# Supplementary material for: Recovery of neural dynamics criticality in personalized whole-brain models of stroke
Source: Nat Commun. 2022 Jun 27;13:3683. doi: 10.1038/s41467-022-30892-6 (PMC9237050; doi:10.1038/s41467-022-30892-6)
Supplement: Supplementary file 3 — Source Data [file 41467_2022_30892_MOESM3_ESM.zip › Source_Data/Tables/Table1/Structural_Connectivity/patients/pat_1_090_318_19_.txt]

0 0.0460751422632087 0.0222008108634951 0 0.0429713638009378 0.132088785258055 0.0269108024417704 0.0262552310138656 0 0.0159391487954697 0.226170881499818 0.0736224882300338 0 0 0.115914220437792 0 0 0.0240748491452181 0 0 0 0 0 0 0 0 0 0 0 0.0113547942017556 0 0 0 0 0 0 0 0 0 0 0 0 0 0 0 0 0 0 0 0 0 0 0 0 0 0 0 0 0 0 0 0 0 0 0 0 0 0.00634736678095065 0 0.0168350377771264 0 0 0 0.00718804543882783 0 0 0 0 0 0 0 0 0 0 0 0.00969479196287536 0 0 0 0 0 0 0 0 0 0.012319411004419 0 0 0 0 0 0 0 0 0 0 0.0429711500140411 0 0 0.0432794545730489 0 0 0 0 0 0.0501301725549342 0 0 0 0 0 0 0 0 0 0 0 0 0 0 0 0.0341314689913292 0 0.0135245829510282 0 0 0 0 0 0 0 0 0 0 0 0 0 0 0 0 0 0 0 0 0 0 0 0 0 0 0 0 0 0 0 0 0 0 0 0 0 0 0 0 0 0 0 0 0 0 0 0 0 0 0 0 0 0 0 0 0 0 0 0 0 0 0 0 0 0 0 0 0 0 0 0 0 0 0 0 0 0 0 0 0 0 0 0 0 0 0 0 0 0 0 0 0 0 0 0 0 0 0 0 0 0 0 0 0 0 0 0 0 0 0 0 0 0 0 0 0 0 0 0 0 0 0 0 0 0 0 0 0 0 0 0 0 0 0 0 0 0 0 0 0 0 0 0 0 0 0 0 0 0 0 0 0 0 0 0 0 0 0 0 0 0 0 0 0 0 0 0 0 0 0 0 0 0 0 0 0 0 0 0 0 0 0 0
0.0226869325515902 0 0.0827137350865662 0.0351756430559569 0.026741625619922 0.0683946812933717 0.066813114477718 0 0 0 0 0.268591878726014 0 0.0531930441902154 0.0068301363519201 0 0.177491758362064 0.0967599650603455 0 0.0589854215870829 0 0 0 0 0 0 0 0 0 0 0 0 0 0 0 0 0 0 0 0 0 0 0 0 0 0 0 0 0 0 0 0 0 0 0 0 0 0 0 0 0 0 0 0 0 0 0.00539258343183962 0 0 0 0 0 0 0 0 0 0 0 0 0 0 0 0 0 0 0 0 0 0 0 0 0 0 0 0 0 0 0 0 0 0 0 0 0 0 0 0 0 0 0 0 0 0 0 0 0 0 0 0 0 0 0 0 0 0 0 0 0 0.0302294802053931 0 0 0 0 0 0 0 0 0 0 0 0 0 0 0 0 0 0 0 0 0 0 0 0 0 0 0 0 0 0 0 0 0 0 0 0 0 0 0 0 0 0 0 0 0 0 0 0 0 0 0 0 0 0 0 0 0 0 0 0 0 0 0 0 0 0 0 0 0 0 0 0 0 0 0 0 0 0 0 0 0 0 0 0 0 0 0 0 0 0 0 0 0 0 0 0 0 0 0 0 0 0 0 0 0 0 0 0 0 0 0 0 0 0 0 0 0 0 0 0 0 0 0 0 0 0 0 0 0 0 0 0 0 0 0 0 0 0 0 0 0 0 0 0 0 0 0 0 0 0 0 0 0 0 0 0 0 0 0 0 0 0 0 0 0 0 0 0 0 0 0 0 0 0 0 0 0 0 0 0 0 0 0 0 0 0 0 0 0
0.0227879487732945 0.172426866205564 0 0 0.0831667047531155 0.142241769834019 0 0 0 0 0 0.107022507438103 0 0.0143626581669055 0 0 0.0909662553318915 0.214932741210684 0.0516843192095734 0.0105501460385598 0 0 0 0 0 0 0 0 0 0 0 0 0 0 0 0 0 0 0.00350420931075881 0 0 0 0 0 0 0 0 0 0 0 0 0 0 0 0 0 0 0 0 0 0 0 0 0 0 0 0 0 0.010050751370674 0.0654690547784332 0 0 0 0 0 0 0 0 0 0 0 0 0 0 0 0 0 0 0 0 0 0 0 0 0 0 0 0 0 0 0 0 0 0 0 0 0 0 0 0 0 0 0 0 0 0 0 0 0 0 0 0 0 0 0.0108340675784243 0 0 0 0 0 0 0 0 0 0 0 0 0 0 0 0 0 0 0 0 0 0 0 0 0 0 0 0 0 0 0 0 0 0 0 0 0 0 0 0 0 0 0 0 0 0 0 0 0 0 0 0 0 0 0 0 0 0 0 0 0 0 0 0 0 0 0 0 0 0 0 0 0 0 0 0 0 0 0 0 0 0 0 0 0 0 0 0 0 0 0 0 0 0 0 0 0 0 0 0 0 0 0 0 0 0 0 0 0 0 0 0 0 0 0 0 0 0 0 0 0 0 0 0 0 0 0 0 0 0 0 0 0 0 0 0 0 0 0 0 0 0 0 0 0 0 0 0 0 0 0 0 0 0 0 0 0 0 0 0 0 0 0 0 0 0 0 0 0 0 0 0 0 0 0 0 0 0 0 0 0 0 0 0 0 0 0 0 0 0 0 0 0
0 0.0254639304505516 0 0 0 0 0.0174979270265621 0.00835260047524092 0.0122036824390382 0.0215847444499995 0 0.0170771216765475 0 0.0451069195731313 0 0 0 0 0 0.0677340338498389 0.0273538840840976 0 0 0 0 0 0 0 0 0.0095665651919506 0.0208080781881441 0 0 0 0 0 0 0.124315117032953 0 0 0 0 0 0 0 0 0 0 0 0.00563601660638876 0 0 0 0 0 0 0 0 0 0 0.00373001422632535 0 0.00613999763691247 0 0 0.00933493826774774 0 0 0 0 0 0 0 0 0 0 0 0 0 0 0 0 0 0 0 0 0 0 0 0 0 0 0 0.0134879029896483 0 0 0 0 0 0 0 0 0 0 0 0 0 0 0 0.00647158583634255 0 0 0 0 0 0 0 0 0 0 0 0 0 0 0 0 0 0 0.0147983654836826 0 0.331738488428136 0.00649581215050854 0 0.191595545989842 0 0 0 0 0 0.00818175957575019 0.00532496837065987 0 0 0 0 0 0 0 0 0 0 0 0 0 0 0 0 0 0 0 0 0 0 0 0 0 0 0 0 0 0 0 0 0 0 0 0 0 0 0 0 0 0 0 0 0 0 0 0 0 0 0 0 0 0 0 0 0 0 0 0 0 0 0 0 0 0 0 0 0 0 0 0 0 0 0 0 0 0 0 0 0 0 0 0 0 0 0 0 0 0 0 0 0 0 0 0 0 0 0 0 0 0 0 0 0 0 0 0 0 0 0 0 0 0 0 0 0 0 0 0 0 0 0 0 0 0 0 0 0 0 0 0 0 0 0 0 0 0 0 0 0 0 0 0 0 0 0 0 0 0 0 0 0 0 0 0 0 0 0 0 0 0 0 0 0 0 0 0 0 0 0 0 0 0 0 0 0
0.0801412790726222 0.101287497611384 0.151108964269624 0 0 0.0827495724926658 0 0 0 0 0 0 0 0 0.0269034896852352 0 0 0.557809196868469 0 0 0 0 0 0 0 0 0 0 0 0 0 0 0 0 0 0 0 0 0 0 0 0 0 0 0 0 0 0 0 0 0 0 0 0 0 0 0 0 0 0 0 0 0 0 0 0 0 0 0 0 0 0 0 0 0 0 0 0 0 0 0 0 0 0 0 0 0 0 0 0 0 0 0 0 0 0 0 0 0 0 0 0 0 0 0 0 0 0 0 0 0 0 0 0 0 0 0 0 0 0 0 0 0 0 0 0 0 0 0 0 0 0 0 0 0 0 0 0 0 0 0 0 0 0 0 0 0 0 0 0 0 0 0 0 0 0 0 0 0 0 0 0 0 0 0 0 0 0 0 0 0 0 0 0 0 0 0 0 0 0 0 0 0 0 0 0 0 0 0 0 0 0 0 0 0 0 0 0 0 0 0 0 0 0 0 0 0 0 0 0 0 0 0 0 0 0 0 0 0 0 0 0 0 0 0 0 0 0 0 0 0 0 0 0 0 0 0 0 0 0 0 0 0 0 0 0 0 0 0 0 0 0 0 0 0 0 0 0 0 0 0 0 0 0 0 0 0 0 0 0 0 0 0 0 0 0 0 0 0 0 0 0 0 0 0 0 0 0 0 0 0 0 0 0 0 0 0 0 0 0 0 0 0 0 0 0 0 0 0 0 0 0 0 0 0 0 0 0
0.107547927084378 0.113096543725958 0.112830587006153 0 0.0361264031660522 0 0.0128946292425648 0.0352380081476245 0 0 0.0989869674761057 0.249853596268261 0 0.0499046709387568 0.0246524748579458 0.0046655747057192 0.0110876726578256 0.0427139233885246 0 0.0106907301291193 0 0 0 0 0 0 0 0 0 0 0 0 0 0 0 0 0 0 0.00744097635620565 0 0 0 0 0 0 0 0 0 0 0 0 0 0 0 0 0 0 0 0 0 0 0 0 0 0 0 0 0 0 0 0 0 0 0 0 0 0 0 0 0 0 0 0 0 0 0.0102242694924902 0 0 0 0 0 0 0 0 0 0 0 0 0 0 0 0 0 0 0 0 0 0 0 0.0102601698017257 0 0 0 0 0 0 0 0 0 0 0 0 0 0 0 0 0 0 0 0 0 0.0399679392831683 0 0.0218169362714229 0 0 0 0 0 0 0 0 0 0 0 0 0 0 0 0 0 0 0 0 0 0 0 0 0 0 0 0 0 0 0 0 0 0 0 0 0 0 0 0 0 0 0 0 0 0 0 0 0 0 0 0 0 0 0 0 0 0 0 0 0 0 0 0 0 0 0 0 0 0 0 0 0 0 0 0 0 0 0 0 0 0 0 0 0 0 0 0 0 0 0 0 0 0 0 0 0 0 0 0 0 0 0 0 0 0 0 0 0 0 0 0 0 0 0 0 0 0 0 0 0 0 0 0 0 0 0 0 0 0 0 0 0 0 0 0 0 0 0 0 0 0 0 0 0 0 0 0 0 0 0 0 0 0 0 0 0 0 0 0 0 0 0 0 0 0 0 0 0 0 0 0 0 0 0 0 0 0 0 0 0 0 0 0
0.0472547556199881 0.238271168833025 0 0.0862011353065226 0 0.0278094010435468 0 0 0.0301012006432509 0.234551275961682 0 0.107690346306908 0 0.0448512541212285 0 0 0.0376106813341639 0 0 0.025120567010505 0 0 0 0 0 0 0 0 0 0.0178059784595798 0 0 0 0 0 0 0 0 0 0 0 0 0 0 0 0 0 0 0 0 0 0 0 0 0 0 0 0 0 0 0 0 0 0 0 0 0 0 0 0 0 0 0 0 0 0 0 0 0 0 0 0 0 0 0 0 0 0 0 0 0 0 0 0 0 0 0 0 0 0 0 0 0 0 0 0 0 0 0 0.0637637271840961 0 0 0 0 0 0 0 0 0 0 0 0 0 0 0 0 0 0 0 0 0.0389685081755035 0 0 0 0 0 0 0 0 0 0 0 0 0 0 0 0 0 0 0 0 0 0 0 0 0 0 0 0 0 0 0 0 0 0 0 0 0 0 0 0 0 0 0 0 0 0 0 0 0 0 0 0 0 0 0 0 0 0 0 0 0 0 0 0 0 0 0 0 0 0 0 0 0 0 0 0 0 0 0 0 0 0 0 0 0 0 0 0 0 0 0 0 0 0 0 0 0 0 0 0 0 0 0 0 0 0 0 0 0 0 0 0 0 0 0 0 0 0 0 0 0 0 0 0 0 0 0 0 0 0 0 0 0 0 0 0 0 0 0 0 0 0 0 0 0 0 0 0 0 0 0 0 0 0 0 0 0 0 0 0 0 0 0 0 0 0 0 0 0 0 0 0 0 0 0 0 0 0 0 0 0 0 0 0 0 0 0
0.027311459783265 0 0 0.0243757669687 0 0.0450198790094535 0 0 0.0698246177427692 0.0299830397522986 0.0294922993811033 0 0 0.0145909964044808 0.0171421935259266 0.00486984487496689 0 0.0245808344198791 0 0 0 0 0 0 0 0 0 0 0 0 0.0108572078274552 0 0 0 0 0 0 0.0151778551514461 0 0 0 0 0 0 0 0 0.186756703772441 0 0 0 0 0 0 0 0 0 0 0 0 0 0 0 0 0 0 0 0 0 0 0 0 0 0 0 0 0 0 0 0 0 0 0 0 0 0 0 0 0 0 0 0 0 0 0 0 0 0 0 0 0 0 0 0 0 0 0 0 0 0 0 0 0 0 0 0 0 0 0 0 0 0 0 0 0 0 0 0 0 0 0 0.104974113021126 0.233687530298525 0 0.147860361510842 0 0 0 0 0 0.0134952965553215 0 0 0 0 0 0 0 0 0 0 0 0 0 0 0 0 0 0 0 0 0 0 0 0 0 0 0 0 0 0 0 0 0 0 0 0 0 0 0 0 0 0 0 0 0 0 0 0 0 0 0 0 0 0 0 0 0 0 0 0 0 0 0 0 0 0 0 0 0 0 0 0 0 0 0 0 0 0 0 0 0 0 0 0 0 0 0 0 0 0 0 0 0 0 0 0 0 0 0 0 0 0 0 0 0 0 0 0 0 0 0 0 0 0 0 0 0 0 0 0 0 0 0 0 0 0 0 0 0 0 0 0 0 0 0 0 0 0 0 0 0 0 0 0 0 0 0 0 0 0 0 0 0 0 0 0 0 0 0 0 0 0 0 0 0 0 0 0 0 0 0 0 0 0 0 0 0 0
0 0 0 0.0732647488593275 0 0 0.0366827259362776 0.143640250293637 0 0.256004355231449 0 0 0 0 0 0 0 0 0 0 0 0 0 0 0 0 0 0 0 0 0 0 0 0 0 0 0 0.0368619926687756 0 0 0 0 0 0 0 0 0 0 0 0 0 0 0 0 0 0 0 0 0 0 0 0 0 0 0 0 0 0 0 0 0 0 0 0 0 0 0 0 0 0 0 0 0 0 0 0 0 0 0 0 0 0 0 0 0 0 0 0 0 0 0 0 0 0 0 0 0 0 0 0 0 0 0 0 0 0 0 0 0 0 0 0 0 0 0 0 0 0 0 0 0.24084070911893 0 0 0.212705217891604 0 0 0 0 0 0 0 0 0 0 0 0 0 0 0 0 0 0 0 0 0 0 0 0 0 0 0 0 0 0 0 0 0 0 0 0 0 0 0 0 0 0 0 0 0 0 0 0 0 0 0 0 0 0 0 0 0 0 0 0 0 0 0 0 0 0 0 0 0 0 0 0 0 0 0 0 0 0 0 0 0 0 0 0 0 0 0 0 0 0 0 0 0 0 0 0 0 0 0 0 0 0 0 0 0 0 0 0 0 0 0 0 0 0 0 0 0 0 0 0 0 0 0 0 0 0 0 0 0 0 0 0 0 0 0 0 0 0 0 0 0 0 0 0 0 0 0 0 0 0 0 0 0 0 0 0 0 0 0 0 0 0 0 0 0 0 0 0 0 0 0 0 0 0 0 0 0 0 0 0 0 0 0 0
0.0242682887061785 0 0 0.0921994754818535 0 0 0.203372840431279 0.0438854563563799 0.182148133637137 0 0 0 0 0 0 0 0 0 0 0 0 0 0 0 0 0 0 0 0.0184956631750017 0.0769459146168264 0.0534292298157001 0 0 0 0 0 0 0.024577277855745 0 0 0 0 0 0 0 0 0 0 0 0 0 0 0 0 0 0 0 0 0 0 0 0 0 0 0 0 0 0 0 0 0 0.0187928215098757 0 0 0 0 0 0 0 0 0 0 0 0 0 0 0 0 0 0 0 0 0 0.0248806240056294 0 0 0 0 0 0 0 0 0 0 0 0 0 0 0 0.127247831467754 0 0 0 0 0 0 0 0 0 0 0 0 0 0 0 0 0 0 0 0 0.0919687193219302 0 0 0.0177877236187091 0 0 0 0 0 0 0 0 0 0 0 0 0 0 0 0 0 0 0 0 0 0 0 0 0 0 0 0 0 0 0 0 0 0 0 0 0 0 0 0 0 0 0 0 0 0 0 0 0 0 0 0 0 0 0 0 0 0 0 0 0 0 0 0 0 0 0 0 0 0 0 0 0 0 0 0 0 0 0 0 0 0 0 0 0 0 0 0 0 0 0 0 0 0 0 0 0 0 0 0 0 0 0 0 0 0 0 0 0 0 0 0 0 0 0 0 0 0 0 0 0 0 0 0 0 0 0 0 0 0 0 0 0 0 0 0 0 0 0 0 0 0 0 0 0 0 0 0 0 0 0 0 0 0 0 0 0 0 0 0 0 0 0 0 0 0 0 0 0 0 0 0 0 0 0 0 0 0 0 0 0 0 0 0
0.236881145271686 0 0 0 0 0.127331461877809 0 0.0296943188517249 0 0 0 0.0932955745870625 0 0 0.0328670612850969 0.00699217098212043 0 0.0197441126836375 0.0176725535327408 0 0 0 0 0 0 0 0 0 0 0.23800666410247 0 0 0 0 0 0 0 0 0 0 0 0 0 0 0 0 0 0 0 0 0 0 0 0 0 0 0 0 0 0 0 0 0 0 0 0 0 0 0 0.0282627493278386 0 0 0 0.0104898288477871 0 0 0 0 0 0 0 0 0 0 0 0.0099671537717495 0 0 0 0 0 0 0 0 0 0.0225798886876294 0 0 0 0 0 0 0 0 0 0 0.0133923490531429 0 0 0.0384684901470688 0 0 0 0 0 0.0173095384098088 0 0 0 0 0 0 0 0 0 0 0 0 0 0 0 0.0355323201010116 0 0.021512618479615 0 0 0 0 0 0 0 0 0 0 0 0 0 0 0 0 0 0 0 0 0 0 0 0 0 0 0 0 0 0 0 0 0 0 0 0 0 0 0 0 0 0 0 0 0 0 0 0 0 0 0 0 0 0 0 0 0 0 0 0 0 0 0 0 0 0 0 0 0 0 0 0 0 0 0 0 0 0 0 0 0 0 0 0 0 0 0 0 0 0 0 0 0 0 0 0 0 0 0 0 0 0 0 0 0 0 0 0 0 0 0 0 0 0 0 0 0 0 0 0 0 0 0 0 0 0 0 0 0 0 0 0 0 0 0 0 0 0 0 0 0 0 0 0 0 0 0 0 0 0 0 0 0 0 0 0 0 0 0 0 0 0 0 0 0 0 0 0 0 0 0 0 0 0 0 0 0 0 0 0 0 0 0 0
0.0335963487460305 0.248923197763214 0.0475795482026825 0.0218626988966148 0 0.140033226841946 0.0279859136337028 0 0 0 0.040648903016546 0 0 0.170231987644045 0.0370891100336313 0.00679043615055912 0.0578943787272236 0.0602930860895005 0.0148891542616927 0.021193968320221 0 0 0 0 0 0 0 0 0 0.00802732212270559 0.00671945598173795 0 0 0 0 0 0 0 0.00722131077558098 0 0 0 0 0 0 0 0.00581799003179968 0 0 0 0 0 0 0 0 0 0 0 0 0 0 0 0 0 0 0 0 0 0.0073212502275571 0.0182748992308568 0 0 0 0 0 0 0 0 0 0 0 0 0 0 0 0 0 0 0 0 0 0 0 0 0 0 0 0 0 0 0 0 0 0 0 0 0 0 0 0 0 0 0 0 0 0 0 0 0 0 0 0 0 0 0 0 0 0.00606723321564383 0 0 0 0 0 0 0 0 0.00475075808394753 0 0 0 0.00678782200256078 0 0 0 0 0 0 0 0 0 0 0 0 0 0 0 0 0 0 0 0 0 0 0 0 0 0 0 0 0 0 0 0 0 0 0 0 0 0 0 0 0 0 0 0 0 0 0 0 0 0 0 0 0 0 0 0 0 0 0 0 0 0 0 0 0 0 0 0 0 0 0 0 0 0 0 0 0 0 0 0 0 0 0 0 0 0 0 0 0 0 0 0 0 0 0 0 0 0 0 0 0 0 0 0 0 0 0 0 0 0 0 0 0 0 0 0 0 0 0 0 0 0 0 0 0 0 0 0 0 0 0 0 0 0 0 0 0 0 0 0 0 0 0 0 0 0 0 0 0 0 0 0 0 0 0 0 0 0 0 0 0 0 0 0 0 0 0 0 0 0 0 0 0 0 0 0 0
0 0 0 0 0 0 0 0 0 0 0 0 0 0 0 0 0 0 0 0 0 0 0.0576701005066707 0 0 0.0113053503188202 0 0 0 0 0.00460641724882664 0.033095469917726 0 0.0101328467025623 0.185665732291053 0 0 0 0 0 0 0 0 0 0 0 0 0 0.0829097030945517 0.00785941316553398 0 0 0 0 0 0.0128940546032152 0 0 0 0 0 0 0 0 0 0.00800606787718097 0 0 0 0 0 0.0100812423727808 0 0 0 0 0 0 0 0 0 0 0 0 0 0 0 0 0 0 0 0.00435569278741496 0.00431594528428787 0 0 0 0 0 0 0 0 0 0 0 0.0276205835641769 0 0 0 0 0 0 0 0 0 0.18579582893199 0.00877750275765428 0 0 0.0662722981216457 0.0696327726407522 0.114518189224527 0 0 0 0.0102247360837804 0 0 0 0 0 0 0 0 0 0 0 0 0 0 0 0 0 0 0 0 0 0 0 0 0 0 0 0 0 0 0 0 0 0 0 0 0 0 0 0 0 0 0.01995824297717 0 0 0 0 0 0 0 0 0 0 0 0 0 0 0 0 0 0 0 0.00782749864821304 0 0.00530713175384024 0.0163445762575967 0 0 0 0 0 0 0 0 0 0 0 0 0 0 0 0 0 0 0 0 0 0 0 0 0 0 0 0 0 0 0 0 0.0169344544846342 0 0 0 0 0 0 0 0 0 0 0 0 0 0 0 0 0 0 0 0 0 0 0 0 0 0 0 0 0 0 0 0 0 0 0 0 0 0 0.013412771235207 0 0 0 0 0 0 0 0.00447537714818865 0 0 0 0 0 0 0 0 0 0 0 0 0 0 0 0 0 0 0 0 0 0 0 0 0 0 0 0 0 0 0 0 0 0 0 0 0 0 0 0 0 0 0 0 0 0 0
0 0.0465638971958876 0.00603117594605211 0.0545449128306231 0 0.0264185312972531 0.0110092894253332 0.00604587901542071 0 0 0 0.160791524169176 0 0 0.0851543588494061 0.0437632332160655 0.0528002929926305 0.0221886102523068 0 0.136263474063815 0.0136173152697811 0 0 0 0 0 0 0 0 0 0.0265575924213109 0 0 0 0.00291310324708593 0 0 0.00232211001061642 0.00545782999264423 0 0 0 0 0 0.0588379151413217 0 0.00942913259016773 0 0 0.0476468793011466 0 0 0 0 0 0 0 0 0 0 0 0 0 0 0 0 0 0 0 0.00618399189972808 0 0 0 0 0.0573534474249712 0.0029288927476943 0 0 0 0 0 0 0 0 0 0.00339608589052652 0 0 0 0 0 0 0 0 0 0 0 0 0 0 0.00212435398156345 0.00229992042632076 0 0 0 0 0 0 0 0 0 0 0 0 0.00471135375134945 0 0 0 0 0 0 0 0 0 0 0 0 0.0130705632748178 0 0 0 0.0101681282245181 0.00577206246373365 0 0.0307806286947804 0 0.00646318472404858 0 0.00797016593196654 0 0.0144117666689893 0 0 0 0 0 0 0 0 0 0 0 0 0 0 0 0 0 0 0 0 0 0 0 0 0 0 0 0 0 0 0 0 0 0 0 0 0 0 0 0 0 0 0 0 0 0 0 0 0 0 0 0 0 0 0 0 0 0 0 0 0 0 0 0.0060164868644099 0 0 0 0 0 0 0 0 0 0 0 0 0 0 0 0 0 0 0 0 0 0 0 0 0 0 0 0 0 0 0 0 0 0 0 0 0 0 0 0 0 0 0 0 0 0 0 0 0 0 0 0 0 0 0 0 0 0 0 0 0 0 0 0 0 0 0 0 0 0 0 0 0 0 0 0 0 0 0.0079919098025378 0 0 0 0 0 0 0 0 0 0 0 0 0 0 0 0 0 0 0 0 0 0 0 0 0 0 0 0 0 0 0 0 0 0
0.0995049455007249 0.0119077093622869 0 0 0.0123833866043854 0.0259915616589431 0 0.0141463784214442 0 0 0.0269385998085631 0.0697706502065575 0 0.169594302971403 0 0.128930897200183 0 0.0139980946174562 0 0.0138959310882759 0 0 0 0 0 0 0 0 0 0 0.144444104418681 0 0 0 0 0 0 0 0 0 0 0 0 0 0 0 0.00636649675823601 0 0 0 0 0 0 0 0 0 0 0 0.0113272224279797 0 0 0 0 0 0 0 0 0 0 0 0 0 0 0 0 0.0136485775362077 0 0 0 0 0 0 0 0 0 0.00795092867112252 0 0 0 0 0 0 0 0 0 0 0 0 0 0 0 0 0 0 0 0 0.05730494451046 0 0 0.0205495837989595 0 0 0 0 0 0.0299071519578242 0 0 0 0 0 0 0 0 0 0 0 0.00957277570774763 0 0 0 0.0219425794268828 0.00742808035083971 0 0.059241609204686 0 0 0 0.0125204207389957 0 0.0107330670511542 0 0 0 0 0 0 0 0 0 0 0 0 0 0 0 0 0 0 0 0 0 0 0 0 0 0 0 0 0 0 0 0 0 0 0 0 0 0 0 0 0 0 0 0 0 0 0 0 0 0 0 0 0 0 0 0 0 0 0 0 0 0 0 0 0 0 0 0 0 0 0 0 0 0 0 0 0 0 0 0 0 0 0 0 0 0 0 0 0 0 0 0 0 0 0 0 0 0 0 0 0 0 0 0 0 0 0 0 0 0 0 0 0 0 0 0 0 0 0 0 0 0 0 0 0 0 0 0 0 0 0 0 0 0 0 0 0 0 0 0 0 0 0 0 0 0 0 0 0 0 0 0 0 0 0 0 0 0 0 0 0 0 0 0 0 0 0 0 0 0 0 0 0 0 0 0 0
0 0 0 0 0 0.00119627541497091 0 0.000977345651910846 0 0 0.00139373550539479 0.00310654899845229 0 0.021196685500041 0.0313553162161481 0 0 0 0 0 0.018459003200625 0.0260554946743045 0 0.00521455114271551 0 0 0 0 0 0.00810372070588859 0.0683861287778414 0.000529656288527152 0.00263200827168719 0.00106257581071149 0.00536366640577762 0 0 0.0027784771733233 0.00785012051680425 0.00121417927653819 0.00209142021911527 0 0 0 0 0 0.00305293740052038 0.0015282975213117 0.00139030128232837 0 0 0.00868854728323461 0 0 0.00506846194721743 0.00138391899844037 0.0010631919964379 0 0.0146818630123588 0 0 0 0 0.00254245251888921 0 0.00228651566047402 0 0 0 0 0.00512980544424638 0 0.0165356923289488 0 0 0.027634392154815 0 0 0 0.0289645890171678 0 0 0 0 0 0.0019614581549626 0 0 0 0 0 0 0 0 0.00655648948262748 0.000774931853808039 0 0 0 0 0.00299047335088816 0 0 0 0 0.00119609111883778 0.00779689733089917 0 0 0.00084517314184201 0 0 0 0 0 0.00504666315864686 0 0 0 0 0 0 0 0 0 0 0 0.0784944250822231 0.00159755149460863 0 0.00284245191554847 0.0022636788824158 0.00274792561476419 0.00241556837384725 0.137169738022482 0.00705212989126626 0.0444698710847386 0.0585091211486994 0.10357494517235 0.0131220680855278 0.0177789308103112 0.002700536864813 0 0 0 0.0302652694247927 0.000909972721159397 0.00936394679062583 0.0500986650864798 0.00270605673957903 0.0106855582348423 0.000898864392335226 0 0 0.011663476664013 0.00773078661498719 0 0 0 0 0 0 0 0 0 0 0 0 0 0 0 0 0 0 0 0 0 0 0 0 0 0 0 0 0 0 0 0 0 0 0 0 0 0 0 0.00445527484926365 0 0 0 0 0 0 0.00219289114948594 0 0 0 0 0.0024313628063864 0 0 0 0 0 0 0.00309466169361128 0 0 0 0 0 0 0.00380349651288768 0 0 0 0 0 0 0 0 0 0.00178424383570469 0 0 0 0 0 0 0.00120897043817748 0 0 0 0 0 0 0.00101105446763016 0 0 0.0010297809483918 0.00097803272699562 0 0 0.00157379836133913 0 0 0 0.00125249127624878 0.00522317278847036 0.000340170011103968 0 0 0 0 0 0 0 0 0 0 0 0 0 0 0 0 0 0 0 0 0 0 0 0 0.00260393734346076 0 0 0 0 0 0 0 0 0 0 0 0 0 0 0 0 0 0 0.00331365226501578 0 0 0 0 0 0.00323800754417166 0 0.00531740795956417 0 0 0 0 0 0 0
0 0.197892742292613 0.0486524471468356 0 0 0.00747592727383803 0.0117585317819065 0 0 0 0 0.0696491111254161 0 0.0672501923677833 0 0 0 0.046582441368894 0.0453926405666078 0.0803016523154527 0.196209823740047 0 0 0 0 0 0 0 0 0 0.0162919428816427 0 0 0 0 0 0 0 0 0 0 0 0 0 0 0 0 0 0 0.0111292898498363 0 0 0 0 0 0 0 0 0 0.0173431351791746 0 0 0.0197044561414462 0 0 0.00488074193240426 0 0.00558101598526816 0 0.0178464499413674 0 0 0 0 0 0 0.0266078828655788 0 0 0 0 0 0 0 0 0 0 0 0 0 0 0 0 0 0 0 0 0 0 0 0 0 0 0 0 0 0 0 0 0 0 0 0 0 0 0 0 0 0 0 0 0 0 0 0.0930519339902115 0 0 0 0.0163976412536762 0 0 0 0 0 0 0 0 0 0 0 0 0 0 0 0 0 0 0 0 0 0 0 0 0 0 0 0 0 0 0 0 0 0 0 0 0 0 0 0 0 0 0 0 0 0 0 0 0 0 0 0 0 0 0 0 0 0 0 0 0 0 0 0 0 0 0 0 0 0 0 0 0 0 0 0 0 0 0 0 0 0 0 0 0 0 0 0 0 0 0 0 0 0 0 0 0 0 0 0 0 0 0 0 0 0 0 0 0 0 0 0 0 0 0 0 0 0 0 0 0 0 0 0 0 0 0 0 0 0 0 0 0 0 0 0 0 0 0 0 0 0 0 0 0 0 0 0 0 0 0 0 0 0 0 0 0 0 0 0 0 0 0 0 0 0 0 0 0 0 0 0 0 0 0 0 0 0 0 0 0 0 0 0 0 0 0 0 0
0.0200873843290732 0.163963213820691 0.174713311158237 0 0.24955619344063 0.0437716765165031 0 0.0197163884563458 0 0 0.0157290912526963 0.110241658604789 0 0.0429522921332108 0.0136056969005904 0 0.0707980491019453 0 0.0272285469924509 0 0 0 0 0 0 0 0 0 0 0 0 0 0 0 0 0 0 0 0 0 0 0 0 0 0 0 0 0 0 0 0 0 0 0 0 0 0 0 0 0 0 0 0 0 0 0 0 0 0 0.0476364972928365 0 0 0 0 0 0 0 0 0 0 0 0 0 0 0 0 0 0 0 0 0 0 0 0 0 0 0 0 0 0 0 0 0 0 0 0 0 0 0 0 0 0 0 0 0 0 0 0 0 0 0 0 0 0 0 0 0 0 0 0 0 0 0 0 0 0 0 0 0 0 0 0 0 0 0 0 0 0 0 0 0 0 0 0 0 0 0 0 0 0 0 0 0 0 0 0 0 0 0 0 0 0 0 0 0 0 0 0 0 0 0 0 0 0 0 0 0 0 0 0 0 0 0 0 0 0 0 0 0 0 0 0 0 0 0 0 0 0 0 0 0 0 0 0 0 0 0 0 0 0 0 0 0 0 0 0 0 0 0 0 0 0 0 0 0 0 0 0 0 0 0 0 0 0 0 0 0 0 0 0 0 0 0 0 0 0 0 0 0 0 0 0 0 0 0 0 0 0 0 0 0 0 0 0 0 0 0 0 0 0 0 0 0 0 0 0 0 0 0 0 0 0 0 0 0 0 0 0 0 0 0 0 0 0 0 0 0 0 0 0 0 0 0 0 0 0 0 0
0 0 0.0747369896354603 0 0 0 0 0 0 0 0.0250448653247631 0.0484285692014194 0 0 0 0 0.122726366193933 0.0484370684238135 0 0 0 0 0 0 0 0 0 0 0 0 0 0 0 0 0 0 0 0 0 0 0 0 0 0 0 0 0 0 0 0 0 0 0 0 0 0 0 0 0 0 0 0 0 0 0 0 0 0 0 0 0 0 0 0 0 0 0 0 0 0 0 0 0 0 0 0 0 0 0 0 0 0 0 0 0 0 0 0 0 0 0 0 0 0 0 0 0 0 0 0 0 0 0 0 0 0 0 0 0 0 0 0 0.107628695279407 0 0.540774983175376 0 0 0 0.0322224627658277 0 0 0 0 0 0 0 0 0 0 0 0 0 0 0 0 0 0 0 0 0 0 0 0 0 0 0 0 0 0 0 0 0 0 0 0 0 0 0 0 0 0 0 0 0 0 0 0 0 0 0 0 0 0 0 0 0 0 0 0 0 0 0 0 0 0 0 0 0 0 0 0 0 0 0 0 0 0 0 0 0 0 0 0 0 0 0 0 0 0 0 0 0 0 0 0 0 0 0 0 0 0 0 0 0 0 0 0 0 0 0 0 0 0 0 0 0 0 0 0 0 0 0 0 0 0 0 0 0 0 0 0 0 0 0 0 0 0 0 0 0 0 0 0 0 0 0 0 0 0 0 0 0 0 0 0 0 0 0 0 0 0 0 0 0 0 0 0 0 0 0 0 0 0 0 0 0 0 0 0 0 0 0 0 0 0 0 0 0
0 0.0671127647655936 0.00575826451898013 0.106459393870007 0 0.0073559845149515 0.00801456770202199 0 0 0 0 0.0260195768147264 0 0.17711095436397 0.00906878783960816 0 0.0819470358641253 0 0 0 0.202098289928769 0 0 0 0 0 0 0 0 0 0.0110719650315804 0 0 0 0 0 0 0 0 0 0 0 0 0 0.00876068883953257 0 0 0 0 0.0438107674388709 0 0 0 0 0 0 0 0 0 0.028762328623414 0.0424495705189489 0 0.0509640365774653 0 0.00833297922815287 0.0606105742790731 0.0051673289181985 0 0 0.00556679823606422 0 0 0 0 0.0111798972578865 0 0 0 0 0 0 0 0 0 0 0 0 0 0 0 0 0 0 0 0 0 0 0 0 0 0 0 0 0 0 0 0 0 0 0 0 0 0 0 0.00345438149645418 0 0 0 0 0 0 0 0 0 0.0101569656728763 0 0 0 0.0118377373066935 0 0 0 0 0 0 0 0 0 0 0 0.00692836039203471 0 0 0 0 0 0 0 0 0 0 0 0 0 0 0 0 0 0 0 0 0 0 0 0 0 0 0 0 0 0 0 0 0 0 0 0 0 0 0 0 0 0 0 0 0 0 0 0 0 0 0 0 0 0 0 0 0 0 0 0 0 0 0 0 0 0 0 0 0 0 0 0 0 0 0 0 0 0 0 0 0 0 0 0 0 0 0 0 0 0 0 0 0 0 0 0 0 0 0 0 0 0 0 0 0 0 0 0 0 0 0 0 0 0 0 0 0 0 0 0 0 0 0 0 0 0 0 0 0 0 0 0 0 0 0 0 0 0 0 0 0 0 0 0 0 0 0 0 0 0 0 0 0 0 0 0 0 0 0 0 0 0 0 0 0 0 0 0 0 0 0 0 0 0 0 0 0
0 0 0 0.0249949228481882 0 0 0 0 0 0 0 0 0 0.0102899486652067 0 0.0287986019272941 0.116408653257842 0 0 0.117494730201688 0 0 0 0 0 0 0 0 0 0 0 0 0 0 0.00253680997743731 0 0 0 0.00867536492210132 0 0 0 0 0 0 0 0 0.00541424082407241 0 0.0293123490732621 0 0 0 0 0 0 0 0 0 0.102067663068477 0.0718544980373941 0 0.152085178773065 0 0.0119221036621917 0.056600070528571 0 0 0 0.00767479142823685 0 0 0 0 0 0 0.0219251075933622 0.0121982247305263 0 0 0 0 0 0 0 0 0 0 0 0 0 0 0 0 0 0 0 0 0 0 0 0 0 0 0 0 0 0 0 0 0 0 0 0 0 0 0 0 0 0 0 0 0.0070607633760506 0 0.00274665296408499 0 0 0 0.0237404828967485 0.00266468812416592 0 0 0 0 0.175524695139402 0 0 0 0.0021492951288247 0 0 0 0 0 0 0 0 0 0 0 0 0 0 0 0 0 0 0 0 0 0 0 0 0 0 0 0 0 0 0 0 0.00586016285180618 0 0 0 0 0 0 0 0 0 0 0 0 0 0 0 0 0 0 0 0 0 0 0 0 0 0 0 0 0 0 0 0 0 0 0 0 0 0 0 0 0 0 0 0 0 0 0 0 0 0 0 0 0 0 0 0 0 0 0 0 0 0 0 0 0 0 0 0 0 0 0 0 0 0 0 0 0 0 0 0 0 0 0 0 0 0 0 0 0 0 0 0 0 0 0 0 0 0 0 0 0 0 0 0 0 0 0 0 0 0 0 0 0 0 0 0 0 0 0 0 0 0 0 0 0 0 0 0 0 0 0 0 0 0 0 0 0 0 0 0 0 0 0 0 0 0
0 0 0 0 0 0 0 0 0 0 0 0 0 0 0 0.0561235023841771 0 0 0 0 0 0 0 0.151440856135932 0 0 0 0 0 0 0 0.0033253933734867 0 0 0.0296051461201178 0 0 0 0.241689476375196 0.11091318027794 0 0 0 0 0 0 0 0 0 0.0211601597763763 0 0 0 0 0 0 0 0 0 0 0 0.0101847766597227 0 0 0 0 0 0 0 0 0 0 0.051112874259042 0 0 0.0184394746171494 0 0 0 0.0446810000348462 0 0 0 0 0 0 0 0 0 0 0 0 0 0 0 0 0 0 0 0 0.0188638995291018 0.00392117493023619 0 0 0 0 0 0 0 0 0 0 0 0 0 0 0 0 0 0 0 0 0 0 0 0 0 0.00891795935222749 0 0 0 0 0 0 0.00769240119450114 0 0 0.0201533550146462 0.0029677997631327 0.00620952867507924 0 0 0 0 0 0 0 0 0 0 0 0 0 0 0 0 0 0 0 0 0 0 0 0 0 0 0 0 0 0 0 0 0 0 0 0 0 0 0 0 0 0 0 0 0 0.0262655743931243 0.00466289002792522 0 0 0 0 0 0 0 0 0 0 0 0 0 0 0.00476382375025341 0.0191002397538677 0 0.0281294780652806 0 0 0 0 0 0 0 0 0 0 0 0 0 0 0 0 0 0 0 0 0 0 0 0 0 0 0.0268795625673962 0 0 0 0 0 0 0 0 0 0 0 0 0 0 0 0 0 0 0 0 0 0 0 0 0 0 0 0 0 0 0 0 0 0 0 0 0 0 0 0 0 0 0 0 0 0 0 0 0 0 0 0.0827964729692416 0 0 0 0 0 0 0 0 0 0 0 0 0 0 0 0 0 0 0 0 0 0 0 0 0 0 0 0 0 0 0 0 0 0
0 0 0 0 0 0 0 0 0 0 0 0 0.165102282256328 0 0 0 0 0 0 0 0 0 0 0 0 0 0 0 0 0 0 0 0 0 0.0249396069606799 0 0 0 0 0 0 0 0 0 0 0 0 0 0.0680132232007694 0 0 0 0 0 0 0 0 0 0 0 0 0 0 0 0 0 0 0 0 0 0 0 0 0 0 0 0 0 0 0 0 0 0 0 0 0 0 0 0 0 0 0 0 0 0 0 0 0 0 0 0 0 0 0 0 0 0 0 0 0 0 0 0 0 0 0 0 0 0 0 0.336015600206339 0 0 0 0 0 0 0 0.157006663527968 0 0 0 0 0 0 0 0 0 0 0 0 0 0 0 0 0 0 0 0 0 0 0 0 0 0 0 0 0 0 0 0 0 0 0 0 0 0 0 0.146068499503118 0.0471644100998244 0 0 0 0 0 0 0 0 0 0 0 0 0 0 0 0 0 0 0 0 0.0401060141353772 0 0 0 0 0 0 0 0 0 0 0 0 0 0 0 0 0 0 0 0 0 0 0 0 0 0 0 0 0 0 0 0 0.0155837001095964 0 0 0 0 0 0 0 0 0 0 0 0 0 0 0 0 0 0 0 0 0 0 0 0 0 0 0 0 0 0 0 0 0 0 0 0 0 0 0 0 0 0 0 0 0 0 0 0 0 0 0 0 0 0 0 0 0 0 0 0 0 0 0 0 0 0 0 0 0 0 0 0 0 0 0 0 0 0 0 0 0 0 0 0 0 0 0 0 0 0 0 0 0 0
0 0 0 0 0 0 0 0 0 0 0 0 0 0 0 0.0209469444430484 0 0 0 0 0 0.282423846249838 0 0 0 0 0 0 0 0 0 0 0 0 0.010901731277065 0 0 0 0.084426648079301 0 0 0 0.0296179229225333 0 0 0.0178623555769917 0 0 0 0.0330552971249895 0 0 0 0 0 0 0 0 0 0 0 0.0781813887200949 0 0.0829219908666042 0 0 0 0 0 0 0 0 0.0246731671646189 0 0 0 0 0 0 0 0 0 0 0 0 0 0 0 0 0 0 0 0 0 0 0 0 0 0 0 0 0 0 0 0 0 0 0 0 0 0 0 0 0 0 0 0 0 0 0 0 0 0 0 0 0 0 0 0 0 0 0 0 0 0 0 0 0.0268675242086931 0.00629889080301957 0 0 0 0 0 0 0 0 0 0 0 0 0 0 0 0 0 0 0 0 0 0 0 0 0 0 0 0 0 0 0 0 0 0 0 0 0 0 0 0 0 0 0 0 0 0 0.00972413340412843 0.0133644484289383 0 0 0 0 0 0 0 0 0 0 0 0 0 0 0 0.0374358558261258 0.0144333917240964 0.0971429375827132 0 0 0 0 0 0 0 0 0 0 0 0 0 0 0 0 0 0 0 0 0 0 0 0 0 0 0.0222434850967473 0 0 0 0 0 0 0 0 0 0 0 0 0 0 0 0 0 0 0 0 0 0 0 0 0 0 0 0 0 0 0 0 0 0 0 0 0 0 0 0 0 0 0 0 0 0 0 0 0 0 0 0.107478040500453 0 0 0 0 0 0 0 0 0 0 0 0 0 0 0 0 0 0 0 0 0 0 0 0 0 0 0 0 0 0 0 0 0 0
0 0 0 0 0 0 0 0 0 0 0 0 0 0 0 0 0 0 0 0 0 0 0 0 0 0.147455911328879 0 0 0 0 0 0.0304734748243626 0 0 0.0220891685118336 0 0 0 0 0 0.0489116829271188 0.0223238968125746 0 0 0 0 0 0 0.680667172194462 0 0 0 0 0 0 0 0 0 0 0 0 0 0 0 0 0 0 0 0 0 0 0 0 0 0 0 0 0 0 0 0 0 0 0 0 0 0 0 0 0 0 0 0 0 0 0 0 0 0 0 0 0 0 0 0 0 0 0 0 0 0 0 0 0 0 0 0 0 0 0 0 0 0 0 0 0 0.0480786934007691 0 0 0 0 0 0 0 0 0 0 0 0 0 0 0 0 0 0 0 0 0 0 0 0 0 0 0 0 0 0 0 0 0 0 0 0 0 0 0 0 0 0 0 0 0 0 0 0 0 0 0 0 0 0 0 0 0 0 0 0 0 0 0 0 0 0 0 0 0 0 0 0 0 0 0 0 0 0 0 0 0 0 0 0 0 0 0 0 0 0 0 0 0 0 0 0 0 0 0 0 0 0 0 0 0 0 0 0 0 0 0 0 0 0 0 0 0 0 0 0 0 0 0 0 0 0 0 0 0 0 0 0 0 0 0 0 0 0 0 0 0 0 0 0 0 0 0 0 0 0 0 0 0 0 0 0 0 0 0 0 0 0 0 0 0 0 0 0 0 0 0 0 0 0 0 0 0 0 0 0 0 0 0 0 0 0 0 0 0 0 0
0 0 0 0 0 0 0 0 0 0 0 0 0.127582164298004 0 0 0 0 0 0 0 0 0 0 0 0.387366223939577 0 0 0 0 0 0 0 0 0 0 0 0 0 0 0 0 0 0 0 0 0 0 0 0.48505161176242 0 0 0 0 0 0 0 0 0 0 0 0 0 0 0 0 0 0 0 0 0 0 0 0 0 0 0 0 0 0 0 0 0 0 0 0 0 0 0 0 0 0 0 0 0 0 0 0 0 0 0 0 0 0 0 0 0 0 0 0 0 0 0 0 0 0 0 0 0 0 0 0 0 0 0 0 0 0 0 0 0 0 0 0 0 0 0 0 0 0 0 0 0 0 0 0 0 0 0 0 0 0 0 0 0 0 0 0 0 0 0 0 0 0 0 0 0 0 0 0 0 0 0 0 0 0 0 0 0 0 0 0 0 0 0 0 0 0 0 0 0 0 0 0 0 0 0 0 0 0 0 0 0 0 0 0 0 0 0 0 0 0 0 0 0 0 0 0 0 0 0 0 0 0 0 0 0 0 0 0 0 0 0 0 0 0 0 0 0 0 0 0 0 0 0 0 0 0 0 0 0 0 0 0 0 0 0 0 0 0 0 0 0 0 0 0 0 0 0 0 0 0 0 0 0 0 0 0 0 0 0 0 0 0 0 0 0 0 0 0 0 0 0 0 0 0 0 0 0 0 0 0 0 0 0 0 0 0 0 0 0 0 0 0 0 0 0 0 0
0 0 0 0 0 0 0 0 0 0 0 0 0 0 0 0 0 0 0 0 0 0 0 0 0 0 0 0 0 0 0 0 0 0 0 0 0 0 0 0 0 0 0 0 0 0 0 0 0 0 0 0 0 0 0 0 0 0 0 0 0 0 0 0 0 0 0 0 0 0 0 0 0 0 0 0 0 0 0 0 0 0 0 0 0 0 0 0 0 0 0 0 0 0 0 0.00491710661373481 0 0 0 0 0 0 0 0 0.0120617859247925 0 0.0485608536643145 0 0.0646575208652694 0.0255082925522276 0 0 0 0 0 0.0165074293461097 0.0411020721921446 0.0794318784000339 0.0414260733918514 0.165644830169875 0.107130346130025 0 0 0 0 0 0 0 0 0 0 0 0 0 0 0 0 0 0 0 0 0 0 0 0 0 0 0 0 0 0 0 0 0 0 0 0 0 0 0 0 0 0 0 0 0 0 0 0 0.0087423957575385 0 0 0 0.165904685346185 0.00990814779306362 0 0 0 0 0 0 0 0 0 0 0 0 0 0 0 0 0 0 0 0 0 0 0 0 0 0 0 0 0 0 0 0 0 0 0 0 0 0 0 0 0 0 0 0 0 0 0 0 0 0 0 0 0 0 0 0 0 0 0 0 0 0 0 0 0 0 0 0 0 0 0 0 0 0 0 0 0 0 0 0 0 0 0 0 0 0 0 0 0 0.101151206308839 0 0 0 0.0457223417134319 0.0172851528342536 0.0443378809963102 0 0 0 0 0 0 0 0 0 0 0 0 0 0 0 0 0 0 0 0 0 0 0 0 0 0 0 0 0 0 0 0 0 0 0 0 0 0 0 0 0 0 0 0 0 0 0
0 0 0 0 0 0 0 0 0 0 0 0 0 0 0 0 0 0 0 0 0 0 0 0 0 0 0 0 0 0 0 0 0 0 0 0 0 0 0 0 0 0 0 0 0 0 0 0 0 0 0 0 0 0.0704243734622388 0 0 0 0 0 0 0 0 0 0 0 0 0 0 0 0 0 0 0 0 0 0 0 0 0 0 0 0 0 0 0 0 0 0 0 0 0 0 0 0 0 0 0 0 0 0 0 0 0 0 0 0.148641051253948 0 0 0 0.0131567273791547 0 0 0 0 0 0 0 0 0 0 0 0.0268731661912821 0.0570268411218328 0.57438722786668 0.0486627995919833 0 0 0 0 0.0232400432425388 0 0 0 0 0 0 0 0 0 0 0 0 0 0 0 0 0 0 0 0 0 0 0 0 0 0 0 0 0 0 0 0 0 0 0 0 0 0 0 0 0 0 0 0 0.0106465262779316 0 0 0 0 0 0 0 0 0 0 0 0 0 0 0 0 0 0 0 0 0 0 0 0 0 0 0 0 0 0 0 0 0 0 0 0 0 0 0 0 0 0 0 0 0 0 0 0 0 0 0 0 0 0 0 0 0 0 0 0 0 0 0 0 0 0 0 0 0 0 0 0 0 0 0 0 0 0 0 0 0 0 0 0 0 0 0 0 0 0 0 0 0 0.02694124361241 0 0 0 0 0 0 0 0 0 0 0 0 0 0 0 0 0 0 0 0 0 0 0 0 0 0 0 0 0 0 0 0 0 0 0 0 0 0 0 0 0 0 0 0 0 0 0 0 0
0 0 0 0 0 0 0 0 0 0.0926384434476125 0 0 0 0 0 0 0 0 0 0 0 0 0 0 0 0 0 0 0 0.060238348396542 0.0503710409530697 0 0 0 0 0 0 0.126450763592973 0 0 0 0 0 0 0 0 0.26631990973619 0 0 0 0 0 0 0 0 0 0 0 0 0 0 0 0 0 0 0 0 0 0 0 0 0 0 0 0 0 0 0 0 0 0 0 0 0 0 0 0 0 0 0 0 0 0 0.0719089168282444 0 0 0 0 0 0 0 0 0 0 0 0 0 0 0 0 0 0 0 0 0 0 0 0 0 0 0 0 0 0 0 0 0 0 0 0 0.0887899789856511 0.11389111903435 0 0.129391479025368 0 0 0 0 0 0 0 0 0 0 0 0 0 0 0 0 0 0 0 0 0 0 0 0 0 0 0 0 0 0 0 0 0 0 0 0 0 0 0 0 0 0 0 0 0 0 0 0 0 0 0 0 0 0 0 0 0 0 0 0 0 0 0 0 0 0 0 0 0 0 0 0 0 0 0 0 0 0 0 0 0 0 0 0 0 0 0 0 0 0 0 0 0 0 0 0 0 0 0 0 0 0 0 0 0 0 0 0 0 0 0 0 0 0 0 0 0 0 0 0 0 0 0 0 0 0 0 0 0 0 0 0 0 0 0 0 0 0 0 0 0 0 0 0 0 0 0 0 0 0 0 0 0 0 0 0 0 0 0 0 0 0 0 0 0 0 0 0 0 0 0 0 0 0 0 0 0 0 0 0 0 0 0 0
0.0053636152141656 0 0 0.0126777415288386 0 0 0.00478988753904163 0 0 0.0238720593189396 0.107342983166049 0.00830935756924665 0 0 0 0.0183358346475586 0 0 0 0 0 0 0 0 0 0 0 0 0.00373126447514273 0 0.354717583179181 0 0 0 0 0 0.01568474334771 0.0292038865377313 0 0 0 0 0 0 0 0 0 0 0 0 0 0 0 0 0.00971934039734161 0.00961074960031249 0 0 0 0 0 0 0 0 0 0 0 0.00343842484819635 0 0 0 0.00572522951095117 0 0 0 0 0 0 0 0.00238755488120407 0 0.00447712938028779 0 0.00474730098082239 0 0.0109708551773651 0.00539789594070648 0 0 0.0227237934183008 0 0 0 0.0739332239534029 0 0 0 0 0 0 0.00255820875702432 0 0 0 0.00295083527337149 0 0 0 0 0.012310941733241 0 0 0 0 0 0 0 0 0 0 0 0 0 0 0 0 0 0.0226170578724961 0 0 0.0419080244247778 0.00874472040212153 0.00574251006813611 0.0401431801487254 0 0 0.0196806465151573 0 0.00224438008484684 0.0171145410016788 0.00648590537089513 0 0 0 0 0 0.00517765469950625 0.00856145046536629 0.0284158190207305 0 0.00280254499687872 0 0 0 0.0236083953541414 0.0063121648384169 0 0 0 0 0 0 0 0 0 0 0 0 0 0 0 0 0 0 0 0 0 0 0 0 0 0 0 0 0 0 0 0 0 0 0 0 0 0 0 0.00246876089838711 0 0 0 0 0 0 0 0 0 0 0 0 0 0 0 0 0 0 0 0 0 0 0 0 0 0 0 0 0 0 0 0 0 0 0 0 0 0 0 0 0 0 0 0 0 0 0 0 0 0 0 0 0 0 0 0 0 0 0 0 0 0.00299180346160472 0 0 0 0 0 0 0 0 0 0 0 0 0 0 0 0 0 0 0 0 0 0 0 0 0 0 0 0 0 0 0 0 0 0 0 0 0 0 0 0 0 0 0 0 0 0 0 0 0 0 0 0 0 0 0 0 0 0 0 0
0 0 0 0.00788228186069989 0 0 0 0.00140929386013585 0 0.00473824337746013 0 0.00198822258198053 0.00101609804995043 0.00831950732476114 0.0227197920231721 0.0442301457642635 0.00400704839138976 0 0 0.00266850269857847 0 0 0 0 0 0 0 0 0.000891862769843531 0.101395072126451 0 0 0 0 0 0 0.00458664135280419 0.0386927179601458 0 0 0 0 0 0 0.00221257121345029 0 0.00161877980433592 0 0 0.00349155521608294 0 0 0 0 0.00505471437544944 0 0 0 0.00192474324505463 0 0 0 0 0 0 0 0 0 0 0 0 0 0 0.00177104890242656 0 0.00141620976197931 0 0 0 0.00179293653899267 0 0.00566961831835635 0 0.0134817117627364 0 0.0195420632554458 0.008529176266372 0 0 0.00918873705944973 0 0 0 0.0864958663382131 0 0.0241947726935463 0.0440324608306036 0 0.0146090455806882 0 0.00167197914062865 0 0 0 0 0 0.00906886940027158 0 0 0 0 0 0 0 0 0.00278481517447501 0 0 0 0 0 0 0 0 0 0 0 0.195951944546478 0 0 0.0355798504997395 0.00435519846890845 0.00230336687371851 0.0188062870565875 0.017257918166047 0 0.118665309178078 0 0.00309726221710207 0.0081564736884786 0.00200904119063501 0.00193585575231697 0 0 0 0.0154731304509303 0.00300170906448488 0.00807187527216683 0.0393369272207728 0 0.00194797821454527 0 0 0 0.0128771103957667 0.00227595989132662 0 0 0 0 0 0 0 0 0 0 0 0 0 0 0 0 0 0 0 0 0 0 0 0 0 0 0 0 0 0 0 0 0 0 0 0 0 0 0 0.00229510258834957 0 0 0 0 0 0 0 0 0 0 0 0 0 0 0 0 0 0 0 0 0 0 0 0 0 0 0 0 0 0 0 0 0 0 0 0 0 0 0 0 0 0 0 0 0 0 0 0 0 0 0 0 0 0 0 0 0 0 0 0 0 0.00294392621976316 0 0 0 0.000560668023609347 0 0 0 0 0 0 0 0 0 0 0 0 0 0 0 0 0 0 0 0 0 0 0 0 0 0 0 0 0 0 0 0 0 0 0 0 0 0 0 0 0 0 0 0 0 0 0 0 0 0 0 0 0 0 0 0
0 0 0 0 0 0 0 0 0 0 0 0 0.0507062455205149 0 0 0.00237938677131573 0 0 0 0 0 0.00693535177556491 0 0 0.0108684723134161 0 0 0 0 0 0 0 0.0337381349084745 0 0.190881992458097 0 0 0 0 0 0.00757188266434895 0.00449160915469638 0 0 0 0 0 0 0.107611000282692 0 0 0 0 0 0 0.0414910315543399 0.0260406982904673 0 0 0 0 0 0 0 0 0 0 0 0 0 0 0 0 0 0 0 0 0 0 0 0.011288397620189 0 0 0 0 0 0 0 0 0 0.0124687459634796 0 0.0121484782920203 0 0 0 0 0 0 0 0.0911847795192059 0.0223296396682607 0 0.0129238096847745 0 0 0 0 0 0 0 0 0 0 0.0212505541987968 0 0 0 0 0.0273062885214053 0 0 0 0 0 0 0 0 0 0 0 0 0 0 0 0 0 0.00262911835363455 0 0 0 0 0 0 0 0 0 0 0 0 0 0.0112774645020007 0.00673217462666961 0.00771999898763041 0 0 0 0 0 0 0 0 0 0 0 0 0 0 0 0 0 0 0 0 0 0 0 0 0 0 0 0 0 0 0 0 0 0.0635748510317467 0 0.030101353192556 0 0 0 0 0 0.0457351124747928 0 0 0 0 0 0 0 0 0 0 0 0.0560577714226502 0 0 0 0 0 0 0 0 0 0 0 0 0 0 0 0 0 0 0 0 0 0 0 0 0 0 0 0 0 0 0 0 0 0 0 0 0 0 0 0 0 0 0 0 0 0 0 0 0 0.0825556562462593 0 0 0 0 0 0 0 0 0 0 0 0 0 0 0 0 0 0 0 0 0 0 0 0 0 0 0 0 0 0 0 0 0 0 0 0 0 0 0 0 0 0 0 0 0 0 0 0 0 0 0 0 0 0 0 0 0 0 0 0
0 0 0 0 0 0 0 0 0 0 0 0 0 0 0 0.00653290010024977 0 0 0 0 0 0 0 0 0 0 0 0 0 0 0 0.0186409880500692 0 0.0582406625506115 0.222622865154068 0 0 0 0 0 0 0 0 0 0 0 0 0 0.0170885182679954 0 0 0 0 0 0.01531506066709 0 0 0 0.0146434793823792 0 0 0 0 0 0 0 0 0 0 0 0 0 0 0 0 0 0 0 0 0 0.0224635754742456 0 0 0 0 0 0 0 0 0 0.0309851892766937 0.00436700554088524 0.00802880671403738 0 0 0 0 0 0 0 0.276358583468092 0.0571789374490973 0 0.0328358813570379 0 0 0 0 0 0 0 0 0 0 0.0259224133048405 0 0 0 0 0 0 0 0 0 0 0 0 0 0 0 0 0 0 0 0 0 0 0 0 0 0 0 0 0 0 0 0 0 0 0 0 0.0300119790308177 0.0127007524222849 0.146062401789505 0 0 0 0 0 0 0 0 0 0 0 0 0 0 0 0 0 0 0 0 0 0 0 0 0 0 0 0 0 0 0 0 0 0 0 0 0 0 0 0 0 0 0 0 0 0 0 0 0 0 0 0 0 0 0 0 0 0 0 0 0 0 0 0 0 0 0 0 0 0 0 0 0 0 0 0 0 0 0 0 0 0 0 0 0 0 0 0 0 0 0 0 0 0 0 0 0 0 0 0 0 0 0 0 0 0 0 0 0 0 0 0 0 0 0 0 0 0 0 0 0 0 0 0 0 0 0 0 0 0 0 0 0 0 0 0 0 0 0 0 0 0 0 0 0 0 0 0 0 0 0 0 0 0 0 0 0 0 0 0 0 0 0 0
0 0 0 0 0 0 0 0 0 0 0 0 0.00886335310904307 0 0 0.00272523847100039 0 0 0 0 0 0 0 0 0 0 0 0 0 0 0 0 0.0601799919899387 0 0.100181837106111 0 0 0 0 0 0 0 0 0 0 0 0 0 0 0 0 0 0 0 0.332985310513437 0.0123239418813407 0.0581408657362132 0 0.0402294730491292 0 0 0 0 0 0 0 0 0 0 0 0 0.0720055834383173 0 0 0 0 0 0 0 0 0 0 0 0 0 0 0 0 0 0 0 0 0 0 0 0 0 0 0 0 0.0299808186714898 0.00400557959312101 0 0 0 0 0 0 0 0 0 0 0 0 0 0 0 0 0 0 0 0 0 0 0 0 0 0 0 0 0 0 0 0 0 0 0 0 0 0 0 0 0 0 0 0 0 0 0 0 0 0.00432180956099898 0 0.207839642331095 0 0 0 0 0 0 0 0 0 0 0 0 0 0 0 0.00348665200992747 0 0.00517250572901328 0 0 0 0 0 0 0 0 0 0 0 0 0 0 0 0.00450303235974133 0 0.0113447734083535 0 0 0 0 0 0.0243737870823249 0 0 0 0 0 0 0 0 0 0 0 0 0 0 0 0 0 0 0 0 0 0 0 0 0 0 0 0 0 0 0 0 0 0 0 0 0 0 0 0 0 0 0 0 0 0 0 0 0 0 0 0 0 0 0 0 0 0 0 0 0 0.0130433188670813 0 0 0 0 0 0 0 0 0 0 0 0 0 0 0 0 0 0 0 0 0 0 0 0 0 0 0 0 0 0 0 0 0 0 0 0 0 0 0 0 0 0 0 0 0 0 0 0 0 0 0 0 0 0 0 0 0 0 0 0.00429248509232279
0 0 0 0 0 0 0 0 0 0 0 0 0.105778422431937 0.00235699016838103 0 0.00895993990044165 0 0 0 0 0.00271623984131548 0.0229596415801543 0.00496309476138178 0.0045335150380756 0.00292953250306104 0 0 0 0 0 0 0.0709802275772722 0.149828467749082 0.0652510858222538 0 0 0 0 0 0 0.00304486765937404 0 0 0 0 0 0 0 0.0953623613922092 0 0 0 0 0 0 0.0160831843017444 0.0219852658497114 0 0.00496382418130997 0 0.00213131529299394 0 0 0 0 0 0 0 0 0 0 0 0 0 0.00436591094023568 0 0 0 0 0 0.00861361845044306 0 0 0 0 0 0 0 0 0 0.0109464734474381 0 0.00835324570247427 0 0 0 0 0 0 0 0.134958812207388 0.0398319430626885 0 0.0122314527779263 0 0 0 0 0 0 0 0 0 0 0.0325508104671911 0 0 0 0 0 0.00548461953775392 0 0 0 0.00492547519240923 0 0 0 0 0 0 0 0 0 0.00373819146478071 0 0 0 0 0 0 0 0 0 0 0 0 0 0 0 0 0.0095007220991694 0.00508592889799242 0.0204313077327315 0 0 0 0 0 0 0 0 0 0 0 0 0 0 0 0.014092280585503 0 0.0197201125827136 0 0 0 0 0 0 0 0 0 0 0 0 0 0 0 0.023329334564196 0 0.0352886120571006 0 0.00420803511300883 0 0 0 0.00299919520778451 0 0 0 0 0 0 0 0 0 0 0 0.00493887274216553 0 0 0 0 0 0 0 0 0 0 0 0 0 0 0 0 0 0 0 0 0 0 0 0 0 0 0 0 0 0 0 0 0 0 0 0 0 0 0 0 0 0 0 0 0 0 0 0 0 0.00957706911620777 0 0 0 0 0 0 0 0 0 0 0 0 0 0 0 0 0 0 0 0 0 0 0 0 0 0 0 0 0 0 0 0 0 0 0 0 0 0 0 0 0 0 0 0 0 0 0 0 0 0 0 0 0 0 0 0 0 0 0 0
0 0 0 0 0 0 0 0 0 0 0 0 0 0 0 0 0 0 0 0 0 0 0 0 0 0 0 0 0 0 0 0 0 0 0 0 0 0 0 0 0.17753619452825 0.0633183035906473 0 0 0 0 0 0 0 0 0 0 0.191057162985699 0 0 0 0 0 0 0 0 0 0 0 0 0 0 0 0 0 0 0 0 0 0 0 0 0 0 0 0 0 0.107732507980733 0 0.12313709570131 0 0 0 0 0 0 0 0 0 0 0 0 0 0 0 0 0 0 0 0 0 0 0 0 0 0 0 0 0 0 0 0 0 0 0 0 0 0 0 0 0 0 0 0 0 0 0 0 0 0 0 0 0 0 0 0 0 0 0 0 0 0 0 0 0 0 0 0 0 0 0 0 0 0 0 0 0 0 0 0 0 0 0 0 0 0 0 0 0 0 0 0 0 0 0 0 0 0 0 0 0 0 0 0 0 0 0 0 0 0 0 0 0.199692911298286 0 0 0 0 0 0 0 0 0 0 0 0 0 0 0 0 0 0 0 0 0 0 0 0 0 0 0 0 0 0 0 0 0 0 0 0 0 0 0 0 0 0 0 0.077741992901472 0.0597838310136028 0 0 0 0 0 0 0 0 0 0 0 0 0 0 0 0 0 0 0 0 0 0 0 0 0 0 0 0 0 0 0 0 0 0 0 0 0 0 0 0 0 0 0 0 0 0 0 0 0 0 0 0 0 0 0 0 0 0 0 0 0 0 0 0 0 0 0 0 0 0 0 0 0 0 0
0 0 0 0 0 0 0 0 0 0 0 0 0 0 0 0 0 0 0 0 0 0 0 0 0 0 0 0 0 0.0199548407075274 0.0204141592915881 0 0 0 0 0 0 0.306546019036546 0 0 0 0 0 0 0 0 0.0124495441134306 0 0 0 0 0 0 0 0 0 0 0 0.0149911522059748 0 0 0 0 0 0 0 0 0 0 0 0 0 0 0.0525859578042761 0 0 0 0 0 0 0 0 0 0 0 0.0541597836831042 0.0227410521135627 0.238806234871647 0 0.0351830490525439 0 0 0 0.0133143224070241 0 0.0117273627665909 0 0 0 0 0 0 0 0 0.00761651753324456 0 0 0 0 0 0 0 0 0 0 0 0 0 0 0 0 0 0 0 0 0 0 0 0 0 0.125785377222546 0 0 0.0637246271903931 0 0 0 0 0 0 0 0 0 0 0 0 0 0 0 0 0 0 0 0 0 0 0 0 0 0 0 0 0 0 0 0 0 0 0 0 0 0 0 0 0 0 0 0 0 0 0 0 0 0 0 0 0 0 0 0 0 0 0 0 0 0 0 0 0 0 0 0 0 0 0 0 0 0 0 0 0 0 0 0 0 0 0 0 0 0 0 0 0 0 0 0 0 0 0 0 0 0 0 0 0 0 0 0 0 0 0 0 0 0 0 0 0 0 0 0 0 0 0 0 0 0 0 0 0 0 0 0 0 0 0 0 0 0 0 0 0 0 0 0 0 0 0 0 0 0 0 0 0 0 0 0 0 0 0 0 0 0 0 0 0 0 0 0 0 0 0 0 0 0 0 0 0 0 0 0 0 0 0 0 0 0 0 0
0 0 0 0.0416651888296721 0 0 0 0.00174310373828386 0.0020578989825143 0.00192842010886245 0 0 0 0.00064360753413558 0 0.00158996149081245 0 0 0 0 0 0 0 0 0 0 0 0 0.00198092479024368 0.007385913308954 0.034234079857227 0 0 0 0 0 0.0609380264937461 0 0 0 0 0 0 0 0 0 0.00644382843059537 0 0 0 0 0 0 0 0.00200433008360645 0.0029564918053991 0 0 0.0141144797550829 0 0.00047898472407287 0 0 0 0 0 0 0.00145926049441467 0 0 0 0.00305552815155153 0 0.016169350588755 0 0 0 0 0 0 0 0 0 0.00170997644816201 0.00136521443852139 0.112905981647422 0.0449731524198312 0.0674341196080791 0 0.0110015979160606 0 0 0 0.151317110665504 0 0.0210445432675718 0.00553058785747785 0 0 0 0.0020491313673987 0 0.00245710964695291 0 0.00160261984800581 0 0 0 0 0.00334920327594085 0 0 0 0 0 0 0 0 0 0 0 0 0 0 0 0 0 0.00408892067501605 0 0 0.163258382981358 0.00849517641661747 0.00621680855756615 0.112448151271454 0 0 0.00294294890082993 0 0 0.0062196092531973 0.00175311149576321 0.00441073617272671 0.00259632001410584 0 0 0.00336687840786958 0.0108535585924694 0.00721453392053573 0.0151475226834197 0 0 0 0 0 0.00681120803455801 0.00271098521114358 0 0 0 0 0 0 0 0 0 0 0 0 0 0 0 0 0 0 0 0 0 0 0 0 0 0 0 0 0 0 0 0 0 0 0 0 0 0 0 0.0050361314021547 0 0 0 0 0 0 0 0 0 0 0 0.000858791297879652 0 0 0 0 0 0 0 0 0 0 0 0 0 0 0 0 0 0 0 0 0 0 0 0 0 0 0 0 0 0 0 0 0 0 0 0 0 0 0 0 0 0 0 0 0 0 0 0 0 0.00670468122794114 0 0 0 0.0012758159085361 0 0 0 0 0 0 0 0 0 0 0 0 0 0 0 0 0 0 0 0 0 0 0 0 0 0 0 0 0 0 0 0 0 0 0 0 0 0 0 0 0 0 0 0 0 0 0 0 0 0 0 0 0 0 0 0
0 0 0.00209233941861814 0 0 0.0056010870468811 0 0 0 0 0 0.00969868694800807 0 0.0077605933539002 0 0.023045847940568 0 0 0 0 0.0163245402965946 0.329403846480964 0 0.0617009946926664 0 0 0 0 0 0 0 0 0 0 0 0 0 0 0 0.0838590833334208 0 0 0.0206138850305824 0 0 0 0 0.0204459495669265 0 0.0985079197203253 0 0 0 0 0.00382119940698344 0 0 0 0 0 0 0 0 0 0 0 0 0 0 0 0.00701140956772943 0 0.0130812042141729 0 0.0590206196917427 0.0154198984473034 0 0 0.0141984345708049 0 0 0 0 0 0 0 0 0 0 0 0 0 0 0 0 0 0 0 0 0 0 0 0 0 0 0 0 0 0 0 0 0 0 0 0 0 0 0 0 0 0 0 0 0 0 0 0 0.00856311645660835 0 0 0 0 0 0 0.0646210270953758 0.00804019080039561 0 0.0101547468708421 0.00438734216261772 0.00383366545146848 0 0 0 0 0 0 0 0 0 0 0 0 0 0 0 0 0 0 0 0 0 0 0 0 0 0 0 0 0 0 0 0 0 0 0 0 0 0 0 0 0 0 0 0 0 0.00483469587280986 0 0 0 0 0 0 0 0 0 0 0 0 0 0 0 0 0.0131063184560749 0 0.033775409064205 0 0 0 0 0 0 0 0 0 0 0 0 0 0 0 0 0 0 0 0 0 0 0 0 0 0 0 0 0 0 0 0 0 0 0 0 0 0 0 0 0 0 0 0 0 0 0 0 0 0 0 0 0 0 0 0 0 0 0 0 0 0 0 0 0 0 0 0 0 0 0 0 0 0 0 0 0 0 0.0570759480414104 0 0 0 0 0 0 0 0 0 0 0 0 0 0 0 0 0 0 0 0 0 0 0 0 0 0 0 0 0 0 0 0 0 0
0 0 0 0 0 0 0 0 0 0 0 0 0 0 0 0.0137084108040346 0 0 0 0 0 0.581355800794157 0 0 0 0 0 0 0 0 0 0 0 0 0 0 0 0 0.322506177210183 0 0 0 0 0 0 0 0 0 0 0 0 0 0 0 0 0 0 0 0 0 0 0 0 0 0 0 0 0 0 0 0 0 0 0 0 0 0 0 0 0 0 0 0 0 0 0 0 0 0 0 0 0 0 0 0 0 0 0 0 0 0 0 0 0 0 0 0 0 0 0 0 0 0 0 0 0 0 0 0 0 0 0 0 0 0 0 0 0 0 0 0 0 0 0 0 0 0 0 0 0 0 0 0 0 0 0 0 0 0 0 0 0 0 0 0 0 0 0 0 0 0 0 0 0 0 0 0 0 0 0 0 0 0 0 0 0 0 0 0 0 0 0 0 0 0 0 0 0 0 0 0 0 0 0 0 0 0 0 0 0 0 0 0.0338532303557343 0 0 0 0 0 0 0 0 0 0 0 0 0 0 0 0 0 0 0 0 0 0 0 0 0 0 0 0 0 0 0 0 0 0 0 0 0 0 0 0 0 0 0 0 0 0 0 0 0 0 0 0 0 0 0 0 0 0 0 0 0 0 0 0 0 0 0 0 0 0 0 0 0 0 0 0 0 0 0 0 0.0485763808358909 0 0 0 0 0 0 0 0 0 0 0 0 0 0 0 0 0 0 0 0 0 0 0 0 0 0 0 0 0 0 0 0 0 0
0 0 0 0 0 0 0 0 0 0 0 0 0 0 0 0.0250570948262764 0 0 0 0 0 0 0 0 0.0465240630058687 0 0 0 0 0 0 0.0201940013006291 0 0 0.0218380822836094 0.127099973001425 0 0 0 0 0 0.200068707594372 0 0 0 0 0 0 0.0528297724022577 0 0 0 0 0 0 0 0 0 0 0 0 0 0 0 0 0 0 0 0 0 0 0 0 0 0 0 0 0 0 0 0 0 0 0 0 0 0 0 0 0 0 0 0 0 0 0 0 0 0 0 0.0129629653708229 0 0 0 0 0 0 0 0 0 0 0 0 0 0 0 0 0 0 0 0 0 0 0 0 0 0 0 0 0 0 0 0 0 0 0 0 0 0 0 0 0 0 0 0 0 0 0 0 0 0 0 0 0 0 0 0 0 0 0 0 0 0 0 0 0 0 0 0 0 0 0 0 0 0 0 0 0 0 0 0 0 0 0 0 0 0 0 0 0 0 0 0 0 0 0 0 0 0 0 0 0 0.119669148704501 0 0 0 0 0 0 0 0 0 0 0 0 0 0 0 0 0 0 0 0 0 0 0 0 0 0 0 0 0 0 0 0 0 0 0 0.109299575761702 0 0 0 0 0 0 0 0 0 0 0 0 0 0 0 0 0 0 0 0 0 0 0 0 0 0 0 0 0 0 0 0 0 0 0 0 0 0 0 0 0 0 0 0 0.173222400894272 0 0 0 0 0 0 0 0 0.0912342148542635 0 0 0 0 0 0 0 0 0 0 0 0 0 0 0 0 0 0 0 0 0 0 0 0 0
0 0 0 0 0 0 0 0 0 0 0 0 0 0 0 0 0 0 0 0 0 0 0 0 0.054416282798618 0 0 0 0 0 0 0.0306982980852358 0 0 0 0.116166701670768 0 0 0 0 0.512711433941724 0 0 0 0 0 0 0 0.0806663465886115 0 0 0 0 0 0 0 0 0 0 0 0 0 0 0 0 0 0 0 0 0 0 0 0 0 0 0 0 0 0 0 0 0 0 0 0 0 0 0 0 0 0 0 0 0 0 0 0 0 0 0 0 0 0 0 0 0 0 0 0 0 0 0 0 0 0 0 0 0 0 0 0 0 0 0 0 0 0.123378919346163 0 0 0 0 0 0 0 0 0 0 0 0 0 0 0 0 0 0 0 0 0 0 0 0 0 0 0 0 0 0 0 0 0 0 0 0 0 0 0 0 0 0 0 0 0 0 0 0 0 0 0 0 0 0 0 0 0 0 0 0 0 0 0 0 0 0 0 0 0 0 0 0 0 0 0 0 0 0 0 0 0 0 0 0 0 0 0 0 0 0 0 0 0 0 0 0 0 0 0 0 0 0 0 0 0 0 0 0 0 0 0 0.0412125399075159 0 0 0 0 0 0 0 0 0 0 0 0 0 0 0 0 0 0 0 0 0 0 0 0 0 0 0 0 0 0 0 0 0 0 0 0 0 0 0 0 0 0 0 0 0 0 0 0 0 0 0 0 0 0.040749477661364 0 0 0 0 0 0 0 0 0 0 0 0 0 0 0 0 0 0 0 0 0 0 0 0 0
0 0 0 0 0 0 0 0 0 0 0 0 0 0 0 0 0 0 0 0 0 0 0 0.0361035870004676 0 0 0 0 0 0 0 0 0 0 0 0 0 0 0.034382938087406 0 0 0 0 0 0 0.0673335785385478 0 0 0 0.605526646301865 0 0 0 0 0 0 0 0 0 0 0 0 0 0.185695810396136 0 0.0493929726677252 0 0 0 0 0.0215644670078519 0 0 0 0 0 0 0 0 0 0 0 0 0 0 0 0 0 0 0 0 0 0 0 0 0 0 0 0 0 0 0 0 0 0 0 0 0 0 0 0 0 0 0 0 0 0 0 0 0 0 0 0 0 0 0 0 0 0 0 0 0 0 0 0 0 0 0 0 0 0 0 0 0 0 0 0 0 0 0 0 0 0 0 0 0 0 0 0 0 0 0 0 0 0 0 0 0 0 0 0 0 0 0 0 0 0 0 0 0 0 0 0 0 0 0 0 0 0 0 0 0 0 0 0 0 0 0 0 0 0 0 0 0 0 0 0 0 0 0 0 0 0 0 0 0 0 0 0 0 0 0 0 0 0 0 0 0 0 0 0 0 0 0 0 0 0 0 0 0 0 0 0 0 0 0 0 0 0 0 0 0 0 0 0 0 0 0 0 0 0 0 0 0 0 0 0 0 0 0 0 0 0 0 0 0 0 0 0 0 0 0 0 0 0 0 0 0 0 0 0 0 0 0 0 0 0 0 0 0 0 0 0 0 0 0 0 0 0 0 0 0 0 0 0 0 0 0
0 0 0 0 0 0 0 0 0 0 0 0 0 0 0 0 0 0 0 0 0 0 0 0 0 0 0 0 0 0 0 0 0 0 0 0 0 0 0 0 0 0 0 0 0 0 0 0 0 0 0 0 0 0 0 0 0 0 0 0 0 0 0 0 0 1 0 0 0 0 0 0 0 0 0 0 0 0 0 0 0 0 0 0 0 0 0 0 0 0 0 0 0 0 0 0 0 0 0 0 0 0 0 0 0 0 0 0 0 0 0 0 0 0 0 0 0 0 0 0 0 0 0 0 0 0 0 0 0 0 0 0 0 0 0 0 0 0 0 0 0 0 0 0 0 0 0 0 0 0 0 0 0 0 0 0 0 0 0 0 0 0 0 0 0 0 0 0 0 0 0 0 0 0 0 0 0 0 0 0 0 0 0 0 0 0 0 0 0 0 0 0 0 0 0 0 0 0 0 0 0 0 0 0 0 0 0 0 0 0 0 0 0 0 0 0 0 0 0 0 0 0 0 0 0 0 0 0 0 0 0 0 0 0 0 0 0 0 0 0 0 0 0 0 0 0 0 0 0 0 0 0 0 0 0 0 0 0 0 0 0 0 0 0 0 0 0 0 0 0 0 0 0 0 0 0 0 0 0 0 0 0 0 0 0 0 0 0 0 0 0 0 0 0 0 0 0 0 0 0 0 0 0 0 0 0 0 0 0 0 0 0 0 0 0 0 0 0
0 0 0 0 0 0 0 0 0 0 0 0 0 0.173392535981701 0 0 0 0 0 0.0198630260537519 0 0 0 0 0 0 0 0 0 0 0.0208142838912588 0 0 0 0 0 0 0 0 0 0 0 0 0 0 0.0443443716050684 0 0 0 0.0575199373650323 0 0 0 0 0 0 0 0 0 0 0.0120527258849878 0 0 0 0 0.152729217485271 0 0 0 0 0 0 0 0 0.0437662196485396 0 0 0 0 0 0 0 0 0 0 0 0 0 0 0 0 0.00837557598599872 0 0 0 0 0 0 0 0 0 0 0 0 0 0 0 0 0 0 0 0 0 0 0 0 0 0 0 0 0 0 0 0 0 0 0 0 0.0269855747278108 0 0 0 0 0 0 0 0 0 0 0 0 0 0 0 0 0 0 0 0 0 0 0 0 0 0 0 0 0 0 0 0 0 0 0 0 0 0 0 0 0 0.0925648613194099 0.0972042154138646 0 0 0 0 0 0 0 0 0 0 0 0 0 0 0 0 0 0 0.0460114722824492 0 0 0 0 0 0 0 0 0 0 0 0 0 0 0 0 0 0 0 0 0 0 0 0 0 0 0 0 0 0 0 0 0.204375982354855 0 0 0 0 0 0 0 0 0 0 0 0 0 0 0 0 0 0 0 0 0 0 0 0 0 0 0 0 0 0 0 0 0 0 0 0 0 0 0 0 0 0 0 0 0 0 0 0 0 0 0 0 0 0 0 0 0 0 0 0 0 0 0 0 0 0 0 0 0 0 0 0 0 0 0 0 0 0 0 0 0 0 0 0 0 0 0 0 0 0 0 0 0 0
0 0 0 0 0 0 0 0 0 0 0 0 0 0 0 0 0 0 0 0 0 0 0 0.0154463692566758 0 0 0 0 0 0 0 0 0 0 0 0 0 0 0 0 0 0 0.047766522476047 0 0.0253171823732889 0 0 0 0 0.0176670945907171 0 0 0 0 0 0 0 0 0 0.00892968417973293 0.282841751881727 0 0 0.0387349976957018 0.066245700463811 0.00950143942016099 0 0 0 0 0.0416771083572982 0 0.00991520614785145 0 0 0 0 0.124636763438492 0.0134984788060797 0 0 0 0 0 0 0 0 0 0 0 0 0 0 0 0 0 0 0 0 0 0 0 0 0 0 0.02697756546934 0 0 0 0 0 0 0 0 0 0 0 0 0 0 0 0 0 0 0 0 0 0 0 0.155709973150071 0 0 0 0 0.0138512775057296 0.00860246932834587 0 0 0.0057059143346049 0 0 0 0 0 0 0 0 0 0 0 0 0 0 0 0 0 0 0 0 0 0 0 0 0 0 0 0 0 0 0 0 0 0 0 0 0 0 0 0 0 0 0 0 0 0 0 0 0 0 0 0.00494950553729303 0 0.0305986085809151 0 0 0 0 0 0 0 0 0 0 0 0 0 0 0 0 0 0 0 0 0 0 0 0 0 0 0 0 0 0 0.0133422966423417 0 0 0 0.00799581789999485 0 0.0134570127428786 0 0 0 0.0166312597209016 0 0 0 0 0 0 0 0 0 0 0 0 0 0 0 0 0 0 0 0 0 0 0 0 0 0 0 0 0 0 0 0 0 0 0 0 0 0 0 0 0 0 0 0 0 0 0 0 0 0 0 0 0 0 0 0 0 0 0 0 0 0 0 0 0 0 0 0 0 0 0 0 0 0 0 0 0 0 0 0 0 0 0 0
0 0 0 0 0 0 0 0.0648712302031485 0 0 0 0.00460676848062488 0 0.0079044776297954 0.00267977035444909 0.00528397525637123 0 0 0 0 0 0 0 0 0 0 0 0 0.0126186608795682 0 0.00433191875262804 0 0 0 0 0 0.0074853007857911 0.0194897860651096 0 0 0 0 0 0 0 0 0 0 0 0 0.0715809583803121 0 0 0 0 0.0219418241903468 0 0 0.174411633854939 0.00768490880674553 0.00237208282064153 0 0 0 0 0 0 0.00437422264669667 0 0 0 0.0716382809669353 0 0.0360347861055104 0 0 0.0117507294729761 0 0 0 0 0 0 0 0 0.00705449545808722 0 0.00484790318728793 0 0 0 0 0 0.0134274574559511 0 0 0 0 0 0 0.0148905020447144 0 0 0 0 0 0 0 0 0 0 0 0 0 0 0 0 0 0 0 0 0 0 0 0 0 0 0 0 0 0.0113279537758817 0.122743893907501 0.0919177033733698 0.0179777906341036 0 0 0 0 0 0 0.116342960784867 0 0 0 0 0 0 0 0 0 0 0 0 0 0 0 0 0 0 0 0 0 0 0 0 0 0 0 0 0 0 0 0 0 0 0 0 0 0 0 0 0 0 0 0 0 0 0 0 0 0 0 0 0 0 0.0227126457799808 0 0 0 0 0 0 0 0 0 0 0 0 0 0 0 0 0 0 0 0 0 0 0 0 0 0 0 0 0 0 0 0 0 0 0 0 0 0 0 0 0 0 0 0 0 0 0 0 0 0 0 0 0 0 0 0 0 0 0 0 0 0.0407878649132684 0 0 0 0 0 0 0 0 0 0 0 0 0 0 0 0 0 0 0 0 0 0 0 0 0 0 0 0 0 0 0 0 0 0 0 0 0 0 0 0 0 0 0 0 0 0 0 0 0 0 0 0 0 0 0 0 0 0 0 0.00490751303239729
0 0 0 0 0 0 0 0 0 0 0 0 0 0 0 0.021200469404256 0 0 0 0 0.0481406530751786 0 0 0 0 0 0 0 0 0 0 0 0 0 0 0 0 0 0.0966114244531154 0 0 0 0 0 0 0 0 0 0 0 0 0 0 0 0 0 0 0 0.0167467881170857 0 0 0 0 0 0 0 0 0 0 0 0 0 0 0 0 0 0 0 0 0 0 0 0 0 0 0 0 0 0 0 0 0 0 0 0 0 0 0 0 0 0 0 0 0 0 0 0 0 0 0 0 0 0 0 0 0 0 0 0 0 0 0 0 0 0 0 0.111954541642193 0.0517012992786269 0 0 0 0 0 0 0.104747677729037 0 0 0 0 0 0 0 0 0 0 0 0 0 0 0 0 0 0 0 0 0 0 0 0 0 0 0 0 0 0 0 0 0 0 0 0 0 0 0 0 0 0 0 0 0 0 0 0 0 0 0 0 0 0 0 0 0 0 0 0 0 0 0 0 0 0 0 0.0347696585478876 0 0.194389164039354 0 0 0 0 0 0 0 0 0 0 0 0 0 0 0 0 0 0 0.0674321312591053 0 0 0 0 0 0 0 0 0 0 0 0 0 0 0 0 0 0 0 0 0 0 0 0 0 0 0 0 0 0 0 0 0 0 0 0 0 0 0 0 0 0 0 0 0 0 0 0 0 0 0 0 0 0 0 0 0 0 0 0.25230619245416 0 0 0 0 0 0 0 0 0 0 0 0 0 0 0 0 0 0 0 0 0 0 0 0 0 0 0 0 0 0 0 0 0 0
0 0 0 0 0 0 0 0 0 0 0 0 0.108043752228354 0 0 0.00531228331090633 0 0 0 0 0 0 0.0309588832848845 0 0.206482250783316 0.0560113847299284 0 0 0 0 0 0.0915288622132712 0.026306189535125 0 0.218125261111273 0 0 0 0 0 0.0168485150657345 0.0100387916991203 0 0 0 0 0 0 0 0 0 0 0 0 0 0 0 0 0 0 0 0 0 0 0 0 0 0 0 0 0 0 0 0 0 0 0 0 0 0 0 0 0 0 0 0 0 0 0 0 0 0 0 0 0 0 0 0 0 0 0.0154000259243386 0 0 0 0 0 0 0 0 0 0 0 0 0 0 0 0 0 0 0 0.0682733993852705 0 0 0 0 0 0.0166535310284957 0 0 0 0 0 0 0 0 0 0 0 0 0 0 0 0 0 0 0 0 0 0 0 0 0 0 0.00728810189140144 0 0 0 0 0 0 0 0 0 0 0 0 0 0 0 0.0216694594147264 0 0.047228640698524 0 0 0 0 0 0 0 0 0 0 0 0 0 0 0 0.029476838174444 0 0.0243538295208865 0 0 0 0 0 0 0 0 0 0 0 0 0 0 0 0 0 0 0 0 0 0 0 0 0 0 0 0 0 0 0 0 0 0 0 0 0 0 0 0 0 0 0 0 0 0 0 0 0 0 0 0 0 0 0 0 0 0 0 0 0 0 0 0 0 0 0 0 0 0 0 0 0 0 0 0 0 0 0 0 0 0 0 0 0 0 0 0 0 0 0 0 0 0 0 0 0 0 0 0 0 0 0 0 0 0 0 0 0 0 0 0 0 0 0 0 0 0 0 0 0 0 0 0 0 0 0 0
0 0 0 0.00762253587816905 0 0 0 0 0 0 0 0 0.00618970124576701 0.0532905977531267 0 0 0.00977296594178517 0 0 0.0376991037274208 0.0433855431379629 0.0226845973307862 0 0.0190018064498713 0 0 0 0 0 0 0.0124659717397266 0 0 0 0 0 0 0 0.0774840574355353 0 0 0 0.28555602641152 0 0.0218303858574778 0.011744411963733 0 0 0 0 0 0 0 0 0 0 0 0 0 0 0 0.0157065450072659 0 0.0466358601099863 0 0.135934220965542 0 0 0 0 0.027052618390867 0 0 0 0 0 0 0 0.00752400721229378 0 0 0 0 0 0 0 0 0 0 0 0 0 0 0 0 0 0 0 0 0 0 0 0 0 0.00379011772854577 0 0 0 0 0 0 0 0 0 0 0.0030884073015424 0 0 0 0 0 0 0 0 0 0 0 0 0 0 0 0 0 0 0.018968299473236 0.0219918669997598 0 0 0.0107022899890424 0 0 0 0 0 0 0 0 0 0 0 0 0 0 0 0 0 0 0 0 0 0 0 0 0 0 0 0 0 0 0 0.0204539305155032 0.0135106667226911 0 0 0 0 0 0 0 0 0 0 0 0 0 0 0 0 0 0 0.0209069354819548 0 0.00354641749954574 0 0 0 0 0 0 0 0 0 0 0 0 0 0 0 0 0 0 0 0 0 0 0 0 0 0 0 0 0 0 0.0414601117293419 0 0 0 0 0 0 0 0 0 0 0 0 0 0 0 0 0 0 0 0 0 0 0 0 0 0 0 0 0 0 0 0 0 0 0 0 0 0 0 0 0 0 0 0 0 0 0 0 0 0 0 0 0 0 0 0 0 0 0 0 0 0 0 0 0 0 0 0 0 0 0 0 0 0 0 0 0 0 0 0 0 0 0 0 0 0 0 0 0 0 0 0 0 0
0 0 0 0 0 0 0 0 0 0 0 0 0 0 0 0 0 0 0 0 0 0 0 0 0 0 0 0 0 0 0 0 0 0 0 0 0 0 0 0 0 0 0 0 0 0 0.160364034910976 0 0 0 0 0 0 0 0.238193509775948 0.0231694611755092 0 0.0933200484060891 0 0.00743198896546287 0 0 0 0 0 0 0 0 0 0 0 0.16543567160633 0 0 0 0 0 0 0 0 0 0 0 0 0 0 0 0 0 0 0 0 0 0 0 0 0 0 0 0 0.0220054192292686 0 0 0 0 0 0 0 0 0 0 0 0 0 0 0 0 0 0 0 0 0 0 0 0 0 0 0 0 0 0 0 0 0 0 0 0 0 0 0 0.180318739797531 0 0 0 0 0 0 0 0 0 0 0 0 0 0.0172269902315481 0 0 0 0 0 0 0 0 0 0 0 0 0 0 0 0 0 0 0 0 0 0 0 0 0 0 0 0 0 0 0 0 0 0 0 0 0 0 0 0 0.030149739402497 0 0 0 0 0 0 0 0 0 0 0 0 0 0 0 0 0 0 0 0 0 0 0 0 0 0 0 0 0 0 0 0 0 0 0 0 0 0 0 0 0 0 0 0 0 0 0 0 0 0 0 0 0 0 0 0 0 0 0 0 0 0.0558973342087894 0 0 0 0 0 0 0 0 0 0 0 0 0 0 0 0 0 0 0 0 0 0 0 0 0 0 0 0 0 0 0 0 0 0 0 0 0 0 0 0 0 0 0 0 0 0 0 0 0 0 0 0 0 0 0 0 0 0 0 0.00648706229004998
0 0 0 0 0 0 0 0 0 0 0 0 0 0 0 0.126423187669049 0 0 0 0 0 0 0 0 0 0 0 0 0 0 0 0 0 0 0 0 0 0 0 0 0 0 0 0 0 0 0 0 0 0 0 0 0 0 0 0 0 0 0.0174219068871275 0 0 0 0 0 0 0 0 0 0 0 0.152887135714644 0 0.182740751786178 0 0 0 0 0 0 0.0560361462441474 0 0 0 0 0 0 0 0 0 0 0 0 0 0 0 0 0 0 0 0 0 0 0 0 0 0 0 0 0 0 0 0 0 0 0 0 0 0 0 0 0 0 0 0 0 0 0 0.166723487014911 0 0 0 0 0 0 0 0 0 0.117722996311234 0 0 0 0.0237778030798942 0 0 0 0.0149122011231059 0 0 0.0303912142335182 0 0 0 0 0 0 0 0 0 0 0 0 0 0 0 0 0 0 0 0 0 0 0 0 0 0 0 0 0 0 0 0 0 0 0 0 0 0 0 0 0 0 0.0371608127724346 0 0 0 0 0 0 0 0 0 0.0308523243467886 0 0 0 0 0 0 0 0 0 0 0 0 0 0 0 0 0 0 0 0 0 0 0 0 0 0 0 0 0 0 0 0 0 0 0 0 0.021642789974175 0 0 0 0 0 0 0 0 0 0 0 0 0 0 0 0 0 0 0 0 0 0 0 0 0 0 0 0 0 0 0 0 0 0 0 0 0 0 0 0 0 0 0 0 0 0 0 0 0 0 0 0 0 0.0213072428427924 0 0 0 0 0 0 0 0 0 0 0 0 0 0 0 0 0 0 0 0 0 0 0 0 0
0 0 0 0 0 0 0 0 0 0 0 0 0 0 0 0 0 0 0 0 0 0 0 0 0 0 0 0 0 0 0 0 0 0 0 0.254021184281262 0 0 0 0 0 0 0 0 0 0 0 0 0 0 0 0 0 0 0 0 0 0 0 0 0 0 0 0 0 0 0 0 0 0 0 0 0 0 0 0 0 0 0 0 0 0 0.0808388825333535 0 0.272723260278226 0 0 0 0 0 0 0 0 0 0 0 0 0 0 0 0 0 0 0 0 0 0 0 0 0 0 0 0 0 0 0 0 0 0 0 0 0 0 0 0 0 0 0 0 0 0 0 0 0 0 0 0 0 0 0 0 0 0 0 0 0 0 0 0 0 0 0 0 0 0 0 0 0 0 0 0 0 0 0 0 0 0 0 0 0 0 0 0 0 0 0 0 0 0 0 0 0 0 0 0 0 0 0 0 0 0 0 0 0 0 0 0 0.226224658692191 0 0 0 0 0 0 0 0 0 0 0 0 0 0 0 0 0 0 0 0 0 0 0 0 0 0 0 0 0 0 0 0 0 0 0 0 0 0 0 0 0 0 0 0.0838795688112918 0.0823124454036753 0 0 0 0 0 0 0 0 0 0 0 0 0 0 0 0 0 0 0 0 0 0 0 0 0 0 0 0 0 0 0 0 0 0 0 0 0 0 0 0 0 0 0 0 0 0 0 0 0 0 0 0 0 0 0 0 0 0 0 0 0 0 0 0 0 0 0 0 0 0 0 0 0 0 0
0 0 0 0 0 0 0 0 0 0 0 0 0 0 0 0 0 0 0 0 0 0 0 0 0 0 0 0.0655391020784571 0 0 0 0 0 0 0 0 0 0 0 0 0 0 0 0 0 0 0 0 0 0 0 0 0 0 0 0 0 0 0 0.0218901117269006 0.0422070850060437 0 0 0 0.226808472833324 0.0765339188217811 0.0938836364706551 0 0 0 0 0 0 0 0 0 0 0 0 0 0 0 0 0 0 0 0 0 0 0 0 0 0 0 0 0 0 0 0 0 0 0 0 0 0 0.208072763696119 0 0 0.0459149758577519 0 0 0 0 0 0 0 0 0 0 0 0 0 0.0794115267210232 0 0.0218023222640029 0 0 0 0.117936084523942 0 0 0 0 0 0 0 0 0 0 0 0 0 0 0 0 0 0 0 0 0 0 0 0 0 0 0 0 0 0 0 0 0 0 0 0 0 0 0 0 0 0 0 0 0 0 0 0 0 0 0 0 0 0 0 0 0 0 0 0 0 0 0 0 0 0 0 0 0 0 0 0 0 0 0 0 0 0 0 0 0 0 0 0 0 0 0 0 0 0 0 0 0 0 0 0 0 0 0 0 0 0 0 0 0 0 0 0 0 0 0 0 0 0 0 0 0 0 0 0 0 0 0 0 0 0 0 0 0 0 0 0 0 0 0 0 0 0 0 0 0 0 0 0 0 0 0 0 0 0 0 0 0 0 0 0 0 0 0 0 0 0 0 0 0 0 0 0 0 0 0 0 0 0 0 0 0 0 0 0 0 0 0 0 0 0 0 0 0
0 0 0 0 0 0 0 0 0 0 0 0 0 0 0 0.00358823563574001 0 0 0 0 0 0 0 0 0 0 0 0 0 0.00304106244565648 0.00553287723374365 0 0.00436822217237374 0.0919147592438207 0 0 0 0.00247967199453645 0.000921484635918051 0 0 0 0 0 0 0 0 0 0 0 0.0434892928904584 0 0 0 0 0.00327170925971666 0.0189469595300568 0.0838740476077978 0.0235749431402937 0.00217977714576167 0 0 0 0 0 0 0 0.00260249600204734 0 0 0 0.190119946801334 0 0 0 0 0.00843969811984693 0 0 0 0 0 0 0 0 0 0 0.00194462875050773 0 0 0 0 0.00183175012985692 0.00144527149533955 0 0 0 0 0 0 0.0248510700376225 0.0203378319195997 0 0 0 0 0 0 0 0 0 0 0 0 0 0 0 0 0 0 0 0 0 0 0 0 0 0 0 0 0 0 0 0.00128422232624392 0 0 0 0 0.000624371996129133 0.120415202196919 0.00312631098683679 0 0 0 0 0 0 0 0 0.00348150377277754 0.010840836254382 0.00976870506992555 0 0.0832771174675713 0.121203131343374 0.00934858868659967 0 0 0 0 0 0 0 0 0 0 0 0 0 0 0 0 0 0 0 0 0 0 0 0 0 0 0 0 0 0 0 0 0.00950463576906655 0.00087974511929383 0 0 0 0 0 0.00596349555203209 0 0 0 0 0 0 0 0 0 0 0 0 0 0 0 0 0 0 0 0 0 0 0 0 0 0 0 0 0 0 0 0 0 0 0 0 0 0 0 0 0 0 0 0 0 0 0 0 0 0 0 0 0 0 0 0 0 0 0 0 0 0.0389921613355006 0 0 0 0 0 0 0 0 0 0 0 0 0 0 0 0 0 0 0 0 0 0 0 0 0 0 0 0 0 0 0 0 0 0 0 0 0 0 0 0 0 0.00697703103081104 0 0 0 0.00445970815898542 0.00673223514357679 0 0 0 0 0 0 0 0 0.00448581210743588 0 0 0 0.0198794494905104
0 0 0 0 0 0 0 0 0 0 0 0 0.0204299830566169 0 0 0.00642935164455047 0 0 0 0 0 0 0 0 0 0 0 0 0 0.0197332015310186 0 0.0429081540212314 0 0.0223234628416878 0.0447285901369756 0 0 0.0240023307064182 0 0 0 0 0 0 0 0 0.0588960763633734 0 0 0 0.0277600408001443 0 0 0 0.0214697232657483 0 0.157230684285115 0 0.0119686594403222 0 0 0 0 0 0 0 0 0 0 0 0 0.0893805508579208 0 0 0 0 0 0 0 0 0 0 0 0 0 0 0 0 0 0 0 0.017497501378469 0.0112081664921722 0.0287234000035848 0 0 0 0 0 0 0 0 0 0 0 0 0 0 0 0 0 0 0 0 0.0746449263015936 0 0 0 0 0 0.0253476446714335 0 0 0 0 0 0 0 0.0110457307909959 0 0 0 0 0.0108285023964549 0 0 0 0 0 0 0.0163159537483974 0 0 0 0 0 0 0 0 0 0 0 0 0 0.0893173356171702 0 0 0 0 0 0 0 0 0 0 0 0 0 0 0.0133999659772354 0 0.0205901916235569 0 0 0 0 0 0 0 0 0 0 0 0 0 0 0 0.048169250916743 0 0.0340533510570379 0 0 0 0 0 0.0116423174871574 0 0 0 0 0 0 0 0 0 0 0 0.0175572303432709 0 0 0 0 0 0 0 0 0 0 0 0 0 0 0 0 0 0 0 0 0 0 0 0 0 0 0 0 0 0 0 0 0 0 0 0 0 0 0 0 0 0 0 0 0 0 0 0 0 0.00790019605012641 0 0 0 0 0 0 0 0 0 0 0 0 0 0 0 0 0 0 0 0 0 0 0 0 0 0 0 0 0 0 0 0 0 0 0 0 0 0 0 0 0 0 0 0 0.0144975261934778 0 0 0 0 0 0 0 0 0 0 0 0 0 0 0
0 0 0 0 0 0 0 0 0 0 0 0 0 0 0 0.00535528102452049 0 0 0 0 0 0 0 0 0 0 0 0 0 0 0 0.029197944807594 0 0.114184584398198 0.0662916686871003 0 0 0 0 0 0 0 0 0 0 0 0 0 0 0 0 0 0 0 0.134804791799657 0.170471335525625 0 0.0328712623003269 0 0 0 0 0 0 0 0 0 0 0 0 0 0.157530147689794 0 0 0 0 0 0 0 0 0 0 0 0 0 0 0 0 0 0 0 0 0 0 0 0 0 0 0 0 0 0 0 0 0 0 0 0 0 0 0 0 0 0 0.104994577931495 0 0 0 0 0 0 0 0 0 0 0 0 0 0.0157815074747584 0 0 0 0 0 0 0 0 0 0 0.00799055506067534 0 0 0 0 0 0 0 0 0 0 0 0 0 0 0.0704919344873842 0 0 0 0 0 0 0 0 0 0 0 0 0 0 0 0 0 0 0 0 0 0 0 0 0 0 0 0 0 0 0 0 0 0 0.00744887152808594 0 0 0 0 0 0.0181849698105889 0 0 0 0 0 0 0 0 0 0 0 0.0281392475221847 0 0 0 0 0 0 0 0 0 0 0 0 0 0 0 0 0 0 0 0 0 0 0 0 0 0 0 0 0 0 0 0 0 0 0 0 0 0 0 0 0 0 0 0 0 0 0 0 0 0.0362613199520125 0 0 0 0 0 0 0 0 0 0 0 0 0 0 0 0 0 0 0 0 0 0 0 0 0 0 0 0 0 0 0 0 0 0 0 0 0 0 0 0 0 0 0 0 0 0 0 0 0 0 0 0 0 0 0 0 0 0 0 0
0 0 0 0 0 0 0 0 0 0 0 0 0 0 0 0 0 0 0 0 0 0 0 0 0 0 0 0 0 0 0 0 0 0 0 0 0 0 0 0 0 0 0 0 0 0 0 0 0 0 0.0942191367831932 0 0 0 0.463809184911106 0 0.0255483185426256 0 0 0.0161173048342673 0 0 0 0 0 0 0 0 0 0 0 0.17636830545914 0 0 0 0 0.0139584618599108 0 0 0 0 0 0 0 0 0 0 0 0 0 0 0 0 0 0 0 0 0 0 0 0.0254816823440272 0 0 0 0 0 0 0 0 0 0 0 0 0 0 0 0 0 0 0 0 0 0 0 0 0 0 0 0 0 0 0 0 0 0 0 0 0 0 0.072212242678023 0 0 0 0 0 0 0 0 0 0 0 0 0 0 0.0569328497127042 0 0 0 0 0 0 0 0 0 0 0 0 0 0 0 0 0 0 0 0 0 0 0 0 0 0 0 0 0 0 0 0 0 0.0129614288699171 0 0 0 0 0 0 0.0154671543123221 0 0 0 0 0 0 0 0 0 0 0 0 0 0 0 0 0 0 0 0 0 0 0 0 0 0 0 0 0 0 0 0 0 0 0 0 0 0 0 0 0 0 0 0 0 0 0 0 0 0 0 0 0 0 0 0 0 0 0 0 0 0.019075718915043 0 0 0 0 0 0 0 0 0 0 0 0 0 0 0 0 0 0 0 0 0 0 0 0 0 0 0 0 0 0 0 0 0 0 0 0 0 0 0 0 0 0 0 0 0 0 0 0 0 0 0 0 0 0 0 0 0 0 0 0.00784821077772043
0 0 0 0 0 0 0 0 0 0 0 0 0 0 0.00150376794112401 0.00801464666387811 0 0 0 0 0 0 0 0 0 0 0 0 0 0 0.00162452225883919 0 0.00322054020959297 0.00856254705261293 0.00162209492613155 0 0.00284283176083116 0.0134644406281541 0 0 0 0 0 0 0 0 0.0550092580869987 0.000659017838782871 0 0 0 0.000653610971576966 0 0 0.0181781257039037 0.0014063461043009 0 0 0 0 0.0043408509537729 0 0 0 0 0 0 0 0 0 0 0.0035692951563376 0 0.0407591493234634 0 0.00283798209398218 0 0 0 0 0.00354200033419637 0 0 0 0.000820118739695136 0.051918486946193 0.00827522452502853 0.0382510267191257 0.0107133070426107 0.136068840331687 0.00306735601333495 0 0 0.0151402179536467 0 0.00424030360008298 0 0 0 0 0.000901353968099969 0.0010379373602225 0.00911838675621275 0 0 0 0 0 0 0 0 0 0 0 0 0 0 0 0 0 0 0 0 0 0 0 0 0.00454014468737603 0 0 0.00218760303781843 0.00330400282439799 0.0164039909456216 0.00306430747657969 0.00132113766302884 0 0.00131100272921199 0 0 0 0.0746175571330576 0.00586024907646521 0.111020018203164 0.128580515999351 0 0.00384430659232095 0.091123389485625 0 0.00721369261522093 0 0 0 0 0.0035538513986346 0.0434653974430828 0.0138087483258721 0 0 0 0 0 0 0 0 0 0 0 0 0 0 0 0 0 0 0 0 0 0 0 0 0 0 0 0 0 0 0 0 0 0 0 0 0 0 0 0.00134892092395448 0 0 0 0 0 0 0 0 0 0 0 0 0 0 0 0 0 0 0 0.00104942651076364 0 0 0 0 0 0 0 0 0 0 0 0 0 0 0 0 0 0 0 0 0 0 0 0 0 0 0 0 0 0 0 0 0 0 0 0 0 0 0 0 0 0.0137476616709353 0 0 0 0 0 0 0 0 0 0 0 0 0 0 0 0 0 0 0 0 0 0 0 0 0 0 0 0 0 0 0 0 0 0 0 0 0 0 0 0 0 0.00808298144640907 0 0 0.00100184607200183 0.00100793792070564 0.000823977296639809 0.00116995910673334 0.000704257376389921 0 0 0 0 0 0 0.000765876906103676 0 0.000865732266030273 0 0.00284791890208523
0 0 0 0 0 0 0 0 0 0 0 0 0 0 0 0 0.0135997125741472 0 0 0.0221012784910371 0.134904294381216 0 0 0 0 0 0 0 0 0 0 0 0 0 0 0 0 0 0 0 0 0 0 0 0 0.00530084896665048 0.00915580649477144 0 0 0 0.00395233253183494 0 0 0.00729895288167366 0.00634904043793505 0 0 0.00848939371221532 0 0 0.132370232525183 0 0.150770178326128 0 0.0420725175771958 0.0260681074313843 0.00390353830304685 0.0348488302543971 0.0133066734416625 0 0.0074440457433853 0 0 0 0 0 0.078270097266407 0.0277896046833297 0.00630276432935744 0 0 0 0 0 0 0 0 0 0 0 0 0 0 0 0 0 0 0 0 0 0 0 0 0 0 0 0 0 0 0.0328259217198753 0 0 0.00825980464148151 0.00480119407475965 0 0 0 0 0 0 0 0.0345484359485417 0.0116905667164766 0 0.0419632592785333 0 0 0 0.0734257237688548 0 0 0 0 0 0.0152995596768049 0 0 0 0.00417373495981055 0 0.00992069381127792 0 0 0 0 0 0 0 0 0 0 0 0 0 0.0195866251627449 0.007223127987436 0 0 0 0 0 0 0 0 0 0 0 0 0 0 0 0 0 0 0 0 0 0 0 0 0 0 0 0 0 0 0 0 0 0 0 0 0 0 0 0 0 0 0 0 0 0 0 0 0 0 0 0 0 0 0 0 0 0 0 0 0 0 0 0 0 0 0 0 0 0 0 0 0 0 0 0 0 0 0 0 0 0 0 0 0 0 0 0 0 0 0 0 0 0 0 0 0 0 0 0 0 0.0019831019004442 0 0 0 0 0 0 0 0 0 0 0 0 0 0 0 0 0 0 0 0 0 0 0 0 0 0 0 0 0 0 0 0 0 0 0 0 0 0 0 0 0 0 0 0 0 0 0 0 0 0 0 0 0 0 0 0 0 0 0 0
0 0 0 0.00380112156453631 0 0 0 0 0 0 0 0 0 0 0 0 0 0 0 0.0275231110750894 0.0801350352604242 0 0 0 0 0 0 0 0 0 0 0 0 0 0.00221991321109041 0 0 0.00145637603063203 0 0 0 0 0 0 0.00344669095811175 0.141671900128909 0.00238461682856315 0 0 0 0 0 0 0.0118748685279814 0 0 0 0 0.0138357687110381 0.111691777089532 0 0 0.0922247200691406 0 0.0668706335897962 0.0179070140120734 0 0 0 0 0.0111991104319405 0 0 0 0 0 0.013723632113777 0.0930114838753985 0.0241479472349108 0 0 0 0 0 0 0 0 0 0 0 0 0 0 0.00157407301046119 0 0 0 0 0 0 0 0 0 0 0 0.0218946244163988 0 0 0.00372908650714351 0.0121049765869953 0 0 0.00560267282074622 0 0 0 0 0 0 0 0 0.00632662789065538 0.035986293772179 0 0.0280089817243648 0 0 0 0.0129846145387417 0.0372582494609876 0 0 0 0 0.0206747306888506 0 0 0 0.0035567708984011 0.0104944722585644 0 0 0 0 0 0 0 0 0 0 0 0 0 0 0.016517137365324 0.010506981420048 0 0 0 0 0 0 0 0 0 0 0 0 0 0 0 0 0 0 0 0 0 0 0 0 0 0 0 0 0 0 0 0 0 0 0 0 0.0106312251294181 0 0 0 0 0 0 0 0 0 0 0 0 0 0 0 0 0 0 0 0 0 0 0 0 0 0 0.00724642039678776 0 0 0 0 0 0 0 0.00460919062103431 0.00702282356362359 0.00987968432390355 0 0 0 0.0142646418924259 0 0 0 0 0 0 0 0 0 0 0 0 0 0 0 0 0 0 0 0 0 0 0 0 0 0 0 0 0 0 0 0 0 0 0 0 0 0 0 0 0 0 0 0 0 0 0 0 0 0 0 0 0 0 0 0 0 0 0 0 0 0 0 0 0 0 0 0 0 0 0 0 0 0 0 0 0 0 0 0 0 0 0 0
0 0 0 0 0 0 0 0 0 0 0 0 0 0 0 0 0 0 0 0 0 0.0369452759990224 0 0.152073127894558 0 0 0 0 0 0 0 0 0 0 0 0 0 0 0 0 0 0 0 0 0 0 0 0 0 0.0531466551173552 0 0 0 0 0 0 0 0 0 0 0 0 0 0.165580586069951 0 0 0 0 0 0 0.228986966791966 0 0.236396785871697 0 0 0 0 0 0.0506006799599583 0 0 0 0 0 0 0 0 0 0 0 0 0 0 0 0 0 0 0 0 0 0 0 0 0 0 0 0 0 0 0 0 0 0 0 0 0 0 0 0 0 0 0 0 0 0 0 0 0 0 0 0 0 0 0 0 0 0 0.0278327997783647 0 0 0 0 0 0 0 0 0 0 0 0 0 0 0 0 0 0 0 0 0 0 0 0 0 0 0 0 0 0 0 0 0 0 0 0 0 0 0 0 0 0 0 0 0 0 0 0.0217807952500554 0 0 0 0 0 0 0 0 0 0 0 0 0 0 0 0 0 0 0 0 0 0 0 0 0 0 0 0 0 0 0 0 0 0 0 0 0 0 0 0 0 0 0 0 0 0.0266563272670719 0 0 0 0 0 0 0 0 0 0 0 0 0 0 0 0 0 0 0 0 0 0 0 0 0 0 0 0 0 0 0 0 0 0 0 0 0 0 0 0 0 0 0 0 0 0 0 0 0 0 0 0 0 0 0 0 0 0 0 0 0 0 0 0 0 0 0 0 0 0 0 0 0 0 0 0 0 0 0 0 0 0 0 0 0 0
0 0 0 0.00869062276912097 0 0 0 0 0 0 0 0 0 0 0 0 0.01810834943526 0 0 0.045895432316158 0.235579116842793 0 0 0 0 0 0 0 0 0 0 0 0 0 0 0 0 0 0 0 0 0 0 0 0 0 0 0 0 0 0 0 0 0 0 0 0 0 0 0.17669641648869 0.128093994768098 0 0 0 0.00724407487896569 0.0119329454422241 0 0 0 0 0.0149703698893622 0 0 0 0 0 0.00512874113175228 0.0312659439217343 0.13603305905232 0 0 0 0 0 0 0 0 0 0 0 0 0 0 0 0 0 0 0 0 0 0 0 0 0 0 0 0 0 0 0 0 0 0 0 0 0 0 0 0 0 0 0 0 0 0.011658113510412 0 0 0 0.0126277189516774 0 0 0 0 0 0.143322375585241 0 0 0 0.0127527250161918 0 0 0 0 0 0 0 0 0 0 0 0 0 0 0 0 0 0 0 0 0 0 0 0 0 0 0 0 0 0 0 0 0 0 0 0 0 0 0 0 0 0 0 0 0 0 0 0 0 0 0 0 0 0 0 0 0 0 0 0 0 0 0 0 0 0 0 0 0 0 0 0 0 0 0 0 0 0 0 0 0 0 0 0 0 0 0 0 0 0 0 0 0 0 0 0 0 0 0 0 0 0 0 0 0 0 0 0 0 0 0 0 0 0 0 0 0 0 0 0 0 0 0 0 0 0 0 0 0 0 0 0 0 0 0 0 0 0 0 0 0 0 0 0 0 0 0 0 0 0 0 0 0 0 0 0 0 0 0 0 0 0 0 0 0 0 0 0 0 0 0 0 0 0 0 0 0 0 0
0 0 0 0 0 0 0 0 0 0 0 0 0 0 0 0.0121272194997148 0 0 0 0 0 0 0 0.098463293423591 0 0 0 0 0 0 0 0 0 0 0 0 0 0 0 0 0 0 0.180888513188021 0 0 0.053188836428453 0 0 0 0.096332050274766 0 0 0 0 0 0 0 0 0 0 0 0.101079935171311 0 0 0 0.0155141184205718 0 0 0 0 0.0411206075406833 0 0 0 0 0 0 0.0229314035891047 0.0146060078290765 0 0 0 0 0 0 0 0 0 0 0 0 0 0 0 0 0 0 0 0 0 0 0 0 0 0 0 0 0 0 0 0 0 0 0 0 0 0 0 0 0 0 0 0 0 0 0 0 0 0 0 0 0 0 0 0 0 0 0 0 0 0 0 0 0 0 0 0 0 0 0 0 0 0 0 0 0 0 0 0 0 0 0 0 0 0 0 0 0 0 0 0 0.0105897332459872 0 0 0 0 0 0 0 0 0 0 0 0 0 0 0.0333973748612256 0 0 0 0 0 0 0 0 0 0 0 0 0 0 0 0 0.0153202565668752 0.147788576619101 0 0 0 0 0 0 0 0 0 0 0 0 0 0 0 0 0 0 0.0203199129361467 0 0 0 0.0443904815916682 0.0357437558864774 0.0323617534558748 0 0 0 0 0 0 0 0 0 0 0 0 0 0 0 0 0 0 0 0 0 0 0 0 0 0 0 0 0 0 0 0 0 0 0 0 0 0 0 0 0 0 0 0 0 0 0 0 0 0 0 0 0 0.0177810860530578 0 0 0 0 0 0 0 0.00605508341829286 0 0 0 0 0 0 0 0 0 0 0 0 0 0 0 0 0 0 0 0 0 0 0 0 0 0
0 0 0 0 0 0 0 0 0 0 0 0 0 0 0 0 0 0 0 0.0149723152452869 0.036845614801105 0 0 0 0 0 0 0 0 0 0 0 0 0 0 0 0 0 0 0 0 0 0 0 0 0.091952245244417 0 0 0 0 0 0 0 0.176834568357653 0 0 0 0 0 0.0983770535344493 0.185310436646324 0 0.0144532644130473 0 0 0.120486108138478 0 0 0 0 0 0 0 0 0 0 0 0 0 0 0 0 0 0 0 0 0 0 0 0 0 0 0 0 0 0 0 0 0 0 0 0 0 0 0 0.0295199385419821 0 0 0 0.00985264091379913 0 0 0 0 0 0 0 0 0 0 0 0 0.153794372948367 0 0.044689807599817 0 0 0 0 0.0229116336152746 0 0 0 0 0 0 0 0 0 0 0 0 0 0 0 0 0 0 0 0 0 0 0 0 0 0 0 0 0 0 0 0 0 0 0 0 0 0 0 0 0 0 0 0 0 0 0 0 0 0 0 0 0 0 0 0 0 0 0 0 0 0 0 0 0 0 0 0 0 0 0 0 0 0 0 0 0 0 0 0 0 0 0 0 0 0 0 0 0 0 0 0 0 0 0 0 0 0 0 0 0 0 0 0 0 0 0 0 0 0 0 0 0 0 0 0 0 0 0 0 0 0 0 0 0 0 0 0 0 0 0 0 0 0 0 0 0 0 0 0 0 0 0 0 0 0 0 0 0 0 0 0 0 0 0 0 0 0 0 0 0 0 0 0 0 0 0 0 0 0 0 0 0 0 0 0 0 0 0 0 0 0 0 0 0 0 0 0
0 0 0 0.0147593827144805 0 0 0 0 0 0 0 0 0.00737103318379726 0 0 0.00617250265648304 0.00501042202675785 0 0 0.0609716705286735 0.0979356743288724 0 0 0 0 0 0 0 0 0 0 0 0 0 0 0 0 0 0 0 0 0 0.0272303213324304 0.0228046709801449 0.0677633183400067 0.00738388759879834 0 0 0 0.158912600060355 0 0 0 0.0334081845053503 0 0 0 0 0 0.0341268217731384 0.0277829685002692 0 0.0133297407810955 0.00878022853893156 0.0674571530133459 0 0.127519967730867 0 0 0 0.0078378636519497 0 0 0 0 0 0 0 0 0 0 0 0 0 0 0 0 0 0 0 0 0.00349897357902945 0 0 0.00343888422711873 0 0 0 0 0 0 0 0 0 0.00366871102073556 0 0 0 0 0 0 0 0 0 0 0 0 0 0 0 0 0 0.0107695781783204 0 0 0 0 0 0.125180978203431 0 0 0 0 0 0.00484087162749227 0.00418715328235124 0 0 0.00486888468136921 0 0 0 0 0 0 0 0 0 0 0 0 0 0 0 0 0 0 0 0 0 0 0 0 0 0 0 0 0 0 0 0.00473416578004587 0.00497805249933712 0 0 0 0 0 0 0 0 0 0 0 0 0 0 0 0 0 0 0.0108276504721834 0 0 0 0 0 0 0 0 0 0 0 0 0 0 0 0 0 0 0 0 0 0 0 0 0 0 0 0 0 0 0 0 0.0224476842028382 0 0 0 0 0 0 0 0 0 0 0 0 0 0 0 0 0 0 0 0 0 0 0 0 0 0 0 0 0 0 0 0 0 0 0 0 0 0 0 0 0 0 0 0 0 0 0 0 0 0 0 0 0 0 0 0 0 0 0 0 0 0 0 0 0 0 0 0 0 0 0 0 0 0 0 0 0 0 0 0 0 0 0 0 0 0 0 0 0 0 0 0 0 0
0 0.0319419831460658 0 0 0 0 0 0 0 0 0 0 0 0 0 0 0 0 0 0.0269011389308273 0 0 0 0 0 0 0 0 0 0 0 0 0 0 0 0 0 0 0 0 0 0 0 0 0 0 0 0 0 0 0 0 0 0.212086825967333 0 0 0 0 0 0.0264465881962051 0 0 0 0 0 0.65993788341323 0 0 0 0 0 0 0 0 0 0 0 0 0 0 0 0 0 0 0 0 0 0 0 0 0 0.021224708545406 0 0 0.0214608718009331 0 0 0 0 0 0 0 0 0 0 0 0 0 0 0 0 0 0 0 0 0 0 0 0 0 0 0 0 0 0 0 0 0 0 0 0 0 0 0 0 0 0 0 0 0 0 0 0 0 0 0 0 0 0 0 0 0 0 0 0 0 0 0 0 0 0 0 0 0 0 0 0 0 0 0 0 0 0 0 0 0 0 0 0 0 0 0 0 0 0 0 0 0 0 0 0 0 0 0 0 0 0 0 0 0 0 0 0 0 0 0 0 0 0 0 0 0 0 0 0 0 0 0 0 0 0 0 0 0 0 0 0 0 0 0 0 0 0 0 0 0 0 0 0 0 0 0 0 0 0 0 0 0 0 0 0 0 0 0 0 0 0 0 0 0 0 0 0 0 0 0 0 0 0 0 0 0 0 0 0 0 0 0 0 0 0 0 0 0 0 0 0 0 0 0 0 0 0 0 0 0 0 0 0 0 0 0 0 0 0 0 0 0 0 0 0 0 0 0 0 0 0 0
0.00546144892538784 0 0 0 0 0 0 0 0 0 0 0 0 0 0 0 0.00874715411556124 0 0 0 0 0 0 0 0 0 0 0 0 0.0062631883448517 0 0 0 0 0 0 0 0.0105100602842029 0 0 0 0 0 0 0 0 0.0104162204602368 0 0 0 0 0 0 0 0.0151508661239808 0 0 0 0 0.0696529630915128 0 0 0 0 0 0 0 0 0.194045867457644 0.0701720065922768 0 0.106341019973335 0 0 0 0 0.0426263875477205 0 0 0 0 0 0 0 0 0 0 0 0 0 0 0 0 0.0109879858147893 0 0 0 0 0 0 0 0 0 0 0 0 0 0 0 0.275420010278791 0.0210850219121292 0.0316708041141192 0 0 0 0 0 0 0 0 0 0 0 0 0 0.0152814530867218 0 0 0 0 0 0 0 0.0111429635085056 0 0 0 0 0 0.00973164722905245 0 0 0 0 0 0 0 0 0 0 0 0 0 0 0 0 0 0 0 0 0 0 0 0 0 0 0 0 0 0 0 0 0 0 0 0 0 0 0 0 0 0 0 0 0 0 0 0 0 0.00708268561574357 0 0 0 0 0 0.0066364727241414 0 0 0 0 0 0 0 0 0 0 0 0.0334227736385876 0 0 0 0 0 0 0 0 0 0 0 0 0 0 0 0 0 0 0 0 0 0 0 0 0 0 0 0 0 0 0 0 0 0 0 0 0 0 0 0 0 0 0 0 0 0 0 0 0 0 0 0 0.00951830247303449 0 0 0 0 0 0 0 0 0 0 0 0 0 0 0 0 0 0 0 0 0 0 0 0 0 0 0 0 0 0 0 0 0 0 0 0 0 0 0 0 0 0.0286326966876741 0 0 0 0 0 0 0 0 0 0 0 0 0 0 0
0 0 0.0103373648176089 0 0 0 0 0 0 0 0 0.0169375804906292 0 0 0 0 0 0 0 0 0 0 0 0 0 0 0 0 0 0 0 0 0 0 0 0 0 0 0 0 0 0 0 0 0 0 0 0 0 0 0 0 0 0 0 0 0 0 0 0.0326327985155023 0 0 0 0 0 0 0 0.238088175655894 0 0.597568663314558 0 0 0 0 0 0 0 0 0 0 0 0 0 0 0 0 0 0 0 0 0 0 0 0 0 0 0 0 0 0 0 0 0 0 0 0 0 0 0 0.0369017841632268 0 0 0.0252495143911497 0 0 0 0 0 0 0 0 0.042284118651432 0 0 0 0 0 0 0 0 0 0 0 0 0 0 0 0 0 0 0 0 0 0 0 0 0 0 0 0 0 0 0 0 0 0 0 0 0 0 0 0 0 0 0 0 0 0 0 0 0 0 0 0 0 0 0 0 0 0 0 0 0 0 0 0 0 0 0 0 0 0 0 0 0 0 0 0 0 0 0 0 0 0 0 0 0 0 0 0 0 0 0 0 0 0 0 0 0 0 0 0 0 0 0 0 0 0 0 0 0 0 0 0 0 0 0 0 0 0 0 0 0 0 0 0 0 0 0 0 0 0 0 0 0 0 0 0 0 0 0 0 0 0 0 0 0 0 0 0 0 0 0 0 0 0 0 0 0 0 0 0 0 0 0 0 0 0 0 0 0 0 0 0 0 0 0 0 0 0 0 0 0 0 0 0 0 0 0 0 0 0 0 0 0 0 0 0
0.0102686625501922 0 0.0389044661427629 0 0 0 0 0 0 0 0.0164596421973005 0.0244271718847181 0 0.00875114999197938 0 0 0.0198285453620714 0.0348240913105169 0 0.00606088062723808 0.0143727900486043 0 0 0 0 0 0 0 0 0 0 0 0 0 0 0 0 0 0 0 0 0 0 0 0 0 0 0 0 0 0 0 0 0 0 0 0 0 0 0 0 0 0 0 0 0 0 0.049744996034646 0.345254931660706 0 0 0 0 0 0 0 0.0304917632776326 0 0 0 0 0 0 0 0 0 0 0 0 0 0 0 0 0 0 0 0 0 0 0 0 0 0 0 0 0 0 0 0 0.0232357514629579 0.158464193827597 0.0439502613752719 0.0294181639177042 0.0389982118443117 0 0.0119514519990568 0 0 0 0 0 0.0314115570092221 0 0 0 0.0353175222163787 0 0 0 0 0 0 0 0 0 0 0 0 0 0 0 0 0 0 0 0 0 0 0 0 0 0 0 0 0 0 0 0 0 0 0 0 0 0 0 0 0 0.0158442774332231 0 0 0 0 0 0 0 0 0 0 0 0 0 0 0 0 0 0 0 0 0 0 0 0 0 0 0 0 0 0 0 0 0 0 0 0 0 0 0 0 0 0 0 0 0 0 0 0 0 0 0 0 0 0 0 0 0 0 0 0 0 0 0 0 0 0 0 0 0 0 0 0 0 0 0 0 0 0 0 0 0 0 0 0 0 0 0 0 0 0 0 0 0 0.00619688593691062 0 0.00582263188899703 0 0 0 0 0 0 0 0 0 0 0 0 0 0 0 0 0 0 0 0 0 0 0 0 0 0 0 0 0 0 0 0 0 0 0 0 0 0 0 0 0 0 0 0 0 0 0 0 0 0 0 0 0 0
0 0 0 0 0 0 0 0 0 0 0 0 0 0 0 0.0143139287349018 0 0 0 0 0 0 0 0 0 0 0 0 0 0 0 0 0 0 0 0 0 0 0.0066641831720123 0 0 0 0.0122884521146814 0 0 0.0334783544916333 0 0 0 0.0326896061680661 0 0.0293190121351249 0 0 0 0 0 0 0 0.010073171467486 0.0179601455324427 0.0817741188249369 0.0172853202877684 0.0240552066369428 0 0.00810155818486348 0 0 0 0 0 0 0.230900785670733 0 0 0 0 0.0283203881301306 0.085646136080857 0 0 0 0 0 0 0 0 0 0 0 0 0 0 0 0.00506888945824132 0 0 0 0 0 0 0 0 0 0 0 0 0 0 0 0 0 0 0 0 0 0 0 0 0 0 0 0 0 0 0 0 0 0 0.00744464833525003 0 0 0 0 0.139228767801809 0.0383025577361697 0 0.0134924144805895 0.0344193628915096 0 0 0 0 0 0 0 0 0 0 0 0 0 0 0 0 0 0 0 0 0 0 0 0 0 0 0 0 0 0 0 0 0 0 0 0 0 0 0 0 0 0 0 0 0.0409928720207117 0 0.00621296730291882 0 0 0 0 0 0 0 0 0 0 0 0 0 0 0 0 0.00721393464089295 0 0 0 0 0 0 0 0 0 0 0.0124292742158111 0 0 0 0 0 0 0 0.00719827440708984 0 0 0 0 0 0 0 0 0 0.0242641316651435 0 0 0 0 0 0 0 0 0 0 0 0 0 0 0 0 0 0 0 0 0 0 0 0 0 0 0 0 0 0 0 0 0 0 0 0 0 0 0 0 0 0 0 0 0 0 0 0 0 0 0 0.0157069285633887 0 0 0 0 0 0 0 0 0 0.0151546088478934 0 0 0 0 0 0 0 0 0 0 0 0 0 0 0 0 0 0 0 0 0 0 0 0
0 0 0 0 0 0 0 0 0 0.00331583646192024 0 0 0.00442434580389074 0 0 0 0 0 0 0 0 0 0 0 0 0 0 0 0 0.00325603973702304 0 0 0 0.0361272248507543 0 0 0 0.0068709933967249 0 0 0 0 0 0 0 0 0.0532617331542808 0 0 0 0.0549022105637288 0 0 0 0.345569921036682 0.0247570864448781 0.0402444621232371 0.057971835190236 0.00841380154063783 0 0 0 0 0 0 0 0 0.0332018040040546 0 0 0 0 0 0 0 0 0.0371701469931136 0 0 0 0.00636349424538681 0 0 0 0 0 0 0 0 0 0 0 0.00433620453982886 0.00784637526400725 0 0 0 0 0 0 0 0 0 0.0113495610488175 0.0115426917652942 0 0 0 0 0.0457157689575668 0 0 0 0 0.0137995035328488 0 0 0 0 0 0.0103723165072318 0 0 0 0 0 0 0 0 0 0 0 0 0.00371303371471002 0 0 0 0 0 0.0251197831940746 0.0095369406294901 0 0 0 0 0 0 0 0 0 0 0 0 0.0130086136194866 0.10996927690049 0.0118313823269342 0 0 0 0 0 0 0 0 0 0 0 0 0 0 0 0 0 0 0 0 0 0 0 0 0 0 0 0 0 0 0 0 0 0 0 0 0 0 0 0 0 0 0 0 0 0 0 0 0 0 0 0.00342632492172605 0 0 0 0 0 0 0 0 0 0 0 0 0 0 0 0 0 0 0 0 0 0 0 0 0 0 0 0 0 0 0 0 0 0 0 0 0 0 0 0 0 0 0 0 0 0 0 0 0 0 0 0 0 0 0 0 0 0 0 0 0 0 0 0 0 0 0 0 0 0 0 0 0 0 0 0 0 0 0 0 0 0 0 0 0 0 0 0 0 0 0 0 0 0 0.00258128753094401 0 0 0 0 0 0 0 0 0 0 0 0 0 0 0
0 0 0 0 0 0 0 0 0 0 0 0 0 0 0 0.0723787298324545 0 0 0 0 0 0.103866006880003 0 0.0268849805119094 0 0 0 0 0 0 0 0 0 0 0 0 0 0 0.0195038313168215 0 0 0 0 0 0 0.0124939248847169 0 0 0 0 0 0.0549723640655813 0 0 0 0 0 0 0 0 0 0.132427229703179 0 0 0 0 0 0 0 0 0.3622063239306 0 0 0 0 0 0 0 0.028744441853167 0.0343630816801009 0 0 0 0 0 0 0 0 0 0 0 0 0 0 0 0 0 0 0 0 0 0 0 0 0 0 0 0 0 0 0 0 0 0 0 0 0 0 0 0 0 0 0 0 0 0 0 0 0 0 0 0 0 0 0 0 0 0.0754140376998541 0.0339341169708359 0 0 0 0 0 0 0 0 0 0.0075969021653718 0 0 0 0 0 0 0 0 0 0 0 0 0 0 0 0 0 0 0 0 0 0 0 0 0 0 0 0 0 0 0 0 0 0 0 0 0.0129769835556773 0 0 0 0 0 0 0 0 0 0 0 0 0 0 0 0 0 0 0 0 0 0 0 0 0 0 0 0 0 0 0 0 0 0 0 0 0 0 0 0 0 0 0 0 0 0.0222370449497268 0 0 0 0 0 0 0 0 0 0 0 0 0 0 0 0 0 0 0 0 0 0 0 0 0 0 0 0 0 0 0 0 0 0 0 0 0 0 0 0 0 0 0 0 0 0 0 0 0 0 0 0 0 0 0 0 0 0 0 0 0 0 0 0 0 0 0 0 0 0 0 0 0 0 0 0 0 0 0 0 0 0 0 0 0 0
0.00671352146338912 0 0 0 0 0 0 0 0 0 0.00935436187776527 0 0 0 0 0 0 0 0 0 0 0 0 0 0 0 0 0 0 0 0.0122506079802575 0 0 0 0 0 0.0817259845382608 0.126412565548264 0 0 0 0 0 0 0 0 0.0931443492735201 0 0 0 0 0 0 0 0 0 0 0 0.334040664280187 0 0 0 0 0 0 0 0 0 0 0 0 0 0 0 0 0 0 0 0 0 0 0 0 0 0 0.155535665633227 0.049730335435394 0.0637918081040226 0 0 0 0 0 0.0214223194809573 0 0 0 0 0 0 0 0 0 0 0 0 0 0 0 0 0 0 0 0 0 0 0 0 0 0 0 0 0 0 0 0 0 0 0 0 0 0.013257956421697 0 0 0 0 0 0 0 0 0.0326198599630585 0 0 0 0 0 0 0 0 0 0 0 0 0 0 0 0 0 0 0 0 0 0 0 0 0 0 0 0 0 0 0 0 0 0 0 0 0 0 0 0 0 0 0 0 0 0 0 0 0 0 0 0 0 0 0 0 0 0 0 0 0 0 0 0 0 0 0 0 0 0 0 0 0 0 0 0 0 0 0 0 0 0 0 0 0 0 0 0 0 0 0 0 0 0 0 0 0 0 0 0 0 0 0 0 0 0 0 0 0 0 0 0 0 0 0 0 0 0 0 0 0 0 0 0 0 0 0 0 0 0 0 0 0 0 0 0 0 0 0 0 0 0 0 0 0 0 0 0 0 0 0 0 0 0 0 0 0 0 0 0 0 0 0 0 0 0 0 0 0 0 0 0 0 0 0 0 0
0 0 0 0 0 0 0 0 0 0 0 0 0 0.11060191353619 0 0 0 0 0 0.0165872717349697 0 0 0 0 0 0 0 0 0 0 0 0 0 0 0.0104058147886641 0 0 0 0.0800445844299355 0 0 0 0 0 0.0286397370137857 0 0 0 0 0 0 0 0 0 0 0 0 0 0 0 0 0 0 0 0 0 0 0 0 0 0 0 0 0 0 0 0 0 0 0 0 0 0 0 0 0 0 0 0 0 0 0.0108962214900854 0 0 0.00765161591889912 0 0 0 0 0 0 0 0 0 0 0 0 0 0 0 0 0 0 0 0 0 0.00427844472674887 0 0 0 0 0 0 0 0 0 0 0 0 0 0 0 0 0 0 0 0 0 0 0 0 0 0 0 0 0 0 0 0 0 0 0 0 0 0 0 0 0 0 0 0 0 0 0 0 0 0 0 0 0 0.0761373476619718 0.203699786059501 0 0 0 0 0 0 0 0 0 0 0 0 0 0 0 0 0 0 0.0315805272573876 0 0 0 0 0 0 0 0 0 0 0 0 0 0.0206030347257377 0 0 0 0 0 0 0 0 0 0 0 0 0 0 0 0 0 0 0.288946958989789 0 0 0 0 0 0 0 0 0 0 0 0 0 0 0 0 0 0 0 0 0 0 0 0 0 0 0 0 0 0 0 0 0 0 0 0 0 0 0 0 0 0 0 0 0 0 0 0 0 0 0 0 0 0 0 0 0 0 0 0.109926741666334 0 0 0 0 0 0 0 0 0 0 0 0 0 0 0 0 0 0 0 0 0 0 0 0 0 0 0 0 0 0 0 0 0 0
0 0 0 0 0 0 0 0 0 0 0 0 0 0.0125597658640209 0.0293873949817603 0.244663641319761 0 0 0 0 0 0.0757918694120589 0 0 0 0 0 0 0 0 0.0193863813515347 0 0 0 0 0 0 0 0.0465033954852953 0 0 0 0 0 0 0 0 0 0 0 0 0 0 0 0 0 0 0 0.0460284082752326 0 0 0 0 0 0 0 0 0 0 0 0 0 0 0 0 0 0 0 0 0 0 0.0451864116326259 0 0 0 0 0 0.0114716776298626 0 0 0 0 0 0 0 0 0 0 0 0 0 0 0 0 0 0 0 0 0 0 0 0 0 0 0 0 0 0 0 0 0 0 0 0 0 0 0 0 0 0 0 0 0 0 0.0436433602273884 0 0.0409156502131766 0.124229495050826 0.0461365707071319 0 0.0509188057646239 0 0 0 0 0 0 0 0 0 0 0 0 0 0.0121500013359565 0.00709783697060599 0 0 0 0 0 0 0 0 0 0 0 0 0 0 0 0 0 0 0 0 0 0 0 0 0 0 0 0 0 0 0 0 0 0 0 0.046603102733914 0 0 0 0 0 0 0 0 0 0.0287019023987617 0 0 0 0 0 0 0 0 0 0 0 0 0 0 0 0 0 0 0 0 0 0 0 0 0 0 0 0 0 0 0 0 0 0 0 0 0.0345487999387498 0 0 0 0 0 0 0 0 0 0 0 0 0 0 0 0 0 0 0 0 0 0 0 0 0 0 0 0 0 0 0 0 0 0 0 0 0 0 0 0 0 0 0 0 0 0 0 0 0 0 0 0 0 0.0340755287067122 0 0 0 0 0 0 0 0 0 0 0 0 0 0 0 0 0 0 0 0 0 0 0 0 0
0 0 0 0 0 0 0 0 0 0 0 0 0 0 0 0 0.0606494052979704 0 0 0 0.0842351672966509 0 0 0 0 0 0 0 0 0 0 0 0 0 0 0 0 0 0 0 0 0 0 0 0 0 0.0406946034843747 0 0 0 0 0 0 0 0.0714557228645944 0 0 0.0213715453022674 0 0.227514971063126 0.0472772606329165 0 0.012720746316411 0 0 0 0 0.0619927987848108 0 0.0625546716959002 0 0.17313948976093 0 0 0 0 0 0 0 0 0 0 0 0 0 0 0 0 0 0 0 0 0 0 0 0 0 0 0 0 0 0 0 0 0 0 0 0 0 0.0343392413634055 0.0169618530017813 0.0700224001116463 0 0 0 0 0 0 0 0 0 0 0.0150701230232148 0 0 0 0 0 0 0 0 0 0 0 0 0 0 0 0 0 0 0 0 0 0 0 0 0 0 0 0 0 0 0 0 0 0 0 0 0 0 0 0 0 0 0 0 0 0 0 0 0 0 0 0 0 0 0 0 0 0 0 0 0 0 0 0 0 0 0 0 0 0 0 0 0 0 0 0 0 0 0 0 0 0 0 0 0 0 0 0 0 0 0 0 0 0 0 0 0 0 0 0 0 0 0 0 0 0 0 0 0 0 0 0 0 0 0 0 0 0 0 0 0 0 0 0 0 0 0 0 0 0 0 0 0 0 0 0 0 0 0 0 0 0 0 0 0 0 0 0 0 0 0 0 0 0 0 0 0 0 0 0 0 0 0 0 0 0 0 0 0 0 0 0 0 0 0 0 0 0 0 0 0 0 0 0 0 0 0 0 0 0 0 0 0 0 0
0 0 0 0 0 0 0 0 0 0 0 0 0 0 0 0 0 0 0 0 0.0458361312410845 0 0 0 0 0 0 0 0 0 0 0 0 0 0 0 0 0 0 0 0 0 0 0 0 0.210343557365413 0 0 0 0 0 0 0 0 0 0 0 0 0 0.0790052750751822 0.313385879763606 0 0.0758460506874684 0.0281836173935304 0 0 0 0 0 0 0.0594998304627808 0 0 0 0 0 0 0 0.115087963296658 0 0 0 0 0 0 0 0 0 0 0 0 0 0 0 0 0 0 0 0 0 0 0 0 0 0 0 0 0 0 0 0 0 0 0 0 0 0 0 0 0 0 0 0 0 0 0 0 0 0 0 0 0 0 0 0.0564465826074329 0 0 0 0 0 0 0 0 0 0 0 0 0 0 0 0 0 0 0 0 0 0 0 0 0 0 0 0 0 0 0 0 0 0 0 0 0 0 0 0 0 0 0 0 0 0 0 0 0 0 0 0 0 0 0 0 0 0 0 0 0 0 0 0 0 0 0 0 0 0.0163651121068436 0 0 0 0 0 0 0 0 0 0 0 0 0 0 0 0 0 0 0 0 0 0 0 0 0 0 0 0 0 0 0 0 0 0 0 0 0 0 0 0 0 0 0 0 0 0 0 0 0 0 0 0 0 0 0 0 0 0 0 0 0 0 0 0 0 0 0 0 0 0 0 0 0 0 0 0 0 0 0 0 0 0 0 0 0 0 0 0 0 0 0 0 0 0 0 0 0 0 0 0 0 0 0 0 0 0 0 0 0 0 0 0 0
0 0 0 0 0 0 0 0 0 0 0 0 0 0 0 0 0 0 0 0 0 0 0 0 0 0 0 0 0 0 0 0 0 0 0 0 0 0 0.0216654545060564 0 0 0 0 0 0 0.0174075280904252 0 0 0 0.0145960497971942 0 0 0 0 0 0 0 0 0 0.0136922245551682 0.0621716357141289 0.0290099655151094 0.252159372836909 0.0137172435478093 0 0 0 0 0 0 0.137497095977936 0 0.0294177202243617 0 0 0 0 0.0879425649858375 0 0 0 0 0 0 0 0 0 0 0 0 0 0 0 0 0 0 0 0 0 0 0 0 0 0 0 0 0 0 0 0 0 0 0 0 0 0 0 0 0 0 0 0 0 0 0 0 0 0 0 0 0 0 0 0 0.281442141472971 0 0 0 0.0301068797236447 0 0 0 0 0 0 0 0 0 0 0 0 0 0 0 0 0 0 0 0 0 0 0 0 0 0 0 0 0 0 0 0 0 0 0 0 0 0 0 0 0 0 0 0 0 0 0 0 0 0 0 0 0 0 0 0 0 0 0 0 0 0 0 0 0 0.00917412305244851 0 0 0 0 0 0 0 0 0 0 0 0 0 0 0 0 0 0 0 0 0 0 0 0 0 0 0 0 0 0 0 0 0 0 0 0 0 0 0 0 0 0 0 0 0 0 0 0 0 0 0 0 0 0 0 0 0 0 0 0 0 0 0 0 0 0 0 0 0 0 0 0 0 0 0 0 0 0 0 0 0 0 0 0 0 0 0 0 0 0 0 0 0 0 0 0 0 0 0 0 0 0 0 0 0 0 0 0 0 0 0 0 0
0 0 0 0 0 0 0 0 0 0 0 0 0 0 0 0.344468363569301 0 0 0 0 0 0.246694469601604 0 0 0 0 0 0 0 0.0125492888405824 0.032968298856032 0 0 0 0 0 0 0 0 0 0 0 0 0 0 0 0 0 0 0 0 0.0458005468761673 0 0 0 0 0 0 0 0 0 0 0 0 0 0 0 0 0 0 0 0 0.0933653009129321 0 0 0 0 0 0 0 0 0 0 0 0 0 0 0 0 0 0 0 0 0 0 0 0 0 0 0 0 0 0 0 0 0 0 0 0 0 0 0 0 0 0 0 0 0 0 0 0 0 0 0 0 0 0 0 0 0 0 0 0 0 0 0 0 0.101906769679082 0.0437334101082935 0 0 0 0 0 0 0.0236190614633308 0 0 0.0548944900926756 0 0 0 0 0 0 0 0 0 0 0 0 0 0 0 0 0 0 0 0 0 0 0 0 0 0 0 0 0 0 0 0 0 0 0 0 0 0 0 0 0 0 0 0 0 0 0 0 0 0 0 0 0 0 0 0 0 0 0 0 0 0 0 0 0 0 0 0 0 0 0 0 0 0 0 0 0 0 0 0 0 0 0 0 0 0 0 0 0 0 0 0 0 0 0 0 0 0 0 0 0 0 0 0 0 0 0 0 0 0 0 0 0 0 0 0 0 0 0 0 0 0 0 0 0 0 0 0 0 0 0 0 0 0 0 0 0 0 0 0 0 0 0 0 0 0 0 0 0 0 0 0 0 0 0 0 0 0 0 0 0 0 0 0 0 0 0 0 0
0 0 0 0 0 0 0 0 0 0 0 0 0 0 0 0 0 0 0 0 0 0 0 0 0 0 0 0 0 0 0 0.00222450619166733 0.00801184144341052 0 0.00456472399163084 0 0 0 0 0 0 0 0 0 0 0 0 0 0 0 0 0 0 0 0 0 0 0 0.0057440421074466 0 0 0 0 0 0 0 0 0 0 0 0 0.00437778946150383 0 0 0 0 0 0 0 0 0 0 0 0 0 0 0 0 0.148450658154425 0.0530954054166689 0.274139404918691 0.0061732114804898 0.0821475248371684 0 0.00495972044581756 0.0667905829195022 0.0368441999595586 0 0 0 0.0420927835459511 0.054496436176762 0.00488364187248174 0.0960936828594561 0 0 0 0 0 0 0 0 0 0 0 0 0 0 0 0 0 0 0 0 0 0 0 0 0 0 0 0 0 0 0 0 0 0.000654953384072412 0 0.00177446646980464 0 0 0.0039290463685222 0 0 0 0 0 0 0.00151807819533832 0.00113981439675885 0.0586602444379728 0.0322681221332224 0.00208176607665488 0 0 0 0 0 0 0 0 0 0 0 0 0 0 0 0 0 0 0 0 0 0 0 0 0 0 0 0 0 0 0 0 0 0 0 0 0 0 0 0 0 0 0 0 0 0 0 0 0 0 0 0 0 0.000997074067015687 0 0 0 0 0 0 0 0 0 0 0 0 0 0 0 0 0 0 0 0 0 0 0 0 0 0 0 0 0 0 0 0 0 0 0 0 0 0 0 0 0 0 0 0 0 0 0 0 0 0.00188627868800634 0 0 0 0 0 0 0 0 0 0 0 0 0 0 0 0 0 0 0 0 0 0 0 0 0 0 0 0 0 0 0 0 0 0 0 0 0 0 0 0 0 0 0 0 0 0 0 0 0 0 0 0 0 0 0 0 0 0 0 0
0 0 0 0 0 0 0 0 0 0 0 0 0 0 0 0 0 0 0 0 0 0 0 0 0 0 0 0 0 0.00637998075449282 0.0282643768586056 0 0 0 0 0 0 0 0 0 0 0 0 0 0 0 0 0 0 0 0 0 0 0 0 0 0 0 0 0 0 0 0 0 0 0 0 0 0 0 0 0 0 0 0 0.0164559999936916 0 0 0 0 0 0 0.0330174153405518 0.349035982108959 0 0 0 0 0 0.0130829098751296 0 0 0 0 0 0.0169051394424659 0.123540325030831 0.0462481858870325 0.177868305430506 0.0364623728874988 0 0 0 0 0 0 0 0 0 0 0 0 0 0 0 0 0 0 0 0 0 0 0 0 0 0 0 0 0 0 0.0135138307975693 0 0 0 0 0 0.110579828664872 0.0286453469277942 0 0 0 0 0 0 0 0 0 0 0 0 0 0 0 0 0 0 0 0 0 0 0 0 0 0 0 0 0 0 0 0 0 0 0 0 0 0 0 0 0 0 0 0 0 0 0 0 0 0 0 0 0 0 0 0 0 0 0 0 0 0 0 0 0 0 0 0 0 0 0 0 0 0 0 0 0 0 0 0 0 0 0 0 0 0 0 0 0 0 0 0 0 0 0 0 0 0 0 0 0 0 0 0 0 0 0 0 0 0 0 0 0 0 0 0 0 0 0 0 0 0 0 0 0 0 0 0 0 0 0 0 0 0 0 0 0 0 0 0 0 0 0 0 0 0 0 0 0 0 0 0 0 0 0 0 0 0 0 0 0 0 0 0 0 0 0 0 0 0 0 0 0 0 0 0 0 0 0 0
0 0 0 0 0 0 0 0 0 0 0 0 0 0 0 0 0 0 0 0 0 0 0 0 0 0 0 0 0 0 0 0 0 0 0 0.0279089002486069 0 0 0 0 0 0 0 0 0 0 0 0 0 0 0 0 0.0157510548140286 0 0 0 0 0 0 0 0 0 0 0 0 0 0 0 0 0 0 0 0 0 0 0 0 0 0 0 0 0.0443949882821887 0 0.215619714641837 0.253591484302508 0.0147673246758239 0 0 0 0 0 0 0 0 0 0.0416327780048327 0.146060952342032 0 0.0430301005675552 0 0 0 0 0 0 0 0 0 0 0 0 0 0 0 0 0 0 0 0 0 0 0 0 0 0 0 0 0 0 0 0 0 0 0 0 0 0.0276111513845917 0 0 0 0 0 0 0 0 0 0 0 0 0 0 0 0 0 0 0 0 0 0 0 0 0 0 0 0 0 0 0 0 0 0 0 0 0 0 0 0 0 0 0 0 0 0 0 0 0 0 0 0 0 0 0 0 0 0 0 0 0.0572823550450274 0 0 0 0 0 0 0 0 0 0 0 0 0 0 0 0 0 0 0 0 0 0 0 0 0 0 0 0 0 0 0 0 0 0 0 0 0 0 0 0 0 0 0 0.0642193612675956 0.0481298344233722 0 0 0 0 0 0 0 0 0 0 0 0 0 0 0 0 0 0 0 0 0 0 0 0 0 0 0 0 0 0 0 0 0 0 0 0 0 0 0 0 0 0 0 0 0 0 0 0 0 0 0 0 0 0 0 0 0 0 0 0 0 0 0 0 0 0 0 0 0 0 0 0 0 0 0
0 0 0 0 0 0 0 0 0 0 0 0 0 0 0 0 0 0 0 0 0 0 0 0 0 0 0 0 0 0.00408578563305074 0.0405919314037911 0 0 0 0 0 0 0.00581909416894185 0 0 0 0 0 0 0 0 0 0 0 0 0 0 0 0 0 0 0 0 0 0 0 0 0 0 0 0 0 0 0 0 0 0 0 0 0 0 0 0 0 0 0 0.210804213299861 0.0968515733713055 0 0.120134944275108 0.0100183954949752 0 0 0 0.0155437847082718 0 0 0 0 0 0.0254557504214318 0.164175053649203 0.0126686439007214 0.0828639941937645 0 0 0 0 0 0 0 0 0 0 0 0 0 0 0 0 0 0 0 0 0 0 0 0 0 0 0 0 0 0 0 0.0136921596946736 0 0 0 0 0 0.0705042613990527 0.0101123194418006 0 0 0 0.00338717334926233 0 0 0 0 0 0 0.0061451093847966 0 0 0 0 0 0 0 0 0 0 0 0 0 0 0 0 0 0 0 0 0 0 0 0 0 0 0 0 0 0 0 0 0 0 0 0 0 0 0 0 0 0 0 0 0 0 0 0 0.0449164799678582 0 0 0 0 0 0 0 0 0 0 0 0 0 0 0 0 0 0 0 0 0 0 0 0 0 0 0 0 0 0 0 0 0 0 0 0 0 0 0 0 0 0 0 0.0331343639564594 0.0290949682856707 0 0 0 0 0 0 0 0 0 0 0 0 0 0 0 0 0 0 0 0 0 0 0 0 0 0 0 0 0 0 0 0 0 0 0 0 0 0 0 0 0 0 0 0 0 0 0 0 0 0 0 0 0 0 0 0 0 0 0 0 0 0 0 0 0 0 0 0 0 0 0 0 0 0 0
0 0 0 0 0 0 0 0 0 0 0 0 0 0 0 0 0 0 0 0 0 0 0 0 0 0 0 0 0 0 0 0 0 0 0 0.0259511256376788 0 0.00841432450208335 0 0 0 0 0 0 0 0 0 0 0 0 0 0 0.0432297637671257 0 0 0 0 0 0.00529872864360615 0 0 0 0 0 0 0 0 0 0 0 0 0 0 0 0 0 0 0 0 0 0 0 0.206303220007227 0.217581756680427 0 0.0121009715398355 0 0 0 0 0 0 0 0 0 0 0.0547001446519214 0 0 0 0 0 0 0 0 0 0 0 0 0 0 0 0 0 0 0 0 0 0 0 0 0 0 0 0 0 0 0 0 0 0 0 0 0 0 0 0.0189149327782575 0 0 0 0 0 0 0 0 0 0 0 0 0 0 0 0 0 0 0 0 0 0 0 0 0 0 0 0 0 0 0 0 0 0 0 0 0 0 0 0 0 0 0 0 0 0 0 0 0 0 0 0 0 0 0 0 0 0 0 0 0.133094114337728 0 0 0 0 0 0 0 0 0 0 0 0 0 0 0 0 0 0 0 0 0 0 0 0 0 0 0 0 0 0 0 0 0 0 0 0 0 0 0 0.0348001795916839 0 0 0 0.137390870524601 0.102219867337825 0 0 0 0 0 0 0 0 0 0 0 0 0 0 0 0 0 0 0 0 0 0 0 0 0 0 0 0 0 0 0 0 0 0 0 0 0 0 0 0 0 0 0 0 0 0 0 0 0 0 0 0 0 0 0 0 0 0 0 0 0 0 0 0 0 0 0 0 0 0 0 0 0 0 0
0.00181186317869065 0 0 0 0 0.00234683791189864 0 0 0 0 0.00177854255180763 0 0 0.00147252270200367 0.00173099899219399 0.00175591635922737 0 0 0 0 0 0 0 0 0 0 0 0 0 0.00434059274811135 0.0270486031055882 0 0 0 0 0 0.0168428131531542 0.176628977972024 0 0 0 0 0 0 0 0 0.00364878152111101 0 0 0 0 0 0 0 0 0 0 0 0.0851419498603459 0 0 0 0 0 0 0 0 0 0 0 0 0 0 0.0311227045030804 0 0 0 0 0 0 0 0 0.00304929741239228 0.00460551202645323 0.00307147412084604 0 0.108824334591023 0.0624114666017938 0.00741236429409396 0.106801460239322 0 0 0 0.050247908805501 0 0.0716348803607731 0.0321865669903517 0 0 0 0 0 0.00899217928896006 0 0 0 0 0 0 0 0 0 0 0 0 0 0 0 0 0 0 0 0 0 0 0 0 0.0105061267715378 0 0 0.00251240137126132 0.00420867312958075 0.00914488429288474 0.00193257344940978 0.00114615883137489 0 0.00625948281056028 0 0 0 0 0.00450908729301759 0.0531287811760994 0.0564052494678854 0 0.00276828139647068 0.0140762150901644 0.00428480458531189 0.00524437690196076 0.00166161998480876 0 0 0 0 0.00536899930520089 0.00193373485172312 0 0 0 0 0 0 0 0 0 0 0 0 0 0 0 0 0 0 0 0 0 0 0 0 0 0 0 0 0 0 0 0 0 0 0 0 0 0 0 0 0 0 0 0 0 0 0 0 0 0 0 0 0 0 0 0 0 0 0 0 0 0 0 0 0 0 0 0 0 0 0 0 0 0 0 0 0 0 0 0 0 0 0 0 0 0 0 0 0 0 0 0 0 0 0 0 0 0 0 0 0 0 0 0 0 0 0 0 0 0 0 0 0 0 0 0 0 0 0 0 0 0 0 0 0 0 0 0 0 0 0 0 0 0 0 0 0 0 0 0 0 0 0 0 0 0 0 0 0 0 0 0 0 0 0 0 0 0 0 0 0 0
0 0 0 0 0 0 0 0 0 0 0 0 0 0 0 0 0 0 0 0 0 0 0 0 0 0 0 0 0 0.0029828444874071 0.0164884207683248 0 0 0 0 0 0.00987747202635916 0.0982643263021863 0 0 0 0 0 0 0 0 0 0 0 0 0 0 0 0 0 0 0 0 0.0189539135611512 0 0 0 0 0 0 0 0 0 0 0 0 0 0 0.0138984468633308 0 0 0 0 0 0 0 0 0 0 0 0.151992992481149 0 0.00976620748565717 0.00913432019252929 0.0965809921294577 0.00852146519369508 0.0212975367357614 0.0118961107187366 0.0445671880100333 0.00570099491987529 0.145672615545133 0.00350750437195319 0 0 0 0.00260062846978467 0.00524705773955706 0.083150550795545 0.0691888074411347 0 0 0 0 0 0 0 0 0 0 0 0 0 0 0 0 0 0 0 0 0 0 0 0.00614322018548418 0 0 0.0199635298853731 0.00223080416249678 0 0.00196235325863541 0 0 0.00384577702767589 0 0 0.00303576642337673 0 0.0223188704464642 0.00473918582048589 0.0163221069796635 0 0.0040625626549406 0.00514327129701601 0.00299023140476107 0.00744576103906991 0.0450375120798402 0.00692459682523868 0.0162079314326399 0 0 0.0023361228380758 0 0 0 0 0 0 0 0 0 0 0 0 0 0 0 0 0 0 0 0 0 0 0 0 0 0 0 0 0 0 0 0 0 0 0 0 0 0 0 0 0 0 0 0 0 0 0 0 0 0 0 0 0 0 0 0 0 0 0 0 0 0 0 0 0 0 0 0 0 0 0 0 0 0 0 0 0 0 0 0 0 0 0 0 0 0 0 0 0 0 0 0 0 0 0 0 0 0 0 0 0 0 0 0 0 0 0 0 0 0 0 0 0 0 0 0 0 0 0 0 0 0 0 0 0 0 0 0 0 0 0 0 0 0 0 0 0 0 0 0 0 0 0 0 0 0 0 0 0 0 0 0 0 0 0 0 0 0 0 0 0 0 0
0 0 0 0 0 0 0 0 0 0 0 0 0 0 0 0 0 0 0 0 0 0 0 0 0 0 0 0 0 0 0 0 0 0 0 0 0.172351963097715 0.244826013026393 0 0 0 0 0 0 0 0 0.00581927261860196 0 0 0 0 0 0 0 0.00570675960501883 0 0 0 0.145578595323862 0 0 0 0 0 0 0 0 0 0 0 0 0 0 0.0296240964055286 0 0.00269193801988412 0 0 0 0 0 0 0 0 0 0.144842913314016 0.0162278604658535 0 0 0.0755309303717072 0 0 0 0.00499074647745843 0 0.00595910027159216 0 0 0 0 0 0 0 0 0 0 0 0 0 0 0 0 0 0 0 0 0 0 0 0 0 0 0 0 0 0 0 0 0 0 0 0 0 0 0 0 0 0 0 0.00301849686365299 0 0 0.0599712311333214 0.0420256541600316 0 0 0.0131108319113587 0 0.00575499237018184 0 0 0 0 0.00360018583707649 0.0122567572225104 0.00611166150423519 0 0 0 0 0 0 0 0 0 0 0 0 0 0 0 0 0 0 0 0 0 0 0 0 0 0 0 0 0 0 0 0 0 0 0 0 0 0 0 0 0 0 0 0 0 0 0 0 0 0 0 0 0 0 0 0 0 0 0 0 0 0 0 0 0 0 0 0 0 0 0 0 0 0 0 0 0 0 0 0 0 0 0 0 0 0 0 0 0 0 0 0 0 0 0 0 0 0 0 0 0 0 0 0 0 0 0 0 0 0 0 0 0 0 0 0 0 0 0 0 0 0 0 0 0 0 0 0 0 0 0 0 0 0 0 0 0 0 0 0 0 0 0 0 0 0 0 0 0 0 0 0 0 0 0 0 0 0 0 0 0 0
0 0 0 0 0 0 0 0 0 0 0 0 0 0 0 0 0 0 0 0 0 0 0 0 0 0 0 0 0 0 0 0 0 0 0 0 0 0 0 0 0 0 0 0 0 0 0 0 0 0 0 0 0 0 0 0 0 0 0.0245627536837799 0 0 0 0 0 0 0 0 0 0 0 0 0 0 0 0 0 0 0 0 0 0.209877852361542 0 0 0 0 0.0103630762127995 0.00914346112309568 0 0 0.116431638704945 0.272888345721601 0.0354184047517127 0.081242807892726 0 0.0118205651186662 0.10388076272488 0 0 0 0 0.00862628922189039 0.0118785763770373 0.0275835456607874 0.0419976319659 0 0 0 0 0 0 0 0 0 0 0 0 0 0 0 0 0 0 0 0 0 0 0 0 0 0 0 0 0 0 0 0 0 0 0 0 0 0 0 0.0164684334909603 0 0 0.00346034208340874 0 0 0 0 0.00925886419457313 0.00509664870969404 0 0 0 0 0 0 0 0 0 0 0 0 0 0 0 0 0 0 0 0 0 0 0 0 0 0 0 0 0 0 0 0 0 0 0 0 0 0 0 0 0 0 0 0 0 0 0 0 0 0 0 0 0 0 0 0 0 0 0 0 0 0 0 0 0 0 0 0 0 0 0 0 0 0 0 0 0 0 0 0 0 0 0 0 0 0 0 0 0 0 0 0 0 0 0 0 0 0 0 0 0 0 0 0 0 0 0 0 0 0 0 0 0 0 0 0 0 0 0 0 0 0 0 0 0 0 0 0 0 0 0 0 0 0 0 0 0 0 0 0 0 0 0 0 0 0 0 0 0 0 0 0 0 0 0 0 0 0 0 0 0 0 0 0 0
0 0 0 0 0 0 0 0 0 0 0 0 0 0 0 0 0 0 0 0 0 0 0 0 0 0 0 0 0 0.00521750485679219 0.00738080483864896 0 0 0 0 0 0.0063495749611051 0.00998790135786853 0 0 0 0 0 0 0 0 0 0 0 0 0 0 0 0 0 0 0 0 0.129495214427314 0 0 0 0 0 0 0 0 0 0 0 0 0 0 0 0 0 0 0 0 0 0.031158960440794 0.00210798082174958 0 0.00414677042040369 0 0.0619798701130695 0.0401298547948682 0.0188871070615994 0.0483295269620152 0 0.0460499143240614 0.00265515550505687 0.0153145333695313 0.00613604049939589 0 0.0215358995283651 0.0101012346366466 0 0 0 0 0 0.119428063529512 0.0840055663926371 0 0 0 0 0 0 0 0 0 0 0 0 0 0 0 0 0 0 0 0 0 0 0 0.00589741927366583 0 0 0 0 0 0 0 0 0.00555955526995715 0 0 0 0.00140424417373352 0.0316007254756674 0.039171789827604 0.191443632346163 0 0 0.00671321904316975 0 0.00404176362168132 0.0344508665758908 0 0.00121617890799153 0.00342839980625118 0 0.00211046718465039 0.00256425965214063 0 0 0 0 0 0 0 0 0 0 0 0 0 0 0 0 0 0 0 0 0 0 0 0 0 0 0 0 0 0 0 0 0 0 0 0 0 0 0 0 0 0 0 0 0 0 0 0 0 0 0 0 0 0 0 0 0 0 0 0 0 0 0 0 0 0 0 0 0 0 0 0 0 0 0 0 0 0 0 0 0 0 0 0 0 0 0 0 0 0 0 0 0 0 0 0 0 0 0 0 0 0 0 0 0 0 0 0 0 0 0 0 0 0 0 0 0 0 0 0 0 0 0 0 0 0 0 0 0 0 0 0 0 0 0 0 0 0 0 0 0 0 0 0 0 0 0 0 0 0 0 0 0 0 0 0 0 0 0 0 0 0
0 0 0 0 0 0 0 0 0 0 0 0 0 0 0 0 0 0 0 0 0 0 0 0 0 0 0 0 0 0 0 0.00137397856164421 0.00617964426738304 0 0.00324383667560023 0 0 0 0 0 0 0 0 0 0 0 0 0 0 0 0 0 0 0 0 0 0 0 0.00278156403083068 0 0 0 0 0 0 0 0 0 0 0 0 0 0 0 0 0 0 0 0 0 0.153294765346625 0 0 0 0 0 0.00337380549351376 0 0.107933525703832 0.0438791965901858 0 0.0164229864089784 0.16303949778173 0 0.00816477272908482 0.044263267091868 0 0 0 0 0.038207970823659 0.0557701463717381 0.0520601639311381 0.182931069456845 0 0 0 0 0 0 0 0 0 0 0 0 0 0 0 0 0 0 0 0 0 0 0 0 0 0 0 0 0 0 0 0 0 0.000437836267717904 0 0 0 0.002326468981857 0 0.00249453284742504 0 0.00123734804353619 0 0 0 0.0148946264456128 0.00244098238045587 0.0562444227611929 0.0316598623971684 0.00164808180018343 0 0 0 0 0 0 0 0 0 0 0 0 0 0 0 0 0 0 0 0 0 0 0 0 0 0 0 0 0 0 0 0 0 0 0 0 0 0 0 0 0 0 0 0 0 0 0 0 0 0 0 0 0 0 0 0 0 0 0 0 0 0 0 0 0 0 0 0 0 0 0 0 0 0 0 0 0 0 0 0 0 0 0 0 0 0 0 0 0 0 0 0 0 0 0 0 0 0 0 0 0 0 0 0.00142609527199546 0 0 0 0 0 0 0 0 0 0 0 0 0 0 0 0 0 0 0 0 0 0 0 0 0 0 0 0 0 0 0 0 0 0 0 0 0 0 0 0 0 0.00144248717167357 0 0 0 0 0 0 0 0 0 0 0 0 0 0 0 0 0.00082706436652595 0
0 0 0 0 0 0 0 0 0 0 0 0 0.00212193508939176 0 0 0 0 0 0 0 0 0 0 0 0 0 0 0 0 0 0 0 0.00251314667541566 0 0 0 0 0 0 0 0 0 0 0 0.00196631447682167 0 0 0 0 0 0 0 0 0 0 0.0053798775227154 0 0 0 0 0 0 0 0 0 0.00185142625577535 0.00217011438176946 0 0 0 0 0 0 0 0.0039091670203739 0 0 0 0 0 0.00996074416212572 0 0 0 0 0 0.0243309974790132 0 0.0404226836555036 0.00730036498440806 0.0473889301910093 0 0.161873228077987 0 0.14057284351377 0.0586787720676631 0 0 0 0 0.0264389894511188 0.0524452349766921 0.0763294524448471 0.126643887104811 0.00629732755675021 0 0 0 0 0.00798589115673953 0 0 0 0 0.00465810385134166 0.00505163087577022 0 0 0 0 0 0 0 0 0 0 0 0 0 0 0 0 0 0 0 0 0 0 0.000603172151280949 0.00463488852637651 0 0 0 0.0343116511799082 0 0 0 0 0 0.0324565155059112 0.0108158955914056 0.0494746984722967 0.0307351324412728 0 0 0 0 0 0 0 0 0 0 0 0 0 0 0 0 0 0 0 0 0 0 0 0 0 0 0 0 0 0 0 0 0 0 0 0 0 0 0 0 0 0 0 0 0 0 0 0 0 0 0 0 0 0 0.0136352626835339 0 0 0 0 0 0 0 0 0 0 0 0 0 0 0 0 0 0 0 0 0 0 0 0 0 0 0 0 0 0 0 0 0 0 0 0 0 0 0 0 0 0 0 0 0 0 0 0 0 0 0 0 0 0.00192752102761344 0 0 0 0 0 0 0 0 0 0 0 0 0.00511419944858679 0 0 0 0 0 0 0 0 0 0 0 0 0 0 0 0 0 0 0 0 0 0 0 0 0 0 0 0 0 0 0 0 0 0 0 0 0 0 0 0 0 0 0
0 0 0 0 0 0 0 0 0 0 0 0 0.00107057293778438 0 0 0 0 0 0 0 0 0 0 0 0 0 0 0 0 0 0 0.00196684125755686 0.00235261343607439 0 0.00363689075416005 0 0 0 0 0 0 0 0 0 0 0 0 0 0 0 0 0 0 0 0.00188182746956577 0.00175467384613826 0 0 0 0 0 0 0 0 0 0 0 0 0 0 0 0.00245084069459362 0 0 0 0 0 0 0 0 0.0674901805109203 0 0 0 0 0 0.0069199190212199 0 0.047211364024329 0.021439954396305 0.239542775330506 0.0824214981861573 0 0 0.0251121142357646 0.037901294969225 0 0 0 0 0.0306257997217925 0.047682590527232 0.0549290123349052 0.165636494706584 0.00373154316282111 0 0 0 0 0.00773057893330797 0 0 0.00307348901631997 0 0 0.0158722361353524 0 0 0.00219982740283755 0 0 0 0 0 0 0 0 0 0 0 0 0 0 0 0 0 0 0.000555562471501741 0 0.00365626583808838 0 0.00225883934985587 0 0.00734572049073388 0 0 0 0 0 0.0241645147220392 0.0053987312441672 0.0447979413616687 0.0313371457369971 0 0 0 0 0 0 0 0 0 0 0 0 0 0 0 0 0 0 0 0 0 0 0 0 0 0 0 0 0 0 0 0 0 0 0 0 0 0 0 0 0 0 0.00113550434898323 0 0 0 0 0 0 0 0 0 0 0 0 0 0 0 0 0 0 0 0 0 0 0 0 0 0 0 0 0 0 0 0 0 0 0 0 0 0 0 0 0 0 0 0 0 0 0 0 0 0 0 0 0 0 0 0 0 0 0 0 0 0.00234035098388736 0 0 0 0 0 0 0 0 0 0 0 0 0 0 0 0 0 0 0 0 0 0 0 0 0 0 0 0 0 0 0 0 0 0 0 0 0 0 0 0 0 0.00143671235573605 0 0 0 0 0 0 0 0 0 0 0 0 0 0 0 0 0.000937778084887849 0
0 0 0 0.00763107533835934 0 0 0 0 0 0.00329549788022928 0 0 0 0 0 0 0 0 0 0 0 0 0 0 0 0 0 0 0.0019016087802321 0.0315642223641459 0.129186362761818 0 0 0 0 0 0.00446790232487761 0.255434724590705 0 0 0 0 0 0 0 0 0.0074941533890391 0 0 0 0 0 0 0 0.00197204282289148 0.00597242915581777 0 0 0.0267917192092706 0 0.000873906378217021 0 0 0 0 0 0 0.00257535797479129 0 0 0 0.00589016864460544 0 0.00462552167419487 0 0 0 0 0 0 0 0 0 0 0 0.0542206704585804 0.0344321846727045 0.00232048912207288 0 0.0114093692962483 0 0 0 0 0 0.0252969646065005 0 0 0 0 0.00174659807458241 0 0.00663390985675681 0.0053441763996178 0.00424302734467244 0 0 0 0 0.00700373181863538 0 0 0 0 0 0 0 0 0 0 0 0 0 0 0 0 0 0 0 0 0.0552714595447049 0.00837762930528155 0 0.0600425317300948 0 0 0 0 0 0.0080475937218752 0.00266478728532134 0.0398935630764128 0.0121128473422398 0 0 0.0407190652394557 0.0153661261932469 0.0127529928461476 0.0559665255222659 0.00727253524283947 0.00697761926265999 0.00350295896325607 0 0 0.0105438685197754 0.0049291023037974 0 0 0 0 0 0 0 0 0 0 0 0 0 0 0 0 0 0 0 0 0 0 0 0 0 0 0 0 0 0 0 0 0 0 0 0 0 0 0 0.00354032328292086 0 0 0 0 0 0 0 0 0 0 0 0.00130745455920985 0 0 0 0 0 0 0 0 0 0 0 0 0 0 0 0 0 0 0 0 0 0 0 0 0 0 0 0 0 0 0 0 0 0 0 0 0 0 0 0 0 0 0 0 0 0 0 0 0 0.00639980842020113 0 0 0 0.00198339269872712 0 0 0 0 0 0 0 0 0 0 0 0 0 0 0 0 0 0 0 0 0 0 0 0 0 0 0 0 0 0 0 0 0 0 0 0 0 0 0 0 0 0 0 0 0 0 0 0 0 0 0 0 0 0 0 0
0 0 0 0 0 0 0 0 0 0 0 0 0 0 0 0.0160562904396934 0 0 0 0 0 0 0 0 0 0 0 0 0 0 0 0 0 0 0 0 0 0 0 0 0 0 0 0 0 0 0 0 0 0 0 0 0 0 0 0 0 0 0 0 0 0 0 0 0 0.00311963867992665 0.00376191723167626 0 0 0 0.00444865483062659 0 0 0 0.00470633082022203 0 0 0 0 0 0.0137201485836866 0 0 0 0 0 0.0111661170932991 0 0.0231289209677693 0 0.0403914884585325 0.241002981798976 0.0845549013888599 0 0 0.0930609955587396 0.0118599456818479 0 0 0 0.0903101204625441 0.147734937341235 0 0.031528003600875 0 0 0 0 0 0 0 0 0 0 0 0 0 0.00567369099120139 0 0 0 0 0 0 0 0 0 0 0 0 0 0 0 0 0 0 0 0.00456411909008681 0.00568439563327206 0 0 0.0232866768085133 0 0 0 0 0 0 0 0 0 0.0863748438643003 0.0538648806741169 0 0 0 0 0 0 0 0 0 0 0 0 0 0 0 0 0 0 0 0 0 0 0 0 0 0 0 0 0 0 0 0 0 0 0 0 0 0 0 0 0 0 0 0 0 0 0 0 0 0 0 0 0 0 0 0 0 0 0 0 0 0 0 0 0 0 0 0 0 0 0 0 0 0 0 0 0 0 0 0 0 0 0 0 0 0 0 0 0 0 0 0 0 0 0 0 0 0 0 0 0 0 0 0 0 0 0 0 0 0 0 0 0 0 0 0 0 0 0 0 0 0 0 0 0 0 0 0 0 0 0 0 0 0 0 0 0 0 0 0 0 0 0 0 0 0 0 0 0 0 0 0 0 0 0 0 0 0 0 0 0 0 0 0 0
0.00218916969655531 0 0 0 0 0 0 0 0 0 0.0038310469689718 0 0 0 0 0.000659615524960709 0 0 0 0 0 0 0 0 0 0 0.00056108369882294 0 0 0 0.0318418689935809 0 0 0 0 0 0.00346769304550773 0.0313030812022009 0 0 0 0 0 0 0 0 0 0 0 0 0 0 0 0 0 0 0 0 0.00661182111832491 0 0 0 0 0 0 0 0 0 0 0 0 0 0 0 0 0 0 0 0 0 0.0642200086067189 0.00446282821547566 0.00817402441872311 0.0111267474562018 0 0.0681125466117621 0.099170602325514 0.00244146446781305 0.0706489596847725 0.0352851626320455 0.076110177116527 0.0349667696311601 0.0443570920426543 0.0222907201765575 0.0323460462707106 0 0.155156438538771 0 0 0 0.0111186190036351 0.0150327499650016 0.025787392733521 0.0396528047512563 0 0 0 0 0 0 0 0 0 0 0 0 0 0 0 0 0 0 0 0 0 0 0 0.00841687481508083 0 0 0.00882693175655079 0 0 0.00226013281317591 0 0 0.0115967027141221 0 0.000336174707701983 0.00495643898370386 0 0.00764236229060194 0 0 0 0.00619948894305763 0.00213485298611942 0 0.00452369711404217 0.0133033261478348 0.00492774753494109 0.0140894229537136 0.00839309652111521 0 0 0 0 0 0 0 0 0 0 0 0 0 0 0 0 0 0 0 0 0 0 0 0 0 0 0 0 0 0 0 0 0 0 0 0 0 0 0 0 0 0 0 0 0 0 0 0 0 0 0 0 0 0 0 0 0 0 0 0 0 0 0 0 0 0 0 0 0 0 0 0 0 0 0 0 0 0 0 0 0 0 0 0 0 0 0 0 0 0 0 0 0 0 0 0 0 0 0 0 0 0 0 0 0.00146621482049272 0 0 0 0 0 0 0 0 0 0 0 0 0 0 0 0 0 0 0 0 0 0 0 0 0 0 0 0 0 0 0 0 0 0 0 0 0 0 0 0 0 0 0 0 0 0 0 0 0 0 0 0 0 0 0 0 0 0 0 0
0 0 0 0 0 0 0 0 0 0 0 0 0 0 0 0 0 0 0 0 0 0 0 0 0 0 0 0 0 0 0.0962115872693802 0 0 0 0 0 0 0.0136582889488459 0 0 0 0 0 0 0 0 0 0 0 0 0 0 0 0 0 0 0 0 0 0 0 0 0 0 0 0 0 0 0 0 0 0 0 0 0 0 0 0 0 0 0.0588168380560226 0.0541473952272396 0.0476115242407349 0.119142555416125 0.0219177057027574 0.0508106385576918 0.00396442924524483 0 0 0.0274777383356989 0 0 0 0 0.0068440571349777 0.257600807157395 0 0 0.0360010603546046 0 0 0 0 0 0 0 0 0 0 0 0 0 0 0 0 0 0 0 0 0 0 0 0 0 0 0 0 0.0659306612789817 0 0 0.0174671072914308 0 0 0.0030524709981053 0 0 0.101170416008881 0 0 0 0 0.00271237134701974 0 0 0 0.00472422254919322 0 0 0.00805449810905137 0.00268362677061881 0 0 0 0 0 0 0 0 0 0 0 0 0 0 0 0 0 0 0 0 0 0 0 0 0 0 0 0 0 0 0 0 0 0 0 0 0 0 0 0 0 0 0 0 0 0 0 0 0 0 0 0 0 0 0 0 0 0 0 0 0 0 0 0 0 0 0 0 0 0 0 0 0 0 0 0 0 0 0 0 0 0 0 0 0 0 0 0 0 0 0 0 0 0 0 0 0 0 0 0 0 0 0 0 0 0 0 0 0 0 0 0 0 0 0 0 0 0 0 0 0 0 0 0 0 0 0 0 0 0 0 0 0 0 0 0 0 0 0 0 0 0 0 0 0 0 0 0 0 0 0 0 0 0 0 0 0 0 0 0 0 0 0 0 0 0 0 0
0 0 0 0 0 0 0 0 0 0 0 0 0 0 0 0 0 0 0 0 0 0 0 0 0 0 0 0 0 0 0 0 0 0 0 0 0 0 0 0 0 0 0 0 0 0 0 0 0 0 0 0 0 0 0 0 0 0 0 0 0 0 0 0 0 0 0 0 0 0 0 0 0 0 0 0 0 0 0 0 0 0.0921122230994984 0 0.0417776112906466 0 0 0 0 0 0 0 0 0 0 0 0 0 0 0.0629758041423163 0.0373470634499023 0 0 0 0 0 0 0 0 0 0 0 0 0 0 0 0 0 0 0 0 0 0 0 0 0 0 0 0 0 0 0 0 0 0 0 0.144383961058111 0.428420220763062 0.165933241139161 0 0 0 0 0 0 0 0 0 0 0 0 0 0 0 0 0 0 0 0 0 0 0 0 0 0 0 0 0 0 0 0 0 0 0 0 0 0 0 0 0 0 0 0 0 0 0 0 0 0 0 0 0 0 0 0 0 0 0 0.0270498750573023 0 0 0 0 0 0 0 0 0 0 0 0 0 0 0 0 0 0 0 0 0 0 0 0 0 0 0 0 0 0 0 0 0 0 0 0 0 0 0 0 0 0 0 0 0 0 0 0 0 0 0 0 0 0 0 0 0 0 0 0 0 0 0 0 0 0 0 0 0 0 0 0 0 0 0 0 0 0 0 0 0 0 0 0 0 0 0 0 0 0 0 0 0 0 0 0 0 0 0 0 0 0 0 0 0 0 0 0 0 0 0 0 0 0 0 0 0 0 0 0
0 0 0 0 0 0 0 0 0 0 0 0 0 0 0 0 0 0 0 0 0 0 0 0 0 0 0 0 0 0 0.112758265239201 0 0 0 0 0 0 0 0 0 0 0 0 0 0 0 0 0 0 0 0 0 0 0 0 0 0 0 0 0 0 0 0 0 0 0 0 0 0 0 0 0 0 0 0 0 0 0 0 0 0 0.275384515639451 0.0495475788943031 0.212421135801345 0 0 0 0 0 0 0 0 0 0 0 0 0.12717080251488 0.0489544425099894 0 0 0 0 0 0 0 0 0 0 0 0 0 0 0 0 0 0 0 0 0 0 0 0 0 0 0 0 0 0.0600363274763235 0 0 0 0 0 0 0 0 0.113726931924507 0 0 0 0 0 0 0 0 0 0 0 0 0 0 0 0 0 0 0 0 0 0 0 0 0 0 0 0 0 0 0 0 0 0 0 0 0 0 0 0 0 0 0 0 0 0 0 0 0 0 0 0 0 0 0 0 0 0 0 0 0 0 0 0 0 0 0 0 0 0 0 0 0 0 0 0 0 0 0 0 0 0 0 0 0 0 0 0 0 0 0 0 0 0 0 0 0 0 0 0 0 0 0 0 0 0 0 0 0 0 0 0 0 0 0 0 0 0 0 0 0 0 0 0 0 0 0 0 0 0 0 0 0 0 0 0 0 0 0 0 0 0 0 0 0 0 0 0 0 0 0 0 0 0 0 0 0 0 0 0 0 0 0 0 0 0 0 0 0 0 0 0 0 0 0 0 0 0 0 0 0
0 0 0 0 0 0 0 0 0 0 0 0 0 0 0 0 0 0 0 0 0 0 0 0 0 0 0 0 0 0 0 0 0 0 0 0 0 0 0 0 0 0 0 0 0 0 0 0 0 0 0 0 0 0 0 0 0 0 0 0 0 0 0 0 0 0 0 0 0 0 0 0 0 0 0 0 0 0 0 0 0 0.343833550243265 0 0 0 0 0 0 0 0 0 0 0 0 0 0 0 0.176822375556426 0 0 0 0 0 0 0 0 0 0 0 0 0 0 0 0 0 0 0 0 0 0 0 0 0 0 0 0 0 0.124608251355484 0 0 0 0 0 0 0 0 0.208584663832757 0.146151159012068 0 0 0 0 0 0 0 0 0 0 0 0 0 0 0 0 0 0 0 0 0 0 0 0 0 0 0 0 0 0 0 0 0 0 0 0 0 0 0 0 0 0 0 0 0 0 0 0 0 0 0 0 0 0 0 0 0 0 0 0 0 0 0 0 0 0 0 0 0 0 0 0 0 0 0 0 0 0 0 0 0 0 0 0 0 0 0 0 0 0 0 0 0 0 0 0 0 0 0 0 0 0 0 0 0 0 0 0 0 0 0 0 0 0 0 0 0 0 0 0 0 0 0 0 0 0 0 0 0 0 0 0 0 0 0 0 0 0 0 0 0 0 0 0 0 0 0 0 0 0 0 0 0 0 0 0 0 0 0 0 0 0 0 0 0 0 0 0 0 0 0 0 0 0 0 0 0 0 0 0
0 0 0 0 0 0 0 0 0 0 0 0 0 0.000775857019945731 0 0.0022549462252262 0 0 0 0 0 0.00660362320658712 0 0 0 0 0 0 0 0.000852542454462944 0.00194929135607582 0.0153055061245044 0.0839557495947378 0.00881444870257002 0.0609191959467432 0 0 0.00270013999483238 0 0 0.000815851656242945 0 0 0 0 0 0.00648728111210594 0 0.0030391028630426 0 0.00427930811744251 0 0 0 0.0264689419513456 0 0 0.00490803716440518 0.00124505465059108 0 0 0 0 0 0 0 0 0 0 0 0 0 0 0 0 0 0 0 0 0 0.0358535091771924 0 0 0 0 0 0.00156838342042668 0 0.00519712968147943 0 0.0581998864015423 0.0139568767690694 0.0317515808993692 0.00136338201628972 0.0278073003592307 0.0098496261280747 0 0 0 0 0 0.162247355673842 0.00177451032491319 0.054427802157161 0 0 0 0 0 0 0 0 0 0 0 0 0 0 0 0 0 0 0 0 0 0 0 0.000893787286977481 0 0 0.00215447312374967 0 0 0 0 0 0 0.000531147407884459 0.00102504081327151 0.0110487566158937 0 0.0032503124276588 0 0 0 0 0 0 0 0.00929421004497232 0 0.0721901709617598 0.0326622156491278 0.019536130411029 0 0 0 0 0 0 0 0 0 0 0 0 0 0 0 0 0 0 0 0 0 0 0 0 0 0 0 0 0 0 0 0 0 0 0.0288052672496138 0.00776825177200381 0 0 0 0 0 0.0382863038614118 0 0 0 0 0 0 0 0 0 0 0 0 0 0 0 0 0 0 0 0 0 0 0 0 0 0 0 0 0 0 0 0 0 0 0 0 0 0 0 0 0 0 0 0 0 0 0 0 0 0 0 0 0 0 0 0 0 0 0 0 0 0.0821021182166711 0 0 0 0 0 0 0 0 0 0 0 0 0 0 0 0 0 0 0 0 0 0 0 0 0 0 0 0 0 0 0 0 0 0 0 0 0 0 0 0.00140264911163881 0 0.00878686951109653 0.00151878765111911 0 0 0.00341687977675541 0.00645220522854022 0 0 0 0 0 0 0 0 0 0 0 0 0.0335022017293721
0 0 0 0 0 0 0 0 0 0 0 0 0 0.000618661294552156 0 0 0 0 0 0 0 0.00101100279080913 0 0 0 0 0 0 0 0 0 0.00276052945076474 0.0127937804287448 0.000867365930604379 0.0132424924632936 0 0 0 0 0 0 0 0 0 0 0 0 0 0 0 0 0 0 0 0.0159544364585982 0 0 0 0.00105596496914523 0 0 0 0 0 0 0 0 0 0 0 0 0 0 0 0 0 0 0 0 0 0.0341882957119327 0 0 0 0 0 0.00233063948603841 0 0.00527095440872507 0 0.062568432439085 0.0203908229921346 0.0364102016405881 0 0.0335035591407303 0.00980827554138894 0 0 0 0 0.119498637627901 0 0.00419406270160363 0.0691845942904754 0 0 0 0 0 0 0 0 0 0 0 0 0 0 0 0 0 0 0 0 0 0 0 0 0 0 0 0 0 0 0 0 0 0.00041611867964782 0 0.0194306214635355 0 0.00884846532397292 0 0 0.02744710181589 0 0 0 0.000633509165621408 0.0189359836401344 0.0209592724443 0.087178338846483 0.0393564862785635 0.00818147772402273 0 0 0 0 0 0 0 0 0 0 0 0 0 0 0 0 0 0 0 0 0 0 0 0 0 0 0 0 0 0 0 0 0 0 0.0199118051523035 0 0 0 0 0 0 0.003884214528538 0 0 0 0 0 0 0 0 0 0 0 0 0 0 0 0 0 0 0 0 0 0 0 0 0 0 0 0 0 0 0 0 0 0 0 0 0 0 0 0 0 0 0 0 0 0 0 0 0 0 0 0 0 0 0 0 0 0 0 0 0 0.119795056687317 0 0 0 0 0 0 0 0 0 0 0 0 0 0 0 0 0 0 0 0 0 0 0 0 0 0 0 0 0 0 0 0 0 0 0 0 0 0 0 0.00146828407925749 0 0.0537008589149728 0.0116598815173742 0 0 0.0090475008361955 0.0323442096938039 0 0 0 0 0 0 0 0 0.00631430375393357 0 0 0.0126694490764241 0.0521643506105938
0 0 0 0 0 0 0 0 0 0 0 0 0 0 0 0 0 0 0 0 0 0 0 0 0 0 0 0 0 0 0 0 0 0 0 0 0 0.00300560475738354 0 0 0 0 0 0 0 0 0 0 0 0 0 0 0 0 0 0 0 0 0.0116923525229773 0 0 0 0 0 0 0 0 0 0 0 0 0 0 0 0 0 0 0 0 0 0.00386152351300305 0 0 0 0 0.00703116492359319 0.0465510962265584 0 0.0154269645496951 0.160914524702354 0.0736147000637977 0.0374047185676109 0.0528652825452653 0.00480712042697133 0 0.0212064114668995 0 0 0 0 0.00164728742350018 0.0052861617072576 0 0.259898740913386 0 0 0 0 0 0 0 0 0 0 0 0 0 0 0 0 0 0 0 0 0 0 0 0 0 0 0 0 0 0 0 0 0 0 0 0.00141695370549696 0 0.0316002577693979 0.00710355589308152 0.0972204781126603 0 0.00337005908569413 0.00205109610585109 0 0.00393884979674635 0.0933926057121133 0.00946163239496944 0.0297587605234664 0.015472096590269 0 0 0 0 0 0 0 0 0 0 0 0 0 0 0 0 0 0 0 0 0 0 0 0 0 0 0 0 0 0 0 0 0 0 0 0 0 0 0 0 0 0 0 0 0 0 0 0 0 0 0 0 0 0 0 0 0 0 0 0 0 0 0 0 0 0 0 0 0 0 0 0 0 0 0 0 0 0 0 0 0 0 0 0 0 0 0 0 0 0 0 0 0 0 0 0 0 0 0 0 0 0 0 0 0 0 0 0 0 0 0 0 0 0 0 0 0 0 0 0 0 0 0 0 0 0 0 0 0 0 0 0 0 0 0 0 0 0 0 0 0 0 0 0 0 0 0 0 0 0 0 0 0 0 0 0 0 0 0 0 0 0 0 0 0
0 0 0 0 0 0 0 0 0 0 0 0 0 0 0 0 0 0 0 0 0 0 0 0 0 0 0 0 0 0 0 0.00120083668073282 0.00552197214618691 0 0.00305632128863094 0 0 0 0 0 0 0 0 0 0 0 0 0 0 0 0 0 0 0 0 0 0 0 0 0 0 0 0 0 0 0 0 0 0 0 0 0.00368154702373118 0 0 0 0 0 0 0 0 0.045309253751419 0 0 0 0 0 0.0230981832963454 0 0.0140065891648988 0.0674953908759119 0.154249471644392 0.0370080048701622 0.0950609159983045 0.0023092631061903 0.00537386715278219 0.019445130268935 0 0 0 0 0.0301292864012104 0.0519986561702057 0.154982039478509 0 0.00409319378348781 0 0 0 0 0.00449221259161945 0 0 0 0 0 0.00294845238061822 0 0 0 0 0 0 0 0 0 0 0 0 0 0 0 0 0 0 0 0 0 0.000383609731670712 0 0.00201050521222137 0 0.0219852078621812 0.00628337695052922 0.0152736777955528 0 0.00367624784068008 0 0 0 0.0874104867062657 0.0172594553538897 0.0807520593565183 0.0343709082105231 0.00163921188642341 0 0 0 0 0 0 0 0 0 0 0 0 0 0 0 0 0 0 0 0 0 0 0 0 0 0 0 0 0 0 0 0 0 0 0 0 0 0 0 0 0 0 0 0 0 0 0 0 0 0 0 0 0 0 0 0 0 0 0 0 0 0 0 0 0 0 0 0 0 0 0 0 0 0 0 0 0 0 0 0 0 0 0 0 0 0 0 0 0 0 0 0 0 0 0 0 0 0 0 0 0 0 0 0.00145395596397444 0 0 0 0 0 0 0 0 0 0 0 0 0 0 0 0 0 0 0 0 0 0 0 0 0 0 0 0 0 0 0 0 0 0 0 0 0 0 0 0 0 0.00129048681459599 0 0 0 0 0 0 0 0 0 0 0 0 0 0 0 0 0.000750222240700553 0
0 0 0 0 0 0 0 0 0 0 0 0 0.0573870116684954 0 0 0 0 0 0 0 0 0 0 0 0 0 0.00985056302095525 0 0 0.00794488314605869 0 0 0 0 0 0 0.0161186307038855 0.0170611975381207 0 0 0 0 0 0 0 0 0 0 0 0.0099989383954583 0 0 0 0 0 0 0 0 0 0 0 0 0 0 0 0.00827913884402997 0 0 0 0 0 0.0546453045801869 0 0 0 0 0 0 0 0 0 0 0 0 0 0 0 0 0 0 0 0.0268572900960308 0.0312556761855358 0.0267585717266851 0 0 0 0 0 0 0 0 0 0.059738838118842 0 0 0 0 0 0.25107563825108 0 0 0 0 0.0843712682589544 0.226751237778351 0 0 0.0508655402852923 0.0438628423386324 0 0 0 0 0 0 0 0 0 0 0 0 0 0.0171774290634049 0 0 0 0 0 0 0 0 0 0 0 0 0 0 0 0 0 0 0 0 0 0 0 0 0 0 0 0 0 0 0 0 0 0 0 0 0 0 0 0 0 0 0 0 0 0 0 0 0 0 0 0 0 0 0 0 0 0 0 0 0 0 0 0 0 0 0 0 0 0 0 0 0 0 0 0 0 0 0 0 0 0 0 0 0 0 0 0 0 0 0 0 0 0 0 0 0 0 0 0 0 0 0 0 0 0 0 0 0 0 0 0 0 0 0 0 0 0 0 0 0 0 0 0 0 0 0 0 0 0 0 0 0 0 0 0 0 0 0 0 0 0 0 0 0 0 0 0 0 0 0 0 0 0 0 0 0 0 0 0 0 0 0 0 0 0 0 0 0 0 0 0 0 0 0 0 0 0 0 0 0 0 0 0
0 0 0 0 0 0 0 0 0 0 0 0 0 0 0 0.00260004302439639 0 0 0 0 0 0 0 0 0 0 0 0.0486232910924968 0 0 0 0 0 0 0 0 0 0 0 0 0 0 0 0 0 0.0168821436775357 0 0 0 0 0 0 0 0.0731380409579996 0 0 0 0 0 0 0.0273540814849855 0 0 0 0.0133087002729246 0 0 0 0 0 0 0 0 0 0 0 0 0 0 0 0 0 0 0 0 0 0 0 0 0 0 0 0 0 0 0 0 0 0 0 0 0 0 0 0 0 0.121435776386161 0.0333059912864519 0.0359366680156126 0 0 0 0 0.0110959955775859 0 0.051517122324506 0 0 0 0 0 0.109784310797961 0.00500274466763741 0.244176504270879 0.00695290137606763 0.0689466296273178 0 0 0 0 0 0 0 0 0 0 0 0 0 0 0 0 0 0 0 0 0 0 0 0 0 0 0 0 0 0 0 0 0 0 0 0 0 0 0 0 0 0 0 0 0 0 0 0.0417221378621665 0.00414108925862058 0 0 0 0 0 0 0 0 0 0 0 0 0 0 0 0 0 0 0 0 0 0 0 0 0 0 0 0 0 0 0 0 0 0 0 0 0 0 0 0 0 0 0 0 0 0 0 0 0 0 0 0 0 0 0 0 0 0 0 0 0 0 0 0 0 0 0 0 0 0 0 0 0 0 0 0 0 0 0 0 0 0 0 0 0 0 0 0 0 0 0 0 0 0.0551383002311929 0 0.0289375278075012 0 0 0 0 0 0 0 0 0 0 0 0 0 0 0 0 0 0 0 0 0 0 0 0 0 0 0 0 0 0 0 0 0 0 0 0 0 0 0 0 0 0 0 0 0 0 0
0.0393770426051845 0 0 0 0 0 0 0 0 0 0.0117173411769736 0 0 0 0.0611716602599301 0.0342236091081242 0 0 0 0 0 0 0 0 0 0 0.0285746536331657 0 0 0 0.0615469857384252 0 0 0 0 0 0 0 0 0 0 0 0 0 0 0 0 0 0 0 0 0 0 0 0 0 0 0 0 0 0 0 0 0 0 0 0 0 0 0 0 0 0 0 0 0 0 0 0 0 0 0 0 0 0 0 0 0 0 0 0 0 0 0 0 0 0 0 0 0 0 0 0 0 0 0.245207853880278 0 0.0724693568933759 0.0264703734524823 0 0 0 0 0 0 0.128164740996027 0.0132794769098349 0.108231474741988 0 0 0 0 0 0.128115470222218 0 0 0 0 0 0 0 0 0 0 0.0134897391562002 0 0 0 0.00444143989147168 0 0 0 0 0 0 0 0 0 0 0 0 0 0 0 0 0 0 0 0 0 0 0 0 0 0 0 0 0 0 0 0 0 0 0.0110420322898014 0 0 0 0 0 0 0 0 0 0 0 0 0 0 0 0 0 0 0 0 0 0 0 0 0 0 0 0 0 0 0 0 0 0 0 0 0 0 0 0 0 0 0 0 0 0 0 0 0 0 0 0 0 0 0 0 0 0 0 0 0 0 0 0 0 0 0 0 0 0 0 0 0 0 0 0 0 0 0 0 0 0 0 0 0 0 0 0 0 0 0 0 0 0 0.0124767490445193 0 0 0 0 0 0 0 0 0 0 0 0 0 0 0 0 0 0 0 0 0 0 0 0 0 0 0 0 0 0 0 0 0 0 0 0 0 0 0 0 0 0 0 0 0 0 0 0 0
0 0 0 0 0 0 0 0 0 0 0 0 0 0 0 0 0 0 0 0 0 0 0 0 0 0 0 0 0 0 0 0 0 0 0 0 0 0 0 0 0 0 0 0 0 0 0 0 0 0 0 0 0 0 0 0 0 0 0 0 0 0 0 0 0 0 0 0 0 0 0 0 0 0 0 0 0 0 0 0 0 0 0 0 0 0 0 0 0 0 0 0 0 0 0 0 0 0 0 0 0 0 0 0 0 0.309667095469693 0.333687072154539 0 0.0368937143046817 0 0 0 0 0 0 0 0 0.152332101501123 0 0 0 0 0 0 0 0 0 0 0 0 0 0 0 0 0 0 0 0 0 0 0 0 0 0 0 0 0 0 0 0 0 0 0 0 0 0 0 0 0 0 0 0 0 0 0 0 0 0 0 0 0 0 0 0.0749579157946369 0 0 0 0 0 0 0 0 0 0 0 0 0 0 0 0 0 0 0 0 0 0 0 0 0 0 0 0 0 0 0 0 0 0 0 0 0 0 0 0 0 0 0 0 0 0 0 0 0 0 0 0 0 0 0 0 0 0 0 0 0 0 0 0 0 0 0 0 0 0 0 0 0 0 0 0 0 0 0 0 0 0 0 0 0 0 0 0 0 0 0 0 0 0 0.04808369972442 0 0.0443784010509068 0 0 0 0 0 0 0 0 0 0 0 0 0 0 0 0 0 0 0 0 0 0 0 0 0 0 0 0 0 0 0 0 0 0 0 0 0 0 0 0 0 0 0 0 0 0 0
0 0 0 0 0 0 0 0 0 0 0 0 0 0 0 0 0 0 0 0 0 0 0 0 0 0 0.124429759408943 0 0 0 0 0 0 0 0 0 0 0 0 0 0 0 0 0 0 0 0 0 0 0 0 0 0 0.106581228346185 0 0 0 0 0 0 0.0307670153403952 0 0 0 0 0 0 0 0 0 0 0 0 0 0 0 0 0 0 0 0 0 0 0 0 0 0 0 0 0 0 0 0 0 0 0 0 0 0 0 0 0 0 0 0 0.237320951448329 0.0865706382039582 0.0262046254750733 0 0 0 0 0 0 0 0 0 0.0582434487659169 0 0 0 0 0 0 0 0 0 0 0 0 0 0 0 0 0 0 0 0 0 0 0 0 0 0 0 0 0 0 0 0 0 0 0 0 0 0 0 0 0 0 0 0 0 0 0 0 0 0 0 0 0 0 0 0.171361489960919 0 0 0 0 0 0 0 0 0 0 0 0 0 0 0 0 0 0 0 0 0 0 0 0 0 0 0 0 0 0 0 0 0 0 0 0 0 0 0 0 0 0 0 0 0.0312720294810835 0 0 0 0 0 0 0 0 0 0 0 0 0 0 0 0 0 0 0 0 0 0 0 0 0 0 0 0 0 0 0 0 0 0 0 0 0 0 0 0 0 0 0 0 0 0.0422894221155041 0 0 0 0.0310178985502009 0 0.0539414929034923 0 0 0 0 0 0 0 0 0 0 0 0 0 0 0 0 0 0 0 0 0 0 0 0 0 0 0 0 0 0 0 0 0 0 0 0 0 0 0 0 0 0 0 0 0 0 0
0.0236055587782479 0 0 0.00990263412399071 0 0.0068730730014988 0.0198055691757229 0 0 0.045583625957765 0.0200329009575302 0 0 0 0.0130565245368539 0.00220808641727201 0 0 0 0 0 0 0 0 0 0 0.00893392780735909 0.00517258419476455 0 0.014214953241532 0 0 0 0 0 0 0 0.0152908670956853 0 0 0 0 0 0 0 0 0 0 0 0 0 0 0 0 0 0 0 0 0 0.0415897725484202 0.0181761835774234 0 0 0 0.00533859481383964 0 0 0.174587728499508 0.0190647958719028 0.020777315848046 0 0.092816116575123 0 0 0 0 0.0149673945115284 0 0 0 0 0 0 0 0 0 0 0 0 0 0 0.0146063231588405 0.0277692442362816 0.018942104056657 0 0 0 0 0 0 0 0 0 0.0281168315161771 0.107675324010532 0 0 0 0 0 0 0.0188991015892497 0.0798834076105361 0 0 0.0321569547255951 0 0 0 0 0 0.00953784312320843 0 0.0148908857409411 0 0 0 0 0 0 0.0190637340620519 0 0 0.0219383108729511 0 0 0 0 0 0 0 0 0 0 0 0 0 0 0 0 0 0 0 0 0 0 0 0 0 0 0 0 0 0 0 0 0 0 0 0 0 0 0 0 0 0 0 0 0 0 0 0 0 0 0 0 0 0 0 0 0 0 0 0 0 0 0 0 0 0 0 0 0 0 0 0 0 0.0149057484437591 0 0 0 0 0 0 0 0 0 0 0 0 0 0 0 0 0 0 0 0 0 0 0 0 0 0 0 0 0 0 0 0 0 0 0 0 0 0 0 0 0 0 0 0 0 0 0 0 0 0 0 0 0.00431818556234928 0 0 0 0 0 0 0 0 0 0 0 0 0 0 0 0 0 0 0 0 0 0 0 0 0 0 0 0 0 0 0 0 0 0 0 0 0 0 0 0 0 0.0152977937568553 0 0 0 0 0 0 0 0 0 0 0 0 0 0 0
0 0 0 0 0 0 0 0 0 0 0 0 0 0 0 0 0 0 0 0 0 0 0 0 0 0 0 0 0 0 0 0 0 0 0 0 0 0 0 0 0 0 0 0 0 0 0 0 0 0 0 0 0 0 0 0 0 0 0 0 0 0 0 0 0 0 0 0.0667189262065321 0 0.707327644268537 0 0 0 0 0 0 0.0369050307665232 0 0 0 0 0 0 0 0 0 0 0 0 0 0 0 0 0 0 0 0 0 0 0 0 0 0 0 0 0 0 0 0 0 0 0.0439531744481072 0 0 0 0 0 0 0 0 0 0 0 0 0.0873601884437637 0.0577350358665368 0 0 0 0 0 0 0 0 0 0 0 0 0 0 0 0 0 0 0 0 0 0 0 0 0 0 0 0 0 0 0 0 0 0 0 0 0 0 0 0 0 0 0 0 0 0 0 0 0 0 0 0 0 0 0 0 0 0 0 0 0 0 0 0 0 0 0 0 0 0 0 0 0 0 0 0 0 0 0 0 0 0 0 0 0 0 0 0 0 0 0 0 0 0 0 0 0 0 0 0 0 0 0 0 0 0 0 0 0 0 0 0 0 0 0 0 0 0 0 0 0 0 0 0 0 0 0 0 0 0 0 0 0 0 0 0 0 0 0 0 0 0 0 0 0 0 0 0 0 0 0 0 0 0 0 0 0 0 0 0 0 0 0 0 0 0 0 0 0 0 0 0 0 0 0 0 0 0 0 0 0 0 0 0 0 0 0 0 0 0 0 0
0 0 0 0 0 0 0 0 0 0 0 0 0 0 0 0 0 0 0 0 0 0 0 0 0 0 0 0 0 0 0 0 0 0 0 0 0 0 0 0 0 0 0 0 0 0 0 0 0 0 0 0 0 0 0 0 0 0 0 0 0 0 0 0 0 0 0 0.052180690225299 0 0.102147251732276 0 0 0 0 0 0 0.0793277264149262 0 0 0 0 0 0 0 0 0 0 0 0 0 0 0 0 0 0 0 0 0 0 0 0 0 0 0 0 0 0 0 0 0.0491217312202831 0.0228857940165915 0 0 0.387187426017298 0 0 0 0 0 0 0 0.0815845630868521 0 0 0 0.225564817286474 0 0 0 0 0 0 0 0 0 0 0 0 0 0 0 0 0 0 0 0 0 0 0 0 0 0 0 0 0 0 0 0 0 0 0 0 0 0 0 0 0 0 0 0 0 0 0 0 0 0 0 0 0 0 0 0 0 0 0 0 0 0 0 0 0 0 0 0 0 0 0 0 0 0 0 0 0 0 0 0 0 0 0 0 0 0 0 0 0 0 0 0 0 0 0 0 0 0 0 0 0 0 0 0 0 0 0 0 0 0 0 0 0 0 0 0 0 0 0 0 0 0 0 0 0 0 0 0 0 0 0 0 0 0 0 0 0 0 0 0 0 0 0 0 0 0 0 0 0 0 0 0 0 0 0 0 0 0 0 0 0 0 0 0 0 0 0 0 0 0 0 0 0 0 0 0 0 0 0 0 0 0 0 0 0 0 0 0 0 0 0 0
0 0 0 0 0 0 0 0 0 0 0 0 0 0 0 0 0 0 0 0 0 0 0 0 0 0 0 0 0 0 0 0 0 0 0 0 0 0 0 0 0 0 0 0 0 0 0 0 0 0 0 0 0 0 0 0 0 0 0 0.0514107905910399 0.0413284292333449 0 0 0 0 0 0 0 0.064084458112835 0.129229949294176 0 0 0 0 0 0 0 0 0 0 0 0 0 0 0 0 0 0 0 0 0 0 0.0542373669570937 0 0 0 0 0 0 0 0 0 0 0 0 0 0 0 0 0.392438379319121 0 0 0 0 0 0.0828639013619832 0 0 0 0 0 0.184406725130406 0 0 0 0 0 0 0 0 0 0 0 0 0 0 0 0 0 0 0 0 0 0 0 0 0 0 0 0 0 0 0 0 0 0 0 0 0 0 0 0 0 0 0 0 0 0 0 0 0 0 0 0 0 0 0 0 0 0 0 0 0 0 0 0 0 0 0 0 0 0 0 0 0 0 0 0 0 0 0 0 0 0 0 0 0 0 0 0 0 0 0 0 0 0 0 0 0 0 0 0 0 0 0 0 0 0 0 0 0 0 0 0 0 0 0 0 0 0 0 0 0 0 0 0 0 0 0 0 0 0 0 0 0 0 0 0 0 0 0 0 0 0 0 0 0 0 0 0 0 0 0 0 0 0 0 0 0 0 0 0 0 0 0 0 0 0 0 0 0 0 0 0 0 0 0 0 0 0 0 0 0 0 0 0 0 0 0 0 0 0 0 0 0 0 0 0
0 0 0 0 0 0 0 0 0 0 0 0 0 0 0 0 0 0 0 0 0 0 0 0 0 0 0 0 0 0 0 0 0 0 0 0 0 0 0 0 0 0 0 0 0 0 0 0 0 0 0 0 0 0 0 0 0 0 0 0.0162373810169719 0 0 0 0 0 0 0 0 0 0.0930838886386176 0 0 0 0 0 0 0 0 0 0 0 0 0 0 0 0 0 0 0 0 0 0 0 0 0 0 0 0 0 0 0 0 0 0 0 0.0355973353064384 0 0 0 0 0 0.397636135739402 0 0 0 0 0 0 0 0 0 0.166513592052874 0 0 0 0.290931667245695 0 0 0 0 0 0 0 0 0 0 0 0 0 0 0 0 0 0 0 0 0 0 0 0 0 0 0 0 0 0 0 0 0 0 0 0 0 0 0 0 0 0 0 0 0 0 0 0 0 0 0 0 0 0 0 0 0 0 0 0 0 0 0 0 0 0 0 0 0 0 0 0 0 0 0 0 0 0 0 0 0 0 0 0 0 0 0 0 0 0 0 0 0 0 0 0 0 0 0 0 0 0 0 0 0 0 0 0 0 0 0 0 0 0 0 0 0 0 0 0 0 0 0 0 0 0 0 0 0 0 0 0 0 0 0 0 0 0 0 0 0 0 0 0 0 0 0 0 0 0 0 0 0 0 0 0 0 0 0 0 0 0 0 0 0 0 0 0 0 0 0 0 0 0 0 0 0 0 0 0 0 0 0 0 0 0 0 0 0 0 0 0
0 0 0 0 0 0 0 0 0 0 0 0 0.303037784397542 0.0109129734676385 0 0 0 0 0 0.00615604403163729 0 0 0 0 0 0 0 0 0 0 0 0.0226223740894243 0.0499453996116712 0 0.0931874220614408 0 0 0 0 0 0 0 0 0 0 0 0 0 0 0 0 0 0 0 0 0.0768391610098707 0.0996862212352286 0 0 0 0 0 0 0 0 0 0 0 0 0 0 0.0512848720654007 0 0 0 0 0 0 0 0 0 0 0 0 0 0 0 0 0 0 0 0.0155953503323741 0 0 0 0 0 0 0 0 0 0 0 0 0.0662330324370707 0 0 0 0 0 0 0 0 0 0 0.0183377750691771 0 0 0.10866427862668 0.0267050815056039 0 0 0 0 0 0 0 0 0 0 0 0 0 0 0 0 0 0 0 0 0 0 0 0 0 0 0 0 0 0 0 0 0 0 0 0 0 0 0 0 0 0 0 0 0 0 0 0 0 0 0 0 0 0 0 0 0 0 0 0 0 0 0 0 0 0 0 0.0202800748901682 0 0 0 0 0 0 0 0.00704342408637321 0 0 0 0 0 0 0 0 0 0 0 0.023468731082699 0 0 0 0 0 0 0 0 0 0 0 0 0 0 0 0 0 0 0 0 0 0 0 0 0 0 0 0 0 0 0 0 0 0 0 0 0 0 0 0 0 0 0 0 0 0 0 0 0 0 0 0 0 0 0 0 0 0 0 0 0 0 0 0 0 0 0 0 0 0 0 0 0 0 0 0 0 0 0 0 0 0 0 0 0 0 0 0 0 0 0 0 0 0 0 0 0 0 0 0 0 0 0 0 0 0 0 0 0 0
0.0252104924555706 0 0 0 0 0 0 0 0 0 0.00831139290086301 0 0.00721129014965952 0 0.0175206106885361 0.0121569413272427 0 0 0 0 0 0 0 0 0 0 0.00533077214774312 0 0 0 0.0103720840642502 0 0 0 0 0 0 0 0 0 0 0 0 0 0 0 0 0 0 0.00322178828650163 0 0 0 0 0 0 0 0 0 0 0 0 0 0 0 0 0 0 0 0.00985378345792517 0 0 0 0 0 0 0 0 0 0 0 0 0 0 0 0 0 0 0 0 0 0.00851919875636591 0.0525702183196334 0 0 0 0 0 0 0 0 0 0 0.0170156999610747 0.08966251194291 0.0570893803514712 0.0703371188786441 0 0 0.0296499890641049 0 0 0.0155524963807989 0 0.00923693345012568 0 0.130924564600254 0.107371114555134 0.0501284822208971 0.0477707721855948 0 0 0 0.0436527638293613 0 0 0 0.00591551145089258 0 0 0 0 0 0 0.00400477104166807 0 0.00435164060755316 0 0.0011790374154857 0 0 0 0 0 0 0 0 0 0 0 0 0 0 0 0 0 0 0 0 0 0 0 0 0 0 0 0 0.0842782100923151 0 0 0 0 0 0 0 0 0 0 0 0 0 0 0 0 0 0 0 0 0 0 0 0 0 0 0 0 0 0 0 0 0 0 0 0 0 0 0 0 0 0 0 0 0 0 0 0 0 0 0 0 0 0 0 0 0 0 0 0 0 0 0 0 0 0 0 0 0 0 0 0 0 0 0 0 0 0 0 0 0 0 0 0 0 0 0 0 0 0 0 0 0 0.0184376453833666 0.0398470771419325 0.0133157068921249 0 0 0 0 0 0 0 0 0 0 0 0 0 0 0 0 0 0 0 0 0 0 0 0 0 0 0 0 0 0 0 0 0 0 0 0 0 0 0 0 0 0 0 0 0 0 0 0 0 0 0 0 0 0
0 0 0 0 0 0 0 0 0 0 0 0 0 0 0 0 0 0 0 0 0 0 0 0 0 0 0.0346258169358058 0 0 0 0 0 0 0 0 0 0 0 0 0 0 0 0 0 0 0 0 0 0 0 0 0 0 0 0 0 0 0 0 0 0 0 0 0 0 0 0 0 0 0 0 0 0 0 0.00675284853855584 0 0 0 0 0 0 0 0 0 0 0 0 0 0 0 0 0 0 0 0 0 0 0 0 0 0 0 0 0 0 0 0.019011772857465 0 0 0 0 0 0 0 0 0.341544091224713 0 0.296062498493153 0.168175588367785 0.0890790471178395 0 0 0 0 0 0 0 0 0 0 0 0 0 0 0 0 0 0 0 0 0 0 0 0 0 0 0 0 0 0 0 0 0 0 0 0 0 0 0 0 0 0 0 0 0 0 0 0.0223041346056999 0 0 0 0 0 0 0 0 0 0 0 0 0 0 0 0 0 0 0 0 0 0 0 0 0 0 0 0 0 0 0 0 0 0 0 0 0 0 0 0 0 0 0 0 0 0 0 0 0 0 0 0 0 0 0 0 0 0 0 0 0 0 0 0 0 0 0 0 0 0 0 0 0 0 0 0 0 0 0 0 0 0 0 0 0 0 0 0 0 0 0 0 0 0 0.0224442018589822 0 0 0 0 0 0 0 0 0 0 0 0 0 0 0 0 0 0 0 0 0 0 0 0 0 0 0 0 0 0 0 0 0 0 0 0 0 0 0 0 0 0 0 0 0 0 0 0 0 0 0 0 0 0 0
0 0 0 0 0 0 0 0 0 0 0 0 0 0 0 0 0 0 0 0 0 0 0 0 0 0 0.0314690018119619 0 0 0 0 0 0 0 0 0 0 0 0 0 0 0 0 0 0 0 0 0 0 0 0 0 0 0 0 0 0 0 0 0 0 0 0 0 0 0 0 0 0 0 0 0 0 0 0 0 0 0 0 0 0 0 0 0 0 0 0 0 0 0 0 0 0 0 0.00684682607999674 0 0 0 0 0 0 0 0 0 0 0 0.0728697112472244 0.0222740880397314 0.0119902987678119 0 0 0 0 0 0 0.131724003878015 0.139230769548073 0 0.0713010873260513 0.207190798478641 0 0 0 0 0 0 0 0 0 0 0 0 0 0 0 0 0 0 0 0 0 0 0 0 0 0 0 0 0 0 0 0 0 0 0 0 0 0 0 0 0 0 0 0 0 0 0 0.0440451918652789 0 0 0 0 0 0.0790592822635163 0 0 0 0 0 0 0 0 0 0 0 0 0 0 0 0 0 0 0 0 0 0 0 0 0 0 0 0 0 0 0 0 0 0 0 0 0 0 0 0 0 0 0 0 0 0 0 0 0 0 0 0 0 0 0 0 0 0 0 0 0 0 0 0 0 0 0 0 0 0 0 0 0 0 0 0 0 0 0 0 0 0 0 0 0 0 0 0 0.06304276675097 0 0 0 0 0 0.00439615245184647 0.0532916811907169 0.0612683403001649 0 0 0 0 0 0 0 0 0 0 0 0 0 0 0 0 0 0 0 0 0 0 0 0 0 0 0 0 0 0 0 0 0 0 0 0 0 0 0 0 0 0 0 0 0 0 0
0 0 0 0 0 0 0 0 0 0 0 0 0.140897890090125 0 0 0 0 0 0 0 0 0 0 0 0 0 0.0346190309136884 0 0 0 0 0 0 0 0 0 0 0 0 0 0 0 0 0 0 0 0 0 0 0 0 0 0 0 0 0 0 0 0 0 0 0 0 0 0 0 0 0 0 0 0 0 0 0 0 0 0 0 0 0 0 0 0 0 0 0 0 0 0 0 0 0 0.0188547481515986 0 0 0 0 0 0 0 0 0 0 0 0.0520493560204066 0 0 0 0 0 0 0 0 0 0.141644083281466 0.129722413093012 0.166827553566759 0.150400456525024 0 0.117251101401488 0 0 0 0 0 0 0 0 0 0 0 0 0 0 0 0 0 0 0 0 0 0 0 0 0 0 0 0 0 0 0 0 0 0 0 0 0 0 0 0 0 0 0 0 0 0 0 0.0236666273986985 0 0 0 0 0 0 0 0 0 0 0 0 0 0 0 0 0 0 0 0 0 0 0 0 0 0 0 0 0 0 0 0 0 0 0 0 0 0 0 0 0 0 0 0 0 0 0 0 0 0 0 0 0 0 0 0 0 0 0 0 0 0 0 0 0 0 0 0 0 0 0 0 0 0 0 0 0 0 0 0 0 0 0 0 0 0 0 0 0 0 0 0 0 0 0.0240667395577343 0 0 0 0 0 0 0 0 0 0 0 0 0 0 0 0 0 0 0 0 0 0 0 0 0 0 0 0 0 0 0 0 0 0 0 0 0 0 0 0 0 0 0 0 0 0 0 0 0 0 0 0 0 0 0
0 0 0 0 0 0 0 0 0 0 0 0 0.073081200960293 0 0 0 0 0 0 0 0 0 0 0 0 0 0.0683342686519171 0 0 0 0 0.0187051742832584 0 0 0 0 0 0 0 0 0 0 0 0 0 0 0 0 0 0 0 0 0 0 0 0 0 0 0 0 0 0 0 0 0 0 0 0 0 0 0 0 0 0 0 0 0 0 0 0 0 0 0 0 0 0 0 0 0 0 0 0 0 0 0 0 0 0 0 0 0 0 0 0 0.0221568490013068 0 0 0 0 0 0 0 0 0 0.0171840320102888 0.0610256274471087 0.0436214318144785 0.215746120120432 0.0578810578018043 0 0.0152809842695907 0 0 0 0 0 0 0 0 0 0 0 0 0 0 0 0 0 0 0 0 0 0 0 0 0 0 0 0 0 0 0 0 0 0 0 0 0 0 0 0 0 0 0 0 0 0 0.203917271621848 0 0 0 0 0 0.0432747797415216 0 0 0 0 0 0 0 0 0 0 0 0 0 0.00707947697804465 0 0 0 0 0 0 0 0 0 0 0 0 0 0 0 0 0 0 0 0 0 0 0 0 0 0 0 0 0 0 0 0 0 0 0 0 0 0 0 0 0 0 0 0 0 0 0 0 0 0 0 0 0 0 0 0 0 0 0 0 0 0 0 0 0 0 0 0 0 0 0 0 0 0 0.095307372417438 0 0.0112447375930608 0 0 0 0 0.0325307556802317 0.0136288596073772 0 0 0 0 0 0 0 0 0 0 0 0 0 0 0 0 0 0 0 0 0 0 0 0 0 0 0 0 0 0 0 0 0 0 0 0 0 0 0 0 0 0 0 0 0 0 0
0 0 0 0 0 0 0 0 0 0 0 0 0.149187290903778 0 0 0 0 0 0 0 0 0 0.152902444208542 0 0 0 0.0548578194664503 0 0 0 0 0 0 0 0.0125411837457449 0 0 0 0 0 0 0 0 0 0 0 0 0 0.0682518746092835 0 0 0 0 0 0 0.0208408997432666 0 0 0 0 0 0 0 0 0 0 0 0 0 0 0 0.0307891789904101 0 0 0 0 0 0 0 0 0 0 0 0 0 0 0 0 0 0 0 0 0 0 0 0 0 0 0 0 0 0 0 0 0 0 0 0 0 0 0 0 0 0 0 0 0 0 0 0.0189677884256879 0 0 0 0 0 0 0 0 0.0505960402021241 0 0 0 0 0 0 0 0 0 0 0 0 0 0 0 0 0 0 0 0 0 0 0 0 0 0 0 0 0 0 0 0 0 0 0 0 0 0 0.0956230272525673 0.0215685258293641 0 0 0 0 0.131584771583407 0 0 0 0 0 0 0 0 0 0 0 0 0 0.0113805740622517 0 0 0.0129435703379068 0 0 0 0 0 0 0 0 0 0 0 0 0 0 0 0 0 0 0 0 0 0 0 0 0 0 0 0 0 0 0 0 0.0157883110715127 0 0 0 0 0 0 0 0 0 0 0 0 0 0 0 0 0 0 0 0 0 0 0 0 0 0 0 0 0 0 0 0 0 0 0 0 0 0 0.0102196008955421 0 0.125326854646359 0 0 0 0 0 0.0166302440258021 0 0 0 0 0 0 0 0 0 0 0 0 0 0 0 0 0 0 0 0 0 0 0 0 0 0 0 0 0 0 0 0 0 0 0 0 0 0 0 0 0 0 0 0 0 0 0
0 0 0 0 0 0 0 0 0 0 0 0 0 0 0 0 0 0 0 0 0 0 0 0 0 0 0 0.0206505742719566 0 0 0 0 0 0 0 0 0 0 0 0 0 0 0 0 0 0 0 0 0 0 0 0 0 0 0 0 0 0 0 0.0855562241579294 0.0185679792020672 0 0 0 0 0 0 0 0.0426988010841581 0.0549004350789362 0 0 0 0 0 0 0 0 0 0 0 0 0 0 0 0 0 0 0 0 0 0 0 0 0 0 0 0 0 0 0 0 0 0 0 0.257898010908786 0 0 0 0.0186424839462008 0 0.0613520515915349 0.0733694843873217 0.121928768642577 0 0 0 0 0 0 0 0 0 0.244435186728531 0 0 0 0 0 0 0 0 0 0 0 0 0 0 0 0 0 0 0 0 0 0 0 0 0 0 0 0 0 0 0 0 0 0 0 0 0 0 0 0 0 0 0 0 0 0 0 0 0 0 0 0 0 0 0 0 0 0 0 0 0 0 0 0 0 0 0 0 0 0 0 0 0 0 0 0 0 0 0 0 0 0 0 0 0 0 0 0 0 0 0 0 0 0 0 0 0 0 0 0 0 0 0 0 0 0 0 0 0 0 0 0 0 0 0 0 0 0 0 0 0 0 0 0 0 0 0 0 0 0 0 0 0 0 0 0 0 0 0 0 0 0 0 0 0 0 0 0 0 0 0 0 0 0 0 0 0 0 0 0 0 0 0 0 0 0 0 0 0 0 0 0 0 0 0 0 0 0 0 0 0 0 0 0 0 0 0 0 0 0 0 0 0 0
0 0 0 0 0 0 0 0 0 0 0 0 0 0 0 0 0 0 0.0762156411603621 0 0.0227853445573115 0 0 0 0 0 0 0.0432051713534056 0 0 0 0 0 0 0 0 0 0 0 0 0 0 0 0 0 0 0 0 0 0 0 0 0 0.0646490975670835 0 0 0 0 0 0.028543150287433 0.104129214266538 0 0 0 0.160587402994429 0.0200853170021474 0 0 0 0 0 0 0 0 0 0 0.0126581148277422 0 0 0 0 0 0 0 0 0 0 0 0 0 0 0 0 0 0 0 0 0 0 0 0 0 0 0 0 0.0115866842311713 0 0 0 0 0 0 0 0 0 0 0 0 0 0 0 0 0 0.061214667412219 0.351577945907591 0 0 0 0.0427622484325659 0 0 0 0 0 0 0 0 0 0 0 0 0 0 0 0 0 0 0 0 0 0 0 0 0 0 0 0 0 0 0 0 0 0 0 0 0 0 0 0 0 0 0 0 0 0 0 0 0 0 0 0 0 0 0 0 0 0 0 0 0 0 0 0 0 0 0 0 0 0 0 0 0 0 0 0 0 0 0 0 0 0 0 0 0 0 0 0 0 0 0 0 0 0 0 0 0 0 0 0 0 0 0 0 0 0 0 0 0 0 0 0 0 0 0 0 0 0 0 0 0 0 0 0 0 0 0 0 0 0 0 0 0 0 0 0 0 0 0 0 0 0 0 0 0 0 0 0 0 0 0 0 0 0 0 0 0 0 0 0 0 0 0 0 0 0 0 0 0 0 0 0 0 0 0 0 0 0 0 0 0 0 0 0 0 0 0 0 0
0 0 0 0 0 0 0 0 0 0 0 0 0 0 0 0 0 0 0 0 0 0 0 0 0 0 0 0.193519670974341 0 0 0 0 0 0 0 0 0 0 0 0 0 0 0 0 0 0 0 0 0 0 0 0 0 0 0 0 0 0 0 0 0 0 0 0 0 0 0 0 0 0 0 0 0 0 0 0 0 0 0 0 0 0 0 0 0 0 0 0 0 0 0 0 0 0 0 0 0 0 0 0 0 0 0 0 0 0.251488790250379 0.0653474450542792 0 0 0.0127608963516584 0 0 0 0 0 0.0405716595406291 0 0 0 0 0 0.107169392870458 0.0272219618138112 0 0.0170357096222071 0.211440470385312 0 0 0 0 0 0 0 0 0 0 0 0 0 0 0 0 0 0 0 0 0 0 0 0 0 0 0 0 0 0 0 0 0 0 0 0 0 0 0 0 0 0 0 0 0 0 0 0.0126097914739193 0.0230988728748339 0 0 0 0 0 0 0 0 0 0 0 0 0 0 0 0 0 0 0 0 0 0 0 0 0 0 0 0 0 0 0 0 0 0 0.00497910681430754 0 0 0 0 0 0 0 0 0 0 0 0 0 0 0 0 0 0 0 0 0 0 0 0 0 0 0 0 0 0 0 0 0 0 0 0 0 0 0 0 0 0 0 0 0 0 0 0 0 0 0 0 0 0 0 0 0 0 0.0173687424997197 0 0.00762082323145451 0 0 0 0 0 0.00776666624268939 0 0 0 0 0 0 0 0 0 0 0 0 0 0 0 0 0 0 0 0 0 0 0 0 0 0 0 0 0 0 0 0 0 0 0 0 0 0 0 0 0
0 0 0.00751803718506939 0 0 0 0 0 0 0 0 0 0.0118976530318852 0 0 0 0.120729655335601 0 0.259509177420062 0.0129134942633994 0.00600658780450646 0 0 0 0 0 0 0.0249846691974615 0 0 0 0 0 0 0.0100598614108678 0 0 0 0 0 0 0 0 0 0 0 0 0 0 0 0 0 0 0.0120282313543817 0 0 0 0 0 0.069431356240144 0.0549228275116629 0 0.0164589612388924 0 0.0316227482574811 0 0 0 0 0 0 0 0 0 0 0 0 0 0 0 0 0 0 0 0 0 0 0 0 0 0 0 0 0 0 0 0 0 0 0 0 0 0 0 0 0.0109128201941253 0 0 0 0 0.0228545995279425 0 0 0 0 0 0 0 0 0 0 0 0.238254834167562 0.0259607000504468 0 0 0 0 0.0639337858085094 0 0 0 0 0 0 0 0 0 0 0 0 0 0 0 0 0 0 0 0 0 0 0 0 0 0 0 0 0 0 0 0 0 0 0 0 0 0 0 0 0 0 0 0 0 0 0 0 0 0 0 0 0 0 0 0 0 0 0 0 0 0 0 0 0 0 0 0 0 0 0 0 0 0 0 0 0 0 0 0 0 0 0 0 0 0 0 0 0 0 0 0 0 0 0 0 0 0 0 0 0 0 0 0 0 0 0 0 0 0 0 0 0 0 0 0 0 0 0 0 0 0 0 0 0 0 0 0 0 0 0 0 0 0 0 0 0 0 0 0 0 0 0 0 0 0 0 0 0 0 0 0 0 0 0 0 0 0 0 0 0 0 0 0 0 0 0 0 0 0 0 0 0 0 0 0 0 0 0 0 0 0 0 0 0 0 0 0 0
0 0 0 0 0 0 0 0 0 0 0 0 0 0 0 0 0 0 0 0 0 0 0 0 0 0 0 0 0 0 0 0 0 0 0 0 0 0 0 0 0 0 0 0 0 0 0 0 0 0 0 0 0 0 0 0 0 0 0 0 0 0 0 0 0 0 0 0.0167532778655263 0 0.0546185116014343 0 0 0 0 0 0 0 0 0 0 0 0 0 0 0 0 0 0 0 0 0 0 0 0 0 0 0 0 0 0 0 0 0 0 0 0.143312497912414 0 0 0 0 0.0200032050904495 0.150091386967221 0 0.188499761923841 0 0 0 0 0 0 0 0 0 0.426721358639114 0 0 0 0 0 0 0 0 0 0 0 0 0 0 0 0 0 0 0 0 0 0 0 0 0 0 0 0 0 0 0 0 0 0 0 0 0 0 0 0 0 0 0 0 0 0 0 0 0 0 0 0 0 0 0 0 0 0 0 0 0 0 0 0 0 0 0 0 0 0 0 0 0 0 0 0 0 0 0 0 0 0 0 0 0 0 0 0 0 0 0 0 0 0 0 0 0 0 0 0 0 0 0 0 0 0 0 0 0 0 0 0 0 0 0 0 0 0 0 0 0 0 0 0 0 0 0 0 0 0 0 0 0 0 0 0 0 0 0 0 0 0 0 0 0 0 0 0 0 0 0 0 0 0 0 0 0 0 0 0 0 0 0 0 0 0 0 0 0 0 0 0 0 0 0 0 0 0 0 0 0 0 0 0 0 0 0 0 0 0 0 0 0 0
0 0 0 0 0 0 0 0 0 0 0 0 0 0 0 0 0 0 0 0 0 0 0 0 0.137796840015663 0 0 0 0 0 0 0 0 0 0 0 0 0 0 0 0 0.145067022930844 0 0 0 0 0 0.291350075459313 0.157342125332256 0 0 0 0 0 0 0 0 0 0 0 0 0 0 0 0 0 0 0 0 0 0 0 0 0 0 0 0 0 0 0 0 0 0 0 0 0 0 0 0 0 0 0 0 0 0 0 0 0 0 0 0 0 0 0 0 0 0 0 0 0 0 0 0 0 0 0 0 0 0 0 0 0 0 0 0 0 0 0 0 0 0 0 0 0 0 0 0 0 0 0 0 0 0 0 0 0 0 0 0 0 0 0 0 0 0 0 0 0 0 0 0 0 0 0 0 0 0 0 0 0 0 0 0 0 0 0 0 0 0 0 0 0 0 0 0 0 0 0 0 0 0 0 0 0 0 0 0 0 0 0 0 0 0.122330118298141 0 0 0 0 0 0 0 0 0 0 0 0 0 0 0 0 0 0 0 0 0 0 0 0 0 0 0 0 0 0 0 0 0 0 0 0 0 0 0 0 0 0 0 0 0 0 0 0 0 0 0 0 0 0 0 0 0 0 0 0 0 0 0 0 0 0 0 0 0 0 0 0 0 0 0 0 0 0 0 0 0.146113817963782 0 0 0 0 0 0 0 0 0 0 0 0 0 0 0 0 0 0 0 0 0 0 0 0 0 0 0 0 0 0 0 0 0 0
0 0 0 0 0 0 0 0 0 0 0 0.00300162522895253 0 0.00684601899840336 0.00251754535659977 0.0848836513695209 0 0 0 0 0 0.00447718753654346 0 0 0 0 0 0 0 0.0108094881616549 0.327630607277671 0 0 0 0 0 0 0.00772705765712067 0.00315428348868346 0 0 0 0 0 0 0 0 0.00403040908630213 0 0 0 0.0123908887402149 0 0 0 0 0 0 0.00899397591821955 0 0 0 0 0 0 0 0 0 0 0 0 0 0 0 0 0 0 0 0 0 0 0 0 0 0 0.0126912120177268 0.00531323468265758 0 0 0.0122757771602944 0 0 0 0 0 0.0106932261619959 0.0504507815923408 0 0.013005362607662 0.00443192880484751 0.00128180853861116 0 0 0 0 0 0 0 0 0 0 0 0 0 0 0.00265556867658879 0 0 0 0 0 0 0 0 0 0 0 0 0 0 0.00640795567767369 0 0 0 0.00553870496942516 0 0.339799663267742 0.00707912810109876 0.00204023599528695 0.00209840750239515 0.00159156921593553 0.0059382029338072 0 0 0 0.0118152291837632 0 0 0.0173645079929449 0.00297750890558779 0.00548290195922999 0 0 0 0 0 0 0 0 0 0 0 0 0 0 0 0 0 0 0 0 0 0 0 0 0 0 0 0 0 0 0 0 0 0 0 0 0 0 0 0 0 0 0 0 0.00112620334378312 0 0 0 0 0 0 0 0 0 0 0 0 0 0 0 0 0 0 0 0 0 0 0 0 0 0 0 0 0 0 0 0 0 0 0 0 0 0 0 0 0 0 0 0 0 0 0 0 0 0 0 0 0 0 0 0 0 0 0 0 0 0.00147814188871534 0 0 0 0 0 0 0 0 0 0 0 0 0 0 0 0 0 0 0 0 0 0 0 0 0 0 0 0 0 0 0 0 0 0 0 0 0 0 0 0 0 0 0 0 0 0 0 0 0 0 0 0 0 0 0 0 0 0 0 0
0 0.0291624635172049 0 0.0197207707380071 0 0 0 0 0 0 0 0 0 0 0 0.00363492422915238 0.0141880671331599 0 0.0103121247041058 0.0100369505542641 0.0346231745590173 0 0.0425577056093884 0 0 0 0 0 0 0 0 0 0 0 0 0 0 0 0 0 0 0 0 0 0.0100915436144625 0 0 0 0 0 0 0 0 0.0433909361845684 0 0.00540976553287067 0.00712883256542239 0 0 0.0810192035396772 0.0169800093850447 0 0.0118891921904052 0 0 0.105509540609697 0 0 0 0 0 0 0 0 0 0 0 0 0 0 0 0 0 0 0 0 0 0 0 0 0 0 0 0 0 0 0 0 0 0 0 0 0 0 0 0 0 0 0 0 0 0 0 0 0 0 0 0 0 0 0.0301385020635387 0 0.0193256418238126 0 0.0426367132682604 0 0 0 0 0 0 0 0 0 0 0 0 0 0 0 0 0 0 0 0 0 0 0 0 0 0 0 0 0 0 0 0 0 0 0 0 0 0 0 0 0 0 0 0.181660786591898 0.112871804196708 0.0243373246498818 0 0 0 0 0 0 0 0 0 0 0 0 0 0 0 0 0 0 0 0.0808335738861518 0 0.00562363974354036 0 0 0 0 0 0 0 0 0 0 0 0 0 0 0 0.0067891451665793 0 0 0 0 0 0 0 0 0 0 0.0179638327199797 0 0 0 0.00480870184481617 0 0 0 0 0 0 0 0 0 0.0236158196334308 0 0 0 0 0 0 0 0 0 0 0 0 0 0 0 0 0 0 0 0 0 0 0 0 0 0 0 0 0 0 0.00373930974495506 0 0 0 0 0 0 0 0 0 0 0 0 0 0 0 0 0 0 0 0 0 0 0 0 0 0 0 0 0 0 0 0 0 0 0 0 0 0 0 0 0 0 0 0 0 0 0 0 0 0 0 0 0
0 0 0 0 0 0 0 0 0 0 0 0 0 0 0 0 0 0 0 0 0.0211748425309251 0 0 0 0 0 0 0.0433573977255404 0 0 0 0 0 0 0 0 0 0 0 0 0 0 0 0 0 0.555727592420948 0 0 0 0 0 0 0 0 0 0 0 0 0 0 0.265477535057509 0 0 0 0.0589110746162022 0 0 0 0 0 0.0330767776462885 0 0 0 0 0 0 0 0 0 0 0 0 0 0 0 0 0 0 0 0 0 0 0 0 0 0 0 0 0 0 0 0 0 0 0 0 0 0 0 0 0 0 0 0 0 0 0 0 0 0 0 0 0 0 0 0 0 0 0 0 0 0 0 0.0222747800025872 0 0 0 0 0 0 0 0 0 0 0 0 0 0 0 0 0 0 0 0 0 0 0 0 0 0 0 0 0 0 0 0 0 0 0 0 0 0 0 0 0 0 0 0 0 0 0 0 0 0 0 0 0 0 0 0 0 0 0 0 0 0 0 0 0 0 0 0 0 0 0 0 0 0 0 0 0 0 0 0 0 0 0 0 0 0 0 0 0 0 0 0 0 0 0 0 0 0 0 0 0 0 0 0 0 0 0 0 0 0 0 0 0 0 0 0 0 0 0 0 0 0 0 0 0 0 0 0 0 0 0 0 0 0 0 0 0 0 0 0 0 0 0 0 0 0 0 0 0 0 0 0 0 0 0 0 0 0 0 0 0 0 0 0 0 0 0 0 0 0 0 0 0 0 0 0 0 0 0 0 0 0 0
0 0 0 0.14964495159268 0 0 0.00356823627554891 0.0162260138211987 0.0180963896415763 0.00971236082215076 0 0 0 0 0 0.00218922145966217 0 0 0 0 0 0 0 0 0 0 0 0 0.00187209240492309 0.0142651893005046 0.0423692072323749 0 0 0 0 0 0.0336542300163809 0.219731483605193 0 0 0 0 0 0 0 0 0.00504086610887946 0 0 0 0 0 0 0 0 0 0 0 0.00308646868267433 0 0 0 0 0 0 0 0 0 0 0 0 0 0 0 0 0 0 0 0 0 0 0.00322804145929929 0 0.00541531216632897 0 0.00216152774384213 0.0122973513472178 0 0 0 0 0 0 0.0440682530132029 0 0.00798691354071014 0.00951947033585356 0 0 0 0.0022006014656439 0 0 0 0 0 0 0 0 0.00561997213398953 0 0 0 0 0 0 0 0 0 0 0 0 0 0 0 0 0 0.00456384439917602 0 0 0 0.0100951646236849 0.0154516872346809 0.312503855246569 0 0 0.00913486397661278 0 0 0.0122985945799429 0 0 0 0 0 0 0 0.00330729886827912 0 0.00172402916794435 0.00218853101840896 0 0 0 0.00470702459802207 0 0 0 0 0 0 0 0 0 0 0 0 0 0 0 0 0 0 0 0 0 0 0 0 0 0 0 0 0 0 0 0 0 0 0 0 0 0 0 0 0.00491174771334906 0 0 0 0 0 0 0 0 0 0 0 0 0 0 0 0 0 0 0 0 0 0 0 0 0 0 0 0 0 0 0 0 0 0 0 0 0 0 0 0 0 0 0 0 0 0 0 0 0 0 0 0 0 0 0 0 0 0 0 0 0 0.00715920440349413 0 0 0 0 0 0 0 0 0 0 0 0 0 0 0 0 0 0 0 0 0 0 0 0 0 0 0 0 0 0 0 0 0 0 0 0 0 0 0 0 0 0 0 0 0 0 0 0 0 0 0 0 0 0 0 0 0 0 0 0
0.0186391971361998 0 0 0.00995206467486235 0 0.0268069793872385 0 0.122681390689137 0 0 0.0185268669967983 0 0 0.0128827821847845 0.0139589243288192 0.00592140700509668 0 0 0 0 0 0 0 0 0 0 0 0 0.00815580271858499 0.0101097357199268 0.0176143934840045 0 0 0 0 0 0 0.0388331592104767 0 0 0 0 0 0 0 0 0.185509909894991 0 0 0 0 0 0 0 0 0 0 0 0.0158324195748502 0 0 0 0 0 0 0 0 0 0 0 0 0 0 0.00775191925774966 0 0 0 0 0 0 0 0 0 0 0 0.0122978874308703 0.00466712268245902 0 0 0 0 0 0 0.0226860855057818 0 0 0 0 0 0 0 0 0 0 0 0 0 0 0 0 0 0 0 0 0 0 0 0 0 0 0 0 0 0 0 0 0 0 0 0 0.0342867980341553 0 0.179921626388315 0.194473426281838 0.00443622459799893 0 0 0 0 0.0183259730235155 0.00708773864569226 0 0 0 0 0 0 0 0 0 0 0 0 0 0 0 0 0 0 0 0 0 0 0 0 0 0 0.00463209608979602 0 0 0 0 0 0 0 0 0 0 0 0 0 0 0 0 0 0 0 0 0 0 0 0 0 0 0 0 0 0 0 0 0 0 0 0 0 0 0 0 0 0 0 0 0 0 0 0 0 0 0 0 0 0 0 0 0 0 0 0 0 0 0 0 0 0 0 0 0 0 0 0 0 0 0 0 0 0 0 0 0 0 0 0 0 0 0 0 0 0 0 0 0 0.00400806905605871 0 0 0 0 0 0 0 0 0 0 0 0 0 0 0 0 0 0 0 0 0 0 0 0 0 0 0 0 0 0 0 0 0 0 0 0 0 0 0 0 0 0 0 0 0 0 0 0 0 0 0 0 0 0 0 0
0 0 0 0 0 0 0 0 0 0 0 0 0 0.00996492955404587 0.0064389555580727 0.00979466590599209 0 0 0 0 0 0 0 0 0 0 0 0 0 0.00904628364073948 0.0126939686178694 0 0 0 0 0 0 0.0387233013303054 0 0 0 0 0 0 0 0 0.189295784789928 0 0 0 0 0 0 0 0 0 0 0 0.107110232584083 0 0 0 0 0 0 0 0 0 0 0 0 0 0 0 0 0 0 0 0 0 0 0 0 0 0 0.0364114598783887 0 0 0 0 0 0 0 0 0 0 0 0 0 0 0 0 0 0 0 0 0 0 0 0 0 0 0 0 0 0 0 0 0 0 0 0 0 0 0 0 0 0 0 0 0.0715095414792312 0.245164694616983 0 0.140201379926475 0.00974098404939203 0 0 0 0 0.00969155063674821 0.104212267431746 0 0 0 0 0 0 0 0 0 0 0 0 0 0 0 0 0 0 0 0 0 0 0 0 0 0 0 0 0 0 0 0 0 0 0 0 0 0 0 0 0 0 0 0 0 0 0 0 0 0 0 0 0 0 0 0 0 0 0 0 0 0 0 0 0 0 0 0 0 0 0 0 0 0 0 0 0 0 0 0 0 0 0 0 0 0 0 0 0 0 0 0 0 0 0 0 0 0 0 0 0 0 0 0 0 0 0 0 0 0 0 0 0 0 0 0 0 0 0 0 0 0 0 0 0 0 0 0 0 0 0 0 0 0 0 0 0 0 0 0 0 0 0 0 0 0 0 0 0 0 0 0 0 0 0 0 0 0 0 0 0 0 0 0 0 0 0 0 0 0 0 0 0 0 0 0 0
0.00249417860883866 0 0 0.0991280557655202 0 0.00494152883027508 0 0.0262135815402497 0.018330957730359 0.00215451743647345 0.00378794042558309 0 0 0 0 0.0021338352031862 0 0 0 0 0 0 0 0 0 0 0 0 0.00312906061405981 0.0156724573261591 0.0256858682570756 0 0 0 0 0 0.0195551781296384 0.173585757073625 0 0 0 0 0 0 0 0 0.00917561078612174 0 0 0 0 0 0 0 0.00160242234337713 0.00205898617018302 0 0 0.004958732359685 0 0 0 0 0 0 0 0 0.00238830668710483 0 0 0 0.00254892712557313 0 0 0 0 0 0 0 0 0 0 0 0 0 0.00190700912847684 0.00138642508887647 0 0 0 0 0 0 0.054907145739327 0 0.00234556863469577 0.00190804368669869 0 0 0 0 0 0 0 0.00249081193271056 0 0 0 0 0.00741778682482514 0 0 0 0 0 0 0 0 0 0 0 0 0 0 0 0 0 0 0 0 0.358426697099894 0.065673734483089 0.0347463487543437 0 0 0 0.00178463898767997 0 0.000484676590743308 0.0130988264227487 0 0 0 0 0 0 0 0 0 0.00182882780758662 0.00228105353536168 0 0 0 0.00395675055556968 0 0 0 0 0 0 0 0 0 0 0 0 0.0141729720889594 0 0 0 0 0 0 0 0 0 0 0 0 0 0 0 0 0 0 0 0 0 0 0 0 0 0 0 0.000835281076825677 0 0 0 0 0 0 0 0 0 0 0 0 0 0 0 0 0 0 0 0 0 0 0 0 0 0 0 0 0 0 0 0 0 0 0 0 0 0 0 0 0 0 0 0 0 0 0 0 0 0 0 0 0 0 0 0 0 0 0 0 0 0 0 0 0.00223699985257776 0.00658503951034219 0 0.00197945978557945 0 0 0 0 0 0 0 0 0 0 0 0 0 0 0 0 0 0 0 0 0 0 0 0 0 0 0 0 0 0 0 0 0 0 0 0 0 0 0 0 0 0 0 0 0 0 0 0 0 0 0 0 0 0
0 0 0 0 0 0 0 0 0 0 0 0 0 0.0232399298791314 0.0224584509691436 0.21382431056601 0 0 0 0 0.175377485472674 0.00556692352619406 0 0 0 0 0 0 0 0 0.0415945878805702 0 0 0 0.00348832527869707 0 0 0 0.0343128079764766 0 0 0 0 0 0 0.00621580196709014 0 0.0117707898610345 0 0.0128047055017341 0 0 0 0 0 0 0 0 0.00377262494286855 0.0115658336105251 0.0185228154678721 0 0.0924484667621579 0 0 0.0027953438155749 0 0 0 0 0.0777803323064811 0 0 0 0 0.00768417829633162 0 0.0150093519534317 0.0979364122421753 0 0 0 0 0 0 0.00199580818217716 0 0 0 0 0 0 0 0 0 0 0 0 0 0 0 0 0 0 0 0 0.0047906928989378 0 0 0 0 0 0 0 0 0.00259153131480869 0 0 0 0 0 0 0 0 0 0 0 0.00798402270456991 0 0.00280075572267284 0 0.00264363932213244 0.00426007209487104 0 0 0 0 0.0167622058468542 0.0566629199128948 0 0.00212503065128349 0 0 0 0 0 0 0 0 0 0 0 0 0 0 0 0 0 0 0 0 0 0 0 0 0 0 0 0 0 0 0.00898904275009634 0 0 0 0 0 0 0 0 0 0 0 0 0 0 0 0 0 0 0 0 0 0 0 0 0 0 0 0 0 0 0.00585634724930008 0 0 0 0 0 0 0 0 0 0 0 0 0 0 0 0 0 0 0 0 0 0 0 0 0 0 0 0 0 0 0 0 0 0 0 0 0 0 0 0 0 0 0 0 0 0 0 0 0 0 0 0 0 0 0 0 0 0 0 0 0 0 0 0 0 0 0 0 0 0 0 0 0 0 0 0 0 0 0 0 0.0043684530732272 0 0 0 0 0 0 0 0 0 0 0 0 0 0 0 0 0 0 0 0 0 0 0 0 0 0 0 0 0 0 0 0 0 0
0 0 0 0 0 0 0 0 0 0 0 0 0 0 0 0.0597612695697514 0 0 0 0 0 0 0 0 0 0 0 0 0 0 0 0 0 0 0 0 0 0 0.0232086297058818 0 0 0 0 0 0 0.0209860746371653 0 0 0 0.0807056683008424 0 0 0 0 0 0 0 0 0 0 0 0 0 0 0 0.0131441124732569 0 0 0 0 0.116324001034101 0 0 0 0 0 0 0 0 0 0 0 0 0 0 0 0 0 0 0 0 0 0 0 0 0 0 0.190528504828135 0 0 0 0 0 0 0 0 0 0 0 0 0 0 0 0 0 0 0 0 0 0 0 0 0 0 0 0 0 0 0 0 0 0 0 0 0 0 0.094939184682377 0.233825369808096 0.166577184960393 0 0 0 0 0 0 0 0 0 0 0 0 0 0 0 0 0 0 0 0 0 0 0 0 0 0 0 0 0 0 0 0 0 0 0 0 0 0 0 0 0 0 0 0 0 0 0 0 0 0 0 0 0 0 0 0 0 0 0 0 0 0 0 0 0 0 0 0 0 0 0 0 0 0 0 0 0 0 0 0 0 0 0 0 0 0 0 0 0 0 0 0 0 0 0 0 0 0 0 0 0 0 0 0 0 0 0 0 0 0 0 0 0 0 0 0 0 0 0 0 0 0 0 0 0 0 0 0 0 0 0 0 0 0 0 0 0 0 0 0 0 0 0 0 0 0 0 0 0 0 0 0 0 0 0 0 0 0 0 0 0 0 0 0 0 0 0 0 0 0 0 0 0 0 0 0 0 0 0
0 0 0 0 0 0 0 0 0 0 0 0.00217808461153248 0 0.00313715818268908 0 0.0445653337299607 0 0 0 0 0 0 0 0 0 0 0 0 0 0.00871674687112074 0.183867392367028 0 0 0 0 0 0 0.00515387927620065 0 0 0 0 0 0 0 0 0 0 0 0 0 0 0 0 0 0 0 0 0.00240675385093922 0 0 0 0 0 0 0 0 0 0 0 0 0 0 0 0 0.00463128205316447 0 0 0 0 0 0.0343693455376072 0.00638247311374948 0.0362828698421975 0.00537449840387123 0.00700720730769544 0.00308242892060816 0 0 0.0107244022733512 0 0 0 0 0 0.0136533260289413 0.0717430862829161 0.0668563631686859 0.0228306209290726 0.00687502687238703 0 0 0 0 0 0 0 0 0 0 0 0 0 0 0 0.00181035735709347 0 0 0 0 0 0 0 0 0 0 0 0.314897343369248 0 0 0.0118860296019652 0 0 0.00202460417624676 0 0.0112273504319139 0 0.105298526824957 0 0.00124210629778357 0 0 0 0 0 0 0 0 0.00345064734256712 0 0 0 0 0 0 0 0 0 0 0 0 0 0 0 0 0 0 0 0 0 0 0 0 0 0 0 0 0 0 0 0 0 0 0 0 0 0 0 0 0 0 0 0 0 0 0 0 0.00832475497450693 0 0 0 0 0 0 0 0 0 0 0 0 0 0 0 0 0 0 0 0 0 0 0 0 0 0 0 0 0 0 0 0 0 0 0 0 0 0 0 0 0 0 0 0 0 0 0 0 0 0 0 0 0 0 0 0 0 0 0 0 0 0 0 0 0 0 0 0 0 0 0 0 0 0 0 0 0 0 0 0 0 0 0 0 0 0 0 0 0 0 0 0 0 0 0 0 0 0 0 0 0 0 0 0 0 0 0 0 0 0 0 0 0 0 0 0 0 0 0 0
0 0 0 0 0 0 0 0 0 0 0 0 0 0 0 0.158538895359291 0 0 0 0 0 0.0253521132370469 0 0.0181232529654304 0 0 0 0 0 0 0 0.00158581119836672 0 0 0 0 0 0 0.00937270584892118 0 0 0 0 0 0 0 0 0 0 0 0 0.0219226975764607 0 0 0 0 0 0 0 0 0 0.00965197749549732 0 0 0 0 0 0 0 0 0.0131021923426259 0 0.0466848397527608 0 0 0.0380204676503529 0 0 0 0.0232184549714097 0.00200470472246359 0.024073010018171 0 0.0140707745405616 0 0 0 0 0 0 0.00239660188625347 0 0.00206979253812799 0 0.00505004646905464 0 0 0.0700143633975396 0 0.0130249255771682 0.00190867096330366 0.0020302423622402 0 0.00249021914743524 0 0 0 0 0 0 0 0 0 0 0 0 0 0 0 0 0 0 0 0 0 0 0 0.0177380871480042 0 0 0 0 0 0 0.0291369877641672 0.0747660386313273 0.284710350332248 0 0.0767260595309362 0 0.00327373244623388 0 0 0 0 0 0 0 0 0 0 0.00215370304643048 0.0012549135861091 0 0 0 0 0 0 0 0 0 0 0 0 0 0 0 0 0 0 0 0 0 0 0 0 0 0 0 0 0 0 0 0 0 0 0 0 0 0 0 0 0 0 0 0 0.00553336749406136 0 0 0 0 0 0 0 0 0 0 0 0 0 0 0 0 0 0 0 0 0 0 0 0 0 0 0 0 0 0 0 0 0 0 0 0 0 0 0 0 0 0 0 0 0 0 0 0 0 0 0 0 0 0 0 0 0 0 0 0 0 0 0 0 0 0 0 0 0 0 0 0 0 0 0 0 0 0 0 0 0 0 0 0 0 0 0 0 0 0 0 0 0 0 0 0 0 0 0 0 0 0 0 0 0 0 0 0 0 0 0 0 0 0 0 0 0 0 0 0
0 0 0 0 0 0 0 0 0 0 0 0 0 0.0128483716272988 0.0101343354122854 0.34472825624971 0 0 0 0 0.00458516601976074 0.0045857600216941 0 0.00521894236059512 0 0 0 0 0 0.00330143200955384 0.0159385861543428 0 0 0 0 0 0 0 0.00497401749402111 0 0 0 0 0 0 0.00546708700757584 0 0 0 0.0154255731822075 0 0 0 0 0.0029353562834248 0 0 0 0 0.00673668552469353 0.0068037199668892 0 0.0175635422314477 0 0 0.00600294761797623 0 0 0 0 0.0410550930875529 0 0.0258029968025324 0 0 0.0173439479846939 0 0 0.0223688784922483 0.0122392143817496 0 0 0 0 0 0 0 0 0 0 0 0.00140543444028495 0 0 0.00772560716357378 0.00131449776093545 0 0 0 0 0.00452446335741452 0 0 0 0 0 0.00336776646473145 0 0 0 0 0 0 0 0 0.00162903252540553 0 0 0 0 0 0 0 0 0 0 0 0.00627938824765333 0 0 0 0 0 0.00182613413290403 0.120982442947492 0.0654241632386116 0 0.0942438049536456 0 0.0120949262000495 0.0113556421298659 0 0 0 0 0.00182633237793827 0 0.00951608277691602 0.0204410331686029 0 0.00173817957356851 0 0 0 0.0119293941330131 0.0115352900055657 0 0 0 0 0 0 0 0 0 0 0 0 0 0 0 0 0 0 0 0 0 0 0 0 0 0 0 0 0 0 0 0 0 0 0 0 0 0 0 0.0067843771639036 0 0 0 0 0 0 0 0 0 0 0 0.00176535549983381 0 0 0 0 0 0 0 0 0 0 0 0 0 0.00250655030790412 0 0 0 0 0 0 0 0 0 0.00360813887246735 0 0 0 0 0 0 0 0 0 0 0 0 0 0 0 0 0 0 0 0 0 0 0 0 0 0.00629729245273193 0 0 0 0 0 0 0 0 0 0 0 0 0 0 0 0 0 0 0 0 0 0 0 0 0 0 0 0 0 0 0 0 0 0 0 0 0 0 0 0 0 0 0 0 0.00144544477362947 0 0 0 0 0 0.00108255251086071 0 0.00129076290824319 0 0 0 0 0 0 0
0 0 0 0.00461654413733351 0 0 0 0.00260925263246722 0 0 0 0 0 0 0 0.0126416256828428 0 0 0 0 0 0.00277724270337218 0 0 0 0 0 0 0 0.00728701522637514 0.0121493411931802 0 0 0 0 0 0 0.0104708989489412 0.00125805168330707 0 0 0 0 0 0 0 0 0 0 0 0 0 0 0 0.163861601265081 0 0.00152829439791559 0.0177703084091271 0 0 0.00581071549012979 0 0 0 0 0 0 0.00227475612446054 0 0 0 0.0188063066069629 0 0 0 0 0 0 0 0 0.00193106195297765 0 0 0 0 0 0.00233908858944189 0.00139969602111601 0 0 0 0.00312598631804269 0.00484306242737548 0.0080259234703899 0 0.00560974407276064 0 0 0 0 0.0141161997124225 0.0337058863078402 0.00195015529353879 0.00464025173889193 0 0 0 0 0 0 0 0 0 0 0 0 0 0 0 0 0 0 0 0 0 0 0 0.00186941287820983 0 0 0.0153836558375643 0.00674928223043005 0.00261944482249876 0.0142853697702204 0 0 0.00119406539157706 0 0.00350091601344323 0 0 0.00673789978524033 0.00298986019419022 0 0.0104286641060859 0 0 0 0 0.0145088881432218 0.0861658393165229 0.0494587574260803 0 0.00396797114739453 0.150913225023332 0.0969397363410815 0 0 0 0 0 0 0 0 0 0 0 0.00134943090366578 0 0 0 0 0 0 0 0 0 0 0 0 0 0 0 0 0 0 0 0 0.00809945922882216 0 0 0 0 0 0 0.00238878975963953 0 0 0 0 0 0 0 0 0 0 0 0 0 0 0 0 0 0 0 0 0 0 0 0 0 0 0 0 0 0 0 0 0 0 0 0 0 0 0 0 0 0 0 0 0 0 0 0 0 0 0 0 0 0 0 0 0 0 0 0 0 0.0781032727630941 0 0 0 0 0 0 0 0 0 0 0 0 0 0 0 0 0 0 0 0 0 0 0 0 0 0 0 0 0 0 0 0 0 0 0 0 0 0 0 0 0 0.0333307548238317 0 0 0 0.00330824555701555 0.0152241753084556 0 0 0 0 0 0 0 0 0.0164536255192507 0 0.00365177521336729 0 0.0248284720894706
0 0 0 0.00652659097073346 0 0 0 0 0 0 0 0.0064984638578906 0 0.0146074868099336 0.00546232765129363 0.0372053474316737 0 0 0 0.00540284843895604 0 0 0 0 0 0 0 0 0 0.00599865815453472 0.00650037205736876 0 0 0 0 0 0 0.00641105480718296 0 0 0 0 0 0 0 0 0.140668533723839 0 0 0 0.0973168954857023 0 0 0 0.00924117377053508 0.00734946425441951 0 0 0.286047092874671 0.0100679490134296 0 0 0 0 0 0 0 0 0 0 0 0.0155094282957612 0 0.0152582377097108 0 0.0120353414271434 0 0 0 0 0 0 0 0 0 0 0 0 0 0.00565645200595453 0 0 0 0.00577285438971699 0 0 0 0 0 0 0 0 0 0 0 0 0 0 0 0 0 0 0 0 0 0 0 0 0 0 0 0 0 0 0 0 0 0.00307992410621463 0 0 0 0.00567018626703909 0.0611834434002228 0 0.0028527660146795 0 0 0.0025283119318654 0.00713985269078505 0 0 0 0 0 0 0 0.105810339625101 0 0 0 0 0 0 0 0.0969855715684936 0.015213031265148 0 0 0 0 0 0 0 0 0 0 0 0 0 0 0 0 0 0 0 0 0 0 0 0 0 0 0 0 0 0 0 0 0 0 0 0 0 0 0 0 0 0 0 0 0 0 0 0 0 0 0 0 0 0 0 0 0 0 0 0 0 0 0 0 0 0 0 0 0 0 0 0 0 0 0 0 0 0 0 0 0 0 0 0 0 0 0 0 0 0 0 0 0 0 0 0 0 0 0 0 0 0 0 0 0 0 0 0 0 0 0 0 0 0 0 0 0 0 0 0 0 0 0 0 0 0 0 0 0 0 0 0 0 0 0 0 0 0 0 0 0 0 0 0 0 0 0 0 0 0 0 0 0 0 0 0 0 0 0 0 0 0
0 0 0 0 0 0 0 0 0 0 0 0 0 0 0 0.00293988216642682 0 0 0 0 0 0 0 0 0 0 0 0 0 0 0.00325838543696386 0 0 0 0 0 0 0.00839094978991095 0 0 0 0 0 0 0 0 0 0 0 0 0 0.00177898371283475 0 0 0 0 0 0 0.0116867209865815 0 0 0 0 0 0 0 0 0 0 0 0 0 0 0 0 0 0 0 0 0 0 0 0 0.00189353007800162 0 0.00548332110590975 0.0194325458948692 0 0 0.0662183900981723 0.00511621740475138 0 0.00338101284588185 0.0449584129072772 0.0103517430343049 0.0097741743060957 0.00208941249986386 0 0 0 0.0046925474100183 0.0173446758287556 0.0491454520147431 0.0573384684604174 0 0 0 0 0 0 0 0 0 0 0 0 0 0 0 0 0 0 0 0 0 0 0 0.00597791325497911 0 0 0 0 0 0 0 0 0 0 0 0.00761383955829782 0 0 0.131768125280018 0.157465727693292 0 0.056436495681996 0.0145081623993238 0 0.0492689815299397 0.158990665331411 0.0124858960209592 0.0427131901700509 0.0072679723795452 0 0.0152894195959647 0.0149387851224414 0 0 0 0 0 0 0 0 0 0 0 0 0 0 0 0 0 0 0 0 0 0 0 0 0 0 0 0 0 0 0 0 0 0 0 0 0 0 0 0 0 0 0 0 0 0 0 0 0 0 0 0 0 0 0 0 0 0 0 0 0 0 0 0 0 0 0 0 0 0 0 0 0 0 0 0 0 0 0 0 0 0 0 0 0 0 0 0 0 0 0 0 0 0 0 0 0 0 0 0 0 0 0 0 0 0 0 0 0 0 0 0 0 0 0 0 0 0 0 0 0 0 0 0 0 0 0 0 0 0 0 0 0 0 0 0 0 0 0 0 0 0 0 0 0 0 0 0 0 0 0 0 0 0 0 0 0 0 0 0 0 0
0 0 0 0 0 0 0 0 0 0 0 0 0 0 0 0 0 0 0 0 0 0 0 0 0 0 0 0 0 0 0 0 0 0 0 0 0 0.00446649366321621 0 0 0 0 0 0 0 0 0 0 0 0 0 0 0 0 0 0 0 0 0.200210271567018 0 0 0 0 0 0 0 0 0 0 0 0 0 0 0 0 0 0 0 0 0 0.00436921280311872 0 0 0 0 0.0584242773008376 0.00373138179410228 0.028416697041861 0 0.0742272618960417 0 0 0 0.0123441971316021 0 0 0 0 0 0 0 0 0.00999026412897277 0.0148189382040599 0 0 0 0 0 0 0 0 0 0 0 0 0 0 0 0 0 0 0 0 0 0 0 0 0 0 0 0 0 0 0 0 0 0 0 0.0030551920467719 0 0.119156798765344 0 0.211502438682945 0 0.0489350011639921 0.0481305014005441 0 0.0878396427657887 0.0181330105729432 0 0.0128956051148296 0 0 0.00933219042307152 0.0300206235329397 0 0 0 0 0 0 0 0 0 0 0 0 0 0 0 0 0 0 0 0 0 0 0 0 0 0 0 0 0 0 0 0 0 0 0 0 0 0 0 0 0 0 0 0 0 0 0 0 0 0 0 0 0 0 0 0 0 0 0 0 0 0 0 0 0 0 0 0 0 0 0 0 0 0 0 0 0 0 0 0 0 0 0 0 0 0 0 0 0 0 0 0 0 0 0 0 0 0 0 0 0 0 0 0 0 0 0 0 0 0 0 0 0 0 0 0 0 0 0 0 0 0 0 0 0 0 0 0 0 0 0 0 0 0 0 0 0 0 0 0 0 0 0 0 0 0 0 0 0 0 0 0 0 0 0 0 0 0 0 0 0 0
0 0 0 0 0 0 0 0 0 0 0 0 0 0 0 0 0 0 0 0 0 0 0 0 0 0 0 0 0 0 0 0 0 0 0 0 0 0 0 0 0 0 0 0 0 0 0 0 0 0 0 0 0 0 0 0 0 0 0.171290211668865 0 0 0 0 0 0 0 0 0 0 0 0 0 0 0 0 0 0 0 0 0 0 0 0 0 0 0.0458200270931015 0.00949324069020168 0.0147101613465718 0.0095687712119813 0.267980548608953 0.00366455911922426 0.0174682481363923 0.00734474388802316 0 0 0 0 0 0 0 0 0 0.101002295066962 0.0266096963316398 0 0 0 0 0 0 0 0 0 0 0 0 0 0 0 0 0 0 0 0 0 0 0 0 0 0 0 0 0 0 0 0 0 0 0 0 0 0.105188152114919 0.156238370405839 0 0 0.0067765279451309 0.0198744108591737 0 0.0143566852887624 0.0172195704297022 0 0 0.00233382367517726 0 0 0.00305995611937913 0 0 0 0 0 0 0 0 0 0 0 0 0 0 0 0 0 0 0 0 0 0 0 0 0 0 0 0 0 0 0 0 0 0 0 0 0 0 0 0 0 0 0 0 0 0 0 0 0 0 0 0 0 0 0 0 0 0 0 0 0 0 0 0 0 0 0 0 0 0 0 0 0 0 0 0 0 0 0 0 0 0 0 0 0 0 0 0 0 0 0 0 0 0 0 0 0 0 0 0 0 0 0 0 0 0 0 0 0 0 0 0 0 0 0 0 0 0 0 0 0 0 0 0 0 0 0 0 0 0 0 0 0 0 0 0 0 0 0 0 0 0 0 0 0 0 0 0 0 0 0 0 0 0 0 0 0 0 0 0 0 0
0 0 0 0 0 0 0 0 0 0 0 0 0 0 0 0 0 0 0 0 0 0 0 0 0 0 0 0 0 0 0 0 0 0 0 0 0 0 0 0 0 0 0 0 0 0 0 0 0 0 0 0 0 0 0 0 0 0 0 0 0 0 0 0 0 0 0 0 0 0 0 0 0 0 0 0 0 0 0 0 0 0 0 0 0 0 0 0 0 0 0 0 0 0 0 0 0 0 0 0 0 0.181856264274922 0 0 0 0 0 0 0 0 0 0 0 0 0 0 0 0 0 0 0 0 0 0 0 0 0 0 0 0 0 0 0 0 0 0 0 0 0 0.0398328509657519 0 0 0 0 0 0.0443065100867783 0 0 0 0 0.0528493297906137 0 0 0 0 0 0 0 0 0 0 0 0 0 0 0 0 0 0 0 0 0 0 0 0 0 0 0 0 0 0 0 0 0 0 0 0 0 0 0 0 0 0 0 0 0 0 0 0 0 0 0 0 0 0 0 0 0 0 0 0 0 0 0 0 0 0 0 0 0 0 0 0 0 0 0 0 0 0 0 0 0 0 0 0 0 0 0 0 0 0 0 0 0 0 0 0 0 0 0 0 0 0 0 0 0 0 0.245965485063367 0 0 0 0 0 0 0 0 0 0 0 0 0 0 0 0 0 0 0 0 0 0 0 0 0 0 0 0 0 0 0 0 0 0 0 0 0 0 0 0 0 0.17354385254176 0 0 0 0.0104279362827127 0.157240759343352 0 0 0 0 0 0 0 0 0.032102044170359 0 0 0.00776495914980285 0.0541100083305806
0 0 0 0 0 0 0 0 0 0 0 0 0 0 0 0.0823505273176392 0 0 0 0 0 0 0 0 0 0 0 0 0 0 0.0650953064955168 0 0 0 0 0 0 0.0160091951977213 0 0 0 0 0 0 0 0 0 0 0 0 0 0.00278858588543246 0 0 0 0 0 0 0.0191618150195218 0 0 0 0 0 0 0 0 0 0 0 0 0 0 0 0 0 0 0 0 0.00540384029085598 0 0 0 0 0 0.00841409278230609 0.00884096332932275 0 0 0 0.00680120125999875 0 0 0.114695920406854 0 0.0198175687755934 0.00909593640458221 0 0 0 0 0 0.0131000287941534 0.0239641661124731 0 0 0 0 0 0 0 0 0 0 0 0 0 0 0 0 0 0 0 0 0 0 0 0.0297288938392537 0 0 0 0 0 0 0 0 0 0 0.00149306765784745 0 0 0.141059410858144 0.135254950396072 0.025355283968758 0.0327624243698544 0 0 0 0.0621134567669784 0.0759479386166669 0.0463052919649997 0.0391596936764754 0 0 0 0 0 0 0 0 0 0 0 0 0 0 0 0 0 0 0 0 0 0 0 0 0 0 0 0 0 0 0 0 0 0 0 0 0 0 0 0 0 0 0 0 0 0 0 0 0 0 0 0 0 0 0 0 0 0 0 0 0 0 0 0 0 0 0 0 0 0 0 0 0 0 0 0 0 0 0 0 0 0 0 0 0 0 0 0 0 0 0 0 0 0 0 0 0 0 0 0 0 0 0 0 0 0 0 0 0 0 0 0 0 0 0 0 0 0 0 0 0 0 0 0 0 0 0 0 0 0 0 0 0 0 0 0 0 0 0 0 0 0 0 0 0 0 0 0.00874619569492006 0 0 0 0 0 0 0 0 0 0 0 0.00653424411805819 0 0 0 0 0 0
0 0 0 0 0 0 0 0 0 0 0 0 0 0 0 0.00139855077605572 0 0 0 0 0 0 0 0 0 0 0 0 0 0.00351695433823645 0.00713293244688405 0 0 0 0 0 0 0.0291502475831545 0 0 0 0 0 0 0 0 0 0 0 0 0 0 0 0 0 0 0 0 0.256552657585262 0 0 0 0 0 0 0 0 0 0 0 0 0 0 0 0 0 0 0 0 0 0 0 0 0 0 0.0241663456040251 0.00632218173082615 0.00969889982732283 0.00424924904466871 0.0198601458849595 0 0 0 0.0244479580583244 0 0.00385469910236062 0 0 0 0 0 0 0.00450348551528813 0 0 0 0 0 0 0 0 0 0 0 0 0 0 0 0 0 0 0 0 0 0 0 0 0 0 0 0 0 0 0 0 0 0 0 0 0 0.0777102397666254 0.020482476245361 0.0751418663248199 0.0420033117808707 0 0 0 0.029903635334257 0.127163045671237 0 0 0 0 0 0.187149649318427 0.0455914680610339 0 0 0 0 0 0 0 0 0 0 0 0 0 0 0 0 0 0 0 0 0 0 0 0 0 0 0 0 0 0 0 0 0 0 0 0 0 0 0 0 0 0 0 0 0 0 0 0 0 0 0 0 0 0 0 0 0 0 0 0 0 0 0 0 0 0 0 0 0 0 0 0 0 0 0 0 0 0 0 0 0 0 0 0 0 0 0 0 0 0 0 0 0 0 0 0 0 0 0 0 0 0 0 0 0 0 0 0 0 0 0 0 0 0 0 0 0 0 0 0 0 0 0 0 0 0 0 0 0 0 0 0 0 0 0 0 0 0 0 0 0 0 0 0 0 0 0 0 0 0 0 0 0 0 0 0 0 0 0 0 0 0
0 0 0 0 0 0 0 0 0 0 0 0 0 0 0 0.0499869693638486 0 0 0 0 0 0 0 0 0 0 0 0 0 0.0201989595203431 0.0666226589012687 0 0 0 0 0 0 0.0673017530655982 0 0 0 0 0 0 0 0 0 0 0 0 0 0 0 0 0 0 0 0 0 0 0 0 0 0 0 0 0 0 0 0 0 0 0 0 0 0 0 0 0 0 0 0 0 0 0 0.0255507770399057 0.0127667497408252 0 0 0 0 0 0 0.0704755245400534 0 0 0 0 0 0 0 0 0 0 0 0 0 0 0 0 0 0 0 0 0 0 0 0 0 0 0 0 0 0 0 0 0 0 0 0 0.022923173527267 0 0 0 0 0 0 0 0.0152627893512001 0 0 0 0 0 0 0 0.103865661765965 0 0.0253550007208938 0 0.0499663441575237 0 0 0 0.271008072679757 0.0495759234368338 0 0 0 0 0 0 0 0 0 0 0 0 0 0 0 0 0 0 0 0 0 0 0 0 0 0 0 0 0 0 0 0 0 0 0 0 0 0 0 0 0 0 0 0 0 0 0 0 0 0 0 0 0 0 0 0 0 0 0 0 0 0 0 0 0 0 0 0 0 0 0 0 0 0 0 0 0 0 0 0 0 0 0 0 0 0 0 0 0 0 0 0 0 0 0 0 0 0 0 0 0 0.093925798866736 0 0 0 0 0 0 0 0 0 0 0 0 0 0 0 0 0 0 0 0 0 0 0 0 0 0 0 0 0 0 0 0 0 0 0 0 0 0 0 0 0 0.0552138433219802 0 0 0 0 0 0 0 0 0 0 0 0 0 0 0 0 0 0
0 0 0 0 0 0 0 0 0 0 0 0 0 0 0 0.080046316660002 0 0 0 0 0 0 0 0 0 0 0 0 0 0.020065923750135 0.097177401076876 0 0 0 0 0 0 0.0422938321721561 0 0 0 0 0 0 0 0 0 0 0 0 0 0.0033372111273543 0 0 0 0 0 0 0.0211139562890939 0 0 0 0 0 0 0 0 0 0 0 0 0 0.00277308484696875 0 0 0 0 0 0 0.00737499928782677 0 0 0 0.00504196454539232 0 0.00936018251293161 0.00951485052191983 0.0044259072649161 0 0.0124304788974053 0 0 0 0.0925703436554814 0 0.00849144032316718 0.00910644585178033 0 0 0 0 0.00182257967046565 0.0089907829532127 0 0 0 0 0 0 0 0 0 0 0 0 0 0 0 0 0 0 0 0 0 0 0 0 0.025656206418391 0 0 0 0 0 0 0 0 0.00550154262965829 0 0.00981286606203439 0 0 0.0723117663057527 0.142566499390837 0.0315434204059801 0 0.0364736358726441 0.132198416951736 0.00758893715144842 0 0 0.0105501917364972 0 0 0 0.0150994065784786 0.0457373894536378 0 0 0 0 0 0 0 0 0 0 0 0 0 0 0 0 0 0 0 0 0 0 0 0 0 0 0 0 0 0 0 0 0 0 0 0 0 0 0 0 0 0 0 0 0 0 0 0 0 0 0 0 0 0 0 0 0 0 0 0 0 0 0 0 0 0 0 0 0 0 0 0 0 0 0 0 0 0 0 0 0 0 0 0 0 0 0 0 0 0 0 0 0 0 0 0 0 0 0 0 0 0.0123246757121762 0 0 0 0 0 0 0 0 0 0 0 0 0 0 0 0 0 0 0 0 0 0 0 0 0 0 0 0 0 0 0 0 0 0 0 0 0 0 0 0 0 0.00820687496092063 0.00479844224126058 0 0 0 0 0 0 0 0 0 0 0 0 0 0 0.0036920267214616 0 0
0 0 0 0 0 0 0 0 0 0 0 0 0 0 0 0.00255700154110274 0 0 0 0 0 0 0 0 0 0 0 0 0 0 0 0 0 0 0 0 0 0 0 0 0 0 0 0 0 0 0 0 0 0 0 0 0 0 0.00464682371087476 0 0 0 0 0 0 0 0 0 0 0 0 0 0 0 0 0 0 0 0 0 0 0 0 0 0.001620376751815 0 0 0 0 0.00175388462395768 0.0340365991602664 0 0 0.0626608083559564 0.0284312279633518 0.0214705477138467 0.0313945188706861 0.00711390820617881 0 0.0147681798974376 0.00179436766214373 0 0 0 0.0116468993261835 0.0322181338479289 0.126072242805703 0.197876093822222 0 0 0 0 0 0 0 0 0 0 0 0 0 0 0 0 0 0 0 0 0 0 0 0.002601728176327 0 0 0.0021151546698324 0 0 0.00195625455964395 0 0 0 0 0 0.0142307432709457 0 0.138002166494454 0.0174050683257922 0.0223746272816326 0 0.0263747433327373 0 0 0 0 0.0511111994612698 0.114713784798406 0.0256831866938539 0.00336972867544963 0 0 0 0 0 0 0 0 0 0 0 0 0 0 0 0 0 0 0 0 0 0 0 0 0 0 0 0 0 0 0 0 0 0 0 0 0 0 0 0 0 0 0 0 0 0 0 0 0 0 0 0 0 0 0 0 0 0 0 0 0 0 0 0 0 0 0 0 0 0 0 0 0 0 0 0 0 0 0 0 0 0 0 0 0 0 0 0 0 0 0 0 0 0 0 0 0 0 0 0 0 0 0 0 0 0 0 0 0 0 0 0 0 0 0 0 0 0 0 0 0 0 0 0 0 0 0 0 0 0 0 0 0 0 0 0 0 0 0 0 0 0 0 0 0 0 0 0 0 0 0 0 0 0 0 0 0 0 0 0 0 0 0 0
0 0 0 0 0 0 0 0 0 0 0 0 0 0 0 0.0119302494197806 0 0 0 0 0 0 0 0 0 0 0 0 0 0.00138289333314598 0.00336268396195821 0 0 0 0 0 0 0 0 0 0 0 0 0 0 0 0 0 0 0 0 0 0 0 0.0170966227117363 0 0 0 0 0 0 0 0 0 0 0 0 0 0 0 0 0 0 0 0 0 0 0 0 0 0.00143752105983841 0 0 0 0 0 0.00618335921904602 0 0 0 0.00550539980363647 0.00845399396770802 0.00828754078396745 0.00806469425532236 0 0.00646358406302752 0 0 0 0 0 0.04213538157809 0.0150914605774921 0.0461652395597464 0 0 0 0 0 0 0 0 0 0 0 0 0 0 0 0 0 0 0 0 0 0 0 0.00566079656912749 0 0 0.00317254977216436 0 0 0.00288301063996417 0 0 0 0 0.000583075481112456 0.0998589029529168 0 0.0128053722591742 0 0 0.0160353498773201 0.019000327846256 0 0.0104503783257401 0.00737220599197242 0.0603912876313184 0 0.239417571100722 0.00563302688898833 0.0111577888616826 0.0282312614595898 0 0 0 0 0 0 0 0 0 0 0 0 0 0 0 0 0 0 0 0 0 0 0 0 0 0 0 0 0 0 0 0 0 0 0 0 0 0 0 0 0 0 0 0 0 0 0 0 0 0 0 0 0 0 0 0 0 0 0 0 0 0 0 0 0 0 0 0 0 0 0 0 0 0 0 0 0 0 0 0 0 0 0 0 0 0 0 0 0 0 0 0 0 0 0 0 0 0 0 0 0 0 0.105346075180457 0 0 0 0 0 0 0 0 0 0 0 0 0 0 0 0 0 0 0 0 0 0 0 0 0 0 0 0 0 0 0 0 0 0 0 0 0 0 0 0 0 0.106539062575293 0.0373481046316147 0 0 0 0.0105620759584126 0 0 0 0 0 0 0 0 0.00928330995585945 0 0 0.0267078417458186 0
0 0 0 0 0 0 0 0 0 0 0 0 0 0 0 0.000600621059719944 0 0 0 0 0 0 0 0 0 0 0 0 0 0 0 0.00167743978125938 0.0080794583476069 0.00112597155505276 0.00380031553190489 0 0 0 0 0 0 0 0 0 0 0 0 0 0 0 0 0 0 0 0.00922016328879175 0 0 0 0 0 0 0 0 0 0 0 0 0 0 0 0 0 0 0 0 0 0 0 0 0 0.0442769826748225 0 0 0 0 0 0.00866186971741957 0 0.00494319085925725 0.00156424796202847 0.0759202717344122 0.0231439069648044 0.0411572263007174 0.00242309119861541 0.0235678414630156 0.0110604355661447 0 0 0 0 0.0639717448979149 0.104889831840042 0.0284075717858485 0.12926938563248 0 0 0 0 0 0 0 0 0 0 0 0 0 0 0 0 0 0 0 0 0 0 0 0 0 0 0 0 0 0 0 0 0 0.000531104460080613 0 0.0343043299232845 0 0.0262173369052765 0.00875305851071168 0 0 0.00961665033376903 0 0 0 0.0811199915699517 0.143288089456314 0 0.03885552721948 0.00827376406007961 0 0 0 0 0 0 0 0 0 0 0 0 0 0 0 0 0 0 0 0 0 0 0 0 0 0 0 0 0 0 0 0 0 0 0 0 0 0 0 0 0 0 0 0 0 0 0 0 0 0 0 0 0 0 0 0 0 0 0 0 0 0 0 0 0 0 0 0 0 0 0 0 0 0 0 0 0 0 0 0 0 0 0 0 0 0 0 0 0 0 0 0 0 0 0 0 0 0 0 0 0 0 0 0.0161619605171363 0 0 0 0 0 0 0 0 0 0 0 0 0 0 0 0 0 0 0 0 0 0 0 0 0 0 0 0 0 0 0 0 0 0 0 0 0 0 0 0 0 0.0163204111104415 0.0144087624425879 0 0 0 0 0 0 0 0 0 0 0 0 0 0 0 0.0143874453290289 0
0 0 0 0 0 0 0 0 0 0 0 0 0 0 0 0 0 0 0 0 0 0 0 0 0 0 0 0 0 0 0 0.00277038058656274 0.00945944497683653 0 0.0056283606633311 0 0 0 0 0 0 0 0 0 0 0 0 0 0 0 0 0 0 0 0 0 0 0 0 0 0 0 0 0 0 0 0 0 0 0 0 0 0 0 0 0 0 0 0 0 0.0673839451612731 0 0 0 0 0 0 0 0.00752805803735909 0.0121996728734588 0.118232236780271 0.039777474014847 0.07965188759252 0 0.040661821344009 0.0182284538946529 0 0 0 0 0.0800763669938804 0.131005554806868 0.0408617568604529 0.152223491568843 0 0 0 0 0 0 0 0 0 0 0 0 0 0 0 0 0 0 0 0 0 0 0 0 0 0 0 0 0 0 0 0 0 0.000856163167406664 0 0 0 0.0123420819826812 0 0.00593283702811066 0 0 0 0 0 0.0502469597887473 0.00932705394915952 0.107498251209438 0 0.00247002871202604 0 0 0 0 0 0 0 0 0 0 0 0 0 0 0 0 0 0 0 0 0 0 0 0 0 0 0 0 0 0 0 0 0 0 0 0 0 0 0 0 0 0 0 0 0 0 0 0 0 0 0 0 0 0 0 0 0 0 0 0 0 0 0 0 0 0 0 0 0 0 0 0 0 0 0 0 0 0 0 0 0 0 0 0 0 0 0 0 0 0 0 0 0 0 0 0 0 0 0 0 0 0 0 0.0022423934128941 0 0 0 0 0 0 0 0 0 0 0 0 0 0 0 0 0 0 0 0 0 0 0 0 0 0 0 0 0 0 0 0 0 0 0 0 0 0 0 0 0 0.00225317415045609 0 0 0 0 0 0 0 0 0 0 0 0 0 0 0 0 0.00114215044391435 0
0 0 0 0 0 0 0 0 0 0 0 0 0 0 0 0 0 0 0 0 0 0 0 0 0 0 0 0 0 0 0 0.00433752343185196 0.148530338469628 0.204540494070298 0.0308708315358375 0 0 0 0 0 0 0 0 0 0 0 0 0 0.0048143496764642 0 0 0 0 0 0.296904253744908 0 0 0 0.0164320425713517 0 0 0 0 0 0 0 0 0 0 0 0 0.0255160532852603 0 0 0 0 0 0 0 0 0.00593547113619078 0 0 0 0 0 0 0.00437383885702677 0 0 0.00840322852619206 0 0 0 0 0 0 0 0 0 0.0653939834543247 0.0371831067089788 0 0.009912114125527 0 0 0 0 0 0 0 0 0 0 0 0 0 0 0 0 0 0 0 0 0 0 0 0 0 0 0 0 0 0 0 0 0 0 0 0.0103959304631724 0 0 0 0 0 0 0 0 0 0.00900111566904592 0.0252244282721855 0.0312530389428017 0.00337242678192658 0 0 0 0 0 0 0 0 0 0 0 0 0 0 0 0 0 0 0 0 0 0 0 0 0 0 0 0 0 0 0 0 0 0 0 0.00451913588153031 0 0 0 0 0 0 0 0 0 0 0 0 0 0 0 0 0 0 0 0 0 0 0 0 0 0 0 0 0 0 0 0 0 0 0 0 0 0 0 0 0 0 0 0 0 0 0 0 0 0 0 0 0 0 0 0 0 0 0 0 0 0 0 0 0 0 0 0 0.0274021012614594 0 0 0 0 0 0 0 0 0 0 0 0 0 0 0 0 0 0 0 0 0 0 0 0 0 0 0 0 0 0 0 0 0 0 0 0 0 0 0 0 0 0.00538544802581221 0 0 0 0.00410175276513692 0 0 0 0 0 0 0 0 0 0 0 0 0 0.0161969923430885
0 0 0 0 0 0 0 0 0 0 0 0 0 0 0 0.0103203052189017 0 0 0 0 0 0 0 0 0 0 0 0 0 0.00923240328885105 0.0176170255765348 0 0 0 0 0 0 0.0105319524421907 0 0 0 0 0 0 0 0 0 0 0 0 0.00393116780215443 0 0 0 0.151486381635269 0.0170115453777807 0.0123832140076084 0.0128679964241151 0.0704538870578855 0.00840472224910974 0.00839977523607554 0 0 0 0 0 0 0 0 0 0 0.0756175969467128 0 0 0 0.00121428693904643 0 0 0 0 0 0 0 0 0 0.00530680447907865 0.00165324747897182 0.00522014371640176 0 0.0035945528376474 0 0 0 0.00965812517197712 0 0 0 0 0 0 0 0 0 0 0 0 0 0 0 0 0 0 0 0 0 0 0 0 0 0 0 0 0 0 0 0 0 0 0 0 0.00540772271435909 0 0 0.00396334289862745 0 0 0 0 0.00317147092070308 0.138608919138426 0.0410083147097686 0.0124272690984459 0.00838802729868243 0 0 0 0.10774662347403 0.0449209440507973 0.0083619814070803 0 0.0223739412385424 0 0 0 0 0.160971924065731 0 0 0 0 0 0 0 0 0 0 0 0 0 0 0 0 0 0 0 0 0 0 0 0 0 0 0 0 0 0 0 0 0 0 0 0 0 0 0 0 0 0 0 0 0 0 0 0 0 0 0 0 0 0 0 0 0 0 0 0 0 0 0 0 0 0 0 0 0 0 0 0 0 0 0 0 0 0 0 0 0 0 0 0 0 0 0 0 0 0 0 0 0 0 0 0 0 0 0 0 0 0.00410596372405089 0 0 0 0 0 0 0 0 0 0 0 0 0 0 0 0 0 0 0 0 0 0 0 0 0 0 0 0 0 0 0 0 0 0 0 0 0 0 0 0 0 0.00363842137444338 0 0 0 0 0 0 0 0 0 0 0 0 0 0 0 0 0 0
0 0 0 0 0 0 0 0 0 0 0 0 0 0 0 0.0152323436327631 0 0 0 0 0 0 0 0 0 0 0 0 0 0.00549673949468881 0.00693357625075951 0 0 0 0 0 0 0.00933448620892083 0 0 0 0 0 0 0 0 0 0 0 0 0 0 0 0 0.0260186243064104 0 0 0 0.0498418488524523 0.00690188294957649 0.0118984221829742 0 0 0 0 0 0 0 0 0 0 0.018116133684564 0 0 0 0.00157960879684919 0 0 0 0 0 0 0 0 0 0.0042561329883943 0 0.00579621777555225 0 0.00972538477474603 0 0 0 0.010054007520884 0 0 0 0 0 0 0 0 0 0 0 0 0 0 0 0 0 0 0 0 0 0 0 0 0 0 0 0 0 0 0 0 0 0 0 0 0 0 0 0 0 0 0 0 0.00682887855865906 0.198264170232478 0.0143238272857465 0.0270382456492534 0.0600861637928905 0.00829082305335497 0 0 0.0584489554475583 0.0182985208519214 0.0564026120124978 0 0 0 0 0 0.358450062841852 0 0 0 0 0 0 0 0 0 0 0 0 0.00389798481128871 0 0 0 0 0 0 0 0 0 0 0 0 0 0 0 0 0 0 0 0 0 0 0 0 0 0 0 0 0 0 0 0 0 0 0 0 0 0 0 0 0 0 0 0 0 0 0 0 0 0 0 0 0 0 0 0 0 0 0 0 0 0 0 0 0 0 0 0 0 0 0 0 0 0 0 0 0 0 0 0 0 0 0 0 0 0 0 0 0 0.00347671896186507 0 0 0 0.00149901161499704 0 0 0 0 0 0 0 0 0 0 0 0 0 0 0 0 0 0 0 0 0 0 0 0 0 0 0 0 0 0 0 0 0 0 0 0 0 0.00350861546610237 0 0 0 0 0 0 0 0 0 0 0 0 0 0 0 0 0 0
0 0 0 0 0 0 0 0 0 0 0 0 0 0 0 0 0 0 0 0 0 0 0 0 0 0 0 0 0 0 0 0 0 0 0 0 0 0 0 0 0 0 0 0 0 0 0 0 0 0 0 0 0 0 0 0 0 0 0 0 0 0 0 0 0 0 0 0 0 0 0 0 0 0 0 0 0 0 0 0 0 0 0 0 0 0 0 0 0 0 0 0 0 0 0 0 0 0 0 0 0 0 0 0 0 0 0 0 0 0 0 0 0 0 0 0 0 0 0 0 0 0 0 0 0 0 0 0 0 0 0 0 0 0 0 0 0 0 0 0 0 0 0 0 0 0 0 0 0 0 0 0 0 0 0 0 0 0.252136174413945 0.0658309218527592 0 0 0 0.189229198567656 0.167908536270922 0 0.0849778111355975 0 0 0 0 0 0 0 0 0 0 0.0749996094933959 0.159371719205836 0 0 0 0 0 0 0 0 0 0 0 0 0 0 0 0 0 0 0 0 0 0 0 0 0 0 0 0 0 0 0 0 0 0 0 0 0 0 0 0 0 0 0 0 0 0 0 0 0 0 0 0 0 0 0 0 0 0 0 0 0 0 0 0 0 0 0 0.00554602905988921 0 0 0 0 0 0 0 0 0 0 0 0 0 0 0 0 0 0 0 0 0 0 0 0 0 0 0 0 0 0 0 0 0 0 0 0 0 0 0 0 0 0 0 0 0 0 0 0 0 0 0 0 0 0 0 0 0 0 0 0 0 0 0 0 0 0 0 0 0 0 0 0
0 0 0 0 0 0 0 0 0 0 0 0 0 0 0 0 0 0 0 0 0 0 0 0 0 0 0 0 0 0 0 0 0 0 0 0 0 0 0 0 0 0 0 0 0 0 0 0 0 0 0 0 0 0 0 0 0 0 0 0 0 0 0 0 0 0 0 0 0 0 0 0 0 0 0 0 0 0 0 0 0 0 0 0 0 0 0 0 0 0 0 0 0 0 0 0 0 0 0 0 0 0 0 0 0 0 0 0 0 0 0 0 0 0 0 0 0 0 0 0 0 0 0 0 0 0 0 0 0 0 0 0 0 0 0 0 0 0 0 0 0 0 0 0 0 0 0 0 0 0 0 0 0 0 0 0 0.149817955706293 0 0.0388817548502037 0 0 0.0246195374850735 0.234800113022258 0.0748168121092985 0 0.0357481382223053 0 0 0 0 0 0 0 0 0 0 0.150603256977315 0.100462622868055 0 0.0702468341783769 0 0 0 0.0586701868902119 0 0 0 0 0 0 0 0 0 0 0 0 0 0 0 0 0 0 0 0 0 0 0 0 0 0 0 0 0 0 0 0 0 0 0 0 0 0 0 0 0 0 0 0 0 0 0 0 0 0 0 0 0 0 0 0 0 0 0 0 0.00382113432239203 0.0362059841647945 0 0 0 0 0 0 0 0 0 0 0 0 0 0 0 0 0 0 0 0 0 0 0 0 0 0 0 0 0 0 0.0148775070637015 0 0 0 0 0 0 0 0 0 0 0 0 0.00642816213972086 0 0 0 0 0 0 0 0 0 0 0 0 0 0 0 0 0 0 0 0 0 0 0 0 0 0 0 0
0 0 0 0 0 0 0 0 0 0 0 0 0 0 0 0 0 0 0 0 0 0 0 0 0 0 0 0 0 0 0 0 0 0 0 0 0 0 0 0 0 0 0 0 0 0 0 0 0 0 0 0 0 0 0 0 0 0 0 0 0 0 0 0 0 0 0 0 0 0 0 0 0 0 0 0 0 0 0 0 0 0 0 0 0 0 0 0 0 0 0 0 0 0 0 0 0 0 0 0 0 0 0 0 0 0 0 0 0 0 0 0 0 0 0 0 0 0 0 0 0 0 0 0 0 0 0 0 0 0 0 0 0 0 0 0 0 0 0 0 0 0 0 0 0 0 0 0 0 0 0 0 0 0 0 0 0.0541919925924896 0.0538669434585995 0 0 0 0.0293781482108658 0.365747619205538 0.0413314642344414 0 0.113513628178472 0.170400775050288 0 0 0 0 0 0 0 0 0 0.0456131150919061 0.0205571983812748 0 0 0 0 0 0 0 0 0 0 0 0 0 0 0 0 0 0 0 0 0 0 0 0 0 0 0 0 0 0 0 0 0 0 0 0 0 0 0 0 0 0 0 0 0 0 0 0 0 0 0 0 0 0 0 0 0 0 0 0 0 0 0 0 0 0 0 0 0 0 0 0 0 0 0 0 0 0 0 0 0 0 0 0 0 0 0 0 0 0 0 0 0 0 0 0 0 0 0 0 0 0 0 0 0 0 0 0 0 0.0618414004733892 0 0 0.0207718237130708 0 0 0 0 0.0227858914096654 0 0 0 0 0 0 0 0 0 0 0 0 0 0 0 0 0 0 0 0 0 0
0 0 0 0 0 0 0 0 0 0 0 0 0 0 0 0 0 0 0 0 0 0 0 0 0 0 0 0 0 0 0 0 0 0 0 0 0 0 0 0 0 0 0 0 0 0 0 0 0 0 0 0 0 0 0 0 0 0 0 0 0 0 0 0 0 0 0 0 0 0 0 0 0 0 0 0 0 0 0 0 0 0 0 0 0 0 0 0 0 0 0 0 0 0 0 0 0 0 0 0 0 0 0 0 0 0 0 0 0 0 0 0 0 0 0 0 0 0 0 0 0 0 0 0 0 0 0 0 0 0 0 0 0 0 0 0 0 0 0 0 0 0 0 0 0 0 0 0 0 0 0 0 0 0 0 0 0 0 0 0 0.233183383486385 0 0 0 0 0 0 0 0 0 0 0 0 0 0 0 0.0181849769188088 0.0148077669196014 0 0 0 0 0 0 0 0 0 0 0 0 0 0 0 0 0.0779090984541974 0 0 0 0 0 0 0 0 0 0 0 0.0180803014891348 0 0 0 0 0 0 0 0 0 0 0 0 0 0 0 0 0 0 0 0 0 0 0 0 0 0 0 0 0 0 0 0 0 0 0 0 0 0 0.0125402848031257 0 0 0 0 0 0 0 0 0 0 0 0 0 0 0 0 0 0 0 0 0 0 0 0 0 0 0 0 0 0 0 0 0 0 0 0 0 0 0 0.0731759573562085 0 0.0343648138061051 0.050240426827525 0.330836063994414 0.0812864383247706 0 0 0 0 0.02898281650242 0.0264076711173037 0 0 0 0 0 0 0 0 0 0 0 0 0 0 0 0 0 0 0 0 0
0 0 0 0 0 0 0 0 0 0 0 0 0 0 0 0 0 0 0 0 0 0 0 0 0 0 0 0 0 0 0 0 0 0 0 0 0 0 0 0 0 0 0 0 0 0 0 0 0 0 0 0 0 0 0 0 0 0 0 0 0 0 0 0 0 0 0 0 0 0 0 0 0 0 0 0 0 0 0 0 0 0 0 0 0 0 0 0 0 0 0 0 0 0 0 0 0 0 0 0 0 0 0 0 0 0 0 0 0 0 0 0 0 0 0 0 0 0 0 0 0 0 0 0 0 0 0 0 0 0 0 0 0 0 0 0 0 0 0 0 0 0 0 0 0 0 0 0 0 0 0 0 0 0 0 0 0 0 0 0.2449110078967 0 0 0 0 0 0 0.0214767545920391 0 0 0 0 0 0 0 0 0 0 0 0 0 0 0 0 0 0 0 0 0 0 0 0 0 0 0 0.175188904215839 0 0 0 0 0 0 0 0 0 0 0 0.0319383042697804 0 0 0 0 0 0 0 0 0 0 0 0 0 0 0 0 0 0 0 0 0 0 0 0 0 0 0 0 0 0 0 0 0 0 0 0 0 0 0 0 0 0 0 0 0 0 0 0 0 0 0 0 0 0 0 0 0 0 0 0 0 0 0 0 0 0 0 0 0 0 0 0 0 0 0 0 0 0 0.0458545246084783 0 0.147256440804695 0 0.13936840412684 0.0893139518911558 0 0 0 0 0.104691707594472 0 0 0 0 0 0 0 0 0 0 0 0 0 0 0 0 0 0 0 0 0 0
0 0 0 0 0 0 0 0 0 0 0 0 0 0 0 0 0 0 0 0 0 0 0 0 0 0 0 0 0 0 0 0 0 0 0 0 0 0 0 0 0 0 0 0 0 0 0 0 0 0 0 0 0 0 0 0 0 0 0 0 0 0 0 0 0 0 0 0 0 0 0 0 0 0 0 0 0 0 0 0 0 0 0 0 0 0 0 0 0 0 0 0 0 0 0 0 0 0 0 0 0 0 0 0 0 0 0 0 0 0 0 0 0 0 0 0 0 0 0 0 0 0 0 0 0 0 0 0 0 0 0 0 0 0 0 0 0 0 0 0 0 0 0 0 0 0 0 0 0 0 0 0 0 0 0 0 0 0.0918078399906477 0.0790765697255399 0 0 0 0 0 0 0 0 0 0 0 0 0 0 0 0 0 0.515743433364616 0.133620065498362 0 0 0 0 0 0 0 0 0 0 0 0 0 0 0 0 0 0 0 0 0 0 0 0 0 0 0 0 0 0 0 0 0 0 0 0 0 0 0 0 0 0 0 0 0 0 0 0 0 0 0 0 0 0 0 0 0 0 0 0 0 0 0 0 0 0 0 0 0 0 0 0 0 0 0 0 0 0 0 0 0 0 0 0 0 0 0 0 0.046753887731213 0 0 0 0 0 0 0 0 0 0 0 0 0 0 0 0 0 0 0 0 0.0707236998143331 0 0 0 0 0 0 0 0.0622745038752886 0 0 0 0 0 0 0 0 0 0 0 0 0 0 0 0 0 0 0 0 0 0
0 0 0 0 0 0 0 0 0 0 0 0 0 0 0 0 0 0 0 0 0 0 0 0 0 0 0 0 0 0 0 0 0 0 0 0 0 0 0 0 0 0 0 0 0 0 0 0 0 0 0 0 0 0 0 0 0 0 0 0 0 0 0 0 0 0 0 0 0 0 0 0 0 0 0 0 0 0 0 0 0 0 0 0 0 0 0 0 0 0 0 0 0 0 0 0 0 0 0 0 0 0 0 0 0 0 0 0 0 0 0 0 0 0 0 0 0 0 0 0 0 0 0 0 0 0 0 0 0 0 0 0 0 0 0 0 0 0 0 0 0 0 0 0 0 0 0 0 0 0 0 0 0 0 0 0 0.0200186194251038 0.0418037813203039 0.04700264499463 0 0 0 0 0.0386951573807245 0.0572045116557721 0.259893702446096 0.033540150884532 0 0.025727284687333 0 0 0 0.0508968002718356 0.00831015650945413 0 0 0.135862282955996 0.0129046153339426 0 0.0770966473854914 0 0 0 0.0309800480253648 0.110065587942664 0 0 0 0 0 0.00136693639665737 0 0 0.00364523824991505 0 0 0 0 0 0 0 0 0 0 0 0 0 0 0 0 0 0 0 0 0 0 0 0 0 0.0211378419161422 0.00237774336748406 0 0 0 0 0 0 0 0 0 0 0 0 0 0 0 0 0 0 0 0 0 0 0 0.000651258834032018 0.00482150463026426 0 0 0 0 0 0 0 0 0 0 0 0 0 0 0 0 0 0 0 0 0 0 0.00292292012457059 0 0 0 0 0 0 0 0 0 0 0 0 0 0 0 0 0 0 0 0.00814362265351221 0.00298362634886562 0.00194731625931381 0 0 0 0 0 0 0 0 0 0 0 0 0 0 0 0 0 0 0 0 0 0 0 0 0 0 0
0 0 0 0 0 0 0 0 0 0 0 0 0 0 0 0 0 0 0 0 0 0 0 0 0 0 0 0 0 0 0 0 0 0 0 0 0 0 0 0 0 0 0 0 0 0 0 0 0 0 0 0 0 0 0 0 0 0 0 0 0 0 0 0 0 0 0 0 0 0 0 0 0 0 0 0 0 0 0 0 0 0 0 0 0 0 0 0 0 0 0 0 0 0 0 0 0 0 0 0 0 0 0 0 0 0 0 0 0 0 0 0 0 0 0 0 0 0 0 0 0 0 0 0 0 0 0 0 0 0 0 0 0 0 0 0 0 0 0 0 0 0 0 0 0 0 0 0 0 0 0 0 0 0 0 0 0.12620188172174 0.0946375625880851 0.0377371121630159 0 0 0 0.274918331120557 0 0 0.157723337186263 0.0309578934881189 0 0 0 0 0 0 0 0 0 0.152759480656359 0.0835844443555066 0 0 0 0.0347654038217284 0 0 0 0 0 0 0 0 0 0 0 0 0 0 0 0 0 0 0 0 0 0 0 0 0 0 0 0 0 0 0 0 0 0 0 0 0 0 0 0 0 0 0 0 0 0 0 0 0 0 0 0 0 0 0 0 0 0 0 0 0 0 0 0.00671455289862658 0 0 0 0 0 0 0 0 0 0 0 0 0 0 0 0 0 0 0 0 0 0 0 0 0 0 0 0 0 0 0 0 0 0 0 0 0 0 0 0 0 0 0 0 0 0 0 0 0 0 0 0 0 0 0 0 0 0 0 0 0 0 0 0 0 0 0 0 0 0 0 0
0 0 0 0 0 0 0 0 0 0 0 0 0 0 0 0 0 0 0 0 0 0 0 0 0 0 0 0 0 0 0 0 0 0 0 0 0 0 0 0 0 0 0 0 0 0 0 0 0 0 0 0 0 0 0 0 0 0 0 0 0 0 0 0 0 0 0 0 0 0 0 0 0 0 0 0 0 0 0 0 0 0 0 0 0 0 0 0 0 0 0 0 0 0 0 0 0 0 0 0 0 0 0 0 0 0 0 0 0 0 0 0 0 0 0 0 0 0 0 0 0 0 0 0 0 0 0 0 0 0 0 0 0 0 0 0 0 0 0 0 0 0 0 0 0 0 0 0 0 0 0 0 0 0 0 0 0 0 0 0 0 0 0.420445518165971 0 0 0.42633845820938 0 0 0 0 0 0 0.0313477082239321 0 0 0 0 0 0 0.0442516819620179 0 0 0 0 0.0705140209865156 0 0 0 0 0 0 0 0 0 0 0 0 0 0 0 0 0 0 0 0 0 0 0 0 0 0.00710261245218354 0 0 0 0 0 0 0 0 0 0 0 0 0 0 0 0 0 0 0 0 0 0 0 0 0 0 0 0 0 0 0 0 0 0 0 0 0 0 0 0 0 0 0 0 0 0 0 0 0 0 0 0 0 0 0 0 0 0 0 0 0 0 0 0 0 0 0 0 0 0 0 0 0 0 0 0 0 0 0 0 0 0 0 0 0 0 0 0 0 0 0 0 0 0 0 0 0 0 0 0 0 0 0 0 0 0 0
0 0 0 0 0 0 0 0 0 0 0 0 0 0 0 0 0 0 0 0 0 0 0 0 0 0 0 0 0 0 0 0 0 0 0 0 0 0 0 0 0 0 0 0 0 0 0 0 0 0 0 0 0 0 0 0 0 0 0 0 0 0 0 0 0 0 0 0 0 0 0 0 0 0 0 0 0 0 0 0 0 0 0 0 0 0 0 0 0 0 0 0 0 0 0 0 0 0 0 0 0 0 0 0 0 0 0 0 0 0 0 0 0 0 0 0 0 0 0 0 0 0 0 0 0 0 0 0 0 0 0 0 0 0 0 0 0 0 0 0 0 0 0 0 0 0 0 0 0 0 0 0 0 0 0 0 0.0147169445441863 0.0104192590042238 0.023881133416066 0 0 0 0.425463095940322 0.0363425181363079 0.0949601091714763 0 0.025761410043485 0 0.00998483505065828 0 0 0 0.0363683531467238 0.0051118709949653 0 0 0.164734565698794 0.0143477663356057 0 0.00937781409134262 0 0 0 0 0.0562797450057537 0 0 0 0 0 0 0 0 0 0 0 0 0 0 0 0 0 0 0 0 0 0 0 0 0 0 0 0 0 0 0.00592049493338056 0 0 0 0 0.00158102302099728 0 0 0 0 0 0 0 0 0 0 0 0 0 0 0 0 0 0 0 0 0 0 0 0 0 0 0 0 0 0 0 0 0 0 0 0 0 0 0 0 0 0 0 0 0 0 0 0.00599603492702538 0 0 0 0 0 0 0 0 0 0 0.00573847265067079 0 0.0415792412174695 0 0 0 0 0 0 0.011435312670545 0 0 0 0 0 0 0 0 0 0 0 0 0 0 0 0 0 0 0 0 0 0 0 0 0 0 0 0 0
0 0 0 0 0 0 0 0 0 0 0 0 0 0 0 0 0 0 0 0 0 0 0 0 0 0 0 0 0 0 0 0 0 0 0 0 0 0 0 0 0 0 0 0 0 0 0 0 0 0 0 0 0 0 0 0 0 0 0 0 0 0 0 0 0 0 0 0 0 0 0 0 0 0 0 0 0 0 0 0 0 0 0 0 0 0 0 0 0 0 0 0 0 0 0 0 0 0 0 0 0 0 0 0 0 0 0 0 0 0 0 0 0 0 0 0 0 0 0 0 0 0 0 0 0 0 0 0 0 0 0 0 0 0 0 0 0 0 0 0 0 0 0 0 0 0 0 0 0 0 0 0 0 0 0 0 0 0 0.164552160783649 0 0.0216339178290709 0 0.252032324956951 0.0327427802900574 0 0.118248250556179 0 0 0 0 0 0 0.0141272372496316 0 0 0 0.0439062385412822 0.0201390877983934 0 0 0 0 0 0 0.0284493328208305 0 0 0 0 0 0 0 0 0 0.0122476218884866 0 0 0 0 0 0 0 0 0 0 0 0.0166976241968534 0 0 0 0 0 0 0 0 0 0 0 0 0 0 0 0 0 0 0 0 0 0 0 0 0 0 0 0 0 0 0 0 0 0 0 0 0 0 0.0341530028550323 0 0 0 0 0 0 0 0 0 0 0 0 0 0 0 0 0 0 0 0 0 0 0 0 0 0 0 0 0 0 0 0 0 0 0 0 0 0 0 0 0 0.0614179846763328 0 0.0123525999153015 0.0916743344950088 0 0 0 0 0.0480575332794729 0.0275679678674678 0 0 0 0 0 0 0 0 0 0 0 0 0 0 0 0 0 0 0 0 0
0 0 0 0 0 0 0 0 0 0 0 0 0.00595497476029104 0 0 0 0 0 0 0 0 0 0 0 0 0 0 0 0 0 0 0 0 0 0 0 0 0 0 0 0 0 0 0 0 0 0 0 0 0 0 0 0 0 0 0 0 0 0 0 0 0 0 0 0 0 0 0 0 0.00474428101182698 0 0 0 0 0 0 0 0 0 0 0 0 0 0 0 0 0 0 0 0 0 0 0 0 0 0 0 0 0 0 0 0 0 0 0 0 0 0 0 0 0 0 0 0 0 0.0306077163256663 0.003105098371897 0.013038771321336 0.00332140269809652 0.0579721815953631 0.0219009398664332 0 0 0 0 0 0 0 0 0 0 0.0015491843195553 0 0.014036376776382 0 0 0 0 0 0.00122542190185599 0 0 0 0 0 0 0 0 0 0 0 0 0 0 0 0.00173074356796503 0 0 0 0 0 0 0 0 0 0 0 0 0 0.0838252894889832 0.0752860026809723 0.0479593579001297 0 0.0455160271751878 0 0 0 0 0 0 0 0 0 0 0 0 0 0.0115621827955716 0 0.01231301320492 0 0 0 0 0 0 0 0 0 0 0 0 0 0 0.00483785434685504 0 0 0.150318314551677 0 0 0 0 0 0 0 0 0 0 0 0 0 0 0 0 0 0 0 0 0 0 0 0 0 0 0 0 0 0 0 0 0 0 0 0 0 0 0 0 0 0 0 0 0 0 0 0 0 0 0 0 0.01494204979824 0.0178130703469021 0.0853424324262891 0.0542630788927395 0.204460779891152 0 0 0 0.00301335240729426 0.0158780303009004 0.00285531479425369 0 0 0 0 0 0 0 0 0 0 0 0 0.0106267564812632 0 0 0 0 0 0 0 0 0 0 0 0 0 0 0 0 0 0 0 0 0 0 0 0 0 0 0 0 0 0 0 0 0 0
0 0 0 0 0 0 0 0 0 0 0 0 0 0 0 0 0 0 0 0 0 0 0.048103337794792 0 0 0 0 0 0 0 0 0 0 0 0 0 0 0 0 0 0 0 0 0 0 0 0 0 0 0 0 0 0 0 0 0 0 0 0 0 0 0 0 0 0 0 0 0 0 0 0 0 0 0 0 0 0 0 0 0 0 0 0 0 0 0 0 0 0 0 0 0 0 0 0 0 0 0 0 0 0 0 0 0 0 0 0 0 0 0 0 0 0 0 0 0 0 0 0 0 0.0156093248936568 0 0 0 0 0 0 0 0.220708832429001 0 0 0 0 0 0 0 0 0 0 0 0 0 0 0 0 0 0 0 0 0 0 0 0 0 0 0 0 0 0 0 0 0 0.15256218769832 0 0 0.0361682678567958 0 0 0 0.155533143665378 0.180949437031487 0 0 0 0 0 0 0 0 0.0164075657603381 0 0 0 0 0.0749979802192379 0 0 0 0 0 0.0351190102080382 0 0 0 0 0 0 0 0 0 0 0 0 0 0 0 0 0 0 0 0 0 0 0 0 0 0 0 0 0 0 0 0 0.041373296909505 0 0 0 0 0 0 0 0 0 0 0 0 0 0 0 0 0 0 0 0 0 0 0 0 0 0 0 0 0 0 0 0 0 0 0 0 0 0 0 0 0.0224676155334505 0 0 0 0 0 0 0 0 0 0 0 0 0 0 0 0 0 0 0 0 0 0 0 0 0 0 0 0 0 0 0 0 0 0 0 0 0 0 0 0 0 0 0 0 0 0 0 0 0 0 0 0 0
0 0 0 0 0 0 0 0 0 0 0 0 0 0 0 0 0 0 0 0 0 0 0.00648468861790159 0 0 0 0.00135262131979713 0 0 0 0 0 0 0.00156898616227805 0.00973627964454171 0 0 0 0 0 0 0 0 0 0 0 0 0 0.00654531974595793 0 0 0 0 0 0 0.00332891175409268 0 0 0 0 0 0 0 0 0 0 0 0 0 0 0 0 0 0 0 0 0 0 0 0 0 0 0 0 0 0 0 0 0 0 0 0 0 0 0 0 0 0 0 0 0 0 0 0 0 0 0 0 0 0 0 0 0 0 0 0 0 0 0 0 0 0 0 0 0 0 0 0 0.0572532396069366 0 0 0 0 0 0 0 0 0 0 0 0 0 0 0 0 0 0 0 0 0 0 0 0 0 0 0 0 0 0 0 0 0 0 0 0 0 0 0.110584569287763 0.0649350270602274 0 0.158417691404076 0.161945338605042 0 0 0 0 0 0 0 0 0 0 0 0 0 0 0 0.0865218205124866 0.0036273367223085 0.064792984354583 0 0.0111212097912988 0 0 0 0 0 0 0 0 0 0.00568436678057839 0 0 0.0118745596769367 0 0 0.0399002004593374 0 0 0 0 0 0 0 0 0 0 0 0 0 0 0 0.0179391681459239 0 0 0 0 0 0 0 0 0 0 0 0 0 0 0 0 0 0 0 0 0 0 0 0 0 0 0 0 0 0 0 0 0 0.0209669059593332 0 0 0 0 0 0 0.0978048067611093 0 0 0 0 0 0 0 0 0 0 0 0 0 0 0 0 0 0 0.0452825710238885 0 0 0 0 0 0 0 0 0 0 0 0 0 0 0.00144296800737808 0 0.00599686672146258 0 0 0 0 0 0 0 0 0 0 0 0 0 0.00489156187476163 0 0 0
0 0 0 0 0 0 0 0 0 0 0 0 0 0 0 0 0 0 0 0 0 0 0 0 0 0 0 0 0 0 0 0 0 0 0 0 0 0 0 0 0 0 0 0 0.0154364323514441 0 0 0 0 0.00898740986548501 0 0 0 0 0 0 0 0 0 0 0 0 0 0 0 0.00177939228267295 0 0 0 0 0 0 0 0 0.0194029843171025 0 0 0 0 0 0 0 0 0 0 0 0 0 0 0 0 0 0 0 0 0 0 0 0 0 0 0 0 0 0 0 0 0 0 0 0 0 0 0 0 0 0 0 0 0 0 0 0 0 0 0 0 0 0.0108529470727335 0 0 0 0 0 0 0 0 0 0 0 0 0 0 0 0 0 0 0 0 0 0 0 0 0 0 0 0 0 0 0 0 0 0 0 0 0 0 0.0873160254140406 0.0664161295142057 0.139272038082056 0 0.259131370074263 0 0 0 0 0 0 0 0.00430038959452359 0 0 0 0.00226899901732325 0.00648003911503554 0.00321302024357349 0 0 0 0 0.0304520834690581 0 0 0 0 0 0 0 0 0 0 0 0 0 0.0283802897711486 0 0 0.0309235422508264 0 0 0 0 0 0 0 0 0 0 0 0 0 0 0 0.199455909287342 0 0 0 0.00331549311142408 0 0 0 0 0 0 0 0 0 0 0 0 0 0 0 0 0 0 0 0 0 0 0 0 0 0 0 0 0 0 0 0 0 0 0 0 0.0316901111279478 0 0 0 0 0 0 0 0 0 0 0 0 0 0 0 0 0 0 0.0509253940377939 0 0 0 0 0 0 0 0 0 0 0 0 0 0 0 0 0 0 0 0 0 0 0 0 0 0 0 0 0 0 0 0 0 0
0 0 0 0 0 0 0 0 0 0 0 0 0 0 0 0 0 0 0 0 0.00277684563231081 0 0 0 0 0 0 0 0 0 0 0 0 0.00149094494372805 0.00872712636763481 0 0 0 0 0 0 0 0 0 0.0118107028883104 0 0 0 0.00913773066802295 0.00432538150356848 0 0 0 0 0 0.00327649185260989 0 0 0 0 0 0 0 0.00164127685569002 0 0.0013632565069573 0 0 0 0 0 0 0 0 0.0378225867838098 0 0 0 0 0 0 0 0 0 0 0 0 0 0 0 0 0 0 0 0 0 0 0 0 0 0 0 0 0 0 0 0 0 0 0 0 0 0 0 0 0 0 0 0 0 0 0 0 0 0 0 0 0 0 0 0 0 0 0 0.00426304470312505 0 0 0 0 0 0 0 0 0 0 0 0 0 0 0 0 0 0 0 0 0 0 0 0 0 0 0 0 0 0 0 0 0.0405268590345131 0 0.103733389538668 0.18880342019051 0 0 0 0 0 0 0 0 0.00470999687098819 0 0 0 0 0 0.00258924956837045 0 0.0521485597871599 0 0.0353842075773685 0.00745388481947172 0.00901467649756209 0 0 0 0 0 0 0 0 0 0.00964259993003115 0 0 0.0240672200198211 0 0 0.0145177157312449 0 0 0 0 0 0 0 0 0 0 0 0 0 0 0 0.229602589000907 0 0 0 0.00252070139475271 0.00672395813775636 0.0082984704342542 0 0 0 0 0 0 0 0 0 0 0 0 0 0 0 0 0 0 0 0 0 0 0 0 0 0 0 0.0193009307180995 0 0 0 0 0 0 0.0168537123481126 0 0 0 0 0 0 0 0 0 0 0 0 0 0 0 0 0 0 0.125270459315025 0 0 0 0 0 0 0 0.00995842607776526 0 0 0 0 0 0 0 0 0 0 0.00224358430185054 0 0 0 0 0 0 0 0 0 0 0 0 0 0 0
0 0 0 0 0 0 0 0 0 0 0 0 0 0 0 0 0 0 0 0 0 0 0 0 0 0 0 0 0 0 0 0 0 0 0 0 0 0 0 0 0 0 0 0 0 0 0 0 0 0 0 0 0 0 0 0 0 0 0 0 0 0 0 0 0 0 0 0 0 0 0 0 0 0 0 0 0 0 0 0 0 0 0 0 0 0 0 0 0 0 0 0 0 0 0 0 0 0 0 0 0 0 0 0 0 0 0 0 0 0 0 0 0 0 0 0 0 0 0 0 0 0 0 0 0 0 0 0 0 0 0 0 0 0 0 0 0 0 0 0 0 0 0 0 0 0 0 0 0 0 0 0 0 0 0 0 0 0 0 0 0 0 0.302166752087707 0 0.0253210987513747 0.131890553771827 0.0111614906812349 0 0 0 0 0 0 0.0365579179114377 0 0 0 0 0 0.0873347937877135 0 0 0 0 0.185061159808798 0 0 0 0 0 0 0 0.0234209123557144 0 0 0 0 0 0 0 0 0 0 0 0 0 0 0 0.0731339009497174 0.0222689680573118 0.0537495211847508 0 0 0 0 0 0 0 0 0 0 0 0 0 0 0 0 0 0 0 0 0 0 0.0110976561468994 0 0 0 0 0 0 0 0 0 0 0 0 0 0 0 0 0 0 0 0 0 0 0 0 0 0 0 0 0 0 0 0 0 0 0 0 0 0 0 0 0 0 0 0 0 0 0 0.0368352745055126 0 0 0 0 0 0 0 0 0 0 0 0 0 0 0 0 0 0 0 0 0 0 0 0 0 0 0 0 0 0 0 0 0 0 0 0
0 0 0 0 0 0 0 0 0 0 0 0 0 0 0 0 0 0 0 0 0 0 0 0 0 0 0.0454418483546639 0 0 0 0 0 0 0 0 0 0 0 0 0 0 0 0 0 0 0 0 0 0 0 0 0 0 0 0 0 0 0 0 0 0 0 0 0 0 0 0 0 0 0 0 0 0 0 0 0 0 0 0 0 0 0 0 0 0 0 0 0 0 0 0 0 0 0 0 0 0 0 0 0 0 0 0 0 0 0.0392154272578541 0.00513986470757451 0.00757766153702187 0.0243896379624468 0 0 0 0 0 0 0 0 0.0546590487916131 0 0.028732375806949 0.0703844846291781 0 0 0.0115075677964075 0 0 0 0 0 0 0 0 0 0 0 0 0 0 0 0 0 0 0 0 0 0 0 0 0 0 0 0 0 0 0 0 0 0 0 0 0 0 0.0364225044791044 0 0 0.0136859310491343 0 0.106300519728815 0 0 0 0 0.0269889419674278 0 0 0 0 0 0 0 0 0 0 0 0 0 0 0.0300631748105425 0 0 0 0 0 0 0 0 0 0 0 0 0 0 0 0 0 0 0 0 0 0 0 0 0 0 0 0 0 0 0 0 0 0 0 0 0 0 0 0 0 0 0 0 0 0 0 0 0 0 0 0 0 0 0 0 0 0 0 0 0 0 0 0 0 0 0 0 0 0 0 0 0 0 0.0755530764936151 0.00578172162293856 0.197391750580929 0 0 0 0 0.0907367707266073 0.107734470046548 0 0 0 0 0 0 0 0 0 0 0.0222932216506286 0 0 0 0 0 0 0 0 0 0 0 0 0 0 0 0 0 0 0 0 0 0 0 0 0 0 0 0 0 0 0 0 0 0 0 0
0 0 0 0 0 0 0 0 0 0 0 0 0 0 0 0 0 0 0 0 0 0 0 0 0 0 0.00939608433955676 0.0113334205349891 0 0 0 0 0 0 0 0 0 0 0 0 0 0 0 0 0 0 0 0 0 0 0 0 0 0 0 0 0 0 0 0 0 0 0 0 0 0 0 0 0 0 0 0 0 0 0 0 0 0 0 0 0 0 0 0 0 0 0 0 0 0 0 0 0 0 0 0 0 0 0 0 0 0 0 0 0 0.0134760335119197 0 0 0 0 0 0 0 0 0 0 0 0 0 0 0 0 0 0.0729833038898727 0 0 0 0 0 0 0 0 0 0 0 0 0 0 0 0 0 0 0 0 0 0 0 0 0 0 0 0 0 0 0 0 0 0 0 0 0 0 0 0 0 0 0 0 0 0 0 0 0 0 0 0 0 0 0 0 0 0 0 0 0 0 0 0 0 0 0 0 0 0 0 0 0 0 0 0 0 0 0 0 0 0 0 0 0.177143045965877 0.153821263745571 0 0 0 0 0.0163330680359926 0 0 0 0 0.104132880646049 0 0 0 0 0 0 0 0 0 0 0 0 0 0.0690663664208108 0 0 0 0 0 0 0 0 0 0 0 0 0 0 0 0 0 0 0 0 0 0 0 0 0 0 0 0 0 0 0 0.029661684261087 0 0 0.116872833669718 0 0 0 0 0 0 0 0 0 0 0 0.225780014978556 0 0 0 0 0 0 0 0 0 0 0 0 0 0 0 0 0 0 0 0 0 0 0 0 0 0 0 0 0 0 0 0 0 0 0 0 0
0 0 0 0 0 0 0 0 0 0 0 0 0 0 0 0 0 0 0 0 0 0 0 0 0 0 0 0 0 0 0 0 0 0 0 0 0 0 0 0 0 0 0 0 0 0 0 0 0 0 0 0 0 0 0 0 0 0 0 0 0 0 0 0 0 0 0 0 0 0 0 0 0 0 0 0 0 0 0 0 0 0 0 0 0 0 0 0 0 0 0 0 0 0 0 0 0 0 0 0 0 0 0 0 0 0 0 0 0 0 0 0 0 0 0 0 0 0 0 0 0 0 0 0 0 0 0 0 0 0 0 0 0 0 0 0 0 0 0 0 0 0 0 0 0 0 0 0 0 0 0 0 0 0 0 0 0 0 0 0 0 0 0 0 0 0 0 0 0 0 0 0 0 0 0 0 0 0 0 0 0 0 0 0 0 0 0 0 0 0 0 0 0 1 0 0 0 0 0 0 0 0 0 0 0 0 0 0 0 0 0 0 0 0 0 0 0 0 0 0 0 0 0 0 0 0 0 0 0 0 0 0 0 0 0 0 0 0 0 0 0 0 0 0 0 0 0 0 0 0 0 0 0 0 0 0 0 0 0 0 0 0 0 0 0 0 0 0 0 0 0 0 0 0 0 0 0 0 0 0 0 0 0 0 0 0 0 0 0 0 0 0 0 0 0 0 0 0 0 0 0 0 0 0 0 0 0 0 0 0 0 0 0 0 0 0 0 0
0 0 0 0 0 0 0 0 0 0 0 0 0 0 0 0 0 0 0 0 0 0 0 0 0 0 0 0 0 0 0 0 0 0 0 0 0 0 0 0 0 0 0 0 0 0 0 0 0 0 0 0 0 0 0 0 0 0 0 0 0 0 0 0 0 0 0 0 0 0 0 0 0 0 0 0 0 0 0 0 0 0 0 0 0 0 0 0 0 0 0 0 0 0 0 0 0 0 0 0 0 0 0 0 0 0 0 0 0 0 0 0 0 0 0 0 0 0 0 0 0 0 0 0 0 0 0 0 0 0 0 0 0 0 0 0 0 0 0 0 0 0 0 0 0 0 0 0 0 0 0 0 0 0 0 0 0.0152787604015545 0.0516338816291441 0.0112879133755555 0.00493039702504455 0 0.0474170179661961 0.261626693811695 0.0414041846532871 0 0.193776782488199 0.0112516999924334 0 0 0 0 0 0 0 0 0 0 0.0470817713121888 0 0.0630427630912589 0 0 0 0.0249077393618364 0.0648200177191323 0 0 0 0 0 0 0 0 0.00718346393123511 0 0 0 0 0 0 0 0 0 0 0 0 0 0 0 0 0 0.00413087318314543 0 0 0 0 0 0 0 0.0193727162695386 0.0128056341053298 0 0 0 0 0 0 0 0 0 0 0 0 0 0 0 0 0 0 0 0 0 0 0 0 0.00219737584393752 0 0 0 0 0 0 0 0 0 0 0 0 0 0 0 0.00298467118529671 0 0 0 0 0.00956838170593489 0 0 0 0 0 0 0 0 0 0.0247275722974705 0 0 0.0212057076103539 0 0.0347321817853403 0 0 0 0 0 0 0.0226317992548914 0 0 0 0 0 0 0 0 0 0 0 0 0 0 0 0 0 0 0 0 0 0 0 0 0 0 0 0 0
0 0 0 0 0 0 0 0 0 0 0 0 0 0 0 0 0 0 0 0 0 0 0 0 0 0 0 0 0 0 0 0 0 0 0 0 0 0 0 0 0 0 0 0 0 0 0 0 0 0 0 0 0 0 0 0 0 0 0 0 0 0 0 0 0 0 0 0 0 0 0 0 0 0 0 0 0 0 0 0 0 0 0 0 0 0 0 0 0 0 0 0 0 0 0 0 0 0 0 0 0 0 0 0 0 0 0 0 0 0 0 0 0 0 0 0 0 0 0 0 0 0 0 0 0 0 0 0 0 0 0 0 0 0 0 0 0 0 0 0 0 0 0 0 0 0 0 0 0 0 0 0 0 0 0 0 0.0981817857001472 0.104158681556943 0.0153843238244216 0.012140854631024 0 0.0371503373598313 0.0751482305857309 0.0685097013096932 0 0.0510377888971299 0.0156071015924896 0 0 0 0 0 0 0 0 0 0.142378149570018 0 0.0340239595413204 0 0.0212657891630084 0 0 0 0 0 0 0 0 0 0 0 0 0 0 0 0 0 0 0 0 0 0 0 0 0 0.0364799455585896 0 0 0 0 0 0 0 0 0 0 0 0 0 0 0 0 0 0 0 0 0 0 0 0 0 0 0 0 0 0 0 0 0 0 0 0 0 0 0.0235843885182943 0 0 0 0 0 0 0 0 0 0 0 0 0 0 0 0.00468937419890534 0 0 0 0.0204143561596606 0.0259223079811098 0 0 0 0 0 0.00788659821985596 0 0 0 0.0168512044814742 0 0 0 0 0 0 0 0 0.0125634976391617 0 0.0149253070811002 0.00906994634571388 0 0.00662471275796247 0 0 0 0 0.0844424460683787 0.0411263011844915 0 0 0.0122179345962881 0 0 0 0 0 0 0 0 0 0 0 0 0 0.00821497547725561 0 0 0 0
0 0 0 0 0 0 0 0 0 0 0 0 0 0 0 0 0 0 0 0 0 0 0 0 0 0 0 0 0 0 0 0 0 0 0 0 0 0 0 0 0 0 0 0 0 0 0 0 0 0 0 0 0 0 0 0 0 0 0 0 0 0 0 0 0 0 0 0 0 0 0 0 0 0 0 0 0 0 0 0 0 0 0 0 0 0 0 0 0 0 0 0 0 0 0 0 0 0 0 0 0 0 0 0 0 0 0 0 0 0 0 0 0 0 0 0 0 0 0 0 0 0 0 0 0 0 0 0 0 0 0 0 0 0 0 0 0 0 0 0 0 0 0 0 0 0 0 0 0 0 0 0 0 0 0 0 0 0 0 0 0 0 0 0 0 0 0 0 0 0 0 0 0 0 0 0 0 0.0624854426017465 0 0 0 0 0 0 0 0 0 0 0 0 0 0 0 0 0 0.00531825297283185 0 0 0.0145145150693208 0 0 0 0 0 0 0 0.180323455439178 0 0 0 0 0 0 0 0 0 0 0 0 0 0 0 0 0 0 0 0 0 0 0 0 0 0 0 0.00683553950422995 0 0 0 0 0 0 0 0 0 0 0.286073501054644 0 0 0 0 0 0 0 0 0 0 0 0 0 0 0 0 0 0 0 0 0 0 0 0 0 0 0 0 0.0134065214695431 0 0 0 0 0 0 0 0 0 0 0 0 0.0289180626217067 0 0.0251091727777532 0.0614101174613453 0 0 0 0 0.0882761101689125 0.0802903502864907 0 0 0.074081134214334 0 0 0 0 0.0102511175840351 0 0.0238021245440138 0 0 0 0 0 0 0.0389045822299149 0 0 0 0
0 0 0 0 0 0 0 0 0 0 0 0 0 0 0 0 0 0 0 0 0 0 0 0 0 0 0 0 0 0 0 0 0 0 0 0 0 0 0 0 0 0 0 0 0 0 0 0 0 0 0 0 0 0 0 0 0 0 0 0 0 0 0 0 0 0 0 0 0 0 0 0 0 0 0 0 0 0 0 0 0 0 0 0 0 0 0 0 0 0 0 0 0 0 0 0 0 0 0 0 0 0 0 0 0 0 0 0 0 0 0 0 0 0 0 0 0 0 0 0 0 0 0 0 0 0 0 0 0 0 0 0 0 0 0 0 0 0 0 0 0 0 0 0 0 0 0 0 0 0 0 0 0 0 0 0 0 0.0231019923371816 0 0 0 0 0.1424101375864 0 0.0111213049844142 0.0105813454309883 0 0 0.00511089091116208 0 0.00364958878559048 0.00548613996873266 0.0271729328966759 0 0 0 0.0604724421421667 0 0 0 0.0253913876548503 0.00710685912249918 0 0.0651415271408263 0.380084082651586 0 0 0 0 0 0.0329358305169067 0 0.0251102341178995 0.00361560212560975 0 0 0 0 0 0 0 0 0 0 0 0.00678433244942179 0 0 0.00257231658482934 0 0.0218340232927796 0 0 0 0 0 0 0 0 0.0188111477118109 0.00539562406962959 0 0 0.0152505293503769 0 0 0 0 0 0 0 0 0 0.00338332530565358 0 0 0 0 0 0 0 0 0 0 0.000712165198825189 0.00671829313850812 0 0 0 0 0 0 0 0 0 0 0 0 0 0 0 0 0 0 0 0 0 0 0 0 0 0 0 0 0 0 0 0 0 0 0 0 0 0 0 0 0 0 0.00297867101477575 0.00388203745548963 0.00308474223904954 0.0734599244733095 0 0.00330599512149306 0 0 0.0033345742205577 0 0 0 0 0 0 0 0 0 0 0 0 0 0 0 0 0 0 0 0 0
0 0 0 0 0 0 0 0 0 0 0 0 0 0 0 0 0 0 0 0 0 0 0 0 0 0 0 0 0 0 0 0 0 0 0 0 0 0 0 0 0 0 0 0 0 0 0 0 0 0 0 0 0 0 0 0 0 0 0 0 0 0 0 0 0 0 0 0 0 0 0 0 0 0 0 0 0 0 0 0 0 0 0 0 0 0 0 0 0 0 0 0 0 0 0 0 0 0 0 0 0 0 0 0 0 0 0 0 0 0 0 0 0 0 0 0 0 0 0 0 0 0 0 0 0 0 0 0 0 0 0 0 0 0 0 0 0 0 0 0 0 0 0 0 0 0 0 0 0 0 0 0 0 0 0 0 0 0 0 0 0 0 0 0 0 0 0 0 0 0 0 0 0 0 0 0 0 0.20989862850328 0 0.79010137149672 0 0 0 0 0 0 0 0 0 0 0 0 0 0 0 0 0 0 0 0 0 0 0 0 0 0 0 0 0 0 0 0 0 0 0 0 0 0 0 0 0 0 0 0 0 0 0 0 0 0 0 0 0 0 0 0 0 0 0 0 0 0 0 0 0 0 0 0 0 0 0 0 0 0 0 0 0 0 0 0 0 0 0 0 0 0 0 0 0 0 0 0 0 0 0 0 0 0 0 0 0 0 0 0 0 0 0 0 0 0 0 0 0 0 0 0 0 0 0 0 0 0 0 0 0 0 0 0 0 0 0 0 0 0 0 0 0 0
0 0 0 0 0 0 0 0 0 0 0 0 0 0 0 0 0 0 0 0 0 0 0 0 0 0 0 0 0 0 0 0 0 0 0 0 0 0 0 0 0 0 0 0 0 0 0 0 0 0 0 0 0 0 0 0 0 0 0 0 0 0 0 0 0 0 0 0 0 0 0 0 0 0 0 0 0 0 0 0 0 0 0 0 0 0 0 0 0 0 0 0 0 0 0 0 0 0 0 0 0 0 0 0 0 0 0 0 0 0 0 0 0 0 0 0 0 0 0 0 0 0 0 0 0 0 0 0 0 0 0 0 0 0 0 0 0 0 0 0 0 0 0 0 0 0 0 0 0 0 0 0 0 0 0 0 0 0 0 0 0 0 0 0.559825560358782 0 0 0 0 0 0 0 0 0 0 0 0 0 0 0 0.440174439641218 0 0 0 0 0 0 0 0 0 0 0 0 0 0 0 0 0 0 0 0 0 0 0 0 0 0 0 0 0 0 0 0 0 0 0 0 0 0 0 0 0 0 0 0 0 0 0 0 0 0 0 0 0 0 0 0 0 0 0 0 0 0 0 0 0 0 0 0 0 0 0 0 0 0 0 0 0 0 0 0 0 0 0 0 0 0 0 0 0 0 0 0 0 0 0 0 0 0 0 0 0 0 0 0 0 0 0 0 0 0 0 0 0 0 0 0 0 0 0 0 0 0 0 0 0 0 0 0 0 0 0 0 0 0 0 0 0 0
0 0 0 0 0 0 0 0 0 0 0 0 0 0 0 0 0 0 0 0 0 0 0 0 0 0 0 0 0 0 0 0 0 0 0 0 0 0 0 0 0 0 0 0 0 0 0 0 0 0 0 0 0 0 0 0 0 0 0 0 0 0 0 0 0 0 0 0 0 0 0 0 0 0 0 0 0 0 0 0 0 0 0 0 0 0 0 0 0 0 0 0 0 0 0 0 0 0 0 0 0 0 0 0 0 0 0 0 0 0 0 0 0 0 0 0 0 0 0 0 0 0 0 0 0 0 0 0 0 0 0 0 0 0 0 0 0 0 0 0 0 0 0 0 0 0 0 0 0 0 0 0 0 0 0 0 0 0 0 0 0 0 0 0 0 0 0 0 0 0 0 0 0 0 0 0 0 0 0 0 0 0 0 0.462850864915655 0 0 0 0 0 0 0 0 0 0 0 0 0 0 0 0 0 0 0 0 0 0 0 0 0 0 0 0 0 0 0 0 0 0 0 0 0 0 0 0 0 0 0 0 0 0 0 0 0 0 0 0 0 0 0 0 0 0 0 0 0 0 0 0 0 0 0 0 0 0 0 0 0 0 0 0 0 0 0 0 0 0 0 0 0 0 0 0 0 0 0 0 0 0 0 0 0 0 0 0 0.116701468542665 0 0 0 0 0 0 0 0 0.400942921193731 0 0 0 0 0 0.0195047453479481 0 0 0 0 0 0 0 0 0 0 0 0 0 0 0 0 0 0
0 0 0 0 0 0 0 0 0 0 0 0 0 0 0 0 0 0 0 0 0 0 0 0 0 0 0 0 0 0 0 0 0 0 0 0 0 0 0 0 0 0 0 0 0 0 0 0 0 0 0 0 0 0 0 0 0 0 0 0 0 0 0 0 0 0 0 0 0 0 0.0119815104375045 0 0 0 0 0 0 0 0 0 0 0 0 0 0 0 0 0 0 0 0 0 0 0 0 0 0 0 0 0 0 0 0 0 0 0 0 0 0 0 0 0 0 0 0 0 0 0 0 0 0 0 0 0 0 0 0 0 0 0 0 0 0 0 0 0 0 0 0 0 0 0 0 0 0 0 0 0 0 0 0 0 0 0 0 0 0 0.0182746830552813 0 0 0 0 0.0541997399727651 0 0 0 0 0 0 0 0.00182381230697867 0 0 0 0 0 0.0226290480072837 0 0 0.0616975102467409 0 0 0.0396454013155673 0 0.00825840269414829 0.0161758092093997 0.0032486936136109 0 0 0 0 0 0 0 0 0 0 0 0 0 0.0203867779271145 0 0.0177427248463123 0.0455677476060928 0.0326013650109236 0 0 0 0.00238449302941429 0 0 0 0 0.0376483655666784 0 0 0 0.00123774473453419 0 0.0492283992474252 0 0.05157106573108 0.00181519138815861 0.00276735834346982 0 0 0 0 0 0.0127261790406574 0 0.0239318464126738 0 0.00266767468220985 0 0 0 0 0.0103590441592813 0 0 0 0 0 0.00164131971703531 0.00526283188242835 0 0 0 0 0 0 0 0 0 0 0 0 0 0 0 0 0.00171196628308218 0 0 0 0 0 0 0 0 0 0 0 0 0 0 0 0 0 0 0 0 0.0148726753144109 0.00877364814888612 0 0 0 0 0.00135298987728489 0 0.233394135890997 0.0100614072087456 0.148021322935595 0 0 0 0 0 0.00944160688985772 0 0 0 0 0 0 0 0.00367853948045699 0.00686318105117813 0 0 0 0 0.00435378673473558 0 0 0 0
0 0 0 0 0 0 0 0 0 0 0 0 0 0 0 0 0 0 0 0 0 0 0 0 0 0 0 0 0 0 0 0 0 0 0 0 0 0 0 0 0 0 0 0 0 0 0 0 0 0 0 0 0 0 0 0 0 0 0 0 0 0 0 0 0 0 0 0 0 0 0 0 0 0 0 0 0 0 0 0 0 0 0 0 0 0 0 0 0 0 0 0 0 0 0 0 0 0 0 0 0 0 0 0 0 0 0 0 0 0 0 0 0 0 0 0 0 0 0 0 0 0 0 0 0 0 0 0 0 0 0 0 0 0 0 0 0 0 0 0 0 0 0 0 0 0 0 0 0 0 0 0 0 0 0 0 0 0 0 0 0 0 0.202645307452869 0 0.0176636735319557 0.0632952289104147 0.00697053072612348 0 0.0232852875645659 0 0.00548142326679736 0 0.0573910376764593 0 0 0 0.0619742092244383 0 0 0.378842996283563 0 0 0 0.0086909236239418 0 0 0 0 0 0 0.0473650409637523 0 0.0367311687464561 0.00227369132131035 0 0 0 0 0 0 0 0 0 0 0 0.0103629276584652 0 0 0.00378013435439659 0 0.028411675555418 0 0 0 0 0 0 0 0 0.0161234324065032 0 0 0 0.0125347950328923 0 0 0 0 0 0 0 0 0 0.00433396085680615 0 0 0 0 0 0 0 0 0 0 0 0 0 0 0 0 0 0 0 0 0 0 0 0 0 0 0 0 0 0 0 0 0 0 0 0 0 0 0 0 0 0 0 0 0 0 0 0 0 0 0 0 0 0 0.0037330038048836 0 0 0.00599862987133644 0 0 0 0 0 0 0 0 0 0 0 0 0 0 0 0.00211092116665135 0 0 0 0 0 0 0 0 0 0
0 0 0 0 0 0 0 0 0 0 0 0 0 0 0 0 0 0 0 0 0 0.154430693048155 0 0.0306576822653846 0 0 0 0 0 0 0 0 0 0 0 0 0 0 0.0208566691679106 0 0 0 0 0 0 0 0 0 0 0 0 0 0 0 0 0 0 0 0 0 0 0.0353031164139891 0 0 0 0 0 0 0 0 0.0281989717075642 0 0.037547181336591 0 0 0 0 0 0 0 0 0 0 0 0 0 0 0 0 0 0 0 0 0 0 0 0 0 0 0 0 0 0 0 0 0 0 0 0 0 0 0 0 0 0 0 0 0 0 0 0 0 0 0 0 0 0 0 0 0 0 0 0 0 0 0 0 0 0 0 0 0 0 0 0 0 0 0 0 0 0 0 0 0 0 0 0 0 0 0 0 0 0 0 0 0 0 0 0 0 0.0401042386534387 0.0443568666969991 0 0 0 0 0 0 0 0 0 0 0 0.251186905622862 0 0 0 0 0 0 0 0 0 0 0 0 0 0 0 0 0.0906502810307971 0 0 0 0 0 0 0 0 0 0 0 0 0 0 0 0 0 0 0 0 0 0 0 0 0 0 0 0 0 0 0.175021225009313 0 0 0 0 0 0 0 0 0 0 0 0 0 0 0 0 0 0 0 0 0 0 0 0 0 0 0 0 0 0 0 0 0 0 0 0 0 0 0 0 0 0 0 0 0 0 0 0 0 0 0 0 0 0 0 0 0 0 0 0.0475711628666537 0 0.0326341457435107 0 0 0 0 0 0 0 0 0 0 0.0114808604368313 0 0 0 0 0 0 0 0 0 0 0 0 0
0 0 0 0 0 0 0 0 0 0 0 0 0 0 0 0 0 0 0 0 0 0.0364796132717232 0 0.0560644782740283 0 0 0 0 0 0 0 0 0 0 0 0 0 0 0 0 0 0 0 0 0 0 0 0 0 0 0 0 0 0 0 0 0 0 0 0 0 0 0 0.117989793005823 0 0 0 0 0 0 0 0 0 0 0 0 0 0 0 0 0 0 0 0 0 0 0 0 0 0 0 0 0 0 0 0 0 0 0 0 0 0 0 0 0 0 0 0 0 0 0 0 0 0 0 0 0 0 0 0 0 0 0 0 0 0 0 0 0 0 0 0 0 0 0 0 0 0 0 0 0 0 0 0 0 0 0 0 0 0 0 0 0 0 0 0 0 0 0 0 0 0 0 0 0 0 0 0 0 0 0 0 0 0 0 0 0 0 0 0 0 0 0 0.0671255828381347 0 0 0 0 0 0 0 0 0 0 0 0 0 0 0 0.0887585514735276 0 0 0 0 0 0 0 0 0 0 0 0 0 0 0 0 0 0 0 0 0 0 0 0 0 0 0 0.222162859581659 0.0791604020446838 0 0 0.33225871951042 0 0 0 0 0 0 0 0 0 0 0 0 0 0 0 0 0 0 0 0 0 0 0 0 0 0 0 0 0 0 0 0 0 0 0 0 0 0 0 0 0 0 0 0 0 0 0 0 0 0 0 0 0 0 0 0 0 0 0 0 0 0 0 0 0 0 0 0 0 0 0 0 0 0 0 0 0 0 0 0 0 0 0 0 0 0
0 0 0 0 0 0 0 0 0 0 0 0 0.00410512449063024 0 0 0 0 0 0 0 0 0 0 0 0 0 0 0 0 0 0 0.0217618483150617 0 0.0026998635727311 0.0214753549709165 0 0 0 0 0 0 0 0 0 0 0 0 0 0.01186287432295 0 0 0 0 0 0 0.0159439058742213 0 0 0 0 0 0 0 0 0 0 0 0 0 0 0 0 0 0 0 0 0 0 0 0 0 0 0 0 0 0 0 0 0 0 0 0 0 0 0 0 0 0 0 0 0 0 0 0 0 0 0 0 0 0 0 0 0 0 0.00652096790891623 0 0 0 0 0.00353763088734649 0.00458152588578069 0 0 0 0 0 0 0 0 0 0 0 0 0 0 0 0 0 0 0 0 0 0 0 0 0 0 0 0 0 0 0 0 0 0 0 0 0 0 0 0 0 0 0 0 0 0 0.0203228935460937 0 0.11527944876702 0 0.108472198893365 0 0.0226260901625252 0 0 0 0 0 0 0 0 0 0 0 0 0 0 0.0170010206177616 0.298933886315106 0 0.0462942684653056 0 0 0 0.00695145444621638 0 0 0 0 0 0.0325435069317118 0 0 0.00331571839991212 0 0 0.00770590196091814 0 0 0 0 0 0 0 0 0 0 0 0 0 0 0 0.0166549286889101 0 0 0 0 0 0 0 0 0 0 0 0 0.000691767297004179 0 0 0 0 0 0 0 0 0 0 0 0 0 0 0 0 0 0 0 0 0.113766702354738 0 0 0 0 0.00636103453346482 0 0.0392893566914832 0 0 0 0 0 0 0 0 0 0 0 0 0 0 0 0 0 0 0.0431355774180407 0 0 0 0 0 0 0 0 0 0 0 0 0 0 0 0.00171338725430247 0.00645176102756586 0 0 0 0 0 0 0 0 0 0 0 0 0 0 0 0 0
0 0 0 0 0 0 0 0 0 0 0 0 0 0 0 0 0 0 0 0 0 0 0 0 0 0 0 0 0 0 0 0 0 0 0 0 0 0 0 0 0 0 0 0 0 0 0 0 0 0 0 0 0 0 0.0177484328003253 0 0 0.0043768903787665 0 0 0 0 0 0 0 0 0 0 0 0 0 0 0 0 0 0 0 0 0 0 0 0 0 0 0 0 0 0 0 0 0 0 0 0 0 0 0 0 0 0 0.0505015784633815 0.047397818192012 0 0 0 0 0 0 0 0 0 0 0 0 0 0 0 0 0 0 0 0 0 0 0 0 0 0 0 0 0 0 0 0 0 0 0 0 0 0.0111143656422159 0 0 0 0 0 0 0 0 0 0 0 0 0 0.00236695061185975 0 0 0 0 0 0 0 0 0 0 0 0 0 0 0 0.0041549143347227 0 0 0 0 0 0 0 0 0 0 0 0 0 0 0 0 0 0.014615812169924 0 0.0463694579763585 0 0.00561895840532045 0 0 0 0.0134961314111866 0 0 0 0 0 0.00490715621448051 0 0 0 0 0 0 0 0 0 0 0 0 0 0 0 0 0 0 0 0 0 0 0.00255014110967189 0 0 0 0 0 0 0 0 0 0 0 0.0021059256814702 0 0 0 0 0 0 0 0 0 0 0 0 0 0 0 0 0 0 0 0 0.173377067157749 0 0 0 0 0 0 0 0 0 0 0 0 0 0 0 0 0 0 0 0 0 0 0 0 0 0 0 0 0 0 0 0 0 0 0 0 0 0 0 0.0442048255750522 0.0046909542679193 0 0.0121821592218757 0 0 0.036212454653723 0.0210556397566804 0.0256467534615733 0.0222119379293895 0 0 0 0 0 0 0 0.0183024049620201 0 0 0.414791269622322
0 0 0 0 0 0 0 0 0 0 0 0 0.00276690537246383 0 0 0 0 0 0 0 0 0 0 0 0 0 0 0 0 0 0 0.0102430089852893 0 0.00676182121934875 0.0322926498586154 0 0 0 0 0 0 0 0 0 0 0 0 0 0.00974332973769223 0 0 0 0 0 0.00189961042925339 0.0112051014067301 0.00226064495997892 0 0 0 0 0 0 0 0 0 0 0.0026269890006838 0 0 0 0 0 0 0 0 0 0 0 0 0 0 0 0 0 0 0 0 0 0 0 0 0 0 0 0 0 0 0 0 0.0157485104798875 0 0 0 0 0 0 0 0 0 0 0 0 0 0 0 0 0 0 0 0 0 0 0 0 0 0 0 0 0 0 0 0 0 0 0 0 0 0 0 0 0 0 0 0 0 0 0 0 0 0 0 0 0 0 0 0 0 0 0 0 0 0 0 0 0 0 0.0215149907061865 0 0.0858193721047621 0 0.073167245540774 0 0 0 0 0 0 0 0 0 0 0 0 0 0 0 0.29717088303042 0.0536185625293338 0 0 0.0301941618281231 0 0 0 0.0372156812637315 0 0 0 0 0 0.0206879961140429 0 0 0.00200183006653142 0 0 0.0277716009307195 0 0 0 0 0 0 0 0 0 0 0 0 0 0 0 0.0127280451726845 0 0 0 0 0 0 0 0 0 0 0 0 0.00308758077302643 0 0 0 0 0 0 0 0 0 0.00447254655159227 0.0017972382126162 0 0 0 0 0 0 0 0 0 0.168384871949251 0 0 0 0 0 0 0.00438210506452077 0 0 0 0 0 0 0 0 0 0 0 0 0 0 0 0 0 0 0.0265963885029833 0 0 0 0 0 0 0 0 0 0 0 0 0 0 0.00462784136877275 0.00318621359927348 0.012288989161975 0 0 0 0 0 0 0 0 0 0 0 0 0 0.00560755305451894 0 0 0.00812973102421701
0 0 0 0 0 0 0 0 0 0 0 0 0.016604625666882 0 0 0 0 0 0 0 0 0 0.0142318893249875 0 0 0 0 0 0 0 0 0 0 0 0 0 0 0 0 0 0 0 0 0 0.0225260473989037 0.0042442779065632 0 0 0 0.0269690864203625 0 0 0 0 0 0 0 0 0 0 0 0 0 0 0 0.0119475966638046 0 0 0 0 0 0 0 0 0.0236269819739319 0 0 0 0 0 0 0 0 0 0 0 0 0 0 0 0 0 0 0 0 0 0 0 0 0 0 0 0 0 0 0 0 0 0 0 0 0 0 0 0 0 0 0 0 0 0.0100937409898863 0 0 0 0 0 0 0 0.105824131902178 0 0 0 0 0 0 0 0 0 0 0 0 0 0 0 0 0 0 0 0 0 0 0 0 0 0 0 0 0 0 0 0 0 0.00873445222739012 0 0 0 0 0 0.0378422262764354 0 0.0893995012300817 0.0300338422812999 0 0 0 0 0 0 0 0.113933272658707 0 0 0 0 0.164384282361434 0 0 0 0 0 0 0 0 0 0 0 0 0 0 0.0214192728107794 0 0 0 0 0 0 0 0 0 0 0 0 0 0 0 0 0 0 0 0 0 0 0 0.262586427191048 0 0 0 0.00749162484129323 0 0.00816791901005587 0 0 0 0.0199388008639755 0 0 0 0 0 0 0 0 0 0 0 0 0 0 0 0 0 0 0 0 0 0 0 0 0 0 0 0 0 0 0 0 0 0 0 0 0 0 0 0 0 0 0 0 0 0 0 0 0 0 0 0 0 0 0 0 0 0 0 0 0 0 0 0 0 0 0 0 0 0 0 0 0 0 0 0 0 0 0 0 0 0 0 0
0 0 0 0 0 0 0 0 0 0 0 0 0 0 0 0 0 0 0 0 0 0 0 0 0 0 0 0 0 0 0 0 0 0 0.00784186207926004 0 0 0 0 0 0 0 0 0 0 0 0 0 0 0 0 0.00795039706182085 0 0 0 0 0 0 0 0 0 0 0 0 0 0 0 0 0 0 0 0 0 0 0 0.016386209219684 0 0 0 0 0 0 0 0 0 0 0 0 0 0 0 0 0 0 0 0 0 0 0 0 0 0 0 0 0 0 0 0 0 0 0 0 0 0 0 0 0 0 0 0 0 0 0 0 0 0 0 0 0 0 0 0 0 0 0 0 0 0 0 0 0 0 0 0 0 0 0 0 0 0 0 0 0 0 0 0 0 0 0 0 0 0 0 0 0 0 0 0 0 0.0299971586905612 0 0.0379601671744532 0 0 0 0 0 0 0 0 0 0 0 0 0 0 0 0.0937193074786002 0.0132315189471506 0.061488474255381 0 0 0 0 0 0 0 0.0562989258676515 0 0 0 0.477441268854785 0.0293199432147166 0 0 0 0 0 0 0 0 0 0 0 0 0 0 0 0 0 0 0 0 0 0 0 0 0 0 0 0 0 0 0 0 0 0 0.038327528844184 0.0248541885030803 0 0 0 0 0 0 0 0 0 0 0 0 0 0 0 0 0 0 0.0104098645286056 0 0 0 0 0 0 0 0 0 0 0 0 0 0 0 0 0 0 0 0 0 0 0 0 0 0.0750004486146351 0 0 0 0 0 0 0 0 0.00945420683679923 0 0 0 0 0 0 0.0103185298286317 0 0 0 0 0 0 0 0 0 0 0 0 0 0 0 0 0 0
0 0 0 0 0 0 0 0 0 0 0 0 0 0 0 0 0 0 0 0 0 0 0 0 0 0 0 0 0 0 0 0 0 0 0 0 0 0 0 0 0 0 0 0 0 0.0287820838622543 0 0 0 0.00501815734926301 0 0 0 0 0 0 0 0 0 0 0.0199647405554878 0 0 0 0 0 0 0 0 0 0 0 0 0 0 0 0 0 0 0 0 0 0 0 0 0 0 0 0 0 0 0 0 0 0 0 0 0 0 0 0 0 0 0 0 0 0 0 0 0 0 0 0 0 0 0 0 0 0 0 0 0 0 0 0 0 0 0 0.00807586374833484 0 0 0 0 0 0 0 0 0 0 0 0 0 0 0 0 0 0 0 0 0 0 0 0 0 0 0 0 0 0 0 0 0 0 0 0 0 0 0 0 0 0 0 0.0276511715727779 0 0 0 0 0 0 0.095282089575626 0 0 0 0 0.13983493273709 0 0 0 0 0 0 0 0 0 0 0 0 0 0 0.0603342085182649 0 0 0 0 0 0.331396697896453 0 0 0 0 0.136875582850858 0 0 0 0 0 0 0 0 0.0536590692426927 0 0 0 0 0 0 0 0 0 0.0325562889519334 0 0 0 0.0605691131389637 0 0 0 0 0 0 0 0 0 0 0 0 0 0 0 0 0 0 0 0 0 0 0 0 0 0 0 0 0 0 0 0 0 0 0 0 0 0 0 0 0 0 0 0 0 0 0 0 0 0 0 0 0 0 0 0 0 0 0 0 0 0 0 0 0 0 0 0 0 0 0 0 0 0 0 0 0 0 0 0 0 0 0 0
0 0 0 0 0 0 0 0 0 0 0 0 0 0 0 0 0 0 0 0 0 0 0 0 0 0 0 0 0 0 0 0 0 0 0 0 0 0 0 0 0 0 0 0 0 0 0 0 0 0 0 0 0 0 0 0 0 0 0 0 0 0 0 0 0 0 0 0 0 0 0 0 0 0 0 0 0 0 0 0 0 0 0 0 0 0 0 0 0 0 0 0 0 0 0 0 0 0 0 0 0 0 0 0 0 0 0 0 0 0 0 0 0 0 0 0 0 0 0 0 0 0 0 0 0 0 0 0 0 0 0 0 0 0 0 0 0 0 0 0 0 0 0 0 0 0 0 0 0 0 0 0 0 0 0 0 0 0 0 0 0 0 0.0636673982221393 0 0 0 0 0 0 0 0 0 0 0 0 0.0716717292450408 0.0651541306505096 0 0 0.0341874260131256 0 0 0 0 0.0215693816238594 0 0 0 0 0 0 0 0 0 0 0 0.0810900140977677 0 0 0 0 0 0 0 0 0 0 0 0 0 0 0 0 0 0 0 0 0 0 0.0413436659215997 0.148513807117211 0 0 0 0 0.0551441228194931 0 0 0 0 0 0 0 0 0 0 0 0 0 0 0 0 0 0 0 0 0 0 0 0 0 0 0 0 0 0 0 0 0 0 0 0 0 0 0 0 0 0 0 0 0 0 0 0 0 0 0 0 0 0 0 0 0 0 0 0 0 0 0 0 0 0 0 0 0 0 0 0 0 0 0 0 0 0 0 0 0 0 0.0910682296384121 0.326590094650841 0 0 0 0 0 0 0 0
0 0 0 0 0 0 0 0 0 0 0 0 0 0 0 0 0 0 0 0 0 0 0 0 0 0 0 0 0 0 0 0 0 0 0 0 0 0 0 0 0 0 0 0 0 0 0 0 0 0 0 0 0 0 0 0 0 0 0 0 0 0 0 0 0 0 0 0 0 0 0 0 0 0 0 0 0 0 0 0 0 0 0 0 0 0 0 0 0 0 0 0 0 0 0 0 0 0 0 0 0 0 0 0 0 0 0 0 0 0 0 0 0 0 0 0 0 0 0 0 0 0 0 0 0 0 0 0 0 0 0 0 0 0 0 0 0 0 0 0 0 0 0 0 0 0 0 0 0 0 0 0 0 0 0 0 0 0 0 0.128710263453667 0.275562991404467 0 0 0 0 0 0.0191249163164209 0 0 0 0 0 0 0 0 0 0 0 0 0 0 0 0 0 0 0 0 0 0 0 0 0 0 0 0 0 0 0 0.0187394341957259 0 0 0 0 0 0 0 0.0296907633547992 0 0 0 0 0 0 0 0 0 0 0 0 0 0 0 0 0 0 0 0 0 0 0 0 0 0 0 0 0 0 0 0 0 0 0 0 0 0 0.0108407265568366 0 0 0 0 0 0 0 0 0 0 0 0 0 0 0 0 0 0 0 0 0 0 0 0 0 0 0 0 0 0 0 0 0 0 0 0 0 0 0 0.0344390291036198 0 0.176590079728906 0 0.139907308965535 0.0207148686651585 0 0 0 0 0.112292634963934 0.0333869832909306 0 0 0 0 0 0 0 0 0 0 0 0 0 0 0 0 0 0 0 0 0
0 0 0 0 0 0 0 0 0 0 0 0 0 0 0 0.012265668680692 0 0 0 0 0 0 0 0 0 0 0 0 0 0.00300385897270613 0.00976941323410831 0.0280282233710908 0 0.0261634586943125 0.0049428578863048 0 0 0.0242289173685577 0 0 0 0 0 0 0 0 0.0361278053312524 0 0 0 0.0214066125588018 0 0 0 0.0231906468884289 0.0068992146718362 0.00993936742725945 0.0108770378272456 0.00680299272447249 0 0 0 0 0 0 0 0 0.00443304242524223 0 0 0 0 0 0 0 0 0 0 0 0 0 0 0 0 0 0 0 0 0 0 0 0 0.00429820566927675 0.0100899259889094 0 0 0 0 0 0 0.139786077090117 0.019254770962387 0 0 0 0 0 0 0 0 0 0 0 0 0.00405472810678281 0 0 0 0 0 0 0 0 0 0 0 0 0.00286713604492362 0 0 0.0175572385487182 0 0 0.00260320176533557 0 0 0 0 0.00561183045201594 0.00682643590534093 0 0 0 0 0 0 0 0 0 0 0 0 0 0 0 0 0 0 0 0 0 0 0 0 0 0 0 0 0 0 0 0 0 0 0 0 0 0 0.00293678371230601 0 0 0 0 0 0 0 0 0.0124454634001271 0.0281058503812039 0.0670239868572072 0 0 0 0 0 0 0 0 0 0 0 0 0 0 0 0 0 0.022963973612466 0 0 0 0 0 0 0 0.00920433699564784 0 0 0 0 0 0 0 0 0 0 0 0 0 0 0 0 0 0 0 0 0 0 0 0 0 0 0 0 0 0 0 0 0 0 0 0 0 0 0 0 0 0.240177009785695 0 0 0 0 0 0 0 0 0 0 0 0 0 0 0 0 0 0 0 0 0 0 0 0 0 0 0 0 0 0 0 0 0 0 0 0 0 0 0 0 0 0 0.0153187911650081 0 0 0 0 0.0233252692316455 0.0363310509922977 0 0 0 0 0 0 0 0 0 0 0.101138815270277
0 0 0 0 0 0 0 0 0 0 0 0 0 0 0 0 0 0 0 0 0 0 0 0 0 0 0 0 0 0 0 0 0 0 0 0 0 0 0 0 0 0 0 0 0 0 0 0 0 0 0 0 0 0 0 0 0 0 0 0 0 0 0 0 0 0 0 0 0 0 0 0 0 0 0 0 0 0 0 0 0 0 0 0 0 0 0 0 0 0 0 0 0 0 0 0 0 0 0 0 0 0 0 0 0 0 0 0 0 0 0 0 0 0 0 0 0 0 0 0 0 0 0 0 0 0 0 0 0 0 0 0 0 0 0 0 0 0 0 0 0 0 0 0 0 0 0 0 0 0 0 0 0 0 0 0 0 0 0 0 0 0 0 0 0 0 0 0 0 0 0 0 0 0 0 0 0 0 0 0 0 0 0 0 0 0 0 0 0 0 0 0 0 0.124371791171287 0 0 0 0 0 0 0 0 0 0 0 0 0 0 0 0 0 0 0 0 0 0.0494636942064477 0 0.0908670777858443 0 0 0 0 0.068795060546946 0 0 0 0 0 0 0 0 0 0 0 0 0 0 0 0 0 0 0 0 0 0 0 0 0 0 0.0428525843647 0 0 0 0 0.0110489594928229 0 0 0 0 0 0 0 0 0 0 0 0 0 0 0 0 0 0 0 0 0 0 0 0 0 0 0 0 0 0 0 0 0 0 0 0 0 0 0 0 0 0 0 0 0 0 0 0 0 0 0 0 0.225433339045607 0.254238380107858 0.132929113278486 0 0 0 0 0 0 0 0
0 0 0 0 0 0 0 0 0 0 0 0 0 0 0 0 0 0 0 0 0 0 0 0 0 0 0 0 0 0 0 0 0 0 0 0.0122723619630658 0 0 0 0 0 0 0 0 0 0 0 0 0 0 0 0 0.0104568008566129 0 0 0 0 0 0 0 0 0 0 0 0 0 0 0 0 0 0 0 0 0 0 0 0 0 0 0 0 0 0.0135890913763517 0.0237223142531786 0.0388111993793786 0 0 0 0 0 0 0 0 0 0 0 0 0.00433214643623523 0 0 0 0 0 0 0 0 0 0 0 0 0 0 0 0 0 0 0 0 0 0 0 0 0 0 0 0 0 0 0 0 0 0 0 0 0 0 0.0085435140283201 0.00210026275678369 0 0 0 0 0 0 0 0 0 0 0 0 0 0 0 0 0 0 0 0 0 0 0 0 0 0 0 0 0 0 0 0 0 0 0 0 0 0 0 0 0 0 0 0 0 0 0 0 0 0 0 0 0 0.0186000150894817 0 0 0 0 0 0 0 0 0 0.0422150483771985 0 0 0 0 0 0 0 0 0 0 0 0 0 0 0 0 0 0 0 0 0 0 0 0 0 0 0 0 0.00797174732372211 0 0 0 0 0 0 0.0533563766055743 0 0.0379427466303501 0 0.364211914287425 0.311467691094779 0 0 0 0 0 0 0 0 0 0 0 0 0 0 0 0 0 0 0 0 0 0 0 0 0 0 0 0 0 0 0 0 0 0 0 0 0 0 0 0 0 0 0 0 0 0 0 0 0 0 0 0.0247059241587935 0 0 0 0 0.00469373323711817 0 0 0 0 0 0 0 0 0 0 0.00655246328122666 0.00731848781032136 0 0.00163229262889037 0.00550386842519216 0 0 0
0 0 0 0 0 0 0 0 0 0 0 0 0 0 0 0 0 0 0 0 0 0 0 0 0 0 0 0 0 0 0 0 0 0 0 0 0 0 0 0 0 0 0 0 0 0 0 0 0 0 0 0 0 0 0 0 0 0 0 0 0 0 0 0 0 0 0 0 0 0 0 0 0 0 0 0 0 0 0 0 0 0 0 0 0 0 0 0 0 0 0 0 0 0 0 0 0 0 0 0 0 0 0 0 0 0 0 0 0 0 0 0 0 0 0 0 0 0 0 0 0 0 0 0 0 0 0 0 0 0 0 0 0 0 0 0 0 0 0 0 0 0 0 0 0 0 0 0 0 0 0 0 0 0 0 0 0 0 0 0 0 0 0 0 0 0 0 0 0 0 0 0 0 0 0 0 0 0 0.0058889651845463 0 0 0 0 0 0 0 0 0 0 0 0 0 0 0 0.00692981460745641 0 0 0 0 0 0 0 0 0 0 0 0.0419141080344236 0 0 0 0 0 0 0 0 0 0 0.037927982412916 0 0 0 0 0.0451110041241201 0 0 0 0 0 0 0 0 0 0 0 0 0 0 0 0 0 0 0 0 0.0684693034867944 0.0916267782632175 0.137984381269148 0 0 0 0 0.0895405283829826 0 0 0 0 0 0 0 0 0 0 0 0 0 0 0 0 0 0 0 0 0 0 0 0 0 0 0 0 0 0 0 0 0 0 0 0 0 0.013085150004456 0.0457932380863482 0.123507183611405 0 0 0 0 0.0103307028813855 0.218667395630021 0 0 0.015420139382084 0 0 0 0 0 0 0.00293765289078715 0 0.0242789321127066 0 0 0.00407818752866813 0 0 0.00967037706536212 0.00683817504117191 0 0
0 0 0 0 0 0 0 0 0 0 0 0 0 0 0 0 0 0 0 0 0 0 0 0 0 0 0 0 0 0 0 0 0 0 0 0 0 0 0 0 0 0 0 0 0 0 0 0 0 0 0 0 0 0 0 0 0 0 0 0 0 0 0 0 0 0 0 0 0 0 0 0 0 0 0 0 0 0 0 0 0 0 0 0 0 0 0 0 0 0 0 0 0 0 0 0 0 0 0 0 0 0 0 0 0 0 0 0 0 0 0 0 0 0 0 0 0 0 0 0 0 0 0 0 0 0 0 0 0 0 0 0 0 0 0 0 0 0 0 0 0 0 0 0 0 0 0 0 0 0 0 0 0 0 0 0 0 0 0 0 0 0 0 0 0 0 0 0 0 0 0 0 0 0 0 0 0 0 0 0 0 0 0 0 0 0 0.0535232034930192 0 0 0 0.0730707693989332 0 0.187639393326531 0 0 0 0 0 0 0 0.112174620372393 0 0 0.0638363836631289 0 0 0 0 0 0 0 0 0 0 0 0 0 0 0 0 0 0 0 0 0 0 0 0.299508654670598 0.117723071676396 0.0646141161592737 0 0 0 0.0279097872397273 0 0 0 0 0 0 0 0 0 0 0 0 0 0 0 0 0 0 0 0 0 0 0 0 0 0 0 0 0 0 0 0 0 0 0 0 0 0 0 0 0 0 0 0 0 0 0 0 0 0 0 0 0 0 0 0 0 0 0 0 0 0 0 0 0 0 0 0 0 0 0 0 0 0 0 0 0 0 0 0 0 0 0 0
0 0 0 0 0 0 0 0 0 0 0 0 0 0 0 0 0 0 0 0 0 0 0 0 0 0 0 0 0 0 0 0 0 0 0 0 0 0 0 0 0 0 0 0 0 0 0 0 0 0 0 0 0 0 0 0 0 0 0 0 0 0 0 0 0 0 0 0 0 0 0 0 0 0 0 0 0 0 0 0 0 0 0 0 0 0 0 0 0 0 0 0 0 0 0 0 0 0 0 0 0 0 0 0 0 0 0 0 0 0 0 0 0 0 0 0 0 0 0 0 0 0 0 0 0 0 0 0 0 0 0 0 0 0 0 0 0 0 0 0 0 0 0 0 0 0 0 0 0 0 0 0 0 0 0 0 0 0 0 0 0 0 0 0 0 0 0 0 0 0 0 0 0 0 0 0 0 0 0 0 0 0 0 0.317887050121289 0 0.0910253628635167 0 0 0 0 0 0 0 0 0 0 0 0 0 0.140380777840474 0 0 0 0.0819535384463073 0 0 0 0 0 0 0 0 0 0 0 0 0 0 0 0 0 0 0 0 0 0 0 0 0.0630535968004015 0.049511733076041 0 0 0 0 0 0 0 0 0 0 0 0 0 0 0 0 0 0 0 0 0 0 0 0 0 0 0 0 0 0 0 0 0 0 0 0 0 0 0 0 0 0 0 0 0 0 0 0 0 0 0 0 0 0.0485606558347377 0 0 0 0 0 0 0 0.112151338075201 0 0.0519755179168783 0 0 0 0 0 0.0223662390003599 0 0 0 0 0 0 0 0 0 0 0 0 0 0.0211341900247935 0 0 0 0
0 0 0 0 0 0 0 0 0 0 0 0 0 0 0 0 0 0 0 0 0 0.00623240558849988 0 0 0 0 0 0 0 0 0 0 0 0 0 0 0 0 0 0 0 0 0 0 0 0 0 0 0 0 0 0.00597521843413503 0 0 0 0 0 0 0 0 0 0 0 0 0 0 0 0 0 0 0 0 0 0 0 0.00913559062295211 0 0 0 0 0 0 0 0 0 0 0 0 0 0 0 0 0 0 0 0 0 0 0 0 0 0 0 0 0 0 0 0 0 0 0 0 0 0 0 0 0 0 0 0 0 0 0 0 0 0 0 0 0 0 0 0 0 0 0 0 0 0 0 0 0 0 0 0 0 0 0 0 0 0 0 0 0 0 0 0 0 0 0 0 0 0 0 0 0 0 0 0 0 0.0138794565982775 0 0.0367565212514817 0 0 0 0 0 0 0 0 0 0 0 0 0 0 0 0.0596387427427003 0.010460346059681 0.038137432114364 0 0.432197488458977 0 0 0 0 0 0.115668841783684 0 0 0 0 0.0254493027355497 0.0269174745939917 0 0 0 0 0 0 0 0 0 0 0 0 0 0 0 0 0 0 0 0 0 0 0 0 0 0 0 0 0 0 0 0 0 0 0 0 0 0 0.017641396402539 0 0 0 0 0 0 0 0 0 0 0 0 0 0 0.0109033856591017 0 0 0 0 0 0 0 0 0 0 0 0 0 0 0 0 0 0 0 0 0 0 0 0 0 0.191006396954065 0 0 0 0 0 0 0 0 0 0 0 0 0 0 0 0 0 0 0 0 0 0 0 0 0 0 0 0 0 0 0 0 0 0
0 0 0 0 0 0 0 0 0 0 0 0 0 0 0 0.00711312055178137 0 0 0 0 0 0.0287631516197976 0 0.03022923179845 0 0 0 0 0 0 0 0 0 0 0 0 0 0 0.0144812964009127 0.00972610416081351 0.0323993189868093 0 0 0 0 0 0 0.00813028841349089 0 0 0 0 0 0 0 0 0 0 0 0 0 0 0 0 0 0 0 0 0 0 0.00838604794582346 0 0 0 0 0 0 0 0 0 0 0 0 0 0 0 0 0 0 0 0 0 0 0 0 0 0 0 0 0 0 0 0 0 0 0 0 0 0 0 0 0 0 0 0 0 0 0 0 0 0 0 0 0 0 0 0.0109917161157255 0 0 0 0 0 0 0 0.0121862797387808 0 0 0 0 0 0 0 0 0 0 0 0 0 0 0 0 0 0 0 0 0 0 0 0 0 0 0 0 0 0 0 0 0 0 0 0 0 0 0 0 0 0 0 0 0 0 0 0 0.0705670937432215 0 0 0 0 0 0 0 0.0305508316376355 0 0 0 0 0 0 0 0 0 0.0292936519206279 0 0 0.0369130595489777 0 0 0 0 0 0 0 0 0 0 0 0 0 0 0 0 0 0 0 0 0 0 0 0 0 0 0 0 0 0 0 0 0 0 0 0 0 0 0 0 0 0 0 0 0 0 0 0 0 0 0 0 0.00260934797554457 0 0 0 0 0 0 0 0 0 0 0 0 0 0 0 0 0 0 0 0 0 0 0 0 0 0.627615915871753 0 0 0 0 0 0 0 0.031380364673683 0 0.00866317889617162 0 0 0 0 0 0 0 0 0 0 0 0 0 0 0 0 0 0 0 0 0 0 0 0
0 0 0 0 0 0 0 0 0 0 0 0 0 0 0 0 0 0 0 0 0 0 0 0.0157064529947495 0 0 0 0 0 0 0 0 0 0 0 0 0 0 0 0 0 0 0 0 0 0 0 0 0 0 0 0 0 0 0 0 0 0 0 0 0 0 0 0.0140401297470492 0 0 0 0 0 0 0 0 0 0 0 0 0 0 0 0 0 0 0 0 0 0 0 0 0 0 0 0 0 0 0 0 0 0 0 0 0 0 0 0 0 0 0 0 0 0 0 0 0 0 0 0 0 0 0 0 0 0 0 0 0 0 0 0 0 0 0 0 0 0 0 0 0 0 0 0 0 0 0 0 0 0 0 0 0 0 0 0 0 0 0 0 0 0 0 0 0 0 0 0 0 0 0 0 0 0 0 0 0 0 0 0 0 0 0 0 0 0 0 0.244236097387911 0 0 0 0 0 0 0 0 0 0 0 0 0 0 0 0.0274605579990732 0.0281705778220001 0.0417544066202902 0 0 0.116106807569927 0 0 0 0 0 0 0 0 0 0 0 0 0 0 0 0 0 0 0.0404436381388024 0 0 0 0.0318525591628758 0.100977815763228 0.0545692400908841 0 0.0589312443671724 0 0 0 0 0 0 0 0 0 0 0 0 0 0 0 0 0 0 0 0 0 0 0 0 0 0 0 0 0 0 0 0 0 0 0 0 0 0 0 0 0 0 0 0 0 0 0 0 0 0 0 0.0489846542073311 0 0 0 0 0 0 0 0.176765818128706 0 0 0 0 0 0 0 0 0 0 0 0 0 0 0 0 0 0 0 0 0 0 0 0 0 0
0 0 0 0 0 0 0 0 0 0 0 0 0 0.00493771066509086 0 0 0 0 0 0 0 0.0221279071587328 0 0.0409761915947985 0 0 0 0 0 0 0 0 0 0 0 0 0 0 0.0194943320333862 0 0 0 0 0 0 0 0 0.0237442574810835 0 0 0 0 0 0 0 0 0 0 0 0 0 0 0 0.0524996717800874 0 0 0 0 0 0 0 0 0 0 0.00876820604168766 0 0 0.0047300813509796 0.00347012374827121 0 0 0 0 0 0 0 0 0 0 0 0 0 0 0 0 0 0 0 0 0 0 0 0 0 0 0 0 0 0 0 0 0 0 0 0 0 0 0 0 0 0 0 0 0 0 0 0 0 0 0 0 0 0 0 0 0 0 0 0 0 0 0 0 0 0 0 0 0 0 0 0 0 0 0 0 0 0 0 0 0 0 0 0 0 0 0 0 0.00937003626412391 0 0.0174335779679911 0.0473942427273732 0.0551626123765035 0 0 0 0 0 0 0 0 0 0 0 0.0677327506926918 0 0 0 0.00365359505683561 0 0.00221890583923103 0 0 0 0 0 0 0 0 0 0 0 0 0.0192823986800197 0.0450057831356472 0 0 0 0 0 0 0 0 0 0 0 0 0 0 0 0 0 0 0 0 0 0 0 0 0.013577798327043 0 0 0 0 0 0 0 0 0 0 0 0 0 0 0 0 0 0 0 0 0 0 0 0 0 0 0 0 0 0 0 0 0 0 0 0.0050417655194713 0 0 0 0 0 0 0 0 0 0 0 0 0 0 0 0 0 0 0.418244925754201 0 0 0 0 0 0 0 0.11049866588273 0 0 0 0 0 0 0 0 0 0 0.00463445992202003 0 0 0 0 0 0 0 0 0 0 0 0 0 0 0
0 0 0 0 0 0 0 0 0 0 0 0 0 0 0 0 0 0 0 0 0 0 0 0 0 0 0 0 0 0 0 0 0 0 0 0 0 0 0 0 0 0 0 0 0 0 0 0 0 0 0 0 0 0 0 0 0 0 0 0 0 0 0 0 0 0 0 0 0 0 0 0 0 0 0 0 0 0 0 0 0 0 0 0 0 0 0 0 0 0 0 0 0 0 0 0 0 0 0 0 0 0 0 0 0 0 0 0 0 0 0 0 0 0 0 0 0 0 0 0 0 0 0 0 0 0 0 0 0 0 0 0 0 0 0 0 0 0 0 0 0 0 0 0 0 0 0 0 0 0 0 0 0 0 0 0 0 0 0 0 0 0 0 0 0 0 0 0 0 0 0 0 0 0 0 0 0 0 0 0.0471788648802337 0 0 0 0 0.0723008249004108 0 0 0 0 0 0 0 0.607334611733522 0 0 0 0 0 0 0 0 0 0 0 0 0 0 0 0 0 0.154907548844391 0 0 0 0 0 0 0 0 0.0378100462952215 0 0 0 0 0 0 0 0 0 0.0306762904826399 0 0 0 0.0497918128635813 0 0 0 0 0 0 0 0 0 0 0 0 0 0 0 0 0 0 0 0 0 0 0 0 0 0 0 0 0 0 0 0 0 0 0 0 0 0 0 0 0 0 0 0 0 0 0 0 0 0 0 0 0 0 0 0 0 0 0 0 0 0 0 0 0 0 0 0 0 0 0 0 0 0 0 0 0 0 0 0 0 0 0 0
0 0 0 0 0 0 0 0 0 0 0 0 0 0 0 0 0 0 0 0 0 0 0 0 0 0 0 0 0 0 0 0 0 0 0 0 0 0 0 0 0 0 0 0 0 0 0 0 0 0 0 0 0 0 0 0 0 0 0 0 0 0 0 0 0 0 0 0 0 0 0 0 0 0 0 0 0 0 0 0 0 0 0 0 0 0 0 0 0 0 0 0 0 0 0 0 0 0 0 0 0 0 0 0 0 0 0 0 0 0 0 0 0 0 0 0 0 0 0 0 0 0 0 0 0 0 0 0 0 0 0 0 0 0 0 0 0 0 0 0 0 0 0 0 0 0 0 0 0 0 0 0 0 0 0 0 0 0 0 0.0159278174750574 0.0267887068785272 0 0 0 0 0 0.0139036253747604 0 0 0 0 0 0 0 0 0 0 0.0391963019343432 0.105499192790087 0 0 0 0 0 0 0 0 0 0 0 0 0 0 0 0.0158324077156931 0 0 0 0.0604394756722789 0 0 0 0 0 0 0 0 0 0 0 0 0 0 0 0 0 0 0 0 0 0 0 0 0 0 0 0 0 0 0 0 0 0 0 0 0 0 0 0 0 0 0 0 0 0 0.130390337539507 0 0 0 0 0 0 0 0 0 0 0 0 0 0 0 0 0 0 0 0 0 0 0 0 0 0 0 0 0 0 0 0 0 0 0 0 0 0 0 0 0 0.0921476215460756 0 0.0362924626928848 0.0983267266664898 0 0 0 0 0.179754371886387 0.115726792225452 0 0 0.0220330231445916 0 0 0 0 0.0110080400118203 0 0.00662260530005067 0 0 0 0 0 0 0.0301104911459949 0 0 0 0
0 0 0 0 0 0 0 0 0 0 0 0 0 0 0 0.00525254603295929 0 0 0 0 0 0 0 0 0 0 0 0 0 0 0 0.0269578353865673 0 0 0.00638711295743564 0 0 0.00324211160638573 0 0 0 0 0 0 0 0 0 0 0 0 0 0 0 0 0 0.00816431207847934 0.0120687422117227 0 0 0 0 0 0 0 0 0 0 0.0175190451396254 0 0 0 0.00575222187301978 0 0 0 0 0 0 0 0 0.00243318588854691 0 0 0 0 0 0 0 0 0 0 0.0206219983109336 0 0.00292398427987622 0 0 0 0 0 0 0 0 0 0 0 0 0 0 0 0.0123254705179331 0 0 0 0 0.0106015869148374 0 0 0 0 0 0 0 0 0 0 0 0 0 0 0 0 0 0 0 0 0 0 0 0.00114585615740942 0 0 0 0 0 0 0 0 0 0 0 0 0 0 0 0 0 0 0 0 0 0 0 0 0 0 0 0 0.371190087211335 0 0.0746861514310162 0.0658406315915223 0.0424241524338971 0 0 0 0 0 0 0 0 0 0 0 0 0 0 0 0.0108258558591508 0 0.0392471902404506 0 0 0 0 0 0.0180198183748603 0 0 0 0 0 0 0 0 0 0 0 0 0 0 0 0 0 0 0 0 0 0 0 0 0 0 0 0 0 0 0 0 0 0 0 0 0 0 0 0 0 0 0 0 0 0 0 0 0 0 0 0 0 0 0 0 0 0 0 0 0 0.078973094530657 0 0 0 0.00818256614633387 0 0 0.120095156167415 0 0 0 0 0 0 0.014240582973532 0 0 0.0208787036840987 0 0 0 0 0 0 0 0 0 0 0 0 0 0 0 0 0 0 0 0 0 0 0 0 0 0 0 0 0 0 0 0 0 0 0 0 0 0 0 0 0 0 0
0 0 0 0 0 0 0 0 0 0 0 0 0 0 0 0 0 0 0 0 0 0 0 0 0 0 0 0 0 0 0 0 0 0 0 0 0 0 0 0 0 0 0 0 0 0 0 0 0 0 0 0 0 0 0 0 0 0 0 0 0 0 0 0 0 0 0 0 0 0 0 0 0 0 0 0 0 0 0 0 0 0 0 0 0 0 0 0 0 0 0 0 0 0 0 0 0 0 0 0 0 0 0 0 0 0 0 0 0 0 0 0 0 0 0 0 0 0 0 0 0 0 0 0 0 0 0 0 0.0163879649405757 0 0 0 0 0 0 0 0 0 0 0 0 0 0 0 0 0 0 0 0 0 0 0 0 0 0 0 0 0 0 0 0 0 0 0 0 0 0 0 0 0 0 0 0.145133245428392 0 0.137534222342615 0 0 0 0 0.0164067805186375 0 0 0 0.0160577726459088 0.0241894840979912 0 0 0 0 0 0 0 0 0 0 0 0 0 0 0 0 0 0 0 0 0 0 0 0 0.0741268982989767 0.0214241326931427 0 0 0 0 0 0 0 0 0.0866389637685977 0 0 0 0 0 0 0 0 0 0 0 0 0 0.462100535265162 0 0 0 0 0 0 0 0 0 0 0 0 0 0 0 0 0 0 0 0 0 0 0 0 0 0 0 0 0 0 0 0 0 0 0 0 0 0 0 0 0 0 0 0 0 0 0 0 0 0 0 0 0 0 0 0 0 0 0 0 0 0 0 0 0 0 0 0 0 0 0 0 0 0 0 0 0 0 0 0 0 0 0 0
0 0 0 0 0 0 0 0 0 0 0 0 0 0 0 0 0 0 0 0 0 0 0 0 0 0 0 0 0 0 0 0 0 0 0 0 0 0 0 0 0 0 0 0 0 0 0 0 0 0 0 0 0 0 0 0 0 0 0 0 0 0 0 0 0 0 0 0 0 0 0 0 0 0 0 0 0 0 0 0 0 0 0 0 0 0 0 0 0 0 0 0 0 0 0 0 0 0 0 0 0 0 0 0 0 0 0 0 0 0 0 0 0 0 0 0 0 0 0 0 0 0 0 0.0238628294524704 0 0 0 0 0 0 0 0 0 0 0 0 0 0 0 0 0 0 0 0 0 0 0 0 0 0 0 0 0 0 0 0 0 0 0 0 0 0 0 0 0 0 0 0 0 0 0 0 0.0863374773978942 0 0.233321166180162 0 0 0 0 0 0 0 0 0 0 0 0 0 0 0 0 0 0 0 0 0 0 0 0 0 0 0 0 0 0 0 0 0 0.144819459934051 0 0.0779189957160666 0 0 0 0 0 0 0 0.0672523699805401 0 0 0 0 0 0 0 0 0 0 0 0 0 0 0.0958153755896417 0 0 0 0 0 0 0 0 0 0 0 0 0 0 0 0 0 0 0 0 0 0 0 0 0 0 0 0 0 0 0 0 0 0 0.270672325749173 0 0 0 0 0 0 0 0 0 0 0 0 0 0 0 0 0 0 0 0 0 0 0 0 0 0 0 0 0 0 0 0 0 0 0 0 0 0 0 0 0 0 0 0 0 0 0 0 0
0 0 0 0 0 0 0 0 0 0 0 0 0 0 0 0 0 0 0 0 0 0 0 0 0 0 0 0 0 0 0 0 0 0 0 0 0 0 0 0 0 0 0 0 0 0 0 0 0 0 0 0 0 0 0 0 0 0 0 0 0 0 0 0 0 0 0 0 0 0 0 0 0 0 0 0 0 0 0 0 0 0 0 0 0 0 0 0 0 0 0 0 0 0 0 0 0 0 0 0 0 0 0 0 0 0 0 0 0 0 0 0 0 0 0 0 0 0 0 0 0 0 0 0 0 0 0 0 0 0 0 0 0 0 0 0 0 0 0 0 0 0 0 0 0 0 0 0 0 0 0 0 0 0 0 0 0 0 0 0 0 0 0 0 0.0125249288319784 0 0 0 0 0 0 0 0.117342408233268 0 0 0 0 0 0 0.153202181488714 0 0 0 0 0.200008497023047 0 0 0 0 0 0 0 0.253102625778367 0 0 0 0 0 0 0 0 0 0 0 0 0.15630158994737 0 0 0.023568691896448 0.0438757426627757 0 0 0 0 0 0 0 0 0 0 0 0 0 0 0 0 0 0 0 0 0 0 0 0.0253510678525771 0 0 0 0 0 0 0 0 0 0 0 0 0 0 0 0 0 0 0 0 0 0 0 0 0 0 0 0 0 0 0 0 0 0 0 0 0 0 0 0 0 0 0 0 0 0 0 0.0147222662854545 0 0 0 0 0 0 0 0 0 0 0 0 0 0 0 0 0 0 0 0 0 0 0 0 0 0 0 0 0 0 0 0 0 0 0 0
0 0 0 0 0 0 0 0 0 0 0 0 0 0 0 0 0 0 0 0 0 0 0 0 0 0 0 0 0 0 0 0 0 0 0 0 0 0 0 0 0 0 0 0 0 0 0 0 0 0 0 0 0 0 0 0 0 0 0 0 0 0 0 0 0 0 0 0 0 0 0 0 0 0 0 0 0 0 0 0 0 0 0 0 0 0 0 0 0 0 0 0 0 0 0 0 0 0 0 0 0 0 0 0 0 0 0 0 0 0 0 0 0 0 0 0 0 0 0 0 0 0 0 0 0 0 0 0 0 0 0 0 0 0 0 0 0 0 0 0 0 0 0 0 0 0 0 0 0 0 0 0 0 0 0 0 0 0 0 0 0 0 0 0 0 0 0 0 0 0 0 0 0 0 0 0 0.0672815572839857 0 0 0 0 0 0 0 0 0 0 0 0 0 0 0 0 0 0 0 0 0 0 0 0 0 0 0 0 0 0 0 0 0 0 0 0 0 0 0 0.188559351272025 0 0 0 0.335828344962812 0 0 0 0 0 0 0 0 0 0 0 0 0 0 0 0 0 0 0 0 0 0 0 0 0 0 0 0 0 0 0 0 0 0 0 0 0 0 0 0 0 0 0 0 0 0 0 0 0 0 0 0.286510001021076 0.121820745460101 0 0 0 0 0 0 0 0 0 0 0 0 0 0 0 0 0 0 0 0 0 0 0 0 0 0 0 0 0 0 0 0 0 0 0 0 0 0 0 0 0 0 0 0
0 0 0 0 0 0 0 0 0 0 0 0 0 0 0 0 0 0 0 0 0 0 0 0 0 0 0 0 0 0 0 0 0 0 0 0 0 0 0 0 0 0 0 0 0 0 0 0 0 0 0 0 0 0 0 0 0 0 0 0 0 0 0 0 0 0 0 0 0 0 0 0 0 0 0 0 0 0 0 0 0 0 0 0 0 0 0 0 0 0 0 0 0 0 0 0 0 0 0 0 0 0 0 0 0 0 0 0 0 0 0 0 0 0 0 0 0 0 0 0 0 0 0 0 0 0 0 0 0 0 0 0 0 0 0 0 0 0 0 0 0 0 0 0 0 0 0 0 0 0 0 0 0 0 0 0 0 0 0 0 0 0 0 0 0 0 0 0 0 0 0 0 0 0 0 0 0 0 0 0 0 0 0 0 0 0 0 0 0 0 0 0 0 0 0 0 0 0 0 0 0 0 0 0 0 0 0 0 0 0 0 0 0 0 0 0 0 0 0 0 0 0.47632008709853 0 0 0 0 0 0 0 0.52367991290147 0 0 0 0 0 0 0 0 0 0 0 0 0 0 0 0 0 0 0 0 0 0 0 0 0 0 0 0 0 0 0 0 0 0 0 0 0 0 0 0 0 0 0 0 0 0 0 0 0 0 0 0 0 0 0 0 0 0 0 0 0 0 0 0 0 0 0 0 0 0 0 0 0 0 0 0 0 0 0 0 0 0 0 0 0 0 0 0
0 0 0 0 0 0 0 0 0 0 0 0 0 0 0 0 0 0 0 0 0 0 0 0 0 0 0 0 0 0 0 0 0 0 0 0 0 0 0 0 0 0 0 0 0 0 0 0 0 0 0 0 0 0 0 0 0 0 0 0 0 0 0 0 0 0 0 0 0 0 0.0444233223312351 0 0 0 0 0 0 0 0 0 0 0 0 0 0 0 0 0 0 0 0 0 0 0 0 0 0 0 0 0 0 0 0 0 0 0 0 0 0 0 0 0 0 0 0 0 0 0 0 0 0 0 0 0 0 0 0 0 0 0 0 0 0 0 0 0 0 0 0 0 0 0 0 0 0 0 0 0 0 0 0 0 0 0 0 0 0 0 0 0 0 0 0 0 0 0 0 0 0 0 0 0 0 0 0 0 0 0 0 0 0 0 0 0.460371223202415 0 0 0 0 0 0 0 0 0 0 0 0 0 0 0 0 0 0 0 0 0 0 0 0 0 0 0 0 0 0 0 0 0 0 0 0 0 0.0472703203074523 0 0 0 0 0 0 0 0 0.0554329787110587 0.100761479190289 0 0 0 0 0 0 0 0 0 0 0 0 0 0 0 0 0 0 0 0 0 0 0 0 0 0 0 0 0 0 0 0 0 0 0 0 0 0 0 0 0 0 0 0 0 0 0 0 0 0 0 0 0 0 0 0 0 0 0 0.0620909787307834 0 0.215551476253212 0 0 0 0 0 0.0140982212735551 0 0 0 0 0 0 0 0 0 0 0 0 0 0 0 0 0 0
0 0 0 0 0 0 0 0 0 0 0 0 0 0 0 0.0127180002612698 0 0 0 0 0 0 0 0 0 0 0 0 0 0 0 0 0 0 0 0 0 0 0 0 0 0 0 0 0 0 0 0 0 0 0 0 0 0 0 0 0 0 0 0 0 0 0 0 0 0 0 0 0 0 0 0 0 0 0 0 0 0 0 0 0 0 0 0 0 0 0 0 0 0 0 0 0 0 0 0 0 0 0 0 0 0 0 0 0 0 0 0 0 0 0 0 0 0 0 0 0 0 0 0 0 0 0 0 0 0 0 0 0 0 0 0 0 0 0 0 0 0 0 0 0 0 0 0 0 0 0 0 0 0 0 0 0 0 0 0 0 0 0 0 0 0 0 0 0 0 0 0 0 0 0 0 0 0 0.00948876436551288 0 0 0 0 0 0 0 0 0 0 0 0 0 0 0 0 0 0 0 0 0 0 0 0 0 0 0 0 0 0 0 0 0 0 0 0 0 0 0 0 0.404752439170163 0 0 0 0.0114556750939677 0 0 0 0 0 0.0479755198308043 0 0 0 0 0 0 0 0 0 0 0 0 0 0 0 0 0 0 0 0 0 0 0 0 0 0 0 0 0 0 0 0 0 0 0 0 0 0 0 0 0 0 0 0 0 0 0 0 0 0 0 0 0 0.0102421696671129 0 0.010089303880053 0 0 0 0 0 0 0 0 0 0 0 0 0 0 0 0.0480417361371281 0 0 0 0 0.112701048469098 0 0 0.33253534312489 0 0 0 0 0 0 0 0 0 0 0 0
0 0 0 0 0 0 0 0 0 0 0 0 0 0 0 0 0 0 0 0 0 0 0 0 0 0 0 0 0 0 0 0 0 0 0 0 0 0 0 0 0 0 0 0 0 0 0 0 0 0 0 0 0 0 0 0 0 0 0.00540879537812953 0 0 0 0 0 0 0 0 0 0 0 0 0 0 0 0 0 0 0 0 0 0 0 0 0 0 0 0 0 0 0 0 0 0 0 0 0 0 0 0 0 0 0 0 0 0 0 0 0 0 0 0 0 0 0 0 0 0 0 0 0 0 0 0 0 0 0 0 0 0 0 0 0 0 0 0 0 0 0 0 0 0 0 0 0 0 0 0 0 0 0 0 0 0 0 0 0 0 0 0 0 0 0 0 0 0 0.0218271756664863 0 0 0 0 0 0 0 0 0 0 0 0 0 0 0 0 0 0 0 0 0 0 0 0 0 0 0 0 0 0.0094064882302345 0.0111441390242872 0 0 0 0 0 0 0 0 0 0 0 0 0 0 0 0 0 0.277099382445052 0 0 0 0 0.00891976170784192 0 0 0 0 0 0.0550435363024911 0 0 0 0 0 0 0 0 0 0 0 0 0 0 0 0 0 0 0 0 0 0 0 0 0 0 0 0 0 0 0 0 0 0 0 0 0 0 0 0 0 0 0 0 0 0 0 0.012257930689748 0 0 0 0 0 0.0237464576297809 0 0.0173135457444489 0 0 0 0 0 0 0 0 0 0 0 0 0 0 0 0.0832561196089426 0 0 0 0 0.0265254016636724 0 0 0.448051265908885 0 0 0 0 0 0 0 0 0 0 0 0
0 0 0 0 0 0 0 0 0 0 0 0 0 0 0 0 0 0 0 0 0 0 0 0 0 0 0 0 0 0 0 0 0 0 0 0 0 0 0 0 0 0 0 0 0 0 0 0 0 0 0 0 0 0 0 0 0 0 0 0 0 0 0 0 0 0 0 0 0 0 0 0 0 0 0 0 0 0 0 0 0 0 0 0 0 0 0 0 0 0 0 0 0 0 0 0 0 0 0 0 0 0 0 0 0 0 0 0 0 0 0 0 0 0 0 0 0 0 0 0 0 0 0 0 0 0 0 0 0 0 0 0 0 0 0 0 0 0 0 0 0 0 0 0 0 0 0 0 0 0 0 0 0 0 0 0 0 0 0 0 0 0 0 0 0 0 0 0 0 0 0 0 0 0 0 0 0 0 0 0 0 0 0 0 0 0 0 0 0 0 0 0 0 0 0 0 0 0 0 0 0 0 0 0 0 0 0 0 0 0 0 0.487019284844602 0 0 0 0 0 0 0 0 0.296114883647061 0 0 0 0 0.216865831508337 0 0 0 0 0 0 0 0 0 0 0 0 0 0 0 0 0 0 0 0 0 0 0 0 0 0 0 0 0 0 0 0 0 0 0 0 0 0 0 0 0 0 0 0 0 0 0 0 0 0 0 0 0 0 0 0 0 0 0 0 0 0 0 0 0 0 0 0 0 0 0 0 0 0 0 0 0 0 0 0 0 0 0 0 0 0 0 0 0 0 0 0
0 0 0 0 0 0 0 0 0 0 0 0 0 0 0 0 0 0 0 0 0 0 0 0 0 0 0 0 0 0 0 0 0 0 0 0 0 0 0 0 0 0 0 0 0 0 0 0 0 0 0 0 0 0 0 0 0 0 0 0 0 0 0 0 0 0 0 0 0 0 0 0 0 0 0 0 0 0 0 0 0 0 0 0 0 0 0 0 0 0 0 0 0 0 0 0 0 0 0 0 0 0 0 0 0 0 0 0 0 0 0 0 0 0 0 0 0 0 0 0 0 0 0 0 0 0 0 0 0 0 0 0 0 0 0 0 0 0 0 0 0 0 0 0 0 0 0 0 0 0 0 0 0 0 0 0 0 0 0 0 0 0 0 0 0 0 0 0 0 0 0 0 0 0 0 0 0 0 0 0 0 0 0 0.00925160868501594 0 0 0 0 0 0 0 0 0 0 0 0 0.0443569982477697 0 0.114302801739947 0 0 0 0 0 0 0 0 0 0 0 0 0 0 0 0 0 0 0 0.0176454123518365 0.227860696458141 0.0171846196605444 0 0.202696539741842 0 0 0 0 0 0 0.0173423963615569 0 0 0 0 0 0 0 0 0 0 0 0 0 0 0.0322131788093829 0.0170645767800138 0 0 0 0 0 0 0.0364292773478835 0 0.0144632563078358 0 0 0 0 0 0 0 0 0 0 0 0 0 0 0 0 0 0 0 0 0 0 0 0 0 0 0 0 0 0 0 0 0 0 0 0 0 0 0 0 0 0.0268487163208363 0 0 0 0 0 0 0 0 0 0 0.0947398899670922 0.0486219739330003 0.0789780572873016 0 0 0 0 0 0 0 0
0 0 0 0 0 0 0 0 0 0 0 0 0 0 0 0 0 0 0 0 0 0 0 0 0 0 0 0 0 0 0 0 0 0 0 0 0 0 0 0 0 0 0 0 0 0 0 0 0 0 0 0 0 0 0 0 0 0 0 0 0 0 0 0 0 0 0 0 0 0 0 0 0 0 0 0 0 0 0 0 0 0 0 0 0 0 0 0 0 0 0 0 0 0 0 0 0 0 0 0 0 0 0 0 0 0 0 0 0.0168189971251397 0 0 0 0 0 0 0 0 0 0 0 0 0 0 0 0 0 0 0 0 0 0 0 0 0 0 0 0 0 0 0 0 0 0 0 0 0 0 0 0 0 0 0 0 0 0 0 0 0 0 0 0 0 0 0 0 0 0 0 0 0 0 0 0 0 0 0 0 0 0 0 0 0 0 0 0 0 0 0 0 0 0 0 0 0 0 0 0 0 0 0 0 0 0 0 0 0 0 0 0 0.0483910050326126 0 0 0 0 0 0 0 0.0223482250118468 0 0.451360974846231 0 0 0.0231421920137433 0 0 0 0 0 0 0.0515143361332243 0 0 0 0.129969307849211 0 0 0 0 0 0 0 0 0 0 0 0 0 0 0 0 0.0231941285226737 0 0 0 0.0054061062187949 0 0 0 0 0 0 0 0 0 0 0 0 0 0.0372972245303527 0 0 0 0 0 0 0 0 0 0 0.0662977478364068 0 0 0 0 0 0 0 0 0 0 0 0 0 0 0 0 0 0 0 0 0 0 0 0 0 0 0 0 0.124259754879763 0 0 0 0 0 0 0 0 0
0 0 0 0 0 0 0 0 0 0 0 0 0 0 0 0 0 0 0 0 0 0 0 0 0 0 0 0 0 0 0 0 0 0 0 0 0 0 0 0 0 0 0 0 0 0 0 0 0 0 0 0 0 0 0 0 0 0 0 0 0.00641504399334492 0 0 0 0 0 0 0 0 0 0 0 0 0 0 0 0 0 0 0 0 0 0 0 0 0 0 0 0 0 0 0 0 0 0 0 0 0 0 0 0 0 0 0 0 0 0 0 0 0 0 0 0 0 0 0 0 0 0 0 0 0 0 0 0 0 0 0 0.0121609149529965 0 0 0 0 0 0 0 0 0 0 0 0 0 0 0 0 0 0 0 0 0 0 0 0 0 0 0 0 0 0 0 0 0 0.0698429101986895 0 0 0 0 0 0 0 0 0 0 0 0.022674194535036 0 0.033240615312591 0 0 0.033648953500184 0 0 0 0.0929741634349648 0.0289357130639441 0 0 0 0 0 0 0 0.0252952451432001 0.00782130965066084 0 0 0 0 0 0 0 0 0 0 0 0.00972575020808427 0 0 0.024298002203362 0 0 0 0 0 0.00429361186818433 0.00488325343372806 0 0.057574452668709 0.0900478153228525 0 0.0170557835591597 0.0308042423360684 0.01749320370227 0 0 0 0 0 0 0.019597445679649 0 0 0 0.0934439573627166 0 0 0 0 0 0 0 0 0 0.00447336002089542 0 0 0 0 0 0.00682002210012317 0.0102117262840906 0 0 0 0.00153603872294059 0 0 0 0 0 0 0 0 0 0 0 0 0 0 0 0 0 0 0 0 0 0 0 0 0.0111741115139892 0 0.0112057556745319 0 0 0 0.00534805351096123 0 0 0 0 0 0.0378208720467999 0 0.00538723513714155 0 0 0 0 0 0 0 0 0 0 0 0 0.00646481899183264 0.0662060641747149 0.131125359691583 0 0 0 0 0 0 0 0 0
0 0 0 0 0 0 0 0 0 0 0 0 0 0 0 0 0 0 0 0 0 0 0 0 0 0 0 0 0 0 0 0 0 0 0 0 0 0 0 0 0 0 0 0 0 0 0 0 0 0 0 0 0 0 0 0 0 0 0 0 0 0 0 0 0 0 0 0 0 0 0 0 0 0 0 0 0 0 0 0 0 0 0 0 0 0 0 0 0 0 0 0 0 0 0 0 0 0 0 0 0 0 0 0 0 0 0 0 0 0 0 0 0 0 0 0 0 0 0 0 0 0 0 0 0 0 0 0 0 0 0 0 0 0 0 0 0 0 0 0 0 0 0 0 0 0 0 0 0 0 0 0 0 0 0 0 0 0 0 0 0 0 0.0265482449890782 0 0 0.0107830815969088 0 0 0 0 0 0 0 0 0 0 0.074248687548236 0 0 0.032614228372362 0 0 0 0 0 0 0 0 0 0 0 0 0 0.0949394005077087 0 0 0 0 0 0 0 0 0 0 0 0 0 0 0 0 0 0.119550354787055 0 0 0 0 0.0408127326030116 0.0146726810916841 0 0.0576342747253844 0 0 0 0 0 0.0441519349527298 0 0 0 0 0 0 0 0 0 0 0 0 0 0 0 0 0 0 0 0 0 0 0 0 0 0 0 0 0 0 0 0 0 0 0 0.00806358906366863 0 0 0 0 0 0 0 0 0 0.0742383164862205 0.13992096021306 0.0442108442737015 0.0918498580324559 0 0 0 0 0 0 0.0111647124167911 0 0 0 0.0757170939076841 0 0 0 0 0 0 0 0 0 0 0 0 0 0 0 0 0 0 0 0 0 0.0139906787815314 0 0.0248883256507288 0 0 0 0 0 0 0 0
0 0 0 0 0 0 0 0 0 0 0 0 0 0 0 0.0251599314116716 0 0 0 0 0 0 0 0 0 0 0 0 0 0 0 0 0 0 0 0 0 0 0 0 0 0 0 0 0 0 0 0 0 0 0 0 0 0 0 0 0 0 0 0 0 0 0 0 0 0 0 0 0 0 0.0170646298491742 0 0 0 0 0 0 0 0 0 0 0 0 0 0 0 0 0 0 0 0 0 0 0 0 0 0 0 0 0 0 0 0 0 0 0 0 0 0 0 0 0 0 0 0 0 0 0 0 0 0 0 0 0 0 0 0 0 0 0 0 0 0 0 0 0 0 0 0.00498173573061679 0 0 0 0 0 0 0 0 0 0 0 0 0 0 0 0 0 0 0 0 0 0 0 0 0 0 0 0 0 0 0 0 0 0 0 0 0 0 0 0 0 0 0 0 0.41828410019858 0 0 0 0 0 0 0 0 0 0 0 0 0 0 0 0 0 0 0 0 0 0 0 0 0 0 0 0 0.0695135324547311 0.0313539133052959 0 0 0 0 0 0.132290670084706 0 0 0 0 0 0 0 0 0 0.127824200296882 0 0 0 0 0 0 0 0 0.0899399497872571 0 0 0 0 0 0 0 0 0 0 0 0 0 0 0 0 0 0 0 0 0 0 0 0 0 0 0 0 0 0 0 0 0 0 0 0 0 0 0 0 0 0 0 0 0 0 0 0 0 0 0 0 0 0.0700436369881334 0 0 0 0 0 0 0 0 0 0 0 0 0 0 0 0.0135436998929522 0 0 0 0 0 0 0 0 0
0 0 0 0 0 0 0 0 0 0 0 0 0 0 0 0 0 0 0 0 0 0 0 0 0 0 0 0 0 0 0 0 0 0 0 0 0 0 0 0 0 0 0 0 0 0 0 0 0 0 0 0 0 0 0 0 0 0 0 0 0 0 0 0 0 0 0 0 0 0 0 0 0 0 0 0 0 0 0 0 0 0 0 0 0 0 0 0 0 0 0 0 0 0 0 0 0 0 0 0 0 0 0 0 0 0 0 0 0 0 0 0 0 0 0 0 0 0 0 0 0 0 0 0 0 0 0 0 0 0 0 0 0 0 0 0 0 0 0 0 0 0 0 0 0 0 0 0 0 0 0 0 0 0 0 0 0 0 0 0 0 0 0 0 0 0 0 0 0 0 0 0 0 0 0 0 0 0 0 0 0 0 0 0.00877968504615247 0 0 0 0 0 0 0 0 0 0 0 0 0.0217311740794668 0 0.0879731161375086 0 0 0 0 0 0 0 0 0 0 0 0 0 0 0 0 0 0 0.131164612778988 0.0118239780722191 0.0448001329089377 0 0 0 0 0 0 0 0 0 0 0 0 0 0 0 0 0 0 0 0 0 0 0 0.0414541566921052 0.0660756421323144 0.0187875295481936 0 0 0 0 0.162715096974409 0 0.0118077948925925 0 0.00989230996658154 0 0 0 0 0 0 0 0 0 0 0 0 0 0 0 0 0 0 0 0 0 0 0 0 0 0 0 0 0 0 0 0 0 0 0 0.0288487442722832 0 0 0 0 0 0.0183128844789894 0 0 0.0109509150781283 0 0 0 0 0 0 0 0.0904909291398773 0.169432871398361 0.048142312257354 0 0 0 0.0168161141455379 0 0 0 0
0 0 0 0 0 0 0 0 0 0 0 0 0.00601896087410467 0 0 0 0 0 0 0 0 0 0.00193472178936723 0 0 0 0 0 0 0 0 0 0 0 0 0 0 0 0 0 0 0 0 0 0.0350060901174282 0.00400283304203141 0 0.00506591191317451 0 0.0187111814156723 0 0 0 0 0 0 0 0 0 0 0 0 0 0.00443957882657906 0 0.00866588166993681 0 0 0 0 0 0 0 0 0.075631356003821 0 0 0 0 0 0 0 0 0 0 0 0 0 0 0 0 0 0 0 0 0 0 0 0 0 0 0 0 0 0 0 0 0 0 0 0 0 0 0 0 0 0 0 0 0 0.00430753314902455 0 0 0 0 0 0 0 0.00220249874504019 0 0 0 0 0 0 0 0 0 0 0 0 0 0 0 0 0 0 0 0 0 0 0 0 0 0 0 0 0 0 0 0 0 0 0 0 0 0 0 0.0155973000284909 0.0161985268946691 0.20486127790495 0.323668089672958 0 0 0 0 0 0 0 0.0184570274075384 0 0 0 0.00353616511069431 0.0152199944861671 0 0 0.0112872918877603 0 0.00867715948770705 0.0918686130002666 0 0 0 0 0 0 0 0 0 0 0 0 0.00964195414808761 0 0 0 0 0 0 0 0 0 0 0 0 0 0 0 0 0 0 0 0 0 0 0 0.00308408591186569 0.00598179603157594 0.00807559424882191 0 0 0 0 0 0 0 0 0 0 0 0 0 0 0 0 0 0 0 0 0 0 0 0 0 0 0 0.0123549887859001 0 0 0 0 0.00179683378054417 0 0 0 0 0 0 0 0 0 0 0 0 0 0 0 0 0 0 0 0 0.0673064305893463 0 0 0 0 0 0 0 0.0164003230764764 0 0 0 0 0 0 0 0 0 0 0 0 0 0 0 0 0 0 0 0 0 0 0 0 0 0
0 0 0 0 0 0 0 0 0 0 0 0 0 0 0 0 0 0 0 0 0 0 0 0 0 0 0 0 0 0 0 0 0 0 0 0 0 0 0 0 0 0 0 0 0 0 0 0 0 0 0 0 0 0 0 0 0 0 0 0 0 0 0 0 0 0 0 0 0 0 0 0 0 0 0 0 0 0 0 0 0 0 0 0 0 0 0 0 0 0 0 0 0 0 0 0 0 0 0 0 0 0 0 0 0 0 0 0 0 0 0 0 0 0 0 0 0 0 0 0 0 0 0 0 0 0 0 0 0 0 0 0 0 0 0 0 0 0 0 0 0 0 0 0 0 0 0 0 0 0 0 0 0 0 0 0 0 0 0 0 0 0 0 0 0 0 0 0 0 0 0 0 0 0 0 0 0 0 0 0 0 0 0 0 0 0 0 0 0.0125425938460824 0 0 0 0 0 0 0 0 0 0 0 0 0 0 0 0 0 0 0 0 0 0 0 0 0 0 0 0 0 0 0 0 0 0 0 0 0 0 0 0 0 0 0 0 0 0 0 0 0 0.275313426141891 0.0753670848566885 0 0 0 0 0 0 0 0 0 0 0 0 0 0 0 0 0 0.00928693036135079 0 0 0 0 0 0 0 0 0 0 0 0 0 0 0 0 0 0 0 0 0 0 0 0 0 0 0.047069482592303 0 0 0.00763205002898412 0 0 0.00919315117127633 0 0 0.151759054655906 0.0855400012059859 0.00860635428800337 0 0 0 0.16449310976976 0 0 0 0 0.0285645961331707 0 0.0148443752092835 0 0 0 0 0 0 0.0749684646034225 0.0156262170372049 0.0089180354930065 0.0102750726056814 0
0 0 0 0 0 0 0 0 0 0 0 0 0 0 0 0 0 0 0 0 0 0 0 0 0 0 0 0 0 0 0 0 0 0 0 0 0 0 0 0 0 0 0 0 0 0 0 0 0 0 0 0 0 0 0 0 0 0 0 0 0 0 0 0 0 0 0 0 0 0 0 0 0 0 0 0 0 0 0 0 0 0 0 0 0 0 0 0 0 0 0 0 0 0 0 0 0 0 0 0 0 0 0 0 0 0 0 0 0 0 0 0 0 0 0 0 0 0 0 0 0 0 0 0 0 0 0 0 0 0 0 0 0 0 0 0 0 0 0 0 0 0 0 0 0 0 0 0 0 0 0 0 0 0 0 0 0 0 0 0 0 0 0 0 0 0 0 0 0 0 0 0 0 0 0 0 0 0 0 0 0 0 0 0 0 0 0 0 0 0 0 0 0 0.0689195078840417 0 0 0 0 0 0 0 0 0 0 0 0 0 0 0 0 0 0 0 0 0.118793922207605 0.199083275169287 0.058437260701675 0 0 0 0.086320316174209 0 0 0 0 0 0.161257053936209 0 0 0 0 0 0 0 0 0 0 0 0 0 0 0 0 0 0 0 0 0 0 0 0 0 0 0 0 0 0 0 0 0 0 0 0 0 0 0 0 0 0 0 0 0 0 0 0 0 0 0 0 0 0 0 0 0 0 0 0 0 0 0 0 0 0 0 0 0 0 0 0 0 0 0 0.307188663926974 0 0 0 0 0 0 0 0 0 0 0 0 0 0 0
0 0 0 0 0 0 0 0 0 0 0 0 0 0 0 0 0 0 0 0 0 0 0 0 0 0 0 0 0 0 0 0 0 0 0 0 0 0 0 0 0 0 0 0 0 0 0 0 0 0 0 0 0 0 0 0 0 0 0 0 0 0 0 0 0 0 0 0 0 0 0 0 0 0 0 0 0 0 0 0 0 0 0 0 0 0 0 0 0 0 0 0 0 0 0 0 0 0 0 0 0 0 0 0 0 0 0 0 0 0 0 0 0 0 0 0 0 0 0 0 0 0 0 0 0 0 0 0 0 0 0 0 0 0 0 0 0 0 0 0 0 0 0 0 0 0 0 0 0 0 0 0 0 0 0 0 0 0 0 0 0 0 0 0 0 0 0 0 0 0 0 0 0 0 0 0 0 0 0 0 0 0 0 0 0 0 0 0 0 0 0 0 0 0 0 0 0 0 0 0 0 0 0 0 0 0 0 0 0 0 0 0 0 0 0 0 0 0 0 0 0 0 0 0 0 1 0 0 0 0 0 0 0 0 0 0 0 0 0 0 0 0 0 0 0 0 0 0 0 0 0 0 0 0 0 0 0 0 0 0 0 0 0 0 0 0 0 0 0 0 0 0 0 0 0 0 0 0 0 0 0 0 0 0 0 0 0 0 0 0 0 0 0 0 0 0 0 0 0 0 0 0 0 0 0 0 0 0 0 0 0 0 0 0 0 0 0 0
0 0 0 0 0 0 0 0 0 0 0 0 0 0 0 0 0 0 0 0 0 0 0 0 0 0 0 0 0 0 0 0 0 0 0 0 0 0 0 0 0 0 0 0 0 0.0179036682440382 0 0 0 0 0 0 0 0 0 0 0 0 0 0 0.0206045719289128 0 0 0.072385574979231 0 0 0 0 0 0 0 0 0 0 0 0 0 0 0 0 0 0 0 0 0 0 0 0 0 0 0 0 0 0 0 0 0 0 0 0 0 0 0 0 0 0 0 0 0 0 0 0 0 0 0 0 0 0 0 0 0 0 0 0 0 0 0 0 0 0 0 0 0 0 0 0 0 0 0 0 0 0 0 0 0 0 0 0 0 0 0 0 0 0 0 0 0 0 0 0 0 0 0 0 0 0 0 0 0 0 0.0254157741621455 0.0265208078213692 0 0 0 0 0 0 0 0 0 0 0 0 0 0 0.102541937866909 0 0 0 0.0195619952734881 0 0 0 0 0 0 0 0 0.229249051266123 0 0 0 0.0566762908145405 0 0 0 0 0 0 0 0 0 0 0 0 0 0 0 0 0 0 0 0.0230180596185469 0 0 0 0 0 0.146572522838004 0 0.0506158557571441 0.0984838409302404 0.110450048499308 0 0 0 0 0 0 0 0 0 0 0 0 0 0 0 0 0 0 0 0 0 0 0 0 0 0 0 0 0 0 0 0 0 0 0 0 0 0 0 0 0 0 0 0 0 0 0 0 0 0 0 0 0 0 0 0 0 0 0 0 0 0 0 0 0 0 0 0 0 0 0 0 0 0 0 0 0 0 0 0 0 0 0 0
0 0 0 0 0 0 0 0 0 0 0 0 0 0 0 0 0 0 0 0 0 0 0 0 0 0 0 0 0 0 0 0 0 0 0 0 0 0 0 0 0 0 0 0 0 0 0 0 0 0 0 0 0 0 0 0 0 0 0 0 0.0251355227571963 0 0 0.0466658944800441 0 0 0 0 0 0 0 0 0 0 0 0 0 0 0 0 0 0 0 0 0 0 0 0 0 0 0 0 0 0 0 0 0 0 0 0 0 0 0 0 0 0 0 0 0 0 0 0 0 0 0 0 0 0 0 0 0 0 0 0 0 0 0 0 0 0 0 0 0 0 0 0 0 0 0 0 0 0 0 0 0 0 0 0 0 0 0 0 0 0 0 0 0 0 0 0 0 0 0 0 0 0 0 0 0 0 0 0.0566405660934429 0 0 0 0 0 0 0 0 0 0 0 0 0 0 0.0292533288002769 0 0 0 0 0 0 0 0 0 0 0 0 0.0721434643665449 0.0308767966389399 0 0 0.143853455599011 0.0499014357423454 0 0 0 0 0 0 0 0 0 0 0 0 0 0 0 0 0 0 0.0357446526302341 0 0 0 0 0 0.472586377916338 0 0.0371985049756266 0 0 0 0 0 0 0 0 0 0 0 0 0 0 0 0 0 0 0 0 0 0 0 0 0 0 0 0 0 0 0 0 0 0 0 0 0 0 0 0 0 0 0 0 0 0 0 0 0 0 0 0 0 0 0 0 0 0 0 0 0 0 0 0 0 0 0 0 0 0 0 0 0 0 0 0 0 0 0 0 0 0 0 0 0 0
0 0 0 0 0 0 0 0 0 0 0 0 0 0 0 0 0 0 0 0 0 0 0 0 0 0 0 0 0 0 0 0 0 0 0 0 0 0 0 0 0 0 0 0 0 0.0104873717199078 0 0 0 0 0 0 0 0 0 0 0 0 0 0 0.0153716633997918 0 0 0.0183667826945411 0 0 0 0 0 0 0 0 0 0 0 0 0 0 0 0 0 0 0 0 0 0 0 0 0 0 0 0 0 0 0 0 0 0 0 0 0 0 0 0 0 0 0 0 0 0 0 0 0 0 0 0 0 0 0 0 0 0 0 0 0 0 0 0 0 0 0 0 0 0 0 0 0 0 0 0 0 0 0 0 0 0 0 0 0 0 0 0 0 0 0 0 0 0 0 0 0 0 0 0 0 0 0 0 0 0 0 0.030388010572295 0 0 0 0 0 0 0 0 0 0 0 0.0422421756982722 0 0 0 0 0 0 0.00742313608544459 0 0.0269731915323749 0 0 0 0 0 0 0.0172133123610411 0.0105397942737976 0 0 0.033794331976061 0 0.0138682105974563 0 0 0 0 0 0 0.0312765885600116 0 0 0 0 0.00770142676346135 0.0180625459879615 0.0344430144452585 0 0.0523113687705134 0 0.0209775905384939 0 0 0 0.0510142415347763 0.205438971713586 0 0 0.0363305008215654 0 0.30689247852806 0 0 0 0 0 0 0 0 0 0 0 0 0 0 0 0 0 0 0 0 0 0 0 0 0 0 0 0 0 0 0 0 0 0 0 0 0 0 0 0 0 0 0 0 0 0 0 0 0 0 0 0 0 0 0 0 0 0 0 0 0 0 0 0 0 0 0 0 0 0 0 0 0 0 0.00888329142532874 0 0 0 0 0 0 0 0 0
0 0 0 0 0 0 0 0 0 0 0 0 0 0 0 0 0 0 0 0 0 0 0 0 0 0 0 0 0 0 0 0 0 0 0 0 0 0 0 0 0 0 0 0 0 0 0 0 0 0 0 0 0 0 0 0 0 0 0 0 0 0 0 0 0 0 0 0 0 0 0 0 0 0 0 0 0 0 0 0 0 0 0 0 0 0 0 0 0 0 0 0 0 0 0 0 0 0 0 0 0 0 0 0 0 0 0 0 0 0 0 0 0 0 0 0 0 0 0 0 0 0 0 0 0 0 0 0 0 0 0 0 0 0 0 0 0 0 0 0 0 0 0 0 0 0 0 0 0 0 0 0 0 0 0 0 0 0 0 0 0 0 0 0 0 0 0 0 0 0 0 0 0 0 0 0 0 0 0 0 0 0 0 0 0 0 0 0 0 0 0 0 0 0 0 0 0 0.197170858791235 0 0 0 0 0 0 0 0 0 0 0 0 0 0 0 0.141393865335241 0 0 0 0 0 0 0 0 0 0 0 0 0 0 0 0 0 0 0 0 0 0 0 0 0.146252185352684 0 0 0 0.248892204655083 0 0 0 0 0 0 0 0 0 0 0 0 0 0 0 0 0 0 0 0 0 0 0 0 0 0 0 0 0 0 0 0 0 0 0 0 0 0 0 0 0 0 0 0 0 0 0 0 0 0.141705520087323 0.124585365778435 0 0 0 0 0 0 0 0 0 0 0 0 0 0 0 0 0 0 0 0 0 0 0 0
0 0 0 0 0 0 0 0 0 0 0 0 0 0 0 0.00983534852915925 0 0 0 0 0 0.0687879399836518 0 0.0305235212365479 0 0 0 0 0 0 0 0 0 0 0 0 0 0 0 0 0 0 0 0 0 0 0 0 0 0 0 0 0 0 0 0 0 0 0 0 0 0.0188054189499422 0 0 0 0 0 0 0 0 0.0479338537817267 0 0.0280042566294676 0 0 0 0 0 0 0 0 0 0 0 0 0 0 0 0 0 0 0 0 0 0 0 0 0 0 0 0 0 0 0 0 0 0 0 0 0 0 0 0 0 0 0 0 0 0 0 0 0 0 0 0 0 0 0 0 0 0 0 0 0 0 0 0 0 0.00597580783644216 0 0 0 0 0 0 0 0 0 0 0 0 0 0 0 0 0 0 0 0 0 0 0 0 0 0 0 0 0 0 0 0 0 0 0 0 0 0 0 0 0 0 0 0 0.161752341482154 0 0.0761787966887267 0.108685458339283 0 0 0 0 0 0 0 0 0 0 0 0 0 0 0 0 0.0743134957038416 0 0 0 0 0 0 0 0 0 0.0556938013361568 0 0 0 0 0 0 0 0 0 0 0 0 0 0.0358716682284812 0.0329270815006952 0.0739771343628518 0 0 0 0 0 0 0 0 0.0537292544892564 0 0 0 0 0 0 0 0 0 0 0 0 0 0 0 0 0 0 0 0 0 0 0 0 0 0 0 0 0 0 0 0 0 0 0 0 0 0 0 0 0 0 0 0 0 0 0 0 0 0 0 0 0.0211850260255833 0.0381727822669338 0.057647012629098 0 0 0 0 0 0 0 0 0 0 0 0 0 0 0 0 0 0 0 0 0 0 0 0
0 0 0 0 0 0 0 0 0 0 0 0 0 0 0 0 0 0 0 0 0 0 0 0 0 0 0 0 0 0 0 0 0 0 0 0 0 0 0 0 0 0 0 0 0 0 0 0 0 0 0 0 0 0 0 0 0 0 0 0 0 0 0 0 0 0 0 0 0 0 0 0 0 0 0 0 0 0 0 0 0 0 0 0 0 0 0 0 0 0 0 0 0 0 0 0 0 0 0 0 0 0 0 0 0 0 0 0 0 0 0 0 0 0 0 0 0 0 0 0 0 0 0 0 0 0 0 0 0 0 0 0 0 0 0 0 0 0 0 0 0 0 0 0 0 0 0 0 0 0 0 0 0 0 0 0 0 0 0 0 0 0 0 0 0 0 0 0 0 0 0 0 0 0 0 0 0 0 0 0 0 0 0 0 0 0 0 0 0 0 0 0 0 0 0 0 0 0 0 0 0 0 0 0 0 0 0 0 0 0 0 0 0 0 0 0 0 0 0 0 0 0 0 0 0 0 0 0.20966933455507 0 0 0 0 0 0.79033066544493 0 0 0 0 0 0 0 0 0 0 0 0 0 0 0 0 0 0 0 0 0 0 0 0 0 0 0 0 0 0 0 0 0 0 0 0 0 0 0 0 0 0 0 0 0 0 0 0 0 0 0 0 0 0 0 0 0 0 0 0 0 0 0 0 0 0 0 0 0 0 0 0 0 0 0 0 0 0 0 0 0 0 0 0
0 0 0 0 0 0 0 0 0 0 0 0 0 0 0 0 0 0 0 0 0 0 0 0 0 0 0 0 0 0 0 0 0 0 0 0 0 0 0 0 0 0 0 0 0 0.010805058665888 0 0 0 0 0 0 0 0 0 0 0 0 0 0 0.018502169557559 0 0 0 0 0 0 0 0 0 0 0 0 0 0 0 0 0 0 0 0 0 0 0 0 0 0 0 0 0 0 0 0 0 0 0 0 0 0 0 0 0 0 0 0 0 0 0 0 0 0 0 0 0 0 0 0 0 0 0 0 0 0 0 0 0 0 0 0.0234237240029202 0 0 0 0 0 0 0 0 0 0 0 0 0 0 0 0 0 0 0 0 0 0 0 0 0 0 0 0 0 0 0 0 0 0 0 0 0 0 0 0 0 0 0 0.00904945489670921 0 0.0220341481023747 0 0 0 0 0.00886718348735242 0 0 0 0.00738184806665335 0.011395866224276 0 0 0 0 0 0.0151063318543793 0 0.0418343130624003 0 0 0 0 0 0 0.00619837079772477 0 0 0 0 0 0.0187654727869556 0 0 0.189880103297706 0.0201524150344715 0.00946906321390423 0 0 0 0 0 0 0 0.0379905560364708 0.136910542883859 0 0 0 0 0 0 0 0.0320471023503841 0 0.255841050801536 0 0 0.107711419871978 0 0 0 0 0 0 0 0 0 0 0 0 0 0 0 0 0 0 0 0 0 0 0 0 0 0 0 0 0 0 0 0 0 0 0 0 0 0 0 0 0 0 0 0 0 0 0 0 0 0 0 0 0 0 0 0 0 0 0 0 0 0 0 0 0 0 0 0 0 0 0 0 0 0 0.00658243134054112 0.0100513736639562 0 0 0 0 0 0 0 0 0
0 0 0 0 0 0 0 0 0 0 0 0 0 0 0 0 0 0 0 0 0 0 0 0 0 0 0 0 0 0 0 0 0 0 0 0 0 0 0 0 0 0 0 0 0 0 0 0 0 0 0 0 0 0 0 0 0 0 0 0 0 0 0 0 0 0 0 0 0 0 0 0 0 0 0 0 0 0 0 0 0 0 0 0 0 0 0 0 0 0 0 0 0 0 0 0 0 0 0 0 0 0 0 0 0 0 0 0 0 0 0 0 0 0 0 0 0 0 0 0 0 0 0 0 0 0 0 0 0 0 0 0 0 0 0 0 0 0 0 0 0 0 0 0 0 0 0 0 0 0 0 0 0 0 0 0 0 0 0 0 0 0 0 0 0 0 0 0 0 0 0 0 0 0 0 0 0 0 0.0111203903050216 0 0 0 0 0 0 0 0 0 0 0 0 0 0 0 0 0 0 0 0 0 0 0 0 0 0 0 0 0 0 0 0 0 0 0 0 0 0 0 0 0 0 0 0 0 0 0 0 0 0 0 0 0 0 0 0 0.0119629190314568 0.0589887034474928 0 0 0 0 0 0 0 0.0249686537997908 0.139307083319537 0.136558937341545 0.10162887519123 0.0174792169763858 0 0 0 0.031758510946312 0.0585715524815902 0.0224269307156303 0.0707856844458998 0 0.00662593988478935 0.0126625731246099 0.0115569143122028 0 0 0 0 0 0 0 0 0 0 0 0 0 0 0 0 0 0 0 0 0 0 0 0 0 0 0 0 0 0 0 0 0 0 0.0876349155019379 0 0 0 0.0808827235870726 0.0232947931115016 0.0625428736589181 0 0 0 0 0 0 0 0.0208847053890814 0 0.00835710342799487 0 0 0 0 0 0 0
0 0 0 0 0 0 0 0 0 0 0 0 0 0 0 0 0 0 0 0 0 0 0 0 0 0 0 0 0 0 0 0 0 0 0 0 0 0 0 0 0 0 0 0 0 0 0 0 0 0 0 0 0 0 0 0 0 0 0 0 0 0 0 0 0 0 0 0 0 0 0 0 0 0 0 0 0 0 0 0 0 0 0 0 0 0 0 0 0 0 0 0 0 0 0 0 0 0 0 0 0 0 0 0 0 0 0 0 0 0 0 0 0 0 0 0 0 0 0 0 0 0 0 0 0 0 0 0 0 0 0 0 0 0 0 0 0 0 0 0 0 0 0 0 0 0 0 0 0 0 0 0 0 0 0 0 0 0 0 0 0 0 0 0 0 0 0 0 0 0 0 0 0 0 0 0 0 0 0 0 0 0 0 0 0 0 0 0 0 0 0 0 0 0 0 0 0 0 0 0 0 0 0 0 0 0 0 0 0 0 0 0 0 0 0 0 0 0 0 0 0 0 0 0 0 0 0 0 0 0 0 0 0 0 0.00569515542493585 0 0.178449900721843 0 0 0 0 0 0 0 0 0 0.177995327842932 0.0155368489745532 0 0.00823944927544971 0 0 0.0175437141103591 0.0179411180839827 0 0.107530218772522 0.126016633060842 0 0.0521103139626642 0.0229952229410562 0 0 0 0 0 0 0 0 0 0 0 0 0 0 0 0 0 0 0 0 0 0 0 0 0 0 0 0 0 0 0 0 0 0 0 0 0 0 0 0 0.269946096828859 0 0 0 0 0 0 0 0 0 0 0 0 0 0 0 0 0
0 0 0 0 0 0 0 0 0 0 0 0 0 0 0 0 0 0 0 0 0 0 0 0 0 0 0 0 0 0 0 0 0 0 0 0 0 0 0 0 0 0 0 0 0 0 0 0 0 0 0 0 0 0 0 0 0 0 0 0 0 0 0 0 0 0 0 0 0 0 0 0 0 0 0 0 0 0 0 0 0 0 0 0 0 0 0 0 0 0 0 0 0 0 0 0 0 0 0 0 0 0 0 0 0 0 0 0 0 0 0 0 0 0 0 0 0 0 0 0 0 0 0 0 0 0 0 0 0 0 0 0 0 0 0 0 0 0 0 0 0 0 0 0 0 0 0 0 0 0 0 0 0 0 0 0 0 0 0 0 0 0 0 0 0 0 0 0 0 0 0 0 0 0 0 0 0 0 0 0 0 0 0 0 0 0 0 0.000817134934022031 0.00289353561568308 0.00366877410472934 0 0 0 0 0 0 0 0 0 0 0 0 0 0 0 0 0 0 0 0 0 0 0 0 0 0 0 0 0 0 0 0 0 0 0 0 0 0 0 0 0 0 0 0 0.0132106123506247 0.0839463835920723 0 0 0 0 0 0 0 0 0 0.00295699181259162 0.237369309323256 0.0696786227269965 0.00234311722618395 0.00318915457831882 0 0 0.00266823255567993 0.0257470687581422 0 0.111159557127385 0.0328788116608084 0.0381084492249186 0.0395639125274728 0.0321280807005892 0 0 0 0 0 0 0 0 0 0 0 0 0 0 0 0 0 0 0 0 0 0 0 0 0 0 0 0 0 0 0 0 0 0 0 0 0 0 0.121940222581115 0.00263121282030951 0.156299937259931 0.00637879739218239 0 0 0 0 0 0 0 0 0 0 0.00746353988732726 0 0 0 0 0.00295854123966084
0 0 0 0 0 0 0 0 0 0 0 0 0 0 0 0 0 0 0 0 0 0 0 0 0 0 0 0 0 0 0 0 0 0 0 0 0 0 0 0 0 0 0 0 0 0 0 0 0 0 0 0 0 0 0 0 0 0 0 0 0 0 0 0 0 0 0 0 0 0 0 0 0 0 0 0 0 0 0 0 0 0 0 0 0.0301107762155732 0 0 0 0 0 0 0 0 0 0 0 0 0 0 0 0 0 0 0 0 0 0 0 0 0 0 0 0 0 0 0 0 0 0 0 0 0 0 0 0 0 0 0 0 0 0 0 0 0 0 0 0 0 0 0 0 0 0 0 0 0 0 0 0 0 0 0 0 0 0 0 0 0 0 0 0 0 0 0 0 0 0 0 0 0 0 0 0 0 0 0 0 0 0 0 0 0 0 0 0 0 0 0 0 0 0 0.0375721683312712 0 0 0 0 0 0.158317375574818 0 0 0 0 0 0 0 0 0 0 0 0 0 0 0 0 0 0 0 0 0 0 0 0 0 0 0 0 0 0 0 0 0 0 0 0 0 0 0 0 0 0 0 0.641479084880007 0.118852151856415 0 0 0 0 0 0 0 0 0 0 0 0 0 0 0 0 0 0 0 0 0 0 0 0 0 0 0 0 0 0 0 0 0 0 0 0 0 0 0 0 0 0 0 0 0 0 0 0 0 0 0 0.0136684431419157 0 0 0 0 0 0 0 0 0 0 0 0 0 0 0 0 0 0 0 0 0 0 0
0 0 0 0 0 0 0 0 0 0 0 0 0 0 0 0.00301934538138534 0 0 0 0 0 0 0 0 0 0 0 0 0 0 0 0 0 0 0 0 0 0 0 0 0.0227838008066448 0.00335230282803208 0 0 0 0 0 0 0 0 0 0.00371476025532474 0 0 0 0 0 0 0 0 0 0 0 0 0 0 0 0 0 0 0 0 0 0 0 0.00974564440325621 0 0 0 0 0 0 0 0 0 0 0 0 0 0 0 0 0 0 0 0 0 0 0 0 0 0 0 0 0 0 0 0 0 0 0 0 0 0 0 0 0 0 0 0 0 0 0 0 0 0 0 0 0 0 0 0 0 0 0 0 0 0 0 0 0 0 0 0 0 0 0 0 0 0 0 0 0 0 0 0 0 0 0 0 0 0 0 0 0 0 0 0 0 0 0 0 0 0 0 0 0 0 0 0 0 0 0 0.031721638907364 0 0 0 0 0 0 0 0.0199394657816611 0 0 0 0 0 0 0 0 0 0 0 0 0 0 0 0 0 0 0 0 0 0 0 0 0 0 0 0 0 0.0339565315501376 0 0 0.105747975246054 0 0 0 0 0 0.0143586597339444 0.0243429035462653 0 0 0 0 0 0 0 0.0419169683377691 0 0.0145402404619887 0.0250345641348028 0 0 0 0 0 0 0 0 0 0 0 0 0 0 0 0 0 0 0 0 0 0 0 0 0 0 0 0 0 0 0 0 0 0 0 0 0 0 0 0 0 0.0253011922007613 0 0 0 0 0 0 0 0.462684584242265 0.0488185176258826 0.0999115453289053 0 0 0 0 0.00910935922755541 0 0 0 0 0 0 0 0 0 0 0 0 0 0 0 0 0 0
0 0 0 0 0 0 0 0 0 0 0 0 0 0 0 0 0 0 0 0 0 0 0 0 0 0 0 0 0 0 0 0 0 0 0 0 0 0 0 0 0 0 0 0 0 0 0 0 0 0 0 0 0 0 0 0 0 0 0 0 0 0 0 0 0 0 0 0 0 0 0 0 0 0 0 0 0 0 0 0 0 0 0 0 0 0 0 0 0 0 0 0 0 0 0 0 0 0 0 0 0 0 0 0 0 0 0 0 0 0 0 0 0 0 0 0 0 0 0 0 0 0 0 0 0 0 0 0 0 0 0 0 0 0 0 0 0 0 0 0 0 0 0 0 0 0 0 0 0 0 0 0 0 0 0 0 0 0 0 0 0 0 0 0 0 0 0 0 0 0 0 0 0 0 0 0 0 0 0 0 0 0 0 0 0 0 0 0 0 0 0 0 0 0 0 0 0 0.198152903551818 0 0 0 0 0 0 0 0 0 0 0 0 0 0 0 0 0 0 0 0 0 0 0 0 0 0 0.0622583087234734 0 0 0 0 0 0 0 0 0 0 0 0 0 0.090148975639111 0 0 0.207705969012773 0.333158669862733 0 0 0 0 0 0 0 0 0 0 0 0 0 0 0 0 0 0 0 0 0 0 0 0 0 0 0 0 0 0 0 0 0 0 0 0 0 0 0 0 0 0 0 0 0 0 0 0 0 0 0 0.108575173210091 0 0 0 0 0 0 0 0 0 0 0 0 0 0 0 0 0 0 0 0 0 0 0
0 0 0 0 0 0 0 0 0 0 0 0 0 0 0 0 0 0 0 0 0 0 0 0 0 0 0 0 0 0 0 0 0 0 0 0 0 0 0 0 0 0 0 0 0 0 0 0 0 0 0 0 0 0 0 0 0 0 0 0 0 0 0 0 0 0 0 0 0 0 0 0 0 0 0 0 0 0 0 0 0 0 0 0 0 0 0 0 0 0 0 0 0 0 0 0 0 0 0 0 0 0 0 0 0 0 0 0 0 0 0 0 0 0 0 0 0 0 0 0 0 0 0 0 0 0 0 0 0 0 0 0 0 0 0 0 0 0 0 0 0 0 0 0 0 0 0 0 0 0 0 0 0 0 0 0 0 0 0 0 0 0 0 0 0 0 0 0 0 0 0 0 0 0 0 0 0 0 0 0 0 0 0 0 0 0 0 0 0 0 0 0 0 0 0 0 0 0 0 0 0 0 0 0 0 0 0 0 0 0 0 0 0 0 0 0 0 0 0 0 0 0 0 0 0 0 0 0 0 0 0 0 0 0 0 0 0 0 0 0 0 0 1 0 0 0 0 0 0 0 0 0 0 0 0 0 0 0 0 0 0 0 0 0 0 0 0 0 0 0 0 0 0 0 0 0 0 0 0 0 0 0 0 0 0 0 0 0 0 0 0 0 0 0 0 0 0 0 0 0 0 0 0 0 0 0 0 0 0 0 0 0 0 0 0 0 0 0
0 0 0 0 0 0 0 0 0 0 0 0 0 0 0 0 0 0 0 0 0 0 0 0 0 0 0 0 0 0 0 0 0 0 0 0.00408130760731007 0 0 0 0 0 0 0 0 0 0 0 0 0 0 0 0 0.00331202218100711 0 0 0 0 0 0 0 0 0 0 0 0 0 0 0 0 0 0 0 0 0 0 0 0 0 0 0 0 0 0.0130140864603996 0.0149488619387169 0.0342242736987687 0 0 0 0 0 0 0 0 0 0 0 0 0 0 0 0 0 0 0 0 0 0 0 0 0 0 0 0 0 0 0 0 0 0 0 0 0 0 0 0 0 0 0 0 0 0 0 0 0 0 0 0 0 0 0 0 0 0 0 0 0 0 0 0 0 0 0 0 0 0 0 0 0 0 0 0 0 0 0 0 0 0 0 0 0 0 0 0 0 0 0 0 0 0 0 0 0 0 0 0 0 0 0 0 0 0 0 0 0 0 0 0 0.311123130754098 0 0 0 0 0 0 0 0 0 0 0 0 0 0 0 0 0 0 0 0 0 0 0 0 0 0 0 0 0 0 0 0 0 0 0 0 0 0 0 0.184679376686488 0.0051150395670588 0.0339746862243566 0 0 0.330324871992221 0 0 0 0 0 0 0 0 0 0 0 0 0 0 0.00227095920520377 0 0 0 0 0 0 0 0 0 0 0 0 0 0 0 0 0 0 0 0 0 0 0 0 0 0 0 0 0 0 0 0 0 0 0 0 0.0423146377844813 0 0 0 0 0.0112513082221613 0 0 0 0 0.00206143715557959 0 0.00363980165341293 0 0 0 0 0 0 0.00366419886873698 0 0 0 0
0 0 0 0 0 0 0 0 0 0 0 0 0 0 0 0 0 0 0 0 0 0 0 0 0 0 0 0 0 0 0 0 0 0 0 0.00377229763219272 0 0 0 0 0 0 0 0 0 0 0 0 0 0 0 0 0.00390643949184775 0 0 0 0 0 0 0 0 0 0 0 0 0 0 0 0 0 0 0 0 0 0 0 0 0 0 0 0 0 0.0117230501738708 0.0157770546869367 0.0306048480945205 0 0 0 0 0 0 0 0 0 0 0 0 0 0 0 0 0 0 0 0 0 0 0 0 0 0 0 0 0 0 0 0 0 0 0 0 0 0 0 0 0 0 0 0 0 0 0 0 0 0 0 0 0 0 0 0 0 0 0 0 0 0 0 0 0 0 0 0 0 0 0 0 0 0 0 0 0 0 0 0 0 0 0 0 0 0 0 0 0 0 0 0 0 0 0 0 0 0 0 0 0 0 0 0 0 0 0 0 0 0 0 0 0.319793553914345 0 0 0 0.00661059521633514 0 0 0 0 0 0 0 0 0 0 0 0 0 0 0 0 0 0 0 0 0 0 0 0 0 0 0 0 0.0103318666728403 0 0 0 0 0 0 0.0411264760646551 0.0105851250580379 0.0654992227929306 0.0233769043768391 0.397026801946924 0 0 0 0 0 0 0 0 0 0 0 0 0.00065872249616735 0 0 0 0 0 0 0 0 0 0 0 0 0 0 0 0 0 0 0 0 0 0 0 0 0 0 0 0 0 0 0 0 0 0 0 0 0 0.00867878258809085 0 0.0379925953928164 0 0 0 0 0.00381407722609671 0 0 0 0 0 0 0.00134266475635865 0 0 0 0.00205018454253097 0.00202660276562484 0 0.00185050112569945 0.00145163298433869 0 0 0
0 0 0 0 0 0 0 0 0 0 0 0 0 0 0 0 0 0 0 0 0 0 0 0 0 0 0 0 0 0 0 0 0 0 0 0 0 0 0 0 0 0 0 0 0 0 0 0 0 0 0 0 0 0 0 0 0 0 0 0 0 0 0 0 0 0 0 0 0 0 0 0 0 0 0 0 0 0 0 0 0 0 0 0 0 0 0 0 0 0 0 0 0 0 0 0 0 0 0 0 0 0 0 0 0 0 0 0 0 0 0 0 0 0 0 0 0 0 0 0 0 0 0 0 0 0 0 0 0 0 0 0 0 0 0 0 0 0 0 0 0 0 0 0 0 0 0 0 0 0 0 0 0 0 0 0 0 0 0 0 0 0 0 0 0 0 0 0 0 0 0 0 0 0 0 0 0 0 0 0 0 0 0 0 0 0 0 0 0 0 0 0 0 0 0 0 0 0 0.205469352136426 0 0 0 0 0 0 0 0 0 0 0 0 0 0 0 0 0 0 0 0 0.0176289912117327 0 0 0.063789874071127 0 0 0 0 0 0 0 0 0 0 0 0 0 0 0 0 0 0 0 0 0 0.247438727735243 0.0201311586905078 0 0 0 0 0.445541896154963 0 0 0 0 0 0 0 0 0 0 0 0 0 0 0 0 0 0 0 0 0 0 0 0 0 0 0 0 0 0 0 0 0 0 0 0 0 0 0 0 0 0 0 0 0 0 0 0 0 0 0 0 0 0 0 0 0 0 0 0 0 0 0 0 0 0 0
0 0 0 0 0 0 0 0 0 0 0 0 0 0 0 0 0 0 0 0 0 0 0 0 0 0 0 0 0 0 0 0 0 0 0 0 0 0 0 0 0 0 0 0 0 0 0 0 0 0 0 0 0 0 0 0 0 0 0 0 0 0 0 0 0 0 0 0 0 0 0 0 0 0 0 0 0 0 0 0 0 0 0 0 0 0 0 0 0 0 0 0 0 0 0 0 0 0 0 0 0 0 0 0 0 0 0 0 0 0 0 0 0 0 0 0 0 0 0 0 0 0 0 0 0 0 0 0 0 0 0 0 0 0 0 0 0 0 0 0 0 0 0 0 0 0 0 0 0 0 0 0 0 0 0 0 0 0.00306133063075797 0 0 0 0 0.00293058480983264 0 0 0 0 0 0 0 0 0 0 0 0 0 0 0 0 0.00173490620742093 0 0 0 0.00422161609754025 0 0 0 0 0 0 0 0 0 0 0 0 0 0 0.0950208550376108 0 0 0 0 0 0 0 0 0 0 0 0 0 0 0 0 0 0 0.0110849302858902 0 0 0 0 0.0351374652086959 0 0 0 0 0 0 0 0 0 0 0 0.00645774465589371 0 0 0 0 0 0 0 0 0.085509240707766 0 0.101763699175198 0 0 0 0.0890679162135563 0.212110253601818 0 0.0756432842551866 0 0.0383047710715362 0 0 0 0.0062733620384858 0 0 0 0 0 0 0 0 0 0 0 0 0 0 0 0 0 0 0 0 0 0 0 0 0 0 0 0.00708105740094084 0 0 0.00747084037713942 0.0404783677572234 0 0 0 0 0 0.0500392148303919 0 0 0.00538406312717545 0 0 0 0 0 0 0 0 0.102024265726671 0 0.00398858168910066 0.00668079088611204 0.00853085820805604 0 0 0 0 0
0 0 0 0 0 0 0 0 0 0 0 0 0 0 0 0.00171397561853564 0 0 0 0 0 0 0 0 0 0 0 0 0 0 0 0 0 0 0 0 0 0 0 0 0 0 0 0 0 0 0 0 0 0 0 0 0 0 0 0 0 0 0 0 0 0 0 0 0 0 0 0 0 0 0 0 0 0 0 0 0 0 0 0 0 0 0 0 0 0 0 0 0 0 0 0 0 0 0 0 0 0 0 0 0 0 0 0 0 0 0 0 0 0 0 0 0 0 0 0 0 0 0 0 0 0 0 0 0 0 0 0 0 0 0 0 0 0 0 0 0 0 0 0 0 0 0 0 0 0 0 0 0 0 0 0 0 0 0 0 0.00213359574869061 0.0234412974640985 0 0.00642062664268203 0 0 0.0175334190021504 0.00343679827233732 0 0 0.0165280525099649 0 0 0 0 0 0 0 0 0 0.00414959034132495 0.0147277006409118 0.0972733698218963 0.0132262753400916 0 0 0 0.0109392715700549 0 0 0 0 0 0 0 0 0 0 0.0033597224880574 0 0 0 0.115640458417038 0 0 0 0 0 0 0 0.0757817838545476 0 0 0 0 0 0 0 0 0 0 0.00474545938822291 0 0 0 0 0.00807387589097461 0 0 0 0 0 0 0 0 0 0 0 0.0291167097250416 0 0.00275972063647685 0 0 0 0 0 0 0.00562208626138598 0.0822387010137061 0 0.00511220165649733 0 0.00533135692949845 0.0405619026505675 0.0171302390265655 0 0.0405902574318274 0 0.024506043170419 0 0.00309091476517304 0 0.00750138787176673 0 0 0 0 0 0 0 0 0 0 0 0 0 0 0 0 0 0 0 0 0 0 0 0 0 0 0.00415547481976273 0 0.0111587284592804 0 0.0167619484749144 0.0166568190587463 0 0 0 0 0.0278199509083391 0.04795063348495 0.0023971638946163 0.00497279134149558 0.064733777388526 0.00549666159585513 0.00211261938599281 0 0 0.00345630745134853 0 0.0160587792163884 0 0.0195359057300989 0.00277086711047057 0.0111105905483448 0.0138574082632477 0.00496165573312461 0.0209673947097693 0.0102198781309472 0.0101578501432762 0 0
0 0 0 0 0 0 0 0 0 0 0 0 0 0 0 0 0 0 0 0 0 0 0 0 0 0 0 0 0 0 0 0 0 0 0 0 0 0 0 0 0 0 0 0 0 0 0 0 0 0 0 0 0 0 0 0 0 0 0 0 0 0 0 0 0 0 0 0 0 0 0 0 0 0 0 0 0 0 0 0 0 0 0 0 0 0 0 0 0 0 0 0 0 0 0 0 0 0 0 0 0 0 0 0 0 0 0 0 0 0 0 0 0 0 0 0 0 0 0 0 0 0 0 0 0 0 0 0 0 0 0 0 0 0 0 0 0 0 0 0 0 0 0 0 0 0 0 0 0 0 0 0 0 0 0 0 0 0 0 0 0 0 0 0 0 0 0 0 0 0 0 0 0 0 0 0 0 0 0 0 0 0 0 0 0 0 0 0 0 0.00201130010499587 0 0 0 0 0 0 0 0 0 0 0 0 0 0 0 0 0 0 0 0 0 0 0 0 0 0 0 0 0 0 0 0 0 0 0 0 0 0 0 0 0 0 0 0 0.0115742694728015 0.031689372979545 0.0898346600458144 0 0 0 0 0 0 0 0 0.00207306223510649 0 0.122886122650778 0.00219116068968407 0 0 0 0 0.0475144886604928 0 0.232539830185595 0.0652050187567354 0.0293471060134835 0.0559441854748996 0.0612181278759999 0 0 0 0 0 0 0 0 0 0 0 0 0 0 0 0 0 0 0 0 0 0 0 0 0 0 0 0 0 0 0 0 0 0 0 0 0 0 0.103236196038835 0.00134533231936716 0.105662175639209 0.00346491584890507 0 0 0 0 0 0 0 0 0 0 0.0322626750077513 0 0 0 0 0
0 0 0 0 0 0 0 0 0 0 0 0 0 0 0 0 0 0 0 0 0 0 0 0 0 0 0 0 0 0 0 0 0 0 0 0 0 0 0 0 0 0 0 0 0 0 0 0 0 0 0 0 0 0 0 0 0 0 0 0 0 0 0 0 0 0 0 0 0 0 0 0 0 0 0 0 0 0 0 0 0 0 0 0 0 0 0 0 0 0 0 0 0 0 0 0 0 0 0 0 0 0 0 0 0 0 0 0 0 0 0 0 0 0 0 0 0 0 0 0 0 0 0 0 0 0 0 0 0 0 0 0 0 0 0 0 0 0 0 0 0 0 0 0 0 0 0 0 0 0 0 0 0 0 0 0 0 0 0 0 0 0 0 0 0 0 0 0 0 0 0 0 0 0 0 0 0 0 0 0 0 0 0 0 0 0 0 0 0 0.0019178035532071 0 0 0 0 0 0 0 0 0 0 0 0 0 0 0 0 0 0 0 0 0 0 0 0 0 0 0 0 0 0 0 0 0 0 0 0 0 0 0 0 0 0 0 0 0.0204393484706824 0.00656363550852586 0.0625742119102567 0 0 0 0 0 0 0 0 0 0.291594487601534 0 0 0 0 0.00715330055536314 0.0040544759150476 0.0829988424208759 0.00156094374346669 0.275960895926521 0 0.0194380445681345 0.0210415208045994 0.0186814977700063 0 0 0 0 0 0 0 0 0 0 0 0 0 0 0 0 0 0 0 0 0 0 0 0 0 0 0 0 0 0 0 0 0 0 0 0 0 0 0.0901186353829498 0 0.0811767639867749 0 0 0 0 0 0 0 0.00548732086763884 0 0 0 0.00923827101441605 0 0 0 0 0
0 0 0 0 0 0 0 0 0 0 0 0 0 0 0 0.00625994270217175 0 0 0 0 0 0 0 0 0 0 0 0 0 0 0 0 0 0 0 0 0 0 0 0 0 0 0 0 0 0 0 0 0 0 0 0 0 0 0 0 0 0 0 0 0 0 0 0 0 0 0 0 0 0 0 0 0 0 0 0 0 0 0 0 0 0 0 0 0 0 0 0 0 0 0 0 0 0 0 0 0 0 0 0 0 0 0 0 0 0 0 0 0 0 0 0 0 0 0 0 0 0 0 0 0 0 0 0 0 0 0 0 0 0 0 0 0 0 0 0 0 0 0 0 0 0 0 0 0 0 0 0 0 0 0 0 0 0 0 0 0 0 0 0 0 0 0 0 0 0 0 0 0 0 0 0 0 0 0 0 0 0 0 0 0 0 0 0 0 0 0 0 0 0 0 0 0 0 0 0 0 0 0 0 0 0 0 0 0 0 0 0 0 0 0 0 0 0 0 0 0 0 0 0 0 0 0 0 0 0 0 0 0 0 0 0 0 0 0.0131004582955576 0 0.0078415954661708 0 0 0 0 0 0 0 0 0.0191175914879455 0.0193760516066596 0 0 0.0604326364388581 0 0 0.371149993684326 0 0.118482048282625 0 0.0230493070365883 0 0.0289230650604776 0.052023753577741 0 0 0 0 0 0 0 0 0 0 0 0 0 0 0 0 0 0 0 0 0 0 0 0 0 0 0 0 0 0 0 0 0 0 0.0155782774114493 0 0 0 0 0.0222045177741061 0.0144084075528903 0 0 0 0 0 0 0 0.128094964637128 0 0.018431597768385 0.022499460941839 0.0380367095790834 0 0.0209896206959976 0 0 0
0 0 0 0 0 0 0 0 0 0 0 0 0 0 0 0.00275732581058738 0 0 0 0 0 0 0 0 0 0 0 0 0 0 0 0 0 0 0 0 0 0 0 0 0 0 0 0 0 0 0 0 0 0 0 0 0 0 0 0 0 0 0 0 0 0 0 0 0 0 0 0 0 0 0 0 0 0 0 0 0 0 0 0 0 0 0 0 0 0 0 0 0 0 0 0 0 0 0 0 0 0 0 0 0 0 0 0 0 0 0 0 0 0 0 0 0 0 0 0 0 0 0 0 0 0 0 0 0 0 0 0 0 0 0 0 0 0 0 0 0 0 0 0 0 0 0 0 0 0 0 0 0 0 0 0 0 0 0 0 0 0 0 0 0 0 0 0 0 0 0 0 0 0 0 0 0 0 0 0 0 0 0 0 0 0 0 0 0 0 0 0 0 0 0 0 0 0 0 0 0.00967430903584523 0 0 0 0 0 0 0 0 0 0 0 0 0 0 0 0 0 0 0 0 0 0 0.0124828207799262 0 0 0 0 0 0 0 0 0 0 0 0 0 0 0 0.00601593971917679 0.004949885815073 0 0 0 0 0 0 0 0.119704164538289 0.0674563642493031 0 0 0.0280272659601647 0 0.0729127084418815 0 0.0830403379304892 0 0.130685459565117 0 0.0213327942983058 0 0.0250003379698447 0.0664022628932866 0 0 0 0 0 0 0 0 0 0 0 0 0 0 0 0 0 0 0 0 0 0 0 0 0 0 0 0 0 0 0 0 0 0 0 0 0 0 0.0115868833326437 0.00993231736774327 0.0133904688073735 0 0 0 0 0.00718005414933667 0.00483144867434505 0.0080283139210141 0.235257091487355 0 0.0110966060239451 0 0.0482548392289524 0 0 0 0 0
0 0 0 0 0 0 0 0 0 0 0 0 0 0 0 0 0 0 0 0 0 0 0 0 0 0 0 0 0 0 0 0 0 0 0 0 0 0 0 0 0 0 0 0 0 0 0 0 0 0 0 0 0 0 0 0 0 0 0 0 0 0 0 0 0 0 0 0 0 0 0 0 0 0 0 0 0 0 0 0 0 0 0 0 0 0 0 0 0 0 0 0 0 0 0 0 0 0 0 0 0 0 0 0 0 0 0 0 0 0 0 0 0 0 0 0 0 0 0 0 0 0 0 0 0 0 0 0 0 0 0 0 0 0 0 0 0 0 0 0 0 0 0 0 0 0 0 0 0 0 0 0 0 0 0 0 0 0 0 0 0 0 0 0 0 0 0 0 0 0 0 0 0 0 0 0 0 0 0 0 0 0 0 0 0 0 0 0 0 0 0 0 0 0 0 0 0 0 0.0896962075549141 0 0 0 0 0 0 0 0 0 0 0 0 0 0 0 0 0 0 0 0.00608729191900306 0.0134337128602902 0 0 0.0835823920521426 0 0 0 0 0 0 0 0 0 0 0 0 0 0 0 0 0 0 0 0 0.148727690943387 0.204889439180896 0.0204756631856111 0 0 0 0.0524050540821835 0 0 0.0378000957233093 0 0.0526852913283095 0 0 0 0 0 0 0 0 0 0 0 0 0 0 0 0 0 0 0 0 0 0 0 0 0 0 0 0 0 0 0 0 0 0 0 0 0 0 0 0 0 0 0 0 0.0130954231756671 0 0 0 0 0 0 0 0 0.277121737994286 0 0 0 0 0 0 0 0 0
0 0 0 0 0 0 0 0 0 0 0 0 0 0 0 0 0 0 0 0 0 0 0 0 0 0 0 0 0 0 0 0 0 0 0 0 0 0 0 0 0 0 0 0 0 0 0 0 0 0 0 0 0 0 0 0 0 0 0 0 0 0 0 0 0 0 0 0 0 0 0 0 0 0 0 0 0 0 0 0 0 0 0 0 0 0 0 0 0 0 0 0 0 0 0 0 0 0 0 0 0 0 0 0 0 0 0 0 0 0 0 0 0 0 0 0 0 0 0 0 0 0 0 0 0 0 0 0 0 0 0 0 0 0 0 0 0 0 0 0 0 0 0 0 0 0 0 0 0 0 0 0 0 0 0 0 0 0 0 0 0 0 0 0 0 0 0 0 0 0 0 0 0 0 0 0 0 0 0 0 0 0 0 0 0 0 0 0 0 0 0 0 0 0 0 0 0 0 0 0 0 0 0 0 0 0 0 0 0 0 0 0 0 0 0 0 0 0 0 0 0 0 0 0 0 0 0 0 0 0 0 0 0 0 0 0 0 0 0 0 0 0 0 0 0 0 0 0.0671354093412466 0 0 0 0 0.43276634816606 0 0.0380692734188105 0 0.0440776850360491 0 0.157867944931454 0 0 0 0 0 0 0 0 0 0 0 0 0 0 0 0 0 0 0 0 0 0 0 0 0 0 0 0 0 0 0 0 0 0 0 0 0 0 0 0 0 0 0 0 0 0 0 0 0 0 0 0 0.0469792634407265 0.213104075665653 0 0 0 0 0
0 0 0 0 0 0 0 0 0 0 0 0 0 0 0 0.00155827649158323 0 0 0 0 0 0 0 0 0 0 0 0 0 0 0 0 0 0 0 0 0 0 0 0 0 0 0 0 0 0 0 0 0 0 0 0 0 0 0 0 0 0 0 0 0 0 0 0 0 0 0 0 0 0 0 0 0 0 0 0 0 0 0 0 0 0 0 0 0 0 0 0 0 0 0 0 0 0 0 0 0 0 0 0 0 0 0 0 0 0 0 0 0 0 0 0 0 0 0 0 0 0 0 0 0 0 0 0 0 0 0 0 0 0 0 0 0 0 0 0 0 0 0 0 0 0 0 0 0 0 0 0 0 0 0 0 0 0 0 0 0 0 0 0 0 0 0 0 0 0 0 0 0 0 0 0 0 0 0 0 0 0 0 0 0 0 0 0 0 0 0 0 0 0 0 0 0 0 0 0 0 0 0 0 0 0 0 0 0 0 0 0 0 0 0 0 0 0 0 0 0 0.00591696006827451 0 0 0 0 0.00296378391159605 0 0 0 0 0 0 0 0 0 0 0 0.00387698902734892 0.00449870550617709 0.00145446749798351 0 0 0 0 0 0 0 0.0357041810420574 0.0237075758457384 0 0.00246104319397562 0.0604532122227927 0.0291641846472319 0.0184707142003907 0.0279893508160751 0 0.0224937075226691 0.15579837675342 0 0.0214686957454353 0 0.0626021776466121 0.0820440550135363 0 0 0 0 0 0 0 0 0 0 0 0 0 0 0 0 0 0 0 0 0 0 0 0 0 0 0 0 0 0 0 0 0 0 0 0 0 0.00458143854977398 0 0.0125074241653928 0.0050084575342281 0.00303185992244913 0 0 0.00472592288350113 0.00666371464197738 0 0 0.177247430247002 0 0.01600503129443 0.0307372364081249 0.161260212633144 0 0.0123231863652865 0.00328162820179128 0 0
0 0 0 0 0 0 0 0 0 0 0 0 0 0 0 0 0 0 0 0 0 0 0 0 0 0 0 0 0 0 0 0 0 0 0 0 0 0 0 0 0 0 0 0 0 0 0 0 0 0 0 0 0 0 0 0 0 0 0 0 0 0 0 0 0 0 0 0 0 0 0 0 0 0 0 0 0 0 0 0 0 0 0 0 0 0 0 0 0 0 0 0 0 0 0 0 0 0 0 0 0 0 0 0 0 0 0 0 0 0 0 0 0 0 0 0 0 0 0 0 0 0 0 0 0 0 0 0 0 0 0 0 0 0 0 0 0 0 0 0 0 0 0 0 0 0 0 0 0 0 0 0 0 0 0 0 0 0 0 0 0 0 0 0 0 0 0 0 0 0 0 0 0 0 0 0 0 0 0 0 0 0 0 0 0 0 0 0 0 0 0 0 0 0 0 0 0 0 0 0 0 0 0 0 0 0 0 0 0 0 0 0 0 0 0 0 0 0 0 0 0 0 0 0 0 0 0 0 0 0 0 0 0 0 0.0254244177835273 0.0163585711812707 0.0499043008368279 0 0 0 0 0 0 0 0 0 0.243341891751491 0.179137449749987 0 0 0 0 0.0799817467315416 0 0.0175717018260389 0.13612194431873 0 0.0239769661150854 0.0102002992359282 0.0304053995367142 0 0 0 0 0 0 0 0 0 0 0 0 0 0 0 0 0 0 0 0 0 0 0 0 0 0 0 0 0 0 0 0 0 0 0 0 0 0 0.0823401432163881 0 0.0715750961425561 0 0 0 0 0 0 0 0 0 0 0 0.0336600715739137 0 0 0 0 0
0 0 0 0 0 0 0 0 0 0 0 0 0 0 0 0 0 0 0 0 0 0 0 0 0 0 0 0 0 0 0 0 0 0 0 0 0 0 0 0 0 0 0 0 0 0 0 0 0 0 0 0 0 0 0 0 0 0 0 0 0 0 0 0 0 0 0 0 0 0 0 0 0 0 0 0 0 0 0 0 0 0 0 0 0 0 0 0 0 0 0 0 0 0 0 0 0 0 0 0 0 0 0 0 0 0 0 0 0 0 0 0 0 0 0 0 0 0 0 0 0 0 0 0 0 0 0 0 0 0 0 0 0 0 0 0 0 0 0 0 0 0 0 0 0 0 0 0 0 0 0 0 0 0 0 0 0 0 0 0 0 0 0 0 0 0 0 0 0 0 0 0 0 0 0 0 0 0 0 0 0 0 0 0 0 0 0 0 0 0 0 0 0 0 0 0 0.00175050121972048 0 0 0 0 0 0 0 0 0 0 0 0 0 0 0 0 0 0 0 0 0.00469409129519252 0.0013853477388265 0.00197300059419248 0 0 0.0049614979802432 0 0 0 0 0 0 0 0 0 0 0 0.00547068424263067 0 0 0 0 0 0 0 0.00123419056147422 0 0.0361275855113522 0.028600650066313 0 0.00189325507532085 0.0385620262179417 0.0917118318212129 0.0514419640900921 0.00491984361287176 0.311315178497328 0.00987464182268873 0 0 0 0 0.00315927611229744 0.0250146428446635 0 0 0 0 0 0 0 0 0 0 0 0 0 0 0 0 0 0 0 0 0 0 0 0 0 0 0 0 0 0 0 0 0 0 0.00361221314676458 0 0 0.00329969404711037 0 0.0158566720226057 0 0 0 0 0.00411791437963106 0.00646229673315199 0.00229170893998102 0.00222684420957025 0.208717818143404 0 0 0.00335058783243101 0.118234090321104 0 0.00307812750763648 0.00466182341224713 0 0
0 0 0 0 0 0 0 0 0 0 0 0 0 0 0 0 0 0 0 0 0 0 0 0 0 0 0 0 0 0 0 0 0 0 0 0 0 0 0 0 0 0 0 0 0 0 0 0 0 0 0 0 0 0 0 0 0 0 0 0 0 0 0 0 0 0 0 0 0 0 0 0 0 0 0 0 0 0 0 0 0 0 0 0 0 0 0 0 0 0 0 0 0 0 0 0 0 0 0 0 0 0 0 0 0 0 0 0 0 0 0 0 0 0 0 0 0 0 0 0 0 0 0 0 0 0 0 0 0 0 0 0 0 0 0 0 0 0 0 0 0 0 0 0 0 0 0 0 0 0 0 0 0 0 0 0 0 0 0 0 0 0 0 0 0 0 0 0 0 0 0 0 0 0 0 0 0 0 0 0 0 0 0 0 0 0 0 0 0 0 0 0 0 0 0 0 0 0 0 0 0 0 0 0 0 0 0 0 0 0 0 0 0 0 0 0 0 0 0 0 0 0 0 0 0 0 0 0 0 0 0 0 0 0 0.00847637633560669 0.0270474861155745 0.0594370853000897 0 0 0 0 0 0 0 0 0 0.328540326772891 0.16430940075878 0 0 0 0 0 0.0375516182692132 0 0 0.111481807482108 0.00967969356974037 0.0591859771820546 0.0575711352159904 0 0 0 0 0 0 0 0 0 0 0 0 0 0 0 0 0 0 0 0 0 0 0 0 0 0 0 0 0 0 0 0 0 0 0 0 0 0 0.0559337951427452 0 0.0480477892737627 0 0 0 0 0 0 0 0 0 0.00258194979906033 0 0.0301555587823842 0 0 0 0 0
0 0 0 0 0 0 0 0 0 0 0 0 0 0 0 0.00267188795589507 0 0 0 0 0 0 0 0 0 0 0 0 0 0 0 0 0 0 0 0 0 0 0 0 0 0 0 0 0 0 0 0 0 0 0 0 0 0 0 0 0 0 0 0 0 0 0 0 0 0 0 0 0 0 0 0 0 0 0 0 0 0 0 0 0 0 0 0 0 0 0 0 0 0 0 0 0 0 0 0 0 0 0 0 0 0 0 0 0 0 0 0 0 0 0 0 0 0 0 0 0 0 0 0 0 0 0 0 0 0 0 0 0 0 0 0 0 0 0 0 0 0 0 0 0 0 0 0 0 0 0 0 0 0 0 0 0 0 0 0 0 0 0 0 0 0 0 0 0 0 0 0 0 0 0 0 0 0 0 0 0 0 0 0 0 0 0 0 0 0 0 0 0 0 0 0 0 0 0 0 0 0 0 0 0 0 0 0 0 0 0 0 0 0 0 0 0 0 0 0 0 0 0 0 0 0 0 0 0 0 0 0 0 0 0 0 0 0 0 0.0696212789796785 0.0386139790851809 0 0 0 0 0 0 0 0 0.00388955999441176 0.202343895253411 0 0.00808864733378219 0.0161419716271592 0 0.00614194923623325 0.0462544758312105 0 0 0.244862201411425 0 0.0112660738261537 0.118726993575809 0.0999407460109495 0 0 0 0 0 0 0 0 0 0 0 0 0 0 0 0 0 0 0 0 0 0 0 0 0 0 0 0 0 0 0 0 0 0 0 0 0 0 0.0274517017450318 0 0.0414945589488217 0 0 0 0 0 0 0 0 0 0.0151307442826788 0 0.0473593349021683 0 0 0 0 0
0 0 0 0 0 0 0 0 0 0 0 0 0 0 0 0.00194046024617419 0 0 0 0 0 0 0 0 0 0 0 0 0 0.000491232619845769 0.00169101292683122 0.00682725746686851 0 0.00188935637077842 0.0021299020958044 0 0 0.00435280005652993 0 0 0 0 0 0 0 0 0.0087550464219655 0 0 0 0.00535561206429893 0 0 0 0.020461755970871 0.000631759407152621 0.00267450490333021 0.00181023419119775 0.00935612422356098 0.000357284869230274 0 0 0 0 0 0 0 0 0 0 0 0 0 0 0 0 0 0 0 0 0.000791596717451511 0 0 0 0 0 0 0 0 0 0.00107026372886679 0 0.00119545439515039 0.00246130628955019 0 0.000639941988010947 0 0 0 0 0.0404509258144492 0.0801360025577525 0 0.00129406862846555 0 0 0 0 0 0 0 0 0 0 0 0 0 0 0 0 0 0 0 0 0 0 0 0.000507809991073241 0 0 0.00345333371802834 0 0 0 0 0 0 0 0.000702913766787623 0.0301188891009119 0 0 0 0 0.0248331135536579 0 0 0.00653668240627056 0.00286569957369776 0 0.0350539052930733 0.00898582629529763 0.00045063735952286 0.00403328325611541 0.00172393524277007 0.000655536533930911 0 0 0 0 0 0 0 0 0 0 0 0 0 0.00674915821402733 0 0.00969936709454833 0 0 0 0 0 0 0 0 0 0 0 0 0 0 0 0.0274855346466492 0.0487228531894379 0.0409223894296399 0 0.0012423164966646 0 0 0 0.0324104500855882 0 0 0 0 0 0.00143742854474801 0.000298854129897839 0 0 0 0 0.0135809269885929 0 0 0 0 0 0 0 0 0 0 0 0 0 0 0 0.00440437609221025 0.000530627926099619 0 0 0 0 0 0 0 0 0 0.000303498716215369 0 0.00779428971980578 0 0 0 0 0.000960296106192005 0 0 0 0 0.0158599271126123 0.00442702537703312 0 0 0 0 0 0.00253010949012898 0 0.00370259475401226 0.00196200187012804 0 0.00200181746835833 0.00733576266696736 0 0 0 0 0.000593245732064172 0 0 0 0 0 0 0 0 0 0 0 0 0 0 0 0 0 0 0.00403145961841468 0 0 0 0 0 0 0 0 0 0 0 0 0 0.0027668277363629 0.0192805271578895 0.128793643570901 0.0708437135714683 0.00141501214153062 0.00180724357725314 0.0166205892295262 0.0428708530274298 0 0 0 0 0 0.00314988433226792 0.00142332136654133 0 0.0184555743542103 0.0130560454685074 0.00704634500867293 0.0198719854812489 0.0969266524608788
0 0 0 0 0 0 0 0 0 0 0 0 0 0 0 0.000496106780911892 0 0 0 0 0 0 0 0 0 0 0 0 0 0 0 0 0 0 0 0 0 0 0 0 0 0 0 0 0 0 0 0 0 0 0 0 0 0 0 0 0 0 0 0 0 0 0 0 0 0 0 0 0 0 0 0 0 0 0 0 0 0 0 0 0 0 0 0 0 0 0 0 0 0 0 0 0 0 0 0 0 0 0 0 0 0 0 0 0 0 0 0 0 0 0 0 0 0 0 0 0 0 0 0 0 0 0 0 0 0 0 0 0 0 0 0 0 0 0 0 0 0 0 0 0 0 0 0 0 0 0 0 0 0 0 0 0 0 0 0 0 0 0 0 0 0 0 0 0 0 0 0 0 0 0 0 0 0 0 0 0 0 0 0 0 0 0 0 0 0 0 0 0 0 0 0 0 0 0 0 0 0 0 0 0 0 0 0 0 0 0 0 0 0 0 0 0 0 0 0 0 0 0 0 0 0 0 0 0 0 0 0 0 0 0 0 0 0 0.00227687985952286 0.0196821900692812 0.0317660550254579 0 0 0 0 0 0 0 0.00436146869641547 0.00645343104126782 0.118686041002985 0.0188124494460547 0.00693901694729166 0.0129327332511844 0 0.0150389323995621 0.0922089654539908 0.00422538980973789 0.00232880929258253 0.088873478117871 0.0811680433542154 0.00785838418080612 0 0.165217448835933 0 0 0 0 0 0 0 0 0 0 0 0 0 0 0 0 0 0 0 0 0 0 0 0 0 0 0 0 0 0 0 0 0 0 0.00435751510758311 0 0 0 0.0708723520560294 0 0.0386323931911903 0.00977536847472705 0 0 0 0 0 0.00450621072786063 0.00525945480437252 0 0.0447494466892824 0.0592123159150324 0.0704263566241303 0 0.0128827628447204 0 0 0
0 0 0 0 0 0 0 0 0 0 0 0 0 0 0 0 0 0 0 0 0 0 0 0 0 0 0 0 0 0 0 0 0 0 0 0 0 0 0 0 0 0 0 0 0 0 0 0 0 0 0 0 0 0 0 0 0 0 0 0 0 0 0 0 0 0 0 0 0 0 0 0 0 0 0 0 0 0 0 0 0 0 0 0 0 0 0 0 0 0 0 0 0 0 0 0 0 0 0 0 0 0 0 0 0 0 0 0 0 0 0 0 0 0 0 0 0 0 0 0 0 0 0 0 0 0 0 0 0 0 0 0 0 0 0 0 0 0 0 0 0 0 0 0 0 0 0 0 0 0 0 0 0 0 0 0 0 0 0 0 0 0 0 0 0 0 0 0 0 0 0 0 0 0 0 0 0 0 0 0 0 0 0 0 0 0 0 0 0 0 0 0 0 0 0 0 0 0 0 0 0 0 0 0 0 0 0 0 0 0 0 0 0 0 0 0 0 0 0 0 0 0 0 0 0 0 0 0 0 0 0 0 0 0 0.00154882459227868 0.00647335686366371 0.01922609244652 0 0 0 0 0 0 0 0 0 0.0967981207375361 0.012448645675037 0.00930245356704266 0.025601741801711 0 0 0.0900685185206243 0.00938743139506189 0.013743040979613 0.0644318114050201 0.0509237510772324 0.0214632877333474 0.123139703970607 0 0 0 0 0 0 0 0 0 0 0 0 0 0 0 0 0 0 0 0 0 0 0 0 0 0 0 0 0 0 0 0 0 0 0 0 0 0 0 0.110453795022134 0.00285261826528566 0.0599945915015181 0.00707413725254612 0 0 0 0 0 0 0.0251667624960462 0 0 0.00949934407790572 0.232305870219835 0 0.00467721129069184 0 0 0.00341888910874295
0 0 0 0 0 0 0 0 0 0 0 0 0 0 0 0 0 0 0 0 0 0 0 0 0 0 0 0 0 0 0 0 0 0 0 0 0 0 0 0 0 0 0 0 0 0 0 0 0 0 0 0 0 0 0 0 0 0 0 0 0 0 0 0 0 0 0 0.0683660792013136 0 0 0 0 0 0 0 0 0 0 0 0 0 0 0 0 0 0 0 0 0 0 0 0 0 0 0 0 0 0 0 0 0 0 0 0 0 0 0 0 0 0.0489287644091235 0 0 0 0 0 0 0 0 0 0 0 0 0 0 0 0 0 0 0 0 0 0 0 0.0749648611969129 0 0 0 0 0 0 0 0 0 0 0 0 0 0 0 0 0 0 0 0 0 0 0 0 0 0 0 0 0 0 0 0 0 0.505600948097392 0 0 0 0 0 0 0 0 0 0 0 0 0 0 0 0 0 0 0 0 0 0 0 0 0 0 0 0 0 0 0 0 0 0 0 0 0 0 0 0 0 0 0 0 0 0 0 0 0 0 0 0 0 0 0 0 0 0 0 0 0 0 0 0 0 0 0 0 0 0 0 0 0 0 0 0 0 0 0 0 0 0 0 0 0 0 0 0 0 0 0 0 0 0 0 0.302139347095258 0 0 0 0 0 0 0 0 0 0 0 0 0 0 0 0 0 0 0 0 0 0 0 0 0 0 0 0 0 0 0 0 0 0 0 0 0 0 0 0 0 0 0 0 0 0 0 0 0 0 0 0 0 0
0 0 0 0 0 0 0 0 0 0 0 0 0 0 0 0 0 0 0 0 0 0 0 0 0 0 0 0 0 0 0.00591203083158943 0 0 0 0 0 0 0.0152051074640484 0 0 0 0 0 0 0 0 0 0 0 0 0 0 0 0 0 0 0 0 0 0 0 0 0 0 0 0 0 0 0 0.0144649553093836 0 0 0 0 0 0 0 0 0 0 0 0 0 0 0 0 0 0 0 0 0 0.00920295963826786 0 0.0140029099078889 0 0 0 0 0 0 0 0 0 0 0 0 0 0 0 0 0 0 0 0 0 0.052199543980628 0 0 0 0 0 0 0 0 0 0 0 0 0 0 0 0.0104497609370132 0 0.0508391285565077 0 0 0 0 0 0 0 0 0 0 0 0 0 0 0 0 0 0 0 0 0 0.00518851657836584 0 0 0 0 0 0 0 0 0 0 0 0.138862317821563 0 0 0 0 0 0 0 0 0.0226750648143373 0.0117808434019949 0 0 0 0 0 0 0 0 0 0 0 0 0 0 0 0 0 0 0 0 0 0 0 0 0 0 0 0 0 0.0258315626823996 0 0 0 0 0 0 0 0 0 0 0 0 0.0105655653065711 0 0 0 0 0 0 0 0 0 0 0 0 0 0 0 0 0 0 0 0 0 0 0 0 0 0 0 0 0 0 0 0 0 0 0 0 0 0 0 0 0 0.130111689624472 0.0675571073449199 0 0 0.221006536663262 0.145895984633412 0 0.0326518650410292 0 0 0 0 0.015596549462346 0 0 0 0 0 0 0 0 0 0 0 0 0 0 0 0 0 0 0 0 0 0 0 0 0 0 0 0 0 0 0 0 0 0 0 0 0 0 0 0 0 0 0
0 0 0 0 0 0 0 0 0 0 0 0 0.0096522204028701 0 0 0 0 0 0 0 0 0 0 0 0 0 0 0 0 0 0 0 0 0 0 0 0 0 0 0 0 0 0 0 0 0 0 0 0 0 0 0 0 0 0 0 0 0 0 0 0 0 0 0 0 0 0 0 0 0 0 0 0 0 0 0 0 0 0 0 0 0 0 0 0 0 0 0 0 0 0 0 0 0 0 0 0 0 0 0 0 0 0 0 0 0 0 0 0 0 0 0 0 0 0 0.0349030346163707 0.00753607557937773 0.0450116072100308 0.00814617080894716 0.065349643368685 0.00564527747505688 0 0 0 0 0 0 0 0 0 0 0 0 0 0 0 0 0 0 0 0 0 0 0 0 0 0 0 0 0 0 0 0 0 0 0 0 0 0 0 0 0 0 0 0 0 0 0.20583352431236 0 0 0 0 0 0.0780247178239099 0 0 0 0 0 0 0 0 0 0.00442915364857729 0 0 0 0.00872836974950655 0 0 0 0 0 0 0 0 0 0 0 0 0 0 0 0 0 0 0 0 0 0 0 0 0 0 0 0 0 0 0 0 0 0 0 0.00363803026299449 0 0 0 0 0 0 0 0 0 0 0 0 0 0 0 0 0 0 0 0 0 0 0 0 0 0 0 0 0 0 0 0 0 0 0 0 0 0.0402551809210753 0 0.0241163043597552 0.0241428792859596 0 0 0.0393061304026449 0 0.366577042334871 0.025059820963891 0 0 0 0 0 0 0 0 0 0 0 0 0 0 0 0 0 0 0 0 0 0 0.00364481647311655 0 0 0 0 0 0 0 0 0 0 0 0 0 0 0 0 0 0 0 0 0 0 0 0
0 0 0 0 0 0 0 0 0 0 0 0 0 0 0 0 0 0 0 0 0 0 0 0 0 0 0 0 0 0 0 0 0 0 0 0 0 0 0 0 0 0 0 0 0 0 0 0 0 0 0 0 0 0 0 0 0 0 0 0 0 0 0 0 0 0 0 0 0 0.0169477522790531 0 0 0 0 0 0 0 0 0 0 0 0 0 0 0 0 0 0 0 0 0 0 0 0 0 0 0 0 0 0 0 0 0 0 0 0 0 0 0 0 0 0 0 0 0 0.0470083120461434 0 0 0 0 0 0 0 0 0 0 0 0 0 0 0 0 0 0.0190561680769384 0 0 0 0 0 0 0 0 0 0 0 0 0 0 0 0 0 0 0 0 0 0 0 0 0 0 0 0 0 0 0 0 0 0.527471790239864 0 0 0 0 0 0.0240647272468257 0 0 0 0 0 0 0 0 0 0 0 0 0 0 0 0 0 0 0 0 0 0 0 0 0 0 0 0 0 0 0 0 0 0 0 0 0 0 0 0 0 0 0 0 0 0 0 0 0 0 0 0 0 0 0 0 0 0 0 0 0 0 0 0 0 0 0 0 0 0 0 0 0 0 0 0 0 0 0 0 0 0 0 0 0 0 0.0867969355422312 0.0842403620544023 0.0971973599818581 0 0 0 0 0.0972165925326843 0 0 0 0 0 0 0 0 0 0 0 0 0 0 0 0 0 0 0 0 0 0 0 0 0 0 0 0 0 0 0 0 0 0 0 0 0 0 0 0 0 0 0 0 0 0 0 0 0 0
0 0 0 0 0 0 0 0 0 0 0 0 0 0 0 0 0 0 0 0 0 0 0 0 0 0 0.019971740655492 0 0 0 0 0 0 0 0 0 0 0 0 0 0 0 0 0 0 0 0 0 0 0 0 0 0 0 0 0 0 0 0 0 0 0 0 0 0 0 0 0 0 0 0 0 0 0 0 0 0 0 0 0 0 0 0 0 0 0 0 0 0 0 0 0 0 0 0 0 0 0 0 0 0 0 0 0 0 0 0 0 0.00433881756048383 0 0 0 0 0 0 0 0 0 0 0.00538187382588974 0.0483240092524545 0 0 0 0 0 0 0 0.00242050021516151 0 0 0 0 0 0 0 0 0 0 0 0 0 0 0 0 0 0 0 0 0 0 0 0 0 0 0 0 0 0 0 0 0 0 0 0 0 0 0.344214029549982 0.0119704959733476 0.12481284564743 0.04600050471574 0.0335772052824342 0 0.142290699107746 0 0 0 0 0 0 0 0 0 0 0 0 0 0.037631173459832 0 0.00422206118515831 0 0 0 0 0 0 0 0 0 0 0 0 0 0 0.00438240706879522 0 0 0.0818765573230845 0 0 0 0 0 0 0 0 0 0 0 0 0 0 0 0 0 0 0 0 0 0 0 0 0 0 0 0 0 0 0 0 0 0 0 0 0 0 0 0 0 0 0 0 0 0 0 0 0 0.00235189780264624 0 0 0 0 0.0168521968743768 0 0 0 0 0 0 0 0.0532055049156244 0 0 0 0 0 0 0 0 0 0 0 0 0.0139106891076991 0 0 0 0 0 0 0 0 0 0 0 0 0 0 0 0 0.0022647904766223 0 0 0 0 0 0 0 0 0 0 0 0 0 0 0 0 0
0 0 0 0 0 0 0 0 0 0 0 0 0 0 0 0 0 0 0 0 0 0 0 0 0 0 0 0 0 0 0 0 0 0 0 0 0 0 0 0 0 0 0 0 0 0 0 0 0 0 0 0 0 0 0 0 0 0 0 0 0 0 0 0 0 0 0 0 0 0 0 0 0 0 0 0 0 0 0 0 0 0 0 0 0 0 0 0 0 0 0 0 0 0 0 0 0 0 0 0 0 0 0 0 0 0 0 0 0 0 0 0 0 0 0 0 0 0 0 0 0 0 0 0 0 0 0 0 0 0 0 0 0 0 0 0 0 0 0 0 0 0 0 0 0 0 0 0 0 0 0 0 0 0 0 0 0 0 0 0 0 0 0 0 0 0 0 0 0 0 0 0 0 0 0.0151477839236405 0 0 0.0271664556779321 0 0 0 0 0 0 0 0 0 0 0 0 0 0 0 0 0 0 0 0 0 0 0 0 0 0 0 0 0 0 0 0 0 0 0 0 0 0 0 0 0 0 0 0 0 0 0 0 0 0 0 0 0 0 0 0 0 0 0 0 0 0 0 0 0 0 0 0 0 0 0 0 0 0 0 0 0 0 0 0 0 0 0 0 0 0 0 0 0.0972747914122927 0 0.0214825648843541 0 0 0 0 0 0 0 0.522226007289904 0 0 0.0171272818227972 0.27245519644947 0 0.0271199185396097 0 0 0 0 0 0 0 0 0 0 0 0 0 0 0 0 0 0 0 0 0 0 0 0 0 0 0 0 0 0 0 0 0 0 0
0 0 0 0 0 0 0 0 0 0 0 0 0 0 0 0 0 0 0 0 0 0 0 0 0 0 0 0 0 0 0 0 0 0 0 0 0 0 0 0 0 0 0 0 0 0 0 0 0 0 0 0 0 0 0 0 0 0 0 0 0 0 0 0 0 0 0 0 0 0 0 0 0 0 0 0 0 0 0 0 0 0 0 0 0 0 0 0 0 0 0 0 0 0 0 0 0 0 0 0 0 0 0 0 0 0 0 0 0 0 0 0 0 0 0 0 0 0 0 0 0 0 0 0 0 0 0 0 0 0 0 0 0 0 0 0 0 0 0 0 0 0 0 0 0 0 0 0 0 0 0 0 0 0 0 0 0 0 0 0 0 0.0455154180497173 0 0 0 0 0 0 0 0 0 0 0 0 0 0 0.101316170820719 0.0907660405621374 0 0 0 0 0 0 0 0 0 0 0 0 0 0 0 0 0 0 0 0 0 0 0 0 0 0 0 0 0 0 0 0 0 0 0 0 0 0 0 0 0 0 0 0 0 0 0 0 0 0 0 0 0 0 0 0 0 0 0 0 0 0 0 0 0 0 0 0 0 0 0 0 0 0 0 0 0 0 0 0 0 0 0 0.308030237083193 0 0 0 0.255948588761094 0 0 0 0 0 0 0 0 0 0 0.154750300426912 0 0 0.043673244296228 0 0 0 0 0 0 0 0 0 0 0 0 0 0 0 0 0 0 0 0 0 0 0 0 0 0 0 0 0 0 0 0 0 0 0 0 0 0
0 0 0 0 0 0 0 0 0 0 0 0 0 0 0 0 0 0 0 0 0 0 0 0 0 0 0 0 0 0 0 0 0 0 0 0 0 0 0 0 0 0 0 0 0 0 0 0 0 0 0 0 0 0 0 0 0 0 0 0 0 0 0 0 0 0 0 0 0 0 0 0 0 0 0 0 0 0 0 0 0 0 0 0 0 0 0 0 0 0 0 0 0 0 0 0 0 0 0 0 0 0 0 0 0 0 0 0 0 0 0 0 0 0 0 0 0 0 0 0 0 0 0 0 0 0 0 0 0 0 0 0 0 0 0 0 0 0 0 0 0 0 0 0 0 0 0 0 0 0 0 0 0 0 0 0 0 0 0 0 0 0 0 0 0 0 0 0 0 0 0 0 0 0 0 0 0 0 0 0 0 0 0 0 0 0 0 0 0 0 0 0 0 0 0 0 0 0 0 0 0 0 0 0 0 0 0 0 0 0 0 0 0 0 0 0 0 0 0 0 0 0 0 0 0 0 0 0 0 0 0 0 0 0 0 0 0 0 0 0 0 0 0 0 0 0 0 0 0 0 0 0 0 0 0 0 0 0 0 0 0 0.415772195048043 0.362048645799466 0.222179159152491 0 0 0 0 0 0 0 0 0 0 0 0 0 0 0 0 0 0 0 0 0 0 0 0 0 0 0 0 0 0 0 0 0 0 0 0 0 0 0 0 0 0 0 0 0 0 0 0 0 0 0 0 0 0
0 0 0 0 0 0 0 0 0 0 0 0 0 0 0 0 0 0 0 0 0 0 0 0 0 0 0.0226531857161474 0.0149836321494816 0 0 0 0 0 0 0 0 0 0 0 0 0 0 0 0 0 0 0 0 0 0 0 0 0 0 0 0 0 0 0 0 0 0 0 0 0 0 0 0 0 0 0 0 0 0 0 0 0 0 0 0 0 0 0 0 0 0 0 0 0 0 0 0 0 0 0 0 0 0 0 0 0 0 0 0 0 0.0937448146197791 0.0105052791734361 0.00879263531399 0.00798560783804825 0 0 0 0 0 0 0 0 0.0054977556107593 0 0 0 0 0 0.0286713074290745 0 0 0 0 0 0 0 0 0 0 0 0 0 0 0 0 0 0 0 0 0 0 0 0 0 0 0 0 0 0 0 0 0 0 0 0 0 0 0.0231729344507773 0 0 0.0290376923612319 0 0.0127298840557803 0 0 0 0 0 0 0.061060444850191 0 0 0 0 0 0 0 0 0 0 0 0 0 0 0 0 0 0 0 0 0 0 0 0 0 0 0 0 0 0 0 0 0 0 0.0932293124238877 0 0 0 0 0 0 0 0 0.0178536942520477 0 0 0 0 0 0 0 0 0 0 0 0 0 0 0 0 0 0 0 0 0 0 0 0 0 0 0 0 0 0 0 0 0 0 0 0 0 0 0 0 0 0 0 0 0 0 0.0219775475518344 0 0 0 0.069264175165405 0.333480776550958 0 0 0 0 0 0.0178727995787318 0 0 0 0.127486520908439 0 0 0 0 0 0 0 0 0 0 0 0 0 0 0 0 0 0 0 0 0 0 0 0 0 0 0 0 0 0 0 0 0 0 0 0 0
0 0 0 0 0 0 0 0 0 0 0 0 0 0 0 0 0 0 0 0 0 0 0 0 0 0 0.00636920564478366 0 0 0 0 0 0 0 0 0 0 0 0 0 0 0 0 0 0 0 0 0 0 0 0 0 0 0 0 0 0 0 0 0 0 0 0 0 0 0 0 0 0 0 0 0 0 0 0 0 0 0 0 0 0 0 0 0 0 0 0 0 0 0 0 0 0 0 0 0 0 0 0 0 0 0 0 0 0 0 0 0 0 0 0 0 0 0 0 0 0 0.049565938532165 0 0.0290566494931069 0 0 0 0 0 0 0 0 0 0 0 0 0 0 0 0 0 0 0 0 0 0 0 0 0 0 0 0 0 0 0 0 0 0 0 0 0 0 0 0 0 0 0 0 0 0 0 0.0498864243691076 0 0 0 0 0 0.122066932054946 0 0 0 0 0 0 0 0 0 0 0 0 0 0 0 0 0 0 0 0 0 0 0 0 0 0 0 0 0 0 0 0 0 0 0 0 0 0 0 0 0 0 0 0 0 0 0 0 0 0 0 0 0 0 0 0 0 0 0 0 0 0 0 0 0 0 0 0 0 0 0 0 0 0 0 0 0 0 0 0 0 0 0 0 0 0 0 0.0131597644618287 0.477529185755337 0 0 0 0 0 0.0515133618799309 0 0.190851223803923 0 0 0 0 0 0 0 0 0.0100013140048722 0 0 0 0 0 0 0 0 0 0 0 0 0 0 0 0 0 0 0 0 0 0 0 0 0 0 0 0 0 0 0 0 0 0 0 0 0 0
0 0 0 0 0 0 0 0 0 0 0 0 0.00455946045074338 0 0 0 0 0 0 0 0 0 0 0 0 0 0.0177552758431215 0 0 0 0 0 0 0 0 0 0 0 0 0 0 0 0 0 0 0 0 0 0 0 0 0 0 0 0 0 0 0 0 0 0 0 0 0 0 0 0 0 0 0 0 0 0 0 0 0 0 0 0 0 0 0 0 0 0 0 0 0 0 0 0 0 0 0 0 0 0 0 0 0 0 0 0 0 0 0.0397655484394669 0 0.00655910381618771 0.0112245836191149 0 0 0 0 0 0 0 0 0.06192991325656 0 0.0132297410435143 0.0130054408893204 0 0 0.0101679330754163 0 0 0 0 0 0 0 0 0 0 0 0 0 0 0 0 0 0 0 0 0 0 0 0 0 0 0 0 0 0 0 0 0 0 0 0 0 0 0 0 0 0 0 0.00974945163003414 0 0 0 0 0 0.157510617183014 0 0 0 0 0 0 0 0 0 0 0 0 0 0 0 0 0 0 0 0 0 0 0 0 0 0 0 0 0 0 0 0 0 0 0 0 0 0 0 0 0 0 0 0 0 0 0 0 0 0 0 0 0 0 0 0 0 0 0 0 0 0 0 0 0 0 0 0 0 0 0 0 0 0 0 0 0 0 0 0 0 0 0 0 0 0 0 0 0.0354775045238765 0 0.107910625017454 0 0 0 0.269539534629146 0.207412722523712 0 0 0 0 0 0 0 0 0 0 0.0342025440593178 0 0 0 0 0 0 0 0 0 0 0 0 0 0 0 0 0 0 0 0 0 0 0 0 0 0 0 0 0 0 0 0 0 0 0 0 0
0 0 0 0 0 0 0 0 0 0 0 0 0 0 0 0 0 0 0 0 0 0 0 0 0 0 0 0 0 0 0 0 0 0 0 0 0 0 0 0 0 0 0 0 0 0 0 0 0 0 0 0 0 0 0 0 0 0 0 0 0 0 0 0 0 0 0 0 0 0 0 0 0 0 0 0 0 0 0 0 0 0 0 0 0 0 0 0 0 0 0 0 0 0 0 0 0 0 0 0 0 0 0 0 0 0 0 0 0 0 0 0 0 0 0 0 0 0 0 0 0 0 0 0 0 0 0 0 0 0 0 0 0 0 0 0 0 0 0 0 0 0 0 0 0 0 0 0 0 0 0 0 0 0 0 0 0 0 0 0 0 0 0 0 0 0 0 0 0 0 0 0 0 0 0 0 0 0 0 0 0 0 0 0 0 0 0 0 0 0 0 0 0 0 0 0 0 0 0 0 0 0 0 0 0 0 0 0.0962611911495444 0 0 0 0 0 0 0 0 0 0 0 0 0.2082834555521 0 0 0 0 0 0 0 0 0 0 0 0 0 0 0 0 0 0 0 0 0 0 0 0 0 0 0 0 0 0 0 0 0 0 0 0 0 0 0 0 0 0 0 0 0 0 0 0 0 0 0 0.152657347186184 0 0.542798006112172 0 0 0 0 0 0 0 0 0 0 0 0 0 0 0 0 0 0 0 0 0 0 0 0 0 0 0 0 0 0 0 0 0 0 0 0 0 0 0 0 0 0 0
0 0 0 0 0 0 0 0 0 0 0 0 0 0 0 0 0 0 0 0 0 0 0 0 0 0 0 0 0 0 0 0 0 0 0 0 0 0 0 0 0 0 0 0 0 0 0 0 0 0 0 0 0 0 0 0 0 0 0 0 0 0 0 0 0 0 0 0 0 0 0 0 0 0 0 0 0 0 0 0 0 0 0 0 0 0 0 0 0 0 0 0 0 0 0 0 0 0 0 0 0 0 0 0 0 0 0 0 0 0 0 0 0 0 0 0 0 0 0 0 0 0 0 0 0 0 0 0 0 0 0 0 0 0 0 0 0 0 0 0 0 0 0 0 0 0 0 0 0 0 0 0 0 0 0 0 0 0 0 0 0 0 0 0 0 0 0 0 0 0 0 0 0 0 0 0 0 0.0395558444287346 0 0 0 0 0 0 0 0 0 0 0 0 0 0 0 0 0 0 0 0 0 0 0 0 0 0 0 0 0 0 0 0 0 0.26680693153876 0 0 0 0 0 0 0 0 0.366021485005704 0 0 0 0 0 0 0 0 0 0 0 0 0 0 0 0 0 0 0 0 0 0 0 0 0 0 0 0 0 0 0 0 0 0 0 0 0 0 0 0 0 0 0 0 0 0 0 0 0 0 0.142336031646376 0 0.0526816193221782 0 0 0.0953056754740193 0 0 0.0372924125842283 0 0 0 0 0 0 0 0 0 0 0 0 0 0 0 0 0 0 0 0 0 0 0 0 0 0 0 0 0 0 0 0 0 0 0 0 0 0
0 0 0 0 0 0 0 0 0 0 0 0 0 0 0 0 0 0 0 0 0 0 0 0 0 0 0 0 0 0 0 0 0 0 0 0 0 0 0 0 0 0 0 0 0 0 0 0 0 0 0 0 0 0 0 0 0 0 0 0 0 0 0 0 0 0 0 0 0 0 0 0 0 0 0 0 0 0 0 0 0 0 0 0 0 0 0 0 0 0 0 0 0 0 0 0 0 0 0 0 0 0 0 0 0 0 0 0 0 0 0 0 0 0 0 0 0 0 0 0 0 0 0 0 0 0 0 0 0 0 0 0 0 0 0 0 0 0 0 0 0 0 0 0 0 0 0 0 0 0 0 0 0 0 0 0 0 0 0 0 0 0 0 0 0 0 0 0 0 0 0 0 0 0 0 0 0 0 0 0 0 0 0 0 0 0 0 0 0 0 0 0 0 0 0 0 0 0 0 0 0 0 0 0 0 0 0 0 0 0 0 0.0221770683754342 0 0 0 0.0115966270927538 0 0 0 0 0.0226088343084073 0 0 0 0 0 0 0 0 0 0 0 0 0 0 0 0 0 0 0 0 0 0 0 0 0 0 0 0 0 0 0 0 0 0 0 0 0 0 0 0 0 0 0 0 0 0 0 0 0 0 0 0.0102987538099096 0 0 0.0293023458276705 0.336577543101487 0.41908886532797 0.148349962156368 0 0 0 0 0 0 0 0 0 0 0 0 0 0 0 0 0 0 0 0 0 0 0 0 0 0 0 0 0 0 0 0 0 0 0 0 0 0 0
0 0 0 0 0 0 0 0 0 0 0 0 0 0 0 0 0 0 0 0 0 0 0 0 0 0 0 0 0 0 0 0 0 0 0 0 0 0 0 0 0 0 0 0 0 0 0 0 0 0 0 0 0 0 0 0 0 0 0 0 0 0 0 0 0 0 0 0 0 0 0 0 0 0 0 0 0 0 0 0 0 0 0 0 0 0 0 0 0 0 0 0.049020490439575 0 0 0 0 0 0 0 0 0 0 0 0 0 0 0 0 0 0 0 0 0 0 0 0 0 0 0 0 0 0 0 0 0 0 0 0 0 0 0 0 0 0 0 0 0 0 0 0 0 0 0 0 0 0 0 0 0 0 0 0 0 0 0 0 0 0 0 0 0 0 0 0 0 0 0 0 0 0 0 0 0 0 0 0 0 0 0.0368175768931689 0 0 0 0 0 0 0 0 0 0 0 0 0 0 0 0 0 0 0 0 0 0 0 0 0 0 0 0 0.132323287974221 0 0 0 0 0 0 0 0 0 0 0 0 0.241609740605842 0 0 0 0 0 0 0 0 0 0 0 0 0 0 0 0 0 0 0 0 0 0 0 0 0 0 0 0 0 0 0 0 0 0 0 0 0 0 0 0 0.0313112297555299 0 0 0 0 0 0 0 0 0 0.508917674331663 0 0 0 0 0 0 0 0 0 0 0 0 0 0 0 0 0 0 0 0 0 0 0 0 0 0 0 0 0 0 0 0 0 0 0 0 0 0 0 0 0 0 0 0 0 0
0 0 0 0 0 0 0 0 0 0 0 0 0 0 0 0 0 0 0 0 0 0 0 0 0 0 0 0 0 0 0 0 0 0 0 0 0 0 0 0 0 0 0 0 0 0 0 0 0 0 0 0 0 0 0 0 0 0 0 0 0 0 0 0 0 0 0 0 0 0 0 0 0 0 0 0 0 0 0 0 0 0 0 0 0 0 0 0 0 0 0 0 0 0 0 0 0 0 0 0 0 0 0 0 0 0 0 0 0 0 0 0 0 0 0 0 0 0 0 0 0 0 0 0 0 0 0 0 0 0 0 0 0 0 0 0 0 0 0 0 0 0 0 0 0 0 0 0 0 0 0 0 0 0 0 0 0 0 0 0 0 0 0 0 0 0 0 0 0 0 0 0 0 0 0 0 0 0 0 0 0 0 0 0 0 0 0 0 0 0 0 0 0 0 0 0 0 0 0 0 0 0 0 0 0 0 0 0 0 0 0 0 0 0 0 0 0 0 0 0 0 0 0 0 0 0 0 0 0 0 0 0 0 0 0 0 0 0 0 0 0 0 0 0 0 0 0 0 0 0 0 0 0 0 0 0 0 0 0 0 0 0 0 0 0 0 0 0 0 0 0 0 0 0.464522986978475 0 0 0.535477013021525 0 0 0 0 0 0 0 0 0 0 0 0 0 0 0 0 0 0 0 0 0 0 0 0 0 0 0 0 0 0 0 0 0 0 0 0 0 0 0 0 0
0 0 0 0 0 0 0 0 0 0 0 0 0 0 0 0 0 0 0 0 0 0 0 0 0 0 0 0 0 0 0 0 0 0 0 0 0 0 0 0 0 0 0 0 0 0 0 0 0 0 0 0 0 0 0 0 0 0 0 0 0 0 0 0 0 0 0 0 0 0 0 0 0 0 0 0 0 0 0 0 0 0 0 0 0 0 0 0 0 0 0 0 0 0 0 0 0 0 0 0 0 0 0 0 0 0 0 0 0 0 0 0 0 0 0 0 0 0 0 0 0 0 0 0.00609669095060313 0 0 0 0 0 0 0 0 0 0 0 0 0 0 0 0 0 0 0 0 0 0 0 0 0 0 0 0 0 0 0 0 0 0.00998600855000428 0 0 0 0 0 0 0 0 0 0 0 0 0 0 0 0 0 0 0.0484108644880553 0.0109094223523256 0 0 0 0 0 0 0 0 0 0 0 0 0 0 0 0 0 0 0 0 0 0 0 0 0 0 0 0 0 0 0 0 0 0 0 0 0 0 0 0 0 0 0 0 0 0 0 0 0 0 0 0 0 0 0 0 0 0 0 0 0 0 0 0 0 0 0 0 0 0 0 0 0 0 0 0 0 0 0 0 0 0 0 0 0 0 0 0.254057493788683 0.0286122876851194 0 0.00849910123811134 0 0 0 0.0123017990047215 0.222233455103509 0 0.0223028474709478 0 0.211513975276325 0.0665566439309947 0.0279576411484423 0.0705617690121569 0 0 0 0 0 0 0 0 0 0 0 0 0 0 0 0 0 0 0 0 0 0 0 0 0 0 0 0 0 0 0 0 0 0 0 0 0
0 0 0 0 0 0 0 0 0 0 0 0 0 0 0 0 0 0 0 0 0 0 0 0 0 0 0 0 0 0 0 0 0 0 0 0 0 0 0 0 0 0 0 0 0 0 0 0 0 0 0 0 0 0 0 0 0 0 0 0 0 0 0 0 0 0 0 0 0 0 0 0 0 0 0 0 0 0 0 0 0 0 0 0 0 0 0 0 0 0 0 0 0 0 0 0 0 0 0 0 0 0 0 0 0 0 0 0 0 0 0 0 0 0 0 0 0 0 0 0 0 0 0 0 0 0 0 0 0 0 0 0 0 0 0 0 0 0 0 0 0 0 0 0 0 0 0 0 0 0 0 0 0 0 0 0 0 0 0 0 0 0 0 0 0 0 0 0 0 0 0 0 0 0 0 0 0 0 0 0 0 0 0 0 0 0 0 0 0 0 0 0 0 0 0 0 0 0 0 0 0 0 0 0 0 0 0 0 0 0 0 0 0 0 0 0 0 0 0 0 0 0 0 0 0 0 0 0 0 0 0 0 0 0 0 0 0 0 0 0 0 0 0 0 0 0 0 0 0 0 0 0 0 0 0 0 0 0 0 0 0 0 0 0 0 0 0 0 0 0 0 0 0 0.446717485694434 0 0 0.34146138305537 0 0.190767023397214 0 0 0.0210541078529811 0 0 0 0 0 0 0 0 0 0 0 0 0 0 0 0 0 0 0 0 0 0 0 0 0 0 0 0 0 0 0 0 0 0 0 0
0 0 0 0 0 0 0 0 0 0 0 0 0 0 0 0 0 0 0 0 0 0 0 0 0 0 0 0 0 0 0 0 0 0 0 0 0 0 0 0 0 0 0 0 0 0 0 0 0 0 0 0 0 0 0 0 0 0 0 0 0 0 0 0 0 0 0 0 0 0 0 0 0 0 0 0 0 0 0 0 0 0 0 0 0 0 0 0 0 0 0 0 0 0 0 0 0 0 0 0 0 0 0 0 0 0 0 0 0 0 0 0 0 0 0 0 0 0 0 0 0 0 0 0 0 0 0 0 0 0 0 0 0 0 0 0 0 0 0 0 0 0 0 0 0 0 0 0 0 0 0 0 0 0 0 0 0 0 0 0 0 0 0 0 0 0 0 0 0 0 0 0 0 0 0 0 0 0 0 0 0 0 0 0 0 0 0 0 0 0 0 0 0 0 0 0 0 0 0 0 0 0 0 0 0 0 0 0 0 0 0 0 0 0 0 0 0 0 0 0 0 0 0 0 0 0 0 0 0 0 0 0 0 0 0 0 0 0 0 0 0 0 0 0 0 0 0 0 0 0 0 0 0 0 0 0 0 0 0 0 0 0 0 0 0 0 0 0 0 0 0 0 0 0.26893949415321 0 0 0.182740267456881 0.324446891232237 0 0 0 0.0485004060140625 0.17537294114361 0 0 0 0 0 0 0 0 0 0 0 0 0 0 0 0 0 0 0 0 0 0 0 0 0 0 0 0 0 0 0 0 0 0 0
0 0 0 0 0 0 0 0 0 0 0 0 0 0 0 0 0 0 0 0 0 0 0 0 0 0 0 0 0 0 0 0 0 0 0 0 0 0 0 0 0 0 0 0 0 0 0 0 0 0 0 0 0 0 0 0 0 0 0 0 0 0 0 0 0 0 0 0 0 0 0 0 0 0 0 0 0 0 0 0 0 0 0 0 0 0 0 0 0 0 0 0 0 0 0 0 0 0 0 0 0 0 0 0 0 0 0 0 0 0 0 0 0 0 0 0 0 0 0 0 0 0 0 0 0 0 0 0 0 0 0 0 0 0 0 0 0 0 0 0 0 0 0 0 0 0 0 0 0 0 0 0 0 0 0 0 0 0 0 0 0 0 0 0 0 0.0309819709612782 0 0 0 0 0 0 0 0 0 0 0.0973303959467687 0 0 0 0 0 0 0 0 0 0 0 0 0 0 0 0 0 0 0 0 0 0 0 0 0 0 0 0 0 0 0 0 0 0 0 0 0 0.010268600209027 0.0347753916275906 0 0 0.035380595154693 0.0298902939379715 0 0 0 0 0 0 0 0 0 0 0 0 0 0 0 0 0 0 0 0 0 0 0 0 0 0 0 0 0 0 0 0 0 0 0 0 0 0 0 0 0 0 0 0 0 0.0195342310705736 0.0189308842752074 0 0 0.0149920359935191 0 0 0.0112850816859829 0 0 0 0.0655442939580061 0 0 0 0.0354925950197093 0.565710946366116 0 0 0 0 0 0 0 0 0 0 0 0 0 0 0 0 0 0 0 0 0 0 0 0 0 0.0169631186178358 0.0129195651757212 0 0 0 0 0 0 0 0 0
0 0 0 0 0 0 0 0 0 0 0 0 0 0 0 0 0 0 0 0 0 0 0 0 0 0 0 0 0 0 0 0 0 0 0 0 0 0 0 0 0 0 0 0 0 0 0 0 0 0 0 0 0 0 0 0 0 0 0 0 0 0 0 0 0 0 0 0 0 0 0 0 0 0 0 0 0 0 0 0 0 0 0 0 0 0 0 0 0 0 0 0 0 0 0 0 0 0 0 0 0 0 0 0 0 0 0 0 0 0 0 0 0 0 0 0 0 0 0 0 0 0 0 0 0 0 0 0 0 0 0 0 0 0 0 0 0 0 0 0 0 0 0 0 0 0 0 0 0 0 0 0 0 0 0 0 0 0 0 0 0 0 0 0 0 0 0 0 0 0 0 0 0 0 0.149924448207186 0 0 0 0 0 0 0 0 0 0 0 0 0 0 0 0 0 0 0 0 0 0 0 0 0 0 0 0 0 0 0 0 0 0 0 0 0 0 0 0 0 0 0 0 0 0 0 0 0 0 0 0 0 0 0 0 0 0 0 0 0 0 0 0 0 0 0 0 0 0 0 0 0 0 0 0 0 0 0 0 0 0 0 0 0 0 0 0 0 0 0.354265420428842 0 0 0.162033510423873 0 0.0537832834870561 0 0 0 0 0 0.188594756838711 0 0 0.0404635092404684 0 0 0.0509350713738629 0 0 0 0 0 0 0 0 0 0 0 0 0 0 0 0 0 0 0 0 0 0 0 0 0 0 0 0 0 0 0 0 0 0 0
0 0 0 0 0 0 0 0 0 0 0 0 0 0 0 0 0 0 0 0 0 0 0 0 0 0 0 0 0 0 0 0 0 0 0 0 0 0 0 0 0 0 0 0 0 0 0 0 0 0 0 0 0 0 0 0 0 0 0 0 0 0 0 0 0 0 0 0 0 0 0 0 0 0 0 0 0 0 0 0 0 0 0 0 0 0 0 0 0 0 0 0 0 0 0 0 0 0 0 0 0 0 0 0 0 0 0 0 0 0 0 0 0 0 0 0 0 0 0 0 0 0 0 0 0 0 0 0 0 0 0 0 0 0 0 0 0 0 0 0 0 0 0 0 0 0 0 0 0 0 0 0 0 0 0 0 0 0 0 0 0 0 0 0 0 0.181186955047217 0 0 0 0 0 0 0.0442613056949172 0.0362851346076114 0 0 0.128666482128417 0 0 0 0 0 0 0 0 0 0 0 0 0 0 0 0 0 0 0 0 0 0 0 0 0 0 0 0 0 0 0 0 0 0.00810316313014342 0 0 0 0.00816428436630729 0.0204642982063999 0 0 0 0.0241933481017883 0.00713334468689832 0 0 0 0 0 0 0 0 0 0 0 0 0 0 0 0 0 0 0 0 0 0 0 0 0 0 0 0 0 0 0 0 0 0 0 0 0 0 0 0 0 0 0 0 0 0 0 0 0 0 0 0 0 0 0 0 0.0246777931605529 0.033425240196786 0.456596126429591 0 0 0.0268425242433698 0 0 0 0 0 0 0 0 0 0 0 0 0 0 0 0 0 0 0 0 0 0 0 0 0 0 0 0 0 0 0 0 0 0 0
0 0 0 0 0 0 0 0 0 0 0 0 0 0 0 0 0 0 0 0 0 0 0 0 0 0 0 0 0 0 0 0 0 0 0 0 0 0 0 0 0 0 0 0 0 0 0 0 0 0 0 0 0 0 0 0 0 0 0 0 0 0 0 0 0 0 0 0 0 0 0 0 0 0 0 0 0 0 0 0 0 0 0 0 0 0 0 0 0 0 0 0 0 0 0 0 0 0 0 0 0 0 0 0 0 0 0 0 0 0 0 0 0 0 0 0 0 0 0 0 0 0 0 0 0 0 0 0 0 0 0 0 0 0 0 0 0 0 0 0 0 0 0 0 0 0 0 0 0 0 0 0 0 0 0 0 0 0 0 0 0 0 0 0 0 0 0 0 0 0 0 0 0 0 0 0 0 0 0 0 0 0 0 0 0 0 0 0 0 0 0 0 0 0 0 0 0 0 0 0 0 0 0 0 0 0 0 0 0 0 0 0 0 0 0 0 0 0 0 0 0 0 0 0 0 0 0 0 0 0 0 0 0 0 0 0 0 0 0 0 0 0 0 0 0 0 0 0 0 0 0 0 0 0 0 0 0 0 0 0 0 0 0 0 0 0.119604651101118 0 0 0 0 0 0 0 0 0 0 0 0 0.579036470649297 0 0.172759898053052 0.128598980196532 0 0 0 0 0 0 0 0 0 0 0 0 0 0 0 0 0 0 0 0 0 0 0 0 0 0 0 0 0 0 0 0 0 0 0 0
0 0 0 0 0 0 0 0 0 0 0 0 0 0.00335021546662465 0 0.0022536898012962 0 0 0 0 0 0.0332682536236809 0 0.0231568562539303 0 0 0 0 0 0 0 0 0 0 0 0 0 0 0.0168267551604005 0.00372378389831738 0.0125134841806347 0 0 0 0 0 0 0.0157417840762689 0 0 0 0 0 0 0 0 0 0 0 0 0 0 0 0.00322636506151984 0 0 0 0 0 0 0.00487188380145402 0 0 0 0.0238958458344913 0 0 0 0 0 0 0 0 0 0 0 0 0 0 0 0 0 0 0 0 0 0 0 0 0 0 0 0 0 0 0 0 0 0 0 0 0 0 0 0 0 0 0 0 0 0 0 0 0 0 0 0.00350303044420272 0 0 0 0 0 0 0 0.00242545104340113 0 0 0 0 0 0 0 0 0 0 0 0 0 0 0 0 0 0 0 0 0 0 0 0 0 0 0 0 0 0 0 0 0.0105130495590988 0 0.0339578035283792 0.0434392843180891 0.146658442025376 0 0 0 0 0 0 0 0 0 0 0 0.0157830715801758 0 0 0 0.0242782784450983 0 0.0150582267922466 0 0.0208518354089778 0 0 0 0 0 0 0 0 0.00330493352507901 0.0586632414401357 0.167461302012563 0.009698625415154 0.213633906017044 0 0 0 0 0 0 0 0 0 0 0 0 0 0 0 0 0 0 0.0558974315959225 0 0 0 0 0 0 0 0 0 0 0 0 0 0 0 0 0 0 0 0 0 0 0 0 0 0 0 0 0 0 0 0 0 0.00939194556131857 0 0 0 0 0 0 0.00817444118344808 0 0 0 0 0 0 0 0 0 0 0 0 0 0 0 0 0 0 0 0 0 0 0 0 0 0 0.014476782945671 0 0 0 0 0 0 0 0 0 0 0 0 0 0 0 0 0 0 0 0 0 0 0 0 0 0
0 0 0 0 0 0 0 0 0 0 0 0 0 0 0 0 0 0 0 0 0 0 0 0 0 0 0 0 0 0 0 0 0 0 0 0 0 0 0 0 0 0 0 0 0 0 0 0 0 0 0 0 0 0 0 0 0 0 0 0 0 0 0 0 0 0 0 0 0 0 0 0 0 0 0 0 0 0 0 0 0 0 0 0 0 0 0 0 0 0 0 0 0 0 0 0 0 0 0 0 0 0 0 0 0 0 0 0 0 0 0 0 0 0 0 0 0 0 0 0 0 0 0 0 0 0 0 0 0 0 0 0 0 0 0 0 0 0 0 0 0 0 0 0 0 0 0 0 0 0 0 0 0 0 0 0 0 0 0 0 0 0 0 0 0 0 0 0 0 0 0 0 0 0 0 0 0 0 0 0 0 0 0.255300639257607 0.224080495502683 0 0 0 0 0 0 0 0 0 0 0 0 0 0 0 0 0 0 0 0 0 0 0 0 0 0 0 0 0 0 0 0 0 0 0 0 0 0 0 0 0.150789813343028 0 0 0 0 0 0 0 0 0 0 0 0 0 0.211022563885993 0 0 0 0 0 0 0 0 0 0 0 0 0 0 0 0 0 0 0 0 0 0 0 0 0 0 0 0 0 0 0 0 0 0 0 0 0 0 0 0 0 0 0 0 0 0 0 0 0 0 0 0 0 0 0 0.121832670795494 0 0 0 0 0.0369738172151947 0 0 0 0 0 0 0 0 0 0 0 0 0 0 0 0 0 0
0 0 0 0 0 0 0 0 0 0 0 0 0 0 0 0 0 0 0 0 0 0 0 0 0 0 0 0 0 0 0 0 0 0 0 0 0 0 0 0 0 0 0 0 0 0 0 0 0 0 0 0 0 0 0 0 0 0 0 0 0 0 0 0 0 0 0 0 0 0 0 0 0 0 0 0 0 0 0 0 0 0 0 0 0 0 0 0 0 0 0 0 0 0 0 0 0 0 0 0 0 0 0 0 0 0 0 0 0 0 0 0 0 0 0 0 0 0 0 0 0 0 0 0 0 0 0 0 0 0 0 0 0 0 0 0 0 0 0 0 0 0 0 0 0 0 0 0 0 0 0 0 0 0 0 0 0 0 0 0.139306666832264 0.0831141518464554 0 0 0 0 0 0 0 0 0 0 0 0 0 0 0 0 0.0291712044630383 0 0 0 0 0 0 0 0 0 0 0 0 0 0 0 0 0.0396852743570842 0 0 0 0 0 0 0 0 0 0 0 0 0 0 0 0 0 0 0 0 0 0 0 0 0.0218852522727932 0.0916939314517068 0 0 0 0 0 0 0 0 0 0 0 0 0 0 0 0 0 0 0 0 0 0 0 0 0.0154509122630765 0 0 0 0 0 0 0 0 0 0 0 0 0 0 0 0 0 0 0 0 0 0 0 0 0 0 0 0 0 0 0 0 0 0 0 0 0 0 0 0 0 0.0495785642862861 0.0625245884895822 0.281587797308231 0.132406960517297 0 0 0 0 0.0167939645185975 0.0368007313935877 0 0 0 0 0 0 0 0 0 0 0 0 0 0 0 0 0 0 0 0 0
0 0 0 0 0 0 0 0 0 0 0 0 0 0 0 0 0 0 0 0 0 0 0 0 0 0 0 0 0 0 0 0 0 0 0 0 0 0 0 0 0 0 0 0 0 0 0 0 0 0 0 0 0 0 0 0 0 0 0 0 0 0 0 0 0 0 0 0 0 0 0 0 0 0 0 0 0 0 0 0 0 0 0 0 0 0 0 0 0 0 0 0 0 0 0 0 0 0 0 0 0 0 0 0 0 0 0 0 0 0 0 0 0 0 0 0 0 0 0 0 0 0 0 0 0 0 0 0 0 0 0 0 0 0 0 0 0 0 0 0 0 0 0 0 0 0 0 0 0 0 0 0 0 0 0 0 0 0 0 0 0 0 0 0 0 0 0 0 0 0 0 0 0 0 0 0 0 0 0 0 0 0 0 0 0 0 0 0 0 0 0 0 0 0 0 0 0 0 0 0 0 0 0 0 0 0 0 0 0 0 0 0 0 0 0 0 0 0 0 0 0 0 0 0 0 0 0 0 0 0 0 0 0 0 0 0 0 0 0 0 0 0 0 0 0.129408339374082 0 0 0 0 0 0 0 0 0 0 0 0 0 0 0 0 0 0 0 0 0 0 0 0 0 0 0 0 0 0 0 0 0 0 0 0 0 0 0 0 0 0 0 0 0.346014926979637 0.334773984827363 0 0 0 0 0 0.189802748818919 0 0 0 0 0 0 0 0 0 0 0 0 0 0 0 0 0 0 0 0 0
0 0 0 0 0 0 0 0 0 0 0 0 0 0 0 0 0 0 0 0 0 0 0 0 0 0 0 0 0 0 0 0 0 0 0 0 0 0 0 0 0 0 0 0 0 0 0 0 0 0 0 0 0 0 0 0 0 0 0 0 0 0 0 0 0 0 0 0 0 0 0 0 0 0 0 0 0 0 0 0 0 0 0 0 0 0 0 0 0 0 0 0 0 0 0 0 0 0 0 0 0 0 0 0 0 0 0 0 0 0 0 0 0 0 0 0 0 0 0 0 0 0 0 0 0 0 0 0 0 0 0 0 0 0 0 0 0 0 0 0 0 0 0 0 0 0 0 0 0 0 0 0 0 0 0 0 0 0 0.0451403725904662 0.0274817903313555 0.112122976952573 0.0191790632403699 0 0 0 0 0.0464247272914159 0 0 0 0 0 0 0 0 0 0 0.0145577619253954 0.0153584197982207 0 0 0 0 0 0 0 0 0 0 0 0 0 0 0 0.0854815382873201 0 0 0 0 0 0 0 0 0 0 0 0.083649732119729 0 0 0 0 0 0 0 0 0 0 0 0 0 0 0 0 0 0.00310799178664455 0 0 0 0 0 0 0 0 0 0 0 0 0 0 0 0 0 0 0 0 0.0174291304113793 0 0 0 0 0 0 0 0 0 0 0 0 0 0 0 0 0 0 0 0 0 0 0 0 0 0 0 0 0 0 0 0 0 0 0 0 0 0 0 0.0208267490857625 0 0 0 0.0826889783668421 0.188007268392051 0 0 0 0 0.21672762318805 0.0218158762324251 0 0 0 0 0 0 0 0 0 0 0 0 0 0 0 0 0 0 0 0 0
0 0 0 0 0 0 0 0 0 0 0 0 0 0 0 0 0 0 0 0 0 0 0 0 0 0 0 0 0 0 0 0 0 0 0 0 0 0 0 0 0 0 0 0 0 0 0 0 0 0 0 0 0 0 0 0 0 0 0 0 0 0 0 0 0 0 0 0 0 0 0 0 0 0 0 0 0 0 0 0 0 0 0 0 0 0 0 0 0 0 0 0 0 0 0 0 0 0 0 0 0 0 0 0 0 0 0 0 0 0 0 0 0 0 0 0 0 0 0 0 0 0 0 0 0 0 0 0 0 0 0 0 0 0 0 0 0 0 0 0 0 0 0 0 0 0 0 0 0 0 0 0 0 0 0 0 0 0 0 0.0796028227644699 0 0 0.0916445823480544 0 0 0.0786087804339339 0 0 0 0 0 0 0 0 0 0 0.132258956453826 0.0175275081066306 0 0.0181470602306441 0 0 0 0 0.0228172128370166 0 0 0 0 0 0 0 0 0 0 0 0 0 0.033936239100072 0 0 0 0 0 0 0 0 0 0 0 0 0 0 0 0 0 0 0 0 0 0 0 0 0 0 0 0 0 0 0 0 0 0 0 0 0 0 0 0 0 0 0 0 0 0 0 0 0 0 0 0 0 0 0 0 0 0 0 0 0 0 0 0 0 0 0 0 0 0 0 0 0 0 0 0 0 0 0 0 0 0 0 0 0 0 0.0520382282859221 0 0 0 0.240664857921642 0.153569343989083 0 0 0 0 0.0144179552480552 0.0647664522806497 0 0 0 0 0 0 0 0 0 0 0 0 0 0 0 0 0 0 0 0 0
0 0 0 0 0 0 0 0 0 0 0 0 0 0 0 0 0 0 0 0 0 0 0 0 0 0 0 0 0 0 0 0 0 0 0 0 0 0 0 0 0 0 0 0 0 0 0 0 0 0 0 0 0 0 0 0 0 0 0 0 0 0 0 0 0 0 0 0 0 0 0 0 0 0 0 0 0 0 0 0 0 0 0 0 0 0 0 0 0 0 0 0 0 0 0 0 0 0 0 0 0 0 0 0 0 0 0 0 0 0 0 0 0 0 0 0 0 0 0 0 0 0 0 0 0 0 0 0 0 0 0 0 0 0 0 0 0 0 0 0 0 0 0 0 0 0 0 0 0 0 0 0 0 0 0 0 0 0.00419627979016046 0 0.170788721686793 0.0685014814265414 0 0.0109396841443072 0 0 0 0.0060273649858549 0 0 0 0 0 0 0 0 0 0 0 0.00860845198258214 0.00770574542830574 0 0 0 0.00283556613020443 0 0 0 0 0 0 0 0 0 0 0.0437181469438371 0 0 0 0.0386952408410891 0 0 0 0 0 0 0 0.0212672912916945 0 0 0 0 0 0 0 0 0 0 0 0 0 0 0 0 0 0 0 0 0 0 0 0 0 0 0 0 0 0 0 0 0 0 0 0 0 0.00608736215108107 0.0169005495742317 0 0 0 0 0 0 0 0 0 0 0 0 0 0 0 0 0 0 0 0 0 0 0 0 0 0 0 0 0 0 0 0 0 0 0 0 0 0 0 0.0763583763472936 0.015427315726382 0.0533780792466776 0.0784122423502303 0 0.231874081476766 0 0 0 0 0.0270581366219284 0.111219881854039 0 0 0 0 0 0 0 0 0 0 0 0 0 0 0 0 0 0 0 0 0
0 0 0 0 0 0 0 0 0 0 0 0 0 0 0 0 0 0 0 0 0 0 0 0 0 0 0 0 0 0 0 0 0 0 0 0 0 0 0 0 0 0 0 0 0 0 0 0 0 0 0 0 0 0 0 0 0 0 0 0 0 0 0 0 0 0 0 0 0 0 0 0 0 0 0 0 0 0 0 0 0 0 0 0 0 0 0 0 0 0 0 0 0 0 0 0 0 0 0 0 0 0 0 0 0 0 0 0 0 0 0 0 0 0 0 0 0 0 0 0 0 0 0 0 0 0 0 0 0 0 0 0 0 0 0 0 0 0 0 0 0 0 0 0 0 0 0 0 0 0 0 0 0 0 0 0 0 0 0.00801040621600037 0.0343433938364757 0.0359280557178471 0 0.0058435344949014 0 0 0 0.0366096565136202 0 0 0 0 0 0 0 0 0 0 0.0034137560162525 0.0172310347037149 0.00501132523112428 0 0 0 0 0 0 0 0 0 0 0 0 0 0 0.00529763825070272 0 0 0 0.0854136323429824 0 0 0 0 0 0 0 0.047156991982484 0 0 0 0 0 0 0 0 0 0 0 0 0 0 0 0.0102304421840125 0 0.00197786727230976 0 0 0 0 0 0 0 0 0 0 0 0 0 0 0 0 0 0 0 0.0269936397087764 0.0137450766748515 0 0 0 0 0 0 0 0 0 0 0 0 0 0 0 0 0 0 0 0 0 0 0 0 0 0 0 0 0 0 0 0 0 0 0 0 0 0 0 0.0293854566171736 0.0122159151541854 0.0993273223984228 0.0409500556729644 0.189771495201542 0 0 0 0 0 0.0676382123000695 0.21682210358874 0 0 0.00288548275801158 0 0 0 0 0 0 0 0 0 0 0 0 0 0.00379750516283473 0 0 0 0
0 0 0 0 0 0 0 0 0 0 0 0 0 0 0 0 0 0 0 0 0 0 0 0 0 0 0 0 0 0 0 0 0 0 0 0 0 0 0 0 0 0 0 0 0 0 0 0 0 0 0 0 0 0 0 0 0 0 0 0 0 0 0 0.00207839686986825 0 0 0 0 0 0 0 0 0 0 0 0 0 0 0 0 0 0 0 0 0 0 0 0 0 0 0 0 0 0 0 0 0 0 0 0 0 0 0 0 0 0 0 0 0 0 0 0 0 0 0 0 0 0 0 0 0 0 0 0 0 0 0 0 0 0 0 0 0 0 0 0 0 0 0 0 0 0 0 0 0 0 0 0 0 0 0 0 0 0 0 0 0 0 0 0 0 0 0 0 0 0 0 0 0 0 0 0.0220547545087712 0 0 0 0 0 0 0 0.139674053349369 0 0 0 0.468538730014033 0.0114429432603909 0.00614990410297785 0 0 0 0 0 0 0 0 0 0 0 0 0 0 0.0144389552837685 0 0.0158391411176729 0.0662066409201909 0.106770103008808 0 0 0 0 0 0 0 0 0.0101934693046427 0 0 0 0 0 0.0402013399743686 0 0 0 0.0257656334369397 0 0 0 0 0 0 0 0.00629231113184808 0 0 0 0 0 0 0 0 0 0 0 0 0 0 0 0 0 0 0 0 0 0 0 0 0 0 0 0 0 0 0 0 0 0 0 0 0 0 0 0 0 0 0 0 0 0 0 0 0 0 0 0.0273857847146323 0 0 0 0 0 0 0 0 0 0.0167738542551725 0 0 0 0 0 0.00791223406715065 0 0 0 0 0 0 0 0.00422336210250323 0.00435264869747782 0 0 0 0 0.00370573987941395 0 0 0 0
0 0 0 0 0 0 0 0 0 0 0 0 0 0 0 0 0 0 0 0 0 0 0 0 0 0 0 0 0 0 0 0 0 0 0 0 0 0 0 0 0.0296407512836932 0.00516606276635646 0 0 0 0 0 0 0 0 0 0.00569991750921931 0 0 0 0 0 0 0 0 0 0 0 0 0 0 0 0 0 0 0 0 0 0 0 0.0149811090976733 0 0 0 0 0 0 0 0 0 0 0 0 0 0 0 0 0 0 0 0 0 0 0 0 0 0 0 0 0 0 0 0 0 0 0 0 0 0 0 0 0 0 0 0 0 0 0 0 0 0 0 0 0 0 0 0 0 0 0 0 0 0 0 0 0 0 0 0 0 0 0 0 0 0 0 0 0 0 0 0 0 0 0 0 0 0 0 0 0 0 0 0 0 0 0 0 0 0 0 0 0 0 0 0 0 0 0 0.0480195878856312 0 0 0 0 0 0 0 0.0118212336021162 0 0 0 0 0 0 0 0 0 0 0 0 0 0 0 0 0 0 0 0 0 0 0 0 0 0 0 0 0 0.0412157436947329 0 0 0 0 0 0 0 0 0.0216831351900298 0.0269549883403299 0 0 0 0 0 0 0.72112208993321 0 0 0 0.0319909118878332 0 0 0 0 0 0 0 0 0 0 0 0 0 0 0 0 0 0 0 0 0 0 0 0 0 0 0 0 0 0 0 0 0 0 0 0 0 0 0 0 0 0 0 0 0 0 0 0 0 0 0.0417044688091747 0 0 0 0 0 0 0 0 0 0 0 0 0 0 0 0 0 0 0 0 0 0 0 0
0 0 0 0 0 0 0 0 0 0 0 0 0 0 0 0 0 0 0 0 0 0 0 0 0 0 0 0 0 0 0 0 0 0 0 0 0 0 0 0 0 0 0 0 0 0 0 0 0 0 0 0 0 0 0 0 0 0 0 0 0 0 0 0 0 0 0 0 0 0 0.0153152294512908 0 0 0 0 0 0 0 0 0 0 0 0 0 0 0 0 0 0 0 0 0 0 0 0 0 0 0 0 0 0 0 0 0 0 0 0 0 0 0 0 0 0 0 0 0 0 0 0 0 0 0 0 0 0 0 0 0 0 0 0 0 0 0 0 0 0 0 0 0 0 0 0 0 0 0 0 0 0 0 0 0 0 0 0 0 0 0 0 0 0 0 0 0 0 0 0 0 0 0 0 0 0 0 0 0 0 0 0 0.0108264846405054 0 0 0.118743498890014 0.511799472614981 0 0.00726635850935818 0 0 0 0 0 0 0 0 0 0 0 0 0 0 0.0115252441486575 0 0.0075313168863764 0 0 0 0 0 0 0 0 0 0 0.0609487091587742 0 0 0 0 0 0.00986267946940493 0 0 0 0 0.0658171241569326 0 0 0 0 0 0.0138107794913712 0.0294902184653774 0 0 0 0 0 0 0.0551219036736026 0 0 0 0 0 0 0 0 0 0 0 0 0 0 0 0 0 0 0 0 0 0 0 0.00487108466990912 0 0 0 0 0 0 0 0 0 0 0 0 0 0 0 0 0 0 0 0 0 0 0 0 0 0 0 0 0.0288903538974047 0.0302133195728262 0 0 0 0 0 0 0.00434031838964649 0 0 0 0 0 0 0 0.00668600254143985 0.00693990137212744 0 0 0 0 0 0 0 0 0
0 0 0 0 0 0 0 0 0 0 0 0 0 0 0 0 0 0 0 0 0 0 0 0 0 0 0 0 0 0 0 0 0 0 0 0 0 0 0 0 0 0 0 0 0 0 0 0 0 0 0 0 0 0 0 0 0 0 0 0 0 0 0 0 0 0 0 0 0 0 0 0 0 0 0 0 0 0 0 0 0 0 0 0 0 0 0 0 0 0 0 0 0 0 0 0 0 0 0 0 0 0 0 0 0 0 0 0 0 0 0 0 0 0 0 0 0 0 0 0 0 0 0 0 0 0 0 0 0 0 0 0 0 0 0 0 0 0 0 0 0 0 0 0 0 0 0 0 0 0 0 0 0 0 0 0 0 0 0 0 0 0 0 0 0 0 0 0 0 0 0 0 0 0 0 0 0 0 0 0 0 0 0 0 0 0 0 0 0 0 0 0 0 0 0 0 0 0.0879184502407736 0 0 0 0 0 0 0 0 0 0 0 0 0 0 0 0 0 0 0 0 0 0 0 0 0 0 0.0481495351612775 0 0 0 0 0 0 0 0 0 0.0395449902240981 0 0 0.0163928972974662 0.146417791988759 0.0739839945899189 0 0.176275273023789 0.131680413244803 0 0 0 0 0 0.00937927388943356 0 0 0 0 0 0.00668214448105276 0 0 0 0.0109354095466976 0 0 0 0 0 0 0 0 0 0 0 0 0 0 0 0 0 0 0 0 0 0 0 0 0 0.0214069124232188 0 0 0 0 0 0 0 0 0 0 0 0 0 0 0.0353756066438516 0.00506690350040173 0.0109569885053663 0 0 0.00547040046500614 0 0 0 0.00686886113236591 0 0.0479029838578188 0.0762591589941439 0 0.00502750321575158 0.038304507574006 0 0 0
0 0 0 0 0 0 0 0 0 0 0 0 0 0 0 0 0 0 0 0 0 0 0 0 0 0 0 0 0 0 0 0 0 0 0 0 0 0 0 0 0 0 0 0 0 0 0 0 0 0 0 0 0 0 0 0 0 0 0 0 0 0 0 0 0 0 0 0 0 0 0 0 0 0 0 0 0 0 0 0 0 0 0 0 0 0 0 0 0 0 0 0 0 0 0 0 0 0 0 0 0 0 0 0 0 0 0 0 0 0 0 0 0 0 0 0 0 0 0 0 0 0 0 0 0 0 0 0 0 0 0 0 0 0 0 0 0 0 0 0 0 0 0 0 0 0 0 0 0 0 0 0 0 0 0 0 0 0 0.0150430008703478 0.0209630392716588 0.0720966753556413 0.0152740894403598 0 0 0 0 0.0328547304844323 0 0 0 0 0 0 0 0 0 0 0.0744928819822557 0.0424036423001048 0 0 0 0 0 0 0 0 0 0 0 0 0 0 0 0.0491631762227014 0 0 0 0.0122307584510018 0 0 0 0 0 0 0 0.14758510220813 0 0 0 0 0 0 0 0 0 0 0 0 0 0 0 0 0 0.00316986311302338 0 0 0 0 0 0 0 0 0 0 0 0 0 0 0 0 0 0 0 0 0.0393006744361656 0 0 0 0 0 0 0 0 0 0 0 0 0 0 0 0 0 0 0 0 0 0 0 0 0 0 0 0 0 0 0 0 0 0 0 0 0 0 0 0.00638062768556964 0 0.196018428093409 0.006581762181897 0.0379109967847751 0.11579256271409 0 0 0 0 0 0.108630276077697 0 0 0 0 0 0 0 0 0 0 0 0 0 0 0 0 0.00410771232673867 0 0 0 0
0 0 0 0 0 0 0 0 0 0 0 0 0 0 0 0 0 0 0 0 0 0 0 0 0 0 0 0 0 0 0 0 0 0 0 0 0 0 0 0 0 0 0 0 0 0 0 0 0 0 0 0 0 0 0 0 0 0 0 0 0 0 0 0 0 0 0 0 0 0 0 0 0 0 0 0 0 0 0 0 0 0 0 0 0 0 0 0 0 0 0 0 0 0 0 0 0 0 0 0 0 0 0 0 0 0 0 0 0 0 0 0 0 0 0 0 0 0 0 0 0 0 0 0 0 0 0 0 0 0 0 0 0 0 0 0 0 0 0 0 0 0 0 0 0 0 0 0 0 0 0 0 0 0 0 0 0 0 0 0.0136493435115751 0 0 0 0 0 0 0.0134681885537651 0 0 0 0 0 0 0 0 0 0 0.0259263645623165 0.027560768763702 0.00662720863063452 0 0 0 0 0 0 0 0 0 0 0 0 0 0 0.0104456108081035 0 0 0 0.185001628347364 0 0 0 0 0 0 0 0.0678992495374078 0 0 0 0 0 0 0 0 0 0 0.00753733659400256 0 0 0 0 0.00794476019367837 0 0 0 0 0 0 0 0 0 0 0 0 0 0 0 0 0 0 0 0 0 0.0408230536168785 0.0484067575998882 0 0 0 0 0 0 0 0 0 0 0 0 0 0 0 0 0 0 0 0 0 0 0 0 0 0 0 0 0 0 0 0 0 0 0 0 0 0 0 0.00999159042555851 0.00847292475076218 0.0141001358015723 0.0211279140495452 0.111357057825942 0.265252874682696 0 0 0 0 0.0776280869563688 0 0 0 0.0154067914516555 0 0 0 0 0 0 0.00665128359372883 0 0 0 0 0 0 0.0147210697428544 0 0 0 0
0 0 0 0 0 0 0 0 0 0 0 0 0 0 0 0 0 0 0 0 0 0 0 0 0 0 0 0 0 0 0 0 0 0 0 0 0 0 0 0 0 0 0 0 0 0 0 0 0 0 0 0 0 0 0 0 0 0 0 0 0 0 0 0 0 0 0 0 0 0 0 0 0 0 0 0 0 0 0 0 0 0 0 0 0 0 0 0 0 0 0 0 0 0 0 0 0 0 0 0 0.00462747005508105 0.0065768712346064 0 0 0 0 0 0 0 0 0 0 0 0 0 0 0 0 0 0 0 0 0 0 0 0 0 0 0 0 0 0 0 0 0 0 0 0 0 0 0 0 0 0 0 0 0 0 0 0 0 0 0 0 0 0 0 0 0 0 0 0 0 0 0 0 0 0 0 0 0 0 0 0 0 0 0 0 0 0 0 0 0 0 0 0 0 0 0.0831823553912013 0 0 0 0 0 0 0 0 0 0 0 0 0 0 0 0 0 0 0 0 0 0 0 0 0 0.0290806341073471 0.0736131260367946 0 0 0 0 0 0 0 0 0 0 0 0 0 0 0 0 0 0 0 0 0 0 0 0 0 0 0 0 0 0.00351769733415606 0 0 0 0 0 0 0.0115105815125519 0 0.00414888794088214 0 0 0.0185268929778797 0 0 0 0 0 0 0 0 0 0 0 0 0 0 0 0 0 0 0 0 0 0 0 0 0 0 0 0 0 0 0 0 0 0 0 0 0 0 0 0 0 0 0 0 0 0.060711962266715 0.0703545852887396 0.0708526338104148 0.18299290946639 0.0504882912798445 0.026108033338879 0 0 0 0 0 0 0 0 0.303707067958517
0 0 0 0 0 0 0 0 0 0 0 0 0 0 0 0 0 0 0 0 0 0 0 0 0 0 0 0 0 0 0 0 0 0 0 0 0 0 0 0 0 0 0 0 0 0 0 0 0 0 0 0 0 0 0 0 0 0 0 0 0 0 0 0 0 0 0 0 0 0 0 0 0 0 0 0 0 0 0 0 0 0 0 0 0 0 0 0 0 0 0 0 0 0 0 0 0 0 0 0 0 0 0 0 0 0 0 0 0 0 0 0 0 0 0 0 0 0 0 0 0 0 0 0 0 0 0 0 0 0 0 0 0 0 0 0 0 0 0 0 0 0 0 0 0 0 0 0 0 0 0 0 0 0 0 0 0 0 0 0 0 0 0 0 0 0 0 0 0 0.00119172497230507 0 0 0 0 0 0 0 0 0 0 0 0 0 0 0 0 0 0 0.0033822549054022 0.00288562872752398 0 0 0 0 0 0 0 0 0 0 0 0 0 0 0 0 0 0 0 0 0 0 0 0 0 0 0 0 0 0 0 0 0 0 0 0 0 0 0 0 0 0 0 0 0.00950537401336965 0 0.0639891480696826 0 0 0 0 0 0 0 0 0.00279604773951019 0.143143613346702 0.052659668488779 0 0.00391747621383753 0 0 0 0.0222926029077605 0 0.0548937545228817 0.0122659212451933 0.0494678437060446 0.0463203828096635 0.0968576087080524 0 0 0 0 0 0 0 0 0 0 0 0 0 0 0 0 0 0 0 0 0 0 0 0 0 0 0 0 0 0 0 0 0 0 0 0 0 0 0 0.00789533976016644 0.186832873173517 0.0325509220187142 0 0 0 0 0 0 0.00509072992772905 0 0.0324760679814613 0.07534302180983 0.0477128221816467 0 0.0250926284132088 0.0163573149655374 0 0.00507922939148071
0 0 0 0 0 0 0 0 0 0 0 0 0 0 0 0 0 0 0 0 0 0 0 0 0 0 0 0 0 0 0 0 0 0 0 0 0 0 0 0 0 0 0 0 0 0 0 0 0 0 0 0 0 0 0.00504083826208551 0 0 0 0.00757365018970752 0 0 0 0 0 0 0 0 0 0 0 0 0 0 0 0 0 0 0 0 0 0 0 0 0 0 0 0 0 0 0 0.00149046143536376 0 0.00101038842548725 0 0 0 0 0 0 0 0.00596039164637827 0.0494579972122955 0 0.00158134323020301 0 0 0 0 0 0 0 0 0 0 0 0 0 0 0 0 0 0 0 0 0 0 0 0 0 0 0 0 0 0 0 0 0 0 0 0.0176962555930225 0 0 0 0 0.0241230799272002 0.00164412269262028 0 0.0052903813915538 0.00262723844864587 0 0.0488082724893178 0.0124928518093904 0.000623414158060802 0.00109134788699512 0.00210322313768808 0.000910813804322778 0 0 0 0 0 0 0 0 0 0 0 0 0 0 0 0 0 0 0 0 0 0.0023020508338593 0.00760030007342376 0 0 0 0.00104777423876206 0.00592136193106799 0 0 0 0.000569916286260279 0 0.00106610337034345 0 0.00169539740814513 0 0 0 0 0 0.00233431202201429 0.00389919504102362 0 0.00089958956751706 0 0 0 0 0 0.00386367236163754 0 0 0 0 0 0 0.000723066054717053 0 0 0 0 0 0 0 0 0.00141993868026338 0 0.0129399363778246 0 0 0 0 0 0 0 0 0 0.00146904378836135 0 0.000740930993189953 0 0.00186563890235421 0 0 0.00655036308705427 0.00184745251118916 0 0.00131280519246065 0.0195315961588011 0.00100099520741261 0 0.00186832624213919 0.00180199160204769 0.00330561118347985 0 0.00646114253069386 0 0.00409936056882858 0 0 0.177321316090186 0 0.0013423297008002 0 0 0 0 0 0 0 0 0 0 0 0 0 0 0 0 0 0 0 0 0 0 0 0 0.000907916984586025 0 0 0 0 0 0.00105504302556433 0.00247183378298782 0 0.000787266423308582 0.00494385220725943 0 0.00460476366749456 0 0.00423675415651385 0 0.0526453526771231 0.0302524890089495 0 0.00226566720116806 0.0665967216614575 0 0.0237479746988878 0.00241759904227889 0.0208396840323941 0 0.00555538152707097 0.0122656925973308 0.00174356699457644 0.115457222298219 0.0740681134601253 0.0361277516333635 0.0548694765506182 0.015812286622526
0 0 0 0 0 0 0 0 0 0 0 0 0 0 0 0 0 0 0 0 0 0 0 0 0 0 0 0 0 0 0 0 0 0 0 0 0 0 0 0 0 0 0 0 0 0 0 0 0 0 0 0 0 0 0 0 0 0 0 0 0 0 0 0 0 0 0 0 0 0 0 0 0 0 0 0 0 0 0 0 0 0 0 0 0 0 0 0 0 0 0 0 0 0 0 0 0 0 0 0 0.00144307823590116 0.015041863044725 0 0 0 0 0 0 0 0 0 0 0 0 0 0 0 0 0 0 0 0 0 0 0 0 0 0 0 0 0 0 0 0 0 0 0 0 0 0 0 0 0 0 0 0 0 0 0.00215166247233434 0 0.0239665395032584 0.0154493201962702 0 0 0 0 0 0 0 0 0 0 0 0 0 0 0 0 0 0.00372270287028052 0 0 0 0 0 0 0 0 0 0 0 0 0 0 0 0 0 0.00300597945371307 0.00660212963080886 0.00575960618880359 0 0 0 0 0 0.00398654655162342 0 0 0 0 0 0 0 0 0 0 0 0 0 0 0 0 0 0 0 0 0 0 0 0 0 0 0 0 0 0 0 0 0 0 0 0 0 0 0.00552466456379764 0.0500883490737876 0.0616499584150127 0 0 0 0 0 0 0 0 0.00232304694076102 0.110122020342174 0.0356541336561514 0.00169816369339902 0.0034029075925541 0 0 0.00362407884950619 0.0145655115420945 0 0.0354435078960574 0.0139359536263364 0.136621809796279 0.0189784852210379 0.0395439310922254 0 0 0 0 0.00110169891532556 0 0 0 0 0 0 0 0 0 0 0 0 0 0 0 0 0 0 0 0 0 0 0 0 0 0 0 0 0 0.000991873792758399 0 0 0 0.140432598570991 0.073741546020774 0 0.00972905470424834 0 0.00213530818559645 0.00589658516120801 0 0 0 0 0 0.0341660212180299 0.0359469010720854 0.00621945539773773 0 0.0312911697449375 0.00684490967914198 0.0248041667693406 0.0123927603189318
0 0 0 0 0 0 0 0 0 0 0 0 0 0 0 0 0 0 0 0 0 0 0 0 0 0 0 0 0 0 0 0 0 0 0 0 0 0 0 0 0 0 0 0 0 0 0 0 0 0 0 0 0 0 0 0 0 0 0 0 0 0 0 0 0 0 0 0 0 0 0 0 0 0 0 0 0 0 0 0 0 0 0 0 0 0 0 0 0 0 0 0 0 0 0 0 0 0 0 0 0 0 0 0 0 0 0 0 0 0 0 0 0 0 0 0 0 0 0 0 0 0 0 0 0 0 0 0 0 0 0 0 0 0 0 0 0 0 0 0 0 0 0 0 0 0 0 0 0 0 0 0 0 0 0 0 0 0 0 0 0 0 0 0 0 0 0 0 0 0 0 0 0 0 0 0 0 0 0 0 0 0 0 0 0 0 0 0 0 0 0 0 0 0 0 0 0 0 0 0 0 0 0 0 0 0 0 0 0 0 0 0 0 0 0 0 0 0 0 0 0 0 0 0 0 0 0 0 0 0 0 0 0 0 0 0 0.0139976172512109 0 0 0 0 0 0 0 0 0.00496731346948516 0.020090402377087 0 0 0 0 0 0.0122051774016211 0 0 0 0 0.0151816929527534 0.0267167970833045 0.0259407509140288 0 0 0 0 0 0 0 0 0 0 0 0 0 0 0 0 0 0 0 0 0 0 0 0 0 0 0 0 0 0 0 0 0 0 0.0119329084886505 0 0 0 0.13611915861909 0.235751591202393 0.0541267520071152 0 0 0 0 0 0 0 0 0 0.048914294150025 0.050014934229346 0 0 0.34404060985389 0 0 0
0 0 0 0 0 0 0 0 0 0 0 0 0 0 0 0.0310498023246439 0 0 0 0 0 0 0 0 0 0 0 0 0 0 0 0 0 0 0 0 0 0 0 0 0 0 0 0 0 0 0 0 0 0 0 0 0 0 0 0.0292408034763906 0 0 0.0171968813461234 0 0 0 0 0 0 0 0 0.0650971546649199 0 0 0 0.0187964259111824 0 0 0 0 0 0 0 0 0 0 0 0 0 0 0 0 0 0 0 0 0 0 0 0 0 0 0 0 0 0 0 0 0 0 0 0 0 0.0548668883385006 0 0 0 0 0 0 0 0 0 0 0 0 0 0 0 0 0 0 0 0 0 0 0 0 0 0 0 0 0.0040694080580914 0 0 0 0 0 0 0 0 0 0 0 0 0 0 0 0 0 0 0 0 0 0 0 0 0 0 0 0 0 0 0 0 0.0284373477306384 0 0 0 0 0 0 0 0 0 0 0 0 0 0 0 0 0 0 0 0 0 0 0 0 0 0 0 0 0 0 0 0 0.0256287207942791 0 0 0 0 0 0 0 0 0 0.256965141922985 0.0883409658873262 0 0 0 0 0 0 0 0 0 0.282863499628647 0 0 0 0 0 0 0 0 0 0 0 0 0 0 0 0 0 0 0 0 0 0 0 0 0 0 0 0 0 0 0 0.0455825105555392 0 0 0 0 0 0 0 0 0 0 0 0 0 0 0 0 0 0 0 0 0 0 0 0 0 0 0 0 0 0 0 0 0 0 0 0 0 0 0 0 0 0 0 0 0 0 0 0.051864449360733 0 0 0 0 0 0 0 0 0 0 0 0
0 0 0 0 0 0 0 0 0 0 0 0 0 0 0 0 0 0 0 0 0 0 0 0 0 0 0 0 0 0 0 0 0 0 0 0 0 0 0 0 0 0 0 0 0 0 0 0 0 0 0 0 0 0 0.0176712965402868 0 0 0 0.00517961299010796 0 0 0 0 0 0 0 0 0 0 0 0 0 0 0 0 0 0 0 0 0 0 0 0 0 0 0 0 0 0 0 0 0 0 0 0 0 0 0 0 0 0.0127115990349913 0.0456997466268164 0 0 0 0 0 0 0 0 0 0 0 0 0 0 0 0 0 0 0 0 0 0 0 0 0 0 0 0 0 0 0 0 0 0 0 0 0 0.00963305051803245 0 0 0 0 0.00794971861862832 0 0 0 0 0 0 0 0 0.00455869691545282 0 0 0 0 0 0 0 0 0 0 0 0 0 0 0 0 0 0 0 0 0 0 0 0 0 0 0 0 0 0 0 0 0 0 0.0768414245762275 0 0 0 0 0 0 0 0 0 0 0 0 0 0 0 0 0 0 0 0 0 0 0 0 0 0 0 0 0 0 0 0 0 0 0 0 0 0 0 0 0 0 0 0 0 0 0 0 0 0 0 0 0 0 0 0 0 0 0 0 0 0 0 0 0 0 0 0 0.125499732253708 0 0 0 0 0 0 0 0 0 0 0 0 0 0 0 0 0 0 0 0 0 0 0 0 0 0 0 0 0 0 0 0 0 0 0 0 0 0 0 0.0684620943727192 0 0.0124258464974592 0.00836061514334804 0 0 0 0.0367085947164867 0.0419192947039766 0.0497874932380292 0 0 0 0 0 0 0 0 0 0 0.476591183253729
0 0 0 0 0 0 0 0 0 0 0 0 0 0 0 0 0 0 0 0 0 0 0 0 0 0 0 0 0 0 0 0 0 0 0 0 0 0 0 0 0 0 0 0 0 0 0 0 0 0 0 0 0 0 0.0131830919546823 0 0 0 0.00209254497962293 0 0 0 0 0 0 0 0 0 0 0 0 0 0 0 0 0 0 0 0 0 0 0 0 0 0 0 0 0 0 0 0 0 0 0 0 0 0 0 0 0 0.0118624580428979 0.0807379529223648 0 0 0 0 0 0 0 0 0 0 0 0 0 0 0 0 0 0 0 0 0 0 0 0 0 0 0 0 0 0 0 0 0 0 0 0 0 0.0219076556418891 0 0 0 0 0.0592399318459259 0 0 0 0 0 0.0131147419015532 0 0 0 0 0 0 0 0 0 0 0 0 0 0 0 0 0 0 0 0 0 0 0 0 0 0 0 0.00285049463307448 0 0 0 0 0 0 0.00125673886754338 0 0 0.0220801446688481 0 0 0 0 0 0 0 0 0 0 0 0 0 0 0 0 0 0.00523193206604873 0 0 0 0 0 0 0 0 0 0 0 0 0 0 0 0 0 0.00609029618976716 0 0 0 0 0 0 0 0 0 0 0 0 0 0 0 0 0.00325280738529074 0 0 0 0.00282647435850539 0 0 0 0 0 0 0.00661689083927562 0 0.00288540835263602 0 0 0.159975890991573 0 0 0 0 0 0 0 0 0 0 0 0 0 0 0 0 0 0 0 0 0 0 0 0 0 0 0 0 0 0 0 0 0 0 0 0 0.0020720803860289 0 0 0.0392070663754982 0 0.180500640369542 0.0114097012301988 0 0 0.0181411071594086 0 0 0.0220813609158946 0.0317664312625355 0.019381174915876 0 0 0 0 0.136583513424383 0.0139791081981798 0 0.0629375471902696 0.0467348129306851
0 0 0 0 0 0 0 0 0 0 0 0 0 0 0 0 0 0 0 0 0 0 0 0 0 0 0 0 0 0 0 0 0 0 0 0 0 0 0 0 0 0 0 0 0 0 0 0 0 0 0 0 0 0 0 0 0 0 0.00468071256340742 0 0 0 0 0 0 0 0 0 0 0 0 0 0 0 0 0 0 0 0 0 0 0 0 0 0 0 0 0 0 0 0 0 0 0 0 0 0 0 0 0 0 0 0 0 0 0 0 0 0 0 0 0 0 0 0 0 0 0 0 0 0 0 0 0 0 0 0 0 0 0 0 0 0 0 0 0 0 0 0 0 0 0 0 0 0 0 0 0 0 0 0 0 0 0 0 0 0 0 0 0 0 0 0 0 0 0 0 0 0 0 0 0 0 0 0 0 0 0 0 0 0 0 0 0 0 0 0 0 0.0423689404851964 0 0 0 0 0 0 0.0185035236850916 0 0 0 0 0 0 0 0 0 0 0 0 0 0 0 0 0 0 0.176716321790758 0.347792712977096 0 0 0 0 0 0 0 0 0 0 0 0 0 0 0 0 0 0 0 0 0 0 0 0 0 0 0 0 0 0 0 0 0 0.00556208375295888 0 0 0.0146982443957524 0 0.00713343325268578 0 0 0 0 0 0 0 0 0 0 0 0 0 0 0 0 0 0 0 0 0 0 0 0 0 0 0 0 0 0 0 0 0 0 0 0 0 0 0 0 0 0 0.0622027625902404 0 0 0 0 0.0120882203140046 0.0326356096852131 0 0 0.0522267050222266 0.0339014775154522 0.0419383512738371 0 0 0 0 0 0 0 0 0.147550900696079
0 0 0 0 0 0 0 0 0 0 0 0 0 0 0 0 0 0 0 0 0 0 0 0 0 0 0 0 0 0 0 0 0 0 0 0 0 0 0 0 0 0 0 0 0 0 0 0 0 0 0 0 0 0 0 0 0 0 0.00252564912502345 0 0 0 0 0 0 0 0 0 0 0 0 0 0 0 0 0 0 0 0 0 0 0 0 0 0 0 0 0 0 0 0 0 0 0 0 0 0 0 0 0 0 0 0 0 0 0 0 0 0 0 0 0 0 0 0 0 0 0 0 0 0 0 0 0 0 0 0 0 0 0 0 0 0 0 0 0 0 0 0 0 0 0 0 0 0 0 0 0 0 0 0 0 0 0 0 0 0 0 0 0 0 0 0 0 0 0 0 0 0 0 0 0 0 0 0 0 0 0 0.00934645224185577 0 0 0 0 0 0 0 0 0 0.032892885966584 0 0 0 0 0 0 0.0258348567591747 0 0 0.00284311934605408 0 0 0 0 0 0 0 0.0044449105382035 0 0 0 0 0 0 0 0 0 0 0 0 0.00821662466538989 0 0 0 0 0.00446945227847921 0 0 0 0 0 0 0 0 0 0 0 0 0 0 0 0 0.0081105073277134 0.00248919741999902 0 0 0.0185450182418404 0 0 0 0.0033549611566319 0 0 0 0 0.00226762630582013 0 0 0 0 0 0 0 0 0 0 0 0 0 0 0 0 0 0 0 0 0 0 0 0 0 0 0 0 0 0 0 0 0 0 0 0 0 0 0 0 0 0.00760866667334381 0.144008543515301 0 0.0908938562338146 0 0 0 0.0347454823684874 0.0311822817666586 0.0468158538400621 0 0.135883517089315 0.0634867956195392 0 0 0.0557337648613952 0 0.0112089351209477 0 0.157211689995384 0 0.0958793515429827
0 0 0 0 0 0 0 0 0 0 0 0 0 0 0 0 0 0 0 0 0 0 0 0 0 0 0 0 0 0 0 0 0 0 0 0 0 0 0 0 0 0 0 0 0 0 0 0 0 0 0 0 0 0 0 0 0 0 0 0 0 0 0 0 0 0 0 0 0 0 0 0 0 0 0 0 0 0 0 0 0 0 0 0 0 0 0 0 0 0 0 0 0 0 0 0 0 0 0 0 0 0 0 0 0 0 0 0 0 0 0 0 0 0 0 0 0 0 0 0 0 0 0 0 0 0 0 0 0 0 0 0 0 0 0 0 0 0 0 0 0 0 0 0 0 0 0 0 0 0 0 0 0 0 0 0 0 0 0 0 0 0 0 0 0 0 0 0 0 0 0 0 0 0 0 0 0 0 0 0 0 0 0 0.00827285131929822 0.00451109460455948 0 0 0 0 0 0 0 0 0 0 0 0.0331106236303871 0 0 0 0 0 0 0 0 0 0 0 0 0 0 0 0 0 0 0 0 0.0285053584137643 0 0.0788371658225277 0.00493018097826432 0 0.0420754075056251 0 0 0 0 0 0 0 0 0 0 0.00534975508576137 0 0 0 0 0 0 0 0 0 0 0 0 0 0 0 0.00522312747125098 0 0 0 0 0.002064419798251 0 0 0 0.00566726259249625 0 0 0 0 0 0 0 0 0 0 0 0 0 0 0 0 0 0 0 0 0.00755130038854383 0 0 0 0 0 0 0 0 0 0 0 0.00473132259207212 0 0.00434881349127163 0 0 0 0.0372255241653987 0 0.00866938678778684 0 0 0 0 0.0420287657186662 0.0284718115783019 0.127310121430508 0 0.232268717811926 0.208053836479111 0 0 0.0108012247706452 0.0383101291796301 0 0.0316817983839518 0 0
0 0 0 0 0 0 0 0 0 0 0 0 0 0 0 0.00230843620683913 0 0 0 0 0 0 0 0 0 0 0 0 0 0 0 0 0 0 0 0 0 0 0 0 0 0 0 0 0 0 0 0 0 0 0 0 0 0 0 0 0 0 0 0 0 0 0 0 0 0 0 0 0 0 0 0 0 0 0 0 0 0 0 0 0 0 0 0 0 0 0 0 0 0 0 0 0 0 0 0 0 0 0 0 0 0 0 0 0 0 0 0 0 0 0 0 0 0 0 0 0 0 0 0 0 0 0 0 0 0 0 0 0 0 0 0 0 0 0 0 0 0 0.000231881885079247 0 0 0 0 0 0 0 0 0 0 0 0 0 0 0 0 0 0 0 0 0 0 0 0 0 0 0 0 0 0 0 0 0 0 0 0 0 0 0 0 0 0 0 0 0.00599935134541709 0 0 0 0 0 0 0 0 0 0.0079738794786696 0 0 0.0145140753341244 0 0.00855695777304773 0 0 0 0 0 0 0 0 0 0 0 0 0 0 0 0 0 0 0.00568624095998091 0.0114739232936186 0.0606902558299746 0 0.00145965733039073 0.0306210442839977 0 0 0 0 0 0 0.00233940008319595 0 0 0 0.00317520685913357 0.00183572399464835 0 0 0 0 0 0 0 0 0 0.0346734270223379 0.0082156794270338 0 0.00239822241765988 0.0150226508619784 0.0594905584680021 0.0975003049309238 0 0.1276217038489 0 0.0752084693598114 0 0 0 0.00257099723563945 0.0165061595772214 0 0 0 0 0 0 0 0 0 0 0 0 0 0 0 0 0 0 0 0.00223543984764399 0 0 0 0 0 0 0 0 0 0 0 0.00189529536941571 0 0.00175451298477683 0.00133797952472089 0 0 0.00748209728547946 0.00380755026968612 0.0290465313616382 0 0 0 0 0.00996683693089484 0.0136901078924206 0.0231195088533351 0.0902796290100407 0 0.0516306874014749 0.00142545226776907 0.0196218925290655 0.1032521517599 0.0094756961015045 0.00979719023796664 0.0241072325646412 0 0
0 0 0 0 0 0 0 0 0 0 0 0 0 0 0 0 0 0 0 0 0 0 0 0 0 0 0 0 0 0 0 0 0 0 0 0 0 0 0 0 0 0 0 0 0 0 0 0 0 0 0 0 0 0 0 0 0 0 0 0 0 0 0 0 0 0 0 0 0 0 0 0 0 0 0 0 0 0 0 0 0 0 0 0 0 0 0 0 0 0 0 0 0 0 0 0 0 0 0 0 0 0 0 0 0 0 0 0 0 0 0 0 0 0 0 0 0 0 0 0 0 0 0 0 0 0 0 0 0 0 0 0 0 0 0 0 0 0 0 0 0 0 0 0 0 0 0 0 0 0 0 0 0 0 0 0 0 0 0 0 0 0 0 0 0 0 0 0 0 0 0 0 0 0 0 0 0 0 0 0 0 0 0 0 0 0 0 0 0 0 0 0 0 0.14956537230782 0 0 0.0396911463666074 0 0 0 0 0 0 0 0 0 0 0 0 0 0 0 0 0 0 0 0 0.0483085936385765 0 0 0.0178297015921514 0 0.045506616550853 0 0 0 0 0 0 0 0 0 0 0 0 0 0 0 0 0 0 0 0 0 0 0.00609467997497775 0 0 0 0 0 0 0 0 0 0 0 0 0 0 0 0 0 0 0 0 0 0 0 0 0 0 0 0 0 0 0 0 0 0 0 0 0 0 0 0 0 0 0 0 0 0 0 0 0 0 0 0 0 0 0 0 0 0 0 0 0 0.422960729349629 0.270043160219385 0 0 0 0 0 0 0 0 0
0 0 0 0 0 0 0 0 0 0 0 0 0 0 0 0.0159403205169101 0 0 0 0 0 0 0 0 0 0 0 0 0 0 0 0 0 0 0 0 0 0 0 0 0 0 0 0 0 0 0 0 0 0 0 0 0 0 0 0 0 0 0 0 0 0 0 0 0 0 0 0 0 0 0 0 0 0 0 0 0 0 0 0 0 0 0 0 0 0 0 0 0 0 0 0 0 0 0 0 0 0 0 0 0 0 0 0 0 0 0 0 0 0 0 0 0 0 0 0 0 0 0 0 0 0 0 0 0 0 0 0 0 0 0 0 0 0 0 0 0 0 0.00116257605755507 0 0 0 0 0 0 0 0 0 0 0 0 0 0 0 0 0 0 0 0 0 0 0 0 0 0 0 0 0 0 0 0 0 0 0 0 0 0 0 0 0 0 0 0 0 0 0 0 0 0 0 0 0 0 0 0 0 0 0.0190987654108933 0 0 0 0 0 0 0 0 0 0 0 0 0 0 0 0 0 0 0 0 0 0 0 0 0 0 0 0 0 0 0 0 0 0 0 0 0.00308881470069957 0 0 0 0 0 0 0 0.00582018717035992 0 0.00569992089828283 0.0196473564451356 0 0 0.00908938600593844 0.0117991992937022 0 0 0.048457183281644 0 0 0.00796927985167128 0.0212624755488853 0.0254168261116228 0.0919825826126523 0 0 0 0 0 0 0 0 0 0 0 0 0 0 0 0 0 0 0 0 0 0 0 0 0 0 0 0 0 0 0 0 0 0 0 0.0392359655498188 0 0 0 0.102137700803533 0.032559226984683 0.142956004730358 0.0367876855047422 0 0 0 0 0 0 0.00599390322072858 0 0 0.220099733738452 0.0159528273921452 0 0.117842078169586 0 0 0
0 0 0 0 0 0 0 0 0 0 0 0 0 0 0 0 0 0 0 0 0 0 0 0 0 0 0 0 0 0 0 0 0 0 0 0 0 0 0 0 0 0 0 0 0 0 0 0 0 0 0 0 0 0 0 0 0 0 0 0 0 0 0 0 0 0 0 0 0 0 0 0 0 0 0 0 0 0 0 0 0 0 0 0 0 0 0 0 0 0 0 0 0 0 0 0 0 0 0 0 0 0 0 0 0 0 0 0 0 0 0 0 0 0 0 0 0 0 0 0 0 0 0 0 0 0 0 0 0 0 0 0 0 0 0 0 0 0 0 0 0 0 0 0 0 0.00277661792114767 0 0 0 0 0 0 0 0 0 0 0 0 0 0 0 0 0 0 0 0 0 0 0 0 0 0 0 0 0 0 0 0 0 0 0 0 0 0 0 0 0 0 0 0 0 0 0 0 0 0 0 0.0082274943126006 0.00233109292349072 0 0 0 0 0 0 0 0 0 0 0 0 0 0 0 0 0 0 0 0 0 0 0 0 0 0 0 0 0 0 0 0 0 0 0 0 0 0 0 0 0 0 0 0.00221900441322639 0 0.00368233888714021 0.00945136492366354 0 0 0.00427946239744247 0 0 0.00354807444084916 0.0358931847329194 0 0.00195808173617544 0 0 0.00442970922233921 0.0469435052969145 0.0101045015110099 0 0 0 0 0 0 0 0 0 0 0 0 0 0 0 0 0 0 0 0 0 0 0 0 0 0 0 0 0 0 0 0 0 0 0.0240912496571948 0 0 0 0.0913926370452891 0.0277266761452198 0.0580116196569186 0.0145081459124606 0 0 0 0 0.0329166904272274 0 0.0318231729014427 0 0.0848916658048473 0 0.156873827601823 0.0101281768876595 0.199485990546386 0.132305714694612 0 0
0 0 0 0 0 0 0 0 0 0 0 0 0 0 0 0 0 0 0 0 0 0 0 0 0 0 0 0 0 0 0 0 0 0 0 0 0 0 0 0 0 0 0 0 0 0 0 0 0 0 0 0 0 0 0 0 0 0 0 0 0 0 0 0 0 0 0 0 0 0 0 0 0 0 0 0 0 0 0 0 0 0 0 0 0 0 0 0 0 0 0 0 0 0 0 0 0 0 0 0 0 0 0 0 0 0 0 0 0 0 0 0 0 0 0 0 0 0 0 0 0 0 0 0 0 0 0 0 0 0 0 0 0 0 0 0 0 0 0 0 0 0 0 0 0 0 0 0 0 0 0 0 0 0 0 0 0 0 0 0 0 0 0 0 0 0 0 0 0 0 0 0 0 0 0 0 0 0 0 0 0 0 0 0 0 0 0 0 0 0 0 0 0 0 0 0 0 0 0 0 0 0 0 0 0 0 0 0 0 0 0 0 0 0 0 0 0 0 0 0 0 0 0 0 0 0 0 0 0 0 0 0 0 0 0 0 0.00381409900218327 0 0 0 0 0 0 0 0.00377492375728246 0.00271680665123263 0.043564036621722 0.00525704835106142 0.00580817411629842 0.0158879683498745 0 0.0129210515818387 0.151179877720673 0.00887466474994607 0.0554717808724799 0.0288206510821988 0.0206074499505403 0 0.0448247911084306 0.198381442430363 0 0 0 0 0 0 0 0 0 0 0 0 0 0 0 0 0 0 0 0 0 0 0 0 0 0 0 0 0 0 0 0 0 0 0 0 0 0 0.0464646707901267 0.00316420022984856 0.00805796686134655 0 0 0 0 0 0 0.0054663094990163 0.134437764329507 0 0.00493972520090085 0.125941852755635 0 0 0.017950737831424 0.0516720061560692 0 0
0 0 0 0 0 0 0 0 0 0 0 0 0 0 0 0 0 0 0 0 0 0 0 0 0 0 0 0 0 0 0 0 0 0 0 0 0 0 0 0 0 0 0 0 0 0 0 0 0 0 0 0 0 0 0.011268948730649 0 0 0 0.00249518556957771 0 0 0 0 0 0 0 0 0 0 0 0 0 0 0 0 0 0 0 0 0 0 0 0 0 0 0 0 0 0 0 0 0 0 0 0 0 0 0 0 0 0 0.0202204575898308 0 0 0 0 0 0 0 0 0 0 0 0 0 0 0 0 0 0 0 0 0 0 0 0 0 0 0 0 0 0 0 0 0 0 0 0 0 0.0303744244632729 0 0 0 0 0.0155155232059272 0 0 0 0 0 0.0147875978794327 0 0 0 0 0 0 0 0 0 0 0 0 0 0 0 0 0 0 0 0 0 0 0 0 0 0 0.00538187492505012 0.0138782302391323 0 0 0 0 0.00949408379562224 0 0 0 0 0 0 0 0 0 0 0 0 0 0.00282259610885937 0 0 0.00295561098915718 0 0 0 0 0 0.018359221258243 0 0 0 0 0 0 0 0 0 0 0 0 0 0 0 0.00758149828489771 0 0.0205056368548793 0 0 0 0 0 0 0 0 0 0 0 0 0 0 0 0 0.00741739835348454 0.00311661653686555 0 0 0.021996899602107 0 0 0 0 0 0 0 0 0 0 0 0.0883495409854637 0 0 0 0 0 0 0 0 0 0 0 0 0 0 0 0 0 0 0 0 0 0 0 0 0 0 0 0 0 0 0 0 0.00482792234438082 0.00402536516467395 0 0 0.00244300387560671 0.00305051650427031 0.0152983547537993 0 0 0.401449869050912 0 0 0 0 0.175219565729479 0 0.010182786065582 0.0371466562955437 0.0236384062228285 0 0 0.0155788630572808 0 0 0 0.0106173455631904 0 0
0 0 0 0 0 0 0 0 0 0 0 0 0 0 0 0 0 0 0 0 0 0 0 0 0 0 0 0 0 0 0 0 0 0 0 0 0 0 0 0 0 0 0 0 0 0 0 0 0 0 0 0 0 0 0 0 0 0 0 0 0 0 0 0 0 0 0 0 0 0 0 0 0 0 0 0 0 0 0 0 0 0 0 0 0 0 0 0 0 0 0 0 0 0 0 0 0 0 0 0 0 0 0 0 0 0 0 0 0 0 0 0 0 0 0 0 0 0 0 0 0 0 0 0 0 0 0 0 0 0 0 0 0 0 0 0 0 0 0 0 0 0 0 0 0 0 0 0 0 0 0 0 0 0 0 0 0 0 0 0 0 0 0 0 0 0 0 0 0 0.00585553007432399 0 0 0 0 0 0 0 0 0 0 0 0 0 0 0 0 0 0 0.0191272539272492 0.00506797783664137 0 0 0 0 0 0 0 0.00739342093414079 0.00660491077047503 0 0 0 0 0 0 0 0 0 0 0 0 0 0 0 0 0 0 0 0 0 0 0 0 0 0.00332028350850981 0 0 0 0 0 0 0 0 0 0 0 0 0 0 0 0 0 0.00189922979792864 0 0 0.00832893340064267 0 0 0.00477037856440084 0 0 0 0.0171949669702579 0 0.00214945109466278 0 0 0.0485528867836056 0.0122040402895047 0.00594482968168144 0 0 0 0 0 0 0 0 0 0 0 0 0 0 0 0 0 0 0 0 0 0 0 0 0 0 0 0 0 0 0 0 0 0 0.0144593361113962 0 0 0 0.0363701826550364 0.200063641519611 0.0603401639304535 0.119248541034197 0 0 0.0139312618887609 0 0 0 0.0189860788219546 0 0.0543096600132223 0.238365585960866 0.0267173802808703 0 0 0 0.0550044073073485 0.013789666842258
0 0 0 0 0 0 0 0 0 0 0 0 0 0 0 0 0 0 0 0 0 0 0 0 0 0 0 0 0 0 0 0 0 0 0 0 0 0 0 0 0 0 0 0 0 0 0 0 0 0 0 0 0 0 0 0 0 0 0.0035409928535994 0 0 0 0 0 0 0 0 0 0 0 0 0 0 0 0 0 0 0 0 0 0 0 0 0 0 0 0 0 0 0 0 0 0 0 0 0 0 0 0 0 0 0 0 0 0 0 0 0 0 0 0 0 0 0 0 0 0 0 0 0 0 0 0 0 0 0 0 0 0 0 0 0 0 0 0 0 0 0 0 0.00846346214025935 0 0 0 0 0 0 0 0 0.0051593417515727 0 0 0 0 0 0 0 0 0 0 0 0 0 0 0 0 0 0 0 0 0 0 0 0 0 0 0 0 0 0 0 0 0 0 0 0 0 0 0 0 0 0 0 0 0 0 0 0 0 0.00754804811149295 0 0 0 0 0 0 0 0 0 0 0 0 0 0 0 0 0 0 0 0 0 0 0 0 0 0.00306239644819505 0 0 0 0 0 0 0 0 0 0 0 0 0 0 0 0 0 0 0 0 0.0133787757269577 0 0 0 0 0 0 0.00740011731075754 0 0.00526099247481637 0 0 0.0423485169667432 0 0 0 0 0 0 0 0 0 0 0 0 0 0 0 0 0 0 0 0 0 0 0 0 0 0 0 0 0 0 0 0 0 0 0 0 0 0 0 0 0.0383161833427045 0.157706183027021 0.0213315939746611 0 0 0 0 0 0.179301808817506 0.0385667912580157 0.0755008768930876 0 0 0.255493970514595 0.124290458703545 0.0133294896844698 0 0 0 0
0 0 0 0 0 0 0 0 0 0 0 0 0 0 0 0 0 0 0 0 0 0 0 0 0 0 0 0 0 0 0 0 0 0 0 0 0 0 0 0 0 0 0 0 0 0 0 0 0 0 0 0 0 0 0 0 0 0 0 0 0 0 0 0 0 0 0 0 0 0 0 0 0 0 0 0 0 0 0 0 0 0 0 0 0 0 0 0 0 0 0.00466783825937952 0 0.00360235343930376 0 0 0 0 0 0 0 0 0.0637354020074545 0 0.00502146236993858 0 0 0 0 0 0 0 0 0 0 0 0 0 0 0 0 0 0 0 0 0 0 0 0 0 0 0 0 0 0 0 0 0 0 0 0 0 0 0 0 0.00589563247429432 0 0 0 0 0 0.0668330167675003 0.0601564065642379 0.00172612768966639 0 0 0 0 0 0 0 0 0 0 0 0 0 0 0 0 0 0 0 0 0 0 0 0 0 0 0 0 0 0 0 0 0 0 0 0 0 0 0 0 0 0 0 0 0 0 0 0 0 0 0 0 0 0 0 0 0 0 0 0 0 0 0 0 0 0 0 0 0 0 0 0.00441506431903596 0 0 0 0 0 0 0 0 0 0 0 0 0 0 0 0 0 0 0 0 0 0 0 0 0 0 0 0 0 0 0 0 0.149442967616468 0 0 0 0 0 0 0 0 0 0 0 0 0 0 0 0 0 0 0 0 0 0 0 0 0 0 0 0 0 0 0 0 0 0 0 0 0 0 0 0 0 0.29970812905682 0.0967253141734196 0 0 0 0.126838653452864 0 0 0 0 0 0 0 0 0 0.111231631809618 0 0 0
0 0 0 0 0 0 0 0 0 0 0 0 0 0 0 0 0 0 0 0 0 0 0 0 0 0 0 0 0 0 0 0 0 0.00123609933402187 0 0 0 0 0 0 0 0 0 0 0 0 0.00209414981865678 0 0 0 0.00123561988505916 0 0 0 0.0207390448946307 0 0 0.00148061898383445 0.00385312916656809 0 0 0 0 0 0 0 0 0 0 0 0 0 0 0 0 0 0 0 0 0 0 0 0 0 0 0 0 0 0 0 0 0 0 0 0 0 0 0 0 0 0.0328145353697188 0.0693715484523538 0 0 0 0 0 0 0 0 0 0 0 0 0 0 0 0 0 0 0 0 0 0 0 0 0 0 0 0 0 0 0 0 0 0 0 0 0 0.0190343704518654 0 0 0 0 0.010860589826863 0 0 0 0 0 0 0 0 0.00473945102089118 0 0 0 0 0 0 0 0 0 0 0 0 0 0 0 0 0 0 0 0 0 0 0 0 0 0 0 0 0 0 0 0 0 0 0.231733848013086 0.00392783192752846 0 0 0 0 0 0.027132530301161 0 0 0 0 0 0 0 0 0 0 0 0 0 0 0 0 0 0 0 0 0 0 0 0 0 0 0 0 0 0 0 0 0 0 0 0 0 0 0 0 0.00120296142774076 0 0 0 0 0 0 0 0 0 0 0 0 0 0 0 0 0 0 0 0 0.19269126146833 0 0.00232301944603551 0 0 0 0 0 0 0 0 0 0 0 0 0 0 0 0 0 0 0 0 0 0 0 0 0 0 0 0 0 0 0 0 0 0 0 0 0 0.0901681653083321 0.00393561454754694 0.0228321583410392 0.0127752127359372 0 0 0.125478242399305 0.0248981398525169 0.049898389011166 0.0361717421429063 0 0 0 0 0 0 0 0.00737172587290455 0 0 0
