# Supplementary material for: Recovery of neural dynamics criticality in personalized whole-brain models of stroke
Source: Nat Commun. 2022 Jun 27;13:3683. doi: 10.1038/s41467-022-30892-6 (PMC9237050; doi:10.1038/s41467-022-30892-6)
Supplement: Supplementary file 3 — Source Data [file 41467_2022_30892_MOESM3_ESM.zip › Source_Data/Tables/Table1/Structural_Connectivity/patients/pat_1_092_316_17_.txt]

0 0 0.0069421919147552 0.0211193494019056 0.0209701339871899 0.223609198693726 0.0444282842911908 0.0244593662627557 0.0516739407956837 0.0562090251130921 0.114617602627384 0.00879106813163136 0 0 0 0 0 0 0 0 0 0 0 0 0 0 0 0 0 0.134557767370453 0.127744951361269 0 0 0 0 0 0 0 0 0 0 0 0 0 0 0 0 0 0 0 0 0 0 0 0 0 0 0 0 0 0 0 0 0 0 0 0 0 0 0 0 0 0 0 0 0 0 0 0 0 0 0 0 0 0 0 0 0 0 0 0 0 0 0 0 0.0222637968124935 0.0440735789877512 0 0 0 0 0 0 0 0 0 0 0 0 0.064192540361724 0 0 0.0131184847932628 0 0 0.0137647204566253 0 0 0 0 0 0 0 0 0 0 0 0 0 0 0.00746399863710637 0 0 0 0 0 0 0 0 0 0 0 0 0 0 0 0 0 0 0 0 0 0 0 0 0 0 0 0 0 0 0 0 0 0 0 0 0 0 0 0 0 0 0 0 0 0 0 0 0 0 0 0 0 0 0 0 0 0 0 0 0 0 0 0 0 0 0 0 0 0 0 0 0 0 0 0 0 0 0 0 0 0 0 0 0 0 0 0 0 0 0 0 0 0 0 0 0 0 0 0 0 0 0 0 0 0 0 0 0 0 0 0 0 0 0 0 0 0 0 0 0 0 0 0 0 0 0 0 0 0 0 0 0 0 0 0 0 0 0 0 0 0 0 0 0 0 0 0 0 0 0 0 0 0 0 0 0 0 0 0 0 0 0 0 0 0 0 0 0 0 0 0 0 0 0 0 0 0 0 0 0 0 0 0 0
0 0 0.063931576659556 0.112621639333182 0 0 0 0 0 0 0 0.229872157427338 0 0.00906467218403167 0 0 0.264065471398243 0.0198930001864157 0 0.0862043571959148 0 0 0 0 0 0 0 0 0 0.0709830692333308 0.134006874745007 0 0 0 0 0 0 0 0 0 0 0 0 0 0 0 0 0 0 0 0 0 0 0 0 0 0 0 0 0 0 0 0 0 0 0 0 0 0 0.00935718163698118 0 0 0 0 0 0 0 0 0 0 0 0 0 0 0 0 0 0 0 0 0 0 0 0 0 0 0 0 0 0 0 0 0 0 0 0 0 0 0 0 0 0 0 0 0 0 0 0 0 0 0 0 0 0 0 0 0 0 0 0 0 0 0 0 0 0 0 0 0 0 0 0 0 0 0 0 0 0 0 0 0 0 0 0 0 0 0 0 0 0 0 0 0 0 0 0 0 0 0 0 0 0 0 0 0 0 0 0 0 0 0 0 0 0 0 0 0 0 0 0 0 0 0 0 0 0 0 0 0 0 0 0 0 0 0 0 0 0 0 0 0 0 0 0 0 0 0 0 0 0 0 0 0 0 0 0 0 0 0 0 0 0 0 0 0 0 0 0 0 0 0 0 0 0 0 0 0 0 0 0 0 0 0 0 0 0 0 0 0 0 0 0 0 0 0 0 0 0 0 0 0 0 0 0 0 0 0 0 0 0 0 0 0 0 0 0 0 0 0 0 0 0 0 0 0 0 0 0 0 0 0 0 0 0 0 0 0 0 0 0 0 0 0 0 0 0
0.00899809405838813 0.138889657629886 0 0.0186806717915578 0 0.102822506077624 0 0 0 0 0 0.159183095660423 0 0.0134013515026393 0 0.0107842613908952 0.159810607002374 0.0736506310622799 0.0710900863926222 0.0136755458183812 0 0 0 0 0 0 0 0 0 0.0954625673941038 0.120083149526211 0 0 0 0 0 0 0 0 0 0 0 0 0 0 0 0 0 0 0 0 0 0 0 0 0 0 0 0 0 0 0 0 0 0 0 0 0 0 0 0 0 0 0 0 0 0 0 0 0 0 0 0 0 0 0 0 0 0 0 0 0 0 0 0 0 0.00931720638156344 0 0 0 0 0 0 0 0 0 0 0 0 0 0 0 0 0 0 0 0 0 0 0 0 0 0 0 0 0 0 0 0 0 0 0 0 0 0 0 0 0 0.00415056831105076 0 0 0 0 0 0 0 0 0 0 0 0 0 0 0 0 0 0 0 0 0 0 0 0 0 0 0 0 0 0 0 0 0 0 0 0 0 0 0 0 0 0 0 0 0 0 0 0 0 0 0 0 0 0 0 0 0 0 0 0 0 0 0 0 0 0 0 0 0 0 0 0 0 0 0 0 0 0 0 0 0 0 0 0 0 0 0 0 0 0 0 0 0 0 0 0 0 0 0 0 0 0 0 0 0 0 0 0 0 0 0 0 0 0 0 0 0 0 0 0 0 0 0 0 0 0 0 0 0 0 0 0 0 0 0 0 0 0 0 0 0 0 0 0 0 0 0 0 0 0 0 0 0 0 0 0 0 0 0 0 0 0 0 0 0 0 0 0 0 0 0 0 0 0 0 0 0
0.0075575603215723 0.0675497134164353 0.0051575050751054 0 0 0.0109856962139867 0.0142603768382806 0 0 0 0.0202978140185067 0.114066761457854 0 0.0590309242118603 0 0 0.0342315977410406 0 0 0.0914644746803248 0 0 0 0 0 0 0 0 0 0.0132412433120443 0.0324745048869047 0 0 0 0 0 0 0.212901210165527 0 0 0 0 0 0 0 0 0 0 0 0 0 0 0 0 0.00444641053023976 0 0 0 0 0 0 0 0 0 0 0 0 0 0 0 0 0.010758510191036 0 0 0 0 0 0 0 0 0 0 0 0 0 0 0 0 0 0 0 0 0 0.104410061966888 0 0 0 0 0 0 0 0 0 0 0 0 0 0 0 0.00331274751491631 0 0 0 0 0 0 0 0 0 0 0 0 0 0 0 0 0 0 0.00649162635016526 0 0.141167709121955 0 0 0.0286146865493052 0 0 0 0 0 0.00752771009845629 0.00278944267431883 0 0 0 0 0 0 0 0 0 0.00262913758958736 0 0 0 0.00463257507368921 0 0 0 0 0 0 0 0 0 0 0 0 0 0 0 0 0 0 0 0 0 0 0 0 0 0 0 0 0 0 0 0 0 0 0 0 0 0 0 0 0 0 0 0 0 0 0 0 0 0 0 0 0 0 0 0 0 0 0 0 0 0 0 0 0 0 0 0 0 0 0 0 0 0 0 0 0 0 0 0 0 0 0 0 0 0 0 0 0 0 0 0 0 0 0 0 0 0 0 0 0 0 0 0 0 0 0 0 0 0 0 0 0 0 0 0 0 0 0 0 0 0 0 0 0 0 0 0 0 0 0 0 0 0 0 0 0 0 0 0 0 0 0 0 0 0 0 0 0 0 0 0 0 0 0 0 0 0 0 0 0
0.00853203453572707 0 0 0 0 0.0229978172329815 0 0.215838155590274 0.0160874965224268 0.125286369622234 0.0189534486856178 0.124285044902725 0 0.047985018585634 0.00974129799639089 0.0263101768432409 0 0.0358895389732269 0.00704846476849488 0 0 0 0 0 0 0 0 0 0.222988106937692 0.0348961802010838 0.0310448341148438 0 0 0 0 0 0 0 0 0 0 0 0 0 0 0 0.0149722290834042 0 0 0 0 0 0 0 0 0.0252503492587087 0 0 0 0 0 0 0 0 0 0 0 0 0 0 0 0.00842720213957227 0 0 0 0 0 0 0 0 0 0 0 0 0 0 0 0 0 0 0 0 0 0 0 0 0 0 0 0 0 0 0 0 0 0 0 0 0 0 0 0 0 0 0 0 0 0 0 0 0 0 0 0 0 0 0 0 0 0 0 0 0 0 0.0034662340057215 0 0 0 0 0 0 0 0 0 0 0 0 0 0 0 0 0 0 0 0 0 0 0 0 0 0 0 0 0 0 0 0 0 0 0 0 0 0 0 0 0 0 0 0 0 0 0 0 0 0 0 0 0 0 0 0 0 0 0 0 0 0 0 0 0 0 0 0 0 0 0 0 0 0 0 0 0 0 0 0 0 0 0 0 0 0 0 0 0 0 0 0 0 0 0 0 0 0 0 0 0 0 0 0 0 0 0 0 0 0 0 0 0 0 0 0 0 0 0 0 0 0 0 0 0 0 0 0 0 0 0 0 0 0 0 0 0 0 0 0 0 0 0 0 0 0 0 0 0 0 0 0 0 0 0 0 0 0 0 0 0 0 0 0 0 0 0 0 0 0 0 0 0 0 0 0 0 0 0 0 0
0.108134570999287 0 0.0383627001943219 0.0148457244266236 0.027334435863144 0 0.0591287787976463 0.0512820542358352 0.121509163882317 0.209019638620317 0.0811156835011187 0.0328456399955065 0 0 0 0 0 0.0300916279271757 0.00773359080999501 0 0 0 0 0 0 0 0 0 0 0.0944684697047164 0.070971555873138 0 0 0 0 0 0 0 0 0 0 0 0 0 0 0 0 0 0 0 0 0 0 0 0 0 0 0 0 0 0 0 0 0 0 0 0 0 0 0 0 0 0 0 0 0 0 0 0 0 0 0 0 0 0 0 0 0 0 0 0 0 0 0 0 0 0.0117114297360745 0 0 0 0 0 0 0 0 0 0 0 0 0.0271225124584945 0 0 0 0 0 0 0 0 0 0 0 0 0 0 0 0 0 0 0 0 0.0143224229742884 0 0 0 0 0 0 0 0 0 0 0 0 0 0 0 0 0 0 0 0 0 0 0 0 0 0 0 0 0 0 0 0 0 0 0 0 0 0 0 0 0 0 0 0 0 0 0 0 0 0 0 0 0 0 0 0 0 0 0 0 0 0 0 0 0 0 0 0 0 0 0 0 0 0 0 0 0 0 0 0 0 0 0 0 0 0 0 0 0 0 0 0 0 0 0 0 0 0 0 0 0 0 0 0 0 0 0 0 0 0 0 0 0 0 0 0 0 0 0 0 0 0 0 0 0 0 0 0 0 0 0 0 0 0 0 0 0 0 0 0 0 0 0 0 0 0 0 0 0 0 0 0 0 0 0 0 0 0 0 0 0 0 0 0 0 0 0 0 0 0 0 0 0 0 0 0 0 0 0 0 0 0 0 0 0
0.0634015424368867 0 0 0.0568682935487063 0 0.17448748966862 0 0 0.113873918698008 0.235062615589669 0.0223114989838596 0 0 0 0 0 0 0 0 0 0 0 0 0 0 0 0 0 0 0 0 0 0 0 0 0 0 0 0 0 0 0 0 0 0 0 0 0 0 0 0 0 0 0 0 0 0 0 0 0 0 0 0 0 0 0 0 0 0 0 0 0.103101250344073 0 0 0 0 0 0 0 0 0 0 0 0 0 0 0 0 0 0 0 0 0 0.038685838305742 0 0 0 0 0 0 0 0 0 0 0 0 0 0 0 0 0 0 0 0 0 0 0 0 0 0 0 0 0 0 0 0 0 0 0 0 0.192207552424435 0 0 0 0 0 0 0 0 0 0 0 0 0 0 0 0 0 0 0 0 0 0 0 0 0 0 0 0 0 0 0 0 0 0 0 0 0 0 0 0 0 0 0 0 0 0 0 0 0 0 0 0 0 0 0 0 0 0 0 0 0 0 0 0 0 0 0 0 0 0 0 0 0 0 0 0 0 0 0 0 0 0 0 0 0 0 0 0 0 0 0 0 0 0 0 0 0 0 0 0 0 0 0 0 0 0 0 0 0 0 0 0 0 0 0 0 0 0 0 0 0 0 0 0 0 0 0 0 0 0 0 0 0 0 0 0 0 0 0 0 0 0 0 0 0 0 0 0 0 0 0 0 0 0 0 0 0 0 0 0 0 0 0 0 0 0 0 0 0 0 0 0 0 0 0 0 0 0 0 0 0 0 0 0 0
0.01130928586354 0 0 0 0.245282635133115 0.0490321005340519 0 0 0.0508532396213525 0.263769586577297 0.0100591785543994 0.0648460603310247 0 0.00774416109798197 0 0.0056520500841928 0 0.0262333851748992 0.0104567063660386 0 0 0 0 0 0 0 0 0 0.0361945133031352 0.0404118982994424 0.0315128676600524 0 0 0 0 0 0 0.00681189473647601 0 0 0 0 0 0 0 0 0 0 0 0 0 0 0 0 0 0.00874381733572921 0 0 0 0 0 0 0 0 0 0 0 0 0 0 0 0 0 0 0 0 0 0 0 0 0 0 0 0 0 0 0 0 0 0 0 0 0 0 0 0 0 0 0 0 0 0 0 0 0 0 0 0 0 0 0 0 0 0 0 0 0 0 0 0 0 0 0 0 0 0 0 0 0 0 0 0.0362501710362082 0 0.0907921533300879 0.00404429496097595 0 0 0 0 0 0 0 0 0 0 0 0 0 0 0 0 0 0 0 0 0 0 0 0 0 0 0 0 0 0 0 0 0 0 0 0 0 0 0 0 0 0 0 0 0 0 0 0 0 0 0 0 0 0 0 0 0 0 0 0 0 0 0 0 0 0 0 0 0 0 0 0 0 0 0 0 0 0 0 0 0 0 0 0 0 0 0 0 0 0 0 0 0 0 0 0 0 0 0 0 0 0 0 0 0 0 0 0 0 0 0 0 0 0 0 0 0 0 0 0 0 0 0 0 0 0 0 0 0 0 0 0 0 0 0 0 0 0 0 0 0 0 0 0 0 0 0 0 0 0 0 0 0 0 0 0 0 0 0 0 0 0 0 0 0 0 0 0 0 0 0 0 0 0 0 0 0 0 0 0 0
0.0355254743282112 0 0 0 0.0271834997025314 0.172743787736649 0.0548595557906072 0.0756130829001488 0 0.439435986576881 0.0096713495068349 0.0104743097544238 0 0.00370616251115433 0 0.00488777500016217 0 0 0 0 0 0 0 0 0 0 0 0 0 0.0234489778636693 0.0134537409876662 0 0 0 0 0 0 0.00977917799425243 0 0 0 0 0 0 0 0 0 0 0 0 0 0 0 0 0.00392546655819028 0 0 0 0 0 0 0 0 0 0 0 0 0 0 0 0 0.0117486948186929 0 0 0 0 0 0 0 0 0 0 0 0 0 0 0 0 0 0 0 0 0 0 0 0 0 0 0 0 0 0 0 0 0 0 0 0 0 0 0 0 0 0 0 0 0 0 0 0 0 0 0 0 0 0 0 0 0 0 0.0399000596674325 0 0 0.0569426922769392 0 0 0 0 0 0 0 0 0 0 0 0 0 0 0 0 0 0 0 0 0 0 0 0 0 0 0 0 0 0 0 0 0 0 0 0 0 0 0 0 0 0 0 0 0 0 0 0 0 0 0 0 0 0 0 0 0 0 0 0 0 0 0 0 0 0 0 0 0 0 0 0 0 0 0 0 0 0 0 0 0 0 0 0 0 0 0 0 0 0 0 0 0 0 0 0 0 0 0 0 0 0 0 0 0 0 0 0 0 0 0 0 0 0 0 0 0 0 0 0 0 0 0 0 0.00670020602555358 0 0 0 0 0 0 0 0 0 0 0 0 0 0 0 0 0 0 0 0 0 0 0 0 0 0 0 0 0 0 0 0 0 0 0 0 0 0 0 0 0 0 0 0 0 0 0 0 0 0 0 0 0 0 0 0 0
0.0164550187586047 0 0 0 0.0901456458192379 0.12653320978649 0.0482209332973889 0.167004074081982 0.187119757669246 0 0.010189211952537 0.0282525324822966 0 0.0134176566691413 0.0025132977297975 0.0103166790841697 0 0.00664896592993453 0 0 0 0 0 0 0 0 0 0 0 0.0365071286427852 0.0320532068558925 0 0 0 0 0 0.012605809311082 0.00992028776828703 0 0 0 0 0 0 0 0 0 0 0 0 0 0 0 0 0.00694971397652965 0.00286512194121389 0 0 0 0 0 0 0 0 0 0 0 0 0 0 0 0.0208960810601704 0 0 0 0 0 0 0 0 0 0 0 0 0 0 0 0.0133342106080413 0 0 0 0 0 0 0 0 0 0 0 0 0 0 0 0 0 0 0 0 0 0 0 0 0 0 0 0 0 0 0 0 0 0 0 0 0 0 0 0 0 0 0.0631041187407606 0 0 0.0824385109307212 0.00520645022595649 0 0 0 0.00119490196897269 0 0 0 0 0 0 0 0 0 0 0 0 0 0 0 0 0 0 0 0 0 0 0 0 0 0 0 0 0 0 0 0 0 0 0 0 0 0 0 0 0 0 0 0 0 0 0 0 0 0 0 0 0 0 0 0 0 0 0 0 0 0 0 0 0 0 0 0 0 0 0 0 0 0 0 0 0 0 0 0 0 0 0 0 0 0 0 0 0 0 0 0 0 0 0 0 0 0 0 0 0 0 0 0 0 0 0 0 0 0 0 0 0 0 0 0 0 0 0 0.00446426052927606 0 0 0 0 0 0 0 0 0 0 0 0 0 0 0 0 0 0 0 0 0 0 0 0 0 0 0 0 0 0 0 0 0 0 0 0 0 0 0 0 0 0.00164321417948464 0 0 0 0 0 0 0 0 0 0 0 0 0 0 0
0.106999860688732 0 0 0.0529517202677801 0.0434879300312023 0.156589208009283 0.0145955464553672 0.0203097429831928 0.0131325985389521 0.032492277934935 0 0.0499034187714553 0 0 0 0.0102507652157944 0 0 0 0 0 0 0 0 0 0 0 0 0 0.234085448982474 0.0826155743683506 0 0 0 0 0 0 0.0163191091538293 0 0 0 0 0 0 0 0 0 0 0 0 0 0 0 0 0 0.00809889760570501 0 0 0 0 0 0 0 0 0 0 0 0 0 0 0 0.0637362981975421 0 0 0 0 0 0 0 0 0 0 0 0 0 0 0 0 0 0 0 0 0 0.00872151659136621 0 0 0 0 0 0 0 0 0 0 0 0 0 0 0 0.0726435295868406 0 0 0 0 0 0 0 0 0 0 0 0 0 0 0 0 0 0 0 0 0.0130665566171981 0 0 0 0 0 0 0 0 0 0 0 0 0 0 0 0 0 0 0 0 0 0 0 0 0 0 0 0 0 0 0 0 0 0 0 0 0 0 0 0 0 0 0 0 0 0 0 0 0 0 0 0 0 0 0 0 0 0 0 0 0 0 0 0 0 0 0 0 0 0 0 0 0 0 0 0 0 0 0 0 0 0 0 0 0 0 0 0 0 0 0 0 0 0 0 0 0 0 0 0 0 0 0 0 0 0 0 0 0 0 0 0 0 0 0 0 0 0 0 0 0 0 0 0 0 0 0 0 0 0 0 0 0 0 0 0 0 0 0 0 0 0 0 0 0 0 0 0 0 0 0 0 0 0 0 0 0 0 0 0 0 0 0 0 0 0 0 0 0 0 0 0 0 0 0 0 0 0 0 0 0 0 0 0 0
0.00240412205362448 0.10536632127831 0.0335859702966441 0.0871711731796573 0.0835376666844314 0.0185745242366259 0 0.0383538072228371 0.00416650567379114 0.0263924629541656 0.0146188521495653 0 0 0.131176829934388 0.0208526605179576 0.0452527820369567 0.0642671724162174 0.00437173576123583 0 0.085178108287637 0 0 0 0 0 0 0 0 0 0.0787445428447118 0.133397444957253 0 0 0 0 0 0 0 0 0 0 0 0 0 0 0 0 0 0 0 0 0 0 0 0 0 0 0 0 0 0 0 0 0 0 0 0 0 0 0 0 0 0 0 0 0 0 0 0 0 0 0 0 0 0 0 0 0 0 0 0 0 0 0 0 0 0 0 0 0 0 0 0 0 0 0 0 0 0 0 0 0.00321607526645474 0 0 0 0 0 0 0 0 0 0 0 0 0 0 0 0.00168929670752498 0 0 0 0 0 0.00521538289439581 0.00674188017588933 0 0.00389355704844488 0 0.00183112542128062 0 0 0 0 0 0 0 0 0 0 0 0 0 0 0 0 0 0 0 0 0 0 0 0 0 0 0 0 0 0 0 0 0 0 0 0 0 0 0 0 0 0 0 0 0 0 0 0 0 0 0 0 0 0 0 0 0 0 0 0 0 0 0 0 0 0 0 0 0 0 0 0 0 0 0 0 0 0 0 0 0 0 0 0 0 0 0 0 0 0 0 0 0 0 0 0 0 0 0 0 0 0 0 0 0 0 0 0 0 0 0 0 0 0 0 0 0 0 0 0 0 0 0 0 0 0 0 0 0 0 0 0 0 0 0 0 0 0 0 0 0 0 0 0 0 0 0 0 0 0 0 0 0 0 0 0 0 0 0 0 0 0 0 0 0 0 0 0 0 0 0 0 0 0 0 0 0
0 0 0 0 0 0 0 0 0 0 0 0 0 0 0 0 0 0 0 0 0 0 0.0144074081819265 0 0.0583235429809491 0 0 0 0 0 0 0.0250812522962463 0 0 0.048259235171104 0.00590064893375984 0 0 0 0 0 0 0 0 0 0 0 0 0.0460359343340952 0 0 0 0 0 0 0.0310457689629011 0 0 0 0 0 0 0 0 0 0 0 0 0 0 0 0 0 0 0 0 0 0 0 0 0 0 0 0 0.00587539202701214 0 0 0 0 0 0 0 0 0 0 0 0 0 0 0 0 0 0 0 0 0 0 0 0 0 0 0 0 0 0.267459149762252 0 0 0.0365544357256131 0.0573140819878397 0.0636836923114415 0.0378671485011145 0 0 0 0 0 0 0 0.0311015251985512 0 0 0 0 0 0 0 0 0 0 0 0 0 0 0 0 0 0 0 0 0 0 0 0 0 0 0 0 0 0 0 0 0 0 0 0 0 0.0878529699414894 0 0 0 0 0 0 0 0 0 0 0 0 0 0 0 0 0 0 0 0 0 0 0 0 0 0 0 0 0 0 0 0 0 0 0 0 0 0 0.116158529526383 0 0 0 0 0 0 0 0 0 0 0 0 0 0 0 0 0 0 0 0 0 0 0.0122679724202978 0 0 0 0 0 0 0 0 0 0 0 0 0 0 0 0 0 0 0 0 0 0 0 0 0 0 0 0 0 0.0397228650638786 0 0 0.015088446673144 0 0 0 0 0 0 0 0 0 0 0 0 0 0 0 0 0 0 0 0 0 0 0 0 0 0 0 0 0 0 0 0 0 0 0 0 0 0 0 0 0 0 0 0 0 0 0 0 0 0 0 0 0 0
0 0.00651006399976414 0.00443024007496993 0.0706823649177944 0.0505343686324115 0 0 0.00717657079497488 0.00230987635291575 0.0196388893066038 0 0.205529819562838 0 0 0.0487602448334196 0.10393149696942 0 0 0 0.159269745520781 0.0722239483232373 0 0 0 0 0 0.00302512745017571 0 0 0 0.0217140169098524 0 0 0 0 0 0 0 0 0 0 0 0 0 0 0 0 0 0 0 0 0 0 0 0 0 0 0 0 0 0 0 0 0 0 0.035270475487157 0.0330842324996653 0 0 0 0 0 0 0 0 0 0 0 0 0 0 0 0 0 0 0 0 0 0 0 0 0 0 0 0 0.0104925382098787 0.0100507160105896 0 0 0 0 0 0 0 0 0 0 0 0.00337210771280446 0 0 0.0176791482024132 0 0 0 0 0 0 0 0 0 0 0 0 0 0 0 0.00636822917900191 0.0137081797351472 0 0 0 0 0.00773765286516289 0.0719184322491761 0 0.00834770224083374 0.00347121319197176 0.00276259876703965 0 0 0 0 0 0 0 0 0 0 0 0 0 0 0 0 0 0 0 0 0 0 0 0 0 0 0 0 0 0 0 0 0 0 0 0 0 0 0 0 0 0 0 0 0 0 0 0 0 0 0 0 0 0 0 0 0 0 0 0 0 0 0 0 0 0 0 0 0 0 0 0 0 0 0 0 0 0 0 0 0 0 0 0 0 0 0 0 0 0 0 0 0 0 0 0 0 0 0 0 0 0 0 0 0 0 0 0 0 0 0 0 0 0 0 0 0 0 0 0 0 0 0 0 0 0 0 0 0 0 0 0 0 0 0 0 0 0 0 0 0 0 0 0 0 0 0 0 0 0 0 0 0 0 0 0 0 0 0 0 0 0 0 0 0 0 0 0 0 0 0 0 0 0 0 0 0
0 0 0 0 0.0479907217923448 0 0 0 0 0.0172085176795924 0 0.152840503123073 0 0.228099930898319 0 0.116298297402718 0 0 0 0 0 0 0 0 0 0 0 0 0 0 0.182324941767116 0 0 0 0 0 0 0 0 0 0 0 0 0 0 0 0 0 0 0 0 0 0 0 0 0 0 0 0 0 0 0 0 0 0 0 0 0 0 0 0 0 0 0 0 0 0 0 0 0 0 0 0 0 0 0 0 0 0 0 0 0 0 0 0 0.0741735193848495 0.094141884907029 0 0 0 0 0 0 0 0 0 0 0 0 0 0 0 0 0 0 0 0 0 0 0 0 0 0 0 0 0 0 0.086921683044959 0 0 0 0 0 0 0 0 0 0 0 0 0 0 0 0 0 0 0 0 0 0 0 0 0 0 0 0 0 0 0 0 0 0 0 0 0 0 0 0 0 0 0 0 0 0 0 0 0 0 0 0 0 0 0 0 0 0 0 0 0 0 0 0 0 0 0 0 0 0 0 0 0 0 0 0 0 0 0 0 0 0 0 0 0 0 0 0 0 0 0 0 0 0 0 0 0 0 0 0 0 0 0 0 0 0 0 0 0 0 0 0 0 0 0 0 0 0 0 0 0 0 0 0 0 0 0 0 0 0 0 0 0 0 0 0 0 0 0 0 0 0 0 0 0 0 0 0 0 0 0 0 0 0 0 0 0 0 0 0 0 0 0 0 0 0 0 0 0 0 0 0 0 0 0 0 0 0 0 0 0 0 0 0 0 0 0 0
0 0 0.00513157586345653 0 0.0398828907571955 0 0 0.00753928708987712 0.00438487446949701 0.021735110561973 0.00677233847737009 0.102057441896417 0 0.149599061039156 0.0357845669286368 0 0.00396679050220586 0 0 0 0 0 0 0 0.0117640514018678 0 0 0 0.00225891569957025 0.0315166724939111 0.173471444808892 0 0 0 0 0 0 0 0.0140159380364279 0.00306124879851852 0 0 0 0 0.00515015310589232 0 0 0 0 0 0 0 0 0 0 0 0 0 0 0 0 0 0 0 0 0 0 0 0 0 0 0.014736776954908 0 0 0 0 0 0 0 0 0 0 0 0 0 0 0 0 0 0 0 0 0 0.00623514977410394 0 0.0248865320634095 0.0326846404621518 0 0 0 0 0 0 0 0 0 0 0 0 0 0 0 0 0 0 0 0 0 0 0 0 0.00225842564021547 0 0 0 0 0 0.0527885729829381 0 0 0 0 0 0.00916976331673202 0.101770560913892 0 0.0463641012953332 0.0153087531255255 0.0660362549623623 0 0 0.00202786536019552 0 0 0 0.00236857321967532 0 0 0.00194958224978878 0 0.00332208574790343 0 0 0 0 0 0 0 0 0 0 0 0 0 0 0 0 0 0 0 0 0 0 0 0 0 0 0 0 0 0 0 0 0 0 0 0 0 0 0 0 0 0 0 0 0 0 0 0 0 0 0 0 0 0 0 0 0 0 0 0 0 0 0 0 0 0 0 0 0 0 0 0 0 0 0 0 0 0 0 0 0 0 0 0 0 0 0 0 0 0 0 0 0 0 0 0 0 0 0 0 0 0 0 0 0 0 0 0 0 0 0 0 0 0 0 0 0 0 0 0 0 0 0 0 0 0 0 0 0 0 0 0 0 0 0 0 0 0 0 0 0 0 0 0 0 0 0 0 0 0 0 0 0 0 0 0 0 0 0 0 0 0 0 0 0
0 0.257900855027072 0.0718442926293264 0.0557399620031922 0 0 0 0 0 0 0 0.136935140355398 0 0 0 0.00374770664571969 0 0.0188943088848998 0.0689729787485413 0.00810021299028399 0.0122613374631388 0 0 0 0 0 0 0 0 0.0479499686156797 0.0893168115874727 0 0 0 0 0 0 0 0 0 0 0 0 0 0 0 0 0 0 0 0 0 0 0 0 0 0 0 0 0.0779324738286376 0 0 0 0 0 0 0 0 0 0 0 0 0 0 0 0 0 0 0 0 0 0 0 0 0 0 0 0 0 0 0 0 0 0 0 0 0 0 0 0 0 0 0 0 0 0 0 0 0.00683783841041574 0 0 0 0 0 0 0 0 0 0 0 0 0 0.0226483753064937 0 0.119129495418276 0 0 0 0 0 0 0 0 0 0 0 0 0 0.00178824208545212 0 0 0 0 0 0 0 0 0 0 0 0 0 0 0 0 0 0 0 0 0 0 0 0 0 0 0 0 0 0 0 0 0 0 0 0 0 0 0 0 0 0 0 0 0 0 0 0 0 0 0 0 0 0 0 0 0 0 0 0 0 0 0 0 0 0 0 0 0 0 0 0 0 0 0 0 0 0 0 0 0 0 0 0 0 0 0 0 0 0 0 0 0 0 0 0 0 0 0 0 0 0 0 0 0 0 0 0 0 0 0 0 0 0 0 0 0 0 0 0 0 0 0 0 0 0 0 0 0 0 0 0 0 0 0 0 0 0 0 0 0 0 0 0 0 0 0 0 0 0 0 0 0 0 0 0 0 0 0 0 0 0 0 0 0 0 0 0 0 0 0 0 0 0 0 0 0
0 0.0875536722599426 0.149209357299005 0 0.231627425825986 0.163397078606788 0 0.14898339097252 0 0.0596396765352316 0 0.0419771102758861 0 0 0 0 0.0851459364366291 0 0.0324663517880126 0 0 0 0 0 0 0 0 0 0 0 0 0 0 0 0 0 0 0 0 0 0 0 0 0 0 0 0 0 0 0 0 0 0 0 0 0 0 0 0 0 0 0 0 0 0 0 0 0 0 0 0 0 0 0 0 0 0 0 0 0 0 0 0 0 0 0 0 0 0 0 0 0 0 0 0 0 0 0 0 0 0 0 0 0 0 0 0 0 0 0 0 0 0 0 0 0 0 0 0 0 0 0 0 0 0 0 0 0 0 0 0 0 0 0 0 0 0 0 0 0 0 0 0 0 0 0 0 0 0 0 0 0 0 0 0 0 0 0 0 0 0 0 0 0 0 0 0 0 0 0 0 0 0 0 0 0 0 0 0 0 0 0 0 0 0 0 0 0 0 0 0 0 0 0 0 0 0 0 0 0 0 0 0 0 0 0 0 0 0 0 0 0 0 0 0 0 0 0 0 0 0 0 0 0 0 0 0 0 0 0 0 0 0 0 0 0 0 0 0 0 0 0 0 0 0 0 0 0 0 0 0 0 0 0 0 0 0 0 0 0 0 0 0 0 0 0 0 0 0 0 0 0 0 0 0 0 0 0 0 0 0 0 0 0 0 0 0 0 0 0 0 0 0 0 0 0 0 0 0 0 0 0 0 0 0 0 0 0 0 0 0 0 0 0 0 0
0 0 0.108954678006075 0 0.0344138995449901 0.0317685246154963 0 0.0449257860002719 0 0 0 0 0 0 0 0 0.235141427208307 0.0245612656479627 0 0 0 0 0 0 0 0 0 0 0 0 0 0 0 0 0 0 0 0 0 0 0 0 0 0 0 0 0 0 0 0 0 0 0 0 0 0 0 0 0 0 0 0 0 0 0 0 0 0 0 0.27173143079083 0 0 0 0 0 0 0 0 0 0 0 0 0 0 0 0 0 0 0 0 0 0 0 0 0 0 0 0 0 0 0 0 0 0 0 0 0 0 0 0 0 0 0 0 0 0.144907623183503 0 0 0.0209114651199978 0 0 0 0 0 0.0684285830694797 0 0 0 0 0 0 0 0 0 0 0 0 0 0 0 0 0 0 0 0 0 0 0 0 0 0 0 0 0 0 0 0 0 0 0 0 0 0 0 0 0 0 0 0 0 0 0 0 0 0 0 0 0 0 0 0 0 0 0 0 0 0 0 0 0 0 0 0 0 0 0 0 0 0 0 0 0 0 0 0 0 0 0 0 0 0 0 0 0 0 0 0 0 0 0 0 0 0 0 0 0 0 0 0 0 0 0 0 0 0 0 0 0 0 0 0 0 0 0 0 0 0 0 0 0 0 0 0 0 0 0 0 0 0.014255316813087 0 0 0 0 0 0 0 0 0 0 0 0 0 0 0 0 0 0 0 0 0 0 0 0 0 0 0 0 0 0 0 0 0 0 0 0 0 0 0 0 0 0 0 0 0 0 0 0 0 0 0 0 0 0 0 0 0
0 0.102441154274955 0.00748058258877207 0.181215784617816 0 0 0 0 0 0 0 0.220829856638929 0 0.263539292949926 0 0 0.00985599602515269 0 0 0 0.0455305435454363 0 0 0 0 0 0.0049560052345543 0 0 0 0.0183987601623526 0 0 0 0 0 0 0 0 0 0 0 0 0 0 0 0 0 0 0 0 0 0 0 0 0 0 0 0 0 0 0 0 0 0 0.0483934281684993 0.0480344045654503 0 0 0 0 0 0 0 0 0 0 0 0 0 0 0 0 0 0 0 0 0 0 0 0 0 0 0 0 0 0 0 0 0 0 0 0 0 0 0 0 0 0.0361475432922149 0 0 0 0 0 0 0 0 0 0 0 0 0 0 0 0 0 0 0 0.013176647935942 0 0 0 0 0 0 0 0 0 0 0 0 0 0 0 0 0 0 0 0 0 0 0 0 0 0 0 0 0 0 0 0 0 0 0 0 0 0 0 0 0 0 0 0 0 0 0 0 0 0 0 0 0 0 0 0 0 0 0 0 0 0 0 0 0 0 0 0 0 0 0 0 0 0 0 0 0 0 0 0 0 0 0 0 0 0 0 0 0 0 0 0 0 0 0 0 0 0 0 0 0 0 0 0 0 0 0 0 0 0 0 0 0 0 0 0 0 0 0 0 0 0 0 0 0 0 0 0 0 0 0 0 0 0 0 0 0 0 0 0 0 0 0 0 0 0 0 0 0 0 0 0 0 0 0 0 0 0 0 0 0 0 0 0 0 0 0 0 0 0 0 0 0 0 0 0 0 0 0 0 0 0 0 0 0 0 0
0 0 0 0 0 0 0 0 0 0 0 0 0 0.13360457933446 0 0 0.016678997885831 0 0 0.0509015329785046 0 0 0 0 0 0 0 0 0 0 0 0 0 0 0 0 0 0 0 0 0 0 0 0 0.0422971484628448 0.00727730510389372 0 0 0 0 0 0 0 0 0 0 0 0 0 0.0447168187975004 0 0 0.014086750059569 0 0 0.132744426941055 0.13714742971373 0 0 0 0 0 0 0 0 0 0 0 0 0 0 0 0 0 0 0 0 0 0 0 0 0 0 0 0 0 0 0 0 0 0 0 0 0 0 0 0 0 0 0 0 0 0 0 0 0 0 0 0 0 0 0 0 0 0 0 0 0 0.00860221925893289 0 0 0 0 0 0.378877470590204 0 0 0 0.0330653208734742 0 0 0 0 0 0 0 0 0 0 0 0 0 0 0 0 0 0 0 0 0 0 0 0 0 0 0 0 0 0 0 0 0 0 0 0 0 0 0 0 0 0 0 0 0 0 0 0 0 0 0 0 0 0 0 0 0 0 0 0 0 0 0 0 0 0 0 0 0 0 0 0 0 0 0 0 0 0 0 0 0 0 0 0 0 0 0 0 0 0 0 0 0 0 0 0 0 0 0 0 0 0 0 0 0 0 0 0 0 0 0 0 0 0 0 0 0 0 0 0 0 0 0 0 0 0 0 0 0 0 0 0 0 0 0 0 0 0 0 0 0 0 0 0 0 0 0 0 0 0 0 0 0 0 0 0 0 0 0 0 0 0 0 0 0 0 0 0 0 0 0 0 0 0 0 0 0
0 0 0 0 0 0 0 0 0 0 0 0 0 0 0 0 0 0 0 0 0 0 0 0.290000061408276 0 0 0 0 0 0 0 0 0 0 0 0 0 0 0 0.42859686841483 0 0 0 0 0 0 0 0 0 0 0 0.0112845194556124 0 0 0 0 0 0 0 0 0 0 0 0 0 0 0 0 0 0 0 0 0.0531274510430268 0 0 0 0 0 0 0.1800210434692 0 0 0 0 0 0.00595295809918668 0 0 0 0 0 0 0 0 0 0 0 0 0 0 0 0 0 0 0 0 0 0 0 0 0 0 0 0 0 0 0 0 0 0 0 0 0 0 0 0 0 0 0 0 0 0 0 0 0 0 0 0 0 0 0 0 0 0.00799397230462211 0 0 0 0 0 0 0 0 0 0 0 0 0 0 0 0 0 0 0 0 0 0 0 0 0 0 0 0 0 0 0 0 0 0 0 0 0 0 0 0 0.0230231258052464 0 0 0 0 0 0 0 0 0 0 0 0 0 0 0 0 0 0 0 0 0 0 0 0 0 0 0 0 0 0 0 0 0 0 0 0 0 0 0 0 0 0 0 0 0 0 0 0 0 0 0 0 0 0 0 0 0 0 0 0 0 0 0 0 0 0 0 0 0 0 0 0 0 0 0 0 0 0 0 0 0 0 0 0 0 0 0 0 0 0 0 0 0 0 0 0 0 0 0 0 0 0 0 0 0 0 0 0 0 0 0 0 0 0 0 0 0 0 0 0 0 0 0 0 0 0 0 0 0 0 0
0 0 0 0 0 0 0 0 0 0 0 0 0.0339417562848168 0 0 0 0 0 0 0 0 0 0 0 0 0 0.0573830192682671 0 0 0 0 0 0 0 0 0 0 0 0 0 0 0 0 0 0 0 0 0 0 0 0 0 0 0 0 0 0 0 0 0 0 0 0 0 0 0 0 0 0 0 0 0 0 0 0 0 0 0 0 0 0 0 0 0 0 0 0 0 0 0 0 0 0 0 0 0 0 0 0 0 0 0 0 0 0 0 0 0 0 0 0 0 0 0 0.0247499651422365 0 0 0 0 0 0.441303546538486 0 0 0 0 0 0 0 0.123731430385773 0 0 0 0 0 0 0 0 0 0 0 0 0 0 0 0 0 0 0 0 0 0 0 0 0 0 0 0 0 0 0 0 0 0 0 0 0 0 0.139015633770667 0.0617998633868049 0 0 0 0.083902560515644 0 0 0 0 0 0 0 0 0 0 0 0 0 0 0 0 0 0 0 0 0 0 0 0 0 0 0 0 0 0 0 0 0 0 0 0 0 0 0 0 0 0 0 0 0 0 0 0 0 0 0 0 0 0 0 0 0 0 0 0 0 0 0 0 0 0 0 0 0 0 0 0 0 0 0 0 0 0 0 0 0 0 0 0 0 0 0 0 0 0.0341722247073043 0 0 0 0 0 0 0 0 0 0 0 0 0 0 0 0 0 0 0 0 0 0 0 0 0 0 0 0 0 0 0 0 0 0 0 0 0 0 0 0 0 0 0 0 0 0 0 0 0 0 0 0 0
0 0 0 0 0 0 0 0 0 0 0 0 0 0 0 0 0 0 0 0 0 0.194930226845901 0 0 0 0 0 0 0 0 0 0 0 0 0 0 0 0 0 0.125225705240294 0 0 0.126063140668536 0 0 0.0179822728185875 0 0 0 0.0164003241121232 0 0 0 0 0 0 0 0 0 0 0 0 0 0.165055286919129 0 0.0567544881312642 0.0326909277460315 0 0 0 0 0 0 0 0 0 0 0.0876637061110877 0 0.0364137439380263 0 0 0 0 0 0.00652168571835913 0 0 0 0 0 0 0 0 0 0 0 0 0 0 0 0 0 0 0 0 0 0 0 0 0 0 0 0 0 0 0 0 0 0 0 0 0 0 0 0 0 0 0 0 0 0 0 0 0 0 0 0 0 0 0 0 0 0.0116883764008157 0 0 0 0 0 0 0 0 0 0 0 0 0 0 0 0 0 0 0 0 0 0 0 0 0 0 0 0 0 0 0 0 0 0 0 0 0 0 0 0 0 0 0 0 0 0 0 0 0 0 0 0 0 0 0.0180159575935439 0 0 0 0.0620495223104208 0 0 0 0 0 0 0 0 0 0 0 0 0 0 0 0 0 0 0 0 0 0 0 0 0 0 0 0 0 0 0 0 0 0 0 0 0 0 0 0 0 0 0 0 0 0 0 0 0 0 0 0 0 0 0 0 0 0 0 0 0 0 0 0 0 0 0 0 0 0 0 0 0 0 0 0 0 0 0.0425446354458809 0 0 0 0 0 0 0 0 0 0 0 0 0 0 0 0 0 0 0 0 0 0 0 0 0 0 0 0 0 0 0 0 0 0
0 0 0 0 0 0 0 0 0 0 0 0 0.0881478162380984 0 0 0.0304421034841629 0 0 0 0 0 0 0 0 0 0.1781543291812 0 0 0 0 0 0.0342458573639952 0 0 0.0662789277439503 0.0404694271211644 0 0 0 0 0 0 0 0 0 0 0 0 0.186456797962536 0 0 0 0 0 0 0 0 0 0 0 0 0 0 0 0 0 0 0 0 0 0 0 0 0 0.114588831757525 0 0 0 0 0 0 0 0 0 0.0331751073608187 0 0 0 0 0 0 0 0 0 0 0 0 0 0 0 0 0 0 0 0 0 0 0 0 0 0 0 0 0 0 0 0 0 0 0 0 0 0 0 0 0 0.0329683242027091 0 0 0 0 0 0 0 0 0 0 0 0 0 0 0 0 0 0 0 0 0 0 0 0 0 0 0 0 0 0 0 0 0 0 0 0 0 0 0 0 0.0282633385265949 0 0.0313070826756128 0.0610499762933285 0 0 0 0 0 0 0 0 0 0 0 0 0 0 0 0 0 0 0 0 0 0 0 0 0 0 0 0 0 0 0 0 0 0 0 0 0 0 0 0 0 0 0 0 0 0 0 0 0 0 0.0744520800883038 0 0 0 0 0 0 0 0 0 0 0 0 0 0 0 0 0 0 0 0 0 0 0 0 0 0 0 0 0 0 0 0 0 0 0 0 0 0 0 0 0 0 0 0 0 0 0 0 0 0 0 0 0 0 0 0 0 0 0 0 0 0 0 0 0 0 0 0 0 0 0 0 0 0 0 0 0 0 0 0 0 0 0 0 0 0 0 0 0 0 0 0 0 0
0 0 0 0 0 0 0 0 0 0 0 0 0 0 0 0 0 0 0 0 0 0 0 0 0.547710035867358 0 0 0 0 0 0 0 0 0 0 0.117211036175736 0 0 0 0 0 0 0 0 0 0 0 0.0623166670887985 0.076174508970167 0 0 0 0 0 0 0 0 0 0 0 0 0 0 0 0 0 0 0 0 0 0 0 0 0 0 0 0 0 0 0 0 0 0 0 0 0 0 0 0 0 0 0 0 0 0 0 0 0 0 0 0 0 0 0 0 0 0 0 0 0 0 0 0 0 0 0 0 0 0 0 0 0 0 0 0 0 0.196587751897941 0 0 0 0 0 0 0 0 0 0 0 0 0 0 0 0 0 0 0 0 0 0 0 0 0 0 0 0 0 0 0 0 0 0 0 0 0 0 0 0 0 0 0 0 0 0 0 0 0 0 0 0 0 0 0 0 0 0 0 0 0 0 0 0 0 0 0 0 0 0 0 0 0 0 0 0 0 0 0 0 0 0 0 0 0 0 0 0 0 0 0 0 0 0 0 0 0 0 0 0 0 0 0 0 0 0 0 0 0 0 0 0 0 0 0 0 0 0 0 0 0 0 0 0 0 0 0 0 0 0 0 0 0 0 0 0 0 0 0 0 0 0 0 0 0 0 0 0 0 0 0 0 0 0 0 0 0 0 0 0 0 0 0 0 0 0 0 0 0 0 0 0 0 0 0 0 0 0 0 0 0 0 0 0 0 0 0 0 0
0 0 0 0 0 0 0 0 0 0 0 0 0 0.0119987656367898 0 0 0 0 0 0.0118798938563272 0 0 0.0392009028271734 0 0 0 0 0 0 0 0.0215464521299665 0 0 0 0 0 0 0 0 0 0 0 0 0 0 0 0 0 0 0 0 0 0 0 0 0 0 0 0 0 0 0 0 0 0 0 0 0 0 0 0 0.0041592790772706 0 0 0 0 0 0 0 0 0 0 0 0 0 0 0 0 0 0 0 0 0 0 0 0.0142285256292249 0.00826487180775579 0 0 0 0 0 0 0 0 0 0 0 0.0207760379133061 0 0 0 0 0 0 0 0 0.044489206512964 0 0 0.168219731569611 0 0 0 0 0 0 0 0.0194661213002443 0 0 0 0 0 0 0 0 0 0 0 0 0 0 0 0 0 0 0 0 0 0 0 0 0 0 0 0 0 0 0 0 0.0182393372966827 0 0.0143571818130594 0 0 0.119202477242695 0 0 0 0 0 0.154815067754819 0 0 0 0 0 0 0 0 0 0 0 0 0 0 0 0 0 0 0 0 0 0 0 0 0 0 0 0 0 0 0 0 0 0 0 0 0 0 0 0 0 0 0 0 0 0 0 0 0 0 0 0 0 0 0 0 0 0 0 0 0 0 0 0 0 0 0 0 0 0 0 0 0 0 0 0 0 0 0 0 0 0 0 0 0 0 0 0.0756851964487025 0 0.0603086549230877 0 0.036948874406707 0.141124746326798 0 0 0 0 0 0 0 0 0 0 0 0 0 0.0150886755268142 0 0 0 0 0 0 0 0 0 0 0 0 0 0 0 0 0 0 0 0 0 0 0 0 0 0 0 0 0 0 0 0 0 0 0 0
0 0 0 0 0 0 0 0 0 0 0 0 0 0 0 0 0 0 0 0 0 0 0 0 0 0 0 0 0 0 0 0 0 0 0 0 0 0 0 0 0 0 0 0 0 0 0 0 0 0 0 0 0 0.0892940548183668 0 0 0 0 0 0.115713104908148 0 0 0 0 0 0 0 0 0 0 0 0 0 0 0 0 0.0161067708527669 0 0 0 0 0 0 0 0 0 0 0 0 0 0 0 0 0 0 0 0 0 0 0 0 0 0 0 0 0 0 0 0 0 0 0 0 0 0 0 0 0 0 0 0 0 0.109048833109958 0.149435986864829 0 0 0 0 0 0.17031358154805 0 0 0 0 0 0 0 0 0 0 0 0 0 0 0 0 0 0 0 0 0 0 0 0 0 0 0 0 0 0 0 0.0762074309775609 0 0.071034249409292 0 0 0 0 0 0 0 0 0.0331674266103748 0 0 0 0 0 0 0 0 0 0.0647835683586354 0 0 0 0 0 0 0 0 0 0 0 0 0 0 0 0 0 0 0 0 0 0 0 0 0 0 0 0 0 0 0 0 0 0 0 0 0 0 0 0 0 0 0 0 0 0 0 0 0 0 0 0 0 0 0 0 0 0 0 0 0 0 0 0 0 0 0 0 0 0 0 0 0 0 0 0 0 0.0276422353918809 0 0 0 0.0215191405215035 0 0 0 0 0 0 0 0 0 0 0 0 0.0188790247338581 0 0.0368545918947761 0 0 0 0 0 0 0 0 0 0 0 0 0 0 0 0 0 0 0 0 0 0 0 0 0 0 0 0 0 0 0 0 0 0 0 0
0 0 0 0 0.727443269899896 0 0 0.103901445292275 0 0 0 0 0 0 0 0.00486132427549115 0 0 0 0 0 0 0 0 0 0 0 0 0 0 0 0 0 0 0 0 0 0 0 0 0 0 0 0 0 0 0.0697621557790832 0 0 0 0 0 0 0 0 0.032403581382214 0 0 0 0 0 0 0 0 0 0 0 0 0.0152457884987923 0 0 0.0162646979742507 0 0 0 0 0 0 0 0 0 0 0 0 0 0 0 0 0 0 0 0 0 0 0 0 0 0 0 0 0 0 0 0 0.0112981058569556 0 0 0 0 0 0 0 0 0 0 0 0 0 0 0 0 0 0 0 0 0 0 0 0 0 0 0 0 0.0188196310410417 0 0 0 0 0 0 0 0 0 0 0 0 0 0 0 0 0 0 0 0 0 0 0 0 0 0 0 0 0 0 0 0 0 0 0 0 0 0 0 0 0 0 0 0 0 0 0 0 0 0 0 0 0 0 0 0 0 0 0 0 0 0 0 0 0 0 0 0 0 0 0 0 0 0 0 0 0 0 0 0 0 0 0 0 0 0 0 0 0 0 0 0 0 0 0 0 0 0 0 0 0 0 0 0 0 0 0 0 0 0 0 0 0 0 0 0 0 0 0 0 0 0 0 0 0 0 0 0 0 0 0 0 0 0 0 0 0 0 0 0 0 0 0 0 0 0 0 0 0 0 0 0 0 0 0 0 0 0 0 0 0 0 0 0 0 0 0 0 0 0 0 0 0 0 0 0 0 0 0 0 0 0
0.0457497375333839 0.0404515518671187 0.0250414245553158 0.0125807784178114 0.0291612627411951 0.0664189213428176 0 0.0297165990240776 0.0115967274141842 0.0423999341146385 0.0852554911662405 0.0979006181258154 0 0 0 0.0173742446255675 0.0279787028829324 0 0 0 0 0 0 0 0 0 0 0 0 0 0.268604064157309 0 0 0 0 0 0 0.0575653492150286 0 0 0 0 0 0 0 0 0 0 0 0 0 0 0 0 0 0 0 0 0 0 0 0 0 0 0 0 0 0 0 0 0 0.0237768379092695 0 0 0 0 0 0 0 0 0 0 0 0 0 0 0 0 0 0 0 0 0 0.0490591802728778 0 0 0 0 0 0 0 0 0 0 0 0 0 0 0 0.020490179723545 0 0 0.00271819331273797 0 0 0 0 0 0 0 0 0.00384532093563693 0 0 0 0 0 0.0145499875296465 0 0 0.0105924716907442 0 0 0.00299211907674666 0 0 0 0 0.00320213813039576 0.00179885517688973 0 0 0 0 0 0.00272522857621771 0 0 0 0 0.00645408048185531 0 0 0 0 0 0 0 0 0 0 0 0 0 0 0 0 0 0 0 0 0 0 0 0 0 0 0 0 0 0 0 0 0 0 0 0 0 0 0 0 0 0 0 0 0 0 0 0 0 0 0 0 0 0 0 0 0 0 0 0 0 0 0 0 0 0 0 0 0 0 0 0 0 0 0 0 0 0 0 0 0 0 0 0 0 0 0 0 0 0 0 0 0 0 0 0 0 0 0 0 0 0 0 0 0 0 0 0 0 0 0 0 0 0 0 0 0 0 0 0 0 0 0 0 0 0 0 0 0 0 0 0 0 0 0 0 0 0 0 0 0 0 0 0 0 0 0 0 0 0 0 0 0 0 0 0 0 0 0 0 0 0 0 0 0
0.0187197761550046 0.0329142955153567 0.0135764136850745 0.0132983683265911 0.0111813656588338 0.0215063315038922 0 0.00998745533592555 0.00286768646411866 0.0160448648590603 0.0129684162198494 0.0714808241074387 0 0.00742616341252476 0.0133294164672959 0.0412164554647224 0.022462057368388 0 0 0.00380277646844828 0 0 0 0 0 0 0.00185783527453209 0 0 0.115768298743501 0 0 0 0 0 0 0 0.0141631682225721 0 0 0 0 0 0 0.00199693029215834 0 0 0 0 0 0 0 0 0 0 0.00375217064896385 0 0 0 0 0 0 0 0 0 0.00745108745702065 0.0042985015638991 0 0 0 0 0.0231961126353636 0 0 0 0 0 0 0 0 0 0 0 0 0 0.00474319402499641 0.0100005253104909 0.00324735469351164 0 0.00112715859652326 0 0 0 0.0456075059326084 0 0.099496411798895 0.124628216817002 0.00676774005532004 0 0 0 0 0 0 0.00155102186320376 0.00347128963818384 0.00332047711370515 0 0.00324362128353494 0.0147417756115476 0 0 0.00875834680346165 0 0 0.00661493341375569 0 0.00295885802475007 0 0 0 0.0105892864034055 0 0 0 0 0 0.0964003834751639 0.00835062457021179 0 0.00852964538512937 0 0 0.00298904035262474 0.00764504551729019 0 0.0220470275879391 0.00203100447777806 0.00471698501607376 0.00286396753416042 0 0.00227002472861453 0 0 0 0 0 0.0027340798361794 0 0 0.00108684521147415 0 0 0 0 0 0 0 0 0 0 0 0 0 0 0 0 0 0 0 0 0 0.00117791279906114 0 0 0 0 0 0 0 0 0 0 0 0 0 0 0 0 0 0 0 0 0 0 0 0 0 0 0 0 0 0 0 0 0 0 0 0 0 0 0 0 0 0 0 0 0 0 0 0 0 0 0 0 0 0 0 0 0 0 0 0 0 0 0 0 0 0 0 0 0 0 0 0 0 0 0 0 0 0 0 0 0 0 0 0 0 0 0 0 0 0.00102292427286889 0 0 0 0 0 0 0 0 0 0 0 0 0 0 0 0 0 0 0 0 0 0 0 0 0 0 0 0 0 0 0 0 0 0 0 0 0 0 0 0 0 0 0 0 0 0 0 0 0 0 0 0 0
0 0 0 0 0 0 0 0 0 0 0 0 0.0549010762046341 0 0 0 0 0 0 0 0 0 0 0 0.0495988977411298 0 0 0 0 0 0 0 0.0222933169677359 0 0.193308018364124 0 0 0 0 0 0 0 0 0 0 0 0 0 0.147935250405093 0 0 0 0 0 0 0 0 0 0 0 0 0 0 0 0 0 0 0 0 0 0 0 0 0 0.0171598380186535 0 0 0 0 0 0 0 0 0 0.0251992925062451 0 0 0 0 0 0 0 0 0 0.0537416242533093 0 0 0 0 0 0.0290891521615393 0.246928185118766 0 0 0 0 0 0 0 0 0 0 0 0 0.0463575760316438 0 0 0 0 0.0365872025352366 0 0 0 0 0 0 0 0 0 0 0 0 0 0 0 0 0 0 0 0 0 0 0 0 0 0 0 0 0 0 0 0 0.0769005696918889 0 0 0 0 0 0 0 0 0 0 0 0 0 0 0 0 0 0 0 0 0 0 0 0 0 0 0 0 0 0 0 0 0 0 0 0 0 0 0 0 0 0 0 0 0 0 0 0 0 0 0 0 0 0 0 0 0 0 0 0 0 0 0 0 0 0 0 0 0 0 0 0 0 0 0 0 0 0 0 0 0 0 0 0 0 0 0 0 0 0 0 0 0 0 0 0 0 0 0 0 0 0 0 0 0 0 0 0 0 0 0 0 0 0 0 0 0 0 0 0 0 0 0 0 0 0 0 0 0 0 0 0 0 0 0 0 0 0 0 0 0 0 0 0 0 0 0 0 0 0 0 0 0 0 0 0 0 0 0 0 0 0 0
0 0 0 0 0 0 0 0 0 0 0 0 0 0 0 0 0 0 0 0 0 0 0 0 0 0 0 0 0 0 0 0.00422170692426735 0 0.0872845765630496 0.11137429718236 0 0 0 0 0 0 0 0 0 0 0 0 0 0 0 0 0 0 0 0 0 0 0 0 0 0 0 0 0 0 0 0 0 0 0 0 0 0 0 0 0.00183663711207655 0 0 0 0 0 0 0 0 0 0 0 0 0 0.00562420667651194 0.00333187441157629 0 0.00284746853236791 0 0 0 0 0 0 0 0.133116509918899 0.118516705102561 0.00999308381582885 0.0565239227850464 0 0 0 0 0 0 0 0 0 0 0 0 0 0 0 0 0 0 0 0 0 0 0 0 0 0 0 0 0 0 0 0 0 0 0 0 0 0 0 0.00456164940032944 0.0727181782097666 0 0 0 0 0.00650168394421371 0 0.0558427016100402 0.0268584563735468 0.159617907145215 0 0 0 0 0 0 0 0 0 0 0 0 0 0 0 0 0 0 0 0 0 0 0 0 0 0 0 0 0 0 0 0 0.00933223856710906 0 0 0 0 0 0 0 0 0 0 0 0 0 0 0 0 0 0 0 0 0 0 0 0 0 0 0 0 0 0 0 0 0 0 0 0 0 0 0 0 0 0 0 0 0 0 0 0 0 0 0 0 0 0 0 0 0 0 0 0 0 0 0 0 0 0 0 0 0.103715300647219 0 0 0 0 0 0 0 0 0 0 0 0 0 0 0 0 0 0 0 0 0 0 0 0 0 0 0 0 0 0 0 0 0 0 0 0 0 0 0 0 0 0 0 0 0 0 0 0 0 0 0.00134084271669497 0 0 0 0.0100554079541859 0 0 0 0 0.0147846444071341
0 0 0 0 0 0 0 0 0 0 0 0 0 0 0 0 0 0 0 0 0 0 0 0 0 0 0 0 0 0 0 0 0.0894044893304972 0 0.015091274602064 0 0 0 0 0 0 0 0 0 0 0 0 0 0 0 0 0 0 0 0.20970403223875 0 0.0343987554654332 0 0 0 0 0 0 0 0 0 0 0 0 0 0 0.103385085194642 0 0 0 0 0 0 0 0 0 0 0 0 0 0 0 0 0 0 0 0 0 0 0 0 0 0 0 0 0.00747321633390039 0.00688960670914241 0 0 0 0 0 0 0 0 0 0 0 0 0 0 0 0 0 0 0 0 0 0 0 0 0 0 0 0 0 0 0 0 0 0 0 0 0 0.00853287823802187 0 0 0 0 0 0 0 0 0 0 0 0 0 0.0688967139117507 0 0 0 0 0 0 0 0 0 0 0 0 0 0 0 0 0 0 0 0 0 0 0 0 0 0 0 0 0 0 0 0 0.0156731956785571 0 0 0 0 0 0 0.00995515102847311 0 0 0 0 0 0 0 0 0 0 0 0 0 0 0 0 0 0 0 0 0 0 0 0 0 0 0 0 0 0 0 0 0 0 0 0 0 0 0 0 0 0.00413827740895262 0 0 0 0 0 0 0 0 0 0 0 0 0 0.00308452663265275 0.0164429874065573 0 0.00671696235062036 0.0018200992950528 0 0.222050045310387 0 0 0 0 0 0 0 0 0 0 0 0 0 0 0 0 0 0 0 0 0 0 0 0 0 0 0 0 0 0 0 0 0 0 0 0 0.00266678686125097 0 0 0 0 0.0208727353027114 0 0 0 0 0 0 0 0 0.0205428298594006 0 0.026460127497229 0.0234208992879493 0.0727751858765788 0 0 0 0 0.00960413817942489
0 0 0 0 0 0 0 0 0 0 0 0 0.0405761434569016 0 0 0 0 0 0 0 0 0 0 0 0.0368721232613572 0 0 0 0 0 0 0.074252069133046 0.22590730681848 0.0298847347702501 0 0 0 0 0 0 0 0 0 0 0 0 0 0 0.040565705872149 0 0 0 0 0 0 0 0.0190462710963841 0 0 0 0 0 0 0 0 0 0 0 0 0 0 0 0 0 0 0 0 0 0 0 0 0 0 0 0 0 0 0 0 0 0 0 0 0 0 0 0 0 0 0 0.0750003341099913 0.217366945063141 0 0 0 0 0 0 0 0 0 0 0 0 0.0317990374907284 0 0 0 0 0 0 0 0 0 0 0 0 0 0 0 0 0 0 0 0 0 0 0 0 0 0 0 0 0 0 0 0 0 0 0 0 0 0.080114290328875 0.0320366508653176 0 0 0 0 0 0 0 0 0 0 0 0 0 0 0 0 0 0 0 0 0 0 0 0 0 0 0 0 0 0 0 0 0 0.00541568055424211 0 0 0 0 0 0.0387945843084826 0 0 0 0 0 0 0 0 0 0 0 0.025171654251321 0 0 0 0 0 0 0 0 0 0 0 0 0 0 0 0 0 0 0 0 0 0 0 0 0 0 0 0 0 0 0 0 0 0 0 0 0 0 0 0 0 0 0 0 0 0 0 0 0 0.0271964686193328 0 0 0 0 0 0 0 0 0 0 0 0 0 0 0 0 0 0 0 0 0 0 0 0 0 0 0 0 0 0 0 0 0 0 0 0 0 0 0 0 0 0 0 0 0 0 0 0 0 0 0 0 0 0 0 0 0 0 0 0
0 0 0 0 0 0 0 0 0 0 0 0 0.0114251987584813 0 0 0 0 0 0 0 0 0 0 0 0.0518469704689306 0.0488439204023217 0 0 0 0 0 0 0 0 0 0 0 0 0 0 0.181567446406776 0.0516107813056244 0 0 0 0 0 0.0203289196242922 0 0 0 0 0.0592312686439692 0 0 0 0 0 0 0 0 0 0 0 0 0 0 0 0 0 0 0 0 0 0 0 0 0 0 0 0 0 0.16786330889437 0.0585857877499114 0.150476774660179 0 0 0 0 0 0 0 0 0 0 0 0.0360727049951133 0 0 0 0 0 0 0 0 0 0 0 0 0 0 0 0 0 0 0 0 0 0 0 0 0 0 0 0 0 0.0547484186522922 0 0 0 0 0 0 0 0 0 0 0 0 0 0 0 0 0 0 0 0 0 0 0 0 0 0 0 0 0 0 0 0 0 0 0 0 0 0 0 0 0 0 0 0 0 0 0 0 0 0 0 0 0 0 0 0 0 0 0 0 0 0 0 0 0 0 0 0 0.0893283486605897 0 0 0 0 0 0 0 0 0 0 0 0 0 0 0 0 0 0 0 0 0 0 0 0 0 0 0 0 0 0 0 0 0 0 0 0 0 0 0 0 0 0 0 0 0 0.0180701507771486 0 0 0 0 0 0 0 0 0 0 0 0 0 0 0 0 0 0 0 0 0 0 0 0 0 0 0 0 0 0 0 0 0 0 0 0 0 0 0 0 0 0 0 0 0 0 0 0 0 0 0 0 0 0 0 0 0 0 0 0 0 0 0 0 0 0 0 0 0 0 0 0 0 0
0 0 0 0 0 0 0 0 0 0.0594675347082946 0 0 0 0 0 0 0 0 0 0 0 0 0 0 0 0 0 0 0 0 0 0 0 0 0 0 0 0.271584823369283 0 0 0 0 0 0 0 0 0.0309974925458093 0 0 0 0 0 0 0 0 0 0 0 0 0 0 0 0 0 0 0 0 0 0 0 0 0 0 0.061556575438996 0 0 0 0 0 0 0 0 0 0 0 0.153225416633724 0.0203743077154504 0.26854055418339 0 0 0 0 0 0 0 0 0.0226381196838337 0 0 0 0 0 0 0 0 0 0 0 0 0 0 0 0 0 0 0 0 0 0 0 0 0 0 0 0 0 0 0.0227555496723288 0 0 0 0 0 0.0888596260488905 0 0 0 0 0 0 0 0 0 0 0 0 0 0 0 0 0 0 0 0 0 0 0 0 0 0 0 0 0 0 0 0 0 0 0 0 0 0 0 0 0 0 0 0 0 0 0 0 0 0 0 0 0 0 0 0 0 0 0 0 0 0 0 0 0 0 0 0 0 0 0 0 0 0 0 0 0 0 0 0 0 0 0 0 0 0 0 0 0 0 0 0 0 0 0 0 0 0 0 0 0 0 0 0 0 0 0 0 0 0 0 0 0 0 0 0 0 0 0 0 0 0 0 0 0 0 0 0 0 0 0 0 0 0 0 0 0 0 0 0 0 0 0 0 0 0 0 0 0 0 0 0 0 0 0 0 0 0 0 0 0 0 0 0 0 0 0 0 0 0 0 0 0 0 0 0 0 0 0 0 0 0
0 0 0 0.114342181531289 0 0 0 0.00283144009417132 0.00273377948263309 0.00651270448410656 0.0033596496146172 0 0 0 0 0 0 0 0 0 0 0 0 0 0 0 0 0 0 0.0325394898662586 0.0185751760370296 0 0 0 0 0 0.0377949171513669 0 0 0 0 0 0 0 0 0 0 0 0 0 0 0 0 0 0.00313178611387633 0 0.00131026334970071 0 0 0 0 0 0 0 0 0 0 0 0 0 0 0.0127578716320645 0 0 0 0 0 0 0 0 0 0.00164845442910943 0 0 0 0.226695808288897 0.0654659593075428 0.0267880843945271 0 0 0 0 0 0.118051557463782 0 0.00522694154556545 0.0315776798803813 0 0.00896923268208379 0 0 0 0 0 0 0 0 0 0 0 0 0 0 0 0 0 0 0 0 0 0 0 0 0 0 0 0 0.0191566366002754 0 0 0.108320348147709 0 0 0.0492544637584326 0 0 0.0244785027076602 0 0 0.0164823381883611 0.0027537658819552 0.00903939805515543 0 0 0 0.00730432290300222 0 0.0130688319385726 0.00464518542471846 0 0.0129248997754991 0 0 0 0.00555848838376195 0.00379223585365536 0 0 0 0 0 0 0 0 0 0 0 0 0 0 0 0 0 0 0 0 0 0 0 0 0 0 0 0 0 0 0 0 0 0 0 0 0 0 0 0 0 0 0 0 0 0 0 0 0 0 0 0 0 0 0 0 0 0 0 0 0 0 0 0 0 0 0 0 0 0 0 0 0 0 0 0 0 0 0 0 0 0 0 0 0 0 0 0 0 0 0 0 0 0 0 0 0 0 0 0.00140043727859304 0 0 0 0 0 0 0 0 0 0 0 0 0 0 0 0 0 0 0 0 0 0 0 0 0 0 0 0 0 0 0 0 0 0 0 0 0 0 0 0 0 0 0 0 0 0 0 0 0 0 0 0 0 0 0.00150716775364568 0 0 0 0 0
0 0 0 0 0 0 0 0 0 0 0 0 0 0 0 0.0629716685741898 0 0 0 0 0 0 0 0 0 0 0 0 0 0 0 0 0 0 0 0 0 0 0 0.0757827348084021 0 0 0 0 0 0 0 0 0 0 0 0 0 0 0.0214868081646285 0 0 0 0 0 0 0 0 0 0 0 0 0 0 0 0 0.0154149751026727 0 0 0 0 0 0 0 0 0 0 0 0 0 0 0 0 0 0 0 0 0 0 0 0 0 0 0 0 0 0 0 0 0 0 0 0 0 0 0 0 0 0 0 0 0 0 0 0 0 0 0 0 0 0 0.0614731728637913 0 0 0 0 0 0 0 0 0 0 0 0 0 0 0 0 0 0 0 0 0 0 0 0 0 0 0 0 0 0 0 0 0 0 0 0 0 0 0 0 0 0 0 0.0245582824913492 0 0 0 0 0 0 0 0 0 0 0.0163431022881649 0 0.0192566565597418 0.0705220499274376 0 0 0 0 0 0 0 0 0 0 0 0 0.0363233244648091 0.17200485185581 0 0.10256569410573 0 0.0982372941810787 0 0 0 0 0 0 0 0.0431950741308533 0 0 0 0 0 0 0 0 0 0 0.0601133680408876 0 0 0 0 0 0 0 0 0.0398722243273823 0 0 0 0 0 0 0 0 0 0 0 0 0 0 0 0 0 0 0 0 0 0 0 0 0 0 0 0 0 0 0 0 0 0 0 0 0 0 0 0 0 0 0 0 0 0 0 0 0 0 0.06588633601704 0 0 0 0 0 0 0 0.0139923820960316 0 0 0 0 0 0 0 0 0 0 0 0 0 0 0 0 0 0 0 0 0 0 0 0 0 0
0 0 0 0 0 0 0 0 0 0 0 0 0 0 0 0.0050594314582996 0 0 0 0 0 0.338124840075172 0 0.146973985600823 0 0 0 0 0 0 0 0 0 0 0 0 0 0 0.027877275732792 0 0 0 0 0 0.0321368776310731 0 0 0 0 0 0 0.0170742175987255 0 0 0 0 0 0 0.0136866406447414 0 0 0.0173903260747355 0 0 0 0.0787492027899921 0.0221156359005274 0 0 0 0 0 0.0782194057835408 0 0 0 0 0 0 0.069661058963839 0 0 0 0 0 0 0 0 0 0.00576575923854783 0 0 0 0 0 0 0 0 0 0 0 0 0 0 0 0 0 0.00853233934090763 0 0 0 0 0 0 0 0 0 0 0 0 0 0 0 0 0 0 0 0 0 0 0 0 0 0 0 0 0 0 0 0 0 0 0 0.0143586684181133 0 0 0 0 0 0 0 0 0 0 0 0 0 0 0 0 0 0 0 0 0 0 0 0 0 0 0 0 0 0 0 0 0 0 0 0 0 0 0 0 0.0203411549794547 0 0 0 0 0 0 0 0 0 0 0 0 0 0.0288676103262983 0 0.0178346515700764 0.0149285167512809 0.0343370215919509 0 0 0 0 0 0 0 0 0 0 0 0 0 0 0 0 0 0 0 0 0 0 0 0 0 0 0 0.00796537952910869 0 0 0 0 0 0 0 0 0 0 0 0 0 0 0 0 0 0 0 0 0 0 0 0 0 0 0 0 0 0 0 0 0 0 0 0 0 0 0 0 0 0 0 0 0 0 0 0 0 0 0 0 0 0 0 0 0 0 0 0 0 0 0 0 0 0 0 0 0 0 0 0 0 0 0 0 0 0 0 0 0 0 0 0 0
0 0 0 0 0 0 0 0 0 0 0 0 0 0 0 0 0 0 0 0 0 0 0 0 0 0 0 0 0 0 0 0 0 0 0 0.365041070531924 0 0 0 0 0 0.150468567463418 0 0 0 0 0 0.384455315363846 0 0 0 0 0 0 0 0 0 0 0 0 0 0 0 0 0 0 0 0 0 0 0 0 0 0 0 0 0 0 0 0 0 0 0.0403089161322226 0 0 0 0 0 0 0 0 0 0 0 0 0 0 0 0 0 0 0 0 0 0 0 0 0 0 0 0 0 0 0 0 0 0 0 0 0 0 0 0 0 0 0 0 0 0 0 0 0 0 0 0 0 0 0 0 0 0 0 0 0 0 0 0 0 0 0 0 0 0 0 0 0 0 0 0 0 0 0 0 0 0 0 0 0 0 0 0 0 0 0 0 0 0 0 0 0 0 0 0 0 0 0 0 0 0 0 0 0 0 0 0 0 0 0 0 0 0 0 0 0 0 0 0 0 0 0 0 0 0 0 0 0 0 0 0 0 0 0 0 0 0 0 0 0 0.0597261305085903 0 0 0 0 0 0 0 0 0 0 0 0 0 0 0 0 0 0 0 0 0 0 0 0 0 0 0 0 0 0 0 0 0 0 0 0 0 0 0 0 0 0 0 0 0 0 0 0 0 0 0 0 0 0 0 0 0 0 0 0 0 0 0 0 0 0 0 0 0 0 0 0 0 0 0 0 0 0 0 0 0 0 0 0 0 0 0
0 0 0 0 0 0 0 0 0 0 0 0 0 0 0 0 0 0 0 0 0 0 0 0 0 0 0 0 0 0 0 0 0 0 0 0.318750820752038 0 0 0 0 0.462224456629599 0 0 0 0 0 0 0 0 0 0 0 0 0 0 0 0 0 0 0 0 0 0 0 0 0 0 0 0 0 0 0 0 0 0 0 0 0 0 0 0 0 0 0 0 0 0 0 0 0 0 0 0 0 0 0 0 0 0 0 0 0 0 0 0 0 0 0 0 0 0 0 0 0 0 0 0 0 0 0 0 0 0 0 0 0 0.219024722618363 0 0 0 0 0 0 0 0 0 0 0 0 0 0 0 0 0 0 0 0 0 0 0 0 0 0 0 0 0 0 0 0 0 0 0 0 0 0 0 0 0 0 0 0 0 0 0 0 0 0 0 0 0 0 0 0 0 0 0 0 0 0 0 0 0 0 0 0 0 0 0 0 0 0 0 0 0 0 0 0 0 0 0 0 0 0 0 0 0 0 0 0 0 0 0 0 0 0 0 0 0 0 0 0 0 0 0 0 0 0 0 0 0 0 0 0 0 0 0 0 0 0 0 0 0 0 0 0 0 0 0 0 0 0 0 0 0 0 0 0 0 0 0 0 0 0 0 0 0 0 0 0 0 0 0 0 0 0 0 0 0 0 0 0 0 0 0 0 0 0 0 0 0 0 0 0 0 0 0 0 0 0 0 0 0 0 0 0 0
0 0 0 0 0 0 0 0 0 0 0 0 0 0 0 0 0 0 0 0 0 0 0 0.167189039941401 0 0 0 0 0 0 0 0 0 0 0 0 0 0 0 0 0 0 0 0.157769581502789 0.0598042925243168 0 0 0 0 0.393475764777622 0 0 0 0 0 0 0 0 0 0 0 0 0 0.0789962025012562 0 0.0869412695617998 0 0 0 0 0 0 0.0168180285994596 0 0 0 0 0 0 0.00940309490272198 0 0 0 0 0 0 0 0 0 0 0 0 0 0 0 0 0 0 0 0 0 0 0 0 0 0 0 0 0 0 0 0 0 0 0 0 0 0 0 0 0 0 0 0 0 0 0 0 0 0 0 0 0 0 0 0 0 0 0 0 0 0 0 0 0 0 0 0 0 0 0 0 0 0 0 0 0 0 0 0 0 0 0 0 0 0 0 0 0 0 0 0 0 0 0 0 0 0 0 0 0 0 0 0 0 0 0 0 0 0 0 0 0 0 0 0 0 0.0237029448169255 0 0 0 0 0 0 0 0 0 0 0.00589978087170833 0 0 0 0 0 0 0 0 0 0 0 0 0 0 0 0 0 0 0 0 0 0 0 0 0 0 0 0 0 0 0 0 0 0 0 0 0 0 0 0 0 0 0 0 0 0 0 0 0 0 0 0 0 0 0 0 0 0 0 0 0 0 0 0 0 0 0 0 0 0 0 0 0 0 0 0 0 0 0 0 0 0 0 0 0 0 0 0 0 0 0 0 0 0 0 0 0 0 0 0 0 0 0 0 0 0 0
0 0 0 0 0 0 0 0 0 0 0 0 0 0 0 0 0 0 0 0 0 0 0 0 0 0 0 0 0 0 0 0 0 0 0 0 0 0 0 0 0 0 0.291853046137409 0 0.0702402874287657 0.0780817568586744 0 0 0 0.065413738810432 0 0 0 0 0 0 0 0 0 0 0 0 0 0 0 0.162231695708719 0.165651606279047 0 0 0 0 0 0 0 0 0 0 0 0 0 0 0 0 0 0 0 0 0 0 0 0 0 0 0 0 0 0 0 0 0 0 0 0 0 0 0 0 0 0 0 0 0 0 0 0 0 0 0 0 0 0 0 0 0 0 0 0 0 0 0 0 0 0 0 0 0 0 0 0 0 0 0 0 0 0 0 0 0 0 0 0 0 0 0 0 0 0 0 0 0 0 0 0 0 0 0 0 0.0200612196980914 0 0 0 0.0400777281733952 0 0 0 0 0 0 0.0280015068347084 0 0 0 0.0263927257707947 0 0 0 0 0 0 0 0 0 0 0 0 0 0 0 0 0 0 0 0 0 0 0 0 0.0293941267843759 0 0 0 0 0 0 0 0 0 0 0 0 0 0 0 0 0 0 0 0 0 0 0 0 0.0226005615155869 0 0 0 0 0 0 0 0 0 0 0 0 0 0 0 0 0 0 0 0 0 0 0 0 0 0 0 0 0 0 0 0 0 0 0 0 0 0 0 0 0 0 0 0 0 0 0 0 0 0 0 0 0 0 0 0 0 0 0 0 0 0 0 0 0 0 0 0 0 0 0 0 0 0 0 0 0 0 0 0 0 0 0
0 0 0 0 0 0 0 0 0 0 0 0 0 0 0 0.0136378613429622 0 0 0 0 0.0871522869516854 0 0 0 0 0 0 0 0 0 0.0222559629977211 0 0 0 0 0 0 0 0 0.0514904539335981 0 0 0.0847974324352614 0.0538388368295503 0 0 0 0 0 0.0302992800318052 0 0 0 0 0 0 0 0 0 0 0 0 0 0 0 0.0280726503734047 0 0 0 0 0 0.0185974248198058 0 0 0.0669438191948972 0 0 0 0 0 0 0 0 0 0 0 0 0 0 0 0 0 0 0 0 0.0174826350427439 0.024747308229047 0 0 0 0 0 0 0 0 0 0 0 0 0 0 0 0 0 0 0 0 0 0 0 0 0 0 0 0 0 0 0 0.0260563964452852 0 0 0 0 0 0.0433042971758411 0 0 0 0 0 0 0 0 0 0 0 0 0 0 0 0 0 0 0 0 0 0 0 0 0 0 0 0 0 0 0 0 0.0669785943934253 0 0.0215144557805107 0.091991968937368 0 0 0 0 0 0 0 0 0 0 0 0 0 0 0 0 0 0.0361773199656553 0 0 0 0 0 0 0 0 0 0 0 0 0 0 0.0682285542760954 0 0 0 0 0 0 0 0 0 0 0 0 0 0.0184879354222722 0 0 0 0.122154553694728 0 0 0 0 0 0 0 0 0 0 0 0 0 0 0 0 0 0 0 0 0 0 0 0 0 0 0 0 0 0 0 0 0 0 0 0 0.00578997172633669 0 0 0 0 0 0 0 0 0 0 0 0 0 0 0 0 0 0 0 0 0 0 0 0 0 0 0 0 0 0 0 0 0 0 0 0 0 0 0 0 0 0 0 0 0 0 0 0 0 0 0 0 0 0 0 0 0
0 0 0 0 0 0 0 0 0 0 0 0 0 0 0 0 0 0 0 0 0.0117785683922319 0 0 0.0265624931525849 0 0 0 0 0 0 0 0 0 0 0 0 0 0 0 0 0 0 0 0.0470124832255461 0 0 0.0450142778479027 0 0 0 0 0 0 0 0 0 0 0 0 0.0185182394153963 0.0688676859222991 0 0 0 0.052501539040749 0 0 0 0 0 0 0 0 0 0 0 0.0158776406502971 0.192214751559876 0 0 0 0 0 0 0 0.0324223203658288 0 0.0860993303095058 0 0 0 0 0 0 0 0 0 0 0 0 0 0 0 0 0 0 0 0 0 0 0 0 0 0 0 0 0 0 0 0 0 0 0.0211414857703828 0 0 0 0 0 0 0.0423799760369384 0 0 0 0 0 0 0 0 0 0 0 0 0 0 0 0 0 0 0 0 0 0 0 0 0 0 0 0 0 0 0 0 0 0 0 0 0 0 0 0 0.017129091389075 0.0200617024546841 0 0 0 0 0 0 0.0187075634728427 0 0 0 0 0 0 0 0 0 0.0792070340776557 0 0.03387295221036 0 0 0 0 0 0 0 0 0 0 0 0 0.0435473312498179 0 0 0 0.0215289335995644 0 0 0 0 0 0 0 0 0 0.0329521095084627 0 0 0 0.0726024903479984 0 0 0 0 0 0 0 0 0 0 0 0 0 0 0 0 0 0 0 0 0 0 0 0 0 0 0 0 0 0 0 0 0 0 0 0 0 0 0 0 0 0 0 0 0 0 0 0 0 0 0 0 0 0 0 0 0 0 0 0 0 0 0 0 0 0 0 0 0 0 0 0 0 0 0 0 0 0 0 0 0 0 0 0 0 0 0 0 0 0 0 0 0 0
0 0 0 0 0.0254978492191005 0 0 0 0 0 0 0 0 0 0 0 0 0 0 0 0 0 0 0 0 0 0 0 0.0364182898516013 0 0 0 0 0 0 0 0.0155522603725192 0 0 0 0 0 0 0 0 0.0243121940622857 0 0 0 0 0.192122502800051 0 0 0 0.0243378811731733 0 0 0 0.00564298191596563 0 0.0129685896410699 0 0 0 0 0 0 0 0.0190358894226162 0 0.00407277668992951 0 0 0.0938422788819515 0 0 0.0063099357167922 0.0453335910299948 0.0299141468563208 0 0 0 0 0 0 0.0072521495246803 0 0.0413954352091196 0 0.00662913409545477 0 0 0 0 0 0 0 0 0 0 0 0 0 0 0 0 0 0 0 0 0 0 0 0 0 0 0 0 0 0 0 0 0 0 0 0 0 0 0 0 0 0.186914213553377 0.1062692662579 0.109281655828806 0 0 0 0 0 0 0 0 0 0.00689697789729132 0 0 0 0 0 0 0 0 0 0 0 0 0 0 0 0 0 0 0 0 0 0 0 0 0 0 0 0 0 0 0 0 0 0 0 0 0 0 0 0 0 0 0 0 0 0 0 0 0 0 0 0 0 0 0 0 0 0 0 0 0 0 0 0 0 0 0 0 0 0 0 0 0 0 0 0 0 0 0 0 0 0 0 0 0 0 0 0 0 0 0 0 0 0 0 0 0 0 0 0 0 0 0 0 0 0 0 0 0 0 0 0 0 0 0 0 0 0 0 0 0 0 0 0 0 0 0 0 0 0 0 0 0 0 0 0 0 0 0 0 0 0 0 0 0 0 0 0 0 0 0 0 0 0 0 0 0 0 0 0 0 0 0 0 0 0 0 0 0 0 0 0
0 0 0 0 0 0 0 0 0 0 0 0 0 0 0 0 0 0 0 0 0 0 0 0 0 0.0281176684539161 0 0 0 0 0 0 0 0 0 0.0220113853586878 0 0 0 0 0.207049985456862 0 0 0 0 0 0 0 0 0 0 0 0 0 0 0 0 0 0 0 0 0 0 0 0 0 0 0 0 0 0 0 0 0 0.0650411175843736 0 0 0 0 0 0 0 0.0393436827349671 0 0 0 0 0 0 0 0 0 0 0 0 0 0 0 0 0 0 0 0 0 0 0 0 0 0 0 0 0 0 0 0 0 0 0 0 0 0 0 0 0 0 0 0 0 0 0 0 0 0 0 0 0 0 0 0 0 0 0 0 0 0 0 0 0 0 0 0 0 0 0 0 0 0 0 0 0 0 0 0 0 0 0 0 0 0 0 0.0948182753912707 0 0 0 0 0 0 0 0 0 0 0 0 0 0 0 0 0 0 0 0 0 0 0 0 0 0 0 0.18629271900601 0 0 0 0.258625930641564 0 0 0 0 0 0 0 0 0 0 0 0 0 0 0 0 0 0 0.0714883799108232 0 0 0 0 0 0 0 0 0 0 0 0 0 0 0 0 0 0 0 0 0 0 0 0 0 0 0 0 0 0 0 0 0 0 0 0 0 0 0 0 0 0 0 0 0 0 0 0 0 0 0 0 0 0 0 0 0 0 0 0.0272108554615248 0 0 0 0 0 0 0 0 0 0 0 0 0 0 0 0 0 0 0 0 0 0 0 0 0 0 0 0 0 0 0 0 0 0
0 0 0 0 0 0 0 0 0 0 0 0 0.108234082285272 0 0 0 0 0 0 0 0 0 0 0 0.290053185578157 0.0385438207291241 0 0 0 0 0 0.158893857044242 0 0 0.113432050300271 0 0 0 0 0 0 0 0 0 0 0 0 0 0 0 0 0 0 0 0 0 0 0 0 0 0 0 0 0 0 0 0 0 0 0 0 0 0 0 0 0 0 0 0 0 0 0 0 0 0.0297891961062967 0 0 0 0 0 0 0 0 0 0 0 0 0 0 0 0 0 0 0 0 0 0 0 0 0 0 0 0 0 0 0 0 0.0362705219146921 0 0 0.224783286041944 0 0 0 0 0 0 0 0 0 0 0 0 0 0 0 0 0 0 0 0 0 0 0 0 0 0 0 0 0 0 0 0 0 0 0 0 0 0 0 0 0 0 0 0 0 0 0 0 0 0 0 0 0 0 0 0 0 0 0 0 0 0 0 0 0 0 0 0 0 0 0 0 0 0 0 0 0 0 0 0 0 0 0 0 0 0 0 0 0 0 0 0 0 0 0 0 0 0 0 0 0 0 0 0 0 0 0 0 0 0 0 0 0 0 0 0 0 0 0 0 0 0 0 0 0 0 0 0 0 0 0 0 0 0 0 0 0 0 0 0 0 0 0 0 0 0 0 0 0 0 0 0 0 0 0 0 0 0 0 0 0 0 0 0 0 0 0 0 0 0 0 0 0 0 0 0 0 0 0 0 0 0 0 0 0 0 0 0 0 0 0 0 0 0 0
0 0 0 0 0 0 0 0 0 0 0 0 0 0 0 0 0 0 0 0 0 0 0 0.0399640352851182 0 0 0 0 0 0 0 0 0 0 0 0 0 0 0 0 0 0 0.722961565683519 0.0649718506304623 0.0392626117206106 0 0 0 0 0 0 0 0 0 0 0 0 0 0 0 0 0 0 0 0 0.0332030951493496 0 0 0 0 0 0 0 0 0 0 0 0 0 0 0 0 0 0 0 0 0 0 0 0 0 0 0 0 0 0 0 0 0 0 0 0 0 0 0 0 0 0 0 0 0 0 0 0 0 0 0 0 0 0 0 0 0 0 0 0 0 0 0 0 0 0 0 0 0 0 0 0 0 0 0 0 0 0 0 0 0 0 0 0 0 0 0 0 0 0 0 0 0 0 0 0 0 0 0 0 0 0 0 0 0.0417507975009874 0 0 0 0 0 0 0 0 0 0 0 0 0 0 0 0 0 0 0 0 0 0 0 0 0 0 0 0 0 0 0 0.0238780330441586 0 0 0 0 0 0 0 0 0 0 0 0 0 0 0 0 0 0 0.0340080109857945 0 0 0 0 0 0 0 0 0 0 0 0 0 0 0 0 0 0 0 0 0 0 0 0 0 0 0 0 0 0 0 0 0 0 0 0 0 0 0 0 0 0 0 0 0 0 0 0 0 0 0 0 0 0 0 0 0 0 0 0 0 0 0 0 0 0 0 0 0 0 0 0 0 0 0 0 0 0 0 0 0 0 0 0 0 0 0 0 0 0 0 0 0 0
0 0 0 0 0 0 0 0 0 0 0 0 0 0 0 0 0 0 0 0 0 0 0 0 0 0 0 0 0 0 0 0 0 0 0 0 0 0 0 0 0 0 0 0 0 0 0.304048265120268 0 0 0 0 0 0 0 0 0 0 0 0.0380850062197456 0 0 0 0 0 0 0 0 0 0 0 0 0 0 0.229264415587926 0 0 0 0 0 0 0 0 0 0 0 0.0112411323705404 0 0.196629931084449 0 0.0125370797522485 0 0 0 0 0 0 0 0 0 0 0 0 0 0 0 0 0 0 0 0 0 0 0 0 0 0 0 0 0 0 0 0 0 0 0 0 0 0 0 0 0 0.0518191337173557 0.0364883790697776 0 0 0 0 0 0 0 0.0944024588090455 0 0 0.0254841982686433 0 0 0 0 0 0 0 0 0 0 0 0 0 0 0 0 0 0 0 0 0 0 0 0 0 0 0 0 0 0 0 0 0 0 0 0 0 0 0 0 0 0 0 0 0 0 0 0 0 0 0 0 0 0 0 0 0 0 0 0 0 0 0 0 0 0 0 0 0 0 0 0 0 0 0 0 0 0 0 0 0 0 0 0 0 0 0 0 0 0 0 0 0 0 0 0 0 0 0 0 0 0 0 0 0 0 0 0 0 0 0 0 0 0 0 0 0 0 0 0 0 0 0 0 0 0 0 0 0 0 0 0 0 0 0 0 0 0 0 0 0 0 0 0 0 0 0 0 0 0 0 0 0 0 0 0 0 0 0 0 0 0 0 0 0 0 0 0 0 0 0 0
0 0 0 0 0 0 0 0 0 0 0 0 0 0 0 0 0 0 0 0 0 0.0136809601483183 0 0 0 0 0 0 0 0 0 0 0 0 0 0 0 0 0 0.0262389369853303 0 0 0 0 0 0 0 0 0 0 0 0 0 0 0 0 0 0 0 0 0 0.340929632377667 0 0 0 0.0156434314393262 0 0 0 0 0 0 0.0472771302771538 0 0 0.037101251379393 0 0.0526620563549623 0.0356310842752396 0.189039067877495 0 0 0 0 0 0.0136537122171834 0 0.0208816602349843 0 0 0 0 0 0 0 0 0 0 0 0 0 0 0 0 0 0 0 0 0 0 0 0 0 0 0 0 0 0 0 0 0 0 0 0 0 0 0 0 0 0 0 0 0 0 0 0 0 0 0 0 0 0 0 0.006379236274873 0 0 0 0 0 0 0 0 0 0 0 0 0 0 0 0 0 0 0 0 0 0 0 0 0 0 0 0 0 0 0 0 0 0 0 0 0 0 0 0 0.0179905362817667 0 0 0 0 0 0 0 0 0 0 0 0 0 0 0 0.0127279448770048 0 0 0 0 0 0 0 0 0 0.00843587608346206 0 0 0 0 0 0 0 0 0 0 0 0.0251430754994724 0 0 0 0 0 0.0991182410450698 0 0.0241637737684584 0 0 0 0 0 0 0 0 0 0 0 0 0 0 0 0 0 0 0 0 0 0 0 0 0 0 0 0 0 0 0 0 0 0 0 0 0 0 0 0 0 0 0 0 0 0 0 0 0 0 0.0133023926028399 0 0 0 0 0 0 0 0 0 0 0 0 0 0 0 0 0 0 0 0 0 0 0 0 0 0 0 0 0 0 0 0 0 0
0 0 0 0 0 0 0 0 0 0 0 0 0 0 0 0 0 0 0 0 0 0 0 0 0 0 0 0 0 0 0 0 0 0 0 0.0974643781402572 0 0 0 0 0 0 0 0 0 0 0 0 0 0 0 0 0 0 0 0 0 0 0 0 0 0 0 0 0 0 0 0 0 0 0 0 0 0 0 0 0 0 0 0 0 0 0.143568314316716 0.25313205670386 0.17461148263247 0 0 0 0 0 0 0 0 0 0 0 0 0 0 0 0 0 0 0 0 0 0 0 0 0 0 0 0 0 0 0 0 0 0 0 0 0 0 0 0 0 0 0 0 0 0 0 0 0 0 0 0 0 0 0 0 0 0 0 0 0 0 0 0 0 0 0 0 0 0 0 0 0 0 0 0 0 0 0 0 0 0 0 0 0 0 0 0 0 0 0 0 0 0 0 0 0 0 0 0 0 0 0 0 0 0 0 0 0 0 0.331223768206697 0 0 0 0 0 0 0 0 0 0 0 0 0 0 0 0 0 0 0 0 0 0 0 0 0 0 0 0 0 0 0 0 0 0 0 0 0 0 0 0 0 0 0 0 0 0 0 0 0 0 0 0 0 0 0 0 0 0 0 0 0 0 0 0 0 0 0 0 0 0 0 0 0 0 0 0 0 0 0 0 0 0 0 0 0 0 0 0 0 0 0 0 0 0 0 0 0 0 0 0 0 0 0 0 0 0 0 0 0 0 0 0 0 0 0 0 0 0 0 0
0 0 0 0 0 0 0 0 0 0 0 0 0 0 0 0 0 0 0 0 0 0 0 0 0 0 0 0.0326449613736584 0 0 0 0 0 0 0 0 0 0 0 0 0 0 0 0 0 0 0 0 0 0 0 0 0 0 0 0 0 0 0.0187895319055901 0.0149608451743513 0 0 0 0 0.176660721173753 0 0.15923131377236 0 0 0 0 0 0 0 0 0 0.0266940519283177 0 0 0 0 0 0 0 0 0 0 0.0117471825194968 0 0.00576166854399018 0 0 0 0 0 0 0 0 0 0 0 0 0 0 0 0.0414385060282912 0 0.0679821184519733 0.0798389303927892 0 0 0 0.0122888046643506 0 0 0 0 0 0 0 0 0 0.0230024227321403 0.0761429901615848 0 0 0 0 0 0 0 0 0 0 0 0 0 0 0 0 0 0 0 0.0131800806070398 0 0 0 0 0 0 0 0 0 0 0 0 0 0 0 0 0 0.0665512447308404 0 0 0 0 0 0.0102155991952325 0 0 0 0.0256632090800754 0.029274784132272 0 0 0 0 0 0 0 0 0 0.0624836012842253 0 0 0 0 0 0 0 0 0 0 0 0 0 0 0 0 0 0 0 0 0 0 0 0 0.00645715023458942 0 0 0 0 0 0 0 0 0 0 0 0 0 0 0 0 0 0 0 0 0 0 0 0 0 0 0 0 0 0 0 0 0 0 0 0 0 0 0 0 0 0 0 0 0 0 0.0026766902540128 0 0 0 0 0 0 0 0 0 0 0 0 0 0 0 0 0 0 0 0 0 0 0.0113132272586242 0 0.025000364400442 0 0 0 0 0 0 0 0 0 0 0 0 0 0 0 0 0 0 0 0 0 0 0 0 0 0 0 0 0 0 0 0 0 0 0 0
0 0 0 0.00238088902403986 0 0 0 0 0.00109409154489315 0.00454888842113144 0 0 0 0 0 0 0 0 0 0 0 0 0 0 0 0 0 0 0 0 0 0 0 0.0896202742566844 0 0 0 0.00312243456077613 0.00148581690432164 0 0 0 0 0 0 0 0.0067304633515076 0 0 0 0 0 0 0 0 0 0 0.0905918983193454 0.086879212085214 0 0 0 0 0 0 0 0 0 0 0 0 0.23221517945934 0 0.00606044352536719 0 0.00179979456262063 0 0 0 0 0.00665968672724291 0 0 0 0 0.00238656912990058 0.00283679392128897 0.013342666083338 0 0.0208647745732096 0 0 0 0.00197036332835919 0 0 0 0 0 0 0 0 0 0 0 0 0 0 0 0 0 0 0 0 0 0 0 0 0 0 0 0 0 0 0 0 0 0 0 0 0.0214895251468062 0 0 0.0211576550874893 0 0 0 0 0 0.118510375457993 0.010460480369469 0 0.0129788593337815 0.0513683719615379 0 0 0 0 0 0 0 0 0 0.00840563116908625 0.00589964916575161 0 0 0 0 0 0 0 0 0 0 0 0 0 0 0 0 0 0 0 0 0 0 0 0 0 0 0 0 0 0 0 0 0 0 0 0 0 0 0 0 0 0 0 0 0 0 0 0 0 0 0 0 0 0 0 0 0 0 0 0 0 0 0 0 0 0 0 0 0 0 0 0 0 0 0 0 0 0 0 0 0 0 0 0 0 0 0 0 0 0 0 0 0 0 0 0.00426572808208346 0 0.00253700451695624 0 0.00123270711857092 0.0442897490586757 0 0 0 0 0 0 0 0 0 0 0 0 0 0 0 0 0 0 0 0 0 0 0 0 0 0 0 0 0 0 0 0 0 0 0 0 0.00129171308569975 0 0 0 0 0.0475641983230754 0 0 0 0 0 0 0 0 0.0125746639768951 0 0.0120678986748323 0.0302531480319489 0.0190624016607665 0 0 0 0 0
0 0 0 0 0.100523617127449 0 0 0.030631143648367 0 0.0158526875111724 0.0140522586026645 0 0.047620087838603 0 0 0 0 0 0 0 0 0 0 0 0 0 0 0 0.0395436087985993 0 0.0414741785502439 0 0 0 0 0 0 0 0 0 0 0 0 0 0 0 0 0 0 0 0 0 0 0 0 0 0.208724475694113 0 0 0 0 0 0 0 0 0 0 0 0 0 0 0 0 0 0 0 0 0 0 0 0 0 0 0 0 0 0 0 0 0 0 0 0.0115123786112185 0 0 0 0 0 0 0 0 0 0 0 0 0 0 0 0 0 0 0 0 0 0.087552956553159 0 0 0 0 0 0 0 0 0 0 0 0 0 0 0 0 0 0 0 0 0 0 0 0 0 0 0 0 0 0 0 0 0 0 0 0 0 0 0 0 0 0 0 0 0 0 0 0 0 0 0 0.0141394684388398 0 0 0 0 0 0 0 0 0 0 0 0 0 0 0 0 0 0 0.0198829316521362 0 0 0 0 0 0 0 0.0164317675708434 0 0 0 0 0 0 0 0 0 0 0 0.229553108044937 0 0 0 0 0 0 0 0 0 0 0 0 0 0 0 0 0 0 0 0 0 0 0 0 0 0 0 0 0 0 0 0 0 0 0 0 0 0 0 0 0 0 0 0 0 0 0 0 0 0 0 0 0.0790112046943143 0 0 0 0 0 0 0 0 0 0 0 0 0 0 0 0 0 0 0 0 0 0 0 0 0 0 0 0 0 0 0 0 0 0 0 0 0 0 0 0 0 0.0434941266633394 0 0 0 0 0 0 0 0 0 0 0 0 0 0 0
0 0 0 0 0 0 0 0 0 0 0 0 0 0 0 0 0 0 0 0 0 0 0 0 0 0 0 0 0 0 0 0 0 0.0930966048095904 0.0260302050939457 0 0 0.00827277989273998 0 0 0 0 0 0 0 0 0 0 0 0 0 0 0 0 0 0.156366447230544 0 0 0 0 0 0 0 0 0 0 0 0 0 0 0 0.453468098434572 0 0 0 0 0 0 0 0 0 0 0 0 0 0.0152962492953438 0.00752070899339998 0 0 0.0368845492664455 0 0 0 0 0.0150833940369957 0 0 0 0 0 0 0 0 0 0 0 0 0 0 0 0 0 0 0 0 0 0 0 0 0 0 0 0 0 0 0 0 0.00790797736546411 0 0 0 0 0 0 0 0 0 0 0 0 0 0 0 0 0 0 0 0 0 0 0 0 0 0 0 0 0 0 0 0 0 0 0 0 0 0 0 0 0 0 0 0 0 0 0 0 0 0 0 0 0 0 0 0 0 0 0 0.0282845525049872 0 0 0 0 0 0.0551544499759798 0 0 0 0 0 0 0 0 0 0 0 0 0 0 0 0 0 0 0 0 0 0 0 0 0.00626315218287218 0 0 0 0 0 0 0 0 0 0 0 0 0 0 0 0 0.00450730559112031 0 0 0 0 0 0 0 0 0 0 0 0 0 0.00754242787391198 0.007340474137349 0 0.00377974441934872 0 0 0.0158572008538563 0 0 0 0 0 0 0 0 0 0 0 0 0 0 0 0 0 0 0 0 0 0 0 0 0 0 0 0 0 0 0 0 0 0 0 0 0 0 0 0 0 0 0 0 0.0147368681957014 0 0 0 0 0 0 0 0.0366068098458316 0 0 0 0 0 0 0
0 0 0 0 0 0 0 0 0 0 0 0 0 0 0 0 0 0 0 0 0 0 0 0 0 0 0 0 0 0 0 0 0 0 0 0 0 0 0 0 0 0 0 0 0 0 0 0 0 0 0 0 0 0 0.487397818285358 0 0 0 0.171871272313587 0 0 0 0 0 0 0 0 0 0 0 0 0 0 0.00991505996437204 0 0 0 0 0 0 0 0 0 0 0 0 0 0 0 0.07316745693969 0 0 0 0 0 0 0 0 0 0 0 0 0 0 0 0 0 0 0 0 0 0 0 0 0 0 0 0 0 0 0 0 0 0 0 0 0 0 0 0 0 0 0 0 0 0 0 0 0 0.0590528791032218 0.0140464023493963 0 0.0260130848748895 0.158536026169486 0 0 0 0 0 0 0 0 0 0 0 0 0 0 0 0 0 0 0 0 0 0 0 0 0 0 0 0 0 0 0 0 0 0 0 0 0 0 0 0 0 0 0 0 0 0 0 0 0 0 0 0 0 0 0 0 0 0 0 0 0 0 0 0 0 0 0 0 0 0 0 0 0 0 0 0 0 0 0 0 0 0 0 0 0 0 0 0 0 0 0 0 0 0 0 0 0 0 0 0 0 0 0 0 0 0 0 0 0 0 0 0 0 0 0 0 0 0 0 0 0 0 0 0 0 0 0 0 0 0 0 0 0 0 0 0 0 0 0 0 0 0 0 0 0 0 0 0 0 0 0 0 0 0 0 0 0 0 0 0 0 0 0 0 0 0 0 0 0 0 0 0
0 0 0 0 0 0 0 0 0 0 0 0 0 0 0 0 0 0 0 0 0 0 0 0 0 0 0 0 0 0 0 0 0 0 0 0 0 0 0 0.00278561753513149 0 0 0 0 0 0 0.00168959317734688 0 0 0 0.00720548511616077 0 0 0.00365721161954833 0.0940648061576856 0 0 0.0345875948072732 0 0 0 0 0 0 0.00358078405004827 0 0 0 0 0 0 0.0186142223571227 0 0.0175655782090004 0 0 0 0 0 0.000585550764707838 0 0 0 0 0 0.0404526537159702 0.00263140621316871 0.0172864858280833 0.00525245788749299 0.153433103370106 0 0 0 0 0 0 0 0 0 0 0 0 0.00433735175929498 0 0 0 0 0 0 0 0 0 0 0 0 0 0 0 0 0 0 0 0 0 0 0 0 0 0 0 0 0 0.0104716796316312 0.00946500718951479 0 0 0 0 0 0.022529338924017 0.0385304368491187 0.0185162217678524 0.115426916556549 0.274128091341324 0 0 0.0748044393638767 0 0.00332362154230058 0 0 0 0 0 0.00668004072690041 0.00535694087278004 0 0 0 0 0 0 0 0 0 0 0 0 0 0 0 0 0 0 0 0 0 0 0 0 0 0 0 0 0 0 0 0 0 0 0 0 0 0 0 0 0 0 0 0 0 0 0 0 0 0 0 0 0 0 0 0 0 0 0 0 0 0 0 0 0 0 0 0 0 0 0 0 0 0 0 0 0 0 0 0 0 0 0 0 0 0 0 0 0 0 0 0 0 0 0 0 0 0 0 0.00567782345858413 0 0 0 0 0 0 0 0 0 0 0 0 0 0 0 0 0 0 0 0 0 0 0 0 0 0 0 0 0 0 0 0 0 0 0 0 0 0 0 0 0 0.00515459445554397 0 0 0 0 0 0 0 0 0 0 0 0.00220494475186554 0 0 0 0 0 0
0 0 0 0 0 0 0 0 0 0 0 0 0 0 0 0 0.0964028483333381 0 0 0 0.0406640092145788 0 0 0 0 0 0 0.0286075263808294 0 0 0 0 0 0 0 0 0 0 0 0 0 0 0 0 0 0.0104044005936223 0 0 0 0 0 0 0 0.0101171985735774 0 0 0 0 0 0 0.0314649050548259 0 0.109618272317538 0 0 0.0142256761103489 0.0162579155546844 0.00595678973969576 0 0 0 0 0 0 0 0 0 0.0186637467464332 0 0 0 0 0 0 0 0 0 0 0 0 0 0 0 0 0 0 0 0 0 0 0 0 0 0 0 0 0 0 0 0.0108246949773241 0 0 0 0 0 0 0 0 0 0 0 0 0.310579561164218 0 0.277564317137981 0 0 0 0 0.0186481381010051 0 0 0 0 0 0 0 0 0 0 0 0 0 0 0 0 0 0 0 0 0 0 0 0 0 0 0 0 0 0 0 0 0 0 0 0 0 0 0 0 0 0 0 0 0 0 0 0 0 0 0 0 0 0 0 0 0 0 0 0 0 0 0 0 0 0 0 0 0 0 0 0 0 0 0 0 0 0 0 0 0 0 0 0 0 0 0 0 0 0 0 0 0 0 0 0 0 0 0 0 0 0 0 0 0 0 0 0 0 0 0 0 0 0 0 0 0 0 0 0 0 0 0 0 0 0 0 0 0 0 0 0 0 0 0 0 0 0 0 0 0 0 0 0 0 0 0 0 0 0 0 0 0 0 0 0 0 0 0 0 0 0 0 0 0 0 0 0 0 0 0 0 0 0 0 0 0 0 0 0 0 0 0 0 0 0
0 0 0 0 0 0 0 0 0 0 0 0 0 0 0 0 0 0 0 0 0 0 0 0 0 0 0 0 0 0 0 0 0 0 0 0 0 0 0 0 0 0 0 0 0 0.171341349298802 0.0597400489812743 0 0 0 0 0 0 0 0 0 0 0 0 0.139333564469326 0 0 0.222836939204395 0 0 0 0 0 0 0 0 0.0210302874879895 0 0 0 0 0.0419262517877188 0.181107165259493 0 0 0 0 0 0 0 0 0 0.0132113796856822 0 0 0 0 0 0 0 0 0 0 0 0 0 0 0 0 0 0 0 0 0 0 0 0 0 0 0 0 0 0 0 0 0 0 0 0 0 0 0 0 0 0.149473013825319 0 0 0 0 0 0 0 0 0 0 0 0 0 0 0 0 0 0 0 0 0 0 0 0 0 0 0 0 0 0 0 0 0 0 0 0 0 0 0 0 0 0 0 0 0 0 0 0 0 0 0 0 0 0 0 0 0 0 0 0 0 0 0 0 0 0 0 0 0 0 0 0 0 0 0 0 0 0 0 0 0 0 0 0 0 0 0 0 0 0 0 0 0 0 0 0 0 0 0 0 0 0 0 0 0 0 0 0 0 0 0 0 0 0 0 0 0 0 0 0 0 0 0 0 0 0 0 0 0 0 0 0 0 0 0 0 0 0 0 0 0 0 0 0 0 0 0 0 0 0 0 0 0 0 0 0 0 0 0 0 0 0 0 0 0 0 0 0 0 0 0 0 0 0 0 0 0 0 0 0 0 0 0 0 0 0
0 0 0 0 0 0 0 0 0 0 0 0 0 0 0 0 0 0 0 0 0 0 0 0 0 0 0 0 0 0 0 0 0 0 0 0 0 0 0 0.0307740968096857 0 0 0 0 0 0 0 0 0 0 0 0.392587905349063 0 0 0 0 0 0 0 0 0 0 0 0.033546666584237 0 0 0 0 0 0 0.103905012394191 0 0.0811456490210685 0 0 0.0724625927404184 0 0 0.124065951846461 0 0 0 0 0 0 0 0 0.0135545036515257 0 0 0 0 0 0 0 0 0 0 0 0 0 0 0 0 0 0 0 0 0 0 0 0 0 0 0 0 0 0 0 0 0 0 0 0 0 0 0 0 0 0 0 0 0 0 0 0 0 0 0 0 0 0 0 0 0 0 0 0 0 0 0 0 0 0 0 0 0 0 0 0 0 0 0 0 0 0 0 0 0 0 0 0 0 0 0 0 0 0 0 0 0 0.0240714083740528 0 0 0.00941198431637562 0 0 0 0 0 0 0 0 0 0 0 0 0 0.0227046451689742 0 0 0 0 0 0 0 0 0 0 0 0.0626864855754637 0.0147921444787406 0 0 0 0 0 0 0 0 0 0 0 0 0 0 0 0 0 0 0 0 0 0 0 0 0 0 0 0 0 0 0 0 0 0 0 0 0 0 0 0 0 0 0 0 0 0 0 0 0 0 0 0 0 0 0 0 0 0 0 0 0 0 0 0 0 0 0 0 0 0 0 0 0 0 0 0 0 0.0142909536897426 0 0 0 0 0 0 0 0 0 0 0 0 0 0 0 0 0 0 0 0 0 0 0 0 0 0
0 0 0 0 0 0 0 0 0 0 0 0 0 0 0 0 0 0 0 0 0.0527663800465694 0 0 0 0 0 0 0 0 0 0 0 0 0 0 0 0 0 0 0 0 0 0 0 0 0 0 0 0 0 0 0 0 0 0 0 0 0 0 0.451533679732012 0.207283655746929 0 0 0 0 0 0 0 0 0 0 0 0 0 0 0 0 0.133739521615394 0 0 0 0 0 0 0 0 0 0 0 0 0 0 0 0 0 0 0 0 0 0 0 0 0 0 0 0 0 0 0 0 0 0 0 0 0 0 0 0 0 0 0 0 0 0 0 0 0 0 0 0.0731101352790438 0 0 0 0 0.0815666275800516 0 0 0 0 0 0 0 0 0 0 0 0 0 0 0 0 0 0 0 0 0 0 0 0 0 0 0 0 0 0 0 0 0 0 0 0 0 0 0 0 0 0 0 0 0 0 0 0 0 0 0 0 0 0 0 0 0 0 0 0 0 0 0 0 0 0 0 0 0 0 0 0 0 0 0 0 0 0 0 0 0 0 0 0 0 0 0 0 0 0 0 0 0 0 0 0 0 0 0 0 0 0 0 0 0 0 0 0 0 0 0 0 0 0 0 0 0 0 0 0 0 0 0 0 0 0 0 0 0 0 0 0 0 0 0 0 0 0 0 0 0 0 0 0 0 0 0 0 0 0 0 0 0 0 0 0 0 0 0 0 0 0 0 0 0 0 0 0 0 0 0 0 0 0 0 0 0 0 0 0 0
0 0 0 0 0 0 0 0 0 0 0 0 0 0 0 0 0 0 0 0 0 0 0 0.377358074529673 0 0 0 0 0 0 0 0 0 0 0 0 0 0 0 0 0 0 0.136179188106127 0 0 0 0 0 0 0 0 0 0 0 0 0 0 0 0 0 0 0.0369274232426227 0 0 0 0.0428545337435475 0 0 0 0 0 0 0 0 0 0 0 0 0.0452748509786823 0 0 0 0 0 0 0.0189626928120683 0 0.0125713818396322 0 0.0111955676911651 0 0 0 0 0 0 0 0 0 0 0 0 0 0 0 0 0 0 0 0 0 0 0 0 0 0 0 0 0 0 0 0 0 0 0 0 0 0 0 0 0 0 0 0 0 0 0 0 0 0 0 0 0 0.0116102183463935 0 0 0 0 0 0 0 0 0 0 0 0 0 0 0 0 0 0 0 0 0 0 0 0 0 0 0.0596496356418461 0 0 0 0 0 0 0 0 0 0 0.0162622377433148 0 0 0 0 0 0 0.0353965342671037 0 0 0 0 0 0 0 0 0.0324391783359862 0 0 0 0 0 0 0 0 0 0 0 0 0.0593545943361384 0 0 0 0 0 0 0 0 0 0 0.0852449718511801 0 0 0 0 0 0 0 0 0 0 0 0 0 0 0 0 0 0 0 0 0 0 0 0 0 0 0 0 0 0 0 0 0 0 0 0 0 0 0 0 0 0 0 0 0 0 0 0 0 0 0 0 0 0 0 0 0 0 0 0 0 0 0 0 0 0 0 0.0187189165345193 0 0 0 0 0 0 0 0 0 0 0 0 0 0 0 0 0 0 0 0 0 0 0 0 0 0
0 0 0 0 0 0 0 0 0 0 0 0 0 0 0 0 0 0 0 0 0 0 0 0 0 0 0 0 0 0 0 0 0 0 0 0 0 0 0 0 0 0 0 0 0 0.0964642269948904 0 0 0 0 0 0 0 0.390679864017825 0 0 0 0 0.0406841296092966 0 0 0 0 0 0 0 0 0 0 0 0 0 0 0 0 0 0 0 0 0 0 0 0 0 0 0.0152224175240845 0 0.0363349040447751 0 0.015063698402936 0 0 0 0 0 0 0 0 0 0 0 0 0 0 0 0 0 0 0 0 0 0 0 0 0 0 0 0 0 0 0 0 0 0 0 0 0 0 0 0.0237693012760091 0 0 0 0 0 0 0 0 0 0 0 0 0 0.0193482407473157 0 0 0 0 0 0 0 0 0 0 0 0 0 0 0 0 0 0.0593772870245216 0 0 0 0 0 0.0214993585091251 0 0 0 0.18957012270072 0.0268270708473944 0 0 0 0 0 0 0 0 0 0.059223648524156 0 0 0 0 0 0 0 0 0 0 0 0 0 0 0 0 0 0 0 0 0 0 0 0 0 0 0 0 0 0 0 0 0 0 0 0 0 0 0 0 0 0 0 0 0 0 0 0 0 0 0 0 0 0 0 0 0 0 0 0 0 0 0 0 0 0 0 0 0 0 0 0.00593572977694967 0 0 0 0 0 0 0 0 0 0 0 0 0 0 0 0 0 0 0 0 0 0 0 0 0 0 0 0 0 0 0 0 0 0 0 0 0 0 0 0 0 0 0 0 0 0 0 0 0 0 0 0 0 0 0 0 0 0 0 0 0
0 0 0 0 0 0 0 0 0 0 0 0 0 0.0549541585798732 0 0 0 0 0 0.045568375488845 0.111806081737576 0 0 0.0436266303783795 0 0 0 0 0 0 0.0339456851795115 0 0 0 0 0 0 0 0 0.0515763542297294 0 0 0.0503915544840548 0.0508307512854623 0.0114753211721711 0 0 0 0 0.0104740134280196 0 0.00666700947769345 0 0 0 0 0 0 0 0.0131759746924868 0 0 0 0.0144086743567191 0 0 0.396138782534618 0 0 0 0 0 0.016072156499861 0 0 0 0 0 0 0.00320973869091999 0 0 0 0 0 0 0 0 0 0 0 0 0 0 0 0.0158672087564923 0.00851126236413364 0 0 0 0 0 0 0 0 0 0 0 0 0 0 0 0 0 0 0 0 0 0 0 0 0 0 0 0 0 0 0.00536808757320684 0 0 0 0 0 0 0.0305115402851751 0 0 0 0 0 0 0 0 0 0 0 0 0 0 0 0 0 0 0 0 0 0 0 0 0 0 0 0 0 0 0 0 0.0134025540524668 0.00347335060705994 0 0 0.00392845513339049 0.00461627901215411 0 0 0 0 0 0 0 0 0 0 0 0 0 0 0 0 0 0 0 0 0 0 0 0 0 0 0 0 0 0 0 0 0 0 0 0 0 0 0 0 0 0 0 0 0 0 0 0 0 0 0 0 0 0 0 0 0 0 0 0 0 0 0 0 0 0 0 0 0 0 0 0 0 0 0 0 0 0 0 0 0 0 0 0 0 0 0 0 0 0 0 0 0 0 0 0 0 0 0 0 0 0 0 0 0 0 0 0 0 0 0 0 0 0 0 0 0 0 0 0 0 0 0 0 0 0 0 0 0 0 0 0 0 0 0 0 0 0 0 0 0 0 0
0 0 0 0 0 0 0 0 0 0 0 0 0 0.0548844207559831 0 0 0 0 0 0.0481579888871954 0.122991635453502 0 0 0.0267557714636427 0 0 0 0 0 0 0.0208507067383841 0 0 0 0 0 0 0 0 0.015422070287865 0 0 0 0.0552618278094882 0 0 0 0 0 0 0 0 0 0.106189415961365 0 0 0 0 0 0.0160329512386901 0 0 0 0 0 0.42178014840026 0 0 0 0 0 0 0 0 0 0 0 0 0 0 0 0 0 0 0 0 0 0 0 0 0 0 0 0 0 0.0104928290720065 0 0 0 0 0 0 0 0 0 0 0 0 0.0435296188796249 0 0 0 0 0 0 0 0 0 0 0 0 0 0 0 0 0 0 0 0 0 0 0 0 0 0.0369627196576148 0 0 0 0 0 0 0 0 0 0 0 0 0 0 0 0 0 0 0 0 0 0 0 0 0 0 0 0 0 0 0 0 0.0106000405882326 0.0043112845932905 0 0 0 0.00577657021285495 0 0 0 0 0 0 0 0 0 0 0 0 0 0 0 0 0 0 0 0 0 0 0 0 0 0 0 0 0 0 0 0 0 0 0 0 0 0 0 0 0 0 0 0 0 0 0 0 0 0 0 0 0 0 0 0 0 0 0 0 0 0 0 0 0 0 0 0 0 0 0 0 0 0 0 0 0 0 0 0 0 0 0 0 0 0 0 0 0 0 0 0 0 0 0 0 0 0 0 0 0 0 0 0 0 0 0 0 0 0 0 0 0 0 0 0 0 0 0 0 0 0 0 0 0 0 0 0 0 0 0 0 0 0 0 0 0 0 0 0 0 0 0
0 0 0 0 0 0 0 0 0 0 0 0 0 0 0 0 0 0 0 0 0 0 0 0 0 0 0 0 0 0 0 0 0 0 0 0 0 0 0 0 0 0 0 0 0 0 0 0 0 0 0 0 0 0 0 0 0 0 0 0.0141502887681435 0 0 0 0 0 0 0 0 0.183080946411871 0.520922624388888 0 0 0 0 0 0 0 0 0 0 0 0 0 0 0 0 0 0 0 0 0 0 0 0 0 0 0 0 0 0 0 0 0 0 0 0 0 0 0 0 0 0.250813384300222 0 0 0 0 0 0 0 0 0 0 0.0155762868610572 0 0.0154564692698183 0 0 0 0 0 0 0 0 0 0 0 0 0 0 0 0 0 0 0 0 0 0 0 0 0 0 0 0 0 0 0 0 0 0 0 0 0 0 0 0 0 0 0 0 0 0 0 0 0 0 0 0 0 0 0 0 0 0 0 0 0 0 0 0 0 0 0 0 0 0 0 0 0 0 0 0 0 0 0 0 0 0 0 0 0 0 0 0 0 0 0 0 0 0 0 0 0 0 0 0 0 0 0 0 0 0 0 0 0 0 0 0 0 0 0 0 0 0 0 0 0 0 0 0 0 0 0 0 0 0 0 0 0 0 0 0 0 0 0 0 0 0 0 0 0 0 0 0 0 0 0 0 0 0 0 0 0 0 0 0 0 0 0 0 0 0 0 0 0 0 0 0 0 0 0 0 0 0 0 0 0 0 0 0 0 0 0 0 0 0 0
0 0 0 0 0 0 0 0 0 0 0 0 0 0 0 0 0 0 0 0 0 0 0 0 0 0 0 0 0.0172252444216678 0 0 0 0 0 0 0 0 0 0 0 0 0 0 0 0 0 0.0411992225175479 0 0 0 0 0 0 0 0 0 0 0 0 0 0 0 0 0 0 0 0 0.160347598441609 0 0.164105014803508 0 0.377796499553654 0 0 0 0 0.145266857188738 0 0 0 0 0 0 0 0 0 0 0 0 0 0 0 0 0 0 0 0 0 0 0 0 0 0 0 0 0 0 0 0 0 0 0.0940595630732746 0 0 0 0 0 0 0 0 0 0 0 0 0 0 0 0 0 0 0 0 0 0 0 0 0 0 0 0 0 0 0 0 0 0 0 0 0 0 0 0 0 0 0 0 0 0 0 0 0 0 0 0 0 0 0 0 0 0 0 0 0 0 0 0 0 0 0 0 0 0 0 0 0 0 0 0 0 0 0 0 0 0 0 0 0 0 0 0 0 0 0 0 0 0 0 0 0 0 0 0 0 0 0 0 0 0 0 0 0 0 0 0 0 0 0 0 0 0 0 0 0 0 0 0 0 0 0 0 0 0 0 0 0 0 0 0 0 0 0 0 0 0 0 0 0 0 0 0 0 0 0 0 0 0 0 0 0 0 0 0 0 0 0 0 0 0 0 0 0 0 0 0 0 0 0 0 0 0 0 0 0 0 0 0 0 0 0 0 0 0 0 0 0 0 0 0 0 0 0 0 0 0 0 0
0 0.0143379152886007 0 0 0 0 0 0 0 0 0 0 0 0 0 0 0 0 0.125051669435969 0 0 0 0 0 0 0 0 0 0 0 0 0 0 0 0 0 0 0 0 0 0 0 0 0 0 0 0 0 0 0 0 0 0 0 0 0 0 0 0 0 0 0 0 0 0 0 0 0.278130470451584 0.100040969578372 0 0 0.250643426189055 0 0 0 0 0.0428288293073406 0 0 0 0 0 0 0 0 0 0 0 0 0 0 0 0 0 0 0 0 0 0 0 0 0 0 0 0 0 0 0 0 0.030121324169794 0 0.158845395579285 0 0 0 0 0 0 0 0 0 0 0 0 0 0 0 0 0 0 0 0 0 0 0 0 0 0 0 0 0 0 0 0 0 0 0 0 0 0 0 0 0 0 0 0 0 0 0 0 0 0 0 0 0 0 0 0 0 0 0 0 0 0 0 0 0 0 0 0 0 0 0 0 0 0 0 0 0 0 0 0 0 0 0 0 0 0 0 0 0 0 0 0 0 0 0 0 0 0 0 0 0 0 0 0 0 0 0 0 0 0 0 0 0 0 0 0 0 0 0 0 0 0 0 0 0 0 0 0 0 0 0 0 0 0 0 0 0 0 0 0 0 0 0 0 0 0 0 0 0 0 0 0 0 0 0 0 0 0 0 0 0 0 0 0 0 0 0 0 0 0 0 0 0 0 0 0 0 0 0 0 0 0 0 0 0 0 0 0 0 0 0 0 0 0 0 0 0 0 0 0 0 0 0 0
0 0 0 0 0 0 0 0 0 0 0 0 0 0 0 0 0 0 0 0 0 0 0 0 0 0 0 0 0 0 0 0 0 0 0 0 0 0 0 0 0 0 0 0 0 0 0.0318756182751104 0 0 0 0 0 0 0 0 0 0 0 0 0 0 0.312376289082124 0 0 0 0 0 0 0 0 0 0 0 0 0 0.255081276704416 0 0 0 0 0 0 0 0 0 0 0 0 0 0 0 0 0 0 0 0 0 0 0 0 0 0 0 0 0 0 0 0 0 0 0 0 0 0 0 0 0 0 0 0 0 0 0 0 0 0 0 0 0 0 0 0 0 0 0.251890661656764 0 0 0 0.148776154281586 0 0 0 0 0 0 0 0 0 0 0 0 0 0 0 0 0 0 0 0 0 0 0 0 0 0 0 0 0 0 0 0 0 0 0 0 0 0 0 0 0 0 0 0 0 0 0 0 0 0 0 0 0 0 0 0 0 0 0 0 0 0 0 0 0 0 0 0 0 0 0 0 0 0 0 0 0 0 0 0 0 0 0 0 0 0 0 0 0 0 0 0 0 0 0 0 0 0 0 0 0 0 0 0 0 0 0 0 0 0 0 0 0 0 0 0 0 0 0 0 0 0 0 0 0 0 0 0 0 0 0 0 0 0 0 0 0 0 0 0 0 0 0 0 0 0 0 0 0 0 0 0 0 0 0 0 0 0 0 0 0 0 0 0 0 0 0 0 0 0 0 0 0 0 0 0 0
0 0 0 0.00769749573410366 0.00530310736990787 0 0.0184978843149246 0 0.00437541981359066 0.0182755696925466 0.0174804799447139 0 0 0 0 0.00611767860769368 0 0 0 0 0 0 0 0 0 0 0.000626600878439715 0 0.00313744110652903 0.0179049317983461 0.0405281435943932 0 0 0.059037111906475 0 0 0 0.0169960189064528 0.00142430809497468 0 0 0 0 0 0.00291548511459605 0 0 0 0 0 0 0 0 0 0.310283249960937 0 0.0956803688705921 0 0.0229721335588904 0 0.00168695037568164 0 0 0 0 0 0 0 0.0645018255567161 0.0701963217146793 0 0 0 0 0 0 0 0 0 0 0.0113101861105981 0 0 0 0 0.0034878661579927 0.00474373654886363 0.0062519087268743 0 0 0 0 0.00433068455225423 0.00894551664672851 0 0 0.00643310235198107 0 0 0 0 0 0 0 0 0 0 0 0 0 0 0.0121364589080863 0 0 0 0 0 0 0 0 0 0 0 0 0 0 0 0 0 0 0.0473091124922831 0 0 0.0280051329007414 0 0 0 0 0.000486209110809552 0 0 0.00100591198902743 0 0 0 0 0 0 0.000631866432040048 0 0 0 0 0 0 0 0 0 0 0 0 0 0 0 0 0 0 0 0 0 0 0 0 0 0 0 0 0 0 0 0 0 0 0 0 0 0 0 0 0 0 0 0 0.00426683070055984 0 0 0 0 0 0 0 0 0 0 0 0 0 0 0 0 0 0 0 0 0 0 0 0 0 0 0 0 0 0 0 0 0 0 0 0 0 0 0 0 0 0 0 0 0 0 0 0 0 0 0 0 0 0 0 0 0.00329255670505815 0 0.00329575786711798 0 0.00949232284050695 0.00247261413958278 0 0 0 0 0 0 0 0 0 0 0 0 0 0 0 0 0 0 0 0 0 0 0 0 0 0 0 0 0 0 0 0 0 0 0 0 0.00164937954646161 0 0 0 0 0.00178577162050327 0 0 0 0 0 0 0 0 0.0123428509447906 0 0.0388932439944172 0.00179245179753732 0 0 0 0 0 0
0 0 0 0 0 0 0 0 0 0 0 0 0 0 0 0 0 0 0 0 0 0.0794331528153459 0 0 0 0 0 0 0 0 0 0 0 0 0 0 0 0 0 0.148241311904899 0 0 0.0282070149054494 0 0 0 0 0 0 0 0 0.0583042777291293 0 0 0 0 0 0 0 0 0 0.0869045239955464 0 0 0 0.0465076521950259 0 0 0 0 0 0 0 0 0 0.0770954299879654 0 0 0 0 0 0 0 0 0 0 0 0 0 0 0 0 0 0 0 0 0 0 0 0 0 0 0 0 0 0 0 0 0 0 0 0 0 0 0 0 0 0 0 0 0 0 0 0 0 0 0 0 0 0 0 0 0 0 0 0 0 0 0 0 0 0 0 0 0 0 0 0 0 0 0 0 0 0 0 0 0 0 0 0 0 0 0 0 0 0 0 0 0 0 0 0 0 0 0 0 0 0 0 0 0 0 0 0 0.0674741134445078 0 0 0 0 0 0 0 0 0 0 0 0 0 0 0 0 0 0 0 0 0 0 0 0 0 0.0379881491300935 0 0 0 0 0 0 0 0 0.0393039204918087 0 0 0 0 0 0 0 0 0 0 0.330540453400229 0 0 0 0 0 0 0 0 0 0 0 0 0 0 0 0 0 0 0 0 0 0 0 0 0 0 0 0 0 0 0 0 0 0 0 0 0 0 0 0 0 0 0 0 0 0 0 0 0 0 0 0 0 0 0 0 0 0 0 0 0 0 0 0 0 0 0 0 0 0 0 0 0 0 0 0 0 0 0 0 0 0 0 0 0
0 0 0 0 0 0 0 0 0 0 0 0 0 0 0 0 0 0 0 0 0 0 0 0 0 0 0 0 0 0 0 0 0 0 0 0 0.038491943889949 0 0 0 0 0 0 0 0 0 0.116957205949639 0 0 0 0.180551373856923 0 0 0 0.0273130783240434 0 0 0.00830553028177591 0.0731168377780218 0 0 0 0 0 0 0 0 0 0 0 0 0 0 0 0 0 0 0.00686720199974302 0 0 0 0 0 0 0 0.0348185631907893 0 0.158835111367551 0 0.0176248954549856 0 0 0 0 0 0 0.0123395117685287 0 0 0 0 0 0 0 0 0 0 0 0 0 0 0 0 0 0 0 0 0 0 0 0 0 0 0 0 0 0 0.00808079240356315 0 0 0 0.0869329606558971 0.0493135536422572 0.121699167238084 0 0 0 0 0 0 0.0444472661416938 0 0 0 0 0 0 0 0 0 0 0 0 0 0.0143050060565556 0 0 0 0 0 0 0 0 0 0 0 0 0 0 0 0 0 0 0 0 0 0 0 0 0 0 0 0 0 0 0 0 0 0 0 0 0 0 0 0 0 0 0 0 0 0 0 0 0 0 0 0 0 0 0 0 0 0 0 0 0 0 0 0 0 0 0 0 0 0 0 0 0 0 0 0 0 0 0 0 0 0 0 0 0 0 0 0 0 0 0 0 0 0 0 0 0 0 0 0 0 0 0 0 0 0 0 0 0 0 0 0 0 0 0 0 0 0 0 0 0 0 0 0 0 0 0 0 0 0 0 0 0 0 0 0 0 0 0 0 0 0 0 0 0 0 0 0 0 0 0 0 0 0 0 0 0 0 0 0 0
0 0 0 0 0 0 0 0 0 0 0 0 0 0 0 0 0 0 0 0 0 0 0 0 0.186514082485081 0 0 0 0 0 0 0.0192849509583905 0 0 0 0 0 0 0 0 0 0 0 0 0.106480832014981 0 0 0.0763181659405099 0 0 0 0 0 0 0 0 0 0 0 0 0 0 0 0 0 0 0 0 0 0 0 0 0 0 0 0 0 0 0 0 0 0 0 0 0 0 0 0 0 0.0269772430645947 0 0 0.0134090022583801 0 0 0 0.0135752792177346 0 0 0 0 0.0582439890441163 0 0.0708021385402916 0 0 0 0 0 0 0 0 0 0 0 0 0 0 0 0 0 0 0 0 0 0 0 0 0.0304919592384583 0 0 0 0 0 0 0 0 0 0 0 0 0.012109734727501 0 0 0 0 0 0 0 0 0 0 0.0257431635736909 0 0 0 0 0 0 0 0 0 0 0 0 0 0 0.0330184861344437 0 0 0.10107181862421 0 0 0 0 0 0 0 0 0 0 0 0 0 0 0 0 0 0 0 0 0 0 0 0 0 0 0 0 0 0 0 0 0 0 0 0 0 0 0 0 0 0 0 0 0 0 0 0 0 0 0.184119996367594 0 0 0 0 0 0 0.041839157810022 0 0 0 0 0 0 0 0 0 0 0 0 0 0 0 0 0 0 0 0 0 0 0 0 0 0 0 0 0 0 0 0 0 0 0 0 0 0 0 0 0 0 0 0 0 0 0 0 0 0 0 0 0 0 0 0 0 0 0 0 0 0 0 0 0 0 0 0 0 0 0 0 0 0 0 0 0 0 0 0 0 0 0 0 0 0 0
0 0 0 0 0 0 0 0 0 0 0 0 0 0 0 0 0 0 0 0 0 0 0 0 0 0 0 0 0 0 0 0 0.00657213122123156 0 0 0 0 0 0 0 0 0 0 0 0 0 0 0 0 0 0 0.0370986435626143 0 0 0.0147124331002699 0 0 0 0 0 0 0.0629232543798092 0 0 0 0 0 0 0 0 0.0736774058477837 0 0.0625098986845612 0 0 0 0 0 0 0 0 0 0 0 0 0.00818015451048219 0.0280540478086664 0 0 0.0281689947590832 0 0 0 0 0 0 0.0657624803207619 0.130814985893004 0.0360155974162116 0 0 0 0.0202083190297771 0 0 0 0 0 0 0 0 0 0 0 0 0 0.00478436430490441 0 0 0 0 0 0 0 0 0 0 0.0137211020439534 0 0 0 0 0 0 0 0.309378428175309 0 0 0.0232016323671174 0 0 0.0225471089633648 0 0 0 0 0 0 0 0 0 0 0 0.00509836894094678 0 0 0 0 0 0 0 0 0 0 0 0 0 0 0 0 0 0 0 0 0 0 0 0 0 0 0 0 0 0 0.00979887534779054 0 0 0 0 0 0 0 0 0 0 0 0 0 0 0 0 0 0 0 0 0 0 0 0 0 0 0 0 0 0 0 0 0 0 0.0157711780941262 0 0 0 0 0 0 0 0 0.011804631002527 0 0.00919596422570497 0 0 0 0 0 0 0 0 0 0 0 0 0 0 0 0 0 0 0 0 0 0 0 0 0 0 0 0 0 0 0 0 0 0 0 0 0 0 0 0 0 0 0 0 0 0 0 0 0 0 0 0 0 0 0 0 0 0 0 0 0 0 0 0 0 0 0 0 0 0 0 0 0 0 0 0 0 0 0 0 0 0 0 0 0
0 0 0 0 0 0 0 0 0 0 0 0 0 0 0 0 0 0 0 0 0 0 0 0 0 0 0 0.0237932220150622 0 0 0 0 0 0 0 0 0 0 0 0 0 0 0 0 0 0.0533028408561341 0.039220710414992 0 0 0 0 0 0 0.107861303249794 0 0 0 0 0 0 0.0565722866358639 0 0 0 0 0 0 0 0.417197036470337 0.201769184144174 0 0 0 0 0 0 0 0.0366946013735898 0 0 0 0 0 0 0 0 0 0 0 0 0 0 0 0 0 0 0 0 0 0 0 0 0 0 0 0 0 0 0 0 0 0 0 0 0 0 0 0 0 0 0 0 0 0 0 0 0 0 0 0.0635888148400527 0 0 0 0 0 0 0 0 0 0 0 0 0 0 0 0 0 0 0 0 0 0 0 0 0 0 0 0 0 0 0 0 0 0 0 0 0 0 0 0 0 0 0 0 0 0 0 0 0 0 0 0 0 0 0 0 0 0 0 0 0 0 0 0 0 0 0 0 0 0 0 0 0 0 0 0 0 0 0 0 0 0 0 0 0 0 0 0 0 0 0 0 0 0 0 0 0 0 0 0 0 0 0 0 0 0 0 0 0 0 0 0 0 0 0 0 0 0 0 0 0 0 0 0 0 0 0 0 0 0 0 0 0 0 0 0 0 0 0 0 0 0 0 0 0 0 0 0 0 0 0 0 0 0 0 0 0 0 0 0 0 0 0 0 0 0 0 0 0 0 0 0 0 0 0 0 0 0 0 0 0 0 0 0 0 0
0 0 0 0 0 0 0 0 0 0 0 0 0 0 0 0 0 0 0 0 0 0 0 0.124951027574832 0 0 0 0 0 0 0 0 0 0 0 0 0 0 0 0 0 0 0 0 0 0.185473755783554 0.080991978414483 0 0 0 0 0.0416164861849363 0 0 0 0 0 0 0 0.0320536295907261 0.0702400306200527 0 0.0557610508597848 0 0 0 0 0 0 0 0 0 0 0.00984403771276538 0 0 0.0105471115299907 0 0.172208814433063 0.0451646860909763 0 0 0 0 0 0.022073388707519 0 0.11216963606615 0 0 0 0 0 0 0 0 0.00601674173357186 0 0 0 0 0 0 0 0 0 0 0 0 0 0 0 0 0 0 0 0 0 0 0 0 0 0.0165614008920929 0 0 0 0 0 0 0.00906157478862701 0 0 0 0 0 0 0.00526464901687537 0 0 0 0 0 0 0 0 0 0 0 0 0 0 0 0 0 0 0 0 0 0 0 0 0 0 0 0 0 0 0 0 0 0 0 0 0 0 0 0 0 0 0 0 0 0 0 0 0 0 0 0 0 0 0 0 0 0 0 0 0 0 0 0 0 0 0 0 0 0 0 0 0 0 0 0 0 0 0 0 0 0 0 0 0 0 0 0 0 0 0 0 0 0 0 0 0 0 0 0 0 0 0 0 0 0 0 0 0 0 0 0 0 0 0 0 0 0 0 0 0 0 0 0 0 0 0 0 0 0 0 0 0 0 0 0 0 0 0 0 0 0 0 0 0 0 0 0 0 0 0 0 0 0 0 0 0 0 0 0 0 0 0 0 0 0 0 0 0 0 0 0 0 0 0 0 0 0 0
0 0 0 0 0 0 0 0 0 0 0 0 0 0 0 0 0 0 0 0 0 0 0 0 0 0 0 0 0 0 0 0 0 0 0 0 0 0 0 0 0 0 0 0 0 0 0.10682171668704 0 0 0 0 0.0562804653561494 0 0 0 0 0 0 0 0 0 0.170180222620609 0 0.0564175046459435 0 0 0 0 0 0 0 0 0 0 0 0 0 0.344204404373902 0 0.0653655076069578 0 0 0 0 0 0.0305247446567381 0 0.108304583080632 0 0.0201220449554095 0 0 0 0 0 0 0 0 0 0 0 0 0 0 0 0 0 0 0 0 0 0 0 0 0 0 0 0 0 0 0 0 0 0 0 0 0 0 0 0.0417788060166191 0 0 0 0 0 0 0 0 0 0 0 0 0 0 0 0 0 0 0 0 0 0 0 0 0 0 0 0 0 0 0 0 0 0 0 0 0 0 0 0 0 0 0 0 0 0 0 0 0 0 0 0 0 0 0 0 0 0 0 0 0 0 0 0 0 0 0 0 0 0 0 0 0 0 0 0 0 0 0 0 0 0 0 0 0 0 0 0 0 0 0 0 0 0 0 0 0 0 0 0 0 0 0 0 0 0 0 0 0 0 0 0 0 0 0 0 0 0 0 0 0 0 0 0 0 0 0 0 0 0 0 0 0 0 0 0 0 0 0 0 0 0 0 0 0 0 0 0 0 0 0 0 0 0 0 0 0 0 0 0 0 0 0 0 0 0 0 0 0 0 0 0 0 0 0 0 0 0 0 0 0 0 0 0 0 0
0 0 0 0 0 0 0 0 0 0 0 0 0 0 0 0 0 0 0 0 0 0.282829057122281 0 0.0851108615159568 0 0 0 0 0 0 0 0 0 0 0 0 0 0 0 0.138727557395052 0 0 0.0165718422603187 0 0 0 0 0 0 0 0 0.24497333240658 0 0 0 0 0 0 0.005729445556474 0 0 0 0 0 0 0.00975973151865131 0 0 0 0 0 0 0 0 0 0 0 0.0740625470972803 0.0536274614762015 0 0 0 0 0 0 0.0207292963768141 0 0.0146166019896818 0 0.00630272292917376 0 0 0 0 0 0 0 0 0 0 0 0 0 0 0 0 0 0 0 0 0 0 0 0 0 0 0 0 0 0 0 0 0 0 0 0 0 0 0 0 0 0 0 0 0 0 0 0 0 0 0 0 0 0.0164446519778386 0 0 0 0 0 0 0 0 0 0 0 0 0 0 0 0 0 0 0 0 0 0 0 0 0 0 0 0 0 0 0 0 0 0 0 0 0 0 0 0 0.0155859190154028 0 0 0 0 0 0 0 0 0 0 0 0 0 0 0 0 0 0 0 0 0 0 0 0 0 0 0 0 0 0 0 0 0 0 0 0 0 0 0 0 0 0 0 0 0 0.0149289713622928 0 0 0 0 0 0 0 0 0 0 0 0 0 0 0 0 0 0 0 0 0 0 0 0 0 0 0 0 0 0 0 0 0 0 0 0 0 0 0 0 0 0 0 0 0 0 0 0 0 0 0 0 0 0 0 0 0 0 0 0 0 0 0 0 0 0 0 0 0 0 0 0 0 0 0 0 0 0 0 0 0 0 0 0 0
0 0 0 0 0 0 0 0 0 0 0 0 0 0 0 0 0 0 0 0 0 0 0 0 0 0 0 0 0 0 0 0 0 0 0 0 0 0 0 0 0 0 0 0 0 0 0 0 0 0 0 0 0 0 0.0501961394921254 0 0 0 0 0 0 0 0 0 0 0 0 0 0 0 0 0.0637996861281457 0 0 0 0 0 0 0 0 0 0 0.0152552893944656 0 0 0 0 0 0 0 0.20842806102753 0 0.0622107288529167 0 0 0.0425931298249768 0.173975525027683 0 0.0403353635036848 0 0 0 0 0 0 0 0.0253087280048755 0 0 0.0758472983858838 0 0 0 0 0 0.145858437710618 0 0 0 0 0 0 0 0 0 0 0 0 0 0 0 0 0 0 0 0 0.0519555647855326 0 0 0.0108308638595882 0 0 0 0 0 0 0 0.00938519536285759 0.0133552591190097 0 0.0106647295201073 0 0 0 0 0 0 0 0 0 0 0 0 0 0 0 0 0 0 0 0 0 0 0 0 0 0 0 0 0 0 0 0 0 0 0 0 0 0 0 0 0 0 0 0 0 0 0 0 0 0 0 0 0 0 0 0 0 0 0 0 0 0 0 0 0 0 0 0 0 0 0 0 0 0 0 0 0 0 0 0 0 0 0 0 0 0 0 0 0 0 0 0 0 0 0 0 0 0 0 0 0 0 0 0 0 0 0 0 0 0 0 0 0 0 0 0 0 0 0 0 0 0 0 0 0 0 0 0 0 0 0 0 0 0 0 0 0 0 0 0 0 0 0 0 0 0 0 0 0 0 0 0 0 0 0 0 0 0 0 0 0 0 0 0 0
0 0 0 0 0 0 0 0 0 0 0 0 0 0 0 0 0 0 0 0 0 0 0 0 0 0 0 0 0 0 0 0 0 0 0 0 0 0.00700468808486037 0 0 0 0 0 0 0 0 0 0 0 0 0 0 0 0 0 0 0 0 0 0 0 0 0 0 0 0 0 0 0 0 0 0 0 0 0 0 0 0 0 0 0 0 0.0708203071780914 0.196054150906338 0 0.00694324345253703 0.0261348432607159 0 0 0.0493209746945281 0 0 0 0 0 0.0253780392313567 0.102636688619266 0 0.257366003953488 0.0423482080172379 0 0 0.0403145358372665 0.00907978537676585 0 0 0 0 0 0 0 0 0 0 0 0.00703103495904003 0 0 0 0 0 0 0 0 0 0 0 0 0 0 0 0 0 0 0 0 0.0364049078570729 0 0 0 0 0.0335826856065 0.0127391863339547 0 0 0 0 0 0 0 0 0 0 0 0 0 0 0 0 0 0 0 0 0 0 0 0 0 0 0 0 0 0 0 0 0 0 0 0 0 0 0 0 0 0 0 0 0 0 0 0 0 0 0 0 0.0281241398361601 0 0 0 0 0 0 0 0 0 0 0 0 0 0 0 0 0 0 0 0 0 0 0 0 0 0 0 0 0 0 0 0 0 0 0 0 0 0 0 0 0 0 0 0 0.0284835059797981 0.0202330708150218 0 0 0 0 0 0 0 0 0 0 0 0 0 0 0 0 0 0 0 0 0 0 0 0 0 0 0 0 0 0 0 0 0 0 0 0 0 0 0 0 0 0 0 0 0 0 0 0 0 0 0 0 0 0 0 0 0 0 0 0 0 0 0 0 0 0 0 0 0 0 0 0 0 0
0 0 0 0 0 0 0 0 0 0 0 0 0 0 0 0 0 0 0 0 0 0 0 0 0 0 0 0 0 0 0 0 0 0 0 0.0530314749625443 0 0 0 0 0.00633395981166146 0 0 0 0 0 0 0.0114794176685574 0 0 0 0 0.0275639622472176 0 0 0 0 0 0 0 0 0 0 0 0 0 0 0 0 0 0 0 0 0 0 0 0 0 0 0 0.00682306505278724 0.0560173784334885 0 0.0905018271669538 0.328752546252524 0 0.00968665149054428 0 0 0.0176881766265673 0 0 0 0 0 0.0214424414029899 0.111115077012728 0 0.0180956053109888 0 0 0 0.0154902375191241 0.00449649432375506 0 0.00309834566638548 0 0 0 0 0 0 0 0 0 0 0 0 0 0 0 0 0 0 0 0 0 0 0 0 0 0 0 0 0 0 0.0157895190244055 0 0 0 0 0.0124912211067369 0.00954432389221987 0 0 0 0 0 0 0 0 0 0 0 0 0 0 0 0 0 0 0 0 0 0 0 0 0 0 0 0 0 0 0 0 0 0 0 0 0 0 0 0 0 0 0 0 0 0 0.00286457166625644 0 0 0 0 0 0.0395866059407265 0 0 0 0 0 0 0 0 0 0 0 0 0 0 0 0 0 0 0 0 0 0 0 0 0 0 0 0 0 0 0 0 0 0 0 0 0 0 0 0 0.0383010991895315 0 0 0 0.055864029615736 0.0439419686155707 0 0 0 0 0 0 0 0 0 0 0 0 0 0 0 0 0 0 0 0 0 0 0 0 0 0 0 0 0 0 0 0 0 0 0 0 0 0 0 0 0 0 0 0 0 0 0 0 0 0 0 0 0 0 0 0 0 0 0 0 0 0 0 0 0 0 0 0 0 0 0 0 0 0
0 0 0 0 0 0 0 0 0 0 0 0 0 0 0 0 0 0 0 0 0 0 0 0 0 0 0 0 0 0 0 0 0 0 0 0.018051891961977 0 0 0 0 0 0 0 0 0 0 0 0 0 0 0 0 0.0474004776565607 0 0 0 0 0 0 0 0 0 0 0 0 0 0 0 0 0 0 0 0 0 0 0 0 0 0 0 0 0.151249358390234 0.0882693386101629 0 0.318253450137367 0 0.00335272016542716 0 0 0.0139139493484901 0 0 0 0 0 0 0.0167123522757526 0 0.016150015990231 0 0 0 0.0112084591973948 0.00624605319280301 0 0 0 0 0 0 0 0 0 0 0 0 0 0 0 0 0 0 0 0 0 0 0 0 0 0 0 0 0 0 0 0 0 0 0 0 0 0.00981595282706888 0 0 0 0 0 0 0 0 0 0 0 0 0 0 0 0 0 0 0 0 0 0 0 0 0 0 0 0 0 0 0 0 0 0 0 0 0 0 0 0 0 0 0 0 0 0 0 0.0031211364405821 0 0 0 0 0 0.171477117415895 0 0 0 0 0 0 0 0 0 0 0 0 0 0 0 0 0 0 0 0 0 0 0 0 0 0 0.014199401362081 0 0 0 0 0 0 0 0 0 0 0 0 0 0.0170060607938502 0 0 0 0.00933967618101553 0.0842325880531074 0 0 0 0 0 0 0 0 0 0 0 0 0 0 0 0 0 0 0 0 0 0 0 0 0 0 0 0 0 0 0 0 0 0 0 0 0 0 0 0 0 0 0 0 0 0 0 0 0 0 0 0 0 0 0 0 0 0 0 0 0 0 0 0 0 0 0 0 0 0 0 0 0 0
0 0 0 0 0 0 0 0 0 0 0 0 0.00299737034167551 0 0 0 0 0 0 0 0 0 0 0 0.0111982003613615 0 0 0 0 0 0 0.00587300354369467 0 0 0 0.0396468823993906 0 0 0 0 0 0 0 0 0 0 0 0 0.00646390942689409 0 0 0 0.0279587330296421 0 0 0 0 0 0 0 0 0 0 0 0 0 0 0 0 0 0 0 0 0 0 0 0 0 0 0 0 0 0.274176840310134 0.272133644150517 0 0 0 0 0 0.0165250227766114 0 0 0 0 0 0 0.0171935494542836 0 0 0 0 0 0.0133986671161714 0.00413420498909252 0 0 0 0 0 0 0 0 0 0 0 0 0 0 0 0 0 0 0 0 0 0 0 0 0 0 0 0 0 0 0 0 0 0 0 0 0 0.0115568493866109 0.009496013353845 0 0 0 0 0 0 0 0 0 0 0 0 0 0 0 0 0 0 0 0 0 0 0 0 0 0 0 0 0 0 0 0 0 0 0 0 0 0 0 0 0 0 0 0 0 0 0 0 0 0 0 0 0.0852981536284609 0 0 0 0 0 0 0 0 0 0 0 0 0 0 0 0 0 0 0 0 0 0 0 0 0 0 0 0 0 0 0 0 0 0 0 0 0 0 0 0 0.0658703151121588 0 0 0 0.062593757303247 0.0734848833162098 0 0 0 0 0 0 0 0 0 0 0 0 0 0 0 0 0 0 0 0 0 0 0 0 0 0 0 0 0 0 0 0 0 0 0 0 0 0 0 0 0 0 0 0 0 0 0 0 0 0 0 0 0 0 0 0 0 0 0 0 0 0 0 0 0 0 0 0 0 0 0 0 0 0
0 0 0 0 0 0 0 0 0 0 0 0 0 0 0 0 0 0 0 0 0 0.000951878182615872 0 0.00155141260222204 0 0 0 0 0 0 0.00668731526469158 0 0 0 0 0 0.0229227698676139 0.243697948264782 0 0 0 0 0 0 0 0.0052214038890175 0.00216240023032603 0 0 0 0.00211794704360828 0.00180080125113453 0 0 0.00257324507657235 0 0.0026043566608026 0 0.0402849526321461 0 0 0 0 0.00197307344248329 0.00133423574461878 0 0 0 0 0 0 0.00281448680250101 0 0.00833012917303207 0 0.00107896429437156 0 0.00368397313930851 0.00254881572112342 0.00210975661346422 0 0.00175654354621973 0 0 0 0 0.105343904332618 0.134813085379023 0 0.120327436907373 0 0 0 0.011210431107779 0 0 0.0511926899923718 0 0.00731893289781898 0 0 0 0.00939499900283623 0.00416189602118989 0 0 0 0 0 0 0 0 0 0 0 0 0 0 0 0 0 0 0 0 0 0 0 0.0215844179918222 0 0 0 0.00148599140255995 0 0.0100202117483276 0 0 0.0304981019641208 0 0 0.00201933861285876 0.00190833481155942 0.0353954364228337 0.00583418005916198 0.0512611563588505 0 0.00340228118233902 0.00203931624060766 0.0021665956789766 0.00545360586449098 0 0 0 0 0 0 0 0 0 0 0 0 0 0 0 0 0 0 0 0 0 0 0 0 0 0 0 0 0 0 0 0 0 0 0 0 0 0 0 0 0 0 0 0 0 0 0 0 0 0 0 0 0 0 0 0 0 0 0 0 0 0 0 0 0 0 0 0 0 0 0 0 0 0 0 0 0 0 0 0 0 0 0 0 0 0 0 0 0 0 0 0 0 0 0 0 0 0 0 0 0 0.00219283783669442 0 0.00326460741352609 0 0.00242233850255902 0.00117548328103255 0.00121845938904231 0 0 0 0 0 0 0 0 0 0 0 0 0 0 0 0 0 0 0 0 0 0 0 0 0 0 0 0 0 0 0 0 0 0 0 0.000761722022537365 0 0 0 0 0 0 0 0 0 0 0 0 0 0.00246647401118791 0 0.0103657333400991 0 0.00109359078114683 0 0 0 0 0
0 0 0 0 0 0 0 0 0 0 0 0 0 0 0 0 0 0 0 0 0 0 0 0 0 0 0 0 0 0 0.0283194540379062 0 0 0 0 0 0.00612209831899568 0.141353014455242 0 0 0 0 0 0 0 0 0 0 0 0 0 0 0 0 0.0061435030023456 0 0.00257190810126846 0 0.00526338201002518 0 0 0 0 0 0 0 0 0 0 0 0 0.00768849121786858 0 0 0 0.00743228327993643 0 0 0 0 0 0.0132799849480997 0.00622280774532914 0.00220829703955985 0 0.211587772197367 0 0.00798804398511615 0 0.0525126346912919 0 0 0 0.0395988330193292 0 0.0534561594845908 0.127959769709153 0 0.0195125209160317 0.00444595089457078 0 0 0.014916352816416 0.00839166751693114 0 0 0 0 0 0 0 0 0 0 0 0 0 0 0 0 0 0 0 0 0 0 0 0.0244044546993792 0 0 0.0236210175349725 0 0 0.00541384930029632 0 0 0.0662924754433004 0 0 0.00220575932804478 0 0.051781487214652 0.00379941414518562 0.00821144355234918 0 0.0118078782931974 0.00359939935684542 0.00251988663215231 0.00511025619685713 0 0.00774464098279959 0 0 0 0 0 0 0 0 0 0 0 0 0 0 0 0 0 0 0 0 0 0 0 0 0 0 0 0 0 0 0 0 0 0 0 0 0 0 0 0 0 0 0 0 0 0 0 0 0 0 0 0 0 0 0 0 0 0 0 0 0 0 0 0 0 0 0 0 0 0 0 0 0 0 0 0 0 0 0 0 0 0 0 0 0 0 0 0 0 0 0 0 0 0 0 0 0 0 0 0 0 0.000478587452051768 0 0.000917768327614224 0.00136262152519334 0 0 0 0 0 0 0 0 0 0 0 0 0 0 0 0 0 0 0 0 0 0 0 0 0 0 0 0 0 0 0 0 0 0 0 0 0 0 0 0 0 0.0017248874033358 0.00234052321902699 0 0 0 0 0 0 0 0 0 0.00519435043015135 0.00321111253685594 0.00128325703836378 0 0 0 0 0
0 0 0 0 0 0 0 0 0 0.0176705965198515 0 0 0 0 0 0 0 0 0 0 0 0 0 0 0 0 0 0 0 0 0.00859704203432139 0 0 0 0 0 0.0754370296420223 0.0540739950213756 0 0 0 0 0 0 0 0.0260364269371615 0.0231771588528315 0 0 0 0.0695653664782516 0.00517152322313348 0 0.00427564956001167 0.0270139545271149 0 0 0 0.0323251813685842 0 0.00160576908520908 0.00291517685553929 0 0.0024562053577652 0.00598014032094208 0 0 0 0 0 0 0.00947306352750004 0 0.0713552311605048 0 0 0 0.0351529009083412 0.0169813278860551 0.00279339680859184 0 0 0 0 0 0.25314564683999 0.00746788647791115 0 0 0.0317246076664727 0 0 0 0 0 0 0.0359761142337067 0 0.00705313607353915 0 0 0 0 0 0 0 0 0 0 0 0 0 0 0 0 0 0 0 0 0 0 0 0 0 0 0 0 0.0167343991971876 0 0.00125562631170902 0 0.0160108513283287 0.0362153648526235 0.0383044521849995 0 0 0.0282924099738059 0 0 0.00939535018077638 0.00771330476046997 0.00738455536099238 0 0 0 0 0 0 0.00294156562097622 0 0 0 0 0 0 0 0 0 0 0 0 0 0 0 0 0 0 0 0 0 0 0 0 0 0 0 0 0 0 0 0 0 0 0 0 0 0 0 0 0 0 0 0 0 0 0 0 0 0 0 0 0 0 0 0 0 0 0 0 0 0 0 0 0 0 0 0 0 0 0 0 0 0 0 0 0 0 0 0 0 0 0 0 0 0 0 0 0 0 0 0 0 0 0 0 0 0 0 0 0 0 0 0 0 0 0 0 0 0 0 0 0 0 0 0 0 0 0 0 0 0 0 0 0 0 0 0 0 0 0 0 0 0 0 0 0 0 0 0 0 0 0 0 0 0 0 0 0 0 0 0 0 0 0 0 0 0.00324411156203596 0 0.00508348129936692 0 0 0 0 0 0 0
0 0 0 0 0 0 0 0 0 0 0 0 0 0 0 0 0 0 0 0 0 0 0 0 0 0 0 0 0 0 0 0 0 0 0 0 0 0 0 0 0 0 0 0 0 0 0 0 0 0 0 0 0 0 0 0 0 0 0.0294970419370897 0 0 0 0 0 0 0 0 0 0 0 0 0 0 0 0 0 0 0 0 0 0 0 0 0 0 0 0 0 0 0.0485275849316862 0.459546386847571 0.215726694495184 0.173956279339326 0 0 0 0 0 0 0 0 0.0100579517012248 0 0.0175372491547647 0 0 0 0 0 0 0 0 0 0 0 0 0 0 0 0 0 0 0 0 0 0 0 0 0 0 0 0 0 0 0 0 0 0 0 0 0 0 0 0.0391826377970297 0 0 0 0 0 0 0 0 0.00596817379612411 0 0 0 0 0 0 0 0 0 0 0 0 0 0 0 0 0 0 0 0 0 0 0 0 0 0 0 0 0 0 0 0 0 0 0 0 0 0 0 0 0 0 0 0 0 0 0 0 0 0 0 0 0 0 0 0 0 0 0 0 0 0 0 0 0 0 0 0 0 0 0 0 0 0 0 0 0 0 0 0 0 0 0 0 0 0 0 0 0 0 0 0 0 0 0 0 0 0 0 0 0 0 0 0 0 0 0 0 0 0 0 0 0 0 0 0 0 0 0 0 0 0 0 0 0 0 0 0 0 0 0 0 0 0 0 0 0 0 0 0 0 0 0 0 0 0 0 0 0 0 0 0 0 0 0 0 0 0 0 0 0 0 0
0 0 0 0 0 0 0 0 0 0 0 0 0 0 0 0 0 0 0 0 0 0 0 0 0 0 0 0 0 0 0.000831763403648444 0 0.00138938811979232 0 0 0 0 0 0 0.000611661069686253 0 0 0 0 0 0 0.00103457029855373 0 0 0 0.00123633253012536 0 0 0.000584537145000487 0.0117748315124877 0 0.0032869557697665 0.0076747589615835 0.0799739934174898 0 0 0 0 0.000609709882436545 0.000691057884595273 0 0 0 0 0 0 0 0 0.00220699481394186 0.00112296936692493 0.00194469182245703 0 0 0.000879411995536279 0.000335745255784843 0 0.00653073484073538 0.00296106876010116 0.00238815944544662 0.00331700289771608 0.0629794028881682 0.0136841090314915 0.0088428389899241 0.00450404276192201 0 0.0374409773418371 0.00318247968054233 0.0188154241530032 0 0.0113615585401383 0 0.0514872554650856 0.000771753457066604 0.0116214319472036 0.00404931830960033 0 0.00558742370590471 0.126776725182708 0.0943329832127403 0 0 0 0 0 0 0 0 0 0 0 0 0 0 0 0 0 0 0 0 0 0 0 0.00730239996188413 0 0 0 0 0 0 0 0 0.0248786749088615 0 0 0.00288355356780039 0 0.0904689919979484 0.0420032308298105 0.184349892563439 0 0.00211530324196167 0.0144115817069721 0 0.00211803058795215 0.00465772798196979 0 0.00220605136577713 0.00534717870172175 0 0 0 0 0 0 0 0 0 0 0 0 0 0 0 0 0 0 0 0 0 0 0 0 0 0 0 0 0 0 0 0 0 0 0 0 0 0 0 0 0 0 0 0 0 0 0 0 0 0 0 0 0 0 0 0 0 0 0 0 0 0 0 0 0 0 0 0 0 0 0 0 0 0 0 0 0 0 0 0 0 0 0.000276172436198552 0 0 0 0 0 0 0 0 0 0.000915048747625679 0 0 0 0 0 0 0.000709853786341798 0 0 0.00457333425063212 0 0.000963282338546607 0 0 0 0 0 0 0 0 0 0 0 0 0 0 0 0 0 0 0 0 0 0 0 0 0 0 0 0 0 0 0 0 0 0 0 0 0 0 0.00492822564605383 0.0044052651592725 0.00647556308422577 0 0 0 0 0 0 0 0 0 0.000741788093745217 0.00452336445261084 0.00110438391586397 0 0.000817036811638978 0 0 0
0 0 0 0 0 0 0 0 0 0 0 0 0 0 0 0 0 0 0 0 0 0 0 0 0 0 0 0 0 0 0 0 0.00209695134798715 0 0 0 0 0 0 0 0 0 0 0 0 0 0 0 0 0 0 0 0 0 0 0 0 0 0 0 0 0 0 0 0 0 0 0 0 0 0 0 0 0 0 0 0 0 0 0 0.0397574112010808 0 0 0 0 0 0 0 0.108662728123346 0.0953859915520767 0 0.202789739190862 0.2395055878763 0 0.0548298896695412 0 0 0 0 0 0 0.0165992459871232 0.0290561931565746 0.162518959319246 0 0 0 0 0 0 0 0 0 0 0 0 0 0 0 0 0 0 0 0 0 0 0 0 0 0 0 0 0 0 0 0 0 0 0 0 0 0 0 0.0094614006833501 0 0 0 0 0 0 0 0.00503599032067779 0.014128173572666 0 0 0 0 0 0 0 0 0 0 0 0 0 0 0 0 0 0 0 0 0 0 0 0 0 0 0 0 0 0 0 0 0 0 0 0 0 0 0 0 0 0 0 0 0 0 0 0 0 0 0 0 0 0 0 0 0 0 0 0 0 0 0 0 0 0 0 0 0 0 0 0 0 0 0 0 0 0 0 0 0 0 0 0 0 0 0 0 0 0 0 0 0 0 0 0 0 0 0 0 0 0 0 0 0.00226007706711353 0 0 0 0 0 0 0 0 0 0 0 0 0 0 0 0 0 0 0 0 0 0 0 0 0 0 0 0 0 0 0 0 0 0 0 0 0 0 0.00668789042671757 0 0.00816428431077656 0 0 0 0 0 0 0 0 0 0 0.00305948619456096 0 0 0 0 0 0
0 0 0 0 0 0 0 0 0 0 0 0 0 0 0 0 0 0 0 0 0 0 0 0 0 0 0 0 0 0 0 0 0 0 0 0 0 0 0 0 0 0 0 0 0 0 0 0 0 0 0 0 0 0 0 0 0 0 0 0 0 0 0 0 0 0 0 0 0 0 0 0 0 0 0 0 0 0 0 0 0 0 0 0 0 0 0 0 0.0894467278760439 0.0142171446348315 0.355594714497717 0 0.325960164360223 0 0.0340093617232872 0 0 0 0 0 0 0 0.0346114214804004 0.127116761747603 0 0 0 0 0 0 0 0 0 0 0 0 0 0 0 0 0 0 0 0 0 0 0 0 0 0 0 0 0 0 0 0 0 0 0 0 0 0 0 0.019043703679895 0 0 0 0 0 0 0 0 0 0 0 0 0 0 0 0 0 0 0 0 0 0 0 0 0 0 0 0 0 0 0 0 0 0 0 0 0 0 0 0 0 0 0 0 0 0 0 0 0 0 0 0 0 0 0 0 0 0 0 0 0 0 0 0 0 0 0 0 0 0 0 0 0 0 0 0 0 0 0 0 0 0 0 0 0 0 0 0 0 0 0 0 0 0 0 0 0 0 0 0 0 0 0 0 0 0 0 0 0 0 0 0 0 0 0 0 0 0 0 0 0 0 0 0 0 0 0 0 0 0 0 0 0 0 0 0 0 0 0 0 0 0 0 0 0 0 0 0 0 0 0 0 0 0 0 0 0 0 0 0 0 0 0 0 0 0 0 0 0 0 0 0
0 0 0 0 0 0 0 0 0 0 0 0 0 0 0 0 0 0 0 0 0 0 0 0 0 0 0 0 0 0 0 0 0.0021806805333639 0 0 0 0 0 0 0 0 0 0 0 0 0 0 0 0 0 0 0 0 0 0 0.00238262358952695 0 0 0 0 0 0 0 0 0 0 0 0 0 0 0 0.0056702294459304 0 0 0.00173036456292999 0 0 0 0 0 0.0144397801458586 0 0 0 0 0 0 0 0.0500523808972654 0.0583290384164555 0.291439915615355 0.22619791104721 0 0 0.0486233150715571 0 0 0 0 0 0 0.0293237160402664 0.0196812412581087 0.183907404508905 0 0 0 0 0 0 0 0 0 0 0 0 0 0 0 0 0 0 0 0 0 0 0 0 0 0 0 0 0 0 0 0 0 0 0 0 0 0 0 0.0171217630665457 0 0 0 0 0 0 0 0.00537709818616159 0.0240311223508384 0 0 0 0 0 0 0 0 0 0 0 0 0 0 0 0 0 0 0 0 0 0 0 0 0 0 0 0 0 0 0 0 0 0 0 0 0 0 0 0 0 0 0 0 0 0 0 0 0 0 0 0 0 0 0 0 0 0 0 0 0 0 0 0 0 0 0 0 0 0 0 0 0 0 0 0 0 0 0 0 0 0 0 0 0 0 0 0 0 0 0 0 0 0 0 0 0 0 0 0 0 0 0 0 0.0021357560103868 0 0 0 0 0 0 0 0 0 0 0 0 0 0 0 0 0 0 0 0 0 0 0 0 0 0 0 0 0 0 0 0 0 0 0 0 0 0 0.00665575591322537 0 0.00757157987900692 0 0 0 0 0 0 0 0 0 0 0.00314832346110202 0 0 0 0 0 0
0 0 0 0.128166861594409 0 0 0.0119082025832798 0 0 0 0.00410387952355345 0 0 0 0 0.00444086030999703 0 0 0 0 0 0 0 0 0 0 0 0 0 0.0633833130992744 0.136714286631232 0 0 0 0 0 0 0.269821637583264 0 0 0 0 0 0 0 0 0 0 0 0 0 0 0 0 0.00451700027960544 0 0 0 0 0 0 0 0 0 0 0 0 0 0 0 0 0.0153476364543803 0 0 0 0 0 0 0 0 0 0 0 0 0 0.02383521006602 0.0419177440644555 0 0 0 0 0 0 0 0 0.0652634097945671 0.017560961924732 0 0 0 0 0 0 0 0 0 0 0 0 0 0 0 0 0 0 0 0 0 0 0 0 0 0 0 0 0 0 0 0 0 0.109038904965785 0 0 0.00844366078639416 0 0 0 0 0 0.00542741703498999 0 0.00894366055361876 0 0 0 0.0108127001745768 0 0.0284223979788783 0.0101643712325507 0 0.0193689336533383 0 0 0 0.00861456837034184 0.0037823813407563 0 0 0 0 0 0 0 0 0 0 0 0 0 0 0 0 0 0 0 0 0 0 0 0 0 0 0 0 0 0 0 0 0 0 0 0 0 0 0 0 0 0 0 0 0 0 0 0 0 0 0 0 0 0 0 0 0 0 0 0 0 0 0 0 0 0 0 0 0 0 0 0 0 0 0 0 0 0 0 0 0 0 0 0 0 0 0 0 0 0 0 0 0 0 0 0 0 0 0 0 0 0 0 0 0 0 0 0 0 0 0 0 0 0 0 0 0 0 0 0 0 0 0 0 0 0 0 0 0 0 0 0 0 0 0 0 0 0 0 0 0 0 0 0 0 0 0 0 0 0 0 0 0 0 0 0 0 0 0 0
0 0 0 0 0 0 0 0 0 0 0 0 0 0 0 0 0 0 0 0 0 0 0 0 0 0 0 0 0 0 0 0.0161543664536199 0 0 0 0 0 0 0 0 0 0 0 0 0 0 0 0 0 0 0 0 0 0 0 0 0.00863678083199046 0 0 0 0 0 0 0 0 0 0 0 0 0 0 0 0 0 0 0 0 0 0 0 0 0 0 0 0 0 0 0 0 0.0730031085854394 0.13828764893578 0.0489164782142435 0.100780661383415 0 0 0 0.0103209916285432 0 0 0 0.038855473569908 0.136215066491873 0.0285171407557025 0.152444447378607 0 0 0 0 0 0 0 0 0 0 0 0 0 0 0 0 0 0 0 0 0 0 0 0 0 0 0 0 0 0 0 0 0 0 0 0 0 0.012447849028845 0 0 0 0 0 0 0 0.065700928641301 0.024211700215023 0 0.0661745994584774 0 0 0 0 0 0 0 0 0 0 0 0 0 0 0 0 0 0 0 0 0 0 0 0 0 0 0 0 0 0 0 0 0 0 0 0 0 0 0 0 0 0 0 0 0 0 0 0 0 0 0 0 0 0 0 0 0 0 0 0 0 0 0 0 0 0 0 0 0 0 0 0 0 0 0 0 0 0 0 0 0 0 0.0016624807546246 0 0 0 0 0 0 0 0 0 0.00563036041414042 0 0 0 0 0 0 0 0 0 0 0 0 0 0 0 0 0 0 0 0 0 0 0 0 0 0 0 0 0 0 0 0 0 0 0 0 0 0 0 0 0 0 0 0 0 0 0 0 0 0 0.0252097812758481 0 0.0345337381581331 0 0 0 0 0 0 0 0 0 0 0.0122963978244861 0 0 0 0 0 0
0.00636929788018461 0 0 0 0 0 0 0 0 0 0 0 0 0.00700551898024076 0.0105864259594276 0.0115436314183133 0 0 0 0 0 0 0 0 0 0 0.00239511715220533 0 0 0 0.194241866891732 0 0 0 0 0 0 0.00778055439392461 0 0 0 0 0 0 0.00306237824349691 0 0 0 0 0 0 0 0 0 0 0 0 0 0 0 0 0 0 0 0 0.00679940706319379 0.00422303160814266 0 0 0 0 0 0 0 0 0 0 0 0 0 0.00843693465918208 0.0088901504142016 0.00949642849000301 0 0 0 0.0368528530629165 0 0 0 0 0 0 0.0425037851676283 0 0 0.292294085830212 0 0.0215171399178678 0 0 0 0 0 0 0 0 0 0 0 0 0 0.00439223721136262 0 0 0.00351449767381034 0 0.00407111973555468 0 0 0 0.00409123740070611 0 0 0 0 0 0.0722689652736373 0.0086661614678621 0 0 0 0 0 0 0 0.225688002133121 0 0 0 0 0 0 0 0 0 0 0 0 0 0 0 0 0 0 0 0 0 0 0 0 0 0 0 0 0 0 0 0 0 0 0 0.00174450913692442 0 0 0 0 0 0 0 0 0 0 0 0 0 0 0 0 0 0 0 0 0 0 0 0 0 0 0 0 0 0 0 0 0 0 0 0 0 0 0 0 0 0 0 0 0 0 0 0 0 0 0 0 0 0 0 0 0 0 0 0 0 0 0 0 0 0 0 0 0 0 0 0 0 0 0 0 0 0 0 0 0 0 0 0 0 0 0 0 0 0.0015646628341487 0 0 0 0 0 0 0 0 0 0 0 0 0 0 0 0 0 0 0 0 0 0 0 0 0 0 0 0 0 0 0 0 0 0 0 0 0 0 0 0 0 0 0 0 0 0 0 0 0 0 0 0 0
0.00593445156360278 0 0.000967907985866131 0 0 0.0032608985798053 0 0 0 0 0 0 0 0.003158396840948 0.0063240210684667 0.00713562012494435 0 0 0 0 0 0 0 0 0 0 0.000654806410275151 0 0 0 0.114514833493126 0 0 0 0 0.00237548694077682 0.00220719697451651 0.0221234604232033 0 0 0 0 0 0 0.00204028034913081 0 0 0 0 0 0 0 0 0 0 0 0 0 0 0 0 0 0 0 0 0.00171662101409028 0 0 0 0 0 0.00338317391526959 0 0.00192399227443903 0.000703638671144079 0.00565312004766243 0 0.000654445176100164 0 0 0.0162197153230049 0.0169224646870775 0.0231616237288947 0.00357175010996422 0.00429734192672132 0.0333635617523764 0.0415199432712449 0.012486487747605 0 0.0641106716245704 0 0 0 0.00538289723378721 0.00200008552653417 0.137571973753727 0 0.00800194174414087 0.0547578347160294 0.0032115513309189 0 0 0.0365248799424496 0.0112323717561658 0 0 0 0 0.00153963400081202 0.00576792915373552 0 0 0.00307014586629513 0 0 0.00993143766673196 0 0.000928636593751419 0 0 0 0.00106600602770824 0 0 0 0 0 0.0851385417592174 0.00207302825455834 0 0 0 0 0 0 0 0.171467568160762 0 0 0 0 0.0422471851885996 0.00686453564771305 0.00370723430932279 0 0.001817331932395 0 0.00107406232239183 0.00277676965730001 0.0014605054301261 0 0 0 0 0 0 0 0 0 0 0 0 0 0 0 0 0 0 0 0 0 0 0 0 0 0 0 0 0 0 0 0 0 0 0 0 0 0 0 0 0 0 0 0 0 0 0 0 0 0 0 0 0 0 0 0 0 0 0 0 0 0 0 0 0 0 0 0 0 0 0 0 0 0 0 0 0 0 0 0 0 0 0 0 0 0 0 0 0 0 0 0 0 0 0 0 0 0 0 0 0 0 0 0 0 0 0 0 0 0 0 0 0 0 0 0 0 0 0 0 0 0 0 0 0 0 0 0 0 0 0 0 0 0 0 0 0 0 0 0 0 0 0 0 0 0 0 0 0 0 0 0 0 0 0 0 0 0 0 0 0 0 0 0 0 0
0 0 0 0 0 0 0 0 0 0 0 0 0 0 0 0 0 0 0 0 0 0 0 0 0 0 0 0 0 0 0.0649654630519316 0 0 0 0 0 0 0 0 0 0 0 0 0 0 0 0 0 0 0 0 0 0 0 0 0 0 0 0 0 0 0 0 0 0 0 0 0 0 0 0 0 0 0 0 0.117479212352243 0 0 0 0 0 0 0 0 0 0 0 0 0 0.0100392824255347 0 0 0 0 0 0 0.083596652946498 0 0.137302567464557 0 0 0 0.00808719973168071 0 0 0 0 0 0 0 0 0 0 0 0 0 0 0 0 0 0 0 0 0 0 0 0 0.117769611051369 0 0 0 0 0 0 0 0.0731704436795977 0.284480437344897 0.0882191107968557 0 0 0 0.0148900191548368 0 0 0 0 0 0 0 0 0 0 0 0 0 0 0 0 0 0 0 0 0 0 0 0 0 0 0 0 0 0 0 0 0 0 0 0 0 0 0 0 0 0 0 0 0 0 0 0 0 0 0 0 0 0 0 0 0 0 0 0 0 0 0 0 0 0 0 0 0 0 0 0 0 0 0 0 0 0 0 0 0 0 0 0 0 0 0 0 0 0 0 0 0 0 0 0 0 0 0 0 0 0 0 0 0 0 0 0 0 0 0 0 0 0 0 0 0 0 0 0 0 0 0 0 0 0 0 0 0 0 0 0 0 0 0 0 0 0 0 0 0 0 0 0 0 0 0 0 0 0 0 0 0 0 0 0 0 0 0 0 0 0 0 0 0 0 0 0 0 0 0 0 0 0
0 0 0 0 0 0 0 0 0 0 0 0 0 0 0 0 0 0 0 0 0 0 0 0 0 0 0 0 0 0 0 0 0 0 0 0 0 0.0236065268164093 0 0 0 0 0 0 0 0 0 0 0 0 0 0 0 0 0 0 0 0 0 0 0 0 0 0 0 0 0 0 0 0 0 0 0 0 0 0.0116306667035601 0 0 0 0 0.0141268394991661 0.159410207888158 0.0141701056949733 0.0129664295896682 0 0.0179190997330742 0.0237848626231334 0.00919628175108816 0 0.0543618454806092 0 0 0 0 0 0.0380450753088012 0.205707549486545 0.0493729547156292 0 0.0977492780036481 0 0 0.0274240655782119 0.00864829806921567 0 0 0 0 0 0 0 0 0 0 0 0 0 0 0 0 0 0 0 0 0 0 0 0.042730070131653 0 0 0 0 0 0 0 0 0.147883011278248 0 0 0 0 0.0282272675677304 0.00730175387971143 0.00573781020076592 0 0 0 0 0 0 0 0 0 0 0 0 0 0 0 0 0 0 0 0 0 0 0 0 0 0 0 0 0 0 0 0 0 0 0 0 0 0 0 0 0 0 0 0 0 0 0 0 0 0 0 0 0 0 0 0 0 0 0 0 0 0 0 0 0 0 0 0 0 0 0 0 0 0 0 0 0 0 0 0 0 0 0 0 0 0 0 0 0 0 0 0 0 0 0 0 0 0 0 0 0 0 0 0 0 0 0 0 0 0 0 0 0 0 0 0 0 0 0 0 0 0 0 0 0 0 0 0 0 0 0 0 0 0 0 0 0 0 0 0 0 0 0 0 0 0 0 0 0 0 0 0 0 0 0 0 0 0 0 0 0 0 0 0 0 0 0 0 0 0 0 0
0 0 0 0 0 0 0 0 0 0 0 0 0 0 0 0 0 0 0 0 0 0 0 0 0 0 0 0 0 0 0 0 0 0 0 0 0 0 0 0 0 0 0 0 0 0 0 0 0 0 0 0 0 0 0 0 0 0 0 0 0 0 0 0 0 0 0 0 0 0 0 0 0 0 0 0 0 0 0 0 0 0.138805154201709 0 0 0 0 0.0286785727456612 0 0 0.100235617939433 0 0 0 0 0 0 0.0638446394088042 0 0.51727223126911 0 0 0 0.0810997272419046 0 0 0 0 0 0 0 0 0 0 0 0 0 0 0 0 0 0 0 0 0 0 0 0 0 0 0 0 0 0 0 0 0 0 0 0 0 0 0.0540031995502941 0.0160608576430847 0 0 0 0 0 0 0 0 0 0 0 0 0 0 0 0 0 0 0 0 0 0 0 0 0 0 0 0 0 0 0 0 0 0 0 0 0 0 0 0 0 0 0 0 0 0 0 0 0 0 0 0 0 0 0 0 0 0 0 0 0 0 0 0 0 0 0 0 0 0 0 0 0 0 0 0 0 0 0 0 0 0 0 0 0 0 0 0 0 0 0 0 0 0 0 0 0 0 0 0 0 0 0 0 0 0 0 0 0 0 0 0 0 0 0 0 0 0 0 0 0 0 0 0 0 0 0 0 0 0 0 0 0 0 0 0 0 0 0 0 0 0 0 0 0 0 0 0 0 0 0 0 0 0 0 0 0 0 0 0 0 0 0 0 0 0 0 0 0 0 0 0 0
0 0 0 0 0 0 0 0 0 0 0 0 0 0 0 0 0 0 0 0 0 0 0 0 0 0 0 0 0 0 0 0.00925819364882455 0.223724594611371 0.0122621759639707 0.0621440715052801 0 0 0 0 0 0 0 0 0 0 0 0 0 0 0 0 0 0 0 0 0 0 0 0 0 0 0 0 0 0 0 0 0 0 0 0 0 0 0 0 0 0 0 0 0 0 0 0 0 0 0 0 0 0 0 0 0 0 0 0.0411403764462081 0 0 0 0 0 0 0.2495125913117 0.00884782042522099 0.0385537401840824 0 0 0 0 0 0 0 0 0 0 0 0 0 0 0 0 0 0 0 0 0 0 0 0 0 0 0 0 0 0 0 0 0 0 0 0 0 0 0 0 0.0246181634927765 0 0 0 0 0.0452140261743007 0.0732018343957173 0.0984003037647946 0.0607587083226723 0.0389187914262754 0 0 0 0 0 0 0 0 0 0 0 0 0 0 0 0 0 0 0 0 0 0 0 0 0 0 0 0 0 0 0 0 0 0 0 0 0 0 0 0 0 0 0 0 0 0 0 0 0 0 0 0 0 0 0 0 0 0 0 0 0 0 0 0 0 0 0 0 0 0 0 0 0 0 0 0 0 0 0 0 0 0 0 0 0 0 0 0 0 0 0 0 0 0 0 0 0 0 0 0 0 0.0134446083268051 0 0 0 0 0 0 0 0 0 0 0 0 0 0 0 0 0 0 0 0 0 0 0 0 0 0 0 0 0 0 0 0 0 0 0 0 0 0 0 0 0 0 0 0 0 0 0 0 0 0 0 0 0 0 0 0 0 0 0 0
0 0 0 0 0 0 0 0 0 0 0 0 0 0 0 0 0 0 0 0 0 0 0 0 0 0 0 0 0 0 0 0.040694617546997 0.103141272705666 0.00585363354122286 0.0932612252925333 0 0 0 0 0 0 0 0 0 0 0 0 0 0 0 0 0 0 0 0 0 0 0 0 0 0 0 0 0 0 0 0 0 0 0 0 0 0 0 0.00854106571910511 0 0 0 0 0 0 0 0 0 0 0 0 0 0.0032886221687568 0.0196834949703403 0.0229531104553896 0 0.033322594550029 0 0.0746813760200322 0 0 0 0 0 0.129200316155432 0 0.0098735210578701 0.118468723104641 0 0 0 0 0 0 0 0 0 0 0 0 0 0 0 0 0 0 0 0 0 0 0 0 0 0 0 0 0 0 0 0 0 0 0 0 0 0 0 0.0101248646814272 0.00699704279626075 0 0 0 0 0.0207420495577056 0.0063840847154667 0.0994037162895567 0.131976158641703 0.016879478891418 0 0 0 0 0 0 0 0 0 0 0 0 0 0 0 0 0 0 0 0 0 0 0 0 0 0 0 0 0 0 0 0 0 0 0 0 0 0 0 0 0 0 0 0 0 0 0 0 0 0 0 0 0 0 0 0 0 0 0 0 0 0 0 0 0 0 0 0 0 0 0 0 0 0 0 0 0 0 0 0 0 0 0 0 0 0 0 0 0 0 0 0 0 0 0 0 0 0 0 0 0 0.035754729134024 0 0 0 0 0 0 0 0 0 0 0 0 0 0 0 0 0 0 0 0 0 0 0 0 0 0 0 0 0 0 0 0 0 0 0 0 0 0 0 0 0 0 0 0 0 0 0 0 0 0 0 0 0 0 0 0 0 0 0 0.00877430200442204
0 0 0 0 0 0 0 0 0 0 0 0 0 0 0 0 0 0 0 0 0 0 0 0 0 0 0 0 0 0 0 0 0.00556522859895006 0 0 0 0 0 0 0 0 0 0 0 0 0 0 0 0 0 0 0 0 0 0 0 0 0 0.0050965410549476 0 0 0 0 0 0 0 0 0 0 0 0 0 0 0 0 0.00314507348518892 0 0 0 0 0 0.0120340893875237 0.00584580967899345 0.00433690575893485 0.0060629857899946 0.0110854105006845 0.00876267154931657 0 0 0.285798995443751 0.025711206766409 0.0174660163601017 0.0143120831244398 0 0.0100051523270263 0 0.0661270854510748 0.00140150692987088 0.0132165608306322 0.00738584871135834 0.00293182450655741 0.00631833455512317 0 0.200561827365827 0 0 0 0 0 0 0 0 0 0 0 0 0 0 0 0 0 0 0 0 0 0 0 0.00716551224412383 0 0 0 0 0 0 0 0 0.0245270441466399 0 0 0 0 0.110935406952996 0.0343050523600765 0.0356997009295967 0 0 0 0 0.00127566059495892 0.0137391092706719 0 0.00434761759326312 0.00463503653588818 0 0 0 0 0 0 0 0 0 0 0 0 0 0 0 0 0 0 0 0 0 0 0 0 0 0 0 0 0 0 0 0 0 0 0 0 0 0 0 0 0 0 0 0 0 0 0 0 0 0 0 0 0 0 0 0 0 0 0 0 0 0 0 0 0 0 0 0 0 0 0 0 0 0 0 0 0 0 0 0 0 0 0.00091613513969848 0 0 0 0 0 0 0 0 0 0.00272804362143884 0 0 0 0 0 0 0 0 0 0 0 0.00271496271052059 0 0 0 0 0 0 0 0 0 0 0 0 0 0 0 0 0 0 0 0 0 0 0 0 0 0 0 0 0 0 0 0 0 0 0 0 0 0 0.0130236011245143 0 0.0178492380007383 0 0 0 0 0 0 0 0 0 0.00359140528814614 0.00598331341996437 0 0 0.00339200189005802 0 0 0
0 0 0 0 0 0 0 0 0 0 0 0 0 0 0 0 0 0 0 0 0 0 0 0 0 0 0 0 0 0 0 0 0.0211471517278099 0 0 0 0 0 0 0 0 0 0 0 0 0 0 0 0 0 0 0 0 0 0 0 0 0 0 0 0 0 0 0 0 0 0 0 0 0 0 0 0 0 0.00446348415558668 0 0 0 0 0 0 0.00182080425993955 0.00113997874271732 0.0016235880903283 0.00125676207992425 0.00329900045980115 0.00331175547776859 0 0.00246508884422586 0.142863355480209 0.0966104017977191 0.0430936575441017 0.0898432986066482 0 0.0359306806889848 0 0.0136614929381392 0 0.00279997000220096 0 0.00858231194550071 0.0509296131526915 0.134736228506346 0 0 0 0 0 0 0 0 0 0 0 0 0 0 0 0 0 0 0 0 0 0 0 0 0 0 0 0 0 0 0 0 0 0.00387663578656976 0 0 0 0 0.0192044114451562 0 0.0474981750103525 0 0.00153606312589012 0 0 0 0.0358736032883952 0 0.0546637543434326 0.0389957010617203 0.00390564582425374 0 0 0 0 0 0 0 0 0 0 0 0 0 0 0 0 0 0 0 0 0 0 0 0 0 0 0 0 0 0 0 0 0 0 0 0 0 0 0 0 0 0 0 0 0 0 0 0 0 0 0 0 0 0 0 0 0 0 0 0 0 0 0 0 0 0 0 0 0 0 0 0 0 0 0 0 0 0 0 0 0 0.00213954043542164 0 0 0 0 0 0 0 0 0 0.00692760351644738 0 0 0 0 0 0 0 0 0 0 0 0.00775994694230518 0 0 0 0 0 0 0 0 0 0 0 0 0 0 0 0 0 0 0 0 0 0 0 0 0 0 0 0 0 0 0 0 0 0 0 0 0 0 0.0387907244102281 0 0.0427636721647409 0.00187101314267108 0 0 0 0 0 0 0 0 0.00569475740006795 0.0201866840702415 0.00220765394367525 0 0.00652578958778789 0 0 0
0 0 0 0 0 0 0 0 0 0 0 0 0 0 0 0 0 0 0 0 0 0 0 0 0 0 0 0 0.0181583612692897 0 0.0225787999405592 0 0 0 0 0 0 0 0 0 0 0 0 0 0 0 0 0 0 0 0 0 0 0 0 0 0 0 0 0 0 0 0 0 0 0 0 0 0 0 0 0 0 0 0 0 0 0 0 0 0 0 0 0 0 0 0 0 0 0 0 0 0 0 0 0 0 0 0 0 0 0 0 0 0 0 0 0 0 0.233647593942602 0 0 0 0 0.0725694107262997 0.114815983077222 0 0 0.0692156751429052 0 0 0 0 0 0 0 0 0 0 0 0 0 0 0 0 0 0 0 0 0 0 0 0 0 0 0 0 0 0 0 0 0 0 0 0 0 0 0 0 0 0 0 0 0 0 0 0 0 0 0 0 0 0 0 0 0 0 0 0 0 0 0 0 0 0 0 0 0 0 0 0 0 0 0.0224653591264748 0 0 0 0 0 0 0 0 0 0 0 0.304586454303087 0 0 0 0 0 0 0.0135026713930244 0 0 0 0 0 0 0 0 0 0 0 0 0 0 0 0 0 0 0 0 0 0 0 0 0 0 0 0 0 0 0 0 0 0 0 0 0 0 0 0 0 0 0 0 0 0.100172427059949 0 0 0 0 0 0 0 0 0 0 0 0 0 0 0 0 0 0 0 0 0 0 0 0 0 0 0 0 0.0282872640185873 0 0 0 0 0 0 0 0 0 0 0 0 0 0 0 0 0 0 0 0 0 0 0 0 0 0 0 0
0 0 0 0 0 0 0 0 0 0 0 0 0 0 0 0 0 0 0 0 0 0 0 0 0 0 0 0 0 0 0.0324384066974319 0 0 0 0 0 0 0 0 0 0 0 0 0 0 0 0 0 0 0 0 0 0 0.0532380101783866 0 0 0 0 0 0 0 0 0 0 0 0 0 0 0 0 0 0 0 0 0 0 0 0 0 0 0 0 0.0065682424652863 0 0 0 0 0 0 0 0 0 0 0 0 0 0 0 0 0 0 0 0 0 0 0 0.0670809016401554 0.0739138701458398 0 0 0.0169292874341388 0 0.046608883670325 0 0 0 0 0 0 0 0 0.150898493108907 0 0.500279235778002 0 0.0433587658065367 0 0 0 0 0 0 0 0 0 0 0 0 0 0 0 0 0 0 0 0 0 0 0 0 0 0 0 0 0 0 0 0 0 0 0 0 0 0 0 0 0 0 0 0 0 0 0 0 0 0 0 0 0 0 0 0 0 0 0 0 0 0 0 0 0 0 0 0 0 0 0 0 0 0 0 0 0 0 0 0 0 0 0 0 0 0 0 0 0 0 0 0 0 0 0 0 0 0 0 0 0 0 0 0 0 0 0 0 0 0 0 0 0 0 0 0 0 0 0 0 0 0 0 0 0 0 0 0 0 0 0 0 0 0.00868590307499025 0 0 0 0 0 0 0 0 0 0 0 0 0 0 0 0 0 0 0 0 0 0 0 0 0 0 0 0 0 0 0 0 0 0 0 0 0 0 0 0 0 0 0 0 0 0 0 0 0 0 0 0 0 0 0 0
0 0 0 0 0 0 0 0 0 0 0 0 0 0 0 0 0 0 0 0 0 0 0 0 0 0 0 0 0 0 0.0451582598393612 0 0 0 0 0 0 0 0 0 0 0 0 0 0 0 0 0 0 0 0 0 0 0 0 0 0 0 0 0 0 0 0 0 0 0 0 0 0 0 0 0 0 0 0 0 0 0 0 0 0.0349234172150676 0 0 0 0 0 0 0 0 0 0 0 0 0 0 0 0 0 0 0 0 0 0 0 0 0.0976263237674856 0 0.354669509370012 0 0 0 0 0 0 0 0.122238227289759 0.111771334769145 0 0 0 0 0.202983407314653 0 0.0202001043832635 0 0 0 0 0 0 0 0 0 0 0 0 0 0 0.0104294160512529 0 0 0 0 0 0 0 0 0 0 0 0 0 0 0 0 0 0 0 0 0 0 0 0 0 0 0 0 0 0 0 0 0 0 0 0 0 0 0 0 0 0 0 0 0 0 0 0 0 0 0 0 0 0 0 0 0 0 0 0 0 0 0 0 0 0 0 0 0 0 0 0 0 0 0 0 0 0 0 0 0 0 0 0 0 0 0 0 0 0 0 0 0 0 0 0 0 0 0 0 0 0 0 0 0 0 0 0 0 0 0 0 0 0 0 0 0 0 0 0 0 0 0 0 0 0 0 0 0 0 0 0 0 0 0 0 0 0 0 0 0 0 0 0 0 0 0 0 0 0 0 0 0 0 0 0 0 0 0 0 0 0 0 0 0 0 0 0 0 0 0 0 0 0 0 0 0
0 0 0 0 0 0 0 0 0 0 0 0 0 0 0 0 0 0 0 0 0 0 0 0 0 0 0 0 0 0 0 0 0 0 0 0 0 0 0 0.0211411558611314 0 0 0 0 0 0 0 0 0 0 0 0 0 0.161088600861698 0 0 0 0 0 0 0 0 0 0 0 0 0 0 0 0 0 0 0 0 0 0 0 0 0 0 0 0 0 0 0 0 0 0 0 0 0 0 0 0 0 0 0 0 0 0 0 0 0 0 0 0.136325887210518 0.449477751758094 0 0.0454122557131856 0 0 0 0 0 0 0 0.131192137813621 0 0 0 0 0 0 0 0 0 0 0 0 0 0 0 0 0 0 0 0 0 0 0 0 0 0 0 0 0 0 0 0 0 0 0 0 0 0 0 0 0 0 0 0 0 0 0 0 0 0 0 0 0 0 0 0 0 0 0 0 0 0 0 0 0 0 0 0 0 0 0 0 0 0 0 0 0 0 0 0 0 0 0 0 0 0 0 0 0 0 0 0 0 0 0 0 0 0 0 0 0 0 0 0 0 0 0 0 0 0 0 0 0 0 0 0 0 0 0 0 0 0 0 0 0 0 0 0 0 0 0 0 0 0 0 0 0 0 0 0 0 0 0 0 0 0 0.0161145205089387 0 0.0194882186963771 0 0 0 0 0 0 0 0 0.0197594715764367 0 0 0 0 0 0 0 0 0 0 0 0 0 0 0 0 0 0 0 0 0 0 0 0 0 0 0 0 0 0 0 0 0 0 0 0 0 0 0 0 0
0 0 0 0 0 0 0 0 0 0 0 0 0 0.0187565538168475 0 0 0.0279680658364027 0 0 0.121511758289719 0 0 0 0 0 0 0.0291354307911256 0 0 0 0.0527542460351333 0 0 0 0 0 0 0 0 0 0 0 0 0 0 0 0 0 0 0 0 0 0 0.178521715670621 0 0 0 0 0 0 0 0 0 0 0 0 0.145951463045525 0 0 0 0 0 0 0 0 0 0 0 0 0 0 0 0 0 0 0 0 0 0 0 0 0 0 0 0 0 0.0272520644652913 0 0 0 0 0 0 0 0 0 0 0.0428528095754095 0 0 0 0 0 0 0 0 0 0.121921482082273 0 0 0 0 0 0.0513432311712854 0 0 0 0 0 0 0 0 0 0 0 0 0 0 0 0 0 0 0 0 0 0 0 0 0 0 0 0 0 0 0 0 0 0 0 0 0 0 0 0 0 0 0 0 0 0 0 0 0.0438694775218298 0 0 0 0 0 0 0 0 0 0 0 0 0 0 0 0 0 0 0 0 0 0 0 0 0 0 0 0 0 0 0 0 0 0 0 0 0 0 0 0 0 0 0 0 0 0 0 0 0 0 0 0 0 0 0 0 0 0 0 0 0 0 0 0 0 0 0 0 0 0 0 0 0 0 0 0 0 0 0 0 0 0 0 0 0 0 0 0 0 0 0.0358350259193317 0 0.03981212192658 0 0 0 0 0 0 0 0 0.0434001980578572 0 0 0.0191143557947677 0 0 0 0 0 0 0 0 0 0 0 0 0 0 0 0 0 0 0 0 0 0 0 0 0 0 0 0 0 0 0 0 0 0 0 0 0 0
0.0884428483597741 0 0 0.0127545578501978 0 0.0772739618362618 0 0 0 0 0.107211952088651 0 0 0 0 0 0 0 0 0 0 0 0 0 0 0 0 0 0 0.0830317308997373 0.138602495100064 0 0 0 0 0 0 0 0 0 0 0 0 0 0 0 0 0 0 0 0 0 0 0 0 0 0 0 0 0.0206910169670398 0 0 0 0 0 0 0 0 0 0.0453953999775492 0 0 0 0 0 0 0 0 0 0 0.0723554210641193 0 0 0 0 0 0 0 0 0 0 0 0 0 0 0 0.0590195378782446 0 0 0 0 0 0 0 0.150903609986487 0 0 0 0 0 0.0213846141459725 0 0 0.0280190854761997 0 0 0 0 0 0 0 0.0258532788066866 0.0179214086605847 0 0.0254991788045636 0 0 0 0 0 0 0 0 0 0 0 0 0 0 0 0 0 0 0 0 0 0 0 0 0 0 0 0 0 0 0 0 0 0 0 0 0 0 0 0 0 0 0 0 0 0 0 0 0 0 0 0 0 0 0 0 0 0 0 0 0 0 0 0 0 0 0 0 0 0 0 0 0 0 0 0 0 0 0 0 0.0178115853095353 0 0 0 0 0 0 0 0 0 0 0 0 0 0 0 0 0 0 0 0 0 0 0 0 0 0 0 0 0 0 0 0 0 0 0 0 0 0 0 0 0 0 0 0 0 0 0 0 0 0 0 0 0.00782831678833287 0 0 0 0 0 0 0 0 0 0 0 0 0 0 0 0 0 0 0 0 0 0 0 0 0 0 0 0 0 0 0 0 0 0 0 0 0 0 0 0 0 0 0 0 0 0 0 0 0 0 0 0 0 0 0 0 0
0 0 0 0 0 0 0 0 0 0 0 0 0 0 0 0 0 0 0 0 0 0 0 0 0 0 0 0 0 0 0 0 0 0 0 0 0 0 0 0 0 0 0 0 0 0 0 0 0 0 0 0 0 0 0 0 0 0 0 0 0 0 0 0 0 0 0 0 0 0 0 0 0 0 0 0 0 0 0 0 0 0 0 0 0 0 0 0 0 0 0 0 0 0 0 0 0 0 0 0 0 0 0 0 0 0.117139279252709 0 0 0 0.147066141348322 0 0 0.190430429918123 0 0 0 0 0 0 0 0 0.397890089726159 0 0 0.147474059754687 0 0 0 0 0 0 0 0 0 0 0 0 0 0 0 0 0 0 0 0 0 0 0 0 0 0 0 0 0 0 0 0 0 0 0 0 0 0 0 0 0 0 0 0 0 0 0 0 0 0 0 0 0 0 0 0 0 0 0 0 0 0 0 0 0 0 0 0 0 0 0 0 0 0 0 0 0 0 0 0 0 0 0 0 0 0 0 0 0 0 0 0 0 0 0 0 0 0 0 0 0 0 0 0 0 0 0 0 0 0 0 0 0 0 0 0 0 0 0 0 0 0 0 0 0 0 0 0 0 0 0 0 0 0 0 0 0 0 0 0 0 0 0 0 0 0 0 0 0 0 0 0 0 0 0 0 0 0 0 0 0 0 0 0 0 0 0 0 0 0 0 0 0 0 0 0 0 0 0 0 0 0 0 0 0 0 0 0 0 0 0
0 0 0 0 0 0 0 0 0 0 0 0.0200974595230359 0 0.0705112778750021 0 0 0 0 0 0 0 0 0 0 0 0 0 0 0 0 0 0 0 0 0 0 0 0 0 0 0 0 0 0 0 0 0 0 0 0 0 0 0 0 0 0 0 0 0 0 0 0 0 0 0 0 0 0.250331506399764 0.107188563452064 0.296936841391426 0 0.0810071599821234 0 0 0 0 0 0 0 0 0 0 0 0 0 0 0 0 0 0 0 0 0 0 0 0 0 0 0 0 0 0 0 0 0 0 0 0 0 0 0 0 0 0.173927191376584 0 0 0 0 0 0 0 0 0 0 0 0 0 0 0 0 0 0 0 0 0 0 0 0 0 0 0 0 0 0 0 0 0 0 0 0 0 0 0 0 0 0 0 0 0 0 0 0 0 0 0 0 0 0 0 0 0 0 0 0 0 0 0 0 0 0 0 0 0 0 0 0 0 0 0 0 0 0 0 0 0 0 0 0 0 0 0 0 0 0 0 0 0 0 0 0 0 0 0 0 0 0 0 0 0 0 0 0 0 0 0 0 0 0 0 0 0 0 0 0 0 0 0 0 0 0 0 0 0 0 0 0 0 0 0 0 0 0 0 0 0 0 0 0 0 0 0 0 0 0 0 0 0 0 0 0 0 0 0 0 0 0 0 0 0 0 0 0 0 0 0 0 0 0 0 0 0 0 0 0 0 0 0 0 0 0 0 0 0 0 0 0 0 0 0 0 0 0 0 0 0 0
0.0529473624141669 0 0 0 0 0 0 0 0 0 0 0 0 0 0 0 0 0 0 0 0 0 0 0 0 0 0 0 0 0.0322671909893798 0.241226983567655 0 0 0 0 0 0 0 0 0 0 0 0 0 0 0 0 0 0 0 0 0 0 0.0465331499621794 0 0 0 0 0 0 0 0 0 0 0 0 0 0 0 0 0 0 0 0 0 0 0 0 0 0 0 0 0 0 0 0 0 0 0 0 0 0 0 0 0 0.0619660924465862 0.0920274510734434 0 0 0 0 0 0 0 0 0.137373760544007 0 0 0 0 0.0811161939287113 0 0 0 0 0.138314683694435 0 0 0 0 0 0.0809484740055023 0 0 0 0 0 0 0 0 0 0 0 0 0 0 0 0 0.0352786573739335 0 0 0 0 0 0 0 0 0 0 0 0 0 0 0 0 0 0 0 0 0 0 0 0 0 0 0 0 0 0 0 0 0 0 0 0 0 0 0 0 0 0 0 0 0 0 0 0 0 0 0 0 0 0 0 0 0 0 0 0 0 0 0 0 0 0 0 0 0 0 0 0 0 0 0 0 0 0 0 0 0 0 0 0 0 0 0 0 0 0 0 0 0 0 0 0 0 0 0 0 0 0 0 0 0 0 0 0 0 0 0 0 0 0 0 0 0 0 0 0 0 0 0 0 0 0 0 0 0 0 0 0 0 0 0 0 0 0 0 0 0 0 0 0 0 0 0 0 0 0 0 0 0 0 0 0 0 0 0 0 0 0 0 0 0 0 0 0 0 0 0 0 0 0 0 0 0
0 0 0 0 0 0 0 0 0 0 0 0 0 0 0 0 0 0 0 0 0 0 0 0 0 0 0 0 0 0 0 0 0 0 0 0 0 0 0 0 0 0 0 0 0 0 0 0 0 0 0 0 0 0 0 0 0 0 0 0 0 0 0 0 0 0 0 0 0 0 0 0 0 0 0 0 0 0 0 0 0 0 0 0 0 0 0 0 0 0 0 0 0 0 0 0 0 0 0 0 0 0 0 0 0 0 0 0 0 0.123125314232478 0 0.616182291121915 0 0 0 0 0 0 0 0 0 0.260692394645607 0 0 0 0 0 0 0 0 0 0 0 0 0 0 0 0 0 0 0 0 0 0 0 0 0 0 0 0 0 0 0 0 0 0 0 0 0 0 0 0 0 0 0 0 0 0 0 0 0 0 0 0 0 0 0 0 0 0 0 0 0 0 0 0 0 0 0 0 0 0 0 0 0 0 0 0 0 0 0 0 0 0 0 0 0 0 0 0 0 0 0 0 0 0 0 0 0 0 0 0 0 0 0 0 0 0 0 0 0 0 0 0 0 0 0 0 0 0 0 0 0 0 0 0 0 0 0 0 0 0 0 0 0 0 0 0 0 0 0 0 0 0 0 0 0 0 0 0 0 0 0 0 0 0 0 0 0 0 0 0 0 0 0 0 0 0 0 0 0 0 0 0 0 0 0 0 0 0 0 0 0 0 0 0 0 0 0 0 0 0 0 0 0 0
0 0 0 0 0 0 0 0 0 0 0 0 0.218120238773953 0 0 0 0 0 0 0 0 0 0.00856770779221281 0 0 0 0 0 0 0 0 0.0172714016154787 0 0 0.0308433929551227 0 0 0 0 0 0 0 0 0 0 0 0 0 0 0 0 0 0 0 0 0.0465501998741148 0 0 0 0 0 0 0 0 0 0 0 0 0 0 0 0 0 0 0 0 0 0 0 0 0 0 0 0 0 0 0 0 0 0 0 0 0 0 0 0 0 0 0 0 0 0 0 0 0.0292965584574457 0 0 0 0 0 0 0 0 0 0 0.0383035656129407 0 0 0.214415371492727 0 0 0 0 0 0 0 0 0 0.0210269059582418 0 0 0 0 0 0 0 0 0 0 0 0 0 0 0 0 0 0 0 0 0 0 0 0 0 0 0 0 0 0 0 0 0 0 0 0 0 0.0778359030252246 0 0 0 0 0 0 0 0 0.0224649842109998 0 0 0 0 0 0 0 0 0 0 0 0 0 0 0 0 0 0.00643318882048561 0 0 0 0 0 0 0 0 0 0 0 0.142447668406028 0 0 0 0 0 0 0 0 0 0 0 0 0 0 0 0 0 0 0 0 0 0 0 0 0 0 0 0 0 0 0 0 0 0 0 0 0 0 0 0 0 0 0 0 0 0 0 0 0 0 0 0 0.116708983816404 0 0 0.00971392918862054 0 0 0 0 0 0 0 0 0 0 0 0 0 0 0 0 0 0 0 0 0 0 0 0 0 0 0 0 0 0 0 0 0 0 0 0 0 0 0 0 0 0 0 0 0 0 0 0 0 0 0 0 0 0
0.0143741193919076 0 0 0 0 0 0 0 0 0 0 0 0 0 0 0 0 0 0.0761753278937935 0 0 0 0 0 0 0 0 0 0 0 0.0471392233389923 0 0 0 0 0 0 0 0 0 0 0 0 0 0 0 0 0 0 0 0 0 0 0 0 0 0 0 0 0 0 0 0 0 0 0 0 0 0 0 0 0 0 0 0 0 0 0 0 0 0.105462536009927 0.00899066515104137 0 0 0 0 0 0 0 0 0 0 0 0 0 0.0128287629833907 0.0770235803318596 0 0 0 0 0 0 0 0.0562051820405449 0 0.0640512016857012 0 0 0 0 0 0.035786686232501 0 0.0464462017788868 0 0.122076907926906 0 0.237808500326978 0 0 0 0 0 0 0 0 0 0 0 0 0 0 0 0 0 0 0 0.00952813450335842 0 0 0 0 0 0 0 0 0 0 0 0 0 0 0 0 0 0 0 0 0 0 0 0 0 0 0 0 0 0 0 0 0 0 0 0 0 0 0 0 0 0 0 0 0 0 0 0 0 0 0 0 0 0 0 0 0 0 0 0 0 0 0 0 0 0 0.02317942158773 0 0 0 0 0 0 0 0 0 0 0 0 0 0 0 0 0 0 0 0 0 0 0 0 0 0 0 0 0 0 0 0 0 0 0 0 0 0 0 0 0 0 0 0 0 0 0 0 0 0 0 0 0.0629235488164817 0 0 0 0 0 0 0 0 0 0 0 0 0 0 0 0 0 0 0 0 0 0 0 0 0 0 0 0 0 0 0 0 0 0 0 0 0 0 0 0 0 0 0 0 0 0 0 0 0 0 0 0 0 0 0 0 0
0 0 0 0 0 0 0 0 0 0 0 0 0 0 0 0 0 0 0 0 0 0 0 0 0 0 0 0 0 0 0 0 0 0 0 0 0 0 0 0 0 0 0 0 0 0 0 0 0 0 0 0 0 0 0 0 0 0 0 0 0 0 0 0 0 0 0 0 0 0 0 0 0 0 0 0.0051513250898249 0 0 0 0 0 0 0 0 0 0 0 0 0 0 0 0 0 0 0 0 0 0 0 0 0 0 0 0 0 0 0.0945853311214192 0.0876025634080135 0 0 0 0 0 0 0 0.197154472138523 0 0.0654690764588431 0.13428851706653 0.0387822731894706 0 0 0 0 0 0 0 0 0 0 0 0 0 0 0 0 0 0 0 0 0 0 0 0 0 0 0 0 0 0 0 0 0 0 0 0 0 0 0 0 0 0 0 0 0 0 0.250490546987893 0 0 0 0 0 0 0 0 0 0 0 0 0 0 0 0 0 0 0 0 0 0 0 0 0 0 0 0 0 0 0 0 0 0 0 0 0 0 0 0 0 0 0 0 0 0 0 0 0 0 0 0 0 0 0 0 0 0 0 0 0 0 0 0 0 0 0 0 0 0 0 0 0 0 0 0 0 0 0 0 0 0 0 0 0 0 0 0 0 0 0 0 0 0 0.126475894539483 0 0 0 0 0 0 0 0 0 0 0 0 0 0 0 0 0 0 0 0 0 0 0 0 0 0 0 0 0 0 0 0 0 0 0 0 0 0 0 0 0 0 0 0 0 0 0 0 0 0 0 0 0 0
0 0 0 0 0 0 0 0 0 0 0 0 0.0245338776549844 0 0 0 0 0 0 0 0 0 0 0 0 0 0.0185532350545978 0 0 0 0.0143105945688484 0 0 0 0 0 0 0 0 0 0 0 0 0 0 0 0 0 0.0103541115281374 0 0 0 0 0 0 0 0 0 0 0 0 0 0 0 0 0 0 0 0 0 0 0 0 0 0 0 0 0 0 0 0 0 0 0 0 0 0 0 0 0 0 0 0 0 0 0.0100858383208134 0.00488803131754133 0 0 0 0 0 0 0 0 0 0 0 0.0362565524276413 0 0 0 0 0 0 0 0.0275131114556 0 0.0172505658975161 0.173820553048629 0 0 0 0 0 0 0 0 0 0 0 0 0 0 0 0 0 0 0 0 0 0 0 0 0 0 0 0 0 0 0 0 0 0 0 0 0 0 0 0 0 0 0 0 0 0 0.302900424308934 0 0 0 0 0 0 0 0 0 0 0 0 0 0 0 0 0 0 0 0 0 0 0 0 0 0 0 0 0 0 0 0 0 0 0 0 0 0 0 0 0 0 0 0 0 0 0 0 0 0 0 0 0 0 0 0 0 0 0 0 0 0 0 0 0 0 0 0 0 0 0 0 0 0 0 0 0 0 0 0 0 0 0 0 0 0 0 0 0 0 0 0 0.00849723357715757 0.162237668116042 0.0398001953256482 0.00523814196777451 0.018034153708547 0 0.0846966672842099 0 0 0 0 0 0 0 0 0.0335770714440763 0 0 0 0 0 0.00745197299330095 0 0 0 0 0 0 0 0 0 0 0 0 0 0 0 0 0 0 0 0 0 0 0 0 0 0 0 0 0 0 0 0 0 0 0
0 0 0 0 0 0 0 0 0 0 0 0 0.0542347231458245 0 0 0 0 0 0.0105189924221348 0 0 0 0 0 0 0 0 0 0 0 0 0 0 0 0 0 0 0 0 0 0 0 0 0 0 0 0 0 0 0 0 0 0 0 0 0 0 0 0 0 0 0 0 0 0 0 0 0 0 0 0 0 0 0 0 0 0 0 0 0 0 0 0 0 0 0 0 0 0 0 0 0 0 0 0 0 0 0 0 0 0 0 0 0 0.0324223918823462 0 0 0 0 0 0 0 0 0 0.248790331621341 0.227558967894498 0.0795668833324768 0.024321666129119 0 0.0182832945136397 0 0 0 0 0 0 0 0 0 0 0 0 0 0 0 0 0 0 0 0 0 0 0 0 0 0 0 0 0 0 0 0 0 0 0 0 0 0 0 0 0 0 0 0 0 0 0.101880456620848 0 0 0 0 0 0 0 0 0.0253844926218934 0 0 0 0 0 0 0 0 0 0 0 0 0 0 0 0 0 0 0 0 0 0 0 0 0 0 0 0 0 0.0660167450938416 0 0 0 0 0 0 0 0 0 0 0 0 0 0 0 0 0 0 0 0 0 0 0 0 0 0 0 0 0 0 0 0 0 0 0 0 0 0 0 0 0 0 0 0 0 0 0 0 0 0 0 0 0.0889981844628534 0 0 0.0220228702591838 0 0 0 0 0 0 0 0 0 0 0 0 0 0 0 0 0 0 0 0 0 0 0 0 0 0 0 0 0 0 0 0 0 0 0 0 0 0 0 0 0 0 0 0 0 0 0 0 0 0 0 0 0 0
0 0 0 0 0 0 0 0 0 0 0 0 0.066724310003211 0 0 0 0 0 0 0 0 0 0 0 0 0 0 0 0 0 0 0.0175127125602481 0 0 0 0 0 0 0 0 0 0 0 0 0 0 0 0 0 0 0 0 0 0 0 0 0 0 0 0 0 0 0 0 0 0 0 0 0 0 0 0 0 0 0 0 0 0 0 0 0 0 0 0 0 0 0 0 0 0 0 0 0 0 0 0 0 0 0 0 0 0 0 0 0 0 0 0 0 0 0 0 0 0 0 0 0.0254428934580928 0.271350653926354 0.0202439019055739 0 0.0721451200104382 0 0 0 0 0 0 0 0 0 0 0 0 0 0 0 0 0 0 0 0 0 0 0 0 0 0 0 0 0 0 0 0 0 0 0 0 0 0 0 0 0 0 0 0 0 0.354125349205711 0 0 0 0 0 0 0 0 0 0 0 0 0 0 0 0 0 0 0 0 0 0 0 0 0 0 0 0 0 0 0 0 0 0 0 0 0 0 0 0 0 0 0 0 0 0 0 0 0 0 0 0 0 0 0 0 0 0 0 0 0 0 0 0 0 0 0 0 0 0 0 0 0 0 0 0 0 0 0 0 0 0 0 0 0 0 0 0 0 0 0 0 0 0.0934586167114117 0.0726508404334538 0 0 0 0.00634560178550598 0 0 0 0 0 0 0 0 0 0 0 0 0 0 0 0 0 0 0 0 0 0 0 0 0 0 0 0 0 0 0 0 0 0 0 0 0 0 0 0 0 0 0 0 0 0 0 0 0 0
0 0 0 0 0 0 0 0 0 0 0 0 0.0482516110397681 0 0 0 0 0 0 0 0 0 0.238692175598094 0 0 0 0.133187978395429 0 0 0 0 0 0 0 0 0 0 0 0 0 0 0 0 0 0 0 0 0 0.121827730529326 0 0 0 0 0 0 0 0 0 0 0 0 0 0 0 0 0 0 0 0 0 0 0 0 0 0 0 0 0 0 0 0 0 0 0 0 0 0 0 0 0 0 0 0 0 0 0 0 0 0 0 0 0 0 0 0 0 0 0 0 0 0 0 0 0 0 0 0 0 0 0.0877405433653481 0 0 0 0 0 0 0 0 0 0 0 0 0 0 0 0 0 0 0 0 0 0 0 0 0 0 0 0 0 0 0 0 0 0 0 0 0 0 0 0 0 0 0 0 0 0 0.162773405578005 0 0 0 0 0 0.0624566301261438 0 0 0 0 0 0 0 0 0 0 0 0 0.0657430174319157 0 0 0 0 0 0 0 0 0 0 0 0 0 0 0 0 0 0 0 0 0 0 0 0 0 0 0 0 0 0 0 0 0 0 0 0 0 0 0 0 0 0 0 0 0 0 0 0 0 0 0 0 0 0 0 0 0 0 0 0 0 0 0 0 0 0 0 0 0 0 0 0 0 0 0.0530745893399829 0 0.0262523185959873 0 0 0 0 0 0 0 0 0 0 0 0 0 0 0 0 0 0 0 0 0 0 0 0 0 0 0 0 0 0 0 0 0 0 0 0 0 0 0 0 0 0 0 0 0 0 0 0 0 0 0 0 0
0 0 0 0 0 0 0 0 0 0 0 0 0 0 0 0.00811708955033143 0 0 0 0 0 0 0 0 0 0 0 0 0 0.0250704171738854 0.160183799667642 0 0 0 0 0 0 0 0 0 0 0 0 0 0 0 0 0 0 0 0 0 0 0 0 0 0 0 0 0 0 0 0 0 0 0 0 0 0 0 0 0 0 0 0 0 0 0 0 0 0 0 0 0 0 0 0 0 0 0 0 0 0 0 0 0.0317008679258349 0.0175495583772926 0 0 0 0 0 0 0 0 0.244268877635504 0.225774936094361 0 0 0.0415954928314495 0.0930855968073885 0 0.0444587056171373 0.0954477313128392 0 0 0 0 0 0 0 0 0 0 0 0 0 0 0 0 0 0 0 0 0 0 0 0 0.012746927006334 0 0 0 0 0 0 0 0 0 0 0 0 0 0 0 0 0 0 0 0 0 0 0 0 0 0 0 0 0 0 0 0 0 0 0 0 0 0 0 0 0 0 0 0 0 0 0 0 0 0 0 0 0 0 0 0 0 0 0 0 0 0 0 0 0 0 0 0 0 0 0 0 0 0 0 0 0 0 0 0 0 0 0 0 0 0 0 0 0 0 0 0 0 0 0 0 0 0 0 0 0 0 0 0 0 0 0 0 0 0 0 0 0 0 0 0 0 0 0 0 0 0 0 0 0 0 0 0 0 0 0 0 0 0 0 0 0 0 0 0 0 0 0 0 0 0 0 0 0 0 0 0 0 0 0 0 0 0 0 0 0 0 0 0 0 0 0 0 0 0 0 0 0 0 0 0 0
0 0 0 0 0 0 0 0 0 0 0 0 0 0 0 0 0.0278890061795683 0 0 0 0 0 0 0 0 0 0 0.0268375807823028 0 0 0 0 0 0 0 0 0 0 0 0 0 0 0 0 0 0.0118243549376976 0 0 0 0 0 0 0 0.0154846826099078 0 0 0 0 0 0.309170076863771 0 0 0 0 0 0 0 0.00652732875450018 0 0 0 0 0 0 0 0 0 0.00959938191921329 0 0 0 0 0 0 0 0 0 0 0 0 0 0 0 0 0 0 0 0 0 0 0 0 0 0 0 0 0 0 0 0.00933319964210424 0 0 0 0 0 0 0 0 0 0 0 0 0 0.200657885539605 0.33567026331989 0.0470062394514401 0 0 0 0 0 0 0 0 0 0 0 0 0 0 0 0 0 0 0 0 0 0 0 0 0 0 0 0 0 0 0 0 0 0 0 0 0 0 0 0 0 0 0 0 0 0 0 0 0 0 0 0 0 0 0 0 0 0 0 0 0 0 0 0 0 0 0 0 0 0 0 0 0 0 0 0 0 0 0 0 0 0 0 0 0 0 0 0 0 0 0 0 0 0 0 0 0 0 0 0 0 0 0 0 0 0 0 0 0 0 0 0 0 0 0 0 0 0 0 0 0 0 0 0 0 0 0 0 0 0 0 0 0 0 0 0 0 0 0 0 0 0 0 0 0 0 0 0 0 0 0 0 0 0 0 0 0 0 0 0 0 0 0 0 0 0 0 0 0 0 0 0 0 0 0 0 0 0 0 0 0 0 0 0 0 0 0 0 0 0
0 0 0 0 0 0 0 0 0 0 0 0 0 0 0 0 0 0 0 0 0 0 0 0 0 0 0 0.0405226481224035 0 0 0 0 0 0 0 0 0 0 0 0 0 0 0 0 0 0 0 0 0 0 0 0 0 0.0564779514419198 0 0 0 0 0 0 0 0 0 0 0 0 0 0 0 0 0 0 0 0 0 0 0 0 0 0 0 0 0 0 0 0 0 0 0 0 0 0 0 0 0 0 0 0 0 0 0 0 0 0 0 0.288830971017765 0.00801340055564428 0 0.0170316162279838 0 0 0 0 0 0 0 0 0 0 0 0 0 0.221093773461487 0 0.0517066736827954 0.241546555462302 0 0 0 0 0 0 0 0 0 0 0 0 0 0 0 0 0 0 0 0 0 0 0 0 0 0 0 0 0 0 0 0 0 0 0 0.00943041943320871 0 0.00997550138677713 0 0 0 0 0 0 0 0 0 0 0 0 0 0.00422767090884297 0 0 0 0 0.00778009603239718 0 0 0 0 0 0 0 0 0 0 0 0 0 0 0 0 0 0 0 0 0 0 0 0 0 0 0 0 0 0 0 0 0 0 0 0 0 0 0 0 0 0 0 0 0 0 0 0 0 0 0 0 0 0 0 0 0 0 0 0 0 0 0 0 0 0 0 0 0 0 0 0 0 0 0 0 0.00601746376317382 0 0 0 0 0.0117602891360548 0.0146576049731839 0 0 0 0 0 0 0 0 0 0 0 0 0 0 0.0109273643940604 0 0 0 0 0 0 0 0 0 0 0 0 0 0 0 0 0 0 0 0 0 0 0 0 0 0 0 0 0 0 0 0 0 0 0
0 0 0 0 0 0 0 0 0 0 0 0 0 0 0 0 0.165376707384499 0 0.027863933081622 0 0 0 0 0 0 0 0 0 0 0 0 0 0 0 0 0 0 0 0 0 0 0 0 0 0 0 0 0 0 0 0 0 0 0 0 0 0 0 0 0.311492266614719 0 0 0 0 0 0 0 0.00730198435501207 0 0 0 0 0 0 0 0 0 0 0 0 0 0 0 0 0 0 0 0 0 0 0 0 0 0 0 0 0 0 0 0 0 0 0 0 0 0 0 0 0 0.0149707535197311 0.0125898867200293 0 0 0 0 0 0 0 0 0 0 0 0.378418118890191 0.0529036179105451 0 0.0290827315236509 0 0 0 0 0 0 0 0 0 0 0 0 0 0 0 0 0 0 0 0 0 0 0 0 0 0 0 0 0 0 0 0 0 0 0 0 0 0 0 0 0 0 0 0 0 0 0 0 0 0 0 0 0 0 0 0 0 0 0 0 0 0 0 0 0 0 0 0 0 0 0 0 0 0 0 0 0 0 0 0 0 0 0 0 0 0 0 0 0 0 0 0 0 0 0 0 0 0 0 0 0 0 0 0 0 0 0 0 0 0 0 0 0 0 0 0 0 0 0 0 0 0 0 0 0 0 0 0 0 0 0 0 0 0 0 0 0 0 0 0 0 0 0 0 0 0 0 0 0 0 0 0 0 0 0 0 0 0 0 0 0 0 0 0 0 0 0 0 0 0 0 0 0 0 0 0 0 0 0 0 0 0 0 0 0 0 0 0 0 0
0 0 0 0 0 0 0 0 0 0 0 0 0 0 0 0 0 0 0 0 0 0 0 0 0 0 0 0 0 0 0 0 0 0 0 0 0 0 0 0 0 0 0 0 0 0 0 0 0 0 0 0 0 0 0 0 0 0 0 0 0 0 0 0 0 0 0 0 0 0 0 0 0 0 0 0 0 0 0 0 0 0 0 0 0 0 0 0 0 0 0 0 0 0 0 0 0 0 0 0 0 0 0 0 0 0.0680470364487926 0 0 0 0 0 0 0 0 0 0 0 0 0 0 0 0 0.140791621454053 0.656601499560663 0.0772676035639625 0 0 0 0 0 0 0 0 0 0 0 0 0 0 0 0 0 0 0 0 0 0 0 0 0 0 0 0 0 0 0 0 0 0 0 0 0 0 0 0 0 0 0 0 0 0 0 0 0 0 0 0 0 0 0 0 0 0 0 0 0 0 0 0 0 0 0 0 0 0 0 0 0 0 0 0 0 0 0 0 0 0 0 0 0 0 0 0 0 0 0 0 0 0 0 0 0 0 0 0 0 0 0 0 0 0 0 0 0 0 0 0 0 0 0 0 0 0 0 0 0 0 0 0 0 0 0 0 0 0 0 0 0 0 0 0 0 0 0.0232362977263321 0 0 0 0 0 0 0 0 0 0 0.0340559412461964 0 0 0 0 0 0 0 0 0 0 0 0 0 0 0 0 0 0 0 0 0 0 0 0 0 0 0 0 0 0 0 0 0 0 0 0 0 0 0 0 0
0 0 0 0 0 0 0 0 0 0 0 0 0 0 0 0 0 0 0 0 0 0 0 0 0.162618315843697 0.315409466989128 0 0 0 0 0 0 0 0 0 0.21078894888256 0 0 0.174643701817474 0 0 0.136539566467142 0 0 0 0 0 0 0 0 0 0 0 0 0 0 0 0 0 0 0 0 0 0 0 0 0 0 0 0 0 0 0 0 0 0 0 0 0 0 0 0 0 0 0 0 0 0 0 0 0 0 0 0 0 0 0 0 0 0 0 0 0 0 0 0 0 0 0 0 0 0 0 0 0 0 0 0 0 0 0 0 0 0 0 0 0 0 0 0 0 0 0 0 0 0 0 0 0 0 0 0 0 0 0 0 0 0 0 0 0 0 0 0 0 0 0 0 0 0 0 0 0 0 0 0 0 0 0 0 0 0 0 0 0 0 0 0 0 0 0 0 0 0 0 0 0 0 0 0 0 0 0 0 0 0 0 0 0 0 0 0 0 0 0 0 0 0 0 0 0 0 0 0 0 0 0 0 0 0 0 0 0 0 0 0 0 0 0 0 0 0 0 0 0 0 0 0 0 0 0 0 0 0 0 0 0 0 0 0 0 0 0 0 0 0 0 0 0 0 0 0 0 0 0 0 0 0 0 0 0 0 0 0 0 0 0 0 0 0 0 0 0 0 0 0 0 0 0 0 0 0 0 0 0 0 0 0 0 0 0 0 0 0 0 0 0 0 0 0 0 0 0 0 0 0
0 0 0 0 0 0 0 0 0 0 0 0.00183388820624336 0 0.00441232909233935 0.0128741351262693 0.0254101629065566 0 0 0 0 0 0 0 0 0 0 0 0 0 0.0127047047050218 0.195300629865505 0 0 0 0 0 0.00489178756553106 0.0295918160379255 0 0 0 0 0 0 0 0 0 0 0 0 0 0 0 0 0 0 0.00193475019425795 0 0 0 0 0 0 0 0 0.00238714915904708 0 0 0 0 0 0 0 0.00277804204771923 0 0.00260062980222435 0 0 0 0 0 0 0 0 0 0.0310158949799464 0.0174595050272839 0.0128060644813501 0 0.0200482153203811 0 0 0 0 0 0.0749965515552364 0.187717916385437 0.0248553140140636 0.0250789390035056 0 0 0 0.00872642128489118 0 0 0 0 0 0 0 0 0 0 0 0 0 0 0 0 0 0 0 0 0 0 0 0 0 0 0 0 0 0 0 0 0 0.178566443015138 0.00341276064075512 0.00316569364335975 0 0 0.0712180970759686 0 0 0 0.00806343790885869 0.00426504161310003 0.00479265349363202 0.022538053625946 0 0 0 0 0 0 0.00455297222250607 0 0 0 0 0 0 0 0 0 0 0 0 0 0 0 0 0 0 0 0 0 0 0 0 0 0 0 0 0 0 0 0 0 0 0 0 0 0 0 0 0 0 0 0 0 0 0 0 0 0 0 0 0 0 0 0 0 0 0 0 0 0 0 0 0 0 0 0 0 0 0 0 0 0 0 0 0 0 0 0 0 0 0 0 0 0 0 0 0 0 0 0 0 0 0 0 0 0 0 0 0 0 0 0 0 0 0 0 0 0 0 0 0 0 0 0 0 0 0 0 0 0 0 0 0 0 0 0 0 0 0 0 0 0 0 0 0 0 0 0 0 0 0 0 0 0 0 0 0 0 0 0 0 0 0 0 0 0 0 0
0 0 0 0.01718499678085 0 0 0 0 0 0 0 0 0.0279006530455812 0.0303070902082584 0 0 0 0 0 0.017605862412159 0.0102809877627476 0 0.0471155499606607 0 0 0 0.0108505307642492 0 0 0 0.0539832566407357 0 0 0 0 0 0 0 0 0 0 0 0 0 0.0151137066810251 0 0 0 0 0 0 0 0 0 0 0 0 0 0 0 0 0 0 0 0 0 0 0 0 0 0 0 0 0 0.0111193913647688 0 0 0 0 0 0 0 0 0 0 0 0 0 0 0 0 0 0 0 0 0.0286966680145396 0.0145847832156429 0 0 0 0 0 0 0 0 0 0 0 0 0 0 0 0 0 0.0231296759909817 0 0 0 0 0 0 0 0 0 0 0 0 0 0 0 0 0 0 0 0 0 0 0 0 0 0 0 0 0 0 0 0 0 0 0 0 0 0 0 0 0 0 0 0 0 0 0 0 0 0 0 0 0.410808515937672 0.0264243051202472 0 0 0.0581327188426319 0.17632014095455 0 0 0 0 0 0 0 0 0 0 0 0 0 0 0 0 0 0 0 0 0 0 0 0 0 0 0 0 0 0 0 0 0 0 0 0 0 0 0 0 0 0 0 0 0 0 0 0 0 0 0 0 0 0 0 0 0 0 0 0 0 0 0 0 0 0 0 0 0 0 0 0 0 0 0 0 0 0 0 0 0 0 0 0 0 0 0 0 0 0 0 0.0125580361635339 0 0.00788313013916507 0 0 0 0 0 0 0 0 0 0 0 0 0 0 0 0 0 0 0 0 0 0 0 0 0 0 0 0 0 0 0 0 0 0 0 0 0 0 0 0 0 0 0 0 0 0 0 0 0
0 0 0 0 0 0 0 0 0 0 0 0 0 0 0 0 0 0 0 0 0 0 0 0 0 0 0 0.221735956815137 0 0 0 0 0 0 0 0 0 0 0 0 0 0 0 0 0 0.125391229188757 0 0 0 0 0 0 0 0 0 0 0 0 0 0.0982029556459035 0.17775529717855 0 0.0934672517217713 0 0.0382761823021694 0 0 0 0 0 0 0 0 0 0 0 0.0560431833750587 0.027785254581799 0.0640922737680783 0 0 0 0 0 0 0 0 0.012285285393327 0 0 0 0 0 0 0 0 0 0 0 0 0 0 0 0 0 0 0 0 0 0 0 0 0 0 0 0 0 0 0 0 0 0 0 0 0 0 0 0 0 0 0 0 0 0 0 0 0 0 0 0 0 0 0 0 0 0 0 0 0 0 0 0 0 0 0 0 0 0 0 0 0 0.0145828066904246 0 0 0 0 0 0 0 0 0 0.0196958778037174 0 0 0 0 0 0 0 0 0 0 0.020658109976635 0 0 0 0 0 0 0 0 0 0 0 0 0 0 0 0 0 0 0 0 0 0 0 0 0.0300283355586717 0 0 0 0 0 0 0 0 0 0 0 0 0 0 0 0 0 0 0 0 0 0 0 0 0 0 0 0 0 0 0 0 0 0 0 0 0 0 0 0 0 0 0 0 0 0 0 0 0 0 0 0 0 0 0 0 0 0 0 0 0 0 0 0 0 0 0 0 0 0 0 0 0 0 0 0 0 0 0 0 0 0 0 0 0 0 0 0 0 0 0 0 0 0 0 0 0 0 0 0 0 0 0 0 0 0 0 0
0.00245250024698843 0 0 0.129619931741039 0 0.00973148477116968 0.0442555431702273 0 0.0190696512893462 0.0708276586762711 0.0045990355972501 0 0 0 0 0 0 0 0 0 0 0 0 0 0 0 0 0 0 0.0102365823849983 0.0191254462995888 0 0 0 0 0 0 0.185190252907723 0 0 0 0 0 0 0 0 0 0 0 0 0 0 0 0 0.0368496736041767 0 0 0 0 0 0 0 0 0 0 0 0 0 0 0 0 0.0607133086503087 0 0 0 0 0 0 0 0 0 0 0 0 0 0 0.0187032526823047 0 0 0 0 0 0 0.0815613689294762 0 0 0 0 0 0 0 0 0 0 0 0 0 0 0 0 0 0 0 0 0 0 0 0 0 0 0 0 0 0 0 0 0 0 0 0 0 0 0 0.21881484495995 0 0 0 0 0 0.0352214384862129 0 0 0 0 0.0035797705398867 0.0119706798735123 0 0 0 0 0.0254516655599959 0 0 0 0 0 0 0 0 0 0 0 0 0 0 0 0 0 0 0 0 0 0 0 0 0 0 0 0 0 0 0 0 0 0 0 0 0 0 0 0 0 0 0 0 0 0 0 0 0 0 0 0 0 0 0 0 0 0 0 0 0 0 0 0 0 0 0 0 0 0 0 0 0 0 0 0 0 0 0 0 0 0 0 0 0 0 0 0 0 0 0 0 0 0 0 0 0 0 0 0 0 0 0 0 0.00410304703122293 0 0 0 0 0 0 0 0 0 0 0 0 0 0 0 0 0 0 0 0 0 0 0 0 0 0 0 0 0 0 0 0 0 0 0 0 0 0 0 0 0 0 0 0 0 0 0 0 0 0 0 0 0 0.00265857571907643 0.00526428687927449 0 0 0 0 0
0 0 0 0 0 0 0 0.0559504561172227 0 0 0 0 0 0 0 0 0 0 0 0 0 0 0 0 0 0 0 0 0 0 0 0 0 0 0 0 0 0 0 0 0 0 0 0 0 0 0.192511818317019 0 0 0 0.033724143033162 0 0 0 0 0 0 0 0 0 0 0 0 0 0 0 0 0 0 0 0 0 0 0.0718407900744662 0 0 0 0 0 0 0 0 0 0 0 0.00513289092911769 0 0.0294524717845958 0 0 0 0 0 0 0 0 0 0 0 0 0 0 0 0 0 0 0 0 0 0 0 0 0 0 0 0 0 0 0 0 0 0 0 0 0 0 0 0 0 0 0 0 0.382596847837386 0.21426158930483 0 0 0 0 0 0 0.0145289926022008 0 0 0 0 0 0 0 0 0 0 0 0 0 0 0 0 0 0 0 0 0 0 0 0 0 0 0 0 0 0 0 0 0 0 0 0 0 0 0 0 0 0 0 0 0 0 0 0 0 0 0 0 0 0 0 0 0 0 0 0 0 0 0 0 0 0 0 0 0 0 0 0 0 0 0 0 0 0 0 0 0 0 0 0 0 0 0 0 0 0 0 0 0 0 0 0 0 0 0 0 0 0 0 0 0 0 0 0 0 0 0 0 0 0 0 0 0 0 0 0 0 0 0 0 0 0 0 0 0 0 0 0 0 0 0 0 0 0 0 0 0 0 0 0 0 0 0 0 0 0 0 0 0 0 0 0 0 0 0 0 0 0 0 0 0 0 0 0 0 0 0 0 0 0 0
0 0 0 0 0 0 0 0 0 0 0 0 0 0 0 0 0 0 0 0 0 0 0 0 0 0 0 0 0 0 0 0 0 0 0 0 0 0 0 0 0 0 0 0 0 0 0.114069748250972 0 0 0 0.0247487391380334 0 0 0 0 0 0 0 0.0375409846550821 0 0 0 0 0 0 0 0 0 0 0 0 0 0 0.0424717994894231 0 0 0 0 0 0 0 0 0 0 0 0 0 0.0694301208971829 0 0 0 0 0 0 0 0 0 0 0 0 0 0 0 0 0 0 0 0 0 0 0 0 0 0 0 0 0 0 0 0 0 0 0 0 0 0 0 0 0 0 0 0.398739371915395 0 0.254629146603723 0 0 0 0 0 0 0.0583700890501888 0 0 0 0 0 0 0 0 0 0 0 0 0 0 0 0 0 0 0 0 0 0 0 0 0 0 0 0 0 0 0 0 0 0 0 0 0 0 0 0 0 0 0 0 0 0 0 0 0 0 0 0 0 0 0 0 0 0 0 0 0 0 0 0 0 0 0 0 0 0 0 0 0 0 0 0 0 0 0 0 0 0 0 0 0 0 0 0 0 0 0 0 0 0 0 0 0 0 0 0 0 0 0 0 0 0 0 0 0 0 0 0 0 0 0 0 0 0 0 0 0 0 0 0 0 0 0 0 0 0 0 0 0 0 0 0 0 0 0 0 0 0 0 0 0 0 0 0 0 0 0 0 0 0 0 0 0 0 0 0 0 0 0 0 0 0 0 0 0 0 0 0 0 0 0
0 0 0 0.0242048514113061 0 0 0 0.0594391855449791 0.0250717246753112 0.0852417436583485 0 0.00577279116348554 0 0.0054662712786987 0 0.00450047527413117 0 0 0 0 0 0 0 0 0 0 0 0 0.00429197111776525 0.00266387323118673 0.00617432359622289 0 0 0 0 0 0.0194767937801962 0.0775765888947488 0 0 0 0 0 0 0 0 0.0477411962871669 0 0 0 0 0 0 0 0.0334234569166233 0 0 0 0.0138099940028426 0 0 0 0 0 0 0 0 0 0 0 0 0.0331095855654234 0 0.0426584624470599 0 0 0 0 0 0 0 0 0 0 0 0.0146809311013464 0.00394913252874157 0.0298873590926034 0 0 0 0 0 0.00581849692769206 0 0 0 0 0 0 0 0 0 0 0 0 0 0 0 0 0 0 0 0 0 0 0 0 0 0 0 0 0 0 0 0 0 0 0 0 0.201582946504933 0.0908814576751843 0.10363139489479 0 0.00287755162596183 0 0 0 0 0.0324922506793612 0 0 0 0 0.002730914078308 0.00443420361957814 0 0 0 0 0.0148498824123973 0 0 0 0 0 0 0 0 0 0 0 0 0 0 0 0 0 0 0 0 0 0 0 0 0 0 0 0 0 0 0 0 0 0 0 0 0 0 0 0 0 0 0 0 0 0 0 0 0 0 0 0 0 0 0 0 0 0 0 0 0 0 0 0 0 0 0 0 0 0 0 0 0 0 0 0 0 0 0 0 0 0 0 0 0 0 0 0 0 0 0 0 0 0 0 0 0 0 0 0 0 0 0 0 0 0 0 0.00156019001360668 0 0 0 0 0 0 0 0 0 0 0 0 0 0 0 0 0 0 0 0 0 0 0 0 0 0 0 0 0 0 0 0 0 0 0 0 0 0 0 0 0 0 0 0 0 0 0 0 0 0 0 0 0 0 0 0 0
0 0 0 0 0.0065234105233593 0 0 0.00669762875831533 0 0.0136181346101932 0 0.01887706162586 0 0.128521523830273 0 0.126350259342118 0 0 0 0 0.366011152378848 0 0 0 0 0 0 0 0 0 0.0399476650767495 0 0 0 0 0 0 0 0 0 0 0 0 0 0.0203029354308455 0 0 0 0 0 0 0 0 0 0 0 0 0 0 0 0 0 0.0210359219920112 0 0 0.034995365896883 0.0398172765978307 0 0 0 0.0355667182338124 0 0 0 0 0 0 0 0 0 0 0 0 0 0 0 0 0 0 0 0 0 0 0 0 0 0 0 0 0 0 0 0 0 0 0 0 0 0 0 0 0 0 0 0 0 0 0 0 0 0 0 0 0 0 0 0 0 0 0 0 0 0 0.00727908581886794 0 0 0 0 0.134455859884033 0 0 0 0 0 0 0 0 0 0 0 0 0 0 0 0 0 0 0 0 0 0 0 0 0 0 0 0 0 0 0 0 0 0 0 0 0 0 0 0 0 0 0 0 0 0 0 0 0 0 0 0 0 0 0 0 0 0 0 0 0 0 0 0 0 0 0 0 0 0 0 0 0 0 0 0 0 0 0 0 0 0 0 0 0 0 0 0 0 0 0 0 0 0 0 0 0 0 0 0 0 0 0 0 0 0 0 0 0 0 0 0 0 0 0 0 0 0 0 0 0 0 0 0 0 0 0 0 0 0 0 0 0 0 0 0 0 0 0 0 0 0 0 0 0 0 0 0 0 0 0 0 0 0 0 0 0 0 0 0 0 0 0 0 0 0 0 0 0 0 0 0 0 0 0 0 0
0 0 0 0 0 0 0 0 0 0 0 0 0 0 0 0 0 0 0 0 0 0 0 0 0 0 0 0 0 0 0 0 0 0 0 0 0 0 0 0 0 0 0 0 0 0 0 0 0 0 0 0 0 0 0 0 0 0 0 0 0 0 0 0 0 0 0 0 0 0 0 0 0 0 0 0.466762144148105 0 0 0 0 0 0 0 0 0 0 0 0 0 0 0 0 0 0 0 0 0 0.122924304168656 0 0 0 0 0 0 0 0 0 0 0 0 0 0 0 0 0 0 0 0 0 0 0 0 0 0 0 0 0 0 0 0 0 0 0 0 0 0 0.116000404586911 0.182454018436346 0.0446317954479391 0 0 0.0547444415116022 0 0 0 0 0 0 0.0124828917004403 0 0 0 0 0 0 0 0 0 0 0 0 0 0 0 0 0 0 0 0 0 0 0 0 0 0 0 0 0 0 0 0 0 0 0 0 0 0 0 0 0 0 0 0 0 0 0 0 0 0 0 0 0 0 0 0 0 0 0 0 0 0 0 0 0 0 0 0 0 0 0 0 0 0 0 0 0 0 0 0 0 0 0 0 0 0 0 0 0 0 0 0 0 0 0 0 0 0 0 0 0 0 0 0 0 0 0 0 0 0 0 0 0 0 0 0 0 0 0 0 0 0 0 0 0 0 0 0 0 0 0 0 0 0 0 0 0 0 0 0 0 0 0 0 0 0 0 0 0 0 0 0 0 0 0 0 0 0 0 0 0 0 0 0 0 0 0
0 0 0 0 0 0 0 0 0 0 0 0.00299888596182793 0 0.004103577584341 0 0.0158341903047079 0 0 0 0 0 0 0 0 0 0 0 0 0 0 0.0316899398509106 0 0 0 0 0 0 0.0268277156211385 0 0 0 0 0 0 0 0 0 0 0 0 0 0 0 0 0 0 0 0 0 0 0 0 0 0 0 0 0 0 0 0 0 0 0 0 0 0 0 0.000895792307051959 0 0 0.00757727669607553 0.00938959640584869 0.00514862090626327 0 0 0.0310930463126305 0.0336491069598173 0.0153610884193717 0 0.0484600473345331 0 0 0 0 0 0.166166861318759 0.268230397423035 0.0425975780524718 0.0615800909225415 0 0 0 0.0211924239233158 0.00498602339535775 0 0 0 0 0 0 0 0 0 0 0 0 0 0 0 0 0 0 0 0 0 0 0 0.126691166416159 0 0 0 0 0 0 0 0.010339271370945 0 0.0155597142867416 0.00583836700865809 0 0 0.0313752768000814 0.00427350437785007 0.00375604450377741 0 0 0.00126483740198057 0 0.00193816133276175 0.0011813968010454 0 0 0 0 0 0 0 0 0 0 0 0 0 0 0 0 0 0 0 0 0 0 0 0 0 0 0 0 0 0 0 0 0 0 0 0 0 0 0 0 0 0 0 0 0 0 0 0 0 0 0 0 0 0 0 0 0 0 0 0 0 0 0 0 0 0 0 0 0 0 0 0 0 0 0 0 0 0 0 0 0 0 0 0 0 0 0 0 0 0 0 0 0 0 0 0 0 0 0 0 0 0 0 0 0 0 0 0 0 0 0 0 0 0 0 0 0 0 0 0 0 0 0 0 0 0 0 0 0 0 0 0 0 0 0 0 0 0 0 0 0 0 0 0 0 0 0 0 0 0 0 0 0 0 0 0 0 0 0 0 0 0 0 0 0 0
0 0 0 0 0 0 0 0 0 0 0 0 0 0.0274604240281682 0 0.0841364310610494 0 0 0 0 0 0 0 0 0 0 0 0 0 0 0.0469799448295256 0 0 0 0 0 0 0 0 0 0 0 0 0 0 0 0 0 0 0 0 0 0 0 0 0 0 0 0 0 0 0 0 0 0 0 0 0 0 0 0 0 0 0 0 0 0 0 0 0 0 0 0 0 0 0 0 0 0 0 0 0 0 0 0 0 0 0.212581481126086 0 0 0 0 0 0 0 0 0 0 0 0 0 0 0 0 0 0 0 0 0 0 0 0 0 0 0 0 0 0.0389657077157349 0 0 0 0 0 0 0 0.261706262577307 0.25039858493931 0 0.0777711637228186 0 0 0 0 0 0 0 0 0 0 0 0 0 0 0 0 0 0 0 0 0 0 0 0 0 0 0 0 0 0 0 0 0 0 0 0 0 0 0 0 0 0 0 0 0 0 0 0 0 0 0 0 0 0 0 0 0 0 0 0 0 0 0 0 0 0 0 0 0 0 0 0 0 0 0 0 0 0 0 0 0 0 0 0 0 0 0 0 0 0 0 0 0 0 0 0 0 0 0 0 0 0 0 0 0 0 0 0 0 0 0 0 0 0 0 0 0 0 0 0 0 0 0 0 0 0 0 0 0 0 0 0 0 0 0 0 0 0 0 0 0 0 0 0 0 0 0 0 0 0 0 0 0 0 0 0 0 0 0 0 0 0 0 0 0 0 0 0 0 0 0 0 0 0 0 0 0
0 0 0.00519173987049448 0 0 0 0 0 0 0.00661758029302639 0 0.0108558165800308 0 0.010453085652176 0 0.17359109632626 0.00497559471429714 0 0 0 0.0676331039865975 0 0 0 0 0 0 0 0 0.0152693130557469 0.0521875443732271 0 0 0 0 0 0 0 0 0 0 0 0 0 0 0 0 0 0 0 0 0 0 0 0 0 0 0 0 0 0 0 0 0 0 0 0 0 0 0 0.0444791107923082 0.00307881756609238 0 0 0 0.0240151644506169 0 0 0 0 0 0 0 0 0 0 0 0 0 0 0 0 0 0 0 0 0 0 0 0 0 0 0 0 0 0 0.00848448822350861 0 0 0 0 0 0.0141713317716708 0 0 0.0147928992254791 0 0 0 0 0 0.0093230060858406 0 0 0 0 0 0.0172880642203505 0 0 0 0 0 0 0.284689057940903 0.0306200421612207 0.0449388948589253 0.0371979787015043 0 0.00272387615230109 0 0.0383395057944695 0 0 0 0.00636440933484618 0 0.019086549394391 0.0409329215474101 0 0.00899968877456672 0 0 0 0 0.00369931815173879 0 0 0 0 0 0 0 0 0 0 0 0 0 0 0 0 0 0 0 0 0 0 0 0 0 0 0 0 0 0 0 0 0 0 0 0 0 0 0 0 0 0 0 0 0 0 0 0 0 0 0 0 0 0 0 0 0 0 0 0 0 0 0 0 0 0 0 0 0 0 0 0 0 0 0 0 0 0 0 0 0 0 0 0 0 0 0 0 0 0 0 0 0 0 0 0 0 0 0 0 0 0 0 0 0 0 0 0 0 0 0 0 0 0 0 0 0 0 0 0 0 0 0 0 0 0 0 0 0 0 0 0 0 0 0 0 0 0 0 0 0 0 0 0 0 0 0 0 0 0 0 0 0 0 0 0 0 0 0 0
0 0 0 0.00800369147796427 0 0 0 0 0 0 0 0 0 0 0 0 0 0 0 0 0 0 0 0 0 0 0 0 0 0.00201300524661842 0.00743600589329444 0 0 0.0072409057502426 0 0 0 0.0326300643950076 0 0 0 0 0 0 0 0 0 0 0 0 0 0 0 0 0.235317503831936 0 0 0.0217943898231502 0.0413175932620285 0 0 0 0 0 0 0 0 0 0 0 0 0 0 0 0 0 0 0 0 0 0.00285328030496412 0 0 0 0 0.00371877477867655 0.00202240297829462 0.00921436228144147 0 0.0101457668495524 0 0 0 0.00470096752287624 0 0 0 0 0 0 0 0 0 0 0 0 0 0 0 0 0 0 0 0 0 0 0 0 0 0 0 0 0 0 0 0 0 0 0 0 0.0407847797682195 0 0 0.0408407605425005 0 0 0 0 0.000639229231566771 0 0.00977334943481479 0 0.0715425375880614 0.0495492436429856 0.0273223447615645 0 0.0713647551667118 0 0.0132520032778364 0 0.0871858369951801 0 0 0.00345709910819594 0.039105364166634 0.0122826236714162 0 0 0 0 0 0 0 0 0 0 0 0 0 0 0 0 0 0 0 0 0 0 0 0 0 0 0 0 0 0 0 0 0 0 0 0 0 0 0 0 0 0 0 0 0 0 0 0 0 0 0 0 0 0 0 0 0 0 0 0 0 0 0 0 0 0 0 0 0 0 0 0 0 0 0 0 0 0 0 0 0 0 0 0 0 0 0 0 0 0 0 0 0 0 0.00198506532526394 0 0.00162600548046549 0 0 0.0629658554510603 0 0 0 0 0 0 0 0 0 0 0 0 0 0 0 0 0 0 0 0 0 0 0 0 0 0 0 0 0 0 0 0 0 0 0 0 0 0 0 0 0 0.0411763477676133 0 0 0 0 0 0 0 0 0.0019691965919255 0 0 0.018613529586333 0.00947818116329354 0 0 0.00667717688230989 0 0
0 0 0 0.0114134264933334 0 0 0 0 0 0 0 0 0 0 0 0 0 0 0 0 0 0 0 0 0 0 0 0 0 0 0 0 0 0 0 0 0 0.0209796035240584 0 0 0 0 0 0 0 0 0 0 0 0 0.126052139065527 0 0 0 0.0799319925654846 0 0 0.0199498619243801 0.271932836149098 0 0 0 0 0 0 0 0 0 0 0 0 0 0 0.0753612030053601 0 0 0 0 0 0 0 0 0 0 0 0.0135243515574733 0 0.0291114578420398 0 0 0 0 0 0 0 0 0 0 0 0 0 0 0 0 0 0 0 0 0 0 0 0 0 0 0 0 0 0 0 0 0 0 0 0 0 0 0 0 0 0 0 0.0298092906997493 0.114910248200579 0 0 0 0 0 0 0.0376109738302155 0 0 0 0 0 0 0 0 0 0 0 0 0 0 0.127715158281743 0.041697456860959 0 0 0 0 0 0 0 0 0 0 0 0 0 0 0 0 0 0 0 0 0 0 0 0 0 0 0 0 0 0 0 0 0 0 0 0 0 0 0 0 0 0 0 0 0 0 0 0 0 0 0 0 0 0 0 0 0 0 0 0 0 0 0 0 0 0 0 0 0 0 0 0 0 0 0 0 0 0 0 0 0 0 0 0 0 0 0 0 0 0 0 0 0 0 0 0 0 0 0 0 0 0 0 0 0 0 0 0 0 0 0 0 0 0 0 0 0 0 0 0 0 0 0 0 0 0 0 0 0 0 0 0 0 0 0 0 0 0 0 0 0 0 0 0 0 0 0 0 0 0 0 0 0 0 0 0 0 0 0 0
0 0 0 0 0 0 0 0 0 0 0 0 0 0 0 0.000472338780118758 0 0 0 0 0 0 0 0 0 0 0 0 0 0 0.00222537103083364 0 0 0 0 0 0 0.00675676521836455 0 0 0 0 0 0 0 0 0 0 0 0 0 0 0 0 0 0 0 0 0.0128215092054145 0 0 0 0 0 0 0 0 0 0 0 0 0.00056440431333959 0 0 0.000669671837982345 0.00206788967190243 0 0 0 0 0 0.00590748850937735 0.00277796892631085 0.00223821821184805 0.00308177053895219 0.0246115069338991 0.0179260374146347 0.00273449333842791 0 0.120186811294325 0 0 0 0.00292489023354053 0.00257364078910862 0 0.0450738085459559 0.00152064636987913 0.00801662101975958 0.00289825369381059 0 0 0.065374152768665 0.0168461547573614 0 0 0 0 0 0 0 0 0 0 0 0 0 0 0 0 0 0 0 0 0 0 0 0.0344617497874075 0 0 0 0 0 0 0 0.00332790509433845 0.0213987319512967 0 0.00339715988414822 0 0 0 0.126086734652454 0.136331508641869 0 0.0462910950854943 0.021186043407489 0.00939604154183979 0.10426505203326 0.0494699069561904 0.00575865260204812 0.00800139353747818 0.00806225418629918 0 0 0 0 0 0 0 0 0 0 0 0 0 0 0 0 0 0 0 0 0 0 0 0 0 0 0 0 0 0 0 0 0 0 0 0 0 0 0 0 0 0 0 0 0 0 0 0 0 0 0 0 0.000592546710574266 0 0 0 0 0 0 0 0 0 0 0 0 0 0 0 0 0 0 0 0 0 0 0 0 0 0 0 0.00066212980834308 0 0.000563330083777309 0 0 0 0 0 0 0 0 0 0.00156475681673191 0 0 0 0 0 0 0 0 0.00337409165978733 0.000714452325628581 0 0 0 0 0 0 0 0 0 0 0 0 0 0 0 0 0 0 0 0 0 0 0 0 0 0 0 0 0 0 0 0 0 0 0 0 0 0 0 0 0.0158254523289375 0.00226342032642609 0.0192044505753944 0.00347048917256749 0 0 0 0 0 0 0 0 0.00317902530319686 0.0109073643682338 0.00182892388309247 0 0.00814492387188498 0 0 0
0 0 0 0 0 0 0 0 0 0 0 0 0 0 0 0 0 0 0 0 0 0 0 0 0 0 0 0 0 0 0 0 0 0 0 0 0 0 0 0 0 0 0 0 0 0 0 0 0 0 0 0 0 0 0.0157439364668568 0 0 0.0058650867531926 0.129322057653577 0 0 0 0 0 0 0 0 0 0 0 0 0 0 0 0 0 0 0 0 0 0 0.00362583376352698 0.00343436455687442 0 0.00409714089745413 0.00656371174006278 0.00212816428752086 0 0 0.090285601432721 0 0 0 0 0 0 0.0118499462056444 0 0.00335527746595939 0.00139464725459592 0 0 0.0327094104209916 0 0 0 0 0 0 0 0 0 0 0 0 0 0 0 0 0 0 0 0 0 0 0 0 0 0 0 0 0 0 0 0 0 0.00471588670256456 0 0 0.0437062237255759 0 0.204008439839216 0 0.292092651948909 0 0 0.068713294650814 0 0.0184847295264877 0 0 0 0 0 0.0579035947074551 0 0 0 0 0 0 0 0 0 0 0 0 0 0 0 0 0 0 0 0 0 0 0 0 0 0 0 0 0 0 0 0 0 0 0 0 0 0 0 0 0 0 0 0 0 0 0 0 0 0 0 0 0 0 0 0 0 0 0 0 0 0 0 0 0 0 0 0 0 0 0 0 0 0 0 0 0 0 0 0 0 0 0 0 0 0 0 0 0 0 0 0 0 0 0 0 0 0 0 0 0 0 0 0 0 0 0 0 0 0 0 0 0 0 0 0 0 0 0 0 0 0 0 0 0 0 0 0 0 0 0 0 0 0 0 0 0 0 0 0 0 0 0 0 0 0 0 0 0 0 0 0 0 0 0 0 0 0 0 0 0
0 0 0 0 0 0 0 0 0 0 0 0 0 0 0 0 0 0 0 0 0 0.000833085475387923 0 0.00181217449541723 0 0 0 0 0 0 0 0 0.00140322953196637 0 0 0 0 0 0 0.00189676272543629 0 0 0 0 0 0 0.00134031395620205 0 0 0 0.00312935178330779 0.000548355372910895 0 0.00166504667887924 0.0360978478279424 0 0 0.0207070987970675 0.177921224622774 0 0 0 0 0.000787339436464623 0.00110527106484843 0 0 0 0 0 0 0 0 0 0 0 0 0 0 0.00109081439191259 0 0 0 0 0 0.0334092537637768 0.00266450618518414 0 0.00452847526467159 0.229555336012884 0.0046244758593705 0.00530822321009884 0.00687736671710989 0 0 0 0.00370735312935554 0 0.00152741177195575 0 0 0.00357884692943784 0.0197191373780622 0.0390538765823929 0 0 0 0 0 0 0 0 0 0 0 0 0 0 0 0 0 0 0 0 0 0 0 0 0 0 0 0 0 0 0 0 0.00240114642181261 0 0 0.0175357634647688 0 0.127786119683949 0.169211290202056 0 0 0 0.0367482857801305 0 0.01299665613403 0.00317133309302813 0 0.00335031019002137 0.00468465793309404 0 0.00510023364131979 0 0 0 0 0 0 0 0 0 0 0 0 0 0 0 0 0 0 0 0 0 0 0 0 0 0 0 0 0 0 0 0 0 0 0 0 0 0 0 0 0 0 0 0 0 0 0 0 0 0 0 0 0 0 0 0 0 0 0 0 0 0 0 0 0 0 0 0 0 0 0 0 0 0 0 0 0 0 0 0 0 0 0 0 0 0 0 0 0 0 0 0 0 0 0 0 0 0 0 0 0.00502243944723783 0 0 0 0 0 0 0 0 0 0 0 0 0 0 0 0 0 0 0 0 0 0 0 0 0 0 0 0 0 0 0 0 0 0 0 0 0 0 0 0 0 0.00481436630807769 0 0 0 0 0 0 0 0 0 0 0 0.00228521873565766 0 0 0 0 0 0
0 0 0 0 0 0 0 0 0 0 0 0 0 0 0 0 0 0 0 0 0 0 0 0 0 0 0 0 0 0 0 0 0.105640253195584 0 0 0 0 0 0 0 0 0 0 0 0 0 0 0 0 0 0 0 0 0 0 0 0 0 0 0 0 0 0 0 0 0 0 0 0 0 0 0 0 0 0 0 0 0 0 0 0 0 0 0 0 0 0 0 0 0 0 0 0 0 0 0 0 0 0 0 0.0212794445620298 0.0116801402229343 0 0 0 0 0 0 0 0 0 0 0 0 0 0 0 0 0 0 0 0 0 0 0 0 0 0 0 0 0.00692808969603318 0 0 0.00573705933812791 0 0 0 0 0 0.0456651876656858 0 0 0 0 0 0.0208696876220275 0 0 0 0.0399681112164195 0.672548371069393 0 0 0.0252749626075063 0.0256910113747081 0 0 0 0 0 0 0 0 0 0 0 0 0 0 0 0 0 0 0 0 0 0 0 0 0 0 0 0 0 0 0 0 0 0 0 0 0 0 0 0 0 0 0 0 0 0 0 0 0 0 0 0 0 0 0 0 0 0 0 0 0 0 0 0 0 0 0 0 0 0 0 0 0 0 0 0 0 0 0 0 0 0 0 0 0 0 0 0 0 0 0 0 0 0 0 0 0 0 0 0 0.0132962708970726 0 0 0 0 0 0 0 0 0 0 0 0 0 0 0 0 0 0 0 0 0 0 0 0 0 0 0 0 0 0 0 0 0 0 0 0 0 0 0 0 0 0.00542141053247799 0 0 0 0 0 0 0 0 0 0 0 0 0 0 0 0 0 0
0 0 0 0 0 0 0 0 0 0 0 0 0 0 0 0.00249040921376287 0 0 0 0 0 0 0 0 0 0 0 0 0 0.0051978202987549 0 0 0 0 0 0 0 0.0246461276787548 0 0 0 0 0 0 0 0 0 0 0 0 0 0 0 0 0 0 0 0 0 0 0 0 0 0 0 0 0 0 0 0 0 0 0 0 0 0 0 0 0 0 0 0 0 0 0 0.0106789991114252 0.0184523234999799 0 0 0.0126852522992936 0 0 0 0.0159623870840874 0 0 0.0087524602647449 0 0 0 0 0 0 0.00608244598329925 0 0 0 0 0 0 0 0 0 0 0 0 0 0 0 0 0 0 0 0 0 0 0 0.0176131331630735 0 0 0.0236254162717772 0 0 0.00949946786778753 0 0 0 0 0.00254564004140925 0 0 0.208961784150201 0 0 0.0212822866825018 0 0 0 0.0982837715616998 0.0315536823029948 0.288316306683603 0 0 0.0431066353877596 0 0 0 0 0 0 0 0 0 0 0 0 0 0 0 0 0 0 0 0 0 0 0 0 0 0 0 0 0 0 0 0 0 0 0 0 0 0 0 0 0 0 0 0 0 0 0 0 0 0 0 0 0 0 0 0 0 0 0 0 0 0 0 0 0 0 0 0 0 0 0 0 0 0 0 0 0 0 0 0 0 0 0 0 0 0 0 0 0 0 0 0 0 0 0 0 0 0 0 0 0 0.0564482817460286 0 0 0 0 0 0 0 0 0 0 0 0 0 0 0 0 0 0 0 0 0 0 0 0 0 0 0 0 0 0 0 0 0 0 0 0 0 0 0 0 0.0190167814301443 0.02048341064913 0.0179504198546222 0.00473203137049336 0 0 0 0 0 0 0 0 0 0.00969344751172433 0 0 0.00496697158575444 0.0169723063051923 0 0
0 0 0 0 0 0 0 0 0 0 0 0 0 0 0 0 0 0 0 0 0 0 0 0 0 0 0 0 0 0 0 0 0 0 0 0 0 0 0 0 0 0 0 0 0 0 0 0 0 0 0 0 0 0 0 0 0 0 0.13638582151153 0 0 0 0 0 0 0 0 0 0 0 0 0 0 0 0 0 0 0 0 0 0 0 0 0 0 0.00373362408095145 0.00328091432985711 0 0 0.05041082286927 0 0 0 0 0 0 0 0 0 0 0 0 0 0 0 0 0 0 0 0 0 0 0 0 0 0 0 0 0 0 0 0 0 0 0 0 0 0.00543407100888037 0 0 0 0 0 0 0 0 0.00227138236134728 0 0 0.0709478214170379 0 0.0557833940308923 0.111819388353388 0.103229712975261 0 0 0 0 0.0510613577544588 0 0 0 0 0 0.339439136393712 0.0662025529134134 0 0 0 0 0 0 0 0 0 0 0 0 0 0 0 0 0 0 0 0 0 0 0 0 0 0 0 0 0 0 0 0 0 0 0 0 0 0 0 0 0 0 0 0 0 0 0 0 0 0 0 0 0 0 0 0 0 0 0 0 0 0 0 0 0 0 0 0 0 0 0 0 0 0 0 0 0 0 0 0 0 0 0 0 0 0 0 0 0 0 0 0 0 0 0 0 0 0 0 0 0 0 0 0 0 0 0 0 0 0 0 0 0 0 0 0 0 0 0 0 0 0 0 0 0 0 0 0 0 0 0 0 0 0 0 0 0 0 0 0 0 0 0 0 0 0 0 0 0 0 0 0 0 0 0 0 0 0 0 0
0 0 0 0 0 0 0 0 0 0 0 0 0 0 0 0 0 0 0 0 0 0 0 0 0 0 0 0 0 0 0.0184878648103624 0 0 0 0 0 0 0.0673813663229917 0 0 0 0 0 0 0 0 0 0 0 0 0 0 0 0 0 0 0 0 0 0 0 0 0 0 0 0 0 0 0 0 0 0 0 0 0 0 0 0 0 0 0.00643915069660933 0 0 0 0 0.0103913633241536 0.00601720079618236 0 0 0 0 0 0 0.0641148607970193 0 0 0.0079042320566042 0 0 0 0 0 0 0 0 0 0 0 0 0 0 0 0 0 0 0 0 0 0 0 0 0 0 0 0 0 0 0.0159965641958768 0 0 0 0 0 0 0 0 0 0 0.0116654264533047 0 0 0.0648109893364744 0 0 0 0 0 0 0.427249885837295 0 0.021982181669191 0 0 0 0.163918562459805 0 0 0 0 0 0 0 0 0 0 0 0 0 0 0 0 0 0 0 0 0 0 0 0 0 0 0 0 0 0 0 0 0 0 0 0 0 0 0 0 0 0 0 0 0 0 0 0 0 0 0.00383086501517384 0 0 0 0 0 0 0 0 0 0 0 0 0 0 0 0 0 0 0 0 0 0 0 0 0 0 0 0 0 0 0 0 0 0 0 0 0 0 0 0 0 0 0 0 0 0 0 0 0.00772203464189315 0.0280451599788296 0 0 0 0 0 0 0 0 0 0 0 0 0 0 0 0 0 0 0 0 0 0 0 0 0 0 0 0 0 0 0 0 0 0 0 0 0 0 0 0 0 0.0276854063350963 0.0281976853458194 0 0 0 0 0 0 0 0 0 0.0119949047379229 0.00616429518939547 0 0 0 0 0 0
0 0 0 0 0 0 0 0 0 0 0 0 0 0 0 0.00145748059093524 0 0 0 0 0 0 0 0 0 0 0 0 0 0 0 0 0 0 0 0 0 0.0111442052693469 0 0 0 0 0 0 0 0 0 0 0 0 0 0 0 0 0 0 0 0 0.00738660832317028 0 0 0 0 0 0 0 0 0 0 0 0 0.00113789543411783 0 0 0 0 0 0 0 0 0.00426364069334272 0 0 0 0 0.0121708641065762 0.00567804961945686 0.00349605125539936 0 0.00903100370115103 0 0 0 0.0106689459267352 0 0 0.00950852304168561 0 0 0 0 0 0.00241278022146926 0 0 0 0 0 0 0 0 0 0 0 0 0 0 0 0 0 0 0 0 0 0 0 0 0.0350033893260799 0 0 0 0 0 0 0 0.0024355263726424 0.00424264924543057 0 0.0116409641211663 0.0160593688431701 0 0.334645889822157 0.0366674825797795 0.0445031669459853 0 0.0698810033477612 0.0622420679017139 0.198803929173732 0 0 0.0173059152451184 0 0 0 0.0462444791384512 0 0 0 0 0 0 0 0 0 0 0 0 0 0 0 0 0 0 0 0 0 0 0 0 0 0 0 0 0 0 0 0 0 0 0 0 0 0 0 0 0 0 0 0 0 0 0 0 0 0 0.0027172985624482 0 0 0 0 0 0 0 0 0 0 0 0 0 0 0 0 0 0 0 0 0 0 0 0 0 0 0 0.000888523761546119 0 0 0 0 0 0 0 0 0 0 0 0 0 0 0 0 0 0 0 0 0.0100270378914326 0.00424078713924332 0 0 0 0 0 0 0 0 0 0 0 0 0 0 0 0 0 0 0 0 0 0 0 0 0 0 0 0 0 0 0 0 0 0 0 0 0 0 0 0 0 0.0049600972807167 0.00440466306643592 0 0 0 0 0 0 0 0 0 0.00295590633922963 0.0049154655688284 0.00218699174634775 0 0.00467134839719694 0 0 0
0 0 0 0 0 0 0 0 0 0 0 0 0 0 0 0 0 0 0 0 0 0 0 0 0 0 0 0 0 0 0 0 0.00703728640946951 0 0 0 0 0 0 0 0 0 0 0 0 0 0 0 0 0 0 0 0 0 0 0 0 0 0 0 0 0 0 0 0 0 0 0 0 0 0 0 0 0 0 0 0 0 0 0 0 0 0 0 0 0 0 0 0 0.0204075648260765 0 0 0 0 0.0448007338948665 0 0.00513913060568894 0 0 0 0.0291186171833683 0.025797529827193 0.0267026566816255 0.103785047146314 0 0 0 0 0 0 0 0 0 0 0 0 0 0 0 0 0 0 0 0 0 0 0 0 0 0 0 0 0 0 0 0 0.00265739592657951 0 0 0 0 0.163155265856506 0 0.0111587210004869 0.0297787562203352 0.023053700001264 0 0 0 0 0.157066900034422 0.0771443829660131 0.0706904434445717 0 0 0 0 0 0 0 0 0 0 0 0 0 0 0 0 0 0 0 0 0 0 0 0 0 0 0 0 0 0 0 0 0 0 0 0 0 0 0 0 0 0 0 0 0 0 0 0 0 0 0 0 0 0 0 0 0 0 0 0 0 0 0 0 0 0 0 0 0 0 0 0 0 0 0 0 0 0 0 0 0 0 0.00109844487547596 0 0 0 0 0 0 0 0 0 0.00258354234711946 0 0 0 0 0 0 0 0 0 0.047517783446345 0 0 0 0 0 0 0 0 0 0 0 0 0 0 0 0 0 0 0 0 0 0 0 0 0 0 0 0 0 0 0 0 0 0 0 0 0 0 0 0 0.0177947105009473 0.04179567330746 0.0316049488707434 0.00393299182804047 0 0.00465066880674209 0.00782144394080114 0 0 0 0 0 0.00573950403192122 0.0111291884660995 0 0 0.0116311650014693 0 0.00426102055822799 0.0109447819938267
0 0 0 0.00190143375929469 0 0 0 0 0 0 0 0 0 0 0 0.001394008910697 0 0 0 0 0 0 0 0 0 0 0 0 0 0.00491273700214954 0.00191946308032408 0 0 0 0 0 0 0.0174047073882106 0 0 0 0 0 0 0 0 0 0 0 0 0 0 0 0 0 0 0 0 0 0 0 0 0 0 0 0 0 0 0 0 0 0 0 0 0 0 0 0 0 0 0.00191104810439722 0 0 0 0 0 0.00483004629956546 0 0 0 0 0 0 0.0114114334284542 0.00901818481586197 0 0 0 0 0 0.0257513352590142 0.00433715876608354 0 0 0 0 0 0 0 0 0 0 0 0 0 0 0 0 0 0 0 0 0 0 0 0 0 0 0 0 0.020046920699284 0 0 0.0126963086790317 0 0 0 0 0.0014366044007907 0.0593043258411686 0 0.0103743549952675 0 0 0.273713789625363 0.115064145873328 0 0.00574126105696786 0.00971377559562899 0.0857955762375589 0 0.0457599591970344 0 0.0467740150301887 0.00979515148621712 0 0 0 0 0 0 0 0 0 0 0 0 0 0 0 0 0 0 0 0 0 0 0 0 0 0 0 0 0 0 0 0 0 0 0 0 0 0 0 0 0 0 0 0 0 0 0 0 0 0 0 0 0 0 0 0 0 0 0 0 0 0 0 0 0 0 0 0 0 0 0 0 0 0 0 0 0 0 0 0 0 0 0 0 0 0 0 0 0 0 0 0 0 0 0 0 0 0 0 0 0.102564376934523 0 0 0 0 0 0 0 0 0 0 0 0 0 0 0 0 0 0 0 0 0 0 0 0 0 0 0 0 0 0 0 0 0 0 0 0 0 0 0 0 0.00167478625862869 0.0564917939452845 0.0218123661907675 0 0 0 0.00185953563115626 0 0 0 0 0 0.00553230781645122 0.00471053907656782 0.00237512957818416 0 0.00417822425299296 0.00934731569731242 0.0084458790862495 0
0 0 0 0 0 0 0 0 0 0 0 0 0 0 0 0 0 0 0 0 0 0 0 0 0 0 0 0 0 0 0 0 0.0808226533003655 0 0 0 0 0 0 0 0 0 0 0 0 0 0 0 0 0 0 0 0 0 0 0 0 0 0 0 0 0 0 0 0 0 0 0 0 0 0 0 0 0 0 0 0 0 0 0 0 0 0 0 0 0 0 0 0 0.0129246857876555 0.0115811540441882 0 0.0101620548866609 0 0 0 0 0 0 0 0.0847386058948416 0.16531657041875 0.0112988577789981 0.211468922289494 0 0 0 0 0 0 0 0 0 0 0 0 0 0 0 0 0 0 0 0 0 0 0 0 0 0 0 0 0 0 0 0 0 0 0 0 0 0.0352868541991344 0 0.0157632182308469 0 0 0 0 0 0.103155317448815 0.112019264170532 0 0.10091582681229 0.01427629922685 0 0 0 0 0 0 0 0 0 0 0 0 0 0 0 0 0 0 0 0 0 0 0 0 0 0 0 0 0 0 0 0 0 0 0 0 0 0 0 0 0 0 0 0 0 0 0 0 0 0 0 0 0 0 0 0 0 0 0 0 0 0 0 0 0 0 0 0 0 0 0 0 0 0 0 0 0 0 0 0 0 0 0 0 0 0 0 0 0 0 0 0 0 0 0 0 0 0 0 0 0 0.0152111591027611 0 0 0 0 0 0 0 0 0 0 0 0 0 0 0 0 0 0 0 0 0 0 0 0 0 0 0 0 0 0 0 0 0 0 0 0 0 0 0 0 0 0.00629359293070482 0.0087649634771128 0 0 0 0 0 0 0 0 0 0 0 0 0 0 0 0 0
0 0 0 0 0 0 0 0 0 0 0 0 0 0 0 0 0 0 0 0 0 0 0 0 0 0 0 0 0 0 0 0.0211254108259311 0.0389621815241979 0 0.0572963431548073 0 0 0 0 0 0 0 0 0 0 0 0 0 0 0 0 0 0 0 0 0 0 0 0 0 0 0 0 0 0 0 0 0 0 0 0 0 0 0 0.0062926295838056 0 0 0 0 0 0 0 0 0 0 0 0 0 0.00325278377655208 0.0313996354071607 0.0325648068793002 0 0.0455200947764424 0 0.0604766582363613 0 0 0 0 0 0.0524431707796657 0.219990933645666 0.0120734642366707 0.151202635815727 0 0 0 0 0 0 0 0 0 0 0 0 0 0 0 0 0 0 0 0 0 0 0 0 0 0 0 0 0 0 0 0 0 0 0 0 0 0.0356368518749891 0 0.0220919111676937 0 0 0 0 0 0.0947422184418575 0 0.101147421577911 0 0.00810785675248072 0 0 0 0 0 0 0 0 0 0 0 0 0 0 0 0 0 0 0 0 0 0 0 0 0 0 0 0 0 0 0 0 0 0 0 0 0 0 0 0 0 0 0 0 0 0 0 0 0 0 0 0 0 0 0 0 0 0 0 0 0 0 0 0 0 0 0 0 0 0 0 0 0 0 0 0 0 0 0 0 0 0 0 0 0 0 0 0 0 0 0 0 0 0 0 0 0 0 0 0 0 0.00567299154278016 0 0 0 0 0 0 0 0 0 0 0 0 0 0 0 0 0 0 0 0 0 0 0 0 0 0 0 0 0 0 0 0 0 0 0 0 0 0 0 0 0 0 0 0 0 0 0 0 0 0 0 0 0 0 0 0 0 0 0 0
0 0 0 0 0 0 0 0 0 0 0 0 0 0 0 0 0 0 0 0 0 0 0 0 0 0 0 0 0 0 0 0 0.244551106737427 0.103053966273237 0.0241985769502405 0 0 0 0 0 0 0 0 0 0 0 0 0 0 0 0 0 0 0 0.0294196190790619 0 0 0 0 0 0 0 0 0 0 0 0 0 0 0 0 0 0 0 0 0.00218291291196608 0 0 0 0 0 0 0 0 0 0 0 0 0 0 0 0 0 0 0 0 0 0 0 0 0.0354785252132893 0.0297162592308192 0 0.0159941546573323 0 0 0 0 0 0 0 0 0 0 0 0 0 0 0 0 0 0 0 0 0 0 0 0 0 0 0 0 0 0 0 0 0 0 0 0.00609369462909017 0 0 0 0 0.0266558231761221 0.0445803385927059 0 0 0 0 0.121208499655868 0.015112523167396 0.00856311686531138 0 0 0 0 0 0 0 0 0 0 0 0 0 0 0 0 0 0 0 0 0 0 0 0 0 0 0 0 0 0 0 0 0 0.0113980663042003 0 0 0 0 0 0 0 0 0 0 0 0 0 0 0 0 0 0 0 0 0 0 0 0 0 0 0 0 0 0 0 0 0 0 0 0 0 0 0 0 0 0 0 0 0 0 0 0 0.00156373201212831 0 0 0 0 0 0 0 0 0 0 0 0 0 0 0.012355596198925 0 0.00612876642010803 0 0 0.169402422289326 0 0 0 0 0 0 0 0 0 0 0 0 0 0 0 0 0 0 0 0 0 0 0 0 0 0 0 0 0 0 0 0 0 0 0 0 0 0 0 0 0 0.0056814494910645 0 0 0 0 0 0 0 0 0.00786099970518047 0 0 0.00698084207304663 0.0512001420960131 0 0 0 0 0.0206188662701411
0 0 0 0.00525148802750319 0 0 0 0 0 0 0 0 0 0 0 0 0 0 0 0 0 0 0 0 0 0 0 0 0 0 0 0 0 0 0 0 0 0.0117324381184595 0 0 0 0 0 0 0 0 0 0 0 0 0 0 0 0 0.0124898293594212 0 0 0 0.0130616528722622 0 0 0 0 0 0 0 0 0 0 0 0 0 0 0.00671973463882908 0 0 0 0 0 0 0 0 0 0 0 0 0 0 0 0 0 0 0 0.00795536370132276 0 0 0 0 0 0 0 0 0 0 0 0 0 0 0 0 0 0 0 0 0 0 0 0 0 0 0 0 0 0 0 0 0 0 0 0 0 0 0 0 0 0 0 0 0 0.041693542289844 0.0353837415443919 0 0.101055287424252 0.0153650819917095 0.0163887707996638 0 0.364031604314817 0.0671052759393168 0.0406860392621198 0 0.0153533512125568 0 0 0 0 0.245726798503531 0 0 0 0 0 0 0 0 0 0 0 0 0 0 0 0 0 0 0 0 0 0 0 0 0 0 0 0 0 0 0 0 0 0 0 0 0 0 0 0 0 0 0 0 0 0 0 0 0 0 0 0 0 0 0 0 0 0 0 0 0 0 0 0 0 0 0 0 0 0 0 0 0 0 0 0 0 0 0 0 0 0 0 0 0 0 0 0 0 0 0 0 0 0 0 0 0 0 0 0 0 0 0 0 0 0 0 0 0 0 0 0 0 0 0 0 0 0 0 0 0 0 0 0 0 0 0 0 0 0 0 0 0 0 0 0 0 0 0 0 0 0 0 0 0 0 0 0 0 0 0 0 0 0 0 0 0 0 0 0
0 0 0 0 0 0 0 0 0 0 0 0 0 0 0 0 0 0 0 0 0 0 0 0 0 0 0 0 0 0 0 0 0 0 0 0 0 0.0216046725024836 0 0 0 0 0 0 0 0 0 0 0 0 0 0 0 0 0 0 0 0 0.028272008185483 0 0 0 0 0 0 0 0 0 0 0 0 0 0 0 0 0 0 0 0 0 0 0 0 0 0 0 0 0 0 0 0 0 0 0.00942784876449058 0 0 0 0 0 0 0 0 0 0 0 0 0 0 0 0 0 0 0 0 0 0 0 0 0 0 0 0 0 0 0 0 0 0.0167917125242998 0 0 0 0 0 0 0 0 0 0 0.00249829771208878 0.0353463344999697 0.0311811159208524 0 0 0 0 0 0.191634055483052 0 0 0 0 0 0 0 0.66324395440728 0 0 0 0 0 0 0 0 0 0 0 0 0 0 0 0 0 0 0 0 0 0 0 0 0 0 0 0 0 0 0 0 0 0 0 0 0 0 0 0 0 0 0 0 0 0 0 0 0 0 0 0 0 0 0 0 0 0 0 0 0 0 0 0 0 0 0 0 0 0 0 0 0 0 0 0 0 0 0 0 0 0 0 0 0 0 0 0 0 0 0 0 0 0 0 0 0 0 0 0 0 0 0 0 0 0 0 0 0 0 0 0 0 0 0 0 0 0 0 0 0 0 0 0 0 0 0 0 0 0 0 0 0 0 0 0 0 0 0 0 0 0 0 0 0 0 0 0 0 0 0 0 0 0 0 0 0 0 0 0 0
0 0 0 0 0 0 0 0 0 0 0 0 0 0 0 0 0 0 0 0 0 0 0 0 0 0 0 0 0 0 0 0 0 0 0 0 0 0 0 0 0 0 0 0 0 0 0 0 0 0 0 0 0 0 0 0 0 0 0 0 0 0 0 0 0 0 0 0 0 0 0 0 0 0 0 0 0 0 0 0 0 0 0 0 0 0 0 0 0 0 0 0 0 0 0 0 0 0 0 0 0 0 0 0 0 0 0 0 0 0 0 0 0 0 0 0 0 0 0 0 0 0 0 0 0 0 0 0 0 0 0 0 0 0 0 0 0 0 0 0 0 0 0 0 0 0 0 0 0 0 0 0 0 0 0 0 0 0.284597168507825 0.0644921685339895 0 0 0.0846970414138322 0.0308282972658864 0 0.234080507391603 0.041011238114962 0 0 0 0 0 0 0 0 0 0.0206098754167892 0.119217218175611 0 0 0 0 0 0 0 0 0 0 0 0 0 0 0 0 0 0 0 0 0 0 0 0 0 0 0 0 0 0 0 0 0 0 0 0 0 0 0 0 0 0 0 0 0 0 0 0 0 0 0 0 0 0 0 0 0 0 0 0 0 0 0 0 0 0 0 0 0 0 0 0 0 0 0 0 0 0 0 0 0 0 0 0 0 0 0 0 0 0 0 0 0 0 0 0 0 0 0 0 0 0 0 0 0 0 0 0 0.0310619860888851 0 0 0.0894044990906172 0 0 0 0 0 0 0 0 0 0 0 0 0 0 0 0 0 0 0 0 0 0 0 0 0 0 0
0 0 0 0 0 0 0 0 0 0 0 0 0 0 0 0 0 0 0 0 0 0 0 0 0 0 0 0 0 0 0 0 0 0 0 0 0 0 0 0 0 0 0 0 0 0 0 0 0 0 0 0 0 0 0 0 0 0 0 0 0 0 0 0 0 0 0 0 0 0 0 0 0 0 0 0 0 0 0 0 0 0 0 0 0 0 0 0 0 0 0 0 0 0 0 0 0 0 0 0 0 0 0 0 0 0 0 0 0 0 0 0 0 0 0 0 0 0 0 0 0 0 0 0 0 0 0 0 0 0 0 0 0 0 0 0 0 0 0 0 0 0 0 0 0 0 0 0 0 0 0 0 0 0 0 0 0.119409056867855 0 0.0320998394394746 0 0 0.186959452363025 0.0358797960853126 0 0.161966465423177 0.0149639935167571 0 0 0 0 0 0 0 0 0 0.221556166994007 0.025555666559428 0.00467693931756641 0.0270605501189874 0 0 0.0364188147856543 0.0321445936248901 0 0 0 0 0 0 0 0 0 0 0 0 0 0 0 0 0 0 0 0 0 0 0 0 0 0 0 0 0 0 0 0 0 0 0 0 0 0 0 0 0 0 0 0 0 0 0 0 0 0 0 0 0 0 0 0 0 0.00719245567503278 0 0 0 0.00341398273778705 0 0 0 0 0.00317618650040354 0 0 0 0 0 0 0 0 0 0 0 0 0 0 0 0 0 0 0 0 0 0 0 0 0 0 0 0 0 0 0 0 0.00841166204874169 0 0 0.00468490448634124 0.0174737772395043 0.0253489548096804 0.0142323321919512 0 0 0.0173744092144229 0 0 0 0 0 0 0 0 0 0 0 0 0 0 0 0 0 0 0 0 0 0 0 0
0 0 0 0 0 0 0 0 0 0 0 0 0 0 0 0 0 0 0 0 0 0 0 0 0 0 0 0 0 0 0 0 0 0 0 0 0 0 0 0 0 0 0 0 0 0 0 0 0 0 0 0 0 0 0 0 0 0 0 0 0 0 0 0 0 0 0 0 0 0 0 0 0 0 0 0 0 0 0 0 0 0 0 0 0 0 0 0 0 0 0 0 0 0 0 0 0 0 0 0 0 0 0 0 0 0 0 0 0 0 0 0 0 0 0 0 0 0 0 0 0 0 0 0 0 0 0 0 0 0 0 0 0 0 0 0 0 0 0 0 0 0 0 0 0 0 0 0 0 0 0 0 0 0 0 0 0.0338270327281191 0.0401285151624912 0 0 0 0.183863088868777 0 0.0278101609379988 0.556560963594356 0.0427594429403603 0 0 0 0 0 0 0 0 0 0.0601774690798725 0 0 0 0 0 0 0.0548733266880254 0 0 0 0 0 0 0 0 0 0 0 0 0 0 0 0 0 0 0 0 0 0 0 0 0 0 0 0 0 0 0 0 0 0 0 0 0 0 0 0 0 0 0 0 0 0 0 0 0 0 0 0 0 0 0 0 0 0 0 0 0 0 0 0 0 0 0 0 0 0 0 0 0 0 0 0 0 0 0 0 0 0 0 0 0 0 0 0 0 0 0 0 0 0 0 0 0 0 0 0 0 0 0 0 0 0 0 0 0 0 0 0 0 0 0 0 0 0 0 0 0 0 0 0 0 0 0 0 0 0 0 0 0
0 0 0 0 0 0 0 0 0 0 0 0 0 0 0 0 0 0 0 0 0 0 0 0 0 0 0 0 0 0 0 0 0 0 0 0 0 0 0 0 0 0 0 0 0 0 0 0 0 0 0 0 0 0 0 0 0 0 0 0 0 0 0 0 0 0 0 0 0 0 0 0 0 0 0 0 0 0 0 0 0 0 0 0 0 0 0 0 0 0 0 0 0 0 0 0 0 0 0 0 0 0 0 0 0 0 0 0 0 0 0 0 0 0 0 0 0 0 0 0 0 0 0 0 0 0 0 0 0 0 0 0 0 0 0 0 0 0 0 0 0 0 0 0 0 0 0 0 0 0 0 0 0 0 0 0 0 0 0 0 0 0 0 0 0 0 0 0 0 0 0 0 0 0 0 0.641560736462582 0 0 0 0 0 0 0 0 0 0 0 0 0 0 0 0 0 0 0 0 0 0 0 0 0 0 0 0 0 0 0 0 0 0 0 0 0 0 0 0 0 0 0 0 0 0 0 0 0 0 0 0 0 0 0 0 0 0 0 0 0 0 0 0 0 0 0 0 0 0 0 0 0 0 0 0 0 0 0 0 0 0 0 0 0 0 0 0 0 0 0 0 0 0 0 0 0 0 0 0 0 0 0 0 0 0 0 0 0.138272781341644 0 0 0.220166482195773 0 0 0 0 0 0 0 0 0 0 0 0 0 0 0 0 0 0 0 0 0 0 0 0 0 0 0 0
0 0 0 0 0 0 0 0 0 0 0 0 0 0 0 0 0 0 0 0 0 0 0 0 0 0 0 0 0 0 0 0 0 0 0 0 0 0 0 0 0 0 0 0 0 0 0 0 0 0 0 0 0 0 0 0 0 0 0 0 0 0 0 0 0 0 0 0 0 0 0 0 0 0 0 0 0 0 0 0 0 0 0 0 0 0 0 0 0 0 0 0 0 0 0 0 0 0 0 0 0 0 0 0 0 0 0 0 0 0 0 0 0 0 0 0 0 0 0 0 0 0 0 0 0 0 0 0 0 0 0 0 0 0 0 0 0 0 0 0 0 0 0 0 0 0 0 0 0 0 0 0 0 0 0 0 0 0 0 0 0 0.0195338512158934 0 0 0 0 0 0 0 0 0 0 0 0 0 0 0 0 0 0 0 0 0 0 0 0 0 0 0 0 0 0 0 0 0 0 0.0910284538528991 0 0 0 0 0 0 0 0 0 0 0 0 0 0 0 0 0 0 0 0 0 0 0 0 0 0 0 0 0 0 0 0 0 0 0 0 0 0 0 0 0 0 0 0 0 0 0 0 0 0 0 0 0 0 0 0 0 0 0 0 0 0 0 0 0 0 0 0 0 0 0 0 0 0 0 0 0 0 0 0 0 0 0 0 0 0 0 0.182418206922896 0.233311038646527 0 0.208123793359421 0.265584656002364 0 0 0 0 0 0 0 0 0 0 0 0 0 0 0 0 0 0 0 0 0 0 0 0 0 0 0
0 0 0 0 0 0 0 0 0 0 0 0 0 0 0 0 0 0 0 0 0 0 0 0 0 0 0.000933369070060516 0.00227327990776787 0 0 0 0 0 0 0 0 0 0 0 0 0 0 0 0 0 0 0 0 0 0 0 0 0 0.00543022919365305 0 0 0 0 0 0 0 0 0 0 0.00219079277152957 0 0 0 0 0 0 0 0 0 0 0 0 0 0 0 0 0 0 0 0 0 0 0 0 0 0 0 0 0 0 0 0 0 0 0 0 0 0 0 0 0 0 0 0 0 0 0 0 0 0 0 0 0 0 0 0 0 0 0.00103739458980878 0 0 0 0 0 0.000334125689929886 0 0 0 0 0 0 0 0 0 0 0 0 0 0 0 0 0 0 0 0 0 0 0 0 0 0 0.00652731630026892 0.0343405425357585 0.0270149424491958 0 0.000973852722307864 0 0.0173850107555866 0.0712083945152118 0.218491275952365 0.0608216571642755 0 0 0 0 0 0 0 0 0 0.0304485852481714 0.00737552561251641 0.00371810896901773 0.0570016942682353 0.0062213928880684 0 0.0599894959132871 0.227031168161985 0 0 0 0 0 0 0 0 0.00285887064031337 0 0 0 0 0 0 0 0 0 0 0 0 0.00100719131759704 0 0 0 0 0 0 0 0 0 0 0 0.00948917380426191 0.0514221572438198 0 0 0 0 0.00362955867122723 0 0 0 0 0 0 0 0 0 0 0.000551237389985584 0 0 0 0 0 0 0 0 0.00785384399026903 0 0.000687532772127523 0 0 0 0 0.014016856711869 0 0 0.000396758833707825 0 0 0 0 0 0 0 0 0 0 0 0 0 0 0 0.00249945823095045 0 0 0 0 0 0 0 0 0 0 0 0 0 0.00527351258648306 0.00184764486856203 0 0.00455475640920537 0.00284726418959654 0.00813517466652492 0.00879361865448494 0.00730100203835872 0 0.0164175911342315 0 0.0028123101306473 0.00299730067124182 0 0 0 0 0 0 0 0 0 0 0 0.00385903036553403 0 0 0 0 0 0 0 0 0
0 0 0 0 0 0 0 0 0 0 0 0 0 0 0 0 0 0 0 0 0 0 0 0 0 0 0 0 0 0 0 0 0 0 0 0 0 0 0 0 0 0 0 0 0 0 0 0 0 0 0 0 0 0 0 0 0 0 0 0 0 0 0 0 0 0 0 0 0 0 0 0 0 0 0 0 0 0 0 0 0 0 0 0 0 0 0 0 0 0 0 0 0 0 0 0 0 0 0 0 0 0 0 0 0 0 0 0 0 0 0 0 0 0 0 0 0 0 0 0 0 0 0 0 0 0 0 0 0 0 0 0 0 0 0 0 0 0 0 0 0 0 0 0 0 0 0 0 0 0 0 0 0 0 0 0 0.0560663343036779 0.155523455509481 0 0 0 0.410261883691281 0 0 0 0 0 0 0 0 0 0 0 0 0 0 0 0 0.037672947697203 0 0.0680805487973231 0.044230945438734 0.168539061838322 0 0 0 0 0 0 0 0 0 0 0 0 0 0 0 0 0 0 0 0 0 0 0 0 0 0 0 0 0 0 0 0 0 0 0 0 0 0 0 0 0 0 0 0 0 0 0 0 0 0 0 0 0 0 0 0 0 0 0 0 0 0 0 0 0 0 0 0 0 0 0 0 0 0 0 0 0 0 0 0 0 0 0 0 0 0 0 0 0 0 0 0 0 0 0 0 0 0 0 0 0 0 0 0 0 0.0280918417791171 0 0 0.0315329809448615 0 0 0 0 0 0 0 0 0 0 0 0 0 0 0 0 0 0 0 0 0 0 0 0
0 0 0 0 0 0 0 0 0 0 0 0 0 0 0 0 0 0 0 0 0 0 0 0 0 0 0.00242894799464563 0.00700532121349748 0 0 0 0 0 0 0 0 0 0 0 0 0 0 0 0 0 0 0 0 0 0 0 0 0 0 0 0 0 0 0 0 0 0 0 0 0 0 0 0 0 0 0 0 0 0 0 0 0 0 0 0 0 0 0 0 0 0 0 0 0 0 0 0 0 0 0 0 0 0 0 0 0 0 0 0 0 0 0 0 0 0 0 0 0 0 0 0 0 0 0 0 0 0 0 0.00362787545060049 0 0 0 0 0 0 0 0 0 0 0 0 0 0 0 0 0 0 0 0 0 0 0 0 0 0 0 0 0 0 0 0 0 0 0.0135088277087181 0 0 0.235415936974812 0 0 0.486504410842013 0.0105926154177967 0 0 0 0 0 0 0 0 0 0.0117547288389573 0 0 0 0 0 0 0.0506918642309487 0 0 0 0 0 0 0 0 0.00305376721431017 0 0 0 0.00225752236592228 0 0 0 0 0 0 0 0 0 0 0 0 0 0 0 0 0 0 0 0 0 0 0 0 0 0 0 0 0 0 0 0 0 0 0 0 0 0 0 0 0 0 0 0 0 0 0.00337128903690632 0 0 0 0 0 0 0.00668959558986645 0 0 0 0 0 0 0 0 0 0 0 0 0 0 0 0 0 0 0 0 0 0.00627781188971239 0 0 0 0 0 0.0128067362550133 0 0.101874213622722 0.0365148656047636 0 0 0 0 0 0 0 0 0 0 0 0 0 0 0 0 0 0 0 0 0 0 0 0 0 0.00562366974879368 0 0 0 0 0 0 0 0 0
0 0 0 0 0 0 0 0 0 0 0 0 0 0 0 0 0 0 0 0 0 0 0 0 0 0 0 0 0 0 0 0 0 0 0 0 0 0 0 0 0 0 0 0 0 0 0 0 0 0 0 0 0 0 0 0 0 0 0 0 0 0 0 0 0 0 0 0 0 0 0 0 0 0 0 0 0 0 0 0 0 0 0 0 0 0 0 0 0 0 0 0 0 0 0 0 0 0 0 0 0 0 0 0 0 0 0 0 0 0 0 0 0 0 0 0 0 0 0 0 0 0 0 0 0 0 0 0 0 0 0 0 0 0 0 0 0 0 0 0 0 0 0 0 0 0 0 0 0 0 0 0 0 0 0 0 0.0240806856719353 0.0397120228928698 0.109158967099487 0 0 0.291656245917542 0 0.196435192516971 0 0.0539264707790694 0 0 0 0 0 0 0 0 0 0.107232526046327 0.0126153878247478 0.00464632345626567 0.00665145348949571 0.00727842761995186 0 0 0.110495261272105 0 0 0 0 0 0 0 0 0 0 0 0 0.00101279620876019 0 0 0 0 0 0 0 0 0 0 0 0 0 0.00325353878566565 0 0 0 0 0 0 0 0.00609437254989018 0 0 0 0 0.00158861985970853 0 0 0 0 0 0 0 0 0 0 0 0 0 0 0 0 0 0 0 0 0 0 0 0 0 0 0 0 0 0 0 0 0 0 0 0 0 0 0 0 0 0 0 0 0 0 0 0 0.00900383113785291 0 0 0 0 0 0 0 0.0132595682086464 0 0 0 0 0 0 0 0 0 0.00189830866270756 0 0 0 0 0 0 0 0 0 0 0 0 0 0 0 0 0 0 0 0 0 0 0 0 0 0
0 0 0 0 0 0 0 0 0 0 0 0 0 0 0 0 0 0 0 0 0 0 0 0 0 0 0 0 0 0 0 0 0 0 0 0 0 0 0 0 0 0 0 0 0 0 0 0 0 0 0 0 0 0 0 0 0 0 0 0 0 0 0 0 0 0 0 0 0 0 0 0 0 0 0 0 0 0 0 0 0 0 0 0 0 0 0 0 0 0 0 0 0 0 0 0 0 0 0 0 0 0 0 0 0 0 0 0 0 0 0 0 0 0 0 0 0 0 0 0 0 0 0 0 0 0 0 0 0 0 0 0 0 0 0 0 0 0 0 0 0 0 0 0 0 0 0 0 0 0 0 0 0 0 0 0 0.0143814686812835 0.0125066552139543 0.0285874537161852 0 0 0.27675290605618 0 0.0145791592553089 0.183822538528406 0 0 0 0 0 0 0 0 0 0 0.0141667531246617 0.0230340820378199 0.00613324780826197 0 0.0116317448476228 0 0 0.293144537302161 0 0 0 0.00618777590363732 0 0 0 0 0 0 0 0 0 0 0 0 0 0 0 0 0 0 0 0 0 0 0 0 0 0 0 0 0 0.0051459421541943 0 0 0 0 0 0 0 0 0 0 0 0 0 0 0 0 0 0 0 0 0 0 0 0 0 0 0 0 0 0 0 0 0 0 0 0 0 0 0.00737450300901791 0 0 0 0 0 0 0 0 0 0 0 0 0 0 0 0 0 0 0 0 0 0 0 0 0 0 0 0 0 0.00498814914000798 0 0 0.0562813768878824 0 0 0 0 0 0.0273388954271299 0 0 0.00244488015148821 0 0 0 0 0.00868049743736753 0 0 0 0 0 0 0 0 0 0 0 0.00281743331742927 0
0 0 0 0 0 0 0 0 0 0 0 0 0.0120640932664319 0 0 0 0 0 0 0 0 0 0 0 0 0 0.0101709705092683 0 0 0 0 0 0 0 0 0 0 0 0 0 0 0 0 0 0 0 0 0 0 0 0 0 0 0 0 0.00126585380148976 0 0 0 0 0 0 0 0 0 0 0 0 0 0 0 0 0 0 0 0 0 0 0 0 0 0 0 0 0 0 0 0 0 0 0 0 0 0 0 0 0 0 0 0 0 0 0 0 0 0 0 0 0 0 0 0 0 0 0.0131062878441251 0 0.0215380787906676 0.0619743540743035 0.014784717618673 0.0464129740475901 0.0175417320456346 0 0 0 0 0 0 0 0 0 0 0 0 0 0 0 0 0 0 0 0 0 0 0 0 0 0 0 0 0 0 0 0 0 0 0 0 0 0 0 0 0 0 0 0 0 0 0 0.00223371420369832 0 0.00531606503876667 0 0.00409246355436656 0 0 0 0 0 0 0 0 0 0 0 0 0.0394733861857419 0.00673045292611777 0.0284342854297967 0 0 0 0 0 0 0 0.00113316123194763 0 0.00122769104960747 0.00164794248614921 0 0 0 0 0 0 0.247214358163287 0 0 0 0 0 0 0 0 0 0 0 0 0 0 0 0 0 0 0 0 0 0 0.00145654193390478 0 0 0 0 0 0 0 0 0 0 0 0 0 0 0 0 0 0 0 0 0 0 0 0 0 0 0 0 0 0.00449656334262321 0.00320429055758825 0.0971591140771601 0.26310098054365 0.0555411404649851 0 0 0.0181178654196396 0 0.0136487274960096 0 0 0 0 0 0 0 0 0 0 0 0 0 0.0034235083156015 0 0 0 0 0 0 0 0 0 0 0 0 0 0 0 0 0 0 0 0 0 0 0 0 0 0 0 0.00168733812422863 0 0 0 0.00180134745694678 0 0
0 0 0 0 0 0 0 0 0 0 0 0 0 0 0 0 0 0 0 0 0 0 0.0238811637451957 0 0.00756826087474618 0 0 0 0 0 0 0 0 0 0 0 0 0 0 0 0 0 0 0.00402374981550007 0.017526704982763 0 0 0 0 0 0 0 0 0.00409600653581121 0 0 0 0 0 0 0 0 0 0 0.00389799491840704 0.00857966601268217 0.00637311228362806 0 0 0 0 0 0 0 0.00543200866760901 0 0 0 0 0 0 0 0 0 0 0 0 0 0 0 0 0 0 0 0 0 0 0 0 0 0 0 0 0 0 0 0 0 0 0 0 0 0 0 0 0 0 0 0 0 0 0 0 0 0 0 0 0 0.185330564692115 0 0 0 0 0 0 0 0 0 0 0 0 0 0 0 0 0 0 0 0 0 0 0 0 0 0 0 0 0 0 0 0 0 0 0 0 0 0 0 0.164991696757979 0.21050410723099 0.074629463972253 0.0136873723027184 0.103997252447998 0 0 0 0 0 0 0 0 0 0 0 0 0 0 0 0.0522764944591702 0 0 0 0 0 0 0 0 0 0 0 0 0 0.0172254251632463 0 0 0 0 0 0 0 0 0 0 0 0 0 0 0.0071964802423504 0 0 0 0.0673190311752866 0 0 0 0 0 0 0 0 0 0 0 0 0 0 0 0 0 0 0 0 0 0 0 0 0 0 0 0 0 0 0 0 0 0 0 0 0 0 0 0 0 0 0 0 0 0 0 0 0 0 0 0 0 0 0 0 0 0 0 0.0214634437195508 0 0 0 0 0 0 0 0 0 0 0 0 0 0 0 0 0 0 0 0 0 0 0 0 0 0 0 0 0 0 0 0 0 0
0 0 0 0 0 0 0 0 0 0 0 0 0 0 0 0 0 0 0 0 0 0 0.0107912786419763 0 0 0 0 0 0 0 0 0 0 0 0 0 0 0 0 0 0 0 0 0 0 0 0 0 0 0 0 0 0 0 0 0 0 0 0 0 0 0 0 0 0 0.00226008611850492 0.00263477954478982 0 0 0 0 0 0 0 0 0 0 0 0 0 0 0 0 0 0 0 0 0 0 0 0 0 0 0 0 0 0 0 0 0 0 0 0 0 0 0 0 0 0 0 0 0 0 0 0 0 0 0 0 0 0 0 0 0 0 0 0 0 0.012117268625936 0 0 0 0 0 0 0 0 0 0 0 0 0 0 0 0 0 0 0 0 0 0 0 0 0 0 0 0 0 0 0 0 0 0 0 0 0 0.00669149579389493 0.167708717536671 0 0.0820971280194388 0.223804860310525 0 0.0613557750893969 0 0 0 0 0 0 0 0 0 0 0 0 0.109519257645788 0 0.0610933535742146 0 0.0486888411615087 0 0 0 0 0 0 0 0 0 0.00341380500455198 0 0 0 0 0 0 0 0 0 0 0 0 0 0 0 0 0 0.0052456498392485 0 0 0 0.00508890884098341 0 0 0 0 0 0 0 0 0 0 0 0 0 0 0.00825507511369658 0 0 0 0 0 0 0 0 0 0 0 0 0 0 0 0 0 0 0 0 0 0 0 0 0 0.0722266711971492 0 0 0 0 0 0 0 0 0 0 0 0 0 0 0 0 0 0 0.107626393958831 0 0 0 0 0 0 0 0 0 0 0 0 0 0 0 0 0 0 0 0 0 0 0 0 0 0 0 0 0 0 0 0 0 0.00938065398289443
0 0 0 0 0 0 0 0 0 0 0 0 0 0 0 0 0 0 0 0 0 0 0 0 0.0142371151491261 0 0 0 0 0 0 0 0 0 0 0 0 0 0 0 0 0 0 0 0.00956095724971132 0 0 0 0 0 0 0 0 0 0 0 0 0 0 0 0 0 0 0 0 0 0 0 0 0 0 0 0 0 0 0 0 0 0 0 0 0 0 0 0 0 0 0 0 0 0 0 0 0 0 0 0 0 0 0 0 0 0 0 0 0 0 0 0 0 0 0 0 0 0 0 0 0 0 0 0 0 0 0 0 0 0 0 0 0 0 0 0 0 0 0 0 0 0 0 0 0 0 0 0 0 0 0 0 0 0 0 0 0 0 0 0 0 0 0 0 0 0 0 0 0 0 0.357492831897144 0.137164327862376 0 0.246237820353077 0 0.0251860877066778 0 0 0 0 0 0 0 0 0 0 0 0 0 0 0 0 0 0 0 0 0 0 0 0 0 0 0 0 0 0 0 0 0 0 0 0 0 0 0 0 0 0 0 0 0 0 0 0 0.210120859781889 0 0 0 0 0 0 0 0 0 0 0 0 0 0 0 0 0 0 0 0 0 0 0 0 0 0 0 0 0 0 0 0 0 0 0 0 0 0 0 0 0 0 0 0 0 0 0 0 0 0 0 0 0 0 0 0 0 0 0 0 0 0 0 0 0 0 0 0 0 0 0 0 0 0 0 0 0 0 0 0 0 0 0 0 0 0 0 0 0 0 0 0 0 0
0 0 0 0 0 0 0 0 0 0 0 0 0 0 0 0 0 0 0 0 0 0 0 0 0.00897742391552628 0 0 0 0 0 0 0 0 0 0 0 0 0 0.00207997893416016 0 0 0 0 0 0.0132192787902111 0.00313355951409197 0 0.0100514537553346 0 0.00462994409221753 0 0 0 0 0 0 0 0 0 0 0 0 0 0.00705036274000725 0 0 0 0 0 0 0 0 0 0 0.00913118154156573 0 0 0 0 0 0 0 0 0 0 0 0 0 0 0 0 0 0 0 0 0 0 0 0 0 0 0 0 0 0 0 0 0 0 0 0 0 0 0 0 0 0 0 0 0 0 0 0 0 0 0 0 0 0 0 0 0 0 0 0 0 0 0 0 0 0 0 0 0 0 0 0 0 0 0 0 0 0 0 0 0 0 0 0 0 0 0 0 0 0 0 0.00860371350250867 0.0409830166542836 0.120912044546028 0.0796235605650545 0 0 0.0246880476910804 0 0 0 0 0 0 0 0 0 0 0 0 0.0830643150138943 0 0.048153117338203 0 0.055620712128575 0 0 0 0 0 0.00674903925035382 0 0 0 0.00826320140948867 0 0 0.0458618114657051 0 0 0 0 0 0 0 0 0 0 0 0 0 0 0 0 0 0 0.189472937007672 0 0 0 0 0 0 0 0 0 0 0 0 0 0 0.00742650286157771 0 0 0 0 0 0 0 0 0 0 0 0 0 0 0 0 0 0 0 0 0 0 0 0 0 0.0330753414832801 0 0 0 0 0 0 0 0 0 0 0 0 0 0 0 0 0 0 0.182033091319661 0 0 0 0 0 0 0 0 0 0 0 0 0 0 0 0 0 0 0 0 0 0 0 0 0 0 0 0 0 0 0 0 0 0.00719636447951886
0 0 0 0 0 0 0 0 0 0 0 0 0 0 0 0 0 0 0 0 0 0 0 0 0 0 0 0 0 0 0 0 0 0 0 0 0 0 0 0 0 0 0 0.0453153646847996 0 0.0376744181722173 0 0 0 0 0 0 0 0.0580064792319002 0 0 0 0 0 0 0 0 0 0 0.193755663743853 0.0141766416124006 0 0 0 0 0 0 0 0 0 0 0 0 0 0 0 0 0 0 0 0 0 0 0 0 0 0 0 0 0 0 0 0 0 0 0 0 0 0 0 0 0 0 0 0 0 0 0 0 0 0 0 0 0 0 0 0 0 0 0 0 0 0 0.147841715997768 0.012501083538428 0 0 0 0 0 0 0 0 0 0 0 0 0 0 0 0 0 0 0 0 0 0 0 0 0 0 0 0 0 0 0 0 0 0 0 0 0 0.0771593976755931 0 0 0 0 0 0 0 0 0 0 0.0621115782461504 0 0 0 0 0 0 0 0 0 0 0 0 0 0 0 0 0 0 0 0 0 0 0 0 0 0 0 0.0970417950670442 0.107788360473749 0 0 0 0 0 0 0 0 0 0.1066881390399 0 0 0 0 0 0 0 0 0 0 0 0 0 0 0 0 0 0 0 0 0 0 0 0 0 0 0 0 0 0 0 0 0 0 0 0 0 0 0 0 0 0 0 0 0 0 0 0 0 0 0.0399393625161971 0 0 0 0 0 0 0 0 0 0 0 0 0 0 0 0 0 0 0 0 0 0 0 0 0 0 0 0 0 0 0 0 0 0 0 0 0 0 0 0 0 0 0 0 0 0 0
0 0 0 0 0 0 0 0 0 0 0 0 0 0 0 0 0 0 0 0 0 0 0.0179644304053367 0 0 0 0.0485220108082573 0.00605966452660238 0 0 0.00428161159789089 0 0 0 0 0 0 0 0 0 0 0 0 0 0 0 0 0 0 0 0 0 0 0.0146297495555104 0 0 0 0 0 0 0 0 0 0 0.00606227199010057 0.00368316571454497 0.00432872994869722 0 0 0 0 0 0 0 0 0 0 0 0 0 0 0 0 0 0 0 0 0 0 0 0 0 0 0 0 0.00324811914322757 0 0 0 0 0 0 0 0 0 0 0 0 0.00980458713211872 0 0 0 0 0 0 0 0 0 0 0 0.0247238454241138 0 0 0 0 0 0 0 0.0991416014979775 0 0 0 0 0 0 0 0 0 0 0 0 0 0 0 0 0 0 0 0 0 0 0 0 0 0 0 0 0 0 0 0 0 0 0 0 0 0.0150325711953367 0.12961887868957 0.0752329847628034 0.0184841864959588 0.0560324409263832 0 0 0 0 0 0 0 0 0 0 0 0 0 0 0 0 0 0 0 0 0 0 0 0 0 0 0 0 0 0 0 0 0 0 0 0 0 0 0 0 0 0 0 0 0 0 0 0 0 0 0.0254253889902487 0 0 0 0 0 0 0 0 0 0 0 0 0 0 0 0 0 0 0 0 0 0 0 0 0 0 0 0 0 0 0 0 0 0 0 0 0 0 0.186824653068489 0 0.228416469760525 0 0 0 0 0 0 0 0 0 0 0 0 0 0 0 0 0 0 0.0224826383663063 0 0 0 0 0 0 0 0 0 0 0 0 0 0 0 0 0 0 0 0 0 0 0 0 0 0 0 0 0 0 0 0 0 0
0 0 0 0 0 0 0 0 0 0 0 0 0 0 0 0 0 0 0 0 0 0 0 0 0 0 0 0 0 0 0 0 0 0 0 0 0 0 0 0 0 0 0 0 0 0 0 0 0 0 0 0 0 0 0 0 0 0 0 0 0 0 0 0 0 0 0 0 0 0 0 0 0 0 0 0 0 0 0 0 0 0 0 0 0 0 0 0 0 0 0 0 0 0 0 0 0 0 0 0 0 0 0 0 0 0 0 0 0 0 0 0 0 0 0 0 0 0 0 0 0 0 0 0 0 0 0 0 0 0 0 0 0 0 0 0 0 0 0 0 0 0 0 0 0 0 0 0 0 0 0 0 0 0 0 0 0 0 0 0 0 0 0 0 0 0 0 0 0 0 0 0 0 0 0 0 0 0 0.226591219429359 0 0 0.0161493473391241 0.168629348549273 0 0 0 0 0 0 0 0 0 0 0 0 0 0 0 0 0 0 0 0 0 0 0 0.0477253833204285 0.228194160754231 0 0 0 0 0 0 0 0 0 0.197056865145455 0 0 0 0 0 0 0 0 0 0.0192228787456786 0 0 0 0 0.0964307967164505 0 0 0 0 0 0 0 0 0 0 0 0 0 0 0 0 0 0 0 0 0 0 0 0 0 0 0 0 0 0 0 0 0 0 0 0 0 0 0 0 0 0 0 0 0 0 0 0 0 0 0 0 0 0 0 0 0 0 0 0 0 0 0 0 0 0 0 0 0 0 0 0 0 0 0 0 0 0 0 0 0 0 0
0 0 0 0 0 0 0 0 0 0 0 0 0 0 0 0 0 0 0 0 0 0 0 0 0 0 0 0 0 0 0 0 0 0 0 0 0 0 0 0 0 0 0 0 0 0 0 0 0 0 0 0 0 0 0 0 0 0 0 0 0 0 0 0 0 0 0 0 0 0 0 0 0 0 0 0 0 0 0 0 0 0 0 0 0 0 0 0 0 0 0 0 0 0 0 0 0 0 0 0 0 0 0 0 0 0 0 0 0 0 0 0 0 0 0 0 0 0 0 0 0 0 0 0 0 0 0 0 0 0 0 0 0 0 0 0 0 0 0 0 0 0 0 0 0 0 0 0 0 0 0 0 0 0 0 0 0 0 0 0 0 0 0 0 0 0 0 0 0 0 0 0 0 0 0 0.265869676282212 0 0 0 0 0 0 0 0 0 0 0 0 0 0 0 0.11605645137923 0 0 0 0 0 0 0 0 0 0 0 0 0 0 0 0 0 0 0 0 0.148620291499967 0 0.264218102481778 0 0 0 0 0 0 0 0 0 0 0 0 0 0 0 0 0 0 0 0 0 0 0 0 0 0 0 0 0 0 0 0 0 0 0 0 0 0 0 0 0 0 0 0 0 0 0 0 0 0 0 0 0 0 0 0 0 0 0 0 0 0 0 0 0 0 0 0 0 0 0 0 0 0 0 0 0 0 0 0 0 0 0 0 0 0.205235478356813 0 0 0 0 0 0 0 0 0 0 0 0 0 0 0
0 0 0 0 0 0 0 0 0 0 0 0 0 0 0 0 0 0 0 0 0 0 0 0 0 0 0 0 0 0 0 0 0 0 0 0 0 0 0 0 0 0 0 0 0 0 0 0 0 0 0 0 0 0 0 0 0 0 0 0 0 0 0 0 0 0 0 0 0 0 0 0 0 0 0 0 0 0 0 0 0 0 0 0 0 0 0 0 0 0 0 0 0 0 0 0 0 0 0 0 0 0 0 0 0 0 0 0 0 0 0 0 0 0 0.00863259079554746 0 0 0 0.0084067076019502 0 0 0 0 0 0 0 0 0 0 0 0 0 0 0 0 0 0 0 0 0 0 0 0 0 0 0 0 0 0 0 0 0 0 0 0 0 0.00604379676767998 0.1548501517747 0.0336442987377296 0.0297867541376222 0 0.115860443319593 0 0.0135293214871115 0.30567324224261 0.0118468926228568 0 0 0 0 0 0 0 0 0.0374003775101125 0 0.00558686972737966 0.00478957089115694 0.021192259836684 0 0 0 0.0502202286888165 0 0 0 0 0.00252820694745963 0 0 0 0 0 0 0 0 0 0 0 0 0 0 0 0 0 0 0 0 0 0.0180354205028244 0 0 0 0 0.0359938085252008 0 0 0.00909935655252521 0.0122851494888488 0 0 0 0 0 0 0 0 0 0 0 0 0 0 0 0 0 0 0 0 0 0.0100579099884205 0 0 0 0 0 0 0 0 0 0 0 0 0 0 0 0 0 0 0 0 0 0 0 0 0 0 0 0 0 0 0.0387905682528189 0 0.00595094040823485 0 0 0.0259063699130166 0 0 0.0174336472896479 0 0 0 0 0 0 0 0 0 0.00540493365939252 0 0 0.00424471008054316 0 0 0 0 0 0 0 0.00680547224951653 0 0 0 0 0 0 0 0 0 0 0 0 0 0 0
0 0 0 0 0 0 0 0 0 0 0 0 0 0 0 0 0 0 0 0 0 0 0 0 0 0 0 0 0 0 0 0 0 0 0 0 0 0 0 0 0 0 0 0 0 0 0 0 0 0 0 0 0 0 0 0 0 0 0 0 0 0 0 0 0 0 0 0 0 0 0 0 0 0 0 0 0 0 0 0 0 0 0 0 0 0 0 0 0 0 0 0 0 0 0 0 0 0 0 0 0 0 0 0 0 0 0 0 0 0 0 0 0 0 0 0 0 0 0 0 0 0 0 0 0 0 0 0 0 0 0 0 0 0 0 0 0 0 0 0 0 0 0 0 0 0 0 0 0 0 0 0 0 0 0 0 0.146841614242594 0.0750223538407203 0 0 0 0.117879076202974 0 0 0.151045285321233 0.0809059974518884 0 0 0 0 0 0 0 0 0 0.0234662787686348 0 0.0798976695464659 0 0.16594950736617 0 0 0.0334219120955679 0 0 0 0 0 0 0 0 0 0 0 0 0 0 0 0 0 0 0 0 0 0.0168583762988272 0 0 0 0 0 0 0 0 0 0 0 0 0 0 0 0 0 0 0 0 0 0 0 0 0 0 0 0 0 0 0 0 0 0 0 0 0 0 0 0 0 0 0 0 0 0 0 0 0 0 0 0 0 0 0 0 0 0 0 0 0 0 0.0201461936560678 0 0 0 0 0 0 0 0 0 0 0 0 0 0 0 0 0 0 0 0 0 0 0 0 0 0.0218095396183659 0.0439113370648307 0 0 0 0 0 0 0 0 0 0 0 0 0 0 0 0 0 0 0.02284485852566 0 0
0 0 0 0 0 0 0 0 0 0 0 0 0 0 0 0 0 0 0 0 0 0 0 0 0 0 0 0 0 0 0 0 0 0 0 0 0 0 0 0 0 0 0 0 0 0 0 0 0 0 0 0 0 0 0 0 0 0 0 0 0 0 0 0 0 0 0 0 0 0 0 0 0 0 0 0 0 0 0 0 0 0 0 0 0 0 0 0 0 0 0 0 0 0 0 0 0 0 0 0 0 0 0 0 0 0 0 0 0 0 0 0 0 0 0 0 0 0 0 0 0 0 0 0.00460814508174247 0 0 0 0 0 0 0 0 0 0 0 0 0 0 0 0 0 0 0 0 0 0 0 0 0 0 0 0 0 0 0 0 0 0.00851203617542629 0 0 0 0.0368412294180845 0 0 0.0344892905001712 0.0133557589459327 0 0 0 0 0 0 0 0 0 0.0124721274175004 0.0495338819173149 0 0.0074957574499961 0.0669792533471533 0 0.0134982732914083 0.0159810318213047 0 0 0 0 0 0 0 0 0 0 0 0 0 0 0 0 0 0 0 0 0 0.159962269855031 0 0 0 0 0 0 0 0 0 0 0 0 0 0 0 0 0 0 0 0 0 0 0 0 0 0 0 0 0.0660639409346322 0 0 0 0 0 0 0 0 0 0 0.117827233454085 0 0 0 0 0 0 0 0 0 0 0 0 0 0 0.00504486938698961 0 0 0 0 0 0 0 0 0 0 0 0 0 0 0 0 0 0 0 0 0 0 0 0 0 0.00800005734302505 0 0 0.052252217983513 0.0100034500813755 0 0.00645193026368773 0.0108682068654831 0.0930300288368133 0.149966633546118 0 0 0.0148993355491319 0 0 0 0 0 0 0 0 0 0 0 0.00707302583856064 0 0 0 0.0347900146955189 0 0
0 0 0 0 0 0 0 0 0 0 0 0 0 0 0 0 0 0 0 0 0 0 0 0 0 0 0 0 0 0 0 0 0 0 0 0 0 0 0 0 0 0 0 0.00315256386752473 0 0.00349813127757362 0 0 0 0 0 0 0 0 0 0 0 0 0 0 0 0 0 0 0 0 0 0 0 0 0 0 0 0 0 0 0 0 0 0 0 0 0 0 0 0 0 0 0 0 0 0 0 0 0 0 0 0 0 0 0 0 0 0 0 0 0 0 0 0 0 0 0 0 0 0 0 0 0 0 0 0 0 0 0 0 0 0 0 0 0 0 0 0 0 0 0 0 0 0 0 0 0 0 0 0 0 0 0 0 0 0 0 0 0 0 0 0.0137100809704799 0 0 0 0.157228560416389 0.00440338917263437 0 0.0137443134699176 0 0 0 0 0 0 0.00618461503439888 0 0.0423859897882771 0 0.0153621809520752 0 0.00208663841247761 0 0.00412905335048553 0.0112684342434937 0.123702166766516 0.181296687112582 0 0 0 0 0 0 0 0 0.00308575585208457 0 0 0 0 0 0 0 0 0 0 0 0 0 0 0 0.019280450393122 0.00154185750413353 0 0 0 0 0 0 0 0.0119397825215694 0.199598636888505 0 0 0 0 0.00480267325436285 0 0 0 0 0 0 0 0 0 0.0366328307625558 0 0 0 0 0 0 0 0 0 0.00751232974599302 0 0 0 0 0 0 0.0112248319539972 0 0 0.000507405195415144 0 0 0 0 0 0 0 0 0 0 0 0 0 0 0 0 0 0 0 0 0 0 0 0 0 0 0 0 0 0.010132854509547 0.00275480235374689 0 0.00601040329590189 0.00430818184437865 0.00955578015020256 0.00787930895132868 0.0461522328635215 0 0.0291222338076057 0 0.00254829365194982 0.00123908842330638 0 0 0 0 0 0 0 0 0 0 0 0.00201746124194702 0 0 0 0 0 0 0 0 0
0 0 0 0 0 0 0 0 0 0 0 0 0 0 0 0 0 0 0 0 0 0 0 0 0 0 0 0 0 0 0 0 0 0 0 0 0 0 0 0 0 0 0 0 0 0 0 0 0 0 0 0 0 0 0 0 0 0 0 0 0 0 0 0 0 0 0 0 0 0 0 0 0 0 0 0 0 0 0 0 0 0 0 0 0 0 0 0 0 0 0 0 0 0 0 0 0 0 0 0 0 0 0 0 0 0 0 0 0 0 0 0 0 0 0 0 0 0 0 0 0 0 0 0 0 0 0 0 0 0 0 0 0 0 0 0 0 0 0 0 0 0 0 0 0 0 0 0 0 0 0 0 0 0 0 0 0 0 0 0 0 0.111918004444493 0 0 0.0980872856268553 0.0459857480378299 0 0 0 0 0 0 0 0 0 0 0.186786097596976 0.121601975580973 0.0269289332731355 0 0.132128767420023 0.150984238152677 0.04560906806956 0 0 0 0 0 0 0 0 0 0 0 0 0 0 0 0 0 0 0 0 0 0 0 0 0 0 0 0 0 0 0 0 0 0 0 0 0 0 0 0 0 0 0 0 0 0 0 0 0 0 0 0 0 0 0 0 0 0 0 0 0 0 0 0 0 0 0 0 0 0 0 0 0 0 0 0 0 0 0 0 0 0 0 0 0 0 0 0 0 0 0 0 0 0 0 0 0 0 0 0 0 0 0 0 0 0 0.0440580291061121 0 0.0359118526913643 0 0 0 0 0 0 0 0 0 0 0 0 0 0 0 0 0 0 0 0 0 0 0 0
0 0 0 0 0 0 0 0 0 0 0 0 0 0 0 0 0 0 0 0 0 0 0 0 0 0 0 0 0 0 0 0 0 0 0 0 0 0 0 0 0 0 0 0 0 0 0 0 0 0 0 0 0 0 0 0 0 0 0 0 0 0 0 0 0 0 0 0 0 0 0 0 0 0 0 0 0 0 0 0 0 0 0 0 0 0 0 0 0 0 0 0 0 0 0 0 0 0 0 0 0 0 0 0 0 0 0 0 0 0 0 0 0 0 0 0 0 0 0 0 0 0 0 0 0 0 0 0 0 0 0 0 0 0 0 0 0 0 0 0 0 0 0 0 0 0 0 0 0 0 0 0 0 0 0 0 0 0 0 0 0 0 0.201531443158259 0 0 0 0 0 0 0 0 0 0 0 0 0 0 0 0.285381537954739 0.513087018887002 0 0 0 0 0 0 0 0 0 0 0 0 0 0 0 0 0 0 0 0 0 0 0 0 0 0 0 0 0 0 0 0 0 0 0 0 0 0 0 0 0 0 0 0 0 0 0 0 0 0 0 0 0 0 0 0 0 0 0 0 0 0 0 0 0 0 0 0 0 0 0 0 0 0 0 0 0 0 0 0 0 0 0 0 0 0 0 0 0 0 0 0 0 0 0 0 0 0 0 0 0 0 0 0 0 0 0 0 0 0 0 0 0 0 0 0 0 0 0 0 0 0 0 0 0 0 0 0 0 0 0 0 0 0 0 0
0 0 0 0 0 0 0 0 0 0 0 0 0 0 0 0 0 0 0 0 0 0 0 0 0 0 0 0 0 0 0 0 0 0 0 0 0 0 0.00167821949664507 0 0 0 0 0 0 0 0 0 0 0 0 0 0 0 0 0 0 0 0 0 0 0.00379715317618491 0 0.00233043658803497 0 0 0 0 0 0 0 0 0 0 0 0 0 0 0 0 0 0 0 0 0 0 0 0 0 0 0 0 0 0 0 0 0 0 0 0 0 0 0 0 0 0 0 0 0 0 0 0 0 0 0 0 0 0 0 0 0 0 0 0 0 0 0 0 0 0 0 0 0 0 0 0 0 0 0 0 0 0 0 0 0 0 0 0 0 0 0 0 0 0 0 0 0 0.0218860440401156 0 0 0 0.196271367552187 0.00613227683525588 0 0 0 0 0 0 0 0 0 0 0.00358321023737795 0 0 0 0.00445705457574128 0.146728801131533 0.02746003069473 0 0 0 0 0 0 0 0 0 0 0 0.00271486022840551 0 0 0 0 0 0 0 0 0 0 0 0 0.0023244022245767 0 0 0 0 0 0 0.0136218833350248 0 0 0 0 0 0 0 0 0 0 0.0173383178580801 0 0 0 0 0 0 0 0 0 0.00373403809974155 0.000694230934079468 0 0 0 0 0 0 0 0 0.0126303337460491 0.00667074711161983 0 0 0 0 0 0.0387037500946751 0 0 0.00189985464721348 0 0 0 0 0 0 0 0 0 0 0 0 0 0 0 0 0 0 0 0 0 0 0 0 0 0 0 0 0 0.0196936250441866 0.00465004208823536 0 0.0114411055333149 0.00688523000735073 0.019343793483346 0.0183292254737489 0.18405326022038 0 0.185683198813317 0.00162931749834977 0.00631169261561434 0.00649666113863158 0 0 0 0 0 0 0 0 0 0 0 0.0178330780510328 0 0 0.00145720649500296 0 0 0 0.00153555093021818 0 0
0 0 0 0 0 0 0 0 0 0 0 0 0 0 0 0 0 0 0 0 0 0 0 0 0 0 0 0.00343878632422948 0 0 0 0 0 0 0 0 0 0 0 0 0 0 0 0.00191693680530404 0 0 0 0 0 0 0 0 0 0.00907220307595302 0 0 0 0 0 0 0 0 0 0 0.00388830962811995 0 0 0 0 0 0 0 0 0 0 0 0 0 0 0 0 0 0 0 0 0 0 0 0 0 0 0 0 0 0 0 0 0 0 0 0 0 0 0 0 0 0 0 0 0 0 0 0 0 0 0 0 0 0 0 0 0 0 0.00152293953282084 0 0 0 0 0 0.000842255911604245 0 0 0 0 0 0 0 0 0 0 0 0 0 0 0 0 0 0 0 0 0 0 0 0 0 0 0 0.0105063629002134 0.0143468156498834 0 0 0.403989629489608 0.0127086406323274 0.0272846464250642 0.147296085620805 0.114639055057562 0 0 0 0 0 0 0 0.02034948741541 0 0.0234852588742737 0.00372110802105504 0.00286997126587541 0.116958267813793 0.0045115274275505 0 0 0 0 0 0 0 0 0 0 0 0.00159034757180779 0 0 0 0 0 0 0 0 0 0 0 0 0 0 0 0.0153342538870341 0 0 0 0 0 0 0 0 0.0102706806192489 0.0266832106705332 0 0 0 0 0 0 0 0 0 0 0 0 0 0 0.00983000008604817 0.000612566764754715 0 0 0 0 0 0 0 0 0.00286498867687216 0 0 0 0 0 0 0.00369020312138335 0 0 0 0 0 0 0 0 0 0 0 0 0 0 0 0 0 0 0.00363898647020442 0 0 0 0 0 0 0 0 0 0 0 0 0 0 0 0 0 0 0 0 0 0 0 0 0 0 0 0 0 0 0 0 0 0 0 0 0 0.00213647426066009 0 0 0 0 0 0 0 0 0
0 0 0 0 0 0 0 0 0 0 0 0 0 0 0 0 0 0 0 0 0 0 0 0 0 0 0 0 0 0 0 0 0 0 0 0 0 0 0.051317772278103 0 0 0 0 0 0 0 0 0 0 0 0 0 0 0 0 0 0 0 0 0 0 0 0 0 0 0 0 0 0 0 0 0 0 0 0 0 0 0 0 0 0 0 0 0 0 0 0 0 0 0 0 0 0 0 0 0 0 0 0 0 0 0 0 0 0 0 0 0 0 0 0 0 0 0 0 0 0 0 0 0 0 0 0 0 0 0 0 0 0 0 0 0 0 0 0 0 0 0 0 0 0 0 0 0 0 0 0 0 0 0 0 0 0 0 0 0 0 0 0 0 0 0 0 0 0 0 0 0 0 0 0 0 0 0 0 0 0 0 0 0 0 0 0 0 0.095838697677492 0 0 0 0 0 0 0 0 0 0 0 0 0 0.227014240326869 0 0 0 0 0.0597290179062495 0 0 0 0 0 0 0 0 0 0 0 0 0 0 0 0 0 0 0 0 0 0 0 0 0 0 0.566100271811286 0 0 0 0 0 0 0 0 0 0 0 0 0 0 0 0 0 0 0 0 0 0 0 0 0 0 0 0 0 0 0 0 0 0 0 0 0 0 0 0 0 0 0 0 0 0 0 0 0 0 0 0 0 0 0 0 0 0 0 0 0 0 0 0 0 0 0 0 0 0 0 0 0 0 0 0 0 0 0 0 0 0 0 0 0
0 0 0 0 0 0 0 0 0 0 0 0 0 0 0 0 0 0 0 0 0 0.055989875270248 0 0 0 0 0 0 0 0 0 0 0 0 0 0 0 0 0.0799690827309657 0.0627036379551437 0 0 0 0 0 0 0 0 0 0 0 0.0360874183832358 0 0 0 0 0 0 0 0 0 0.016395351587497 0 0 0 0 0 0 0 0 0 0 0.109748749242016 0 0 0.0196570555740195 0 0 0 0.0241255308230155 0 0 0 0 0 0 0 0 0 0 0 0 0 0 0 0 0 0 0 0 0 0 0 0 0 0 0 0 0 0 0 0 0 0 0 0 0 0 0 0 0 0 0 0 0 0 0 0 0 0 0 0 0 0 0 0 0 0 0 0 0 0 0 0 0 0 0 0 0 0 0 0 0 0 0 0 0 0 0 0 0 0 0 0 0 0 0 0 0 0 0 0 0 0 0 0 0 0 0 0 0 0 0 0.0407803717036768 0 0 0 0 0 0 0 0 0 0 0 0 0 0.073076603506544 0.45711693825453 0 0 0 0 0.024349384969108 0 0 0 0 0 0 0 0 0 0 0 0 0 0 0 0 0 0 0 0 0 0 0 0 0 0 0 0 0 0 0 0 0 0 0 0 0 0 0 0 0 0 0 0 0 0 0 0 0 0 0 0 0 0 0 0 0 0 0 0 0 0 0 0 0 0 0 0 0 0 0 0 0 0 0 0 0 0 0 0 0 0 0 0 0 0 0 0 0 0 0 0 0 0 0 0 0 0 0 0 0 0 0 0 0 0 0 0 0 0 0 0
0 0 0 0 0 0 0 0 0 0 0 0 0 0 0 0 0 0 0 0 0 0 0 0 0 0 0 0 0 0 0 0 0 0 0 0 0 0 0 0 0 0 0 0 0 0 0 0 0 0 0 0 0 0 0 0.00436547383984941 0 0 0 0 0 0 0 0 0 0 0 0 0 0 0 0 0 0 0 0 0 0 0 0 0 0 0 0 0 0 0 0 0 0 0 0 0 0 0 0 0 0 0 0 0 0 0 0 0 0 0 0 0 0 0 0 0 0 0 0 0 0 0 0 0.017375573947936 0 0 0 0 0 0 0 0 0 0 0 0 0 0 0 0 0 0 0 0 0 0 0 0 0 0 0 0 0 0 0 0 0 0 0 0 0 0 0 0 0 0 0 0 0 0.0968065820174835 0 0.0896593097193587 0 0.125869160750699 0 0 0 0 0 0 0 0 0 0 0 0 0 0 0 0 0.159580951459828 0 0.0818445953407215 0 0 0 0.0162370266119508 0 0.00938796386053774 0 0 0 0 0 0 0 0 0 0.00788183477509635 0 0 0 0 0 0 0 0 0 0 0 0 0 0 0 0 0 0 0 0 0 0 0 0 0 0 0 0 0 0.0058904162121286 0.0251900114220373 0 0 0 0.0138709558391817 0.0016867142881756 0 0 0 0.0115823207887387 0 0 0 0 0 0 0 0 0 0.119487095714042 0 0 0 0 0.0111662374574473 0.00796773272985012 0.00628588636803714 0 0 0 0 0 0 0 0 0 0 0 0 0 0 0 0 0 0 0.0819180178718821 0 0 0 0 0 0 0 0 0 0 0 0 0 0 0.0193093191995038 0 0.0684463318588154 0 0 0 0 0 0 0 0 0 0 0 0 0 0 0 0.00202835078761955 0.0161621371390791
0 0 0 0 0 0 0 0 0 0 0 0 0 0 0 0 0 0 0 0 0 0 0 0 0 0 0 0 0 0 0 0 0.00342662132859651 0.00561844352196754 0 0 0 0 0 0 0 0 0 0 0 0 0 0 0 0 0 0 0 0 0 0 0 0 0 0 0 0 0 0 0 0 0 0 0 0 0 0 0 0 0 0 0 0 0 0 0 0 0 0 0 0 0 0 0 0 0 0 0 0 0 0 0 0 0 0 0 0 0 0 0 0 0 0 0 0 0 0 0 0 0 0 0 0 0 0 0 0 0 0 0 0 0 0 0 0 0 0 0 0 0 0 0 0 0 0 0 0 0 0 0 0 0 0 0 0 0 0 0 0.00273163985115811 0 0 0 0 0 0 0 0 0 0 0 0.00251316193736777 0.00745987181633872 0 0 0 0 0 0 0 0 0 0 0 0 0 0 0 0 0 0 0 0 0.0207105747805085 0 0 0 0 0 0.0643609360348621 0.00306394987680069 0 0 0 0 0 0 0 0 0 0 0 0 0 0 0 0 0 0.01872680670004 0.00628125578703009 0 0 0 0 0 0 0 0 0 0 0 0 0 0 0 0 0 0 0 0 0 0 0 0 0 0 0.00245182318939325 0 0 0 0 0 0 0 0 0 0 0 0.000558296297698804 0 0 0.173283652355561 0 0 0 0 0 0 0 0 0 0 0 0 0 0 0 0 0 0 0 0 0 0 0 0 0 0 0 0 0 0 0 0 0.00268440461635409 0 0 0 0 0 0 0.00296875169678405 0.00365372683575496 0 0.00342536890852027 0.00381387551398202 0 0.0862322268721303 0.029271291002425 0.0770129283659357 0.00790359890520474 0 0.0156801947255886 0 0 0 0.0808984946352676 0 0 0 0 0.37526810444473
0 0 0 0 0 0 0 0 0 0 0 0 0 0 0 0 0 0 0 0 0 0 0 0 0 0 0 0 0 0 0 0 0 0 0.00218049422376271 0 0 0 0 0 0 0 0 0 0 0 0 0 0 0 0 0 0 0 0 0 0.00833265852825899 0 0 0 0 0 0 0 0 0 0 0 0 0 0 0 0 0 0 0 0 0 0 0 0 0 0 0 0 0 0 0 0 0 0 0 0 0 0 0 0 0 0 0 0 0 0 0 0 0 0 0 0 0 0 0 0 0 0 0 0 0 0 0 0 0 0 0 0 0 0 0 0 0 0 0 0 0 0 0 0 0 0 0 0 0 0 0 0 0 0 0 0 0 0 0 0 0 0 0 0 0 0 0 0 0 0 0 0 0 0.0700964968295464 0 0.0502750321764135 0 0.0733470664119729 0 0 0 0 0.00273106044454606 0 0 0 0 0 0 0 0 0 0.160411146336299 0.0460637269800348 0 0 0.0753779437066718 0 0 0 0.0363137646426432 0 0.00698539958205003 0 0 0.00357883671540096 0.00160246868068662 0 0 0 0 0 0.0425598329147533 0 0 0 0 0 0 0 0 0 0 0 0 0 0 0 0 0 0 0 0 0 0 0 0 0 0 0 0 0 0.0058681792138976 0.0155799737766312 0 0 0 0.00503674853003104 0.00139258936577722 0 0 0 0.00902392881468363 0 0 0 0 0 0 0 0 0 0.132050137281396 0 0 0 0 0 0 0.0151465788533696 0 0 0 0 0 0 0 0 0 0 0 0 0 0 0 0 0 0 0.0929354858350225 0 0 0 0 0 0 0 0 0 0 0 0 0 0 0.0187999640375332 0 0.0375240614650022 0 0 0 0 0 0 0 0 0 0 0 0 0 0 0 0.0127680825227534 0.0740183421308624
0 0 0 0 0 0 0 0 0 0 0 0 0 0 0 0 0 0 0 0 0 0 0 0 0 0 0 0 0 0 0 0 0 0 0 0 0 0 0 0 0 0 0 0 0.0627835071838053 0.174992206108269 0 0 0 0 0 0 0 0 0 0 0 0 0 0 0 0 0 0.0505260959312621 0 0 0 0 0 0 0 0 0 0 0 0 0 0 0 0 0 0 0 0 0 0 0 0 0 0 0 0 0 0 0 0 0 0 0 0 0 0 0 0 0 0 0 0 0 0 0 0 0 0 0 0 0 0 0 0 0 0 0 0 0 0 0 0 0 0 0 0 0 0 0 0 0 0 0 0 0 0 0 0 0 0 0 0 0 0 0 0 0 0 0 0 0 0 0 0 0 0 0 0 0 0 0 0.346698043866589 0 0 0 0 0 0 0 0 0 0 0 0 0 0 0 0 0 0 0 0 0 0 0.0447740356181798 0 0 0 0 0 0 0 0 0 0 0 0 0 0 0 0 0 0.0911880690186109 0 0 0 0 0 0 0 0 0.0544274540118535 0 0 0 0.160075673899777 0 0 0 0 0 0 0 0 0 0 0 0 0 0 0 0 0 0 0 0 0 0 0 0 0 0 0 0 0 0 0 0 0 0 0 0 0 0 0 0 0 0 0 0 0 0 0 0 0 0 0 0 0 0 0 0 0 0 0 0 0 0 0 0 0 0 0 0 0 0 0.014534914361653 0 0 0 0 0 0 0 0 0 0 0 0 0 0 0 0 0 0 0 0 0 0 0
0 0 0 0 0 0 0 0 0 0 0 0 0 0 0 0 0 0 0 0 0 0 0 0 0 0 0 0 0 0 0 0 0 0 0 0 0 0 0 0 0 0 0 0 0 0 0 0 0 0 0 0 0 0 0 0 0 0 0 0 0 0 0 0 0 0 0 0 0 0 0 0 0 0 0 0 0 0 0 0 0 0 0.00186728554264152 0.00208598543601031 0 0 0 0 0 0 0 0 0 0 0 0 0 0 0 0 0 0 0 0 0 0 0 0 0 0 0 0 0 0 0 0 0 0 0 0 0 0 0 0 0 0 0 0 0 0 0 0 0 0 0 0 0 0 0 0 0 0 0 0 0 0 0 0 0 0 0 0 0 0 0 0 0 0 0 0 0 0 0 0 0 0 0 0 0.0471941918022706 0 0.0997919729528498 0 0 0 0 0 0 0 0 0 0 0 0 0 0 0.0969045616515401 0 0.0887861060155672 0 0 0 0 0 0 0 0.0723946648194951 0 0 0 0.163165777117937 0.00786124430612225 0 0.0237093517441789 0 0 0 0 0 0 0 0 0 0 0 0 0 0 0 0 0 0 0 0 0 0 0 0 0 0 0 0 0 0 0 0 0.000703834369384084 0.0584673967286328 0 0 0 0.0079411289866888 0.0333590977543331 0 0 0 0.00171186833909519 0 0 0 0 0 0 0 0 0 0.0232861162506076 0 0 0 0 0 0 0 0 0 0 0 0 0 0 0 0 0 0 0 0 0 0 0 0 0 0.230953175109567 0 0 0 0 0 0 0 0 0 0 0 0 0 0 0.00285837611889349 0 0.0111336752122782 0 0 0 0 0 0 0 0 0 0 0 0 0 0 0 0 0.0258241897419071
0 0 0 0 0 0 0 0 0 0 0 0 0 0 0 0 0 0 0 0 0 0 0 0 0 0 0 0 0 0 0 0 0 0 0 0 0 0 0 0 0 0 0 0 0 0.176823362616134 0 0 0 0 0 0 0 0 0 0 0 0 0 0 0 0 0 0 0 0 0 0 0 0 0 0 0 0 0 0 0 0 0 0 0 0 0 0 0 0 0 0 0 0 0 0 0 0 0 0 0 0 0 0 0 0 0 0 0 0 0 0 0 0 0 0 0 0 0 0 0 0 0 0 0 0 0 0 0 0 0 0 0 0 0 0 0 0 0 0 0 0 0 0 0 0 0 0 0 0 0 0 0 0 0 0 0 0 0 0 0 0 0 0 0 0 0 0 0 0 0 0 0 0 0 0 0 0 0 0 0 0 0 0 0 0 0 0 0 0 0 0 0.105793231071398 0 0 0 0 0 0 0 0 0.164433452846869 0 0 0 0 0 0.350453711751561 0 0 0 0 0.202496241714038 0 0 0 0 0 0 0 0 0 0 0 0 0 0 0 0 0 0 0 0 0 0 0 0 0 0 0 0 0 0 0 0 0 0 0 0 0 0 0 0 0 0 0 0 0 0 0 0 0 0 0 0 0 0 0 0 0 0 0 0 0 0 0 0 0 0 0 0 0 0 0 0 0 0 0 0 0 0 0 0 0 0 0 0 0 0 0 0 0 0 0 0 0 0 0 0 0 0 0 0 0 0 0 0 0 0 0
0 0 0 0 0 0 0 0 0 0 0 0 0 0 0 0 0 0 0 0 0 0 0 0 0 0 0 0 0 0 0 0 0 0 0 0 0 0 0 0 0 0 0 0 0 0 0 0 0 0 0 0 0 0 0 0 0 0 0 0 0 0 0 0 0 0 0 0 0 0 0 0 0 0 0 0 0 0 0 0 0 0 0 0 0 0 0 0 0 0 0 0 0 0 0 0 0 0 0 0 0 0 0 0 0 0 0 0 0 0 0 0 0 0 0 0 0 0 0 0 0 0 0 0 0 0 0 0 0 0 0 0 0 0 0 0 0 0 0 0 0 0 0 0 0 0 0 0 0 0 0 0 0 0 0 0 0 0 0 0 0 0.0246022859495284 0 0.00794899492378206 0 0 0 0 0 0 0 0 0 0 0.0369223518188287 0 0 0 0.00962717452714836 0 0 0.00714079715997151 0.00769109674673073 0 0 0 0 0 0 0 0 0 0 0.00872482376312611 0.0317109648853208 0 0 0 0 0 0 0 0 0 0 0 0 0 0 0 0 0 0.00843581062204022 0.0113424094253088 0 0.0593924903739188 0 0 0 0 0.0202082315101818 0 0 0.0134535477271891 0 0 0 0 0 0 0 0 0 0 0 0 0 0 0 0 0 0 0.0107582070121378 0 0 0 0 0 0 0.114483826104701 0 0 0.00820448404535789 0 0 0 0 0 0 0 0 0 0 0 0 0 0 0 0 0 0 0 0 0 0 0 0 0 0 0 0 0 0 0.135546168242541 0.0140479499725853 0 0.0915048396796881 0 0 0 0 0 0 0 0 0 0 0 0 0 0.0082604546908127 0 0 0 0 0 0.224594246588974 0.145398844230127 0 0 0 0 0 0 0 0
0 0 0 0 0 0 0 0 0 0 0 0 0 0 0 0 0 0 0 0 0 0 0 0 0 0 0 0 0 0 0 0 0 0 0 0 0 0 0 0 0 0 0 0 0 0 0 0 0 0 0 0 0 0 0 0 0 0 0 0 0 0 0 0 0 0 0 0 0 0 0 0 0 0 0 0 0 0 0 0 0 0 0 0 0 0 0 0 0 0 0 0 0 0 0 0 0 0 0 0 0 0 0 0 0 0 0 0 0 0 0 0 0 0 0 0 0 0 0 0 0 0 0 0 0 0 0 0 0 0 0 0 0 0 0 0 0 0 0 0 0 0 0 0 0 0 0 0 0 0 0 0 0 0 0 0 0 0 0 0 0 0 0 0 0 0 0 0 0 0 0 0 0 0 0 0 0 0 0 0 0 0 0 0 0 0 0 0 0 0 0 0 0 0 0 0 0.172284162107926 0 0 0 0 0 0 0 0 0 0 0 0 0 0 0 0 0 0 0 0 0 0 0 0 0 0 0 0 0 0 0 0 0 0 0 0 0 0 0 0 0 0 0 0 0 0 0 0 0 0 0 0 0 0 0 0 0 0 0 0 0 0 0 0 0 0 0 0 0 0 0 0 0 0 0 0 0 0 0 0 0 0 0 0 0 0 0 0.0751038146290418 0.299312775105761 0 0.208085212953926 0.245214035203346 0 0 0 0 0 0 0 0 0 0 0 0 0 0 0 0 0 0 0 0 0 0 0 0 0 0 0
0 0 0 0 0 0 0 0 0 0 0 0 0 0 0 0 0 0 0 0 0 0 0 0 0 0 0 0 0 0 0 0 0 0.0158520271316899 0.0311949700115184 0 0 0 0 0 0 0 0 0 0 0 0 0 0 0 0 0 0 0 0 0.00724269696292824 0.0324508740929739 0 0 0 0 0 0 0 0 0 0 0 0 0 0 0.0118980325166778 0 0 0 0 0 0 0 0 0 0 0 0 0 0 0 0 0 0 0 0 0 0 0 0 0 0 0 0 0 0 0 0 0.00751868122611739 0 0 0 0 0 0 0 0 0 0.00533324575223473 0 0 0 0 0 0 0 0 0 0 0 0 0 0 0 0 0 0 0 0 0 0 0 0 0 0 0 0 0 0 0 0 0 0 0 0 0 0 0 0 0 0 0 0 0 0 0 0 0 0 0 0 0 0 0 0 0 0 0 0 0 0 0 0 0 0 0 0 0 0 0.03259654447692 0.28589123567096 0.0725241826791236 0 0 0 0.00832288767860196 0 0 0.00742204415178255 0 0 0 0 0 0 0 0 0 0 0.0586343107095044 0 0 0 0 0 0 0.0297350248195141 0.0379139990128067 0 0 0 0 0 0 0 0 0 0 0 0 0 0 0 0 0 0 0 0 0 0 0 0 0 0 0 0 0 0 0 0 0 0 0 0 0.0116966201999424 0 0.0107449933881857 0 0 0.0585486139514437 0 0 0 0 0 0 0 0 0 0 0 0 0 0 0 0 0 0 0 0 0 0 0 0 0 0 0 0 0 0 0 0 0 0 0 0 0.0027867896791424 0 0 0 0 0 0 0 0 0 0 0.0357390860128547 0.0113049128867826 0 0.0565120850589974 0 0 0 0.168136141929297 0 0 0 0 0
0 0 0 0 0 0 0 0 0 0 0 0 0 0 0 0 0 0 0 0 0 0 0 0 0 0 0 0 0 0 0 0 0 0 0 0 0 0 0 0 0 0 0 0 0 0 0 0 0 0 0 0 0 0 0 0 0 0 0 0 0 0 0 0 0 0 0 0 0 0 0 0 0 0 0 0 0 0 0 0 0 0 0 0 0 0 0 0 0 0 0 0 0 0 0 0 0 0 0 0 0 0 0 0 0 0 0 0 0 0 0 0 0 0 0 0 0 0 0 0 0 0 0 0 0 0 0 0 0 0 0 0 0 0 0 0 0 0 0 0 0 0 0 0 0 0 0 0 0 0 0 0 0 0 0 0 0 0 0 0 0 0 0 0 0 0 0 0 0 0 0 0 0 0 0 0 0 0 0 0 0 0 0 0 0 0 0.00941755083817808 0 0 0 0 0.0209317073416361 0 0.00513572026492604 0 0 0 0 0 0 0 0 0 0 0 0 0 0 0 0 0 0 0.0513964309006647 0.285188921106626 0 0.0625595764641932 0 0 0 0 0.0574168661261283 0 0 0 0.068839376786594 0 0 0 0 0 0 0 0 0 0 0 0 0 0 0 0 0 0 0 0 0 0 0 0 0.0105459375111156 0 0 0.00190470953549217 0 0 0 0 0 0 0 0 0 0 0 0 0 0 0 0 0 0 0 0 0 0 0 0 0 0 0 0 0 0 0 0 0 0 0 0 0 0 0 0 0 0 0.0264137581447236 0 0 0 0 0.0151918335805061 0 0 0.043465523855337 0.049466774602246 0.02800385938183 0.132064038023161 0.0662385655988265 0 0 0.0658188499378153 0 0 0 0 0
0 0 0 0 0 0 0 0 0 0 0 0 0 0 0 0 0 0 0 0 0 0 0 0 0 0 0 0 0 0 0 0 0 0 0 0.0119657486894719 0 0 0 0 0 0 0 0 0 0 0 0 0 0 0 0 0.0269635570391672 0 0 0 0 0 0 0 0 0 0 0 0 0 0 0 0 0 0 0 0 0 0 0 0 0 0 0 0 0.00943228398323195 0.0167849832816103 0.0745463345793861 0.0433661266199168 0 0 0 0 0 0 0 0 0 0 0 0 0 0 0 0 0 0 0 0 0 0 0 0 0 0 0 0 0 0 0 0 0 0 0 0 0 0 0 0 0 0 0 0 0 0 0 0 0 0 0 0 0 0 0 0 0 0 0 0 0 0 0 0 0 0 0 0 0 0 0 0 0 0 0 0 0 0 0.00215048531145837 0.00238942812384263 0 0.00214026736224457 0 0 0 0.00787630672045525 0 0 0 0 0 0 0 0 0 0 0 0 0 0 0.00723014865919793 0 0.00535196887916907 0 0.0470899429151638 0 0 0 0 0 0 0 0 0 0.0477570428613519 0.026619625212251 0 0.0338027136741954 0 0 0 0 0 0.00141729040010515 0 0 0 0 0 0 0 0 0 0 0 0 0.00761139037548769 0 0 0 0 0 0 0 0 0 0 0 0 0 0 0.113709757928324 0 0.0253085748378223 0 0.174749004807711 0.295595029547913 0 0 0 0 0 0 0 0 0 0 0 0 0 0.00311233950507588 0 0 0 0 0 0.00117812882325389 0 0 0 0 0 0 0 0 0 0 0 0 0 0 0 0 0 0 0 0.0102463193405094 0 0 0 0 0 0 0 0 0 0 0 0 0 0 0 0 0.00160520052168342 0 0 0 0 0 0 0 0 0 0 0 0 0 0 0 0 0
0 0 0 0 0 0 0 0 0 0 0 0 0 0 0 0 0 0 0 0 0 0 0 0 0 0 0 0 0 0 0 0 0 0 0 0 0 0 0 0 0 0 0 0 0 0 0 0 0 0 0 0 0 0 0 0 0 0 0 0 0 0 0 0 0 0 0 0 0 0 0 0 0 0 0 0 0 0 0 0 0 0 0 0 0 0 0 0 0 0 0 0 0 0 0 0 0 0 0 0 0 0 0 0 0 0 0 0 0 0 0 0 0 0 0 0 0 0 0 0 0 0 0 0 0 0 0 0 0 0 0 0 0 0 0 0 0 0 0 0 0 0 0 0 0 0 0 0 0 0 0 0 0 0 0 0 0 0 0 0 0.0317030167882284 0 0 0 0 0 0 0 0 0 0 0 0 0 0 0 0 0 0 0 0 0 0 0 0 0 0 0 0 0 0 0 0.0253897442769813 0 0 0 0 0 0 0 0 0 0 0 0.0106085959928867 0 0 0 0 0 0 0 0 0 0 0 0 0 0 0 0 0 0 0 0 0 0 0 0 0 0 0 0 0 0 0 0 0 0 0 0 0 0 0.321688054710689 0.0107424785144315 0 0 0 0 0.0508993673728717 0 0 0.056685883571363 0 0 0 0 0 0 0 0 0 0 0 0 0 0 0 0 0 0 0 0 0 0 0 0 0 0 0 0 0 0 0 0.0151301553471111 0.0773616937644158 0 0.0336089071316441 0.0520205914049648 0 0 0 0 0.0969980465662186 0.194007569943833 0 0 0 0 0 0 0 0 0 0 0 0.0158683273384209 0 0 0 0 0 0 0.00728756727594063 0 0
0 0 0 0 0 0 0 0 0 0 0 0 0 0 0 0 0 0 0 0 0 0 0 0 0 0 0 0 0 0 0 0 0 0 0 0 0 0 0.0490735044466115 0 0 0 0.0770390707086817 0 0 0 0 0 0 0 0 0 0 0 0 0 0 0 0 0 0 0 0 0.0611609255649235 0 0 0 0 0 0 0 0 0 0 0 0 0 0 0 0 0 0 0 0 0 0 0 0 0 0 0 0 0 0 0 0 0 0 0 0 0 0 0 0 0 0 0 0 0 0 0 0 0 0 0 0 0 0 0 0 0 0 0 0 0 0 0 0 0 0 0 0 0 0 0 0 0 0 0 0 0 0 0 0 0 0 0 0 0 0 0 0 0 0 0 0 0 0 0 0 0 0 0 0 0 0 0.0316946004541646 0 0 0 0 0 0 0 0 0 0 0 0 0 0 0 0 0 0.0870648086605647 0 0 0 0 0 0.0919195180586788 0 0 0 0 0 0 0 0 0 0 0 0 0.0656482421884957 0 0 0.0538510614737646 0 0.0292160917226266 0 0 0 0 0 0 0 0 0 0 0 0 0 0 0 0 0.365927439883707 0.0874047368377808 0 0 0 0 0 0 0 0 0 0 0 0 0 0 0 0 0 0 0 0 0 0 0 0 0 0 0 0 0 0 0 0 0 0 0 0 0 0 0 0 0 0 0 0 0 0 0 0 0 0 0 0 0 0 0 0 0 0 0 0 0 0 0 0 0 0 0 0 0 0 0 0 0 0 0 0 0 0 0 0 0 0 0 0 0 0 0 0 0
0 0 0 0 0 0 0 0 0 0 0 0 0 0 0 0 0 0 0 0 0 0 0 0.0433963157968146 0 0 0 0 0 0 0 0 0 0 0 0 0 0 0.129858170240117 0.0592460443135794 0 0 0 0 0 0 0 0.176035534934014 0 0 0 0 0 0 0 0 0 0 0 0 0 0.0263321095642925 0 0 0 0 0 0 0 0 0 0 0 0 0 0 0 0 0 0 0 0 0 0 0 0 0 0 0 0 0 0 0 0 0 0 0 0 0 0 0 0 0 0 0 0 0 0 0 0 0 0 0 0 0 0 0 0 0 0 0 0 0 0 0 0 0 0 0 0 0 0 0 0 0 0 0 0 0 0 0 0 0 0 0 0 0 0 0 0 0 0 0 0 0 0 0 0 0 0 0 0 0 0 0 0 0.0237741687533222 0 0 0 0 0 0 0 0 0 0 0 0 0 0 0 0 0.0643124081881474 0.304339770724987 0 0 0.0209435925023024 0 0 0 0 0 0 0 0 0 0 0 0 0 0.034155784287728 0 0 0 0 0 0 0 0 0.0643324504105241 0 0 0 0 0 0 0 0 0 0 0 0 0 0 0 0 0 0 0 0.0532736502841724 0 0 0 0 0 0 0 0 0 0 0 0 0 0 0 0 0 0 0 0 0 0 0 0 0 0 0 0 0 0 0 0 0 0 0 0 0 0 0 0 0 0 0 0 0 0 0 0 0 0 0 0 0 0 0 0 0 0 0 0 0 0 0 0 0 0 0 0 0 0 0 0 0 0 0 0 0 0 0 0 0 0 0 0 0
0 0 0 0 0 0 0 0 0 0 0 0 0 0 0 0 0 0 0 0 0 0 0 0 0 0 0 0 0 0 0 0 0 0 0 0 0 0 0 0 0 0 0 0 0 0 0 0 0 0 0 0 0 0 0 0 0 0 0 0 0 0 0 0 0 0 0 0 0 0 0 0 0 0 0 0 0 0 0 0 0 0 0 0 0 0 0 0 0 0 0 0 0 0 0 0 0 0 0 0 0 0 0 0 0 0 0 0 0 0 0 0 0 0 0 0 0 0 0 0 0 0 0 0 0 0 0 0 0 0 0 0 0 0 0 0 0 0 0 0 0 0 0 0 0 0 0 0 0 0 0 0 0 0 0 0 0 0 0 0 0 0 0 0 0 0 0 0 0.00531788153157606 0 0.0238258407578538 0 0 0 0 0 0 0 0 0 0 0 0 0 0 0 0 0.00303340994182593 0 0.262222471277693 0 0 0 0 0 0.117993112465406 0 0 0 0 0.20683624960323 0 0.220212445755058 0 0 0 0 0 0.00979645890612078 0 0 0 0 0 0 0 0 0 0 0 0 0.0332424616780561 0 0 0 0 0 0 0 0 0 0 0 0 0 0 0 0 0 0 0 0.0263183225761305 0 0 0 0 0 0 0 0 0 0 0 0 0 0 0 0 0 0 0 0 0.00615809504333269 0 0 0 0 0 0 0 0 0 0 0 0 0 0 0 0 0 0 0.0850432504637162 0 0 0 0 0 0 0 0 0 0 0 0 0 0 0 0 0 0 0 0 0 0 0 0 0 0 0 0 0 0 0 0 0 0
0 0 0 0 0 0 0 0 0 0 0 0 0 0 0 0 0 0 0 0 0 0 0 0 0 0 0 0 0 0 0 0 0 0 0 0 0 0 0.0316423278040052 0.0149572197446135 0 0 0 0 0 0 0 0 0 0 0 0.0069460692088793 0 0 0 0 0 0 0 0 0 0 0 0 0 0 0 0 0 0 0 0 0 0 0 0 0 0 0 0 0 0 0 0 0 0 0 0 0 0 0 0 0 0 0 0 0 0 0 0 0 0 0 0 0 0 0 0 0 0 0 0 0 0 0 0 0 0 0 0 0 0 0 0 0 0 0 0 0 0 0 0 0 0 0 0 0 0 0 0 0 0 0 0 0 0 0 0 0 0 0 0 0 0 0 0 0 0 0 0 0 0 0 0 0 0 0 0 0 0 0 0 0 0 0 0 0 0 0 0 0 0 0 0 0 0 0 0 0 0.0159601726594931 0 0 0 0 0 0.0830857656747533 0 0 0 0.261295610627724 0 0.010745092830622 0.305196799832965 0 0 0 0 0 0.00936356234972938 0 0 0 0 0 0 0 0 0 0 0 0 0.0163513656806438 0 0 0 0 0 0 0 0 0 0 0 0 0 0 0 0 0 0 0 0.0203247437537703 0 0 0 0 0 0 0 0 0 0 0 0 0 0 0 0 0 0 0 0 0 0 0 0 0 0 0 0 0 0 0 0 0 0 0 0 0 0 0 0.224131269832801 0 0 0 0 0 0 0 0 0 0 0 0 0 0 0 0 0 0 0 0 0 0 0 0 0 0 0 0 0 0 0 0 0 0
0 0 0 0 0 0 0 0 0 0 0 0 0 0 0 0 0 0 0 0 0 0 0 0 0 0 0 0 0 0 0 0 0 0 0 0 0 0 0 0.0774314798260544 0 0 0 0 0 0 0 0 0 0 0 0 0 0 0 0 0 0 0 0 0 0 0 0 0 0 0 0 0 0 0 0 0 0 0 0 0 0 0 0 0 0 0 0 0 0 0 0 0 0 0 0 0 0 0 0 0 0 0 0 0 0 0 0 0 0 0 0 0 0 0 0 0 0 0 0 0 0 0 0 0 0 0 0 0 0 0 0 0 0 0 0 0 0 0 0 0 0 0 0 0 0 0 0 0 0 0 0 0 0 0 0 0 0 0 0 0 0 0 0 0 0 0 0 0 0 0 0 0 0 0 0 0 0 0 0 0 0 0 0 0 0 0 0 0 0 0 0 0 0 0 0 0 0 0 0 0 0 0.0863210345807196 0 0.0664545660409906 0 0.682003071555875 0 0 0 0 0 0 0 0 0 0 0 0 0 0 0 0 0 0 0.0877898479963602 0 0 0 0 0 0 0 0 0 0 0 0 0 0 0 0 0 0 0 0 0 0 0 0 0 0 0 0 0 0 0 0 0 0 0 0 0 0 0 0 0 0 0 0 0 0 0 0 0 0 0 0 0 0 0 0 0 0 0 0 0 0 0 0 0 0 0 0 0 0 0 0 0 0 0 0 0 0 0 0 0 0 0 0 0 0 0 0 0 0 0 0 0 0
0 0 0 0 0 0 0 0 0 0 0 0 0 0 0 0 0 0 0 0 0 0 0 0.0258791587652692 0 0 0 0 0 0 0 0 0 0 0 0 0 0 0.0128416602616454 0.0122018968374927 0 0 0 0 0 0 0 0.0423148428061408 0 0.00408689385680031 0 0 0 0 0 0 0 0 0 0 0 0 0 0 0 0 0 0 0 0 0 0 0 0 0 0 0 0 0 0 0 0 0 0 0 0 0 0 0 0 0 0 0 0 0 0 0 0 0 0 0 0 0 0 0 0 0 0 0 0 0 0 0 0 0 0 0 0 0 0 0 0 0 0 0 0 0 0 0 0 0 0 0 0 0 0 0 0 0 0 0 0 0 0 0 0 0 0 0 0 0 0 0 0 0 0 0 0 0 0 0 0 0 0 0 0 0 0.0145998162110212 0 0 0.0707839905599851 0 0 0 0 0 0 0 0 0 0 0 0 0 0 0 0 0 0 0.0203959742084273 0 0 0 0 0 0.0447048599666537 0 0 0 0.117876111918292 0.129317844687063 0.0467250912688292 0 0 0 0 0 0 0.00840044098673439 0 0 0 0 0 0 0 0 0 0 0 0 0.0706267094450665 0 0 0 0 0 0 0 0 0 0 0 0 0 0 0.00365646430549864 0 0 0 0 0.0163133484085614 0 0 0 0 0 0 0 0 0 0 0 0 0 0 0 0 0 0 0 0 0 0 0 0 0 0 0 0 0 0 0 0 0 0 0 0 0 0 0 0.359274895506519 0 0 0 0 0 0 0 0 0 0 0 0 0 0 0 0 0 0 0 0 0 0 0 0 0 0 0 0 0 0 0 0 0 0
0 0 0 0 0 0 0 0 0 0 0 0 0 0 0 0 0 0 0 0 0 0 0 0 0 0 0 0 0 0 0 0 0 0 0 0 0 0 0 0 0 0 0 0 0.135754556104444 0.110305092581062 0 0 0 0 0 0 0 0 0 0 0 0 0 0 0 0 0 0 0 0 0 0 0 0 0 0 0 0 0 0 0 0 0 0 0 0 0 0 0 0 0 0 0 0 0 0 0 0 0 0 0 0 0 0 0 0 0 0 0 0 0 0 0 0 0 0 0 0 0 0 0 0 0 0 0 0 0 0 0 0 0 0 0 0 0 0 0 0 0 0 0 0 0 0 0 0 0 0 0 0 0 0 0 0 0 0 0 0 0 0 0 0 0 0 0 0 0 0 0 0 0 0 0 0 0 0 0 0 0 0 0 0 0 0 0 0 0 0.0262839000450288 0.0251815322551011 0 0 0 0 0 0.170050567978435 0 0 0 0 0 0 0.0569840040669479 0 0 0 0 0 0 0 0 0.174858569442929 0.108588138374133 0.0970212617034534 0 0 0 0 0 0 0 0 0 0 0 0 0 0 0 0 0 0 0 0.094972377448465 0 0 0 0 0 0 0 0 0 0 0 0 0 0 0 0 0 0 0 0 0 0 0 0 0 0 0 0 0 0 0 0 0 0 0 0 0 0 0 0 0 0 0 0 0 0 0 0 0 0 0 0 0 0 0 0 0 0 0 0 0 0 0 0 0 0 0 0 0 0 0 0 0 0 0 0 0 0 0 0 0 0 0 0 0 0 0
0 0 0 0 0 0 0 0 0 0 0 0 0 0 0 0 0 0 0 0 0 0 0 0 0 0 0 0 0 0 0 0 0 0 0 0 0 0 0 0 0 0 0 0 0 0 0 0 0 0 0 0 0 0 0 0 0 0 0 0 0 0 0 0 0 0 0 0 0 0 0 0 0 0 0 0 0 0 0 0 0 0 0 0 0 0 0 0 0 0 0 0 0 0 0 0 0 0 0 0 0 0 0 0 0 0 0 0 0 0 0 0 0 0 0 0 0 0 0 0 0 0 0 0 0 0 0 0 0 0 0 0 0 0 0 0 0 0 0 0 0 0 0 0 0 0 0 0 0 0 0 0 0 0 0 0 0 0 0 0 0 0.00618414118668395 0 0 0 0 0 0 0 0 0 0 0 0 0 0 0.00647648580824642 0.0991226673580815 0 0 0 0.00436211357883896 0 0 0 0 0 0 0 0 0 0 0 0 0 0 0.00932410844426819 0 0 0 0 0 0 0 0 0 0 0 0 0 0 0 0 0 0 0 0 0 0 0 0 0 0 0 0 0 0 0 0 0 0 0 0.00361879940004054 0 0 0 0 0 0 0 0 0 0 0 0.123016403875132 0 0 0 0 0 0 0 0 0 0 0.00871241543252197 0 0 0 0 0 0 0 0 0 0 0 0 0 0 0 0 0 0 0 0 0 0 0 0 0 0 0 0 0.00966715520917042 0.0160173230024541 0 0.00966715520917042 0.0729671678057657 0 0 0 0 0.230791262087755 0.245056209606125 0 0 0.00776674965085716 0 0 0 0 0.00459278177462335 0 0 0 0 0 0 0.0498016395138576 0 0 0 0.0873976974739886 0.00545772358241808 0
0 0 0 0 0 0 0 0 0 0 0 0 0.0292438891902858 0 0 0 0 0 0 0 0 0 0 0 0 0 0 0 0 0 0 0 0 0 0.00753712033852492 0 0 0 0 0 0 0 0 0 0 0 0 0 0 0 0 0 0 0 0 0.0376772702629048 0 0 0 0 0 0 0 0 0 0 0 0 0 0 0 0 0 0 0 0 0 0 0 0 0 0 0 0 0 0 0 0 0 0 0 0 0 0 0 0 0 0 0 0 0 0 0 0 0.037959380289638 0 0 0 0 0.00343694662344185 0 0 0 0 0.0439744953659161 0.00590115623403889 0 0 0.017563944053869 0 0 0 0 0 0 0 0 0 0 0 0 0 0 0 0 0 0 0 0 0 0 0.00109658477987758 0 0 0 0 0 0.00102780978710106 0.00156678804912792 0 0 0 0 0 0 0 0 0 0 0 0 0 0 0 0 0 0.453230863999645 0 0 0 0 0 0 0 0 0 0 0 0 0 0 0 0 0 0 0.00589213392159316 0 0.0316513111061073 0 0 0 0 0 0.0218339366448231 0 0 0 0 0 0 0 0 0 0 0 0 0 0 0 0 0 0 0 0 0 0 0 0 0 0 0 0 0 0 0 0 0 0 0 0 0 0 0 0 0 0 0 0 0 0 0 0 0 0 0 0 0 0 0 0 0 0 0 0 0.00290969576374971 0 0 0 0.0322445691565582 0 0.0342319038483909 0.177465115724332 0.0170205120183249 0 0 0.0338760935276208 0 0 0 0 0 0 0 0 0 0 0 0 0 0 0 0 0 0 0 0 0 0 0 0 0 0 0 0 0 0 0 0 0 0 0 0 0 0 0 0 0 0 0 0.00129369848976381 0 0 0 0.00136478082436621 0 0
0 0 0 0 0 0 0 0 0 0 0 0 0 0 0 0 0 0 0 0 0 0 0 0 0 0 0 0 0 0 0 0 0 0 0 0 0 0 0 0 0 0 0 0 0 0 0 0 0 0 0 0 0 0 0 0 0 0 0 0 0 0 0 0 0 0 0 0 0 0 0 0 0 0 0 0 0 0 0 0 0 0 0 0 0 0 0 0 0 0 0 0 0 0 0 0 0 0 0 0 0 0 0 0 0 0 0 0 0 0 0 0 0 0 0 0 0 0 0 0 0 0 0 0 0 0 0 0 0 0 0 0 0 0 0 0 0 0 0 0 0 0 0 0 0 0 0 0 0 0 0 0 0 0 0 0 0 0 0 0 0 0 0 0 0 0 0 0 0 0 0 0.133722798137786 0 0.123547853600938 0 0 0 0 0 0 0 0 0 0 0 0 0 0 0 0 0 0 0 0 0 0 0 0.0477546331741262 0 0 0 0 0 0.178639833656926 0 0 0 0.381415778073816 0.134919103356408 0 0 0 0 0 0 0 0 0 0 0 0 0 0 0 0 0 0 0 0 0 0 0 0 0 0 0 0 0 0 0 0 0 0 0 0 0 0 0 0 0 0 0 0 0 0 0 0 0 0 0 0 0 0 0 0 0 0 0 0 0 0 0 0 0 0 0 0 0 0 0 0 0 0 0 0 0 0 0 0 0 0 0 0 0 0 0 0 0 0 0 0 0 0 0 0 0 0 0 0 0 0 0 0 0 0 0
0 0 0 0 0 0 0 0 0 0 0 0 0 0 0 0 0 0 0 0 0 0 0 0 0 0 0 0 0 0 0 0 0 0 0 0 0 0 0 0 0 0 0 0.0122042227002652 0 0.0148459660893673 0 0 0 0 0 0 0 0.00535936840827512 0 0 0 0 0 0 0 0 0 0 0 0 0 0 0 0 0 0 0 0 0 0 0 0 0 0 0 0 0 0 0 0 0 0 0 0 0 0 0 0 0 0 0 0 0 0 0 0 0 0 0 0 0 0 0 0 0 0 0 0 0 0 0 0 0 0 0 0 0 0 0 0 0 0 0 0.00699859324686692 0 0 0 0 0 0 0 0 0 0 0 0 0 0 0 0 0 0 0 0 0 0 0 0 0 0 0 0 0 0 0 0 0 0 0 0 0 0 0 0 0 0.0395802964722466 0 0.157416716494446 0 0 0 0 0.0711023974392943 0 0 0 0.0876574151118646 0 0 0 0 0 0 0 0 0 0 0 0 0 0 0 0 0 0 0 0 0.0295620341965743 0 0 0.10163872239246 0 0.0102991819476917 0 0 0 0 0 0 0 0 0.0241726664987967 0 0 0 0 0 0 0 0 0 0 0 0 0 0 0.0642276616182502 0 0 0 0 0 0 0 0 0 0 0 0 0 0 0 0 0 0 0 0 0 0 0 0 0 0 0 0 0 0 0.0113721166070653 0 0 0.229509973423065 0 0.118286709480646 0 0 0 0 0 0 0 0 0 0 0 0 0 0 0 0 0 0 0 0 0 0 0 0 0 0 0 0 0 0 0 0 0 0 0 0 0 0 0 0 0 0.0157659578728252 0 0 0 0 0
0 0 0 0 0 0 0 0 0 0 0 0 0 0 0 0 0 0 0 0 0 0 0 0 0 0 0 0 0 0 0 0 0 0 0 0 0 0 0 0 0 0 0.0213520959957837 0 0 0 0 0 0 0 0 0 0 0 0 0 0 0 0 0 0 0 0 0 0 0 0 0 0 0 0 0 0 0 0 0 0 0 0 0 0 0 0 0 0 0 0 0 0 0 0 0 0 0 0 0 0 0 0 0 0 0 0 0 0 0 0 0 0 0 0 0 0 0 0 0 0 0 0 0 0 0 0 0 0 0 0 0 0 0 0 0 0 0 0 0 0 0 0 0 0 0 0 0 0 0 0 0 0 0 0 0 0 0 0 0 0 0 0 0 0 0 0 0 0 0 0 0 0 0 0 0 0 0 0 0 0 0 0.0267932516111915 0 0 0 0 0 0 0 0 0 0.134116781941414 0 0.126046395632837 0 0 0 0 0.0215712155287134 0 0.0325325436478278 0 0.0603483865756864 0.0456596091373746 0 0.0966751124182936 0.124460906379594 0 0 0.169413534366384 0.0485307322899776 0 0 0 0 0 0 0 0 0 0.0380291313191106 0 0 0 0.0544703031558114 0 0 0 0 0 0 0 0 0 0 0 0 0 0 0 0 0 0 0 0 0 0 0 0 0 0 0 0 0 0 0 0 0 0 0 0 0 0 0 0 0 0 0 0 0 0 0 0 0 0 0 0 0 0 0 0 0 0 0 0 0 0 0 0 0 0 0 0 0 0 0 0 0 0 0 0 0 0 0 0 0 0 0 0 0 0 0 0 0 0 0 0 0 0
0 0 0 0 0 0 0 0 0 0 0 0 0 0 0 0 0 0 0 0 0 0 0 0 0 0 0 0 0 0 0 0 0 0 0 0 0 0 0 0 0 0 0 0 0 0 0 0 0 0 0 0 0 0 0 0 0 0 0 0 0 0 0 0 0 0 0 0 0 0 0 0 0 0 0 0 0 0 0 0 0 0 0 0 0 0 0 0 0 0 0 0 0 0 0 0 0 0 0 0 0 0 0 0 0 0 0 0 0 0 0 0 0 0 0 0 0 0 0 0 0 0 0 0 0 0 0 0 0 0 0 0 0 0 0 0 0 0 0 0 0 0 0 0 0 0 0 0 0 0 0 0 0 0 0 0 0 0 0 0 0 0 0 0 0.0256889002423345 0 0 0 0 0 0 0 0 0 0 0.0499556839776976 0 0 0 0 0 0 0 0 0 0 0 0 0 0 0 0 0 0 0 0 0 0 0 0 0 0 0 0 0 0 0 0 0 0 0 0 0.0254656701519734 0.0175163467245613 0.520828314760361 0 0 0 0.0830563166781164 0 0 0 0 0 0 0 0 0 0 0 0 0 0 0 0 0 0 0 0 0 0 0 0 0 0 0 0 0 0 0 0 0 0 0 0 0 0 0 0 0 0 0 0 0 0 0 0 0 0 0 0 0.125278277841954 0 0 0 0 0 0 0 0 0 0 0 0 0 0 0 0 0 0 0 0 0 0 0 0 0 0 0 0 0.152210489623002 0 0 0 0 0 0 0 0 0 0 0 0 0 0 0
0 0 0 0 0 0 0 0 0 0 0 0 0 0 0 0 0 0 0 0 0 0 0 0 0 0 0 0 0 0 0 0 0 0 0 0 0 0 0.0460906154304502 0 0 0 0 0 0 0 0 0 0 0 0 0.0159229302833974 0 0 0 0 0 0 0 0 0 0.102753011388565 0 0.0883843445367177 0 0 0 0 0 0 0 0 0.058142221792627 0 0 0 0 0 0 0 0 0 0 0 0 0 0 0 0 0 0 0 0 0 0 0 0 0 0 0 0 0 0 0 0 0 0 0 0 0 0 0 0 0 0 0 0 0 0 0 0 0 0 0 0 0 0 0 0 0 0 0 0 0 0 0 0 0 0 0 0 0 0 0 0 0 0 0 0 0 0 0 0 0 0 0 0 0 0 0 0 0 0 0 0 0 0 0 0 0 0 0 0 0 0 0 0 0 0 0 0 0 0 0 0 0 0 0 0 0 0 0 0 0 0 0 0 0 0.0909242642988469 0 0 0 0 0 0 0 0 0 0 0 0 0 0 0 0 0 0 0 0 0 0 0 0 0 0 0 0.268875035083995 0 0 0 0 0 0.280261684906116 0 0 0 0 0 0 0 0 0 0 0 0 0 0 0 0 0 0 0 0.0060740914823304 0 0 0 0 0 0 0 0 0 0 0 0 0 0 0 0 0 0 0 0 0 0 0 0 0 0 0 0 0 0 0 0 0 0 0 0 0 0 0 0 0 0 0 0 0 0 0 0 0 0 0 0 0 0.0425718007969551 0 0 0 0 0 0 0 0 0
0 0 0 0 0 0 0 0 0 0 0 0 0 0 0 0 0 0 0 0 0 0 0 0 0 0 0 0 0 0 0 0 0 0 0 0 0 0 0 0 0 0 0 0 0 0 0 0 0 0 0 0 0 0 0 0 0 0 0 0 0 0.0182748001920487 0 0 0 0 0 0 0 0 0 0 0 0 0 0 0 0 0 0 0 0 0 0 0 0 0 0 0 0 0 0 0 0 0 0 0 0 0 0 0 0 0 0 0 0 0 0 0 0 0 0 0 0 0 0 0 0 0 0 0 0 0 0 0 0 0 0 0 0 0 0 0 0 0 0 0 0 0 0 0 0 0 0 0 0 0 0 0 0 0 0 0 0 0 0 0 0 0 0 0 0 0 0 0 0 0 0 0 0 0 0 0 0 0 0 0 0 0 0 0 0.106684674784217 0 0 0 0 0 0 0 0 0 0 0 0 0 0 0 0 0 0 0 0 0 0 0 0 0 0 0 0 0 0 0 0 0 0 0 0 0 0.0716976438610099 0 0 0.330763544662548 0 0 0 0 0 0 0 0 0 0 0 0 0 0 0 0 0 0 0 0 0 0 0 0 0 0 0.0279376995211556 0 0 0 0 0 0 0 0 0 0 0 0 0 0 0 0 0 0 0 0 0 0 0 0 0 0 0 0 0 0 0 0 0 0 0 0 0 0 0 0.0920014280851219 0.0319236936287944 0.305216608219018 0 0 0 0 0 0 0 0 0 0 0 0 0 0 0.0154999070460855 0 0 0 0 0 0 0 0 0
0 0 0 0 0 0 0 0 0 0 0 0 0 0 0 0 0 0 0 0 0 0 0 0 0 0 0 0 0 0 0 0 0 0 0 0 0 0 0 0 0 0 0 0 0 0 0 0 0 0 0 0 0 0 0 0 0 0 0 0 0 0 0 0 0 0 0 0 0 0 0 0 0 0 0 0 0 0 0 0 0 0 0 0 0 0 0 0 0 0 0 0 0 0 0 0 0 0 0 0 0 0 0 0 0.00365308375420455 0 0 0 0 0 0 0 0 0 0 0 0 0 0 0 0 0 0 0 0 0 0 0 0 0 0 0 0 0 0 0 0 0 0 0 0 0 0 0 0 0 0 0 0 0 0 0 0 0 0 0 0 0 0 0 0 0 0 0 0 0 0 0 0 0 0 0 0 0 0.0364608821902047 0 0 0 0 0 0 0 0 0 0 0 0.0672440468282051 0 0 0 0 0.00650512754557693 0 0.0240369815139805 0.0600436049426626 0 0 0 0 0 0 0 0 0 0 0 0 0 0 0.0160338699596838 0 0 0 0.316216242017214 0 0 0 0 0.0523508666150185 0 0 0 0 0.115197305861269 0 0 0 0 0 0 0 0 0 0 0 0 0 0 0 0 0 0 0 0 0 0 0 0 0 0 0 0 0.00216888149526736 0 0 0 0 0 0 0 0 0 0 0 0 0 0 0 0 0 0 0 0 0 0 0 0 0 0 0 0 0 0 0 0 0 0 0 0 0 0 0 0 0 0 0 0 0 0 0 0.0248661632096544 0.0484552632861433 0 0.163998189165275 0 0 0.00988515073401883 0 0 0 0 0 0 0 0 0.0528843408816226
0 0 0 0 0 0 0 0 0 0 0 0 0 0 0 0 0 0 0 0 0 0 0 0 0 0 0 0 0 0 0 0 0 0 0 0 0 0 0 0 0 0 0 0 0 0 0 0 0 0 0 0 0 0 0 0 0 0 0 0 0 0 0 0 0 0 0 0 0 0 0 0 0 0 0 0 0 0 0 0 0 0 0 0 0 0 0 0 0 0 0 0 0 0 0 0 0 0 0 0 0 0 0 0 0 0 0 0 0 0 0 0 0 0 0 0 0 0 0 0 0 0 0 0 0 0 0 0 0 0 0 0 0 0 0 0 0 0 0 0 0 0 0 0 0 0 0 0 0 0 0 0 0 0 0 0 0 0 0 0 0 0 0 0 0 0 0 0 0 0 0 0 0 0 0 0 0 0 0 0 0 0 0 0 0 0 0.0191495201203292 0 0 0 0 0.00742601147886328 0 0.0260215115395661 0.28287055937507 0 0 0 0 0 0 0 0 0 0 0 0 0 0 0.00936371274951641 0 0 0.268476003804259 0 0 0.004463174420956 0 0 0 0 0.0103425520331448 0 0 0 0.0331682733041032 0 0 0 0 0 0 0 0 0 0 0 0 0 0 0 0 0 0 0 0 0 0 0 0 0.00450238115967498 0 0 0 0 0 0 0 0 0 0 0 0 0 0 0 0 0 0 0 0 0 0 0 0 0 0 0 0 0 0 0 0 0 0 0 0 0 0 0 0 0 0 0 0 0 0.0276013890258969 0 0 0 0 0 0 0 0.272972656578062 0.00495667381164351 0 0.0175254962159289 0.0111600843829853 0 0 0 0 0 0 0 0
0 0 0 0 0 0 0 0 0 0 0 0 0 0 0 0 0 0 0 0 0 0 0 0 0 0 0 0 0 0 0 0 0 0 0 0 0 0 0 0 0 0 0 0 0 0 0 0 0 0 0 0 0 0 0 0 0 0 0 0 0 0 0 0 0 0 0 0 0 0 0 0 0 0 0 0 0 0 0 0 0 0 0 0 0 0 0 0 0 0 0 0 0 0 0 0 0 0 0 0 0 0 0 0 0 0 0 0 0 0 0 0 0 0 0 0 0 0 0 0 0 0 0 0 0 0 0 0 0 0 0 0 0 0 0 0 0 0 0 0 0 0 0 0 0 0 0 0 0 0 0 0 0 0 0 0 0 0 0 0 0 0 0 0 0 0 0 0 0 0 0 0 0 0 0.0991187187856751 0.0959872906336715 0 0 0 0 0 0 0 0 0 0 0 0 0 0 0 0 0 0 0 0 0 0 0 0 0 0 0 0 0 0 0 0 0 0.501443355313114 0 0 0 0 0 0 0 0 0.0311973175393795 0 0.0091932068056016 0 0 0 0 0 0 0 0 0 0 0 0 0 0 0 0 0 0 0 0 0 0 0 0 0 0 0 0 0 0 0 0 0 0 0 0 0 0 0 0 0 0 0 0 0 0 0 0 0 0 0 0 0 0 0 0 0 0 0 0 0 0 0 0 0 0 0 0 0 0 0 0 0 0 0 0 0 0 0 0.181462597867463 0 0 0 0 0 0.0416687649917277 0 0 0 0.0399287480633677 0 0 0 0 0
0 0 0 0 0 0 0 0 0 0 0 0 0 0 0 0 0 0 0 0 0 0 0 0 0 0 0 0 0 0 0 0 0 0 0 0 0 0 0 0 0 0 0 0 0 0 0 0 0 0 0 0 0 0 0 0 0 0 0 0 0 0 0 0 0 0 0 0 0 0 0 0 0 0 0 0 0 0 0 0 0 0 0 0 0 0 0 0 0 0 0 0 0 0 0 0 0 0 0 0 0 0 0 0 0 0 0 0 0 0 0 0 0 0 0 0 0 0 0 0 0 0 0 0 0 0 0 0 0 0 0 0 0 0 0 0 0 0 0 0 0 0 0 0 0 0 0 0 0 0 0 0 0 0 0 0 0 0 0 0 0 0 0 0 0 0 0 0 0 0 0 0 0 0 0 0 0 0 0 0 0 0 0 0 0 0 0 0 0 0 0 0.173433711303229 0 0 0.276758255383432 0 0 0 0 0 0 0 0 0 0 0 0 0 0 0 0 0 0 0.0199065291773175 0 0 0 0 0 0 0 0 0 0 0 0 0 0 0 0 0 0 0 0 0 0 0 0 0 0 0 0 0 0 0 0 0 0 0 0 0 0 0 0 0 0 0 0 0 0 0 0 0 0 0 0 0 0 0 0 0 0 0 0 0 0 0 0 0 0 0 0 0 0 0 0 0.0926411971132248 0 0 0 0 0 0 0 0 0 0 0 0 0 0 0 0 0 0 0 0 0.437260307022797 0 0 0 0 0 0 0 0
0 0 0 0 0 0 0 0 0 0 0 0 0 0 0 0 0 0 0 0 0 0 0 0 0 0 0 0 0 0 0 0 0 0 0 0 0 0 0 0 0 0 0 0 0 0 0 0 0 0 0 0 0 0 0 0 0 0 0 0 0 0 0 0 0 0 0 0 0 0 0 0 0 0 0 0 0 0 0 0 0 0 0 0 0 0 0 0 0 0 0 0 0 0 0 0 0 0 0 0 0 0 0 0 0 0 0 0 0 0 0 0 0 0 0 0 0 0 0 0 0 0 0 0 0 0 0 0 0 0 0 0 0 0 0 0 0 0 0 0 0 0 0 0 0 0 0 0 0 0 0 0 0 0 0 0 0 0 0 0 0 0.120725258513976 0 0 0 0.0143880090304946 0 0 0 0 0 0 0 0 0 0 0 0 0.0550709395022979 0 0 0 0.0734318101757007 0 0 0 0 0 0 0 0 0 0 0 0 0 0 0 0 0 0 0 0 0 0 0 0 0 0 0 0 0 0 0 0 0 0 0.375828390081951 0 0 0 0 0 0 0 0.0139358992209591 0 0.0431623469689861 0 0 0 0 0.0304743072753067 0 0 0 0 0 0 0 0 0 0 0 0 0 0 0 0 0.0318433623321027 0 0 0 0 0 0 0 0 0 0 0 0 0 0 0 0 0 0 0 0 0 0 0 0 0 0 0 0.147566279500407 0 0.0371952656093995 0 0 0 0 0 0 0 0 0 0 0 0 0 0 0 0 0 0 0 0 0 0 0 0 0 0 0.0563781317884186 0 0 0 0 0 0 0 0 0
0 0 0 0 0 0 0 0 0 0 0 0 0 0 0 0 0 0 0 0 0 0 0 0 0 0 0 0 0 0 0 0 0 0 0 0 0 0 0 0 0 0 0 0 0.00390839902805784 0.00886828163566044 0 0 0 0 0 0 0 0 0 0 0 0 0 0 0 0 0 0 0 0 0 0 0 0 0 0 0 0 0 0 0 0 0 0 0 0 0 0 0 0 0 0 0 0 0 0 0 0 0 0 0 0 0 0 0 0 0 0 0 0 0 0 0 0 0 0 0 0 0 0 0 0 0 0 0 0 0 0 0 0 0 0 0 0 0 0 0 0 0 0 0 0 0 0 0 0 0 0 0 0 0 0 0 0 0 0 0 0 0 0 0 0 0 0 0 0.204141519964753 0 0 0.0181247852944212 0 0 0.0058138841188948 0.00416919282492475 0 0 0.0152895120416066 0 0.053052786642054 0 0.00949344125915272 0 0 0.287273092399281 0 0 0 0.0595297973356728 0 0 0 0 0 0.00663008840349667 0 0 0 0 0 0 0 0 0 0 0 0 0 0 0 0 0 0 0.00943397821348114 0.00314972472675518 0 0 0 0 0 0 0 0.117273771672181 0 0 0 0 0 0 0 0 0 0 0.0136746824299361 0 0 0 0 0.103428396659441 0 0 0 0 0 0 0 0 0 0 0 0 0 0 0 0 0 0 0 0 0 0 0 0 0 0 0 0 0 0 0 0 0 0 0 0 0 0 0 0 0 0 0 0 0 0 0 0 0 0 0 0 0 0 0 0 0.0356331815352757 0 0.0378114682263524 0 0 0 0 0 0 0 0 0 0 0 0 0 0 0.00330001558860166 0 0 0 0 0 0 0 0 0
0 0 0 0 0 0 0 0 0 0 0 0 0 0 0 0 0 0 0 0 0 0 0 0 0 0 0 0 0 0 0 0 0 0 0 0 0 0 0 0 0 0 0 0 0 0 0 0 0 0 0 0 0 0 0 0 0.00983165579618658 0 0 0 0 0 0 0 0 0 0 0 0 0 0 0 0 0 0 0 0 0 0 0 0 0 0 0 0 0 0 0 0 0 0 0 0 0 0 0 0 0 0 0 0 0 0 0 0 0 0 0 0 0 0 0 0 0 0 0 0 0 0 0 0 0 0 0 0 0 0 0 0 0 0 0 0 0 0 0 0 0 0 0 0 0 0 0 0 0 0 0 0 0 0 0 0 0 0 0 0 0 0 0 0 0 0 0 0 0 0 0 0 0 0 0 0 0 0 0.0707128865267785 0 0 0 0 0 0 0 0 0 0 0 0 0 0 0 0 0 0 0 0 0 0 0 0 0 0 0 0 0 0 0 0 0 0.172596565954547 0 0 0.172782642232247 0 0.0673363299616798 0 0 0 0 0 0 0 0 0.0679168155647977 0 0 0 0 0 0 0 0 0 0 0 0 0 0 0 0 0 0 0 0 0 0 0 0 0 0 0 0 0 0 0 0 0 0 0 0 0 0 0 0 0 0 0 0 0 0 0 0.140347430276835 0 0 0 0 0 0 0 0 0 0 0 0 0 0 0 0 0 0 0 0 0 0 0 0 0 0 0 0 0.298475673686928 0 0 0 0 0 0 0 0 0 0 0 0 0 0 0
0 0 0 0 0 0 0 0 0 0 0 0 0 0 0 0 0 0 0 0 0 0 0 0 0 0 0 0 0 0 0 0 0 0 0 0 0 0 0 0 0 0 0 0 0 0 0 0 0 0 0 0 0 0 0 0 0 0 0 0 0 0 0 0 0 0 0 0 0 0 0 0 0.14767440440073 0 0 0.0730824892435159 0 0 0 0 0 0 0 0 0 0 0 0 0 0 0 0 0 0 0 0 0 0 0 0 0 0 0 0 0 0 0 0 0 0 0 0 0 0 0 0 0 0 0 0 0 0 0 0 0 0 0 0 0 0 0 0 0 0 0 0 0 0 0 0 0 0 0 0 0 0 0 0 0 0 0 0 0 0 0 0 0 0 0 0 0 0 0 0 0 0 0 0 0 0 0 0 0 0 0 0 0 0 0 0 0 0 0 0 0 0 0 0 0 0 0 0 0 0 0 0 0 0 0 0 0 0 0 0 0 0 0 0 0 0 0 0.23352312250921 0 0 0 0 0 0 0 0 0 0 0.545719983846544 0 0 0 0 0 0 0 0 0 0 0 0 0 0 0 0 0 0 0 0 0 0 0 0 0 0 0 0 0 0 0 0 0 0 0 0 0 0 0 0 0 0 0 0 0 0 0 0 0 0 0 0 0 0 0 0 0 0 0 0 0 0 0 0 0 0 0 0 0 0 0 0 0 0 0 0 0 0 0 0 0 0 0 0 0 0 0 0 0 0 0 0 0
0 0 0 0 0 0 0 0 0 0 0 0 0 0 0 0 0 0 0 0 0 0 0 0 0 0 0 0 0 0 0 0 0 0 0 0 0 0 0 0 0 0 0 0 0 0 0 0 0 0 0 0 0 0 0 0 0 0 0 0 0 0 0 0 0 0 0 0 0 0 0 0 0 0 0 0 0 0 0 0 0 0 0 0 0 0 0 0 0 0 0 0 0 0 0 0 0 0 0 0 0 0 0 0 0 0 0 0 0 0 0 0 0 0 0 0 0 0 0 0 0 0 0 0 0 0 0 0 0 0 0 0 0 0 0 0 0 0 0 0 0 0 0 0 0 0 0 0 0 0 0 0 0 0 0 0 0 0 0 0 0 0 0 0 0 0 0 0 0 0 0 0 0 0 0 0 0 0 0 0 0 0 0 0 0 0 0 0 0 0 0 0.0864107363705336 0 0 0.371949247804062 0 0 0 0 0 0 0 0 0 0 0 0 0 0 0 0 0 0 0.0675486720643269 0.0333375274297284 0 0 0 0 0 0 0 0 0 0 0 0 0 0 0 0 0 0 0 0 0 0 0 0 0 0 0 0 0 0 0 0 0 0 0.0517545061123155 0 0 0 0 0 0 0 0 0 0 0 0 0 0 0 0 0 0 0 0 0 0 0 0 0 0 0 0 0 0 0 0 0 0 0 0 0 0 0 0 0 0 0 0 0 0 0 0 0 0 0 0 0 0 0 0 0.388999310219034 0 0 0 0 0 0 0 0 0
0 0 0 0 0 0 0 0 0 0 0 0 0 0 0 0 0 0 0 0 0 0 0 0 0.0219025330311078 0 0 0 0 0 0 0 0 0 0 0 0 0 0.0101855217801215 0 0 0 0 0 0.0351171112485506 0.0265709090811159 0 0.0151608502040095 0 0.00754472610291234 0 0 0 0 0 0 0 0 0 0 0 0 0 0.0201568986915449 0 0 0 0 0 0 0 0 0 0 0.0332773802567657 0 0 0 0 0 0 0 0 0 0 0 0 0 0 0 0 0 0 0 0 0 0 0 0 0 0 0 0 0 0 0 0 0 0 0 0 0 0 0 0 0 0 0 0 0 0 0 0 0 0 0 0 0 0 0 0 0 0 0 0 0 0 0 0 0 0 0 0 0 0 0 0 0 0 0 0 0 0 0 0 0 0 0 0 0 0 0 0 0 0 0 0 0.0739575868246591 0.00550016853245626 0.135927484503084 0.379051711372644 0 0.022411250318456 0 0 0 0 0 0 0 0 0 0 0 0 0 0 0 0.0265170543951683 0 0 0 0 0 0 0.0130477193023458 0 0 0 0.0230645271286522 0.00898048826386936 0.00779606696851403 0.0915453751698592 0 0 0 0 0 0.00613500086182411 0 0 0 0 0 0 0 0 0 0 0 0 0 0 0 0 0 0 0 0 0 0 0 0 0 0 0 0 0 0 0 0 0.00330051103098403 0 0 0 0 0 0 0 0 0 0 0 0 0 0 0 0 0 0 0 0 0 0 0 0 0 0 0 0 0 0 0 0 0 0 0 0 0 0 0 0.0328491249313557 0 0 0 0 0 0 0 0 0 0 0 0 0 0 0 0 0 0 0 0 0 0 0 0 0 0 0 0 0 0 0 0 0 0
0 0 0 0 0 0 0 0 0 0 0 0 0 0 0 0 0 0 0 0 0 0 0 0 0 0 0 0 0 0 0 0 0 0 0 0 0 0 0 0 0 0 0 0 0 0 0 0 0 0 0 0.0159656843568834 0 0 0 0 0 0 0 0 0 0 0 0 0 0 0 0 0 0 0 0 0 0 0 0 0 0 0 0 0 0 0 0.0224183251635384 0 0 0 0 0 0 0 0 0 0 0 0 0 0 0 0 0 0 0 0 0 0 0 0 0 0 0 0 0 0 0 0 0 0 0 0 0 0 0 0 0 0 0 0 0 0 0 0 0 0 0 0 0 0 0 0 0 0 0 0 0 0 0 0 0 0 0 0 0 0 0 0 0 0 0 0 0 0.0415122157367457 0 0 0.0136114659325318 0 0 0 0 0 0 0 0 0 0 0 0 0 0.0199141356365692 0 0 0.0606104234508759 0 0 0 0 0 0 0 0 0 0 0 0 0 0 0 0 0 0 0 0 0 0 0 0 0 0 0 0 0 0.14763628687447 0 0 0 0 0 0 0 0.0747860041075646 0 0 0 0 0 0 0 0 0 0 0 0 0 0 0.00705199304070314 0 0 0.242879034758502 0 0 0 0 0.0101884773742686 0 0 0 0 0 0 0.0249183366020126 0.0110609679471156 0 0 0 0 0 0 0 0 0 0 0 0 0 0 0 0 0 0 0 0 0 0 0 0 0 0 0 0 0 0 0 0 0 0 0.00484998883424528 0 0.00846095515391102 0.00584203200488636 0 0.205084408670404 0.0736716664191259 0 0 0 0 0 0 0 0 0 0 0 0 0 0 0.00953759793564673 0 0 0 0 0 0 0 0 0
0 0 0 0 0 0 0 0 0 0 0 0 0 0 0 0 0 0 0 0 0 0 0 0 0 0 0 0 0 0 0 0 0 0 0 0 0 0 0 0 0 0 0 0 0 0 0 0 0 0 0 0 0 0 0 0 0 0 0 0 0 0 0 0 0 0 0 0 0 0 0 0 0 0 0 0 0 0 0 0 0 0 0 0 0 0 0 0 0 0 0 0 0 0 0 0 0 0 0 0 0 0 0 0 0 0 0 0 0 0 0 0 0 0 0 0 0 0 0 0 0 0 0 0 0 0 0 0 0 0 0 0 0 0 0 0 0 0 0 0 0 0 0 0 0 0 0 0 0 0 0 0 0 0 0 0 0 0 0 0 0 0 0 0 0 0 0 0 0 0 0 0 0 0 0 0 0 0 0 0 0 0 0 0 0 0 0 0 0 0 0 0.0631360551860485 0 0 0 0 0 0 0 0 0 0 0 0 0 0 0 0 0 0 0 0 0.701057996088689 0 0 0 0 0 0.125231246670836 0 0 0 0 0 0 0 0 0 0 0 0 0 0 0 0 0 0 0 0 0 0 0 0 0 0 0 0 0 0 0 0 0 0 0 0 0 0 0 0 0 0 0 0 0 0 0 0 0 0 0 0 0 0 0 0 0 0 0 0 0 0 0 0 0 0 0 0 0 0 0 0 0 0 0 0 0 0 0 0 0 0.110574702054427 0 0 0 0 0 0 0 0 0 0 0 0 0 0 0
0 0 0 0 0 0 0 0 0 0 0 0 0 0 0 0 0 0 0 0 0 0 0 0 0 0 0 0 0 0 0 0 0 0 0 0 0 0 0 0 0 0 0 0 0 0 0 0 0 0 0 0 0 0 0 0 0 0 0 0 0 0 0 0 0 0 0 0 0 0 0 0 0 0 0 0 0 0 0 0 0 0 0 0 0 0 0 0 0 0 0 0 0 0 0 0 0 0 0 0 0 0 0 0 0 0 0 0 0 0 0 0 0 0 0 0 0 0 0 0 0 0 0 0 0 0 0 0 0 0 0 0 0 0 0 0 0 0 0 0 0 0 0 0 0 0 0 0 0 0 0 0 0 0 0 0 0 0 0 0 0 0 0 0 0 0 0 0 0 0 0 0 0 0 0 0 0 0 0 0 0 0 0 0 0 0 0 0 0 0 0 0 0 0 0.457668608590247 0 0 0 0 0 0 0 0 0 0 0 0 0 0 0 0 0 0 0.222321753726558 0 0 0 0 0 0 0 0 0 0 0 0 0 0 0 0 0 0 0 0 0 0 0 0 0 0 0 0 0 0 0 0 0 0 0 0 0.0254177380386649 0 0.00884095236127473 0 0 0 0 0 0 0 0 0 0 0 0 0 0 0 0 0 0 0 0 0 0 0 0 0 0 0 0 0 0 0 0 0 0 0 0 0 0 0 0 0 0 0 0 0 0 0 0.088849427871426 0 0 0 0 0 0.0722342678374538 0 0 0 0.124667251574375 0 0 0 0 0
0 0 0 0 0 0 0 0 0 0 0 0 0 0 0 0 0 0 0 0 0 0 0 0 0 0 0 0 0 0 0 0 0 0 0 0 0 0 0 0 0 0 0 0 0 0 0 0 0 0 0 0 0 0 0 0 0 0 0 0 0 0 0 0 0 0 0 0 0 0 0 0 0 0 0 0 0 0 0 0 0 0 0 0 0 0 0 0 0 0 0 0 0 0 0 0 0 0 0 0 0 0 0 0 0 0 0 0 0 0 0 0 0 0 0 0 0 0 0 0 0 0 0 0 0 0 0 0 0 0 0 0 0 0 0 0 0 0 0 0 0 0 0 0 0 0 0 0 0 0 0 0 0 0 0 0 0 0 0 0 0 0 0 0 0 0 0 0 0 0 0 0 0 0 0 0 0 0 0 0 0 0 0 0 0 0 0 0 0 0 0 0 0 0 0 0 0 0.43453289980846 0 0 0 0 0 0 0 0 0 0 0 0 0 0 0 0 0 0 0.0559914734329373 0 0 0 0 0 0 0 0 0 0 0.43067814196967 0 0 0 0 0.078797484788933 0 0 0 0 0 0 0 0 0 0 0 0 0 0 0 0 0 0 0 0 0 0 0 0 0 0 0 0 0 0 0 0 0 0 0 0 0 0 0 0 0 0 0 0 0 0 0 0 0 0 0 0 0 0 0 0 0 0 0 0 0 0 0 0 0 0 0 0 0 0 0 0 0 0 0 0 0 0 0 0 0 0 0
0 0 0 0 0 0 0 0 0 0 0 0 0 0 0 0 0 0 0 0 0 0 0 0 0 0 0 0 0 0 0 0 0 0 0 0 0 0 0 0 0 0 0 0 0 0 0 0 0 0 0 0 0 0 0 0 0 0 0 0 0 0 0 0 0 0 0 0 0 0 0 0 0 0 0 0 0 0 0 0 0 0 0 0 0 0 0 0 0 0 0 0 0 0 0 0 0 0 0 0 0 0 0 0 0 0 0 0 0 0 0 0 0 0 0 0 0 0 0 0 0 0 0 0 0 0 0 0 0 0 0 0 0 0 0 0 0 0 0 0 0 0 0 0 0 0 0 0 0 0 0 0 0 0 0 0 0 0 0 0 0 0 0 0 0 0 0 0 0 0 0 0 0 0 0 0 0 0 0 0 0 0 0 0 0 0 0 0 0 0 0 0 0 0 0 0 0 0.0914041303835149 0 0 0 0 0 0 0 0 0 0 0 0 0.356011913265268 0 0 0 0 0 0 0 0 0 0 0 0 0 0 0 0 0.552583956351217 0 0 0 0 0 0 0 0 0 0 0 0 0 0 0 0 0 0 0 0 0 0 0 0 0 0 0 0 0 0 0 0 0 0 0 0 0 0 0 0 0 0 0 0 0 0 0 0 0 0 0 0 0 0 0 0 0 0 0 0 0 0 0 0 0 0 0 0 0 0 0 0 0 0 0 0 0 0 0 0 0 0 0 0 0 0 0 0
0 0 0 0 0 0 0 0 0 0 0 0 0 0 0 0 0 0 0 0 0 0 0 0 0 0 0 0 0 0 0 0 0 0 0 0 0 0 0 0 0 0 0 0 0 0 0 0 0 0 0 0 0 0 0 0 0 0 0 0 0 0 0 0 0 0 0 0 0 0 0 0 0 0 0 0 0 0 0 0 0 0 0 0 0 0 0 0 0 0 0 0 0 0 0 0 0 0 0 0 0 0 0 0 0 0 0 0 0 0 0 0 0 0 0 0 0 0 0 0 0 0 0 0 0 0 0 0 0 0 0 0 0 0 0 0 0 0 0 0 0 0 0 0 0 0 0 0 0 0 0 0 0 0 0 0 0 0 0 0 0 0 0 0 0 0 0 0 0 0 0 0 0 0.0279638632828574 0 0 0 0 0 0 0 0 0 0 0 0 0 0 0 0 0 0 0 0 0 0 0 0 0 0 0 0 0 0 0 0 0 0 0 0 0 0 0 0 0 0 0.0727743731920631 0.0738889273874167 0 0 0 0 0 0 0 0.18073378900959 0.263318655671723 0 0 0 0 0.0255579843195666 0.143801671658871 0 0 0 0 0 0 0 0 0 0 0 0 0 0 0 0 0.0344672879286005 0.0179072654467279 0 0.0229708448560893 0 0 0 0 0 0 0 0 0 0 0 0 0 0 0 0 0 0 0 0 0 0 0 0 0 0 0 0 0 0 0 0 0 0 0 0 0 0 0 0 0 0 0 0 0 0 0 0 0 0 0 0 0 0.136615337246494 0 0 0 0 0 0 0 0 0
0 0 0 0 0 0 0 0 0 0 0 0 0.0336566223526271 0 0 0 0 0 0 0 0 0 0 0 0 0 0 0 0 0 0 0 0 0 0 0 0 0 0 0 0.0420914984110862 0 0 0 0 0 0 0 0 0 0 0.183312844524487 0 0 0 0 0 0 0 0 0 0 0 0 0 0 0 0 0 0 0 0 0 0 0.0466598863750054 0.0218334443501632 0 0 0 0 0 0 0 0 0 0 0 0 0 0 0 0 0 0 0 0 0 0 0 0 0 0 0 0 0 0 0 0 0 0 0 0 0 0 0 0 0 0 0 0 0 0 0 0 0 0 0 0 0 0 0 0 0 0 0 0 0 0 0 0 0 0 0 0 0 0 0 0 0 0 0 0 0 0 0 0 0 0 0 0 0 0 0 0 0 0 0.0290992967215033 0 0 0 0 0 0 0 0 0 0 0 0 0 0 0 0 0 0 0 0 0 0 0 0 0 0 0 0 0 0 0 0 0 0 0 0 0.0846702336286569 0 0 0 0 0 0 0 0 0 0 0 0 0 0 0 0 0 0 0 0 0 0 0 0 0 0.130340962028906 0.126883488678453 0 0 0 0 0 0 0.248250267212687 0 0 0 0 0 0 0 0 0 0 0 0 0 0 0.00985272285362426 0 0 0 0 0 0 0 0 0 0 0 0 0 0 0 0 0 0 0 0 0 0 0 0 0 0 0 0 0 0 0 0 0 0 0 0 0 0 0 0 0 0 0 0 0 0 0 0 0 0 0 0 0 0.0433487328628013 0 0 0 0 0 0 0 0 0
0 0 0 0 0 0 0 0 0 0 0 0 0 0 0 0 0 0 0 0 0 0 0 0 0 0 0 0 0 0 0 0 0 0 0 0 0 0 0 0 0 0 0 0 0 0 0 0 0 0 0 0 0 0 0 0 0 0 0 0 0 0 0 0 0 0 0 0 0 0 0 0 0 0 0 0 0 0 0 0 0 0 0 0 0 0 0 0 0 0 0 0 0 0 0 0 0 0 0 0 0 0 0 0 0 0 0 0 0 0 0 0 0 0 0 0 0 0 0 0 0 0 0 0 0 0 0 0 0 0 0 0 0 0 0 0 0 0 0 0 0 0 0 0 0 0 0 0 0 0 0 0 0 0 0 0 0 0 0 0 0 0 0 0 0 0 0 0 0 0 0 0 0 0 0 0 0 0 0 0 0 0 0 0 0 0 0 0 0 0 0 0 0 0 0 0 0 0 0 0 0 0 0 0 0 0 0 0 0 0 0 0 0 0 0 0 0 0 0 0 0 0 0 0 0 0 0 0 0.496888684028578 0 0.503111315971422 0 0 0 0 0 0 0 0 0 0 0 0 0 0 0 0 0 0 0 0 0 0 0 0 0 0 0 0 0 0 0 0 0 0 0 0 0 0 0 0 0 0 0 0 0 0 0 0 0 0 0 0 0 0 0 0 0 0 0 0 0 0 0 0 0 0 0 0 0 0 0 0 0 0 0 0 0 0 0 0 0 0 0 0 0
0 0 0 0 0 0 0 0 0 0 0 0 0 0 0 0 0 0 0 0 0 0 0 0 0 0 0 0 0 0 0 0 0 0 0 0 0 0 0.0348040821321796 0.0189010589895021 0 0 0 0 0 0 0 0 0 0 0 0.0373111813818743 0 0 0 0 0 0 0 0 0 0 0 0 0 0 0 0 0 0 0 0 0.413856275539146 0 0 0.0142004477973303 0 0 0 0.0177883997842818 0 0 0 0 0 0 0 0 0 0 0 0 0 0 0 0 0 0 0 0 0 0 0 0 0 0 0 0 0 0 0 0 0 0 0 0 0 0 0 0 0 0 0 0 0 0 0 0 0 0 0 0 0 0 0 0 0 0 0 0 0 0 0 0 0 0 0 0 0 0 0 0 0 0 0 0 0 0 0 0 0 0 0 0 0 0 0 0 0 0 0 0 0 0 0 0 0 0 0 0 0 0 0 0.185424097483176 0 0 0 0 0 0 0 0 0 0 0 0 0 0 0.0615947354949472 0 0 0 0 0 0 0 0 0 0 0 0 0 0 0 0 0 0 0 0 0 0 0 0 0 0 0 0 0 0.105935138879215 0.110184582518348 0 0 0 0 0 0 0 0 0 0 0 0 0 0 0 0 0 0 0 0 0 0 0 0 0 0 0 0 0 0 0 0 0 0 0 0 0 0 0 0 0 0 0 0 0 0 0 0 0 0 0 0 0 0 0 0 0 0 0 0 0 0 0 0 0 0 0 0 0 0 0 0 0 0 0 0 0 0 0 0 0 0 0 0 0 0
0 0 0 0 0 0 0 0 0 0 0 0 0 0 0 0 0 0 0 0 0 0 0 0 0 0 0 0 0 0 0 0 0 0 0 0 0 0 0 0 0 0 0 0 0 0 0 0 0 0 0 0 0 0 0 0 0 0 0 0 0 0 0 0 0 0 0 0 0 0 0 0 0 0 0 0 0 0 0 0 0 0 0 0 0 0 0 0 0 0 0 0 0 0 0 0 0 0 0 0 0 0 0 0 0 0 0 0 0 0 0 0 0 0 0 0 0 0 0 0 0 0 0 0 0 0 0 0 0 0 0 0 0 0 0 0 0 0 0 0 0 0 0 0 0 0 0 0 0 0 0 0 0 0 0 0 0 0 0 0 0 0 0 0 0 0 0 0 0 0 0 0 0 0 0 0 0 0 0 0 0 0 0 0 0 0 0 0 0 0 0 0 0 0 0 0 0 0 0 0 0 0 0 0 0 0 0 0 0 0 0 0 0 0 0 0 0 0 0 0 0 0 0 0 0 0 0 1 0 0 0 0 0 0 0 0 0 0 0 0 0 0 0 0 0 0 0 0 0 0 0 0 0 0 0 0 0 0 0 0 0 0 0 0 0 0 0 0 0 0 0 0 0 0 0 0 0 0 0 0 0 0 0 0 0 0 0 0 0 0 0 0 0 0 0 0 0 0 0 0 0 0 0 0 0 0 0 0 0 0 0 0 0 0 0 0
0 0 0 0 0 0 0 0 0 0 0 0 0 0 0 0 0 0 0 0 0 0 0 0 0 0 0 0 0 0 0 0 0 0 0 0 0 0 0 0 0 0 0 0.00751068868102997 0 0 0 0 0 0 0 0 0 0 0 0 0 0 0 0 0 0 0 0 0 0 0 0 0 0 0 0 0 0 0 0 0 0 0 0 0 0 0 0 0 0 0 0 0 0 0 0 0 0 0 0 0 0 0 0 0 0 0 0 0 0 0 0 0 0 0 0 0 0 0 0 0 0 0 0 0 0 0 0 0 0 0 0 0 0 0 0 0 0 0 0 0 0 0 0 0 0 0 0 0 0 0 0 0 0 0 0 0 0 0 0 0 0 0 0 0 0 0 0 0 0 0 0 0 0 0 0 0 0.0532442909167494 0 0 0 0 0.108130576838883 0 0 0.00929220372453525 0.0449770018735165 0 0 0 0 0 0 0 0 0 0 0 0 0 0 0 0 0 0 0 0 0 0.00479864696949241 0 0 0.0514082808851374 0 0 0.0671181050260168 0 0 0 0 0 0.0195022991230075 0.212119431322366 0 0 0 0 0 0 0 0.0125509739119162 0 0.0545811251023434 0 0 0 0 0 0 0 0 0 0 0 0 0.00423855403517059 0 0 0.00387781371223189 0 0 0 0 0 0.035164216798532 0.0161425927869658 0 0.0448266220670538 0 0 0.00531782751054077 0 0 0 0 0 0 0 0 0 0 0 0 0 0 0 0 0 0 0 0 0 0 0 0 0 0 0 0 0 0 0 0 0 0 0 0.00288109175437775 0.0124943073468525 0 0 0 0 0 0 0 0 0 0 0 0 0 0.229823349613281 0 0 0 0 0 0 0 0 0
0 0 0 0 0 0 0 0 0 0 0 0 0 0 0 0 0 0 0 0 0 0 0 0 0 0 0 0 0 0 0 0 0 0 0 0 0 0 0 0 0 0 0 0 0 0 0 0 0 0 0 0 0 0 0 0 0 0 0 0 0 0 0 0 0 0 0 0 0 0 0 0 0 0 0 0 0 0 0 0 0 0 0 0 0 0 0 0 0 0 0 0 0 0 0 0 0 0 0 0 0 0 0 0 0 0 0 0 0 0 0 0 0 0 0 0 0 0 0 0 0 0 0 0 0 0 0 0 0 0 0 0 0 0 0 0 0 0 0 0 0 0.0120219878554324 0 0 0 0 0 0 0.00502638164353553 0 0 0 0 0 0 0 0 0 0 0 0 0.0165322034112906 0 0 0 0 0 0 0 0 0 0 0 0 0 0 0 0.199960654212763 0 0 0 0.00636376740640982 0.0103243036587494 0 0 0 0 0 0 0 0 0 0 0 0 0 0 0 0 0 0 0 0 0 0 0 0 0 0 0 0 0 0 0 0 0 0 0 0 0 0 0 0 0 0 0 0 0 0 0 0 0 0 0 0.0151864600630987 0 0 0 0 0 0 0 0 0 0.103164063673281 0 0 0.0163680911701078 0 0 0 0 0 0 0 0 0 0 0 0.00601519758622441 0 0 0 0 0 0 0 0 0 0 0 0 0 0 0 0 0 0 0 0 0 0 0 0 0 0 0 0 0 0 0 0 0.5625110394244 0 0.0465258498947084 0 0 0 0 0 0 0 0 0 0 0 0 0 0 0 0 0 0 0 0 0
0 0 0 0 0 0 0 0 0 0 0 0 0 0 0 0 0 0 0 0 0 0 0 0 0 0 0 0 0 0 0 0 0 0 0 0 0 0 0 0 0 0 0 0 0 0 0 0 0 0 0 0 0 0 0 0 0 0 0 0 0 0 0 0 0 0 0 0 0 0 0 0 0 0 0 0 0 0 0 0 0 0 0 0 0 0 0 0 0 0 0 0 0 0 0 0 0 0 0 0 0 0 0 0 0 0 0 0 0 0 0 0 0 0 0 0 0 0 0 0 0 0 0 0 0 0 0 0 0 0 0 0 0 0 0 0 0 0 0 0 0 0 0 0 0 0 0 0 0 0 0 0 0 0 0 0 0 0 0 0 0 0 0 0 0 0 0 0 0 0 0 0 0 0 0 0 0 0 0 0 0 0 0 0 0 0 0 0 0 0 0 0 0 0 0 0 0 0 0 0 0 0 0 0 0 0 0 0 0 0 0 0 0 0 0 0 0 0 0 0 0 0 0.00608166081651866 0 0 0 0 0 0 0 0 0 0 0.00499455607863664 0 0.161967997563291 0 0 0 0 0 0 0 0 0 0.224641120276663 0.0231145052670331 0 0 0 0.149732426520619 0 0 0.156511885913932 0.179868591743297 0 0.0188924754872746 0 0 0 0 0 0 0 0 0 0 0 0 0 0 0 0 0 0 0 0 0 0 0 0 0 0 0 0 0 0 0 0 0 0 0 0 0 0 0 0 0 0.0380760835884944 0 0 0 0 0 0 0 0 0 0.0114464748179076 0.0246722219263331 0 0 0 0 0 0
0 0 0 0 0 0 0 0 0 0 0 0 0 0 0 0 0 0 0 0 0 0 0 0 0 0 0 0 0 0 0 0 0 0.00811587935932024 0 0 0 0 0 0 0 0 0 0 0 0 0 0 0 0 0 0 0 0 0 0 0.00326619322672538 0 0 0 0 0 0 0 0 0 0 0 0 0 0 0 0 0 0 0 0 0 0 0 0 0 0 0 0 0 0 0 0 0.00224572111086394 0 0 0 0 0.00210391734556163 0 0 0 0 0 0 0 0.0033045616862266 0.0114878488259115 0 0 0 0 0 0 0 0 0 0 0 0 0 0 0 0 0 0 0 0 0 0 0 0 0 0 0 0 0 0 0 0 0 0 0 0 0 0.00344811207809015 0 0 0 0 0 0 0 0.00203862194289623 0 0 0 0.00205027495474075 0 0 0 0 0 0 0 0 0 0 0 0 0 0 0 0 0 0 0 0 0 0 0 0 0 0 0 0 0 0 0 0.0145643153004706 0 0.0144342414584347 0 0.00146980711142793 0 0 0 0 0 0 0 0 0 0 0 0 0 0 0 0 0 0 0 0 0 0 0 0 0 0 0 0 0 0 0 0 0 0 0 0 0 0 0 0 0 0 0 0 0.166025254858332 0 0.00198879748917437 0 0 0 0 0 0 0 0 0.243637452298913 0.00876573367921137 0 0 0 0 0 0 0.0542628311924773 0.0765037777951658 0.0877303298667037 0.0174667478315488 0 0 0 0 0 0 0 0 0 0 0 0 0 0 0 0 0 0 0 0 0 0 0 0 0 0 0 0 0 0 0 0 0 0 0 0 0 0 0 0.13456599204544 0 0.117911963829427 0 0 0 0 0 0 0 0 0 0 0.0175371234227192 0 0 0 0.00507450129021875 0 0
0 0 0 0 0 0 0 0 0 0 0 0 0 0 0 0 0 0 0 0 0 0 0 0 0 0 0 0 0 0 0 0 0 0 0 0 0 0 0 0 0 0 0 0 0 0 0 0 0 0 0 0 0 0 0 0 0 0 0 0 0 0 0 0 0 0 0 0 0 0 0 0 0 0 0 0 0 0 0 0 0 0 0.0250205249993999 0.0113903319903685 0.0515956727314824 0 0 0 0 0 0 0 0 0 0 0 0 0 0 0 0 0 0 0 0 0 0 0 0 0 0 0 0 0 0 0 0 0 0 0 0 0 0 0 0 0 0 0 0 0 0 0 0 0 0 0 0 0 0 0 0 0 0 0 0 0 0 0 0 0 0 0 0 0 0 0 0 0 0 0 0 0 0 0 0 0 0 0 0.00801889048007889 0 0.0133529601938183 0 0 0 0 0 0 0 0 0 0 0 0 0 0 0.0298893669978429 0 0.0183908407267963 0 0.058593291426909 0 0 0 0 0 0.175190386317079 0 0 0 0 0 0 0.00425961846913088 0 0 0 0 0 0 0 0 0 0 0 0 0 0 0 0 0 0 0 0 0 0 0 0 0 0 0 0 0 0 0 0 0.000954409660504237 0 0 0 0 0.351560492395057 0.154051497807855 0 0 0 0.0019495857703759 0 0 0 0 0 0 0 0 0 0.0140026833797325 0 0 0 0 0 0 0 0 0 0 0 0 0 0 0 0 0 0 0 0 0 0 0 0 0 0.0231241232235531 0 0 0 0 0 0 0 0 0 0 0.0288163226171393 0 0 0 0.00267608983239423 0 0.0095856622271726 0 0 0 0 0 0 0 0 0 0 0.0151012066937682 0 0 0 0 0 0.00247604205954237
0 0 0 0 0 0 0 0 0 0 0 0 0 0 0 0 0 0 0 0 0 0 0 0 0 0 0 0 0 0 0 0 0 0 0 0 0 0 0 0 0 0 0 0 0 0 0 0 0 0 0 0 0 0 0 0 0 0 0 0 0 0 0 0 0 0 0 0 0 0 0 0 0 0 0 0 0 0 0 0 0 0 0 0 0 0 0 0 0 0 0 0 0 0 0 0 0 0 0 0 0 0 0 0 0 0 0 0 0 0 0 0 0 0 0 0 0 0 0 0 0 0 0 0 0 0 0 0 0 0 0 0 0 0 0 0 0 0 0 0 0 0 0 0 0 0 0 0 0 0 0 0 0 0 0 0 0 0 0 0 0 0 0 0 0 0 0 0 0 0 0 0 0 0 0 0 0 0 0 0 0 0 0 0 0 0 0 0 0 0 0 0 0 0 0 0 0 0 0 0 0 0 0 0 0 0 0 0 0 0 0 0 0 0 0 0 0 0 0 0 0 0 0.20679540545078 0 0 0 0 0 0.0725722204596697 0 0 0 0 0 0 0 0 0 0.31165903001365 0.221844820508838 0 0.0089785600099811 0 0 0 0 0 0 0 0 0 0 0 0 0 0 0 0 0 0 0 0 0 0 0 0 0 0 0 0 0 0 0 0 0 0 0 0 0 0 0 0 0.0384577545787283 0 0 0 0 0 0 0 0.0836418291113814 0 0.0493569384687451 0 0 0 0 0 0 0 0 0 0 0 0 0 0.00669344139822675 0 0 0 0 0 0 0 0 0
0 0 0 0 0 0 0 0 0 0 0 0 0 0 0 0 0 0 0 0 0 0 0 0 0 0 0 0 0 0 0 0 0 0 0 0 0 0 0 0 0 0 0 0 0 0 0 0 0 0 0 0 0 0 0 0 0 0 0 0 0 0 0 0 0 0 0 0 0 0 0 0 0 0 0 0 0 0 0 0 0 0 0 0 0 0 0 0 0 0 0 0 0 0 0 0 0 0 0 0 0 0 0 0 0 0 0 0 0 0 0 0 0 0 0 0 0 0 0 0 0 0 0 0 0 0 0 0 0 0 0 0 0 0 0 0 0 0 0 0 0 0 0 0 0 0 0 0 0 0 0 0 0 0 0 0 0 0 0 0 0 0 0 0 0 0 0 0 0 0 0 0 0 0 0 0 0 0 0 0 0 0 0 0 0 0 0 0 0 0 0 0 0 0 0 0.0758476297705765 0 0 0 0 0 0 0 0 0 0 0 0 0 0 0 0 0 0 0 0 0 0 0 0 0 0 0 0 0 0 0 0 0 0 0 0 0 0 0 0 0 0.302057881504102 0 0.0323312781349494 0.245988556819432 0.222668179869715 0 0 0 0 0 0 0 0 0 0 0.00783165896387774 0 0 0 0 0 0 0 0 0 0 0 0 0 0 0 0 0 0 0 0 0 0 0 0 0 0 0 0 0 0 0 0 0 0 0 0 0 0 0 0.0989258629949708 0 0 0 0 0 0 0 0 0 0 0 0 0 0.0118527930151068 0 0.00249615892726935 0 0 0 0 0 0 0
0 0 0 0 0 0 0 0 0 0 0 0 0 0 0 0 0 0 0 0 0 0 0 0 0 0 0 0 0 0 0 0 0 0 0 0 0 0 0 0 0 0 0 0 0 0 0 0 0 0 0 0 0 0 0 0 0 0 0 0 0 0 0 0 0 0 0 0 0 0 0 0 0 0 0 0 0 0 0 0 0 0 0 0 0 0 0 0 0 0 0 0 0 0 0 0 0 0 0 0 0 0 0 0 0 0 0 0 0 0 0 0 0 0 0 0 0 0 0 0 0 0 0 0 0 0 0 0 0 0 0 0 0 0 0 0 0 0 0 0 0 0 0 0 0 0 0 0 0 0 0 0 0 0 0 0 0 0 0 0 0 0 0 0 0 0 0 0 0 0 0 0 0 0 0 0 0 0 0 0 0 0 0 0 0 0 0 0 0 0 0 0 0 0 0 0 0 0 0 0 0 0 0 0 0 0 0 0 0 0 0 0 0 0 0 0 0 0 0 0 0 0 0 0 0 0 0 0 0 0 0 0 0 0 0 0 0 0.72316736391142 0.108743157998963 0 0.0493686903632717 0.0804563199527056 0 0 0 0 0 0 0 0 0 0 0 0 0 0 0 0 0 0 0 0 0 0 0 0 0 0 0 0 0 0 0 0 0 0 0 0 0 0 0 0 0 0 0 0 0 0 0 0 0 0 0.00796561487156918 0 0 0 0 0 0 0 0 0 0 0 0 0 0.0162897058613283 0 0 0.0140091470407423 0 0 0 0 0 0
0 0 0 0 0 0 0 0 0 0 0 0 0 0 0 0 0 0 0 0 0 0 0 0 0 0 0 0 0 0 0 0 0 0 0 0 0 0 0 0 0 0 0 0 0 0 0 0 0 0 0 0 0 0 0 0 0 0 0 0 0 0 0 0 0 0 0 0 0 0 0 0 0 0 0 0 0 0 0 0 0 0.00903698508582886 0.0224077064228071 0.00384100117874332 0.0301047154274858 0 0 0 0 0 0 0 0 0 0 0 0 0 0 0 0 0 0 0 0 0 0 0 0 0 0 0 0 0 0 0 0 0 0 0 0 0 0 0 0 0 0 0 0 0 0 0 0 0 0 0 0 0 0 0 0 0 0 0 0 0 0 0 0 0 0 0 0 0 0 0 0 0.00393584969844071 0 0 0 0 0 0 0 0 0 0 0 0 0 0 0 0 0 0.00787483138585172 0 0 0 0 0 0 0 0 0 0.0101058932988916 0.00395249106539535 0.00365060711169164 0 0.00488648257159628 0 0 0 0 0 0.165313078208878 0 0 0 0 0 0 0 0 0 0 0 0 0 0 0 0 0 0 0 0 0 0 0 0 0 0 0 0 0 0 0 0 0 0 0 0 0.00155094928388608 0 0 0 0.215863905563064 0 0.0776485021565374 0.00463330315788337 0 0.261891156376798 0 0 0 0 0 0 0 0 0 0 0.00341606076484912 0 0 0.0127377056941553 0 0 0 0 0 0 0 0 0 0 0 0 0 0 0.00241439036591935 0 0 0 0 0 0 0 0 0 0 0 0 0 0 0 0 0 0 0 0 0 0.0796116808210974 0 0 0 0.00238204468705629 0 0.00818140207618099 0 0 0 0 0 0 0 0.0104655729215582 0 0.00249680465244833 0.0340438778909336 0.0121611970155931 0 0.00539180511642884 0 0 0
0 0 0 0 0 0 0 0 0 0 0 0 0 0 0 0 0 0 0 0 0 0 0 0 0 0 0 0 0 0 0 0 0 0 0 0.00260674989835154 0 0 0 0 0 0 0 0 0 0 0 0 0 0 0 0 0 0 0 0 0 0 0 0 0 0 0 0 0 0 0 0 0 0 0 0 0 0 0 0 0 0 0 0 0 0.00730779638107456 0.0200650003580067 0.0394354936612337 0.0402342610295172 0 0 0 0 0 0 0 0 0 0 0 0 0 0 0 0 0 0 0 0 0 0 0 0 0 0 0 0 0 0 0 0 0 0 0 0 0 0 0 0 0 0 0 0 0 0 0 0 0 0 0 0 0 0 0 0 0 0 0 0 0 0 0 0 0 0 0 0 0 0 0 0 0 0 0 0 0 0 0 0 0 0 0 0 0 0 0 0 0 0 0 0 0 0 0 0 0 0 0 0 0.00139895697816212 0 0.00114903277646287 0 0.0233680737974484 0 0 0 0 0 0.318334819446446 0 0 0 0.011471652764345 0.00701273465031975 0 0.0132839415731544 0 0 0 0 0 0 0 0 0 0 0 0 0 0 0 0 0 0 0.00207346924248439 0 0 0 0 0 0 0 0 0 0 0 0 0 0 0.107681329043304 0.00312701410923391 0.0800148974170587 0.00859594821286279 0.298136637427407 0 0 0 0 0 0 0 0 0 0 0 0.0007881826464307 0 0 0.00107565004163451 0 0 0 0 0 0 0 0 0 0 0 0 0 0 0 0 0 0 0 0 0 0 0 0 0 0 0 0 0 0 0 0 0 0 0 0 0.00359512499173199 0 0 0 0 0 0.00104066955247566 0 0 0 0 0 0 0 0.00133035750887968 0 0 0.0052345032317364 0 0 0.00163770326023858 0 0 0
0 0 0 0 0 0 0 0 0 0 0 0 0 0 0 0 0 0 0 0 0 0 0 0 0 0 0 0 0 0 0 0 0 0 0 0 0 0 0 0 0 0 0 0 0 0 0 0 0 0 0 0 0 0 0 0 0 0 0 0 0 0 0 0 0 0 0 0 0 0 0 0 0 0 0 0 0 0 0 0 0 0 0 0 0 0 0 0 0 0 0 0 0 0 0 0 0 0 0 0 0 0 0 0 0 0 0 0 0 0 0 0 0 0 0 0 0 0 0 0 0 0 0 0 0 0 0 0 0 0 0 0 0 0 0 0 0 0 0 0 0 0 0 0 0 0 0 0 0 0 0 0 0 0 0 0 0 0 0 0 0 0.145495692491675 0 0.0188911844415506 0 0 0 0 0 0 0 0 0 0 0 0 0 0 0.0504543754651622 0 0 0.0715156279651969 0.0298267574513568 0 0 0 0 0 0 0 0 0.0231593734169421 0 0 0 0 0 0 0 0 0 0 0 0 0 0 0 0 0 0 0 0 0 0 0 0 0 0 0 0 0 0 0.0165027020038026 0 0 0 0 0 0 0 0 0 0 0 0 0 0 0 0 0 0 0 0 0 0 0 0 0 0 0.391468189005408 0 0 0 0 0 0 0 0 0 0 0 0 0 0 0 0 0 0 0 0 0 0 0 0 0 0 0 0 0 0 0 0 0 0.0237954722612759 0 0 0.0359749936760209 0 0 0.00752596146939545 0 0.00826130219815402 0 0 0 0 0 0 0 0 0 0 0 0 0 0 0.177128368154059 0 0 0 0 0 0 0 0 0
0 0 0 0 0 0 0 0 0 0 0 0 0 0 0 0 0 0 0 0 0 0 0 0 0 0 0 0 0 0 0 0 0 0 0 0 0 0 0 0 0 0 0 0 0 0 0 0 0 0 0 0 0 0 0 0 0 0 0 0 0 0 0 0 0 0 0 0 0 0 0 0 0 0 0 0 0 0 0 0 0 0 0 0 0 0 0 0 0 0 0 0 0 0 0 0 0 0 0 0 0 0 0 0 0 0 0 0 0 0 0 0 0 0 0 0 0 0 0 0 0 0 0 0 0 0 0 0 0 0 0 0 0 0 0 0 0 0 0 0 0 0 0 0 0 0 0 0 0 0 0 0 0 0 0 0 0 0 0 0 0 0 0 0 0 0 0 0 0 0 0 0 0 0 0 0 0 0 0 0 0 0.0206806982234477 0 0 0 0 0 0 0 0 0 0 0 0 0 0 0.46707795868944 0 0 0 0 0 0 0 0 0 0 0 0 0 0 0 0 0 0 0 0 0 0 0 0 0 0 0 0 0 0 0 0 0 0 0 0.00483100719850376 0 0 0 0 0 0 0 0 0 0 0 0.0247998055265729 0 0 0 0.0398652549206482 0.171180877054963 0 0 0.107771025845814 0 0 0 0 0 0 0 0 0 0 0 0 0 0 0 0 0 0 0 0 0 0 0 0 0 0 0 0 0 0 0 0 0 0 0 0 0.00596088878096039 0 0 0.00683548522705347 0 0.0653961584707305 0 0 0.0104562308376841 0 0 0 0 0 0 0 0 0.0494894657498721 0 0 0 0 0 0 0.0168755065738756 0.00877963690043485 0
0 0 0 0 0 0 0 0 0 0 0 0 0 0 0 0 0 0 0 0 0 0 0 0 0 0 0 0 0 0 0 0 0 0 0 0 0 0 0 0 0 0 0 0 0 0 0 0 0 0 0 0 0 0 0 0 0 0 0 0 0 0 0 0 0 0 0 0 0 0 0 0 0 0 0 0 0 0 0 0 0 0 0 0 0 0 0 0 0 0 0 0 0 0 0 0 0 0 0 0 0 0 0 0 0 0 0 0 0 0 0 0 0 0 0 0 0 0 0 0 0 0 0 0 0 0 0 0 0 0 0 0 0 0 0 0 0 0 0 0 0 0 0 0 0 0 0 0 0 0 0 0 0 0 0 0 0 0.00770487499900312 0 0 0 0.00844768975289424 0 0 0 0 0 0 0 0 0 0 0 0 0 0 0 0.146109424962495 0 0 0 0 0 0 0 0 0 0 0 0 0 0 0 0 0 0 0.0188943096223128 0 0 0 0 0 0 0 0.246172851286178 0 0 0 0 0 0 0 0 0 0 0 0 0 0 0 0 0 0 0 0 0 0 0 0 0 0 0 0 0.0422650045365155 0 0 0 0 0 0 0 0 0 0.0300414140000579 0 0 0 0 0 0 0 0 0 0 0 0 0 0 0 0 0 0 0 0 0 0 0 0 0 0 0 0 0 0 0 0 0 0 0 0 0 0 0 0 0 0 0 0 0.0204478612545622 0 0 0 0 0.131860455376094 0.254271615612576 0 0 0.00525512835376404 0 0 0 0 0 0 0 0 0 0 0 0.0398636260496483 0 0 0 0.0486657441939 0 0
0 0 0 0 0 0 0 0 0 0 0 0 0 0 0 0 0 0 0 0 0 0 0 0 0 0 0 0 0 0 0 0 0 0 0 0 0 0 0 0 0 0 0 0 0 0 0 0 0 0 0 0 0 0 0 0 0 0 0 0 0 0 0 0 0 0 0 0 0 0 0 0 0 0 0 0 0 0 0 0 0 0 0 0 0 0 0 0 0 0.00396419068906907 0 0 0 0 0.00379614733073041 0 0 0 0 0 0 0 0.00524252424712256 0.0198169152813971 0 0 0 0 0 0 0 0 0 0 0 0 0 0 0 0 0 0 0 0 0 0 0 0 0 0 0 0 0 0 0 0 0 0 0 0 0 0.0051027007167514 0 0 0 0 0 0 0 0.00255451717794912 0 0 0 0 0 0 0 0 0 0 0 0 0 0 0 0 0 0 0 0 0 0 0 0 0 0 0 0 0 0 0 0 0 0 0 0.0152571878819219 0 0.0118255425088689 0 0.00190456171200553 0 0 0 0 0 0 0 0 0 0 0 0 0 0 0 0 0 0 0 0 0 0 0 0 0 0 0 0 0 0 0 0 0 0 0 0 0 0 0 0 0 0 0 0 0.122678657415798 0.129801247089121 0.00216437694094272 0 0 0 0 0 0 0 0 0 0.00848334078711382 0 0 0 0 0.0104222771166873 0 0.0859741188500064 0.105256253219675 0.0801555884489345 0.0383020850929773 0.0453411126792296 0 0 0 0 0 0 0 0 0 0 0 0 0 0 0 0 0 0 0 0 0 0 0 0 0 0 0 0 0 0 0 0 0 0 0 0 0 0 0.166205219087065 0 0.135751435726633 0 0 0 0 0 0 0 0 0 0 0 0 0 0 0 0 0
0 0 0 0 0 0 0 0 0 0 0 0 0 0 0 0 0 0 0 0 0 0 0 0 0 0 0 0 0 0 0 0 0 0 0 0 0 0 0 0 0 0 0 0 0 0 0 0 0 0 0 0 0 0 0 0 0 0 0 0 0 0 0 0 0 0 0 0 0 0 0 0 0 0 0 0 0 0 0 0 0 0 0 0 0 0 0 0 0 0 0 0 0 0 0 0 0 0 0 0 0 0 0 0 0 0 0 0 0 0 0 0 0 0 0 0 0 0 0 0 0 0 0 0 0 0 0 0 0 0 0 0 0 0 0 0 0 0 0 0 0 0 0 0 0 0 0 0 0 0 0 0 0 0 0 0 0 0 0 0 0 0 0 0 0 0 0 0 0 0 0 0 0 0 0 0 0 0 0 0 0 0 0 0 0 0 0 0 0 0 0 0 0 0 0 0 0 0 0 0 0 0 0 0 0 0 0 0 0 0 0 0 0 0 0 0 0 0 0 0 0 0 0 0 0 0 0 0 0 0 0 0 0 0 0.489712399307087 0.181175649560497 0 0 0 0 0 0 0 0 0 0.329111951132416 0 0 0 0 0 0 0 0 0 0 0 0 0 0 0 0 0 0 0 0 0 0 0 0 0 0 0 0 0 0 0 0 0 0 0 0 0 0 0 0 0 0 0 0 0 0 0 0 0 0 0 0 0 0 0 0 0 0 0 0 0 0 0 0 0 0 0 0 0 0
0 0 0 0 0 0 0 0 0 0 0 0 0 0 0 0 0 0 0 0 0 0 0 0 0 0 0 0 0 0 0 0 0 0 0 0 0 0 0 0 0 0 0 0 0 0 0 0 0 0 0 0 0 0 0 0 0 0 0 0 0 0 0 0 0 0 0 0 0 0 0 0 0 0 0 0 0 0 0 0 0 0 0 0 0 0 0 0 0 0 0 0 0 0 0 0 0 0 0 0 0 0 0 0 0 0 0 0 0 0 0 0 0 0 0 0 0 0 0 0 0 0 0 0 0 0 0 0 0 0 0 0 0 0 0 0 0 0 0 0 0 0 0 0 0 0 0 0 0 0 0 0 0 0 0 0 0 0 0 0 0 0 0 0 0 0 0 0 0 0 0 0 0 0 0 0 0 0 0 0 0 0 0 0 0 0 0 0 0 0 0 0 0 0 0 0 0 0 0 0 0 0 0 0 0 0 0 0 0 0 0 0 0 0 0 0 0 0 0 0 0 0 0 0 0 0 0 0 0 0 0 0 0 0.328125 0 0 0 0 0 0 0 0 0 0 0 0 0 0 0 0 0 0 0 0 0 0 0 0 0 0 0 0 0 0 0 0 0 0 0 0 0 0 0 0 0 0 0 0 0 0 0 0 0 0 0 0 0 0 0 0 0 0 0.671875 0 0 0 0 0 0 0 0 0 0 0 0 0 0 0 0 0 0 0 0 0 0 0
0 0 0 0 0 0 0 0 0 0 0 0 0 0 0 0 0 0 0 0 0 0 0 0 0 0 0 0 0 0 0 0 0 0 0 0 0 0 0 0 0 0 0 0 0 0 0 0 0 0 0 0 0 0 0 0 0 0 0 0 0 0 0 0 0 0 0 0 0 0 0 0 0 0 0 0 0 0 0 0 0 0 0 0 0 0 0 0 0 0 0 0 0 0 0 0 0 0 0 0 0 0 0 0 0 0 0 0 0 0 0 0 0 0 0 0 0 0 0 0 0 0 0 0 0 0 0 0 0 0 0 0 0 0 0 0 0 0 0 0 0 0 0 0 0 0 0 0 0 0 0 0 0 0 0 0 0 0 0 0 0 0 0 0 0 0 0 0 0 0 0 0 0 0 0 0 0 0 0 0 0 0 0 0 0 0 0 0 0 0 0 0 0 0 0 0 0 0 0 0 0 0 0 0 0 0 0 0 0 0 0 0 0 0 0 0 0 0 0 0 0 0 0 0 0 0 0 0 0 0 0 0 0 0 0 0 0 0 0 0 0 0 0 0.582453370059731 0 0 0 0 0 0.264142114976488 0 0 0.15340451496378 0 0 0 0 0 0 0 0 0 0 0 0 0 0 0 0 0 0 0 0 0 0 0 0 0 0 0 0 0 0 0 0 0 0 0 0 0 0 0 0 0 0 0 0 0 0 0 0 0 0 0 0 0 0 0 0 0 0 0 0 0 0 0
0 0 0 0 0 0 0 0 0 0 0 0 0 0 0 0 0 0 0 0 0 0 0 0 0 0 0 0 0 0 0 0 0 0.0019243984448031 0 0 0 0 0 0 0 0 0 0 0 0 0 0 0 0 0 0 0 0 0 0 0.00173870749474056 0 0 0 0 0 0 0 0 0 0 0 0 0 0 0 0 0 0 0 0 0 0 0 0 0 0 0 0 0 0 0 0 0 0 0 0 0 0 0 0 0 0 0 0 0 0 0 0 0 0 0 0 0 0 0 0 0 0 0 0 0 0 0 0 0 0 0 0 0 0 0 0 0 0 0 0 0 0 0 0 0 0 0 0 0 0 0 0 0 0 0 0 0 0 0 0 0 0 0 0 0.00187643518221091 0 0 0 0.0450835888474221 0 0.00650823228263476 0 0 0 0 0 0 0 0 0 0 0 0 0 0 0.0130889262612908 0 0 0.0380486417141551 0.00667011598030676 0 0 0 0 0 0 0 0 0.0427888904166584 0 0 0.00597140992648807 0 0.0234348519308096 0 0 0 0 0 0 0 0 0 0 0 0 0 0 0.00350680705543816 0 0.00257027061723947 0 0 0.00805039189505196 0 0 0 0.00452371942073404 0 0.00700752734517851 0 0 0 0 0.0051681105393188 0 0 0 0 0.0138914340632353 0 0 0 0 0 0 0 0 0 0.0679667428211135 0.0542813496575145 0 0 0 0 0.00573279516210935 0 0.0710473736098379 0 0.0407618931172311 0 0 0.00362321800090426 0 0 0 0 0 0 0 0 0 0 0 0 0 0 0 0 0 0 0 0 0 0 0 0 0 0 0.00123082408165108 0.0106982903973569 0 0 0.00893556033999294 0.00568132733913565 0 0.0170131413290672 0 0.00233981776711369 0.00901136037516441 0 0 0.00676535544427896 0 0.0110405709028448 0 0 0 0 0.0141730023907231 0 0 0 0.403698113767133 0.00352337351993791 0 0.00379384542491367 0 0 0 0.0126932892242339 0.0107707151351705 0.00336558077485485
0 0 0 0 0 0 0 0 0 0 0 0 0 0 0 0 0 0 0 0 0 0 0 0 0 0 0 0 0 0 0 0 0 0.0107961477584738 0 0 0 0 0 0 0 0 0 0 0 0 0 0 0 0 0 0 0 0 0.0065536278508694 0 0.00178082439353236 0 0 0 0 0 0 0 0 0 0 0 0 0 0 0.0037857693003016 0 0 0 0 0 0 0 0 0 0 0 0 0 0.00312455369755387 0 0 0 0 0 0 0 0 0 0 0 0 0 0 0 0 0 0 0 0 0 0 0 0 0 0 0 0 0 0 0 0 0 0 0 0 0 0 0 0 0 0 0 0 0 0 0 0 0 0 0 0 0 0.00153590923839141 0 0 0 0 0 0 0 0 0 0 0 0 0 0.00542357436188492 0 0 0 0 0 0 0 0 0 0 0 0 0 0 0 0 0 0 0 0 0 0 0 0 0 0 0 0 0 0 0 0 0 0 0 0 0 0 0 0.00482293634376016 0 0 0 0 0 0 0 0 0 0 0 0 0 0 0 0 0 0 0 0 0 0 0 0 0 0 0 0 0.00327356153990712 0 0.00227822188250292 0 0 0.00282576197097749 0 0 0 0 0.0067112133771676 0 0.0513845926915137 0 0 0 0 0 0 0 0 0 0 0 0 0 0 0.0747703908520301 0 0.00597528574752666 0.111346991401569 0.0499628636107212 0.0323055928086492 0.019525366476551 0.0248979933120333 0.102923332909168 0 0 0 0 0 0 0 0 0 0 0 0 0 0 0 0 0 0 0 0 0.00575931156388112 0 0 0 0 0 0 0 0 0 0 0 0 0 0.011487962863904 0 0 0 0.0119094328633902 0.0173941191125089 0.00642633297648915 0 0.00393908908867093 0 0.00825763868239911 0 0 0 0.0833686707524942 0 0.0143931449603385 0.0816375535188605 0.171459191619669 0 0.0461622739489901 0.00530116539827287 0.00649960112504642 0
0 0 0 0 0 0 0 0 0 0 0 0 0 0 0 0 0 0 0 0 0 0 0 0 0 0 0 0 0 0 0 0 0 0 0 0 0 0 0 0 0 0 0 0 0 0 0 0 0 0 0 0 0 0 0 0 0 0 0 0 0 0 0 0 0 0 0 0 0 0 0 0 0 0 0 0 0 0 0 0 0 0 0 0 0 0 0 0 0 0 0 0 0 0 0 0 0 0 0 0 0 0 0 0 0 0 0 0 0 0 0 0 0 0 0 0 0 0 0 0 0 0 0 0 0 0 0 0 0 0 0 0 0 0 0 0 0 0 0 0 0 0 0 0 0 0 0 0 0 0 0 0 0 0 0 0 0 0 0 0 0 0 0 0 0 0 0 0 0 0 0 0 0 0 0 0 0 0 0 0 0 0 0 0 0 0 0 0 0 0 0 0 0 0 0 0 0 0 0 0 0 0 0 0 0 0 0 0 0 0 0 0 0 0 0 0 0 0 0 0 0 0 0 0 0 0 0 0 0 0 0 0 0 0 0 0 0 0 0 0 0 0 0 0 0 0.211450046755862 0 0 0 0 0.192915245695419 0 0.0431452496866459 0 0 0 0 0.220614639295905 0 0 0 0 0 0 0 0 0 0 0 0 0 0 0 0 0 0 0 0 0 0 0 0 0 0 0 0 0 0 0 0 0 0 0 0 0 0 0 0 0 0 0 0 0 0 0 0 0 0 0 0.13772487754965 0.194149941016517 0 0 0 0 0
0 0 0 0 0 0 0 0 0 0 0 0 0 0 0 0 0 0 0 0 0 0 0 0 0 0 0 0 0 0 0 0 0 0.0073972582576224 0 0 0 0 0 0 0 0 0 0 0 0 0 0 0 0 0 0 0 0 0.00653761919974237 0 0.00153804552081195 0 0 0 0 0 0 0 0 0 0 0 0 0 0 0.00635603018509011 0 0 0 0 0 0 0 0 0 0 0 0 0 0.00780229219769876 0.000569470721689441 0 0 0.00324135261211852 0 0 0 0 0 0 0 0 0 0 0 0 0 0 0 0 0 0 0 0 0 0 0 0 0 0 0 0 0 0 0 0 0 0 0 0 0 0 0 0 0 0 0 0 0 0 0 0 0 0.00211019469133164 0 0 0 0 0 0 0 0 0 0 0 0 0 0.0045123703218087 0 0 0 0 0 0 0 0.00225260916160043 0 0 0 0 0 0 0 0 0 0 0 0 0 0 0 0 0.00104440869136346 0 0 0.00329684007592594 0 0 0 0 0.00171515807106018 0 0 0 0 0.0054128944509306 0 0.00743133887513412 0.00190375844359974 0 0.0460697806212713 0 0 0 0 0 0 0 0 0 0 0 0 0 0.00101436630312077 0 0.0018556031992953 0 0 0 0 0 0 0 0 0 0 0 0.00132913147205122 0 0 0.00607985252539807 0.0016792804950502 0 0 0 0.0312588891906945 0 0 0 0 0 0.0047111789450532 0 0.00651003378143822 0.00131944109969739 0 0.0603238153005659 0 0 0 0 0.00587703544124264 0.0719524755069496 0.186761889267309 0.00224148009569027 0 0 0 0.0115606338041133 0 0.0257417443038836 0 0 0 0 0 0 0 0 0 0 0 0 0 0 0 0 0 0 0 0 0.0042389586187364 0 0 0 0 0 0 0 0 0 0 0.00239994242762377 0 0 0.0380229697151545 0 0 0 0.00264770678560687 0.00287822462998469 0 0 0.00229809366645805 0 0.00200783100813409 0 0 0 0.167103479439807 0 0.00669850776565917 0.0628687114270128 0.145177178011447 0 0.0231799383068786 0.0110701853671432 0 0
0 0 0 0 0 0 0 0 0 0 0 0 0 0 0 0 0 0 0 0 0 0 0 0 0 0 0 0 0 0 0 0 0 0.00388224443535593 0 0 0 0 0 0 0 0 0 0 0 0 0 0 0 0 0 0 0 0 0 0 0 0 0 0 0 0 0 0 0 0 0 0 0 0 0 0 0 0 0 0 0 0 0 0 0 0 0 0 0 0 0 0 0 0 0 0 0 0 0 0 0 0 0 0 0 0 0 0 0 0 0 0 0 0 0 0 0 0 0 0 0 0 0 0 0 0 0 0 0 0 0 0 0 0 0 0 0 0 0 0 0 0 0 0 0 0 0 0 0 0 0 0 0 0 0 0 0 0 0 0 0 0 0 0 0 0 0 0 0 0 0 0 0 0 0 0 0 0 0 0 0 0 0 0 0 0 0 0 0 0 0 0 0 0 0 0 0 0 0 0 0 0 0 0 0 0 0 0 0 0 0 0 0 0 0 0 0 0 0 0 0 0 0 0 0 0 0 0 0 0 0 0 0 0 0 0 0 0 0.174487403194973 0.0590166103165239 0 0 0 0 0 0 0 0 0 0.175511157324963 0 0 0 0 0.162310651502501 0 0 0 0.285162922255924 0.00902647480914406 0.0693730870196953 0.0539629092457378 0 0 0 0 0 0 0 0 0 0 0 0 0 0 0 0 0 0 0 0 0 0 0 0 0 0 0 0 0 0 0 0 0 0 0 0 0 0 0 0 0 0 0 0 0 0 0 0 0 0 0.00359303177879046 0.00367350811639183 0 0 0 0 0 0
0 0 0 0 0 0 0 0 0 0 0 0 0 0 0 0 0 0 0 0 0 0 0 0 0 0 0 0 0 0 0 0 0 0 0 0 0 0 0 0 0 0 0 0 0 0 0 0 0 0 0 0 0 0.00176169353628246 0.0045130413054016 0 0 0 0 0 0 0 0 0 0.00176654756680756 0 0 0 0 0 0 0.026008432502904 0 0 0 0 0 0 0 0 0 0 0 0 0 0.00822502269526141 0.00155150858595152 0 0 0 0 0 0 0 0 0 0 0 0 0 0 0 0 0 0 0 0 0 0 0 0 0 0 0 0 0 0 0 0 0 0 0 0 0 0 0 0 0 0 0 0 0 0 0 0 0 0 0 0 0 0 0.0164766233778452 0 0 0 0 0 0.00546687773553976 0.015255879983061 0 0 0 0 0 0 0 0 0 0 0 0 0 0 0 0 0 0 0 0 0 0 0 0 0 0 0 0 0 0 0 0 0 0 0 0 0 0 0 0 0 0 0 0 0 0 0 0 0 0 0 0 0 0 0 0 0.00767784424968203 0 0 0 0 0 0 0 0 0 0 0 0 0 0 0 0 0 0 0 0 0 0 0 0 0 0 0 0 0.147093399898728 0.0610345561447206 0 0 0 0 0 0 0 0 0 0.157618068121859 0 0 0 0 0.076983652246754 0 0 0.209177107709427 0 0 0.0640948894676556 0 0 0 0 0 0 0 0 0 0 0 0 0 0 0 0 0 0 0 0 0 0 0 0 0 0 0 0 0 0 0 0 0 0 0 0 0 0 0 0 0.00418171360974318 0 0 0 0 0 0 0 0 0 0 0.0488540802361647 0.0630163632289933 0.038219423898123 0 0.0410232738990953 0 0 0
0 0 0 0 0 0 0 0 0 0 0 0 0 0 0 0 0 0 0 0 0 0 0 0 0 0 0 0 0 0 0 0 0.0202781115464282 0.0423851501259428 0.00262151224912077 0 0 0.000623631848535971 0 0 0 0 0 0 0 0 0 0 0 0 0 0 0 0 0.0197818357648148 0 0.00111840287363268 0 0.00234225387343867 0 0 0 0 0 0 0 0 0 0 0 0 0.000826517387598879 0 0 0 0 0 0 0 0 0 0 0 0 0 0.000486936911735206 0.000281028477283018 0 0 0.00361955609353675 0 0 0 0 0 0 0 0 0 0 0.00156405141196386 0.00803276852678831 0 0 0 0 0 0 0 0 0 0 0 0 0 0 0 0 0 0 0 0 0 0 0 0 0 0 0 0 0.00106871779531357 0 0 0 0 0 0 0 0 0.0141635011270444 0 0.000425636203117356 0 0.00319221823077043 0.00178948510791347 0.00744983441703472 0 0.00242225301476964 0.000787163683528737 0.0085834420307968 0.0339173276935 0.00205485084433524 0.000764600533711794 0.0216180378411607 0 0 0 0 0 0 0 0 0 0 0 0.0015948617765838 0 0 0 0 0 0 0 0 0 0 0 0 0 0 0 0 0 0 0 0.0287549072971527 0.0922703119594122 0.0316137730609456 0 0.00473297066059156 0 0 0 0.00701847122923632 0 0.000972528000382649 0 0 0 0 0 0 0 0 0.0013963535267511 0 0 0 0 0 0 0 0 0 0 0 0 0 0 0 0 0 0 0 0 0 0 0 0 0 0 0 0.000642742127656889 0 0 0.00853879602794138 0.00283997085010175 0 0 0 0.0042074005312871 0.000312103852831098 0 0 0 0.0146435329327625 0 0 0 0.00110853868168399 0.00567641263439286 0 0.00200376431026598 0.000807780266420704 0 0 0 0.0150377281229532 0 0 0 0 0 0 0 0 0 0 0 0 0 0 0 0 0 0 0 0 0 0 0 0.00932653558057905 0 0 0 0 0 0 0.00152047384024008 0 0 0 0.00115474861433307 0.00128566657601175 0.00126803995942802 0.0109565956766196 0.0582730155226075 0.0775971711727031 0.0870162674975255 0.0166096768537324 0 0.0410497188707343 0.0145120885313641 0 0 0 0.00272080712681249 0 0 0.00912647423358619 0.0410863385348371 0 0.00149816323040458 0.00695097349954335 0.00815896086098709 0.18351651035478
0 0 0 0 0 0 0 0 0 0 0 0 0 0 0 0 0 0 0 0 0 0 0 0 0 0 0 0 0 0 0 0 0 0 0 0 0 0 0 0 0 0 0 0 0 0 0 0 0 0 0 0 0 0 0 0 0 0 0 0 0 0 0 0 0 0 0 0 0 0 0 0 0 0 0 0 0 0 0 0 0 0 0 0 0 0.010617219368198 0 0 0 0 0 0 0 0 0 0 0 0 0 0 0 0 0 0 0 0 0 0 0 0 0 0 0 0 0 0 0 0 0 0 0 0 0 0 0 0 0 0 0 0 0 0 0 0 0 0 0 0 0 0 0 0 0 0 0 0 0 0 0 0 0 0 0 0 0 0 0 0 0 0 0 0 0 0 0 0 0 0 0 0 0 0 0 0 0 0 0 0 0 0 0 0 0 0 0 0 0 0 0 0 0 0 0 0 0 0 0 0 0 0 0 0 0 0 0 0 0 0 0 0 0 0 0 0 0 0 0 0 0 0 0 0 0 0 0 0 0 0 0 0 0 0 0 0 0.0396482641740788 0.0357604041795758 0 0 0 0 0 0 0 0 0 0.147189886217653 0 0 0 0 0.152258869626053 0 0 0.130589896224388 0.164482940748135 0 0 0.158928928916134 0 0 0 0 0 0 0 0 0 0 0 0 0 0 0 0 0 0 0 0 0 0 0 0 0 0 0 0 0 0 0 0 0 0 0 0 0 0 0.017819233172959 0 0.0123395561854294 0 0 0 0 0 0 0 0 0 0.0674056736791518 0.0485761766252555 0 0 0.0143829508829886 0 0 0
0 0 0 0 0 0 0 0 0 0 0 0 0 0 0 0 0 0 0 0 0 0 0 0 0 0 0 0 0 0 0 0 0 0 0 0 0 0 0 0 0 0 0 0 0 0 0 0 0 0 0 0 0 0 0 0 0 0 0 0 0 0 0 0 0 0 0 0 0 0 0 0 0 0 0 0 0 0 0 0 0 0 0 0 0 0 0 0 0 0.00372054083267108 0.00342640191645221 0 0.0026609291478831 0 0 0 0 0 0 0 0 0 0.00465152305391621 0.0197903717364621 0 0 0 0 0 0 0 0 0 0 0 0 0 0 0 0 0 0 0 0 0 0 0 0 0 0 0 0 0 0 0 0 0 0 0 0 0 0 0 0 0 0 0 0 0 0 0 0 0 0 0 0 0 0 0 0 0 0 0 0 0 0 0 0 0 0 0 0 0 0 0 0 0 0 0 0 0 0 0 0 0 0 0 0 0 0 0 0 0 0 0 0 0 0 0 0 0 0 0 0 0 0 0 0 0 0 0 0 0 0 0 0 0 0 0 0 0 0 0 0 0 0 0 0 0 0 0 0 0 0 0 0 0 0 0 0 0 0 0 0 0 0.0404235401622918 0 0 0 0 0.146022142112541 0.0096946320320149 0.0217737420840058 0.0235667953286856 0 0.0733858516326733 0.0368713955077664 0 0 0 0 0 0 0 0 0 0 0 0 0 0 0 0 0 0 0 0 0 0 0 0 0 0 0 0 0 0 0 0 0 0 0 0 0 0 0 0.152491317427634 0.0273598946137468 0.103103144703021 0 0 0 0 0 0 0 0 0 0 0.0791048464152095 0.202772178934528 0 0.0491807523584973 0 0 0
0 0 0 0 0 0 0 0 0.0118949677061203 0.0186123244705112 0 0 0.0459113043144432 0 0 0 0 0 0.00875849594125869 0 0 0 0 0 0 0 0 0 0 0 0 0 0 0 0 0 0 0 0 0 0 0 0 0 0.00432692595704273 0 0 0 0 0 0 0 0 0 0 0.0595360446859164 0 0 0 0 0 0 0 0 0 0 0 0 0 0 0 0 0 0 0 0 0 0 0 0 0 0 0 0 0 0 0 0 0 0 0 0 0 0 0 0 0 0 0 0 0 0 0 0 0.0573128185232208 0 0 0 0 0.00693479529813262 0 0 0 0 0.165403558562122 0.0735432416055796 0 0 0.108703649862328 0 0 0 0 0 0 0 0 0 0 0 0 0 0 0.00629080742865857 0 0 0 0 0 0 0 0 0 0 0 0 0 0 0 0 0 0 0 0 0 0 0 0 0 0 0 0 0 0 0 0 0.0378461357997775 0 0 0 0 0 0 0 0 0 0 0 0 0 0 0 0 0 0 0 0 0 0 0 0 0 0 0 0 0 0 0 0 0 0 0 0 0 0 0.148030641205332 0 0 0 0 0 0 0 0 0 0 0 0 0 0 0 0 0 0 0 0 0 0 0 0 0 0 0 0 0 0 0 0 0 0 0 0 0 0 0 0 0 0 0 0 0 0 0 0 0 0 0 0 0 0 0 0.133816446531761 0 0 0 0 0 0 0 0.113077842107795 0 0 0 0 0 0 0 0 0 0 0 0 0 0 0 0 0 0 0 0 0 0 0 0 0 0 0 0 0 0 0 0 0 0 0 0 0 0 0 0 0 0 0 0 0 0
0 0 0 0 0 0 0 0 0 0 0 0 0 0 0 0 0 0 0 0 0 0 0 0 0 0 0 0 0 0 0 0 0 0 0 0 0 0 0 0 0 0 0 0 0 0 0 0 0 0 0 0 0 0 0 0 0 0 0 0 0 0 0 0 0 0 0 0 0 0 0 0 0 0 0 0 0 0 0 0 0 0 0 0 0 0 0 0 0 0 0 0 0 0 0 0 0 0 0 0 0 0 0 0 0 0.0148350372361337 0 0 0 0 0 0 0 0 0 0 0 0.0280405372227928 0 0 0 0 0 0.0178014698490201 0 0 0 0 0 0 0 0 0 0 0 0 0 0 0 0 0 0 0 0 0 0 0 0 0 0 0 0 0 0 0 0 0 0 0 0 0 0 0 0 0 0 0.0516807176843536 0 0 0 0 0 0 0 0 0 0 0.0136920140388406 0 0 0 0 0 0 0 0 0 0 0 0 0 0 0 0 0 0 0 0 0 0 0 0 0 0 0 0 0 0 0 0 0 0 0 0 0 0 0 0 0 0 0 0 0 0 0 0 0 0 0 0 0 0 0 0.00539370556053356 0 0 0 0 0 0 0 0 0 0 0 0 0 0 0 0 0 0 0 0 0 0 0 0 0 0 0 0.0682581432476915 0 0.0554583509130467 0.243945582547539 0.295391381160607 0 0 0 0 0 0 0.136595436960303 0 0.0689076235791381 0 0 0 0 0 0 0 0 0 0 0 0 0 0 0 0 0 0 0 0 0 0 0 0 0 0 0 0 0 0 0 0 0 0 0 0 0 0 0 0 0
0 0 0 0 0 0 0 0 0 0 0 0 0 0 0 0 0 0 0 0 0 0 0 0 0 0 0.0202729200343399 0.00431608279779964 0 0 0 0 0 0 0 0 0 0 0 0 0 0 0 0 0 0 0 0 0 0 0 0 0 0 0 0 0 0 0 0 0 0 0 0 0 0 0 0 0 0 0 0 0 0 0 0 0 0 0 0 0 0 0 0 0 0 0 0 0 0 0 0 0 0 0 0 0 0 0 0 0 0 0 0 0 0 0 0 0 0 0 0 0 0 0 0 0 0.104205843523095 0 0.0384529781852572 0.0179557651294932 0 0 0 0 0 0 0 0 0 0 0 0 0 0 0 0 0 0 0 0 0 0 0 0 0 0 0 0 0 0 0 0 0 0 0 0 0 0 0 0 0 0 0 0 0 0.305008397687224 0 0 0 0 0 0.159666566483264 0 0 0 0 0 0 0 0 0 0 0 0 0.0142933690346903 0 0 0 0 0 0 0 0 0 0 0 0 0 0 0 0 0 0 0 0.0586156409790594 0 0 0 0 0 0 0 0 0 0 0 0 0 0 0 0 0 0 0 0 0 0 0 0 0 0 0 0 0 0 0 0 0 0 0 0 0 0 0 0 0 0 0 0 0 0 0 0 0 0 0 0 0 0 0 0.0683800527176817 0.166832662023493 0 0 0.041999721404602 0 0 0 0 0 0 0 0 0 0 0 0 0 0 0 0 0 0 0 0 0 0 0 0 0 0 0 0 0 0 0 0 0 0 0 0 0 0 0 0 0 0 0 0 0 0 0 0 0 0
0 0 0 0 0 0 0 0 0 0 0 0 0.00457080524476362 0 0 0 0 0 0 0 0 0 0 0 0 0 0 0 0 0 0 0 0 0 0 0 0 0 0 0 0 0 0 0 0 0 0 0 0 0 0 0 0 0 0 0 0 0 0 0 0 0 0 0 0 0 0 0 0 0 0 0 0 0 0 0 0 0 0 0 0 0 0 0 0 0 0 0 0 0 0 0 0 0 0 0 0 0 0 0 0 0 0 0 0 0 0 0 0 0 0 0 0 0 0.00360831640873722 0 0.0239901700563377 0.0179641750054063 0.00705027436506589 0.0210054974701539 0 0 0 0 0 0 0 0 0 0 0 0 0 0 0 0 0 0 0 0 0 0 0 0 0 0 0 0 0 0 0 0 0 0 0 0 0 0 0 0 0 0 0 0 0 0 0.580406694655322 0 0 0 0 0 0 0 0 0 0 0 0 0 0 0 0 0 0 0.0071671121622424 0 0 0 0 0 0 0 0 0 0.0013760252612715 0 0 0 0 0 0 0 0 0 0.213538976752314 0 0 0 0 0 0 0 0 0 0 0 0 0 0 0 0 0 0 0 0 0 0 0 0 0 0 0 0 0 0 0 0 0 0 0 0 0 0 0 0 0 0 0 0 0 0 0 0 0 0 0 0 0.0350734600543482 0.00933614892947875 0.0480519622385752 0 0 0 0 0.0227714704165279 0 0 0 0 0 0 0 0 0 0 0 0 0 0 0 0 0 0 0 0 0 0 0 0 0 0 0 0 0 0 0 0 0 0 0 0 0 0 0 0 0 0 0 0.00200372928475308 0 0 0 0.0020851816947024 0 0
0 0 0 0 0 0 0 0 0 0 0 0 0 0 0 0 0 0 0 0 0 0 0.00757785950984773 0 0 0 0.0195767351060389 0 0 0 0.00385099247810147 0 0 0 0 0 0 0 0 0 0 0 0 0 0 0 0 0 0 0 0 0 0 0 0 0 0 0 0 0 0 0 0 0 0 0 0 0 0 0 0 0 0 0 0 0 0 0 0 0 0 0 0 0 0 0 0 0 0 0 0 0 0 0 0 0.0030172724570692 0 0 0 0 0 0 0 0 0 0 0 0 0 0 0 0 0 0 0 0 0 0.00407730218540141 0 0 0.0107631699246514 0 0 0 0 0 0 0 0 0 0 0 0 0 0 0 0 0 0 0 0 0 0 0 0 0 0 0 0 0 0 0 0 0 0 0 0 0 0 0 0 0 0 0 0 0 0.211299418080773 0 0.0917245318294721 0 0.0777485306063546 0 0.236571527494191 0 0 0 0 0 0 0 0 0 0 0 0 0.0097510084010658 0 0.0233745932658129 0 0 0 0 0 0 0 0 0 0 0 0.00502035403163752 0 0 0 0 0 0.0353191580868359 0 0 0 0 0 0 0 0 0 0 0 0 0 0 0 0 0 0 0 0 0 0 0 0 0 0 0 0 0 0 0 0 0 0 0 0 0 0 0 0 0 0 0 0 0 0 0 0 0 0 0 0 0 0 0.202179136214504 0 0 0 0 0.0253325166708101 0 0 0 0 0 0 0 0 0 0 0 0 0 0 0 0.032815893657433 0 0 0 0 0 0 0 0 0 0 0 0 0 0 0 0 0 0 0 0 0 0 0 0 0 0 0 0 0 0 0 0 0 0
0 0 0 0 0 0 0 0 0 0 0 0 0 0 0 0 0 0 0 0 0 0 0 0 0 0 0 0 0 0 0 0 0 0 0 0 0 0 0 0 0 0 0 0 0 0 0 0 0 0 0 0 0 0 0 0 0 0 0 0 0 0 0 0 0 0 0 0 0 0 0 0 0 0 0 0 0 0 0 0 0 0 0 0 0 0 0 0 0 0 0 0 0 0 0 0 0 0 0 0 0 0 0 0 0 0 0 0.00363440512635497 0.00856480432718772 0 0 0 0 0 0 0 0 0.0144943657929231 0 0 0 0 0 0 0 0.00615889737194214 0 0 0 0 0 0 0 0 0 0 0 0 0 0 0 0 0 0 0 0 0 0 0 0 0 0 0 0 0 0 0 0 0 0 0 0 0 0 0 0 0 0 0 0 0 0 0 0 0 0 0 0 0 0 0 0 0 0 0 0 0 0 0 0 0 0 0 0 0 0 0 0 0 0 0 0 0 0 0 0 0 0.00732242020487038 0 0 0 0 0 0 0 0 0 0 0 0 0 0 0 0 0 0 0 0 0 0 0 0 0 0 0 0 0 0 0 0 0 0 0 0 0 0 0 0 0 0 0 0 0 0 0 0 0 0 0 0.0135070848638386 0 0 0 0 0.0835897953233715 0 0.00816701266412313 0 0 0 0 0 0.0195465635128981 0 0.818610220202657 0 0 0 0.0164044306098335 0 0 0 0 0 0 0 0 0 0 0 0 0 0 0 0 0 0 0 0 0 0 0 0 0 0 0 0 0 0 0 0 0 0 0 0 0
0 0 0 0 0 0 0 0 0 0 0 0 0 0 0 0 0 0 0 0 0 0 0 0 0 0 0.0200016082482993 0.006790470507508 0 0 0 0 0 0 0 0 0 0 0 0 0 0 0 0 0 0 0 0 0 0 0 0 0 0 0 0 0 0 0 0 0 0 0 0 0 0 0 0 0 0 0 0 0 0 0 0 0 0 0 0 0 0 0 0 0 0 0 0 0 0 0 0 0 0 0 0 0 0 0 0 0 0 0 0 0 0 0 0 0 0 0 0 0 0 0 0 0 0 0 0 0 0 0 0.0136851739708875 0 0 0 0 0.0121959006019767 0 0 0 0 0 0 0 0 0 0 0 0 0 0 0 0 0 0 0 0 0 0 0 0 0 0 0 0 0 0 0 0 0 0 0 0 0 0 0 0 0 0 0 0 0 0 0 0 0 0 0 0 0 0 0 0 0 0 0 0 0 0 0 0 0 0 0 0 0 0 0 0 0 0 0 0 0 0 0 0 0 0 0 0 0 0 0 0 0 0 0 0 0 0 0 0 0 0 0 0 0 0 0 0 0 0 0 0 0 0 0 0 0 0 0 0 0 0 0 0 0 0 0 0 0 0 0 0 0 0 0.0959583788216801 0 0 0 0.135004588276871 0 0.3715977276959 0 0.0559658918637553 0 0 0 0 0.0387519805553468 0 0.216921888849195 0 0 0 0 0 0.0203894313469579 0 0 0 0 0 0 0 0 0 0 0 0 0 0 0 0 0 0 0 0 0 0 0 0 0 0 0 0 0.00524969266864204 0.00748726659298127 0 0 0 0 0
0 0 0 0 0 0 0 0 0 0 0 0 0 0 0 0 0 0 0 0 0 0 0 0 0 0 0.0657422931542372 0 0 0 0 0 0 0 0 0 0 0 0 0 0 0 0 0 0 0 0 0 0 0 0 0 0 0 0 0 0 0 0 0 0 0 0 0 0 0 0 0 0 0 0 0 0 0 0 0 0 0 0 0 0 0 0 0 0 0 0 0 0 0 0 0 0 0 0 0 0 0 0 0 0 0 0 0 0 0 0 0.00610887629264478 0.0132250793070539 0 0 0 0 0 0 0 0 0.0946112998439283 0 0.00454066808744436 0 0 0 0.0146782170928227 0 0 0 0 0 0 0 0 0 0 0 0 0 0 0 0 0 0 0 0 0 0 0 0 0 0 0 0 0 0 0 0 0 0 0 0 0 0 0 0 0 0 0.0989171487632952 0 0 0 0 0 0 0 0 0 0 0 0 0 0 0 0 0 0 0 0 0 0 0 0 0 0 0 0 0 0 0 0 0 0 0 0 0 0 0.100881631595113 0 0 0 0 0 0 0 0 0 0 0 0 0 0 0 0 0 0 0 0 0 0 0 0 0 0 0 0 0 0 0 0 0 0 0 0 0 0 0 0 0 0 0 0 0 0 0 0 0 0 0 0 0 0.0999921101825326 0.0730436924389539 0.0563567173881139 0.0363546015815616 0 0.319779795045002 0 0 0.0157678692272969 0 0 0 0 0 0 0 0 0 0 0 0 0 0 0 0 0 0 0 0 0 0 0 0 0 0 0 0 0 0 0 0 0 0 0 0 0 0 0 0 0 0 0 0 0 0 0 0
0 0 0 0 0 0 0 0 0 0 0 0 0 0 0 0 0 0 0 0 0 0 0 0 0 0 0 0 0 0 0 0 0 0 0 0 0 0 0 0 0 0 0 0 0 0 0 0 0 0 0 0 0 0 0 0 0 0 0 0 0 0 0 0 0 0 0 0 0 0 0 0 0 0 0 0 0 0 0 0 0 0 0 0 0 0 0 0 0 0 0 0 0 0 0 0 0 0 0 0 0 0 0 0 0 0 0 0 0 0 0 0 0 0 0 0 0 0 0 0 0 0 0 0 0 0 0 0 0.0247110796466565 0 0 0 0 0 0 0 0 0 0 0 0 0 0 0 0 0 0 0 0 0 0 0 0 0 0 0 0 0 0 0 0 0 0 0 0 0 0 0 0 0 0 0 0 0 0 0 0 0 0 0 0 0 0 0 0 0 0 0 0 0 0 0 0 0 0 0 0 0 0 0 0 0 0 0 0 0 0 0.770390733956512 0 0 0 0 0 0 0 0 0 0 0 0 0 0 0 0 0 0 0 0 0 0 0 0 0 0 0 0 0 0 0 0 0 0 0 0 0 0 0 0 0 0 0 0 0 0 0 0 0 0 0 0 0 0 0 0.0425754623999763 0 0 0 0 0.162322723996855 0 0 0 0 0 0 0 0 0 0 0 0 0 0 0 0 0 0 0 0 0 0 0 0 0 0 0 0 0 0 0 0 0 0 0 0 0 0 0 0 0 0 0 0 0 0 0
0 0 0 0 0 0 0 0 0 0 0 0 0 0 0 0 0 0 0 0 0 0 0 0 0 0 0 0 0 0 0 0 0 0 0 0 0 0 0 0 0 0 0 0 0 0 0 0 0 0 0 0 0 0 0 0 0 0 0 0 0 0 0 0 0 0 0 0 0 0 0 0 0 0 0 0 0 0 0 0 0 0 0 0 0 0 0 0 0 0 0 0 0 0 0 0 0 0 0 0 0 0 0 0 0 0 0 0 0 0 0 0 0 0 0 0 0 0 0 0 0 0 0 0 0 0 0 0 0 0 0 0 0 0 0 0 0 0 0 0 0 0 0 0 0 0 0 0 0 0 0 0 0 0 0 0 0 0 0 0 0 0 0 0 0 0 0.316277989477816 0 0 0 0 0 0 0 0 0 0.0487033490632327 0 0 0 0 0 0 0 0 0 0 0 0 0 0 0 0 0 0 0 0 0 0 0 0 0 0 0 0 0 0 0 0 0 0 0 0 0 0 0 0 0 0 0 0 0 0 0 0 0 0 0 0 0 0 0 0 0 0 0 0 0 0 0 0 0 0 0 0 0 0 0 0 0 0 0 0 0 0 0 0 0 0 0 0 0 0 0 0.204415416208461 0.0669245185676926 0 0 0.264118197658338 0 0 0 0 0 0 0 0 0.0819502180824649 0 0 0 0 0 0 0 0 0 0 0 0 0 0 0 0 0 0 0 0 0 0 0 0 0 0 0 0 0 0 0 0.0176103109419945 0 0 0 0 0 0
0 0 0 0 0 0 0 0 0 0 0 0 0 0 0 0 0 0 0 0 0 0 0 0 0 0 0 0 0 0 0 0 0 0 0 0 0 0 0 0 0 0 0 0 0 0 0 0 0 0 0 0 0 0 0 0 0 0 0 0 0 0 0 0 0 0 0 0 0 0 0 0 0 0 0 0 0 0 0 0 0 0 0 0 0 0 0 0 0 0 0 0 0 0 0 0 0 0 0 0 0 0 0 0 0 0 0 0 0 0 0 0 0 0 0 0 0 0 0 0 0 0 0 0 0 0 0 0 0 0 0 0 0 0 0 0 0 0 0 0 0 0 0 0 0 0 0 0 0 0 0 0 0 0 0 0 0 0 0 0 0 0.0855844756924751 0 0 0 0 0 0 0 0 0 0.0493681295524874 0 0 0 0 0 0 0 0 0 0 0.0700236619302069 0 0 0 0 0 0 0 0 0 0 0 0 0 0 0 0 0 0 0 0 0 0 0 0 0.398175302116657 0 0 0 0 0 0 0 0 0 0 0 0 0 0 0 0 0 0 0 0 0 0 0 0 0 0 0 0 0 0 0 0 0 0 0 0 0 0 0 0 0 0 0 0 0 0 0 0 0 0 0 0 0 0 0 0 0 0 0.162782682821682 0.234065747886492 0 0 0 0 0 0 0 0 0 0 0 0 0 0 0 0 0 0 0 0 0 0 0 0 0 0 0 0 0 0 0 0 0 0 0 0 0 0 0 0 0 0 0 0 0 0 0 0
0 0 0 0 0 0 0 0 0 0 0 0 0 0 0 0 0 0 0 0 0 0 0 0 0 0 0 0 0 0 0 0 0 0 0 0 0 0 0 0 0 0 0 0 0 0 0 0 0 0 0 0 0 0 0 0 0 0 0 0 0 0 0 0 0 0 0 0 0 0 0 0 0 0 0 0 0 0 0 0 0 0 0 0 0 0 0 0 0 0 0 0 0 0 0 0 0 0 0 0 0 0 0 0 0 0 0 0 0 0 0 0 0 0 0 0 0 0 0 0 0 0 0 0 0 0 0 0 0 0 0 0 0 0 0 0 0 0 0 0 0 0 0 0 0 0 0 0 0 0 0 0 0 0 0 0 0 0 0 0 0 0 0 0 0 0 0 0 0 0 0 0 0 0 0 0 0 0 0 0 0 0 0 0 0 0 0 0 0 0 0 0 0 0 0 0 0 0 0 0 0 0 0 0 0 0 0 0 0 0 0 0 0 0 0 0 0 0 0 0 0 0 0 0 0 0 0 0 0 0 0 0 0 0 0 0 0 0 0 0 0 0 0 0 0 0 0 0 0 0 0 0 0 0 0 0 0 0 0.553372218674306 0 0 0 0 0 0 0 0 0 0 0 0.446627781325694 0 0 0 0 0 0 0 0 0 0 0 0 0 0 0 0 0 0 0 0 0 0 0 0 0 0 0 0 0 0 0 0 0 0 0 0 0 0 0 0 0 0 0 0 0
0 0 0 0 0 0 0 0 0 0 0 0 0 0 0 0 0 0 0 0 0 0 0 0 0 0 0 0 0 0 0 0 0 0 0 0 0 0 0 0 0 0 0 0 0 0 0 0 0 0 0 0 0 0 0 0 0 0 0 0 0 0 0 0 0 0 0 0 0 0 0 0 0 0 0 0 0 0 0 0 0 0 0 0 0 0 0 0 0 0 0 0 0 0 0 0 0 0 0 0 0 0 0 0 0 0 0 0 0 0 0 0 0 0 0 0 0 0 0 0 0 0 0 0 0 0 0 0 0 0 0 0 0 0 0 0 0 0 0 0 0 0 0 0 0 0 0 0 0 0 0 0 0 0 0 0 0 0 0 0 0 0 0 0 0 0 0 0 0 0 0 0 0 0 0 0 0 0 0 0 0 0 0 0 0 0 0 0 0 0 0 0 0 0 0 0 0 0 0 0 0 0 0 0 0 0 0 0 0 0 0 0 0 0 0 0 0 0 0 0 0 0 0 0 0 0 0 0 0 0 0 0 0 0 0 0 0 0 0 0 0.0444094012105577 0 0 0 0 0 0 0 0 0 0 0 0 0 0 0 0 0 0 0 0 0 0 0 0 0 0 0 0 0.356370147251408 0 0.0659308849743312 0.115925985340752 0.417363581222951 0 0 0 0 0 0 0 0 0 0 0 0 0 0 0 0 0 0 0 0 0 0 0 0 0 0 0 0 0 0 0 0 0 0 0 0 0 0 0 0 0 0
0 0 0 0 0 0 0 0 0 0 0 0 0 0 0 0 0 0 0 0 0 0 0 0 0 0 0 0 0 0 0 0 0 0 0 0 0 0 0 0 0 0 0 0 0 0 0 0 0 0 0 0 0 0 0 0 0 0 0 0 0 0 0 0 0 0 0 0 0 0 0 0 0 0 0 0 0 0 0 0 0 0 0 0 0 0 0 0 0 0 0 0 0 0 0 0 0 0 0 0 0 0 0 0 0 0 0 0 0 0 0 0 0 0 0 0 0 0 0 0 0 0 0 0 0 0 0 0 0 0 0 0 0 0 0 0 0 0 0 0 0 0 0 0 0 0 0 0 0 0 0 0 0 0 0 0 0 0 0 0 0 0 0 0.00798315581896269 0.0283570555926712 0 0 0 0 0 0 0 0 0 0 0.0428577185106171 0 0 0 0 0 0 0 0 0 0 0 0 0 0 0 0 0 0 0 0 0 0 0 0 0 0 0 0 0 0 0 0 0 0.0499712305254304 0 0 0 0 0 0 0 0 0.0269394826587895 0 0 0 0 0 0 0 0 0 0 0 0 0 0 0 0 0 0 0 0 0 0 0 0 0 0 0 0 0 0 0 0 0 0 0 0 0 0 0 0 0 0 0 0 0 0 0 0 0 0 0 0.00505814022183492 0 0 0.221114205036283 0.287652643090087 0.179883354036583 0.150183014508741 0 0 0 0 0 0 0 0 0 0 0 0 0 0 0 0 0 0 0 0 0 0 0 0 0 0 0 0 0 0 0 0 0 0 0 0 0 0 0
0 0 0 0 0 0 0 0 0 0 0 0 0 0 0 0 0 0 0 0 0 0 0 0 0 0 0 0 0 0 0 0 0 0 0 0 0 0 0 0 0 0 0 0 0 0 0 0 0 0 0 0 0 0 0 0 0 0 0 0 0 0 0 0 0 0 0 0 0 0 0 0 0 0 0 0 0 0 0 0 0 0 0 0 0 0 0 0 0 0 0 0 0 0 0 0 0 0 0 0 0 0 0 0 0 0 0 0 0 0 0 0 0 0 0 0 0 0 0 0 0 0 0 0 0 0 0 0 0 0 0 0 0 0 0 0 0 0 0 0 0 0 0 0 0 0 0 0 0 0 0 0 0 0 0 0 0 0 0 0 0 0 0 0 0 0 0 0 0 0 0 0 0 0 0 0 0 0 0 0 0 0 0 0 0 0 0 0 0 0 0 0 0 0 0 0 0 0 0 0 0 0 0 0 0 0 0 0 0 0 0 0 0 0 0 0 0 0 0 0 0 0 0 0 0 0 0 0 0 0 0 0 0 0 0 0 0 0 0 0 0 0 0 0 0 0 0 0 0 0 0 0 0 0 0 0 0 0 0 0.197229556906379 0 0 0 0.115880816128818 0.142245903087172 0 0 0 0 0 0.0821442178524944 0 0 0 0.462499506025135 0 0 0 0 0 0 0 0 0 0 0 0 0 0 0 0 0 0 0 0 0 0 0 0 0 0 0 0 0 0 0 0 0 0 0 0 0 0 0 0 0
0 0 0 0 0 0 0 0 0 0 0 0 0 0 0 0 0 0 0 0 0 0 0 0 0 0 0 0 0 0 0 0 0 0 0 0 0 0 0 0 0 0 0 0 0 0 0 0 0 0 0 0 0 0 0 0 0 0 0 0 0 0 0 0 0 0 0 0 0 0 0 0 0 0 0 0 0 0 0 0 0 0 0 0 0 0 0 0 0 0 0 0 0 0 0 0 0 0 0 0 0 0 0 0 0 0 0 0 0 0 0 0 0 0 0 0 0 0 0 0 0 0 0 0 0 0 0 0 0 0 0 0 0 0 0 0 0 0 0 0 0 0 0 0 0 0 0 0 0 0 0 0 0 0 0 0 0 0 0 0 0 0 0 0 0 0 0 0 0 0 0 0 0 0 0 0.0147535608369304 0 0 0 0 0 0 0 0 0 0 0 0 0 0 0 0 0 0 0 0 0 0 0 0 0 0 0 0 0 0 0 0 0 0 0 0 0 0 0 0 0 0 0 0 0 0 0 0 0 0 0 0 0 0 0 0 0 0 0 0 0 0 0 0 0 0 0 0 0 0 0 0 0 0 0 0 0 0 0 0 0 0 0 0 0 0 0 0 0 0 0 0 0 0 0.0718496825903233 0.496163700571514 0 0 0.417233056001232 0 0 0 0 0 0 0 0 0 0 0 0 0 0 0 0 0 0 0 0 0 0 0 0 0 0 0 0 0 0 0 0 0 0 0 0 0 0 0 0 0
0 0 0 0 0 0 0 0 0 0 0 0 0 0 0 0 0 0 0 0 0 0 0 0 0 0 0 0 0 0 0 0 0 0 0 0 0 0 0 0 0 0 0 0 0 0 0 0 0 0 0 0 0 0 0 0 0 0 0 0 0 0 0 0 0 0 0 0 0 0 0 0 0 0 0 0 0 0 0 0 0 0 0 0 0 0 0 0 0 0 0 0 0 0 0 0 0 0 0 0 0 0 0 0 0 0 0 0.00208288619003312 0.0048481461059915 0 0 0 0 0 0 0 0 0.0126130620048263 0 0 0 0 0 0 0 0.0042189384382261 0 0 0 0 0 0 0 0 0 0 0 0 0 0 0 0 0 0 0 0 0 0 0 0 0 0 0 0 0 0 0 0 0 0 0 0 0 0 0 0 0 0 0 0 0 0 0 0 0 0 0 0 0 0 0 0 0 0 0 0 0 0 0 0 0 0 0 0 0 0 0 0 0 0 0 0 0 0 0 0 0 0 0 0 0 0 0 0 0 0 0 0 0 0 0 0 0 0 0 0 0 0 0 0 0 0 0 0 0 0 0 0 0 0 0 0 0 0 0 0 0 0 0 0 0 0 0 0 0 0 0 0 0 0.00784397525970028 0 0 0 0.382605693074562 0.0627743719023049 0 0 0 0 0 0 0.209457418894794 0.0364623292625664 0.135393477591444 0 0.0218351752424681 0.026027758270437 0 0 0 0.0938367677626459 0 0 0 0 0 0 0 0 0 0 0 0 0 0 0 0 0 0 0 0 0 0 0 0 0 0 0 0 0 0 0 0 0 0 0
0 0 0 0 0 0 0 0 0 0 0 0 0 0 0 0 0 0 0 0 0 0 0 0 0 0 0 0 0 0 0 0 0 0 0 0 0 0 0 0 0 0 0 0 0 0 0 0 0 0 0 0 0 0 0 0 0 0 0 0 0 0 0 0 0 0 0 0 0 0 0 0 0 0 0 0 0 0 0 0 0 0 0 0 0 0 0 0 0 0 0 0 0 0 0 0 0 0 0 0 0 0 0 0 0 0 0 0 0 0 0 0 0 0 0 0 0 0 0 0 0 0 0 0 0 0 0 0 0 0 0 0 0 0 0 0 0 0 0 0 0 0 0 0 0 0 0 0 0 0 0 0 0 0 0 0 0 0 0 0 0 0 0 0 0 0 0 0 0 0 0 0 0 0 0 0 0 0 0 0 0 0 0 0 0 0 0 0 0 0 0 0 0 0 0 0 0 0 0 0 0 0 0 0 0 0 0 0 0 0 0 0 0 0 0 0 0 0 0 0 0 0 0 0 0 0 0 0 0 0 0 0 0 0 0 0 0 0 0 0 0 0 0 0 0 0 0 0 0 0 0 0 0 0 0 0 0 0 0 0 0 0 0 0 0 0 0 0 0 0 0 0.73398586896478 0 0 0.122356212557658 0 0.143657918477562 0 0 0 0 0 0 0 0 0 0 0 0 0 0 0 0 0 0 0 0 0 0 0 0 0 0 0 0 0 0 0 0 0 0 0 0 0 0 0
0 0 0 0 0 0 0 0 0 0 0 0 0 0 0 0 0 0 0 0 0 0 0 0 0 0 0 0 0 0 0 0 0 0 0 0 0 0 0 0 0 0 0 0 0 0 0 0 0 0 0 0 0 0 0 0 0 0 0 0 0 0 0 0 0 0 0 0 0 0 0 0 0 0 0 0 0 0 0 0 0 0 0 0 0 0 0 0 0 0 0 0 0 0 0 0 0 0 0 0 0 0 0 0 0 0 0 0 0 0 0 0 0 0 0 0 0 0 0 0 0 0 0 0 0 0 0 0 0 0 0 0 0 0 0 0 0 0 0 0 0 0 0 0 0 0 0 0 0 0 0 0 0 0 0 0 0 0 0 0 0 0 0 0 0 0 0 0 0 0 0 0 0 0 0 0.109706895660903 0 0 0 0 0 0 0 0 0 0 0 0 0 0 0 0 0 0 0 0 0 0 0 0 0 0 0 0 0 0 0 0 0 0 0 0 0 0 0 0 0 0 0 0 0 0 0 0 0 0 0 0 0 0 0 0 0 0 0 0 0 0 0 0 0 0 0 0 0 0 0 0 0 0 0 0 0 0 0 0 0 0 0 0 0 0 0 0 0 0 0 0 0 0 0 0.575632458419778 0 0 0.13700418809863 0.134945157555517 0 0 0 0 0.0427113002651728 0 0 0 0 0 0 0 0 0 0 0 0 0 0 0 0 0 0 0 0 0 0 0 0 0 0 0 0 0 0 0 0 0 0 0
0 0 0 0 0 0 0 0 0 0 0 0 0 0 0 0 0 0 0 0 0 0 0 0 0 0 0 0.00568291570729806 0 0 0 0 0 0 0 0 0 0 0 0 0 0 0 0 0 0 0 0 0 0 0 0 0 0.00931503638696022 0 0 0 0 0 0 0 0 0 0 0 0 0 0 0 0 0 0 0 0 0 0 0 0 0 0 0 0 0 0 0 0 0 0 0 0 0 0 0 0 0 0 0 0 0 0 0 0 0 0 0 0 0 0 0.00703852031199669 0 0 0 0 0 0 0 0 0 0 0 0 0 0 0 0 0 0 0 0 0 0 0 0 0 0 0 0 0 0 0 0 0 0 0 0 0 0 0 0 0 0 0 0 0 0 0 0 0 0 0 0 0 0 0.0390903776972047 0 0 0 0 0 0 0 0 0 0 0 0 0 0 0 0 0 0 0 0 0 0 0 0 0 0 0 0 0 0 0 0 0 0 0 0 0 0 0 0 0 0 0 0 0 0 0 0 0 0 0 0 0.117045157906749 0 0 0 0 0 0 0 0 0 0 0 0 0 0 0 0 0 0 0 0 0 0 0 0 0 0 0 0 0 0 0 0 0 0 0 0 0 0 0 0 0 0 0 0 0 0 0 0 0 0 0.0214030965338307 0 0 0 0 0 0 0 0 0 0 0 0.732232991219196 0.0681919042367648 0 0 0 0 0 0 0 0 0 0 0 0 0 0 0 0 0 0 0 0 0 0 0 0 0 0 0 0 0 0 0 0 0 0 0
0 0 0 0 0 0 0 0 0 0 0 0 0 0 0 0 0 0 0 0 0 0 0 0 0 0 0 0 0 0 0 0 0 0 0 0 0 0 0 0 0 0 0 0 0 0 0 0 0 0 0 0 0 0 0 0 0 0 0 0 0 0 0 0 0 0 0 0 0 0 0 0 0 0 0 0 0 0 0 0 0 0 0 0 0 0 0 0 0 0 0 0 0 0 0 0 0 0 0 0 0 0 0 0 0 0 0 0 0 0 0 0 0 0 0 0 0 0 0 0 0 0 0 0 0 0 0 0 0 0 0 0 0 0 0 0 0 0 0 0 0 0 0 0 0 0 0 0 0 0 0 0 0 0 0 0 0 0 0 0 0 0 0 0 0 0 0 0 0 0 0 0 0 0 0 0 0 0 0 0 0 0 0 0 0 0 0 0 0 0 0 0 0 0 0 0 0 0 0 0 0 0 0 0 0 0 0 0 0 0 0 0 0 0 0 0 0 0 0 0 0 0 0 0 0 0 0 0 0 0 0 0 0 0 0 0 0 0 0 0 0 0 0 0 0 0 0 0 0 0 0.0935665794565365 0 0.041058169664145 0 0 0 0 0 0 0 0 0 0 0.137732592828778 0 0 0 0 0 0 0 0 0 0 0 0 0 0 0 0 0 0 0 0 0 0 0 0 0 0 0 0 0 0 0 0 0 0 0 0 0 0 0 0 0 0 0 0 0 0 0.72764265805054 0 0 0 0 0
0 0 0 0 0 0 0 0 0 0 0 0 0 0 0 0 0 0 0 0 0 0 0 0 0 0 0.00450451016976126 0.00641356204478779 0 0 0 0 0 0 0 0 0 0 0 0 0 0 0 0 0 0 0 0 0 0 0 0 0 0.0119003687393634 0 0 0 0 0 0 0 0 0 0 0 0 0 0 0 0 0 0 0 0 0 0 0 0 0 0 0 0 0 0 0 0 0 0 0 0 0 0 0 0 0 0 0 0 0 0 0 0 0 0 0 0 0 0 0 0 0 0 0 0 0 0 0 0 0 0 0 0 0 0 0 0 0 0 0 0 0 0 0 0 0 0 0 0 0 0 0 0 0 0 0 0 0 0 0 0 0 0 0 0 0 0 0 0 0 0 0 0 0 0.179767718026938 0.0579487807945478 0 0 0 0 0 0 0 0 0 0 0.0267283586292303 0 0 0 0 0 0 0 0 0 0 0 0 0 0 0 0 0 0 0 0 0 0 0 0 0 0 0 0 0 0 0 0 0 0 0 0 0 0 0 0 0.0170557186573693 0 0 0 0 0 0 0 0 0 0 0 0 0 0 0 0 0 0 0 0 0 0 0 0 0 0 0 0 0 0 0 0 0 0 0 0 0 0 0 0 0 0 0 0 0 0 0 0 0 0 0 0 0 0 0 0 0 0 0 0 0.42331662748995 0 0 0.272364355448052 0 0 0 0 0 0 0 0 0 0 0 0 0 0 0 0 0 0 0 0 0 0 0 0 0 0 0 0 0 0 0 0 0 0 0
0 0 0 0 0 0 0 0 0 0 0 0 0 0 0 0 0 0 0 0 0 0 0 0 0 0 0 0 0 0 0 0 0 0 0 0 0 0 0 0 0 0 0 0 0 0 0 0 0 0 0 0 0 0 0 0 0 0 0 0 0 0 0 0 0 0 0 0 0 0 0 0 0 0 0 0 0 0 0 0 0 0 0 0 0 0 0 0 0 0 0 0 0 0 0 0 0 0 0 0 0 0 0 0 0 0 0 0 0 0 0 0 0 0 0 0 0 0.00897930142253097 0 0 0 0 0 0.0118037583491312 0 0 0 0 0 0 0 0 0 0 0 0 0 0 0 0 0 0 0 0 0 0 0 0 0 0 0 0 0 0 0 0 0 0 0 0 0 0 0 0.108456842144551 0 0 0 0 0 0 0 0 0 0 0 0 0 0 0 0 0 0 0 0 0 0 0 0 0 0 0 0 0 0 0 0 0 0 0 0 0 0 0 0 0 0 0 0 0 0 0 0 0 0 0 0 0 0 0 0 0 0 0 0 0 0 0 0 0 0 0 0 0 0 0 0 0 0 0 0 0 0 0 0 0 0 0 0 0 0 0 0 0 0 0 0 0 0 0 0 0 0 0 0 0.0189268209855135 0 0 0 0 0 0 0 0 0 0.301000073870195 0 0.026027908803875 0.0663572937462708 0 0.458448000677933 0 0 0 0 0 0 0 0 0 0 0 0 0 0 0 0 0 0 0 0 0 0 0 0 0 0 0 0 0 0 0 0 0 0 0 0
0 0 0 0 0 0 0 0 0 0 0 0 0 0 0 0 0 0 0 0 0 0 0 0.0118210787213324 0 0 0 0 0 0 0 0 0 0 0 0 0 0 0.00573773823728196 0 0 0 0 0 0 0 0 0.0029659474443229 0 0 0 0.00204922504146684 0 0 0 0 0 0 0 0 0 0 0 0 0 0 0 0 0 0 0 0 0 0 0 0 0 0 0 0 0 0 0 0 0 0 0 0 0 0 0 0 0 0 0 0 0 0 0 0 0 0 0 0 0 0 0 0 0 0 0 0 0 0 0 0 0 0 0 0 0 0 0 0 0 0 0 0 0 0 0 0 0 0 0 0 0 0 0 0 0 0 0 0 0 0 0 0 0 0 0 0 0 0 0 0 0 0 0 0 0 0 0 0 0 0 0.00569706888184594 0.0121192971202385 0.0597865191884194 0 0.18716936766541 0 0.0101854192336086 0 0 0 0 0 0 0 0 0 0 0 0 0.0555851799032806 0 0.0627346763190515 0 0.132357727478526 0 0 0 0 0 0.00902758631565999 0 0 0 0.0303266461193702 0.0632676238941702 0 0.239346709950314 0 0 0 0 0 0 0 0 0 0 0 0 0 0 0 0 0 0 0.0168832852824714 0 0 0 0 0 0 0 0 0 0 0 0 0 0 0.0132238069981997 0 0 0 0 0 0 0 0 0 0 0 0 0 0 0 0 0 0 0.0262971670388669 0 0 0 0 0 0 0.0143542600922578 0 0 0 0 0 0 0 0 0 0 0 0 0 0 0 0 0 0 0 0 0 0 0 0 0 0 0 0 0 0 0 0 0 0.00674765835924816 0 0.0066485381177831 0 0 0 0 0 0 0 0 0 0 0 0 0 0 0 0.00328181967993867 0.0223856529169345
0 0 0 0 0 0 0 0 0 0 0 0 0 0 0 0 0 0 0 0 0 0 0 0 0 0 0 0 0 0 0 0 0 0 0 0 0 0 0 0 0 0 0 0 0 0 0 0 0 0 0 0 0 0 0 0 0 0 0 0 0 0 0 0 0 0 0 0 0 0 0 0 0 0 0 0 0 0 0 0 0 0 0 0 0 0 0 0 0 0 0 0 0 0 0 0 0 0 0 0 0 0 0 0 0 0 0 0 0 0 0 0 0 0 0 0 0 0 0 0 0 0 0 0 0 0 0 0 0 0 0 0 0 0 0 0 0 0 0 0 0 0 0 0 0 0 0 0 0 0 0 0 0 0 0 0 0 0.0512059978789052 0 0 0 0.174774987585623 0 0 0 0 0 0 0 0 0 0 0 0 0 0 0 0 0.121749567310695 0 0 0.199490960844068 0 0 0 0 0 0 0 0 0 0 0 0 0 0 0 0 0 0 0 0 0 0 0 0 0 0 0 0 0 0 0 0 0 0 0 0 0 0 0 0 0 0 0 0 0 0 0 0 0 0 0 0 0 0 0 0.130885117103832 0 0 0 0 0 0 0 0 0 0 0 0.0126825747648174 0 0 0 0 0 0 0 0 0 0 0 0 0 0 0 0 0 0 0 0 0 0 0 0 0 0 0 0 0 0 0 0 0 0 0 0.0103159902208426 0 0.0224102846649591 0.0118256473263318 0 0 0.19025096263771 0.0744079096622165 0 0 0 0 0 0 0 0 0 0 0 0 0 0 0 0 0 0 0 0 0 0 0
0 0 0 0 0 0 0 0 0 0 0 0 0 0 0 0 0 0 0 0 0 0 0 0 0 0 0 0 0 0 0 0 0 0 0 0 0 0 0 0 0 0 0 0 0 0 0 0 0 0 0 0 0 0 0 0 0 0 0 0 0 0 0 0 0 0 0 0 0 0 0 0 0 0 0 0 0 0 0 0 0 0 0 0 0 0 0 0 0 0 0 0 0 0 0 0 0 0 0 0 0 0 0 0 0 0 0 0 0 0 0 0 0 0 0 0 0 0 0 0 0 0 0 0 0 0 0 0 0 0 0 0 0 0 0 0 0 0 0 0 0 0 0 0 0 0 0 0 0 0 0 0 0 0 0 0 0 0 0 0 0 0.0102650901785115 0 0 0 0 0 0 0 0 0 0 0 0 0 0 0 0 0.00554869739378999 0 0 0.0078962232142396 0 0 0 0 0 0 0 0 0 0.0875085638529957 0 0 0 0 0 0 0 0 0 0 0 0 0 0 0 0 0 0 0 0 0 0 0 0 0 0 0 0 0 0 0 0 0 0 0 0 0 0 0 0 0 0 0 0 0 0 0 0 0 0 0.0071362611004669 0 0 0 0 0 0 0.0184795250238513 0 0 0 0 0 0 0 0 0 0 0 0 0 0 0 0 0 0 0 0 0 0 0 0 0 0 0 0 0 0 0 0 0 0 0.183549173132498 0 0.527197376146531 0.107145438682579 0 0 0 0 0 0 0 0 0 0 0 0 0 0 0 0 0 0 0.0281762626395552 0.0170973886349829 0 0 0 0 0 0 0 0
0 0 0 0 0 0 0 0 0 0 0 0 0 0 0 0 0 0 0 0 0 0 0 0 0 0 0 0 0 0 0 0 0 0 0 0 0 0 0 0 0 0 0 0 0 0 0 0 0 0 0 0 0 0 0 0 0 0 0 0 0 0 0 0 0 0 0 0 0 0 0 0 0 0 0 0 0 0 0 0 0 0 0 0 0 0 0 0 0 0 0 0 0 0 0 0 0 0 0 0 0 0 0 0 0 0 0 0 0 0 0 0 0 0 0 0 0 0 0 0 0 0 0 0 0 0 0 0 0 0 0 0 0 0 0 0 0 0 0 0 0 0 0 0 0 0 0 0 0 0 0 0 0 0 0 0 0 0 0 0.00971965291312848 0.0523926434882975 0 0 0 0 0 0 0 0 0 0 0 0 0 0 0 0 0 0 0 0 0 0 0 0 0 0 0 0 0 0 0.00940434854132234 0.00912753847072056 0 0 0 0.0124773423572084 0 0 0 0 0 0 0 0.00907043238732601 0 0 0 0 0 0 0 0 0 0 0 0 0 0 0 0 0 0 0 0 0 0 0 0 0 0 0 0 0 0 0 0 0 0 0 0 0 0 0 0 0 0 0 0 0 0 0 0 0 0 0 0 0 0 0 0 0 0 0 0 0 0 0 0 0 0 0 0 0 0 0 0 0 0 0 0 0 0 0.190328964776636 0 0.108657796307025 0.0355535862024646 0.359240406712618 0.146898391928909 0 0 0 0 0.0263700354643182 0.0307588604500268 0 0 0 0 0 0 0 0 0 0 0 0 0 0 0 0 0 0 0 0 0
0 0 0 0 0 0 0 0 0 0 0 0 0 0 0 0 0 0 0 0 0 0 0 0 0 0 0 0 0 0 0 0 0 0 0 0 0 0 0 0 0 0 0 0 0 0 0 0 0 0 0 0 0 0 0 0 0 0 0 0 0 0 0 0 0 0 0 0 0 0 0 0 0 0 0 0 0 0 0 0 0 0 0 0 0 0 0 0 0 0 0 0 0 0 0 0 0 0 0 0 0 0 0 0 0 0 0 0 0 0 0 0 0 0 0 0 0 0 0 0 0 0 0 0 0 0 0 0 0 0 0 0 0 0 0 0 0 0 0 0 0 0 0 0 0 0 0 0 0 0 0 0 0 0 0 0 0.0124146770287783 0.00446272630500128 0 0 0.0603226595711469 0.0236213623859646 0 0 0 0.0056851938247449 0 0 0 0 0 0 0 0 0 0 0 0.00418717281799686 0.0113005537974205 0 0 0.018135354211028 0 0 0 0 0 0 0 0 0 0 0.0327461309772525 0 0 0 0.0574311799334599 0 0 0 0 0 0 0 0.0135288941063257 0 0 0 0 0 0 0 0 0 0 0 0 0 0 0 0 0 0.00219916812366323 0 0 0 0 0 0 0 0 0 0 0 0 0 0 0 0 0 0 0 0 0 0 0 0 0 0 0 0 0 0 0 0 0 0 0 0 0 0 0 0 0 0 0 0 0 0 0 0 0 0 0 0 0 0 0 0 0 0 0 0.00161425230591539 0 0.0978146618222689 0 0.0202179481938026 0.183287205819438 0.298240695080357 0.00311754738054705 0 0 0 0.0659859617442695 0.0630016513077142 0 0 0.00291665930671066 0 0 0 0 0 0 0 0 0 0 0 0 0 0 0 0.017768343956193 0 0
0 0 0 0 0 0 0 0 0 0 0 0 0 0 0 0 0 0 0 0 0 0 0 0 0 0 0 0 0 0 0 0 0 0 0 0 0 0 0 0 0 0 0 0 0 0 0 0 0 0 0 0 0 0 0 0 0 0 0 0 0 0 0 0 0 0 0 0 0 0 0 0 0 0 0 0 0 0 0 0 0 0 0 0 0 0 0 0 0 0 0 0 0 0 0 0 0 0 0 0 0 0 0 0 0 0 0 0 0 0 0 0 0 0 0 0 0 0 0 0 0 0 0 0 0 0 0 0 0 0 0 0 0 0 0 0 0 0 0 0 0 0 0 0 0 0 0 0 0 0 0 0 0 0 0 0 0 0.0198009530221019 0 0 0 0.0175657759706071 0 0 0 0 0 0 0 0 0 0 0 0 0 0 0 0 0.00963584767949687 0 0 0.0129830368734274 0 0 0 0 0 0 0 0 0 0.0655998249862145 0 0 0 0 0 0 0 0 0 0 0 0 0 0 0 0 0 0 0 0 0 0 0 0.0227436829696471 0 0 0 0 0 0 0 0 0 0 0 0 0 0 0 0 0 0 0 0 0 0 0 0 0 0 0.0119804307759676 0 0 0 0 0 0 0.0171393172930734 0 0 0 0 0 0 0 0 0 0 0 0 0 0 0 0 0 0 0 0 0 0 0 0 0 0 0 0 0 0 0 0 0 0.585421333885415 0.0380738035960316 0.0240512064509387 0 0.10955969755864 0.0349685878039791 0 0 0.00373064233551368 0 0 0 0 0 0 0 0 0 0 0 0 0 0 0.00948359136695686 0.0172622674319889 0 0 0 0 0 0 0 0
0 0 0 0 0 0 0 0 0 0 0 0 0 0 0 0 0 0 0 0 0 0 0 0 0 0 0 0 0 0 0 0 0 0 0 0 0 0 0 0 0 0 0 0 0 0 0 0 0 0 0 0 0 0 0 0 0 0 0 0 0 0 0 0 0 0 0 0 0 0 0 0 0 0 0 0 0 0 0 0 0 0 0 0 0 0 0 0 0 0 0 0 0 0 0 0 0 0 0 0 0 0 0 0 0.00470705577502876 0 0 0 0 0 0 0 0 0 0 0 0 0 0 0 0 0 0 0 0 0 0 0 0 0 0 0 0 0 0 0 0 0 0 0 0 0 0 0 0 0 0 0 0 0 0 0 0 0 0 0 0 0.0190041392351879 0 0.0109647052354792 0.042350209362678 0.0332043745012052 0 0 0 0 0 0 0 0 0 0 0 0 0 0 0 0 0.014140048444055 0 0 0.0241317230609906 0 0 0 0 0 0 0 0 0 0 0.0179169711803013 0 0 0 0.0196365322347859 0 0 0 0 0 0 0 0.00642628067778769 0 0 0 0 0 0 0 0 0 0 0 0 0 0 0 0 0 0.00301943525178343 0 0 0 0 0 0 0 0 0 0 0 0 0 0 0 0 0 0 0 0 0 0 0 0 0 0 0.00720958700885869 0 0 0 0 0 0 0 0 0 0 0 0 0 0 0 0 0 0 0 0 0 0 0 0 0 0 0 0 0 0 0 0 0.00275992005110486 0.0787150616782625 0.254517048995771 0.144251648635678 0.0724835862528982 0 0.181987492856947 0 0 0.0100957304968293 0 0.0262160618017736 0.0262623872625937 0 0 0 0 0 0 0 0 0 0 0 0 0 0 0 0 0 0 0 0 0
0 0 0 0 0 0 0 0 0 0 0 0 0 0 0 0 0 0 0 0 0 0 0 0 0 0 0 0 0 0 0 0 0 0 0 0 0 0 0 0 0 0 0 0 0 0 0 0 0 0 0 0 0 0 0 0 0 0 0 0 0 0 0 0 0 0 0 0 0 0 0 0 0 0 0 0 0 0 0 0 0 0 0 0 0 0 0 0 0 0 0 0 0 0 0 0 0 0 0 0 0 0 0 0 0 0 0 0 0 0 0 0 0 0 0 0 0 0 0 0 0 0 0 0 0 0 0 0 0 0 0 0 0 0 0 0 0 0 0 0 0 0 0 0 0 0 0 0 0 0 0 0 0 0 0 0 0.0226759628824623 0.00860351146589463 0 0 0.0435760973464186 0.0289406028184392 0.00391772504260382 0 0 0.0407071518855687 0 0 0 0 0 0 0 0 0 0 0 0.017355321941427 0.00940122401113707 0 0 0.0184375122882792 0 0 0 0 0.00478044234085342 0 0 0 0 0 0.0170247296202781 0 0 0 0.0245073985131129 0 0 0 0 0 0 0 0.0391110982985977 0 0 0 0 0 0 0 0 0 0 0 0 0 0 0 0 0 0.00168105446026312 0 0 0 0 0 0 0 0 0 0 0 0 0 0 0 0 0 0 0 0 0 0.00547700683797484 0 0 0 0 0 0 0 0 0 0 0.00508504340168924 0 0 0 0 0 0 0 0 0 0 0 0 0 0 0 0 0 0 0 0 0 0 0 0 0 0 0.00117431761366068 0 0.0839189931994203 0.189263584538776 0.018654278883414 0.146741537602715 0 0.00327465783943978 0 0.00227083749239656 0 0.0614224068183637 0.142655760232808 0 0 0.0127883068605532 0 0 0 0 0.00814883170393123 0 0 0 0 0 0 0 0 0 0 0.0313354409320079 0.00706916312751461 0
0 0 0 0 0 0 0 0 0 0 0 0 0 0 0 0 0 0 0 0 0 0 0 0 0 0 0 0 0 0 0 0 0 0 0 0 0 0 0.00314156526977721 0 0 0 0 0 0 0 0 0 0 0 0 0 0 0 0 0 0 0 0 0 0 0.00492899066488609 0 0.00586513293268293 0 0 0 0 0 0 0 0 0 0 0 0 0 0 0 0 0 0 0 0 0 0 0 0 0 0 0 0 0 0 0 0 0 0 0 0 0 0 0 0 0 0 0 0 0 0 0 0 0 0 0 0 0 0 0 0 0 0 0 0 0 0 0 0 0 0 0 0 0 0 0 0 0 0 0 0 0 0 0 0 0 0 0 0 0 0 0 0 0 0 0 0 0 0 0 0 0 0.0522281175974825 0 0 0.0101730587520081 0 0 0 0 0 0 0 0 0 0 0.0101611813864598 0 0.00722203705176945 0.11969360492541 0.0175200216965296 0 0.402423822929073 0 0 0 0 0 0 0 0 0 0 0 0 0 0 0 0 0 0 0 0 0 0 0 0 0 0 0 0 0 0.025684425451592 0 0 0 0 0 0.0642089328487036 0 0 0 0 0 0 0 0 0 0 0 0 0 0 0 0 0 0 0 0 0 0 0 0 0.00290613662928484 0.00420397830348821 0 0 0 0 0 0.0378389055709909 0 0 0.00302387257362773 0 0 0 0 0 0 0 0 0 0 0 0 0 0 0 0 0 0 0 0 0 0 0 0 0 0 0 0 0 0 0 0 0.0043002646046515 0 0 0.00711783451939098 0 0 0.177955919071006 0 0.00368936409547986 0 0 0 0 0 0 0 0 0 0 0 0 0.0357128331257058 0 0 0 0 0 0 0 0 0
0 0 0 0 0 0 0 0 0 0 0 0 0 0 0 0 0 0 0 0 0 0 0 0 0 0 0 0 0 0 0 0 0 0 0 0 0 0 0 0 0 0 0 0 0 0 0 0 0 0 0 0 0 0 0 0 0 0 0 0 0 0 0 0 0 0 0 0 0 0 0 0 0 0 0 0 0 0 0 0 0 0 0 0 0 0 0 0 0 0 0 0 0 0 0 0 0 0 0 0 0 0 0 0 0 0 0 0 0 0 0 0 0 0 0 0 0 0 0 0 0 0 0 0 0 0 0 0 0 0 0 0 0 0 0 0 0 0 0 0 0 0 0 0 0 0 0 0 0 0 0 0 0 0 0 0 0 0 0 0 0 0 0 0 0 0 0 0 0 0 0 0 0 0 0 0 0 0 0 0 0 0 0 0 0 0 0 0 0 0 0 0 0 0 0 0 0 0 0 0 0 0 0 0 0 0 0 0 0 0 0 0.0410285249571197 0 0 0 0 0 0 0 0 0 0 0.590513645598575 0 0 0 0 0 0 0 0 0 0 0 0 0 0 0.28285897110479 0 0 0 0 0 0 0 0 0 0 0 0 0 0 0 0 0 0 0 0 0 0 0 0 0 0 0 0 0 0 0 0 0 0 0 0 0 0 0 0 0 0 0 0 0 0 0 0 0 0 0 0 0 0.0855988583395146 0 0 0 0 0 0 0 0 0 0 0 0 0 0 0 0 0 0 0 0 0 0 0 0
0 0 0 0 0 0 0 0 0 0 0 0 0 0 0 0 0 0 0 0 0 0 0 0 0 0 0 0 0 0 0 0 0 0 0 0 0 0 0 0 0 0 0 0 0 0 0 0 0 0 0 0 0 0 0 0 0 0 0 0 0 0 0 0 0 0 0 0 0 0 0 0 0 0 0 0 0 0 0 0 0 0 0 0 0 0 0 0 0 0 0 0 0 0 0 0 0 0 0 0 0 0 0 0 0 0 0 0 0 0 0 0 0 0 0 0 0 0 0 0 0 0 0 0 0 0 0 0 0 0 0 0 0 0 0 0 0 0 0 0 0 0 0 0 0 0 0 0 0 0 0 0 0 0 0 0 0 0.0201740986731274 0 0 0 0.103784812581124 0.00844701357240622 0 0 0 0 0 0 0 0 0 0 0 0 0 0 0.00411625274719923 0.0667429472384011 0.0126197238365513 0 0.358769274998434 0 0 0 0 0 0 0 0 0 0 0 0 0 0 0 0 0 0 0 0 0 0 0 0 0 0 0 0 0 0.0752984288397551 0 0 0 0 0 0.0602097548704538 0 0 0 0 0.0407195312179057 0 0 0 0 0 0 0 0 0 0.00223696786528035 0 0 0 0 0 0 0 0 0 0.00281906450136754 0 0 0 0 0 0 0.0045987368329038 0 0 0 0 0 0 0 0 0 0 0 0 0 0 0 0 0 0 0 0 0 0 0 0 0 0 0 0 0 0 0 0 0.0362887442112343 0 0 0 0.00382268410189018 0.0156362892879654 0.00436184753040622 0.157258780636308 0.0164313389893945 0 0 0 0 0 0 0 0 0 0 0 0 0 0 0 0 0 0 0.00275924209974228 0 0 0 0.00290446536814977 0 0
0 0 0 0 0 0 0 0 0 0 0 0 0 0 0 0 0 0 0 0 0 0 0 0 0 0 0 0 0 0 0 0 0 0.00404862486678068 0 0 0 0 0 0 0 0 0 0 0 0 0 0 0 0 0 0 0 0 0.00458865919489354 0 0 0 0 0 0 0 0 0 0 0 0 0 0 0 0 0.0043850305404716 0 0 0 0 0 0 0 0 0 0 0 0 0 0.00250962668878793 0 0 0 0 0 0 0 0 0 0 0 0 0 0 0 0 0 0 0 0 0 0 0 0 0 0 0 0 0 0 0 0 0 0 0 0 0 0 0 0 0 0 0 0 0 0 0 0 0 0 0 0 0 0 0 0 0 0 0 0 0 0 0 0 0 0 0 0 0 0 0 0 0 0 0 0 0 0 0 0 0 0 0 0 0 0 0 0 0 0.00873093129334158 0 0.00858472723564242 0 0 0 0.00389766573494364 0 0 0 0 0 0 0.00349070646449655 0 0 0 0 0.00265696889991466 0 0 0 0 0 0 0 0 0 0 0 0 0 0 0 0 0 0 0 0 0 0 0 0 0 0 0 0 0 0 0 0 0 0 0 0 0 0 0.0120107762476335 0.146797812118678 0 0 0.0464833632119782 0.0396694215556891 0.0820364851298067 0.00196398168976148 0.209149009521647 0.00829656839024874 0 0.00527445386476379 0 0 0 0.00874652877212464 0 0.0219282067156136 0.0265628187472189 0 0.0524164250876033 0 0 0.0091842526368489 0 0 0 0 0 0 0 0 0 0 0 0 0 0 0 0 0 0 0 0 0 0 0 0 0 0 0.0175719685113892 0 0 0 0 0 0 0 0 0 0 0 0 0 0 0 0 0 0 0 0 0 0 0 0.0872845310722486 0 0.00611466750074477 0.0933040828410487 0.0660603326894287 0 0.0162513727762508 0 0 0
0 0 0 0 0 0 0 0 0 0 0 0 0 0 0 0 0 0 0 0 0 0 0 0 0 0 0 0 0 0 0 0 0 0 0 0 0 0 0 0 0 0 0 0 0 0 0 0 0 0 0 0 0 0 0 0 0 0 0 0 0 0 0 0 0 0 0 0 0 0 0 0 0 0 0 0 0 0 0 0 0 0 0 0 0 0 0 0 0 0 0 0 0 0 0 0 0 0 0 0 0 0 0 0 0 0 0 0 0 0 0 0 0 0 0 0 0 0 0 0 0 0 0 0 0 0 0 0 0 0 0 0 0 0 0 0 0 0 0 0 0 0 0 0 0 0 0 0 0 0 0 0 0 0 0 0 0 0 0 0 0 0.014916768416721 0 0 0 0 0 0 0 0 0 0 0 0 0 0 0.00723792845505008 0.0497992372468207 0.00490023981652511 0 0 0.0102323559732058 0 0 0 0 0 0 0 0 0 0 0 0 0 0 0.0736472452437469 0 0 0 0 0 0 0 0.199371683153061 0 0 0 0 0 0 0 0 0 0 0 0 0 0 0 0 0 0 0 0 0 0 0 0 0 0 0 0 0 0 0 0 0 0 0 0 0 0 0 0.0569221841226899 0 0 0 0 0 0 0 0 0 0 0.00692971950693433 0 0 0 0 0 0 0 0 0 0 0 0 0 0 0 0 0 0 0 0 0 0 0 0 0 0 0 0 0.0242787055517438 0.0674874937434783 0 0.0340683081376399 0.0989916176352775 0.00273552790510723 0 0 0 0 0.248571090795618 0 0 0 0 0 0 0 0.0033924360004632 0 0 0 0 0 0 0.0461955359591058 0 0 0 0.0503219223368115 0 0
0 0 0 0 0 0 0 0 0 0 0 0 0 0 0 0 0 0 0 0 0 0 0 0 0 0 0 0 0 0 0 0 0 0 0 0 0 0 0 0 0 0 0 0 0 0 0 0 0 0 0 0 0 0 0 0 0 0 0 0 0 0 0 0 0 0 0 0 0 0 0 0 0 0 0 0 0 0 0 0 0 0 0 0 0 0 0 0 0 0 0 0 0 0 0 0 0 0 0 0 0 0 0 0 0 0 0 0 0 0 0 0 0 0 0 0 0 0 0 0 0 0 0 0 0 0 0 0 0 0 0 0 0 0 0 0 0 0 0 0 0 0 0 0 0 0 0 0 0 0 0 0 0 0 0 0 0 0 0 0 0 0.0101548695086125 0 0 0 0.0203559351608386 0 0 0 0 0 0 0 0 0 0 0.00930844097231323 0.0512774804725635 0.00152195797939364 0 0 0.00672748154475782 0 0 0 0 0 0 0 0 0 0 0 0 0 0 0.0940902656322546 0 0 0 0 0 0 0 0.135220433857955 0 0 0 0 0 0 0 0 0 0 0 0 0 0 0 0 0 0 0 0 0 0 0 0 0 0 0 0 0.00525589013926162 0 0 0 0 0 0 0 0 0 0.021843579987192 0.0701128090046148 0 0 0 0 0 0 0 0 0 0 0.00436568847422465 0 0 0 0 0 0 0 0 0 0 0 0 0 0 0 0 0 0 0 0 0 0 0 0 0 0 0 0 0.0180891248401986 0.041158181883338 0 0.021799664792053 0.146856577793906 0 0 0 0 0.158775364403834 0 0.00484579492528351 0 0.0172593952419051 0 0 0 0 0.0148857690365958 0 0 0 0 0 0 0.0416027618214107 0 0 0 0.0933578553851923 0.0111346771423006 0
0 0 0 0 0 0 0 0 0 0 0 0 0 0 0 0 0 0 0 0 0 0 0 0 0 0 0 0 0 0 0 0 0 0 0 0 0 0 0 0 0 0 0 0 0 0 0 0 0 0 0 0 0 0 0 0 0 0 0 0 0 0 0 0 0 0 0 0 0 0 0 0 0 0 0 0 0 0 0 0 0 0 0 0 0 0 0 0 0 0 0 0 0 0 0 0 0 0 0 0 0 0 0 0 0 0 0 0 0 0 0 0 0 0 0 0 0 0 0 0 0 0 0 0 0 0 0 0 0 0 0 0 0 0 0 0 0 0 0 0 0 0 0 0 0 0 0 0 0 0 0 0 0 0 0 0 0 0 0 0 0 0 0 0 0 0 0 0 0 0 0 0 0 0 0 0 0 0 0 0 0 0 0 0 0 0 0.0063894638112892 0 0 0 0 0 0 0 0.0184954294413394 0 0 0 0 0 0 0 0 0 0 0 0 0 0 0 0 0 0 0.0194854330369161 0 0 0 0 0 0 0 0 0 0 0 0 0 0 0 0 0 0 0 0 0 0 0 0 0 0 0 0 0 0 0 0 0 0 0 0.00836629452665979 0 0 0 0 0 0.0442855231310236 0 0 0 0 0 0 0 0 0 0 0 0 0 0 0 0 0 0 0 0 0 0 0 0 0 0 0 0 0 0 0 0 0 0 0 0 0 0 0.00568894024267653 0 0 0.00904574897451963 0 0 0 0.134223540794513 0.0156278736039879 0.0577797215747441 0.106825718839002 0.0458628198811015 0.119062711689734 0 0 0.0596055751674703 0.0975088078675773 0 0 0 0 0.251746397417446
0 0 0 0 0 0 0 0 0 0 0 0 0 0 0 0 0 0 0 0 0 0 0 0 0 0 0 0 0 0 0 0 0 0 0 0 0 0 0 0 0 0 0 0 0 0 0 0 0 0 0 0 0 0 0 0 0 0 0 0 0 0 0 0 0 0 0 0 0 0 0 0 0 0 0 0 0 0 0 0 0 0 0 0 0 0 0 0 0 0.00911568611188868 0.00485568499954669 0 0.00397123292633701 0 0.00725712180886767 0 0 0 0 0 0 0 0.0106858407014185 0.0473772000294472 0 0 0 0 0 0 0 0 0 0 0 0 0 0 0 0 0 0 0 0 0 0 0 0 0 0 0 0 0 0 0 0 0 0 0 0 0 0.0220342284792287 0 0 0 0.00586555779619105 0 0 0 0.00751229513388786 0.00129437727766434 0 0 0 0 0 0 0 0 0 0 0 0 0 0 0 0 0 0 0 0 0 0 0 0 0 0 0 0 0 0 0 0 0 0 0.010860112865294 0.00454691547577423 0.0105189139673382 0 0.00135778978200112 0 0 0 0 0 0 0 0 0 0 0 0 0 0 0 0 0 0 0 0 0 0 0 0 0 0 0 0 0 0 0 0 0 0 0 0 0 0 0 0 0 0 0 0 0 0.0306096669855714 0.0012684685726755 0 0 0 0.00183886125392695 0 0 0 0 0.0709631898090324 0 0 0 0 0.0080917462418196 0 0.00107253454958801 0 0 0.136189586998994 0.0019798027800767 0.0730283379819645 0 0 0 0 0 0 0 0 0 0 0 0 0 0 0 0 0 0 0 0 0 0 0 0.0055929492982673 0 0 0 0 0 0 0 0 0 0 0 0 0 0 0 0.0181469109451849 0.259405338834948 0.0417982281941885 0 0 0.00400538134697598 0 0 0 0 0 0.0172536031401515 0.0730336005278369 0.0503574369501159 0 0.0430891507111922 0 0 0.0150222475226054
0 0 0 0 0 0 0 0 0 0 0 0 0 0 0 0 0 0 0 0 0 0 0 0 0 0 0 0 0 0 0 0 0 0.00683101298652038 0 0 0 0 0 0 0 0 0 0 0 0 0 0 0 0 0 0 0 0 0.0364238995209702 0 0 0 0.00364577169635514 0 0 0 0 0 0 0 0 0 0 0 0 0.00102344485836267 0 0 0 0 0 0 0 0 0 0 0 0 0 0 0.000609928211192201 0 0 0.00597774393836323 0 0 0 0 0 0 0 0 0 0 0 0 0 0 0 0 0 0 0 0 0 0 0 0 0 0 0 0 0 0 0 0 0 0 0 0 0 0 0 0 0 0 0 0 0 0 0 0 0 0.0158802093092735 0 0.00231192320253407 0 0.00524638165778073 0.00125098878016526 0.00463490728144415 0 0.00409973108743255 0.00157852569307777 0.0129443282067273 0.032029734103411 0.00145767105248941 0 0.00124307889337266 0 0 0 0 0 0 0 0 0 0 0 0.000906547893188379 0 0 0 0 0 0 0 0 0 0 0 0.00253700906799036 0 0 0 0 0 0 0 0 0 0 0 0 0 0 0 0 0 0 0 0 0 0 0 0 0 0 0.00213421910318684 0 0 0 0 0 0 0 0 0 0 0 0 0 0 0 0 0 0 0 0 0 0 0 0 0 0 0 0 0 0 0 0 0 0 0 0 0 0 0.00173928129019499 0.000721615570562405 0 0 0 0 0.0057914965721538 0.00867001980351621 0 0.000855327751851967 0 0.000874683914266089 0.133042003060579 0 0.00961229733052661 0 0 0 0 0 0 0 0 0 0 0 0 0 0 0 0 0 0 0 0 0 0 0 0 0 0 0 0.000948883805930587 0 0 0.00655601929345051 0 0 0 0 0 0.00859505494558466 0.0038370837073969 0.0133127931287431 0 0.0253207238046132 0.00597654593711391 0 0.00749965088359815 0.0559788078751581 0 0 0 0.00526383112859766 0 0.00337560216734818 0.0740112747691116 0.00375214353933248 0.0835084128410995 0.191623718161521 0.0296932440759971 0.114833396748936 0.0618390313489788
0 0 0 0 0 0 0 0 0 0 0 0 0 0 0 0 0 0 0 0 0 0 0 0 0 0 0 0 0 0 0 0 0 0 0 0 0 0 0 0 0 0 0 0 0 0 0 0 0 0 0 0 0 0 0 0 0 0 0 0 0 0 0 0 0 0 0 0 0 0 0 0 0 0 0 0 0 0 0 0 0 0 0 0 0 0 0.00102616274087231 0 0 0.0108950219372716 0.00539176889223215 0 0.00410928511468249 0 0.00904254584537624 0 0 0 0 0 0 0 0.0133213758629069 0.0475081681050647 0 0 0 0 0 0 0 0 0 0 0 0 0 0 0 0 0 0 0 0 0 0 0 0 0 0 0 0 0 0 0 0 0 0 0 0 0 0.0243217822405977 0 0 0 0.00503615058169531 0 0.00517729898859307 0.00173803881328252 0.0121363641609133 0.0153340213706948 0.00251707587881227 0 0 0 0 0 0 0 0 0 0 0 0 0 0 0 0 0 0 0 0 0 0 0 0 0 0 0 0 0 0 0 0 0 0.0350162269202444 0.00387739414322768 0.0190974558992667 0 0.00481064713182971 0 0 0 0 0 0.00106628338938761 0 0 0 0 0 0 0 0 0 0 0 0 0 0 0 0 0 0 0 0 0 0 0 0 0 0 0 0 0 0 0 0 0 0 0 0 0 0 0.00807555341409031 0.024396804861404 0.00413288135421556 0 0 0 0.00574484858518442 0.000641902670795408 0 0 0 0.0527211282493076 0 0 0 0 0.00397160630338561 0 0 0 0 0.184981651888691 0.00124705110428508 0.0449127869172774 0 0 0 0 0 0 0 0 0 0 0 0 0 0 0 0 0 0 0 0 0 0 0 0.00501263119134795 0 0 0 0 0 0 0 0 0 0 0 0 0 0 0.235955824706119 0.0313950683649212 0 0.0204615444576058 0 0.00221011466163978 0.00428686033507716 0 0 0 0 0 0.0248867471940656 0.0505073369828162 0.0244632596647546 0 0.0296424664469453 0 0.00155720801375244 0.0173716546153667
0 0 0 0 0 0 0 0 0 0 0 0 0 0 0 0 0 0 0 0 0 0 0 0 0 0 0 0 0 0 0 0 0 0 0 0 0 0 0 0 0 0 0 0 0 0 0 0 0 0 0 0 0 0 0 0 0 0 0 0 0 0 0 0 0 0 0 0 0 0 0 0 0 0 0 0 0 0 0 0 0 0 0 0 0 0 0 0 0 0 0 0 0 0 0 0 0 0 0 0 0 0 0 0.0104655761020366 0 0 0 0 0 0 0 0 0 0 0 0 0 0 0 0 0 0 0 0 0 0 0 0 0 0 0 0 0 0 0 0 0 0 0 0 0 0.0221297858692736 0 0 0 0.00668443523860963 0 0 0 0.00760413047665074 0 0 0 0 0 0 0 0 0 0 0 0 0 0 0 0 0 0 0 0 0 0 0 0 0 0 0 0 0 0 0 0 0 0 0 0 0.0217366253965229 0 0 0 0 0 0 0 0 0 0 0 0 0 0 0 0 0 0 0 0 0 0 0 0 0 0 0 0 0 0 0 0 0 0 0 0 0 0 0 0 0 0 0 0 0 0 0 0 0 0 0 0 0 0 0 0 0 0 0 0 0 0 0 0 0 0 0 0 0.17777979246839 0 0 0 0 0 0 0 0 0 0 0 0 0 0 0 0 0 0 0 0 0 0 0 0 0 0 0 0 0 0 0 0 0 0 0 0 0 0 0 0 0.191426771171519 0.0373102868414352 0.103022342484934 0 0 0 0 0 0 0 0 0 0.0374530953086707 0.130798927407087 0 0 0.187083805942044 0 0 0.066504425292826
0 0 0 0 0 0 0 0 0 0.00495281306721366 0 0 0 0 0 0 0 0 0 0 0 0 0 0 0 0 0 0 0 0 0 0 0 0 0 0 0 0 0 0 0 0 0 0 0 0 0 0 0 0 0 0 0 0 0 0.0236934656366893 0.0107160068839505 0 0 0 0 0 0 0 0 0 0 0 0 0 0 0 0 0 0 0 0 0 0 0 0 0 0 0 0 0 0 0 0 0 0 0 0 0 0 0 0 0 0 0 0 0 0 0 0 0 0 0 0 0 0 0 0 0 0 0 0 0 0 0 0 0 0 0 0 0 0 0 0 0 0 0 0 0 0 0 0 0 0 0 0 0 0 0 0 0 0 0 0 0 0 0 0 0 0 0 0 0 0 0 0 0 0 0 0 0 0 0 0 0 0 0 0 0 0.0769789212315782 0.0181455639822708 0 0 0 0 0 0 0 0 0 0 0 0 0 0 0 0.00973875111531621 0 0 0.0271340306155757 0 0 0 0 0 0 0 0 0 0 0 0 0 0 0.146520418198622 0 0 0.0380171099573021 0 0.181431794630215 0 0 0 0.138262060408173 0 0 0 0 0.0277788633948481 0.0238695678697733 0 0 0 0 0 0 0 0 0 0 0 0 0 0 0 0 0 0 0 0 0 0 0 0 0 0.0118066477071927 0 0.00410666007206702 0 0 0 0 0 0 0 0 0 0 0 0 0 0 0 0 0 0 0 0 0 0 0 0 0 0 0 0 0 0 0 0 0 0 0 0 0 0 0 0 0 0 0 0 0 0 0 0 0 0 0 0 0 0.0556582005264667 0 0 0 0.201189124702747 0 0 0 0 0
0 0 0 0 0 0 0 0 0 0 0 0 0 0 0 0 0 0 0 0 0 0 0 0 0 0 0 0 0 0 0 0 0 0 0 0 0 0 0 0 0 0 0 0 0 0 0 0 0 0 0 0 0 0 0 0 0 0 0 0 0 0 0 0 0 0 0 0 0 0 0 0 0 0 0 0 0 0 0 0 0 0 0 0 0 0 0 0 0 0 0 0 0 0 0 0 0 0 0 0 0 0 0 0 0 0 0 0 0 0 0 0 0 0 0 0 0 0 0 0 0 0 0 0 0 0 0 0 0 0 0 0 0 0 0 0 0 0 0 0 0 0 0 0 0 0 0 0 0 0.00289056051869383 0 0 0 0 0 0 0 0 0 0 0 0 0 0 0 0 0 0 0 0 0 0 0 0 0 0 0 0 0 0 0 0 0 0 0 0 0.157992090885747 0 0 0 0 0 0 0 0 0 0 0 0 0 0 0 0 0 0 0 0 0 0 0 0 0 0.0247238778100494 0 0 0 0 0 0 0 0 0 0 0 0 0 0 0 0 0 0 0 0 0 0 0 0 0 0 0 0 0 0 0 0 0 0 0 0 0 0 0 0 0 0 0.141244497052935 0 0 0 0 0 0 0 0 0 0 0 0 0 0 0 0 0 0 0 0 0 0 0 0 0 0 0 0 0 0 0 0 0 0 0 0 0 0 0 0.11426254601004 0 0.015050797431243 0.00357723896110609 0 0 0 0.0129547153805771 0.0340441830808477 0 0 0.00840074797724561 0 0 0 0.0547883735820208 0 0 0 0 0.430070371309495
0 0 0 0 0 0 0 0 0 0 0 0 0 0 0 0 0 0 0 0 0 0 0 0 0 0 0 0 0 0 0 0 0 0 0 0 0 0 0 0 0 0 0 0 0 0 0 0 0 0 0 0 0 0 0 0 0 0 0 0 0 0 0 0 0 0 0 0 0 0 0 0 0 0 0 0 0 0 0 0 0 0 0 0 0 0 0 0 0 0 0 0 0 0 0 0 0 0 0 0 0 0 0 0 0 0 0 0 0 0 0 0 0 0 0 0 0 0 0 0 0 0 0 0 0 0 0 0 0 0 0 0 0 0 0 0 0 0 0 0 0 0 0 0 0 0 0 0 0 0.00951067424268436 0.00413950728237493 0 0 0 0 0 0 0 0 0 0 0 0 0 0 0.0126372905560461 0 0 0 0 0 0 0 0 0 0 0 0 0 0 0 0 0 0 0 0 0.104921704750553 0 0 0 0 0 0 0 0 0 0 0 0 0 0 0 0 0 0.00495509158913879 0 0 0 0 0 0 0 0 0 0 0 0 0 0 0 0 0 0 0 0 0 0 0 0 0 0 0 0 0 0 0 0 0 0 0 0 0 0 0 0 0 0 0 0 0.0291902162500988 0.0161603106659816 0 0.00234267053145489 0 0 0.0976897468935847 0 0 0 0 0 0 0 0 0 0 0 0 0 0 0 0 0 0 0 0 0 0 0 0 0 0 0 0 0 0 0 0 0.0164020715548344 0 0 0 0 0.00423685329040271 0.0291051967155772 0.0260275213591118 0.0115368308714691 0.219785898719136 0.0135746986398816 0 0 0.0253446087748798 0 0 0 0 0.0180538112435908 0 0 0.103346166902144 0.0192760248604988 0 0 0 0.0572374847952153 0.174525619511341
0 0 0 0 0 0 0 0 0 0 0 0 0 0 0 0 0 0 0 0 0 0 0 0 0 0 0 0 0 0 0 0 0 0 0 0 0 0 0 0 0 0 0 0 0 0 0 0 0 0 0 0 0 0 0 0 0 0 0 0 0 0 0 0 0 0 0 0 0 0 0 0 0 0 0 0 0 0 0 0 0 0 0 0 0 0 0 0 0 0 0 0 0 0 0 0 0 0 0 0 0 0 0 0 0 0 0 0 0 0 0 0 0 0 0 0 0 0 0 0 0 0 0 0 0 0 0 0 0 0 0 0 0 0 0 0 0 0 0 0 0 0 0 0 0 0 0 0 0 0 0 0 0 0 0 0 0 0 0 0 0 0 0 0 0 0 0 0 0 0 0 0 0 0 0 0 0 0 0 0 0 0 0 0 0 0 0.212952578704605 0 0 0 0 0 0 0.0222476537900841 0.0391028009543004 0 0 0 0 0 0 0 0 0 0 0 0 0 0 0 0 0 0.126289779335701 0.247586520447344 0 0 0 0 0 0 0 0 0 0 0 0 0 0 0 0 0 0 0 0 0 0 0 0 0 0 0 0 0 0 0 0 0 0 0 0 0 0 0 0 0 0 0 0 0 0 0 0 0 0 0 0 0 0 0 0 0 0 0 0 0 0 0 0 0 0 0 0 0 0 0 0 0 0 0 0 0 0 0 0 0 0.0742342236866797 0 0 0 0 0 0.0513802766380673 0 0 0.0167445617338375 0 0.0232684851175467 0 0 0 0.0254542792633594 0 0 0 0 0.160738840328476
0 0 0 0 0 0 0 0 0 0 0 0 0 0 0 0 0 0 0 0 0 0 0 0 0 0 0 0 0 0 0 0 0 0 0 0 0 0 0 0 0 0 0 0 0 0 0 0 0 0 0 0 0 0 0 0 0 0 0 0 0 0 0 0 0 0 0 0 0 0 0 0 0 0 0 0 0 0 0 0 0 0 0 0 0 0 0 0 0 0 0 0 0 0 0 0 0 0 0 0 0 0 0 0 0 0 0 0 0 0 0 0 0 0 0 0 0 0 0 0 0 0 0 0 0 0 0 0 0 0 0 0 0 0 0 0 0 0 0 0 0 0 0 0 0 0 0 0 0 0 0 0 0 0 0 0 0 0 0 0 0 0 0 0 0 0 0 0 0 0 0 0 0 0 0 0 0 0 0 0 0 0 0 0 0 0 0.0400103676909378 0 0 0 0 0 0 0.0128835747071137 0.0814713526846825 0 0 0 0 0 0 0 0 0 0 0 0 0 0 0 0 0 0 0.00823050672271796 0 0 0 0 0 0 0 0 0 0 0 0 0 0 0 0 0 0 0 0 0 0 0 0 0 0 0 0 0 0 0 0 0 0 0 0 0 0 0 0 0 0 0 0 0 0 0 0 0 0 0 0 0 0 0 0 0 0 0 0 0 0 0 0 0 0 0 0 0 0 0 0 0 0 0 0 0 0 0 0 0 0.251265541997098 0 0 0 0 0 0 0 0.0306550599017492 0 0.0743034876991535 0.0758054799859729 0 0 0.115568555099992 0 0 0 0.309806073510582 0 0
0 0 0 0 0 0 0 0 0 0 0 0 0 0 0 0 0 0 0 0 0 0 0 0 0 0 0 0 0 0 0 0 0 0 0 0 0 0 0 0 0 0 0 0 0 0 0 0 0 0 0 0 0 0 0 0 0 0 0 0 0 0 0 0 0 0 0 0 0 0 0 0 0 0 0 0 0 0 0 0 0 0 0 0 0 0 0 0 0 0 0 0 0 0 0 0 0 0 0 0 0 0 0 0 0 0 0 0 0 0 0 0 0 0 0 0 0 0 0 0 0 0 0 0 0 0 0 0 0 0 0 0 0 0 0 0 0 0 0 0 0 0 0 0 0 0 0 0 0 0 0 0 0 0 0 0 0 0 0 0 0 0 0 0 0 0 0 0 0 0 0 0 0 0 0 0 0 0 0 0 0 0 0 0 0 0 0 0 0 0 0 0 0 0 0.0732415674310879 0 0 0 0 0 0 0 0 0 0 0 0 0 0 0 0 0 0 0 0 0 0 0 0 0 0 0 0 0 0 0 0 0 0 0 0 0 0 0 0 0 0 0 0 0 0 0 0 0 0 0 0 0 0 0 0 0 0 0 0 0 0 0 0 0 0 0 0 0 0 0 0 0 0 0 0 0 0 0 0 0 0 0 0 0 0 0 0 0 0 0 0 0 0 0 0 0 0 0 0 0.171303514454406 0 0 0 0 0 0 0 0 0.117993370763727 0 0.11821412979042 0.125099964810738 0 0.127575174797223 0.163392810623573 0 0 0.103179467328826 0 0
0 0 0 0 0 0 0 0 0 0 0 0 0 0 0 0 0 0 0 0 0 0 0 0 0 0 0 0 0 0 0 0 0.000495141426021426 0.00740610521484783 0 0 0 0 0 0 0 0 0 0 0 0 0 0 0 0 0 0 0 0 0.0106078289835715 0 0 0 0 0 0 0 0 0 0 0 0 0 0 0 0 0.00779251916416926 0 0 0 0 0 0 0 0 0 0 0 0 0 0.00192974326096765 0 0.00135170012730592 0 0 0 0 0 0 0 0 0 0 0 0 0 0 0 0 0 0 0 0 0 0 0 0 0 0 0 0 0 0 0 0 0 0 0 0 0 0 0 0 0 0 0 0 0 0 0 0 0 0 0 0.000836606698589109 0 0 0 0 0 0 0 0 0 0 0 0 0 0.00189470318596587 0 0 0 0 0 0 0 0.00717247722836751 0 0.0031615941919328 0 0 0 0 0 0 0 0 0 0 0 0 0 0 0.00135941641174894 0 0 0.0101306090694734 0.00223153608571323 0 0 0 0.0157696696706628 0 0 0 0 0.0485074731136943 0 0.0127948142580512 0.0432115057304068 0 0.00422186279791106 0 0 0 0 0 0 0 0 0 0 0 0 0 0.00232737972940877 0.00112427734332766 0.00276862621229093 0.00578136051391076 0.00763216256442069 0 0.00823629550269086 0.00154499088510792 0 0 0.0196480501786081 0 0.00154991506314659 0 0.00355503521790073 0 0 0.0118371534066823 0.00241866168592794 0 0 0 0.0524642439183106 0 0 0 0 0.00127751937920983 0.00233414738025243 0.000953765807477668 0.00652908622433667 0.000729059956796048 0.0177709742671526 0.00906841300948989 0 0 0 0 0 0.233281261800003 0.0457766903254091 0 0.0547037670340196 0 0 0.00513883301011391 0 0 0 0 0 0 0 0 0 0 0 0 0 0 0 0 0 0 0 0 0 0 0 0 0 0 0 0.00942605783732336 0 0 0.00285709210582155 0 0 0.00927883352662288 0 0 0.0207275351318135 0 0 0.0556360609836005 0 0.00579863551335627 0 0 0.0101962358426749 0.00461129976809894 0.00506543306565589 0.00846291518128105 0.015059969639723 0.0147891929613221 0 0.00829167303527322 0.0105951406857475 0.032924513707244 0.0802106969351323 0 0 0.00486339574824824 0.00561676436079681 0.0162615769348691
0 0 0 0 0 0 0 0 0 0 0 0 0 0 0 0 0 0 0 0 0 0 0 0 0 0 0 0 0 0 0 0 0 0 0 0 0 0 0 0 0 0 0 0 0 0 0 0 0 0 0 0 0 0 0 0 0 0 0 0 0 0 0 0 0 0 0 0 0 0 0 0 0 0 0 0 0 0 0 0 0 0 0 0 0 0 0 0 0 0 0 0 0 0 0 0 0 0 0 0 0 0 0 0 0 0 0 0 0 0 0 0 0 0 0 0 0 0 0 0 0 0 0 0 0 0 0 0 0 0 0 0 0 0 0 0 0 0 0 0 0 0 0 0 0 0 0 0 0 0 0 0 0 0 0 0 0 0 0 0 0 0 0 0 0 0 0 0 0 0 0 0 0 0 0 0 0 0 0 0 0 0 0 0 0 0 0 0 0 0 0 0.249235849822881 0 0 0.172014587585335 0 0 0 0 0 0 0 0 0 0 0 0 0 0 0 0 0 0 0.0292190935342497 0 0.25667739930275 0 0 0 0 0 0 0 0 0 0 0 0 0 0 0 0 0 0 0 0 0 0 0 0 0 0 0 0 0 0 0 0 0 0.0161592557044037 0 0 0 0 0 0 0 0 0 0 0 0 0 0 0 0 0 0 0 0 0 0 0 0 0 0 0 0 0 0 0 0 0 0.0453958370825255 0 0 0.0412751614656723 0 0 0 0 0 0 0 0 0 0 0 0 0 0 0 0 0 0 0.124214359725609 0.0658084557765743 0 0 0 0 0 0 0 0 0
0 0 0 0 0 0 0 0 0 0 0 0 0 0 0 0 0 0 0 0 0 0 0 0 0 0 0 0 0 0 0 0 0 0.0444813766993854 0 0 0 0 0 0 0 0 0 0 0 0 0 0 0 0 0 0 0 0 0.0474699151496123 0 0.0227382511202198 0 0 0 0 0 0 0 0 0 0 0 0 0 0 0.114496771828722 0 0 0 0 0 0 0 0 0 0 0 0 0 0.0378163580247413 0.00943473613448227 0.00987648670715578 0 0.00517041799074086 0 0 0 0 0 0 0 0 0 0 0 0 0.0111042452411618 0.0262098023529619 0 0 0 0 0 0 0 0 0 0 0 0 0 0 0 0 0 0 0 0 0 0 0 0 0 0 0 0 0 0 0 0 0 0 0 0 0 0.0166794881418152 0 0 0 0 0 0.00912392726985605 0.00483206393714178 0.00913067948245169 0.0161122000532809 0 0 0 0 0 0 0 0 0 0 0 0 0 0 0 0 0 0 0 0 0 0 0 0 0 0 0 0 0 0 0 0 0 0 0 0 0 0 0 0 0 0 0 0 0 0 0 0 0 0 0 0 0 0 0 0 0 0 0 0 0 0 0 0 0 0 0 0 0 0 0 0 0 0 0 0 0 0 0 0 0 0 0 0.0100574296851363 0 0 0 0.00229211543767004 0 0.00726324410360842 0 0 0 0 0 0 0 0 0 0.0368513915128751 0 0.0102250746094792 0.0028317802690732 0.0524902011727338 0 0.0282212593818006 0 0 0 0 0 0 0 0 0 0 0 0 0 0 0 0 0 0 0 0 0 0 0 0 0 0 0 0 0 0 0 0 0 0 0 0.00677079870545405 0 0 0 0.0650169843882708 0.0173393095311607 0.103101114860834 0.0308169697579156 0 0 0 0 0 0 0.0494041472165821 0 0 0.104632541470521 0.0179232479865857 0 0.0700856697765712 0 0 0
0 0 0 0 0 0 0 0 0 0 0 0 0 0 0 0 0 0 0 0 0 0 0 0 0 0 0 0 0 0 0 0 0 0.00737810558507846 0 0 0 0 0 0 0 0 0 0 0 0 0 0 0 0 0 0 0 0 0.0223003862098177 0 0 0 0.00150116431777208 0 0 0 0 0 0 0 0 0 0 0 0 0.000988829857017262 0 0 0 0 0 0 0 0 0 0 0 0 0 0 0.00109297203704665 0 0 0.00590829794887242 0.00156859881826653 0 0.0013265063986106 0 0.00249962736146295 0 0 0 0 0 0 0 0.00346674095745464 0.0174103906649363 0 0 0 0 0 0 0 0 0 0 0 0 0 0 0 0 0 0 0 0 0 0 0 0 0 0 0.0011428362818799 0 0 0 0 0 0 0 0 0.00690991471381269 0 0.0107241669723983 0 0.00239708856349295 0 0.00211131287481147 0 0.000878665249483148 0.00150578051595393 0.00331777737470374 0.00257083457398484 0 0 0.00147022197436368 0 0 0 0 0 0 0 0 0 0 0 0 0.00164350878062326 0 0 0 0 0 0 0 0 0 0 0.00115930021689558 0 0 0 0.000723339256832347 0 0 0 0 0 0 0 0 0 0 0 0 0 0 0 0 0 0 0 0 0 0 0.0131728240426586 0.000687317172574582 0 0 0 0 0 0 0 0 0 0 0 0 0 0 0 0 0 0 0 0 0 0 0 0 0 0 0 0 0.00406236107595739 0.00281697942728755 0.00505466880937791 0 0 0.000716723907299924 0.0185583820513843 0.00250658273274562 0 0 0.00526908156980286 0 0 0 0 0.00191564247822275 0.0391690632466667 0.00204671667112585 0.0179836561877235 0.000542543429648524 0.0126877830303737 0.0150619593705204 0.0038111696158592 0.0267517022213879 0 0 0 0.000884706073073344 0 0 0.00080596688625592 0 0 0.000740218827684989 0 0 0 0 0 0 0 0 0 0 0 0 0 0 0 0 0 0 0 0 0 0 0 0.0007088724716957 0.0193607740306054 0.0141446155326117 0.0199425550509909 0.0243376801422045 0.0515732786131199 0.0712415629205972 0.0392107101335364 0.0201679339666912 0 0 0.0253369157809174 0 0.020062029697416 0.0139461055853926 0.0287694169360338 0 0.019607480234535 0 0.10997835075803 0.0236504717903146 0.125083236990405 0.0923120219009234 0.00332357113077667 0
0 0 0 0 0 0 0 0 0 0 0 0 0 0 0 0 0 0 0 0 0 0 0 0 0 0 0 0 0 0 0 0 0.00323989273060785 0.0228924588604714 0 0 0 0.00110604418429549 0 0 0 0 0 0 0 0 0 0 0 0 0 0 0 0 0.0140309555230633 0 0 0 0 0 0 0 0 0 0 0 0 0 0 0 0 0 0 0 0 0 0 0 0 0 0 0 0 0 0 0.000746547319520238 0.000436149118877713 0 0 0.00144041853152009 0 0 0 0 0 0 0 0 0 0 0 0 0 0.00190126365900684 0 0 0 0 0 0 0 0 0 0 0 0 0 0 0 0 0 0 0 0 0 0 0 0 0 0 0.00225965612712142 0 0 0 0 0 0 0 0 0.00351347427664155 0 0.00179559007748704 0 0 0 0 0 0 0.000668978220009133 0 0.00129437062648634 0 0 0.0107674802142123 0 0 0 0 0 0 0 0 0 0 0 0 0 0 0 0 0 0 0 0 0 0 0 0 0 0 0 0 0 0 0 0 0.0709890060612911 0 0 0 0 0 0 0.0332149224609664 0.018790772208515 0 0 0 0 0 0 0 0 0 0 0 0 0.00251350707120636 0 0 0 0 0 0 0.00638119751871589 0 0 0 0 0 0 0 0 0 0.00535343492739339 0 0 0 0 0 0 0 0 0 0 0 0 0 0 0 0.006619805522757 0 0 0 0 0 0 0 0 0 0.0821451250853878 0.00288104747455799 0.0414676669662849 0 0.00768394705287289 0.0677085790495235 0 0.0684738138061231 0 0 0 0 0 0 0.0011478217136419 0 0 0 0 0 0 0 0 0 0 0 0 0 0.0214579878646809 0 0 0 0 0 0 0 0 0 0 0 0 0 0.0136877052357704 0 0 0.0397561172276299 0.0355085932264984 0.00360647410133323 0.0189641063339268 0 0.0321584214901792 0.0262405732576293 0.00471894235240195 0.00807778321542381 0 0.0178355924478599 0.0699861012247698 0 0.00335381841555805 0.109818377344642 0 0 0.0472306101718399 0.0027679306590736 0 0.063366939042225
0 0 0 0 0 0 0 0 0 0 0 0 0 0 0 0 0 0 0 0 0 0 0 0 0 0 0 0 0 0 0 0 0 0 0 0 0 0 0 0 0 0 0 0 0 0 0 0 0 0 0 0 0 0 0 0 0 0 0 0 0 0 0 0 0 0 0 0 0 0 0 0 0 0 0 0 0 0 0 0 0 0 0 0 0 0 0 0 0 0 0 0 0 0 0 0 0 0 0 0 0 0 0 0 0 0 0 0 0 0 0 0 0 0 0 0 0 0 0 0 0 0 0 0 0 0 0 0 0 0 0 0 0 0 0 0 0 0 0 0 0 0 0 0 0 0 0 0 0 0 0 0 0 0 0 0 0 0 0 0 0 0 0 0 0 0 0 0 0 0 0 0 0 0 0 0 0 0 0 0 0 0 0 0 0 0 0 0 0 0 0 0 0 0 0 0 0 0 0 0 0 0 0 0 0 0 0 0 0 0 0 0 0 0 0 0 0 0 0 0 0 0 0 0 0 0 0 0 0 0 0 0 0 0 0 0 0 0 0 0 0 0 0 0 0 0 0 0 0 0 0 0 0 0 0 0 0 0 0 0 0 0 0 0 0 0 0 0 0 0 0 0 0 0 0 0 0 0 0 0 0 0 0 0 0 0 0 0 0 0 0 0 0 0 0 0 0 0.515724186180657 0 0 0 0 0 0 0 0 0 0 0 0.15173701080196 0 0 0.0784814418125371 0.254057361204846 0 0
0 0 0 0 0 0 0 0 0 0 0 0 0 0 0 0 0 0 0 0 0 0 0 0 0 0 0 0 0 0 0 0 0 0 0 0 0 0 0 0 0 0 0 0 0 0 0 0 0 0 0 0 0 0 0 0 0 0 0 0 0 0 0 0 0 0 0 0 0 0 0 0 0 0 0 0 0 0 0 0 0 0 0 0 0 0 0 0 0 0.00185638737941319 0 0 0 0 0 0 0 0 0 0 0 0 0.003418707146789 0.00979045267129308 0 0 0 0 0 0 0 0 0 0 0 0 0 0 0 0 0 0 0 0 0 0 0 0 0 0 0 0 0 0 0 0 0 0 0 0 0 0.0139301871462187 0 0 0 0.00188188111581545 0 0 0.00248923242498891 0.00603160838935294 0.00396662771840128 0 0 0 0 0 0 0 0 0 0 0 0 0 0 0 0 0 0 0 0 0 0 0 0 0 0 0 0 0 0 0 0 0 0 0 0 0 0 0 0 0 0 0 0 0 0 0 0 0 0 0 0 0 0 0 0 0 0 0 0 0 0 0 0 0 0 0 0 0 0 0 0 0 0 0 0 0 0 0 0 0 0 0 0 0 0 0 0 0 0.00511283113371815 0.00136416832270071 0 0 0 0 0 0 0 0 0.0385271224653492 0 0.0115340514276908 0 0.0143677545408501 0.00430094361808343 0.00196294947582492 0.0289314149193299 0 0 0 0 0 0 0 0 0 0 0 0 0 0 0 0 0 0 0 0 0 0 0 0 0 0 0 0 0 0 0 0 0 0 0.00586594917693601 0 0 0 0.0529292986569393 0.320856611296724 0.0400304755641014 0.0501787224668971 0 0 0 0 0 0 0 0 0.0228460127780198 0.217583163781588 0.0822776563060762 0.0212785207451237 0 0.00611662492774359 0.0305706444040311 0
0 0 0 0 0 0 0 0 0 0 0 0 0 0 0 0 0 0 0 0 0 0 0 0 0 0 0 0 0 0 0 0 0 0 0 0 0 0 0 0 0 0 0 0 0 0 0 0 0 0 0 0 0 0 0 0 0 0 0 0 0 0 0 0 0 0 0 0 0 0 0 0 0 0 0 0 0 0 0 0 0 0 0 0 0 0 0 0 0 0 0 0 0 0 0 0 0 0 0 0 0 0 0 0 0 0 0 0 0 0 0 0 0 0 0 0 0 0 0 0 0 0 0 0 0 0 0 0 0 0 0 0 0 0 0 0 0 0 0 0.0061994310884164 0 0 0 0 0 0.00924549560815178 0 0 0 0 0.0127586708759732 0 0 0 0 0 0 0 0 0 0 0 0 0 0 0 0.0043881594796122 0 0 0 0 0 0 0 0 0 0.00580580440396948 0.0142613384697604 0 0 0 0.00190633914290269 0 0 0 0 0 0 0 0 0 0 0 0 0 0 0.00423723192172893 0 0 0 0 0 0 0 0.0578162931947381 0.00181343518636944 0 0 0 0 0 0 0 0 0 0 0 0 0 0 0 0 0 0 0 0 0 0 0 0 0 0 0 0 0 0.00203860782404746 0 0 0 0 0 0 0 0.00675774870329406 0.0160877938755434 0 0 0 0 0.0160296487114023 0.00636120747957676 0 0.00791978383040648 0 0 0.0286905632996216 0 0 0 0 0 0.00230260195620484 0 0 0 0 0 0 0 0 0 0 0 0 0 0 0 0 0 0 0 0 0 0 0 0.0139163339405947 0 0 0.0386735056038794 0 0 0.00186620568726264 0 0.0385357098092707 0.111924330763462 0 0 0.0714838944315958 0 0 0 0 0 0 0.134505522389073 0.0282094787168535 0.0106283611780395 0 0 0.230873063625978 0.00693269970903315 0.0990364512306955 0.00879428786254296 0 0 0
0 0 0 0 0 0 0 0 0 0 0 0 0 0 0 0 0 0 0 0 0 0 0 0 0 0 0 0 0 0 0 0 0 0 0 0 0 0 0 0 0 0 0 0 0 0 0 0 0 0 0 0 0 0 0 0 0 0 0 0 0 0 0 0 0 0 0 0 0 0 0 0 0 0 0 0 0 0 0 0 0 0 0 0 0 0 0 0 0 0 0 0 0 0 0 0 0 0 0 0 0 0 0 0 0 0 0 0 0 0 0 0 0 0 0 0 0 0 0 0 0 0 0 0 0 0 0 0 0 0 0 0 0 0 0 0 0 0 0 0 0 0 0 0 0 0 0 0 0 0.00545983271083004 0.0198120923217113 0 0 0 0 0 0 0 0 0 0 0 0 0 0 0.00432219484075992 0 0 0 0 0 0 0 0 0 0 0 0 0 0 0 0 0 0 0 0.0034625370871005 0 0.0216832090762858 0 0 0 0 0 0 0 0 0 0 0 0 0 0 0 0 0.00620481373731684 0 0 0 0 0 0 0 0 0 0 0 0 0 0 0 0 0 0 0 0 0 0 0 0 0 0 0 0 0 0 0 0 0 0 0 0 0 0 0.00604211148537524 0 0 0 0 0 0.0233755225804048 0.0134036127309823 0 0 0 0 0.0578755660877001 0 0 0 0 0 0 0 0 0 0 0 0 0 0 0 0 0 0 0 0 0 0 0 0 0 0.00825631974232058 0 0 0 0 0 0 0.0149938338531821 0 0 0 0 0 0.0229413107891493 0 0 0.475100762878421 0.00519611589853027 0 0 0 0.0603145202964166 0 0 0 0.0210950159356203 0 0 0.0142852202364099 0 0 0.0755371126304568 0 0 0.140638295081026
0 0 0 0 0 0 0 0 0 0 0 0 0 0 0 0 0 0 0 0 0 0 0 0 0 0 0 0 0 0 0 0 0.0035633767514322 0.0022598907315854 0 0 0 0 0 0 0 0 0 0 0 0 0 0 0 0 0 0 0 0 0 0 0 0 0 0 0 0 0 0 0 0 0 0 0 0 0 0 0 0 0 0 0 0 0 0 0 0 0 0 0 0 0 0 0 0 0 0 0 0 0 0 0 0 0 0 0 0.00243002376040324 0 0 0 0 0 0 0 0 0 0 0 0 0 0 0 0 0 0 0 0 0 0 0 0 0 0 0 0 0 0 0 0 0 0 0 0 0 0 0 0 0 0 0 0 0 0 0 0.00243712947079838 0 0 0 0.00324360245256097 0 0 0 0 0 0 0 0 0 0 0 0 0 0 0.00227821740026724 0 0.00323500642763114 0 0 0 0 0 0 0 0 0 0 0 0 0 0 0.00479463924351256 0.246327120944234 0.0218445453107379 0 0.00647037775707229 0 0 0 0 0 0 0 0 0 0 0 0 0 0 0 0 0 0 0 0 0 0 0.00966735260026268 0 0 0 0 0 0 0 0 0 0 0 0 0 0 0 0 0 0 0 0 0 0 0 0.000619051546150375 0 0 0 0 0 0 0 0 0 0 0 0 0.00126935350492704 0 0 0 0 0 0.226225378697266 0 0 0 0 0 0 0 0 0 0 0 0 0 0 0 0 0 0 0 0 0 0 0 0 0 0.00978694919372242 0 0 0 0 0 0 0 0 0 0 0 0 0 0.0767791504076532 0.00792363907283584 0.0444616907836154 0.0100734715648687 0.00765941347780525 0 0.15407932106482 0.031959965704048 0.0381568172566656 0 0 0.0106135847226067 0 0 0 0.0474004703364476 0 0 0 0.0244404598160696 0
