# Supplementary material for: Recovery of neural dynamics criticality in personalized whole-brain models of stroke
Source: Nat Commun. 2022 Jun 27;13:3683. doi: 10.1038/s41467-022-30892-6 (PMC9237050; doi:10.1038/s41467-022-30892-6)
Supplement: Supplementary file 3 — Source Data [file 41467_2022_30892_MOESM3_ESM.zip › Source_Data/Tables/Table1/Structural_Connectivity/patients/pat_1_093_316_18_.txt]

0 0 0.0144949691274274 0.014623054252611 0.0734243708696835 0.179262847423161 0.134671612728187 0.0459288035433455 0.0178134932568904 0.069551136851592 0.0843975567060134 0.0150924213946232 0 0 0 0.020564595819442 0 0.108498961235116 0 0 0 0 0 0 0 0 0 0 0 0.161904901859535 0.0189334096866697 0 0 0 0 0 0 0 0 0 0 0 0 0 0 0 0 0 0 0 0 0 0 0 0 0 0 0 0 0 0 0 0 0 0 0 0 0 0 0 0.00563172517556173 0 0 0 0 0.00574576042704393 0 0 0 0 0 0 0 0 0 0 0 0 0 0 0 0 0 0 0 0 0 0 0 0 0 0 0 0 0 0 0 0 0 0 0 0 0 0 0 0 0 0 0 0 0 0 0 0 0 0 0 0 0 0 0.0294603796430979 0 0 0 0 0 0 0 0 0 0 0 0 0 0 0 0 0 0 0 0 0 0 0 0 0 0 0 0 0 0 0 0 0 0 0 0 0 0 0 0 0 0 0 0 0 0 0 0 0 0 0 0 0 0 0 0 0 0 0 0 0 0 0 0 0 0 0 0 0 0 0 0 0 0 0 0 0 0 0 0 0 0 0 0 0 0 0 0 0 0 0 0 0 0 0 0 0 0 0 0 0 0 0 0 0 0 0 0 0 0 0 0 0 0 0 0 0 0 0 0 0 0 0 0 0 0 0 0 0 0 0 0 0 0 0 0 0 0 0 0 0 0 0 0 0 0 0 0 0 0 0 0 0 0 0 0 0 0 0 0 0 0 0 0 0 0 0 0 0 0 0 0 0 0 0 0 0 0 0 0 0 0 0 0 0
0 0 0.0494576375657009 0.097936700578256 0.0210975724037583 0 0 0 0 0 0 0.228879202161669 0 0.0270122376859846 0 0.0144254841683747 0.142369614893024 0.0819928382055152 0 0.122312750612411 0 0 0 0 0 0 0 0 0.0541614275107218 0.00771297385723244 0.118697001396201 0 0 0 0 0 0 0 0 0 0 0 0 0 0 0 0 0 0 0 0 0 0 0 0 0 0 0 0 0 0 0 0 0 0 0 0 0 0 0 0 0 0 0 0 0 0 0 0 0 0 0 0 0 0 0 0 0 0 0 0 0 0 0.0339445589611514 0 0 0 0 0 0 0 0 0 0 0 0 0 0 0 0 0 0 0 0 0 0 0 0 0 0 0 0 0 0 0 0 0 0 0 0 0 0 0 0 0 0 0 0 0 0 0 0 0 0 0 0 0 0 0 0 0 0 0 0 0 0 0 0 0 0 0 0 0 0 0 0 0 0 0 0 0 0 0 0 0 0 0 0 0 0 0 0 0 0 0 0 0 0 0 0 0 0 0 0 0 0 0 0 0 0 0 0 0 0 0 0 0 0 0 0 0 0 0 0 0 0 0 0 0 0 0 0 0 0 0 0 0 0 0 0 0 0 0 0 0 0 0 0 0 0 0 0 0 0 0 0 0 0 0 0 0 0 0 0 0 0 0 0 0 0 0 0 0 0 0 0 0 0 0 0 0 0 0 0 0 0 0 0 0 0 0 0 0 0 0 0 0 0 0 0 0 0 0 0 0 0 0 0 0 0 0 0 0 0 0 0 0 0 0 0 0 0 0 0 0 0
0.0238255335674204 0.129434357306814 0 0 0.0281049761587043 0.0418434219922553 0 0 0 0 0.0643181997606037 0.106716745242337 0 0 0 0.0332802753963965 0.287463384628853 0.0560024820380234 0.0140658603638913 0.0281200701308626 0 0 0 0 0 0 0 0 0.0416570220338313 0.0432111125322856 0.0275974827658822 0 0 0 0 0 0 0 0 0 0 0 0 0 0 0 0 0 0 0 0 0 0 0 0 0 0 0 0 0 0 0 0 0 0 0 0 0 0 0 0 0 0 0 0 0.00509483247333404 0 0 0 0 0 0 0 0 0 0 0 0 0 0 0 0 0 0.013283019225738 0 0 0 0 0 0 0 0 0 0 0 0 0 0 0 0 0 0 0 0 0 0 0 0 0 0 0 0 0 0 0.0213190681984078 0 0 0 0 0 0 0 0 0 0 0 0 0 0.00480804137591057 0 0 0 0 0 0 0 0 0 0 0 0 0 0 0 0 0 0 0 0 0 0 0 0 0 0 0 0 0 0 0 0 0 0 0 0 0 0.0127598039236549 0 0 0 0 0 0 0 0 0 0 0 0 0 0 0 0 0 0 0 0 0 0 0 0 0 0 0 0 0 0 0 0 0 0 0 0 0 0 0 0 0 0 0 0 0 0 0 0 0 0 0 0 0 0 0 0 0 0 0 0 0 0 0 0 0 0 0 0 0 0 0 0 0 0 0 0 0 0 0 0 0 0 0 0 0 0 0 0 0 0 0 0 0 0 0 0 0 0 0 0.0064448993309997 0 0 0.0106494115537941 0 0 0 0 0 0 0 0 0 0 0 0 0 0 0 0 0 0 0 0 0 0 0 0 0 0 0 0 0 0 0 0 0 0 0 0
0.00467973433192121 0.0499021709687611 0 0 0 0 0.0107453633414201 0.0133035520159051 0.0233695050368625 0.00992344791087359 0 0.0187186133880451 0 0.106790094004627 0.00497629784399116 0.00617724324161115 0 0.00566912260888603 0 0.0809245947977632 0 0 0 0 0 0 0 0 0.0147632228415864 0.0072364512273547 0.013189993563382 0 0 0 0 0 0 0.220033520601061 0 0 0 0 0 0 0 0 0 0 0 0 0 0 0 0 0 0 0 0 0 0 0 0 0 0 0 0 0 0 0 0 0.00239564456788987 0 0 0 0 0.00287803329191334 0 0 0 0 0 0 0 0 0 0 0.00928163287186187 0 0 0 0 0 0 0.079118749822828 0 0 0 0 0 0 0 0 0 0 0 0 0 0 0 0 0 0 0 0 0 0 0 0 0 0 0 0 0 0 0 0 0 0 0 0 0.267676291645353 0 0 0.0482467200761032 0 0 0 0 0 0 0 0 0 0 0 0 0 0 0 0 0 0 0 0 0 0 0 0 0 0 0 0 0 0 0 0 0 0 0 0 0 0 0 0 0 0 0 0 0 0 0 0 0 0 0 0 0 0 0 0 0 0 0 0 0 0 0 0 0 0 0 0 0 0 0 0 0 0 0 0 0 0 0 0 0 0 0 0 0 0 0 0 0 0 0 0 0 0 0 0 0 0 0 0 0 0 0 0 0 0 0 0 0 0 0 0 0 0 0 0 0 0 0 0 0 0 0 0 0 0 0 0 0 0 0 0 0 0 0 0 0 0 0 0 0 0 0 0 0 0 0 0 0 0 0 0 0 0 0 0 0 0 0 0 0 0 0 0 0 0 0 0 0 0 0 0 0 0 0 0 0 0 0 0 0 0
0.0699744951413352 0.032012743070831 0.0162951146458906 0 0 0.128498618350452 0 0.0387257141174482 0 0.169556863249725 0.0410107538313675 0.049364264215726 0 0.0518761322603755 0 0.0263827231158328 0 0.068421878765438 0 0 0 0 0 0 0 0 0 0 0.195262532728768 0.086747142633294 0 0 0 0 0 0 0 0 0 0 0 0 0 0 0 0 0 0 0 0 0 0 0 0 0 0 0 0 0 0 0 0 0 0 0 0 0 0 0 0 0 0 0 0 0 0 0 0 0 0 0 0 0 0 0 0 0 0 0 0 0 0 0 0 0 0 0 0 0 0 0 0 0 0 0 0 0 0 0 0 0 0 0 0 0 0 0 0 0 0 0 0 0 0 0 0 0 0 0 0 0.0258710238735159 0 0 0 0 0 0 0 0 0 0 0 0 0 0 0 0 0 0 0 0 0 0 0 0 0 0 0 0 0 0 0 0 0 0 0 0 0 0 0 0 0 0 0 0 0 0 0 0 0 0 0 0 0 0 0 0 0 0 0 0 0 0 0 0 0 0 0 0 0 0 0 0 0 0 0 0 0 0 0 0 0 0 0 0 0 0 0 0 0 0 0 0 0 0 0 0 0 0 0 0 0 0 0 0 0 0 0 0 0 0 0 0 0 0 0 0 0 0 0 0 0 0 0 0 0 0 0 0 0 0 0 0 0 0 0 0 0 0 0 0 0 0 0 0 0 0 0 0 0 0 0 0 0 0 0 0 0 0 0 0 0 0 0 0 0 0 0 0 0 0 0 0 0 0 0 0 0 0 0 0 0 0 0 0 0
0.190841572170664 0 0.0271009521125262 0 0.143542866087163 0 0.0391822988719247 0.112103039966416 0.017352632660208 0.171835655703855 0.0638456587210115 0.0198821076446278 0 0 0 0.0118512934352017 0 0.0907459566608723 0 0 0 0 0 0 0 0 0 0 0 0.11171596596553 0 0 0 0 0 0 0 0 0 0 0 0 0 0 0 0 0 0 0 0 0 0 0 0 0 0 0 0 0 0 0 0 0 0 0 0 0 0 0 0 0 0 0 0 0 0 0 0 0 0 0 0 0 0 0 0 0 0 0 0 0 0 0 0 0 0 0 0 0 0 0 0 0 0 0 0 0 0 0 0 0 0 0 0 0 0 0 0 0 0 0 0 0 0 0 0 0 0 0 0 0 0 0 0 0 0 0 0 0 0 0 0 0 0 0 0 0 0 0 0 0 0 0 0 0 0 0 0 0 0 0 0 0 0 0 0 0 0 0 0 0 0 0 0 0 0 0 0 0 0 0 0 0 0 0 0 0 0 0 0 0 0 0 0 0 0 0 0 0 0 0 0 0 0 0 0 0 0 0 0 0 0 0 0 0 0 0 0 0 0 0 0 0 0 0 0 0 0 0 0 0 0 0 0 0 0 0 0 0 0 0 0 0 0 0 0 0 0 0 0 0 0 0 0 0 0 0 0 0 0 0 0 0 0 0 0 0 0 0 0 0 0 0 0 0 0 0 0 0 0 0 0 0 0 0 0 0 0 0 0 0 0 0 0 0 0 0 0 0 0 0 0 0 0 0 0 0 0 0 0 0 0 0 0 0 0
0.360672242637699 0 0 0.0899238012129242 0 0.0985698004050793 0 0.0375175819140977 0.0958957692622961 0.0759209499948843 0 0 0 0 0 0 0 0.0478919146702958 0 0 0 0 0 0 0 0 0 0 0.0151470077645053 0 0 0 0 0 0 0 0 0 0 0 0 0 0 0 0 0 0 0 0 0 0 0 0 0 0 0 0 0 0 0 0 0 0 0 0 0 0 0 0 0 0 0 0 0 0 0 0 0 0 0 0 0 0 0 0 0 0 0 0 0 0 0 0 0 0 0 0 0 0 0 0 0 0 0 0 0 0 0 0 0 0 0 0 0 0 0 0 0 0 0 0 0 0 0 0 0 0 0 0 0 0.178460932138218 0 0 0 0 0 0 0 0 0 0 0 0 0 0 0 0 0 0 0 0 0 0 0 0 0 0 0 0 0 0 0 0 0 0 0 0 0 0 0 0 0 0 0 0 0 0 0 0 0 0 0 0 0 0 0 0 0 0 0 0 0 0 0 0 0 0 0 0 0 0 0 0 0 0 0 0 0 0 0 0 0 0 0 0 0 0 0 0 0 0 0 0 0 0 0 0 0 0 0 0 0 0 0 0 0 0 0 0 0 0 0 0 0 0 0 0 0 0 0 0 0 0 0 0 0 0 0 0 0 0 0 0 0 0 0 0 0 0 0 0 0 0 0 0 0 0 0 0 0 0 0 0 0 0 0 0 0 0 0 0 0 0 0 0 0 0 0 0 0 0 0 0 0 0 0 0 0 0 0 0 0 0 0 0 0
0.0162626605341305 0 0 0.0147194291989162 0.0143881964838707 0.0372856019785042 0.00496026232246948 0 0.096732901702286 0.184489213688319 0.00558192249542989 0.0195451347235284 0 0.00394377413725702 0.00338952041275336 0.00618903447569356 0 0 0 0 0 0 0 0 0 0 0 0 0.0192655129704031 0.00484528368497635 0 0 0 0 0 0 0.00849655103329782 0.00571278075173301 0 0 0 0 0 0 0 0 0.0740466258358804 0 0 0 0 0 0 0 0.00504038480297389 0 0 0.00485677731842156 0 0 0 0 0 0 0 0 0 0 0 0 0.00703480958259559 0 0 0.0115749953052909 0 0.00609593742070791 0 0 0 0 0 0 0 0 0 0 0 0 0 0 0 0 0 0 0 0 0 0 0 0 0 0 0 0 0 0 0 0 0 0 0 0 0 0 0 0 0 0 0 0 0 0 0 0 0 0 0 0 0 0 0.151345577932405 0.0751139530680791 0.0323685132291468 0.18671464491093 0 0 0 0 0 0 0 0 0 0 0 0 0 0 0 0 0 0 0 0 0 0 0 0 0 0 0 0 0 0 0 0 0 0 0 0 0 0 0 0 0 0 0 0 0 0 0 0 0 0 0 0 0 0 0 0 0 0 0 0 0 0 0 0 0 0 0 0 0 0 0 0 0 0 0 0 0 0 0 0 0 0 0 0 0 0 0 0 0 0 0 0 0 0 0 0 0 0 0 0 0 0 0 0 0 0 0 0 0 0 0 0 0 0 0 0 0 0 0 0 0 0 0 0 0 0 0 0 0 0 0 0 0 0 0 0 0 0 0 0 0 0 0 0 0 0 0 0 0 0 0 0 0 0 0 0 0 0 0 0 0 0 0 0 0 0 0 0 0 0 0 0 0 0 0 0 0 0 0 0 0 0
0.0146882370971721 0 0 0.0602125454449099 0 0.0134401234764676 0.0295245555462464 0.225262205308789 0 0.271737927540778 0 0 0 0 0 0.00569727049689209 0 0 0 0 0 0 0 0 0 0 0 0 0 0.0130753889428001 0.00998484246541096 0 0 0 0 0 0 0.0128096485851665 0 0 0 0 0 0 0 0 0 0 0 0 0 0 0 0 0 0 0 0 0 0 0 0 0 0 0 0 0 0 0 0 0.00442449243255852 0 0 0 0 0.00449502457406945 0 0 0 0 0 0 0 0 0 0 0 0 0 0 0 0 0 0 0 0 0 0 0 0 0 0 0 0 0 0 0 0 0 0 0 0 0 0 0 0 0 0 0 0 0 0 0 0 0 0 0 0 0 0 0.271908538229055 0 0 0.0627391998596846 0 0 0 0 0 0 0 0 0 0 0 0 0 0 0 0 0 0 0 0 0 0 0 0 0 0 0 0 0 0 0 0 0 0 0 0 0 0 0 0 0 0 0 0 0 0 0 0 0 0 0 0 0 0 0 0 0 0 0 0 0 0 0 0 0 0 0 0 0 0 0 0 0 0 0 0 0 0 0 0 0 0 0 0 0 0 0 0 0 0 0 0 0 0 0 0 0 0 0 0 0 0 0 0 0 0 0 0 0 0 0 0 0 0 0 0 0 0 0 0 0 0 0 0 0 0 0 0 0 0 0 0 0 0 0 0 0 0 0 0 0 0 0 0 0 0 0 0 0 0 0 0 0 0 0 0 0 0 0 0 0 0 0 0 0 0 0 0 0 0 0 0 0 0 0 0 0 0 0 0 0 0
0.037554875604173 0 0 0.0167433201440401 0.0960678184125201 0.0871550755934246 0.0153068937994002 0.281336843094288 0.17794745162848 0 0 0.0315189727525399 0 0.0104601771353862 0.0103814038743258 0.0298253941585455 0 0 0 0 0 0 0 0 0 0 0 0 0.0178737921347635 0.0207201195233869 0.0102387699275984 0 0 0 0 0 0 0 0 0 0 0 0 0 0 0 0 0 0 0 0 0 0 0 0 0 0 0 0 0 0 0 0 0 0 0 0 0 0 0 0.0194340357935184 0 0 0 0 0.0149166786965538 0 0 0 0 0 0 0 0 0 0 0 0 0 0 0 0 0 0 0 0 0 0 0 0 0 0 0 0 0 0 0 0 0 0 0 0 0 0 0 0 0 0 0 0 0 0 0 0 0 0 0 0 0 0 0.0783430014430685 0 0 0.044175376283987 0 0 0 0 0 0 0 0 0 0 0 0 0 0 0 0 0 0 0 0 0 0 0 0 0 0 0 0 0 0 0 0 0 0 0 0 0 0 0 0 0 0 0 0 0 0 0 0 0 0 0 0 0 0 0 0 0 0 0 0 0 0 0 0 0 0 0 0 0 0 0 0 0 0 0 0 0 0 0 0 0 0 0 0 0 0 0 0 0 0 0 0 0 0 0 0 0 0 0 0 0 0 0 0 0 0 0 0 0 0 0 0 0 0 0 0 0 0 0 0 0 0 0 0 0 0 0 0 0 0 0 0 0 0 0 0 0 0 0 0 0 0 0 0 0 0 0 0 0 0 0 0 0 0 0 0 0 0 0 0 0 0 0 0 0 0 0 0 0 0 0 0 0 0 0 0 0 0 0 0 0 0
0.086932335876305 0 0.0403051010922279 0 0.0443250962917305 0.0617732075070747 0 0.0162378607493194 0 0 0 0.143281521317384 0 0 0.016574680186823 0.022417860271474 0.0370916592202814 0.0463680724962963 0 0.00713841339864309 0 0 0 0 0 0 0 0 0 0.28645155862284 0.164719490002357 0 0 0 0 0 0 0 0 0 0 0 0 0 0 0 0 0 0 0 0 0 0 0 0 0 0 0 0 0 0 0 0 0 0 0 0 0 0 0 0 0 0 0 0 0 0 0 0 0 0 0 0 0 0 0 0 0 0 0 0 0 0 0.0263831429672439 0 0 0 0 0 0 0 0 0 0 0 0 0 0 0 0 0 0 0 0 0 0 0 0 0 0 0 0 0 0 0 0 0 0 0 0 0 0 0 0 0 0 0 0 0 0 0 0 0 0 0 0 0 0 0 0 0 0 0 0 0 0 0 0 0 0 0 0 0 0 0 0 0 0 0 0 0 0 0 0 0 0 0 0 0 0 0 0 0 0 0 0 0 0 0 0 0 0 0 0 0 0 0 0 0 0 0 0 0 0 0 0 0 0 0 0 0 0 0 0 0 0 0 0 0 0 0 0 0 0 0 0 0 0 0 0 0 0 0 0 0 0 0 0 0 0 0 0 0 0 0 0 0 0 0 0 0 0 0 0 0 0 0 0 0 0 0 0 0 0 0 0 0 0 0 0 0 0 0 0 0 0 0 0 0 0 0 0 0 0 0 0 0 0 0 0 0 0 0 0 0 0 0 0 0 0 0 0 0 0 0 0 0 0 0 0 0 0 0 0 0 0
0.00790669324899895 0.190911971135233 0.0340128636450734 0.0306426650726345 0.027136204024887 0.00978398308299036 0 0.0289179945302965 0 0.030580594754398 0.0728743470104444 0 0 0.152940747003977 0.0439461600952925 0.0449800787654416 0.0549759038143557 0.0405464192723242 0 0.0236153878670813 0 0 0 0 0 0 0 0 0.0240385039491809 0.0198617102334456 0.10821377601408 0 0 0 0 0 0 0 0 0 0 0 0 0 0 0 0 0 0 0 0 0 0 0 0 0 0 0 0 0 0 0 0 0 0 0 0 0 0 0 0 0 0 0 0 0 0 0 0 0 0 0 0 0 0 0 0 0 0 0 0 0 0 0.0333264710724892 0 0 0.00849207534319743 0 0 0 0 0 0 0 0 0 0 0 0 0 0 0 0 0 0 0 0 0 0 0 0 0 0 0 0 0 0 0 0 0 0 0 0 0 0 0.00982101909714811 0 0 0.00247443096703016 0 0 0 0 0 0 0 0 0 0 0 0 0 0 0 0 0 0 0 0 0 0 0 0 0 0 0 0 0 0 0 0 0 0 0 0 0 0 0 0 0 0 0 0 0 0 0 0 0 0 0 0 0 0 0 0 0 0 0 0 0 0 0 0 0 0 0 0 0 0 0 0 0 0 0 0 0 0 0 0 0 0 0 0 0 0 0 0 0 0 0 0 0 0 0 0 0 0 0 0 0 0 0 0 0 0 0 0 0 0 0 0 0 0 0 0 0 0 0 0 0 0 0 0 0 0 0 0 0 0 0 0 0 0 0 0 0 0 0 0 0 0 0 0 0 0 0 0 0 0 0 0 0 0 0 0 0 0 0 0 0 0 0 0 0 0 0 0 0 0 0 0 0 0 0 0 0
0 0 0 0 0 0 0 0 0 0 0 0 0 0 0 0 0 0 0 0 0 0 0.037394727401212 0 0.0222104598578945 0.00670033536102543 0.0155644614739887 0 0 0 0 0.0116765869188315 0 0 0.0507161422826435 0 0 0 0 0 0.00259897582038632 0.00387069243009761 0 0 0 0 0 0 0.0612027756523692 0 0 0 0.00213863851133487 0 0 0.163468129693365 0 0 0 0 0 0 0 0 0 0 0 0 0 0 0 0 0 0 0 0 0 0 0 0 0 0 0 0 0 0 0 0 0 0 0 0 0 0 0 0 0 0 0 0 0 0 0 0 0 0 0 0 0 0 0 0 0 0 0.193511057516489 0.00969074644057766 0 0 0.0583423002307594 0.0330854293627452 0.0611671578965672 0 0 0 0 0 0 0 0.0328864260144006 0 0 0 0 0 0 0 0 0 0 0 0 0 0 0 0 0 0 0 0 0 0 0 0 0 0 0 0 0 0 0 0 0 0 0 0 0 0 0.0753672683950984 0 0 0 0 0 0 0 0 0 0 0 0 0 0 0 0 0 0 0.0217002293332598 0 0.0336690737999178 0 0 0 0 0 0 0 0 0 0 0 0 0 0 0 0 0 0.0432219932634424 0 0 0 0 0 0 0 0 0 0 0 0 0 0 0 0 0 0 0 0 0 0 0 0 0 0 0 0 0 0 0 0 0 0 0 0 0 0 0 0 0 0 0 0 0 0 0 0 0 0 0 0 0.00756990066450039 0.0128838908484772 0.00680272328806518 0.0325598775425511 0 0 0 0 0 0 0 0 0 0 0 0 0 0 0 0 0 0 0 0 0 0 0 0 0 0 0 0 0 0 0 0 0 0 0 0 0 0 0 0 0 0 0 0 0 0 0 0 0 0 0 0 0
0 0.0209870263712403 0 0.162834844429652 0.026562413400182 0 0 0.00543506888125609 0 0.00945314733692717 0 0.142457960353105 0 0 0.142492005101812 0.119458504701425 0 0.015381659824709 0 0.216648465864114 0.0323917955341565 0 0 0 0 0 0 0 0.0110837847847323 0.00555893309832579 0.0190685409156612 0 0 0 0 0 0 0 0 0 0 0 0 0 0.00729741036500455 0 0 0 0 0 0 0 0 0 0 0 0 0 0 0 0 0 0 0 0 0 0 0 0 0 0 0 0 0 0 0 0 0 0 0 0 0 0 0 0 0 0 0 0 0 0 0 0 0 0 0 0 0 0 0 0 0 0 0 0 0 0 0 0 0 0 0 0 0 0 0 0 0 0 0 0 0 0 0 0 0 0 0.0148416718009912 0 0 0 0 0 0 0.0216310383206939 0.0168107389874907 0 0 0.00960498992852253 0 0 0 0 0 0 0 0 0 0 0 0 0 0 0 0 0 0 0 0 0 0 0 0 0 0 0 0 0 0 0 0 0 0 0 0 0 0 0 0 0 0 0 0 0 0 0 0 0 0 0 0 0 0 0 0 0 0 0 0 0 0 0 0 0 0 0 0 0 0 0 0 0 0 0 0 0 0 0 0 0 0 0 0 0 0 0 0 0 0 0 0 0 0 0 0 0 0 0 0 0 0 0 0 0 0 0 0 0 0 0 0 0 0 0 0 0 0 0 0 0 0 0 0 0 0 0 0 0 0 0 0 0 0 0 0 0 0 0 0 0 0 0 0 0 0 0 0 0 0 0 0 0 0 0 0 0 0 0 0 0 0 0 0 0 0 0 0 0 0 0 0 0 0 0 0 0
0 0 0 0.0172537754803813 0 0 0 0.0106216667884 0 0.0213331445623729 0.017854782576595 0.0930777443383426 0 0.324005139544658 0 0.171829750222625 0 0 0 0.0753848080486043 0.0754205364839536 0 0 0 0 0 0 0 0 0.0250779303888457 0.100092872793167 0 0 0 0 0 0 0 0 0 0 0 0 0 0 0 0 0 0 0 0 0 0 0 0 0 0 0 0 0 0 0 0 0 0 0 0 0 0 0 0 0 0 0 0 0 0 0 0 0 0 0 0 0 0 0 0 0 0 0 0 0 0 0 0 0 0 0 0 0 0 0 0 0 0 0 0 0 0 0 0 0 0 0 0 0 0 0 0 0 0 0 0 0 0 0 0 0.0422555945409008 0 0 0 0 0 0 0 0.0151758737290145 0 0 0.0106163805021401 0 0 0 0 0 0 0 0 0 0 0 0 0 0 0 0 0 0 0 0 0 0 0 0 0 0 0 0 0 0 0 0 0 0 0 0 0 0 0 0 0 0 0 0 0 0 0 0 0 0 0 0 0 0 0 0 0 0 0 0 0 0 0 0 0 0 0 0 0 0 0 0 0 0 0 0 0 0 0 0 0 0 0 0 0 0 0 0 0 0 0 0 0 0 0 0 0 0 0 0 0 0 0 0 0 0 0 0 0 0 0 0 0 0 0 0 0 0 0 0 0 0 0 0 0 0 0 0 0 0 0 0 0 0 0 0 0 0 0 0 0 0 0 0 0 0 0 0 0 0 0 0 0 0 0 0 0 0 0 0 0 0 0 0 0 0 0 0 0 0 0 0 0 0 0 0 0
0.00967335522767635 0.0108038418918548 0.0095239811885095 0.00907963840960037 0.0130219804191911 0.00523648681380951 0 0.00822192281576577 0.00325014859459755 0.0259825071422176 0.0102376349792787 0.0403869635339203 0 0.115152812576538 0.072844108569696 0 0.00667515526177075 0.00756614019757559 0 0.00919270312315813 0 0.00595384193997571 0 0 0 0 0 0 0.00180342202269178 0.0113454103375588 0.116016494775047 0 0 0 0 0 0 0 0 0.00839495627887975 0 0 0 0 0 0 0 0 0 0 0.00559086803281258 0 0 0 0.0173607298786205 0 0 0.017301487951796 0.00424362995534473 0 0 0 0 0 0 0 0 0 0 0 0.0365671460788498 0 0 0 0 0.0449692094577796 0.00346581028900878 0 0 0 0 0 0 0 0 0 0 0 0 0 0 0 0 0 0 0 0 0.00795951360264868 0 0 0 0 0 0 0 0 0 0 0 0 0 0 0 0 0 0 0 0 0 0 0 0 0 0 0 0 0 0.0789218066970319 0 0 0 0 0 0 0.0856399012600905 0.0626102921075307 0 0 0.0771666859704645 0.0117478477829132 0 0 0 0 0 0 0 0.00598444111854564 0 0 0 0 0 0.00784267854850482 0.0322644451687449 0 0 0 0 0 0 0 0 0 0 0 0 0 0 0 0 0 0 0 0 0 0 0 0 0 0 0 0 0 0 0 0 0 0 0 0 0 0 0 0 0 0 0 0 0 0 0 0 0 0 0 0 0 0 0 0 0 0 0 0 0 0 0 0 0 0 0 0 0 0 0 0 0 0 0 0 0 0 0 0 0 0 0 0 0 0 0 0 0 0 0 0 0 0 0 0 0 0 0 0 0 0 0 0 0 0 0 0 0 0 0 0 0 0 0 0 0 0 0 0 0 0 0 0 0 0 0 0 0 0 0 0 0 0 0 0 0 0 0 0 0 0 0 0 0 0 0 0 0 0 0 0 0 0 0 0 0 0 0 0 0
0 0.202014606316529 0.155858966449252 0 0 0 0 0 0 0 0.0320921921404574 0.0935214019164005 0 0 0 0.0126467522692784 0 0 0.0255784151591574 0.00476088484699539 0.0563246081258518 0 0 0 0 0 0 0 0.015863202894919 0.0208448413940667 0.105448810531656 0 0 0 0 0 0 0 0 0 0 0 0 0 0 0 0 0 0 0 0 0 0 0 0 0 0 0 0 0 0 0 0 0 0 0 0 0 0 0 0 0 0 0 0 0 0 0 0 0 0 0 0 0 0 0 0 0 0 0 0 0 0 0.0297221218739166 0 0 0 0 0 0 0 0 0 0 0 0 0 0 0 0 0 0 0 0 0 0 0 0 0 0 0 0 0 0 0.181257122371034 0 0 0 0 0 0 0 0 0 0 0 0 0 0 0 0 0 0 0 0 0 0 0 0 0 0 0 0 0 0 0 0 0 0 0 0 0 0 0 0 0 0 0 0 0 0 0 0 0 0 0 0.00788476910264509 0 0 0 0 0 0 0 0 0 0 0 0 0 0 0 0 0 0 0 0 0 0 0 0 0 0 0 0 0 0 0 0 0 0 0 0 0 0 0 0 0.0295100714716516 0 0 0 0 0 0 0 0 0 0 0 0 0 0 0 0 0 0 0 0 0 0 0 0 0 0 0 0 0 0 0 0 0 0 0 0 0 0 0 0 0 0 0 0 0 0 0 0 0 0 0 0 0 0 0 0 0 0 0.0073960244035827 0 0 0.0134799091907545 0.00579529954185191 0 0 0 0 0 0 0 0 0 0 0 0 0 0 0 0 0 0 0 0 0 0 0 0 0 0 0 0 0 0 0 0 0 0 0
0.121453704946346 0.146134235000268 0.0381388085812863 0.0198297815235131 0.0803675339875642 0.095417882707945 0.0200175410566512 0 0 0 0.0503909742244569 0.0866366650981205 0 0.03528490132161 0 0.0180053933463407 0 0 0 0.026176928718603 0 0 0 0 0 0 0 0 0.103568792071221 0.117624889166484 0.016166675860557 0 0 0 0 0 0 0 0 0 0 0 0 0 0 0 0 0 0 0 0 0 0 0 0 0 0 0 0 0 0 0 0 0 0 0 0 0 0 0 0 0 0 0 0 0 0 0 0 0 0 0 0 0 0 0 0 0 0 0 0 0 0 0 0 0 0 0 0 0 0 0 0 0 0 0 0 0 0 0 0 0 0 0 0 0 0 0 0 0 0 0 0 0 0 0 0 0 0 0 0 0 0 0 0 0 0 0 0.0042983950241137 0 0 0 0 0 0 0 0 0 0 0 0 0 0 0 0 0 0 0 0 0 0 0 0 0 0 0 0 0 0 0 0 0 0 0 0 0 0.020486897364919 0 0 0 0 0 0 0 0 0 0 0 0 0 0 0 0 0 0 0 0 0 0 0 0 0 0 0 0 0 0 0 0 0 0 0 0 0 0 0 0 0 0 0 0 0 0 0 0 0 0 0 0 0 0 0 0 0 0 0 0 0 0 0 0 0 0 0 0 0 0 0 0 0 0 0 0 0 0 0 0 0 0 0 0 0 0 0 0 0 0 0 0 0 0 0 0 0 0 0 0 0 0 0 0 0 0 0 0 0 0 0 0 0 0 0 0 0 0 0 0 0 0 0 0 0 0 0 0 0 0 0 0 0 0 0 0 0 0 0
0 0 0.0173597281975214 0 0 0 0 0 0 0 0 0 0 0 0 0 0.0582238600277038 0 0 0 0 0 0 0 0 0 0 0 0 0 0 0 0 0 0 0 0 0 0 0 0 0 0 0 0 0 0 0 0 0 0 0 0 0 0 0 0 0 0 0 0 0 0 0 0 0 0 0 0 0 0 0 0 0 0 0 0 0 0 0 0 0 0 0 0 0 0 0 0 0 0 0 0 0 0 0 0 0 0 0 0 0 0 0 0 0 0 0 0 0 0.033868372300426 0 0 0 0 0 0 0 0 0 0 0 0 0 0.232060449781516 0 0 0 0 0 0 0 0 0 0 0 0 0 0 0 0 0 0 0 0 0 0 0 0 0 0 0 0 0 0 0 0 0 0 0 0 0 0 0 0 0 0 0 0 0 0 0 0 0 0 0 0.0809767128982089 0 0 0 0 0 0 0 0 0 0 0 0 0 0 0 0 0 0 0 0 0 0 0 0 0 0 0 0 0 0 0 0 0 0 0 0 0 0 0 0 0 0 0 0 0 0 0 0 0 0 0 0 0 0 0 0 0 0 0 0 0 0 0 0 0 0 0 0 0 0 0 0 0 0 0 0 0 0 0 0 0 0 0 0 0.159123688633242 0 0 0 0 0 0 0 0 0 0 0 0 0 0 0.122887749904547 0.0243179603828756 0 0.146370389929035 0.124811087944923 0 0 0 0 0 0 0 0 0 0 0 0 0 0 0 0 0 0 0 0 0 0 0 0 0 0 0 0 0 0 0 0 0 0 0
0 0.151706938186133 0.0133270462837824 0.196988227764753 0 0 0 0 0 0 0.00539874813559656 0.0351157511474644 0 0.345858921439398 0.0529256007798567 0.0152240122213539 0.00416155775697222 0.0182169786921487 0 0 0.0549465483822744 0 0 0 0 0 0 0 0.0656634439229751 0 0.00893986250410614 0 0 0 0 0 0 0 0 0 0 0 0 0 0.00940520446493147 0 0 0 0 0 0 0 0 0 0 0 0 0 0 0 0 0 0 0 0 0.0117285281612281 0 0 0 0 0 0 0 0 0 0 0 0 0 0 0 0 0 0 0 0 0 0 0 0 0 0 0 0 0 0 0 0 0 0 0 0 0 0 0 0 0 0 0 0 0 0 0 0 0 0 0 0 0 0 0 0 0 0 0 0 0 0 0 0 0 0 0 0 0 0 0 0 0.00318468432629384 0 0 0 0 0 0 0 0 0 0 0 0 0 0 0 0 0 0 0 0 0 0 0 0 0 0 0 0 0 0 0 0 0 0 0 0 0 0.00457719212191218 0 0 0 0 0 0 0 0 0 0 0 0 0 0 0 0 0 0 0 0 0 0 0 0 0 0 0 0 0 0 0 0 0 0 0 0 0 0 0 0 0 0 0 0 0 0 0 0 0 0 0 0 0 0 0 0 0 0 0 0 0 0 0 0 0 0 0 0 0 0 0 0 0 0 0 0 0 0 0 0 0 0 0 0 0 0 0 0 0 0 0 0 0 0 0 0 0 0 0 0 0 0 0.00263075370881997 0 0 0 0 0 0 0 0 0 0 0 0 0 0 0 0 0 0 0 0 0 0 0 0 0 0 0 0 0 0 0 0 0 0 0 0
0 0 0 0 0 0 0 0 0 0 0 0 0 0.0407954393443845 0.0417738793440923 0 0.0388418275344608 0 0 0.0433484570429928 0 0 0 0 0 0 0 0 0 0 0 0 0 0 0 0 0 0 0.00563575567819254 0 0 0 0 0 0.0871187145944467 0.0585584093497124 0 0 0 0.0181518823796209 0 0 0 0 0 0 0 0 0 0.0704130272846535 0 0 0.0718882281727092 0 0 0.0343014719528652 0 0 0 0 0.0359079202294815 0 0 0 0.00907543242911565 0 0 0.0284742010676422 0.0166840107828582 0 0 0 0 0 0 0 0 0 0 0 0 0 0 0 0 0 0 0 0 0 0 0 0 0 0 0 0 0 0 0 0 0 0 0 0 0 0 0 0 0 0 0 0 0 0 0 0 0 0 0 0 0 0 0 0.394349932687394 0 0 0 0 0 0 0 0 0 0 0 0 0 0 0 0 0 0 0 0 0 0 0 0 0 0 0 0 0 0 0 0 0 0 0 0 0 0 0 0 0 0 0 0 0 0 0 0 0 0 0 0 0 0 0 0 0 0 0 0 0 0 0 0 0 0 0 0 0 0 0 0 0 0 0 0 0 0 0 0 0 0 0.00468141012537704 0 0 0 0 0 0 0 0 0 0 0 0 0 0 0 0 0 0 0 0 0 0 0 0 0 0 0 0 0 0 0 0 0 0 0 0 0 0 0 0 0 0 0 0 0 0 0 0 0 0 0 0 0 0 0 0 0 0 0 0 0 0 0 0 0 0 0 0 0 0 0 0 0 0 0 0 0 0 0 0 0 0 0 0 0 0 0 0 0 0 0 0 0 0 0 0 0 0
0 0 0 0 0 0 0 0 0 0 0 0 0 0 0 0.0194565260542448 0 0 0 0 0 0 0 0.0894358356148487 0 0 0 0 0 0 0 0 0 0 0 0 0 0 0 0.640769379973474 0 0 0 0 0 0 0 0 0 0 0 0 0 0 0 0 0 0 0 0 0.0149444597041787 0 0 0 0 0 0 0 0 0 0.0733049018798718 0 0.049340579756208 0 0 0 0 0 0 0.0420181231987628 0 0 0 0 0 0 0 0 0 0 0 0 0 0 0 0 0 0 0 0 0 0 0 0 0 0 0 0 0 0 0 0 0 0 0 0 0 0 0 0 0 0 0 0 0 0 0 0 0 0 0 0 0 0 0 0 0 0 0 0 0 0 0 0 0 0 0 0 0 0 0 0 0 0 0 0 0 0 0 0 0 0 0 0 0 0 0 0 0 0 0 0 0 0 0 0 0 0 0 0 0 0 0 0 0 0 0 0 0 0 0 0 0 0 0 0 0 0 0 0 0 0.02547475585239 0 0 0 0 0 0 0 0 0 0 0 0 0 0 0 0 0 0 0 0 0 0 0 0 0 0 0 0 0 0 0 0 0 0 0 0 0 0 0 0 0 0 0 0 0 0 0 0 0 0 0 0 0 0 0 0 0 0 0 0 0 0 0 0 0 0 0 0 0 0 0 0 0 0 0 0 0 0 0 0.0452554379660207 0 0 0 0 0 0 0 0 0 0 0 0 0 0 0 0 0 0 0 0 0 0 0 0 0 0 0 0 0 0 0 0 0 0
0 0 0 0 0 0 0 0 0 0 0 0 0.146162305476894 0 0 0 0 0 0 0 0 0 0 0 0.200974305843409 0 0 0 0 0 0 0 0 0 0 0 0 0 0 0 0 0 0 0 0 0 0 0 0.187978827221978 0 0 0 0 0 0 0.029394847102886 0 0 0 0 0 0 0 0 0 0 0 0 0 0 0 0 0 0 0 0 0 0 0 0 0 0 0.0180242647272097 0 0 0 0 0 0 0 0 0 0 0 0 0 0 0 0 0 0 0 0 0 0 0 0 0 0 0 0 0 0 0 0 0 0 0 0 0 0.196188507432411 0 0 0 0 0 0 0 0.0714236541345448 0 0 0 0 0 0 0 0 0 0 0 0 0 0 0 0 0 0 0 0 0 0 0 0 0 0 0 0 0 0 0 0 0 0 0 0 0 0 0 0.0176058554143865 0.0170543974328789 0 0 0.0180869456495471 0.0556639783779105 0 0 0 0 0 0 0 0 0 0 0 0 0 0 0 0 0 0 0 0 0 0 0 0 0 0 0 0 0 0 0 0 0 0 0 0 0 0 0 0 0 0 0 0 0 0 0 0 0.0173838285868572 0 0 0 0 0 0 0 0 0 0 0 0 0 0 0 0 0 0 0 0 0 0 0 0 0 0 0 0 0 0 0 0 0 0 0 0 0 0 0 0 0.0240582825990882 0 0 0 0 0 0 0 0 0 0 0 0 0 0 0 0 0 0 0 0 0 0 0 0 0 0 0 0 0 0 0 0 0 0 0 0 0 0 0 0 0 0 0 0 0 0 0 0 0 0 0 0
0 0 0 0 0 0 0 0 0 0 0 0 0 0 0 0 0 0 0 0 0 0.086447884195634 0 0 0 0 0 0 0 0 0 0 0 0 0 0 0 0 0.112308988535514 0 0 0 0.319061143865904 0 0 0 0 0 0 0.0679352077262114 0 0.0358837200127118 0 0 0 0 0 0 0 0 0 0 0 0 0 0 0 0 0 0 0 0 0.0578520600117459 0 0 0 0 0 0 0.0770954449544252 0 0 0 0 0 0 0 0 0 0 0 0 0 0 0 0 0 0 0 0 0 0 0 0 0 0 0 0 0 0 0 0 0 0 0 0 0 0 0 0 0 0 0 0 0 0 0 0 0 0 0 0 0 0 0 0 0 0 0 0 0 0 0 0 0 0 0 0 0 0 0 0 0 0 0 0 0 0 0 0 0 0 0 0 0 0 0 0 0 0 0 0 0 0 0 0 0 0 0 0 0 0 0 0 0 0 0 0 0 0 0 0 0 0 0 0 0 0 0 0 0.0365270233169769 0.0378094396127245 0 0 0 0 0 0 0 0 0 0 0 0 0 0 0 0 0 0 0 0 0 0 0 0 0 0 0 0 0 0 0 0 0 0 0 0 0 0 0 0 0 0 0 0 0 0 0 0 0 0 0 0 0 0 0 0 0 0 0 0 0 0 0 0 0 0 0 0 0 0 0 0 0 0 0 0 0 0 0 0.169079087768152 0 0 0 0 0 0 0 0 0 0 0 0 0 0 0 0 0 0 0 0 0 0 0 0 0 0 0 0 0 0 0 0 0 0
0 0 0 0 0 0 0 0 0 0 0 0 0.0546497030031498 0 0 0 0 0 0 0 0 0 0.126516095340603 0 0 0.18156074904711 0 0 0 0 0 0.0614275723403947 0 0 0.0687364459615146 0 0 0 0 0 0 0 0 0 0 0 0 0 0.215310981732667 0 0 0 0 0 0 0.067273027999604 0 0 0 0 0 0 0 0 0 0 0 0 0 0 0 0 0 0 0.114966873054806 0 0 0 0 0 0 0 0.0169031951901781 0 0 0 0 0 0 0 0 0 0 0 0 0 0 0 0 0 0 0 0 0 0 0 0 0 0 0 0 0 0 0 0 0 0 0 0 0 0 0 0 0 0 0 0.0155933963880728 0 0 0 0 0 0 0 0 0 0 0 0 0 0 0 0 0 0 0 0 0 0 0 0 0 0 0 0 0 0 0 0 0 0 0 0 0 0 0 0 0 0 0 0 0.0386951075689904 0 0 0 0 0 0 0 0 0 0 0 0 0 0 0 0 0 0 0 0 0 0 0 0 0 0 0 0 0 0 0 0 0 0 0 0 0 0 0 0 0 0 0 0 0 0 0 0 0 0 0.0383668523729095 0 0 0 0 0 0 0 0 0 0 0 0 0 0 0 0 0 0 0 0 0 0 0 0 0 0 0 0 0 0 0 0 0 0 0 0 0 0 0 0 0 0 0 0 0 0 0 0 0 0 0 0 0 0 0 0 0 0 0 0 0 0 0 0 0 0 0 0 0 0 0 0 0 0 0 0 0 0 0 0 0 0 0 0 0 0 0 0 0 0 0 0 0
0 0 0 0 0 0 0 0 0 0 0 0 0.0416652690293129 0 0 0 0 0 0 0 0 0 0 0 0.458848546494877 0 0 0 0 0 0 0.0275513125989474 0 0 0.0303084016584769 0.0372374133405473 0 0 0 0 0 0 0 0 0 0 0 0.105599162855343 0.174752869544067 0 0 0 0 0 0 0.0800545049939925 0 0 0 0 0 0 0 0 0 0 0 0 0 0 0 0 0 0 0 0 0 0 0 0 0 0 0 0 0 0 0 0 0 0 0 0 0 0 0 0 0 0 0 0 0 0 0 0 0 0 0 0 0 0 0 0 0 0 0 0 0 0 0 0 0 0 0 0 0 0 0.0439825194844358 0 0 0 0 0 0 0 0 0 0 0 0 0 0 0 0 0 0 0 0 0 0 0 0 0 0 0 0 0 0 0 0 0 0 0 0 0 0 0 0 0 0 0 0 0 0 0 0 0 0 0 0 0 0 0 0 0 0 0 0 0 0 0 0 0 0 0 0 0 0 0 0 0 0 0 0 0 0 0 0 0 0 0 0 0 0 0 0 0 0 0 0 0 0 0 0 0 0 0 0 0 0 0 0 0 0 0 0 0 0 0 0 0 0 0 0 0 0 0 0 0 0 0 0 0 0 0 0 0 0 0 0 0 0 0 0 0 0 0 0 0 0 0 0 0 0 0 0 0 0 0 0 0 0 0 0 0 0 0 0 0 0 0 0 0 0 0 0 0 0 0 0 0 0 0 0 0 0 0 0 0 0 0 0 0 0 0 0 0
0 0 0 0 0 0 0 0 0 0 0 0 0.0749346190099096 0 0 0 0 0 0 0 0 0 0 0 0 0 0 0 0 0 0 0 0 0 0 0 0 0 0 0 0 0 0 0 0 0 0 0 0 0 0 0 0 0.0374477451816417 0 0.0613209023451522 0 0 0 0 0 0 0 0 0 0 0 0 0 0 0 0 0 0 0 0 0 0 0 0 0 0 0 0 0 0 0 0 0 0 0 0 0 0 0 0 0 0 0 0 0 0 0 0 0 0 0.0215100949053153 0 0.0433088653753536 0 0 0 0 0 0.0177403964547373 0 0 0 0 0 0.140379158447344 0 0 0 0 0 0 0 0 0 0 0 0 0 0 0 0 0 0 0 0 0 0 0 0 0 0 0 0 0 0 0 0 0 0 0 0 0 0 0 0 0 0 0 0 0 0 0 0 0.071363257638915 0 0 0.171945035601168 0.222799482659196 0 0 0 0 0 0 0 0 0 0 0 0 0 0 0 0 0 0 0 0 0 0 0 0 0 0 0 0 0 0 0 0 0 0 0 0 0 0 0 0 0 0 0 0 0 0 0 0 0 0 0 0 0 0 0 0 0 0 0 0 0 0 0 0 0 0 0 0 0 0 0 0 0 0 0 0 0 0 0 0 0 0 0 0 0 0 0 0.0147272462055157 0 0.105095270112551 0 0 0 0 0.0174279260632001 0 0 0 0 0 0 0 0 0 0 0 0 0 0 0 0 0 0 0 0 0 0 0 0 0 0 0 0 0 0 0 0 0 0 0 0 0 0 0 0 0 0 0 0 0 0 0
0 0 0 0 0 0 0 0 0 0 0 0 0 0 0 0 0 0 0 0 0 0 0 0 0 0 0 0 0 0 0 0 0 0 0 0 0 0 0 0 0 0 0 0 0 0 0 0 0 0 0 0 0 0.0390013831829606 0 0 0 0 0 0 0 0 0 0 0 0 0 0.178419561166205 0 0 0 0 0 0 0 0 0 0 0 0 0 0 0 0 0 0 0 0 0 0 0 0 0 0 0 0 0 0 0 0 0 0 0 0 0 0.0645370270516298 0 0 0 0 0 0.0177811465878419 0 0 0 0 0 0 0 0 0 0 0.0372273699231611 0.105669493172814 0 0 0 0 0 0.112665958861081 0 0 0 0 0 0 0 0 0 0 0 0 0 0 0 0 0 0 0 0 0 0 0 0 0 0 0 0 0 0 0 0 0 0 0 0 0 0 0.050750709359943 0 0 0 0.01770047570544 0 0.168092700058083 0 0 0 0 0 0 0 0 0 0 0 0 0 0 0 0 0 0 0 0 0 0 0 0 0 0 0 0 0 0 0 0 0 0 0 0 0 0 0 0 0 0 0.126188008653425 0 0 0 0 0 0 0 0 0 0 0 0 0 0 0 0 0 0 0 0 0 0 0 0 0 0 0 0 0 0 0 0 0 0 0 0 0 0 0 0 0 0 0 0 0 0 0 0 0 0.0421200708622305 0 0 0 0 0 0 0 0 0 0 0.0398460954151855 0 0 0 0 0 0 0 0 0 0 0 0 0 0 0 0 0 0 0 0 0 0 0 0 0 0 0 0 0 0 0 0 0 0 0 0 0
0 0.0778663329023999 0.0228839840221579 0.0416549698126677 0.185006988966375 0 0.00510691871305809 0.0491295593762292 0 0.0298898244869981 0 0.0414324127664646 0 0.0205096079414549 0 0.00346185734138236 0.0160725593317726 0.0835434643334653 0 0.076111374727528 0 0 0 0 0 0 0 0 0 0.0139163308017178 0.012593379288906 0 0 0 0 0 0 0 0 0 0 0 0 0 0 0 0.133795731403605 0 0 0 0 0 0 0 0 0 0 0 0 0 0 0 0 0 0 0 0 0.00959378002139484 0.0296232730235568 0.105377356916355 0 0 0 0 0 0 0 0 0 0 0 0 0 0 0 0 0 0 0 0 0 0 0.00854829392241768 0.00522229499789531 0 0 0.0064137313443753 0 0 0 0 0 0 0 0 0 0 0 0 0 0 0 0 0 0 0 0 0 0 0 0 0 0 0 0 0 0 0 0 0 0.00700614469755806 0 0 0 0 0.00406062317184619 0 0 0.00193970754923587 0 0 0 0 0 0 0 0 0 0 0 0 0 0 0 0 0 0 0 0 0 0 0 0 0 0 0 0 0 0 0 0 0 0 0 0 0 0.00923949813918184 0 0 0 0 0 0 0 0 0 0 0 0 0 0 0 0 0 0 0 0 0 0 0 0 0 0 0 0 0 0 0 0 0 0 0 0 0 0 0 0 0 0 0 0 0 0 0 0 0 0 0 0 0 0 0 0 0 0 0 0 0 0 0 0 0 0 0 0 0 0 0 0 0 0 0 0 0 0 0 0 0 0 0 0 0 0 0 0 0 0 0 0 0 0 0 0 0 0 0 0 0 0 0 0 0 0 0 0 0 0 0 0 0 0 0 0 0 0 0 0 0 0 0 0 0 0 0 0 0 0 0 0 0 0 0 0 0 0 0
0.106023061902319 0.00804179628302715 0.0172151357599407 0.0148075386983492 0.0596068241557133 0.0687183771220241 0 0.00896093009824697 0.0103842319514895 0.0251287280487026 0.18211262692972 0.0248268156098046 0 0.00745988804000564 0.0148003216272954 0.0157944167982156 0.0153166695114404 0.0688104478739827 0 0 0 0 0 0 0 0 0 0 0.0100924436156626 0 0.226364252569077 0 0 0 0 0 0 0.0198183147043266 0 0 0 0 0 0 0 0 0 0 0 0 0.00741242872853037 0 0 0 0 0 0 0.00754444268821543 0 0 0 0 0 0 0 0 0 0 0 0 0 0 0 0 0 0 0 0 0 0 0 0 0 0 0 0 0 0 0 0 0 0 0 0.0392763444305486 0 0 0 0 0 0 0 0 0 0 0 0 0 0 0 0 0 0 0 0 0 0 0 0 0 0 0 0 0 0 0 0 0 0 0 0 0.0103142555632595 0 0 0 0 0 0 0 0 0 0 0 0 0 0 0 0 0.0062849958602551 0 0 0 0 0 0 0.0248847114298481 0 0 0 0 0 0 0 0 0 0 0 0 0 0 0 0 0 0 0 0 0 0 0 0 0 0 0 0 0 0 0 0 0 0 0 0 0 0 0 0 0 0 0 0 0 0 0 0 0 0 0 0 0 0 0 0 0 0 0 0 0 0 0 0 0 0 0 0 0 0 0 0 0 0 0 0 0 0 0 0 0 0 0 0 0 0 0 0 0 0 0 0 0 0 0 0 0 0 0 0 0 0 0 0 0 0 0 0 0 0 0 0 0 0 0 0 0 0 0 0 0 0 0 0 0 0 0 0 0 0 0 0 0 0 0 0 0 0 0 0 0 0 0 0 0 0 0 0 0 0 0 0 0 0 0 0 0 0 0 0 0
0.00373644581139352 0.0372958463299755 0.00331340090064177 0.00813375958942806 0 0 0 0 0.00238973911690857 0.00374210134802416 0.0315590098921282 0.0407639668668034 0 0.00771165933822642 0.0178021364748438 0.0486735068482659 0.0233505407905607 0.00285013479055374 0 0.00226473737848566 0 0 0 0 0 0 0 0 0.00275234824606016 0.0682177443827581 0 0 0 0 0 0 0 0.0228327674555096 0 0 0 0 0 0 0 0 0 0 0 0 0.00494394411673265 0 0 0.00202669688422588 0.00307402417734925 0 0 0.00598645457769274 0 0 0 0 0 0 0 0 0 0 0 0 0.00182177122004376 0 0 0 0 0.002606705809692 0 0 0 0 0 0 0 0 0 0.00439003926661723 0.0111071170355138 0.00442240071743392 0 0.0102906094981494 0 0 0 0.153482865965456 0 0.0173844868163502 0.0847850921750908 0.0119137578781553 0.00850307075925361 0 0 0 0 0 0 0.00529156518744041 0 0 0 0 0 0 0 0 0 0 0 0 0 0 0 0 0 0 0.00300251390255686 0 0 0.16536456954756 0 0 0.0186013968746902 0 0 0.00351446818135568 0 0.0127869401325791 0.0800836756976769 0 0.00768845406497408 0 0 0 0 0 0 0 0 0.0145922299104931 0 0 0 0 0 0.00380313562134755 0.0311421684210023 0 0 0 0 0 0 0 0 0 0 0 0 0 0 0 0 0 0 0 0 0 0 0 0 0 0 0 0 0 0 0 0 0 0 0 0 0 0 0 0 0 0 0 0 0 0 0 0 0 0 0 0 0 0 0 0 0 0 0 0 0 0 0 0 0 0 0 0 0 0 0 0 0 0 0 0 0 0 0 0 0 0 0 0 0 0 0 0 0 0 0 0 0 0 0 0 0 0 0 0 0 0 0 0 0 0 0 0 0 0 0 0 0 0 0 0 0 0 0 0 0 0 0 0 0 0 0 0 0 0 0 0 0 0 0 0 0 0 0 0 0 0 0 0 0 0 0 0 0 0 0 0 0 0 0 0 0 0 0 0 0
0 0 0 0 0 0 0 0 0 0 0 0 0.0296564557369453 0 0 0 0 0 0 0 0 0 0 0 0.0634068862965199 0.0112529910822999 0 0 0 0 0 0 0 0.021114574899963 0.264335548986589 0.00752222204947389 0 0 0 0 0.0113182848130266 0.00715150423828094 0 0 0 0 0 0 0.127864708628811 0 0 0 0 0 0 0.0348542131313709 0.0118009248856987 0 0 0 0 0 0 0 0 0 0 0 0 0 0 0 0 0 0 0 0 0 0 0 0 0 0 0 0 0 0 0 0 0 0 0 0 0 0 0 0 0 0 0 0.0164423791700889 0 0 0 0.0162618184229644 0 0 0 0 0 0 0 0 0 0 0 0 0 0 0.0166490045758922 0 0 0 0 0 0 0 0 0 0 0 0 0 0 0 0 0 0 0 0 0 0 0 0 0 0 0 0 0 0 0 0 0 0 0 0 0 0 0 0 0 0 0 0 0 0 0 0.0247101734293189 0 0.0125931103386426 0 0 0 0 0 0 0 0 0 0 0 0 0 0 0 0 0.208477546070337 0 0.0347084627421795 0 0 0 0 0 0 0 0 0 0 0 0 0 0 0 0 0 0 0 0 0 0 0 0 0 0 0 0 0 0 0 0 0 0 0 0 0 0 0 0 0 0 0 0 0 0 0 0 0 0 0 0 0 0 0 0 0 0 0 0 0 0 0 0 0 0 0 0.0548665636929984 0 0 0 0 0.0250126268085989 0 0 0 0 0 0 0 0 0 0 0 0 0 0 0 0 0 0 0 0 0 0 0 0 0 0 0 0 0 0 0 0 0 0 0 0 0 0 0 0 0 0 0 0 0 0 0 0 0 0 0 0 0 0
0 0 0 0 0 0 0 0 0 0 0 0 0 0 0 0 0 0 0 0 0 0 0 0 0 0 0 0 0 0 0 0 0 0 0.314093762130736 0 0 0 0 0 0.0338208127700316 0 0 0 0 0 0 0 0 0 0 0 0 0 0.0500011113621962 0 0 0 0 0 0 0 0 0 0 0 0 0 0 0 0 0 0 0 0 0 0 0 0 0 0 0 0 0 0 0 0 0 0 0 0 0 0 0 0 0 0 0 0 0 0.277150994584034 0.124152960798437 0 0 0 0 0 0 0 0 0 0 0 0 0 0 0 0 0 0 0 0 0 0 0 0 0 0 0 0 0 0 0 0 0 0 0 0 0 0 0 0 0 0 0 0 0 0 0 0 0 0 0 0 0 0 0 0 0 0 0 0 0 0 0 0 0 0 0 0 0 0 0 0 0 0 0 0 0 0 0 0 0 0 0 0 0 0.064153585822547 0.0337313189688458 0 0 0 0 0 0 0 0 0 0 0 0 0 0 0 0 0 0 0 0 0 0 0 0 0 0 0 0 0 0 0 0 0 0 0 0 0 0 0 0 0 0 0 0 0 0 0 0 0 0 0 0 0 0 0 0 0 0 0 0 0 0 0 0 0 0 0 0.0579396350643299 0 0 0 0 0 0 0 0 0 0 0 0 0 0 0 0 0 0 0 0 0 0 0 0 0 0 0 0 0 0 0 0 0 0 0 0 0 0 0 0 0 0 0 0 0 0 0 0 0 0 0 0 0 0 0 0 0 0 0.0449558184988421
0 0 0 0 0 0 0 0 0 0 0 0 0 0 0 0 0 0 0 0 0 0 0 0 0 0 0 0 0 0 0 0.00451608745505176 0 0 0.0545876330769662 0 0 0 0 0 0 0 0 0 0 0 0 0 0 0 0 0 0 0 0.238096648821019 0 0.00750082181143077 0.00598436468045585 0 0 0 0 0 0 0 0 0 0 0 0 0 0.117209538212078 0 0 0 0 0 0 0 0 0 0 0 0 0 0 0 0 0 0.00183985728600785 0 0 0 0 0 0 0 0 0 0 0.0653692213556229 0.0241301685434932 0 0.00259201205764425 0 0 0 0 0 0 0 0 0 0 0 0 0 0 0 0 0 0 0 0 0 0 0 0 0 0 0 0 0 0 0 0 0 0 0 0.0151157565375745 0 0 0 0 0 0 0 0 0 0 0 0 0.00110749606099345 0.0278244887209508 0.00501532329888251 0 0 0 0 0 0 0 0 0 0 0 0 0 0 0 0 0 0 0 0 0 0 0 0 0 0 0 0 0 0 0 0.00303919565900083 0.0114709334443359 0.0132571917953548 0 0 0 0 0 0 0 0 0 0 0 0 0 0 0 0 0 0 0 0 0 0 0 0 0 0 0 0 0 0 0 0 0 0 0 0 0 0 0 0 0 0 0 0 0 0 0 0 0 0 0 0 0 0 0 0 0 0 0 0 0 0 0 0 0 0 0 0.167393651219512 0 0 0 0 0 0 0 0 0 0 0 0 0 0 0 0 0 0 0 0 0 0 0 0 0 0 0 0 0 0 0 0 0 0 0 0 0 0 0.00486530216707526 0 0.0770300532230911 0 0 0 0.0215844909211225 0.0619947223354367 0 0 0.00189388992905138 0 0 0 0 0 0 0 0 0.00394364103178299 0.0626375103560659
0 0 0 0 0 0 0 0 0 0 0 0 0.0423918622341718 0 0 0 0 0 0 0 0 0 0 0 0.0233503342152751 0.00407400603043837 0 0 0 0 0 0.0869938449003501 0.0440012394780046 0.0839937972162934 0 0 0 0 0 0 0.0289894445878832 0.00414036971943804 0 0 0 0 0 0.00401475101185214 0.0286746714889431 0 0 0 0.00335456168951689 0 0.0212611789269671 0.0323037803459541 0.048098345698779 0 0 0 0 0 0 0 0 0 0 0 0 0 0 0.0581865175732763 0 0 0 0 0 0 0 0 0 0 0 0 0 0 0 0 0 0.0156537686524442 0.0157261771698543 0 0.0225282285248536 0 0.0215285164910845 0 0 0 0 0 0.083022570082216 0.0432768566740658 0.0103171768068606 0.0315110946564383 0 0 0 0 0 0 0 0 0 0 0 0 0 0 0 0 0 0 0 0 0 0 0 0 0 0 0 0 0 0 0 0 0 0 0 0 0 0 0 0 0 0 0 0 0 0 0 0 0.0213248046388867 0 0 0 0 0 0 0 0 0 0 0 0 0 0 0.00695107156573335 0 0.00515455119111857 0 0 0 0 0 0 0 0 0 0 0 0 0 0 0 0 0.0349828120421113 0.0147188940404404 0.054119331351099 0 0 0 0 0 0 0 0 0 0 0 0 0 0 0 0 0 0 0 0 0 0 0 0 0 0 0 0 0 0 0 0 0 0 0 0 0 0 0 0 0 0 0 0 0 0 0 0 0 0 0 0 0 0 0 0 0 0 0 0 0 0 0 0 0 0 0 0.0595747490410187 0 0 0 0 0.00455671740000254 0.00358597622072847 0 0 0 0 0 0 0 0 0 0 0 0 0 0 0 0 0 0 0 0 0 0 0 0 0 0 0 0 0 0 0 0 0 0 0.00311186203212777 0 0 0 0 0.00378885988397679 0 0 0 0 0 0 0 0 0 0 0 0 0.0307372764177958
0 0 0 0 0 0 0 0 0 0 0 0 0 0 0 0 0 0 0 0 0 0 0 0 0 0.0377522881223466 0 0 0 0 0 0.0186717163937132 0 0 0 0 0 0 0 0 0 0 0 0 0 0 0 0 0 0 0 0 0.131075449083867 0 0 0 0 0 0 0 0 0 0 0 0 0 0 0 0 0 0 0 0 0 0 0 0 0 0 0 0 0 0.308554154546143 0 0.465258037079685 0 0 0 0 0 0 0 0 0 0 0 0 0 0 0 0 0 0 0 0 0 0 0 0 0 0 0 0 0 0 0 0 0 0 0 0 0 0 0 0 0 0 0 0 0 0 0 0 0 0 0 0 0 0 0 0 0 0 0 0 0 0 0 0 0 0 0 0 0 0 0 0 0 0 0 0 0 0 0 0 0 0 0 0 0 0 0 0 0 0 0 0 0 0 0 0 0 0 0 0 0 0 0 0 0 0 0 0 0 0 0 0 0 0 0 0 0 0 0 0 0 0 0 0 0 0 0 0 0 0 0 0 0 0 0 0 0 0 0 0 0 0 0 0 0 0 0 0 0 0 0 0 0 0 0 0 0.0386883547742454 0 0 0 0 0 0 0 0 0 0 0 0 0 0 0 0 0 0 0 0 0 0 0 0 0 0 0 0 0 0 0 0 0 0 0 0 0 0 0 0 0 0 0 0 0 0 0 0 0 0 0 0 0 0 0 0 0 0 0 0 0 0 0 0 0 0 0 0 0 0 0 0 0 0
0 0 0 0 0 0 0 0.0159325200290056 0 0 0 0 0 0 0 0 0 0 0 0 0 0 0 0 0 0 0 0 0 0 0 0 0 0 0 0 0 0.358328500671194 0 0 0 0 0 0 0 0 0.0149209314557354 0 0 0 0 0 0 0 0 0 0 0 0 0 0 0 0 0 0 0 0 0 0 0 0.0103238558821623 0 0 0.0190822661586442 0 0.00978696778393439 0 0 0 0 0 0 0 0 0 0.0877499340914221 0.0652156848282085 0.170385220009781 0 0 0 0 0 0.0594325316906901 0 0 0 0 0 0 0 0 0 0 0 0 0 0 0 0 0 0 0 0 0 0 0 0 0 0 0 0 0 0 0 0 0 0 0 0 0.0555505038130426 0.0146584109759495 0 0.110026244374409 0 0 0 0 0 0 0 0 0 0 0 0 0 0 0 0 0 0 0 0.00860642823582101 0 0 0 0 0 0 0 0 0 0 0 0 0 0 0 0 0 0 0 0 0 0 0 0 0 0 0 0 0 0 0 0 0 0 0 0 0 0 0 0 0 0 0 0 0 0 0 0 0 0 0 0 0 0 0 0 0 0 0 0 0 0 0 0 0 0 0 0 0 0 0 0 0 0 0 0 0 0 0 0 0 0 0 0 0 0 0 0 0 0 0 0 0 0 0 0 0 0 0 0 0 0 0 0 0 0 0 0 0 0 0 0 0 0 0 0 0 0 0 0 0 0 0 0 0 0 0 0 0 0 0 0 0 0 0 0 0 0 0 0 0 0 0 0 0 0 0 0 0 0 0 0 0 0 0 0 0 0 0 0 0 0
0 0 0 0.122419590899168 0 0 0 0.00287267355261711 0.00276606141740026 0 0 0 0 0 0 0 0 0 0 0 0 0 0 0 0 0 0 0 0 0.00538854556732424 0.0206003159650575 0 0 0 0 0 0.0960900166922052 0 0 0 0 0 0 0 0 0 0 0 0 0 0 0 0 0 0 0 0 0 0.00269230962724299 0 0 0 0 0 0 0 0 0 0 0 0.00350635660875163 0 0 0.021981196434923 0 0.00391606500298511 0 0 0 0 0 0.00212396570157908 0 0 0 0.166396980662727 0.0922650033993872 0.0491798790567036 0 0.00574827154130529 0 0 0 0.161295237615057 0 0.0046173885073247 0.00446750728693039 0 0 0 0 0 0 0 0 0 0 0 0 0 0 0 0 0 0 0 0 0 0 0 0 0 0 0 0 0 0 0.00584659770861292 0 0 0.170010851995765 0 0 0.0315177425926499 0 0 0.00681618437352027 0 0 0 0 0 0 0 0 0 0 0.00952277567289676 0 0 0 0 0 0.00196253800880568 0.00599594410905971 0 0 0 0 0 0 0 0 0 0 0 0 0 0 0 0 0 0 0 0 0 0 0 0 0 0 0 0 0 0 0 0 0 0 0 0 0 0 0 0 0 0 0 0 0 0 0 0 0 0 0 0 0 0 0 0 0 0 0 0 0 0 0 0 0 0 0 0 0 0 0 0 0 0 0 0 0 0 0 0 0 0 0 0 0 0 0 0 0 0 0 0 0 0 0 0 0 0 0 0 0 0 0 0 0 0 0 0 0 0 0 0 0 0 0 0 0 0 0 0 0 0 0 0 0 0 0 0 0 0 0 0 0 0 0 0 0 0 0 0 0 0 0 0 0 0 0 0 0 0 0 0 0 0 0 0 0 0 0 0 0
0 0 0 0 0 0 0 0 0 0 0 0 0 0 0 0 0 0 0 0 0.017147662619415 0 0 0.141343423768865 0 0 0 0 0 0 0 0 0 0 0 0 0 0 0 0 0 0 0.250758699098395 0 0 0 0 0 0 0.339254895355013 0 0 0 0 0 0 0 0 0 0 0 0 0 0 0 0 0 0 0 0 0 0 0 0 0 0 0 0 0.0443054061518698 0 0 0 0 0 0 0 0 0 0 0.0321030972323726 0 0 0 0 0 0 0 0 0 0 0 0 0 0 0 0 0 0 0 0 0 0 0 0 0 0 0 0 0 0 0 0 0 0 0 0 0 0 0 0 0 0 0 0 0.122193165843007 0 0 0 0 0 0 0 0 0 0 0 0 0 0 0 0 0 0 0 0 0 0 0 0 0 0 0 0 0 0 0 0 0 0 0 0 0 0 0 0 0 0 0 0 0 0 0 0 0 0 0 0 0 0 0 0 0 0 0 0 0 0 0 0 0.0306169812706366 0 0 0 0 0 0 0 0 0 0 0 0 0 0 0 0 0 0 0 0 0 0 0 0 0 0 0 0 0 0 0 0 0 0 0 0 0 0 0 0 0 0 0 0 0 0 0 0 0 0 0 0 0 0 0 0 0 0 0 0 0 0 0 0 0 0 0 0 0 0 0 0 0 0 0 0 0 0 0 0 0 0.0222766686604261 0 0 0 0 0 0 0 0 0 0 0 0 0 0 0 0 0 0 0 0 0 0 0 0 0 0 0 0 0 0 0 0 0 0
0 0 0 0 0 0 0 0 0 0 0 0 0 0 0 0.0299407097660298 0 0 0 0 0 0.699322343076565 0 0 0 0 0 0 0 0 0 0 0 0 0 0 0 0 0 0 0 0 0 0 0 0 0 0 0 0 0 0 0 0 0 0 0 0 0 0 0.0112779577001484 0.0306173108817434 0 0 0 0 0 0 0 0 0.0736434578256586 0 0 0 0 0 0 0 0 0.0272534468347819 0 0 0 0 0 0 0 0 0 0 0 0 0 0 0 0 0 0 0 0 0 0 0 0 0 0 0 0 0 0 0 0 0 0 0 0 0 0 0 0 0 0 0 0 0 0 0 0 0 0 0 0 0 0 0.0321857766321766 0 0 0 0 0 0 0 0 0 0 0 0 0 0 0 0 0 0 0 0 0 0 0 0 0 0 0 0 0 0 0 0 0 0 0 0 0 0 0 0 0 0 0 0 0 0 0 0 0 0 0 0 0 0 0 0 0 0 0 0 0 0 0 0 0 0 0.0312485103625015 0 0 0 0 0 0 0 0 0 0 0 0 0 0 0 0 0 0 0 0 0 0 0 0 0 0 0 0 0 0 0 0 0 0 0 0 0 0 0 0 0 0 0 0 0 0 0 0 0 0 0 0 0 0 0 0 0 0 0 0 0 0 0 0 0 0 0 0 0 0 0 0 0 0 0 0 0 0 0 0.0645104869203946 0 0 0 0 0 0 0 0 0 0 0 0 0 0 0 0 0 0 0 0 0 0 0 0 0 0 0 0 0 0 0 0 0 0
0 0 0 0 0 0 0 0 0 0 0 0 0.0149239021206713 0 0 0 0 0 0 0 0 0 0 0 0 0 0 0 0 0 0 0.0255892431393457 0.0325486895888335 0 0.199151583601047 0 0 0 0 0 0 0.0181428278514444 0 0 0 0 0 0.231302231210801 0 0 0 0 0 0 0 0.0776991466429983 0 0 0 0 0 0 0 0 0 0 0 0 0 0 0.0779068634674659 0 0 0 0 0 0 0 0 0 0 0 0 0.0700386959826588 0 0 0 0 0 0 0 0 0 0 0 0 0 0 0 0 0.029691575700657 0 0 0 0 0 0 0 0 0 0 0 0 0 0 0 0 0 0 0 0 0 0 0 0 0 0.0633387961321164 0 0 0 0 0 0 0 0 0 0 0 0 0 0 0 0 0 0 0 0 0 0 0 0 0 0 0 0 0 0 0 0 0 0 0 0 0 0 0 0 0 0 0 0 0 0 0 0 0 0 0 0 0 0 0 0 0 0 0 0 0 0 0 0 0 0 0 0 0 0 0 0 0 0.114830385793096 0 0 0 0 0 0 0 0 0 0 0 0 0 0 0 0 0 0 0 0 0 0 0 0 0 0 0 0 0 0 0 0 0 0 0 0 0 0 0 0 0 0 0 0 0 0 0 0 0 0 0 0 0 0 0 0 0 0 0 0 0 0 0 0 0 0 0 0 0 0 0 0 0 0 0 0 0 0 0 0 0.0448360587688646 0 0 0 0 0 0 0 0 0 0 0 0 0 0 0 0 0 0 0 0 0 0 0 0 0 0 0 0 0 0 0 0 0 0
0 0 0 0 0 0 0 0 0 0 0 0 0.0545491820944054 0 0 0 0 0 0 0 0 0 0 0 0 0 0 0 0 0 0 0.0396820088803584 0 0 0.0698075538850488 0 0 0 0 0 0.0445270995833013 0 0 0 0 0 0 0.118266038786642 0 0 0 0 0.341227032658355 0 0 0.0929312855991261 0 0 0 0 0 0 0 0 0 0 0 0 0 0 0 0 0 0 0 0 0 0 0 0 0 0 0.14295515345305 0 0 0 0 0 0 0 0 0 0 0 0 0 0 0 0 0 0 0 0 0 0 0 0 0 0 0 0 0 0 0 0 0 0 0 0 0 0 0 0 0 0 0 0.096054645059713 0 0 0 0 0 0 0 0 0 0 0 0 0 0 0 0 0 0 0 0 0 0 0 0 0 0 0 0 0 0 0 0 0 0 0 0 0 0 0 0 0 0 0 0 0 0 0 0 0 0 0 0 0 0 0 0 0 0 0 0 0 0 0 0 0 0 0 0 0 0 0 0 0 0 0 0 0 0 0 0 0 0 0 0 0 0 0 0 0 0 0 0 0 0 0 0 0 0 0 0 0 0 0 0 0 0 0 0 0 0 0 0 0 0 0 0 0 0 0 0 0 0 0 0 0 0 0 0 0 0 0 0 0 0 0 0 0 0 0 0 0 0 0 0 0 0 0 0 0 0 0 0 0 0 0 0 0 0 0 0 0 0 0 0 0 0 0 0 0 0 0 0 0 0 0 0 0 0 0 0 0 0 0 0 0 0 0 0 0
0 0 0 0 0 0 0 0 0 0 0 0 0 0 0 0 0 0 0 0 0 0 0 0.205134106637552 0 0 0 0 0 0 0 0 0 0 0 0 0 0 0.12810287408058 0 0 0 0 0.0865895298067071 0.0639563699723268 0.0337508803049316 0 0 0 0.407859413327766 0 0 0 0 0.0667845359562472 0 0 0.00782228991389007 0 0 0 0 0 0 0 0 0 0 0 0 0 0 0 0 0 0 0 0 0 0 0 0 0 0 0 0 0 0 0 0 0 0 0 0 0 0 0 0 0 0 0 0 0 0 0 0 0 0 0 0 0 0 0 0 0 0 0 0 0 0 0 0 0 0 0 0 0 0 0 0 0 0 0 0 0 0 0 0 0 0 0 0 0 0 0 0 0 0 0 0 0 0 0 0 0 0 0 0 0 0 0 0 0 0 0 0 0 0 0 0 0 0 0 0 0 0 0 0 0 0 0 0 0 0 0 0 0 0 0 0 0 0 0 0 0 0 0 0 0 0 0 0 0 0 0 0 0 0 0 0 0 0 0 0 0 0 0 0 0 0 0 0 0 0 0 0 0 0 0 0 0 0 0 0 0 0 0 0 0 0 0 0 0 0 0 0 0 0 0 0 0 0 0 0 0 0 0 0 0 0 0 0 0 0 0 0 0 0 0 0 0 0 0 0 0 0 0 0 0 0 0 0 0 0 0 0 0 0 0 0 0 0 0 0 0 0 0 0 0 0 0 0 0 0 0 0 0 0 0 0 0 0 0 0 0 0
0 0 0 0 0 0 0 0 0 0 0 0 0 0 0 0 0 0 0 0 0 0 0 0 0 0 0 0 0 0 0 0 0 0 0 0 0 0 0 0 0 0 0.757372516247605 0 0 0 0 0 0 0 0 0 0 0 0 0 0 0 0 0 0 0 0 0 0 0.129925285526637 0 0 0 0 0 0 0 0 0 0 0 0 0 0 0 0 0 0 0 0 0 0 0 0 0 0 0 0 0 0 0 0 0 0 0 0 0 0 0 0 0 0 0 0 0 0 0 0 0 0 0 0 0 0 0 0 0 0 0 0 0 0 0 0 0 0 0 0 0 0 0 0 0 0 0 0 0 0 0 0 0 0 0 0 0 0 0 0 0 0 0 0 0 0 0 0 0 0 0 0 0 0 0 0 0 0 0 0 0 0 0 0 0 0 0 0 0 0 0 0 0 0 0 0.112702198225757 0 0 0 0 0 0 0 0 0 0 0 0 0 0 0 0 0 0 0 0 0 0 0 0 0 0 0 0 0 0 0 0 0 0 0 0 0 0 0 0 0 0 0 0 0 0 0 0 0 0 0 0 0 0 0 0 0 0 0 0 0 0 0 0 0 0 0 0 0 0 0 0 0 0 0 0 0 0 0 0 0 0 0 0 0 0 0 0 0 0 0 0 0 0 0 0 0 0 0 0 0 0 0 0 0 0 0 0 0 0 0 0 0 0 0 0 0 0 0 0 0 0 0 0 0 0
0 0 0 0 0 0 0 0 0 0 0 0 0 0.0168025702680768 0 0 0 0 0 0.0135653757444759 0.159272874383309 0 0 0 0 0 0 0 0 0 0 0 0 0 0 0 0 0 0 0 0 0 0.0752243643577157 0 0 0 0 0 0 0.121723781687201 0 0 0 0 0 0 0 0 0 0 0 0 0 0 0 0 0 0 0 0 0 0 0 0 0.0877002087079524 0 0 0 0.0143236144913434 0 0 0 0 0 0 0 0 0 0 0 0 0 0 0 0 0 0 0 0 0 0 0 0 0 0 0 0 0 0 0 0 0 0 0 0 0 0 0 0 0 0 0 0 0 0 0 0 0 0 0 0 0 0 0 0.0266017175549242 0 0 0 0 0 0 0 0 0 0 0 0 0 0 0 0 0 0 0 0 0 0 0 0 0 0 0 0 0 0 0 0 0 0 0 0.0770315410139912 0.131533066961048 0 0 0 0 0 0 0 0 0 0 0 0 0 0 0 0 0 0.12043907897785 0 0.0102387997424034 0 0 0 0 0 0 0 0 0 0 0 0 0 0 0 0 0 0 0 0 0 0 0 0 0 0 0 0 0 0 0.145543006109709 0 0 0 0 0 0 0 0 0 0 0 0 0 0 0 0 0 0 0 0 0 0 0 0 0 0 0 0 0 0 0 0 0 0 0 0 0 0 0 0 0 0 0 0 0 0 0 0 0 0 0 0 0 0 0 0 0 0 0 0 0 0 0 0 0 0 0 0 0 0 0 0 0 0 0 0 0 0 0 0 0 0 0 0 0 0 0 0 0 0 0 0 0
0 0 0 0 0 0 0 0 0 0 0 0 0 0 0 0 0 0 0 0 0.0964843974562232 0 0 0 0 0 0 0 0 0 0 0 0 0 0 0 0 0 0 0 0 0 0.0357764532686058 0 0 0 0 0 0 0.024327988222652 0 0.0106016904543686 0 0 0 0 0 0.015122577456146 0 0 0.110960804310526 0.0204528124426155 0.0267873192468378 0 0 0.0343974079609908 0.0300127845428682 0.0975055457195638 0 0 0 0 0 0 0 0 0.0541156435995719 0.045812805943136 0.123443422541441 0 0 0 0 0 0 0 0 0 0 0 0 0 0 0 0 0 0 0 0 0 0 0 0 0 0 0 0 0 0 0 0 0 0 0 0 0 0 0 0 0 0 0 0 0 0 0 0 0 0 0.0534088036263441 0 0 0 0 0.0776867110252035 0 0 0 0 0 0 0 0 0 0 0 0 0 0 0 0 0 0 0 0 0 0 0 0 0 0 0 0 0 0 0 0 0 0 0 0 0 0 0 0 0 0 0 0 0.015097396157006 0 0 0 0.0206834327350982 0 0 0 0 0 0.0783823845024414 0 0 0 0 0 0 0 0 0 0 0 0 0 0 0 0 0 0 0 0 0 0 0 0 0 0 0 0 0 0 0 0 0.0289396187883609 0 0 0 0 0 0 0 0 0 0 0 0 0 0 0 0 0 0 0 0 0 0 0 0 0 0 0 0 0 0 0 0 0 0 0 0 0 0 0 0 0 0 0 0 0 0 0 0 0 0 0 0 0 0 0 0 0 0 0 0 0 0 0 0 0 0 0 0 0 0 0 0 0 0 0 0 0 0 0 0 0 0 0 0 0 0 0 0 0 0 0 0 0
0 0 0 0 0 0 0 0.0735756174066892 0 0 0 0 0 0 0 0 0 0 0 0 0 0 0 0 0 0 0 0 0.052132506717213 0 0 0 0 0 0 0 0.00790647267406863 0 0 0 0 0 0 0 0 0 0 0 0 0 0.126813984362242 0 0 0 0 0 0 0 0.0966083538124207 0.00893180774707465 0.013678866788606 0.0366649860670605 0 0 0 0 0 0 0.0516357887945015 0 0.00648746781018916 0 0 0.048405232393318 0 0.0136945303887388 0.0124368707644801 0 0.00823171870249138 0 0 0 0 0 0 0.00585156821872499 0 0.00455094816913473 0 0.00318606917122949 0 0 0 0 0 0 0 0 0 0 0 0 0 0 0 0 0 0 0 0 0 0 0 0 0 0 0 0 0 0 0 0 0 0 0 0 0 0 0 0 0.00620171755254892 0.11421835851292 0.146492234783399 0.0105909557416447 0 0 0 0 0 0 0.143017382378725 0 0 0 0 0 0 0 0 0 0 0 0 0 0 0 0 0 0 0 0 0 0 0 0 0 0 0 0 0 0 0 0 0 0 0 0 0 0 0 0 0 0 0 0 0 0 0 0 0 0 0 0 0 0 0 0 0 0 0 0 0 0 0 0 0 0 0 0 0 0 0 0 0 0 0 0 0 0 0 0 0 0 0 0.00531003947099825 0 0 0 0 0 0 0 0 0 0 0 0 0 0 0 0 0 0 0 0 0 0 0 0 0 0 0 0 0 0 0 0 0 0 0 0 0 0 0 0 0 0 0 0 0 0 0 0 0 0 0 0 0 0 0 0 0 0 0 0 0 0 0 0 0 0 0.00337652157158202 0 0 0 0 0 0 0 0 0 0 0 0 0 0 0 0 0 0 0 0 0 0 0 0
0 0 0 0 0 0 0 0 0 0 0 0 0 0 0 0 0 0 0 0 0 0 0 0 0 0.119179769292911 0 0 0 0 0 0 0 0 0.0337087034052258 0 0 0 0 0 0.282695818274326 0.05889523863876 0 0 0 0 0 0 0 0 0 0 0 0 0 0 0 0 0 0 0 0 0 0 0 0 0 0 0 0 0 0 0 0 0 0 0 0 0 0 0 0 0 0.111977373828265 0 0 0 0 0 0 0 0 0 0 0 0 0 0 0 0 0 0 0 0 0 0 0 0 0 0 0 0 0 0 0 0 0 0 0 0 0 0 0 0 0 0 0.17376760341359 0 0 0 0 0 0 0 0 0 0 0 0 0 0 0 0 0 0 0 0 0 0 0 0 0 0 0 0 0 0 0 0 0 0 0 0 0 0 0 0 0 0 0 0 0 0 0 0 0 0 0 0 0 0 0 0 0 0 0 0 0 0 0 0 0 0 0 0 0 0 0 0 0.0581784729520062 0 0.0331441187620603 0 0 0 0 0 0 0 0 0 0 0 0 0 0 0 0 0 0 0 0 0 0 0 0 0 0 0 0 0 0 0 0 0 0 0 0 0 0 0 0 0 0 0 0 0 0 0 0 0 0 0 0 0 0 0 0 0 0 0 0 0 0 0 0 0 0 0 0 0 0 0 0 0 0 0 0 0 0 0 0.128452901432855 0 0 0 0 0 0 0 0 0 0 0 0 0 0 0 0 0 0 0 0 0 0 0 0 0 0 0 0 0 0 0 0 0 0
0 0 0 0 0 0 0 0 0 0 0 0 0.131421038577045 0 0 0 0 0 0 0 0 0 0.103270837506222 0 0.187901264156275 0.0603448819592392 0 0 0 0 0 0.108103844537702 0 0 0.0736641096223351 0 0 0 0 0 0 0 0 0 0 0 0 0 0 0 0 0 0 0 0 0.0674586489926266 0 0 0 0 0 0 0 0 0 0 0 0 0 0 0 0 0 0 0 0 0 0 0 0 0 0 0 0 0 0 0 0 0 0 0 0 0 0 0 0 0 0 0 0 0 0 0 0 0 0 0 0 0 0 0 0 0 0 0 0 0 0 0 0 0.164335911866248 0 0 0 0 0 0 0 0 0 0 0 0 0 0 0 0 0 0 0 0 0 0 0 0 0 0 0 0 0 0 0 0 0 0 0 0 0 0 0 0 0 0 0 0 0 0 0 0 0 0 0 0 0.0206206890875646 0 0 0 0 0 0 0 0 0 0 0 0 0.0375852002171811 0 0.0188074052032139 0 0 0 0 0 0 0 0 0 0 0 0 0 0 0 0 0 0 0 0 0 0 0 0 0 0 0 0 0 0 0 0 0 0 0 0 0 0 0 0 0 0 0 0 0 0 0 0 0 0 0 0 0 0 0 0 0 0 0 0 0 0 0 0 0 0 0 0 0 0 0 0 0 0 0.0264861682743486 0 0 0 0 0 0 0 0 0 0 0 0 0 0 0 0 0 0 0 0 0 0 0 0 0 0 0 0 0 0 0 0 0 0 0 0 0 0 0 0 0 0 0 0 0 0 0 0 0 0 0 0
0 0 0 0 0 0 0 0 0 0 0 0 0 0 0 0 0 0 0 0 0.0309873888895607 0 0 0.0479696488858194 0 0 0 0 0 0 0 0 0 0 0 0 0 0 0.190342892212559 0 0 0 0.447938267200016 0 0.113660193581814 0.0252058700509124 0 0 0 0 0 0 0 0 0.0108960234280698 0 0 0 0 0 0 0 0 0 0 0.0211476163627351 0 0 0 0 0 0 0 0 0 0 0 0 0.0567630605447324 0 0 0 0 0 0 0 0 0 0 0 0 0 0 0 0 0 0 0 0 0 0 0 0 0 0 0 0 0 0 0 0 0 0 0 0 0 0 0 0 0 0 0 0 0 0 0 0 0 0 0 0 0 0 0 0.0305153013007111 0 0 0 0 0 0 0 0 0 0 0 0 0 0 0 0 0 0 0 0 0 0 0 0 0 0 0 0 0 0 0 0 0 0 0 0 0 0 0 0 0 0 0 0 0 0 0 0 0 0 0 0 0 0 0.0245737375430704 0 0 0 0 0 0 0 0 0 0 0 0 0 0 0 0 0 0 0 0 0 0 0 0 0 0 0 0 0 0 0 0 0 0 0 0 0 0 0 0 0 0 0 0 0 0 0 0 0 0 0 0 0 0 0 0 0 0 0 0 0 0 0 0 0 0 0 0 0 0 0 0 0 0 0 0 0 0 0 0 0 0 0 0 0 0 0 0 0 0 0 0 0 0 0 0 0 0 0 0 0 0 0 0 0 0 0 0 0 0 0 0 0 0 0 0 0 0 0 0 0 0 0 0 0 0
0 0 0 0 0 0 0 0 0 0 0 0 0 0 0 0.005145004662291 0 0 0 0 0 0 0 0 0 0 0 0 0 0.0048998600459577 0.0108444414129286 0 0 0 0 0 0 0 0 0 0 0 0 0 0 0 0.156025481306123 0 0 0 0 0 0 0 0.0127108902738871 0 0 0.055849060354837 0.127888001500269 0 0.00915786483718048 0.0137376661835155 0 0 0 0 0 0 0 0 0 0 0 0 0 0 0.176005336866369 0.00352590576252068 0.00680577575679778 0 0 0 0 0 0 0.0134060825451277 0.00428545252636249 0 0 0.0152436375982037 0 0 0 0 0 0 0.00630809548196778 0 0 0 0 0 0 0 0 0 0 0 0 0 0 0 0 0 0 0 0 0 0 0 0 0 0 0 0 0 0 0 0 0 0.0169056962839242 0.0287770806940827 0.0365180695166203 0.00689070857327765 0 0 0 0 0.00137210524499921 0 0.225567178974529 0 0 0.00529019566348948 0 0 0.0289996786121113 0 0 0 0 0 0 0 0.0213733192881556 0 0 0 0 0 0 0 0 0 0 0 0 0 0 0 0 0 0 0 0 0 0 0 0 0 0 0 0 0 0 0 0 0 0 0 0 0 0 0 0 0 0 0 0 0 0 0 0 0 0 0 0 0 0 0 0 0 0 0 0 0 0 0 0 0 0 0 0 0 0 0 0 0 0 0 0 0 0 0 0 0 0 0 0 0 0 0 0 0 0 0 0 0 0 0 0 0 0 0 0 0 0.00646741003447153 0 0 0 0 0 0 0 0 0 0 0 0 0 0 0 0 0 0 0 0 0 0 0 0 0 0 0 0 0 0 0 0 0 0 0 0 0 0 0 0 0 0 0 0 0 0 0 0 0 0 0 0 0 0 0 0 0 0 0
0 0 0 0 0 0 0 0 0 0 0 0 0 0 0 0 0 0 0 0 0 0 0 0.169596159261092 0 0 0 0 0 0 0 0 0 0 0 0 0 0 0 0 0 0 0 0 0 0.0735220380266831 0 0 0 0 0 0 0 0 0 0 0 0 0 0 0 0.155900813497105 0 0 0 0 0 0 0 0 0 0 0 0 0 0 0 0 0 0 0 0 0 0 0 0 0 0 0 0 0 0 0 0 0 0 0 0 0 0 0 0 0 0 0 0 0 0 0 0 0 0 0 0 0 0 0 0 0 0 0 0 0 0 0 0 0 0 0 0 0 0 0 0 0 0 0 0 0 0 0 0 0 0 0 0 0 0 0 0 0 0 0 0 0 0 0 0 0 0 0 0 0 0 0 0 0 0 0 0 0 0 0 0 0 0 0 0 0 0 0 0 0 0 0 0 0 0 0 0 0 0 0 0 0 0 0 0 0 0 0 0 0 0 0 0 0 0 0 0 0 0 0 0 0 0 0 0 0 0 0 0 0 0.294821190104604 0 0 0 0.0489905394131603 0 0.202318218743886 0 0 0 0 0 0 0 0 0 0.0548510409534701 0 0 0 0 0 0 0 0 0 0 0 0 0 0 0 0 0 0 0 0 0 0 0 0 0 0 0 0 0 0 0 0 0 0 0 0 0 0 0 0 0 0 0 0 0 0 0 0 0 0 0 0 0 0 0 0 0 0 0 0 0 0 0 0 0 0 0 0 0 0 0 0 0 0 0 0
0 0 0 0 0 0 0 0 0 0 0 0 0.00524084000166235 0 0 0 0 0 0 0 0 0 0 0 0 0 0 0 0 0 0 0 0 0 0.00983474304516944 0.0509499132775773 0 0 0 0 0 0.059334511013415 0 0 0 0 0 0 0 0 0 0 0 0 0 0.0127262693360947 0 0 0 0 0 0 0 0 0 0 0 0 0 0 0 0 0 0 0 0 0 0 0 0 0 0 0.187382513488396 0.390405598269866 0.131825724648363 0 0 0 0 0 0 0 0 0 0 0.0166699358296936 0.0393298230120636 0 0 0 0 0 0 0 0 0 0 0 0 0 0 0 0 0 0 0 0 0 0 0 0 0 0 0 0 0 0 0 0 0 0 0 0 0 0 0 0 0 0 0 0 0 0 0 0 0 0 0 0 0 0 0 0 0 0 0 0 0 0 0 0 0 0 0 0 0 0 0 0 0 0 0 0 0 0 0 0 0 0 0 0 0 0 0 0 0 0 0 0 0 0 0 0 0 0 0 0.0215967412201089 0 0 0 0 0 0 0 0 0 0 0 0 0 0 0 0 0 0 0 0 0 0 0 0 0 0 0.0115410542107613 0 0 0 0 0 0 0 0 0 0 0 0 0.0191637713571851 0 0 0 0 0.0439985612896444 0 0 0 0 0 0 0 0 0 0 0 0 0 0 0 0 0 0 0 0 0 0 0 0 0 0 0 0 0 0 0 0 0 0 0 0 0 0 0 0 0 0 0 0 0 0 0 0 0 0 0 0 0 0 0 0 0 0 0 0 0 0 0 0 0 0 0 0 0 0 0 0 0 0
0 0 0 0 0 0 0 0 0 0 0 0 0 0 0 0 0 0 0 0 0 0 0 0 0 0 0.00633828414420394 0.00762937921212816 0 0 0.00369656613094091 0 0 0 0 0 0 0 0 0 0 0 0 0 0 0 0 0 0 0 0 0 0 0 0 0 0 0 0 0 0 0 0 0 0.0750731096516885 0.0531295939991061 0.0559387256960271 0.0190446308176857 0 0 0 0 0 0 0 0 0 0 0 0 0 0 0 0 0 0 0 0 0 0 0 0 0 0 0 0 0 0 0 0 0 0 0 0 0 0.263049925032166 0 0.205670299818494 0.0249777261674242 0 0 0 0 0 0 0 0 0 0 0 0 0.00683369026122218 0 0.0293262493329221 0 0 0 0 0 0.00802347332476833 0 0 0 0 0 0 0 0 0 0 0 0 0 0 0 0 0 0 0 0 0 0 0 0 0 0 0 0 0 0 0 0 0 0 0 0 0 0 0 0 0 0 0.0263240865657769 0.0360883497700876 0.00316963486359196 0 0 0 0 0 0 0 0 0 0 0 0 0 0 0 0 0 0 0 0 0 0 0 0 0 0 0 0 0 0 0 0 0 0 0 0 0 0 0 0 0 0 0.0076023950798172 0 0 0 0 0 0 0 0 0 0 0 0 0 0 0 0 0 0 0 0 0 0 0 0 0 0 0 0 0 0 0 0 0 0 0 0 0 0 0 0 0 0 0 0.0227869854774064 0 0.0110896303937401 0.00500579665505914 0 0 0.0655767075304879 0.0405109463429251 0.0136441001676245 0 0 0 0 0 0 0 0 0.00946971356470634 0 0 0 0 0 0 0 0 0 0 0 0 0 0 0 0 0 0 0 0 0 0 0 0 0 0 0 0 0 0 0 0 0 0 0 0 0
0 0 0 0 0 0 0 0.0018633586502351 0 0 0 0 0 0 0 0.00483114693767683 0 0 0 0 0 0 0 0 0 0 0 0 0 0 0.00203899728760396 0 0.0024833795365867 0.12988651859414 0.00753780996326808 0 0 0 0 0 0 0 0.00915131331504804 0 0 0 0 0 0 0.00135946448003068 0.00384371966051697 0 0 0 0 0 0 0.148492527580012 0 0 0 0 0 0 0 0.000876109532940147 0 0.0115604168266059 0 0 0 0.144956739144082 0 0 0 0 0.0301365024928721 0 0 0 0 0 0 0 0 0 0.0015910216167392 0 0 0 0 0 0 0 0 0 0 0 0 0 0.0357099379334808 0.0405146415879726 0 0 0.0102625190467663 0 0 0 0 0.00832331663389281 0 0 0 0 0 0 0 0 0 0 0 0 0 0 0 0 0 0.00202267739662872 0 0 0.00168092696524066 0 0 0.00249864441374997 0 0.00166849567257167 0.00090369584494913 0 0.000888102769616157 0.0419137160827214 0 0 0 0 0 0 0 0 0 0 0 0.00227394182243165 0.00255775488582305 0.0256874736007816 0.0154524409536959 0 0 0 0 0 0 0 0 0 0 0 0 0 0 0 0 0 0 0 0 0 0 0 0 0 0 0 0 0 0 0 0.00149913950549824 0.0014723134552542 0.00218146370675679 0 0 0 0 0 0 0 0 0 0 0 0 0 0 0 0 0 0 0 0 0 0 0 0 0 0 0 0 0 0 0 0 0 0 0 0 0 0 0 0 0 0 0 0 0 0 0 0 0 0 0 0 0 0 0 0 0 0 0 0 0 0 0 0 0 0 0 0.135729702064946 0 0 0 0 0 0 0 0 0 0 0 0 0 0 0 0 0 0 0 0 0 0 0 0 0 0 0 0 0 0 0 0 0 0 0 0 0 0 0.00314562411596624 0 0.0510396914583052 0 0 0 0.0152695045278621 0.0433888661451571 0.00331413210332836 0 0.00212617869208536 0.00127306711032824 0 0 0 0 0.00224987249042503 0 0 0.00284735598205548 0.0414957774133512
0 0 0 0 0 0 0 0 0 0 0 0 0.271957387955919 0 0 0 0 0 0 0 0 0 0.0125116319406794 0 0.0454860776054471 0.0214178510504962 0.0211898508464026 0 0 0 0 0.0228307258800754 0 0 0.0642961298773318 0 0 0 0 0 0.0225114704288872 0.0109705937397898 0 0 0 0 0 0 0.0522650813220577 0 0 0 0.00863983323194107 0 0 0 0.0518793249104735 0 0 0 0 0 0 0 0 0 0 0 0 0 0 0.0376704663565078 0 0 0 0 0 0 0 0 0 0 0 0 0 0 0 0 0 0 0 0 0 0 0 0 0 0 0 0 0.0430858015992075 0 0 0 0 0 0 0 0 0 0 0 0 0 0.0166822714528827 0 0 0 0 0 0 0 0 0 0 0 0.00576799320896583 0 0.0324763095896119 0 0 0 0 0 0 0 0 0 0 0 0 0 0 0 0 0 0 0 0 0 0 0 0 0 0 0 0 0 0 0 0 0 0 0 0 0 0 0.0231800869091694 0 0 0 0 0 0 0 0 0 0 0 0 0 0 0 0 0 0 0.0350487379347256 0 0.0416696462621684 0 0 0 0 0 0 0 0 0 0 0 0 0 0 0 0 0 0.0377822774819716 0 0 0 0 0 0 0 0 0 0 0 0 0 0 0.0066255571556318 0 0 0 0 0 0 0 0 0 0 0 0 0 0 0 0 0 0 0 0 0 0 0 0 0 0 0 0 0 0 0 0 0 0 0.097288061769178 0 0 0 0 0.00619023580575476 0.0105765956847242 0 0 0 0 0 0 0 0 0 0 0 0 0 0 0 0 0 0 0 0 0 0 0 0 0 0 0 0 0 0 0 0 0 0 0 0 0 0 0 0 0 0 0 0 0 0 0 0 0 0 0 0 0
0 0 0 0 0 0 0 0 0 0 0 0 0 0 0 0 0 0 0 0 0 0 0 0 0 0 0 0 0 0 0 0.0116299934312357 0 0.034561475139001 0.144032536768155 0 0 0 0 0 0 0 0 0 0 0 0 0 0 0 0 0 0 0 0 0.0780536654082127 0 0 0 0 0 0 0 0 0 0 0 0 0 0 0 0.11852301170509 0 0 0 0 0 0 0 0 0 0 0 0 0 0 0 0 0 0 0 0 0 0 0 0 0 0 0 0 0.0918221224175303 0.0143767617526583 0 0 0 0 0 0 0 0 0 0 0 0 0 0 0 0 0 0 0 0 0 0 0 0 0 0 0 0 0 0 0 0 0 0 0 0 0 0 0 0 0 0 0 0 0 0 0 0 0 0 0 0 0 0 0 0 0 0 0 0 0 0 0 0 0 0.0318881376818889 0 0 0 0 0 0 0 0 0 0 0 0 0 0 0 0 0 0 0 0.0535014094669156 0.101084566858722 0 0 0 0 0 0 0 0 0 0 0 0 0 0 0 0 0 0 0 0 0 0 0 0 0.0149638953201382 0 0 0 0 0 0 0 0.01389484083624 0 0 0 0 0 0 0 0 0 0 0 0 0 0 0 0 0 0 0 0 0 0 0 0 0 0 0 0 0 0 0 0 0 0 0.213112771640566 0 0 0 0 0 0 0 0 0 0 0 0 0 0 0 0 0 0 0 0 0 0 0 0 0 0 0 0 0 0 0 0 0 0 0 0 0 0 0 0 0 0 0 0 0 0 0 0 0 0 0 0 0 0 0 0 0 0 0.0785548115736469
0 0 0 0 0 0 0 0.00459701240477894 0 0 0 0 0 0 0 0.0123270865461875 0 0 0 0 0 0 0 0 0 0 0 0 0 0.00386118639894024 0.0101665542958016 0 0 0.00835840803227593 0 0 0 0 0 0 0 0 0.00274432880160987 0 0 0.00500513589725447 0 0 0 0 0.0432400641589628 0 0 0 0.380188803951905 0 0 0 0.0443067311513432 0 0.00377991997580015 0.00212144832917741 0 0 0 0 0 0.0405454515397169 0 0 0 0.0141071718500186 0 0 0 0 0.0578421324310142 0.00569447674953995 0 0 0 0 0 0 0 0.00309164613293754 0.00835888486881178 0 0 0.00334117228026757 0 0 0 0.00419194916747504 0 0 0.00223719292101938 0 0 0 0 0.0475205609729485 0 0 0 0 0 0 0 0.0136679695769715 0 0 0 0 0 0 0 0 0 0 0 0 0 0 0 0 0 0.00393581736185853 0 0.00151921900074026 0.00334733438182755 0 0 0.00756650387362946 0 0.00426927378269817 0.00186228906104199 0 0.00264551264947595 0.0408935681138153 0.0428245083479723 0 0 0 0 0 0.0114821348235082 0 0 0 0 0 0 0 0.018179488453029 0 0 0 0 0 0 0 0 0 0 0 0 0 0 0 0 0 0 0 0 0 0 0 0 0 0 0 0 0 0 0 0 0 0 0 0 0 0 0 0 0 0 0 0 0 0 0 0 0 0 0 0 0 0 0 0 0 0 0 0 0 0 0 0 0 0 0 0 0 0 0 0 0 0 0 0 0 0 0 0 0 0 0 0 0 0 0 0 0 0 0 0 0 0 0 0 0 0 0 0 0 0.102374433755731 0 0 0 0 0 0 0 0 0 0 0 0 0 0 0 0 0 0 0 0 0 0 0 0 0 0 0 0 0 0 0 0 0 0 0 0 0 0 0 0 0.00568342323813893 0 0 0 0 0.00551280897207538 0.00643482844318128 0 0.00246847330251641 0 0 0 0 0 0.00330614752677272 0 0 0 0.0143989464772289
0 0 0 0 0 0 0 0 0 0 0 0 0 0 0 0.00112446242033525 0 0 0 0 0 0 0 0 0 0 0 0 0 0 0 0 0 0 0 0 0 0.00188470862448449 0 0 0 0 0 0 0 0 0.0342250406851151 0 0 0 0.0368239785401885 0 0 0 0 0 0 0.0164778353501244 0 0.000939801905480336 0.00125387210735605 0.00837705084593357 0 0 0 0 0 0 0 0 0.00214337180679558 0 0 0.0903089197721781 0 0.0030162318941768 0 0 0.00260304545116579 0 0 0 0 0 0 0.15682478566205 0.0105394007866989 0.0437458263592681 0.00317917343260344 0.105053687113351 0 0 0 0.00172905659642656 0 0.00191674867110073 0.00104186743630831 0 0 0 0 0.0033548762064956 0.00253064928121653 0 0 0 0 0 0 0 0 0 0 0 0 0 0 0 0 0 0 0 0 0 0 0 0 0.0028687895663235 0 0 0 0 0.0310549072948557 0 0 0.00151058349202538 0.00212171857432036 0 0 0 0.0728107911994621 0 0.0506460972000675 0.170934711832963 0 0 0.101653327633802 0.00579901734070455 0 0 0 0 0 0 0.0181791021036064 0.00716080018833122 0 0 0 0 0 0 0 0 0 0 0 0 0 0 0 0 0 0 0 0 0 0 0 0 0 0 0 0 0 0 0 0 0 0 0 0 0 0 0 0 0 0 0 0 0 0 0 0 0 0 0 0 0 0 0 0 0 0 0 0 0 0 0 0 0 0 0 0 0 0 0 0 0 0 0 0 0 0 0 0 0 0 0 0 0 0 0 0 0 0 0 0 0 0 0 0 0 0 0 0 0.00616576262468481 0 0 0 0 0 0 0 0 0 0 0 0 0 0 0 0 0 0 0 0 0 0 0 0 0 0 0 0 0 0 0 0 0 0 0 0 0 0 0 0 0 0 0 0 0 0 0 0 0 0 0 0 0 0 0 0 0 0 0
0 0 0 0 0 0 0 0 0 0 0 0 0 0 0 0 0 0 0 0 0.0623735812546848 0 0 0 0 0 0 0 0 0 0 0 0 0 0 0 0 0 0 0 0 0 0 0 0 0 0.013820635036049 0 0 0 0 0 0 0 0 0 0 0 0.00410483459797744 0 0.0512529127932455 0.0221412107740626 0.0558812416983796 0 0 0 0 0.0483545406263651 0.0904210910828441 0 0 0 0 0 0 0 0.0668237921523956 0 0.0232131742848177 0 0 0 0 0 0 0 0 0 0 0 0 0 0 0 0 0 0 0 0 0 0 0 0 0 0 0 0 0 0 0 0 0.0231161955848052 0 0.0191266415481815 0 0 0 0 0 0 0 0 0.20284024541912 0 0.0669569672564632 0 0 0 0 0 0 0 0 0 0.0140747099147405 0 0 0 0 0 0.00452801492206782 0 0 0 0 0 0 0 0 0 0 0 0 0 0 0 0 0 0 0 0 0 0 0 0 0 0 0 0 0 0 0 0 0 0.0217282788453234 0 0 0 0 0 0 0 0 0 0 0 0 0 0 0 0 0 0 0 0 0 0 0 0 0 0 0 0 0 0 0 0 0 0 0 0 0 0 0 0 0 0 0.198488723437592 0 0 0 0 0 0 0 0 0 0 0 0 0 0 0.00391991964485928 0 0 0 0 0 0 0 0 0 0 0 0 0 0 0 0 0 0 0 0 0 0 0 0 0 0 0 0 0 0 0 0 0 0 0 0 0 0 0 0 0 0 0 0 0.00683328912602574 0 0 0 0 0 0 0 0 0 0 0 0 0 0 0 0 0 0 0 0 0 0 0 0 0 0 0 0 0 0 0 0 0 0 0 0 0 0
0 0 0 0 0 0 0 0 0 0 0 0 0 0 0 0 0 0 0 0 0 0.00767331831804265 0 0 0 0 0 0 0 0 0 0 0 0 0 0 0 0 0 0.00530588464741996 0 0 0 0 0 0.0864875624416906 0.0306861898263595 0 0 0 0.0166977784083251 0 0 0 0 0 0 0.0089017749492312 0.00793993226302103 0.0743058090367976 0 0.0770286838143024 0.0842939076318464 0 0 0 0.0133609627543874 0.116360366509051 0.019284145602023 0 0 0 0 0 0 0 0.0640569171611783 0.0734702143272684 0.0742296613893362 0 0 0 0 0 0 0 0 0 0 0 0 0 0 0 0 0 0 0 0 0 0 0 0 0 0 0 0 0 0 0 0 0.00730817074392834 0 0.0104209101348608 0 0 0 0 0 0 0 0 0.0144811201236028 0 0 0 0 0 0 0.114951116120025 0 0 0 0 0 0 0 0 0 0 0.0115998400923425 0 0 0 0 0 0 0 0 0 0 0 0 0 0 0 0 0 0 0 0 0 0 0 0 0 0 0 0 0 0 0 0 0 0.0119404615246868 0 0 0 0 0 0 0 0 0 0 0 0 0 0 0 0 0 0 0 0 0 0 0 0 0 0 0 0 0 0 0 0 0 0 0 0 0 0 0 0 0 0 0.0692152721802734 0 0 0 0 0 0 0 0 0 0 0 0 0 0 0 0 0 0 0 0 0 0 0 0 0 0 0 0 0 0 0 0 0 0 0 0 0 0 0 0 0 0 0 0 0 0 0 0 0 0 0 0 0 0 0 0 0 0 0 0 0 0 0 0 0 0 0 0 0 0 0 0 0 0 0 0 0 0 0 0 0 0 0 0 0 0 0 0 0 0 0 0 0 0 0 0 0 0
0 0 0 0 0 0 0 0 0 0 0 0 0 0 0 0 0 0 0 0 0 0 0 0 0 0 0 0 0 0 0 0 0 0 0 0 0 0 0 0.00971130295338333 0 0 0 0 0 0.01074781575332 0.055453311678279 0 0 0 0.0168873124598334 0.0118133518957459 0 0 0 0 0 0.00336829080160382 0.0357633195636701 0.0216415666851611 0.0519320651380481 0 0.0159934610280868 0.012290890434491 0 0 0 0.00715668040466148 0 0 0.143269313609885 0 0.107432998587154 0 0 0.0309184510691525 0.0040492813132367 0.0265340351721862 0.0276413610494507 0 0 0 0 0 0 0.0034040374069581 0 0 0 0.00334473744094186 0 0 0 0 0 0 0 0 0 0.00838807879313806 0 0 0 0 0 0 0 0 0 0 0 0 0 0 0 0 0 0 0 0 0 0 0 0 0 0 0 0 0 0 0 0.0079314290707266 0.0272471389224103 0 0 0 0 0 0 0 0.0448245332430584 0 0 0 0 0 0 0 0 0 0 0 0 0 0 0 0 0 0 0 0 0 0 0 0 0 0 0 0 0 0 0.0226698050892193 0 0 0 0 0 0 0 0 0 0 0.0274279487842978 0 0.00663453478827528 0 0 0 0 0 0 0 0 0 0 0 0 0 0 0.0837822147900559 0.0308736709933804 0 0 0 0 0 0 0 0 0 0 0 0.00788595101280513 0 0 0 0 0 0 0 0 0 0.0193487814506163 0.00621799349871594 0 0 0 0.0217848505405842 0 0 0 0 0 0 0 0 0 0 0 0 0 0 0 0 0 0 0 0 0 0 0 0 0 0 0 0 0 0 0 0 0 0 0 0 0 0 0 0 0 0 0 0 0 0 0 0 0 0 0 0 0 0.0153957463447976 0 0 0 0 0 0 0 0.058492344522193 0 0.0117413937104766 0 0 0 0 0 0 0 0 0 0 0 0 0 0 0 0 0 0 0 0 0 0 0 0
0 0 0 0 0 0 0 0 0 0 0 0 0 0 0 0 0 0 0 0 0.269840464682065 0 0 0 0 0 0 0 0 0 0 0 0 0 0 0 0 0 0 0 0 0 0 0 0 0.0610254136886741 0 0 0 0 0 0 0 0 0 0 0 0 0 0.23679235686577 0.246373279526019 0.0693356766091208 0 0 0 0 0 0 0 0 0 0 0 0 0 0 0 0.0425742937238307 0.0740585149045208 0 0 0 0 0 0 0 0 0 0 0 0 0 0 0 0 0 0 0 0 0 0 0 0 0 0 0 0 0 0 0 0 0 0 0 0 0 0 0 0 0 0 0 0 0 0 0 0 0 0 0 0 0 0 0 0 0 0 0 0 0 0 0 0 0 0 0 0 0 0 0 0 0 0 0 0 0 0 0 0 0 0 0 0 0 0 0 0 0 0 0 0 0 0 0 0 0 0 0 0 0 0 0 0 0 0 0 0 0 0 0 0 0 0 0 0 0 0 0 0 0 0 0 0 0 0 0 0 0 0 0 0 0 0 0 0 0 0 0 0 0 0 0 0 0 0 0 0 0 0 0 0 0 0 0 0 0 0 0 0 0 0 0 0 0 0 0 0 0 0 0 0 0 0 0 0 0 0 0 0 0 0 0 0 0 0 0 0 0 0 0 0 0 0 0 0 0 0 0 0 0 0 0 0 0 0 0 0 0 0 0 0 0 0 0 0 0 0 0 0 0 0 0 0 0 0 0 0 0 0 0 0 0 0 0 0 0
0 0 0 0 0 0 0 0 0 0 0 0 0 0 0 0 0 0 0 0 0 0 0 0 0 0 0 0 0 0 0 0 0 0 0 0 0 0 0 0 0 0 0 0 0 0 0 0 0 0 0 0 0 0 0 0 0 0 0 0 0 0.138249627744554 0 0 0 0 0 0 0 0 0 0 0 0 0 0 0 0 0.061361901742853 0 0 0 0 0 0 0 0 0 0 0 0 0 0 0 0 0 0 0 0 0 0 0 0 0 0 0 0 0 0 0 0 0 0 0 0 0 0 0 0 0 0 0 0 0 0 0 0 0 0 0 0 0 0 0 0 0 0 0 0 0 0 0 0 0 0 0 0 0 0 0 0 0 0 0 0 0 0 0 0 0 0 0 0 0 0 0 0 0 0 0 0 0 0 0 0 0 0 0 0 0 0 0 0 0 0 0 0 0 0 0 0 0 0 0 0 0 0 0 0 0.0665679454427557 0 0.104403811708104 0 0.118459923342232 0 0 0 0 0 0 0 0 0.0884591446005718 0 0 0 0 0 0 0 0 0 0 0 0 0 0 0.0562453843338635 0 0 0 0 0 0 0 0 0 0 0 0 0 0 0 0 0 0 0 0 0 0 0 0 0 0 0 0 0 0 0 0 0 0 0 0 0 0 0 0 0 0 0 0 0 0 0 0 0 0 0 0 0 0.21053306690402 0 0 0 0 0 0 0 0.155719194181046 0 0 0 0 0 0 0 0 0 0 0 0 0 0 0 0 0 0 0 0 0 0 0 0 0 0
0 0 0 0 0 0 0 0 0 0 0 0 0 0 0 0 0 0 0 0 0 0 0 0 0 0 0 0 0 0 0 0 0 0 0 0 0 0 0 0 0 0 0 0 0 0 0 0 0 0 0 0 0 0.517927382641718 0 0 0 0 0 0 0 0 0 0 0 0.169461561423993 0.202384237862317 0.037369295620836 0 0 0 0 0 0 0 0 0 0 0 0 0 0 0 0 0 0 0 0 0 0 0 0 0 0 0 0 0 0 0 0 0 0 0 0 0 0 0 0 0 0 0 0 0 0 0 0 0 0 0 0 0 0 0 0 0 0 0 0 0 0.0280956245427151 0 0 0 0 0 0 0 0 0 0 0 0 0 0 0 0 0 0 0 0 0 0 0 0 0 0 0 0 0 0 0 0 0 0 0 0 0 0 0 0 0 0 0 0 0 0 0 0 0 0 0 0 0 0 0 0 0 0 0 0 0 0 0 0 0 0 0 0 0 0 0 0 0 0 0 0 0 0 0 0 0 0 0 0 0 0 0 0.0201505963514761 0 0 0 0 0 0 0 0 0 0 0 0 0 0 0 0 0 0 0 0 0 0 0 0 0 0 0 0 0 0 0 0 0 0 0 0 0 0 0 0 0 0 0 0 0 0 0 0 0 0 0 0.024611301556945 0 0 0 0 0 0 0 0 0 0 0 0 0 0 0 0 0 0 0 0 0 0 0 0 0 0 0 0 0 0 0 0 0 0 0 0 0 0 0 0 0 0 0 0 0 0
0 0 0 0 0 0 0 0 0 0 0 0 0 0 0 0 0 0 0 0.0206061653092593 0.0763894167503973 0 0 0 0 0 0 0 0 0 0 0 0 0 0 0 0 0 0 0 0 0 0 0.0212820921233031 0 0.0464920115061019 0 0 0 0.0275878938717293 0 0 0 0.202019584198526 0.00916042646417065 0 0 0 0 0 0 0 0 0 0.0933993195471214 0 0.381754676173391 0 0 0 0 0 0 0 0 0 0 0 0 0 0 0 0 0 0 0 0 0 0 0 0 0 0 0 0 0 0 0 0 0 0 0 0 0 0 0 0 0 0 0 0 0 0 0 0 0 0 0 0 0 0 0 0 0 0 0 0 0 0.0160692121932231 0.032589336534074 0 0 0 0 0 0 0 0 0 0 0 0 0 0 0 0 0 0 0 0 0 0 0 0 0 0 0 0 0 0 0 0 0 0 0 0 0 0 0 0 0 0 0 0 0 0 0 0 0 0.0152818048663122 0 0 0 0.014569894694127 0 0 0 0 0 0.0218180470105158 0 0 0 0 0 0 0 0 0 0 0 0 0 0 0 0 0 0.0209801187577481 0 0 0 0 0 0 0 0 0 0 0 0 0 0 0 0 0 0 0 0 0 0 0 0 0 0 0 0 0 0 0 0 0 0 0 0 0 0 0 0 0 0 0 0 0 0 0 0 0 0 0 0 0 0 0 0 0 0 0 0 0 0 0 0 0 0 0 0 0 0 0 0 0 0 0 0 0 0 0 0 0 0 0 0 0 0 0 0 0 0 0 0 0 0 0 0 0 0 0 0 0 0 0 0 0 0 0 0
0 0 0 0 0 0 0 0 0 0 0 0 0 0 0 0 0 0 0 0 0 0 0 0 0 0 0 0 0 0 0 0 0 0 0 0 0 0 0 0 0 0 0 0 0 0.048456725953853 0 0 0 0 0 0 0 0.254076619051973 0 0 0 0 0 0 0.0276758819103314 0 0 0 0.133242984362904 0.456015414010831 0 0 0 0 0 0 0 0 0 0 0 0 0 0 0 0 0 0 0 0 0 0 0 0 0 0 0 0 0 0 0 0 0 0 0 0 0 0 0 0 0 0 0 0 0 0 0 0 0 0 0 0 0 0 0 0 0 0 0 0 0 0 0 0.0430213731560682 0 0 0 0 0 0 0 0 0 0 0 0 0 0 0 0 0 0 0 0 0 0 0 0 0 0 0 0 0 0 0 0 0 0 0 0 0 0 0.0186408710911949 0 0 0 0.0188701304628442 0 0 0 0 0 0 0 0 0 0 0 0 0 0 0 0 0 0 0 0 0 0 0 0 0 0 0 0 0 0 0 0 0 0 0 0 0 0 0 0 0 0 0 0 0 0 0 0 0 0 0 0 0 0 0 0 0 0 0 0 0 0 0 0 0 0 0 0 0 0 0 0 0 0 0 0 0 0 0 0 0 0 0 0 0 0 0 0 0 0 0 0 0 0 0 0 0 0 0 0 0 0 0 0 0 0 0 0 0 0 0 0 0 0 0 0 0 0 0 0 0 0 0 0 0 0 0 0 0 0 0 0 0 0 0 0 0 0 0 0 0 0 0
0 0 0 0 0 0 0 0 0 0 0 0 0 0 0 0 0 0 0 0 0 0 0 0 0 0 0 0.0343767745341734 0.0037668124957151 0 0 0 0 0 0 0 0 0 0 0 0 0 0 0 0 0.0341380277970395 0 0 0 0 0 0 0 0.0187579781216806 0.0313103030617284 0 0 0.0428905085411126 0 0.0314895551964639 0.0522673076705651 0.00476819004529789 0 0 0.00533511655031927 0 0 0 0.115900639299244 0.0948289349148307 0 0.00783934035504841 0 0 0 0 0.223107972480025 0.0271501100424075 0 0 0 0 0 0 0 0 0 0 0 0 0 0 0 0 0 0 0 0 0 0 0 0 0 0 0 0.0184906337898045 0 0 0 0.114105776469755 0 0.0258780097723567 0.0181224724971155 0.015890075664552 0 0 0 0 0 0 0 0.00877987274443809 0 0 0.00526070650253155 0.0271879815183973 0 0 0 0.0192014305473243 0 0 0 0 0 0 0 0 0 0 0 0 0 0 0 0 0 0 0 0 0 0 0 0 0 0 0 0 0 0 0 0 0 0 0 0 0 0 0 0 0 0 0 0 0 0 0 0 0 0 0 0 0 0 0 0 0 0 0.00343492568780895 0 0 0 0 0 0 0 0 0 0 0 0 0 0 0 0 0 0 0 0 0 0 0 0 0 0 0 0 0 0 0 0 0 0 0 0 0 0 0 0 0 0 0 0 0 0 0 0 0 0 0 0 0 0 0 0 0 0 0 0 0 0 0 0 0 0 0 0.0157205437002656 0 0 0 0 0 0 0 0 0 0 0 0 0 0 0 0 0 0 0 0 0 0 0 0 0 0 0 0 0 0 0 0 0 0 0 0 0 0 0 0 0 0 0 0 0 0 0 0 0 0 0 0 0 0 0 0 0 0 0
0 0 0 0 0 0 0 0 0 0 0 0 0 0 0 0 0 0 0 0 0 0 0 0 0 0 0 0 0.0249933065740671 0 0 0 0 0 0 0 0 0 0 0 0 0 0 0 0 0 0.111808582353633 0 0 0 0 0 0 0 0 0 0 0 0 0.126533475316435 0.0186136644277679 0 0 0 0 0 0 0.249053276928855 0 0.0928748258512493 0 0 0 0 0 0 0.334343844740669 0 0 0 0 0 0 0 0 0 0 0 0 0 0 0 0 0 0 0 0 0 0 0 0 0 0 0 0 0 0 0 0 0 0 0 0 0 0 0 0 0 0 0 0 0 0 0 0 0 0 0 0 0 0 0 0 0 0 0 0 0 0 0 0 0 0 0 0 0 0 0 0 0 0 0 0 0 0 0 0 0 0 0 0 0 0 0 0 0 0 0 0 0 0 0 0 0 0 0 0 0 0 0 0 0 0 0 0 0 0 0 0.00846371366837829 0 0 0 0 0 0 0 0 0 0 0 0 0 0 0 0 0 0 0 0 0 0 0 0 0 0 0 0 0 0 0 0 0 0 0 0 0 0 0 0 0 0 0 0 0 0 0 0 0 0 0 0 0 0 0 0 0 0 0 0 0 0 0 0 0 0 0 0.0333153101389448 0 0 0 0 0 0 0 0 0 0 0 0 0 0 0 0 0 0 0 0 0 0 0 0 0 0 0 0 0 0 0 0 0 0 0 0 0 0 0 0 0 0 0 0 0 0 0 0 0 0 0 0 0 0 0 0 0 0 0
0 0 0 0 0 0 0 0 0 0 0 0 0 0 0 0 0 0 0 0 0 0 0 0 0 0 0 0 0.116379245302563 0 0 0 0 0 0 0 0 0 0 0 0 0 0 0 0 0 0 0 0 0 0 0 0 0 0 0 0 0 0 0 0 0 0 0 0 0 0 0.266737982283327 0.121572562967775 0 0 0 0 0 0 0 0.0234975315435972 0 0 0 0 0 0 0 0 0 0 0 0 0 0 0 0 0 0 0 0 0 0 0 0 0 0 0 0 0 0 0 0 0 0.0448389644039118 0.290701588350313 0 0.0992616288623852 0 0 0 0 0 0 0 0 0 0 0.0274890792917909 0 0 0 0 0 0 0 0 0 0 0 0 0 0 0 0 0 0 0 0 0 0 0 0 0 0 0 0 0 0 0 0 0 0 0 0 0 0 0 0 0 0 0 0 0 0 0 0 0 0 0 0 0 0 0 0 0 0 0 0 0 0 0 0 0 0 0 0 0 0 0 0 0 0 0 0 0 0 0 0 0 0 0 0 0 0 0 0 0 0 0 0 0 0 0 0 0 0 0 0 0 0 0 0 0 0 0 0 0 0 0 0 0 0 0 0 0 0 0 0 0 0 0 0 0 0 0 0 0 0 0 0 0 0 0 0 0.00952141699433713 0 0 0 0 0 0 0 0 0 0 0 0 0 0 0 0 0 0 0 0 0 0 0 0 0 0 0 0 0 0 0 0 0 0 0 0 0 0 0 0 0 0 0 0 0 0 0 0 0 0 0 0 0 0
0.00289060135909608 0 0 0.0038422535939083 0 0 0 0.0101974745730597 0.00275416290900176 0.018473434830359 0 0 0 0 0 0.0399007315049083 0 0 0 0 0.0299889269451583 0.0244768095596053 0 0 0 0 0 0 0 0 0.00473817099961376 0 0 0 0 0 0.00798068951417596 0.010107823472401 0 0.0225309918415176 0.0157651176695213 0 0 0 0 0 0.0094642642738722 0 0 0 0 0 0 0 0 0 0 0 0.00882632399564702 0 0 0.138193895739151 0 0 0 0 0 0 0 0 0 0 0.035928315031968 0.012119937289333 0 0.232170737496485 0 0 0.0257879817244238 0 0 0 0 0 0 0 0 0 0 0 0 0 0 0 0 0 0 0 0 0 0 0 0 0 0 0 0 0 0 0 0 0 0 0 0 0 0 0 0 0 0 0 0 0 0 0 0 0 0 0 0.030246589097996 0 0 0.016529293663184 0.167084798141746 0.0299450361654357 0 0 0.0602123715724784 0 0.00328808240247922 0 0 0 0 0 0 0 0 0 0 0 0 0 0 0 0 0 0 0 0 0 0 0 0 0 0 0 0 0 0 0 0 0 0 0 0 0 0 0 0 0 0 0 0 0 0 0 0 0 0 0 0 0 0 0 0 0 0 0.0230923322058125 0.00532481586625354 0 0 0 0 0 0 0 0 0 0 0 0 0 0 0 0 0 0 0 0 0 0 0.00813803656140864 0 0 0 0 0 0 0 0 0 0 0 0 0 0 0 0 0 0 0 0 0 0 0 0 0 0 0 0 0 0 0 0 0 0 0 0 0 0 0 0 0 0 0 0 0 0 0 0 0 0 0 0 0 0 0 0 0 0 0 0 0 0 0 0 0 0 0 0 0 0 0 0 0 0 0 0 0 0 0 0 0 0 0 0 0 0 0 0 0 0 0 0
0 0 0 0 0 0 0 0 0 0 0 0 0 0 0 0 0 0 0 0 0 0 0 0 0 0 0 0 0 0 0 0 0 0.103856589758728 0.0335073835594678 0 0 0 0 0 0 0 0 0 0 0 0 0 0 0 0 0 0 0 0.235450013861917 0.010899025384319 0.0227924158229521 0.00894963951765924 0 0 0 0 0 0 0 0 0 0.00470138753989723 0 0 0 0 0 0 0 0 0.0480590988057132 0 0 0 0 0 0 0 0 0 0 0 0 0.00283874141553488 0 0 0 0 0 0 0 0 0 0 0.0707533945359129 0.040900525887368 0.00431348543689086 0.00766916516119269 0.0369450293317211 0 0 0 0 0 0 0 0 0 0 0 0 0 0 0 0 0 0 0 0 0 0 0 0 0 0 0 0 0 0 0 0 0 0 0 0 0 0 0 0 0 0 0 0 0.00635283296829778 0 0.010039136131466 0.004261939983895 0 0 0 0 0 0 0 0 0 0 0 0 0 0 0 0 0 0 0 0 0 0 0 0 0 0 0 0 0 0 0 0 0 0 0.0304777897284644 0.0203591662743852 0 0 0 0 0 0.00197979442719156 0 0 0 0 0 0 0 0 0 0 0 0.00222268262451233 0 0 0 0 0 0 0.0206867932501928 0.00730871705875023 0 0 0 0 0 0 0 0 0 0 0 0 0 0 0 0 0 0 0 0 0 0 0 0 0 0 0 0 0 0 0 0 0 0 0 0 0 0 0 0 0 0.158382447935847 0 0 0 0 0 0 0 0 0 0 0 0 0 0 0 0 0 0 0 0 0 0 0 0 0 0 0 0 0 0 0 0 0 0 0 0 0 0 0 0 0.00982039501897304 0 0 0.00223689920437134 0.00506734735999849 0.0117731498496967 0 0 0.00222238958791055 0 0 0 0 0 0 0 0 0 0.0751726225767741
0 0 0 0 0 0 0 0 0 0 0 0 0 0 0 0 0 0 0 0 0 0.0745127504619168 0 0.0903862513788285 0 0 0 0 0 0 0 0 0 0 0 0 0 0 0 0 0 0 0 0 0 0 0 0 0 0 0 0 0 0 0 0 0 0 0 0 0 0.468681630014125 0 0 0 0 0 0 0 0 0.16249552468022 0 0 0 0 0.116899449721122 0 0 0 0.0870243937437871 0 0 0 0 0 0 0 0 0 0 0 0 0 0 0 0 0 0 0 0 0 0 0 0 0 0 0 0 0 0 0 0 0 0 0 0 0 0 0 0 0 0 0 0 0 0 0 0 0 0 0 0 0 0 0 0 0 0 0 0 0 0 0 0 0 0 0 0 0 0 0 0 0 0 0 0 0 0 0 0 0 0 0 0 0 0 0 0 0 0 0 0 0 0 0 0 0 0 0 0 0 0 0 0 0 0 0 0 0 0 0 0 0 0 0 0 0 0 0 0 0 0 0 0 0 0 0 0 0 0 0 0 0 0 0 0 0 0 0 0 0 0 0 0 0 0 0 0 0 0 0 0 0 0 0 0 0 0 0 0 0 0 0 0 0 0 0 0 0 0 0 0 0 0 0 0 0 0 0 0 0 0 0 0 0 0 0 0 0 0 0 0 0 0 0 0 0 0 0 0 0 0 0 0 0 0 0 0 0 0 0 0 0 0 0 0 0 0 0 0 0 0 0 0 0 0 0 0 0 0 0 0 0 0 0 0
0 0 0 0 0 0 0 0.0127063632249072 0 0 0 0 0 0 0 0 0 0 0 0 0 0 0 0 0 0 0 0 0 0 0 0 0 0 0 0 0.0111709109202717 0.0479858343508687 0 0 0 0 0 0 0 0 0.0534766397389119 0 0 0 0 0 0 0 0 0 0 0 0.2816262659133 0 0 0 0 0 0 0 0 0 0 0 0.00917826368528472 0 0 0 0 0.0143818052709907 0 0 0 0 0 0 0 0 0 0.107505761014568 0.00846294351813585 0.258427589686189 0 0.00669414328274202 0 0 0 0.00750029773295028 0 0 0 0 0 0 0 0 0 0 0 0 0 0 0 0 0 0 0 0 0 0 0 0 0 0 0 0 0 0 0 0 0 0 0 0 0 0.0194264494859612 0.0984706956339654 0.0163722879119178 0 0 0 0 0 0 0.0369881003259739 0 0 0 0 0 0 0.00391042415578799 0 0 0 0 0 0 0.00571522414727427 0 0 0 0 0 0 0 0 0 0 0 0 0 0 0 0 0 0 0 0 0 0 0 0 0 0 0 0 0 0 0 0 0 0 0 0 0 0 0 0 0 0 0 0 0 0 0 0 0 0 0 0 0 0 0 0 0 0 0 0 0 0 0 0 0 0 0 0 0 0 0 0 0 0 0 0 0 0 0 0 0 0 0 0 0 0 0 0 0 0 0 0 0 0 0 0 0 0 0 0 0 0 0 0 0 0 0 0 0 0 0 0 0 0 0 0 0 0 0 0 0 0 0 0 0 0 0 0 0 0 0 0 0 0 0 0 0 0 0 0 0 0 0 0 0 0 0 0 0 0 0 0 0 0 0 0 0 0 0 0 0
0 0 0 0 0 0 0 0 0 0 0 0 0 0 0 0 0 0 0 0 0.0283738491603994 0 0 0 0.203247104300291 0 0 0 0 0 0 0 0 0 0 0 0 0 0 0 0 0 0 0 0.149975803048082 0 0 0 0 0 0 0 0 0 0 0 0 0 0 0 0 0 0 0 0 0 0 0 0 0 0 0 0 0 0 0 0 0 0 0 0 0 0 0 0 0 0 0 0 0 0 0 0 0 0 0 0 0 0 0 0 0 0 0 0 0 0 0 0 0 0 0 0 0 0 0 0 0 0 0 0 0 0 0 0 0 0 0 0 0 0 0 0 0 0 0 0 0 0 0 0 0 0 0 0 0 0 0 0 0 0 0 0 0 0 0 0 0 0 0 0 0 0 0 0 0 0 0 0 0 0.0676315216730883 0.263806470069362 0 0 0 0 0 0 0 0.035774362475912 0 0 0 0.0223547208543358 0 0 0 0 0 0.0288515616026272 0 0 0 0 0 0 0 0 0 0 0 0 0 0 0 0 0 0 0 0 0 0 0 0 0 0 0 0 0 0 0 0 0.199984606815902 0 0 0 0 0 0 0 0 0 0 0 0 0 0 0 0 0 0 0 0 0 0 0 0 0 0 0 0 0 0 0 0 0 0 0 0 0 0 0 0 0 0 0 0 0 0 0 0 0 0 0 0 0 0 0 0 0 0 0 0 0 0 0 0 0 0 0 0 0 0 0 0 0 0 0 0 0 0 0 0 0 0 0 0 0 0 0 0 0 0 0 0 0
0.00319448551708741 0 0.00172328844993525 0.00499995522665603 0 0 0 0.0095716640037159 0.00303085318378826 0.0153590180299769 0 0 0 0 0 0.0531510323725918 0 0 0 0 0 0 0 0 0 0 0 0 0 0 0.00734371093489589 0 0 0 0 0 0.00819508195288124 0.0122280756782715 0 0 0 0 0 0 0 0 0.0216404081388967 0 0 0 0 0 0 0 0 0 0 0 0.0134540717677571 0 0 0.0323042802294701 0 0 0 0 0 0 0 0 0.251486190003652 0 0.0279971982717091 0.0205712132739831 0 0 0 0 0 0 0 0.0278169815467493 0 0 0 0.00497084654142539 0.00526846200041625 0 0 0.0174980492132177 0 0 0 0.00320134554325152 0 0.00512094367352981 0 0.010912752267523 0 0.076144950523388 0 0 0 0 0 0 0 0 0 0 0 0 0 0 0 0 0 0 0 0 0 0 0 0 0 0 0 0.0443754706772209 0 0 0.0282457938670399 0 0.00885301126319129 0.0142385196220848 0.0120763805367065 0.159812871086383 0 0 0.00934001876336213 0 0.00608200787966286 0 0 0 0 0 0 0.026671046769749 0.00360659063299632 0 0 0 0 0 0.0302466401430315 0 0 0 0 0 0 0 0 0 0 0 0 0 0 0 0 0 0 0 0 0 0 0 0 0 0 0 0 0 0 0 0 0 0 0 0 0 0 0 0 0 0 0 0 0 0 0 0 0 0 0 0 0 0 0 0 0 0 0 0 0 0 0 0 0 0 0 0 0 0 0 0 0 0 0.0161530801946719 0 0 0 0 0 0 0 0 0 0 0 0 0 0 0 0 0 0 0 0 0 0 0 0 0 0 0.00311371021913055 0 0 0 0 0 0 0 0 0 0 0 0 0 0 0 0 0 0 0 0 0 0 0 0 0 0 0 0 0 0 0 0 0 0 0 0 0 0 0 0 0 0 0 0 0 0 0 0 0 0 0 0 0 0 0 0 0 0 0
0 0 0 0 0 0 0 0 0 0 0 0 0 0 0 0.00252590487639709 0 0 0 0 0 0 0 0 0 0 0 0 0 0 0 0 0 0 0 0 0 0 0 0 0 0 0 0 0 0.0183209545894822 0.0121183970537411 0 0 0 0.139389965321589 0 0 0 0.0789264894716236 0 0 0.0591669945884596 0 0.0420800785522377 0.0278232106011434 0.00260877150787852 0 0 0 0 0 0.215740285697403 0.150453766137285 0.00807782448072693 0 0.0774899268770619 0 0 0 0 0 0.0102810793715735 0 0 0 0 0 0 0 0 0 0 0 0 0 0 0 0 0 0 0 0 0 0 0.00471686352240587 0.00273218202975304 0 0 0 0 0 0 0 0.0300788684927925 0 0 0 0 0 0 0 0 0 0 0 0 0 0 0 0 0 0 0 0.00771326950026233 0.0122328433293251 0 0 0 0 0 0 0 0 0 0 0 0 0 0 0 0 0 0 0 0 0 0 0 0 0 0 0 0 0 0 0 0 0 0 0 0 0 0 0 0 0 0 0 0 0 0 0 0 0 0 0 0 0 0 0 0 0 0.00340057745338385 0 0 0 0 0 0 0 0 0 0 0 0 0 0 0 0 0 0 0 0 0 0 0 0 0 0.00709147619202561 0 0 0 0 0 0 0 0 0 0 0 0 0 0 0 0 0 0 0 0 0 0 0 0 0 0 0 0 0 0 0 0 0 0 0 0 0 0 0 0 0 0.08703027035345 0 0 0 0 0 0 0 0 0 0 0 0 0 0 0 0 0 0 0 0 0 0 0 0 0 0 0 0 0 0 0 0 0 0 0 0 0 0 0 0 0 0 0 0 0 0 0 0 0 0 0 0 0 0 0 0 0 0 0
0 0 0 0 0 0 0 0 0 0 0 0 0 0 0 0 0 0 0 0 0.0880783038896496 0 0 0 0 0 0 0 0 0 0 0 0 0 0 0 0 0 0 0 0 0 0 0 0 0.0860075288837984 0 0 0 0 0.0154846246073836 0 0 0 0 0 0 0.0323008049754279 0 0 0.176960698309586 0.094795058980377 0.0350845209655645 0 0 0 0 0.14558346827698 0 0 0 0 0 0 0 0 0.0570115724180942 0 0.201971842012713 0 0 0 0 0 0 0 0 0 0 0 0 0 0 0 0 0 0 0 0 0 0 0 0 0 0 0 0 0 0 0 0 0 0 0 0 0 0 0 0 0 0 0 0 0 0 0 0 0 0 0 0 0 0 0 0.0667215766804251 0 0 0 0 0 0 0 0 0 0 0 0 0 0 0 0 0 0 0 0 0 0 0 0 0 0 0 0 0 0 0 0 0 0 0 0 0 0 0 0 0 0 0 0 0 0 0 0 0 0 0 0 0 0 0 0 0 0 0 0 0 0 0 0 0 0 0 0 0 0 0 0 0 0 0 0 0 0 0 0 0 0 0 0 0 0 0 0 0 0 0 0 0 0 0 0 0 0 0 0 0 0 0 0 0 0 0 0 0 0 0 0 0 0 0 0 0 0 0 0 0 0 0 0 0 0 0 0 0 0 0 0 0 0 0 0 0 0 0 0 0 0 0 0 0 0 0 0 0 0 0 0 0 0 0 0 0 0 0 0 0 0 0 0 0 0 0 0 0 0 0 0 0 0 0 0 0 0 0 0 0
0 0 0 0 0 0 0 0 0 0 0 0 0 0 0 0 0 0 0 0 0.0309697444207316 0 0 0 0 0 0 0 0 0 0 0 0 0 0 0 0 0 0.0270296927289911 0 0 0 0 0 0.0145431815078409 0.139071230084307 0.0266912337620658 0 0 0.0617219515550023 0.0179360737110738 0 0 0 0 0 0 0 0.0238248726458054 0.0486434117337239 0.107290868318767 0.0592599919796224 0.0366237543205164 0.0116955419819167 0 0 0 0 0 0 0.0573170511515295 0 0 0 0 0 0 0.121202224376283 0 0 0 0 0 0 0 0 0 0 0 0 0 0 0 0 0 0 0 0 0 0 0 0 0 0 0 0 0 0 0 0 0 0 0 0 0 0 0 0 0 0 0 0 0 0 0 0 0 0 0 0 0 0 0 0 0.190825512686694 0 0 0 0 0 0.0253536630351301 0 0 0 0 0 0 0 0 0 0 0 0 0 0 0 0 0 0 0 0 0 0 0 0 0 0 0 0 0 0 0 0 0 0 0 0 0 0 0 0 0 0 0 0 0 0 0 0 0 0 0 0 0 0 0 0 0 0 0 0 0 0 0 0 0 0 0 0 0 0 0 0 0 0 0 0 0 0 0 0 0 0 0 0 0 0 0 0 0 0 0 0 0 0 0 0 0 0 0 0 0 0 0 0 0 0 0 0 0 0 0 0 0 0 0 0 0 0 0 0 0 0 0 0 0 0 0 0 0 0 0 0 0 0 0 0 0 0 0 0 0 0 0 0 0 0 0 0 0 0 0 0 0 0 0 0 0 0 0 0 0 0 0 0 0 0 0 0 0 0 0 0 0 0 0
0 0 0 0 0 0 0 0 0 0 0 0 0 0 0 0 0 0 0 0 0 0.205592935887106 0 0.390263071404258 0 0 0 0 0 0 0 0 0 0 0 0 0 0 0 0.122184839093267 0 0 0 0 0 0 0 0 0 0 0 0 0 0 0 0 0 0 0 0 0 0 0 0 0 0 0 0 0 0 0 0 0.28195915361537 0 0 0 0 0 0 0 0 0 0 0 0 0 0 0 0 0 0 0 0 0 0 0 0 0 0 0 0 0 0 0 0 0 0 0 0 0 0 0 0 0 0 0 0 0 0 0 0 0 0 0 0 0 0 0 0 0 0 0 0 0 0 0 0 0 0 0 0 0 0 0 0 0 0 0 0 0 0 0 0 0 0 0 0 0 0 0 0 0 0 0 0 0 0 0 0 0 0 0 0 0 0 0 0 0 0 0 0 0 0 0 0 0 0 0 0 0 0 0 0 0 0 0 0 0 0 0 0 0 0 0 0 0 0 0 0 0 0 0 0 0 0 0 0 0 0 0 0 0 0 0 0 0 0 0 0 0 0 0 0 0 0 0 0 0 0 0 0 0 0 0 0 0 0 0 0 0 0 0 0 0 0 0 0 0 0 0 0 0 0 0 0 0 0 0 0 0 0 0 0 0 0 0 0 0 0 0 0 0 0 0 0 0 0 0 0 0 0 0 0 0 0 0 0 0 0 0 0 0 0 0 0 0 0 0 0 0 0 0 0 0 0 0
0 0 0 0 0 0 0 0 0 0 0 0 0 0 0 0 0 0 0 0 0 0 0 0 0 0 0 0 0 0 0 0 0 0 0 0 0 0 0 0 0 0 0 0 0 0 0 0 0 0 0 0 0 0 0 0 0 0 0 0 0 0 0 0 0 0 0 0 0 0 0 0 0 0 0 0 0 0 0 0 0 0 0.0111900211240615 0 0 0 0.00946946832019837 0 0.402606367625723 0.0372770221871263 0.194833636039265 0 0 0 0 0.273553188983292 0.0595793616888709 0 0 0 0 0 0 0 0 0 0 0 0 0 0 0 0 0 0 0 0 0 0 0 0 0 0 0 0 0 0 0 0 0 0 0 0 0 0 0 0 0 0 0 0 0 0 0 0 0 0 0 0 0 0 0 0 0 0.0114909340314623 0 0 0 0 0 0 0 0 0 0 0 0 0 0 0 0 0 0 0 0 0 0 0 0 0 0 0 0 0 0 0 0 0 0 0 0 0 0 0 0 0 0 0 0 0 0 0 0 0 0 0 0 0 0 0 0 0 0 0 0 0 0 0 0 0 0 0 0 0 0 0 0 0 0 0 0 0 0 0 0 0 0 0 0 0 0 0 0 0 0 0 0 0 0 0 0 0 0 0 0 0 0 0 0 0 0 0 0 0 0 0 0 0 0 0 0 0 0 0 0 0 0 0 0 0 0 0 0 0 0 0 0 0 0 0 0 0 0 0 0 0 0 0 0 0 0 0 0 0 0 0 0 0 0 0 0 0 0 0 0 0
0 0 0 0 0 0 0 0 0 0 0 0 0 0 0 0 0 0 0 0 0 0 0 0 0 0 0 0 0 0 0 0 0 0 0 0 0 0.00796076042000423 0 0 0 0 0 0 0 0 0 0 0 0 0 0 0 0 0 0 0 0 0 0 0 0 0 0 0 0 0 0 0 0 0 0 0 0 0 0.0333894166284964 0 0 0 0 0 0 0.0541236447267151 0.172143651633015 0 0.0101235450790905 0.010804466947042 0 0 0.0793358796357572 0 0 0 0 0 0.0197202230788916 0.164608040901307 0 0.0788791046724886 0.140024037242679 0 0.00490682031894693 0.00411886416173099 0.00538260657498936 0 0 0 0 0 0 0 0 0 0 0 0 0 0 0 0 0 0 0 0 0 0 0 0.0614979489899044 0 0 0 0 0 0 0 0 0.116788770549789 0 0 0 0 0 0 0 0 0 0 0.0247921709556735 0 0 0 0 0 0 0.00766262159505206 0.0037374258884269 0 0 0 0 0 0 0 0 0 0 0 0 0 0 0 0 0 0 0 0 0 0 0 0 0 0 0 0 0 0 0 0 0 0 0 0 0 0 0 0 0 0 0 0 0 0 0 0 0 0 0 0 0 0 0 0 0 0 0 0 0 0 0 0 0 0 0 0 0 0 0 0 0 0 0 0 0 0 0 0 0 0 0 0 0 0 0 0 0 0 0 0 0 0 0 0 0 0 0 0 0 0 0 0 0 0 0 0 0 0 0 0 0 0 0 0 0 0 0 0 0 0 0 0 0 0 0 0 0 0 0 0 0 0 0 0 0 0 0 0 0 0 0 0 0 0 0 0 0 0 0 0 0 0 0 0 0 0 0 0
0 0 0 0 0 0 0 0 0 0 0 0 0 0 0 0 0 0 0 0 0 0 0.00578620679549617 0 0.00861985494611484 0 0 0 0 0 0 0 0 0 0 0.0614117370405091 0 0 0 0 0 0.0127280432581115 0 0 0 0 0 0 0 0 0 0 0.0959460165617676 0 0 0 0 0 0 0 0 0 0 0 0 0 0 0 0 0 0 0 0 0 0 0 0 0 0 0 0.00758214072026645 0.0449512012842394 0 0.121984116879323 0.328804091908129 0 0.0119070226895879 0 0.0165517909676798 0 0 0 0 0 0 0.105045521928807 0.128939633336416 0 0.014881730140771 0 0 0 0 0 0 0 0 0 0 0 0 0 0 0 0 0 0 0 0 0 0 0 0 0 0 0 0 0 0 0 0 0 0 0 0 0 0 0 0 0 0 0 0 0 0 0 0 0 0 0 0 0 0 0 0 0 0 0 0 0 0 0 0 0 0 0 0 0 0 0 0 0 0 0 0 0 0 0 0 0 0 0 0 0 0 0 0 0 0 0 0 0 0 0 0 0 0 0 0 0 0 0 0 0 0 0 0 0 0 0 0 0 0 0 0 0 0 0 0 0 0 0 0 0 0 0 0 0 0 0 0 0 0 0 0 0 0.0155729253683241 0 0 0 0.0135049162653833 0.00578304990907429 0 0 0 0 0 0 0 0 0 0 0 0 0 0 0 0 0 0 0 0 0 0 0 0 0 0 0 0 0 0 0 0 0 0 0 0 0 0 0 0 0 0 0 0 0 0 0 0 0 0 0 0 0 0 0 0 0 0 0 0 0 0 0 0 0 0 0 0 0 0 0 0 0 0
0 0 0 0 0 0 0 0 0 0 0 0 0 0 0 0 0 0 0 0 0 0 0 0 0 0 0 0 0 0 0 0 0 0 0 0 0 0 0 0 0.0108909498355195 0 0 0 0 0 0 0.0142468358943285 0 0 0 0 0.14225265392986 0 0 0 0 0 0 0 0 0 0 0 0 0 0 0 0 0 0 0 0 0 0 0 0 0 0 0 0 0.101739999566235 0.0868059988608863 0 0.172114917122417 0.00411750281887358 0.00845693728706044 0 0 0.0266933406604338 0 0 0 0 0 0.052097730734364 0.113608992912801 0 0.0172672899701723 0 0 0 0.00304456275730651 0 0 0 0 0 0 0 0 0 0 0 0 0 0 0 0 0 0 0 0 0 0 0 0 0.00744127435724759 0 0 0 0 0 0 0 0 0.0236845855761113 0 0 0 0 0 0 0 0 0 0 0.00273926636308035 0 0 0 0 0 0 0 0 0 0 0 0 0 0 0 0 0 0 0 0 0 0 0 0 0 0 0 0 0 0 0 0 0 0 0 0 0 0 0 0 0 0 0 0 0 0 0 0 0.0315557854059872 0 0 0 0 0 0 0 0 0 0 0 0 0 0 0 0 0 0 0 0 0 0 0 0 0 0 0 0 0 0 0 0 0 0 0 0 0 0 0 0.0386600707701543 0 0.0106110245623071 0 0.035107798878781 0.096862481736073 0 0 0 0 0 0 0 0 0 0 0 0 0 0 0 0 0 0 0 0 0 0 0 0 0 0 0 0 0 0 0 0 0 0 0 0 0 0 0 0 0 0 0 0 0 0 0 0 0 0 0 0 0 0 0 0 0 0 0 0 0 0 0 0 0 0 0 0 0 0 0 0 0 0
0 0 0 0 0 0 0 0 0 0 0 0 0 0 0 0 0 0 0 0 0 0 0 0 0 0 0 0 0 0 0 0 0 0 0 0.0894948997398081 0 0 0 0 0 0 0 0 0 0 0 0 0 0 0 0 0.0652352715195205 0 0 0 0 0 0 0 0 0 0 0 0 0 0 0 0 0 0 0 0 0 0 0 0 0 0 0 0 0 0.317776393701772 0.233752615074918 0 0 0 0 0.0139609119035246 0 0 0 0 0 0 0.0766856702372389 0.103174421026946 0 0.0175504273813468 0 0 0 0 0 0 0 0 0 0 0 0 0 0 0 0 0 0 0 0 0 0 0 0 0 0 0 0 0 0 0 0 0 0 0 0 0 0 0 0 0 0 0 0 0 0 0 0 0 0 0 0 0 0 0 0 0 0 0 0 0 0 0 0 0 0 0 0 0 0 0 0 0 0 0 0 0 0 0 0 0 0 0 0 0 0 0 0 0 0 0 0 0 0 0 0 0 0 0 0 0 0 0 0 0 0 0 0 0 0 0 0 0 0 0 0 0 0 0 0 0 0 0 0 0 0 0 0 0 0 0 0 0 0 0 0 0 0.0403171984671745 0 0 0 0.0250807148279323 0.0169714761198192 0 0 0 0 0 0 0 0 0 0 0 0 0 0 0 0 0 0 0 0 0 0 0 0 0 0 0 0 0 0 0 0 0 0 0 0 0 0 0 0 0 0 0 0 0 0 0 0 0 0 0 0 0 0 0 0 0 0 0 0 0 0 0 0 0 0 0 0 0 0 0 0 0 0
0 0 0 0 0 0 0 0 0 0 0 0 0 0 0 0 0 0 0 0 0 0 0 0 0 0 0 0 0 0 0.001937510235155 0 0 0 0 0 0.0115107597085174 0.0813964968618407 0 0 0 0 0 0 0 0 0.00144858045943425 0 0 0 0.00269739070135789 0 0 0 0 0 0 0.000803454499029661 0.109586173209208 0 0 0.000557171265493029 0 0 0 0 0 0 0 0 0 0 0 0.0240896387461961 0 0.000778721925394123 0 0 0 0 0 0.00132125255155433 0 0.000909256476072526 0 0 0.0840845079866769 0.0487547640246755 0.0536115018376453 0.234484786082636 0 0.000774552054703476 0 0.00435518215411791 0 0.0186016339902417 0.00273266504398608 0 0 0 0.00174414359590306 0.00605064996637173 0.0361941141829179 0.0327428405661669 0 0 0 0 0 0 0 0 0 0 0 0 0 0 0 0 0 0 0 0 0 0 0 0.00274349910992943 0 0 0 0 0.00292599333707274 0.00429362034369866 0 0.000869434650197377 0.00260521794567655 0 0 0 0.00484434468301666 0.00648090367417304 0.00260756425768404 0.12345920254818 0 0 0.0138473499369448 0.0214746931927471 0.00938256043462375 0.0103173701686801 0.000719975651975021 0.00445523508606114 0.00586212188810427 0.000578914023984945 0.0103826819410413 0.00298276577299835 0 0 0 0 0 0 0 0 0 0 0 0 0 0 0 0 0 0 0 0 0 0 0 0 0 0 0 0 0 0 0 0 0 0 0 0 0 0 0 0 0 0 0 0 0 0 0 0 0 0 0 0 0 0 0 0 0 0 0 0 0 0 0 0 0 0 0 0 0 0 0 0 0 0 0 0 0 0 0 0 0 0 0 0 0 0 0 0 0 0 0 0 0 0 0 0 0 0 0 0 0.00567155345502158 0 0 0 0 0 0 0 0 0 0 0 0 0 0 0 0 0 0 0 0 0 0 0 0 0 0 0 0 0 0 0 0 0 0 0 0 0 0 0 0 0.00180283879162097 0 0 0 0 0 0 0 0 0.000524410981271781 0 0 0 0 0 0 0 0 0
0 0 0 0.00612419845240556 0 0 0 0 0 0 0 0 0 0 0 0 0 0 0 0 0 0 0 0 0 0 0 0 0 0 0.0118844604328882 0 0 0 0 0 0.0207401440572676 0.109420777172426 0 0 0 0 0 0 0 0 0 0 0 0 0.00209045669700948 0 0 0 0.00256652105963866 0 0 0.00526650343503271 0.0178549853914495 0 0 0 0 0 0 0 0 0 0 0 0 0 0 0.00459750819738422 0 0.0020009600561218 0 0 0 0 0.00244448850925512 0.00341868497771178 0.00453633012091461 0.00452760080309445 0 0.203853657424725 0 0.0157938090422578 0.0270836182342208 0.152240916973724 0.0132173605633158 0.00284386272382823 0.00523975929347836 0.0584974109884013 0 0.103148659105542 0.0301986418345806 0 0 0 0 0.00526061940098923 0.0236379464244081 0.0277880283848952 0 0 0 0 0 0 0 0 0 0 0 0 0 0 0 0 0 0 0 0 0 0 0 0.00686767765191953 0 0 0.0154581847158033 0 0 0.0049616462206302 0 0.00309280095532322 0.0136729634190647 0 0 0.00213864951689342 0 0.00694866278687224 0 0.0251252267741432 0 0 0.00244456636774509 0.018266791698998 0.00443444368592652 0.00372438462502688 0 0.00212075829524992 0.00312599960641202 0.00246744564367204 0.0114259966644101 0 0 0 0 0 0 0 0 0 0 0 0 0 0 0 0 0 0 0 0 0 0 0 0 0 0 0 0 0 0 0 0 0 0 0 0 0 0 0 0 0 0 0 0 0 0 0 0 0 0 0 0 0 0 0 0 0 0 0 0 0 0 0 0 0 0 0 0 0 0 0 0 0 0 0 0 0 0 0 0 0 0 0 0 0 0 0 0 0 0 0 0 0 0 0 0 0 0 0 0 0 0.00404757859845454 0 0 0 0 0 0 0 0 0 0 0 0 0 0 0 0 0 0 0 0 0 0 0 0 0.000696797146796187 0 0 0 0 0 0 0 0 0 0 0 0 0 0 0 0.00173201227306688 0 0 0 0 0 0 0 0 0.000969503596625646 0 0 0 0 0 0 0 0 0
0 0 0 0 0 0 0 0 0 0 0 0 0 0 0 0 0 0 0 0 0 0 0 0 0 0 0 0 0 0 0.00926804271766414 0 0 0 0 0 0.106131289954353 0.114235756847614 0 0 0 0 0 0 0 0 0.00534966483692674 0 0 0 0 0 0 0 0 0 0 0 0.145155005988901 0 0 0 0 0 0 0 0 0 0 0 0 0 0 0.274974082022819 0 0 0 0 0 0 0 0 0 0 0 0.231510873296077 0.0309341863049781 0 0 0.0179145476370488 0 0 0 0.0162084595918645 0 0 0 0 0 0 0 0 0 0 0 0 0 0 0 0 0 0 0 0 0 0 0 0 0 0 0 0 0 0 0 0 0 0.00986054341169156 0 0 0 0 0.00688625539559777 0.0083469762370882 0 0 0.00524080070512392 0 0 0 0 0 0 0.0134690941014899 0 0 0 0.0045144209507632 0 0 0 0 0 0 0 0 0 0 0 0 0 0 0 0 0 0 0 0 0 0 0 0 0 0 0 0 0 0 0 0 0 0 0 0 0 0 0 0 0 0 0 0 0 0 0 0 0 0 0 0 0 0 0 0 0 0 0 0 0 0 0 0 0 0 0 0 0 0 0 0 0 0 0 0 0 0 0 0 0 0 0 0 0 0 0 0 0 0 0 0 0 0 0 0 0 0 0 0 0 0 0 0 0 0 0 0 0 0 0 0 0 0 0 0 0 0 0 0 0 0 0 0 0 0 0 0 0 0 0 0 0 0 0 0 0 0 0 0 0 0 0 0 0 0 0 0 0 0 0 0 0 0 0 0 0 0 0 0 0 0 0 0 0 0 0 0
0 0 0 0 0 0 0 0 0 0 0 0 0 0 0 0 0 0 0 0 0 0 0 0 0 0 0 0 0 0 0 0 0 0 0 0 0 0 0 0 0 0 0 0 0 0 0 0 0 0 0 0 0 0 0 0 0 0 0.00377618506023565 0 0 0 0 0 0 0 0 0 0 0 0 0 0 0 0 0 0 0 0 0 0.0728682792533862 0 0.0044212180412053 0 0.00385856933595757 0.0911288655426862 0.0189890025741371 0 0 0.29016951136542 0.155825821342532 0.0157941097889113 0.0433789583684069 0 0.00596126566066015 0.0734633730393176 0.0129472921136505 0 0 0 0.00470379322634379 0.0108009165416098 0.0597608253527844 0.0622275119644503 0 0 0 0 0 0 0 0 0 0 0 0 0 0 0 0 0 0 0 0 0 0 0 0 0 0 0 0 0 0 0 0 0 0 0 0 0 0.00432346134957034 0 0.0205555634387147 0 0 0.00166099827743993 0.00574421356142546 0.00315995303215674 0.0153353330795393 0 0.00331473811332355 0.00836553119553966 0 0.00175823278518784 0.0015846423146424 0 0 0 0 0 0 0 0 0 0 0 0 0 0 0 0 0 0 0 0 0 0 0 0 0 0 0 0 0 0 0 0 0 0 0 0 0 0 0 0 0 0 0 0 0 0 0 0 0 0 0 0 0 0 0 0 0 0 0 0 0 0 0 0 0 0 0 0 0 0 0 0 0 0 0 0 0 0 0 0 0 0 0 0 0 0 0 0 0 0 0 0 0 0 0 0 0 0 0 0 0.00228353102186441 0 0 0 0 0 0 0 0 0 0 0 0 0 0 0 0 0 0 0 0 0 0 0 0 0 0 0 0 0 0 0 0 0 0 0 0 0 0 0 0 0.00183830325890035 0 0 0 0 0 0 0 0 0 0 0 0 0 0 0 0 0 0
0 0 0 0 0 0 0 0 0 0 0 0 0 0 0 0 0 0 0 0 0 0 0 0 0 0 0 0 0 0 0.00308985557507086 0 0 0.000454341746878831 0.00251225931892976 0 0 0.00191301788159508 0.00101729058353145 0 0 0 0 0 0 0 0.000536595506879168 0 0 0 0.0020866617908952 0 0 0 0 0 0 0.000590733852246187 0.0499429095805739 0 0 0.000372458508762813 0 0 0 0 0 0 0 0 0 0.000791139807581583 0 0.00102050476001458 0 0.00186493269099032 0 0 0 0 0.00270036566855516 0.00704440539099256 0 0.00401030042450991 0 0.159527717501425 0.0427218796424759 0.00256668748646537 0.116138247814312 0 0.0149246085703347 0.0199489094818465 0.017787218438563 0.0032001071708449 0.00396976633864908 0.0276284656837577 0.0121337855403648 0 0 0 0.0130868484859442 0.0260493604416704 0.111913135426976 0.128043280902288 0 0 0 0 0 0 0 0 0 0 0 0 0 0 0 0 0 0 0 0 0 0 0 0.00344127902365619 0 0 0 0 0.00111966577594907 0 0 0.00262301059591068 0.00745508351409789 0 0 0 0.00320988342011614 0.00879375582992218 0.00310832243569313 0.0992416565802854 0 0 0.00876442982863895 0.0116766685078848 0.00808604869038007 0.0178608854251378 0.0010444500429838 0.00964263888080279 0.0202029271901212 0 0.00390744815962106 0.00257819621966633 0 0 0 0 0 0 0 0 0 0 0 0 0 0 0 0 0 0 0 0 0 0 0 0 0 0 0 0 0 0 0 0 0 0 0 0 0 0 0 0 0 0 0 0 0 0 0 0.000567606966902189 0 0 0 0 0 0 0 0 0 0 0 0 0 0 0 0 0 0 0 0 0 0 0 0 0 0 0 0 0 0 0 0 0 0 0 0 0 0 0 0 0 0 0 0 0 0 0 0 0 0 0 0 0.00369168421729756 0 0 0 0 0 0 0 0 0 0 0 0 0 0 0 0 0 0 0 0 0 0 0 0 0.000782088461736345 0 0 0 0 0 0 0 0 0 0 0 0 0 0 0 0.00261447821927126 0 0 0 0 0 0 0 0 0 0 0 0 0 0 0 0 0 0
0 0 0 0 0 0 0 0 0 0 0 0 0 0 0 0 0 0 0 0 0 0 0 0 0 0 0 0 0 0 0 0 0 0 0.0103311564275658 0 0 0 0 0 0 0 0 0 0 0 0 0 0 0 0 0 0 0 0 0 0 0 0 0 0 0 0 0 0 0 0 0 0 0 0 0 0 0 0 0 0 0 0 0 0.0577730797993793 0 0 0 0 0 0.0151825219296377 0 0.255295485080381 0.0610918347266432 0 0.0890038201078626 0.217739768266176 0 0.0576764584369288 0.0282496023000204 0 0 0 0 0.0184430461615579 0.02720136947403 0.0402768505101667 0.0863073796068015 0 0 0 0 0 0 0 0 0 0 0 0 0 0 0 0 0 0 0 0 0 0 0 0 0 0 0 0 0 0 0 0 0 0 0 0 0 0 0 0.0175305914363272 0 0 0 0 0 0 0 0 0.0178970357365219 0 0 0 0 0 0 0 0 0 0 0 0 0 0 0 0 0 0 0 0 0 0 0 0 0 0 0 0 0 0 0 0 0 0 0 0 0 0 0 0 0 0 0 0 0 0 0 0 0 0 0 0 0 0 0 0 0 0 0 0 0 0 0 0 0 0 0 0 0 0 0 0 0 0 0 0 0 0 0 0 0 0 0 0 0 0 0 0 0 0 0 0 0 0 0 0 0 0 0 0 0 0 0 0 0 0 0 0 0 0 0 0 0 0 0 0 0 0 0 0 0 0 0 0 0 0 0 0 0 0 0 0 0 0 0 0 0 0 0 0 0 0 0 0 0 0 0 0 0 0 0 0 0 0 0 0 0 0 0 0 0 0 0
0 0 0 0 0 0 0 0 0 0 0 0 0 0 0 0 0 0 0 0 0 0 0 0 0 0 0 0 0 0 0 0 0 0 0 0 0 0 0 0 0 0 0 0 0 0 0 0 0 0 0 0 0 0 0 0 0 0 0 0 0 0 0 0 0 0 0 0 0 0 0 0 0 0 0 0 0 0 0 0 0 0 0 0 0 0.0031651128281317 0.00479341128557519 0 0.0379695760431567 0.119821917141046 0.130600708514852 0 0.242634445417746 0 0.100571927833099 0.0115578938108255 0 0 0 0 0.0189698244607461 0.0363511934110915 0.0939860364783083 0.144959281711763 0 0 0 0 0 0 0 0 0 0 0 0 0 0 0 0 0 0 0 0 0 0 0 0 0 0 0 0 0 0 0 0 0 0 0 0 0 0 0 0 0 0 0 0 0 0.0173747836327601 0 0.01243226261006 0.0248116248208379 0 0 0 0 0 0 0 0 0 0 0 0 0 0 0 0 0 0 0 0 0 0 0 0 0 0 0 0 0 0 0 0 0 0 0 0 0 0 0 0 0 0 0 0 0 0 0 0 0 0 0 0 0 0 0 0 0 0 0 0 0 0 0 0 0 0 0 0 0 0 0 0 0 0 0 0 0 0 0 0 0 0 0 0 0 0 0 0 0 0 0 0 0 0 0 0 0 0 0 0 0 0 0 0 0 0 0 0 0 0 0 0 0 0 0 0 0 0 0 0 0 0 0 0 0 0 0 0 0 0 0 0 0 0 0 0 0 0 0 0 0 0 0 0 0 0 0 0 0 0 0 0 0 0 0 0 0 0 0 0 0 0 0
0 0 0 0 0 0 0 0 0 0 0 0 0 0 0 0 0 0 0 0 0 0 0 0 0 0 0 0 0.00238581802230345 0 0 0 0 0 0.0153770237387036 0 0 0 0 0 0 0 0 0 0 0 0 0 0 0 0 0 0 0 0 0 0 0 0 0 0 0 0 0 0 0 0 0 0 0 0 0 0 0 0 0 0 0 0 0 0 0 0 0 0 0 0.00625359835589227 0 0.0738418038906344 0.0756497897959583 0.226233661761824 0.171804699024444 0 0 0.0674887264682917 0 0 0 0 0 0.0377580401113557 0.0512015251224885 0.0630062480947452 0.135975155311324 0 0 0.00199102556758328 0 0 0 0 0 0.00218400649898253 0 0 0 0 0 0 0 0 0 0 0 0 0 0 0 0 0 0 0 0 0 0 0 0 0 0 0 0 0 0 0.0154949776154982 0 0 0 0 0 0.0065204665989432 0 0.00752317149218767 0.0336674397888245 0 0.00327965919960141 0 0 0 0 0 0 0 0 0 0 0 0 0 0 0 0 0 0 0 0 0 0 0 0 0 0 0 0 0 0 0 0 0 0 0 0 0 0 0 0 0 0 0 0 0 0 0 0 0 0 0 0 0 0 0 0 0 0 0 0 0 0 0 0 0 0 0 0 0 0 0 0 0 0 0 0 0 0 0 0 0 0 0 0 0 0 0 0 0 0 0 0 0 0 0 0 0 0 0 0 0 0.00236316354041434 0 0 0 0 0 0 0 0 0 0 0 0 0 0 0 0 0 0 0 0 0 0 0 0 0 0 0 0 0 0 0 0 0 0 0 0 0 0 0 0 0 0 0 0 0 0 0 0 0 0 0 0 0 0 0 0 0 0 0
0 0.0157218324282082 0.00235078867603929 0.0719181385389119 0 0 0 0 0 0 0.00745104497864071 0.0185052727588735 0 0 0 0 0.00970168885503695 0 0 0 0 0 0 0 0 0 0 0 0.00168242136027063 0.0174474854452685 0.226241449057599 0 0 0 0 0 0.0260386277315259 0.263522978322252 0 0 0 0 0 0 0 0 0 0 0 0 0 0 0 0 0 0 0 0.00363851515788204 0.00403540326375244 0 0 0 0 0 0 0 0 0 0 0 0 0 0 0.00561324148207537 0 0.00167502492099533 0 0 0 0 0 0 0 0 0 0.0145459803639141 0.0805880779497459 0.0114005047855569 0 0.0157101276742394 0 0 0 0 0 0.0150429202369102 0.0302286982158613 0 0.00500926060098563 0 0 0 0 0 0 0.0046562094672127 0 0 0 0 0 0 0 0 0 0 0 0 0 0 0 0 0 0 0 0 0 0.0197132523558137 0 0 0.0635536767815592 0 0 0.00994829691282317 0 0 0.0214980767458967 0 0 0.00243751022357341 0 0 0 0 0 0 0 0.0191642502078571 0 0 0 0 0 0.0036371661162564 0.0073220783844626 0 0 0 0 0 0 0 0 0 0 0 0 0 0 0 0 0 0 0 0 0 0 0 0 0 0 0 0 0 0 0 0 0 0 0 0 0 0 0 0 0 0 0 0 0 0 0 0 0 0 0 0 0 0 0 0 0 0 0 0 0 0 0 0 0 0 0 0 0 0 0 0 0 0 0 0 0 0 0 0 0 0 0 0 0 0 0 0 0 0 0 0 0 0 0 0 0 0 0 0 0 0 0 0 0 0 0 0 0 0 0 0 0 0 0 0 0 0 0 0 0 0 0 0 0 0 0 0 0 0 0 0 0 0 0 0 0 0 0 0 0 0 0 0 0 0 0 0 0 0 0 0 0 0 0 0 0 0 0 0 0
0 0 0 0 0 0 0 0 0 0 0 0 0 0 0 0 0 0 0 0 0 0 0 0 0 0 0 0 0 0 0 0 0 0 0.0306054530793504 0 0 0 0 0 0 0 0 0 0 0 0 0 0 0 0 0 0 0 0 0 0 0 0 0 0 0 0 0 0 0 0 0 0 0 0 0 0 0 0 0 0 0 0 0 0 0 0 0 0 0 0 0 0.0211349449896757 0.0351644718651593 0.12481233868111 0.148319695466171 0.140562897248498 0 0 0 0 0 0 0 0.111207303251735 0.176260965807407 0.0194550141932041 0.0612665471115145 0 0 0 0 0 0 0 0 0 0 0 0 0 0 0 0 0 0 0 0 0 0 0 0 0 0 0 0 0 0 0 0 0 0 0 0 0 0 0 0 0 0 0 0 0 0 0 0.0426006385743875 0.0886097297317864 0 0 0 0 0 0 0 0 0 0 0 0 0 0 0 0 0 0 0 0 0 0 0 0 0 0 0 0 0 0 0 0 0 0 0 0 0 0 0 0 0 0 0 0 0 0 0 0 0 0 0 0 0 0 0 0 0 0 0 0 0 0 0 0 0 0 0 0 0 0 0 0 0 0 0 0 0 0 0 0 0 0 0 0 0 0 0 0 0 0 0 0 0 0 0 0 0 0 0 0 0 0 0 0 0 0 0 0 0 0 0 0 0 0 0 0 0 0 0 0 0 0 0 0 0 0 0 0 0 0 0 0 0 0 0 0 0 0 0 0 0 0 0 0 0 0 0 0 0 0 0 0 0 0 0 0 0 0 0 0 0 0 0
0 0 0 0 0 0 0 0 0 0 0 0 0 0 0 0 0 0 0 0 0 0 0 0 0 0 0 0 0 0 0.021421403770692 0 0 0 0 0 0 0.00630619131214877 0 0 0 0 0 0 0 0 0 0 0 0 0 0 0.00374490856377918 0 0 0 0 0 0.00373952706955874 0 0 0 0 0 0 0 0 0 0 0 0 0 0 0 0 0.00223981679792512 0 0 0 0 0.0813227615406254 0.00718580608240601 0.046087902673348 0.0321204600009382 0.0348128197158071 0.0519351686828198 0.118787712154434 0 0.120665558182531 0.1133824240482 0.0283218155355386 0.00789678958208859 0 0.0125749402849262 0 0 0.198184620906723 0 0 0 0 0.00367593108510681 0.0123465681040243 0.0183686966640349 0 0 0 0 0 0 0 0 0 0 0 0 0 0 0 0 0 0 0 0 0 0 0 0.0125100256688915 0 0 0 0 0 0 0 0 0.028971527253252 0 0 0.00223877549581345 0 0 0 0.00368911970122732 0 0 0 0.00822160700336635 0 0.0025360878135509 0 0 0.00377145166531209 0.00198594254317039 0.00938655811099139 0 0 0 0 0 0 0 0 0 0 0 0 0 0 0 0 0 0 0 0 0 0 0 0 0 0 0 0 0 0 0 0 0 0 0 0 0 0 0 0 0 0 0 0 0 0 0 0 0 0 0 0 0 0 0 0 0 0 0 0 0 0 0 0 0 0 0 0 0 0 0 0 0 0 0 0 0 0 0 0 0 0 0 0 0 0 0 0 0 0 0 0 0 0 0 0 0 0 0 0 0 0 0 0 0 0 0 0 0 0 0 0 0 0 0 0 0 0 0 0 0 0 0 0 0 0 0.00156708198676827 0 0 0 0 0 0 0 0 0 0 0 0 0 0 0 0 0 0 0 0 0 0 0 0 0 0 0 0 0 0 0 0 0 0
0 0 0 0 0 0 0 0 0 0 0 0.00388932079307909 0 0 0 0 0 0 0 0 0 0 0 0 0 0 0 0 0.00170426804937521 0 0.103082640613436 0 0 0 0 0 0 0.00602027015009492 0 0 0 0 0 0 0 0 0 0 0 0 0.00349647689813184 0 0.00871784751741763 0 0 0 0 0.00160164175410594 0.00200559833771046 0 0 0 0 0 0 0 0 0 0 0 0 0 0 0 0 0 0 0 0 0 0.0174761662756874 0.0591826901240663 0.0558181989030262 0.0691123476656097 0.0462143671206748 0.00752795196472874 0.0343143146041248 0 0.0209831842466621 0.0491320936600986 0 0 0 0.0249329238000345 0 0.195546450176528 0 0 0.0162150612568863 0 0 0 0.00250611013008794 0 0 0 0 0 0 0 0 0 0 0 0 0 0 0 0 0 0 0 0 0 0 0 0 0.0671962524983646 0 0 0 0 0 0 0 0 0.139550463585972 0 0 0.00782101025283366 0 0 0 0 0 0 0 0.00776635952049583 0 0 0 0 0 0.00285648987609361 0.0453295002246743 0 0 0 0 0 0 0 0 0 0 0 0 0 0 0 0 0 0 0 0 0 0 0 0 0 0 0 0 0 0 0 0 0 0 0 0 0 0 0 0 0 0 0 0 0 0 0 0 0 0 0 0 0 0 0 0 0 0 0 0 0 0 0 0 0 0 0 0 0 0 0 0 0 0 0 0 0 0 0 0 0 0 0 0 0 0 0 0 0 0 0 0 0 0 0 0 0 0 0 0 0 0 0 0 0 0 0 0 0 0 0 0 0 0 0 0 0 0 0 0 0 0 0 0 0 0 0 0 0 0 0 0 0 0 0 0 0 0 0 0 0 0 0 0 0 0 0 0 0 0 0 0 0 0 0 0 0 0 0 0 0
0 0 0 0 0 0 0 0 0 0 0 0 0 0 0 0.0160180214137191 0 0 0 0 0 0 0 0 0 0 0 0 0 0 0.0571476284812373 0 0 0 0 0 0 0 0 0 0 0 0 0 0 0 0 0 0 0 0 0 0 0 0 0 0 0 0 0 0 0 0 0 0 0 0 0 0 0 0 0 0 0 0 0.0185806193136857 0 0 0 0 0 0 0 0 0 0 0 0 0 0 0 0 0 0 0 0 0 0 0.0389177398259322 0 0 0 0 0 0 0 0 0 0 0 0 0 0 0 0 0 0 0 0 0 0 0 0 0 0 0 0 0.0922411240040427 0 0 0 0 0 0 0 0.294357751486081 0.22764003170093 0.255097083774373 0 0 0 0 0 0 0 0 0 0 0 0 0 0 0 0 0 0 0 0 0 0 0 0 0 0 0 0 0 0 0 0 0 0 0 0 0 0 0 0 0 0 0 0 0 0 0 0 0 0 0 0 0 0 0 0 0 0 0 0 0 0 0 0 0 0 0 0 0 0 0 0 0 0 0 0 0 0 0 0 0 0 0 0 0 0 0 0 0 0 0 0 0 0 0 0 0 0 0 0 0 0 0 0 0 0 0 0 0 0 0 0 0 0 0 0 0 0 0 0 0 0 0 0 0 0 0 0 0 0 0 0 0 0 0 0 0 0 0 0 0 0 0 0 0 0 0 0 0 0 0 0 0 0 0 0 0 0 0 0 0 0 0 0 0 0 0 0 0 0 0 0 0 0 0 0 0 0
0 0 0 0 0 0 0 0 0 0 0 0 0 0 0 0 0 0 0 0 0 0 0 0 0 0 0 0 0 0 0.0608993424214 0 0 0 0 0 0 0 0 0 0 0 0 0 0 0 0 0 0 0 0 0 0 0 0 0 0 0 0 0 0 0 0 0 0 0 0 0 0 0 0 0 0 0 0 0 0 0 0 0 0 0.167061508999276 0.0379501576749747 0.0618782310096943 0.0463087904693032 0 0 0 0 0 0 0 0 0.0243387439841923 0 0 0.0955189116290498 0.0581078728478133 0 0.261766816066077 0 0 0 0 0 0 0 0 0 0 0 0 0 0 0 0 0 0 0 0 0 0 0 0 0 0 0 0.0646307740642732 0 0 0 0 0 0 0 0.0336874732977453 0.0878513775362006 0 0 0 0 0 0 0 0 0 0 0 0 0 0 0 0 0 0 0 0 0 0 0 0 0 0 0 0 0 0 0 0 0 0 0 0 0 0 0 0 0 0 0 0 0 0 0 0 0 0 0 0 0 0 0 0 0 0 0 0 0 0 0 0 0 0 0 0 0 0 0 0 0 0 0 0 0 0 0 0 0 0 0 0 0 0 0 0 0 0 0 0 0 0 0 0 0 0 0 0 0 0 0 0 0 0 0 0 0 0 0 0 0 0 0 0 0 0 0 0 0 0 0 0 0 0 0 0 0 0 0 0 0 0 0 0 0 0 0 0 0 0 0 0 0 0 0 0 0 0 0 0 0 0 0 0 0 0 0 0 0 0 0 0 0 0 0 0 0 0 0 0 0 0 0 0 0 0 0
0 0 0 0 0 0 0 0 0 0 0 0 0 0 0 0 0 0 0 0 0 0 0 0 0 0 0 0 0 0 0 0 0 0 0 0 0 0 0 0 0 0 0 0 0 0 0 0 0 0 0 0 0 0 0 0 0 0 0 0 0 0.0281065004060402 0 0 0 0 0 0 0 0 0 0 0 0 0 0.244198527833366 0 0 0 0 0 0.374115497620929 0 0 0 0 0 0 0 0 0 0 0 0 0 0 0 0 0.330219919312079 0 0 0 0 0 0 0 0 0 0 0 0 0 0 0 0 0 0 0 0 0 0 0 0 0 0 0 0 0.0233595548275854 0 0 0 0 0 0 0 0 0 0 0 0 0 0 0 0 0 0 0 0 0 0 0 0 0 0 0 0 0 0 0 0 0 0 0 0 0 0 0 0 0 0 0 0 0 0 0 0 0 0 0 0 0 0 0 0 0 0 0 0 0 0 0 0 0 0 0 0 0 0 0 0 0 0 0 0 0 0 0 0 0 0 0 0 0 0 0 0 0 0 0 0 0 0 0 0 0 0 0 0 0 0 0 0 0 0 0 0 0 0 0 0 0 0 0 0 0 0 0 0 0 0 0 0 0 0 0 0 0 0 0 0 0 0 0 0 0 0 0 0 0 0 0 0 0 0 0 0 0 0 0 0 0 0 0 0 0 0 0 0 0 0 0 0 0 0 0 0 0 0 0 0 0 0 0 0 0 0 0 0 0 0 0 0 0 0 0 0
0 0 0 0 0 0 0 0 0 0 0 0 0 0 0 0 0 0 0 0 0 0 0 0 0 0 0 0 0 0 0 0.00177831750617045 0.0127595022267341 0.033055060418527 0.0272839889595149 0 0 0 0 0 0.00142036861697662 0 0 0 0 0 0 0 0 0 0 0 0 0 0.0331011395509351 0.00711400858462606 0.0100769371154597 0 0 0 0 0 0 0 0 0 0 0 0 0 0 0.0403776297305465 0 0 0 0 0.00166946463084026 0 0 0 0 0 0 0 0 0.00242979624204719 0 0 0.00385511954998668 0.0267979277104983 0.00922610879669932 0.00646714122289699 0.0181792471201314 0 0.0257075264868762 0 0 0 0 0 0 0.146720978215306 0.0289316968701619 0.0594567096263531 0.0125331287089655 0 0 0 0 0 0 0 0 0 0 0 0 0 0 0 0 0 0 0 0 0 0 0 0 0 0 0 0 0 0 0 0 0 0 0 0 0.00225898735914496 0 0.00169612400013034 0.00163479707555766 0.00113604440737446 0 0 0 0.0186842814707822 0.00875977038021647 0.0394008152552894 0.0460101602213915 0.0225572836449381 0 0 0 0 0 0 0 0 0 0 0 0 0 0 0 0.000878638870718476 0 0 0 0 0 0 0 0 0 0 0 0 0 0 0 0 0.00364241944002143 0.00663665900372875 0.0193117566349165 0 0 0 0 0 0.00166146756189871 0 0 0 0 0 0 0 0 0 0 0 0 0 0 0 0 0 0 0.022031386378482 0.00527553610722772 0 0 0 0 0 0 0 0 0 0 0 0 0 0 0 0 0 0 0 0 0 0 0 0 0 0 0 0 0 0 0 0 0 0 0 0 0 0 0 0 0 0.139320988389933 0 0 0 0 0 0 0 0 0 0 0 0 0 0 0 0 0 0 0 0 0 0 0 0 0 0 0 0 0 0 0 0 0 0 0 0 0 0 0 0 0.064519076672936 0 0 0.00366104164440642 0.00453995999672442 0.0415092062874046 0 0 0 0 0 0 0 0 0.0108514946469426 0 0 0.00398692172785168 0.0210933849317303
0 0 0 0 0 0 0 0 0 0 0 0 0 0 0 0 0 0 0 0 0 0 0 0 0 0 0 0 0 0 0 0 0.00388258827520408 0.00828842411860748 0.00966082839610792 0 0 0 0 0 0 0 0 0 0 0 0 0 0 0 0 0 0 0 0.0255101385987703 0 0.00107173956627777 0.0116865858039196 0.00221846276453374 0 0 0 0 0 0 0 0 0 0 0 0 0.0158551151117216 0 0 0 0 0.000656871636510821 0 0 0 0 0.000606021397199375 0 0 0 0.00572580580995835 0.0020533782015093 0 0.00601308309422725 0.0362334901513659 0.00924322776795888 0.00841811148471452 0.0167454303883501 0 0.0276777062095646 0.00124592383621901 0 0 0 0 0.0996641990497426 0 0.0398828703567249 0.0802415129043981 0 0 0 0 0 0 0 0 0 0 0 0 0 0 0 0 0 0 0 0 0 0 0 0 0 0 0 0 0 0 0 0 0 0 0 0.00388118253536182 0 0.00241778926259283 0 0.00290672887086298 0.00189859992768875 0.00120915747216477 0 0.0144951234282153 0.00111375247820422 0.0234684380617399 0.024286250764963 0.0805088214384651 0.0498080858069585 0.00572593488146878 0.0440852198648011 0.000546185142093752 0 0 0 0 0 0 0 0 0 0 0 0 0 0 0 0 0 0 0 0 0 0 0 0 0 0 0 0 0 0 0 0 0 0 0 0 0 0 0 0.00111131956462749 0 0 0 0 0 0 0 0 0 0 0 0 0 0 0 0 0 0.00074451788672648 0.00356018495296251 0 0 0 0 0 0 0 0 0 0 0.00153164363914387 0 0 0 0 0 0 0 0 0 0 0 0 0 0 0 0 0 0 0 0 0 0 0 0 0 0 0 0 0 0 0.151791366792729 0 0 0 0 0 0 0 0 0 0 0 0 0 0 0 0 0 0 0 0 0 0 0 0 0 0 0 0 0 0 0 0 0 0 0 0 0 0 0 0 0.0902330948647546 0 0 0 0 0.0082368555974528 0.00289575424976054 0 0.00206364633210357 0.00159808242602339 0 0 0 0 0.0567477216324452 0 0.000491357172720479 0.0050256717575443 0.00503599827183856
0 0 0 0 0 0 0 0 0 0 0 0 0 0 0 0 0 0 0 0 0 0 0 0 0 0 0 0 0 0 0 0 0 0 0.00325179128322398 0 0 0 0 0 0 0 0 0 0 0 0 0 0 0 0 0 0 0 0 0 0 0 0.00236271172249547 0 0 0 0 0 0 0 0 0 0 0 0 0.00236086945968923 0 0 0 0 0 0 0 0 0 0.00071823804077849 0 0.000898287061652461 0 0.0483588170044891 0.013027015792532 0 0.0469738668675586 0.219784619849276 0.0193237548493457 0.0307299932966317 0.0290937810700035 0 0.00431328973951384 0.00590844940220782 0.00121547891698971 0 0 0 0.0277475091880957 0.0563105199485492 0 0.269987262824507 0 0 0 0 0 0 0 0 0 0 0 0 0 0 0 0 0 0 0 0 0 0 0 0 0 0 0 0 0 0 0 0 0 0 0 0 0 0.0105826873161042 0.00349924617696376 0.0618859566878046 0 0 0.00288714179538257 0 0.0021113396416322 0.0452013202441572 0.00149878596963591 0.0339515039029655 0.0490791939269937 0 0 0 0 0 0 0 0 0 0 0 0 0 0 0 0 0 0 0 0 0 0 0 0 0 0 0 0 0 0 0 0 0 0 0 0 0 0 0 0 0 0 0 0 0 0 0 0 0 0 0 0 0 0 0 0 0 0 0 0 0 0 0 0 0 0 0 0 0 0 0 0 0 0 0 0 0 0 0 0 0 0 0 0 0 0 0 0 0 0 0 0 0 0 0 0 0 0 0 0 0 0 0 0.0031334401486608 0 0 0 0 0 0 0 0 0 0 0 0 0 0 0 0 0 0 0 0 0 0 0 0 0 0 0 0 0 0 0 0 0 0 0 0 0 0 0 0 0.00380312787216048 0 0 0 0 0 0 0 0 0 0 0 0 0 0 0 0 0 0
0 0 0 0 0 0 0 0 0 0 0 0 0 0 0 0 0 0 0 0 0 0 0 0 0 0 0 0 0 0 0 0 0 0.000954128996815675 0.00753842495372889 0 0 0 0 0 0 0 0 0 0 0 0 0 0 0 0 0 0 0 0 0 0 0 0 0 0 0 0 0 0 0 0 0 0 0 0 0.00318600948803848 0 0 0 0 0 0 0 0 0 0.00071242460066621 0 0 0 0.0332054527044082 0.0116238036580642 0 0.0371259434438173 0.190865908722848 0.0314296310744914 0.0359749744978005 0.047657520909303 0 0.0103099324827319 0.0066720753584504 0 0 0 0 0.0432818987905122 0.0859919060034722 0.204926730892635 0 0 0 0 0 0 0 0 0 0 0 0 0 0 0 0 0 0 0 0 0 0 0 0 0 0 0 0 0 0 0 0 0 0 0 0 0 0 0.021609559091551 0 0.0375124205442391 0 0.00135777277313258 0 0 0.0046932052305997 0.0576196196070988 0.00242149669252841 0.0484714951931675 0.0628998375233012 0 0 0 0 0 0 0 0 0 0 0 0 0 0 0 0 0 0 0 0 0 0 0 0 0 0 0 0 0 0 0 0 0 0 0 0 0 0 0 0 0 0 0 0 0 0 0 0 0 0 0 0 0 0 0 0 0 0 0 0 0 0 0 0 0 0 0 0 0 0 0 0 0 0 0 0 0 0 0 0 0 0 0 0 0 0 0 0 0 0 0 0 0 0 0 0 0 0 0 0 0 0 0 0.00550703411411326 0 0 0 0 0 0 0 0 0 0 0 0 0 0 0 0 0 0 0 0 0 0 0 0 0 0 0 0 0 0 0 0 0 0 0 0 0 0 0 0 0.00645079265248547 0 0 0 0 0 0 0 0 0 0 0 0 0 0 0 0 0 0
0 0 0 0 0 0 0 0 0 0 0 0 0 0 0 0 0 0 0 0 0 0 0 0 0 0 0 0 0 0 0 0.0129468369663159 0 0 0 0 0 0 0 0 0 0 0 0 0 0 0 0 0 0 0 0 0 0 0.0700257474129722 0 0 0 0 0 0 0 0 0 0 0 0 0 0 0 0 0.155202775296064 0 0 0 0 0 0 0 0 0 0 0 0 0 0 0 0 0 0 0 0 0 0 0 0 0 0 0 0 0.0922591452285253 0 0 0 0 0 0 0 0 0.0768835113944878 0 0 0.0674116187552596 0 0.0096141549189423 0.00905191285691879 0 0 0.114618056542912 0 0 0 0 0 0 0 0 0 0 0 0 0 0 0 0 0 0 0 0 0 0 0 0 0 0 0 0 0 0 0 0 0 0 0 0 0 0 0 0 0 0 0 0 0 0 0 0 0.0106458431508706 0 0 0 0 0 0 0 0 0 0 0 0 0 0 0 0 0 0 0 0.0102436611047889 0.0270743007347881 0 0 0 0 0 0.00895271921164596 0 0 0 0 0 0 0 0 0 0 0 0.0257019524792978 0 0 0 0 0 0 0.0577390886624474 0.0105653143559808 0 0 0 0 0 0 0 0 0 0 0 0 0 0 0 0 0 0 0 0 0 0 0 0 0 0 0 0 0 0 0 0 0 0 0 0 0 0 0 0 0 0.198668133954733 0 0 0 0.0270188844723533 0 0 0 0 0 0 0 0 0 0 0 0 0 0 0 0 0 0 0 0 0 0 0 0 0 0 0 0 0 0 0 0 0 0 0 0 0 0 0 0 0 0 0 0 0 0 0 0 0 0 0 0 0 0 0.0153763425006962
0 0 0 0 0 0 0 0 0 0 0 0 0 0 0 0 0 0 0 0 0 0 0 0 0 0 0 0.0205220941180995 0 0 0.0156890756941026 0 0 0 0 0 0 0 0 0 0 0 0 0 0 0 0 0 0 0 0 0 0 0.427603951450346 0 0 0 0 0 0 0 0 0 0 0 0 0 0.0305170014358703 0 0 0 0 0 0 0 0 0 0 0 0 0 0 0 0 0 0 0 0 0 0 0 0 0 0.0093655533821212 0 0 0 0 0 0 0 0 0 0 0 0 0.0116598041943172 0.00904429069424741 0 0 0 0 0 0.0526563781049346 0 0 0 0 0 0 0 0.126848149341765 0 0.11839690057424 0 0.0623060213442067 0 0 0 0 0 0 0 0 0 0 0 0 0 0 0 0 0 0 0 0 0 0 0 0 0 0 0 0 0 0 0 0 0 0 0 0 0 0 0 0 0 0 0 0 0 0 0 0.0179231354365416 0 0 0 0 0 0 0 0 0 0 0 0 0 0 0 0 0 0 0 0 0 0 0 0 0 0 0 0 0 0 0 0 0 0 0 0 0 0 0 0 0 0 0 0 0 0 0 0 0 0 0 0 0 0 0 0 0 0 0 0 0 0 0 0 0 0 0 0 0 0 0 0 0 0 0 0 0 0 0 0 0 0 0 0 0 0 0 0 0 0 0.00623639967901092 0 0 0.0640979838130323 0.0271332607371646 0 0 0 0 0 0 0 0 0 0 0 0 0 0 0 0 0 0 0 0 0 0 0 0 0 0 0 0 0 0 0 0 0 0 0 0 0 0 0 0 0 0 0 0 0 0 0
0 0 0 0 0 0 0 0 0 0 0 0 0 0 0 0 0 0 0 0 0 0 0 0 0 0 0.00568425160292201 0 0 0 0 0 0 0 0 0 0 0 0 0 0 0 0 0 0 0 0 0 0 0 0 0 0 0 0 0 0 0 0 0 0 0 0 0 0 0 0 0 0 0 0 0 0 0 0 0 0 0 0 0 0 0 0 0 0 0 0 0 0 0 0 0 0.00443991527466756 0 0 0 0 0 0 0 0 0 0 0 0 0.0111988303201884 0 0.0194710548328162 0 0 0 0 0.0326766534116686 0 0 0.37791897334085 0.213083006813524 0.0302795802577714 0 0.0108884256511104 0.0290983788952089 0 0 0 0 0 0 0 0 0 0 0 0 0 0 0 0 0 0 0 0 0 0 0 0 0 0 0 0 0 0 0 0 0 0 0 0 0 0 0 0 0 0 0 0 0.0237906791953755 0 0.052337967993916 0 0 0 0 0 0 0 0 0.0498154990030781 0 0 0 0 0 0 0 0 0 0 0 0 0 0 0 0 0 0 0 0 0 0 0 0 0 0 0 0 0 0 0 0 0 0 0 0 0 0 0 0 0 0 0 0 0 0 0 0 0 0 0 0 0 0 0 0 0 0 0 0 0 0 0 0 0 0 0 0 0 0 0 0 0 0 0 0 0 0 0 0 0 0 0 0.011560462428001 0.0857511823171389 0.0277408088355121 0 0 0.00840978370983878 0.00585454611641227 0 0 0 0 0 0 0 0 0 0 0 0 0 0 0 0 0 0 0 0 0 0 0 0 0 0 0 0 0 0 0 0 0 0 0 0 0 0 0 0 0 0 0 0 0 0 0 0 0
0 0 0 0 0 0 0 0 0 0 0 0 0 0 0 0 0 0 0 0 0 0 0 0 0 0 0 0 0 0 0 0 0 0 0 0 0 0 0 0 0 0 0 0 0 0 0 0 0 0 0 0 0 0.518000872064542 0 0 0 0 0 0 0 0 0 0 0 0 0 0 0 0 0 0 0 0 0 0 0 0 0 0 0 0 0 0 0 0 0 0 0 0 0 0 0 0 0 0 0 0 0 0 0 0 0 0 0 0.0140129604058237 0.0314096758796768 0 0.141836912341165 0 0 0 0 0 0 0 0 0 0 0 0 0 0 0 0 0 0 0 0 0 0 0 0 0 0 0 0 0 0 0 0 0 0 0 0 0 0 0 0 0 0 0 0 0 0 0 0 0 0 0 0 0 0 0 0 0 0 0 0 0 0 0 0 0.0596206019335724 0 0 0 0 0 0 0 0 0 0 0 0 0 0 0 0 0 0 0 0 0 0 0 0 0 0 0 0 0 0 0 0 0 0 0 0 0 0 0 0 0 0 0 0 0 0 0 0 0 0 0 0 0 0 0 0 0 0 0 0 0 0 0 0 0 0 0 0 0 0 0 0 0 0 0 0 0 0 0 0 0 0 0 0 0 0 0 0.0678477471921935 0 0.0344094579533496 0 0 0 0.0532728959035742 0.0795888763261026 0 0 0 0 0 0 0 0 0 0 0 0 0 0 0 0 0 0 0 0 0 0 0 0 0 0 0 0 0 0 0 0 0 0 0 0 0 0 0 0 0 0 0 0 0 0 0
0 0 0 0 0 0 0 0 0 0 0 0 0 0 0 0 0 0 0 0 0 0 0 0 0 0 0.0367008538939472 0 0 0 0 0 0 0 0 0 0 0 0 0 0 0 0 0 0 0 0 0 0 0 0 0 0 0.12505648887642 0 0 0 0 0 0 0 0 0 0 0 0 0 0 0 0 0 0 0 0 0 0 0 0 0 0 0 0 0 0 0 0 0 0 0 0 0 0 0 0 0 0 0 0 0 0 0 0 0 0 0 0 0 0.281957525069206 0 0 0 0 0 0 0 0 0 0.109383557391348 0 0 0 0 0 0 0 0 0 0 0 0 0 0 0 0 0 0 0 0 0 0 0 0 0 0 0 0 0 0 0 0 0 0 0 0 0 0 0 0 0 0 0 0 0 0 0 0 0 0 0 0.0142414960638617 0 0 0 0.270494024837663 0 0 0 0 0 0 0 0 0 0 0 0 0 0 0 0 0 0 0 0 0 0 0 0 0 0 0 0 0 0 0 0 0 0 0 0 0 0 0 0 0 0 0 0 0 0 0 0 0 0 0 0 0 0 0 0 0 0 0 0 0 0 0 0 0 0 0 0 0 0 0 0 0 0 0 0 0 0 0 0 0 0 0 0 0 0 0 0.026159049471462 0 0.0571811941924702 0 0 0 0.0430164785218421 0.0358093316817791 0 0 0 0 0 0 0 0 0 0 0 0 0 0 0 0 0 0 0 0 0 0 0 0 0 0 0 0 0 0 0 0 0 0 0 0 0 0 0 0 0 0 0 0 0 0 0
0 0 0 0 0 0 0 0 0 0 0 0 0 0 0 0 0 0 0 0 0 0 0 0 0 0 0 0 0 0 0 0 0 0 0 0 0 0 0 0 0 0 0 0 0 0 0 0 0 0 0 0 0 0 0.0833325867484344 0 0 0.0534475406932979 0 0 0 0 0 0 0 0 0 0.421805559508658 0 0 0 0 0 0 0 0 0.114987333728071 0 0 0 0 0 0 0 0 0 0 0 0 0 0 0 0 0 0 0 0 0 0 0 0 0 0 0 0.112810072953245 0 0 0 0 0 0 0.0778867563121517 0 0 0 0 0 0 0.0943021703593535 0 0 0 0 0 0 0 0 0 0 0 0 0 0 0 0 0 0 0 0 0 0 0 0 0 0 0 0 0 0 0 0 0 0 0 0 0 0 0 0 0 0 0 0 0 0 0 0 0 0 0 0 0 0 0 0 0 0 0 0 0 0 0 0 0 0 0 0 0 0 0 0 0 0 0 0 0 0 0 0 0 0 0 0 0 0 0 0.0132252777386908 0 0 0 0 0 0 0 0 0 0 0 0 0 0 0 0 0 0 0 0 0 0 0 0 0 0 0 0 0 0 0 0 0 0 0 0 0 0 0 0 0 0 0 0 0 0 0 0 0 0.0282027019580979 0 0 0 0 0 0 0 0 0 0 0 0 0 0 0 0 0 0 0 0 0 0 0 0 0 0 0 0 0 0 0 0 0 0 0 0 0 0 0 0 0 0 0 0 0 0 0 0 0 0 0 0 0 0 0 0 0 0 0
0 0 0 0 0 0 0 0 0 0 0 0 0 0 0 0 0 0 0.0422061252340003 0 0 0 0 0 0 0 0 0 0 0 0 0 0 0 0 0 0 0 0 0 0 0 0 0 0 0 0 0 0 0 0 0 0 0 0 0 0 0 0 0 0 0 0 0 0 0 0 0 0 0.11366891120428 0 0 0 0 0 0 0 0 0 0 0 0 0 0 0 0 0 0 0 0 0 0 0 0 0 0 0 0 0 0 0 0 0 0 0 0 0 0 0 0 0 0.0695622305173364 0 0.0738236396759106 0 0 0 0 0 0 0 0.0350246304082517 0 0 0.435114572404062 0.217392346223512 0 0 0 0 0 0 0 0 0 0 0 0 0 0 0 0 0 0 0 0 0 0 0 0 0 0 0 0 0 0 0 0 0 0 0 0 0 0 0 0 0 0 0 0 0 0 0 0 0 0 0 0 0 0 0 0 0 0 0 0 0 0 0 0 0 0 0 0 0 0 0 0 0 0 0 0 0 0 0 0 0 0 0 0 0 0 0 0 0 0 0 0 0 0 0 0 0 0 0 0 0 0 0 0 0 0 0 0 0 0 0 0 0 0 0 0 0 0 0 0 0 0 0 0 0 0 0 0 0 0 0 0 0 0 0 0.0132075443326472 0 0 0 0 0 0 0 0 0 0 0 0 0 0 0 0 0 0 0 0 0 0 0 0 0 0 0 0 0 0 0 0 0 0 0 0 0 0 0 0 0 0 0 0 0 0 0 0 0 0 0 0 0 0
0 0 0 0 0 0 0 0 0 0 0 0 0 0 0 0 0 0 0 0 0 0 0 0 0 0 0 0.00867875211263865 0 0 0 0 0 0 0 0 0 0 0 0 0 0 0 0 0 0 0 0 0 0 0 0 0 0 0 0 0 0 0 0.0381347134531794 0.0083158873485159 0 0 0 0 0 0 0.0655549869568771 0 0.26180520618552 0 0 0 0 0 0 0 0 0 0 0 0 0 0 0 0 0 0 0 0 0 0 0 0 0 0 0 0 0 0 0 0 0 0 0 0 0 0 0 0.053374498975246 0.0247125890150646 0 0.018900024906549 0.404476004745983 0 0 0 0 0 0 0 0 0.0247676036327889 0 0.0457391214667201 0.0455406112009181 0 0 0 0 0 0 0 0 0 0 0 0 0 0 0 0 0 0 0 0 0 0 0 0 0 0 0 0 0 0 0 0 0 0 0 0 0 0 0 0 0 0 0 0 0 0 0 0 0 0 0 0 0 0 0 0 0 0 0 0 0 0 0 0 0 0 0 0 0 0 0 0 0 0 0 0 0 0 0 0 0 0 0 0 0 0 0 0 0 0 0 0 0 0 0 0 0 0 0 0 0 0 0 0 0 0 0 0 0 0 0 0 0 0 0 0 0 0 0 0 0 0 0 0 0 0 0 0 0 0 0 0 0 0 0 0 0 0 0 0 0 0 0 0 0 0 0 0 0 0 0 0 0 0 0 0 0 0 0 0 0 0 0 0 0 0 0 0 0 0 0 0 0 0 0 0 0 0 0 0 0 0 0 0 0 0 0 0 0 0
0 0 0 0 0 0 0 0 0 0 0 0 0 0 0 0 0 0 0 0 0 0 0 0 0 0 0 0 0 0 0 0 0 0 0 0 0 0 0 0 0 0 0 0 0 0 0 0 0 0 0 0 0 0 0 0 0 0 0 0 0 0 0 0 0 0 0 0.103581250646886 0 0 0 0 0 0 0 0 0 0 0 0 0 0 0 0 0 0 0 0 0 0 0 0 0.0175607882132682 0 0 0 0 0 0 0 0 0 0 0 0.152935553126753 0 0.117822926323 0 0 0 0 0.042643340169167 0 0.157754414115859 0 0.102058676307779 0 0 0.0741199068323334 0 0 0.0389685930837613 0 0 0 0 0 0 0 0 0 0 0 0 0 0 0 0 0 0 0 0 0 0 0 0 0 0 0 0 0 0 0 0 0 0 0 0 0 0 0 0 0 0 0 0 0 0.0688781763424104 0 0 0 0 0 0 0 0 0 0 0 0 0 0 0 0 0 0 0 0 0 0 0 0 0 0 0 0 0 0 0 0 0 0 0 0 0 0 0 0 0 0 0 0 0 0 0 0 0 0 0 0 0 0 0 0 0 0 0 0 0 0 0 0 0 0 0 0 0 0 0 0 0 0 0 0 0 0 0 0 0 0 0 0 0 0 0 0 0 0 0 0 0.110004464250194 0 0.0136719105885879 0 0 0 0 0 0 0 0 0 0 0 0 0 0 0 0 0 0 0 0 0 0 0 0 0 0 0 0 0 0 0 0 0 0 0 0 0 0 0 0 0 0 0 0 0 0 0 0 0 0 0 0 0
0 0 0 0 0 0 0 0 0 0 0 0 0 0 0 0 0 0 0 0 0 0 0 0 0 0 0 0 0 0 0 0 0 0 0 0 0 0 0 0 0 0 0 0 0 0 0 0 0 0 0 0 0 0 0 0 0 0 0 0.0216455072246779 0.00813449289482814 0 0 0 0 0 0 0.0276137729294273 0 0.0613249485832347 0 0 0 0 0 0 0 0 0 0 0 0 0 0 0 0 0 0 0 0 0 0 0 0 0 0 0 0 0 0 0 0 0 0 0 0.0554447853933738 0 0 0 0 0.0179914067341663 0.277471053942604 0.047964243936136 0 0 0 0 0 0 0 0 0.166061530865372 0.0177966436590358 0 0.032465950942605 0.266085662894539 0 0 0 0 0 0 0 0 0 0 0 0 0 0 0 0 0 0 0 0 0 0 0 0 0 0 0 0 0 0 0 0 0 0 0 0 0 0 0 0 0 0 0 0 0 0 0 0 0 0 0 0 0 0 0 0 0 0 0 0 0 0 0 0 0 0 0 0 0 0 0 0 0 0 0 0 0 0 0 0 0 0 0 0 0 0 0 0 0 0 0 0 0 0 0 0 0 0 0 0 0 0 0 0 0 0 0 0 0 0 0 0 0 0 0 0 0 0 0 0 0 0 0 0 0 0 0 0 0 0 0 0 0 0 0 0 0 0 0 0 0 0 0 0 0 0 0 0 0 0 0 0 0 0 0 0 0 0 0 0 0 0 0 0 0 0 0 0 0 0 0 0 0 0 0 0 0 0 0 0 0 0 0 0 0 0 0 0 0 0
0 0 0 0 0 0 0 0 0 0 0 0 0.408505384077497 0 0 0 0 0 0 0 0 0 0 0 0 0 0.00777869807285942 0 0 0 0 0 0 0 0 0 0 0 0 0 0 0 0 0 0 0 0 0 0 0 0 0 0 0 0 0.0211679799123992 0 0 0 0 0 0 0 0 0 0 0 0 0 0 0 0 0 0 0 0 0 0 0 0 0 0 0 0 0 0 0 0 0 0 0 0 0 0 0 0 0 0 0 0 0 0 0 0 0.0100370297714315 0 0 0 0 0 0 0 0 0 0 0 0 0 0.140800546405999 0 0 0 0 0 0 0 0 0 0 0 0 0 0 0 0 0 0 0 0 0 0 0 0 0 0 0 0 0 0 0 0 0 0 0 0 0 0 0 0 0 0 0 0 0 0 0 0 0.15477400090244 0 0 0 0 0 0 0 0 0 0 0 0 0 0 0 0 0 0 0 0 0.0420103656124683 0 0 0 0 0 0 0 0 0 0 0 0 0 0 0 0 0 0.109387941649586 0 0 0 0 0 0 0 0 0 0 0 0 0 0 0 0 0 0 0 0 0 0 0 0 0 0 0 0 0 0 0 0 0 0 0 0 0 0 0 0 0 0 0 0 0 0 0 0 0 0 0 0 0.015745265794402 0.0292716681773007 0 0.060521119623617 0 0 0 0 0 0 0 0 0 0 0 0 0 0 0 0 0 0 0 0 0 0 0 0 0 0 0 0 0 0 0 0 0 0 0 0 0 0 0 0 0 0 0 0 0 0 0 0 0 0 0 0 0
0 0 0 0 0 0 0 0 0 0 0 0 0.0152531520838583 0 0 0 0 0 0 0 0 0 0 0 0 0 0 0 0 0 0 0 0 0 0 0 0 0 0 0 0 0 0 0 0 0 0 0 0 0 0 0 0 0 0 0 0 0 0 0 0 0 0 0 0 0 0 0 0 0 0 0 0 0 0 0 0 0 0 0 0 0 0 0 0 0 0 0 0 0 0 0 0 0 0 0 0 0 0 0 0 0 0 0 0.00704603558699841 0 0.467543146356267 0 0 0 0 0 0.0350171419815139 0 0 0 0.0337209880075273 0 0.0273829314459251 0 0.0559650477196229 0 0 0 0 0 0 0 0 0 0 0 0 0 0 0 0 0 0 0 0 0 0 0 0 0 0 0 0 0 0 0 0 0 0 0 0 0 0 0 0 0 0 0 0 0.0317686092595299 0 0.11674001008165 0 0 0 0 0 0 0 0 0.0597958185282983 0 0 0 0 0 0 0 0 0 0 0 0 0 0 0 0 0 0 0 0 0 0 0 0 0 0 0 0 0 0 0 0 0 0 0 0 0 0 0 0 0 0 0 0 0 0 0 0 0 0 0 0 0 0 0 0 0 0 0 0 0 0 0 0 0 0 0 0 0 0 0 0 0 0 0 0 0 0 0 0 0 0 0 0.0260378126136742 0.0633160681659728 0.03726485593142 0 0 0.0133617908049404 0.00978659143280133 0 0 0 0 0 0 0 0 0 0 0 0 0 0 0 0 0 0 0 0 0 0 0 0 0 0 0 0 0 0 0 0 0 0 0 0 0 0 0 0 0 0 0 0 0 0 0 0 0
0 0 0 0 0 0 0 0 0 0 0 0 0 0 0 0 0 0 0 0 0 0 0 0 0 0 0 0 0 0 0 0 0 0 0 0 0 0 0 0 0 0 0 0 0 0 0 0 0 0 0 0 0 0 0 0 0 0 0 0 0 0 0 0 0 0 0 0 0 0 0 0 0 0 0 0 0 0 0 0 0 0 0 0 0 0 0 0 0 0 0 0 0 0 0 0 0 0 0 0 0 0 0 0 0 0 0.69293229974184 0 0 0 0 0 0 0 0 0.0886378638026053 0 0.0665319303705094 0.0485740158338965 0.0448549424352768 0 0 0 0 0 0 0 0 0 0 0 0 0 0 0 0 0 0 0 0 0 0 0 0 0 0 0 0 0 0 0 0 0 0 0 0 0 0 0 0 0 0 0 0 0 0 0 0 0 0 0 0 0 0 0 0 0 0 0 0 0 0 0 0 0 0 0 0 0 0 0 0 0 0 0 0 0 0 0 0 0 0 0 0 0 0 0 0 0 0 0 0 0 0 0 0 0 0 0 0 0 0 0 0 0 0 0 0 0 0 0 0 0 0 0 0 0 0 0 0 0 0 0 0 0 0 0 0 0 0 0 0 0 0 0 0 0 0 0 0 0 0.058468947815872 0 0 0 0 0 0 0 0 0 0 0 0 0 0 0 0 0 0 0 0 0 0 0 0 0 0 0 0 0 0 0 0 0 0 0 0 0 0 0 0 0 0 0 0 0 0 0 0 0 0 0 0 0 0
0 0 0 0 0 0 0 0 0 0 0 0 0 0 0 0 0 0 0 0 0 0 0 0 0 0 0 0 0 0 0 0 0 0 0 0 0 0 0 0 0 0 0 0 0 0 0 0 0 0 0 0 0 0 0 0 0 0 0 0 0 0 0 0 0 0 0 0 0 0 0 0 0 0 0 0 0 0 0 0 0 0 0 0 0 0 0 0 0 0 0 0 0 0 0 0 0 0 0 0 0 0 0 0 0 0 0.230271522353008 0 0.259402423154761 0 0 0 0 0 0 0 0.155588866454735 0 0 0 0 0 0 0 0 0 0 0 0 0 0 0 0 0 0 0 0 0 0 0 0 0 0 0 0 0 0 0 0 0 0 0 0 0 0 0 0 0 0 0 0 0 0 0 0 0 0 0 0 0 0 0 0 0.167413824265936 0 0 0 0 0 0 0 0 0 0 0 0 0 0 0 0 0 0 0 0 0 0 0 0 0 0 0 0 0 0 0 0 0 0 0 0 0 0 0 0 0 0 0 0 0 0 0 0 0 0 0 0 0 0 0 0 0 0 0 0 0 0 0 0 0 0 0 0 0 0 0 0 0 0 0 0 0 0 0 0 0 0 0 0 0 0 0 0.0519147529605689 0 0.0479554659863589 0 0 0 0 0.0874531448246331 0 0 0 0 0 0 0 0 0 0 0 0 0 0 0 0 0 0 0 0 0 0 0 0 0 0 0 0 0 0 0 0 0 0 0 0 0 0 0 0 0 0 0 0 0 0 0
0 0 0 0 0 0 0 0 0 0 0 0 0.163312732240665 0 0 0 0 0 0 0 0 0 0 0 0 0 0 0 0 0 0 0 0 0 0 0 0 0 0 0 0 0 0 0 0 0 0 0 0 0 0 0 0 0 0 0 0 0 0 0 0 0 0 0 0 0 0 0 0 0 0 0 0 0 0 0 0 0 0 0 0 0 0 0 0 0 0 0 0 0 0 0 0 0 0 0 0 0 0 0 0 0 0 0 0.158668835731073 0 0 0 0 0.088970414274511 0 0 0.045227205802025 0 0.186701943342063 0.0486983297255831 0.0328639034957923 0 0 0.0254873273847626 0 0 0 0 0 0 0 0 0 0 0 0 0 0 0 0 0 0 0 0 0 0 0 0 0 0 0 0 0 0 0 0 0 0 0 0 0 0 0 0 0 0 0 0 0 0 0 0.150123949049297 0 0 0 0 0 0 0 0 0 0 0 0 0 0 0 0 0 0 0 0 0 0 0 0 0 0 0 0 0 0 0 0 0 0 0 0 0 0 0 0 0 0 0 0 0 0 0 0 0 0 0 0 0 0 0 0 0 0 0 0 0 0 0 0 0 0 0 0 0 0 0 0 0 0 0 0 0 0 0 0 0 0 0 0 0 0 0 0 0 0 0 0.00828702778166069 0.0640762235032409 0 0.0275821076693261 0 0 0 0 0 0 0 0 0 0 0 0 0 0 0 0 0 0 0 0 0 0 0 0 0 0 0 0 0 0 0 0 0 0 0 0 0 0 0 0 0 0 0 0 0 0 0 0 0 0 0 0 0
0 0 0 0 0 0 0 0 0 0 0 0 0.240084526005224 0 0 0 0 0 0 0 0 0 0 0 0 0 0 0 0 0 0 0.0475677201535354 0 0 0 0 0 0 0 0 0 0 0 0 0 0 0 0 0 0 0 0 0 0 0 0 0 0 0 0 0 0 0 0 0 0 0 0 0 0 0 0 0 0 0 0 0 0 0 0 0 0 0 0 0 0 0 0 0 0 0 0 0 0 0 0 0 0 0 0 0 0 0 0 0 0 0.0621030762825629 0 0 0 0 0 0 0 0 0 0.0786713020546996 0 0.0660716565087882 0 0 0 0 0 0 0 0 0 0 0 0 0 0 0 0 0 0 0 0 0 0 0 0 0 0 0 0 0 0 0 0 0 0 0 0 0 0 0 0 0 0 0 0 0 0 0 0 0.117073424900473 0 0 0 0 0 0 0 0 0 0 0 0 0 0 0 0 0 0 0 0 0 0 0 0 0 0 0 0 0 0 0 0 0 0 0 0 0 0 0 0 0 0 0 0 0 0.026890985436371 0 0 0 0 0 0 0 0 0 0 0 0 0 0 0 0 0 0 0 0 0 0 0 0 0 0 0 0 0 0 0 0 0 0 0 0 0 0 0 0 0 0 0 0 0 0 0 0.334817916433052 0.0267193922252932 0 0 0 0 0 0 0 0 0 0 0 0 0 0 0 0 0 0 0 0 0 0 0 0 0 0 0 0 0 0 0 0 0 0 0 0 0 0 0 0 0 0 0 0 0 0 0 0 0 0 0 0 0
0 0 0 0 0 0 0 0 0 0 0 0 0.106459859566274 0 0 0 0 0 0 0 0 0 0.0873607064631132 0 0 0 0.0507483372200751 0 0 0 0 0 0 0 0 0 0 0 0 0 0 0 0 0 0 0 0 0 0.133200633361109 0 0 0 0 0 0 0 0 0 0 0 0 0 0 0 0 0 0 0 0 0 0 0 0 0 0 0 0 0 0 0 0 0 0 0 0 0 0 0 0 0 0 0 0 0 0 0 0 0 0 0 0 0 0 0 0 0 0.0398067765306894 0 0 0 0 0 0 0 0 0.061884529806205 0 0 0 0 0 0 0 0 0 0 0 0 0 0 0 0 0 0 0 0 0 0 0 0 0 0 0 0 0 0 0 0 0 0 0 0 0 0 0 0 0 0 0 0 0 0 0 0 0 0 0 0.062684742506676 0.0262165876212817 0.0351955747078806 0 0 0.0461307871281413 0.136421276598407 0 0 0 0 0 0 0 0 0 0 0 0 0 0 0 0 0 0 0 0 0 0 0 0 0 0 0 0 0 0 0 0 0 0 0 0 0 0 0 0 0 0 0 0 0 0 0 0 0 0 0 0 0 0 0 0 0 0 0 0 0 0 0 0 0 0 0 0 0 0 0 0 0 0 0 0 0 0 0 0 0 0 0 0 0 0 0 0.0784556347628318 0 0.119537314136328 0 0 0 0 0.0158972395909875 0 0 0 0 0 0 0 0 0 0 0 0 0 0 0 0 0 0 0 0 0 0 0 0 0 0 0 0 0 0 0 0 0 0 0 0 0 0 0 0 0 0 0 0 0 0 0
0 0 0 0 0 0 0 0 0 0 0 0 0 0 0 0 0 0 0 0 0 0 0 0 0 0 0 0 0 0 0 0 0 0 0 0 0 0 0 0 0 0 0 0 0 0 0 0 0 0 0 0 0 0.0238770287523768 0 0 0 0 0 0 0 0 0 0 0 0 0 0.0311458183617726 0 0 0 0 0 0 0 0 0 0 0 0 0 0 0 0 0 0 0 0 0 0 0 0 0 0 0 0 0 0 0 0 0 0 0 0 0 0.272650061487116 0 0 0 0 0.0174242852022587 0 0.0241859165758228 0.338985231960964 0 0 0 0 0 0 0 0 0 0 0.0273617162994835 0.264369941360206 0 0 0 0 0 0 0 0 0 0 0 0 0 0 0 0 0 0 0 0 0 0 0 0 0 0 0 0 0 0 0 0 0 0 0 0 0 0 0 0 0 0 0 0 0 0 0 0 0 0 0 0 0 0 0 0 0 0 0 0 0 0 0 0 0 0 0 0 0 0 0 0 0 0 0 0 0 0 0 0 0 0 0 0 0 0 0 0 0 0 0 0 0 0 0 0 0 0 0 0 0 0 0 0 0 0 0 0 0 0 0 0 0 0 0 0 0 0 0 0 0 0 0 0 0 0 0 0 0 0 0 0 0 0 0 0 0 0 0 0 0 0 0 0 0 0 0 0 0 0 0 0 0 0 0 0 0 0 0 0 0 0 0 0 0 0 0 0 0 0 0 0 0 0 0 0 0 0 0 0 0 0 0 0 0 0 0 0 0 0
0 0 0 0 0 0 0 0 0 0 0 0 0 0 0 0 0 0 0 0 0 0 0 0 0 0 0 0.022006703143176 0 0 0 0 0 0 0 0 0 0 0 0 0 0 0 0 0 0 0 0 0 0 0 0 0 0 0 0 0 0 0 0.405278311459733 0.01995708820655 0 0 0 0 0 0 0 0 0 0 0 0 0 0 0 0 0 0 0 0 0 0 0 0 0 0 0 0 0 0 0 0 0 0 0 0 0 0 0 0 0 0 0 0 0 0 0 0 0 0 0.0299970880210947 0 0.0314201527471291 0 0 0 0 0 0 0 0 0 0 0.128756644297225 0 0 0 0 0 0 0 0 0 0 0 0 0 0 0 0 0 0 0 0 0 0 0 0 0 0 0 0 0 0 0 0 0 0 0 0 0 0 0 0 0 0 0 0 0 0 0 0 0 0.120202536436812 0 0 0 0 0 0 0 0 0 0 0 0 0 0 0 0 0 0 0 0 0 0 0 0 0 0 0 0 0 0 0 0 0 0 0 0 0 0 0 0 0 0 0.135745501996717 0 0 0 0 0 0 0 0 0 0 0 0 0 0 0 0 0 0 0 0 0 0 0 0 0 0 0 0 0 0 0 0 0 0 0 0 0 0 0 0 0 0 0 0 0 0 0.00961942083003085 0 0 0.0204523718713382 0 0 0 0 0 0 0 0 0 0.0282777957735487 0.039945739369049 0.00834064584759675 0 0 0 0 0 0 0 0 0 0 0 0 0 0 0 0 0 0 0 0 0 0 0 0 0 0 0 0 0 0 0 0 0 0 0 0
0 0 0 0 0 0 0 0 0 0 0 0 0 0 0 0 0 0 0 0 0 0 0 0 0 0 0 0.0933380580701269 0 0 0 0 0 0 0 0 0 0 0 0 0 0 0 0 0 0 0 0 0 0 0 0 0 0.132420879219766 0 0 0 0 0 0 0 0 0 0 0 0 0 0 0 0 0 0 0 0 0 0 0 0 0 0 0 0 0 0 0 0 0 0 0 0 0 0 0 0 0 0 0 0 0 0 0 0 0 0 0 0.328879459810511 0 0 0 0 0 0 0 0 0 0 0 0 0 0 0 0 0 0 0 0.445361602899597 0 0 0 0 0 0 0 0 0 0 0 0 0 0 0 0 0 0 0 0 0 0 0 0 0 0 0 0 0 0 0 0 0 0 0 0 0 0 0 0 0 0 0 0 0 0 0 0 0 0 0 0 0 0 0 0 0 0 0 0 0 0 0 0 0 0 0 0 0 0 0 0 0 0 0 0 0 0 0 0 0 0 0 0 0 0 0 0 0 0 0 0 0 0 0 0 0 0 0 0 0 0 0 0 0 0 0 0 0 0 0 0 0 0 0 0 0 0 0 0 0 0 0 0 0 0 0 0 0 0 0 0 0 0 0 0 0 0 0 0 0 0 0 0 0 0 0 0 0 0 0 0 0 0 0 0 0 0 0 0 0 0 0 0 0 0 0 0 0 0 0 0 0 0 0 0 0 0 0 0 0 0 0 0 0 0 0 0 0 0
0 0 0.0105818489103084 0 0 0 0 0 0 0 0 0 0 0 0 0 0.165935443736252 0 0.0933292654452627 0 0 0 0 0 0 0 0 0 0 0 0.012412916937524 0 0 0 0 0 0 0 0 0 0 0 0 0 0 0 0 0 0 0 0 0 0 0 0 0 0 0 0 0.100343839383157 0 0 0 0 0 0 0 0.0121062530715773 0 0.0224896077274692 0 0 0 0 0 0 0 0 0 0 0 0 0 0 0 0 0 0 0 0 0 0 0 0 0 0 0 0 0 0 0 0 0 0 0 0 0 0 0 0 0.140423304365647 0.0415507274067096 0 0.0429926306086351 0 0 0 0 0 0 0 0.0177499643707844 0.096575141538032 0 0 0.217893814073199 0 0 0 0 0 0 0 0 0 0 0 0 0 0 0 0 0 0 0 0 0 0 0 0 0 0 0 0 0 0 0 0 0 0 0 0 0 0 0 0 0 0 0 0 0 0 0 0 0 0 0 0 0 0 0 0 0 0 0 0 0 0 0 0 0 0 0 0 0 0 0 0 0 0 0 0 0 0 0 0 0 0 0 0 0 0 0 0 0 0 0 0.00856010444123744 0 0 0 0 0 0 0 0 0 0 0 0 0 0 0 0 0 0 0 0 0 0 0 0 0 0 0 0 0 0 0 0 0 0 0 0 0 0 0 0 0 0 0 0.00850017801067848 0 0 0 0 0 0 0 0 0 0 0 0 0 0 0 0 0.00855495997352687 0 0 0 0 0 0 0 0 0 0 0 0 0 0 0 0 0 0 0 0 0 0 0 0 0 0 0 0 0 0 0 0 0 0 0 0 0
0 0 0 0 0 0 0 0 0 0 0 0 0 0 0 0 0 0 0 0 0 0 0 0 0 0 0 0 0 0 0 0 0 0 0 0 0 0 0 0 0 0 0 0 0 0 0 0 0 0 0 0 0 0 0 0 0 0 0 0 0 0 0 0 0 0 0 0.0510211921878593 0 0 0 0 0 0 0 0 0 0 0 0 0 0 0 0 0 0 0 0 0 0 0 0 0 0 0 0 0 0 0 0 0 0 0 0 0 0.0708457162114211 0 0 0 0 0.0572120844048351 0.0337363138685348 0 0.287339496862476 0 0 0 0 0 0 0 0.139853772497409 0 0.182305566679344 0.177685857288121 0 0 0 0 0 0 0 0 0 0 0 0 0 0 0 0 0 0 0 0 0 0 0 0 0 0 0 0 0 0 0 0 0 0 0 0 0 0 0 0 0 0 0 0 0 0 0 0 0 0 0 0 0 0 0 0 0 0 0 0 0 0 0 0 0 0 0 0 0 0 0 0 0 0 0 0 0 0 0 0 0 0 0 0 0 0 0 0 0 0 0 0 0 0 0 0 0 0 0 0 0 0 0 0 0 0 0 0 0 0 0 0 0 0 0 0 0 0 0 0 0 0 0 0 0 0 0 0 0 0 0 0 0 0 0 0 0 0 0 0 0 0 0 0 0 0 0 0 0 0 0 0 0 0 0 0 0 0 0 0 0 0 0 0 0 0 0 0 0 0 0 0 0 0 0 0 0 0 0 0 0 0 0 0 0 0 0 0 0 0 0
0 0 0 0 0 0 0 0 0 0 0 0 0 0 0 0 0 0 0 0 0 0 0 0 0.10654031265047 0.118906598940257 0 0 0 0 0 0 0 0 0 0 0 0 0 0 0.185435617650662 0.114583555731982 0 0 0 0 0 0.416248421738192 0 0 0 0 0 0 0 0.0582854932884367 0 0 0 0 0 0 0 0 0 0 0 0 0 0 0 0 0 0 0 0 0 0 0 0 0 0 0 0 0 0 0 0 0 0 0 0 0 0 0 0 0 0 0 0 0 0 0 0 0 0 0 0 0 0 0 0 0 0 0 0 0 0 0 0 0 0 0 0 0 0 0 0 0 0 0 0 0 0 0 0 0 0 0 0 0 0 0 0 0 0 0 0 0 0 0 0 0 0 0 0 0 0 0 0 0 0 0 0 0 0 0 0 0 0 0 0 0 0 0 0 0 0 0 0 0 0 0 0 0 0 0 0 0 0 0 0 0 0 0 0 0 0 0 0 0 0 0 0 0 0 0 0 0 0 0 0 0 0 0 0 0 0 0 0 0 0 0 0 0 0 0 0 0 0 0 0 0 0 0 0 0 0 0 0 0 0 0 0 0 0 0 0 0 0 0 0 0 0 0 0 0 0 0 0 0 0 0 0 0 0 0 0 0 0 0 0 0 0 0 0 0 0 0 0 0 0 0 0 0 0 0 0 0 0 0 0 0 0 0 0 0 0 0 0 0 0 0 0 0 0 0 0 0 0 0 0 0 0 0 0
0 0 0 0 0 0 0 0 0 0 0 0 0 0.00854343041742674 0.0106972532644314 0.0471290847642599 0 0 0 0 0 0 0 0 0 0 0 0 0 0 0.235375661909606 0 0 0 0 0 0 0.00922373832388781 0 0 0 0 0 0 0 0 0 0 0 0 0 0 0 0 0.00434046583116053 0 0 0.003298754031682 0.00646521899948788 0 0 0 0 0 0 0 0 0 0 0 0 0 0 0 0 0.0224201497113238 0 0 0 0 0 0.0258855465325306 0 0.00529960259292306 0 0.00884806516769022 0.00913589019394678 0.00669714965801251 0 0.0163133026993852 0 0 0 0.0190355354455546 0 0.0144507782959624 0.0786679991620297 0.027371224895744 0.0128446311324046 0.00368008767194841 0 0 0 0 0 0 0 0 0 0 0 0 0 0 0 0 0 0 0 0 0 0 0 0 0 0 0 0 0 0 0 0 0 0 0 0.035164108888345 0.202330877449931 0.0048667515288704 0.0103213607113889 0.00207586128111994 0 0 0 0 0 0 0 0.0808674923630643 0.00779363322962933 0 0 0 0 0 0.0720181838046992 0.00883816004155359 0 0 0 0 0 0 0 0 0 0 0 0 0 0 0 0 0 0 0 0 0 0 0 0 0 0 0 0 0 0 0 0 0 0 0 0 0 0 0 0 0 0 0 0 0 0 0 0 0 0 0 0 0 0 0 0 0 0 0 0 0 0 0 0 0 0 0 0 0 0 0 0 0 0 0 0 0 0 0 0 0 0 0 0 0 0 0 0 0 0 0 0 0 0 0 0 0 0 0 0 0 0 0 0 0 0 0 0 0 0 0 0 0 0 0 0 0 0 0 0 0 0 0 0 0 0 0 0 0 0 0 0 0 0 0 0 0 0 0 0 0 0 0 0 0 0 0 0 0 0 0 0 0 0 0 0 0 0 0 0
0 0 0 0 0 0 0 0 0 0 0 0 0.0406469303975626 0 0 0 0 0 0 0 0 0 0.0225854177532604 0 0 0 0 0 0 0 0 0 0 0 0 0 0 0 0 0 0 0 0 0 0 0 0 0 0 0 0 0 0 0 0 0.0241273697969724 0 0 0 0 0 0 0 0 0 0.00640994419923383 0 0 0 0 0 0 0 0 0 0 0 0 0 0 0 0 0 0 0 0 0 0 0 0 0 0 0 0 0 0 0 0 0 0 0 0 0 0 0 0 0 0 0 0 0 0 0 0 0 0 0 0 0 0 0 0 0 0 0 0 0 0 0 0 0 0 0 0 0 0 0 0 0 0 0 0 0 0 0 0 0 0 0 0 0 0 0 0 0 0 0 0 0 0 0 0 0 0 0.0294352517889055 0 0 0 0.366146125095288 0.00850004609913761 0.145028535257206 0.00910639178148794 0.0196158227389812 0 0.0249535227335705 0 0 0 0 0.00425475773756227 0 0 0 0 0 0 0 0 0 0.0387312204540265 0 0 0 0 0 0 0 0 0 0 0 0 0 0 0 0 0 0.0620594888154018 0 0.0336617223872289 0 0 0 0 0 0 0 0.051540141169658 0.055745785774716 0 0 0 0.029832500489267 0 0 0 0 0 0 0 0 0 0 0 0 0 0 0 0 0 0 0 0 0 0 0 0 0 0 0 0 0 0 0 0 0 0 0 0 0 0 0 0 0.0234852750371936 0 0 0 0 0 0 0 0 0 0 0 0 0 0 0 0 0 0 0 0 0 0 0 0 0 0 0 0 0 0 0 0 0 0 0 0 0 0 0 0.00413375049334051 0 0 0 0 0 0 0 0 0 0 0 0
0 0 0 0 0 0 0 0 0 0 0 0 0 0 0 0 0 0 0 0 0 0 0 0 0 0 0 0.131188115071641 0 0 0 0 0 0 0 0 0 0 0 0 0 0 0 0 0 0.113005888995251 0 0 0 0 0 0 0 0.047758974827813 0 0 0 0.0097122209452218 0 0 0.312045093143508 0 0 0 0.0242407920587557 0.0510165547016813 0.0563799540930531 0.116041331068201 0 0 0 0 0 0 0 0 0.0482060405589409 0 0 0 0 0 0 0 0 0 0 0 0 0 0 0 0 0 0 0 0 0 0 0 0 0 0 0 0 0 0 0 0 0 0 0 0 0 0 0 0 0 0 0 0 0 0 0 0 0 0 0 0 0 0 0 0 0 0 0 0 0 0 0 0 0 0 0 0 0 0 0 0 0 0 0 0 0 0 0 0 0 0 0 0 0 0 0 0 0 0 0 0.0379880520886874 0 0 0 0 0 0 0 0 0 0 0 0 0 0 0 0 0 0 0 0 0 0 0 0 0 0 0 0 0 0 0 0 0 0 0 0 0 0 0 0 0 0 0 0 0 0 0 0 0.0524169824472458 0 0 0 0 0 0 0 0 0 0 0 0 0 0 0 0 0 0 0 0 0 0 0 0 0 0 0 0 0 0 0 0 0 0 0 0 0 0 0 0 0 0 0 0 0 0 0 0 0 0 0 0 0 0 0 0 0 0 0 0 0 0 0 0 0 0 0 0 0 0 0 0 0 0 0 0 0 0 0 0 0 0 0 0 0 0 0 0 0 0 0 0 0 0 0 0 0 0
0.00608342725240898 0 0 0.172717673414506 0.00560562519984492 0 0.0137599380181952 0.0882618957769973 0.0680945327887507 0.029960433389034 0 0 0 0 0 0 0 0 0 0 0 0 0 0 0 0 0 0 0.00160221327562345 0.00325242674235546 0.0194637125876896 0 0 0 0 0 0.01727625933288 0.19717027394195 0 0 0 0 0 0 0 0 0.00363987824477442 0 0 0 0.00806453911789303 0 0 0 0.0026516707564497 0 0 0.00206241058834976 0 0 0 0 0 0 0 0 0 0 0 0 0.0121685725894691 0 0 0 0 0.0104908422257837 0.0073683157931711 0 0 0 0 0 0 0 0 0 0.0151168218705848 0 0 0 0 0 0 0.0451137087431344 0 0 0 0 0 0 0 0 0 0 0 0 0 0 0 0 0 0 0 0 0 0 0 0 0 0 0 0 0 0 0 0 0 0 0 0 0 0 0 0.254701712281579 0 0 0.00451961881962301 0 0 0 0 0 0 0 0 0 0 0 0 0 0 0 0 0.0108534972489528 0 0 0 0 0 0 0 0 0 0 0 0 0 0 0 0 0 0 0 0 0 0 0 0 0 0 0 0 0 0 0 0 0 0 0 0 0 0 0 0 0 0 0 0 0 0 0 0 0 0 0 0 0 0 0 0 0 0 0 0 0 0 0 0 0 0 0 0 0 0 0 0 0 0 0 0 0 0 0 0 0 0 0 0 0 0 0 0 0 0 0 0 0 0 0 0 0 0 0 0 0 0 0 0 0 0 0 0 0 0 0 0 0 0 0 0 0 0 0 0 0 0 0 0 0 0 0 0 0 0 0 0 0 0 0 0 0 0 0 0 0 0 0 0 0 0 0 0 0 0 0 0 0 0 0 0 0 0 0 0 0 0
0 0 0 0 0 0 0 0.192949020594296 0 0 0 0 0 0 0 0 0 0 0 0 0 0 0 0 0 0 0 0 0 0 0 0 0 0 0 0 0.020080154542372 0 0 0 0 0 0 0 0 0 0.295276736729169 0 0 0 0.0604660598566244 0 0 0 0 0 0 0 0 0 0 0.0135571624436196 0 0 0 0 0 0 0 0 0 0 0 0.0454584842543636 0 0 0 0 0 0 0 0 0 0 0 0 0 0 0 0 0 0 0 0 0 0 0 0 0 0 0 0 0 0 0 0 0 0 0 0 0 0 0 0 0 0 0 0 0 0 0 0 0 0 0 0 0 0 0 0 0 0 0.277985562169554 0.0942268194100008 0 0 0 0 0 0 0 0 0 0 0 0 0 0 0 0 0 0 0 0 0 0 0 0 0 0 0 0 0 0 0 0 0 0 0 0 0 0 0 0 0 0 0 0 0 0 0 0 0 0 0 0 0 0 0 0 0 0 0 0 0 0 0 0 0 0 0 0 0 0 0 0 0 0 0 0 0 0 0 0 0 0 0 0 0 0 0 0 0 0 0 0 0 0 0 0 0 0 0 0 0 0 0 0 0 0 0 0 0 0 0 0 0 0 0 0 0 0 0 0 0 0 0 0 0 0 0 0 0 0 0 0 0 0 0 0 0 0 0 0 0 0 0 0 0 0 0 0 0 0 0 0 0 0 0 0 0 0 0 0 0 0 0 0 0 0 0 0 0 0 0 0 0 0 0 0 0 0 0 0 0 0
0 0 0 0 0 0 0 0.0522849610206435 0 0 0 0 0 0 0 0 0 0 0 0 0 0 0 0 0 0 0 0 0 0 0 0 0 0 0 0 0 0 0 0 0 0 0 0 0 0 0.238144194954929 0 0 0 0.0482508338556829 0 0 0 0 0 0 0 0.142503765790769 0 0 0.0292866932323994 0 0 0 0 0 0 0 0 0 0 0 0.144897402627932 0 0.00910747753550641 0 0 0 0 0 0 0 0 0 0.0192144685996796 0 0.0095232204196457 0 0.0108074184542125 0 0 0 0 0 0 0 0 0 0 0 0 0 0 0 0 0 0 0 0 0 0 0 0 0 0 0 0 0 0 0 0 0 0 0 0 0 0 0 0 0 0.174805187848637 0 0.0239828814554831 0 0 0 0 0 0 0.0971914942044803 0 0 0 0 0 0 0 0 0 0 0 0 0 0 0 0 0 0 0 0 0 0 0 0 0 0 0 0 0 0 0 0 0 0 0 0 0 0 0 0 0 0 0 0 0 0 0 0 0 0 0 0 0 0 0 0 0 0 0 0 0 0 0 0 0 0 0 0 0 0 0 0 0 0 0 0 0 0 0 0 0 0 0 0 0 0 0 0 0 0 0 0 0 0 0 0 0 0 0 0 0 0 0 0 0 0 0 0 0 0 0 0 0 0 0 0 0 0 0 0 0 0 0 0 0 0 0 0 0 0 0 0 0 0 0 0 0 0 0 0 0 0 0 0 0 0 0 0 0 0 0 0 0 0 0 0 0 0 0 0 0 0 0 0 0 0 0 0 0 0 0 0 0 0 0
0 0 0 0.0513861802132822 0 0 0 0.179735377206959 0.0259346292591427 0.0278855883421722 0 0 0 0 0 0 0 0 0 0 0 0 0 0 0 0 0 0 0 0 0.00607003798628437 0 0 0 0 0 0.0564819485166224 0.0603353129108331 0 0 0 0 0 0 0 0 0.0102603386625987 0 0 0 0.00542577827461702 0 0 0 0.00650619206094874 0 0 0.00769525399694901 0 0 0 0 0 0 0 0 0 0 0 0 0.0109766342977652 0 0 0.014357013714473 0 0.00872917253203478 0 0 0 0 0 0 0 0 0 0.0168027293707548 0.00800902163331342 0.00687909069424229 0 0 0 0 0 0.0116565024181538 0 0 0 0 0 0 0 0 0 0 0 0 0 0 0 0 0 0 0 0 0 0 0 0 0 0 0 0 0 0 0 0 0 0 0 0 0.420420160512796 0.0353108162048954 0.0142923126559666 0 0 0 0 0 0 0 0 0 0 0 0 0 0 0 0 0 0 0 0 0.0148499085351947 0 0 0 0 0 0 0 0 0 0 0 0 0 0 0 0 0 0 0 0 0 0 0 0 0 0 0 0 0 0 0 0 0 0 0 0 0 0 0 0 0 0 0 0 0 0 0 0 0 0 0 0 0 0 0 0 0 0 0 0 0 0 0 0 0 0 0 0 0 0 0 0 0 0 0 0 0 0 0 0 0 0 0 0 0 0 0 0 0 0 0 0 0 0 0 0 0 0 0 0 0 0 0 0 0 0 0 0 0 0 0 0 0 0 0 0 0 0 0 0 0 0 0 0 0 0 0 0 0 0 0 0 0 0 0 0 0 0 0 0 0 0 0 0 0 0 0 0 0 0 0 0 0 0 0 0 0 0 0 0 0 0
0 0 0 0 0 0 0 0 0 0 0 0 0 0.0229322048704589 0 0.0941861681451339 0 0 0 0 0.331950727755768 0 0 0 0 0 0 0 0 0 0 0 0 0 0 0 0 0 0.033805393694703 0.00992501817755831 0 0 0 0 0.0122481690874031 0.0396890562112315 0 0 0 0.0150468711743269 0 0 0 0 0 0 0 0 0 0.0133746874800301 0 0 0 0 0 0 0 0 0 0 0.168406216109646 0 0 0 0 0.0112370240051396 0 0.0181568605914708 0.0865348673876056 0 0 0 0 0 0 0 0 0 0 0 0 0 0 0 0 0 0 0 0 0 0 0 0 0 0 0 0 0 0 0 0 0 0 0 0 0 0 0 0 0 0 0 0 0 0 0 0 0 0 0 0 0 0 0 0 0.0542440416550398 0 0 0.0478286808248908 0 0 0 0 0 0 0 0 0 0 0 0 0 0 0 0 0 0 0 0 0 0 0 0 0 0 0 0 0 0 0 0 0 0 0 0 0 0 0 0 0 0 0 0 0 0 0 0 0 0 0 0 0 0 0 0 0 0 0 0 0.0132545487979937 0 0 0 0.0124727677405283 0 0 0 0 0 0 0 0 0 0 0 0 0 0 0 0 0 0 0 0 0 0 0 0 0 0 0 0 0 0 0 0 0 0 0 0 0 0 0 0 0 0 0 0 0 0 0 0 0 0 0 0 0 0 0 0 0 0 0 0 0 0 0 0 0 0 0 0 0 0 0 0 0 0 0 0 0 0.0147066962910707 0 0 0 0 0 0 0 0 0 0 0 0 0 0 0 0 0 0 0 0 0 0 0 0 0 0 0 0 0 0 0 0 0 0
0 0 0 0 0 0 0 0 0 0 0 0.011020081957233 0 0.0202512371306051 0.00804001866097224 0.0782443538037651 0 0 0 0 0 0 0 0 0 0 0 0 0.00264355389174593 0 0.0380891264395887 0 0 0 0 0 0 0 0 0 0 0 0 0 0 0 0 0 0 0 0 0 0 0 0.00749290275104192 0 0 0.00748831826294782 0.00712433894435065 0 0 0 0 0 0 0 0 0 0 0 0.0342959098642176 0 0 0 0 0.168975048786691 0 0 0 0 0 0 0 0 0 0.00586807592480851 0.00861010069069471 0 0 0.0260218005270744 0 0 0 0 0 0 0 0.182793359379654 0.0140108992037881 0 0 0 0 0 0 0 0 0 0 0 0 0 0 0 0 0 0 0 0 0 0 0 0 0 0 0 0 0.0735893398733302 0 0 0 0 0 0 0.0616379730219314 0 0.0145159432448549 0.0302622846267952 0.0449600137055413 0.00448802590191489 0 0 0 0 0 0 0 0.0489720913415957 0.0105329065022641 0 0 0 0 0.00386588355957364 0.076827125323823 0 0 0 0 0 0 0 0 0 0 0 0 0 0 0 0 0 0 0 0 0 0 0 0 0 0 0 0 0 0 0 0 0 0 0 0 0 0 0 0 0 0 0 0 0 0 0 0 0 0 0 0 0 0 0 0 0 0 0 0 0 0 0 0 0 0 0 0 0 0 0 0 0 0 0 0 0 0 0 0 0 0 0 0 0 0 0 0 0 0 0 0 0 0 0 0 0 0 0 0 0 0.00630712937869889 0 0 0 0 0 0 0 0 0 0 0 0 0 0 0 0 0 0 0 0 0 0 0 0 0 0 0 0 0 0 0 0 0 0 0 0 0 0 0 0 0 0 0 0 0 0 0 0 0 0.00307215730049839 0 0 0 0 0 0 0 0 0
0 0 0 0 0 0 0 0 0 0 0 0 0 0 0 0 0 0 0 0 0 0 0 0 0 0 0 0 0 0 0.141176899385811 0 0 0 0 0 0 0.0133182033731482 0 0 0 0 0 0 0 0 0 0 0 0 0 0 0 0 0.00240177631363548 0 0 0.00193313703292612 0.00592206101680941 0 0 0 0 0 0 0 0 0 0 0 0 0 0 0 0 0 0 0 0 0 0 0.0608833225734235 0 0.0208911490857867 0 0.0104061025540979 0.0225270421679537 0.00440846453118145 0 0.0437698513798368 0 0 0 0.0257102900687825 0 0.0414481335670678 0.202341463219065 0.0836601878875042 0.0216237696725957 0 0 0 0 0 0 0 0 0 0 0 0 0 0 0 0 0 0 0 0 0 0 0 0 0 0 0 0 0.250589411664065 0 0 0.00761449885039611 0 0 0 0 0.00859073894906245 0 0.018035308970656 0 0 0 0 0 0 0 0 0 0.00882597569132793 0 0 0 0 0 0 0.00392221204486723 0 0 0 0 0 0 0 0 0 0 0 0 0 0 0 0 0 0 0 0 0 0 0 0 0 0 0 0 0 0 0 0 0 0 0 0 0 0 0 0 0 0 0 0 0 0 0 0 0 0 0 0 0 0 0 0 0 0 0 0 0 0 0 0 0 0 0 0 0 0 0 0 0 0 0 0 0 0 0 0 0 0 0 0 0 0 0 0 0 0 0 0 0 0 0 0 0 0 0 0 0 0 0 0 0 0 0 0 0 0 0 0 0 0 0 0 0 0 0 0 0 0 0 0 0 0 0 0 0 0 0 0 0 0 0 0 0 0 0 0 0 0 0 0 0 0 0 0 0 0 0 0 0 0 0 0 0 0 0 0 0
0 0 0 0 0 0 0 0 0 0 0 0 0 0 0 0 0 0 0 0 0 0 0 0 0 0 0 0 0 0 0 0 0 0 0 0 0 0 0 0 0 0 0 0 0 0 0 0 0 0 0 0 0 0 0 0 0 0 0 0 0 0 0 0 0 0 0 0 0 0 0 0 0 0 0 0 0 0 0 0 0 0 0 0 0 0 0 0 0 0 0 0 0 0 0 0 0 0.690749895492774 0 0 0 0 0 0 0 0 0 0 0 0 0 0 0 0 0 0 0 0 0 0 0 0 0 0 0 0 0 0.0444104180514536 0 0 0 0 0 0 0 0.131956901144012 0.13288278531176 0 0 0 0 0 0 0 0 0 0 0 0 0 0 0 0 0 0 0 0 0 0 0 0 0 0 0 0 0 0 0 0 0 0 0 0 0 0 0 0 0 0 0 0 0 0 0 0 0 0 0 0 0 0 0 0 0 0 0 0 0 0 0 0 0 0 0 0 0 0 0 0 0 0 0 0 0 0 0 0 0 0 0 0 0 0 0 0 0 0 0 0 0 0 0 0 0 0 0 0 0 0 0 0 0 0 0 0 0 0 0 0 0 0 0 0 0 0 0 0 0 0 0 0 0 0 0 0 0 0 0 0 0 0 0 0 0 0 0 0 0 0 0 0 0 0 0 0 0 0 0 0 0 0 0 0 0 0 0 0 0 0 0 0 0 0 0 0 0 0 0 0 0 0 0 0 0 0 0
0 0 0.00456735130904939 0 0 0 0 0 0 0 0 0.00737498152466845 0 0.0307339933804893 0.0149395375355074 0.256150054818493 0 0.00599573872744141 0 0.00638329778920411 0 0 0 0 0 0 0 0 0.00335420082587246 0 0.060831808806039 0 0 0 0 0 0 0 0 0 0 0 0 0 0 0 0 0 0 0 0.00494931957591915 0 0 0 0.0105936485655179 0 0 0.0123252987798472 0 0 0 0 0 0 0 0 0 0 0 0 0.18317261514289 0 0 0 0 0.0262310636379266 0 0 0 0 0 0 0 0 0 0 0 0 0 0 0 0 0 0 0 0 0 0 0 0 0 0 0 0 0 0 0 0 0 0 0 0 0 0 0 0 0 0 0 0 0 0 0 0 0 0 0 0.0573732659550232 0 0 0 0 0 0 0.144358392033883 0.119421840632893 0 0 0 0.0086599783503479 0 0 0 0 0 0 0 0.00398385423992157 0 0 0 0 0 0 0.0385997583690656 0 0 0 0 0 0 0 0 0 0 0 0 0 0 0 0 0 0 0 0 0 0 0 0 0 0 0 0 0 0 0 0 0 0 0 0 0 0 0 0 0 0 0 0 0 0 0 0 0 0 0 0 0 0 0 0 0 0 0 0 0 0 0 0 0 0 0 0 0 0 0 0 0 0 0 0 0 0 0 0 0 0 0 0 0 0 0 0 0 0 0 0 0 0 0 0 0 0 0 0 0 0 0 0 0 0 0 0 0 0 0 0 0 0 0 0 0 0 0 0 0 0 0 0 0 0 0 0 0 0 0 0 0 0 0 0 0 0 0 0 0 0 0 0 0 0 0 0 0 0 0 0 0 0 0 0 0 0 0 0 0
0 0 0 0 0 0 0 0 0 0 0 0 0 0 0 0.00674987601061302 0 0 0 0 0 0 0 0 0 0 0 0 0 0 0 0 0 0.0170253441559065 0 0 0 0 0 0 0 0 0 0 0 0 0 0 0 0 0 0 0 0 0.0865389028740357 0 0 0.032977330753236 0 0 0 0 0 0 0 0 0 0 0 0 0 0 0 0 0 0 0 0 0 0 0 0 0 0 0 0 0.00273732323510735 0 0 0 0 0 0 0.002264637837381 0 0.00248822173485191 0.00880970576461443 0 0 0 0 0.0127267780231208 0 0 0 0 0 0 0 0 0 0 0 0 0 0 0 0 0 0 0 0 0 0 0 0 0 0.00199730240899853 0 0 0 0 0 0 0 0.00206341014309764 0 0 0.00149895876851556 0 0 0 0 0 0.0331984821694178 0 0.00547673980694901 0.0790456799531312 0.0197086691047609 0 0 0 0 0.0255050852006761 0.516892926101721 0.092967202204174 0 0 0 0 0 0 0 0 0 0 0 0 0 0 0 0 0 0 0 0 0 0 0 0 0 0 0 0 0 0 0 0 0 0 0 0 0 0 0 0 0 0 0 0 0 0 0 0 0 0 0 0 0 0 0 0 0 0 0 0 0 0 0 0 0 0 0 0 0 0 0 0 0 0 0 0 0 0 0 0 0 0 0 0 0 0 0 0 0 0 0 0 0 0 0 0 0 0 0 0 0.0231897413545105 0 0 0 0 0 0 0 0 0 0 0 0 0 0 0 0 0 0 0 0 0 0 0 0 0 0 0 0 0 0 0 0 0 0 0 0 0 0 0 0 0.0164873641245546 0 0 0 0 0.00259136267707745 0 0 0 0 0 0 0 0 0.00705895559354901 0 0 0 0
0 0 0 0 0 0 0 0 0 0 0 0 0 0 0 0 0 0 0 0 0 0 0 0 0 0 0 0 0 0 0 0 0 0 0 0 0 0 0 0 0 0 0 0 0 0 0.169753566264203 0 0 0 0.217609377681229 0 0 0 0 0 0 0.0533609589231642 0.243947595110793 0.00347335600665923 0.00613746795007409 0.0351778987707957 0 0 0 0 0 0 0 0 0.00267523003724856 0 0 0.0397393087357445 0 0.00456834355788368 0 0 0.00928095502743281 0 0 0 0 0 0 0.0232270881561975 0 0 0 0.0226218183100944 0 0 0 0 0 0 0 0 0 0 0 0 0 0 0 0 0 0 0 0 0 0 0 0 0 0 0 0 0 0 0 0 0 0 0 0 0 0 0 0 0 0 0.0709631598776609 0 0 0 0 0 0 0 0 0 0 0.0069592473156067 0 0 0.0322152117355229 0 0 0 0 0 0 0 0.0582894165396895 0 0 0 0 0 0 0 0 0 0 0 0 0 0 0 0 0 0 0 0 0 0 0 0 0 0 0 0 0 0 0 0 0 0 0 0 0 0 0 0 0 0 0 0 0 0 0 0 0 0 0 0 0 0 0 0 0 0 0 0 0 0 0 0 0 0 0 0 0 0 0 0 0 0 0 0 0 0 0 0 0 0 0 0 0 0 0 0 0 0 0 0 0 0 0 0 0 0 0 0 0 0 0 0 0 0 0 0 0 0 0 0 0 0 0 0 0 0 0 0 0 0 0 0 0 0 0 0 0 0 0 0 0 0 0 0 0 0 0 0 0 0 0 0 0 0 0 0 0 0 0 0 0 0 0 0 0 0 0 0 0
0 0 0 0 0 0 0 0 0 0 0 0 0 0 0 0 0 0 0 0 0 0 0 0 0 0 0 0 0 0 0 0 0 0 0 0 0 0 0 0 0 0 0 0 0 0 0 0 0 0 0 0 0 0 0 0 0 0 0 0 0 0 0 0 0 0 0 0 0 0 0 0 0 0 0 0 0 0 0 0 0 0 0 0 0 0.0219537667149548 0.00970894842816733 0 0.00861602735093294 0.0437851054153354 0 0 0 0 0 0 0 0 0 0 0.00549287430126364 0.00865480600140398 0.0268306829065178 0.0721815713541392 0 0 0 0 0 0 0 0 0 0 0 0 0 0 0 0 0 0 0 0 0 0 0 0 0 0 0 0 0 0 0 0 0 0 0 0 0 0 0.100816873323392 0.152819123273065 0.0110315714865094 0.0328464685711786 0.00991972322233113 0.0319174787406384 0.150323167345069 0.186887550440982 0.0602977243115672 0.0247842171858387 0.0112209032076129 0.0100644859366415 0 0.0198469304824585 0 0 0 0 0 0 0 0 0 0 0 0 0 0 0 0 0 0 0 0 0 0 0 0 0 0 0 0 0 0 0 0 0 0 0 0 0 0 0 0 0 0 0 0 0 0 0 0 0 0 0 0 0 0 0 0 0 0 0 0 0 0 0 0 0 0 0 0 0 0 0 0 0 0 0 0 0 0 0 0 0 0 0 0 0 0 0 0 0 0 0 0 0 0 0 0 0 0 0 0 0 0 0 0 0 0 0 0 0 0 0 0 0 0 0 0 0 0 0 0 0 0 0 0 0 0 0 0 0 0 0 0 0 0 0 0 0 0 0 0 0 0 0 0 0 0 0 0 0 0 0 0 0 0 0 0 0 0 0 0
0 0 0 0 0 0 0 0 0 0 0 0 0 0 0 0 0 0 0 0 0 0 0 0 0 0 0 0 0 0 0 0 0 0 0 0 0 0 0 0 0 0 0 0 0 0 0 0 0 0 0 0 0 0 0 0 0 0 0.0818355808054912 0 0 0 0 0 0 0 0 0 0 0 0 0 0 0 0 0 0 0 0 0 0 0 0 0 0 0.00602962281464506 0 0 0 0.0105647617541794 0 0 0 0 0 0 0 0 0 0 0 0 0.00605608422910625 0 0 0 0 0 0 0 0 0 0 0 0 0 0 0 0 0 0 0 0 0 0 0 0 0 0 0 0 0 0 0 0 0 0 0 0 0 0 0.0688200322810968 0 0.25013021849791 0 0 0.364818905273018 0.0459368626187447 0.044786540294745 0 0 0 0 0 0.0275939520114283 0.0934274394196363 0 0 0 0 0 0 0 0 0 0 0 0 0 0 0 0 0 0 0 0 0 0 0 0 0 0 0 0 0 0 0 0 0 0 0 0 0 0 0 0 0 0 0 0 0 0 0 0 0 0 0 0 0 0 0 0 0 0 0 0 0 0 0 0 0 0 0 0 0 0 0 0 0 0 0 0 0 0 0 0 0 0 0 0 0 0 0 0 0 0 0 0 0 0 0 0 0 0 0 0 0 0 0 0 0 0 0 0 0 0 0 0 0 0 0 0 0 0 0 0 0 0 0 0 0 0 0 0 0 0 0 0 0 0 0 0 0 0 0 0 0 0 0 0 0 0 0 0 0 0 0 0 0 0 0 0 0 0 0 0
0 0 0 0 0 0 0 0 0 0 0 0 0 0 0 0 0 0 0 0 0 0 0 0 0 0 0 0 0 0 0 0 0 0 0 0 0 0 0 0 0 0 0 0 0 0 0 0 0 0 0.00134212365409849 0 0 0 0 0 0 0 0.150608731784648 0 0 0 0 0 0 0 0 0 0 0 0 0 0 0 0 0 0 0 0 0 0 0 0 0 0 0.155669057492647 0.0130673131367765 0.00357653830899873 0.0152479066218251 0.183929483850303 0.0079373164762773 0 0.00675225154842632 0 0 0.00166606186541377 0 0 0 0 0.0015351429045102 0.00387301132906853 0.0584027398255974 0.0466402494946997 0 0 0 0 0 0 0 0 0 0 0 0 0 0 0 0 0 0 0 0 0 0 0 0 0 0 0 0 0 0 0 0 0 0 0 0 0.00183012758552644 0.0568830734732076 0.136392303748071 0 0 0 0.0650332937179079 0.0194372056273405 0.00517282792835164 0.0168193559095259 0 0.00631531025606048 0.00781199028783012 0 0.0126599647578268 0.0213966184150602 0 0 0 0 0 0 0 0 0 0 0 0 0 0 0 0 0 0 0 0 0 0 0 0 0 0 0 0 0 0 0 0 0 0 0 0 0 0 0 0 0 0 0 0 0 0 0 0 0 0 0 0 0 0 0 0 0 0 0 0 0 0 0 0 0 0 0 0 0 0 0 0 0 0 0 0 0 0 0 0 0 0 0 0 0 0 0 0 0 0 0 0 0 0 0 0 0 0 0 0 0 0 0 0 0 0 0 0 0 0 0 0 0 0 0 0 0 0 0 0 0 0 0 0 0 0 0 0 0 0 0 0 0 0 0 0 0 0 0 0 0 0 0 0 0 0 0 0 0 0 0 0 0 0 0 0 0 0 0 0
0 0 0 0 0 0 0 0 0 0 0 0 0 0 0 0 0 0 0 0 0 0 0 0 0 0 0 0 0 0 0 0 0 0 0 0 0 0 0 0 0 0 0 0 0 0 0 0 0 0 0 0 0 0 0 0 0 0 0 0 0 0 0 0 0 0 0 0 0 0 0 0 0 0 0 0 0 0 0 0 0 0 0 0 0 0 0 0 0 0 0 0 0 0 0 0 0 0 0 0 0.0129408560647336 0.0221251206478658 0 0 0 0 0 0 0 0 0 0 0 0 0 0 0 0 0 0 0 0 0 0 0 0 0 0 0 0 0 0 0 0 0 0 0 0 0 0.117982070913622 0 0.0359129167027339 0 0 0 0.0729963080679418 0 0 0 0.0400999202614412 0.53227994823932 0.0296256413696222 0 0.0401053509115308 0 0 0 0 0 0 0 0 0 0 0 0 0 0 0 0 0 0 0 0 0 0 0 0 0 0 0 0 0 0 0 0 0 0 0 0 0 0 0 0 0 0 0 0 0 0 0 0 0 0 0 0 0 0 0 0 0 0 0 0 0 0 0 0 0 0 0 0 0 0 0 0 0 0 0 0 0 0 0 0 0 0 0 0 0 0 0 0 0 0 0 0 0 0 0 0 0 0 0 0 0 0 0.0427807576272342 0 0 0 0 0 0 0 0 0 0 0 0 0 0 0 0 0 0 0 0 0 0 0 0 0 0 0 0 0 0 0 0 0 0 0 0 0 0 0 0 0.0396117393543159 0 0 0 0 0 0 0 0 0 0 0 0 0 0.0135393698396387 0 0 0 0
0 0 0 0 0 0 0 0 0 0 0 0 0 0 0 0 0 0 0 0 0 0 0 0 0 0 0 0 0 0 0 0 0 0 0 0 0 0 0 0 0 0 0 0 0 0 0 0 0 0 0 0 0 0 0 0 0 0 0 0 0 0 0 0 0 0 0 0 0 0 0 0 0 0 0 0 0 0 0 0 0 0 0 0 0 0 0 0 0 0 0 0 0 0 0 0 0 0 0 0 0.00794620821652841 0.0124508938253188 0 0.0130462679702059 0 0 0 0 0 0 0 0 0 0 0 0 0 0 0 0 0 0 0 0 0 0 0 0 0 0 0 0 0 0 0 0 0 0 0 0 0 0.0944859984534628 0 0 0.0645009889600592 0 0 0.0449782297347151 0.264208940949936 0.110003193181711 0.198836543689841 0.0645960997818238 0 0.0320226035589962 0.0510726081911364 0 0 0 0 0 0 0 0 0 0 0 0 0 0 0 0 0 0 0 0 0 0 0 0 0 0 0 0 0 0 0 0 0 0 0 0 0 0 0 0 0 0 0 0 0 0 0 0 0 0 0 0 0 0 0 0 0 0 0 0 0 0 0 0 0 0 0 0 0 0 0 0 0 0 0 0 0 0 0 0 0 0 0 0 0 0 0 0 0 0 0 0 0 0 0 0 0 0 0 0 0 0.0144672350438662 0 0 0 0 0 0 0 0 0 0 0 0 0 0 0 0 0 0 0 0 0 0 0 0 0 0 0 0 0 0 0 0 0 0 0 0 0 0 0 0 0.0146090706815512 0 0 0 0 0 0 0 0 0 0 0 0 0 0.0127751177608489 0 0 0 0
0 0 0 0 0 0 0 0 0 0 0 0 0 0 0 0 0 0 0 0 0 0 0 0 0 0 0 0 0 0 0 0 0 0 0 0 0 0 0 0 0 0 0 0 0 0 0 0 0 0 0.0122674852662917 0 0 0 0 0 0 0.0062735670387002 0.149342374427812 0 0 0 0 0 0 0 0 0 0 0 0 0 0 0 0 0 0 0 0 0 0 0 0 0 0 0.0291130067247591 0.002119921138119 0 0.00205443111978481 0.0270846096022536 0 0 0 0 0 0 0 0 0 0 0 0 0.0045430842525577 0 0 0 0 0 0 0 0 0 0 0 0 0 0 0 0 0 0 0 0 0 0 0 0 0 0 0 0 0 0 0 0 0 0 0 0 0.00371068010388159 0.014126079674758 0.00615667841709865 0.331697809136393 0.108436955285168 0 0 0 0.00722377559590172 0.0514824428398676 0 0 0 0 0 0.150403908918595 0.0939631904580586 0 0 0 0 0 0 0 0 0 0 0 0 0 0 0 0 0 0 0 0 0 0 0 0 0 0 0 0 0 0 0 0 0 0 0 0 0 0 0 0 0 0 0 0 0 0 0 0 0 0 0 0 0 0 0 0 0 0 0 0 0 0 0 0 0 0 0 0 0 0 0 0 0 0 0 0 0 0 0 0 0 0 0 0 0 0 0 0 0 0 0 0 0 0 0 0 0 0 0 0 0 0 0 0 0 0 0 0 0 0 0 0 0 0 0 0 0 0 0 0 0 0 0 0 0 0 0 0 0 0 0 0 0 0 0 0 0 0 0 0 0 0 0 0 0 0 0 0 0 0 0 0 0 0 0 0 0 0 0 0
0 0 0 0 0 0 0 0 0 0 0 0 0 0 0 0.00297926502425889 0 0 0 0 0 0 0 0 0 0 0 0 0 0.00224753854917744 0.0173154708606009 0 0 0 0 0 0 0.0125245135797427 0 0 0 0 0 0 0 0 0 0 0 0 0 0 0 0 0 0 0 0 0.010895132289021 0 0 0 0 0 0 0 0 0 0 0 0 0 0 0.00235591413589513 0 0.0112338636748343 0 0 0 0 0 0.00869971083292887 0 0.00162638666193642 0 0.0577383022193901 0.0202580107655651 0.00255614072657541 0.00908593507550909 0.0461460477559095 0 0 0 0.0154273808505701 0 0.00791741306433167 0.00757991079783421 0 0 0 0 0.0411836063395032 0 0 0 0 0 0 0 0 0 0 0 0 0 0 0 0 0 0 0 0 0 0 0 0 0 0.0674167059746913 0 0 0 0 0 0 0 0.0195086363124955 0.00594094768430624 0 0.000597481381077795 0.0684898468250163 0 0.0253333218646908 0.0534125418478592 0.0414468989420684 0 0.0124104391305716 0.00923806246778352 0 0.0735460922544884 0 0.0226134939172873 0.0093608537920668 0.0025243554050292 0 0.167776169088048 0.0223888062474858 0 0 0 0 0 0 0 0 0 0 0 0 0 0 0 0 0 0 0 0 0 0 0 0 0 0 0 0 0 0 0 0 0 0 0 0 0 0 0 0 0 0 0 0 0 0 0 0 0 0 0 0 0 0 0 0 0 0 0 0 0 0 0 0 0 0 0 0 0 0 0 0 0 0 0 0 0 0 0 0 0 0 0 0 0 0 0 0 0 0 0 0 0 0 0 0 0 0 0 0 0.0414988270038919 0 0 0 0 0 0 0 0 0 0 0 0 0 0 0 0 0 0 0 0 0 0 0 0 0 0 0 0 0 0 0 0 0 0 0 0 0 0 0 0 0.0414295805293758 0 0 0 0 0 0 0 0 0 0 0 0 0 0.037296396128182 0 0 0 0
0 0 0 0 0 0 0 0 0 0 0 0 0 0 0 0 0 0 0 0 0 0 0 0 0 0 0 0 0 0 0 0 0 0 0 0 0 0 0 0 0 0 0 0 0 0 0 0 0 0 0 0 0 0 0 0 0 0 0 0 0 0 0 0 0 0 0 0 0 0 0 0 0 0 0 0.00233947737849781 0 0 0 0 0 0 0 0 0 0.0388500268631427 0.0075736734614475 0 0.00769755126873427 0.049213564707122 0 0 0 0 0 0 0 0 0 0 0 0.00487331013957727 0.00654320216381086 0.0191622475726672 0 0 0 0 0 0 0 0 0 0 0 0 0 0 0 0 0 0 0 0 0 0 0 0.0100061366113538 0 0 0 0 0 0 0 0.00646188763917413 0 0 0 0.0262989412405597 0 0.183747903413199 0.080197779156266 0.0169870966005665 0 0.112270385043228 0.101393171035639 0.113264161326387 0 0.0521071706231221 0.0810444122997902 0.00771851545712288 0.00239339622475105 0 0.0698559897738411 0 0 0 0 0 0 0 0 0 0 0 0 0 0 0 0 0 0 0 0 0 0 0 0 0 0 0 0 0 0 0 0 0 0 0 0 0 0 0 0 0 0 0 0 0 0 0 0 0 0 0 0 0 0 0 0 0 0 0 0 0 0 0 0 0 0 0 0 0 0 0 0 0 0 0 0 0 0 0 0 0 0 0 0 0 0 0 0 0 0 0 0 0 0 0 0 0 0 0 0 0 0 0 0 0 0 0 0 0 0 0 0 0 0 0 0 0 0 0 0 0 0 0 0 0 0 0 0 0 0 0 0 0 0 0 0 0 0 0 0 0 0 0 0 0 0 0 0 0 0 0 0 0 0 0 0 0 0 0 0 0
0 0 0 0 0 0 0 0 0 0 0 0 0 0 0 0 0 0 0 0 0 0 0 0 0 0 0 0 0 0 0 0 0 0 0 0 0 0 0 0 0 0 0 0 0 0 0 0 0 0 0 0 0 0 0 0 0 0 0 0 0 0 0 0 0 0 0 0 0 0 0 0.00669095290774369 0 0 0 0 0 0 0 0 0 0 0 0 0 0.0265267245040215 0.0039497228199652 0 0.0231958257331883 0.0674988101902266 0 0.0109318945494265 0.00579391501207263 0 0 0.00233543857876132 0 0 0 0 0.0344828693938766 0.0637623353692816 0.0869817254134798 0.146080399930293 0 0 0 0 0 0 0 0 0 0 0 0 0 0 0 0 0 0 0 0 0 0 0 0 0 0 0 0 0 0 0 0 0 0 0 0 0 0.141847441801684 0 0.0342961323602656 0.00934913326790078 0.0290246943781396 0 0 0.0323550558239517 0 0.0525456996717342 0.139908138327258 0.0575878401485525 0.0248552498181768 0 0 0 0 0 0 0 0 0 0 0 0 0 0 0 0 0 0 0 0 0 0 0 0 0 0 0 0 0 0 0 0 0 0 0 0 0 0 0 0 0 0 0 0 0 0 0 0 0 0 0 0 0 0 0 0 0 0 0 0 0 0 0 0 0 0 0 0 0 0 0 0 0 0 0 0 0 0 0 0 0 0 0 0 0 0 0 0 0 0 0 0 0 0 0 0 0 0 0 0 0 0 0 0 0 0 0 0 0 0 0 0 0 0 0 0 0 0 0 0 0 0 0 0 0 0 0 0 0 0 0 0 0 0 0 0 0 0 0 0 0 0 0 0 0 0 0 0 0 0 0 0 0 0 0 0 0 0 0 0 0 0
0 0 0 0 0 0 0 0 0 0 0 0 0 0 0 0 0 0 0 0 0 0 0 0 0 0 0 0 0 0 0 0 0 0 0 0 0 0 0 0 0 0 0 0 0 0 0 0 0 0 0 0 0 0 0 0 0 0 0 0 0 0 0 0 0 0 0 0 0 0 0 0 0 0 0 0 0 0 0 0 0 0 0 0 0 0.00231416486755445 0 0 0 0.00493449458707359 0 0 0 0 0 0 0 0 0 0 0.0202107109113162 0.0824902036602655 0.00360560700778375 0.00767480437323644 0 0 0 0 0 0 0 0 0 0 0 0 0 0 0 0 0 0 0 0 0 0 0 0 0 0 0 0 0 0 0 0 0 0 0 0 0 0.0572142131593634 0 0 0.155142154841859 0.0655874038453562 0 0.0270338010441122 0.0629114377684657 0.065689968115401 0 0.0787904218283715 0.020374989514732 0.128447257051529 0.0275690186326691 0 0 0 0 0 0 0 0 0 0 0 0 0 0 0.00262934235247765 0 0 0 0 0 0 0 0 0 0 0 0 0 0 0 0 0.00414397969468161 0 0.00378849669652356 0 0 0 0 0 0 0 0 0 0 0 0 0 0 0 0 0 0 0 0 0 0 0 0 0 0 0 0 0 0 0 0 0 0 0 0 0 0 0 0 0 0 0 0 0 0 0 0 0 0 0 0 0 0 0 0 0 0 0 0 0 0 0 0 0 0 0 0.0762131812454839 0 0 0 0 0 0 0 0 0 0 0 0 0 0 0 0 0 0 0 0 0 0 0 0 0 0 0 0 0 0 0 0 0 0 0 0 0 0 0 0 0.0629356949651869 0 0 0 0 0 0 0 0 0 0 0 0 0 0.0402986538365576 0 0 0 0
0 0 0 0 0 0 0 0 0 0 0 0 0 0 0 0 0 0 0 0 0 0 0 0 0 0 0 0 0 0 0 0 0 0 0 0 0 0 0 0 0 0 0 0 0 0 0 0 0 0 0 0 0 0 0.00376236414070832 0 0 0 0 0 0 0 0 0 0 0 0 0 0 0 0 0.0102262760267343 0 0 0 0 0 0 0 0 0 0 0 0 0 0.0110786252184482 0.00217522356592985 0 0.00484915958861208 0.0352443630988889 0 0.00756531185731172 0.00646539464040706 0 0.0175780509542872 0 0 0 0 0 0.070328739781695 0.211555406864111 0.063188281756022 0.118852579033997 0 0 0 0 0 0 0 0 0 0 0 0 0 0 0 0 0 0 0 0 0 0 0 0 0 0 0 0 0 0 0 0 0 0 0 0 0 0.0181935300930056 0 0.0124546379812529 0.00668030411678287 0.0164842537533971 0 0.00865752324169932 0.00463531306062485 0.135314273123068 0.0609553999277806 0 0.067384396747612 0.0159859611175943 0.00505670515704529 0 0 0 0 0 0 0 0 0 0 0 0 0 0 0 0 0 0 0 0 0 0 0 0 0 0 0 0 0 0 0 0 0 0 0 0 0 0 0 0 0 0 0 0 0 0 0 0 0 0 0 0 0 0 0 0 0 0 0 0 0 0 0 0 0 0 0 0 0 0 0 0 0 0 0 0 0 0 0 0 0 0 0 0 0 0 0 0 0 0 0 0 0 0 0 0 0 0 0 0 0 0.0388871961962317 0 0 0 0 0 0 0 0 0 0 0 0 0 0 0 0 0 0 0 0 0 0 0 0 0 0 0 0 0 0 0 0 0 0 0 0 0 0 0 0 0.0390791991583802 0 0 0 0 0 0 0 0 0 0 0 0 0 0.00736152979837293 0 0 0 0
0 0 0 0 0 0 0 0 0 0 0 0 0 0 0 0 0 0 0 0 0 0 0 0 0 0 0 0 0 0 0 0 0 0.00115755194449119 0.0144853971893573 0 0 0 0 0 0 0 0 0 0 0 0 0 0 0 0 0 0 0 0.0049005680919169 0 0 0 0 0 0 0 0 0 0 0 0 0 0 0 0 0.0050272967945216 0 0 0 0 0 0 0 0 0 0 0 0 0 0.0168801428597919 0.00371285229244759 0 0.0141715321460831 0.0855094456098858 0.0185054938234169 0.0174838830707882 0.0335050443450129 0 0.0423391416956394 0.00388972920857586 0 0 0 0 0.0951015074128505 0.151560678090307 0.105774499436643 0.178598474504643 0 0 0 0 0 0 0 0 0 0 0 0 0 0 0 0 0 0 0 0 0 0 0 0 0 0 0 0 0 0 0 0 0 0 0 0 0 0.00953840176398743 0 0.0178403816064201 0 0 0 0.00270355202582799 0.00166443148410332 0.0644966933480688 0.0182533331839276 0.078030676587662 0 0.0100648147381034 0 0 0 0 0 0 0 0 0 0 0 0 0 0 0 0 0 0 0 0 0 0 0 0 0 0 0 0 0 0 0 0 0 0 0 0 0 0 0 0 0 0 0 0 0 0 0 0 0 0 0 0 0 0 0 0 0 0 0 0 0 0 0 0 0 0 0 0 0 0 0 0 0 0 0 0 0 0 0 0 0 0 0 0 0 0 0 0 0 0 0 0 0 0 0 0 0 0 0 0 0 0 0.0020199274963878 0 0 0 0 0 0 0 0 0 0 0 0 0 0 0 0 0 0 0 0 0 0 0 0 0 0 0 0 0 0 0 0 0 0 0 0 0 0 0 0 0.00278454924913874 0 0 0 0 0 0 0 0 0 0 0 0 0 0 0 0 0 0
0 0 0 0 0 0 0 0 0 0 0 0 0 0 0 0.00678563250594624 0 0 0 0 0 0 0 0 0 0 0 0 0 0 0.00784322792714525 0 0 0.0471934406050364 0 0 0.00527542633872351 0.004485963872196 0 0 0 0 0 0 0 0 0 0 0 0 0 0 0 0 0.0798665724944638 0 0 0 0 0 0 0 0 0 0 0 0 0 0 0 0 0 0 0 0 0 0 0 0 0 0 0 0 0 0 0.0027051508796341 0.00475578810510298 0 0 0 0 0 0 0.00508866529298807 0 0.00332379056202817 0.00484528886581642 0 0 0 0.0756617888122723 0.0282741294346719 0 0 0 0 0 0 0 0 0 0 0 0 0 0 0 0 0 0 0 0 0 0 0 0 0 0 0 0 0.0213915670195409 0 0 0.0177314809053257 0 0.00267650100967142 0 0 0 0.0384074270998668 0 0.0138833905696495 0 0 0.0169938965515476 0.0153561310670019 0 0 0 0.0451732087602862 0.186735019239505 0.0300400692269199 0.0163328485230084 0 0.00728941654293075 0 0 0 0 0 0 0 0 0 0 0 0 0 0 0 0 0 0 0 0 0 0 0 0 0 0 0 0 0 0 0 0.00346760545542698 0 0.0033615701642159 0 0 0 0 0 0 0 0 0 0 0 0 0 0 0 0 0 0 0 0 0 0 0 0 0 0 0 0 0 0 0 0 0 0 0 0 0 0 0 0 0 0 0 0 0 0 0 0 0 0 0 0 0 0 0 0 0 0 0 0 0 0 0 0 0 0 0 0.116103615833528 0 0 0 0 0 0 0 0 0 0 0 0 0 0 0 0 0 0 0 0 0 0 0 0 0 0 0 0 0 0 0 0 0 0 0 0 0 0 0 0 0.102087665004283 0 0 0 0 0.0651657986714332 0 0 0 0 0 0 0 0 0.0129119806691779 0 0 0.00878594199065603 0
0 0 0 0 0 0 0 0 0 0 0 0 0 0 0 0.00677800538670381 0 0 0 0 0 0 0 0 0 0 0 0 0 0.00375514689789619 0.0155938610412896 0 0 0.002065404738397 0 0 0 0.00332772215902682 0 0 0 0 0 0 0 0 0 0 0 0 0.00487913854923016 0 0 0 0.0116652092722978 0 0 0.00536021705917316 0.014412612088015 0 0 0 0 0 0 0 0 0 0 0 0 0 0 0.00145298465387379 0 0.0053759893078692 0 0 0 0 0.00138817566156341 0.00113464448697826 0 0 0 0.0117798228763338 0.00534713049027139 0 0.0011735662023559 0.00651629824841842 0 0 0.0012859875338445 0.00248729278979505 0 0.00381439032039096 0.0186689418564636 0 0 0 0 0.0528551896927392 0 0 0 0 0 0 0 0 0 0 0 0 0 0 0 0 0 0 0 0 0 0 0 0 0 0.0253354070377404 0 0 0 0 0 0 0 0.0129147205562467 0.00111407964296059 0 0.00244285500657906 0.188990864914591 0.0137930142979122 0 0.0135390436608704 0.0113915515115285 0 0.00594654892173538 0.081164840653136 0.0707982368617246 0.0191409243858189 0 0.00973137101800015 0.00230718062658288 0 0.00176988299123642 0 0.136304947513002 0 0 0 0 0 0 0 0 0 0 0 0 0 0 0 0 0 0 0 0 0 0 0 0 0 0 0 0 0 0 0 0 0 0 0 0 0 0 0 0 0 0 0 0 0 0 0 0 0 0 0 0 0 0 0 0 0 0 0 0 0 0 0 0 0 0 0 0 0 0 0 0 0 0 0 0 0 0 0 0 0 0 0 0 0 0 0 0 0 0 0 0 0 0 0 0 0 0 0 0 0.0894440224081811 0 0 0 0 0 0 0 0 0 0 0 0 0 0 0 0 0 0 0 0 0 0 0 0 0 0 0 0 0 0 0 0 0 0 0 0 0 0 0 0 0.0821244277999048 0 0 0 0 0.00202128308918666 0 0 0 0 0 0 0 0 0.0473089135093482 0 0.00129815228078628 0 0
0 0 0 0 0 0 0 0 0 0 0 0 0 0 0 0 0 0 0 0 0 0 0 0 0 0 0 0 0 0 0 0 0 0 0 0 0 0 0 0 0 0 0 0 0 0 0 0 0 0 0 0 0 0 0 0 0 0 0.0174811095872455 0 0 0 0 0 0 0 0 0 0 0 0 0 0 0 0 0 0 0 0 0 0 0.00170408866813116 0 0 0 0.0104204273946469 0 0 0.00325686411725808 0.0132391732906104 0 0 0 0 0 0 0 0 0 0 0 0.00201637673273142 0 0 0 0 0 0 0 0 0 0 0 0 0 0 0 0 0 0 0 0 0 0 0 0 0 0.00957380888018257 0 0 0 0 0 0 0 0 0 0 0 0.104666368464321 0 0.0204685110188244 0.141151566127213 0.0592833441516547 0 0 0.156136249196152 0.0290911089874514 0 0 0 0 0 0 0.419709491564003 0 0 0 0 0 0 0 0 0 0 0 0 0 0 0 0 0 0 0 0 0 0 0 0 0 0 0 0 0 0 0 0 0 0 0 0 0 0 0 0 0 0 0 0 0 0 0 0 0 0 0 0 0 0 0 0 0 0 0 0 0 0 0 0 0 0 0 0 0 0 0 0 0 0 0 0 0 0 0 0 0 0 0 0 0 0 0 0 0 0 0 0 0 0 0 0 0 0 0 0 0 0.00596307006519058 0 0 0 0 0 0 0 0 0 0 0 0 0 0 0 0 0 0 0 0 0 0 0 0 0 0 0 0 0 0 0 0 0 0 0 0 0 0 0 0 0.00360897627400992 0 0 0 0 0 0 0 0 0 0 0 0 0 0.0022294654803751 0 0 0 0
0 0 0 0 0 0 0 0 0 0 0 0 0 0 0 0 0 0 0 0 0 0 0 0 0 0 0 0 0 0 0 0 0 0 0 0 0 0 0 0 0 0 0 0 0 0 0 0 0 0 0 0 0 0 0 0 0 0 0 0 0 0 0 0 0 0 0 0 0 0 0 0 0 0 0 0 0 0 0 0 0 0 0 0 0 0 0 0 0 0 0 0 0 0 0 0 0 0 0 0 0 0 0 0 0 0 0 0 0 0 0 0 0 0 0 0 0 0 0 0 0 0 0 0 0 0 0 0 0 0 0 0 0 0 0 0 0 0 0 0 0 0 0 0 0 0 0 0 0 0 0 0 0 0 0 0 0 0.189134897740624 0 0 0 0.0811282490687138 0.205934771276893 0.0849917091606205 0 0.120525735971835 0 0 0 0 0 0 0 0 0 0 0.24133640276157 0 0 0 0 0 0 0 0 0 0 0 0 0 0 0 0 0 0 0 0 0 0 0 0 0 0 0 0 0 0 0 0 0 0 0 0 0 0 0 0 0 0 0 0 0 0 0 0 0 0 0 0 0 0 0 0 0 0 0 0 0 0 0 0 0 0 0 0 0 0 0 0 0 0 0 0 0 0 0 0 0 0 0 0 0 0 0 0 0 0 0 0 0 0 0 0 0 0 0 0 0 0 0 0 0 0 0.076948234019744 0 0 0 0 0 0 0 0 0 0 0 0 0 0 0 0 0 0 0 0 0 0 0 0 0 0 0 0 0 0 0 0
0 0 0 0 0 0 0 0 0 0 0 0 0 0 0 0 0 0 0 0 0 0 0 0 0 0 0 0 0 0 0 0 0 0 0 0 0 0 0 0 0 0 0 0 0 0 0 0 0 0 0 0 0 0 0 0 0 0 0 0 0 0 0 0 0 0 0 0 0 0 0 0 0 0 0 0 0 0 0 0 0 0 0 0 0 0 0 0 0 0 0 0 0 0 0 0 0 0 0 0 0 0 0 0 0 0 0 0 0 0 0 0 0 0 0 0 0 0 0 0 0 0 0 0 0 0 0 0 0 0 0 0 0 0 0 0 0 0 0 0 0 0 0 0 0 0 0 0 0 0 0 0 0 0 0 0 0.0364518666902793 0 0.0127431569815136 0.0405049607612934 0 0.0501112409053058 0.208829755790735 0.0182446127368208 0 0.150821451019165 0.00988334682750128 0 0 0 0 0 0 0 0 0 0.161092709812065 0 0 0.077537436812371 0 0 0.0262197474472608 0.00797274633133685 0 0 0 0 0 0 0 0 0.0369720798083418 0 0 0 0 0 0 0 0 0 0 0 0 0 0 0 0 0 0 0 0 0 0 0 0 0 0 0 0 0.00811986728234484 0 0 0 0 0 0 0 0 0 0 0 0 0 0 0 0 0 0 0 0 0 0 0 0 0 0 0 0 0 0 0 0 0 0 0 0 0 0 0 0 0 0 0 0 0 0 0 0 0 0 0 0 0 0 0 0 0 0 0 0 0 0.0778162026160367 0 0 0.0408963130391803 0 0 0 0 0 0 0 0 0 0 0 0 0 0 0 0 0.00510686724466712 0.00637634314832955 0 0 0.024299294745451 0 0 0 0 0 0 0 0
0 0 0 0 0 0 0 0 0 0 0 0 0 0 0 0 0 0 0 0 0 0 0 0 0 0 0 0 0 0 0 0 0 0 0 0 0 0 0 0 0 0 0 0 0 0 0 0 0 0 0 0 0 0 0 0 0 0 0 0 0 0 0 0 0 0 0 0 0 0 0 0 0 0 0 0 0 0 0 0 0 0 0 0 0 0 0 0 0 0 0 0 0 0 0 0 0 0 0 0 0 0 0 0 0 0 0 0 0 0 0 0 0 0 0 0 0 0 0 0 0 0 0 0 0 0 0 0 0 0 0 0 0 0 0 0 0 0 0 0 0 0 0 0 0 0 0 0 0 0 0 0 0 0 0 0 0 0.0337970806348588 0 0 0.0983528938282217 0 0.191706326585584 0 0 0.0741295897113389 0 0 0 0 0 0 0 0 0 0 0.0383285507649358 0.048626528581272 0.016193951162564 0 0.0187341787959073 0 0 0.087479817299824 0 0 0 0 0 0 0 0 0 0 0 0 0 0 0 0 0 0 0 0 0 0 0 0 0 0 0 0 0 0 0 0 0 0 0 0 0 0 0 0 0 0 0 0 0 0 0 0 0 0 0 0 0 0 0 0 0 0 0 0 0.0155075123576383 0 0 0 0 0 0 0 0 0 0 0 0 0 0 0 0 0 0 0 0 0 0 0 0 0 0 0 0 0 0 0 0 0 0 0 0 0 0 0 0 0.101815000391263 0 0.0690911987031619 0.185201895115679 0 0 0 0 0 0 0 0 0 0 0 0 0 0 0 0 0 0 0 0 0 0 0 0 0 0 0.0210354760677503
0 0 0 0 0 0 0 0 0 0 0 0 0 0 0 0 0 0 0 0 0 0 0 0 0 0 0 0 0 0 0 0 0 0 0 0 0 0 0 0 0 0 0 0 0 0 0 0 0 0 0 0 0 0 0 0 0 0 0 0 0 0 0 0 0 0 0 0 0 0 0 0 0 0 0 0 0 0 0 0 0 0 0 0 0 0 0 0 0 0 0 0 0 0 0 0 0 0 0 0 0 0 0 0 0 0 0 0 0 0 0 0 0 0 0 0 0 0 0 0 0 0 0 0 0 0 0 0 0 0 0 0 0 0 0 0 0 0 0 0 0 0 0 0 0 0 0 0 0 0 0 0 0 0 0 0 0 0.0200082886756498 0 0 0.0736211457676169 0.117366131253721 0.0107256068052046 0 0 0.0068521520478842 0 0 0 0 0 0 0 0 0 0 0.00296726373920241 0 0 0.0160405452213642 0 0 0.00994694079376352 0 0 0 0 0 0 0 0 0 0.0336423843797211 0.00554172986046941 0 0 0 0 0 0 0 0 0 0 0 0 0 0 0 0 0 0 0 0 0 0 0 0 0 0 0 0 0 0 0 0 0 0 0 0 0 0 0 0 0 0 0 0 0 0 0 0 0 0 0 0 0 0 0 0 0 0 0 0 0 0 0 0 0 0 0 0 0 0 0 0 0 0 0 0 0 0 0 0 0 0 0 0 0 0 0 0 0 0.298990289528834 0 0.0346087921990879 0.185909581185564 0.0968304716165715 0.0272238296248361 0 0 0 0 0.018905016945965 0.00884985880632298 0 0 0 0 0 0 0 0 0 0 0 0 0.031969971548221 0 0 0 0 0 0 0 0
0 0 0 0 0 0 0 0 0 0 0 0 0 0 0 0 0 0 0 0 0 0 0 0 0 0 0 0 0 0 0 0 0 0 0 0 0 0 0 0 0 0 0 0 0 0 0 0 0 0 0 0 0 0 0 0 0 0 0 0 0 0 0 0 0 0 0 0 0 0 0 0 0 0 0 0 0 0 0 0 0 0 0 0 0 0 0 0 0 0 0 0 0 0 0 0 0 0 0 0 0 0 0 0 0 0 0 0 0 0 0 0 0 0 0 0 0 0 0 0 0 0 0 0 0 0 0 0 0 0 0 0 0 0 0 0 0 0 0 0 0 0 0 0 0 0 0 0 0 0 0 0 0 0 0 0 0 0 0.0379415612286997 0.152486379361483 0 0.133925889350628 0 0 0 0 0.0142045384029443 0 0 0 0 0 0 0 0 0 0 0 0 0 0 0 0 0 0 0 0 0 0 0 0 0 0 0.0252467074584253 0 0 0 0 0 0 0 0 0 0 0 0 0 0 0 0 0 0 0 0 0 0 0 0 0 0 0 0 0 0 0 0 0 0 0 0 0 0 0 0 0 0 0 0 0 0 0 0 0 0 0 0 0 0 0 0 0 0 0 0 0 0 0 0 0 0 0 0 0 0 0 0 0 0 0 0 0 0 0 0 0 0 0 0 0 0 0 0 0 0.0787782892751245 0 0.109436848401273 0.0189694100352941 0.20641949915352 0.127309713676273 0 0 0 0 0.0535680834524471 0.0227243804320241 0 0 0 0 0 0 0 0 0 0 0 0 0.018988699771864 0 0 0 0 0 0 0 0
0 0 0 0 0 0 0 0 0 0 0 0 0 0 0 0 0 0 0 0 0 0 0 0 0 0 0 0 0 0 0 0 0 0 0 0 0 0 0 0 0 0 0 0 0 0 0 0 0 0 0 0 0 0 0 0 0 0 0 0 0 0 0 0 0 0 0 0 0 0 0 0 0 0 0 0 0 0 0 0 0 0 0 0 0 0 0 0 0 0 0 0 0 0 0 0 0 0 0 0 0 0 0 0 0 0 0 0 0 0 0 0 0 0 0 0 0 0 0 0 0 0 0 0 0 0 0 0 0 0 0 0 0 0 0 0 0 0 0 0 0 0 0 0 0 0 0 0 0 0 0 0 0 0 0 0 0.0103960650332547 0.0333183846391633 0 0.157975537055511 0.087032830869262 0 0.00625407789291905 0 0 0.0105722346362438 0 0 0 0 0 0 0 0 0 0 0.250813840297723 0 0 0 0 0 0 0 0 0 0 0 0 0 0 0 0.0271188854833918 0 0 0 0 0 0 0 0 0 0 0 0 0 0 0 0 0 0 0 0 0 0 0 0 0 0 0 0 0 0 0 0 0 0 0 0 0 0 0 0 0 0 0 0 0 0 0 0 0 0 0 0 0 0 0 0 0 0 0 0 0 0 0 0 0 0 0 0 0 0 0 0 0 0 0 0 0 0 0 0 0 0 0 0 0 0 0 0 0 0 0.144052462543965 0 0 0.0885615287948975 0.133491227306249 0.0191921605550264 0 0 0 0 0 0 0 0 0.00366278099885415 0 0 0 0 0 0 0 0 0 0.0231626466949149 0 0 0 0.00439533719862498 0 0 0 0
0 0 0 0 0 0 0 0 0 0 0 0 0 0 0 0 0 0 0 0 0 0 0 0 0 0 0 0 0 0 0 0 0 0 0 0 0 0 0 0 0 0 0 0 0 0 0 0 0 0 0 0 0 0 0 0 0 0 0 0 0 0 0 0 0 0 0 0 0 0 0 0 0 0 0 0 0 0 0 0 0 0 0 0 0 0 0 0 0 0 0 0 0 0 0 0 0 0 0 0 0 0 0 0 0 0 0 0 0 0 0 0 0 0 0 0 0 0 0 0 0 0 0 0 0 0 0 0 0 0 0 0 0 0 0 0 0 0 0 0 0 0 0 0 0 0 0 0 0 0 0 0 0 0 0 0 0.01320115656759 0.0694586881139929 0.0240418833994817 0.00722194769682305 0 0.00312859035101107 0 0.0317265500384221 0.0337788844631119 0.27713203031363 0.0183998623484997 0 0 0 0 0 0 0 0 0.00892754862917131 0.0851601369600377 0.0416695967424189 0.0111961283108387 0.0773494828288225 0.00540142746155916 0 0.0396833047504375 0.128425906090794 0 0 0 0 0 0 0 0 0.0484944321824096 0 0 0 0 0 0 0 0 0 0 0 0 0 0 0 0 0 0 0 0 0 0 0 0 0 0.0266632872618831 0 0 0.00430728715333676 0 0 0 0 0 0 0 0 0 0 0 0 0 0 0 0 0 0 0 0 0 0 0.00680759111067789 0 0 0 0 0 0 0 0 0 0 0 0 0 0 0 0 0 0 0 0 0 0 0 0 0 0 0 0 0 0 0 0 0 0 0.006502874469687 0 0 0 0.0190919059653455 0 0 0.00673369919035891 0 0 0 0 0 0 0 0 0 0 0 0 0 0 0 0 0 0 0 0.00266631241727012 0.00282948518238951 0 0 0 0 0 0 0 0
0 0 0 0 0 0 0 0 0 0 0 0 0 0 0 0 0 0 0 0 0 0 0 0 0 0 0 0 0 0 0 0 0 0 0 0 0 0 0 0 0 0 0 0 0 0 0 0 0 0 0 0 0 0 0 0 0 0 0 0 0 0 0 0 0 0 0 0 0 0 0 0 0 0 0 0 0 0 0 0 0 0 0 0 0 0 0 0 0 0 0 0 0 0 0 0 0 0 0 0 0 0 0 0 0 0 0 0 0 0 0 0 0 0 0 0 0 0 0 0 0 0 0 0 0 0 0 0 0 0 0 0 0 0 0 0 0 0 0 0 0 0 0 0 0 0 0 0 0 0 0 0 0 0 0 0 0.0618084959488476 0.0688427416558578 0 0 0 0 0.359925123055526 0 0.065662052288567 0.244850869401345 0 0 0 0 0 0 0 0 0 0 0 0.119321802956142 0 0 0 0 0 0.0795889146937146 0 0 0 0 0 0 0 0 0 0 0 0 0 0 0 0 0 0 0 0 0 0 0 0 0 0 0 0 0 0 0 0 0 0 0 0 0 0 0 0 0 0 0 0 0 0 0 0 0 0 0 0 0 0 0 0 0 0 0 0 0 0 0 0 0 0 0 0 0 0 0 0 0 0 0 0 0 0 0 0 0 0 0 0 0 0 0 0 0 0 0 0 0 0 0 0 0 0 0 0 0 0 0 0 0 0 0 0 0 0 0 0 0 0 0 0 0 0 0 0 0 0 0 0 0 0 0 0 0 0 0 0
0 0 0 0 0 0 0 0 0 0 0 0 0 0 0 0 0 0 0 0 0 0 0 0 0 0 0 0 0 0 0 0 0 0 0 0 0 0 0 0 0 0 0 0 0 0 0 0 0 0 0 0 0 0 0 0 0 0 0 0 0 0 0 0 0 0 0 0 0 0 0 0 0 0 0 0 0 0 0 0 0 0 0 0 0 0 0 0 0 0 0 0 0 0 0 0 0 0 0 0 0 0 0 0 0 0 0 0 0 0 0 0 0 0 0 0 0 0 0 0 0 0 0 0 0 0 0 0 0.0368263115416926 0 0 0 0 0 0 0 0 0 0 0 0 0 0 0 0 0 0 0 0 0 0 0 0 0 0 0 0 0 0 0 0 0 0.14267488609991 0.0244471012699284 0 0.438998152535433 0 0 0 0 0 0 0 0 0 0 0 0 0 0.0407638635153925 0 0 0 0.0163357603793294 0 0 0 0 0 0 0 0 0 0 0 0 0 0 0 0 0 0 0 0 0 0 0 0 0 0 0 0 0 0 0 0 0 0 0.196607712020207 0.0244249065297709 0 0 0 0 0 0 0 0 0 0 0 0 0 0 0 0 0 0 0 0 0 0 0 0 0 0 0 0 0 0 0 0 0 0 0 0 0 0 0 0 0 0 0 0 0 0 0 0 0 0 0 0 0 0 0 0 0 0 0 0.0789213061083365 0 0 0 0 0 0 0 0 0 0 0 0 0 0 0 0 0 0 0 0 0 0 0 0 0 0 0 0 0 0 0 0 0 0 0 0
0 0 0 0 0 0 0 0 0 0 0 0 0 0 0 0 0 0 0 0 0 0 0 0 0 0 0 0 0 0 0 0 0 0 0 0 0 0 0 0 0 0 0 0 0 0 0 0 0 0 0 0 0 0 0 0 0 0 0 0 0 0 0 0 0 0 0 0 0 0 0 0 0 0 0 0 0 0 0 0 0 0 0 0 0 0 0 0 0 0 0 0 0 0 0 0 0 0 0 0 0 0 0 0 0 0 0.00964972464732729 0 0 0 0 0 0 0 0 0.0104155758098136 0 0 0 0 0 0 0 0 0 0 0 0 0 0 0 0 0 0 0 0 0 0 0 0 0 0 0 0 0 0 0 0 0 0 0 0 0 0 0 0 0.0108905604983966 0.0707107510616797 0.0131042381502126 0.00650350678790884 0 0.00745487470089546 0.390638337639345 0.0304228907262745 0.146503702586073 0 0.0348861259092708 0 0 0 0 0 0 0 0 0.00942586107138508 0.0878804363677652 0.0342463935252948 0.00719559350151252 0 0 0 0 0 0 0 0 0 0 0 0 0 0.0198572099144896 0 0 0 0 0 0 0 0 0 0 0 0 0 0 0 0 0 0 0 0 0 0 0 0 0 0.0157538418938822 0.0049344984845759 0 0 0 0 0 0 0 0 0 0 0 0 0 0 0 0 0 0 0 0 0 0 0 0 0.00920235885817064 0 0 0 0 0 0 0 0 0 0 0 0 0 0 0 0 0 0 0 0 0 0 0 0 0 0 0 0 0 0 0 0.0208694677424026 0 0 0.0368972189685678 0 0 0 0.0159308832542576 0 0 0.006625947900498 0 0 0 0 0 0 0 0 0 0 0 0 0 0 0 0 0 0 0 0 0 0 0 0 0 0 0 0 0
0 0 0 0 0 0 0 0 0 0 0 0 0 0 0 0 0 0 0 0 0 0 0 0 0 0 0 0 0 0 0 0 0 0 0 0 0 0 0 0 0 0 0 0 0 0 0 0 0 0 0 0 0 0 0 0 0 0 0 0 0 0 0 0 0 0 0 0 0 0 0 0 0 0 0 0 0 0 0 0 0 0 0 0 0 0 0 0 0 0 0 0 0 0 0 0 0 0 0 0 0 0 0 0 0 0 0 0 0 0 0 0 0 0 0 0 0 0 0 0 0 0 0 0 0 0 0 0 0 0 0 0 0 0 0 0 0 0 0 0 0 0 0 0 0 0 0 0 0 0 0 0 0 0 0 0 0 0.0316475261206772 0 0 0.0444562316581548 0 0.177139783382436 0 0 0.23826823046933 0 0 0 0 0 0 0 0 0 0 0.0252848278176869 0.0343362811884716 0 0 0 0 0 0 0 0 0 0 0 0 0 0 0 0.0220941716324215 0 0 0 0 0 0 0 0 0 0 0 0 0 0 0 0 0 0 0 0 0 0 0 0 0 0 0 0 0 0 0 0 0 0 0 0 0 0 0 0 0 0 0 0 0 0 0 0 0 0 0 0 0 0 0 0 0 0 0 0 0 0 0 0 0 0 0 0 0 0 0 0 0 0 0 0 0 0 0 0 0 0 0 0 0 0 0 0 0 0 0 0.145786042415392 0 0.0270339254526783 0.0552014380477731 0 0 0 0 0.114235804076325 0.0845157377386533 0 0 0 0 0 0 0 0 0 0 0 0 0 0 0 0 0 0 0 0 0
0 0 0 0 0 0 0 0 0 0 0 0 0.0452477276407307 0 0 0 0 0 0 0 0 0 0 0 0 0 0 0 0 0 0 0.00584098998606932 0 0 0.00499263106817539 0 0 0 0 0 0 0 0 0 0 0 0 0 0 0 0 0 0 0 0 0.00836491035281085 0.00764850229339015 0 0 0 0 0 0 0 0 0 0 0 0 0 0 0 0 0 0 0 0 0 0 0 0 0 0 0 0 0 0 0 0 0 0 0 0 0 0 0 0 0 0 0 0 0 0 0 0.00316079376323705 0 0.0246974141671634 0 0 0 0 0 0.00901413450784593 0 0.0440169563786238 0.0445278119597376 0 0 0.0321978951569088 0.00968601032098596 0.0216226170906868 0 0 0 0 0 0 0 0 0 0 0 0 0 0 0 0 0 0 0 0 0 0 0 0 0 0 0 0 0 0 0 0 0 0 0 0 0 0 0 0 0 0 0 0 0 0 0 0 0.0802929311269782 0 0.0270590885151374 0 0.0776942252784757 0 0 0 0 0 0 0 0 0 0 0 0 0.117802795560811 0.0120441419725988 0.0429657268444571 0 0.00315704430444317 0 0 0 0.00759959110497688 0 0 0 0 0 0 0 0 0 0 0 0.0799832704178764 0 0 0 0 0 0 0 0 0 0 0 0 0 0 0 0 0 0 0 0 0 0 0 0 0 0 0 0 0 0 0 0 0 0 0 0 0 0 0 0 0 0 0 0 0 0 0 0 0 0 0 0 0.00557034770646752 0.0119876282286159 0.0379172581124123 0.135865388940894 0.0785156090618783 0 0 0 0.0109309845276368 0 0 0 0 0 0 0 0 0 0 0 0 0 0.00959557360997473 0 0 0 0 0 0 0 0 0 0 0 0 0 0 0 0 0 0 0 0 0 0 0 0 0 0 0 0 0 0 0 0 0 0
0 0 0 0 0 0 0 0 0 0 0 0 0 0 0 0 0 0 0 0 0 0 0.00814759889707469 0 0 0 0 0.0220370976132531 0 0 0 0 0 0 0 0 0 0 0 0 0 0 0 0 0 0 0 0 0 0 0 0 0 0 0 0 0 0 0 0 0 0 0 0 0 0 0.00910997439911692 0 0 0 0 0 0 0 0 0 0 0 0 0 0 0 0 0 0 0 0 0 0 0 0 0 0 0 0 0 0 0 0 0 0 0 0 0 0 0 0 0 0 0 0 0 0 0 0 0 0 0 0 0 0.0272462099190886 0 0 0 0 0 0 0 0.535847106281559 0.0141663356770499 0 0 0 0 0 0 0 0 0 0 0 0 0 0 0 0 0 0 0 0 0 0 0 0 0 0 0 0 0 0 0 0 0 0 0 0 0 0 0 0.0391332387557963 0.245119351461374 0 0.0121856632627301 0 0 0 0 0 0 0 0 0 0 0 0 0 0 0 0 0 0 0 0 0 0 0 0 0 0 0 0 0 0 0.0364660771305243 0 0 0 0 0 0 0 0 0 0 0 0 0 0 0 0 0 0 0.0505413466024332 0 0 0 0 0 0 0 0 0 0 0 0 0 0 0 0 0 0 0 0 0 0 0 0 0 0 0 0 0 0 0 0 0 0 0 0 0 0 0 0 0 0 0 0 0 0 0 0 0 0 0 0 0 0 0 0 0 0 0 0 0 0 0 0 0 0 0 0 0 0 0 0 0 0 0 0 0 0 0 0 0 0 0 0 0 0 0 0 0 0 0 0 0
0 0 0 0 0 0 0 0 0 0 0 0 0 0 0 0 0 0 0 0 0 0 0.00415109413848388 0 0 0 0.0141018950427356 0 0 0 0 0.0047171631159245 0 0 0.00586686087310399 0 0 0 0 0 0 0 0 0 0 0 0 0 0 0 0 0 0 0 0 0 0 0 0 0 0 0 0 0 0 0 0 0 0 0 0 0 0 0 0 0 0 0 0 0 0 0 0 0 0 0 0 0 0 0 0 0 0 0 0 0 0 0 0 0 0.00304308198579211 0 0 0 0 0 0 0 0.00332092496205364 0 0 0 0 0 0 0 0 0 0 0 0.019238521360886 0 0 0 0 0 0 0 0.00654276650364592 0 0 0 0 0 0 0 0 0 0 0 0 0 0 0 0 0 0 0 0 0 0.00394694895446604 0 0 0 0 0 0 0 0 0 0 0 0 0 0 0 0 0.127237324881105 0.0205825645333824 0 0.0522953287760376 0.142489632680898 0 0.00812198552940362 0 0 0 0 0 0 0 0 0 0 0 0 0.177190390569392 0.0265375832317982 0.127125552271788 0 0 0 0 0 0 0 0 0 0 0 0 0 0 0.00533250828653959 0 0 0.017114882701879 0 0 0 0 0 0 0 0 0 0 0 0 0 0 0 0.0129518366291841 0 0 0 0 0 0 0 0 0 0 0 0 0 0 0 0 0 0 0 0 0 0 0 0 0 0 0 0 0 0 0 0 0 0.0295726200775589 0 0 0 0 0 0 0.132625551938294 0 0 0 0 0 0 0 0 0 0 0 0 0 0 0 0 0 0.0350355514062191 0 0 0 0 0 0 0 0 0 0 0 0 0 0 0.00294918314045067 0 0.00909408985493176 0 0 0 0 0 0 0 0 0 0 0 0 0 0 0 0 0.00881415655404745
0 0 0 0 0 0 0 0 0 0 0 0 0 0 0 0 0 0 0 0 0 0 0 0 0 0 0 0 0 0 0 0 0 0 0 0 0 0 0 0 0 0 0 0 0.0367848176611908 0 0 0 0 0 0 0 0 0 0 0 0 0 0 0 0 0 0 0 0 0 0 0 0 0 0 0 0 0 0.018885505391888 0 0 0 0 0 0 0 0 0 0 0 0 0 0 0 0 0 0 0 0 0 0 0 0 0 0 0 0 0 0 0 0 0 0 0 0 0 0 0 0 0 0 0 0 0 0 0 0 0 0 0 0 0 0.142529165019713 0 0 0 0 0 0 0 0 0 0 0 0 0 0 0 0 0 0 0 0 0 0 0 0 0 0 0 0 0 0 0 0 0 0 0 0 0 0 0 0.164604396829809 0.0667687179613834 0 0.204966445501407 0 0 0 0 0 0 0 0.011140931361435 0 0 0 0.0112061516597691 0 0 0 0.00705331648159238 0.00476653617452208 0.0202843663712524 0 0 0 0 0 0 0 0 0 0 0 0 0 0.0926362188599382 0 0 0 0 0 0 0 0 0 0 0 0 0 0 0 0 0 0 0.194516142836191 0 0 0 0 0 0 0 0 0 0 0 0 0 0 0 0 0 0 0 0 0 0 0 0 0 0 0 0 0 0 0 0 0 0 0 0 0 0 0 0.00595144547827014 0 0 0 0 0 0 0 0 0 0 0 0 0 0 0 0 0 0 0.0179058424116395 0 0 0 0 0 0 0 0 0 0 0 0 0 0 0 0 0 0 0 0 0 0 0 0 0 0 0 0 0 0 0 0 0 0
0 0 0 0 0 0 0 0 0 0 0 0 0 0 0 0 0 0 0 0 0 0 0 0 0.00933067562135125 0 0 0 0 0 0 0 0 0 0 0 0 0 0 0 0 0 0 0 0.0306803918101644 0 0 0 0 0 0 0 0 0 0 0 0 0 0 0 0 0.0111652667958855 0 0 0 0 0 0 0 0 0 0 0 0 0.0359824581106978 0 0 0 0 0 0 0 0 0 0 0 0 0 0 0 0 0 0 0 0 0 0 0 0 0 0 0 0 0 0 0 0 0 0 0 0 0 0 0 0 0 0 0 0 0 0 0 0 0 0 0 0 0 0.00437142009438909 0 0 0 0 0 0 0 0 0 0 0 0 0 0 0 0 0 0 0 0 0 0 0 0 0 0 0 0 0 0 0 0 0 0 0 0 0 0 0.0267415424374221 0 0.0888626662587179 0.100117201809238 0 0 0 0 0 0 0 0 0.0115155984244207 0 0 0 0.014635197607914 0 0 0.0443027648815752 0.0153493456910656 0.078260663618603 0.00585483783500527 0.0105601482960754 0 0 0 0 0 0 0 0 0 0.0128897233205026 0 0 0.0370197181474307 0 0 0 0 0 0 0 0 0 0 0 0 0 0 0 0 0 0 0.245755883731701 0 0 0 0 0 0 0 0 0 0 0 0 0 0 0 0 0 0 0 0 0 0 0 0 0 0 0 0 0 0 0 0 0 0.00377511518761813 0 0 0 0 0 0 0 0 0 0 0 0 0 0 0 0 0 0 0 0 0 0 0 0 0.193982644287351 0 0 0 0 0 0 0 0 0 0 0 0 0 0 0 0 0 0 0 0 0 0 0 0 0 0 0 0 0 0 0 0 0.00691817151581771 0.0119285645170538
0 0 0 0 0 0 0 0 0 0 0 0 0 0 0 0 0 0 0 0 0 0 0.0187830868517282 0 0 0 0.144966609861906 0.0172475113778508 0 0 0 0 0 0 0 0 0 0 0 0 0 0 0 0 0 0 0 0 0 0 0 0 0 0.131125035853205 0 0 0 0 0 0 0 0 0 0 0 0 0.0206945067476974 0 0 0 0 0 0 0 0 0 0 0 0 0 0 0 0 0 0 0 0 0 0 0 0 0 0 0 0 0 0 0 0 0 0 0 0 0 0 0 0 0 0 0 0 0 0 0 0 0 0 0 0 0 0.107584578794602 0 0 0 0 0 0 0 0.0644202193129566 0 0 0 0 0 0 0 0 0 0 0 0 0 0 0 0 0 0 0 0 0 0 0 0 0 0 0 0 0 0 0 0 0 0 0 0 0 0 0 0.0273450294886656 0 0 0 0 0.0717224237993046 0 0 0 0 0 0 0 0 0 0 0 0 0 0.0495599760459791 0 0 0 0 0 0 0 0 0 0 0 0 0 0 0 0 0 0 0 0 0.117616237394416 0 0 0 0 0 0.0137889612274594 0 0 0 0.0426020922749661 0 0 0 0 0 0 0 0 0 0 0 0 0 0 0 0 0 0 0 0 0 0 0 0 0 0 0 0 0 0 0 0 0 0 0 0 0 0 0 0 0 0 0 0 0 0 0 0 0.108457379815268 0 0.0331167648154597 0 0 0 0 0 0 0 0 0 0 0 0 0 0 0 0 0 0 0 0 0 0 0 0 0 0 0 0 0 0 0 0 0 0 0 0 0 0 0 0 0 0 0 0 0 0.0309695863385358
0 0 0 0 0 0 0 0 0 0 0 0 0 0 0 0 0 0 0 0 0 0 0.0233932718456298 0 0 0 0.0760164372717773 0 0 0 0 0 0 0 0 0 0 0 0 0 0 0 0 0 0 0 0 0 0.0157743377621074 0 0 0 0 0.0727468721205348 0 0 0 0 0 0 0 0 0 0 0 0 0 0 0 0 0 0 0 0 0 0 0 0 0 0 0 0 0 0 0 0 0 0 0 0 0 0 0 0 0 0 0 0 0 0 0 0 0 0 0 0.0222258183505246 0 0.0477182763704236 0.108905959714943 0 0 0 0 0 0 0 0 0.0284225672328137 0 0 0.128752674738035 0 0 0 0 0 0 0 0 0 0 0 0 0 0 0 0 0 0 0 0 0 0 0 0 0 0 0 0 0 0 0 0 0 0 0 0 0 0 0 0 0 0 0 0 0 0 0.212577100883257 0 0.014023380996831 0 0 0.0290248477010813 0 0 0 0 0 0 0 0 0 0 0 0 0 0 0 0 0 0 0 0 0 0 0 0 0 0 0 0 0 0 0 0 0 0 0 0 0 0 0 0 0 0 0 0 0 0 0 0 0 0 0 0 0 0 0 0 0 0 0 0 0 0 0 0 0 0 0 0 0 0 0 0 0 0 0 0 0 0 0 0 0 0 0 0 0 0 0 0 0 0.0681528280707411 0.071967828579818 0 0 0 0.0431267884423472 0.037171009919135 0 0 0 0 0 0 0 0 0 0 0 0 0 0 0 0 0 0 0 0 0 0 0 0 0 0 0 0 0 0 0 0 0 0 0 0 0 0 0 0 0 0 0 0 0 0 0
0 0 0 0 0 0 0 0 0 0 0 0 0 0 0 0 0 0 0 0 0 0 0 0 0 0 0 0.131237180190409 0 0 0 0 0 0 0 0 0 0 0 0 0 0 0 0 0 0 0 0 0 0 0 0 0 0.0126505113355544 0 0 0 0 0 0.0573376604675269 0.0217335935615562 0 0 0 0 0 0 0 0 0 0 0 0 0 0 0 0 0 0 0 0 0 0 0 0 0 0 0 0 0 0 0 0 0 0 0 0 0 0 0 0 0 0 0 0 0 0 0 0 0 0 0 0 0 0 0 0 0 0 0 0 0 0.158755594556382 0 0 0 0 0 0.0656619945075199 0 0 0 0 0 0 0 0 0 0 0 0 0 0 0 0 0 0 0 0 0 0 0 0 0 0 0 0 0 0 0 0 0 0 0 0 0 0 0 0 0 0 0 0 0 0 0 0 0 0 0 0 0 0 0 0 0 0 0 0 0 0 0 0 0 0 0 0 0 0 0 0 0 0 0 0 0 0 0.0683843438975641 0.0699708014153176 0 0 0 0 0 0 0 0 0.0919715873373148 0 0 0 0 0 0 0 0.0419412286712161 0 0 0 0 0 0 0.0703143431876643 0 0 0 0 0 0 0 0 0 0 0 0 0 0 0 0 0 0 0 0 0 0 0 0 0 0 0 0 0 0 0 0.0938634079629241 0 0 0 0 0 0 0 0 0 0 0 0 0 0.11617775290905 0 0 0 0 0 0 0 0 0 0 0 0 0 0 0 0 0 0 0 0 0 0 0 0 0 0 0 0 0 0 0 0 0 0 0 0 0
0 0 0 0 0 0 0 0 0 0 0 0 0 0 0 0 0 0 0 0 0 0 0 0 0 0 0 0 0 0 0 0 0 0 0 0 0 0 0 0 0 0 0 0 0 0 0 0 0 0 0 0 0 0 0 0 0 0 0 0 0 0 0 0 0 0 0 0 0 0 0 0 0 0 0 0 0 0 0 0 0 0 0 0 0 0 0 0 0 0 0 0 0 0 0 0 0 0 0 0 0 0 0 0 0 0 0 0 0 0 0 0 0 0 0 0 0 0 0 0 0 0 0 0 0 0 0 0 0 0 0 0 0 0 0 0 0 0 0 0 0 0 0 0 0 0 0 0 0 0 0 0 0 0 0 0 0 0 0 0 0 0 0.0584779452859621 0 0 0.0438018823952223 0 0 0 0 0 0 0 0 0 0 0.105597288216893 0 0 0.0207053506307634 0 0 0.019271693730313 0 0 0 0 0 0 0 0 0 0.699714576427118 0 0 0 0 0 0 0 0 0 0 0 0 0 0 0 0 0 0 0 0 0 0 0 0 0 0 0.0524312633137285 0 0 0 0 0 0 0 0 0 0 0 0 0 0 0 0 0 0 0 0 0 0 0 0 0 0 0 0 0 0 0 0 0 0 0 0 0 0 0 0 0 0 0 0 0 0 0 0 0 0 0 0 0 0 0 0 0 0 0 0 0 0 0 0 0 0 0 0 0 0 0 0 0 0 0 0 0 0 0 0 0 0 0 0 0 0 0 0 0 0 0 0 0 0 0 0
0 0 0.00220908856588625 0 0 0 0 0 0 0 0 0 0 0 0 0 0.00251772823174552 0.00520817384437117 0.0113593282897503 0.00167205578313436 0 0 0 0 0 0 0 0 0.00291188415678024 0 0 0 0 0 0 0 0 0 0 0 0 0 0 0 0 0 0 0 0 0 0 0 0 0 0 0 0 0 0 0 0 0 0 0 0 0 0 0 0 0 0 0 0 0 0 0 0 0 0 0 0 0 0 0 0 0 0 0 0 0 0 0 0 0 0 0 0 0 0 0 0 0 0 0 0 0 0.0252251920862313 0 0 0 0 0 0 0 0 0.0244747245753912 0 0 0 0 0 0 0 0 0 0 0 0 0 0 0 0 0 0 0 0 0 0 0 0 0 0 0 0 0 0 0 0 0 0 0 0 0 0 0 0 0.0272242040775313 0.0942888066629892 0.00845871701643809 0.00351591747424854 0 0.220793848728095 0.149860234433535 0 0 0.109711997317284 0.00462177204856049 0 0 0 0 0 0 0 0 0.0283689290938091 0 0 0.00621008214334618 0.0234955759109978 0 0 0.0136987311304297 0.0162538432497593 0 0 0 0 0 0 0 0 0.0874262758338955 0 0 0.00348706239969288 0 0 0 0 0 0 0 0 0 0 0 0 0 0 0 0 0 0 0 0 0 0 0.0103958579003332 0 0 0 0 0 0 0 0 0 0 0 0 0 0 0 0 0 0 0 0 0 0 0 0 0 0.00205518746137721 0 0 0 0 0 0 0 0 0 0 0 0 0 0 0 0 0 0 0 0 0 0 0 0 0 0 0 0 0 0 0 0.0671240148410081 0 0 0.0255784636789939 0 0 0 0.011999101303406 0 0 0 0 0 0 0 0 0 0 0 0 0 0 0 0 0 0 0 0 0 0 0 0.00985320176098001 0 0 0 0 0 0 0 0
0 0 0 0 0 0 0 0 0 0 0 0 0 0 0 0 0 0 0 0 0 0 0 0 0 0 0 0 0 0 0 0 0 0 0 0 0 0 0 0 0 0 0 0 0 0 0 0 0 0 0 0 0 0 0 0 0 0 0 0 0 0 0 0 0 0 0 0 0 0 0 0 0 0 0 0 0 0 0 0 0 0 0 0 0 0 0 0 0 0 0 0 0 0 0 0 0 0 0 0 0 0 0 0 0 0 0 0 0 0 0 0 0 0 0 0 0 0 0 0 0 0 0 0 0 0 0 0 0 0 0 0 0 0 0 0 0 0 0 0 0 0 0 0 0 0 0 0 0 0 0 0 0 0 0 0 0 0 0.053455748721511 0 0 0 0.365265291791273 0.0921975973295573 0 0.212968715885552 0.0312637328283299 0 0 0 0 0 0 0 0 0 0 0 0 0 0 0 0 0 0 0 0 0 0 0 0 0 0 0 0 0 0 0 0 0 0 0 0 0 0 0.0501038167281624 0 0 0 0 0 0 0 0 0 0 0 0 0 0 0 0 0 0 0 0 0 0 0 0 0 0 0 0 0 0 0 0 0 0 0 0 0 0 0.0346160220177737 0 0 0 0 0 0 0 0 0 0 0 0 0 0 0 0 0 0 0 0 0 0 0 0 0 0 0 0 0 0 0 0 0 0 0 0 0 0 0 0 0.0836159409974928 0 0.0318448641804333 0 0 0 0 0 0 0.0446682695199144 0 0 0 0 0 0 0 0 0 0 0 0 0 0 0 0 0 0 0 0 0
0 0 0 0 0 0 0 0 0 0 0 0 0 0 0 0 0 0 0 0 0 0 0 0 0 0 0 0 0 0 0 0 0 0 0 0 0 0 0 0 0 0 0 0 0 0 0 0 0 0 0 0 0 0 0 0 0 0 0 0 0 0 0 0 0 0 0 0 0 0 0 0 0 0 0 0 0 0 0 0 0 0 0 0 0 0 0 0 0 0 0 0 0 0 0 0 0 0 0 0 0 0 0 0 0 0 0 0 0 0 0 0 0 0 0 0 0 0 0 0 0 0 0 0 0 0 0 0 0 0 0 0 0 0 0 0 0 0 0 0 0 0 0 0 0 0 0 0 0 0 0 0 0 0 0 0 0 0 0.0311646725172573 0 0 0 0.17180886479651 0 0 0.0783350603935118 0 0 0 0 0 0 0 0 0 0 0.0541533078395053 0 0 0 0.0854771031166874 0 0 0 0 0 0 0 0 0 0 0 0 0 0 0 0 0 0 0 0 0 0 0 0 0.0894257568885041 0 0 0 0 0 0 0 0 0 0 0 0 0 0 0 0 0 0 0 0 0 0 0 0 0 0 0 0.0403823024633509 0 0 0 0 0 0 0 0 0 0 0.339059141118497 0 0 0 0 0 0 0 0 0 0 0 0 0 0 0 0 0 0 0 0 0 0 0 0 0 0 0 0 0 0 0 0 0 0 0 0 0 0 0 0 0 0 0 0 0 0 0 0 0 0 0 0 0 0 0 0 0 0 0.0402756780684777 0.069918112797699 0 0 0 0 0 0 0 0 0 0 0
0 0 0 0 0 0 0 0 0 0 0 0 0 0 0 0 0 0 0 0 0 0 0 0 0 0 0 0 0 0 0 0 0 0 0 0 0 0 0 0 0 0 0 0 0 0.00404095080381992 0 0 0 0 0 0 0 0 0 0 0 0 0 0 0 0 0 0 0 0.00302624122105279 0 0 0 0 0 0 0 0 0.00504626792258038 0 0 0 0 0 0 0 0 0 0 0 0 0 0 0 0 0 0 0 0 0 0 0 0 0 0 0 0 0 0 0 0 0 0 0 0 0 0 0 0 0 0 0 0 0 0 0 0 0 0 0 0 0 0.0021122439081379 0 0 0 0 0 0 0 0 0 0 0 0 0 0 0 0 0 0 0 0 0 0 0 0 0 0 0 0 0.0432241666832001 0 0.0181022511544126 0 0 0.129639816463349 0 0.0161753654167971 0 0 0 0 0 0.00562782323176628 0.0119091160609153 0 0 0 0.00529789934079598 0.0223777816274381 0 0 0 0 0.0160186594278996 0.111762976415303 0.394915096389651 0 0 0 0 0 0.0104070441400555 0 0.00733221555718898 0.0343959365030584 0 0 0 0 0 0 0 0 0 0 0 0 0 0 0 0 0 0 0 0.00434604785772667 0 0 0 0 0 0.0313529999341081 0 0.00511948100741359 0.00525471180607346 0.0129350066072346 0 0 0 0 0 0 0 0 0 0 0 0 0 0 0 0 0 0 0 0 0 0 0 0 0 0 0 0 0 0 0 0 0 0 0 0 0 0 0 0 0 0 0 0 0 0 0 0 0 0 0 0 0 0 0 0 0 0 0 0 0.0412335094802954 0 0 0.0160444355036321 0 0 0.0377458868112469 0 0 0 0 0 0 0 0 0 0 0 0 0 0 0 0 0 0.0045560687248475 0 0 0 0 0 0 0 0
0 0 0 0 0 0 0 0 0 0 0 0 0 0 0 0 0 0 0 0 0 0 0 0 0 0 0 0 0 0 0 0 0 0 0 0 0 0 0 0 0 0 0 0 0 0 0 0 0 0 0 0 0 0 0 0 0 0 0 0 0 0 0 0 0 0 0 0 0 0 0 0 0 0 0 0 0 0 0 0 0 0 0 0 0 0 0 0 0 0 0 0 0 0 0 0 0 0 0 0 0 0 0 0 0 0 0 0 0 0 0 0 0 0 0 0 0 0 0 0 0 0 0 0 0 0 0 0 0 0 0 0 0 0 0 0 0 0 0 0 0 0 0 0 0 0 0 0 0 0 0 0 0 0 0 0 0 0 0.176370812334782 0 0 0 0.405479181804584 0 0 0 0 0 0 0 0 0 0 0 0 0 0 0 0.418150005860634 0 0 0 0 0 0 0 0 0 0 0 0 0 0 0 0 0 0 0 0 0 0 0 0 0 0 0 0 0 0 0 0 0 0 0 0 0 0 0 0 0 0 0 0 0 0 0 0 0 0 0 0 0 0 0 0 0 0 0 0 0 0 0 0 0 0 0 0 0 0 0 0 0 0 0 0 0 0 0 0 0 0 0 0 0 0 0 0 0 0 0 0 0 0 0 0 0 0 0 0 0 0 0 0 0 0 0 0 0 0 0 0 0 0 0 0 0 0 0 0 0 0 0 0 0 0 0 0 0 0 0 0 0 0 0 0 0
0 0 0 0 0 0 0 0 0 0 0 0 0 0 0 0 0 0 0 0 0 0 0 0 0 0 0 0 0 0 0 0 0 0 0 0 0 0 0 0 0 0 0 0 0 0 0 0 0 0 0 0 0 0 0 0 0 0 0 0 0 0 0 0 0 0 0 0 0 0 0 0 0 0 0 0 0 0 0 0 0 0 0 0 0 0 0 0 0 0 0 0 0 0 0 0 0 0 0 0 0 0 0 0 0 0 0 0 0 0 0 0 0 0 0 0 0 0 0 0 0 0 0 0 0 0 0 0 0 0 0 0 0 0 0 0 0 0 0 0 0 0 0 0 0 0 0 0 0 0 0 0 0 0 0 0 0 0 0 0 0 0 0 0 0 0 0 0 0 0 0 0 0 0 0 0 0 0 0 0.559349031028019 0 0 0 0.440650968971981 0 0 0 0 0 0 0 0 0 0 0 0 0 0 0 0 0 0 0 0 0 0 0 0 0 0 0 0 0 0 0 0 0 0 0 0 0 0 0 0 0 0 0 0 0 0 0 0 0 0 0 0 0 0 0 0 0 0 0 0 0 0 0 0 0 0 0 0 0 0 0 0 0 0 0 0 0 0 0 0 0 0 0 0 0 0 0 0 0 0 0 0 0 0 0 0 0 0 0 0 0 0 0 0 0 0 0 0 0 0 0 0 0 0 0 0 0 0 0 0 0 0 0 0 0 0 0 0 0 0 0 0
0 0 0 0 0 0 0 0 0 0 0 0 0 0 0 0 0 0 0 0 0 0 0 0 0 0 0 0 0 0 0 0 0 0 0 0 0 0 0 0 0 0 0 0 0 0 0 0 0 0 0 0 0 0 0 0 0 0 0 0 0 0.0265390656872945 0 0 0 0 0 0 0 0 0 0 0 0 0 0 0 0 0 0 0 0 0 0 0 0 0 0 0 0 0 0 0 0 0 0 0 0 0 0 0 0 0 0 0 0 0 0 0 0 0 0 0 0 0 0 0 0 0 0 0 0 0 0 0 0 0 0 0 0 0 0 0 0 0 0 0 0 0 0 0 0 0 0 0 0 0 0 0 0 0 0 0 0 0 0 0 0.0277665331094204 0 0.0213246031443911 0 0 0.126347539820308 0 0 0 0 0 0 0 0 0 0 0 0 0.00936739778382123 0.0247850182508622 0 0 0.212312675738015 0 0 0 0.0230040132821362 0 0 0 0 0 0 0 0 0.039538446241048 0 0 0 0 0 0 0 0 0 0 0 0 0 0 0 0 0 0 0 0.0365973230232243 0 0 0 0 0 0 0 0.0229168659103901 0.00474184206132828 0 0 0 0 0 0 0 0 0 0 0 0 0 0 0 0 0 0 0 0 0 0 0 0 0 0 0 0 0 0 0 0 0 0 0 0 0 0 0 0 0 0 0 0 0 0 0 0 0 0 0 0 0 0 0 0 0 0 0 0 0 0.0403056380440868 0 0 0.0151634919378491 0 0 0.226957059038471 0 0.135799515035485 0 0 0 0 0 0 0 0 0 0 0 0 0 0 0 0.00653297189186841 0 0 0 0 0 0 0 0
0 0 0 0 0 0 0 0 0 0 0 0 0 0 0 0 0 0 0 0 0 0 0 0 0 0 0 0 0 0 0 0 0 0 0 0 0 0 0 0 0 0 0 0 0 0.0068767587318204 0 0 0 0 0 0 0 0 0 0 0 0 0 0 0 0 0 0 0 0.00358397492751718 0 0 0 0 0 0 0 0 0.00391694352779763 0 0 0 0 0 0 0 0 0 0 0 0 0 0 0 0 0 0 0 0 0 0 0 0 0 0 0 0 0 0 0 0 0 0 0 0 0 0 0 0 0 0 0 0 0 0 0 0 0 0 0 0 0 0 0 0 0 0 0 0 0 0 0 0 0 0 0 0 0 0 0 0 0 0 0 0 0 0 0 0 0 0 0.0055208098928967 0.0228402345206197 0 0 0 0.267370377328787 0.0146057519399053 0.0080518888899478 0 0 0 0 0 0.00703161529772839 0.0188005807174934 0 0 0 0 0.0192294410750699 0 0 0.490550127597027 0 0.0156753650870196 0.0150419902339684 0 0 0 0 0 0 0.0175541282765524 0 0.0112200809895866 0.00612576767216424 0 0 0 0 0 0 0 0 0 0 0 0 0 0 0 0 0 0 0 0 0 0 0 0 0 0.0387551431740747 0 0 0 0.018725466802131 0 0 0 0 0 0 0 0 0 0 0 0 0 0 0 0 0 0 0 0 0 0 0 0 0 0 0 0 0 0 0 0 0 0 0 0 0 0 0 0 0 0 0 0 0 0 0 0 0 0 0 0 0 0 0 0 0 0 0 0 0.00852355331789258 0 0 0 0 0 0 0 0 0 0 0 0 0 0 0 0 0 0 0 0 0 0 0 0 0 0 0 0 0 0 0 0
0 0 0 0 0 0 0 0 0 0 0 0 0 0 0 0 0 0 0 0 0 0 0 0 0 0 0 0 0 0 0 0 0 0 0 0 0 0 0 0 0 0 0 0 0 0 0 0 0 0 0 0 0 0 0 0 0 0 0 0 0 0.236509268262083 0 0 0 0 0 0 0 0 0 0 0 0 0 0 0 0 0 0 0 0 0 0 0 0 0 0 0 0 0 0 0 0 0 0 0 0 0 0 0 0 0 0 0 0 0 0 0 0 0 0 0 0 0 0 0 0 0 0 0 0 0 0 0 0 0 0 0 0 0 0 0 0 0 0 0 0 0 0 0 0 0 0 0 0 0 0 0 0 0 0 0 0 0 0 0 0 0 0 0 0 0 0 0 0 0 0 0 0 0 0 0 0 0 0 0 0 0 0 0 0 0 0 0 0 0 0 0 0 0 0 0 0 0 0 0 0 0 0 0 0 0 0 0 0 0 0 0 0 0 0 0 0 0 0 0 0 0 0 0 0 0 0 0 0 0 0 0 0 0.763490731737917 0 0 0 0 0 0 0 0 0 0 0 0 0 0 0 0 0 0 0 0 0 0 0 0 0 0 0 0 0 0 0 0 0 0 0 0 0 0 0 0 0 0 0 0 0 0 0 0 0 0 0 0 0 0 0 0 0 0 0 0 0 0 0 0 0 0 0 0 0 0 0 0 0 0 0 0 0 0 0 0 0 0 0 0 0
0 0 0 0 0 0 0 0 0 0 0 0 0 0 0 0 0 0 0 0 0 0 0 0 0 0 0 0 0 0 0 0 0 0 0 0 0 0 0 0 0 0 0 0 0 0 0 0 0 0 0 0 0 0 0 0 0 0 0 0 0 0 0 0 0 0 0 0 0 0 0 0 0 0 0 0 0 0 0 0 0 0 0 0 0 0 0 0 0 0 0 0 0 0 0 0 0 0 0 0 0 0 0 0 0 0 0 0 0 0 0 0 0 0 0 0 0 0 0 0 0 0 0 0 0 0 0 0 0 0 0 0 0 0 0 0 0 0 0 0 0 0 0 0 0 0 0 0 0 0 0 0 0 0 0 0 0 0 0 0 0 0 0 0 0 0 0 0 0 0 0 0 0 0 0 0 0 0 0 0 0 0 0 0 0 0 0 0 0 0 0 0 0 0 0 0 0 0 0.0599067380523416 0 0 0 0 0 0 0 0 0 0 0 0 0.102138052333363 0 0 0 0 0 0 0 0 0 0 0 0 0 0 0.122545079238478 0.224224537494667 0.338292590167104 0 0.0612709327516409 0 0 0 0 0 0 0 0 0 0 0 0 0 0 0 0 0 0 0 0 0 0 0 0 0 0 0 0 0 0 0 0 0 0 0 0 0 0 0 0 0 0 0 0 0 0 0 0 0 0 0 0 0 0 0 0 0 0 0.0916220699624048 0 0 0 0 0 0 0 0 0 0 0 0 0 0 0 0 0 0 0 0 0 0 0 0 0 0
0 0 0 0 0 0 0 0 0 0 0 0 0.0160768055993174 0 0 0 0 0 0 0 0 0 0 0 0 0 0 0 0 0 0 0.0608122948716762 0 0.00414486858039165 0.0310065802327502 0 0 0 0 0 0 0 0 0 0 0 0 0 0.0129675678325437 0 0 0 0 0 0.00374786000531939 0.0156077411305768 0 0 0 0 0 0 0 0 0 0 0 0 0 0 0 0 0 0 0 0 0 0 0 0 0 0 0 0 0 0 0 0 0 0 0 0 0 0 0 0 0 0 0 0 0.0098237525987572 0 0 0 0 0 0 0 0 0 0 0 0 0 0 0 0 0 0 0 0 0 0 0 0 0 0 0 0 0 0 0 0 0 0 0 0 0 0 0 0 0 0 0 0 0 0 0 0 0 0.0048441347143685 0 0 0.00278822190521485 0 0 0 0 0 0 0 0 0 0 0 0 0 0.145370751262969 0 0.137982619729431 0 0.0553195933185665 0 0 0 0 0 0 0 0 0 0 0 0 0 0 0 0.0127407451781569 0.19965920390405 0 0.00766506801565228 0 0 0 0 0 0.00779558577010555 0 0 0 0.00321787003444358 0 0 0 0 0 0 0 0 0 0 0 0 0 0 0 0 0 0 0 0 0 0 0 0 0 0 0 0 0 0 0 0 0 0 0.00450258507225045 0 0 0 0 0 0 0 0 0 0.0100568688475083 0 0 0 0 0 0 0 0 0 0 0.0849321937136435 0 0 0 0 0.0603206470685071 0.00359466111505849 0.0126663486032926 0 0 0 0 0 0 0 0 0 0 0 0 0 0 0 0 0 0 0 0 0 0 0 0 0 0 0 0 0 0 0 0 0.0203187140892036 0 0.0323001736046116 0 0 0 0 0 0 0 0 0 0 0 0 0 0 0 0.00594957831234061 0.0337869648892927
0 0 0 0 0 0 0 0 0 0 0 0 0 0 0 0 0 0 0 0 0 0 0 0 0 0 0 0 0 0 0 0 0.00435499183688505 0.0085528828218398 0.00713240489254535 0 0 0 0 0 0 0 0 0 0 0 0 0 0 0 0 0 0 0 0.00201234875608874 0 0.00865756106546047 0 0 0 0 0 0 0 0 0 0 0 0 0 0 0.0256463832244412 0 0 0 0 0 0 0 0 0 0 0 0 0 0 0 0 0 0 0 0 0 0 0 0 0 0 0 0 0.00978585153357436 0 0 0 0.0020518915069548 0 0 0 0 0 0 0 0 0 0 0 0 0 0 0 0 0 0 0 0 0 0 0 0 0 0 0 0 0 0 0 0 0 0 0 0 0 0 0 0 0 0 0 0 0 0 0 0 0 0 0 0 0 0 0 0 0 0 0 0 0 0 0.00812566589767198 0 0.0112981476820943 0.00235195554832006 0.0104785133801899 0.00494540012618087 0 0 0 0 0 0 0 0 0 0 0 0 0 0.00696556720762623 0 0.0350703358001326 0 0.00545093608272807 0 0 0 0.00969220103914973 0 0.00224845860004589 0 0 0.00274725827237339 0.00480578975236197 0.00177951521601088 0 0.00611170510784 0 0 0 0 0 0 0 0 0 0.0361484299488234 0.0192245063089805 0 0 0 0 0 0 0 0.00155635768179924 0 0 0 0 0 0 0 0 0 0 0 0 0.001198351236138 0 0 0 0 0 0 0 0 0 0.00224077505938452 0 0 0 0 0 0 0 0 0 0 0.196412614193697 0 0.00496060788920187 0 0 0 0 0 0 0 0 0 0 0 0 0 0 0 0 0 0 0 0 0 0 0.013650513066896 0 0 0 0 0 0 0 0 0 0 0 0 0 0.0506309100488776 0.0063010051862914 0.0321401359516811 0.0185489895713967 0.00257411714240448 0 0.0642520177887539 0.0147094175797554 0 0 0 0.00353609019310959 0 0 0 0 0 0 0 0.0188792953574777 0.332770100444816
0 0 0 0 0 0 0 0 0 0 0 0 0.0188191928986953 0 0 0 0 0 0 0 0 0 0 0 0 0 0 0 0 0 0 0.00763839077357376 0.00315989362717909 0.0136407431633422 0.0361897816590185 0 0 0 0 0 0 0 0 0 0 0 0 0 0.00489558876448049 0 0 0 0 0 0.00411456275810421 0.0139998012558281 0.0225729294852886 0 0 0 0 0 0 0 0 0 0 0.00239209964645177 0.00274294092793137 0 0 0.0236415190834981 0 0 0 0 0.00244905439993872 0 0 0 0 0 0 0 0 0 0 0 0 0 0 0 0 0 0 0 0 0 0 0 0.0392955732659975 0 0 0 0.00748392059178235 0 0 0 0 0 0 0 0 0 0.0111233162995825 0 0 0 0 0 0 0 0 0 0 0 0 0 0 0 0 0 0 0 0 0 0 0 0 0 0 0 0 0 0 0 0 0 0 0 0.00334118016091683 0 0 0.00203926762885973 0 0 0 0 0 0 0 0 0 0 0 0 0 0.0400016576562951 0 0.0746881085027333 0.00219336728766328 0.0737269149702105 0 0 0 0 0 0 0 0 0 0 0 0 0 0 0.150634247649522 0.0483963551002426 0 0 0.0163726844858198 0 0 0 0.0149708048844258 0 0.00537109981843422 0 0 0 0.0135635406700648 0.00228691021434378 0 0.0153131452658904 0 0 0.0144238216955679 0 0 0 0 0 0 0.00538451656246788 0.00193589659561907 0 0 0 0 0 0 0 0.00515892842313438 0 0 0 0 0 0 0 0 0 0 0 0 0.00509224055763092 0 0 0 0 0 0 0 0 0 0.0100667414491894 0.00147942152759378 0 0 0 0.00107665521924034 0 0 0 0.00175534841632759 0 0.125190682609882 0 0 0 0 0.00252248996338902 0 0 0 0 0 0 0 0 0 0 0 0 0 0 0 0 0 0 0 0.0519085489969033 0 0 0 0 0 0 0 0 0 0 0 0 0 0 0.0187913648429848 0 0.0275996672163641 0 0 0 0 0 0 0 0 0 0 0 0 0 0 0 0.00338957928984871 0.047165503737742
0 0 0 0 0 0 0 0 0 0 0 0 0 0 0 0 0 0 0 0 0 0 0 0 0 0 0 0 0 0 0 0 0 0 0 0 0 0 0 0 0 0 0 0.0102277963699189 0.081280534531499 0.0586948689933205 0 0 0 0.0177605898833314 0 0 0 0 0 0 0 0 0 0 0 0 0 0 0 0.0120877347180625 0 0 0 0 0 0 0 0 0.011385913514432 0 0 0 0 0 0 0 0 0 0 0 0 0 0 0 0 0 0 0 0 0 0 0 0 0 0 0 0 0 0 0 0 0 0 0 0 0 0 0 0 0 0 0 0 0 0 0 0 0 0 0 0 0 0.0537935946406188 0 0 0 0 0 0 0 0 0 0 0 0 0 0 0 0 0 0 0 0 0 0 0 0 0 0 0 0 0 0 0 0 0 0 0 0 0 0 0 0 0 0.0286668880057868 0.0169397907397224 0 0 0 0 0 0 0 0.0291157211202154 0 0 0 0.0395366405918109 0 0 0 0 0 0 0 0 0 0 0 0 0 0 0 0 0 0 0.0358047594793458 0.114200926169143 0.0320562737111223 0 0 0 0 0 0 0 0 0 0 0 0 0 0.0583462037960136 0 0 0 0.329835762328176 0 0 0 0 0 0 0 0 0.0702660014074803 0 0 0 0 0 0 0 0 0 0 0 0 0 0 0 0 0 0 0 0 0 0 0 0 0 0 0 0 0 0 0 0 0 0 0 0 0 0 0 0 0 0 0 0 0 0 0 0 0 0 0 0 0 0 0 0 0 0 0 0 0 0 0 0 0 0 0 0 0 0 0 0 0 0 0 0 0 0 0 0 0 0 0 0
0 0 0 0 0 0 0 0 0 0 0 0 0 0 0 0 0 0 0 0 0 0 0 0 0 0 0 0 0 0 0 0 0 0 0 0 0 0 0 0 0 0 0 0 0 0 0 0 0 0 0 0 0 0 0 0 0 0 0 0 0 0 0 0 0 0 0 0 0 0 0 0 0 0 0 0 0 0 0 0 0 0 0 0 0 0 0 0 0 0 0 0 0 0 0 0 0 0 0 0 0 0 0 0 0 0 0 0 0 0 0 0 0 0 0 0 0 0 0 0 0 0 0 0 0 0 0 0 0 0 0 0 0 0 0 0 0 0 0 0 0 0 0 0 0 0 0 0 0 0 0 0 0 0 0 0 0 0 0 0 0 0 0 0 0 0 0 0.00841997969687769 0 0 0 0.0284988341856841 0 0 0 0 0 0 0 0 0 0 0 0 0 0 0.0165662779035192 0.0215485653849362 0.0469023318074558 0 0 0 0 0 0 0 0.231866747458694 0 0 0 0.436932483137955 0 0 0 0 0 0 0 0 0 0 0 0 0 0 0 0 0 0 0 0 0 0 0 0 0 0 0 0 0 0 0 0 0 0 0 0.0432452771568938 0 0 0 0.0313912500675301 0 0 0 0 0 0 0 0 0 0 0 0 0 0 0 0.0206244065284356 0 0 0 0 0 0 0 0 0 0 0 0 0 0 0 0 0 0 0 0 0 0 0 0 0.0790134643911082 0 0 0 0 0 0 0 0 0 0 0 0 0 0 0 0 0 0 0 0 0 0 0 0.00767757333115584 0 0 0 0 0 0 0 0 0 0.0273128089497546
0 0 0 0 0 0 0 0 0 0 0 0 0 0 0 0 0 0 0 0 0 0 0 0 0 0 0 0 0 0 0 0 0 0 0 0 0 0 0 0 0 0 0 0 0.0247461094985114 0 0 0 0 0 0 0 0 0 0 0 0 0 0 0 0 0 0 0 0 0 0 0 0 0 0 0 0 0 0 0 0 0 0 0 0 0 0 0 0 0 0 0 0 0 0 0 0 0 0 0 0 0 0 0 0 0 0 0 0 0 0 0 0 0 0 0 0 0 0 0 0 0 0 0 0 0 0 0 0 0 0 0 0 0 0 0 0 0 0 0 0 0 0 0 0 0 0 0 0 0 0 0 0 0 0 0 0 0 0 0 0 0 0 0 0 0 0 0 0 0 0 0 0 0 0 0 0 0 0 0 0 0 0 0.0734639261316827 0 0 0 0.0905013890651694 0 0 0 0 0 0 0 0 0 0 0 0 0 0 0 0 0 0 0 0 0.410293043866286 0 0 0 0 0.0469632404494775 0 0 0 0 0 0 0 0 0.0719903190191666 0 0 0 0 0 0 0 0 0 0.148086674282317 0 0 0 0 0 0 0 0 0 0 0 0 0 0 0 0 0 0 0 0 0 0 0 0 0 0 0 0 0 0 0 0 0 0 0 0 0 0 0 0 0 0 0 0 0 0 0 0 0 0 0 0 0 0 0 0 0 0 0 0 0 0 0 0 0 0 0.0565771531525222 0 0 0 0 0 0.0232252728712605 0 0 0 0 0 0 0 0 0 0 0 0 0 0.0541528716636068
0 0 0 0 0 0 0 0 0 0 0 0 0 0 0 0 0 0 0 0 0 0 0 0 0 0 0 0 0 0 0 0 0 0 0 0 0 0 0 0 0 0 0 0 0 0 0 0 0 0 0 0 0 0 0 0 0 0 0 0 0 0 0 0 0 0 0 0 0 0 0 0 0 0 0 0 0 0 0 0 0 0 0 0 0 0 0 0 0 0 0 0 0 0 0 0 0 0 0 0 0 0 0 0 0 0 0 0 0 0 0 0 0 0 0 0 0 0 0 0 0 0 0 0 0 0 0 0 0 0 0 0 0 0 0 0 0 0 0 0 0 0 0 0 0 0 0 0 0 0 0 0 0 0 0 0 0 0.0177186605199814 0 0.0326393908695767 0 0.0195469977281941 0.0698738524255873 0 0 0.0202979835835906 0 0 0 0 0 0 0 0 0 0.153916029255755 0.071583797210763 0 0 0.0295698386687915 0 0 0.0178930118949302 0.00423957849814196 0 0 0 0 0 0 0 0 0 0.0200400893046848 0 0.0353505145361136 0 0 0 0 0 0 0 0 0 0 0 0 0 0 0 0 0 0 0 0 0.00522660768626792 0 0.01033436787563 0 0 0 0 0 0 0 0 0 0 0 0 0 0 0 0 0 0 0 0 0 0 0 0 0 0 0 0 0 0 0 0 0 0 0 0 0 0 0 0 0 0 0 0 0 0 0 0 0 0 0 0 0 0 0 0 0 0 0 0 0 0 0 0 0.167143768969497 0.0161789949928322 0 0.0178800760633479 0.0170375584504771 0.0140428312253382 0 0 0 0 0 0.00408863191298244 0 0 0 0 0 0 0 0 0 0 0.0302364041547235 0.0121464843033671 0.213014529869426 0 0 0 0 0 0 0 0
0 0 0 0 0 0 0 0 0 0 0 0 0 0 0 0 0 0 0 0 0 0 0 0 0 0 0 0 0 0 0 0 0 0 0 0 0 0 0 0 0 0 0 0 0 0 0 0 0 0 0 0 0 0 0 0 0 0 0 0 0 0 0 0 0 0 0 0 0 0 0 0 0 0 0 0 0 0 0 0 0 0 0 0 0 0 0 0 0 0 0 0 0 0 0 0 0 0 0 0 0 0 0 0 0 0 0 0 0 0 0 0 0 0 0 0 0 0 0 0 0 0 0 0 0 0 0 0 0 0 0 0 0 0 0 0 0 0 0 0 0 0 0 0 0 0 0 0 0 0 0 0 0 0 0 0 0 0 0 0.0228765221017948 0.0503177155014705 0 0 0 0 0 0.014069814424364 0 0 0 0 0 0 0 0 0 0 0 0 0 0 0 0 0 0 0 0 0 0 0 0 0 0.085268578692853 0 0 0 0 0.0487739080415867 0 0 0 0 0 0 0 0.0183370815101342 0 0 0 0 0 0 0 0 0 0 0 0 0 0 0 0 0 0 0 0 0 0 0 0 0 0 0 0 0 0 0 0 0 0 0 0 0 0 0 0 0 0 0 0 0 0 0 0 0 0 0 0 0 0 0 0 0 0 0 0 0 0 0 0 0 0 0 0 0 0 0 0 0 0 0 0 0 0.136411745114571 0.0678788191471665 0.0624524340443978 0.032551448640202 0.133079570083859 0.0373771521006383 0 0 0 0 0.072623298390384 0.120453582686988 0 0 0 0 0 0 0 0 0 0 0 0 0.097528329519591 0 0 0 0 0 0 0 0
0 0 0 0 0 0 0 0 0 0 0 0 0 0 0 0 0 0 0 0 0 0 0 0 0 0 0 0 0 0 0 0 0 0 0 0 0 0 0 0 0 0 0 0 0 0 0 0 0 0 0 0 0 0 0 0 0 0 0 0 0 0 0 0 0 0 0 0 0 0 0 0.0272250463180825 0 0 0 0 0 0 0 0 0 0 0 0 0 0 0 0 0 0 0 0 0 0 0 0 0 0 0 0 0.0400356474426367 0 0 0 0.02930623490124 0 0 0 0 0 0 0 0 0 0 0 0 0 0 0 0 0 0 0 0 0 0 0 0 0 0 0 0 0 0 0 0 0 0 0 0 0 0 0 0 0 0 0 0 0 0 0 0 0 0 0 0 0 0 0 0 0 0 0 0 0 0 0.0837874921824987 0 0 0 0 0 0 0 0 0 0 0 0 0 0 0 0 0 0 0 0.158390191787594 0.177287571351709 0 0 0 0 0 0 0 0 0 0 0 0 0 0 0 0 0 0.0494825183734286 0 0 0 0 0 0 0 0.0313107228533057 0 0 0 0 0 0 0 0 0 0 0 0 0 0 0 0 0 0 0 0 0 0 0 0 0 0 0 0 0 0 0 0 0 0 0 0 0 0 0 0 0 0.327084456681376 0 0 0 0 0 0 0 0 0 0 0 0 0 0 0 0 0 0 0 0 0 0 0 0 0 0 0 0 0 0 0 0 0 0 0 0 0 0 0 0 0 0 0 0 0 0 0 0 0 0 0 0 0 0 0 0 0 0 0.0760901181081292
0 0 0 0 0 0 0 0 0 0 0 0 0 0 0 0 0 0 0 0 0 0 0 0 0 0 0 0 0 0 0 0 0 0 0 0 0 0 0 0 0 0 0 0 0 0 0 0 0 0 0 0 0 0 0 0 0 0 0 0 0 0 0 0 0 0 0 0 0 0 0 0 0 0 0 0 0 0 0 0 0 0 0 0 0 0 0 0 0 0 0 0 0 0 0 0 0 0 0 0 0 0.00577617116787605 0 0 0 0 0 0 0 0 0 0 0 0 0 0 0 0 0 0 0 0 0 0 0 0 0 0 0 0 0 0 0 0 0 0 0 0 0 0 0 0 0 0 0 0 0 0 0 0 0 0 0 0 0 0 0 0 0 0 0 0 0 0 0 0 0 0 0 0 0 0 0 0 0 0 0.00524936036028982 0 0 0 0 0 0 0 0 0 0 0 0 0 0 0 0.0649934595267204 0 0 0 0 0 0 0 0 0 0 0 0 0 0 0 0 0 0 0 0 0 0.128975587309225 0 0 0 0 0 0 0 0 0 0.023165956261944 0.0322831357091495 0 0 0 0 0 0 0 0 0 0 0 0 0 0 0 0 0 0 0.00342926570285755 0 0 0 0 0 0 0 0 0 0 0 0.0233798606580857 0 0 0 0.00479581519346996 0 0 0 0 0 0 0 0 0 0 0 0 0 0 0 0 0 0 0 0 0 0 0.031540522953516 0 0 0 0 0.00814516414779209 0 0 0 0 0 0 0 0 0 0 0 0 0 0.00875854517177554 0.248439438922064 0.0673144633789916 0.1860786162124 0 0.1503935932123 0 0 0 0.00728104411154226 0 0 0 0
0 0 0 0 0 0 0 0 0 0 0 0 0 0 0 0 0 0 0 0 0 0 0 0 0 0 0 0 0 0 0 0 0 0 0 0 0 0 0 0 0 0 0 0 0 0 0 0 0 0 0 0 0.00942867413937421 0 0 0 0 0 0 0 0 0 0 0 0 0 0 0 0 0 0 0 0 0 0 0 0 0 0 0 0 0 0 0.0378091622960266 0 0 0 0 0 0 0 0 0 0 0 0 0 0 0 0 0 0 0 0 0 0 0 0 0 0 0 0 0 0 0 0 0 0 0 0 0 0 0 0 0 0 0 0 0 0 0 0 0 0 0 0 0 0 0 0 0 0 0 0 0 0 0 0 0 0 0 0 0 0 0 0 0 0 0 0 0 0 0 0 0 0 0 0 0 0 0 0 0 0 0 0 0 0 0 0 0 0 0 0 0 0 0.0112574295488831 0.0059390054229041 0.010280620303219 0 0.154924471720705 0 0 0 0 0 0 0 0 0 0.106809397848272 0 0 0 0 0 0 0 0 0 0 0 0 0 0 0 0 0 0 0 0 0 0 0 0 0 0 0 0 0 0 0 0 0 0 0 0.307808409556551 0 0 0 0.120655277595149 0.216528144716302 0 0 0 0 0 0 0 0 0 0 0 0 0 0 0.00708180577810167 0 0 0 0 0 0 0 0 0 0 0 0 0 0 0 0 0 0 0 0 0 0 0 0 0 0 0 0 0 0 0 0 0 0 0 0 0 0 0 0 0 0 0 0 0 0 0 0 0.00511835318137405 0 0 0 0 0 0 0 0 0 0.00635924789313805
0 0 0 0 0 0 0 0 0 0 0 0 0 0 0 0 0 0 0 0 0 0 0 0 0 0 0 0 0 0 0 0 0 0 0 0 0 0 0 0 0 0 0 0 0 0 0 0 0 0 0 0 0 0 0 0 0 0 0 0 0 0 0 0 0 0 0 0 0 0 0 0 0 0 0 0 0 0 0 0 0 0 0 0 0 0 0 0 0 0 0 0 0 0 0 0 0 0 0 0 0 0 0 0 0 0 0 0 0 0 0 0 0 0 0 0 0 0 0 0 0 0 0 0 0 0 0 0 0 0 0 0 0 0 0 0 0 0 0 0 0 0 0 0 0 0 0 0 0 0 0 0 0 0 0 0 0 0 0 0 0 0 0 0 0 0 0 0 0 0 0 0 0 0 0 0 0 0 0 0 0 0 0 0 0 0 0 0 0 0 0 0 0 0.0211860495052792 0 0 0 0 0 0 0 0 0 0 0 0.0261172151704975 0 0 0 0 0 0 0 0 0 0 0 0 0 0 0 0.156914387323056 0 0 0 0 0 0 0 0 0 0 0 0 0 0 0 0 0 0 0 0 0.214498533561599 0.228216164164887 0.0526255895658323 0 0 0 0.0417321900837365 0.139597728570672 0 0 0 0 0 0 0 0 0 0 0 0 0 0 0 0 0 0 0 0 0 0 0 0 0 0 0 0 0 0 0 0 0 0.00893969830867921 0 0.0148888608199798 0 0.0204946790845345 0 0 0 0 0 0.0205835580259249 0.0234495163327662 0 0 0 0 0 0 0 0 0 0 0.0119755277648784 0.0187803017176779 0 0 0 0 0 0 0 0 0
0 0 0 0 0 0 0 0 0 0 0 0 0 0 0 0 0 0 0 0 0 0 0 0 0 0 0 0 0 0 0 0 0 0 0 0 0 0 0 0 0 0 0 0 0 0 0 0 0 0 0 0 0 0 0 0 0 0 0 0 0 0 0 0 0 0 0 0 0 0 0 0 0 0 0 0 0 0 0 0 0 0 0 0 0 0 0 0 0 0 0 0 0 0 0 0 0 0 0 0 0 0 0 0 0 0 0 0 0 0 0 0 0 0 0 0 0 0 0 0 0 0 0 0 0 0 0 0 0 0 0 0 0 0 0 0 0 0 0 0 0 0 0 0 0 0 0 0 0 0 0 0 0 0 0 0 0 0 0 0 0 0 0 0 0 0 0 0 0 0 0 0 0 0 0 0 0 0 0 0 0 0 0 0 0 0.0960793316605995 0 0 0 0 0 0 0 0 0 0 0 0 0 0.162687008004477 0 0 0 0 0 0 0 0 0 0 0 0 0 0 0 0 0 0 0 0 0 0 0 0 0 0 0.175149000748507 0 0.200578512026954 0 0 0.303145524555286 0 0 0 0 0 0 0 0 0 0 0 0 0 0 0 0 0 0 0 0 0 0 0 0 0 0 0 0 0 0 0 0 0 0 0 0 0 0 0 0 0 0 0 0 0 0 0 0 0 0 0 0 0 0 0 0 0 0.0623606230041752 0 0 0 0 0 0 0 0 0 0 0 0 0 0 0 0 0 0 0 0 0 0 0 0 0 0
0 0 0 0 0 0 0 0 0 0 0 0 0 0 0 0 0 0 0 0 0 0 0 0 0 0 0 0 0 0 0 0 0 0 0 0 0 0 0.0315154839850443 0 0 0 0 0 0 0 0 0.0361233453523186 0 0 0 0 0 0 0 0 0 0 0 0 0 0.303061820229586 0 0.02140739981623 0 0 0 0 0 0 0.0865987269052218 0 0 0 0 0 0 0 0 0 0 0 0 0 0 0 0 0 0 0 0 0 0 0 0 0 0 0 0 0 0 0 0 0 0 0 0 0 0 0 0 0 0 0 0 0 0 0 0 0 0 0 0 0 0 0 0 0 0 0 0 0 0 0 0.0493159586381815 0 0 0 0 0 0 0 0 0 0 0 0 0 0 0 0 0 0 0 0 0 0 0 0 0 0 0 0 0 0 0 0 0 0 0 0 0 0 0 0 0 0 0 0 0 0 0 0 0 0 0 0 0.0295561428091846 0 0 0 0 0 0 0 0 0 0 0.0552133057271098 0 0 0 0 0 0 0 0 0 0 0 0 0.0910390911572747 0 0 0 0 0 0 0 0 0 0 0 0 0 0 0.0976042702605576 0.108989672241178 0 0.0571287992029078 0 0 0 0 0 0 0 0 0 0 0 0 0 0 0 0 0 0 0 0 0 0 0 0 0 0 0 0 0 0 0 0 0 0 0 0 0 0 0 0 0 0 0 0 0 0 0 0 0 0 0 0 0 0 0 0 0 0 0 0 0 0 0 0 0 0 0 0 0 0 0 0 0 0 0 0 0 0 0 0 0 0 0 0 0 0.0324459836752052
0 0 0 0 0 0 0 0 0 0 0 0 0 0 0 0 0 0 0 0 0 0 0 0.0135361237304238 0 0 0 0 0 0 0 0 0 0 0 0 0 0 0 0 0.0249275365374139 0 0 0 0 0 0 0 0 0 0 0 0 0 0 0 0 0 0 0 0 0.0319466256261527 0 0 0 0 0 0 0 0 0.00571222933587406 0 0 0 0 0 0 0 0 0 0 0 0 0 0 0 0 0 0 0 0 0 0 0 0 0 0 0 0 0 0 0 0 0 0 0 0 0 0 0 0 0 0 0 0 0 0 0 0 0 0 0 0 0 0 0 0 0 0 0 0 0 0 0 0 0 0 0 0 0 0 0 0 0 0 0 0 0 0 0 0 0 0 0 0 0 0 0 0 0 0 0 0 0 0 0 0 0 0 0 0 0.0270806445599359 0 0 0 0 0 0 0 0 0 0 0 0 0 0 0.00541421818706867 0.0147900745689277 0.0302486460592478 0 0.3401517089191 0 0 0 0 0 0.124447517303763 0 0 0 0 0.0161998274516895 0 0.0792660988837345 0 0 0 0 0 0 0 0 0 0 0 0 0 0 0 0 0.0195816383211498 0 0.0291899017979343 0 0 0 0 0 0 0 0 0 0 0 0 0 0 0 0 0 0.0149244441130314 0 0 0 0 0 0 0 0 0 0 0 0 0 0 0 0.00652201180736306 0 0 0 0 0 0 0 0 0 0 0 0 0 0 0 0 0 0 0 0 0 0 0 0 0.199881819052242 0 0 0 0 0 0 0 0 0 0 0 0 0 0 0 0 0 0 0 0 0 0 0 0 0 0 0 0 0 0 0 0 0 0.0161789337449473
0 0 0 0 0 0 0 0 0 0 0 0 0 0 0 0 0 0 0 0 0 0.0148385862914738 0 0.0227845228109913 0 0 0 0 0 0 0 0 0 0 0 0 0 0 0 0.0166777001535107 0 0 0 0 0 0 0 0.00957302327836809 0 0 0 0 0 0 0 0 0 0 0 0 0 0 0 0.0156182408254326 0 0 0 0 0 0 0 0 0 0 0 0 0 0 0 0 0 0 0 0 0 0 0 0 0 0 0 0 0 0 0 0 0 0 0 0 0 0 0 0 0 0 0 0 0 0 0 0 0 0 0 0 0 0 0 0 0 0 0 0 0 0 0 0 0 0 0 0 0 0 0 0 0 0 0 0 0 0 0 0 0 0 0 0 0 0 0 0 0 0 0 0 0 0 0 0 0 0 0 0 0 0 0 0 0 0 0 0 0 0 0 0 0 0 0 0 0 0 0 0 0 0 0 0.00890567753225798 0.00829357246509362 0 0 0 0 0 0 0 0 0 0 0 0.0263432923711594 0 0 0.12577815464595 0 0 0 0 0 0 0 0 0 0 0 0 0 0 0 0 0 0 0 0 0 0 0 0 0 0 0 0 0 0 0 0 0 0 0 0 0 0 0 0 0 0 0 0 0 0 0 0 0 0 0 0 0 0 0 0 0 0 0 0 0 0 0 0 0 0 0 0 0 0 0 0 0 0 0 0 0 0.751187229625763 0 0 0 0 0 0 0 0 0 0 0 0 0 0 0 0 0 0 0 0 0 0 0 0 0 0 0 0 0 0 0 0 0 0
0 0 0 0 0 0 0 0 0 0 0 0 0 0 0 0 0 0 0 0 0 0 0 0 0 0 0 0 0 0 0 0 0 0 0 0 0 0 0 0 0 0 0 0 0 0 0 0 0 0 0 0 0 0 0 0 0 0 0 0 0 0 0 0 0 0 0 0 0 0 0 0 0 0 0 0 0 0 0 0 0 0 0 0 0 0 0 0 0 0 0 0 0 0 0 0 0 0 0 0 0 0 0 0 0 0 0 0 0 0 0 0 0 0 0 0 0 0 0 0 0 0 0 0 0 0 0 0 0 0 0 0 0 0 0 0 0 0 0 0 0 0 0 0 0 0 0 0 0 0 0 0 0 0 0 0 0 0 0 0 0 0 0 0 0 0 0 0 0 0 0 0 0 0 0 0 0 0 0 0 0 0 0 0 0 0 0 0 0 0.0889342423012971 0 0 0 0 0 0 0 0 0 0 0 0 0 0.10003600860825 0 0 0 0 0 0 0 0 0 0 0 0 0 0 0 0 0 0 0.23865897934019 0 0 0 0.0910824124051932 0.118302780967851 0.14790345815263 0 0 0 0 0 0 0 0 0 0 0 0 0 0 0 0 0 0 0 0 0 0 0 0 0 0 0 0 0 0 0 0 0 0 0 0 0 0 0 0 0 0 0 0 0 0 0 0 0 0 0 0 0.215082118224589 0 0 0 0 0 0 0 0 0 0 0 0 0 0 0 0 0 0 0 0 0 0 0 0 0 0 0 0 0 0 0 0 0 0
0 0 0 0 0 0 0 0 0 0 0 0 0 0 0 0 0 0 0 0 0 0 0 0 0 0 0 0 0 0 0 0 0 0 0 0 0 0 0 0 0 0 0 0 0 0 0 0 0 0 0 0 0 0 0 0 0 0 0 0 0 0 0 0.00507256268161473 0 0 0 0 0 0 0 0 0 0 0 0 0 0 0 0 0 0 0 0 0 0 0 0 0 0.00245509582289864 0 0 0 0 0 0 0 0 0 0 0 0 0 0 0 0 0 0 0 0 0 0 0 0 0 0 0 0 0 0 0 0 0 0 0 0 0 0 0 0 0 0 0 0 0.00617934686915505 0 0 0 0 0 0 0 0 0 0 0 0 0 0 0 0 0 0 0 0 0 0 0 0 0 0 0 0 0 0 0 0 0 0.011697527954809 0.0032522422792666 0.0442508923363626 0.0362033190292342 0 0 0 0 0 0 0 0 0 0 0 0 0 0 0 0.00875523617074697 0.0158963401216111 0.0386003937764886 0 0 0 0 0 0 0 0 0 0 0.0368966861865952 0.0360035589869937 0.013612886252638 0 0 0 0 0 0 0 0 0 0 0 0 0 0 0 0 0 0 0 0.207461094454683 0 0 0 0 0.0252957687683406 0 0 0 0 0 0 0 0.000670425593381059 0 0 0 0 0 0 0 0 0 0.00179222683379095 0 0 0 0 0 0 0 0 0 0 0.00425237480630734 0 0 0 0 0 0 0 0 0 0 0 0 0 0 0 0 0 0 0 0 0 0 0 0 0.457241088973728 0 0 0 0 0 0 0 0.0273401554562813 0 0 0 0 0 0 0.00210482453735914 0 0.00196755337187919 0 0 0 0 0 0 0 0 0 0 0 0 0 0 0 0.00435097277901883 0.00864742595681582
0 0 0 0 0 0 0 0 0 0 0 0 0 0 0 0 0 0 0 0 0 0 0 0 0 0 0 0 0 0 0 0 0 0 0 0 0 0 0 0 0 0 0 0 0 0 0 0 0 0 0 0 0 0 0 0 0 0 0 0 0 0 0 0 0 0 0 0 0 0 0 0 0 0 0 0 0 0 0 0 0 0 0 0 0 0 0 0 0 0 0 0 0 0 0 0 0 0 0 0 0 0 0 0 0 0 0 0 0 0 0 0 0 0 0 0 0 0 0 0 0 0 0 0 0 0 0 0 0 0 0 0 0 0 0 0 0 0 0 0 0 0 0 0 0 0 0 0 0 0 0 0 0 0 0 0 0 0 0 0 0 0 0 0 0 0 0 0 0 0 0 0 0 0 0 0 0 0 0 0 0 0 0 0 0 0 0 0 0 0.158242389512344 0 0.565542428603013 0 0 0 0 0 0 0 0 0 0 0 0 0 0 0 0 0 0.0477650508279262 0 0 0 0 0.0201518538674697 0 0 0 0 0 0 0 0 0 0 0.100069152173234 0 0 0 0 0 0.108229125016012 0 0 0 0 0 0 0 0 0 0 0 0 0 0 0 0 0 0 0 0 0 0 0 0 0 0 0 0 0 0 0 0 0 0 0 0 0 0 0 0 0 0 0 0 0 0 0 0 0 0 0 0 0 0 0 0 0 0 0 0 0 0 0 0 0 0 0 0 0 0 0 0 0 0 0 0 0 0 0 0 0 0 0 0
0 0 0 0 0 0 0 0 0 0 0 0 0 0 0 0 0 0 0 0 0 0 0 0 0 0 0 0 0 0 0 0 0 0 0 0 0 0 0 0 0 0 0 0 0 0 0 0 0 0 0 0 0 0 0 0 0 0 0 0 0 0 0 0 0 0 0 0 0 0 0 0 0 0 0 0 0 0 0 0 0 0 0 0 0 0 0 0 0 0 0 0 0 0 0 0 0 0 0 0 0 0 0 0 0 0 0 0 0 0 0 0 0 0 0 0 0 0 0 0 0 0 0 0 0 0 0 0 0 0 0 0 0 0 0 0 0 0 0 0 0 0 0 0 0 0 0 0 0 0 0 0 0 0 0 0 0 0 0 0 0 0 0 0 0 0 0 0 0 0 0 0 0 0 0 0 0 0.0249663576064454 0.0254541388685751 0 0 0 0 0 0 0 0 0 0 0 0 0 0 0.0130644617033254 0 0 0 0.0428376604488385 0 0 0 0 0 0 0 0 0 0 0 0 0 0 0 0 0 0 0 0 0 0 0 0 0 0 0 0 0 0 0 0 0 0 0 0 0 0 0 0 0 0 0 0 0 0 0.238679743763135 0 0 0 0 0.0265500952609399 0 0 0 0 0 0 0 0 0 0 0 0 0 0 0 0 0 0 0 0 0 0 0 0 0 0 0 0 0 0 0 0 0 0 0 0.0239496467601449 0 0.0114788833395245 0.0168139622121797 0 0 0 0 0.247588026828269 0.328617023208622 0 0 0 0 0 0 0 0 0 0 0 0 0 0 0 0 0 0 0 0 0
0 0 0 0 0 0 0 0 0 0 0 0 0.123829548466903 0 0 0 0 0 0 0 0 0 0 0 0 0 0 0 0 0 0 0 0 0 0 0 0 0 0 0 0 0 0 0 0 0 0 0 0 0 0 0 0 0 0 0.0650638658222253 0 0 0 0 0 0 0 0 0 0 0 0 0 0 0 0.013229472186544 0 0 0 0 0 0 0 0 0 0 0 0 0 0 0 0 0 0 0 0 0 0 0 0 0 0 0 0 0 0 0 0 0.0364156203044243 0 0 0 0 0.0127706124944632 0 0 0 0 0.148455724820593 0 0 0 0 0 0 0 0 0 0 0 0 0 0 0 0 0 0 0 0 0 0 0 0 0 0 0 0 0 0 0 0 0 0 0 0 0 0 0 0 0 0 0 0 0 0 0 0 0 0 0 0 0.381684617295253 0 0.0515397383024655 0 0 0 0 0 0 0 0 0 0 0 0 0 0 0 0 0 0 0.0739315853050057 0 0 0 0 0 0.0214174779197263 0 0 0 0 0 0 0 0 0 0 0 0 0 0 0 0 0 0 0 0 0 0 0 0 0 0 0 0 0 0 0 0 0 0 0 0 0 0 0 0 0 0 0 0 0 0 0 0 0 0 0 0 0 0 0 0 0 0 0 0 0 0.0135193247989261 0 0 0 0 0 0.0581424122834696 0 0 0 0 0 0 0 0 0 0 0 0 0 0 0 0 0 0 0 0 0 0 0 0 0 0 0 0 0 0 0 0 0 0 0 0 0 0 0 0 0 0 0 0 0 0 0 0 0 0 0 0 0
0 0 0 0 0 0 0 0 0 0 0 0 0 0 0 0 0 0 0 0 0 0 0 0 0 0 0 0 0 0 0 0 0 0 0 0 0 0 0 0 0 0 0 0 0 0 0 0 0 0 0 0 0 0 0 0 0 0 0 0 0 0 0 0 0 0.0273630416654546 0 0 0 0 0 0 0 0 0 0 0 0 0 0 0 0 0 0 0 0 0 0 0 0 0 0 0 0 0 0 0 0 0 0 0 0 0 0 0 0 0 0 0 0 0 0 0 0 0 0 0 0 0 0 0 0 0 0 0 0 0 0 0.202910705240125 0 0 0 0 0 0 0 0 0 0 0 0 0 0 0 0 0 0 0 0 0 0 0 0 0 0 0 0 0 0 0 0 0 0 0 0 0 0 0 0 0 0 0 0 0 0.0849711008475586 0 0 0 0 0 0 0 0 0 0 0 0 0 0 0 0 0 0 0 0 0 0 0 0 0 0 0 0 0 0 0 0 0 0.124154268221597 0.275881493309078 0 0 0 0 0 0 0 0 0.165177058498898 0 0 0 0 0 0 0.0553347866117716 0 0 0 0 0 0 0 0 0 0 0 0 0 0 0 0 0 0 0 0 0 0 0 0 0 0 0 0 0 0 0 0 0 0 0 0 0 0 0.0642075456055169 0 0 0 0 0 0 0 0 0 0 0 0 0 0 0 0 0 0 0 0 0 0 0 0 0 0 0 0 0 0 0 0 0 0 0 0 0 0 0 0 0 0 0 0 0 0 0 0 0 0 0
0 0 0 0 0 0 0 0 0 0 0 0 0 0 0 0 0 0 0 0 0 0 0 0 0 0 0 0 0 0 0 0 0 0 0 0 0 0 0 0 0 0 0 0 0 0 0 0 0 0 0 0 0 0 0 0 0 0 0 0 0 0 0 0 0 0 0 0 0 0 0 0 0 0 0 0 0 0 0 0 0 0 0 0 0 0 0 0 0 0 0 0 0 0 0 0 0 0 0 0 0 0 0 0 0 0 0 0 0 0 0 0 0 0 0 0 0 0 0 0 0 0 0 0 0 0 0 0 0 0 0 0 0 0 0 0 0 0 0 0 0 0 0 0 0 0 0 0 0 0 0 0 0 0 0 0 0 0 0 0 0 0 0 0 0 0 0 0 0 0 0 0 0.232265781319614 0 0.172452010829963 0 0 0 0 0 0 0 0 0 0 0 0 0 0 0 0 0 0 0 0 0 0 0 0 0 0 0 0 0 0 0 0 0.246262627419026 0 0.0927010539578493 0 0 0 0 0 0 0 0 0 0 0 0 0 0 0 0 0 0 0 0 0 0 0 0 0 0 0 0 0 0 0 0 0 0 0 0 0 0 0 0 0 0 0 0 0 0 0 0 0 0 0 0 0 0 0.0872219958898018 0 0 0.169096530583747 0 0 0 0 0 0 0 0 0 0 0 0 0 0 0 0 0 0 0 0 0 0 0 0 0 0 0 0 0 0 0 0 0 0 0 0 0 0 0 0 0 0 0 0 0 0 0 0
0 0 0 0 0 0 0 0 0 0 0 0 0 0 0 0 0 0 0 0 0 0 0 0 0 0 0 0 0 0 0 0 0 0 0 0 0 0 0 0 0 0 0 0 0 0 0 0 0 0 0 0 0 0 0 0 0 0 0 0 0 0 0 0 0 0 0 0 0 0 0 0 0 0 0 0 0 0 0 0 0 0 0 0 0 0 0 0 0 0 0 0 0 0 0 0 0 0 0 0 0 0 0 0 0 0 0 0 0 0 0 0 0 0 0 0 0 0 0 0 0 0 0 0 0 0 0 0 0.202900062464272 0 0 0 0 0 0 0 0 0 0 0 0 0 0 0 0 0 0 0 0 0 0 0 0 0 0 0 0 0 0 0 0 0 0 0 0 0 0 0 0 0 0 0 0 0 0 0 0 0 0 0 0 0 0 0 0 0 0 0 0 0 0 0.0569109404338265 0 0 0 0 0 0 0 0 0 0 0 0 0.0419930010180001 0 0 0.508594487304913 0.0861582557138693 0 0 0 0 0 0.0219697760876858 0 0 0 0.0814734769774332 0 0 0 0 0 0 0 0 0 0 0 0 0 0 0 0 0 0 0 0 0 0 0 0 0 0 0 0 0 0 0 0 0 0 0 0 0 0 0 0 0 0 0 0 0 0 0 0 0 0 0 0 0 0 0 0 0 0 0 0 0 0 0 0 0 0 0 0 0 0 0 0 0 0 0 0 0 0 0 0 0 0 0 0 0 0 0 0 0 0 0 0 0 0 0 0 0
0 0 0 0 0 0 0 0 0 0 0 0 0 0 0 0 0 0 0 0 0 0 0 0 0 0 0 0 0 0 0 0 0 0 0 0 0 0 0 0 0 0 0 0 0 0 0 0 0 0 0 0 0 0 0 0 0 0 0 0 0 0 0 0 0 0 0 0 0 0 0 0 0 0 0 0 0 0 0 0 0 0 0 0 0 0 0 0 0 0 0 0 0 0 0 0 0 0 0 0 0 0 0 0 0 0 0 0 0 0 0 0 0 0 0 0 0 0 0 0 0 0 0 0 0 0 0 0 0 0 0 0 0 0 0 0 0 0 0 0 0 0 0 0 0 0 0 0 0 0 0 0 0 0 0 0 0 0 0 0 0 0 0 0 0 0 0 0 0 0 0 0 0 0 0 0 0 0 0 0 0 0 0 0 0 0 0 0 0 0 0 0 0 0 0 0 0 0 0 0 0 0 0 0 0 0 0 0 0 0 0 0 0 0 0 0 0 0 0 0 0 0 0 0 0 0 0 0 0 0 0 0 0 0 0 0 0 0 0 0 0 0 0 0 0 0 0 0 0 0 0 0 0 0 0 0 0 0 0 0 0 0 0 0 0 0 0 0 0 0 0 0.66378360044094 0 0 0 0 0 0 0 0 0 0 0 0 0 0 0 0 0 0 0 0 0 0 0 0 0 0 0 0 0.33621639955906 0 0 0 0 0 0 0 0 0 0 0 0 0 0 0
0 0 0 0 0 0 0 0 0 0 0 0 0 0 0 0 0 0 0 0 0 0 0 0 0 0 0 0 0 0 0 0 0 0 0 0 0 0 0 0 0 0 0 0 0 0 0 0 0 0 0 0 0 0 0 0 0 0 0 0 0 0 0 0 0 0 0 0 0 0 0 0 0 0 0 0 0 0 0 0 0 0 0 0 0 0 0 0 0 0 0 0 0 0 0 0 0 0 0 0 0 0 0 0 0 0 0 0 0 0 0 0 0 0 0 0 0 0 0 0 0 0 0 0 0 0 0 0 0 0 0 0 0 0 0 0 0 0 0 0 0 0 0 0 0 0 0 0 0 0 0 0 0 0 0 0 0 0 0 0 0 0 0 0 0 0 0 0 0 0 0 0 0 0 0 0 0 0 0 0 0 0 0 0 0 0.0640136216356849 0 0 0 0 0 0 0 0 0 0 0 0 0 0.104825649365433 0 0 0 0 0 0 0 0 0 0 0 0 0.0825616366958564 0 0 0 0 0 0 0 0.231524321621631 0 0 0.123485269842173 0 0 0 0.308136135718922 0 0 0.0854533651202997 0 0 0 0 0 0 0 0 0 0 0 0 0 0 0 0 0 0 0 0 0 0 0 0 0 0 0 0 0 0 0 0 0 0 0 0 0 0 0 0 0 0 0 0 0 0 0 0 0 0 0 0 0 0 0 0 0 0 0 0 0 0 0 0 0 0 0 0 0 0 0 0 0 0 0 0 0 0 0 0 0 0 0 0 0
0 0 0 0 0 0 0 0 0 0 0 0 0 0 0 0 0 0 0 0 0 0 0 0 0 0 0 0 0 0 0 0 0 0 0 0 0 0 0 0 0 0 0 0 0 0 0 0 0 0 0 0 0 0 0 0 0 0 0 0 0 0.0146242379373703 0 0.0145841553444195 0 0 0 0 0 0 0 0 0 0 0 0 0 0 0 0 0 0 0 0 0 0 0 0 0 0 0 0 0 0 0 0 0 0 0 0 0 0 0 0 0 0 0 0 0 0 0 0 0 0 0 0 0 0 0 0 0 0 0 0 0 0 0 0 0 0 0 0 0 0 0 0 0 0 0 0 0 0 0 0 0 0 0 0 0 0 0 0 0 0 0 0 0 0 0 0 0 0 0 0 0 0 0 0 0 0 0 0 0 0 0 0 0 0 0 0.0158233829527605 0 0 0.0701416841362156 0 0 0 0 0 0 0 0 0 0 0 0 0 0 0 0 0 0 0 0 0 0 0 0 0 0 0 0 0.0367602473404962 0 0 0 0 0 0 0 0 0.607757399497356 0 0 0 0 0 0 0.0318939959793605 0 0 0 0 0 0 0 0 0 0 0 0 0 0 0 0 0 0 0 0 0 0 0 0 0 0 0 0 0 0 0 0 0 0 0 0 0 0 0 0 0 0 0 0 0 0 0 0 0 0 0 0 0 0 0 0.0104215471968766 0 0 0 0 0 0.197993349615145 0 0 0 0 0 0 0 0 0 0 0 0 0 0 0 0 0 0 0 0 0 0 0 0 0 0
0 0 0 0 0 0 0 0 0 0 0 0 0 0 0 0 0 0 0 0 0 0 0 0 0 0 0 0 0 0 0 0 0 0 0 0 0 0 0 0 0 0 0 0 0 0 0 0 0 0 0 0 0 0 0 0 0.00865355603480169 0 0 0 0 0 0 0 0 0 0 0 0 0 0 0.0622093182244337 0 0 0 0 0 0 0 0 0 0 0 0 0 0 0 0 0 0 0 0 0 0 0 0 0 0 0 0 0.116094208370109 0.00577559718891471 0 0 0.0413322193326508 0 0 0 0 0 0 0 0 0 0 0 0 0 0 0.0053640896240708 0 0 0 0 0 0 0 0 0 0 0 0 0 0 0 0 0 0 0 0 0 0 0 0 0 0 0 0 0 0 0 0 0 0 0 0 0 0 0 0 0 0 0 0 0 0 0 0 0 0 0 0 0 0 0 0 0 0 0 0 0 0 0 0 0 0 0 0.129184095227792 0.0139441997554641 0 0 0 0 0 0 0 0 0 0 0 0 0 0 0 0 0 0 0 0 0 0 0 0 0 0.263583434558312 0 0 0 0 0 0 0 0 0 0 0 0 0 0 0 0 0 0 0 0 0 0 0 0 0 0 0 0 0 0 0 0 0 0 0 0 0 0 0 0 0 0.1285884366371 0 0 0 0 0 0 0 0 0 0 0 0 0 0 0 0 0 0 0 0 0 0 0 0 0 0 0 0 0 0 0 0 0 0 0 0 0 0 0.0858367373225971 0 0 0 0 0 0.0929086498512944 0 0.0384607004956963 0 0 0 0 0 0 0 0 0 0 0 0.00806475737676364
0 0 0 0 0 0 0 0 0 0 0 0 0 0 0 0 0 0 0 0 0 0 0 0 0 0 0 0 0 0 0 0 0 0 0 0 0 0 0 0 0 0 0 0 0 0 0 0 0 0 0 0 0 0 0 0 0 0 0 0 0 0 0 0 0 0 0 0 0 0 0 0.00963204959106764 0 0 0 0 0.00579621626624078 0 0 0 0 0 0 0 0 0 0 0 0 0 0 0 0 0 0 0 0 0 0 0 0.0121828983316672 0.0121034620671085 0 0 0.00331448850083378 0 0 0 0 0 0 0 0 0 0 0 0 0 0 0 0 0 0 0 0 0 0 0 0 0 0 0 0 0 0 0 0 0 0 0 0 0 0 0 0 0 0 0 0 0 0 0 0 0 0 0 0 0 0 0 0 0 0 0 0 0 0 0 0 0 0 0 0.00215494802374997 0 0 0 0 0 0 0 0 0 0 0 0 0 0 0.0301085677795941 0.00219707219140566 0 0 0 0 0 0.00300069686587763 0.0843613406814519 0 0 0 0 0 0 0 0 0.00150853970942243 0 0 0 0 0.00187068517225674 0 0 0 0.115513676186516 0 0 0 0 0 0 0 0 0 0 0 0.0426951878458613 0.00747142167499536 0 0 0 0 0.0214172422797291 0.00768982096097336 0 0 0 0 0 0 0 0 0 0 0 0 0 0 0 0 0 0 0 0 0 0 0 0.119004118683794 0 0 0 0.00288491176067957 0 0 0 0 0 0 0 0 0 0 0 0.00503039884747008 0 0 0 0 0 0 0 0 0 0 0 0 0 0 0 0 0 0 0 0 0 0 0.0411458253046626 0 0 0 0 0.00988371286105436 0 0 0.357950784279289 0.0125886688540132 0.0130751764331923 0.00853899099195734 0 0 0 0 0 0 0 0 0.0668790978551358
0 0 0 0 0 0 0 0 0 0 0 0 0 0 0 0 0 0 0 0 0 0 0 0 0 0 0 0 0 0 0 0 0 0 0 0 0 0 0 0 0 0 0 0 0 0 0 0 0 0 0 0 0 0 0 0 0 0 0 0 0 0 0 0 0 0 0 0 0 0 0 0 0 0 0 0 0 0 0 0 0 0 0 0 0 0 0 0 0 0 0 0 0 0 0 0 0 0 0 0 0 0 0 0 0 0 0 0 0 0 0 0 0 0 0 0 0 0 0 0 0 0 0 0 0 0 0 0 0 0 0 0 0 0 0 0 0 0 0 0 0 0 0 0 0 0 0 0 0 0 0 0 0 0 0 0 0 0 0 0 0 0 0 0 0 0 0 0 0 0 0 0 0 0 0 0 0 0 0 0 0 0 0 0 0 0 0 0 0 0 0 0 0 0 0 0 0 0 0 0 0 0 0 0 0 0 0 0 0 0 0 0 0 0 0 0 0 0 0 0 0 0 0 0 0 0.793540099100753 0 0 0 0 0 0 0 0 0 0 0 0 0 0 0 0 0 0 0 0 0 0 0 0 0 0 0 0 0 0 0 0 0 0 0 0 0 0 0 0 0 0 0 0 0 0 0 0.206459900899248 0 0 0 0 0 0 0 0 0 0 0 0 0 0 0 0 0 0 0 0 0 0 0 0 0 0 0 0 0 0 0 0 0 0 0 0 0 0 0 0 0 0
0 0 0 0 0 0 0 0 0 0 0 0 0 0 0 0 0 0 0 0 0 0 0 0 0 0 0 0 0 0 0 0 0 0 0 0 0 0 0 0 0 0 0 0 0 0 0 0 0 0 0 0 0 0 0 0 0 0 0 0 0 0 0 0 0 0 0 0 0 0 0 0 0 0 0 0 0 0 0 0 0 0 0 0 0 0 0 0 0 0 0 0 0 0 0 0 0 0 0 0 0 0 0 0 0 0 0 0 0 0 0 0 0 0 0 0 0 0 0 0 0 0 0 0 0 0 0 0 0 0 0 0 0 0 0 0 0 0 0 0 0 0 0 0 0 0 0 0 0 0 0 0 0 0 0 0 0 0 0 0 0 0 0 0 0 0 0 0 0 0 0 0 0 0 0 0 0 0 0 0 0 0 0 0 0 0 0 0 0 0 0 0 0.118523843052099 0 0 0 0 0 0 0 0 0 0 0 0 0 0 0 0 0 0 0 0 0 0 0 0 0 0 0 0 0 0 0 0 0 0 0 0 0 0 0 0 0 0 0 0 0 0 0 0 0 0 0 0 0 0 0 0 0 0 0 0 0 0 0 0 0 0 0 0 0 0 0 0 0 0 0 0 0 0 0 0 0 0 0 0 0 0 0 0 0 0 0.118188251208716 0 0 0 0 0 0 0 0 0 0 0 0 0 0 0 0 0 0 0 0 0 0 0.124990528824828 0.638297376914358 0 0 0 0 0 0 0 0
0 0 0 0 0 0 0 0 0 0 0 0 0 0 0 0 0.0191048044917729 0 0 0 0.00439488534715487 0 0 0 0 0 0 0.0395671416085759 0 0 0 0 0 0 0 0 0 0 0 0 0 0 0 0 0 0 0 0 0 0 0 0 0 0.0121859062724628 0 0 0 0 0 0.210358000647058 0.0505965508178903 0 0 0 0.00468177819436843 0 0 0 0 0 0 0 0 0 0 0 0 0 0 0 0 0 0 0 0 0 0 0 0 0 0 0 0 0 0 0 0 0 0 0 0 0 0 0 0 0 0 0 0 0 0 0 0 0 0 0 0 0 0 0 0 0 0.0720028037593291 0 0.00605351077418941 0 0 0 0.0544673646740464 0.0141151933417862 0 0 0 0 0 0 0 0 0 0 0 0 0 0 0 0 0 0 0 0 0 0 0 0 0 0 0 0 0 0 0 0 0 0 0 0 0 0 0 0 0 0 0 0 0.0369370523823137 0 0 0 0 0 0 0 0 0 0 0 0 0 0 0 0 0 0 0 0 0 0 0 0 0 0 0 0 0 0 0 0 0 0 0 0 0 0 0 0 0 0 0 0.204026965523003 0 0 0 0 0 0.0179948252046645 0.039958097146992 0 0 0.05338608694748 0 0 0 0.0680292172371465 0 0 0 0 0 0 0 0 0 0 0 0 0 0 0 0 0 0 0 0 0 0 0 0 0 0 0 0 0 0 0 0.0249679299796608 0 0 0 0 0 0 0 0 0 0 0 0 0 0.0252921888105655 0 0 0 0 0 0 0 0 0 0 0 0 0 0 0 0 0 0 0 0 0 0 0 0 0.0104736443428111 0 0.0314060524967285 0 0 0 0 0 0 0 0 0 0
0 0 0 0 0 0 0 0 0 0 0 0 0 0 0 0 0 0 0 0 0 0 0 0 0 0 0 0 0 0 0 0 0 0 0 0 0 0 0 0 0 0 0 0 0 0 0 0 0 0 0 0 0 0 0 0 0 0 0 0 0 0 0 0 0 0 0 0 0 0 0 0 0 0 0 0 0 0 0 0 0 0 0 0 0 0 0 0 0 0 0 0 0 0 0 0 0 0 0 0 0 0 0 0 0 0 0 0 0 0 0 0 0 0 0 0 0 0 0 0 0 0 0 0 0 0 0 0 0.0456612128045361 0 0 0 0 0 0 0 0 0 0 0 0 0 0 0 0 0 0 0 0 0 0 0 0 0 0 0 0 0 0 0 0 0 0.0737328220561846 0 0.128719837411363 0.0309061926717558 0 0 0 0 0 0 0.0106255314006279 0 0 0 0.0163364407856065 0 0 0.0517303328853329 0 0 0 0.0514773118584591 0 0 0 0 0 0.034409520587095 0 0.0118549945645621 0.0198339069878341 0 0 0 0 0 0 0 0 0 0 0 0 0 0 0.0413797976476133 0 0.0110714831916045 0 0 0 0 0 0 0 0.15813653266938 0 0 0 0 0 0 0 0 0 0.0258262023779684 0.0911482937201645 0 0 0.0148505531643106 0.07015379187332 0 0 0 0 0 0 0 0 0 0 0 0 0 0 0 0 0 0 0 0 0 0 0 0 0 0 0 0 0 0 0 0 0 0 0 0 0 0 0 0 0 0 0 0 0 0 0 0 0 0 0 0 0 0 0 0 0.0132489576324645 0 0 0 0 0 0 0 0 0 0 0 0 0 0 0 0.091896715948529 0 0.00699956776128782 0 0 0 0 0 0 0 0
0 0 0 0 0 0 0 0 0 0 0 0 0 0 0 0 0 0 0 0 0 0 0 0 0 0 0 0 0 0 0 0 0 0 0 0 0 0 0 0 0 0 0 0 0 0 0 0 0 0 0 0 0 0 0 0 0 0 0 0 0 0 0 0 0 0 0 0 0 0 0 0 0 0 0 0 0 0 0 0 0 0 0 0 0 0 0 0 0 0 0 0 0 0 0 0 0 0 0 0 0 0 0 0 0 0 0 0 0 0 0 0 0 0 0 0 0 0 0 0 0 0 0 0 0 0 0 0 0 0 0 0 0 0 0 0 0 0 0 0 0 0 0 0 0 0 0 0 0 0 0 0 0 0 0 0 0 0 0 0 0 0 0 0 0.0691352651617418 0.0418527340954015 0 0 0 0 0 0 0 0 0 0.0956972363383407 0 0 0 0 0 0 0 0 0 0 0 0 0 0 0 0 0 0 0 0 0 0 0 0 0 0 0 0 0 0 0 0 0 0 0 0 0 0 0 0 0 0 0 0 0 0 0 0 0.049053204477406 0.177786259784413 0 0 0 0 0 0 0 0 0 0 0 0 0 0 0 0 0 0 0 0 0 0 0 0 0 0 0 0 0 0 0 0 0 0.0216646106613238 0 0 0 0 0 0 0 0 0 0 0.154522115268784 0.0938134529703357 0 0 0 0 0.0678861311964101 0 0 0 0 0 0 0 0 0 0 0 0 0 0 0 0 0 0 0 0 0 0 0 0.228588990045843 0 0 0 0 0 0 0 0 0 0 0 0 0 0 0
0 0 0 0 0 0 0 0 0 0 0 0 0 0 0 0 0 0 0 0 0 0 0 0 0 0 0 0 0 0 0 0 0 0 0 0 0 0 0 0 0 0 0 0 0 0 0 0 0 0 0 0 0 0 0 0 0 0 0 0 0 0 0 0 0 0 0 0 0 0 0 0 0 0 0 0 0 0 0 0 0 0 0 0 0 0 0 0 0 0 0 0 0 0 0 0 0 0 0 0 0 0 0 0 0 0 0 0 0 0 0 0 0 0 0 0 0 0 0 0 0 0 0 0 0 0 0 0 0 0 0 0 0 0 0 0 0 0 0 0 0 0 0 0 0 0 0 0 0 0 0 0 0 0 0 0 0 0 0 0 0 0 0 0 0 0 0 0 0 0 0 0 0 0 0 0 0 0 0 0.0174347699738291 0 0 0.0410835103829224 0 0 0 0 0 0 0 0 0 0 0 0 0 0 0 0 0 0.032825921367775 0 0 0 0 0 0 0 0 0 0 0.0964233470487411 0.56848067566052 0 0 0 0 0 0 0 0 0 0 0.144930647752184 0 0 0 0.027888689292134 0 0 0 0 0 0 0 0 0 0 0 0.0256801927183555 0 0 0 0 0 0 0 0 0 0 0 0 0 0 0 0 0 0 0 0 0 0 0 0 0 0 0 0 0 0 0 0 0 0 0 0 0 0 0 0 0 0 0 0 0 0 0 0 0 0.0452522458035396 0 0 0 0 0 0 0 0 0 0 0 0 0 0 0 0 0 0 0 0 0 0 0 0 0 0
0 0 0 0 0 0 0 0 0 0 0 0 0 0 0 0 0 0 0 0 0 0 0 0 0 0 0 0 0 0 0 0 0 0 0 0 0 0 0 0 0 0 0 0 0 0 0 0 0 0 0 0 0 0 0 0.00267718590609375 0.00373173430815029 0 0 0 0 0 0 0 0 0 0 0 0 0 0 0 0 0 0 0 0 0 0 0 0 0 0 0 0 0 0 0 0 0 0 0 0 0 0 0 0 0 0 0 0 0 0 0 0 0 0 0 0 0 0 0 0 0 0 0 0 0 0 0 0 0 0 0 0 0 0 0 0 0 0 0 0 0 0 0 0 0 0 0 0 0 0 0 0 0 0 0 0 0 0 0 0 0 0 0 0 0.00495915528813322 0 0 0 0 0.00790912440769206 0 0 0 0 0 0 0 0 0 0 0 0 0 0 0 0 0.00575695043112127 0 0 0.00273471900004948 0 0 0 0 0 0 0 0 0 0 0 0 0 0 0.108196381800477 0 0 0 0 0 0 0 0 0 0 0 0 0 0 0 0 0 0 0 0 0 0 0 0 0 0 0 0 0 0 0 0.00571254949718183 0 0 0 0 0 0 0 0 0 0 0 0 0.339021189354583 0.098984399170321 0.00866689771556523 0 0 0 0.0392517897024538 0.182803534612399 0 0 0 0.00745675751352517 0 0 0.00668117977139937 0 0 0 0 0 0 0 0 0 0 0 0 0 0 0 0 0 0 0 0 0 0 0 0 0 0 0 0 0 0 0 0 0 0 0 0 0 0 0 0 0 0 0 0 0 0 0 0 0.0306571317485584 0.0953735411772086 0.049425778595088 0 0 0 0 0 0 0 0
0 0 0 0 0 0 0 0 0 0 0 0 0 0 0 0 0 0 0 0 0 0 0.00278388954488074 0 0.00976017259176002 0 0 0 0 0 0 0 0 0 0 0 0 0 0 0 0 0 0 0 0.0358147223647262 0.0079017920306686 0 0 0 0 0 0 0 0 0 0 0 0 0 0 0 0.0100535451183861 0 0 0 0 0 0 0 0 0 0 0 0 0.0287770484123604 0 0 0 0 0 0 0 0 0 0 0 0 0 0 0 0 0 0 0 0 0 0 0 0 0 0 0 0 0 0 0 0 0 0 0 0 0 0 0 0 0 0 0 0 0 0 0 0 0 0 0 0 0 0.015108110863343 0 0 0 0 0 0 0 0 0 0 0 0 0 0 0 0 0 0 0 0 0 0 0 0 0 0 0 0 0 0 0 0 0 0 0 0 0 0 0 0.0174896399159808 0.00852141514644033 0.100236495790579 0.259267582051895 0 0 0 0 0 0 0 0.013195259392232 0 0 0 0.0153781563759588 0 0 0 0.00240515960778423 0.00577725131522164 0.120267661021205 0 0 0 0 0 0 0 0 0 0 0.0146575547610665 0 0.0350348815134661 0.223802883843247 0 0 0 0 0 0 0 0 0 0 0 0 0 0 0 0 0 0 0 0 0 0 0 0.00764530715169694 0 0 0 0 0 0 0 0 0 0 0 0 0 0 0 0 0 0 0 0 0 0 0 0 0 0 0 0 0 0 0 0 0 0 0 0 0 0 0 0 0 0 0 0 0 0 0 0 0 0 0 0 0 0.0611506456850108 0 0 0 0 0 0 0 0.0049708255020902 0 0 0 0 0 0 0 0 0 0 0 0 0 0 0 0 0 0 0 0 0 0 0 0 0 0
0 0 0 0 0 0 0 0 0 0 0 0 0 0 0 0 0 0 0 0 0 0 0 0 0 0 0 0 0 0 0 0 0 0 0 0 0 0 0 0 0 0 0 0 0 0 0 0 0 0 0 0.0617505324550323 0.0156821348832568 0 0 0 0 0 0 0 0 0.0171872943921557 0 0 0 0 0 0 0 0 0.0233206799701578 0 0 0 0 0 0 0 0 0 0 0 0 0 0 0 0 0 0 0 0 0 0 0 0 0 0 0 0 0 0 0 0 0 0 0 0 0 0 0 0 0 0 0 0 0 0 0 0 0 0 0 0 0 0 0 0 0 0 0 0 0 0 0 0 0 0 0 0 0 0 0 0 0 0 0 0 0 0 0 0 0 0 0 0 0 0 0 0 0 0 0 0 0 0 0 0 0 0 0 0 0 0 0 0 0 0 0 0 0 0 0 0 0 0 0 0 0 0 0 0 0 0 0 0 0 0 0 0 0 0 0 0 0 0 0 0 0 0 0 0 0.0819508323380344 0 0 0 0 0 0 0 0 0.230947286941951 0 0 0 0 0 0 0 0 0 0 0 0 0 0 0 0 0.260793809695001 0.0907838062846831 0.0439370158367109 0 0 0 0 0 0 0 0 0 0 0 0 0 0 0 0 0 0 0 0 0 0 0 0 0 0 0 0 0 0 0 0 0 0 0 0 0 0 0 0 0 0 0 0 0 0 0 0 0 0 0.0489172048633054 0.0872846968502228 0 0 0 0 0 0.0107365995462654 0 0 0 0 0 0 0.0129877140249366 0 0 0 0 0 0 0 0 0.0137203919182862 0 0
0 0 0 0 0 0 0 0 0 0 0 0 0 0 0 0 0 0 0 0 0 0 0 0 0 0 0 0 0 0 0 0 0 0 0 0 0 0 0 0 0 0 0 0 0 0 0.120039354928792 0 0 0 0 0 0 0 0 0 0 0 0 0 0 0 0 0 0 0 0 0 0 0 0 0 0 0 0 0 0 0 0 0 0 0 0 0 0 0 0 0 0 0 0 0 0 0 0 0 0 0 0 0 0 0 0 0 0 0 0 0 0 0 0 0 0 0 0 0 0 0 0 0 0 0 0 0 0 0 0 0 0 0 0 0 0 0 0 0 0 0 0 0 0 0 0 0 0 0 0 0 0 0 0 0 0 0 0 0 0 0 0 0 0 0 0 0 0 0 0 0 0 0 0 0 0 0 0 0 0 0 0 0 0 0 0 0 0 0 0 0 0 0 0 0 0 0 0 0.430100656970658 0 0 0 0 0 0 0 0 0 0 0 0 0 0 0 0 0 0 0 0 0 0.248062838077327 0 0.201797150023222 0 0 0 0 0 0 0 0 0 0 0 0 0 0 0 0 0 0 0 0 0 0 0 0 0 0 0 0 0 0 0 0 0 0 0 0 0 0 0 0 0 0 0 0 0 0 0 0 0 0 0 0 0 0 0 0 0 0 0 0 0 0 0 0 0 0 0 0 0 0 0 0 0 0 0 0 0 0 0 0 0 0 0 0 0 0 0 0 0 0 0 0 0 0 0 0
0 0 0 0 0 0 0 0 0 0 0 0 0 0 0 0 0 0 0 0 0 0 0 0 0 0 0 0 0 0 0 0 0 0 0 0 0 0 0 0 0 0 0 0 0 0 0 0 0 0 0 0 0 0 0 0 0 0 0 0 0 0 0 0 0 0 0 0 0 0 0 0 0 0 0 0 0 0 0 0 0 0 0 0 0 0 0 0 0 0 0 0 0 0 0 0 0 0 0 0 0 0.0156916907731923 0 0 0 0 0 0 0 0 0 0 0 0 0 0 0 0 0 0 0 0 0 0 0 0 0 0 0 0 0 0 0 0 0 0 0 0 0 0 0 0 0 0 0 0 0 0 0 0 0 0 0 0 0 0 0 0 0 0 0 0 0 0 0 0 0 0 0 0 0 0 0 0 0.0246521510062282 0 0 0 0 0 0 0 0 0 0 0 0 0 0 0 0 0 0 0 0 0.0636336195374311 0 0 0 0 0 0 0 0 0.0225744364907189 0 0 0.0261756424384678 0 0 0 0 0 0 0.128663062678603 0.0885536568462456 0 0.0584803435767667 0 0.0776491810400937 0 0 0 0 0 0 0 0 0 0 0 0.0470004562643328 0 0 0 0 0 0 0 0 0 0 0 0 0 0 0 0 0 0 0 0 0 0 0 0 0.0642553690036629 0 0 0 0.00931851044502892 0 0 0 0 0 0 0 0 0 0 0 0.0937668138698104 0.108069395679451 0 0.0115147169892951 0 0.0139421817678473 0 0.0149868915783812 0.0272167601238909 0 0 0 0 0 0 0 0 0 0 0 0 0 0 0 0 0 0 0 0.103855119890553 0 0 0 0 0 0 0 0 0 0 0 0 0 0 0
0 0 0 0 0 0 0 0 0 0 0 0 0 0 0 0 0 0 0 0 0 0 0 0 0 0 0 0 0 0 0 0 0 0 0 0 0 0 0 0 0 0 0 0 0 0 0 0 0 0 0 0 0 0 0 0 0 0 0 0 0 0 0 0 0 0 0 0 0 0 0 0 0 0 0 0 0 0 0 0 0 0 0 0 0 0 0 0 0 0 0 0 0 0 0 0 0 0 0 0 0 0 0 0 0 0 0 0 0 0 0 0 0 0 0 0 0 0 0 0 0 0 0 0 0 0 0 0 0 0 0 0 0 0 0 0 0 0 0 0 0 0 0 0 0 0 0 0 0 0 0 0 0 0 0 0 0 0 0 0 0 0 0 0 0 0 0 0 0 0 0 0 0 0 0 0 0 0 0 0 0 0 0 0 0 0.086883227174724 0 0 0 0 0 0 0 0 0 0 0 0 0.0774271778983039 0.127134584240116 0 0 0.121245621955924 0 0 0 0 0 0 0 0 0 0 0 0.0668515531208347 0 0 0 0 0 0 0 0 0 0 0 0 0 0.174699310022744 0.0453794185358179 0 0 0 0 0 0 0 0 0 0 0 0 0 0 0 0 0 0 0 0 0 0 0 0 0 0 0 0 0 0 0 0 0 0 0 0 0 0 0 0 0 0 0 0 0 0 0 0 0 0 0 0 0 0 0 0 0 0 0 0 0 0 0 0 0 0 0 0 0 0 0 0 0.0453645010684466 0.181528239475832 0 0.0734863665072567 0 0 0 0 0 0 0 0 0 0
0 0 0 0 0 0 0 0 0 0 0 0 0 0 0 0 0 0 0 0 0 0 0 0 0 0 0 0 0 0 0 0 0 0 0 0 0 0 0 0 0 0 0 0 0 0 0 0 0 0 0 0.00497279167217415 0 0 0 0 0 0 0 0 0 0.0291821892340546 0 0.00669837642972829 0 0 0 0 0 0 0 0 0 0 0 0 0 0 0 0 0 0 0 0 0 0 0 0 0 0 0 0 0 0 0 0 0 0 0 0 0 0 0 0 0 0 0 0 0 0 0 0 0 0 0 0 0 0 0 0 0 0 0 0 0 0 0 0 0 0 0 0 0 0 0 0 0 0 0 0 0 0 0 0 0 0 0 0 0 0 0 0 0 0 0 0 0 0 0 0 0 0 0 0 0 0 0 0 0 0 0 0 0 0 0 0 0 0 0 0 0 0 0 0 0 0.045197270639391 0 0 0 0 0 0 0 0 0 0 0 0 0 0.0403616805372729 0 0 0.0447729283800381 0.070351695557546 0 0 0 0 0 0 0 0.0991030174778145 0.0230384390372699 0 0 0 0 0 0.0411664415489679 0 0.02153707734696 0 0.0197102716791375 0 0 0 0 0 0.141285834747103 0.0189331305325271 0 0 0 0 0 0 0 0 0 0 0 0 0 0 0 0 0 0 0 0 0 0 0 0 0 0 0 0 0 0 0 0 0 0 0 0 0 0 0 0 0 0 0 0 0 0 0 0 0 0 0 0.106317909204216 0 0 0 0 0 0 0 0.207593477965328 0 0 0 0 0 0 0 0 0 0 0 0 0 0 0 0.0797774680104714 0 0 0 0 0 0 0 0 0 0
0 0 0 0 0 0 0 0 0 0 0 0 0 0 0 0 0 0 0 0 0 0 0 0 0 0 0 0 0 0 0 0 0 0 0 0 0 0 0 0 0 0 0 0 0 0 0 0 0 0 0 0 0 0 0 0 0 0 0 0 0 0 0 0 0 0 0 0 0 0 0 0 0 0 0 0 0 0 0 0 0 0 0 0 0 0 0 0 0 0 0 0 0 0 0 0 0 0 0 0 0 0 0 0 0 0 0 0 0 0 0 0 0 0 0 0 0 0 0 0 0 0 0 0 0 0 0 0 0 0 0 0 0 0 0 0 0 0 0 0 0 0 0 0 0 0 0 0 0 0 0 0 0 0 0 0 0 0 0 0 0 0 0 0 0 0 0 0 0 0 0 0 0 0 0 0 0 0 0 0 0 0 0 0 0 0.0904515648496429 0 0 0 0 0 0.0515609066986171 0 0 0 0 0 0 0.0334390325459044 0 0 0 0.0742494774984725 0 0 0 0 0 0 0 0 0 0 0 0 0 0 0.087488311741346 0.192719583319493 0 0 0 0 0 0 0 0.0658832056478416 0.187410167430376 0 0.0249129916851549 0 0 0.0280454920626278 0 0 0 0 0 0 0 0 0 0 0 0 0 0 0 0 0 0 0 0 0 0 0 0 0 0 0 0 0 0 0 0 0 0 0 0 0 0 0 0 0 0 0 0 0 0 0 0 0 0 0 0 0 0 0 0 0 0 0 0 0 0 0 0 0 0 0 0 0 0 0 0 0.163839266520524 0 0 0 0 0 0 0 0 0 0
0 0 0 0 0 0 0 0 0 0 0 0 0 0 0 0 0 0 0 0 0 0 0 0 0 0 0 0 0 0 0 0 0 0 0 0 0 0 0 0 0 0 0 0 0 0 0 0 0 0 0 0.136559105520029 0 0 0 0 0 0 0 0 0 0 0 0 0 0 0 0 0 0 0 0 0 0 0 0.137712676861075 0 0 0 0 0 0 0 0 0 0 0 0 0 0 0 0 0 0 0 0 0 0 0 0 0 0 0 0 0 0 0 0 0 0 0 0 0 0 0 0 0 0 0 0 0 0 0 0 0 0 0 0 0 0 0 0 0 0 0 0 0 0 0 0 0 0 0 0 0 0 0 0 0 0 0 0 0 0 0 0 0 0 0 0 0 0 0 0 0 0 0 0 0 0 0 0 0 0 0 0 0 0 0 0 0 0 0 0 0 0 0 0 0 0 0 0 0 0 0 0 0 0 0 0.140681378850185 0 0 0 0 0 0 0 0 0 0 0 0 0 0 0 0 0 0 0 0 0 0.0911870076553792 0 0 0 0 0.0857917563842233 0.125898355006649 0.124890378787629 0 0 0 0 0 0 0 0 0 0 0 0 0 0 0 0 0 0 0 0 0 0 0 0 0 0 0 0 0 0 0 0 0 0 0 0 0 0 0 0 0 0 0 0 0 0 0 0 0 0 0 0 0 0 0 0 0 0 0 0 0 0 0 0 0 0 0 0 0 0 0 0 0 0 0 0 0 0.0778200287060482 0.0794593122287817 0 0 0 0 0 0 0 0
0 0 0 0 0 0 0 0 0 0 0 0 0 0 0 0 0 0 0 0 0 0 0 0 0 0 0 0 0 0 0 0 0 0 0 0 0 0 0 0 0 0 0 0 0 0 0 0 0 0 0 0 0 0 0 0 0 0 0 0 0 0 0 0 0 0 0 0 0 0 0 0 0 0 0 0 0 0 0 0 0 0 0 0 0 0 0 0 0 0 0 0 0 0 0 0 0 0 0 0 0 0 0 0 0 0 0 0 0 0 0 0 0 0 0 0 0 0 0 0 0 0 0 0 0 0 0 0 0 0 0 0 0 0 0 0 0 0 0 0 0 0 0 0 0 0 0 0 0 0 0 0 0 0 0 0 0 0 0 0 0 0 0 0 0 0 0 0 0 0 0 0 0 0 0 0 0 0 0 0 0 0 0 0 0.418684398183028 0.180235766122867 0 0 0 0 0 0 0 0 0 0 0 0 0 0 0 0 0 0 0 0 0 0 0 0 0 0.401079835694105 0 0 0 0 0 0 0 0 0 0 0 0 0 0 0 0 0 0 0 0 0 0 0 0 0 0 0 0 0 0 0 0 0 0 0 0 0 0 0 0 0 0 0 0 0 0 0 0 0 0 0 0 0 0 0 0 0 0 0 0 0 0 0 0 0 0 0 0 0 0 0 0 0 0 0 0 0 0 0 0 0 0 0 0 0 0 0 0 0 0 0 0 0 0 0 0 0 0 0 0 0 0 0 0
0 0 0 0 0 0 0 0 0 0 0 0 0 0 0 0 0 0 0 0 0 0 0 0 0 0 0 0 0 0 0 0 0 0 0 0 0 0 0 0 0 0 0 0 0 0 0 0 0 0 0 0 0 0 0 0 0 0 0 0 0 0 0 0 0 0 0 0 0 0 0 0 0 0 0 0 0 0 0 0 0 0 0 0 0 0 0 0 0 0 0 0 0 0 0 0 0 0 0 0 0 0 0 0 0 0 0 0 0 0 0 0 0 0 0 0 0 0 0 0 0 0 0 0 0 0 0 0 0 0 0 0 0 0 0 0 0 0 0 0 0 0 0 0 0 0 0 0 0 0 0 0 0 0 0 0 0 0 0 0 0 0 0 0 0 0 0 0 0 0 0 0 0 0 0 0 0 0 0 0 0 0 0 0 0 0 0 0 0 0.158007387930973 0 0 0 0 0 0 0 0 0.0911400560456814 0 0 0 0 0 0.0493022235254843 0 0 0 0 0 0 0 0 0 0.130329931539867 0 0 0 0.0566250720058968 0 0 0 0 0 0 0.0949090737628646 0 0 0 0 0 0 0.166436174035318 0 0 0 0 0 0 0 0 0 0 0 0 0 0 0 0 0 0 0 0 0 0 0 0 0 0 0 0 0 0 0 0 0 0 0 0 0 0 0 0 0 0 0 0 0 0 0 0 0 0 0 0 0 0 0 0 0 0 0 0 0 0 0 0 0 0 0 0 0 0 0.235592466615399 0 0.017657614538516 0 0 0 0 0 0 0 0 0 0
0 0 0 0 0 0 0 0 0 0 0 0 0 0 0 0 0 0 0 0 0 0 0 0 0 0 0 0 0 0 0 0 0 0 0 0 0 0 0 0 0 0 0 0 0 0 0 0 0 0 0 0 0 0 0 0 0 0 0 0.0124708799397593 0 0 0 0 0 0 0 0 0 0 0 0 0 0 0 0 0 0 0 0 0 0 0 0 0 0 0 0 0 0 0 0 0 0 0 0 0 0 0 0 0 0 0 0 0 0 0 0 0 0 0 0 0 0 0 0 0 0 0 0 0 0 0 0 0 0 0 0 0 0 0 0 0 0 0 0 0 0 0 0 0 0 0 0 0 0 0 0 0 0 0 0 0 0 0 0 0 0 0 0 0 0 0 0 0 0 0 0 0 0 0 0 0 0 0.0847713726702659 0 0 0 0 0 0 0 0 0 0 0 0 0 0 0 0 0 0 0 0 0 0 0 0 0 0 0 0 0 0 0 0 0 0 0 0 0 0 0 0.0475316407208519 0 0 0.204217150399606 0.271708513333905 0 0 0 0 0 0 0 0 0 0.0513733463362193 0 0 0.169057204648424 0 0 0 0 0 0 0 0 0 0 0 0 0 0 0 0 0 0 0 0 0 0 0 0 0 0 0 0 0 0 0 0 0 0 0 0 0 0 0 0 0 0 0 0 0 0 0 0 0 0 0 0 0 0 0 0 0 0 0 0 0 0 0 0 0 0 0 0 0 0 0 0.0893353950496896 0 0.0695344969012789 0 0 0 0 0 0 0 0 0 0
0 0 0 0 0 0 0 0 0 0 0 0 0 0 0 0 0 0 0 0 0 0 0 0 0 0 0 0 0 0 0 0 0 0 0 0 0 0 0 0 0 0 0 0 0 0 0 0 0 0 0 0 0 0 0 0 0 0 0 0 0 0 0 0 0 0 0 0 0 0 0 0 0 0 0 0 0 0 0 0 0 0 0 0 0 0 0 0 0 0 0 0 0 0 0 0 0 0 0 0 0 0 0 0 0 0 0 0 0 0 0 0 0 0 0 0 0 0 0 0 0 0 0 0 0 0 0 0 0 0 0 0 0 0 0 0 0 0 0 0 0 0 0 0 0 0 0 0 0 0 0 0 0 0 0 0 0 0 0 0 0 0 0 0 0 0 0 0 0 0 0 0 0 0 0 0 0 0 0.0393178726809268 0 0 0 0 0 0 0 0 0 0 0 0 0 0 0 0 0 0 0 0 0 0 0 0 0 0 0 0 0 0 0 0 0 0 0 0 0 0 0 0 0 0 0 0 0 0 0 0 0 0 0 0 0 0 0 0 0 0 0 0 0 0 0 0 0 0.283465430209091 0 0.141727913043469 0.317788559589254 0 0 0.0604508570125838 0.0217347080243125 0.0909230471337932 0 0 0 0 0 0 0 0 0 0 0 0 0 0 0 0 0 0 0 0 0 0 0 0 0 0 0 0 0 0 0 0 0 0 0 0 0 0 0 0.0361094604832708 0 0 0 0 0 0 0 0 0 0 0 0 0 0 0 0 0 0 0 0 0.00848215182329912 0 0
0 0 0 0 0 0 0 0 0 0 0 0 0 0 0 0 0 0 0 0 0 0 0 0 0 0 0 0 0 0 0 0 0 0 0 0 0 0 0 0 0 0 0 0 0 0 0 0 0 0 0 0 0 0 0 0 0 0 0 0 0 0 0 0 0 0 0 0 0 0 0 0 0 0 0 0 0 0 0 0 0 0 0 0 0 0 0 0 0 0 0 0 0 0 0 0 0 0 0 0 0 0 0 0 0 0 0 0 0 0 0 0 0 0 0 0 0 0 0 0 0 0 0 0 0 0 0 0 0 0 0 0 0 0 0 0 0 0 0 0 0 0 0 0 0 0 0 0 0 0 0 0 0 0 0 0 0 0 0 0 0 0 0 0 0 0 0 0 0 0 0 0 0 0 0 0 0 0 0 0 0 0 0 0 0 0 0 0 0 0 0 0 0 0 0 0 0 0 0 0 0 0 0 0 0 0 0 0 0 0 0 0 0 0 0 0 0 0 0 0 0 0 0 0 0 0 0 0 0 0 0 0 0 0 0 0.105991845879806 0 0 0 0 0 0 0 0 0.0412379183013774 0.151966056949907 0 0.0357152616421611 0.0646046992291492 0 0.0292736730456498 0.143787121064198 0 0 0.0397656419068939 0.278915511595195 0 0.0418356167545754 0 0 0 0 0 0 0 0 0 0 0 0 0 0 0 0 0 0 0 0 0 0 0 0 0 0 0 0 0 0 0 0 0 0 0 0 0 0 0 0 0.0371303969472477 0 0 0 0 0 0 0 0 0 0.0178059012596509 0 0 0 0 0.0119703554241889 0 0
0 0 0 0 0 0 0 0 0 0 0 0 0 0 0 0 0 0 0 0 0 0 0 0 0 0 0 0 0 0 0 0 0 0 0 0 0 0 0 0 0 0 0 0 0 0 0 0 0 0 0 0 0 0 0 0 0 0 0 0 0 0 0 0 0 0 0 0 0 0 0 0 0 0 0 0 0 0 0 0 0 0 0 0 0 0 0 0 0 0 0 0 0 0 0 0 0 0 0 0 0 0 0 0 0 0 0 0 0 0 0 0 0 0 0 0 0 0 0 0 0 0 0 0 0 0 0 0 0 0 0 0 0 0 0 0 0 0 0 0 0 0 0 0 0 0 0 0 0 0 0 0 0 0 0 0 0 0 0 0 0 0 0 0 0 0 0 0 0 0 0 0 0 0 0 0 0 0 0 0 0 0 0 0 0 0 0.00701269473482494 0.00341385820063261 0.0105122947921703 0 0 0 0 0 0 0 0 0 0 0 0 0 0 0.00133323424597112 0 0 0 0 0 0 0 0 0 0 0 0 0 0 0 0 0 0 0 0 0 0 0 0 0 0 0 0 0 0 0.090033439846139 0 0 0 0 0 0 0 0 0 0 0.202414099307355 0.0537970081193143 0.00670648161863165 0.0056542663361821 0 0.0211983573680376 0.0137212197265234 0.0257960906636137 0 0.0594691047252674 0.07461686623966 0.0421363544743678 0.0290491576056036 0.0388052196076105 0 0 0 0 0 0 0 0 0 0 0 0 0 0 0 0 0 0 0 0 0 0 0.00172157028220175 0 0 0 0 0 0 0 0 0 0 0 0 0 0 0.140171682942344 0.0188143718925676 0.118038788083235 0.0118068325153783 0 0 0 0 0 0 0 0 0.0126845455470534 0 0 0 0 0 0 0.0110924611253146
0 0 0 0 0 0 0 0 0 0 0 0 0 0 0 0 0 0 0 0 0 0 0 0 0 0 0 0 0 0 0 0 0 0 0 0 0 0 0 0 0 0 0 0 0 0 0 0 0 0 0 0 0.00817863127229307 0 0 0 0 0 0 0 0 0 0 0 0 0 0 0 0 0 0 0 0 0 0 0 0 0 0 0 0 0 0.0129799183911953 0.0452812025388811 0.0347702399424236 0 0 0 0 0 0 0 0 0 0 0 0 0 0 0 0 0 0 0 0 0 0 0 0 0 0 0 0 0 0 0 0 0 0 0 0 0 0 0 0 0 0 0 0 0 0 0 0 0 0 0 0 0 0 0 0 0 0 0 0 0 0 0 0 0 0 0 0 0 0 0 0 0 0 0 0 0 0 0 0 0 0 0 0 0 0 0 0 0 0 0 0 0 0 0 0 0 0 0 0 0 0 0 0 0 0.0282460344755402 0 0 0 0 0 0.300896909372058 0 0 0 0 0 0 0 0 0 0 0 0 0 0 0 0 0 0 0 0 0 0 0 0 0 0 0 0 0 0 0 0 0 0 0 0 0 0 0 0 0 0 0 0.29278562362719 0.216182931574207 0 0 0.00470930453137232 0 0 0.00796749529751218 0 0 0 0 0 0 0 0 0 0 0 0 0 0 0 0 0 0 0 0 0 0 0 0 0 0 0 0 0 0 0 0 0 0 0 0 0 0 0 0 0 0 0 0 0.02797116425029 0 0 0 0 0 0 0 0 0 0 0 0.00318532053129447 0.0131148145257624 0 0 0 0 0 0 0 0.00373040966998047 0 0
0 0 0 0 0 0 0 0 0 0 0 0 0 0 0 0 0 0 0 0 0 0 0 0 0 0 0 0 0 0 0 0 0 0 0 0 0 0 0 0 0 0 0 0 0 0 0 0 0 0 0 0 0 0 0 0 0 0 0 0 0 0 0 0 0 0 0 0 0 0 0 0 0 0 0 0 0 0 0 0 0 0 0 0 0 0 0 0 0 0 0 0 0 0 0 0 0 0 0 0 0 0 0 0 0 0 0 0 0 0 0 0 0 0 0 0 0 0 0 0 0 0 0 0 0 0 0 0 0 0 0 0 0 0 0 0 0 0 0 0 0 0 0 0 0 0 0 0 0 0 0 0 0 0 0 0 0 0 0 0 0 0 0 0 0 0 0 0 0 0 0 0 0 0 0 0 0 0 0 0 0 0 0 0 0 0 0 0 0 0 0 0 0 0 0 0 0 0 0 0 0 0 0 0 0 0 0 0 0 0 0 0 0 0 0 0 0 0 0 0 0 0 0 0.152143736855063 0 0 0 0 0 0 0 0 0 0 0 0 0 0 0.0718825707958669 0.0166020304702333 0 0 0 0 0.00640199317340538 0 0 0 0 0 0 0 0 0 0 0 0 0 0 0 0 0 0 0 0 0 0 0 0 0 0 0 0 0 0 0 0 0 0 0 0 0 0.0866764010293039 0 0 0 0 0 0 0 0.432432353969887 0.0493821905510389 0.168532308109087 0 0 0 0 0 0 0 0 0 0 0 0.0159464150461144 0 0 0 0 0 0 0 0 0 0 0
0 0 0 0 0 0 0 0 0 0 0 0 0 0 0 0 0 0 0 0 0 0 0 0 0 0 0 0 0 0 0 0 0 0 0 0 0 0 0 0 0 0 0 0 0 0 0 0 0 0 0 0 0 0 0 0 0 0 0 0 0 0 0 0 0 0 0 0 0 0 0 0 0 0 0 0 0 0 0 0 0 0 0 0.0419760850370653 0 0 0 0 0 0 0 0 0 0 0 0 0 0 0 0 0 0 0 0 0 0 0 0 0 0 0 0 0 0 0 0 0 0 0 0 0 0 0 0 0 0 0 0 0 0 0 0 0 0 0 0 0 0 0 0 0 0 0 0 0 0 0 0 0 0 0 0 0 0 0 0 0 0 0 0 0 0 0 0 0 0 0 0 0 0 0 0 0 0 0 0 0 0 0 0 0 0 0 0 0 0 0 0 0 0 0 0 0 0 0 0 0 0 0 0 0 0 0 0 0 0 0 0 0 0 0 0 0 0 0 0 0 0 0 0 0 0 0 0.0963025164159019 0 0 0 0 0 0 0 0 0 0 0 0 0 0.130706157830225 0 0.164500614302866 0.265134542059905 0.0672467787210747 0 0 0.0407923129473897 0 0 0.0342906915205838 0 0 0 0 0 0 0 0 0 0 0 0 0 0 0 0 0 0 0 0 0 0 0 0 0 0 0 0 0 0 0 0 0 0 0 0 0 0 0 0 0 0 0 0 0.138744470353559 0 0 0 0 0 0 0 0 0 0 0 0 0.0203058308114293 0 0 0 0 0 0 0 0 0 0
0 0 0 0 0 0 0 0 0 0 0 0 0 0 0 0 0 0 0 0 0 0 0 0 0 0 0 0 0 0 0 0 0 0 0 0 0 0 0 0 0 0 0 0 0 0 0 0 0 0 0 0.0286234971471898 0 0 0 0 0 0 0 0 0 0 0 0 0 0 0 0 0 0 0 0 0 0 0 0 0 0 0 0 0 0 0 0 0 0 0 0 0 0 0 0 0 0 0 0 0 0 0 0 0 0 0 0 0 0 0 0 0 0 0 0 0 0 0 0 0 0 0 0 0 0 0 0 0 0 0 0 0 0 0 0 0 0 0 0 0 0 0 0 0 0 0 0 0 0 0 0 0 0 0 0 0 0 0 0 0 0 0 0 0 0 0 0 0 0 0 0 0 0 0 0 0 0 0 0 0 0 0 0 0 0 0 0 0 0 0 0 0 0 0 0 0 0 0 0 0 0 0 0 0 0 0 0 0 0 0 0 0 0 0 0 0 0 0 0 0 0 0 0 0.101954574867493 0 0 0.109467793598987 0 0 0 0 0 0 0 0 0 0 0 0 0 0.0709022821668743 0.38636171392218 0 0.0348674221293715 0.156861147928184 0 0 0 0 0 0 0 0 0 0 0 0 0 0 0 0 0 0 0 0 0 0 0 0 0 0 0 0 0 0 0 0 0 0 0 0 0 0 0 0 0 0.0201705277447376 0 0 0 0 0 0 0.0674270188760938 0 0 0 0 0 0 0 0 0 0 0 0 0 0 0 0 0.0233640216188884 0 0 0 0 0 0 0 0
0 0 0 0 0 0 0 0 0 0 0 0 0 0 0 0 0 0 0 0 0 0 0 0 0 0 0 0 0 0 0 0 0 0 0 0 0 0 0 0 0 0 0 0 0 0 0 0 0 0 0 0 0 0 0 0 0 0 0 0 0 0 0 0 0 0 0 0 0 0 0 0 0 0 0 0 0 0 0 0 0 0 0.0104635027020018 0.038224546745632 0.0201066948422929 0 0 0 0 0 0 0 0 0 0 0 0 0 0 0 0 0 0 0 0 0 0 0 0 0 0 0 0 0 0 0 0 0 0 0 0 0 0 0 0 0 0 0 0 0 0 0 0 0 0 0 0 0 0 0 0 0 0 0 0 0 0 0 0 0 0 0 0 0 0 0 0 0 0 0 0 0 0 0 0 0 0 0 0 0 0 0 0 0 0 0 0 0 0 0 0 0 0 0 0 0 0 0 0 0 0.0190594711525902 0 0 0 0 0 0.109639489472245 0 0 0 0.0116397077236832 0 0 0 0 0 0 0 0 0 0 0 0 0 0 0 0 0 0 0 0 0 0 0 0 0 0 0 0 0 0 0 0 0 0 0 0.272165569461598 0 0.0729727046720111 0.00408589696994617 0 0.255668168795865 0 0 0.0210527423935501 0 0 0.0264442924801472 0 0 0.0109766473400141 0 0 0 0 0 0 0 0 0 0 0 0 0 0 0 0 0 0 0 0 0 0 0 0 0 0 0 0 0 0 0 0 0 0 0 0 0 0 0 0 0 0.0713783003938772 0 0 0 0 0.00552904599535831 0 0 0 0 0 0 0.00867319499068644 0.0324501348242836 0 0 0 0 0 0 0 0.00946988904421826 0 0
0 0 0 0 0 0 0 0 0 0 0 0 0 0 0 0 0 0 0 0 0 0 0 0 0 0 0 0 0 0 0 0 0 0 0 0.00627234214231065 0 0 0 0 0 0 0 0 0 0 0 0 0 0 0 0 0.0183512587753368 0 0 0 0 0 0 0 0 0 0 0 0 0 0 0 0 0 0 0 0 0 0 0 0 0 0 0 0 0 0.00471071072067365 0.110876276996507 0.0143042368978539 0 0 0 0 0 0 0 0 0 0 0 0 0 0 0 0 0 0 0 0 0 0 0 0 0 0 0 0 0 0 0 0 0 0 0 0 0 0 0 0 0 0 0 0 0 0 0 0 0 0 0 0 0 0 0 0 0 0 0 0 0 0 0 0 0 0 0 0 0 0 0 0 0 0 0 0 0 0 0 0 0 0 0 0 0 0 0 0 0 0 0 0 0 0 0 0 0 0 0 0 0 0 0 0 0 0 0 0 0 0 0 0.206861341275943 0 0 0 0 0 0 0 0 0 0 0 0 0 0 0 0 0 0 0 0 0 0 0 0 0 0 0 0 0 0 0 0 0 0 0 0 0 0 0 0.211275499606043 0 0.0194585250159932 0.0193253452164786 0.268794860783821 0 0 0 0.00859453197405977 0 0 0.00833135470017428 0 0 0 0 0 0 0 0 0 0 0 0 0 0 0 0 0 0 0 0 0 0 0 0 0 0 0 0 0 0 0 0 0 0 0 0 0 0 0 0 0 0 0 0 0.0446603677870793 0 0 0 0 0.0145370793139598 0 0 0 0 0 0 0.00714165937591676 0.0192879775497974 0 0 0 0 0 0.00519117151430746 0 0.0120254603537446 0 0
0 0 0 0 0 0 0 0 0 0 0 0 0 0 0 0 0 0 0 0 0 0 0 0 0 0 0 0 0 0 0 0 0 0 0 0 0 0 0 0 0 0 0 0 0 0 0 0 0 0 0 0 0 0 0 0 0 0 0 0 0 0 0 0 0 0 0 0 0 0 0 0 0 0 0 0 0 0 0 0 0 0 0 0 0 0 0 0 0 0 0 0 0 0 0 0 0 0 0 0 0 0 0 0 0 0 0 0 0 0 0 0 0 0 0 0 0 0 0 0 0 0 0 0 0 0 0 0 0 0 0 0 0 0 0 0 0 0 0 0 0 0 0 0 0 0 0 0 0 0 0 0 0 0 0 0 0 0 0 0 0 0 0 0 0 0 0 0 0 0 0 0 0 0 0 0 0 0 0 0 0 0 0 0 0 0 0 0 0 0 0 0 0 0 0 0 0 0.153373217252317 0 0 0 0 0 0 0 0 0 0 0 0 0 0 0 0 0 0 0 0 0 0 0 0.351562117071116 0 0 0 0 0 0 0 0 0 0 0 0 0 0 0 0 0 0 0 0 0 0.140087534298308 0.0272949144512126 0 0 0 0.0236925155320495 0.26143695478074 0 0 0 0 0 0 0 0 0 0 0 0 0 0 0 0 0 0 0 0 0 0 0 0 0 0 0 0 0 0 0 0 0 0.00807673216725258 0 0 0 0.00365408792284296 0 0 0 0 0 0 0 0 0 0 0 0 0 0 0 0 0 0.00652578492716221 0.0242961415969985 0 0 0 0 0 0 0 0 0
0 0 0 0 0 0 0 0 0 0 0 0 0 0 0 0 0 0 0 0 0 0 0 0 0 0 0 0 0 0 0 0 0 0 0 0 0 0 0 0 0 0 0 0 0 0 0 0 0 0 0 0 0 0 0 0 0 0 0 0 0 0 0 0 0 0 0 0 0 0 0 0 0 0 0 0 0 0 0 0 0 0 0 0 0 0 0 0 0 0 0 0 0 0 0 0 0 0 0 0 0 0 0 0 0 0 0 0 0 0 0 0 0 0 0 0 0 0 0 0 0 0 0 0 0 0 0 0 0 0 0 0 0 0 0 0 0 0 0 0 0 0 0 0 0 0 0 0 0 0 0 0 0 0 0 0 0 0 0 0 0 0 0 0 0 0 0 0 0 0 0 0 0 0 0 0 0 0 0 0 0 0 0 0 0 0 0 0 0 0 0 0 0 0 0 0 0 0.187190526448037 0 0 0 0 0 0 0 0 0 0 0 0 0 0 0 0 0 0 0 0 0 0 0 0.117748190859211 0 0 0 0 0 0 0 0 0 0 0 0 0 0 0 0 0 0 0 0 0.16069847491632 0 0.178446642418377 0 0 0.0121548681957956 0.0972260495491818 0.184730767014325 0 0 0 0.0048123386026001 0 0 0 0 0 0 0 0 0 0 0 0 0 0 0 0 0 0 0 0 0 0 0 0 0 0 0 0 0 0 0 0 0 0 0 0 0 0 0 0 0 0 0 0 0 0 0 0 0 0 0 0.0156406138074223 0.0413515281887312 0 0 0 0 0 0 0 0 0
0 0 0 0 0 0 0 0 0 0 0 0 0 0 0 0 0 0 0 0 0 0 0 0 0 0 0 0 0 0 0 0 0 0 0 0 0 0 0 0 0 0 0 0 0 0 0 0 0 0 0 0 0 0 0 0 0 0 0 0 0 0 0 0 0 0 0 0 0 0 0 0 0 0 0 0 0 0 0 0 0 0 0 0 0 0 0 0 0 0 0 0 0 0 0 0 0 0 0 0 0 0 0 0 0 0 0 0 0 0 0 0 0 0 0 0 0 0 0 0 0 0 0 0 0 0 0 0 0 0 0 0 0 0 0 0 0 0 0 0 0 0 0 0 0 0 0 0 0 0 0 0 0 0 0 0 0 0 0.0035759202611354 0 0 0 0.0125171976952027 0 0 0.0120039637281603 0 0 0 0 0 0 0 0 0 0 0.00214741031156217 0.0072610879688419 0.0406266867190959 0 0 0 0 0 0 0 0 0 0 0 0 0 0 0 0 0.00238022526155744 0 0.0363359077644404 0 0 0 0 0 0 0 0.100474470486056 0 0 0 0 0 0 0 0 0 0 0 0 0 0 0 0.00867866128863724 0 0 0 0 0 0 0 0 0 0 0 0.034884870520775 0.020435376257378 0 0.00303114400655478 0.00221844233788474 0.00777389769866324 0 0.0145772309795608 0.00566036309129553 0.0263569757726667 0.150213842935074 0 0 0 0.0418729714645069 0.0382844178268422 0.0252730769398616 0 0.0334438726154241 0 0.0182222507674176 0 0.0306919924517722 0 0.00571310022355445 0 0 0 0 0 0 0 0 0 0 0 0 0 0 0 0 0 0 0 0 0 0 0 0 0.00388352542675161 0 0 0.00584115981573541 0 0.00495603447859584 0.00552244043298098 0 0 0 0.0276967194269767 0.0593823781293054 0.0672325863704332 0.00191006770858033 0 0.01041116363534 0.00444681633412318 0 0 0 0 0 0.00516534749884461 0.0433711074471953 0.0157039251941399 0 0.02201501321027 0.00809891052296696 0 0 0 0.0265965596185042 0 0.00311088737533497
0 0 0 0 0 0 0 0 0 0 0 0 0 0 0 0 0 0 0 0 0 0 0 0 0 0 0 0 0 0 0 0 0 0 0 0 0 0 0 0 0 0 0 0 0 0 0 0 0 0 0 0 0 0 0 0 0 0 0 0 0 0 0 0 0 0 0 0 0 0 0 0 0 0 0 0 0 0 0 0 0 0 0 0 0 0 0 0 0 0 0 0 0 0 0 0 0 0 0 0 0 0 0 0 0 0 0 0 0 0 0 0 0 0 0 0 0 0 0 0 0 0 0 0 0 0 0 0 0 0 0 0 0 0 0 0 0 0 0 0 0 0 0 0 0 0 0 0 0 0 0 0 0 0 0 0 0 0 0 0 0 0 0 0 0 0 0 0 0 0 0 0 0 0 0 0 0 0 0 0 0 0 0 0 0 0 0.00608579920289167 0.00248022703598567 0.00807438325174579 0 0 0 0 0 0 0 0 0 0 0 0 0 0 0.00138477966136436 0 0 0 0 0 0 0 0 0 0 0 0 0 0 0 0 0 0 0 0 0 0 0 0 0 0 0 0 0 0 0.050154488777691 0.0786452660009564 0 0 0 0 0 0 0 0 0 0 0.118219338536888 0.00503574071212968 0 0 0.0283402372462795 0.00367794986700663 0.0294557205682815 0 0.144165487523844 0.0808533432040263 0.0385172787824663 0.0347070200895723 0.0631724816989577 0 0 0 0 0 0 0 0 0 0 0 0 0 0 0 0 0 0 0 0 0 0 0.00193903782914022 0 0 0 0 0 0 0 0 0 0 0 0 0 0 0.136327982013749 0.0166258474177292 0.111218673361682 0.0140268409744737 0 0 0 0 0.00250038737295801 0 0 0 0.00998308161756943 0 0.00490393315600884 0 0 0 0 0.00950467409660285
0 0 0 0 0 0 0 0 0 0 0 0 0 0 0 0 0 0 0 0 0 0 0 0 0 0 0 0 0 0 0 0 0 0 0 0 0 0 0 0 0 0 0 0 0 0 0 0 0 0 0 0 0 0 0 0 0 0 0 0 0 0 0 0 0 0 0 0 0 0 0 0 0 0 0 0 0 0 0 0 0 0 0 0 0 0 0 0 0 0 0 0 0 0 0 0 0 0 0 0 0 0 0 0 0 0 0 0 0 0 0 0 0 0 0 0 0 0 0 0 0 0 0 0 0 0 0 0 0 0 0 0 0 0 0 0 0 0 0 0 0 0 0 0 0 0 0 0 0 0 0 0 0 0 0 0 0 0 0 0 0 0 0 0 0 0 0 0 0 0 0 0 0 0 0 0 0 0 0 0 0 0 0 0 0 0 0 0 0.00148697125362987 0 0 0 0 0 0 0 0 0 0 0 0 0 0 0 0 0 0 0 0 0 0 0 0 0 0 0 0 0 0 0 0 0 0 0 0 0 0 0 0 0 0 0 0 0.014556598633768 0 0.0261926923893451 0 0 0 0 0 0 0 0 0 0.148142175775828 0 0.0904454050566644 0.02043372649105 0 0.177667695652608 0.0330847209001536 0.0570864319572939 0.00288615311221978 0.202349226844286 0.00741032544294824 0.0108941084694025 0.0116066117778187 0.0513473877138598 0 0 0 0 0 0 0 0 0 0 0 0 0 0 0 0 0 0 0 0 0 0 0 0 0 0 0 0 0 0 0 0 0 0.00855792021010595 0 0 0 0.0611368208663373 0 0.0422538425825843 0.0063550585892031 0 0 0 0 0 0 0.00694766074342419 0 0 0 0.0140646342276545 0 0 0 0 0.00509383130981451
0 0 0 0 0 0 0 0 0 0 0 0 0 0 0 0 0 0 0 0 0 0 0 0 0 0 0 0 0 0 0 0 0 0 0 0 0 0 0 0 0 0 0 0 0 0 0 0 0 0 0 0 0 0 0 0 0 0 0 0 0 0 0 0 0 0 0 0 0 0 0 0 0 0 0 0 0 0 0 0 0 0 0 0 0 0 0 0 0 0 0 0 0 0 0 0 0 0 0 0 0 0 0 0 0 0 0 0 0 0 0 0 0 0 0 0 0 0 0 0 0 0 0 0 0 0 0 0 0 0 0 0 0 0 0 0 0 0 0 0 0 0 0 0 0 0 0 0 0 0 0 0 0 0 0 0 0 0 0 0 0 0 0 0 0 0 0 0 0 0 0 0 0 0 0 0 0 0 0 0 0 0 0 0 0 0 0 0 0 0 0 0 0 0 0 0 0 0 0 0 0 0 0 0 0 0 0 0 0 0 0 0 0 0 0 0 0 0 0 0 0 0 0 0 0 0 0 0 0 0 0 0 0 0.0429956484694307 0.0194575866201607 0.00430128765292489 0.00563794509464997 0 0.00718432492297953 0 0.0201301746507113 0.00603235533129959 0 0.011248667038615 0.0460344557660988 0.00831256939411414 0.119142919439112 0 0.116878488563687 0 0.0894926091109999 0.197719833002408 0.00939019161484386 0.015330988356908 0.0274816504917519 0.0169980492186838 0.00402551083712286 0.0105420030603237 0.0809024534748745 0 0 0 0 0 0 0 0 0 0 0 0 0 0 0 0 0 0 0 0 0 0 0 0 0 0 0 0 0 0 0 0 0 0.0379470632264171 0 0 0 0.0216576253396596 0.00631616976481399 0.0140119682752257 0.00473500937357004 0 0 0 0 0 0.00282652018245529 0.0291489299322221 0 0.00407855947738037 0 0.0145634118577005 0.00199146525718219 0 0.00348356520167255 0 0
0 0 0 0 0 0 0 0 0 0 0 0 0 0 0 0 0 0 0 0 0 0 0 0 0 0 0 0 0 0 0 0 0 0 0 0 0 0 0 0 0 0 0 0 0 0 0 0 0 0 0 0 0 0 0 0 0 0 0 0 0 0 0 0 0 0 0 0 0 0 0 0 0 0 0 0 0 0 0 0 0 0 0 0 0 0 0 0 0 0 0 0 0 0 0 0 0 0 0 0 0 0 0 0 0 0 0 0 0 0 0 0 0 0 0 0 0 0 0 0 0 0 0 0 0 0 0 0 0 0 0 0 0 0 0 0 0 0 0 0 0 0 0 0 0 0 0 0 0 0 0 0 0 0 0 0 0 0 0 0 0 0 0 0 0 0 0 0 0 0 0 0 0 0 0 0 0 0 0 0 0 0 0 0 0 0 0 0 0 0 0 0 0 0 0 0 0 0.00876913331344359 0 0 0 0 0 0 0 0 0 0 0 0 0 0 0 0 0 0 0 0 0 0 0 0.0119617573068797 0 0 0 0 0 0 0 0 0 0 0 0 0.00974308449537854 0.00100386944050914 0 0 0 0 0 0 0.00696260037909343 0.0249075305414268 0.0116511422022516 0 0.00745120529327105 0.0323542852644088 0 0.113600034687239 0.0243812730146088 0.21746021998915 0.00655841790432426 0.107862686873203 0.00256339652597773 0.0147881685672318 0 0.0238242899740049 0.0194087422502666 0 0 0 0 0 0 0 0 0 0 0 0 0 0 0 0 0 0 0 0 0 0 0 0 0 0 0 0 0 0 0 0 0 0.00298115163061465 0 0 0 0.00976029139998406 0.00305313286996642 0.00953385114149723 0 0 0 0 0 0.00107237328625817 0.0499603421278313 0.203224658068234 0 0.0187346476467701 0.0189897187723307 0.0293338250768557 0 0 0.0081041699569891 0 0
0 0 0 0 0 0 0 0 0 0 0 0 0 0 0 0 0 0 0 0 0 0 0 0 0 0 0 0 0 0 0 0 0 0 0 0 0 0 0 0 0 0 0 0 0 0 0 0 0 0 0 0 0 0 0 0 0 0 0 0 0 0 0 0 0 0 0 0 0 0 0 0 0 0 0 0 0 0 0 0 0 0 0 0 0 0 0 0 0 0 0 0 0 0 0 0 0 0 0 0 0 0 0 0 0 0 0 0 0 0 0 0 0 0 0 0 0 0 0 0 0 0 0 0 0 0 0 0 0 0 0 0 0 0 0 0 0 0 0 0 0 0 0 0 0 0 0 0 0 0 0 0 0 0 0 0 0 0 0 0 0 0 0 0 0 0 0 0 0 0 0 0 0 0 0 0 0 0 0 0 0 0 0 0 0 0 0 0 0 0 0 0 0 0 0 0 0 0.0609335230313652 0 0 0 0 0 0 0 0.00706553648790869 0 0 0 0 0 0 0 0 0 0 0 0 0 0 0 0.115721100043037 0 0 0 0 0 0 0 0 0 0 0 0 0 0 0 0 0 0 0 0 0.159595158663935 0.0983059277568119 0.0159770655214961 0 0 0 0.235977668121539 0 0 0.00598780560420056 0 0.0641619453101552 0 0 0 0 0 0 0 0 0 0 0 0 0 0 0 0 0 0 0 0 0 0 0 0 0 0 0 0 0 0.00499876436844412 0 0 0 0.00503090662904368 0 0 0 0 0 0 0 0 0 0 0 0 0 0 0 0 0 0.0163066601421584 0.18971368498515 0 0.0110745831253247 0 0.00914967020943111 0 0 0 0 0
0 0 0 0 0 0 0 0 0 0 0 0 0 0 0 0 0 0 0 0 0 0 0 0 0 0 0 0 0 0 0 0 0 0 0 0 0 0 0 0 0 0 0 0 0 0 0 0 0 0 0 0 0 0 0 0 0 0 0 0 0 0 0 0 0 0 0 0 0 0 0 0 0 0 0 0 0 0 0 0 0 0 0 0 0 0 0 0 0 0 0 0 0 0 0 0 0 0 0 0 0 0 0 0 0 0 0 0 0 0 0 0 0 0 0 0 0 0 0 0 0 0 0 0 0 0 0 0 0 0 0 0 0 0 0 0 0 0 0 0 0 0 0 0 0 0 0 0 0 0 0 0 0 0 0 0 0 0 0 0 0 0 0 0 0 0 0 0 0 0 0 0 0 0 0 0 0 0 0 0 0 0 0 0 0 0 0 0 0.00109630557933726 0 0 0 0 0 0 0 0 0 0 0 0 0 0 0 0 0 0 0 0 0 0 0 0 0 0 0 0 0 0 0 0 0 0 0 0 0 0 0 0 0 0 0 0 0.00629000966939281 0.012265209206005 0.0104560719743432 0 0 0 0 0.00642610634218445 0 0 0 0 0.0359780823009207 0.17999183522208 0.0688255634980673 0.0677363451947721 0 0 0.194442668469852 0.0184098977589642 0.0403836132565891 0.0465287583025831 0.00687139831666554 0.00522841997806304 0.0183878181170063 0.0624309568125461 0 0 0 0 0 0 0 0 0 0 0 0 0 0 0 0 0 0 0 0 0 0 0 0 0 0 0 0 0 0 0 0 0 0.0272655335641529 0 0 0 0.032057158111988 0.00488685062931807 0.0251266445372326 0.00273788223082032 0 0 0 0 0.00283890893403928 0.0153937153540098 0.0576648940669789 0 0 0.00774236897646669 0.035276411189096 0 0 0.00726057240652524 0 0
0 0 0 0 0 0 0 0 0 0 0 0 0 0 0 0 0 0 0 0 0 0 0 0 0 0 0 0 0 0 0 0 0 0 0 0 0 0 0 0 0 0 0 0 0 0 0 0 0 0 0 0 0 0 0 0 0 0 0 0 0 0 0 0 0 0 0 0 0 0 0 0 0 0 0 0 0 0 0 0 0 0 0 0 0 0 0 0 0 0 0 0 0 0 0 0 0 0 0 0 0 0 0 0 0 0 0 0 0 0 0 0 0 0 0 0 0 0 0 0 0 0 0 0 0 0 0 0 0 0 0 0 0 0 0 0 0 0 0 0 0 0 0 0 0 0 0 0 0 0 0 0 0 0 0 0 0 0 0 0 0 0 0 0 0 0 0 0 0 0 0 0 0 0 0 0 0 0 0 0 0 0 0 0 0 0 0 0 0 0 0 0 0 0 0 0 0 0 0 0 0 0 0 0 0 0 0 0 0 0 0 0 0 0 0 0 0 0 0 0 0 0 0 0 0 0 0 0 0 0 0 0 0 0.000848227328341161 0.0225957795972266 0.00253845034777515 0 0 0 0 0 0 0 0 0.0106056672649571 0.00175125720005669 0.0125713353048563 0.0570325040704319 0.226597338583242 0.00300365627769723 0.0729291533605384 0 0.0292409325650207 0.0700638832369138 0.00714184576898118 0.0313381493585227 0.00122839022876803 0.0476832212517915 0.119446147579712 0 0 0 0 0 0 0 0 0 0 0 0 0 0 0 0 0 0 0 0 0 0 0 0 0 0 0 0 0 0 0 0 0 0.00307189625887656 0 0 0 0.0320970182292626 0.00507280113103516 0.022947729298035 0.00168696535691894 0 0 0 0 0.00213355352646705 0.023509007392634 0.0701204920942877 0 0.0272383631445795 0.0339636638777114 0.050570469040748 0 0 0.0109721013246123 0 0
0 0 0 0 0 0 0 0 0 0 0 0 0 0 0 0 0 0 0 0 0 0 0 0 0 0 0 0 0 0 0 0 0 0 0 0 0 0 0 0 0 0 0 0 0 0 0 0 0 0 0 0 0 0 0 0 0 0 0 0 0 0 0 0 0 0 0 0 0 0 0 0 0 0 0 0 0 0 0 0 0 0 0 0 0 0 0 0 0 0 0 0 0 0 0 0 0 0 0 0 0 0 0 0 0 0 0 0 0 0 0 0 0 0 0 0 0 0 0 0 0 0 0 0 0 0 0 0 0 0 0 0 0 0 0 0 0 0 0 0 0 0 0 0 0 0 0 0 0 0 0 0 0 0 0 0 0 0 0 0 0 0 0 0 0 0 0 0 0 0 0 0 0 0 0 0 0 0 0 0 0 0 0 0 0 0 0 0 0 0 0 0 0 0 0 0 0 0 0 0 0 0 0 0 0 0 0 0 0 0 0 0 0 0 0 0 0 0 0 0 0 0 0 0 0 0 0 0 0 0 0 0 0 0.0190350042496378 0 0.0256006147789872 0 0 0 0 0 0 0 0 0 0.0752374947327697 0.116360982674737 0.0145300532438902 0.0366601817987468 0 0.0370408992793752 0.156859839129377 0 0.0124310231834369 0 0 0.00908585173290191 0.0351767423922414 0.186313768340875 0 0 0 0 0 0 0 0 0 0 0 0 0 0 0 0 0 0 0 0 0 0 0 0 0 0 0 0 0 0 0 0 0 0 0 0 0 0.105691522778055 0.0121826047537973 0.0750258082524664 0.0168988281052525 0 0 0 0 0 0 0.0342552297001594 0 0 0 0.0243987144179946 0 0 0 0 0.00721483645529952
0 0 0 0 0 0 0 0 0 0 0 0 0 0 0 0 0 0 0 0 0 0 0 0 0 0 0 0 0 0 0 0 0 0 0 0 0 0 0 0 0 0 0 0 0 0 0 0 0 0 0 0 0 0 0 0 0 0 0 0 0 0 0 0 0 0 0 0 0 0 0 0 0 0 0 0 0 0 0 0 0 0 0 0 0 0 0 0 0 0 0 0 0 0 0 0 0 0 0 0 0 0 0 0 0 0 0 0 0 0 0 0 0 0 0 0 0 0 0 0 0 0 0 0 0 0 0 0 0 0 0 0 0 0 0 0 0 0 0 0 0 0 0 0 0 0 0 0 0 0 0 0 0 0 0 0 0 0 0 0 0 0 0 0 0 0 0 0 0 0 0 0 0 0 0 0 0 0 0 0 0 0 0 0 0 0 0 0 0 0 0 0 0 0 0 0 0 0 0 0 0 0 0 0 0 0 0 0 0 0 0 0 0 0 0 0 0 0 0 0 0 0.00541990247951275 0 0 0 0 0 0 0 0 0 0 0 0 0 0 0 0 0 0 0 0 0 0.00294042520809295 0.0132267883113498 0 0.00251017643727197 0.0101221625157836 0.257262901181116 0.0736700577011819 0.0346693516671658 0.16037074655047 0.00530416807405174 0 0 0.00153470157631447 0 0.0367748001938311 0.0170988751293148 0 0 0 0 0 0 0 0 0 0 0 0 0 0 0 0 0 0 0 0 0 0 0 0 0 0 0 0 0 0 0 0 0 0 0 0 0 0.0136413876999796 0.00432097043933529 0.0113300819589435 0 0 0 0 0 0.0031096061629322 0.0540783997288276 0.17684078430414 0 0.0221289867672929 0.0285611171531055 0.0512318537199494 0 0 0.013851755040037 0 0
0 0 0 0 0 0 0 0 0 0 0 0 0 0 0 0 0 0 0 0 0 0 0 0 0 0 0 0 0 0 0 0 0 0 0 0 0 0 0 0 0 0 0 0 0 0 0 0 0 0 0 0 0 0 0 0 0 0 0 0 0 0 0 0 0 0 0 0 0 0 0 0 0 0 0 0 0 0 0 0 0 0 0 0 0 0 0 0 0 0 0 0 0 0 0 0 0 0 0 0 0 0 0 0 0 0 0 0 0 0 0 0 0 0 0 0 0 0 0 0 0 0 0 0 0 0 0 0 0 0 0 0 0 0 0 0 0 0 0 0 0 0 0 0 0 0 0 0 0 0 0 0 0 0 0 0 0 0 0 0 0 0 0 0 0 0 0 0 0 0 0 0 0 0 0 0 0 0 0 0 0 0 0 0 0 0 0 0 0.00223601722302766 0 0 0 0 0 0 0 0 0 0 0 0 0 0 0 0 0 0 0 0 0 0 0 0 0 0 0 0 0 0 0 0 0 0 0 0 0 0 0 0 0 0 0 0 0 0.0208431127597331 0.0366956507299769 0 0 0 0 0 0 0 0 0 0.228956339275768 0.25645001168491 0.0264400490344545 0.00890918571673265 0 0.058207413460836 0.0238208747857544 0 0 0 0.0487031955154895 0.00680354319140391 0.0349294998153433 0.103624726721155 0 0 0 0 0 0 0 0 0 0 0 0 0 0 0 0 0 0 0 0 0 0 0 0 0 0 0 0 0 0 0 0 0 0 0 0 0 0.0642590938524698 0 0.0384024900826974 0.0154103511221801 0 0 0 0 0 0 0 0 0 0 0.0253084450280673 0 0 0 0 0
0 0 0 0 0 0 0 0 0 0 0 0 0 0 0 0 0 0 0 0 0 0 0 0 0 0 0 0 0 0 0 0 0 0 0 0 0 0 0 0 0 0 0 0 0 0 0 0 0 0 0 0 0 0 0 0 0 0 0 0 0 0 0 0 0 0 0 0 0 0 0 0 0 0 0 0 0 0 0 0 0 0 0 0 0 0 0 0 0 0 0 0 0 0 0 0 0 0 0 0 0 0 0 0 0 0 0 0 0 0 0 0 0 0 0 0 0 0 0 0 0 0 0 0 0 0 0 0 0 0 0 0 0 0 0 0 0 0 0 0 0 0 0 0 0 0 0 0 0 0 0 0 0 0 0 0 0 0 0 0 0 0 0 0 0 0 0 0 0 0 0 0 0 0 0 0 0 0 0 0 0 0 0 0 0 0 0 0 0 0 0 0 0 0 0 0 0 0 0 0 0 0 0 0 0 0 0 0 0 0 0 0 0 0 0 0 0 0 0 0 0 0 0 0 0 0 0 0 0 0 0 0 0 0 0.204131977374805 0.0642900839159721 0 0 0 0 0 0 0 0 0.0453291476608242 0.179297049935506 0.0131136095722043 0.0228350686020558 0.071766275358088 0 0.0120028880783464 0.145950094041739 0 0.00312265514860228 0.0680050635993148 0 0.00531973985671106 0.048247398823482 0.0391683992437839 0 0 0 0 0 0 0 0 0 0 0 0 0 0 0 0 0 0 0 0 0 0 0 0 0 0 0 0 0 0 0 0 0 0 0 0 0 0.0112542287906226 0.00402504432534133 0.0105685094787942 0 0 0 0 0 0 0 0 0 0.0515727661938075 0 0 0 0 0 0 0
0 0 0 0 0 0 0 0 0 0 0 0 0 0 0 0 0 0 0 0 0 0 0 0 0 0 0 0 0 0 0 0.00220112300605787 0.000989429724370712 0.031397533536948 0.00726216012334174 0 0 0 0 0 0 0 0 0 0 0 0 0 0 0 0.000672437443891866 0 0 0 0.0466681572807785 0.00595842759179105 0.00867526212400728 0.0137480956838999 0.00222642148988967 0 0 0 0 0 0 0 0 0.00199571968654019 0.00196820083137461 0 0 0.0335268304851121 0 0 0 0.00025206338511758 0.0114257877413447 0 0 0 0 0 0 0 0 0.0029307687714154 0.000862724826952426 0 0.000694206140937103 0.00280402956852617 0 0 0.000422038561993476 0 0 0 0 0 0 0 0.0516783279991393 0.0828880669962471 0.001211890031681 0.00280610708467506 0.0100108324538151 0 0 0 0 0.000968541040731064 0 0 0 0 0 0 0 0 0 0 0 0 0 0 0 0 0 0 0 0 0 0 0 0 0 0.000482894751841766 0 0 0 0.00386177035268144 0 0 0 0 0.00200466230464123 0.000767207450700264 0 0.00797587437989406 0 0 0.0122527374995887 0.008081108003562 0.000362488333105922 0.0128394922149159 0.0407381813524103 0.000882029390836377 0 0 0 0 0 0 0 0 0 0 0 0 0 0.00316722174436646 0 0.000648310120323653 0 0 0 0 0 0 0 0 0 0 0 0 0 0 0.0116809129479061 0.0494096940303717 0.0228213885726161 0 0.00131243250086048 0 0 0 0.00503496927025658 0.00245632463770179 0.000674462757873864 0 0 0 0.000533112385796024 0 0 0.000746739028766587 0 0 0.000480812097752633 0 0 0 0 0 0 0.00905159462829676 0.019114805332821 0 0 0 0 0 0 0.00101267280468305 0 0 0 0.00342485628849107 0 0 0 0 0 0 0 0 0 0.00372081774309683 0 0 0 0 0 0 0 0 0 0.00875397314950187 0.00197583700290454 0.000554241051492653 0 0 0.000936020907156337 0.000586329624757697 0.000808445194875825 0 0.000973628754901868 0.000545211297864165 0 0 0.00309442997989622 0 0 0 0 0 0 0 0 0 0 0 0 0 0 0 0 0 0 0 0 0 0 0.00198738263429615 0 0 0 0 0 0 0 0 0 0 0 0 0 0.00149347798447233 0.0154242072884822 0.139150640062302 0.0339124379095778 0.00157061308446798 0.00260840563030803 0.0127031607299745 0.0378751906235635 0.0130568751505743 0.00143314556301554 0.00232679499002077 0.0040997270292026 0 0 0.000628166341389207 0.000943628284156427 0.0450963538658977 0.00234774158920123 0.00422674680260464 0.0076447297030805 0.101457701233324
0 0 0 0 0 0 0 0 0 0 0 0 0 0 0 0 0 0 0 0 0 0 0 0 0 0 0 0 0 0 0 0 0 0 0 0 0 0 0 0 0 0 0 0 0 0 0 0 0 0 0 0 0 0 0 0 0 0 0 0 0 0 0 0 0 0 0 0 0 0 0 0 0 0 0 0 0 0 0 0 0 0 0 0 0 0 0 0 0 0 0 0 0 0 0 0 0 0 0 0 0 0 0 0 0 0 0 0 0 0 0 0 0 0 0 0 0 0 0 0 0 0 0 0 0 0 0 0 0 0 0 0 0 0 0 0 0 0 0 0 0 0 0 0 0 0 0 0 0 0 0 0 0 0 0 0 0 0 0 0 0 0 0 0 0 0 0 0 0 0 0 0 0 0 0 0 0 0 0 0 0 0 0 0 0 0 0 0 0 0 0 0 0 0 0 0 0 0 0 0 0 0 0 0 0 0 0 0 0 0 0 0 0 0 0 0 0 0 0 0 0 0 0 0 0 0 0 0 0 0 0 0 0 0 0.0245802321470455 0.0200928693128924 0 0 0 0 0 0 0 0 0.00677369663785975 0.0617865460889079 0.0164889065154147 0.0113691450108085 0.0928169751216738 0 0.0257853043155347 0.178278121498414 0.024517011739033 0.060069198562699 0.0391541310711201 0.0387324825340254 0 0 0.169672659233347 0 0 0 0 0 0 0 0 0 0 0 0 0 0 0 0 0 0 0 0 0 0 0 0 0 0 0 0 0 0 0 0 0 0 0 0 0 0.065390550579643 0.00264491171801715 0.0437760951647511 0 0 0 0 0 0 0 0 0 0.0645108303280131 0.0452953630841289 0.00629540993437227 0 0 0.00196955940229899 0 0
0 0 0 0 0 0 0 0 0 0 0 0 0 0 0 0 0 0 0 0 0 0 0 0 0 0 0 0 0 0 0 0 0 0 0 0 0 0 0 0 0 0 0 0 0 0 0 0 0 0 0 0 0 0 0 0 0 0 0 0 0 0 0 0 0 0 0 0 0 0 0 0 0 0 0 0 0 0 0 0 0 0 0 0 0 0 0 0 0 0 0 0 0 0 0 0 0 0 0 0 0 0 0 0 0 0 0 0 0 0 0 0 0 0 0 0 0 0 0 0 0 0 0 0 0 0 0 0 0 0 0 0 0 0 0 0 0 0 0 0 0 0 0 0 0 0 0 0 0 0 0 0 0 0 0 0 0 0 0 0 0 0 0 0 0 0 0 0 0 0 0 0 0 0 0 0 0 0 0 0 0 0 0 0 0 0 0 0.00420818485485629 0 0 0 0 0 0 0 0 0 0 0 0 0 0 0 0 0 0 0 0 0 0 0 0 0 0 0 0 0 0 0 0 0 0 0 0 0 0 0 0 0 0 0 0 0 0 0 0.0115554990187113 0 0 0 0 0 0 0 0 0 0.0484166428143455 0.031404717722507 0.0375626741657406 0.0325532969441888 0 0.0376905257666349 0.192262574201242 0.0559045311169594 0.0120242832841965 0.050007916953078 0.0135371548047393 0.0104351280069067 0.0730469368995425 0 0 0 0 0 0 0 0 0 0 0 0 0 0 0 0 0 0 0 0 0 0 0 0 0 0 0 0 0 0 0 0 0 0 0 0 0 0 0.125987943384751 0.013466107869272 0.0716644766307291 0.0207526671506782 0 0 0 0 0.00200466513576099 0 0 0 0.0144006015904045 0.0199260542439414 0.106818080850388 0 0 0.00330195228209064 0 0.0110673843083348
0 0 0 0 0 0 0 0 0 0 0 0 0.0822878659191636 0 0 0 0 0 0 0 0 0 0 0 0 0 0 0 0 0 0 0 0 0 0 0 0 0 0 0 0 0 0 0 0 0 0 0 0 0 0 0 0 0 0 0 0 0 0 0 0 0 0 0 0 0 0 0 0 0 0 0 0 0 0 0 0 0 0 0 0 0 0 0 0 0 0 0 0 0 0 0 0 0 0 0 0 0 0 0 0 0 0 0 0 0 0 0 0 0 0 0 0 0 0.0810781100337744 0 0 0 0.0321816210630875 0 0 0 0 0 0 0 0 0 0 0 0 0 0 0 0 0 0 0 0 0 0 0 0 0 0 0 0 0 0 0 0 0 0 0 0 0 0 0 0 0 0 0 0 0 0 0 0 0.100858829860884 0 0 0 0 0 0 0 0 0 0 0 0 0 0 0 0 0 0 0 0 0 0 0 0 0 0 0 0 0 0 0 0 0 0 0 0 0 0 0 0 0 0 0 0 0 0 0 0 0 0 0 0.0538056945445473 0 0 0 0 0 0 0 0 0 0 0 0 0 0 0 0 0 0 0 0 0 0 0 0 0 0 0 0 0 0 0 0 0 0 0 0 0 0 0 0 0.0655124528199405 0 0 0 0 0 0 0 0 0 0.472923081382181 0.111352344376422 0 0 0 0 0 0 0 0 0 0 0 0 0 0 0 0 0 0 0 0 0 0 0 0 0 0 0 0 0 0 0 0 0 0 0 0 0 0 0 0 0 0 0 0
0 0 0 0 0 0 0 0 0 0 0 0 0.0491589350262474 0 0 0 0 0 0 0 0 0 0 0 0 0 0 0 0 0 0 0 0 0 0 0 0 0 0 0 0 0 0 0 0 0 0 0 0 0 0 0 0 0 0 0 0 0 0 0 0 0 0 0 0 0 0 0 0 0 0 0 0 0 0 0 0 0 0 0 0 0 0 0 0 0 0 0 0 0 0 0 0 0 0 0 0 0 0 0 0 0 0 0 0.0509829476473318 0 0.0346697942568395 0 0 0 0 0 0.0914943202414396 0 0.0529067280234065 0.063118628859622 0 0 0.0873405333597749 0 0 0 0 0 0 0 0 0 0 0 0 0 0 0 0 0 0 0 0 0 0 0 0 0 0 0 0 0 0 0 0 0 0 0 0 0 0 0 0 0 0 0 0 0 0 0 0 0.0761859164473297 0 0 0 0 0 0 0 0 0 0 0 0 0 0 0 0 0 0 0 0 0 0 0 0 0 0 0 0.0188678246585687 0 0 0 0 0 0 0 0 0 0 0 0 0 0 0 0 0 0 0.0173522568584153 0 0 0 0 0 0 0 0 0 0 0.0185992303652304 0 0 0 0 0 0 0 0 0 0 0 0 0 0 0 0 0 0 0 0 0 0 0 0 0 0 0 0 0 0 0 0 0 0.0229950135653415 0 0.0381899012684704 0 0 0.0405905923890346 0.204923832464246 0.132623544568701 0 0 0 0 0 0 0 0 0 0 0 0 0 0 0 0 0 0 0 0 0 0 0 0 0 0 0 0 0 0 0 0 0 0 0 0 0 0 0 0 0 0 0 0 0 0 0 0 0
0 0 0 0 0 0 0 0 0 0 0 0 0.0124279865174241 0 0 0 0 0 0.0632988682081065 0 0 0 0 0 0 0 0.0055884466625903 0 0 0 0 0.0179917720759719 0 0 0.00995941385300421 0 0 0 0 0 0 0 0 0 0 0 0 0 0 0 0 0 0 0.0510870007788281 0 0.00679762798466841 0 0 0 0 0 0 0 0 0 0 0 0 0 0.00770491161671292 0 0 0 0 0 0 0 0 0 0 0 0 0 0 0 0 0 0 0 0 0 0 0 0 0 0 0 0 0 0 0 0 0 0 0 0 0.12313420572924 0.0603948703813825 0.0117136477376416 0 0.00421601382455036 0 0 0 0 0.0734902179919923 0.0258179577641585 0.00980254865963398 0 0.0842945045828814 0.0823520701772875 0 0 0 0.00840760713425707 0 0 0 0 0 0 0 0 0 0 0 0 0 0 0 0 0 0 0 0 0 0 0 0 0 0 0 0 0 0 0 0 0 0 0 0 0 0 0 0 0 0 0.11538275225015 0 0 0 0 0 0 0 0 0 0 0 0 0 0 0 0 0 0 0.148747105233035 0 0.00824475188037359 0 0 0 0 0 0 0 0 0 0 0 0 0 0 0 0 0 0 0 0 0 0 0 0 0 0 0 0 0 0 0 0 0 0 0 0 0 0 0 0 0 0 0 0 0 0 0 0 0 0 0 0 0 0 0 0 0 0 0 0 0 0 0 0 0 0 0 0 0 0 0 0.0182856782765838 0 0.0272204367988593 0 0 0 0.0236396038806672 0 0 0 0 0 0 0 0 0 0 0 0 0 0 0 0 0 0 0 0 0 0 0 0 0 0 0 0 0 0 0 0 0 0 0 0 0 0 0 0 0 0 0 0 0 0 0 0 0
0 0 0 0 0 0 0 0 0 0 0 0 0.0719160519003316 0 0 0 0 0 0 0 0 0 0 0 0 0 0 0 0 0 0 0 0 0 0.0094757631340442 0 0 0 0 0 0 0 0 0 0 0 0 0 0 0 0 0 0 0 0 0.0140417491242021 0 0 0 0 0 0 0 0 0 0 0 0 0 0 0 0 0 0 0 0 0 0 0 0 0 0 0 0 0 0 0 0 0 0 0 0 0 0 0 0 0 0 0 0 0 0 0 0 0 0 0.0481595946388684 0 0 0 0 0 0.00658264871618779 0 0.0633224966229774 0.0522925897856357 0 0 0.02176376495365 0.00813284049619089 0 0 0 0 0 0 0 0 0 0 0 0 0 0 0 0 0 0 0 0 0 0 0 0 0 0 0 0 0 0 0 0 0 0 0 0 0 0 0 0 0 0 0 0 0 0 0 0.499847946296264 0 0 0.010821916485157 0 0 0.0916400290911661 0 0 0 0 0 0 0 0 0 0 0 0 0.0107168114869429 0 0 0 0 0 0 0 0 0 0 0 0 0 0 0 0 0 0 0 0.0448246206347732 0 0 0 0 0 0 0 0 0 0 0 0 0 0 0 0 0 0 0 0 0 0 0 0 0 0 0 0 0 0 0 0 0 0 0 0 0 0 0 0 0 0 0 0 0 0 0 0 0 0 0 0 0 0 0.0329094175899657 0 0 0 0 0 0.0135517590436434 0 0 0 0 0 0 0 0 0 0 0 0 0 0 0 0 0 0 0 0 0 0 0 0 0 0 0 0 0 0 0 0 0 0 0 0 0 0 0 0 0 0 0 0 0 0 0 0
0 0 0 0 0 0 0 0 0 0 0 0 0 0 0 0 0 0 0 0 0 0 0.0106007443327006 0 0 0 0.037595123636974 0 0 0 0 0 0 0 0 0 0 0 0 0 0 0 0 0 0 0 0 0 0.0212433061972856 0 0 0 0 0.0234379372251097 0 0 0 0 0 0 0 0 0 0 0 0 0 0 0 0 0 0 0 0 0 0 0 0 0 0 0 0 0 0 0 0 0 0 0 0 0 0 0 0 0 0 0 0 0 0 0 0 0 0 0 0 0 0.0288749497105196 0.0241380512461232 0 0 0 0 0 0 0 0 0.00853621046165417 0 0 0.118285812581223 0 0 0 0 0 0 0 0.0327251259408496 0 0 0 0 0 0 0 0 0 0 0 0 0 0 0 0 0 0 0 0 0 0 0 0 0 0 0 0 0 0 0 0 0 0 0 0 0 0 0.22523649306702 0 0.240089263710413 0 0 0 0.0754559363544938 0 0 0 0 0 0 0 0 0 0 0 0 0.0294450808560796 0 0 0 0 0 0 0 0 0 0 0 0 0 0 0 0 0 0 0 0 0 0 0 0 0 0 0 0 0 0 0 0 0 0 0 0 0 0 0 0 0 0 0 0 0 0 0 0 0 0 0 0 0 0 0 0 0 0 0 0 0 0 0 0 0 0 0 0 0 0 0 0 0 0 0 0 0 0 0 0 0 0.124335964679555 0 0 0 0 0 0 0 0 0 0 0 0 0 0 0 0 0 0 0 0 0 0 0 0 0 0 0 0 0 0 0 0 0 0 0 0 0 0 0 0 0 0 0 0 0 0 0
0 0 0 0 0 0 0 0 0 0 0 0 0 0 0 0 0 0 0 0 0 0 0 0 0 0 0 0 0 0 0 0 0 0 0 0 0 0 0 0 0 0 0 0 0 0 0 0 0 0 0 0 0 0.0148425343770883 0 0 0 0 0 0 0 0 0 0 0 0 0 0 0 0 0 0 0 0 0 0 0 0 0 0 0 0 0 0 0 0 0 0 0 0 0 0 0 0 0 0 0 0 0 0 0 0 0 0 0 0.011375363220178 0 0 0 0 0 0 0 0 0 0 0 0 0 0 0 0 0.00943844275664183 0 0 0 0 0 0 0 0 0 0 0 0 0 0 0 0 0 0 0 0 0 0 0 0 0 0 0 0 0 0 0 0 0 0 0 0 0 0 0 0 0 0 0 0 0 0 0 0 0 0 0 0.0697320339804968 0 0 0 0 0 0 0 0 0 0 0 0 0 0 0 0 0 0 0 0 0 0 0 0 0 0 0 0 0 0 0 0 0.0383890640032003 0.0262912128117369 0 0 0 0 0 0 0 0 0.0461859625609662 0 0 0 0 0 0 0 0 0 0 0 0 0 0 0 0 0 0 0 0 0 0 0 0 0 0 0 0 0 0 0 0 0 0 0 0 0 0 0 0 0 0 0.0257039138407594 0 0 0 0 0.066865427388791 0 0.176894674200969 0 0 0 0 0.0145758755128682 0 0.0247240647829868 0 0 0 0.474981430563317 0 0 0 0 0 0 0 0 0 0 0 0 0 0 0 0 0 0 0 0 0 0 0 0 0 0 0 0 0 0 0 0 0 0 0 0 0
0 0 0 0 0 0 0 0 0 0 0 0 0 0 0 0 0 0 0 0 0 0 0 0 0 0 0 0 0 0 0 0 0 0 0 0 0 0 0 0 0 0 0 0 0 0 0 0 0 0 0 0 0 0 0 0 0 0 0 0 0 0 0 0 0 0 0 0 0 0 0 0 0 0 0 0 0 0 0 0 0 0 0 0 0 0 0 0 0 0 0 0 0 0 0 0 0 0 0 0 0 0 0 0 0 0 0.0344175865737712 0 0 0 0 0 0 0 0 0.0442015253018735 0 0 0 0 0 0 0 0 0 0 0 0 0 0 0 0 0 0 0 0 0 0 0 0 0 0 0 0 0 0 0 0 0 0 0 0 0 0 0 0 0 0 0 0 0 0 0 0 0 0 0 0 0 0 0 0 0 0 0 0 0 0 0 0 0 0 0 0 0 0 0 0 0 0 0 0 0 0 0 0 0 0 0 0 0 0 0 0 0 0 0 0 0 0 0 0 0 0 0 0 0 0 0 0 0 0 0 0 0 0 0 0 0 0 0 0 0 0 0 0 0 0 0 0 0 0 0 0 0 0 0 0 0 0 0 0 0 0 0 0 0 0 0 0 0.279648180966292 0 0 0 0.144094461033806 0 0.497638246124257 0 0 0 0 0 0 0 0 0 0 0 0 0 0 0 0 0 0 0 0 0 0 0 0 0 0 0 0 0 0 0 0 0 0 0 0 0 0 0 0 0 0 0 0 0 0 0 0 0
0 0 0 0 0 0 0 0 0 0 0 0 0 0 0 0 0 0 0 0 0 0 0 0 0 0 0 0 0 0 0 0 0 0 0 0 0 0 0 0 0 0 0 0 0 0 0 0 0 0 0 0 0 0 0 0 0 0 0 0 0 0 0 0 0 0 0 0 0 0 0 0 0 0 0 0 0 0 0 0 0 0 0 0 0 0 0 0 0 0 0 0 0 0 0 0 0 0 0 0 0 0 0 0 0 0 0.0298630995170125 0 0 0 0 0 0 0 0 0.0403506104278885 0 0 0 0 0 0 0 0 0 0 0 0 0 0 0 0 0 0 0 0 0 0 0 0 0 0 0 0 0 0 0 0 0 0 0 0 0 0 0 0 0 0 0 0 0 0 0 0 0 0 0 0 0 0 0 0 0 0 0 0 0 0 0 0 0 0 0 0 0 0 0 0 0 0 0 0 0 0 0 0 0 0 0 0 0 0 0 0 0 0 0 0 0 0 0 0 0 0 0 0 0 0 0 0 0 0 0 0 0 0 0 0 0 0 0 0 0 0 0 0 0 0 0 0 0 0 0 0 0 0 0 0 0 0 0 0 0 0 0 0 0 0 0 0 0.225572536616274 0.0839736921372218 0 0 0 0.620240061301603 0 0 0 0 0 0 0 0 0 0 0 0 0 0 0 0 0 0 0 0 0 0 0 0 0 0 0 0 0 0 0 0 0 0 0 0 0 0 0 0 0 0 0 0 0 0 0 0 0 0
0 0 0 0 0 0 0 0 0 0 0 0 0 0 0 0 0 0 0 0 0 0 0 0 0 0 0 0.0212901669049573 0 0 0 0 0 0 0 0 0 0 0 0 0 0 0 0 0 0 0 0 0 0 0 0 0 0.169445636163407 0 0 0 0 0 0 0 0 0 0 0 0 0 0 0 0 0 0 0 0 0 0 0 0 0 0 0 0 0 0 0 0 0 0 0 0 0 0 0 0 0 0 0 0 0 0 0 0 0 0 0 0.101887668045625 0 0.0546547832938213 0.0222004769288579 0 0 0 0 0 0 0 0 0 0 0 0 0 0.0174880353811666 0 0 0 0 0 0 0 0 0 0 0 0 0 0 0 0 0 0 0 0 0 0 0 0 0 0 0 0 0 0 0 0 0 0 0 0 0 0 0 0 0 0 0 0 0.0383372095093888 0 0 0 0 0.056261017128867 0.055281599171372 0 0 0 0 0 0 0 0 0 0 0 0 0 0 0 0 0 0 0 0 0 0 0 0 0 0 0 0 0 0 0 0 0 0 0.0444186360216865 0 0 0 0 0 0 0 0 0 0 0 0 0 0 0 0 0 0 0 0 0 0 0 0 0 0 0 0 0 0 0 0 0 0 0 0 0 0 0 0 0 0 0 0 0 0 0 0 0 0 0 0 0 0.0129189677492557 0 0.154156087315171 0 0 0 0.0813668782783971 0.170292838108027 0 0 0 0 0 0 0 0 0 0 0 0 0 0 0 0 0 0 0 0 0 0 0 0 0 0 0 0 0 0 0 0 0 0 0 0 0 0 0 0 0 0 0 0 0 0
0 0 0 0 0 0 0 0 0 0 0 0 0 0 0 0 0 0 0 0 0 0 0 0 0 0 0.0132591491354011 0 0 0 0 0 0 0 0 0 0 0 0 0 0 0 0 0 0 0 0 0 0 0 0 0 0 0.182094279839027 0 0 0 0 0 0 0 0 0 0 0 0 0 0 0 0 0 0 0 0 0 0 0 0 0 0 0 0 0 0 0 0 0 0 0 0 0 0 0 0 0 0 0 0 0 0 0 0 0 0 0 0.0750278282655488 0 0.14204219613807 0.0321489504750688 0 0 0 0 0 0 0 0 0.0331073202724286 0 0 0.033455882006066 0 0 0 0 0 0 0 0 0 0 0 0 0 0 0 0 0 0 0 0 0 0 0 0 0 0 0 0 0 0 0 0 0 0 0 0 0 0 0 0 0 0 0 0 0 0 0 0 0 0 0 0 0.082885960452006 0 0 0 0 0 0 0 0 0 0 0 0 0 0 0 0 0 0 0 0 0 0 0 0 0 0 0 0 0 0 0 0 0 0 0 0 0 0 0 0 0 0 0 0 0 0 0 0 0 0 0 0 0 0 0 0 0 0 0 0 0 0 0 0 0 0 0 0 0 0 0 0 0 0 0 0 0 0 0 0 0 0 0 0 0 0 0 0 0 0.264434653799927 0 0 0 0.141543779616457 0 0 0 0 0 0 0 0 0 0 0 0 0 0 0 0 0 0 0 0 0 0 0 0 0 0 0 0 0 0 0 0 0 0 0 0 0 0 0 0 0 0 0 0 0 0 0 0
0 0 0 0 0 0 0 0 0 0 0 0 0 0 0 0 0 0 0 0 0 0 0 0 0 0 0 0 0 0 0 0 0 0 0 0 0 0 0 0 0 0 0 0 0 0 0 0 0 0 0 0 0 0.151998938959515 0 0 0 0 0 0 0 0 0 0 0.0397416387943558 0 0 0 0 0 0 0 0 0 0 0 0 0 0 0 0 0 0 0 0 0 0 0 0 0 0 0 0 0 0 0 0 0 0 0 0 0 0 0 0 0 0 0 0 0 0 0 0 0 0 0 0 0 0 0 0 0 0 0 0 0 0 0 0 0 0 0 0 0 0 0 0 0 0 0 0 0 0 0 0 0 0 0 0 0 0 0 0 0 0 0 0 0 0 0 0 0 0 0 0 0 0 0 0 0 0 0 0.074064697162582 0 0 0 0 0 0 0 0 0 0 0 0 0 0 0 0 0 0 0 0 0 0 0 0 0 0 0 0 0 0 0 0 0 0 0 0 0 0 0 0 0 0 0 0 0 0 0 0 0 0 0 0 0 0 0 0 0 0 0 0 0 0 0 0 0 0 0 0 0 0 0 0 0 0 0 0 0 0 0 0 0 0 0 0 0 0 0 0 0 0 0 0 0 0 0.734194725083547 0 0 0 0 0 0 0 0 0 0 0 0 0 0 0 0 0 0 0 0 0 0 0 0 0 0 0 0 0 0 0 0 0 0 0 0 0 0 0 0 0 0 0 0 0 0 0 0
0 0 0 0 0 0 0 0 0 0 0 0 0 0 0 0 0 0 0 0 0 0 0 0 0 0 0 0 0 0 0 0 0 0 0 0 0 0 0 0 0 0 0 0 0 0 0 0 0 0 0 0 0 0 0 0 0 0 0 0 0 0 0 0 0 0 0 0 0 0 0 0 0 0 0 0 0 0 0 0 0 0 0 0 0 0 0 0 0 0 0 0 0 0 0 0 0 0 0 0 0 0 0 0 0 0 0 0 0 0 0 0 0 0 0 0 0 0 0 0 0 0 0 0 0 0 0 0 0 0 0 0 0 0 0 0 0 0 0 0 0 0 0 0 0 0 0 0 0 0 0 0 0 0 0 0 0 0 0 0 0 0 0 0 0 0 0 0 0 0 0 0 0 0 0 0 0 0 0 0 0 0 0 0 0 0 0 0 0 0 0 0 0 0 0 0 0 0 0 0 0 0 0 0 0 0 0 0 0 0 0 0 0 0 0 0 0 0 0 0.316112512989341 0 0 0 0 0 0 0 0 0 0 0 0 0 0 0 0 0 0 0 0 0 0 0 0 0 0 0 0 0 0 0 0 0 0 0 0 0 0 0 0.38955088929941 0 0 0 0 0 0 0 0 0 0 0 0.294336597711249 0 0 0 0 0 0 0 0 0 0 0 0 0 0 0 0 0 0 0 0 0 0 0 0 0 0 0 0 0 0 0 0 0 0 0 0 0 0 0 0 0 0 0 0
0 0 0 0 0 0 0 0 0 0 0 0 0 0 0 0 0 0 0 0 0 0 0 0 0 0 0 0 0 0 0 0 0 0 0 0 0 0 0 0 0 0 0 0 0 0 0 0 0 0 0 0 0 0 0 0 0 0 0 0 0 0 0 0 0 0 0 0 0 0 0 0 0 0 0 0 0 0 0 0 0 0 0 0 0 0 0 0 0 0 0 0 0 0 0 0 0 0 0 0 0 0 0 0 0 0 0 0 0 0 0 0 0 0 0 0 0 0 0 0 0 0 0 0 0 0 0 0 0 0 0 0 0 0 0 0 0 0 0 0 0 0 0 0 0 0 0 0 0 0 0 0 0 0 0 0 0 0 0 0 0 0 0 0 0 0 0 0 0 0 0 0 0 0 0 0 0 0 0 0 0 0 0 0 0 0 0 0 0 0 0 0 0 0 0 0 0 0 0 0 0 0 0 0 0 0 0 0 0 0 0.0978210711064798 0 0 0 0 0 0 0 0 0.0759628229167575 0 0 0 0 0 0 0 0 0 0 0 0 0 0 0 0 0 0 0 0 0 0 0 0 0 0 0 0 0 0 0 0 0 0 0 0 0 0 0 0.0363042932098911 0 0 0 0 0 0 0 0 0 0 0.116500877656287 0 0 0.266652274267415 0 0.12624755596509 0.280511104878081 0 0 0 0 0 0 0 0 0 0 0 0 0 0 0 0 0 0 0 0 0 0 0 0 0 0 0 0 0 0 0 0 0 0 0 0 0 0 0
0 0 0 0 0 0 0 0 0 0 0 0 0 0 0 0 0 0 0 0 0 0 0 0 0 0 0 0 0 0 0 0 0 0 0 0 0 0 0 0 0 0 0 0 0 0 0 0 0 0 0 0 0 0 0 0 0 0 0 0 0 0 0 0 0 0 0 0 0 0 0 0 0 0 0 0 0 0 0 0 0 0 0 0 0 0 0 0 0 0 0 0 0 0 0 0 0 0 0 0 0 0 0 0 0 0 0 0 0 0 0 0 0 0 0 0 0 0 0 0 0 0 0 0 0 0 0 0 0 0 0 0 0 0 0 0 0 0 0 0 0 0 0 0 0 0 0 0 0 0 0 0 0 0 0 0 0 0 0 0 0 0 0 0 0 0 0 0 0 0 0 0 0 0 0 0 0 0 0 0 0 0 0 0 0 0 0 0 0 0 0 0 0 0 0 0 0 0 0 0 0 0 0 0 0 0 0 0 0 0 0 0 0 0 0.0359108551003165 0 0 0 0 0 0 0 0 0 0 0.222125045034219 0 0 0 0 0 0 0 0 0 0 0 0 0 0 0 0 0 0 0 0 0 0 0 0 0 0 0 0 0 0 0 0 0 0 0 0 0 0 0.0273187406829861 0 0 0 0 0 0 0 0 0 0.670558203530021 0 0 0 0 0 0 0 0 0 0 0 0 0 0 0 0 0 0 0 0 0 0 0 0 0 0 0 0 0.0440871556524575 0 0 0 0 0 0 0 0 0 0 0 0
0 0 0 0 0 0 0 0 0 0 0 0 0 0 0 0 0 0 0 0 0 0 0 0 0 0 0 0 0 0 0 0 0 0 0 0 0 0 0 0 0 0 0 0 0 0 0 0 0 0 0 0 0 0 0 0 0 0 0 0 0 0 0 0 0 0 0 0 0 0 0 0 0 0 0 0 0 0 0 0 0 0 0 0 0 0 0 0 0 0 0 0 0 0 0 0 0 0 0 0 0 0 0 0 0 0 0 0 0 0 0 0 0 0 0 0 0 0 0 0 0 0 0 0 0 0 0 0 0 0 0 0 0 0 0 0 0 0 0 0 0 0 0 0 0 0 0 0 0 0 0 0 0 0 0 0 0 0 0 0 0 0 0 0 0 0 0 0 0 0 0 0 0 0 0 0 0 0 0 0 0 0 0 0 0 0 0 0 0 0 0 0 0 0 0 0 0 0 0 0 0 0 0 0 0 0 0 0 0 0 0 0 0 0 0 0.0290467025548667 0 0 0 0 0 0 0 0 0 0.13624677243319 0 0 0 0 0 0 0 0 0 0 0 0 0 0 0 0 0 0 0 0 0 0 0 0 0 0 0 0 0 0 0 0 0 0 0 0 0 0 0 0 0 0 0 0 0 0.181330769300504 0 0 0.317253816702033 0.142193446867443 0 0 0 0 0.193928492141962 0 0 0 0 0 0 0 0 0 0 0 0 0 0 0 0 0 0 0 0 0 0 0 0 0 0 0 0 0 0 0 0 0 0 0
0 0 0 0 0 0 0 0 0 0 0 0 0 0 0 0 0 0 0 0 0 0 0 0 0 0 0 0 0 0 0 0 0 0 0 0 0 0 0 0 0 0 0 0 0 0 0 0 0 0 0 0 0 0 0 0 0 0 0 0 0 0 0 0 0 0 0 0 0 0 0 0 0 0 0 0 0 0 0 0 0 0 0 0 0 0 0 0 0 0 0 0 0 0 0 0 0 0 0 0 0 0 0 0 0 0 0 0 0 0 0 0 0 0 0 0 0 0 0 0 0 0 0 0 0 0 0 0 0 0 0 0 0 0 0 0 0 0 0 0 0 0 0 0 0 0 0 0 0 0 0 0 0 0 0 0 0 0 0 0 0 0 0 0 0 0 0 0 0 0 0 0 0 0 0 0 0 0 0 0 0 0 0 0 0 0 0 0 0 0 0 0 0 0 0 0 0 0 0 0 0 0 0 0 0 0 0 0 0 0 0 0 0 0 0 0 0 0 0 0 0 0 0 0 0 0 0 0 0 0 0 0 0 0 0 0 0 0 0 0 0 0 0 0 0 0 0 0 0 0 0 0 0 0 0 0 0 0 0 0 0 0 0 0 0.0284590011756821 0 0 0 0 0 0 0 0.411822656272103 0.366104848576552 0 0 0 0 0 0 0.193613493975664 0 0 0 0 0 0 0 0 0 0 0 0 0 0 0 0 0 0 0 0 0 0 0 0 0 0 0 0 0 0 0 0 0 0 0
0 0 0 0 0 0 0 0 0 0 0 0 0 0 0 0 0 0 0 0 0 0 0 0 0 0 0 0 0 0 0 0 0 0 0 0 0 0 0 0 0 0 0 0 0 0 0 0 0 0 0 0 0 0 0 0 0 0 0 0 0 0 0 0 0 0 0 0 0 0 0 0 0 0 0 0 0 0 0 0 0 0 0 0 0 0 0 0 0 0 0 0 0 0 0 0 0 0 0 0 0 0 0 0 0 0 0 0 0 0 0 0 0 0 0 0 0 0 0 0 0 0 0 0 0 0 0 0 0 0 0 0 0 0 0 0 0 0 0 0 0 0 0 0 0 0 0 0 0 0 0 0 0 0 0 0 0 0 0 0 0 0 0 0 0 0 0 0 0 0 0 0 0 0 0 0 0 0 0 0 0 0 0 0 0 0 0 0 0 0 0 0 0 0 0 0 0 0 0 0 0 0 0 0 0 0 0 0 0 0 0 0 0 0 0 0 0 0 0 0 0 0 0 0 0 0.0340540971831833 0 0 0 0 0 0 0 0 0 0 0 0 0 0 0 0 0 0 0 0 0 0 0 0 0 0 0 0 0 0 0 0 0 0 0 0 0 0 0 0 0 0 0 0 0 0.201391804838071 0 0.333558632482763 0 0 0 0 0 0 0.430995465495983 0 0 0 0 0 0 0 0 0 0 0 0 0 0 0 0 0 0 0 0 0 0 0 0 0 0 0 0 0 0 0 0 0 0 0
0 0 0.00395240159957722 0 0 0 0 0 0 0 0 0 0 0 0 0 0.0083655405079482 0 0.0610628262163439 0 0 0 0 0 0 0 0 0 0 0 0 0 0 0 0 0 0 0 0 0 0 0 0 0 0 0 0 0 0 0 0 0 0 0 0 0 0 0 0 0 0 0 0 0 0 0 0 0 0 0 0 0 0 0 0 0 0 0 0 0 0 0 0 0 0 0 0 0 0 0 0 0 0 0 0 0 0 0 0 0 0 0 0 0 0 0 0 0 0 0 0 0 0 0 0 0 0 0 0 0 0 0 0 0 0 0 0 0 0 0 0 0 0 0 0 0 0 0 0 0 0 0 0 0 0 0 0 0 0 0 0 0 0 0 0 0 0 0 0 0 0 0 0 0 0 0.0922888195315987 0 0 0 0 0 0 0 0 0 0 0.237768175915021 0 0 0 0 0 0 0 0 0 0 0 0 0 0 0 0 0 0 0 0 0 0 0 0 0 0 0 0 0 0 0 0 0 0 0 0 0 0 0 0 0 0 0.0353946777670473 0 0 0 0 0 0 0 0 0 0 0 0 0 0 0 0 0 0 0 0 0 0 0 0 0 0 0 0 0 0 0 0 0 0 0 0 0 0 0 0 0 0 0 0 0 0 0 0 0 0 0 0.180622141986966 0 0 0 0 0 0.0233005715707835 0 0.266757581743741 0.090487263160973 0 0 0 0 0 0 0 0 0 0 0 0 0 0 0 0 0 0 0 0 0 0 0 0 0 0 0 0 0 0 0 0 0 0 0
0 0 0 0 0 0 0 0 0 0 0 0 0 0 0 0 0 0 0.0390259376162971 0 0 0 0 0 0 0 0 0 0 0 0 0 0 0 0 0 0 0 0 0 0 0 0 0 0 0 0 0 0 0 0 0 0 0 0 0 0 0 0 0.0408633735400079 0 0 0 0 0 0 0 0 0 0 0 0 0 0 0 0 0 0 0 0 0 0 0 0 0 0 0 0 0 0 0 0 0 0 0 0 0 0 0 0 0 0 0 0 0 0 0 0 0 0 0 0 0 0 0 0 0 0 0 0 0 0 0.0846351442716706 0 0 0 0 0 0 0 0 0 0 0 0 0 0 0 0 0 0 0 0 0 0 0 0 0 0 0 0 0 0 0 0 0 0 0 0 0 0 0 0 0 0 0 0 0 0 0 0 0 0 0 0 0 0 0 0 0 0 0 0 0 0 0 0 0 0 0 0 0 0 0 0 0 0 0 0 0 0 0 0 0 0 0 0 0 0 0 0 0 0 0 0 0 0 0 0 0 0 0 0 0 0 0.0537535125285451 0 0 0 0 0 0 0 0 0 0 0 0 0 0 0 0 0 0 0 0 0 0 0 0 0 0 0 0 0 0 0 0 0 0 0 0 0 0 0 0 0 0 0 0 0 0 0 0 0 0 0.0752531121152253 0 0 0.294205192915024 0.370390664245483 0 0 0 0 0 0 0 0 0 0 0 0 0 0 0 0 0 0 0 0 0 0 0 0 0.0418730627677464 0 0 0 0 0 0 0 0 0 0
0 0 0 0 0 0 0 0 0 0 0 0 0 0 0 0 0 0 0 0 0 0 0 0 0 0 0 0.0290046076786426 0 0 0 0 0 0 0 0 0 0 0 0 0 0 0 0 0 0 0 0 0 0 0 0 0 0.0352378072494275 0 0 0 0 0 0 0 0 0 0 0 0 0 0 0 0 0 0 0 0 0 0 0 0 0 0 0 0 0 0 0 0 0 0 0 0 0 0 0 0 0 0 0 0 0 0 0 0 0 0 0 0 0 0 0 0 0 0 0 0 0 0 0 0 0 0 0 0 0.0491879880313977 0 0.0140446484422889 0 0 0 0 0 0 0 0 0 0 0 0 0 0 0 0 0 0 0 0 0 0 0 0 0 0 0 0 0 0 0 0 0 0 0 0 0 0 0 0 0 0 0 0 0 0 0 0 0 0.108316884493994 0 0 0 0 0 0 0 0 0 0 0 0 0 0 0 0 0 0 0 0 0 0 0 0 0 0 0 0 0 0 0 0 0 0 0 0 0 0 0 0 0 0 0.0587152683029128 0 0 0 0 0 0 0 0 0 0 0 0 0 0 0 0 0 0 0 0 0 0 0 0 0 0 0 0 0 0 0 0 0 0 0 0 0 0 0 0 0 0 0 0 0 0 0.596092701275709 0 0 0 0 0 0 0 0 0 0 0 0 0 0 0 0.109400094525627 0 0 0 0 0 0 0 0 0 0 0 0 0 0 0 0 0 0 0 0 0 0 0 0 0 0 0 0 0 0 0 0 0 0 0
0 0 0.00600007999493771 0 0 0 0 0 0 0 0 0 0 0 0 0 0.0140077744064617 0 0.0668202413587987 0.00312747692738831 0 0 0 0 0 0 0 0 0 0 0 0 0 0 0 0 0 0 0 0 0 0 0 0 0 0 0 0 0 0 0 0 0 0 0 0 0 0 0 0 0 0 0 0 0 0 0 0 0 0 0 0 0 0 0 0 0 0 0 0 0 0 0 0 0 0 0 0 0 0 0 0 0 0 0 0 0 0 0 0 0 0 0 0 0 0 0 0 0 0 0 0 0 0 0 0 0 0 0 0 0 0 0.00710122833105177 0 0 0 0 0 0 0 0 0 0 0 0 0 0 0 0 0 0 0 0 0 0 0 0 0 0 0 0 0 0 0 0 0 0 0 0 0 0 0 0.0372406909007731 0 0.107005078886939 0.149905598588191 0 0 0 0 0 0 0 0 0 0 0.0832408983310792 0 0 0 0 0 0 0 0 0 0 0 0 0 0 0 0 0 0 0 0 0 0 0 0 0 0 0 0 0 0 0 0 0 0 0 0 0 0 0 0 0 0 0 0 0 0 0 0 0.0164367626672954 0 0 0 0 0 0 0 0 0 0 0 0 0 0 0 0 0 0 0 0 0 0 0 0 0 0 0 0 0 0 0 0 0 0 0 0 0 0 0 0 0 0 0 0 0 0 0 0 0 0 0.245077404924644 0.0836910361751689 0 0 0.168916577744701 0 0 0 0 0 0 0 0 0 0 0 0 0 0 0 0 0 0 0 0 0 0 0 0 0.0114291507625712 0 0 0 0 0 0 0 0 0 0
0 0 0 0 0 0 0 0 0 0 0 0 0 0 0 0 0.00601986956987474 0 0.0569556745952736 0 0 0 0 0 0 0 0 0 0 0 0 0 0 0 0 0 0 0 0 0 0 0 0 0 0 0 0 0 0 0 0 0 0 0 0 0 0 0 0 0 0 0 0 0 0 0 0 0 0 0 0 0 0 0 0 0 0 0 0 0 0 0 0 0 0 0 0 0 0 0 0 0 0 0 0 0 0 0 0 0 0 0 0 0 0 0 0 0 0 0 0 0 0 0 0 0 0 0 0 0 0 0 0 0 0 0 0 0 0 0 0 0 0 0 0 0 0 0 0 0 0 0 0 0 0 0 0 0 0 0 0 0 0 0 0 0 0 0 0 0 0 0 0 0 0 0 0 0 0 0 0 0 0 0 0 0 0 0 0 0 0 0 0 0 0 0 0 0 0 0 0 0 0 0 0 0 0 0 0 0 0 0 0 0 0 0 0 0 0 0 0 0 0 0 0 0 0 0 0 0 0 0 0 0 0 0.0298380313288176 0 0 0 0 0 0 0 0 0 0 0 0 0 0 0 0 0 0 0 0 0 0 0 0 0 0 0 0 0 0 0 0 0 0 0 0 0 0 0 0 0 0 0 0 0 0 0 0.168636608949729 0.145897294076365 0.159768198457535 0.0831003734102274 0.105321652255396 0.075612207894141 0.16885008946264 0 0 0 0 0 0 0 0 0 0 0 0 0 0 0 0 0 0 0 0 0 0 0 0 0 0 0 0 0 0 0 0 0 0 0 0
0 0 0 0 0 0 0 0 0 0 0 0 0 0 0 0 0 0 0 0 0 0.0053597343989937 0 0.0207166530710561 0 0 0 0 0 0 0 0 0 0 0 0 0 0 0.00216879673830606 0.0070004694190938 0.00321810070818342 0 0 0 0 0 0 0.00754356361889419 0 0 0 0 0 0 0 0 0 0 0 0 0 0.00526728880597128 0 0.00640362774904017 0 0 0 0 0 0 0 0 0 0 0 0 0 0 0 0 0 0 0 0 0 0 0.000600752851030459 0 0 0.00240284852877695 0 0 0 0 0 0.00117320326824905 0 0 0 0 0 0 0 0 0 0 0 0 0 0 0 0 0 0 0 0 0 0 0 0 0 0 0 0 0 0 0 0 0 0 0 0 0 0 0.00517540866775586 0 0 0 0 0 0 0 0 0 0 0 0 0 0 0 0 0 0 0 0 0 0 0 0 0 0 0 0 0 0 0 0 0.00658732812548623 0 0.0151778443645336 0.00607555219907042 0.134749741421822 0 0 0 0 0 0 0 0 0 0 0 0 0 0 0 0.0138900636306727 0.0382755481547328 0 0.0203380397571043 0 0 0 0 0 0 0 0 0 0.0660880528930759 0.152734868970588 0.020789687015287 0.324784306621743 0 0 0 0 0 0 0 0 0 0 0 0 0 0 0 0 0 0 0.0402644544549201 0 0 0 0 0.0271537319799001 0 0 0 0 0 0 0 0.000614920069427506 0 0 0 0 0 0 0 0 0 0.00178257727991345 0 0 0 0 0 0 0 0 0 0 0.00803885069001452 0 0 0 0 0 0 0 0 0 0 0 0 0 0 0 0 0 0 0 0 0 0 0 0 0 0 0 0 0 0 0 0 0.0293957000147365 0 0 0 0 0 0 0.00214391051232833 0 0.00246227726912772 0 0 0 0 0 0 0 0 0 0 0 0 0 0 0 0.00570462235101812 0.0159174743991482
0 0 0 0 0 0 0 0 0 0 0 0 0 0 0 0 0 0 0 0 0 0 0 0 0 0 0 0 0 0 0 0 0 0 0 0 0 0 0 0 0 0 0 0 0 0 0 0 0 0 0 0 0 0 0 0 0 0 0 0 0 0 0 0 0 0 0 0 0 0 0 0 0 0 0 0 0 0 0 0 0 0 0 0 0 0 0 0 0 0 0 0 0 0 0 0 0 0 0 0 0 0 0 0 0 0 0 0 0 0 0 0 0 0 0 0 0 0 0 0 0 0 0 0 0 0 0 0 0 0 0 0 0 0 0 0 0 0 0 0 0 0 0 0 0 0 0 0 0 0 0 0 0 0 0 0 0 0 0 0 0 0 0 0 0 0 0 0 0 0 0 0 0 0 0 0 0 0 0 0 0 0 0 0 0 0 0 0 0 0 0 0 0 0 0 0 0 0 0 0 0 0 0 0 0 0 0 0 0 0 0 0 0 0 0 0 0 0 0 0 0 0 0 0 0 0 0 0 0 0 0 0 0 0 0 0 0 0.393963463681861 0 0 0 0 0 0 0.0509387509418525 0 0 0 0 0 0 0 0 0 0 0 0 0 0 0 0 0 0 0 0 0 0 0 0 0 0 0 0 0 0 0 0 0 0 0 0 0 0 0 0 0 0 0 0 0 0 0 0.439990196789801 0 0 0 0 0 0 0 0 0 0 0.0506027555498608 0.064504833036624 0 0 0 0 0 0 0 0 0 0 0
0 0 0 0 0 0 0 0 0 0 0 0 0 0 0 0 0 0 0 0 0 0 0 0 0 0 0 0 0 0 0 0 0 0 0 0 0 0 0 0 0 0 0 0 0 0 0 0 0 0 0 0 0 0 0 0 0 0 0 0 0 0 0 0 0 0 0 0 0 0 0 0 0 0 0 0 0 0 0 0 0 0 0 0 0 0 0 0 0 0 0 0 0 0 0 0 0 0 0 0 0 0 0 0 0 0 0 0 0 0 0 0 0 0 0 0 0 0 0 0 0 0 0 0 0 0 0 0 0 0 0 0 0 0 0 0 0 0 0 0 0 0 0 0 0 0 0 0 0 0 0 0 0 0 0 0 0.0039589928537639 0.0207734194354827 0 0.161582123459577 0.0205548490832582 0.0578375466736538 0.0153233262116391 0 0 0.00907100645325137 0 0 0 0 0 0 0 0 0 0 0.00547270985684319 0 0 0.0197457242378906 0 0 0.0101603952616607 0.00328597149916618 0 0 0 0 0 0 0 0 0.0931046006789965 0.0178584328154966 0 0.00955599525661953 0 0.00269433761664829 0 0 0 0 0 0 0 0 0 0 0 0 0 0 0.00137072436485807 0 0 0 0.00290314973212107 0 0 0 0 0 0 0 0 0 0 0 0 0 0 0 0 0 0 0 0 0 0 0.000714399765725016 0 0 0.00340439256174956 0 0 0 0 0 0 0.00345154770533424 0 0 0 0 0 0 0 0 0 0 0 0 0 0 0 0 0 0 0 0 0 0 0 0 0 0 0 0 0 0 0 0 0 0 0.0634000533333931 0.00326982572694922 0.112443709109171 0.115764936214746 0.0567383788021401 0 0 0 0 0.00976931053150231 0.0225494215803387 0 0 0.00203627909414243 0 0 0 0 0 0 0 0 0 0.148245970622166 0 0 0 0.00295846946171506 0 0 0 0
0 0 0 0 0 0 0 0 0 0 0 0 0 0 0 0 0 0 0 0 0 0 0 0 0 0 0 0 0 0 0 0 0 0 0 0 0 0 0 0 0 0 0 0 0 0 0 0 0 0 0 0 0 0 0 0 0 0 0 0 0 0 0 0 0 0 0 0 0 0 0 0 0 0 0 0 0 0 0 0 0 0 0 0 0 0 0 0 0 0 0 0 0 0 0 0 0 0 0 0 0 0 0 0 0 0 0 0 0 0 0 0 0 0 0 0 0 0 0 0 0 0 0 0 0 0 0 0 0 0 0 0 0 0 0 0 0 0 0 0 0 0 0 0 0 0 0 0 0 0 0 0 0 0 0 0 0 0 0 0 0 0 0 0 0 0 0 0 0 0 0 0 0 0 0 0 0 0 0 0 0 0 0 0 0 0 0 0 0 0 0 0 0.069527835242147 0.0685570425158973 0 0 0 0 0 0 0 0 0 0 0 0 0 0 0 0 0 0 0 0 0 0 0 0 0 0 0 0 0 0 0 0 0 0 0 0 0 0 0 0 0 0 0 0 0 0 0 0 0 0 0 0 0 0 0 0 0 0 0 0 0 0 0 0 0 0 0 0 0 0 0 0 0 0 0 0 0 0 0 0 0 0 0 0 0 0 0 0 0 0.489120471001242 0 0 0.0290892880865727 0.0933500721649462 0.0456668356221862 0 0 0 0 0 0.0658995968956649 0 0 0 0 0 0 0 0 0 0 0 0 0.138788858471344 0 0 0 0 0 0 0 0
0 0 0 0 0 0 0 0 0 0 0 0 0 0 0 0 0 0 0 0 0 0 0 0 0 0 0 0 0 0 0 0 0 0 0 0 0 0 0 0 0 0 0 0 0 0 0 0 0 0 0 0 0 0 0 0 0 0 0 0 0 0 0 0 0 0 0 0 0 0 0 0 0 0 0 0 0 0 0 0 0 0 0 0 0 0 0 0 0 0 0 0 0 0 0 0 0 0 0 0 0 0 0 0 0 0 0 0 0 0 0 0 0 0 0 0 0 0 0 0 0 0 0 0 0 0 0 0 0 0 0 0 0 0 0 0 0 0 0 0 0 0 0 0 0 0 0 0 0 0 0 0 0 0 0 0 0 0 0.0390912637544587 0.0713435658992934 0.108918955083097 0 0 0 0 0 0.046360735104982 0 0 0 0 0 0 0 0 0 0 0.0292035652701189 0 0 0 0 0 0 0 0 0 0 0 0 0 0 0 0.0311869633970178 0 0 0 0.0171168073894912 0 0 0 0 0 0 0 0.016786553107272 0 0 0 0 0 0 0 0 0 0 0 0 0 0 0 0 0 0 0 0 0 0 0 0 0 0 0 0 0 0 0 0 0 0 0 0 0 0 0.00972571059297842 0 0 0 0 0 0 0 0 0 0 0 0 0 0 0 0 0 0 0 0 0 0 0 0 0 0 0 0 0 0 0 0 0 0 0 0 0 0 0.012472592926125 0 0 0 0.11300360350651 0.169609101985302 0 0 0 0 0.240642517036174 0.0594659428152077 0 0 0.00978906172661036 0 0 0 0 0 0.00867519227553453 0.00554985395717429 0 0 0 0 0 0 0.0110580141726524 0 0 0 0
0 0 0 0 0 0 0 0 0 0 0 0 0 0 0 0 0 0 0 0 0 0 0 0 0 0 0 0 0 0 0 0 0 0 0 0 0 0 0 0 0 0 0 0 0 0 0 0 0 0 0 0 0 0 0 0 0 0 0 0 0 0 0 0 0 0 0 0 0 0 0 0 0 0 0 0 0 0 0 0 0 0 0 0 0 0 0 0 0 0 0 0 0 0 0 0 0 0 0 0 0 0 0 0 0 0 0 0 0 0 0 0 0 0 0 0 0 0 0 0 0 0 0 0 0 0 0 0 0 0 0 0 0 0 0 0 0 0 0 0 0 0 0 0 0 0 0 0 0 0 0 0 0 0 0 0 0 0.0315523797946231 0 0.290367501753542 0.0143044636733848 0.102764778185422 0.0156195126867194 0 0 0.0109036937664007 0 0 0 0 0 0 0 0 0 0 0 0 0 0.0222053292559638 0 0 0.0110472462694242 0 0 0 0 0 0 0 0 0 0.0287846080959076 0.0123160631840654 0 0 0 0 0 0 0 0 0 0 0 0 0 0 0 0 0 0 0 0 0 0 0 0 0 0 0 0 0 0 0 0 0 0 0 0 0 0 0 0 0 0 0 0 0 0 0 0 0 0 0 0 0 0 0 0 0 0 0 0 0 0 0 0 0 0 0 0 0 0 0 0 0 0 0 0 0 0 0 0 0 0 0 0 0 0 0 0 0 0.3249714222007 0.0108972492479223 0 0 0.100794620436523 0 0 0 0 0 0 0 0 0 0 0 0 0 0 0 0 0 0 0 0.0234711314494024 0 0 0 0 0 0 0 0
0 0 0 0 0 0 0 0 0 0 0 0 0 0 0 0 0 0 0 0 0 0 0 0 0 0 0 0 0 0 0 0 0 0 0 0 0 0 0 0 0 0 0 0 0 0 0 0 0 0 0 0 0 0 0 0 0 0 0 0 0 0 0 0 0 0 0 0 0 0 0 0 0 0 0 0 0 0 0 0 0 0 0 0 0 0 0 0 0 0 0 0 0 0 0 0 0 0 0 0 0 0 0 0 0 0 0 0 0 0 0 0 0 0 0 0 0 0 0 0 0 0 0 0 0 0 0 0 0 0 0 0 0 0 0 0 0 0 0 0 0 0 0 0 0 0 0 0 0 0 0 0 0 0 0 0 0 0 0.0127571977081643 0.0959942083799577 0.0987996085385734 0.0983192731015619 0 0 0 0 0.00413435813369624 0 0 0 0 0 0 0 0 0 0 0.00534873164785902 0 0 0 0 0 0 0 0 0 0 0 0 0 0 0.0174094506202394 0.0319594815529533 0 0 0 0.0113309684693773 0 0 0 0 0 0 0 0.00386924895390001 0 0 0 0 0 0 0 0 0 0 0 0 0 0 0 0 0 0 0 0 0 0 0 0 0 0 0 0 0 0 0 0 0 0 0 0 0.00282539844222496 0 0.0039684525107465 0 0 0 0 0.00637227087902849 0 0 0 0 0 0 0 0 0 0 0 0 0 0 0 0 0 0 0 0 0 0 0 0 0 0 0 0 0 0 0 0 0 0.212360526686604 0.0221965357469742 0.054344663988958 0.0639770340735188 0 0.144854774251216 0 0 0 0 0.0451064742053007 0.0334477549312391 0 0 0.00390597704183365 0 0 0 0 0 0 0 0 0 0.022190227655766 0 0 0 0.00452738248030719 0 0 0 0
0 0 0 0 0 0 0 0 0 0 0 0 0 0 0 0 0 0 0 0 0 0 0 0 0 0 0 0 0 0 0 0 0 0 0 0 0 0 0 0 0 0 0 0 0 0 0 0 0 0 0 0 0 0 0 0 0 0 0 0 0 0 0 0 0 0 0 0 0 0 0 0 0 0 0 0 0 0 0 0 0 0 0 0 0 0 0 0 0 0 0 0 0 0 0 0 0 0 0 0 0 0 0 0 0 0 0 0 0 0 0 0 0 0 0 0 0 0 0 0 0 0 0 0 0 0 0 0 0 0 0 0 0 0 0 0 0 0 0 0 0 0 0 0 0 0 0 0 0 0 0 0 0 0 0 0 0 0 0.0448904276274084 0.0354289237878905 0.0799911246400824 0.0185560510557964 0 0 0 0 0.0110821782557739 0 0 0 0 0 0 0 0 0 0 0 0 0 0 0 0 0 0 0 0 0 0 0 0 0 0.0188368440214258 0.011783391351419 0 0.0059426395801365 0 0 0 0 0 0 0 0 0 0.00743999864225254 0 0 0 0 0 0 0 0 0 0 0 0 0 0 0 0 0 0 0 0 0 0 0 0 0 0 0 0 0 0 0 0 0 0 0 0 0 0 0.00580488561236198 0 0 0 0 0 0 0 0 0 0 0 0 0 0 0 0 0 0 0 0 0 0 0 0 0 0 0 0 0 0 0 0 0 0 0 0 0 0 0.136631059783089 0.0142543434076798 0.107075356120409 0 0.190155359823022 0 0 0 0 0 0.116660519746399 0.111007954216197 0 0 0.0135903965605259 0 0 0 0 0 0.0172878530731683 0.00839489753994178 0 0 0.0265994868215961 0 0 0 0.0129374564935147 0 0 0 0.00564885183990986
0 0 0 0 0 0 0 0 0 0 0 0 0 0 0 0 0 0 0 0 0 0 0 0 0 0 0 0 0 0 0 0 0 0 0 0 0 0 0 0 0 0 0 0 0 0 0 0 0 0 0 0 0 0 0 0 0 0 0 0 0 0.0648045243113931 0 0.0153379678126144 0 0 0 0 0 0 0 0 0 0 0 0 0 0 0 0 0 0 0 0 0 0 0 0 0 0 0 0 0 0 0 0 0 0 0 0 0 0 0 0 0 0 0 0 0 0 0 0 0 0 0 0 0 0 0 0 0 0 0 0 0 0 0 0 0 0 0 0 0 0 0 0 0 0 0 0 0 0 0 0 0 0 0 0 0 0 0 0 0 0 0 0 0 0 0 0 0 0 0 0 0 0 0 0 0 0 0 0 0 0 0 0 0 0 0 0.0821034857977701 0 0 0.259870925637826 0 0 0.0152746822658285 0 0 0 0 0 0 0 0 0 0 0 0 0.00648228662831084 0 0 0 0 0.0628884193157399 0 0 0 0 0 0 0 0 0.118287194443921 0 0 0 0 0 0.0174665649228084 0 0.0289029262354283 0 0.0105991052164595 0 0 0 0 0.171694632352188 0 0 0 0 0 0 0 0 0 0 0 0 0 0 0 0 0 0 0 0 0 0 0 0 0 0 0 0 0 0 0 0 0 0 0 0 0 0 0 0 0 0 0 0 0 0 0 0 0 0 0 0 0 0.0951927164665348 0 0 0 0 0 0 0 0 0 0.00991049298882633 0 0 0 0 0 0 0 0 0 0 0 0 0 0.0208661418782921 0.0203179337260583 0 0 0 0 0 0 0 0 0
0 0 0 0 0 0 0 0 0 0 0 0 0 0 0 0 0 0 0 0 0 0 0 0 0 0 0 0 0 0 0 0 0 0 0 0 0 0 0 0 0 0 0 0 0 0 0 0 0 0 0 0 0 0 0 0 0 0 0 0 0 0 0 0 0 0 0 0 0 0 0 0 0 0 0 0 0 0 0 0 0 0 0 0 0 0 0 0 0 0 0 0 0 0 0 0 0 0 0 0 0 0 0 0 0 0 0 0 0 0 0 0 0 0 0 0 0 0 0 0 0 0 0 0 0 0 0 0 0 0 0 0 0 0 0 0 0 0 0 0 0 0 0 0 0 0 0 0 0 0 0 0 0 0 0 0 0 0 0 0 0 0 0 0 0 0 0 0 0 0 0 0 0 0 0 0 0 0 0 0 0 0 0 0 0 0 0 0 0 0 0 0 0 0 0 0 0 0 0 0 0 0 0 0 0 0 0 0 0 0 0 0 0 0 0 0 0 0 0 0 0 0 0 0.0522198806680877 0 0 0 0 0 0 0 0 0 0 0 0 0 0.79128989756531 0 0.0288903226735351 0 0 0 0 0 0 0 0 0 0 0 0 0 0 0 0 0 0 0 0 0 0 0 0 0 0 0 0 0 0 0 0 0 0 0 0 0 0 0 0 0 0 0 0 0 0 0 0 0 0 0 0.0716659708605037 0 0 0 0 0 0.0172131514612826 0 0 0 0 0 0 0.0116724621010998 0 0 0 0 0 0 0.00946859493793322 0 0.0175797197322481 0 0
0 0 0 0 0 0 0 0 0 0 0 0 0 0 0 0 0 0 0 0 0 0 0 0 0 0 0 0 0 0 0 0 0 0 0 0 0 0 0 0 0 0 0 0 0 0 0.0176224548019665 0 0 0 0 0 0 0 0 0 0 0 0 0 0 0.0405173063047673 0 0 0 0 0 0 0 0 0 0 0 0 0 0 0 0 0 0 0 0 0 0 0 0 0 0 0 0 0 0 0 0 0 0 0 0 0 0 0 0 0 0 0 0 0 0 0 0 0 0 0 0 0 0 0 0 0 0 0 0 0 0 0 0 0 0 0 0 0 0 0 0 0 0 0 0 0 0 0 0 0 0 0 0 0 0 0 0 0 0 0 0 0 0 0 0 0 0 0 0 0 0 0 0 0 0 0 0 0 0 0 0 0 0 0 0 0 0 0 0 0.484313787880994 0 0 0 0 0 0 0 0 0 0 0 0 0 0 0 0 0 0 0 0 0 0 0 0 0 0 0 0 0 0 0 0 0 0 0 0 0 0 0 0 0.108968699886703 0 0 0 0 0 0 0 0 0 0 0 0 0 0.105676205824252 0 0 0 0 0 0 0 0 0 0 0 0 0 0 0 0 0 0 0 0 0 0 0 0 0 0 0 0 0 0 0 0 0 0 0 0 0 0 0 0 0 0 0 0 0 0 0 0 0 0 0 0.0308680982942657 0.0838112674601132 0 0.0395603758284336 0 0 0 0 0.0233394547660375 0 0 0 0 0 0.0242734065373876 0.0207921824178349 0 0 0 0 0 0 0.0202567599972437 0 0 0 0
0 0 0 0 0 0 0 0 0 0 0 0 0 0 0 0 0 0 0 0 0 0 0 0 0 0 0 0 0 0 0 0 0 0 0 0 0 0 0 0 0 0 0 0 0 0 0 0 0 0 0 0 0 0 0 0 0 0 0 0 0 0 0 0 0 0 0 0 0 0 0 0 0 0 0 0 0 0 0 0 0 0 0 0 0 0 0 0 0 0 0 0 0 0 0 0 0 0 0 0 0 0 0 0 0 0 0 0 0 0 0 0 0 0 0 0 0 0 0 0 0 0 0 0 0 0 0 0 0 0 0 0 0 0 0 0 0 0 0 0 0 0 0 0 0 0 0 0 0 0 0 0 0 0 0 0 0 0 0 0 0 0 0 0 0 0 0 0 0 0 0 0 0 0 0 0 0 0 0 0 0 0 0 0 0 0 0 0 0 0 0 0 0 0 0 0 0 0 0 0 0 0 0 0 0 0 0 0 0 0 0 0 0 0 0 0 0 0 0 0 0 0 0 0 0 0 0 0 0 0 0 0 0 0.0122929647259848 0 0 0.0498033963693155 0.161552889361805 0.0731433414668967 0 0.136719727621028 0.081366001988804 0 0 0.0766173195963642 0 0.0283660819686231 0.0954833311183079 0.0270979372990409 0 0.0892073802985367 0.0267968491068293 0 0 0 0 0 0 0 0 0 0 0 0 0 0 0 0 0 0 0 0 0 0 0 0 0 0 0 0 0 0 0.0927939121167156 0 0 0 0 0 0 0 0 0.0177208728223858 0 0 0 0 0 0.00933104567112806 0 0 0 0 0 0 0 0 0 0 0 0 0 0 0 0.0217069484682354 0 0
0 0 0 0 0 0 0 0 0 0 0 0 0 0 0 0 0 0 0 0 0 0 0 0 0 0 0 0 0 0 0 0 0 0 0 0 0 0 0 0 0 0 0 0 0 0 0 0 0 0 0 0 0 0 0 0 0 0 0 0 0 0 0 0 0 0 0 0 0 0 0 0 0 0 0 0 0 0 0 0 0 0 0 0 0 0 0 0 0 0 0 0 0 0 0 0 0 0 0 0 0 0 0 0 0 0 0 0 0 0 0 0 0 0 0 0 0 0 0 0 0 0 0 0 0 0 0 0 0 0 0 0 0 0 0 0 0 0 0 0 0 0 0 0 0 0 0 0 0 0 0 0 0 0 0 0 0 0 0 0.0259343770919081 0.0354794091121793 0 0 0 0 0 0.0241750282961164 0 0 0 0 0 0 0 0 0 0 0 0 0 0 0 0 0 0 0 0 0 0 0 0 0 0 0.0241340424324147 0 0 0 0.0157475183342352 0 0 0 0 0 0 0 0.115484164393351 0 0 0 0 0 0 0 0 0 0 0 0 0 0 0 0 0 0 0 0 0 0 0 0 0 0 0 0 0 0 0 0 0 0 0 0 0 0 0.0657976254148652 0 0 0 0 0 0 0 0 0 0 0 0 0 0 0 0 0 0 0 0 0 0 0 0 0 0 0 0 0 0 0 0 0 0 0 0 0 0 0.0247985585355209 0 0.160141076128446 0 0.0624172524093464 0.122974174327589 0 0 0 0 0 0.293690921670908 0 0 0.00597960496795432 0 0 0 0 0 0.0120207931975993 0.00437382299511706 0 0 0 0 0 0 0.00685163069244766 0 0 0 0
0 0 0 0 0 0 0 0 0 0 0 0 0 0 0 0 0 0 0 0 0 0 0 0 0 0 0 0 0 0 0 0 0 0 0 0 0 0 0 0 0 0 0 0 0 0 0 0 0 0 0 0 0 0 0 0 0 0 0 0 0 0 0 0 0 0 0 0 0 0 0 0 0 0 0 0 0 0 0 0 0 0 0 0 0 0 0 0 0 0 0 0 0 0 0 0 0 0 0 0 0 0 0 0 0 0 0 0 0 0 0 0 0 0 0 0 0 0 0 0 0 0 0 0 0 0 0 0 0 0 0 0 0 0 0 0 0 0 0 0 0 0 0 0 0 0 0 0 0 0 0 0 0 0 0 0 0 0 0 0.0126119320239882 0.0156353947393119 0 0 0 0 0 0.0185801349527098 0 0 0 0 0 0 0 0 0 0 0.010785066601779 0 0 0 0 0 0 0 0 0 0 0 0 0 0 0.00600576060601033 0.0415834342228973 0 0 0 0.0186368321223049 0 0 0 0 0 0 0 0.159231645808888 0 0 0 0 0 0 0 0 0 0 0 0 0 0 0 0 0 0 0 0 0 0 0 0 0 0 0 0 0 0 0 0 0 0 0 0 0 0 0.0773889549449204 0 0 0 0 0 0 0 0 0 0 0 0 0 0 0 0 0 0 0 0 0 0 0 0 0 0 0 0 0 0 0 0 0 0 0 0 0 0 0.0594626771364572 0.0225250411821639 0.0411097862906295 0 0.0480816394558837 0.121559984634678 0 0 0 0 0.305096377605474 0 0 0 0.00561552757741352 0 0 0 0 0 0.018227601329334 0.0109987861705406 0 0 0 0 0 0 0.00686342259461652 0 0 0 0
0 0 0 0 0 0 0 0 0 0 0 0 0 0 0 0 0 0 0 0 0 0 0 0 0 0 0 0 0 0 0 0 0 0.00482990088705459 0 0 0 0 0 0 0 0 0 0 0 0 0 0 0 0 0 0 0 0 0.00572432697724988 0 0 0 0 0 0 0 0 0 0 0 0 0 0 0 0 0 0 0 0 0 0 0 0 0 0 0 0 0 0 0 0 0 0 0 0 0 0 0 0 0 0 0 0 0 0 0 0 0 0 0 0 0 0 0 0 0 0 0 0 0 0 0 0 0 0 0 0 0 0 0 0 0 0 0 0 0 0 0 0 0 0 0 0 0 0 0 0 0 0 0 0 0 0 0 0 0 0 0 0 0 0 0 0 0 0 0 0 0 0 0 0 0 0 0 0 0 0 0 0 0 0 0 0 0 0 0 0 0 0 0 0 0.0674109383174797 0 0 0 0.00496287810096253 0 0 0 0 0 0 0 0 0 0 0 0 0 0 0 0 0 0 0 0 0 0.0319792468688132 0.0349788490388133 0 0 0 0 0 0 0 0 0 0 0 0 0 0 0 0 0 0 0 0 0 0 0 0 0 0 0 0 0 0.0015301976635345 0 0 0 0 0 0 0 0 0 0 0 0.00790443213749167 0 0 0 0 0 0 0 0 0 0 0 0 0 0 0 0 0 0 0 0 0 0 0 0 0 0 0 0 0 0 0 0 0 0 0 0 0 0 0 0 0.0375136428591979 0 0 0 0.114604702659456 0.303667445335045 0.0446563962250664 0.12919652646287 0 0.0163184422629962 0 0 0.0120051298392043 0 0.0938514278799974 0 0 0 0.0888655164847676
0 0 0 0 0 0 0 0 0 0 0 0 0 0 0 0 0 0 0 0 0 0 0 0 0 0 0 0 0 0 0 0 0 0 0 0 0 0 0 0 0 0 0 0 0 0 0 0 0 0 0 0 0 0 0 0 0 0 0 0 0 0 0 0 0 0 0 0 0 0 0 0 0 0 0 0 0 0 0 0 0 0 0 0 0 0 0 0 0 0 0 0 0 0 0 0 0 0 0 0 0 0 0 0 0 0 0 0 0 0 0 0 0 0 0 0 0 0 0 0 0 0 0 0 0 0 0 0 0 0 0 0 0 0 0 0 0 0 0 0 0 0 0 0 0 0 0 0 0 0 0 0 0 0 0 0 0 0 0 0 0 0 0 0 0 0 0 0 0 0.00112258339723887 0 0 0 0 0 0 0 0 0 0 0 0 0 0 0 0 0.00993182070530895 0.0056335328540129 0.0121746529096669 0 0 0 0 0 0 0 0 0 0 0 0 0 0 0.00131365528659648 0 0 0 0 0 0 0 0 0 0 0 0 0 0 0 0 0 0 0 0 0 0 0 0 0 0 0 0 0 0 0 0.0439916176495612 0 0 0 0 0 0 0 0 0 0.110119143596949 0.0394085519098023 0.0105978247137293 0.0172532714846395 0 0.0203970945444473 0.0544500620897011 0.0334236057199177 0.0101102360562216 0.0326829348662009 0.00409938206918362 0.0548189936918962 0.0296699095113074 0.132782264687512 0 0 0 0 0 0 0 0 0 0 0 0 0 0 0 0 0 0 0 0 0 0 0.00188374619412692 0 0 0 0 0 0 0 0 0 0 0 0 0 0 0 0.0278179283592853 0.193056894310374 0.0429262271597466 0 0 0 0 0 0 0 0 0.00983889081959135 0.0321409097008184 0.0439319412803319 0 0 0.00197077035894656 0.00196901769272249 0.0204825363801626
0 0 0 0 0 0 0 0 0 0 0 0 0 0 0 0 0 0 0 0 0 0 0 0 0 0 0 0 0 0 0 0 0 0.0190334913086811 0.000499718746908027 0 0 0 0 0 0 0 0 0 0 0 0 0 0 0 0 0 0 0 0.0231182793370328 0 0 0.00100545523967739 0 0 0 0 0 0 0 0 0 0 0 0 0 0.0027385212449954 0 0 0 0 0 0 0 0 0 0 0 0 0 0.0012272643796519 0.000486328453908691 0 0.000736207778786695 0.00261604241931327 0 0 0 0 0 0 0 0 0 0 0.0315269356562452 0.0649101336039849 0.00193769066478687 0.0043301332964324 0 0 0 0 0 0 0 0 0 0 0 0 0 0 0 0 0 0 0 0 0 0 0 0 0 0 0 0 0 0 0 0 0 0 0 0.00361695810461131 0 0 0 0 0.00244522245235927 0.00102059062424873 0 0.0104894986087648 0 0 0.0133291293070115 0.0106982229595653 0.000658286373144762 0.0148722639005439 0.04927474456796 0.000703232415135145 0 0 0 0 0 0.000671797910098288 0 0 0 0 0 0 0 0 0 0 0 0 0 0 0 0 0 0 0 0 0 0 0 0 0 0.0106510447060361 0 0 0 0 0 0 0 0 0 0 0 0 0 0 0 0 0 0 0 0 0 0 0 0 0 0 0 0 0 0 0 0 0 0 0 0.000432797880210266 0 0 0 0 0 0 0 0 0 0 0 0.00218863264317708 0 0 0 0 0.000763387761441119 0.00190909636237873 0 0 0.00207600265123512 0.00497777329327609 0 0.00114560049794629 0.00200045082815072 0 0.00115251306718187 0.00318973813903257 0.00142799538057502 0.00118701865025896 0 0.000543434027345634 0.183310320993179 0.000444821645349314 0.00526049579432123 0 0 0 0 0 0 0 0 0 0 0 0 0 0 0 0 0 0 0 0 0 0 0 0 0.000930198901449258 0 0.00117232343045416 0 0.000972683276621461 0.00257809035814716 0 0.000649986772198526 0.000753607851824377 0.000672605359509464 0.0010760897408019 0.000972792093485745 0.00933725240498434 0.0103109406745621 0 0.0554051149752239 0.0184097131502978 0 0.0109796564554465 0.0511332497718112 0.00540349182231915 0.0079862097179417 0 0.000858105939492468 0 0.00392781434878149 0.0135822271459407 0 0.150068346365928 0.0451322563798119 0.0372187835742405 0.0405644345997532 0.0452967512140301
0 0 0 0 0 0 0 0 0 0 0 0 0 0 0 0 0 0 0 0 0 0 0 0 0 0 0 0 0 0 0 0 0 0 0 0 0 0 0 0 0 0 0 0 0 0 0 0 0 0 0 0 0 0 0 0 0 0 0 0 0 0 0 0 0 0 0 0 0 0 0 0 0 0 0 0 0 0 0 0 0 0 0 0 0 0 0 0 0 0 0 0 0 0 0 0 0 0 0 0 0 0 0 0 0 0 0 0 0 0 0 0 0 0 0 0 0 0 0 0 0 0 0 0 0 0 0 0 0 0 0 0 0 0 0 0 0 0 0 0 0 0 0 0 0 0 0 0 0 0 0 0 0 0 0 0 0 0 0 0 0 0 0 0 0 0 0 0 0 0.00315741663595159 0 0 0 0 0 0 0 0 0 0 0 0 0 0 0 0 0.0144010211330254 0.0151267988190778 0.0163101475221915 0 0 0 0 0 0 0 0 0 0 0 0 0 0 0.00112007685045793 0 0 0 0 0 0 0 0 0 0 0 0 0 0 0 0 0 0 0 0 0 0 0 0 0 0 0 0 0 0 0.00902872455234613 0.0337901535965277 0 0 0 0 0 0 0 0 0.00218202689583133 0.0819428960926202 0.0248433189363403 0.00625404238965916 0.0153720864572431 0 0.0145825530558765 0.0355082433944004 0.0216411136986473 0.00765934399031109 0.0178156477244721 0.00351133429469945 0.109936776078279 0.0181173230007839 0.0688923180794124 0 0 0 0 0 0 0 0 0 0 0 0 0 0 0 0 0 0 0 0 0 0 0.0019733697635985 0 0 0 0 0 0 0 0 0 0 0 0 0 0 0.176092595623466 0.136342777289436 0 0.0443061162046404 0 0 0.00287173901271083 0 0 0 0 0 0.00644636289179268 0.0297215230525654 0.0180747297431084 0 0 0.0165762814763128 0.00607494115519732 0.0403262005890175
0 0 0 0 0 0 0 0 0 0 0 0 0 0 0 0 0 0 0 0 0 0 0 0 0 0 0 0 0 0 0 0 0 0 0 0 0 0 0 0 0 0 0 0 0 0 0 0 0 0 0 0 0 0 0 0 0 0 0 0 0 0 0 0 0 0 0 0 0 0 0 0 0 0 0 0 0 0 0 0 0 0 0 0 0 0 0 0 0 0 0 0 0 0 0 0 0 0 0 0 0 0 0 0 0 0 0 0 0 0 0 0 0 0 0 0 0 0 0 0 0 0 0 0 0 0 0 0 0 0 0 0 0 0 0 0 0 0 0 0 0 0 0 0 0 0 0 0 0 0 0 0 0 0 0 0 0 0 0 0 0 0 0 0 0 0 0 0 0 0 0 0 0 0 0 0 0 0 0 0 0 0 0 0 0 0 0 0.00750242107011185 0 0 0 0 0 0 0 0 0 0 0 0 0 0 0 0 0 0 0 0 0 0 0 0 0 0 0 0 0 0 0 0 0 0 0 0 0 0 0 0 0 0 0 0 0 0 0 0.0120793949426879 0 0 0 0 0 0 0 0 0 0.036935146532515 0.0133539368448094 0.00755316327138049 0 0 0.00567884724541446 0.00932914812059003 0.0174209512989724 0 0.0255506009668431 0 0.0181969897695471 0 0.0712996075549377 0 0 0 0 0 0 0 0 0 0 0 0 0 0 0 0 0 0 0 0 0 0 0 0 0 0 0 0 0 0 0 0 0 0 0 0 0 0.139934517097871 0.161910737809732 0.158347071760361 0 0 0 0 0 0 0 0 0 0 0.00760578555203055 0.0316895119512218 0 0.207468650866448 0 0.0318870090563181 0.0362565082882084
0 0 0 0 0 0 0 0 0 0 0 0 0 0 0 0 0 0 0 0 0 0 0 0 0 0 0 0 0 0 0 0 0 0 0 0 0 0 0 0 0 0 0 0 0 0 0 0 0 0 0 0 0 0 0 0 0 0 0 0 0 0 0 0 0 0 0 0 0 0 0 0.0258624221202747 0 0 0 0 0 0 0 0 0 0 0 0 0 0 0 0 0 0 0 0 0 0 0 0 0 0 0 0 0.0741709616018479 0 0 0 0 0 0 0 0 0 0 0 0 0 0 0 0 0 0 0 0 0 0 0 0 0 0 0 0 0 0 0 0 0 0 0 0 0 0 0 0 0 0 0 0 0 0 0 0 0 0 0 0 0 0 0 0 0 0 0 0 0 0 0 0 0 0 0 0 0 0 0 0 0 0 0 0 0 0 0 0 0 0 0 0 0 0 0 0 0 0 0 0 0 0 0 0 0 0 0 0 0 0 0 0 0 0 0 0 0 0.0778032545884828 0 0 0 0.0867092321319489 0 0 0 0 0.290645938800461 0 0 0 0 0 0.302341786799408 0 0 0 0 0 0 0 0 0 0 0 0 0 0 0 0 0 0 0 0 0 0 0 0 0 0 0 0 0 0 0.142466403957577 0 0 0 0 0 0 0 0 0 0 0 0 0 0 0 0 0 0 0 0 0 0 0 0 0 0 0 0 0 0 0 0 0 0 0 0 0 0 0 0 0 0 0 0 0 0 0 0 0 0 0 0 0 0 0 0 0 0 0
0 0 0 0 0 0 0 0 0 0 0 0 0 0 0 0 0 0 0 0 0 0 0 0 0 0 0 0 0 0 0 0 0 0.0297332414936837 0 0 0 0 0 0 0 0 0 0 0 0 0 0 0 0 0 0 0 0 0.0385580089355729 0 0 0 0 0 0 0 0 0 0 0 0 0 0 0 0 0.007877891963659 0 0 0 0 0 0 0 0 0 0 0 0 0 0 0 0 0 0 0 0 0 0 0 0 0 0 0 0 0.0123676683532727 0 0 0 0 0 0 0 0 0 0 0 0 0 0 0 0 0 0 0 0 0 0 0 0 0 0 0 0 0 0 0 0 0 0 0 0 0 0 0 0 0 0 0 0 0 0 0 0 0 0 0 0 0 0 0 0 0 0 0 0 0 0 0 0 0 0 0 0 0 0 0 0 0 0 0 0 0 0 0 0 0 0 0 0 0 0 0.118706214835111 0 0 0 0.00282699727393327 0 0 0 0 0 0 0 0 0 0 0 0 0 0 0 0 0 0 0 0 0 0.0480311766794864 0 0 0 0 0 0 0 0 0 0 0 0 0 0 0 0 0 0 0 0 0 0 0 0 0 0 0 0 0 0 0 0 0 0 0 0 0 0 0 0 0 0 0.0932944246286 0 0 0 0 0 0 0 0 0 0 0 0 0 0 0 0 0 0 0 0 0 0 0 0 0 0 0 0 0 0 0 0 0 0 0 0 0 0 0.159028325482471 0 0.0612112064722368 0 0 0 0 0.230297881938343 0 0 0 0 0 0 0 0 0 0 0 0 0.19806696194363
0 0 0 0 0 0 0 0 0 0 0 0 0 0 0 0 0 0 0 0 0 0 0 0 0 0 0 0 0 0 0 0 0 0.0410973540830403 0.00163235545963943 0 0 0 0 0 0 0 0 0 0 0 0 0 0 0 0 0 0 0 0.0527262215928993 0 0 0.00261653512679935 0 0 0 0 0 0 0 0 0 0 0 0 0 0.00880806907201393 0 0 0 0 0 0 0 0 0 0 0 0 0 0 0 0 0 0 0 0 0 0 0 0 0 0 0 0 0.0544175429504938 0.0158967734432208 0 0 0 0 0 0 0 0 0 0 0 0 0 0 0 0 0 0 0 0 0 0 0 0 0 0 0 0 0 0 0 0 0 0 0 0 0 0.00152518080563422 0 0 0 0 0 0 0 0 0 0 0 0 0 0.0254697344926263 0.00325371905201967 0 0 0 0 0 0 0 0 0 0 0 0 0 0 0 0 0 0 0 0 0 0 0 0 0 0 0 0 0 0 0 0 0.0130779856956358 0 0 0 0 0 0 0 0.00325220873836408 0 0 0 0 0 0 0 0 0 0 0 0 0 0 0 0 0 0 0 0 0 0 0 0 0 0 0 0 0 0 0.00287818274173303 0 0 0 0 0 0 0 0 0 0 0 0 0 0 0 0 0 0 0 0 0 0 0 0 0 0 0 0 0 0.133862033974601 0 0 0 0 0 0 0 0 0 0 0 0 0 0 0 0 0 0 0 0 0 0 0 0 0 0 0 0 0 0 0 0 0 0 0 0 0 0 0.202781801972498 0 0.137184257791202 0.00313085947360498 0 0 0.110827781190788 0 0.0254769330530255 0.0398587368107297 0 0 0 0 0 0 0.033784361377695 0 0 0.0193050721558235 0.0671362989459127
0 0 0 0 0 0 0 0 0 0 0 0 0 0 0 0 0 0 0 0 0 0 0 0 0 0 0 0 0 0 0 0 0 0 0 0 0 0 0 0 0 0 0 0 0 0 0 0 0 0 0 0 0 0 0.00456776982840136 0 0 0.00346399012310487 0 0 0 0 0 0 0 0 0 0 0 0 0 0 0 0 0 0 0 0 0 0 0 0 0 0 0 0 0 0 0 0 0 0 0 0 0 0 0 0 0 0 0 0.00633862824234336 0 0 0 0 0 0 0 0 0 0 0 0 0 0 0 0 0 0 0 0 0 0 0 0 0 0 0.00136603461862974 0 0 0 0 0 0 0 0 0 0 0 0 0 0 0 0 0 0 0 0 0 0 0 0 0 0 0 0 0.00189503822094224 0 0 0 0 0 0 0 0 0 0 0 0 0 0 0 0 0 0 0 0 0.00292815706923433 0 0 0 0 0 0 0 0 0 0 0 0 0 0 0 0 0.104629228848543 0 0 0 0 0 0 0 0 0 0 0 0 0 0 0 0 0 0.0108524803579904 0.230472888147846 0 0 0.00327509957624266 0 0 0 0 0 0 0 0 0.0130626854206339 0 0 0 0 0.0249274186447546 0.00930579563566646 0 0 0 0 0 0 0 0 0 0 0 0 0 0 0 0 0 0 0 0 0 0 0 0.0523392976195512 0 0 0 0 0 0 0 0 0 0 0 0 0 0 0 0.00397635619139109 0 0 0 0 0 0 0 0 0 0.00234081767908923 0 0 0.00316134880783355 0 0 0.0099791602632213 0 0 0.00238491204676404 0 0.00658257857455933 0.00960828592087356 0.0338220915780967 0 0.0164422568342501 0 0 0 0 0.0288956981759131 0 0.205543120925381 0.0231269287915076 0.058372693103148 0 0 0.0380711137755138 0 0.0266624265009541 0 0 0 0.0616056984776193
0 0 0 0 0 0 0 0 0 0 0 0 0 0 0 0 0 0 0 0 0 0 0 0 0 0 0 0 0 0 0 0 0 0 0 0 0 0 0 0 0 0 0 0 0 0 0 0 0 0 0 0 0 0 0 0 0 0 0 0 0 0 0 0 0 0 0 0 0 0 0 0 0 0 0 0 0 0 0 0 0 0 0 0 0 0 0 0 0 0 0 0 0 0 0 0 0 0 0 0 0 0 0 0 0 0 0 0 0 0 0 0 0 0 0 0 0 0 0 0 0 0 0 0 0 0 0 0 0 0 0 0 0 0 0 0 0 0 0 0 0 0 0 0 0 0 0 0 0 0 0 0 0 0 0 0 0 0.00276392084548491 0 0 0 0 0 0 0 0 0 0 0 0 0 0 0 0 0 0 0 0 0.00593788415844892 0 0 0 0 0 0 0 0 0 0 0 0 0 0 0 0 0.0331155054175589 0 0 0 0 0 0 0 0 0 0 0 0 0 0 0 0 0 0 0.00946818751579914 0 0 0 0 0 0 0 0 0.00186092354842509 0 0 0 0 0 0 0 0 0 0 0 0 0.00145314519730493 0.00391653559009805 0 0 0.00425648928928458 0.0033337057719834 0 0 0.00366104965800496 0.00266094601755947 0 0 0.00249750063279149 0 0.00237982870879235 0.00476857021010262 0 0.0030364006798671 0 0 0.00671072523418764 0 0.00278358104433099 0 0 0 0 0 0 0 0 0 0 0 0 0 0 0 0 0 0 0 0 0 0 0 0.00348558912979595 0 0 0.00236246496778044 0 0 0.00566055284867263 0 0.00156669351247223 0.00238633949726454 0 0.00279778697968613 0.00677254143853067 0.114303134778656 0 0.0283869122239667 0 0 0 0 0.0528080453364242 0.240100719527948 0 0.0620276215356414 0.0802616168328389 0 0 0.0964314452651331 0.052390294933982 0.103913855141606 0 0.0497394865295769 0 0
0 0 0 0 0 0 0 0 0 0 0 0 0 0 0 0 0 0 0 0 0 0 0 0 0 0 0 0 0 0 0 0 0 0.00136327007431768 0 0 0 0 0 0 0 0 0 0 0 0 0 0 0 0 0 0 0 0 0.00280553786605138 0 0 0.00127218445370033 0 0 0 0 0 0 0 0 0 0 0 0 0 0.00180541172004233 0 0 0 0 0 0 0 0 0 0 0 0 0 0 0 0 0 0 0 0 0 0 0 0 0 0 0 0 0 0.00432464861672818 0 0 0 0 0 0 0 0 0 0 0 0 0 0 0 0 0 0 0 0 0 0 0 0 0 0 0 0 0 0 0 0 0 0 0 0 0 0 0 0 0 0 0 0 0 0 0 0 0 0 0 0 0 0 0 0 0 0 0 0 0 0 0 0 0 0 0 0 0 0 0 0 0 0 0 0 0 0 0 0 0 0 0 0 0 0 0 0 0.00187495179094937 0 0.0224139561978971 0 0 0.0750258509254669 0.00187074601392346 0.00480320629905413 0 0 0 0 0 0 0 0 0 0 0 0 0 0 0 0 0.0080598333300088 0 0 0.00940203830411229 0.03549474117648 0 0 0.0178327419880834 0 0 0 0 0.00506263974469473 0.0193313192254599 0.0299298618558622 0 0 0.00178866874301477 0.00693445353847362 0 0 0 0.00490353732379914 0 0.00224790933943166 0 0.0130521002990051 0.00737914915190254 0.00366053138105349 0.00764808853372332 0.0251940536363666 0 0 0.00149348338966552 0.095362249307477 0.014983858430192 0.0105761877483172 0.0430636059979303 0 0.043278179671849 0 0 0.00892953278620706 0 0 0 0 0 0 0 0 0 0 0 0 0 0 0 0 0 0 0 0 0.00222158107372059 0 0.00213163473997091 0 0 0 0 0 0 0 0 0 0.00611336585514276 0 0 0 0 0 0 0 0 0 0 0 0 0 0.0221411380908109 0.0508366109852853 0 0.231398138608268 0.127518692064728 0 0 0.0244703097208324 0 0 0 0 0
0 0 0 0 0 0 0 0 0 0 0 0 0 0 0 0 0 0 0 0 0 0 0 0 0 0 0 0 0 0 0 0 0 0 0 0 0 0 0 0 0 0 0 0 0 0 0 0 0 0 0 0 0 0 0.000957349678933859 0 0 0 0 0 0 0 0 0 0 0 0 0 0 0 0 0 0 0 0 0 0 0 0 0 0 0 0 0 0 0.000592686238497902 0.000451959969141761 0 0 0 0 0 0 0 0 0 0 0 0 0 0 0.00190861202804324 0 0 0 0 0 0 0 0 0 0 0 0 0 0 0 0 0 0 0 0 0 0 0 0 0 0 0 0 0 0 0 0 0 0.000514443560002954 0 0 0 0 0 0 0 0 0 0 0 0 0 0 0 0 0 0 0 0 0 0 0 0 0 0 0.00162302476503459 0 0 0 0 0 0 0 0 0 0 0 0 0 0 0 0 0 0 0 0 0 0 0 0 0.0019455377541434 0 0 0 0 0.00513147118935043 0 0 0 0 0.0042928139613587 0 0 0 0 0 0 0 0 0 0 0 0 0 0 0 0 0.00299977017654028 0 0.00232853400843443 0 0 0 0 0.0316167655174302 0 0 0 0 0 0 0 0.0016161360901103 0 0 0 0 0 0 0 0 0 0 0 0 0.00776696972415838 0.0115237440137254 0.00519886667652901 0 0.00275595145627776 0.00877756080570716 0.22107030397793 0.0993482509134682 0.0225787618596356 0.0732021742183607 0.00666630781508472 0.0806548542584084 0 0 0.00896661415294845 0 0 0 0 0 0 0 0 0 0 0 0 0 0 0 0 0 0 0 0 0 0 0 0 0 0 0 0 0 0 0 0 0.00339250654961147 0 0 0 0 0 0.00674342279418313 0 0.00142466494754816 0 0 0 0 0 0.0318489143094055 0.0374888648994287 0.131875095018597 0 0.00598953376741286 0.0096055072916394 0.0172509164073139 0.137496800366607 0 0 0.0123943088389976 0 0
0 0 0 0 0 0 0 0 0 0 0 0 0 0 0 0 0 0 0 0 0 0 0 0 0 0 0 0 0 0 0 0 0 0 0 0 0 0 0 0 0 0 0 0 0 0 0 0 0 0 0 0 0 0 0 0 0 0 0 0 0 0 0 0 0 0 0 0 0 0 0 0 0 0 0 0 0 0 0 0 0 0 0 0 0 0 0 0 0 0 0 0 0 0 0 0 0 0 0 0 0 0 0 0 0 0 0 0 0 0 0 0 0 0 0 0 0 0 0 0 0 0 0 0 0 0 0 0 0 0 0 0 0 0 0 0 0 0 0 0 0 0 0 0 0 0 0 0 0 0 0 0 0 0 0 0 0 0.011397597324925 0 0.0303570916138203 0.00870531837410444 0.0163402630262721 0.00399018350107962 0 0 0 0 0 0 0 0 0 0 0 0 0 0.00789610225741595 0 0 0.00383349338187356 0 0 0.00289359187633506 0 0 0 0 0 0 0 0 0 0.208483583298824 0.022433862260376 0 0.0800604552623999 0 0 0 0 0 0 0 0 0 0 0 0 0 0 0 0 0 0 0 0 0.0275486215302129 0 0.00356951738926242 0 0 0.037958966797673 0 0 0 0 0 0 0 0.00382298572932205 0 0 0 0 0 0 0 0 0 0.0014539629020918 0 0 0 0 0 0 0 0 0 0 0 0 0 0 0 0 0 0 0 0 0 0 0 0 0 0 0 0 0 0 0 0 0 0 0 0 0 0 0 0 0 0 0 0.260474121504893 0.0316089501400209 0 0.0142693996515261 0.0212542940596693 0.0194080734666818 0 0 0 0 0 0 0 0 0 0 0 0 0 0 0 0 0.168363562741699 0.0138760019095221 0 0 0 0 0 0 0 0 0
0 0 0 0 0 0 0 0 0 0 0 0 0 0 0 0 0 0 0 0 0 0 0 0 0 0 0 0 0 0 0 0 0 0 0 0 0 0 0 0 0 0 0 0 0 0 0 0 0 0 0 0 0 0 0 0 0 0 0 0 0 0 0 0 0 0 0 0 0 0 0 0 0 0 0 0 0 0 0 0 0 0 0 0 0 0 0 0 0 0 0 0 0 0 0 0 0 0 0 0 0 0 0 0 0 0 0 0 0 0 0 0 0 0 0 0 0 0 0 0 0 0 0 0 0 0 0 0 0 0 0 0 0 0 0 0 0 0 0 0 0 0 0 0 0 0 0 0 0 0 0 0 0 0 0 0 0 0 0 0 0 0 0 0 0 0 0 0 0 0 0 0 0 0 0 0 0 0 0 0 0 0 0 0 0 0 0 0 0 0 0 0 0 0 0 0 0 0 0 0 0 0 0 0 0 0 0 0 0 0 0 0 0 0 0 0 0 0 0 0 0 0 0 0 0 0 0 0 0 0 0 0 0 0 0.0156943023065701 0.0131619906414343 0 0 0 0 0 0 0 0 0.0391571521869011 0.0266611858216277 0 0.00659856830420361 0.10949422716762 0.0311587939424952 0 0.15277479762119 0 0.0542252163815758 0 0.0621097962475779 0 0.0967767159455048 0.0501797786493513 0 0 0 0 0 0 0 0 0 0 0 0 0 0 0 0 0 0 0 0 0 0 0 0 0 0 0 0 0 0 0 0 0 0 0 0 0 0.0325299325159507 0.0350359961215035 0.0233666251425725 0 0 0 0 0 0 0 0.0516074014889542 0 0 0.128462480350543 0.0182622620149901 0 0.0439934462138466 0.00874933093558804 0 0
0 0 0 0 0 0 0 0 0 0 0 0 0 0 0 0 0 0 0 0 0 0 0 0 0 0 0 0 0 0 0 0 0 0 0 0 0 0 0 0 0 0 0 0 0 0 0 0 0 0 0 0 0 0 0 0 0 0 0 0 0 0 0 0 0 0 0 0 0 0 0 0 0 0 0 0 0 0 0 0 0 0 0 0 0 0 0 0 0 0 0 0 0 0 0 0 0 0 0 0 0 0 0 0 0 0 0 0 0 0 0 0 0 0 0 0 0 0 0 0 0 0 0 0 0 0 0 0 0 0 0 0 0 0 0 0 0 0 0 0 0 0 0 0 0 0 0 0 0 0 0 0 0 0 0 0 0 0 0 0 0 0 0 0 0 0 0 0 0 0 0 0 0 0 0 0 0 0 0 0 0 0 0 0 0 0 0 0 0 0 0 0 0 0 0 0 0 0 0 0 0 0 0 0 0 0 0 0 0 0 0 0 0 0 0 0 0 0 0 0 0 0 0 0 0 0 0 0 0 0 0 0 0 0 0 0 0 0 0 0 0 0 0 0 0.00470252426568731 0 0 0 0.0362306830666582 0 0.00531699768263804 0.0621867043346903 0 0.0228468984322912 0 0 0.00240964011595446 0.0221821833021741 0.0226663562296438 0 0 0 0 0 0 0 0 0 0 0 0 0 0 0 0 0 0 0 0 0 0 0 0 0 0 0 0 0 0 0 0 0 0 0 0 0.00870106742036841 0.0346902541359712 0.039550028632386 0.0351693707391525 0.00251820602669058 0 0 0 0.0364321218774341 0.078998172471447 0 0.0302563233392558 0 0.0419361540400714 0 0.340529342388439 0 0.0707232692512634 0.0928810835218569 0.00907261872592601 0
0 0 0 0 0 0 0 0 0 0 0 0 0 0 0 0 0 0 0 0 0 0 0 0 0 0 0 0 0 0 0 0 0 0 0 0 0 0 0 0 0 0 0 0 0 0 0 0 0 0 0 0 0 0 0 0 0 0 0 0 0 0 0 0 0 0 0 0 0 0 0 0 0 0 0 0 0 0 0 0 0 0 0 0 0 0 0 0 0 0 0 0 0 0 0 0 0 0 0 0 0 0 0 0 0 0 0 0 0 0 0 0 0 0 0 0 0 0 0 0 0 0 0 0 0 0 0 0 0 0 0 0 0 0 0 0 0 0 0 0 0 0 0 0 0 0 0 0 0 0 0 0 0 0 0 0 0 0 0 0 0 0 0 0 0 0 0 0 0 0 0 0 0 0 0 0 0 0 0 0 0 0 0 0 0 0 0 0 0 0 0 0 0 0 0 0 0 0 0 0 0 0 0 0 0 0 0 0 0 0 0 0 0 0 0 0 0 0 0 0 0 0 0 0 0 0 0 0 0 0 0 0 0 0 0 0 0 0 0 0 0 0 0 0 0 0.00346347840272321 0.00792695130505621 0.00623102007171757 0.0453385360488955 0.00680787847136458 0.0196253679910089 0.0750102814705959 0.00674637085398876 0.0331996065418146 0.01125491026931 0 0.00293237344967348 0.00249755675339083 0.0984341915744092 0 0 0 0 0 0 0 0 0 0 0 0 0 0 0 0 0 0 0 0 0 0 0 0 0 0 0 0 0 0 0 0 0 0 0 0 0 0.038412318164675 0 0.0173263130024235 0.00849969887077041 0 0 0 0 0.0347688253328632 0.0198146852849154 0.195360779810949 0 0.00482956117341404 0.275864201206908 0 0 0 0.0816094590443358 0 0.00404563490479638
0 0 0 0 0 0 0 0 0 0 0 0 0 0 0 0 0 0 0 0 0 0 0 0 0 0 0 0 0 0 0 0 0 0 0 0 0 0 0 0 0 0 0 0 0 0 0 0 0 0 0 0 0 0 0.00256259396642496 0 0 0.00147078570043685 0 0 0 0 0 0 0 0 0 0 0 0 0 0 0 0 0 0 0 0 0 0 0 0 0 0 0 0 0 0 0 0 0 0 0 0 0 0 0 0 0 0 0.0133339126083533 0.10265249430101 0 0 0 0 0 0 0 0 0 0 0 0 0 0 0 0 0 0 0 0 0 0 0 0 0 0 0 0 0 0 0 0 0 0 0 0 0 0.00389410023184898 0 0 0 0 0.00210168362642552 0.00224423495943646 0 0.0237457280412344 0 0 0.0214619764941794 0.00506767191949125 0 0.004730108544929 0.0713788302192279 0.00109242098366781 0 0 0 0 0 0.00202718937639814 0 0 0 0 0 0 0 0 0 0 0 0 0 0 0 0 0 0 0 0 0 0 0 0 0 0 0 0 0 0 0 0 0 0.00253404104310622 0 0 0 0 0 0 0 0 0 0 0 0 0 0 0 0 0 0 0 0 0 0 0 0 0 0 0 0 0 0 0 0 0 0 0 0 0 0 0 0 0 0 0 0 0 0.00171431448743728 0 0 0 0 0 0.000908294241107851 0 0 0 0 0 0 0 0 0.149388637518278 0 0 0 0 0 0 0 0 0 0 0 0 0 0 0 0 0 0 0 0 0 0 0 0 0 0 0.00339844337094295 0 0.00333010515375749 0 0.0028350673195362 0.00617148012476463 0 0.000899091917197393 0.00164474705764851 0 0.00310059020095142 0.00298981719288182 0.0587415187486482 0 0.377366656591387 0 0 0 0 0.0316657120515598 0.0220336866635929 0.0735140653441388 0 0 0 0 0 0 0 0 0 0 0
0 0 0 0 0 0 0 0 0 0 0 0 0 0 0 0 0 0 0 0 0 0 0 0 0 0 0 0 0 0 0 0 0 0 0 0 0 0 0 0 0 0 0 0 0 0 0 0 0 0 0 0 0 0 0 0 0 0 0 0 0 0 0 0 0 0 0 0 0 0 0 0 0 0 0 0 0 0 0 0 0 0 0 0 0 0 0 0 0 0 0 0 0 0 0 0 0 0 0 0 0 0 0 0 0 0 0 0 0 0 0 0 0 0 0 0 0 0 0 0 0 0 0 0 0 0 0 0 0 0 0 0 0 0 0 0 0 0 0 0 0 0 0 0 0 0 0 0 0 0 0 0 0 0 0 0 0 0 0 0 0 0 0 0 0 0 0 0 0 0 0 0 0 0 0 0 0 0 0 0 0 0 0 0 0 0 0 0 0 0 0 0 0 0 0 0 0 0 0 0 0 0 0 0 0 0 0 0 0 0 0 0 0 0 0 0 0 0 0 0 0 0 0 0 0 0 0 0 0 0 0 0 0 0 0 0 0 0 0 0 0 0 0 0 0 0 0 0 0 0 0 0 0 0 0 0 0.0270324816729573 0 0 0 0 0 0 0 0 0 0 0 0 0 0 0 0 0 0 0 0 0 0 0 0 0 0 0 0 0 0 0 0 0 0 0 0 0 0 0 0 0.394476340670219 0 0.206185332248484 0 0 0 0 0 0 0 0 0.0431080502742821 0.212285548103075 0 0 0 0 0.0897099941731846 0.0272022528577981
0 0 0 0 0 0 0 0 0 0 0 0 0 0 0 0 0 0 0 0 0 0 0 0 0 0 0 0 0 0 0 0 0 0 0 0 0 0 0 0 0 0 0 0 0 0 0 0 0 0 0 0 0 0 0 0 0 0 0 0 0 0 0 0 0 0 0 0 0 0 0 0 0 0 0 0 0 0 0 0 0 0 0 0 0 0 0 0 0 0 0 0 0 0 0 0 0 0 0 0 0 0.00204149205760198 0 0 0 0 0 0 0 0 0 0 0 0 0 0 0 0 0 0 0 0 0 0 0 0 0 0 0 0 0 0 0 0 0 0 0 0 0 0 0 0 0 0 0 0 0 0 0 0 0 0 0 0 0.00449864176055745 0 0 0 0 0 0 0 0 0 0 0 0 0 0 0 0 0 0 0 0 0 0 0 0 0 0 0 0 0 0 0 0 0 0 0 0 0 0 0 0 0 0 0 0 0 0 0 0 0 0 0 0 0 0 0 0 0 0 0 0 0 0 0 0 0 0 0 0 0.00319439510472147 0 0 0 0 0 0 0 0 0 0.0012021964210175 0.00683164556140323 0 0.00276527736432918 0 0 0 0.00755168081721426 0.00912128752115494 0 0 0.0306307646510309 0 0 0.00364927916599475 0.0306686359913654 0 0.00988988858380604 0.0398474696459779 0 0.0219778292428759 0 0 0.0321596776594321 0.00191314355896955 0.00745004894957879 0 0 0 0 0 0 0 0 0 0 0 0 0 0 0 0 0 0 0 0 0 0 0 0 0 0 0 0 0 0 0 0.00383406807801625 0 0.00903717159187696 0 0 0 0.0042190363797093 0.214964091529387 0.0389052832581639 0 0 0 0 0 0.0808216287185221 0 0.0431175650564039 0 0.00566519771246392 0.184227816512823 0.199814787105603 0 0 0 0 0
0 0 0 0 0 0 0 0 0 0 0 0 0 0 0 0 0 0 0 0 0 0 0 0 0 0 0 0 0 0 0 0 0 0.00910422418394005 0 0 0 0 0 0 0 0 0 0 0 0 0 0 0 0 0 0 0 0 0.0120497084787442 0 0 0 0 0 0 0 0 0 0 0 0 0 0 0 0 0 0 0 0 0 0 0 0 0 0 0 0 0 0 0 0 0 0 0 0 0 0 0 0 0 0 0 0 0 0.0182019800025629 0.033777544616536 0 0 0 0 0 0 0 0 0 0 0 0 0 0 0 0 0 0 0 0 0 0 0 0 0 0 0 0 0 0 0 0 0 0 0 0 0 0 0 0 0 0 0 0 0 0 0 0 0 0 0 0.0119585755239175 0 0 0 0 0 0 0 0 0 0 0 0 0 0 0 0 0 0.0146228806242051 0 0 0 0 0 0 0 0 0 0 0 0 0 0 0.010071163514965 0.0584544509272318 0.0076050989977556 0 0 0 0 0 0 0 0 0 0 0 0 0 0 0.00940400164564954 0 0 0 0 0 0 0 0 0 0 0 0 0 0 0 0 0 0 0 0 0 0 0 0 0 0 0 0 0 0 0 0 0 0 0 0 0 0 0 0 0 0 0 0 0 0 0 0 0 0 0 0 0.0940916643457472 0 0 0 0 0 0 0 0 0 0 0 0 0 0 0 0 0 0 0 0 0 0 0 0 0.0173581502633397 0 0 0 0 0 0 0 0 0 0 0 0 0 0 0.00681883888077984 0.378994348200946 0.0230646626134643 0.0338744662940376 0 0 0.0672291860078769 0 0 0 0 0 0 0.0291101305875465 0 0 0.0958946151814805 0 0 0.0683143091092742
0 0 0 0 0 0 0 0 0 0 0 0 0 0 0 0 0 0 0 0 0 0 0 0 0 0 0 0 0 0 0 0 0.00173914748876911 0.026615360023065 0.00848809611432125 0 0 0 0 0 0 0 0 0 0 0 0 0 0 0 0 0 0 0 0.0323214599502128 0 0.00724414653789386 0.00438049367749025 0 0 0 0 0 0 0 0 0 0 0 0 0 0.0360484384359944 0 0 0 0 0 0 0 0 0 0 0 0 0 0 0 0 0 0 0 0 0 0 0 0 0 0 0 0 0.0177247244521786 0.00622976722546261 0 0 0.00175523928877509 0 0 0 0 0 0 0 0 0 0 0 0 0 0 0 0 0 0 0 0 0 0 0 0 0 0 0 0 0 0 0 0 0 0 0 0 0 0 0 0 0 0 0 0 0 0 0 0 0 0 0 0 0 0.00166328344193392 0 0 0 0 0 0 0 0 0 0 0.00213850728248647 0 0.00464068493654331 0.00176112364440062 0 0 0 0 0 0 0 0 0 0 0 0 0 0.0105267651316216 0.189639321732771 0.0194776179226352 0 0.0039373424581985 0.00203321575244893 0 0 0.00265342296111126 0 0.00137202183810051 0 0 0.00171868693007771 0.0029959074671258 0 0 0.00344005568953777 0 0 0 0 0 0 0 0 0 0.00128604389840251 0.0243354622635553 0 0 0 0 0 0 0 0 0 0 0 0 0 0 0 0 0 0 0 0 0.00221896606721498 0 0 0 0 0 0 0 0 0.00106672510765472 0.0048935964260868 0.00209288461262397 0 0 0 0 0 0.00145429575557694 0 0 0 0.229840376891645 0 0.0074347980605706 0 0 0 0 0 0 0 0 0 0 0 0 0 0 0 0 0 0 0 0 0 0 0.00891462328339316 0 0 0 0 0 0 0.00184274731364502 0 0 0 0 0 0 0.0380366907952138 0.0130556000151799 0.0778944745396473 0.0281802361166299 0.00708919535024251 0 0.0610955318418129 0.0430324537547365 0.0348155735522061 0 0 0 0 0 0 0.00294923694649558 0 0.00535193162592614 0 0.012573725398385 0
