# Supplementary material for: Recovery of neural dynamics criticality in personalized whole-brain models of stroke
Source: Nat Commun. 2022 Jun 27;13:3683. doi: 10.1038/s41467-022-30892-6 (PMC9237050; doi:10.1038/s41467-022-30892-6)
Supplement: Supplementary file 3 — Source Data [file 41467_2022_30892_MOESM3_ESM.zip › Source_Data/Tables/Table1/Structural_Connectivity/patients/pat_1_097_317_21_.txt]

0 0 0.0340906128226055 0.0194943274251067 0.0253785534192072 0.204209895489673 0.12940353935889 0 0.05060503707289 0.169767224741004 0.144439515715687 0.0162002889644864 0 0 0 0.0126677107702541 0 0.0188426696273916 0.0513308713855118 0 0 0 0 0 0 0 0 0 0 0.0195488670869273 0.029033065111573 0 0 0 0 0 0 0 0 0 0 0 0 0 0 0 0 0 0 0 0 0 0 0 0 0 0 0 0 0 0 0 0 0 0 0 0 0 0 0 0.0118844284431576 0 0 0 0 0 0 0 0 0 0 0 0 0 0 0 0 0 0 0 0 0 0 0 0 0 0 0 0 0 0 0 0 0 0 0 0 0 0 0 0 0 0 0 0 0 0 0 0 0 0 0 0 0 0 0 0 0 0 0 0 0 0 0 0 0 0 0 0 0 0 0 0 0 0 0 0 0 0 0 0 0 0 0 0 0 0 0 0 0 0 0 0 0 0 0 0 0 0 0 0 0 0 0 0 0 0 0 0 0 0 0 0 0 0 0 0 0 0 0 0 0 0 0 0 0 0 0 0 0 0 0 0 0 0 0 0 0 0 0 0 0 0 0 0 0 0 0 0 0 0 0 0 0 0 0 0 0 0 0 0 0 0 0 0 0 0 0 0 0 0 0 0 0 0 0 0 0 0 0 0 0 0 0 0 0 0 0 0 0 0.0092724440553404 0 0 0 0 0 0 0 0 0 0.0180259772579902 0.0121897415971804 0 0.0236152296551232 0 0 0 0 0 0 0 0 0 0 0 0 0 0 0 0 0 0 0 0 0 0 0 0 0 0 0 0 0 0 0 0 0 0 0 0 0 0 0 0 0 0 0
0 0 0.0233397685353667 0 0.121582473772322 0 0 0 0 0 0 0.114643103458053 0 0.047012293305579 0 0.0118913732704368 0.260366157249256 0 0.169651135211855 0.0865098121381019 0 0 0 0 0 0 0 0 0 0 0 0 0 0 0 0 0 0 0 0 0 0 0 0 0 0 0 0 0 0 0 0 0 0 0 0 0 0 0 0 0 0 0 0 0 0 0 0 0.0992931536416602 0 0 0 0 0 0 0 0 0 0 0 0 0 0 0 0 0 0 0 0 0 0 0 0 0 0 0 0 0 0 0 0 0 0 0 0 0 0 0 0 0 0 0 0 0 0 0 0 0 0 0 0 0 0 0.065710729417369 0 0 0 0 0 0 0 0 0 0 0 0 0 0 0 0 0 0 0 0 0 0 0 0 0 0 0 0 0 0 0 0 0 0 0 0 0 0 0 0 0 0 0 0 0 0 0 0 0 0 0 0 0 0 0 0 0 0 0 0 0 0 0 0 0 0 0 0 0 0 0 0 0 0 0 0 0 0 0 0 0 0 0 0 0 0 0 0 0 0 0 0 0 0 0 0 0 0 0 0 0 0 0 0 0 0 0 0 0 0 0 0 0 0 0 0 0 0 0 0 0 0 0 0 0 0 0 0 0 0 0 0 0 0 0 0 0 0 0 0 0 0 0 0 0 0 0 0 0 0 0 0 0 0 0 0 0 0 0 0 0 0 0 0 0 0 0 0 0 0 0 0 0 0 0 0 0 0 0 0 0 0 0 0 0 0 0 0 0 0 0 0 0
0.0974461176641744 0.0672661846914282 0 0 0 0.248411442301602 0 0 0 0.0256864499385405 0.0383448566594031 0.125066047523961 0 0 0 0 0.024688599242261 0.0168672093749571 0.125773436242718 0 0 0 0 0 0 0 0 0 0 0.0249292332085538 0.0244900653696466 0 0 0 0 0 0 0 0 0 0 0 0 0 0 0 0 0 0 0 0 0 0 0 0 0 0 0 0 0 0 0 0 0 0 0 0 0 0.0646981390710675 0 0 0 0 0 0 0 0 0 0 0 0 0 0 0 0 0 0 0 0 0 0 0 0 0 0 0.058071392276638 0 0 0 0 0 0 0 0 0 0 0 0 0 0 0 0 0 0 0 0 0 0 0 0 0 0 0 0 0 0 0 0 0 0 0 0 0 0 0 0 0 0 0 0 0 0 0 0 0 0 0 0 0 0 0 0 0 0 0 0 0 0 0 0 0 0 0 0 0 0 0 0 0 0 0 0 0 0 0 0.0137984837053024 0 0 0 0 0 0 0 0 0 0 0 0 0 0 0 0 0 0 0 0 0 0 0 0 0 0 0 0 0 0 0 0 0 0 0 0 0 0 0 0 0 0 0 0 0 0 0 0 0 0 0 0 0 0 0 0 0 0 0 0 0 0 0 0 0 0 0 0 0 0 0 0 0 0 0 0 0 0 0 0 0 0 0 0 0 0 0 0 0 0 0 0 0 0 0.0279223423813389 0 0 0.0165400003484074 0 0 0 0 0 0 0 0 0 0 0 0 0 0 0 0 0 0 0 0 0 0 0 0 0 0 0 0 0 0 0 0 0 0 0 0 0 0 0 0 0 0 0
0.00463045808472094 0 0 0 0 0 0.0898212945623094 0 0.0565234049334341 0 0.0196679699222805 0 0 0 0 0 0 0 0 0 0 0 0 0 0 0 0 0 0 0.0760120537062565 0.0233660912346691 0 0 0.00322184150017098 0.00292523635522613 0 0.0164410666007737 0.167217036936602 0 0 0 0 0 0 0 0 0.00843409036263673 0 0 0 0.0188858293079485 0 0 0 0 0 0 0 0 0 0 0 0 0 0 0 0 0 0 0 0 0 0 0 0 0 0 0 0 0 0 0 0 0 0 0 0.00413941712816719 0 0 0 0 0 0.0395847162498279 0 0 0 0 0 0 0.010795064640786 0 0 0 0 0 0 0 0 0 0 0 0 0 0 0 0 0 0 0 0 0 0 0 0 0 0 0 0 0 0.353024889646683 0 0 0.0830444092313318 0 0 0 0 0 0.00537359615301288 0.00970656094630327 0 0 0 0 0 0 0 0 0 0 0 0 0 0 0 0 0 0 0 0 0 0 0 0 0 0 0 0 0 0 0 0 0 0 0 0 0 0 0 0 0 0 0 0 0 0 0 0 0 0 0 0 0 0 0 0 0 0 0 0 0 0 0 0 0 0 0 0 0 0 0 0 0 0 0 0 0 0 0 0 0 0 0 0 0 0 0 0 0 0 0 0 0 0 0 0 0 0 0 0 0 0 0 0 0 0 0 0 0 0 0 0 0 0 0 0 0.00718497249686002 0 0 0 0 0 0 0 0 0 0 0 0 0 0 0 0 0 0 0 0 0 0 0 0 0 0 0 0 0 0 0 0 0 0 0 0 0 0 0 0 0 0 0 0 0 0 0 0 0 0 0 0 0 0 0 0 0 0 0 0
0.00886131404960805 0.0428028569901729 0 0 0 0.0352281140883877 0 0.132274658163344 0 0.0795190144476492 0.00812918068545645 0.193545215050749 0 0.0546749226354701 0.0265571381217512 0.0223284506343031 0.0142463841652586 0.0807383083939649 0.0633475755055075 0 0 0 0 0 0 0 0 0 0.14238576465306 0.00582851759684782 0.0203431362570571 0 0 0 0 0 0 0 0 0 0 0 0 0 0 0 0 0 0 0 0 0 0 0 0 0 0 0 0 0 0 0 0 0 0 0 0 0 0 0 0 0 0 0 0 0 0 0 0 0 0 0 0 0 0 0 0 0 0 0 0 0 0 0 0 0.0122028037358874 0 0 0 0 0 0 0 0 0 0 0 0 0 0 0 0 0 0 0 0 0 0 0 0 0 0 0 0 0 0 0.0149206695764412 0 0 0 0 0 0 0 0 0.00532735956318508 0 0 0 0 0 0 0 0 0 0 0 0 0 0 0 0 0 0 0 0 0 0 0 0 0 0 0 0 0 0 0 0 0 0 0 0 0 0 0 0 0 0 0 0 0 0 0 0 0 0 0 0 0 0 0 0 0.0125978921397112 0 0 0 0 0 0 0 0 0 0 0 0 0 0 0 0 0 0 0 0 0 0 0 0 0 0 0 0 0 0 0 0 0 0 0 0 0 0 0 0 0 0 0 0 0 0 0 0 0 0 0 0 0 0 0 0 0 0 0 0 0 0 0 0.00436419716943196 0 0 0 0 0 0 0 0 0 0 0 0 0 0 0 0 0 0 0 0 0 0 0 0 0 0 0 0 0 0 0 0.00345830454076673 0 0 0 0 0 0 0 0 0 0 0 0 0.0163182218359895 0 0 0 0 0 0 0 0 0 0 0 0 0 0 0
0.128118718700205 0 0.0545227392869615 0 0.0632985749740352 0 0.0435311398093326 0 0.0379924803583623 0.189998642447209 0.0882872277055503 0.171679817184325 0 0 0 0.00989344086575742 0 0.0209190602618137 0.120783030000806 0 0 0 0 0 0 0 0 0 0 0.0198260378299281 0.0202086453696442 0 0 0 0 0 0 0 0 0 0 0 0 0 0 0 0 0 0 0 0 0 0 0 0 0 0 0 0 0 0 0 0 0 0 0 0 0 0 0 0 0 0 0 0 0 0 0 0 0 0 0 0 0 0 0 0 0 0 0 0 0 0 0 0 0 0 0 0 0 0 0 0 0 0 0 0 0 0 0 0 0 0 0 0 0 0 0 0 0 0 0 0 0 0 0 0 0 0 0 0 0 0 0 0 0 0 0 0 0 0 0 0 0 0 0 0 0 0 0 0 0 0 0 0 0 0 0 0 0 0 0 0 0 0 0 0 0 0 0 0 0 0 0 0 0 0 0 0 0 0 0 0 0 0 0 0 0 0 0 0 0 0 0 0 0 0 0 0 0 0 0 0 0 0 0 0 0 0 0 0 0 0 0 0 0 0 0 0 0 0 0 0 0 0 0 0 0 0 0 0 0 0 0 0 0 0 0 0 0 0 0 0 0 0 0 0 0 0 0 0 0 0 0 0 0 0 0 0 0 0 0 0 0 0 0 0 0 0 0 0 0.0144682457083509 0 0.0164721994977189 0 0 0 0 0 0 0 0 0 0 0 0 0 0 0 0 0 0 0 0 0 0 0 0 0 0 0 0 0 0 0 0 0 0 0 0 0 0 0 0 0 0 0
0.0894860123980707 0 0 0.261500551903553 0 0.0479814353884248 0 0 0.107015690415136 0.138195930793512 0 0 0 0 0 0 0 0 0 0 0 0 0 0 0 0 0 0 0 0 0 0 0 0 0 0 0 0.0294386314706002 0 0 0 0 0 0 0 0 0 0 0 0 0 0 0 0 0 0 0 0 0 0 0 0 0 0 0 0 0 0 0 0 0 0 0 0 0 0 0 0 0 0 0 0 0 0 0 0 0 0 0 0 0 0 0.0083929908923953 0 0 0 0 0 0 0 0 0 0 0.00832247533780894 0 0 0 0 0 0 0 0 0 0 0 0 0 0 0 0 0 0 0 0 0 0 0 0 0 0.289534686363678 0 0 0.0201315950368211 0 0 0 0 0 0 0 0 0 0 0 0 0 0 0 0 0 0 0 0 0 0 0 0 0 0 0 0 0 0 0 0 0 0 0 0 0 0 0 0 0 0 0 0 0 0 0 0 0 0 0 0 0 0 0 0 0 0 0 0 0 0 0 0 0 0 0 0 0 0 0 0 0 0 0 0 0 0 0 0 0 0 0 0 0 0 0 0 0 0 0 0 0 0 0 0 0 0 0 0 0 0 0 0 0 0 0 0 0 0 0 0 0 0 0 0 0 0 0 0 0 0 0 0 0 0 0 0 0 0 0 0 0 0 0 0 0 0 0 0 0 0 0 0 0 0 0 0 0 0 0 0 0 0 0 0 0 0 0 0 0 0 0 0 0 0 0 0 0 0 0 0 0 0 0 0 0 0 0 0 0 0 0 0
0 0 0 0 0.246774596292544 0 0 0 0 0.229702395204945 0 0 0 0 0 0 0 0.0377468878676645 0 0 0 0 0 0 0 0 0 0 0 0 0 0 0 0 0.00772999495640142 0 0 0 0 0 0 0 0 0 0 0 0.0775773243670561 0 0 0 0 0 0 0 0 0 0 0 0 0 0 0 0 0 0 0 0 0 0 0 0 0 0 0 0 0 0 0 0 0 0 0 0 0 0 0 0 0 0 0 0 0 0 0 0 0 0 0 0 0 0 0 0 0.00834114313167203 0 0 0 0 0 0 0 0 0 0 0 0 0 0 0 0 0 0 0 0 0 0 0 0 0 0 0.241445245723453 0 0.127904896719709 0 0 0 0 0 0 0 0 0 0 0 0 0 0 0 0 0 0 0 0 0 0 0 0 0 0 0 0 0 0 0 0 0 0 0 0 0 0 0 0 0 0 0 0 0 0 0 0 0 0 0 0 0 0 0 0 0 0 0 0 0 0 0 0 0 0 0 0 0 0 0 0 0 0 0 0 0 0 0 0 0 0 0 0 0 0 0 0 0 0 0 0 0 0 0 0 0 0 0 0 0 0 0 0 0 0 0 0 0 0 0 0 0 0 0 0 0 0 0 0 0 0 0 0.022777515736555 0 0 0 0 0 0 0 0 0 0 0 0 0 0 0 0 0 0 0 0 0 0 0 0 0 0 0 0 0 0 0 0 0 0 0 0 0 0 0 0 0 0 0 0 0 0 0 0 0 0 0 0 0 0 0 0 0 0 0 0
0.0277887421403561 0 0 0.130673569931385 0 0.0332534711366372 0.0849793878608419 0 0 0.366740716120849 0 0.00613613572503416 0 0 0 0 0 0 0 0 0 0 0 0 0 0 0 0 0 0 0 0 0 0 0.0157273028267767 0 0 0.0163276000738324 0 0 0 0 0 0 0 0 0 0 0 0 0 0 0 0 0.00939607768368268 0 0 0 0 0 0 0 0 0 0 0 0 0 0 0 0 0 0 0 0 0 0 0 0 0 0 0 0 0 0 0 0 0 0 0 0 0 0 0 0 0 0 0 0 0 0 0 0 0.0146700051577497 0 0 0 0 0 0 0 0 0 0 0 0 0 0 0 0 0 0 0 0 0 0 0 0 0 0.19347750631968 0 0 0.0435309274669713 0 0 0 0 0 0 0 0 0 0 0 0 0 0 0 0 0 0 0 0 0 0 0 0 0 0 0.00471477454331695 0.00403064143212697 0 0 0 0 0 0 0 0 0 0 0 0 0 0 0 0 0 0 0 0 0 0 0 0 0 0 0 0.00440410555232249 0 0 0 0.0030754255902743 0 0 0 0 0 0 0 0 0 0 0 0 0 0 0 0 0 0 0 0 0 0 0 0 0 0 0 0 0 0 0 0 0 0 0 0 0 0 0 0 0 0 0 0 0 0 0 0 0 0 0 0 0 0 0 0 0 0 0 0 0 0 0 0.0119886071109777 0 0 0 0 0 0.002906425833885 0 0 0 0 0 0 0 0.00595307103762142 0 0 0 0 0 0 0 0 0 0 0 0 0 0 0 0 0 0.00737387684204213 0.00338005462703729 0 0 0 0 0 0.00308608856221138 0 0 0 0 0 0.00638548642438836 0 0 0 0 0 0 0 0 0 0 0 0 0 0 0
0.0554063372540692 0 0.00293278309911099 0 0.0743267795659 0.09883716649515 0.0652216597740348 0.115084291614443 0.217966414039371 0 0.0238022976159733 0.0428194119584801 0 0 0 0.00217168443947404 0 0.163425606299594 0 0 0 0 0 0 0 0 0 0 0 0 0.00472526731493127 0 0 0 0.00814109267755741 0 0 0.00350381271275469 0 0 0 0 0 0 0 0 0 0 0 0 0 0 0 0 0.0121809047046025 0 0 0 0 0 0 0 0 0 0 0 0 0 0 0 0 0 0 0 0 0 0 0 0 0 0 0 0 0 0 0 0 0 0 0 0 0 0 0 0 0.0148236631886477 0 0 0 0 0 0 0 0.0125307579707317 0 0 0 0 0 0 0 0 0 0 0 0 0 0 0 0 0 0 0 0 0 0 0.00843805039890187 0 0 0.0249611578500607 0 0 0 0 0 0.00660715267083826 0 0 0 0 0 0 0 0 0 0 0 0 0 0 0 0 0 0 0 0 0 0 0 0.00353568110217855 0.00294520086067634 0 0 0 0 0 0 0 0 0 0 0 0 0 0 0 0 0 0 0 0 0 0 0 0 0 0 0 0 0 0 0 0 0 0 0 0 0 0 0 0 0 0 0 0 0 0 0 0 0 0 0 0 0 0 0 0 0 0 0 0 0 0 0 0 0 0 0 0 0 0 0 0 0 0 0 0 0 0 0 0 0 0 0 0 0 0 0 0 0 0 0 0 0 0 0 0.00626748499510885 0 0 0 0 0 0 0 0 0 0 0 0 0 0.015155143061766 0 0 0 0 0 0 0 0 0 0 0 0 0 0 0 0 0 0.00635329745410903 0.00296580572589087 0 0 0 0 0 0 0 0 0 0 0 0.00487109515564368 0 0 0 0 0 0 0 0 0 0 0 0 0 0 0
0.0966026225199977 0 0.00897181435862259 0.0553792063241949 0.0155710681235664 0.0941163268181041 0 0 0 0.0487771231225851 0 0.0780316168607405 0 0 0 0.013076996295129 0 0.0163334411462799 0.108766518822762 0.0280876412075526 0 0 0 0 0 0 0 0 0 0.193664439017857 0.196748705494342 0 0 0 0.0124275987102811 0 0 0 0 0 0 0 0 0 0 0 0 0 0 0 0 0 0 0 0 0.015086945748213 0 0 0 0 0 0 0 0 0 0 0 0 0 0 0 0 0 0 0 0 0 0 0 0 0 0 0 0 0 0 0 0 0 0 0 0 0 0 0 0.0183579354297729 0 0 0 0 0 0 0 0 0 0 0 0 0 0 0 0 0 0 0 0 0 0 0 0 0 0 0 0 0 0 0 0 0 0 0 0 0 0 0 0 0 0 0 0 0 0 0 0 0 0 0 0 0 0 0 0 0 0 0 0 0 0 0 0 0 0 0 0 0 0 0 0 0 0 0 0 0 0 0 0 0 0 0 0 0 0 0 0 0 0 0 0 0 0 0 0 0 0 0 0 0 0 0 0 0 0 0 0 0 0 0 0 0 0 0 0 0 0 0 0 0 0 0 0 0 0 0 0 0 0 0 0 0 0 0 0 0 0 0 0 0 0 0 0 0 0 0 0 0 0 0 0 0 0 0 0 0 0 0 0 0 0 0 0 0 0 0 0 0 0 0 0 0 0 0 0 0 0 0 0 0 0 0 0 0 0 0 0 0 0 0 0 0 0 0 0 0 0 0 0 0 0 0 0 0 0 0 0 0 0 0 0 0 0 0 0 0 0 0 0 0
0.0054925769097144 0.0391896908624072 0.0148341640619374 0 0.187933654832071 0.0927762520974056 0 0 0.00378855155386228 0.0444824288148277 0.0395567951808075 0 0 0.0940892566292394 0.0626751447829796 0.0171439577252062 0.0620700871560633 0.0237579141277647 0 0.0775205588737375 0 0 0 0 0 0 0 0 0 0.0209396454063144 0.10518557022328 0 0 0 0 0 0 0 0 0 0 0 0 0 0 0 0 0 0 0 0 0 0 0 0 0 0 0 0 0 0 0 0 0 0 0 0 0 0 0 0 0 0 0 0 0 0 0 0 0 0 0 0 0 0 0 0 0 0 0 0 0 0 0 0 0.0234161905398799 0 0 0 0 0 0 0 0 0 0 0 0 0 0 0 0 0 0 0.0100774466380469 0 0 0 0 0 0 0 0 0 0 0 0.0482390376260699 0 0 0 0 0 0 0 0 0.00950114677243031 0 0 0 0 0 0 0 0 0 0 0 0 0 0 0 0 0 0 0 0 0 0 0 0 0 0 0 0 0 0 0 0 0 0 0 0 0 0 0 0.0173299291859553 0 0 0 0 0 0 0 0 0 0 0 0 0 0 0 0 0 0 0 0 0 0 0 0 0 0 0 0 0 0 0 0 0 0 0 0 0 0 0 0 0 0 0 0 0 0 0 0 0 0 0 0 0 0 0 0 0 0 0 0 0 0 0 0 0 0 0 0 0 0 0 0 0 0 0 0 0 0 0 0 0 0 0 0 0 0 0 0 0 0 0 0 0 0 0 0 0 0 0 0 0 0 0 0 0 0 0 0 0 0 0 0 0 0 0 0 0 0 0 0 0 0 0 0 0 0 0 0 0 0 0 0 0 0 0 0 0 0 0 0 0
0 0 0 0 0 0 0 0 0 0 0 0 0 0 0 0 0 0 0 0 0 0 0.0187343503918371 0 0.023961510691979 0 0 0 0 0 0 0.021038970335448 0 0 0.0845249143997758 0 0 0 0 0 0 0 0 0 0 0 0 0 0.0359617914294315 0 0 0 0 0 0.135956315096972 0 0 0 0 0 0 0 0 0 0 0 0 0 0 0 0 0 0 0 0 0 0 0 0 0 0 0 0 0 0 0 0 0 0 0 0 0 0 0 0 0 0 0 0 0 0 0 0 0.0445882858818726 0 0 0 0 0 0 0 0 0 0.18066659493745 0.0818642240094126 0.00808444137847412 0 0.133149801460424 0.0654262751782013 0.014797394424592 0 0 0 0 0 0 0 0 0 0 0 0 0 0 0 0 0 0 0 0 0 0 0 0 0 0 0 0 0 0 0 0 0 0 0 0 0 0 0 0 0 0 0 0 0 0 0.0404333597722829 0 0 0 0 0 0 0 0 0 0 0 0 0 0 0 0 0 0 0 0 0 0.00301766061914677 0 0 0 0 0 0 0 0 0 0 0 0 0 0 0 0 0 0 0 0 0 0 0 0 0 0 0 0 0 0 0 0 0 0 0 0 0 0 0 0 0 0 0 0 0 0 0 0 0 0 0 0 0 0 0 0 0 0 0 0 0 0 0 0 0 0 0 0 0 0 0 0.00402947001180809 0.0206555194187569 0.0262217516323439 0.0117222286301308 0 0.0159772287246918 0.0291879115749689 0 0 0 0 0 0 0 0 0 0 0 0 0 0 0 0 0 0 0 0 0 0 0 0 0 0 0 0 0 0 0 0 0 0 0 0 0 0 0 0 0 0 0 0 0 0 0 0 0 0
0 0.0101069733225192 0 0 0.0333884360661925 0 0 0 0 0 0 0.059173303584691 0 0 0.179548591670962 0.211386105407472 0.00478488360858987 0 0 0.129867799554431 0.0649076609790719 0 0 0 0 0 0 0 0 0 0.0586730179949208 0 0 0 0 0 0 0 0 0.0024861246721015 0 0 0 0 0 0 0 0 0 0 0 0 0 0 0 0 0 0 0 0 0.00341986788049193 0 0 0.00329023747182745 0.00389829579684045 0 0 0 0 0.00545315172660457 0 0 0 0 0 0 0 0 0 0 0 0 0 0 0 0 0 0 0 0 0 0 0 0 0 0.00340027834603086 0 0 0 0 0 0 0 0 0 0 0 0 0 0 0 0 0 0 0.00414829136214049 0 0 0 0 0 0 0 0 0 0 0 0.0450951342951267 0 0 0 0 0 0 0.150047242436207 0 0.00426845933857785 0.0135321411512659 0.00912400333393573 0 0 0 0 0 0 0 0 0 0 0 0 0 0 0 0 0 0 0 0 0 0 0 0 0 0 0 0 0 0 0 0 0 0 0 0 0 0 0 0 0 0 0 0 0 0 0 0 0 0 0 0 0 0 0 0 0 0 0 0 0 0 0 0 0 0 0 0 0 0 0 0 0 0 0 0 0 0 0 0 0 0 0 0 0 0 0 0 0 0 0 0 0 0 0 0 0 0 0 0 0 0 0 0 0 0 0 0 0 0 0 0 0 0 0 0 0 0 0 0 0 0 0 0 0 0 0 0 0 0 0 0 0 0 0 0 0 0 0 0 0 0 0 0 0 0 0 0 0 0 0 0 0 0 0 0 0 0 0 0 0 0 0 0 0 0 0 0 0 0 0 0 0 0 0 0 0 0 0
0 0 0 0 0.0312571818479252 0 0 0 0 0 0 0.0759699380164603 0 0.346053025302151 0 0.170611204058781 0.0053715727526938 0 0 0.0453412098977188 0.0262855653580418 0 0 0 0 0 0 0 0 0 0.120076437677418 0 0 0 0 0 0 0 0 0 0 0 0 0 0 0 0 0 0 0 0 0 0 0 0 0 0 0 0 0 0 0 0 0 0 0 0 0 0 0 0 0 0 0 0 0 0 0 0 0 0 0 0 0 0 0.00385422367985174 0 0 0 0 0 0 0 0 0 0.00985145009332443 0 0 0 0 0 0 0 0 0 0 0 0 0 0 0 0 0 0 0.00441892202945964 0 0 0 0 0 0 0 0 0 0 0 0.096710200208638 0 0 0 0 0 0 0.0250763414671976 0 0.0173423829197059 0.0170085836387844 0.00477176105184868 0 0 0 0 0 0 0 0 0 0 0 0 0 0 0 0 0 0 0 0 0 0 0 0 0 0 0 0 0 0 0 0 0 0 0 0 0 0 0 0 0 0 0 0 0 0 0 0 0 0 0 0 0 0 0 0 0 0 0 0 0 0 0 0 0 0 0 0 0 0 0 0 0 0 0 0 0 0 0 0 0 0 0 0 0 0 0 0 0 0 0 0 0 0 0 0 0 0 0 0 0 0 0 0 0 0 0 0 0 0 0 0 0 0 0 0 0 0 0 0 0 0 0 0 0 0 0 0 0 0 0 0 0 0 0 0 0 0 0 0 0 0 0 0 0 0 0 0 0 0 0 0 0 0 0 0 0 0 0 0 0 0 0 0 0 0 0 0 0 0 0 0 0 0 0 0 0 0 0
0.00233377826313031 0.00220883859006156 0 0 0.0117811795594036 0.00290517976231887 0 0 0 0.00122589303894427 0.0036021895272691 0.00931577848056972 0 0.182641188385833 0.0764837525165029 0 0.00218378823037267 0.00142623412611012 0.00806516490169501 0.00626535022174445 0.0208330659789316 0 0 0.00743305722816684 0 0 0 0 0.00179772380504414 0.0338047308577163 0.0906606798322493 0 0 0 0.00196937855114043 0 0.00301173507610701 0.00571569491310461 0.0129176130004685 0.0116539724380722 0 0.0127530751891972 0 0 0 0 0 0 0 0 0 0 0 0 0 0 0 0 0 0 0.0114960675856575 0 0 0 0 0 0 0 0 0.0136246430525245 0 0.00563974739765152 0.00133863142696242 0 0.005216237817553 0 0 0 0 0 0 0 0 0 0.00366836615399604 0 0.00585050493630806 0 0 0 0.00290922966921246 0 0.00188162867829333 0 0 0 0 0 0 0.00244714726113862 0.00218423859945931 0 0 0 0 0 0 0 0 0 0 0 0 0 0 0 0 0 0 0 0 0 0 0 0 0.00200003308360292 0.0444982148046357 0 0 0 0 0 0 0.133807921203096 0.054238318178088 0.00951868484857071 0.0293268704982305 0.11018220415845 0 0 0 0 0 0 0 0.00248982625759556 0.0093549079110772 0.0036295955813312 0 0.0132939995074934 0 0 0 0 0 0 0 0 0 0 0 0 0 0 0 0 0 0 0 0 0 0 0 0 0 0 0 0 0 0 0 0 0 0 0 0 0 0 0 0 0.00168237689423536 0 0 0 0 0 0 0 0 0 0.00208992901978267 0.00105334003078228 0 0 0 0 0 0 0 0 0 0 0 0 0 0 0 0 0 0 0 0 0 0 0 0 0 0 0 0 0 0 0 0.000318421650220592 0 0 0 0 0 0 0 0 0 0 0 0 0 0 0 0 0 0 0 0 0 0 0.00852559597015712 0 0 0 0 0 0 0 0 0 0 0 0 0 0 0 0 0 0 0 0 0 0 0 0 0 0.00164733470252037 0 0 0 0 0 0 0 0 0 0 0 0 0 0 0 0.00154108438169564 0 0 0 0 0 0 0.000864169987748121 0 0 0 0 0 0 0 0 0.000691686277775628 0 0
0 0.143357474641373 0.0047166321611881 0 0.0222812051431815 0 0 0 0 0 0 0.0999756554876874 0 0.0122545538425926 0.00713784217553748 0.00647313046525255 0 0 0.021559470655701 0.0414306069631482 0 0 0 0 0 0 0 0 0 0.00765006225285068 0.0393927248707178 0 0 0 0 0 0 0 0 0 0 0 0 0 0 0 0 0 0 0 0 0 0 0 0 0 0 0 0 0 0 0 0 0 0 0 0 0 0.0269663558658705 0 0 0 0 0 0 0 0 0 0 0 0 0 0 0 0 0 0 0 0 0 0 0 0 0 0 0.0113270107411372 0 0 0 0 0 0 0 0 0 0 0 0 0 0 0.0456020547923701 0 0 0 0 0 0 0 0 0 0.0169493845253271 0.0122439285516561 0 0.456560112446576 0 0 0.0186450948454718 0 0 0 0 0 0 0 0 0 0 0 0 0 0 0 0 0 0 0 0.00547669957236073 0 0 0 0 0 0 0 0 0 0 0 0 0 0 0 0 0 0 0 0 0 0 0 0 0 0 0 0 0 0 0 0 0 0 0 0 0 0 0 0 0 0 0 0 0 0 0 0 0 0 0 0 0 0 0 0 0 0 0 0 0 0 0 0 0 0 0 0 0 0 0 0 0 0 0 0 0 0 0 0 0 0 0 0 0 0 0 0 0 0 0 0 0 0 0 0 0 0 0 0 0 0 0 0 0 0 0 0 0 0 0 0 0 0 0 0 0 0 0 0 0 0 0 0 0 0 0 0 0 0 0 0 0 0 0 0 0 0 0 0 0 0 0 0 0 0 0 0 0 0 0 0 0 0 0 0 0 0 0 0 0 0 0 0 0 0 0 0 0 0
0.0175256253348674 0 0.00548838530083917 0 0.215069819473561 0.0310125485251804 0 0.0538960793023786 0 0.465742212752854 0.0227146415857393 0.065175746178118 0 0 0 0.00720046364047954 0 0 0 0 0 0 0 0 0 0 0 0 0 0 0 0 0 0 0 0 0 0 0 0 0 0 0 0 0 0 0 0 0 0 0 0 0 0 0.00985625477687153 0 0 0 0 0 0 0 0 0 0 0 0 0 0 0 0 0 0 0 0 0 0 0 0 0 0 0 0 0 0 0 0 0 0 0 0 0 0 0 0 0.0328974972666839 0 0 0 0 0 0 0 0.0100041658308219 0 0 0 0 0 0 0 0 0 0 0 0 0 0 0 0 0 0 0 0 0 0 0.0196491252786506 0 0 0 0 0 0 0 0 0.015974898600529 0 0 0 0 0 0 0 0 0 0 0 0 0 0 0 0 0 0 0 0 0 0 0 0 0 0 0 0 0 0 0 0 0 0 0 0 0 0 0 0 0 0 0 0 0 0 0 0 0 0 0 0 0 0 0 0 0 0 0 0 0 0 0 0 0 0 0 0 0 0 0 0 0 0 0 0 0 0 0 0 0 0 0 0 0 0 0 0 0 0 0 0 0 0 0 0 0 0 0 0 0 0 0 0 0 0 0 0 0 0 0 0 0 0 0 0 0 0 0 0 0 0 0 0 0 0 0 0 0 0 0 0 0 0 0.0199396195171805 0 0 0 0 0 0 0 0 0 0 0 0 0 0 0 0 0 0 0 0 0 0 0 0 0 0 0 0 0 0 0.00785291663524568 0 0 0 0 0 0 0 0 0 0 0 0 0 0 0
0.0176950743529111 0.0589659151050908 0.015168161655983 0 0.0625421040862966 0.0663657293552084 0 0 0 0 0.0560616777620265 0 0 0 0 0.0150912618602627 0.0136096375018124 0 0 0 0 0 0 0 0 0 0 0 0.0290060434490857 0 0.0129655828062758 0 0 0 0 0 0 0 0 0 0 0 0 0 0 0 0 0 0 0 0 0 0 0 0 0 0 0 0 0 0 0 0 0 0 0 0 0 0.328297571030277 0 0 0 0 0 0 0 0 0 0 0 0 0 0 0 0 0.00340531959409992 0 0 0 0 0 0 0 0 0.00784923528887888 0.0342134642537671 0 0 0 0 0 0 0 0 0 0 0 0 0 0.00801381670575504 0 0 0 0 0 0 0 0 0 0 0 0 0 0.0233904192144062 0 0 0.00712093828023873 0 0 0 0 0 0 0 0 0 0 0 0 0 0 0 0 0 0 0 0 0 0 0 0 0 0 0 0 0 0 0 0 0 0 0 0 0 0 0 0.00629671283708176 0 0 0 0 0 0 0 0 0.0165607932512769 0 0 0 0 0 0 0 0 0 0 0 0 0 0 0 0 0 0 0 0 0 0 0 0 0 0 0 0 0 0 0 0 0 0 0 0 0 0 0 0 0 0 0 0 0 0 0 0 0 0 0 0 0 0 0 0 0 0 0 0 0 0 0 0 0 0 0 0 0 0 0 0 0 0 0 0 0 0 0 0 0 0 0 0.00909161684393887 0.008648470833282 0 0.0128661097475657 0 0 0 0 0 0 0 0.0624467241614524 0.0492700620728131 0 0.0750575579502129 0 0 0 0 0 0 0 0 0 0 0 0 0 0 0 0 0 0 0 0 0 0 0 0 0 0 0 0 0 0 0 0 0 0 0 0 0 0 0 0 0 0 0
0 0.0678217610942898 0 0 0 0 0 0 0 0 0.0326546889919353 0.177785642392442 0 0.473582333863106 0.0857879853327045 0.0264433867437505 0.0589914649199166 0 0 0 0.0107916953255607 0 0 0 0 0 0 0 0 0 0 0 0 0 0 0 0 0 0 0 0 0 0 0 0 0 0 0 0 0 0 0 0 0 0 0 0 0 0 0 0 0 0 0.00674906766533054 0.00920318140561294 0 0 0 0 0 0 0 0 0 0 0 0 0 0 0 0 0 0 0 0 0 0 0 0 0 0 0 0 0 0 0 0 0 0 0 0 0 0 0 0 0 0 0 0 0 0 0 0 0 0 0 0 0 0 0 0 0 0 0.0419153083213833 0 0 0.00827348394396739 0 0 0 0 0 0 0 0 0 0 0 0 0 0 0 0 0 0 0 0 0 0 0 0 0 0 0 0 0 0 0 0 0 0 0 0 0 0 0 0 0 0 0 0 0 0 0 0 0 0 0 0 0 0 0 0 0 0 0 0 0 0 0 0 0 0 0 0 0 0 0 0 0 0 0 0 0 0 0 0 0 0 0 0 0 0 0 0 0 0 0 0 0 0 0 0 0 0 0 0 0 0 0 0 0 0 0 0 0 0 0 0 0 0 0 0 0 0 0 0 0 0 0 0 0 0 0 0 0 0 0 0 0 0 0 0 0 0 0 0 0 0 0 0 0 0 0 0 0 0 0 0 0 0 0 0 0 0 0 0 0 0 0 0 0 0 0 0 0 0 0 0 0 0 0 0 0 0 0 0 0 0 0 0 0 0 0 0 0 0
0 0 0 0 0 0 0 0 0 0 0 0 0 0.115536740431173 0.0242762067103183 0.0429195395489264 0 0 0 0.00526768523254541 0 0 0 0 0 0 0 0 0 0 0.011254747843394 0 0 0 0 0 0 0 0 0 0 0 0 0 0.0245079814650415 0 0 0 0 0.0229097686649467 0 0 0 0 0 0 0 0 0.0803876653400733 0 0 0.0187024306974881 0 0 0.0275483329795453 0.00392445644821832 0 0 0 0.0133323965819139 0 0 0.00393817427871746 0.0128496369923525 0 0 0 0 0 0 0 0 0 0 0.00388799974897258 0 0.00528795293860347 0 0 0 0 0 0 0 0 0 0 0 0 0 0 0 0 0 0 0 0 0 0 0 0 0 0 0 0 0 0 0 0 0 0 0 0 0 0 0 0 0.00800943626324805 0 0 0.00639470810905946 0.00465377637208486 0.00267591762226154 0.229940738133771 0 0 0 0.0121378950204094 0 0 0 0 0 0 0 0 0 0 0 0 0 0 0 0 0 0 0 0 0 0 0 0 0 0 0 0 0 0 0 0 0.0520784537261966 0 0 0 0 0 0 0 0.0119083916271743 0 0 0 0 0.0155801457122197 0 0.0305042515593556 0 0 0 0 0 0 0 0 0 0 0 0 0 0 0 0 0.0185106196302597 0.0440216796118395 0 0 0 0 0 0 0 0 0 0 0 0 0 0.00620273644162763 0.0888090173937188 0 0 0 0.0102303635191766 0 0 0 0.0105995883868411 0 0 0 0 0 0 0 0 0 0 0 0 0 0 0 0 0 0 0 0 0 0 0 0 0 0 0 0 0 0 0 0 0 0 0 0 0 0 0 0 0 0 0 0 0 0 0 0 0 0 0 0 0 0.0312105649685255 0 0 0 0 0 0 0 0 0 0 0 0 0 0 0 0 0 0 0 0 0 0 0 0 0 0 0 0 0 0 0 0 0 0 0 0
0 0 0 0 0 0 0 0 0 0 0 0 0 0 0 0 0 0 0 0 0 0 0 0.162401486888866 0 0 0 0 0 0 0 0 0 0 0 0 0 0 0 0.243474786116969 0 0 0 0 0 0 0 0 0 0 0 0 0 0 0 0 0 0 0 0 0.190299894063894 0 0 0 0 0 0 0 0 0 0 0.370364690315746 0 0 0 0 0 0 0.0206765900670621 0 0 0 0 0 0 0 0 0 0 0 0 0 0 0 0 0 0 0 0 0 0 0 0 0 0 0 0 0 0 0 0 0 0 0 0 0 0 0 0 0 0 0 0 0 0 0 0 0 0 0 0 0 0 0 0 0 0 0 0 0 0 0 0 0 0 0 0 0 0 0 0 0 0 0 0 0 0 0 0 0 0 0 0 0 0 0 0 0 0 0 0 0 0 0 0 0 0 0 0 0 0 0 0.0127825525474617 0 0 0 0 0 0 0 0 0 0 0 0 0 0 0 0 0 0 0 0 0 0 0 0 0 0 0 0 0 0 0 0 0 0 0 0 0 0 0 0 0 0 0 0 0 0 0 0 0 0 0 0 0 0 0 0 0 0 0 0 0 0 0 0 0 0 0 0 0 0 0 0 0 0 0 0 0 0 0 0 0 0 0 0 0 0 0 0 0 0 0 0 0 0 0 0 0 0 0 0 0 0 0 0 0 0 0 0 0 0 0 0 0 0 0 0 0 0 0 0 0 0 0 0 0 0 0 0 0 0 0 0 0 0
0 0 0 0 0 0 0 0 0 0 0 0 0.0507684767187779 0 0 0 0 0 0 0 0 0 0 0 0.0343526700538674 0 0.0936720855484427 0 0 0 0 0 0 0 0.0433196702278921 0 0 0 0 0 0 0 0 0 0 0 0 0 0.10133769770973 0 0 0 0 0 0.012573337714904 0 0 0 0 0 0 0 0 0 0 0 0 0 0 0 0 0 0 0 0 0 0 0 0 0 0 0 0 0 0 0 0 0 0 0 0 0 0 0 0 0 0 0 0 0 0 0 0 0 0 0 0 0 0 0 0 0 0 0 0 0 0 0 0.0282697737999799 0.518073194654464 0 0 0 0 0 0 0 0.0773186982708925 0 0 0 0 0 0 0 0 0 0 0 0 0 0 0 0 0 0 0 0 0 0 0 0 0 0 0 0 0 0 0 0 0 0 0 0 0 0 0 0 0 0 0 0 0 0 0 0 0 0 0.00943735921716727 0 0 0 0 0.0125003617701075 0 0 0 0 0 0.0183766743137752 0 0 0 0 0 0 0 0 0 0 0 0 0 0 0 0 0 0 0 0 0 0 0 0 0 0 0 0 0 0 0 0 0 0 0 0 0 0 0 0 0 0 0 0 0 0 0 0 0 0 0 0 0 0 0 0 0 0 0 0 0 0 0 0 0 0 0 0 0 0 0 0 0 0 0 0 0 0 0 0 0 0 0 0 0 0 0 0 0 0 0 0 0 0 0 0 0 0 0 0 0 0 0 0 0 0 0 0 0 0 0 0 0 0 0 0 0 0 0 0 0 0 0 0 0 0 0
0 0 0 0 0 0 0 0 0 0 0 0 0 0 0 0.0204115524594423 0 0 0 0 0 0.115929914755162 0 0 0 0 0 0 0 0.00536845101348161 0 0 0 0 0 0 0 0 0.0114195781613391 0.116954258976611 0 0 0.0705434690532736 0 0 0.0290986608282478 0 0 0 0 0 0 0 0 0 0 0 0 0 0 0.206009343300627 0 0.139411832074334 0.0281556519177114 0 0 0 0 0 0 0 0.0189884138524608 0 0 0 0 0 0 0 0 0 0 0 0 0 0 0 0 0 0 0 0 0 0 0 0 0 0 0 0 0 0 0 0 0 0 0 0 0 0 0 0 0 0 0 0 0 0 0 0 0 0 0 0 0 0 0 0 0 0 0 0 0 0 0 0 0 0 0 0 0 0 0 0 0 0 0 0 0 0.00381584863404304 0 0 0 0 0 0 0 0 0 0 0 0 0 0 0 0 0 0 0 0 0 0 0 0 0 0 0 0 0 0 0 0 0.149881341800357 0 0 0.00513892787594377 0 0 0 0 0 0 0 0 0 0 0 0 0 0 0 0 0 0 0 0 0 0 0 0 0 0.0155480332592405 0.0112724432019722 0 0 0 0 0 0 0 0 0 0 0 0 0 0 0.0125950467828091 0 0 0 0 0 0 0 0 0 0 0 0 0 0 0 0 0 0 0 0 0 0 0 0 0 0 0 0 0 0 0 0 0 0 0 0 0 0 0 0 0 0 0 0 0 0 0 0 0 0 0 0 0 0 0 0 0 0 0 0 0 0 0.0394572320529451 0 0 0 0 0 0 0 0 0 0 0 0 0 0 0 0 0 0 0 0 0 0 0 0 0 0
0 0 0 0 0 0 0 0 0 0 0 0 0.0489460942579357 0 0 0 0 0 0 0 0 0 0.0258945787773392 0 0 0.098305518973246 0 0 0 0 0 0.0948835480299566 0.00977138317987781 0 0.267311809700182 0.0256919282492271 0 0 0 0 0 0 0 0 0 0 0 0 0.240779319946815 0 0 0 0 0 0.0401835362388959 0 0 0 0 0 0 0 0 0 0 0 0 0 0 0 0 0 0 0 0 0 0 0 0 0 0 0 0 0 0 0 0 0 0 0 0 0 0 0 0 0 0 0 0 0.00717331842099429 0 0 0 0 0 0 0 0 0 0 0 0 0 0 0 0 0 0 0 0 0 0 0 0 0 0.0616720778281662 0 0.0392379585406894 0 0 0 0 0 0 0 0 0 0 0 0 0 0 0 0 0 0 0 0 0 0 0 0 0 0 0 0 0 0 0 0 0 0 0 0 0 0 0 0 0.0401489278566745 0 0 0 0 0 0 0 0 0 0 0 0 0 0 0 0 0 0 0 0 0 0 0 0 0 0 0 0 0 0 0 0 0 0 0 0 0 0 0 0 0 0 0 0 0 0 0 0 0 0 0 0 0 0 0 0 0 0 0 0 0 0 0 0 0 0 0 0 0 0 0 0 0 0 0 0 0 0 0 0 0 0 0 0 0 0 0 0 0 0 0 0 0 0 0 0 0 0 0 0 0 0 0 0 0 0 0 0 0 0 0 0 0 0 0 0 0 0 0 0 0 0 0 0 0 0 0 0 0 0 0 0 0 0 0 0 0 0 0 0 0 0 0 0 0 0 0 0
0 0 0 0 0 0 0 0 0 0 0 0 0 0 0 0 0 0 0 0 0 0 0 0 0.222999483254632 0 0 0 0 0 0 0.0481160872930397 0.0574276225459036 0.0257462451290848 0.232365186397071 0 0 0 0 0 0 0 0 0 0 0 0 0 0.0591328528568629 0 0 0 0 0 0.0173625050500108 0 0 0 0 0 0 0 0 0 0 0 0 0 0 0 0 0 0 0.148751405250899 0 0 0 0 0 0 0 0 0 0 0 0 0 0 0 0 0 0 0 0 0 0 0 0 0 0 0 0 0 0 0 0 0 0 0 0 0 0 0 0 0 0 0 0 0 0 0 0 0 0 0 0.148522556935129 0 0.0395760552873675 0 0 0 0 0 0 0 0 0 0 0 0 0 0 0 0 0 0 0 0 0 0 0 0 0 0 0 0 0 0 0 0 0 0 0 0 0 0 0 0 0 0 0 0 0 0 0 0 0 0 0 0 0 0 0 0 0 0 0 0 0 0 0 0 0 0 0 0 0 0 0 0 0 0 0 0 0 0 0 0 0 0 0 0 0 0 0 0 0 0 0 0 0 0 0 0 0 0 0 0 0 0 0 0 0 0 0 0 0 0 0 0 0 0 0 0 0 0 0 0 0 0 0 0 0 0 0 0 0 0 0 0 0 0 0 0 0 0 0 0 0 0 0 0 0 0 0 0 0 0 0 0 0 0 0 0 0 0 0 0 0 0 0 0 0 0 0 0 0 0 0 0 0 0 0 0 0 0 0 0 0 0 0 0 0 0 0 0 0
0 0 0 0 0 0 0 0 0 0 0 0 0 0 0 0 0 0 0 0 0 0 0.0745733921917184 0 0 0 0 0 0 0 0 0 0 0 0 0 0 0 0 0 0 0 0 0 0 0 0 0 0 0 0 0 0.0574083556632134 0 0 0 0 0 0 0 0 0 0 0 0 0 0 0 0 0 0 0 0 0 0 0 0 0 0 0 0 0 0 0 0 0 0 0 0 0 0 0 0 0 0 0 0 0 0 0 0 0 0 0 0 0 0 0.00570774365038313 0 0 0 0 0 0 0 0 0.224954488664621 0 0.0108155886663764 0.106024168758562 0 0 0 0 0 0 0 0.00933088427854112 0 0 0 0 0 0 0 0 0 0 0 0 0 0 0 0 0 0 0 0 0 0 0 0 0 0 0 0 0 0 0 0 0 0 0 0 0 0 0 0.118562008642301 0.0221628881886808 0 0 0.0594346605048987 0.109192728368644 0 0 0 0 0 0 0 0 0 0 0 0 0 0 0 0 0 0 0 0 0 0 0 0 0 0 0 0 0 0 0 0 0 0 0.00645055424897095 0.00844763683844294 0 0 0 0 0 0 0 0 0 0 0 0 0 0 0 0 0 0 0 0 0 0 0 0 0 0 0 0 0 0 0 0 0 0 0 0 0 0 0 0 0 0 0 0 0 0 0 0 0 0 0 0 0.0144889091130765 0 0.0764916795776181 0.00551485845678905 0 0 0.0434398709560727 0.0049427732942865 0.0420568099368035 0 0 0 0 0 0 0 0 0 0 0 0 0 0 0 0 0 0 0 0 0 0 0 0 0 0 0 0 0 0 0 0 0 0 0 0 0 0 0 0 0 0 0 0 0 0 0
0 0 0 0 0 0 0 0 0 0 0 0 0 0 0 0 0 0 0 0 0 0 0 0 0 0 0 0 0 0 0 0 0 0 0 0 0 0 0 0 0 0 0 0 0 0 0 0 0 0 0 0 0.134208851906736 0 0 0 0 0 0.0641835717139046 0.13454762380783 0 0 0 0 0 0.039884872363258 0 0 0 0 0 0 0 0 0 0 0 0 0 0 0 0 0 0 0 0 0 0 0 0 0 0 0 0 0 0 0 0 0 0 0 0 0 0 0 0 0 0.0365051245282572 0 0 0 0 0 0 0 0 0 0 0 0 0 0 0 0 0 0 0 0 0.0311688920470459 0 0 0 0 0 0 0 0 0 0 0 0 0 0 0 0 0 0 0 0 0 0 0 0 0 0 0 0 0 0 0 0 0.0952632610808232 0 0 0 0.0398684446859436 0 0 0 0 0 0.0725176535129347 0.0297289285623177 0 0 0 0 0 0 0 0 0 0 0.0850824545531017 0 0 0 0 0 0 0 0 0 0 0 0 0 0 0 0 0 0 0 0 0 0 0 0.053010336804459 0 0 0 0 0 0 0 0 0 0 0 0 0 0 0 0 0 0 0 0 0 0 0 0 0 0 0 0 0 0 0 0 0 0 0 0 0 0 0 0 0 0 0 0 0 0 0 0 0 0 0 0 0 0 0 0 0 0 0 0 0 0 0 0 0 0 0 0 0 0 0.0327630984042666 0.1330715207343 0.0181953652948216 0 0 0 0 0 0 0 0 0 0 0 0 0 0 0 0 0 0 0 0 0 0 0 0 0 0 0 0 0 0 0 0 0 0 0 0
0 0 0 0 0.22395933897125 0 0 0 0 0 0 0 0 0 0 0.00535914351917637 0 0 0.0462113449044239 0 0 0 0 0 0 0 0 0 0 0 0 0 0 0 0.00464914183746106 0 0 0 0 0 0 0 0 0 0 0 0.211649860447039 0 0 0 0 0 0 0 0 0 0 0 0 0 0 0 0 0 0 0 0 0.00861984550748612 0.119961685411657 0 0 0 0 0 0 0.012109533290552 0 0 0 0 0 0 0 0 0 0 0 0 0 0 0 0 0 0 0.00317755996724791 0.00416514048918496 0 0 0 0 0 0 0 0 0 0 0 0 0 0 0 0 0 0 0 0 0 0 0 0 0 0 0 0 0 0 0 0 0 0 0.0140782838107469 0 0.0198645061656667 0 0 0 0 0 0 0 0 0 0 0 0 0 0 0 0 0 0 0 0 0 0 0 0 0 0.00281008087337715 0.011786154434562 0.0120942891910211 0 0 0 0 0 0 0 0 0 0 0 0 0 0.0124753228061408 0.00326071700888104 0 0 0 0 0 0 0 0 0 0 0 0 0.00597425443336051 0 0 0 0.0253675145793935 0 0 0 0 0 0 0 0 0 0 0 0 0 0.00501927556824937 0 0 0 0 0 0 0 0 0.00796941600912004 0 0 0 0 0 0 0 0 0 0 0 0 0 0 0 0 0 0 0 0 0 0 0 0 0 0 0 0 0 0 0 0 0 0 0 0 0 0 0 0 0.00269131160569426 0 0 0.0496203298569096 0 0 0.0252953496181032 0 0 0 0 0 0 0 0.0586995173967411 0 0 0 0 0 0 0 0 0 0 0 0 0 0 0 0 0 0.0171604072128595 0.00949009708278295 0 0 0 0 0 0.0095041722861021 0 0 0 0 0 0.0669764057148095 0 0 0 0 0 0 0 0 0 0 0 0 0 0 0
0.00586841329436786 0 0.00261805210645292 0.0960651496954934 0.00501101780175027 0.00948635177728236 0 0 0 0 0.0869252778709336 0.0185402265113031 0 0 0 0.0550826885195864 0.00420531736904833 0 0 0 0 0 0 0.00318550345542844 0 0 0 0 0 0 0.321747243679055 0 0 0.00262699305533401 0.00402837795360226 0 0 0.0895929789959247 0.00220391010543036 0 0 0 0 0 0 0 0.00374539272545665 0 0 0 0.0114364535636841 0 0 0 0 0 0 0 0 0 0 0 0 0 0 0 0 0 0 0 0 0 0 0 0 0 0 0 0 0 0 0 0 0 0 0.0104188792714404 0 0 0 0 0 0 0.0329794594400829 0 0 0.0202463920554366 0 0 0 0.00899705242670988 0 0 0 0 0 0 0 0 0 0 0 0 0 0 0 0 0 0 0 0 0 0 0 0 0 0 0.0294623145539345 0 0 0.0491135114933977 0 0 0.00997962802624911 0 0.00490718015048683 0.00551102515257058 0 0.00215685129794634 0.0140660853957465 0.0315263689668766 0 0 0 0 0 0.00516391402170016 0.0245879379765575 0 0 0 0 0 0 0.012310194978145 0.00588832317087226 0 0 0 0 0 0 0 0 0 0 0 0 0 0 0 0 0 0 0 0 0 0 0 0 0 0 0 0 0 0 0 0 0 0 0 0 0 0 0 0 0 0 0 0 0 0 0 0 0 0 0 0 0 0 0 0 0 0 0 0 0 0 0 0 0 0 0 0 0 0 0 0 0 0 0 0 0 0 0 0 0 0 0 0 0 0 0 0 0 0 0 0 0 0 0 0 0 0 0 0 0 0.0103155331417135 0 0 0 0 0 0 0 0 0 0 0 0 0 0 0 0 0 0 0 0 0 0 0 0 0 0 0 0 0 0 0 0 0 0 0 0 0 0 0 0 0 0 0 0 0 0 0 0 0 0 0 0 0 0 0 0 0 0 0 0
0.00350057047923999 0 0.00103301386222955 0.0118608634184888 0.00702477762867364 0.0038837148626918 0 0 0 0.0017456884078354 0.0354694887412479 0.0374066415346362 0 0.0331776179020529 0.0352292924776072 0.0593339768416576 0.0086975447112753 0 0.0045348635715655 0 0.00357534858815715 0 0 0 0 0 0 0 0 0.129229503153925 0 0 0 0.00222603069585126 0.0030249910019363 0 0.0129558740417337 0.0155039739080344 0.00098157479633013 0 0 0 0 0 0 0 0 0 0 0 0 0 0 0 0 0 0 0.00219900656126546 0 0 0.00193139994058385 0 0 0 0 0 0 0 0 0 0 0 0 0 0 0 0 0 0 0 0 0 0 0 0.0237110166526104 0.0282848581693866 0.00579071727799904 0 0.00249099657340448 0 0 0 0.0650412648270672 0 0.0307795071530253 0.14011412164715 0.00257064552060705 0.00329339020356265 0 0.000834941387788726 0 0 0 0 0 0 0 0 0 0 0 0 0 0 0.00222203453034147 0 0 0 0 0 0 0 0 0 0 0 0.195418852566536 0 0 0 0 0 0 0 0.0045001873583134 0.0490271703525816 0.0019970675385637 0.0013294088644285 0.00464402122911448 0.00176744784388726 0 0 0 0 0 0.00217610024291894 0.00746487141809081 0 0 0.00290669076674512 0 0 0 0.00269959829481416 0.00203798898735312 0 0 0 0 0 0 0 0 0 0 0 0 0 0 0 0 0 0 0 0 0 0 0 0 0 0 0 0 0 0 0 0 0 0 0 0 0 0 0 0 0 0 0 0 0 0 0 0 0 0 0 0 0 0 0 0 0 0 0 0 0 0 0 0 0 0 0 0 0 0 0 0 0 0 0 0 0 0 0 0 0 0 0 0 0 0 0 0 0 0 0 0 0 0 0 0 0 0 0 0 0 0.00437134346669129 0 0 0 0 0 0 0 0 0 0 0 0 0 0 0 0 0 0 0 0 0 0 0 0 0 0 0 0 0 0 0 0 0 0 0 0 0 0 0 0 0 0 0 0 0 0 0 0 0 0 0 0 0 0 0 0 0 0 0 0
0 0 0 0 0 0 0 0 0 0 0 0 0.0304171678116295 0 0 0 0 0 0 0 0 0 0 0 0.0671554651852364 0.0150125612871117 0 0 0 0 0 0 0.00571147133715031 0.00546514243596525 0.252797682677205 0.0406656925069515 0 0 0 0 0 0 0 0 0 0 0 0 0.0795577906652446 0 0 0 0 0 0.0418809508869461 0.0150433380315298 0 0 0 0 0 0 0 0 0 0 0.0210923592702842 0 0 0 0 0 0 0 0 0 0 0 0 0 0 0 0 0 0 0 0 0 0 0 0 0 0 0 0 0 0 0 0 0.0704000121286231 0.00523105365647725 0 0 0.0195760958848925 0 0 0 0 0 0 0 0 0 0.0300175611319764 0 0 0 0.0150147711154046 0.0276655395719229 0 0 0 0 0 0 0.0472832591402444 0 0 0 0 0 0 0 0 0 0 0 0 0 0 0 0 0 0 0 0 0 0 0 0 0.00328892384011317 0 0 0 0 0 0 0 0 0 0 0 0 0 0 0 0 0 0 0 0 0 0 0 0 0 0 0 0 0 0 0 0 0 0 0 0.0248180084787211 0 0.0179429256811134 0 0 0 0 0 0.0117934385035457 0 0 0 0 0 0 0 0 0 0 0 0.0992650195725939 0 0 0 0 0 0 0 0 0 0 0 0 0 0 0 0 0 0 0 0 0 0 0 0 0 0 0 0 0 0 0 0 0 0 0 0 0 0 0 0 0 0 0 0 0 0 0 0 0 0.044840246814139 0 0 0.00439683169531725 0 0 0 0 0 0 0 0 0 0 0 0 0 0 0 0 0 0 0 0 0 0 0 0 0 0 0 0 0 0 0 0 0 0 0 0 0 0 0 0 0 0 0 0 0 0 0 0 0 0 0 0 0 0 0 0 0.0036666906896614
0 0 0 0 0 0 0 0 0 0 0 0 0 0 0 0 0 0 0 0 0 0 0 0 0.0110942034194748 0.0287431897053377 0 0 0 0 0 0.00916215503692863 0 0.545305019482864 0.205751407509283 0 0 0 0 0 0 0 0 0 0 0 0 0 0 0 0.0138065428148772 0 0 0 0 0 0 0 0 0 0 0 0 0 0 0 0 0 0 0 0 0 0 0 0 0 0 0 0 0 0 0 0 0 0 0 0 0 0 0 0 0.0243431647548416 0 0 0 0.0131157021101602 0 0 0 0.0638553555207132 0 0 0 0 0 0 0 0 0 0 0 0 0 0 0 0 0 0 0 0 0 0 0 0 0 0.0642517687296952 0 0 0 0 0 0 0 0 0 0 0 0 0 0 0 0 0 0 0 0 0 0 0 0 0 0 0 0 0 0 0 0 0 0 0 0 0 0 0 0 0 0 0 0 0 0 0 0 0 0 0 0 0 0 0 0 0 0 0 0 0 0 0 0 0 0 0 0 0 0 0 0 0 0 0 0 0 0 0 0 0.00917246174240646 0 0 0 0 0 0 0 0 0 0 0 0 0 0 0 0 0 0 0 0 0 0 0 0 0 0 0 0 0 0 0 0 0 0 0 0 0 0 0 0 0 0 0 0 0 0 0 0 0 0.0113990291734175 0 0 0 0 0 0 0 0 0 0 0 0 0 0 0 0 0 0 0 0 0 0 0 0 0 0 0 0 0 0 0 0 0 0 0 0 0 0 0 0 0 0 0 0 0 0 0 0 0 0 0 0 0 0 0 0 0 0 0 0
0 0 0 0.00417056545849474 0 0 0 0 0 0 0 0 0 0 0 0 0 0 0 0 0 0 0 0 0 0.00481026603728232 0 0 0 0.00269070631533683 0.00567664430712416 0.00327259447152517 0.203554434325483 0 0.038131544111796 0 0 0 0 0 0 0 0 0 0 0 0.00839403495505453 0 0 0 0.0156689153205505 0 0 0.317475995229524 0 0.0902951492708436 0.011833756366845 0 0 0 0 0 0 0 0 0 0 0 0 0 0.173551625446439 0 0 0 0 0.0181964869270933 0 0 0 0 0 0 0 0 0.00650235278967905 0 0 0 0 0 0 0 0 0 0 0.00654178317146023 0 0 0 0.0140881795656415 0 0 0 0 0 0 0 0 0 0 0 0 0 0 0 0 0 0 0 0 0 0 0 0 0 0.00530495926320532 0.00412604347013163 0 0 0 0.00641568616193364 0 0 0 0 0 0 0 0 0 0 0 0 0 0 0 0 0 0 0 0 0 0.0315922075107901 0.00541676539772774 0 0 0 0 0 0 0 0 0 0 0 0 0 0 0 0 0 0 0 0 0 0 0 0 0 0 0 0 0 0 0 0 0 0 0 0 0 0 0 0 0 0 0 0 0 0 0 0 0 0 0 0 0.0047333613198219 0 0 0 0 0 0 0 0 0 0 0 0 0 0 0 0 0 0 0 0 0 0 0 0 0 0 0 0 0 0 0 0 0 0 0 0 0 0 0 0 0 0 0 0 0 0 0 0 0 0.00946758325542428 0 0 0 0 0 0 0 0 0 0 0 0 0 0 0 0 0 0 0 0 0 0 0 0 0 0 0 0 0 0 0 0 0.0038277368582433 0 0 0 0 0 0.00426062269254944 0 0 0 0 0 0 0 0 0 0 0 0 0 0 0 0 0 0 0 0 0
0 0 0 0.00202987769542092 0 0 0 0.00195590948991572 0.00472067082643129 0.00411151346624468 0.00306273159536402 0 0.0392272513125182 0 0 0.00176194506054657 0 0 0 0 0 0 0.00741878501209258 0 0.0607319795953627 0.0232725727351972 0 0 0.00139528696311879 0.00221185026058689 0.00413525941969052 0.0811487686528455 0.0411720058440312 0.0204410184713428 0 0.0156328395186056 0.0046314961627658 0.00734079776744179 0 0 0 0 0 0 0 0 0.00289717390820657 0 0.0343746197542601 0 0.00294114380680829 0 0 0.0044191028151636 0.0126262485176594 0.0252095567543052 0 0 0 0 0 0 0 0 0 0 0.00334067979022639 0 0 0 0.00242698764586136 0 0.00881231399781841 0 0.0010675429430234 0.0137052128723433 0 0 0 0 0 0 0 0 0.0113698001342852 0.000880978192996686 0.00970030541520023 0 0 0.00112654157746269 0 0.00871567491257184 0.00222570463115116 0 0.00199908073244951 0.00341361209405569 0 0 0 0.0983655309883396 0.00907124803261482 0 0.00165624636137366 0 0 0 0 0 0 0 0 0 0 0.012240612499588 0 0 0 0 0 0 0 0 0 0 0 0.0522028351360495 0.00167200143216301 0 0 0.00414621555533841 0.00150454576147363 0 0.00291942561908406 0 0 0 0 0 0 0 0 0 0 0 0 0 0 0 0 0.00699046539061213 0.0114703818516897 0.00185729336235281 0 0 0 0 0 0 0.00358909127301576 0.00155749765219898 0.00184765325011944 0 0 0 0 0.00159530833693438 0 0 0 0 0 0 0 0 0 0 0 0 0 0 0 0 0 0 0 0 0 0 0.0725933014352489 0 0 0 0.00293236997963532 0.00495642216293774 0.0021610031281596 0 0 0 0 0 0 0 0 0 0 0.00848771029065797 0.00439769485598123 0 0 0 0 0 0 0 0 0 0 0 0 0 0 0 0 0 0 0 0 0 0 0 0 0 0 0 0 0 0 0 0 0 0 0 0 0 0 0 0 0 0 0 0 0 0 0 0 0 0.0663578054775368 0 0 0 0 0 0 0 0 0 0 0 0 0 0 0 0 0 0 0 0 0 0 0 0 0 0 0 0 0 0.0215558554615304 0 0.00608741047277225 0.0640857840382598 0 0 0 0 0.0103923842676705 0.0396963521524597 0 0 0 0 0 0 0 0 0 0 0 0 0 0 0 0 0 0 0 0 0.00595471342883004
0 0 0 0 0 0 0 0 0 0 0 0 0 0 0 0 0 0 0 0 0 0 0 0 0.0303967746963467 0 0 0 0 0 0 0.0679780231338458 0 0 0.0814084305590163 0 0 0 0 0 0.036497238506933 0.035373365668419 0 0 0 0 0 0 0.0288375583215819 0 0 0.051694560728572 0 0 0 0 0 0 0 0 0 0 0 0 0 0 0 0 0 0 0 0 0 0 0 0 0 0 0 0 0 0.253064570690885 0 0.193636330593072 0 0 0 0 0 0 0 0 0 0 0 0 0 0 0 0.0549561399425894 0.00704959867704902 0 0 0 0 0 0 0 0 0 0 0 0 0 0 0 0 0 0 0 0 0 0 0 0 0 0 0 0 0 0 0 0 0 0 0 0 0 0 0 0 0 0 0 0 0 0 0 0 0 0.0183130696831076 0 0 0 0 0 0 0 0 0 0 0 0 0 0 0 0 0 0 0 0 0 0 0 0 0 0 0 0 0 0 0 0 0 0 0 0 0 0 0 0 0 0 0 0 0 0.0390619573741234 0 0 0 0 0 0 0 0 0 0 0 0 0 0 0 0 0 0 0 0 0 0 0 0 0 0 0 0 0 0 0 0 0 0 0 0 0 0 0 0.01974560482648 0 0 0 0.0454382784501062 0.0365484981478726 0 0 0 0 0 0 0 0 0 0 0 0 0 0 0 0 0 0 0 0 0 0 0 0 0 0 0 0 0 0 0 0 0 0 0 0 0 0 0 0 0 0 0 0 0 0 0 0 0 0 0 0 0 0 0 0 0 0 0 0 0 0 0 0 0 0 0 0 0 0 0 0 0 0 0
0 0 0 0.0214941102293372 0 0 0 0 0 0 0 0 0 0 0 0.00507645452053337 0 0 0 0 0 0 0 0 0 0 0 0 0 0 0.0333676762754248 0 0 0 0.00872573224955843 0 0 0.286579179352283 0 0 0 0 0 0 0 0 0 0 0 0 0 0 0 0 0 0 0 0.00682257661672579 0 0 0.00601818032348804 0 0 0 0 0 0 0 0 0 0 0 0.101277229471168 0 0 0 0 0 0 0 0 0 0 0 0.0516722989776171 0.00633073669790432 0.270567319455878 0 0 0 0 0 0 0 0.0139631147989099 0.0100617037800548 0 0 0 0 0 0 0 0 0 0 0 0 0 0 0 0 0 0 0 0 0 0 0 0 0 0 0 0 0 0 0 0 0 0.0210989320052329 0.0185351994205581 0.0213348009704077 0.058103273092197 0 0 0 0 0 0 0 0 0 0 0 0 0 0.0298536340618069 0.0158110883383953 0 0.00666449252438702 0 0 0 0 0 0 0 0 0 0 0 0 0 0 0 0 0 0 0 0 0 0 0 0 0 0 0 0 0 0 0 0 0 0 0 0 0 0 0 0 0 0 0 0 0 0 0 0 0 0 0 0 0 0 0 0 0 0 0 0 0 0 0 0 0 0 0 0 0 0 0 0 0 0 0 0 0 0 0 0 0 0 0 0 0 0 0 0 0 0 0 0 0 0 0 0 0 0 0 0 0 0 0 0 0 0 0.00664226683813163 0 0 0 0 0 0 0 0 0 0 0 0 0 0 0 0 0 0 0 0 0 0 0 0 0 0 0 0 0 0 0 0 0 0 0 0 0 0 0 0 0 0 0 0 0 0 0 0 0 0 0 0 0 0 0 0 0 0 0 0
0 0 0 0.0975855107000871 0 0 0.00590104780507527 0 0.00412161792092309 0.00148818118273418 0 0 0 0 0 0.00430059063391467 0 0 0 0 0 0 0 0 0 0 0 0 0 0.041370940665751 0.0178245103262683 0 0 0 0.00617360965312186 0 0.127926337792821 0 0 0 0 0 0 0 0 0 0.0159114747247877 0 0 0 0.0264205196456034 0 0 0 0 0 0 0.00581222634579004 0 0 0.00170779242376351 0 0 0 0 0 0 0 0 0 0 0 0.00892354615137822 0 0 0 0 0 0 0 0 0 0 0 0.13842769889994 0.0312477913129813 0.0524810154322973 0.00245614110088905 0 0 0 0 0.160643651615043 0 0.0223443813023045 0.00523066433224973 0 0 0 0.00421584425920306 0.00253160109038729 0 0 0 0 0 0 0 0 0 0 0 0 0 0 0 0 0 0 0 0 0 0 0 0 0 0.00357640259615876 0 0 0.0868978472934174 0.00703224994770552 0.00250568169870333 0.0596995287243327 0 0 0.00229543583075325 0 0 0.00485187367037333 0.0139050628459659 0 0 0 0 0 0 0.00850759293149476 0.00445583901372648 0 0.00520733651739422 0 0 0.00292481010611677 0.00263738370214174 0 0 0 0 0 0 0 0 0 0 0 0 0 0 0 0 0 0 0 0 0 0 0 0 0 0 0 0 0 0 0 0 0 0 0 0 0 0 0 0 0 0 0 0 0 0 0 0 0 0 0 0 0 0 0 0 0 0 0 0 0 0 0 0 0 0 0 0 0 0 0 0 0 0 0 0 0 0 0 0 0 0 0 0 0 0 0 0 0 0 0 0 0 0 0 0 0 0 0 0 0 0 0.00862570067075639 0 0 0 0 0 0 0 0 0 0 0 0 0 0 0 0 0 0 0 0 0 0 0 0 0 0 0 0 0 0 0 0 0.000775504623894873 0 0 0 0 0 0 0 0 0 0 0 0.00105505450975 0 0 0 0 0 0 0 0 0 0 0 0 0 0 0
0 0 0 0 0 0 0 0 0 0 0 0 0 0 0 0.051610012645245 0 0 0 0 0 0 0 0.0166147264968821 0 0 0 0 0 0.00540390773603113 0.00599225944070409 0 0 0 0 0 0 0 0 0.0286593091733313 0 0 0.0902939256614879 0 0.120643766237102 0 0 0.0437476520870929 0 0.0298507170733804 0 0 0 0 0 0 0 0.00532384462610818 0 0 0.0113303930945087 0 0.0326934054569639 0.0408583394645643 0 0 0 0 0 0 0 0 0 0 0 0 0 0.0156780494257782 0 0 0 0 0 0 0 0 0 0 0 0 0 0 0 0 0 0 0 0 0 0 0 0 0 0 0 0 0 0 0 0 0 0 0 0 0 0 0 0 0 0 0 0 0 0 0 0 0 0 0 0 0 0 0 0.00921492579844861 0 0 0 0 0 0 0 0 0 0 0 0 0 0 0 0 0 0 0 0 0 0 0 0 0 0 0 0 0 0 0 0 0 0 0.00500678449160341 0 0.00700949828824477 0 0 0 0 0 0 0 0 0 0 0 0.0985870165362771 0 0 0.0857108235425189 0 0 0 0 0 0 0 0 0 0 0 0 0 0 0 0.021626914443562 0.00758872839818258 0.0876964519294286 0 0 0 0 0 0 0 0.0152444715943716 0 0 0 0 0 0 0 0 0 0 0 0 0 0 0 0.00855255476819023 0 0 0 0 0 0 0 0 0 0 0 0 0 0 0 0 0 0 0 0 0 0 0 0 0 0 0 0 0 0 0 0 0 0 0 0 0 0 0 0 0 0 0 0 0 0 0 0 0 0 0 0 0 0 0.111884391092292 0 0 0 0 0 0.00441101150862085 0 0.0387661189890793 0 0 0 0 0 0 0 0 0 0 0 0 0 0 0 0 0 0 0 0 0 0 0 0 0 0
0 0 0 0 0 0 0 0 0 0 0 0 0 0.0104863821551137 0 0.0568924290867685 0 0 0 0 0 0.308980760368156 0 0.20791602846113 0 0 0 0 0 0 0 0 0 0 0 0 0 0 0.0350182558714199 0 0 0 0 0 0.0151017338867107 0 0 0 0 0 0 0 0 0 0 0 0 0 0 0 0.18984249943378 0 0 0 0 0 0 0 0 0 0 0.103206296629844 0 0 0 0 0 0 0 0 0 0 0 0 0.00562730361616687 0 0.00801498943765518 0 0 0 0 0 0 0 0 0 0 0 0 0 0 0 0 0 0 0 0 0 0 0 0 0 0 0 0 0 0 0 0 0 0 0 0 0 0 0 0 0.0198235588942303 0 0 0 0 0.00724592856086154 0 0 0 0 0 0 0 0 0 0 0 0 0 0 0 0 0.00579693240862542 0 0 0 0 0 0 0 0 0 0 0 0 0 0 0 0 0 0 0 0 0 0 0 0 0 0 0 0 0 0 0 0 0.0260469011895378 0 0 0 0 0 0 0 0 0 0 0 0 0 0 0 0 0 0 0 0 0 0 0 0 0 0 0 0 0 0 0 0 0 0 0 0 0 0 0 0 0 0 0 0 0 0 0 0 0 0 0 0 0 0 0 0 0 0 0 0 0 0 0 0 0 0 0 0 0 0 0 0 0 0 0 0 0 0 0 0 0 0 0 0 0 0 0 0 0 0 0 0 0 0 0 0 0 0 0 0 0 0 0 0 0 0 0 0 0 0 0 0 0 0 0 0 0 0 0 0 0 0 0 0 0 0 0 0 0 0 0 0 0 0
0 0 0 0 0 0 0 0 0 0 0 0 0 0 0 0 0 0 0 0 0 0 0 0 0 0 0 0 0 0 0 0 0 0 0 0.103544150043305 0 0 0 0 0 0.0303637654684116 0 0 0 0 0 0.488667803861291 0 0 0 0 0 0 0 0 0 0 0 0 0 0 0 0 0 0 0 0 0 0 0 0 0 0 0 0 0 0 0 0 0 0 0 0.0578278929536175 0 0 0 0 0 0 0 0 0 0 0 0 0 0 0 0 0 0 0 0 0 0 0 0 0 0 0 0 0 0 0 0 0 0 0 0 0 0 0 0 0 0.0685133470996516 0 0 0 0 0 0 0 0 0 0 0 0 0 0 0 0 0 0 0 0 0 0 0 0 0 0 0 0 0 0 0 0 0 0 0 0 0 0 0 0 0 0 0 0 0 0 0 0 0 0 0 0 0 0 0 0 0 0 0 0 0 0 0 0 0.0326777989865894 0 0 0 0 0 0.0464316971942586 0 0 0 0 0 0 0 0 0 0 0 0 0 0 0 0 0 0 0 0 0 0 0 0 0 0 0 0 0 0 0 0 0 0.0727064321010415 0 0 0 0 0 0 0 0 0 0.0606051843465928 0.0386619279452402 0 0 0 0 0 0 0 0 0 0 0 0 0 0 0 0 0 0 0 0 0 0 0 0 0 0 0 0 0 0 0 0 0 0 0 0 0 0 0 0 0 0 0 0 0 0 0 0 0 0 0 0 0 0 0 0 0 0 0 0 0 0 0 0 0 0 0 0 0 0 0 0 0 0 0
0 0 0 0 0 0 0 0 0 0 0 0 0 0 0 0.285474335792123 0 0 0 0 0 0 0 0 0 0 0 0 0 0 0 0 0 0 0 0.169954967594719 0 0 0 0 0.0514218320859784 0 0 0 0 0 0 0 0 0 0 0 0 0 0 0 0 0 0 0 0 0 0 0 0 0 0 0 0 0 0 0 0 0 0 0 0 0 0 0 0 0.0752633635007885 0 0 0 0 0 0 0 0 0 0 0 0 0 0 0 0 0 0.0216772360313331 0.0203803358968806 0 0 0 0 0 0 0 0 0 0 0 0 0 0 0 0 0 0 0 0 0 0 0 0 0.132516982019971 0 0 0 0 0 0 0 0 0 0 0 0 0 0 0 0 0 0 0 0 0 0 0 0.0567751086568686 0 0 0 0 0 0 0 0 0 0 0 0 0 0 0 0 0 0 0 0 0 0 0 0 0 0 0 0 0 0 0 0 0 0 0 0 0 0 0 0 0.0615279754561102 0 0 0 0 0 0 0 0 0 0 0 0 0 0 0 0 0 0 0 0 0 0 0 0 0 0 0 0 0 0 0 0 0 0 0 0 0 0 0 0 0 0 0 0 0 0 0 0 0 0.0438538626957193 0.0337890417491608 0 0 0 0 0 0 0 0 0 0 0 0 0 0 0.0473649585203474 0 0 0 0 0 0 0 0 0 0 0 0 0 0 0 0 0 0 0 0 0 0 0 0 0 0 0 0 0 0 0 0 0 0 0 0 0 0 0 0 0 0 0 0 0 0 0 0 0 0 0 0 0 0 0 0 0 0 0 0
0 0 0 0 0 0 0 0 0 0 0 0 0 0 0 0 0 0 0 0 0 0 0 0.0660781951617403 0 0 0 0 0 0 0 0 0 0 0 0 0 0 0.0581322000479976 0 0 0 0 0.0628390269281458 0.0508562662879587 0.0660683514596297 0 0 0 0.159731210065374 0 0 0.0407730793868614 0 0 0 0 0 0 0 0 0 0.098448259800021 0.0143483915770271 0 0 0 0 0 0 0 0 0 0 0 0 0.0367991590500018 0.027315435445286 0 0 0 0 0 0 0 0 0 0 0 0 0 0 0 0 0 0 0 0 0 0 0 0 0 0 0 0 0 0 0 0 0 0 0 0 0 0 0 0 0 0 0 0 0 0 0 0 0 0 0 0 0 0.0144929136088003 0 0.0116638273758736 0 0 0 0 0 0 0 0 0 0 0 0 0 0 0 0 0 0 0 0 0 0 0 0 0 0 0 0 0 0 0 0 0 0 0 0 0.0688675642695081 0 0 0 0 0 0 0 0 0 0 0 0 0 0 0 0 0 0 0 0 0 0 0 0 0 0 0 0 0.00745775682874996 0 0 0.0280482113888107 0 0 0 0 0 0 0 0 0 0 0 0 0 0 0 0.0963228338791622 0 0 0 0.0803516516995815 0 0 0 0.01140566573947 0 0 0 0 0 0 0 0 0 0 0 0 0 0 0 0 0 0 0 0 0 0 0 0 0 0 0 0 0 0 0 0 0 0 0 0 0 0 0 0 0 0 0 0 0 0 0 0 0 0 0 0 0 0 0 0 0 0 0 0 0 0 0 0 0 0 0 0 0 0 0 0 0 0 0 0 0 0 0 0 0 0 0 0 0 0 0 0 0 0
0 0 0 0 0 0 0 0 0 0 0 0 0 0 0 0 0 0 0 0 0 0 0 0 0 0 0 0 0 0 0 0 0 0 0 0 0 0 0 0 0 0 0.256912421529005 0 0 0 0 0 0 0 0 0 0 0 0 0 0 0 0 0 0 0 0 0 0 0 0 0 0 0 0 0 0 0 0 0 0 0 0 0 0 0 0 0 0 0 0 0 0 0 0 0 0 0 0 0 0 0 0 0 0 0 0 0 0 0 0 0 0 0 0 0 0 0 0 0 0 0 0 0 0 0 0 0 0 0 0 0 0 0 0 0 0 0 0 0 0 0 0 0 0 0 0 0 0 0 0 0 0 0 0 0 0 0 0 0 0 0 0 0 0 0 0 0 0 0 0 0.279145403312925 0 0.0538026714524667 0 0 0 0 0 0 0 0 0 0 0 0 0 0 0 0 0 0 0 0.137215555550701 0 0 0 0 0 0 0 0 0 0 0 0 0 0 0.0728108343316102 0 0 0 0 0 0 0 0 0 0 0 0 0 0.0422655091589891 0 0 0 0 0 0 0 0 0 0 0 0 0 0.157847604664303 0 0 0 0 0 0 0 0 0 0 0 0 0 0 0 0 0 0 0 0 0 0 0 0 0 0 0 0 0 0 0 0 0 0 0 0 0 0 0 0 0 0 0 0 0 0 0 0 0 0 0 0 0 0 0 0 0 0 0 0 0 0 0 0 0 0 0 0 0 0 0 0 0 0 0 0 0 0 0 0 0 0 0 0
0 0 0 0 0 0 0 0 0 0 0 0 0 0 0 0 0 0 0 0 0.0483767877793749 0 0 0 0 0 0 0 0 0 0 0 0 0 0 0 0 0 0.122796090362974 0.0125799140052815 0 0 0.080401824011349 0 0 0 0 0 0 0.0962904223333775 0 0 0 0 0 0 0 0 0 0 0 0 0.0242441260638193 0 0 0 0 0 0 0 0 0 0 0.074986305987935 0 0 0.0114029391937912 0.0497346225681669 0 0 0 0 0 0 0 0 0 0 0 0 0 0 0 0 0 0 0 0 0 0 0 0 0 0 0 0 0 0 0 0 0 0 0 0 0 0 0 0 0 0 0 0 0 0 0 0 0 0.0154983273047435 0 0 0 0 0 0.0582183855549351 0 0 0 0 0 0 0 0 0 0 0 0 0 0 0 0 0 0 0 0 0 0 0 0 0 0 0 0 0 0 0 0 0 0 0 0.0187322325683546 0.0959431769839881 0 0 0 0 0 0 0 0 0 0 0 0.0133673592616532 0 0 0.0115657129841886 0 0 0 0 0 0 0 0 0 0 0 0 0 0.00819707786519001 0 0 0.0109390232428289 0.00922335096535691 0.00520955854028829 0 0 0 0 0 0 0 0 0 0 0 0 0 0.0801113912419572 0 0 0 0.145757177290554 0 0 0 0 0 0 0 0 0 0 0 0 0 0 0 0 0 0 0 0 0 0 0 0 0 0 0 0 0 0 0 0 0 0 0 0 0 0 0 0 0 0 0 0 0 0 0 0 0 0 0 0 0 0 0 0 0 0 0 0 0 0 0 0 0 0 0 0.00642419388989221 0 0 0 0 0 0 0 0 0 0 0 0 0 0 0 0 0 0 0 0 0 0 0 0 0 0
0 0 0 0 0 0 0 0 0 0 0 0 0 0 0 0 0 0 0 0 0 0 0 0.0446852599277921 0 0 0 0 0 0 0 0 0 0 0 0 0 0 0 0 0 0 0.108313701331404 0 0 0 0 0 0 0.019322165764633 0 0 0 0 0 0 0 0 0 0.163434937580852 0 0 0.0426511320320611 0.0151240679998337 0 0 0 0 0 0 0 0 0 0 0 0 0.176948488622205 0.0413921861048081 0 0 0 0 0 0 0 0 0 0 0 0 0 0 0 0 0 0 0 0 0 0 0 0 0 0 0 0 0 0 0 0 0 0 0 0 0 0 0 0 0 0 0 0 0 0 0 0 0 0 0.0626891316041797 0 0 0 0 0 0 0 0 0 0 0 0 0 0 0 0 0 0 0 0 0 0 0 0 0 0 0 0 0 0 0 0 0 0 0 0 0 0 0 0 0 0 0 0 0 0 0 0 0 0 0 0 0 0 0 0 0 0 0 0 0 0 0 0 0 0 0 0 0 0 0 0 0 0.0300536669959236 0 0.00645097836664462 0 0 0 0 0 0 0 0 0 0 0 0 0 0.280192894227919 0 0 0 0 0 0 0 0 0 0 0 0 0 0.00874138944174525 0 0 0 0 0 0 0 0 0 0 0 0 0 0 0 0 0 0 0 0 0 0 0 0 0 0 0 0 0 0 0 0 0 0 0 0 0 0 0 0 0 0 0 0 0 0 0 0 0 0 0 0 0 0 0 0 0 0 0 0 0 0 0 0 0 0 0 0 0 0 0 0 0 0 0 0 0 0 0 0 0 0 0 0
0 0 0 0.0098550716536373 0 0 0 0.033053463019869 0 0 0 0 0 0 0 0 0 0 0 0 0 0 0 0 0 0 0 0 0.106959990131598 0.0034628645294865 0 0 0 0.0075770741839679 0.00487850992202845 0 0 0.0318586342493853 0 0 0 0 0 0 0 0 0 0 0 0 0.147402875258433 0 0 0 0 0 0 0.014401172197657 0 0 0 0 0 0 0 0 0.00494660578969009 0.0109563869008722 0 0 0 0 0.0227263439102334 0 0 0.0382336127435714 0 0 0 0 0 0 0 0 0.00947193957545173 0 0.00914034652781338 0 0 0 0 0 0.0128843537817769 0 0 0 0 0 0 0.00448803183029317 0 0 0 0 0 0 0 0 0 0 0 0 0 0 0 0 0 0 0 0 0 0 0 0 0 0 0 0 0 0 0.239730152020084 0.101892694402663 0.0615665581717578 0 0 0 0 0 0 0.0556229471768264 0 0 0 0 0 0 0 0 0 0 0 0 0 0.0492381037130442 0 0 0 0 0 0 0 0 0 0 0 0 0 0 0 0 0 0 0 0 0 0 0 0 0 0 0 0 0 0 0 0 0 0 0.00537471692232229 0 0 0 0 0 0 0 0 0 0 0 0 0 0 0 0 0 0 0 0 0 0 0 0 0 0 0 0 0 0 0 0 0 0 0 0 0 0 0 0 0 0 0 0 0 0 0 0 0 0 0 0 0 0 0 0 0 0 0 0 0 0 0 0 0 0 0 0.00669525019454383 0 0 0 0 0 0 0 0 0 0 0 0 0 0 0 0 0 0 0 0 0 0 0 0 0 0 0 0 0 0 0 0 0.00354988499719936 0 0 0 0 0 0.00403241619579312 0 0 0 0 0 0 0 0 0 0 0 0 0 0 0 0 0 0 0 0 0
0 0 0 0 0 0 0 0 0 0 0 0 0 0 0 0 0 0 0 0 0 0 0 0 0 0 0 0 0 0 0 0 0 0 0 0 0 0 0.0818313018694548 0 0.276293011374285 0 0 0 0 0 0 0 0 0 0 0 0 0 0 0 0 0 0 0 0.0288060593047724 0 0 0 0 0 0 0 0 0 0 0 0 0.180751392164648 0 0 0 0 0 0 0 0 0 0 0 0 0 0 0 0 0 0 0 0 0 0 0 0 0 0 0 0 0 0 0 0 0 0 0 0 0 0 0 0 0 0 0 0 0 0 0 0 0 0 0 0 0 0.0554281297995097 0 0 0 0 0 0 0 0 0 0 0 0 0 0 0 0 0 0 0 0 0 0 0 0 0 0 0 0 0 0 0 0 0 0 0 0 0 0 0 0 0 0 0 0 0 0 0 0 0 0 0 0 0 0 0.0221608232970759 0 0 0.0188938484111061 0 0 0 0 0 0 0 0 0 0 0 0 0 0 0 0.0769884468698733 0 0.0950998434450816 0 0 0 0 0 0 0 0 0 0 0 0 0 0 0 0 0 0 0 0 0 0 0 0 0 0 0 0 0 0 0 0 0 0 0 0 0 0 0 0 0 0 0 0 0 0 0 0 0 0 0 0 0 0 0 0 0 0 0 0 0 0 0 0 0 0 0 0 0 0 0 0 0 0 0 0 0 0 0.163747143464193 0 0 0 0 0 0 0 0 0 0 0 0 0 0 0 0 0 0 0 0 0 0 0 0 0 0 0 0 0 0 0 0 0 0
0 0 0 0 0 0 0 0 0 0 0 0 0.0904256706813971 0 0 0 0 0 0 0 0 0 0.0940298968849352 0 0.29639150866281 0.0320885024569363 0 0 0 0 0 0.138369012767551 0 0 0.186245241409052 0.0300036614024189 0 0 0 0 0 0 0 0 0 0 0 0 0 0 0 0 0 0 0 0 0 0 0 0 0 0 0 0 0 0 0 0 0 0 0 0 0 0 0 0 0 0 0 0 0 0 0 0 0 0 0 0 0 0 0 0 0 0 0 0 0 0 0 0.0111661675541727 0 0 0 0 0 0 0 0 0 0 0 0 0 0 0 0 0 0 0.0295430053767623 0.0615670206615982 0 0 0 0 0 0.0301703121423668 0 0 0 0 0 0 0 0 0 0 0 0 0 0 0 0 0 0 0 0 0 0 0 0 0 0 0 0 0 0 0 0 0 0 0 0 0 0 0 0 0 0 0 0 0 0 0 0 0 0 0 0 0 0 0 0 0 0 0 0 0 0 0 0 0 0 0 0 0 0 0 0 0 0 0 0 0 0 0 0 0 0 0 0 0 0 0 0 0 0 0 0 0 0 0 0 0 0 0 0 0 0 0 0 0 0 0 0 0 0 0 0 0 0 0 0 0 0 0 0 0 0 0 0 0 0 0 0 0 0 0 0 0 0 0 0 0 0 0 0 0 0 0 0 0 0 0 0 0 0 0 0 0 0 0 0 0 0 0 0 0 0 0 0 0 0 0 0 0 0 0 0 0 0 0 0 0 0 0 0 0 0 0 0 0 0 0 0 0 0 0
0 0 0 0 0 0 0 0 0 0 0 0 0 0 0 0 0 0 0 0 0.0623605395588258 0 0 0 0 0 0 0 0 0 0 0 0 0 0 0 0 0 0.0418980776395584 0 0 0 0.348233771425648 0 0.132783088878565 0.025694902949576 0 0 0 0 0 0 0 0 0 0 0 0 0 0 0 0 0.0203288629407143 0 0.0299377232068559 0 0 0 0 0 0 0 0 0 0 0 0 0.0478114265701301 0 0 0 0 0 0 0 0 0 0 0 0 0 0 0 0 0 0 0 0 0 0 0 0 0 0 0 0 0 0 0 0 0 0 0 0 0 0 0 0 0 0 0 0 0 0 0 0 0 0 0 0 0 0.00971175079052394 0 0.0494170055944936 0 0 0 0 0 0 0 0 0 0 0 0 0 0 0 0 0 0 0 0 0 0 0 0 0 0 0 0 0 0 0 0 0 0 0 0 0.0243952589940806 0 0 0 0 0 0 0 0 0 0 0 0 0 0 0 0 0 0 0 0 0 0 0 0 0 0 0 0 0.0106164553029795 0 0 0 0 0 0 0 0 0 0 0 0 0 0 0 0 0 0 0.113366298636825 0 0 0 0.0834448375112238 0 0 0 0 0 0 0 0 0 0 0 0 0 0 0 0 0 0 0 0 0 0 0 0 0 0 0 0 0 0 0 0 0 0 0 0 0 0 0 0 0 0 0 0 0 0 0 0 0 0 0 0 0 0 0 0 0 0 0 0 0 0 0 0 0 0 0 0 0 0 0 0 0 0 0 0 0 0 0 0 0 0 0 0 0 0 0 0 0 0 0 0 0 0
0 0 0 0.0340582851097195 0 0 0 0 0 0 0 0 0 0 0 0 0 0 0 0 0 0 0 0 0 0 0 0 0 0.01631904312807 0 0 0.00717995896643587 0.0218290522000374 0.00764353163041645 0 0 0.0816438086152605 0 0 0 0 0 0 0 0 0.227494622362629 0 0 0 0 0 0 0.0129272918350924 0 0 0 0.0203257128634569 0.00447381751812484 0.0101651032960422 0 0 0 0 0 0 0.0188632026518111 0.0507137216166333 0 0 0 0 0.0336861625415744 0 0 0.139224983877407 0 0 0 0 0 0 0 0 0 0 0 0 0 0 0 0 0.0396341938002212 0 0 0 0 0 0 0.00595453833256556 0 0 0 0 0 0 0 0 0 0 0 0 0 0 0 0 0 0 0 0 0 0.00754058093813893 0 0 0 0 0 0 0 0 0.0823974146409095 0.0700791841005741 0 0 0 0 0 0 0 0.079893251875165 0 0 0 0 0 0 0 0 0 0 0 0 0 0 0 0 0 0 0 0 0 0 0 0 0 0 0 0 0 0 0 0 0 0 0 0 0 0 0 0 0 0 0 0 0 0 0 0 0 0 0 0 0 0 0 0 0 0 0 0 0 0 0 0 0 0 0 0 0 0 0 0 0 0 0 0 0 0 0 0 0 0 0 0 0 0 0 0 0 0 0 0 0 0 0 0 0 0 0 0 0 0 0 0 0 0 0 0 0 0 0 0 0 0 0 0 0.0147290858732456 0 0 0 0 0 0 0 0 0 0 0 0 0 0 0 0 0 0 0 0 0 0 0 0 0 0 0 0 0 0.00235464079901307 0 0 0.00635341937975307 0 0 0 0 0 0.00451539204770352 0 0 0 0 0 0 0 0 0 0 0 0 0 0 0 0 0 0 0 0 0
0 0 0 0 0 0 0 0 0 0 0 0 0 0 0 0 0 0 0 0 0 0 0 0 0 0 0 0 0 0 0 0 0 0 0 0.0895292195696682 0 0 0 0 0 0 0 0 0 0 0 0 0 0 0 0 0 0 0 0 0 0 0 0 0 0 0 0 0 0 0 0 0 0 0 0 0 0 0 0 0 0 0 0 0 0.206553721597022 0.106890749923836 0.2612263729661 0 0 0 0 0 0 0 0 0 0 0 0 0 0 0 0 0 0 0 0 0 0 0 0 0 0 0 0 0 0 0 0 0 0 0 0 0 0 0 0 0 0 0 0 0 0 0 0 0 0 0 0 0 0 0 0 0 0 0 0 0 0 0 0 0 0 0 0 0 0 0 0 0 0 0 0 0 0 0 0 0 0 0 0 0 0 0 0 0 0 0 0 0 0 0 0 0 0 0 0 0 0 0 0 0 0 0 0 0 0 0 0 0.0624460931658631 0 0 0 0 0 0 0 0 0 0 0 0 0 0 0 0 0 0 0 0 0 0 0 0 0 0 0 0 0 0 0 0 0 0 0 0 0 0 0 0.036439865154259 0 0 0 0.133961336367658 0.102952641255594 0 0 0 0 0 0 0 0 0 0 0 0 0 0 0 0 0 0 0 0 0 0 0 0 0 0 0 0 0 0 0 0 0 0 0 0 0 0 0 0 0 0 0 0 0 0 0 0 0 0 0 0 0 0 0 0 0 0 0 0 0 0 0 0 0 0 0 0 0 0 0 0 0 0 0
0 0 0 0 0 0 0 0 0 0 0 0 0 0 0 0 0 0 0 0 0 0 0 0 0 0 0.0357447751961913 0.0289516612569971 0 0 0 0 0 0 0 0 0 0 0 0 0 0 0.0410478371485314 0 0 0 0 0 0 0 0 0 0 0 0 0 0 0 0 0 0 0 0 0.173218262998001 0 0.129490018210821 0 0 0 0 0 0 0 0 0 0 0.0134282203690953 0 0 0 0 0 0 0 0 0 0 0 0 0 0 0 0 0 0 0 0 0 0 0 0 0 0 0 0.161958303481018 0 0.0735198374308029 0.0793605236589917 0 0 0 0 0 0 0 0 0.0348509771344533 0 0 0 0 0 0.0233766651483206 0 0 0 0 0 0 0 0 0 0 0 0 0 0 0 0 0 0 0 0 0 0 0 0.014998869689114 0 0 0 0 0 0 0 0 0 0 0 0 0 0 0 0 0.00547163620538811 0 0 0 0 0 0 0 0 0 0.00915451175119881 0 0 0 0 0 0 0 0 0 0 0 0 0 0 0 0 0 0 0 0 0 0 0 0 0 0 0 0 0 0 0 0 0 0.00650344776065551 0.0219851724732564 0 0 0 0 0 0 0 0 0.012294271616361 0 0 0 0 0 0 0 0 0 0 0 0 0 0 0 0 0 0 0 0 0 0 0 0 0 0 0 0 0 0 0 0 0 0 0 0 0 0 0 0 0 0 0 0 0 0 0.0250507858068161 0 0 0.0352297576068772 0.0143615965337677 0.0145108772878375 0 0 0 0 0 0.0122111137573426 0 0 0 0.0240713918017564 0 0.00920948567640533 0 0 0 0 0 0 0 0 0 0 0 0 0 0 0 0 0 0 0 0 0 0 0 0 0 0 0 0 0 0 0 0 0 0 0
0 0 0 0 0 0 0 0 0 0 0 0 0 0 0 0 0 0 0 0 0 0 0 0 0 0 0 0 0 0 0 0 0 0.251119054650381 0.00652055769392395 0 0 0 0 0 0 0 0 0 0 0 0 0 0 0 0.0073397350284018 0 0 0 0 0 0.0864550594810242 0 0 0 0 0 0 0 0 0 0 0 0 0 0.369143275413318 0 0 0 0 0.0185085559972812 0 0 0 0 0 0 0 0 0.00792911695779842 0 0 0 0 0 0 0 0 0 0 0.0443621548033492 0 0 0 0.00982155458669234 0 0 0 0 0 0 0 0 0 0 0 0 0 0 0 0 0 0 0 0 0 0 0 0 0 0 0.0279789069921482 0 0 0 0 0 0 0 0 0.0214787568828613 0 0 0.0767990879574234 0.00887876327789076 0 0 0 0 0 0 0 0 0 0 0 0 0.0232500249400075 0.036263009930906 0 0 0 0 0 0 0 0 0 0 0 0 0 0 0 0 0 0 0 0 0 0 0 0 0 0 0 0 0 0 0 0 0 0 0 0 0 0 0 0 0 0 0 0 0 0 0 0 0 0 0 0 0 0 0 0 0 0 0 0 0 0 0 0 0 0 0 0 0 0 0 0 0 0 0 0 0 0 0 0 0 0 0 0 0 0 0 0 0 0 0 0 0 0 0 0 0 0 0 0 0 0 0.00415238540659223 0 0 0 0 0 0 0 0 0 0 0 0 0 0 0 0 0 0 0 0 0 0 0 0 0 0 0 0 0 0 0 0 0 0 0 0 0 0 0 0 0 0 0 0 0 0 0 0 0 0 0 0 0 0 0 0 0 0 0 0
0 0 0 0 0 0 0 0 0.00965245657273445 0.0210542779789727 0 0 0.215945576420883 0 0 0 0 0.00597788052433563 0 0 0 0 0.00736953377294219 0 0.0312456262141775 0.00595151467438031 0 0 0 0 0 0.0460115822424361 0 0 0.0432131695778141 0 0 0 0 0 0 0 0 0 0 0 0 0 0 0 0 0 0 0 0 0.0448475196432711 0 0 0 0 0 0 0 0 0 0 0.00607428531055475 0 0 0 0 0 0 0 0 0 0 0 0 0 0 0 0 0 0 0 0 0 0 0 0 0 0 0 0 0 0 0 0 0.023948449411628 0 0 0 0.140336747174446 0 0 0 0 0 0 0 0 0 0.0682849757466389 0 0 0 0 0 0 0 0 0 0 0 0 0 0 0 0 0 0 0 0 0 0 0 0 0 0 0 0 0 0 0 0 0 0 0 0 0 0 0 0 0 0 0 0 0 0 0 0 0 0 0 0 0 0 0 0 0 0 0 0 0 0 0 0 0 0 0 0 0 0 0 0 0 0 0.0360102763415956 0 0 0 0 0 0.0115558930920862 0 0 0 0 0 0 0 0 0 0 0 0.122015881789316 0 0 0 0 0 0 0 0 0 0 0 0 0 0 0 0 0 0 0 0 0 0 0 0 0 0 0 0 0 0 0 0 0 0 0 0 0 0 0 0 0 0 0 0 0 0 0 0 0 0.133640117491157 0 0 0 0 0 0 0 0 0 0 0 0 0 0 0 0 0 0 0 0 0 0 0 0 0 0 0 0 0 0 0 0.004702215078772 0 0 0 0 0 0 0 0 0 0 0 0 0.0221620209418585 0 0 0 0 0 0 0 0 0 0 0 0 0 0 0
0 0 0 0 0 0 0 0 0 0 0.0202169032298748 0 0 0 0 0 0 0 0 0 0 0 0 0 0 0 0 0 0 0 0 0.0262569723207942 0 0.263192885276731 0.137074539648484 0 0 0 0 0 0 0 0 0 0 0 0 0 0 0 0 0 0 0 0.07125055084004 0 0 0 0 0 0 0 0 0 0 0 0.013876988086284 0 0 0 0.31655001132201 0 0 0 0 0 0 0 0 0 0 0 0 0 0 0 0 0 0 0 0 0 0 0 0 0 0 0 0 0 0 0 0 0 0 0 0 0 0 0 0 0 0 0 0 0 0 0 0 0 0 0 0 0 0 0 0 0 0 0 0 0 0 0 0 0 0 0 0 0 0 0 0 0 0 0 0 0 0 0 0 0 0.0318779563906523 0 0 0 0 0 0 0 0 0 0 0 0 0 0 0 0 0 0 0 0 0 0 0 0 0 0 0 0 0 0 0 0 0 0 0 0.00571678017939031 0 0 0 0 0 0 0 0 0 0 0 0 0 0 0 0 0 0.0582197648709663 0 0 0 0 0 0 0 0 0 0 0 0 0 0 0 0 0 0 0 0 0 0 0 0 0 0 0 0 0 0 0 0 0 0 0 0 0 0 0 0 0 0 0 0 0 0 0 0 0 0.055766647834773 0 0 0 0 0 0 0 0 0 0 0 0 0 0 0 0 0 0 0 0 0 0 0 0 0 0 0 0 0 0 0 0 0 0 0 0 0 0 0 0 0 0 0 0 0 0 0 0 0 0 0 0 0 0 0 0 0 0 0 0
0 0 0 0 0 0 0 0 0 0 0 0 0 0 0 0 0 0 0 0 0 0 0 0 0 0 0 0 0 0 0 0 0 0.0499885205677982 0 0 0 0 0 0 0 0 0 0 0 0 0 0 0 0 0 0 0 0.461710019777994 0 0 0 0 0 0 0 0 0 0 0 0 0 0 0 0 0.0947043066770011 0 0 0 0 0.147014939627635 0 0 0 0 0 0 0 0 0 0 0 0 0 0 0 0 0 0 0 0.0249875242120064 0 0 0 0 0 0 0 0 0 0 0 0 0 0 0 0 0 0 0 0 0 0 0 0 0 0 0 0 0 0 0.0128904673619974 0 0 0 0 0 0 0 0 0.0104800547658516 0 0 0.163410649574818 0 0 0 0 0 0 0 0 0 0 0 0 0 0 0.0348135174348984 0 0 0 0 0 0 0 0 0 0 0 0 0 0 0 0 0 0 0 0 0 0 0 0 0 0 0 0 0 0 0 0 0 0 0 0 0 0 0 0 0 0 0 0 0 0 0 0 0 0 0 0 0 0 0 0 0 0 0 0 0 0 0 0 0 0 0 0 0 0 0 0 0 0 0 0 0 0 0 0 0 0 0 0 0 0 0 0 0 0 0 0 0 0 0 0 0 0 0 0 0 0 0 0 0 0 0 0 0 0 0 0 0 0 0 0 0 0 0 0 0 0 0 0 0 0 0 0 0 0 0 0 0 0 0 0 0 0 0 0 0 0 0 0 0 0 0 0 0 0 0 0 0 0 0 0 0 0 0 0 0 0 0
0 0 0 0 0 0 0 0 0 0 0 0 0 0 0 0 0 0 0 0 0 0 0 0 0 0 0 0 0 0 0.0020180270326596 0 0 0 0 0 0.00243102614447998 0.00463947024918286 0.00080031068822272 0 0 0 0 0 0 0 0.00574125713312059 0 0 0 0.00525036819843823 0 0 0 0 0 0 0 0 0.00231315310961648 0 0 0 0 0 0 0 0 0 0 0 0 0.0395452583589086 0 0 0 0.00593268840036963 0.00234348516456568 0 0 0.00121800686907555 0.00152829865089038 0 0 0.142455124996746 0.00467153060005919 0.0683891089905546 0.0262954479846781 0.12869910636906 0.00271421019356815 0 0 0 0 0.0188529845284074 0.00345404937894554 0 0.00172648352378861 0 0.00123455180079809 0 0.0151830197847403 0.00690886470614762 0 0 0 0 0 0 0 0 0 0 0 0 0 0 0 0 0 0 0 0 0 0 0 0 0 0 0 0.0209364467789622 0.076934509141103 0 0 0 0 0 0 0.00476785356894261 0.0708956195900695 0 0.0563287945833253 0.179670385589876 0 0 0.0463217890332422 0.00541269348828167 0.00330074670478963 0 0 0 0 0 0.0352602265556547 0 0 0 0 0 0 0 0 0 0 0 0 0 0 0 0 0 0 0 0 0 0 0 0 0 0 0 0 0 0 0 0 0 0 0 0 0 0 0 0 0 0 0 0 0 0 0 0 0 0 0 0 0 0 0 0 0 0 0 0 0 0 0 0 0 0 0 0 0 0 0 0 0 0 0 0 0 0 0 0 0 0 0 0 0 0 0 0 0 0 0 0 0 0 0 0 0 0 0 0 0 0 0.00482488301106229 0 0 0 0 0 0 0 0 0 0 0 0 0 0 0 0 0 0 0 0 0 0 0 0 0 0 0 0 0 0 0 0 0 0 0 0 0.00100021909766729 0 0 0 0 0 0 0 0 0 0 0 0 0 0 0 0 0 0 0 0 0 0 0
0 0 0 0 0 0 0 0 0 0 0 0 0 0 0 0 0 0 0 0 0.137450361228693 0 0 0 0 0 0 0.0188342294490908 0 0 0 0 0 0 0 0 0 0 0 0 0 0 0 0 0 0 0 0 0 0 0.00677790744507736 0 0 0 0 0 0 0 0 0.141234385408929 0 0.0152820348505201 0 0 0.0133342370635789 0 0 0 0 0 0 0 0.0148483723086944 0 0 0.00852936727721952 0 0 0 0 0 0 0 0 0 0 0.00775733962429044 0 0 0 0 0 0 0 0 0 0 0 0 0 0 0 0 0 0 0 0 0 0 0 0 0 0 0 0 0 0 0 0 0 0 0.0932973327984865 0 0.0400761711092891 0 0 0 0 0.0194260659399819 0 0.0176171942904872 0 0 0 0 0 0 0 0 0 0 0 0 0 0 0 0 0 0 0 0 0 0 0 0 0 0 0 0 0 0 0.0639483411091113 0 0.0518515048282822 0 0.0101673400588628 0 0 0 0 0 0 0 0 0 0 0 0 0.0108666376213392 0 0 0 0 0.0632751503174681 0 0 0 0 0 0 0 0 0 0 0 0 0 0 0 0 0 0 0 0 0 0 0 0 0 0 0 0 0 0 0 0 0 0.0641779410823072 0.029285001081122 0 0 0 0 0 0 0 0 0 0 0 0 0 0 0 0 0 0 0 0 0 0 0 0 0 0 0 0 0 0 0.00324981375262957 0 0 0 0.00291215274887731 0 0 0 0 0 0 0 0 0 0 0 0 0 0 0 0 0 0 0 0 0 0 0 0 0.0316668378195106 0.0608864403302964 0.0606301923632597 0 0 0 0 0 0 0 0 0 0 0 0 0 0 0 0 0 0 0 0 0 0 0 0 0 0 0.0126176480925959 0 0 0 0 0 0 0 0 0
0 0 0 0 0 0 0 0 0 0 0 0 0 0 0 0 0 0 0 0 0 0 0 0 0 0 0 0.0272669937649928 0 0 0 0 0 0 0 0 0 0 0 0 0 0 0 0 0 0.0942845732792732 0 0 0 0 0.0106357082453681 0 0 0 0 0 0 0.00936946999263921 0.0975388644648096 0 0 0.056711384434108 0 0.0137853324715221 0 0 0 0 0 0 0 0 0.019736160099434 0 0 0.0157595068186841 0.199925200371901 0.0188168994810325 0 0 0.0048569835368107 0 0 0 0.00982711911534008 0 0.0329983888238553 0 0 0 0 0 0 0 0 0.00600244213161542 0 0.00268949444361755 0 0 0 0 0 0 0 0 0 0 0 0 0 0 0 0 0 0 0 0 0 0 0 0 0 0 0 0 0 0 0.0390689301707824 0 0 0.00799096007589992 0 0 0 0 0 0 0 0 0 0 0 0 0 0 0 0 0 0 0 0 0 0 0 0 0 0 0 0 0 0.0323435649122515 0 0.0225267410865992 0 0 0 0 0 0 0 0 0 0.0052382982177443 0 0 0 0 0 0 0 0 0 0.0283363975779903 0 0 0 0 0 0 0 0 0 0 0 0 0 0 0 0 0 0 0 0 0.006840004734343 0 0 0.0757930918476183 0 0.0198637402195433 0 0 0 0 0 0 0 0.0880632912847763 0 0 0 0 0 0 0 0 0 0 0 0 0 0 0.0141597154987347 0 0 0 0 0 0 0 0 0 0 0 0 0 0 0 0 0.0029478670501835 0 0 0 0.0026053830951559 0 0 0 0 0 0 0 0 0 0 0 0 0 0 0 0 0 0 0 0 0 0 0 0 0 0 0.0178614295088147 0 0 0 0 0 0 0 0 0 0 0 0 0 0 0 0 0 0 0 0 0 0 0 0 0 0 0.0161560632445588 0 0 0 0 0 0 0 0 0
0 0 0 0 0 0 0 0 0 0 0 0 0 0.00468048985168655 0 0.0182099603862976 0 0 0 0 0 0.0783601382558804 0 0.118833270382545 0 0 0 0 0 0 0.00467463191695353 0 0 0 0 0 0.00565563217263467 0.00359530476124031 0.00449213680566071 0.0615988558480337 0 0 0 0 0 0 0 0.006105582953183 0 0 0 0 0 0 0 0 0 0 0 0 0 0 0.0276067883179027 0 0 0 0 0 0 0.0352836927280987 0 0.211441285035153 0.00232058757091922 0 0.0166167620954143 0 0.00805873005549064 0.11716326827867 0 0 0 0 0 0 0.00495644252795232 0 0.0131782709703647 0 0 0 0 0 0 0 0 0 0 0 0 0 0 0 0 0 0 0 0 0 0 0 0 0 0 0 0 0 0 0 0 0 0 0 0 0 0 0 0 0 0 0 0.0104343913575923 0.00381145806068082 0.00585504260036607 0.00423232091390021 0 0 0 0 0 0 0 0 0 0 0 0 0 0 0 0 0 0 0 0 0 0 0 0 0 0 0 0 0 0 0 0 0 0 0 0 0 0 0 0 0 0 0 0 0 0 0 0 0.0802088686544949 0 0.00500071515445642 0 0 0 0 0 0 0 0 0 0 0 0 0 0 0 0 0 0 0 0 0 0 0 0 0 0 0.0293190521231767 0.0111936954877138 0 0 0 0 0 0 0 0.0168573765279251 0 0 0.00974520526878619 0 0 0 0 0 0.00821379984738534 0.0264335826678982 0 0 0 0 0 0 0.00580916789227354 0 0 0 0 0 0 0 0 0 0 0 0 0 0 0 0 0 0 0.00472977552858548 0 0 0 0 0 0 0 0 0 0 0 0 0 0 0 0 0 0 0 0 0 0 0 0 0 0 0 0 0 0 0 0 0 0.0156984619298294 0.00563460689984536 0.0139906481710082 0 0 0 0 0 0 0 0 0 0 0 0 0 0 0 0 0 0 0 0 0 0 0 0
0 0 0 0 0 0 0 0 0 0 0 0 0 0 0 0 0 0 0 0 0.108677630180515 0 0 0 0 0 0 0 0 0 0 0 0 0 0 0 0 0 0 0 0 0 0 0 0 0 0 0 0 0 0 0 0 0 0 0 0 0 0.0519357995043763 0.279073522631855 0 0 0 0 0 0 0 0 0 0 0 0 0 0 0 0 0.221030801835475 0 0 0 0 0 0 0 0 0 0 0 0 0 0 0 0 0 0 0 0 0 0 0 0 0 0 0 0 0 0 0 0 0 0 0 0 0 0 0 0 0 0 0 0 0 0 0 0 0 0 0 0 0 0 0 0 0.0862770874227381 0 0 0 0 0 0 0 0 0 0 0 0 0 0 0 0 0 0 0 0 0 0 0 0 0 0 0 0 0 0 0 0 0 0 0 0 0 0 0 0 0 0 0 0 0.0236442525698142 0 0 0 0 0.0304259374154198 0 0 0 0 0 0 0 0 0 0 0 0 0 0 0 0 0 0 0 0 0 0 0 0 0 0 0 0 0 0 0 0 0 0.0445962352989515 0.0717189577003591 0 0 0 0 0 0 0 0 0 0 0 0 0 0 0 0 0 0 0 0 0 0 0 0 0 0 0 0 0 0 0 0 0 0 0 0 0 0 0 0 0 0 0 0 0 0 0 0 0 0 0 0 0 0 0 0 0 0 0 0 0 0.0826197754404954 0 0 0 0 0 0 0 0 0 0 0 0 0 0 0 0 0 0 0 0 0 0 0 0 0 0 0 0 0 0 0 0 0 0 0 0
0 0 0 0 0 0 0 0 0 0 0 0 0 0 0 0 0 0 0 0 0 0 0 0.257291836420204 0 0 0 0 0 0 0 0 0 0 0 0 0 0 0.0414708939967329 0 0 0 0.193969325925741 0 0.0302141316630978 0.0512584711622505 0 0 0 0.018372023655245 0 0 0 0 0 0 0 0 0 0 0.0883265211938778 0 0 0 0 0 0 0 0 0 0 0.0240223802036509 0 0 0 0 0.0175233908078584 0.157461784789319 0 0 0 0 0 0 0 0 0 0 0 0 0 0 0 0 0 0 0 0 0 0 0 0 0 0 0 0 0 0 0 0 0 0 0 0 0 0 0 0 0 0 0 0 0 0 0 0 0 0 0 0 0 0 0 0 0 0 0 0 0 0 0 0 0 0 0 0 0 0 0 0 0 0 0 0 0 0 0 0 0 0 0 0 0 0 0 0 0 0 0 0 0.016210028307794 0 0 0 0 0 0 0 0 0 0 0 0 0 0 0 0 0 0 0 0 0 0 0 0 0 0 0 0.0161275302410011 0 0 0 0.0281282952549108 0 0 0 0 0 0 0 0 0 0 0 0 0 0 0 0.0402892239045726 0 0 0 0.0106565822541941 0 0 0 0.00867758021955003 0 0 0 0 0 0 0 0 0 0 0 0 0 0 0 0 0 0 0 0 0 0 0 0 0 0 0 0 0 0 0 0 0 0 0 0 0 0 0 0 0 0 0 0 0 0 0 0 0 0 0 0 0 0 0 0 0 0 0 0 0 0 0 0 0 0 0 0 0 0 0 0 0 0 0 0 0 0 0 0 0 0 0 0 0 0 0 0 0 0
0 0 0 0 0 0 0 0 0 0 0 0 0 0.0077632004867073 0 0 0 0 0 0.00436680027377285 0 0 0 0.0279993724418534 0 0 0 0 0 0 0 0 0 0 0 0 0 0 0.0279267429255647 0 0 0 0.0152329694404114 0 0 0.00979399877331851 0 0 0 0 0 0 0.182666229281967 0 0 0 0 0 0 0.0154743683446645 0 0 0 0 0.0258021859783399 0.0447573691703446 0 0 0 0 0 0 0 0 0 0 0 0 0 0 0 0 0 0 0 0 0 0 0 0 0 0 0 0 0 0 0 0 0 0 0 0 0 0 0.0195827985735644 0 0 0.0137931326327635 0 0 0 0 0 0 0 0 0 0 0 0 0 0 0.0124703062096693 0 0 0 0 0 0.020911418008732 0 0 0 0 0 0 0 0 0 0 0 0 0 0 0 0 0 0 0 0 0 0 0 0 0 0 0 0 0 0 0 0 0.00835583531708237 0 0.0353044971942035 0 0 0 0.0676294894199643 0 0 0 0.0308404350342407 0 0.0612512099121991 0 0 0 0 0 0 0 0 0 0.00744850479662217 0 0 0 0 0 0.0188467299005959 0 0 0 0 0 0 0 0 0 0 0 0 0 0 0 0 0 0.163425799524224 0 0.0189937182727547 0 0 0 0 0 0 0 0.110663714060331 0 0 0 0.00253844386369349 0 0 0 0 0 0 0 0 0 0 0.0104137424973496 0 0 0 0 0 0 0 0 0 0 0 0 0 0 0 0 0 0 0 0 0 0 0 0 0 0 0 0 0 0 0 0 0 0 0 0 0 0 0 0 0 0 0 0 0 0 0.0188600324812841 0.00754623088531831 0 0 0 0 0 0 0 0 0 0 0 0 0 0 0 0 0 0 0 0 0 0 0 0 0 0 0.00934072429846357 0 0 0 0 0 0 0 0 0
0 0 0 0 0 0 0 0 0 0 0 0 0 0.0227167670178529 0 0 0 0 0 0.0147067159855299 0.0901867851814072 0 0 0 0 0 0 0 0 0 0 0 0 0 0 0 0 0 0 0 0 0 0 0 0 0 0 0 0 0.0360061918325073 0 0 0 0 0 0 0 0 0.025530497915356 0 0 0 0 0.0637257092294026 0 0.178909319366579 0 0 0 0 0 0 0 0 0 0 0.0751983973417241 0.018867108953023 0 0 0 0 0 0 0 0 0 0 0 0 0 0 0 0 0 0 0 0 0 0 0 0 0 0 0 0 0 0.11183577283322 0 0 0 0 0 0 0 0 0 0 0 0 0 0 0 0 0 0 0 0 0 0 0 0 0 0.0192942334964652 0 0 0 0 0 0 0 0 0 0 0 0 0 0 0 0 0 0 0 0 0 0 0 0 0 0 0 0 0 0 0 0 0 0.122258480806343 0 0.0398042589648869 0 0 0 0 0 0 0 0 0 0 0 0 0 0 0 0 0 0 0 0.101361547593249 0 0 0 0 0 0 0 0 0 0 0 0 0 0 0.0519976561363965 0 0 0.0161476504809983 0 0 0 0 0 0 0 0 0 0 0 0 0 0 0.0114529068650593 0 0 0 0 0 0 0 0 0 0 0 0 0 0 0 0 0 0 0 0 0 0 0 0 0 0 0 0 0 0 0 0 0 0 0 0 0 0 0 0 0 0 0 0 0 0 0 0 0 0 0 0 0 0 0 0 0 0 0 0 0 0 0 0 0 0 0 0 0 0 0 0 0 0 0 0 0 0 0 0 0 0 0 0 0 0 0 0 0 0 0 0 0 0
0 0 0 0 0 0 0 0 0 0 0 0 0 0 0 0 0 0 0 0 0.0179998551992067 0 0 0 0 0 0 0.0313953414092016 0 0 0 0 0 0 0 0 0 0 0 0 0 0 0 0 0 0 0 0 0 0 0 0 0.472499080785726 0 0 0 0 0 0 0 0 0 0 0.154869052836204 0.250654137910874 0 0 0 0 0 0 0 0 0 0 0 0 0 0 0 0 0 0 0 0 0 0 0 0 0 0 0 0 0 0 0 0 0 0 0 0 0 0 0 0 0 0 0 0 0 0 0 0 0 0 0 0 0 0 0 0 0 0 0 0 0 0 0 0 0 0 0 0 0 0 0 0 0 0 0 0 0 0 0 0 0 0 0 0 0 0 0 0 0 0 0 0 0 0 0 0 0 0 0 0 0 0 0.0725825318587874 0 0 0 0 0 0 0 0 0 0 0 0 0 0 0 0 0 0 0 0 0 0 0 0 0 0 0 0 0 0 0 0 0 0 0 0 0 0 0 0 0 0 0 0 0 0 0 0 0 0 0 0 0 0 0 0 0 0 0 0 0 0 0 0 0 0 0 0 0 0 0 0 0 0 0 0 0 0 0 0 0 0 0 0 0 0 0 0 0 0 0 0 0 0 0 0 0 0 0 0 0 0 0 0 0 0 0 0 0 0 0 0 0 0 0 0 0 0 0 0 0 0 0 0 0 0 0 0 0 0 0 0 0 0 0 0 0 0 0 0 0 0 0 0 0 0 0 0 0
0 0 0 0 0 0 0 0 0 0 0 0 0 0 0 0 0 0 0 0 0 0 0 0 0 0 0 0 0 0 0 0.0164865501173608 0 0 0.00813449564708174 0 0 0 0 0 0 0 0 0 0 0 0.00715303673651457 0 0 0 0.0176739411471877 0 0 0 0.00432164590033554 0.00621440295660995 0 0 0 0 0 0 0 0 0 0 0 0.187782156490057 0.10001692126747 0 0.0872656648643335 0 0 0 0 0.100600134067067 0 0 0 0 0 0 0 0 0 0 0 0 0 0 0 0 0 0 0 0 0 0 0 0.0374048461020187 0 0 0 0.00727887963530199 0 0 0 0 0.0868565224406164 0 0.088210151512558 0 0 0 0 0 0 0 0 0 0 0.015805899828147 0.0142815087637037 0.00985448319856269 0 0 0 0 0 0 0 0 0 0 0 0 0 0 0 0 0 0 0 0 0 0 0 0 0 0 0 0 0 0 0 0 0 0 0 0 0 0 0 0 0 0 0 0 0 0 0 0 0 0 0 0 0 0 0 0 0 0 0 0 0 0 0 0 0.0118432171176053 0 0 0 0.0036553825054277 0 0.00421042057741211 0 0 0 0 0 0 0 0 0 0 0 0.062084203159502 0 0 0 0 0 0 0 0 0 0 0 0 0 0 0 0 0 0 0 0 0 0 0 0 0 0 0 0 0 0 0 0 0 0 0 0 0 0 0 0 0 0 0 0 0 0 0 0 0 0.0940005877158546 0 0 0 0 0 0 0 0 0 0 0.00307641222199821 0 0 0 0 0 0 0 0 0 0 0 0 0 0 0 0 0 0 0.00243953692529256 0 0 0.00435898522572526 0 0 0 0 0 0 0 0 0 0 0 0.0189900138762563 0 0 0 0 0 0 0 0 0 0 0 0 0 0 0
0 0 0 0 0 0 0 0 0 0 0 0 0 0 0 0 0 0 0 0 0 0 0 0 0 0 0 0 0.0101946444992024 0 0 0 0 0 0 0 0 0 0 0 0 0 0 0 0 0 0.0256410966775923 0 0 0 0.0769005663822023 0 0 0 0 0 0 0 0 0 0 0 0 0 0 0 0.303906790661727 0 0.366795264891702 0 0 0 0 0 0 0.0732103565961622 0 0 0 0 0 0 0 0 0 0 0 0 0 0 0 0 0 0 0 0 0 0 0 0 0 0 0 0 0 0 0 0 0 0 0.124763356203072 0 0 0 0 0 0 0 0 0 0 0 0 0 0 0 0 0 0 0 0 0 0 0 0 0 0 0 0 0 0 0 0 0 0 0 0 0 0 0 0 0 0 0 0 0 0 0 0 0 0 0 0 0 0 0 0 0 0 0 0 0 0 0 0 0 0 0 0 0 0 0 0 0 0 0 0 0 0 0 0 0 0 0 0 0 0 0 0 0 0 0 0 0 0 0 0.00829295317382683 0 0 0 0 0 0 0 0 0 0 0 0 0 0 0 0 0 0 0 0 0 0 0 0 0 0 0 0 0 0 0 0 0 0 0 0 0 0 0 0 0 0 0 0 0 0 0 0 0 0 0 0 0 0 0 0 0 0 0 0 0 0 0 0 0 0 0 0 0 0 0 0 0 0 0 0 0 0 0 0 0 0 0 0 0 0 0 0 0 0 0 0 0 0 0.0102949709145131 0 0 0 0 0 0 0 0 0 0 0 0 0 0 0
0 0.0245396837914183 0.00554806060201472 0 0 0 0 0 0 0 0 0 0 0 0 0 0.0121042005481358 0 0.233438806702551 0 0 0 0 0 0 0 0 0 0.0535411664893209 0 0 0 0 0 0 0 0 0 0 0 0 0 0 0 0 0 0 0 0 0 0 0 0 0 0 0 0 0 0 0 0 0 0 0 0 0 0.0610846697453602 0.138419216521907 0 0 0 0 0 0 0 0 0 0 0 0 0 0 0 0 0 0 0 0 0 0 0 0 0 0 0 0.00437140175909019 0 0 0 0 0 0 0 0.0272761136441738 0 0 0 0 0.0390384544321036 0.0205853542915795 0.0782261004098075 0 0 0 0 0 0 0 0 0 0.0118698845798028 0 0 0.00958610936610543 0.00325233556464467 0 0 0 0 0 0 0 0 0 0 0 0 0 0 0 0 0 0 0 0 0 0 0 0 0 0 0 0 0 0 0 0 0 0 0 0 0 0 0 0 0 0.0136071656703119 0 0 0 0 0 0 0 0 0.0198016175903643 0 0 0 0 0 0 0 0 0 0 0 0 0 0 0 0 0 0 0 0 0 0 0 0 0 0 0 0 0 0 0.00717355644287248 0 0 0 0 0 0 0 0 0 0 0 0 0 0 0 0 0 0 0 0 0 0 0 0 0 0 0 0 0 0 0 0 0 0 0 0 0 0 0 0 0 0 0 0 0 0 0 0 0 0 0 0 0.0682625616547097 0 0 0.0307842567510912 0 0 0 0 0 0 0 0.110127359754214 0.0100682744626605 0 0.0172936492257595 0 0 0 0 0 0 0 0 0 0 0 0 0 0 0 0 0 0 0 0 0 0 0 0 0 0 0 0 0 0 0 0 0 0 0 0 0 0 0 0 0 0 0
0 0 0 0 0 0 0 0 0 0 0 0 0 0.0341773287948027 0 0.09883104356968 0 0 0 0 0.0469434070731465 0 0 0 0 0 0 0 0 0 0 0 0 0 0 0 0 0 0 0 0 0 0 0 0 0 0 0 0 0 0 0 0 0 0 0 0 0 0 0 0.161578133371086 0 0 0 0 0 0 0 0 0 0 0 0 0 0.0972886255664152 0 0 0.0307754088930331 0 0 0 0 0 0 0 0 0 0 0 0 0 0 0 0 0 0 0 0 0 0 0 0 0 0 0 0 0 0 0 0 0 0 0 0 0 0 0 0 0 0 0 0 0 0 0 0 0 0 0 0 0 0 0 0.22721500336119 0.179091337015866 0 0 0.12409971235478 0 0 0 0 0 0 0 0 0 0 0 0 0 0 0 0 0 0 0 0 0 0 0 0 0 0 0 0 0 0 0 0 0 0 0 0 0 0 0 0 0 0 0 0 0 0 0 0 0 0 0 0 0 0 0 0 0 0 0 0 0 0 0 0 0 0 0 0 0 0 0 0 0 0 0 0 0 0 0 0 0 0 0 0 0 0 0 0 0 0 0 0 0 0 0 0 0 0 0 0 0 0 0 0 0 0 0 0 0 0 0 0 0 0 0 0 0 0 0 0 0 0 0 0 0 0 0 0 0 0 0 0 0 0 0 0 0 0 0 0 0 0 0 0 0 0 0 0 0 0 0 0 0 0 0 0 0 0 0 0 0 0 0 0 0 0 0 0 0 0 0 0 0 0 0 0 0 0 0
0.0035792026960802 0 0 0 0 0 0 0 0 0 0 0 0 0 0 0 0 0 0 0 0 0 0 0 0 0 0 0 0 0 0 0 0 0.169992674825091 0.00443456422489841 0 0 0 0 0 0 0 0 0 0 0 0 0 0 0 0 0 0 0.457117353776618 0 0.106373666935552 0.0219595578257214 0 0 0 0 0 0 0 0 0 0.0654833673427172 0 0 0 0 0 0 0 0 0.0315385336563484 0 0 0 0 0 0 0 0 0.00748892172216672 0 0 0 0 0 0 0 0 0 0 0 0 0 0 0.0161199690409037 0 0 0 0.0507720761631709 0 0 0 0 0.0159054820324531 0 0 0 0 0 0 0 0 0 0 0 0 0 0 0 0 0 0 0 0 0 0 0 0 0 0 0 0 0 0 0 0 0 0 0 0 0 0 0 0 0 0 0 0 0.0115975845409679 0 0 0 0 0 0 0 0 0 0 0 0 0 0 0 0 0 0 0 0 0 0 0 0 0 0 0 0 0 0 0 0 0 0 0 0 0 0 0 0 0 0 0 0 0 0 0 0 0 0 0 0 0 0 0 0 0 0 0 0 0 0 0 0 0 0 0 0 0 0 0 0 0 0 0 0 0 0 0 0 0 0 0 0 0 0 0 0 0 0 0 0 0 0 0 0 0 0 0 0 0 0 0.0235698406984509 0 0 0 0 0 0 0 0 0 0 0 0 0 0 0 0 0 0 0 0 0 0 0 0 0 0 0 0 0 0 0 0 0 0 0 0 0 0 0 0 0 0 0 0 0.0140672045188596 0 0 0 0 0 0 0 0 0 0 0 0 0 0 0
0 0 0 0 0 0 0 0 0 0 0 0 0 0 0 0.0158735744694937 0 0 0 0 0 0.270982728312046 0 0.0194623468847888 0 0 0 0 0 0 0 0 0 0 0 0 0 0 0 0.0595032634904058 0 0 0 0 0 0 0 0 0 0 0 0 0 0 0 0 0 0 0 0 0.375703445708426 0 0.0133412396134581 0 0 0 0 0 0 0 0 0 0 0 0.0217394856276475 0 0 0.0355082132283305 0.0459306554761872 0 0 0 0 0 0 0 0 0 0 0 0 0 0 0 0 0 0 0 0 0 0 0 0 0 0 0 0 0 0 0 0 0 0 0 0 0 0 0 0 0 0 0 0 0 0 0 0 0 0 0 0.00434500669793146 0.00547555762637043 0 0 0 0 0 0 0 0 0 0 0 0 0 0 0 0 0 0 0 0 0 0 0 0 0 0 0 0 0 0 0 0 0 0 0 0 0 0 0 0 0 0 0 0 0 0 0 0 0 0 0 0 0 0 0 0 0 0 0.00849439564750498 0 0 0 0 0 0 0 0 0 0 0 0 0 0 0 0 0 0 0 0 0 0 0 0 0 0 0 0 0 0.0224858685121225 0 0 0.0268266292767143 0 0 0 0 0 0.0461679557050874 0.00772241125145676 0 0 0 0 0 0 0.0104344264699558 0 0 0 0 0 0 0 0 0 0 0 0 0 0 0 0 0 0 0 0 0 0 0 0 0 0 0 0 0 0 0 0 0 0 0 0 0 0 0 0 0 0 0 0 0 0 0 0 0 0 0 0 0 0.0100027960020729 0 0 0 0 0 0 0 0 0 0 0 0 0 0 0 0 0 0 0 0 0 0 0 0 0
0 0 0 0 0 0 0 0 0 0 0 0 0 0 0 0.00274789351838786 0 0 0 0 0.00392402666180074 0 0 0 0 0 0 0 0 0 0 0 0 0 0.0202192800491506 0 0.123340857252652 0.0243454211468962 0 0 0 0 0 0 0 0 0.0309665391760588 0 0 0 0.0297405815621162 0 0 0 0 0 0 0.135160054878132 0.00865285442044927 0.0166535167080549 0.00300730275501952 0 0 0 0 0 0 0 0 0 0 0 0 0 0 0.0132511907929521 0.0072537329428745 0.00740669776899616 0 0 0 0 0 0 0.0259076359524127 0.00579218013998468 0.109121370667384 0 0.0304273818191982 0 0 0 0.00692038124513211 0 0.0115171717000297 0.00558683622758246 0 0 0 0 0 0 0 0 0 0 0 0 0 0 0 0 0 0 0 0 0 0 0 0 0 0 0 0 0 0 0 0 0 0 0.125965770351851 0.116943589569533 0 0 0 0 0 0 0 0.0567550084125645 0 0 0.0217808632969482 0 0 0 0 0 0 0 0 0 0 0.0339804897302956 0 0 0 0 0 0 0 0 0 0 0 0 0 0 0 0 0 0 0 0 0 0 0 0 0 0 0 0 0 0 0 0 0 0 0 0 0 0 0 0 0 0 0 0 0 0 0 0 0 0 0 0 0 0 0 0 0 0 0 0 0 0 0 0 0 0 0 0 0 0 0 0 0 0 0 0 0 0 0 0 0 0 0 0 0 0 0 0 0 0 0 0 0 0 0 0 0 0 0 0 0 0 0.0112144492519118 0 0 0 0 0 0 0 0 0 0 0 0 0 0 0 0 0 0 0 0 0 0 0 0 0 0 0 0 0 0 0 0 0.00525188792910029 0 0 0 0 0 0.00616503407253115 0 0 0 0 0 0 0 0 0 0 0 0 0 0 0 0 0 0 0 0 0
0 0 0 0 0 0 0 0 0 0 0 0 0 0 0 0 0 0 0 0 0.0378416505828712 0 0 0 0 0.101030460030738 0 0 0 0 0 0 0 0 0 0 0 0 0 0 0 0 0 0 0.111874649456404 0 0 0.146739258847641 0 0 0 0 0 0 0 0 0 0 0 0 0 0 0 0 0 0 0 0 0 0 0 0 0 0 0 0 0 0 0 0 0 0 0 0 0 0 0 0 0 0 0 0 0 0 0 0 0 0 0 0 0 0 0 0 0 0 0 0 0 0 0 0 0 0 0 0 0 0 0 0 0 0 0 0 0 0 0 0.168563281599403 0 0 0 0 0 0 0 0 0 0 0 0 0 0 0 0 0 0 0 0 0 0 0 0 0 0 0 0 0 0 0 0 0 0 0 0 0 0 0 0 0 0.0437720662048708 0.143195508077886 0 0 0 0 0 0 0 0 0 0 0 0 0 0 0.0126717626314064 0 0 0 0 0 0 0 0 0 0 0 0 0 0 0 0.0221349931372672 0 0.0994406541303157 0 0 0 0 0 0 0 0 0 0 0 0 0 0 0 0 0 0 0.0567942129139799 0 0 0 0 0 0 0 0 0 0 0 0 0 0 0 0 0 0 0 0 0 0 0 0 0 0 0 0 0 0 0 0 0 0 0 0 0 0 0 0 0 0 0 0 0 0 0 0 0 0 0 0 0 0 0 0 0 0 0 0.055941502387216 0 0 0 0 0 0 0 0 0 0 0 0 0 0 0 0 0 0 0 0 0 0 0 0 0 0 0 0 0 0 0 0 0 0
0 0 0 0 0 0 0 0 0 0 0 0 0 0 0 0.0328553096858112 0 0 0 0 0 0 0 0 0 0 0 0 0 0 0 0 0 0 0.00751571627608649 0 0 0 0 0 0 0 0 0 0 0 0 0 0 0 0 0 0 0 0 0 0 0 0 0 0.0660746529980554 0 0 0 0 0 0 0 0 0.0844776845279118 0 0.0486499462226039 0 0 0 0 0 0.00887243035181627 0.0276373832539958 0 0 0 0 0 0 0 0 0 0 0 0 0 0 0 0 0 0.212443643489318 0.0673933684487011 0 0 0 0 0 0 0 0 0 0 0 0 0 0 0 0 0 0 0 0 0 0 0 0 0 0 0 0 0.0291428329029374 0 0 0 0 0 0 0 0.104493315832343 0.0647197549069615 0.0217959062127588 0.00807911034409049 0 0 0 0 0 0 0 0 0 0 0 0 0 0 0 0 0 0 0 0 0 0 0 0 0 0 0 0 0 0 0 0 0 0 0 0 0 0 0 0 0 0 0 0 0 0 0 0 0 0 0 0 0.0104473481377818 0 0 0 0 0 0 0 0 0 0 0 0 0 0 0 0 0 0 0 0 0 0 0 0 0 0 0 0 0 0 0 0 0 0 0 0 0 0 0.205401596408828 0 0 0 0 0 0 0 0 0 0 0 0 0 0 0 0 0 0 0 0 0 0 0 0 0 0 0 0 0 0 0 0 0 0 0 0 0 0 0 0 0 0 0 0 0 0 0 0 0 0 0 0 0 0 0 0 0 0 0 0 0 0 0 0 0 0 0 0 0 0 0 0 0 0 0 0 0 0 0 0 0 0 0 0 0 0 0
0 0 0 0 0 0 0 0 0 0 0 0 0 0 0 0 0 0 0 0 0 0 0 0 0 0 0 0 0.0133602888195489 0 0 0 0 0.0358594305912853 0.0503829376762046 0 0 0 0 0 0 0 0 0 0 0 0.0834699994277077 0 0 0 0.196941422170803 0 0 0.0461125991612105 0 0 0.0685850799557357 0 0.00796378159021005 0.0213062930830507 0 0 0 0 0 0 0.151879961712762 0.0682949135497014 0 0 0.0634535340056724 0 0.0212313145077523 0 0 0 0 0 0 0 0 0 0 0 0 0 0 0 0 0 0 0 0 0 0 0 0 0 0 0.00756752820111775 0 0 0 0 0 0 0 0 0 0 0 0 0 0 0 0 0 0 0 0 0 0.0125140254166382 0 0 0 0 0 0 0 0 0.0470731954553884 0.049906710512206 0 0 0 0 0 0 0 0 0 0 0 0 0 0 0 0 0 0 0 0 0 0 0 0 0 0 0 0 0 0 0 0 0 0 0 0 0 0 0 0 0 0 0 0 0 0 0 0 0 0 0 0 0 0 0 0 0.0206249420560691 0 0 0 0 0.00344505785256201 0 0 0 0 0 0 0 0 0 0 0 0 0 0 0 0 0 0 0 0 0 0 0 0 0 0 0 0 0 0 0 0 0 0 0 0 0 0 0 0 0 0 0 0 0 0 0 0 0 0 0 0 0 0 0 0 0 0 0 0 0 0 0 0 0 0 0 0 0 0 0 0 0 0 0 0 0 0 0 0 0 0 0 0 0 0 0 0 0 0 0 0 0.00477702130683434 0 0 0.0192172547832518 0 0 0 0 0 0.0060327081642879 0 0 0 0 0 0 0 0 0 0 0 0 0 0 0 0 0 0 0 0 0
0 0 0 0 0 0 0 0 0 0 0 0 0 0 0 0 0 0 0 0 0 0 0 0 0 0 0 0 0 0 0 0 0 0 0 0 0 0 0 0 0 0 0.0349912869547824 0 0.00685831457396281 0.102631092678017 0 0 0 0 0 0 0.0126830503236127 0 0 0 0 0.0241600895751962 0 0.201003628248864 0.0124433941535032 0.0451586313541174 0.00845697712176904 0 0.0272703730943955 0 0 0 0 0 0 0 0.00864280315027135 0 0 0 0 0.228629778014412 0 0 0 0 0 0 0.0068914681233128 0 0.0333287468727411 0 0 0 0 0 0 0 0 0 0 0 0 0 0 0 0 0 0.0062400004027779 0 0 0 0 0 0 0.0116112432540116 0 0 0.00834106945541543 0 0 0 0 0 0.0102285687325097 0 0 0 0 0 0 0 0.0265560442243545 0 0 0.0116739187345976 0 0 0 0 0 0 0 0 0 0 0 0 0 0 0 0 0 0 0 0 0 0 0 0 0 0 0 0 0 0 0 0 0 0 0 0 0 0 0 0 0 0 0 0 0 0 0.00403302033116058 0 0 0 0 0.00580946976274322 0 0 0 0 0 0 0 0 0 0 0 0 0 0 0.00972949330848118 0 0 0 0 0 0 0 0 0 0 0 0 0 0 0 0 0 0 0 0.101019681566369 0 0 0 0 0 0 0 0.0516078559886213 0 0 0 0 0 0 0 0 0 0 0 0 0 0 0 0 0 0 0 0 0 0 0 0 0 0 0 0 0 0 0 0 0 0 0 0 0 0 0 0 0 0 0 0 0 0 0 0 0 0 0 0 0 0 0 0 0 0 0 0 0 0 0 0 0 0 0 0 0 0 0 0 0 0 0 0 0 0 0 0 0 0 0 0 0 0 0 0 0 0
0 0 0 0 0 0 0 0 0 0 0 0 0 0 0 0 0 0 0 0 0 0 0 0 0 0 0 0 0 0 0 0 0 0 0 0 0 0 0.0103491677419848 0 0 0 0.0280067877882481 0 0.0322546675591596 0.0258871124380838 0 0 0 0.0224856667577382 0 0 0 0 0 0 0 0.0102906394164998 0 0.0203994083950595 0.195072872098744 0 0.0819417678818307 0 0.00737770019691117 0 0 0 0 0.011189242258761 0 0.0332719941463581 0.00951592112519633 0 0.00371500592052054 0 0.246527825764326 0 0 0 0 0 0 0 0.0263530551745106 0 0.0227157480752697 0 0 0 0 0 0 0 0 0.00352865382774996 0 0 0 0 0 0 0 0 0.00504636932716739 0 0 0 0 0 0 0.00644950469088048 0 0 0.0052161208356891 0 0 0 0 0 0.0053935072979322 0 0 0 0 0 0 0 0.0041963744234958 0 0.00488005634461309 0.00550449395885284 0 0.0171664337196331 0 0 0 0 0 0 0 0 0 0 0 0 0 0 0 0 0 0 0 0 0 0 0 0 0 0 0 0 0 0 0 0 0 0 0 0 0 0 0 0 0 0 0 0 0 0 0 0 0 0 0 0.034814186596365 0 0 0 0 0 0 0 0 0 0 0 0 0.00350806166228019 0.0053889427018576 0 0 0.0081621054599776 0 0 0 0 0 0 0 0 0 0 0 0 0 0 0 0.0585612736459768 0 0 0 0 0 0 0 0.0448293327683264 0 0 0 0 0 0 0 0 0 0 0 0 0 0 0 0 0 0 0 0 0 0 0 0 0 0 0 0 0 0 0 0 0 0 0 0 0 0 0 0 0 0 0 0 0 0 0 0 0 0 0 0 0 0 0 0 0 0 0 0 0 0 0 0 0 0 0 0 0 0 0 0 0 0 0 0 0 0 0 0 0 0 0 0 0 0 0 0 0 0
0 0 0 0 0 0 0 0 0 0 0 0 0 0 0 0 0 0 0 0 0 0.20608304670973 0 0 0 0 0 0 0 0 0 0 0 0 0 0 0 0 0 0 0 0 0 0 0 0 0 0 0 0 0 0 0 0 0 0 0 0 0 0 0 0 0 0 0 0 0 0 0 0 0 0.625682425399473 0 0 0.168234527890797 0 0 0 0 0 0 0 0 0 0 0 0 0 0 0 0 0 0 0 0 0 0 0 0 0 0 0 0 0 0 0 0 0 0 0 0 0 0 0 0 0 0 0 0 0 0 0 0 0 0 0 0 0 0 0 0 0 0 0 0 0 0 0 0 0 0 0 0 0 0 0 0 0 0 0 0 0 0 0 0 0 0 0 0 0 0 0 0 0 0 0 0 0 0 0 0 0 0 0 0 0 0 0 0 0 0 0 0 0 0 0 0 0 0 0 0 0 0 0 0 0 0 0 0 0 0 0 0 0 0 0 0 0 0 0 0 0 0 0 0 0 0 0 0 0 0 0 0 0 0 0 0 0 0 0 0 0 0 0 0 0 0 0 0 0 0 0 0 0 0 0 0 0 0 0 0 0 0 0 0 0 0 0 0 0 0 0 0 0 0 0 0 0 0 0 0 0 0 0 0 0 0 0 0 0 0 0 0 0 0 0 0 0 0 0 0 0 0 0 0 0 0 0 0 0 0 0 0 0 0 0 0 0 0 0 0 0 0 0 0 0 0
0 0 0 0 0 0 0 0 0 0 0 0 0 0 0 0 0 0 0 0 0 0 0 0 0 0 0 0 0 0 0 0 0 0 0 0 0 0 0 0 0 0 0 0 0 0 0 0 0 0 0 0 0 0 0 0 0 0 0 0 0 0 0 0 0 0 0 0 0 0 0 0 0 0 0 0 0 0 0 0 0 0 0 0 0.0163502478054066 0 0 0.317080049297191 0.0795843853666773 0.307433834829426 0 0.0379313006564007 0 0.00526811923186916 0.110669876846847 0.116487312923254 0 0 0 0 0 0 0 0 0 0 0 0 0 0 0 0 0 0 0 0 0 0 0 0 0 0 0 0 0 0 0 0 0 0 0 0 0 0 0 0 0 0 0 0 0 0 0 0 0 0 0.0040782931033894 0 0 0.0031409781451092 0 0.00197560179443078 0 0 0 0 0 0 0 0 0 0 0 0 0 0 0 0 0 0 0 0 0 0 0 0 0 0 0 0 0 0 0 0 0 0 0 0 0 0 0 0 0 0 0 0 0 0 0 0 0 0 0 0 0 0 0 0 0 0 0 0 0 0 0 0 0 0 0 0 0 0 0 0 0 0 0 0 0 0 0 0 0 0 0 0 0 0 0 0 0 0 0 0 0 0 0 0 0 0 0 0 0 0 0 0 0 0 0 0 0 0 0 0 0 0 0 0 0 0 0 0 0 0 0 0 0 0 0 0 0 0 0 0 0 0 0 0 0 0 0 0 0 0 0 0 0 0 0 0 0 0 0 0 0 0 0 0 0 0 0 0 0 0 0 0 0
0 0 0 0 0 0 0 0 0 0 0 0 0 0 0 0 0 0 0 0 0 0 0 0 0 0 0 0 0 0 0 0 0 0 0 0 0 0 0 0 0 0 0 0 0 0 0 0 0 0 0 0 0 0 0 0 0 0.0106230818179988 0 0.0104581959720621 0 0 0 0 0 0 0 0 0 0 0 0 0 0 0 0 0 0 0 0 0 0.0544396633977974 0.240862880246179 0 0.0201653420286779 0.0274217440034098 0.0307823697841786 0 0.0270688390704195 0 0.0161173458151159 0 0 0 0.0128522522755132 0.112873042436476 0.0427253669536377 0.118555153193636 0.0853071483794223 0 0 0 0 0 0 0 0 0 0 0 0 0 0 0 0 0 0 0 0 0 0 0 0 0 0 0 0.029104386315851 0 0 0 0 0 0 0 0 0.0706596097817473 0 0 0 0 0 0 0 0 0 0.00712986287324558 0.0383331399367033 0 0 0.0141181671291253 0 0 0 0 0 0 0 0 0 0 0 0 0 0 0 0 0 0 0 0 0 0 0 0 0 0 0 0 0 0 0 0 0 0 0 0 0 0 0 0 0 0 0 0 0 0 0.0179058423625917 0 0 0 0 0 0 0 0 0 0 0 0 0 0 0 0 0 0 0 0 0 0 0 0 0 0 0 0 0 0 0 0 0 0 0 0 0 0 0 0 0 0 0 0 0.0124965662262119 0 0 0 0 0 0 0 0 0 0 0 0 0 0 0 0 0 0 0 0 0 0 0 0 0 0 0 0 0 0 0 0 0 0 0 0 0 0 0 0 0 0 0 0 0 0 0 0 0 0 0 0 0 0 0 0 0 0 0 0 0 0 0 0 0 0 0 0 0 0 0 0 0 0 0
0 0 0 0 0 0 0 0 0 0 0 0 0 0 0 0 0 0 0 0 0 0 0 0 0 0 0 0 0 0 0 0 0 0 0 0.0860762119260784 0 0 0 0 0 0.00532816839224068 0 0 0 0 0 0 0 0 0 0.0405662509811286 0 0 0 0 0 0.00403245712877834 0 0 0 0 0 0 0 0 0 0 0 0 0 0 0 0 0 0 0 0 0 0 0.0164693390966679 0 0.0909252226424338 0.282081350809425 0.0112097463429132 0.00539676863958215 0.00766951921960024 0 0.024549042823881 0 0.00231756527033055 0 0 0 0.0251929118924683 0.0759775709505523 0 0.0473212534892176 0 0 0 0 0 0 0 0.00211360699621677 0 0 0 0 0 0 0 0 0 0.00129282636498884 0 0 0 0 0 0 0 0 0 0 0 0 0 0 0 0 0 0 0 0 0 0 0 0 0 0 0 0 0 0 0 0 0 0.00480790711320969 0 0 0 0 0 0 0 0 0 0 0 0 0 0 0 0 0 0 0 0 0 0 0 0 0 0 0 0 0 0 0 0 0 0 0 0 0 0 0 0 0 0 0 0 0 0 0.0185624067699818 0 0 0 0 0 0 0 0 0 0 0 0 0 0 0 0 0 0 0 0 0 0 0 0 0 0 0 0 0 0 0 0 0 0 0 0 0 0 0 0.0650372846388582 0 0 0 0.113897414973132 0.0617081472858311 0 0 0 0 0 0 0 0 0 0 0 0 0 0 0 0 0 0 0 0 0 0 0 0 0 0 0 0 0 0 0 0 0 0 0 0 0 0 0 0 0 0 0 0 0 0 0 0 0 0 0 0.00324709413342002 0 0 0 0 0 0 0 0 0 0 0 0 0 0 0 0 0.00175206082853551 0 0 0 0.00246787129052827 0 0
0 0 0 0 0 0 0 0 0 0 0 0 0 0 0 0 0 0 0 0 0 0 0 0 0 0 0 0 0 0 0 0 0 0 0 0 0 0 0 0 0 0 0 0 0 0 0 0 0 0 0 0.0375306743111587 0 0 0 0 0 0 0 0 0 0 0 0 0 0 0 0 0 0 0 0 0 0 0 0 0 0 0 0 0.130270179062606 0.162554414295816 0 0.26358043340642 0 0 0.00889897234482478 0 0.00797082792421214 0 0 0 0 0 0 0.00938920527804486 0 0 0 0 0 0 0 0 0 0 0 0 0 0 0 0 0 0 0 0 0 0 0 0 0 0 0 0 0 0 0 0 0 0 0 0 0 0 0 0 0 0 0 0 0 0 0 0 0 0 0.00432563087022271 0 0 0 0 0 0 0 0 0 0 0 0 0 0 0 0 0 0 0 0 0 0 0 0 0 0 0 0 0 0 0 0 0 0 0 0 0 0 0 0 0 0 0 0 0 0 0 0 0 0.0687392729208955 0 0 0 0 0 0 0 0 0 0 0 0 0 0 0 0 0 0 0 0 0 0 0 0 0 0 0 0 0 0 0 0 0 0 0 0 0 0 0 0.0303511761715819 0 0 0 0.159218652991911 0.117170560422306 0 0 0 0 0 0 0 0 0 0 0 0 0 0 0 0 0 0 0 0 0 0 0 0 0 0 0 0 0 0 0 0 0 0 0 0 0 0 0 0 0 0 0 0 0 0 0 0 0 0 0 0 0 0 0 0 0 0 0 0 0 0 0 0 0 0 0 0 0 0 0 0 0 0 0
0 0 0 0 0 0 0 0 0 0 0 0 0 0 0 0 0 0 0 0 0 0 0 0 0 0 0 0 0 0 0 0 0 0 0 0.0618162623617516 0 0 0 0 0.00650710335527745 0 0 0 0 0 0 0 0 0 0 0.0481518490982971 0 0 0 0 0 0 0 0 0 0 0 0 0 0 0 0 0 0 0 0 0 0 0 0 0 0 0 0 0 0.264751527553382 0.138376669359803 0 0.00715980118260335 0.00545814566833482 0 0 0.0153305623250911 0 0 0 0 0 0.0166642205289986 0.057195429624016 0 0 0 0 0 0 0 0 0 0.00323438541112538 0 0 0 0 0 0 0 0 0 0 0 0 0 0 0 0 0 0 0 0 0 0 0 0 0 0 0 0 0 0 0 0 0 0 0 0 0 0 0 0 0 0 0 0 0 0 0 0 0 0 0 0 0 0 0 0 0 0 0 0 0 0 0 0 0 0 0 0 0 0 0 0 0 0 0 0 0 0 0 0 0 0 0 0 0 0 0 0 0 0 0.022683238061662 0 0 0 0 0 0 0 0 0 0 0 0 0 0 0 0 0 0 0 0 0 0 0 0 0 0 0 0 0 0 0 0 0 0 0 0 0 0 0 0.153897998304498 0 0 0 0.14578227098217 0.0529905361829901 0 0 0 0 0 0 0 0 0 0 0 0 0 0 0 0 0 0 0 0 0 0 0 0 0 0 0 0 0 0 0 0 0 0 0 0 0 0 0 0 0 0 0 0 0 0 0 0 0 0 0 0 0 0 0 0 0 0 0 0 0 0 0 0 0 0 0 0 0 0 0 0 0 0 0
0 0 0 0 0 0 0 0 0 0 0 0 0 0 0 0.00131104458031638 0 0 0 0 0.000674480106924526 0 0 0 0 0 0 0 0 0 0.0129482319582366 0 0 0.00139242012046258 0.00454186742623046 0 0.0109561717929697 0.0657519619334516 0 0.000411969096738465 0 0 0 0 0 0 0.00224702505251506 0 0 0 0 0 0 0.00214662316121229 0 0 0 0.0847691676983682 0 0.00144369488099684 0.00111829186023013 0 0 0 0 0 0 0 0 0 0.00163725954355827 0 0.00451059344651518 0 0 0 0.00100698868623849 0.00357117111338443 0 0.00310342250431297 0.00137582958711124 0.0025280991184208 0 0.00172042274154167 0 0.0642494012584691 0.0914384469414013 0.0439408738615094 0.239130306764363 0.00661718388899904 0.0116298118834343 0.0101537885457712 0.0162571397405015 0.0136350984006187 0.0611633202124852 0.0113193987927916 0 0.00305207414937949 0 0.000547434681253679 0.00114118608998026 0.0519095129623987 0.0285981639463782 0.000811687705873636 0 0 0 0 0 0 0 0 0 0 0 0 0 0 0 0 0 0 0 0 0 0 0.00642621316693276 0 0 0 0.00588660915175907 0.000997553198533067 0.00125296671011635 0.000724205808685033 0.00146362870950861 0.00508182761560828 0 0 0.000930005954468866 0.00241401936228344 0.0103048972560267 0.00697871890126967 0.0502217611274344 0 0 0.00187830106552372 0.00861580559363446 0.00815532789618826 0.00262258876190705 0.00683358474404325 0.00155470250276305 0.00101932452965052 0 0.000891643771136265 0 0 0 0 0 0 0 0 0 0 0 0 0 0 0 0 0 0 0 0 0 0 0 0 0 0 0 0 0 0 0 0 0 0 0 0 0 0 0.000640572351959243 0 0 0 0 0 0 0 0 0 0 0 0 0 0 0 0 0 0 0 0 0 0 0 0 0 0 0 0 0 0 0 0 0 0 0 0 0 0 0 0 0.000304799851839819 0 0 0 0 0 0 0 0 0.000697769891091072 0 0 0 0 0 0 0.000628897838618244 0 0 0 0 0 0 0.00716570803642917 0 0 0 0 0 0 0 0 0 0 0 0 0 0 0 0 0 0 0 0 0 0 0 0 0 0 0 0 0 0 0 0 0 0 0 0 0 0 0 0 0 0 0 0 0.00105489218197315 0 0 0 0 0 0.000492107785271987 0 0 0 0 0 0 0 0 0
0 0 0 0 0 0 0 0 0 0 0 0 0 0 0.00182973738737097 0 0 0 0.00192723991210803 0 0 0 0 0 0 0 0 0 0 0.00677132355149714 0.0457677672535201 0 0 0 0.00104277883246248 0 0.00397741333657279 0.0439795182111138 0 0 0 0 0 0 0 0 0 0 0 0 0 0 0 0 0 0 0 0.00823691272538478 0 0 0 0 0 0 0 0 0 0 0 0 0 0 0.00298808800710081 0 0 0 0 0 0 0 0.00554369782472197 0.00360643025293912 0 0.00388619652848287 0.190377013804344 0 0.0109972900897532 0.0663394595403617 0.0945227789730299 0.0251967660480524 0.0162785835531038 0.0232612285191877 0.0696916104141799 0.0107743424375053 0.120931996858759 0.0780780612236607 0 0.00862508608841133 0 0.00525552106835796 0.00779258339334464 0.014654438782791 0.0190205220120321 0 0 0 0 0 0 0 0 0 0 0 0 0 0 0 0 0 0 0 0 0 0 0 0.0211156025622476 0 0 0 0 0 0 0 0 0.0170857581971056 0 0 0.00472038199334879 0.00388283666336684 0 0 0.00806321692942119 0 0 0.0010753332303037 0.00563806601039258 0.00312971704190001 0.0032656817859677 0.0123379221917313 0.00291033366069906 0.0046991602909114 0 0 0 0 0 0 0 0 0 0 0 0 0 0 0 0 0 0 0 0 0 0 0 0 0 0 0 0 0 0 0 0 0 0 0 0 0 0 0 0 0 0 0 0 0 0 0 0 0 0 0 0 0 0 0 0 0 0 0 0 0 0 0 0 0 0 0 0 0 0 0 0 0 0 0 0 0 0 0 0 0 0.0004330881409763 0 0 0 0 0 0 0 0 0 0 0 0 0 0 0 0 0 0 0 0 0 0 0.0129101439069026 0 0 0 0 0 0 0 0 0 0 0 0 0 0 0 0 0 0 0 0 0 0 0 0 0 0 0 0 0 0 0 0 0.00107981967923439 0 0 0 0 0 0 0 0 0.00256567284230158 0 0 0 0 0 0 0.00187979532909983 0 0 0 0 0 0 0 0 0.00185308291394071 0 0
0 0 0 0.00330380090763439 0 0 0 0 0 0 0 0 0 0 0 0.00602035742061098 0 0 0 0 0.00264128121087743 0 0 0 0 0 0 0 0 0 0.0091049339730815 0 0 0 0.0111570961256522 0 0.16518116762134 0.0717748162686228 0 0.00168947352116861 0 0 0 0 0 0 0.00624332294762812 0 0 0 0 0 0 0 0 0 0 0.117173912137787 0.00226612257168133 0.0139580926133614 0.00856106246681486 0 0 0 0 0 0 0 0 0 0 0 0.0547015780125794 0 0 0 0.0140221938944893 0.0088632066646111 0 0 0.0060470734919613 0.00498024370936632 0.00323227213424118 0 0.263277038869316 0.0106862270968827 0 0.00386606999750928 0.0253660454143927 0 0 0 0.00593827773837489 0 0.0156711395917279 0.00478692287252144 0 0 0 0 0 0.0036772406929545 0 0 0 0 0 0 0 0 0 0 0 0 0 0 0 0 0 0 0 0 0 0 0 0 0 0 0 0 0.0312737911668388 0.0107622837055088 0.00664495787170605 0.00143841806115755 0.00159932584427009 0 0 0 0 0.00606823275758103 0 0 0.0216211382518447 0 0 0.00868317610790143 0.0375902061948383 0.014294147580028 0 0.0036500848889859 0 0 0 0 0 0 0 0 0 0 0 0 0 0 0 0 0 0 0 0 0 0 0 0 0 0 0 0 0 0 0 0 0 0 0 0 0 0 0.00130266374614871 0 0 0 0.00124955353884184 0 0 0 0 0 0 0 0 0 0 0 0 0 0 0 0 0 0 0 0 0 0 0 0 0 0 0 0 0 0 0 0 0 0 0 0 0 0 0 0 0 0 0 0 0 0 0 0 0 0 0 0 0 0 0 0 0 0 0 0 0 0 0 0.00686861678348709 0 0 0 0 0 0 0 0 0 0 0 0 0 0 0 0 0 0 0 0 0 0 0 0 0 0 0 0 0 0 0 0 0.00119273128439429 0 0 0 0 0 0.00156970224927908 0 0 0 0 0 0 0 0 0 0 0 0 0 0 0 0 0 0 0 0 0
0 0 0 0 0 0 0 0 0 0 0 0 0 0 0 0 0 0 0 0 0 0 0 0 0 0 0 0 0 0 0 0 0 0 0 0 0 0.00173372021792854 0 0 0 0 0 0 0 0 0 0 0 0 0 0 0 0 0 0 0 0.0232530753993407 0 0 0 0 0 0 0 0 0 0 0 0 0 0 0 0 0 0 0 0 0 0.0894386978523202 0 0 0 0 0.0652993223479832 0.0332710485714523 0.0019953797204258 0 0.237899599139704 0.201424027687144 0.00483419953924656 0.0334593688112323 0 0.00465399044492261 0.14146489106738 0.0154598179469351 0 0.00256697428597097 0 0.00281993175203221 0.00643220774662307 0.0284734900461076 0.0273835472196559 0 0 0 0 0 0 0 0 0 0 0 0 0 0 0 0 0 0 0 0 0 0 0 0 0 0 0 0 0 0 0 0 0 0 0 0.00450182812207915 0.00242872854484328 0.00424425697716484 0.00393156399002561 0.0387099750768029 0 0 0 0.00202998116290703 0.00404256449862261 0 0.00610913116406971 0.00352916124478652 0.00417577499455827 0 0.00348001654743626 0.000953727880298149 0 0 0 0 0 0 0 0 0 0 0 0 0 0 0 0 0 0 0 0 0 0 0 0 0 0 0 0 0 0 0 0 0 0 0 0 0 0 0 0 0 0 0 0 0 0 0 0 0 0 0 0 0 0 0 0 0 0 0 0 0 0 0 0 0 0 0 0 0 0 0 0 0 0 0 0 0 0 0 0 0 0 0 0 0 0 0 0 0 0 0 0 0 0 0 0 0 0 0 0 0 0 0 0 0 0 0 0 0 0 0 0 0 0 0 0 0 0 0 0 0 0 0 0 0 0 0 0 0 0 0 0 0 0 0 0 0 0 0 0 0 0 0 0 0 0 0 0 0 0 0 0 0 0 0 0 0 0 0 0 0 0
0 0 0 0 0 0 0 0 0 0 0 0 0 0 0 0 0 0 0 0 0 0 0 0 0 0 0 0 0 0 0.000984591423259479 0 0 0 0 0 0 0 0 0 0 0 0 0 0 0 0 0 0 0 0 0 0 0 0 0 0 0.0554316741255889 0 0 0 0 0 0 0 0 0 0 0 0 0 0 0.00383436194640536 0 0 0 0 0 0 0.0109336975265005 0.00133675342377019 0.00400733360337444 0.00072779651862987 0.00266633626679404 0.173084127766608 0.0230894548282092 0.00637663039400496 0.11587142509224 0 0.0528017271393494 0.0217689684899662 0.0287700190172527 0 0.00219821118002076 0.0570451785960011 0.00625405868464889 0 0.00305717366795515 0 0.0029809161637744 0.00715126707129878 0.123078914283238 0.0704110983662848 0 0 0 0 0 0 0 0 0 0 0 0 0 0 0 0 0 0 0 0 0 0 0 0 0 0 0 0 0.00250205881693666 0 0 0 0 0 0 0.0042809981677894 0.00517447448464822 0.0211323624896325 0.0201702220858032 0.110446896076463 0 0 0.00179014272195975 0.0067321008082159 0.014550092501676 0.0041950583864084 0.0168564351492944 0.0072571047045349 0.00474233601737605 0 0.00387837576220049 0 0 0 0 0 0 0 0 0 0 0 0 0 0 0 0 0 0 0 0 0 0 0 0 0 0 0 0 0 0 0 0 0 0 0 0 0 0 0 0 0 0 0 0 0 0 0 0 0 0 0 0 0 0 0 0 0 0 0 0 0 0 0 0 0 0 0 0 0 0 0 0 0 0 0 0 0 0 0 0.000196609516434874 0 0 0.00112671877616886 0 0 0 0 0 0 0 0 0 0 0 0 0 0 0 0 0 0 0 0.00110629795928231 0 0 0 0 0 0 0 0 0 0 0 0 0 0 0 0 0 0 0 0 0 0 0 0 0 0 0 0 0 0 0 0 0 0 0 0 0 0 0 0 0 0 0 0 0 0 0 0 0 0 0 0 0 0 0 0 0 0 0 0
0 0 0 0 0 0 0 0 0 0 0 0 0 0 0 0 0 0 0 0 0 0 0 0 0 0 0 0 0 0 0 0 0 0 0.000509747840397211 0 0 0 0 0 0 0 0 0 0 0 0 0 0 0 0 0 0 0 0 0 0 0.0018294892623097 0 0 0 0 0 0 0 0 0 0 0 0 0 0 0 0 0 0 0 0 0 0.0660989826048329 0 0 0 0 0.00749548518976819 0.0096322096079715 0 0.153531621902734 0.082632720717324 0 0.075363606920544 0.188327963876901 0 0.0378807911135242 0.0411531730253295 0.0092400017983021 0 0.0017114656122063 0 0.0131685371104412 0.0384170488369726 0.0637994473151435 0.101455593050383 0 0 0 0 0 0 0 0 0 0 0 0 0 0 0 0 0 0 0 0 0 0 0 0 0 0 0 0 0 0 0 0 0 0 0 0 0 0.0072289609582767 0.00389455801044998 0.0180396128239423 0 0 0 0 0.00471372768695022 0.00873978128448926 0.0108559858896074 0.0260220321582463 0.0246467381744943 0.00120179137675858 0 0 0 0 0 0 0 0 0 0 0 0 0 0 0 0 0 0 0 0 0 0 0 0 0 0 0 0 0 0 0 0 0 0 0 0 0 0 0 0 0 0 0 0 0 0 0 0 0 0 0 0 0 0 0 0 0 0 0 0 0 0 0 0 0 0 0 0 0 0 0 0 0 0 0 0 0 0 0 0 0 0 0 0 0 0 0 0 0 0 0 0 0 0 0 0 0 0 0 0 0 0 0 0.00114379519999892 0 0 0 0 0 0 0 0 0 0 0 0 0 0 0 0 0 0 0 0 0 0 0 0 0 0 0 0 0 0 0 0 0 0 0 0 0 0 0 0 0 0 0 0 0 0 0 0 0 0 0 0 0 0 0 0 0 0 0 0.00126513065170152
0 0 0 0 0 0 0 0 0 0 0 0 0 0 0 0.00240368034554064 0 0 0 0 0 0 0 0 0 0 0 0 0 0 0 0 0 0 0 0 0 0 0 0 0 0 0 0 0 0 0 0 0 0 0 0 0 0 0 0 0 0 0 0 0 0 0 0 0 0 0 0 0 0 0 0 0 0 0 0 0 0 0 0 0.00254218117828502 0.00120832624516582 0 0 0.0268860258900926 0.0127006254933993 0 0.00752035791627793 0.0695295070697127 0.153811586457238 0 0.19158571208751 0 0.102506702478988 0.0059763170248235 0 0 0 0 0.0022242200661674 0.0302313383262703 0.0818666964674419 0.15309333168184 0 0 0 0 0 0 0 0 0 0 0 0 0 0 0 0 0 0 0 0 0 0 0 0 0 0 0 0 0 0 0 0 0 0 0 0 0 0.0177066157344018 0 0.0150909500029018 0 0 0 0 0.00279358118141056 0.0349774277064875 0.0243450371748527 0.037826177592416 0.0231736018787765 0 0 0 0 0 0 0 0 0 0 0 0 0 0 0 0 0 0 0 0 0 0 0 0 0 0 0 0 0 0 0 0 0 0 0 0 0 0 0 0 0 0 0 0 0 0 0 0 0 0 0 0 0 0 0 0 0 0 0 0 0 0 0 0 0 0 0 0 0 0 0 0 0 0 0 0 0 0 0 0 0 0 0 0 0 0 0 0 0 0 0 0 0 0 0 0 0 0 0 0 0 0 0 0 0 0 0 0 0 0 0 0 0 0 0 0 0 0 0 0 0 0 0 0 0 0 0 0 0 0 0 0 0 0 0 0 0 0 0 0 0 0 0 0 0 0 0 0 0 0 0 0 0 0 0 0 0 0 0 0 0 0 0 0 0
0 0 0 0 0 0 0 0 0 0 0 0 0 0 0 0 0 0 0 0 0 0 0 0 0 0 0 0 0 0 0 0 0.00291836093212884 0 0.00522160212640287 0 0 0 0 0 0 0 0 0 0 0 0 0 0 0 0 0 0 0 0 0 0 0 0 0 0 0 0 0 0 0 0 0 0 0 0 0 0 0 0 0 0 0 0 0.0107978037836689 0 0 0 0 0.0152282236164688 0.0117735749526031 0 0.0337674985477092 0.0596126813599791 0.249350012847509 0.124288322234637 0 0 0.0477279212131233 0.0151825156815425 0 0 0 0 0.0181279010116633 0.0471363992786363 0.072029513149165 0.150679837623264 0 0 0 0 0 0 0 0 0 0 0 0 0 0 0 0 0 0 0 0 0 0 0 0 0 0 0 0 0 0 0 0 0 0 0 0.00546465673297221 0 0.00826414272426109 0 0.00570907192752164 0 0 0 0 0.00173585701848325 0.0182316248916061 0.0134479512625965 0.0318055377891449 0.0342808014489497 0.00182858972003436 0 0 0 0 0 0 0 0 0 0 0 0 0 0 0 0 0 0 0 0 0 0 0 0 0 0 0 0 0 0 0 0 0 0 0 0.000770570209986634 0 0 0 0 0 0 0 0 0 0 0 0 0 0 0 0 0 0 0 0 0 0 0 0 0 0 0 0 0 0 0 0 0 0 0 0 0 0 0 0 0 0 0 0 0 0 0 0 0 0 0 0 0 0 0 0 0 0 0 0 0 0 0 0 0 0 0 0.00839899287342656 0 0 0 0 0 0 0 0 0 0 0 0 0 0 0 0 0 0 0 0 0 0 0 0 0 0 0 0 0 0 0 0 0.00258261554096899 0 0 0 0 0 0.00235320803545818 0 0 0 0 0 0 0 0 0 0 0 0 0 0 0 0 0 0 0 0 0.00128421146608906
0 0 0 0.0449429245996315 0 0 0.00327308471566971 0 0 0 0 0 0 0 0 0.0027543680192387 0 0 0 0 0 0 0 0 0 0 0 0 0 0.0296274265111989 0.145476396644012 0 0 0 0.00364160145706754 0 0 0.312530600039239 0 0 0 0 0 0 0 0 0.0125191516040524 0 0 0 0.0249526747642042 0 0 0 0 0 0 0 0 0 0 0 0 0 0 0 0 0 0 0 0 0 0.00493490936780268 0 0 0 0 0 0 0 0 0 0 0 0.0665866859791132 0.0963337211671581 0.00844733318460226 0 0 0 0 0 0 0.00566007494063338 0.0324950755521437 0 0 0 0 0 0.0131500793375173 0 0 0 0 0 0 0 0 0 0 0 0 0 0 0 0 0 0 0 0 0 0 0 0 0 0 0 0 0.0463703562228051 0 0 0.0166834295928987 0 0 0 0 0 0.00591826221782857 0.021391838145228 0 0 0 0 0.00548414147847379 0 0.0237992497564084 0.00914553519932096 0 0.0400389534896569 0 0 0 0 0 0 0 0 0 0 0 0 0 0 0 0 0 0 0 0 0 0 0 0 0 0 0 0 0 0 0 0 0 0 0 0 0 0 0 0 0 0 0 0 0 0 0 0 0 0 0 0 0 0 0 0 0 0 0 0 0 0 0 0 0 0 0 0 0 0 0 0 0 0 0 0 0 0 0 0 0 0 0 0.000651376106348661 0 0 0 0 0 0 0 0 0 0 0 0 0 0 0 0 0 0 0 0 0 0 0.0201964284107532 0 0 0 0 0 0 0 0 0 0 0 0 0 0 0 0 0 0 0 0 0 0 0 0 0 0 0 0 0 0 0 0 0 0 0 0 0 0 0 0 0 0.00299432149699335 0 0 0 0 0 0 0 0 0 0 0 0 0 0 0 0 0 0
0 0 0 0 0 0 0 0 0 0 0 0 0 0 0 0 0 0 0 0 0 0 0 0 0 0 0 0 0 0 0 0 0 0 0 0 0 0 0 0 0 0 0 0 0 0 0 0 0 0 0 0 0 0 0 0 0 0 0 0 0 0 0 0 0 0 0 0 0 0 0 0 0 0 0 0 0 0 0 0.00486733108771605 0 0 0 0 0.0663707925954596 0.0176996254637155 0 0.0152441856815433 0.014783100078403 0.162783814549591 0.215832612665512 0.154906669260415 0.00672663166102644 0 0.00736581828422933 0 0 0 0 0.005287763107285 0.0431020585399925 0.0240682537166744 0.107883062913339 0 0 0 0 0 0 0 0 0 0 0 0 0 0 0 0 0 0 0 0 0 0 0 0 0 0 0 0 0 0 0 0 0 0 0 0 0 0.012562671673156 0 0.0201603168578404 0 0 0 0 0 0.0238089277656118 0.017422463710991 0.0325917323553588 0.0465321680321396 0 0 0 0 0 0 0 0 0 0 0 0 0 0 0 0 0 0 0 0 0 0 0 0 0 0 0 0 0 0 0 0 0 0 0 0 0 0 0 0 0 0 0 0 0 0 0 0 0 0 0 0 0 0 0 0 0 0 0 0 0 0 0 0 0 0 0 0 0 0 0 0 0 0 0 0 0 0 0 0 0 0 0 0 0 0 0 0 0 0 0 0 0 0 0 0 0 0 0 0 0 0 0 0 0 0 0 0 0 0 0 0 0 0 0 0 0 0 0 0 0 0 0 0 0 0 0 0 0 0 0 0 0 0 0 0 0 0 0 0 0 0 0 0 0 0 0 0 0 0 0 0 0 0 0 0 0 0 0 0 0 0 0 0 0
0 0 0 0 0 0 0 0 0 0 0 0 0 0 0 0 0 0 0.00255443953515447 0 0 0 0 0 0 0 0 0 0.000649085518539484 0 0.0286389939750457 0 0 0 0.00136065417147735 0 0.00504451199238331 0.0180838065054995 0 0 0 0 0 0 0 0 0 0 0 0 0 0 0 0 0 0 0 0.0191150638611473 0 0 0 0 0 0 0 0 0 0 0 0 0 0 0.00341654811613587 0 0 0 0 0 0 0.0357916560833483 0.00149408083514085 0.00968082748247635 0 0.00682268023761254 0.104214189195515 0.0695395057801128 0.00927368279210099 0.162197623211759 0.134286428210221 0.0619031259983615 0.0044046915984412 0.0172487810310903 0.0135179268020836 0.00257832746131699 0 0.146970893836907 0 0.00576409263906381 0 0.00368512642101995 0.0055436086188603 0.0113007155288451 0.0209325634040113 0 0 0 0 0 0 0 0 0.00128506889454933 0 0 0 0 0 0 0 0 0 0 0 0 0 0 0.0160024686695285 0 0 0 0 0 0 0 0 0.0121443301626124 0 0 0.00614928022083848 0.00377650764016645 0.00300330546480426 0.00270924538129747 0.0205119421942573 0 0 0.00176178795361864 0.00298570854758315 0.00389501618081144 0 0.00657893853931224 0.00243357065065203 0.00349003455564179 0 0.00237176868517169 0.00237565797413516 0 0 0 0 0 0 0 0 0 0 0 0 0 0 0 0 0 0 0 0 0 0 0 0 0 0 0 0 0 0 0 0 0 0 0 0 0 0 0 0 0 0 0 0 0 0 0 0 0 0 0 0 0 0 0 0 0 0 0 0 0 0 0 0 0 0 0 0 0 0 0 0 0 0 0 0 0 0 0 0 0 0.00151168998059043 0 0 0 0 0 0 0 0 0 0 0 0 0 0 0 0 0 0 0 0.00100004746075904 0 0 0 0 0 0 0 0 0 0 0 0 0 0 0 0 0 0 0 0 0 0 0 0 0 0 0 0 0 0 0 0 0 0 0 0 0 0 0 0 0 0 0 0 0 0 0 0 0 0 0 0 0 0 0 0 0 0 0 0
0 0 0.00240121528744448 0 0.00413073139557349 0 0 0 0 0.00536844540224521 0.00324428903726415 0.00816321907274102 0 0.00188483743679502 0.00283334163633734 0 0.00245159437135446 0.00418052056405381 0.0117306449303066 0 0 0 0 0 0 0 0 0 0.000896384583514421 0.00797163009261494 0.13735186624548 0 0.00188202218606002 0.00251471207673106 0.00244786888570467 0 0.00382970160799391 0.00446000071194065 0 0 0 0 0 0 0 0 0 0 0 0 0 0 0 0.0215593657707966 0 0 0.00227388077643274 0.00368961238671974 0 0.00158295853528315 0 0 0 0 0 0 0 0 0.00210785230341323 0 0 0 0.00174608025040871 0 0 0 0 0.000858382992559909 0 0.0396905899186368 0.0138242520752189 0.0307592737583738 0.00212620488854376 0.0246710650974982 0.0203196265333442 0.04730161358635 0.00298445233575392 0.0186748340560038 0.0155107104271106 0.0146432632430673 0 0 0 0 0.154841687238982 0 0.00191048213591016 0.0289493347049199 0.00311863577855624 0.00174411265274583 0 0 0 0 0 0.00190063298862279 0.00155840462363947 0 0.00490893609167078 0 0 0.00825088835728414 0 0 0.00501938653307185 0.00114393487901322 0 0 0 0 0 0 0 0.00505655642959381 0 0 0.142249009564359 0 0 0 0 0 0.00179874896219282 0 0.0031594623532323 0.0988186035493159 0 0 0.0231871245898585 0.00195537613605622 0 0 0 0 0 0 0.00715155392895305 0 0 0.00460206616800206 0 0 0.00906805378448422 0.00287186769215808 0 0 0 0 0 0 0 0 0 0 0 0 0 0 0 0 0 0 0 0 0 0 0 0 0 0 0 0 0 0 0 0 0 0 0.00128080396292279 0 0 0 0 0 0 0 0 0 0 0 0 0 0 0 0 0 0 0 0 0 0 0 0 0 0 0 0 0 0 0 0 0 0 0 0 0 0 0 0 0 0 0 0 0 0 0 0.0106230926050719 0 0 0 0 0 0 0 0 0 0 0 0 0 0 0 0 0 0 0 0.00201770563851856 0 0 0 0 0 0 0 0 0 0 0 0 0 0 0 0 0 0 0 0 0 0 0 0 0 0 0 0 0 0 0 0 0.000746494191194129 0 0 0 0 0 0 0 0 0 0 0 0 0 0 0 0 0 0 0 0 0 0 0 0 0 0 0
0 0 0 0 0 0 0 0 0 0 0 0 0 0 0 0 0 0 0 0 0 0 0 0 0 0 0 0 0 0 0.0157062803406124 0 0 0 0 0 0 0 0 0 0 0 0 0 0 0 0 0 0 0 0 0 0 0 0 0 0 0 0 0 0 0 0 0 0 0 0 0 0 0 0 0 0 0 0.13486870798388 0 0 0 0 0 0.0326148743245494 0 0 0 0 0 0 0 0 0 0 0 0 0 0 0.0119075242943919 0 0.298327344607122 0.0423278394627139 0 0 0 0 0 0 0 0 0 0 0 0 0 0 0 0 0 0 0 0 0 0 0 0 0 0 0 0.0420690773556117 0 0 0 0 0 0 0 0.118820478491759 0.280166965758684 0.0231909073806756 0 0 0 0 0 0 0 0 0 0 0 0 0 0 0 0 0 0 0 0 0 0 0 0 0 0 0 0 0 0 0 0 0 0 0 0 0 0 0 0 0 0 0 0 0 0 0 0 0 0 0 0 0 0 0 0 0 0 0 0 0 0 0 0 0 0 0 0 0 0 0 0 0 0 0 0 0 0 0 0 0 0 0 0 0 0 0 0 0 0 0 0 0 0 0 0 0 0 0 0 0 0 0 0 0 0 0 0 0 0 0 0 0 0 0 0 0 0 0 0 0 0 0 0 0 0 0 0 0 0 0 0 0 0 0 0 0 0 0 0 0 0 0 0 0 0 0 0 0 0 0 0 0 0 0 0 0 0 0 0 0 0 0 0 0 0 0 0 0 0 0 0 0 0 0 0 0 0 0 0
0 0 0 0 0 0 0 0 0 0 0 0 0 0 0 0 0 0 0 0 0 0 0 0 0 0 0 0 0 0 0.0146469137903235 0 0 0 0 0 0 0 0 0 0 0 0 0 0 0 0 0 0 0 0 0 0 0 0 0 0 0.00836690657737577 0 0.00321782549620233 0 0 0 0 0 0 0 0 0 0 0 0 0 0 0.0311427102100814 0 0 0 0 0 0.065875227623084 0.0869154919445938 0 0 0.0248563709272974 0.0237061295674301 0 0.0140677348529625 0.0343985493613129 0.0123050751807565 0 0 0 0 0.0275510269491431 0.131337536955625 0.217152506877542 0 0.0806465062739513 0 0 0 0 0 0 0 0 0 0 0 0 0 0 0 0 0 0 0 0 0 0 0 0 0 0 0 0.0303408187984433 0 0 0 0 0 0 0 0 0.183307096602125 0 0 0 0 0 0 0 0 0 0 0 0 0 0 0 0 0 0 0 0 0 0 0 0 0 0 0 0 0 0 0 0 0 0 0 0 0 0 0 0 0 0 0 0 0 0 0 0 0 0 0 0 0 0 0 0 0 0 0 0 0 0 0 0 0 0 0 0 0 0 0 0 0 0 0 0 0 0 0 0 0 0 0 0 0 0 0 0 0 0 0 0 0 0 0 0 0 0 0 0 0 0 0 0 0 0.0101655720117508 0 0 0 0 0 0 0 0 0 0 0 0 0 0 0 0 0 0 0 0 0 0 0 0 0 0 0 0 0 0 0 0 0 0 0 0 0 0 0 0 0 0 0 0 0 0 0 0 0 0 0 0 0 0 0 0 0 0 0 0 0 0 0 0 0 0 0 0 0 0 0 0 0 0 0
0 0 0 0 0 0 0 0 0 0 0 0 0 0 0 0 0 0 0 0 0 0 0 0 0 0 0 0 0 0 0 0 0 0 0 0 0 0 0 0 0 0 0 0 0 0 0 0 0 0 0 0 0 0 0 0 0 0 0 0 0 0 0 0 0 0 0 0 0 0 0 0 0 0 0 0 0 0 0 0 0.265791927019997 0 0 0 0 0 0 0 0 0 0 0 0 0 0 0.0793358730482518 0.172763723053391 0.452210066844583 0 0 0 0 0 0 0 0 0 0 0 0 0 0 0 0 0 0 0 0 0 0 0 0 0 0 0 0 0 0 0 0 0 0 0 0 0 0 0 0 0 0 0 0 0 0 0 0 0.029898410033778 0 0 0 0 0 0 0 0 0 0 0 0 0 0 0 0 0 0 0 0 0 0 0 0 0 0 0 0 0 0 0 0 0 0 0 0 0 0 0 0 0 0 0 0 0 0 0 0 0 0 0 0 0 0 0 0 0 0 0 0 0 0 0 0 0 0 0 0 0 0 0 0 0 0 0 0 0 0 0 0 0 0 0 0 0 0 0 0 0 0 0 0 0 0 0 0 0 0 0 0 0 0 0 0 0 0 0 0 0 0 0 0 0 0 0 0 0 0 0 0 0 0 0 0 0 0 0 0 0 0 0 0 0 0 0 0 0 0 0 0 0 0 0 0 0 0 0 0 0 0 0 0 0 0 0 0 0 0 0 0 0 0 0 0 0 0 0 0 0 0
0 0 0 0.00464841633283426 0 0 0 0 0 0 0 0 0 0 0 0.00135860786805474 0 0 0 0 0 0 0 0 0.0010113238813655 0 0 0 0 0.00306546685755884 0.000708280889236176 0.0140233715751391 0.0079291639927932 0.00468644882515476 0.0610398984817469 0.00654870715536034 0 0.00311070992151397 0 0 0 0.000537632824674303 0 0 0 0 0.00165391872099949 0 0.00127887388745654 0 0.00142180864344682 0 0 0.0041304794026578 0.00434216650230411 0 0 0.00114119115611083 0 0 0 0 0 0 0 0 0.00953241525273777 0 0 0 0.00547459103557711 0 0 0 0 0.0012774008748262 0 0 0 0 0 0 0 0 0.000850396661590003 0.00275524101638269 0 0.00294773102195275 0.00639758961744289 0.0180592713844945 0.00149455902354666 0.0187765427133641 0 0.00168749502844647 0.00335974123136368 0.00150928553945275 0 0 0 0 0.0792908157781378 0.00345285758316507 0.0268166578281174 0.0048866424948874 0 0 0 0 0.00122588932274932 0 0 0 0 0 0 0 0 0 0 0 0 0 0 0 0 0.0056790654540831 0 0 0 0.00103358868619556 0.000603400260471753 0.000705657902149432 0.00238458696805973 0 0 0 0 0 0.02128570906966 0.00311312869077083 0 0 0 0.00351994401980776 0 0 0.0021374971726618 0 0.00509726567464561 0.0252464868381999 0.0422636008197384 0.0187174048165066 0.0180428678227608 0.0111177305689082 0.00100877176704245 0 0 0 0.00269891248052214 0 0 0 0 0 0 0 0 0 0 0 0 0 0 0 0 0 0 0 0 0 0 0 0 0 0 0 0 0 0.0017041148296699 0 0 0 0.00646526620554581 0.00163645138241012 0.000791888702798703 0 0 0 0 0 0 0 0 0 0 0.00179149606983803 0.0124608134323789 0 0 0 0 0 0 0 0.00231318131522497 0 0 0 0 0 0 0 0 0 0 0 0 0 0 0 0 0 0 0.000736173240845742 0 0 0 0 0 0 0 0.000863810488702547 0 0 0 0 0 0 0 0 0 0 0 0.000248395657579012 0 0 0.224055024267797 0 0.00109613914487807 0.00115490035555151 0 0 0 0 0 0 0 0 0 0 0 0 0 0 0 0 0 0 0 0 0 0 0 0 0 0 0.00320325031749354 0 0.00535298656030744 0.0161583893404731 0 0 0.000512513934179063 0.00205812122956844 0.00204600096127957 0.0166822352315175 0.00998957555917182 0 0.0724969699170843 0 0 0.0130520690811296 0.0182255618789962 0.0197266432223234 0.00592117431286776 0.00169109020330811 0.001268706345347 0.00165543735272699 0 0 0.00106666352415382 0.00165103467927906 0.00727463053399076 0 0.000683235884037554 0.00419041781404676 0.0626884276846715
0 0 0 0 0 0 0 0 0 0 0 0 0 0 0 0.000965979383087919 0 0 0 0 0 0 0 0 0 0 0 0 0 0 0 0.000830046917899868 0 0 0.00448406255698123 0.000669171601891951 0 0.00148800362234342 0 0 0 0.000402649316585097 0 0 0 0 0 0 0 0 0 0 0 0 0 0 0 0 0 0 0 0 0 0 0 0 0 0 0 0 0 0 0 0 0 0 0 0 0 0 0 0 0 0 0.00141214556808938 0.00325431082735413 0 0.00535603092596864 0.0122259713191478 0.041968210448174 0.0161817858350276 0.0388918203836894 0.00397290434957705 0.010957267971349 0.00402605550625943 0 0 0 0 0.0631621122286061 0 0.0108421986339557 0.0701208732070156 0 0 0 0 0 0 0 0 0 0 0 0 0 0 0 0 0 0 0 0 0 0 0 0 0 0 0 0 0 0 0 0 0 0 0 0.0170054588469239 0 0.000973141284581886 0 0 0.0310620863942583 0 0 0.0239909955675084 0 0.01651608385754 0.0761171434553926 0.105131992235851 0.0489453879805491 0.0143636439050783 0.0058887669682216 0.00821496556629735 0 0 0 0 0 0 0 0 0 0 0 0 0 0 0 0 0 0 0 0 0 0 0 0 0 0 0 0 0 0 0 0 0 0 0 0 0 0 0 0 0 0 0 0 0 0 0 0 0 0 0 0 0 0 0 0 0 0 0 0 0 0 0 0 0 0 0 0 0 0 0 0 0 0 0 0 0 0 0.00099131063431377 0 0 0 0 0 0 0 0 0.000636534317613181 0 0 0 0 0 0 0.000774888766072013 0 0 0 0 0 0 0.14631544140647 0 0 0 0 0 0 0 0 0 0 0 0 0 0 0 0 0 0 0 0 0 0 0 0 0 0 0 0 0 0 0 0 0 0 0 0 0 0 0 0 0 0.116525380286023 0.00769011692207571 0 0 0.00266963124173953 0.00399373720036784 0 0.00594213508168607 0 0 0 0 0 0 0.031888238254194 0 0.0242834319952274 0.00730540653467782 0.0115624806943331
0 0 0 0 0 0 0 0 0 0 0 0 0 0 0 0 0 0 0 0 0 0 0 0 0 0 0 0 0 0 0 0 0 0 0 0 0 0 0 0 0 0 0 0 0 0 0 0 0 0 0 0 0 0 0 0 0 0.0105098506054778 0 0 0 0 0 0 0 0 0 0 0 0 0 0 0 0 0 0 0 0 0 0 0 0 0 0 0.0603845032509903 0.0057531051180665 0.00148564983001598 0.0222884189085589 0.197806053139409 0.0655192494283855 0.0411938029331475 0.055868613374169 0 0.00575180822175147 0.00771522658572266 0 0 0 0 0.00258563948064662 0.0101923165943563 0 0.20065040189907 0 0 0 0 0 0 0 0 0 0 0 0 0 0 0 0 0 0 0 0 0 0 0 0 0 0 0 0 0 0 0 0 0 0 0 0.00125531561621271 0.00230190435214772 0.0693425800843218 0.0345802970114496 0.121577216524398 0 0 0 0.00745669148169431 0.026285309030136 0.0187625541915475 0.00834834940329853 0.0125041119670894 0.00820452740176198 0 0.00167650356617475 0 0 0 0 0 0 0 0 0 0 0 0 0 0 0 0 0 0 0 0 0 0 0 0 0 0 0 0 0 0 0 0 0 0 0 0 0 0 0 0 0 0 0 0 0 0 0 0 0 0 0 0 0 0 0 0 0 0 0 0 0 0 0 0 0 0 0 0 0 0 0 0 0 0 0 0 0 0 0 0 0 0 0 0 0 0 0 0 0 0 0 0 0 0 0 0 0 0 0 0 0 0 0 0 0 0 0 0 0 0 0 0 0 0 0 0 0 0 0 0 0 0 0 0 0 0 0 0 0 0 0 0 0 0 0 0 0 0 0 0 0 0 0 0 0 0 0 0 0 0 0 0 0 0 0 0 0 0 0 0 0 0 0
0 0 0 0 0 0 0 0 0 0 0 0 0 0 0 0 0 0 0 0 0 0 0 0 0 0 0 0 0 0 0 0 0 0 0.000659650169485326 0 0 0 0 0 0 0 0 0 0 0 0 0 0 0 0 0 0 0 0 0 0 0.00409895968981846 0 0 0 0 0 0 0 0 0 0 0 0 0 0 0 0 0 0 0 0 0 0 0 0 0 0 0.0285131546640899 0.00640006116642778 0 0.0183720170062446 0.096989699662973 0.0893010500205529 0.0660251611921659 0.10017079746136 0 0.0220974245042182 0.0122488053291484 0 0 0 0 0.0172116509383874 0.0564977868681727 0.171976302933001 0 0 0 0 0 0 0 0 0 0 0 0 0 0 0 0 0 0 0 0 0 0 0 0 0 0 0 0 0 0 0 0 0 0 0 0 0 0 0.0540670871310088 0.0114727436608438 0.0254286242467141 0 0 0 0 0.00809782348786945 0.0748190692638087 0.037209363466467 0.0540889698827887 0.0412628618806665 0.000722956771482992 0 0 0 0 0 0 0 0 0 0 0 0 0 0 0 0 0 0 0 0 0 0 0 0 0 0 0 0 0 0 0 0 0 0 0 0 0 0 0 0 0 0 0 0 0 0 0 0 0 0 0 0 0 0 0 0 0 0 0 0 0 0 0 0 0 0 0 0 0 0 0 0 0 0 0 0 0 0 0 0 0 0 0 0 0 0 0 0 0 0 0 0 0 0 0 0 0 0 0 0 0 0 0 0.00106741529384084 0 0 0 0 0 0 0 0 0 0 0 0 0 0 0 0 0 0 0 0 0 0 0 0 0 0 0 0 0 0 0 0 0 0 0 0 0 0 0 0 0 0 0 0 0 0 0 0 0 0 0 0 0 0 0 0 0 0 0 0.00120056330846329
0 0 0 0 0 0 0.00621279796327788 0.00661019423915935 0.0137910978481133 0.019820539177844 0 0 0.0648101489485138 0 0 0 0 0.00555256316089385 0 0 0 0 0 0 0 0 0 0 0 0 0 0.0196813114343592 0 0 0 0 0 0 0 0 0 0 0 0 0 0 0 0 0 0 0 0 0 0 0.128424747805229 0 0 0 0 0 0 0 0 0 0 0 0.00936241442062752 0 0.0574443164552621 0 0.0870283287894989 0 0 0 0 0 0 0 0 0 0 0 0 0 0.00636394546754372 0 0 0 0 0 0 0 0 0 0 0 0 0 0 0.0246637329726301 0 0 0 0 0 0 0 0 0.0970379959034518 0 0.0130650641914972 0 0 0.065008791249706 0.0510467864141991 0 0 0.0592230163750663 0 0 0 0 0 0 0 0 0 0 0 0 0 0 0 0 0 0 0 0 0 0 0 0 0 0 0 0 0 0 0 0 0 0 0 0 0 0 0 0 0.00495933713132426 0 0 0 0 0 0 0 0 0 0 0 0 0 0 0 0 0 0 0 0 0 0 0 0 0 0 0 0.0217053199786041 0 0 0 0 0 0 0 0 0 0 0 0 0 0 0 0 0 0 0 0.0737255775429906 0 0 0 0 0 0 0 0 0 0 0 0 0 0 0 0 0 0 0 0 0 0 0 0 0 0 0 0 0 0 0 0 0 0 0 0 0 0 0 0 0 0 0 0 0 0 0 0 0 0.0960272436812917 0 0 0.0311107197221855 0 0 0.00842530471013678 0 0 0 0 0 0 0 0 0 0 0 0 0 0 0 0 0 0 0 0 0 0 0 0 0 0 0 0 0 0 0 0 0 0 0 0 0 0 0.0288987044165939 0 0 0 0 0 0 0 0 0 0 0 0 0 0 0
0 0 0 0 0 0 0 0 0 0 0 0 0 0 0 0 0 0 0 0 0 0 0 0 0 0 0 0 0 0 0 0 0 0 0 0 0 0 0 0 0 0 0 0 0 0 0 0 0 0 0 0 0.0818276441232203 0 0 0 0 0 0 0 0 0 0 0.00938225000118039 0 0 0 0 0 0 0 0 0 0 0 0 0.00333792205196141 0.00250344153897106 0 0 0 0 0 0 0 0 0 0 0 0 0 0 0 0 0 0 0 0 0 0 0 0 0 0 0 0 0.0881618916707917 0 0 0 0 0 0 0 0.00759468510614125 0 0 0 0 0 0.127731246128092 0 0.261983203132972 0 0.0410370525396682 0 0 0 0 0 0 0 0 0 0 0 0 0 0 0 0 0 0 0 0 0 0.00835998245803182 0 0 0 0 0 0 0 0 0 0 0 0 0 0 0 0 0 0 0 0 0 0 0 0 0 0 0 0 0 0 0 0 0 0 0 0 0 0 0 0 0 0 0 0 0 0 0 0 0 0 0 0 0 0 0 0 0 0 0 0 0 0.00928499525909485 0 0 0 0 0 0 0 0 0 0 0 0 0 0 0 0 0 0 0 0 0 0 0 0 0 0 0 0 0 0 0 0 0 0 0 0 0 0 0 0 0 0 0 0 0 0 0 0 0 0 0 0 0.00674757307543483 0 0 0.133789478733257 0.0803461462910388 0.00461219634882506 0.0153976225969351 0.0886646932299816 0 0 0 0 0 0 0.0168201349418411 0 0 0 0.0124178407725617 0 0 0 0 0 0 0 0 0 0 0 0 0 0 0 0 0 0 0 0 0 0 0 0 0 0 0 0 0 0 0 0 0 0 0 0 0
0 0 0 0 0 0 0 0 0 0 0 0 0 0 0 0 0 0 0 0 0 0 0 0 0 0 0 0 0 0 0 0 0 0 0 0 0 0 0 0 0 0 0 0 0 0 0 0 0 0 0 0 0 0 0 0 0 0 0 0 0 0 0 0 0 0 0 0 0 0 0 0 0 0 0 0 0 0 0 0 0 0.00833740722040324 0 0.0135935987289183 0 0 0 0 0 0 0 0 0 0 0 0.0185188650352942 0 0 0 0 0 0 0 0 0 0 0.0477816057493067 0 0 0 0 0 0 0 0.13638177072436 0.542203791257868 0 0 0 0 0.0321252956522702 0 0 0 0 0 0 0 0 0 0 0 0 0 0 0 0 0 0 0 0 0 0 0 0 0 0 0 0 0 0 0 0 0 0 0 0 0 0 0 0 0 0 0 0 0 0 0 0 0 0 0 0 0 0 0 0 0 0 0 0 0 0 0 0 0 0 0 0 0 0 0 0 0 0 0 0 0 0 0 0 0 0 0 0 0 0 0 0 0 0 0 0 0 0 0 0 0 0 0 0 0 0 0 0 0 0 0 0 0 0 0 0 0 0 0 0 0 0 0 0 0 0 0 0 0 0 0 0 0 0 0 0 0 0 0 0 0 0 0 0 0 0 0 0 0.06683427352206 0.134223392109519 0 0 0 0 0 0 0 0 0 0 0 0 0 0 0 0 0 0 0 0 0 0 0 0 0 0 0 0 0 0 0 0 0 0 0 0 0 0 0 0 0 0 0 0 0 0 0 0 0 0
0 0 0 0 0 0 0 0 0 0 0 0 0 0 0 0 0 0 0 0 0 0 0 0 0 0 0 0 0 0 0 0 0 0 0 0 0 0 0 0 0 0 0 0 0 0 0 0 0 0 0 0 0.104675965974147 0 0 0 0 0 0 0 0 0 0 0 0 0 0 0 0 0 0 0 0 0 0 0 0 0 0 0 0 0 0 0 0 0 0 0 0 0 0 0 0 0 0 0.00895596136115737 0 0 0 0 0 0 0 0 0.248442854601424 0.0281823120966695 0 0.0797192648029699 0 0 0 0 0 0 0 0.0972693741612546 0 0 0.0419316096841004 0 0.0146319853975892 0 0 0 0 0 0 0 0 0 0 0 0 0 0 0 0 0 0 0 0 0 0 0 0 0 0.00924187232757964 0 0 0 0 0 0 0 0 0 0 0 0 0 0 0 0 0 0 0 0 0 0 0 0 0 0 0 0 0 0 0 0 0 0 0 0 0 0 0 0 0 0 0 0 0 0 0 0 0 0 0 0 0 0 0 0 0 0 0 0 0 0.0166903361522263 0 0 0 0 0 0 0 0 0 0 0 0 0 0 0 0 0 0 0 0 0 0 0 0 0 0 0 0 0 0 0 0 0 0 0 0 0 0 0 0 0 0 0 0 0 0 0 0 0 0 0 0 0.033149638518699 0 0.0108277259954016 0.0478194351758322 0.0803551105992383 0.0105277946477129 0.0469589418888246 0.0669373211339319 0.0536824954812418 0 0 0 0 0 0 0 0 0 0 0 0 0 0 0 0 0 0 0 0 0 0 0 0 0 0 0 0 0 0 0 0 0 0 0 0 0 0 0 0 0 0 0 0 0 0 0
0 0 0 0 0 0 0 0 0 0 0 0 0 0 0 0 0 0 0 0 0 0 0 0 0 0 0.00992943236477167 0.0220023293718478 0 0 0 0 0 0 0 0 0 0 0 0 0 0 0 0 0 0 0 0 0 0 0 0 0.221731310965784 0 0 0 0 0 0 0 0 0 0 0.0365443993062475 0.119972161140131 0 0 0 0 0 0 0 0 0 0 0 0 0 0 0 0 0 0 0 0 0 0 0 0 0 0 0 0 0 0 0 0 0 0 0 0 0 0 0 0 0 0.156438392778696 0 0 0 0 0 0 0 0 0 0.0957819234041364 0 0 0 0 0 0 0 0 0 0 0 0 0 0 0 0 0 0 0 0 0 0 0 0 0 0 0 0 0 0 0 0 0 0 0 0 0 0 0 0 0 0 0 0 0 0 0 0 0 0.0270517733435379 0 0 0 0 0 0.0353255077523223 0 0 0 0 0 0 0 0 0 0 0 0 0 0 0 0 0 0 0 0 0 0 0 0 0 0 0 0 0 0 0 0 0 0 0.0265883566046794 0.0150817686354453 0 0 0 0 0 0 0 0 0 0 0 0 0 0 0 0 0 0 0 0 0 0 0 0 0 0 0 0 0 0 0 0 0 0 0 0 0 0 0 0 0 0 0 0 0 0 0 0 0 0 0 0 0.0227865131677026 0 0.02813011367736 0 0.0556374831999145 0 0.0324123614210684 0.079487971437003 0.015098201429352 0 0 0 0 0 0 0 0 0 0 0 0 0 0 0 0 0 0 0 0 0 0 0 0 0 0 0 0 0 0 0 0 0 0 0 0 0 0 0 0 0 0 0 0 0 0 0
0 0 0 0 0 0 0 0 0 0 0 0 0 0 0 0 0 0 0 0 0 0 0 0 0 0 0 0 0 0 0 0 0 0 0 0 0 0 0 0 0 0 0 0 0 0 0 0 0 0 0 0 0 0 0 0 0 0 0 0 0 0 0 0 0 0 0.176331038968843 0 0.129765784400307 0 0.0430314086008979 0 0 0 0 0 0 0 0 0 0 0 0 0 0 0 0 0 0 0 0 0 0 0 0 0.0338404013515365 0 0 0 0.00976568049060295 0 0 0 0.153159812097831 0 0 0 0 0 0 0.0685966485232792 0.203245618785001 0 0.0179535543949626 0.0759958155721229 0 0 0.0341537709037583 0 0 0 0 0 0 0 0 0 0 0 0 0 0 0 0 0 0 0 0 0 0 0 0 0 0 0 0 0 0 0 0 0 0 0 0 0 0 0 0 0 0 0 0 0 0 0 0 0 0 0 0 0 0 0 0 0 0 0 0 0 0 0 0 0 0 0 0 0 0 0 0 0 0 0 0 0 0 0 0 0 0 0 0 0 0 0 0 0 0 0 0 0 0 0 0 0 0 0 0 0 0 0 0 0 0 0 0 0 0 0 0 0 0 0 0 0 0 0 0 0 0 0 0 0 0 0 0 0 0 0 0 0 0 0 0 0 0 0.0340603878547262 0 0 0 0 0 0 0 0 0 0 0 0 0 0 0 0 0 0 0 0 0 0 0 0 0 0 0 0 0 0 0 0 0 0 0 0 0 0 0 0 0 0 0 0 0.0201000780561315 0 0 0 0 0 0 0 0 0 0 0 0 0 0 0
0 0 0 0 0 0 0 0 0 0 0 0 0 0 0 0 0 0 0.0785228447265887 0 0 0 0 0 0 0 0 0 0 0 0 0 0 0 0 0 0 0 0 0 0 0 0 0 0 0 0 0 0 0 0 0 0 0 0 0 0 0 0 0 0 0 0 0 0 0 0 0 0.283667499821337 0 0 0 0 0 0 0 0 0 0 0 0 0 0 0 0 0 0 0 0 0 0 0 0 0 0 0 0 0 0 0 0 0 0 0 0 0 0 0 0 0 0.0907785507800214 0 0 0 0 0 0 0 0 0 0 0 0 0.021798720392629 0 0 0 0 0 0 0 0 0 0 0 0 0 0 0 0 0 0 0 0 0 0 0 0 0 0 0 0 0 0 0 0 0 0 0 0 0 0 0 0 0 0 0.0243712850749576 0 0 0 0 0 0 0 0 0.155812676397722 0 0 0 0 0 0 0 0 0 0 0 0 0 0 0 0 0 0 0 0 0 0 0 0 0 0 0 0 0 0 0 0 0 0 0 0 0 0 0 0 0 0 0 0 0 0 0 0 0 0 0 0 0 0 0 0 0 0 0 0 0 0 0 0 0 0 0 0 0 0 0 0 0 0 0 0 0 0 0 0 0 0 0 0 0.046966085961395 0 0.0179329059037612 0 0 0 0.0625363097168935 0 0 0 0 0.0289023642586993 0.0794786839603849 0.0840226835631097 0.0252093894425011 0 0 0 0 0 0 0 0 0 0 0 0 0 0 0 0 0 0 0 0 0 0 0 0 0 0 0 0 0 0 0 0 0 0 0 0 0 0 0 0 0 0
0 0 0 0 0 0 0 0 0 0 0 0 0 0 0 0 0.0381239000306625 0 0 0 0 0 0 0 0 0 0 0 0 0 0 0 0 0 0 0 0 0 0 0 0 0 0 0 0 0 0 0 0 0 0 0 0 0 0 0 0 0 0 0 0 0 0 0 0 0 0.100340526870925 0.0876917578535432 0.145697044428616 0 0 0 0 0 0 0 0 0 0 0 0 0 0 0 0 0 0 0 0 0 0 0 0 0 0 0 0 0 0 0 0 0 0 0.0115543637002884 0 0 0 0 0.038435663037583 0.0122696188298126 0 0 0.311524305139539 0 0 0 0 0 0 0 0.127458303990773 0.00972352443138895 0 0.0590595232433146 0.0550267403335114 0 0 0 0 0 0 0 0 0 0 0 0 0 0 0 0 0 0 0 0 0 0 0 0 0 0 0 0 0 0 0 0 0 0 0 0 0 0 0 0 0 0 0 0 0 0 0 0 0 0 0 0 0 0 0 0 0 0 0 0 0 0 0 0 0 0 0 0 0 0 0 0 0 0 0 0 0 0 0 0 0 0 0 0 0 0 0 0 0 0 0 0 0 0 0 0 0 0 0 0 0 0 0 0 0 0 0 0 0 0 0 0 0 0 0 0 0 0 0 0 0 0 0 0 0 0 0 0 0 0 0 0 0 0 0 0.0030947281100413 0 0 0 0 0 0 0 0 0 0 0 0 0 0 0 0 0 0 0 0 0 0 0 0 0 0 0 0 0 0 0 0 0 0 0 0 0 0 0 0 0 0 0 0 0 0 0 0 0 0 0 0 0 0 0 0
0 0 0 0 0 0 0 0 0 0 0 0 0 0 0 0 0 0 0 0 0 0 0 0 0 0 0 0 0 0 0 0 0 0 0 0 0 0 0 0 0 0 0 0 0 0 0 0 0 0 0 0 0 0 0 0 0 0 0 0 0 0 0 0 0 0 0 0 0 0 0 0 0 0 0 0 0.0497266011061149 0.0256155251624268 0 0 0 0 0 0 0 0 0 0 0 0 0 0 0 0 0.0221048627506522 0.134711776190539 0 0 0 0 0 0 0 0 0 0 0 0 0.481368777021741 0 0 0 0 0 0.286472457768526 0 0 0 0 0 0 0 0 0 0 0 0 0 0 0 0 0 0 0 0 0 0 0 0 0 0 0 0 0 0 0 0 0 0 0 0 0 0 0 0 0 0 0 0 0 0 0 0 0 0 0 0 0 0 0 0 0 0 0 0 0 0 0 0 0 0 0 0 0 0 0 0 0 0 0 0 0 0 0 0 0 0 0 0 0 0 0 0 0 0 0 0 0 0 0 0 0 0 0 0 0 0 0 0 0 0 0 0 0 0 0 0 0 0 0 0 0 0 0 0 0 0 0 0 0 0 0 0 0 0 0 0 0 0 0 0 0 0 0 0 0 0 0 0 0 0 0 0 0 0 0 0 0 0 0 0 0 0 0 0 0 0 0 0 0 0 0 0 0 0 0 0 0 0 0 0 0 0 0 0 0 0 0 0 0 0 0 0 0 0 0 0 0 0 0 0 0 0 0 0 0 0
0 0 0 0 0 0 0 0 0 0 0 0 0 0 0 0 0 0 0 0 0 0 0 0 0 0 0 0 0 0 0 0 0 0 0 0 0 0 0 0 0 0 0 0 0 0 0 0 0 0 0 0 0 0 0 0 0 0 0 0 0 0 0 0 0 0 0 0 0 0 0 0 0 0 0 0 0 0 0 0 0 0 0 0 0 0 0 0 0 0 0 0 0 0 0 0 0 0 0 0 0 0 0 0 0 0 0 0 0 0 0.678433183324011 0 0 0 0 0 0 0 0 0 0.126380494402024 0 0 0 0.188184933013021 0 0 0 0 0 0 0 0 0 0 0 0 0 0 0 0 0 0 0 0 0 0 0 0 0 0 0 0 0 0 0 0 0 0 0 0 0 0 0 0 0 0 0 0 0 0 0 0 0 0 0 0 0 0 0 0 0 0 0 0 0 0 0 0 0 0 0 0 0 0 0 0 0 0 0 0 0 0 0 0 0 0 0 0 0 0 0 0 0 0 0 0 0 0 0 0 0 0 0 0 0 0 0 0 0 0 0 0 0 0 0 0 0 0 0 0 0 0 0 0 0 0 0 0 0 0 0 0 0 0 0 0 0 0 0 0.00700138926094374 0 0 0 0 0 0 0 0 0 0 0 0 0 0 0 0 0 0 0 0 0 0 0 0 0 0 0 0 0 0 0 0 0 0 0 0 0 0 0 0 0 0 0 0 0 0 0 0 0 0 0 0 0 0 0 0
0 0 0 0 0 0 0 0 0 0 0 0 0.181450987153835 0 0 0 0 0 0 0 0 0 0 0 0 0 0 0 0 0 0 0.020852714014009 0 0 0.0264899712765824 0 0 0 0 0 0 0 0 0 0 0 0 0 0 0 0 0 0 0 0.0431779191117147 0 0 0 0 0 0 0 0 0 0 0 0 0 0 0 0 0 0 0 0 0 0 0 0 0 0 0 0 0 0 0 0 0 0 0 0 0 0 0 0 0 0 0 0 0 0 0 0 0.0449191287673119 0 0 0 0 0.0078597126548916 0 0 0 0 0 0.150854643379138 0.0151868869599503 0 0.262978095475825 0.0709004966506708 0 0 0 0 0 0 0 0 0 0 0 0 0 0 0 0 0 0 0 0 0 0 0 0 0 0 0 0 0 0 0 0 0 0 0 0 0 0 0 0 0 0 0 0 0 0 0 0.069579741699883 0 0 0 0 0 0 0 0 0 0 0 0 0 0 0 0 0 0 0 0.00413872664406201 0 0 0 0 0 0 0 0 0 0 0 0 0 0 0 0 0 0 0 0.00540791495910809 0 0 0 0 0 0 0 0 0 0 0 0 0 0 0 0 0 0 0 0 0 0 0 0 0 0 0 0 0 0 0 0 0 0 0 0 0 0 0 0 0 0 0 0 0 0 0 0 0 0 0 0 0.00841150239765223 0.00443041518678037 0.0236380995695877 0.0397171046593234 0.00382018591830778 0 0 0.0161857535213665 0 0 0 0 0 0 0 0 0 0 0 0 0 0 0 0 0 0 0 0 0 0 0 0 0 0 0 0 0 0 0 0 0 0 0 0 0 0 0 0 0 0 0 0 0 0 0 0 0 0
0 0 0 0 0 0 0 0 0 0 0 0.00994866207136968 0.0771507647275745 0.00651174890233449 0.00359901854603544 0 0 0 0 0 0 0 0 0 0 0 0 0 0 0 0.00616839850927542 0 0 0 0 0 0 0 0 0 0 0 0 0 0 0 0 0 0 0 0 0 0 0 0 0 0 0 0 0 0 0 0 0 0 0 0 0 0 0 0 0 0 0 0 0 0.00619577876279519 0.00359326011636179 0 0 0 0 0 0 0 0 0 0 0 0 0 0 0 0 0 0.0142141078064542 0 0 0 0 0 0 0 0.0330972758755415 0.0105461116018291 0.0396377674184158 0 0 0.0312183910907904 0 0 0.0496874817256959 0 0.141554373620255 0 0.146997816831104 0.0107167406979211 0.230493023120124 0.0235670979171994 0 0.0216518777497561 0 0 0.0172834958091036 0 0 0 0 0 0 0 0 0 0 0 0 0 0 0 0 0 0 0 0 0 0 0 0 0 0 0 0 0 0 0 0 0 0 0 0 0 0 0 0 0 0 0.0430594880562342 0 0 0 0 0 0 0 0 0 0 0 0 0 0 0 0 0 0 0 0 0 0 0 0 0 0 0 0 0 0 0 0 0 0 0 0 0 0 0 0 0 0 0 0 0 0 0 0 0 0 0 0 0 0 0 0 0 0 0 0 0 0 0 0 0 0 0 0 0 0 0 0 0 0 0 0 0 0 0 0 0 0 0 0 0 0 0 0 0 0 0 0 0 0 0.0393462145054705 0.0146523114940011 0.0138727135602295 0 0 0.00523607948412788 0 0 0 0 0 0 0 0 0 0 0 0 0 0 0 0 0 0 0 0 0 0 0 0 0 0 0 0 0 0 0 0 0 0 0 0 0 0 0 0 0 0 0 0 0 0 0 0 0 0
0 0 0 0 0 0 0 0 0 0 0 0 0.00963601457094542 0 0 0 0 0 0 0 0 0 0 0 0 0 0 0 0 0 0 0 0 0 0 0 0 0 0 0 0 0 0 0 0 0 0 0 0 0 0 0 0 0 0 0 0 0 0 0 0 0 0 0 0 0 0 0 0 0 0 0 0 0 0 0 0 0 0 0 0 0.0018745679294971 0 0 0 0 0 0 0 0 0 0 0 0 0 0.00409705328202621 0 0 0 0 0 0 0 0 0 0.199304340172254 0.0606197929099796 0 0 0 0 0 0 0.0180233167940459 0.185914058184122 0 0.0210231489801887 0.0633716124728402 0.1221226240026 0.019948038383038 0 0 0 0.0189980296129618 0.0161496943160427 0 0 0 0 0 0 0 0 0 0 0 0 0 0 0 0 0 0 0 0 0 0 0 0 0 0 0 0 0 0 0 0 0 0 0 0 0 0 0 0 0 0.0278571132948276 0 0 0 0 0 0 0 0 0 0 0 0 0 0 0 0 0 0 0 0 0 0 0 0 0 0 0 0 0 0 0 0 0 0 0 0 0 0 0 0 0 0 0 0 0 0 0 0 0 0 0 0 0 0 0 0 0 0 0 0 0 0 0 0 0 0 0 0 0 0 0 0 0 0 0 0 0 0 0 0 0 0 0 0 0 0 0 0 0 0 0 0 0 0 0.0889805695861145 0 0.0034087397608053 0 0.0464979510312031 0.087390463153051 0 0.00478287156345659 0 0 0 0 0 0 0 0 0 0 0 0 0 0 0 0 0 0 0 0 0 0 0 0 0 0 0 0 0 0 0 0 0 0 0 0 0 0 0 0 0 0 0 0 0 0 0 0
0 0 0 0 0 0 0 0 0 0 0 0 0 0 0 0 0 0 0 0 0 0 0 0 0 0 0.170399851383099 0 0 0 0 0 0 0 0 0 0 0 0 0 0 0 0 0 0 0 0 0 0 0 0 0 0.0423986516009464 0 0 0 0 0 0 0 0 0 0 0 0 0 0 0 0 0 0 0 0 0 0 0 0 0 0 0 0 0 0 0 0 0 0 0 0 0 0 0 0 0 0 0 0 0 0 0 0 0 0 0 0 0 0 0.0417059616805496 0 0 0 0 0 0 0.0185831951881815 0.0288239892875248 0 0 0.0995330805111108 0.0269429319770509 0 0 0 0 0 0 0 0 0 0 0 0 0 0 0 0 0 0 0 0 0 0 0 0 0 0 0 0 0 0 0 0 0 0 0 0 0 0 0 0 0 0 0 0 0 0 0.0590606919044558 0 0 0 0 0.013961890936639 0.105903375102996 0 0 0 0 0 0 0 0 0 0 0 0 0 0 0 0 0 0 0 0 0 0 0 0 0 0 0 0 0 0 0 0 0 0 0 0 0 0 0 0 0 0 0 0 0 0 0 0 0 0 0 0 0 0 0 0 0 0 0 0 0 0 0 0 0 0 0 0 0 0 0 0 0 0 0 0 0 0 0 0 0 0 0 0 0 0 0 0 0.0822008367349921 0 0.0738805484642895 0.00632901155054689 0.0321448368648039 0.0267981709595431 0.0115937803610391 0.133849742974346 0.0258894525178857 0 0 0 0 0 0 0 0 0 0 0 0 0 0 0 0 0 0 0 0 0 0 0 0 0 0 0 0 0 0 0 0 0 0 0 0 0 0 0 0 0 0 0 0 0 0 0
0 0 0 0 0 0 0 0 0 0 0 0 0.126962343336131 0 0 0 0 0 0 0 0 0 0 0 0 0 0 0 0 0 0 0.009902818745077 0 0 0 0 0 0 0 0 0 0 0 0 0 0 0 0 0 0 0 0 0 0 0 0 0 0 0 0 0 0 0 0 0 0 0 0 0 0 0 0 0 0 0 0 0 0 0 0 0 0 0 0 0 0 0 0 0 0 0 0 0 0 0 0 0 0 0 0 0 0 0 0.0388510434189606 0 0 0 0 0.0141954060081597 0 0 0 0 0.249673532744228 0.23320942855326 0.0506969383259461 0 0 0.0854244955923711 0.0153782373198724 0 0 0 0 0 0 0 0 0 0 0 0 0 0 0 0 0 0 0 0 0 0 0 0 0 0 0 0 0 0 0 0 0 0 0 0 0 0 0 0 0 0 0 0 0 0 0.0537615875516766 0 0 0 0 0 0 0 0 0 0 0 0 0 0 0 0 0 0 0 0.00250562130986549 0 0 0 0 0 0 0 0 0 0 0 0 0 0 0 0 0 0 0 0.0112269894963456 0 0 0 0 0 0 0 0 0 0 0 0 0 0 0 0 0 0 0 0 0 0 0 0 0 0 0 0 0 0 0 0 0 0 0 0 0 0 0 0 0 0 0 0 0 0 0 0 0 0.00347794074373586 0 0 0.00847336139113646 0.00228339799945597 0.0464619361042689 0.0244399842173196 0.0120643709685542 0 0 0.0110105661736361 0 0 0 0 0 0 0 0 0 0 0 0 0 0 0 0 0 0 0 0 0 0 0 0 0 0 0 0 0 0 0 0 0 0 0 0 0 0 0 0 0 0 0 0 0 0 0 0 0 0
0 0 0 0 0 0 0 0 0 0 0 0 0.075308117567729 0 0 0 0 0 0 0 0 0 0.0120076061708418 0 0 0 0.00577046159263917 0 0 0 0 0.0220259398224801 0 0 0 0 0 0 0 0 0 0 0 0 0 0 0 0 0.0135236477078797 0 0 0 0 0 0 0 0 0 0 0 0 0 0 0 0 0 0 0 0 0 0 0 0 0 0 0 0 0 0 0 0 0 0 0 0 0 0 0 0 0 0 0 0 0 0 0 0 0 0 0 0 0 0 0 0 0 0.0252360875595204 0 0 0 0 0 0 0.081256366357151 0.0287838986316501 0.117933799754764 0.0701056935290992 0.10311874355341 0 0.102070294713442 0 0 0 0.00944052681852784 0.0151140156904294 0 0 0 0 0 0 0 0 0 0 0 0 0 0 0 0 0 0 0 0 0 0 0 0 0 0 0 0 0 0 0 0 0 0 0 0 0 0 0 0 0 0.0669985242919809 0 0 0 0 0 0 0 0 0 0 0 0 0 0 0 0 0 0 0 0 0 0 0 0 0 0 0 0 0 0 0 0 0 0 0 0 0 0 0 0 0 0 0 0 0 0 0 0 0 0 0 0 0 0 0 0 0 0 0 0 0 0 0 0 0 0 0 0 0 0 0 0 0 0 0 0 0 0 0 0 0 0 0 0 0 0 0 0 0 0 0 0 0 0 0.0691498664925807 0 0.0217261917527932 0 0.0425847204330815 0.0569124519369021 0 0.0609330456230986 0 0 0 0 0 0 0 0 0 0 0 0 0 0 0 0 0 0 0 0 0 0 0 0 0 0 0 0 0 0 0 0 0 0 0 0 0 0 0 0 0 0 0 0 0 0 0 0
0 0 0 0 0 0 0 0 0 0 0 0 0.0334648696439081 0 0 0 0 0 0 0 0 0 0.432354034216114 0 0 0 0.11114234621943 0 0 0 0 0 0 0 0 0 0 0 0 0 0 0 0 0 0 0 0 0 0.0553734527970427 0 0 0 0 0 0 0 0 0 0 0 0 0 0 0 0 0 0 0 0 0 0 0 0 0 0 0 0 0 0 0 0 0 0 0 0 0 0 0 0 0 0 0 0 0 0 0 0 0 0 0 0 0 0 0 0 0 0 0 0 0 0 0 0 0 0 0.0378491953367069 0.0372859309214655 0.0364733823956929 0.200545841202622 0 0 0 0 0 0 0 0 0 0 0 0 0 0 0 0 0 0 0 0 0 0 0 0 0 0 0 0 0 0 0 0 0 0 0 0 0 0 0 0 0 0 0 0 0 0 0 0 0 0 0 0 0 0 0 0 0 0 0 0 0 0 0 0 0 0 0 0 0 0 0 0 0 0 0 0 0 0 0 0 0 0 0 0 0 0 0 0 0 0 0 0 0 0 0 0 0 0 0 0 0 0 0 0 0 0 0 0 0 0 0 0 0 0 0 0 0 0 0 0 0 0 0 0 0 0 0 0 0 0 0 0 0 0 0 0 0 0 0 0 0 0 0 0 0.0555109472670176 0 0 0 0 0 0 0 0 0 0 0 0 0 0 0 0 0 0 0 0 0 0 0 0 0 0 0 0 0 0 0 0 0 0 0 0 0 0 0 0 0 0 0 0 0 0 0 0 0 0 0 0 0
0 0 0 0 0 0 0 0 0 0 0 0 0 0 0 0 0.0217821042331993 0 0 0 0 0 0 0 0 0 0 0 0 0 0 0 0 0 0 0 0 0 0 0 0 0 0 0 0 0 0 0 0 0 0 0 0 0 0 0 0 0 0 0 0 0 0 0 0 0 0 0 0.0339843170070685 0 0 0 0 0 0 0 0.0159306194843829 0.00779033110277622 0 0 0 0 0 0 0 0 0 0 0 0 0 0 0 0 0 0 0 0 0 0 0 0 0 0 0.371897597331667 0.0195768866248508 0.0151176355752864 0 0 0 0.195930084024121 0 0.089206786197528 0 0.0453982590445487 0 0 0 0 0 0 0 0.0623099801329517 0.0418849608845392 0.0716392130582617 0 0 0 0 0 0 0 0 0 0 0 0 0 0 0 0 0 0 0 0 0 0 0 0 0 0 0 0 0 0 0 0 0 0 0 0 0 0 0 0 0 0 0 0 0 0 0 0 0 0 0 0 0 0 0 0 0 0 0 0 0 0 0 0 0 0 0 0 0 0 0 0 0 0 0 0 0 0 0 0 0 0 0 0 0 0 0 0 0 0 0 0 0 0 0 0 0 0 0 0 0 0 0 0 0 0 0 0 0 0 0 0 0 0 0 0 0 0 0 0 0 0 0 0 0 0 0 0 0 0 0 0 0 0 0 0 0 0 0 0 0 0.00755122529881818 0 0 0 0 0 0 0 0 0 0 0 0 0 0 0 0 0 0 0 0 0 0 0 0 0 0 0 0 0 0 0 0 0 0 0 0 0 0 0 0 0 0 0 0 0 0 0 0 0 0
0 0 0 0 0 0 0 0 0 0 0 0 0 0 0 0 0.023736944549373 0 0 0 0 0 0 0 0 0 0 0 0 0 0 0 0 0 0 0 0 0 0 0 0 0 0 0 0 0 0 0 0 0 0.0186368155751373 0 0 0 0 0 0 0 0.152201440073148 0 0 0 0 0 0 0 0.0416934807028763 0 0 0 0 0 0 0 0 0.0218647260807898 0 0 0 0 0 0 0 0 0 0 0 0 0 0 0 0 0 0 0 0 0 0 0 0 0 0 0 0 0 0 0 0 0 0 0.0225483531653633 0 0 0 0 0 0 0 0 0 0 0 0.0678922749948431 0.337909134837 0 0 0 0 0 0 0 0 0 0 0 0 0 0 0 0 0 0 0 0 0 0 0 0 0 0 0 0 0 0 0 0 0 0 0 0 0 0 0 0 0 0 0 0 0 0 0 0 0 0 0 0 0 0 0 0 0 0 0 0 0 0 0 0 0 0 0 0 0 0 0 0 0 0 0 0 0 0 0 0 0 0 0 0 0 0 0 0 0 0 0 0 0 0 0 0 0 0 0 0 0 0 0 0 0 0 0 0 0 0 0 0 0 0 0 0 0 0 0 0 0 0 0 0 0 0 0 0 0 0 0 0 0 0 0 0 0 0 0 0 0 0 0 0 0 0 0 0 0 0 0 0 0 0 0.175373184563076 0.0599369919412806 0.0782066535171128 0 0 0 0 0 0 0 0 0 0 0 0 0 0 0 0 0 0 0 0 0 0 0 0 0 0 0 0 0 0 0 0 0 0 0 0
0 0 0 0 0 0 0 0 0 0 0 0 0 0 0 0 0 0 0 0 0 0 0 0 0 0 0 0 0 0 0 0 0 0 0 0 0 0 0 0 0 0 0 0 0 0 0 0 0 0 0 0 0.0137350358178043 0 0 0 0 0 0 0 0 0 0 0.00694799941918054 0 0 0.00997445274686235 0 0 0 0 0 0 0 0 0 0 0 0 0 0 0 0 0 0 0 0 0 0 0 0 0 0 0 0 0 0 0 0 0 0 0 0 0 0.304665907767441 0 0 0 0 0 0 0 0 0 0 0 0 0 0 0 0.0248875302442508 0.0179757252081773 0 0 0.0615170467423686 0 0 0 0 0 0 0 0 0 0 0 0 0 0 0 0 0 0 0 0 0 0 0 0 0 0 0 0 0 0 0 0 0 0 0 0 0 0 0 0 0 0 0 0 0 0 0 0 0 0 0 0 0 0 0 0 0 0 0 0 0 0 0 0 0 0 0 0 0 0 0 0 0 0 0 0 0 0 0 0 0 0 0 0.0276292369930813 0 0 0 0 0 0 0 0 0 0 0 0 0 0 0 0 0 0 0.00401406582660549 0.00263444602505235 0 0 0 0 0 0 0 0 0 0 0 0 0 0 0 0 0 0 0 0 0 0 0 0 0 0 0 0 0 0 0 0 0 0 0 0.0662363023008407 0.0419142091087012 0 0.0176504571061725 0.0879949397633659 0 0 0 0.0104572108599901 0 0 0.0363879958041439 0 0 0.0504397113824501 0.0570530609371016 0.0493630896246921 0.108521576321718 0 0 0 0 0 0 0 0 0 0 0 0 0 0 0 0 0 0 0 0 0 0 0 0 0 0 0 0 0 0 0 0 0 0 0
0 0.0344182498994162 0 0 0 0 0 0 0 0 0 0 0 0 0 0 0.434324825059505 0 0.035248953528797 0.0280040901320863 0 0 0 0 0 0 0 0 0 0 0 0 0 0 0 0 0 0 0 0 0 0 0 0 0 0 0 0 0 0 0 0 0 0 0 0 0 0 0.032081038159019 0 0 0 0 0 0 0 0.0127554398568375 0 0.0203163280656276 0 0 0 0 0 0 0 0 0 0 0 0 0 0 0 0 0 0 0 0 0 0 0 0 0 0 0.0222248194661654 0 0 0 0 0 0 0 0 0 0 0 0 0 0.00335260666109581 0.0672037819006363 0 0 0 0.0268253877630545 0.0233142599232867 0 0 0.0119968475414188 0 0.0310047976757922 0.165810714475873 0 0 0.0245898433445991 0 0 0 0 0 0 0 0 0 0 0 0 0 0 0 0 0 0 0 0 0 0 0 0 0 0 0 0 0 0 0 0 0 0 0 0 0 0 0 0 0 0 0 0 0 0 0 0 0 0 0.0116308090781211 0 0 0 0 0 0 0 0 0 0 0 0 0 0 0 0 0 0 0 0 0 0 0 0 0 0 0 0 0 0 0 0 0 0 0 0 0 0 0 0 0 0 0 0 0 0 0 0 0 0 0 0 0 0 0 0 0 0 0 0 0 0 0 0 0 0 0 0 0 0 0 0 0 0 0 0 0 0 0 0 0 0 0 0 0 0 0 0 0 0 0 0 0 0 0 0 0.0148972074686687 0 0 0 0 0 0 0 0 0 0 0 0 0 0 0 0 0 0 0 0 0 0 0 0 0 0 0 0 0 0 0 0 0 0 0 0 0 0 0 0 0 0 0 0
0 0 0 0 0 0 0 0 0 0 0 0 0 0 0 0 0 0 0 0 0 0 0 0 0 0 0 0 0 0 0 0 0 0 0 0 0 0 0 0 0 0 0 0 0 0 0 0 0 0 0 0 0 0 0 0 0 0 0 0 0 0 0 0 0 0 0 0 0.0134599500269769 0 0 0 0 0 0 0 0 0 0 0 0 0 0 0 0 0 0 0 0 0 0 0 0 0 0 0 0 0 0 0 0 0 0 0 0.172710377252166 0 0 0 0 0 0.122270820166757 0 0.192007742455705 0 0 0.0387010405151284 0 0 0.037505593285254 0 0.103553994392359 0 0.222631872505581 0.0480176634691626 0 0 0 0 0 0 0 0 0 0 0 0 0 0 0 0 0 0 0 0 0 0 0 0 0 0 0 0 0 0 0 0 0 0 0 0 0 0 0 0 0 0 0 0 0 0 0 0 0 0 0 0 0 0 0 0 0 0 0 0 0 0 0 0 0 0 0 0 0 0 0 0 0 0 0 0 0 0 0 0 0 0 0 0 0 0 0 0 0 0 0 0 0 0 0 0 0 0 0 0 0 0 0 0 0 0 0 0 0 0 0 0 0 0 0 0 0 0 0 0 0 0 0 0 0 0 0 0 0 0 0 0 0 0 0 0 0 0 0 0 0.0315609245445162 0 0 0 0.0175800213863942 0 0 0 0 0 0 0 0 0 0 0 0 0 0 0 0 0 0 0 0 0 0 0 0 0 0 0 0 0 0 0 0 0 0 0 0 0 0 0 0 0 0 0 0 0 0 0 0
0 0 0 0 0 0 0 0 0 0 0 0 0 0 0 0.0129278407464394 0 0 0 0 0 0 0 0 0.101231000032758 0.107471029052635 0 0 0 0 0 0.109658399945255 0.0928902118722616 0.0205459320247684 0.37715489200361 0 0 0 0 0 0.033504548149496 0.0382655711110072 0 0 0 0 0 0 0.0402307543549608 0 0 0 0 0 0 0 0 0 0 0 0 0 0 0 0 0 0 0 0 0 0 0 0 0 0 0 0 0 0 0 0 0 0 0 0 0 0 0 0 0 0 0 0 0 0 0 0 0 0 0.0661198207068081 0 0 0 0 0 0 0 0 0 0 0 0 0 0 0 0 0 0 0 0 0 0 0 0 0 0 0 0 0 0 0 0 0 0 0 0 0 0 0 0 0 0 0 0 0 0 0 0 0 0 0 0 0 0 0 0 0 0 0 0 0 0 0 0 0 0 0 0 0 0 0 0 0 0 0 0 0 0 0 0 0 0 0 0 0 0 0 0 0 0 0 0 0 0 0 0 0 0 0 0 0 0 0 0 0 0 0 0 0 0 0 0 0 0 0 0 0 0 0 0 0 0 0 0 0 0 0 0 0 0 0 0 0 0 0 0 0 0 0 0 0 0 0 0 0 0 0 0 0 0 0 0 0 0 0 0 0 0 0 0 0 0 0 0 0 0 0 0 0 0 0 0 0 0 0 0 0 0 0 0 0 0 0 0 0 0 0 0 0 0 0 0 0 0 0 0 0 0 0 0 0 0 0 0 0 0 0 0 0 0 0 0 0 0 0 0 0
0 0 0 0 0.00702068794873451 0 0 0 0 0.00424775192214728 0 0.0233758747413957 0 0.0347466662046125 0.0386629593305292 0.0396829325478126 0.00560947127346726 0.00347084128253868 0.00339379877655011 0.00174814669955808 0 0 0 0 0 0 0 0 0 0.0161246533050806 0.266282817288313 0 0 0.00220470227152745 0.00166661258471704 0 0 0.00423885447289133 0 0 0 0 0 0 0 0 0 0 0 0 0 0 0 0.018900710080567 0 0 0.00163056138802044 0 0 0 0 0 0 0 0 0 0 0 0 0 0 0 0 0 0.00412614755946021 0 0 0 0 0 0.00495488851572208 0 0 0 0.0160350942354515 0.0177817476443724 0 0 0 0 0 0 0 0 0.0234351411316346 0.197730324632181 0.00938228282372472 0.00929610552493364 0 0 0 0 0 0 0 0 0 0 0 0 0 0 0 0 0 0 0 0 0 0 0 0 0 0 0 0 0 0 0 0 0 0 0 0 0.0128791241302797 0.185900735456026 0.00778228417876563 0 0.0108133581365144 0 0 0 0 0 0 0 0 0 0 0 0 0 0.00782590772253988 0 0 0 0 0 0 0 0 0 0 0 0 0 0 0 0 0 0 0 0 0 0 0 0 0 0 0 0 0 0 0 0 0 0 0 0.000880191492603746 0 0 0 0 0 0 0 0 0 0 0 0 0 0 0 0 0 0 0 0 0 0 0 0 0 0 0 0 0 0 0 0 0 0 0 0 0 0 0 0 0.0181686246973277 0 0 0 0 0 0 0 0 0 0 0 0 0 0 0 0 0 0 0 0 0 0 0 0 0 0 0 0 0 0 0 0 0 0 0 0 0 0 0 0 0 0 0 0 0 0 0 0 0 0 0 0 0 0 0 0 0 0 0 0 0 0 0 0 0 0 0 0 0 0 0 0 0 0 0 0 0 0 0 0 0 0 0 0 0 0 0
0 0 0 0 0 0 0 0 0 0 0 0 0 0 0 0 0 0 0 0 0.0227551295958878 0 0.0866259972244677 0 0.0583205706524744 0.0259311578270375 0.0131314537306593 0 0 0 0 0 0 0 0 0 0 0 0 0.0237673282096489 0 0 0 0 0.0223065654683002 0 0 0.0434103259358588 0 0 0 0 0 0 0 0 0 0 0 0 0 0 0 0 0 0 0 0 0 0 0 0 0 0.162615196639474 0 0 0 0 0 0 0 0 0 0 0 0 0 0 0 0 0 0 0 0 0 0 0 0 0 0 0 0 0 0 0 0 0 0 0 0 0 0 0 0 0 0 0 0 0 0 0 0 0 0 0 0 0 0 0 0 0 0 0 0 0 0 0 0 0 0 0 0 0 0 0 0 0 0 0 0 0 0 0 0 0 0 0 0 0 0 0 0 0 0 0 0 0 0.0683398180993424 0 0.0685426198987244 0.0368578239078046 0.0392188204354363 0 0 0 0 0 0 0 0 0 0 0 0 0 0 0 0 0 0.0260461955615153 0 0 0 0 0 0 0 0 0 0 0 0 0 0 0.0255453071853323 0 0 0.132070760912753 0 0.0260913512301489 0 0 0 0 0 0 0 0 0.102903133803086 0 0 0 0.015520443682048 0 0 0 0 0 0 0 0 0 0 0 0 0 0 0 0 0 0 0 0 0 0 0 0 0 0 0 0 0 0 0 0 0 0 0 0 0 0 0 0 0 0 0 0 0 0 0 0 0 0 0 0 0 0 0 0 0 0 0 0 0 0 0 0 0 0 0 0 0 0 0 0 0 0 0 0 0 0 0 0 0 0 0 0 0 0 0 0 0 0 0 0 0 0
0 0 0 0 0 0 0 0 0 0 0 0 0 0 0 0 0 0 0 0 0 0 0 0 0 0 0 0.0249748006501818 0 0 0 0 0 0 0 0 0 0 0 0 0 0 0 0 0 0.142990581131727 0 0 0 0 0 0 0 0 0 0 0 0 0.053044645144817 0.154472422734666 0 0 0 0.0736558484947912 0 0 0 0 0 0 0 0 0 0 0 0 0.104435094816323 0.0153046767998684 0 0 0 0 0 0 0 0 0 0 0 0 0 0 0 0 0 0 0 0 0 0 0 0 0 0 0 0 0 0 0 0 0 0 0 0 0 0 0 0 0 0 0 0 0 0 0 0 0 0 0 0 0 0 0 0 0 0 0 0 0 0 0 0 0 0 0 0 0 0 0 0 0 0 0 0 0 0 0 0 0 0 0 0.0678298794199839 0 0.045297520366867 0 0.0151184625441135 0 0 0 0 0 0.0119644165401252 0 0 0 0 0 0 0 0 0 0 0 0.0603273420135544 0 0 0 0 0 0.0152549446215879 0 0 0 0 0 0 0 0 0 0 0 0 0 0 0.0115428435667789 0 0 0.0693085208808069 0 0.0405684367923845 0 0 0 0 0 0 0 0.0200726119528223 0 0 0 0 0 0 0 0 0 0 0 0 0 0 0.0302667428604297 0 0 0 0 0 0 0 0 0 0 0 0 0 0 0 0 0 0 0 0 0 0 0 0 0 0 0 0 0 0 0 0 0 0 0 0 0 0 0 0 0 0 0 0 0 0 0.0133322008832988 0.0302380077848724 0 0 0 0 0 0 0 0 0 0 0 0 0 0 0 0 0 0 0 0 0 0 0 0 0 0 0 0 0 0 0 0 0 0 0 0
0 0 0 0.338526894401381 0 0 0.0953663478647585 0 0.080252559452529 0.0174205830714038 0 0 0 0 0 0 0 0 0 0 0 0 0 0 0 0 0 0 0 0.0372653702097192 0 0 0 0 0.00572968595061392 0 0.0154760042584906 0.142788112669747 0 0 0 0 0 0 0 0 0 0 0 0 0 0 0 0 0 0 0 0 0 0 0 0 0 0 0 0 0 0 0 0 0 0 0 0 0 0 0 0 0 0 0 0 0 0 0 0 0 0 0 0 0 0 0.0391646716120709 0 0 0 0 0 0 0.00230173767713467 0 0 0 0 0 0 0 0 0 0 0 0 0 0 0 0 0 0 0 0 0 0 0 0 0 0 0 0 0 0 0 0 0.220041600557402 0 0 0 0 0 0.00566643227474925 0 0 0 0 0 0 0 0 0 0 0 0 0 0 0 0 0 0 0 0 0 0 0 0 0 0 0 0 0 0 0 0 0 0 0 0 0 0 0 0 0 0 0 0 0 0 0 0 0 0 0 0 0 0 0 0 0 0 0 0 0 0 0 0 0 0 0 0 0 0 0 0 0 0 0 0 0 0 0 0 0 0 0 0 0 0 0 0 0 0 0 0 0 0 0 0 0 0 0 0 0 0 0 0 0 0 0 0 0 0 0 0 0 0 0 0 0 0 0 0 0 0 0 0 0 0 0 0 0 0 0 0 0 0 0 0 0 0 0 0 0 0 0 0 0 0 0 0 0 0 0 0 0 0 0 0 0 0 0 0 0 0 0 0 0 0 0 0 0 0 0 0 0 0 0 0 0 0
0 0 0 0 0 0 0 0.0759591399768718 0 0 0 0 0 0 0 0 0 0 0 0 0.00345281935196137 0 0 0 0 0 0 0 0.00525330110381399 0 0 0 0 0.00427615153805891 0.00187067024771046 0 0.0122323113462538 0.0103965735295342 0 0 0 0 0 0 0 0 0.177011658402484 0 0 0 0.0394209980404802 0 0 0 0 0 0 0.0387768952076838 0.00556331186132799 0 0.00732761132523468 0 0 0 0 0 0 0 0 0 0 0.00171723750610536 0.0682603735030257 0 0 0.015920907423805 0 0.00205832874748936 0 0 0 0 0 0 0.0183221070334212 0 0.0338069975964642 0 0 0 0 0 0 0 0 0 0 0 0 0.0012090004674813 0 0 0 0 0 0 0 0 0 0 0 0 0 0 0 0 0 0 0 0 0 0 0 0 0 0 0 0 0 0 0 0.356605171284186 0.0613448796213234 0 0 0 0 0 0 0.0259976837574503 0 0 0 0 0 0 0 0 0 0 0 0 0 0.023867630286345 0 0 0 0 0 0 0 0 0 0 0 0 0 0 0 0 0 0 0 0 0 0 0 0 0 0 0 0 0 0 0 0 0 0 0 0 0 0 0 0 0 0 0 0 0 0 0 0 0 0 0 0 0 0 0 0 0 0 0 0 0 0 0 0 0 0 0 0 0 0 0 0 0 0 0 0 0 0 0 0 0 0 0 0 0 0 0 0 0 0 0 0 0 0 0 0 0 0 0 0 0 0 0.00837901676386954 0 0 0 0 0 0 0 0 0 0 0 0 0 0 0 0 0 0 0 0 0 0 0 0 0 0 0 0 0 0 0 0 0 0 0 0 0.000969224077618102 0 0 0 0 0 0 0 0 0 0 0 0 0 0 0 0 0 0 0 0 0 0 0
0 0 0 0 0 0 0 0 0 0 0 0 0 0 0 0 0 0 0 0 0.00284152916556413 0 0 0 0 0 0 0 0 0 0 0 0 0 0 0 0.0159218429396751 0.00418904772399869 0 0 0 0 0.00708751931503476 0 0 0 0.0850776985181212 0 0 0.00217848702195464 0.0379137326452041 0 0 0 0 0 0 0.161133083867808 0 0.00413191946409448 0.00302677351579305 0 0 0 0 0 0 0 0 0 0 0.00244715650616835 0.0716615190423235 0 0 0.0190873904788374 0.00600389648810936 0.00262543202778044 0 0 0 0 0 0 0.00351107216836306 0 0.0131560035949125 0 0.0121668620098562 0 0 0 0 0 0 0 0 0 0 0.00159885345939781 0 0 0 0 0 0 0 0 0 0 0 0 0 0 0 0 0 0 0 0 0 0 0 0 0 0 0 0 0 0 0.403256255406548 0 0.0248133091165142 0 0 0 0 0 0 0.100662494434663 0 0 0.0114625101585803 0 0 0 0 0 0 0 0 0 0 0 0 0 0 0 0 0 0 0 0 0 0 0 0 0 0 0 0 0 0 0 0 0 0 0 0 0 0 0 0 0 0 0 0 0 0 0 0 0 0 0 0 0 0 0 0 0 0 0 0 0 0 0 0 0 0 0 0 0 0 0 0 0 0 0 0 0 0 0 0 0 0 0 0 0 0 0 0 0 0 0 0 0 0 0 0 0 0 0 0 0 0 0 0 0 0 0 0 0 0 0 0 0 0.00404561093069816 0 0 0 0 0 0 0 0 0 0 0 0 0 0 0 0 0 0 0 0 0 0 0 0 0 0 0 0 0 0 0 0 0 0 0 0 0 0 0 0 0 0 0 0 0 0 0 0 0 0 0 0 0 0 0 0 0 0 0 0
0 0 0 0.107627591844128 0 0 0.0089618590491975 0.060445090001972 0.0244034766747646 0 0 0 0 0 0 0 0 0 0 0 0.0021703928376174 0 0 0 0 0 0 0 0.0111345540364335 0.0102339709500713 0 0 0 0 0.00545257601348927 0 0.0576002459606991 0.132580395485635 0 0.00248016760423689 0 0 0 0 0 0 0.0682867686115644 0 0 0 0 0 0 0 0 0 0 0 0 0 0.00617643448887536 0 0 0 0 0 0 0 0 0 0 0 0 0 0 0 0 0 0 0 0 0 0 0 0.00585817341300933 0 0.0107902319199077 0 0 0 0 0 0.0190442889464228 0 0 0.00468490605636565 0 0 0 0.00717706068037257 0 0 0 0 0 0 0 0 0 0 0 0 0 0 0 0 0 0 0 0 0 0 0 0 0 0 0 0 0 0.297392606520174 0.0921490357323715 0.032961250978926 0 0 0 0 0 0 0.00419001665627173 0 0 0 0 0 0 0 0 0 0 0 0 0 0 0 0 0 0 0 0 0 0 0 0 0 0 0 0 0 0 0 0 0 0 0 0 0 0 0 0 0 0 0 0 0 0 0 0 0 0 0 0 0 0.00249034691046652 0 0 0 0 0 0 0 0 0 0 0 0 0 0 0 0 0 0 0 0 0 0 0 0 0 0 0 0 0 0 0 0 0 0 0 0 0 0 0 0 0 0 0 0 0 0 0 0 0 0 0 0 0 0 0 0 0 0 0 0 0 0 0 0.0171638507248635 0 0 0 0 0 0 0 0 0 0 0 0 0 0 0 0 0 0 0 0 0 0 0 0 0 0 0 0 0 0 0 0 0.00429113082373363 0 0 0 0 0 0.00425357707843043 0 0 0 0 0 0 0 0 0 0 0 0 0 0 0 0 0 0 0 0 0
0 0 0 0 0 0 0 0 0 0 0 0 0 0.237359565986383 0.0205817476237624 0.244984302476057 0 0 0 0 0.204348046429763 0 0 0 0 0 0 0 0 0 0 0 0 0 0 0 0 0 0.00422276176157758 0 0 0 0.00830209305373095 0 0.0262110996993199 0 0 0 0 0.0161339919044954 0 0 0 0 0 0 0 0 0 0 0.00489187478030857 0.0131949557800337 0 0 0.00523762639460751 0 0 0 0 0.0573489130484807 0 0 0 0 0 0 0 0.01191712300009 0 0 0 0 0 0 0.00370999783338602 0 0.00255924955247126 0 0 0 0 0 0 0 0 0 0 0 0 0 0 0 0 0 0 0 0 0 0 0 0 0 0 0 0 0 0 0 0 0 0 0 0 0 0 0 0 0 0 0 0 0 0 0 0.024232918384677 0 0 0.0399536234251688 0 0 0 0 0 0 0 0 0 0 0 0 0 0 0 0 0 0 0 0 0 0 0 0 0 0 0 0 0 0 0 0 0 0 0 0 0 0 0 0 0 0 0 0 0 0 0 0.0034782006072058 0 0 0 0 0 0 0 0 0 0 0 0 0 0 0 0 0.00711344026488074 0.00937670197444059 0 0 0 0 0 0 0 0 0 0 0 0 0 0 0.0299328391774954 0 0 0 0 0 0 0 0.00717883178644611 0 0 0 0 0 0 0 0 0 0 0 0 0 0 0 0 0 0 0 0 0 0 0 0 0 0 0 0 0 0 0 0 0 0 0 0 0 0 0 0 0 0 0 0 0 0 0 0 0 0 0 0 0 0.017730095055218 0 0 0 0 0 0 0 0 0 0 0 0 0 0 0 0 0 0 0 0 0 0 0 0 0 0 0 0 0 0 0 0 0 0 0 0
0 0 0 0 0 0 0 0 0 0 0 0 0 0 0 0.257230714123036 0 0 0 0 0 0 0 0 0 0 0 0 0 0.0142827213694355 0.032610894982707 0 0 0 0 0 0 0 0 0 0 0 0 0 0 0 0 0 0 0 0 0 0 0 0 0 0 0 0 0 0 0 0 0 0 0 0 0 0 0.117090844871922 0 0 0 0 0.0786786569603926 0 0 0 0 0 0 0 0 0 0.0194223934188907 0 0.00737096991885403 0 0 0 0 0 0 0 0 0.0233556872629208 0.140926370924301 0 0 0 0 0 0 0 0 0 0 0 0 0 0 0 0 0 0 0 0 0 0 0 0 0 0 0 0 0 0.0684923026890777 0 0 0 0 0 0 0.062771989685689 0 0.032542581478478 0.0570382990051257 0.072284511653348 0 0 0 0 0 0 0 0 0.0101913825501893 0 0 0.0057096791056331 0 0 0 0 0 0 0 0 0 0 0 0 0 0 0 0 0 0 0 0 0 0 0 0 0 0 0 0 0 0 0 0 0 0 0 0 0 0 0 0 0 0 0 0 0 0 0 0 0 0 0 0 0 0 0 0 0 0 0 0 0 0 0 0 0 0 0 0 0 0 0 0 0 0 0 0 0 0 0 0 0 0 0 0 0 0 0 0 0 0 0 0 0 0 0 0 0 0 0 0 0 0 0 0 0 0 0 0 0 0 0 0 0 0 0 0 0 0 0 0 0 0 0 0 0 0 0 0 0 0 0 0 0 0 0 0 0 0 0 0 0 0 0 0 0 0 0 0 0 0 0 0 0 0 0 0 0 0 0 0 0 0 0 0 0 0 0
0 0 0 0 0.00372460632787169 0 0 0 0 0.00494206418746599 0 0.00684104225660981 0 0.0048868793358674 0.0103016927066927 0.0126129051059434 0 0.00419282419118218 0 0 0 0 0 0 0 0 0 0 0 0.00448159829676997 0.0992637143493074 0 0 0 0 0 0 0.00404244641055782 0 0 0 0 0 0 0 0 0 0 0 0 0 0 0 0.0215592439974392 0 0 0.00196974066987562 0 0 0 0 0 0 0 0 0 0 0 0 0 0 0 0 0 0.0136152889461199 0 0 0 0 0 0.0178740795000924 0 0 0 0.0188414068415151 0.0213787460614281 0 0 0 0 0 0 0 0 0.0264259837080336 0.204098470458225 0.0928409272349647 0.0834507100741548 0 0 0 0 0 0 0 0 0 0 0 0 0 0 0 0 0 0 0 0 0 0 0 0 0 0 0 0 0.276221905847685 0 0 0 0 0 0 0 0.00909229613295306 0 0.0133446402085049 0 0.0129875754847604 0 0 0 0 0 0 0 0 0 0 0 0 0 0.00928214339262244 0 0 0 0 0 0 0 0 0 0 0 0 0 0 0 0 0 0 0 0 0 0 0 0 0 0 0 0 0 0 0 0 0 0 0 0 0 0 0 0 0 0 0 0 0 0 0 0 0 0 0 0 0 0 0 0 0 0 0 0 0 0 0 0 0 0 0 0 0 0 0 0 0 0 0 0 0.021727068273357 0 0 0 0 0 0 0 0 0 0 0 0 0 0 0 0 0 0 0 0 0 0 0 0 0 0 0 0 0 0 0 0 0 0 0 0 0 0 0 0 0 0 0 0 0 0 0 0 0 0 0 0 0 0 0 0 0 0 0 0 0 0 0 0 0 0 0 0 0 0 0 0 0 0 0 0 0 0 0 0 0 0 0 0 0 0 0
0 0 0 0 0 0 0 0 0 0 0 0 0 0.10181029900478 0.0663945904555053 0.255369266003017 0 0 0 0 0 0 0 0 0 0 0 0 0 0 0.0265712002765865 0 0 0 0 0 0 0 0 0 0 0 0 0 0 0 0 0 0 0 0 0 0 0 0 0 0 0 0 0 0 0 0 0 0 0 0 0 0 0 0 0 0 0 0.0301321177296711 0 0 0 0 0 0 0 0 0 0 0 0 0 0 0 0 0 0 0 0 0 0.0505015852182417 0 0 0 0 0 0 0 0 0 0 0 0 0 0 0 0 0 0 0 0 0 0 0 0 0 0 0 0 0 0.0759886662115464 0 0 0 0 0 0 0 0.104725601476477 0.087694346418584 0 0.200812327205591 0 0 0 0 0 0 0 0 0 0 0 0 0 0 0 0 0 0 0 0 0 0 0 0 0 0 0 0 0 0 0 0 0 0 0 0 0 0 0 0 0 0 0 0 0 0 0 0 0 0 0 0 0 0 0 0 0 0 0 0 0 0 0 0 0 0 0 0 0 0 0 0 0 0 0 0 0 0 0 0 0 0 0 0 0 0 0 0 0 0 0 0 0 0 0 0 0 0 0 0 0 0 0 0 0 0 0 0 0 0 0 0 0 0 0 0 0 0 0 0 0 0 0 0 0 0 0 0 0 0 0 0 0 0 0 0 0 0 0 0 0 0 0 0 0 0 0 0 0 0 0 0 0 0 0 0 0 0 0 0 0 0 0 0 0 0 0 0 0 0 0 0 0 0 0 0 0 0 0
0 0 0 0 0 0 0 0 0 0 0 0 0 0.0379063886102161 0.0102859643795542 0.529805111991198 0 0 0 0 0.0283299756045279 0 0 0 0 0 0 0 0 0.00636483640612634 0.00976739547276533 0 0 0 0 0 0 0 0 0 0 0 0 0 0 0 0 0 0 0 0 0 0 0 0 0 0 0 0 0 0 0 0 0 0 0 0 0 0 0.0822635060777873 0 0 0 0 0.006167654628605 0 0 0 0 0 0 0 0 0 0 0 0 0 0 0 0 0 0 0 0 0 0 0 0 0 0 0 0 0 0 0 0 0 0 0 0 0 0 0 0 0 0 0 0 0 0 0 0 0 0 0 0 0 0 0 0 0 0 0.10493114851879 0.0732880777265067 0 0.110889940583923 0 0 0 0 0 0 0 0 0 0 0 0 0 0 0 0 0 0 0 0 0 0 0 0 0 0 0 0 0 0 0 0 0 0 0 0 0 0 0 0 0 0 0 0 0 0 0 0 0 0 0 0 0 0 0 0 0 0 0 0 0 0 0 0 0 0 0 0 0 0 0 0 0 0 0 0 0 0 0 0 0 0 0 0 0 0 0 0 0 0 0 0 0 0 0 0 0 0 0 0 0 0 0 0 0 0 0 0 0 0 0 0 0 0 0 0 0 0 0 0 0 0 0 0 0 0 0 0 0 0 0 0 0 0 0 0 0 0 0 0 0 0 0 0 0 0 0 0 0 0 0 0 0 0 0 0 0 0 0 0 0 0 0 0 0 0 0 0 0 0 0 0 0 0 0 0 0 0 0 0
0 0 0 0.00549280560264568 0 0 0 0 0 0 0 0 0 0 0 0 0 0 0 0 0 0 0 0 0 0 0 0 0 0.0113767720662726 0.00935175594107162 0 0 0 0 0 0 0.00849833552169954 0 0 0 0 0 0 0 0 0 0 0 0 0 0 0 0.0766700456870073 0 0 0.0305471804460791 0.0104621615613859 0 0 0 0 0 0 0 0 0 0 0 0 0 0 0 0 0 0 0 0 0 0 0 0 0 0 0.0034294494182214 0.00587449301911343 0 0.011170885427732 0.0218102724950398 0 0 0.0134363227855864 0.00532831159531528 0 0.013308440139204 0.0476313847273147 0 0 0 0.0505286337460154 0.0506761985730897 0.00397935844322217 0 0 0 0 0 0 0 0 0 0 0 0 0 0 0 0 0 0 0 0 0 0 0 0 0.0159802242928186 0 0 0.00604019634198488 0 0 0.00330469764458463 0 0 0.0129173479700284 0 0 0 0.00599450004842204 0 0.0114827370088026 0.0334195885374282 0 0 0.0235098388995839 0.0299234567557203 0 0 0.0132703644801582 0 0 0.00547805081348106 0.20293754698563 0.0220269487567829 0 0 0 0 0 0 0 0 0 0 0 0 0 0 0 0 0 0 0 0 0 0 0 0 0 0 0 0 0 0 0 0 0 0 0 0 0 0 0 0 0 0 0 0 0 0 0 0 0 0 0 0 0 0 0 0 0 0 0 0 0 0 0 0 0 0 0 0 0 0 0 0 0 0 0 0 0 0 0 0 0 0 0 0 0 0 0 0 0 0 0 0 0 0 0 0 0 0 0 0 0 0.083954660347804 0 0 0 0 0 0 0 0 0 0 0 0 0 0 0 0 0 0 0 0 0 0 0 0 0 0 0 0 0 0 0 0 0 0 0 0 0 0 0 0 0 0.0826520795903012 0 0 0 0.00403292639303131 0.0163158521213194 0 0 0 0 0 0 0 0 0.0264288275052244 0 0 0.0068727383827221 0.0138846099281563
0 0 0 0.0112851424456561 0 0 0 0 0 0 0 0 0 0 0 0 0 0 0 0 0 0 0 0 0 0 0 0 0 0.0290022850160326 0.00404816335915737 0 0 0 0 0 0 0.0277019154763948 0 0 0 0 0 0 0 0 0.0553444555155745 0 0 0 0.0515068560328272 0 0 0.0100817190699143 0 0 0 0.176941771372788 0 0 0 0 0 0 0 0 0 0 0 0 0 0 0.0414439573902471 0 0 0 0 0 0 0 0 0 0 0 0.0101249264373568 0.00549610250130702 0.00883953081835599 0.00685472631639557 0.0299843579841517 0 0 0 0.0219056411811352 0 0.00929620503432476 0.00456866250622529 0 0 0 0.00840541115898507 0 0.00829965151445192 0 0 0 0 0 0 0 0 0 0 0 0 0 0 0 0 0 0 0 0 0 0 0 0 0 0 0 0 0.0350328580515852 0.119954107747541 0 0 0 0 0 0 0.00681813228104833 0 0 0 0.0373002905461391 0 0 0.00884106229808273 0 0 0 0 0 0 0 0.206366867639327 0 0 0 0 0 0 0 0 0 0 0 0 0 0 0 0 0 0 0 0 0 0 0 0 0 0 0 0 0 0 0 0 0 0 0 0 0 0 0 0 0 0 0 0 0 0 0 0 0 0 0 0 0 0 0 0 0 0 0 0 0 0 0 0 0 0 0 0 0 0 0 0 0 0 0 0 0 0 0 0 0 0 0 0 0 0 0 0 0 0 0 0 0 0 0 0 0 0 0 0 0 0 0.0256927698370406 0 0 0 0 0 0 0 0 0 0 0 0 0 0 0 0 0 0 0 0 0 0 0 0 0 0 0 0 0 0 0 0 0 0 0 0 0 0 0 0 0 0.0225182666564194 0 0 0 0 0.00479716794338375 0 0 0 0 0 0 0 0 0.011546995868151 0 0 0 0
0 0 0 0 0 0 0 0 0 0 0 0 0 0 0 0 0 0 0 0 0 0 0 0 0 0 0 0 0 0 0 0 0 0 0 0 0 0 0 0 0 0 0 0 0 0 0 0 0 0 0 0 0 0 0 0 0 0 0 0 0 0 0 0 0 0 0 0 0 0 0 0 0 0 0 0 0 0 0 0 0 0 0 0 0.0206320990535373 0 0 0.00571822756331207 0.0584554727160762 0.0127775938846314 0.0153349155247036 0.011032563263494 0 0.00516729231252586 0.00352909584441618 0 0 0 0 0 0.00157453619156547 0.119349664104267 0.108573941075546 0 0 0 0 0 0 0 0 0 0 0 0 0 0 0 0 0 0 0 0 0 0 0 0 0 0 0 0 0 0 0 0 0 0 0 0 0 0 0.0920631534869451 0.0945177206134173 0 0.00887651749082069 0.0260610220150918 0.028358698234588 0.171642736079673 0.15204585797991 0.0380342189336568 0.0093568937315004 0.0168977799003221 0 0 0 0 0 0 0 0 0 0 0 0 0 0 0 0 0 0 0 0 0 0 0 0 0 0 0 0 0 0 0 0 0 0 0 0 0 0 0 0 0 0 0 0 0 0 0 0 0 0 0 0 0 0 0 0 0 0 0 0 0 0 0 0 0 0 0 0 0 0 0 0 0 0 0 0 0 0 0 0 0 0 0 0 0 0 0 0 0 0 0 0 0 0 0 0 0 0 0 0 0 0 0 0 0 0 0 0 0 0 0 0 0 0 0 0 0 0 0 0 0 0 0 0 0 0 0 0 0 0 0 0 0 0 0 0 0 0 0 0 0 0 0 0 0 0 0 0 0 0 0 0 0 0 0 0 0 0 0 0 0 0 0 0 0
0 0 0 0 0 0 0 0 0 0 0 0 0 0 0 0 0 0 0 0 0 0 0 0 0 0 0 0 0 0 0 0 0 0 0 0 0 0 0 0 0 0 0 0 0 0 0 0 0 0 0 0 0 0 0 0 0 0.0865316600278295 0 0 0 0 0 0 0 0 0 0 0 0 0 0 0 0 0 0 0 0 0 0 0 0 0 0 0.0180160858362226 0 0 0.00682983325161554 0.0719403910146671 0.008875981068268 0 0 0 0 0.00410484986336788 0 0 0 0 0 0 0.0767423178585516 0.0297060500618466 0 0 0 0 0 0 0 0 0 0 0 0 0 0 0 0 0 0 0 0 0 0 0 0 0 0 0 0 0 0 0 0 0 0 0 0.00803880478704141 0 0.118705498346417 0 0.316946719728961 0 0.0213296796998566 0.115407986280624 0.022429555177491 0.0770951121625078 0 0 0 0 0 0.0172994748347325 0 0 0 0 0 0 0 0 0 0 0 0 0 0 0 0 0 0 0 0 0 0 0 0 0 0 0 0 0 0 0 0 0 0 0 0 0 0 0 0 0 0 0 0 0 0 0 0 0 0 0 0 0 0 0 0 0 0 0 0 0 0 0 0 0 0 0 0 0 0 0 0 0 0 0 0 0 0 0 0 0 0 0 0 0 0 0 0 0 0 0 0 0 0 0 0 0 0 0 0 0 0 0 0 0 0 0 0 0 0 0 0 0 0 0 0 0 0 0 0 0 0 0 0 0 0 0 0 0 0 0 0 0 0 0 0 0 0 0 0 0 0 0 0 0 0 0 0 0 0 0 0 0 0 0 0 0 0 0 0 0 0 0
0 0 0 0 0 0 0 0 0 0 0 0 0 0 0 0 0 0 0 0 0 0 0 0 0 0 0 0 0 0 0 0 0 0 0 0 0 0 0 0 0 0 0 0 0 0 0 0 0 0 0 0 0 0 0 0 0 0.139397125991197 0 0 0 0 0 0 0 0 0 0 0 0 0 0 0.00494422774147607 0 0 0 0 0 0 0 0 0 0 0 0.0654801125292685 0.00354797374636244 0.00979065819833872 0.0339625574414435 0.198952028448745 0.0207643406251242 0.00851099110651659 0.00496320099340858 0 0.00540002916120979 0.0156959809072861 0 0 0 0 0 0 0.136267136982906 0.0332531832100331 0 0 0 0 0 0 0 0 0 0 0 0 0 0 0 0 0 0 0 0 0 0 0 0 0 0 0 0 0.00424613230117773 0 0 0 0 0 0 0.0118162563702621 0.0115952086072101 0.0615504128868748 0.160073338828321 0 0 0 0.00454097108701428 0.0152959533974953 0.0219057441622168 0.00473702894034189 0.00296714999559876 0 0.00164418798341313 0 0.0186980683567579 0 0 0 0 0 0 0 0 0 0 0 0 0 0 0 0 0 0 0 0 0 0 0 0 0 0 0 0 0 0 0 0 0 0 0 0 0 0 0 0 0 0 0 0 0 0 0 0 0 0 0 0 0 0 0 0 0 0 0 0 0 0 0 0 0 0 0 0 0 0 0 0 0 0 0 0 0 0 0 0 0 0 0 0 0 0 0 0 0 0 0 0 0 0 0 0 0 0 0 0 0 0 0 0 0 0 0 0 0 0 0 0 0 0 0 0 0 0 0 0 0 0 0 0 0 0 0 0 0 0 0 0 0 0 0 0 0 0 0 0 0 0 0 0 0 0 0 0 0 0 0 0 0 0 0 0 0 0 0 0 0 0 0
0 0 0 0 0 0 0 0 0 0 0 0 0 0 0 0 0 0 0 0 0 0 0 0 0 0 0 0 0 0 0 0 0 0 0 0 0 0 0 0 0 0 0 0 0 0 0 0 0 0 0 0 0 0 0 0 0 0 0 0 0 0 0 0 0 0 0 0 0 0 0 0 0 0 0 0 0 0 0 0 0 0 0 0 0 0 0 0 0 0 0 0 0 0 0 0 0 0 0 0.0279629290039971 0.309773147000744 0 0 0 0 0 0 0 0 0 0 0 0 0 0 0 0 0 0 0 0 0 0 0 0 0 0 0 0 0 0 0 0 0 0 0 0 0 0 0 0 0 0 0 0 0 0 0 0.040980909884913 0.324760865443017 0.0416920212900068 0.0169905344783177 0 0 0 0 0 0 0 0 0 0 0 0 0 0 0 0 0 0 0 0 0 0 0 0 0 0 0 0 0 0 0 0 0 0 0 0 0 0 0 0 0 0 0 0 0 0 0 0 0 0 0 0 0 0 0 0 0 0 0 0 0 0 0 0 0 0 0 0 0 0 0 0 0 0 0 0 0 0 0 0 0 0 0 0 0 0 0 0 0 0 0 0 0 0 0 0 0 0 0 0 0 0 0 0 0.0954735386981156 0 0 0 0 0 0 0 0 0 0 0 0 0 0 0 0 0 0 0 0 0 0 0 0 0 0 0 0 0 0 0 0 0 0 0 0 0 0 0 0 0 0.094418105921103 0 0 0 0 0 0 0.00612684952448545 0 0 0 0 0 0 0 0 0.0418210987553009 0 0
0 0 0 0 0 0 0 0 0 0 0 0 0 0 0 0 0 0 0 0 0 0 0 0 0 0 0 0 0 0 0 0 0 0 0 0 0 0 0 0 0 0 0 0 0 0 0 0 0 0 0 0 0 0 0 0 0 0 0 0 0 0 0 0 0 0 0 0 0 0 0 0 0 0 0 0 0 0 0 0 0 0 0 0 0 0 0 0 0 0 0 0 0.0307461827599449 0 0 0 0 0 0 0 0 0 0 0 0 0 0 0 0 0 0 0 0 0 0 0 0 0 0 0 0 0 0 0 0 0 0 0 0 0 0 0 0 0 0 0 0 0 0 0 0.101804899880062 0.189725372050532 0 0 0 0 0 0.17338794434508 0.236994865769613 0.0863824690017574 0.142458337303321 0.0384999288896907 0 0 0 0 0 0 0 0 0 0 0 0 0 0 0 0 0 0 0 0 0 0 0 0 0 0 0 0 0 0 0 0 0 0 0 0 0 0 0 0 0 0 0 0 0 0 0 0 0 0 0 0 0 0 0 0 0 0 0 0 0 0 0 0 0 0 0 0 0 0 0 0 0 0 0 0 0 0 0 0 0 0 0 0 0 0 0 0 0 0 0 0 0 0 0 0 0 0 0 0 0 0 0 0 0 0 0 0 0 0 0 0 0 0 0 0 0 0 0 0 0 0 0 0 0 0 0 0 0 0 0 0 0 0 0 0 0 0 0 0 0 0 0 0 0 0 0 0 0 0 0 0 0 0 0 0 0 0 0 0 0 0 0 0 0
0 0 0 0 0 0 0 0 0 0 0 0 0 0 0 0.00466086228270067 0 0 0 0 0 0 0 0 0 0 0 0 0 0.00593251143352352 0.0062243160863914 0 0 0 0 0 0 0 0 0 0 0 0 0 0 0 0 0 0 0 0 0 0 0 0 0 0 0.144376866422558 0 0 0 0 0 0 0 0 0 0 0 0 0 0 0 0 0 0 0 0 0 0 0.00254796041017591 0 0 0 0.00983824540082095 0.00190085980600992 0.0157959922486236 0 0.0129544053026649 0 0 0 0 0 0.00541589556534643 0 0 0 0 0 0 0 0 0 0 0 0 0 0 0 0 0 0 0 0 0 0 0 0 0 0 0 0 0 0 0 0 0 0 0 0 0 0 0 0 0 0 0 0.0333936143174819 0.0110409328810169 0.0681779818313578 0.234155073808126 0.0182424726580848 0 0 0 0.127182777464589 0.0521977957576058 0 0 0 0 0 0.132564003718662 0.11339743260426 0 0 0 0 0 0 0 0 0 0 0 0 0 0 0 0 0 0 0 0 0 0 0 0 0 0 0 0 0 0 0 0 0 0 0 0 0 0 0 0 0 0 0 0 0 0 0 0 0 0 0 0 0 0 0 0 0 0 0 0 0 0 0 0 0 0 0 0 0 0 0 0 0 0 0 0 0 0 0 0 0 0 0 0 0 0 0 0 0 0 0 0 0 0 0 0 0 0 0 0 0 0 0 0 0 0 0 0 0 0 0 0 0 0 0 0 0 0 0 0 0 0 0 0 0 0 0 0 0 0 0 0 0 0 0 0 0 0 0 0 0 0 0 0 0 0 0 0 0 0 0 0 0 0 0 0 0 0 0 0 0 0
0 0 0 0 0 0 0 0 0 0 0 0 0 0 0 0.00998900272529558 0.00197286647896762 0 0 0 0 0 0 0 0 0 0 0 0 0.0161126538403394 0.0121792476088574 0 0 0 0 0 0.0189119402546901 0.012073418402374 0 0 0 0 0 0 0 0 0 0 0 0 0 0 0.00618464050613261 0 0 0 0 0.00962301379873031 0 0 0 0 0 0 0 0 0 0 0 0 0 0 0 0 0 0 0 0 0 0.00231277206978186 0.00781396172942667 0 0.00163031380671609 0 0.0257414925208293 0.00568489652189701 0.0390057288569895 0.00408121859107511 0.0277885458349444 0 0 0 0.0173603244699499 0 0.00523539487355373 0.01190271103831 0 0 0.0019560890312787 0.00411106310258414 0.0579246082992779 0.0191516177073545 0 0 0.00682282867209827 0 0.00267653824804366 0 0 0 0 0 0 0 0 0 0 0 0 0 0 0 0 0 0 0 0 0 0 0 0 0 0 0 0.00229455836927524 0 0 0 0.0242443710667352 0 0.0423179261528016 0.0259581511620233 0.0350507169633936 0 0 0.0725460368024876 0 0.124175694743154 0.00472448722466458 0 0 0 0 0.140861120276933 0 0 0 0 0 0 0 0 0 0 0 0 0 0 0 0 0 0 0 0 0 0 0 0 0 0 0 0 0 0 0 0 0 0 0 0 0 0 0 0 0 0 0 0 0 0 0 0 0 0 0 0 0 0 0 0 0 0 0 0 0 0 0 0 0 0 0 0 0 0 0 0 0 0 0 0 0 0 0 0 0 0 0 0 0 0 0 0 0 0 0 0 0 0 0 0 0 0 0 0 0 0 0.0787394118184809 0 0 0 0 0 0 0 0 0 0 0 0 0 0 0 0 0 0 0 0 0 0 0 0 0 0 0 0 0 0 0 0 0 0 0 0 0 0 0 0 0 0.0627776399641473 0.00588905905456244 0 0 0 0 0 0.00564359473467758 0 0 0 0 0 0 0.0257838345166677 0 0.0181499587347294 0 0.00259654942576937
0 0 0 0 0 0 0 0 0 0 0 0 0 0 0 0.00404959042769088 0 0 0 0 0 0 0 0 0 0 0 0 0 0 0 0 0 0 0 0 0.0104657630065484 0.00660728880141355 0 0 0 0 0 0 0 0 0 0 0 0 0 0 0 0 0 0 0 0.0061316890284054 0 0 0 0 0 0 0 0 0 0 0 0 0 0 0 0 0 0 0 0 0 0 0 0 0 0 0.025459478825684 0.00329737037055461 0.0154982335062837 0.00849229466590997 0.0627554160862815 0.0129911029637751 0.00377238019219926 0.00361327404203717 0.00697066073155264 0 0.00713643881889075 0 0 0 0 0 0 0.0705411646078963 0.0253553301395819 0 0 0 0 0 0 0 0 0 0 0 0 0 0 0 0 0 0 0 0 0 0 0 0 0 0 0 0 0 0 0 0 0 0 0 0 0 0.267629364380935 0.093228820513372 0.0524503770001799 0 0.0235722567921404 0.0311105579019542 0.129749844864932 0 0.0450387307968329 0.0808248088472888 0 0.00325776268766032 0 0 0 0 0 0 0 0 0 0 0 0 0 0 0 0 0 0 0 0 0 0 0 0 0 0 0 0 0 0 0 0 0 0 0 0 0 0 0 0 0 0 0 0 0 0 0 0 0 0 0 0 0 0 0 0 0 0 0 0 0 0 0 0 0 0 0 0 0 0 0 0 0 0 0 0 0 0 0 0 0 0 0 0 0 0 0 0 0 0 0 0 0 0 0 0 0 0 0 0 0 0 0 0 0 0 0 0 0 0 0 0 0 0 0 0 0 0 0 0 0 0 0 0 0 0 0 0 0 0 0 0 0 0 0 0 0 0 0 0 0 0 0 0 0 0 0 0 0 0 0 0 0 0 0 0 0 0 0 0 0 0 0 0 0
0 0 0 0 0 0 0 0 0 0 0 0 0 0 0 0 0 0 0 0 0 0 0 0 0 0 0 0 0 0 0 0 0 0 0 0 0 0 0 0 0 0 0 0 0 0 0 0 0 0 0 0 0 0 0 0 0 0 0 0 0 0 0 0 0 0 0 0 0 0 0 0 0 0 0 0 0 0 0 0 0 0 0 0 0.00506533547370445 0.00212866076937376 0 0 0.0111942088330026 0.014902256543294 0.0292221363505398 0.0234791442496498 0 0.00944711338198853 0 0 0 0 0 0.00633761785712455 0.0257787644996048 0.0311523944782663 0.144938312593728 0 0 0 0 0 0 0 0 0 0 0 0 0 0 0 0 0 0 0 0 0 0 0 0 0 0 0 0 0 0 0 0 0 0 0 0 0 0.146673907924358 0 0.00701724398259252 0.00641391901377187 0.0199338478611626 0 0.00305418165056416 0.0278648095657774 0 0.134689462658584 0.207524789574196 0.134202143515276 0.0089797492234398 0 0 0 0 0 0 0 0 0 0 0 0 0 0 0 0 0 0 0 0 0 0 0 0 0 0 0 0 0 0 0 0 0 0 0 0 0 0 0 0 0 0 0 0 0 0 0 0 0 0 0 0 0 0 0 0 0 0 0 0 0 0 0 0 0 0 0 0 0 0 0 0 0 0 0 0 0 0 0 0 0 0 0 0 0 0 0 0 0 0 0 0 0 0 0 0 0 0 0 0 0 0 0 0 0 0 0 0 0 0 0 0 0 0 0 0 0 0 0 0 0 0 0 0 0 0 0 0 0 0 0 0 0 0 0 0 0 0 0 0 0 0 0 0 0 0 0 0 0 0 0 0 0 0 0 0 0 0 0 0 0 0 0 0
0 0 0 0 0 0 0 0 0 0 0 0 0 0 0 0.00771096946513713 0 0 0 0 0 0 0 0.000806001598157833 0 0 0 0 0 0 0.00257612937415124 0 0 0 0.00453206631524485 0 0.0022933834672322 0.00401430072578033 0 0.000688765002062149 0 0.0014711574252381 0 0 0 0 0 0 0 0 0 0 0 0 0 0 0 0 0 0 0 0 0 0 0 0 0 0 0 0 0 0 0 0 0 0 0 0 0 0.000967586997568013 0.00156331290905736 0.00175979842130001 0 0 0.0110906532632862 0.00675779704856261 0.00205744087866414 0.00667187664453587 0.0377965059991745 0.0155543284971168 0.0170909051007553 0.0145526987455187 0.0158652894226195 0.00580897335387142 0.00626655089566149 0.00416072527550566 0 0 0 0.0263766876678163 0.0998315989085542 0.0116474436159224 0.0605694549617476 0 0 0 0 0 0 0 0 0 0 0 0 0 0 0 0 0 0 0 0 0 0 0 0 0 0 0 0 0 0 0 0.000698310250084892 0 0 0 0.00584053622545872 0 0.0308306937434202 0 0.00369343589485513 0.0427106411435591 0.00610531871329493 0 0 0.0420189453306804 0.11317855524996 0 0.256924553477359 0.0554899493788594 0.0230574838131898 0 0 0 0 0 0 0 0 0 0 0 0 0 0 0 0 0 0 0 0 0 0 0 0 0 0 0 0 0 0 0 0 0 0 0 0 0 0 0 0 0 0 0 0 0 0 0 0 0 0 0 0 0 0 0 0 0 0 0 0 0 0 0 0 0 0 0 0 0 0 0 0 0 0 0 0 0 0 0 0 0 0 0 0 0 0 0 0 0 0 0 0 0 0 0 0 0 0 0 0 0 0 0 0.0176969727646906 0 0 0 0 0 0 0 0 0 0 0 0 0 0 0 0 0 0 0 0 0 0 0 0 0 0 0 0 0 0 0 0 0 0 0 0 0 0 0 0 0 0.0161644823790036 0.00202067454491089 0 0 0 0 0 0.00112417309876423 0 0 0 0 0.00480688171052736 0 0.00349368562415413 0 0.00366230467698576 0 0
0 0 0 0 0 0 0 0 0 0 0 0 0 0 0 0 0 0 0 0 0 0 0 0 0 0 0 0 0 0 0 0.000662767081856436 0 0 0.00720072363959201 0.00220763821178869 0 0 0 0 0 0 0 0 0 0 0 0 0 0 0 0 0 0 0 0 0 0 0 0 0 0 0 0 0 0 0 0 0 0 0 0 0 0 0 0 0 0 0 0 0 0 0 0 0.00244322769202156 0.00154352618445847 0 0.00373205607984677 0.0157564149885524 0.0361020037487149 0.0257131438264714 0.0333271562123473 0 0.0105221711628946 0.00224452683602816 0 0 0 0 0.0427556881837024 0.13351453290449 0.0168923843580887 0.0852546815589697 0 0 0 0 0 0 0 0 0 0 0 0 0 0 0 0 0 0 0 0 0 0 0 0 0 0 0 0 0 0 0 0 0 0 0 0 0 0.00734426930369155 0 0 0.00530925338706616 0.0097494181941245 0 0 0 0.168852933000041 0.248778996451114 0 0.123520038718091 0.0165724482760488 0 0 0 0 0 0 0 0 0 0 0 0 0 0 0 0 0 0 0 0 0 0 0 0 0 0 0 0 0 0 0 0 0 0 0 0 0 0 0 0 0 0 0 0 0 0 0 0 0 0 0 0 0 0 0 0 0 0 0 0 0 0 0 0 0 0 0 0 0 0 0 0 0 0 0 0 0 0 0 0 0 0 0 0 0 0 0 0 0 0 0 0 0 0 0 0 0 0 0 0 0 0 0 0 0 0 0 0 0 0 0 0 0 0 0 0 0 0 0 0 0 0 0 0 0 0 0 0 0 0 0 0 0 0 0 0 0 0 0 0 0 0 0 0 0 0 0 0 0 0 0 0 0 0 0 0 0 0 0 0 0 0 0 0
0 0 0 0 0 0 0 0 0 0 0 0 0 0 0 0 0 0 0 0 0 0 0 0 0 0 0 0 0 0 0 0 0 0 0.00195713611836878 0 0 0 0 0 0 0 0 0 0 0 0 0 0 0 0 0 0 0 0 0 0 0 0 0 0 0 0 0 0 0 0 0 0 0 0 0 0 0 0 0 0 0 0 0.000989178982270164 0 0 0 0 0.00268887973298701 0.00418344184421683 0 0.00741235151790078 0.0172833769493038 0.0573973454212531 0.0264422569546579 0.0602960327804556 0 0.0252170025550843 0.00540322220525968 0 0 0 0 0.0317844935956577 0.104339242560135 0.0186051822374644 0.109171965714543 0 0 0 0 0 0 0 0 0 0 0 0 0 0 0 0 0 0 0 0 0 0 0 0 0 0 0 0 0 0 0 0 0 0 0 0 0 0.0222632623018215 0 0.00332654109586785 0.00363186586653358 0.00442275633802476 0 0 0.00275277214576352 0.183290660836309 0.0901913084776946 0.207338368553693 0 0.00613022156508667 0 0 0 0 0 0 0 0 0 0 0 0 0 0 0 0 0 0 0 0 0 0 0 0 0 0 0 0 0 0 0 0 0 0 0 0 0 0 0 0 0 0 0 0 0 0 0 0 0 0 0 0 0 0 0 0 0 0 0 0 0 0 0 0 0 0 0 0 0 0 0 0 0 0 0 0 0 0 0 0 0 0 0 0 0 0 0 0 0 0 0 0 0 0 0 0 0 0 0 0 0 0 0 0.00158244804628089 0 0 0 0 0 0 0 0 0 0 0 0 0 0 0 0 0 0 0 0 0 0 0 0 0 0 0 0 0 0 0 0 0 0 0 0 0 0 0 0 0 0.000828736243265241 0 0 0 0 0 0 0 0 0 0 0 0 0 0 0 0 0 0.00106994936010111
0 0 0 0 0 0 0 0 0 0 0 0 0 0 0 0 0 0 0 0 0 0 0 0 0 0 0 0 0 0 0 0 0 0.0710070459513755 0 0 0 0.0145815973503831 0 0 0 0 0 0 0 0 0 0 0 0 0 0 0 0.0660657121321133 0 0.0245811512701852 0 0 0 0 0 0 0 0 0 0 0 0 0 0 0 0 0 0 0 0 0 0 0 0 0 0 0 0 0 0 0 0 0 0.0111358724369362 0 0.012797255885814 0 0 0 0.0530204533950439 0 0 0 0.121909637280038 0.121832552289541 0 0.00761074063833162 0 0 0 0 0 0 0 0 0 0 0 0 0 0 0 0 0 0 0 0 0 0 0 0.03291850052611 0 0 0 0 0 0 0 0 0.0262770486655791 0 0 0.0155922609487871 0 0 0 0 0 0 0 0 0 0.0487986605163303 0.149116286507969 0.110685756684653 0.0243915264534216 0 0 0 0 0 0 0 0 0 0 0 0 0 0 0 0 0 0 0 0 0 0 0 0 0 0 0 0 0 0 0 0 0 0 0 0 0 0 0 0 0 0 0 0 0 0 0 0 0 0 0 0 0 0 0 0 0 0 0 0 0 0 0 0 0 0 0 0 0 0 0 0 0 0 0 0 0 0 0 0 0 0 0 0 0 0 0 0 0 0 0 0 0 0 0 0 0 0 0 0 0 0 0 0 0.0428212742265056 0 0 0 0 0 0 0 0 0 0 0 0 0 0 0 0 0 0 0 0 0 0 0 0 0 0 0 0 0 0 0 0 0 0 0 0 0 0 0 0 0 0.0383250000631943 0 0 0 0 0 0 0 0 0 0 0 0 0 0.0065316667776874 0 0 0 0
0 0 0 0 0 0 0 0 0 0 0 0 0 0 0 0 0 0 0 0 0 0 0 0 0 0 0 0 0 0.00722416327470357 0.00394434529618569 0 0 0.00310352518826817 0 0 0 0.00335177240399796 0 0 0 0 0 0 0 0 0.0312525746250197 0 0 0 0 0 0 0.0262669908249984 0 0 0.00472188594856694 0.0561384510861784 0 0 0 0 0 0 0 0 0 0 0 0 0.00678392867133907 0 0.0158289103326409 0 0 0 0 0 0 0 0 0 0 0 0.00238565075846602 0 0 0.00626551552921956 0.0143364870803103 0 0 0 0 0 0.00372436310743505 0.00428043152260625 0 0 0 0.0191488365606951 0.0127325930043414 0.00385603905821139 0 0 0 0 0 0 0 0 0 0 0 0 0 0 0 0 0 0 0 0 0 0 0 0 0 0 0 0 0.0205170337966037 0 0 0 0 0 0 0 0.147244547071112 0.131644988632045 0 0.0179293138283775 0.03837026075857 0 0 0.067715587755608 0.126144637002468 0 0 0 0 0 0 0 0.0913826437932927 0 0 0 0 0 0 0 0 0 0 0 0 0 0 0 0 0 0 0 0 0 0 0 0 0 0 0 0 0 0 0 0 0 0 0 0 0 0 0 0 0 0 0 0 0 0 0 0 0 0 0 0 0 0 0 0 0 0 0 0 0 0 0 0 0 0 0 0 0 0 0 0 0 0 0 0 0 0 0 0 0 0 0 0 0 0 0 0 0 0 0 0 0 0 0 0 0 0 0 0 0 0.045639976706852 0 0.00374984994399251 0 0 0 0 0 0 0 0 0 0 0 0 0 0 0 0 0 0 0 0 0 0 0 0 0 0 0 0 0 0 0 0 0 0 0 0 0 0 0 0.0399018053593368 0 0 0 0.00310771391620084 0.0139671117260099 0 0.00155870055445045 0 0 0 0 0 0.00392793990618146 0.0147192828177536 0 0 0 0.00713214215796253
0 0 0 0 0 0 0 0 0 0 0 0 0 0 0 0 0 0 0 0 0 0 0 0 0 0 0 0 0 0.013662843789974 0.0117734693859248 0 0 0 0 0 0 0 0 0 0 0 0 0 0 0 0 0 0 0 0 0 0 0 0 0 0 0 0 0 0 0 0 0 0 0 0 0 0 0 0 0 0 0 0 0 0 0 0 0 0 0 0 0 0 0 0 0.00678932853105364 0 0 0 0 0 0 0.0147499464781281 0 0 0 0 0.00686983032086414 0.0702303899843193 0 0 0 0 0 0 0 0 0 0 0 0 0 0 0 0 0 0 0 0 0 0 0 0 0 0 0 0 0 0 0 0 0 0 0 0 0 0.06319140324868 0 0 0 0 0 0 0.229030386640239 0 0 0 0 0 0 0 0.361318802858876 0 0 0 0 0 0 0 0 0 0 0 0 0 0 0 0 0 0 0 0 0 0 0 0 0 0 0 0 0 0 0 0 0 0 0 0 0 0 0 0 0 0 0 0 0 0 0 0 0 0 0 0 0 0 0 0 0 0 0 0 0 0 0 0 0 0 0 0 0 0 0 0 0 0 0 0 0 0 0 0 0 0 0 0 0 0 0 0 0 0 0 0 0 0 0 0 0 0 0 0 0 0 0.0949633305188893 0 0 0 0 0 0 0 0 0 0 0 0 0 0 0 0 0 0 0 0 0 0 0 0 0 0 0 0 0 0 0 0 0 0 0 0 0 0 0 0 0 0.0633131321774704 0 0 0 0 0 0 0.0148382587671626 0 0 0 0 0 0 0.0366502113219891 0 0.0126186659764296 0 0
0 0 0 0 0 0 0 0 0 0 0 0 0 0 0 0 0 0 0 0 0 0 0 0 0 0 0 0 0 0 0 0 0 0 0 0 0 0 0 0 0 0 0 0 0 0 0 0 0 0 0 0 0 0 0 0 0 0 0 0 0 0 0 0 0 0 0 0 0 0 0 0 0 0 0 0 0 0 0 0 0 0 0 0 0 0 0 0 0 0 0 0 0 0 0 0 0 0 0 0 0 0 0 0 0 0 0 0 0 0 0 0 0 0 0 0 0 0 0 0 0 0 0 0 0 0 0 0 0 0 0 0 0 0 0 0 0 0 0 0 0 0 0 0 0 0 0 0 0 0 0 0 0 0 0 0 0.450328421109405 0 0 0 0.130527974379281 0 0.117347545356156 0 0 0 0 0 0 0 0 0 0 0 0 0 0 0.0977389100447636 0.0432260609444419 0 0 0 0.0383371692580098 0.0488676032497131 0 0 0 0 0 0 0 0 0 0 0 0 0 0 0 0 0 0 0 0 0 0 0 0 0 0 0 0 0 0 0 0 0 0 0 0 0 0 0 0 0 0 0 0 0 0 0 0 0 0.0375100589695876 0 0 0 0 0 0 0 0 0 0 0 0 0 0 0 0 0 0 0 0 0 0 0 0 0 0 0 0 0 0 0 0 0 0 0 0 0 0 0 0 0 0 0 0 0 0 0 0 0 0 0 0 0 0 0.0176773243059832 0 0 0 0.0184389323826582 0 0 0 0 0 0 0 0 0 0 0 0 0 0 0 0 0 0 0 0 0 0 0 0
0 0 0 0 0 0 0 0 0 0 0 0 0 0 0 0 0 0 0 0 0 0 0 0 0 0 0 0 0 0 0 0 0 0 0 0 0 0 0 0 0 0 0 0 0 0 0 0 0 0 0 0 0 0 0 0 0 0 0 0 0 0 0 0 0 0 0 0 0 0 0 0 0 0 0 0 0 0 0 0 0 0 0 0 0 0 0 0 0 0 0 0 0 0 0 0 0 0 0 0 0 0 0 0 0 0 0 0 0 0 0 0 0 0 0 0 0 0 0 0 0 0 0 0 0 0 0 0 0 0 0 0 0 0 0 0 0 0 0 0 0 0 0 0 0 0 0 0 0 0 0 0 0 0 0 0.0632109478532701 0 0 0.00768511357215847 0.013321040156131 0.0994514125444792 0.238327348947263 0.00626499482923569 0.00437224376318416 0.15472303217592 0.00444700723878839 0 0 0 0 0 0 0 0 0 0.130489903588552 0 0.0106267390664061 0.0487308416817257 0 0 0 0.00880131910331692 0.0453724822949792 0 0 0 0 0 0 0 0 0.038989019538484 0.00348163220455522 0 0 0 0 0 0 0 0 0 0 0 0 0 0 0 0 0 0 0 0 0 0 0 0 0 0 0 0 0 0 0 0 0 0 0 0 0 0 0 0.00386914754109272 0 0 0 0 0 0 0 0 0 0 0 0 0 0 0 0 0 0 0 0 0 0 0 0 0 0 0 0 0 0 0 0 0 0 0 0 0 0 0 0 0 0 0 0 0 0 0 0 0 0 0.0171563837027385 0 0 0.0103097016475323 0.0434778832571941 0.022316776308007 0 0 0 0 0 0.0203694529623141 0 0 0 0 0 0 0 0 0 0 0 0 0.00420557602267203 0 0 0 0 0 0 0 0
0 0 0 0 0 0 0 0 0 0 0 0 0 0 0 0 0 0 0 0 0 0 0 0 0 0 0 0 0 0 0 0 0 0 0 0 0 0 0 0 0 0 0 0 0 0 0 0 0 0 0 0 0 0 0 0 0 0 0 0 0 0 0 0 0 0 0 0 0 0 0 0 0 0 0 0 0 0 0 0 0 0 0 0 0 0 0 0 0 0 0 0 0 0 0 0 0 0 0 0 0 0 0 0 0 0 0 0 0 0 0 0 0 0 0 0 0 0 0 0 0 0 0 0 0 0 0 0 0 0 0 0 0 0 0 0 0 0 0 0 0 0 0 0 0 0 0 0 0 0 0 0 0 0 0 0 0 0 0 0 0 0.416364681680233 0 0 0.4410899766719 0 0 0 0 0 0 0 0 0 0 0 0 0 0 0 0 0 0 0 0 0 0 0 0 0 0 0 0 0 0 0 0 0 0 0 0 0 0 0 0 0 0 0 0 0 0 0 0 0 0 0 0 0 0 0 0 0 0 0 0 0 0 0 0 0 0 0 0 0 0 0 0 0 0 0 0 0 0 0 0 0 0 0 0 0 0 0 0 0 0 0 0 0 0 0 0 0 0 0 0 0 0 0 0 0 0 0 0 0 0 0 0 0 0 0 0 0 0 0 0 0 0.0296995983551549 0 0 0.112845743292712 0 0 0 0 0 0 0 0 0 0 0 0 0 0 0 0 0 0 0 0 0 0 0 0 0 0 0
0 0 0 0 0 0 0 0 0 0 0 0 0 0 0 0 0 0 0 0 0 0 0 0 0 0 0 0 0.00197721037038658 0 0 0 0 0 0.00841449047445913 0 0 0 0 0 0 0 0 0 0 0 0 0 0 0 0 0 0 0 0 0 0 0 0 0 0 0 0 0 0 0 0 0 0 0 0 0 0 0 0 0 0 0 0 0 0 0 0 0 0 0 0 0 0 0 0 0 0 0 0 0 0 0 0 0.0101967379862384 0 0 0 0.00371234088258673 0 0 0 0 0 0 0 0 0 0 0 0 0 0 0 0 0 0 0 0 0 0 0 0 0 0 0 0 0 0 0 0 0 0 0 0 0 0 0 0 0 0 0 0 0 0 0 0 0 0 0 0 0.0178066491576436 0 0 0.0183446111772988 0.0726981279332884 0.0219542370037725 0 0 0 0 0 0 0 0 0 0 0 0 0.0758799142481787 0 0 0 0 0 0 0 0.0284281060474679 0 0 0 0.0041120576592189 0 0.00782591296141022 0 0 0 0.0464366621074663 0.00385720812185371 0 0 0 0 0 0 0 0 0 0 0 0 0 0 0 0 0 0 0 0 0 0 0 0 0 0 0 0 0 0 0 0 0 0 0 0 0 0 0 0 0 0 0 0 0 0 0 0 0 0 0 0 0 0 0 0 0 0 0 0 0 0 0.0142818154394384 0 0 0 0 0 0 0 0 0 0 0 0 0 0 0 0 0 0 0 0 0 0 0 0 0 0 0 0.175314494921544 0 0.00457690226019529 0.0630283880562782 0.278862365746906 0.0760894541922379 0 0 0 0 0 0.00908192368361186 0.00603009246204037 0 0 0 0 0 0 0.0104241301161068 0 0 0 0 0.0275302939739045 0 0 0 0.00690174373673695 0 0 0 0.00623412927973022
0 0 0 0 0 0 0 0 0.0039757785599419 0.00501653554812799 0 0 0 0 0 0 0 0 0 0 0 0 0 0 0 0 0 0 0.00993744313134049 0 0 0 0 0 0.00437561587390104 0 0 0 0 0 0 0 0 0 0 0 0 0 0 0 0 0 0 0 0 0 0 0 0 0 0 0 0 0 0 0 0 0 0 0 0 0 0 0 0 0 0 0 0 0 0 0 0 0 0 0 0 0 0 0 0 0 0 0 0 0 0 0 0 0 0 0 0 0 0 0 0 0 0 0 0 0 0 0 0 0 0 0 0 0 0 0 0 0 0 0 0 0 0 0 0 0 0 0 0 0 0 0 0 0 0 0 0 0 0 0 0 0 0 0 0 0 0 0 0 0 0.0369860981416661 0 0.0219824948151852 0 0.184551046552834 0.030193110765412 0 0 0 0 0 0 0 0 0 0 0 0 0 0 0 0 0 0 0 0 0.0132103853123287 0 0 0 0 0 0.0221043770439963 0 0 0 0 0.0214155875804237 0.0123857975127829 0 0 0 0 0 0 0 0 0 0 0 0 0 0 0 0 0 0 0 0 0 0 0 0 0 0 0 0 0 0 0 0 0 0 0 0 0 0 0 0 0 0 0 0 0 0 0 0 0 0.00837343545319237 0 0 0 0 0 0 0 0 0 0 0 0.00730337450258532 0 0 0 0 0 0 0 0 0 0 0 0 0 0 0 0 0 0 0 0 0 0 0 0 0 0 0 0.0246017939570023 0.0116833648796463 0.063703258546389 0 0.241122240206825 0.193990562457315 0 0 0 0 0.0353968740501832 0 0 0 0 0 0 0 0.0108612767746778 0 0 0 0 0 0 0 0 0 0.0171256406540107 0 0 0 0.0197039076802333
0 0 0 0 0 0 0 0 0.00241861143145417 0.00297355793541731 0 0 0 0 0 0 0 0 0 0 0 0 0 0 0 0 0 0 0.00725627205208767 0 0 0 0 0 0.00369371121310175 0 0 0 0 0 0 0 0 0 0 0 0 0 0 0 0 0 0 0 0 0 0 0 0 0 0 0 0 0 0 0 0 0 0 0 0 0 0 0 0 0 0 0 0 0 0 0 0 0 0 0 0 0 0 0 0 0 0 0 0 0 0 0 0 0 0 0 0 0 0 0 0 0 0 0 0 0 0 0 0 0 0 0 0 0 0 0 0 0 0 0 0 0 0 0 0 0 0 0 0 0 0 0 0 0 0 0 0 0 0 0 0 0 0 0 0 0 0 0 0 0.0361990858505217 0.19649070693915 0 0.0619901053824834 0.131324934032248 0 0.109646476649765 0 0 0.104301533616422 0 0 0 0 0 0 0 0 0 0 0.0658152661501865 0 0.006053381517815 0 0 0 0 0.0153262331515738 0 0 0 0 0 0.0190432840778206 0 0 0 0 0 0.00744082751930008 0 0 0 0 0 0 0 0 0 0 0 0 0 0 0 0 0 0 0 0 0 0 0 0 0 0 0 0 0 0 0 0 0 0 0 0 0 0 0 0 0 0 0 0 0 0 0 0 0 0 0 0 0 0 0 0 0 0 0 0 0 0 0 0 0 0 0 0 0 0 0 0 0 0 0 0 0 0 0 0 0 0 0 0 0 0 0 0 0 0.0288068407496795 0 0 0 0.185959006551883 0.00878615570917353 0 0 0 0 0 0 0 0 0 0 0 0 0 0 0 0 0 0 0 0 0 0 0 0 0 0 0.00647400946991734
0 0 0 0 0 0 0 0 0 0 0 0 0 0 0 0 0 0 0 0 0 0 0 0 0 0 0 0.00348810995911154 0 0 0 0 0 0 0 0 0 0 0 0 0 0 0 0 0 0 0 0 0 0 0 0 0 0 0 0 0 0 0.00797939620797577 0.00584374669335939 0 0 0 0.00134492381133264 0 0 0 0 0 0 0 0 0 0 0 0 0 0 0 0 0 0 0 0 0 0 0 0 0 0 0 0 0 0 0 0 0 0 0 0 0 0 0 0 0 0 0 0 0 0 0 0 0 0 0 0 0 0 0 0 0 0 0 0 0 0 0 0 0.00309959607516568 0 0 0 0 0 0 0 0 0 0 0 0 0 0 0 0 0 0 0 0 0 0 0 0 0 0 0 0.115717327919361 0.0575792335063609 0.00460056266631641 0.00527997655969942 0.026945617217226 0 0.0172198759974511 0.0434995268255145 0.350324004997912 0.0541585386137765 0 0 0 0 0 0 0 0 0 0.032624733491855 0 0 0.0471189657133963 0 0 0 0.00657243253042788 0.128542432270636 0 0 0 0 0 0 0 0 0.0172617214687581 0.00179086745920388 0 0 0 0 0 0 0 0 0 0 0 0 0 0 0 0 0 0 0 0 0 0 0 0 0.00583874278058367 0 0 0 0 0 0 0 0 0 0 0 0 0 0 0 0 0 0 0 0 0 0 0 0.00116610229405454 0 0 0 0 0 0 0 0 0 0 0 0 0 0 0 0 0 0 0 0 0 0 0 0 0 0 0 0 0 0.00349330860086399 0 0 0 0 0.005642757286082 0 0 0 0 0 0 0.00612682859015118 0 0 0.0046943798778107 0.0197476044314273 0.00806788536714997 0 0 0 0 0 0.0117740519810584 0 0 0 0 0 0 0 0 0 0 0 0 0.00245674880597758 0 0 0 0 0 0 0 0
0 0 0 0 0 0 0 0 0 0 0 0 0 0 0 0 0 0 0 0 0 0 0 0 0 0 0 0 0 0 0 0 0 0 0 0 0 0 0 0 0 0 0 0 0 0 0 0 0 0 0 0 0 0 0 0 0 0 0 0 0 0 0 0 0 0 0 0 0 0 0 0 0 0 0 0 0 0 0 0 0 0 0 0 0 0 0 0 0 0 0 0 0 0 0 0 0 0 0 0 0 0 0 0 0 0 0 0 0 0 0 0 0 0 0 0 0 0 0 0 0 0 0 0 0 0 0 0 0 0 0 0 0 0 0 0 0 0 0 0 0 0 0 0 0 0 0 0 0 0 0 0 0 0 0 0.158283353860015 0.0602031209204122 0 0 0 0 0.340803301996391 0 0 0.0897755728399082 0 0 0 0 0 0 0 0 0 0 0 0 0 0.0409686048187514 0 0 0 0 0.309966045564522 0 0 0 0 0 0 0 0 0 0 0 0 0 0 0 0 0 0 0 0 0 0 0 0 0 0 0 0 0 0 0 0 0 0 0 0 0 0 0 0 0 0 0 0 0 0 0 0 0 0 0 0 0 0 0 0 0 0 0 0 0 0 0 0 0 0 0 0 0 0 0 0 0 0 0 0 0 0 0 0 0 0 0 0 0 0 0 0 0 0 0 0 0 0 0 0 0 0 0 0 0 0 0 0 0 0 0 0 0 0 0 0 0 0 0 0 0 0 0 0 0 0 0 0 0 0 0 0 0 0 0 0 0
0 0 0 0 0 0 0 0 0 0 0 0 0 0 0 0 0 0 0 0 0 0 0 0 0 0 0 0 0 0 0 0 0 0 0 0 0 0 0 0 0 0 0 0 0 0 0 0 0 0 0 0 0.00796251349697991 0 0 0 0 0 0.0554705770428944 0.0348949383500033 0 0 0 0.0487190053317156 0 0 0 0 0 0 0 0 0 0 0 0 0 0 0 0 0 0 0 0 0 0 0 0 0 0 0 0 0 0 0 0 0 0 0 0 0 0 0 0 0 0 0 0 0 0 0 0 0 0 0 0 0 0 0 0 0 0 0 0 0 0 0 0 0.0177467592534916 0 0 0 0 0 0 0 0 0 0 0 0 0 0 0 0 0 0 0 0 0 0 0 0 0 0 0 0.0182007570698151 0 0 0 0 0.372945270912193 0 0 0.371645717763943 0 0 0 0 0 0 0 0 0 0 0 0 0 0 0 0 0 0 0.0464283895979172 0 0 0 0 0 0 0 0 0 0 0 0 0 0 0 0 0 0 0 0 0 0 0 0 0 0 0 0 0 0 0 0 0 0 0 0 0 0 0 0 0 0 0 0 0 0 0 0 0 0 0 0 0 0 0 0 0 0 0 0 0 0 0 0 0 0 0 0 0 0 0 0 0 0 0 0 0 0 0 0 0 0 0 0 0 0 0 0 0.0259860711810468 0 0 0 0 0 0 0 0 0 0 0 0 0 0 0 0 0 0 0 0 0 0 0 0 0 0 0 0 0 0 0 0 0 0 0 0 0 0 0 0 0 0 0 0
0 0 0 0 0 0 0 0 0 0 0 0 0 0 0 0 0 0 0 0 0 0 0 0 0 0 0 0 0 0 0 0 0 0 0 0 0 0 0 0 0 0 0 0 0 0 0 0 0 0 0 0 0 0 0 0 0 0 0 0 0 0 0 0 0 0 0 0 0 0 0 0 0 0 0 0 0 0 0 0 0 0 0 0 0 0 0 0 0 0 0 0 0 0 0 0 0 0 0 0 0 0 0 0 0 0 0 0 0 0 0 0 0 0 0 0 0 0 0 0 0 0 0 0 0 0 0 0 0 0 0 0 0 0 0 0 0 0 0 0 0 0 0 0 0 0 0 0 0 0 0 0 0 0 0 0 0.110737827221312 0.0899157354128696 0 0 0.0377833677287906 0.516400213090705 0.00668653198444957 0.0638976780852376 0 0.00765425497602353 0 0 0 0 0 0 0 0 0 0.125545055599037 0 0.0028084392138092 0 0 0 0 0 0.0210501973130309 0 0 0 0 0 0 0 0 0.00576565609728842 0 0 0 0 0 0 0 0 0 0 0 0 0 0 0 0 0 0 0 0 0 0 0 0 0 0 0 0 0 0 0 0 0 0 0 0 0 0 0 0 0.00113762762659394 0 0 0 0 0 0 0 0 0 0 0 0 0 0 0 0 0 0 0 0 0 0 0 0 0 0 0 0 0 0 0 0 0 0 0 0 0 0 0 0 0 0 0 0.00739850045298247 0 0 0 0 0 0 0.00321891519787018 0 0 0 0 0 0 0 0 0 0 0 0 0 0 0 0 0 0 0 0 0 0 0 0 0 0 0 0 0 0 0 0
0 0 0 0 0 0 0 0 0 0 0 0 0 0 0 0 0 0 0 0 0 0 0 0 0 0 0 0.0102399402163294 0 0 0 0 0 0 0.00549773702405337 0 0 0 0 0 0 0 0 0 0 0 0 0 0 0 0 0 0 0 0 0 0 0 0.00889921093944607 0 0 0 0 0 0 0 0 0 0 0 0 0 0 0 0 0 0 0 0 0 0 0 0 0 0 0 0 0 0 0 0 0 0 0 0 0 0 0 0 0 0 0 0 0 0 0 0 0 0 0 0 0 0 0 0 0 0 0 0 0 0 0 0 0 0 0 0 0 0.00484613033526473 0 0 0 0 0 0 0 0 0 0 0 0 0 0 0 0 0 0 0 0 0 0 0 0 0 0 0 0.015145923380186 0 0 0 0 0.379900916840483 0 0 0.0364241825752911 0 0 0 0 0 0 0 0 0 0 0.0241967942217224 0.0153032621140425 0 0.0240405975778032 0 0 0 0 0.197528226503868 0 0 0 0 0.00166754044721976 0 0 0 0 0 0 0 0 0 0 0 0 0 0 0 0 0.0667984530189538 0 0 0 0 0 0 0 0 0 0 0 0 0 0 0 0 0 0 0 0 0 0 0 0 0 0 0 0 0 0 0 0 0 0 0 0 0 0 0 0 0 0 0 0 0 0 0 0 0 0 0.00364743235510226 0 0 0 0 0 0 0 0 0 0 0 0 0 0 0 0 0 0 0 0 0 0 0 0 0 0 0 0.0141603320845298 0 0.0342820501387103 0 0 0.040920564921906 0 0 0 0 0.0644668547137687 0.0469147572967746 0 0 0 0 0 0 0 0 0 0 0 0 0 0 0 0 0.005119093294545 0 0 0 0
0 0 0 0 0 0 0 0 0 0 0 0 0.0188009378440159 0 0 0 0 0 0.00301648582180653 0 0 0 0 0 0 0 0 0 0 0 0 0 0 0 0 0 0 0 0 0 0 0 0 0 0 0 0 0 0 0 0 0 0 0 0 0 0 0 0 0 0 0 0 0 0 0 0 0 0.00916747402639571 0 0 0 0 0 0 0 0 0 0 0 0 0 0 0 0 0 0 0 0 0 0 0 0 0 0 0 0 0 0 0 0 0 0 0 0 0 0 0.00335155428397343 0 0.00119154160312873 0 0 0 0.03221373041029 0.0212452800348028 0.0108674678033236 0.0168048431171471 0.0262166600041972 0.0270654545074497 0 0 0 0 0 0 0 0 0 0 0 0 0 0 0 0 0 0 0 0 0 0 0 0 0 0 0 0 0 0 0 0 0 0 0 0 0 0 0 0 0 0 0 0 0 0 0 0 0.0604003453551702 0.0343884638706436 0.0274308264941874 0.00823139813460523 0 0 0 0 0 0 0 0 0 0 0 0 0 0 0 0.0499639236224986 0 0.0570695445055318 0 0 0 0 0 0 0 0 0 0 0 0 0 0 0 0 0 0.231320108233389 0 0 0 0 0 0 0 0 0 0 0 0 0 0 0 0 0 0 0 0 0 0 0 0 0 0 0 0 0 0 0 0 0 0 0 0 0 0 0 0 0 0 0 0 0 0 0 0 0 0 0 0 0 0.0027531333169204 0.0876111418559692 0.153141876190022 0.0982581810571147 0 0 0.0194896279074171 0 0 0 0 0 0 0 0 0 0 0 0 0 0 0 0 0 0 0 0 0 0 0 0 0 0 0 0 0 0 0 0 0 0 0 0 0 0 0 0 0 0 0 0 0 0 0 0 0 0
0 0 0 0 0 0 0 0 0 0 0 0 0 0 0 0 0 0 0 0 0 0 0 0 0 0 0.0733349002914429 0 0 0 0 0 0 0 0 0 0 0 0 0 0 0 0 0.0682840529286792 0 0 0 0 0 0 0 0 0 0 0 0 0 0 0 0 0 0 0 0.0637087698014103 0.0466319878266051 0.0197603727386457 0 0 0 0 0 0 0 0 0 0 0 0 0 0 0 0 0 0 0 0 0 0 0 0 0 0 0 0 0 0 0 0 0 0 0 0 0 0 0 0 0 0 0 0 0 0 0 0 0 0 0 0 0 0 0 0 0 0 0 0 0 0.030036475543492 0 0 0 0 0 0 0 0 0 0 0 0 0 0 0 0 0 0 0 0 0 0 0 0 0 0 0 0 0 0 0 0 0 0 0 0 0 0 0.173338126808844 0 0.0663324432330186 0.214920858541503 0 0 0 0 0 0 0 0 0 0 0 0 0 0 0 0 0.00986477415025649 0 0.0459832910511123 0.0922860443784367 0 0 0 0 0 0 0 0 0 0 0 0 0 0 0 0 0.0517387317251882 0 0 0 0 0 0 0 0 0 0 0 0 0 0 0 0.0140371034756423 0 0 0 0 0 0 0 0 0 0 0 0 0 0 0 0 0 0 0 0 0 0 0 0 0 0 0 0 0 0 0 0 0 0 0 0 0 0 0 0 0.0297420675057234 0 0 0 0 0 0 0 0 0 0 0 0 0 0 0 0 0 0 0 0 0 0 0 0 0 0 0 0 0 0 0 0 0 0 0 0 0 0 0 0 0 0 0 0 0 0 0 0 0 0 0 0 0
0 0 0 0 0 0 0 0 0 0 0 0 0 0 0 0 0 0 0 0 0 0 0 0 0.0137547256144532 0 0.00718917371934278 0 0 0 0 0 0 0 0 0 0 0 0.00169063185891934 0 0 0 0 0 0 0 0 0 0 0 0 0 0 0 0 0 0 0 0 0 0 0 0 0 0 0 0 0 0 0 0 0 0 0 0 0 0 0 0 0 0 0 0 0 0 0 0 0 0 0 0 0 0 0 0 0 0 0 0 0 0 0 0 0 0 0 0 0 0 0 0 0 0 0 0 0 0 0 0 0 0 0 0 0 0 0 0 0 0 0 0 0 0 0 0 0 0 0 0 0 0 0 0 0 0 0 0 0 0 0 0 0 0 0 0 0 0 0 0 0 0 0 0 0 0 0 0.0517553105309394 0.0347867182066103 0 0.110933417618417 0.264827128623593 0 0 0 0 0 0 0 0 0 0 0 0 0 0.00261283054055806 0 0.0919964586689968 0.0044000510475979 0.0386276867611937 0 0.0413055438657259 0 0 0 0 0 0.00791402875326325 0 0 0.0108279684801897 0.0185190043789279 0 0 0.0132545537739277 0 0 0.0204418427601727 0 0 0 0 0 0 0 0 0 0 0 0.0108148419529025 0 0 0 0.0250743601006165 0 0 0 0 0 0 0 0 0 0 0 0 0 0.0233033775644795 0 0 0 0 0.00163886092427528 0 0 0 0 0 0 0.00232060172940525 0 0 0 0 0.000806166737698523 0 0 0 0 0 0 0.00114781224678833 0 0 0.0443605841013626 0 0 0 0 0 0 0 0 0 0 0 0 0 0 0 0 0 0 0.150919121159393 0 0 0 0 0 0 0 0 0 0 0 0 0 0 0 0 0 0 0 0 0 0 0 0 0 0 0 0 0 0 0 0 0 0.00477719828024915
0 0 0 0 0 0 0 0 0 0 0 0 0 0 0 0 0 0 0 0 0 0 0 0 0 0 0 0 0 0 0 0 0 0 0 0 0 0 0 0 0 0 0 0.00967836322157066 0.0087140859687652 0 0 0 0 0 0 0 0 0 0 0 0 0 0 0 0 0 0 0 0.0111646148131253 0 0 0 0 0 0 0 0 0.0136483332681259 0 0 0 0 0 0 0 0 0 0 0 0 0 0 0 0 0 0 0 0 0 0 0 0 0 0 0 0 0 0 0 0 0 0 0 0 0 0 0 0 0 0 0 0 0 0 0 0 0 0 0 0 0 0.0221536413507395 0 0 0 0 0 0 0 0 0 0 0 0 0 0 0 0 0 0 0 0 0 0 0 0 0 0 0 0 0 0 0 0 0 0 0 0 0 0 0.0578899050764883 0.158047573993511 0.155555078675256 0 0.195289743442225 0 0 0 0 0 0 0 0.00497999210529019 0 0 0 0 0 0 0 0 0 0.00594986732832434 0 0 0 0 0 0 0 0 0 0 0 0 0 0 0.0470994408141879 0 0 0.0220259556597191 0 0 0 0 0 0 0 0 0 0 0 0.0332898673190978 0 0 0 0.216730597129721 0 0 0 0 0 0 0 0 0 0 0 0 0 0 0 0 0 0 0 0 0 0 0 0 0 0 0 0 0 0 0 0 0 0 0 0 0 0 0 0 0 0 0 0 0 0 0 0 0 0 0 0 0 0 0 0 0 0 0 0.0377829398338528 0 0 0 0 0 0 0 0 0 0 0 0 0 0 0 0 0 0 0 0 0 0 0 0 0 0 0 0 0 0 0 0 0 0
0 0 0 0 0 0 0 0 0 0 0 0 0 0 0 0 0 0 0 0 0.0177576578958423 0 0 0 0 0 0 0 0 0 0 0 0 0 0 0 0 0 0.00123243693907757 0 0 0 0.0188076386130617 0 0.0165734229886247 0 0 0 0 0.00305593334174957 0 0 0 0 0 0 0 0 0 0 0 0 0.00224687187903488 0 0 0 0 0 0 0 0 0 0 0.0165797426923381 0 0 0 0 0 0 0 0 0 0 0 0 0 0 0 0 0 0 0 0 0 0 0 0 0 0 0 0 0 0 0 0 0 0 0 0 0 0 0 0 0 0 0 0 0 0 0 0 0 0 0 0 0 0.00442364157711085 0 0 0 0 0 0 0 0 0 0 0 0 0 0 0 0 0 0 0 0 0 0 0 0 0 0 0 0 0 0 0 0 0 0 0 0 0 0 0.00645064842740663 0 0.137895500035197 0.072517906016419 0 0 0 0 0 0 0 0 0.00191902792499864 0 0 0 0 0 0.0023244941796742 0 0.0588070893391137 0.00358781263928065 0.0254425313629047 0 0.0375346701452774 0 0 0 0 0 0.00721407180806246 0 0 0.00950989118472743 0.0126768675516993 0 0.0142704821204207 0.124091179830064 0 0 0.00347965580469283 0 0 0 0 0 0 0 0 0 0 0 0.0299051548646365 0 0 0 0.134238865162757 0 0 0 0 0 0 0 0 0 0 0 0 0 0.0220705014175745 0 0 0 0 0.00124044382368469 0 0 0 0 0 0 0.00203906943774397 0 0 0 0 0.00050567769966339 0 0 0 0 0 0 0.000780286033863914 0 0 0 0 0 0 0 0 0 0 0 0 0 0 0 0 0 0 0 0 0 0.205949552047988 0 0 0 0 0 0 0 0 0 0 0 0 0 0 0 0 0 0 0 0 0 0 0 0 0 0 0 0 0 0 0 0 0 0.00487127521531019
0 0 0 0 0 0 0 0 0 0 0 0 0 0 0 0 0 0 0 0 0 0 0 0 0 0 0.167525612132455 0.0708174093462849 0 0 0 0 0 0 0 0 0 0 0 0 0 0 0 0 0 0 0 0 0 0 0 0 0 0 0 0 0 0 0 0 0 0 0 0.132391430778115 0 0 0 0 0 0 0 0 0 0 0 0 0 0 0 0 0 0 0 0 0 0 0 0 0 0 0 0 0 0 0 0 0 0 0 0 0 0 0 0 0 0 0 0 0 0 0 0 0 0 0 0 0.0519530585369761 0 0 0 0 0 0 0 0 0 0 0.0785499567493939 0.0145816661675253 0 0 0 0 0 0 0 0 0 0 0 0 0 0 0 0 0 0 0 0 0 0 0 0 0 0 0 0 0 0 0 0 0 0 0 0 0 0 0 0 0 0 0 0 0.0475177018695936 0 0 0 0 0 0 0 0 0 0 0 0 0 0 0 0 0 0 0 0 0 0 0 0 0 0 0 0 0 0 0 0 0 0 0 0.0401682076365716 0 0 0 0 0 0 0 0 0 0 0 0 0 0 0 0 0 0 0 0 0 0 0 0 0 0 0 0 0 0 0 0 0 0 0 0 0 0 0 0 0 0 0 0 0 0 0 0 0 0 0 0 0 0 0 0 0 0 0 0 0 0 0 0 0 0 0 0 0 0.33806541544993 0 0.0584295413331549 0 0 0 0 0 0 0 0 0 0 0 0 0 0 0 0 0 0 0 0 0 0 0 0 0 0 0 0 0 0 0 0 0 0 0
0 0 0 0 0 0 0 0 0 0 0 0 0 0 0 0 0 0 0 0 0 0 0 0 0 0 0.196218803312539 0.0185089178366557 0 0 0 0 0 0 0 0 0 0 0 0 0 0 0 0 0 0 0 0 0 0 0 0 0 0 0 0 0 0 0 0 0 0 0 0 0 0 0 0 0 0 0 0 0 0 0 0 0 0 0 0 0 0 0 0 0 0 0 0 0 0 0 0 0 0 0 0 0 0 0 0 0 0 0 0 0 0 0 0.0364901253789626 0 0 0 0 0 0 0 0 0.251236166367694 0 0 0 0 0 0 0 0 0 0 0 0 0 0 0 0 0 0 0 0 0 0 0 0 0 0 0 0 0 0 0 0 0 0 0 0 0 0 0 0 0 0 0 0 0 0 0 0 0 0 0 0 0 0 0 0 0.0294507267891984 0 0 0 0 0 0 0 0 0 0 0 0 0 0 0 0 0 0 0 0 0 0 0 0 0 0 0 0 0 0 0 0 0 0 0 0 0 0 0 0 0 0 0 0 0 0 0 0 0 0 0 0 0 0 0 0 0 0 0 0 0 0 0 0 0 0 0 0 0 0 0 0 0 0 0 0 0 0 0 0 0 0 0 0 0 0 0 0.0412538743449054 0 0.122274949874394 0 0 0 0 0.149022290763742 0 0 0 0 0 0 0 0 0 0 0.155544145331908 0 0 0 0 0 0 0 0 0 0 0 0 0 0 0 0 0 0 0 0 0 0 0 0 0 0 0 0 0 0 0 0 0 0 0 0 0
0 0 0 0 0 0 0 0 0 0 0 0 0 0 0 0 0 0 0 0 0 0 0 0 0 0 0 0 0 0 0 0 0 0 0 0 0 0 0 0 0 0 0 0 0 0 0 0 0 0 0 0 0.0500010631713885 0 0 0 0 0 0 0.0304554746661433 0 0 0 0.317244527772326 0 0 0 0 0 0 0 0 0 0 0 0 0 0 0 0 0 0 0 0 0 0 0 0 0 0 0 0 0 0 0 0 0 0 0 0 0 0 0 0 0 0 0 0 0 0 0 0 0 0 0 0 0 0 0 0 0 0 0 0 0 0 0 0 0 0 0 0 0 0 0 0 0 0 0 0 0 0 0 0 0 0 0 0 0 0 0 0 0 0 0 0 0 0 0 0 0 0 0 0 0 0 0 0 0 0 0 0.0573317919237633 0.0557353363830538 0 0 0 0 0 0 0 0 0 0 0 0 0 0 0 0 0 0 0 0 0 0 0 0 0 0 0 0 0 0 0 0 0 0 0.338404355552418 0.150827450530907 0 0 0 0 0 0 0 0 0 0 0 0 0 0 0 0 0 0 0 0 0 0 0 0 0 0 0 0 0 0 0 0 0 0 0 0 0 0 0 0 0 0 0 0 0 0 0 0 0 0 0 0 0 0 0 0 0 0 0 0 0 0 0 0 0 0 0 0 0 0 0 0 0 0 0 0 0 0 0 0 0 0 0 0 0 0 0 0 0 0 0 0 0 0 0 0 0 0 0 0 0 0 0 0 0 0 0 0
0 0 0 0 0 0 0 0 0 0 0 0 0 0 0 0 0 0 0 0 0 0 0 0 0 0 0 0 0.0166830962839776 0 0 0 0 0 0 0 0 0 0 0 0 0 0 0 0 0 0 0 0 0 0 0 0 0 0 0 0 0 0 0 0 0 0 0 0 0 0 0 0 0 0 0 0 0 0 0 0 0 0 0 0 0 0 0 0 0 0 0 0 0 0 0 0 0 0 0 0 0 0 0 0 0 0 0 0 0 0 0 0 0 0 0 0 0 0 0 0 0 0 0 0 0 0 0 0 0 0 0 0 0 0 0 0 0 0 0 0 0 0 0 0 0 0 0 0 0 0 0 0 0 0 0 0 0 0 0 0 0 0.144217391118772 0 0 0 0 0 0 0 0 0 0 0 0 0 0 0 0 0 0 0 0 0 0 0 0 0 0 0 0 0 0.0250609930431457 0 0 0 0.233457276526325 0 0.0354912296069201 0 0 0 0 0 0 0 0 0 0 0 0.0132431901786762 0 0 0 0.118308512490738 0 0 0 0 0.175563536016095 0 0 0 0 0 0 0 0 0 0 0 0 0 0 0 0 0 0 0 0 0 0 0 0 0 0 0 0 0 0 0 0 0 0 0 0 0 0 0 0 0.0350239022961586 0 0 0 0 0 0 0 0 0 0 0 0 0 0 0.124649049248001 0.0276051319304175 0 0 0 0 0 0 0 0 0 0 0 0 0 0 0.0194054177895383 0 0 0 0 0 0 0 0 0 0 0 0 0 0.0312912734712362 0 0 0 0 0 0 0 0 0 0 0 0 0 0 0
0 0 0.00171032921995065 0 0 0 0 0 0 0 0 0.0181101265716488 0 0 0 0 0 0 0.0170210153593156 0 0 0 0 0 0 0 0 0 0.00210357171309436 0 0 0 0 0 0 0 0 0 0 0 0 0 0 0 0 0 0 0 0 0 0 0 0 0 0 0 0 0 0 0 0 0 0 0 0 0 0 0 0.0286219759456848 0 0 0 0 0 0 0 0 0 0 0 0 0 0 0 0 0 0 0 0 0 0 0 0 0 0 0 0 0 0 0 0 0 0 0 0 0 0 0 0 0.0163437042865399 0 0 0 0 0 0 0 0 0 0 0 0 0 0.00793242605456074 0 0 0 0 0 0 0 0 0 0 0 0 0 0 0 0 0 0 0 0 0 0 0 0 0 0 0 0 0 0 0 0 0.277216435393314 0 0 0 0.0707681181703917 0.142746189108315 0 0 0.372649590055032 0.0150928750469154 0 0 0 0 0 0 0 0 0 0 0 0 0 0 0 0 0 0 0 0 0 0 0 0 0 0 0 0 0 0 0 0 0 0 0 0 0 0 0 0 0 0 0 0 0 0 0 0 0 0 0 0 0 0 0 0 0 0 0 0 0 0 0 0 0 0 0 0 0 0 0 0 0 0 0 0 0 0 0 0 0 0 0 0 0 0 0 0 0 0 0 0 0 0 0 0 0 0 0 0 0 0 0 0 0 0.00763055009240046 0.0220530929828365 0 0 0 0 0 0 0 0 0 0 0 0 0 0 0 0 0 0 0 0 0 0 0 0 0 0 0 0 0 0 0 0 0 0 0 0 0 0 0 0 0 0 0 0
0 0 0 0 0 0 0 0 0 0 0 0 0 0 0 0 0 0 0 0 0 0 0 0 0 0 0 0 0 0 0 0 0 0 0 0 0 0 0 0 0 0 0 0 0 0 0 0 0 0 0 0 0 0 0 0 0 0 0 0 0 0 0 0 0 0 0 0 0 0 0 0 0 0 0 0 0 0 0 0 0 0 0 0 0 0 0 0 0 0 0 0 0 0 0 0 0 0 0 0 0 0 0 0 0 0 0 0 0 0 0 0 0 0 0 0 0 0 0 0 0 0 0 0 0 0 0 0 0 0 0 0 0 0 0 0 0 0 0 0 0 0 0 0 0 0 0 0 0 0 0 0 0 0 0 0 0 0 0 0 0 0 0 0 0 0.0169723965466902 0 0 0 0 0 0 0 0 0 0 0 0.139607314632862 0 0.134261954305952 0 0 0 0 0 0 0 0 0 0 0 0 0 0 0 0 0 0 0 0 0 0 0 0 0 0.0703430510187516 0 0 0 0 0 0 0 0 0 0 0 0 0 0 0 0 0 0 0 0 0 0 0 0 0 0 0 0.0520236006380103 0 0 0 0 0 0 0 0 0 0 0.0740735942434632 0 0 0 0 0 0 0 0 0 0 0 0 0 0 0 0 0 0 0 0 0 0 0 0 0 0 0 0 0 0 0 0 0 0 0 0 0 0 0 0 0 0.0327612503820655 0 0 0.018399881266298 0 0 0 0 0.127908501418979 0.333648455546928 0 0 0 0 0 0 0 0 0 0 0 0 0 0 0 0 0 0 0 0 0
0 0 0 0 0 0 0 0 0 0 0 0 0 0 0 0 0 0 0 0 0 0 0 0 0 0 0 0 0 0 0 0 0 0 0 0 0 0 0 0 0 0 0 0 0 0 0 0 0 0 0 0 0 0 0 0 0 0 0 0 0 0 0 0 0 0 0 0 0 0 0 0 0 0 0 0 0 0 0 0 0 0 0 0 0 0 0 0 0 0 0 0 0 0 0 0 0 0 0 0 0 0 0 0 0 0 0 0 0 0 0 0 0 0 0 0 0 0 0 0 0 0 0 0 0 0 0 0 0 0 0 0 0 0 0 0 0 0 0 0 0 0 0 0 0 0 0 0 0 0 0 0 0 0 0 0.0641964424921907 0.0497256583216677 0 0 0 0.0143366443514741 0 0 0 0.0183613463558414 0 0 0 0 0 0 0 0 0 0 0 0.172942457400886 0 0.0181284056246467 0.12537785011638 0 0 0.0172327970026804 0 0 0 0 0 0 0 0 0 0 0 0 0 0 0 0 0 0 0 0 0 0 0.00850948312541735 0 0 0 0 0 0 0 0 0 0 0 0 0 0 0 0 0 0 0 0 0 0 0 0 0 0 0 0.223209014615136 0 0 0 0 0 0 0 0 0.0117195519140319 0 0.0227719861323804 0 0 0 0 0 0 0 0 0 0 0 0 0 0 0 0 0 0 0 0 0 0 0 0 0 0 0 0 0 0 0 0 0 0 0 0 0 0 0 0 0 0 0 0 0.0346375096680615 0.0183117998656749 0 0 0.116022452719092 0.020419370618833 0.028275573321998 0 0 0 0 0 0 0 0 0 0.0146441009334275 0 0 0 0 0 0 0.0105836901298831 0 0.0105938652902975 0 0
0 0 0 0 0 0 0 0 0 0 0 0 0 0 0 0 0 0 0 0 0.00687690585373332 0 0.00214919987247153 0 0 0 0 0 0 0 0 0 0 0 0 0 0 0 0 0 0 0 0 0 0 0 0 0 0 0 0 0 0 0 0 0 0 0 0.00367010665245351 0 0 0.00234975971823579 0 0 0 0 0 0 0 0 0 0 0 0 0 0 0.00196173483518913 0 0 0 0 0 0 0 0 0 0 0 0 0 0 0 0 0 0 0 0 0 0 0 0 0 0 0 0 0 0 0 0 0 0 0 0 0 0 0 0 0 0 0 0 0 0 0 0 0 0 0 0 0 0 0 0 0 0 0 0 0 0 0 0 0 0 0 0 0 0 0 0 0 0 0 0 0 0 0.00797399345497979 0.064042928149452 0 0 0 0 0.1275376769329 0.00560299394850266 0 0 0.00927650979311761 0 0 0 0.00313189245617913 0.00325007707716702 0 0 0 0 0 0 0.00509150709312163 0 0.013999297992844 0.0188327228320299 0 0.0490401821039883 0.533416697727545 0 0 0 0 0 0.0136564880682688 0 0.00638317442974807 0.0142669544858612 0.00303889156724419 0 0 0 0 0 0 0 0 0 0 0 0 0 0 0 0 0 0 0 0 0 0 0 0 0.0284794133472539 0 0 0 0.00426328860597384 0 0 0 0 0 0 0 0 0 0 0 0 0 0 0 0 0 0 0 0 0 0 0 0 0 0 0 0 0 0 0 0 0 0 0 0 0 0 0 0 0 0 0 0 0 0 0 0 0 0 0 0 0 0 0 0 0 0 0 0 0 0.00317062957822928 0 0 0.00496703970526754 0.00985078097798629 0.0068650763125238 0.0250238565802551 0 0.0135319885588879 0 0 0.00535747718932235 0 0 0 0 0 0 0 0 0 0 0 0 0.00294075409926748 0 0 0 0 0 0 0 0
0 0 0 0 0 0 0 0 0 0 0 0 0 0 0 0 0 0 0 0 0 0 0 0 0 0 0 0 0 0 0 0 0 0 0 0 0 0 0 0 0 0 0 0 0 0 0 0 0 0 0 0 0 0 0 0 0 0 0 0 0 0 0 0 0 0 0 0 0 0 0 0 0 0 0 0 0 0 0 0 0 0 0 0 0 0 0 0 0 0 0 0 0 0 0 0 0 0 0 0 0 0 0 0 0 0 0 0 0 0 0 0 0 0 0 0 0 0 0 0 0 0 0 0 0 0 0 0 0 0 0 0 0 0 0 0 0 0 0 0 0 0 0 0 0 0 0 0 0 0 0 0 0 0 0 0 0 0 0 0 0 0 0 0 0 0 0 0 0 0 0 0 0 0 0 0 0.390574499446497 0.29442744263681 0.117051499905746 0 0 0 0 0.0685264593054627 0 0 0 0 0 0 0 0 0 0 0 0 0 0 0 0 0 0 0 0 0 0 0 0 0 0 0 0 0 0 0 0 0 0 0 0 0 0 0 0 0 0 0 0 0 0 0 0 0 0.129420098705484 0 0 0 0 0 0 0 0 0 0 0 0 0 0 0 0 0 0 0 0 0 0 0 0 0 0 0 0 0 0 0 0 0 0 0 0 0 0 0 0 0 0 0 0 0 0 0 0 0 0 0 0 0 0 0 0 0 0 0 0 0 0 0 0 0 0 0 0 0 0 0 0 0 0 0 0 0 0 0 0 0 0 0
0 0 0 0 0 0 0 0 0 0 0 0 0 0 0 0 0 0 0 0 0 0 0 0 0 0 0 0 0 0 0 0 0 0 0 0 0 0 0 0 0 0 0 0 0 0 0 0 0 0 0 0 0 0 0 0 0 0 0 0 0 0 0 0 0 0 0 0 0 0 0 0 0 0 0 0 0 0 0 0 0 0 0 0 0 0 0 0 0 0 0 0 0 0 0 0 0 0 0 0 0 0 0 0 0 0 0 0 0 0 0 0 0 0 0 0 0 0 0 0 0 0 0 0 0 0 0 0 0 0 0 0 0 0 0 0 0 0 0 0 0 0 0 0 0 0 0 0 0 0 0 0 0 0 0 0 0 0 0 0 0 0 0 0 0 0 0 0 0 0 0 0 0 0 0 0 0 0 0.545387885333783 0 0 0 0 0.454612114666218 0 0 0 0 0 0 0 0 0 0 0 0 0 0 0 0 0 0 0 0 0 0 0 0 0 0 0 0 0 0 0 0 0 0 0 0 0 0 0 0 0 0 0 0 0 0 0 0 0 0 0 0 0 0 0 0 0 0 0 0 0 0 0 0 0 0 0 0 0 0 0 0 0 0 0 0 0 0 0 0 0 0 0 0 0 0 0 0 0 0 0 0 0 0 0 0 0 0 0 0 0 0 0 0 0 0 0 0 0 0 0 0 0 0 0 0 0 0 0 0 0 0 0 0 0 0 0 0 0 0 0 0 0
0 0 0 0 0 0 0 0 0 0 0 0 0 0 0 0 0 0 0 0 0 0 0 0 0 0 0 0 0 0 0 0 0 0 0 0 0 0 0 0 0 0 0 0 0 0 0 0 0 0 0 0 0 0 0 0 0 0 0 0 0 0 0 0 0 0 0 0 0 0 0 0 0 0 0 0 0 0 0 0 0 0 0 0 0 0 0 0 0 0 0 0 0 0 0 0 0 0 0 0 0 0 0 0 0 0 0 0 0 0 0 0 0 0 0 0 0 0 0 0 0 0 0 0 0 0 0 0 0 0 0 0 0 0 0 0 0 0 0 0 0 0 0 0 0 0 0 0 0 0 0 0 0 0 0 0 0 0 0 0 0 0 0 0 0 0 0 0 0 0 0 0 0 0 0 0 0 0 0 0 0 0 0.37535124991607 0 0 0 0 0 0 0 0 0 0 0 0 0 0 0 0 0 0 0 0 0 0 0 0 0 0 0 0 0 0 0 0 0 0 0 0 0 0 0 0 0 0 0 0 0 0 0 0 0 0 0 0 0 0 0 0 0 0 0 0 0 0 0 0 0 0 0 0 0 0 0 0 0 0 0 0 0 0 0 0 0 0 0 0 0 0 0 0 0 0 0 0 0 0 0 0 0 0 0 0 0.26817142185349 0 0 0 0 0 0 0 0 0.35647732823044 0 0 0 0 0 0 0 0 0 0 0 0 0 0 0 0 0 0 0 0 0 0 0 0
0 0 0 0 0 0 0 0 0 0 0 0 0 0 0 0 0 0 0 0 0 0.00464222380759415 0 0.0762518780896846 0 0 0 0 0 0 0 0 0 0 0 0 0 0 0.0344730382600068 0.00745396082089752 0 0 0 0 0.00459225297644222 0 0 0.0041426764667435 0 0 0 0 0 0 0 0 0 0 0 0 0.0707414946343579 0 0 0 0 0 0 0 0 0 0 0 0 0 0 0 0 0 0 0 0 0 0 0 0 0 0 0 0 0 0 0 0 0 0 0 0 0 0 0 0 0 0 0 0 0 0 0 0 0 0 0 0 0 0 0 0 0 0 0 0 0 0 0 0 0 0 0 0 0 0 0 0 0 0 0 0 0 0 0 0 0 0 0 0 0 0 0 0 0 0 0 0 0 0 0.008304623618585 0.0135826569926742 0 0.0189344625005184 0.00734263721384956 0.0119713005710839 0.0208900071341737 0 0 0 0 0 0 0 0 0 0 0 0 0 0 0 0.005683452226652 0.0575866443958742 0 0 0.0206399405050676 0 0 0 0 0 0 0 0 0 0 0 0.00131496303109937 0.00160254680848461 0 0 0 0 0 0 0 0 0 0 0 0 0 0 0 0 0 0.0671764385419471 0 0 0 0 0 0 0 0.00573111978444271 0 0 0 0 0 0 0 0 0 0 0 0 0 0 0 0 0 0 0 0 0 0.0116338326953249 0 0 0 0 0 0 0.0039906631228617 0 0 0 0 0 0 0.0021228007993514 0 0 0 0 0 0 0 0 0 0 0 0 0 0 0 0 0 0 0 0 0 0 0 0 0 0.00651791316802715 0.00636541537628047 0 0 0 0 0.0304430039422641 0.0069020709890325 0.308577280484918 0 0.165946051041333 0 0 0.00952116004130051 0 0 0 0 0 0 0 0 0 0.0020395101920142 0 0 0 0 0 0 0.00288197976711279 0 0 0 0
0 0 0 0 0 0 0 0 0 0 0 0 0 0 0 0 0 0 0 0 0.00683817183307185 0 0.00216360226138078 0 0 0 0 0.00640878955821106 0 0 0 0 0 0 0 0 0 0 0 0 0 0 0 0 0 0 0 0 0 0 0 0 0 0 0 0 0 0 0.0162422133381698 0.0105322076141781 0 0.00229810758842186 0 0.00246631298982732 0 0 0 0 0 0 0 0 0 0 0 0 0.00214770640803186 0 0 0 0 0 0 0 0 0 0 0 0 0 0 0 0 0 0 0 0 0 0 0 0 0 0 0 0 0 0 0 0 0 0 0 0 0 0 0 0 0 0 0 0 0 0 0 0 0 0 0 0.00567112899908303 0 0 0 0 0 0 0 0 0 0 0 0 0 0 0 0 0 0 0 0 0 0 0 0 0 0 0.00685140716103913 0.0453198362731449 0 0 0 0 0.264434302461418 0.0322189680689937 0.0111402343355045 0.0293772360770677 0.0579291342108692 0 0 0 0 0 0 0 0 0 0 0 0 0.405410629248558 0.00622896789459535 0.0119310085632235 0 0 0 0 0 0 0 0 0.014780862906062 0 0.00668302259946083 0.0113030607441065 0.00167801211136036 0 0 0 0 0 0 0 0 0 0 0 0 0 0 0 0 0 0 0 0 0 0 0 0 0.0174478320126669 0 0 0 0.00306660461062772 0 0 0 0 0 0 0 0 0 0 0 0 0 0 0 0 0 0 0 0 0 0 0 0 0 0 0 0 0 0 0 0 0 0 0 0 0 0 0 0 0 0 0 0 0 0 0 0 0 0 0 0 0 0 0 0 0 0 0 0 0 0.00277315334172221 0 0 0.00255534473476878 0.00742173699799754 0.00379958697855036 0 0 0 0 0 0.00288081807788714 0 0 0 0 0 0 0 0 0 0 0 0 0 0 0 0 0 0 0 0 0
0 0 0 0 0 0 0 0 0 0 0 0 0 0 0 0 0 0 0 0 0 0 0 0 0 0 0 0 0 0 0 0 0 0 0 0 0 0 0 0 0 0 0 0 0 0 0 0 0 0 0 0 0 0 0 0 0 0 0 0 0.0650907824968442 0 0 0 0 0 0 0 0 0 0 0 0 0 0 0 0 0 0 0 0 0 0 0 0 0 0 0 0 0 0 0 0 0 0 0 0 0 0 0 0 0 0 0 0 0 0 0 0 0 0 0 0 0 0 0 0 0 0 0 0 0 0 0 0 0 0 0 0 0 0 0 0 0 0 0 0 0 0 0 0 0 0 0 0 0 0 0 0 0 0 0 0 0 0 0 0 0 0 0 0 0 0 0 0 0 0 0 0.0399315772813785 0 0.0682253955174449 0 0 0 0 0 0 0 0 0 0 0 0 0 0 0.0726962983328601 0 0 0 0 0 0 0 0 0 0 0 0 0 0.0917599172292596 0 0 0 0 0 0 0 0 0 0 0 0.3251866414584 0 0 0 0 0 0 0 0 0 0 0 0 0 0 0 0 0 0 0.337109387683813 0 0 0 0 0 0 0 0 0 0 0 0 0 0 0 0 0 0 0 0 0 0 0 0 0 0 0 0 0 0 0 0 0 0 0 0 0 0 0 0 0 0 0 0 0 0 0 0 0 0 0 0 0 0 0 0 0 0 0 0 0 0 0 0 0 0 0 0 0 0 0 0 0 0 0 0 0 0 0 0 0 0 0 0 0 0
0 0 0 0 0 0 0 0 0 0 0 0 0 0 0 0 0 0 0 0 0.214927515673003 0 0 0.0271642345220634 0 0 0 0 0 0 0 0 0 0 0 0 0 0 0.311399192216366 0 0 0 0 0 0.0412833157264211 0 0 0.036697588745274 0 0 0 0 0 0 0 0 0 0 0 0 0 0 0 0 0 0 0 0 0 0 0 0 0 0.0303172260290887 0 0 0 0.19161286718568 0 0 0 0 0 0 0 0 0 0 0 0 0 0 0 0 0 0 0 0 0 0 0 0 0 0 0 0 0 0 0 0 0 0 0 0 0 0 0 0 0 0 0 0 0 0 0 0 0 0 0 0 0 0 0 0.0275760274364097 0 0 0 0 0 0 0 0 0 0 0 0 0 0 0 0 0 0 0 0 0 0 0 0 0 0 0 0 0 0 0 0 0 0 0 0 0 0 0 0 0 0 0 0 0 0 0 0 0 0 0.0511798182585018 0 0 0 0 0 0 0 0 0 0 0 0 0 0 0 0 0 0 0 0 0 0 0 0 0 0 0 0 0 0 0 0 0 0 0 0 0 0 0 0 0 0 0 0 0 0.0678422142071922 0 0 0 0 0 0 0 0 0 0 0 0 0 0 0 0 0 0 0 0 0 0 0 0 0 0 0 0 0 0 0 0 0 0 0 0 0 0 0 0 0 0 0 0 0 0 0 0 0 0 0 0 0 0 0 0 0 0 0 0 0 0 0 0 0 0 0 0 0 0 0 0 0 0 0 0 0 0 0 0 0 0 0 0 0 0
0 0 0 0 0 0 0 0 0 0 0 0 0 0 0 0 0 0 0 0 0 0 0 0 0 0 0 0 0 0 0 0.0133761172597187 0 0 0 0 0 0 0 0 0 0 0 0 0 0 0 0 0 0 0 0 0 0 0 0 0 0 0 0 0 0 0 0 0 0 0 0 0 0 0 0 0 0 0 0 0 0 0 0 0 0 0 0 0 0 0 0 0 0 0 0 0 0 0 0 0 0 0 0 0 0 0 0.0116359375357527 0 0 0 0 0 0 0 0 0 0.00321101769078725 0 0 0 0.00204756859018777 0 0 0 0 0 0 0 0 0 0 0 0 0 0 0 0 0 0 0 0 0 0 0 0 0 0 0 0 0 0 0 0 0 0 0 0 0 0 0 0 0.00294489739912672 0 0 0 0 0 0 0 0.0837286875134168 0.00576036784195432 0.102434609274535 0 0.125752801098436 0 0 0 0 0 0 0 0 0 0 0 0 0 0 0 0 0.00503795116130928 0.180885320251985 0 0.0710853334988053 0 0 0 0 0 0.0175023665142781 0 0 0 0.0316046055698862 0 0 0 0 0 0.045744593079301 0 0 0 0 0 0 0 0 0 0 0 0.00388950944500776 0 0 0 0 0 0 0 0 0 0 0 0 0 0 0 0 0.000887743588433882 0.04072992629792 0 0 0 0.0038401972255663 0.00313428052516922 0 0 0 0.00150342459890292 0 0 0.00395315596319879 0 0 0 0 0.00146866844484478 0.00159666023294341 0 0.0282970588510548 0 0 0 0.0012780459239559 0.00403841981760386 0.0129641642034582 0.0075684353483464 0 0 0 0 0 0 0 0 0 0 0 0 0 0 0 0 0 0 0.161271709372502 0 0 0 0 0 0 0 0 0 0 0 0 0 0 0 0 0.00531359367621982 0 0 0 0 0 0 0 0 0 0.00134136704034885 0 0 0 0 0 0 0.0141714651650429
0 0 0 0 0 0 0 0 0 0 0 0 0 0 0 0 0 0 0 0 0 0 0 0 0 0 0 0 0 0 0 0 0 0 0 0 0 0 0 0 0 0 0 0 0 0 0 0 0 0 0 0 0 0 0 0 0 0 0 0 0 0 0 0 0 0 0 0 0 0 0 0 0 0 0 0 0 0 0 0 0 0 0 0 0 0 0 0 0 0 0 0 0 0 0 0 0 0 0 0 0 0 0 0 0 0 0 0 0 0 0 0 0 0 0 0 0 0 0 0 0 0 0 0 0 0 0 0 0 0 0 0 0 0 0 0 0 0 0 0 0 0 0 0 0 0 0 0 0 0 0 0 0 0 0 0 0 0 0 0 0 0 0 0 0 0 0 0 0.00290951817064973 0 0.00455622845475659 0 0 0 0 0 0 0 0 0 0 0 0 0 0 0 0.00299186302453604 0 0.0120876978267127 0 0.00226818048679926 0 0 0 0.0034719747227978 0 0 0 0 0 0.00140707544168579 0 0 0 0 0.00237178182977127 0 0 0 0 0 0 0 0.136688000308819 0.00596295474734785 0 0 0 0 0 0 0.00750610651259878 0 0 0 0 0 0 0 0 0 0 0 0 0 0 0 0 0 0 0.00327073910401105 0.00469872914852847 0.00431484393186683 0 0 0 0 0 0 0 0 0 0 0 0 0 0.134226047744096 0 0 0.0100431850595547 0 0 0 0 0 0 0 0 0 0 0 0 0 0 0 0 0 0 0 0 0 0 0.00236550305198301 0 0 0 0.00524609286756635 0 0.00512234200165879 0.0139653623097611 0 0 0 0.00386529945008147 0.00212707987627506 0.007170908690906 0.0317124601921405 0 0.00256082113532324 0 0 0 0.217367947250531 0.0268036423063723 0.00455376895221691 0 0 0 0 0 0 0 0 0 0.00291205419080278 0 0.33545179120985
0 0 0 0 0 0 0 0 0.00147242937531304 0 0 0 0.00155991458495246 0 0 0 0 0 0 0 0 0 0 0 0 0 0 0 0.00199710886810127 0 0 0.0064154834528625 0 0 0.0808581560438081 0 0 0 0 0 0 0 0 0 0 0 0.00355525088734757 0 0 0 0 0 0 0 0.0117195773719977 0.00117108169345286 0 0 0 0 0 0 0 0 0 0 0.00541752837897781 0 0 0 0 0 0 0 0 0.00624916974498363 0 0 0 0 0 0 0 0 0 0 0.00126151914350783 0 0 0 0 0.00143263892556287 0 0 0 0.0019894634473507 0 0 0 0.00305882956369651 0 0 0 0 0 0 0 0 0 0 0 0 0 0 0 0 0 0 0 0 0 0 0 0 0 0 0.000983572641195444 0 0 0 0 0 0 0 0 0 0 0 0 0 0 0 0 0 0 0 0 0 0 0 0 0 0 0 0 0 0 0 0.00371808212611196 0.00876382660997481 0.0106102755740356 0 0 0 0 0.000538969680186079 0.0634446704891285 0.0178129608507813 0.0285329909406418 0.00313425319598283 0.0360928597387654 0 0 0 0.00626457246612614 0 0 0 0 0 0 0 0 0 0 0 0.119998637587518 0.0135029554104619 0 0 0.0229067428903604 0 0.00846507914754683 0.00257364294491211 0.0329133607945607 0 0.00591559824356778 0 0 0.00297290892436145 0.0145084835259418 0.00103939176583925 0 0.000608077088867903 0 0.00334768647556211 0.038677118038498 0 0 0 0 0 0 0 0 0 0 0 0.00248205829727923 0 0 0 0.00330797828344883 0 0 0 0 0 0 0.000867868536599163 0 0 0 0.00168497040080524 0 0.00625126116876706 0.00739756596580296 0 0 0 0.00184057340148747 0.00112163730741805 0 0 0 0.00789440228030784 0.00109693725492119 0 0.00188995519031667 0 0 0 0 0.000826341771412869 0.00456393597789506 0.00388517162823773 0.0998228289368393 0.00754585647605688 0.00686315701856419 0 0 0 0.00680298246497468 0 0 0 0 0 0 0 0 0 0 0 0 0 0 0 0 0 0 0 0.0478335433687984 0 0 0 0.0126979613655615 0 0.0162305185902804 0.03564712395259 0 0 0 0.00186986516065589 0.0063178231420812 0.0209825328403203 0 0.0216014336223137 0.0153021767383761 0.0341898186609133 0.00528818630864392 0 0 0 0 0 0 0.00124796265493969 0 0 0 0 0 0 0 0 0.039160702600548
0 0 0 0 0 0 0 0 0 0 0 0 0 0 0 0 0 0 0 0 0 0 0.0130269282387345 0 0 0 0 0 0 0 0 0 0 0 0 0 0 0 0 0 0 0 0 0.048320163332232 0 0 0 0 0 0 0 0 0 0 0 0 0 0 0 0 0 0 0 0.0255584994542843 0.055656309126942 0 0 0 0 0 0 0 0 0 0 0 0 0 0 0 0 0 0 0 0 0 0 0 0 0 0 0 0 0 0 0 0 0 0 0 0 0 0 0 0 0 0 0 0 0 0 0 0 0 0 0 0 0 0 0 0 0 0 0 0 0 0 0.0164799422625054 0.00587335468475036 0 0 0 0 0 0 0 0 0 0 0 0 0 0 0 0 0 0 0 0 0 0 0 0 0 0 0 0 0 0 0 0 0 0 0 0 0 0 0.132853275715773 0 0 0 0 0 0 0 0 0 0 0.0425096776568962 0 0 0 0 0.0605368817164531 0 0 0 0 0 0 0 0.0366186035813701 0 0 0 0 0 0 0 0 0 0 0 0 0.0587702792987998 0 0 0 0 0 0 0 0 0 0 0 0 0 0.0914685803184101 0 0 0 0.211869775758149 0 0 0 0.0305266562513271 0 0.0709388054485903 0 0 0.028946723651242 0.0700455435035409 0 0 0 0 0 0 0 0 0 0 0 0 0 0 0 0 0 0 0 0 0 0 0 0 0 0 0 0 0 0 0 0 0 0 0 0 0 0 0 0 0 0 0 0 0 0 0 0 0 0 0 0 0 0 0 0 0 0 0 0 0 0 0 0 0 0 0 0 0 0 0 0 0 0 0 0 0 0 0 0 0 0 0 0
0 0 0 0 0 0 0 0 0 0 0 0 0 0 0 0.00231009007451461 0 0 0 0 0 0 0 0 0 0 0 0 0 0 0 0 0 0 0 0 0 0 0 0 0.00339467484806122 0.00377421027953241 0 0 0 0 0 0 0 0 0 0 0 0 0 0 0 0 0 0 0 0 0 0 0 0 0 0 0 0 0 0.00414403126398963 0 0 0.00227752684324033 0 0 0 0 0 0 0 0 0 0 0 0 0 0 0 0 0 0 0 0 0 0 0 0 0 0 0 0 0 0 0 0 0 0 0 0 0 0 0 0 0 0 0 0 0 0 0 0 0 0 0 0 0 0 0 0 0 0 0 0 0 0 0 0 0 0 0 0 0 0 0 0 0 0 0 0 0 0 0 0 0 0 0 0 0 0 0 0 0 0 0 0 0 0.0420409109033219 0 0.0733683502775283 0 0 0 0 0 0 0 0 0 0 0 0 0 0 0 0.0649782741920141 0.00349122648533289 0.0315630175079228 0 0 0 0 0 0 0 0.0436647601423701 0 0 0 0.309692334135642 0.0249363941892952 0 0 0 0 0 0 0 0 0 0 0 0 0 0 0 0 0 0 0 0 0 0 0 0 0 0 0 0 0 0 0 0 0.00915195304225275 0.00102921594878221 0.0960147200642349 0 0 0 0 0.0159116717015015 0 0 0 0 0 0 0.00778458288380116 0 0 0 0 0.00312932952132893 0 0 0.00346491438080111 0 0 0 0 0 0 0 0 0 0 0 0 0 0 0 0 0 0 0 0 0 0 0 0 0 0.228916129954359 0.013237129539806 0 0 0 0 0 0 0 0 0 0 0 0 0 0 0 0.00366017247115009 0 0 0 0 0 0 0 0 0 0.00339060449452638 0 0 0 0 0 0 0.00467377485469072
0 0 0 0 0 0 0 0 0 0 0 0 0 0 0 0 0 0 0 0 0 0 0 0 0 0 0 0 0 0 0 0 0 0 0 0 0 0 0 0 0 0 0 0 0 0 0 0 0 0 0 0 0 0 0 0 0 0 0 0 0 0 0 0 0 0 0 0 0 0 0 0 0 0 0 0 0 0 0 0 0 0 0 0 0 0 0 0 0 0 0 0 0 0 0 0 0 0 0 0 0 0 0 0 0 0 0 0 0 0 0 0 0 0 0 0 0 0 0 0 0 0 0 0 0 0 0 0 0 0 0 0 0 0 0 0 0 0 0 0 0 0 0 0 0 0 0 0 0 0 0 0 0 0 0 0 0 0 0 0 0 0 0 0 0 0 0 0 0 0 0 0 0 0 0 0 0 0 0.0293234564664397 0 0 0 0 0.0403945573772384 0 0 0 0 0 0.0540420039933187 0 0 0 0 0 0 0 0 0.078456772964776 0 0 0 0 0 0.381410034652731 0 0 0 0 0 0 0 0 0 0 0 0 0 0.11497670107406 0 0 0 0 0 0 0 0 0 0.0329531165788276 0 0 0.0665828069888831 0.201860549903725 0 0 0 0 0 0 0 0 0 0 0 0 0 0 0 0 0 0 0 0 0 0 0 0 0 0 0 0 0 0 0 0 0 0 0 0 0 0 0 0 0 0 0 0 0 0 0 0 0 0 0 0 0 0 0 0 0 0 0 0 0 0 0 0 0 0 0 0 0 0 0 0 0 0 0 0 0 0 0 0 0 0 0 0
0 0 0 0 0.0126116281389913 0 0 0 0.0019576480595378 0 0 0 0 0 0 0 0 0 0 0 0 0 0 0 0 0 0 0 0.0161453916582861 0 0 0 0 0 0.0062186868847942 0 0 0 0 0 0 0 0 0 0 0 0 0 0 0 0 0 0 0 0 0 0 0 0 0 0 0 0 0 0 0 0.00318358883740965 0 0 0 0 0 0 0 0 0 0 0 0 0 0 0 0 0 0.00340068568019921 0 0.00230392866332764 0 0 0 0 0 0 0 0 0 0 0 0 0.0220950747494786 0 0 0 0 0 0 0 0 0 0 0 0 0 0 0 0 0 0 0 0 0 0 0 0 0 0 0 0 0 0 0 0 0.00282771386377683 0 0 0 0 0 0 0 0 0 0 0 0 0 0 0 0 0 0 0 0 0 0 0 0.0817167021378052 0 0.042004672233627 0 0 0.0745123237327785 0 0 0.0168840341446328 0 0 0 0 0 0 0 0 0 0.111110017664895 0 0 0 0.0227526782442143 0 0 0 0 0.0237174932961042 0 0 0 0 0.0161169798702708 0 0 0 0 0 0.0382751473056119 0 0 0 0 0 0 0 0 0 0 0 0 0 0 0 0 0 0 0.0143529971392932 0 0 0.0206996402920772 0 0 0.0192405838773877 0 0.0713106170475799 0 0 0 0 0 0 0 0 0 0 0 0 0 0 0 0 0 0 0 0 0.0188618853160817 0 0 0 0 0 0 0 0 0 0 0 0 0 0.0555640113951223 0 0 0 0 0 0 0 0 0 0 0 0 0 0 0 0 0 0 0 0 0 0 0 0 0 0 0 0.0722879109990906 0 0.0119539848045005 0 0.00539274900578826 0.0238088040910679 0 0 0 0 0 0 0 0 0 0 0 0 0 0 0 0 0.0181560288687247 0.00861484209298847 0.161921549904557 0 0 0 0 0 0 0 0
0 0 0 0 0 0 0 0 0 0 0 0 0 0 0 0 0 0 0 0 0 0 0 0 0 0 0 0 0 0 0 0 0 0 0.0365486361476288 0 0 0 0 0 0 0 0 0 0 0 0 0 0 0 0 0 0 0 0 0 0 0 0 0 0 0 0 0 0 0 0 0 0 0 0 0 0 0 0 0.00691037640286883 0 0 0 0 0 0 0 0 0 0 0 0 0 0 0 0 0 0 0 0 0 0 0 0.0194462171225867 0 0 0 0 0 0 0 0 0 0 0 0 0 0 0 0 0 0 0 0 0 0 0 0 0 0 0 0 0 0 0 0 0 0 0 0 0 0 0 0 0 0 0 0 0 0 0 0 0 0 0 0 0 0 0 0 0.0253731488773239 0 0.0121320065871963 0.0562109714927727 0 0.0268800707560376 0 0 0 0 0 0 0 0 0 0 0 0 0 0 0 0 0.0168515329182304 0 0 0 0.00620966331851423 0.0122430824881597 0 0 0 0 0.0170382071757333 0 0 0 0 0 0.00907060582835854 0 0 0.0422617666754881 0 0 0 0 0 0 0 0.0143355260602245 0 0 0 0 0 0 0 0 0 0 0 0 0 0 0 0.0261886641391182 0 0 0 0 0 0 0 0 0 0 0 0 0 0 0 0 0 0 0 0 0.0176086907665982 0 0 0 0 0 0 0 0 0 0 0 0 0 0.041886756565458 0 0 0 0 0 0 0 0 0 0 0 0 0 0 0 0 0 0 0 0 0 0 0 0 0 0 0 0.0300657433606456 0.0108137658483327 0 0 0.1520843717326 0.232878594441982 0 0 0 0 0 0.104020912591868 0 0 0 0 0 0 0.0144324368830255 0.0229274727027745 0 0 0 0 0 0 0 0 0.0202553303484869 0 0 0 0.0253254487679877
0 0 0 0 0 0 0 0 0 0 0 0 0 0 0 0 0 0 0 0 0 0 0 0 0 0 0 0 0 0 0 0.0174591420046376 0 0 0.00996618628101147 0 0 0 0 0 0 0 0 0 0 0 0 0 0 0 0 0 0 0 0.0155716750221864 0 0 0 0 0 0 0 0 0 0 0 0.00797449707532699 0 0 0 0 0 0 0 0 0 0 0 0 0 0 0 0 0 0 0 0 0 0 0 0 0 0 0 0 0 0 0 0 0.00588527675312004 0 0 0 0 0 0 0 0 0 0 0 0 0 0 0 0 0 0 0 0 0 0 0 0 0 0 0 0 0 0 0 0 0 0 0 0 0 0 0 0 0 0 0 0 0 0 0 0 0 0 0 0 0 0 0 0 0 0 0 0.0203322664357269 0.0171653386119281 0 0 0 0 0 0 0 0 0 0 0 0 0 0.0367333491695777 0 0 0 0 0 0 0 0.00473299400032266 0 0 0 0 0.0160586159979256 0.136275740386617 0 0 0 0.0832358751466797 0.00567292464090027 0 0.0199635925049504 0 0 0 0 0 0 0 0 0 0.00919555586211052 0.0916837162957196 0 0 0 0 0 0 0 0.0508451159750572 0 0 0 0 0.0256694863751052 0 0 0 0 0.0190529009439218 0.029469500974441 0 0 0 0 0 0 0 0 0 0 0 0 0 0 0 0 0 0 0 0 0 0 0 0 0 0 0 0 0 0 0.0707385237630751 0 0 0 0 0 0 0 0 0 0 0 0 0 0 0 0 0 0 0 0 0 0 0 0 0 0 0 0 0 0.0390652882430756 0 0.0281184799078173 0.125622549002189 0 0 0.00695673465626149 0 0.0155610931929157 0.0909935807773999 0 0 0 0 0 0 0 0 0 0 0 0 0 0 0 0 0 0 0 0 0
0 0 0 0 0 0 0 0 0 0 0 0 0 0 0 0 0 0 0 0 0 0 0 0 0 0 0 0 0 0 0 0 0 0 0 0 0 0 0 0 0 0 0 0 0 0 0 0 0 0 0 0 0 0 0 0 0 0 0 0 0 0 0 0 0 0 0 0 0 0 0 0 0 0 0 0 0 0 0 0 0 0 0 0 0 0 0 0 0 0 0 0 0 0 0 0 0 0 0 0 0 0 0 0 0 0 0 0 0 0 0 0 0 0 0 0 0 0 0 0 0 0 0 0 0 0 0 0 0 0 0 0 0 0 0 0 0 0 0 0 0 0 0 0 0 0 0 0 0 0 0 0 0 0 0 0 0 0 0 0 0 0 0 0 0 0 0 0 0 0 0 0 0 0 0 0 0 0 0 0 0 0 0 0 0 0 0 0 0 0 0 0 0 0 0.00969667741977101 0 0 0 0 0 0 0 0 0 0 0 0 0 0 0 0 0 0 0.0168470031243856 0.258349958466264 0.022406060521585 0.130850833207006 0 0 0 0 0.0708039502837144 0 0 0.0154143812783742 0.0726869867953581 0 0 0 0 0 0 0.00517007668346181 0 0 0 0 0 0 0 0 0 0.0140874714916649 0 0 0 0 0 0 0 0 0 0 0 0 0 0 0 0 0 0 0 0 0 0 0 0 0 0 0 0 0.012043889745202 0 0 0 0 0 0 0.0255484072692962 0.0156883794228599 0.0372182063056981 0 0 0 0 0 0 0 0 0 0 0 0 0 0 0 0 0 0 0 0 0 0 0 0 0 0.0686124518374966 0.128885876697613 0.0956893894502494 0 0 0 0 0 0 0 0
0 0 0 0 0 0 0 0 0 0 0 0 0 0 0 0 0 0 0 0 0 0 0 0 0 0 0 0 0 0 0 0 0 0 0 0.0136785574973699 0 0 0 0 0.00573106448641169 0 0 0 0 0 0 0 0 0 0 0.0126261696899149 0 0 0 0 0 0 0 0 0 0 0 0 0 0 0 0 0 0 0 0 0 0 0 0 0 0 0 0 0.00557686327426887 0.0191103563559015 0.0395844887126712 0.0248814365438481 0 0 0 0 0 0 0 0 0 0 0 0 0 0 0 0 0 0 0 0 0 0 0 0 0 0 0 0 0 0 0 0 0 0 0 0 0 0 0 0 0 0 0 0 0 0 0 0 0 0 0 0 0 0 0 0 0 0 0 0 0 0 0 0 0 0 0 0 0 0 0 0 0 0 0 0 0 0 0 0 0 0 0 0 0.00957054671279749 0 0.0167545189169976 0 0 0 0 0 0 0 0 0 0 0 0 0 0 0 0.0190090447142825 0 0.00968476745884332 0 0.0518807720002841 0 0 0 0 0 0 0 0 0 0.0392351832637827 0 0 0 0 0 0 0 0 0 0 0 0 0 0 0 0 0 0 0 0 0 0 0 0 0 0 0 0 0 0 0 0 0 0 0 0.160882961197192 0 0 0 0.198371710251573 0.306835694711076 0 0 0 0 0 0 0 0 0 0 0 0 0 0 0.00313006925761479 0 0 0 0 0 0 0 0 0 0 0 0 0 0 0 0 0 0 0 0 0 0 0 0 0 0.0343390192350815 0.0057078469167026 0 0 0 0 0 0 0 0 0 0.0189464057899835 0 0 0 0 0 0 0 0 0 0 0 0 0 0 0 0 0 0 0 0 0 0 0.00446252301340316
0 0 0 0 0 0 0 0 0 0 0 0 0 0 0 0 0 0 0 0 0 0 0 0 0 0 0 0 0 0 0 0 0 0 0 0 0 0 0 0 0 0 0 0 0 0 0 0 0 0 0 0 0 0 0 0 0 0 0 0 0 0 0 0 0 0 0 0 0 0 0 0 0 0 0 0 0 0 0 0 0 0 0 0 0 0 0 0 0 0 0 0 0 0 0 0 0 0 0 0 0 0 0 0 0 0 0 0 0 0 0 0 0 0 0 0 0 0 0 0 0 0 0 0 0 0 0 0 0 0 0 0 0 0 0 0 0 0 0 0 0 0 0 0 0 0 0 0 0 0 0 0 0 0 0 0 0 0 0 0 0 0 0 0 0 0 0 0 0 0 0 0 0 0 0 0 0 0 0 0 0 0 0 0 0 0 0 0 0 0 0 0 0 0.0267358287534883 0 0 0 0 0 0 0 0 0 0 0 0.167770784925718 0 0 0 0 0 0 0 0 0 0 0 0 0 0 0 0 0 0 0 0 0 0 0 0 0 0 0 0 0 0 0 0 0 0 0 0 0.073485408516425 0.0891795489599143 0.0276255842127602 0 0 0 0 0.123947609008483 0 0 0 0 0 0 0 0 0 0 0 0 0 0 0 0 0 0 0 0 0 0 0 0 0 0 0 0 0 0 0 0 0 0 0 0 0 0 0.0296158067335596 0.106156536698315 0 0 0 0 0.0451656841455126 0.233071028901061 0 0 0 0 0 0 0 0 0 0.0365887274170626 0 0 0 0 0 0 0.0178574886368573 0 0.022799963090843 0 0
0 0 0 0 0 0 0 0 0 0 0 0 0 0 0 0 0 0 0 0 0 0 0 0 0 0 0 0 0 0 0 0 0 0 0 0 0 0 0 0 0 0 0 0 0 0 0 0 0 0 0 0 0 0 0 0 0 0 0 0 0 0 0.062914456081925 0 0 0 0 0 0 0 0 0 0 0 0 0 0.0786458473757868 0.0262978134386033 0 0 0 0 0 0 0 0 0 0 0 0 0 0 0 0 0 0 0 0 0 0 0 0 0 0 0 0 0 0 0 0 0 0 0 0 0 0 0 0 0 0 0 0 0 0 0 0 0 0 0 0 0 0 0 0 0 0 0 0 0 0 0 0 0 0 0 0 0 0 0 0 0 0 0 0 0 0 0 0 0 0 0 0 0 0 0 0 0 0 0 0 0 0 0 0 0 0 0 0 0 0 0 0 0 0 0 0 0 0 0 0 0 0.283809985939344 0 0 0 0 0 0 0 0 0 0 0.172194131507172 0 0.294238070457754 0 0 0 0 0 0 0 0 0 0 0 0 0 0 0 0 0 0 0 0 0 0.0818996951994151 0 0 0 0 0 0 0 0 0 0 0 0 0 0 0 0 0 0 0 0 0 0 0 0 0 0 0 0 0 0 0 0 0 0 0 0 0 0 0 0 0 0 0 0 0 0 0 0 0 0 0 0 0 0 0 0 0 0 0 0 0 0 0 0 0 0 0 0 0 0 0 0 0 0 0 0 0 0 0 0 0 0 0 0 0 0 0 0 0 0
0 0 0 0 0 0 0 0 0 0 0 0 0 0 0 0 0 0 0 0 0 0 0 0 0 0 0 0 0 0 0 0 0 0 0 0 0 0 0 0 0 0 0.0369596805462759 0 0.0256955324886414 0 0 0 0 0.024133395011354 0 0 0 0 0 0 0 0 0 0 0 0 0 0 0 0 0 0 0 0 0 0 0 0 0 0 0 0.0260476401725139 0 0 0 0 0 0 0 0 0 0 0 0 0 0 0 0 0 0 0 0 0 0 0 0 0 0 0 0 0 0 0 0 0 0 0 0 0 0 0 0 0 0 0 0 0 0 0 0 0 0 0 0 0 0 0 0 0 0 0 0 0 0 0 0 0 0 0 0 0 0 0 0 0 0 0 0 0 0 0 0 0 0 0 0 0 0 0 0 0 0 0.102313996084059 0 0.172574248049112 0 0 0 0 0 0 0 0 0 0 0 0 0 0.0567330139691798 0 0 0 0.0380295399374799 0 0 0 0 0 0 0 0 0 0 0 0 0 0.406534059539304 0.0912653436580793 0 0 0 0 0 0 0 0 0 0 0 0 0 0 0 0 0 0 0 0 0 0 0 0 0 0 0 0 0 0 0 0 0 0 0 0 0 0 0 0 0 0 0 0 0 0 0 0 0 0 0 0 0.0197135505440002 0 0 0 0 0 0 0 0 0 0 0 0 0 0 0 0 0 0 0 0 0 0 0 0 0 0 0 0 0 0 0 0 0 0 0 0 0 0 0 0 0 0 0 0 0 0 0 0 0 0 0 0 0 0 0 0 0 0 0 0
0 0 0 0 0 0 0 0 0 0 0 0 0 0 0 0.00500102395602186 0 0 0 0 0 0 0 0 0 0 0 0 0 0 0 0 0 0 0 0 0 0 0 0 0 0 0 0 0 0 0 0 0 0 0 0 0 0 0 0 0 0 0 0 0 0 0 0 0 0 0 0 0 0 0 0 0 0 0 0 0 0 0 0 0 0 0 0 0 0 0 0 0 0 0 0 0 0 0 0 0 0 0 0 0 0 0 0 0 0 0 0 0 0 0 0 0 0 0 0 0 0 0 0 0 0 0 0 0 0 0 0 0 0 0 0 0 0 0 0 0 0 0 0 0 0 0 0 0 0 0 0 0 0 0 0 0 0 0 0 0 0 0 0 0 0 0 0 0 0 0 0 0.0328475654272885 0 0.0431827088898681 0 0 0 0 0 0 0 0 0 0 0 0 0 0 0 0.0503454609213792 0.0037743274563509 0.0348384621005661 0 0.539699772261817 0 0 0 0 0 0.0575469239044782 0 0 0 0 0.0397011422632243 0 0 0 0 0 0 0 0 0 0 0 0 0 0 0 0 0 0 0 0 0 0 0 0 0 0 0 0 0 0 0 0 0 0 0 0 0 0 0 0 0 0 0 0 0 0 0 0 0 0 0 0 0 0 0.00536815692134125 0 0 0 0 0 0 0 0 0 0 0 0 0 0 0 0 0 0 0 0 0 0 0 0 0 0.182466232756297 0 0 0 0 0 0 0 0 0 0 0 0 0 0 0 0 0 0 0 0 0 0 0 0 0 0 0 0 0 0 0 0 0 0.00522822314136775
0 0 0 0 0 0 0 0 0 0 0 0 0 0 0 0.00246745234270022 0 0 0 0 0 0 0 0 0 0 0 0 0 0 0 0 0 0 0 0 0 0 0.0126801108463221 0 0 0 0 0 0 0 0 0.0241317787832137 0 0 0 0 0 0 0 0 0 0 0 0 0 0 0 0 0 0 0 0 0 0 0 0 0 0.00854630717647929 0 0 0 0 0 0 0 0 0 0 0 0 0 0 0 0 0 0 0 0 0 0 0 0 0 0 0 0 0 0 0 0 0 0 0 0 0 0 0 0 0 0 0 0 0 0 0 0 0 0 0 0 0 0 0 0 0 0 0 0 0 0 0 0 0 0 0 0 0 0 0 0 0 0 0 0 0 0 0 0 0 0 0 0 0 0 0 0 0 0 0 0 0 0 0 0 0 0 0 0 0 0 0 0 0 0 0 0 0 0 0 0 0 0 0.00244325621373862 0 0.0425410514285672 0 0 0 0 0 0 0 0 0 0.0388647418891152 0 0 0.215527828689539 0 0 0 0 0 0 0 0 0 0 0 0 0 0 0 0 0 0 0 0 0 0 0 0 0 0 0 0 0 0 0 0 0 0 0 0 0 0 0 0 0 0 0 0 0 0 0 0 0 0 0 0 0.00255617889477147 0 0 0 0 0 0 0 0 0 0 0 0 0 0 0 0 0 0 0 0 0 0 0 0 0 0.650241293735554 0 0 0 0 0 0 0 0 0 0 0 0 0 0 0 0 0 0 0 0 0 0 0 0 0 0 0 0 0 0 0 0 0 0
0 0 0 0 0 0 0 0 0 0 0 0 0 0 0 0 0 0 0 0 0.054211341946992 0 0 0 0 0 0 0 0 0 0 0 0 0 0 0 0 0 0.0114600992686529 0 0 0 0.065790974223982 0 0.0162299903548545 0.0430000231103585 0 0 0 0 0 0 0 0 0 0 0 0 0 0 0 0 0.0334872546656954 0 0 0 0 0 0 0 0 0 0 0 0 0 0 0.0186727453634522 0 0 0 0 0 0 0 0 0 0 0 0 0 0 0 0 0 0 0 0 0 0 0 0 0 0 0 0 0 0 0 0 0 0 0 0 0 0 0 0 0 0 0 0 0 0 0 0 0 0 0 0 0 0 0 0.0234419816178796 0 0 0 0 0 0 0 0 0 0 0 0 0 0 0 0 0 0 0 0 0 0 0 0 0 0 0 0 0 0 0 0 0 0 0 0 0.122568887159861 0 0 0 0 0 0 0 0 0 0 0 0 0 0 0 0 0 0 0 0 0 0 0 0 0 0 0 0.0525499004604826 0.192414630861605 0 0 0 0.281188674509922 0 0 0 0 0 0 0 0 0 0 0 0 0 0 0.055778347708671 0 0 0 0 0 0 0 0.0292051487475914 0 0 0 0 0 0 0 0 0 0 0 0 0 0 0 0 0 0 0 0 0 0 0 0 0 0 0 0 0 0 0 0 0 0 0 0 0 0 0 0 0 0 0 0 0 0 0 0 0 0 0 0 0 0 0 0 0 0 0 0 0 0 0 0 0 0 0 0 0 0 0 0 0 0 0 0 0 0 0 0 0 0 0 0 0 0 0 0 0 0
0 0 0 0 0 0 0 0 0 0 0 0 0 0 0 0 0 0 0 0 0.0251371120377517 0 0 0 0 0 0 0 0 0 0 0 0 0 0 0 0 0 0.0258214700522151 0 0 0 0 0 0.00266813636586437 0 0 0.014969732228179 0 0 0 0 0 0 0 0 0 0 0 0 0 0 0 0 0 0 0 0 0 0 0 0 0 0.0192811765887072 0 0 0 0 0 0 0 0 0 0 0 0 0 0 0 0 0 0 0 0 0 0 0 0 0 0 0 0 0 0 0 0 0 0 0 0 0 0 0 0 0 0 0 0 0 0 0 0 0 0 0 0 0 0 0 0 0 0 0 0.00602482332360866 0 0 0 0 0 0 0 0 0 0 0 0 0 0 0 0 0 0 0 0 0 0 0 0 0 0 0 0 0 0 0 0 0 0 0.0115577661174828 0.0292888783011295 0.207807913539145 0 0 0 0 0 0 0 0 0 0 0 0 0 0 0 0 0 0.000717825419263721 0 0 0 0 0 0 0 0 0 0 0.00842222073545274 0 0.108236516552676 0.0548248428439875 0 0 0 0 0 0 0 0 0 0 0 0 0 0 0 0.0306055434020969 0 0 0 0.123124776089733 0 0 0 0 0 0 0 0 0 0 0 0 0 0 0 0 0 0 0 0 0 0 0 0 0 0 0 0 0 0 0 0 0 0 0 0 0 0 0 0 0 0 0 0 0 0 0 0 0 0 0 0 0 0 0 0 0 0 0 0.331511266402707 0 0 0 0 0 0 0 0 0 0 0 0 0 0 0 0 0 0 0 0 0 0 0 0 0 0 0 0 0 0 0 0 0 0
0 0 0 0 0 0 0 0 0 0 0 0 0 0 0 0 0 0 0 0 0 0 0 0 0 0 0 0 0 0 0 0 0 0 0 0 0 0 0 0 0 0 0 0.0467495225053364 0.00865000416854338 0.010329337839335 0 0 0 0 0 0 0 0 0 0 0 0 0 0.0189848670661915 0 0 0 0 0.0520572310318181 0 0 0 0 0 0 0 0 0 0 0 0 0 0 0 0 0 0 0 0 0 0 0 0 0 0 0 0 0 0 0 0 0 0 0 0 0 0 0 0 0 0 0 0 0 0 0 0 0 0 0 0 0 0 0 0 0 0 0 0 0 0 0.0294698988172913 0.00810297556313 0 0 0 0 0 0 0 0 0 0 0 0 0 0 0 0 0 0 0 0 0 0 0 0 0 0 0 0 0 0 0 0 0 0 0 0 0 0 0 0 0 0 0 0 0 0 0 0 0 0 0 0 0 0 0 0 0 0 0 0 0.107155355415652 0 0.471214423017648 0 0 0 0 0 0 0.10049121400518 0 0 0 0 0 0 0 0 0.0881992691091075 0 0 0 0 0 0 0 0 0 0 0 0 0 0 0 0 0 0 0 0 0 0 0 0 0.0585959014607672 0 0 0 0 0 0 0 0 0 0 0 0 0 0 0 0 0 0 0 0 0 0 0 0 0 0 0 0 0 0 0 0 0 0 0 0 0 0 0 0 0 0 0 0 0 0 0 0 0 0 0 0 0 0 0 0 0 0 0 0 0 0 0 0 0 0 0 0 0 0 0 0 0 0 0 0 0 0 0 0 0 0 0 0
0 0 0 0 0 0 0 0 0 0 0 0 0 0 0 0 0 0 0 0 0 0 0 0 0 0 0 0 0 0 0 0 0 0 0.0193836431453276 0 0 0 0 0 0 0 0 0 0 0 0 0 0 0 0 0 0 0 0 0 0 0 0 0 0 0 0 0 0 0 0 0 0 0 0 0 0 0 0 0 0 0 0 0 0 0 0 0 0 0 0 0 0 0 0 0 0 0 0 0 0 0 0 0.00659310293316407 0 0 0 0 0 0 0 0 0 0 0 0 0 0 0 0 0 0 0 0 0 0 0 0 0 0 0 0 0 0 0 0 0 0 0 0 0 0 0 0 0 0 0 0 0 0 0 0 0 0 0 0 0 0 0 0 0 0 0 0 0 0 0 0 0 0.0442661687956074 0 0 0 0 0 0 0 0 0 0 0.0420307925105605 0.00410446074856101 0 0 0 0 0 0 0 0 0 0.00543222249342871 0.00686376413270846 0 0 0 0 0.00443972027042573 0.00455354088647145 0 0 0.0821319826516397 0 0 0 0 0 0 0 0 0 0 0 0 0 0 0 0 0 0 0 0 0 0 0 0 0 0 0 0 0 0 0 0 0 0 0 0 0.0111772437002559 0 0 0 0 0 0 0 0 0 0.0662433355866779 0 0 0 0 0 0 0 0 0 0 0 0.0256318619910403 0 0 0 0 0 0 0 0 0 0 0 0 0 0 0 0 0 0 0 0 0 0 0 0 0 0 0 0.012235002206982 0 0.082225138941999 0 0.0176854941968839 0.118250665660264 0 0 0 0 0.172612932299622 0.171074834541184 0 0 0.00588674908224277 0.00494360915279252 0 0 0 0 0 0.0182914225075033 0 0.00969220183191125 0.00474331611747766 0 0.00816289813503819 0 0.0109987330086484 0 0.034226585101184 0 0.0061185773703987
0 0 0 0 0 0 0 0 0 0 0 0 0 0 0 0 0 0 0 0 0 0 0 0 0 0 0 0 0.00230920140578481 0 0 0.0488466867486869 0.00281368291013862 0.00388971542266975 0.00674147804312682 0 0 0 0 0 0 0 0 0 0 0 0 0 0 0 0 0 0 0 0.0546518171814494 0.016413790793855 0 0 0 0 0 0 0 0 0 0 0.0390854721779018 0.00322594814804077 0.00739452059674473 0 0 0 0 0 0 0 0 0 0 0 0 0 0 0 0 0 0 0 0 0 0 0 0 0 0 0 0 0 0 0.0307826188178026 0 0 0 0.0360851995917437 0 0 0 0 0 0 0 0 0 0.0038307300519613 0 0 0 0.00837649012718477 0 0 0 0 0 0 0 0 0 0 0 0 0 0 0 0 0 0 0 0 0 0 0 0 0 0 0 0 0 0 0 0 0 0 0 0 0 0 0 0 0 0 0 0 0 0 0 0 0.353921441635358 0.027583831354294 0.0207812366743081 0.0159685066611911 0.00679360058785983 0 0 0 0.00455605045370538 0 0 0 0 0 0 0 0 0 0 0 0.0417652906892342 0 0.0532300474740309 0 0 0 0 0 0.0304753454015898 0 0 0 0 0 0 0 0 0 0 0 0 0 0 0 0 0 0 0 0.0131955287278258 0 0 0 0 0 0 0 0 0 0 0.0142606186859312 0 0 0 0 0 0 0 0 0 0 0 0 0 0 0 0 0 0 0 0 0 0 0 0 0 0 0 0 0 0 0.145876247965965 0 0 0 0 0 0.00714490167161487 0 0 0 0 0 0 0 0 0 0 0 0 0 0 0 0 0 0 0 0 0 0 0 0 0 0 0 0 0 0 0 0 0 0 0 0 0 0 0 0 0 0 0 0 0 0 0 0 0 0 0 0 0 0
0 0 0 0 0 0 0 0 0 0 0 0 0 0 0 0 0 0 0 0 0 0 0 0 0 0 0.00656343405386864 0.0186874275830938 0 0 0 0 0 0 0 0 0 0 0 0 0 0 0 0 0 0 0 0 0 0 0 0 0.0106277244980648 0 0 0 0 0 0 0.131843084927882 0 0 0 0.253251872600375 0.0101317207449774 0 0 0 0 0 0 0 0 0 0 0 0 0 0 0 0 0 0 0 0 0 0 0 0 0 0 0 0 0 0 0 0 0 0 0 0 0 0 0 0 0 0 0.0155512615852175 0 0 0 0 0 0 0 0 0 0 0 0 0 0 0 0 0 0 0 0.0954884336941006 0.0304926328217436 0 0 0 0 0 0 0 0 0 0 0 0 0 0 0 0 0 0 0 0 0 0 0 0 0 0 0 0 0 0 0 0 0 0 0 0 0 0 0 0 0 0 0 0 0.101248482645202 0 0 0 0 0 0 0 0 0 0 0 0 0 0 0 0 0 0 0 0 0 0 0 0 0 0 0 0 0 0 0.0552766303413797 0 0 0 0.201787647665655 0.0360825421191576 0 0 0 0 0 0 0 0 0 0 0 0 0 0 0 0 0 0 0 0 0 0 0.0329671047192823 0 0 0 0 0 0 0 0 0 0 0 0 0 0 0 0 0 0 0 0 0 0 0 0 0 0 0 0 0 0 0 0 0 0 0 0 0 0 0 0 0 0 0 0 0 0 0 0 0 0 0 0 0 0 0 0 0 0 0 0 0 0 0 0 0 0 0 0 0 0 0 0 0 0 0 0 0 0 0 0 0 0 0 0
0 0 0 0 0 0 0 0 0 0 0 0 0 0 0 0 0 0 0 0 0 0 0 0 0 0 0.0122603072622477 0 0 0 0 0 0 0 0 0 0 0 0 0 0 0 0 0 0 0 0 0 0 0 0 0 0.0512458302391718 0 0 0 0 0 0 0 0 0 0 0 0 0 0 0 0 0 0 0 0 0 0 0 0 0 0 0 0 0 0 0 0 0 0 0 0 0 0 0 0 0 0 0 0 0 0 0 0 0 0 0 0.0428364541280175 0 0.0273244419434654 0.0125822534989093 0 0 0 0 0 0 0 0 0 0 0 0 0 0 0.109610032844791 0 0 0 0 0 0 0 0 0 0 0 0 0 0 0 0 0 0 0 0 0 0 0 0 0 0 0 0 0 0 0 0 0 0 0 0 0 0 0 0 0 0 0 0 0 0 0 0 0 0 0.0643672558502708 0 0 0 0 0 0 0 0 0 0 0 0 0 0 0 0 0 0 0 0 0 0 0 0 0 0 0 0 0 0 0 0 0 0.287823733657487 0 0 0 0 0 0 0 0 0 0 0 0 0 0 0 0 0 0 0 0 0 0 0 0 0 0 0 0 0 0 0 0 0 0 0 0 0 0 0 0 0 0 0 0 0 0 0 0 0 0 0 0 0 0 0 0 0.0531279981364069 0 0 0.224618259010807 0 0.114203433428426 0 0 0 0 0 0 0 0 0 0 0 0 0 0 0 0 0 0 0 0 0 0 0 0 0 0 0 0 0 0 0 0 0 0 0 0 0 0 0 0 0 0 0 0 0 0 0
0 0 0 0 0 0 0 0 0 0 0 0 0 0 0 0 0 0 0 0 0 0 0 0 0 0 0 0 0 0 0 0 0 0 0 0 0 0 0 0 0 0 0 0 0 0 0 0 0 0 0 0 0 0 0 0 0 0 0 0.22840266927148 0 0 0 0.19456040185782 0 0 0 0 0 0 0 0 0 0 0 0 0 0 0 0 0 0 0 0 0 0 0 0 0 0 0 0 0 0 0 0 0 0 0 0 0 0 0 0 0 0 0 0 0 0 0 0 0 0 0 0 0 0 0 0 0 0 0 0 0 0 0 0.124696159067239 0.117980160534967 0 0 0 0 0 0 0 0 0 0 0 0 0 0 0 0 0 0 0 0 0 0 0 0 0 0 0 0 0 0 0 0 0 0 0 0 0 0 0 0 0 0 0.0958489888812969 0 0 0 0 0 0 0 0 0 0 0 0 0 0 0 0 0 0 0 0 0 0 0 0 0 0 0 0 0 0 0 0 0 0 0 0.238511620387197 0 0 0 0 0 0 0 0 0 0 0 0 0 0 0 0 0 0 0 0 0 0 0 0 0 0 0 0 0 0 0 0 0 0 0 0 0 0 0 0 0 0 0 0 0 0 0 0 0 0 0 0 0 0 0 0 0 0 0 0 0 0 0 0 0 0 0 0 0 0 0 0 0 0 0 0 0 0 0 0 0 0 0 0 0 0 0 0 0 0 0 0 0 0 0 0 0 0 0 0 0 0 0 0 0 0 0 0 0
0 0 0 0 0 0 0 0 0 0 0 0 0 0 0 0 0 0 0 0 0 0 0 0 0 0 0 0 0 0 0 0 0 0 0 0 0 0 0 0 0 0 0 0 0 0 0 0 0 0 0 0 0 0 0 0 0 0 0 0 0 0 0 0 0 0 0 0 0 0 0 0 0 0 0 0 0 0 0 0 0 0 0 0 0 0 0 0 0 0 0 0 0 0 0 0 0 0 0 0 0 0 0 0 0 0 0 0 0 0 0 0 0 0 0 0 0 0 0 0 0 0 0 0 0 0 0 0 0 0 0 0 0 0 0 0 0 0 0 0 0 0 0 0 0 0 0 0 0 0 0 0 0 0 0 0 0 0 0 0 0 0 0 0 0 0 0 0 0 0 0 0 0 0 0.124445883557826 0 0 0 0 0 0 0 0 0 0 0 0 0 0 0 0 0 0 0 0 0 0 0 0 0 0 0 0 0 0 0 0 0 0 0 0 0 0 0 0 0.0288791003691316 0 0 0 0.321492593033114 0 0 0 0 0 0.0449847370688195 0 0 0 0 0 0 0 0 0 0 0 0 0 0 0 0 0 0 0 0 0 0 0 0 0 0 0 0 0 0 0 0 0 0 0 0 0 0 0 0 0 0 0 0 0 0.24363722941966 0.236560456551448 0 0 0 0 0 0 0 0 0 0 0 0 0 0 0 0 0 0 0 0 0 0 0 0 0 0 0 0 0 0 0 0 0 0 0 0 0 0 0 0 0 0 0 0
0 0 0 0 0 0 0 0 0 0 0 0 0 0 0 0 0 0 0 0 0 0 0 0.100679809349972 0 0 0 0 0 0 0 0 0 0 0 0 0 0 0.0678478615150496 0 0 0 0 0 0 0 0 0 0 0 0 0 0 0 0 0 0 0 0 0 0.329128671958266 0 0 0 0 0 0 0 0 0 0 0 0 0 0 0 0 0 0 0 0 0 0 0 0 0 0 0 0 0 0 0 0 0 0 0 0 0 0 0 0 0 0 0 0 0 0 0 0 0 0 0 0 0 0 0 0 0 0 0 0 0 0 0 0 0 0 0 0 0 0 0 0 0 0 0 0 0 0 0 0 0 0 0 0 0 0 0 0 0 0 0 0 0 0 0 0 0 0 0 0 0 0 0 0 0 0 0 0 0 0 0 0 0 0 0 0 0 0 0 0 0 0 0 0.280453660858804 0 0 0 0 0 0 0 0 0 0 0 0 0 0 0 0 0 0 0 0 0 0 0 0 0 0 0 0 0 0 0 0 0 0 0 0 0 0 0 0 0 0 0.221889996317908 0 0 0 0 0 0 0 0 0 0 0 0 0 0 0 0 0 0 0 0 0 0 0 0 0 0 0 0 0 0 0 0 0 0 0 0 0 0 0 0 0 0 0 0 0 0 0 0 0 0 0 0 0 0 0 0 0 0 0 0 0 0 0 0 0 0 0 0 0 0 0 0 0 0 0 0 0 0 0 0 0 0 0 0 0 0 0 0 0
0 0 0 0 0 0 0 0 0 0 0 0 0 0 0 0 0 0 0 0 0 0 0 0.0432087142840477 0 0 0 0 0 0 0 0 0 0 0 0 0 0 0 0 0 0 0 0 0 0 0 0 0 0 0 0 0 0 0 0 0 0 0 0 0.0743833347054605 0 0 0 0 0 0 0 0 0 0 0 0 0 0 0 0 0 0 0 0 0 0 0 0 0 0 0 0 0 0 0 0 0 0 0 0 0 0 0 0 0 0 0 0 0 0 0 0 0 0 0 0 0 0 0 0 0 0 0 0 0 0 0 0 0 0 0 0 0 0 0 0 0 0 0 0 0 0 0 0 0 0 0 0 0 0 0 0 0 0 0 0 0 0 0 0 0 0 0 0 0 0 0 0 0 0 0 0 0 0 0 0 0 0 0 0 0 0 0 0 0 0.50613607264658 0 0 0 0 0 0 0 0 0 0 0 0 0 0 0 0 0 0 0 0 0 0 0 0 0 0 0 0 0 0 0 0 0 0 0 0 0 0 0 0 0 0 0 0 0 0 0 0 0 0 0 0 0 0 0 0 0 0 0 0 0 0 0 0 0 0 0 0 0 0 0 0 0 0 0 0 0 0 0 0 0 0 0 0 0 0 0 0 0 0 0 0 0 0 0 0 0 0 0 0 0 0 0 0 0 0 0 0.068405617507354 0 0.307866260856558 0 0 0 0 0 0 0 0 0 0 0 0 0 0 0 0 0 0 0 0 0 0 0 0
0 0 0 0 0 0 0 0 0 0 0 0 0 0 0 0 0 0 0 0 0 0 0 0 0 0 0 0 0 0 0 0 0 0 0 0 0 0 0 0 0 0 0 0 0 0 0 0 0 0 0 0 0 0 0 0 0 0 0 0 0 0 0 0 0 0 0 0 0 0 0 0 0 0 0 0 0 0 0 0 0 0 0 0 0 0 0 0 0 0 0 0 0 0 0 0 0 0 0 0 0 0 0 0 0 0 0 0 0 0 0 0 0 0 0 0 0 0 0 0 0 0 0 0 0 0 0 0 0 0 0 0 0 0 0 0 0 0 0 0 0 0 0 0 0 0 0 0 0 0 0 0 0 0 0 0 0 0 0 0 0 0 0 0 0 0 0 0 0 0 0 0 0 0 0 0 0 0 0 0 0 0 0 0 0 0 0 0.302408423334846 0 0 0 0 0.0149302889574399 0 0 0.0165909150732562 0 0 0 0 0 0 0 0 0 0 0 0 0 0 0 0 0 0 0.159416543719863 0 0 0 0 0 0 0.00637827937943785 0 0 0 0.0481538441279792 0 0 0 0 0 0 0 0 0 0 0 0 0 0 0 0 0 0 0 0 0 0 0 0 0 0 0 0 0 0 0.0447041210890777 0 0 0 0 0 0 0 0 0 0 0 0 0 0 0 0 0 0 0 0 0 0 0 0 0 0 0 0 0 0 0 0 0.00644906797489904 0 0 0 0 0 0.00805085121739845 0.0310552717607173 0 0 0 0 0 0.152681398182951 0.050593780008903 0.0106648475955275 0 0 0 0 0 0 0 0 0 0 0 0.147922367577704
0 0 0 0 0 0 0 0 0 0 0 0 0 0 0 0 0 0 0 0 0 0 0 0 0 0 0 0 0 0 0 0 0 0 0 0 0 0 0 0 0 0 0 0 0 0 0 0 0 0 0 0 0 0 0 0 0 0 0 0 0 0 0 0 0 0 0 0 0 0 0 0 0 0 0 0 0 0 0 0 0 0 0 0 0 0 0 0 0 0 0 0 0 0 0 0 0 0 0 0.00575288215316617 0 0 0 0 0 0 0 0 0 0 0 0 0 0 0 0 0 0 0 0 0 0 0 0 0 0 0 0 0 0 0 0 0 0 0 0 0 0 0 0 0 0 0 0 0 0 0 0 0 0 0 0 0 0 0 0 0 0 0 0 0 0 0 0 0 0 0 0 0 0 0 0 0 0 0 0 0 0 0 0 0 0 0 0 0 0 0 0.0092292440682715 0 0 0 0 0 0 0.0170146218526277 0.17799065594902 0 0 0 0 0 0 0 0 0 0 0.0132844453872364 0 0 0 0 0 0 0.111525585702166 0 0 0 0 0 0 0 0 0 0 0 0.102408463149988 0 0 0 0 0 0 0 0 0 0 0 0 0 0 0 0 0 0 0.00230533643966418 0 0 0.00159782318714945 0.00906920217433204 0 0 0.00268675053935268 0 0.000960052355716242 0 0 0.0113037174118625 0 0 0 0 0 0 0 0 0 0 0 0 0 0 0 0 0 0 0 0 0 0 0.00269531842213791 0 0 0 0 0 0 0 0 0 0 0 0 0 0 0 0 0.0724185472675855 0 0 0 0 0 0 0 0.317430821361724 0 0.102607183863673 0.039719348714328 0 0 0 0 0 0 0 0 0
0 0 0 0 0 0 0 0 0 0 0 0 0 0 0 0 0 0 0 0 0 0 0 0 0 0 0 0 0.0116759445890329 0 0 0 0 0 0 0 0 0 0 0 0 0 0 0 0 0 0 0 0 0 0 0 0 0 0 0 0 0 0 0 0 0 0 0 0 0 0 0 0 0 0 0 0 0 0 0 0 0 0 0 0 0 0 0 0 0 0 0 0 0 0 0 0 0 0 0 0 0 0 0 0 0 0 0 0 0 0 0 0 0 0 0 0 0 0 0 0 0 0 0 0 0 0 0 0 0 0 0 0 0 0 0 0 0 0 0 0 0 0 0 0 0 0 0 0 0 0 0 0 0 0 0 0 0 0 0 0 0 0 0 0 0 0 0 0 0 0 0 0 0 0 0 0 0 0.192342378640811 0 0 0 0 0 0 0 0 0 0 0 0 0 0 0 0 0 0 0 0 0.0488295177509869 0 0 0 0 0 0 0 0 0 0 0 0 0 0 0.0300787498383823 0 0 0 0 0 0 0 0 0.0779155469214035 0 0 0 0 0 0.0907717173694125 0 0 0 0 0 0 0 0 0 0 0 0 0 0 0 0 0 0 0 0 0 0 0 0 0 0 0 0 0 0 0.0109491566737433 0 0 0.063865442839717 0 0 0 0 0 0 0 0 0 0 0 0.222564694965134 0.125091765986116 0 0 0 0 0 0 0 0 0 0 0 0 0 0 0 0 0 0 0 0 0 0 0 0 0 0 0 0 0.125915084425261 0 0 0 0 0 0 0 0 0 0 0 0 0 0 0
0 0 0 0 0 0 0 0 0 0 0 0 0 0 0 0 0 0 0 0 0 0 0 0 0 0 0 0 0 0 0 0 0 0 0 0 0 0 0 0 0 0 0 0 0 0 0 0 0 0 0 0 0 0 0 0 0 0 0 0 0 0 0 0 0 0 0 0 0 0 0 0 0 0 0 0 0 0 0 0 0 0 0 0 0 0 0 0 0 0 0 0 0 0 0 0 0 0 0 0 0 0 0 0 0 0 0 0 0 0 0 0 0 0 0 0 0 0 0 0 0 0 0 0 0 0 0 0 0 0 0 0 0 0 0 0 0 0 0 0 0 0 0 0 0 0 0 0 0 0 0 0 0 0 0 0 0 0 0 0 0 0 0 0 0 0 0 0 0 0 0 0 0 0 0 0 0 0 0 0 0 0 0 0 0 0 0 0 0 0 0 0 0.0206771942196734 0 0 0.123744917363279 0 0 0 0 0 0 0 0 0 0 0 0 0 0 0 0 0 0 0 0 0 0 0 0 0 0.128244290858541 0 0 0 0 0 0 0 0 0 0 0 0 0 0 0 0 0 0 0 0 0.0307123952366782 0.00626280582771509 0 0 0 0 0.0197955474199537 0.0297391600875897 0 0.00614174816527104 0 0.0120753523264233 0 0 0 0 0 0 0 0 0 0 0 0 0 0 0 0 0 0 0 0 0 0 0 0 0 0 0 0 0 0 0 0.0281857355171081 0 0 0.017132679422644 0 0 0 0 0 0 0 0 0 0 0 0 0 0 0 0 0.0157932277855451 0.275360575120056 0.104530170639926 0.181604200009597 0 0 0 0 0 0 0 0
0 0 0 0 0 0 0 0 0 0 0 0 0 0 0 0 0 0 0 0 0.0167230823970005 0 0 0 0 0 0 0 0 0 0 0 0 0 0 0 0 0 0 0 0 0 0 0 0 0 0 0 0 0 0 0 0.0263700518469614 0 0 0 0 0 0.101195758982806 0.20106394235908 0 0.0206913627313945 0 0.225086183323695 0 0 0 0 0 0 0 0 0 0 0 0 0 0 0 0 0 0 0 0 0 0 0 0 0 0 0 0 0 0 0 0 0 0 0 0 0 0 0 0 0 0 0 0 0 0 0 0 0 0 0 0 0 0 0 0 0 0 0 0 0 0 0 0 0.0115910753958673 0 0 0 0 0 0 0 0 0 0 0 0 0 0 0 0 0 0 0 0 0 0 0 0 0 0 0 0 0 0 0 0 0 0 0 0 0 0 0 0 0 0 0 0 0 0 0 0 0 0 0 0 0 0 0 0 0 0 0 0 0 0 0 0 0 0 0 0 0 0 0 0 0 0 0 0 0 0 0 0 0 0 0 0 0 0 0 0 0 0.246332109989253 0 0 0.0298857070966803 0 0 0 0 0 0 0.031027959724962 0 0 0 0.0466411291342787 0 0 0 0 0 0 0 0 0 0 0 0 0 0 0 0 0 0 0 0 0 0 0 0 0 0 0 0 0 0 0 0 0 0 0 0 0 0 0 0 0 0 0 0 0 0 0 0 0 0 0 0 0 0 0 0 0 0 0 0 0 0 0 0 0 0 0 0 0 0 0 0 0 0 0.0433916370180226 0 0 0 0 0 0 0 0 0
0 0 0 0 0 0 0 0 0 0 0 0 0 0 0 0 0 0 0 0 0.0503031873828696 0 0 0 0 0 0 0 0 0 0 0 0 0 0 0 0 0 0 0 0 0 0.0436978062776508 0.00468987035652321 0.0229881079931004 0.0775349612934609 0 0 0 0.0235902881870226 0 0 0 0 0 0 0 0 0.00970123922502548 0 0 0.00699085514153144 0.00927671624321876 0 0 0 0 0 0 0 0 0 0 0 0 0 0.0481963730417466 0.025911092502888 0 0 0 0 0 0 0 0 0 0 0 0 0 0 0 0 0 0 0 0 0 0 0 0 0 0 0 0 0 0 0 0 0 0 0 0 0 0 0 0 0 0 0 0 0 0 0 0 0 0.0205158576385662 0 0 0 0 0 0.0190779533564238 0 0 0 0 0 0 0 0 0 0 0 0 0 0 0 0 0 0 0 0 0 0 0 0 0 0 0 0.0155010303239522 0 0 0 0 0 0 0.00935445811523748 0.0205347169033364 0.0496771750450816 0 0 0 0 0 0 0 0.027933767123406 0 0 0 0 0.0225170460438287 0 0 0.00302146579949531 0 0.00290644318574104 0.0288218348643236 0 0.0245487772009944 0 0 0 0 0 0 0 0 0 0 0.0107878496085787 0.0303591607727174 0 0 0 0 0 0 0 0 0 0 0 0 0 0.0517519197571911 0 0 0.00972407207948314 0.00716890016771688 0.108850917938921 0 0 0 0 0.0308446554155926 0.0782208367943405 0 0 0 0.0214671739960186 0 0 0 0 0 0 0 0 0 0.00829229285588175 0 0 0 0 0 0 0.0037048165055778 0 0 0 0 0 0 0 0 0 0 0 0 0 0 0 0 0 0 0 0 0 0 0 0 0 0 0 0 0 0 0 0 0 0 0 0 0 0 0 0 0.0287614143228414 0 0.0427749665397145 0 0 0 0 0 0 0 0 0 0 0 0 0 0 0 0 0 0 0 0 0 0 0 0
0 0 0 0 0 0 0 0 0 0 0 0 0 0 0 0 0 0 0 0 0 0 0 0 0 0 0 0 0 0 0 0 0 0 0 0 0 0 0 0 0 0 0 0 0 0 0 0 0 0 0 0 0 0 0 0 0 0 0 0 0 0 0 0 0 0 0 0 0 0 0 0 0 0 0 0 0 0 0 0 0 0 0 0 0 0 0 0 0 0 0 0 0 0 0 0 0 0 0 0 0 0 0 0 0 0 0 0 0 0 0 0 0 0 0 0 0 0 0 0 0 0 0 0 0 0 0 0 0 0 0 0 0 0 0 0 0 0 0 0 0 0 0 0 0 0 0 0 0 0 0 0 0 0 0 0 0 0 0 0 0 0 0 0 0 0 0 0 0 0 0 0 0 0 0 0 0 0 0 0 0 0 0 0 0 0 0 0 0 0 0 0 0.0378840622757178 0 0.0232413737316492 0 0 0 0 0 0 0 0 0 0 0 0 0 0 0 0.286411549332327 0 0 0 0 0.066644997646819 0 0 0 0 0 0 0 0 0 0.0185632458122295 0 0 0 0 0 0 0 0 0 0 0 0 0 0 0 0 0 0 0 0 0 0 0 0 0 0 0 0 0 0 0 0 0 0 0 0 0 0 0 0 0 0 0 0 0 0.167389013029955 0.399865758171302 0 0 0 0 0 0 0 0 0 0 0 0 0 0 0 0 0 0 0 0 0 0 0 0 0 0 0 0 0 0 0 0 0 0 0 0 0 0 0 0 0 0 0 0
0 0 0 0 0 0 0 0 0 0 0 0 0 0 0 0 0 0 0 0 0 0 0 0 0 0 0 0 0 0 0 0 0 0 0 0 0 0 0 0 0 0 0 0 0 0 0 0 0 0 0 0 0 0 0 0 0 0 0 0 0.34255947545012 0 0 0 0 0 0 0 0 0 0 0.257158139910025 0 0 0 0 0 0 0 0 0 0 0 0 0 0 0 0 0 0 0 0 0 0 0 0 0 0 0 0 0 0 0 0 0 0 0 0 0 0 0 0 0 0 0 0 0 0 0 0 0 0 0 0 0 0 0 0 0 0 0 0 0 0 0 0 0 0 0 0 0 0 0 0 0 0 0 0 0 0 0 0 0 0 0 0 0 0 0 0 0 0 0 0 0 0 0 0 0 0 0 0 0 0 0 0 0 0 0 0 0 0 0.132048551757021 0 0 0 0 0 0 0 0 0 0 0 0 0 0 0 0 0 0 0 0 0 0 0 0 0 0 0 0 0 0 0 0 0 0 0 0.268233832882834 0 0 0 0 0 0 0 0 0 0 0 0 0 0 0 0 0 0 0 0 0 0 0 0 0 0 0 0 0 0 0 0 0 0 0 0 0 0 0 0 0 0 0 0 0 0 0 0 0 0 0 0 0 0 0 0 0 0 0 0 0 0 0 0 0 0 0 0 0 0 0 0 0 0 0 0 0 0 0 0 0 0 0 0 0 0 0 0 0 0 0 0 0 0 0 0 0 0
0 0 0 0 0 0 0 0 0 0 0 0 0 0 0 0 0 0 0 0 0 0 0 0 0 0 0 0 0 0 0 0 0 0 0 0 0 0 0 0 0 0 0 0 0 0 0 0 0 0 0 0 0 0 0 0 0 0 0 0 0 0 0 0.00166069878266655 0 0 0 0 0 0 0 0 0 0 0 0 0 0 0 0 0 0 0 0 0 0 0 0 0 0 0 0 0 0 0 0 0 0 0 0 0 0 0 0 0 0 0 0 0 0 0 0 0 0 0 0 0 0 0 0 0 0 0 0 0 0 0 0 0 0 0 0 0 0 0 0 0 0 0 0 0 0 0 0 0 0 0 0 0 0 0 0 0 0 0 0 0 0 0 0 0 0 0 0 0 0 0 0 0 0 0 0 0 0 0 0 0 0 0 0 0 0 0 0 0 0 0 0.015032253540452 0 0 0 0 0.0671468563019138 0.0070918881363016 0 0.0631176829747532 0 0 0 0 0 0 0 0 0 0 0 0 0 0 0 0 0 0.00577363617758445 0 0 0.120887312334565 0.00961265252872255 0.0109755628998847 0 0 0 0 0 0 0 0 0 0 0 0 0 0 0 0 0 0 0 0 0 0 0 0.155560652419647 0 0 0 0 0 0.0240064151634206 0.0727778694671757 0 0.0116465495985116 0 0.00798043826675849 0 0 0.0040342662048706 0 0 0 0 0 0 0 0 0 0 0 0 0 0 0 0 0 0 0 0 0 0.0074343780094248 0 0.0107910492006969 0 0 0 0 0 0 0 0 0 0 0 0 0 0 0 0.00475600930953951 0 0 0 0 0 0.0261784369280563 0.0110155415053641 0 0 0 0.312859217685953 0 0 0 0 0 0 0 0 0.0496606325637372
0 0 0 0 0 0 0 0 0 0 0 0 0 0 0 0 0 0 0 0 0.00708067443846096 0 0 0 0 0 0 0 0 0 0 0 0 0 0 0 0 0 0 0 0 0 0.0445420615135431 0 0.051107427964357 0 0 0 0 0.0212174835212747 0 0 0 0 0 0 0 0 0 0 0 0 0.00299825408163881 0 0.00242131731138407 0 0 0 0 0 0 0 0 0.013347761356546 0 0 0 0 0 0 0 0 0 0 0 0 0 0 0 0 0 0 0 0 0 0 0 0 0 0 0 0 0 0 0 0 0 0 0 0 0 0 0 0 0 0 0 0 0 0 0 0 0 0 0 0 0 0.00378103179397086 0 0 0 0 0 0 0 0 0 0 0 0 0 0 0 0 0 0 0 0 0 0 0 0 0 0 0 0 0 0 0 0 0 0 0 0 0 0 0 0.00778051860122974 0.0265016819380489 0.163358600606725 0.272479747773214 0 0 0 0 0 0 0 0.00510961671578654 0 0 0 0 0.00483585032097104 0 0 0 0 0.00473323024657861 0.0815762646385861 0 0 0 0 0 0 0 0 0 0 0 0 0 0.149238282423227 0 0 0 0 0 0 0 0 0 0 0 0 0 0 0.133007832718942 0 0 0 0 0 0 0 0 0 0.00488236203551504 0 0 0 0 0 0 0 0 0 0 0 0 0 0 0 0 0 0 0 0 0 0 0 0 0 0 0 0 0 0 0 0 0 0 0 0 0 0 0 0 0 0 0 0 0 0 0 0 0 0 0 0 0 0 0 0 0 0 0 0 0 0 0 0 0 0 0 0 0 0 0 0 0 0 0 0 0 0 0 0 0 0 0 0 0 0 0 0
0 0 0 0 0 0 0 0 0 0 0 0 0 0 0 0 0 0 0 0 0 0 0 0 0 0 0 0 0 0 0 0 0 0 0 0 0 0 0 0 0 0 0 0 0 0 0 0 0 0 0 0 0 0 0 0 0 0 0 0 0.077450310918228 0 0 0 0 0 0 0 0 0 0 0.119989403211309 0 0 0 0 0 0 0 0 0 0 0 0 0 0 0 0 0 0 0 0 0 0 0 0 0 0 0 0 0 0 0 0 0 0 0 0 0 0 0 0 0 0 0 0 0 0 0 0 0 0 0 0 0 0 0 0 0 0 0 0 0 0 0 0 0 0 0 0 0 0 0 0 0 0 0 0 0 0 0 0 0 0 0 0 0 0 0 0 0 0 0 0 0 0 0 0 0 0 0 0 0 0 0 0 0 0 0 0 0 0 0 0 0 0 0 0 0 0 0 0 0 0 0 0 0 0 0 0 0 0 0 0 0 0 0 0 0 0 0 0 0 0 0 0 0 0 0 0 0 0 0 0 0 0 0 0 0 0.377407028965385 0 0 0 0 0 0 0 0 0 0 0 0 0 0 0 0 0 0 0 0 0 0 0 0 0 0 0 0 0 0 0 0 0 0 0 0 0 0 0 0 0 0 0 0 0 0 0 0 0 0 0 0 0 0 0 0 0 0 0 0 0.0598128641785537 0 0.365340392726524 0 0 0 0 0 0 0 0 0 0 0 0 0 0 0 0 0 0 0 0 0 0 0 0
0 0 0 0 0 0 0 0 0 0 0 0 0 0 0 0 0 0 0 0 0 0 0 0 0 0 0 0 0 0 0 0 0 0 0 0 0 0 0 0 0 0 0 0 0 0 0 0 0 0 0 0 0 0 0 0 0 0 0 0 0 0 0 0 0 0 0 0 0 0 0 0 0 0 0 0 0 0 0 0 0 0 0 0 0 0 0 0 0 0 0 0 0 0 0 0 0 0 0 0 0 0 0 0 0 0 0 0 0 0 0 0 0 0 0 0 0 0 0 0 0 0 0 0 0 0 0 0 0 0 0 0 0 0 0 0 0 0 0 0 0 0 0 0 0 0 0 0 0 0 0 0 0 0 0 0 0 0 0 0 0 0 0 0 0 0 0 0 0 0 0 0 0 0 0 0 0 0 0 0 0 0 0 0 0 0 0 0 0 0 0 0 0 0 0.241174583616276 0.401709658079901 0 0 0 0 0 0 0 0 0 0 0 0 0 0 0 0 0 0 0 0 0 0 0 0 0 0 0 0 0 0.357115758303824 0 0 0 0 0 0 0 0 0 0 0 0 0 0 0 0 0 0 0 0 0 0 0 0 0 0 0 0 0 0 0 0 0 0 0 0 0 0 0 0 0 0 0 0 0 0 0 0 0 0 0 0 0 0 0 0 0 0 0 0 0 0 0 0 0 0 0 0 0 0 0 0 0 0 0 0 0 0 0 0 0 0 0 0 0 0 0 0 0 0 0
0 0 0 0 0 0 0 0 0 0 0 0 0 0 0 0 0 0 0 0 0 0 0 0 0 0 0 0 0 0 0 0 0 0 0 0 0 0 0 0 0 0 0 0 0 0 0 0 0 0 0 0 0 0 0 0 0 0 0 0 0 0 0 0 0 0 0 0 0 0 0 0 0 0 0 0 0 0 0 0 0 0 0 0 0 0 0 0 0 0 0 0 0 0 0 0 0 0 0 0 0 0 0 0 0 0 0 0 0 0 0 0 0 0 0 0 0 0 0 0 0 0 0 0 0 0 0 0 0 0 0 0 0 0 0 0 0 0 0 0 0 0 0 0 0 0 0 0 0 0 0 0 0 0 0 0 0 0 0 0 0 0 0 0 0 0 0 0 0 0 0 0 0 0 0 0 0 0 0 0 0 0 0 0 0 0 0 0 0 0 0 0 0 0 0.0331676925712985 0.168428232721854 0 0 0 0 0 0 0 0 0 0 0.0482863543508706 0 0 0 0.0498175773249474 0 0 0.113303024953262 0.344433406690376 0.0965143405810973 0 0 0 0.0230755349396931 0 0 0 0 0.0317527295476495 0 0 0 0 0 0 0 0 0 0 0 0 0 0 0 0 0 0 0 0 0 0 0 0 0 0 0 0 0 0 0 0 0 0 0 0 0 0 0 0 0 0 0 0 0 0 0 0 0 0 0 0 0 0 0.0225031834983577 0 0 0 0 0 0 0 0 0 0 0 0 0 0 0 0 0 0 0 0 0 0.068717922820595 0 0 0 0 0 0 0 0 0 0 0 0 0 0 0
0 0 0 0 0 0 0 0 0 0 0 0 0 0 0 0 0 0 0 0 0.0624638693076869 0 0 0 0 0 0 0 0 0 0 0 0 0 0 0 0 0 0 0 0 0 0.0538334813935443 0 0 0 0 0 0 0 0 0 0 0 0 0 0 0 0 0 0 0 0.0207876526352322 0 0 0 0 0 0 0 0 0 0 0 0 0 0.256168439038333 0.20636637194245 0 0 0 0 0 0 0 0 0 0 0 0 0 0 0 0 0 0 0 0 0 0 0 0 0 0 0 0 0 0 0 0 0 0 0 0 0 0 0 0 0 0 0 0 0 0 0 0 0 0 0 0 0 0 0 0.0476035225166775 0 0 0 0 0 0 0 0 0 0 0 0 0 0 0 0 0 0 0 0 0 0 0 0 0 0 0 0 0 0 0 0 0 0 0 0 0 0 0 0 0 0 0 0 0 0 0 0 0 0 0 0 0 0 0 0.100076098596367 0 0 0 0 0 0 0 0 0.0502928813852171 0 0 0 0.0587665375816534 0 0 0 0 0 0 0 0 0 0 0 0 0 0 0 0 0 0 0 0 0 0 0 0 0 0 0 0 0 0.143641145602838 0 0 0 0 0 0 0 0 0 0 0 0 0 0 0 0 0 0 0 0 0 0 0 0 0 0 0 0 0 0 0 0 0 0 0 0 0 0 0 0 0 0 0 0 0 0 0 0 0 0 0 0 0 0 0 0 0 0 0 0 0 0 0 0 0 0 0 0 0 0 0 0 0 0 0 0 0 0 0 0 0 0 0 0
0 0 0 0 0 0 0 0 0 0 0 0 0 0 0 0 0 0 0 0 0 0 0 0.0552616112546313 0 0 0 0 0 0 0 0 0 0 0 0 0 0 0.0257914932533799 0 0 0 0 0 0 0 0 0 0 0 0 0 0 0 0 0 0 0 0 0 0 0 0 0 0 0 0 0 0 0 0 0 0 0 0 0 0 0 0 0 0 0 0 0 0 0 0 0 0 0 0 0 0 0 0 0 0 0 0 0 0 0 0 0 0 0 0 0 0 0 0 0 0 0 0 0 0 0 0 0 0 0 0.031786512617471 0 0 0 0 0 0 0 0 0 0 0 0 0 0 0 0 0 0 0 0 0 0 0 0 0 0 0 0 0 0 0 0 0 0 0 0 0 0 0 0 0 0 0 0 0 0 0 0 0 0 0 0 0 0 0 0 0 0 0 0 0 0 0 0 0 0 0 0 0 0 0 0 0 0 0 0 0 0 0 0 0 0 0 0 0 0 0 0 0.150346927720574 0 0 0 0 0 0 0.318472500712905 0 0 0 0 0 0 0 0 0 0.25422432585956 0 0.135771338029689 0 0 0 0 0 0 0 0 0 0 0 0 0 0 0 0 0 0 0 0 0 0 0 0 0 0 0 0 0 0 0 0 0 0 0 0 0.0283452905517895 0 0 0 0 0 0 0 0 0 0 0 0 0 0 0 0 0 0 0 0 0 0 0 0 0 0 0 0 0 0 0 0 0 0 0 0 0 0 0 0 0 0 0 0 0 0 0 0 0
0 0 0 0 0 0 0 0 0 0 0 0 0 0 0 0 0 0 0 0 0 0 0 0 0 0 0 0 0 0 0 0 0 0 0 0 0 0 0 0 0 0 0 0 0 0 0 0 0 0 0 0 0 0 0 0 0 0 0 0 0 0 0 0 0 0 0 0 0 0 0 0 0 0 0 0 0 0 0 0 0 0 0 0 0 0 0 0 0 0 0 0 0 0 0 0 0 0 0 0 0 0 0 0 0 0 0 0 0 0 0 0 0 0 0 0 0 0 0 0 0 0 0.0132374285943801 0 0 0 0 0 0 0 0 0 0 0 0 0 0 0 0 0 0 0 0 0 0 0 0 0 0 0 0 0 0 0 0 0 0 0 0 0 0 0 0 0 0 0 0 0 0 0 0 0 0 0 0 0 0 0 0 0 0 0 0 0 0 0 0 0 0 0.146447346130477 0 0.0460961297426862 0 0 0 0 0 0 0 0 0 0 0 0 0 0 0 0 0 0 0 0 0 0 0 0 0 0.042707741439439 0.512472311192715 0 0 0 0.0261777795833418 0 0 0 0 0.161314362791459 0 0 0 0 0.0340449869911856 0 0 0 0 0 0 0 0 0 0 0 0 0 0 0 0 0 0 0 0 0 0 0 0 0 0 0 0 0 0 0 0 0 0 0.0175019135343173 0 0 0 0 0 0 0 0 0 0 0 0 0 0 0 0 0 0 0 0 0 0 0 0 0 0 0 0 0 0 0 0 0 0 0 0 0 0 0 0 0 0 0 0 0 0 0 0 0
0 0 0 0 0 0 0 0 0 0 0 0 0 0 0 0 0 0 0 0 0 0 0 0 0 0 0 0 0 0 0 0 0 0 0 0 0 0 0 0 0 0 0 0 0 0 0 0 0 0 0 0 0 0 0 0 0 0 0 0 0.039890730636861 0 0 0 0 0 0 0 0 0 0 0.126186568715316 0 0 0.250866806164125 0 0 0 0 0 0 0 0 0 0 0 0 0 0 0 0 0 0 0 0 0 0 0 0 0 0 0 0 0 0 0 0 0 0 0 0 0 0 0 0 0 0 0 0 0 0 0 0 0 0 0 0.156728671032729 0 0 0 0 0 0 0 0 0.126139329059462 0 0 0 0 0 0 0 0 0 0 0 0 0 0 0 0 0 0 0 0 0 0 0 0 0 0 0 0 0 0 0 0 0 0 0 0 0 0 0 0 0 0 0 0 0 0 0 0 0 0 0 0 0.00669963384104677 0 0 0 0 0 0 0 0 0 0 0 0 0 0 0 0 0 0 0 0 0 0 0 0 0 0 0 0 0 0 0 0 0 0 0.230624629198588 0 0 0 0 0 0 0 0 0 0 0 0 0 0 0 0 0 0 0 0 0 0 0 0 0 0 0 0 0 0 0 0 0.0163831971960951 0 0 0 0 0 0 0 0 0 0 0 0 0 0.021554492093366 0 0 0 0 0 0 0 0 0 0 0 0 0 0 0 0 0 0 0 0 0 0 0 0 0 0 0 0 0 0 0 0 0 0 0.0104928761488802 0 0 0 0 0 0 0 0 0 0 0.0144330659135308
0 0 0 0 0 0 0 0 0 0 0 0 0 0 0 0 0 0 0 0 0 0 0 0 0 0 0 0 0 0 0 0 0 0 0 0 0 0 0 0 0.0961232669151801 0 0 0 0 0 0 0 0 0 0 0 0 0 0 0 0 0 0 0 0.291616611461655 0 0 0 0 0 0 0 0 0 0 0.0479461530616678 0 0 0 0 0 0 0 0 0 0 0 0 0 0 0 0 0 0 0 0 0 0 0 0 0 0 0 0 0 0 0 0 0 0 0 0 0 0 0 0 0 0 0 0 0 0 0 0 0 0 0 0 0 0 0 0 0 0 0 0 0 0 0 0 0 0 0 0 0 0 0 0 0 0 0 0 0 0 0 0 0 0 0 0 0 0 0 0 0 0 0 0 0 0 0 0 0 0 0 0 0 0 0 0 0 0 0 0 0 0 0 0 0.285719381803903 0.0816737369125839 0 0 0 0 0 0 0 0 0 0 0 0 0 0 0 0 0 0 0 0 0 0 0 0 0 0 0 0 0 0 0 0 0 0 0 0 0 0 0 0 0 0.19692084984501 0 0 0 0 0 0 0 0 0 0 0 0 0 0 0 0 0 0 0 0 0 0 0 0 0 0 0 0 0 0 0 0 0 0 0 0 0 0 0 0 0 0 0 0 0 0 0 0 0 0 0 0 0 0 0 0 0 0 0 0 0 0 0 0 0 0 0 0 0 0 0 0 0 0 0 0 0 0 0 0 0 0 0 0 0 0 0 0 0
0 0 0 0 0 0 0 0 0 0 0 0 0 0 0 0 0 0 0 0 0 0 0 0 0 0 0 0 0 0 0 0 0 0 0 0 0 0 0 0 0 0 0 0 0 0 0 0 0 0 0 0 0 0 0 0 0 0 0 0 0 0 0 0 0 0 0 0 0 0 0 0 0 0 0 0 0 0 0 0 0 0 0 0 0 0 0 0 0 0 0 0 0 0 0 0 0 0 0 0 0 0 0 0 0 0 0 0 0 0 0 0 0 0 0 0 0 0 0 0 0 0 0 0 0 0 0 0 0 0 0 0 0 0 0 0 0 0 0 0 0 0 0 0 0 0 0 0 0 0 0 0 0 0 0 0 0 0 0 0 0 0 0 0 0 0 0 0 0 0 0 0 0 0 0 0 0 0 0 0 0 0 0 0 0 0 0 0 0 0.0654385285692277 0 0.101992102388776 0 0 0 0 0 0 0 0 0 0 0 0 0 0 0 0 0 0 0 0 0 0 0 0 0 0 0 0 0 0 0 0 0 0 0 0 0 0 0 0 0.832569369041996 0 0 0 0 0 0 0 0 0 0 0 0 0 0 0 0 0 0 0 0 0 0 0 0 0 0 0 0 0 0 0 0 0 0 0 0 0 0 0 0 0 0 0 0 0 0 0 0 0 0 0 0 0 0 0 0 0 0 0 0 0 0 0 0 0 0 0 0 0 0 0 0 0 0 0 0 0 0 0 0 0 0 0 0
0 0 0 0 0 0 0 0 0 0 0 0 0 0 0 0 0 0 0 0 0 0 0 0 0 0 0 0 0 0 0 0 0 0 0 0 0 0 0 0 0 0 0 0.0606977554003541 0 0.0083826402666249 0 0 0 0 0 0 0 0 0 0 0 0 0 0.0235374358405367 0 0 0 0.0154211148181373 0 0 0 0 0 0 0 0 0 0 0 0 0 0 0 0 0 0 0 0 0 0 0 0 0 0 0 0 0 0 0 0 0 0 0 0 0 0 0 0 0 0 0 0 0 0 0 0 0 0 0 0 0 0 0 0 0 0 0 0 0 0 0 0 0.0127247972087592 0 0 0 0 0 0 0 0 0 0 0 0 0 0 0 0 0 0 0 0 0 0 0 0 0 0 0 0 0 0 0 0 0 0 0 0 0 0 0 0 0 0 0 0 0 0 0 0 0 0 0 0 0 0 0 0 0 0 0 0 0.0764874354082725 0 0.149358992573924 0 0 0 0.0104322065313035 0 0 0 0 0 0 0 0 0.0350930167379037 0 0 0.0315034195345894 0 0 0 0 0 0 0 0 0 0.0339573973475398 0.0743934636475611 0 0 0 0 0 0 0 0.0478450838618602 0 0.0180079853073381 0 0 0.402157255515295 0 0 0 0 0 0 0 0 0 0 0 0 0 0 0 0 0 0 0 0 0 0 0 0 0 0 0 0 0 0 0 0 0 0 0 0 0 0 0 0 0 0 0 0 0 0 0 0 0 0 0 0 0 0 0 0 0 0 0 0 0 0 0 0 0 0 0 0 0 0 0 0 0 0 0 0 0 0 0 0 0 0 0 0 0
0 0 0 0 0 0 0 0 0 0 0 0 0 0 0 0.00095320721379493 0 0 0 0 0 0 0 0 0 0 0 0 0 0 0 0 0 0 0 0 0 0 0 0 0 0 0 0 0 0 0 0 0 0 0 0 0 0 0 0 0 0 0 0 0 0 0 0 0 0 0 0 0 0 0 0 0 0 0 0 0 0 0 0 0 0 0 0 0.00255302284777391 0.00122425198322395 0 0 0.00227521196037184 0 0 0 0.00133207449159989 0 0 0 0 0 0 0.00396945367585664 0.00671006484278815 0 0 0 0 0 0 0 0 0 0 0 0 0 0 0 0 0 0 0 0 0 0 0 0 0 0 0 0 0 0 0 0 0 0 0 0 0 0 0 0 0 0 0 0 0 0 0 0 0 0 0 0 0 0 0.0174108854033812 0.0127945629487426 0 0 0 0 0 0 0 0.00525616832161163 0 0 0 0 0 0 0 0 0 0 0 0.0455431954994016 0.15773983059259 0 0.0389469899437189 0 0 0 0 0 0 0 0 0.00506158534235972 0 0 0 0 0 0 0 0 0 0 0 0 0 0 0 0 0 0 0 0 0 0 0 0 0 0 0 0 0 0 0 0 0 0 0 0 0 0 0 0 0 0 0 0 0 0.048823254702998 0.0234804994199655 0 0 0 0 0.00627113097088685 0 0 0.00818559827494355 0.0416260370582094 0.0475830608645516 0.103121261378127 0.0443079088642481 0.0123584673153684 0 0 0.00679467392926241 0 0 0.0588200900278037 0.0336210859927509 0.0273233241504126 0.00757821426087383 0 0 0 0 0 0 0 0 0 0 0 0 0.00298567915877053 0 0 0 0 0 0 0 0 0 0 0 0 0 0 0 0 0 0 0 0 0 0 0.0517688822654386 0 0 0 0.0136783835710517 0.0162220300648817 0.0407366555159909 0.00351464069181593 0 0 0 0.00549928596114242 0.015053368861821 0 0.0180629695694717 0 0.00656416707805056 0.00999104842026813 0.00417727061349135 0.0148950067392997 0 0.0167785729969108 0 0.00840692621397839
0 0 0 0 0 0 0 0 0 0 0 0 0 0 0 0 0 0 0 0 0 0 0 0 0 0 0 0 0 0 0 0 0 0 0 0 0 0 0 0 0 0 0 0 0 0 0 0 0 0 0 0 0 0 0 0 0 0 0 0 0 0 0 0 0 0 0 0 0 0 0 0 0 0 0 0 0 0 0 0 0 0 0 0 0 0 0 0 0 0 0 0 0 0 0 0 0 0 0 0 0 0 0 0 0 0 0 0 0 0 0 0 0 0 0 0 0 0 0 0 0 0 0 0 0 0 0 0 0 0 0 0 0 0 0 0 0 0 0 0 0 0 0 0 0 0 0 0 0 0 0 0 0 0 0 0 0 0 0 0 0 0 0 0 0 0 0 0 0 0 0 0 0 0 0 0 0 0 0 0 0 0 0 0 0 0 0 0 0 0 0.00988831714265524 0 0 0 0 0 0 0 0 0 0 0 0 0 0 0.00811597920509027 0 0 0 0 0 0 0 0 0 0 0 0 0 0 0 0 0 0 0 0 0 0 0 0 0 0 0 0.0241967043758134 0 0.126469815427222 0.0110758198669467 0 0 0 0 0 0 0.0163812515129709 0.0144998169958419 0.179444882100103 0.00530170502285004 0.100916588682102 0.0617663947215138 0.0107033162933174 0.00730696449555509 0.00488899265217335 0.00661473918535887 0.0147957072696605 0.0388072257589584 0.0805148928509166 0.0025157271664314 0.0112079435842801 0 0 0 0.00194424831940858 0 0 0 0 0 0 0 0 0 0 0 0 0 0 0 0 0 0 0 0 0.00394586358446392 0 0 0 0 0 0 0 0 0 0 0 0 0 0 0.013367802036788 0.00307177487928091 0.242257526870298 0 0 0 0 0 0 0 0 0 0 0 0 0 0 0 0 0
0 0 0 0 0 0 0 0 0 0 0 0 0 0 0 0 0 0 0 0 0 0 0 0 0 0 0 0 0 0 0 0 0 0 0 0 0 0 0 0 0 0 0 0 0 0 0 0 0 0 0 0 0 0 0 0 0 0 0 0 0 0 0 0 0 0 0 0 0 0 0 0 0 0 0 0 0 0 0 0 0 0 0 0 0 0 0 0 0 0 0 0 0 0 0 0 0 0 0 0 0 0 0 0 0 0 0 0 0 0 0 0 0 0 0 0 0 0 0 0 0 0 0 0 0 0 0 0 0 0 0 0 0 0 0 0 0 0 0 0 0 0 0 0 0 0 0 0 0 0 0 0 0 0 0 0 0 0 0 0 0 0 0 0 0 0 0 0 0 0 0 0 0 0 0 0 0 0 0 0 0 0 0 0 0 0 0.00086797548054096 0 0.0092132862356593 0 0.0011008756173263 0 0 0 0 0 0 0 0 0 0 0 0 0 0 0 0 0 0 0 0 0 0 0 0 0 0 0 0 0 0 0 0 0 0 0 0 0 0 0 0 0 0 0.0115201985116819 0.125201642531412 0 0.00186291260511318 0 0 0 0 0 0 0 0.00209355806063053 0.199726237361354 0.0168908879454538 0.0221926561598566 0 0 0.00307612240487399 0 0.00396693855671388 0 0.0744793131370131 0.0511920306484185 0.0273327377433846 0.0364091688232393 0.0503034017183879 0 0 0 0 0 0 0 0 0 0 0 0 0 0 0 0 0 0 0 0 0 0 0 0 0 0 0 0 0 0 0.000705496599106607 0 0 0 0 0 0 0 0.117831007978148 0.020651877179435 0.155133968232766 0.0294041552003515 0 0 0 0 0 0 0 0 0.0121793600700425 0.00622017754660017 0 0 0.008273952337576 0 0.00142383874538732 0.0107462225695264
0 0 0 0 0 0 0 0 0 0 0 0 0 0 0 0 0 0 0 0 0 0 0 0 0 0 0 0 0 0 0 0 0 0 0 0.00467463376695016 0 0 0 0 0 0 0 0 0 0 0 0 0 0 0 0.00498119980539334 0 0 0 0 0 0 0 0 0 0 0 0 0 0 0 0 0 0 0 0 0 0 0 0 0 0 0 0 0 0.0452676295439286 0.0118164353553462 0.114128530018238 0 0 0 0 0.00480418750404795 0 0 0 0 0 0.00273812943444099 0.0182635688899143 0 0 0 0 0 0 0 0 0 0 0 0 0 0 0 0 0 0 0 0 0 0 0 0 0 0 0 0 0 0 0 0 0 0 0 0 0 0 0 0 0 0 0 0 0 0 0 0 0 0 0 0 0 0 0 0 0 0 0 0 0 0 0 0 0 0 0 0 0 0 0 0 0.0190523630003654 0 0.034654094343575 0 0 0 0 0 0 0 0 0 0 0 0 0 0 0 0.0299066655902202 0 0.00818785653962191 0 0.0771265709868638 0 0 0 0 0 0.108767940022404 0 0 0 0 0 0 0 0 0 0 0 0 0 0 0 0 0 0 0 0 0 0 0 0 0 0 0 0 0 0 0 0 0 0 0 0 0 0.00823442888882175 0.00139902971557216 0 0 0 0 0.247123085127624 0.156902121918367 0 0.00208275761893819 0 0 0 0.00148067512440773 0.0108725759402823 0 0 0 0 0.00498037028166958 0 0 0.00145209152145468 0 0 0 0.00105014531080174 0 0 0 0 0 0 0 0 0 0 0 0 0 0 0 0 0 0 0 0 0 0.0467854797842995 0 0 0 0 0 0 0 0 0 0 0.0199526157383571 0 0 0 0 0 0.0020739434885285 0 0 0 0 0 0 0 0 0 0.00376367646682335 0.00118756410750122 0 0.00148327428155915 0 0.00309254512973795 0 0.00171381475394472
0 0 0 0 0 0 0 0 0 0 0 0 0 0 0 0 0 0 0 0 0 0 0 0 0 0 0 0 0 0 0 0 0 0 0 0 0 0 0 0 0 0 0 0 0 0 0 0 0 0 0 0 0 0 0 0 0 0 0 0 0.0317787464673505 0 0 0 0 0 0 0 0 0 0 0.0321244742165406 0 0 0 0 0 0 0 0 0 0 0 0 0 0 0 0 0 0 0 0 0 0 0 0 0 0 0 0 0 0 0 0 0 0 0 0 0 0 0 0 0 0 0 0 0 0 0 0 0 0 0 0 0 0 0 0 0 0 0 0 0 0 0 0 0 0 0 0 0 0 0 0 0 0 0 0 0 0 0 0 0 0 0 0 0 0 0 0 0 0 0 0 0 0 0 0 0 0 0 0 0 0 0 0 0 0 0 0 0 0 0 0 0 0 0 0 0 0 0 0 0 0 0 0 0 0 0 0 0 0 0 0 0 0 0 0 0 0 0 0 0 0 0 0 0 0 0 0 0 0 0 0 0 0 0 0 0 0 0 0 0 0 0 0 0 0 0.0962997756786835 0.0534291386806503 0.246417384650091 0 0 0.0197723550425079 0 0 0 0 0 0.0227964930613373 0 0 0 0 0 0 0.0116456145191198 0 0 0 0 0 0 0 0 0 0 0 0 0 0 0 0 0 0 0 0 0 0 0 0 0 0 0.127291939378019 0 0 0 0 0 0 0 0.137029458126035 0.0505278700816507 0.107838004191178 0 0 0 0 0.010270833599245 0 0 0 0 0 0 0.0127809700618408 0 0 0 0 0 0 0.0145148252221237 0 0.0254821170236271 0 0
0 0 0 0 0 0 0 0 0 0 0 0 0 0 0 0 0 0 0 0 0 0 0 0 0 0 0 0 0 0 0 0 0 0 0 0 0 0 0 0 0 0 0 0 0 0 0 0 0 0 0 0 0 0 0 0 0 0 0 0 0 0 0 0 0 0 0 0 0 0 0 0 0 0 0 0 0 0 0 0 0 0 0 0 0 0 0 0 0 0 0 0 0 0 0 0 0 0 0 0 0 0 0 0 0 0 0 0 0 0 0 0 0 0 0 0 0 0 0 0 0 0 0 0 0 0 0 0 0 0 0 0 0 0 0 0 0 0 0 0 0 0 0 0 0 0 0 0 0 0 0 0 0 0 0 0 0 0 0 0 0 0 0 0 0 0 0 0 0 0 0 0 0 0 0 0 0 0 0 0 0 0 0 0 0 0 0 0 0 0 0 0 0 0 0 0 0 0 0 0 0 0 0 0 0 0 0 0 0 0 0 0 0 0 0 0 0 0 0 0 0 0 0 0 0 0 0 0 0 0 0 0 0 0 0 0 0 0.0499576450517183 0 0.114902101686926 0.295224908336808 0.120305255015911 0 0 0 0 0 0 0.0217996038141686 0.0184388479758375 0 0 0 0 0 0 0 0 0 0 0 0 0 0 0 0 0 0 0 0 0 0 0 0 0 0 0 0 0 0 0 0 0 0.129677206991129 0 0 0 0 0 0 0 0 0 0.249694431127502 0 0 0 0 0 0 0 0 0 0 0 0 0 0 0 0 0 0 0 0 0 0 0
0 0 0 0 0 0 0 0 0 0 0 0 0 0 0 0 0 0 0 0 0 0 0 0 0 0 0 0 0 0 0 0 0 0 0 0 0 0 0 0 0 0 0 0 0 0 0 0 0 0 0 0 0 0 0 0 0 0 0 0 0 0 0 0 0 0 0 0 0 0 0 0 0 0 0 0 0 0 0 0 0 0 0 0 0 0 0 0 0 0 0 0 0 0 0 0 0 0 0 0 0 0 0 0 0 0 0 0 0 0 0 0 0 0 0 0 0 0 0 0 0 0 0 0 0 0 0 0 0 0 0 0 0 0 0 0 0 0 0 0 0 0 0 0 0 0 0 0 0 0 0 0 0 0 0 0 0 0 0 0 0 0 0 0 0 0 0 0 0 0 0 0 0 0 0 0 0 0 0 0 0 0 0 0 0 0 0 0 0 0 0 0 0 0 0 0 0 0 0 0 0 0 0 0 0 0 0 0 0 0 0 0 0 0 0 0 0 0 0 0 0 0 0 0 0 0 0 0 0 0 0 0 0 0 0 0 0 0.128546857882011 0.532886333465134 0 0.0983403741955809 0.112710500140475 0 0 0 0 0 0 0 0 0 0 0 0 0 0 0.0139489661159709 0 0 0 0 0 0 0 0 0 0 0 0 0 0 0 0 0 0 0 0 0 0 0 0 0 0 0 0 0 0 0 0 0 0 0 0 0 0 0 0 0 0.0292693726746171 0 0 0 0 0 0 0.0165631193007666 0 0 0 0 0 0 0.0206747686480638 0 0.0470597075773811 0 0
0 0 0 0 0 0 0 0 0 0 0 0 0 0 0 0 0 0 0 0 0 0 0 0 0 0 0 0 0 0 0 0 0 0 0 0.00751816039363348 0 0 0 0 0.00353454839923425 0.00151021956129622 0 0 0 0 0 0 0 0 0 0.0127982102355194 0 0 0 0 0 0 0 0 0 0 0 0 0 0 0 0 0 0 0 0 0 0 0 0 0 0 0 0 0 0.0554053607739394 0.0433228950582164 0.0755576655192422 0 0 0 0 0 0 0 0 0 0 0 0 0 0 0 0 0 0 0 0 0 0 0 0 0 0 0 0 0 0 0 0 0 0 0 0 0 0 0 0 0 0 0 0 0 0 0 0 0 0 0 0 0 0 0 0 0 0 0 0 0 0 0 0 0 0 0 0 0 0 0 0 0 0 0 0 0 0 0 0 0 0 0 0 0 0 0 0 0 0 0 0 0 0 0 0 0 0 0 0 0 0 0.00197069977639268 0.00282634444295218 0.00142379376669901 0 0 0 0 0 0 0 0.0937309798739829 0 0 0 0 0 0 0 0 0 0 0 0 0 0 0 0 0 0 0 0 0 0 0 0 0 0 0 0 0 0 0 0 0 0 0 0 0.00161489960766448 0 0 0.172713340703108 0.0219216483573197 0.0506265318233934 0.00363622231087989 0 0.245393488889405 0 0 0 0 0 0 0.0275621560414596 0.0196760599031411 0 0 0 0.00649356697458672 0 0 0.00345817646596778 0 0 0 0 0 0 0 0 0 0 0 0 0 0 0 0 0 0 0 0 0 0 0 0 0 0 0 0 0 0 0 0 0 0 0 0 0.110859687617738 0 0 0 0 0.00667950911008746 0 0 0 0.00150251023024817 0.00288499142674864 0 0.00116840305009707 0 0.00639347363380245 0 0 0.00146158973442019 0 0.00314676254617541 0 0.00797456955283233 0 0.00523353421981689
0 0 0 0 0 0 0 0 0 0 0 0 0 0 0 0 0 0 0 0 0 0 0 0 0 0 0 0 0 0 0 0 0 0 0 0.00848481795114565 0 0 0 0 0.00316366826605187 0.00163264359526345 0 0 0 0 0 0 0 0 0 0.0138003638385668 0 0 0 0 0 0 0 0 0 0 0 0 0 0 0 0 0 0 0 0 0 0 0 0 0 0 0 0 0.00258031442310041 0.0421176083701186 0.0447327200757873 0.0385350040179625 0 0 0 0 0 0 0 0 0 0 0 0 0 0.00377756602041488 0 0.00168287599953359 0 0 0 0 0 0 0 0 0 0 0 0 0 0 0 0 0 0 0 0 0 0 0 0 0 0 0 0 0 0 0 0 0 0 0 0 0 0 0 0 0 0 0 0 0 0 0 0 0 0 0 0 0 0 0 0 0 0 0 0 0 0 0 0 0 0 0 0 0.00131391695945364 0 0.00190992052869034 0 0 0 0 0 0 0 0 0 0 0 0 0 0 0 0.00225677403683935 0.00569695607107671 0.00121738982232514 0 0.0125336584310798 0 0 0 0 0 0.203419496425715 0 0 0 0 0 0 0 0 0 0 0 0 0 0 0 0 0 0 0 0 0 0 0 0 0 0 0 0 0 0 0 0 0 0 0 0 0 0 0 0.153859621321439 0 0.0289462996398725 0.00584744603456543 0.344307362919554 0 0 0 0 0 0 0 0.00345117562981721 0.00541247697407013 0 0 0 0.000887648502309506 0 0 0.0060922337202555 0 0 0 0 0 0 0 0 0 0 0 0 0 0 0 0 0 0 0 0 0 0 0 0 0 0.00480726626544369 0 0 0 0 0 0 0 0 0 0 0.0236590406339484 0 0 0 0 0.00427073126940933 0 0 0 0.00241698099506209 0.0031072472905054 0 0 0 0 0 0 0.00137108685983147 0 0.00821037384868066 0 0.00480519716138512 0 0.00969211610072482
0 0 0 0 0 0 0 0 0 0 0 0 0 0 0 0 0 0 0 0 0 0 0 0 0 0 0 0 0 0 0 0 0 0 0 0 0 0 0 0 0 0 0 0 0 0 0 0 0 0 0 0 0 0 0 0 0 0 0 0 0 0 0 0 0 0 0 0 0 0 0 0 0 0 0 0 0 0 0 0 0 0 0 0 0.00539289805177845 0 0 0 0 0 0 0 0 0 0 0 0 0 0 0 0.00397565609404023 0 0 0 0 0 0 0 0 0 0 0 0 0 0 0 0 0 0 0 0 0 0 0 0 0 0 0 0 0 0 0 0 0 0 0 0 0 0 0 0 0 0 0 0 0 0 0 0 0 0 0 0 0 0 0 0 0 0 0 0 0.00732811598728343 0 0 0 0 0 0 0 0 0 0 0 0 0 0 0 0.00764206420116423 0 0 0 0 0.0230020237260645 0 0 0 0 0.0133602520999375 0 0 0 0 0.0274597628344419 0.00737251711154779 0 0.0194163146500646 0 0.0486344302473082 0 0 0 0 0 0 0 0 0 0 0 0 0 0 0 0 0 0 0.0447606682455555 0 0.0196285895577848 0 0 0.240513771074413 0 0 0 0 0 0 0 0 0 0 0 0 0 0 0 0 0 0 0 0 0 0 0.0327233155169689 0 0 0 0.0701982918354075 0.250789679298586 0 0.0282315889522163 0 0.0235294989574944 0 0 0.0297108336795763 0 0 0 0 0 0 0 0 0 0 0 0 0 0 0 0 0 0 0 0 0 0 0 0 0 0 0 0 0 0 0 0 0 0 0 0 0 0 0.0207865624427219 0.0190429639792363 0 0 0 0 0 0.00619607688659998 0 0 0.00656690901061599 0 0 0 0 0 0 0.0117881325777442 0 0.00827738930483599 0 0.0236716936766117
0 0 0 0 0 0 0 0 0 0 0 0 0 0 0 0 0 0 0 0 0 0 0 0 0 0 0 0 0 0 0 0 0 0 0 0 0 0 0 0 0 0 0 0 0 0 0 0 0 0 0 0 0 0 0 0 0 0 0 0 0 0 0 0 0 0 0 0 0 0 0 0 0 0 0 0 0 0 0 0 0 0 0 0 0 0 0 0 0 0 0 0 0 0 0 0 0 0 0 0 0 0 0 0 0 0 0 0 0 0 0 0 0 0 0 0 0 0 0 0 0 0 0 0 0 0 0 0 0 0 0 0 0 0 0 0 0 0 0 0 0 0 0 0 0 0 0 0 0 0 0 0 0 0 0 0 0 0 0 0 0 0 0 0 0 0 0 0 0 0 0 0 0 0 0 0 0 0 0 0 0 0 0 0 0 0 0 0 0 0 0 0 0 0 0 0 0 0.0664061643955115 0 0 0 0 0 0 0 0 0 0 0 0 0 0 0 0 0 0 0.0102695691990028 0 0 0 0 0 0 0 0 0 0 0 0 0 0 0 0 0.0084980810116505 0.0343153179513699 0 0.00586843206214339 0.00709138468818915 0 0 0 0 0 0 0.0758654958864509 0 0 0.0277251120105744 0.315180407154337 0.046378174487254 0 0.115888154128783 0 0.0430481175781088 0 0.0315758789996562 0.00708483853600658 0 0 0 0 0 0 0 0 0 0 0 0 0 0 0 0 0 0 0 0 0 0 0 0 0 0 0 0 0 0 0 0 0.0261143342233569 0 0 0 0.0336658671529972 0 0.0125484391320803 0 0 0.0211175703457789 0.0231307136260274 0 0 0 0 0 0.029117635445927 0 0 0 0 0.00993646588117465 0 0.0123112107192377 0 0.0368626353843824 0 0
0 0 0 0 0 0 0 0 0 0 0 0 0 0 0 0 0 0 0 0 0 0 0 0 0 0 0 0 0 0 0 0 0 0 0 0 0 0 0 0 0 0 0 0 0 0 0 0 0 0 0 0 0 0 0 0 0 0 0 0 0 0 0 0 0 0 0 0 0 0 0 0 0 0 0 0 0 0 0 0 0 0 0 0 0 0 0 0 0 0 0 0 0 0 0 0 0 0 0 0 0 0 0 0 0 0 0 0 0 0 0 0 0 0 0 0 0 0 0 0 0 0 0 0 0 0 0 0 0 0 0 0 0 0 0 0 0 0 0 0 0 0 0 0 0 0 0 0 0 0 0 0 0 0 0 0 0 0 0 0.00639443720622308 0 0 0 0 0 0 0 0 0 0 0 0 0 0 0 0 0.0415791279156445 0.0103185676613785 0 0 0 0 0 0 0 0 0 0 0 0 0 0 0 0 0 0 0 0.0127049517950841 0 0 0 0 0 0 0 0.0622311422919932 0 0 0 0 0 0 0 0 0.00320477902545206 0 0 0 0 0 0 0 0 0 0 0 0 0 0 0 0 0 0 0.0266903293150246 0.0187595275059071 0.00273603244193799 0 0 0 0 0 0 0.0227392497017385 0.0468557319705597 0 0 0 0.0790512881192859 0.087263115567734 0.0284761161059235 0.0455705127314502 0.177234887364217 0 0.00875974759572466 0 0 0.00371106127761263 0 0 0 0 0 0 0 0 0 0 0 0 0 0 0 0 0 0 0 0 0 0 0 0 0 0 0 0 0 0.036215151440399 0 0 0.0221324610126326 0 0 0 0.00748428024276258 0.0559602928919062 0.0469144092845726 0 0 0.0153130084641396 0.00573411918749437 0 0 0 0 0.00869262824762282 0.0080763622941363 0.00274014269109747 0.0329435213501959 0 0.0072534371456197 0.0340169445014046 0.00706825745853287 0 0 0.0251743781945922 0 0
0 0 0 0 0 0 0 0 0 0 0 0 0 0 0 0 0 0 0 0 0 0 0 0 0 0 0 0 0 0 0 0 0 0 0 0 0 0 0 0 0 0 0 0 0 0 0 0 0 0 0 0 0 0 0 0 0 0 0 0 0 0 0 0 0 0 0 0 0 0 0 0 0 0 0 0 0 0 0 0 0 0 0 0 0 0 0 0 0 0 0 0 0 0 0 0 0 0 0 0 0 0 0 0 0 0 0 0 0 0 0 0 0 0 0 0 0 0 0 0 0 0 0 0 0 0 0 0 0 0 0 0 0 0 0 0 0 0 0 0 0 0 0 0 0 0 0 0 0 0 0 0 0 0 0 0 0 0 0 0 0 0 0 0 0 0 0 0 0 0 0 0 0 0 0 0 0 0 0 0 0 0 0 0 0 0 0.000665540372621065 0 0.00526791810450863 0 0 0 0 0 0 0 0 0 0 0 0 0 0 0 0 0 0 0 0 0 0 0 0 0 0 0 0 0 0 0 0 0 0 0 0 0 0 0 0 0 0 0 0 0.0105700696556041 0.0804316650399844 0.0904290485653862 0 0 0 0 0 0 0 0 0 0 0.0974908156962604 0.00924409661544214 0 0 0.00559392860636097 0.00935481846035506 0.0131491542971411 0.00147906619571545 0.184785695463097 0.0923679324129634 0.0217561955981942 0.0321641956572387 0.0888636102802027 0 0 0 0 0 0 0 0 0 0 0 0 0 0 0 0 0 0 0 0 0 0 0 0 0 0 0 0 0 0 0.000776904532347255 0 0 0 0 0 0 0 0.0787648989255034 0.00969388280456733 0.0909215368288286 0.0143737861430754 0 0 0 0 0 0 0.00289656921843367 0 0.0125725374171975 0.0114545556755515 0.0218710570622331 0 0.00335041696508929 0 0.00134350728589186 0.00836659612020532
0 0 0 0 0 0 0 0 0 0 0 0 0 0 0 0 0 0 0 0 0 0 0 0 0 0 0 0 0 0 0 0 0 0 0 0 0 0 0 0 0 0 0 0 0 0 0 0 0 0 0 0 0 0 0 0 0 0 0 0 0 0 0 0 0 0 0 0 0 0 0 0 0 0 0 0 0 0 0 0 0 0 0 0 0 0 0 0 0 0 0 0 0 0 0 0 0 0 0 0 0 0 0 0 0 0 0 0 0 0 0 0 0 0 0 0 0 0 0 0 0 0 0 0 0 0 0 0 0 0 0 0 0 0 0 0 0 0 0 0 0 0 0 0 0 0 0 0 0 0 0 0 0 0 0 0 0 0 0 0 0 0 0 0 0 0 0 0 0 0 0 0 0 0 0 0 0 0 0 0 0 0 0 0 0 0 0 0 0.00143623122989276 0 0 0 0 0 0 0 0 0 0 0 0 0 0 0 0 0 0 0 0 0 0 0 0 0 0 0 0 0 0 0 0 0 0 0 0 0 0 0 0 0 0 0 0 0.0449465651747181 0.00466266658620936 0.0150054194476094 0 0 0 0 0 0 0 0 0 0.191287469495069 0 0.0273029836384585 0 0 0.0550906836870915 0 0.0292435670245164 0 0.381970351798652 0.113429620134446 0.0045811806588031 0.00476575778048206 0.0792109117158716 0 0 0 0 0 0 0 0 0 0 0 0 0 0 0 0 0 0 0 0 0 0 0 0 0 0 0 0 0 0 0 0 0 0 0 0 0 0 0.0232241477575215 0 0.0207169568629114 0.00312548700774724 0 0 0 0 0 0 0 0 0 0 0 0 0 0 0 0
0 0 0 0 0 0 0 0 0 0 0 0 0 0 0 0 0 0 0 0 0 0 0 0 0 0 0 0 0 0 0 0 0 0 0 0 0 0 0 0 0 0 0 0 0 0 0 0 0 0 0 0 0 0 0 0 0 0 0 0 0 0 0 0 0 0 0 0 0 0 0 0 0 0 0 0 0 0 0 0 0 0 0 0 0 0 0 0 0 0 0 0 0 0 0 0 0 0 0 0 0 0 0 0 0 0 0 0 0 0 0 0 0 0 0 0 0 0 0 0 0 0 0 0 0 0 0 0 0 0 0 0 0 0 0 0 0 0 0 0 0 0 0 0 0 0 0 0 0 0 0 0 0 0 0 0 0 0 0 0 0 0 0 0 0 0 0 0 0 0 0 0 0 0 0 0 0 0 0 0 0 0 0 0 0 0 0 0 0 0 0 0 0 0 0 0 0 0 0 0 0 0 0 0 0 0 0 0 0 0 0 0 0 0 0.00126275471350761 0 0 0 0 0 0 0 0 0 0 0 0 0 0 0 0 0 0 0.0161508961287125 0.0742246982482922 0.0164881535016411 0.00146483281346442 0 0 0 0 0 0 0.00973460289018586 0.0449402470536284 0.0151689099199163 0.0228337471375698 0 0.0544581193021062 0.00949716151137351 0.0877080831956751 0.14885642686317 0.0305902837975593 0.0318537115453713 0.0675291177306354 0.0999536056175634 0.00296303532384911 0.0584890383036438 0.0151714400151584 0 0 0 0 0 0 0 0 0 0 0 0 0 0 0 0 0 0 0 0 0 0 0 0 0 0 0 0 0 0 0 0 0 0 0.00754514108915692 0 0 0 0.015222257904721 0.00872844326397454 0.0384946816703944 0.00192816192721229 0 0 0 0.0055920082236391 0.00137219328042514 0.00257992775867512 0.0277130814823433 0 0.0263929835844183 0.0211779154104251 0.0209024707165438 0.00227158592484249 0.00237954621147339 0.0052301083232041 0 0.00313062761552782
0 0 0 0 0 0 0 0 0 0 0 0 0 0 0 0 0 0 0 0 0 0 0 0 0 0 0 0 0 0 0 0 0 0 0 0 0 0 0 0 0 0 0 0 0 0 0 0 0 0 0 0 0 0 0 0 0 0 0 0 0 0 0 0 0 0 0 0 0 0 0 0 0 0 0 0 0 0 0 0 0 0 0 0 0 0 0 0 0 0 0 0 0 0 0 0 0 0 0 0 0 0 0 0 0 0 0 0 0 0 0 0 0 0 0 0 0 0 0 0 0 0 0 0 0 0 0 0 0 0 0 0 0 0 0 0 0 0 0 0 0 0 0 0 0 0 0 0 0 0 0 0 0 0 0 0 0 0 0 0 0 0 0 0 0 0 0 0 0.00143806030600911 0 0.00242672676639037 0 0 0 0 0 0 0 0 0 0 0 0 0 0 0 0.00220011220750048 0 0.001585548011141 0 0.00473966952933748 0 0 0 0 0 0 0 0 0 0 0 0 0 0 0 0 0 0 0 0 0 0 0 0.00549133064595805 0 0.00873200462255548 0 0 0 0 0.0112339133988361 0 0 0 0 0 0 0 0 0 0 0 0.00345142321152989 0.0348061801400265 0 0.00824098191920227 0 0.00405422386271029 0 0.0298914602263316 0.00266758170566602 0.0212466327763353 0.0847856539938182 0.0380080379459844 0 0 0.0417235133094759 0 0.14732339512075 0.00438649119812372 0.14605889284435 0.0173752451259012 0.0973646078491743 0 0.0469618996489803 0.00511463096547488 0.00468849857667562 0.011134840186317 0 0 0 0 0 0 0 0 0 0 0 0 0 0 0 0 0 0 0 0 0 0 0 0.00258850855081639 0 0 0 0 0 0 0 0 0 0 0.0283790965976016 0 0 0 0 0.00460628964518564 0.0246944992269043 0 0 0 0 0.0157081219648411 0.0063972493418091 0.00797931303810984 0.0912347592524853 0 0 0.00388399920614469 0.0133095985308218 0.00278139221972947 0 0.0113056163309951 0 0
0 0 0 0 0 0 0 0 0 0 0 0 0 0 0 0 0 0 0 0 0 0 0 0 0 0 0 0 0 0 0 0 0 0 0 0 0 0 0 0 0 0 0 0 0 0 0 0 0 0 0 0 0 0 0 0 0 0 0.000779272213016529 0.00102353184733523 0 0 0 0 0 0 0 0 0 0 0 0 0 0 0 0 0 0 0 0 0 0 0 0 0.00148636124575157 0 0 0 0 0 0 0 0 0 0 0 0 0 0 0 0.00147999632822298 0 0 0 0 0 0 0 0 0 0 0 0 0 0 0 0 0 0 0 0 0 0 0 0 0 0 0 0 0 0 0 0 0 0 0 0 0 0 0 0 0 0 0 0 0 0 0 0 0 0 0 0 0 0 0 0 0 0 0 0 0 0 0 0 0 0 0 0 0 0 0 0 0 0 0 0 0 0 0 0 0 0.00241280701743107 0 0 0 0 0 0 0 0 0 0 0 0 0 0 0.0250850608905701 0 0 0 0 0 0 0 0 0 0 0 0 0 0 0 0 0 0 0.0132539661990902 0 0.0026817324772266 0 0 0.0344091398180849 0 0 0 0 0 0 0 0 0 0 0 0 0.00609387006173521 0 0 0.00222215612280413 0.00346468397618049 0 0.0215597042655209 0.00422685597685305 0.0766909197893512 0.0126051358772158 0.0125313024060388 0 0 0.00735161533108837 0.148847806106263 0 0.00866202304448318 0.114752073662885 0.00483214772136686 0.119347056565835 0 0.0121777784338621 0.00681599307447362 0.00840200600218604 0.0128541209574233 0 0 0 0 0 0 0 0 0 0 0 0 0 0 0 0 0 0 0 0 0 0 0 0 0 0 0 0 0 0 0 0 0 0 0.0184154713476496 0 0 0.00393811409153848 0 0.0017889227734422 0.00465565728715082 0 0 0 0 0 0.00435880761737425 0.00260011073679018 0.232483278214153 0 0.0027229012942887 0.00378877846664699 0.0413742380774559 0.00661798496209665 0 0.00838389937695818 0 0.00282271834215925
0 0 0 0 0 0 0 0 0 0 0 0 0 0 0 0 0 0 0 0 0 0 0 0 0 0 0 0 0 0 0 0 0 0 0 0 0 0 0 0 0 0 0 0 0 0 0 0 0 0 0 0 0 0 0 0 0 0 0 0 0 0 0 0 0 0 0 0 0 0 0 0 0 0 0 0 0 0 0 0 0 0 0 0 0 0 0 0 0 0 0 0 0 0 0 0 0 0 0 0 0 0 0 0 0 0 0 0 0 0 0 0 0 0 0 0 0 0 0 0 0 0 0 0 0 0 0 0 0 0 0 0 0 0 0 0 0 0 0 0 0 0 0 0 0 0 0 0 0 0 0 0 0 0 0 0 0 0 0 0 0 0 0 0 0 0 0 0 0 0 0 0 0 0 0 0 0 0 0 0 0 0 0 0 0 0 0 0 0 0 0 0 0 0 0 0 0 0 0 0 0 0 0 0 0 0 0 0 0 0 0 0 0 0 0 0 0 0 0 0 0 0 0 0 0 0 0 0 0 0 0 0 0 0 0.00955774645786689 0.00406442374288027 0 0 0 0 0 0 0 0 0.0460726347456901 0.0163244833400527 0.0819365870162744 0.155981197141649 0.010181966403387 0.0199004553200236 0 0.233633812050007 0.106156142328604 0.0443410081246662 0.0585799591349297 0.0443544137390904 0 0.0140997935693225 0.0156864380877051 0 0 0 0 0 0 0 0 0 0 0 0 0 0 0 0 0 0 0 0 0 0 0 0 0 0 0 0 0 0 0 0 0 0 0 0 0 0 0 0.0125695304806027 0.00487562389051077 0 0 0 0 0 0 0 0.0346617897726479 0 0.00960353152365689 0.0256955407146808 0.0449886570215848 0 0 0.00673426539416676 0 0
0 0 0 0 0 0 0 0 0 0 0 0 0 0 0 0 0 0 0 0 0 0 0 0 0 0 0 0 0 0 0 0 0 0 0 0 0 0 0 0 0 0 0 0 0 0 0 0 0 0 0 0 0 0 0 0 0 0 0 0 0 0 0 0 0 0 0 0 0 0 0 0 0 0 0 0 0 0 0 0 0 0 0 0 0 0 0 0 0 0 0 0 0 0 0 0 0 0 0 0 0 0 0 0 0 0 0 0 0 0 0 0 0 0 0 0 0 0 0 0 0 0 0 0 0 0 0 0 0 0 0 0 0 0 0 0 0 0 0 0 0 0 0 0 0 0 0 0 0 0 0 0 0 0 0 0 0 0 0 0 0 0 0 0 0 0 0 0 0 0 0 0 0 0 0 0 0 0 0 0 0 0 0 0 0 0 0 0 0 0 0 0 0 0 0 0 0 0 0 0 0 0 0 0 0 0 0 0 0 0 0 0 0 0 0.000948406676822609 0 0.00157941839838901 0 0 0 0 0.00317731144268912 0 0 0 0 0 0 0 0 0 0 0 0.00110626957750442 0.00160613572718418 0 0 0 0 0 0 0 0.00498147134595385 0.0181744365171095 0.0450041638414063 0.00685649619563696 0 0.0664881989748178 0.0851504115612857 0.0662138087886882 0.0586786407023046 0 0.0743030062092593 0.122977638262452 0.00144424294987824 0.0136400692125299 0.00192059185906821 0.011104954359814 0.0510478471782073 0 0 0 0 0 0 0 0 0 0 0 0 0 0 0 0 0 0 0 0 0 0 0 0 0 0 0 0 0 0 0 0 0 0 0 0 0 0 0.00440318596942679 0.0153693102760414 0.00386514354271586 0.00411997892598576 0 0 0 0.00463366501445002 0.00172112523631118 0.00907463636758069 0.138141114090927 0 0.0158122938262075 0.0390957452600692 0.1067750335786 0 0.00515355273571367 0.0117196631664947 0.00190131991554731 0.00181071231292846
0 0 0 0 0 0 0 0 0 0 0 0 0 0 0 0 0 0 0 0 0 0 0 0 0 0 0 0 0 0 0 0 0 0 0 0 0 0 0 0 0 0 0 0 0 0 0 0 0 0 0 0 0 0 0 0 0 0 0 0 0 0 0 0 0 0 0 0 0 0 0 0 0 0 0 0 0 0 0 0 0 0 0 0 0 0 0 0 0 0 0 0 0 0 0 0 0 0 0 0 0 0 0 0 0 0 0 0 0 0 0 0 0 0 0 0 0 0 0 0 0 0 0 0 0 0 0 0 0 0 0 0 0 0 0 0 0 0 0 0 0 0 0 0 0 0 0 0 0 0 0 0 0 0 0 0 0 0 0 0 0 0 0 0 0 0 0 0 0 0 0 0 0 0 0 0 0 0 0 0 0 0 0 0 0 0 0 0 0 0 0 0 0 0 0 0 0 0 0 0 0 0 0 0 0 0 0 0 0 0 0 0 0 0 0 0 0 0 0 0 0 0 0 0 0 0 0 0 0 0 0 0 0 0 0.00493178784883288 0.00298761061211694 0 0 0 0 0 0 0 0 0 0.0218722519562461 0.0247915229146896 0.031009109042886 0.0229889158456178 0.00632786249834005 0.0605087638710345 0.168630135223638 0 0.0485232743330012 0.124648065460133 0.0659457618387287 0.00302929587686492 0.0557811264574461 0.127163869625117 0 0 0 0 0 0 0 0 0 0 0 0 0 0 0 0 0 0 0 0 0 0 0 0 0 0 0 0 0 0 0 0 0 0 0 0 0 0 0.0150230936622779 0.0107809607486564 0.00917030379336183 0 0 0 0 0 0 0 0.0361833513640641 0 0.0246612243306228 0.0432574631100604 0.0873362943768729 0 0 0.00444795520939034 0 0
0 0 0 0 0 0 0 0 0 0 0 0 0 0 0 0 0 0 0 0 0 0 0 0 0 0 0 0 0 0 0 0 0 0 0 0 0 0 0 0 0 0 0 0 0 0 0 0 0 0 0 0 0 0 0 0 0 0 0.000696284504690281 0.000902000793273307 0 0 0 0 0 0 0 0 0 0 0 0 0 0 0 0 0 0 0 0 0 0 0 0 0 0 0 0 0 0 0 0 0 0 0 0 0 0 0 0.00037682602781263 0 0 0 0 0 0 0 0 0 0 0 0 0 0 0 0 0 0 0 0 0 0 0 0 0 0 0 0 0 0 0 0 0 0 0 0 0 0 0 0 0 0 0 0 0 0 0 0 0 0 0 0 0 0 0 0 0 0 0 0 0 0 0 0 0 0 0 0 0.000503284948892676 0 0.000606282798898619 0 0 0 0 0 0 0 0 0 0 0 0 0 0 0 0.000823449984999967 0 0.000698393480706404 0 0.0019194490651667 0 0 0 0 0 0 0 0 0 0 0 0 0 0 0 0 0 0 0 0 0 0 0 0.000585620146156743 0 0.00536610087014609 0 0 0 0 0.00376221041819534 0 0 0 0 0 0 0 0 0 0 0 0 0.00839948040914539 0 0.00380295095638322 0 0 0 0.00709463159213899 0.000691200866794655 0.00717445352643276 0.0116662131651281 0.00384369491400116 0.00187330425555359 0 0.0245861685690339 0.0980875075698984 0.119001811799556 0.0192443720975422 0.212510298511792 0.0369466553272949 0 0.00104258345026901 0.0297659331320502 0.00132955749665855 0.00240955730037619 0.0606503110456628 0 0 0 0 0 0 0 0 0 0 0 0 0 0 0 0 0 0 0 0 0 0 0 0.000779088834299866 0 0 0 0 0 0 0 0 0 0 0.00799651878532716 0 0 0 0 0.0153077171834368 0.00907250621431023 0.00509095160057256 0 0 0 0.00322280424782257 0.00246500305109588 0.00463536953198164 0.128322864731004 0 0.00878928720372905 0.0384509244549215 0.0917005681471535 0.00113719608187908 0.00449073697789688 0.0103617214547581 0.00181615247515925 0
0 0 0 0 0 0 0 0 0 0 0 0 0 0 0 0 0 0 0 0 0 0 0 0 0 0 0 0 0 0 0 0 0 0 0 0 0 0 0 0 0 0 0 0 0 0 0 0 0 0 0 0 0 0 0 0 0 0 0 0 0 0 0 0 0 0 0 0 0 0 0 0 0 0 0 0 0 0 0 0 0 0 0 0 0 0 0 0 0 0 0 0 0 0 0 0 0 0 0 0 0 0 0 0 0 0 0 0 0 0 0 0 0 0 0 0 0 0 0 0 0 0 0 0 0 0 0 0 0 0 0 0 0 0 0 0 0 0 0 0 0 0 0 0 0 0 0 0 0 0 0 0 0 0 0 0 0 0 0 0 0 0 0 0 0 0 0 0 0 0 0 0 0 0 0 0 0 0 0 0 0 0 0 0 0 0 0.00068671811759169 0 0.00295891539999913 0 0 0 0 0 0 0 0 0 0 0 0 0 0 0 0 0 0 0 0 0 0 0 0 0 0 0 0 0 0 0 0 0 0 0 0 0 0 0 0 0 0 0 0 0.0126947572853147 0.0168998100401599 0.0327628555485012 0 0 0 0 0 0 0 0 0 0.179531885453563 0.189138560712863 0.0399829121193921 0 0 0.0195029263974724 0.00191446144199859 0.0728053186864771 0.000799766781150303 0 0.147960657624611 0.0154238945833525 0.0442889243790315 0.0752639379705243 0 0 0 0 0 0 0 0 0 0 0 0 0 0 0 0 0 0 0 0 0 0 0 0 0 0 0 0 0 0 0 0 0 0 0 0 0 0 0.0456831863277378 0.00856332761415188 0.0495538888568532 0.00640473768307545 0 0 0 0 0 0 0 0 0.00825971969681352 0.00595748509264283 0.0140950957488943 0 0.00269958688990691 0 0 0.00616666954792206
0 0 0 0 0 0 0 0 0 0 0 0 0 0 0 0 0 0 0 0 0 0 0 0 0 0 0 0 0 0 0 0 0 0 0 0 0 0 0 0 0 0 0 0 0 0 0 0 0 0 0 0 0 0 0 0 0 0 0 0 0 0 0 0 0 0 0 0 0 0 0 0 0 0 0 0 0 0 0 0 0 0 0 0 0 0 0 0 0 0 0 0 0 0 0 0 0 0 0 0 0 0 0 0 0 0 0 0 0 0 0 0 0 0 0 0 0 0 0 0 0 0 0 0 0 0 0 0 0 0 0 0 0 0 0 0 0 0 0 0 0 0 0 0 0 0 0 0 0 0 0 0 0 0 0 0 0 0 0 0 0 0 0 0 0 0 0 0 0 0 0 0 0 0 0 0 0 0 0 0 0 0 0 0 0 0 0 0 0.00283478501353472 0 0 0 0 0 0 0 0 0 0 0 0 0 0 0 0 0 0 0 0 0 0 0 0 0 0 0 0 0 0 0 0 0 0 0 0 0 0 0 0 0 0 0 0 0.00816633834279125 0.0394604796734249 0.0253434278991179 0 0 0 0 0 0 0 0.00738755353621913 0 0.100997675954813 0.0632111683807494 0.0666037568439334 0.0408439453048671 0.0104828501755847 0.0166189842249377 0.0203488493555899 0.0433492281732895 0.0256973861974021 0.166518759860243 0 0.0151579100589889 0.0697472931595753 0.0852410861772049 0 0 0 0 0 0 0 0 0 0 0 0 0 0 0 0 0 0 0 0 0 0 0 0 0 0 0 0 0 0 0 0 0 0 0 0 0 0 0.0501042151829364 0.00795340510601726 0.0566475368489027 0.0101862416437842 0 0 0 0 0 0 0.00436475032268009 0 0.00680347244174702 0.00482450840617297 0.0394904186487432 0 0.00356709732803661 0.00220320852140669 0 0.00584366721730534
0 0 0 0.00124030112940729 0.000512496411364677 0 0 0.00143373543331694 0.000895181949632905 0.000787418186204498 0 0 0 0 0 0.001897496686632 0 0 0 0 0 0 0 0 0 0 0 0 0.000200931415858396 0.00140899778540167 0.00148657465344362 0.00358071668511716 0.000567440325453315 0.0012625552476255 0.0165076455380189 0 0.000877059110930744 0.00255147664011472 0 0 0 0.000470935347598528 0 0 0 0 0.000989116173687586 0 0 0 0.00140990907765628 0 0 0.000700067860491356 0.00971377813540435 0.00255138544235457 0 0.00178796134542832 0 0 0.000664564465987629 0 0 0 0 0 0.00960346388449119 0 0 0 0.00320897536958209 0 0.00121589296505832 0 0 0 0 0 0 0 0 0 0 0 0.00446242167126231 0.00271329587619418 0.00148558203901629 0 0.000951833499027079 0.000628829952594696 0 0.00348752700465796 0.00307073832721587 0 0.000365507512094782 0.000699965997867364 0 0 0 0.0898208054031201 0.0736340453748719 0 0.00066671127504016 0.00762725873120472 0 0 0 0 0.00171403860122933 0 0 0 0 0 0 0 0 0.000421098825397681 0 0 0 0 0 0 0 0 0 0 0 0 0.00167646442379994 0.000715800372755351 0.00228614374944675 0 0 0 0 0 0.0141780868835225 0.00381479580138287 0 0 0 0.00481790657575023 0 0 0.0164121633220177 0 0 0.00679050285640683 0 0.000373578655894982 0.00254067651270379 0.0106228591851795 0.00559017114243759 0 0 0 0.00151542070303852 0.000646703039752217 0 0 0 0 0 0.000263294046256627 0 0 0 0 0 0 0 0 0.00195534560160975 0 0 0 0 0 0 0 0.000338184725115807 0 0 0 0.00419256809303635 0.0334878970670541 0.0222943958548511 0 0.000561620778558845 0 0.00651788638611149 0.00141308070874336 0.00381571129210329 0 0.000427001357549691 0 0 0.000344184428762432 0.00049929139674566 0.000242866346385083 0 0 0 0.00279208359913919 0.0236726933009607 0 0 0 0 0 0 0.00504121407705958 0.00182208128591613 0.000557954780780985 0 0 0 0 0 0.000502581219997925 0 0 0 0 0 0 0 0.000473988024991579 0 0 0 0.00203144506032812 0.000377403215063528 0.00414192326392455 0.000293007303794774 0.000299113601916599 0 0.000148912954073459 0.000998433260278758 0.0012536178586685 0.00239395702756469 0.000507377336452257 0.00043030937385272 0.00728163704865935 0.00078144906123547 0.000604356233254205 0.00136160848333068 0.00179595878645102 0 0.00087702966114704 0.000609525793336373 0.000351343956747975 0.00531333108299024 0.0046397570565741 0 0.00434451110715786 0.0037531984655445 0.00114538880508169 0 0 0 0 0 0 0 0 0 0 0 0 0 0 0 0 0 0 0 0 0 0 0.00291229325532261 0 0 0 0.00544930822255343 0 0.00294047334021975 0.0204236968715397 0 0 0.000623639067894346 0.00220821923650423 0.00311085088833439 0.0171547339423944 0.00561352530414465 0.0149413634228812 0.154439199389018 0.0551991468296412 0.00365316966355936 0.0120170891314831 0.0115614287598142 0.0120954360033035 0.00438092424877463 0.0112738888080463 0.00107156543497865 0.00265529674768567 0 0.00121568342488815 0.00143820022016969 0.000991871016357743 0.0267442271118931 0.00205060210833399 0.0257383151981412 0.0126043438969939 0.0972839777048246
0 0 0 0 0 0 0 0 0 0 0 0 0 0 0 0 0 0 0 0 0 0 0 0 0 0 0 0 0 0 0 0 0 0 0 0 0 0 0 0 0 0 0 0 0 0 0 0 0 0 0 0 0 0 0 0 0 0 0 0 0 0 0 0 0 0 0 0 0 0 0 0 0 0 0 0 0 0 0 0 0 0 0 0 0 0 0 0 0 0 0 0 0 0 0 0 0 0 0 0 0 0 0 0 0 0 0 0 0 0 0 0 0 0 0 0 0 0 0 0 0 0 0 0 0 0 0 0 0 0 0 0 0 0 0 0 0 0 0 0 0 0 0 0 0 0 0 0 0 0 0 0 0 0 0 0 0 0 0 0 0 0 0 0 0 0 0 0 0 0 0 0 0 0 0 0 0 0 0 0 0 0 0 0 0 0 0 0 0.0089255792640892 0 0 0 0 0 0 0 0 0 0 0 0 0 0 0 0 0 0 0 0 0 0 0 0 0 0 0 0 0 0 0 0 0 0 0 0 0 0 0 0 0 0 0 0 0.00298401129713759 0.00890492012086608 0.029220773961498 0 0 0 0 0 0 0 0 0 0.0570139071791253 0.00430543717833608 0.0631819016622747 0.00661049177639321 0.0117249837402823 0.00856442750719367 0.0268570316926295 0.0594428619374729 0.00337228801557969 0.0808034676757668 0.113069457550467 0.0230092756923135 0 0.132409925769109 0 0 0 0 0 0 0 0 0 0 0 0 0 0 0 0 0 0 0 0 0 0 0 0 0 0 0 0 0 0 0 0 0 0 0 0 0 0 0.0896275466817912 0.0222229246068412 0.0588975074884871 0.0107860064611766 0 0 0 0 0.00206215155812018 0.00257922200322792 0.0060911500783999 0 0.05529073370355 0.040829474667117 0.0455434674114165 0 0.0026960779952221 0.00176851167022601 0 0.0212044836538903
0 0 0 0 0 0 0 0 0 0 0 0 0 0 0 0 0 0 0 0 0 0 0 0 0 0 0 0 0 0 0 0 0 0 0 0 0 0 0 0 0 0 0 0 0 0 0 0 0 0 0 0 0 0 0 0 0 0 0 0 0 0 0 0 0 0 0 0 0 0 0 0 0 0 0 0 0 0 0 0 0 0 0 0 0 0 0 0 0 0 0 0 0 0 0 0 0 0 0 0.000986823311769707 0 0 0 0 0 0 0 0 0 0 0 0 0 0 0 0 0 0 0 0 0 0 0 0 0 0 0 0 0 0 0 0 0 0 0 0 0 0 0 0 0 0 0 0 0 0 0 0 0 0 0 0 0 0.00196002384397658 0 0 0 0 0 0 0 0 0 0 0 0 0 0 0 0 0 0 0 0 0 0 0 0 0 0 0 0 0 0 0 0 0 0 0.00344224061648474 0 0 0 0 0 0 0 0 0 0 0 0 0 0 0 0 0 0 0 0 0 0 0 0 0 0 0 0 0 0 0 0 0 0 0 0 0 0 0 0 0 0 0 0 0 0 0.0171185795008188 0 0 0 0 0 0 0 0 0 0.0667915437871642 0.0303430842090266 0.00694919400199221 0.00665692077114669 0.00760608305063535 0.00404016723470561 0.0523489631579129 0.0574599951281506 0.035992320905515 0.0582252313634075 0.0585944315356373 0.00842855228336095 0.0561448545732656 0 0 0 0 0 0 0 0 0 0 0 0 0 0 0 0 0 0 0 0 0 0 0 0 0 0 0 0 0 0 0 0 0 0 0 0 0 0 0.00186864012157913 0.0565707048264169 0.0294378470225345 0.045136372616931 0.0246390505086147 0 0 0 0 0.00227762036765759 0.00316876681165834 0.0227952052885678 0 0.0391452909981783 0.0915221000612551 0.170796440989594 0 0.0207556189204217 0.00820568830481541 0.00366459681916197 0.00692704706764287
0 0 0 0 0 0 0 0 0 0 0 0 0 0 0 0 0 0 0.020904255524714 0 0 0 0 0 0 0 0 0 0.0716132053485434 0 0 0.00678721197111234 0 0 0 0 0 0 0 0 0 0 0 0 0 0 0 0 0 0 0 0 0 0 0 0 0 0 0 0 0 0 0 0 0 0 0 0 0.220734784878941 0 0 0 0 0 0 0 0 0 0 0 0 0 0 0 0 0 0 0 0 0 0 0 0 0 0 0 0 0 0 0.00894986281615518 0 0 0 0.047767628361403 0 0 0 0 0 0 0 0 0 0.0186912334081648 0 0 0 0.0198320307350976 0 0 0 0 0 0 0 0 0 0 0 0 0 0 0 0 0 0 0 0 0 0 0 0 0 0 0 0 0 0 0 0 0 0 0 0 0 0 0 0 0 0 0 0 0 0 0 0 0 0 0 0 0 0 0 0 0 0 0 0 0 0 0 0 0 0 0 0 0 0.0484364320275078 0 0 0 0 0 0 0 0 0 0 0 0 0 0 0 0 0 0 0 0 0 0 0 0 0 0 0 0.0629120542591027 0 0 0 0 0 0 0 0 0 0 0 0 0 0 0 0 0 0 0 0 0 0 0 0 0 0 0 0 0 0 0 0 0 0 0 0 0 0 0 0 0.0221412705950687 0 0 0 0 0 0.145327924355579 0 0 0 0 0 0 0 0.176221741125063 0 0 0 0 0 0 0 0 0 0 0 0 0 0 0 0 0 0 0 0 0 0 0 0 0 0 0 0 0 0 0.0832009601227066 0.0464794044708408 0 0 0 0 0 0 0 0 0 0 0 0 0 0
0.0159909836673948 0 0 0 0 0 0 0 0 0 0 0 0.0195662416899791 0 0 0 0 0 0.0432659782972667 0 0 0 0 0 0 0 0 0 0 0 0 0 0 0 0 0 0 0 0 0 0 0 0 0 0 0 0 0 0 0 0 0 0 0 0 0 0 0 0 0 0 0 0 0 0 0 0 0 0 0 0 0 0 0 0 0 0 0 0 0 0 0 0 0 0 0 0 0 0 0 0 0 0 0 0 0 0 0 0 0 0 0 0 0 0 0 0 0 0 0.0239792144519353 0.0116902892502601 0 0.0121442817794748 0.0214201465116169 0 0 0 0.0116280447817063 0 0 0 0 0 0 0 0 0 0 0 0 0 0 0 0 0 0 0 0 0 0 0 0 0 0 0 0 0 0 0 0 0 0 0 0 0 0 0 0 0 0 0 0 0 0 0 0 0.0287506087293833 0 0.00796431656815835 0 0.0103978577417623 0 0 0 0 0 0 0 0 0 0 0 0 0 0 0 0.00796431656815835 0 0 0 0 0 0 0 0 0 0 0 0 0 0 0 0 0 0 0 0 0 0 0 0 0 0 0 0 0 0 0 0 0 0 0 0 0 0 0 0 0 0 0 0 0 0 0 0 0 0.00891244949293911 0 0 0 0 0 0 0 0 0 0 0 0 0 0 0 0 0 0 0 0 0 0 0 0 0.159681409870566 0.0487401165752569 0 0.0945515759161903 0.0980844834115214 0.177989973325134 0 0 0 0.0937964809623343 0 0 0.051988723269813 0 0.0321729978868784 0 0 0 0 0 0 0.0106949393915269 0 0 0 0 0 0 0 0 0 0.00862456986074319 0 0 0 0 0 0 0 0 0 0 0 0 0 0 0 0 0 0 0 0 0 0 0 0
0 0 0 0 0 0 0 0 0 0 0 0 0.0279159267562067 0 0 0 0 0 0 0 0 0 0 0 0 0 0.00907658365168597 0 0 0 0 0 0 0 0 0 0 0 0 0 0 0 0 0 0 0 0 0 0 0 0 0 0 0 0 0 0 0 0 0 0 0 0 0 0 0 0 0 0 0 0 0 0 0 0 0 0 0 0 0 0 0 0 0 0 0 0 0 0 0 0 0 0 0 0 0 0 0 0 0 0 0 0 0 0.0134369292891495 0 0.0234253248215892 0.008205492215761 0 0 0 0 0 0.0318087799305981 0.0564251599994544 0.10089361414011 0.0679811358136009 0.0658534946306815 0.0811928300868276 0 0 0 0 0 0 0 0 0 0 0 0 0 0 0 0 0 0 0 0 0 0 0 0 0 0 0 0 0 0 0 0 0 0 0 0 0 0 0 0 0 0 0 0 0 0 0 0.254645254248442 0 0 0 0 0 0.0143815124908847 0 0 0 0 0 0 0 0 0 0 0 0 0 0.00700438425109713 0 0 0 0 0 0 0 0 0 0 0 0 0 0 0 0 0 0 0 0 0 0 0 0 0 0 0 0 0 0 0 0 0 0 0 0 0 0 0 0 0 0 0 0 0 0 0 0.00341439262599734 0 0 0 0 0 0 0 0 0 0 0 0 0 0 0 0 0 0 0 0 0 0 0 0 0 0.0444437608818294 0 0 0.0263162998420812 0 0 0.141373631577622 0 0.022205492746382 0 0 0 0 0 0 0 0 0 0 0 0 0 0 0 0 0 0 0 0 0 0 0 0 0 0 0 0 0 0 0 0 0 0 0 0 0 0 0 0 0 0 0 0 0 0 0 0
0 0 0 0 0 0 0 0 0.00275302750305907 0 0 0 0.0384031345380375 0 0 0 0 0 0.019413325799589 0 0 0 0 0 0 0 0 0 0.0239570457849624 0 0 0 0 0 0 0 0 0 0 0 0 0 0 0 0 0 0 0 0 0 0 0 0 0 0 0 0 0 0 0 0 0 0 0 0 0 0 0 0.0653244826597961 0 0 0 0 0 0 0 0 0 0 0 0 0 0 0 0 0 0 0 0 0 0 0 0 0 0 0 0 0 0 0 0 0 0 0.00848923093981185 0 0 0 0 0 0.00276151076922446 0 0 0 0.0579163360944467 0.0227701048974934 0 0 0.0375380310320924 0 0 0 0 0 0 0 0 0 0 0 0 0 0 0 0 0 0 0 0 0 0 0 0 0 0 0 0 0 0 0 0 0 0 0 0 0 0 0 0 0 0 0 0 0 0 0 0 0.482346636235714 0 0 0 0 0 0 0 0 0 0 0 0 0 0 0 0 0 0 0 0.024366439098124 0 0.0192740908809444 0 0 0 0 0 0 0 0 0 0 0 0 0 0 0 0 0 0.0147084889870256 0 0 0 0 0 0 0 0 0 0 0 0 0 0 0 0 0 0 0 0 0 0 0 0 0 0 0 0 0 0 0 0 0 0 0 0 0 0 0 0 0 0 0 0 0 0 0 0 0 0 0 0 0.0953692091893219 0.0147004981594643 0 0 0 0 0 0.0152249441946063 0 0 0 0.0546834632362867 0 0 0 0 0 0 0 0 0 0 0 0 0 0 0 0 0 0 0 0 0 0 0 0 0 0 0 0 0 0 0 0 0 0 0 0 0 0 0 0 0 0 0 0 0 0
0 0 0 0 0 0 0 0 0 0 0 0 0.0184866903923142 0 0 0 0 0 0 0 0 0 0 0 0 0 0.0559157267821551 0 0 0 0 0 0 0 0 0 0 0 0 0 0 0 0 0 0 0 0 0 0 0 0 0 0 0 0 0 0 0 0 0 0 0 0 0 0 0 0 0 0 0 0 0 0 0 0 0 0 0 0 0 0 0 0 0 0 0 0 0 0 0 0 0 0 0 0 0 0 0 0 0 0 0 0 0 0 0 0.00892847182218724 0.0118203762847822 0 0 0 0 0 0.00599862901472401 0.023214766179196 0.0045101957866368 0.0712976703580267 0.0199535078779245 0.0297675431976578 0.038710049900373 0 0 0 0 0 0 0 0 0 0 0 0 0 0 0 0 0 0 0 0 0 0 0 0 0 0 0 0 0 0 0 0 0 0 0 0 0 0 0 0 0 0 0 0 0 0 0.333256030521885 0.0351500360356743 0.0999687842085066 0 0 0 0.0497405250735812 0 0 0 0 0 0 0 0 0 0 0 0 0 0.015317844431538 0 0 0 0 0 0 0 0 0 0 0 0 0 0 0 0 0 0 0 0 0 0 0 0 0 0 0 0 0 0 0 0 0 0 0 0 0 0 0 0 0 0 0 0 0 0 0 0 0 0 0 0 0 0 0 0 0 0 0 0 0 0 0 0 0 0 0 0 0 0 0 0 0 0 0.0307084486241258 0 0 0 0 0 0 0.147254703508711 0 0 0 0 0 0 0 0 0 0 0 0 0 0 0 0 0 0 0 0 0 0 0 0 0 0 0 0 0 0 0 0 0 0 0 0 0 0 0 0 0 0 0 0 0 0 0 0
0 0 0 0 0 0 0 0 0 0 0 0 0 0 0 0 0 0 0 0 0 0 0 0 0 0 0.0025961380132911 0 0 0 0 0 0 0 0 0 0 0 0 0 0 0 0 0 0 0 0 0 0 0 0 0 0.0189398832258271 0 0 0 0 0 0 0 0 0 0 0 0 0 0 0 0 0 0 0 0 0 0 0 0 0 0 0 0 0 0 0 0 0 0 0 0 0 0 0 0 0 0 0 0 0 0 0 0 0 0 0 0.200207838199145 0 0.0253932299939263 0 0 0 0 0 0 0 0 0 0.00393327893150784 0 0 0 0 0 0.085232412770039 0 0.0112219042552894 0 0 0 0 0 0 0 0 0 0 0 0 0 0 0 0 0 0 0 0 0 0 0 0 0 0 0 0 0 0 0 0 0 0 0 0 0 0 0 0 0 0 0 0 0 0 0 0 0 0 0 0 0 0 0 0 0 0 0 0 0 0 0 0 0 0 0 0 0 0 0 0 0 0 0 0 0 0 0 0 0 0 0 0.017232597281072 0 0 0 0 0 0 0 0 0 0 0 0 0 0 0 0 0 0 0 0 0 0 0 0 0 0 0 0 0 0 0 0 0 0 0 0 0 0 0 0 0 0 0 0 0 0 0 0 0 0 0 0.0197757013621687 0 0 0 0 0.207466444734427 0 0 0 0 0 0 0 0.0856036152458536 0 0.295532459482603 0 0 0 0.0214879562243159 0 0 0 0 0 0 0 0 0 0 0 0 0 0 0 0 0 0 0 0 0 0 0 0 0 0.0026656883266409 0 0 0 0 0 0 0 0 0.00271085195389272 0 0
0 0 0 0 0 0 0 0 0 0 0 0 0.0188450108203587 0 0 0 0 0 0 0 0 0 0 0 0 0 0 0 0 0 0 0 0 0 0 0 0 0 0 0 0 0 0 0 0 0 0 0 0 0 0 0 0 0 0 0 0 0 0 0 0 0 0 0 0 0 0 0 0 0 0 0 0 0 0 0 0 0 0 0 0 0 0 0 0 0 0 0 0 0 0 0 0 0 0 0 0 0 0 0 0 0 0 0 0.13963570926919 0.0243108948490528 0.0495563528891642 0.0174853064917249 0 0 0 0 0 0 0 0.0460130818931786 0.0232007707722342 0 0.043637427788675 0 0 0 0.0626386383545564 0 0 0 0 0 0 0 0 0 0 0 0 0 0 0 0 0 0 0 0 0 0 0 0 0 0 0 0 0 0 0 0 0 0 0 0 0 0 0 0 0 0 0 0 0 0 0 0 0 0 0 0 0 0 0 0 0 0 0 0 0 0 0 0 0 0 0 0 0 0 0 0 0 0 0 0 0 0 0 0 0 0 0 0 0 0 0 0 0 0 0 0 0 0 0 0 0 0 0 0 0 0 0 0 0 0 0 0 0 0 0 0 0 0 0 0 0 0 0 0 0 0 0 0 0 0 0 0 0 0 0 0 0 0 0 0 0 0.0238251564961961 0 0 0 0.240946262634131 0 0.309905387741539 0 0 0 0 0 0 0 0 0 0 0 0 0 0 0 0 0 0 0 0 0 0 0 0 0 0 0 0 0 0 0 0 0 0 0 0 0 0 0 0 0 0 0 0 0 0 0 0 0 0
0 0 0 0 0 0 0 0 0 0 0 0 0.040427870034568 0 0 0 0 0 0 0 0 0 0 0 0 0 0 0 0 0 0 0 0 0 0 0 0 0 0 0 0 0 0 0 0 0 0 0 0 0 0 0 0 0 0 0 0 0 0 0 0 0 0 0 0 0 0 0 0 0 0 0 0 0 0 0 0 0 0 0 0 0 0 0 0 0 0 0 0 0 0 0 0 0 0 0 0 0 0 0 0 0 0 0 0.0094128715469653 0.0573340767759059 0.00762440818881032 0 0 0.00910754207139182 0 0 0 0.0223218037601847 0.0076955202241302 0.101553395349726 0.0227132478926129 0.0159938524078804 0.0684850125278594 0 0.00529304454706634 0 0 0 0 0 0 0 0 0 0 0 0 0 0 0 0 0 0 0 0 0 0 0 0 0 0 0 0 0 0 0 0 0 0 0 0 0 0 0 0 0 0 0 0 0 0.0580552772206392 0 0 0 0 0 0 0 0 0 0 0 0 0 0 0 0 0 0 0 0 0 0 0 0 0 0 0 0 0 0 0 0 0 0 0 0 0 0 0 0 0 0 0 0 0 0 0 0 0 0 0 0 0 0 0 0 0 0 0 0 0 0 0 0 0 0 0 0 0 0 0 0 0 0 0 0 0 0 0 0 0 0 0 0 0 0 0 0 0 0 0 0 0 0.0507707864976906 0.144887301406891 0.0143988754204093 0 0 0.363925114127268 0 0 0 0 0 0 0 0 0 0 0 0 0 0 0 0 0 0 0 0 0 0 0 0 0 0 0 0 0 0 0 0 0 0 0 0 0 0 0 0 0 0 0 0 0 0 0 0 0 0 0
0 0 0 0 0 0 0 0 0 0 0 0 0 0 0 0 0 0 0 0 0 0 0 0 0 0 0.0814827826065751 0 0 0 0 0 0 0 0 0 0 0 0 0 0 0 0 0 0 0 0 0 0 0 0 0 0.10613277453963 0 0 0 0 0 0 0 0 0 0 0 0 0 0.0110167155696903 0 0 0 0 0 0 0 0 0 0 0 0 0 0 0 0 0 0 0 0 0 0 0 0 0 0 0 0 0 0 0 0 0 0 0 0 0 0.091811420010617 0 0.0993609478779058 0.0349484593867838 0 0 0 0 0 0 0 0 0.02870964652171 0 0 0 0 0 0.0905000000508008 0 0 0 0 0 0 0 0 0 0 0 0 0 0 0 0 0 0 0 0 0 0 0 0 0 0 0 0 0 0 0 0 0 0 0 0 0 0 0 0 0 0 0 0 0 0 0 0 0 0 0 0 0 0 0 0 0 0 0 0 0 0 0 0 0 0 0 0 0 0 0 0 0 0 0 0 0 0 0 0 0 0 0 0 0 0.290306167786314 0 0 0 0 0 0 0 0 0 0 0 0 0 0 0 0 0 0 0.0183533413773254 0.0178592752590479 0 0 0 0 0 0 0 0 0 0 0 0 0 0 0 0 0 0 0 0 0 0 0 0 0 0 0 0 0 0 0 0 0 0 0 0 0 0 0 0.0791551095769942 0.0503633594366052 0 0 0 0 0 0 0 0 0 0 0 0 0 0 0 0 0 0 0 0 0 0 0 0 0 0 0 0 0 0 0 0 0 0 0 0 0 0 0 0 0 0 0 0 0 0 0
0 0 0 0 0 0 0 0 0 0 0 0 0 0 0 0 0 0 0 0 0 0 0 0 0 0 0.00367096822755963 0 0 0 0 0 0 0 0 0 0 0 0 0 0 0 0 0 0 0 0 0 0 0 0 0 0.0171307033075844 0 0 0 0 0 0 0 0 0 0 0 0 0 0 0 0 0 0 0 0 0 0 0 0 0 0 0 0 0 0 0 0 0 0 0 0 0 0 0 0 0 0 0 0 0 0 0 0 0 0 0 0.209327534692006 0 0.0560787545820741 0.0339352759896855 0 0 0 0 0 0 0 0.0064295477252176 0.131235982640665 0 0.0848208123431761 0 0 0 0.178641735693125 0 0.00986172231191585 0 0 0 0 0 0 0 0 0 0 0 0 0 0 0 0 0 0 0 0 0 0 0 0 0 0 0 0 0 0 0 0 0 0 0 0 0 0 0 0 0 0 0 0 0 0 0 0.0615905757929074 0 0 0 0 0 0 0 0 0 0 0 0 0 0 0 0 0 0 0 0 0 0 0 0 0 0 0 0 0 0 0 0 0 0 0 0 0 0 0 0 0 0 0 0 0 0 0 0 0 0 0 0 0 0 0 0 0 0 0 0 0 0 0 0 0 0 0 0 0 0 0 0 0 0 0 0 0 0 0 0 0 0 0 0 0 0 0 0 0.0263259239572239 0 0.149609555538095 0 0 0 0.0313409071987647 0 0 0 0 0 0 0 0 0 0 0 0 0 0 0 0 0 0 0 0 0 0 0 0 0 0 0 0 0 0 0 0 0 0 0 0 0 0 0 0 0 0 0 0 0 0 0 0 0
0 0 0 0 0 0 0 0 0 0 0 0 0 0 0 0 0 0 0 0 0 0 0 0 0 0 0.138126598065244 0 0 0 0 0 0 0 0 0 0 0 0 0 0 0 0 0 0 0 0 0 0 0 0 0 0.0765415398245518 0 0 0 0 0 0 0 0 0 0 0 0 0 0 0 0 0 0 0 0 0 0 0 0 0 0 0 0 0 0 0 0 0 0 0 0 0 0 0 0 0 0 0 0 0 0 0 0 0 0 0 0 0 0.198881223171959 0.0285040283072204 0 0 0 0 0 0 0 0 0.112250764133829 0 0 0 0 0 0 0 0 0 0 0 0 0 0 0 0 0 0 0 0 0 0 0 0 0 0 0 0 0 0 0 0 0 0 0 0 0 0 0 0 0 0 0 0 0 0 0 0 0 0 0 0 0 0 0 0 0 0 0 0 0 0 0 0 0 0 0 0 0 0 0 0 0 0 0 0 0 0 0 0 0 0 0 0 0 0 0 0 0 0 0 0.258436606439168 0 0 0 0 0 0 0 0 0 0 0 0 0 0 0 0 0 0 0 0 0 0 0 0 0 0 0 0 0 0 0 0 0 0 0 0 0 0 0 0 0 0 0 0 0 0 0 0 0 0 0 0 0 0 0 0 0 0 0.0881816771048933 0 0 0 0 0 0 0 0 0 0 0 0.0990775629531347 0 0 0 0 0 0 0 0 0 0 0 0 0 0 0 0 0 0 0 0 0 0 0 0 0 0 0 0 0 0 0 0 0 0 0 0 0
0.0122826255278889 0 0.00665601830595896 0 0 0 0 0 0.00738683360028877 0.0316407552073854 0 0 0 0 0 0 0 0.0146075765204963 0.123432151340026 0 0 0 0 0 0 0 0 0 0.0728271061503412 0 0 0 0 0 0 0 0 0 0 0 0 0 0 0 0 0 0 0 0 0 0 0 0 0 0 0 0 0 0 0 0 0 0 0 0 0 0 0 0.306131824528847 0 0 0 0 0 0 0 0 0 0 0 0 0 0 0 0 0 0 0 0 0 0 0 0 0 0 0 0 0 0 0 0 0 0 0 0 0 0 0 0 0 0 0 0 0 0 0 0 0 0 0 0 0 0 0 0 0 0 0 0 0 0 0 0 0 0 0 0 0 0 0 0 0 0 0 0 0 0 0 0 0 0 0 0 0 0 0 0 0 0 0 0 0 0 0 0 0 0 0 0 0 0 0 0 0 0 0 0 0 0 0 0 0 0 0 0 0 0 0 0 0 0 0 0 0 0 0 0 0 0 0 0 0 0 0 0 0 0 0 0 0 0 0 0 0 0 0 0 0 0 0 0 0 0 0 0 0 0 0 0 0.0103628966490855 0 0 0 0.00368883598583136 0 0 0 0 0 0 0 0 0 0 0 0 0 0 0 0 0 0 0 0 0 0 0 0 0 0.151490201963026 0.0370593655000409 0 0.0716344544452583 0 0 0 0 0 0 0 0 0 0.0389908318736495 0.111808522401875 0 0 0 0 0 0 0 0 0 0 0 0 0 0 0 0 0 0 0 0 0 0 0 0 0 0 0 0 0 0 0 0 0 0 0 0 0 0 0 0 0 0 0
0.00377261184964375 0 0 0 0 0.00713719721118517 0 0 0 0 0 0 0 0 0 0 0 0 0.0442340780152332 0 0 0 0 0 0 0 0 0 0 0 0 0 0 0 0 0 0 0 0 0 0 0 0 0 0 0 0 0 0 0 0 0 0 0 0 0 0 0 0 0 0 0 0 0 0 0 0 0 0.012712282373243 0 0 0 0 0 0 0 0 0 0 0 0 0 0 0 0 0 0 0 0 0 0 0 0 0 0 0 0 0 0 0 0 0 0 0 0 0 0 0 0 0.00264819901927211 0 0 0 0 0 0 0 0 0 0 0 0 0 0 0 0 0 0 0 0 0 0 0 0 0 0 0 0 0 0 0 0 0 0 0 0 0 0 0 0 0 0 0 0 0 0 0 0 0 0 0 0 0 0 0 0 0 0 0 0 0 0 0 0 0.0525264271763919 0.00666538729938807 0 0 0 0 0 0 0 0 0 0 0 0 0 0 0 0 0 0 0 0.0100955952211041 0 0 0 0 0 0 0 0 0 0 0 0 0 0 0.0976040866027667 0 0 0 0 0.0856060585680444 0 0 0 0.0752717031900459 0 0 0 0 0 0 0 0 0 0 0 0 0 0 0 0 0 0 0 0 0 0 0 0 0 0 0 0 0 0 0 0 0 0 0 0 0 0 0 0 0 0 0 0 0 0 0 0 0 0 0 0 0.360413600969826 0.110035783479795 0.0473714872004352 0.0186612201805263 0.0652442816430998 0 0 0 0 0 0 0 0 0 0 0 0 0 0 0 0 0 0 0 0 0 0 0 0 0 0 0 0 0 0 0 0 0 0 0 0 0 0 0 0
0 0 0 0 0 0 0 0 0 0 0 0 0 0 0 0 0 0 0 0 0 0 0 0 0 0 0 0 0 0 0 0 0 0 0 0 0 0 0 0 0 0 0 0 0 0 0 0 0 0 0 0 0 0 0 0 0 0 0 0 0 0 0 0 0 0 0 0 0 0 0 0 0 0 0 0 0 0 0 0 0 0 0 0 0 0 0 0 0 0 0 0 0 0 0 0 0 0 0 0 0 0 0 0 0 0 0 0 0 0.00390222971016963 0 0 0 0 0 0 0 0 0 0 0 0 0.006186898993578 0.00475571069501674 0 0 0 0 0 0 0 0 0 0 0 0 0 0 0 0 0 0 0 0 0 0 0 0 0 0 0 0 0 0 0 0 0 0 0 0 0 0.00715432984013347 0 0.00620743324364521 0 0 0 0 0 0 0 0 0 0 0.00623338040930133 0.010322477957803 0 0 0 0 0 0 0 0 0 0 0 0 0 0 0 0 0 0 0 0 0 0 0 0 0 0 0 0 0 0 0 0 0 0 0.0507821884495794 0 0 0 0 0.0257823123315057 0 0 0 0.0963527077001446 0 0 0 0 0 0 0 0 0 0 0 0 0 0 0 0 0 0 0 0 0 0 0 0 0 0 0 0 0 0 0 0 0 0 0 0 0 0 0 0 0 0 0 0 0 0 0 0 0 0 0.00948992209749402 0.193128374551742 0 0 0.057333789762311 0.173102121237366 0.222408747426788 0.0700387709100354 0 0 0.013237518979364 0.0435810857040225 0 0 0 0 0 0 0 0 0 0 0 0 0 0 0 0 0 0 0 0 0 0 0 0 0 0 0 0 0 0 0 0 0 0 0
0.0149774335349935 0 0.00366987277919842 0 0 0.0166517935351326 0 0 0 0 0 0 0 0 0 0 0 0 0.138091167963578 0 0 0 0 0 0 0 0 0 0 0 0 0 0 0 0 0 0 0 0 0 0 0 0 0 0 0 0 0 0 0 0 0 0 0 0 0 0 0 0 0 0 0 0 0 0 0 0 0 0.0447458470080021 0 0 0 0 0 0 0 0 0 0 0 0 0 0 0 0 0 0 0 0 0 0 0 0 0 0 0 0 0 0 0 0 0 0 0 0 0 0 0 0 0.0157765268479178 0 0 0 0 0 0 0 0 0 0 0 0 0 0 0 0 0 0 0 0 0 0 0 0 0 0 0 0 0 0 0 0 0 0 0 0 0 0 0 0 0 0 0 0 0 0 0 0 0 0 0 0 0 0 0 0 0 0 0 0 0 0 0 0 0 0 0 0 0 0 0 0 0 0 0 0 0 0 0 0 0 0 0 0 0 0 0 0 0 0 0 0 0 0 0 0 0 0 0 0 0 0 0 0 0 0 0 0 0 0 0 0 0 0 0 0 0 0 0 0 0 0 0 0 0 0 0 0 0 0 0 0 0 0 0 0 0 0 0 0 0 0 0 0 0 0 0 0 0 0 0.0191193631356132 0 0 0 0.150519668325811 0 0 0 0 0 0.104070524477223 0.225492209737788 0 0 0.0438865306538668 0.222999062000876 0 0 0 0 0 0 0 0 0 0 0 0 0 0 0 0 0 0 0 0 0 0 0 0 0 0 0 0 0 0 0 0 0 0 0 0 0 0 0 0 0
0 0 0 0 0 0 0 0 0 0 0 0 0 0 0 0 0 0 0 0 0 0 0 0 0 0 0 0 0 0 0 0 0 0 0 0 0 0 0 0 0 0 0 0 0 0 0 0 0 0 0 0 0 0 0 0 0 0 0 0 0 0 0 0 0 0 0 0 0 0 0 0 0 0 0 0 0 0 0 0 0 0 0 0 0 0 0 0 0 0 0 0 0 0 0 0 0 0 0 0 0 0 0 0 0 0 0 0 0 0.00846115940728347 0 0 0 0 0 0 0 0 0 0 0 0 0 0 0 0 0 0 0 0 0 0 0 0 0 0 0 0 0 0 0 0 0 0 0 0 0 0 0 0 0 0 0 0 0 0 0 0 0 0 0 0 0 0 0 0 0 0 0 0 0 0 0 0 0 0 0 0 0 0 0 0 0 0 0 0 0 0 0 0 0 0 0 0 0 0 0 0 0 0 0 0 0 0 0 0 0 0 0 0 0 0 0 0 0 0 0 0 0 0 0 0 0 0 0 0 0 0 0 0 0 0 0 0 0 0 0 0 0 0 0 0 0 0 0 0 0 0 0 0 0 0 0 0 0 0 0 0 0 0 0 0 0 0 0 0 0 0 0 0 0 0.173527104008854 0.391936793668077 0.0784483741357209 0 0.201793052758532 0.145833516021532 0 0 0 0 0 0 0 0 0 0 0 0 0 0 0 0 0 0 0 0 0 0 0 0 0 0 0 0 0 0 0 0 0 0 0 0 0 0 0 0
0 0 0 0 0 0 0 0 0 0 0 0 0 0 0 0 0 0 0 0 0 0 0 0 0 0 0 0 0 0 0 0 0 0 0 0 0 0 0 0 0 0 0 0 0 0 0 0 0 0 0 0 0.00695106794623958 0 0 0 0 0 0 0 0 0 0 0 0 0 0 0 0 0 0 0 0 0 0 0 0 0 0 0 0 0 0 0 0 0 0 0 0 0 0 0 0 0 0 0 0 0 0 0 0 0 0 0 0.0189508591358502 0 0 0 0 0 0 0 0 0 0 0 0 0 0 0 0 0 0.0352538987007368 0 0 0 0 0 0 0 0 0 0 0 0 0 0 0 0 0 0 0 0 0 0 0 0 0 0 0 0 0 0 0 0 0 0 0 0 0 0 0 0 0 0 0 0 0 0 0 0 0 0 0 0 0 0 0 0 0 0 0 0 0 0 0 0 0 0 0 0 0 0 0 0 0 0 0 0 0 0 0 0 0 0 0 0 0 0 0 0 0 0 0 0 0 0 0 0 0 0 0 0 0 0 0 0 0 0 0 0 0 0 0 0 0 0 0 0 0 0 0 0 0 0 0 0 0 0 0 0 0 0 0 0 0 0 0 0 0 0.00506634741028827 0 0 0 0.222507934003256 0 0 0 0 0 0 0.0163748302457055 0.283461607441708 0.0954865502076977 0.0483384455371738 0 0.0901162965157765 0.0388406897050351 0 0.0555122201674485 0 0.0831392529830847 0 0 0 0 0 0 0 0 0 0 0 0 0 0 0 0 0 0 0 0 0 0 0 0 0 0 0 0 0 0 0 0 0 0 0
0 0 0 0 0 0 0 0 0 0 0 0 0 0 0 0 0 0 0 0 0 0 0 0 0 0 0 0 0 0 0 0 0 0 0 0 0 0 0 0 0 0 0 0 0 0 0 0 0 0 0 0 0 0 0 0 0 0 0 0 0 0 0 0 0 0 0 0 0 0 0 0 0 0 0 0 0 0 0 0 0 0 0 0 0 0 0 0 0 0 0 0 0 0 0 0 0 0 0 0 0 0 0 0 0 0 0 0 0 0 0 0 0 0 0 0 0 0 0 0 0 0 0 0 0 0 0 0 0 0 0 0 0 0 0 0 0 0 0 0 0 0 0 0 0 0 0 0 0 0 0 0 0 0 0 0 0 0 0 0 0 0 0 0 0 0 0 0 0 0 0 0 0 0 0 0 0 0 0 0 0 0 0 0 0 0 0 0 0 0 0 0 0 0 0 0 0 0 0 0 0 0 0 0 0 0 0 0 0 0 0 0 0 0 0 0 0 0 0 0 0 0 0 0 0 0 0 0 0 0 0 0 0 0 0 0 0 0 0 0 0 0 0 0 0 0 0 0 0 0 0 0 0 0 0 0 0 0 0 0 0 0 0 0 0 0 0 0 0 0 0 0.0950329536390162 0.604559046400782 0 0.0579880922013034 0.149588545560118 0 0.0624188414075521 0 0 0 0.0304125207912276 0 0 0 0 0 0 0 0 0 0 0 0 0 0 0 0 0 0 0 0 0 0 0 0 0 0 0 0 0 0 0 0 0 0 0
0 0 0 0 0 0 0 0 0 0 0 0 0 0 0 0 0 0 0 0 0 0 0 0 0 0 0 0 0 0 0 0 0 0 0 0 0 0 0 0 0 0 0 0 0 0 0 0 0 0 0 0 0 0 0 0 0 0 0 0 0 0 0 0 0 0 0 0 0 0 0 0 0 0 0 0 0 0 0 0 0 0 0 0 0 0 0 0 0 0 0 0 0 0 0 0 0 0 0 0 0 0 0 0 0 0 0 0 0 0 0 0 0 0 0 0 0 0 0 0 0 0 0 0 0 0 0 0 0 0 0 0 0 0 0 0 0 0 0 0 0 0 0 0 0 0 0 0 0 0 0 0 0 0 0 0 0 0 0 0 0 0.0744201522572197 0 0 0.0661951808635991 0 0 0 0 0 0 0 0 0 0 0 0 0 0 0 0 0 0 0 0 0 0 0 0 0 0 0 0 0 0 0 0 0 0 0 0 0 0 0 0 0 0 0 0 0 0 0 0 0 0 0 0 0 0 0 0 0 0 0 0 0 0 0 0 0 0 0 0 0 0 0 0 0 0 0 0 0 0 0 0 0 0 0 0 0 0 0 0 0 0 0 0 0 0 0 0 0 0 0 0 0 0 0 0 0 0 0 0.451030275051276 0 0 0.15274333045635 0.147875430380221 0 0 0 0.107735630991333 0 0 0 0 0 0 0 0 0 0 0 0 0 0 0 0 0 0 0 0 0 0 0 0 0 0 0 0 0 0 0 0 0 0 0 0
0 0 0 0 0 0 0 0 0 0 0 0 0 0 0 0 0 0 0 0 0 0 0 0 0 0 0 0.00694617080272508 0 0 0 0 0 0 0 0 0 0 0 0 0 0 0 0 0 0 0 0 0 0 0 0 0 0 0 0 0 0 0.0228792199851882 0 0 0 0 0 0 0 0 0 0 0 0 0 0 0 0 0 0 0 0 0 0 0 0 0 0 0 0 0 0 0 0 0 0 0 0 0 0 0 0 0 0 0 0 0 0 0 0 0 0 0 0 0 0 0 0 0 0 0 0 0 0 0.0776694395198633 0.0843710622339648 0 0 0 0 0 0 0 0 0 0 0 0 0 0 0 0 0 0 0 0 0 0 0 0 0 0 0 0 0 0 0 0 0 0 0 0 0 0 0 0 0 0 0 0 0 0 0 0 0 0 0 0 0 0 0 0 0 0 0 0 0 0 0 0 0 0 0 0 0 0 0 0 0.0324442445336557 0 0 0 0 0 0 0 0 0 0 0 0 0 0 0 0 0 0 0 0 0 0 0 0 0 0.0105907060860403 0 0 0 0 0 0 0 0 0 0 0 0 0 0 0 0 0 0 0 0 0 0 0 0 0 0 0 0 0 0 0 0 0 0 0 0 0 0 0 0 0 0 0 0 0 0 0 0 0 0 0 0 0 0 0 0 0 0 0.60426275849132 0.0955617760027745 0 0 0 0 0 0 0 0 0 0 0 0 0 0 0 0 0 0 0 0 0 0 0 0 0.0120239052900136 0.053250717054454 0 0 0 0 0 0 0 0 0
0 0 0 0 0 0 0 0 0 0 0 0 0 0 0 0 0 0 0 0 0 0 0 0 0 0 0 0.0453922517873757 0 0 0 0 0 0 0 0 0 0 0 0 0 0 0 0 0 0 0 0 0 0 0 0 0.0380632161932292 0 0 0 0 0 0.0707771736477728 0 0 0 0 0.0282801775431144 0 0 0 0 0 0 0 0 0 0 0 0 0 0 0 0 0 0 0 0 0 0 0 0 0 0 0 0 0 0 0 0 0 0 0 0 0 0 0 0 0.0388645405461828 0 0 0 0 0 0 0 0 0 0 0 0 0 0 0 0 0.0427088661336396 0.153545109740831 0 0 0 0 0 0.00567567855085618 0 0 0 0 0 0 0 0 0 0 0 0 0 0 0 0 0 0 0 0 0 0 0 0 0 0 0 0 0 0 0 0 0 0 0 0 0 0 0 0 0 0 0.118086719879964 0.0852213689649209 0 0 0 0 0 0 0 0 0 0 0 0 0 0 0 0 0 0 0 0 0 0 0.0320544282660275 0 0 0 0 0 0 0 0 0 0 0 0 0 0 0 0 0 0 0.00799339405252111 0 0 0 0 0 0 0 0 0 0 0.0198424679041031 0 0 0 0 0 0 0 0 0 0 0 0 0 0 0 0 0 0 0 0 0 0 0 0 0 0 0 0 0 0 0 0 0 0 0 0 0 0 0.0449410740088121 0 0 0 0 0.0297013418274078 0 0 0 0 0 0.154204348283194 0 0 0 0 0 0.0846478426700477 0 0 0 0 0 0 0 0 0 0 0 0 0 0 0 0 0 0 0 0 0 0 0 0 0 0 0 0 0 0 0 0 0 0 0
0 0 0 0 0 0 0 0 0 0 0 0 0 0 0 0 0 0 0 0 0.0336956212355423 0 0 0 0 0 0 0.00337132112962001 0 0 0 0 0 0 0 0 0 0 0 0 0 0 0 0 0 0 0 0 0 0 0 0 0 0 0 0 0 0 0.0382828545989743 0.0163303063071245 0 0.0153501895324893 0 0.00614628253323846 0 0 0 0 0 0 0 0 0 0 0 0 0 0 0 0 0 0 0 0 0 0 0 0 0 0 0 0 0 0 0 0 0 0 0 0 0 0 0 0 0 0 0 0 0 0 0 0 0 0 0 0 0 0 0 0 0 0.0302697990003241 0.0721609280329821 0 0 0 0 0 0.00699216796663594 0 0 0 0 0.021539138675091 0 0 0 0 0 0 0 0 0 0 0 0 0 0 0 0 0 0 0 0 0 0 0 0 0 0 0 0 0 0 0 0 0 0 0 0 0 0 0 0 0 0 0 0 0 0 0 0 0 0 0 0 0 0 0 0 0 0 0 0 0 0.0413055230334541 0 0 0 0 0 0 0 0 0 0 0 0 0 0 0 0 0 0 0 0 0 0 0 0 0 0.0134345399868172 0 0 0 0 0 0 0 0 0 0 0 0 0 0 0 0 0 0 0 0 0 0 0 0 0 0 0 0 0 0 0 0 0 0 0 0 0 0 0 0 0 0 0 0 0 0 0 0 0 0 0.0327076401342119 0 0 0 0 0.0413366041759963 0.528086032016358 0 0 0.0491229965685095 0 0 0 0 0 0 0 0 0 0 0 0 0 0 0 0 0 0 0 0 0 0 0 0 0.0102548975216056 0.0396131575510253 0 0 0 0 0 0 0 0 0
0 0 0 0 0 0 0 0 0 0 0 0 0 0 0 0 0 0 0 0 0 0 0 0 0 0 0 0 0 0 0 0 0 0 0 0 0 0 0 0 0 0 0 0 0 0 0 0 0 0 0 0 0.0128197359674291 0 0 0 0 0 0 0 0 0 0 0 0 0 0 0 0 0 0 0 0 0 0 0 0 0 0 0 0 0 0 0 0 0 0 0 0 0 0 0 0 0 0 0 0 0 0 0 0 0 0 0 0 0 0 0 0 0 0 0 0 0 0 0 0 0 0 0 0 0 0.257106204387069 0 0 0 0 0 0 0 0 0 0 0 0 0 0 0 0 0 0 0 0 0 0 0 0 0 0 0 0 0 0 0 0 0 0 0 0 0 0 0 0 0 0 0 0 0 0 0 0 0.0179668613465182 0 0 0 0 0 0 0 0 0 0 0 0 0 0 0 0 0 0 0 0 0 0 0 0 0 0 0 0 0 0 0 0 0 0 0 0 0 0 0 0 0 0 0 0 0 0 0 0 0 0 0 0 0 0 0 0 0 0 0 0 0 0 0 0 0 0 0 0 0 0 0 0 0 0 0 0 0 0 0 0 0 0 0 0 0 0 0 0 0 0 0 0 0 0 0 0 0 0 0 0 0.174516843096562 0 0 0.203307577340994 0.0448027695967703 0 0.135350464940347 0.0745169924448794 0.0796125508794302 0 0 0 0 0 0 0 0 0 0 0 0 0 0 0 0 0 0 0 0 0 0 0 0 0 0 0 0 0 0 0 0 0 0 0 0
0 0 0 0 0 0 0 0 0 0 0 0 0 0 0 0.00105898675200431 0 0 0 0 0 0 0 0 0 0 0 0 0 0 0 0 0 0 0 0 0 0 0.0180022374725003 0 0 0 0 0 0 0 0 0.0140852968849858 0 0 0 0 0 0 0 0 0 0 0 0 0 0 0 0 0 0 0 0 0 0 0 0 0 0.00592736577675036 0 0 0 0 0 0 0 0 0 0 0 0 0 0 0 0 0 0 0 0 0 0 0 0 0 0 0 0 0 0 0 0 0 0 0 0 0 0 0 0 0 0 0 0 0 0 0 0 0 0 0 0 0 0 0 0 0 0 0 0 0 0 0 0 0 0 0 0 0 0 0 0 0 0 0 0 0 0 0 0 0 0 0 0 0 0 0 0 0 0 0 0 0 0 0.0719136117035327 0.0128392831900462 0.188469059206403 0 0 0 0 0 0 0 0 0 0 0 0.00299920199874465 0 0 0 0.0690159415306347 0.00170461767461319 0.0308567931396989 0 0.107171536187254 0 0 0 0 0 0.0135305545566363 0 0 0 0.049018925458607 0.178444448665525 0 0.18115750691478 0 0 0 0 0 0 0 0 0 0 0 0 0 0 0 0 0 0 0 0 0 0 0 0 0 0 0 0 0 0 0.00170976539891716 0 0.0272676647041012 0 0 0 0 0.002857190469658 0 0 0 0 0 0 0.00199039810680673 0 0 0 0 0.000594654549722456 0 0 0.0084117722477764 0 0 0 0.000734458905392325 0 0 0 0 0 0 0 0 0 0 0 0 0 0 0 0 0 0 0 0 0 0 0 0 0 0 0 0 0 0 0 0 0 0 0 0 0 0 0.00261500181439872 0 0 0 0 0 0 0 0 0 0.000922816791587114 0 0 0 0 0 0 0.00670090989892355
0 0 0 0 0 0 0 0 0 0 0 0 0 0 0 0 0 0 0 0 0 0 0 0 0 0 0 0 0 0 0 0 0 0 0 0 0 0 0 0 0 0 0 0 0 0 0 0 0 0 0 0 0 0 0 0 0 0 0 0 0 0 0 0 0 0 0 0 0 0 0 0 0 0 0 0 0 0 0 0 0 0 0 0 0 0 0 0 0 0 0 0 0 0 0 0 0 0 0 0 0 0 0 0 0 0 0 0 0 0 0 0 0 0 0 0 0 0 0 0 0 0 0 0 0 0 0 0 0 0 0 0 0 0 0 0 0 0 0 0 0 0 0 0 0 0 0 0 0 0 0 0 0 0 0 0 0 0 0 0 0 0 0 0 0 0 0 0 0 0 0 0 0 0 0 0 0 0 0 0 0 0.0809375518386612 0.0349376543145812 0 0 0 0 0 0 0 0.0739208118387837 0 0 0 0 0 0.0268268619773549 0 0 0 0 0 0 0 0 0 0 0 0 0 0 0 0 0 0 0 0 0 0 0 0 0 0 0 0 0 0 0 0 0 0 0 0 0 0 0 0 0.112641105655822 0.221198902033629 0 0 0 0 0 0 0 0 0 0 0 0 0 0 0 0 0 0 0 0 0 0 0 0 0 0 0 0 0 0 0 0 0 0 0 0 0 0 0 0 0 0 0 0 0 0 0 0 0 0 0 0 0 0.212537681542625 0.236999430798543 0 0 0 0 0 0 0 0 0 0 0 0 0 0 0 0 0 0 0 0 0 0 0
0 0 0 0 0 0 0 0 0 0 0 0 0 0 0 0 0 0 0 0 0 0 0 0 0 0 0 0 0 0 0 0 0 0 0 0 0 0 0 0 0 0 0 0 0 0 0 0 0 0 0 0 0 0 0 0 0 0 0 0 0 0 0 0 0 0 0 0 0 0 0 0 0 0 0 0 0 0 0 0 0 0 0 0 0 0 0 0 0 0 0 0 0 0 0 0 0 0 0 0 0 0 0 0 0 0 0 0 0 0 0 0 0 0 0 0 0 0 0 0 0 0 0 0 0 0 0 0 0 0 0 0 0 0 0 0 0 0 0 0 0 0 0 0 0 0 0 0 0 0 0 0 0 0 0 0 0.0352163739971551 0 0.155311923957582 0.0181880141506808 0.0299283972168391 0.0259018093562404 0 0 0.00923182135827003 0.00853423123880246 0 0 0 0 0 0 0 0 0 0 0 0 0.00495218802619033 0 0 0 0 0.00569897798053984 0 0 0 0 0 0 0 0 0.0707971938251352 0.00846836085461743 0 0 0 0 0 0 0 0 0 0 0 0.0111272920992071 0 0 0 0 0 0 0 0 0 0 0 0 0 0 0 0 0 0 0 0 0 0 0 0 0 0 0 0 0 0 0 0 0 0 0 0 0 0 0 0 0 0 0 0 0 0 0 0 0 0 0 0 0 0 0 0 0 0 0 0 0 0 0 0 0 0 0 0 0 0 0 0 0 0 0 0 0 0 0 0 0.0155275235435311 0.128482058811327 0.147836451523407 0.0831329249303956 0 0 0 0 0.0190893841085373 0.0634883763082562 0 0 0 0 0 0 0 0 0 0 0 0 0.159086696713286 0 0 0 0 0 0 0 0
0 0 0 0 0 0 0 0 0 0 0 0 0 0 0 0 0 0 0 0 0 0 0 0 0 0 0 0 0 0 0 0 0 0 0 0 0 0 0 0 0 0 0 0 0 0 0 0 0 0 0 0 0 0 0 0 0 0 0 0 0 0 0 0 0 0 0 0 0 0 0 0 0 0 0 0 0 0 0 0 0 0 0 0 0 0 0 0 0 0 0 0 0 0 0 0 0 0 0 0 0 0 0 0 0 0 0 0 0 0 0 0 0 0 0 0 0 0 0 0 0 0 0 0 0 0 0 0 0 0 0 0 0 0 0 0 0 0 0 0 0 0 0 0 0 0 0 0 0 0 0 0 0 0 0 0 0 0 0 0.0443754381308646 0 0 0 0 0 0 0 0 0 0 0 0 0 0 0 0 0 0 0 0 0 0 0 0 0 0 0 0 0 0 0 0 0 0.0156480627382599 0 0 0 0 0 0 0 0 0 0 0 0 0 0 0 0 0 0 0 0 0 0 0.141973451510115 0 0 0 0 0 0 0 0 0 0 0 0 0 0 0 0 0 0 0 0 0 0 0 0 0 0 0 0 0 0 0 0 0 0 0 0 0 0 0 0 0 0 0 0 0 0 0 0 0 0 0 0 0 0 0 0 0 0 0 0 0 0 0 0 0 0 0 0 0 0 0 0.585363205061398 0.212639842559363 0 0 0 0 0 0 0 0 0 0 0 0 0 0 0 0 0 0 0 0 0 0 0 0 0 0 0
0 0 0 0 0 0 0 0 0 0 0 0 0 0 0 0 0 0 0 0 0 0 0 0 0 0 0 0 0 0 0 0 0 0 0.0422468315868197 0 0 0 0 0 0 0 0 0 0 0 0 0 0 0 0.00177572511856691 0 0 0 0 0 0 0 0 0 0 0 0 0 0 0 0.0019635433568147 0 0 0 0 0 0 0 0 0.00254676198217574 0 0 0 0 0 0 0 0 0 0 0 0 0 0 0 0 0 0 0 0 0 0 0 0.0101169335264082 0 0 0 0 0 0 0 0 0 0 0 0 0 0 0 0 0 0 0 0 0 0 0 0 0 0 0 0 0 0 0 0 0 0 0 0 0 0 0 0 0 0 0 0 0 0 0 0 0 0 0 0 0 0 0 0 0 0.0163845881792012 0.00382610776873148 0.0444404798845605 0 0 0 0 0 0.0194964858525414 0 0 0 0 0 0 0 0 0 0 0.0167992877409681 0 0 0 0 0 0 0 0 0 0 0.0103115228487527 0.0223426970454919 0 0 0 0.0110474400733415 0 0.0166014609724668 0 0 0 0 0 0 0 0 0 0 0.0705648850253976 0 0 0 0 0 0 0 0 0 0 0 0 0 0 0 0 0 0 0 0 0 0 0 0 0 0 0 0 0 0 0 0 0 0 0 0 0 0 0.0330832942493244 0 0 0 0 0 0 0 0 0 0 0 0.0429316058782067 0 0 0 0 0 0 0 0 0 0 0 0 0 0 0 0 0 0 0 0 0 0 0 0 0 0 0 0.0146521306306031 0 0 0.00794561898201526 0.0248920457929178 0.290305103274663 0 0 0 0 0.147439954936057 0.113913430386535 0 0 0 0 0 0 0.00476072350396505 0.00439213902239659 0 0 0 0 0 0 0 0 0.0069571482114762 0 0 0 0.0182620541696007
0 0 0 0 0 0 0 0 0 0 0 0 0 0 0 0 0 0 0 0 0 0 0 0 0 0 0 0 0 0 0 0 0 0 0 0 0 0 0 0 0 0 0 0 0 0 0 0 0 0 0 0 0 0 0 0 0 0 0 0 0 0 0 0 0 0 0 0 0 0 0 0 0 0 0 0 0 0 0 0 0 0 0 0 0 0 0 0 0 0 0 0 0 0 0 0 0 0 0 0 0 0 0 0 0 0 0 0 0 0 0 0 0 0 0 0 0 0 0 0 0 0 0 0 0 0 0 0 0 0 0 0 0 0 0 0 0 0 0 0 0 0 0 0 0 0 0 0 0 0 0 0 0 0 0 0 0.0587325723415594 0 0.154966281898683 0 0 0.0550790753644317 0 0 0 0 0 0 0 0 0 0 0 0 0.0251034381782472 0 0 0 0.0215309547759859 0 0 0 0 0.0145742639432506 0 0 0 0 0 0 0 0 0 0 0 0 0 0 0 0 0 0 0 0 0 0 0 0 0 0 0 0 0 0 0 0 0 0 0 0 0 0 0 0 0 0 0 0 0 0 0 0 0 0 0 0 0 0 0 0 0 0 0 0 0 0 0 0 0 0 0 0 0 0 0 0 0 0 0 0 0 0 0 0 0 0 0 0 0 0 0 0 0 0 0 0 0 0 0 0 0 0 0 0 0.356579626129552 0 0.0233691646244271 0 0.123481148740597 0.096812492982741 0 0 0 0 0.0193080646936724 0.0504629163268533 0 0 0 0 0 0 0 0 0 0 0 0 0 0 0 0 0 0 0 0 0
0 0 0 0 0.00188344111081511 0 0 0 0.00255352911483915 0.00370180614962242 0 0 0 0 0 0 0 0 0 0 0 0 0 0 0 0 0 0 0.00594174206814038 0 0 0 0 0 0.00702308706565041 0 0 0 0.00113958078795789 0 0 0 0 0 0 0 0 0 0 0 0 0 0 0 0.00158509817650617 0 0 0 0 0 0 0 0 0 0 0 0 0 0 0 0 0 0 0 0 0 0 0 0 0 0 0 0 0 0 0 0 0 0 0 0 0 0 0 0 0 0 0 0 0.00995223806960841 0 0 0 0 0 0 0 0 0 0 0 0 0 0 0 0 0 0 0 0 0 0 0 0 0 0 0 0 0 0 0 0 0 0 0 0 0 0 0 0 0 0 0 0 0 0 0 0 0 0 0 0 0 0 0 0.00282919923623679 0.0495738272543908 0 0.137227784695622 0.0990195496253097 0.107317417986257 0.0463739363612474 0 0 0 0 0 0 0 0 0 0 0 0 0 0 0 0 0.00854648337841251 0 0 0 0.0224923376630251 0.00847215367856715 0 0 0 0.00592682344744861 0.0168112720627168 0 0 0 0.00293376786437366 0.023794532046016 0.00703418359389566 0 0 0.00732436779865783 0 0 0 0 0 0 0 0.00893444967735611 0 0 0 0 0 0 0 0 0 0 0.00933065259687951 0 0 0 0 0 0 0 0 0 0 0 0 0 0 0 0 0 0 0 0 0 0 0 0 0 0 0 0 0 0 0 0 0 0 0 0 0 0 0 0.0136370235869606 0 0 0 0 0 0 0 0 0 0 0 0 0 0 0 0 0 0 0 0 0 0 0 0 0 0 0 0.0821195763126566 0.0632898961332167 0.0146530211339146 0.0247144979819681 0 0.104724519899546 0 0 0 0 0.00993156020046492 0.0167152609964185 0.00374577379883987 0 0 0 0 0 0.0150547926829459 0.0168102294116876 0 0 0 0 0 0 0 0 0.0122028048551686 0 0 0 0.0246777814966602
0 0 0 0 0 0 0 0 0.000701378584606678 0.00103547836857076 0 0 0 0 0 0 0 0 0 0 0 0 0 0 0 0 0 0 0.00196897729829816 0 0 0 0 0.00141853326926936 0.0443038038009417 0 0 0.000637481811833044 0 0 0 0 0 0 0 0 0.00145740739790498 0 0 0 0.00169008687582552 0 0 0 0 0 0 0 0 0 0 0 0 0 0 0 0.00123756759452362 0 0 0 0 0 0.00158241007408427 0 0 0.0036138736166803 0 0 0 0 0 0 0 0 0 0.000630671931508177 0.000716896000126872 0 0 0 0 0.00298013761954986 0 0 0 0.000719667287407547 0 0 0 0.0180014098371552 0 0 0 0 0 0 0 0 0 0 0 0 0 0 0 0 0 0 0 0 0 0 0 0 0 0 0 0 0 0 0 0 0.00158835200055267 0 0 0 0 0 0 0 0 0 0 0 0 0 0 0 0 0 0 0 0 0 0 0 0.0152475253901373 0.0219594049729897 0.0224367764976626 0.0477362310526002 0.00303833559326498 0.0113528031962579 0 0 0 0.00820883651513696 0 0 0 0 0 0 0 0 0 0 0.00332809606067775 0.00505747844272511 0.00356899554942401 0 0 0 0.00305569751094078 0.00259901330749943 0 0 0 0.00968254388485716 0.0221246558672316 0 0 0 0.00776134464907998 0.0218326272093931 0.0188309968065913 0 0 0.0157317547245008 0 0 0 0 0 0 0 0.0357962925722301 0 0 0 0 0 0 0 0.00202102054020089 0 0 0 0 0 0 0 0 0 0 0 0 0 0 0 0 0 0 0 0 0 0.000297098207908571 0 0 0 0 0 0 0 0.00519716205072595 0.00713179058939204 0.000722603268387795 0 0 0 0 0 0 0 0 0 0 0.05675714603934 0 0 0 0 0 0 0 0 0 0 0 0 0 0 0 0 0 0 0 0 0 0 0 0 0 0 0 0.0276708231723075 0.0137764542069615 0.102401213437452 0.0116109133407279 0.0627526724640351 0 0 0 0 0 0.0538660689158575 0.220715830982034 0.0024837604979545 0 0 0.00124962530199023 0 0 0.00804146628386981 0.00692066020685857 0 0.00854667165783196 0 0 0.00315455151166449 0 0 0 0.0198070058231527 0 0 0 0.0212419183293071
0 0 0 0 0 0 0 0 0 0 0 0 0 0 0 0 0 0 0 0 0 0 0 0.0357667339816639 0 0 0 0 0 0 0 0 0 0 0 0 0 0 0.0241524870505862 0 0 0 0 0 0.0039323169943632 0 0 0 0 0 0 0 0 0 0 0 0 0 0 0 0.0246694030780668 0 0 0 0 0 0 0 0 0 0 0 0 0 0 0 0 0 0 0 0 0 0 0 0 0 0 0 0 0 0 0 0 0 0 0 0 0 0 0 0 0 0 0 0 0 0 0 0 0 0 0 0 0 0 0 0 0 0 0 0 0 0 0 0 0 0 0 0 0 0 0 0 0 0 0 0 0 0 0 0 0 0 0 0 0 0 0 0 0 0 0 0 0 0 0 0 0 0 0 0 0 0 0 0 0 0 0 0 0 0 0 0 0 0 0 0 0.0107606169272037 0.0523568653403109 0 0 0 0.549811277226012 0 0 0 0 0 0 0 0 0 0 0 0 0 0 0 0 0 0 0 0 0 0 0 0 0 0 0 0 0 0.0161767453268865 0 0 0 0 0 0.0613523445567109 0 0 0 0 0.0118267103925932 0 0 0 0 0 0 0 0 0 0 0 0 0 0 0 0 0 0 0 0 0 0 0 0 0 0 0 0 0 0 0 0 0 0 0 0 0 0 0 0 0 0 0 0 0 0 0 0 0 0 0 0 0 0 0 0 0 0 0 0 0 0 0 0 0 0 0 0 0.209194499125602 0 0 0 0 0 0 0 0 0 0 0 0 0 0 0 0 0 0 0 0 0 0 0 0
0 0 0 0 0 0 0 0 0 0 0 0 0 0 0 0 0 0 0 0 0 0 0 0 0 0 0 0 0 0 0 0 0 0 0 0 0 0 0 0 0 0 0 0 0 0 0 0 0 0 0 0 0 0 0 0 0 0 0 0 0.120758337849503 0 0 0 0 0 0 0 0 0 0 0.120647833380851 0 0 0 0 0 0 0 0 0 0 0 0 0 0 0 0 0 0 0 0 0 0 0 0 0 0 0 0 0 0 0 0 0 0 0 0 0 0 0 0 0 0 0 0 0 0 0 0 0 0 0 0 0 0 0 0 0 0 0 0 0 0 0 0 0 0 0 0 0 0 0 0 0 0 0 0 0 0 0 0 0 0 0 0 0 0 0 0 0 0 0 0 0 0 0 0 0 0 0 0 0 0 0 0 0 0 0 0 0 0 0 0 0 0 0 0 0 0 0 0 0 0 0 0 0 0 0 0 0 0 0 0 0 0 0 0 0 0 0 0 0 0 0 0 0 0 0 0 0 0 0 0 0 0 0 0 0 0 0 0 0 0 0 0 0 0.536839681917301 0 0 0 0 0 0 0 0 0 0 0 0 0 0 0 0 0 0 0 0 0 0 0 0 0 0 0 0 0 0 0 0 0 0 0 0 0 0 0 0 0 0 0 0 0 0 0 0 0 0 0 0 0 0 0.221754146852345 0 0 0 0 0 0 0 0 0 0 0 0 0 0 0 0 0 0 0 0 0 0 0 0
0 0 0 0 0 0 0 0 0 0 0 0 0 0 0 0 0 0 0 0 0 0 0 0 0 0 0 0 0 0 0 0 0 0 0 0 0 0 0 0 0 0 0 0 0 0 0 0 0 0 0 0 0 0 0 0 0 0 0 0 0.0228690014944652 0 0 0 0 0 0 0 0 0 0 0 0 0 0 0 0 0 0 0 0 0 0 0 0 0 0 0 0 0 0 0 0 0 0 0 0 0 0 0.00239023563494166 0 0 0 0 0 0 0 0 0 0 0 0 0 0 0 0 0 0 0 0 0 0 0 0 0 0 0 0 0 0 0 0 0 0 0 0 0 0 0 0 0 0 0 0 0 0 0 0 0 0 0 0 0 0 0 0.00740275217267291 0 0 0 0 0 0 0 0 0 0 0 0 0 0 0 0 0 0 0 0 0 0 0.0294502406014087 0 0 0.0363295497661067 0.30755617348876 0 0 0 0 0 0 0 0 0 0 0 0.00436553762171346 0 0 0 0 0 0 0 0 0 0 0 0 0 0 0 0 0 0.0757302356737323 0 0 0 0 0 0.0949114120100874 0 0 0 0 0.0751406391071817 0 0 0 0 0 0 0 0 0 0 0 0 0 0.0150979340968437 0 0 0 0 0 0 0 0 0 0 0 0 0 0 0 0 0 0 0.00725514497767487 0 0 0 0.00238554162086135 0 0 0 0 0 0 0 0 0 0 0 0 0 0 0 0 0 0 0 0 0 0 0.0717672774141153 0 0 0 0 0 0 0.217599599131288 0.0169132712348775 0 0 0 0 0 0 0 0 0 0 0 0.00441213700842269 0 0.00361711347315236 0 0 0 0 0 0 0 0 0 0 0.00480620347169489
0 0 0 0 0 0 0 0 0 0 0 0 0 0 0 0 0 0 0 0 0 0 0 0 0 0 0 0 0 0 0 0 0 0 0 0 0 0 0 0 0 0 0 0 0 0 0 0 0 0 0 0 0 0 0 0 0 0.00311929204826193 0 0 0 0 0 0 0 0 0 0 0 0 0 0 0 0 0 0 0 0 0 0 0 0.00383790522201184 0 0 0 0 0 0 0 0 0 0 0 0 0 0 0 0 0 0.00694356919928022 0 0 0 0 0 0 0 0 0 0 0 0 0 0 0 0 0 0 0 0 0 0 0 0 0 0 0 0 0 0 0.00163198076044545 0 0 0 0 0 0 0 0 0 0 0 0 0 0 0 0 0 0 0 0 0 0 0 0 0 0 0 0 0 0 0 0 0 0 0 0 0 0 0 0 0 0 0 0 0 0 0.051301821690112 0 0 0 0 0 0 0 0 0 0.00811565872551424 0.00351451727447312 0 0 0 0 0 0 0 0.0217516246846655 0 0 0 0 0 0 0 0 0 0 0 0 0 0 0 0 0 0 0 0 0 0 0 0 0 0 0 0 0 0 0 0 0 0 0 0 0.0323914129678122 0 0 0.0338823756318052 0.023309617738325 0.104038835813511 0 0.269361236649496 0.0409708809407837 0 0.0202899263310722 0.00730335279181491 0 0 0.0129512921367409 0.0635808118312522 0.0408356640892457 0 0 0 0.0177834445174772 0 0 0.018583681197276 0 0 0 0 0 0 0 0 0 0 0 0 0 0 0 0 0 0 0 0 0 0 0 0 0 0 0.057891474524871 0 0 0 0 0 0 0 0 0 0 0 0 0 0 0.0637314650391637 0 0 0 0 0 0 0.00577601151936698 0 0.0112427384297631 0 0 0.00943940054930159 0 0.0166317204313854 0 0.0416559945437431 0 0.00813229272102882
0 0 0 0 0 0 0 0 0 0 0 0 0 0 0 0 0 0 0 0 0 0 0 0 0 0 0 0 0 0 0 0 0 0 0.0197330152574436 0 0 0 0 0 0 0 0 0 0 0 0 0 0 0 0 0 0 0 0 0 0 0 0 0 0 0 0 0 0 0 0 0 0 0 0 0 0 0 0 0 0 0 0 0 0 0 0 0 0 0 0 0 0 0 0 0 0 0 0 0 0 0 0 0.00626056063761327 0 0 0 0 0 0 0 0 0 0 0 0 0 0 0 0 0 0 0 0 0 0 0 0 0 0 0 0 0 0 0 0 0 0 0 0 0 0 0 0 0 0 0 0 0 0 0 0 0 0 0 0 0 0 0 0 0 0 0 0.0239238668635915 0 0 0 0 0 0.0355202005634044 0 0 0 0 0 0 0 0 0 0 0.0635446782412165 0.00818895856724117 0 0 0 0 0 0 0 0 0 0.00405060605263077 0.0107700677192469 0 0 0 0 0 0.00640685291244791 0 0 0.0183839131638581 0 0 0 0 0 0 0 0.143518116726848 0 0 0 0 0 0 0 0 0 0 0 0 0 0 0 0 0 0 0 0 0 0 0 0 0 0 0 0 0 0 0 0 0 0 0 0 0 0 0.0495276583551761 0 0 0 0 0 0 0 0 0 0 0 0.0237445711224627 0 0 0 0 0 0 0 0 0 0 0 0 0 0 0 0 0 0 0 0 0 0 0 0 0 0 0 0.0174517859077524 0 0.14284484225262 0.0063602277453563 0.0163455774972834 0.147949746058862 0 0 0 0 0 0.227678508117344 0 0 0 0 0 0 0 0 0 0.00813093613407063 0 0 0.00418526276100655 0 0 0 0.00972619590171351 0 0 0 0.00575385144081072
0 0 0 0 0 0 0 0 0.000803031558439933 0 0 0 0 0 0 0 0 0 0 0 0 0 0 0 0 0 0 0 0.00247274766226357 0 0 0 0 0.00198000357262164 0.0344132237970031 0 0 0 0 0 0 0 0 0 0 0 0.00207600063611787 0 0 0 0.00150623389247359 0 0 0 0 0 0 0 0 0 0 0 0 0 0 0 0 0 0 0 0 0 0.00232934875134236 0 0 0.00142262152312475 0 0 0 0 0 0 0 0 0 0 0.00118311312756776 0 0 0 0 0.00340511926972467 0 0 0 0 0 0 0 0.0233054846071294 0 0 0 0 0 0 0 0 0 0 0 0 0 0 0 0 0 0 0 0 0 0 0 0 0 0 0 0 0 0 0 0 0.00197435276481842 0 0 0 0 0 0 0 0 0 0 0 0 0 0 0 0 0 0 0 0 0 0 0 0.0174519000366868 0 0.00335822110825002 0 0 0.0207761362731832 0 0 0 0.0118017091050632 0 0 0 0 0 0 0 0 0 0 0.0756772596366385 0.00517719169441274 0.00349266083070164 0 0 0 0.00528586722439802 0.00247106057761465 0 0 0 0.00623457573989974 0.0163307219879251 0 0 0 0 0.0122290447330167 0.0171045601249592 0 0 0.0433125910133483 0 0 0 0 0 0 0 0.0649405600167347 0 0 0 0 0 0 0 0.00316381455457599 0 0 0 0 0 0 0 0 0 0 0 0 0 0 0 0 0 0 0 0 0 0 0 0 0 0 0 0 0.00583667922442774 0.00313164449417405 0.0189570420295649 0 0 0 0 0 0 0 0 0 0 0 0.0597813373327563 0 0 0 0 0 0 0 0 0 0 0 0 0 0 0 0 0 0 0 0 0 0 0 0 0 0 0 0.0264995613098353 0 0.0503872677042442 0.00758931836448099 0.0125600814586241 0.276776319749914 0 0 0 0 0.103948575282364 0 0.00374954239822333 0 0 0.00174466877329238 0 0 0.00281139025621667 0 0 0.00932273995350048 0 0 0.00559896226088389 0 0 0 0.0152375993807409 0 0 0 0.0103881142067203
0 0 0 0 0 0 0 0 0 0 0 0 0 0 0 0 0 0 0 0 0 0 0 0 0 0 0 0 0 0 0 0 0 0 0 0 0 0 0 0 0 0 0 0 0 0 0 0 0 0 0 0 0 0 0 0 0 0 0 0 0 0 0 0 0 0 0 0 0 0 0 0 0 0 0 0 0 0 0 0 0 0 0 0 0 0 0 0 0 0 0 0 0 0 0 0 0 0 0 0.0368757870702028 0 0 0 0 0 0 0 0 0 0 0 0 0 0 0 0 0 0 0 0 0 0 0 0 0 0 0 0 0 0 0 0 0 0 0 0 0 0 0 0 0 0 0 0 0 0 0 0 0 0 0 0 0 0 0 0 0 0 0.00589176987606139 0 0 0 0 0 0 0 0 0 0 0 0 0 0 0 0 0 0 0 0 0 0 0 0 0 0 0 0 0.0728539348521519 0 0 0 0 0 0 0 0 0 0 0 0 0 0 0 0 0 0 0 0 0 0 0 0 0 0.0322474158494196 0.107490050993546 0 0 0 0 0 0 0.00545577441310603 0 0 0 0 0 0 0 0 0 0 0 0 0 0 0 0 0 0 0 0 0.0141288906093852 0 0 0 0 0 0 0.00955493032127281 0 0 0 0 0 0 0.0516901377134502 0 0.00766207182645825 0 0 0 0 0 0 0 0 0 0 0 0 0 0 0 0 0 0 0 0 0 0 0 0 0 0 0 0 0 0.00743722989985995 0.00822991835754147 0 0 0 0 0 0.00990760386816488 0 0 0 0 0 0 0.110904820586562 0.0190950004630209 0.221388810265885 0.0597902084252846 0 0.0938156128066712 0 0 0.0184033302795534 0.0344135227742729 0 0 0 0 0.0727631787481296
0 0 0 0 0 0 0 0 0 0 0 0 0 0 0 0 0 0 0 0 0 0 0 0 0 0 0 0 0 0 0 0 0 0 0 0 0 0 0 0 0 0 0 0 0 0 0 0 0 0 0 0 0 0 0 0 0 0 0 0 0 0 0 0 0 0 0 0 0 0 0 0 0 0 0 0 0 0 0 0 0 0 0 0 0 0 0 0 0 0 0 0 0 0 0 0 0 0 0 0 0 0 0 0 0 0 0 0 0 0 0 0 0 0 0 0 0 0 0 0 0 0 0 0 0 0 0 0 0 0 0 0 0 0 0 0 0 0 0 0 0 0 0 0 0 0 0 0 0 0 0 0 0 0 0 0 0 0 0 0 0 0 0 0 0 0 0 0 0 0 0 0 0 0 0 0 0 0 0 0 0 0 0 0 0 0 0 0 0.0157008972799617 0 0 0 0 0 0 0 0 0 0 0 0 0 0 0 0 0 0 0 0 0 0 0 0 0 0 0 0 0 0 0 0 0 0 0 0 0 0 0 0 0 0 0 0 0.00330965243051689 0.00652646666577735 0.0581104943214425 0 0 0 0 0 0 0 0 0 0.0857935929292242 0.0128925582984137 0.0101044182651744 0 0 0 0.00654368355011796 0.00983752462005668 0 0.0512159556133646 0.0499121458536407 0.0486257476645083 0.055075130610465 0.0819815636437273 0 0 0 0 0 0 0 0 0 0 0 0 0 0 0 0 0 0 0 0 0 0 0 0 0 0 0 0 0 0 0 0 0 0 0 0 0 0 0 0.0499980850163065 0.191947220965773 0.0614414367587397 0 0 0 0 0 0 0.012023412781596 0 0.0474447367441679 0.0642328913610368 0.017057945742938 0 0.0207232327840193 0 0 0.0395012060990312
0 0 0 0 0 0 0 0 0 0 0 0 0 0 0 0.000410483808431216 0 0 0 0 0 0 0 0 0 0 0 0 0 0 0 0 0 0 0 0 0 0 0 0 0 0 0 0 0 0 0 0 0 0 0 0 0 0 0 0 0 0 0 0 0 0 0 0 0 0 0 0 0 0 0 0 0 0 0 0 0 0 0 0 0 0 0 0 0 0.000645328256873683 0 0 0 0 0 0 0.000544853815647581 0 0 0 0 0 0 0.0347820717219383 0.0701814539324911 0 0 0 0 0 0 0 0 0 0 0 0 0 0 0 0 0 0 0 0 0 0 0 0 0 0 0 0 0 0 0 0 0 0 0 0 0 0.0167047485550309 0.00400136952780231 0 0 0 0.0057022200351259 0 0 0.0156600080880096 0 0 0.00742297655883912 0 0.000234143583207314 0.00272135553125506 0.0111148060686878 0.00446042558941649 0 0 0 0 0 0 0 0 0 0 0 0 0 0 0 0 0 0 0 0 0 0 0 0 0 0 0 0 0 0 0 0 0.000764616476338013 0.00409008545228876 0 0 0 0 0 0 0 0 0 0 0 0 0 0 0 0 0.000767427079200398 0 0 0 0 0 0 0 0 0 0 0 0 0 0 0 0 0 0 0 0 0 0 0 0 0 0 0 0.00144341123799987 0.000551499056334491 0.00374534458961482 0 0.000315713227901629 0 0.000373953159903621 0.00230796792436882 0.00105172983096211 0 0.00180991587761869 0.00212498827017143 0.00388290863198788 0 0.00213062149085025 0.0014675824891958 0.000564120850246961 0.00172526549322078 0.00839937380043949 0.00259609865848508 0.00484115656205003 0.00353043908763799 0.00291354917243681 0.184829323870442 0.00502172019065389 0.0156880123406145 0 0 0 0 0 0 0 0 0 0 0 0 0 0 0 0 0 0 0 0 0 0 0 0 0 0 0 0 0 0 0 0 0 0 0.00906311889924163 0 0 0 0.0183861433233781 0 0.0865542327944477 0.0421608673187454 0 0.011714438863744 0.0205305614195933 0.00109227205945027 0.0178971384161332 0 0.00316807156385364 0 0.00312742601933401 0.0460768326935105 0.00804778772884457 0.0609956406038242 0.0322561542296518 0.0616204216033583 0.0773026459547116 0.0684831766144576
0 0 0 0 0 0 0 0 0 0 0 0 0 0 0 0 0 0 0 0 0 0 0 0 0 0 0 0 0 0 0 0 0 0 0 0 0 0 0 0 0 0 0 0 0 0 0 0 0 0 0 0 0 0 0 0 0 0 0 0 0 0 0 0 0 0 0 0 0 0 0 0 0 0 0 0 0 0 0 0 0 0 0 0 0 0 0 0 0 0 0 0 0 0 0 0 0 0 0 0 0.0074261033927988 0 0 0 0 0 0 0 0 0 0 0 0 0 0 0 0 0 0 0 0 0 0 0 0 0 0 0 0 0 0 0 0 0 0 0 0 0 0 0 0 0 0 0 0 0 0.00235536991115232 0 0 0.00148778054008238 0 0 0 0 0 0 0 0 0 0 0 0 0 0 0 0 0 0 0 0 0 0 0 0 0 0 0 0 0 0 0 0 0 0 0 0 0.0015106599581967 0 0.014652177854346 0 0.00113839180218605 0 0 0 0 0 0 0 0 0 0 0 0 0 0 0.00103331310840498 0 0 0 0 0 0 0 0 0 0 0 0 0 0 0 0 0 0 0 0 0 0 0 0 0 0 0 0.00581161006481903 0.0697362973786929 0.045109224976119 0.000803009946229854 0 0 0 0 0 0 0.00317855469215848 0.00127581865101883 0.0583918709366778 0.00678092227941977 0.0150659478225058 0.0126147229909161 0.00235389875347048 0.00107298411753525 0.00338675963270482 0.00354057393221409 0.00460036392098834 0.0327559441648026 0.0332718152154227 0.105918522714996 0.0213390180035502 0.0385669015024466 0 0 0 0 0 0 0 0 0 0 0 0 0 0 0 0 0 0 0 0 0 0 0 0.00173723729061336 0 0 0 0 0 0 0.000862845754109748 0 0 0 0 0 0.000960662633189884 0 0.113173648170428 0.13877605180823 0 0.0693703253068624 0 0 0.00136277469039896 0 0 0 0 0 0.0395731082575774 0.0459929135929606 0.00337093464793597 0 0.029050410086193 0.00138191131316014 0.0133043572017604 0.0459042609827249
0 0 0 0 0 0 0 0 0 0 0 0 0 0 0 0 0 0 0 0 0 0 0 0 0 0 0 0 0 0 0 0 0 0 0 0 0 0 0 0 0 0 0 0 0 0 0 0 0 0 0 0 0 0 0 0 0 0 0 0 0 0 0 0 0 0 0 0 0 0 0 0 0 0 0 0 0 0 0 0 0 0 0 0 0 0 0 0 0 0 0 0 0 0 0 0 0 0 0 0 0 0 0 0 0 0 0 0 0 0 0 0 0 0 0 0 0 0 0 0 0 0 0 0 0 0 0 0 0 0 0 0 0 0 0 0 0 0 0 0 0 0 0 0 0 0 0 0 0 0 0 0 0 0 0 0 0 0 0 0 0 0 0 0 0 0 0 0 0 0 0 0 0 0 0 0 0 0 0 0 0 0 0 0 0 0 0 0 0.0058849391461135 0 0 0 0 0 0 0 0 0 0 0 0 0 0 0 0 0 0 0 0 0 0 0 0 0 0 0 0 0 0 0 0 0 0 0 0 0 0 0 0 0 0 0 0 0.00130203264819714 0 0.0222022513447157 0 0 0 0 0 0 0 0 0 0.0239710272950238 0.00265650322476134 0.00195960741528745 0 0 0 0.00937440228695694 0 0.0067033782705698 0.0109936921495222 0.015536002552529 0.0182028435647425 0.0101477096950401 0.0546690978238169 0 0 0 0 0 0 0 0 0 0 0 0 0 0 0 0 0 0 0 0 0 0 0 0 0 0 0 0 0 0 0 0 0 0 0 0 0 0 0.0940707690050829 0.175535757382062 0.180137269587029 0 0 0 0.00371871201257338 0 0 0 0 0 0.0340518104926702 0.0572125506839244 0.0126603157646369 0 0.215439014854174 0 0.0136139054713175 0.0299564073292536
0 0 0 0 0.0370267111093883 0 0 0 0.00921281635335289 0.0118248214302828 0 0 0 0 0 0 0 0.00668918900646538 0 0 0 0 0 0 0 0 0 0 0.0966187772864801 0 0 0 0 0 0 0 0 0.0060301477176725 0 0 0 0 0 0 0 0 0 0 0 0 0 0 0 0 0.031125513960647 0 0 0 0 0 0 0 0 0 0 0 0.0374868078467144 0.0125571828968477 0 0 0.0370061050593157 0 0 0 0 0 0 0 0 0 0 0 0 0 0.0126933252990375 0 0 0 0 0 0 0 0 0 0 0 0 0 0 0.101101467864444 0 0 0 0.0443514913488923 0 0 0 0 0.0195445012636757 0 0 0 0 0 0 0 0 0 0 0 0 0 0 0 0 0 0 0 0 0 0 0 0 0 0 0 0 0 0 0 0 0 0 0 0 0 0 0 0 0 0 0 0 0 0 0 0 0 0 0 0 0 0 0 0 0 0 0 0 0 0 0 0 0 0.0337549969946891 0 0 0 0 0 0 0 0 0 0 0 0 0 0 0 0 0 0 0 0 0 0 0 0 0 0 0 0 0 0 0 0 0 0 0 0 0 0 0 0 0.123980086027497 0 0 0 0 0 0 0 0 0 0.0636360039523298 0 0 0 0 0 0 0 0 0 0 0 0 0 0 0 0 0 0 0 0 0 0 0 0 0 0 0 0 0 0 0.232196207368464 0 0 0.0831638472138036 0 0 0 0 0 0 0 0 0 0 0 0 0 0 0 0 0 0 0 0 0 0 0 0 0 0 0 0 0 0 0 0 0 0 0 0 0 0 0 0 0 0 0 0 0 0 0 0 0 0 0 0 0 0 0 0 0
0 0 0 0 0 0 0 0 0 0 0 0 0 0 0 0 0 0 0 0 0 0 0 0 0 0 0 0 0 0 0 0 0 0 0 0 0 0 0 0 0 0 0 0 0 0 0 0 0 0 0 0 0 0 0 0 0 0 0 0 0 0 0 0 0 0 0 0 0 0 0 0 0 0 0 0 0 0 0 0 0 0 0 0 0 0 0 0 0 0 0 0 0 0 0 0 0 0 0 0.0336334282150308 0.00618454462735701 0 0 0 0 0 0 0 0 0 0 0 0 0 0 0 0 0 0 0 0 0 0 0 0 0 0 0 0 0 0 0 0 0 0 0 0 0 0.00313516984024746 0 0 0 0 0 0 0 0 0 0 0 0 0 0 0.00332969915349214 0 0 0 0 0 0.0044272104288902 0 0 0 0 0 0 0 0 0 0 0 0 0 0 0 0 0 0 0 0 0 0 0 0 0 0 0 0.249640204776899 0 0 0 0 0 0.00224128897224055 0 0 0 0 0 0 0 0 0 0 0 0 0 0 0 0 0 0 0 0.0792577356353058 0 0 0 0 0 0 0 0.0150125120404209 0 0 0 0 0 0 0 0 0 0 0 0 0 0 0 0 0 0 0.00199690442534063 0.00228944282612076 0.00229819175969027 0 0 0 0 0 0 0 0 0 0 0 0 0 0.0532205624675191 0 0 0.0110682485213427 0 0 0 0 0 0 0 0 0 0 0 0 0 0 0 0 0 0 0 0 0 0 0 0 0 0 0.002781667080831 0 0.0149430891183592 0.0133203919701757 0 0 0 0 0 0.00371370539594614 0.0554429553126064 0 0.0450584356419392 0 0 0 0 0.086476516462695 0 0 0 0 0 0 0 0 0 0 0 0 0.31052809532755
0 0 0 0 0 0 0 0 0 0 0 0 0 0 0 0 0 0 0 0 0 0 0 0 0 0 0 0 0 0 0 0 0 0 0 0 0 0 0 0 0 0 0 0 0 0 0 0 0 0 0 0 0 0 0 0 0 0 0 0 0 0 0 0 0 0 0 0 0 0 0 0 0 0 0 0 0 0 0 0 0 0 0 0 0 0 0 0 0 0 0 0 0 0 0 0 0 0 0 0.0656380398352679 0.016682000807746 0 0 0 0 0 0 0 0 0 0 0 0 0 0 0 0 0 0 0 0 0 0 0 0 0 0 0 0 0 0 0 0 0 0 0 0 0 0.0228698196689238 0.00591187779005844 0 0 0 0 0 0 0 0 0 0 0 0 0 0.0269825364839797 0 0 0 0 0.00918057279533895 0 0 0 0 0 0 0 0 0 0 0 0 0 0 0 0 0 0 0 0 0 0 0 0 0 0 0 0 0.0555040971138325 0 0 0 0 0 0.00641987504393028 0 0 0 0 0 0 0 0 0 0 0 0 0 0 0 0 0 0 0 0.0473548933473861 0 0 0 0 0 0 0 0.0113901045518899 0 0 0 0 0 0 0 0 0 0 0 0 0 0 0 0 0 0 0.00691347777844503 0.00530694500973238 0 0 0 0 0 0 0 0 0 0 0 0 0 0 0.100392595695527 0 0 0 0 0 0 0 0 0 0 0 0 0 0 0 0 0 0 0 0 0 0 0 0 0 0 0 0 0 0.00462722345580873 0 0.0300850993648432 0.0206700481625314 0 0 0.00314786692021518 0 0 0 0.0172118607556558 0 0.142386117342833 0.00589474014227366 0.00619445792991203 0 0.155923074347675 0 0.0120046860880879 0 0 0 0 0 0 0 0 0 0 0.0770535543369901 0.144254435231115
0 0 0 0 0 0 0 0 0 0 0 0 0 0 0 0 0 0 0 0 0 0 0 0 0 0 0 0 0 0 0 0 0 0 0 0 0 0 0 0 0 0 0 0 0 0 0 0 0 0 0 0 0 0 0 0 0 0 0 0 0 0 0 0 0 0 0 0 0 0 0 0 0 0 0 0 0 0 0 0 0 0 0 0 0 0 0 0 0 0 0 0 0 0 0 0 0 0 0 0.0114157970162094 0 0 0 0 0 0 0 0 0 0 0 0 0 0 0 0 0 0 0 0 0 0 0 0 0 0 0 0 0 0 0 0 0 0 0 0 0 0 0 0 0 0 0 0 0 0 0 0 0 0 0 0 0 0 0 0 0 0 0 0 0 0 0 0 0 0 0 0 0 0 0 0 0 0 0 0 0 0 0 0 0 0 0 0 0 0 0 0.00546384283865108 0 0 0 0 0 0 0 0 0 0 0 0 0 0 0 0 0 0 0 0 0 0 0 0 0 0.00578386791920065 0.24607737331819 0 0 0 0 0 0 0 0 0 0 0 0 0 0 0 0 0 0 0.00196631903861349 0 0 0 0 0 0 0 0 0 0 0.00484741186818253 0 0 0.0054852965526133 0.0201112165933617 0 0 0.0101760671762294 0 0.00409576872923123 0 0 0.0210689007598009 0 0 0 0 0 0 0 0 0 0 0 0 0 0 0 0 0 0 0 0 0 0 0 0 0 0 0 0 0 0 0 0 0 0 0 0 0 0 0 0.115627143167552 0 0.00438928342392661 0 0 0 0 0.00695579519972589 0 0.197265030447196 0.207840384007763 0.10667425109117 0 0 0 0.0126506297445333 0 0 0 0 0.0121056211078494
0 0 0 0 0 0 0 0 0 0 0 0 0 0 0 0.000754490571895529 0 0 0 0 0 0 0 0 0 0 0 0 0 0 0 0 0 0 0 0 0 0 0 0 0 0 0 0 0 0 0 0 0 0 0 0 0 0 0 0 0 0 0 0 0 0 0 0 0 0 0 0 0 0 0 0 0 0 0 0 0 0 0 0 0 0 0 0 0 0.00154979764531775 0 0 0 0 0 0 0 0 0 0 0 0 0 0.00265942281739974 0.0117308472129904 0 0 0 0 0 0 0 0 0 0 0 0 0 0 0 0 0 0 0 0 0 0 0 0 0 0 0 0 0 0 0 0 0 0 0 0 0 0 0 0 0 0 0.00121286071060958 0 0 0.00461453391811978 0 0 0.00169213302400174 0 0 0 0.00142317091463092 0.00342649786851135 0 0 0 0 0 0 0 0 0 0 0 0 0 0 0 0 0 0 0 0 0 0 0.00301829899839513 0 0 0 0 0.00127458553181293 0 0 0 0 0 0 0 0 0 0 0 0 0 0 0.00765402533880188 0 0 0 0 0 0 0 0.00781617189843349 0 0 0 0 0 0 0 0 0 0 0.00727534586323666 0 0 0 0 0 0 0 0 0 0 0 0 0.00119086249233167 0 0 0 0.00439039514796695 0 0 0 0.00128776295862782 0 0.000693634919925134 0.00132331407020052 0 0.00207568224359582 0.00818004269804183 0.00367364201136406 0 0 0.00109791779496783 0.00668081710038675 0.00450539928818013 0 0.00308311716727124 0 0.00255529582310246 0 0 0.044225434281996 0.00152741448160385 0.00397858134453016 0 0 0 0 0 0.00118872495011124 0 0 0 0 0 0 0 0 0 0 0 0 0 0 0 0 0 0 0 0 0 0 0 0 0.0120644960485075 0 0 0.00121968507903601 0.00269238307680687 0.00417882105188356 0.0104944646761892 0.0254716114862014 0 0.0586635881221041 0 0 0 0 0 0.160906033534784 0 0.221224804386097 0.180446710397071 0.00538445887076259 0 0.0263272448902227 0.0207723869312274 0.0216127332028651 0 0.100780357157881 0 0
0 0 0 0 0 0 0 0 0 0 0 0 0 0 0 0 0 0 0 0 0 0 0 0 0 0 0 0 0 0 0 0 0 0 0 0 0 0 0 0 0 0 0 0 0 0 0 0 0 0 0 0 0 0 0 0 0 0 0 0 0 0 0 0 0 0 0 0 0 0 0 0 0 0 0 0 0 0 0 0 0 0 0 0 0 0 0 0 0 0 0 0 0 0 0 0 0 0 0 0.00153621295314718 0 0 0 0 0 0 0 0 0 0 0 0 0 0 0 0 0 0 0 0 0 0 0 0 0 0 0 0 0 0 0 0 0 0 0 0 0 0 0 0 0 0 0 0 0 0 0 0 0 0 0 0 0 0 0 0 0 0 0 0 0 0 0 0 0 0 0 0 0 0 0 0 0 0 0 0 0 0 0 0 0 0 0 0 0 0 0 0 0 0 0 0 0.00643283055189417 0 0 0.0230147496526894 0 0 0 0 0 0 0 0 0 0 0 0 0 0 0 0 0 0 0.0499565314289217 0 0.0976684282227845 0 0 0 0 0 0 0 0 0 0 0 0 0 0 0 0 0 0 0 0 0 0 0 0 0 0 0 0.000959674407356104 0 0 0.00158939475296962 0.0064161055686388 0.0020693174654874 0 0.0125163149252502 0 0.00369979600828041 0 0 0.003236583003645 0.00147093926828936 0.00426193555682534 0 0 0 0 0 0 0 0 0 0 0 0 0 0 0 0 0 0 0 0.00317596002594772 0 0.00309943086869597 0 0 0 0 0 0 0 0 0 0 0 0 0 0 0 0 0 0 0 0 0 0 0 0.130533461638917 0.170334850435406 0 0.162053056369646 0.285814103366085 0 0.00391950258434053 0.0167471264011653 0 0 0.00949369454361606 0 0
0 0 0 0 0 0 0 0 0 0 0 0 0 0 0 0 0 0 0 0 0 0 0 0 0 0 0 0 0 0 0 0 0 0 0 0 0 0 0 0 0 0 0 0 0 0 0 0 0 0 0 0 0 0 0 0 0 0 0.00114395713392689 0.00212094611044544 0 0 0 0.00109239312288177 0 0 0 0 0 0 0 0 0 0 0 0 0 0 0 0 0 0 0 0 0.000439749271604414 0 0 0 0 0 0 0 0 0 0 0 0 0 0 0.000952288202736402 0 0 0 0 0 0 0 0 0 0 0 0 0 0 0 0 0 0 0 0 0 0 0 0 0 0 0 0 0 0 0 0 0 0 0 0 0 0 0 0 0 0 0 0 0 0 0 0 0 0 0 0 0 0 0 0 0 0 0 0 0 0 0 0 0 0 0 0 0 0 0 0 0 0 0 0 0 0 0 0 0 0 0 0 0 0 0 0 0.000399945504990181 0 0 0 0.00145008650779465 0 0 0.0205387490894496 0 0 0 0 0 0 0 0 0 0.00151497025844372 0 0 0 0 0 0 0 0 0.00918717460945126 0 0.0176140587750368 0.0024949442365757 0 0 0 0.0559273259771779 0 0 0 0 0 0 0 0 0 0 0 0.00192705492633855 0 0 0 0 0 0 0.00264875728161642 0 0 0 0.00548133185981743 0.00139111611109688 0 0.0081109998153155 0.0348523182712334 0.0879007018562953 0.00570437315504741 0.0905181247295972 0.0104470237064138 0.0486589583016293 0 0.00191711743548106 0.00381018847974197 0.00165032949028586 0.0145655017164878 0 0 0 0 0 0 0 0 0 0 0 0 0 0 0 0 0 0 0 0.0066822125271664 0 0.00568794559508356 0 0 0 0 0 0 0 0 0 0 0 0 0.00191697277469064 0 0 0.0146196343690206 0.00530133306904319 0.00379852549952139 0 0 0 0 0 0.0318285507930026 0.066006089826087 0.0769879170232958 0 0 0.00294387409145071 0.10302121043512 0.159785529776219 0.0115687448729418 0 0.0753909734104439 0 0
0 0 0 0 0 0 0 0 0 0 0 0 0 0 0 0 0 0 0 0 0 0 0 0 0 0 0 0 0 0 0 0 0 0 0 0 0 0 0 0 0 0 0 0 0 0 0 0 0 0 0 0 0 0 0 0 0 0 0 0 0 0 0 0 0 0 0 0 0 0 0 0 0 0 0 0 0 0 0 0 0 0 0 0 0 0 0 0 0 0 0 0 0 0 0 0 0 0 0 0 0 0 0 0 0 0 0 0 0 0 0 0 0 0 0 0 0 0 0 0 0 0 0 0 0 0 0 0 0 0 0 0 0 0 0 0 0 0 0 0 0 0 0 0 0 0 0 0 0 0 0 0 0 0 0 0 0.00588964001827588 0 0.0166395738670848 0 0 0.00708597314698817 0 0 0 0 0 0 0 0 0 0 0 0 0 0 0 0 0.00313368043676163 0 0 0 0 0 0 0 0 0 0 0 0 0 0.108193058489609 0 0 0.0605313832414296 0 0 0 0 0 0 0 0 0 0.00294314651167866 0 0 0 0 0 0 0 0 0 0 0.121476375561297 0 0 0 0 0 0 0 0 0 0 0 0 0 0 0 0 0 0 0 0 0 0 0 0 0 0 0 0 0 0 0 0 0 0 0 0 0 0 0 0 0 0 0 0 0 0 0 0 0 0 0 0 0 0 0 0 0 0 0 0 0 0 0 0 0 0 0 0.108537106748929 0 0 0 0 0.00646595952398808 0 0 0 0 0.00312333915525082 0.00915181963395235 0 0 0 0 0 0 0 0 0 0.00781853268972028 0.539010410975034 0 0 0 0 0 0 0 0 0 0
0 0 0 0 0 0 0 0 0 0 0 0 0 0 0 0 0 0 0 0 0 0 0 0 0 0 0 0 0 0 0 0 0 0 0 0 0 0 0 0 0 0 0 0 0 0 0 0 0 0 0 0 0 0 0 0 0 0 0 0 0 0 0 0 0 0 0 0 0 0 0 0 0 0 0 0 0 0 0 0 0 0 0 0 0 0 0 0 0 0 0 0 0 0 0 0 0 0 0 0 0 0 0 0 0 0 0 0 0 0 0 0 0 0 0 0 0 0 0 0 0 0 0 0 0 0 0 0 0 0 0 0 0 0 0 0 0 0 0 0 0 0 0 0 0 0 0 0 0 0 0 0 0 0 0 0 0 0 0 0 0 0 0 0 0 0 0 0 0 0 0 0 0 0 0 0 0 0 0 0 0 0 0 0 0 0 0.0011200215132174 0 0 0 0.00309718894236825 0 0 0 0 0 0 0 0 0 0 0 0 0 0 0 0 0 0 0 0 0 0 0 0 0 0 0 0 0 0 0 0 0 0 0 0 0 0 0 0 0 0 0.00275036973693181 0 0.0104011962653331 0.00427992981291033 0 0 0 0 0 0 0 0.00473987010751114 0.0237142239535106 0 0.0303378340511555 0 0.00404332853865225 0.00620718116067006 0.0406924633166212 0.0279643632857031 0.0130893755321996 0.016035335331794 0.0117361716323889 0.00685110151076876 0.0588342503469349 0.0982353909390724 0 0 0 0 0 0 0 0 0 0 0 0 0 0 0 0 0 0 0 0 0 0 0 0.00180054091365328 0 0 0 0 0 0 0 0 0 0 0 0 0 0 0.0821583834510195 0.0147269773478161 0.116225258417898 0.0385132989286068 0 0 0 0 0 0 0.0115618077158703 0 0 0.236309561115128 0.100883072981718 0 0.033691503150547 0 0 0
0 0 0 0 0 0 0 0 0 0 0 0 0 0 0 0 0 0 0 0 0 0 0 0 0 0 0 0 0 0 0 0 0 0 0 0 0 0 0 0 0 0 0 0 0 0 0 0 0 0 0 0 0 0 0 0 0 0 0 0 0 0 0 0 0 0 0 0 0 0 0 0 0 0 0 0 0 0 0 0 0 0.000477002636132864 0 0 0 0 0 0 0 0 0 0 0 0 0 0 0 0 0 0.000828917850817187 0 0 0 0 0 0 0 0 0 0 0 0 0 0 0 0 0 0 0 0 0 0 0 0 0 0 0 0 0 0 0 0 0 0 0 0 0 0 0 0 0 0 0 0 0 0 0 0 0 0.00357542917012018 0 0 0 0 0 0 0 0 0 0 0 0 0 0 0 0 0 0 0 0 0 0 0 0 0 0 0 0 0 0 0 0 0 0 0 0 0 0 0 0 0 0 0 0 0 0 0 0 0 0 0 0 0 0 0 0.00172367121398705 0 0 0 0 0 0 0 0 0 0 0 0 0 0 0 0 0 0 0 0 0 0 0 0 0 0 0 0.001439940016585 0 0.00182718905782746 0.000464518815540492 0 0 0 0.000818011036990646 0.000546909381561037 0 0.00137941467864448 0.00764609646846058 0.00743166476722753 0 0.00837338724187084 0.00200437449426835 0.00193521057480314 0.00571272211104088 0.0346075204627804 0.0168722589060445 0.0196967213448449 0.00397830050290626 0.00286266661301333 0.00278792535242815 0.0149442301227045 0.0790016773267041 0 0 0 0 0 0 0 0 0 0 0 0 0 0 0 0 0 0 0 0 0 0 0 0 0 0 0 0 0 0 0 0 0 0 0.00217428589159606 0 0 0.00387423719326808 0.038259844383176 0.0746330302598763 0.046463632867472 0.0222578753670426 0 0 0 0 0.0130097468032351 0.00251550214843366 0.139173017166141 0 0.0812836462145372 0 0.158464607610037 0.0133738367625731 0.0472213091130387 0.133360575954211 0.00299909211805764 0
0 0 0 0 0 0 0 0 0 0 0 0 0 0 0 0 0 0 0 0 0 0 0 0 0 0 0 0 0 0 0 0 0 0 0 0 0 0 0 0 0 0 0 0 0 0 0 0 0 0 0 0 0 0 0 0 0 0 0 0 0 0 0 0 0 0 0 0 0 0 0 0 0 0 0 0 0 0 0 0 0 0 0 0 0 0 0 0 0 0 0 0 0 0 0 0 0 0 0 0.00135069967427409 0 0 0 0 0 0 0 0 0 0 0 0 0 0 0 0 0 0 0 0 0 0 0 0 0 0 0 0 0 0 0 0 0 0 0 0 0 0 0 0 0 0 0 0 0 0 0 0 0 0 0 0 0 0.00186569731738442 0 0 0 0 0 0 0 0 0 0 0 0 0 0 0 0 0 0 0 0 0 0 0 0 0 0 0 0 0 0 0 0 0 0 0 0 0 0 0 0 0 0 0 0 0 0 0 0 0 0 0 0 0 0 0 0 0 0 0 0 0 0 0 0 0 0 0 0 0 0 0 0 0 0 0 0 0 0 0 0.000633788711454346 0 0 0 0 0 0 0 0 0 0 0.00167253564870221 0.0149381284170581 0 0.00870029828000965 0.0072307482693561 0.0222473135988996 0.0105294798593339 0.0995014148508331 0.0358612561128448 0.0494513022669625 0.00990880318393243 0.0246676623227849 0.00202411666987068 0.0175486777098717 0.155205713058696 0 0 0 0 0 0 0 0 0 0 0 0 0 0 0 0 0 0 0 0 0 0 0 0 0 0 0 0 0 0 0 0 0 0 0 0 0 0.007626714145658 0.0106962367671563 0.0137228248804792 0.00358501622105201 0.00518508028324622 0 0 0 0.00536804753733569 0.0108060851730519 0.0113149486430039 0.227239796978607 0 0.0365307625183768 0.166821042549406 0 0.0020501725598057 0.0109608547141526 0.0247547810763999 0 0
0 0 0 0 0 0 0 0 0 0 0 0 0 0 0 0 0 0 0 0 0 0 0 0 0 0 0 0 0 0 0 0 0 0 0 0 0 0 0 0 0 0 0 0 0 0 0 0 0 0 0 0 0 0 0 0 0 0 0 0 0 0 0 0 0 0 0 0 0 0 0 0 0 0 0 0 0 0 0 0 0 0 0 0 0 0 0 0 0 0 0 0 0 0 0 0 0 0 0 0.0151383492524929 0.0833037106063709 0 0 0 0 0 0 0 0 0 0 0 0 0 0 0 0 0 0 0 0 0 0 0 0 0 0 0 0 0 0 0 0 0 0 0 0 0 0.0231683999836026 0.00889968635669044 0 0 0 0 0 0 0.0278975773532152 0 0 0.00695876383959094 0 0 0.00201168106594347 0.0177839398960253 0.0111993023849567 0 0 0 0.00380149086222949 0.00787178964023545 0 0 0 0 0 0.00191819236706529 0 0 0 0 0 0 0 0 0 0 0 0.00288658017432787 0 0 0 0 0.00238331251940692 0 0 0 0 0 0 0 0 0 0 0.0035471118795329 0 0 0 0.00494321995945463 0 0 0 0 0 0 0 0.00621922462369716 0 0 0 0 0 0 0 0 0 0 0 0 0 0 0 0 0 0 0 0 0 0 0 0 0 0 0 0.00574854019795001 0 0 0.00155364304258151 0.00193522240921128 0 0.00114571457969051 0.00471608021077809 0.00876994497140227 0.00493051001482022 0.00457664465127046 0 0 0 0.00240508631567668 0.00384366475904868 0.00905187031536498 0 0 0 0.00155993334263599 0 0 0.138827458486366 0 0 0 0 0 0 0 0 0 0 0 0 0 0 0 0 0 0 0 0 0 0 0 0 0 0 0 0 0 0.00458395996739637 0 0.0136584885276411 0.0369979752382962 0 0 0 0.0102587144143973 0.00661459410027932 0.0226976154248819 0 0 0.264564022494058 0 0 0 0 0 0 0.0285993824031735 0 0.0418502608287763 0 0 0.0358129048769015 0.00521501301026031 0 0 0.0917166128846518 0.0184338097676513 0
0 0 0 0 0 0 0 0 0 0 0 0 0 0 0 0 0 0 0 0 0 0 0 0 0 0 0 0 0 0 0 0 0 0 0 0 0 0 0 0 0 0 0 0 0 0 0 0 0 0 0 0 0 0 0 0 0 0 0 0 0 0 0 0 0 0 0 0 0 0 0 0 0 0 0 0 0 0 0 0 0 0 0 0 0 0 0 0 0 0 0 0 0 0 0 0 0 0 0 0 0 0 0 0 0 0 0 0 0 0 0 0 0 0 0 0 0 0 0 0 0 0 0 0 0 0 0 0 0 0 0 0 0 0 0 0 0 0 0 0 0 0 0 0 0 0 0 0 0 0 0 0 0 0 0 0 0 0 0 0 0 0 0 0 0 0 0 0 0 0 0 0 0 0 0 0 0 0 0 0 0 0 0 0 0 0 0 0 0 0 0 0 0 0 0 0 0 0 0 0 0 0 0 0 0 0 0 0 0 0 0 0 0 0 0 0 0 0 0 0 0 0 0 0 0 0 0 0 0 0 0 0 0 0 0 0.00836033485042097 0 0 0 0 0 0 0 0 0 0.00747716002540184 0 0.00323624999910377 0 0 0 0.0156919770936684 0 0.00791288268880317 0.00620100217515955 0.00728052365988695 0.0136732937094697 0.0033943932813729 0.0616277023700254 0 0 0 0 0 0 0 0 0 0 0 0 0 0 0 0 0 0 0 0 0 0 0 0 0 0 0 0 0 0 0 0 0 0 0 0 0 0 0.0424593348054492 0.17971776001631 0.100949567121143 0.288301368226457 0 0 0 0 0 0 0 0 0.0398632059833576 0.162430647567363 0.0358142468538002 0 0 0 0.0156083495728078 0
0 0 0 0 0 0 0 0 0 0 0 0 0 0 0 0.000473180532585695 0 0 0 0 0 0 0 0 0 0 0 0 0 0 0 0 0 0 0 0 0 0 0 0 0 0 0 0 0 0 0 0 0 0 0 0 0 0 0 0 0 0 0 0 0 0 0 0 0 0 0 0 0 0 0 0 0 0 0 0 0 0 0 0 0 0.00106535351881311 0 0 0 0.00119707773528924 0 0 0 0 0 0 0 0 0 0 0 0 0 0.000841888070717049 0.0375629761921763 0 0 0 0 0 0 0 0 0 0 0 0 0 0 0 0 0 0 0 0 0 0 0 0 0 0 0 0 0 0 0 0 0 0 0 0 0 0 0 0 0 0 0.00648682562052599 0 0 0.0116281529585817 0 0 0.00431935456294413 0 0 0 0 0.00228320044778464 0 0 0 0 0 0 0 0 0 0 0 0 0 0 0 0 0 0 0 0 0 0 0.00171087020582246 0 0 0 0 0 0 0 0 0 0.00223311945989723 0 0 0 0 0 0 0 0 0 0.00373714377195636 0 0 0 0 0 0 0 0.0114597003549461 0 0 0 0 0 0 0 0 0 0 0 0 0 0 0 0 0 0 0 0 0 0 0 0 0 0 0 0.00383431685727991 0 0 0.00191805887026089 0.00201173461243593 0 0.00154419134548755 0.00707685943443572 0.00303921382582207 0.00205001162539586 0.00811425997118525 0.00897228094013813 0 0 0.00327890089843154 0.00925110516875781 0.00679007721871598 0.00237396988454671 0.0164496157559152 0.00275088370072117 0.00841625156560648 0 0.00207287420857871 0.0791118508663113 0.00102637797576714 0.0112311697486077 0 0 0 0 0 0.000947198233504798 0 0 0 0 0 0 0 0 0 0 0 0 0 0 0 0 0 0 0 0 0 0 0 0 0 0 0 0 0.0152142090800124 0 0 0 0 0.158260583389291 0.00221361481501157 0 0 0 0 0 0.0789657862913021 0.00966114569641102 0.161490650835799 0 0 0.211459451941342 0.0372855177678862 0.0543080384012203 0 0 0 0.00388095564177866
0 0 0 0 0 0 0 0 0 0 0 0 0 0 0 0 0 0 0 0 0 0 0 0 0 0 0 0 0 0 0 0 0 0 0 0 0 0 0 0 0 0 0 0 0 0 0 0 0 0 0 0 0 0 0 0 0 0 0 0 0 0 0 0 0 0 0 0 0 0 0 0 0 0 0 0 0 0 0 0 0 0 0 0 0 0 0 0 0 0 0 0 0 0 0 0 0 0 0 0.0145561529962327 0.0318566360744291 0 0 0 0 0 0 0 0 0 0 0 0 0 0 0 0 0 0 0 0 0 0 0 0 0 0 0 0 0 0 0 0 0 0 0 0 0 0.0100570280940444 0 0 0 0 0 0 0 0 0 0 0 0 0 0 0 0 0 0 0 0 0 0 0 0 0 0 0 0 0 0 0 0 0 0 0 0 0 0 0 0 0 0 0 0 0 0 0 0 0 0 0 0 0 0 0 0 0 0 0 0 0 0 0 0 0 0 0 0 0 0 0 0 0 0 0 0 0 0 0 0 0 0 0 0 0 0 0 0 0 0 0 0 0 0 0 0 0.00186959159735099 0 0 0 0 0 0 0 0 0 0.00389630661342721 0 0 0 0 0 0.00752317945736308 0 0.00415857653022207 0 0 0.10921625244879 0 0.0141397513294829 0 0 0 0 0 0 0 0 0 0 0 0 0 0 0 0 0 0 0 0 0 0 0 0 0 0 0 0 0 0 0 0 0 0 0 0 0 0 0 0.559690651161137 0.0600788171236216 0.0236744753294286 0 0 0.080441386566608 0 0 0 0 0 0 0.0134058711737577 0 0.0307706596353214 0.0202830035406505 0 0 0.0143816603281318
0 0 0 0 0 0 0 0 0 0 0 0 0 0 0 0 0 0 0 0 0 0 0 0 0 0 0 0 0 0 0 0.00057668053191793 0 0 0.00291751457782672 0 0 0 0 0 0 0 0 0 0 0 0 0 0 0 0 0 0 0 0 0 0 0 0 0 0 0 0 0 0 0 0 0 0 0 0 0 0 0 0 0 0 0 0 0 0 0 0 0 0 0 0 0 0 0.00136987007102998 0 0.00105023372112299 0 0 0 0 0 0 0 0.04949583829444 0.0114603681391104 0 0.0014768911703292 0 0 0 0 0 0 0 0 0 0 0 0 0 0 0 0 0 0 0 0 0 0 0 0 0 0 0 0 0 0 0 0 0 0 0 0.00461812364757035 0 0 0 0 0 0 0 0.00106593152505491 0 0 0 0 0.000497479131058257 0 0.00326945263803145 0 0 0 0 0.0013028207076136 0.00343631323151529 0.00158665692557217 0 0 0 0 0 0 0 0.00155219667405253 0 0.00303968461817367 0 0 0 0 0 0 0 0 0 0 0 0 0 0 0 0.00413535339936057 0.164831510189824 0.0172256396893297 0 0.00149202979704921 0 0 0.00168269898810659 0 0 0.00119898797236413 0 0 0 0.000957727690685817 0 0 0 0 0.00131267667003925 0 0 0 0 0 0 0 0.0328534118374409 0 0 0 0 0 0 0 0.0121846483601103 0 0 0 0 0 0 0 0.00082240616067188 0 0 0 0.00123102771839715 0 0.00320725724214826 0.000681094514961762 0 0 0 0.00297595257687132 0.00392795289628715 0.0037565562254646 0 0 0.00551510680091073 0 0.00125761189853201 0 0.0014648522421632 0 0.00162849977030339 0 0 0.00418391213719529 0.00352290101006629 0.191602145808381 0.00788541790487903 0.00607513219396232 0 0 0 0 0 0 0 0 0 0 0 0 0 0 0 0 0 0 0 0 0 0 0 0.00456920271714544 0 0 0 0.00456533777321323 0 0.0104800370532089 0.0150545088187317 0 0 0.000813670218242136 0.00190319151997847 0.00148467897572443 0.00587102764466827 0.0155631931705262 0.0239052528988946 0.112701478330846 0.0471164433197181 0.0118407546432021 0 0.132859310988792 0.0342300921690962 0.00495758298033946 0 0 0 0 0 0 0 0 0 0.00248677388409886 0.00326889559364868 0
