# Supplementary material for: Recovery of neural dynamics criticality in personalized whole-brain models of stroke
Source: Nat Commun. 2022 Jun 27;13:3683. doi: 10.1038/s41467-022-30892-6 (PMC9237050; doi:10.1038/s41467-022-30892-6)
Supplement: Supplementary file 3 — Source Data [file 41467_2022_30892_MOESM3_ESM.zip › Source_Data/Tables/Table1/Structural_Connectivity/patients/pat_1_100_318_19_.txt]

0 0 0.0586393599471246 0.0176943023635307 0 0.271436266053226 0.0485119068297689 0.025461234982235 0.0122411417060128 0.0416387678163141 0.10749790625758 0.0155324491027685 0 0.00462603248170243 0.00784751897436141 0.00726629884007177 0 0.013388181711258 0.223053862114925 0 0 0 0 0 0 0 0 0 0 0.0663720274159367 0.0239028318065982 0 0 0 0 0 0 0 0 0 0 0 0 0 0 0 0 0 0 0 0 0 0 0 0 0 0 0 0 0 0 0 0 0 0 0 0 0 0 0 0 0 0 0 0 0 0 0 0 0 0 0 0 0 0 0 0 0 0 0 0 0 0 0 0 0 0 0 0 0 0 0 0 0 0 0 0 0 0 0 0 0 0 0 0 0 0 0 0 0 0 0 0 0 0 0 0 0 0 0 0 0 0 0.0467861555556444 0 0 0 0.00493660001026171 0.00316715603067995 0 0 0 0 0 0 0 0 0 0 0 0 0 0 0 0 0 0 0 0 0 0 0 0 0 0 0 0 0 0 0 0 0 0 0 0 0 0 0 0 0 0 0 0 0 0 0 0 0 0 0 0 0 0 0 0 0 0 0 0 0 0 0 0 0 0 0 0 0 0 0 0 0 0 0 0 0 0 0 0 0 0 0 0 0 0 0 0 0 0 0 0 0 0 0 0 0 0 0 0 0 0 0 0 0 0 0 0 0 0 0 0 0 0 0 0 0 0 0 0 0 0 0 0 0 0 0 0 0 0 0 0 0 0 0 0 0 0 0 0 0 0 0 0 0 0 0 0 0 0 0 0 0 0 0 0 0 0 0 0 0 0 0 0 0 0 0 0 0 0 0 0 0 0 0 0 0 0 0
0 0 0.0689725219821404 0 0 0 0 0 0 0 0.0804487500079109 0.35154436302089 0 0.025409813391674 0.0243140614247637 0.0242724973794569 0.0709705412720686 0 0.152971710266258 0.0292502857309264 0.0190431547727386 0 0 0 0 0 0 0 0 0.0279497150864097 0.124852585664763 0 0 0 0 0 0 0 0 0 0 0 0 0 0 0 0 0 0 0 0 0 0 0 0 0 0 0 0 0 0 0 0 0 0 0 0 0 0 0 0 0 0 0 0 0 0 0 0 0 0 0 0 0 0 0 0 0 0 0 0 0 0 0 0 0 0 0 0 0 0 0 0 0 0 0 0 0 0 0 0 0 0 0 0 0 0 0 0 0 0 0 0 0 0 0 0 0 0 0 0 0 0 0 0 0 0 0 0 0 0 0 0 0 0 0 0 0 0 0 0 0 0 0 0 0 0 0 0 0 0 0 0 0 0 0 0 0 0 0 0 0 0 0 0 0 0 0 0 0 0 0 0 0 0 0 0 0 0 0 0 0 0 0 0 0 0 0 0 0 0 0 0 0 0 0 0 0 0 0 0 0 0 0 0 0 0 0 0 0 0 0 0 0 0 0 0 0 0 0 0 0 0 0 0 0 0 0 0 0 0 0 0 0 0 0 0 0 0 0 0 0 0 0 0 0 0 0 0 0 0 0 0 0 0 0 0 0 0 0 0 0 0 0 0 0 0 0 0 0 0 0 0 0 0 0 0 0 0 0 0 0 0 0 0 0 0 0 0 0 0 0 0 0 0 0 0 0 0 0 0 0 0 0 0 0 0 0
0.105716695867228 0.180851604681771 0 0 0.0236718043641563 0.158998443675705 0 0 0 0 0.0236327336075748 0.0944241437743561 0 0 0 0 0.0178208878628792 0.0927295263817241 0.26010703594755 0 0 0 0 0 0 0 0 0 0.0134892493545426 0.0129041859145535 0.0156536885679588 0 0 0 0 0 0 0 0 0 0 0 0 0 0 0 0 0 0 0 0 0 0 0 0 0 0 0 0 0 0 0 0 0 0 0 0 0 0 0 0 0 0 0 0 0 0 0 0 0 0 0 0 0 0 0 0 0 0 0 0 0 0 0 0 0 0 0 0 0 0 0 0 0 0 0 0 0 0 0 0 0 0 0 0 0 0 0 0 0 0 0 0 0 0 0 0 0 0 0 0 0 0 0 0 0 0 0 0 0 0 0 0 0 0 0 0 0 0 0 0 0 0 0 0 0 0 0 0 0 0 0 0 0 0 0 0 0 0 0 0 0 0 0 0 0 0 0 0 0 0 0 0 0 0 0 0 0 0 0 0 0 0 0 0 0 0 0 0 0 0 0 0 0 0 0 0 0 0 0 0 0 0 0 0 0 0 0 0 0 0 0 0 0 0 0 0 0 0 0 0 0 0 0 0 0 0 0 0 0 0 0 0 0 0 0 0 0 0 0 0 0 0 0 0 0 0 0 0 0 0 0 0 0 0 0 0 0 0 0 0 0 0 0 0 0 0 0 0 0 0 0 0 0 0 0 0 0 0 0 0 0 0 0 0 0 0 0 0 0 0 0 0 0 0 0 0 0 0 0 0 0 0 0 0 0 0 0
0.00599091630156571 0 0 0 0 0 0.0868549599296353 0.0050388382052993 0.0448373392836675 0.0239346179895904 0.054049109655148 0.00340108323181393 0 0 0 0 0 0 0 0 0 0 0 0 0 0 0 0 0 0.0523598646278789 0 0 0 0.00618148593154213 0 0 0 0.159701960270265 0 0 0 0 0 0 0 0 0 0 0 0 0.00322765959010549 0 0 0 0.0106865213601073 0 0 0 0 0 0 0 0 0 0 0 0 0.0036483865930316 0 0.00861853281701161 0 0.00847789494860932 0 0 0 0 0 0 0 0 0 0 0 0 0 0 0.00674023580077649 0 0 0 0 0 0 0.0741026647576639 0 0 0 0 0 0 0 0 0 0 0 0 0 0 0 0 0 0 0 0 0 0 0 0 0 0 0 0 0 0 0 0 0 0 0 0 0.324925921713235 0 0 0.109585054136831 0 0 0 0 0 0.00763695285622212 0 0 0 0 0 0 0 0 0 0 0 0 0 0 0 0 0 0 0 0 0 0 0 0 0 0 0 0 0 0 0 0 0 0 0 0 0 0 0 0 0 0 0 0 0 0 0 0 0 0 0 0 0 0 0 0 0 0 0 0 0 0 0 0 0 0 0 0 0 0 0 0 0 0 0 0 0 0 0 0 0 0 0 0 0 0 0 0 0 0 0 0 0 0 0 0 0 0 0 0 0 0 0 0 0 0 0 0 0 0 0 0 0 0 0 0 0 0 0 0 0 0 0 0 0 0 0 0 0 0 0 0 0 0 0 0 0 0 0 0 0 0 0 0 0 0 0 0 0 0 0 0 0 0 0 0 0 0 0 0 0 0 0 0 0 0 0 0 0 0 0 0 0 0 0 0 0 0
0 0 0.00788296432915915 0 0 0.0370399508295219 0.00725497838480407 0.142486395099663 0.0380241244997404 0.0731307440967096 0 0.0686316566862176 0 0.0243766220033535 0.0282794339963019 0.100616381764731 0 0.150048148610202 0 0 0 0 0 0 0 0 0 0 0.209346952621232 0.0131546534936376 0.0157913575755091 0 0 0 0 0 0 0 0 0 0 0 0 0 0 0 0 0 0 0 0 0 0 0 0 0 0 0 0 0 0 0 0 0 0 0 0 0 0 0 0 0 0 0 0 0 0 0 0 0 0 0 0 0 0 0 0 0 0 0 0 0 0 0 0 0 0 0 0 0 0 0 0 0 0 0 0 0 0 0 0 0 0 0 0 0 0 0 0 0 0 0 0 0 0 0 0 0 0 0 0 0 0 0 0 0 0 0.056032639628349 0.0279029963808689 0 0 0 0 0 0 0 0 0 0 0 0 0 0 0 0 0 0 0 0 0 0 0 0 0 0 0 0 0 0 0 0 0 0 0 0 0 0 0 0 0 0 0 0 0 0 0 0 0 0 0 0 0 0 0 0 0 0 0 0 0 0 0 0 0 0 0 0 0 0 0 0 0 0 0 0 0 0 0 0 0 0 0 0 0 0 0 0 0 0 0 0 0 0 0 0 0 0 0 0 0 0 0 0 0 0 0 0 0 0 0 0 0 0 0 0 0 0 0 0 0 0 0 0 0 0 0 0 0 0 0 0 0 0 0 0 0 0 0 0 0 0 0 0 0 0 0 0 0 0 0 0 0 0 0 0 0 0 0 0 0 0 0 0 0 0 0 0 0 0 0 0 0 0 0 0 0 0 0
0.184225626109514 0 0.0598577905739838 0 0.0418735722379427 0 0.0376988278606119 0 0.00915996916468684 0.0357770172487248 0.0269364799398005 0.06714944337355 0 0.0189445840918023 0.0177096659047675 0.0227865028376228 0 0.0845020238092071 0.305061140031755 0 0 0 0 0 0 0 0 0 0 0.0361349222708079 0.0272424838544402 0 0 0 0 0 0 0 0 0 0 0 0 0 0 0 0 0 0 0 0 0 0 0 0 0 0 0 0 0 0 0 0 0 0 0 0 0 0 0 0 0 0 0 0 0 0 0 0 0 0 0 0 0 0 0 0 0 0 0 0 0 0 0 0 0 0 0 0 0 0 0 0 0 0 0 0 0 0 0 0 0 0 0 0 0 0 0 0 0 0 0 0 0 0 0 0 0 0 0 0 0 0 0 0 0 0 0.0173553087509966 0.00758464193978631 0 0 0 0 0 0 0 0 0 0 0 0 0 0 0 0 0 0 0 0 0 0 0 0 0 0 0 0 0 0 0 0 0 0 0 0 0 0 0 0 0 0 0 0 0 0 0 0 0 0 0 0 0 0 0 0 0 0 0 0 0 0 0 0 0 0 0 0 0 0 0 0 0 0 0 0 0 0 0 0 0 0 0 0 0 0 0 0 0 0 0 0 0 0 0 0 0 0 0 0 0 0 0 0 0 0 0 0 0 0 0 0 0 0 0 0 0 0 0 0 0 0 0 0 0 0 0 0 0 0 0 0 0 0 0 0 0 0 0 0 0 0 0 0 0 0 0 0 0 0 0 0 0 0 0 0 0 0 0 0 0 0 0 0 0 0 0 0 0 0 0 0 0 0 0 0 0 0 0
0.0508231027999661 0 0 0.26874948860179 0.0126600783917767 0.0581913601721497 0 0.0461797289384569 0.0402904430339537 0.0996987747609725 0.0563229824467088 0.0189918978687852 0 0.006738207622194 0.00596410691503169 0.00877346466461417 0 0.0143865776302421 0 0 0 0 0 0 0 0 0 0 0 0.00852617352425974 0.0090795417359287 0 0 0 0 0 0 0.0281773395110918 0 0 0 0 0 0 0 0 0 0 0 0 0.0122673715757645 0 0 0 0 0 0 0 0 0 0 0 0 0 0 0 0 0.0272452553335788 0.0193374791952564 0.0213424583047487 0 0.0124953605421915 0 0 0 0 0.019380202980759 0 0 0 0 0 0 0 0 0 0 0 0 0 0 0 0 0 0 0 0 0 0 0 0 0 0 0 0 0 0 0 0 0 0 0 0 0 0 0 0 0 0 0 0 0 0 0 0 0 0 0 0 0 0.078226044626032 0 0 0.0709990657644371 0 0 0 0.00515349305931025 0 0 0 0 0 0 0 0 0 0 0 0 0 0 0 0 0 0 0 0 0 0 0 0 0 0 0 0 0 0 0 0 0 0 0 0 0 0 0 0 0 0 0 0 0 0 0 0 0 0 0 0 0 0 0 0 0 0 0 0 0 0 0 0 0 0 0 0 0 0 0 0 0 0 0 0 0 0 0 0 0 0 0 0 0 0 0 0 0 0 0 0 0 0 0 0 0 0 0 0 0 0 0 0 0 0 0 0 0 0 0 0 0 0 0 0 0 0 0 0 0 0 0 0 0 0 0 0 0 0 0 0 0 0 0 0 0 0 0 0 0 0 0 0 0 0 0 0 0 0 0 0 0 0 0 0 0 0 0 0 0 0 0 0 0 0 0 0 0 0 0 0 0 0 0 0 0 0 0 0
0.00658996283668536 0 0 0.00385189203869072 0.0614277122633806 0 0.0114088547161984 0 0.0691009896934831 0.0339166120675446 0 0.00592454515195794 0 0.00275018321880748 0.00474883873276756 0.0403783976239456 0 0.0320424777090094 0 0 0 0 0 0 0 0 0 0 0.0148095619157562 0.015822078080271 0.0213495196349596 0 0 0 0 0 0.00667859366597622 0.0414412808422612 0 0 0 0 0 0 0 0 0.0648030001267838 0 0 0 0 0 0 0 0 0 0 0 0 0 0 0 0 0 0 0 0 0 0 0.00747730811555602 0.00523006442914475 0 0.0030789094015472 0.134976782858774 0 0.00669480101653841 0 0 0 0 0 0 0 0 0 0.00779391012461901 0.0112506219531862 0.0520858992263402 0 0 0 0 0 0.00961727548864577 0 0 0 0 0 0 0 0 0 0 0 0 0 0 0 0 0 0 0 0 0 0 0 0 0 0 0 0 0 0 0 0 0 0.00232554886881376 0 0 0.0129584993252849 0.156339990896675 0 0.109910895352374 0.00295223623989101 0.00182919661837355 0 0.0235270106995907 0.0149065490661669 0 0 0 0 0 0 0 0 0 0 0 0 0 0 0 0 0 0 0 0 0 0 0 0 0 0 0 0 0 0 0 0 0 0 0 0 0 0 0 0 0 0 0 0 0 0 0 0 0 0 0 0 0 0 0 0 0 0 0 0 0 0 0 0 0 0 0 0 0 0 0 0 0 0 0 0 0 0 0 0 0 0 0 0 0 0 0 0 0 0 0 0 0 0 0 0 0 0 0 0 0 0 0 0 0 0 0 0 0 0 0 0 0 0 0 0 0 0 0 0 0 0 0 0 0 0 0 0 0 0 0 0 0 0 0 0 0 0 0 0 0 0 0 0 0 0 0 0 0 0 0 0 0 0 0 0 0 0 0 0 0 0 0 0 0 0 0 0 0 0 0 0 0 0 0 0 0 0 0
0.00807393532890825 0 0 0.0873460693534517 0.0417743793462014 0.00890174570975723 0.0253660330413972 0.176093817342816 0 0.239607105799474 0 0.00710608173647717 0 0.00394231912538545 0.00346837912124075 0.0362851395857699 0 0 0 0 0 0 0 0 0 0 0 0 0 0.0216751532817919 0.0243492384062403 0 0 0 0 0 0 0.0105119972722026 0 0 0 0 0 0 0 0 0 0 0 0 0 0 0 0 0 0 0 0 0 0 0 0 0 0 0 0 0 0.00511865628376658 0 0 0 0 0 0 0 0.00240857086754021 0 0 0 0 0 0 0 0 0 0 0.0104442539783533 0.00550122800969526 0 0 0 0 0 0.0154866835590766 0 0 0 0 0 0 0 0 0 0 0 0 0 0 0 0 0 0 0 0 0 0 0 0 0 0 0 0 0 0 0 0 0 0 0 0 0.123720681688022 0 0 0.107489472382942 0 0 0 0.0217670147351428 0.0135620440443468 0 0 0 0 0 0 0 0 0 0 0 0 0 0 0 0 0 0 0 0 0 0 0 0 0 0 0 0 0 0 0 0 0 0 0 0 0 0 0 0 0 0 0 0 0 0 0 0 0 0 0 0 0 0 0 0 0 0 0 0 0 0 0 0 0 0 0 0 0 0 0 0 0 0 0 0 0 0 0 0 0 0 0 0 0 0 0 0 0 0 0 0 0 0 0 0 0 0 0 0 0 0 0 0 0 0 0 0 0 0 0 0 0 0 0 0 0 0 0 0 0 0 0 0 0 0 0 0 0 0 0 0 0 0 0 0 0 0 0 0 0 0 0 0 0 0 0 0 0 0 0 0 0 0 0 0 0 0 0 0 0 0 0 0 0 0 0 0 0 0 0 0 0 0 0 0 0 0 0
0.0276780747948202 0 0 0.0469899195775564 0.080970243169834 0.0350396670551201 0.0632579334966969 0.0871057797749724 0.241476215971417 0 0 0.0162062534509821 0 0 0.00378057993392669 0.0194600924769946 0 0.0526498683918366 0 0 0 0 0 0 0 0 0 0 0 0.0277501007213377 0.0442846961025953 0 0 0 0 0 0 0 0 0 0 0 0 0 0 0 0 0 0 0 0 0 0 0 0 0 0 0 0 0 0 0 0 0 0 0 0 0 0 0 0 0 0 0 0 0 0 0 0 0 0 0 0 0 0 0 0 0 0 0 0 0 0 0 0 0 0 0.00467320601623988 0 0 0 0 0 0 0 0 0 0 0 0 0 0 0 0 0 0 0 0 0 0 0 0 0 0 0 0 0 0 0 0 0.108360548429865 0 0 0.125708319718775 0 0 0 0.0101242934733107 0.00448420744371909 0 0 0 0 0 0 0 0 0 0 0 0 0 0 0 0 0 0 0 0 0 0 0 0 0 0 0 0 0 0 0 0 0 0 0 0 0 0 0 0 0 0 0 0 0 0 0 0 0 0 0 0 0 0 0 0 0 0 0 0 0 0 0 0 0 0 0 0 0 0 0 0 0 0 0 0 0 0 0 0 0 0 0 0 0 0 0 0 0 0 0 0 0 0 0 0 0 0 0 0 0 0 0 0 0 0 0 0 0 0 0 0 0 0 0 0 0 0 0 0 0 0 0 0 0 0 0 0 0 0 0 0 0 0 0 0 0 0 0 0 0 0 0 0 0 0 0 0 0 0 0 0 0 0 0 0 0 0 0 0 0 0 0 0 0 0 0 0 0 0 0 0 0 0 0 0 0 0 0
0.08322531663806 0.0905871615556178 0.0101488083288665 0.123590243246248 0 0.030726572866438 0.0416225098006396 0 0 0 0 0.0672893923200118 0 0.0319031177028111 0.0493140405012131 0.017505470944307 0 0 0.0964920173553333 0 0 0 0 0 0 0 0 0 0 0.186851305440392 0.0840241133489094 0 0 0 0 0 0 0 0 0 0 0 0 0 0 0 0 0 0 0 0 0 0 0 0 0 0 0 0 0 0 0 0 0 0 0 0 0.0128498167452208 0 0.02970233655415 0 0 0 0 0 0 0 0 0 0 0 0 0 0 0 0 0 0 0 0 0 0 0 0 0 0 0 0 0 0 0 0 0 0 0 0 0 0 0 0.0155180511407289 0 0 0.0126840052550608 0 0 0 0 0 0 0 0 0 0 0 0 0 0 0 0 0 0 0 0 0 0 0 0 0.0117400153582426 0.00422570489774929 0 0 0 0 0 0 0 0 0 0 0 0 0 0 0 0 0 0 0 0 0 0 0 0 0 0 0 0 0 0 0 0 0 0 0 0 0 0 0 0 0 0 0 0 0 0 0 0 0 0 0 0 0 0 0 0 0 0 0 0 0 0 0 0 0 0 0 0 0 0 0 0 0 0 0 0 0 0 0 0 0 0 0 0 0 0 0 0 0 0 0 0 0 0 0 0 0 0 0 0 0 0 0 0 0 0 0 0 0 0 0 0 0 0 0 0 0 0 0 0 0 0 0 0 0 0 0 0 0 0 0 0 0 0 0 0 0 0 0 0 0 0 0 0 0 0 0 0 0 0 0 0 0 0 0 0 0 0 0 0 0 0 0 0 0 0 0 0 0 0 0 0 0 0 0 0 0 0 0
0.00641945991051073 0.211315128850918 0.021646478160721 0.00415160478843252 0.0472465907780193 0.0408901590729898 0.00749228152732171 0.00946041232235913 0.00445272023732841 0.0100763482582037 0.0359211066244838 0 0 0.102185334166852 0.0837320770504515 0.08380263834191 0.0271536611385118 0 0.00864599603678293 0.0119623568939061 0 0 0 0 0 0 0 0 0.00761169968253106 0.0539984717081202 0.167209018697182 0 0 0 0 0 0 0 0 0 0 0 0 0 0 0 0 0 0 0 0 0 0 0 0 0 0 0 0 0 0 0 0 0 0 0 0 0 0 0 0 0 0 0 0 0 0 0 0 0 0 0 0 0 0 0 0 0 0 0 0 0 0 0 0 0 0 0 0 0 0 0 0 0 0 0 0 0 0 0 0 0 0 0 0 0 0 0 0 0 0 0 0 0 0 0 0 0 0 0 0 0 0 0 0 0 0 0.0370487357866687 0.0175777199657953 0 0 0 0 0 0 0 0 0 0 0 0 0 0 0 0 0 0 0 0 0 0 0 0 0 0 0 0 0 0 0 0 0 0 0 0 0 0 0 0 0 0 0 0 0 0 0 0 0 0 0 0 0 0 0 0 0 0 0 0 0 0 0 0 0 0 0 0 0 0 0 0 0 0 0 0 0 0 0 0 0 0 0 0 0 0 0 0 0 0 0 0 0 0 0 0 0 0 0 0 0 0 0 0 0 0 0 0 0 0 0 0 0 0 0 0 0 0 0 0 0 0 0 0 0 0 0 0 0 0 0 0 0 0 0 0 0 0 0 0 0 0 0 0 0 0 0 0 0 0 0 0 0 0 0 0 0 0 0 0 0 0 0 0 0 0 0 0 0 0 0 0 0 0 0 0 0 0 0
0 0 0 0 0 0 0 0 0 0 0 0 0 0 0 0 0 0 0 0 0 0 0.0392869525552201 0 0.00606892861945665 0 0 0 0 0 0 0.012845331235799 0 0 0.056132009376329 0 0 0 0 0 0 0 0 0 0 0 0 0 0.0802766755070857 0 0 0 0 0 0 0.105514280221516 0 0 0 0 0 0 0 0 0 0 0 0 0 0 0 0 0 0 0 0 0 0 0 0 0 0 0 0 0 0 0 0 0 0 0 0 0 0 0 0 0 0 0 0 0 0 0 0 0.0174491092578046 0 0 0 0 0 0 0 0 0 0.239682274052024 0.0669108556464541 0.0103581109042296 0 0.147409309994182 0.0414915635221078 0.112469202048581 0 0 0 0 0 0 0 0 0 0 0 0 0 0 0 0 0 0 0 0 0 0 0 0 0 0 0 0 0 0 0 0 0 0 0 0 0 0 0 0 0 0 0 0 0 0 0.0305383538495113 0 0 0 0 0 0 0 0 0.0178673027888879 0 0 0 0 0 0 0 0 0 0 0 0 0 0 0 0 0 0 0 0 0 0 0 0 0 0 0 0 0 0 0 0.003235438896134 0 0 0 0 0 0 0 0 0 0 0 0 0 0 0 0 0 0 0 0 0 0 0 0 0 0 0 0 0 0 0 0 0 0 0 0 0 0 0 0 0 0 0 0 0 0 0 0 0 0 0 0 0 0 0 0.012464301524676 0 0 0 0 0 0 0 0 0 0 0 0 0 0 0 0 0 0 0 0 0 0 0 0 0 0 0 0 0 0 0 0 0 0 0 0 0 0 0 0 0 0 0 0 0 0 0 0 0 0 0 0 0
0.00182942598669923 0.0146150243171404 0 0 0.0160571006969513 0.0110384748501081 0.00254353503802433 0.00420207977769258 0.00236371222821009 0 0.0162961060255501 0.0977768819349684 0 0 0.224778659022306 0.114328984566569 0 0 0 0.167880696100058 0.0058495999633664 0 0 0 0 0 0 0 0.00834289826794127 0 0.166029771052192 0 0 0 0 0 0 0 0 0 0 0 0 0 0 0 0 0 0 0 0 0 0 0 0 0 0 0 0 0 0 0 0 0 0 0 0 0 0 0 0.00537992405389903 0 0 0 0 0 0 0 0 0 0 0 0 0 0 0 0 0 0 0 0 0 0 0 0 0 0 0.0090864090071723 0 0 0 0 0 0 0 0 0 0 0 0 0 0.00445508701271861 0 0 0 0 0 0 0 0 0 0 0 0 0 0 0 0.00981753266776663 0.00606171888827305 0 0 0 0 0 0.0611094489258878 0 0 0.0336865826493617 0.016470346967144 0 0 0 0 0 0 0 0 0 0 0 0 0 0 0 0 0 0 0 0 0 0 0 0 0 0 0 0 0 0 0 0 0 0 0 0 0 0 0 0 0 0 0 0 0 0 0 0 0 0 0 0 0 0 0 0 0 0 0 0 0 0 0 0 0 0 0 0 0 0 0 0 0 0 0 0 0 0 0 0 0 0 0 0 0 0 0 0 0 0 0 0 0 0 0 0 0 0 0 0 0 0 0 0 0 0 0 0 0 0 0 0 0 0 0 0 0 0 0 0 0 0 0 0 0 0 0 0 0 0 0 0 0 0 0 0 0 0 0 0 0 0 0 0 0 0 0 0 0 0 0 0 0 0 0 0 0 0 0 0 0 0 0 0 0 0 0 0 0 0 0 0 0 0 0 0 0 0 0
0.00333535113014304 0.015029986720137 0 0 0.0200201506671068 0.0110901491297599 0.00241958997696937 0.0077981773477312 0.002234973658674 0.00241729471375011 0.0270722482383395 0.0861078011566268 0 0.241578397829254 0 0.139370478432009 0 0 0.00781653154780395 0.0205195476681928 0.00483220197593109 0 0 0 0 0 0 0 0.0157592095952421 0.00445575208235372 0.222887625742465 0 0 0 0 0 0 0 0.00309931751114586 0 0 0 0 0 0.00347786010792703 0 0 0 0 0.00435984815369272 0 0 0 0 0 0 0 0 0 0 0 0 0 0 0 0.00756496572678091 0.00561356196922703 0 0 0.00378753536023287 0 0 0 0 0 0 0 0 0 0 0 0 0 0 0 0 0 0 0 0 0 0 0 0 0 0 0 0.00909640266872109 0 0 0 0 0 0 0 0 0 0 0 0 0 0 0.00718833943779271 0 0 0 0 0 0 0 0 0 0 0 0 0 0 0.0614194923281006 0 0 0 0 0 0 0 0 0 0.0406729724202751 0.0189742367036142 0 0 0 0 0 0 0 0 0 0 0 0 0 0 0 0 0 0 0 0 0 0 0 0 0 0 0 0 0 0 0 0 0 0 0 0 0 0 0 0 0 0 0 0 0 0 0 0 0 0 0 0 0 0 0 0 0 0 0 0 0 0 0 0 0 0 0 0 0 0 0 0 0 0 0 0 0 0 0 0 0 0 0 0 0 0 0 0 0 0 0 0 0 0 0 0 0 0 0 0 0 0 0 0 0 0 0 0 0 0 0 0 0 0 0 0 0 0 0 0 0 0 0 0 0 0 0 0 0 0 0 0 0 0 0 0 0 0 0 0 0 0 0 0 0 0 0 0 0 0 0 0 0 0 0 0 0 0 0 0 0 0 0 0 0 0 0 0 0 0 0 0 0 0 0 0 0 0 0
0.00166117863564043 0.00807066731618964 0 0 0.0383141521560091 0.00767535709405949 0.00191452650495287 0.0356655283417808 0.0125767532132233 0.00669283275080164 0.0051691773218688 0.0463556016068383 0 0.066092664734793 0.0749660599957652 0 0.00907024687095175 0.00104020403324239 0.0107238553363003 0.00185742391423122 0.00207518678152944 0.00520769483524539 0 0 0 0 0.000870605109514648 0 0.0169803580758248 0.00384279345590426 0.0130818224361866 0 0 0 0 0 0 0.00253212401982169 0.00182492442303463 0.00647478263639462 0 0 0 0 0 0 0.0081830491941465 0 0 0 0.00124115175263826 0 0 0 0 0 0 0 0 0 0 0 0 0 0 0 0.00424419400951606 0.00116098152773928 0.00761975763884619 0.0141792554781931 0.0206449325299227 0.00109673727689499 0 0.00102324686784735 0.00165316047548226 0.00430978932211092 0 0 0 0 0 0 0 0 0 0 0 0.00117370074106813 0 0 0 0 0 0 0 0 0 0.0172247237979842 0 0 0 0 0 0 0 0.00988879078519925 0.0156824829632725 0.00257219450557252 0.00528164681424694 0.0103967793471433 0 0 0.0244860885160298 0 0 0.00954850822404781 0.00248046980365487 0.00101780542742148 0 0 0 0 0 0 0.00457359126506127 0 0 0.14213767342238 0 0 0 0 0 0.00165833847459926 0.0307062223065364 0 0.00735681897105673 0.156438879983328 0.0884286868808209 0.001433346222512 0.00771626362555658 0 0 0 0 0 0 0.00311105194753447 0 0 0 0 0 0 0.00735544985112327 0.00323770845040807 0 0 0 0 0 0 0 0 0 0 0 0 0 0 0 0 0 0 0 0 0 0 0 0 0 0 0 0 0 0 0 0 0 0 0 0 0 0 0 0 0 0 0 0 0 0 0 0 0 0 0 0 0 0 0 0 0 0 0 0 0 0 0 0 0 0 0 0 0 0 0 0 0 0 0 0 0 0 0 0 0 0 0 0 0 0 0 0 0 0 0 0 0 0 0 0 0 0 0 0 0 0 0 0 0 0 0 0 0 0 0 0 0 0 0 0 0 0 0 0 0 0 0 0 0 0 0 0 0 0 0 0 0 0 0 0 0 0 0 0 0 0 0 0 0 0 0 0 0 0 0 0 0 0 0 0 0 0 0 0 0 0
0 0.112785663971492 0.010800873017245 0 0 0 0 0 0 0 0 0.071788309179988 0 0 0 0.0433510786763006 0 0 0 0 0.0186221308864342 0 0 0 0 0 0 0 0 0 0.252258131536458 0 0 0 0 0 0 0 0 0 0 0 0 0 0 0 0 0 0 0 0 0 0 0 0 0 0 0 0 0 0 0 0 0 0 0.00719643197727102 0.0113322400037232 0 0 0 0 0 0 0 0 0.00463768846780072 0 0 0 0 0 0 0 0 0 0 0 0 0 0 0 0 0 0 0 0 0 0 0 0 0 0 0 0 0 0 0 0 0.0089737948355151 0 0 0 0 0 0 0 0 0 0 0 0 0 0 0 0.409244713439141 0 0 0.0403927321725113 0 0 0 0 0 0 0 0 0 0.00538287448042714 0.00323333735569281 0 0 0 0 0 0 0 0 0 0 0 0 0 0 0 0 0 0 0 0 0 0 0 0 0 0 0 0 0 0 0 0 0 0 0 0 0 0 0 0 0 0 0 0 0 0 0 0 0 0 0 0 0 0 0 0 0 0 0 0 0 0 0 0 0 0 0 0 0 0 0 0 0 0 0 0 0 0 0 0 0 0 0 0 0 0 0 0 0 0 0 0 0 0 0 0 0 0 0 0 0 0 0 0 0 0 0 0 0 0 0 0 0 0 0 0 0 0 0 0 0 0 0 0 0 0 0 0 0 0 0 0 0 0 0 0 0 0 0 0 0 0 0 0 0 0 0 0 0 0 0 0 0 0 0 0 0 0 0 0 0 0 0 0 0 0 0 0 0 0 0 0 0 0 0 0 0 0 0
0.0165771613876713 0 0.0636872137467682 0 0.309461517245966 0.154160641539592 0.0170033005242041 0.153289058867149 0 0.0980726359034299 0 0 0 0 0 0.00563383364148831 0 0 0 0 0 0 0 0 0 0 0 0 0.0906598955445192 0.00937707737867268 0 0 0 0 0 0 0 0 0 0 0 0 0 0 0 0 0.0310194415929836 0 0 0 0 0 0 0 0 0 0 0 0 0 0 0 0 0 0 0 0 0 0 0 0 0 0 0.0323751226556025 0 0 0 0 0 0 0 0 0 0 0 0 0 0 0 0 0 0 0 0 0 0 0 0 0 0 0 0 0 0 0 0 0 0 0 0 0 0 0 0 0 0 0 0 0 0 0 0 0 0 0 0 0 0 0 0 0 0.0186830999719528 0 0 0 0 0 0 0 0 0 0 0 0 0 0 0 0 0 0 0 0 0 0 0 0 0 0 0 0 0 0 0 0 0 0 0 0 0 0 0 0 0 0 0 0 0 0 0 0 0 0 0 0 0 0 0 0 0 0 0 0 0 0 0 0 0 0 0 0 0 0 0 0 0 0 0 0 0 0 0 0 0 0 0 0 0 0 0 0 0 0 0 0 0 0 0 0 0 0 0 0 0 0 0 0 0 0 0 0 0 0 0 0 0 0 0 0 0 0 0 0 0 0 0 0 0 0 0 0 0 0 0 0 0 0 0 0 0 0 0 0 0 0 0 0 0 0 0 0 0 0 0 0 0 0 0 0 0 0 0 0 0 0 0 0 0 0 0 0 0 0 0 0 0 0 0 0 0 0 0 0 0 0 0 0 0 0
0.0850761903069441 0.0848596643428725 0.0550295583309759 0 0 0.171436387563984 0 0 0 0 0.04753726838466 0.00797911578169981 0 0 0.00701460442849258 0.0178914752303942 0 0 0 0 0 0 0 0 0 0 0 0 0 0.0773923843524259 0.157817716868096 0 0 0 0 0 0 0 0 0 0 0 0 0 0 0 0 0 0 0 0 0 0 0 0 0 0 0 0 0 0 0 0 0 0 0 0 0 0.0191495703957026 0.0632133321280786 0 0 0 0 0 0 0 0 0 0 0 0 0 0 0 0 0 0 0 0 0 0 0 0 0 0 0 0 0 0 0 0 0 0 0 0 0 0 0 0 0.0389914687939115 0.0619785897918609 0 0.010944846559897 0 0 0 0 0 0 0 0 0 0 0.0268784881524628 0 0 0.061632165137318 0 0 0 0 0 0 0 0 0 0.00339017550134099 0.00178699794888213 0 0 0 0 0 0 0 0 0 0 0 0 0 0 0 0 0 0 0 0 0 0 0 0 0 0 0 0 0 0 0 0 0 0 0 0 0 0 0 0 0 0 0 0 0 0 0 0 0 0 0 0 0 0 0 0 0 0 0 0 0 0 0 0 0 0 0 0 0 0 0 0 0 0 0 0 0 0 0 0 0 0 0 0 0 0 0 0 0 0 0 0 0 0 0 0 0 0 0 0 0 0 0 0 0 0 0 0 0 0 0 0 0 0 0 0 0 0 0 0 0 0 0 0 0 0 0 0 0 0 0 0 0 0 0 0 0 0 0 0 0 0 0 0 0 0 0 0 0 0 0 0 0 0 0 0 0 0 0 0 0 0 0 0 0 0 0 0 0 0 0 0 0 0 0 0 0 0 0
0 0.0621296397468034 0 0 0 0 0 0 0 0 0 0.0422702703431797 0 0.619971059885468 0.0705075165811465 0.0118654652764753 0 0 0 0 0.10255876809526 0 0 0 0 0 0 0 0 0 0.0762187096485495 0 0 0 0 0 0 0 0 0 0 0 0 0 0 0 0 0 0 0 0 0 0 0 0 0 0 0 0 0 0 0 0 0 0 0 0 0 0 0 0 0 0 0 0 0 0 0 0 0 0 0 0 0 0 0 0 0 0 0 0 0 0 0 0 0 0 0 0 0 0 0 0 0 0 0 0 0 0 0 0 0 0 0 0 0 0 0 0 0 0 0 0 0 0 0 0 0 0.0144785704231176 0 0 0 0 0 0 0 0 0 0 0 0 0 0 0 0 0 0 0 0 0 0 0 0 0 0 0 0 0 0 0 0 0 0 0 0 0 0 0 0 0 0 0 0 0 0 0 0 0 0 0 0 0 0 0 0 0 0 0 0 0 0 0 0 0 0 0 0 0 0 0 0 0 0 0 0 0 0 0 0 0 0 0 0 0 0 0 0 0 0 0 0 0 0 0 0 0 0 0 0 0 0 0 0 0 0 0 0 0 0 0 0 0 0 0 0 0 0 0 0 0 0 0 0 0 0 0 0 0 0 0 0 0 0 0 0 0 0 0 0 0 0 0 0 0 0 0 0 0 0 0 0 0 0 0 0 0 0 0 0 0 0 0 0 0 0 0 0 0 0 0 0 0 0 0 0 0 0 0 0 0 0 0 0 0 0 0 0 0
0 0.0202638390096274 0 0 0 0 0 0 0 0 0 0 0 0.0108220847245974 0.00831815139616114 0.0066411767543003 0.0124691376996556 0 0 0.0513791484826985 0 0 0 0 0 0 0 0 0 0 0.0318131979127834 0 0 0 0 0 0 0 0 0 0 0 0 0.0489359863557914 0 0.00785172365815321 0 0 0 0 0 0 0 0 0 0 0 0 0 0.0555686663949961 0 0 0.249973426925637 0 0 0.0545179230054922 0.133617304452271 0 0 0 0 0 0 0 0 0 0 0 0 0 0 0 0 0 0 0 0 0 0 0 0 0 0 0 0 0 0 0 0 0 0 0 0 0 0 0 0 0 0 0 0 0.013895203892316 0 0.0146687513254964 0 0 0 0 0 0 0 0 0 0 0 0 0 0 0.0145948286166804 0 0 0 0 0 0.253983106969238 0 0 0 0 0 0 0 0 0 0 0 0 0 0 0 0 0 0 0 0 0 0 0 0 0 0 0 0 0 0 0 0 0 0 0 0 0 0 0 0 0 0 0 0 0 0 0 0 0 0 0 0 0 0 0 0 0 0 0 0 0 0 0 0 0 0 0 0 0 0 0 0.00449188630708104 0 0 0 0 0 0 0 0 0 0 0 0 0 0 0 0 0 0 0 0 0 0 0 0 0 0 0.00619445611702304 0 0 0 0 0 0 0 0 0 0 0 0 0 0 0 0 0 0 0 0 0 0 0 0 0 0 0 0 0 0 0 0 0 0 0 0 0 0 0 0 0 0 0 0 0 0 0 0 0 0 0 0 0 0 0 0 0 0 0 0 0 0 0 0 0 0 0 0 0 0 0 0 0 0 0 0 0 0 0 0 0 0 0 0
0 0 0 0 0 0 0 0 0 0 0 0 0 0 0 0.0137722585207855 0 0 0 0 0 0 0 0.207611627505048 0 0 0 0 0 0 0 0 0 0 0 0 0 0 0.0240147411029104 0.319566585002597 0 0 0.0542412021163847 0.0318478624967161 0 0 0 0 0 0.0413630731266239 0 0 0 0 0 0 0 0 0 0 0 0.0156204783771326 0 0 0 0 0 0 0 0 0 0 0.064436515020343 0 0 0 0 0 0 0.0131267475687596 0 0 0 0 0 0 0 0 0 0 0 0 0 0 0 0 0 0 0 0 0 0 0 0 0 0 0.00919953255447213 0 0 0 0 0 0.0106782531967095 0 0 0 0.0048055028375985 0 0 0 0 0 0 0 0 0 0 0 0 0 0 0 0 0 0 0 0 0 0 0 0 0 0 0 0 0 0 0 0 0 0 0 0 0 0 0 0 0 0 0 0 0 0 0 0 0 0 0 0 0 0 0 0 0 0 0 0 0 0 0 0 0 0 0.0113373588461512 0 0 0.0170410127350933 0 0 0 0 0 0 0 0 0 0 0 0 0 0 0 0 0 0.0383430675897348 0.0670832198080652 0.00657614181119517 0 0 0 0 0 0 0 0 0 0 0 0 0 0 0 0 0 0.00806933049294474 0 0 0 0 0.0107776526810281 0 0 0 0 0 0 0 0 0 0 0 0 0 0 0 0 0 0 0 0 0 0 0 0 0 0 0 0 0 0 0 0 0 0 0 0 0 0 0 0 0 0 0 0 0 0 0 0 0 0 0 0 0 0 0.00866861444599344 0 0 0 0 0 0 0.0218192221637126 0 0 0 0 0 0 0 0 0 0 0 0 0 0 0 0 0 0 0 0 0 0 0 0 0 0
0 0 0 0 0 0 0 0 0 0 0 0 0.080514585928261 0 0 0 0 0 0 0 0 0 0 0 0.201283656093798 0.0213778792573092 0.0757935897782076 0 0 0 0 0 0 0 0 0 0 0 0 0 0 0 0 0 0 0 0 0 0.0526557224810801 0 0 0 0 0 0 0.0158169220866829 0.00945627282546439 0 0 0 0 0 0 0 0 0 0 0 0 0 0 0 0 0 0.0255084847236354 0 0 0 0 0 0 0 0 0 0 0 0 0 0 0 0 0 0 0 0 0 0 0 0 0 0 0 0 0 0 0 0 0 0 0 0 0 0 0 0.0183103232495937 0 0 0.0533762516951406 0.0125891663594421 0 0.341894046846341 0 0 0 0 0 0 0 0.0105377138655955 0 0 0 0 0 0 0 0 0 0 0 0 0 0 0 0 0 0 0 0 0 0 0 0 0 0 0 0 0 0 0 0 0 0 0 0 0 0 0 0.00992045377299968 0.0154821871049145 0.00839157628291558 0 0 0.0401060535323564 0 0 0 0 0 0 0 0 0 0 0 0 0 0 0 0 0 0 0 0 0 0 0 0 0 0 0 0 0 0 0 0 0 0 0 0 0 0 0 0 0 0 0 0 0 0 0 0 0 0 0 0 0 0 0 0 0 0 0 0 0 0 0 0 0 0 0 0 0 0 0 0 0 0 0 0 0 0 0 0 0 0 0 0 0 0 0 0 0 0 0 0.00698511411626269 0 0 0 0 0 0 0 0 0 0 0 0 0 0 0 0 0 0 0 0 0 0 0 0 0 0 0 0 0 0 0 0 0 0 0 0 0 0 0 0 0 0 0 0 0 0 0 0 0 0 0 0
0 0 0 0 0 0 0 0 0 0 0 0 0 0 0 0 0 0 0 0 0 0.193397377366945 0 0 0 0 0 0 0 0 0 0 0 0 0 0 0 0 0.0249906910214332 0.025939768715886 0 0 0.159621100626458 0.116911909238454 0 0 0.00576117900111212 0 0 0.112322516129391 0 0.0189972722625106 0 0 0 0 0 0 0 0 0 0.0426017077828723 0 0.0436571554982137 0 0 0 0 0 0 0 0 0.0465578781048399 0 0 0 0 0 0 0.0377344001811575 0 0 0 0 0 0 0 0 0 0 0 0 0 0 0 0 0 0 0 0 0 0 0 0 0 0 0 0 0 0 0 0 0 0 0 0 0 0 0 0 0 0 0 0 0 0 0 0 0 0 0 0 0 0 0 0 0 0 0 0 0 0 0 0 0 0 0 0 0 0 0 0 0 0 0 0 0 0 0 0 0 0 0 0 0 0 0 0 0.00752400215430376 0 0 0 0 0 0 0 0 0 0 0 0 0 0 0 0 0 0 0 0 0 0.0187102718433571 0 0 0 0 0 0 0 0 0 0 0 0 0 0.034755920645474 0.0508435134805957 0 0 0 0 0 0 0 0 0 0 0 0 0 0 0 0 0 0 0.0365473773998818 0 0 0 0 0 0 0 0 0 0 0 0 0 0 0 0 0 0 0 0 0 0 0 0 0 0 0 0 0 0 0 0 0 0 0 0 0 0 0 0 0 0 0 0 0 0 0 0 0 0 0 0 0 0 0 0 0 0 0 0.0171336053516362 0 0 0 0 0 0 0.00599235319547795 0 0 0 0 0 0 0 0 0 0 0 0 0 0 0 0 0 0 0 0 0 0 0 0 0 0
0 0 0 0 0 0 0 0 0 0 0 0 0.0136847077119466 0 0 0 0 0 0 0 0 0 0.221465350102162 0 0 0.201877453101315 0 0 0 0 0 0.0449474375348356 0 0 0.0361420349158794 0 0 0 0 0 0 0 0 0 0 0 0 0 0.27589180464542 0 0 0 0 0 0 0 0 0 0 0 0 0 0 0 0 0 0 0 0 0 0 0 0 0 0.0745081907563797 0 0 0 0 0 0 0 0 0 0 0 0 0 0 0 0 0 0 0 0 0 0 0 0 0 0 0 0 0 0 0 0 0 0 0 0 0 0 0 0 0 0 0 0 0 0 0 0 0 0 0 0.0547000037534029 0 0.0671757430169431 0 0 0 0 0 0 0 0 0 0 0 0 0 0 0 0 0 0 0 0 0 0 0 0 0 0 0 0 0 0 0 0 0 0 0 0 0 0 0 0 0 0 0 0 0 0 0 0 0 0 0 0 0 0 0 0 0 0 0 0 0 0.00960727446171536 0 0 0 0 0 0 0 0 0 0 0 0 0 0 0 0 0 0 0 0 0 0 0 0 0 0 0 0 0 0 0 0 0 0 0 0 0 0 0 0 0 0 0 0 0 0 0 0 0 0 0 0 0 0 0 0 0 0 0 0 0 0 0 0 0 0 0 0 0 0 0 0 0 0 0 0 0 0 0 0 0 0 0 0 0 0 0 0 0 0 0 0 0 0 0 0 0 0 0 0 0 0 0 0 0 0 0 0 0 0 0 0 0 0 0 0 0 0 0 0 0 0 0 0 0 0 0
0 0 0 0 0 0 0 0 0 0 0 0 0 0 0 0 0 0 0 0 0 0 0.0534770522914902 0 0.458979599555334 0 0 0 0 0 0 0.0162290865020086 0 0 0.0330911359724004 0 0 0 0 0 0 0 0 0 0 0 0 0 0.0491979155770995 0 0 0 0 0 0 0 0 0 0 0 0 0 0 0 0 0 0 0 0 0 0 0 0 0 0.182766532993416 0 0 0 0 0 0 0 0 0 0 0 0 0 0 0 0 0 0 0 0 0 0 0 0 0 0 0 0 0 0 0 0 0 0 0 0 0 0 0 0 0 0 0 0 0 0 0 0 0 0 0 0.206258677108251 0 0 0 0 0 0 0 0 0 0 0 0 0 0 0 0 0 0 0 0 0 0 0 0 0 0 0 0 0 0 0 0 0 0 0 0 0 0 0 0 0 0 0 0 0 0 0 0 0 0 0 0 0 0 0 0 0 0 0 0 0 0 0 0 0 0 0 0 0 0 0 0 0 0 0 0 0 0 0 0 0 0 0 0 0 0 0 0 0 0 0 0 0 0 0 0 0 0 0 0 0 0 0 0 0 0 0 0 0 0 0 0 0 0 0 0 0 0 0 0 0 0 0 0 0 0 0 0 0 0 0 0 0 0 0 0 0 0 0 0 0 0 0 0 0 0 0 0 0 0 0 0 0 0 0 0 0 0 0 0 0 0 0 0 0 0 0 0 0 0 0 0 0 0 0 0 0 0 0 0 0 0 0 0 0 0 0 0 0 0 0
0 0 0 0 0 0 0 0 0 0 0 0 0 0 0 0.00386202964056415 0 0 0 0 0 0 0.0905546470061706 0 0 0 0 0 0 0 0.0135140876741569 0 0 0 0 0 0 0 0 0 0 0 0 0 0 0 0 0 0 0 0 0 0 0 0 0 0 0 0 0.0053371156350787 0 0 0 0 0 0 0 0 0 0 0 0 0 0 0 0 0 0 0 0 0 0 0 0 0 0 0 0 0 0 0 0 0 0 0 0 0 0 0 0 0 0 0 0 0 0 0 0 0.0377779404045697 0 0 0 0 0 0 0 0 0.154027315755205 0 0.0417744336047214 0.174726020540544 0 0.00780265062469768 0 0.0100454069128369 0 0 0.00578652746705087 0.0213627171821441 0 0 0 0 0 0 0 0 0 0 0 0 0 0 0 0 0 0 0 0 0 0 0 0 0 0 0 0 0 0 0 0 0 0 0 0 0 0 0.00826993829357906 0.0131729080712834 0.0369162907681009 0 0 0 0.112380878104286 0 0 0 0 0 0 0 0 0 0 0 0 0 0 0 0 0 0 0 0 0 0 0 0 0 0 0 0 0 0 0 0 0 0 0 0 0 0 0 0 0 0 0 0 0 0 0 0 0 0 0 0 0 0 0 0 0 0 0 0 0 0 0 0 0 0 0 0 0 0 0 0 0 0 0 0 0 0 0 0 0 0 0 0 0 0 0 0 0 0.0202982397153928 0 0.217895894176964 0 0 0 0 0.00495368550349596 0.0195412729191586 0 0 0 0 0 0 0 0 0 0 0 0 0 0 0 0 0 0 0 0 0 0 0 0 0 0 0 0 0 0 0 0 0 0 0 0 0 0 0 0 0 0 0 0 0 0
0 0 0 0 0 0 0 0 0 0 0 0 0 0 0 0 0 0 0 0 0 0 0 0 0 0 0 0 0 0 0 0 0 0 0 0 0 0 0 0 0 0 0 0.0331959613470029 0 0 0.0858879289296886 0 0 0 0.0661401108176853 0 0 0.178847324019494 0 0 0 0 0 0 0 0 0 0 0 0 0 0 0 0 0 0 0 0 0 0 0.0144843213536923 0 0 0 0 0 0 0 0 0 0 0 0 0 0 0 0 0 0 0 0 0 0 0 0 0 0 0 0 0.0696243928606051 0 0 0 0 0 0 0.0141227145704916 0 0 0 0 0 0 0 0 0.0885119565175726 0.0944372909093761 0.105909106001993 0.0507737200499842 0.0920564098520464 0 0 0 0.0136653684233564 0 0 0 0 0 0 0 0 0 0 0 0 0 0 0 0 0 0 0 0 0 0 0 0 0 0 0 0 0 0 0 0 0 0 0 0 0 0 0 0 0 0 0 0 0 0 0 0 0 0 0 0 0 0 0 0 0 0 0 0 0 0 0 0 0 0 0 0 0 0 0 0 0 0 0 0 0 0 0 0 0 0 0 0 0 0 0 0 0 0 0 0 0 0 0 0 0 0 0 0 0 0 0 0 0 0 0 0 0 0 0 0 0 0 0 0 0 0 0 0 0 0 0 0 0 0 0 0 0 0 0 0 0 0.0598109534766622 0 0 0 0 0.0325324408703493 0 0 0 0 0 0 0 0 0 0 0 0 0 0 0 0 0 0 0 0 0 0 0 0 0 0 0 0 0 0 0 0 0 0 0 0 0 0 0 0 0 0 0 0 0 0 0 0 0
0 0 0.00618831724170574 0 0.288398655686875 0 0 0.0473236090266342 0 0 0 0.0152321861836316 0 0.0174481717767344 0.030666512634934 0.061430338529943 0 0.0605572009664657 0 0 0 0 0 0 0 0 0 0 0 0 0 0 0 0 0 0 0 0 0 0 0 0 0 0 0 0 0.225676203914528 0 0 0 0 0 0 0 0 0 0 0 0.0135622562903345 0 0 0.00361919798075139 0 0 0 0 0 0 0 0.0203134314327373 0.0180205107182846 0 0.00863202267044974 0.0278316486140917 0 0 0 0 0 0 0 0 0 0 0 0.00959430330431896 0 0.0357440281025165 0 0 0 0 0 0 0 0 0 0 0 0 0 0 0 0 0 0 0 0 0 0 0 0 0 0 0 0 0 0 0 0 0 0 0 0 0 0 0 0 0 0 0 0.0512551403829604 0 0 0.00453857362416591 0 0 0.0245714224566978 0.0176230148863276 0 0 0 0 0 0 0 0 0 0 0 0 0 0 0 0 0 0 0 0 0 0 0 0 0 0 0 0 0 0 0 0 0 0 0 0 0 0 0 0 0 0 0 0 0 0 0 0 0 0 0 0 0 0 0 0 0 0 0 0 0 0 0 0 0 0 0 0 0 0 0 0 0 0 0 0 0 0 0 0 0 0 0 0 0 0 0 0 0 0 0 0 0 0 0 0 0 0 0 0 0 0 0 0 0 0 0 0 0 0 0 0 0 0 0 0 0 0 0 0 0 0 0 0 0 0 0 0 0 0 0 0 0 0 0 0 0 0 0 0 0 0 0 0 0 0 0 0 0 0 0 0 0 0 0 0 0 0 0 0 0 0 0 0.00522304643603007 0 0 0 0 0 0.00655020713888151 0 0 0 0 0 0 0 0 0
0.0169389459844885 0.0103745814582126 0.0018267434171177 0.0394675353311778 0.00559201276303533 0.0135877095639429 0.00207702936325953 0.015601319187516 0.00838687433129649 0.0106543719380487 0.0615945072184697 0.0333445004736669 0 0 0.00267555036888598 0.0042898811437013 0 0.00193277024755293 0.051784673140902 0 0 0 0 0 0 0 0 0 0 0 0.396913418206649 0 0 0 0 0 0 0.0199488456050622 0 0 0 0 0 0 0 0 0.00926921005940227 0 0 0 0.00482153296329981 0 0 0 0.00189655007146242 0 0 0.00247132098610665 0 0 0 0 0 0 0 0 0 0 0 0.00924150798501823 0 0 0 0.00295164432490746 0 0 0 0 0 0 0 0 0 0 0 0 0.00516460018012609 0.00453944048619121 0 0 0 0 0 0.00705102746212653 0 0.0170290369812583 0.0030325104910605 0 0 0 0 0 0 0 0 0 0.00375937511907242 0 0 0.0210902777297433 0.00160427415359182 0 0.121815557100144 0 0 0 0 0 0 0 0 0.0172426473107092 0 0 0 0 0 0.0495237878608315 0 0 0 0 0 0.00616249969347452 0 0 0 0.00128740912465565 0.00070913111099598 0 0.00272452155788445 0 0 0 0 0 0 0.00211511787411002 0 0 0 0 0 0 0.00370810685301522 0.00379764277782655 0 0 0 0 0 0 0 0 0 0 0 0 0 0 0 0 0 0 0 0 0 0 0 0 0 0 0 0 0 0 0 0 0 0 0 0 0 0 0 0 0 0 0 0 0 0 0 0 0 0 0 0 0 0 0 0 0 0 0 0 0 0 0 0 0 0 0 0 0 0 0 0 0 0 0 0 0 0 0 0 0 0 0 0 0 0 0 0 0 0 0 0 0 0 0 0 0 0 0 0 0 0 0 0 0 0 0 0 0 0 0 0 0 0 0 0 0 0 0 0 0 0 0 0 0 0 0 0 0 0 0 0 0 0 0 0 0 0 0 0 0 0 0 0 0 0 0 0 0 0 0 0 0 0 0 0 0 0 0 0 0 0
0.00251526636294555 0.0191083887834193 0.000913685971603549 0 0.00276784354148714 0.00422375929787347 0.000911980865963145 0.0086799901993999 0.00388469268980651 0.007010520875223 0.0114204473285519 0.0425731488958981 0 0.0441788524060077 0.0551837740398088 0.00602143212794029 0.0242938261642351 0 0.0435403681540377 0.00549185924124725 0.00457563134047189 0 0 0 0 0 0.00140224495647779 0 0 0.163654936249384 0 0 0 0 0 0 0.00177646272849071 0.0100064143237074 0 0 0 0 0 0.00214184366827857 0 0.00475312930592868 0.00203707151534912 0 0 0 0.00212482649214923 0 0 0 0.00121688615444906 0 0 0.00110363663372444 0 0 0 0 0 0 0 0.00239283021920017 0.00180234176347349 0 0 0.00217516857662924 0 0 0 0.00160329772256807 0 0 0 0 0 0 0 0.00503806697876629 0 0 0 0.0227046071574867 0.0152991909067573 0.00728803788981434 0 0 0 0 0 0.0195797887312775 0 0.0478189548786054 0.0381259142417905 0 0.0292611821991124 0 0 0 0 0 0 0 0.0147696654834795 0 0.00539112663097435 0.00599495835133415 0.000877063781928868 0 0.0730265254562724 0 0 0.0107107328544278 0.00173615276341295 0.00385079075118593 0 0 0 0.00744438045181642 0 0 0.00420757087096991 0 0 0.142693067610827 0 0 0.00204487964218544 0 0 0.00340056871378017 0 0 0.0367310180538931 0 0 0 0.00191560520452691 0 0 0 0 0 0 0.00605605194358014 0 0 0 0 0 0 0.00268134843081566 0.00586619142524809 0 0 0 0 0 0 0 0 0 0 0 0 0 0 0 0 0 0 0 0 0 0 0 0 0 0 0 0 0 0 0 0 0 0 0 0 0 0 0 0 0 0 0 0 0 0 0 0 0 0 0 0 0 0 0 0 0 0 0 0 0 0 0 0 0 0 0 0 0 0 0 0 0 0 0 0 0 0 0 0 0 0 0 0 0 0 0 0 0 0 0 0 0 0 0 0 0 0 0 0 0 0 0 0 0 0 0 0 0 0 0 0 0 0 0 0 0 0 0 0 0 0 0 0 0 0 0 0 0 0 0 0 0 0 0 0 0 0 0 0 0 0 0 0 0 0 0 0 0 0 0 0 0 0 0 0 0 0 0 0 0 0
0 0 0 0 0 0 0 0 0 0 0 0 0.0357651177875751 0 0 0 0 0 0 0 0 0 0 0 0.0555003591078303 0.00881412824180303 0 0 0 0 0 0 0 0 0.401841435182044 0 0 0 0 0 0 0 0 0 0 0 0 0 0.194969707883221 0 0 0 0 0 0 0 0 0 0 0 0 0 0 0 0 0 0 0 0 0 0 0 0 0 0 0 0 0 0 0 0 0 0 0 0 0.00757065344075987 0 0 0 0 0 0 0 0 0 0 0 0 0 0 0.0821946012554324 0.0599912668678483 0 0 0 0 0 0 0 0 0 0 0 0 0.0192761195171685 0 0 0 0.0104917219666725 0 0 0 0 0 0 0 0 0 0 0 0 0 0 0 0 0 0 0 0 0 0 0 0 0 0 0 0 0 0 0 0 0 0.0141505148820142 0 0 0 0 0 0 0 0 0 0 0 0 0 0 0.031380630110563 0 0 0 0 0 0 0 0 0 0 0 0 0 0 0 0 0 0 0 0.0385926346776828 0 0.0315192821492615 0 0 0 0 0 0 0 0 0 0 0 0 0 0 0 0 0 0 0 0 0 0 0 0 0 0 0 0 0 0 0 0 0 0 0 0 0 0 0 0 0 0 0 0 0 0 0 0 0 0 0 0 0 0 0 0 0 0 0 0 0 0 0 0 0 0 0 0 0 0 0 0 0 0 0.0079418269301236 0 0 0 0 0 0 0 0 0 0 0 0 0 0 0 0 0 0 0 0 0 0 0 0 0 0 0 0 0 0 0 0 0 0 0 0 0 0 0 0 0 0 0 0 0 0 0 0 0 0 0 0 0
0 0 0 0 0 0 0 0 0 0 0 0 0 0 0 0 0 0 0 0 0 0 0 0 0 0 0 0 0 0 0 0 0 0.0271919364351579 0.0136013185911742 0 0 0 0 0 0 0 0 0 0 0 0 0 0 0 0 0 0 0 0.0259114520994997 0 0 0 0 0 0 0 0 0 0 0 0 0 0 0 0 0.016261109271716 0 0 0 0 0 0 0 0 0 0 0 0 0 0 0.00223256755813844 0 0 0.0076042977077598 0 0 0 0 0 0.00257803061938306 0 0 0 0.00165955058624127 0.0537808050556759 0.0256543012757046 0 0.00486565032938698 0 0 0 0 0 0 0 0 0 0 0 0 0 0 0 0 0 0 0 0 0 0 0 0 0 0 0 0 0 0 0 0 0 0 0 0 0 0.00515085229484798 0 0.00798305535085061 0.0590960647843674 0 0 0 0 0.100980867671328 0.113844529137447 0.02906822551808 0.0142105624696574 0.369323503641496 0.0088806751246259 0 0 0 0 0 0 0 0 0 0 0 0 0 0 0 0 0 0 0 0 0 0 0 0 0 0 0 0 0 0 0 0 0 0 0 0 0 0 0 0 0 0 0 0 0 0 0 0 0 0 0 0 0 0 0 0 0 0 0 0 0 0 0 0 0 0 0 0 0 0 0 0 0 0 0 0 0 0 0 0 0 0 0 0 0 0 0 0 0 0 0 0 0 0 0 0 0 0 0 0 0 0 0 0.0326194222105483 0 0 0 0 0 0 0 0 0 0 0 0 0 0 0 0 0 0 0 0 0 0 0 0 0 0 0 0 0 0 0 0 0 0 0 0 0 0 0 0 0.00354291427687956 0.00389150307114472 0 0 0.0216314459596775 0.0142781556968207 0 0 0 0 0 0 0 0 0 0 0 0 0.0341572032623907
0 0 0 0.0124511101462927 0 0 0 0 0 0 0 0 0 0 0 0 0 0 0 0 0 0 0 0 0 0 0 0 0 0 0 0 0.0526911981582283 0 0.00858353821249468 0 0 0.0129242084125921 0 0 0 0 0 0 0 0 0 0 0 0 0 0 0 0 0.257139653950524 0 0 0 0 0 0 0 0 0 0 0 0 0 0 0 0 0.0470286349428451 0 0 0 0 0 0 0 0 0 0 0 0 0 0 0 0 0 0 0 0 0 0 0 0 0 0 0 0 0.0079957549589296 0.0137029504043075 0 0.00446127070906298 0 0 0 0 0 0 0 0 0 0 0 0 0 0 0 0 0 0 0 0 0 0 0 0 0 0 0 0 0 0 0 0 0 0 0 0.0910386491329502 0 0 0 0 0 0 0 0 0 0 0 0 0 0.278847678990963 0.0506180274078076 0 0 0 0 0 0 0 0 0 0 0 0 0 0 0 0 0 0 0 0 0 0 0 0 0 0 0 0 0 0 0 0 0 0.00584298007366372 0 0 0 0 0 0 0 0 0 0 0 0 0 0 0 0 0 0 0 0 0 0 0 0 0 0 0.00475797304445538 0.0171029648302748 0 0 0 0 0 0 0 0 0 0 0 0 0 0 0 0 0 0 0 0 0 0 0 0 0 0 0 0 0 0 0 0 0 0 0 0 0 0 0 0 0 0.0243659567426074 0 0 0 0 0 0 0 0 0 0 0 0 0 0 0 0 0 0 0 0 0 0 0 0 0 0 0 0 0 0 0 0 0 0 0 0 0 0 0 0 0.0280974526290027 0.00320870193412369 0 0 0.00952047995009604 0.0121530650666578 0.0271630702970899 0 0 0 0 0 0 0.00478231939775304 0.00615292955020471 0 0 0 0.0193694310570731
0 0 0 0 0 0 0 0 0 0 0 0 0.083503467604214 0 0 0 0 0 0 0 0 0 0 0 0.0238442148413994 0.0096023279753772 0 0 0 0 0 0.214701108020977 0.0238117251754683 0.00775493666127334 0 0 0 0 0 0 0 0 0 0 0 0 0 0 0.0925233527478619 0 0.00923541916956253 0 0 0 0.0314735720894242 0.015890568355009 0.022111132728461 0 0 0 0 0 0 0 0 0 0 0 0 0 0 0.0154099385717571 0 0 0 0 0 0 0.0102837268907075 0 0 0 0 0 0 0 0 0 0 0 0 0 0 0 0 0 0 0 0 0 0.206360987142932 0.0877589143951319 0 0.0078870769674129 0 0 0 0 0 0 0 0 0 0 0 0 0 0 0 0 0 0 0 0 0 0 0 0 0 0 0 0 0 0 0.0128198785608723 0 0 0 0 0 0 0 0 0 0 0 0 0 0 0 0 0 0.00612857308947929 0.0360148245752116 0.0160884583718834 0 0 0 0 0 0 0 0 0 0 0 0 0 0 0 0 0 0 0 0 0 0 0 0.00446198221331473 0 0 0 0 0 0 0 0 0.0115263963940167 0 0.0305252551197551 0 0 0 0 0 0 0 0 0 0 0 0 0 0 0 0 0 0 0 0 0 0 0 0 0 0 0 0 0 0 0 0 0 0 0 0 0 0 0 0 0 0 0 0 0 0 0 0 0 0 0 0 0 0 0 0 0 0 0 0 0 0 0 0 0 0 0 0 0 0 0 0.0135499516985878 0 0 0 0 0 0 0 0 0 0 0 0 0 0 0 0 0 0 0 0 0 0 0 0 0 0 0 0 0 0 0 0 0 0 0 0 0 0 0 0 0.0067322106399099 0 0 0 0 0 0 0 0 0 0 0 0 0 0 0
0 0 0 0 0 0 0 0 0 0 0 0 0 0 0 0 0 0 0 0 0 0 0 0 0 0 0 0 0 0 0 0 0 0 0 0 0 0 0 0 0.104833175327784 0.0996886920591807 0 0 0 0 0 0 0 0 0 0 0.275131730552195 0 0 0 0 0 0 0 0 0 0 0 0 0 0 0 0 0 0 0 0 0 0.0249039445601214 0 0 0 0 0 0 0 0.177655024347939 0 0.31778743315278 0 0 0 0 0 0 0 0 0 0 0 0 0 0 0 0 0 0 0 0 0 0 0 0 0 0 0 0 0 0 0 0 0 0 0 0 0 0 0 0 0 0 0 0 0 0 0 0 0 0 0 0 0 0 0 0 0 0 0 0 0 0 0 0 0 0 0 0 0 0 0 0 0 0 0 0 0 0 0 0 0 0 0 0 0 0 0 0 0 0 0 0 0 0 0 0 0 0 0 0 0 0 0 0 0 0 0 0 0 0 0 0 0 0 0 0 0 0 0 0 0 0 0 0 0 0 0 0 0 0 0 0 0 0 0 0 0 0 0 0 0 0 0 0 0 0 0 0 0 0 0 0 0 0 0 0 0 0 0 0 0 0 0 0 0 0 0 0 0 0 0 0 0 0 0 0 0 0 0 0 0 0 0 0 0 0 0 0 0 0 0 0 0 0 0 0 0 0 0 0 0 0 0 0 0 0 0 0 0 0 0 0 0 0 0 0 0 0 0 0 0 0 0 0 0 0 0 0 0 0 0 0 0
0 0 0 0 0 0 0 0.01634062726628 0 0 0 0 0 0 0 0 0 0 0 0 0 0 0 0 0 0 0 0 0 0 0.010690762352266 0 0 0 0 0 0 0.109055737240577 0 0 0 0 0 0 0 0 0 0 0 0 0.00891758465070542 0 0 0 0 0 0 0 0 0 0 0 0 0 0 0 0 0 0 0 0 0 0 0.0757951527384263 0 0 0 0 0 0 0 0 0 0.00621937755633179 0 0.0981328517680942 0.0410091805976839 0.451813281283991 0.0141733591791405 0 0 0 0 0 0 0 0.00876198442332954 0 0.00695244416198974 0 0 0 0 0 0 0 0 0 0 0 0 0 0 0 0 0 0 0 0 0 0 0 0 0 0 0 0 0.0136906006614524 0 0 0.0583776056737732 0 0 0.0725444520588634 0 0 0.00752499838709478 0 0 0 0 0 0 0 0 0 0 0 0 0 0 0 0 0 0 0 0 0 0 0 0 0 0 0 0 0 0 0 0 0 0 0 0 0 0 0 0 0 0 0 0 0 0 0 0 0 0 0 0 0 0 0 0 0 0 0 0 0 0 0 0 0 0 0 0 0 0 0 0 0 0 0 0 0 0 0 0 0 0 0 0 0 0 0 0 0 0 0 0 0 0 0 0 0 0 0 0 0 0 0 0 0 0 0 0 0 0 0 0 0 0 0 0 0 0 0 0 0 0 0 0 0 0 0 0 0 0 0 0 0 0 0 0 0 0 0 0 0 0 0 0 0 0 0 0 0 0 0 0 0 0 0 0 0 0 0 0 0 0 0 0 0 0 0 0 0 0 0 0 0 0 0 0 0 0 0 0 0
0 0 0 0.0792621432895916 0 0 0.00451962630218587 0.0269057462520309 0.00267816463634273 0 0 0 0 0 0 0.00186121808424197 0 0 0 0 0 0 0 0 0 0 0 0 0 0.0131350533928561 0.0159793543091493 0 0 0.00318452254336873 0 0 0.0289385447510416 0 0 0 0 0 0 0 0 0 0.00478371238669915 0 0 0 0.00561331850520096 0 0 0 0.00637841994766142 0 0 0 0 0 0 0 0 0 0 0 0 0 0 0 0 0 0 0.0330865997003622 0 0 0 0 0 0 0 0.00208199001626644 0 0.00425288296371279 0 0.148643560992801 0.0469978462579575 0.140070854982512 0.00816000024186213 0 0 0.00342892903056227 0 0.0905277511551106 0 0.00746001396652381 0.00467999125827623 0 0.00653129087796444 0.00165483096692353 0 0 0 0 0 0 0 0 0 0 0 0 0 0 0 0 0 0 0 0 0 0 0 0 0 0 0 0.011232772330914 0 0 0.150073674832621 0.00230963043705676 0 0.109387591421173 0 0 0.00655636909824171 0.000612345697162251 0.000430555568317208 0.0118844455267926 0.00790494745019971 0 0 0 0 0 0 0.0024583428651467 0 0 0 0 0 0 0.0038584164351471 0.00247454152602324 0 0 0 0 0 0 0 0 0 0 0 0 0 0 0 0 0 0 0 0 0 0 0 0 0 0 0 0 0 0 0 0 0 0 0 0 0 0 0 0 0 0 0 0 0 0 0 0 0 0 0 0 0 0 0 0 0 0 0 0 0 0 0 0 0 0 0 0 0 0 0 0 0 0 0 0 0 0 0 0 0 0 0 0 0 0 0 0 0 0 0 0 0 0 0 0 0 0 0 0 0 0 0 0 0 0 0 0 0 0 0 0 0 0 0 0 0 0 0 0 0 0 0 0 0 0 0 0 0 0 0 0 0 0 0 0 0 0 0 0 0 0 0 0 0 0 0 0 0 0 0 0 0 0 0 0 0 0 0 0 0 0
0 0 0 0 0 0 0 0 0 0 0 0 0 0 0.00733026165247459 0.0080242489686488 0 0 0 0 0 0.0399280206553141 0 0.0446045569728557 0 0 0 0 0 0 0 0 0 0 0 0 0 0 0 0.150929675251215 0 0 0.0411337980374891 0 0.0259658457483549 0 0 0 0 0.17302076070828 0 0 0 0 0 0 0 0 0 0 0 0 0 0 0 0 0 0 0 0 0 0 0 0 0 0 0 0 0 0 0 0 0 0 0 0 0 0 0 0 0 0 0 0 0 0 0 0 0 0 0 0 0 0 0 0 0 0 0 0 0 0 0.00525622160739005 0 0 0.00511951196849803 0 0 0 0 0 0 0 0 0 0 0 0 0 0 0 0 0 0 0 0 0 0 0 0 0 0 0 0 0 0 0 0 0 0 0 0 0 0 0 0 0 0 0 0 0 0 0 0 0 0 0 0 0.00656873686917228 0 0 0.0554752616620474 0 0 0 0 0 0 0 0 0 0 0 0 0 0 0 0 0 0 0.0159676518051624 0 0 0 0 0 0 0 0 0 0.00493455446509271 0 0 0.0197675424098012 0.116738066540413 0.0970308565868716 0.00768160025384343 0 0 0 0 0 0 0 0 0 0 0 0 0 0 0 0 0 0.104093357302965 0 0 0 0.00749611498990712 0 0 0 0 0 0 0 0 0 0 0 0 0 0 0 0 0 0 0 0 0 0 0 0 0 0 0 0 0 0 0 0 0 0 0 0 0 0 0 0 0 0 0 0 0 0 0 0 0 0 0 0 0 0 0 0.0629333555442029 0 0 0 0 0 0 0 0 0 0 0 0 0 0 0 0 0 0 0 0 0 0 0 0 0 0 0 0 0 0 0 0 0
0 0 0 0 0 0 0 0 0 0 0 0 0 0 0 0.0253036561520498 0 0 0 0 0 0.472236777371196 0 0.0411496017997113 0 0 0 0 0 0 0 0 0 0 0 0 0 0 0.134144604661165 0 0 0 0.027931153967774 0.0174433075359823 0 0 0 0 0 0.0240089571775535 0 0 0 0 0 0 0 0 0 0 0 0.0191606413473588 0 0 0 0 0 0 0 0 0 0 0.0425839135316345 0 0 0 0 0 0 0 0 0 0 0 0 0 0 0 0 0 0 0 0 0 0 0 0 0 0 0 0 0 0 0 0 0 0.00778661747565662 0 0 0.00507518391492004 0 0 0.0131620650462562 0 0 0 0 0 0 0 0 0 0 0 0 0 0 0 0 0 0 0 0 0 0 0 0 0 0 0 0 0 0 0 0 0 0 0 0 0 0 0 0 0 0 0 0 0 0 0 0 0 0 0 0 0 0 0 0 0 0 0 0 0 0 0 0 0 0 0 0 0 0 0.0118324405605131 0 0 0.0149647805399099 0 0 0 0 0 0 0 0 0 0 0 0 0 0 0 0 0 0.0263199972036975 0.0478450604748139 0.00988275679169064 0 0 0 0 0 0 0 0 0 0 0 0 0 0 0 0 0 0.00974556343358681 0 0 0 0 0 0 0 0 0 0 0 0 0 0 0 0 0 0 0 0 0 0 0 0 0 0 0 0 0 0 0 0 0 0 0 0 0 0 0 0 0 0 0 0 0 0 0 0 0 0 0 0 0 0 0 0 0 0 0 0.0250956063862855 0 0 0 0 0 0 0.0243273146282441 0 0 0 0 0 0 0 0 0 0 0 0 0 0 0 0 0 0 0 0 0 0 0 0 0 0
0 0 0 0 0 0 0 0 0 0 0 0 0 0 0 0 0 0 0 0 0 0 0 0 0 0 0 0 0 0 0 0 0 0 0 0.0490073035019281 0 0 0 0 0 0.018572818390259 0 0 0 0 0 0.215996688824716 0 0 0 0 0.0988286883366779 0 0 0 0 0 0 0 0 0 0 0 0 0 0 0 0 0 0 0 0 0 0.0204591359499097 0 0 0 0 0 0 0 0.0206420552343841 0 0 0 0 0 0 0 0 0 0 0 0 0 0 0 0 0 0 0 0 0 0 0 0 0 0 0 0 0 0 0 0 0 0 0 0 0 0 0 0 0 0 0 0.0165465329966857 0 0 0 0 0 0 0 0 0 0 0 0 0 0 0 0 0 0 0 0 0 0 0 0 0 0 0 0 0 0 0 0 0 0 0 0 0 0 0 0 0 0 0 0 0 0 0 0 0 0 0 0 0 0 0 0 0 0 0 0 0 0 0 0 0.0848788969952213 0 0 0 0 0 0 0.032359205441397 0 0 0 0.153450505404205 0.0631307659441383 0.0294384079874256 0.0520081858299937 0 0 0 0 0 0 0 0 0 0 0 0 0 0 0 0 0.0295166459644702 0 0 0 0 0 0 0 0 0 0 0 0 0 0 0 0 0 0 0.00556473263396702 0 0 0 0 0 0 0 0 0 0 0 0 0 0 0 0 0 0 0 0 0 0 0 0 0 0 0 0 0 0 0 0 0 0 0 0 0 0 0 0 0 0 0.109599430564621 0 0 0 0 0 0 0 0 0 0 0 0 0 0 0 0 0 0 0 0 0 0 0 0 0 0 0 0 0 0 0 0 0
0 0 0 0 0 0 0 0 0 0 0 0 0 0 0 0 0 0 0 0 0 0 0 0 0 0 0 0 0 0 0 0 0 0 0 0.488589113224222 0 0 0 0 0.194721377472875 0 0 0 0 0 0 0 0 0 0 0 0 0 0 0 0 0 0 0 0 0 0 0 0 0 0 0 0 0 0 0 0 0 0 0 0 0 0 0 0 0 0.0594687959930398 0 0 0 0 0 0 0 0 0 0 0 0 0 0 0 0 0 0 0 0 0 0 0 0 0 0 0 0 0 0 0 0 0 0 0 0 0 0 0 0 0 0 0 0 0 0 0 0 0 0 0 0 0 0 0 0 0 0 0 0 0 0 0 0 0 0 0 0 0 0 0 0 0 0 0 0 0 0 0 0 0 0 0 0 0 0 0 0 0 0 0 0 0 0 0 0 0 0 0 0 0 0 0 0 0 0 0 0 0.0707544999431275 0 0 0 0 0 0 0 0 0 0 0.186466213366735 0 0 0 0 0 0 0 0 0 0 0 0 0 0 0 0 0 0 0 0 0 0 0 0 0 0 0 0 0 0 0 0 0 0 0 0 0 0 0 0 0 0 0 0 0 0 0 0 0 0 0 0 0 0 0 0 0 0 0 0 0 0 0 0 0 0 0 0 0 0 0 0 0 0 0 0 0 0 0 0 0 0 0 0 0 0 0 0 0 0 0 0 0 0 0 0 0 0 0 0 0 0 0 0 0 0 0 0 0 0 0 0 0 0 0
0 0 0 0 0 0 0 0 0 0 0 0 0 0 0 0 0 0 0 0 0 0.0799948722412488 0 0.252711052656766 0 0 0 0 0 0 0 0 0 0 0 0 0 0 0.0364864644388605 0.0278755392241768 0 0 0 0.0430308838805031 0 0.0318532229592544 0 0 0 0.369107047643435 0 0 0 0 0 0 0 0 0 0 0 0.0356560099740885 0 0.123284906981666 0 0 0 0 0 0 0 0 0 0 0 0 0 0 0 0 0 0 0 0 0 0 0 0 0 0 0 0 0 0 0 0 0 0 0 0 0 0 0 0 0 0 0 0 0 0 0 0 0 0 0 0 0 0 0 0 0 0 0 0 0 0 0 0 0 0 0 0 0 0 0 0 0 0 0 0 0 0 0 0 0 0 0 0 0 0 0 0 0 0 0 0 0 0 0 0 0 0 0 0 0 0 0 0 0 0 0 0 0 0 0 0 0 0 0 0 0 0 0 0 0 0 0 0 0 0 0 0 0 0 0 0 0 0 0 0 0 0 0 0 0 0 0 0 0 0 0 0 0 0 0 0 0 0 0 0 0 0 0 0 0 0 0 0 0 0 0 0 0 0 0 0 0 0 0 0 0 0 0 0 0 0 0 0 0 0 0 0 0 0 0 0 0 0 0 0 0 0 0 0 0 0 0 0 0 0 0 0 0 0 0 0 0 0 0 0 0 0 0 0 0 0 0 0 0 0 0 0 0 0 0 0 0 0 0 0 0 0 0 0 0 0 0 0 0 0 0 0 0 0 0 0 0 0
0 0 0 0 0 0 0 0 0 0 0 0 0 0 0 0 0 0 0 0 0.0320002139847858 0.0252018854434812 0 0.0993144836647628 0 0 0 0.0138091076755819 0 0 0.0097379738978049 0 0 0 0 0 0 0 0 0.00934077985105872 0 0 0.0230887364959273 0 0.107814083418293 0.0701863679086625 0.0207937726907602 0 0 0.0972738184605506 0.019313759831526 0 0 0.0752741830147255 0 0 0 0 0 0 0 0.00845754954259095 0 0.0120015916587951 0.0450000903168094 0.0913025471004865 0 0 0 0 0 0 0.00689083315231068 0 0 0 0 0 0 0.00738753905311081 0 0 0 0 0 0 0 0 0 0 0 0 0 0 0 0 0 0 0 0 0 0 0 0 0 0 0 0 0 0 0 0 0 0 0 0 0 0 0 0 0 0 0 0 0 0 0 0 0 0.00944523974226886 0 0 0 0 0.0908947752036448 0 0 0 0 0 0 0 0 0 0 0 0 0 0 0 0 0 0 0 0 0 0 0 0 0 0 0 0 0 0 0 0 0 0.0593402986464576 0.0311441561019341 0 0 0 0.0163003846292591 0 0 0 0 0 0 0 0 0 0 0 0 0 0.00319768266060248 0 0 0 0 0 0 0 0 0 0 0 0 0 0 0 0 0 0 0 0 0 0 0 0 0 0 0 0 0 0 0 0 0 0 0 0 0 0 0 0 0 0 0 0 0 0 0 0 0 0 0 0 0 0 0 0 0 0 0 0 0 0 0 0 0 0 0 0 0 0 0 0 0 0 0 0 0 0.0154881458538095 0 0 0 0 0 0 0 0 0 0 0 0 0 0 0 0 0 0 0 0 0 0 0 0 0 0 0 0 0 0 0 0 0 0 0 0 0 0 0 0 0 0 0 0 0 0 0 0 0 0 0 0
0 0 0 0 0 0 0 0 0 0 0 0 0 0 0.00673013526648285 0 0 0 0 0 0 0 0 0 0 0 0 0 0 0 0 0 0 0 0 0 0 0 0.0212451963762715 0 0 0 0 0.185345011223668 0 0 0 0 0 0.125022652946146 0 0 0 0 0 0 0 0 0 0 0 0 0 0 0 0.0406239145955755 0 0 0 0 0 0 0 0 0.0224936283801363 0 0 0 0 0 0 0 0 0 0 0 0 0 0 0 0 0.00898962447706961 0 0 0.00424763759970002 0 0 0 0 0 0 0 0 0 0 0 0 0 0 0 0 0 0.00517092335874812 0 0 0 0 0 0 0 0 0 0 0 0 0 0 0 0.0181800008749962 0 0 0 0 0 0.0929870398385318 0 0 0 0 0 0 0 0 0 0 0 0 0 0 0 0 0 0 0 0 0 0 0 0 0 0 0 0 0 0 0 0 0 0.0789732251645762 0.0326023562916768 0.0753014208841915 0.0287431364864656 0.0452256320068162 0 0 0 0 0 0 0 0 0 0 0 0 0 0 0 0 0 0.0700666203470351 0 0.0165953016001466 0 0 0 0 0 0 0 0 0 0 0 0.00608488968985463 0 0 0 0 0 0 0.017861682733905 0 0 0 0 0 0 0 0 0 0 0 0 0.0473134328439495 0.00455523706786382 0 0 0.0210686765510303 0 0.00638194237255565 0 0 0.0126329866545323 0.0055576943680749 0 0 0 0 0 0 0 0 0 0 0 0 0 0 0 0 0 0 0 0 0 0 0 0 0 0 0 0 0 0 0 0 0 0 0 0 0 0 0 0 0 0 0 0 0 0 0 0 0 0 0 0 0 0 0 0 0 0 0 0 0 0 0 0 0 0 0 0 0 0 0 0 0 0 0 0 0 0 0 0 0 0 0
0 0 0 0 0 0 0 0 0 0 0 0 0 0 0 0 0 0 0 0 0.0129617437951374 0 0 0 0 0 0 0 0 0 0.0545549744970206 0 0 0 0 0 0 0 0 0 0 0 0.0431466590186804 0.17718488016511 0 0 0 0 0 0.0299081417636412 0 0 0 0 0 0 0 0 0 0 0.126503651339517 0.0226453817805632 0.121554886011125 0.0721784626039108 0 0 0 0 0 0 0 0 0 0 0 0 0 0 0 0 0 0 0 0 0 0 0 0 0 0 0 0 0 0 0 0 0 0 0 0 0 0 0 0 0 0 0 0 0 0 0 0 0 0 0 0 0 0 0 0 0 0 0 0 0 0 0 0 0 0.0334591655851897 0 0 0 0 0 0 0 0 0 0 0 0 0 0 0 0 0 0 0 0 0 0 0 0 0 0 0 0 0 0 0 0 0 0 0 0 0 0 0.114368478251572 0.00867947884746046 0 0 0.0809288561114232 0.0461966461842167 0 0 0 0 0 0 0 0 0 0 0 0 0 0 0 0 0 0 0 0 0 0 0 0 0 0 0 0 0 0 0 0 0.0175795236090284 0 0 0 0 0 0 0 0 0 0 0 0 0 0 0 0 0 0 0 0 0 0 0 0 0 0 0.0381490704364043 0 0 0 0 0 0 0 0 0 0 0 0 0 0 0 0 0 0 0 0 0 0 0 0 0 0 0 0 0 0 0 0 0 0 0 0 0 0 0 0 0 0 0 0 0 0 0 0 0 0 0 0 0 0 0 0 0 0 0 0 0 0 0 0 0 0 0 0 0 0 0 0 0 0 0 0 0 0 0 0 0 0 0 0
0 0 0 0 0 0 0 0.0660639673327755 0 0 0 0 0 0 0 0.00944463369689415 0 0.00661025855311688 0 0 0 0 0 0.00269912364202358 0 0 0 0.0197047110263603 0.0719978719865896 0.00958328632033984 0.00510792706377214 0 0 0 0 0 0 0.00751143176829479 0 0 0 0 0 0.0114680840205162 0 0 0 0 0 0 0.0999475990533723 0.00158836316780581 0 0 0 0 0 0 0.0910704115453618 0 0 0.0282040553567455 0.00354738601929039 0 0 0 0 0.0168666859159262 0.00639589703456075 0.0130213175356632 0 0.00596810387051231 0.0371510565141802 0.0386729277802961 0 0.00114017034728123 0 0.00896535799044302 0 0.00239137724968638 0 0 0 0 0 0.0410861241871968 0.0109576770731317 0.069783202521715 0.00822475415632414 0.0030903332370598 0 0 0 0 0 0.00362313643501132 0 0 0 0 0 0 0 0 0 0 0 0 0 0 0 0 0 0 0 0 0 0 0 0 0 0 0.0035635132808878 0 0 0 0 0.0147719483135702 0 0.0011275228117668 0 0.130402984316227 0.0351388899274116 0.00918028351683167 0 0 0 0.0104759337692566 0.000758282934205717 0 0.0443469839564264 0 0 0.0450724935050594 0 0 0 0 0 0 0 0 0 0 0 0 0 0 0 0 0 0 0 0 0 0 0 0 0 0 0 0 0 0 0 0 0 0 0 0 0 0 0 0 0 0 0 0 0 0 0 0 0 0 0 0 0 0 0 0 0 0 0 0 0 0 0 0 0 0 0 0 0 0 0 0 0 0 0 0 0 0 0 0 0 0 0 0 0 0 0 0 0 0 0 0 0 0 0 0 0 0 0 0 0 0 0 0 0 0 0 0 0 0 0 0 0 0 0 0 0 0 0 0 0 0 0 0 0 0 0 0 0 0 0 0 0 0 0 0 0 0 0 0 0 0 0 0 0 0 0 0 0 0 0 0 0 0 0 0 0 0 0 0 0 0 0 0 0.00327393126610961 0 0 0 0 0 0 0 0 0
0 0 0 0 0 0 0 0 0 0 0 0 0 0 0 0 0 0 0 0 0 0 0 0 0 0 0 0 0 0 0 0 0 0 0 0 0 0 0 0 0.266341575460451 0 0 0 0 0 0 0 0 0 0 0 0.0155369407824278 0 0 0 0 0 0 0 0 0 0 0 0 0 0 0 0 0 0 0 0 0 0.254928723595602 0 0 0 0 0 0 0 0 0 0 0 0 0 0 0 0 0 0 0 0 0 0 0 0 0 0 0 0 0 0 0 0 0 0 0 0 0 0 0 0 0 0 0 0 0 0 0 0 0 0 0 0.0400404233724312 0 0 0 0 0 0 0 0 0 0 0 0 0 0 0 0 0 0 0 0 0 0 0 0 0 0 0 0 0 0 0 0 0 0 0 0 0 0 0 0 0 0 0 0 0.0408064557908292 0 0 0 0 0 0 0 0 0 0 0 0 0 0 0 0 0 0 0 0 0 0 0 0 0 0 0 0 0.0086155654912372 0 0.0136629295069378 0.0195954110367606 0.0342843616485766 0.193078871099171 0 0 0 0 0 0 0 0 0 0 0 0 0 0 0 0 0 0 0.0944843934209628 0 0 0 0 0 0 0 0 0 0 0 0 0 0 0 0 0 0 0 0 0 0 0 0 0 0 0 0 0 0 0 0 0 0 0 0 0 0 0 0 0 0 0 0 0 0 0 0 0 0 0 0 0 0 0 0 0 0 0 0.0186243487946126 0 0 0 0 0 0 0 0 0 0 0 0 0 0 0 0 0 0 0 0 0 0 0 0 0 0 0 0 0 0 0 0 0
0 0 0 0 0 0 0 0 0 0 0 0 0.12407590711467 0 0 0 0 0 0 0 0 0 0.0397116045261766 0 0.189109516310834 0.0148325465871243 0 0 0 0 0 0.108230800153398 0 0 0.0961292426018777 0 0 0 0 0 0 0 0 0 0 0 0 0 0 0 0 0 0 0 0 0.0346009895474955 0 0 0 0 0 0 0 0 0 0 0 0 0 0 0 0 0 0 0 0 0 0 0 0 0 0 0 0 0 0 0 0 0 0 0 0 0 0 0 0 0 0 0 0 0.00951825365765027 0 0 0 0 0 0 0 0 0 0 0 0 0 0.0342122767507493 0 0 0.018526600869355 0.0188885955138354 0.0270145352716622 0.206442461599614 0 0 0 0 0 0 0 0 0 0 0 0 0 0 0 0 0 0 0 0 0 0 0 0 0 0 0 0 0 0 0 0 0 0 0 0 0 0 0 0 0 0 0 0 0 0 0.011106578567047 0 0.0213956492171263 0 0 0 0 0 0 0 0 0 0 0 0 0 0 0 0 0 0.0462044417113841 0 0 0 0 0 0 0 0 0 0 0 0 0 0 0 0 0 0 0 0 0 0 0 0 0 0 0 0 0 0 0 0 0 0 0 0 0 0 0 0 0 0 0 0 0 0 0 0 0 0 0 0 0 0 0 0 0 0 0 0 0 0 0 0 0 0 0 0 0 0 0 0 0 0 0 0 0 0 0 0 0 0 0 0 0 0 0 0 0 0 0 0 0 0 0 0 0 0 0 0 0 0 0 0 0 0 0 0 0 0 0 0 0 0 0 0 0 0 0 0 0 0 0 0 0 0 0 0 0 0
0 0 0 0 0 0 0 0 0 0 0 0 0 0 0.00647202891900897 0 0 0 0 0 0 0.0431646624232975 0 0.125829788631424 0 0 0 0 0 0 0 0 0 0 0 0 0 0 0.108596016682952 0.0169547114566924 0 0 0.261177069984262 0.128279946967968 0.0959060736990241 0.0156235005592712 0 0 0 0 0 0 0 0 0 0 0 0 0 0 0 0 0 0.0182520527787879 0 0.00859505893657046 0 0 0 0 0 0 0 0 0 0 0 0 0 0 0 0 0 0 0 0 0 0 0 0 0 0 0 0 0 0 0 0 0 0 0 0 0 0 0 0 0 0 0 0 0 0 0.00374719127031296 0 0 0 0 0 0 0 0 0 0 0 0 0 0 0 0 0 0 0 0 0 0.0445914059856898 0 0 0 0 0 0 0 0 0 0 0 0 0 0 0 0 0 0 0 0 0 0 0 0 0 0 0 0 0 0 0 0 0 0 0.00383992825250069 0.00721750857145822 0.0110359272365862 0 0 0 0 0 0 0 0 0 0 0 0 0 0 0 0 0 0 0.0428388189094207 0 0 0 0 0 0 0 0 0 0 0 0 0 0 0 0 0 0 0 0 0 0 0 0 0 0 0 0 0 0 0 0 0 0.0524420938068877 0 0 0 0.00543621492788527 0 0 0 0 0 0 0 0 0 0 0 0 0 0 0 0 0 0 0 0 0 0 0 0 0 0 0 0 0 0 0 0 0 0 0 0 0 0 0 0 0 0 0 0 0 0 0 0 0 0 0 0 0 0 0 0 0 0 0 0 0 0 0 0 0 0 0 0 0 0 0 0 0 0 0 0 0 0 0 0 0 0 0 0 0 0 0 0 0
0 0 0 0.00580199958104295 0 0 0.00712669981277317 0 0 0 0 0 0 0 0 0.00330423995895101 0 0 0 0 0 0 0 0 0 0 0 0.0350009309088185 0 0.0114982995093611 0.0122896247123299 0 0 0 0.00912261779255093 0 0.00857057211789808 0.0203307822344392 0 0 0 0 0 0.0245697726511832 0 0 0.230541493988859 0 0 0 0 0 0 0 0.163491163768235 0 0 0.0537564154383317 0.0424614074795161 0 0 0.0176078674658937 0 0 0 0 0 0.00746037569054463 0.00742572386293494 0 0 0.00960542735938587 0.0215772003926334 0 0 0 0.0224397307016769 0.00930734244880449 0 0 0 0 0 0 0 0.00778957961447805 0 0.0161414116689198 0 0.00663658305804877 0 0 0 0 0 0 0 0 0 0 0 0.0114224482069725 0 0 0 0 0 0 0 0 0 0 0 0 0 0 0 0 0 0 0 0 0.0122881792679337 0 0 0 0 0.00967458556945762 0 0 0.0283945325013778 0 0 0.0321704608525107 0 0 0 0.00607876540806922 0 0 0.0422844005130392 0 0 0.0393214172760496 0 0 0 0 0 0 0 0 0 0 0.0645079481869791 0 0 0 0 0 0 0 0 0 0 0 0 0 0 0 0 0 0 0 0 0 0 0 0 0 0 0 0 0 0 0 0 0 0 0 0 0 0 0 0 0 0 0 0 0 0 0 0 0 0 0 0 0 0 0 0 0 0 0 0 0 0 0 0 0 0 0 0 0 0 0 0 0 0 0 0 0 0 0 0 0 0 0 0 0 0 0 0 0 0 0 0 0 0 0 0 0 0 0 0 0 0 0 0 0 0 0 0 0 0 0 0 0 0 0 0 0 0 0 0 0 0 0 0 0 0 0 0 0 0 0 0 0 0 0 0 0 0 0 0 0 0 0 0 0 0 0 0 0 0 0 0 0 0 0 0 0 0 0 0 0 0 0
0 0 0 0 0 0 0 0 0 0 0 0 0 0 0 0 0 0 0 0 0 0 0 0.168013798382689 0 0 0 0 0 0 0 0 0 0 0 0 0 0 0 0 0 0 0 0 0 0 0.0299841747894073 0 0 0 0 0 0 0 0 0 0 0 0 0 0 0.240457437893766 0 0 0 0 0 0 0 0 0 0 0.231340771060129 0 0 0 0 0 0 0 0 0 0 0 0 0 0 0 0 0 0 0 0 0 0 0 0 0 0 0.0470691167541577 0 0 0 0 0 0 0 0 0 0 0 0 0 0 0 0 0 0 0 0 0 0 0.042616012044871 0 0 0 0 0.0682899965924759 0 0 0 0 0 0 0 0 0 0 0 0 0 0 0 0 0 0 0 0 0 0 0 0 0 0 0 0 0 0 0 0 0 0 0 0 0 0 0 0 0 0 0 0 0 0 0 0 0 0 0 0 0 0 0 0 0 0 0 0 0 0 0 0 0 0 0 0 0 0 0 0 0 0 0 0 0 0 0 0 0 0 0 0 0 0 0 0 0 0 0 0 0 0 0.129147531921122 0 0 0 0 0 0 0 0 0 0.043081160561383 0 0 0 0 0 0 0 0 0 0 0 0 0 0 0 0 0 0 0 0 0 0 0 0 0 0 0 0 0 0 0 0 0 0 0 0 0 0 0 0 0 0 0 0 0 0 0 0 0 0 0 0 0 0 0 0 0 0 0 0 0 0 0 0 0 0 0 0 0 0 0 0 0 0 0 0 0 0 0 0 0 0 0 0 0
0 0 0 0 0 0 0 0 0 0 0 0 0 0 0 0 0 0 0 0 0 0 0 0 0 0 0 0 0 0 0 0 0 0 0 0.210465973941064 0 0 0 0 0.161719421160185 0 0 0 0 0 0 0.0206182967759629 0 0 0 0 0 0 0 0 0 0 0 0 0 0 0 0 0 0 0 0 0 0 0 0 0 0 0.017845326444166 0 0 0 0 0 0 0 0.199623152436011 0.204462328297357 0.145782551624964 0 0 0 0 0 0 0 0 0 0 0 0 0 0 0 0 0 0 0 0 0 0 0 0 0 0 0 0 0 0 0 0 0 0 0 0 0 0 0 0 0 0.0172859894501121 0 0 0 0 0 0 0 0 0 0 0 0 0 0 0 0 0 0 0 0 0 0 0 0 0 0 0 0 0 0 0 0 0 0 0 0 0 0 0 0 0 0 0 0 0 0 0 0 0 0 0 0 0 0 0 0 0 0 0 0 0 0 0 0 0 0 0 0 0 0 0 0.0221969598701782 0 0 0 0 0 0 0 0 0 0 0 0 0 0 0 0 0 0 0 0 0 0 0 0 0 0 0 0 0 0 0 0 0 0 0 0 0 0 0 0 0 0 0 0 0 0 0 0 0 0 0 0 0 0 0 0 0 0 0 0 0 0 0 0 0 0 0 0 0 0 0 0 0 0 0 0 0 0 0 0 0 0 0 0 0 0 0 0 0 0 0 0 0 0 0 0 0 0 0 0 0 0 0 0 0 0 0 0 0 0 0 0 0 0 0 0 0 0 0
0 0 0 0 0 0 0 0 0 0 0 0 0 0 0 0 0 0 0 0 0 0 0 0 0 0 0 0.0637164770581703 0 0 0 0 0 0 0 0 0 0 0 0 0 0 0 0.064466633802769 0 0 0 0 0 0 0 0 0 0 0 0 0 0 0 0 0 0 0 0 0.122279626200146 0.0637246725853352 0.11641109464736 0 0 0 0 0.0138535377150918 0.00524513059020446 0 0 0 0 0 0 0 0 0 0 0 0 0 0 0 0 0 0 0 0 0 0 0 0 0 0 0 0 0 0 0 0 0.130878383918611 0 0.145212535267218 0.0546284256380818 0 0 0 0.0410551300149765 0 0 0 0 0 0 0 0 0.0433767457219635 0.0316197406798534 0.0265023415368232 0 0 0 0.0123133208575311 0 0.0323958079741835 0 0 0 0 0 0 0 0 0 0 0 0 0 0 0 0 0 0 0 0 0 0 0 0 0 0 0 0 0 0 0 0 0 0 0 0 0 0 0 0 0 0 0 0 0 0 0 0 0 0 0 0 0 0 0 0 0 0 0 0 0 0 0 0 0 0 0 0 0 0 0 0 0 0 0 0 0 0 0 0 0 0 0 0 0 0 0 0 0 0 0 0 0 0 0 0 0 0 0 0 0 0 0 0 0 0 0 0 0 0 0 0 0 0 0 0 0 0 0 0 0 0 0 0 0 0 0 0 0 0 0 0 0 0.0177650614281094 0 0 0 0 0.0145553343635722 0 0 0 0 0 0 0 0 0 0 0 0 0 0 0 0 0 0 0 0 0 0 0 0 0 0 0 0 0 0 0 0 0 0 0 0 0 0 0 0 0 0 0 0 0 0 0 0 0
0 0 0 0.00810369442069745 0 0 0 0 0 0 0 0 0 0 0 0 0 0 0 0 0 0 0 0 0 0 0 0 0 0.00190796111613321 0.00296907951143459 0 0.0189025849167132 0.0968056182853569 0.0131149196364429 0 0 0.00974550261534749 0 0 0 0 0 0 0 0 0 0 0 0 0.0689685372165044 0 0 0 0 0 0 0.101103759036723 0.00920178549118526 0 0 0 0 0 0 0 0 0 0 0 0 0.165477323449747 0 0 0 0 0.00679573247207031 0 0 0 0 0 0 0 0 0.0105503852767987 0.002829068019834 0 0.0040091977487955 0 0 0 0 0.00265449323923562 0 0 0.00289483755551245 0 0 0 0 0.00493659294160809 0 0 0 0 0 0 0 0 0 0 0 0 0 0 0 0 0 0 0 0 0 0 0 0 0 0 0 0 0.00429977019901744 0 0 0 0 0 0 0 0 0.16542818823937 0 0 0 0.00797554713736029 0 0 0 0 0 0 0 0 0 0.00651105903554772 0.250698061504836 0 0 0 0 0 0 0 0 0 0 0 0 0 0 0 0 0 0 0 0 0 0 0 0 0 0 0 0 0 0 0 0 0 0 0.0024125731312903 0 0 0 0 0 0 0.00371007049563738 0 0 0 0 0 0 0 0 0 0 0 0 0 0 0 0 0 0 0.00241387708390693 0.00666528394306314 0 0 0 0 0 0 0 0 0 0 0 0 0 0 0 0 0 0 0 0 0 0 0 0 0 0 0 0 0 0 0 0 0 0 0 0 0 0 0 0 0 0 0 0 0 0 0 0 0 0 0 0 0 0 0 0 0 0 0 0 0 0 0 0 0 0 0 0 0 0 0 0 0 0 0 0 0 0 0 0 0 0 0 0 0 0.00454899768289194 0 0 0.00440492985224926 0 0 0.00561922694090365 0 0 0 0.00434134180378577 0 0 0 0 0
0 0 0 0 0 0 0 0 0 0 0 0 0.316829690142958 0 0 0 0 0 0 0 0 0 0.0231745006944067 0 0 0 0 0 0 0 0 0 0 0 0.0320745181848473 0 0 0 0 0 0 0 0 0 0 0 0 0 0.0672210158032226 0 0 0 0 0 0 0 0.12421777740234 0 0 0 0 0 0 0 0 0 0 0 0 0 0 0.0131264852146765 0 0 0 0 0 0 0 0 0 0 0 0 0 0 0 0 0 0 0 0 0 0 0 0 0 0 0 0 0 0 0 0 0.0865366928828097 0 0 0 0 0 0 0 0 0 0.132614836449906 0 0 0 0 0 0.153202390093055 0 0 0 0 0 0 0 0 0 0 0 0 0 0 0 0 0 0 0 0 0 0 0 0 0 0 0 0 0 0 0 0 0 0 0 0 0 0 0 0 0 0 0 0 0 0 0.0202776487032314 0 0 0 0 0 0 0 0 0 0 0.0123669432920031 0 0 0 0 0 0 0 0 0 0 0 0 0 0 0 0 0 0 0 0 0 0 0 0 0 0 0 0 0 0.00964030079661818 0 0 0 0 0 0 0 0 0 0 0 0 0 0 0 0 0 0 0 0 0 0 0 0 0 0 0 0 0 0 0 0 0 0 0 0 0 0 0 0 0 0 0 0 0 0 0 0 0 0 0 0 0 0 0 0.00871720033992587 0 0 0 0 0 0 0 0 0 0 0 0 0 0 0 0 0 0 0 0 0 0 0 0 0 0 0 0 0 0 0 0 0 0 0 0 0 0 0 0 0 0 0 0 0 0 0 0 0 0 0 0 0
0 0 0 0 0 0 0 0 0 0 0 0 0 0 0 0 0 0 0 0 0 0 0.0333196031509369 0 0 0 0 0 0 0 0 0 0 0 0.10733049145581 0 0 0 0 0 0 0 0 0 0 0 0 0 0 0 0 0 0 0 0 0.298727476525642 0 0 0 0 0 0 0 0 0 0 0 0 0 0 0 0.261071412162231 0 0 0 0 0 0 0 0 0 0 0 0 0 0 0 0 0 0 0 0 0 0 0 0 0 0 0 0 0 0 0 0 0.193131600602312 0 0 0 0 0 0 0 0 0 0 0 0 0 0 0 0.0430534198017725 0 0 0 0 0 0 0 0 0 0 0 0 0 0 0 0 0 0 0 0 0 0 0 0 0 0 0 0 0 0 0 0 0 0 0 0 0 0 0 0 0 0 0 0 0 0 0 0 0 0 0 0 0 0 0 0 0 0 0 0 0 0 0 0 0 0 0 0 0 0 0 0 0 0 0 0 0 0 0 0 0 0 0 0 0 0 0 0 0 0 0 0 0 0 0 0 0 0 0 0 0 0 0 0 0 0 0 0 0 0 0 0 0 0 0 0 0 0 0 0 0 0 0 0 0 0 0 0 0 0 0 0 0 0 0 0 0 0 0 0 0.029506981188251 0 0 0 0 0 0 0 0 0 0 0 0 0 0 0 0 0 0 0 0 0 0 0 0 0 0 0 0 0 0 0 0 0 0 0 0 0 0 0 0 0 0 0 0 0 0 0.0338590151130453 0 0 0 0 0 0 0 0 0
0 0 0 0 0 0 0 0 0 0 0 0 0 0 0 0 0 0 0 0 0 0 0 0 0 0 0 0 0 0.0142060036404559 0.0153863477627161 0 0 0 0 0 0 0 0 0 0 0 0 0 0 0 0 0 0 0 0.129576005993535 0 0 0 0.577703316753562 0 0 0 0.0120243702003904 0 0 0 0 0 0 0 0 0 0 0 0 0 0 0 0 0 0 0 0 0 0 0 0 0 0 0 0 0 0 0 0 0 0 0 0 0 0 0 0 0 0 0 0 0 0 0 0 0 0 0 0 0 0 0 0 0 0 0 0 0 0 0 0 0 0 0 0 0.00900686628720062 0 0 0 0 0 0 0 0 0 0 0 0.0336182864558818 0 0 0 0.018779033418663 0 0 0 0 0 0 0 0 0 0 0.189699769487595 0 0 0 0 0 0 0 0 0 0 0 0 0 0 0 0 0 0 0 0 0 0 0 0 0 0 0 0 0 0 0 0 0 0 0 0 0 0 0 0 0 0 0 0 0 0 0 0 0 0 0 0 0 0 0 0 0 0 0 0 0 0 0 0 0 0 0 0 0 0 0 0 0 0 0 0 0 0 0 0 0 0 0 0 0 0 0 0 0 0 0 0 0 0 0 0 0 0 0 0 0 0 0 0 0 0 0 0 0 0 0 0 0 0 0 0 0 0 0 0 0 0 0 0 0 0 0 0 0 0 0 0 0 0 0 0 0 0 0 0 0 0 0 0 0 0 0 0 0 0 0 0 0 0 0 0 0 0 0 0 0 0 0
0 0 0 0 0 0 0 0 0 0 0 0 0 0 0 0 0 0 0 0 0 0 0 0 0 0 0 0 0.00207103913782907 0 0 0 0 0 0 0 0 0 0 0 0 0 0 0 0 0 0.0435912944628636 0 0 0 0.00881130257855288 0 0 0 0.00452648519853189 0 0 0.00103517501255307 0 0 0 0 0 0 0 0 0 0 0 0 0 0 0 0.00311965271607795 0 0 0 0 0 0.000399932663425842 0 0 0 0 0 0.112226231070464 0.0179162175508926 0.0383550167386166 0.0201601222161921 0.0356893535105733 0 0 0.00302363184261436 0 0 0.00955710740114468 0 0 0 0 0 0 0.00630958783558792 0 0 0 0 0 0 0 0 0 0 0 0 0 0 0 0 0 0 0 0 0 0 0 0 0 0 0 0 0.00306864335772085 0.0110516424502455 0 0 0 0 0 0 0.00885069567056532 0.0653050944235751 0 0.158421008167585 0.241983589015581 0 0 0.0938607926855012 0.00162708867837098 0.00158414553260589 0 0 0 0 0 0.0865397482353362 0.0188389713302913 0 0 0 0 0 0 0 0 0 0 0 0 0 0 0 0 0 0 0 0 0 0 0 0 0 0 0 0 0 0 0 0 0 0 0 0 0 0 0 0 0 0 0 0 0 0 0 0 0 0 0 0 0 0 0 0 0 0 0 0 0 0 0 0 0 0 0 0 0 0 0 0 0 0 0 0 0 0 0 0 0 0 0 0 0 0 0 0 0 0 0 0 0 0 0 0 0 0 0 0 0 0 0 0 0 0 0 0 0 0 0 0 0 0 0 0 0 0 0 0 0 0 0 0 0 0 0 0 0 0 0 0 0 0 0 0 0 0 0 0 0 0 0 0.00118248380808932 0 0 0.000893946708612451 0 0 0 0 0 0 0 0 0 0 0 0 0 0 0
0 0 0 0 0 0 0 0 0 0 0 0 0 0 0 0 0 0 0 0 0.0640980659828481 0 0 0 0 0 0.00444135021285532 0 0 0 0 0 0 0 0 0 0 0 0 0 0 0 0 0 0 0 0 0 0 0 0 0 0 0 0 0 0 0 0 0 0.148530599230458 0 0.255053917634309 0 0 0.0208298223327896 0.0522552501194679 0 0 0 0 0 0 0 0 0 0 0.129513673089976 0 0 0 0 0 0 0 0 0 0 0 0 0 0 0 0 0 0 0 0 0 0 0 0 0 0 0 0 0 0 0 0 0 0 0 0 0 0 0 0 0 0 0 0 0.0651650310820258 0 0.171384151932226 0 0 0 0 0.0379202428312262 0 0 0 0 0.050807895551818 0 0 0 0 0 0 0 0 0 0 0 0 0 0 0 0 0 0 0 0 0 0 0 0 0 0 0 0 0 0 0 0 0 0 0 0 0 0 0 0 0 0 0 0 0 0 0 0 0 0 0 0 0 0 0 0 0 0 0 0 0 0 0 0 0 0 0 0 0 0 0 0 0 0 0 0 0 0 0 0 0 0 0 0 0 0 0 0 0 0 0 0 0 0 0 0 0 0 0 0 0 0 0 0 0 0 0 0 0 0 0 0 0 0 0 0 0 0 0 0 0 0 0 0 0 0 0 0 0 0 0 0 0 0 0 0 0 0 0 0 0 0 0 0 0 0 0 0 0 0 0 0 0 0 0 0 0 0 0 0 0 0 0 0 0 0 0 0 0 0 0 0 0 0 0 0 0 0 0 0 0 0 0
0 0 0 0 0 0 0 0 0 0 0 0 0 0 0 0 0 0 0 0 0 0 0 0 0 0 0 0 0 0 0 0 0 0 0 0 0 0 0 0 0 0 0 0 0 0.125770492484365 0 0 0 0 0 0 0 0 0 0 0 0 0 0.211336791012934 0 0 0.204094522673154 0 0 0 0 0.00827712489714365 0 0 0 0 0 0 0 0 0 0.226585418573814 0 0 0 0 0 0 0 0 0 0 0 0 0 0 0 0 0 0 0 0 0 0 0 0 0 0 0 0 0 0 0 0 0 0 0 0 0 0 0 0 0 0 0 0 0.0565056936393529 0 0.089580038347473 0 0 0 0 0.0778499183717629 0 0 0 0 0 0 0 0 0 0 0 0 0 0 0 0 0 0 0 0 0 0 0 0 0 0 0 0 0 0 0 0 0 0 0 0 0 0 0 0 0 0 0 0 0 0 0 0 0 0 0 0 0 0 0 0 0 0 0 0 0 0 0 0 0 0 0 0 0 0 0 0 0 0 0 0 0 0 0 0 0 0 0 0 0 0 0 0 0 0 0 0 0 0 0 0 0 0 0 0 0 0 0 0 0 0 0 0 0 0 0 0 0 0 0 0 0 0 0 0 0 0 0 0 0 0 0 0 0 0 0 0 0 0 0 0 0 0 0 0 0 0 0 0 0 0 0 0 0 0 0 0 0 0 0 0 0 0 0 0 0 0 0 0 0 0 0 0 0 0 0 0 0 0 0 0 0 0 0 0 0 0 0 0 0 0 0 0
0 0 0 0 0 0 0 0 0 0 0 0 0 0 0 0 0 0 0 0 0 0.0204793941527524 0 0.0599585161370546 0 0 0 0 0.0034686357055625 0 0 0 0 0 0 0 0 0 0 0.0169994304709947 0 0 0.0316973294707154 0.0140124663119515 0 0.0148619497065605 0.0847274265042998 0 0 0 0.0229320288973889 0.038265586943104 0 0 0 0 0 0 0 0 0 0 0 0.0336256423137937 0 0 0 0.0167209668318234 0 0 0.213818890141106 0 0.283923697451388 0 0 0.0203399348403262 0.00492903268364366 0.0282651463321079 0.0404440535721458 0.0133942770978852 0 0 0 0 0 0 0 0.00698298352136257 0 0 0 0 0 0 0 0 0 0 0 0.0132662085275219 0 0 0 0 0 0 0 0 0 0 0 0 0.0087585140633107 0 0 0 0 0 0 0 0 0 0.00812788832320003 0 0 0 0 0 0 0 0 0 0 0 0 0 0 0 0 0 0 0 0 0 0 0 0 0 0 0 0 0 0 0 0 0 0 0 0 0 0 0 0 0 0 0 0 0 0 0 0 0 0 0 0 0 0 0 0 0 0 0 0 0 0 0 0 0 0 0 0 0 0 0 0 0 0 0 0 0 0 0 0 0 0 0 0 0 0 0 0 0 0 0 0 0 0 0 0 0 0 0 0 0 0 0 0 0 0 0 0 0 0 0 0 0 0 0 0 0 0 0 0 0 0 0 0 0 0 0 0 0 0 0 0 0 0 0 0 0 0 0 0 0 0 0 0 0 0 0 0 0 0 0 0 0 0 0 0 0 0 0 0 0 0 0 0 0 0 0 0 0 0 0 0 0 0 0 0 0 0 0 0 0 0 0 0 0 0 0 0 0 0 0 0 0 0 0
0 0 0 0 0 0 0 0 0 0 0 0 0 0 0 0 0 0 0 0 0.162672214170364 0 0 0 0 0 0 0 0 0 0 0 0 0 0 0 0 0 0 0 0 0 0 0 0 0.0479174311684335 0.00640097121171775 0 0 0 0 0 0 0 0 0 0 0 0 0.143891977448756 0.0809238909833225 0 0 0 0 0.0106103532913142 0.00709200419519465 0.0162365688183546 0.0112975372290548 0 0.028662097800586 0 0 0 0 0 0 0.164401951674851 0 0 0 0 0 0 0 0 0 0 0 0 0 0 0 0 0 0 0 0 0 0 0 0 0 0 0 0 0 0 0 0.00920152473063904 0 0.0401130717490854 0.0116561017120736 0.0397678855746995 0 0 0 0 0 0 0 0.016820299020559 0.0357550496646018 0 0 0.00514790979907733 0 0 0 0.0119064294193631 0 0 0 0 0.146407714805725 0 0 0 0 0 0 0 0 0 0 0 0 0 0 0 0 0 0 0 0 0 0 0 0 0 0 0 0 0 0 0 0 0 0 0 0 0 0 0 0 0 0 0 0 0 0 0 0 0 0 0 0 0 0 0 0 0 0 0 0 0 0 0 0 0 0 0 0 0 0 0 0 0 0 0 0 0 0 0 0 0 0 0 0 0 0 0 0 0 0 0 0 0 0 0 0 0 0 0.00311701553222747 0 0 0 0 0 0 0 0 0 0 0 0 0 0 0 0 0 0 0 0 0 0 0 0 0 0 0 0 0 0 0 0 0 0 0 0 0 0 0 0 0 0 0 0 0 0 0 0 0 0 0 0 0 0 0 0 0 0 0 0 0 0 0 0 0 0 0 0 0 0 0 0 0 0 0 0 0 0 0 0 0 0 0 0
0 0 0 0 0 0 0 0 0 0 0 0 0 0 0 0 0 0 0 0 0 0 0 0.110343147895733 0 0 0 0 0 0 0 0 0 0 0 0 0 0 0 0 0 0 0.196818496502384 0.0357087743459171 0 0.0850687075051627 0 0 0 0.0411798733094649 0 0 0 0 0 0 0 0 0 0 0 0.0603860546255232 0 0 0 0 0 0 0 0 0.156110524731552 0 0.0816136392363251 0 0 0 0 0.157974176405328 0.0636767876147716 0 0 0 0 0 0 0 0 0 0 0 0 0 0 0 0 0 0 0 0 0 0 0 0 0 0 0 0 0 0 0 0 0 0 0 0 0 0 0 0 0 0 0 0 0 0 0 0 0 0 0 0 0 0 0 0 0 0 0 0 0 0 0 0 0 0 0 0 0 0 0 0 0 0 0 0 0 0 0 0 0 0 0 0 0 0 0 0 0 0.0111198178278384 0 0 0 0 0 0 0 0 0 0 0 0 0 0 0 0 0 0 0 0 0 0 0 0 0 0 0 0 0 0 0 0 0 0 0 0 0 0 0 0 0 0 0 0 0 0 0 0 0 0 0 0 0 0 0 0 0 0 0 0 0 0 0 0 0 0 0 0 0 0 0 0 0 0 0 0 0 0 0 0 0 0 0 0 0 0 0 0 0 0 0 0 0 0 0 0 0 0 0 0 0 0 0 0 0 0 0 0 0 0 0 0 0 0 0 0 0 0 0 0 0 0 0 0 0 0 0 0 0 0 0 0 0 0 0 0 0 0 0 0 0 0 0 0 0 0 0 0 0
0 0 0 0 0 0 0 0 0 0 0 0 0 0 0 0 0 0 0 0 0 0 0 0 0 0 0 0 0 0 0 0 0 0 0 0 0 0 0 0 0 0 0 0.158700358468916 0 0 0 0 0 0 0 0 0 0.503535021578591 0 0 0 0 0 0 0 0 0 0 0 0.210281290472916 0 0 0 0 0 0 0 0 0 0 0 0 0 0 0 0 0 0 0 0 0 0 0 0 0 0 0 0 0 0 0 0 0 0 0 0 0 0 0 0 0 0 0 0 0 0 0.06511294874858 0 0 0 0 0 0 0 0 0.0496323030946409 0 0 0 0 0 0 0 0.0127380776363562 0 0 0 0 0 0 0 0 0 0 0 0 0 0 0 0 0 0 0 0 0 0 0 0 0 0 0 0 0 0 0 0 0 0 0 0 0 0 0 0 0 0 0 0 0 0 0 0 0 0 0 0 0 0 0 0 0 0 0 0 0 0 0 0 0 0 0 0 0 0 0 0 0 0 0 0 0 0 0 0 0 0 0 0 0 0 0 0 0 0 0 0 0 0 0 0 0 0 0 0 0 0 0 0 0 0 0 0 0 0 0 0 0 0 0 0 0 0 0 0 0 0 0 0 0 0 0 0 0 0 0 0 0 0 0 0 0 0 0 0 0 0 0 0 0 0 0 0 0 0 0 0 0 0 0 0 0 0 0 0 0 0 0 0 0 0 0 0 0 0 0 0 0 0 0 0 0 0 0 0 0 0 0 0 0 0 0 0
0 0 0 0 0 0 0 0 0 0 0 0 0 0 0.012617454982291 0 0.00466882212203284 0 0 0 0.0528229144274689 0 0 0 0 0 0 0 0 0 0.0161194879967363 0 0 0 0 0 0 0 0 0 0 0 0 0.135282435864185 0.0350134484077785 0 0 0 0 0.0096570520616578 0 0 0 0.110249642741426 0 0 0 0 0 0.0174966003168202 0 0 0.0157976820200381 0 0.0883475748040674 0 0.447433913866423 0 0 0 0 0 0 0 0 0 0 0 0 0 0 0 0 0 0 0 0 0 0 0 0 0 0 0 0 0 0 0 0 0 0 0 0 0 0 0 0 0 0 0 0 0 0.0111620470872377 0 0 0 0 0 0 0 0 0 0 0 0 0 0 0 0.016101748281406 0.0121683072518722 0 0 0 0 0.015060867768559 0 0 0 0 0 0 0 0 0 0 0 0 0 0 0 0 0 0 0 0 0 0 0 0 0 0 0 0 0 0 0 0 0 0 0 0 0 0 0 0 0 0 0 0 0 0 0 0 0 0 0 0 0 0 0 0 0 0 0 0 0 0 0 0 0 0 0 0 0 0 0 0 0 0 0 0 0 0 0 0 0 0 0 0 0 0 0 0 0 0 0 0 0 0 0 0 0 0 0 0 0 0 0 0 0 0 0 0 0 0 0 0 0 0 0 0 0 0 0 0 0 0 0 0 0 0 0 0 0 0 0 0 0 0 0 0 0 0 0 0 0 0 0 0 0 0 0 0 0 0 0 0 0 0 0 0 0 0 0 0 0 0 0 0 0 0 0 0 0 0 0 0 0 0 0 0 0 0 0 0 0 0 0
0 0 0 0 0 0 0 0 0 0 0 0 0 0 0.009586888099452 0.0134753628961552 0.00752801030582574 0 0 0 0.132562321531203 0 0 0 0 0 0 0 0 0 0.012432281708275 0 0 0 0 0 0 0 0 0 0 0 0 0 0 0 0 0 0 0 0 0 0 0.206223564376526 0 0 0 0 0 0.0449440675020452 0 0 0.0108120201115117 0 0 0.458145301241859 0 0 0 0 0 0 0 0 0 0 0 0 0 0 0 0 0 0 0 0 0 0 0 0 0 0 0 0 0 0 0 0 0 0 0 0 0 0 0 0 0 0 0.0473035027310956 0 0 0 0 0 0 0 0 0 0 0 0 0 0.0138870226168494 0 0 0 0 0 0 0.0140349184399196 0 0 0 0 0.0106615321649614 0 0 0.00820354656203463 0.00467527564460704 0 0 0 0 0 0 0 0 0 0 0 0 0 0 0 0 0 0 0 0 0 0 0 0 0 0 0 0 0 0 0 0 0 0 0 0 0 0 0 0 0 0 0 0 0 0 0 0 0 0 0 0 0 0 0 0 0 0 0 0 0 0 0 0 0 0 0 0 0 0 0 0 0 0 0 0 0 0 0 0 0 0 0 0 0 0 0 0 0 0 0 0 0 0 0 0 0 0 0 0 0 0 0 0 0 0 0 0 0 0 0 0 0 0 0 0 0 0 0 0 0 0 0 0 0 0 0.00552438406767968 0 0 0 0 0 0 0 0 0 0 0 0 0 0 0 0 0 0 0 0 0 0 0 0 0 0 0 0 0 0 0 0 0 0 0 0 0 0 0 0 0 0 0 0 0 0 0 0 0 0 0 0
0 0 0 0.0115023540659186 0 0 0.0277602735205001 0 0.00828396614683739 0 0.0177168770861404 0 0 0 0 0.00542085657001873 0 0 0 0 0 0 0 0 0 0 0 0 0 0 0 0 0 0 0 0 0 0 0 0 0 0 0 0 0 0 0.0682342476992681 0 0 0 0.0130844843155018 0 0 0 0 0 0 0 0 0 0.00735800606188749 0.0225175729457779 0.0364023552542422 0 0 0 0 0 0.225043811155911 0 0 0 0.0265358233314382 0 0 0 0.0424742746670704 0.0222253919719143 0 0.00735553032470333 0 0 0 0 0 0 0 0 0 0 0 0 0 0 0 0 0 0 0 0 0 0 0 0 0 0 0 0 0 0.0866413301753169 0 0.304815382904858 0 0 0 0 0 0 0 0 0 0 0.013352009578513 0 0 0 0 0 0 0.00485991652739422 0.0173253145104135 0 0 0.0086163088639245 0.0171626355009261 0 0 0.00531127682152424 0 0 0 0 0 0 0 0 0 0 0 0 0 0 0 0 0 0 0 0 0 0 0 0 0 0 0 0 0 0 0 0 0 0 0 0 0 0 0 0 0 0 0 0 0 0 0 0 0 0 0 0 0 0 0 0 0 0 0 0 0 0 0 0 0 0 0 0 0 0 0 0 0 0 0 0 0 0 0 0 0 0 0 0 0 0 0 0 0 0 0 0 0 0 0 0 0 0 0 0 0 0 0 0 0 0 0 0 0 0 0 0 0 0 0 0 0 0 0 0 0 0 0 0 0 0 0 0 0 0 0 0 0 0 0 0 0 0 0 0 0 0 0 0 0 0 0 0 0 0 0 0 0 0 0 0 0 0 0 0 0 0 0 0 0 0 0 0 0 0 0 0 0 0 0 0 0 0 0 0
0 0 0 0 0 0 0.0179903050291749 0 0 0 0 0 0 0 0 0.0324855013482039 0 0 0.0489341722369338 0 0 0 0 0 0 0 0 0 0 0 0 0 0 0 0 0 0 0 0 0 0 0 0 0 0 0 0.0236254409186143 0 0 0 0.0118916061481845 0 0 0 0 0 0 0 0 0 0 0 0.0231272937256045 0 0 0 0 0.205481573632696 0 0.257690569528094 0.0343108552580671 0 0 0 0 0 0.0849639583988769 0 0 0 0 0 0 0 0 0 0 0 0 0 0 0 0 0 0 0 0 0 0 0 0 0 0 0 0 0 0 0 0 0 0 0.154073738972927 0 0 0 0 0 0 0 0 0 0 0 0 0 0 0 0 0 0 0 0 0 0 0.0305829372498402 0 0 0.0110549226386803 0.0246364306793432 0 0 0 0 0 0 0 0 0 0 0 0 0 0 0 0 0 0 0 0 0 0.00811553736044273 0 0 0 0 0 0 0 0 0 0 0 0 0 0 0 0 0 0.00677882105294265 0 0 0 0 0 0 0 0 0 0 0 0 0 0 0 0 0 0 0 0 0 0 0 0 0 0 0 0 0 0 0 0 0 0 0 0 0 0 0 0 0 0 0 0 0 0 0 0 0 0 0 0 0 0 0 0 0 0 0 0 0 0 0 0 0 0 0 0 0 0 0 0 0 0 0 0 0 0 0 0 0 0 0 0 0 0 0 0 0 0 0 0 0 0 0 0 0 0 0 0 0 0 0 0 0 0 0 0.0069170943013946 0 0 0.00895128517965912 0.00838795634032003 0 0 0 0 0 0 0 0 0 0 0 0 0 0 0 0 0 0 0 0 0 0 0 0 0 0 0
0 0 0 0.0271403407513419 0 0 0.0217206779168211 0.0308023279649554 0 0 0.0409050500460652 0 0 0 0.00950143657348465 0.0661290235188045 0 0 0.176706351962925 0 0 0 0 0 0 0 0 0 0.0261870097773804 0.0386085337054206 0.0220394147323098 0 0 0 0 0 0 0 0 0 0 0 0 0 0 0 0.0526167058766165 0 0 0 0 0 0 0 0 0 0 0 0 0 0 0 0 0 0 0 0 0 0.281895921151594 0 0.0235894113796961 0 0 0 0 0 0 0 0 0 0 0 0 0 0 0 0 0 0 0 0 0 0 0 0 0 0 0 0 0 0 0 0 0 0 0 0 0 0 0 0 0.0507745483970533 0 0 0 0 0 0 0 0 0 0 0 0 0 0 0 0 0 0 0 0 0 0 0.0160600020900341 0 0 0.0293959051946783 0.0288310243746625 0 0 0 0 0 0 0 0 0 0 0 0 0 0 0 0 0 0 0 0 0 0.0145089464751329 0 0 0 0 0 0 0 0 0 0 0 0 0 0 0 0 0 0 0 0 0 0 0 0 0 0 0 0 0 0 0 0 0 0 0 0 0 0 0 0 0 0 0 0 0 0 0 0 0 0 0 0 0 0 0 0 0 0 0 0 0 0 0 0 0 0 0 0 0 0 0 0 0 0 0 0 0 0 0 0 0 0 0 0 0 0 0 0 0 0 0 0 0 0 0 0 0 0 0 0 0 0 0 0 0 0 0 0 0 0 0 0 0 0 0 0 0 0 0 0 0 0 0 0 0 0.0100483292472705 0 0.00825492748669579 0.0166862835730473 0.00759782780401001 0 0 0 0 0 0 0 0 0 0 0 0 0 0 0 0 0 0 0 0 0 0 0 0 0 0 0
0 0 0 0 0 0 0 0.0100792483096366 0 0 0 0 0 0.00678569889952794 0 0.0450437969282674 0 0 0 0 0 0 0 0 0 0 0 0 0.0108680731965857 0 0 0 0 0 0 0 0 0 0 0 0 0 0 0 0 0 0 0 0 0 0 0 0 0 0 0 0 0 0 0 0 0.134550458229456 0.0300277033619933 0.0547022546765158 0 0 0 0 0.0175591970321691 0.0110357015256296 0 0 0.0834301459014855 0 0 0.0672536536264734 0 0.0101552516302236 0.0807101067333145 0 0 0 0 0 0 0 0 0 0 0 0 0 0 0 0 0 0 0 0 0 0 0 0 0 0 0 0 0 0 0 0 0.00858869871799084 0 0 0 0 0 0 0 0 0 0 0 0 0 0 0 0.0150718104077693 0 0 0 0 0 0 0.331515213092053 0.0410457552154531 0 0 0.0415772325154558 0 0 0 0 0 0 0 0 0 0 0 0 0 0 0 0 0 0 0 0 0 0 0 0 0 0 0 0 0 0 0 0 0 0 0 0 0 0 0 0 0 0 0 0 0 0 0 0 0 0 0 0 0 0 0 0 0 0 0 0 0 0 0 0 0 0 0 0 0 0 0 0 0 0 0 0 0 0 0 0 0 0 0 0 0 0 0 0 0 0 0 0 0 0 0 0 0 0 0 0 0 0 0 0 0 0 0 0 0 0 0 0 0 0 0 0 0 0 0 0 0 0 0 0 0 0 0 0 0 0 0 0 0 0 0 0 0 0 0 0 0 0 0 0 0 0 0 0 0 0 0 0 0 0 0 0 0 0 0 0 0 0 0 0 0 0 0 0 0 0 0 0 0 0 0 0 0 0 0
0 0 0 0.0193494794164597 0 0 0.00921673336706592 0 0 0 0 0 0 0 0 0.00370715363757741 0 0 0 0 0 0 0 0 0 0 0 0 0 0 0 0 0.0357037777559489 0.0532878793673648 0.019326582358466 0 0 0 0 0 0 0 0 0 0 0 0.0174785095655197 0 0 0 0.0121957349753726 0 0 0.0261274692807295 0.498050114348573 0.00815608789919108 0.0674530118574238 0 0 0 0 0 0 0 0 0 0 0 0 0 0 0 0 0 0 0 0 0 0 0 0 0 0 0 0 0.00569196269048768 0 0 0.0111774038750699 0 0 0 0 0 0 0 0 0 0 0 0 0 0 0 0.0795509828197001 0 0 0 0 0.0230805959647248 0 0 0 0 0 0 0 0 0 0 0 0 0 0 0 0 0 0 0 0 0 0 0 0 0 0 0 0.0034146378115672 0 0.0190117553356294 0 0 0 0 0 0 0 0 0 0 0 0 0 0 0.0220724779800586 0 0 0 0 0 0 0 0 0 0 0 0 0 0 0 0 0 0 0 0 0 0 0 0 0 0 0 0 0 0 0 0 0 0 0.00570111835581871 0 0 0 0 0 0 0.00826361009622276 0 0 0 0 0 0 0 0 0 0 0 0 0 0 0 0 0 0 0 0.0113439896254381 0 0 0 0 0 0 0 0 0 0 0 0 0 0 0 0 0 0 0 0 0 0 0 0 0 0 0 0 0 0 0 0 0 0 0 0 0 0 0 0 0 0 0 0 0 0 0 0 0 0 0 0 0 0 0 0 0 0 0 0 0 0 0 0 0 0 0 0 0 0 0 0 0 0 0 0 0 0 0 0 0 0 0 0 0 0.0108909207384922 0 0 0 0 0 0.0297480108770984 0 0 0 0 0 0 0 0 0
0 0 0 0 0 0 0 0.00939950216761203 0 0 0 0 0 0 0 0 0 0 0 0 0 0.0842133154959949 0 0.0653195213207522 0 0 0 0 0.00824678873394173 0 0 0 0 0 0 0 0 0 0 0.0376613469482067 0 0 0 0.0113806669155167 0 0 0.111252447286385 0 0 0 0.0280128155719626 0.0366984980137952 0 0.0101149406942492 0 0 0 0 0 0 0 0.28302681840333 0 0.0453025475234212 0 0 0 0.0196425705411103 0 0 0.132162985366811 0 0 0 0 0.043411765617729 0.00691355487332273 0.0210513416293056 0 0 0 0 0 0 0 0 0 0.00531088304042401 0 0 0 0 0 0 0 0 0 0 0 0 0 0 0 0 0 0 0 0 0 0.00652030872364015 0 0 0.0174970857277807 0 0 0 0 0 0 0 0 0.00931170396332047 0.00754859144138866 0 0 0 0 0 0 0 0 0 0 0 0 0 0 0 0 0 0 0 0 0 0 0 0 0 0 0 0 0 0 0 0 0 0 0 0 0 0 0 0 0 0 0 0 0 0 0 0 0 0 0 0 0 0 0 0 0 0 0 0 0 0 0 0 0 0 0 0 0 0 0 0 0 0 0 0 0 0 0 0 0 0 0 0 0 0 0 0 0 0 0 0 0 0 0 0 0 0 0 0 0 0 0 0 0 0 0 0 0 0 0 0 0 0 0 0 0 0 0 0 0 0 0 0 0 0 0 0 0 0 0 0 0 0 0 0 0 0 0 0 0 0 0 0 0 0 0 0 0 0 0 0 0 0 0 0 0 0 0 0 0 0 0 0 0 0 0 0 0 0 0 0 0 0 0 0 0 0 0 0 0 0 0 0 0 0 0 0 0 0 0 0 0 0 0
0 0 0 0 0 0 0 0.224454187110822 0 0 0 0 0 0 0 0.00192641335871719 0 0.0112536912074679 0 0 0 0 0 0 0 0 0 0 0.014483446702141 0.00497777043051537 0.00655770215456032 0 0 0 0 0 0.0515141298999934 0.0847439891660983 0 0 0 0 0 0 0 0 0.0630821014615307 0 0 0 0 0 0 0 0 0 0 0 0.0106312145877374 0 0 0 0 0 0 0 0 0 0 0 0 0 0 0 0 0 0 0 0 0 0 0 0 0 0 0.0547909075544969 0.0181903414267377 0.184985553414771 0.00895440533758451 0 0 0 0 0 0 0 0 0 0 0 0 0 0 0 0 0 0 0 0 0 0 0 0 0 0 0 0 0 0 0 0 0 0 0 0 0 0 0 0 0 0 0.186214218511128 0 0.0672407377703813 0 0 0 0 0 0 0 0 0 0.00599918990531688 0 0 0 0 0 0 0 0 0 0 0 0 0 0 0 0 0 0 0 0 0 0 0 0 0 0 0 0 0 0 0 0 0 0 0 0 0 0 0 0 0 0 0 0 0 0 0 0 0 0 0 0 0 0 0 0 0 0 0 0 0 0 0 0 0 0 0 0 0 0 0 0 0 0 0 0 0 0 0 0 0 0 0 0 0 0 0 0 0 0 0 0 0 0 0 0 0 0 0 0 0 0 0 0 0 0 0 0 0 0 0 0 0 0 0 0 0 0 0 0 0 0 0 0 0 0 0 0 0 0 0 0 0 0 0 0 0 0 0 0 0 0 0 0 0 0 0 0 0 0 0 0 0 0 0 0 0 0 0 0 0 0 0 0 0 0 0 0 0 0 0 0 0 0
0 0 0 0 0 0 0 0 0 0 0 0 0 0 0 0.00636443652901533 0 0 0 0 0 0 0.0264492573044345 0 0.0702159155974031 0.0757569799765313 0 0 0 0 0 0 0 0 0 0.0130658345069719 0 0 0 0 0.0229611816119283 0 0 0 0.0240705865634471 0 0 0.232024500377122 0 0 0 0 0.0122391792560939 0 0 0 0 0 0 0 0 0 0 0 0 0 0 0 0 0 0 0 0 0 0 0 0 0 0 0 0 0 0 0 0 0 0 0 0 0 0 0 0 0 0 0 0 0 0 0 0 0 0 0 0 0 0 0 0 0 0 0 0 0 0 0 0 0 0 0 0 0 0 0 0 0 0.0241736931321372 0 0.104566516735783 0 0 0 0 0 0 0 0 0 0 0 0 0 0 0 0 0 0 0 0 0 0 0 0 0 0 0 0 0 0 0 0 0 0 0 0 0 0 0 0.03200582396503 0.0545375902955905 0.0457084494744968 0.0211784855602685 0 0 0 0 0 0 0 0 0 0 0 0 0 0 0 0 0 0 0.0738365520098543 0 0.0146791675909789 0 0 0 0 0 0.0131704753663505 0 0 0 0 0 0 0.0162927424995316 0 0 0 0 0 0.00895371096586512 0 0 0 0 0 0 0 0 0 0 0 0 0.0857742842497621 0 0 0 0.0219746364314042 0 0 0 0 0 0 0 0 0 0 0 0 0 0 0 0 0 0 0 0 0 0 0 0 0 0 0 0 0 0 0 0 0 0 0 0 0 0 0 0 0 0 0 0 0 0 0 0 0 0 0 0 0 0 0 0 0 0 0 0 0 0 0 0 0 0 0 0 0 0 0 0 0 0 0 0 0 0 0 0 0 0 0 0 0 0 0 0 0
0 0 0 0 0 0 0 0.0836038481264406 0.0118028851938668 0 0 0 0 0 0 0.0609319467007146 0.0137185997102214 0 0 0 0 0 0 0 0 0 0 0 0 0 0 0 0 0 0 0 0 0 0 0 0 0 0 0 0 0 0.0139665389847051 0 0 0 0 0 0 0 0 0 0 0 0 0 0 0.0829384961151262 0 0 0 0 0 0 0 0 0.435796132297224 0 0.177577566920635 0 0 0 0 0 0 0 0 0 0 0 0 0.0191297802035211 0 0 0 0 0 0 0 0 0 0 0 0 0 0 0 0 0 0 0 0 0 0 0 0 0 0 0 0 0 0 0 0 0 0 0 0 0 0 0 0 0 0.0489223155340184 0 0 0 0 0 0 0 0 0 0 0.0516118902135267 0 0 0 0 0 0 0 0 0 0 0 0 0 0 0 0 0 0 0 0 0 0 0 0 0 0 0 0 0 0 0 0 0 0 0 0 0 0 0 0 0 0 0 0 0 0 0 0 0 0 0 0 0 0 0 0 0 0 0 0 0 0 0 0 0 0 0 0 0 0 0 0 0 0 0 0 0 0 0 0 0 0 0 0 0 0 0 0 0 0 0 0 0 0 0 0 0 0 0 0 0 0 0 0 0 0 0 0 0 0 0 0 0 0 0 0 0 0 0 0 0 0 0 0 0 0 0 0 0 0 0 0 0 0 0 0 0 0 0 0 0 0 0 0 0 0 0 0 0 0 0 0 0 0 0 0 0 0 0 0 0 0 0 0 0 0 0 0 0 0 0 0 0 0 0 0 0 0 0
0 0 0 0 0 0 0.0651839130664166 0 0 0 0 0 0 0 0 0 0 0 0 0 0 0 0 0 0 0 0 0.0443770051184875 0 0 0 0 0 0 0 0 0 0 0 0 0 0 0 0 0 0 0 0 0 0 0.12991604814791 0 0 0 0.0932662907082376 0 0 0 0 0 0 0.0219114510526161 0 0 0 0 0 0.140208782890096 0.307169560883785 0 0 0 0.0308308080965174 0 0 0 0 0.0429153796584114 0 0 0 0 0 0 0 0 0 0 0 0 0 0 0 0 0 0 0 0 0 0 0 0 0 0 0 0 0 0 0 0 0 0.0779499019755665 0 0 0 0 0 0 0 0 0 0 0.0462708584019548 0 0 0 0 0 0 0 0 0 0 0 0 0 0 0 0 0 0 0 0 0 0 0 0 0 0 0 0 0 0 0 0 0 0 0 0 0 0 0 0 0 0 0 0 0 0 0 0 0 0 0 0 0 0 0 0 0 0 0 0 0 0 0 0 0 0 0 0 0 0 0 0 0 0 0 0 0 0 0 0 0 0 0 0 0 0 0 0 0 0 0 0 0 0 0 0 0 0 0 0 0 0 0 0 0 0 0 0 0 0 0 0 0 0 0 0 0 0 0 0 0 0 0 0 0 0 0 0 0 0 0 0 0 0 0 0 0 0 0 0 0 0 0 0 0 0 0 0 0 0 0 0 0 0 0 0 0 0 0 0 0 0 0 0 0 0 0 0 0 0 0 0 0 0 0 0 0 0 0 0 0 0 0 0 0 0 0 0 0 0 0 0 0 0 0
0 0 0 0 0 0 0 0 0 0 0 0 0 0 0 0 0 0 0 0 0 0 0 0 0 0 0 0 0 0 0 0 0 0 0 0 0 0 0 0 0 0 0 0 0 0 0.0242122364724304 0 0 0 0.010897232755748 0 0 0 0 0 0 0 0 0.109357871793224 0.1344643671535 0.0254100811627574 0.246057618363498 0.079081490711117 0 0 0 0.0148369300832879 0 0 0.0145079614462352 0 0.0189849145155036 0 0 0 0.00867877305334906 0 0.16039265324514 0 0 0 0 0 0 0.00545294357822853 0 0.00979647512187015 0 0 0 0 0 0 0 0 0 0 0 0 0 0 0 0 0 0 0 0 0 0 0 0 0.00800404795070815 0 0 0 0 0 0 0 0 0.00739447341001989 0.0762428602821772 0 0.0157038879978843 0 0 0 0 0 0 0 0 0 0 0 0 0 0 0 0 0 0 0 0 0 0 0 0 0 0 0 0 0 0 0 0 0 0 0 0 0 0 0 0 0 0 0 0.00866815634207124 0 0 0 0.00712937246529717 0 0 0 0 0 0 0 0 0 0 0 0 0 0 0 0 0 0 0 0 0 0 0 0 0 0 0 0 0 0 0 0 0 0.00581101966118331 0 0 0 0 0 0 0 0 0 0 0 0 0 0 0 0 0 0 0 0 0 0 0 0 0 0 0.00891463243476986 0 0 0 0 0 0 0 0 0 0 0 0 0 0 0 0 0 0 0 0 0 0 0 0 0 0 0 0 0 0 0 0 0 0 0 0 0 0 0 0 0 0 0 0 0 0 0 0 0 0 0 0 0 0 0 0 0 0 0 0 0 0 0 0 0 0 0 0 0 0 0 0 0 0 0 0 0 0 0 0 0 0 0 0
0 0 0 0 0 0 0 0 0 0 0 0 0 0 0 0 0 0 0 0 0 0 0 0 0 0 0 0 0 0 0 0 0 0 0.0268238801047745 0 0 0 0 0 0 0 0 0 0 0 0 0 0 0 0 0 0 0 0 0 0 0 0 0 0 0.082002511540657 0 0.0718931572221847 0 0 0 0 0 0 0.260052652834301 0 0 0 0 0 0 0.361744664762471 0 0 0 0 0 0 0 0 0 0 0 0 0 0 0 0 0 0 0 0 0 0 0.0244068902923538 0 0 0 0 0 0 0 0 0 0 0 0 0 0 0 0 0 0 0 0 0 0 0 0 0 0 0 0 0 0 0 0 0 0.173076243243257 0 0 0 0 0 0 0 0 0 0 0 0 0 0 0 0 0 0 0 0 0 0 0 0 0 0 0 0 0 0 0 0 0 0 0 0 0 0 0 0 0 0 0 0 0 0 0 0 0 0 0 0 0 0 0 0 0 0 0 0 0 0 0 0 0 0 0 0 0 0 0 0 0 0 0 0 0 0 0 0 0 0 0 0 0 0 0 0 0 0 0 0 0 0 0 0 0 0 0 0 0 0 0 0 0 0 0 0 0 0 0 0 0 0 0 0 0 0 0 0 0 0 0 0 0 0 0 0 0 0 0 0 0 0 0 0 0 0 0 0 0 0 0 0 0 0 0 0 0 0 0 0 0 0 0 0 0 0 0 0 0 0 0 0 0 0 0 0 0 0 0 0 0 0 0 0 0 0 0 0 0 0 0
0 0 0 0 0 0 0 0 0 0 0 0 0 0 0 0 0 0 0 0 0 0.154893953573176 0 0.477986768552259 0 0 0 0 0 0 0 0 0 0 0 0 0 0 0 0 0 0 0 0.110160114184818 0 0 0.0646569340335647 0 0 0 0 0 0 0 0 0 0 0 0.0225907902082993 0 0 0.120551837913211 0 0 0 0 0 0.0491596015346722 0 0 0 0 0 0 0 0 0 0 0 0 0 0 0 0 0 0 0 0 0 0 0 0 0 0 0 0 0 0 0 0 0 0 0 0 0 0 0 0 0 0 0 0 0 0 0 0 0 0 0 0 0 0 0 0 0 0 0 0 0 0 0 0 0 0 0 0 0 0 0 0 0 0 0 0 0 0 0 0 0 0 0 0 0 0 0 0 0 0 0 0 0 0 0 0 0 0 0 0 0 0 0 0 0 0 0 0 0 0 0 0 0 0 0 0 0 0 0 0 0 0 0 0 0 0 0 0 0 0 0 0 0 0 0 0 0 0 0 0 0 0 0 0 0 0 0 0 0 0 0 0 0 0 0 0 0 0 0 0 0 0 0 0 0 0 0 0 0 0 0 0 0 0 0 0 0 0 0 0 0 0 0 0 0 0 0 0 0 0 0 0 0 0 0 0 0 0 0 0 0 0 0 0 0 0 0 0 0 0 0 0 0 0 0 0 0 0 0 0 0 0 0 0 0 0 0 0 0 0 0 0 0 0 0 0 0 0 0 0 0 0 0 0 0 0 0 0 0 0
0 0 0 0 0 0 0 0 0 0 0 0 0 0 0 0 0 0 0 0 0 0 0 0 0 0 0 0 0 0 0 0 0 0 0 0 0 0 0 0 0 0 0 0 0 0 0 0 0 0 0 0 0 0 0 0 0 0 0 0 0 0 0 0 0 0 0 0 0 0 0 0 0 0 0 0 0 0 0 0 0 0 0.0193720947693294 0 0 0 0 0 0.241785900896108 0.0297728050832301 0.222152568826488 0.0107211180404716 0.108046917332832 0 0.0133500636268542 0.138443010579364 0.13542813905183 0 0 0 0 0 0.0269825672484843 0.0220928054728727 0 0 0 0 0 0 0 0 0 0 0 0 0 0 0 0 0 0 0 0 0 0 0 0.0242626283247147 0 0 0 0 0 0 0 0 0 0 0 0.0059323617073575 0 0 0 0 0 0 0 0 0 0 0 0 0 0 0 0 0 0 0 0 0 0 0 0 0 0 0 0 0 0 0 0 0 0 0 0 0 0 0 0 0 0 0 0 0 0 0 0 0 0 0 0 0 0 0 0 0 0 0 0 0 0 0 0 0 0 0 0 0 0 0 0 0 0 0 0 0 0 0 0 0 0 0 0 0 0 0 0 0 0 0 0 0 0 0 0 0 0 0 0 0 0 0 0 0 0 0 0 0 0 0 0 0 0 0 0.00165701904006439 0 0 0 0 0 0 0 0 0 0 0 0 0 0 0 0 0 0 0 0 0 0 0 0 0 0 0 0 0 0 0 0 0 0 0 0 0 0 0 0 0 0 0 0 0 0 0 0 0 0 0 0 0 0 0 0 0 0 0 0 0 0
0 0 0 0 0 0 0 0 0 0 0 0 0 0 0 0 0 0 0 0 0 0 0 0 0 0 0 0 0 0 0.0241427004616572 0 0 0 0 0 0 0.00624769480714496 0 0 0 0 0 0 0 0 0 0 0 0 0 0 0 0 0 0 0 0 0 0 0 0 0 0 0 0 0 0 0 0 0 0 0 0 0 0 0 0 0 0 0 0 0.0532954110396841 0.308321367772214 0 0.0213471878535364 0.0166249228854265 0.00514910905882361 0.0225250182571999 0 0 0 0 0 0 0.0505476477349431 0.0952583472074091 0.028503544192719 0.0962010399117567 0.0549913385527026 0 0 0 0 0 0 0.00709225566268095 0 0 0 0 0 0 0 0 0 0.00643988766792421 0 0 0 0 0 0.00318138031466843 0 0 0 0 0.0647217580995072 0 0 0 0 0 0 0 0 0.0907467495131158 0 0 0 0 0 0 0 0 0 0 0.00345206803310064 0 0 0 0 0 0 0 0 0 0 0 0 0 0 0 0 0 0 0 0 0 0 0 0 0 0 0 0 0 0 0 0 0 0 0 0 0 0 0 0 0 0 0 0 0 0 0 0 0 0 0.00830614737072606 0 0 0 0 0 0 0 0 0 0 0 0 0 0 0 0 0 0 0 0 0 0 0 0 0 0 0 0 0 0 0 0 0 0 0 0 0 0 0 0.00688363895472992 0 0 0 0.0135914961784548 0.0124292884698745 0 0 0 0 0 0 0 0 0 0 0 0 0 0 0 0 0 0 0 0 0 0 0 0 0 0 0 0 0 0 0 0 0 0 0 0 0 0 0 0 0 0 0 0 0 0 0 0 0 0 0 0 0 0 0 0 0 0 0 0 0 0 0 0 0 0 0 0 0 0 0 0 0 0
0 0 0 0 0 0 0 0 0 0 0 0 0 0 0 0 0 0 0 0 0 0 0 0 0 0 0 0 0 0 0 0 0 0 0 0.0445156156010578 0 0 0 0 0.0110643462472309 0.00304036795951219 0 0 0 0 0 0 0 0 0 0 0.0653889833559242 0 0 0 0 0 0 0 0 0 0 0 0 0 0 0 0 0 0 0 0 0 0 0 0 0 0 0 0.0113429592844824 0.0444270201267301 0 0.0357102652704731 0.208740253883813 0.00827575006082008 0.012232082293141 0 0.0275567588963779 0 0.00700795691606683 0 0.00226165609822258 0 0 0.0480469791703487 0.155097810331085 0 0.119768756772561 0 0 0 0.00224827351775972 0 0 0 0 0 0 0 0 0 0 0 0 0 0 0 0 0 0 0 0 0 0 0 0 0 0 0 0 0 0 0 0 0 0.0275894418131652 0 0 0 0 0 0 0.00242829600910827 0 0 0 0 0 0 0 0 0 0 0 0 0 0 0 0 0 0 0 0 0 0 0 0 0 0 0 0 0 0 0 0 0 0 0 0 0 0 0 0 0 0 0 0 0 0 0 0 0 0 0 0 0 0 0.0636792045991984 0 0 0 0.00241195571402125 0 0 0 0 0 0 0 0 0 0 0 0 0 0 0 0 0 0 0 0 0 0 0 0 0 0 0 0 0 0 0 0 0 0 0 0.0114083689460008 0 0 0.00757527151882365 0.0221437136715282 0.0560379119425475 0 0 0 0 0 0 0 0 0 0 0 0 0 0 0 0 0 0 0 0 0 0 0 0 0 0 0 0 0 0 0 0 0 0 0 0 0 0 0 0 0 0 0 0 0 0 0 0 0 0 0 0 0 0 0 0 0 0 0 0 0 0 0 0 0 0 0 0 0 0 0 0 0 0
0 0 0 0 0 0 0 0 0 0 0 0 0 0 0 0 0 0 0 0 0 0 0 0 0 0 0 0 0 0 0 0 0 0 0 0 0.00647539294477406 0.0166868540469073 0 0 0 0 0 0 0 0 0 0 0 0 0 0 0.105050828265881 0 0 0 0 0 0 0 0 0 0 0 0 0 0 0 0 0 0 0 0 0 0 0 0 0 0 0 0 0.403137776291294 0.0560125803295353 0 0.143683380677917 0.0195702531932045 0.00878334067277469 0.0129494861318314 0 0.00927876984352556 0 0 0 0 0 0.0199866289459114 0.028815909952508 0 0 0 0 0 0.00656033556119421 0 0 0 0.00508687876276632 0 0 0 0 0 0 0 0 0 0.00561969603949785 0 0 0 0 0 0 0 0 0 0 0.00516135364684859 0 0 0 0 0 0 0 0 0.0156856823086746 0 0 0 0 0 0 0 0 0 0 0 0 0 0 0 0 0 0 0 0 0 0 0 0 0 0 0 0 0 0 0 0 0 0 0 0 0 0 0 0 0 0 0 0 0 0 0 0 0 0 0 0 0 0 0 0 0 0 0 0 0 0.0823988041652148 0 0 0 0 0 0 0 0 0 0 0 0 0 0 0 0 0 0 0 0 0 0 0 0 0 0 0 0 0 0 0 0 0 0 0 0 0 0 0 0 0 0 0.011355959217191 0.014375637360302 0.0233244516422468 0 0 0 0 0 0 0 0 0 0 0 0 0 0 0 0 0 0 0 0 0 0 0 0 0 0 0 0 0 0 0 0 0 0 0 0 0 0 0 0 0 0 0 0 0 0 0 0 0 0 0 0 0 0 0 0 0 0 0 0 0 0 0 0 0 0 0 0 0 0 0 0 0 0
0 0 0 0 0 0 0 0 0 0 0 0 0 0 0 0 0 0 0 0 0 0 0 0 0 0 0 0 0 0 0 0 0 0 0 0.0935422856761719 0 0 0 0 0 0 0 0 0 0 0 0 0 0 0 0 0.0560964776386362 0 0 0 0 0 0 0 0 0 0 0 0 0 0 0 0 0 0 0 0 0 0 0 0 0 0 0 0 0 0.245212483980895 0.107609448031738 0 0 0 0 0.0325854749402316 0 0.00928895550641669 0 0 0 0 0.0160009392857903 0.081791710367499 0 0.0119257110007923 0 0 0 0 0 0 0 0 0 0 0 0 0 0 0 0 0 0 0 0 0 0 0 0 0 0 0 0 0 0 0 0 0 0 0 0 0 0 0 0 0 0 0 0 0 0 0 0 0 0 0 0 0 0 0 0 0 0 0 0 0 0 0 0 0 0 0 0 0 0 0 0 0 0 0 0 0 0 0 0 0 0 0 0 0 0 0 0 0 0 0 0 0 0 0 0 0 0 0 0.118676160985714 0 0 0 0 0 0 0 0 0 0 0 0 0 0 0 0 0 0 0 0 0 0 0 0 0 0 0 0 0 0 0 0 0 0 0 0 0 0 0 0.0948570475486751 0 0 0.0117438934081078 0.0547431318958587 0.054748109894458 0 0 0 0 0 0 0 0 0 0 0 0 0 0 0 0 0 0 0 0 0 0 0 0 0 0 0 0 0 0 0 0 0 0 0 0 0 0 0 0 0 0 0 0 0 0 0 0 0 0 0.0111781698390158 0 0 0 0 0 0 0 0 0 0 0 0 0 0 0 0 0 0 0 0 0 0 0
0 0 0 0 0 0 0 0.00341797969962742 0 0 0 0 0 0 0 0 0 0 0 0 0 0 0 0 0 0 0 0 0.00131671530396039 0 0.0244904604568207 0.000745149841978814 0 0 0 0 0.0175891479848018 0.100403375638025 0 0 0 0 0 0 0 0 0.0176741982359841 0 0 0 0.00145271971502297 0 0 0 0.00466422400416964 0 0 0 0.100859418226771 0 0 0 0 0 0 0 0 0 0 0 0 0.00083606216145276 0 0.0144495373155884 0 0.000671792995674423 0 0.000868576910477313 0 0 0 0.00480509215512081 0.00223465789793531 0.0033690512837203 0 0 0.124816652770942 0.15310579643353 0.0695640546597557 0.0555180301850769 0.00364820127590811 0.006946345719084 0.00239358830877984 0.00520481842721969 0.00354481521627605 0.0197616263823032 0.0239888650496493 0 0.0196778641169286 0.00188907901861243 0 0 0.0138696784545906 0.00996215194692296 0 0 0 0 0 0 0 0 0 0 0 0 0 0 0 0 0 0 0 0 0 0 0 0.0229696395719217 0.000607413369396947 0 0.00387059913146647 0.00590252225514795 0.00245509803873744 0.00616288829470408 0 0 0.0186118575812489 0 0 0.000625140704308143 0.00130818807183698 0.00262988083463296 0 0.0988871535728506 0 0.0023395010969001 0 0.00321545574151497 0.00355752758279545 0.000875309072496555 0.001980641608007 0 0.00046970047045822 0 0.00106198601575239 0.00441615313151278 0 0 0 0 0 0 0 0 0 0 0 0 0 0 0 0 0 0 0 0 0 0 0 0 0 0 0 0 0 0 0 0 0 0 0 0 0 0 0 0 0 0 0 0 0 0 0 0 0 0 0 0 0 0 0 0 0 0 0 0 0 0 0 0 0 0 0 0.000685063517933535 0 0 0 0 0 0 0 0 0 0 0 0 0 0 0 0 0 0 0 0 0 0 0 0 0 0 0 0 0 0 0 0 0 0 0 0 0 0 0 0 0 0 0 0 0 0 0 0 0 0 0 0 0 0 0 0 0 0 0 0 0 0 0 0 0 0 0 0 0 0 0 0 0 0 0 0.000686588140006087 0 0 0 0 0 0 0 0 0.00294196440366021 0 0 0 0 0 0 0 0 0
0 0 0 0.00409496668481694 0 0 0 0.00894145348728093 0.00325723560734893 0 0 0 0 0 0 0 0 0 0 0 0 0 0 0 0 0 0 0 0 0.00416265575916422 0.0299067298000944 0 0.00130485616047317 0 0 0 0.0133207592534839 0.0575304371602376 0 0 0 0 0 0 0 0 0.00854241270148784 0 0 0 0 0 0 0 0.00226658481156654 0 0 0 0.0291800419872068 0 0 0 0 0 0 0 0 0 0 0 0 0 0 0.00869368303288102 0 0 0 0 0 0 0 0.00678169405547101 0.00598579142226327 0.00274023878932712 0 0.226198664446849 0 0.0440022854939113 0.0667932579961894 0.0591507726548071 0.00105356329180857 0 0.000924178326147865 0.0378984982128675 0 0.138967161674484 0.0315032271222053 0 0.0227276125306284 0 0 0 0.00536893998908098 0.00334703019868162 0 0 0 0 0 0 0 0 0 0 0 0 0 0 0 0 0 0 0 0 0 0 0 0.0114186046695415 0 0 0.00372983098435959 0.0029080894899202 0.00250531269073366 0.0202680702537994 0 0 0.0227216259762773 0 0 0.00351570363981778 0.00539044809362064 0.00587239594987464 0.00606173785130342 0.0596789113993796 0 0.00419471931781473 0.00153233254641225 0.0039341395579464 0.00275222601480861 0.00364110888144095 0.00446607786777705 0 0 0.00204294945753881 0.00170695480805486 0.0048583498535726 0 0 0 0 0 0 0 0 0 0 0 0 0 0 0 0 0 0 0 0 0 0 0 0 0 0 0 0 0 0 0 0 0 0 0 0 0 0 0 0 0 0 0 0 0 0 0 0 0 0 0 0 0 0 0 0 0 0 0 0 0 0 0 0 0 0 0 0 0 0 0 0 0 0 0 0 0 0 0 0 0 0 0 0 0 0 0 0 0 0 0 0 0 0 0 0 0 0 0 0 0 0 0 0 0 0 0 0 0 0 0 0 0 0 0 0 0 0 0 0 0 0 0 0 0 0 0 0 0 0 0 0 0 0 0 0 0 0 0 0 0 0 0 0.000667604905013813 0 0 0 0 0 0 0 0 0.00148807314022802 0 0 0 0 0 0 0 0 0
0 0 0 0 0 0 0 0.038302947513936 0.00158749305494456 0 0 0 0 0 0 0.000977169327244218 0 0 0 0 0 0 0 0 0 0 0 0 0.00822583276746852 0.00338545119174549 0.0131823101035579 0 0 0 0 0 0.135796106947353 0.158652871308452 0 0 0 0 0 0 0 0 0.050337702200382 0 0 0 0.00504785960305475 0 0 0 0 0 0 0 0.0578019114999924 0 0 0.00167676056285381 0 0 0 0 0 0 0 0 0 0 0.00127929535684625 0.0818052551228277 0 0 0 0.00261664652823664 0 0 0 0.00194352925927556 0 0.00373819244762788 0 0.256737658731456 0.0407151157136821 0 0.0153855668355954 0.00556771852329169 0 0.00273370026591543 0 0 0 0.0086467910689504 0.00613800022875593 0 0.00564307335984562 0.00189579411932006 0 0 0 0 0 0 0 0 0 0 0 0 0 0 0 0 0 0 0 0 0 0 0 0 0 0 0 0.0086003592315498 0 0 0 0.0351373824038659 0 0.0212266152732458 0 0 0.0044118624825538 0 0.000393785147673745 0 0.00575098164471196 0 0 0.0122975646191399 0 0 0 0 0 0 0 0 0 0 0 0 0 0 0 0 0 0 0 0 0 0 0 0 0 0 0 0 0 0 0 0 0 0 0 0 0 0 0 0 0 0 0 0 0 0 0 0 0 0 0 0 0 0 0 0 0 0 0 0 0 0 0 0 0 0 0 0 0 0 0 0 0 0 0 0 0 0 0 0 0 0 0 0 0 0 0 0 0 0 0 0 0 0 0 0 0 0 0 0 0 0 0 0 0 0 0 0 0 0 0 0 0 0 0 0 0 0 0 0 0 0 0 0 0 0 0 0 0 0 0 0 0 0 0 0 0 0 0 0 0 0 0 0 0 0 0 0 0 0 0 0 0 0 0 0 0 0 0 0 0 0 0 0 0.00236069555464697 0 0 0 0 0 0 0 0 0
0 0 0 0 0 0 0 0 0 0 0 0 0 0 0 0 0 0 0 0 0 0 0 0 0 0 0 0 0 0 0 0 0 0 0 0 0.00281381942075599 0.00610499667317016 0 0 0 0 0 0 0 0 0.00391886695356906 0 0 0 0 0 0 0 0.00196318670702663 0 0 0 0.0200681938673819 0 0 0 0 0 0 0 0 0 0 0 0 0.00181848831220697 0 0.00261562357465368 0 0 0 0 0 0 0.0423425967188111 0.00561589847136467 0.00824185299334178 0 0.00829629933817466 0.0770509387440274 0.0408233057607438 0.0101626882719667 0 0.175035155041539 0.151206529450309 0.0199366109803542 0.0806833617606739 0 0.0507753992207579 0.043121893759346 0.0517752673033721 0 0.00280516151484597 0 0.00116824010412515 0.00675266417397351 0.0331595211904181 0.0810034538586828 0 0 0 0 0 0 0 0 0 0 0 0 0 0 0 0 0 0 0 0 0 0 0 0 0 0 0 0.00148556483829064 0 0 0 0 0 0 0 0.0023940094890423 0 0.00168903343261724 0.00226358128283391 0.0433754520854745 0 0 0 0.00224804331612349 0.00226039433785098 0.00142619603132569 0 0.00178231937068065 0.00393802261223432 0 0.00220423099999882 0 0 0 0 0 0 0 0 0 0 0 0 0 0 0 0 0 0 0 0 0 0 0 0 0 0 0 0 0 0 0 0 0 0 0 0 0 0 0 0 0 0 0 0.00130147781384235 0 0 0 0 0 0 0 0 0 0 0 0 0 0 0 0 0 0 0 0 0 0 0 0 0 0 0 0 0 0 0 0 0 0 0 0 0 0 0 0 0 0 0 0 0 0 0 0 0 0 0 0 0 0 0.00132968077639543 0 0.000493454272907113 0 0 0 0 0 0 0 0 0 0 0 0 0 0 0 0 0 0 0 0 0 0 0 0 0 0 0 0 0 0 0 0 0 0 0 0 0 0 0 0 0 0 0 0.00098734640710532 0 0 0 0 0 0 0 0 0.00156117876768533 0 0 0 0 0 0 0 0 0
0 0 0 0 0 0 0 0 0 0 0 0 0 0 0 0 0 0 0 0 0 0 0 0 0 0 0 0 0 0 0 0 0.0022073395399604 0 0 0 0 0 0 0 0 0 0 0 0 0 0.00119651835627366 0 0 0 0.00111399142954771 0 0 0 0 0 0 0 0.0288689020705857 0 0 0 0 0 0 0 0 0 0 0 0 0 0 0 0 0 0 0 0 0 0.0042368464898304 0 0 0.0014377093109849 0 0.0499693332109429 0.0293773368486564 0.00298846953891617 0.142233449408872 0 0.0882742912917902 0.0144045659205804 0.0606671667006001 0 0.0430615778201342 0.0217532658321853 0.00207017872542927 0 0.00272042177007768 0 0.00246661323643624 0.0113618285472921 0.120929726949557 0.105516053838596 0 0 0 0 0 0 0 0 0 0 0 0 0 0 0 0 0 0 0 0 0 0 0 0 0 0 0 0 0 0 0 0 0.00086688313359317 0 0 0.001577521057438 0.000754077973351909 0.00793541806322636 0.00952754259251499 0.20527077804737 0 0.00276609620573012 0.00155918885550144 0.0050142690133461 0.00408047057366728 0.00483216828749932 0.00279228731784495 0.00220348471651085 0.00589195436658769 0.00281090890673228 0.00167656988122849 0.000955310163227891 0 0 0 0 0 0 0 0 0 0 0 0 0 0 0 0 0 0 0 0 0 0 0 0 0 0 0 0 0 0 0 0 0 0 0 0 0 0 0 0 0 0 0 0 0 0 0 0 0 0 0 0 0 0 0 0 0 0 0 0 0 0 0 0 0 0 0 0 0 0 0 0 0 0 0 0 0 0 0 0 0 0 0 0 0 0 0 0 0 0 0 0 0 0 0 0 0 0 0 0 0 0 0.000879678667723227 0 0 0 0 0 0 0 0 0 0 0 0 0 0 0 0 0 0 0 0 0 0 0 0 0 0 0 0 0 0 0 0 0 0 0 0 0 0 0 0 0.000631356747837817 0 0 0 0 0 0 0 0 0 0 0 0 0 0 0 0 0 0.00111844859181953
0 0 0 0 0 0 0 0 0 0 0 0 0 0 0 0 0 0 0 0 0 0 0 0 0 0 0 0 0 0 0 0 0 0 0 0 0 0 0 0 0 0 0 0 0 0 0 0 0 0 0 0 0 0 0 0 0 0 0 0 0 0 0 0 0 0 0 0 0 0 0 0 0 0 0 0 0 0 0 0 0.0438589701619072 0 0.00236291840680662 0 0.00266616986551756 0.00455546183214847 0.000725933347782541 0 0.170463389675866 0.122466795830913 0 0.0547525812805537 0.248963786462021 0 0.0931216909207083 0.0200264118521054 0.00881620795361033 0 0 0 0.00160511929120806 0.00695393405006151 0.076785715225008 0.118012674702357 0 0 0 0 0 0 0 0 0 0 0 0 0 0 0 0 0 0 0 0 0 0 0 0 0 0 0 0 0 0 0 0 0 0 0 0 0 0 0 0.0154228163901815 0 0 0 0 0 0 0 0.00212177037833188 0.00631765237291123 0 0 0 0 0 0 0 0 0 0 0 0 0 0 0 0 0 0 0 0 0 0 0 0 0 0 0 0 0 0 0 0 0 0 0 0 0 0 0 0 0 0 0 0 0 0 0 0 0 0 0 0 0 0 0 0 0 0 0 0 0 0 0 0 0 0 0 0 0 0 0 0 0 0 0 0 0 0 0 0 0 0 0 0 0 0 0 0 0 0 0 0 0 0 0 0 0 0 0 0 0 0 0 0 0 0 0 0 0 0 0 0 0 0 0 0 0 0 0 0 0 0 0 0 0 0 0 0 0 0 0 0 0 0 0 0 0 0 0 0 0 0 0 0 0 0 0 0 0 0 0 0 0 0 0 0 0 0 0 0 0 0 0 0 0
0 0 0 0 0 0 0 0 0 0 0 0 0 0 0 0 0 0 0 0 0 0 0 0 0 0 0 0 0 0 0 0 0 0 0 0 0 0.00778937058800691 0 0 0 0 0 0 0.00417234221731959 0 0 0 0 0 0 0 0 0 0 0 0 0 0 0 0 0 0 0 0 0 0 0 0 0 0 0 0 0 0 0 0 0 0 0 0.00570079210067319 0 0 0 0 0.0233613561722014 0 0.00548270157884967 0.060534079742129 0.0538235484516051 0.147466249058276 0 0.193439890254 0 0.117960189199939 0.0044447658527531 0.00512586866307812 0 0.00304299233936766 0 0 0 0.0893482912105085 0.213729719489766 0 0 0 0 0 0 0 0 0 0 0 0 0 0 0 0 0 0 0 0 0 0 0 0 0 0 0 0 0 0 0 0 0 0 0 0 0 0.0363573522227169 0 0.0143434788584399 0 0 0 0 0 0.00552844993059918 0.00549389076574528 0 0.00285467130402566 0 0 0 0 0 0 0 0 0 0 0 0 0 0 0 0 0 0 0 0 0 0 0 0 0 0 0 0 0 0 0 0 0 0 0 0 0 0 0 0 0 0 0 0 0 0 0 0 0 0 0 0 0 0 0 0 0 0 0 0 0 0 0 0 0 0 0 0 0 0 0 0 0 0 0 0 0 0 0 0 0 0 0 0 0 0 0 0 0 0 0 0 0 0 0 0 0 0 0 0 0 0 0 0 0 0 0 0 0 0 0 0 0 0 0 0 0 0 0 0 0 0 0 0 0 0 0 0 0 0 0 0 0 0 0 0 0 0 0 0 0 0 0 0 0 0 0 0 0 0 0 0 0 0 0 0 0 0 0 0 0 0 0 0 0
0 0 0 0 0 0 0 0 0 0 0 0 0 0 0 0 0 0 0 0 0 0 0 0 0 0 0 0 0 0 0 0 0 0 0 0 0 0 0 0 0 0 0 0 0 0 0 0 0 0 0 0 0 0 0 0 0 0 0.0039151826073497 0 0 0 0 0 0 0 0 0 0 0 0 0 0 0 0 0 0 0 0 0 0.0246131320334892 0 0.000879895872458371 0 0 0.00344866084838964 0.000734749512205027 0 0.104952302397162 0.0971147594955379 0.287265579118307 0.0828715405626946 0 0 0.0821048281932669 0.0109096146176116 0.00244078498116655 0 0 0 0 0.00746672596324277 0.131402121295153 0.12464577542928 0 0 0 0 0 0 0 0 0 0 0 0 0 0 0 0 0 0 0 0 0 0 0 0 0 0 0 0 0 0 0 0 0 0 0 0 0 0 0 0.0249585307804961 0 0 0 0 0 0 0 0 0.0102758162921899 0 0 0 0 0 0 0 0 0 0 0 0 0 0 0 0 0 0 0 0 0 0 0 0 0 0 0 0 0 0 0 0 0 0 0 0 0 0 0 0 0 0 0 0 0 0 0 0 0 0 0 0 0 0 0 0 0 0 0 0 0 0 0 0 0 0 0 0 0 0 0 0 0 0 0 0 0 0 0 0 0 0 0 0 0 0 0 0 0 0 0 0 0 0 0 0 0 0 0 0 0 0 0 0 0 0 0 0 0 0 0 0 0 0 0 0 0 0 0 0 0 0 0 0 0 0 0 0 0 0 0 0 0 0 0 0 0 0 0 0 0 0 0 0 0 0 0 0 0 0 0 0 0 0 0 0 0 0 0 0 0 0 0 0 0
0 0 0 0.0996882250901336 0 0 0 0.0169245995643147 0.0106946094458322 0 0 0 0 0 0 0 0 0 0 0 0 0 0 0 0 0 0 0 0 0.0125840649971828 0.0847506855325003 0 0 0 0 0 0 0.24537832931732 0 0 0 0 0 0 0 0 0 0 0 0 0 0 0 0 0.00470917645219953 0 0 0 0 0 0 0 0 0 0 0 0 0 0 0 0 0 0 0 0 0 0 0 0 0 0 0 0 0 0 0.0208861235817195 0.0839183151891713 0 0 0 0 0 0 0 0 0.151468887528999 0 0 0.00522106294643253 0 0 0 0 0 0 0 0 0 0 0 0 0 0 0 0 0 0 0 0 0 0 0 0 0 0 0 0 0.0144405815524831 0 0 0.124813229944862 0 0 0.0819502438624241 0 0 0.00800424675711501 0 0 0.00691969906120217 0.0116614535356104 0 0 0 0 0 0 0.00432275906339635 0 0 0 0 0 0 0.00589870239476095 0.00576500418233954 0 0 0 0 0 0 0 0 0 0 0 0 0 0 0 0 0 0 0 0 0 0 0 0 0 0 0 0 0 0 0 0 0 0 0 0 0 0 0 0 0 0 0 0 0 0 0 0 0 0 0 0 0 0 0 0 0 0 0 0 0 0 0 0 0 0 0 0 0 0 0 0 0 0 0 0 0 0 0 0 0 0 0 0 0 0 0 0 0 0 0 0 0 0 0 0 0 0 0 0 0 0 0 0 0 0 0 0 0 0 0 0 0 0 0 0 0 0 0 0 0 0 0 0 0 0 0 0 0 0 0 0 0 0 0 0 0 0 0 0 0 0 0 0 0 0 0 0 0 0 0 0 0 0 0 0 0 0 0 0 0 0
0 0 0 0 0 0 0 0 0 0 0 0 0 0 0 0 0 0 0 0 0 0 0 0 0 0 0 0 0 0 0 0 0 0 0 0 0 0 0 0 0 0 0 0 0.00136355484863642 0 0 0 0 0 0 0 0 0 0 0 0 0 0 0 0 0 0 0 0 0 0 0 0 0 0 0 0 0 0 0 0 0 0 0 0.00490981631603452 0 0 0 0 0.00824559579204685 0 0 0.106632291027683 0.11128813727839 0.173470516732455 0.081587240451382 0.132554997263043 0 0 0 0 0 0 0 0.0141891860553512 0.0566032810361155 0.0652174262681919 0.225976133456543 0 0 0 0 0 0 0 0 0 0 0 0 0 0 0 0 0 0 0 0 0 0 0 0 0 0 0 0 0 0 0 0 0 0 0 0 0 0 0 0 0 0 0 0 0 0 0 0.00741724118604016 0.00730389368282444 0.00324068860526276 0 0 0 0 0 0 0 0 0 0 0 0 0 0 0 0 0 0 0 0 0 0 0 0 0 0 0 0 0 0 0 0 0 0 0 0 0 0 0 0 0 0 0 0 0 0 0 0 0 0 0 0 0 0 0 0 0 0 0 0 0 0 0 0 0 0 0 0 0 0 0 0 0 0 0 0 0 0 0 0 0 0 0 0 0 0 0 0 0 0 0 0 0 0 0 0 0 0 0 0 0 0 0 0 0 0 0 0 0 0 0 0 0 0 0 0 0 0 0 0 0 0 0 0 0 0 0 0 0 0 0 0 0 0 0 0 0 0 0 0 0 0 0 0 0 0 0 0 0 0 0 0 0 0 0 0 0 0 0 0 0 0 0 0
0 0 0 0 0 0 0 0 0 0 0 0 0 0 0 0 0 0 0 0 0 0 0 0 0 0 0 0 0 0.0121884009280437 0.0830086584021568 0 0.00133803955899001 0 0 0 0 0.00810927839340924 0 0 0 0 0 0 0 0 0.00250824290151368 0 0 0 0 0 0 0 0 0 0 0 0.013822573355097 0 0 0 0 0 0 0 0 0 0 0 0 0 0 0 0 0 0 0 0 0 0.0352261240484955 0.018310590739735 0.0208790206946718 0.00553721113296636 0.00591906548783904 0.0318026302766631 0.123405648625711 0.00829845757469794 0.0626534708445484 0.0388951380876409 0.0258101113506032 0.00212690252702133 0.0121856509489104 0.0607451392642172 0 0 0.226116520934185 0 0.0391713711997712 0.00247735461398243 0 0 0.00761690585075776 0.00987304645498156 0 0 0 0 0 0 0 0 0.00135345780329203 0 0 0 0 0 0 0 0 0 0 0 0 0 0 0.0452070612336451 0 0 0 0 0 0 0 0 0.0459490205470176 0 0 0.00114192597660515 0 0.00152256796880686 0.00285952844994685 0.0362205035098533 0 0 0 0 0.00148359685323787 0.00169140599078505 0 0 0 0.00184507454453506 0 0 0 0 0 0 0 0 0 0 0 0 0 0 0 0 0 0 0 0 0 0 0 0 0 0 0 0 0 0 0 0 0 0 0 0 0 0 0 0 0 0 0 0 0 0 0 0 0 0 0 0 0 0 0 0 0 0 0 0 0 0 0 0 0 0 0 0 0 0.00111344256222271 0 0 0 0 0 0 0 0 0 0 0 0 0 0 0 0 0 0 0 0 0 0 0 0 0 0 0 0 0 0 0 0 0 0 0 0 0 0 0 0 0 0 0 0 0 0 0 0 0 0 0 0 0 0 0 0 0 0 0 0 0 0 0 0 0 0 0 0 0 0 0 0 0 0 0 0 0 0 0 0 0 0 0 0 0.00158686036344315 0 0 0 0 0 0 0 0 0
0 0 0 0 0 0 0 0 0 0 0 0 0 0 0 0 0 0 0 0 0 0 0 0 0 0 0 0 0 0.0021361868559516 0.0651364169411311 0 0 0 0 0 0.00248744507311593 0.00500688821077429 0 0 0 0 0 0 0 0 0 0 0 0 0 0 0 0 0.00202701012605557 0 0 0 0 0 0 0 0 0 0 0 0 0 0 0 0 0 0 0 0 0 0 0 0 0 0.0339143126534664 0.0339613332272888 0.0663330531200846 0.00785713392017586 0.0297781176308653 0.0379953405176625 0.0275332944622041 0.00579761799853723 0.0740371926646789 0.00364299835647715 0.0111827558710838 0.00241405109270933 0.00268317581245298 0 0 0.222542303105748 0 0 0.109012716482297 0 0 0 0.00435575155075768 0 0 0 0 0 0.0050238783249194 0 0 0 0.00258046706553076 0 0 0 0 0.00174599509939868 0 0 0 0 0 0 0 0 0 0.10504427419871 0 0 0 0 0 0 0 0 0.114019683287708 0 0 0.00274033580658827 0 0 0 0.00242703784455206 0 0 0 0.00158805638949551 0 0 0 0 0 0 0.00392797179500385 0.00218394622558448 0 0 0 0 0 0 0 0 0 0 0 0 0 0 0 0 0 0 0 0 0 0 0 0 0 0 0 0 0 0 0 0 0 0 0 0 0 0 0 0 0 0 0.00296509848880511 0 0 0 0 0 0 0 0 0 0 0 0 0 0 0 0 0 0 0 0 0 0 0 0 0 0 0 0 0 0 0 0 0 0 0 0 0 0 0 0 0 0 0 0.00422432962647377 0.00169383017371142 0 0 0 0 0 0 0 0 0 0 0 0 0 0 0 0 0 0 0 0 0 0 0 0 0 0 0 0 0 0 0 0 0 0 0 0 0 0 0 0 0 0 0 0 0 0 0 0 0 0 0 0 0 0 0 0 0 0 0 0 0 0 0 0 0 0 0 0 0 0 0 0 0 0
0 0 0 0 0 0 0 0 0 0.00737981942874294 0 0 0 0.0241187576419139 0.0224661838171004 0.0790893492876122 0 0 0 0 0 0 0 0 0 0 0 0 0 0 0 0 0 0 0 0 0 0 0 0 0 0 0 0 0 0 0 0 0 0 0 0 0 0 0 0 0 0 0 0 0 0 0 0 0 0 0 0 0 0 0 0 0 0 0 0 0 0 0 0 0 0.0593350271744753 0 0 0 0 0 0 0 0 0 0 0 0 0 0 0 0 0.14654739337516 0.0647567522932638 0 0 0 0 0 0 0 0 0 0 0 0 0.00814538931207379 0 0 0 0 0 0 0 0 0 0 0 0 0 0 0.112906600096628 0 0 0 0 0 0 0 0 0.255165472075265 0.195668236812556 0.0174108985243535 0 0 0 0 0 0 0 0 0.0070101201608542 0 0 0 0 0 0 0 0 0 0 0 0 0 0 0 0 0 0 0 0 0 0 0 0 0 0 0 0 0 0 0 0 0 0 0 0 0 0 0 0 0 0 0 0 0 0 0 0 0 0 0 0 0 0 0 0 0 0 0 0 0 0 0 0 0 0 0 0 0 0 0 0 0 0 0 0 0 0 0 0 0 0 0 0 0 0 0 0 0 0 0 0 0 0 0 0 0 0 0 0 0 0 0 0 0 0 0 0 0 0 0 0 0 0 0 0 0 0 0 0 0 0 0 0 0 0 0 0 0 0 0 0 0 0 0 0 0 0 0 0 0 0 0 0 0 0 0 0 0 0 0 0 0 0 0 0 0 0 0 0 0 0 0 0 0 0 0 0 0 0
0 0 0 0 0 0 0 0 0 0 0 0 0 0 0 0 0 0 0 0 0 0 0 0 0 0 0 0 0 0 0.0787246618103844 0 0 0 0 0 0.00310816359476905 0.0110036613507922 0 0 0 0 0 0 0 0 0 0 0 0 0 0 0 0 0 0 0 0 0 0 0 0 0 0 0 0 0 0 0 0 0 0 0 0 0 0 0 0 0 0 0 0.0540103252751778 0.0806646398427739 0 0.00683734617755872 0.0490810600471886 0.0312803993490227 0.00839370553530466 0.00631685345964864 0.00753880852067183 0 0.00225681094439783 0 0.00324520880825658 0 0.0607105818130106 0.171669245711085 0.0395241776898579 0 0.0114758836522629 0 0 0.00418278027079071 0.00401422649994626 0 0 0 0 0 0 0 0 0 0 0 0 0 0 0 0 0 0 0 0 0 0 0 0.0977759678983421 0 0 0 0 0 0 0 0 0.167606414984836 0.00471306452265877 0 0 0 0 0 0.00469947797124947 0 0 0 0 0 0 0 0 0 0 0 0 0 0 0 0 0 0 0 0 0 0 0 0 0 0 0 0 0 0 0 0 0 0 0 0 0 0 0 0 0 0 0 0 0 0 0 0.00361394725555598 0 0 0 0 0 0 0.0212118913649735 0 0 0 0.0030304282230601 0 0 0 0 0 0 0 0 0 0 0 0 0 0 0 0 0 0 0 0 0 0 0 0 0 0 0 0 0 0 0 0 0 0 0 0.01065772487271 0 0 0 0.0345296372270798 0.0181229053266342 0 0 0 0 0 0 0 0 0 0 0 0 0 0 0 0 0 0 0 0 0 0 0 0 0 0 0 0 0 0 0 0 0 0 0 0 0 0 0 0 0 0 0 0 0 0 0 0 0 0 0 0 0 0 0 0 0 0 0 0 0 0 0 0 0 0 0 0 0 0 0 0 0 0
0 0 0 0 0 0 0 0 0 0 0 0 0 0 0 0 0 0 0 0 0 0 0 0 0 0 0 0 0 0 0 0 0.0108530885365227 0 0 0 0 0.0226661718584255 0 0 0 0 0 0 0 0 0 0 0 0 0 0.0217500684325961 0 0 0 0 0 0 0 0 0 0.0385213265574227 0 0 0 0 0 0 0 0 0 0 0 0 0 0 0 0 0 0 0 0.251002279234353 0 0 0 0.0383064978936827 0 0.0229253277371938 0 0 0 0 0 0 0 0.031215489196748 0 0.141989474764823 0.0932980323253322 0 0 0 0 0 0 0 0 0 0 0 0 0 0 0 0 0 0 0 0 0 0 0 0 0 0 0 0 0.124661668358271 0 0 0 0 0 0 0 0 0 0 0 0 0 0 0 0.0284709574191963 0 0.0258759215930736 0 0.0420725928703011 0.0144923477210628 0 0.0147850809059497 0 0 0 0.0434512544228882 0.020566072339037 0 0 0 0 0 0 0 0 0 0 0 0 0 0 0 0 0 0 0 0 0 0 0 0 0 0 0 0 0 0 0 0 0 0 0 0 0 0 0 0 0 0 0 0 0 0 0 0 0 0 0 0 0 0 0 0 0 0 0 0 0 0 0 0 0 0 0 0 0 0 0 0 0 0 0 0 0 0 0 0 0 0 0 0 0 0 0 0 0 0 0 0 0 0 0 0 0 0 0 0 0 0 0 0 0 0 0 0 0 0 0 0 0 0 0 0 0 0 0 0 0 0 0 0 0 0 0 0 0 0 0 0 0 0 0 0 0 0 0 0 0 0 0 0 0 0 0 0 0 0 0 0 0.0130963478331214 0 0 0 0 0 0 0 0 0
0 0 0 0 0 0 0 0 0 0 0 0 0 0 0 0 0 0 0 0 0 0 0 0 0 0 0 0 0 0 0 0.0413924845214756 0.0887433419520364 0.00680879124180095 0.19450296644186 0 0 0 0 0 0 0 0 0 0 0 0 0 0.00863478937166566 0 0 0 0 0 0 0 0 0 0 0 0 0 0 0 0 0 0 0 0 0 0 0 0 0 0 0 0 0 0.00881941983009263 0 0 0 0 0 0 0 0 0 0.00539643585054704 0.0140216624075932 0.0065769061928542 0 0 0 0.0312102320570441 0 0 0 0 0 0 0.115457314825197 0.0148981357837188 0.0491320424890955 0 0 0 0 0 0 0 0 0 0 0 0 0 0 0 0 0 0 0 0 0 0 0 0 0 0 0 0 0 0 0.00389445430056012 0 0 0 0 0 0 0 0 0 0 0 0 0 0 0.0380146949858933 0.14853969457046 0.0191497432937395 0.0174686399285368 0.163889216366933 0 0 0 0 0 0 0 0 0 0 0 0 0 0 0 0 0 0 0 0 0 0 0 0 0 0 0 0 0 0 0 0 0 0 0 0 0 0 0 0 0 0 0 0 0 0 0 0 0 0 0 0 0 0 0 0 0 0 0 0 0 0 0 0 0 0 0 0 0 0 0 0 0 0 0 0 0 0 0 0 0 0 0 0 0 0 0 0 0 0 0 0 0 0 0 0 0 0 0 0 0 0 0 0 0.0203051091374975 0 0 0 0 0 0 0 0 0 0 0 0 0 0 0 0 0 0 0 0 0 0 0 0 0 0 0 0 0 0 0 0 0 0 0 0 0 0 0 0 0.0031439244513993 0 0 0 0 0 0 0 0 0 0 0 0 0 0 0 0 0 0
0 0 0 0 0 0 0 0 0 0 0 0 0 0 0 0 0 0 0 0 0 0 0 0 0 0 0 0 0 0 0 0.0232144352503953 0.0325282394843207 0.00896636710757882 0.0635596888232465 0 0 0 0 0 0 0 0 0 0 0 0 0 0 0 0.00837503921904292 0 0 0 0.00858021637880246 0 0 0 0 0 0 0 0 0 0 0 0 0 0 0 0 0 0 0 0 0 0 0 0 0 0 0 0 0 0 0 0 0 0.0239685602282427 0.0496293477722315 0.0218945885488996 0 0.0203745967856181 0 0.0956693906512623 0 0 0 0 0 0.0887183263587542 0 0.0591540051523364 0.138185127695238 0 0 0 0 0 0 0 0 0 0 0 0 0 0 0 0 0 0 0 0 0 0 0 0 0 0 0 0 0 0 0 0 0 0 0 0 0 0 0 0 0 0 0 0 0 0 0.0507386279267477 0.170121829586906 0.0708887837008738 0.0242423294941126 0 0 0 0 0 0 0 0 0 0 0 0 0 0 0 0 0 0 0 0 0 0 0 0 0 0 0 0 0 0 0 0 0 0.00291265757979292 0 0 0 0 0 0 0 0 0 0 0 0 0 0 0 0 0 0 0 0 0 0 0 0 0 0 0 0 0 0 0 0 0 0 0 0 0 0 0 0 0 0 0 0 0 0 0 0 0 0 0 0 0 0 0 0 0 0 0 0 0 0 0 0 0 0 0 0 0 0 0.0156021254472611 0 0 0 0 0 0 0 0 0 0 0 0 0 0 0 0 0 0 0 0 0 0 0 0 0 0 0 0 0 0 0 0 0 0 0 0 0 0 0 0 0 0 0 0 0.00795190076215604 0 0 0 0 0 0 0 0 0 0 0 0 0 0.0147238160461795
0 0 0 0 0 0 0 0 0 0 0 0 0 0 0 0 0 0 0 0 0 0 0 0 0 0 0 0 0 0 0 0 0 0 0 0 0 0 0 0 0 0 0 0 0 0 0 0 0 0 0 0 0 0 0 0 0 0 0.00830823816128966 0 0 0 0 0 0 0 0 0 0 0 0 0 0 0 0 0 0 0 0 0 0.00625061289279445 0 0.000889485129820212 0.00165471459591351 0 0.0203213361091348 0.0043406714151808 0 0.0438632766013839 0.196856352036328 0.0900974871944416 0.0389251648715302 0.133624843883524 0 0.0410791153084805 0.0069346428295805 0.00402928814826102 0 0.00245705535256705 0 0.00426628476121163 0.0220450038538642 0 0.19598281150448 0 0 0 0 0 0 0 0 0 0 0 0 0 0 0 0 0 0 0 0 0 0 0 0 0 0 0 0 0 0 0 0 0 0 0 0.00186886861972884 0 0.00419946579187706 0.0130267709764748 0.133660666898745 0 0 0 0 0 0.00321641036847988 0 0.00376497640564277 0.00932916700689573 0 0 0 0 0 0 0 0 0 0 0 0 0 0 0 0 0 0 0 0 0 0 0 0 0 0 0 0 0 0 0 0 0 0 0 0 0 0 0 0 0 0 0 0 0 0 0 0 0 0 0 0 0 0 0 0 0 0 0 0 0 0 0 0 0 0 0 0 0 0 0 0 0 0 0 0 0 0 0 0 0 0 0 0 0 0 0 0 0 0 0 0 0 0 0 0 0 0 0 0 0 0 0 0 0 0.0029257452876487 0 0 0 0 0 0 0 0 0 0 0 0 0 0 0 0 0 0 0 0 0 0 0 0 0 0 0 0 0 0 0 0 0 0 0 0 0 0 0 0 0 0 0 0 0.00254492881184987 0 0 0 0 0 0 0 0 0 0 0 0 0 0.00353661518287206
0 0 0 0 0 0 0 0 0 0 0 0 0 0 0 0 0 0 0 0 0 0 0 0 0 0 0 0 0 0 0 0 0.0016684610038915 0.000789470314796175 0.00154483249622482 0 0 0 0 0 0 0 0 0 0 0 0 0 0 0 0 0 0 0 0 0 0 0 0 0 0 0 0 0 0 0 0 0 0 0 0 0 0 0 0 0 0 0 0 0 0.00371397500846783 0 0 0 0 0.0105922397155839 0.00196370734989089 0 0.0777580085905938 0.124647529296947 0.10048695159761 0.0675706191853791 0.0919837627900239 0 0.103292496142054 0.00652297123904817 0 0 0.00171119907274133 0 0.0102101354501933 0.0373711189571074 0.142221991853771 0 0 0 0 0 0 0 0 0 0 0 0 0 0 0 0 0 0 0 0 0 0 0 0 0 0 0 0 0 0 0 0 0 0 0 0 0 0 0.0557235294807455 0.00514746634866373 0.028094564250861 0 0.00305608167731431 0.00702978016891549 0.00375556546443825 0.0236544235173556 0.0254010935938145 0.0076156770530184 0.00941849489633839 0.0260346087703441 0.00378171257379553 0 0 0 0 0 0 0 0 0 0 0 0 0 0 0 0 0 0 0 0 0 0 0 0 0 0 0 0 0 0 0 0 0 0 0 0 0 0 0 0 0 0 0 0 0 0 0 0 0 0 0 0 0 0 0 0 0 0 0 0 0 0 0 0 0 0 0 0 0 0 0 0 0 0 0 0 0 0 0 0 0 0 0 0 0 0 0 0 0 0 0 0 0 0 0 0 0 0 0 0 0 0 0 0 0.00554967510948335 0 0 0 0 0 0 0 0 0 0 0 0 0 0 0 0 0 0 0 0 0 0 0 0 0 0 0 0 0 0 0 0 0 0 0 0 0 0 0 0 0 0 0 0 0.00449062212297616 0 0 0 0 0 0 0 0 0 0 0 0 0 0.00719723490761123
0 0 0 0 0 0 0 0 0 0 0 0 0.0447836137004178 0 0 0 0 0 0 0 0 0 0 0 0 0 0 0 0 0 0 0 0 0 0 0 0 0 0 0 0 0 0 0 0 0 0 0 0 0 0 0 0 0 0 0.0739658981362595 0.0686425114534857 0 0 0 0 0 0 0 0 0 0 0 0 0 0 0.109431750591076 0 0 0 0 0 0 0 0 0 0 0 0 0 0 0 0 0 0 0 0 0 0 0 0 0 0 0 0 0 0 0 0 0 0 0 0 0 0.206620683322045 0 0 0 0 0.0477595798231504 0.145711267720797 0 0 0.122412749981218 0 0.0305796538392073 0 0.0113119369357193 0 0 0 0 0 0 0 0 0 0 0 0 0 0 0 0 0 0 0 0 0 0 0 0 0 0 0 0 0 0 0 0 0 0 0 0 0 0 0 0 0 0 0 0 0.0578684751174686 0 0 0 0 0 0 0 0 0 0 0.00507109649085558 0 0 0 0 0 0 0 0 0 0 0 0 0 0 0 0 0 0 0 0 0 0 0 0 0 0 0 0 0 0 0 0 0 0 0 0 0 0 0 0 0 0 0 0 0 0 0 0 0 0 0 0 0 0 0 0 0 0 0 0 0 0 0 0 0 0 0 0 0 0 0 0 0 0 0 0 0 0 0 0 0 0 0.0322697190293006 0 0 0.0355506962549993 0 0 0 0 0 0 0 0 0 0 0 0 0 0 0 0 0 0 0 0 0 0 0 0 0 0.00802036760400002 0 0 0 0 0 0 0 0 0 0 0 0 0 0 0 0 0 0 0 0 0 0 0 0 0 0 0
0 0 0 0 0 0 0 0 0 0 0 0 0 0 0 0.0245162838215771 0 0 0 0 0 0 0 0 0 0 0 0.0343115909555855 0 0 0 0 0 0 0 0 0 0 0 0 0 0 0 0 0 0 0 0 0 0 0 0 0 0.181041462658781 0 0 0 0 0 0 0 0 0 0 0 0 0 0 0 0 0 0 0 0 0 0 0 0 0 0 0 0 0 0 0 0 0 0 0 0 0 0 0 0 0 0 0 0 0 0 0 0 0 0 0 0 0.0278403729710442 0.0167940110404482 0.0171484301046135 0 0 0 0.102486668998973 0 0 0 0 0 0 0 0 0.320140931055214 0.00732070793456801 0.18243167754342 0.0107268903207582 0.0654063158168562 0 0.00983465677816081 0 0 0 0 0 0 0 0 0 0 0 0 0 0 0 0 0 0 0 0 0 0 0 0 0 0 0 0 0 0 0 0 0 0 0 0 0 0 0 0 0 0 0 0 0 0 0 0 0 0 0 0 0 0 0 0 0 0 0 0 0 0 0 0 0 0 0 0 0 0 0 0 0 0 0 0 0 0 0 0 0 0 0 0 0 0 0 0 0 0 0 0 0 0 0 0 0 0 0 0 0 0 0 0 0 0 0 0 0 0 0 0 0 0 0 0 0 0 0 0 0 0 0 0 0 0 0 0 0 0 0 0 0 0 0 0 0 0 0 0 0 0 0 0 0 0 0 0 0 0 0 0 0 0 0 0 0 0 0 0 0 0 0 0 0 0 0 0 0 0 0 0 0 0 0 0 0 0 0 0 0 0 0 0 0 0 0 0 0 0
0 0 0 0 0 0 0 0 0 0 0 0 0 0 0 0.046817814873423 0 0 0 0 0 0.010384902825028 0 0 0 0 0 0 0 0.0100534184894877 0.0957933650020323 0 0 0 0 0 0 0 0 0.00594822066895502 0 0 0 0 0 0 0 0 0 0 0 0 0 0 0 0 0 0 0 0 0 0 0 0 0 0 0 0 0 0 0 0 0 0 0 0 0 0 0 0 0 0.00959902767306759 0 0.00526555769931254 0 0 0 0 0 0 0 0 0 0 0 0 0 0 0 0 0 0 0 0 0 0.033524315020849 0 0.00924040895551836 0 0 0 0 0.0243746002961313 0 0 0.233076954061047 0.350700168268932 0 0 0 0 0.0410928428616013 0 0 0 0.0203386289875878 0 0.0908442941558391 0 0 0 0 0 0 0 0 0 0.00812967904186931 0.00481580111931896 0 0 0 0 0 0 0 0 0 0 0 0 0 0 0 0 0 0 0 0 0 0 0 0 0 0 0 0 0 0 0 0 0 0 0 0 0 0 0 0 0 0 0 0 0 0 0 0 0 0 0 0 0 0 0 0 0 0 0 0 0 0 0 0 0 0 0 0 0 0 0 0 0 0 0 0 0 0 0 0 0 0 0 0 0 0 0 0 0 0 0 0 0 0 0 0 0 0 0 0 0 0 0 0 0 0 0 0 0 0 0 0 0 0 0 0 0 0 0 0 0 0 0 0 0 0 0 0 0 0 0 0 0 0 0 0 0 0 0 0 0 0 0 0 0 0 0 0 0 0 0 0 0 0 0 0 0 0 0 0 0 0 0 0 0 0 0 0 0 0 0 0 0 0 0 0 0 0 0
0 0 0 0 0 0 0 0 0 0 0 0 0 0 0 0.021017252051156 0 0 0 0 0 0 0 0 0 0 0 0 0 0 0 0 0 0 0 0 0 0 0 0 0 0 0 0 0 0 0 0 0 0 0 0 0 0.662025790320204 0 0 0 0 0 0 0 0 0 0 0 0 0 0 0 0 0 0 0 0 0 0 0 0 0 0 0 0 0 0 0 0 0 0 0 0 0 0 0 0 0 0 0 0 0 0 0 0 0 0 0 0.0553496793109956 0.0252910583236108 0 0.178433998540276 0 0 0 0 0 0 0 0.0269584776555657 0 0 0 0 0 0 0 0 0 0 0 0 0.0186966528748706 0 0 0 0 0 0 0 0.00780937741955715 0.00441771350376408 0 0 0 0 0 0 0 0 0 0 0 0 0 0 0 0 0 0 0 0 0 0 0 0 0 0 0 0 0 0 0 0 0 0 0 0 0 0 0 0 0 0 0 0 0 0 0 0 0 0 0 0 0 0 0 0 0 0 0 0 0 0 0 0 0 0 0 0 0 0 0 0 0 0 0 0 0 0 0 0 0 0 0 0 0 0 0 0 0 0 0 0 0 0 0 0 0 0 0 0 0 0 0 0 0 0 0 0 0 0 0 0 0 0 0 0 0 0 0 0 0 0 0 0 0 0 0 0 0 0 0 0 0 0 0 0 0 0 0 0 0 0 0 0 0 0 0 0 0 0 0 0 0 0 0 0 0 0 0 0 0 0 0 0 0 0 0 0 0 0 0 0 0 0 0 0 0 0 0
0 0 0 0 0 0 0 0 0 0 0 0 0 0 0 0.0279672295459695 0.00994203817214449 0 0 0 0 0 0 0 0 0 0.0450945416259355 0 0 0 0.0620194739356918 0 0 0 0 0 0 0 0 0 0 0 0 0 0 0 0 0 0 0 0 0 0 0.161397740079812 0 0 0 0 0 0 0 0 0 0 0 0 0.0788911250480665 0 0 0 0 0 0 0 0 0 0 0 0 0 0 0 0 0 0 0 0 0 0 0 0 0 0 0 0 0 0.0338286026868603 0 0 0 0 0 0 0 0 0.0366262964696752 0 0.115634006112367 0 0 0 0 0 0 0 0 0 0.0145515285974115 0 0 0.16296782676978 0 0.0204738986904501 0 0.0223811507655692 0 0 0.0664718063057008 0 0 0 0 0 0 0 0 0 0.0154886489418672 0.00795028576849295 0 0 0 0 0 0 0 0 0 0 0 0 0 0 0 0 0 0 0 0 0 0 0 0 0 0 0 0 0 0 0 0 0 0 0.0257483985411088 0 0 0 0 0 0 0 0 0 0 0 0 0 0 0 0 0 0 0 0 0 0 0 0 0 0 0 0 0 0 0 0 0 0 0 0 0 0 0 0 0 0 0 0 0 0 0 0 0 0 0 0 0 0 0 0 0 0 0 0 0 0 0 0 0 0 0 0 0 0 0 0 0 0 0 0 0 0 0 0 0 0 0 0 0 0 0 0 0 0.0263705050036821 0 0.066194896939414 0 0 0 0 0 0 0 0 0 0 0 0 0 0 0 0 0 0 0 0 0 0 0 0 0 0 0 0 0 0 0 0 0 0 0 0 0 0 0 0 0 0 0 0 0 0 0 0 0 0 0 0
0 0 0 0 0 0 0 0 0 0 0.0248006837575837 0 0 0 0 0.0562700979756864 0 0 0 0 0 0 0 0 0 0 0 0 0 0.102249908009084 0.0704909671502246 0 0 0 0 0 0 0 0 0.00702866015732584 0 0 0 0 0 0 0 0 0 0 0 0 0 0 0 0 0 0 0 0 0 0 0.0239128456946787 0 0 0 0 0.100429511196934 0 0 0 0.0369562488430823 0.0102103032856789 0 0 0 0 0 0 0 0 0 0 0 0 0 0 0 0 0 0 0 0 0 0 0 0 0 0 0 0 0 0 0 0.240500985590509 0 0 0 0 0 0 0.0124243336955833 0.126133068910621 0 0 0.0320379951719908 0 0 0 0 0 0 0.0142291439395825 0 0 0 0 0.0372417281297406 0 0 0 0 0 0 0.0134431125038794 0 0 0.0172772395017948 0.00386771209907028 0 0 0 0 0 0 0 0 0 0 0 0 0 0 0 0 0 0 0 0 0 0 0 0 0 0 0 0 0.0283137988217705 0 0 0 0 0 0 0 0 0 0 0 0 0 0 0 0 0 0 0 0 0 0 0 0 0 0 0 0 0 0 0 0 0 0 0 0 0 0 0 0 0 0 0 0 0 0 0 0 0 0 0 0 0 0 0 0 0 0 0 0 0 0 0 0 0 0 0 0 0 0 0 0 0 0 0 0 0 0 0 0 0 0 0 0 0 0 0 0 0 0 0 0 0 0.0247920783360604 0 0 0.0173895772291189 0 0 0 0 0 0 0 0 0 0 0 0 0 0 0 0 0 0 0 0 0 0 0 0 0 0 0 0 0 0 0 0 0 0 0 0 0 0 0 0 0 0 0 0 0 0 0 0 0 0 0 0 0
0 0 0 0 0 0 0 0 0 0 0 0 0 0 0 0 0 0 0.209336781528527 0 0 0 0 0 0 0 0 0 0 0.0128721627373302 0.0170675342961638 0 0 0 0 0 0 0 0 0 0 0 0 0 0 0 0 0 0 0 0 0 0 0 0 0 0 0 0 0 0 0 0 0 0 0 0 0 0 0 0 0 0 0 0 0 0 0 0 0 0 0 0 0 0 0 0 0 0 0 0 0 0 0 0 0 0 0 0 0 0 0 0 0 0 0 0 0 0 0 0 0.188994099659698 0 0.0841667766121374 0 0 0 0 0 0 0 0.0313856556427387 0 0 0.306535759035655 0.114811246577523 0 0.0133430576781037 0 0 0 0 0 0 0 0 0 0 0 0 0 0 0 0 0 0 0 0 0 0 0 0 0 0 0 0 0 0.0214869262321228 0 0 0 0 0 0 0 0 0 0 0 0 0 0 0 0 0 0 0 0 0 0 0 0 0 0 0 0 0 0 0 0 0 0 0 0 0 0 0 0 0 0 0 0 0 0 0 0 0 0 0 0 0 0 0 0 0 0 0 0 0 0 0 0 0 0 0 0 0 0 0 0 0 0 0 0 0 0 0 0 0 0 0 0 0 0 0 0 0 0 0 0 0 0 0 0 0 0 0 0 0 0 0 0 0 0 0 0 0 0 0 0 0 0 0 0 0 0 0 0 0 0 0 0 0 0 0 0 0 0 0 0 0 0 0 0 0 0 0 0 0 0 0 0 0 0 0 0 0 0 0 0 0 0 0 0 0 0 0 0
0 0 0 0 0 0 0 0 0 0 0 0 0 0.0083865532447097 0 0 0 0 0.120969779110432 0 0.0141386348723312 0 0 0 0 0 0 0 0 0 0 0 0 0 0 0 0 0 0 0 0 0 0 0 0 0 0 0 0 0 0 0 0 0 0 0 0 0 0 0 0 0 0.0627204176529203 0 0 0 0 0.212581112593891 0.117682153810079 0.0354517590605985 0.0128184716260604 0 0 0 0 0 0.0164685028938252 0 0 0 0 0 0 0 0 0 0 0 0 0 0 0 0 0 0 0 0 0 0 0 0 0 0 0 0 0 0 0 0 0.00747523180941934 0.0687080298174237 0 0.00947992759639068 0.247959511733957 0 0 0 0 0 0 0 0 0 0 0.0217236896513702 0 0 0 0 0 0 0 0 0 0.0384016772305209 0 0 0 0.00503454729607053 0 0 0 0 0 0 0 0 0 0 0 0 0 0 0 0 0 0 0 0 0 0 0 0 0 0 0 0 0 0 0 0 0 0 0 0 0 0 0 0 0 0 0 0 0 0 0 0 0 0 0 0 0 0 0 0 0 0 0 0 0 0 0 0 0 0 0 0 0 0 0 0 0 0 0 0 0 0 0 0 0 0 0 0 0 0 0 0 0 0 0 0 0 0 0 0 0 0 0 0 0 0 0 0 0 0 0 0 0 0 0 0 0 0 0 0 0 0 0 0 0 0 0 0 0 0 0 0 0 0 0 0 0 0 0 0 0 0 0 0 0 0 0 0 0 0 0 0 0 0 0 0 0 0 0 0 0 0 0 0 0 0 0 0 0 0 0 0 0 0 0 0 0 0 0 0 0 0 0
0 0 0 0 0 0 0 0 0 0 0.00558463831431049 0 0 0 0.00576518806266537 0.0365098813848945 0 0 0 0 0 0.00602048643394279 0 0 0 0 0 0.00418578745185785 0 0.162702994226069 0.23655933964473 0 0 0 0 0 0 0 0.0017823999544904 0.00502177159255773 0 0 0 0 0.00214309448715279 0 0 0 0 0.00202451816756104 0 0 0 0.034155222034168 0 0 0 0 0 0 0 0.00376650913216758 0.00834520394530255 0 0.0131547156641658 0.00536739989433556 0 0 0 0 0 0 0.00754828632201709 0 0 0 0 0.003828806872537 0 0 0 0 0 0 0 0 0 0 0 0 0 0 0 0 0 0.00252569478207508 0.00489276304658314 0.00264506968161075 0 0 0 0 0 0 0 0.0616377721569991 0.0121739690688205 0 0 0.0347489051055169 0 0.00434075850985809 0 0 0 0.0600744709969094 0 0 0 0 0 0.185045556072164 0.0281060503108291 0 0 0 0 0.0448433655148375 0 0 0 0 0 0 0 0 0 0.0105290436420421 0.0039703375268296 0 0 0 0 0 0 0 0 0 0 0 0 0 0 0 0 0 0 0 0 0 0 0 0 0 0 0 0 0 0 0 0 0 0 0 0 0 0 0 0 0 0 0 0 0 0 0 0 0 0 0 0 0 0 0 0 0 0 0 0 0 0 0 0 0 0 0 0 0 0 0 0 0 0 0 0 0 0 0 0 0 0 0 0 0 0 0 0 0 0 0 0 0 0 0 0 0 0 0 0 0 0 0 0 0 0 0 0 0 0 0 0 0 0 0 0 0 0 0 0 0 0 0 0 0 0 0 0 0 0 0 0 0 0 0 0 0 0 0 0 0 0 0 0 0 0 0 0 0 0 0 0 0 0 0 0 0 0 0 0 0 0 0 0 0 0 0 0 0 0 0 0 0 0 0 0 0 0 0
0 0 0 0 0 0 0 0 0 0 0 0 0 0 0 0 0 0 0.0254622050372919 0 0.0177904460834292 0 0 0 0 0 0 0 0 0 0 0 0 0 0 0 0 0 0 0 0 0 0 0 0 0 0 0 0 0 0 0 0 0 0 0 0 0 0 0 0 0 0.0741150930621923 0 0 0 0 0 0 0 0 0 0 0 0 0 0 0 0 0 0 0 0 0 0 0 0 0 0 0 0 0 0 0 0 0 0 0 0 0 0 0 0 0 0 0 0 0 0 0 0.0364712863380273 0.295550643270863 0 0 0 0 0 0 0 0 0 0.229318881181287 0 0 0.105090662941426 0.196797081466829 0 0 0 0 0 0 0 0 0.0194037006186541 0 0 0 0 0 0 0 0 0 0 0 0 0 0 0 0 0 0 0 0 0 0 0 0 0 0 0 0 0 0 0 0 0 0 0 0 0 0 0 0 0 0 0 0 0 0 0 0 0 0 0 0 0 0 0 0 0 0 0 0 0 0 0 0 0 0 0 0 0 0 0 0 0 0 0 0 0 0 0 0 0 0 0 0 0 0 0 0 0 0 0 0 0 0 0 0 0 0 0 0 0 0 0 0 0 0 0 0 0 0 0 0 0 0 0 0 0 0 0 0 0 0 0 0 0 0 0 0 0 0 0 0 0 0 0 0 0 0 0 0 0 0 0 0 0 0 0 0 0 0 0 0 0 0 0 0 0 0 0 0 0 0 0 0 0 0 0 0 0 0 0 0 0 0 0 0 0 0 0 0 0 0 0
0 0 0 0 0 0 0 0 0 0 0 0 0.303766810552502 0 0 0 0 0 0 0 0 0 0.0113233307933006 0 0 0 0 0 0 0 0 0.00877424310561493 0 0 0 0 0 0 0 0 0 0 0 0 0 0 0 0 0.0280535806635842 0 0 0 0 0 0 0.0559734256131397 0 0 0 0 0 0 0 0 0 0 0 0 0 0 0 0 0 0 0 0 0 0 0 0 0 0 0 0 0 0 0 0 0 0 0 0 0 0 0 0 0 0 0 0 0 0 0 0 0.0235840848735876 0 0 0 0 0 0 0 0 0 0 0.139843712228117 0 0 0.261195386026824 0.0733274768537068 0.0479199189307657 0 0 0 0 0 0 0 0 0 0 0 0 0 0 0 0 0 0 0 0 0 0 0 0 0 0 0 0 0 0 0 0 0 0 0 0 0 0 0 0 0 0 0 0 0 0 0.0292069939162763 0 0 0 0 0 0 0 0 0 0 0 0 0 0 0 0 0 0 0 0 0 0 0 0 0 0 0 0 0 0 0 0 0 0 0 0 0 0 0 0 0.00522896188412288 0 0 0 0 0 0 0 0 0 0 0 0 0 0 0 0 0 0 0 0 0 0 0 0 0 0 0 0 0 0 0 0 0 0 0 0 0 0 0 0 0 0 0 0 0 0 0 0 0 0 0 0 0 0 0 0.0118020745584585 0 0 0 0 0 0 0 0 0 0 0 0 0 0 0 0 0 0 0 0 0 0 0 0 0 0 0 0 0 0 0 0 0 0 0 0 0 0 0 0 0 0 0 0 0 0 0 0 0 0 0 0 0
0 0 0 0 0 0 0 0 0 0 0 0 0.0722137206012869 0 0 0.0186701827342921 0 0 0 0 0 0 0 0 0 0 0 0 0 0 0.0454988776772373 0 0 0 0 0 0 0 0.00227657568518196 0 0 0 0 0 0 0 0 0 0 0 0 0 0 0 0 0 0 0 0 0 0 0 0 0 0 0 0 0 0 0 0 0 0 0 0 0 0 0 0 0 0 0 0 0 0 0 0 0 0 0 0 0 0 0 0 0 0 0 0 0 0 0 0 0 0.0612731773449288 0 0.152656766966018 0 0 0.0115744277777892 0 0 0.0787792769468119 0 0.119086265731186 0 0.0229492914585919 0 0.199550301664665 0.0752034714174535 0.0238729113667841 0 0 0 0 0 0 0.0409309273412931 0 0 0 0 0 0 0 0 0 0.00325563333276013 0.00206274957384635 0 0 0 0 0 0 0 0 0 0 0 0 0 0 0 0 0 0 0 0 0 0 0 0 0 0 0 0 0.0373297941602676 0 0 0 0 0 0 0 0 0.0073907925568703 0 0 0 0 0 0 0 0 0 0 0 0 0 0 0 0 0 0 0 0 0 0 0 0 0 0 0 0 0 0 0 0.00533066065475684 0 0 0 0 0 0 0 0 0 0 0 0 0 0 0 0 0 0 0 0 0 0 0 0 0 0 0 0 0 0 0 0 0 0 0 0 0 0 0 0 0 0 0 0 0 0 0 0 0 0 0 0 0.00344270531506393 0 0 0.0166514896929142 0 0 0 0 0 0 0 0 0 0 0 0 0 0 0 0 0 0 0 0 0 0 0 0 0 0 0 0 0 0 0 0 0 0 0 0 0 0 0 0 0 0 0 0 0 0 0 0 0 0 0 0 0
0 0 0 0 0 0 0 0 0 0 0 0 0.0202061645549658 0 0 0.00876651898494446 0 0 0 0 0 0.00642203150954877 0 0 0 0 0 0 0 0 0.0133305977460954 0 0 0 0 0 0 0 0 0 0 0 0 0 0 0 0 0 0 0 0 0 0 0 0 0 0 0 0 0 0 0 0 0 0 0 0 0 0 0 0 0 0 0 0 0 0 0 0 0 0 0.0103185356869492 0 0.00688656629219803 0 0 0 0 0 0 0 0 0 0 0 0 0 0 0 0 0 0 0 0 0 0 0.41517662278692 0.0116604811384619 0 0 0 0 0 0 0 0.041481024363365 0 0.0145235479988338 0.0286578852024857 0.0670037347137477 0.0137859908368005 0 0 0 0 0 0 0.00900946576852101 0 0 0 0 0 0 0 0 0 0.0048961641099846 0.0025372871646187 0 0 0 0 0 0 0 0 0 0 0 0 0 0 0 0 0 0 0 0 0 0 0 0 0 0 0 0 0.172531428179865 0 0 0 0 0 0 0 0 0.0173028909154543 0 0 0 0 0 0 0 0 0 0 0 0 0 0 0 0 0 0 0 0 0 0 0 0 0 0 0 0 0 0 0 0 0 0 0 0 0 0 0 0 0 0 0 0 0 0 0 0 0 0 0 0 0 0 0 0 0 0 0 0 0 0 0 0 0 0 0 0 0 0 0 0 0 0 0 0 0 0 0 0 0 0 0 0 0 0 0.0887723231338261 0.0228495636463872 0 0 0 0.0238811752660272 0 0 0 0 0 0 0 0 0 0 0 0 0 0 0 0 0 0 0 0 0 0 0 0 0 0 0 0 0 0 0 0 0 0 0 0 0 0 0 0 0 0 0 0 0 0 0 0 0
0 0 0 0 0 0 0 0 0 0 0 0 0 0 0 0.00327649420348922 0 0 0 0 0 0 0.0462782138159381 0 0 0 0.111775854242576 0 0 0 0.0269316533721915 0 0 0 0 0 0 0 0 0 0 0 0 0 0 0 0 0 0.0212986659580852 0 0 0 0 0 0 0 0 0 0 0 0 0 0 0 0 0 0 0 0 0 0 0 0 0 0 0 0 0 0 0 0 0 0 0 0 0 0 0 0 0 0 0 0 0 0 0 0.00714747291357678 0 0 0 0 0 0 0 0 0 0 0 0.00884653434942089 0 0 0 0 0 0 0 0.0132289121592754 0 0 0.0982163179958715 0.234598946289937 0 0 0 0 0 0 0.0184095251797348 0 0 0 0 0 0 0 0 0 0 0.00167991927341048 0 0 0 0 0 0 0 0 0 0 0 0 0 0 0 0 0 0 0 0 0 0 0 0 0 0 0 0 0.166712129060989 0 0 0 0 0 0 0 0 0 0 0 0 0 0 0 0 0 0 0 0.00967387172847173 0 0 0 0 0 0 0 0 0 0 0 0 0 0 0 0 0 0 0 0 0 0 0 0 0 0 0 0 0 0 0 0 0 0 0 0 0 0 0 0 0 0 0 0 0 0 0 0 0 0 0 0 0 0 0 0 0 0 0 0 0 0 0 0 0 0 0 0 0 0 0 0 0 0 0 0.120170540487957 0 0.0865928260277135 0 0 0.0251621229413623 0 0 0 0 0 0 0 0 0 0 0 0 0 0 0 0 0 0 0 0 0 0 0 0 0 0 0 0 0 0 0 0 0 0 0 0 0 0 0 0 0 0 0 0 0 0 0 0 0
0 0 0 0 0 0 0 0 0 0 0 0 0.159275737419572 0 0 0 0 0 0 0 0 0 0.00663736135394653 0 0 0 0 0 0 0 0 0.00407152524854183 0 0 0 0 0 0 0 0 0 0 0 0 0 0 0 0 0.0132046318532087 0 0 0 0 0 0 0 0 0 0 0 0 0 0 0 0 0 0 0 0 0 0 0 0 0 0 0 0 0 0 0 0 0 0 0 0 0 0 0 0 0 0 0 0 0 0 0 0 0 0 0 0 0 0 0 0.0515353811741204 0 0 0 0 0 0 0 0 0 0.222682355902385 0.199780898538797 0.0158732377442632 0 0 0.153511319057273 0.0173088961569774 0 0 0 0 0 0 0 0 0 0 0 0 0 0 0 0 0 0 0 0 0 0 0 0 0 0 0 0 0 0 0 0 0 0 0 0 0 0 0 0 0 0 0 0 0 0 0.0898590116293681 0 0 0 0 0 0 0 0 0.0209923072673084 0 0 0 0 0 0 0 0 0 0 0 0 0 0 0 0 0 0 0 0 0 0 0 0 0 0 0 0 0 0 0 0.00874342415974988 0 0 0 0 0 0 0 0 0 0 0 0 0 0 0 0 0 0 0 0 0 0 0 0 0 0 0 0 0 0 0 0 0 0 0 0 0 0 0 0 0 0 0 0 0 0 0 0 0 0 0 0 0.00410897418642051 0 0 0.0265292185185771 0 0 0 0 0 0 0 0 0.0027757979793233 0.00310992181016778 0 0 0 0 0 0 0 0 0 0 0 0 0 0 0 0 0 0 0 0 0 0 0 0 0 0 0 0 0 0 0 0 0 0 0 0 0 0 0 0 0 0 0
0 0 0 0 0 0 0 0 0 0 0 0 0.0762822861816598 0 0 0 0 0 0 0 0 0 0 0 0 0 0.0313667832953605 0 0 0 0 0 0 0 0 0 0 0 0 0 0 0 0 0 0 0 0 0 0.032133891308884 0 0 0 0 0 0 0 0 0 0 0 0 0 0 0 0 0 0 0 0 0 0 0 0 0 0 0 0 0 0 0 0 0 0 0 0 0 0 0 0 0 0 0 0 0 0 0 0 0 0 0 0 0 0 0 0 0 0 0 0 0 0 0 0 0 0.106371733424489 0.12810870771012 0.0631479972614573 0.10162318721236 0.261203860901814 0 0.122483957353246 0 0 0 0 0 0 0 0 0 0 0 0 0 0 0 0 0 0 0 0 0 0 0 0 0 0 0 0 0 0 0 0 0 0 0 0 0 0 0 0 0 0 0 0 0 0 0.0519946115191466 0 0 0 0 0 0 0 0 0.00810738361251323 0 0 0 0 0 0 0 0 0 0 0 0 0 0 0 0 0 0 0 0 0 0 0 0 0 0 0 0 0 0 0 0 0 0 0 0 0 0 0 0 0 0 0 0 0 0 0 0 0 0 0 0 0 0 0 0 0 0 0 0 0 0 0 0 0 0 0 0 0 0 0 0 0 0 0 0 0 0 0 0 0 0 0 0 0 0 0.00892162248107426 0.0082539777378752 0 0 0 0 0 0 0 0 0 0 0 0 0 0 0 0 0 0 0 0 0 0 0 0 0 0 0 0 0 0 0 0 0 0 0 0 0 0 0 0 0 0 0 0 0 0 0 0 0 0 0 0 0
0 0 0 0 0 0 0 0 0 0 0 0 0.107950728161373 0 0 0 0 0 0 0 0 0 0.160124313071191 0 0 0 0.0684928222171997 0 0 0 0 0 0 0 0 0 0 0 0 0 0 0 0 0 0 0 0 0 0.128201442238638 0 0 0 0 0 0 0.0489714396005847 0.00572260234135285 0 0 0 0 0 0 0 0 0 0 0 0 0 0 0 0 0 0 0 0 0 0 0 0 0 0 0 0 0 0 0 0 0 0 0 0 0 0 0 0 0 0 0 0 0 0 0 0.0114361186935261 0 0 0 0.0535184651927763 0 0 0 0 0 0.036291392479906 0.0212311838043066 0.00678307499826551 0.126725286637588 0.0153757611337651 0.063945100175392 0 0 0 0 0 0 0 0 0 0 0 0 0 0 0 0 0 0 0 0 0 0 0 0 0 0 0 0 0 0 0 0 0 0 0 0 0 0 0 0 0 0 0 0 0 0 0 0.00798622305180568 0 0.0111333903159252 0 0 0 0.0627714583316253 0 0 0 0 0 0 0 0 0 0 0 0 0 0 0 0 0 0 0 0 0 0 0 0 0 0 0 0 0 0 0 0 0 0 0 0 0 0 0 0 0 0 0 0 0 0 0 0 0 0 0 0 0 0 0 0 0 0 0 0 0 0 0 0 0 0 0 0 0 0 0 0 0 0 0 0 0 0 0 0 0 0 0 0 0 0 0 0 0 0.00838413801155474 0 0.0549550595432245 0 0 0 0 0 0 0 0 0 0 0 0 0 0 0 0 0 0 0 0 0 0 0 0 0 0 0 0 0 0 0 0 0 0 0 0 0 0 0 0 0 0 0 0 0 0 0 0 0 0 0 0
0 0 0 0 0 0 0 0 0 0 0 0 0 0 0 0 0 0 0 0 0 0 0 0 0 0 0 0.0241772976343468 0 0.0212247977666109 0.0222246457743961 0 0 0 0 0 0 0 0 0 0 0 0 0 0 0 0 0 0 0 0 0 0 0.0332577966797279 0 0 0 0 0 0 0 0 0.0110984968888033 0 0.00924113588601796 0 0 0 0 0 0 0 0.00370218939600608 0 0 0 0 0.00325992686448994 0 0 0 0 0 0 0 0 0 0 0 0 0 0 0 0 0 0 0 0 0 0 0 0 0 0 0 0.177446560226009 0.0189150592028339 0 0 0 0.00481501768136745 0 0.170539696630591 0.0811887974889306 0 0 0 0 0 0 0 0 0.05987884268211 0.0402200594320049 0.0455113709966884 0.273298308769066 0 0 0 0 0 0 0 0 0 0 0 0 0 0 0 0 0 0 0 0 0 0 0 0 0 0 0 0 0 0 0 0 0 0 0 0 0 0 0 0 0 0 0 0 0 0 0 0 0 0 0 0 0 0 0 0 0 0 0 0 0 0 0 0 0 0 0 0 0 0 0 0 0 0 0 0 0 0 0 0 0 0 0 0 0 0 0 0 0 0 0 0 0 0 0 0 0 0 0 0 0 0 0 0 0 0 0 0 0 0 0 0 0 0 0 0 0 0 0 0 0 0 0 0 0 0 0 0 0 0 0 0 0 0 0 0 0 0 0 0 0 0 0 0 0 0 0 0 0 0 0 0 0 0 0 0 0 0 0 0 0 0 0 0 0 0 0 0 0 0 0 0 0 0 0 0 0 0 0 0 0 0 0 0 0 0 0 0 0 0 0 0
0 0 0 0 0 0 0 0 0 0 0 0 0 0 0 0 0 0 0 0 0 0 0 0 0 0 0.00366549930117009 0.0391198223547248 0 0 0 0 0 0 0 0 0 0 0 0 0 0 0 0 0 0 0.0064341887319103 0 0 0 0.00961891784128178 0.00407611029902214 0 0.0367656584998145 0 0 0 0 0 0.0367872377564542 0.0224189675004218 0.00488518128694676 0.0357779436560439 0 0 0 0.00911484466777568 0.00595921973274232 0 0 0 0 0.00455137825307532 0 0 0 0.00625606240765028 0.050973836742235 0 0 0 0.00300571297210121 0 0 0 0 0 0 0 0 0 0 0 0 0 0 0 0 0 0 0 0 0 0 0.00506975028956615 0.0061535679377679 0 0 0.00805760233986918 0.00547879813275674 0 0 0.0392820535423704 0 0 0 0 0 0 0 0 0.0908073361039848 0 0.0317911029183183 0.453218465627358 0.0455402545639749 0 0 0 0.0133200154048114 0 0 0 0 0 0 0 0 0 0 0 0 0 0 0 0 0 0 0 0 0 0 0 0 0 0 0 0 0 0 0 0 0 0 0 0 0 0 0 0 0 0 0 0 0 0 0 0 0 0 0 0 0 0 0 0 0 0 0 0 0 0 0 0 0 0 0 0 0 0 0 0 0 0 0 0 0 0 0 0 0 0 0 0 0 0 0 0 0 0 0 0 0 0 0 0 0 0 0 0 0 0 0 0 0 0 0 0 0 0 0 0 0 0 0 0 0 0 0 0 0 0 0 0 0 0 0 0 0 0 0 0 0 0.014289510914768 0 0 0 0 0.0075809602210838 0 0 0 0 0 0 0 0 0 0 0 0 0 0 0 0 0 0 0 0 0 0 0 0 0 0 0 0 0 0 0 0 0 0 0 0 0 0 0 0 0 0 0 0 0 0 0 0 0
0 0 0 0 0 0 0 0 0 0 0 0 0 0 0 0 0 0 0 0 0 0 0 0 0 0 0 0.0726335360851784 0 0 0 0 0 0 0 0 0 0 0 0 0 0 0 0 0 0 0 0 0 0 0 0 0 0.0510174589125863 0 0 0 0 0 0 0 0 0 0 0 0 0 0 0 0 0 0 0 0 0 0 0 0 0 0 0 0 0 0 0 0 0 0 0 0 0 0 0 0 0 0 0 0 0 0 0 0 0 0 0 0.253877786209388 0 0 0 0 0 0 0 0 0 0 0 0 0 0 0 0.100981258198965 0.0526327578678913 0 0.0553979982535505 0.405842410266967 0 0 0 0 0 0 0 0 0 0 0 0 0 0 0 0 0 0 0 0 0 0 0 0 0 0 0 0 0 0 0 0 0 0 0 0 0 0 0 0 0 0 0 0 0 0 0 0 0 0 0 0 0 0 0 0 0 0 0 0 0 0 0 0 0 0 0 0 0 0 0 0 0 0 0 0 0 0 0 0 0 0 0 0 0 0 0 0 0 0 0 0 0 0 0 0 0 0 0 0 0 0 0 0 0 0 0 0 0 0 0 0 0 0 0 0 0 0 0 0 0 0 0 0 0 0 0 0 0 0 0 0 0 0 0 0 0 0 0 0 0 0 0.00761679420547261 0 0 0 0 0 0 0 0 0 0 0 0 0 0 0 0 0 0 0 0 0 0 0 0 0 0 0 0 0 0 0 0 0 0 0 0 0 0 0 0 0 0 0 0 0 0 0 0 0
0 0 0 0 0 0 0 0 0 0 0 0 0 0 0 0.00718019658847051 0.134425376883642 0 0.0252923170729316 0 0 0 0 0 0 0 0.00355510250971881 0.0158447704752558 0 0 0.0143508914577189 0 0 0 0 0 0 0 0 0 0 0 0 0 0 0 0 0 0 0 0 0 0 0 0 0 0 0 0 0.0728864581696572 0.0267749245327425 0 0 0 0 0 0 0 0 0 0 0 0 0 0 0 0 0.00790949847485398 0 0 0 0 0 0 0 0 0 0 0 0 0 0 0 0 0 0 0 0 0 0 0 0 0 0 0 0.0067926834097392 0 0 0.00663561694482188 0 0.0537265529573372 0.0104732669460136 0 0.0425071099736962 0 0 0 0 0 0 0 0.05199493871766 0.341429632528612 0.0252079282974803 0 0.12743024044878 0 0.00745008350733077 0 0.00566125389567593 0 0 0 0 0 0 0 0.00286252626357284 0.0018931310848996 0 0 0 0 0 0 0 0 0 0 0 0 0 0 0 0 0 0 0.00771549885938951 0 0 0 0 0 0 0 0 0 0 0 0 0 0 0 0 0 0 0 0 0 0 0 0 0 0 0 0 0 0 0 0 0 0 0 0 0 0 0 0 0 0 0 0 0 0 0 0 0 0 0 0 0 0 0 0 0 0 0 0 0 0 0 0 0 0 0 0 0 0 0 0 0 0 0 0 0 0 0 0 0 0 0 0 0 0 0 0 0 0 0 0 0 0 0 0 0 0 0 0 0 0 0 0 0 0 0 0 0 0 0 0 0 0 0 0 0 0 0 0 0 0 0 0 0 0 0 0 0 0 0 0 0 0 0 0 0 0 0 0 0 0 0 0 0 0 0 0 0 0 0 0 0 0 0 0 0 0 0 0
0 0 0 0 0 0 0 0 0 0 0 0 0 0 0 0 0 0 0 0 0 0 0 0 0 0 0 0.0340744195176191 0 0 0 0 0 0 0 0 0 0 0 0 0 0 0 0 0 0 0 0 0 0 0 0 0 0 0 0 0 0 0 0 0 0 0.00460288365307478 0 0 0 0 0 0 0 0 0 0 0 0 0 0 0 0 0 0 0 0 0 0 0 0 0 0 0 0 0 0 0 0 0 0 0 0 0 0 0 0 0 0 0.0491263711115014 0.0126862074202949 0 0 0 0.0238682033595799 0 0 0.0944155580644306 0 0 0 0 0 0 0 0.370344211018264 0.040692702420051 0.219042292032628 0.151147151402556 0 0 0 0 0 0 0 0 0 0 0 0 0 0 0 0 0 0 0 0 0 0 0 0 0 0 0 0 0 0 0 0 0 0 0 0 0 0 0 0 0 0 0 0 0 0 0 0 0 0 0 0 0 0 0 0 0 0 0 0 0 0 0 0 0 0 0 0 0 0 0 0 0 0 0 0 0 0 0 0 0 0 0 0 0 0 0 0 0 0 0 0 0 0 0 0 0 0 0 0 0 0 0 0 0 0 0 0 0 0 0 0 0 0 0 0 0 0 0 0 0 0 0 0 0 0 0 0 0 0 0 0 0 0 0 0 0 0 0 0 0 0 0 0 0 0 0 0 0 0 0 0 0 0 0 0 0 0 0 0 0 0 0 0 0 0 0 0 0 0 0 0 0 0 0 0 0 0 0 0 0 0 0 0 0 0 0 0 0 0 0 0 0
0 0 0 0 0 0 0 0 0 0 0 0 0 0 0 0 0 0 0 0 0 0 0 0 0.208256784228049 0.345396922869313 0 0 0 0 0 0 0 0 0 0 0 0 0 0 0.0750229628357919 0 0 0 0 0 0 0.147229213436095 0 0 0 0 0.0478963367498603 0 0 0 0 0 0 0 0 0 0 0 0 0 0 0 0 0 0 0 0 0 0.0976614709195748 0 0 0 0 0 0 0 0 0 0 0 0 0 0 0 0 0 0 0 0 0 0 0 0 0 0 0 0 0 0 0 0 0 0 0 0 0 0 0 0 0 0 0 0 0 0 0 0 0 0 0 0 0 0 0 0 0 0 0 0 0 0 0 0 0 0 0 0 0 0 0 0 0 0 0 0 0 0 0 0 0 0 0 0 0 0 0 0 0 0 0 0 0 0 0 0 0 0 0 0 0 0 0 0 0 0 0 0 0 0 0 0 0 0 0 0 0 0 0 0 0 0 0 0 0 0 0 0 0.0785363089613152 0 0 0 0 0 0 0 0 0 0 0 0 0 0 0 0 0 0 0 0 0 0 0 0 0 0 0 0 0 0 0 0 0 0 0 0 0 0 0 0 0 0 0 0 0 0 0 0 0 0 0 0 0 0 0 0 0 0 0 0 0 0 0 0 0 0 0 0 0 0 0 0 0 0 0 0 0 0 0 0 0 0 0 0 0 0 0 0 0 0 0 0 0 0 0 0 0 0 0 0 0 0 0 0 0 0 0 0 0 0 0 0 0 0
0 0 0 0 0 0 0 0.00144631764209401 0 0 0 0 0 0.00399611431159212 0.0232615553424956 0.100080123925527 0.00595060415893926 0 0.0260106288452187 0 0 0 0 0 0 0 0.000918464257187022 0 0 0.0312359176630251 0.218277997609782 0 0 0 0 0 0.00347998213044715 0.0107600254354029 0 0 0 0 0 0 0 0 0.00901169437822055 0 0 0 0.00255872909930748 0.00220690415937 0 0.0048374055954016 0 0 0 0.000988260337092003 0 0 0 0 0 0 0 0 0 0 0 0 0.00486387640273846 0 0 0 0 0.00243644506495534 0 0 0 0 0.00544020721957499 0.0206602457624124 0 0.00126008233308563 0 0.032574541272703 0.00893551649217432 0.00727348883269121 0 0 0 0 0 0.00510336407040607 0 0.0398373139009829 0.0940536973795395 0.017313793211614 0.0555930210313682 0.00871835879766408 0 0 0 0 0 0.00279309937904391 0.0214259442870239 0 0.00883885525422488 0.00484495349779076 0.00104887284802742 0 0.0211760924483374 0 0 0.0147393107134103 0.00179491727890642 0.00402658227785225 0 0 0 0 0 0 0.00334134090553904 0 0 0 0 0 0.00202884090070573 0 0 0.0027374542243909 0.00481416248606337 0 0.112746438859503 0.0149847709801374 0.00988620500323222 0 0.00240611046782826 0 0 0 0 0 0 0.00623398614506158 0.00374541326256555 0 0.00231864305145268 0 0 0 0.00324376505521841 0.00173956401067193 0 0 0 0 0 0 0 0 0 0 0 0 0 0 0 0 0 0 0 0 0 0 0 0 0 0 0 0 0 0 0 0 0 0 0 0 0 0 0 0 0 0 0 0 0 0 0 0 0 0 0 0 0 0 0 0 0 0 0 0 0 0 0 0 0 0 0 0 0 0 0 0 0 0 0 0 0 0 0 0 0 0 0 0 0 0 0 0 0 0 0 0 0 0 0 0 0 0 0 0 0 0 0 0 0 0 0 0 0 0 0 0 0 0 0 0 0 0 0 0 0 0 0 0 0 0 0 0 0 0 0 0 0 0 0 0 0 0 0 0 0 0 0 0 0 0 0 0 0 0 0 0 0 0 0 0 0 0 0 0 0 0
0 0 0 0 0 0 0 0 0 0 0 0 0 0.0114797472454746 0 0 0 0 0 0.00742491627727427 0.0149400059655954 0 0.00929757936199853 0 0.0538689730192242 0 0.0157761751080421 0 0 0 0 0 0 0 0 0 0 0 0 0 0 0 0 0 0.0165544870790132 0 0 0 0 0 0 0 0 0 0 0 0 0 0 0 0 0 0 0 0 0.0170114662252699 0 0 0 0 0 0 0 0 0.0889789574764958 0 0 0 0 0 0 0 0 0 0 0.00400783155877557 0 0 0 0 0 0 0 0 0 0 0 0 0 0 0 0 0 0 0 0 0 0 0 0 0 0 0 0 0 0 0 0 0 0 0 0 0 0 0 0 0 0 0 0 0 0 0 0 0 0 0 0 0 0 0 0 0 0 0 0 0 0 0 0 0 0 0 0 0 0 0 0 0 0 0 0 0 0 0 0 0 0 0.262498340625062 0.212129749707979 0.0970208867123417 0.011723940916723 0.00657414711624845 0.042306122049068 0 0 0 0 0 0 0 0 0 0 0 0 0 0 0 0 0.0100952191949899 0 0 0 0 0 0 0 0 0 0 0 0 0 0 0 0 0 0 0 0 0 0 0 0 0 0 0 0 0 0 0 0 0 0 0 0 0 0 0 0 0 0 0 0 0 0 0 0 0 0 0 0 0 0 0 0 0 0 0 0 0 0 0 0 0 0 0 0 0 0 0 0 0 0 0.108669191710894 0 0 0 0 0 0 0 0 0 0 0 0 0 0 0 0 0 0 0.00964226264953051 0 0 0 0 0 0 0 0 0 0 0 0 0 0 0 0 0 0 0 0 0 0 0 0 0 0 0 0 0 0 0 0 0
0 0 0 0 0 0 0 0 0 0 0 0 0 0 0 0 0 0 0 0 0 0 0 0 0 0 0 0.0308683260146114 0 0 0 0 0 0 0 0 0 0 0 0 0 0 0 0.0512890144000946 0 0.0719701790702811 0.011101435266413 0 0 0 0 0 0 0.205405108608244 0 0 0 0 0 0.116732573959607 0.168430189803975 0 0.0649677627661383 0 0.0196133029641954 0.0445946760875775 0.0502329174400496 0.0118279629030233 0 0 0 0 0 0 0 0 0 0 0 0 0 0 0 0 0 0 0 0 0 0 0 0 0 0 0 0 0 0 0 0 0 0 0 0 0 0 0 0.0260025229879628 0 0 0 0 0 0 0 0 0 0 0 0 0 0 0.0726345259964417 0 0.0409786264829444 0 0 0 0 0 0 0 0 0 0 0 0 0 0 0 0 0 0 0 0 0 0 0 0 0 0 0 0 0 0 0 0 0 0 0 0 0 0 0 0 0 0 0 0 0 0 0 0 0 0 0 0 0 0 0 0 0 0 0 0 0 0 0 0 0 0 0 0 0 0 0 0 0 0 0 0 0 0 0 0 0 0 0 0 0 0 0 0 0 0 0 0 0 0 0 0 0 0 0 0 0 0 0 0 0 0 0 0 0 0 0 0 0 0 0 0 0 0 0 0 0 0 0 0 0 0 0 0 0 0 0 0 0 0 0 0 0 0 0.0133508752484414 0 0 0 0 0 0 0 0 0 0 0 0 0 0 0 0 0 0 0 0 0 0 0 0 0 0 0 0 0 0 0 0 0 0 0 0 0 0 0 0 0 0 0 0 0 0 0 0 0 0 0 0 0 0
0 0 0 0.216333463278552 0 0 0.0168320763538531 0.0112862680671667 0.0422841996254111 0.0367478839604427 0 0 0 0 0 0 0 0 0 0 0 0 0 0 0 0 0 0 0 0 0.00438058664851435 0 0 0 0 0 0.0207806068974692 0.201320636958643 0 0 0 0 0 0 0 0 0 0 0 0 0.0105168116956997 0 0 0 0.00377518197614094 0 0 0 0 0 0 0 0 0 0 0 0 0.00365876562199517 0 0 0 0 0 0 0 0 0 0 0 0 0 0 0 0 0 0.0076870509583028 0.00408745715236915 0 0 0 0 0 0 0.061771753183725 0 0 0 0 0 0 0 0 0 0 0 0 0 0 0 0 0 0 0 0 0 0 0 0 0 0 0 0 0 0 0 0 0 0.00284122370046043 0 0 0 0 0 0.350618483711022 0 0 0 0 0 0.00507755021023255 0 0 0 0 0 0 0 0 0 0 0 0 0 0 0 0 0 0 0 0 0 0 0 0 0 0 0 0 0 0 0 0 0 0 0 0 0 0 0 0 0 0 0 0 0 0 0 0 0 0 0 0 0 0 0 0 0 0 0 0 0 0 0 0 0 0 0 0 0 0 0 0 0 0 0 0 0 0 0 0 0 0 0 0 0 0 0 0 0 0 0 0 0 0 0 0 0 0 0 0 0 0 0 0 0 0 0 0 0 0 0 0 0 0 0 0 0 0 0 0 0 0 0 0 0 0 0 0 0 0 0 0 0 0 0 0 0 0 0 0 0 0 0 0 0 0 0 0 0 0 0 0 0 0 0 0 0 0 0 0 0 0 0 0 0 0 0 0 0 0 0 0 0 0 0 0 0 0
0 0 0 0 0 0 0 0.265865035765262 0 0 0 0 0 0 0 0 0 0.00664132930432177 0 0 0 0 0 0 0 0 0 0 0.0272767689871091 0 0 0 0 0 0 0 0 0.0060495318301778 0 0 0 0 0 0 0 0 0.217524979471415 0 0 0 0 0 0 0 0 0 0 0 0.0106941323904395 0 0 0 0 0 0 0 0 0 0 0 0 0 0 0.190429989784785 0 0 0 0 0 0 0 0 0 0 0 0.0228883608521009 0.00622253461064454 0.0812547054420088 0.0052008655114114 0 0 0 0 0 0 0 0 0 0 0 0 0 0 0 0 0 0 0 0 0 0 0 0 0 0 0 0 0 0 0 0 0 0 0 0 0 0 0 0 0 0 0 0.052331901667188 0.0866515522410453 0 0 0 0 0 0 0.0209683121420909 0 0 0 0 0 0 0 0 0 0 0 0 0 0 0 0 0 0 0 0 0 0 0 0 0 0 0 0 0 0 0 0 0 0 0 0 0 0 0 0 0 0 0 0 0 0 0 0 0 0 0 0 0 0 0 0 0 0 0 0 0 0 0 0 0 0 0 0 0 0 0 0 0 0 0 0 0 0 0 0 0 0 0 0 0 0 0 0 0 0 0 0 0 0 0 0 0 0 0 0 0 0 0 0 0 0 0 0 0 0 0 0 0 0 0 0 0 0 0 0 0 0 0 0 0 0 0 0 0 0 0 0 0 0 0 0 0 0 0 0 0 0 0 0 0 0 0 0 0 0 0 0 0 0 0 0 0 0 0 0 0 0 0 0 0 0 0 0 0 0 0 0 0 0 0 0 0
0 0 0 0 0 0 0 0 0 0 0 0 0 0 0 0 0 0 0 0 0 0 0 0 0 0 0 0 0 0 0 0 0 0 0 0 0 0 0 0 0 0 0 0 0 0 0.217590029568864 0 0 0 0 0 0 0 0 0 0 0 0.142973422316466 0 0 0 0 0 0 0 0 0 0 0 0 0 0 0 0 0 0 0 0 0 0 0 0 0 0 0.0353407079996631 0.0198998975325291 0 0 0 0 0 0 0 0 0 0 0 0 0 0 0 0 0 0 0 0 0 0 0 0 0 0 0 0 0 0 0 0 0 0 0 0 0 0 0 0 0 0 0 0 0.194265582402053 0 0 0 0 0 0 0 0 0.389930360180425 0 0 0 0 0 0 0 0 0 0 0 0 0 0 0 0 0 0 0 0 0 0 0 0 0 0 0 0 0 0 0 0 0 0 0 0 0 0 0 0 0 0 0 0 0 0 0 0 0 0 0 0 0 0 0 0 0 0 0 0 0 0 0 0 0 0 0 0 0 0 0 0 0 0 0 0 0 0 0 0 0 0 0 0 0 0 0 0 0 0 0 0 0 0 0 0 0 0 0 0 0 0 0 0 0 0 0 0 0 0 0 0 0 0 0 0 0 0 0 0 0 0 0 0 0 0 0 0 0 0 0 0 0 0 0 0 0 0 0 0 0 0 0 0 0 0 0 0 0 0 0 0 0 0 0 0 0 0 0 0 0 0 0 0 0 0 0 0 0 0 0 0 0 0 0 0 0
0.0103134754872946 0 0 0.0713475720869285 0 0 0.0149392049132392 0.0936105777309151 0.0359244617917514 0.0416882526691677 0 0 0 0 0 0.00159903428317769 0 0 0 0 0 0 0 0 0 0 0 0 0 0.00532283852777746 0.00712368336694932 0 0 0 0 0 0.0252525175786768 0.143496189106512 0 0 0 0 0 0 0 0 0.0076695650512447 0 0 0 0.0116518580895979 0 0 0 0 0 0 0 0 0 0 0 0 0 0 0 0 0.00177935765102985 0 0 0 0 0 0.0344388000509866 0 0 0 0 0 0 0 0 0 0 0 0.0119689041839119 0.0217202585555127 0.0245840199301474 0 0 0 0 0 0.0396614040615458 0 0 0 0 0 0 0 0 0 0 0 0 0 0 0 0 0 0 0 0 0 0 0 0 0 0 0 0 0 0 0 0 0 0.00374880483965886 0 0 0.34286514378713 0.0433979667343918 0 0 0 0 0 0.00132564922719128 0 0.00161686426009886 0 0 0 0 0 0 0 0 0 0 0 0 0 0 0.00295359603516262 0 0 0 0 0 0 0 0 0 0 0 0 0 0 0 0 0 0 0 0 0 0 0 0 0 0 0 0 0 0 0 0 0 0 0 0 0 0 0 0 0 0 0 0 0 0 0 0 0 0 0 0 0 0 0 0 0 0 0 0 0 0 0 0 0 0 0 0 0 0 0 0 0 0 0 0 0 0 0 0 0 0 0 0 0 0 0 0 0 0 0 0 0 0 0 0 0 0 0 0 0 0 0 0 0 0 0 0 0 0 0 0 0 0 0 0 0 0 0 0 0 0 0 0 0 0 0 0 0 0 0 0 0 0 0 0 0 0 0 0 0 0 0 0 0 0 0 0 0 0 0 0 0 0 0 0 0 0 0 0 0 0 0
0 0 0 0 0 0 0 0.00457353555506538 0 0 0 0 0 0.0619593216531828 0 0.0538552146086122 0 0 0 0 0.13919330792544 0 0 0 0 0 0 0 0.00220031414958588 0 0 0 0 0 0.00834260067807924 0 0 0 0 0 0 0 0 0.0761777091478775 0.0453321174146269 0 0 0 0 0.0283385318643488 0 0 0 0 0 0 0 0 0 0.0241395838910005 0 0 0.123298545218903 0 0 0.00851884002529133 0.0058894637208371 0.00644677841922768 0.0125814920948647 0.00603960152751361 0.266491468411699 0 0 0 0 0 0 0 0.0431801294728956 0 0 0 0 0 0 0 0 0 0 0 0 0 0 0 0 0 0 0 0 0 0.002688843493749 0 0 0 0 0 0 0 0 0.00435634593856634 0 0.020683363385657 0 0.00876807786507799 0 0 0 0 0 0 0 0 0 0 0 0 0 0.0119917753333848 0 0 0 0 0 0 0 0 0 0.0040541736053867 0.0104477864901538 0 0 0 0 0 0 0 0 0 0 0 0 0 0 0 0 0 0 0 0 0 0 0 0 0 0 0 0 0 0 0 0 0 0 0 0 0 0 0 0 0 0 0 0 0 0 0 0 0 0 0 0 0 0.00427563769864085 0 0 0 0 0 0 0 0 0 0 0 0 0 0.00635199943054154 0 0 0 0 0 0 0 0 0 0 0 0 0 0 0 0 0 0 0 0 0 0 0 0 0 0 0.00982344097979099 0 0 0 0 0 0 0 0 0 0 0 0 0 0 0 0 0 0 0 0 0 0 0 0 0 0 0 0 0 0 0 0 0 0 0 0 0 0 0 0 0 0 0 0 0 0 0 0 0 0 0 0 0 0 0 0 0 0 0 0 0 0 0 0 0 0 0 0 0 0 0 0 0 0 0 0 0 0 0 0 0 0 0 0
0 0 0 0 0 0 0 0.0607032559080625 0 0 0 0 0 0 0 0 0 0 0 0 0 0 0 0 0 0 0 0 0 0 0 0 0 0 0 0 0 0 0 0 0 0 0 0 0 0 0 0 0 0 0 0 0 0 0 0 0 0 0 0 0 0 0 0 0 0 0 0 0 0 0.706803580999489 0 0 0 0 0 0 0 0 0 0 0 0 0 0 0 0 0 0 0 0 0 0 0 0 0 0 0 0 0 0 0 0 0 0 0 0 0 0 0 0 0 0 0 0 0 0 0 0 0 0 0 0 0 0 0 0 0 0 0 0 0 0 0 0 0 0 0.157380411457171 0.075112751635278 0 0 0 0 0 0 0 0 0 0 0 0 0 0 0 0 0 0 0 0 0 0 0 0 0 0 0 0 0 0 0 0 0 0 0 0 0 0 0 0 0 0 0 0 0 0 0 0 0 0 0 0 0 0 0 0 0 0 0 0 0 0 0 0 0 0 0 0 0 0 0 0 0 0 0 0 0 0 0 0 0 0 0 0 0 0 0 0 0 0 0 0 0 0 0 0 0 0 0 0 0 0 0 0 0 0 0 0 0 0 0 0 0 0 0 0 0 0 0 0 0 0 0 0 0 0 0 0 0 0 0 0 0 0 0 0 0 0 0 0 0 0 0 0 0 0 0 0 0 0 0 0 0 0 0 0 0 0 0 0 0 0 0 0 0 0 0 0 0 0 0 0 0 0 0 0 0 0 0
0 0 0 0 0 0 0 0 0 0 0 0 0 0 0 0.00907133874000321 0 0 0 0 0 0 0 0 0 0 0 0 0 0 0.0983971988591459 0 0 0 0 0 0.00334968219887025 0.0109984736611867 0 0 0 0 0 0 0 0 0 0 0 0 0 0 0 0 0 0 0 0 0 0 0 0 0 0 0 0 0 0 0 0 0 0 0 0 0 0 0 0 0 0 0 0.0507293080194259 0.0185017754544171 0.00670627569345833 0 0.0462228299973609 0.0311378565186053 0.00653417609767724 0 0.00239198173279759 0 0 0 0.00495376066025903 0 0.0709092208272399 0.178782909895545 0.0685231763860757 0.166886601671156 0 0 0 0 0 0 0 0 0 0 0 0 0 0 0 0 0 0 0 0 0 0 0 0 0 0 0 0 0.197444716350325 0 0 0 0 0 0 0 0 0 0.0226909710833206 0.00342024604833432 0 0 0 0 0.00234750010479561 0 0 0 0 0 0 0 0 0 0 0 0 0 0 0 0 0 0 0 0 0 0 0 0 0 0 0 0 0 0 0 0 0 0 0 0 0 0 0 0 0 0 0 0 0 0 0 0 0 0 0 0 0 0 0 0 0 0 0 0 0 0 0 0 0 0 0 0 0 0 0 0 0 0 0 0 0 0 0 0 0 0 0 0 0 0 0 0 0 0 0 0 0 0 0 0 0 0 0 0 0 0 0 0 0 0 0 0 0 0 0 0 0 0 0 0 0 0 0 0 0 0 0 0 0 0 0 0 0 0 0 0 0 0 0 0 0 0 0 0 0 0 0 0 0 0 0 0 0 0 0 0 0 0 0 0 0 0 0 0 0 0 0 0 0 0 0 0 0 0 0 0 0 0
0.00198065604452763 0 0 0 0.0374463634164708 0.0102596205616756 0.00197364931976157 0.0364707230454329 0.01324087403932 0.00611093747446053 0.00608407190773471 0.0359663167859923 0 0.0341768406773352 0.0383952809144348 0.274550816674108 0.00197656679085329 0 0.00356619443803921 0 0 0 0 0 0 0 0 0 0.0119198907881002 0.00202393428619072 0 0 0 0 0 0 0 0.00146205066194594 0 0 0 0 0 0 0 0 0.0159294517664245 0 0 0 0.00400725270999116 0 0 0 0 0 0 0 0 0 0 0 0 0 0 0 0.00453455263821978 0.00199633937393931 0.00455077469046286 0.0110618100781466 0 0.00177290190571687 0 0 0 0 0 0 0 0 0 0 0 0 0 0 0 0 0 0 0 0 0 0 0 0 0 0.0747881237060184 0.00667929994372557 0 0 0 0 0 0 0 0.00477919913191973 0.00167734472758989 0.00513347542977985 0.00560239274750797 0 0 0.0123929860499282 0 0 0.00292213641331513 0.0024313124546421 0 0 0 0 0 0 0 0.00319998937710903 0 0 0.0373499065608957 0 0 0 0 0 0.00241280412452009 0.00405675717267214 0.00735151256689714 0.0322960797779167 0 0.162527865690205 0.00438015930242595 0.0184610138737944 0 0 0 0 0 0 0.0117513472439107 0 0 0 0 0 0 0.0256739952892281 0.0126744274267142 0 0 0 0 0 0 0 0 0 0 0 0 0 0 0 0 0 0 0 0 0 0 0 0 0 0 0 0 0 0 0 0 0 0 0 0 0 0 0 0 0 0 0 0 0 0 0 0 0 0 0 0 0 0 0 0 0 0 0 0 0 0 0 0 0 0 0 0 0 0 0 0 0 0 0 0 0 0 0 0 0 0 0 0 0 0 0 0 0 0 0 0 0 0 0 0 0 0 0 0 0 0 0 0 0 0 0 0 0 0 0 0 0 0 0 0 0 0 0 0 0 0 0 0 0 0 0 0 0 0 0 0 0 0 0 0 0 0 0 0 0 0 0 0 0 0 0 0 0 0 0 0 0 0 0 0 0 0 0 0 0 0
0.00210049381703903 0 0 0 0.0308240877708932 0.00741147865836195 0 0.0381966751798919 0.0136368403911653 0.00447403764467332 0.00361989240600641 0.0282069375803532 0 0.0276215808155391 0.0296078638748951 0.25653229237756 0.00196254256738057 0 0.00310726086506315 0 0 0 0 0 0 0 0 0 0.0141316544589092 0.00184279569034031 0 0 0 0 0 0 0 0.00169928328558141 0 0 0 0 0 0 0 0 0.00190594424155343 0 0 0 0 0 0 0 0 0 0 0 0 0 0 0 0 0 0 0 0.00427179935086463 0 0.0167640226115765 0.0179337147239575 0.0552818948125873 0 0 0 0 0.0105903330468838 0 0 0 0 0 0 0 0 0 0 0 0.00137213155022648 0 0 0 0 0 0 0 0 0 0.0110002945597884 0 0 0 0 0 0 0 0 0.00467973319858499 0.0015684630332192 0.00435563536000109 0.00207311865979641 0 0.00448516979920567 0.00772476520303156 0 0 0.00306042915041785 0.00208269299024058 0.00151388413294828 0 0 0 0 0 0 0.00349824778080754 0 0 0.0407323855457102 0 0 0 0 0 0 0.0172811159346131 0.0057997666937538 0.00804683137788276 0.268657306541452 0 0.00138344476677723 0.00472982473646865 0 0 0 0 0 0 0.00873323678613552 0 0 0 0 0 0 0.0150785161444379 0.0104195798834243 0 0 0 0 0 0 0 0 0 0 0 0 0 0 0 0 0 0 0 0 0 0 0 0 0 0 0 0 0 0 0 0 0 0 0 0 0 0 0 0 0 0 0 0 0 0 0 0 0 0 0 0 0 0 0 0 0 0 0 0 0 0 0 0 0 0 0 0 0 0 0 0 0 0 0 0 0 0 0 0 0 0 0 0 0 0 0 0 0 0 0 0 0 0 0 0 0 0 0 0 0 0 0 0 0 0 0 0 0 0 0 0 0 0 0 0 0 0 0 0 0 0 0 0 0 0 0 0 0 0 0 0 0 0 0 0 0 0 0 0 0 0 0 0 0 0 0 0 0 0 0 0 0 0 0 0 0 0 0 0 0 0
0 0 0 0.00604637701229121 0 0 0 0 0 0 0 0 0 0 0 0.00168067192679943 0 0 0 0 0 0 0 0 0 0 0 0 0 0 0 0 0 0.0357837399274932 0 0 0 0.0189582599275573 0 0 0 0 0 0 0 0 0 0 0 0 0 0 0 0 0.172718130807593 0 0 0.00614280078849958 0.0187852432945999 0 0 0 0 0 0 0 0 0 0 0 0 0.00659501938068735 0 0 0 0 0 0 0 0 0.00221512596418147 0 0 0 0 0.00147636966561518 0.00458154640458046 0 0.00510446413222813 0.00413926274947122 0 0 0 0.00407241738833509 0 0.00167577200864549 0.00408601993680247 0 0 0 0 0 0.00301238336893476 0 0 0 0 0 0 0 0 0 0 0 0 0 0 0 0 0 0 0 0 0 0 0 0 0 0 0 0.0060379567395271 0 0 0.0019661688108783 0 0 0 0.00292646748672015 0.000559171204436825 0 0 0 0.0686760852037976 0.0255055009259787 0.0330191762185908 0 0.054117645080638 0.11865111088361 0.0018848003672938 0 0.0176238083220623 0 0 0 0.32290207577363 0.0313051060925828 0 0 0 0 0 0 0 0 0 0 0 0 0 0 0 0 0 0 0 0 0 0 0 0 0 0 0 0 0 0 0 0 0 0 0 0 0 0 0 0 0 0 0 0 0 0 0 0 0 0 0 0 0 0 0 0 0 0 0 0 0 0 0 0 0 0 0 0 0 0 0 0 0 0 0 0 0 0 0 0 0 0 0 0 0 0 0 0 0 0 0 0 0 0 0 0 0 0 0 0 0 0 0.00472348656063685 0 0 0 0 0 0 0 0 0 0 0 0 0 0 0 0 0 0 0 0 0 0 0 0 0 0 0 0 0 0 0 0 0 0 0 0 0 0 0 0 0.0058752744297736 0 0 0 0 0.00518812266854513 0 0 0 0 0 0 0 0 0 0 0 0 0.00196443854698317
0 0 0 0 0 0 0 0 0 0 0 0 0 0 0 0.0153307246775422 0 0 0 0 0 0 0 0 0 0 0 0 0 0.00484894947386115 0.00826856396234823 0 0 0 0 0 0 0.0213669396800821 0 0 0 0 0 0 0 0 0.0763395787977926 0 0 0 0.0315565205250827 0 0 0 0 0 0 0 0.234860653924284 0 0 0 0 0 0 0 0 0 0 0 0 0 0 0 0 0 0 0 0 0 0 0 0 0 0 0.00523493517688333 0.0119027822124151 0.0137241406875567 0 0.00335264733975459 0 0 0 0.0116289780223381 0 0 0 0 0 0 0 0 0 0 0 0 0 0 0 0 0 0 0 0 0 0 0 0 0 0 0 0 0 0 0 0 0 0.00678941816340082 0 0 0 0.0216385192349425 0.108398124453192 0 0 0 0 0.0208993670856135 0.00323930476352464 0 0 0 0.0236437695001788 0.0400355304294896 0 0 0.013343039983194 0 0 0 0 0 0 0 0.277722686041926 0.0458748258645972 0 0 0 0 0 0 0 0 0 0 0 0 0 0 0 0 0 0 0 0 0 0 0 0 0 0 0 0 0 0 0 0 0 0 0 0 0 0 0 0 0 0 0 0 0 0 0 0 0 0 0 0 0 0 0 0 0 0 0 0 0 0 0 0 0 0 0 0 0 0 0 0 0 0 0 0 0 0 0 0 0 0 0 0 0 0 0 0 0 0 0 0 0 0 0 0 0 0 0 0 0 0 0 0 0 0 0 0 0 0 0 0 0 0 0 0 0 0 0 0 0 0 0 0 0 0 0 0 0 0 0 0 0 0 0 0 0 0 0 0 0 0 0 0 0 0 0 0 0 0 0 0 0 0 0 0 0 0 0 0 0 0
0 0 0 0 0 0 0 0 0 0 0 0 0 0 0 0 0 0 0 0 0 0 0 0 0 0 0 0 0 0 0 0 0.005490938850742 0 0 0 0 0 0 0 0 0 0 0 0 0 0 0 0 0 0 0 0 0 0 0 0 0 0 0 0 0 0 0 0 0 0 0 0 0 0 0 0 0 0 0 0 0 0 0 0 0 0 0 0 0.00869286739986961 0.010710871542928 0 0.00504048334748316 0.0291425326001344 0 0.0357336661765152 0 0 0 0.00312725515941642 0 0 0 0 0 0 0.00947403896448656 0.173233133834955 0 0 0 0 0 0 0 0 0 0 0 0 0 0 0 0 0 0 0 0 0 0 0 0 0 0 0 0 0 0 0 0 0 0 0 0 0 0 0.125634957000333 0.0921850290153047 0 0.0741478985276195 0.0127477256573105 0.0209546690109684 0.139433413137936 0.188081774223685 0.024905712804792 0 0.0350368647770418 0.006226167968478 0 0 0 0 0 0 0 0 0 0 0 0 0 0 0 0 0 0 0 0 0 0 0 0 0 0 0 0 0 0 0 0 0 0 0 0 0 0 0 0 0 0 0 0 0 0 0 0 0 0 0 0 0 0 0 0 0 0 0 0 0 0 0 0 0 0 0 0 0 0 0 0 0 0 0 0 0 0 0 0 0 0 0 0 0 0 0 0 0 0 0 0 0 0 0 0 0 0 0 0 0 0 0 0 0 0 0 0 0 0 0 0 0 0 0 0 0 0 0 0 0 0 0 0 0 0 0 0 0 0 0 0 0 0 0 0 0 0 0 0 0 0 0 0 0 0 0 0 0 0 0 0 0 0 0 0 0 0 0 0 0 0 0 0
0 0 0 0 0 0 0 0 0 0 0 0 0 0 0 0 0 0 0 0 0 0 0 0 0 0 0 0 0 0 0 0 0 0 0 0 0 0 0 0 0 0 0 0 0 0 0 0 0 0 0 0 0 0 0 0 0 0 0.274785477751528 0 0 0 0 0 0 0 0 0 0 0 0 0 0 0 0 0 0 0 0 0 0 0 0 0 0 0 0.00645562908556848 0 0.00394422762894142 0.0204300917374979 0 0 0 0 0 0.00342935929770831 0 0 0 0 0 0 0.0171597056970272 0.00934367663862632 0 0 0 0 0 0 0 0 0 0 0 0 0 0 0 0 0 0 0 0 0 0 0 0 0 0 0 0 0 0 0 0 0 0 0 0.056123806489096 0.0114034041588371 0.0733571472650431 0 0.187430102324719 0 0 0.169868515187605 0.0226159908340241 0.0760487416639673 0 0 0 0 0 0.0478288680989915 0.0197752561408198 0 0 0 0 0 0 0 0 0 0 0 0 0 0 0 0 0 0 0 0 0 0 0 0 0 0 0 0 0 0 0 0 0 0 0 0 0 0 0 0 0 0 0 0 0 0 0 0 0 0 0 0 0 0 0 0 0 0 0 0 0 0 0 0 0 0 0 0 0 0 0 0 0 0 0 0 0 0 0 0 0 0 0 0 0 0 0 0 0 0 0 0 0 0 0 0 0 0 0 0 0 0 0 0 0 0 0 0 0 0 0 0 0 0 0 0 0 0 0 0 0 0 0 0 0 0 0 0 0 0 0 0 0 0 0 0 0 0 0 0 0 0 0 0 0 0 0 0 0 0 0 0 0 0 0 0 0 0 0 0 0 0
0 0 0 0 0 0 0 0 0 0 0 0 0 0 0 0 0 0 0 0 0 0 0 0 0 0 0 0 0 0 0 0 0.00236283381343153 0 0 0 0 0 0 0 0 0 0 0 0 0 0.0177942481482432 0 0 0 0.00673008397933212 0 0 0 0.00323589988857842 0 0 0.00133343014088996 0.199586657472021 0 0 0 0 0 0 0 0 0 0 0 0 0 0 0.00145198311892489 0 0 0 0 0 0 0 0 0.000601767622916689 0 0 0.0907535007628725 0.0302222573006374 0.00673045896039711 0.0359397025406902 0.209305737525128 0.0113353145875802 0.00391413996748574 0.0158979634899307 0 0 0.0206555915760744 0.00140630467067293 0 0.00172916784949167 0.00128855588196899 0 0 0.0837223226361613 0.0242499681090447 0 0 0 0 0 0 0 0 0 0 0 0 0 0 0 0 0 0 0 0 0 0 0 0 0 0 0 0 0 0 0 0 0.000867485690926435 0 0 0.00991151476887469 0.00918180307445819 0.0255951054104623 0.0891259002183391 0 0 0.00457307706262966 0.0203694874211571 0.012011380587269 0.00919166132391949 0.00951721216226192 0.0028585584838529 0 0 0.00323455826255486 0.0200735866414837 0.0100994233859832 0 0 0 0 0 0 0 0 0 0 0 0 0 0 0 0 0 0 0 0 0 0 0 0 0 0 0 0 0 0 0 0 0 0 0 0 0 0 0 0 0 0 0 0 0 0 0 0 0 0 0 0 0 0 0 0 0 0 0 0 0 0 0 0 0 0 0 0 0 0 0 0 0 0 0 0 0 0 0 0 0 0 0 0 0 0 0 0 0 0 0 0 0 0 0 0 0 0 0 0 0 0 0.000748296962243764 0 0 0 0 0 0 0 0 0 0 0 0 0 0 0 0 0 0 0 0 0 0 0 0 0 0 0 0 0 0 0 0 0 0 0 0 0 0 0 0 0.00239305850110994 0 0 0 0 0 0 0 0 0 0 0 0 0 0 0 0 0 0
0 0 0 0 0 0 0 0 0 0 0 0 0 0 0 0 0 0 0 0 0 0 0 0 0 0 0 0 0 0 0 0 0.1008144310144 0 0 0 0 0 0 0 0 0 0 0 0 0 0 0 0 0 0 0 0 0 0 0 0 0 0 0 0 0 0 0 0 0 0 0 0 0 0 0 0 0 0 0 0 0 0 0 0 0 0 0 0 0 0 0 0 0 0 0 0 0 0 0 0 0 0 0 0 0 0 0 0 0 0 0 0 0 0 0 0 0 0 0 0 0 0 0 0 0 0 0 0 0 0 0 0 0 0 0 0 0 0 0 0 0 0 0.073955846693995 0 0 0 0 0 0.0479084400727966 0 0.112832474564393 0.0196065384267216 0.012613574801775 0.318815258181413 0 0 0.313453436244506 0 0 0 0 0 0 0 0 0 0 0 0 0 0 0 0 0 0 0 0 0 0 0 0 0 0 0 0 0 0 0 0 0 0 0 0 0 0 0 0 0 0 0 0 0 0 0 0 0 0 0 0 0 0 0 0 0 0 0 0 0 0 0 0 0 0 0 0 0 0 0 0 0 0 0 0 0 0 0 0 0 0 0 0 0 0 0 0 0 0 0 0 0 0 0 0 0 0 0 0 0 0 0 0 0 0 0 0 0 0 0 0 0 0 0 0 0 0 0 0 0 0 0 0 0 0 0 0 0 0 0 0 0 0 0 0 0 0 0 0 0 0 0 0 0 0 0 0 0 0 0 0 0 0 0 0 0 0 0 0 0 0 0 0
0 0 0 0 0 0 0 0 0 0 0 0 0 0 0 0 0 0 0 0 0 0 0 0 0 0 0 0 0 0 0 0 0 0 0 0 0 0 0 0 0 0 0 0 0 0 0 0 0 0 0 0 0 0 0 0 0 0 0 0 0 0 0 0 0 0 0 0 0 0 0 0 0 0 0 0 0 0 0 0 0 0 0 0 0 0.0198731863795461 0.019662088836556 0 0 0.0261061018336984 0 0 0 0 0 0 0 0 0 0.0108397122655974 0 0 0 0.0244160030288889 0 0 0 0 0 0 0 0 0 0 0 0 0 0 0 0 0 0 0 0 0 0 0 0 0 0 0 0 0 0 0 0 0 0 0 0 0 0.190553142139635 0 0.0423281474809019 0.0769365428775754 0 0 0 0.223964610674434 0.134763805849946 0.16869906505759 0 0 0 0 0 0 0 0 0 0 0 0 0 0 0 0 0 0 0 0 0 0 0 0 0 0 0 0 0 0 0 0 0 0 0 0 0 0 0 0 0 0 0 0 0 0 0 0 0 0 0 0 0 0 0 0 0 0 0 0 0 0 0 0 0 0 0 0 0 0 0 0 0 0 0 0 0 0 0 0 0 0 0 0 0 0 0 0 0 0 0 0 0 0 0 0 0 0 0 0 0 0 0 0 0 0 0 0 0 0 0 0 0 0 0 0 0 0 0 0 0 0 0 0 0 0 0 0 0 0 0 0 0 0 0 0 0 0 0 0 0 0 0 0 0 0 0 0 0 0.0105594533218005 0 0 0 0 0 0 0 0 0 0 0 0 0 0.0512981402538316 0 0 0
0 0 0 0 0 0 0 0 0 0 0 0 0 0 0 0 0 0 0 0 0 0 0 0 0 0 0 0 0 0 0 0 0 0 0 0 0 0 0 0 0 0 0 0 0 0 0 0 0 0 0 0 0 0 0 0 0 0 0.248500240610779 0 0 0 0 0 0 0 0 0 0 0 0 0 0 0 0 0 0 0 0 0 0 0 0 0 0 0 0.00249089853239809 0 0 0.00510328392894028 0 0 0 0 0 0 0 0 0 0 0 0 0 0.0194772491703236 0 0 0 0 0 0 0 0 0 0 0 0 0 0 0 0 0 0 0 0 0 0 0 0 0 0 0 0 0 0 0 0 0 0 0 0.0675059525411459 0.00982277461730394 0.011361253204654 0.259283262412569 0.0653848460029296 0 0 0 0.0338943633592053 0.112041353383126 0 0 0 0 0 0.0744972341974905 0.0906372880391346 0 0 0 0 0 0 0 0 0 0 0 0 0 0 0 0 0 0 0 0 0 0 0 0 0 0 0 0 0 0 0 0 0 0 0 0 0 0 0 0 0 0 0 0 0 0 0 0 0 0 0 0 0 0 0 0 0 0 0 0 0 0 0 0 0 0 0 0 0 0 0 0 0 0 0 0 0 0 0 0 0 0 0 0 0 0 0 0 0 0 0 0 0 0 0 0 0 0 0 0 0 0 0 0 0 0 0 0 0 0 0 0 0 0 0 0 0 0 0 0 0 0 0 0 0 0 0 0 0 0 0 0 0 0 0 0 0 0 0 0 0 0 0 0 0 0 0 0 0 0 0 0 0 0 0 0 0 0 0 0 0 0
0 0 0 0 0 0 0 0 0 0 0 0 0 0 0 0.00434814861997845 0 0 0 0 0 0 0 0 0 0 0 0 0 0.00264809447410455 0.0183888751010438 0 0 0 0 0 0 0.00467441514236816 0 0 0 0 0 0 0 0 0 0 0 0 0 0 0 0 0 0 0 0 0.00411638433451863 0 0 0 0 0 0 0 0 0 0 0 0 0 0 0 0 0 0 0 0 0 0 0.00218737381318467 0 0 0 0.00905159573545528 0.00611103639550493 0 0.0057133948825535 0.015682696481022 0 0 0 0.00303243418008789 0 0 0.00282246062983715 0.00213381539200315 0 0.00584062826746281 0 0 0 0.00994313441275256 0 0 0 0 0 0 0 0 0 0 0 0 0 0 0 0 0 0 0 0 0 0 0 0.0123744047662605 0 0 0 0 0 0 0 0 0 0.00935851055727276 0.00420749381654773 0.141428549100644 0 0.0178458169278592 0.0329867332874047 0.036842749257214 0.060047248346442 0 0.0323884062926374 0 0.168341388591133 0 0.0333792076225033 0 0 0.0226915541084456 0.242177486777593 0.0578426507924005 0 0 0 0 0 0 0 0 0 0 0 0 0 0 0 0 0 0 0 0 0 0 0 0 0 0 0 0 0 0 0 0 0 0 0 0 0 0 0 0 0 0 0 0 0 0 0 0 0 0 0 0 0 0 0 0 0 0 0 0 0 0 0 0 0 0 0 0 0 0 0 0 0 0 0 0 0 0 0 0 0 0 0 0 0 0 0 0 0 0 0 0 0 0 0 0 0 0 0 0 0 0 0.00967896493733123 0 0 0 0 0 0 0 0 0 0 0 0 0 0 0 0 0 0 0 0 0 0 0 0 0 0 0 0 0 0 0 0 0 0 0 0 0 0 0 0 0.0103761667431664 0.00674047486081097 0 0 0 0.00459770535245679 0 0 0 0 0 0 0 0 0 0 0 0 0
0 0 0 0 0 0 0 0 0 0 0 0 0 0 0 0 0 0 0 0 0 0 0 0 0 0 0 0 0 0 0 0 0 0 0 0 0 0 0 0 0 0 0 0 0 0 0 0 0 0 0 0 0 0 0 0 0 0 0.00503948702837039 0 0 0 0 0 0 0 0 0 0 0 0 0 0 0 0 0 0 0 0 0 0 0 0 0 0 0.012592659201712 0.0053757091719359 0 0.00722371059156506 0.0160475936490773 0 0 0 0 0 0.00326320773250881 0 0 0 0.00252979654493677 0 0 0 0.0787493364475962 0 0 0 0 0 0 0 0 0 0 0 0 0 0 0 0 0 0 0 0 0 0 0 0.00934856151437308 0 0 0 0 0 0 0 0 0 0 0 0.00282499183024034 0 0.14931692847054 0.139476898997917 0.0354519132099905 0.0131203821253701 0.093326358675455 0.134625399466873 0.211678849467754 0 0.0100506035411321 0.0483812600970214 0 0 0 0 0.0171616450107246 0 0 0 0 0 0 0 0 0 0 0 0 0 0 0 0 0 0 0 0 0 0 0 0 0 0 0 0 0 0 0 0 0 0 0 0 0 0 0 0 0 0 0 0 0 0 0 0 0 0 0 0 0 0 0 0 0 0 0 0 0 0 0 0 0 0 0 0 0 0 0 0 0 0 0 0 0 0 0 0 0 0 0 0 0 0 0 0 0 0 0 0 0 0 0 0 0 0 0 0 0 0 0 0 0 0 0 0 0 0 0 0 0 0 0 0 0 0 0 0 0 0 0 0 0 0 0 0 0 0 0 0 0 0 0 0 0 0 0 0 0 0 0 0.00224421511678706 0.00217049210811966 0 0 0 0 0 0 0 0 0 0 0 0 0 0 0 0 0
0 0 0 0 0 0 0 0 0 0 0 0 0 0 0 0 0 0 0 0 0 0 0 0 0 0 0 0 0 0 0 0 0.0983225093015161 0 0 0 0 0 0 0 0 0 0 0 0 0 0 0 0 0 0 0 0 0 0 0 0 0 0 0 0 0 0 0 0 0 0 0 0 0 0 0 0 0 0 0 0 0 0 0 0 0 0 0 0 0.0026426202552629 0.00606581961340248 0 0.0038874024723807 0.0162086138101436 0 0.00496289462073952 0 0 0 0.00317307865672755 0 0 0 0 0.0224314261061528 0 0.00662764009751964 0.0721258766692585 0 0 0 0 0 0 0 0 0 0 0 0 0 0 0 0 0 0 0 0 0 0 0 0 0 0 0 0 0 0 0 0 0 0 0 0 0 0.171788092604028 0 0.0313083060003658 0.00719926071527029 0.0478963418114272 0 0 0.00857227900016277 0 0.184978349134672 0.0842616488150541 0.107847336073005 0.111253770255391 0 0 0 0 0 0 0 0 0 0 0 0 0 0 0 0 0 0 0 0 0 0 0 0 0 0 0 0 0 0 0 0 0 0 0 0 0 0 0 0 0 0 0 0 0 0 0 0 0 0 0 0 0 0 0 0 0 0 0 0 0 0 0 0 0 0 0 0 0 0 0 0 0 0 0 0 0 0 0 0 0 0 0 0 0 0 0 0 0 0 0 0 0 0 0 0 0 0 0 0 0 0 0 0 0.00321843321453488 0 0 0 0 0 0 0 0 0 0 0 0 0 0 0 0 0 0 0 0 0 0 0 0 0 0 0 0 0 0 0 0 0 0 0 0 0 0 0 0 0 0 0 0 0 0.00261415038649267 0 0 0 0 0 0 0 0 0 0 0 0 0.00261415038649267
0 0 0 0 0 0 0 0 0 0 0 0 0 0 0 0 0 0 0 0 0 0 0 0 0 0 0 0 0 0 0 0 0.0886118971916878 0 0 0 0 0 0 0 0 0 0 0 0 0 0 0 0 0 0 0 0 0 0 0 0 0 0 0 0 0 0 0 0 0 0 0 0 0 0 0 0 0 0 0 0 0 0 0 0 0 0 0 0 0.00478019091130683 0.00594768733575829 0 0 0.00748738115231966 0 0.00394255451605985 0 0 0 0 0 0 0 0.00175970846962655 0.0700670633454597 0.0311471432704149 0 0.0172867449154836 0 0 0 0 0 0 0 0 0 0 0 0 0 0 0 0 0 0 0 0 0 0 0 0.00394592758602073 0 0 0 0 0 0 0 0 0 0 0 0.0180103340790337 0 0.0181849174784543 0 0.00751731787351263 0.145463765850349 0.0479300372953845 0 0.0286175699858817 0.0329873436633078 0.147872329064664 0 0.139302427565158 0.0245223749027591 0.140761730495901 0 0 0 0 0 0 0 0 0 0 0 0 0 0 0 0 0 0 0 0 0 0 0 0 0 0 0 0 0 0 0 0 0 0 0 0 0 0 0 0 0 0 0 0 0 0 0 0 0 0 0 0 0 0 0 0 0 0 0 0 0 0 0 0 0 0 0 0 0 0 0 0 0 0 0 0 0 0 0 0 0 0 0 0 0 0 0 0 0 0 0 0 0 0 0 0 0 0 0 0 0 0 0 0 0.00275425837608528 0 0 0 0 0 0 0 0 0 0 0 0 0 0 0 0 0 0 0 0 0 0 0 0 0 0 0 0 0 0 0 0 0 0 0 0 0 0 0 0 0.00280121670915221 0.00495583184692381 0 0 0 0 0 0 0 0 0 0 0 0 0 0 0 0 0.00334224611929449
0 0 0 0 0 0 0 0 0 0 0 0 0 0 0 0 0 0 0 0 0 0 0 0 0 0 0 0 0 0 0 0 0.0483652345307712 0 0 0 0 0 0 0 0 0 0 0 0 0 0 0 0 0 0 0 0 0 0 0 0 0 0 0 0 0 0 0 0 0 0 0 0 0 0 0 0 0 0 0 0 0 0 0 0 0 0 0 0 0 0 0 0.00830169419713193 0.0126303326248904 0.00876635415115368 0 0 0 0.0164508450613278 0 0 0 0 0 0.0193094210703415 0.223241254218275 0.0132571644553045 0.0457005175591493 0 0 0 0 0 0 0 0 0 0 0 0 0 0 0 0 0 0 0 0 0 0 0 0 0 0 0 0 0 0 0 0 0 0 0 0 0 0 0 0 0 0 0 0 0 0.143989516885219 0.297778674337968 0 0.114208509766516 0.0480004811419512 0 0 0 0 0 0 0 0 0 0 0 0 0 0 0 0 0 0 0 0 0 0 0 0 0 0 0 0 0 0 0 0 0 0 0 0 0 0 0 0 0 0 0 0 0 0 0 0 0 0 0 0 0 0 0 0 0 0 0 0 0 0 0 0 0 0 0 0 0 0 0 0 0 0 0 0 0 0 0 0 0 0 0 0 0 0 0 0 0 0 0 0 0 0 0 0 0 0 0 0 0 0 0 0 0 0 0 0 0 0 0 0 0 0 0 0 0 0 0 0 0 0 0 0 0 0 0 0 0 0 0 0 0 0 0 0 0 0 0 0 0 0 0 0 0 0 0 0 0 0 0 0 0 0 0 0 0 0 0 0 0 0 0 0
0 0 0 0 0 0 0 0 0 0 0 0 0 0 0 0 0 0 0 0 0 0 0 0 0 0 0 0 0 0 0 0.00818485644059637 0.0269327295875498 0 0.00663465927429649 0 0 0 0 0 0 0 0 0 0 0 0 0 0 0 0 0 0 0 0 0 0 0 0 0 0 0 0 0 0 0 0 0 0 0 0 0 0 0 0 0 0 0 0 0 0 0 0 0 0 0.00276025732841971 0 0 0.0208936220963632 0.0384696686283475 0.0297324488447761 0.00498819048172694 0.0419125298919869 0 0.018452473026161 0 0 0 0 0 0.020064101444249 0.105961051491732 0.0374184314179948 0.143894764536395 0 0 0 0 0 0 0 0 0 0 0 0 0 0 0 0 0 0 0 0 0 0 0 0 0 0 0 0 0 0 0 0 0 0 0 0 0 0.0622912188238721 0 0 0 0 0 0 0 0.209925245122275 0.0597106447261559 0.130092658897922 0 0.0316804479391807 0 0 0 0 0 0 0 0 0 0 0 0 0 0 0 0 0 0 0 0 0 0 0 0 0 0 0 0 0 0 0 0 0 0 0 0 0 0 0 0 0 0 0 0 0 0 0 0 0 0 0 0 0 0 0 0 0 0 0 0 0 0 0 0 0 0 0 0 0 0 0 0 0 0 0 0 0 0 0 0 0 0 0 0 0 0 0 0 0 0 0 0 0 0 0 0 0 0 0 0 0 0 0 0 0 0 0 0 0 0 0 0 0 0 0 0 0 0 0 0 0 0 0 0 0 0 0 0 0 0 0 0 0 0 0 0 0 0 0 0 0 0 0 0 0 0 0 0 0 0 0 0 0 0 0 0 0 0 0 0 0 0 0 0
0 0 0 0 0 0 0 0 0 0 0 0 0 0 0 0 0 0 0 0 0 0 0 0 0 0 0 0 0 0 0 0 0.242089175096042 0.0943273252621932 0.0134846562333567 0 0 0 0 0 0 0 0 0 0 0 0 0 0 0 0 0 0 0 0.00585046803640801 0 0 0 0 0 0 0 0 0 0 0 0 0 0 0 0 0 0 0 0 0 0 0 0 0 0 0 0 0 0 0 0.00229122645641417 0 0 0.00634753586774008 0 0 0 0 0.00283163166027405 0.0023302443227631 0 0 0 0 0.0651043971379044 0.0125326353998776 0 0.0072290591082211 0 0 0 0 0 0 0 0 0 0 0 0 0 0 0 0 0 0 0 0 0 0 0 0 0 0 0 0 0 0 0 0 0 0 0 0 0 0.00382843912204565 0 0.00716340268299032 0.120441822245168 0 0 0.0163836071443775 0 0.0748978421537769 0.118542245936287 0.0189103356366838 0.0109569740913272 0 0.00640966861303414 0 0 0 0 0 0 0 0 0 0 0 0 0 0 0 0 0 0 0 0 0 0 0 0 0 0 0 0 0 0 0 0 0 0.00468370565001287 0 0 0 0 0 0 0 0.00167811060259553 0 0 0 0 0 0 0 0 0 0 0 0 0 0 0 0 0 0 0.00248040230034127 0.00608079402175371 0 0 0 0 0 0 0 0 0 0 0 0 0 0 0 0 0 0 0 0 0 0 0 0 0 0 0 0 0 0 0 0 0 0 0 0 0 0 0 0 0 0.0405594572330683 0 0 0 0 0 0 0 0 0 0 0 0 0 0 0 0 0 0 0 0 0 0 0 0 0 0 0 0 0 0 0 0 0 0 0 0 0 0 0 0 0.0125442701263343 0.00191294643885709 0 0 0.0225264577426549 0.0204119697388732 0.0104803728397162 0 0 0 0 0 0 0.00193099354445159 0.00351771448123108 0 0 0 0.039240113073225
0 0 0 0 0 0 0 0 0 0 0 0 0 0 0 0.00531746367334339 0 0 0 0 0 0 0 0 0 0 0 0 0 0.00240131600714118 0.00421130794752384 0 0.00417029999754795 0.0122667239971529 0.00431544810135871 0 0 0.00379482804065331 0 0 0 0 0 0 0 0 0 0 0 0 0.0175170845923136 0 0 0 0.161377448601047 0 0 0.021370816450121 0.113244859381265 0 0 0 0 0 0 0 0 0 0 0 0 0.00472072177149908 0 0 0 0 0 0 0 0 0 0 0 0 0 0.00154632076099556 0.00137146682748557 0 0.00289764280215067 0.00271227014291275 0 0 0 0.00214035107120529 0 0 0.00361100849164275 0 0 0.00312004446248673 0 0 0 0 0 0 0 0 0 0 0 0 0 0 0 0 0 0 0 0 0 0 0 0 0 0 0 0.00333047403122882 0 0 0 0 0 0.00221442915593325 0 0 0 0.010575738606259 0.0037575522831386 0.199083052034407 0.101053421450214 0 0.0360837752006414 0.0318480066339087 0 0 0.0368214106734773 0.12526563485996 0 0 0 0 0 0.00459185819547373 0 0.0575083729062785 0 0 0 0 0 0 0 0 0 0 0 0 0 0 0 0 0 0 0 0 0 0 0 0 0 0 0 0 0 0 0 0 0 0 0 0 0 0 0 0 0 0 0 0 0 0 0 0 0 0 0 0 0 0 0 0 0 0 0 0 0 0 0 0 0 0 0 0 0 0 0 0 0 0 0 0 0 0 0 0 0 0 0 0 0 0 0 0 0 0 0 0 0 0 0 0 0 0 0 0 0 0 0.00472895317362157 0 0 0 0 0 0 0 0 0 0 0 0 0 0 0 0 0 0 0 0 0 0 0 0 0 0 0 0 0 0 0 0 0 0 0 0 0 0 0 0 0.00273834059579349 0.00219720414653418 0 0 0 0.00451457248894275 0 0 0 0 0 0 0 0 0 0 0 0.0015797804443405 0
0 0 0 0 0 0 0 0 0 0 0 0 0 0 0 0.00853062454682878 0 0 0 0 0 0 0 0 0 0 0 0 0 0.00896311529231671 0.0335790012443679 0 0 0 0 0 0 0.00887003931659651 0 0 0 0 0 0 0 0 0 0 0 0 0 0 0 0 0 0 0 0 0.0898478834926283 0 0 0 0 0 0 0 0 0 0 0 0 0 0 0 0 0 0 0 0 0 0 0 0 0 0 0.0234354182920854 0.0142265588983657 0 0 0.00563252953557263 0 0 0 0.00762387824835053 0 0 0.00731728357742123 0 0 0.00538217258322704 0 0 0 0 0 0 0 0 0 0 0 0 0 0 0 0 0 0 0 0 0 0 0 0 0 0 0 0.00650945863128756 0 0 0 0 0 0 0 0 0 0.0190280111109657 0.00946333974062079 0.0703438978604443 0.0608361736106937 0 0.0543740621521445 0.0583984948199638 0 0 0.163273225517967 0.109042088176769 0.0257287285797403 0 0 0 0 0 0.209594014771643 0 0 0 0 0 0 0 0 0 0 0 0 0 0 0 0 0 0 0 0 0 0 0 0 0 0 0 0 0 0 0 0 0 0 0 0 0 0 0 0 0 0 0 0 0 0 0 0 0 0 0 0 0 0 0 0 0 0 0 0 0 0 0 0 0 0 0 0 0 0 0 0 0 0 0 0 0 0 0 0 0 0 0 0 0 0 0 0 0 0 0 0 0 0 0 0 0 0 0 0 0 0 0 0 0 0 0 0 0 0 0 0 0 0 0 0 0 0 0 0 0 0 0 0 0 0 0 0 0 0 0 0 0 0 0 0 0 0 0 0 0 0 0 0 0 0 0 0 0 0 0 0 0 0 0 0 0 0 0 0 0 0 0
0 0 0 0 0 0 0 0 0 0 0 0 0 0 0 0 0 0 0 0 0 0 0 0 0 0 0 0 0 0 0 0 0 0 0 0 0 0 0 0 0 0 0 0 0 0 0 0 0 0 0 0 0 0 0 0 0 0 0 0 0 0 0 0 0 0 0 0 0 0 0 0 0 0 0 0 0 0 0 0 0 0 0 0 0 0 0 0 0 0 0 0 0 0 0 0 0 0 0 0 0 0 0 0 0 0 0 0 0 0 0 0 0 0 0 0 0 0 0 0 0 0 0 0 0 0 0 0 0 0 0 0 0 0 0 0 0 0 0 0 0 0 0 0 0 0 0 0 0 0 0 0 0 0 0 0 0 0.184942655240342 0.164060174202329 0 0 0.0117943050461396 0 0 0 0 0.108903820714324 0 0 0 0 0 0 0 0 0 0.0675616249536264 0.128528106019576 0 0 0.0152956604947719 0 0 0 0 0 0 0 0 0 0 0 0 0 0 0 0 0 0 0 0 0 0 0 0 0 0 0.0546263080244895 0 0 0 0 0 0 0 0 0 0 0 0 0 0 0 0 0 0 0 0 0 0 0 0 0 0 0 0 0 0 0 0 0 0 0 0 0 0 0.00579263282531286 0 0 0 0 0 0 0 0 0 0 0 0 0 0 0 0 0 0 0 0 0 0 0 0 0 0 0 0 0 0 0 0 0 0 0 0 0 0 0.0550480164955912 0.014183800613929 0 0.0740451149283816 0.0862225774162523 0 0 0 0 0 0.0289952030249344 0 0 0 0 0 0 0 0 0 0 0 0 0 0 0 0 0 0 0 0 0 0
0 0 0 0 0 0 0 0 0 0 0 0 0 0 0 0 0 0 0 0 0 0 0 0 0 0 0 0 0 0 0 0 0 0 0 0 0 0 0 0 0 0 0 0 0 0 0 0 0 0 0 0 0 0 0 0 0 0 0 0 0 0 0 0 0 0 0 0 0 0 0 0 0 0 0 0 0 0 0 0 0 0 0 0 0 0 0 0 0 0 0 0 0 0 0 0 0 0 0 0 0 0 0 0 0 0 0 0 0 0 0.00540638079686365 0 0 0 0 0 0 0 0 0 0 0 0 0 0.0110761420641913 0 0 0 0 0 0 0 0 0 0 0 0 0 0 0 0 0 0 0 0 0 0 0 0 0 0 0 0 0 0 0 0.18971324594707 0 0 0 0 0.05012500015306 0.152077537097713 0 0 0.144259372038548 0 0 0 0 0 0 0 0 0 0 0.280996806881047 0.114349257591238 0 0.0243011344057609 0.0131501740497724 0 0 0 0.0145449489747356 0 0 0 0 0 0 0 0 0 0 0 0 0 0 0 0 0 0 0 0 0 0 0 0 0 0 0 0 0 0 0 0 0 0 0 0 0 0 0 0 0 0 0 0 0 0 0 0 0 0 0 0 0 0 0 0 0 0 0 0 0 0 0 0 0 0 0 0 0 0 0 0 0 0 0 0 0 0 0 0 0 0 0 0 0 0 0 0 0 0 0 0 0 0 0 0 0 0 0 0 0 0 0 0 0 0 0 0 0 0 0 0 0 0 0 0 0 0 0 0 0 0 0 0 0 0 0 0 0 0 0 0 0
0 0 0 0 0 0 0 0 0 0 0 0 0 0 0 0 0 0 0 0 0 0 0 0 0 0 0 0 0 0 0 0 0 0 0 0 0 0 0 0 0 0 0 0 0 0 0 0 0 0 0 0 0 0 0 0 0 0 0 0 0 0 0 0 0 0 0 0 0 0 0 0 0 0 0 0 0 0 0 0 0 0 0 0 0 0 0 0 0 0 0 0 0 0 0 0 0 0 0 0 0 0 0 0 0 0 0 0 0 0 0 0 0 0 0 0 0 0 0 0 0 0 0 0 0 0 0 0 0 0 0 0 0 0 0 0 0 0 0 0 0 0 0 0 0 0 0 0 0 0 0 0 0 0 0 0 0.179635614623188 0 0 0.0318395991494662 0.0201319653252884 0.0316515759190287 0 0 0 0 0.162464320388044 0 0 0 0 0 0 0 0 0 0 0.0381350149472805 0.0145351457396167 0 0 0 0 0 0 0 0 0.00604215142759697 0 0.00648263419088363 0 0 0 0 0 0 0.0381583158632825 0 0 0 0 0 0 0 0 0 0 0.053024707189954 0 0 0 0 0 0 0 0 0 0 0 0 0 0 0 0 0 0 0 0 0 0 0 0 0 0 0 0 0 0 0 0 0 0 0 0 0 0 0 0 0 0 0 0 0 0 0 0 0 0 0.01780486888766 0 0 0 0 0 0 0 0 0 0 0 0 0 0 0 0 0 0 0 0 0 0 0 0 0 0 0 0.018272578375041 0.0908516750633784 0 0.0749504784322907 0.194732252211615 0 0 0 0 0.0212871022663855 0 0 0 0 0 0 0 0 0 0 0 0 0 0 0 0 0 0 0 0 0 0
0 0 0 0 0 0 0 0 0 0 0 0 0 0 0 0 0 0 0 0 0 0 0 0 0 0 0 0 0 0 0 0 0 0 0 0 0 0 0 0 0 0 0 0 0 0 0 0 0 0 0 0 0 0 0 0 0 0 0 0 0 0 0 0 0 0 0 0 0 0 0 0 0 0 0 0 0 0 0 0 0 0 0 0 0 0 0 0 0 0 0 0 0 0 0 0 0 0 0 0 0 0 0 0 0 0 0 0 0 0 0 0 0 0 0 0 0 0 0 0 0 0 0 0 0 0 0 0 0 0 0 0 0 0 0 0 0 0 0 0 0 0 0 0 0 0 0 0 0 0 0 0 0 0 0 0 0 0 0.0706981191221124 0 0.204585785953826 0 0 0 0 0 0 0 0 0 0 0 0 0 0 0 0 0 0 0 0 0 0 0 0 0 0 0 0 0 0 0 0 0 0 0 0 0 0 0 0 0 0 0 0 0 0 0 0 0 0 0 0 0 0 0 0 0 0 0 0 0 0 0 0 0 0 0 0 0 0 0 0 0 0 0 0 0 0 0 0 0 0 0 0 0 0 0 0 0 0 0 0 0 0 0 0 0 0 0 0 0 0 0 0 0 0 0 0 0 0 0 0 0 0 0 0 0 0 0 0 0 0 0 0 0.0265234861466514 0 0.146174239731679 0.0867478155132985 0.225112671141307 0.172494395318854 0 0 0 0 0 0.0676634870722709 0 0 0 0 0 0 0 0 0 0 0 0 0 0 0 0 0 0 0 0 0
0 0 0 0 0 0 0 0 0 0 0 0 0 0 0 0 0 0 0 0 0 0 0 0 0 0 0 0 0 0 0 0 0 0 0 0 0 0 0 0 0 0 0 0 0 0 0 0 0 0 0 0 0 0 0 0 0 0 0 0 0 0 0 0 0 0 0 0 0.00341566947629871 0.00558218427852083 0 0 0 0 0 0 0 0 0 0 0 0 0 0 0 0 0 0 0 0 0 0 0 0 0 0 0 0 0 0 0 0 0 0 0 0 0 0 0 0 0 0 0 0 0 0 0 0 0 0 0 0 0 0 0 0 0 0 0 0 0 0 0 0 0 0 0 0 0 0 0 0 0 0 0 0 0 0 0 0 0 0 0 0 0 0 0 0 0.0150162311759653 0.0687242423169582 0 0.126575841327161 0 0 0 0 0 0 0 0 0 0 0 0 0 0 0 0 0 0 0 0 0 0 0 0 0 0 0 0.00451322718090237 0 0 0 0 0.0213029912074419 0 0 0 0 0 0 0 0 0 0 0 0 0.0409533672276635 0 0 0 0 0 0 0 0.00525767245418413 0 0 0 0 0 0 0 0 0 0 0 0 0 0 0 0 0 0 0 0 0 0 0 0 0 0 0 0 0 0 0 0 0 0 0 0 0 0 0 0 0 0 0.0112748275093694 0 0 0 0 0 0 0 0 0 0 0 0 0 0 0 0 0 0 0 0 0 0 0 0 0 0 0 0.107433598037233 0.242859300783408 0.027466497090494 0.103354235053036 0.148679150255982 0 0 0 0 0.0420936276553098 0.0254973369700718 0 0 0 0 0 0 0 0 0 0 0 0 0 0 0 0 0 0 0 0 0
0 0 0 0 0 0 0 0 0 0 0 0 0 0 0 0 0 0 0 0 0 0 0 0 0 0 0 0 0 0 0 0 0 0 0 0 0 0 0 0 0 0 0 0 0 0 0 0 0 0 0 0 0 0 0 0 0 0 0 0 0 0 0 0 0 0 0 0 0 0 0 0 0 0 0 0 0 0 0 0 0 0 0 0 0 0 0 0 0 0 0 0 0 0 0 0 0 0 0 0 0 0 0 0 0 0 0 0 0 0 0 0 0 0 0 0 0 0 0 0 0 0 0 0 0 0 0 0 0 0 0 0 0 0 0 0 0 0 0 0 0 0 0 0 0 0 0 0 0 0 0 0 0 0 0 0 0.0181255526243692 0.0750952938656338 0.0444247469566079 0 0.238180210805015 0 0.0293887851306406 0 0 0 0 0 0 0 0 0 0 0 0 0 0.216953444464009 0 0 0.0103489436215184 0 0 0 0 0 0 0 0 0 0 0 0 0 0 0 0 0 0 0 0 0 0 0 0 0 0 0 0 0 0 0 0 0 0 0 0 0 0 0 0 0 0 0 0 0 0 0 0 0 0 0 0 0 0 0 0 0 0 0 0 0 0 0 0 0 0 0 0 0 0 0 0 0 0 0 0 0 0 0 0 0 0 0 0 0 0 0 0 0 0 0 0 0 0 0 0 0 0 0 0 0 0 0 0 0 0.0291337233503361 0 0.102759815205331 0.0218216739239993 0.0750796269331222 0.113011572102128 0 0 0 0 0 0.0256766110172893 0 0 0 0 0 0 0 0 0 0 0 0 0 0 0 0 0 0 0 0 0
0 0 0 0 0 0 0 0 0 0 0 0 0 0 0 0 0 0 0 0 0 0 0 0 0 0 0 0 0 0 0 0 0 0 0 0 0 0 0 0 0 0 0 0 0 0 0 0 0 0 0 0 0 0 0 0 0 0 0 0 0 0 0 0 0 0 0 0 0 0 0 0 0 0 0 0 0 0 0 0 0 0 0 0 0 0 0 0 0 0 0 0 0 0 0 0 0 0 0 0 0 0 0 0 0 0 0 0 0 0 0 0 0 0 0 0 0 0 0 0 0 0 0 0 0 0 0 0 0 0 0 0 0 0 0 0 0 0 0 0 0 0 0 0 0 0 0 0 0 0 0 0 0 0 0 0 0 0.0456797035630615 0 0 0 0.00589225462381181 0 0.0259398266937128 0.0631994523688539 0.420534993504615 0.0116877072255774 0 0 0 0 0 0 0.00495110113417555 0 0 0.0576431453708703 0 0 0.0573718457016346 0.00599466840183439 0.00671236453155866 0 0 0.201533667124764 0 0 0 0 0 0 0 0 0 0 0 0 0 0 0 0 0 0 0 0 0 0 0 0 0 0.00350534592203619 0 0 0 0 0 0 0 0 0 0.0450050963395188 0 0 0 0 0 0 0 0 0 0 0 0 0 0 0 0 0 0 0 0 0 0 0 0 0 0 0 0 0 0 0 0 0 0 0 0 0 0 0 0 0 0 0 0 0 0 0 0 0 0.00414742944325053 0.00427529485691596 0 0 0.00469862913802004 0 0 0 0 0 0 0 0.0312274740557886 0 0 0 0 0 0 0 0 0 0 0 0 0 0 0 0 0 0 0 0 0 0 0 0 0 0 0 0 0 0 0 0 0 0 0
0 0 0 0 0 0 0 0 0 0 0 0 0 0 0 0 0 0 0 0 0 0 0 0 0 0 0 0 0 0 0 0 0 0 0 0 0 0 0 0 0 0 0 0 0 0 0 0 0 0 0 0 0 0 0 0 0 0 0 0 0 0 0 0 0 0 0 0 0 0 0 0 0 0 0 0 0 0 0 0 0 0 0 0 0 0 0 0 0 0 0 0 0 0 0 0 0 0 0 0 0 0 0 0 0 0 0 0 0 0 0 0 0 0 0 0 0 0 0 0 0 0 0 0 0 0 0 0 0 0 0 0 0 0 0 0 0 0 0 0 0 0 0 0 0 0 0 0 0 0 0 0 0 0 0 0 0 0 0 0 0 0 0.693690663870826 0 0 0 0 0 0 0 0 0 0 0 0 0 0 0 0 0 0 0 0 0 0.306309336129174 0 0 0 0 0 0 0 0 0 0 0 0 0 0 0 0 0 0 0 0 0 0 0 0 0 0 0 0 0 0 0 0 0 0 0 0 0 0 0 0 0 0 0 0 0 0 0 0 0 0 0 0 0 0 0 0 0 0 0 0 0 0 0 0 0 0 0 0 0 0 0 0 0 0 0 0 0 0 0 0 0 0 0 0 0 0 0 0 0 0 0 0 0 0 0 0 0 0 0 0 0 0 0 0 0 0 0 0 0 0 0 0 0 0 0 0 0 0 0 0 0 0 0 0 0 0 0 0 0 0 0 0 0
0 0 0 0 0 0 0 0 0 0 0 0 0 0 0 0 0 0 0 0 0 0 0 0 0 0 0 0 0 0 0 0 0 0 0 0 0 0 0 0 0 0 0 0 0 0 0 0 0 0 0 0 0 0 0 0 0 0 0 0 0 0 0 0 0 0 0 0 0 0 0 0 0 0 0 0 0 0 0 0 0 0 0 0 0 0 0 0 0 0 0 0 0 0 0 0 0 0 0 0 0 0 0 0 0 0 0 0 0 0 0 0 0 0 0 0 0 0 0 0 0 0 0 0 0 0 0 0 0 0 0 0 0 0 0 0 0 0 0 0 0 0 0 0 0 0 0 0 0 0 0 0 0 0 0 0 0 0 0 0 0 0 0.435891196298841 0 0 0.333094652014082 0 0 0 0 0 0 0 0 0 0 0 0 0 0 0 0.0255330687599982 0 0 0.137114936139845 0 0 0 0 0 0 0 0 0 0 0 0 0 0 0 0 0 0 0 0 0 0 0 0 0 0 0 0 0 0 0 0 0 0 0 0.0367433659675542 0 0 0 0 0 0 0 0 0 0 0 0 0 0 0 0 0 0 0 0 0 0 0 0 0 0 0 0 0 0 0 0 0 0 0 0 0 0 0 0 0 0 0 0 0 0 0 0 0 0 0 0 0 0 0 0 0 0 0 0 0 0.0316227808196789 0 0 0 0 0 0 0 0 0 0 0 0 0 0 0 0 0 0 0 0 0 0 0 0 0 0 0 0 0 0 0 0 0 0 0
0 0 0 0 0 0 0 0 0 0 0 0 0 0 0 0 0 0 0 0 0 0 0 0 0 0 0 0 0 0 0 0 0 0 0 0 0 0 0 0 0 0 0 0 0 0 0 0 0 0 0 0 0 0 0 0 0 0 0 0 0 0 0 0 0 0 0 0 0 0 0 0 0 0 0 0 0 0 0 0 0 0 0 0 0 0 0 0 0 0 0 0 0 0 0 0 0 0 0 0 0 0 0 0 0 0 0 0 0 0 0 0 0 0 0 0 0 0 0 0 0 0 0 0 0 0 0 0 0 0 0 0 0 0 0 0 0 0 0 0 0 0 0 0 0 0 0 0 0 0 0 0 0 0 0 0 0 0.0621764794235204 0 0 0 0 0.603428786017649 0 0.0692989670572017 0 0.00639522810185083 0 0 0 0 0 0 0 0 0 0.0111860687861501 0.0130210868117432 0 0.00852115239886138 0 0 0 0 0.139444023678021 0 0 0 0 0 0 0 0 0 0 0 0 0 0 0 0 0 0 0 0 0 0 0 0 0 0.00670025859299923 0 0 0 0 0 0 0 0 0 0.0195418470053177 0 0 0 0 0 0 0 0 0 0 0 0 0 0 0 0 0 0 0 0 0 0 0 0 0 0 0 0 0 0 0 0 0 0 0 0 0 0 0 0 0 0 0 0 0 0 0 0 0 0 0 0 0 0 0 0 0 0 0.0130834167973847 0 0 0.0432215096035486 0 0 0 0 0 0 0 0 0 0 0 0.00398117572575203 0 0 0 0 0 0 0 0 0 0 0 0 0 0 0 0 0 0 0 0 0 0 0
0 0 0 0 0 0 0 0 0 0 0 0 0 0 0 0 0 0 0 0 0 0 0 0 0 0 0 0 0 0 0 0 0 0 0 0 0 0 0 0 0 0 0 0 0 0 0 0 0 0 0 0 0 0 0 0 0 0 0 0 0 0 0 0 0 0 0 0 0 0 0 0 0 0 0 0 0 0 0 0 0 0 0 0 0 0 0 0 0 0 0 0 0 0 0 0 0 0 0 0 0 0 0 0 0 0 0 0 0 0 0 0 0 0 0 0 0 0 0 0 0 0 0 0 0 0 0 0 0 0 0 0 0 0 0 0 0 0 0 0 0 0 0 0 0 0 0 0 0 0 0 0 0 0 0 0 0.120994182290467 0 0.164850433896226 0 0 0 0.042143628381853 0 0 0.016070698561086 0 0 0 0 0 0 0.010928825988761 0 0 0 0 0.195118850248151 0.086522858182219 0.0136948702539755 0 0 0 0 0.0640374089485931 0 0 0 0 0.00536225641988238 0 0 0 0 0 0 0 0 0 0 0 0 0 0 0 0 0 0.0728241777785996 0 0 0 0 0 0 0 0 0 0 0.0062596688165804 0 0 0 0 0 0 0 0 0 0 0 0 0 0 0 0 0 0 0 0 0 0 0 0 0 0 0 0.00734670884555977 0 0 0 0 0 0 0 0 0 0 0 0.0134213973626638 0 0 0 0 0 0 0 0 0 0 0 0 0 0 0 0 0 0 0 0 0 0 0 0 0 0 0.00727313900593151 0 0.0354956473091967 0 0.0101662802247311 0.0301516213190221 0 0 0 0 0.0391932862992246 0.0412721776923891 0 0 0.0109858573084997 0 0 0 0 0 0 0 0 0 0 0 0 0 0 0 0.0058860248663862 0 0
0 0 0 0 0 0 0 0 0 0 0 0 0.0107819486609828 0 0 0 0 0 0 0 0 0 0 0 0 0 0.00119247537403486 0 0 0 0 0.00397922910424502 0 0 0 0 0 0 0 0 0 0 0 0 0 0 0 0 0.00253707817585221 0 0 0 0 0 0 0.00238426541739498 0 0 0 0 0 0 0 0 0 0 0 0 0 0 0 0 0 0 0 0 0 0 0 0 0 0 0 0 0 0 0 0 0 0 0 0 0 0 0 0 0 0 0 0 0 0 0 0 0.00796063665736674 0 0 0 0 0.00334626891108529 0 0 0 0 0.00813643373978811 0.0122119240346469 0.0312260122064529 0.0331256262359796 0.0293621979942324 0.00998495413946171 0.002937657160526 0 0 0 0 0 0 0 0 0 0 0 0 0 0 0 0 0 0 0 0 0 0 0 0 0 0 0 0 0 0 0 0 0 0 0 0 0 0 0 0 0 0 0 0 0 0 0 0 0.0220152630613541 0 0.00882589523266725 0 0 0 0 0 0 0 0 0 0 0 0 0 0 0 0.0563895886411982 0.00310262091679823 0.0160043643419483 0 0 0 0 0 0.00381598480195866 0 0 0 0 0 0 0 0 0 0 0 0 0.234974190531496 0 0 0 0 0 0 0.0130750636278398 0 0 0 0 0 0 0 0 0 0 0 0 0 0 0 0 0 0 0 0 0 0 0 0 0 0 0 0 0 0 0 0 0 0 0 0 0 0 0 0 0 0 0 0 0 0.0653906784897789 0.0112202112115671 0.040993273231092 0.273186785337016 0.0896836647386718 0 0 0 0 0 0 0 0 0 0 0 0 0 0 0 0 0 0 0 0 0 0 0 0 0 0 0 0 0 0 0 0 0 0.0021557080245641 0 0 0 0 0 0 0 0 0 0 0 0 0 0 0 0 0 0
0 0 0 0 0 0 0 0 0 0 0 0 0 0 0 0 0 0 0 0 0 0 0.00418581877352614 0.00478470728744069 0 0 0.00465213468582929 0 0 0 0 0 0 0 0 0 0 0 0.00234038530781966 0 0 0 0 0.044422434378938 0.0343895976974209 0.0339144734564961 0 0 0 0 0 0 0 0 0 0 0 0 0 0 0 0 0 0.00279778412493979 0 0 0 0 0 0 0 0 0 0 0.0130241405870659 0 0 0.00435666851938434 0 0 0 0 0 0 0 0 0 0 0 0 0 0 0 0 0 0 0 0 0 0 0 0 0 0 0 0 0 0 0 0 0 0 0 0 0 0 0 0 0 0 0 0 0 0 0 0 0 0 0.125531279036368 0 0 0 0 0 0 0 0 0 0 0 0 0 0 0 0 0 0 0 0 0 0 0 0 0 0 0 0 0 0 0 0 0 0 0 0 0 0 0 0 0.121232083378429 0.157116639873842 0.033471990818562 0.047240971994843 0.0846970305785523 0 0 0 0 0 0 0 0 0 0 0.00589972129679538 0 0 0 0 0 0.0214594153731968 0 0 0 0 0 0 0 0 0 0 0 0 0 0 0.0101367938644939 0 0 0 0 0 0 0 0 0 0 0 0 0 0 0.00983240902584931 0 0 0 0.10019664256758 0 0 0 0 0 0 0 0 0 0.0151337857071534 0 0 0 0 0 0 0 0 0 0 0 0 0 0 0 0 0 0 0 0 0 0 0 0 0 0 0 0 0 0 0.0905370195138387 0 0 0 0 0 0 0 0 0 0 0 0 0 0 0 0 0 0 0.0286460721516355 0 0 0 0 0 0 0 0 0 0 0 0 0 0 0 0 0 0 0 0 0 0 0 0 0 0 0 0 0 0 0 0 0
0 0 0 0 0 0 0 0 0 0 0 0 0 0 0 0 0 0 0 0 0 0 0.00325540105213916 0 0 0 0.00649698674487496 0 0 0 0 0 0 0 0 0 0 0 0 0 0 0 0 0.0116185651713107 0.00707488710670788 0.00128261315341275 0 0 0.00596521083479745 0.00108626611744877 0 0 0 0 0 0 0 0 0 0 0 0 0 0 0 0 0 0 0 0 0 0 0 0 0.0110595972635978 0 0 0 0 0 0 0 0 0 0 0 0 0 0 0 0 0 0 0 0 0 0 0 0 0 0 0 0 0 0 0 0 0 0 0 0 0 0 0 0 0 0 0 0 0 0.00499843307795038 0 0 0 0 0 0 0 0.0505533889971388 0 0 0 0 0 0 0 0 0 0 0 0 0 0 0 0 0 0 0 0 0 0 0 0 0 0 0 0 0 0 0 0 0 0 0 0 0 0 0.026870184710839 0.0604144564786043 0 0.073296407135684 0.347343795709761 0 0.0123808277352427 0 0 0 0 0 0 0 0 0 0 0 0 0 0.100658407647627 0 0.0307221688191051 0 0.00317715007161752 0 0 0 0 0 0 0.00354572963661828 0 0 0 0 0.00299890350779038 0 0.00528856531107258 0 0 0.00687818094311807 0 0 0 0 0 0 0 0 0 0 0 0 0 0 0 0.0167439676968633 0 0 0 0 0 0 0.00256319477058081 0 0 0 0 0 0 0.00255512295359015 0 0 0 0 0 0 0 0 0 0 0 0 0 0 0 0 0 0 0 0.0142918189882744 0 0 0 0 0 0.000617554481272808 0.106446399107979 0.00145781546560573 0.00108569210594783 0 0 0 0 0 0 0 0 0 0 0 0 0 0 0 0 0.0742370595108847 0 0 0 0 0 0 0 0 0 0 0 0 0 0.00141885519726308 0 0.00161639249527958 0 0 0 0 0 0 0 0 0 0 0 0 0 0 0 0 0
0 0 0 0 0 0 0 0 0 0 0 0 0 0 0 0 0 0 0 0 0 0 0.00316183477979046 0 0 0 0 0 0 0 0 0 0 0 0 0 0 0 0 0 0 0 0 0 0.0292817571026 0 0 0 0 0.00365867530876186 0 0 0 0 0 0 0 0 0 0 0 0 0 0 0 0 0 0 0 0 0 0 0 0 0.0166097575955832 0 0 0 0 0 0 0 0 0 0 0 0 0 0 0 0 0 0 0 0 0 0 0 0 0 0 0 0 0 0 0 0 0 0 0 0 0 0 0 0 0 0 0 0 0 0 0 0 0 0 0 0 0 0.0414321406905941 0 0 0 0 0 0 0 0 0 0 0 0 0 0 0 0 0 0 0 0 0 0 0 0 0 0 0 0 0 0 0 0 0 0 0 0 0 0 0 0.140303635474435 0.131342755843301 0 0.336691230135455 0 0 0 0 0 0 0 0.00380593003745528 0 0 0 0 0.0057349630701381 0 0 0 0 0 0.00990224399205652 0 0 0 0 0 0 0 0 0 0 0 0 0 0 0 0 0 0.00419881053021062 0 0 0 0 0 0 0 0 0 0 0 0 0 0 0 0.11919068669276 0 0 0 0 0 0 0 0 0 0 0 0 0 0 0 0 0 0 0 0 0 0 0 0 0 0 0 0 0 0 0 0 0 0 0 0 0 0 0 0 0.0181719026063936 0 0 0 0 0 0 0 0 0 0 0 0 0 0 0 0 0 0 0.136513676140464 0 0 0 0 0 0 0 0 0 0 0 0 0 0 0 0 0 0 0 0 0 0 0 0 0 0 0 0 0 0 0 0 0
0 0 0 0 0 0 0 0 0 0 0 0 0 0 0 0 0 0 0 0 0 0 0 0 0 0 0 0 0 0 0 0 0 0 0 0 0 0 0.00871150143945248 0 0 0 0 0 0.00551657508356807 0 0 0.00666119533981094 0 0.00276112967346389 0 0 0 0 0 0 0 0 0 0 0 0 0 0 0 0 0 0 0 0 0 0 0 0 0.00379842118883186 0 0 0 0 0 0 0 0 0 0 0 0 0 0 0 0 0 0 0 0 0 0 0 0 0 0 0 0 0 0 0 0 0 0 0 0 0 0 0 0 0 0 0 0 0 0 0 0 0 0 0 0 0 0.00247108206211709 0 0 0 0 0 0 0 0 0 0 0 0 0 0 0 0 0 0 0 0 0 0 0 0 0 0 0 0 0 0 0 0 0 0 0 0 0 0 0.00952731209222929 0.0147526384547108 0.307202253575496 0.166177881505324 0 0 0 0 0 0 0 0 0 0 0 0 0 0 0 0 0.0583659308057031 0 0.0263232969205819 0 0.00645930797197942 0 0 0 0 0 0 0.00553210841482329 0 0 0 0.00584025397865972 0.00704722190798108 0 0.00949819413396738 0.000521900547193331 0 0.00850771256496709 0 0 0 0 0 0 0 0 0 0 0 0 0 0 0 0.0901568481593644 0 0 0 0 0 0 0.0024555877097276 0 0 0 0 0 0 0 0 0 0 0.00244795972711212 0.00125876261718647 0 0 0 0 0 0 0 0 0 0 0 0 0 0 0.00710144675594787 0 0 0 0 0 0.00081609651643546 0.00390386621867474 0.00172412158808856 0 0 0 0 0 0 0 0 0 0 0 0 0 0 0 0 0 0.231525296580964 0 0 0 0 0 0 0 0 0 0 0 0 0 0.00133572419199954 0 0.00159837227363843 0 0 0 0 0 0 0 0 0 0 0 0 0 0 0 0 0
0 0 0 0 0 0 0 0 0 0 0 0 0 0 0 0 0 0 0 0 0 0 0 0 0 0 0 0 0 0 0 0 0 0 0 0 0 0 0 0 0 0 0 0 0.0264222351238684 0.0321973275255607 0 0 0 0 0 0 0 0 0 0 0 0 0 0 0 0 0 0 0 0 0 0 0 0 0 0 0 0 0 0 0 0.004807472111935 0 0 0 0 0 0 0 0 0 0 0 0 0 0 0 0 0 0 0 0 0 0 0 0 0 0 0 0 0 0 0 0 0 0 0 0 0 0 0 0 0 0 0 0 0 0 0 0 0 0 0.00421796039291051 0 0 0 0 0 0 0 0 0 0 0 0 0 0 0 0 0 0 0 0 0 0 0 0 0 0 0 0 0 0 0 0 0 0 0 0 0 0.00941048291566521 0 0.0633806242168949 0 0 0 0 0.0473622626341308 0 0 0 0 0 0.199026544843688 0 0 0 0 0.325567351141614 0 0 0 0 0 0.0300571721580381 0 0 0 0 0 0 0 0 0 0 0 0 0 0 0.00763341690589132 0 0 0 0 0 0.0281885073759463 0 0 0 0 0 0 0 0.0206867382393947 0.133561352931274 0 0 0 0.0412554701199801 0.00967208446382901 0 0 0 0 0 0 0 0 0 0 0 0 0 0 0 0 0 0 0 0 0 0 0 0 0 0 0 0 0 0 0 0 0 0 0 0 0 0 0.00299319310254166 0 0 0 0 0 0 0.00496392717868655 0 0 0 0 0 0 0 0 0 0 0 0 0 0 0 0 0 0 0 0.00566837889051336 0 0 0 0 0 0 0 0.00292749772763764 0 0 0 0 0 0 0 0 0 0 0 0 0 0 0 0 0 0
0 0 0 0 0 0 0 0 0 0 0 0 0 0 0 0 0 0 0 0 0 0 0.0292197081644546 0 0 0 0.0685299004527385 0 0 0 0 0 0 0 0 0 0 0 0 0 0 0 0 0.021070145770937 0 0.0236540899961176 0 0 0 0 0 0 0 0 0 0 0 0 0 0 0 0 0 0 0 0 0 0 0 0 0 0 0 0 0 0 0 0 0 0 0 0 0 0 0 0 0 0 0 0 0 0 0 0 0 0 0 0 0 0 0 0 0 0 0 0 0 0 0.0131538293345874 0 0 0 0 0 0 0 0 0 0 0 0.0976477908756166 0 0 0 0 0 0 0 0.0349337872159722 0 0 0 0 0 0 0 0 0 0 0 0 0 0 0 0 0 0 0 0 0 0 0 0 0 0 0 0 0 0 0 0 0 0.0197843674984031 0 0 0 0 0 0.146246420666998 0.0428986314922931 0 0 0.0609553480669094 0 0 0 0 0 0 0.00799903416319915 0 0 0 0 0 0 0 0 0 0 0.0151346312892452 0 0 0 0 0 0 0 0 0 0 0 0 0 0 0 0 0 0 0 0 0 0 0 0 0 0 0 0 0 0.0271301531733182 0 0 0 0.0158578204781201 0 0 0 0 0 0 0 0 0 0 0 0 0 0 0 0 0 0 0 0 0 0 0 0 0 0 0 0 0 0 0 0 0 0 0 0 0 0 0.0548507961968949 0 0.229758349144207 0 0 0 0 0.0373013590917754 0.0538738369282131 0 0 0 0 0 0 0 0 0 0 0 0 0 0 0 0 0 0 0 0 0 0 0 0 0 0 0 0 0 0 0 0 0 0 0 0 0 0 0 0 0 0 0 0 0 0
0 0 0 0 0 0 0 0 0 0 0 0 0 0 0 0 0 0 0 0 0 0 0 0 0 0 0 0 0 0 0 0 0 0 0 0 0 0 0 0 0 0 0 0 0 0 0 0 0 0 0 0 0 0 0 0 0 0 0 0 0 0 0 0 0 0 0 0 0 0 0 0 0 0 0 0 0 0 0 0 0 0 0 0 0 0 0 0 0 0 0 0 0 0 0 0 0 0 0 0 0 0 0 0 0 0 0 0 0 0 0 0 0 0 0 0 0 0 0 0 0 0 0 0 0 0 0 0 0 0 0 0 0 0 0 0 0 0 0 0 0 0 0 0 0 0 0 0 0 0 0 0 0 0 0 0 0 0 0 0 0 0 0 0 0 0 0 0 0 0 0 0 0 0 0 0 0 0 0 0 0 0 0 0 0 0 0 0 0 0 0 0 0 0 0 0 0 0 0 0 0 0 0 0 0 0 0 0 0 0 0.209722174670855 0.0121047718251845 0 0 0 0 0 0 0 0.0237478907763056 0.0321666141565721 0 0 0 0 0 0 0 0 0 0.015737920013801 0 0 0 0.0686656691573576 0 0 0 0 0 0 0 0 0 0 0 0 0 0 0 0 0 0 0 0 0 0 0 0 0 0 0 0 0 0 0 0 0 0 0 0 0.0407867127943514 0.0215252881371027 0 0 0.0301496172470575 0 0 0 0 0.11726485528995 0.310841905962025 0.0632798738906172 0.0540067060788206 0 0 0 0 0 0 0 0 0 0 0 0 0 0 0 0 0 0 0 0 0 0 0 0 0 0 0 0 0 0 0 0 0 0
0 0 0 0 0 0 0 0 0 0 0 0 0 0 0 0 0 0 0 0 0 0 0 0 0 0 0 0 0 0 0 0 0 0 0 0 0 0 0 0 0 0 0 0 0 0 0 0 0 0 0 0 0 0 0 0 0 0 0 0 0 0 0 0 0 0 0 0 0 0 0 0 0 0 0 0 0 0 0 0 0 0 0 0 0 0 0 0 0 0 0 0 0 0 0 0 0 0 0 0 0 0 0 0 0 0 0 0 0 0 0 0 0 0 0 0 0 0 0 0 0 0 0 0 0 0 0 0 0 0 0 0 0 0 0 0 0 0 0 0 0 0 0 0 0 0 0 0 0 0 0 0 0 0 0 0 0 0 0 0 0 0 0 0 0 0 0 0 0 0 0 0 0 0 0 0 0.338313659581434 0 0 0 0 0 0 0 0 0 0 0 0 0 0 0 0 0 0 0 0 0 0 0 0 0 0 0 0 0 0 0 0 0 0 0 0 0 0 0 0 0 0 0 0 0.44619957991828 0 0 0 0 0 0 0 0 0 0 0 0 0.215486760500286 0 0 0 0 0 0 0 0 0 0 0 0 0 0 0 0 0 0 0 0 0 0 0 0 0 0 0 0 0 0 0 0 0 0 0 0 0 0 0 0 0 0 0 0 0 0 0 0 0 0 0 0 0 0 0 0 0 0 0 0 0 0 0 0 0 0 0 0 0 0 0 0 0 0 0 0 0 0 0 0 0 0 0
0 0 0 0 0 0 0 0 0 0 0 0 0.0152600962482711 0 0 0 0 0 0 0 0 0 0 0 0 0 0 0 0 0 0 0 0 0 0 0 0 0 0 0 0 0 0 0 0 0 0 0 0 0 0 0 0 0 0 0 0 0 0 0 0 0 0 0 0 0 0 0 0 0 0 0 0 0 0 0 0 0 0 0 0 0 0 0 0 0 0 0 0 0 0 0 0 0 0 0 0 0 0 0 0 0 0 0 0 0 0 0 0 0 0 0 0 0 0 0.00584879164624351 0.00757554036472855 0 0.0165933372080664 0.00376630163292172 0 0 0 0 0 0 0 0 0 0 0 0 0 0 0 0 0 0 0 0 0 0 0 0 0 0 0 0 0 0 0 0 0 0 0 0 0.0475822901884316 0.19292391809621 0 0 0 0.0994243828849236 0.131757138065599 0 0 0.017818866904746 0 0 0 0 0 0 0 0 0 0.0145722531007939 0 0.0180218621916199 0 0.0158009679625201 0 0 0 0 0 0 0 0 0 0 0 0 0 0 0 0 0 0 0 0 0 0 0 0 0 0 0 0 0 0 0 0 0.0551748485943384 0 0 0 0 0.0202334271463418 0 0 0.00906340637927967 0 0 0 0 0 0 0 0 0 0.00490549163300298 0 0 0 0 0 0 0 0 0 0 0 0 0 0 0 0 0 0 0 0 0 0 0 0 0 0 0 0 0 0 0 0 0 0 0 0 0 0 0 0 0 0 0.0120818469074706 0.0924116135791634 0 0 0 0.011541409571886 0.150025648790456 0 0 0.0576165609029864 0 0 0 0 0 0 0 0 0 0 0 0 0 0 0 0 0 0 0 0 0 0 0 0 0 0 0 0 0 0 0 0 0 0 0
0 0 0 0 0 0 0 0 0 0 0 0 0 0 0 0 0 0 0 0 0 0 0 0 0 0 0 0 0 0 0 0 0 0 0 0 0 0 0 0 0 0 0 0 0 0 0 0 0 0 0 0 0 0 0 0 0 0 0 0 0 0 0 0 0 0 0 0 0 0 0 0 0 0 0 0 0 0 0 0 0 0 0 0 0 0 0 0 0 0 0 0 0 0 0 0 0 0 0 0 0 0 0 0 0 0 0 0 0 0 0 0 0 0 0 0 0 0 0 0 0 0 0 0 0 0 0 0 0 0 0 0 0 0 0 0 0 0 0 0 0 0 0 0 0 0 0 0 0 0 0 0 0 0 0 0 0.155890517989805 0.135205505226951 0.0422431443561877 0 0 0 0 0 0 0.035721210708187 0.213009733084034 0 0 0 0 0 0 0 0 0 0.0310367331222663 0 0.141924504735784 0 0.0352390385945832 0 0 0 0 0 0 0 0 0 0 0 0 0 0 0 0 0 0 0 0 0 0 0 0 0 0 0.0146208451153992 0 0 0 0 0 0 0 0 0 0 0 0 0 0 0 0 0 0 0 0 0 0 0 0 0 0 0 0 0 0 0 0 0 0 0 0 0 0 0.059333385771281 0 0 0 0 0 0 0 0 0 0 0 0 0 0 0.0205285476949762 0.00833907185245158 0 0.00664297101300817 0 0 0 0 0 0 0 0.0203688341597999 0 0.025854341763223 0 0.0281967389413833 0 0 0 0 0 0 0 0 0 0 0 0 0 0 0 0 0 0 0.0258448758706804 0 0 0 0 0 0 0 0 0 0 0 0 0 0 0 0 0 0 0 0 0 0
0 0 0 0 0 0 0 0 0 0 0 0 0 0 0 0 0 0 0 0 0 0 0 0 0 0 0 0 0 0 0 0 0 0 0.00666526428660692 0 0 0 0 0 0 0 0 0 0 0 0 0 0 0 0 0 0 0 0 0.00915232004937709 0 0 0 0 0 0 0 0 0 0 0 0 0.00640146123005972 0 0 0 0 0 0 0 0 0 0 0 0 0 0 0 0 0 0 0 0 0 0 0 0 0 0 0 0 0 0 0 0 0 0 0 0.00439075760742385 0 0 0 0 0 0 0 0 0 0 0 0 0 0 0 0 0 0 0 0 0 0 0 0 0 0 0 0 0 0 0 0 0 0 0 0 0 0 0 0 0 0 0 0 0 0 0 0 0 0 0 0 0 0.0243254316391034 0 0 0 0 0 0 0 0.142705241758901 0 0 0 0 0 0 0 0 0 0 0.214420466046069 0 0 0 0 0 0 0 0 0 0 0 0 0 0 0 0 0 0 0 0 0 0 0 0 0 0 0 0 0 0.071490700426736 0 0 0 0 0 0 0 0 0 0 0 0 0 0 0 0 0 0 0 0 0 0 0 0 0 0 0 0.0159527921503077 0 0 0 0 0 0 0 0 0 0 0.374935368878054 0 0 0 0 0 0 0 0 0.0111124523842993 0 0 0 0 0 0 0 0 0 0 0 0 0 0 0 0 0 0 0 0 0 0 0 0 0 0 0 0 0 0.0198195572201137 0 0 0 0.0195904146806767 0 0 0 0 0 0 0 0 0 0.0287744565948697 0 0 0 0 0 0 0.00694110002264947 0 0 0 0.00772481836326851 0.0163190850766805 0 0 0 0.0192783115848026 0 0
0 0 0 0 0 0 0 0 0 0 0 0 0 0 0 0 0 0 0 0 0 0 0 0 0 0 0 0 0 0 0 0 0 0 0 0 0 0 0 0 0 0 0 0 0 0 0 0 0 0 0 0 0 0 0 0 0 0 0 0 0 0 0 0 0 0 0 0 0 0 0 0 0 0 0 0 0 0 0 0 0 0 0 0 0 0 0 0 0 0 0 0 0 0 0 0 0 0 0 0 0 0 0 0 0 0 0 0 0 0 0 0 0 0 0 0 0 0 0 0 0 0 0 0 0 0 0 0 0 0 0 0 0 0 0 0 0 0 0 0 0 0 0 0 0 0 0 0 0 0 0 0 0 0 0 0 0 0.0170191047907616 0 0 0 0.00483779934904144 0.133767552259265 0 0 0.0138460663133889 0.00885538160354886 0 0 0 0.00429400657940307 0 0.149458962408629 0.00466733675697199 0 0 0.0161179264180248 0 0 0 0 0 0 0.0384729045897958 0.526593733219413 0 0 0 0 0 0.0140324805677594 0 0.00719001534410421 0 0 0 0 0 0 0 0 0 0 0 0 0 0 0 0 0 0 0.00692716228872538 0 0 0 0 0 0 0 0 0.0287530484303578 0 0 0 0 0 0 0 0.00514686138471454 0 0 0 0 0 0 0 0 0 0 0 0 0 0 0 0 0 0 0 0 0 0 0 0 0 0 0 0 0 0 0 0 0 0 0 0 0 0 0 0 0 0 0 0 0 0 0 0 0 0 0 0 0 0 0 0 0 0 0 0 0 0 0.0200196576960954 0 0 0 0 0 0 0 0 0 0 0 0 0 0 0 0 0 0 0 0 0 0 0 0 0 0
0 0 0 0 0 0 0 0 0 0 0 0 0 0 0 0 0 0 0 0 0 0 0 0 0 0 0 0 0 0 0 0 0 0 0 0 0 0 0 0 0 0 0 0 0 0 0 0 0 0 0 0 0 0 0 0 0 0 0 0 0 0 0 0 0 0 0 0 0 0 0 0 0 0 0 0 0 0 0 0 0 0 0 0 0 0 0 0 0 0 0 0 0 0 0 0 0 0 0 0 0 0 0 0 0 0 0 0 0 0 0 0 0 0 0 0 0 0 0 0 0 0 0 0 0 0 0 0 0 0 0 0 0 0 0 0 0 0 0 0 0 0 0 0 0 0 0 0 0 0 0 0 0 0 0 0 0.185745653424561 0.155675890681678 0 0 0 0 0.236263599741613 0 0 0 0 0 0 0 0 0 0 0 0 0 0 0.352819746387384 0 0 0 0 0 0 0 0 0 0 0 0 0 0 0 0 0 0 0 0 0 0 0 0 0 0 0 0 0 0 0 0 0 0 0 0 0 0 0 0 0 0 0 0 0 0 0 0 0 0 0 0 0 0 0 0 0 0 0 0 0 0 0 0 0 0 0 0 0 0 0 0 0 0 0 0 0 0 0 0 0 0 0 0.0694951097647638 0 0 0 0 0 0 0 0 0 0 0 0 0 0 0 0 0 0 0 0 0 0 0 0 0 0 0 0 0 0 0 0 0 0 0 0 0 0 0 0 0 0 0 0 0 0 0 0 0 0 0 0 0 0 0 0
0 0 0 0 0 0 0 0 0 0 0 0 0 0 0 0 0 0 0 0 0 0 0 0 0 0 0 0 0 0 0 0 0 0 0 0 0 0 0 0 0 0 0 0 0 0 0 0 0 0 0 0 0 0 0 0 0 0 0 0 0 0 0 0 0 0 0 0 0 0 0 0 0 0 0 0 0 0 0 0 0 0 0 0 0 0 0 0 0 0 0 0 0 0 0 0 0 0 0 0 0 0 0 0 0 0 0 0 0 0 0 0 0 0 0 0 0 0 0 0 0 0 0 0 0 0 0 0 0 0 0 0 0 0 0 0 0 0 0 0 0 0 0 0 0 0 0 0 0 0 0 0 0 0 0 0 0 0 0 0 0 0 0.644528480264713 0 0.355471519735287 0 0 0 0 0 0 0 0 0 0 0 0 0 0 0 0 0 0 0 0 0 0 0 0 0 0 0 0 0 0 0 0 0 0 0 0 0 0 0 0 0 0 0 0 0 0 0 0 0 0 0 0 0 0 0 0 0 0 0 0 0 0 0 0 0 0 0 0 0 0 0 0 0 0 0 0 0 0 0 0 0 0 0 0 0 0 0 0 0 0 0 0 0 0 0 0 0 0 0 0 0 0 0 0 0 0 0 0 0 0 0 0 0 0 0 0 0 0 0 0 0 0 0 0 0 0 0 0 0 0 0 0 0 0 0 0 0 0 0 0 0 0 0 0 0 0 0 0 0 0 0 0 0
0 0 0 0 0 0 0 0 0 0 0 0 0 0 0 0 0 0 0 0 0 0 0 0 0 0 0 0 0 0 0 0 0 0 0 0 0 0 0 0 0 0 0 0 0 0 0 0 0 0 0 0 0 0 0 0 0 0 0 0 0 0 0 0 0 0 0 0 0 0 0 0 0 0 0 0 0 0 0 0 0 0 0 0 0 0 0 0 0 0 0 0 0 0 0 0 0 0 0 0 0 0 0 0 0 0 0 0 0 0 0 0 0 0 0 0 0 0 0 0 0 0 0 0 0 0 0 0 0 0 0 0 0 0 0 0 0 0 0 0 0 0 0 0 0 0 0 0 0 0 0 0 0 0 0 0 0 0 0 0 0 0 0 0 0 0 0 0 0 0 0 0 0 0 0 0 0 0 0 0 0 0 0 0.819919711367447 0 0 0 0 0 0 0 0 0 0 0 0 0 0 0 0 0 0 0 0 0 0 0 0 0 0 0 0 0 0 0 0 0 0 0 0 0 0 0 0 0 0 0 0 0 0 0 0 0 0 0 0 0 0 0 0 0 0 0 0 0 0 0 0 0 0 0 0 0 0 0 0 0 0 0 0 0 0 0 0 0 0 0 0 0 0 0 0 0 0 0 0 0 0 0 0 0 0 0 0 0 0 0 0 0 0 0 0 0 0.180080288632552 0 0 0 0 0 0 0 0 0 0 0 0 0 0 0 0 0 0 0 0 0 0 0 0
0 0 0 0 0 0 0 0 0 0 0 0 0 0 0 0 0 0 0 0 0 0.0157432402920819 0 0 0 0 0 0 0 0 0 0 0 0 0 0 0 0 0 0.0111188051067491 0 0 0 0 0 0 0 0 0 0 0 0 0 0 0 0 0 0 0 0 0 0 0 0 0 0 0 0 0 0 0 0 0 0 0 0 0 0 0 0 0 0 0 0 0 0 0 0 0 0 0 0 0 0 0 0 0 0 0 0 0 0 0 0 0 0 0 0 0 0 0 0 0 0 0 0 0 0 0 0 0 0 0 0 0 0 0 0 0 0 0 0 0 0 0 0 0 0 0 0 0 0 0 0 0 0 0 0 0 0 0 0 0 0 0 0 0 0 0 0 0 0 0 0 0 0 0 0 0 0 0 0 0 0 0 0 0 0 0 0.0895123975390363 0 0 0.140822444966362 0 0.0293384233081595 0 0 0 0 0 0 0 0 0 0 0 0 0 0 0 0 0 0 0 0.0201816984234588 0 0 0 0 0 0 0 0 0 0 0 0 0 0 0 0 0 0.0953631689046184 0 0 0.0251234296287332 0 0 0 0 0 0.0131525573810746 0 0 0 0 0 0 0 0 0 0 0 0 0 0 0 0 0.028166689043932 0 0 0 0 0 0 0.00474951348651982 0 0 0 0 0 0 0 0 0 0 0 0 0 0 0 0 0 0 0 0 0 0 0 0 0 0 0 0 0 0 0 0 0 0 0 0.470265366141574 0 0.0564622657777009 0 0 0 0 0 0 0 0 0 0 0 0 0 0 0 0 0 0 0 0 0 0 0 0
0 0 0 0 0 0 0 0 0 0 0 0 0 0 0 0 0 0 0 0 0 0 0 0 0 0 0 0 0 0 0 0 0 0 0 0 0 0 0 0 0 0 0 0 0 0 0 0 0 0 0 0 0 0 0 0 0 0 0 0 0 0 0 0 0 0 0 0 0 0 0 0 0 0 0 0 0 0 0 0 0 0 0 0 0 0 0 0 0 0 0 0 0 0 0 0 0 0 0 0 0 0 0 0 0 0 0 0 0 0 0 0 0 0 0 0 0 0 0 0 0 0 0 0 0 0 0 0 0 0 0 0 0 0 0 0 0 0 0 0 0 0 0 0 0 0 0 0 0 0 0 0 0 0 0 0 0 0.00572889920459114 0 0 0 0 0.264270313701005 0.0150197335213923 0.0260687829405715 0.127431499892478 0.0232879856350858 0 0.00334294288813358 0 0.00363899404508425 0 0.137499341950866 0 0 0 0 0 0 0.296158703885671 0 0 0 0.00709181455554052 0 0 0 0 0 0 0.0107268961167729 0 0.00627388574703782 0 0 0 0 0 0 0 0 0 0 0 0 0 0 0 0 0 0 0.00643121514064954 0 0 0 0 0 0 0 0 0.0630945582893838 0 0 0 0 0 0 0 0.00393443248573677 0 0 0 0 0 0 0 0 0 0 0 0 0 0 0 0 0 0 0 0 0 0 0 0 0 0 0 0 0 0 0 0 0 0 0 0 0 0 0 0 0 0 0 0 0 0 0 0 0 0 0 0 0 0 0 0 0 0 0 0 0 0 0 0 0 0 0 0 0 0 0 0 0 0 0 0 0 0 0 0 0 0 0 0 0 0 0 0 0
0 0 0 0 0 0 0 0 0 0 0 0 0 0 0 0 0 0 0 0 0 0 0 0 0 0 0 0 0 0 0 0 0 0 0 0 0 0 0 0 0 0 0 0 0 0 0 0 0 0 0 0 0 0 0 0 0 0 0 0 0 0 0 0 0 0 0 0 0 0 0 0 0 0 0 0 0 0 0 0 0 0 0 0 0 0 0 0 0 0 0 0 0 0 0 0 0 0 0 0 0 0 0 0 0 0 0 0 0 0 0 0 0 0 0 0 0 0 0 0 0 0 0 0 0 0 0 0 0 0 0 0 0 0 0 0 0 0 0 0 0 0 0 0 0 0 0 0 0 0 0 0 0 0 0 0 0 0 0 0 0 0 0 0 0 0 0 0 0 0 0 0 0 0 0 0 0 0 0 0 0 0 0 0 0 0 0.26516036224606 0 0 0 0 0 0 0 0 0 0 0 0 0 0 0 0 0 0 0 0 0 0 0 0 0 0 0 0 0 0 0 0 0 0 0 0.531243788128132 0 0 0 0 0 0 0 0 0.203595849625808 0 0 0 0 0 0 0 0 0 0 0 0 0 0 0 0 0 0 0 0 0 0 0 0 0 0 0 0 0 0 0 0 0 0 0 0 0 0 0 0 0 0 0 0 0 0 0 0 0 0 0 0 0 0 0 0 0 0 0 0 0 0 0 0 0 0 0 0 0 0 0 0 0 0 0 0 0 0 0 0 0 0 0 0 0 0
0 0 0 0 0 0 0 0 0 0 0 0 0 0 0 0 0 0 0 0 0 0.0411572399364087 0 0 0 0 0 0 0 0 0 0 0 0 0 0 0 0 0 0.024458101842473 0 0 0 0 0 0 0 0 0 0 0 0 0 0 0 0 0 0 0 0 0 0 0 0 0 0 0 0 0 0 0 0 0 0 0 0 0 0 0 0 0 0 0 0 0 0 0 0 0 0 0 0 0 0 0 0 0 0 0 0 0 0 0 0 0 0 0 0 0 0 0 0 0 0 0 0 0 0 0 0 0 0 0 0 0 0 0 0 0 0 0 0 0 0 0 0 0 0 0 0 0 0 0 0 0 0 0 0 0 0 0 0 0 0 0 0 0 0 0 0 0 0 0 0 0 0 0 0 0 0 0 0 0 0 0 0 0 0 0 0 0 0 0 0 0 0.0333479311709851 0 0 0 0 0.0905784242767016 0 0.251518841151764 0 0 0 0 0 0 0 0.0804949145505668 0.0214024429373842 0 0 0.0263605282976394 0 0.17884439489035 0 0 0 0 0.0163662495348503 0 0 0 0 0 0 0 0 0 0 0 0 0 0 0 0 0.0919370501011607 0.0234033347156827 0 0 0 0.120130546594034 0 0 0 0 0 0 0 0 0 0 0 0 0 0 0 0 0 0 0 0 0 0 0 0 0 0 0 0 0 0 0 0 0 0 0 0 0 0 0 0 0 0 0 0 0 0 0 0 0 0 0 0 0 0 0 0 0 0 0 0 0 0 0 0 0 0 0 0 0 0 0 0 0 0 0 0 0 0 0 0 0 0 0 0
0 0 0 0 0 0 0 0 0 0 0 0 0 0 0 0 0 0 0 0 0 0 0 0 0 0 0 0 0 0 0 0.0121125772934871 0 0 0.00677089555274193 0 0 0 0 0 0 0 0 0.00241913089909179 0 0 0 0 0.0261235462562085 0 0 0 0 0 0 0 0 0 0 0 0 0 0 0 0 0 0 0 0 0 0 0 0 0 0 0 0 0 0 0 0 0 0 0 0 0 0 0 0 0 0 0 0 0 0 0 0 0 0 0 0 0.00236238933968926 0 0 0 0 0 0 0 0 0 0 0 0 0 0 0 0.00475764542862908 0 0 0 0 0 0 0 0 0 0 0 0 0 0 0 0 0 0 0 0 0 0 0 0 0 0 0 0 0 0 0 0 0 0 0 0 0 0 0 0 0.00397645245143907 0 0 0 0 0 0 0 0 0.139570545168075 0 0.204125908962211 0 0.133826660369815 0 0 0 0 0 0 0 0 0 0 0 0 0 0 0 0 0 0.136160318589429 0 0.00311574971966891 0 0 0 0.00263728931209388 0 0 0.00232566122856689 0 0 0 0 0 0.00219533654776944 0.00946712122495026 0 0 0.0348009914416342 0 0 0 0 0 0 0 0 0 0 0 0 0 0 0 0 0 0 0 0 0 0 0 0 0 0 0 0.002712235765564 0.00313709058237189 0.00561093492378246 0 0 0 0 0 0 0 0 0.00251654295434936 0 0.00318854498862129 0 0 0 0.00474235065108024 0 0 0 0 0.133625088143284 0.0052302459966203 0.0124202121087558 0 0 0.00537611676487539 0.0240721393686052 0.0124231059155018 0 0 0 0 0 0 0 0 0 0 0 0 0 0 0 0 0 0 0.00923670566946341 0 0 0 0 0 0 0 0 0 0 0 0 0 0.0209170463676385 0 0.0280434200139861 0 0 0 0 0 0 0 0 0 0 0 0 0 0 0 0 0
0 0 0 0 0 0 0 0 0 0 0 0 0 0 0 0 0 0 0 0 0 0 0 0 0 0 0 0 0 0 0 0 0 0.00256670056689251 0 0 0 0 0 0 0 0 0 0 0 0 0 0 0 0 0 0 0 0 0 0 0 0 0 0 0 0 0 0 0 0 0 0 0 0 0 0 0 0 0 0 0 0 0 0 0 0 0 0 0 0 0 0 0 0 0 0 0 0 0 0 0 0 0 0 0 0 0 0 0 0 0 0 0 0 0 0 0 0 0 0 0 0 0 0 0 0 0 0 0 0 0 0 0 0 0 0 0 0 0 0 0 0 0 0 0 0 0 0 0 0 0 0 0 0 0 0 0 0.00608218896934016 0 0 0 0 0 0 0 0 0 0 0 0 0 0.00635623421960759 0 0 0 0 0 0 0 0 0 0 0 0 0 0 0 0 0 0 0 0 0 0.0652122594664309 0 0 0 0 0 0.00736210293449499 0 0 0 0.00391571599051511 0 0 0 0 0 0 0 0.00237448897133689 0 0 0 0 0 0 0 0.0895421051993689 0.00676653077689804 0 0 0 0 0 0 0 0 0 0 0 0 0 0 0 0 0 0 0 0 0.00112465784215066 0 0 0 0 0 0 0 0 0 0 0 0 0 0 0 0 0 0 0 0 0.20391942555668 0 0 0 0 0 0 0 0 0 0 0 0 0 0 0 0 0 0 0 0 0 0 0 0 0 0 0 0.00465167434117177 0 0 0 0.00477157295099436 0 0 0 0 0 0 0 0 0.0358468181379026 0.0189236038012011 0.00688702051590936 0 0.042348965729668 0 0.0065931990918298 0 0 0 0 0 0 0.00898163531031508 0 0 0 0 0.475773099627293
0 0 0 0 0 0 0 0 0 0 0 0 0 0 0 0 0 0 0 0 0 0 0 0 0 0 0 0 0 0 0 0.0106036847612938 0 0 0.0192203026958346 0 0 0 0 0 0 0 0 0 0 0 0 0 0 0 0 0 0 0 0.00364553951171426 0 0 0 0 0 0 0 0 0 0 0 0 0 0 0 0 0.0028622451192933 0 0 0 0 0 0 0 0 0 0 0 0 0 0 0 0 0 0 0 0 0 0 0 0 0 0 0 0 0 0 0 0 0 0 0 0 0 0 0 0 0 0 0 0 0 0 0 0 0 0 0 0 0 0 0 0 0 0 0 0 0 0 0 0 0 0 0 0 0 0 0 0 0 0 0 0 0 0 0 0 0 0 0 0 0 0 0.00457303011131734 0 0.00426839859846861 0 0 0 0 0 0.00372793238704215 0.0424601608616844 0 0.06678029054236 0 0.0646951708438231 0 0 0 0 0 0 0 0 0 0 0 0 0 0 0 0.145948258107734 0.0844503156915262 0 0 0 0 0 0 0.0319244823744936 0.00847848487242718 0 0 0 0 0 0 0 0 0.00551095526539 0 0 0.106150342738621 0 0 0 0 0 0 0.0205157267991877 0.00759843130076275 0 0 0 0 0 0 0 0.00426683934419654 0 0 0 0 0 0 0 0 0 0 0 0 0 0 0 0 0 0 0 0 0 0 0.00220253714060563 0 0 0 0.010302315611481 0 0 0 0 0 0 0.211658969493872 0 0 0.00269236518567897 0 0 0 0.00467097366008129 0 0 0 0 0 0 0 0 0 0 0 0 0 0 0 0 0 0 0.0193298227830483 0.00341429657864148 0.00407693303046313 0.00714601841928379 0.00486018275459487 0.00480189057335582 0.0165409694135948 0 0 0 0 0 0 0 0.0056310823183565 0.00303596701596005 0.0075172783792496 0 0 0 0 0 0 0 0.00920141346504148 0 0 0 0 0 0 0 0 0.0452363922495213
0 0 0 0 0 0 0 0 0 0 0 0 0 0 0 0 0 0 0 0 0 0 0 0.0219293388082212 0.00679032847977807 0 0 0 0 0 0 0 0 0 0 0 0 0 0.0104854126963379 0 0 0 0 0 0.056233791690398 0 0 0 0 0.0448194254586602 0 0 0 0 0 0 0 0 0 0 0 0 0 0 0 0 0 0 0 0 0 0 0 0 0.0553771305327173 0 0 0 0 0 0 0 0 0 0 0 0 0 0 0 0 0 0 0 0 0 0 0 0 0 0 0 0 0 0 0 0 0 0 0 0 0 0 0 0 0 0 0 0 0 0 0 0 0 0 0 0 0 0.00889774841005496 0 0 0 0 0 0 0 0 0 0 0 0 0 0 0 0 0 0 0 0 0 0 0 0 0 0 0 0 0 0 0 0 0 0 0 0 0 0 0 0.0395509448627665 0 0.0204374100434731 0 0.0412904302683225 0.0161545089390102 0 0 0 0 0 0.0256699356397247 0 0 0 0 0.0348911746559365 0 0.0409466397054409 0 0 0 0 0 0.0529031912837188 0 0 0 0 0 0 0 0.0125296453761903 0.0126358316967503 0 0 0.0154315507606233 0.0233172403280105 0 0 0 0 0 0.0572055899301277 0 0 0 0 0 0 0 0 0 0 0 0 0.329942209314387 0 0 0 0.00990357751720225 0.0233933172914849 0 0.0158894271095916 0 0 0 0 0 0 0 0 0 0 0 0 0 0 0 0 0 0 0 0 0 0 0 0 0 0 0 0 0 0 0 0 0 0 0 0 0 0 0 0 0 0 0 0 0 0 0 0 0 0 0 0 0.0125225937392783 0 0 0 0 0 0 0.0108516054617925 0 0 0 0 0 0 0 0 0 0 0 0 0 0 0 0 0 0 0 0 0 0 0 0 0 0
0 0 0 0 0 0 0 0 0 0 0 0 0 0 0 0 0 0 0 0 0 0 0 0 0 0 0 0 0 0 0 0 0 0 0 0 0 0 0 0 0.054336566997303 0.00432026825290147 0 0 0 0 0 0 0 0 0 0 0 0 0 0 0 0 0 0 0 0 0 0 0 0 0 0 0 0 0 0 0 0 0 0 0 0 0 0 0 0 0 0 0 0 0 0 0 0 0 0 0 0 0 0 0 0 0.00640857983361927 0 0 0 0 0 0 0 0 0 0 0 0 0 0 0 0 0 0 0 0 0 0 0 0 0 0 0 0 0 0 0 0 0 0 0 0 0 0 0 0 0 0 0 0 0 0 0 0 0 0 0 0 0 0 0 0 0 0 0 0 0 0 0 0 0 0 0 0 0 0 0.00893675568198403 0 0.0205429730456456 0 0 0 0 0 0 0 0 0 0 0 0 0 0 0 0.00432172018838962 0 0 0 0 0 0 0 0 0 0 0.175742706767576 0 0 0 0.183897709470379 0 0 0.0755339564801523 0 0 0 0 0 0 0 0 0 0 0 0 0 0 0 0 0 0 0.0523136559883603 0 0 0 0 0 0 0 0 0 0 0 0 0 0.0527799522926116 0 0 0 0.0400283837364167 0.00946165930514009 0 0 0 0 0 0 0 0 0 0 0 0 0 0 0 0 0 0 0 0 0 0 0 0 0 0 0 0 0 0 0 0 0 0 0 0 0 0 0 0 0.311375111959521 0 0 0 0 0 0 0 0 0 0 0 0 0 0 0 0 0 0 0 0 0 0 0 0 0 0 0 0 0 0 0 0 0
0 0 0 0 0 0 0 0 0 0 0 0 0 0 0 0 0 0 0 0 0 0 0 0 0 0 0 0 0 0 0 0 0 0 0 0 0 0 0 0 0 0 0 0 0.0246155118542541 0 0 0 0 0 0 0 0 0 0 0 0 0 0 0 0 0 0 0 0 0 0 0 0 0 0 0 0 0 0.0203468879038586 0 0 0 0 0 0 0 0 0 0 0 0 0 0 0 0 0 0 0 0 0 0 0 0 0 0 0 0 0 0 0 0 0 0 0 0 0 0 0 0 0 0 0 0 0 0 0 0 0 0 0 0 0 0 0 0 0 0 0 0.0130089138162603 0 0 0 0 0 0 0 0 0 0 0 0 0 0 0 0 0 0 0 0 0 0 0 0 0 0 0 0 0 0 0 0 0 0 0 0 0 0 0 0 0 0 0 0 0.0243084725830225 0 0 0 0 0.0377151331188698 0 0.210136528114948 0 0 0 0.0977731020316618 0 0 0 0 0 0 0 0 0 0.0648589152076367 0.0257240925353968 0 0 0.0194247253045857 0 0.236700322043024 0 0 0 0 0.0612390763021325 0 0 0 0 0 0 0 0 0 0 0 0 0 0 0 0 0.0599848206924648 0.0549142234286394 0 0 0 0.035886299181683 0 0 0 0 0 0 0 0 0 0 0 0 0 0 0 0 0 0 0 0 0 0 0 0 0 0 0 0 0 0 0 0 0 0 0 0 0 0 0 0 0 0 0 0 0 0 0 0 0 0 0 0 0 0 0 0 0 0.0133629758815616 0 0 0 0 0 0 0 0 0 0 0 0 0 0 0 0 0 0 0 0 0 0 0 0 0 0
0 0 0 0 0 0 0 0 0 0 0 0 0 0 0 0 0 0 0 0 0 0 0 0 0 0 0 0 0 0 0 0 0 0 0 0 0 0 0 0 0 0 0 0 0 0 0 0 0 0 0 0 0 0 0 0 0 0 0 0 0 0 0 0 0 0 0 0 0 0 0 0 0 0 0 0 0 0 0 0 0 0 0 0 0 0 0 0 0 0 0 0 0 0 0 0 0 0 0 0 0 0 0 0 0 0 0 0 0 0 0 0 0 0 0 0 0 0 0 0 0 0 0 0 0 0 0 0 0 0 0 0 0 0 0 0 0 0 0 0 0 0 0 0 0 0 0 0 0 0 0 0 0 0 0 0 0 0 0 0 0 0 0 0 0 0 0 0 0 0 0 0 0 0 0 0 0 0 0 0 0 0 0 0 0 0 0 0 0 0 0 0 0 0 0 0 0.0644510570596831 0 0 0 0 0 0 0 0 0 0 0 0 0 0 0 0 0 0 0 0 0 0.0482298619915299 0 0 0 0 0.111274132966484 0 0 0.00787883544856186 0 0 0 0.0092289371569765 0 0 0 0.00987707032977644 0 0 0 0 0 0 0 0 0 0.0116318048573595 0 0 0 0 0 0 0.0185810410878294 0 0 0 0.00537965086353324 0 0 0 0 0 0 0 0 0 0 0 0 0 0 0 0 0 0 0 0 0 0 0 0 0 0 0 0 0 0.25123294314019 0 0 0.159761817522834 0.0437250953389017 0 0 0 0 0 0 0 0 0 0 0 0 0.0155990444199581 0 0 0 0 0 0.0680963511416549 0.165182872865136 0 0 0.00986948380959113 0 0 0 0 0
0 0 0 0 0 0 0 0 0 0 0 0 0 0 0 0 0 0 0 0 0 0 0 0 0 0 0 0 0 0 0 0 0 0 0 0 0 0 0 0 0 0 0 0 0 0 0 0 0 0 0 0 0 0 0 0 0 0 0 0 0 0 0 0 0 0 0 0 0 0 0 0 0 0 0 0 0 0 0 0 0 0 0 0 0 0 0 0 0 0 0 0 0 0 0 0 0 0 0 0 0 0 0 0 0 0 0 0 0 0 0 0 0 0 0 0 0 0 0 0 0 0 0 0 0 0 0 0 0 0 0 0 0 0 0 0 0 0 0 0 0 0 0 0 0 0 0 0 0 0 0 0 0 0 0 0 0 0 0 0 0.30057438800671 0 0 0 0 0 0 0 0 0 0 0 0 0 0 0 0 0 0 0 0 0 0 0 0 0 0 0 0 0 0 0 0 0 0 0 0 0 0 0 0 0 0 0 0 0 0 0 0 0 0 0 0 0 0 0 0 0 0 0 0 0 0 0 0 0 0 0 0 0 0 0 0 0 0 0 0 0 0 0 0 0 0 0 0 0 0 0 0 0 0 0 0 0 0 0 0 0 0 0 0 0 0 0 0 0 0 0 0 0 0 0 0 0 0 0 0 0 0 0 0 0 0 0 0 0 0 0.167125391324801 0 0.199157757995388 0.165968073566962 0 0 0 0 0 0.16717438910614 0 0 0 0 0 0 0 0 0 0 0 0 0 0 0 0 0 0 0 0 0
0 0 0 0 0 0 0 0 0 0 0 0 0 0 0 0 0 0 0 0 0 0 0 0 0 0 0 0 0 0 0 0 0 0 0 0 0 0 0 0 0 0 0 0 0 0 0 0 0 0 0 0 0 0 0 0 0 0 0 0 0 0 0 0 0 0 0 0 0 0 0 0 0 0 0 0 0 0 0 0 0 0 0 0 0 0 0 0 0 0 0 0 0 0 0 0 0 0 0 0 0 0 0 0 0 0 0 0 0 0 0 0 0 0 0 0 0 0 0 0 0 0 0 0 0 0 0 0 0 0 0 0 0 0 0 0 0 0 0 0 0 0 0 0 0 0 0 0 0 0 0 0 0 0 0 0 0 0 0 0 0 0 0 0 0 0 0 0.110871312536523 0 0 0 0 0 0 0 0 0 0 0 0 0 0 0 0 0 0 0 0.0309581841230773 0.104410280337425 0.349617538885708 0 0 0 0 0 0 0 0 0 0 0 0 0 0 0 0 0 0 0.209377706244341 0 0 0 0 0 0 0 0 0 0 0 0 0 0 0 0 0 0 0 0 0 0 0 0 0 0 0 0 0 0 0 0 0 0 0 0 0 0 0 0 0 0 0 0 0 0 0 0 0 0 0 0 0 0 0 0 0 0 0 0 0 0 0 0 0 0 0 0 0 0 0 0 0 0 0 0 0 0 0 0 0 0 0 0 0 0 0 0 0 0 0 0 0 0 0 0 0 0 0 0 0 0 0 0 0 0 0 0 0.194764977872926
0 0 0 0 0 0 0 0 0 0 0 0 0 0 0 0 0 0 0 0 0 0 0 0 0 0 0 0 0 0 0 0 0 0 0 0 0 0 0 0 0 0 0 0 0 0 0 0 0 0 0 0 0 0 0.00745315833124589 0 0 0 0 0 0 0 0 0 0 0 0 0 0 0 0 0.00551560868272965 0 0 0 0 0 0 0 0 0 0 0 0 0 0 0 0 0 0 0 0 0 0 0 0 0 0 0 0 0 0 0 0 0 0 0 0 0 0 0 0 0 0 0 0 0 0 0 0 0 0 0 0 0 0 0 0 0 0 0 0 0 0 0 0 0 0 0 0 0 0 0 0 0 0 0 0 0 0 0 0 0 0.00375180094947461 0 0 0 0 0.0357864490225697 0 0 0 0 0 0 0 0 0 0 0 0 0 0 0 0 0 0 0 0 0 0 0 0 0 0 0 0 0 0 0.0112718477025707 0 0 0 0.0491733190614419 0 0 0 0 0 0 0 0 0 0 0 0 0 0 0 0 0 0 0 0 0 0.0103420311887039 0.148382567329188 0.0698477411223274 0 0 0.00667895046444683 0 0 0 0 0 0.0124727388191477 0.07770623280863 0.00517088314005905 0 0.0282459004546633 0 0 0 0.00502104906822299 0 0 0 0 0 0 0 0 0 0 0 0 0 0 0 0 0 0 0 0 0.00232712690684295 0 0 0.0603034323278834 0 0 0.0217276446055787 0.00248475306223112 0 0 0 0 0 0 0 0 0 0.00908329917053869 0 0 0 0 0 0 0 0 0 0 0 0 0.0369770152052374 0 0 0.0295363750177388 0.0194789593885748 0.0433629031533712 0 0 0 0 0 0 0 0.00531072497600509 0 0.00496437334713519 0 0.0606372138104744 0 0 0.0616966007909246 0 0.0318883760343327 0.0919876611951754 0.0414132628625346 0 0 0 0 0 0 0 0
0 0 0 0 0 0 0 0 0 0 0 0 0 0 0 0 0 0 0 0 0 0 0 0 0 0 0 0 0 0 0 0 0 0 0 0 0 0 0 0 0 0 0 0 0 0 0 0 0 0 0 0 0 0 0 0 0 0 0 0 0 0 0 0 0 0 0 0 0 0 0 0 0 0 0 0 0 0 0 0 0 0 0 0 0 0 0 0 0 0 0 0 0 0 0 0 0 0 0 0 0 0 0 0 0 0 0 0 0 0 0 0 0 0 0 0 0 0 0 0 0 0 0 0 0 0 0 0 0 0 0 0 0 0 0 0 0 0 0 0 0 0 0 0 0 0 0 0 0 0 0 0 0 0 0 0 0 0 0 0 0 0 0 0 0 0 0 0 0 0 0 0 0 0 0 0 0 0 0 0 0 0 0 0 0 0 0 0 0 0 0 0 0 0 0 0 0 0 0.57919621749409 0 0 0 0 0 0 0 0 0 0 0 0 0 0 0 0 0 0 0 0 0 0 0 0 0 0 0 0 0 0 0 0 0 0 0 0 0 0 0 0.42080378250591 0 0 0 0 0 0 0 0 0 0 0 0 0 0 0 0 0 0 0 0 0 0 0 0 0 0 0 0 0 0 0 0 0 0 0 0 0 0 0 0 0 0 0 0 0 0 0 0 0 0 0 0 0 0 0 0 0 0 0 0 0 0 0 0 0 0 0 0 0 0 0 0 0 0 0 0 0 0 0
0 0 0 0 0 0 0 0 0 0 0 0 0 0 0 0 0 0 0 0 0 0 0 0 0 0 0 0 0 0 0 0 0 0 0 0 0 0 0 0 0.00923605269108725 0 0 0 0 0 0 0 0 0 0 0 0.00387171073552426 0 0 0 0 0 0 0 0 0 0 0 0 0 0 0 0 0 0 0 0 0 0.00334952371936305 0 0 0 0 0 0 0.00368699654904221 0.0339088733645175 0.0279733278802697 0.0537951162031893 0 0 0 0.0023171586613435 0 0 0 0 0 0 0 0.00369173512103172 0 0.0167708651529116 0 0 0 0 0 0 0 0 0 0 0 0 0 0 0 0 0 0 0 0 0 0 0 0 0 0 0 0 0 0 0 0 0 0 0 0 0 0 0 0 0 0 0 0 0 0 0 0 0 0 0 0 0 0 0 0 0 0 0 0 0 0 0 0 0 0 0 0 0 0 0.00444676170824691 0 0.00784447839076604 0 0 0 0 0 0 0 0 0 0 0 0 0 0 0 0.00143825739867473 0 0 0 0.0783562051925318 0 0 0 0 0 0.00761255390764329 0 0 0 0 0.0399854418866216 0 0 0.0171526450647235 0 0 0 0 0 0 0 0 0 0 0 0 0 0 0 0 0 0 0.00626215857981942 0 0 0 0 0 0 0 0 0 0 0 0 0 0.189360357135425 0 0 0.0183419985370652 0.222268386414488 0.198321525157277 0 0 0 0 0 0 0 0 0 0 0 0.00107627164982539 0 0 0 0 0 0 0 0 0 0 0 0 0 0 0 0 0 0 0 0 0 0 0 0 0 0 0 0 0.0489315988986121 0 0 0 0 0 0 0 0 0 0 0 0 0 0 0 0 0 0 0 0 0 0 0 0 0 0 0 0 0 0 0 0 0
0 0 0 0 0 0 0 0 0 0 0 0 0 0 0 0 0 0 0 0 0 0 0 0 0 0 0 0 0 0 0 0 0 0 0 0 0 0 0 0 0 0 0 0 0 0 0 0 0 0 0 0 0 0 0 0 0 0 0 0 0 0 0 0 0 0 0 0 0 0 0 0 0 0 0 0 0 0 0 0 0 0 0 0 0 0 0 0 0 0 0 0 0 0 0 0 0 0 0 0 0 0 0 0 0 0 0 0 0 0 0 0 0 0 0 0 0 0 0 0 0 0 0 0 0 0 0 0 0 0 0 0 0 0 0 0 0 0 0 0 0 0 0 0 0 0 0 0 0 0 0 0 0 0 0 0 0 0 0 0 0 0 0 0 0 0 0 0 0 0 0 0 0 0 0 0 0 0 0 0 0 0 0 0 0 0 0 0 0.00395082601506065 0 0 0 0 0 0 0 0 0 0 0 0 0 0 0 0 0 0 0.0833433705133712 0 0 0 0 0 0 0 0 0 0 0.0404346729929153 0 0 0 0 0.0122440568782625 0 0 0 0 0 0 0 0 0 0 0 0 0 0 0 0 0 0 0 0 0.0368678671450884 0.0416904955264546 0.00734848927023086 0 0 0 0.0247732270278023 0.0761096233011456 0 0 0 0.00603345799046572 0 0 0 0 0 0 0 0 0 0 0 0 0 0 0 0 0 0 0 0 0 0 0 0 0 0 0 0 0 0.0918547714475716 0.0685653576602992 0.0264626978239733 0.0208653239546847 0.12755179326375 0.0954556080659516 0 0 0 0 0.0367079721436001 0.15674316420227 0 0 0.0132014799407353 0 0 0 0 0.00509934476117675 0 0.00780606217969993 0 0 0.00469631211382243 0 0 0 0 0 0.00540587166530196 0 0.00678815411636655
0 0 0 0 0 0 0 0 0 0 0 0 0 0 0 0 0 0 0 0 0 0 0 0 0 0 0 0 0 0 0 0 0 0 0 0 0 0 0.0196887215001979 0 0 0 0 0 0 0 0 0.0357341122350412 0 0 0 0 0 0 0 0 0 0 0 0 0 0 0 0 0 0 0 0 0 0 0 0 0 0 0 0 0 0 0 0 0 0 0 0 0 0 0 0 0 0 0 0 0 0 0 0 0 0 0 0 0 0 0 0 0 0 0 0 0 0 0 0 0 0 0 0 0 0 0 0 0 0 0 0 0 0 0 0 0 0 0 0 0 0 0 0 0 0 0 0 0 0 0 0 0 0 0 0 0 0 0 0 0 0 0 0 0 0 0 0 0 0 0 0 0 0 0 0 0 0 0 0 0 0 0 0 0 0 0 0 0 0 0 0 0 0 0.221099135046632 0 0 0 0.0761314100522093 0 0.213234391608253 0 0 0 0 0 0 0 0 0 0 0 0.146635730006935 0 0.217454251373911 0 0 0 0 0 0 0 0 0 0 0 0 0 0 0 0 0 0 0 0 0 0 0 0 0.0700222481768196 0 0 0 0 0 0 0 0 0 0 0 0 0 0 0 0 0 0 0 0 0 0 0 0 0 0 0 0 0 0 0 0 0 0 0 0 0 0 0 0 0 0 0 0 0 0 0 0 0 0 0 0 0 0 0 0 0 0 0 0 0 0 0 0 0 0 0 0 0 0 0 0 0 0 0 0 0 0 0 0 0 0 0 0 0 0
0 0 0 0 0 0 0 0 0 0 0 0 0 0 0 0 0 0 0 0 0 0 0 0 0 0 0 0 0 0 0 0 0 0 0 0 0 0 0 0 0 0 0 0 0 0 0 0 0 0 0 0 0 0 0 0 0 0 0 0 0 0 0 0 0 0 0 0 0 0 0 0 0 0 0 0 0 0 0 0 0 0 0 0 0 0 0 0 0 0 0 0 0 0 0 0 0 0 0 0 0 0 0 0 0 0 0 0 0 0 0 0 0 0 0 0 0 0 0 0 0 0 0 0 0 0 0 0 0 0 0 0 0 0 0 0 0 0 0 0 0 0 0 0 0 0 0 0 0 0 0 0 0 0 0 0 0 0 0 0 0 0 0 0 0 0 0 0 0 0 0 0 0 0 0 0 0 0 0 0 0 0 0 0 0 0 0.178120747363699 0 0 0 0.232627732651919 0 0.256247829155097 0 0 0 0 0 0 0 0 0 0 0 0.333003690829285 0 0 0 0 0 0 0 0 0 0 0 0 0 0 0 0 0 0 0 0 0 0 0 0 0 0 0 0 0 0 0 0 0 0 0 0 0 0 0 0 0 0 0 0 0 0 0 0 0 0 0 0 0 0 0 0 0 0 0 0 0 0 0 0 0 0 0 0 0 0 0 0 0 0 0 0 0 0 0 0 0 0 0 0 0 0 0 0 0 0 0 0 0 0 0 0 0 0 0 0 0 0 0 0 0 0 0 0 0 0 0 0 0
0 0 0 0 0 0 0 0 0 0 0 0 0 0 0 0 0 0 0 0 0 0 0 0 0 0 0 0 0 0 0 0 0 0 0 0 0 0 0 0 0.102124980132628 0.0118366278240913 0 0 0 0 0 0.00737421199715377 0 0 0 0 0 0 0 0 0 0 0 0 0 0 0 0 0 0 0 0 0 0 0 0 0 0 0 0 0 0 0 0 0 0 0.00299474721039866 0 0 0 0 0 0 0 0 0 0 0 0 0 0 0 0.00558669785454362 0 0 0 0 0 0 0 0 0 0 0 0 0 0 0 0 0 0 0 0 0 0 0 0 0 0 0 0 0 0 0 0 0 0 0 0 0 0 0 0 0 0 0 0 0 0 0 0 0 0 0 0 0 0 0 0 0 0 0 0 0 0 0 0 0 0 0 0 0 0 0 0 0.0193099092017963 0 0 0 0 0 0 0 0 0 0 0 0 0 0 0 0 0 0 0 0.191182225589495 0 0 0 0 0 0 0.0932345779303866 0 0 0 0 0.0930258055642528 0 0.253927910672341 0 0 0 0 0 0 0 0 0 0 0 0 0 0 0 0 0 0 0.0343646502116806 0 0 0 0 0 0 0 0 0 0 0 0 0 0.0294573657493939 0 0 0 0.0542022426450422 0.0263577539804109 0 0 0 0 0 0 0 0 0 0 0 0 0 0 0 0 0 0 0 0 0 0 0 0 0 0 0 0 0 0 0 0 0 0 0 0 0 0 0 0 0.0750202934363849 0 0 0 0 0 0 0 0 0 0 0 0 0 0 0 0 0 0 0 0 0 0 0 0 0 0 0 0 0 0 0 0 0
0 0 0 0 0 0 0 0 0 0 0 0 0 0 0 0 0 0 0 0 0 0 0 0 0 0 0 0 0 0 0 0 0 0 0 0 0 0 0.0191336012102761 0 0.0783261189976733 0 0 0 0 0 0 0.0197164198013728 0 0 0 0 0 0 0 0 0 0 0 0 0 0 0 0 0 0 0 0 0 0 0 0 0 0 0 0 0 0 0 0 0 0 0 0 0 0 0 0 0 0 0 0 0 0 0 0 0 0 0 0 0 0 0 0 0 0 0 0 0 0 0 0 0 0 0 0 0 0 0 0 0 0 0 0 0 0 0.0214906145241335 0 0 0 0 0 0 0 0 0 0 0 0 0 0 0 0 0 0 0 0 0 0 0 0 0 0 0 0 0 0 0 0 0 0 0 0 0 0 0 0 0 0 0.0163484931254403 0 0.0434378511234751 0 0 0 0 0 0 0 0 0 0 0 0 0 0 0 0 0 0 0 0 0 0 0 0 0 0 0 0 0 0 0.173422453935873 0 0.0410341175438792 0.285020943385202 0 0 0 0 0 0 0 0 0 0 0 0 0 0 0 0 0 0 0 0 0 0 0 0 0 0 0 0 0 0 0 0 0 0 0 0 0 0 0 0 0 0 0 0 0 0 0 0 0 0 0 0 0 0 0 0 0 0 0 0 0 0 0 0 0 0 0 0 0 0 0 0 0 0 0 0 0 0 0.302069386352675 0 0 0 0 0 0 0 0 0 0 0 0 0 0 0 0 0 0 0 0 0 0 0 0 0 0 0 0 0 0 0 0 0
0 0 0 0 0 0 0 0 0 0 0 0 0 0 0 0 0 0 0 0 0 0.0659107645444902 0 0.0641356327535016 0 0 0 0 0 0 0 0 0 0 0 0 0 0 0.120693009815092 0.03061659491828 0.0390126500805549 0 0 0 0.00768889719610954 0 0 0.0368464226437354 0 0 0 0 0 0 0 0 0 0 0 0 0 0 0 0 0 0 0 0 0 0 0 0 0 0 0 0 0 0 0 0 0 0 0 0 0 0 0 0 0 0 0 0 0 0 0 0 0 0 0 0 0 0 0 0 0 0 0 0 0 0 0 0 0 0 0 0 0 0 0 0 0 0 0 0 0 0 0 0 0 0 0 0 0 0 0 0 0 0 0 0 0 0 0 0 0 0 0 0 0 0 0 0 0 0 0 0 0 0 0 0 0 0 0 0 0 0 0 0 0 0 0 0 0 0 0 0 0 0 0 0 0 0 0 0.0249830222751184 0 0 0.0187617248437337 0.00630367554355579 0 0 0.0242959966237348 0 0.0165478855813257 0 0 0 0 0 0 0 0.0379961731648092 0.0284784624926185 0 0.0438299203140529 0 0.293112606191711 0 0 0 0 0 0 0 0.0937115305796558 0 0 0 0 0 0 0 0 0 0 0 0 0 0 0 0 0 0.0248147618029873 0 0 0 0 0 0 0 0 0 0 0 0 0 0 0 0 0.0145791073788992 0 0 0 0 0.00768116125603459 0 0 0 0 0 0 0 0 0 0 0 0 0 0 0 0 0 0 0 0 0 0 0 0 0 0 0 0 0 0 0 0 0 0 0 0 0 0 0 0 0 0 0 0 0 0 0 0 0 0 0 0 0 0 0 0 0 0 0 0 0 0 0 0
0 0 0 0 0 0 0 0 0 0 0 0 0 0 0 0 0 0 0 0 0 0.0299203315450095 0 0.0243438435984301 0 0 0 0 0 0 0 0 0 0 0 0 0 0 0.0260293003687697 0.0144407970753398 0.0178832251897398 0 0 0 0 0 0 0.0538414838845389 0 0 0 0 0 0 0 0 0 0 0 0 0 0 0 0 0 0 0 0 0 0 0 0 0 0 0.00499184841407427 0 0 0 0 0 0 0 0 0 0 0 0 0 0 0 0 0 0 0 0 0 0 0 0 0 0 0 0 0 0 0 0 0 0 0 0 0 0 0 0 0 0 0 0 0 0 0 0 0 0 0 0 0 0 0 0 0 0 0 0 0 0 0 0 0 0 0 0 0 0 0 0 0 0 0 0 0 0 0 0 0 0 0 0 0 0 0 0 0 0 0 0 0 0.00763216493060943 0.00799027450620574 0 0.0162255720863335 0.00428379250725806 0 0 0 0 0 0 0 0 0 0 0 0 0 0 0.00705332166472914 0 0.00383048953793873 0.00952544565862548 0.0405717653828509 0 0 0 0 0 0 0.0206641092310466 0 0 0 0.131196097805456 0.0789924100180052 0.0760532022651933 0 0 0 0 0 0 0 0 0 0 0 0 0 0 0 0 0 0 0 0.172551552091809 0 0 0 0 0 0 0 0 0 0 0 0 0 0 0 0 0 0 0 0 0 0 0 0 0 0 0 0 0 0 0 0 0 0 0 0 0 0 0 0 0 0 0 0 0 0 0 0 0 0 0 0 0 0 0 0 0 0 0 0.24106787060618 0 0 0 0 0 0 0.00526131295601049 0 0 0 0 0 0 0.00268998697617251 0 0.002959801699675 0 0 0 0 0 0 0 0 0 0 0 0 0 0 0 0 0
0 0 0 0 0 0 0 0 0 0 0 0 0 0 0 0 0 0 0 0 0.00762160425434153 0.0135025880117416 0 0 0 0 0 0 0 0 0 0 0 0 0 0 0 0 0.0094863179616507 0.0137317380370808 0 0 0 0 0 0.0180686753363756 0 0 0 0 0 0 0 0 0 0 0 0 0 0 0 0 0 0 0 0 0 0 0 0 0 0 0 0 0 0 0 0.0101232649366847 0 0 0 0 0 0 0 0 0 0 0 0 0 0 0 0 0 0 0 0 0 0 0 0 0 0 0 0 0 0 0 0 0 0 0 0 0 0 0 0 0 0 0 0 0 0 0 0 0 0 0 0 0 0 0 0 0.0196659334580463 0 0 0 0 0 0 0 0 0 0 0 0 0 0 0 0 0 0 0 0 0 0 0 0 0 0 0 0 0 0 0 0 0 0 0 0 0.0041043092185265 0 0 0 0 0 0 0 0 0 0 0 0 0 0 0.152044368353858 0 0 0 0 0 0.240858969980139 0 0 0 0 0 0 0 0.0673045318926373 0 0 0 0 0 0 0 0 0.0769638738367309 0 0.0910787788998985 0 0.0238248508641305 0 0 0 0 0 0 0 0 0 0 0 0 0 0 0.0409101118588308 0 0 0 0.00842709065551712 0.20228299244381 0 0 0 0 0 0 0 0 0 0 0 0 0 0 0 0 0 0 0 0 0 0 0 0 0 0 0 0 0 0 0 0 0 0 0 0 0 0 0 0 0 0 0 0 0 0 0 0 0 0 0 0 0 0 0 0 0 0 0 0 0 0 0 0 0 0 0 0 0 0 0 0 0 0 0 0 0 0 0 0 0 0 0 0
0 0 0 0 0 0 0 0 0 0 0 0 0 0 0 0 0 0 0 0 0 0 0 0 0 0 0 0 0 0 0 0 0 0 0 0 0 0 0 0 0 0 0 0 0 0 0 0 0 0 0 0 0 0 0 0 0 0 0 0 0 0 0 0 0 0 0 0 0 0 0 0 0 0 0 0 0 0 0 0 0 0 0 0 0 0 0 0 0 0 0 0 0 0 0 0 0 0 0 0 0 0 0 0 0 0 0 0 0 0 0 0 0 0 0 0 0 0 0 0 0 0 0 0 0 0 0 0 0 0 0 0 0 0 0 0 0 0 0 0 0 0 0 0 0 0 0 0 0 0 0 0 0 0 0 0 0.0427162199515662 0 0.0378686626335939 0 0.0392117777733664 0 0 0 0 0 0.0512560556441229 0 0 0 0 0 0 0 0 0 0 0.00942631284071699 0.0305077428021664 0 0 0 0 0 0 0 0 0 0.00311308751463568 0 0 0 0 0 0 0 0 0 0 0.108296772195805 0 0 0 0 0 0 0 0 0 0 0 0 0 0 0 0 0 0 0.00939335750121626 0 0 0 0 0 0 0 0 0 0 0 0 0 0 0 0 0 0 0 0 0 0 0 0 0 0 0 0.106805815961771 0 0 0.00958283092483778 0 0 0 0 0 0 0 0 0 0 0 0 0 0 0 0 0 0 0 0 0 0 0 0 0 0 0 0 0 0 0 0 0 0 0 0.00956880726982582 0.0263029520266677 0.0846119941590405 0 0.0138101890773612 0.0287540159434795 0 0 0 0 0.187182527512009 0.136514465341975 0 0 0.0247017589168195 0 0 0 0 0.00303117062045681 0 0.0101928035824842 0 0 0 0 0.00647559455573611 0 0 0.00428318248632697 0.013137482025251 0 0.00325442073876846
0 0 0 0 0 0 0 0 0 0 0 0 0.00256852789183385 0 0 0 0 0 0 0 0 0 0 0 0 0 0 0 0 0 0 0 0 0 0 0 0 0 0 0 0 0 0 0 0 0 0 0 0 0 0 0 0 0 0 0.00254874881543829 0 0 0 0 0 0 0 0 0 0 0 0 0 0 0 0 0 0 0 0 0 0 0 0 0 0 0 0 0 0 0 0 0 0 0 0 0 0 0 0 0 0 0 0 0 0 0 0 0 0 0 0 0 0 0 0 0 0 0.00327538348755532 0.00392110961093554 0 0 0.00642403531989805 0 0 0 0 0 0 0 0 0 0 0 0 0 0 0 0 0 0 0 0 0 0 0 0 0 0 0 0 0 0 0 0 0 0 0 0 0 0 0 0 0 0 0 0 0 0 0 0 0.528347442411954 0 0.0126714487441396 0.0043167362537029 0.0177215062401395 0 0 0 0 0 0 0 0 0 0 0 0 0 0 0 0.0316152205306302 0 0.0899658406670916 0 0 0 0 0 0.0162038171018192 0 0 0 0 0 0 0 0 0 0 0 0 0 0 0 0 0 0 0 0.0416047378164323 0 0 0 0 0 0 0 0 0.00312493655226171 0 0 0 0 0 0 0 0 0 0 0 0 0 0 0 0 0 0 0 0 0 0 0 0 0 0 0 0 0 0 0 0 0 0 0 0 0.132246397633252 0 0 0.0525886136245749 0.0122354437586799 0 0 0 0 0 0 0 0 0 0 0 0 0 0 0 0 0 0 0.00694089538877776 0 0 0 0 0.00505117795141793 0 0 0 0 0 0 0 0 0 0 0 0 0.0266279801994649 0 0 0 0 0 0 0 0 0 0 0 0 0 0 0
0 0 0 0 0 0 0 0 0 0 0 0 0 0 0 0 0 0 0 0 0 0 0 0 0 0 0 0 0 0 0 0 0 0 0 0 0 0 0 0 0 0 0 0 0 0 0 0 0 0 0 0 0 0 0 0 0 0 0 0 0 0 0 0 0 0 0 0 0 0 0 0 0 0 0 0 0 0 0 0 0 0 0 0 0 0 0 0 0 0 0 0 0 0 0 0 0 0 0 0 0 0 0 0 0 0 0 0 0 0 0 0 0 0 0 0 0 0 0 0 0 0 0 0 0 0 0 0 0 0 0 0 0 0 0 0 0 0 0 0 0 0 0 0 0 0 0 0 0 0 0 0 0 0 0 0 0 0 0 0 0 0 0 0 0 0 0 0 0 0 0 0 0 0 0 0 0 0 0 0 0 0 0 0 0 0 0 0 0 0 0 0 0 0 0 0 0 0 0 0 0 0 0 0 0 0 0.0543372718271148 0 0 0 0.58706260446942 0.186535073239497 0 0 0 0 0 0 0 0 0 0 0 0 0 0 0 0 0 0 0 0 0 0.021731251248976 0.0230560425436945 0 0 0 0 0 0 0 0 0 0 0 0 0 0 0 0 0 0 0 0 0 0 0 0 0 0 0 0 0 0 0 0 0 0 0.026883056501966 0.0652123616088102 0.0351823385605217 0 0 0 0 0 0 0 0 0 0 0 0 0 0 0 0 0 0 0 0 0 0 0 0 0 0 0 0 0 0 0 0 0 0 0 0 0 0 0 0 0 0 0 0 0 0
0 0 0 0 0 0 0 0 0 0 0 0 0 0 0 0 0 0 0 0 0 0 0 0 0 0 0 0 0 0 0 0 0 0 0 0 0 0 0 0 0 0 0 0 0 0 0 0 0 0 0 0 0 0 0 0 0 0 0 0 0 0 0 0 0 0 0 0 0 0 0 0 0 0 0 0 0 0 0 0 0 0 0 0 0 0 0 0 0 0 0 0 0 0 0 0 0 0 0 0 0 0 0 0 0 0 0 0 0 0 0 0 0 0 0 0 0 0 0 0 0 0 0 0 0 0 0 0 0 0 0 0 0 0 0 0 0 0 0 0 0 0 0 0 0 0 0 0 0 0 0 0 0 0 0 0 0 0 0 0 0 0 0.0103134057840603 0 0 0.0137384868908852 0 0 0 0 0 0 0 0 0.109349055159775 0 0 0 0 0 0 0 0 0 0 0 0 0 0 0 0 0 0 0 0 0 0 0 0 0 0 0 0 0 0 0 0 0 0 0.305000773977463 0 0.0204013824601544 0 0 0 0 0 0 0 0 0 0 0 0 0 0 0 0 0 0 0 0 0 0 0 0 0 0 0 0 0 0 0 0 0 0 0 0 0 0 0 0 0 0 0 0 0 0 0 0 0 0 0 0 0 0 0.0875204156827929 0.0344489017941809 0 0.186554041121201 0.0745524881200628 0.0440229423961987 0 0 0 0 0.00925891791087709 0.0348959267434913 0 0 0 0.0337614900129886 0.0192153161244137 0.0169664558214549 0 0 0 0 0 0 0 0 0 0 0 0 0 0 0 0 0 0 0 0 0 0 0 0 0 0 0 0 0 0 0 0 0 0
0 0 0 0 0 0 0 0 0 0 0 0 0 0 0 0 0 0 0 0 0 0 0 0 0 0 0 0 0 0 0 0 0 0 0 0 0 0 0 0 0 0 0 0 0.0238488031919073 0 0 0 0 0 0 0 0 0 0 0 0 0 0 0 0 0 0 0 0 0 0 0 0 0 0 0 0 0 0.0111717223029416 0 0 0 0 0 0 0 0 0 0 0 0 0 0 0 0 0 0 0 0 0 0 0 0 0 0 0 0 0 0 0 0 0 0 0 0 0 0 0 0 0 0 0 0 0 0 0 0 0 0 0 0 0 0 0 0 0 0 0 0 0 0 0 0 0 0 0 0 0 0 0 0 0 0 0 0 0 0 0 0 0 0 0 0 0 0 0 0 0 0 0 0 0 0 0 0 0 0.0644215827042079 0 0.0152214622962282 0 0 0 0 0.0210816070196056 0 0 0 0 0.0348010682203265 0 0.0123083743086654 0 0 0 0.0951692155022382 0 0.0551250668027029 0 0 0 0 0 0 0 0 0 0 0 0 0 0.0805700662503517 0 0 0.23372550826375 0.0492026715199847 0 0 0 0 0.00894718456190455 0 0 0 0.0516603570791192 0.0223243499118831 0 0 0 0 0 0 0 0.0116878346347581 0 0 0.00836121838067495 0 0.025783791101143 0.0460451476628203 0 0 0 0 0 0 0 0 0 0 0 0 0 0 0 0 0 0 0 0 0 0 0 0 0 0 0 0 0 0 0 0 0 0 0.033294841704575 0.0257175254811877 0.0615653787517087 0 0 0 0 0 0 0 0 0 0 0 0 0 0 0 0 0 0 0 0 0 0 0 0 0 0 0 0.00397057170176581 0 0 0 0 0 0 0 0 0 0 0 0 0 0 0 0.00399465064554998 0 0
0 0 0 0 0 0 0 0 0 0 0 0 0 0 0 0 0 0 0 0 0 0 0 0 0 0 0 0 0 0 0 0 0 0 0 0 0 0 0 0 0 0 0 0 0 0 0 0 0 0 0 0 0 0 0 0 0 0 0 0 0 0 0 0 0 0 0 0 0 0 0 0 0 0 0 0 0 0 0 0 0 0 0 0 0 0 0 0 0 0 0 0 0 0 0 0 0 0 0 0 0 0 0 0 0 0 0 0 0 0 0 0 0 0 0 0 0 0 0 0 0 0 0 0 0 0 0 0 0 0 0 0 0 0 0 0 0 0 0 0 0 0 0 0 0 0 0 0 0 0 0 0 0 0 0 0 0 0 0 0 0 0 0 0 0 0 0 0 0 0 0 0 0 0 0 0 0.692949047344401 0 0 0 0 0 0 0 0 0 0 0 0 0 0 0 0 0 0 0 0 0 0 0 0 0 0 0 0 0 0 0 0 0 0 0 0 0 0 0 0 0.252006744463247 0 0 0 0 0 0 0 0 0 0 0 0 0.055044208192352 0 0 0 0 0 0 0 0 0 0 0 0 0 0 0 0 0 0 0 0 0 0 0 0 0 0 0 0 0 0 0 0 0 0 0 0 0 0 0 0 0 0 0 0 0 0 0 0 0 0 0 0 0 0 0 0 0 0 0 0 0 0 0 0 0 0 0 0 0 0 0 0 0 0 0 0 0 0 0 0 0 0 0 0 0 0 0
0 0 0 0 0 0 0 0 0 0 0 0 0 0 0 0 0 0 0 0 0 0 0 0 0 0 0 0 0 0 0 0 0 0 0 0 0 0 0 0 0 0 0 0 0 0 0 0 0 0 0 0 0 0 0 0 0 0 0 0 0 0 0 0 0 0 0 0 0 0 0 0 0 0 0 0 0 0 0 0 0 0 0 0 0 0 0 0 0 0 0 0 0 0 0 0 0 0 0 0 0 0 0 0 0 0 0 0 0 0 0 0 0 0 0 0 0 0 0 0 0 0 0 0 0 0 0 0 0 0 0 0 0 0 0 0 0 0 0 0 0 0 0 0 0 0 0 0 0 0 0 0 0 0 0 0 0 0 0 0 0 0 0 0 0 0 0 0 0 0 0 0 0 0 0 0 0 0 0 0 0 0 0 0 0 0 0 0 0 0 0 0 0 0 0 0 0 0 0 0 0 0 0 0 0.0610789826671667 0 0.0130002768745437 0 0 0 0 0 0 0 0.069536851034505 0 0 0 0 0 0 0 0.200093877487419 0 0 0.0190472173173003 0 0 0.051976564425365 0.242088352275704 0 0.0657221337039047 0.0245510846766448 0.0302973729370686 0.040004674633057 0 0 0 0 0 0 0 0 0 0 0 0 0 0 0 0 0 0 0 0 0 0 0 0 0 0 0 0 0 0 0 0 0 0 0 0 0 0 0 0 0 0 0 0 0 0 0 0 0 0 0 0 0 0 0 0 0.182602611967321 0 0 0 0 0 0 0 0 0 0 0 0 0 0 0 0 0 0 0 0 0 0 0 0 0 0
0 0 0 0 0 0 0 0 0 0 0 0 0 0 0 0 0 0 0 0 0 0 0 0 0 0 0 0 0 0 0 0 0 0 0 0 0 0 0 0 0 0 0 0 0 0 0 0 0 0 0 0 0 0 0 0 0 0 0 0 0 0 0 0 0 0 0 0 0 0 0 0 0 0 0 0 0 0 0 0 0 0 0 0 0 0 0 0 0 0 0 0 0 0 0 0 0 0 0 0 0 0 0 0 0 0 0 0 0 0 0 0 0 0 0 0 0 0 0 0 0 0 0 0 0 0 0 0 0 0 0 0 0 0 0 0 0 0 0 0 0 0 0 0 0 0 0 0 0 0 0 0 0 0 0 0 0 0 0 0 0 0 0 0 0 0 0 0 0 0 0 0 0 0 0 0 0 0 0 0 0 0 0 0 0 0 0 0 0 0 0 0 0 0 0 0 0 0 0 0 0 0 0 0 0 0 0 0 0 0 0 0 0 0.205798716508633 0 0 0 0 0 0 0 0 0.526677576441478 0 0 0 0 0 0 0 0 0.0509811378876022 0 0 0 0 0 0 0 0 0 0 0 0 0 0 0 0 0 0 0 0 0 0 0 0 0 0 0 0 0 0 0 0 0 0 0 0 0 0 0 0 0 0 0 0 0 0 0 0 0 0 0 0 0 0 0 0 0 0 0 0.144852388589107 0.030062698027183 0.0416274825459959 0 0 0 0 0 0 0 0 0 0 0 0 0 0 0 0 0 0 0 0 0 0 0 0
0 0 0 0 0 0 0 0 0 0 0 0 0 0 0 0 0 0 0 0 0 0 0 0 0 0 0 0 0 0 0 0 0 0.00382960856703823 0 0 0 0 0 0 0 0 0 0 0 0 0 0 0 0 0 0 0 0 0.00516078839791121 0 0 0 0 0 0 0 0 0 0 0 0 0 0 0 0 0 0 0 0 0 0 0 0 0 0 0 0 0 0 0 0 0 0 0 0 0 0 0 0 0 0 0 0 0 0 0 0 0 0 0 0 0 0 0 0 0 0 0 0 0 0 0 0 0 0 0 0 0 0 0 0 0 0 0 0 0 0 0 0 0 0 0 0 0 0 0 0 0 0 0 0 0 0 0 0 0 0 0.00590179402454522 0 0 0 0 0 0 0.00703543375612682 0 0 0 0 0 0 0.0490802305875212 0 0 0 0 0 0 0 0 0 0 0 0 0 0 0 0 0 0 0 0 0.164066120228363 0.0290272895444607 0 0 0 0 0 0 0.0110064827793153 0 0 0 0 0 0 0 0 0 0 0 0.0694554174179246 0 0 0.00447227719097315 0 0 0 0 0.133071354622445 0 0 0 0 0 0 0 0 0 0 0 0 0 0 0 0 0 0.00714353775013715 0 0 0 0 0 0 0 0 0 0 0 0 0 0 0 0 0 0 0 0 0 0 0 0.0555387672594055 0 0 0.0585947761684582 0 0 0 0 0 0 0 0 0 0 0 0 0 0 0 0 0 0 0 0 0 0 0 0 0 0 0 0 0.0071209589519621 0 0 0 0 0 0 0.0160845280085981 0 0 0 0 0.0311298860253577 0.03147447165102 0 0.211252976088197 0.009273980860349 0 0 0 0 0 0 0 0 0 0 0.0902793201198908
0 0 0 0 0 0 0 0 0 0 0 0 0 0 0 0 0 0 0 0 0 0 0 0 0 0 0 0 0 0 0 0 0 0.0146505476840738 0 0 0 0 0 0 0 0 0 0 0 0 0 0 0 0 0 0 0 0 0.0151659494773774 0 0 0 0 0 0 0 0 0 0 0 0 0 0 0 0 0.00857594947778134 0 0 0 0 0 0 0 0 0 0 0 0 0 0 0 0 0 0 0 0 0 0 0 0 0 0 0 0 0 0 0 0 0 0 0 0 0 0 0 0 0 0 0 0 0 0 0 0 0 0 0 0 0 0 0 0 0 0 0 0 0 0 0 0 0 0 0 0 0 0 0 0 0 0 0 0 0 0 0 0 0 0.0153982818384008 0 0 0 0 0 0 0 0 0 0 0 0 0 0 0 0 0 0 0 0 0 0 0 0 0 0 0 0 0 0 0 0 0 0 0.0131949490575867 0.0114417793436451 0 0 0 0 0 0 0.168064367425213 0 0 0 0 0 0 0 0 0 0 0 0 0 0 0 0 0 0 0.141623272937209 0 0 0 0 0 0 0 0 0 0 0 0.10796912161964 0 0 0 0 0 0 0 0 0 0 0 0 0 0 0 0 0 0 0 0.00502891367357037 0 0 0 0 0 0 0.00493667742946881 0 0 0 0.0344059796847531 0 0 0.00796251151224653 0 0 0 0 0 0 0 0 0 0 0 0 0 0 0 0 0 0 0 0 0 0 0 0 0 0 0.00515112061123876 0.00905943030634209 0 0 0 0 0 0 0 0.074546146873913 0.00777813298266499 0 0.00744714860042393 0 0.00969052518294833 0 0 0.318673573002192 0 0 0 0 0 0 0 0 0 0 0 0.0192356212793101
0 0 0 0 0 0 0 0 0 0 0 0 0 0 0 0 0 0 0 0 0 0 0 0 0 0 0 0 0 0 0 0 0 0 0 0 0 0 0 0 0 0 0 0 0 0 0 0 0 0 0 0 0 0 0 0 0 0 0 0 0 0 0 0 0 0 0 0 0 0 0 0 0 0 0 0 0 0 0 0 0 0 0 0 0 0 0 0 0 0 0 0 0 0 0 0 0 0 0 0 0 0 0 0 0 0 0 0 0 0 0 0 0 0 0 0 0 0 0 0 0 0 0 0 0 0 0 0 0 0 0 0 0 0 0 0 0 0 0 0 0 0 0 0 0 0 0 0 0 0 0 0 0 0 0 0 0 0 0 0 0 0 0 0 0 0 0 0 0 0 0 0 0 0 0 0 0.120717376363086 0 0 0 0 0 0 0 0 0 0 0 0 0 0 0 0 0 0 0 0.285811220427364 0 0 0 0 0 0 0 0 0 0 0 0 0 0 0 0.119716042033475 0 0 0 0 0 0 0 0 0 0 0 0 0 0 0 0 0 0.105909441634846 0 0 0 0 0 0 0 0 0 0 0 0 0 0 0 0 0 0 0 0 0 0 0 0 0 0 0 0 0 0 0.170833407953014 0 0 0 0 0 0 0 0 0 0 0 0 0.0529174048706585 0 0 0 0 0.065633794974493 0 0 0 0 0 0 0 0 0 0 0 0 0 0 0 0 0 0 0 0 0 0 0.0784613117430641 0 0 0 0 0 0 0 0 0 0 0 0 0 0 0
0 0 0 0 0 0 0 0 0 0 0 0 0 0 0 0 0 0 0 0 0 0 0 0 0 0 0 0 0 0 0 0 0 0 0 0 0 0 0 0 0 0 0 0 0 0 0 0 0 0 0 0 0 0 0 0 0 0 0 0 0 0 0 0 0 0 0 0 0 0 0 0 0 0 0 0 0 0 0 0 0 0 0 0 0 0 0 0 0 0 0 0 0 0 0 0 0 0 0 0 0 0 0 0 0 0 0 0 0 0 0 0 0 0 0 0 0 0 0 0 0 0 0 0 0 0 0 0 0 0 0 0 0 0 0 0 0 0 0 0 0 0 0 0 0 0 0 0 0 0 0 0 0 0 0 0 0 0 0 0 0 0 0 0 0 0 0.00368685559560226 0 0 0 0 0 0 0 0 0 0 0 0 0 0 0 0 0 0 0 0 0 0 0 0 0 0 0.0234489260559116 0 0 0 0 0 0.0439676816714926 0 0 0 0 0 0 0 0.00786060603204961 0 0 0 0 0 0 0 0 0 0 0 0 0 0 0 0.0245798095943458 0 0 0 0 0 0 0 0 0 0 0 0 0 0 0 0 0 0 0 0 0.00518810935217091 0.0057761903100059 0 0 0 0 0 0.00719666160052777 0 0 0 0 0 0 0 0 0 0 0 0 0 0 0 0 0 0 0 0 0 0 0 0 0 0 0 0 0 0 0 0 0 0.377053450432727 0.0451343356642238 0 0.0725029780596868 0.184336277561308 0.0795311952542119 0 0 0 0 0 0.0617041688919409 0 0 0 0 0 0 0 0 0 0 0.0281668071210302 0 0.0298659468027649 0 0 0 0 0 0 0 0
0 0 0 0 0 0 0 0 0 0 0 0 0 0 0 0 0 0 0 0 0 0 0 0 0 0 0 0 0 0 0 0 0 0 0 0 0 0 0 0 0 0 0 0 0 0 0 0 0 0 0 0 0 0 0 0 0 0 0 0 0 0 0 0 0 0 0 0 0 0 0 0 0 0 0 0 0 0 0 0 0 0 0 0 0 0 0 0 0 0 0 0 0 0 0 0 0 0 0 0 0 0 0 0 0 0 0 0 0 0 0 0 0 0 0 0 0 0 0 0 0 0 0 0 0 0 0 0 0 0 0 0 0 0 0 0 0 0 0 0 0 0 0 0 0 0 0 0 0 0 0 0 0 0 0 0 0 0 0 0 0 0 0 0 0 0 0 0 0 0 0 0 0.0273769293281256 0 0.0172925172274725 0 0 0 0 0 0 0 0 0 0 0 0 0 0 0 0 0 0 0 0 0 0 0 0 0 0 0 0 0 0 0 0 0 0 0 0 0.0299151241174281 0 0 0 0 0 0 0 0 0.065685724555419 0 0 0 0 0 0 0 0.0665899845162625 0 0.0199247009427604 0 0 0.0374910386755857 0.47722802708475 0 0 0 0 0 0 0 0 0 0 0 0 0 0 0 0 0 0 0 0 0 0 0 0 0 0 0 0 0 0 0 0 0 0 0.0152498133189158 0 0 0 0 0 0 0 0 0 0 0.13591187499762 0 0.107334265235661 0 0 0 0 0 0 0 0 0 0 0 0 0 0 0 0 0 0 0 0 0 0 0 0 0 0 0 0 0 0 0 0 0 0 0
0 0 0 0 0 0 0 0 0 0 0 0 0 0 0 0 0 0 0 0 0 0 0 0 0 0 0 0 0 0 0 0 0 0 0 0 0 0 0 0 0 0 0 0 0 0 0 0 0 0 0 0 0 0 0 0 0 0 0 0 0 0 0 0 0 0 0 0 0 0 0 0 0 0 0 0 0 0 0 0 0 0 0 0 0 0 0 0 0 0 0 0 0 0 0 0 0 0 0 0 0 0 0 0 0 0 0 0 0 0 0 0 0 0 0 0 0 0 0 0 0 0 0 0 0 0 0 0 0 0 0 0 0 0 0 0 0 0 0 0 0 0 0 0 0 0 0 0 0 0 0 0 0 0 0 0 0 0 0 0 0 0 0.126383142963619 0 0.0149603450923211 0.0382445170200649 0 0 0.0119311987631301 0 0 0 0.120800092329602 0.0190659885782473 0.0160078226707784 0 0.0111350565396499 0 0 0.0346305503232568 0 0 0 0 0.135119673523302 0 0 0 0 0 0 0 0 0 0 0 0.00562776257070939 0 0 0 0 0 0 0 0 0 0 0 0 0 0 0.0088349880657085 0 0 0 0 0 0 0 0.0448915639345851 0 0 0 0 0 0 0 0 0 0 0.170643208752574 0 0 0.0153861596544375 0.0793639299110202 0 0 0 0 0 0 0 0 0 0 0 0 0 0 0 0 0 0 0 0 0 0 0 0 0 0 0 0 0 0 0 0 0 0 0 0 0.0336629969720347 0 0 0 0 0 0 0 0 0.0906312989942536 0 0.0160713457766148 0 0 0 0 0 0 0 0 0.00660835756409057 0 0 0 0 0 0 0 0 0 0 0 0 0 0 0 0 0 0 0 0 0 0 0 0 0 0
0 0 0 0 0 0 0 0 0 0 0 0 0 0 0 0 0 0 0 0 0 0 0 0 0 0 0 0 0 0 0 0 0 0 0 0 0 0 0 0 0 0 0 0 0 0 0 0 0 0 0 0 0 0 0 0 0 0 0 0 0 0 0 0 0 0 0 0 0 0 0 0 0 0 0 0 0 0 0 0 0 0 0 0 0 0 0 0 0 0 0 0 0 0 0 0 0 0 0 0 0 0 0 0 0 0 0 0 0 0 0 0 0 0 0 0 0 0 0 0 0 0 0 0 0 0 0 0 0 0 0 0 0 0 0 0 0 0 0 0 0 0 0 0 0 0 0 0 0 0 0 0 0 0 0 0 0 0 0 0 0 0 0 0 0 0 0 0 0 0 0 0 0 0 0 0.827156719866349 0 0 0 0 0 0 0 0 0 0 0 0 0 0 0 0 0 0 0 0 0 0 0 0 0 0 0 0 0 0 0 0 0 0 0 0 0 0 0 0 0 0 0 0 0 0 0 0 0 0 0 0 0 0 0 0 0 0 0.172843280133651 0 0 0 0 0 0 0 0 0 0 0 0 0 0 0 0 0 0 0 0 0 0 0 0 0 0 0 0 0 0 0 0 0 0 0 0 0 0 0 0 0 0 0 0 0 0 0 0 0 0 0 0 0 0 0 0 0 0 0 0 0 0 0 0 0 0 0 0 0 0 0 0 0 0 0 0 0 0 0 0 0 0 0
0 0 0 0 0 0 0 0 0 0 0 0 0 0 0 0 0 0 0 0 0 0 0 0 0 0 0 0 0 0 0 0 0 0 0 0 0 0 0 0 0.0410640782721332 0 0 0 0 0 0 0 0 0 0 0.0282883055844064 0 0 0 0 0 0 0 0 0 0 0 0 0 0 0 0 0 0 0 0 0 0 0 0 0 0 0 0 0 0 0 0 0 0 0 0 0 0 0 0 0 0 0 0 0 0 0 0 0 0 0 0 0 0 0 0 0 0 0 0 0 0 0 0 0 0 0 0 0 0 0 0 0 0 0 0 0 0 0 0 0 0 0 0 0 0 0 0 0 0 0 0 0 0 0 0 0 0 0 0 0 0 0 0 0 0 0 0 0 0 0 0 0 0 0 0 0 0 0 0 0 0 0 0 0 0 0 0 0 0 0 0.123928695299072 0 0.0499202498816754 0 0 0 0 0 0 0 0 0 0 0 0 0 0 0 0 0 0 0 0 0 0 0 0 0 0 0 0.322284171978021 0.286630474837073 0 0 0 0 0 0 0 0 0 0 0.0740771649731723 0 0 0 0 0 0.0495555065229329 0 0.0242513526515136 0 0 0 0 0 0 0 0 0 0 0 0 0 0 0 0 0 0 0 0 0 0 0 0 0 0 0 0 0 0 0 0 0 0 0 0 0 0 0 0 0 0 0 0 0 0 0 0 0 0 0 0 0 0 0 0 0 0 0 0 0 0 0 0 0 0 0 0 0 0 0 0 0 0 0 0 0 0 0 0 0 0 0 0
0 0 0 0 0 0 0 0 0 0 0 0 0 0 0 0 0 0 0 0 0 0 0 0 0 0 0 0 0 0 0 0 0 0 0 0 0 0 0 0 0 0 0 0 0 0 0 0 0 0 0 0 0 0 0 0 0 0 0 0 0 0 0 0 0 0 0 0 0 0 0 0 0 0 0 0 0 0 0 0 0 0 0 0 0 0.00319244740948291 0 0 0 0 0 0 0 0 0 0.00322418812156044 0 0 0 0 0 0 0 0 0 0 0 0 0 0 0 0 0 0 0 0 0 0 0 0 0 0 0 0 0 0 0 0 0 0 0 0 0 0 0 0 0 0 0 0 0 0 0 0 0 0 0 0 0 0 0 0 0 0 0 0 0 0 0 0 0 0 0 0 0 0 0 0 0 0 0 0 0 0 0 0 0 0 0 0 0 0 0 0 0 0 0 0 0 0 0 0 0 0.0870641778728426 0 0 0 0 0 0.0214261093202775 0 0 0 0 0 0 0 0 0 0 0 0 0 0 0 0 0 0 0.0395564091944441 0 0 0 0 0 0 0 0 0 0 0 0 0 0 0 0 0 0 0 0 0 0 0 0 0 0.0210823864702313 0 0 0 0 0 0.0217644900767607 0.134203164652628 0 0 0 0.0374549349487155 0 0 0 0 0 0 0 0 0 0 0 0 0 0 0 0 0 0 0 0 0 0 0 0 0 0 0 0 0 0.0485165100279694 0.0378060979713789 0 0.105635829128316 0.0392473861638361 0.0206004109269265 0 0 0 0 0 0 0 0 0 0 0 0 0 0 0 0 0.0180157558019174 0.340547352254161 0.0206623496585513 0 0 0 0 0 0 0 0
0 0 0 0 0 0 0 0 0 0 0 0 0 0 0 0 0 0 0 0 0 0.00340813360183439 0 0.0165705307338765 0 0 0 0 0 0 0 0 0 0 0 0 0 0 0.026442484076492 0.00278540028603117 0 0 0 0 0.0146894460373121 0 0 0.0249499083622346 0 0.0212247987051599 0 0 0 0 0 0 0 0 0 0 0 0 0 0 0 0 0 0 0 0 0 0 0 0 0.0248857597247513 0 0 0 0 0 0 0 0 0 0 0 0 0 0 0 0 0 0 0 0 0 0 0 0 0 0 0 0 0 0 0 0 0 0 0 0 0 0 0 0 0 0 0 0 0 0 0 0 0 0 0 0 0 0 0 0 0 0 0 0 0 0 0 0 0 0 0 0 0 0 0 0 0 0 0 0 0 0 0 0 0 0 0 0 0 0 0 0 0 0 0 0 0 0.0714376084263111 0.0239556969831767 0.0951632614411893 0.145842567982844 0.0219238888040562 0.00654787188597025 0 0 0 0 0 0 0 0 0 0 0 0 0 0 0 0.00280840858310824 0.127635839376142 0.0266086811650167 0 0 0 0 0 0 0.00714391461228972 0 0 0 0.0168131470793848 0 0 0.163397525745895 0 0 0.00242682780907116 0 0 0 0 0 0 0 0 0 0 0 0 0 0 0 0 0 0 0 0 0 0 0 0 0 0 0 0 0 0 0 0 0 0 0 0 0 0 0 0 0 0 0 0 0 0 0 0 0 0 0 0 0 0 0 0 0 0 0 0 0 0 0 0 0 0 0 0 0 0 0 0 0 0 0 0.153338298577853 0 0 0 0 0 0 0 0 0 0 0 0 0 0 0 0 0 0 0 0 0 0 0 0 0 0 0 0 0 0 0 0 0
0 0 0 0 0 0 0 0 0 0 0 0 0 0 0 0 0 0 0 0 0 0 0 0 0 0 0 0 0 0 0 0 0 0 0 0 0 0 0 0 0 0 0 0 0.0313328161146619 0 0 0 0 0 0 0 0 0 0 0 0 0 0 0 0 0 0 0 0 0 0 0 0 0 0 0 0 0 0 0 0 0 0 0 0 0 0 0 0 0 0 0 0 0 0 0 0 0 0 0 0 0 0 0 0 0 0 0 0 0 0 0 0 0 0 0 0 0 0 0 0 0 0 0 0 0 0 0 0 0 0 0 0 0 0 0 0 0 0 0 0 0 0 0 0 0 0 0 0 0 0 0 0 0 0 0 0 0 0 0 0 0 0 0 0 0 0 0 0 0 0 0 0 0 0 0 0.113873748828833 0 0 0 0 0 0 0 0 0 0 0.169294671687133 0 0 0 0 0 0 0 0 0 0 0 0 0 0 0 0 0 0 0 0 0 0 0 0 0 0 0 0 0 0.159077909308607 0 0 0 0 0 0 0 0 0.384111680593785 0 0 0 0 0 0 0 0 0 0 0 0 0 0 0 0 0 0 0 0 0 0 0 0 0 0 0 0 0 0 0 0 0 0 0 0 0 0 0 0 0 0 0 0 0 0 0 0 0 0 0 0 0 0 0 0 0 0 0 0 0 0.0976047159102896 0 0 0 0 0 0 0 0 0 0 0 0 0 0 0 0 0 0.0447044575566904 0 0 0 0 0 0 0 0 0 0 0 0 0 0 0
0 0 0 0 0 0 0 0 0 0 0 0 0 0 0 0 0 0 0 0 0 0 0 0 0 0 0 0 0 0 0 0 0 0 0 0 0 0 0 0 0 0 0 0 0 0 0 0 0 0 0 0 0 0 0 0 0 0 0 0 0 0 0 0 0 0 0 0 0 0 0 0 0 0 0 0 0 0 0 0 0 0 0 0 0 0 0 0 0 0 0 0 0 0 0 0 0 0 0 0 0 0 0 0 0 0 0 0 0 0 0 0 0 0 0 0 0 0 0 0 0 0 0 0 0 0 0 0 0 0 0 0 0 0 0 0 0 0 0 0 0 0 0 0 0 0 0 0 0 0 0 0 0 0 0 0 0 0 0 0 0 0 0 0 0 0 0 0 0 0 0 0 0 0 0 0 0 0 0 0 0 0 0 0 0 0 0 0 0 0 0 0 0 0.179621736154087 0 0 0.372699842718236 0 0 0 0 0 0 0 0 0 0 0 0 0 0 0 0 0 0 0 0 0 0 0 0 0 0 0 0 0 0 0 0 0 0 0 0 0 0 0 0 0 0 0 0 0 0 0 0 0 0 0 0 0 0 0 0 0 0 0 0 0 0 0 0 0 0 0 0 0 0 0 0 0 0 0 0 0 0 0 0 0 0 0 0 0 0 0 0 0 0 0 0 0 0 0 0 0 0 0 0 0 0 0 0 0 0.447678421127677 0 0 0 0 0 0 0 0 0 0 0 0 0 0 0
0 0 0 0 0 0 0 0 0 0 0 0 0 0 0 0 0 0 0 0 0 0 0 0 0 0 0 0 0 0 0 0 0 0 0 0 0 0 0 0 0 0 0 0 0 0 0 0 0 0 0 0 0 0 0 0 0 0 0 0 0 0 0 0 0 0 0 0 0 0 0 0 0 0 0 0 0 0 0 0 0 0 0 0 0 0 0 0 0 0 0 0 0 0 0 0 0 0 0 0 0 0 0 0 0 0 0 0 0 0 0 0 0 0 0 0 0 0 0 0 0 0 0 0 0 0 0 0 0 0 0 0 0 0 0 0 0 0 0 0 0 0 0 0 0 0 0 0 0 0 0 0 0 0 0 0 0 0 0 0 0 0 0 0 0 0 0 0 0 0 0 0 0 0 0 0 0 0 0 0 0 0 0 0 0 0 0 0 0 0 0 0 0 0 0 0 0.418158330026179 0 0 0 0 0 0 0 0 0 0 0 0 0 0 0 0 0 0 0 0.512969686688564 0 0 0 0 0 0 0 0 0 0 0 0.0232324074156247 0 0 0 0 0 0 0 0 0 0 0 0 0 0 0 0 0 0 0 0 0 0 0 0 0 0 0 0 0 0 0 0 0.0456395758696322 0 0 0 0 0 0 0 0 0 0 0 0 0 0 0 0 0 0 0 0 0 0 0 0 0 0 0 0 0 0 0 0 0 0 0 0 0 0 0 0 0 0 0 0 0 0 0 0 0 0 0 0 0 0 0 0
0 0 0 0 0 0 0 0 0 0 0 0 0 0 0 0 0 0 0 0 0 0 0 0 0 0 0 0 0 0 0 0 0 0 0 0 0 0 0.00804896921277731 0 0 0 0 0 0.0276492277040347 0 0 0 0 0.00930004321462807 0 0 0 0 0 0 0 0 0 0 0 0 0 0 0 0 0 0 0 0 0 0 0 0 0.0269488532876843 0 0 0 0 0 0 0 0 0 0 0 0 0 0 0 0 0 0 0 0 0 0 0 0 0 0 0 0 0 0 0 0 0 0 0 0 0 0 0 0 0 0 0 0 0 0 0 0 0 0 0 0 0 0 0 0 0 0 0 0 0 0 0 0 0 0 0 0 0 0 0 0 0 0 0 0 0 0 0 0 0 0 0 0 0 0 0 0 0 0 0 0 0 0 0 0 0 0 0 0 0 0 0 0 0.0153954487977013 0 0 0 0 0.0209258527347396 0 0.0679584745794106 0 0 0 0.0161939075881711 0 0.0530717481166988 0 0 0 0.0108209814295318 0 0 0 0 0 0 0 0 0 0.0355703975427839 0 0 0 0 0.011487766220942 0 0.0828215226927165 0 0 0 0 0 0.11302565673603 0 0 0 0 0 0 0 0.00903464819626003 0 0.0281288111430801 0.0442054896436612 0 0 0.225290202326887 0.194121998832261 0 0 0 0 0 0 0 0 0 0 0 0 0 0 0 0 0 0 0 0 0 0 0 0 0 0 0 0 0 0 0 0 0 0 0 0 0 0 0 0 0 0 0 0 0 0 0 0 0 0 0 0 0 0 0 0 0 0 0 0 0 0 0 0 0 0 0 0 0 0 0 0 0 0 0 0 0 0 0 0 0 0 0
0 0 0 0 0 0 0 0 0 0 0 0 0 0 0 0 0 0 0 0 0 0.0186738062759345 0 0 0 0 0 0 0 0 0 0 0 0 0 0 0 0 0 0 0 0 0 0 0 0 0 0 0 0 0 0 0 0 0 0 0 0 0 0 0 0 0 0 0 0 0 0 0 0 0 0 0 0 0 0 0 0 0 0 0 0 0 0 0 0 0 0 0 0 0 0 0 0 0 0 0 0 0 0 0 0 0 0 0 0 0 0 0 0 0 0 0 0 0 0 0 0 0 0 0 0 0 0 0 0 0 0 0 0 0 0 0 0 0 0 0 0 0 0 0 0 0 0 0 0 0 0 0 0 0 0 0 0 0 0 0 0 0 0 0 0 0 0 0 0 0 0 0 0 0 0 0 0 0 0 0 0 0 0 0 0 0 0 0 0 0.0167894151276565 0 0 0 0.0371241166842537 0 0.0471532509968225 0 0 0 0 0 0 0 0 0 0 0 0 0 0 0 0 0 0 0 0 0.374381432557033 0 0 0 0 0 0 0 0 0 0 0 0 0 0 0.0272995911877789 0 0.114444742916209 0 0 0 0.0593052136755616 0 0 0 0 0 0 0 0 0 0 0 0 0 0 0 0 0 0 0 0 0 0 0 0 0 0 0 0 0 0 0 0 0 0 0 0 0 0 0 0 0 0 0 0 0 0 0 0 0 0 0 0 0 0 0 0 0.295835284770078 0 0 0 0 0 0 0 0 0 0 0.00899314580867233 0 0 0 0 0 0 0 0 0 0 0 0 0 0 0
0 0 0 0 0 0 0 0 0 0 0 0 0 0 0 0 0 0 0 0 0 0 0 0 0 0 0 0 0 0 0 0 0 0 0 0 0 0 0 0 0 0 0 0 0.00925837539331002 0 0 0 0 0 0 0 0 0 0 0 0 0 0 0 0 0 0 0 0 0 0 0 0 0 0 0 0 0 0 0 0 0 0 0 0 0 0 0 0 0 0 0 0 0 0 0 0 0 0 0 0 0 0 0 0 0 0 0 0 0 0 0 0 0 0 0 0 0 0 0 0 0 0 0 0 0 0 0 0 0 0 0 0 0 0 0 0 0 0 0 0 0 0 0 0 0 0 0 0 0 0 0 0 0 0 0 0 0 0 0 0 0 0 0 0 0 0 0 0 0 0 0 0 0 0 0 0 0 0.0215022937932207 0 0.0165460394529012 0 0 0 0 0 0 0 0 0 0 0 0 0 0 0 0 0.0162888061201008 0 0 0.0653421636825195 0 0 0 0 0 0 0 0 0 0 0 0 0 0 0 0.0147830141664667 0 0 0 0 0.0598750455181337 0 0.0373848889709328 0.468489165522262 0 0 0 0 0 0 0 0.0488666270707402 0.130354863701692 0 0 0 0 0.0321577893898005 0 0 0 0 0 0 0 0 0 0 0 0 0 0 0 0 0 0 0 0 0 0 0 0 0 0 0 0 0 0 0 0 0 0 0 0 0 0 0 0 0 0 0 0 0 0 0 0 0 0 0 0 0 0 0 0 0 0 0 0 0 0 0 0 0 0 0 0.0791509272179207 0 0 0 0 0 0 0 0 0 0 0 0 0 0 0
0 0 0 0 0 0 0 0 0 0 0 0 0 0 0 0 0 0 0 0 0 0 0 0 0 0 0 0 0 0 0 0 0 0 0 0 0 0 0 0 0 0 0 0 0 0 0 0 0 0 0 0 0 0 0 0 0 0 0 0 0 0 0 0 0 0 0 0 0 0 0 0 0 0 0 0 0 0 0 0 0 0 0 0 0 0 0 0 0 0 0 0 0 0 0 0 0 0 0 0 0 0 0 0 0 0 0 0 0 0 0 0 0 0 0 0 0 0 0 0 0 0 0 0 0 0 0 0 0 0 0 0 0 0 0 0 0 0 0 0 0 0 0 0 0 0 0 0 0 0 0 0 0 0 0 0 0 0 0 0 0 0 0 0 0 0 0 0 0 0.0368678262975024 0 0.0399352607059327 0 0 0 0 0 0 0 0 0 0 0 0.0402181947468785 0 0.0450166290036409 0 0 0 0 0.0617957333414293 0 0 0 0 0 0 0 0 0 0.0448189014724756 0 0 0 0.0612964348073003 0 0 0 0 0 0 0.0195461756514204 0 0.249079505907384 0.0652842205797562 0 0 0 0 0 0 0 0.116603901998067 0 0 0 0 0 0 0 0 0 0 0 0.172510048686692 0 0 0 0 0 0 0 0 0 0 0 0 0 0 0 0 0 0 0 0 0 0 0 0 0 0 0 0 0 0 0 0 0 0 0 0 0 0 0 0 0 0 0 0 0 0 0 0 0 0 0 0 0 0 0 0 0.047027166801521 0 0 0 0 0 0 0 0 0 0 0 0 0 0 0 0 0 0 0 0 0 0 0 0 0 0
0 0 0 0 0 0 0 0 0 0 0 0 0 0 0 0 0 0 0 0 0 0 0 0 0 0 0 0 0 0 0 0 0 0 0 0 0 0 0 0 0 0 0 0 0 0 0 0 0 0 0 0.100763287114028 0 0 0 0 0 0 0 0 0 0 0 0 0 0 0 0 0 0 0 0 0 0 0 0 0 0 0 0 0 0 0 0 0 0 0 0 0 0 0 0 0 0 0 0 0 0 0 0 0 0 0 0 0 0 0 0 0 0 0 0 0 0 0 0 0 0 0 0 0 0 0 0 0 0 0 0 0 0 0 0 0 0 0 0 0 0 0 0 0 0 0 0 0 0 0 0 0 0 0 0 0 0 0 0 0 0 0 0 0 0 0 0 0 0 0 0 0 0 0 0 0 0 0 0 0 0 0 0 0 0 0 0 0 0 0 0 0 0 0 0 0 0 0 0 0 0 0 0 0 0 0 0 0 0 0.079085954826235 0 0 0 0 0 0 0.422250302674774 0 0 0 0 0 0 0 0 0 0 0 0 0 0 0 0 0 0 0 0.397900455384963 0 0 0 0 0 0 0 0 0 0 0 0 0 0 0 0 0 0 0 0 0 0 0 0 0 0 0 0 0 0 0 0 0 0 0 0 0 0 0 0 0 0 0 0 0 0 0 0 0 0 0 0 0 0 0 0 0 0 0 0 0 0 0 0 0 0 0 0 0 0 0 0 0 0 0 0 0 0 0 0 0 0 0 0
0 0 0 0 0 0 0 0 0 0 0 0 0 0 0 0 0 0 0 0 0.00662320648683678 0 0 0 0 0 0 0 0 0 0 0 0 0 0 0 0 0 0 0 0 0 0 0 0.012015482346692 0.0247087427455523 0 0 0 0 0 0 0 0 0 0 0 0 0 0 0 0 0.00512135105686855 0 0 0 0 0 0 0 0 0 0 0 0 0 0 0.00978631463350422 0 0 0 0 0 0 0 0 0 0 0 0 0 0 0 0 0 0 0 0 0 0 0 0 0 0 0 0 0 0 0 0 0 0 0 0 0 0 0 0 0 0 0 0 0 0 0 0 0 0 0 0 0 0 0 0 0.0191652827171532 0 0 0 0 0 0 0 0 0 0 0 0 0 0 0 0 0 0 0 0 0 0 0 0 0 0 0 0 0 0 0 0 0 0 0 0 0 0 0 0 0 0 0 0 0 0 0 0 0 0 0 0.064357021050334 0 0 0 0 0 0.023011245433533 0 0 0 0 0 0 0 0 0 0 0 0 0 0.127469665089571 0 0 0.0193964074062908 0 0.0183669789212096 0 0.0349888796726496 0 0 0 0 0 0.046119545728304 0.0276945327360822 0 0.0173882491429067 0 0 0 0 0 0.163279524931922 0 0 0 0.0267177704880929 0 0.286629871531384 0 0 0 0 0 0 0 0 0 0 0 0 0 0 0 0 0 0 0 0 0 0 0 0 0 0 0 0 0 0 0 0 0 0 0.0343550595722959 0.0328048683088166 0 0 0 0 0 0 0 0 0 0 0 0 0 0 0 0 0 0 0 0 0 0 0 0 0 0 0 0 0 0 0 0 0 0 0 0 0 0 0 0 0 0 0 0 0 0 0
0 0 0 0 0 0 0 0 0 0 0 0 0 0 0 0 0 0 0 0 0 0 0 0 0 0 0 0 0 0 0 0 0 0 0 0 0 0 0 0 0 0 0 0 0.00321440627083477 0 0 0 0 0 0 0 0 0 0 0 0 0 0 0 0 0 0 0 0 0 0 0 0 0 0 0 0 0 0 0 0 0 0 0 0 0 0 0 0 0 0 0 0 0 0 0 0 0 0 0 0 0 0 0 0 0 0 0 0 0 0 0 0 0 0 0 0 0 0 0 0 0 0 0 0 0 0 0 0 0 0 0 0 0 0 0 0 0 0 0 0 0 0 0 0 0 0 0 0 0 0 0 0 0 0 0 0 0 0 0 0 0 0 0 0 0 0 0 0 0 0 0 0.0201004817225113 0 0 0 0 0 0.0374025587169015 0.0124814051355137 0 0 0 0 0 0 0 0 0 0 0 0 0 0 0 0 0 0.00695008170990652 0 0 0.00463080775060368 0 0 0 0 0 0 0 0 0 0 0 0 0.0125138879965735 0 0.0199455381234154 0 0.0280935577035582 0 0.00619060244340196 0 0 0 0.356988662667076 0.0868676167430391 0.00540053446819947 0 0 0 0 0 0 0.0855529741212209 0.0269307510908742 0.0128206600752665 0.0319656879079682 0 0.174297991737428 0 0 0 0 0 0 0 0 0 0 0 0 0 0 0 0 0 0 0 0 0 0 0 0 0 0 0 0 0 0 0 0 0 0 0 0.0269032449010815 0 0 0.00731404409967177 0 0 0 0 0 0 0 0 0 0 0 0 0 0 0 0 0 0 0.028638975416185 0 0 0 0 0 0 0 0 0 0 0.00479552919876934 0 0 0 0 0 0 0 0 0 0 0 0 0 0 0
0 0 0 0 0 0 0 0 0 0 0 0 0 0 0 0 0 0 0 0 0 0 0 0 0 0 0 0 0 0 0 0 0 0 0 0 0 0 0 0 0 0 0 0 0 0 0 0 0 0 0 0 0 0 0 0 0 0 0 0 0 0 0 0 0 0 0 0 0 0 0 0 0 0 0 0 0 0 0 0 0 0 0 0 0 0 0 0 0 0 0 0 0 0 0 0 0 0 0 0 0 0 0 0 0 0 0 0 0 0 0 0 0 0 0 0 0 0 0 0 0 0 0 0 0 0 0 0 0 0 0 0 0 0 0 0 0 0 0 0 0 0 0 0 0 0 0 0 0 0 0 0 0 0 0 0 0 0 0 0 0 0 0 0 0 0 0 0 0 0 0 0 0 0 0 0 0 0 0.0225318109994901 0 0 0 0 0 0 0 0 0 0 0 0 0 0 0 0 0 0 0 0 0 0 0 0 0 0 0 0 0 0 0 0 0 0 0 0 0 0 0 0 0 0 0 0 0 0 0 0 0 0 0 0 0 0 0 0 0 0 0.00510216737312883 0 0 0.0221335107488321 0 0.0412086563393467 0 0 0 0.0632778411133235 0.0203018054765692 0.0898285904547124 0.365172926448254 0.0136778452264797 0 0.110099143343275 0.0198718299790327 0.0590058917852895 0.00925710632212859 0.0251032236262252 0 0.00870041911573072 0 0.0155119078911344 0 0 0 0 0 0 0 0 0 0 0 0 0 0 0 0 0 0 0 0 0 0 0 0 0 0 0 0 0 0 0 0 0 0.102143270656661 0 0 0 0 0.00352851906282528 0 0 0 0 0 0 0 0 0 0 0 0 0 0 0 0.0035435340375607 0 0
0 0 0 0 0 0 0 0 0 0 0 0 0 0 0 0 0 0 0 0 0 0 0 0 0 0 0 0 0 0 0 0 0 0 0 0 0 0 0 0 0 0 0 0 0 0 0 0 0 0 0 0 0 0 0 0 0 0 0 0 0 0 0 0 0 0 0 0 0 0 0 0 0 0 0 0 0 0 0 0 0 0 0 0 0 0 0 0 0 0 0 0 0 0 0 0 0 0 0 0 0 0 0 0 0 0 0 0 0 0 0 0 0 0 0 0 0 0 0 0 0 0 0 0 0 0 0 0 0 0 0 0 0 0 0 0 0 0 0 0 0 0 0 0 0 0 0 0 0 0 0 0 0 0 0 0 0 0 0 0 0 0 0 0 0 0 0 0 0 0 0 0 0 0 0 0 0 0 0 0 0 0 0 0 0 0 0 0.0125621936127914 0 0 0 0 0 0 0 0 0 0 0 0 0 0 0 0 0 0 0 0 0 0 0 0 0 0 0 0 0 0 0 0 0 0 0 0 0 0 0 0 0 0 0 0 0 0 0 0 0 0.132997968226214 0 0 0 0 0 0 0 0 0 0.162677307430052 0 0 0 0 0 0.0214817938823586 0 0.00937987722721636 0.0496764206537459 0.0489084128295556 0.0274320623789955 0.080668649795565 0.0793453050753908 0 0 0 0 0 0 0 0 0 0 0 0 0 0 0 0 0 0 0 0 0 0 0 0 0 0 0 0 0 0 0 0 0 0 0 0 0 0.0455183388240504 0.0375938103266676 0.265639342881489 0 0 0 0 0 0 0 0 0 0.0261185168559073 0 0 0 0 0 0 0
0 0 0 0 0 0 0 0 0 0 0 0 0 0 0 0 0 0 0 0 0 0 0 0 0 0 0 0 0 0 0 0 0 0 0 0 0 0 0 0 0 0 0 0 0 0 0 0 0 0 0 0 0 0 0 0 0 0 0 0 0 0 0 0 0 0 0 0 0 0 0 0 0 0 0 0 0 0 0 0 0 0 0 0 0 0 0 0 0 0 0 0 0 0 0 0 0 0 0 0 0 0 0 0 0 0 0 0 0 0 0 0 0 0 0 0 0 0 0 0 0 0 0 0 0 0 0 0 0 0 0 0 0 0 0 0 0 0 0 0 0 0 0 0 0 0 0 0 0 0 0 0 0 0 0 0 0 0 0 0 0 0 0 0 0 0 0 0 0 0 0 0 0 0 0 0 0 0 0 0 0 0 0 0 0 0 0 0.00482143113107846 0.0020883005219614 0 0 0 0 0 0 0 0 0 0 0 0 0 0 0 0 0 0 0 0 0 0 0 0 0 0 0 0 0 0 0 0 0 0 0 0 0 0 0 0 0 0 0 0 0 0 0.00218326896289816 0.0441322298228976 0 0 0 0 0 0 0 0 0 0 0.290215910376342 0.0285005586380674 0.0102164749168173 0.00319558163237001 0 0.0055833808346531 0.0213842495220829 0.00782726783908976 0.011568052087832 0.081180289090766 0.0429871686607309 0.0304461195544829 0.0648283885749441 0.124303234216791 0 0 0 0 0 0 0 0 0 0 0 0 0 0 0 0 0 0 0 0 0 0 0 0 0 0 0 0 0 0 0 0 0 0 0 0 0 0.0818825072618518 0.0115579858998659 0.0908061972620039 0 0 0 0 0.00194583919490687 0 0 0 0 0.0114843646765687 0 0.0198430121198739 0 0 0 0 0.00701818720112383
0 0 0 0 0 0 0 0 0 0 0 0 0 0 0 0 0 0 0 0 0 0 0 0 0 0 0 0 0 0 0 0 0 0 0 0 0 0 0 0 0 0 0 0 0 0 0 0 0 0 0 0 0 0 0 0 0 0 0 0 0 0 0 0 0 0 0 0 0 0 0 0 0 0 0 0 0 0 0 0 0 0.00458175197077295 0.00910918832748277 0 0.0644747039713078 0 0 0 0 0 0 0 0 0 0 0 0 0 0.0126351665349432 0 0 0 0 0 0 0 0 0 0 0 0 0 0 0 0 0 0 0 0 0 0 0 0 0 0 0 0 0 0 0 0 0 0 0 0 0 0 0 0 0 0 0 0 0 0 0 0 0 0 0 0 0 0 0 0 0 0 0 0 0 0 0 0 0 0 0 0 0 0 0.00480496729628158 0 0 0 0 0 0 0 0 0 0 0 0 0 0 0 0 0 0.00520314331995527 0 0 0 0.0352862470138298 0 0 0 0 0 0.00829324874903665 0.283941882198824 0 0 0 0.0189434550008533 0 0 0 0 0 0 0 0 0 0 0 0 0 0 0 0 0 0 0 0 0 0 0 0 0 0 0 0 0 0 0 0 0 0 0 0 0 0 0 0.341523896803137 0.195595855048558 0 0 0 0 0 0 0 0 0 0 0 0 0 0 0 0 0 0 0 0 0 0 0 0 0 0 0 0 0 0 0 0 0 0 0 0 0 0 0 0 0 0 0 0 0 0 0 0 0 0 0.0156064937650175 0 0 0 0 0 0 0 0 0 0 0 0 0 0 0 0 0 0 0 0 0 0 0
0 0 0 0 0 0 0 0 0 0 0 0 0 0 0 0 0 0 0 0 0 0 0 0 0 0 0 0 0 0 0 0 0 0 0 0 0 0 0 0 0 0 0 0 0 0 0 0 0 0 0 0 0 0 0 0 0 0 0 0 0 0 0 0 0 0 0 0 0 0 0 0 0 0 0 0 0 0 0 0 0 0 0 0 0 0 0 0 0 0 0 0 0 0 0 0 0 0 0 0 0 0 0 0 0 0 0 0 0 0 0 0 0 0 0 0 0 0 0 0 0 0 0 0 0 0 0 0 0 0 0 0 0 0 0 0 0 0 0 0 0 0 0 0 0 0 0 0 0 0 0 0 0 0 0 0 0 0 0 0 0 0 0 0 0 0 0 0 0 0 0 0 0 0 0 0 0 0 0 0 0 0 0 0 0 0 0 0 0 0 0 0 0 0 0 0 0 0 0 0 0 0 0 0 0 0 0 0 0 0 0 0 0 0 0 0 0 0 0 0 0 0 0 0 0 0 0 0 0 0 0 0 0 0 0 0 0 0 0 0 0.526873605834848 0.0283537557486036 0 0 0 0 0 0 0 0 0 0 0 0 0 0 0 0 0 0 0 0 0 0 0 0 0 0 0 0 0 0 0 0 0 0 0 0 0 0 0 0 0 0 0 0 0 0 0 0 0 0 0.159358815255822 0.0172521517824332 0.268161671378294 0 0 0 0 0 0 0 0 0 0 0 0 0 0 0 0 0 0 0 0 0 0 0
0 0 0 0 0 0 0 0 0 0 0 0 0 0 0 0 0 0 0 0 0 0 0 0 0 0 0 0 0 0 0 0 0 0 0 0 0 0 0 0 0 0 0 0 0 0 0 0 0 0 0 0 0 0 0 0 0 0 0 0 0 0 0 0 0 0 0 0 0 0 0 0 0 0 0 0 0 0 0 0 0 0 0 0 0 0 0 0 0 0 0 0 0 0 0 0 0 0 0 0 0 0 0 0 0 0 0 0 0 0 0 0 0 0 0 0 0 0 0 0 0 0 0 0 0 0 0 0 0 0 0 0 0 0 0 0 0 0 0 0 0 0 0 0 0 0 0 0 0 0 0 0 0 0 0 0 0 0 0 0 0 0 0 0 0 0 0 0 0 0 0 0 0 0 0 0 0 0 0 0 0 0 0 0 0 0 0 0 0 0 0 0 0 0 0 0 0 0 0 0 0 0 0 0 0 0 0 0 0 0 0 0 0 0 0 0 0 0 0 0 0 0 0 0 0 0 0 0 0 0 0 0 0 0 0 0.00608105654270922 0 0 0 0.252520548962629 0 0.0345304306306639 0.321676749644999 0.11737085230635 0 0 0.00315523331323309 0 0.0123523019128053 0.00570856422453651 0.00428473430527138 0 0 0 0 0.00153044654210664 0 0 0 0 0 0 0 0 0 0 0 0 0 0 0 0 0 0 0 0 0 0 0 0 0 0 0 0 0 0 0 0 0 0 0 0 0 0 0.240789081614696 0 0 0 0 0 0 0 0 0 0 0 0 0 0 0 0 0 0 0 0 0 0 0
0 0 0 0 0 0 0 0 0 0 0 0 0 0 0 0 0 0 0 0 0 0 0 0 0 0 0 0 0 0 0 0 0 0 0 0 0 0 0 0 0.0088371118848684 0 0 0 0 0 0 0 0 0 0 0 0 0 0 0 0 0 0 0 0 0 0 0 0 0 0 0 0 0 0 0 0 0 0 0 0 0 0 0 0 0 0.0224435437884536 0.0214498643061519 0.0296189023427679 0 0 0 0 0 0 0 0 0 0 0 0 0 0 0 0 0 0 0 0 0 0 0 0 0 0 0 0 0 0 0 0 0 0 0 0 0 0 0 0 0 0 0 0 0 0 0 0 0 0 0 0 0 0 0 0 0 0 0 0 0 0 0 0 0 0 0 0 0 0 0 0 0 0 0 0 0 0 0 0 0 0 0 0 0 0 0 0 0 0 0 0 0 0 0 0 0 0 0 0 0 0 0 0 0 0 0 0 0 0 0 0 0 0.102052618523214 0 0 0 0 0 0 0 0 0 0 0 0 0 0 0 0 0 0 0 0 0 0 0 0 0 0 0 0 0 0 0 0 0 0 0 0 0 0 0 0 0.0473852780342968 0.12040500826607 0 0.0715725006403699 0.415821702823321 0 0 0.013259892245707 0 0 0 0.0449664476868168 0.0120798481879846 0 0 0 0.021655279429549 0 0 0 0 0 0 0 0 0 0 0 0 0 0 0 0 0 0 0 0 0 0 0 0 0 0 0 0 0 0 0 0 0 0 0 0 0 0 0.0684520018404286 0 0 0 0 0 0 0 0 0 0 0 0 0 0 0 0 0 0 0 0 0 0 0
0 0 0 0 0 0 0 0 0 0 0 0 0 0 0 0 0 0 0 0 0 0 0 0 0 0 0 0 0 0 0 0 0 0 0 0 0 0 0 0 0 0 0 0 0 0 0 0 0 0 0 0 0 0 0 0 0 0 0 0 0 0 0 0 0 0 0 0 0 0 0 0 0 0 0 0 0 0 0 0 0 0.00513510125723161 0.0100363276957038 0.00415392815756219 0.0211211541663515 0 0 0 0 0 0 0 0 0 0 0 0.00447669858348375 0 0.0232368221427534 0 0 0 0 0 0 0 0 0 0 0 0 0 0 0 0 0 0 0 0 0 0 0 0 0 0 0 0 0 0 0 0 0 0 0 0 0 0 0 0 0 0 0 0 0 0 0 0 0 0 0 0 0 0 0 0 0 0 0 0 0 0 0 0 0 0 0 0 0 0 0 0 0.00295451570346943 0 0 0 0 0 0 0 0 0 0 0 0 0 0 0 0 0 0 0 0.0151905250021274 0 0 0 0 0 0 0.189184844435169 0 0 0 0.0197856714110628 0 0 0 0 0 0 0 0 0 0 0 0 0 0 0 0 0 0 0 0 0 0 0 0 0 0 0 0 0 0 0 0 0.00603935967065712 0 0 0.193860509492443 0 0.171590554072332 0.0109490726771983 0 0.224945607714253 0 0 0 0 0.0152676595271177 0.00494798603702656 0 0 0 0 0 0 0 0 0 0 0 0 0 0 0 0 0 0 0 0 0 0 0 0 0 0 0 0 0 0 0 0 0 0 0 0 0 0 0 0 0 0 0 0 0.0771236622540575 0 0 0 0 0 0 0 0 0 0 0 0 0 0 0 0 0 0 0 0 0 0 0
0 0 0 0 0 0 0 0 0 0 0 0 0 0 0 0 0 0 0 0 0 0 0 0 0 0 0 0 0 0 0 0 0 0 0 0 0 0 0 0 0 0 0 0 0 0 0 0 0 0 0 0 0 0 0 0 0 0 0 0 0 0 0 0 0 0 0 0 0 0 0 0 0 0 0 0 0 0 0 0 0 0.00625228266882645 0.0338155856026218 0.00897333552970288 0.0281233938719942 0 0 0 0 0 0 0 0 0 0 0 0.00238990431168492 0 0.0162376483703251 0 0 0 0 0 0 0 0 0 0 0 0 0 0 0 0 0 0 0 0 0 0 0 0 0 0 0 0 0 0 0 0 0 0 0 0 0 0 0 0 0 0 0 0 0 0 0 0 0 0 0 0 0 0 0 0 0 0 0 0 0 0 0 0 0 0 0 0 0 0 0 0 0.00202272323459152 0 0 0 0 0 0 0 0 0 0 0 0 0 0 0 0 0 0 0 0.00478060242799505 0 0 0 0 0 0 0.224744509955355 0 0 0 0.0128101002570581 0 0 0 0 0 0 0 0 0 0 0 0 0 0 0 0 0 0 0 0 0 0 0 0 0 0 0 0 0 0 0 0 0 0 0 0.147821802060071 0 0.0833574758995481 0.0846932682784664 0.299493988813112 0 0 0 0 0 0 0 0.00491460403572721 0.00403148305856497 0 0 0 0.00331115449569682 0 0 0 0 0 0 0 0 0 0 0 0 0 0 0 0 0 0 0 0 0 0 0 0 0 0 0 0 0 0 0 0 0 0 0 0 0 0 0.0322261371286577 0 0 0 0 0 0 0 0 0 0 0 0 0 0 0 0 0 0 0 0 0 0 0
0 0 0 0 0 0 0 0 0 0 0 0 0 0 0 0 0 0 0 0 0 0 0 0 0 0 0 0 0 0 0 0 0 0 0 0 0 0 0 0 0 0 0 0 0 0 0 0 0 0 0 0 0 0 0 0 0 0 0 0 0 0 0 0 0 0 0 0 0 0 0 0 0 0 0 0 0 0 0 0 0 0 0 0 0 0 0 0 0 0 0 0 0 0 0 0 0 0 0 0 0 0 0 0 0 0 0 0 0 0 0 0 0 0 0 0 0 0 0 0 0 0 0 0 0 0 0 0 0 0 0 0 0 0 0 0 0 0 0 0 0 0 0 0 0 0 0 0 0 0 0 0 0 0 0 0 0 0 0 0 0 0 0 0 0 0 0 0 0 0 0 0 0 0 0 0 0 0 0 0 0 0 0 0 0 0 0 0 0 0 0 0 0 0.0189364911373261 0 0 0 0 0 0.134237269237465 0 0 0 0 0 0 0 0 0 0 0 0 0 0 0 0 0 0 0.0173721905667958 0 0 0 0 0.0438658841427179 0 0 0 0 0 0 0 0 0 0 0 0 0 0 0 0 0 0 0 0 0 0 0 0 0 0 0.0655754705880808 0.219315940561905 0 0 0 0.0390890856657251 0 0 0 0 0 0 0 0 0 0 0 0 0 0 0 0 0 0 0 0 0 0 0 0 0 0 0 0 0 0.096552335146216 0.0456547060094314 0 0.0498698875602007 0.153819017356859 0.0375252331386867 0 0 0 0 0 0.0696430399665765 0 0 0 0 0 0 0 0 0 0.00854344892201323 0 0 0 0 0 0 0 0 0 0 0
0 0 0 0 0 0 0 0 0 0 0 0 0 0 0 0 0 0 0 0 0 0 0 0 0 0 0 0 0 0 0 0 0 0 0 0 0 0 0 0 0 0 0 0 0 0 0 0 0 0 0 0 0 0 0 0 0 0 0 0 0 0 0 0 0 0 0 0 0 0 0 0 0 0 0 0 0 0 0 0 0 0 0 0 0 0 0 0 0 0 0 0 0 0 0 0 0 0 0 0 0 0 0 0 0 0 0 0 0 0 0 0 0 0 0 0 0 0 0 0 0 0 0 0 0 0 0 0 0 0 0 0 0 0 0 0 0 0 0 0 0 0 0 0 0 0 0 0 0 0 0 0 0 0 0 0 0 0 0 0 0 0 0 0 0 0 0 0 0 0 0 0 0 0 0 0 0 0 0 0 0 0 0 0 0 0 0 0 0 0 0 0 0 0 0 0 0 0 0 0.129688790495134 0 0 0 0 0 0 0 0 0 0 0 0 0 0 0 0 0 0 0.0165244588120699 0 0 0 0 0 0 0 0 0 0 0 0 0 0 0 0 0 0 0 0 0 0 0 0 0 0 0 0.0922348078150282 0 0 0.0548427639458098 0.293057671594989 0.111309454270537 0 0 0.0432271664618212 0.0947732855932232 0 0.0117905002140763 0 0 0 0 0 0 0 0 0 0 0 0 0 0 0 0 0 0 0 0 0 0 0 0 0 0 0 0.0227432978235392 0.0144603883372087 0 0.0240938849819841 0.0341261946570811 0 0 0 0 0 0 0 0 0 0.0326650794429603 0 0 0 0 0 0 0 0 0.0145324280670689 0 0 0 0 0 0 0.00992982748746854 0 0
0 0 0 0 0 0 0 0 0 0 0 0 0 0 0 0 0 0 0 0 0 0 0 0 0 0 0 0 0 0 0 0 0 0 0 0 0 0 0 0 0 0 0 0 0 0 0 0 0 0 0 0 0 0 0 0 0 0 0 0 0 0 0 0 0 0 0 0 0 0 0 0 0 0 0 0 0 0 0 0 0 0 0 0 0 0 0 0 0 0 0 0 0 0 0 0 0 0 0 0 0 0 0 0 0 0 0 0 0 0 0 0 0 0 0 0 0 0 0 0 0 0 0 0 0 0 0 0 0 0 0 0 0 0 0 0 0 0 0 0 0 0 0 0 0 0 0 0 0 0 0 0 0 0 0 0 0.0069198521067139 0 0 0 0 0 0 0 0 0 0.00789936657973563 0 0 0 0 0 0 0 0 0 0 0.0584384045883641 0.244425651799046 0 0 0 0 0 0 0 0 0 0 0 0 0 0 0 0 0 0 0 0 0.0145872143256561 0 0 0 0 0 0 0 0.163164152356576 0 0 0 0 0 0 0 0 0 0 0 0 0 0 0 0 0 0 0 0 0 0 0 0 0 0 0 0.0292067095651667 0 0 0 0 0.00530070605073138 0.00638851148823903 0 0 0 0.0588577646294744 0 0 0 0.0633235243765256 0.0515989239042541 0 0.0350901055541718 0 0.0228307187625814 0.0145439957336826 0 0 0 0 0 0 0 0 0 0 0 0 0 0 0 0 0 0 0 0 0 0 0 0 0 0 0 0 0 0.0150078272540646 0 0.0146613646493093 0.00760267125095703 0.0130848377546069 0.00718900858825829 0 0 0 0.0109575625639979 0.0208067952071123 0.0199459891753641 0 0 0.0368847060571119 0 0 0 0 0 0 0.00520213159787406 0 0.00680045794029738 0 0.00672034963575892 0.0202589180767296 0 0 0.00861933791645023 0.0236824405111883 0 0
0 0 0 0 0 0 0 0 0 0 0 0 0 0 0 0 0 0 0 0 0 0 0 0 0 0 0 0 0 0 0 0 0 0 0 0 0 0 0 0 0 0 0 0 0 0 0 0 0 0 0 0 0 0 0 0 0 0 0 0 0 0 0 0 0 0 0 0 0 0 0 0 0 0 0 0 0 0 0 0 0 0 0 0 0 0 0 0 0 0 0 0 0 0 0 0 0 0 0 0 0 0 0 0 0 0 0 0 0 0 0 0 0 0 0 0 0 0 0 0 0 0 0 0 0 0 0 0 0 0 0 0 0 0 0 0 0 0 0 0 0 0 0 0 0 0 0 0 0 0 0 0 0 0 0 0 0 0 0 0 0 0 0 0 0 0 0 0 0 0 0 0 0 0 0 0 0 0 0 0 0 0 0 0 0 0 0 0.001804805974155 0 0.00147367275881578 0 0 0 0 0 0 0 0 0 0 0 0 0 0 0 0 0 0 0 0 0 0 0 0 0 0 0.00223451034081684 0 0 0 0 0 0 0 0 0 0 0 0 0 0 0 0 0 0 0.00405382004096565 0.0251892422840048 0.135424886834352 0 0 0 0 0 0 0 0 0 0 0.0814200923761242 0 0.00499376916754598 0 0.00949506014062762 0.0400137307757388 0.0275616149784483 0.0172925085180309 0.172844142959828 0.0578292905453415 0.0122514957455976 0.0344302207489994 0.178654328754884 0 0 0 0 0 0 0 0 0 0 0 0 0 0 0 0 0 0 0 0 0 0 0 0 0 0 0 0 0 0 0 0 0 0 0 0 0 0.0358896916488312 0.00493985780803744 0.0528588191952195 0 0 0 0 0 0 0 0.00317387493999185 0 0 0.00272324399223787 0.087540387074107 0 0 0 0 0.00590693239729783
0 0 0 0 0 0 0 0 0 0 0 0 0 0 0 0 0 0 0 0 0 0 0 0 0 0 0 0 0 0 0 0 0 0 0 0 0 0 0 0 0 0 0 0 0 0 0 0 0 0 0 0 0 0 0 0 0 0 0 0 0 0 0 0 0 0 0 0 0 0 0 0 0 0 0 0 0 0 0 0 0 0 0 0 0 0 0 0 0 0 0 0 0 0 0 0 0 0 0 0 0 0 0 0 0 0 0 0 0 0 0 0 0 0 0 0 0 0 0 0 0 0 0 0 0 0 0 0 0 0 0 0 0 0 0 0 0 0 0 0 0 0 0 0 0 0 0 0 0 0 0 0 0 0 0 0 0 0 0 0 0 0 0 0 0 0 0 0 0 0 0 0 0 0 0 0 0 0 0 0 0 0 0 0.0124681526009702 0 0 0 0 0 0 0 0 0 0 0 0 0 0 0 0 0 0 0 0 0.00521326716068398 0 0 0 0 0 0 0 0 0 0 0 0 0 0 0 0 0 0 0 0 0 0 0 0 0 0 0 0 0 0 0.0256797035997637 0 0.0190404081944637 0 0 0.0128527063160731 0 0.0297814231758211 0 0 0 0 0.116567426722166 0 0.0487337562745423 0.0341758624978172 0 0.0716231399083923 0.0503291102702779 0.200835195211594 0.0131647973361515 0.157480554468356 0.0181118977038241 0 0 0.0917036406154035 0 0 0 0 0 0 0 0 0 0 0 0 0 0 0 0 0 0 0 0 0 0 0 0 0 0 0 0 0 0 0 0 0 0.0496698125230488 0 0 0 0 0.00384648363561792 0 0 0 0 0 0 0 0 0.0193705673164262 0 0 0 0.016469735695036 0 0 0.00288235877357094 0 0
0 0 0 0 0 0 0 0 0 0 0 0 0 0 0 0 0 0 0 0 0 0 0 0 0 0 0 0 0 0 0 0 0 0 0 0 0 0 0 0 0 0 0 0 0 0 0 0 0 0 0 0 0 0 0 0 0 0 0 0 0 0 0 0 0 0 0 0 0 0 0 0 0 0 0 0 0 0 0 0 0 0 0 0 0 0 0 0 0 0 0 0 0 0 0 0 0 0 0 0 0 0 0 0 0 0 0 0 0 0 0 0 0 0 0 0 0 0 0 0 0 0 0 0 0 0 0 0 0 0 0 0 0 0 0 0 0 0 0 0 0 0 0 0 0 0 0 0 0 0 0 0 0 0 0 0 0 0 0 0 0 0 0 0 0 0 0 0 0 0 0 0 0 0 0 0 0 0 0 0 0 0 0 0 0 0 0 0.00412866400640998 0 0 0 0 0 0 0 0 0 0 0 0 0 0 0 0 0 0 0 0.0114343983310973 0 0 0 0 0 0 0 0 0 0 0 0 0 0 0 0 0 0 0 0 0 0 0 0 0 0 0 0.131649494223123 0 0.00860734392394535 0 0 0.00749063747138281 0 0.012171571312751 0 0 0.0273349255598448 0.0494600695764253 0 0.0614575280911616 0 0.0781384059002626 0.0161354930046431 0.0982719768411126 0.138150755778076 0.0875320551585919 0.0414078373378354 0 0.0394245907353525 0.00767201151128626 0.0123076997558671 0.0386553442472203 0 0 0 0 0 0 0 0 0 0 0 0 0 0 0 0 0 0 0 0 0 0 0 0 0 0 0.0049758106683155 0 0.00449677881409208 0 0 0 0 0.0146414658745835 0 0.00602540147743394 0 0.0186120960992033 0.0150413725235337 0.0159723600904447 0 0 0 0 0 0 0 0.0165979671509361 0 0 0.0157518277956094 0 0 0.00372798984770812 0.0127261268917504 0 0
0 0 0 0 0 0 0 0 0 0 0 0 0 0 0 0 0 0 0 0 0 0 0 0 0 0 0 0 0 0 0 0 0 0 0 0 0 0 0 0 0 0 0 0 0 0 0 0 0 0 0 0 0 0 0 0 0 0 0 0 0 0 0 0 0 0 0 0 0 0 0 0 0 0 0 0 0 0 0 0 0 0 0 0 0 0 0 0 0 0 0 0 0 0 0 0 0 0 0 0 0 0 0 0 0 0 0 0 0 0 0 0 0 0 0 0 0 0 0 0 0 0 0 0 0 0 0 0 0 0 0 0 0 0 0 0 0 0 0 0 0 0 0 0 0 0 0 0 0 0 0 0 0 0 0 0 0 0 0 0 0 0 0 0 0 0 0 0 0 0 0 0 0 0 0 0 0 0 0 0 0 0 0 0 0 0 0 0 0 0 0 0 0 0 0 0 0 0 0 0.016603767259407 0 0 0 0 0 0 0 0 0 0 0 0 0 0 0 0 0 0 0 0 0 0 0 0.00833593986264663 0 0 0 0 0 0 0 0 0 0 0 0.00213156420364719 0 0.00116379934858289 0 0 0.00243038957773164 0.00731472528345665 0 0.0039251497756159 0.0120709201031383 0.063141045150666 0.0174216947216907 0.00389743960153824 0.0186305122118174 0.033777278686906 0 0.124784395969304 0.0383447357093897 0.191836646238381 0.0429213031195556 0.151918326513015 0 0.0069400962477886 0 0.00450431670785237 0.0159726430802613 0 0 0 0 0 0 0 0 0 0 0 0 0 0 0 0 0 0 0 0 0 0 0 0 0.0244711638375251 0.00345225792291426 0 0.0215439639058081 0.0287253913963243 0 0 0 0 0 0 0 0 0 0.0155329627199533 0 0 0 0 0 0 0 0 0.105789971237051 0.00305967431886918 0.00297447676482727 0.00229617340361099 0.0130117863066661 0 0.00383177887015079 0.00724370994390725 0 0
0 0 0 0 0 0 0 0 0 0 0 0 0 0 0 0 0 0 0 0 0 0 0 0 0 0 0 0 0 0 0 0 0 0 0 0 0 0 0 0 0 0 0 0 0 0 0 0 0 0 0 0 0 0 0 0 0 0 0 0 0 0 0 0 0 0 0 0 0 0 0 0 0 0 0 0 0 0 0 0 0 0 0 0 0 0 0 0 0 0 0 0 0 0 0 0 0 0 0 0 0 0 0 0 0 0 0 0 0 0 0 0 0 0 0 0 0 0 0 0 0 0 0 0 0 0 0 0 0 0 0 0 0 0 0 0 0 0 0 0 0 0 0 0 0 0 0 0 0 0 0 0 0 0 0 0 0 0 0 0 0 0 0 0 0 0 0 0 0 0 0 0 0 0 0 0 0 0 0 0 0 0 0 0 0 0 0 0 0 0.00684336703575826 0 0 0 0.00708316962941661 0 0 0 0 0 0.0648888182495076 0 0 0 0 0 0 0 0 0 0 0 0 0 0 0 0 0 0 0.00564263219919412 0 0 0 0 0.065384539817929 0 0 0 0 0 0 0 0 0 0 0 0 0 0 0 0 0 0.00249963820845719 0 0.00409580033651566 0.0513541323658258 0.0305068216520332 0 0 0 0.00887255269942247 0.158732742241429 0 0 0.0548041877990876 0.00510725500466022 0.135618260243379 0 0 0 0 0 0 0 0 0 0 0 0 0 0 0 0 0 0 0 0 0 0 0 0 0 0 0 0 0 0.0258459434892099 0.0149500759516356 0 0.0409942321899791 0.054150247768334 0.00625739368393122 0 0 0 0 0 0 0 0 0.00410506048020577 0 0 0 0 0.00640179338692752 0 0.00481460206708795 0.00444691640303306 0.223359287638002 0.0057299942671774 0 0 0.00519806117743943 0 0 0.00231247401442178 0 0
0 0 0 0 0 0 0 0 0 0 0 0 0 0 0 0 0 0 0 0 0 0 0 0 0 0 0 0 0 0 0 0 0 0 0 0 0 0 0 0 0 0 0 0 0 0 0 0 0 0 0 0 0 0 0 0 0 0 0 0 0 0 0 0 0 0 0 0 0 0 0 0 0 0 0 0 0 0 0 0 0 0 0 0 0 0 0 0 0 0 0 0 0 0 0 0 0 0 0 0 0 0 0 0 0 0 0 0 0 0 0 0 0 0 0 0 0 0 0 0 0 0 0 0 0 0 0 0 0 0 0 0 0 0 0 0 0 0 0 0 0 0 0 0 0 0 0 0 0 0 0 0 0 0 0 0 0 0 0 0 0 0 0 0 0 0 0 0 0 0 0 0 0 0 0 0 0 0 0 0 0 0 0 0 0 0 0 0 0 0 0 0 0 0 0 0 0 0 0 0 0 0 0 0 0 0 0 0 0 0 0 0 0 0 0 0 0 0 0 0 0 0 0 0 0 0 0 0 0 0 0 0 0 0 0 0.0525263896651201 0 0.00622498519821769 0 0 0 0 0 0 0 0 0.036269979288405 0.0226861880657243 0.119528521031959 0.130047701476005 0.117386627840218 0 0 0.0903001198605711 0.158768144075472 0.0303341564528536 0.014164915868002 0.0391009747723099 0 0 0.093755272701328 0 0 0 0 0 0 0 0 0 0 0 0 0 0 0 0 0 0 0 0 0 0 0 0 0 0 0 0 0 0 0 0 0 0.0216969545381223 0 0 0 0 0.008493720442691 0 0 0 0 0 0 0 0 0.0276231978818208 0 0 0 0.0168855816552222 0 0.00673563603381153 0.00747093315214621 0 0
0 0 0 0 0 0 0 0 0 0 0 0 0 0 0 0 0 0 0 0 0 0 0 0 0 0 0 0 0 0 0 0 0 0 0 0 0 0 0 0 0 0 0 0 0 0 0 0 0 0 0 0 0 0 0 0 0 0 0 0 0 0 0 0 0 0 0 0 0 0 0 0 0 0 0 0 0 0 0 0 0 0 0 0 0 0 0 0 0.00166231442623533 0 0 0 0 0 0 0 0 0 0 0 0 0 0 0 0 0 0 0 0 0 0 0 0 0 0 0 0 0 0 0 0 0 0 0 0 0 0 0 0 0 0 0 0 0 0 0 0 0 0 0 0 0 0 0 0 0 0 0 0 0 0 0 0 0 0 0 0 0 0 0 0 0 0 0 0 0 0 0 0 0 0 0 0 0 0 0 0 0 0 0 0 0 0 0 0 0 0 0.00205935210370975 0 0 0 0 0 0 0 0 0 0 0 0 0 0 0 0 0.00116163873106766 0 0 0 0 0 0 0 0 0 0 0 0 0 0 0 0 0 0 0 0 0 0 0 0 0 0 0 0 0 0 0.00240258321521711 0.00201404628182423 0.00604201848488724 0 0 0 0 0 0 0 0 0 0.0242281257202313 0.0212855269994344 0.0463311647178053 0.148830320183995 0.0334246871185567 0.0228841766433074 0 0.117585124309535 0.14887858849142 0.00340279569877303 0.0296667916505074 0.00391010587271055 0.022621176890591 0.0626122776119742 0 0 0 0 0 0 0 0 0 0 0 0 0 0 0 0 0 0 0 0 0 0 0 0 0 0 0 0.00130819144985845 0 0 0 0 0 0 0 0 0 0.0131710510728641 0.0152307234667875 0.0118707041846581 0.00488339416433466 0 0 0.00246045287479636 0 0 0.00299658139274783 0.122157736277777 0 0.0238236279535853 0.0228514990906464 0.0545473951971713 0 0.0114109792975227 0.0101379519395755 0.00214689648589177 0
0 0 0 0 0 0 0 0 0 0 0 0 0 0 0 0 0 0 0 0 0 0 0 0 0 0 0 0 0 0 0 0 0 0 0 0 0 0 0 0 0 0 0 0 0 0 0 0 0 0 0 0 0 0 0 0 0 0 0 0 0 0 0 0 0 0 0 0 0 0 0 0 0 0 0 0 0 0 0 0 0 0 0 0 0 0 0 0 0 0 0 0 0 0 0 0 0 0 0 0 0 0 0 0 0 0 0 0 0 0 0 0 0 0 0 0 0 0 0 0 0 0 0 0 0 0 0 0 0 0 0 0 0 0 0 0 0 0 0 0 0 0 0 0 0 0 0 0 0 0 0 0 0 0 0 0 0 0 0 0 0 0 0 0 0 0 0 0 0 0 0 0 0 0 0 0 0 0 0 0 0 0 0 0 0 0 0 0 0 0 0 0 0 0 0 0 0 0 0 0 0 0 0 0 0 0 0 0 0 0 0 0 0 0 0 0 0.00263101382178256 0 0 0 0 0 0 0 0 0 0 0 0 0 0 0 0 0 0 0.0141320567366072 0 0.0043809434702814 0 0 0 0 0 0 0 0.0143134623761718 0.0118467329815912 0.0330586300386344 0.168257485714917 0.0581509074330346 0.0659632673933322 0.00617036088571029 0.0797039327170809 0.232928055167415 0 0.0499820393129493 0 0.0227259557083817 0 0.00821296215392878 0.0777023025564651 0 0 0 0 0 0 0 0 0 0 0 0 0 0 0 0 0 0 0 0 0 0 0 0 0 0 0 0 0 0 0 0 0 0 0 0 0 0.0151025371922788 0.00422623706836559 0.0132272564478306 0 0 0 0 0 0 0 0.0428210317885724 0 0.00520966189428866 0.0171585816552971 0.0411195710660415 0 0.00657780073969192 0.00439721367934984 0 0
0 0 0 0 0 0 0 0 0 0 0 0 0 0 0 0 0 0 0 0 0 0 0 0 0 0 0 0 0 0 0 0 0 0 0 0 0 0 0 0 0 0 0 0 0 0 0 0 0 0 0 0 0 0 0 0 0 0 0 0 0 0 0 0 0 0 0 0 0 0 0 0 0 0 0 0 0 0 0 0 0.000452902036629141 0 0 0 0 0 0 0 0.000770153286760333 0 0 0 0 0 0 0 0 0 0 0 0 0 0 0 0 0 0 0 0 0 0 0 0 0 0 0 0 0 0 0 0 0 0 0 0 0 0 0 0 0 0 0 0 0 0 0 0 0 0 0 0 0 0 0 0 0 0 0 0 0 0 0 0 0 0 0 0 0 0 0 0 0 0 0 0 0 0 0 0 0 0 0 0 0 0 0 0 0 0.00236905071183356 0 0 0 0 0.00111005645017875 0 0 0 0 0 0 0 0 0 0.00156145606929841 0 0 0.000885311831523475 0 0.000943480996373983 0.00391664911607647 0 0 0 0 0 0 0 0 0 0 0 0 0 0 0 0 0 0 0 0 0 0 0 0.0138943886189203 0 0 0 0 0 0 0 0 0 0 0 0.00139726989882588 0.00109789430009216 0.00408049403342284 0 0 0.000840803440470849 0.00341190987095852 0 0.00256136495678519 0.00696913359126685 0.0197773876805675 0.00475617484375879 0.0130717353483261 0.00695094428533514 0.0173367216712373 0.147141265148108 0.103260981559452 0.0095971738600457 0.185864615687429 0.0314998894237374 0 0.00250483854943846 0.0171979244330139 0 0.0166501654856811 0.0291313850960263 0 0 0 0 0 0 0 0 0 0 0 0 0 0 0 0 0 0 0 0 0 0 0 0 0.0027170180519489 0 0 0.00759317139716082 0.00466602112885403 0 0 0 0 0 0 0 0 0.00229260638281816 0.0131265866775349 0.00301905659183761 0.00542127064793704 0 0 0.000958146562639829 0 0 0.00253996963027398 0.148736378442355 0.00158846391045814 0.0175200874014 0.0192839995620203 0.103210978053036 0 0.00666223414687277 0.00851219150195625 0.00114829762932367 0
0 0 0 0 0 0 0 0 0 0 0 0 0 0 0 0 0 0 0 0 0 0 0 0 0 0 0 0 0 0 0 0 0 0 0 0 0 0 0 0 0 0 0 0 0 0 0 0 0 0 0 0 0 0 0 0 0 0 0 0 0 0 0 0 0 0 0 0 0 0 0 0 0 0 0 0 0 0 0 0 0 0 0 0 0 0 0 0 0 0 0 0 0 0 0 0 0 0 0 0 0 0 0 0 0 0 0 0 0 0 0 0 0 0 0 0 0 0 0 0 0 0 0 0 0 0 0 0 0 0 0 0 0 0 0 0 0 0 0 0 0 0 0 0 0 0 0 0 0 0 0 0 0 0 0 0 0 0 0 0 0 0 0 0 0 0 0 0 0 0 0 0 0 0 0 0 0 0 0 0 0 0 0 0 0 0 0 0 0 0 0 0 0 0 0 0 0 0 0 0 0 0 0 0 0 0 0 0 0 0 0 0 0 0 0 0 0 0 0 0 0 0 0 0 0 0 0 0 0 0 0 0 0 0 0 0.0114792862344108 0.0176154609169216 0.0867527886583822 0 0 0 0 0 0 0 0 0 0.395831411075423 0.251905067222852 0 0 0 0.0135770612819444 0.0128700634910223 0 0.00758857231787319 0 0.107958918868945 0.00564056893682681 0.00463540748292991 0.0288841462993311 0 0 0 0 0 0 0 0 0 0 0 0 0 0 0 0 0 0 0 0 0 0 0 0 0 0 0 0 0 0 0 0 0 0 0 0 0 0.0122507655400376 0 0.0119028724938778 0 0 0 0 0 0 0 0 0 0 0 0.0311076091792213 0 0 0 0 0
0 0 0 0 0 0 0 0 0 0 0 0 0 0 0 0 0 0 0 0 0 0 0 0 0 0 0 0 0 0 0 0 0 0 0 0 0 0 0 0 0 0 0 0 0 0 0 0 0 0 0 0 0 0 0 0 0 0 0 0 0 0 0 0 0 0 0 0 0 0 0 0 0 0 0 0 0 0 0 0 0 0 0 0 0 0 0 0 0 0 0 0 0 0 0 0 0 0 0 0 0 0 0 0 0 0 0 0 0 0 0 0 0 0 0 0 0 0 0 0 0 0 0 0 0 0 0 0 0 0 0 0 0 0 0 0 0 0 0 0 0 0 0 0 0 0 0 0 0 0 0 0 0 0 0 0 0 0 0 0 0 0 0 0 0 0 0 0 0 0 0 0 0 0 0 0 0 0 0 0 0 0 0 0 0 0 0 0 0 0 0 0 0 0 0 0 0 0 0 0 0 0 0 0 0 0 0 0 0 0 0 0 0 0 0 0 0 0 0 0 0 0 0 0 0 0 0 0 0 0 0 0 0 0 0 0 0.0140485199085444 0.0372113116429353 0 0 0 0 0 0 0 0.00603807976302083 0 0.107277029172181 0.0234680611816207 0.0405074819764915 0.0164958020751884 0 0.0303586636023146 0.090890539748608 0.0351480178987406 0.0422045876848539 0.0874504026464669 0 0.00763366000354871 0.0389776926025319 0.243336893283742 0 0 0 0 0 0 0 0 0 0 0 0 0 0 0 0 0 0 0 0 0 0 0 0 0 0 0 0 0 0 0 0 0 0 0 0 0 0.024622723237059 0 0.0164501872924778 0 0 0 0 0 0 0 0 0 0.0115620775722597 0 0.126318268707415 0 0 0 0 0
0 0 0 0 0 0 0 0 0 0 0 0 0 0 0 0 0 0 0 0 0 0 0 0 0 0 0 0 0 0 0 0 0.0123684869786597 0.00476788578266895 0 0 0 0 0 0 0 0 0 0 0 0 0 0 0 0 0 0 0 0 0 0 0 0 0 0 0 0 0 0 0 0 0 0 0 0 0 0 0 0 0 0 0 0 0 0 0 0 0 0 0 0 0 0 0 0.00114909078209087 0 0 0 0 0 0 0 0 0 0 0.00466591861706695 0.00466577411602081 0.00234774234921801 0.0061366690987421 0 0 0 0 0 0 0 0 0 0 0 0 0 0 0 0 0 0 0 0 0 0 0 0 0 0 0 0 0 0 0 0 0 0 0 0.00235150081909769 0 0 0 0.000958628325895585 0 0 0 0.00404246333548266 0 0.00125334593830541 0.00134172997165076 0 0 0.023461945575698 0.00381842276680176 0 0 0 0.00432036927556443 0 0.00366789777643405 0 0 0 0 0 0.00320957646764523 0 0 0.0106859585040062 0 0.00600354762487597 0 0 0 0 0 0 0 0 0 0 0 0 0 0 0 0.0492681103228887 0.090836453948066 0.0728058406413196 0 0 0 0 0 0 0.0156025187310075 0 0 0 0 0 0 0 0 0 0 0 0 0 0 0 0 0 0 0.0135022517573471 0.00785948057953367 0 0 0 0 0 0 0 0 0 0 0 0 0 0 0 0 0 0 0.00089314445318971 0.00218372686109981 0.0073040029549347 0 0 0 0 0 0 0 0 0 0.00629855377969966 0 0.0021845910709816 0 0 0 0.00331993417043832 0 0 0.00126624881720356 0.00211556156178123 0 0.00681078691349245 0.0254850788447607 0 0 0 0 0 0 0 0 0 0 0 0 0 0 0 0 0 0 0 0 0 0 0 0.00170313296727029 0.00334848277224804 0.0035630427993388 0.00463729213769331 0.00364861462796334 0.00389851531803129 0.0127425454337324 0 0 0 0 0 0 0 0.0431194707214872 0.0701198256870016 0.0866832674969432 0.019683777967975 0.00876173023047531 0.0488474694009975 0.0610315631648081 0.00355633914425473 0 0.00190588813488126 0.00187539009250841 0 0 0 0.00260371279168457 0.000867564685675718 0.0106492758564178 0 0.00873120402727401 0.189068655027669
0 0 0 0 0 0 0 0 0 0 0 0 0 0 0 0 0 0 0 0 0 0 0 0 0 0 0 0 0 0 0 0 0 0 0 0 0 0 0 0 0 0 0 0 0 0 0 0 0 0 0 0 0 0 0 0 0 0 0 0 0 0 0 0 0 0 0 0 0 0 0 0 0 0 0 0 0 0 0 0 0 0 0 0 0 0 0 0 0 0 0 0 0 0 0 0 0 0 0 0 0 0 0 0 0 0 0 0 0 0 0 0 0 0 0 0 0 0 0 0 0 0 0 0 0 0 0 0 0 0 0 0 0 0 0 0 0 0 0 0 0 0 0 0 0 0 0 0 0 0 0 0 0 0 0 0 0 0 0 0 0 0 0 0 0 0 0 0 0 0 0 0 0 0 0 0 0 0 0 0 0 0 0 0 0 0 0 0.00862434758406838 0 0 0 0 0 0 0 0 0 0 0 0 0 0 0 0 0 0 0 0 0 0 0 0 0 0 0 0 0 0 0 0 0 0 0 0 0 0 0 0 0 0 0 0 0 0 0 0 0.0287191035547851 0.0695537345483535 0 0 0 0 0 0 0 0 0 0.0791621845936756 0 0.0156734295723383 0.0132695425836282 0 0 0.0858978683528612 0.015743366084107 0.0506432151425717 0.00465382763290878 0.0483097973835649 0.0304595531641137 0 0.262582126078113 0 0 0 0 0 0 0 0 0 0 0 0 0 0 0 0 0 0 0 0 0 0 0 0 0 0 0 0 0 0 0 0 0 0 0 0 0 0.115383433864378 0.00617700365926037 0.0891115133708383 0 0 0 0 0 0 0 0 0 0.022747021772841 0.0100268096228442 0.0432621214347496 0 0 0 0 0
0 0 0 0 0 0 0 0 0 0 0 0 0 0 0 0 0 0 0 0 0 0 0 0 0 0 0 0 0 0 0 0 0 0 0 0 0 0 0 0 0 0 0 0 0 0 0 0 0 0 0 0 0 0 0 0 0 0 0 0 0 0 0 0 0 0 0 0 0 0 0 0 0 0 0 0 0 0 0 0 0 0 0 0 0 0 0 0 0 0 0 0 0 0 0 0 0 0 0 0 0 0 0 0 0 0 0 0 0 0 0 0 0 0 0 0 0 0 0 0 0 0 0 0 0 0 0 0 0 0 0 0 0 0 0 0 0 0 0 0 0 0 0 0 0 0 0 0 0 0 0 0 0 0 0 0 0 0 0 0 0 0 0 0 0 0 0 0 0 0 0 0 0 0 0 0 0 0 0 0 0 0 0 0 0 0 0 0.00620657872015656 0 0 0 0 0 0 0 0 0 0 0 0 0 0 0 0 0 0 0 0 0 0 0 0 0 0 0 0 0 0 0 0 0 0 0 0 0 0 0 0 0 0 0 0 0 0 0 0.00215820206440966 0.00856064417131774 0.0404163207266913 0 0 0 0 0 0 0 0 0 0.124483166420181 0.0446311463743204 0.0149181788184158 0.0142601121246384 0 0.0273419179952534 0.072051962208554 0.0451388801984152 0.0268523914284209 0.00878822226499424 0.0913999942816222 0.0345407160401401 0.0795763985622436 0 0 0 0 0 0 0 0 0 0 0 0 0 0 0 0 0 0 0 0 0 0 0 0 0 0 0 0 0 0 0 0 0 0 0 0 0 0 0.0883028146766464 0.00806347425560871 0.0652704799933154 0 0 0 0 0 0 0.0133465510583841 0.0048699853339068 0 0.0047936915890959 0 0.174028170693268 0 0 0 0 0
0 0 0 0 0 0 0 0 0 0 0 0 0 0 0 0 0 0 0 0 0 0 0 0 0 0 0 0 0 0 0 0 0 0 0.0127693713069259 0 0 0 0 0 0 0 0 0 0 0 0 0 0 0 0 0 0 0 0 0 0.00572854622491971 0 0 0 0 0 0 0 0 0 0 0 0 0 0 0 0 0 0 0 0 0 0 0 0 0 0 0 0 0 0 0 0 0 0 0 0 0 0 0 0 0 0 0 0 0 0 0 0.017626861861039 0 0 0 0 0.0116345525481376 0 0 0 0 0 0.00447200625425559 0 0 0.00533131559173432 0 0 0 0 0 0 0 0 0 0 0 0 0 0 0 0 0 0 0 0 0 0 0 0 0 0 0 0 0 0 0 0 0 0 0 0 0 0 0 0 0 0 0 0 0 0 0 0 0.259650938664149 0 0 0 0 0 0 0 0 0 0.0195663268045643 0 0 0.00661571046329223 0 0 0 0 0 0 0 0 0.0040296266859643 0 0 0 0 0 0 0.0244605734385322 0 0 0 0 0 0 0 0 0 0 0 0.233538484073713 0 0 0 0 0 0 0.0619826541941836 0.00791427786919645 0.0470002189443916 0 0 0 0 0 0 0 0 0 0.00954796211764164 0 0 0 0 0 0 0 0 0 0 0 0 0 0 0 0 0 0 0 0 0 0 0 0 0 0 0 0 0 0 0 0 0 0 0.0458838856925125 0 0.127079055030801 0 0 0.00978358456390781 0 0 0 0 0.0590804729207143 0 0 0 0 0 0 0 0 0 0 0 0 0 0 0 0 0 0 0 0 0 0 0 0 0 0 0 0 0 0.026303574749423 0 0 0 0 0 0 0 0 0 0 0 0 0 0 0
0 0 0 0 0 0 0 0 0 0 0 0 0 0 0 0 0 0 0 0 0 0 0 0 0 0 0 0 0 0 0 0 0 0 0 0 0 0 0 0 0 0 0 0 0 0 0 0 0 0 0 0 0 0 0 0 0 0 0 0 0 0 0 0 0 0 0 0 0 0 0 0 0 0 0 0 0 0 0 0 0 0 0 0 0 0 0 0 0 0 0 0 0 0 0 0 0 0 0 0 0 0 0 0 0 0 0 0 0 0 0 0 0 0 0 0 0 0 0 0 0 0 0 0 0 0 0 0 0 0 0 0 0 0 0 0 0 0 0 0 0 0 0 0 0 0 0 0 0 0 0 0 0 0 0 0 0 0 0 0 0 0 0 0 0 0 0 0.0914383653337439 0 0 0 0 0 0 0 0 0 0.0163125614522349 0 0 0 0 0 0 0 0 0 0 0 0 0 0 0 0 0 0 0.00574104019501445 0 0 0 0 0 0 0 0 0 0 0 0 0 0 0 0 0 0 0 0 0 0 0 0 0 0 0 0 0 0 0 0 0 0 0 0 0 0 0 0 0 0 0 0 0 0 0 0 0 0 0 0 0 0 0 0 0 0 0 0 0 0 0 0 0.0941702139317088 0 0.00557497931731394 0.107520762933092 0 0.237149561682657 0.251018352018541 0.0695316488824352 0 0 0 0.0305277288302321 0 0 0.0723503168514473 0 0.0186644685715788 0 0 0 0 0 0 0 0 0 0 0 0 0 0 0 0 0 0 0 0 0 0 0 0 0 0 0 0 0 0 0 0 0 0 0 0 0 0 0 0
0 0 0 0 0 0 0 0 0 0 0 0 0 0 0 0 0 0 0 0 0 0 0 0 0 0 0.00953647072627295 0.0247783511113443 0 0 0 0 0 0 0 0 0 0 0 0 0 0 0 0 0 0 0 0 0 0 0 0 0 0.0206580384583936 0 0 0 0 0 0 0 0 0 0 0 0 0 0 0 0 0 0 0 0 0 0 0 0 0 0 0 0 0 0 0 0 0 0 0 0 0 0 0 0 0 0 0 0 0 0 0 0 0 0 0 0 0 0 0.0103791562514531 0 0 0 0 0 0 0 0.0523489585368224 0.0777995467346171 0 0.00558230719067821 0.0100484770702162 0 0.0142907719059263 0 0 0 0 0 0 0.00244855397142827 0 0 0 0 0 0 0 0 0 0 0 0 0 0 0 0 0 0 0 0 0 0 0 0 0 0 0 0 0 0 0 0 0 0 0 0 0 0.133565640186867 0 0 0 0 0 0.042259519933924 0 0 0 0 0 0 0 0 0 0 0 0 0 0.00707711083354751 0 0 0 0 0 0 0 0 0 0 0 0 0 0 0 0 0 0 0 0 0 0 0 0 0 0 0 0 0 0 0 0 0 0 0 0 0 0 0 0 0 0 0 0 0 0 0 0 0 0 0 0 0 0 0 0 0 0 0 0 0 0 0 0 0 0 0 0 0 0 0 0 0 0 0.00222893801950632 0 0.0268295408660429 0.460988944029549 0 0 0.0273165468621702 0 0.0497890422657891 0.0220740850454518 0 0 0 0 0 0 0 0 0 0 0 0 0 0 0 0 0 0 0 0 0 0 0 0 0 0 0 0 0 0 0 0 0 0 0 0 0 0 0 0 0 0 0 0 0 0
0 0 0 0 0 0 0 0 0 0 0 0 0.0106699529772046 0 0 0 0 0 0 0 0 0 0 0 0 0 0 0 0 0 0 0.00244174679069217 0 0 0 0 0 0 0 0 0 0 0 0 0 0 0 0 0 0 0 0 0 0 0 0.00248517487453317 0 0 0 0 0 0 0 0 0 0 0 0 0 0 0 0 0 0 0 0 0 0 0 0 0 0 0 0 0 0 0 0 0 0 0 0 0 0 0 0 0 0 0 0 0 0 0 0 0.0118576000229762 0 0 0 0 0.00498304309027156 0 0 0 0 0.0079716552436818 0.0132076184465318 0.0100269567356356 0 0.0210181411764896 0.00384320855439273 0 0 0 0 0 0 0 0 0 0 0 0 0 0 0 0 0 0 0 0 0 0 0 0 0 0 0 0 0 0 0 0 0 0 0 0 0 0 0 0 0 0 0 0 0 0 0 0.66237298308083 0 0.00122679338984156 0 0.00183304371550113 0.00220859712379063 0 0 0 0 0.00386618207900978 0 0 0 0 0 0 0 0 0 0.0235810295822768 0 0 0 0 0 0 0 0 0 0 0 0 0 0 0 0 0 0 0 0 0.0567068073686105 0 0 0 0 0 0 0 0 0 0 0 0 0 0 0 0 0 0 0 0 0 0 0 0 0 0 0 0 0 0 0 0 0 0 0 0 0 0 0 0 0 0 0 0 0 0 0 0 0 0 0 0 0.0775966273879754 0.0319895284651943 0.0199652158668615 0 0 0 0.00739688929757362 0.0192035951329211 0 0 0 0 0 0 0 0 0 0 0 0 0 0 0 0 0 0 0 0 0 0 0 0 0 0 0 0 0 0 0.00354760959720438 0 0 0 0 0 0 0 0 0 0 0 0 0 0 0 0 0 0
0 0 0 0 0 0 0 0 0 0 0 0 0 0 0 0 0 0 0 0 0 0 0.00223289577621501 0 0 0 0.0582996205825094 0 0 0 0 0 0 0 0 0 0 0 0 0 0 0 0 0.00878411715587259 0 0 0 0 0 0 0 0 0 0 0 0 0 0 0 0 0 0 0 0 0 0 0.00206514093262908 0 0 0 0 0 0 0 0 0 0 0 0 0 0 0 0 0 0 0 0 0 0 0 0 0 0 0 0 0 0 0 0 0 0 0 0 0 0 0 0 0 0.0148373209855056 0 0 0 0 0 0 0 0 0.0319262819178482 0 0 0.0375091211401938 0 0 0 0 0 0 0 0.0393711310285904 0 0 0 0 0 0 0 0 0 0 0 0 0 0 0 0 0 0 0 0 0 0 0 0 0 0 0 0 0 0 0 0 0 0 0 0 0 0 0.166411324747638 0.0685918089044696 0.161828024803898 0.0154169946471778 0.00671046837232721 0 0.100809231452266 0 0 0 0 0 0 0 0 0 0 0 0 0 0.00931332741037012 0 0.00326688422728099 0 0 0 0 0 0 0 0 0 0 0 0 0 0 0 0 0 0 0.0100969407827791 0 0 0 0 0 0 0 0 0 0 0 0 0 0 0 0 0 0 0 0 0 0 0 0 0 0 0 0 0 0 0 0 0 0 0 0 0 0 0 0 0 0 0 0 0 0 0 0 0 0 0 0 0 0 0.262529365132429 0 0 0 0 0 0 0 0 0 0 0 0 0 0 0 0 0 0 0 0 0 0 0 0 0 0 0 0 0 0 0 0 0 0 0 0 0 0 0 0 0 0 0 0 0 0 0 0 0 0 0 0 0 0
0 0 0 0 0 0 0 0 0 0 0 0 0 0 0 0 0 0 0 0 0 0 0 0 0 0 0 0 0 0 0 0 0 0 0 0 0 0 0 0 0 0 0 0 0 0 0 0 0 0 0 0 0 0 0 0 0 0 0 0 0 0 0 0 0 0 0 0 0 0 0 0 0 0 0 0 0 0 0 0 0 0 0 0 0 0 0 0 0 0 0 0 0 0 0 0 0 0 0 0 0 0 0 0 0 0 0 0 0 0 0 0 0 0 0 0 0 0 0 0 0 0 0 0 0 0 0 0 0 0 0 0 0 0 0 0 0 0 0 0 0 0 0 0 0 0 0 0 0 0 0 0 0 0 0 0 0 0 0 0 0 0 0 0 0 0 0 0 0 0.00349939030512214 0 0.00467942907791103 0 0 0 0 0 0 0 0 0 0 0 0 0 0 0 0 0 0 0 0 0 0 0 0 0 0 0 0 0 0 0 0 0 0 0 0 0 0 0.0823482919405208 0 0 0 0 0 0 0 0 0 0 0 0 0 0 0 0 0 0 0 0 0 0 0 0 0 0 0 0 0 0 0 0 0 0 0 0 0 0 0 0 0 0 0 0 0 0 0 0 0 0 0 0.0852572870121407 0 0 0 0 0.113162618475509 0 0.109690846900939 0 0 0 0 0 0.196222718250146 0.0256554138067384 0.339426531693219 0 0 0 0 0 0.0400574725377543 0 0 0 0 0 0 0 0 0 0 0 0 0 0 0 0 0 0 0 0 0 0 0 0 0 0 0 0 0 0 0 0 0 0
0 0 0 0 0 0 0 0 0 0 0 0 0 0 0 0 0 0 0 0 0 0 0 0 0 0 0 0 0 0 0 0 0 0 0 0 0 0 0 0 0 0 0 0 0 0 0 0 0 0 0 0 0 0 0 0 0 0 0 0 0 0 0 0 0 0 0 0 0 0 0 0 0 0 0 0 0 0 0 0 0 0 0 0 0 0 0 0 0 0 0 0 0 0 0 0 0 0 0 0 0 0 0 0 0 0 0 0 0 0 0 0 0 0 0 0 0 0 0 0 0 0 0 0 0 0 0 0 0 0 0 0 0 0 0 0 0 0 0 0 0 0 0 0 0 0 0 0 0 0 0 0 0 0 0 0 0 0 0 0 0 0 0 0 0 0 0 0 0 0.00422706381802947 0 0 0 0 0 0 0 0 0 0 0 0 0 0 0 0 0 0 0 0 0 0 0 0 0 0 0 0 0 0 0 0 0 0 0 0 0 0 0 0 0.052573016787304 0 0 0 0 0 0 0 0 0 0 0 0 0 0 0 0 0 0 0 0 0 0 0 0 0 0 0 0 0 0 0 0 0 0 0 0 0 0 0 0 0 0 0 0 0 0 0 0 0 0 0.0117085427775476 0.146371643753245 0 0.0144972321619515 0 0.183546150939419 0 0.449363648265202 0.121173514594485 0 0 0 0 0 0 0 0 0 0 0 0 0.0165391869028167 0 0 0 0 0 0 0 0 0 0 0 0 0 0 0 0 0 0 0 0 0 0 0 0 0 0 0 0 0 0 0 0 0 0 0
0 0 0 0 0 0 0 0 0 0 0 0 0 0 0 0 0 0 0 0 0 0 0 0 0 0 0 0.0291727948372133 0 0 0 0 0 0 0 0 0 0 0 0 0 0 0 0 0 0 0 0 0 0 0 0 0 0.0366365243679519 0 0 0 0 0 0 0 0 0 0 0 0 0 0 0 0 0 0 0 0 0 0 0 0 0 0 0 0 0 0 0 0 0 0 0 0 0 0 0 0 0 0 0 0 0 0 0 0 0 0 0 0 0 0 0 0 0 0 0 0 0 0 0.0304828710131194 0.0352611152384296 0 0 0 0 0.016410894465165 0.00995932086911311 0 0 0 0 0 0 0 0 0 0 0 0 0 0 0 0 0 0 0 0 0 0 0 0 0 0 0 0 0 0 0 0 0 0 0 0 0 0 0 0 0 0 0 0 0 0 0 0 0 0 0 0 0 0 0 0 0 0 0 0 0 0 0 0 0 0 0 0 0 0 0 0 0 0 0 0 0 0 0 0 0 0 0 0 0 0 0 0 0 0 0 0 0 0 0 0 0 0 0 0 0 0 0 0 0 0 0 0 0 0 0 0 0 0 0 0 0 0 0 0 0 0 0 0 0 0 0 0 0 0 0 0 0 0 0 0 0 0 0.0601737353781897 0.0591283159982355 0.05585878480048 0 0 0.666915643032102 0 0 0 0 0 0 0 0 0 0 0 0 0 0 0 0 0 0 0 0 0 0 0 0 0 0 0 0 0 0 0 0 0 0 0 0 0 0 0 0 0 0 0 0 0 0 0 0 0 0
0 0 0 0 0 0 0 0 0 0 0 0 0 0 0 0 0 0 0 0 0 0 0 0 0 0 0 0 0 0 0 0 0 0 0 0 0 0 0 0 0 0 0 0 0 0 0 0 0 0 0 0 0 0 0 0 0 0 0 0 0 0 0 0 0 0 0 0 0 0 0 0 0 0 0 0 0 0 0 0 0 0 0 0 0 0 0 0 0 0 0 0 0 0 0 0 0 0 0 0 0 0 0 0 0 0 0 0 0 0 0 0 0 0 0 0 0 0 0 0 0 0 0 0 0 0 0 0 0 0 0 0 0 0 0 0 0 0 0 0 0 0 0 0 0 0 0 0 0 0 0 0 0 0 0 0 0 0 0 0 0 0 0 0 0 0 0 0 0 0 0 0 0 0 0 0 0 0 0 0 0 0 0 0 0 0 0 0 0 0 0 0 0 0 0 0 0 0 0 0 0 0 0 0 0 0 0 0 0 0.0248473940675944 0.331887074999937 0.0245602931651317 0 0 0 0 0 0 0 0.0194261936626718 0 0 0 0 0 0 0 0 0 0 0 0 0 0.0355759367484856 0.0458141221297118 0 0 0 0 0 0 0 0 0 0 0 0 0 0 0 0 0 0 0 0 0 0 0 0 0 0 0 0 0 0 0 0.207400999136927 0.141255662313681 0 0 0.0331888148542347 0 0 0 0 0 0 0.0781025826967522 0 0 0 0 0.0579409262248728 0 0 0 0 0 0 0 0 0 0 0 0 0 0 0 0 0 0 0 0 0 0 0 0 0 0 0 0 0 0 0 0 0 0 0
0 0 0 0 0 0 0 0 0 0 0 0 0 0 0 0 0 0 0 0 0 0 0 0 0 0 0.00622748395208283 0 0 0 0 0 0 0 0 0 0 0 0 0 0 0 0 0 0 0 0 0 0 0 0 0 0 0 0 0 0 0 0 0 0 0 0 0 0 0 0 0 0 0 0 0 0 0 0 0 0 0 0 0 0 0 0 0 0 0 0 0 0 0 0 0 0 0 0 0 0 0 0 0 0 0 0 0 0 0 0 0 0 0 0 0 0 0 0 0 0 0 0 0 0 0 0 0 0 0 0 0 0 0 0 0 0 0 0 0 0 0 0 0 0 0 0 0 0 0 0 0 0 0 0 0 0 0 0 0 0 0 0 0 0 0 0.0341661376142461 0 0 0 0 0 0 0 0 0 0 0.0768990832133026 0 0 0 0 0 0 0 0 0 0 0 0 0 0 0 0 0 0 0 0 0 0 0 0 0 0 0 0 0 0 0 0 0 0 0 0.0948619633013661 0.20874101861124 0.0298569711573183 0 0 0 0 0 0 0 0 0 0 0 0 0 0 0 0 0 0 0 0 0 0.0534643036584264 0 0 0 0 0 0 0 0 0 0 0 0 0 0 0 0 0 0 0 0 0 0 0 0 0 0 0 0 0 0.13322589779266 0 0 0 0 0 0.0522338120620267 0 0.189476997603869 0 0 0 0 0 0 0 0 0 0 0.120846331033461 0 0 0 0 0 0 0 0 0 0 0 0 0 0 0 0 0 0 0 0 0 0 0 0 0 0 0 0 0 0 0 0 0 0 0
0 0 0 0 0 0 0 0 0 0 0 0 0 0 0 0 0 0 0 0 0 0 0 0 0 0 0.0276389329693045 0 0 0 0 0 0 0 0 0 0 0 0 0 0 0 0 0 0 0 0 0 0 0 0 0 0 0 0 0 0 0 0 0 0 0 0 0 0 0 0 0 0 0 0 0 0 0 0 0 0 0 0 0 0 0 0 0 0 0 0 0 0 0 0 0 0 0 0 0 0 0 0 0 0 0 0 0 0 0 0 0 0 0 0 0 0 0 0 0 0 0 0 0 0 0 0 0 0 0 0 0 0 0 0 0 0 0 0 0 0 0 0 0 0 0 0 0 0 0 0 0 0 0 0 0 0 0 0 0 0 0 0 0 0 0 0.0396248095530226 0 0 0 0 0 0 0 0 0 0.0148178610538502 0.124956441806273 0.0669914348213445 0 0 0 0 0 0 0 0 0 0 0 0 0 0 0 0 0 0 0 0 0 0 0 0 0 0 0 0 0 0 0 0 0 0 0.0575799283843307 0.138678443596691 0.0804150546811341 0 0 0 0 0 0 0 0 0.11110316678156 0 0 0 0 0 0 0 0 0 0 0 0 0 0 0 0 0 0 0 0 0 0 0 0 0 0 0 0 0 0 0 0 0 0 0 0 0 0 0 0 0 0 0.0664541076878817 0 0 0 0 0 0 0.213177188710761 0 0 0 0 0 0 0 0 0 0.037709636054908 0 0.0208529938989386 0 0 0 0 0 0 0 0 0 0 0 0 0 0 0 0 0 0 0 0 0 0 0 0 0 0 0 0 0 0 0 0 0 0 0
0 0 0 0 0 0 0 0 0 0 0 0 0 0 0 0 0 0 0 0 0 0 0 0 0 0 0 0 0 0 0 0 0 0 0 0 0 0 0 0 0 0 0 0 0 0 0 0 0 0 0 0 0 0 0 0 0 0 0 0 0 0 0 0 0 0 0 0 0 0 0 0 0 0 0 0 0 0 0 0 0 0 0 0 0 0 0 0 0 0 0 0 0 0 0 0 0 0 0 0 0 0 0 0 0 0 0 0 0 0 0 0 0 0 0 0 0 0 0 0 0 0 0 0 0 0 0 0 0 0 0 0 0 0 0 0 0 0 0 0 0 0 0 0 0 0 0 0 0 0 0 0 0 0 0 0 0 0 0 0 0 0 0 0 0 0 0 0 0 0 0 0 0 0 0.0431997291195429 0 0 0.0585997742982318 0 0 0 0 0 0 0 0 0 0 0 0 0 0 0 0 0 0 0.0308657118684737 0 0 0 0 0 0 0 0 0 0 0 0 0 0 0 0 0 0 0 0 0 0 0 0 0 0 0 0 0 0 0 0 0 0 0 0 0 0.0269480886799135 0 0 0 0 0 0 0 0 0 0 0 0 0 0 0 0 0 0 0 0 0 0 0 0 0 0 0.178329280413984 0.0448972583399858 0 0 0 0 0 0 0 0 0 0 0.0735251487225147 0 0.543635008557354 0 0 0 0 0 0 0 0 0 0 0 0 0 0 0 0 0 0 0 0 0 0 0 0 0 0 0 0 0 0 0 0 0 0 0 0 0 0 0 0 0 0
0 0 0 0 0 0 0 0 0 0 0 0 0 0 0 0 0 0 0 0 0 0 0 0 0 0 0 0 0 0 0 0 0 0 0 0 0 0 0 0 0 0 0 0 0 0 0 0 0 0 0 0 0 0 0 0 0 0 0 0 0 0 0 0 0 0 0 0 0 0 0 0 0 0 0 0 0 0 0 0 0 0 0 0 0 0 0 0 0 0 0 0 0 0 0 0 0 0 0 0 0 0 0 0 0 0 0 0 0 0 0 0 0 0 0 0 0 0 0.0119799876315502 0 0 0 0 0 0 0 0 0 0 0 0 0 0 0 0 0 0 0 0 0 0 0 0 0 0 0 0 0 0 0 0 0 0 0 0 0 0 0 0 0 0 0 0 0 0 0 0 0 0 0 0 0 0 0 0 0 0.0659672345814299 0 0 0 0 0 0 0 0 0 0 0 0 0 0 0 0 0 0 0 0 0 0 0 0 0 0 0 0 0 0 0 0 0 0 0 0 0 0 0 0 0 0 0 0 0 0 0 0 0 0 0 0 0 0 0 0 0 0 0 0 0 0 0 0 0 0 0 0 0 0 0 0 0 0 0 0 0 0 0 0 0 0 0 0 0 0 0 0 0 0 0 0 0 0 0 0.0810260659512 0 0.409020208757979 0.114523241075114 0.256666663112594 0 0 0.0608165988901328 0 0 0 0 0 0 0 0 0 0 0 0 0 0 0 0 0 0 0 0 0 0 0 0 0 0 0 0 0 0 0 0 0 0 0 0 0 0
0 0 0 0 0 0 0 0 0 0 0 0 0 0 0 0 0 0 0 0 0 0 0 0 0 0 0 0 0 0 0 0 0 0 0 0 0 0 0 0 0 0 0 0 0 0 0 0 0 0 0 0 0 0 0 0 0 0 0 0 0 0 0 0 0 0 0 0 0 0 0 0 0 0 0 0 0 0 0 0 0 0 0 0 0 0 0 0 0 0 0 0 0 0 0 0 0 0 0 0 0 0 0 0 0 0 0 0 0 0 0 0 0 0 0 0 0 0 0.0011344504304524 0 0 0 0 0 0 0 0 0 0 0 0 0 0 0 0 0 0 0 0 0 0 0 0 0 0 0 0 0 0 0 0 0 0 0 0 0 0 0 0 0 0 0 0.00495632914276384 0 0 0 0 0 0 0 0 0 0 0 0 0 0.0426470546968679 0.00692818758066664 0 0 0 0 0 0 0 0 0 0 0 0 0 0 0 0 0 0 0 0 0 0 0 0 0 0 0 0 0 0 0 0 0 0 0 0 0 0 0 0.00409317854861884 0 0 0 0 0 0 0 0 0 0 0 0 0 0 0 0 0 0 0 0 0 0 0 0 0 0 0 0 0 0 0 0 0 0 0 0 0 0 0 0 0 0 0 0 0 0 0 0 0 0 0 0 0 0 0 0.034571028947992 0 0 0.104329050426305 0.183162712592155 0.206461920686272 0.130566651366342 0.00366514754453852 0.0817464993255385 0.00948944002162307 0.186248348689865 0 0 0 0 0 0 0 0 0 0 0 0 0 0 0 0 0 0 0 0 0 0 0 0 0 0 0 0 0 0 0 0 0 0
0 0 0 0 0 0 0 0 0 0 0 0 0 0 0 0 0 0 0 0 0 0 0 0 0 0 0 0 0 0 0 0 0 0 0 0 0 0 0 0 0 0 0 0 0 0 0 0 0 0 0 0 0 0 0 0 0 0 0 0 0 0 0 0 0 0 0 0 0 0 0 0 0 0 0 0 0 0 0 0 0 0 0 0 0 0 0 0 0 0 0 0 0 0 0 0 0 0 0 0 0 0 0 0 0 0 0 0 0 0 0 0 0 0 0 0 0 0 0 0 0 0 0 0 0 0 0 0 0 0 0 0 0 0 0 0 0 0 0 0 0 0 0 0 0 0 0 0 0 0 0 0 0 0 0 0 0 0 0 0 0 0 0 0 0 0 0 0 0 0 0 0 0 0 0.0224715088884027 0 0 0 0 0 0 0 0 0 0 0 0 0 0 0 0 0 0 0 0 0 0 0 0 0 0 0 0 0 0 0 0 0 0 0 0 0 0 0 0 0 0 0 0 0 0 0 0 0 0 0 0 0 0 0 0 0 0 0 0 0 0 0 0 0 0 0 0 0 0 0 0 0 0 0 0 0 0 0 0 0 0 0 0 0 0 0 0.0395170162357524 0 0 0 0.298114989396323 0 0 0 0 0 0.201895108988899 0.0385943001946353 0 0 0 0.390790557388875 0 0 0 0 0 0 0 0 0 0 0 0 0 0 0 0 0.00861651890711282 0 0 0 0 0 0 0 0 0 0 0 0 0 0 0 0 0 0 0 0 0 0 0
0 0 0 0 0 0 0 0 0 0 0 0 0 0 0 0 0 0 0 0 0 0 0 0 0 0 0 0 0 0 0 0 0 0 0 0 0 0 0 0 0 0 0 0 0 0 0 0 0 0 0 0 0 0 0 0 0 0 0 0 0 0 0 0 0 0 0 0 0 0 0 0 0 0 0 0 0 0 0 0 0 0 0 0 0 0 0 0 0 0 0 0 0 0 0 0 0 0 0 0 0 0 0 0 0 0 0 0 0 0 0 0 0 0 0 0 0 0 0 0 0 0 0 0 0 0 0 0 0 0 0 0 0 0 0 0 0 0 0 0 0 0 0 0 0 0 0 0 0 0 0 0 0 0 0 0 0 0 0 0 0 0 0 0 0 0 0 0 0 0 0 0 0 0 0 0 0 0.0241350453895906 0 0 0 0 0 0 0 0 0 0 0 0 0 0 0 0 0 0 0 0 0 0 0 0 0 0 0 0 0 0 0 0 0.0106033004279042 0 0 0 0 0 0 0 0 0 0 0 0 0 0 0 0 0 0 0 0 0 0 0 0 0 0 0 0 0 0 0 0 0 0 0 0 0 0 0 0 0 0 0 0 0 0 0 0 0 0 0 0 0 0 0 0.0312258761683445 0 0 0 0 0 0 0.0692947110754493 0.333248603934083 0 0 0.309420590579555 0.0564889527247186 0.0331414358351381 0 0 0 0.132441483865217 0 0 0 0 0 0 0 0 0 0 0 0 0 0 0 0 0 0 0 0 0 0 0 0 0 0 0 0 0 0 0 0 0 0
0 0 0 0 0 0 0 0 0 0 0 0 0 0 0 0 0 0 0 0 0 0 0 0 0 0 0 0 0 0 0 0 0 0 0 0 0 0 0 0 0 0 0 0 0 0 0 0 0 0 0 0 0 0 0 0 0 0 0 0 0 0 0 0 0 0 0 0 0 0 0 0 0 0 0 0 0 0 0 0 0 0 0 0 0 0 0 0 0 0 0 0 0 0 0 0 0 0 0 0 0 0 0 0 0 0 0 0 0 0 0 0 0 0 0 0 0 0 0 0 0 0 0 0 0 0 0 0 0 0 0 0 0 0 0 0 0 0 0 0 0 0 0 0 0 0 0 0 0 0 0 0 0 0 0 0 0 0 0 0 0 0 0 0 0 0 0 0 0 0 0 0 0 0 0 0 0 0 0 0 0 0 0 0 0 0 0 0 0 0 0 0 0 0 0 0 0 0 0 0 0 0 0 0 0 0 0 0 0 0 0.015433623734215 0 0 0 0 0 0 0 0 0 0 0 0 0 0 0 0 0 0 0 0 0 0 0 0 0 0 0 0 0 0 0 0 0 0 0 0 0 0 0 0 0 0 0 0 0 0 0 0 0 0 0 0.00315408039629689 0 0 0 0.159548870581153 0 0 0.0194165867960751 0 0 0 0 0.225950074812405 0.120908681053734 0.119498251118532 0 0.0667450615409919 0 0 0.037618646511614 0 0.231726123454984 0 0 0 0 0 0 0 0 0 0 0 0 0 0 0 0 0 0 0 0 0 0 0 0 0 0 0 0 0 0 0 0 0 0
0 0 0 0 0 0 0 0 0 0 0 0 0 0 0 0 0 0 0 0 0 0 0 0 0 0 0 0 0 0 0 0 0 0 0 0 0 0 0 0 0 0 0 0 0 0 0 0 0 0 0 0 0 0 0 0 0 0 0 0 0 0 0 0 0 0 0 0 0 0 0 0 0 0 0 0 0 0 0 0 0 0 0 0 0 0 0 0 0 0 0 0 0 0 0 0 0 0 0 0 0 0 0 0 0 0 0 0 0 0 0 0 0 0 0 0 0 0 0 0 0 0 0 0 0 0 0 0 0 0 0 0 0 0 0 0 0 0 0 0 0 0 0 0 0 0 0 0 0 0 0 0 0 0 0 0 0 0 0 0 0 0 0 0 0 0 0 0 0 0 0 0 0 0 0 0 0.0109390230901278 0 0 0 0 0 0 0 0 0 0 0 0 0 0 0 0 0 0 0 0 0 0 0 0 0 0 0 0 0 0 0 0 0 0 0 0 0 0 0 0 0 0 0 0 0 0 0 0 0 0 0 0 0 0 0 0 0 0 0 0 0 0 0 0 0 0 0 0 0 0 0 0 0 0 0 0 0 0 0 0 0 0 0 0 0 0 0 0 0 0 0 0 0 0 0 0 0 0.424030561843052 0 0.0363209864578814 0.111122220520358 0 0.0612560393736393 0 0.115246138238712 0.00918908579661551 0.231895944679615 0 0 0 0 0 0 0 0 0 0 0 0 0 0 0 0 0 0 0 0 0 0 0 0 0 0 0 0 0 0 0 0 0 0
0 0 0 0 0 0 0 0 0 0 0 0 0 0 0 0 0 0 0 0 0 0 0 0 0 0 0 0 0 0 0 0 0 0 0 0 0 0 0 0 0 0 0 0 0 0 0 0 0 0 0 0 0 0 0 0 0 0 0 0 0 0 0 0 0 0 0 0 0 0 0 0 0 0 0 0 0 0 0 0 0 0 0 0 0 0 0 0 0 0 0 0 0 0 0 0 0 0 0 0 0 0 0 0 0 0 0 0 0 0 0 0 0 0 0 0 0 0 0 0 0 0 0 0 0 0 0 0 0 0 0 0 0 0 0 0 0 0 0 0 0 0 0 0 0 0 0 0 0 0 0 0 0 0 0 0 0 0 0 0 0 0 0 0 0 0.0297155730557776 0 0 0 0 0 0 0 0 0 0 0.213907419320305 0 0 0 0 0 0 0 0 0 0 0 0 0 0 0 0 0 0 0 0 0 0 0 0 0 0 0 0 0 0 0 0 0 0 0 0 0 0 0 0 0.0156851079745218 0 0 0 0 0 0 0 0 0 0 0 0 0 0 0 0 0 0 0 0 0 0 0 0 0 0 0 0 0 0 0 0 0 0 0 0 0 0 0 0 0 0 0 0 0 0 0 0 0 0 0 0 0 0 0 0.0158813535330538 0.40339462840211 0 0.0320557602179069 0 0.0921487741141932 0 0 0.0247005123778956 0.0933090512115321 0.079201819792704 0 0 0 0 0 0 0 0 0 0 0 0 0 0 0 0 0 0 0 0 0 0 0 0 0 0 0 0 0 0 0 0 0 0
0 0 0 0 0 0 0 0 0 0 0 0 0 0 0 0 0 0 0 0 0 0 0 0 0 0 0 0 0 0 0 0 0 0 0 0 0 0 0 0 0 0 0 0 0 0 0 0 0 0 0 0 0 0 0 0 0 0 0 0 0 0 0 0 0 0 0 0 0 0 0 0 0 0 0 0 0 0 0 0 0 0 0 0 0 0 0 0 0 0 0 0 0 0 0 0 0 0 0 0 0 0 0 0 0 0 0 0 0 0 0 0 0 0 0 0 0 0 0 0 0 0 0 0 0 0 0 0 0 0 0 0 0 0 0 0 0 0 0 0 0 0 0 0 0 0 0 0 0 0 0 0 0 0 0 0 0 0 0 0 0 0 0 0 0 0 0 0 0 0 0 0 0 0 0.0568423121438566 0 0 0 0 0 0 0 0 0 0 0 0 0 0 0 0 0 0 0 0 0 0 0 0 0 0 0 0 0 0 0 0 0 0 0 0 0 0 0 0 0 0 0 0 0.0904748960740381 0.08827854221901 0 0 0 0 0 0 0 0 0 0 0 0 0 0 0 0 0 0 0 0 0 0 0 0 0 0 0 0 0 0 0 0 0 0 0 0 0 0 0 0 0 0 0 0 0 0 0 0 0 0 0.0111289868516751 0 0 0.00950401021231923 0 0 0 0 0 0 0.141295761582263 0.439839251537188 0.162636239379651 0 0 0 0 0 0 0 0 0 0 0 0 0 0 0 0 0 0 0 0 0 0 0 0 0 0 0 0 0 0 0 0 0 0
0 0 0 0 0 0 0 0 0 0 0 0 0 0 0 0 0 0 0 0 0 0 0 0 0 0 0 0 0 0 0 0 0 0 0 0 0 0 0 0 0 0 0 0 0 0 0 0 0 0 0 0 0 0 0 0 0 0 0 0 0 0 0 0 0 0 0 0 0 0 0 0 0 0 0 0 0 0 0 0 0 0 0 0 0 0 0 0 0 0 0 0 0 0 0 0 0 0 0 0 0 0 0 0 0 0 0 0 0 0 0 0 0 0 0 0 0 0 0 0 0 0 0 0 0 0 0 0 0 0 0 0 0 0 0 0 0 0 0 0 0 0 0 0 0 0 0 0 0 0 0 0 0 0 0 0 0 0 0 0 0 0 0 0 0 0 0 0 0 0 0 0 0 0 0.107504025647223 0 0 0 0 0 0 0 0 0 0 0 0 0 0 0 0 0 0 0 0 0 0 0 0 0 0 0 0 0 0 0 0 0 0 0 0.0223942275606526 0 0 0 0 0 0 0 0 0 0 0 0 0 0 0 0 0 0 0 0 0 0 0 0 0 0 0 0 0 0 0 0 0 0 0 0 0 0 0 0 0 0 0 0 0 0 0 0 0 0 0 0 0 0 0 0 0 0 0 0 0 0 0 0.151239731120565 0 0 0.0564188820189308 0.103816388865525 0.0147912490678384 0.10081158327662 0 0.0467988848598676 0.396225027582777 0 0 0 0 0 0 0 0 0 0 0 0 0 0 0 0 0 0 0 0 0 0 0 0 0 0 0 0 0 0 0 0 0 0
0 0 0 0 0 0 0 0 0 0 0 0 0 0 0 0 0 0 0 0 0 0 0 0 0 0 0 0 0 0 0 0 0 0 0 0 0 0 0 0 0 0 0 0 0 0 0 0 0 0 0 0 0 0 0 0 0 0 0 0 0 0 0 0 0 0 0 0 0 0 0 0 0 0 0 0 0 0 0 0 0 0 0 0 0 0 0 0 0 0 0 0 0 0 0 0 0 0 0 0 0 0 0 0 0 0 0 0 0 0 0 0 0 0 0 0 0 0 0 0 0 0 0 0 0 0 0 0 0 0 0 0 0 0 0 0 0 0 0 0 0 0 0 0 0 0 0 0 0 0 0 0 0 0 0 0 0 0 0 0 0 0 0.0690534118695941 0 0.0101387300700326 0.0666076839686784 0 0 0 0 0 0 0 0 0.0247978112282584 0 0.0557402786020658 0 0 0 0 0 0 0 0 0 0 0 0 0 0 0 0 0 0 0 0 0 0 0 0 0 0 0 0 0 0 0 0 0 0.0144419087277995 0 0 0 0 0 0 0 0 0.0577634279112489 0.0126553183560813 0 0 0 0 0 0 0 0 0 0 0 0 0 0 0 0 0 0 0 0 0 0 0 0 0 0 0 0 0 0 0 0 0 0 0 0 0 0 0 0 0 0 0 0 0 0 0.0081452365224789 0 0.0244780499782098 0.0324388071276031 0.00497525776245317 0 0 0.0198929824076646 0 0 0 0.00937938631348425 0.063311884686647 0.355580441554455 0.0530271254651631 0 0.117572257448082 0 0 0 0 0 0 0 0 0 0 0 0 0 0 0 0 0 0 0 0 0 0 0 0 0 0 0 0 0 0 0 0 0 0
0 0 0 0 0 0 0 0 0 0 0 0 0 0 0 0 0 0 0 0 0 0 0 0 0 0 0 0 0 0 0 0 0 0 0 0 0 0 0 0 0 0 0 0 0 0 0 0 0 0 0 0 0 0 0 0 0 0 0 0 0 0 0 0 0 0 0 0 0 0 0 0 0 0 0 0 0 0 0 0 0 0 0 0 0 0 0 0 0 0 0 0 0 0 0 0 0 0 0 0 0 0 0 0 0 0 0 0 0 0 0 0 0 0 0 0 0 0 0 0 0 0 0 0 0 0 0 0 0 0 0 0 0 0 0 0 0 0 0 0 0 0 0 0 0 0 0 0 0 0 0 0 0 0 0 0 0 0 0 0 0 0 0 0 0 0 0 0 0 0 0 0 0 0 0.0109913533960622 0 0 0 0 0 0 0 0 0 0 0 0 0 0 0 0 0 0 0 0 0 0 0 0 0 0 0 0 0 0 0 0 0 0 0 0.00662252992975909 0 0 0 0 0 0 0 0 0 0 0 0 0 0 0 0 0 0 0 0 0 0 0 0 0 0 0 0 0 0 0 0 0 0 0 0 0 0 0 0 0 0 0 0 0 0 0 0 0 0 0 0 0 0 0 0.016617707827416 0 0 0 0 0 0 0 0.202771764896808 0 0.0451415018703371 0.204510035413701 0.122928054414739 0.0279095198945983 0.0682836836973598 0.233163315249277 0.0610605334099417 0 0 0 0 0 0 0 0 0 0 0 0 0 0 0 0 0 0 0 0 0 0 0 0 0 0 0 0 0 0 0 0 0 0 0
0 0 0 0 0 0 0 0 0 0 0 0 0 0 0 0 0 0 0 0 0 0.00254326142274004 0 0.00539623890089487 0 0 0 0 0 0 0 0 0 0 0 0 0 0 0.0111050963892221 0.00498242265545131 0.0247896989404567 0 0 0 0 0 0 0.00341626994677421 0 0 0 0 0 0 0 0 0 0 0 0 0 0 0 0 0 0 0 0 0 0 0 0 0 0 0 0 0 0 0 0 0 0 0 0 0 0 0 0 0 0 0 0 0 0 0 0 0 0 0 0 0 0 0 0 0 0 0 0 0 0 0 0 0 0 0 0 0 0 0 0 0 0 0 0 0 0 0 0 0.00228370653576468 0 0 0 0 0 0 0 0 0 0 0 0 0 0 0 0 0 0 0 0 0 0 0 0 0 0 0 0 0 0 0 0 0 0 0 0 0 0 0 0.0141873416594419 0.0737791085320288 0.0757121128869503 0.260163424059682 0 0 0 0 0 0 0 0 0 0 0 0 0 0 0 0.00452669956068767 0 0.00883779821409997 0.00336504797600827 0.110015628117578 0 0 0 0 0 0 0.0387760716528408 0 0 0 0.0254963522974421 0.0550686105068491 0 0.15857259959444 0 0 0.00374434162778482 0 0 0 0 0 0 0 0 0 0 0 0 0 0 0 0.106515509354761 0.00306031071332993 0 0 0 0 0 0 0 0 0 0 0 0 0 0 0 0 0 0 0 0 0 0 0 0 0 0 0 0 0 0 0 0 0.00226378522577783 0 0 0 0 0 0 0 0 0 0 0 0 0 0 0 0 0 0 0 0 0 0 0 0 0 0 0 0 0 0 0 0 0 0 0 0 0 0 0 0 0 0.00139856322899368 0 0 0 0 0 0 0 0 0 0 0 0 0 0 0 0 0
0 0 0 0 0 0 0 0 0 0 0 0 0 0 0 0 0 0 0 0 0 0 0 0 0 0 0 0 0 0 0 0 0 0 0 0 0 0 0 0 0 0 0 0 0 0 0 0 0 0 0 0 0 0 0 0 0 0 0 0 0 0 0 0 0 0 0 0 0 0 0 0 0 0 0 0 0 0 0 0 0 0 0 0 0 0 0 0 0 0 0 0 0 0 0 0 0 0 0 0 0 0 0 0 0 0 0 0 0 0 0 0 0 0 0 0 0 0 0 0 0 0 0 0 0 0 0 0 0 0 0 0 0 0 0 0 0 0 0 0 0 0 0 0 0 0 0 0 0 0 0 0 0 0 0 0 0.0156891888002601 0 0 0.00310928030208041 0 0.00540301167246759 0 0 0 0 0.00186577525952344 0 0 0 0 0 0 0 0 0 0 0 0.00308263653733623 0 0 0 0 0 0 0 0 0 0 0.00125984824598046 0 0 0 0.0532005588690905 0 0 0.0102629445403797 0 0 0.0435024807016038 0 0 0 0 0 0 0 0.00348759187135538 0 0 0 0 0 0 0 0 0 0 0.164223608230916 0 0 0 0 0.013130579000977 0 0 0 0 0 0 0 0 0 0 0 0 0 0 0 0 0 0 0 0 0.0125588533420851 0.00346258431794798 0.00358060014337225 0 0 0 0.0172919062533858 0.014357353718192 0 0 0 0.00198224099412321 0 0 0.00359199330271478 0 0 0 0 0 0 0 0 0 0 0 0 0 0 0 0 0 0 0 0 0 0 0 0 0 0 0 0.0533973897942891 0 0.169822402436606 0.207922549148065 0.0676466951929725 0 0 0 0 0 0.0448571676241701 0 0 0 0 0 0 0 0 0 0 0 0 0.0813107597001055 0 0 0 0 0 0 0 0
0 0 0 0 0 0 0 0 0 0 0 0 0 0 0 0 0 0 0 0 0 0 0 0 0 0 0 0 0 0 0 0 0 0 0 0 0 0 0 0 0 0 0 0 0 0 0 0 0 0 0 0 0 0 0 0 0 0 0 0 0 0 0 0 0 0 0 0 0.00194553227702245 0.0025835587038043 0 0 0 0 0 0 0 0 0 0 0 0 0 0 0 0 0 0 0 0 0 0 0 0 0 0 0 0 0 0 0 0 0 0 0 0 0 0 0 0 0 0 0 0 0 0 0 0 0 0 0 0 0 0 0 0 0 0 0 0 0 0 0 0 0 0 0 0 0 0 0 0 0 0 0 0 0 0 0 0 0 0 0 0 0 0 0.00774128135248997 0 0.00910816294953404 0 0.0717953483947657 0 0 0 0 0 0 0 0 0 0 0 0 0 0 0 0 0 0 0 0 0 0 0 0 0 0 0 0.00425656965862718 0.00288079258450009 0 0 0 0 0 0 0 0 0 0.0621839732614904 0 0 0 0 0 0 0 0.0183583549444173 0 0 0 0 0 0 0 0 0 0 0.0376444663605811 0 0 0 0 0.019593751671839 0 0 0 0 0 0 0 0 0 0 0 0 0 0 0 0 0 0 0 0 0.0113719299995242 0.00421588053224012 0 0 0 0 0.00467146288512326 0.0159032845176153 0 0 0 0 0 0 0.00731930607384502 0 0 0 0 0 0 0 0 0 0 0 0 0 0 0 0 0 0 0 0 0 0 0 0 0 0 0.102254268944997 0 0.0409006266903971 0.0664283414228659 0.238677252505829 0.16681452797485 0 0 0 0 0.00596354312357218 0.0877266741298741 0 0 0 0 0 0 0 0 0.00654571532516838 0 0 0 0 0 0 0 0 0 0 0 0.00311539371502645
0 0 0 0 0 0 0 0 0 0 0 0 0 0 0 0 0 0 0 0 0 0 0 0 0 0 0 0 0 0 0 0 0 0 0 0 0 0 0 0 0 0 0 0 0 0 0 0 0 0 0 0 0 0 0 0 0 0 0 0 0 0 0 0 0 0 0 0 0 0 0 0 0 0 0 0 0 0 0 0 0 0 0 0 0 0 0 0 0 0 0 0 0 0 0 0 0 0 0 0 0 0 0 0 0 0 0 0 0 0 0 0 0 0 0 0 0 0 0 0 0 0 0 0 0 0 0 0 0 0 0 0 0 0 0 0 0 0 0 0 0 0 0 0 0 0 0 0 0 0 0 0 0 0 0 0 0 0 0.0600841078246242 0.0435368750274662 0.215331044099884 0.0484195075288223 0 0 0 0 0.0231350094894937 0 0 0 0 0 0 0 0 0 0 0 0 0 0 0 0 0 0 0 0 0 0 0.00669943632303142 0 0 0 0 0.0105022646902216 0 0 0 0 0.0318422361797417 0 0 0 0 0 0 0 0.0783532327668516 0 0 0 0 0 0 0 0 0 0 0 0 0 0 0 0 0 0 0 0 0 0 0 0 0 0 0 0 0 0 0 0 0 0 0 0 0 0 0.00888729379917813 0 0 0.00386161830298008 0 0 0 0 0 0 0 0 0.012638893231236 0 0 0 0 0 0 0 0 0 0 0 0 0 0 0 0 0 0 0 0 0 0 0 0 0 0 0 0.0542657340272397 0 0 0.0321754975049404 0.14323456660161 0 0 0 0 0.0733576776421655 0.149872796169887 0 0 0 0 0 0 0 0 0 0 0 0 0 0 0 0 0 0 0 0 0.00380220879062654
0 0 0 0 0 0 0 0 0 0 0 0 0 0 0 0 0 0 0 0 0 0 0 0 0 0 0 0 0 0 0 0 0 0 0 0 0 0 0 0 0 0 0 0 0 0 0 0 0 0 0 0 0 0 0 0 0 0 0 0 0 0 0 0 0 0 0 0 0 0.00191988643382301 0 0 0 0 0 0 0 0 0 0 0 0 0 0 0 0 0 0 0 0 0 0 0 0 0 0 0 0 0 0 0 0 0 0 0 0 0 0 0 0 0 0 0 0 0 0 0 0 0 0 0 0 0 0 0 0 0 0 0 0 0 0 0 0 0 0 0 0 0 0 0 0 0 0 0 0 0 0 0 0 0 0 0 0 0 0 0.0365556445534238 0 0 0.0176151780475513 0.0166034088434829 0.00701014814245209 0 0 0 0 0 0 0 0 0 0 0 0 0 0 0 0 0 0 0 0 0 0 0 0 0 0 0 0.0031064817955218 0 0 0 0.0586019167532845 0 0 0.0142002680944139 0 0 0.0171173548595866 0 0 0 0 0 0 0 0 0 0 0 0 0 0 0 0 0.00218649407503426 0 0.0547000516234033 0 0 0 0 0.0495227541570941 0 0 0 0 0 0 0 0 0 0 0 0 0 0 0 0 0 0 0 0 0.0112363385558147 0.00635408429684199 0.00314198012870671 0 0 0 0.0263701791658539 0.039446092275849 0 0.00206394885541529 0 0.00959591412284434 0 0 0.00677976537098657 0 0 0 0 0 0 0 0 0 0 0 0 0 0 0 0 0 0 0 0 0 0 0 0 0 0 0.294167168672229 0.0600884787424056 0 0 0.161164418434151 0.0284029988410011 0 0 0 0 0 0.00415453529397803 0 0 0 0 0 0 0 0 0.0087564869251567 0 0 0.0109889151950431 0.0481491077446517 0 0 0 0 0 0 0 0
0 0 0 0 0 0 0 0 0 0 0 0 0 0 0 0 0 0 0 0 0 0 0 0 0 0 0 0 0 0 0 0 0 0 0 0 0 0 0 0 0 0 0 0 0 0 0 0 0 0 0 0 0 0 0 0 0 0 0 0 0 0 0 0 0 0 0 0 0.00124139224209265 0.00211540237055181 0 0 0 0 0 0 0 0 0 0 0 0 0 0 0 0 0 0 0 0 0 0 0 0 0 0 0 0 0 0 0 0 0 0 0 0 0 0 0 0 0 0 0 0 0 0 0 0 0 0 0 0 0 0 0 0 0 0 0 0 0 0 0 0 0 0 0 0 0 0 0 0 0 0 0 0 0 0 0 0 0 0 0 0 0 0 0.0232033197519902 0 0.018421044745577 0.0249172162272217 0.034055977725529 0.0131471715401532 0 0 0 0 0.00246246364897308 0 0 0 0 0 0 0 0 0 0 0 0.00287701623397908 0 0 0 0 0 0 0 0 0 0 0.00167301394720519 0 0 0 0.00874260150398522 0.0046510490679341 0 0.00510477014871386 0 0 0.0570386424581863 0 0 0 0 0 0 0 0.00475267135124912 0.00207646076556721 0 0 0 0 0 0 0 0.00209613169083962 0 0.0758077825816986 0 0 0 0 0.0100294096928535 0 0 0 0 0 0 0 0 0 0 0 0 0 0 0 0 0 0 0 0 0.0188915481464519 0.00490574638673383 0.00294765501917449 0 0 0.00129694092218629 0.0191656923366974 0.0284022514160237 0 0 0 0.00321425953013841 0 0 0.00394872604311574 0 0 0 0 0 0 0 0 0 0 0 0 0 0 0 0 0 0 0 0 0 0 0 0 0 0 0.196323324947183 0.117684676951684 0.0119574463498431 0.0878496943886107 0 0.141099138900194 0 0 0 0 0.00187814431392139 0.0575393243855245 0 0 0 0 0 0.00219378520744334 0 0 0.00291415495397916 0 0 0 0.00337395210679449 0 0 0 0 0 0 0 0
0 0 0 0 0 0 0 0 0 0 0 0 0 0 0 0 0 0 0 0 0 0 0 0 0 0 0 0 0 0 0 0 0 0 0 0 0 0 0 0 0 0 0 0 0 0 0 0 0 0 0 0 0 0 0 0 0 0 0 0 0 0 0 0 0 0 0 0 0.00157995863901319 0.0013082439547101 0 0 0 0 0 0 0 0 0 0 0 0 0 0 0 0 0 0 0 0 0 0 0 0 0 0 0 0 0 0 0 0 0 0 0.00138514892402938 0 0 0 0 0 0 0 0 0 0 0 0 0 0 0 0 0 0 0 0 0 0 0 0 0 0 0 0 0 0 0 0 0 0 0 0 0 0 0 0 0 0 0 0 0 0 0 0 0 0 0 0 0 0.0650045353101305 0.0259322674172021 0.0665397354133481 0.0268781308072655 0 0 0 0 0.00991937582109321 0 0 0 0 0 0 0 0 0 0 0 0 0 0 0 0 0 0 0 0 0 0.00292406365851184 0.00782733973648362 0 0 0 0 0.00526434288886986 0 0.0154345763582264 0 0 0.0579762316422264 0 0 0 0 0 0 0 0.0134401028309343 0 0 0 0 0 0 0 0.00238161814319334 0 0 0.0444228494990409 0 0 0 0 0.00715000656435619 0 0 0 0 0 0 0 0 0 0 0 0 0 0 0 0 0 0 0 0 0.00625960370838031 0 0.00219959760370435 0 0 0 0 0.00445770907997607 0 0 0 0 0 0 0.0175299175333123 0 0 0 0 0 0 0 0 0 0 0 0 0 0 0 0 0 0 0 0 0 0 0 0 0 0 0.0867526634743884 0.111714278179651 0.0722981079171313 0.0210281569060203 0.191641819960737 0 0 0 0 0 0.00363519422706287 0.123063458841537 0 0 0 0 0 0 0 0 0 0 0 0 0 0 0 0 0 0 0 0 0.00405096495946427
0 0 0 0 0 0 0 0 0 0 0 0 0 0 0 0 0 0 0 0 0 0.0238805506120889 0 0.0070405010494145 0 0 0 0 0 0 0 0 0 0 0 0 0 0 0 0.0180177600470716 0 0 0 0 0 0 0 0 0 0 0 0 0 0 0 0 0 0 0 0 0 0 0 0 0 0 0 0 0 0 0 0 0 0 0 0 0 0 0 0 0 0 0 0 0 0 0 0 0 0 0 0 0 0 0 0 0 0 0 0 0 0 0 0 0 0 0 0 0 0 0 0 0 0 0 0 0 0 0 0 0 0 0 0 0 0 0 0 0 0 0 0 0 0 0 0 0 0 0 0 0 0 0 0 0 0 0 0 0 0 0 0 0 0 0 0 0 0 0 0 0 0 0 0 0 0 0 0 0 0 0 0 0.00780586230369083 0 0 0 0 0 0 0.0367119710432693 0 0 0 0.370651562936992 0 0 0 0 0 0 0.0108781419036881 0 0.00724813686643455 0 0 0 0 0 0 0 0 0 0 0 0 0.0129106082972585 0 0 0 0 0 0 0 0.178379030575788 0.047811771238186 0 0 0 0 0 0.0100616473365581 0 0 0 0 0 0 0 0 0.186872922877782 0 0.0121215815605439 0 0 0.0398380701847459 0 0 0 0 0 0 0 0 0 0 0 0 0 0 0 0 0 0 0 0 0 0 0 0 0 0 0 0 0 0 0 0 0 0 0 0 0 0 0 0 0 0 0 0 0 0 0 0 0 0 0 0 0 0 0 0 0 0 0.0297698811664878 0 0 0 0 0 0 0 0 0 0 0 0 0 0 0 0 0 0 0 0 0 0 0 0
0 0 0 0 0 0 0 0 0 0 0 0 0 0 0 0 0 0 0 0 0 0 0 0 0 0 0 0 0 0 0 0 0 0 0 0 0 0 0 0 0 0 0 0 0 0 0 0 0 0 0 0 0 0 0 0 0 0 0 0 0 0 0 0 0 0 0 0 0 0 0 0 0 0 0 0 0 0 0 0 0 0 0 0 0 0 0 0 0 0 0 0 0 0 0 0 0 0 0 0 0 0 0 0 0 0 0 0 0 0 0 0 0 0 0 0 0 0 0 0 0 0 0 0 0 0 0 0 0 0 0 0 0 0 0 0 0 0 0 0 0 0 0 0 0 0 0 0 0 0 0 0 0 0 0 0 0 0 0 0 0 0 0 0 0 0 0 0 0 0 0 0 0 0 0 0 0 0 0 0 0 0 0 0 0 0 0 0 0 0 0 0 0 0 0 0 0 0 0 0 0 0 0 0 0 0 0 0 0 0 0 0 0 0 0.0655289750464013 0 0 0 0 0 0 0 0 0 0 0 0 0 0 0 0 0 0 0 0 0 0 0 0 0.934471024953599 0 0 0 0 0 0 0 0 0 0 0 0 0 0 0 0 0 0 0 0 0 0 0 0 0 0 0 0 0 0 0 0 0 0 0 0 0 0 0 0 0 0 0 0 0 0 0 0 0 0 0 0 0 0 0 0 0 0 0 0 0 0 0 0 0 0 0 0 0 0 0 0 0 0 0 0 0 0
0 0 0 0 0 0 0 0 0 0 0 0 0 0 0 0 0 0 0 0 0 0 0 0 0 0 0 0 0 0 0 0 0 0 0 0 0 0 0 0 0 0 0 0 0 0 0 0 0 0 0 0 0 0 0 0 0 0 0 0 0 0 0 0 0 0 0 0 0 0 0 0 0 0 0 0 0 0 0 0 0 0 0 0 0 0 0 0 0 0 0 0 0 0 0 0 0 0 0 0 0 0 0 0 0 0 0 0 0 0 0 0 0 0 0 0 0 0 0 0 0 0 0 0 0 0 0 0 0 0 0 0 0 0 0 0 0 0 0 0 0 0 0 0 0 0 0 0 0 0 0 0 0 0 0 0 0 0 0 0 0 0 0 0 0 0 0 0 0 0 0 0 0 0 0 0 0 0 0 0 0 0 0.190883544948426 0.348465721163699 0 0 0 0 0 0 0 0 0 0 0 0 0 0 0 0 0 0 0 0 0 0 0 0 0 0 0 0 0 0 0.107589091279754 0 0 0 0 0 0 0 0 0 0 0 0 0 0 0 0 0 0 0 0 0 0 0 0 0.119954263665686 0 0 0 0 0 0 0 0 0 0 0 0 0 0 0 0 0 0 0 0 0 0 0 0 0 0 0 0 0 0 0 0 0 0 0 0 0 0 0 0 0 0 0 0 0 0 0 0 0 0 0 0.233107378942435 0 0 0 0 0 0 0 0 0 0 0 0 0 0 0 0 0 0 0 0 0 0 0 0 0 0
0 0 0 0 0 0 0 0 0 0 0 0 0 0 0 0 0 0 0 0 0 0 0 0 0 0 0 0 0 0 0 0 0 0 0 0 0 0 0 0 0 0 0 0 0 0 0 0 0 0 0 0 0 0 0 0 0 0 0 0 0 0 0 0 0 0 0 0 0 0 0 0 0 0 0 0 0 0 0 0 0 0 0 0 0.0112183738264458 0 0 0 0 0 0 0 0 0 0 0 0 0 0 0 0 0 0 0 0 0 0 0 0 0 0 0 0 0 0 0 0 0 0 0 0 0 0 0 0 0 0 0 0 0 0 0 0 0 0 0 0 0 0 0 0 0 0 0 0 0 0 0 0 0 0 0 0 0 0 0 0 0 0 0 0 0 0 0 0 0.00888448303049908 0 0 0 0 0 0 0 0 0 0 0 0 0 0 0 0 0 0 0 0 0 0 0 0 0 0 0 0 0 0 0 0 0 0 0 0 0 0 0 0 0 0 0 0 0 0 0 0 0 0 0 0 0 0 0 0 0 0 0 0 0 0 0 0 0 0 0 0 0 0.0389388748133702 0 0 0.0230433063306613 0.178333070809117 0.334104013305912 0.0272388330701865 0.200612893291696 0.0629605996538278 0 0 0.00905016752926867 0 0.066235487479194 0.015482374719611 0 0 0.0173371938691881 0 0 0 0 0 0 0 0 0 0 0 0 0 0 0 0 0 0 0 0 0 0 0.0065603282710216 0 0 0 0 0 0 0 0 0 0 0 0 0 0 0 0 0 0 0 0 0 0 0 0 0 0 0 0 0 0 0 0 0 0 0 0 0 0 0 0 0 0
0 0 0 0 0 0 0 0 0 0 0 0 0 0 0 0 0 0 0 0 0 0 0 0 0 0 0 0 0 0 0 0 0 0 0 0 0 0 0 0 0 0 0 0 0 0 0 0 0 0 0 0 0 0 0 0 0 0 0 0 0 0 0 0 0 0 0 0 0 0 0 0 0 0 0 0 0 0 0 0 0 0 0 0 0 0 0 0 0 0 0 0 0 0 0 0 0 0 0 0 0 0 0 0 0 0 0 0 0 0 0 0 0 0 0 0 0 0 0 0 0 0 0 0 0 0 0 0 0 0 0 0 0 0 0 0 0 0 0 0 0 0 0 0 0 0 0 0 0 0 0 0 0 0 0 0 0.039049771777701 0 0.0261830127181509 0 0.0694136135010514 0 0 0 0 0 0.047509739994096 0 0 0 0 0 0 0 0 0 0 0.0286975753188568 0 0 0 0 0 0 0 0 0 0 0 0 0 0 0 0 0 0 0 0 0 0.0821497464461124 0 0 0 0 0 0 0 0.322378958880453 0 0 0 0 0 0 0 0 0 0 0 0 0 0 0 0 0 0 0 0 0 0 0 0 0 0 0 0 0 0 0 0 0 0 0 0 0 0 0.0234572300397203 0 0 0 0 0 0 0 0 0 0 0 0 0 0 0 0 0 0 0 0 0 0 0 0 0 0 0 0 0 0 0 0 0 0 0 0 0 0 0 0.014715549223464 0.136433797112782 0 0.00939922794138075 0.0133944510316391 0 0 0 0 0 0.187217326014592 0 0 0 0 0 0 0 0 0 0 0 0 0 0 0 0 0 0 0 0 0
0 0 0 0 0 0 0 0 0 0 0 0 0 0 0 0 0 0 0 0 0 0 0 0 0 0 0 0 0 0 0 0 0 0 0 0 0 0 0 0 0 0 0 0 0 0 0 0 0 0 0 0 0 0 0 0 0 0 0 0 0 0 0 0 0 0 0 0 0 0 0 0 0 0 0 0 0 0 0 0 0 0 0 0 0 0 0 0 0 0 0 0 0 0 0 0 0 0 0 0 0 0 0 0 0 0 0 0 0 0 0 0 0 0 0 0 0 0 0 0 0 0 0 0 0 0 0 0 0 0 0 0 0 0 0 0 0 0 0 0 0 0 0 0 0 0 0 0 0 0 0 0 0 0 0 0 0 0 0 0.0143849462170555 0.0161366800030953 0.00863579277829586 0 0 0 0 0.0192008044018312 0 0 0 0 0 0 0 0 0 0 0 0 0 0 0 0 0 0 0 0 0 0 0 0 0 0 0 0.00749855747703266 0 0 0 0 0.134624935638539 0 0 0 0 0 0 0 0.0902341888823929 0 0 0 0 0 0 0 0 0 0 0.0487384568511504 0 0 0 0 0 0 0 0 0 0 0 0 0 0 0 0 0 0 0 0 0 0 0 0 0 0.0164281827018994 0 0.00863014670513227 0 0 0.00333778950133829 0 0 0 0 0 0 0 0 0 0 0 0 0 0 0 0 0 0 0 0 0 0 0 0 0 0 0 0 0 0 0 0 0 0 0 0.0813497915968256 0.0830796850757231 0.106976963721021 0.00434958507317713 0.110514444578615 0.174027339665504 0 0 0 0 0.0718517091313715 0 0 0 0 0 0 0 0 0 0 0 0 0 0 0 0 0 0 0 0 0 0
0 0 0 0 0 0 0 0 0 0 0 0 0 0 0 0 0 0 0 0 0 0 0 0 0 0 0 0 0 0 0 0 0 0 0 0 0 0 0 0 0 0 0 0 0 0 0 0 0 0 0 0 0 0 0 0 0 0 0 0 0 0 0 0 0 0 0 0 0 0 0 0 0 0 0 0 0 0 0 0 0 0 0 0 0 0 0 0 0 0 0 0 0 0 0 0 0 0 0 0 0 0 0 0 0 0 0 0 0 0 0 0 0 0 0 0 0 0 0 0 0 0 0 0 0 0 0 0 0 0 0 0 0 0 0 0 0 0 0 0 0 0 0 0 0 0 0 0 0 0 0 0 0 0 0 0 0 0 0 0 0 0 0 0 0 0 0 0 0 0 0 0 0 0 0 0 0 0 0 0 0 0 0 0 0 0 0 0 0 0 0 0 0 0 0 0 0 0 0 0 0 0 0 0 0 0 0 0 0 0 0 0 0 0 0 0.0290292579140545 0.126416209558564 0 0 0 0 0 0 0 0 0 0 0 0 0 0 0 0 0 0 0 0 0 0 0 0 0 0 0 0 0 0 0 0 0 0 0 0 0 0 0 0 0 0 0 0 0 0 0 0 0 0 0 0 0 0 0 0 0 0 0 0 0 0 0 0 0 0 0 0 0 0 0 0 0 0 0 0 0 0 0 0 0 0 0.0496937540103417 0 0 0 0.104676170784757 0.0325515626643787 0.274584541839974 0.0491168077754672 0.0312067443024568 0.0430701431329303 0 0 0 0.108817027859296 0.0600635831604516 0 0 0 0.0907741969973279
0 0 0 0 0 0 0 0 0 0 0 0 0 0 0 0 0 0 0 0 0 0 0 0 0 0 0 0 0 0 0 0 0 0 0 0 0 0 0 0 0 0 0 0 0 0 0 0 0 0 0 0 0 0 0 0 0 0 0 0 0 0 0 0 0 0 0 0 0 0 0 0 0 0 0 0 0 0 0 0 0 0 0 0 0 0 0 0 0 0 0 0 0 0 0 0 0 0 0 0 0 0 0 0 0 0 0 0 0 0 0 0 0 0 0 0 0 0 0 0 0 0 0 0 0 0 0 0 0 0 0 0 0 0 0 0 0 0 0 0 0 0 0 0 0 0 0 0 0 0 0 0 0 0 0 0 0 0 0 0 0 0 0 0 0 0 0 0 0 0.00186869495349275 0 0.00198908012441555 0 0 0 0 0 0 0 0 0 0 0 0 0 0 0 0.013584780349173 0 0.00341189596796072 0 0 0 0 0 0 0.00242036493935381 0 0 0 0 0 0 0 0 0.00234491274445919 0 0 0 0 0 0 0 0 0 0 0.00312974995364092 0 0 0 0 0 0 0 0 0 0 0 0 0 0 0 0 0 0 0 0.00638264400114711 0.0346014648724007 0 0 0 0 0 0 0 0 0 0.0325009321080987 0 0.00933534893937211 0 0 0 0.0196986176405186 0.0114023879352295 0.00274650464834424 0.00484433011878589 0.0120199676633834 0.0759534984515088 0.045445573205593 0.114763438852119 0 0 0 0 0 0 0 0 0 0 0 0 0 0 0 0 0 0 0 0 0 0 0 0 0 0 0 0 0 0 0 0 0 0 0 0 0 0 0.0846914121988973 0.185738099864984 0.139225622513796 0 0 0 0.00262340781507604 0 0 0 0 0.0695840630321071 0.0464393647345033 0.0117540957564011 0 0.041497452736219 0 0.00833435203140835 0.0116679418476101
0 0 0 0 0 0 0 0 0 0 0 0 0 0 0 0 0 0 0 0 0 0 0 0 0 0 0 0 0 0 0 0 0.0010737690102764 0.00439459878362048 0 0 0 0 0 0 0 0 0 0 0 0 0 0 0 0 0 0 0 0 0 0 0 0 0.000998681439182269 0 0 0 0 0 0 0 0 0 0 0 0 0 0 0 0 0 0 0 0 0 0 0 0 0 0 0.000645217283623061 0.000346187760705901 0 0.000837695531368819 0.000659196687156832 0 0 0 0 0 0 0 0 0 0 0.000577449277216315 0 0 0 0 0 0 0 0 0 0 0 0 0 0 0 0 0 0 0 0 0 0 0 0 0 0 0 0 0 0 0 0 0 0 0 0 0 0 0.0023378708534055 0 0 0 0.00245041419812829 0 0 0 0.00346388946091217 0.000595806181240853 0 0.00109072950134673 0 0 0.00579998933678691 0.00176732479809934 0 0 0 0 0 0 0 0 0 0 0 0.00209987699474613 0.00157243461843866 0 0 0 0 0.000649857400447473 0 0 0 0 0 0.00333470917437421 0 0 0 0 0 0 0 0 0 0.0127632740597657 0.000834711701111237 0 0 0 0 0 0 0 0 0 0.0046586210223698 0 0 0 0 0 0 0 0.00670838822693018 0 0 0 0.000385669446870364 0 0 0 0 0 0 0 0 0 0 0 0 0 0 0 0 0 0 0 0 0 0 0 0.000289523559041489 0.00239202718878972 0.00221626180232832 0 0 0 0 0 0 0 0.00370555358532689 0.0065570242408476 0.0020299067405511 0.00110402754293461 0.00342340503512091 0.00817833709693462 0.00169911991246975 0.00146081692592091 0.0103364497532251 0.00144788911032531 0.00713572656700732 0 0 0.0560467890970363 0.00110398083138213 0.00475539676604969 0 0 0 0.00106727308407248 0 0 0 0 0 0 0 0 0 0 0 0 0 0 0 0 0 0 0 0 0 0 0 0 0 0 0 0 0 0 0 0 0.00535049629864319 0.0384304015924956 0 0.0614919154538388 0.0763152197130498 0 0.00283738440079563 0.0297907342188033 0 0.0120823423933093 0 0.00806295208229581 0 0.0120427324383307 0.0128875852491054 0.0103825792113699 0.104529979296735 0.0880372110150948 0.0926923292961669 0.152432910838002 0.117637354914476
0 0 0 0 0 0 0 0 0 0 0 0 0 0 0 0 0 0 0 0 0 0 0 0 0 0 0 0 0 0 0 0 0.0021933524696902 0.000933302627907503 0 0 0 0 0 0 0 0 0 0 0 0 0 0 0 0 0 0 0 0 0 0 0 0 0 0 0 0 0 0 0 0 0 0 0 0 0 0 0 0 0 0 0 0 0 0 0 0 0 0 0 0 0 0 0 0 0 0 0 0 0 0 0 0 0 0 0 0 0 0 0 0 0 0 0 0 0 0 0 0 0 0 0 0 0 0 0 0 0 0 0 0 0 0 0 0 0 0 0 0 0 0 0 0 0 0 0 0 0 0 0 0.00217243957993568 0 0.00418464291601976 0.00107161691798125 0 0.00358862222857181 0 0 0.00164484673480724 0.00263718225909448 0 0 0 0 0 0 0 0 0 0 0 0 0 0 0.00179648477151806 0 0.00200858308362054 0 0 0 0 0 0 0 0 0 0 0 0 0 0 0 0.0153694956199664 0.0125301467704489 0.00384362416454709 0 0 0 0 0 0 0.00190927222377881 0 0 0 0 0 0 0 0 0.00217728611113108 0 0 0 0 0 0 0 0 0 0 0.00252871960028797 0 0 0 0 0 0 0 0 0 0 0 0 0 0 0 0 0 0 0 0.0314327944224163 0.0323813700015013 0 0 0 0 0 0 0 0 0 0.0403942848795813 0 0.00676052992435561 0 0 0 0.0149819442449915 0.00842736976332348 0.00305209798666883 0.0039719032493615 0.00677664039076971 0.128850471449918 0.0296181768897731 0.0715850264884292 0 0 0 0 0 0 0 0 0 0 0 0 0 0 0 0 0 0 0 0 0 0 0 0.00156403395865716 0 0 0 0 0 0 0 0 0 0 0 0 0 0.15673910971574 0.114355972230046 0 0.129536606087962 0 0.00350777013739796 0.00541503778231653 0.00206623142269438 0 0 0 0 0.0123688317375324 0.00749349569874648 0.00830642680838468 0 0.0523292949347148 0 0.0121345678367733 0.0553603938786374
0 0 0 0 0 0 0 0 0 0 0 0 0 0 0 0 0 0 0 0 0 0 0 0 0 0 0 0 0 0 0 0 0 0 0 0 0 0 0 0 0 0 0 0 0 0 0 0 0 0 0 0 0 0 0 0 0 0 0 0 0 0 0 0 0 0 0 0 0 0 0 0 0 0 0 0 0 0 0 0 0 0 0 0 0 0 0 0 0 0 0 0 0 0 0 0 0 0 0 0 0 0 0 0 0 0 0 0 0 0 0 0 0 0 0 0 0 0 0 0 0 0 0 0 0 0 0 0 0 0 0 0 0 0 0 0 0 0 0 0 0 0 0 0 0 0 0 0 0 0 0 0 0 0 0 0 0 0 0 0 0 0 0 0 0 0 0 0 0 0 0 0 0 0 0 0 0 0 0 0 0 0 0 0 0 0 0 0 0.00494923780675321 0 0 0 0 0 0 0 0 0 0 0 0 0 0 0 0 0 0 0 0 0 0 0 0 0 0 0 0 0 0 0 0 0 0 0 0 0 0 0 0 0 0 0 0 0 0 0 0 0 0 0 0 0 0 0 0 0 0 0 0 0 0 0 0 0.00668910645337855 0 0.00594816410041811 0 0 0.0317551252256729 0 0 0 0 0 0 0 0 0 0 0 0 0 0 0 0 0 0 0 0 0 0 0 0 0 0 0 0 0 0 0 0 0 0 0 0 0 0 0 0.127511742169386 0.154030463327872 0.140587642363546 0 0 0 0.0144211353008183 0 0 0 0 0 0.074640885150689 0.0572240835888312 0.00913522347674479 0 0.310731575757773 0 0.0435177286282915 0.0188578866498254
0 0 0 0 0 0 0 0 0 0 0 0 0 0 0 0 0 0 0 0 0 0 0 0 0 0 0 0 0.00990823411541485 0 0 0 0 0 0.0171428216579323 0 0 0 0 0 0 0 0 0 0 0 0 0 0 0 0 0 0 0 0.0277984594726974 0 0 0 0.0111052321934092 0 0 0 0 0 0 0 0 0 0 0 0 0.0221123578608155 0 0 0 0 0 0 0 0 0 0 0 0 0 0 0 0 0 0 0 0 0 0 0 0 0 0 0 0 0 0 0 0 0 0 0 0 0 0 0 0 0 0 0 0 0 0 0 0 0 0 0 0 0 0 0 0 0 0 0 0 0 0 0 0 0 0 0 0 0 0 0 0 0 0 0 0 0 0 0 0 0 0 0 0 0 0 0 0 0 0 0 0 0 0 0 0 0 0 0 0 0 0 0 0 0 0 0 0 0 0 0 0 0 0 0 0 0 0 0 0 0 0.0362029783850226 0 0 0.184453145535707 0 0 0 0 0 0 0 0 0 0 0 0.127059070556022 0 0 0 0 0 0 0.0889777958464833 0.026025637608254 0.0583277848942585 0 0 0 0 0 0 0 0.0123980399629872 0.0455738383753952 0 0 0.0134695090889834 0.104079392271989 0 0 0 0.0158168895365432 0 0 0 0 0 0 0 0 0 0 0 0 0 0 0 0 0 0 0 0 0 0 0 0.103011099914742 0 0 0.0710734860378187 0 0 0 0 0 0 0 0 0 0 0 0 0 0 0 0 0 0 0 0 0 0 0 0 0 0 0 0.0254642266855242 0 0 0 0 0 0 0 0 0 0 0 0 0 0 0 0 0 0 0 0 0 0 0 0 0 0 0 0
0 0 0 0 0 0 0 0 0 0 0 0 0 0 0 0 0 0 0 0 0 0 0 0 0 0 0 0 0 0 0 0 0.0227182056838244 0.00515999619237065 0 0 0 0 0 0 0 0 0 0 0 0 0 0 0 0 0 0 0 0 0 0 0 0 0 0 0 0 0 0 0 0 0 0 0 0 0 0 0 0 0 0 0 0 0 0 0 0 0 0 0 0 0 0 0 0 0 0 0 0 0 0 0 0 0 0 0 0.00658656617769146 0.00565636885667458 0.0137537087158155 0 0 0 0 0 0 0 0 0 0 0 0 0 0 0 0 0 0 0 0 0 0 0 0 0 0 0 0 0 0 0 0 0 0 0 0 0 0 0 0 0 0 0 0 0 0 0 0 0 0.0360921669329418 0 0 0 0 0 0 0 0 0 0 0 0 0 0 0 0 0 0 0 0 0 0 0 0 0 0 0 0 0 0 0 0 0 0 0.0522507520082686 0 0 0 0 0 0 0 0 0 0 0 0 0 0 0 0 0 0 0 0 0 0 0 0 0 0 0.0211941780357694 0 0 0 0 0 0 0 0 0 0 0 0 0 0 0 0 0 0 0 0 0 0 0 0 0 0 0 0 0 0 0 0 0 0 0 0 0 0 0 0 0 0 0.135297643872014 0 0 0 0 0 0 0 0 0 0 0 0 0 0 0 0 0 0 0 0 0 0 0 0 0 0 0 0 0 0 0 0 0 0 0 0 0 0 0.0390551530552242 0 0.00983232967047165 0.00653624845660173 0 0 0 0.0414301667428117 0.0346343144079603 0 0 0 0 0 0 0 0 0 0 0 0.56980220119156
0 0 0 0 0 0 0 0 0 0 0 0 0 0 0 0 0 0 0 0 0 0 0 0 0 0 0 0 0 0 0 0 0.0215836660512933 0.00948071266880551 0 0 0 0 0 0 0 0 0 0 0 0 0 0 0 0 0 0 0 0 0 0 0 0 0 0 0 0 0 0 0 0 0 0 0 0 0 0 0 0 0 0 0 0 0 0 0 0 0 0 0 0 0 0 0 0 0 0 0 0 0 0 0 0 0 0 0 0 0 0 0 0 0 0 0 0 0 0 0 0 0 0 0 0 0 0 0 0 0 0 0 0 0 0 0 0 0 0 0 0 0 0 0 0 0 0.0102968757844233 0 0 0 0 0 0 0 0.0076554565525681 0 0.00405853982341821 0 0 0 0.0470727522663867 0.0145327704981059 0 0 0 0 0 0 0 0 0 0 0 0 0 0 0 0 0 0 0 0 0 0 0 0 0 0 0 0 0 0 0 0 0 0 0 0 0 0 0 0 0 0 0 0 0.00897536285473501 0 0 0 0 0 0 0 0.0041058546431993 0 0 0 0 0 0 0 0 0 0 0 0 0 0 0 0 0 0 0 0 0 0 0 0 0 0 0 0 0 0 0 0 0 0 0 0 0 0 0 0 0 0 0 0.0132162730032926 0 0.0083285384341882 0 0.00259789272259082 0 0 0.243314102137911 0 0 0 0 0 0 0 0 0 0 0 0 0 0 0 0 0 0 0 0 0 0 0 0 0 0 0 0 0 0 0 0 0 0 0 0 0 0 0.0174810285559931 0 0.148588119018291 0.014523240865267 0.0356374701585067 0 0.0596322648592689 0 0 0 0 0 0 0.0177607444876458 0 0.0156529094459726 0.0106986194057629 0.0358960051285067 0 0.12352390819177 0.125386892442098
0 0 0 0 0 0 0 0 0 0 0 0 0 0 0 0 0 0 0 0 0 0 0 0 0 0 0 0 0 0 0 0 0 0.0191055509856474 0 0 0 0 0 0 0 0 0 0 0 0 0 0 0 0 0 0 0 0 0.00822977947508436 0 0 0 0 0 0 0 0 0 0 0 0 0 0 0 0 0 0 0 0 0 0 0 0 0 0 0 0 0 0 0 0 0 0 0 0 0 0 0 0 0 0 0 0 0 0 0 0 0 0 0 0 0 0 0 0 0 0 0 0 0 0 0 0 0 0 0 0 0 0 0 0 0 0 0 0 0 0 0 0 0 0 0 0 0 0 0 0 0 0 0 0 0 0 0 0 0 0 0.0217914915111484 0 0 0 0 0 0 0 0 0 0 0 0 0 0 0 0 0 0 0 0 0 0 0 0 0 0 0 0 0 0 0 0 0 0 0.010556892473809 0 0 0 0 0 0 0 0.0573789045703601 0 0 0 0 0 0 0 0 0 0 0 0 0 0 0 0 0 0 0.184608263194717 0.261664195994378 0 0 0 0 0 0 0 0 0 0 0 0 0 0 0 0 0 0 0 0 0.00167793168070621 0 0 0 0 0 0 0 0 0 0 0 0 0 0 0 0 0 0 0 0 0.0127832565531436 0 0 0 0 0 0 0 0 0 0 0 0 0 0 0 0 0 0 0 0 0 0 0 0 0 0 0 0.0114537204575249 0 0.0169387582241835 0.0103417305141687 0 0 0 0 0 0 0 0.132952580854329 0.00535340107653888 0 0.00499650767143628 0 0 0.044946591826925 0 0 0.0357689622443072 0.0148138853319303 0.0651215367109862 0 0 0 0 0 0 0 0 0.079516058648677
0 0 0 0 0 0 0 0 0 0 0 0 0 0 0 0 0 0 0 0 0 0 0 0 0 0 0 0 0 0 0 0 0 0 0 0 0 0 0 0 0 0 0 0 0 0 0 0 0 0 0 0 0 0 0 0 0 0 0 0 0 0 0 0 0 0 0 0 0 0 0 0 0 0 0 0 0 0 0 0 0 0 0 0 0 0 0 0 0 0 0 0 0 0 0 0 0 0 0 0 0 0 0 0 0 0 0 0 0 0 0 0 0 0 0 0 0 0 0 0 0 0 0 0 0 0 0 0 0 0 0 0 0 0 0 0 0 0 0 0 0 0 0 0 0 0 0 0 0 0 0 0 0 0 0 0 0 0 0 0 0 0 0 0 0 0 0 0 0 0 0 0 0 0 0 0 0 0 0.00622608873824463 0 0 0 0 0 0 0 0 0 0 0 0 0 0 0 0 0 0 0 0 0.0213207726050807 0 0 0 0 0 0 0 0.0214249656620878 0 0 0 0 0 0 0 0.0139483308424203 0 0 0 0 0 0 0 0 0 0 0 0 0 0 0 0 0 0 0 0 0 0 0 0 0 0 0 0 0.00640883461186277 0 0.00715777374942133 0 0 0 0 0.0154241428012052 0 0 0 0 0 0 0 0 0 0 0 0 0 0 0 0 0 0 0 0 0 0 0 0 0 0 0 0 0 0 0 0 0 0 0 0 0 0 0 0 0 0 0 0 0 0.0409315852784672 0 0.0935162985240777 0 0 0 0 0 0.0615621933236495 0 0.169855862835951 0.140323936562566 0 0 0.0950688581933465 0.0361382788412627 0.0285248807881079 0 0.242167196642248 0 0
0 0 0 0 0 0 0 0 0 0 0 0 0 0 0 0 0 0 0 0 0 0 0 0 0 0 0 0 0 0 0 0 0 0 0 0 0 0 0 0 0 0 0 0 0 0 0 0 0 0 0 0 0 0 0 0 0 0 0 0 0 0 0 0 0 0 0 0 0 0 0 0 0 0 0 0 0 0 0 0 0 0 0 0 0 0 0 0 0 0 0 0 0 0 0 0 0 0 0 0 0 0 0 0 0 0 0 0 0 0 0 0 0 0 0 0 0 0 0 0 0 0 0 0 0 0 0 0 0 0 0 0 0 0 0 0 0 0 0 0 0 0 0 0 0 0 0 0 0 0 0 0 0 0 0 0 0 0 0 0 0 0 0 0 0 0 0 0 0 0 0 0 0 0 0 0 0 0 0 0 0 0 0 0 0 0 0 0 0 0 0 0 0 0 0 0 0.0342797673135709 0 0 0 0 0 0 0 0 0 0 0 0 0 0 0 0 0 0 0 0 0 0.0475155349306519 0 0 0 0 0.0188847892711152 0 0 0 0 0 0 0 0 0 0 0 0 0 0 0 0 0 0 0 0 0 0 0 0 0 0 0 0.00956767264058089 0 0.0105710911080617 0 0.00717724523945597 0 0 0.00791863250372558 0 0.0409144275574283 0 0 0 0 0 0 0 0 0 0 0 0 0 0 0 0 0 0 0 0 0 0 0 0 0 0 0 0 0 0 0 0 0 0 0 0 0.0174656035223018 0 0 0 0 0 0 0 0.017123140708139 0.114074150820234 0 0.356505283092912 0.122758246277889 0 0 0.195244415013934 0 0 0 0 0
0 0 0 0 0 0 0 0 0 0 0 0 0 0 0 0 0 0 0 0 0 0 0 0 0 0 0 0 0.000939975935033099 0 0 0 0 0 0 0 0 0 0 0 0 0 0 0 0 0 0.00147264262281437 0 0 0 0 0 0 0 0.00259759185463874 0 0.00134361899335318 0 0 0 0 0 0 0 0 0 0 0 0 0 0 0.00456896379697427 0 0 0 0 0 0 0 0 0 0 0 0 0 0.00307624325931704 0.000858598320486028 0.00147205928250032 0.00147381458818269 0 0 0 0 0 0 0.0010310544897199 0 0 0 0.000675322373145561 0 0 0 0 0 0 0 0 0 0 0 0 0 0 0 0 0 0 0 0 0 0 0 0 0 0 0 0 0 0 0 0 0 0 0 0 0 0 0 0 0 0 0 0 0 0 0 0 0 0 0 0 0 0 0 0 0 0 0 0 0 0 0 0 0 0 0 0 0 0 0 0 0 0 0 0 0 0 0 0 0 0 0 0 0 0 0 0 0 0.00281492977609102 0 0 0 0.0119552724012949 0 0 0.0211673130712759 0 0 0 0 0 0 0 0 0 0 0 0 0 0 0 0 0 0 0 0 0 0 0 0 0 0 0.0764131069026393 0 0 0 0 0 0 0 0 0 0 0 0 0 0 0 0 0 0 0 0 0 0.00183434545208786 0.00134515455791701 0.00145119246277416 0.0061863135124315 0.00420338610866651 0.0619767463282098 0.102868415786716 0.00528622142058614 0.0922455462876478 0.0163234570415256 0.0899657403632802 0 0 0.00166791952556734 0 0.00319569831682724 0 0 0 0 0 0 0 0 0 0 0 0 0 0 0 0 0 0 0 0 0 0 0 0 0 0 0 0.00525958681311149 0 0 0 0 0 0 0 0 0.00515991019825682 0 0.00897155337021266 0 0 0 0 0 0.0161127541530257 0.0201729381006855 0.0763126726207339 0 0.0103491917837045 0 0.0728598939414971 0.243743115837926 0 0 0.0206477383491434 0 0
0 0 0 0 0 0 0 0 0 0 0 0 0 0 0 0 0 0 0 0 0 0 0 0 0 0 0 0 0 0 0 0 0 0 0 0 0 0 0 0 0 0 0 0 0 0 0 0 0 0 0 0 0 0 0 0 0 0 0 0 0 0 0 0 0 0 0 0 0 0 0 0 0 0 0 0 0 0 0 0 0 0 0 0 0 0 0 0 0 0 0 0 0 0 0 0 0 0 0 0 0 0 0 0 0 0 0 0 0 0 0 0 0 0 0 0 0 0 0 0 0 0 0 0 0 0 0 0 0 0 0 0 0 0 0 0 0 0 0 0 0 0 0 0 0 0 0 0 0 0 0 0 0 0 0 0 0 0 0 0 0 0 0 0 0 0 0 0 0 0 0 0 0 0 0 0 0 0 0 0 0 0 0 0 0 0 0 0 0 0 0 0 0 0.151647150282333 0 0 0.0498321022624072 0 0 0.00964270508082065 0 0 0 0 0 0 0 0 0 0 0 0 0 0 0 0 0 0 0.0563947385694981 0 0 0 0 0.0242439656855795 0 0 0 0 0 0 0 0 0 0 0 0 0 0 0 0 0 0 0 0 0 0 0 0 0 0 0.00937331212390326 0.0137995786826401 0 0 0 0.0050242461878211 0 0 0 0 0 0 0 0 0 0 0 0 0 0 0 0 0 0 0 0 0 0 0 0 0 0 0 0 0 0.352515038281809 0 0 0.12050876993054 0.0154916698782496 0 0 0 0 0 0 0 0 0 0 0 0 0 0 0 0 0 0.137408934795551 0.0541177882388483 0 0 0 0 0 0 0 0 0
0 0 0 0 0 0 0 0 0 0 0 0 0 0 0 0 0 0 0 0 0 0 0 0 0 0 0 0 0 0 0 0 0 0 0 0 0 0 0 0 0 0 0 0 0 0 0 0 0 0 0 0 0 0 0 0 0 0 0 0 0 0 0 0 0 0 0 0 0 0 0 0 0 0 0 0 0 0 0 0 0 0 0 0 0 0 0 0 0 0 0 0 0 0 0 0 0 0 0 0 0 0 0 0 0 0 0 0 0 0 0 0 0 0 0 0 0 0 0 0 0 0 0 0 0 0 0 0 0 0 0 0 0 0 0 0 0 0 0 0 0 0 0 0 0 0 0 0 0 0 0 0 0 0 0 0 0 0 0 0 0 0 0 0 0 0 0 0 0 0 0 0 0 0 0 0 0 0 0.00435494393084279 0 0 0 0 0 0 0 0 0 0 0 0 0 0 0 0 0 0 0 0 0 0 0 0 0 0 0 0 0 0 0 0 0 0 0 0 0 0 0 0 0 0 0 0 0 0 0 0 0 0 0 0 0 0 0 0 0 0.00808428723159191 0.0107124629673905 0 0 0 0 0 0 0 0 0.0058116009844916 0 0 0 0.0076184171002802 0 0 0.0786506327361776 0.00868229310959533 0.0463304070202821 0 0.0124589688653707 0 0.0197766020776137 0.0137523875236994 0 0 0 0 0 0 0 0 0 0 0 0 0 0 0 0 0 0 0 0 0 0 0 0 0 0 0 0 0 0 0 0 0 0 0 0 0 0.15359914199066 0.0585825801343146 0.0323542480088186 0.179897354119992 0 0 0.01732214805067 0 0 0 0 0 0 0.168611528761786 0.0222701616201798 0 0.126057076772203 0 0.019069659831029 0.00600309716301113
0 0 0 0 0 0 0 0 0 0 0 0 0 0 0 0 0 0 0 0 0 0 0 0 0 0 0 0 0 0 0 0 0 0 0 0 0 0 0 0 0 0 0 0 0 0 0 0 0 0 0 0 0 0 0 0 0 0 0 0 0 0 0 0 0 0 0 0 0 0 0 0 0 0 0 0 0 0 0 0 0 0 0 0 0 0 0 0 0 0 0 0 0 0 0 0 0 0 0 0 0 0 0 0 0 0 0 0 0 0 0 0 0 0 0 0 0 0 0 0 0 0 0 0 0 0 0 0 0 0 0 0 0 0 0 0 0 0 0 0 0 0 0 0 0 0 0 0 0 0 0 0 0 0 0 0 0 0 0 0 0 0 0 0 0 0 0 0 0 0 0 0 0 0 0 0 0 0 0.00431214704082146 0 0 0 0 0 0 0 0 0 0 0 0 0 0 0 0 0 0 0 0 0 0 0 0 0 0 0 0 0.00400974615804599 0 0 0 0 0 0 0 0 0 0 0 0 0 0 0 0 0 0 0 0 0 0 0 0 0 0 0 0 0 0 0 0 0 0 0 0 0 0 0.00821152145653477 0.00255149730048914 0 0.00817426465103481 0.00275652738357675 0 0 0.0353600183597007 0.0134032387609024 0.0239017898515966 0 0 0 0.00408595298047657 0 0 0 0 0 0 0 0 0 0 0 0 0 0 0 0 0 0 0 0 0 0 0 0 0 0 0 0 0 0 0 0 0 0 0 0 0 0 0.0480472725704024 0.0293845113127819 0.00918735620021899 0.064644310098674 0 0 0 0 0.0280058674761169 0 0.149300715803072 0 0.0790297721095125 0 0.310976463955077 0.00545179860307402 0.0807094538768455 0.0884957740510451 0 0
0 0 0 0 0 0 0 0 0 0 0 0 0 0 0 0 0 0 0 0 0 0 0 0 0 0 0 0 0 0 0 0 0 0.000946144220858427 0 0 0 0 0 0 0 0 0 0 0 0 0 0 0 0 0 0 0 0 0.00228145147026027 0 0 0 0 0 0 0 0 0 0 0 0 0 0 0 0 0 0 0 0 0 0 0 0 0 0 0 0 0 0 0 0 0 0 0 0 0 0 0 0 0 0 0 0 0 0 0 0 0 0 0 0 0 0 0 0 0 0 0 0 0 0 0 0 0 0 0 0 0 0 0 0 0 0 0 0 0 0 0 0 0 0 0 0 0 0 0 0 0 0 0 0 0 0 0 0 0 0 0.00112935141147734 0 0 0 0 0 0 0 0 0 0 0 0 0 0 0 0 0 0 0 0 0 0 0 0 0 0 0 0 0 0 0 0 0 0 0.00404513833997308 0 0 0 0 0.00196980387185947 0 0 0 0 0 0 0 0 0 0 0 0 0 0 0 0 0 0 0 0 0 0 0 0 0 0 0 0 0 0 0 0 0 0 0 0 0 0 0 0 0 0 0 0.00481296804397892 0 0 0 0 0 0 0 0 0 0.0455026384375394 0.00597955862545214 0 0.00866590870043392 0.00272152504641726 0.00367350245319896 0.0468264636318718 0.017819540542605 0.0709706466581835 0.00706056026193158 0.0353944695513757 0.00263250658024455 0.00978043037098893 0.129822685584796 0 0 0 0 0 0 0 0 0 0 0 0 0 0 0 0 0 0 0 0 0 0 0 0 0 0 0 0 0 0 0 0 0 0 0 0 0.0148202524428952 0.00674669771475424 0.0131332355199939 0.0056498887060384 0.00572519380419624 0 0 0.00396970902066972 0 0.00590605890440115 0.0475118812186702 0.277092819527181 0 0.00579090433443325 0.172523030819834 0 0.00476853042065221 0.0102486448836889 0.0109753467112716 0 0.0131025121678736
0 0 0 0 0 0 0 0 0 0 0 0 0 0 0 0 0 0 0 0 0 0 0 0 0 0 0 0 0 0 0 0 0 0.00762135571578885 0 0 0 0 0 0 0 0 0 0 0 0 0 0 0 0 0 0 0 0 0 0 0 0 0 0 0 0 0 0 0 0 0 0 0 0 0 0 0 0 0 0 0 0 0 0 0 0 0 0 0 0 0 0 0 0 0 0 0 0 0 0 0 0 0 0 0 0 0 0 0 0 0 0 0 0 0 0 0 0 0 0 0 0 0 0 0 0 0 0 0 0 0 0 0 0 0 0 0 0 0 0 0 0 0 0 0 0 0 0 0 0 0 0 0 0 0 0 0 0.0128807274365806 0 0 0 0 0 0 0 0 0 0 0 0 0 0 0 0 0 0 0 0 0 0 0 0 0 0 0 0 0 0 0 0 0 0 0 0 0 0 0 0 0 0 0 0 0 0 0 0 0 0 0 0 0 0 0 0 0 0 0 0 0 0 0 0 0 0 0 0 0 0 0 0 0 0 0 0 0 0 0 0 0 0 0 0 0 0 0 0 0 0 0 0 0 0 0 0 0 0 0 0 0 0 0 0 0.00549173763800647 0 0 0 0 0 0 0 0 0 0 0 0 0 0 0 0 0 0 0 0 0 0 0 0 0 0 0 0 0 0 0 0 0 0 0 0 0 0 0.0512155104101011 0 0.827825634251111 0 0 0 0 0.0169872417041176 0 0.029186745709754 0 0 0 0 0.018936115278267 0.0298549318562735 0 0 0 0 0
0 0 0 0 0 0 0 0 0 0 0 0 0 0 0 0 0 0 0 0 0 0 0 0 0 0 0 0 0 0 0 0 0 0 0 0 0 0 0 0 0 0 0 0 0 0 0 0 0 0 0 0 0 0 0 0 0 0 0 0 0 0 0 0 0 0 0 0 0 0 0 0 0 0 0 0 0 0 0 0 0 0 0 0 0 0 0 0 0 0 0 0 0 0 0 0 0 0 0 0 0 0 0 0 0 0 0 0 0 0 0 0 0 0 0 0 0 0 0 0 0 0 0 0 0 0 0 0 0 0 0 0 0 0 0 0 0 0 0 0 0 0 0 0 0 0.0116871863327857 0 0 0 0 0 0 0 0 0 0 0 0 0 0 0 0 0 0 0 0 0 0 0 0 0 0 0 0 0 0 0 0 0 0 0 0 0 0 0 0 0 0 0 0 0 0 0 0 0 0 0 0 0 0 0 0 0 0 0 0 0 0.0023955199504664 0 0 0 0 0 0 0 0 0 0 0 0 0 0 0 0 0 0 0 0 0 0 0 0 0 0 0 0 0 0 0 0 0 0 0 0 0 0 0.00315556604688437 0 0 0.00174738435691749 0.00415483757468238 0 0.00238571931054474 0.0159483841136817 0.00464093050272887 0.00745846036561372 0 0 0.0175296357150395 0 0 0 0 0 0 0 0 0 0 0 0 0 0 0 0 0 0 0 0 0 0 0 0 0 0 0 0 0 0 0 0 0 0 0 0 0 0 0 0.0387792934363955 0.181304749279943 0.0579491351624091 0.317053702589438 0 0 0.0148212947886202 0 0 0 0 0 0.0533662490555929 0.0728988021274711 0.0166856400431815 0 0 0.0103312367836351 0.14337537148402 0.0223309009799486
0 0 0 0 0 0 0 0 0 0 0 0 0 0 0 0 0 0 0 0 0 0 0 0 0 0 0 0 0 0 0 0 0 0 0 0 0 0 0 0 0 0 0 0 0 0 0 0 0 0 0 0 0 0 0 0 0 0 0 0 0 0 0 0 0 0 0 0 0 0 0 0 0 0 0 0 0 0 0 0 0 0 0 0 0 0 0 0 0 0 0 0 0 0 0 0 0 0 0 0 0 0 0 0 0 0 0 0 0 0 0 0 0 0 0 0 0 0 0 0 0 0 0 0 0 0 0 0 0 0 0 0 0 0 0 0 0 0 0 0 0 0 0 0 0 0 0 0 0 0 0 0 0 0 0 0 0 0 0 0 0 0 0 0 0 0 0.00483515214739821 0 0 0 0 0 0 0 0 0 0 0 0.00960169660696767 0 0 0 0 0 0 0 0 0 0 0 0 0 0 0 0 0 0 0 0 0.00819839131365952 0 0 0 0 0 0 0 0.0153331221104994 0 0 0 0.00166751268359216 0 0 0 0 0 0 0 0 0 0 0 0 0 0 0 0 0 0 0 0 0 0 0 0.00124955736813582 0 0 0 0 0 0 0 0 0 0.00484104626180143 0.018093186827642 0 0.00355543060665798 0.0124478749607162 0.0163907908830679 0.0041134808607603 0.00552205629954908 0.0295684965672365 0.00647421574208003 0.0198863887562103 0 0 0 0 0 0 0 0 0 0 0 0 0 0 0 0 0 0 0 0 0 0 0 0 0 0 0 0 0 0 0 0 0 0 0 0 0 0 0 0 0 0 0 0.398356534920513 0 0 0 0 0 0 0.134464392674811 0 0.0797493353334042 0 0 0.166802963062319 0.0372889298044014 0 0.0215594442085775 0 0 0
0 0 0 0 0 0 0 0 0 0 0 0 0 0 0 0 0 0 0 0 0 0 0 0 0 0 0 0 0 0 0 0 0 0 0 0 0 0 0 0 0 0 0 0 0 0 0 0 0 0 0 0 0 0 0 0 0 0 0 0 0 0 0 0 0 0 0 0 0 0 0 0 0 0 0 0 0 0 0 0 0 0 0 0 0 0 0 0 0 0 0 0 0 0 0 0 0 0 0 0 0 0 0 0 0 0 0 0 0 0 0 0 0 0 0 0 0 0 0 0 0 0 0 0 0 0 0 0 0 0 0 0 0 0 0 0 0 0 0 0 0 0 0 0 0 0 0 0 0 0 0 0 0 0 0.00295706219370874 0 0 0 0 0 0 0 0 0 0 0 0 0 0 0 0 0 0 0 0 0 0 0 0 0 0 0 0 0 0 0 0 0 0 0 0 0 0 0 0 0 0 0 0 0 0 0 0 0 0 0 0 0 0 0 0 0 0 0 0 0 0 0 0 0 0 0 0 0 0 0 0 0 0 0 0 0 0 0 0 0 0 0 0 0 0 0 0 0 0 0 0 0 0 0 0 0 0 0.0042256817793252 0 0.00181040473360643 0 0 0.0202403894637781 0 0 0 0 0 0 0 0 0 0 0 0 0 0 0 0 0 0 0 0 0 0 0 0 0 0 0 0 0 0 0 0 0 0 0 0 0 0 0 0.0109683729127274 0.442092922015755 0.0189242337447002 0.0625324688801977 0 0 0.071826212281373 0 0 0 0 0 0.0113693152058291 0 0 0 0.201914017600342 0 0 0.151138919188658
0 0 0 0 0 0 0 0 0 0 0 0 0 0 0 0 0 0 0 0 0 0 0 0 0 0 0 0 0 0 0 0 0.0118718676343985 0.00347420681662683 0 0 0 0 0 0 0 0 0 0 0 0 0 0 0 0 0 0 0 0 0 0 0 0 0 0 0 0 0 0 0 0 0 0 0 0 0 0 0 0 0 0 0 0 0 0 0 0 0 0 0 0 0 0 0 0.00133919166295035 0 0 0 0 0 0 0 0 0 0 0 0.00403605203222342 0.00260134621351693 0.00729503288312473 0 0 0 0 0 0 0 0 0 0 0 0 0 0 0 0 0 0 0 0 0 0 0 0 0 0 0 0 0 0 0 0 0 0 0 0.000896431950777787 0 0 0 0 0 0 0 0 0 0.000933154283516782 0.00149243456768679 0 0 0.0208064778343907 0 0 0 0 0 0 0 0 0 0 0 0 0 0 0 0 0 0 0 0 0 0 0 0 0 0 0 0 0 0 0 0 0 0 0.194266486563641 0.0142631002332215 0 0 0 0 0 0.00560747688301008 0 0 0 0.00274709055777027 0 0 0 0 0 0 0 0.00101356248681387 0 0 0 0 0 0 0 0.0201184572664298 0.00402775053520634 0 0 0 0 0 0 0 0 0 0 0 0 0 0 0 0 0 0 0 0 0.001543300047873 0 0 0 0 0 0 0 0 0 0.00278362134770531 0 0 0 0 0 0 0 0 0 0 0.173306944053354 0 0 0 0 0 0 0 0 0 0 0 0 0 0 0 0 0 0 0 0 0 0 0 0 0 0 0 0.00139014627256504 0.00127875634687874 0 0 0.00269917618757661 0 0 0 0 0 0 0.0112083374600002 0.00607178415438534 0.13490615705117 0.0341385336189472 0.0107148002315319 0 0.188569907493979 0.0288294117761439 0.0202774313564725 0 0 0 0 0.00141520200492577 0 0.0118788558596884 0 0.012435116585278 0 0.0597623977462194 0
