# Supplementary material for: Recovery of neural dynamics criticality in personalized whole-brain models of stroke
Source: Nat Commun. 2022 Jun 27;13:3683. doi: 10.1038/s41467-022-30892-6 (PMC9237050; doi:10.1038/s41467-022-30892-6)
Supplement: Supplementary file 3 — Source Data [file 41467_2022_30892_MOESM3_ESM.zip › Source_Data/Tables/Table1/Structural_Connectivity/patients/pat_1_101_315_21_.txt]

0 0 0.0271848444325617 0 0 0.135630023115933 0.0597680400499039 0 0.0199942565574217 0.042931787832143 0.158386219701126 0.0140152899002437 0 0.00936684745248467 0.0299478514290211 0.0881545255281651 0 0.0170265240645972 0.055602123163437 0 0 0 0 0 0 0 0 0 0 0.0526213199711106 0.105179728744224 0 0 0 0 0 0 0.0229277284401896 0 0.00527257924992738 0 0 0 0 0 0 0 0 0 0 0 0 0 0 0 0 0 0 0 0 0 0 0 0 0 0 0 0 0.00780832489893899 0 0 0.0059681464195712 0 0 0.00982561306521879 0 0 0 0 0 0 0 0 0 0 0 0 0 0 0 0 0 0 0 0 0 0 0 0 0 0 0 0 0 0 0 0 0 0 0 0 0 0 0 0 0 0 0 0 0 0 0 0 0 0 0.0143676353782706 0 0 0.0617466367269869 0 0 0 0 0.040004750119266 0 0.00946482505804439 0.00680437870121377 0 0 0 0 0 0 0 0 0 0 0 0 0 0 0 0 0 0 0 0 0 0 0 0 0 0 0 0 0 0 0 0 0 0 0 0 0 0 0 0 0 0 0 0 0 0 0 0 0 0 0 0 0 0 0 0 0 0 0 0 0 0 0 0 0 0 0 0 0 0 0 0 0 0 0 0 0 0 0 0 0 0 0 0 0 0 0 0 0 0 0 0 0 0 0 0 0 0 0 0 0 0 0 0 0 0 0 0 0 0 0 0 0 0 0 0 0 0 0 0 0 0 0 0 0 0 0 0 0 0 0 0 0 0 0 0 0 0 0 0 0 0 0 0 0 0 0 0 0 0 0 0 0 0 0 0 0 0 0 0 0 0 0 0 0 0 0 0 0 0 0 0 0 0 0 0 0 0
0 0 0 0.0760914315864171 0 0 0 0 0 0 0 0.180872980467743 0 0 0 0 0.330666467966772 0 0 0.145707380523357 0.0481551366867924 0 0 0 0 0 0 0 0 0 0 0 0 0 0 0 0 0 0 0 0 0 0 0 0 0 0 0 0 0 0 0 0 0 0 0 0 0 0 0 0 0 0 0 0 0 0 0 0.0372428955165866 0 0 0 0 0 0 0 0 0 0 0 0 0 0 0 0 0 0 0 0 0 0 0 0 0 0 0 0 0 0 0 0 0 0 0 0 0 0 0 0 0 0 0 0 0 0 0 0 0 0 0 0 0 0.181263707252331 0 0 0 0 0 0 0 0 0 0 0 0 0 0 0 0 0 0 0 0 0 0 0 0 0 0 0 0 0 0 0 0 0 0 0 0 0 0 0 0 0 0 0 0 0 0 0 0 0 0 0 0 0 0 0 0 0 0 0 0 0 0 0 0 0 0 0 0 0 0 0 0 0 0 0 0 0 0 0 0 0 0 0 0 0 0 0 0 0 0 0 0 0 0 0 0 0 0 0 0 0 0 0 0 0 0 0 0 0 0 0 0 0 0 0 0 0 0 0 0 0 0 0 0 0 0 0 0 0 0 0 0 0 0 0 0 0 0 0 0 0 0 0 0 0 0 0 0 0 0 0 0 0 0 0 0 0 0 0 0 0 0 0 0 0 0 0 0 0 0 0 0 0 0 0 0 0 0 0 0 0 0 0 0 0 0 0 0 0 0 0 0
0.0702029134922644 0 0 0 0.0523663928908243 0.247101544191636 0 0.0302512948889476 0 0.0298461436181135 0.020933258682815 0.0400513432897954 0 0 0 0.0502322038465811 0.0628154651240473 0.066382349130962 0.114289054087149 0 0 0 0 0 0 0 0 0 0 0 0.02344160072768 0 0 0 0 0 0 0 0 0 0 0 0 0 0 0 0 0 0 0 0 0 0 0 0 0 0 0 0 0 0 0 0 0 0 0 0 0 0 0 0 0 0 0 0 0 0 0 0 0 0 0 0 0 0 0 0 0 0 0 0 0 0 0 0 0 0 0 0 0 0 0 0 0 0 0 0 0 0 0 0 0 0 0 0 0 0 0 0 0 0 0 0.157025800977401 0 0 0 0 0 0 0 0 0 0 0.028652885804867 0 0 0.00640774924691618 0 0 0 0 0 0 0 0 0 0 0 0 0 0 0 0 0 0 0 0 0 0 0 0 0 0 0 0 0 0 0 0 0 0 0 0 0 0 0 0 0 0 0 0 0 0 0 0 0 0 0 0 0 0 0 0 0 0 0 0 0 0 0 0 0 0 0 0 0 0 0 0 0 0 0 0 0 0 0 0 0 0 0 0 0 0 0 0 0 0 0 0 0 0 0 0 0 0 0 0 0 0 0 0 0 0 0 0 0 0 0 0 0 0 0 0 0 0 0 0 0 0 0 0 0 0 0 0 0 0 0 0 0 0 0 0 0 0 0 0 0 0 0 0 0 0 0 0 0 0 0 0 0 0 0 0 0 0 0 0 0 0 0 0 0 0 0 0 0 0 0 0 0 0 0 0 0 0
0 0.194675713118325 0 0 0 0 0 0 0 0 0 0 0 0 0 0 0.062607018693308 0 0 0.174741588511945 0.125522000152179 0 0 0 0 0 0 0 0 0 0 0 0 0 0 0 0 0.115243757363055 0 0 0 0 0 0 0 0 0 0 0 0 0 0 0 0 0 0 0 0 0 0 0 0.0593558878335736 0 0 0 0 0 0 0 0 0 0 0 0 0 0 0 0 0 0 0 0 0 0 0 0 0 0 0 0 0 0 0 0 0 0 0 0 0 0 0 0 0 0 0 0 0 0 0 0 0 0 0 0 0 0 0 0 0 0 0 0 0.112451274814207 0 0 0 0.0423477194652977 0 0.113055040048109 0 0 0 0 0 0 0 0 0 0 0 0 0 0 0 0 0 0 0 0 0 0 0 0 0 0 0 0 0 0 0 0 0 0 0 0 0 0 0 0 0 0 0 0 0 0 0 0 0 0 0 0 0 0 0 0 0 0 0 0 0 0 0 0 0 0 0 0 0 0 0 0 0 0 0 0 0 0 0 0 0 0 0 0 0 0 0 0 0 0 0 0 0 0 0 0 0 0 0 0 0 0 0 0 0 0 0 0 0 0 0 0 0 0 0 0 0 0 0 0 0 0 0 0 0 0 0 0 0 0 0 0 0 0 0 0 0 0 0 0 0 0 0 0 0 0 0 0 0 0 0 0 0 0 0 0 0 0 0 0 0 0 0 0 0 0 0 0 0 0 0 0 0 0 0 0 0 0 0 0 0 0 0 0 0 0
0 0 0.00650035666704402 0 0 0.0154448163882374 0 0.274889633127753 0 0.188388301676485 0 0.0483163068089415 0 0.0604897403460405 0.03661145458199 0.0222616683685199 0 0 0 0 0 0 0 0 0 0 0 0 0.134581249263798 0.00965471676924688 0.0115468389188251 0 0 0 0 0 0 0.0071392531371597 0 0 0 0 0 0 0 0 0.0150062383628373 0 0 0 0 0 0 0 0 0 0 0 0 0 0 0 0 0 0 0 0 0 0 0 0 0 0 0 0 0 0 0 0 0 0 0 0 0.00743453111133919 0 0.011600469873372 0 0 0 0 0 0 0 0 0 0 0 0 0 0 0 0 0 0 0 0 0 0 0 0 0 0 0 0 0 0 0 0 0 0 0 0 0 0 0 0.0115371949158733 0 0 0.0260283450130628 0.0245955984168169 0.018939691751884 0.0654621709249313 0 0.00357142357584199 0 0 0 0 0 0 0 0 0 0 0 0 0 0 0 0 0 0 0 0 0 0 0 0 0 0 0 0 0 0 0 0 0 0 0 0 0 0 0 0 0 0 0 0 0 0 0 0 0 0 0 0 0 0 0 0 0 0 0 0 0 0 0 0 0 0 0 0 0 0 0 0 0 0 0 0 0 0 0 0 0 0 0 0 0 0 0 0 0 0 0 0 0 0 0 0 0 0 0 0 0 0 0 0 0 0 0 0 0 0 0 0 0 0 0 0 0 0 0 0 0 0 0 0 0 0 0 0 0 0 0 0 0 0 0 0 0 0 0 0 0 0 0 0 0 0 0 0 0 0 0 0 0 0 0 0 0 0 0 0 0 0 0 0 0 0 0 0 0 0 0 0 0 0 0 0 0 0 0 0 0
0.0831088560286963 0 0.0586325312817249 0 0.0295230626044354 0 0.0128519889473214 0.028507271425214 0.0353276675738043 0.200701016072888 0.0561705320672244 0.102726591951655 0 0.0200748850559401 0.0419625689850663 0.0617510720598982 0 0.0239600092078335 0.0804691014326314 0 0 0 0 0 0 0 0 0 0 0.023825428611987 0.0655222534140247 0 0 0 0 0 0 0.00495184704080923 0 0.00611464702987506 0 0 0 0 0 0 0 0 0 0 0 0 0 0 0 0 0 0 0 0 0 0 0 0 0 0 0 0 0 0 0 0.00710462587883925 0 0 0.00457794421315086 0 0 0 0 0 0 0 0 0 0 0 0 0 0 0 0 0.00530798819863674 0 0 0 0 0 0 0 0 0 0 0 0 0 0 0 0 0 0 0 0 0 0 0 0 0 0 0 0 0 0 0 0 0 0 0 0 0.0110791527005712 0 0 0.0169868638151376 0 0.0147592735842501 0 0 0.00400282081838429 0 0 0 0 0 0 0 0 0 0 0 0 0 0 0 0 0 0 0 0 0 0 0 0 0 0 0 0 0 0 0 0 0 0 0 0 0 0 0 0 0 0 0 0 0 0 0 0 0 0 0 0 0 0 0 0 0 0 0 0 0 0 0 0 0 0 0 0 0 0 0 0 0 0 0 0 0 0 0 0 0 0 0 0 0 0 0 0 0 0 0 0 0 0 0 0 0 0 0 0 0 0 0 0 0 0 0 0 0 0 0 0 0 0 0 0 0 0 0 0 0 0 0 0 0 0 0 0 0 0 0 0 0 0 0 0 0 0 0 0 0 0 0 0 0 0 0 0 0 0 0 0 0 0 0 0 0 0 0 0 0 0 0 0 0 0 0 0 0 0 0 0 0 0 0 0 0 0
0.0755971596476618 0 0 0 0 0.0265286615291653 0 0.0592428788760339 0.0293837178015131 0.0502851419889297 0 0 0 0 0 0.00754622268291872 0 0 0 0 0 0 0 0 0 0 0 0 0 0 0 0 0 0 0 0 0 0.114752238218528 0 0 0 0 0 0 0 0 0 0 0 0 0 0 0 0 0 0 0 0 0 0 0 0 0 0 0 0 0 0 0 0 0 0 0 0 0 0 0 0 0 0 0 0 0 0 0 0 0 0 0 0 0 0.0247719117424124 0 0 0 0 0 0 0 0 0 0 0 0 0 0 0 0 0 0 0 0 0 0 0 0 0 0 0 0 0 0 0 0 0 0 0 0 0.510225751085459 0 0 0.101666316427378 0 0 0 0 0 0 0 0 0 0 0 0 0 0 0 0 0 0 0 0 0 0 0 0 0 0 0 0 0 0 0 0 0 0 0 0 0 0 0 0 0 0 0 0 0 0 0 0 0 0 0 0 0 0 0 0 0 0 0 0 0 0 0 0 0 0 0 0 0 0 0 0 0 0 0 0 0 0 0 0 0 0 0 0 0 0 0 0 0 0 0 0 0 0 0 0 0 0 0 0 0 0 0 0 0 0 0 0 0 0 0 0 0 0 0 0 0 0 0 0 0 0 0 0 0 0 0 0 0 0 0 0 0 0 0 0 0 0 0 0 0 0 0 0 0 0 0 0 0 0 0 0 0 0 0 0 0 0 0 0 0 0 0 0 0 0 0 0 0 0 0 0 0 0 0 0 0 0 0 0 0 0 0
0 0 0.00476376427218348 0 0.348722627882476 0.0189190253912969 0.0190473371260736 0 0.0125455424216809 0.217592494979645 0 0.00510630739975591 0 0 0.00403129531559677 0.00978835939662567 0 0 0 0 0 0.00411435916565364 0 0 0 0 0 0 0 0 0 0 0 0 0 0 0 0.0592270451091025 0 0.00417573711983583 0 0 0 0 0 0 0 0 0 0 0 0 0 0 0 0 0 0 0 0 0 0 0 0 0 0 0 0 0 0 0 0.0057727087800134 0 0 0.00329415845787642 0 0 0 0 0 0 0 0 0.0169071220064328 0 0 0 0 0 0 0 0.0208440024961852 0 0 0 0 0 0 0 0 0 0 0 0 0 0 0 0 0 0 0 0 0 0 0 0 0 0 0 0 0 0 0 0 0 0 0 0 0.0779345832947997 0.0169238596492917 0.021221431486003 0.129068238249471 0 0 0 0 0 0 0 0 0 0 0 0 0 0 0 0 0 0 0 0 0 0 0 0 0 0 0 0 0 0 0 0 0 0 0 0 0 0 0 0 0 0 0 0 0 0 0 0 0 0 0 0 0 0 0 0 0 0 0 0 0 0 0 0 0 0 0 0 0 0 0 0 0 0 0 0 0 0 0 0 0 0 0 0 0 0 0 0 0 0 0 0 0 0 0 0 0 0 0 0 0 0 0 0 0 0 0 0 0 0 0 0 0 0 0 0 0 0 0 0 0 0 0 0 0 0 0 0 0 0 0 0 0 0 0 0 0 0 0 0 0 0 0 0 0 0 0 0 0 0 0 0 0 0 0 0 0 0 0 0 0 0 0 0 0 0 0 0 0 0 0 0 0 0 0 0 0 0 0 0 0 0 0
0.0213620912786134 0 0 0 0 0.0615973462837722 0.0248204005826368 0.0329604681365514 0 0.3482561464455 0 0 0.02062828707453 0 0 0.00716412086384707 0 0 0 0 0 0 0 0 0 0 0 0 0 0 0 0 0 0 0 0 0 0.063475700272216 0 0 0 0 0 0 0 0 0 0 0 0 0.0209221670333674 0 0 0 0 0 0 0 0 0 0 0 0 0 0 0 0 0 0 0 0 0 0 0 0 0 0 0 0 0 0 0 0 0 0 0 0 0 0 0 0 0 0 0 0 0 0 0 0 0 0 0 0 0 0 0 0 0 0 0 0 0 0 0 0 0 0 0 0 0 0 0 0 0 0 0 0 0 0.217312506588789 0 0 0.181500765440176 0 0 0 0 0 0 0 0 0 0 0 0 0 0 0 0 0 0 0 0 0 0 0 0 0 0 0 0 0 0 0 0 0 0 0 0 0 0 0 0 0 0 0 0 0 0 0 0 0 0 0 0 0 0 0 0 0 0 0 0 0 0 0 0 0 0 0 0 0 0 0 0 0 0 0 0 0 0 0 0 0 0 0 0 0 0 0 0 0 0 0 0 0 0 0 0 0 0 0 0 0 0 0 0 0 0 0 0 0 0 0 0 0 0 0 0 0 0 0 0 0 0 0 0 0 0 0 0 0 0 0 0 0 0 0 0 0 0 0 0 0 0 0 0 0 0 0 0 0 0 0 0 0 0 0 0 0 0 0 0 0 0 0 0 0 0 0 0 0 0 0 0 0 0 0 0 0 0 0 0 0 0 0
0.0100590857720925 0 0.00270794274239744 0 0.137695788403683 0.0767427997917448 0.00931499773612307 0.125368627377722 0.0763729948369929 0 0.0102450818627841 0.0109183847310599 0.00908480708415112 0 0.0143222663129704 0.0362826741637738 0 0 0 0 0 0.00622646257257294 0 0 0 0 0 0 0 0.0306068159747075 0.0550161370599078 0 0 0 0 0 0.00631633402996083 0.0354781750470288 0 0.0074069955355929 0 0 0 0 0 0 0 0 0 0.00156603917632623 0 0 0 0 0 0 0 0 0 0 0.00265505157833365 0 0 0 0 0 0 0 0 0 0 0.0181318733606701 0 0 0.0121151698316607 0 0 0 0 0 0.0026053116236076 0 0 0.0306884855647176 0.00429297005255716 0 0.00212864753635551 0.00285745311721001 0 0 0 0.00786589646189763 0 0 0 0 0 0 0 0 0 0 0 0 0 0 0 0 0 0 0 0 0 0 0 0 0 0 0 0 0 0 0 0 0 0.00877269159901667 0 0 0.0704196555183616 0 0 0.163690179350427 0.00530991449118649 0.0043841066586942 0 0 0.00235018304371127 0 0 0 0 0 0 0 0 0 0 0 0 0 0 0 0 0 0 0 0 0 0 0 0 0 0 0 0 0 0 0 0 0 0 0 0 0 0 0 0 0 0 0 0 0 0 0 0 0 0 0 0 0 0 0 0 0 0 0 0 0 0 0 0 0 0 0 0 0 0 0 0 0 0 0 0 0 0 0 0 0 0 0 0 0 0 0 0 0 0 0 0 0 0 0 0 0 0 0 0 0 0 0 0 0 0 0 0 0 0 0 0 0 0 0 0 0 0 0 0 0 0 0 0 0 0 0 0 0 0 0 0 0 0 0 0 0 0 0 0 0 0 0 0 0 0 0 0 0 0 0 0 0 0 0 0 0 0 0 0 0 0 0 0 0 0 0 0 0 0 0 0 0 0 0 0 0 0
0.104419923010809 0 0.0053440994501065 0 0 0.0604342371359325 0 0 0 0.0288271608483443 0 0.0278350006224747 0 0 0.0306756480432911 0.019091196332084 0 0 0.0223776670643935 0 0 0 0 0 0 0 0 0 0 0.234250456857434 0.416278957789378 0 0 0 0 0 0 0.0134130423700163 0 0 0 0 0 0 0 0 0 0 0 0 0 0 0 0 0 0 0 0 0 0 0 0 0 0 0 0 0 0 0 0 0 0 0 0 0 0 0 0 0 0 0 0 0 0 0 0 0 0 0 0 0 0 0 0 0 0 0 0 0 0 0 0 0 0 0 0 0 0 0 0 0 0 0 0 0 0 0 0 0 0 0 0 0 0 0 0.022672200688233 0 0 0.0143804097875034 0 0 0 0 0 0 0 0 0 0 0 0 0 0 0 0 0 0 0 0 0 0 0 0 0 0 0 0 0 0 0 0 0 0 0 0 0 0 0 0 0 0 0 0 0 0 0 0 0 0 0 0 0 0 0 0 0 0 0 0 0 0 0 0 0 0 0 0 0 0 0 0 0 0 0 0 0 0 0 0 0 0 0 0 0 0 0 0 0 0 0 0 0 0 0 0 0 0 0 0 0 0 0 0 0 0 0 0 0 0 0 0 0 0 0 0 0 0 0 0 0 0 0 0 0 0 0 0 0 0 0 0 0 0 0 0 0 0 0 0 0 0 0 0 0 0 0 0 0 0 0 0 0 0 0 0 0 0 0 0 0 0 0 0 0 0 0 0 0 0 0 0 0 0 0 0 0 0 0 0 0 0 0 0 0 0
0.00736352474030107 0.106714478020517 0.00814840238804693 0 0.0791889499937613 0.0880795478485749 0 0.00659714520003514 0 0.0244828809906973 0.0221824200540972 0 0 0.195172913714344 0.100918242540349 0.0472098317938335 0.0675937756660087 0 0 0.0287835389954067 0.0335671220937569 0 0 0 0 0 0 0 0 0.0225769642642121 0.0700276302384269 0 0 0 0 0 0 0 0 0 0 0 0 0 0 0 0 0 0 0 0 0 0 0 0 0 0 0 0 0 0 0 0 0 0 0 0 0 0.0331352928718241 0 0 0 0 0 0 0 0 0 0 0 0 0 0 0 0 0 0 0 0 0 0 0 0 0 0 0 0 0 0 0 0 0 0 0 0 0 0 0 0 0 0 0 0 0 0 0 0 0 0 0 0 0 0.0517387528015083 0 0 0 0 0 0 0 0 0.00651858578429872 0 0 0 0 0 0 0 0 0 0 0 0 0 0 0 0 0 0 0 0 0 0 0 0 0 0 0 0 0 0 0 0 0 0 0 0 0 0 0 0 0 0 0 0 0 0 0 0 0 0 0 0 0 0 0 0 0 0 0 0 0 0 0 0 0 0 0 0 0 0 0 0 0 0 0 0 0 0 0 0 0 0 0 0 0 0 0 0 0 0 0 0 0 0 0 0 0 0 0 0 0 0 0 0 0 0 0 0 0 0 0 0 0 0 0 0 0 0 0 0 0 0 0 0 0 0 0 0 0 0 0 0 0 0 0 0 0 0 0 0 0 0 0 0 0 0 0 0 0 0 0 0 0 0 0 0 0 0 0 0 0 0 0 0 0 0 0 0 0 0 0 0 0 0 0 0 0 0 0 0 0 0 0
0 0 0 0 0 0 0 0 0.00759283679934365 0.0152480945809346 0 0 0 0 0 0 0 0 0 0 0 0 0.149111520216088 0 0.0145094926629191 0 0 0 0 0 0 0.00893974002287939 0 0 0.126749786204019 0 0 0 0 0 0 0 0 0 0.00817279528134965 0 0 0 0.11348000297172 0 0 0 0 0 0.0544674518044202 0.0523510593049766 0 0 0 0 0 0 0 0 0 0 0 0 0 0 0 0 0 0.0184346485023548 0 0 0 0 0 0 0 0 0 0 0 0 0 0 0 0 0 0 0 0 0 0 0 0 0 0 0 0 0 0 0 0 0 0 0 0 0 0 0.193983105874772 0.0123325248478768 0 0 0.0397657989692826 0.0295003297475814 0.0818843956700907 0 0 0 0 0 0 0 0.029565076553549 0 0 0 0 0.00757883196410416 0 0 0 0 0 0 0 0 0 0 0 0 0 0 0 0 0 0 0 0 0 0 0 0 0 0 0 0 0 0 0 0 0 0.0149447856213641 0 0 0 0 0 0 0 0 0 0 0 0 0 0 0 0 0 0 0 0.00726314564358129 0 0 0 0 0 0 0 0 0 0 0 0 0 0 0 0 0 0 0 0 0 0 0 0 0 0 0 0 0 0 0 0 0.00309134141426782 0 0 0 0 0 0 0 0 0 0 0 0 0 0 0 0 0 0 0 0 0 0 0 0 0 0 0 0 0 0 0 0 0 0 0 0 0 0 0.00315182483006026 0 0 0 0.00788141051246474 0 0 0 0 0 0 0 0 0 0 0 0 0 0 0 0 0 0 0 0 0 0 0 0 0 0 0 0 0 0 0 0 0 0 0 0 0 0 0 0 0 0 0 0 0 0 0 0 0 0 0 0 0
0.00380303002090659 0 0 0 0.0766134846031108 0.0133014168818949 0 0 0 0 0 0.150824601692758 0 0 0.143604181569507 0.0898696675083432 0 0 0.0139639697334942 0.132940098620355 0.118330585321259 0 0 0 0 0 0 0 0 0 0.0141694935679724 0 0 0 0 0 0 0 0.0104747360663231 0 0 0 0.0432481873777262 0 0.0105775209471612 0 0 0 0 0.0347075449584479 0 0 0 0 0 0 0 0 0 0 0 0 0 0 0 0 0 0 0.0631042743633531 0 0 0 0 0.00707379836762941 0 0 0 0 0 0 0 0 0 0 0 0 0 0 0 0 0 0 0 0 0 0 0 0 0 0 0 0 0 0 0 0 0 0 0 0 0 0 0 0 0 0 0 0 0 0 0 0 0.0278583028725169 0 0 0.00896470396733803 0 0 0 0 0 0 0.00973241253716261 0.0217107903350583 0 0 0.00512719868768121 0 0 0 0 0 0 0 0 0 0 0 0 0 0 0 0 0 0 0 0 0 0 0 0 0 0 0 0 0 0 0 0 0 0 0 0 0 0 0 0 0 0 0 0 0 0 0 0 0 0 0 0 0 0 0 0 0 0 0 0 0 0 0 0 0 0 0 0 0 0 0 0 0 0 0 0 0 0 0 0 0 0 0 0 0 0 0 0 0 0 0 0 0 0 0 0 0 0 0 0 0 0 0 0 0 0 0 0 0 0 0 0 0 0 0 0 0 0 0 0 0 0 0 0 0 0 0 0 0 0 0 0 0 0 0 0 0 0 0 0 0 0 0 0 0 0 0 0 0 0 0 0 0 0 0 0 0 0 0 0 0 0 0 0 0 0 0 0 0 0 0 0 0 0 0 0 0 0
0.0156285618136147 0 0 0 0.0596015450199872 0.035737481574936 0 0.00517324898048146 0 0.0318996231758966 0.024281813314943 0.100239607795709 0 0.184579780309888 0 0.202475071549047 0.00732512368853586 0 0.00876615072459165 0.0117045685923059 0.0201101875730613 0 0 0 0 0 0 0 0 0.0297136454495171 0.122655557080649 0 0 0 0 0 0 0 0.00693859820066372 0 0 0 0 0 0.0158291897485591 0 0 0 0 0 0 0 0 0 0 0 0 0 0 0 0 0 0 0 0 0 0 0 0 0 0 0 0 0.0132520288286184 0 0 0 0 0 0 0 0 0 0 0 0 0 0 0 0 0 0 0 0 0 0 0 0 0 0 0 0 0 0 0 0 0 0 0 0 0 0 0 0 0 0 0 0 0 0 0 0 0.0172285207428171 0 0 0.0156790296891231 0 0 0 0 0 0.0120500600659514 0.0107468470988755 0.0180038955918961 0 0.0135577642868479 0.0168220991034839 0 0 0 0 0 0 0 0 0 0 0 0 0 0 0 0 0 0 0 0 0 0 0 0 0 0 0 0 0 0 0 0 0 0 0 0 0 0 0 0 0 0 0 0 0 0 0 0 0 0 0 0 0 0 0 0 0 0 0 0 0 0 0 0 0 0 0 0 0 0 0 0 0 0 0 0 0 0 0 0 0 0 0 0 0 0 0 0 0 0 0 0 0 0 0 0 0 0 0 0 0 0 0 0 0 0 0 0 0 0 0 0 0 0 0 0 0 0 0 0 0 0 0 0 0 0 0 0 0 0 0 0 0 0 0 0 0 0 0 0 0 0 0 0 0 0 0 0 0 0 0 0 0 0 0 0 0 0 0 0 0 0 0 0 0 0 0 0 0 0 0 0 0 0 0 0 0 0
0.0330617283328365 0 0.00729516113578019 0 0.0260450885697024 0.037794967292735 0.00223755692788251 0.00902726662209688 0.00251481092767249 0.0580765343485034 0.0108604572218215 0.0336999866496814 0 0.0830152288205787 0.145512116259587 0 0 0.0020567305813994 0.0117995682052451 0.00991703155335996 0.0129051508141839 0.0177124401036777 0 0 0 0 0 0 0 0.0125955129626152 0.0792528997718043 0 0 0 0 0 0 0.00606061130201906 0 0.0170015347801311 0 0 0 0 0 0 0 0 0 0 0 0 0.00317809065913003 0.00205756820518642 0 0 0 0 0 0 0.0151713873801832 0 0 0 0 0 0 0 0.0123669951317658 0.00518768707762046 0 0.0182529167817144 0 0 0.00544447312461342 0 0 0 0 0 0 0 0 0 0 0 0 0 0 0 0 0 0 0 0 0.0113427238261096 0 0 0 0 0 0 0 0 0.00669616638065863 0 0 0.00310945874758015 0 0 0 0 0 0 0 0 0 0 0 0 0 0 0.00288517907764339 0 0 0.0224084510384792 0.0109421217340142 0 0.00254232419168399 0 0 0.0124636049177647 0.0603247797707898 0.0712119462499181 0 0.0416321630998866 0.0699351372572276 0.00440444216471626 0 0 0 0 0 0 0 0 0 0 0 0 0 0 0 0 0 0 0 0 0 0 0 0 0 0 0 0 0 0 0 0 0 0 0 0 0 0 0 0 0 0 0 0 0 0 0 0 0 0 0 0 0 0 0 0 0 0 0 0 0 0 0 0 0 0 0 0 0 0 0 0 0 0 0 0 0 0 0 0 0 0 0 0 0 0 0 0 0 0 0 0 0 0 0 0 0 0 0 0 0 0 0 0 0 0 0 0 0 0 0 0 0 0 0 0 0 0 0 0 0 0 0 0 0 0 0 0 0 0 0 0 0 0 0 0 0 0 0 0 0 0 0 0 0 0 0 0 0 0 0 0 0 0 0 0 0 0 0 0 0 0 0 0 0 0 0 0 0 0 0 0 0 0 0 0 0
0 0.103295022061985 0.00676646044880423 0.00764427391294634 0 0 0 0 0 0 0 0.0357887304653465 0 0 0.00390467479772591 0 0 0 0.00915776946807894 0.0126748806424221 0.184556335397913 0 0 0 0 0 0 0 0 0 0.00553183202997512 0 0 0 0 0 0 0 0 0 0 0 0 0 0.00322868507238119 0 0 0 0 0 0 0 0 0 0 0 0 0 0.0571769319980174 0.00512731914099533 0 0.119124945992914 0 0.00475914581891277 0.0136069858537697 0.0133952562380907 0 0 0.0136206078123094 0 0 0 0 0 0 0 0 0 0 0 0 0 0 0 0 0 0 0 0 0 0 0 0 0 0 0 0 0 0 0 0 0 0 0 0 0 0 0 0 0.00532352144657621 0 0 0 0 0 0 0 0 0 0 0.0165666137082802 0 0.28998135121216 0.0254081613070204 0 0 0.0593019894528902 0.00405850572048525 0 0 0 0 0 0 0 0 0 0 0 0 0 0 0 0 0 0 0 0 0 0 0 0 0 0 0 0 0 0 0 0 0 0 0 0 0 0 0 0 0 0 0 0 0 0 0 0 0 0 0 0 0 0 0 0 0 0 0 0 0 0 0 0 0 0 0 0 0 0 0 0 0 0 0 0 0 0 0 0 0 0 0 0 0 0 0 0 0 0 0 0 0 0 0 0 0 0 0 0 0 0 0 0 0 0 0 0 0 0 0 0 0 0 0 0 0 0 0 0 0 0 0 0 0 0 0 0 0 0 0 0 0 0 0 0 0 0 0 0 0 0 0 0 0 0 0 0 0 0 0 0 0 0 0 0 0 0 0 0 0 0 0 0 0 0 0 0 0 0 0 0 0 0 0 0 0 0 0 0 0 0 0 0 0 0 0
0.131432835050046 0 0.198427660652963 0 0 0.301837636358225 0 0 0 0 0 0 0 0 0 0.0423325416407564 0 0 0.0833056056293786 0 0 0 0 0 0 0 0 0 0 0 0 0 0 0 0 0 0 0 0 0 0 0 0 0 0 0 0 0 0 0 0 0 0 0 0 0 0 0 0 0 0 0 0 0 0 0 0 0 0 0 0 0 0 0 0 0 0 0 0 0 0 0 0 0 0 0 0 0 0 0 0 0 0 0 0 0 0 0 0 0 0 0 0 0 0 0 0 0 0 0 0 0 0 0 0 0 0 0 0 0 0 0 0.188382477758306 0 0 0 0 0 0 0 0 0 0 0.0542812429103248 0 0 0 0 0 0 0 0 0 0 0 0 0 0 0 0 0 0 0 0 0 0 0 0 0 0 0 0 0 0 0 0 0 0 0 0 0 0 0 0 0 0 0 0 0 0 0 0 0 0 0 0 0 0 0 0 0 0 0 0 0 0 0 0 0 0 0 0 0 0 0 0 0 0 0 0 0 0 0 0 0 0 0 0 0 0 0 0 0 0 0 0 0 0 0 0 0 0 0 0 0 0 0 0 0 0 0 0 0 0 0 0 0 0 0 0 0 0 0 0 0 0 0 0 0 0 0 0 0 0 0 0 0 0 0 0 0 0 0 0 0 0 0 0 0 0 0 0 0 0 0 0 0 0 0 0 0 0 0 0 0 0 0 0 0 0 0 0 0 0 0 0 0 0 0 0 0 0 0 0 0
0.0505257542222398 0 0.0402158992246652 0 0 0.119332602695624 0 0 0 0 0.0308439693268229 0 0 0.0312531662570843 0.0152643044130939 0.0285895028937052 0.0299149226743683 0.00980658453635089 0 0 0.0460345065465393 0 0 0 0 0 0 0 0 0 0.0254012127425689 0 0 0 0 0 0 0 0 0 0 0 0 0 0 0 0 0 0 0 0 0 0 0 0 0 0 0 0 0 0 0 0 0 0 0 0 0 0.114163548283587 0 0 0 0 0 0 0 0 0 0 0 0.0086861203882906 0 0.0115262162406646 0 0 0 0 0 0 0 0 0 0 0 0 0 0 0 0 0 0 0 0 0 0 0 0 0 0.0293187678765933 0 0 0 0 0 0 0 0 0 0 0 0 0 0.366498950096324 0 0 0 0 0 0 0 0 0 0 0.0269604242534621 0 0 0 0 0 0 0 0 0 0 0 0 0 0 0 0 0 0 0 0 0 0 0 0 0 0 0 0 0 0 0 0 0 0 0 0 0 0 0 0 0 0 0 0 0 0 0 0 0 0 0 0 0 0 0 0 0 0 0 0 0 0 0 0 0 0 0 0 0 0 0 0 0 0 0 0 0 0 0 0 0 0 0 0 0 0 0 0 0 0 0 0 0 0 0 0 0 0 0 0 0 0 0 0 0 0 0 0 0 0 0 0 0 0 0 0 0 0 0 0 0 0 0 0 0 0 0 0 0 0 0 0 0 0 0 0 0.0156635473280154 0 0 0 0 0 0 0 0 0 0 0 0 0 0 0 0 0 0 0 0 0 0 0 0 0 0 0 0 0 0 0 0 0 0 0 0 0 0 0 0 0 0 0 0
0 0.088514184756144 0 0.041490778458581 0 0 0 0 0 0 0 0.0296364284000447 0 0.17712710680524 0.0121329778520406 0.0143042829743675 0.0246482428977925 0 0 0 0.31775507623728 0 0 0 0 0 0 0 0 0 0 0 0 0 0 0 0 0 0.00331794199235199 0 0 0 0.013203498864781 0 0.075506728994905 0 0 0 0 0.0233976288390412 0 0 0 0 0 0 0 0 0 0 0 0.0330995572114929 0 0 0.00412922095752401 0 0 0 0.0203709150322873 0 0 0 0 0.0431708577682889 0 0 0 0 0 0 0 0 0 0 0 0 0 0 0 0 0 0 0 0 0 0 0 0 0 0 0 0 0 0 0 0 0 0 0 0 0 0 0 0 0 0 0 0 0 0 0 0 0.0520946267362008 0 0 0 0.0186876793275051 0 0 0 0 0 0 0 0 0 0 0 0 0 0 0 0 0 0 0 0 0 0 0 0 0 0 0 0 0 0 0 0 0 0 0 0 0 0 0 0 0.00380690259942015 0.00360536329471187 0 0 0 0 0 0 0 0 0 0 0 0 0 0 0 0 0 0 0 0 0 0 0 0 0 0 0 0 0 0 0 0 0 0 0 0 0 0 0 0 0 0 0 0 0 0 0 0 0 0 0 0 0 0 0 0 0 0 0 0 0 0 0 0 0 0 0 0 0 0 0 0 0 0 0 0 0 0 0 0 0 0 0 0 0 0 0 0 0 0 0 0 0 0 0 0 0 0 0 0 0 0 0 0 0 0 0 0 0 0 0 0 0 0 0 0 0 0 0 0 0 0 0 0 0 0 0 0 0 0 0 0 0 0 0 0 0 0 0 0 0 0 0 0 0 0
0 0.00894172800018555 0 0.00911008998360094 0 0 0 0 0 0 0 0.010564362471861 0 0.0481918453970273 0.0063719979443245 0.00568977370694503 0.109703013283261 0 0.00837673762912521 0.0971270077006049 0 0 0 0 0 0 0 0 0 0 0 0 0 0 0 0 0 0 0 0 0 0 0 0 0.100200909071853 0 0 0 0 0.0150483688828113 0 0 0 0 0 0 0 0 0.0464751250500115 0.00559008156237583 0 0.190363622649343 0 0.00288065490089944 0.0141437056688917 0.00907822920957716 0 0.00338264584932639 0.0351448644765002 0 0 0 0 0.0136168138403233 0 0 0 0 0 0 0 0 0 0 0 0 0 0 0 0 0 0 0 0 0 0 0 0 0 0 0 0 0 0 0 0 0 0 0 0.0089527568412882 0 0.00294952833339454 0 0 0 0 0 0 0 0 0.0249434392270352 0 0.09937648210528 0.0133959553033637 0 0 0.0548311491538498 0.00244403974232052 0 0 0 0 0.0396801248991162 0.00358144182297869 0 0 0 0 0 0 0 0 0 0 0 0 0 0 0 0 0 0 0 0 0 0 0 0 0 0 0 0 0 0 0 0 0.00291091632612101 0.00334813611426565 0.00358445285213797 0 0 0 0 0 0 0 0 0 0 0 0 0 0 0 0 0 0 0 0 0 0 0 0 0 0 0 0 0 0 0 0 0 0 0 0 0 0 0 0 0 0 0 0 0 0 0 0 0 0 0 0 0 0 0 0 0 0 0 0 0 0 0 0 0 0 0 0 0 0 0 0 0 0 0 0 0 0 0 0 0 0 0 0 0 0 0 0 0 0 0 0 0 0 0 0 0 0 0 0 0 0 0 0 0 0 0 0 0 0 0 0 0 0 0 0 0 0 0 0 0 0 0 0 0 0 0 0 0 0 0 0 0 0 0 0 0 0 0 0 0 0 0 0 0 0
0 0 0 0 0 0 0 0.00927543681830778 0 0.0243628781637901 0 0 0 0 0 0.0432976377233378 0 0 0 0 0 0 0 0.0769659957383086 0 0 0 0 0 0 0 0 0 0 0 0 0 0 0 0.62603215514581 0 0 0 0 0 0 0 0 0 0 0 0 0 0 0 0 0 0 0 0 0 0 0.105143168780614 0 0 0 0 0 0 0 0 0 0 0 0 0 0 0 0 0 0 0 0 0.0143114686737795 0 0.0137892170743881 0 0.00728834186941133 0 0 0 0 0 0 0 0 0 0 0 0 0 0 0 0 0 0 0 0 0 0 0 0 0 0 0 0 0 0 0 0 0 0 0 0 0 0 0 0 0.00754578398643041 0 0 0.0144633716584333 0 0 0 0 0 0 0 0 0 0 0 0 0 0 0 0 0 0 0 0 0 0 0 0 0 0 0 0 0 0 0 0 0 0 0 0 0 0 0 0 0 0 0 0 0 0 0 0 0 0 0 0.0119869727152819 0 0 0 0 0 0 0 0 0 0 0 0 0 0 0.0455375716521073 0 0 0 0 0 0 0 0 0 0 0 0 0 0 0 0 0 0 0 0 0 0 0 0 0 0 0 0 0 0 0 0 0 0 0 0 0 0 0 0 0 0 0 0 0 0 0 0 0 0 0 0 0 0 0 0 0 0 0 0 0 0 0 0 0 0 0 0 0 0 0 0 0 0 0 0 0 0 0 0 0 0 0 0 0 0 0 0 0 0 0 0 0 0 0 0 0 0 0 0 0 0 0 0 0 0 0 0 0 0 0 0 0 0 0 0
0 0 0 0 0 0 0 0 0 0 0 0 0.202672314063464 0 0 0 0 0 0 0 0 0 0 0 0.100146657301957 0 0 0 0 0 0 0 0.00506583081877441 0 0.0218137939029524 0 0 0 0 0 0 0 0 0 0 0 0 0 0.131306187070223 0 0 0 0 0 0 0 0 0 0 0 0 0 0 0 0 0 0 0 0 0 0 0 0 0.0470789691867743 0 0 0 0 0 0 0 0 0 0 0 0 0 0 0 0 0 0 0 0 0 0 0 0 0 0 0 0 0 0 0 0 0 0 0 0 0 0 0.0299237245635568 0.0277097071582294 0 0 0.00684696640687566 0 0.194258340598188 0 0 0 0 0 0 0 0.0180965133705445 0 0 0 0 0 0 0 0 0 0 0 0 0 0 0 0 0 0 0 0 0 0 0 0 0 0 0 0 0 0 0 0 0 0 0 0 0 0 0.00628890943750942 0.0345482129889594 0.0590364998226086 0.0273992319271017 0 0 0.0058491255607605 0 0 0 0 0 0 0 0 0 0 0 0 0 0 0 0 0 0 0 0 0 0 0 0 0 0 0 0 0 0 0.00470168467883752 0 0 0 0 0 0 0 0 0 0 0 0 0 0 0 0 0 0 0 0 0 0 0 0 0 0 0 0 0 0 0 0 0 0 0 0 0 0 0 0 0 0 0 0 0 0 0 0 0 0 0 0 0 0 0 0 0 0 0.0772573311426829 0 0 0 0 0 0 0 0 0 0 0 0 0 0 0 0 0 0 0 0 0 0 0 0 0 0 0 0 0 0 0 0 0 0 0 0 0 0 0 0 0 0 0 0 0 0 0 0 0 0 0 0 0
0 0 0 0 0 0 0 0 0 0 0 0 0 0 0 0 0 0 0 0 0 0.227517260255952 0 0 0 0 0 0 0 0 0 0 0 0 0 0 0 0 0 0.340446748794042 0 0 0 0 0 0 0 0 0 0 0 0 0 0 0 0 0 0 0 0 0 0 0.320277466171502 0 0 0 0 0 0 0 0 0 0 0 0 0 0 0 0 0 0 0 0 0 0 0 0 0 0 0 0 0 0 0 0 0 0 0 0 0 0 0 0 0 0 0 0 0 0 0 0 0 0 0 0 0 0 0 0 0 0 0 0 0 0 0 0 0 0 0 0 0 0 0 0 0 0 0 0 0 0 0 0 0 0 0 0 0 0 0 0 0 0 0 0 0 0 0 0 0 0 0 0 0 0 0 0 0 0 0 0 0 0 0 0 0 0 0 0 0 0 0 0 0 0 0 0 0 0 0 0 0 0 0 0 0 0 0 0 0 0 0 0 0 0 0 0 0 0 0 0 0 0 0 0 0 0 0 0 0 0 0 0 0 0 0 0 0 0 0 0 0 0 0 0 0 0 0 0 0 0 0 0 0 0 0 0 0 0 0 0 0 0 0 0 0 0 0 0 0 0 0 0 0 0 0 0 0 0 0 0 0 0 0 0 0 0 0 0 0 0 0 0 0 0 0 0 0 0.111758524778504 0 0 0 0 0 0 0 0 0 0 0 0 0 0 0 0 0 0 0 0 0 0 0 0 0 0
0 0 0 0 0 0 0 0 0 0 0 0 0.0323123913307388 0 0 0 0 0 0 0 0 0 0.164085461312323 0 0 0.0912348462534232 0 0 0 0 0 0.0560411249769386 0.0151801095844074 0 0.133708123722432 0 0 0 0 0 0 0 0 0 0 0 0 0 0.420730307879394 0 0 0 0 0 0 0 0 0 0 0 0 0 0 0 0 0 0 0 0 0 0 0 0 0 0 0 0 0 0 0 0 0 0 0 0 0 0 0 0 0 0 0 0 0 0 0 0 0 0.00819847001298793 0 0 0 0 0 0 0 0 0 0 0 0 0 0 0 0 0 0 0 0.0785091649273546 0 0 0 0 0 0 0 0 0 0 0 0 0 0 0 0 0 0 0 0 0 0 0 0 0 0 0 0 0 0 0 0 0 0 0 0 0 0 0 0 0 0 0 0 0 0 0 0 0 0 0 0 0 0 0 0 0 0 0 0 0 0 0 0 0 0 0 0 0 0 0 0 0 0 0 0 0 0 0 0 0 0 0 0 0 0 0 0 0 0 0 0 0 0 0 0 0 0 0 0 0 0 0 0 0 0 0 0 0 0 0 0 0 0 0 0 0 0 0 0 0 0 0 0 0 0 0 0 0 0 0 0 0 0 0 0 0 0 0 0 0 0 0 0 0 0 0 0 0 0 0 0 0 0 0 0 0 0 0 0 0 0 0 0 0 0 0 0 0 0 0 0 0 0 0 0 0 0 0 0 0 0 0 0 0 0 0 0 0 0 0 0 0 0 0 0
0 0 0 0 0 0 0 0 0 0 0 0 0 0 0 0 0 0 0 0 0 0 0 0 0.187784206880305 0 0 0 0 0 0 0.0171719724761257 0 0 0.0267183804155382 0 0 0 0 0 0 0.0567505655886917 0 0 0 0 0 0 0.180434489431132 0 0 0 0 0 0 0 0 0 0 0 0 0 0 0 0 0 0 0 0 0 0 0 0 0.211096578277245 0 0 0 0 0 0 0 0 0 0 0 0 0 0 0 0 0 0 0 0 0 0 0 0 0.0139513697245581 0.0102432182674329 0 0 0 0 0 0 0 0 0 0 0 0 0 0 0 0 0 0 0.0516677172508524 0 0 0 0 0 0.244181501688119 0 0 0 0 0 0 0 0 0 0 0 0 0 0 0 0 0 0 0 0 0 0 0 0 0 0 0 0 0 0 0 0 0 0 0 0 0 0 0 0 0 0 0 0 0 0 0 0 0 0 0 0 0 0 0 0 0 0 0 0 0 0 0 0 0 0 0 0 0 0 0 0 0 0 0 0 0 0 0 0 0 0 0 0 0 0 0 0 0 0 0 0 0 0 0 0 0 0 0 0 0 0 0 0 0 0 0 0 0 0 0 0 0 0 0 0 0 0 0 0 0 0 0 0 0 0 0 0 0 0 0 0 0 0 0 0 0 0 0 0 0 0 0 0 0 0 0 0 0 0 0 0 0 0 0 0 0 0 0 0 0 0 0 0 0 0 0 0 0 0 0 0 0 0 0 0 0 0 0 0 0 0 0 0 0 0 0 0 0 0
0 0 0 0 0 0 0 0 0 0 0 0 0 0 0 0 0 0 0 0 0 0 0 0 0 0 0 0 0 0 0 0 0 0 0 0 0 0 0 0 0 0 0 0 0 0 0 0 0.010365485431642 0 0 0 0 0 0 0 0 0 0 0 0 0 0 0 0 0 0 0 0 0 0 0 0 0 0 0 0 0 0 0 0 0 0 0 0 0 0 0 0 0 0 0 0 0 0 0 0 0 0 0 0 0 0 0 0 0 0.0612717176335066 0 0 0 0 0 0 0.0296544892309376 0 0.23918066321173 0 0.345855116806374 0 0 0 0 0 0 0 0 0.0407967021130019 0 0 0 0 0 0 0 0 0 0 0 0 0 0 0 0 0 0 0 0 0 0 0 0 0 0 0 0 0 0 0 0 0 0 0 0 0 0 0.0613888097060736 0 0 0 0 0 0.0513582772605696 0 0 0 0 0 0 0 0 0 0 0 0 0 0 0 0 0 0 0 0 0 0 0 0 0 0 0 0 0 0 0 0 0 0 0 0 0 0 0 0 0 0 0 0 0 0 0 0 0 0 0 0 0 0 0 0 0 0 0 0 0 0 0 0 0 0 0 0 0 0 0 0 0 0 0 0 0 0 0 0 0 0 0 0 0 0 0 0.0630143335000224 0 0.0971144051061426 0 0 0 0 0 0 0 0 0 0 0 0 0 0 0 0 0 0 0 0 0 0 0 0 0 0 0 0 0 0 0 0 0 0 0 0 0 0 0 0 0 0 0 0 0 0 0 0 0 0 0 0 0
0 0 0 0 0 0 0 0 0 0 0 0 0 0 0 0 0 0 0 0 0 0 0 0 0 0 0 0 0 0 0 0 0 0 0 0 0 0 0 0 0 0 0 0 0 0 0 0 0 0 0 0 0.208750469520262 0 0 0 0 0 0 0.153961312450362 0 0 0 0 0 0 0 0 0 0 0 0 0 0 0 0 0 0 0 0 0 0 0 0 0 0 0 0 0 0 0 0 0 0 0 0 0 0 0 0 0 0 0 0 0 0 0 0 0 0 0 0 0 0 0 0 0 0 0 0 0 0 0 0 0 0 0 0.090315712827865 0 0 0 0 0 0 0 0 0 0 0 0 0 0 0 0 0 0 0 0 0 0 0 0 0 0 0 0 0 0 0 0 0 0 0 0 0 0 0 0 0 0 0 0.546972505201511 0 0 0 0 0 0 0 0 0 0 0 0 0 0 0 0 0 0 0 0 0 0 0 0 0 0 0 0 0 0 0 0 0 0 0 0 0 0 0 0 0 0 0 0 0 0 0 0 0 0 0 0 0 0 0 0 0 0 0 0 0 0 0 0 0 0 0 0 0 0 0 0 0 0 0 0 0 0 0 0 0 0 0 0 0 0 0 0 0 0 0 0 0 0 0 0 0 0 0 0 0 0 0 0 0 0 0 0 0 0 0 0 0 0 0 0 0 0 0 0 0 0 0 0 0 0 0 0 0 0 0 0 0 0 0 0 0 0 0 0 0 0 0
0 0 0 0 0.640518289058608 0 0 0 0 0 0 0 0 0 0 0 0 0 0 0 0 0 0 0 0 0 0 0 0 0 0 0 0 0 0 0 0 0 0 0 0 0 0 0 0 0 0.218448364571474 0 0 0 0 0 0 0 0 0 0 0 0 0 0 0 0 0 0 0 0 0 0 0 0 0.00891894446985452 0 0 0 0 0 0 0 0 0 0 0 0 0 0.0370287477728857 0 0 0 0 0 0 0 0 0 0 0 0 0 0 0 0 0 0 0 0 0 0 0 0 0 0 0 0 0 0 0 0 0 0 0 0 0 0 0 0 0 0 0 0.0456891267694648 0 0 0.0265561689840029 0 0 0 0 0 0 0 0 0 0 0 0 0 0 0 0 0 0 0 0 0 0 0 0 0 0 0 0 0 0 0 0 0 0 0 0 0 0 0 0 0 0 0 0 0 0 0 0 0 0 0 0 0 0 0 0 0 0 0 0 0 0 0 0 0 0 0 0 0 0 0 0 0 0 0 0 0 0 0 0 0 0 0 0 0 0.0228403583737094 0 0 0 0 0 0 0 0 0 0 0 0 0 0 0 0 0 0 0 0 0 0 0 0 0 0 0 0 0 0 0 0 0 0 0 0 0 0 0 0 0 0 0 0 0 0 0 0 0 0 0 0 0 0 0 0 0 0 0 0 0 0 0 0 0 0 0 0 0 0 0 0 0 0 0 0 0 0 0 0 0 0 0 0 0 0 0 0 0 0 0 0 0 0 0 0
0.0259246749867149 0 0 0 0.0148381005432354 0.0191558239090126 0 0 0 0.0643561711467551 0.175051587568957 0.0211706144560704 0 0 0.0280513763306826 0.0165457516391104 0 0 0 0 0 0 0 0 0 0 0 0 0 0 0.428973926486196 0 0 0 0 0 0 0.0587580183275052 0 0 0 0 0 0 0.00719196925027917 0 0 0 0 0 0 0 0 0.00923439118704036 0 0 0 0 0 0 0 0 0 0 0 0 0 0 0 0 0 0 0 0 0 0 0 0 0 0 0.00787711507130567 0 0.0117163812405135 0 0.00883359295843617 0 0 0 0 0 0 0.0221207863664629 0 0.0152337554360399 0 0.00710018387133049 0 0 0 0 0 0 0 0 0 0 0 0 0 0 0 0 0 0 0 0 0 0 0 0 0 0 0 0 0 0.01433616717862 0 0 0.0258971514441172 0 0 0 0 0 0 0 0 0.0117418835632136 0 0 0 0 0 0 0 0 0 0 0 0 0 0 0.00589057703840148 0 0 0 0 0 0 0 0 0 0 0 0 0 0 0 0 0 0 0 0 0 0 0 0 0 0 0 0 0 0 0 0 0 0 0 0 0 0 0 0 0 0 0 0 0 0 0 0 0 0 0 0 0 0 0 0 0 0 0 0 0 0 0 0 0 0 0 0 0 0 0 0 0 0 0 0 0 0 0 0 0 0 0 0 0 0 0 0 0 0 0 0 0 0 0 0 0 0 0 0 0 0 0 0 0 0 0 0 0 0 0 0 0 0 0 0 0 0 0 0 0 0 0 0 0 0 0 0 0 0 0 0 0 0 0 0 0 0 0 0 0 0 0 0 0 0 0 0 0 0 0 0 0 0 0 0 0 0 0 0 0 0
0.0191025937602055 0 0.00164861510230218 0 0.0065420007570199 0.0194203767117404 0 0 0 0.042645268185099 0.114677647915394 0.0242072836180843 0 0.0063383806286617 0.0426868568780513 0.03837907597697 0.00361165307285706 0 0.0050768381190529 0 0 0 0 0 0 0 0 0 0 0.158139225357423 0 0 0 0 0 0 0.013496391246574 0.0144680824720255 0 0 0 0 0 0 0.00435299072330226 0 0 0 0 0 0 0 0 0.0112300030690003 0 0 0 0 0 0 0 0 0 0 0 0 0 0 0 0 0 0 0 0.00607213329933339 0 0 0 0 0 0 0 0 0 0.0351669827111221 0.00996893050486857 0 0.014997780839974 0 0 0 0 0 0 0.0476710578973594 0.0964009266865494 0.00494652546691125 0 0 0 0 0 0 0 0 0 0 0 0 0 0 0 0 0 0 0 0 0 0 0 0 0 0 0.0120609725890737 0 0 0.127433637592323 0.0124900134015054 0 0.0166102471679876 0 0 0.00409300780785011 0 0.00265344308831324 0.0575722028108918 0.00504246548452987 0.0015043297161979 0.012452725042878 0 0 0 0 0 0 0 0 0 0 0.00342810286600344 0 0 0 0.0034112314325644 0 0 0 0 0 0 0 0 0 0 0 0 0 0 0 0 0 0 0 0 0 0 0 0 0 0 0 0 0 0 0 0 0 0 0 0 0 0 0 0 0 0 0 0 0 0 0 0 0 0 0 0 0 0 0 0 0 0 0 0 0 0 0 0 0 0 0 0 0 0 0 0 0 0 0 0 0 0 0 0 0 0 0 0 0 0 0 0 0 0 0 0 0 0 0 0 0 0 0 0 0 0 0 0 0 0 0 0 0 0 0 0 0 0 0 0 0 0 0 0 0 0 0 0 0 0 0 0 0 0 0 0 0 0 0 0 0 0 0 0 0 0 0 0 0 0 0 0 0 0 0 0 0 0 0 0 0 0 0 0 0 0
0 0 0 0 0 0 0 0 0 0 0 0 0.0120872278859803 0 0 0 0 0 0 0 0 0 0 0 0.0340245032273273 0.0050653191284849 0 0 0 0 0 0 0 0 0.302855266755498 0 0 0 0 0 0 0 0 0 0 0 0.0211938406109991 0 0.119086124523481 0 0 0 0 0 0 0 0 0 0 0 0 0 0 0 0 0 0.00642890076075654 0.00777998912442239 0 0 0.0669390312451958 0 0 0 0 0.00987028348088933 0 0 0 0 0 0 0 0 0 0 0.00441903308572116 0.0040063876147404 0.00332211774967123 0 0.00590547336675474 0 0 0 0 0 0 0 0.0708772998082429 0.0330261691026688 0.00316662932152671 0.00968844833705968 0.0184413123470303 0 0 0 0 0 0 0 0 0 0 0 0 0 0 0 0.0164879034465018 0 0 0 0 0 0 0 0 0 0 0 0 0 0 0 0 0 0 0 0 0 0 0 0 0 0 0 0 0 0 0 0.0113623965281116 0 0 0 0 0 0 0 0 0 0 0 0 0 0 0.0125630456537353 0 0 0 0 0 0 0 0 0 0 0 0 0 0 0 0 0 0 0 0.0375296236237936 0 0.0136631740205762 0 0 0 0 0 0.00308539075446845 0 0 0 0 0 0 0 0 0 0 0 0.0258696143295601 0 0 0 0 0 0 0 0 0 0 0 0 0 0 0 0 0 0 0.011917372937456 0 0 0 0 0 0 0 0 0 0 0 0 0 0 0 0 0 0 0 0 0 0 0 0 0 0 0 0 0 0.0898820442266462 0 0 0.0192816135987406 0 0 0 0 0 0 0 0 0 0 0 0 0 0 0 0 0 0 0 0 0 0 0 0 0 0 0 0 0 0 0 0 0 0 0 0 0 0 0 0 0 0.0201744634039596 0 0 0 0 0 0 0 0 0 0 0 0 0 0 0
0 0 0 0 0 0 0 0 0 0 0 0 0 0 0 0 0 0 0 0 0 0 0.0831736095726004 0 0.152116431936283 0 0 0 0 0 0 0 0 0 0.316452484515233 0 0 0 0 0 0 0 0 0 0 0 0 0.0673269637870778 0.137718377438586 0 0 0 0 0 0 0 0 0 0 0 0 0 0 0 0 0 0 0 0 0 0 0 0 0 0 0 0 0 0 0 0 0 0 0 0 0 0 0 0 0 0 0 0 0 0 0 0 0 0.243212132750219 0 0 0 0 0 0 0 0 0 0 0 0 0 0 0 0 0 0 0 0 0 0 0 0 0 0 0 0 0 0 0 0 0 0 0 0 0 0 0 0 0 0 0 0 0 0 0 0 0 0 0 0 0 0 0 0 0 0 0 0 0 0 0 0 0 0 0 0 0 0 0 0 0 0 0 0 0 0 0 0 0 0 0 0 0 0 0 0 0 0 0 0 0 0 0 0 0 0 0 0 0 0 0 0 0 0 0 0 0 0 0 0 0 0 0 0 0 0 0 0 0 0 0 0 0 0 0 0 0 0 0 0 0 0 0 0 0 0 0 0 0 0 0 0 0 0 0 0 0 0 0 0 0 0 0 0 0 0 0 0 0 0 0 0 0 0 0 0 0 0 0 0 0 0 0 0 0 0 0 0 0 0 0 0 0 0 0 0 0 0 0 0 0 0 0 0 0 0 0 0 0 0 0 0 0 0 0 0 0 0 0 0 0 0 0 0
0 0 0 0 0 0 0 0 0 0 0 0 0 0 0 0 0 0 0 0 0 0 0 0 0 0 0 0 0 0 0 0 0 0 0.149403468247407 0 0 0 0 0 0 0 0 0 0 0 0 0 0 0 0 0 0 0.257495988057128 0 0.122246048661734 0.0153256067840666 0 0 0 0 0 0 0 0 0 0 0 0 0 0.23032115945067 0 0 0 0 0 0 0 0 0 0 0 0 0 0.00349442716667893 0 0 0 0 0 0 0 0 0 0 0 0 0 0.0574411560469786 0.0263256551410276 0.00872880400213244 0.0133960873712306 0 0 0 0 0 0 0 0 0 0 0 0 0 0 0 0 0 0 0 0 0 0 0 0 0.00812793330291006 0 0 0 0 0 0 0 0 0 0 0.0296356396486306 0 0 0 0 0 0 0 0 0 0 0 0.0134681254987329 0.00755240403829589 0 0.023981693238784 0 0 0 0 0 0 0 0 0 0 0 0 0 0 0 0 0 0 0 0 0 0 0 0 0 0 0 0 0 0 0 0 0 0 0 0 0 0 0 0 0 0 0 0 0 0 0 0 0 0 0 0 0 0 0 0 0 0 0 0 0 0 0 0 0 0 0 0 0 0 0 0 0 0 0 0 0 0 0 0 0 0 0 0 0 0 0 0 0 0 0 0 0 0 0 0 0 0 0 0 0 0.0240221758705912 0 0 0 0 0 0 0 0 0 0 0 0 0 0 0 0 0 0 0 0 0 0 0 0 0 0 0 0 0 0 0 0 0 0 0 0 0 0 0 0 0 0.0090336274730013 0 0 0 0 0 0 0 0 0 0 0 0 0 0 0 0 0 0
0 0 0 0 0 0 0 0 0 0 0 0 0.103516787332368 0 0 0 0 0 0 0 0 0 0.0131072483098211 0 0.049034807144314 0.00476056485759629 0 0 0 0 0 0.182935023004338 0.0115812107143518 0.0643739970583737 0 0 0 0 0 0 0 0 0 0 0 0 0 0.00369897560956844 0.177506495826805 0 0 0 0 0 0 0.0789215626497785 0 0 0 0 0 0 0 0 0 0 0 0 0 0 0.0145688508176203 0 0 0 0 0 0 0 0 0 0 0 0 0 0 0 0.00344912244339417 0.00533160629748339 0 0 0.00514429908182661 0 0 0 0 0 0 0 0.0866855693972988 0.0503970780767677 0.00529524177936353 0.0114616991965099 0.00636600840849903 0 0 0 0 0 0 0 0 0 0.0094353338911682 0 0 0 0 0 0 0 0 0 0 0 0.00314233047362808 0 0 0 0 0 0 0 0 0 0 0 0 0 0 0 0 0 0 0 0 0 0 0 0 0.00587739329987561 0.0100499943101362 0 0 0 0 0 0 0 0 0 0 0 0 0 0 0.0147590355717332 0 0.0053245931531304 0 0.00755586996462372 0 0 0 0 0 0 0 0 0 0 0 0 0 0 0 0.0352235269657485 0 0.02641047641989 0 0 0 0 0 0 0 0 0 0 0 0 0 0 0 0 0 0 0 0 0 0 0 0 0 0 0 0 0 0 0 0 0 0 0 0 0 0 0 0 0 0 0 0 0 0 0 0 0 0 0 0 0 0 0 0 0 0 0 0 0 0 0 0 0 0 0.00408529794398869 0 0 0 0 0 0 0 0 0 0 0 0 0 0 0 0 0 0 0 0 0 0 0 0 0 0 0 0 0 0 0 0 0 0 0 0 0 0 0 0 0 0 0 0 0 0 0 0 0 0 0 0 0 0 0 0 0 0 0 0
0 0 0 0 0 0 0 0 0 0 0 0 0 0 0 0 0 0 0 0 0 0 0 0 0 0 0 0 0 0 0 0 0 0 0 0 0 0 0 0 0 0.277778524503939 0 0 0 0 0 0 0 0 0 0 0 0 0 0 0 0 0 0 0 0 0 0 0 0 0 0 0 0 0 0 0 0 0 0 0 0 0 0 0.144891210627267 0 0.497708116549384 0 0 0 0 0 0 0 0 0 0 0 0 0 0 0 0 0 0 0 0 0 0 0 0 0 0 0 0 0 0 0 0 0 0 0 0 0 0 0 0 0 0 0 0 0 0 0 0 0 0 0 0 0 0 0 0 0 0 0 0 0 0 0 0 0 0 0 0 0 0 0 0 0 0 0 0 0 0 0 0 0 0 0 0 0 0 0 0 0 0 0 0 0 0 0 0 0 0 0 0 0 0 0 0 0 0 0.0796221483194101 0 0 0 0 0 0 0 0 0 0 0 0 0 0 0 0 0 0 0 0 0 0 0 0 0 0 0 0 0 0 0 0 0 0 0 0 0 0 0 0 0 0 0 0 0 0 0 0 0 0 0 0 0 0 0 0 0 0 0 0 0 0 0 0 0 0 0 0 0 0 0 0 0 0 0 0 0 0 0 0 0 0 0 0 0 0 0 0 0 0 0 0 0 0 0 0 0 0 0 0 0 0 0 0 0 0 0 0 0 0 0 0 0 0 0 0 0 0 0 0 0 0 0 0 0
0 0 0 0 0 0 0 0 0 0.0259451806534834 0 0 0 0 0 0 0 0 0 0 0 0 0 0 0 0 0 0 0 0 0.071520165851988 0 0 0 0 0 0 0.121971214782832 0 0 0 0 0 0 0 0 0 0 0 0 0 0 0 0 0 0 0 0 0 0 0 0 0 0 0 0 0 0 0 0 0 0 0.103430558666795 0 0 0 0 0 0 0 0 0 0 0.141283397760479 0.0378705422496449 0.150110705779664 0.0866792832327455 0.117238971976215 0 0 0 0 0 0 0 0 0 0 0 0 0 0 0 0 0 0 0 0 0 0 0 0 0 0 0 0 0 0 0 0 0 0 0 0 0 0.0618598124470631 0 0 0 0.0179923555943164 0 0.0640978110047742 0 0 0 0 0 0 0 0 0 0 0 0 0 0 0 0 0 0 0 0 0 0 0 0 0 0 0 0 0 0 0 0 0 0 0 0 0 0 0 0 0 0 0 0 0 0 0 0 0 0 0 0 0 0 0 0 0 0 0 0 0 0 0 0 0 0 0 0 0 0 0 0 0 0 0 0 0 0 0 0 0 0 0 0 0 0 0 0 0 0 0 0 0 0 0 0 0 0 0 0 0 0 0 0 0 0 0 0 0 0 0 0 0 0 0 0 0 0 0 0 0 0 0 0 0 0 0 0 0 0 0 0 0 0 0 0 0 0 0 0 0 0 0 0 0 0 0 0 0 0 0 0 0 0 0 0 0 0 0 0 0 0 0 0 0 0 0 0 0 0 0 0 0 0 0 0 0 0 0 0 0 0 0
0.00406913721316368 0 0 0.00897736080566874 0.00395258552351713 0.00143422423905856 0.0161014877742235 0.0258479909762831 0.0105441190388226 0.0268734262530645 0.00361079328927866 0 0 0 0 0.0028679844755789 0 0 0 0 0 0 0 0 0 0 0 0 0 0.0211668807603263 0.0141381305520107 0 0 0 0 0 0.0224919706328413 0 0 0 0 0 0 0 0 0 0 0 0 0 0.00538725804679091 0 0 0 0 0 0 0 0 0 0 0 0 0 0 0 0 0 0 0 0 0.00230834235632967 0.00835326798225243 0 0.00120619880466463 0 0 0 0 0 0 0 0 0.166091432411062 0.0431821843484817 0.0524392171165619 0.0419342406796082 0.0217141449552192 0 0 0 0.0817022078396558 0 0.00459370663578465 0 0 0 0.00280552907159032 0 0 0 0 0 0 0 0 0 0 0 0 0 0 0 0 0 0 0 0 0 0 0 0 0 0 0 0 0 0 0.263286031209626 0.00721041857929777 0.0028609973883023 0.111230683822689 0.0013309219141052 0 0.00587174149652554 0 0 0.00351888032016875 0 0 0 0 0 0 0.00209617326479999 0 0 0 0.00404562259593808 0 0 0 0.00475470762670885 0 0 0 0 0 0 0 0 0 0 0 0 0 0 0 0 0 0 0 0 0 0 0 0 0 0 0 0 0 0 0 0 0 0 0 0 0 0 0 0 0 0 0 0 0 0 0 0 0 0 0 0 0 0 0 0 0 0 0 0 0 0 0 0 0 0 0 0 0 0 0 0 0 0 0 0 0 0 0 0 0 0 0 0 0 0 0 0 0 0 0 0 0 0 0 0 0 0 0 0 0 0 0 0 0 0 0 0 0 0 0 0 0 0 0 0 0 0 0 0 0 0 0 0 0 0 0 0 0 0 0 0 0 0 0 0 0 0 0 0 0 0 0 0 0 0 0 0 0 0 0 0 0 0 0 0 0 0 0 0 0 0
0 0 0 0 0 0 0 0 0 0 0 0 0 0.0330238780579631 0.0170192212352895 0 0 0 0 0.00785099570637012 0 0 0 0 0 0 0 0 0 0 0 0 0 0 0 0 0 0 0 0.197005448515153 0 0 0 0 0.0624068769957284 0 0 0.0668877348097986 0 0.26542548544274 0 0 0 0 0 0 0 0 0 0 0.119083134591676 0 0 0 0 0 0 0 0 0.0298403603108265 0 0 0 0 0 0 0 0.026702559540815 0 0 0 0 0 0 0 0 0 0 0 0.00957633774977844 0 0 0 0 0 0 0 0 0 0 0 0 0 0 0 0 0 0 0 0 0 0 0 0 0 0 0 0 0 0 0 0 0 0 0 0 0 0 0 0 0 0 0.154766650473771 0 0 0 0 0 0 0 0 0 0 0 0 0 0 0 0 0 0 0 0 0 0 0 0 0 0 0 0 0 0 0 0 0 0 0 0 0 0 0 0 0 0 0 0 0 0 0 0 0 0 0 0 0 0 0 0 0 0 0 0 0 0 0 0 0 0 0 0 0 0 0 0 0 0 0 0 0 0 0 0 0 0 0 0 0 0 0 0 0 0 0 0 0 0 0 0 0 0 0 0 0 0 0 0 0 0 0 0 0 0 0 0 0 0 0 0 0 0 0 0 0 0.0104113165700896 0 0 0 0 0 0 0 0 0 0 0 0 0 0 0 0 0 0 0 0 0 0 0 0 0 0 0 0 0 0 0 0 0 0 0 0 0 0 0 0 0 0 0 0 0 0 0 0 0 0 0 0 0 0 0 0 0 0 0 0
0.00278815707371256 0 0 0 0 0.00527684143366202 0 0.00542991076742775 0 0.016716935483819 0 0 0 0 0 0.0239718365546878 0 0 0 0 0 0.361097110029188 0 0.0664295187436965 0 0 0 0 0 0 0 0 0 0 0 0 0 0 0.0813862556646143 0 0 0 0 0 0.0302448146711685 0 0 0 0 0.198138883067594 0 0 0 0 0 0 0 0 0 0 0.039187069344549 0 0.0483783671776366 0 0 0 0 0 0 0.029572837079129 0 0 0 0 0 0 0 0 0 0 0 0 0 0.00555427537254795 0 0.00582070644883091 0 0 0 0 0 0 0 0 0 0 0 0 0 0 0 0 0 0 0 0 0 0 0 0 0 0 0 0 0 0 0 0 0 0 0 0 0 0 0 0 0 0 0.00353030388942604 0 0 0.00795220801944872 0.0623552416371349 0 0 0 0 0 0 0 0 0 0 0 0 0 0 0 0 0 0 0 0 0 0 0 0 0 0 0 0 0 0 0 0 0 0 0 0 0 0 0 0 0 0 0 0 0 0 0 0 0 0 0 0 0 0 0 0 0 0 0 0 0 0 0 0 0 0.00616872754172676 0 0 0 0 0 0 0 0 0 0 0 0 0 0 0 0 0 0 0 0 0 0 0 0 0 0 0 0 0 0 0 0 0 0 0 0 0 0 0 0 0 0 0 0 0 0 0 0 0 0 0 0 0 0 0 0 0 0 0 0 0 0 0 0 0 0 0 0 0 0 0 0 0 0 0 0 0 0 0 0 0 0 0 0 0 0 0 0 0 0 0 0 0 0 0 0 0 0 0 0 0 0 0 0 0 0 0 0 0 0 0 0 0 0 0 0
0 0 0 0 0 0 0 0 0 0 0 0 0 0 0 0 0 0 0 0 0 0 0 0 0 0 0 0 0 0 0 0 0 0 0 0 0 0 0 0 0 0.176123274348923 0 0 0 0 0 0 0 0 0 0 0 0 0 0 0 0 0 0 0 0 0 0 0 0 0 0 0 0 0 0 0 0 0 0 0 0 0 0 0 0 0 0 0 0 0 0 0 0 0 0 0 0 0 0 0 0 0 0 0 0 0 0 0 0 0 0 0 0 0 0 0 0 0 0 0 0 0 0 0 0 0 0 0 0 0 0 0 0 0 0 0 0 0 0 0 0 0 0 0 0 0 0 0 0 0 0 0 0 0 0 0 0 0 0 0 0 0 0 0 0 0 0 0 0 0 0 0 0 0 0 0 0 0 0 0 0 0 0 0 0 0 0 0 0 0 0 0 0.182653149926322 0 0 0 0 0 0 0 0 0 0 0.324530005164363 0 0 0 0 0 0 0 0 0 0 0 0 0 0 0 0 0 0 0 0 0 0 0 0 0 0 0 0 0 0 0 0 0 0 0 0 0 0 0 0 0 0 0 0 0 0 0 0 0 0 0 0 0 0 0 0 0 0 0 0 0 0 0 0 0 0 0 0 0 0 0 0 0 0 0 0 0 0 0 0.316693570560392 0 0 0 0 0 0 0 0 0 0 0 0 0 0 0 0 0 0 0 0 0 0 0 0 0 0 0 0 0 0 0 0 0 0
0 0 0 0 0 0 0 0 0 0 0 0 0 0 0 0 0 0 0 0 0 0 0 0 0 0.119334348414899 0 0 0 0 0 0 0 0 0 0.14719672881709 0 0 0 0 0.0982495064863767 0 0 0 0 0 0 0 0 0 0 0 0 0 0 0 0 0 0 0 0 0 0 0 0 0 0 0 0 0 0 0 0 0 0 0 0 0 0 0 0 0 0 0 0 0 0 0 0 0 0 0 0 0 0 0 0 0 0 0 0 0 0 0 0 0 0 0 0 0 0 0 0 0 0 0 0 0 0 0 0 0 0 0 0.545273352289471 0 0 0 0 0 0 0 0 0 0 0 0 0 0 0 0 0 0 0 0 0 0 0 0 0 0 0 0 0 0 0 0 0 0 0 0 0 0 0 0 0 0 0 0 0 0 0 0 0 0 0 0 0 0 0 0 0 0 0 0 0 0 0 0 0.089946063992163 0 0 0 0 0 0 0 0 0 0 0 0 0 0 0 0 0 0 0 0 0 0 0 0 0 0 0 0 0 0 0 0 0 0 0 0 0 0 0 0 0 0 0 0 0 0 0 0 0 0 0 0 0 0 0 0 0 0 0 0 0 0 0 0 0 0 0 0 0 0 0 0 0 0 0 0 0 0 0 0 0 0 0 0 0 0 0 0 0 0 0 0 0 0 0 0 0 0 0 0 0 0 0 0 0 0 0 0 0 0 0 0 0 0 0 0 0 0 0 0 0 0 0 0 0
0 0 0 0 0 0 0 0 0 0 0 0 0 0.0602382340963966 0 0 0 0 0 0.0138027086857313 0 0 0 0 0 0 0 0 0 0 0 0 0 0 0 0 0 0 0 0 0 0 0 0.050387619802903 0 0.126247465797496 0 0 0 0.43364446699681 0.00700174082954527 0 0 0 0 0 0 0 0 0 0.0595299920008866 0 0.0625810581070776 0 0 0 0 0 0 0 0 0 0 0 0 0 0 0.0108199429773756 0 0 0 0 0 0 0 0 0 0 0 0 0 0 0 0 0 0 0 0 0 0 0 0 0 0 0 0 0 0 0 0 0 0 0 0 0 0 0 0 0 0 0 0 0 0 0 0 0 0 0 0 0 0 0.124505379897044 0 0 0 0 0 0.00675954242860227 0 0 0 0 0 0 0 0 0 0 0 0 0 0.0444818483801319 0 0 0 0 0 0 0 0 0 0 0 0 0 0 0 0 0 0 0 0 0 0 0 0 0 0 0 0 0 0 0 0 0 0 0 0 0 0 0 0 0 0 0 0 0 0 0 0 0 0 0 0 0 0 0 0 0 0 0 0 0 0 0 0 0 0 0 0 0 0 0 0 0 0 0 0 0 0 0 0 0 0 0 0 0 0 0 0 0 0 0 0 0 0 0 0 0 0 0 0 0 0 0 0 0 0 0 0 0 0 0 0 0 0 0 0 0 0 0 0 0 0 0 0 0 0 0 0 0 0 0 0 0 0 0 0 0 0 0 0 0 0 0 0 0 0 0 0 0 0 0 0 0 0 0 0 0 0 0 0 0 0
0 0 0 0 0 0 0 0 0 0 0 0 0 0 0 0 0 0 0 0 0 0 0 0 0 0 0 0 0 0 0 0 0 0 0 0 0 0 0 0 0 0 0.107388781518059 0 0 0.0527396995381244 0 0 0 0.0430033307280486 0.0221374163888177 0 0.128462687357911 0 0 0 0 0 0 0.0403442728607172 0 0 0 0 0.227781124228431 0 0 0 0 0 0 0 0 0 0 0 0 0 0 0 0 0 0 0 0 0 0 0 0 0 0 0 0 0 0 0 0 0 0 0 0 0 0 0 0 0 0 0.0392298776052077 0 0 0 0 0 0 0 0 0 0 0 0 0 0 0 0 0 0 0 0.0151160374675679 0 0 0 0 0 0 0 0 0 0 0.0738888918523148 0 0 0 0 0 0 0 0 0 0 0 0 0 0.137107273780098 0 0 0 0 0 0 0 0 0 0 0 0 0 0.033341659785607 0.0315378294353622 0.0479211174537322 0 0 0 0 0 0 0 0 0 0 0 0 0 0 0 0 0 0 0 0 0 0 0 0 0 0 0 0 0 0 0 0 0 0 0 0 0 0 0 0 0 0 0 0 0 0 0 0 0 0 0 0 0 0 0 0 0 0 0 0 0 0 0 0 0 0 0 0 0 0 0 0 0 0 0 0 0 0 0 0 0 0 0 0 0 0 0 0 0 0 0 0 0 0 0 0 0 0 0 0 0 0 0 0 0 0 0 0 0 0 0 0 0 0 0 0 0 0 0 0 0 0 0 0 0 0 0 0 0 0 0 0 0 0 0 0 0 0 0 0 0 0 0 0 0 0
0 0 0 0 0 0 0 0 0 0 0 0 0.0118373692303967 0.0148392368297986 0.0172770391992474 0 0.00661098866124545 0 0 0.0795031427238044 0.345161851176204 0 0 0 0 0 0 0 0 0.00831496102125385 0.013651847442001 0 0 0 0 0 0 0 0.0277699526181814 0.0325777274508316 0 0 0 0 0 0.00929424881015621 0 0 0 0.052141749295674 0 0 0 0 0 0 0 0 0 0.0385319524429141 0.011579999764255 0.0693876274447426 0 0 0.073076786422251 0 0 0 0 0 0 0 0 0.0455740328924047 0 0 0.0220048873325743 0.00800555705923478 0 0 0 0 0 0 0 0 0.00859858144666581 0.00923425965074549 0 0 0.00354316606472637 0 0 0 0 0 0 0 0 0 0 0 0 0 0.0110299497754529 0 0 0 0 0 0.0032959658674594 0 0 0 0 0.00322306997365074 0 0 0 0 0 0.00912783141333311 0 0 0 0 0.0202338375201607 0.00678626934502843 0 0 0 0 0.00786905053762189 0 0 0 0 0 0 0 0 0 0 0 0 0 0 0 0 0 0 0 0 0 0 0 0 0 0 0 0 0 0 0 0 0 0 0.0139256386330226 0 0.00789131196374097 0 0 0 0 0 0 0 0 0 0 0 0 0 0 0 0 0 0 0 0 0 0 0 0 0 0 0 0 0 0 0 0 0 0 0 0 0 0 0 0 0 0 0 0 0 0 0 0 0 0 0 0.00810010999122091 0 0 0 0 0 0 0 0 0 0 0 0 0 0 0 0 0 0 0 0 0 0 0 0 0 0 0 0 0 0 0 0 0 0 0 0 0 0 0 0 0 0 0 0 0 0 0 0 0 0 0 0 0 0 0 0 0 0 0 0 0 0 0 0 0 0 0 0 0 0 0 0 0 0 0 0 0 0 0 0 0 0 0 0 0 0 0 0 0 0 0 0 0
0 0 0 0 0 0 0 0 0 0 0 0 0 0 0 0 0 0 0 0 0 0 0 0 0 0 0 0 0 0 0 0 0 0 0 0 0 0 0 0 0 0 0.120624275625349 0.0236436558616935 0.00881663767453933 0 0 0 0 0.0347865592029408 0.00749518879659891 0 0.00805360639650516 0 0 0 0 0 0 0.274319045546006 0 0 0.133415829754372 0 0.0370784789671502 0 0 0 0 0 0 0 0 0 0 0 0.116443473560581 0 0 0 0 0 0 0 0 0 0.00441781150154516 0.00419241295554795 0 0 0 0 0 0 0 0 0 0 0 0 0 0 0 0 0 0 0 0 0 0 0 0 0 0 0 0 0 0 0 0 0 0 0 0 0 0 0 0.158452242478786 0 0 0 0 0 0 0 0 0 0 0.0146871280149163 0 0 0 0 0 0 0 0 0 0 0 0 0 0 0 0 0 0 0 0 0 0 0 0 0 0 0 0.0282778881145418 0.0178879016538813 0.00740786389504636 0 0 0 0 0 0 0 0 0 0 0 0 0 0 0 0 0 0 0 0 0 0 0 0 0 0 0 0 0 0 0 0 0 0 0 0 0 0 0 0 0 0 0 0 0 0 0 0 0 0 0 0 0 0 0 0 0 0 0 0 0 0 0 0 0 0 0 0 0 0 0 0 0 0 0 0 0 0 0 0 0 0 0 0 0 0 0 0 0 0 0 0 0 0 0 0 0 0 0 0 0 0 0 0 0 0 0 0 0 0 0 0 0 0 0 0 0 0 0 0 0 0 0 0 0 0 0 0 0 0 0 0 0 0 0 0 0 0 0 0 0 0 0 0 0 0
0 0 0 0 0.0222078787360349 0 0 0 0 0 0 0 0 0 0 0 0 0 0 0 0 0 0 0 0 0 0 0 0.0679261586140423 0 0 0.0189093450187634 0 0 0 0 0 0 0 0 0 0 0 0 0 0 0 0 0 0 0.113397373750474 0 0 0 0 0 0 0 0.0239164820528971 0.0169565079028421 0 0.0638677265064588 0 0 0 0 0.0457975992619597 0.0940737184178007 0 0 0 0.0235908009767155 0.00615397854399324 0 0.0125166233753216 0.0460697282431683 0.0115642858615356 0.0353642135980408 0 0 0 0 0 0.0262782518882543 0 0.0514893221412376 0.00547981801092372 0 0 0 0 0 0 0 0 0 0 0 0 0 0 0 0 0 0 0 0 0 0 0 0 0 0 0 0 0 0 0 0 0 0 0 0 0 0 0 0 0 0 0.141550912050605 0.019534393877011 0.00978258142210287 0.0277611752123846 0 0 0 0 0 0.0665491564466593 0 0 0 0 0 0 0 0 0 0 0 0 0 0 0 0 0 0 0 0 0 0 0 0 0 0 0 0 0 0 0 0 0 0 0 0 0 0 0 0 0 0 0 0 0 0 0 0 0 0 0 0 0 0 0 0.00449857828020964 0 0 0 0 0 0 0 0 0 0 0 0 0 0 0 0 0 0 0 0 0 0 0 0 0 0 0 0 0 0 0 0 0 0 0 0 0 0 0 0 0 0 0 0 0 0 0 0 0 0 0 0 0 0 0 0 0 0 0 0.0157087431477027 0 0 0.0180118218182805 0 0 0 0 0 0 0 0 0 0 0 0 0 0 0 0 0 0 0 0 0 0 0 0 0 0 0 0 0 0 0 0 0 0 0 0 0 0 0 0 0 0.00686453838135729 0 0 0 0 0 0 0 0.00417828646322306 0 0 0 0 0 0 0
0 0 0 0 0 0 0 0 0 0 0 0 0 0 0 0 0 0 0 0 0 0 0 0 0 0 0 0 0 0 0 0 0.0289679690743738 0 0.0434875591403385 0 0 0 0.197311190971473 0 0 0 0 0 0 0 0 0 0 0 0 0 0 0 0 0.0295546219784525 0 0 0 0 0 0 0 0 0 0 0 0 0 0 0 0 0 0 0 0 0 0 0 0 0 0 0 0 0 0 0 0 0 0.0668844046317509 0.0463047859153961 0 0 0 0 0 0 0 0.0171123452984194 0.0388605627179417 0 0.0256685179476292 0 0 0 0 0 0 0 0 0 0 0 0 0 0 0 0 0 0 0 0 0 0 0.162503588306862 0 0 0 0 0 0 0 0 0 0 0 0 0 0 0 0 0 0 0 0 0 0 0 0 0 0.00981443333291703 0 0 0 0 0 0 0 0 0 0 0 0 0 0 0 0 0 0 0 0 0 0 0 0 0 0 0 0 0 0 0 0 0 0.0409406393832951 0 0 0 0 0 0 0 0 0 0 0 0 0 0.214177845903484 0 0 0 0 0 0 0 0 0 0 0 0 0 0 0 0 0 0 0 0 0 0 0 0 0 0 0 0 0 0 0 0 0 0 0 0 0 0 0 0 0 0 0 0 0 0 0 0 0 0 0 0 0 0 0 0 0 0 0 0 0 0 0 0 0 0 0 0 0 0 0 0 0 0 0 0 0 0 0 0 0 0 0 0 0 0 0 0 0 0.0784115353976671 0 0 0 0 0 0 0 0 0 0 0 0 0 0 0 0 0 0 0 0 0 0 0 0 0 0
0 0 0 0 0 0 0 0 0 0 0 0 0.10902403991312 0 0 0 0 0 0 0 0 0 0.0928121630671703 0 0.181505528525852 0.0378187608672949 0.00514498547309591 0 0 0 0 0.0846179059369876 0.00592893560968801 0 0.20881112507805 0 0 0 0 0 0 0 0 0 0 0 0 0 0 0 0 0 0 0 0 0 0 0 0 0 0 0 0 0 0 0 0 0 0 0 0 0 0 0 0 0 0 0 0 0 0 0 0 0 0 0 0 0 0 0 0 0 0 0 0 0 0 0 0.0129106254765112 0.00503877861043733 0 0 0 0 0 0 0 0 0 0 0 0 0 0.0130499189182987 0 0 0.015139378549352 0 0.166908578478928 0 0 0 0 0 0 0 0 0 0 0 0 0 0 0 0 0 0 0 0 0 0 0 0 0 0 0 0 0 0 0 0 0 0 0 0 0 0 0 0 0 0 0 0 0 0 0 0 0 0 0 0 0 0 0 0 0 0 0 0 0 0 0 0 0 0 0.0278242984978766 0 0.00622134910064201 0 0 0 0 0 0 0 0 0 0 0 0 0 0 0 0 0 0 0 0 0 0 0 0 0 0 0 0 0 0 0 0 0 0 0 0 0 0 0 0 0 0 0 0 0 0 0 0 0 0 0 0 0 0 0 0 0 0 0 0 0 0 0 0 0 0 0 0 0 0 0 0 0 0.0272436278966946 0 0 0 0 0 0 0 0 0 0 0 0 0 0 0 0 0 0 0 0 0 0 0 0 0 0 0 0 0 0 0 0 0 0 0 0 0 0 0 0 0 0 0 0 0 0 0 0 0 0 0 0 0
0 0 0 0 0 0 0 0 0 0.0030985417973536 0 0 0 0.0396297983149025 0 0 0 0 0 0.0200512190886857 0.0421901288402268 0 0 0 0 0 0 0 0 0 0 0 0 0 0 0 0 0 0.0961292611561784 0.173704017711352 0 0 0.355490054292201 0.0165409583678576 0.042438096141324 0.02984647663661 0 0 0 0 0.00419106468293901 0 0 0 0 0 0 0 0 0 0.0391722185856697 0 0.0189606189444506 0 0.0106797984148175 0 0 0 0 0 0 0 0 0 0 0 0.0115256240522389 0 0 0 0 0 0 0 0 0 0 0 0 0 0 0 0 0 0 0 0 0 0 0 0 0 0 0 0 0 0 0 0 0 0 0 0 0 0 0 0 0 0 0 0 0 0 0 0 0 0 0 0 0 0 0 0.0665614607845304 0 0 0 0 0 0.00854749262182977 0 0 0 0 0 0 0 0 0 0 0 0 0 0.0212431695668321 0 0 0 0 0 0 0 0 0 0 0 0 0 0 0 0 0 0 0 0 0 0 0 0 0 0 0 0 0 0 0 0 0 0 0 0 0 0 0 0 0 0 0 0 0 0 0 0 0 0 0 0 0 0 0 0 0 0 0 0 0 0 0 0 0 0 0 0 0 0 0 0 0 0 0 0 0 0 0 0 0 0 0 0 0 0 0 0 0 0 0 0 0 0 0 0 0 0 0 0 0 0 0 0 0 0 0 0 0 0 0 0 0 0 0 0 0 0 0 0 0 0 0 0 0 0 0 0 0 0 0 0 0 0 0 0 0 0 0 0 0 0 0 0 0 0 0 0 0 0 0 0 0 0 0 0 0 0 0 0 0 0
0 0 0 0 0 0 0 0 0.0111089995813165 0 0 0 0 0 0 0 0 0 0 0 0 0 0 0 0 0 0 0 0 0 0 0 0 0 0 0 0 0.0172200046507027 0 0 0 0 0.00702380093325837 0.0104197674426586 0 0.00786931066543667 0.135600640322588 0 0 0.00512857701259305 0 0 0 0 0 0 0.0438879075489393 0.0176320367938596 0.0125810971158306 0.0426186508776671 0 0.064591286362967 0 0 0.00612190140240054 0 0.0245487844239945 0.0246432471706802 0 0 0.0209392455785483 0.0170381427628051 0.010876932685656 0 0.00880521228986415 0.0142143509399188 0.0345405981001243 0.0221669273391422 0 0 0 0 0 0.00641072126574131 0 0.008051607483994 0.0161866459078568 0.0185940978121278 0 0 0 0.00984607986258901 0 0 0 0 0 0 0.00731331516005391 0.0163102860629791 0 0 0 0 0 0 0 0 0 0 0 0 0 0 0 0 0 0 0 0 0 0 0 0 0 0 0 0 0.0450402425857792 0 0.0249075837142578 0.0298492295763234 0.0120881715807345 0 0 0 0 0 0.0657613798757507 0 0 0 0 0 0 0 0 0 0 0 0 0 0 0 0 0 0 0 0 0 0 0 0 0 0 0 0 0 0 0 0 0 0 0 0 0 0 0 0 0 0 0 0 0 0 0 0 0 0 0 0 0 0 0 0 0 0 0 0 0 0 0 0 0 0 0 0 0 0 0 0 0 0 0 0 0 0 0 0 0 0 0 0 0 0 0 0 0 0 0 0 0 0 0 0 0 0 0 0 0 0 0 0 0 0 0 0 0 0 0.00594358994859429 0 0.0023341223684763 0 0 0.0765856679764707 0 0 0 0 0 0 0 0 0 0 0 0 0 0 0 0 0 0 0 0 0 0 0 0 0 0 0 0 0 0 0 0 0 0 0 0 0 0 0 0 0 0.00938320136705211 0 0 0 0 0.0210190548447594 0 0 0 0 0 0 0 0 0.0086708309614649 0 0 0 0.0561267496440429
0 0 0 0 0 0 0 0 0 0 0 0 0 0 0 0 0 0 0 0 0 0 0 0 0 0 0 0 0 0 0 0 0 0 0 0 0 0 0 0 0 0 0 0 0 0 0 0 0 0 0 0 0 0 0 0 0 0 0 0 0 0 0 0 0 0 0 0 0 0 0 0 0 0 0 0 0 0 0 0 0 0 0 0 0 0 0 0 0 0 0 0 0 0 0 0 0 0 0 0 0 0 0 0 0 0 0 0 0 0 0 0 0 0 0 0 0 0 0 0 0 0 0 0 0 0 0 0 0 0 0 0 0 0 0 0 0 0 0 0 0 0 0 0 0 0 0 0 0 0 0 0 0 0 0 0 0 0 0 0 0 0 0 0 0 0 0 0 0 0 0 0 0 0 0 0 0 0 0 0 0 0 0 0 0 0 0 0 0 0 0 0 0 0 0 1 0 0 0 0 0 0 0 0 0 0 0 0 0 0 0 0 0 0 0 0 0 0 0 0 0 0 0 0 0 0 0 0 0 0 0 0 0 0 0 0 0 0 0 0 0 0 0 0 0 0 0 0 0 0 0 0 0 0 0 0 0 0 0 0 0 0 0 0 0 0 0 0 0 0 0 0 0 0 0 0 0 0 0 0 0 0 0 0 0 0 0 0 0 0 0 0 0 0 0 0 0 0 0 0 0 0 0 0 0 0 0 0 0 0 0 0 0 0 0
0 0 0 0 0 0 0 0 0 0 0 0 0 0 0 0.00403440819546525 0 0 0 0 0 0 0 0 0 0 0 0.0145831471307306 0 0 0 0 0 0 0 0 0 0 0 0 0 0 0 0.0507452971534278 0 0.0070963041195187 0 0 0 0 0 0 0 0 0 0 0 0 0.00652087441349325 0 0 0 0 0.188116237332959 0.0587111360904124 0.0603436081430886 0.0182058246608949 0 0 0 0 0 0 0 0 0 0 0 0.00800978813485076 0 0 0 0 0 0 0 0.00794207862881022 0.00534201619021373 0 0 0 0 0 0 0 0 0 0 0 0 0 0 0 0.118601707523566 0.0237210745526534 0.195769411233626 0 0.0553501231788625 0 0 0.00933140648611053 0 0 0.046580379873406 0 0 0 0 0 0 0 0 0.0232048515926435 0 0 0 0 0.0390464054941527 0 0 0 0 0 0 0 0 0 0 0 0 0 0 0 0 0 0 0 0 0 0 0 0 0.0101273255934207 0 0 0 0 0 0 0 0 0 0 0 0 0 0 0 0 0 0 0.0372067577876938 0 0 0 0 0 0 0 0 0 0 0 0 0 0 0 0 0 0 0 0 0 0 0 0 0 0 0 0 0 0 0 0 0 0 0 0 0 0 0 0 0 0 0 0 0 0 0 0 0 0 0 0 0 0 0 0 0 0 0 0 0 0 0 0 0 0 0 0 0 0 0 0 0 0 0 0 0 0 0 0 0 0 0 0 0 0 0 0 0 0.0114098364899993 0 0 0 0 0 0 0 0 0 0 0 0 0 0 0 0 0 0 0 0 0 0 0 0 0 0 0 0 0 0 0 0 0 0 0 0 0 0 0 0 0 0 0 0 0 0 0 0 0 0 0 0 0
0 0 0 0 0 0 0 0 0 0 0 0 0 0 0 0.00156966112822828 0 0 0 0 0 0 0 0 0 0 0 0 0 0.00536277145896505 0.0176909919607568 0 0 0.0988348057266996 0 0 0 0 0 0 0 0 0 0 0 0 0 0 0 0 0 0 0 0 0 0.0195671887659475 0.102293180402168 0.00744556661493116 0 0 0 0 0 0 0 0 0 0 0 0 0.264182457340535 0 0 0 0 0.0126190005598223 0 0 0 0 0 0 0 0 0.00224341868799742 0 0 0.00389840505456182 0.00439324827418744 0.00470190658857986 0.00476741153593151 0 0.011746718639991 0 0 0 0 0 0.0494248732898549 0.0487976777954353 0 0.00376968314244513 0 0 0 0 0 0 0 0 0 0 0 0 0 0 0 0 0 0 0 0 0 0 0 0 0 0 0.00548797263613135 0 0 0 0 0 0 0 0 0.100284112259489 0 0 0.00687578175804589 0 0 0 0.017739072899735 0 0 0 0 0 0.00477217295414227 0 0.0654932344097924 0 0 0 0 0 0 0 0 0 0 0 0 0 0 0 0 0 0 0 0 0 0 0 0 0 0 0 0 0 0 0 0 0 0 0 0 0 0 0 0 0 0.00381899932003672 0 0 0 0 0 0 0 0 0 0 0 0 0 0 0 0 0 0 0.0113239944069839 0 0 0 0 0 0 0 0 0 0 0 0 0 0 0 0 0 0 0 0 0 0 0 0 0 0 0 0 0 0 0 0 0 0 0 0 0 0 0 0 0.0522935824535748 0 0 0 0 0 0 0 0 0 0 0 0 0 0 0 0 0 0 0 0 0 0 0 0 0 0 0 0 0 0 0 0 0 0 0 0 0 0 0 0 0 0.0173395036516029 0 0 0 0.00573727598510003 0.00859107555686888 0.0144968405597961 0 0 0 0 0 0 0 0.00321373562434384 0 0 0 0.0192236785573188
0 0 0 0 0 0 0 0 0 0 0 0 0.2366924035554 0 0 0 0 0 0 0 0 0 0 0 0 0 0 0 0 0 0 0 0 0 0 0 0 0 0 0 0 0 0 0 0 0 0 0 0 0 0 0 0 0 0 0.117135960749646 0 0 0 0 0 0 0 0 0 0 0 0 0 0 0.359133469212376 0 0 0 0 0 0 0 0 0 0 0 0 0 0 0 0 0 0 0 0 0 0 0 0 0 0 0 0 0 0 0 0 0 0 0 0 0 0 0 0 0 0.0287435347146372 0 0 0 0 0 0 0 0 0 0 0 0 0 0 0 0 0 0 0 0 0 0 0 0 0.139839653294587 0 0 0 0 0 0 0 0 0 0 0 0 0 0 0.0598968441405541 0 0 0 0 0 0 0 0 0 0 0 0 0 0 0 0 0 0 0 0 0 0 0 0 0 0 0 0 0 0 0 0 0 0 0 0 0 0 0 0 0 0 0 0 0 0 0 0 0 0 0 0 0 0 0 0 0 0 0 0 0 0 0 0 0 0.0157613764928 0 0 0 0 0 0.023114160860822 0 0 0 0 0 0 0 0 0 0 0 0 0 0 0 0 0 0 0 0 0 0 0 0 0 0 0 0 0 0.0196825969791769 0 0 0 0 0 0 0 0 0 0 0 0 0 0 0 0 0 0 0 0 0 0 0 0 0 0 0 0 0 0 0 0 0 0 0 0 0 0 0 0 0 0 0 0 0 0 0 0 0 0 0 0 0 0 0 0 0 0 0 0
0 0 0 0 0 0 0 0 0 0 0 0 0.094663294849234 0 0 0 0 0 0 0 0 0 0 0 0 0 0 0 0 0 0 0 0 0.116621123187087 0.174738365338903 0 0 0 0 0 0 0 0 0 0 0 0 0.00556588766751119 0 0 0 0 0 0.0486330355591696 0.0487415262840737 0 0.0407018011334613 0 0 0 0 0 0 0 0 0 0 0 0 0 0.0788390797757948 0 0 0 0 0 0 0 0 0 0 0 0 0 0 0 0.0130322163175391 0.0138294170929028 0 0 0.0106314255606268 0 0 0 0 0 0 0 0.0608238848643645 0.00780742960022787 0 0 0 0 0 0 0 0 0 0 0 0 0 0 0 0 0 0 0 0 0 0 0 0 0 0 0.00993054371928022 0 0 0 0 0 0 0 0 0 0 0 0 0 0 0 0 0 0 0 0 0 0 0 0 0 0.0281121299855301 0 0 0 0 0 0 0 0 0 0 0 0 0 0 0 0 0 0 0 0 0 0 0 0 0 0 0 0 0 0 0 0 0.0126166329651448 0 0 0 0 0 0 0 0 0.0444228783477095 0 0 0 0 0 0 0 0 0 0 0 0 0 0 0 0 0 0.0138256565837368 0 0 0 0 0 0 0 0 0 0 0 0.0300310367441299 0 0 0 0 0 0 0 0 0 0 0 0 0 0 0 0 0 0 0 0 0 0 0 0 0 0 0 0 0 0.135496259702282 0 0 0 0 0 0 0 0 0 0 0 0 0 0 0 0 0 0 0 0 0 0 0 0 0 0 0 0 0 0 0 0 0 0 0 0 0 0 0 0 0 0 0 0 0.0109363747212913 0 0 0 0 0 0 0 0 0 0 0 0 0 0 0
0 0 0 0 0 0 0 0 0 0 0 0 0 0 0 0 0 0 0 0 0 0 0 0 0 0 0 0 0 0 0 0 0 0.0264346525222369 0 0 0 0 0 0 0 0 0 0 0 0 0 0 0 0 0.099468866575928 0 0 0.459687995997032 0 0.0735914171446325 0 0 0 0 0 0 0 0 0 0 0 0 0 0 0.0750555170383415 0 0 0 0 0.0612528150851685 0 0 0 0 0 0 0 0 0 0 0 0 0 0 0 0 0 0 0 0 0 0 0.013131937059628 0 0 0 0 0 0 0 0 0 0 0 0 0 0 0 0 0 0 0 0 0 0 0 0 0 0 0 0 0 0 0 0 0 0 0 0 0 0 0.0660487648625534 0.0214357867387133 0 0 0 0 0 0 0 0 0 0 0 0 0 0.0872072374676548 0 0 0 0 0 0 0 0 0 0 0 0 0 0 0 0 0 0 0 0 0 0 0 0 0 0 0 0 0 0 0 0 0 0 0 0 0 0 0 0 0 0 0 0 0 0 0 0 0 0 0 0 0 0 0 0 0 0 0 0 0 0 0 0 0 0 0 0 0 0 0 0 0 0 0 0 0 0 0 0 0 0 0 0 0 0 0 0 0 0 0 0 0 0 0 0 0 0 0 0 0 0.0166850095081113 0 0 0 0 0 0 0 0 0 0 0 0 0 0 0 0 0 0 0 0 0 0 0 0 0 0 0 0 0 0 0 0 0 0 0 0 0 0 0 0 0 0 0 0 0 0 0 0 0 0 0 0 0 0 0 0 0 0 0 0
0 0 0 0 0 0 0 0 0 0 0 0 0 0 0 0 0 0 0 0 0 0 0 0 0 0 0 0 0 0 0 0 0 0 0 0 0 0 0 0 0 0 0 0 0 0 0 0 0 0 0.00566735286026182 0 0 0.00474514744010598 0 0 0 0 0 0 0 0 0 0 0.00117356733989228 0 0 0 0 0 0 0 0.0146129700980696 0 0 0 0 0 0 0 0 0 0 0.0969252565381609 0.00387942425401725 0.016459056690352 0.105979516358479 0.163519203903601 0.00153922002349647 0 0 0 0 0 0 0 0 0 0 0 0.00671433476189931 0.00178166885908716 0 0 0 0 0 0 0 0 0 0 0 0 0 0 0 0 0 0 0 0 0 0 0 0 0 0 0 0 0.00777683414759152 0 0 0 0 0 0 0.0194802161853065 0.0514523192882946 0.042908798307544 0.126589752257951 0.184543693275797 0 0 0.104234571329999 0.00524026877454649 0 0 0.00420789662195504 0 0 0 0.0166489779201614 0.0139199527634315 0 0 0 0 0 0 0 0 0 0 0 0 0 0 0 0 0 0 0 0 0 0 0 0 0 0 0 0 0 0 0 0 0 0 0 0 0 0 0 0 0 0 0 0 0 0 0 0 0 0 0 0 0 0 0 0 0 0 0 0 0 0 0 0 0 0 0 0 0 0 0 0 0 0 0 0 0 0 0 0 0 0 0 0 0 0 0 0 0 0 0 0 0 0 0 0 0 0 0 0 0 0 0 0 0 0 0 0 0 0 0 0 0 0 0 0 0 0 0 0 0 0 0 0 0 0 0 0 0 0 0 0 0 0 0 0 0 0 0 0 0 0 0 0 0 0 0 0 0 0 0 0 0 0 0 0 0 0 0 0 0
0 0 0 0 0 0 0 0 0 0 0 0 0 0 0 0 0.0496437497066637 0 0 0 0.0678851367831278 0 0 0 0 0 0 0 0 0 0 0 0 0 0 0 0 0 0 0 0 0 0 0 0 0 0.0121763250071948 0 0 0 0.00535647033788773 0 0.00330809765042364 0 0 0 0 0 0 0.135751704569194 0 0.130821426170084 0 0 0.00560611148914972 0 0.0165872547287635 0 0 0 0 0.00415949227914959 0 0 0.00305542951369631 0.00254444592858653 0.00752477432281778 0.0218584153658576 0 0 0 0 0 0.0019835939904484 0 0.00184784409801649 0 0 0 0 0 0 0 0 0 0 0 0 0 0 0 0 0 0 0 0.00298498522734144 0 0 0 0.0640538919434721 0 0.00383670652980265 0 0 0 0 0 0 0 0 0.335152128087793 0.0131011168854079 0.0471713328518427 0.0305087131954114 0 0 0.00928259616346033 0 0 0.0043790836501119 0 0 0.0142423184649598 0 0 0 0 0 0 0 0 0 0 0 0 0 0 0 0 0 0 0 0 0 0 0 0 0 0 0 0 0 0 0 0 0 0 0 0 0 0 0 0.00517685505933532 0 0 0 0 0 0 0 0 0 0 0 0 0 0 0 0 0 0 0 0 0 0 0 0 0 0 0 0 0 0 0 0 0 0 0 0 0 0 0 0 0 0 0 0 0 0 0 0 0 0 0 0 0 0 0 0 0 0 0 0 0 0 0 0 0 0 0 0 0 0 0 0 0 0 0 0 0 0 0 0 0 0 0 0 0 0 0 0 0 0 0 0 0 0 0 0 0 0 0 0 0 0 0 0 0 0 0 0 0 0 0 0 0 0 0 0 0 0 0 0 0 0 0 0 0 0 0 0 0 0 0 0 0 0 0 0 0 0 0 0 0 0
0 0 0 0 0 0 0 0 0 0 0 0 0 0 0 0 0.00483513246838699 0 0 0 0.00886842653358032 0 0 0 0 0 0 0.00592628022763703 0 0 0 0 0 0 0 0 0 0 0 0 0 0 0 0.00878107066031298 0.0177459116855634 0.133181702494107 0.00937626012980303 0 0 0 0.0197076202402077 0 0 0 0 0 0 0 0.147441448635576 0 0.00494830688561512 0.0509074453550572 0.0496633318979573 0.00663077548332751 0.0586673406286826 0.0196072430743264 0.00684935824957446 0 0 0 0 0 0 0 0 0.00849096433472836 0.123997281339016 0.0240083768045562 0 0 0 0 0 0.0150819422423808 0 0.0196711302660521 0.0031222384144486 0.00700630104823958 0 0 0 0 0 0 0 0 0 0 0 0 0 0 0 0 0 0 0 0 0 0.0065682559925047 0 0 0 0 0 0 0 0 0 0 0.0809596211199085 0.0101094789810807 0 0 0 0 0.00364059917127883 0.0966836387443369 0 0 0 0 0.0134160592601093 0 0 0 0 0 0 0 0 0 0 0 0 0 0 0 0 0 0 0 0 0 0 0 0 0 0 0 0 0 0 0 0 0 0.0155396783651061 0.00888935444528554 0 0 0 0 0.00703645669213671 0 0 0 0 0 0 0 0 0 0 0 0 0 0 0 0 0 0 0 0 0 0 0 0 0 0 0 0 0 0 0 0 0 0 0.00264096812911549 0 0 0 0 0 0 0 0 0 0 0 0 0 0 0 0 0 0 0 0 0 0 0 0 0 0 0 0 0 0 0 0 0 0 0 0 0 0 0 0 0 0 0 0 0 0 0 0 0 0 0 0 0 0 0 0 0 0 0 0 0 0 0 0 0 0 0 0 0 0 0 0 0 0 0 0 0 0 0 0 0 0 0 0 0 0 0 0 0 0 0 0 0 0 0 0 0 0 0 0 0 0 0 0 0 0 0
0 0 0 0 0 0 0 0 0 0.00505348172891219 0 0 0 0 0 0.0180402117695446 0 0 0 0 0 0 0 0 0 0 0 0 0 0 0 0 0 0 0 0 0 0 0.0414883576103522 0.0330480576408136 0 0 0.0469453380132911 0 0.0090665455257848 0 0 0 0 0.0376826268812004 0 0 0 0 0 0 0 0 0 0.00841225873526425 0 0.00452700041778518 0.0349868986007984 0 0 0 0 0 0 0.0473787334663616 0 0.186727378495041 0 0 0.0143440265548414 0 0.0276458891182394 0.156812384419882 0 0 0 0 0 0.00259361836419362 0 0.0101011489057646 0 0 0 0 0 0 0 0 0 0 0 0 0 0 0 0 0 0 0 0 0 0 0 0 0 0 0 0 0 0 0 0 0 0 0 0 0 0 0 0 0 0 0 0 0 0.0108108635880661 0.175257132347149 0 0 0 0.00947638164671006 0 0 0 0 0 0 0 0 0 0 0 0 0 0 0 0 0 0 0 0 0 0 0 0 0 0 0 0 0 0 0 0 0 0 0 0 0 0 0 0 0 0 0 0 0 0 0.00380379589486567 0.0112371668329287 0 0 0 0 0 0 0 0 0 0 0 0 0 0.0470701033210594 0 0.0183171346505034 0.00709021725230708 0.0173384555942904 0 0 0 0 0 0 0 0 0 0 0 0 0 0 0 0 0 0 0 0 0 0 0 0 0 0 0 0 0 0 0 0 0 0 0 0 0 0 0 0 0 0 0 0 0 0 0 0 0 0 0 0 0 0 0 0 0 0 0 0 0 0 0 0 0 0 0 0 0 0 0 0 0 0 0 0 0 0 0 0 0 0 0 0 0 0.0147447926240506 0 0 0 0 0 0 0 0 0 0 0 0 0 0 0 0 0 0 0 0 0 0 0 0 0 0
0 0 0 0.00428433965141935 0 0 0 0 0 0 0 0 0 0 0 0 0.0704221998626049 0 0 0.0100620615140394 0.189322065082829 0 0 0 0 0 0 0 0 0 0 0 0 0 0 0 0 0 0 0 0 0 0 0 0.0200331010772924 0 0.022139281987872 0 0 0 0.018723941045092 0 0 0 0 0 0 0 0.0890721675815602 0.0319131848468124 0.00166933455291839 0 0 0.00271585294441681 0.0144698021214791 0.00876171316407214 0.0151193182416402 0.0142633233100557 0.0142467973878018 0.001429066056698 0 0.042509642521763 0.00362285376342189 0 0.0245292041659376 0.00645988908853499 0.0459871052240778 0.0627816925863066 0 0 0 0 0 0.0128876332081567 0.000447757472571024 0.0206519200012582 0.00175072441393471 0.00364750378997106 0 0 0 0 0 0 0 0 0 0 0 0 0 0 0 0 0 0 0 0 0 0.0565007033690274 0 0.0073733587974583 0 0 0 0 0 0 0 0 0.00427175072622195 0 0.0282478962252342 0.00591894168085697 0 0 0.0462726980488241 0.00268723754414923 0 0.0126693777542638 0 0.00188933181697305 0.0695839151183444 0.00447062408838026 0 0 0 0 0.00209704141781971 0 0 0 0 0 0 0 0 0 0 0 0 0 0 0 0 0 0 0 0 0 0 0 0 0 0 0 0 0 0 0 0 0 0 0 0 0 0 0.00100525757606603 0 0 0 0 0.00161698408553257 0 0 0 0 0 0 0 0 0 0 0 0 0 0 0 0 0 0 0 0 0 0 0 0 0 0 0 0 0 0 0 0 0 0 0 0 0 0 0.00147140508631066 0 0 0 0 0 0 0 0 0 0 0 0 0 0 0 0 0 0 0 0 0 0 0 0 0 0 0 0 0 0 0 0 0 0 0 0 0 0 0 0 0 0 0 0 0 0 0 0 0 0 0 0 0 0 0 0 0 0 0 0 0 0 0 0 0 0 0 0 0 0 0 0 0 0 0 0 0 0 0 0 0 0 0 0 0 0 0 0 0 0 0 0 0
0 0 0 0 0 0 0 0 0 0 0 0 0 0 0 0 0 0 0 0 0 0.0458444324928507 0 0.0472407154691309 0 0 0 0 0 0 0 0 0 0 0 0 0 0 0 0.0365703716376332 0 0 0.0442358688105028 0 0 0.0987022316120445 0 0 0 0.0163489748020308 0 0 0 0 0 0 0 0 0 0.0756775148646552 0.031360318133678 0 0 0 0 0 0 0 0 0 0 0.0114440104424882 0 0 0 0 0.115557467745435 0.0289850262779993 0 0 0 0 0 0 0 0.00436052267660319 0 0 0 0 0 0 0 0 0 0 0 0 0 0 0 0 0 0 0 0 0 0 0 0 0 0 0 0 0 0 0 0 0 0 0 0 0 0 0 0 0 0.0356726676649 0 0 0 0 0 0 0 0 0 0 0 0 0 0 0 0 0 0 0 0 0 0 0 0 0.00373440852141669 0 0 0 0 0 0 0 0 0 0 0 0 0 0 0 0.00761507984584262 0.0926535568813103 0 0 0 0 0 0 0 0 0 0 0 0 0 0 0 0 0 0 0.00426749766428817 0 0 0 0 0 0 0 0 0.00272022092274949 0.0113874380646944 0 0 0.0759576827088652 0.0664120655683367 0 0 0 0 0 0 0 0 0 0 0 0 0 0 0.00567136207087731 0 0 0 0.0815404067714199 0 0 0 0 0 0 0 0 0 0 0 0 0 0 0 0 0 0 0 0 0 0 0 0 0 0 0 0 0 0 0 0 0 0 0 0 0 0 0 0 0 0 0 0 0 0 0 0 0 0 0 0 0 0 0 0 0 0 0 0 0 0 0 0 0 0 0.0560401583502473 0 0 0 0 0 0 0 0 0 0 0 0 0 0 0 0 0 0 0 0 0 0 0 0 0 0
0 0 0 0 0 0 0 0 0 0 0 0 0 0 0 0 0.0226214740781615 0 0 0 0.0230352815308108 0 0 0 0 0 0 0 0 0 0 0 0 0 0 0 0 0 0 0 0 0 0 0 0 0 0 0 0 0 0 0 0.522452640886027 0 0 0 0 0 0 0.0334224425870602 0 0.0218369142835432 0 0 0.0338298862551399 0 0 0 0 0 0 0 0 0 0 0 0 0 0.0156634747529597 0 0 0 0 0 0 0 0.0114930124712379 0.0180899577225202 0 0 0 0 0 0.0183900791921991 0 0 0 0 0 0 0 0 0 0 0 0 0 0 0 0 0 0 0 0 0 0 0 0 0 0 0 0 0 0 0 0 0 0.168566430082953 0 0 0 0 0 0 0 0 0 0 0 0 0 0 0 0 0 0 0 0 0 0 0 0 0 0 0 0 0 0 0 0 0 0 0 0 0 0 0 0 0 0 0 0.0969761193581281 0 0 0 0 0 0 0 0 0 0 0 0 0 0 0 0 0 0 0 0 0 0 0 0 0 0 0 0 0 0 0 0 0 0 0 0 0 0 0 0 0 0 0 0 0 0 0 0 0 0 0 0 0 0 0 0 0 0 0 0 0 0 0 0 0 0 0 0 0 0 0 0 0 0 0 0 0 0 0 0 0 0 0 0 0 0 0 0 0 0.0136222867992589 0 0 0 0 0 0 0 0 0 0 0 0 0 0 0 0 0 0 0 0 0 0 0 0 0 0 0 0 0 0 0 0 0 0 0 0 0 0 0 0 0 0 0 0 0 0 0 0 0 0 0 0 0
0 0 0 0 0 0 0 0 0 0 0 0 0 0 0 0 0.0299298602511881 0 0 0.00467055823937768 0.0523379089297783 0 0 0 0 0 0 0 0 0 0 0 0 0 0 0 0 0 0 0 0 0 0 0.115639988691353 0.0785021353244725 0.0419889718369832 0 0 0 0.0140959642414697 0.00660306461162714 0 0.0754556901409537 0 0 0 0 0.00393812467258564 0.0142023678528244 0.136842541405272 0 0.0538391849982344 0 0.0156549398627806 0 0.139874885200498 0 0 0 0 0 0.0113997878407283 0 0 0.00530456070416976 0 0 0.0149674506197792 0 0 0 0 0 0 0 0 0.00737632243741981 0.00708591604224581 0 0 0 0 0 0 0 0 0 0 0 0 0 0 0 0 0 0 0 0.0288736538380158 0 0 0 0 0 0 0 0 0 0 0 0 0.0397345706248061 0.0260078501187404 0 0 0 0 0.00882169676826708 0.0561876999218236 0 0 0 0 0.0106643048246053 0 0 0 0 0 0 0 0 0 0 0 0 0 0 0 0 0 0 0 0 0 0 0 0 0 0 0 0 0 0 0 0 0 0 0 0 0 0 0 0 0 0 0 0 0 0 0 0 0 0 0 0 0 0 0 0 0 0 0 0 0 0 0 0 0 0 0 0 0 0 0 0 0 0 0 0 0 0 0 0 0 0 0 0 0 0 0 0 0 0 0 0 0 0 0 0 0 0 0 0 0 0 0 0 0 0 0 0 0 0 0 0 0 0 0 0 0 0 0 0 0 0 0 0 0 0 0 0 0 0 0 0 0 0 0 0 0 0 0 0 0 0 0 0 0 0 0 0 0 0 0 0 0 0 0 0 0 0 0 0 0 0 0 0 0 0 0 0 0 0 0 0 0 0 0 0 0 0 0 0 0 0
0 0 0 0 0 0 0 0 0 0 0 0 0 0 0 0 0.0614847013478792 0 0 0 0.0701015446118049 0 0 0 0 0 0 0 0 0 0 0 0 0 0 0 0 0 0 0 0 0 0 0 0 0 0 0 0 0 0 0 0.161836349029939 0 0 0 0 0 0 0.0954365097792034 0 0.0680296447102566 0 0 0.291885841750041 0 0 0 0 0 0 0 0 0 0 0 0 0 0 0 0 0 0 0 0 0 0 0 0 0 0 0 0 0 0 0 0 0 0 0 0 0 0 0 0 0 0.0445088294943848 0 0 0 0 0 0 0 0 0 0 0 0 0 0.0370552976324367 0 0 0 0 0 0.0618968153825926 0.0607184478720276 0 0 0 0 0 0 0 0 0 0 0 0 0 0 0 0 0 0 0 0 0 0 0 0 0 0 0 0 0 0 0 0 0 0 0 0 0 0 0 0 0 0 0 0.0470460183894346 0 0 0 0 0 0 0 0 0 0 0 0 0 0 0 0 0 0 0 0 0 0 0 0 0 0 0 0 0 0 0 0 0 0 0 0 0 0 0 0 0 0 0 0 0 0 0 0 0 0 0 0 0 0 0 0 0 0 0 0 0 0 0 0 0 0 0 0 0 0 0 0 0 0 0 0 0 0 0 0 0 0 0 0 0 0 0 0 0 0 0 0 0 0 0 0 0 0 0 0 0 0 0 0 0 0 0 0 0 0 0 0 0 0 0 0 0 0 0 0 0 0 0 0 0 0 0 0 0 0 0 0 0 0 0 0 0 0 0 0 0 0 0
0 0 0 0 0 0 0 0 0 0 0 0 0 0 0 0 0 0 0 0 0 0 0 0 0 0 0 0 0 0 0 0.00649495917095824 0 0 0 0 0 0 0 0 0 0 0 0 0 0 0.051857979767648 0 0 0 0.0232457803421512 0 0.0205417192105188 0 0 0 0 0 0.0368916824838034 0.0140258610602528 0 0.0493881791423959 0 0 0 0 0 0.191804263017361 0 0 0.0366877920016108 0 0 0 0 0.0541970167859431 0.00705970389234553 0.00822776008968776 0 0 0 0 0 0 0 0 0 0 0 0 0 0 0 0 0 0 0 0 0 0 0 0 0 0.0362458995782305 0 0 0 0.0521040719066018 0 0.209420610516388 0.0530795047339051 0.0346128880042371 0 0 0 0 0 0 0 0.0593429613969482 0 0 0 0.0277879176879418 0 0 0 0 0 0 0 0 0 0 0 0 0 0 0 0 0 0 0 0 0 0 0 0 0 0 0 0 0 0 0 0 0 0 0 0 0 0 0 0 0 0 0 0 0 0 0 0 0 0 0 0 0 0 0 0 0 0 0 0 0 0 0 0 0 0 0 0 0 0 0 0 0 0 0 0 0 0 0 0 0 0 0 0 0 0 0 0 0 0 0.00581270869841586 0 0 0 0 0 0 0 0 0.0142856126313404 0.00688512788131551 0 0 0 0 0 0 0 0 0 0 0 0 0 0 0 0 0 0 0 0 0 0 0 0 0 0 0 0 0 0 0 0 0 0 0 0 0 0 0 0 0 0 0 0 0 0 0 0 0 0 0 0 0 0 0 0 0 0 0 0 0 0 0 0 0 0 0 0 0 0 0 0 0 0 0 0 0 0 0 0 0 0 0 0 0 0 0 0 0 0
0 0 0 0 0 0 0 0 0 0 0 0 0 0 0 0 0 0 0 0 0.00934050344198749 0 0 0 0 0 0 0 0 0 0 0.00668073689816195 0 0 0 0 0 0 0 0 0 0 0 0 0 0 0.0905413294626626 0 0 0 0.0198343396436083 0 0 0 0 0 0 0 0 0 0 0.0396020080899163 0 0 0 0 0.1630286494417 0 0.231942747242682 0 0 0 0 0 0 0.0732771677980895 0 0.0049571562688443 0 0 0 0 0 0 0 0 0 0 0 0 0 0 0 0 0 0 0 0 0 0 0 0 0 0 0 0 0 0 0 0.158594107081342 0 0.0537673748387538 0 0 0 0 0 0 0 0 0 0 0.00850425885851166 0 0 0 0 0 0 0 0 0 0.0184446859560447 0.0128991469650762 0 0 0 0 0 0 0 0 0 0 0 0 0 0 0 0 0 0 0.0299029621550913 0 0 0 0 0 0 0 0 0 0 0 0 0 0 0 0 0 0 0 0 0.00678211512795886 0 0 0 0 0 0 0 0 0 0 0 0 0 0 0 0 0 0.0178285799599756 0 0 0 0 0 0 0 0 0 0 0 0 0 0 0 0 0 0 0 0 0 0 0 0 0 0 0.0473918836708469 0 0 0 0 0.00668024709874687 0 0 0 0 0 0 0 0 0 0 0 0 0 0 0 0 0 0 0 0 0 0 0 0 0 0 0 0 0 0 0 0 0 0 0 0 0 0 0 0 0 0 0 0 0 0 0 0 0 0 0 0 0 0 0 0 0 0 0 0 0 0 0 0 0 0 0 0 0 0 0 0 0 0 0 0 0 0 0 0 0 0 0 0 0 0 0 0 0 0 0
0.00344350660757279 0.0184438876477541 0 0 0 0 0 0 0 0 0 0.0278131509943128 0 0.0685433798893609 0 0.0145420721174245 0.0215931639026127 0 0.0554050146038624 0.0166068875006883 0.0937329029236718 0 0 0 0 0 0 0 0 0 0 0 0 0 0 0 0 0 0 0 0 0 0 0 0 0 0 0 0 0 0 0 0 0 0 0 0 0 0 0 0 0.0382058767485272 0 0 0 0 0 0.22402538770989 0 0 0 0 0 0 0 0 0 0 0 0 0 0 0 0 0 0.0135846741423649 0 0 0 0 0 0 0 0 0 0 0 0 0 0 0 0 0 0 0 0 0 0 0.0346742819193626 0.0658404710091922 0 0.0133747959615883 0 0 0 0 0 0 0 0 0 0 0.10595667866176 0 0 0 0 0 0 0.019211542787816 0 0 0.0322666110331758 0.0275167532567712 0 0 0 0 0 0 0 0 0 0 0 0 0 0 0 0 0 0 0 0 0 0 0 0 0 0 0 0 0 0 0 0 0 0 0 0 0 0 0 0 0 0 0 0 0 0 0 0 0 0 0 0 0 0 0 0 0 0 0 0 0 0 0 0 0 0 0 0 0 0 0 0 0 0 0 0 0 0 0 0 0 0 0 0 0.0338532821710625 0 0 0 0 0 0 0 0 0 0 0 0 0 0 0 0 0 0 0 0 0 0 0 0 0 0 0 0 0 0 0 0 0 0 0 0 0 0 0.0150188700500293 0 0 0 0 0 0 0 0 0 0 0.0186651180299371 0 0.0116170787960313 0.0176625096198626 0 0 0 0.00840210191536847 0 0 0 0 0 0 0 0 0 0 0 0 0 0 0 0 0 0 0 0 0 0 0 0 0 0 0 0 0 0 0 0 0 0 0 0 0 0 0
0 0 0 0 0 0 0 0 0 0 0 0 0 0 0 0.0163334683904455 0 0 0 0 0 0 0 0 0 0 0 0 0 0 0 0 0 0 0 0 0 0 0.0275276006287183 0.0660365621551463 0 0 0 0 0 0 0 0 0 0 0 0 0 0 0 0 0 0 0 0 0.125450315576501 0.0102614271665209 0 0 0 0 0 0 0 0 0 0.161074485225832 0 0 0.0641062170742056 0 0 0.116120027562603 0 0 0 0 0 0.00789927448788571 0 0.0224328574496612 0 0 0 0 0 0 0 0 0 0 0 0 0 0 0 0 0 0 0 0 0 0 0 0 0 0 0 0 0 0 0 0 0 0 0 0 0 0 0 0 0 0 0 0 0 0.0324841148803143 0.33810535126172 0 0 0 0 0 0 0 0 0 0 0 0 0 0 0 0 0 0 0 0 0 0 0 0 0 0 0 0 0 0 0 0 0 0 0 0 0 0 0 0 0 0 0 0 0 0 0 0 0 0 0 0 0 0 0 0 0 0 0 0 0 0 0 0 0 0 0 0 0 0 0 0 0 0 0 0 0 0 0 0 0 0 0 0 0 0 0 0 0 0 0 0 0 0 0 0 0 0 0 0 0 0 0 0 0 0 0 0 0 0 0 0 0 0 0 0 0 0 0 0 0 0 0 0 0 0 0 0 0 0 0 0 0 0 0 0 0 0 0 0 0 0 0 0 0 0 0 0 0 0 0 0 0 0 0 0.0121682981404463 0 0 0 0 0 0 0 0 0 0 0 0 0 0 0 0 0 0 0 0 0 0 0 0 0 0
0 0 0 0 0 0 0 0 0 0 0 0 0 0 0 0 0 0 0 0 0 0 0 0 0 0 0 0 0 0 0 0.0349080060975905 0 0.0856776460984836 0.0125779304155046 0 0 0 0 0 0 0 0 0 0 0 0 0 0 0 0.0102348406357451 0 0 0.256034339755136 0.0582714815229428 0.0307420514531418 0.0161867769217012 0 0 0 0 0 0 0 0 0 0.0189377113192167 0 0 0 0 0 0 0 0 0.0261643574083104 0 0 0 0 0 0 0 0 0 0 0 0 0 0 0 0 0 0 0 0 0 0 0.0107560020667827 0.00348515295696874 0 0 0.0302200391640208 0 0 0 0 0 0 0 0 0 0 0 0 0 0 0 0 0 0 0 0 0 0 0 0 0 0 0 0 0 0 0 0 0 0 0.157863074560127 0 0 0 0 0 0 0 0 0 0 0 0 0 0.00885087625778535 0.12273347013469 0 0 0 0 0 0 0 0 0 0 0 0 0 0 0 0 0 0 0 0 0 0 0 0 0 0 0 0 0 0 0 0 0 0 0.00216726383144311 0 0 0 0 0 0 0 0 0 0 0 0 0 0 0 0 0 0.0250494146785504 0 0 0 0 0 0 0 0.00242535397887143 0 0 0 0 0 0 0 0 0 0 0 0 0 0 0 0 0 0 0 0 0 0 0 0 0 0 0 0 0 0 0 0 0 0 0 0 0 0 0 0 0.0597228939586624 0 0 0.0131297350411485 0 0 0 0 0 0 0 0 0 0 0 0 0 0 0 0 0 0 0 0 0 0 0 0 0 0 0 0 0 0 0 0 0 0 0 0 0 0 0 0 0 0.00618629024287806 0 0 0 0 0 0.00767529150029986 0 0 0 0 0 0 0 0 0
0.00214574437506645 0 0 0 0 0.00416858112900845 0 0.00510368173874991 0 0.0278228525132991 0 0 0 0 0 0.0174980577868495 0 0 0 0 0 0 0 0 0 0 0 0 0.00210180384874434 0 0 0 0 0 0 0 0 0.00467624684827624 0 0 0 0 0 0 0 0 0.0178785853655386 0 0 0 0.0107982648406898 0 0 0 0 0 0 0 0.00619172778946131 0 0.150539073579984 0.0929385395452026 0.0102930592089971 0 0.00669837218222515 0 0 0 0 0.049043299405697 0 0 0.00688352362880956 0 0.17804202791805 0 0.0163347307718171 0.106204797121251 0 0 0 0 0 0.0252693277669909 0 0.0318580413647647 0 0.00253367611298389 0 0 0 0 0 0 0 0 0 0 0 0 0 0 0 0 0 0 0 0.00283168367227052 0 0 0 0 0 0 0 0 0 0 0 0 0 0 0 0 0 0 0 0 0 0.0264923400008204 0 0.0295548112508014 0.122633257367446 0 0 0 0.00551944288010592 0 0 0 0 0 0 0 0 0 0 0 0 0 0 0 0 0 0 0 0 0 0 0 0 0 0 0 0 0 0 0 0 0 0 0 0 0 0 0 0 0 0 0 0 0 0 0.00703551183053367 0 0 0 0 0 0 0 0 0 0 0 0 0 0 0.020916276983181 0 0 0.00610179131616833 0 0 0 0 0 0 0 0 0 0 0 0 0 0 0 0 0 0 0 0 0 0 0 0 0 0 0 0 0 0 0 0 0 0 0 0 0 0 0 0 0 0 0 0 0 0 0 0 0 0 0 0 0 0 0 0 0 0 0 0 0 0 0 0 0 0 0 0 0 0 0 0 0 0 0 0 0 0 0 0 0 0 0 0 0 0 0.0038908698562155 0 0 0 0 0 0 0 0 0 0 0 0 0 0 0 0 0 0 0 0 0 0 0 0 0 0
0 0 0 0 0 0 0 0 0 0 0 0 0 0 0 0 0 0 0 0 0 0 0 0 0 0 0 0 0 0 0 0 0 0 0 0 0.0926507091572027 0.0405775791031082 0 0 0 0 0 0 0 0 0.0111835312181281 0 0 0 0.01652991702991 0 0 0 0 0 0 0.069091553607995 0 0 0 0.0189929185465548 0 0 0 0 0 0 0 0 0 0.016506056160322 0 0 0.00678021608816565 0 0 0.00559476387480619 0 0 0 0 0 0.027074776910987 0.0115386480861919 0.205425730162451 0.0292514883968942 0.0559792524903455 0 0 0 0 0 0 0 0 0 0 0 0 0 0 0 0 0 0 0 0 0 0 0 0 0 0 0 0 0 0 0 0 0 0 0 0 0 0 0 0 0 0.0128742083721981 0.178839061273386 0.148747998868537 0 0 0 0 0 0 0.0523615906528165 0 0 0 0 0 0 0 0 0 0 0 0 0 0 0 0 0 0 0 0 0 0 0 0 0 0 0 0 0 0 0 0 0 0 0 0 0 0 0 0 0 0 0 0 0 0 0 0 0 0 0 0 0 0 0 0 0 0 0 0 0 0 0 0 0 0 0 0 0 0 0 0 0 0 0 0 0 0 0 0 0 0 0 0 0 0 0 0 0 0 0 0 0 0 0 0 0 0 0 0 0 0 0 0 0 0 0 0 0 0 0 0 0 0 0 0 0 0 0 0 0 0 0 0 0 0 0 0 0 0 0 0 0 0 0 0 0 0 0 0 0 0 0 0 0 0 0 0 0 0 0 0 0 0 0 0 0 0 0 0 0 0 0 0 0 0 0 0 0 0 0 0 0 0 0 0
0 0 0 0 0 0 0 0 0 0 0 0 0.0557793662357003 0.0207316796297309 0.0302167078717177 0 0 0 0 0.0949606017513435 0.097989776805346 0 0.104805103511026 0 0 0.139349275696958 0 0 0 0 0.0397831458709622 0 0 0 0 0 0 0 0 0 0 0 0 0 0.0952075965695229 0 0 0 0 0 0 0 0 0 0 0 0 0 0 0 0 0 0 0 0 0 0 0 0 0 0 0 0 0 0 0 0 0 0 0 0 0 0 0 0 0 0 0 0 0 0 0 0 0 0 0 0 0 0 0 0 0 0 0 0 0 0 0 0 0 0 0 0 0 0 0 0 0 0 0 0 0 0 0 0 0 0 0 0 0 0 0 0.0450855531020486 0 0 0 0 0 0 0 0 0 0 0 0 0 0 0 0 0 0 0 0 0 0 0 0 0 0 0 0 0 0 0 0 0 0 0.0324089109441401 0.0408001989761962 0.0650247252368071 0 0 0 0 0 0 0 0 0 0 0 0 0 0 0 0 0 0 0.0330928057653433 0 0 0 0 0 0 0 0 0 0 0 0 0.0194495068888132 0.0235421187967878 0 0 0 0 0 0 0 0 0 0 0 0 0 0 0 0 0 0 0.0617729263475564 0 0 0 0 0 0 0 0 0 0 0 0 0 0 0 0 0 0 0 0 0 0 0 0 0 0 0 0 0 0 0 0 0 0 0 0 0 0 0 0 0 0 0 0 0 0 0 0 0 0 0 0 0 0 0 0 0 0 0 0 0 0 0 0 0 0 0 0 0 0 0 0 0 0 0 0 0 0 0 0 0 0 0 0 0 0 0 0 0 0 0 0 0
0.00728981309321608 0 0 0 0 0.00554288366053664 0 0.0060098916730306 0 0.0383624826891983 0 0 0 0 0 0.0107703955543803 0 0 0 0 0 0 0 0 0 0 0 0 0 0 0 0 0 0 0 0 0 0.00504236551699936 0 0 0 0 0 0 0 0 0.0195747341639788 0 0 0 0.0115156849707438 0 0 0 0 0 0 0 0.00938559963278133 0 0.0238633022504391 0.110664944689413 0 0 0.0064319128613784 0 0 0 0 0.040278315559248 0 0.367401355953008 0.00583484396746103 0 0 0 0 0.0672867040576762 0 0 0 0 0 0.0277706330140735 0 0.0278218652684167 0 0.00438030959352909 0 0 0 0 0 0 0 0 0.0121605893129402 0 0 0 0 0 0 0 0 0 0 0 0 0 0 0 0 0 0 0 0 0 0 0 0 0 0 0 0 0.00681357179432038 0 0 0 0.0315642528787556 0 0.0187568436036218 0.10709237340993 0.0283843308309229 0 0 0 0 0 0 0 0 0 0 0 0 0 0 0 0 0 0 0 0 0 0 0 0 0 0 0 0 0 0 0 0 0 0 0 0 0 0 0 0 0 0 0 0 0 0 0 0 0 0 0 0 0 0 0 0 0 0 0 0 0 0 0 0 0 0 0 0 0 0 0 0 0 0 0 0 0 0 0 0 0 0 0 0 0 0 0 0 0 0 0 0 0 0 0 0 0 0 0 0 0 0 0 0 0 0 0 0 0 0 0 0 0 0 0 0 0 0 0 0 0 0 0 0 0 0 0 0 0 0 0 0 0 0 0 0 0 0 0 0 0 0 0 0 0 0 0 0 0 0 0 0 0 0 0 0 0 0 0 0 0 0 0 0 0 0 0 0 0 0 0 0 0 0 0 0 0 0 0 0 0
0 0 0 0 0 0 0 0 0 0 0 0 0 0 0 0 0 0 0 0 0 0 0 0 0 0 0 0 0 0 0 0.0197547597441242 0 0 0 0 0 0 0 0 0 0 0 0 0 0 0.103345353331022 0 0 0 0.026665123151504 0 0 0.0469370410084558 0 0 0.0506991081048187 0 0.0112111353790999 0.0344460231899665 0 0.0418040434551175 0 0 0 0 0.107368727149674 0.170791173535753 0 0 0.100416846553721 0 0 0 0 0 0.0182194284918892 0.0233596243577944 0 0 0 0 0 0 0 0 0.0103483419383753 0.00981492225083021 0 0 0 0 0 0 0 0 0 0 0.0139190052890069 0 0 0 0 0 0 0 0 0 0 0.0280201150404907 0 0 0 0 0 0 0 0 0 0 0 0 0 0 0 0 0 0 0 0.025291860477504 0 0 0 0 0 0 0 0 0 0 0 0 0 0 0 0 0 0 0 0 0 0 0 0 0 0 0 0 0 0 0 0 0 0 0 0 0 0 0 0 0 0 0 0 0 0 0 0 0 0 0 0 0 0 0 0 0 0 0 0 0 0 0 0 0.0199973298838297 0 0 0 0 0 0 0 0 0 0 0 0 0 0 0 0 0 0 0.0147023975803422 0 0 0 0 0 0 0 0 0 0 0.0175107311113295 0 0 0 0 0 0 0 0 0 0 0 0 0 0 0 0 0 0 0 0 0 0 0 0 0 0 0 0 0 0.0886263336331963 0 0 0 0 0 0 0 0 0 0 0 0 0 0 0 0 0 0 0 0 0 0 0 0 0 0 0 0 0 0 0 0 0 0 0 0 0 0 0 0 0 0 0 0 0.0167505753421555 0 0 0 0 0 0 0 0 0 0 0 0 0 0 0
0 0 0 0 0 0 0 0 0 0 0 0 0 0 0 0 0 0 0 0 0 0 0 0 0 0 0 0 0 0 0 0 0 0 0 0 0 0 0 0 0 0 0 0 0.0166930160914282 0.0931198174393292 0.0105329594472946 0 0 0.0107426101896317 0.0263089007879771 0 0 0 0 0 0 0 0.0134618931653072 0.204244573039524 0.026786312335585 0.120833009188273 0.12491234736075 0 0 0 0.00567865125284208 0 0 0 0 0.0196314830141958 0 0 0 0.00739760331791175 0 0.147596127282168 0 0 0 0 0 0.0222803862916073 0 0.0279773346694148 0.00370456359909756 0.00804803618854463 0 0 0 0 0 0 0 0 0 0 0 0 0 0 0 0 0 0 0 0 0 0.00603416417006853 0 0 0 0 0 0 0 0 0 0 0 0 0 0 0 0 0 0.0194291362927506 0 0 0 0 0.0315019386767922 0 0 0 0 0 0 0 0 0 0 0 0 0 0 0 0 0 0 0 0 0 0 0 0 0 0 0 0 0 0 0 0 0 0 0 0 0.00870984543846896 0 0 0 0 0 0 0 0.00551580518152193 0 0 0 0 0.00787558762209321 0 0 0 0 0 0 0 0 0 0 0 0 0 0 0 0 0 0 0.0151363500648125 0 0 0 0 0 0 0 0 0 0 0 0 0 0 0 0 0 0 0 0.0158475478926109 0 0 0 0 0 0 0 0 0 0 0 0 0 0 0 0 0 0 0 0 0 0 0 0 0 0 0 0 0 0 0 0 0 0 0 0 0 0 0 0 0 0 0 0 0 0 0 0 0 0 0 0 0 0 0 0 0 0 0 0 0 0 0 0 0 0 0 0 0 0 0 0 0 0 0 0 0 0 0 0 0 0 0 0 0 0 0 0 0 0 0 0 0
0 0 0 0 0 0 0 0 0 0 0 0 0 0 0 0 0 0 0 0 0 0 0 0 0 0 0 0 0 0 0 0 0 0 0 0 0 0 0.00583009663372894 0 0 0 0.00534722543946409 0 0.00392800226502478 0 0.0208333978738534 0 0 0 0.0109205083923529 0 0 0 0 0 0 0 0.0252927379300353 0.0255779462607886 0.0982714207242883 0.106695732184346 0.0202649511532382 0 0.00683637656938457 0 0.00428060191526439 0.00303424158519173 0 0.0274830985538381 0 0.0825562145255534 0.00181365588049182 0 0.0253464225244624 0.00613460569869372 0.0954639657618042 0 0 0 0 0 0 0.0111208397601717 0 0.0198043794892643 0.00156294257240689 0.00556457756047491 0 0 0 0 0 0 0 0 0 0 0 0 0 0 0 0 0.00296125444888392 0 0 0 0 0.0130710045346724 0 0 0 0 0 0 0 0 0 0 0 0 0 0 0 0 0 0 0 0.00530323287348123 0 0.0237585794769669 0.255177641169441 0.0210548908628525 0 0 0 0 0.00184079902972367 0 0 0 0 0 0 0 0 0 0 0 0 0 0 0 0 0 0 0 0 0 0 0 0 0 0 0 0 0 0 0 0 0 0 0 0 0 0 0 0 0 0 0 0 0 0 0 0 0 0 0 0 0 0 0 0 0 0 0.00242628824057523 0.00344400103562034 0 0 0.0251228270429984 0.00500507407779791 0 0 0 0 0 0 0 0 0 0 0 0 0 0 0.00643386068641284 0 0 0 0.00259493306303797 0 0 0 0 0 0 0 0 0 0 0 0 0 0 0 0 0 0 0 0 0 0 0 0 0 0 0 0 0 0 0 0 0 0 0 0 0 0 0 0 0 0 0 0 0 0 0 0 0 0 0 0 0 0 0 0 0 0 0 0 0 0 0 0 0 0 0.0178416722034136 0 0 0 0 0 0 0 0 0 0 0 0 0 0 0 0 0 0 0 0 0 0 0 0 0 0
0 0 0 0 0 0 0 0 0 0 0 0 0 0 0 0 0 0 0 0 0 0 0 0 0 0 0 0 0 0 0 0 0 0 0 0 0 0 0 0 0 0 0 0 0 0 0 0 0 0 0 0 0.0104882947103073 0 0 0 0 0 0 0 0 0 0 0.00738501393910179 0 0 0 0 0 0 0 0 0 0 0 0 0 0 0 0 0.0112353953806861 0 0 0.0133770622005387 0.0144123856551402 0 0.433449941744948 0.108894358675307 0.155677857421684 0.00669430466373574 0.024713815602142 0 0 0.0549702222994844 0.0985047660618787 0 0 0 0 0 0.0106549372857379 0 0 0 0 0.0100041686302568 0 0 0 0 0 0 0 0 0 0 0 0 0 0 0 0 0 0 0 0 0 0 0 0 0 0 0 0 0 0 0 0 0 0 0 0.0129585522374698 0 0 0 0 0 0 0.0154374150474324 0 0 0 0.0111415084441486 0 0 0 0 0 0 0 0 0 0 0 0 0 0 0 0 0 0 0 0 0 0 0 0 0 0 0 0 0 0 0 0 0 0 0 0 0 0 0 0 0 0 0 0 0 0 0 0 0 0 0 0 0 0 0 0 0 0 0 0 0 0 0 0 0 0 0 0 0 0 0 0 0 0 0 0 0 0 0 0 0 0 0 0 0 0 0 0 0 0 0 0 0 0 0 0 0 0 0 0 0 0 0 0 0 0 0 0 0 0 0 0 0 0 0 0 0 0 0 0 0 0 0 0 0 0 0 0 0 0 0 0 0 0 0 0 0 0 0 0 0 0 0 0 0 0 0 0 0 0 0 0 0 0 0 0 0 0 0 0 0 0
0 0 0 0 0 0 0 0 0 0 0 0 0 0 0 0 0 0 0 0 0 0 0 0 0 0 0 0 0 0 0 0 0 0 0 0 0 0 0 0 0 0 0 0 0 0 0 0 0 0 0 0 0 0 0 0 0 0 0 0 0 0 0 0 0 0 0 0 0 0 0 0 0 0 0 0 0 0 0 0 0.119589955231726 0.581802497143176 0 0 0 0 0 0 0 0 0 0 0 0 0.103048661428 0 0.0592657808916685 0.10526745440227 0 0 0 0 0 0 0 0 0 0 0 0 0 0 0 0 0 0 0 0 0 0 0 0 0 0 0 0 0 0 0 0 0 0 0 0 0 0 0 0 0 0 0 0 0 0 0 0 0 0 0 0 0 0 0 0 0 0 0 0 0 0 0 0 0 0 0 0 0 0 0 0 0 0 0 0 0 0 0 0 0 0 0 0 0 0 0 0 0 0 0 0 0 0 0 0 0 0.0310256509031597 0 0 0 0 0 0 0 0 0 0 0 0 0 0 0 0 0 0 0 0 0 0 0 0 0 0 0 0 0 0 0 0 0 0 0 0 0 0 0 0 0 0 0 0 0 0 0 0 0 0 0 0 0 0 0 0 0 0 0 0 0 0 0 0 0 0 0 0 0 0 0 0 0 0 0 0 0 0 0 0 0 0 0 0 0 0 0 0 0 0 0 0 0 0 0 0 0 0 0 0 0 0 0 0 0 0 0 0 0 0 0 0 0 0 0 0 0 0 0
0 0 0 0 0 0 0 0 0 0.00577932726597513 0 0 0 0 0 0 0 0 0.00496822850606457 0 0 0 0 0 0 0 0 0 0 0.00831022447471687 0 0 0 0 0 0.0105280711681233 0 0 0 0 0 0 0 0 0 0 0 0 0 0 0 0 0 0 0 0 0 0 0 0 0 0 0 0 0 0 0 0 0 0 0 0 0 0 0 0 0 0 0.0093671431753205 0.0269967289065493 0 0.0426019756664295 0.400596024710859 0.0166715220674588 0.00378639210458582 0 0.0171723981939901 0.0411235554270426 0.00897944555523661 0.00257500495566924 0 0 0 0.0267283126449513 0.0830820352000063 0 0 0 0 0 0 0 0 0 0 0 0 0 0 0 0 0 0 0 0 0 0 0 0 0 0 0 0 0 0 0 0 0 0 0 0 0 0 0 0 0 0 0 0 0 0 0 0 0 0 0 0 0 0.00258987198260332 0 0 0.00311037324161669 0.00313637893831168 0 0 0 0 0 0 0 0 0 0 0 0 0 0 0 0 0 0 0 0 0 0 0 0 0 0 0 0 0 0 0 0 0 0 0 0 0 0 0 0 0 0 0.0275031303540979 0 0 0 0 0 0 0 0 0 0 0 0 0 0 0 0 0 0 0 0 0 0 0 0 0 0 0 0 0 0 0 0 0 0 0 0 0 0 0.170661136120957 0 0 0 0.0749418060247763 0.00879091331465843 0 0 0 0 0 0 0 0 0 0 0 0 0 0 0 0 0 0 0 0 0 0 0 0 0 0 0 0 0 0 0 0 0 0 0 0 0 0 0 0 0 0 0 0 0 0 0 0 0 0 0 0 0 0 0 0 0 0 0 0 0 0 0 0 0 0 0 0 0 0 0 0 0 0 0
0 0 0 0 0 0 0 0 0 0 0 0 0 0 0 0 0 0 0 0 0 0 0 0 0 0 0 0 0 0 0 0 0 0 0 0 0 0 0 0 0 0 0 0 0 0 0 0 0 0 0 0 0 0 0 0 0 0 0 0 0 0 0 0 0 0 0 0 0 0 0 0 0 0 0 0 0 0 0 0.518191039777976 0.168084480427817 0 0.168725710321788 0 0 0 0 0 0 0 0 0 0 0.0536479467257578 0.0913508227466617 0 0 0 0 0 0 0 0 0 0 0 0 0 0 0 0 0 0 0 0 0 0 0 0 0 0 0 0 0 0 0 0 0 0 0 0 0 0 0 0 0 0 0 0 0 0 0 0 0 0 0 0 0 0 0 0 0 0 0 0 0 0 0 0 0 0 0 0 0 0 0 0 0 0 0 0 0 0 0 0 0 0 0 0 0 0 0 0 0 0 0 0 0 0 0 0 0 0 0 0 0 0 0 0 0 0 0 0 0 0 0 0 0 0 0 0 0 0 0 0 0 0 0 0 0 0 0 0 0 0 0 0 0 0 0 0 0 0 0 0 0 0 0 0 0 0 0 0 0 0 0 0 0 0 0 0 0 0 0 0 0 0 0 0 0 0 0 0 0 0 0 0 0 0 0 0 0 0 0 0 0 0 0 0 0 0 0 0 0 0 0 0 0 0 0 0 0 0 0 0 0 0 0 0 0 0 0 0 0 0 0 0 0 0 0 0 0 0 0 0
0 0 0 0 0 0 0 0 0 0 0 0 0 0 0 0 0 0 0.00438829287411766 0 0 0 0 0 0 0 0 0 0 0.00822758132252896 0 0 0 0 0 0.0240721354086019 0 0 0 0 0 0 0 0 0 0 0 0 0 0 0 0 0 0 0 0 0 0 0 0 0 0 0 0 0 0 0 0 0 0 0 0 0 0 0 0 0 0 0 0 0.266648876939665 0.0284653489902768 0 0.00939068349354042 0.00245148924578115 0 0.0115783465255985 0.0245926345086944 0.00690125836100531 0.00400344009895711 0.00318092893192246 0 0 0.00913355208518921 0.0579994195318648 0 0 0 0 0 0 0 0 0 0 0 0 0 0 0 0.00274184118733452 0 0 0 0 0 0 0 0 0 0 0 0 0 0 0 0 0 0 0 0 0 0 0 0 0 0 0 0 0 0 0 0 0 0 0 0 0 0.00426382830229546 0 0 0 0.00342599428758235 0 0 0 0 0 0 0 0 0 0 0 0 0 0 0 0 0 0 0 0 0 0 0 0 0 0 0 0 0 0 0 0 0 0 0 0 0.0077128422245445 0 0 0 0 0 0.051850546451084 0 0 0 0 0 0 0 0 0 0 0 0 0 0 0 0 0 0 0 0 0 0 0 0 0 0 0 0 0 0 0 0 0 0 0 0 0 0 0.252991829860493 0 0 0 0.199605702596247 0.0163734267726752 0 0 0 0 0 0 0 0 0 0 0 0 0 0 0 0 0 0 0 0 0 0 0 0 0 0 0 0 0 0 0 0 0 0 0 0 0 0 0 0 0 0 0 0 0 0 0 0 0 0 0 0 0 0 0 0 0 0 0 0 0 0 0 0 0 0 0 0 0 0 0 0 0 0 0
0 0 0 0 0.00247993723687563 0 0 0.00444564752050893 0 0.0140054103385262 0 0 0 0 0 0 0 0 0 0 0 0.00166923458093151 0 0 0 0 0 0 0 0 0.0207049760137634 0 0 0 0 0 0.0156971172129671 0.100070447623833 0 0.00112313821528231 0 0 0 0 0 0 0.00592309012643951 0 0 0 0.00120837023878645 0 0 0 0 0 0 0.0568397704146974 0.000878184404529917 0.00614774594467665 0.00062188304370341 0.00837997961102902 0 0 0 0 0 0 0 0.000715321925459735 0 0.00751545177949013 0.00335810120001483 0 0.0040024780677035 0 0.00551369822264895 0.00425493911257566 0.00229446963333611 0 0.00342987285572437 0 0.00290246404942214 0 0.067662707821653 0.073180524649572 0.151564768606057 0.188405158926839 0.00536023238819458 0 0.00303925286877831 0.0032053610544651 0 0.0249592568046587 0.0385721629338268 0 0 0 0.00184874786175508 0.0022232752033578 0.0188276344897659 0.00828777739309026 0 0.00135234935681735 0.00135908340995584 0 0 0 0 0 0 0 0 0 0 0 0 0 0 0 0 0 0 0 0 0.0110763447295298 0 0 0.00423146551335656 0.0125202776322591 0.00801030267382767 0.0172278330909357 0.00370150988797059 0 0.0196743369543626 0 0 0.000779470446521533 0.00708185270809844 0.00220707258867921 0 0.023030368122891 0 0 0 0.00157658044673745 0 0.00173415465861908 0.0095870600205749 0.00253867803548052 0.00161011471840777 0 0.00149447383549053 0 0 0 0 0 0 0 0 0 0 0 0 0 0 0 0 0 0 0 0 0 0 0 0 0 0 0 0 0 0 0 0 0 0 0 0 0 0 0 0 0 0 0 0 0 0 0 0 0 0 0 0 0 0 0 0 0 0 0 0 0 0 0 0 0 0.00306370591627318 0 0 0 0 0.000969041971643156 0 0 0 0 0 0 0 0 0 0 0 0 0 0 0 0 0 0 0 0 0 0 0 0 0 0 0 0 0 0 0.00291246518099624 0 0 0 0 0 0 0 0 0 0 0 0 0 0 0 0.000942867725631923 0 0 0 0 0 0 0 0 0 0 0 0 0 0 0 0 0 0 0 0 0 0 0 0 0 0 0 0 0 0 0 0 0 0 0 0 0 0 0 0 0 0 0 0
0 0 0 0 0 0 0 0 0 0.00505832541237138 0 0 0 0 0 0 0 0 0 0 0 0 0 0 0 0 0 0 0 0.00495010309527113 0.0151536313554131 0 0 0.00129422945131184 0 0 0.0108632261228487 0.0671725359766522 0 0 0 0 0 0 0 0 0 0 0 0 0 0 0 0.0021647421454425 0 0 0 0.00587369184603307 0 0 0 0.000751694136911522 0 0 0 0 0 0 0 0 0 0 0.00369498216827111 0 0 0 0 0 0.00638242864600752 0 0.00201120750552744 0 0.00195626715806255 0.174693964031189 0 0.00621906007548895 0.0988561558417225 0.158663319682808 0.0113295074816272 0.00216728752192812 0.00427234970275508 0.0564392231012368 0.00329819568078179 0.174151021639439 0.0212416611874944 0 0 0 0.00179259349823164 0.00168276540290963 0.0335462479514921 0.0136298355213292 0 0 0.00258297443792382 0 0 0.00615567897819861 0 0 0.00204353374754875 0 0 0 0 0 0 0 0 0 0 0 0 0 0 0.00797457449573045 0 0 0.00246862284231703 0.00133201673903368 0 0.00388191174317196 0 0 0.00734466300193497 0 0 0 0 0 0 0.00661735432959983 0 0.00500217482531772 0 0.00327577215622113 0 0.00601409335012864 0.0325196580661244 0.000944855644386227 0.00232149670161332 0 0.00306665093069406 0 0 0 0 0 0 0 0 0 0 0 0 0 0 0 0 0 0 0 0 0 0 0 0 0 0 0 0 0 0 0 0 0 0 0 0 0 0 0 0 0 0 0 0 0 0 0 0 0 0 0 0 0 0 0 0 0 0 0 0 0.000849482406958559 0 0 0 0 0.00172395827686268 0 0 0 0 0.00163646728803678 0 0 0 0 0 0 0 0 0 0 0 0 0 0 0 0.000627602162152753 0 0 0 0 0 0 0 0 0 0 0 0 0 0 0.00968397622072986 0.000541984380127264 0 0 0 0 0 0 0 0 0 0 0 0 0 0 0 0 0 0 0 0 0 0 0 0 0 0 0 0 0 0 0 0 0 0 0 0 0 0 0 0 0 0 0 0 0 0 0 0 0 0 0 0.00208024393463047 0 0 0 0 0 0 0
0 0 0 0 0.0116850401932324 0 0 0 0 0 0 0 0 0 0 0 0 0 0 0 0 0.00485668907632502 0 0 0 0 0 0 0.00783694278187855 0 0 0 0 0 0 0 0.0503625789081559 0.0954074601752702 0 0.00355425855880484 0 0 0 0 0 0 0.0350458475671408 0 0 0 0.00458293021657157 0 0 0 0 0 0 0.0291465946093055 0.00247039151572052 0.0242133832791818 0.00731376395477515 0.0405506436769984 0.00352235969025921 0 0 0 0 0 0.00994657636592737 0.00613432034516622 0 0.0286119857014616 0.0769398359422374 0 0.0121086840721399 0 0.0209071164278968 0.0228815020346585 0 0 0 0 0 0.220985125470901 0.00727384010341793 0 0.0179076289612894 0.0217884646013265 0 0 0 0 0 0 0 0 0 0 0 0 0 0 0 0 0 0 0 0 0 0 0 0 0 0 0 0 0 0 0 0 0 0 0 0 0 0 0 0 0 0.0768785045147509 0.0427821838546449 0.0410729420238949 0.0252597715097376 0 0 0 0 0 0.0320722261174616 0 0 0 0 0 0 0 0 0 0 0 0 0 0 0 0 0 0 0 0 0 0 0 0 0 0 0 0 0 0 0 0 0 0 0 0 0 0 0 0 0 0 0 0 0 0 0 0 0 0 0 0 0 0 0 0 0 0 0 0 0 0 0 0 0 0 0 0 0 0 0 0 0 0 0 0 0 0 0 0.00503119702125775 0 0 0 0 0 0 0 0 0 0 0 0 0 0 0 0 0 0 0 0 0 0 0 0 0 0 0 0 0 0 0 0 0 0 0 0 0 0 0 0 0 0 0 0 0 0 0 0 0 0.00282104011470103 0 0.0042464077516026 0 0.00380176286190648 0 0 0 0 0 0 0 0 0 0 0 0 0 0 0 0 0 0 0 0 0 0 0 0 0 0 0 0 0 0 0 0 0 0 0 0 0 0 0 0 0 0
0 0 0 0 0 0 0 0 0 0.00059284275600659 0 0 0 0 0 0 0 0 0 0 0 0 0 0 0 0 0 0 0 0 0.00538867520011961 0.00054232712387428 0 0 0.00070077880125779 0 0.00587705104068607 0.0154185231074878 0 0 0 0 0 0 0.00098509503219848 0.000533543461589279 0.000753760518889907 0 0 0 0.00186193867535597 0 0.00108856654796386 0 0 0.00119590871561054 0 0.0379273648818567 0 0.000776676352063131 0 0.000694709061112328 0 0.000567197142760724 0.000786663831351762 0 0 0 0 0 0 0 0.00221407456496608 0 0 0.000634545424661529 0.000559464728938038 0.000364933866315378 0.0453707436275188 0 0.00215600170804542 0 0.00218389407453247 0.0924940170562874 0.0233663336284227 0.00361897801251212 0 0.336886403693807 0.110627629387993 0.0143509485092405 0.0339750534109302 0 0.00641478705509309 0.0354405775890228 0.021829623461686 0 0 0 0.00821626195497143 0.0119155755416555 0.0269881412286283 0.0297570640680229 0 0 0.00108641399761682 0.00093141486243124 0 0 0 0 0 0 0 0 0 0 0 0 0 0 0 0 0 0 0 0 0 0 0 0.000801677611056652 0 0 0.000512504673025317 0 0.00235725220947901 0 0 0 0.00321190160641782 0.00446056904802463 0 0.0495269744796146 0 0.000691460648113843 0.00310220675065367 0.00312955393776897 0.00363158782328295 0.00894857299365045 0.00787918201543185 0.00549110376703883 0.0072257468214826 0.00129966593979648 0 0.00180016572800166 0 0 0 0 0 0 0 0 0 0 0 0 0 0 0 0 0 0 0 0 0 0 0 0 0 0 0 0 0 0 0 0 0 0 0 0 0 0 0 0 0 0 0 0 0 0 0 0 0 0 0 0 0 0 0 0 0 0 0 0 0 0 0 0 0.000588352148918742 0 0 0 0 0.000733551496241389 0.000926781371948067 0 0 0 0 0 0 0 0 0 0 0 0 0 0 0 0 0 0 0 0 0 0 0 0 0.000410966305889562 0 0 0 0 0.00619571892067903 0 0 0 0 0 0 0 0 0 0 0 0 0 0 0 0 0 0 0 0 0 0 0 0 0 0 0 0 0 0 0 0 0 0 0 0 0 0 0 0 0 0 0 0 0 0 0 0 0 0 0 0 0 0 0 0 0 0 0 0
0 0 0 0 0 0 0 0 0 0.000597577227212184 0 0 0 0 0 0 0 0 0 0 0 0.00038954393712762 0 0 0 0 0 0 0 0 0 0.000369203833148377 0 0 0.000813410136560413 0 0.00596891393396216 0.00599509251364075 0 0 0 0 0 0 0.00079438779997499 0.000380194508035058 0 0 0 0 0.00160606375763844 0 0.00054980054477259 0.000667649948531776 0 0.00095293392884112 0 0.0439418831415659 0 0.00130870565111547 0 0.00108682617993748 0 0.000670373552916692 0.000567445892666218 0 0 0 0 0 0 0.000345308322559564 0.00318163629855515 0 0.000289296069457269 0.000451916266919633 0.00091265101592517 0.000975624081664737 0.0085589698030568 0 0.00387693009091573 0 0.00348312649007984 0.0863350878578502 0.0281606422809281 0.0033063867244255 0.252966287936273 0 0.0788259341879391 0.0367859052262137 0.054132927976075 0 0.00936452352884141 0.0152418368357567 0.00942326512879921 0 0 0 0.00883719311605789 0.0131958086349485 0.0957766312312517 0.0519743127010633 0 0.00138858161978541 0.00161338520515092 0.000555669824058578 0 0 0 0 0 0 0 0 0 0 0 0.000502044500980614 0 0 0 0 0 0 0 0 0 0 0 0.000473472482528756 0.00139519298725113 0 0.000462109142948065 0 0.00109774589368429 0 0 0 0.00588565844184153 0.0107951078211846 0.00110231562827246 0.0781360683275618 0.000718647708823966 0.000490369047469437 0.00319601442677316 0.00219118464634286 0.00290963627323266 0.0166088332177753 0.00939493259964594 0.00900078678919322 0.00844972146958053 0.00130961435834074 0 0.00201369939957184 0 0 0 0 0 0 0 0 0 0 0 0 0 0 0 0 0 0 0 0 0 0 0 0 0 0 0 0 0 0 0 0 0 0 0 0 0 0 0 0 0 0 0 0 0 0 0 0 0 0 0 0 0 0 0 0 0 0 0 0 0 0 0 0 0.00130574634552422 0 0 0 0 0.000518033179355793 0.000653481553683105 0 0 0 0 0 0 0 0 0 0 0 0 0 0 0 0 0 0 0 0 0 0 0 0 0.000287741664638448 0 0 0 0 0.00448199715159614 0 0 0 0 0 0 0 0 0 0 0 0 0 0 0 0 0 0 0 0 0 0 0 0 0 0 0 0 0 0 0 0 0 0 0 0 0 0 0 0 0 0 0 0 0 0 0 0 0 0 0 0 0 0 0 0 0 0 0 0
0 0 0 0 0 0 0 0 0 0 0 0 0 0 0 0 0 0 0 0 0 0 0 0 0 0 0 0 0 0 0 0.000556814973745863 0 0 0 0 0 0 0 0 0 0 0 0 0 0 0 0 0 0 0 0 0 0.00136845415616934 0 0 0 0.000752303794868473 0 0 0 0 0 0 0 0 0 0 0 0 0 0 0 0 0 0 0 0 0.0222548978849258 0 0.00153967650757513 0 0.00177776816339114 0.00446746142064244 0.00365729251481489 0 0.151086415472694 0.143367850459593 0 0.100318624490012 0.179513899280455 0 0.0399235045830656 0.00712984645831742 0.00594290951467528 0 0 0 0.0175522743006157 0.0282919840843272 0.111561748630101 0.0840311766215853 0 0 0 0 0 0 0 0 0 0 0 0 0 0 0 0 0 0 0 0 0 0 0 0 0 0 0 0 0 0 0 0 0 0 0 0 0 0.00720864655241909 0 0.0299441414255657 0 0 0 0 0 0.0266601379126081 0.00159129353860119 0.0129694513426187 0.0155658330014403 0.000965592915171813 0 0 0 0 0 0 0 0 0 0 0 0 0 0 0 0 0 0 0 0 0 0 0 0 0 0 0 0 0 0 0 0 0 0 0 0 0 0 0 0 0 0 0 0 0 0 0 0 0 0 0 0 0 0 0 0 0 0 0 0 0 0 0 0 0 0 0 0 0 0 0 0 0 0 0 0 0 0 0 0 0 0 0 0 0 0 0 0 0 0 0 0 0 0 0 0 0 0 0 0 0 0 0 0 0 0 0 0 0 0 0 0 0 0 0 0 0 0 0 0 0 0 0 0 0 0 0 0 0 0 0 0 0 0 0 0 0 0 0 0 0 0 0 0 0 0 0 0 0 0 0 0 0 0 0 0 0 0 0 0 0 0 0
0 0 0 0 0 0 0 0 0 0 0 0 0 0 0 0 0 0 0 0 0 0 0 0 0 0 0 0 0 0 0 0 0 0 0 0 0 0 0.00127782085998317 0 0 0 0 0 0 0 0 0.00302545121812409 0 0 0 0 0 0.00280694046448128 0 0 0 0 0 0 0 0 0 0 0 0 0 0 0 0 0 0 0 0 0 0 0 0 0.00183408277547492 0 0.000846199432196942 0 0.00197649113876992 0 0.00134084907199194 0 0.0375627272149625 0.128226796871239 0.192263244697377 0 0.207301898977437 0 0.102332885779853 0.00235247101460941 0 0 0 0 0.0309675980502721 0.0503276154519208 0.090185290647437 0.0613871262115582 0 0 0 0 0 0 0 0 0 0 0 0 0 0 0 0 0 0 0 0 0 0 0 0 0 0 0 0 0 0 0 0 0 0 0 0 0 0.0055609197881233 0 0.0109471916835187 0 0 0 0 0 0.0163013067474751 0 0.0229573777901128 0.0282177141130822 0 0 0 0 0 0 0 0 0 0 0 0 0 0 0 0 0 0 0 0 0 0 0 0 0 0 0 0 0 0 0 0 0 0 0 0 0 0 0 0 0 0 0 0 0 0 0 0 0 0 0 0 0 0 0 0 0 0 0 0 0 0 0 0 0 0 0 0 0 0 0 0 0 0 0 0 0 0 0 0 0 0 0 0 0 0 0 0 0 0 0 0 0 0 0 0 0 0 0 0 0 0 0 0 0 0 0 0 0 0 0 0 0 0 0 0 0 0 0 0 0 0 0 0 0 0 0 0 0 0 0 0 0 0 0 0 0 0 0 0 0 0 0 0 0 0 0 0 0 0 0 0 0 0 0 0 0 0 0 0 0 0 0 0
0 0 0 0 0 0 0 0 0 0 0 0 0 0 0 0 0 0 0 0 0 0 0 0 0 0 0 0 0 0 0 0.00116912999579154 0 0 0.00168605822858752 0 0 0 0 0 0 0 0 0 0.00065481232137454 0 0 0.00129088833126232 0 0 0 0 0 0.0017540394331329 0 0.00157378451909848 0 0 0 0 0 0 0 0 0 0 0 0 0 0 0 0 0 0 0 0 0 0 0.00417302287935266 0 0 0 0.000967861039992232 0.00299196308812817 0.00162902467996738 0 0.0548067643898532 0.116293748496521 0.212036332723404 0.127761730519836 0 0 0.0454711023338947 0.0085558847768625 0 0 0 0 0.025716482781059 0.0409464259562681 0.115218505074801 0.0934871867461366 0.0014508992802877 0 0 0 0 0 0 0 0 0 0 0 0 0 0 0 0 0 0 0 0 0 0 0 0 0 0 0 0 0 0 0 0 0 0 0 0 0.00496281231794445 0 0.05024580509486 0 0 0 0 0 0.0264655417740204 0.0015253905769834 0.0135329745526193 0.0260684414219262 0 0 0 0 0 0 0 0 0 0 0 0 0 0 0 0 0 0 0 0 0 0 0 0 0 0 0 0 0 0 0 0 0 0 0 0 0.00237765105685402 0 0 0 0 0 0.00109725413618582 0 0 0 0 0 0 0 0 0 0 0 0 0 0 0 0 0 0 0.00139555755250728 0 0 0 0 0 0 0 0 0 0 0 0 0 0 0 0 0 0 0 0 0 0 0 0 0 0 0 0 0 0 0 0 0 0 0 0 0 0 0 0 0 0.0109656336003882 0 0 0 0 0 0 0 0 0 0 0 0 0 0 0 0 0 0 0 0 0 0 0 0 0 0 0 0 0 0 0 0 0 0 0 0 0 0 0 0 0 0 0 0 0.00172729032009957 0 0 0 0 0 0 0 0 0 0 0 0 0 0 0
0 0 0 0 0 0.00539804511745427 0.0122045308685416 0.0319407102211193 0 0.0209202427096745 0 0 0 0 0 0 0 0 0 0 0 0 0 0 0 0 0 0 0 0.0279799548352045 0 0 0 0 0 0 0 0.286873556299437 0 0 0 0 0 0 0 0 0 0 0 0 0.0108156990107418 0 0 0 0 0 0 0 0 0 0 0 0 0 0 0 0 0 0 0 0 0 0 0 0 0 0 0 0 0 0 0 0 0.0186799224400473 0.127394481081084 0 0 0 0 0 0 0 0 0.0514228546716074 0 0 0 0 0 0 0 0 0 0 0 0 0 0 0 0 0 0 0 0 0 0 0 0 0 0 0 0 0 0 0 0 0 0 0.134308748419593 0 0 0.0550864490673939 0 0 0 0 0 0 0 0 0 0 0 0 0 0.0255014777853906 0 0 0.138175135836976 0 0 0 0.0420655176911659 0 0 0 0 0 0 0 0 0 0 0 0 0 0 0 0 0 0 0 0 0 0 0 0 0 0 0 0 0 0 0 0 0 0 0 0 0 0 0 0 0 0 0 0 0 0 0 0 0 0 0 0 0 0 0 0 0 0 0 0 0 0 0 0 0 0 0 0 0 0 0 0 0 0 0 0 0 0 0 0 0 0 0 0 0 0 0 0 0 0 0 0 0 0 0 0 0 0 0 0 0 0.00365754450175851 0 0 0 0 0 0 0 0 0 0 0 0 0 0 0 0 0 0 0 0 0 0 0 0 0 0 0 0 0 0 0 0 0 0 0 0 0 0 0 0 0 0.00369645454964956 0 0 0 0 0 0 0 0 0 0 0.00387867489316052 0 0 0 0 0 0 0
0 0 0 0 0 0 0 0 0 0 0 0 0 0 0 0 0 0 0 0 0 0 0 0 0 0 0 0 0 0 0 0 0 0 0 0 0 0 0 0 0 0 0 0 0 0 0 0 0 0 0 0 0 0.00900863522755757 0 0 0 0 0 0 0 0 0 0 0 0 0 0 0 0 0 0 0 0 0 0 0 0 0 0 0 0 0 0 0.00262133794946555 0 0.0215695947376023 0.0419339972424333 0.0982939046458508 0.131461460378677 0.0947809830070964 0 0 0.00488702970768276 0 0 0 0 0.0647416574704202 0.133301941798632 0.0536408755784376 0.0240057880712388 0 0 0 0 0 0 0 0 0 0 0 0 0 0 0 0 0 0 0 0 0 0 0 0 0 0 0 0 0 0 0 0 0 0 0 0 0 0.0227066351852916 0 0 0.00498048833294968 0.0138277905773997 0 0 0.00962997115371587 0.0945945380776848 0.0213625497262568 0.0554999862890919 0.0717878273040488 0.0253630075384664 0 0 0 0 0 0 0 0 0 0 0 0 0 0 0 0 0 0 0 0 0 0 0 0 0 0 0 0 0 0 0 0 0 0 0 0 0 0 0 0 0 0 0 0 0 0 0 0 0 0 0 0 0 0 0 0 0 0 0 0 0 0 0 0 0 0 0 0 0 0 0 0 0 0 0 0 0 0 0 0 0 0 0 0 0 0 0 0 0 0 0 0 0 0 0 0 0 0 0 0 0 0 0 0 0 0 0 0 0 0 0 0 0 0 0 0 0 0 0 0 0 0 0 0 0 0 0 0 0 0 0 0 0 0 0 0 0 0 0 0 0 0 0 0 0 0 0 0 0 0 0 0 0 0 0 0 0 0 0 0 0 0 0
0 0 0 0 0 0 0 0 0 0 0 0 0 0 0 0 0 0 0 0 0 0 0 0 0 0 0 0 0 0.00830520442772383 0.070500050232931 0 0 0 0 0 0 0.00695211394397932 0 0 0 0 0 0 0 0 0 0 0 0 0 0 0 0 0 0 0 0 0 0 0 0 0 0.00373562598898114 0 0 0 0 0 0 0 0 0 0 0 0 0 0 0.0236834013072952 0 0.0138124056720342 0.00702672587461399 0.00709094911097893 0.0626940985756279 0.169430859446597 0 0.14587485031031 0.0835483305492495 0.0214880990924422 0.00369936687246537 0.0218308448988064 0.0221642521572573 0.00598225429345676 0 0.20013973148051 0 0 0 0.00803320807902205 0.0135070839122828 0.00982805308932354 0.0280113412967912 0 0 0.00687676457634413 0.00326209275538938 0 0.00341251575960931 0 0 0 0 0 0 0 0 0 0 0 0 0 0 0 0 0 0 0 0 0 0 0 0 0 0 0.0151621127941437 0 0 0 0 0 0 0 0 0 0 0 0 0.00381432324208202 0.0181961018217932 0.00390340655987561 0.00803383187808277 0 0 0 0 0 0 0 0 0 0 0 0 0 0 0 0 0 0 0 0 0 0 0 0 0 0 0 0 0 0 0 0 0 0 0 0 0 0 0 0 0 0 0 0 0 0 0 0 0 0 0 0 0 0 0 0 0 0 0 0 0 0 0 0 0 0 0 0 0 0 0 0 0 0 0 0 0 0 0 0 0 0 0 0 0 0 0 0 0 0 0 0 0 0 0 0 0 0 0 0 0 0 0 0 0 0 0 0 0 0 0 0 0 0 0 0 0 0 0 0 0 0 0 0 0 0 0 0 0 0 0 0 0 0 0 0 0 0 0 0 0 0 0 0 0 0 0 0 0 0 0 0 0 0 0 0 0 0 0 0 0 0 0 0
0 0 0 0 0 0 0 0 0 0 0 0 0 0 0 0 0 0 0 0 0 0 0 0 0 0 0 0 0 0 0.136724169126445 0 0 0 0 0 0 0 0 0 0 0 0 0 0 0 0 0 0 0 0 0 0 0 0 0 0 0 0 0 0 0 0 0 0 0 0 0 0 0 0 0 0 0 0 0 0 0 0.0407008305959955 0.0115288510136535 0.0411750709775015 0.011474712604171 0.0431834915105496 0.0929177003849679 0.0198191220474447 0 0.0861698474933173 0.049537185251596 0.0171769632284478 0 0 0 0 0.191938793331835 0 0 0.00441325903006751 0 0 0 0 0 0 0 0 0 0 0 0 0 0 0 0 0 0 0 0 0 0 0 0 0 0 0 0 0.0988033280921818 0 0 0 0 0 0 0 0 0.14376830246953 0 0 0 0 0 0 0 0 0 0 0 0 0 0.0039639561504488 0 0 0 0 0 0 0 0 0 0 0 0 0 0 0 0 0 0 0 0 0 0 0 0 0 0 0 0 0 0 0 0 0 0 0 0 0 0 0 0 0 0 0 0 0 0 0 0 0 0 0 0 0 0 0 0 0 0 0 0 0 0 0 0 0 0 0 0 0 0 0 0 0 0 0 0 0 0 0 0 0 0 0 0 0 0.00670441669184651 0 0 0 0 0 0 0 0 0 0 0 0 0 0 0 0 0 0 0 0 0 0 0 0 0 0 0 0 0 0 0 0 0 0 0 0 0 0 0 0 0 0 0 0 0 0 0 0 0 0 0 0 0 0 0 0 0 0 0 0 0 0 0 0 0 0 0 0 0 0 0 0 0 0 0 0 0 0 0 0
0 0 0 0 0 0 0 0 0 0 0 0 0 0 0 0.125294527951312 0 0 0 0 0 0 0 0 0 0 0 0 0 0.0597054120753687 0.112832872046794 0 0 0 0 0 0 0 0 0 0 0 0 0 0 0 0 0 0 0 0 0 0 0 0 0 0 0 0 0 0 0 0 0 0 0 0 0 0 0 0 0 0 0 0 0 0 0 0 0 0 0 0 0 0 0 0 0 0 0 0 0 0 0 0 0 0 0 0 0 0 0 0 0 0 0 0 0 0 0 0 0 0 0 0 0 0 0 0 0 0 0 0 0 0 0.286041947135332 0 0 0 0 0 0 0 0 0.355459653960227 0.0606655868309667 0 0 0 0 0 0 0 0 0 0 0 0 0 0 0 0 0 0 0 0 0 0 0 0 0 0 0 0 0 0 0 0 0 0 0 0 0 0 0 0 0 0 0 0 0 0 0 0 0 0 0 0 0 0 0 0 0 0 0 0 0 0 0 0 0 0 0 0 0 0 0 0 0 0 0 0 0 0 0 0 0 0 0 0 0 0 0 0 0 0 0 0 0 0 0 0 0 0 0 0 0 0 0 0 0 0 0 0 0 0 0 0 0 0 0 0 0 0 0 0 0 0 0 0 0 0 0 0 0 0 0 0 0 0 0 0 0 0 0 0 0 0 0 0 0 0 0 0 0 0 0 0 0 0 0 0 0 0 0 0 0 0 0 0 0 0 0 0 0 0 0 0 0 0 0 0 0 0 0
0 0 0 0 0 0 0 0 0 0 0 0 0 0 0 0 0 0 0 0 0 0 0 0 0 0 0 0 0 0 0 0 0 0 0 0 0 0 0 0 0 0 0 0 0 0 0 0 0 0 0 0 0 0 0 0 0 0 0 0 0 0 0 0 0 0 0 0 0 0 0 0 0 0 0.187670266020189 0 0 0 0 0.29472765539105 0 0 0 0 0 0 0 0 0 0 0 0 0 0 0.196170014675418 0 0 0.321432063913343 0 0 0 0 0 0 0 0 0 0 0 0 0 0 0 0 0 0 0 0 0 0 0 0 0 0 0 0 0 0 0 0 0 0 0 0 0 0 0 0 0 0 0 0 0 0 0 0 0 0 0 0 0 0 0 0 0 0 0 0 0 0 0 0 0 0 0 0 0 0 0 0 0 0 0 0 0 0 0 0 0 0 0 0 0 0 0 0 0 0 0 0 0 0 0 0 0 0 0 0 0 0 0 0 0 0 0 0 0 0 0 0 0 0 0 0 0 0 0 0 0 0 0 0 0 0 0 0 0 0 0 0 0 0 0 0 0 0 0 0 0 0 0 0 0 0 0 0 0 0 0 0 0 0 0 0 0 0 0 0 0 0 0 0 0 0 0 0 0 0 0 0 0 0 0 0 0 0 0 0 0 0 0 0 0 0 0 0 0 0 0 0 0 0 0 0 0 0 0 0 0 0 0 0 0 0 0 0 0 0 0 0 0 0 0 0 0
0 0 0 0 0 0 0 0 0 0 0 0 0 0 0 0 0 0 0 0 0 0 0 0 0 0 0 0 0 0 0 0 0 0 0 0 0 0.143501427130412 0 0 0 0 0 0 0 0 0 0 0 0 0 0 0 0 0 0 0 0 0 0 0 0 0 0 0 0 0 0 0 0 0 0 0 0 0 0 0 0 0 0.41504593778988 0 0 0 0 0 0 0 0 0 0 0 0 0 0 0 0 0.254843972070923 0 0 0 0 0 0 0 0 0 0 0 0 0 0 0 0 0 0 0 0 0 0 0 0 0 0 0 0 0 0 0 0 0 0 0 0 0 0.186608663008785 0 0 0 0 0 0 0 0 0 0 0 0 0 0 0 0 0 0 0 0 0 0 0 0 0 0 0 0 0 0 0 0 0 0 0 0 0 0 0 0 0 0 0 0 0 0 0 0 0 0 0 0 0 0 0 0 0 0 0 0 0 0 0 0 0 0 0 0 0 0 0 0 0 0 0 0 0 0 0 0 0 0 0 0 0 0 0 0 0 0 0 0 0 0 0 0 0 0 0 0 0 0 0 0 0 0 0 0 0 0 0 0 0 0 0 0 0 0 0 0 0 0 0 0 0 0 0 0 0 0 0 0 0 0 0 0 0 0 0 0 0 0 0 0 0 0 0 0 0 0 0 0 0 0 0 0 0 0 0 0 0 0 0 0 0 0 0 0 0 0 0 0 0 0 0 0 0 0 0 0
0 0 0 0 0 0 0 0 0 0 0 0 0 0 0 0 0 0 0 0 0 0 0 0 0.0011947409223803 0.000987778241281847 0 0 0 0 0 0.0170123043127719 0.00353691758094766 0.00983483817455968 0.0344461791643928 0 0 0 0 0 0 0 0 0 0 0 0 0.00057838926024244 0.00436116130491926 0 0.00164529850116019 0 0 0.0220470336512924 0 0.0109163087988284 0.00130351763613826 0 0 0 0 0 0 0 0 0 0 0 0 0 0.00495063873343416 0 0 0 0 0.00166925256564237 0 0 0 0 0 0 0 0.00220655608965868 0.000828687099481563 0 0.0160692713098263 0.0230174435954743 0.025135845128052 0.0231394438878384 0.0311788046555999 0 0.0376570225645277 0.00381708024663493 0 0 0 0 0 0.182548511922022 0.0387068229100146 0.0737993515628162 0 0 0 0 0 0 0 0 0 0 0 0 0 0 0 0 0 0 0 0 0 0 0 0 0 0 0 0 0 0 0 0 0 0 0 0.00417531615207056 0 0 0 0.00536545467527906 0.00132397562126099 0 0.00140410437926639 0 0 0.00569041586482701 0.00158424433313281 0.0517436375083353 0.0518572116910212 0.0297600401886546 0.00269664494553856 0 0 0 0 0 0 0 0 0 0 0 0 0 0 0 0 0 0 0 0 0 0 0 0 0 0 0 0 0 0 0 0 0.00166951818504592 0.00189139374465856 0.00270309349405281 0 0 0 0 0 0 0 0 0 0 0 0 0 0 0 0 0 0 0 0 0 0 0 0 0.00219801279086759 0.00203855907454003 0 0 0 0 0 0 0 0 0 0 0 0 0 0 0 0 0 0 0 0 0 0 0 0 0 0 0 0 0 0 0 0 0 0 0 0 0 0 0 0 0.110359253709936 0 0 0 0 0 0 0 0 0 0 0 0 0 0 0 0 0 0 0 0 0 0 0 0 0 0 0 0 0 0 0 0 0 0 0 0 0 0 0 0 0 0.059915999971234 0 0 0 0.0107595018941411 0.0259186238837277 0.00166208036145598 0 0 0 0 0 0 0 0.0181006339712011 0 0 0 0.0345930837398146
0 0 0 0 0 0 0 0 0 0 0 0 0 0 0 0 0 0 0 0 0 0 0 0 0 0.000535454031206366 0 0 0 0 0 0.00585271447136217 0 0.00332787030647721 0.0147857298145698 0 0 0 0 0 0 0 0 0 0 0 0 0.000969757012245318 0.00125667594686191 0 0.00270916308443195 0 0 0.016071148491169 0 0.00103455335214373 0 0 0 0 0 0 0 0 0 0 0 0 0 0 0.00118433717080426 0 0 0 0 0 0 0 0 0 0 0 0 0.00195917698042863 0.000574348503695791 0 0.0172060067437445 0.0253759265816502 0.0299134605863508 0.0277648229284729 0.036652790883377 0 0.0572455587898727 0.00473856704901866 0 0 0 0 0.134778759678769 0 0.0397586906476145 0.0856315480516297 0 0 0 0 0 0 0 0 0 0 0 0 0 0 0 0 0 0 0 0 0 0 0 0 0 0 0 0 0 0 0 0 0 0 0 0.0033216786403649 0 0 0 0.00656090931548729 0.0100524685583585 0 0.000811335471250998 0 0 0.00984773702501563 0.028680839957373 0.0670466236544067 0.0672001771591674 0.0415660138386039 0 0 0 0 0 0 0 0 0 0 0 0 0 0 0 0 0 0 0 0 0 0 0 0 0 0 0 0 0 0 0 0 0 0.0013246221287847 0.00153335586121302 0 0 0 0 0 0 0 0.00135841350962104 0 0 0 0 0 0 0 0 0 0 0 0 0 0 0 0 0 0 0.00522928454191222 0 0 0 0 0 0 0 0 0 0 0 0 0 0 0 0 0 0 0 0 0 0 0 0 0 0 0 0 0 0 0 0 0 0 0 0 0 0 0 0 0.100935680839946 0 0 0 0 0 0 0 0 0 0 0 0 0 0 0 0 0 0 0 0 0 0 0 0 0 0 0 0 0 0 0 0 0 0 0 0 0 0 0 0.00321610600217213 0 0.0669202389119015 0 0 0 0.00891915712458943 0.0170894052897051 0.00658038045506251 0 0 0 0 0 0 0 0.00967037291692081 0 0 0 0.0328081376922474
0 0 0 0 0 0 0 0 0 0 0 0 0 0 0 0 0 0 0 0 0 0 0 0 0 0 0 0 0 0 0 0.000491300414084269 0 0.000966034665445696 0.00136010979195853 0 0 0 0 0 0 0 0 0 0 0 0 0 0 0 0 0 0 0 0 0 0 0.00303773269701565 0 0 0 0 0 0 0 0 0 0 0 0 0 0 0 0 0 0 0 0 0.00140994988076704 0 0 0 0 0.0145253621121298 0.0100241287591441 0 0.0341184115051933 0.161248700047159 0.103268847457236 0.0435587118392602 0.0902950721849383 0 0.0201674944344702 0.00301858695123888 0 0 0 0 0.0250196625665501 0.0348083019705843 0 0.170589782609061 0 0 0 0 0 0 0 0 0 0 0 0 0 0 0 0 0 0 0 0 0 0 0 0 0 0 0 0 0 0 0 0 0 0 0 0 0 0.0283207456375404 0 0.135338880926545 0 0 0.00310999219680474 0.00115071503440167 0 0.0465066564229061 0.00387819396202485 0.0354974266289548 0.023361256823094 0.00318985943220995 0 0.00173808304928228 0 0 0 0 0 0 0 0 0 0 0 0 0 0 0 0 0 0 0 0 0 0 0 0 0 0 0 0 0 0 0 0 0 0 0 0 0 0 0 0 0 0 0 0 0 0 0 0 0 0 0 0 0 0 0 0 0 0 0 0 0 0 0 0 0 0 0 0 0 0 0 0 0 0 0 0 0 0 0 0 0 0 0 0 0 0 0 0 0 0 0 0 0 0 0 0 0 0 0 0 0 0 0 0 0 0 0 0 0 0 0 0 0 0 0 0 0 0 0 0 0 0 0 0 0 0 0 0 0 0 0 0 0 0 0 0 0 0 0 0 0 0 0 0 0 0 0 0 0 0 0 0 0 0 0 0 0 0 0 0 0
0 0 0 0 0 0 0 0 0 0 0 0 0 0 0 0 0 0 0 0 0 0 0 0 0 0 0 0 0 0 0 0.00152829483822738 0 0.00150736684199165 0.00299323073742837 0 0 0 0 0 0 0 0 0 0 0 0 0.000570175325445357 0 0 0 0 0 0.00110511223651531 0 0 0 0.000819552108206263 0 0 0 0 0 0 0 0 0 0 0 0 0 0 0 0 0 0 0 0 0 0 0 0 0 0.00650088231630374 0.00414091500111808 0 0.0382480172031639 0.0889668956509524 0.0790856118801712 0.0301453019641069 0.0744898194509726 0 0.00917645781496012 0.00874728181960528 0 0 0 0 0.0485008651755246 0.0762232701095769 0.17344270292272 0 0 0 0 0 0 0 0 0 0 0 0 0 0 0 0 0 0 0 0 0 0 0 0 0 0 0 0 0 0 0 0 0 0 0 0 0 0 0.0344052156019735 0 0.0732498816117737 0 0.00148737700224064 0.00133692529522782 0.00134724464210696 0 0.109773481433045 0.00896698823430533 0.06610596916815 0.0510373056662241 0.00609785794796327 0 0 0 0 0 0 0 0 0 0 0 0 0 0 0 0 0 0 0 0 0 0 0 0 0 0 0 0 0 0 0 0 0 0 0 0 0 0 0 0 0 0 0 0 0 0 0 0 0 0 0 0 0 0 0 0 0 0 0 0 0 0 0 0 0 0 0 0 0 0 0 0 0 0 0 0 0 0 0 0 0 0 0 0 0 0 0 0 0 0 0 0 0 0 0 0 0 0 0 0 0 0 0 0 0 0 0 0 0 0 0 0 0 0 0 0 0 0 0 0 0 0 0 0 0 0 0 0 0 0 0 0 0 0 0 0 0 0 0 0 0 0 0 0 0 0 0 0 0 0 0 0 0 0 0 0 0 0 0 0 0 0 0
0 0 0 0 0 0 0 0 0 0 0 0 0 0 0 0 0 0 0 0 0 0 0 0 0 0 0 0 0 0 0 0.0860303249166614 0 0 0.0491660386937093 0 0 0 0 0 0 0 0 0 0 0 0 0 0 0 0 0 0 0 0 0 0 0 0 0 0 0 0 0 0 0 0 0 0 0 0.270339273269038 0 0 0 0 0 0 0 0 0 0 0 0 0 0 0 0 0 0 0 0.0341891982692823 0 0 0 0 0 0 0 0 0 0 0 0 0 0 0 0 0.233678838929282 0 0 0 0 0 0 0 0 0 0 0 0 0 0 0 0 0 0 0 0 0 0 0 0 0 0 0 0 0 0 0 0 0 0 0 0 0 0 0 0 0 0 0 0 0.192629494220819 0 0 0 0 0 0 0 0 0 0 0 0 0 0 0 0 0 0 0 0 0 0 0 0 0 0 0 0 0 0 0 0 0.0285900103483353 0 0 0 0 0 0 0 0 0 0 0 0 0 0 0 0 0 0 0 0 0 0 0 0 0 0 0 0 0 0 0 0 0.0239615070592631 0 0 0 0 0 0.0272302695642184 0 0 0 0 0 0 0 0 0 0 0 0 0 0 0 0 0 0 0 0 0 0 0 0 0 0 0 0 0 0.054185044729391 0 0 0 0 0 0 0 0 0 0 0 0 0 0 0 0 0 0 0 0 0 0 0 0 0 0 0 0 0 0 0 0 0 0 0 0 0 0 0 0 0 0 0 0 0 0 0 0 0 0 0 0 0 0 0 0 0 0 0 0
0 0 0 0 0 0 0 0 0 0 0 0 0 0 0 0 0 0 0 0 0 0 0 0 0 0 0 0 0 0 0 0 0 0 0 0 0 0 0 0 0 0 0 0 0 0 0 0 0 0 0 0 0.178355685723369 0 0 0 0 0 0 0 0 0 0 0 0 0 0.0483090466563518 0 0 0 0 0 0 0 0 0 0 0 0 0 0 0 0 0.00905481318569093 0 0 0 0.0202893186693695 0 0 0 0 0 0 0 0 0 0 0 0 0 0 0 0 0.0732767222348507 0.037944372420274 0 0.0194811822130768 0 0 0.109096664320544 0 0 0 0 0 0 0 0 0.233728390517176 0 0.225152975253196 0 0.0453108288061007 0 0 0 0 0 0 0 0 0 0 0 0 0 0 0 0 0 0 0 0 0 0 0 0 0 0 0 0 0 0 0 0 0 0 0 0 0 0 0 0 0 0 0 0 0 0 0 0 0 0 0 0 0 0 0 0 0 0 0 0 0 0 0 0 0 0 0 0 0 0 0 0 0 0 0 0 0 0 0 0 0 0 0 0 0 0 0 0 0 0 0 0 0 0 0 0 0 0 0 0 0 0 0 0 0 0 0 0 0 0 0 0 0 0 0 0 0 0 0 0 0 0 0 0 0 0 0 0 0 0 0 0 0 0 0 0 0 0 0 0 0 0 0 0 0 0 0 0 0 0 0 0 0 0 0 0 0 0 0 0 0 0 0 0 0 0 0 0 0 0 0 0 0 0 0 0 0 0 0 0 0 0 0 0 0 0 0 0 0 0 0
0 0 0 0 0 0 0 0 0 0 0 0 0 0 0 0.0192131888294345 0 0 0 0 0 0 0 0 0 0 0 0 0 0 0 0 0 0 0 0 0 0 0 0 0 0 0 0 0.0208383684285536 0 0 0 0 0 0 0 0.0536159515340938 0 0 0 0 0 0 0 0 0 0 0 0 0 0 0 0 0 0 0 0 0 0 0 0 0.0114021232528254 0 0 0 0 0 0.013677299262624 0.0100680606008231 0 0.0179157176837453 0.0354321710340638 0 0 0 0 0 0.0275513816060467 0 0 0 0 0 0 0 0 0 0.110136095773377 0 0.0587241360579217 0 0 0 0 0.0135396138970937 0 0 0.125783601937091 0.157783705613393 0.0346281638586584 0 0 0 0.0320497832218454 0 0 0 0 0 0 0 0 0 0 0 0 0 0.0146485445486982 0 0 0 0 0 0 0 0 0 0 0 0 0 0 0 0 0 0 0 0 0 0 0 0 0 0 0 0 0 0 0 0.154879622968591 0 0 0 0 0 0 0 0 0 0 0 0 0 0 0 0 0 0 0 0 0 0 0 0 0 0 0 0 0 0 0 0 0 0 0 0 0 0 0 0.0210472821925388 0 0 0 0 0 0 0 0 0 0 0 0 0 0 0 0 0 0 0 0 0 0 0 0 0 0 0 0 0 0 0 0 0 0 0 0 0 0 0 0 0 0 0 0 0 0 0 0 0 0 0 0 0.00868482471807686 0 0.0583803629805048 0 0 0 0 0 0 0 0 0 0 0 0 0 0 0 0 0 0 0 0 0 0 0 0 0 0 0 0 0 0 0 0 0 0 0 0 0 0 0 0 0 0 0 0 0 0 0 0 0 0 0 0 0 0
0 0 0 0 0 0 0 0 0 0 0 0 0 0 0 0 0 0 0 0 0 0 0 0 0 0 0 0 0 0 0 0 0 0 0 0 0 0 0 0 0 0 0 0 0 0 0 0 0 0 0 0 0.54056823378943 0 0 0 0 0 0.0162470825757505 0 0 0 0 0 0 0 0 0 0 0 0 0 0 0 0 0 0 0 0.0210961321177263 0 0 0 0 0 0 0 0.01876411336697 0.0149081081012896 0 0 0 0 0 0.0159661997383904 0 0 0 0 0 0 0 0 0 0.0696718020477279 0.0717402132129983 0 0.0855065932025733 0 0 0 0 0 0 0.0657331840293305 0 0 0 0 0 0 0 0 0.0797983378178135 0 0 0 0 0 0 0 0 0 0 0 0 0 0 0 0 0 0 0 0 0 0 0 0 0 0 0 0 0 0 0 0 0 0 0 0 0 0 0 0 0 0 0 0 0 0 0 0 0 0 0 0 0 0 0 0 0 0 0 0 0 0 0 0 0 0 0 0 0 0 0 0 0 0 0 0 0 0 0 0 0 0 0 0 0 0 0 0 0 0 0 0 0 0 0 0 0 0 0 0 0 0 0 0 0 0 0 0 0 0 0 0 0 0 0 0 0 0 0 0 0 0 0 0 0 0 0 0 0 0 0 0 0 0 0 0 0 0 0 0 0 0 0 0 0 0 0 0 0 0 0 0 0 0 0 0 0 0 0 0 0 0 0 0 0 0 0 0 0 0 0 0 0 0 0 0 0 0 0 0 0 0 0 0 0 0 0 0 0 0 0 0
0 0 0 0 0 0 0 0 0 0 0 0 0 0 0 0 0 0 0 0 0 0 0 0 0 0 0.168220160095186 0 0 0 0 0 0 0 0 0 0 0 0 0 0 0 0 0 0 0 0 0 0 0 0 0 0 0 0 0 0 0 0 0 0 0 0 0 0 0.072847171832751 0 0 0 0 0 0 0 0 0 0 0 0 0 0 0 0 0 0 0 0 0 0 0 0 0 0 0 0 0 0 0 0 0 0 0 0 0 0 0 0.135926845240301 0 0 0 0 0 0 0 0 0 0.0523838920964765 0 0.336949631617452 0 0 0 0 0 0 0 0 0 0 0 0 0 0 0 0 0 0 0 0 0 0 0 0 0 0 0 0 0 0 0 0 0 0 0 0 0 0 0 0 0 0 0 0 0.0260973807456355 0.0613902304020337 0 0 0 0 0 0 0 0.111171705661295 0 0 0 0 0 0 0 0 0 0 0 0 0 0 0 0 0 0 0 0 0 0 0 0 0 0 0 0 0 0 0 0 0 0 0 0 0 0 0 0 0 0 0 0 0 0 0 0 0 0 0 0 0 0 0 0 0 0 0 0 0 0 0 0 0 0 0 0 0 0 0 0 0 0 0 0 0 0 0 0 0 0 0 0 0 0 0 0 0 0 0 0 0 0 0 0 0 0 0 0 0 0 0 0 0 0 0.0350129823088692 0 0 0 0 0 0 0 0 0 0 0 0 0 0 0 0 0 0 0 0 0 0 0 0 0 0 0 0 0 0 0 0 0 0 0 0
0 0 0 0 0 0 0 0 0 0 0 0 0 0 0 0.00788513600690872 0 0 0 0 0 0 0 0 0 0 0 0 0 0 0 0 0 0 0 0 0 0 0 0 0 0 0 0.0309561244429304 0 0 0 0 0 0 0 0 0.110567992716161 0 0 0 0 0 0 0 0 0 0 0 0.0448787826188972 0 0.0922478101760005 0 0 0 0 0.00749051284553814 0 0 0 0 0 0 0 0 0 0 0 0 0.0212057115655207 0 0 0 0 0 0 0 0 0.0120832862881539 0 0 0 0 0 0 0 0 0.0895949953132485 0.0258779652398747 0 0 0 0 0 0.117804884660431 0.170776609944756 0.0410954064588165 0 0 0 0 0 0 0 0.190796890085015 0 0 0 0 0 0 0 0 0 0 0 0 0 0 0 0 0 0 0 0 0 0 0 0 0 0 0 0 0 0 0 0 0 0 0 0 0 0 0 0 0 0 0 0 0 0.024916469291341 0 0 0 0 0 0 0 0 0 0 0 0 0 0 0 0 0 0 0 0 0 0 0 0 0 0 0 0 0 0 0 0 0 0 0 0 0 0 0 0 0 0 0 0 0 0 0 0 0 0 0 0 0 0 0 0 0 0 0 0 0 0 0 0 0 0 0 0 0 0 0 0 0 0 0 0 0 0 0 0 0 0 0 0 0 0 0 0 0 0 0 0.0118214223464068 0 0 0 0 0 0 0 0 0 0 0 0 0 0 0 0 0 0 0 0 0 0 0 0 0 0 0 0 0 0 0 0 0 0 0 0 0 0 0 0 0 0 0 0 0 0 0 0 0 0 0 0 0 0 0 0 0
0 0 0 0 0 0 0 0 0 0 0 0 0 0 0 0 0 0 0.046640027231047 0 0 0 0 0 0 0 0 0 0 0 0 0 0 0 0 0 0 0 0 0 0 0 0 0 0 0 0 0 0 0 0 0 0 0 0 0 0 0 0 0 0 0 0 0 0 0 0 0 0.113657720308664 0 0 0 0 0 0 0 0 0 0 0 0 0 0 0 0 0 0 0 0 0 0 0 0 0 0 0 0 0 0 0 0 0 0 0 0 0 0 0 0 0.0228259128900702 0 0.0532909179498706 0 0 0 0 0 0.0223192999086821 0 0 0.0321971146987894 0 0.58323139022304 0.125837616789837 0 0 0 0 0 0 0 0 0 0 0 0 0 0 0 0 0 0 0 0 0 0 0 0 0 0 0 0 0 0 0 0 0 0 0 0 0 0 0 0 0 0 0 0 0 0 0 0 0 0 0 0 0 0 0 0 0 0 0 0 0 0 0 0 0 0 0 0 0 0 0 0 0 0 0 0 0 0 0 0 0 0 0 0 0 0 0 0 0 0 0 0 0 0 0 0 0 0 0 0 0 0 0 0 0 0 0 0 0 0 0 0 0 0 0 0 0 0 0 0 0 0 0 0 0 0 0 0 0 0 0 0 0 0 0 0 0 0 0 0 0 0 0 0 0 0 0 0 0 0 0 0 0 0 0 0 0 0 0 0 0 0 0 0 0 0 0 0 0 0 0 0 0 0 0 0 0 0 0 0 0 0 0 0 0 0 0 0 0 0 0
0 0 0 0 0 0 0 0 0 0 0 0 0 0 0 0 0.00669458186273643 0 0 0 0.0189405087002273 0 0 0 0 0 0 0 0 0 0 0 0 0 0 0 0 0 0 0 0 0 0 0 0 0 0 0 0 0 0 0 0 0 0 0 0 0 0.0927739915516633 0.00875903965374531 0 0.120190857069378 0 0 0 0 0.136378588992025 0.121508914830344 0.0522273011850353 0 0 0 0 0 0 0.00921073447668303 0.00488523186282535 0.0163611006032825 0 0 0 0 0 0 0 0 0 0 0 0 0 0 0 0 0 0 0 0 0 0 0 0 0 0 0 0 0 0.043331694135082 0.00552384324793434 0 0.0871556439394535 0.0842457685992076 0 0 0 0 0 0 0 0.0719934415957354 0 0 0.052146042212064 0.0274231217368456 0 0 0 0 0 0 0 0 0.008443629188775 0 0 0 0 0 0 0 0 0 0 0 0 0 0 0 0 0 0 0 0.0124335523399673 0 0 0 0 0 0 0 0 0 0 0 0 0.00515382545885409 0 0 0 0 0 0 0 0 0 0 0 0 0 0 0 0 0 0 0 0 0 0 0 0 0 0 0 0 0 0 0 0 0 0 0 0 0 0 0 0 0 0 0 0 0 0 0 0 0 0 0 0 0.00449056974771568 0 0 0 0 0 0 0 0 0 0 0 0 0 0 0 0 0 0 0 0 0 0 0 0 0 0 0 0 0.00510625119347849 0 0 0 0 0 0 0 0 0 0.00462176581694198 0 0 0 0 0 0 0 0 0 0 0 0 0 0 0 0 0 0 0 0 0 0 0 0 0 0 0 0 0 0 0 0 0 0 0 0 0 0 0 0 0 0 0 0 0 0 0 0 0 0 0 0 0 0 0 0 0
0 0 0 0 0 0 0 0 0 0 0 0 0 0 0 0 0 0 0 0 0 0 0 0 0 0 0 0 0 0 0 0 0 0 0 0 0 0 0 0 0 0 0 0 0.00564971279281088 0 0 0 0 0 0 0 0.0191364006691717 0 0 0 0 0 0 0 0 0 0 0 0 0 0.0964747310547384 0 0 0 0 0 0 0 0 0 0 0 0 0 0 0 0.0077378386253436 0 0.00722704925675407 0 0 0 0 0 0 0 0 0 0 0 0 0 0 0 0 0 0 0.148774535300787 0.0122845645810069 0 0 0.17531969314482 0 0.243251461959029 0 0 0 0.0323017578200223 0 0 0 0 0 0.2109827170354 0 0 0 0 0 0 0 0 0 0 0 0 0 0 0 0 0 0 0 0 0 0 0 0 0 0 0 0 0 0 0 0 0 0 0 0 0 0 0 0 0 0 0 0 0 0.0408595377601163 0 0 0 0 0 0 0 0 0 0 0 0 0 0 0 0 0 0 0 0 0 0 0 0 0 0 0 0 0 0 0 0 0 0 0 0 0 0 0 0 0 0 0 0 0 0 0 0 0 0 0 0 0 0 0 0 0 0 0 0 0 0 0 0 0 0 0 0 0 0 0 0 0 0 0 0 0 0 0 0 0 0 0 0 0 0 0 0 0 0 0 0 0 0 0 0 0 0 0 0 0 0 0 0 0 0 0 0 0 0 0 0 0 0 0 0 0 0 0 0 0 0 0 0 0 0 0 0 0 0 0 0 0 0 0 0 0 0 0 0 0 0 0 0 0 0 0 0 0
0 0 0 0 0 0 0 0 0 0 0 0 0 0 0 0 0 0 0 0 0.0198119957469075 0 0 0 0 0 0 0 0 0 0 0 0 0 0 0 0 0 0 0 0 0 0 0 0 0 0 0 0 0 0 0 0 0 0 0 0 0 0.0176433116081858 0 0 0.049799358613878 0 0 0 0 0.0715657805551556 0.130791865076704 0.0336846954083112 0 0 0 0 0 0 0 0 0 0 0 0 0 0 0 0 0 0 0 0 0 0 0 0 0 0 0 0 0 0 0 0 0 0 0 0 0 0 0.0479928404741119 0.0409455958400144 0.267478513302021 0 0 0 0 0 0 0 0 0 0.083095566965265 0 0 0.0585185356229057 0.116432329068032 0 0 0 0 0 0 0 0 0 0 0 0 0 0 0 0 0 0 0 0 0 0 0 0 0 0 0 0 0.0305618509170057 0 0 0 0 0 0 0 0 0 0 0 0 0 0 0 0 0 0 0 0 0 0 0 0 0 0 0 0 0 0 0 0 0 0 0 0 0 0 0 0 0 0 0 0 0 0 0 0 0 0 0 0 0 0 0 0 0 0 0 0 0 0 0 0 0 0.0148084500761636 0 0 0 0 0 0 0 0 0 0 0 0 0 0 0 0 0 0 0 0 0 0 0 0 0 0 0 0 0.0168693107253391 0 0 0 0 0 0 0 0 0 0 0 0 0 0 0 0 0 0 0 0 0 0 0 0 0 0 0 0 0 0 0 0 0 0 0 0 0 0 0 0 0 0 0 0 0 0 0 0 0 0 0 0 0 0 0 0 0 0 0 0 0 0 0 0 0 0 0
0 0 0 0 0 0 0 0 0 0 0 0 0.492865492336798 0 0 0 0 0 0 0 0 0 0.0559367106441032 0 0 0 0 0 0 0 0 0 0 0 0.0293533874747167 0 0 0 0 0 0 0 0 0 0 0 0 0 0 0 0 0 0 0 0.0168057313145642 0 0 0 0 0 0 0 0 0 0 0 0 0 0 0 0 0 0 0 0 0 0 0 0 0 0 0 0 0 0 0 0 0 0 0 0 0 0 0 0 0 0 0 0 0 0 0 0 0 0 0 0 0 0 0 0 0 0 0.124311681282003 0 0 0.193397493607157 0.0321606078294306 0 0 0 0 0 0 0 0 0.0373521255904019 0 0 0 0 0 0 0 0 0 0 0 0 0 0 0 0 0 0 0 0 0 0 0 0 0 0 0 0 0 0 0 0 0 0 0 0 0 0 0.0178167699208254 0 0 0 0 0 0 0 0 0 0 0 0 0 0 0 0 0 0 0 0 0 0 0 0 0 0 0 0 0 0 0 0 0 0 0 0 0 0 0 0 0 0 0 0 0 0 0 0 0 0 0 0 0 0 0 0 0 0 0 0 0 0 0 0 0 0 0 0 0 0 0 0 0 0 0 0 0 0 0 0 0 0 0 0 0 0 0 0 0 0 0 0 0 0 0 0 0 0 0 0 0 0 0 0 0 0 0 0 0 0 0 0 0 0 0 0 0 0 0 0 0 0 0 0 0 0 0 0 0 0 0 0 0 0 0 0 0 0 0 0 0 0 0 0 0 0 0 0 0
0 0 0 0 0 0 0 0 0 0 0 0 0.0168126633153614 0 0 0 0 0 0 0 0 0 0.0277928590356394 0 0 0 0.0208865418207222 0 0 0 0 0 0 0 0 0 0 0 0 0 0 0 0 0 0 0 0 0 0.0185178003660739 0 0 0 0.0524532559131688 0 0 0 0 0 0 0 0 0 0 0 0 0 0 0 0 0 0 0 0 0 0 0 0 0 0 0 0 0 0 0 0 0 0 0 0 0 0 0 0 0 0 0 0 0 0 0 0 0 0 0 0.0626662623841525 0.0268070119738579 0 0 0 0 0.0177370926523446 0 0.0667009398325062 0 0.0740481670744238 0.0265821838905039 0.0796054134250068 0.0439110194445014 0.12313004265439 0 0 0 0 0 0 0 0.0153397568388633 0 0 0 0 0 0 0 0 0 0 0 0 0 0 0 0 0 0 0 0 0 0 0 0 0 0 0 0 0 0 0 0 0 0 0 0 0 0 0.217822977613866 0 0 0 0 0 0 0 0 0 0 0 0 0 0 0 0 0 0 0 0.00638193920223494 0 0.00408090392973101 0 0 0 0 0 0.00446265954424187 0 0 0 0 0 0 0 0 0 0 0 0.0166734883984552 0 0 0 0 0 0 0 0 0 0 0 0 0 0 0 0 0 0 0 0 0 0 0 0 0 0 0 0 0 0 0 0 0 0 0 0 0 0 0 0 0 0 0 0 0 0 0 0 0 0 0 0.0170948025828478 0 0 0.0404976982352408 0 0 0 0 0 0 0 0.00799395778926679 0 0 0.0120005620825997 0 0 0 0 0 0 0 0 0 0 0 0 0 0 0 0 0 0 0 0 0 0 0 0 0 0 0 0 0 0 0 0 0 0 0 0 0 0 0 0 0 0 0
0 0 0 0 0 0 0 0 0 0 0 0 0 0 0 0 0 0 0 0 0 0 0 0 0 0 0 0 0 0 0 0 0 0 0 0 0 0 0 0 0 0 0 0 0 0 0 0 0 0 0 0 0 0 0 0 0 0 0 0 0 0 0 0 0 0 0 0 0 0 0 0 0 0 0 0 0 0 0 0 0 0 0 0 0 0 0 0 0 0 0 0 0 0 0 0 0 0 0 0 0 0 0 0 0.170424458883901 0 0 0 0 0 0 0 0 0.160536695583241 0 0.111198193867732 0.0417151288602762 0.18995666129897 0 0 0 0 0 0 0 0 0 0 0 0 0 0 0 0 0 0 0 0 0 0 0 0 0 0 0 0 0 0 0 0 0 0 0 0 0 0 0 0 0 0 0 0 0 0 0 0.182138412769076 0 0 0 0 0 0 0 0 0 0 0 0 0 0 0 0 0 0 0 0 0 0 0 0 0 0 0 0 0 0 0 0 0 0 0 0 0 0 0 0.0383086403772081 0 0 0 0 0 0 0 0 0 0 0 0 0 0 0 0 0 0 0 0 0 0 0 0 0 0 0 0 0 0 0 0 0 0 0 0 0 0 0 0 0 0 0 0 0 0 0 0 0 0 0 0 0.00559038522652842 0 0.100131423133067 0 0 0 0 0 0 0 0 0 0 0 0 0 0 0 0 0 0 0 0 0 0 0 0 0 0 0 0 0 0 0 0 0 0 0 0 0 0 0 0 0 0 0 0 0 0 0 0 0 0 0 0 0 0
0 0 0 0 0 0 0 0 0 0 0 0 0 0 0 0 0 0 0 0 0 0 0 0 0 0 0.349601106189959 0 0 0 0 0 0 0 0 0 0 0 0 0 0 0 0 0 0.00629564626035512 0 0 0 0 0 0 0 0 0 0 0 0 0 0 0 0 0 0 0 0 0 0 0 0 0 0 0 0 0 0 0 0 0 0 0 0 0 0 0 0 0 0 0 0 0 0 0 0 0 0 0 0 0 0 0 0 0 0 0 0.0358022128543454 0 0.027888586854653 0 0 0 0 0 0 0.0551647048163532 0.106440858158196 0 0 0.165648180488468 0 0 0 0 0 0 0 0 0 0 0 0 0 0 0 0 0 0 0 0 0 0 0 0 0 0 0 0 0 0 0 0 0 0 0 0 0 0 0 0 0 0 0 0 0 0 0 0.127672602420405 0 0 0 0 0 0 0 0 0 0 0 0 0 0 0 0 0 0 0 0 0 0 0 0 0 0 0 0 0 0 0 0 0 0 0 0 0 0 0 0 0 0 0 0 0 0 0 0 0 0 0 0 0 0 0 0 0 0 0 0 0 0 0 0 0 0 0 0 0 0 0 0 0 0 0 0 0 0 0 0 0 0 0 0 0 0 0 0 0 0 0 0 0.00775926120165992 0.0554146959257929 0.0289113847704736 0.0334007600593384 0 0 0 0 0 0 0 0 0 0 0 0 0 0 0 0 0 0 0 0 0 0 0 0 0 0 0 0 0 0 0 0 0 0 0 0 0 0 0 0 0 0 0 0 0 0 0 0 0 0 0 0 0
0 0 0 0 0 0 0 0 0 0 0 0 0.115988633543693 0 0 0 0 0 0 0 0 0 0.0146933454155138 0 0 0 0 0 0 0 0 0 0 0 0 0 0 0 0 0 0 0 0 0 0 0 0 0 0.0459632612044645 0 0 0 0 0 0 0 0 0 0 0 0 0 0 0 0 0 0 0 0 0 0 0 0 0 0 0 0 0 0 0 0 0 0 0 0 0 0 0 0 0 0 0 0 0 0 0 0 0 0 0 0 0 0 0 0 0 0 0 0 0 0 0 0.222019978881924 0.170319276933353 0.0411675276093928 0 0 0.100777934645266 0.222332883049013 0 0 0 0 0.018727538463291 0 0 0 0 0 0 0 0 0 0 0 0 0 0 0 0 0 0 0 0 0 0 0 0 0 0 0 0 0 0 0 0 0 0 0 0 0 0 0 0 0 0.022690873847251 0 0 0 0 0 0 0 0 0 0 0 0 0 0 0 0 0 0 0 0.00997785078410132 0 0 0 0 0 0 0 0 0 0 0 0 0 0 0 0 0 0 0 0 0 0 0 0 0 0 0 0 0 0 0 0 0 0 0 0 0 0 0 0 0 0 0 0 0 0 0 0 0 0 0 0 0 0 0 0 0 0 0 0 0 0 0 0 0 0 0 0 0 0 0 0 0.00600807631796422 0 0.00933281930477259 0 0 0 0 0 0 0 0 0 0 0 0 0 0 0 0 0 0 0 0 0 0 0 0 0 0 0 0 0 0 0 0 0 0 0 0 0 0 0 0 0 0 0 0 0 0 0 0 0 0 0 0 0 0
0 0 0 0 0 0 0 0 0 0 0 0 0.0371718675969948 0 0 0 0 0 0 0 0 0 0 0 0 0 0.225150694700093 0 0 0 0 0 0 0 0 0 0 0 0 0 0 0 0 0 0 0 0 0 0 0 0 0 0 0 0 0 0 0 0 0 0 0 0 0 0 0 0 0 0 0 0 0 0 0 0 0 0 0 0 0 0 0 0 0 0 0 0 0.00507708773159991 0 0 0 0 0 0 0 0 0 0 0 0 0 0 0 0 0 0 0.0798961928332145 0 0.00765090789229252 0 0 0 0.0159495067066944 0.0405860245855388 0.0809836814309862 0.0737766656867874 0.0435358717776652 0 0.0572966442557293 0 0 0 0.0202562396361892 0.0219709062776091 0 0 0 0 0 0 0 0 0 0 0 0 0 0 0 0 0 0 0 0 0 0 0 0 0 0 0 0 0 0 0 0 0 0 0 0 0 0 0 0 0 0.187942372738145 0 0 0 0 0 0 0 0 0 0 0 0 0 0 0 0 0 0 0 0 0 0.00618545067429555 0 0 0 0 0 0 0 0 0 0 0 0 0 0 0 0 0 0.0204556771328969 0 0 0 0 0 0 0 0 0 0 0 0 0 0 0 0 0 0 0 0 0 0 0 0 0 0 0 0 0 0 0 0 0 0 0 0 0 0 0 0 0 0 0 0 0 0 0 0 0 0 0 0 0.0112397147600013 0.0354472276567989 0.0154023154374233 0.0140249504890455 0 0 0 0 0 0 0 0 0 0 0 0 0 0 0 0 0 0 0 0 0 0 0 0 0 0 0 0 0 0 0 0 0 0 0 0 0 0 0 0 0 0 0 0 0 0 0 0 0 0 0 0 0
0 0 0 0 0 0 0 0 0 0 0 0 0.0791754071352233 0 0 0 0 0 0 0 0 0 0.13819285951216 0 0.0340873031076041 0.0108991652938365 0 0 0 0 0 0.0117910578941161 0 0 0 0 0 0 0 0 0 0 0 0 0 0 0 0 0.167982825968548 0 0 0 0 0 0 0 0 0 0 0 0 0 0 0 0 0 0 0 0 0 0 0 0 0 0 0 0 0 0 0 0 0 0 0 0 0 0 0 0 0 0 0 0 0 0 0 0 0 0 0 0 0 0 0 0 0 0 0 0 0 0 0 0 0.0873310476600206 0 0 0.0737033346050589 0.0439674049102153 0 0 0 0 0 0 0 0 0.032788223054296 0 0 0 0 0 0 0 0 0 0 0 0 0 0 0 0 0 0 0 0 0 0 0 0 0 0 0 0 0 0 0 0 0 0 0 0 0 0 0.0686277052555738 0 0 0 0 0 0.0360756597730514 0 0 0 0 0 0 0 0 0 0 0 0 0 0.0126350459294002 0 0 0 0 0 0 0 0 0 0 0 0 0 0 0 0 0 0 0 0 0 0 0 0 0 0 0 0 0 0 0 0 0 0 0 0 0 0 0 0 0 0 0 0 0 0 0 0 0 0 0 0 0 0 0 0 0 0 0 0 0 0 0 0 0 0 0 0 0 0 0 0 0 0.0335763037708419 0 0.169166656130053 0 0 0 0 0 0 0 0 0 0 0 0 0 0 0 0 0 0 0 0 0 0 0 0 0 0 0 0 0 0 0 0 0 0 0 0 0 0 0 0 0 0 0 0 0 0 0 0 0 0 0 0 0
0 0 0 0 0 0 0 0 0 0 0 0 0 0 0 0 0 0 0 0 0 0 0 0 0 0 0 0 0 0 0 0 0 0 0 0 0 0 0 0 0 0 0 0 0 0 0 0 0 0 0 0 0 0 0 0 0 0 0 0 0 0 0 0 0 0 0.0795533582516548 0 0 0 0 0 0 0 0 0 0 0 0 0 0 0 0 0 0 0 0 0 0 0 0 0 0 0 0 0 0 0 0 0 0 0 0 0.235088392693404 0.0214477220138237 0 0 0.144469507776358 0 0.148202478310441 0.155614287546018 0.0538765257831152 0 0 0 0 0 0 0 0 0 0 0 0.161747727625186 0 0 0 0 0 0 0 0 0 0 0 0 0 0 0 0 0 0 0 0 0 0 0 0 0 0 0 0 0 0 0 0 0 0 0 0 0 0 0 0 0 0 0 0 0 0 0 0 0 0 0 0 0 0 0 0 0 0 0 0 0 0 0 0 0 0 0 0 0 0 0 0 0 0 0 0 0 0 0 0 0 0 0 0 0 0 0 0 0 0 0 0 0 0 0 0 0 0 0 0 0 0 0 0 0 0 0 0 0 0 0 0 0 0 0 0 0 0 0 0 0 0 0 0 0 0 0 0 0 0 0 0 0 0 0 0 0 0 0 0 0 0 0 0 0 0 0 0 0 0 0 0 0 0 0 0 0 0 0 0 0 0 0 0 0 0 0 0 0 0 0 0 0 0 0 0 0 0 0 0 0 0 0 0 0 0 0 0 0 0 0
0 0 0 0 0 0 0 0 0 0 0 0 0 0 0 0 0.0210750928325123 0 0 0 0.0533829397329017 0 0 0 0 0 0 0 0 0 0 0 0 0 0 0 0 0 0 0 0 0 0 0 0 0 0 0 0 0 0 0 0 0 0 0 0 0 0.491059370619501 0.109215980953686 0 0.00919252419792601 0 0 0.0229806082393377 0.0102699898481947 0 0 0 0 0 0 0 0 0 0 0 0 0 0 0 0 0 0 0 0 0 0 0 0 0 0 0 0 0 0 0 0 0 0 0 0 0 0 0 0 0 0 0.00788209104746113 0 0 0 0 0 0 0 0 0 0 0 0 0.0494347388440943 0.111564094777858 0.0755610712121213 0 0 0 0.0182432744048999 0 0 0 0 0 0 0 0 0 0 0 0 0 0 0 0 0 0 0 0 0 0 0 0 0 0 0 0 0 0 0 0 0 0 0 0 0 0 0 0 0 0 0 0 0.0122616153543121 0 0 0 0 0 0 0 0 0 0 0 0 0 0 0 0 0 0 0 0 0 0 0 0 0 0 0 0 0 0 0 0 0 0 0.00429344039536169 0 0 0 0 0 0 0 0 0.00358316753983272 0 0 0 0 0 0 0 0 0 0 0 0 0 0 0 0 0 0 0 0 0 0 0 0 0 0 0 0 0 0 0 0 0 0 0 0 0 0 0 0 0 0 0 0 0 0 0 0 0 0 0 0 0 0 0 0 0 0 0 0 0 0 0 0 0 0 0 0 0 0 0 0 0 0 0 0 0 0 0 0 0 0 0 0 0 0 0 0 0 0 0 0 0 0 0 0 0 0
0 0 0 0 0 0 0 0 0 0 0 0 0 0 0 0 0 0 0 0 0 0 0 0 0 0 0 0 0 0 0 0 0 0 0 0 0 0 0 0 0 0 0 0 0.0153209295679424 0 0 0 0 0 0 0 0 0 0 0 0 0 0.0518588431676209 0.03684418711071 0 0 0 0 0.0406368401173987 0 0 0 0 0 0 0 0 0 0 0 0 0 0 0 0 0 0 0 0 0 0 0 0 0 0 0 0 0 0 0 0 0 0 0 0 0 0 0.300655159621945 0 0 0 0 0 0 0 0 0 0 0 0 0 0 0 0 0.133553331471815 0 0 0.278637076259365 0 0 0 0.0533261705866823 0 0 0 0 0 0 0 0 0 0 0 0 0 0 0 0 0 0 0 0 0 0 0 0 0 0 0 0 0 0 0 0 0 0 0 0 0 0 0 0 0 0 0 0.0423906391787225 0.0191963168368477 0 0 0 0 0 0 0 0 0 0 0 0 0 0 0 0 0 0 0 0 0 0 0 0 0 0 0 0 0 0 0 0 0 0 0.0144989960927224 0 0 0 0 0 0 0 0 0.0130815099882287 0 0 0 0 0 0 0 0 0 0 0 0 0 0 0 0 0 0 0 0 0 0 0 0 0 0 0 0 0 0 0 0 0 0 0 0 0 0 0 0 0 0 0 0 0 0 0 0 0 0 0 0 0 0 0 0 0 0 0 0 0 0 0 0 0 0 0 0 0 0 0 0 0 0 0 0 0 0 0 0 0 0 0 0 0 0 0 0 0 0 0 0 0 0 0 0 0 0
0 0.0414826246102009 0.0123917349962399 0.0100587434696273 0 0 0 0 0 0 0 0.0200688124595964 0 0.0139832374768716 0.00672796973543711 0.0015677659123565 0.212439955271785 0.00497338418977162 0.082194108446701 0.0196253303527898 0.122478582733782 0 0 0 0 0 0 0 0 0 0.0135335403106439 0 0 0 0 0 0 0 0 0 0 0 0 0 0 0 0 0 0 0 0 0 0.00993284556064336 0 0 0 0 0 0.0398016018237958 0 0 0.0350062323007832 0 0 0 0 0 0.00379576442230665 0.0489637503980716 0 0 0 0 0 0 0 0 0 0 0 0 0 0 0 0 0 0 0 0 0 0 0 0 0 0 0 0 0 0 0 0 0 0 0 0 0.0123703801676162 0 0 0.0822234630368783 0.0303782698372386 0 0.010737281260771 0 0 0 0 0 0.00833069614941315 0 0 0.0642472920666294 0 0 0.0926866330100494 0 0 0 0 0 0 0 0 0 0 0 0 0 0 0 0 0 0 0 0 0 0 0 0 0 0 0 0 0 0 0 0 0 0 0 0 0 0 0 0 0 0 0 0 0 0 0 0 0 0 0 0 0 0 0 0 0 0 0 0 0 0 0 0 0 0 0 0 0 0 0 0 0 0 0 0 0 0 0 0 0 0 0 0 0 0 0 0 0 0 0 0 0 0 0 0 0 0 0 0 0 0 0 0 0 0 0 0 0 0 0 0 0 0 0 0 0 0 0 0 0 0 0 0 0 0 0 0 0 0 0 0 0 0 0 0 0 0 0 0 0 0 0 0 0 0 0 0 0 0 0 0 0 0 0 0 0 0 0 0 0 0 0 0 0 0 0 0 0 0 0 0 0 0 0 0 0 0 0 0 0 0 0 0 0 0 0 0 0 0 0
0 0 0 0 0 0 0 0 0 0 0 0 0 0 0 0 0.0464823629318838 0 0 0 0.0412286439372915 0 0 0 0 0 0 0 0 0 0 0 0 0 0 0 0 0 0 0 0 0 0 0 0 0 0 0 0 0 0 0 0 0 0 0 0 0 0.064282849623241 0 0 0.018316907384891 0 0 0 0 0.0263252973939509 0 0 0 0 0 0 0 0 0 0 0 0 0 0 0 0 0 0 0 0 0 0 0 0 0 0 0 0 0 0 0 0 0 0 0 0 0.0322069578024676 0 0 0 0 0.0443010669501 0.0398939833815562 0 0.0533486325649542 0 0 0 0 0.00830871352005859 0.0225641650113293 0 0.114305247379702 0.108661905101208 0.1483186047912 0.231454662226165 0 0 0 0 0 0 0 0 0 0 0 0 0 0 0 0 0 0 0 0 0 0 0 0 0 0 0 0 0 0 0 0 0 0 0 0 0 0 0 0 0 0 0 0 0 0 0 0 0 0 0 0 0 0 0 0 0 0 0 0 0 0 0 0 0 0 0 0 0 0 0 0 0 0 0 0 0 0 0 0 0 0 0 0 0 0 0 0 0 0 0 0 0 0 0 0 0 0 0 0 0 0 0 0 0 0 0 0 0 0 0 0 0 0 0 0 0 0 0 0 0 0 0 0 0 0 0 0 0 0 0 0 0 0 0 0 0 0 0 0 0 0 0 0 0 0 0 0 0 0 0 0 0 0 0 0 0 0 0 0 0 0 0 0 0 0 0 0 0 0 0 0 0 0 0 0 0 0 0 0 0 0 0 0 0 0 0 0 0 0 0 0
0 0 0 0 0 0 0 0 0 0 0 0 0 0 0 0 0 0 0 0 0 0 0 0 0 0.407850033668826 0 0 0 0 0 0 0 0 0.0294571849864683 0 0 0 0 0 0 0.433118509944175 0 0 0 0 0 0.129574271400531 0 0 0 0 0 0 0 0 0 0 0 0 0 0 0 0 0 0 0 0 0 0 0 0 0 0 0 0 0 0 0 0 0 0 0 0 0 0 0 0 0 0 0 0 0 0 0 0 0 0 0 0 0 0 0 0 0 0 0 0 0 0 0 0 0 0 0 0 0 0 0 0 0 0 0 0 0 0 0 0 0 0 0 0 0 0 0 0 0 0 0 0 0 0 0 0 0 0 0 0 0 0 0 0 0 0 0 0 0 0 0 0 0 0 0 0 0 0 0 0 0 0 0 0 0 0 0 0 0 0 0 0 0 0 0 0 0 0 0 0 0 0 0 0 0 0 0 0 0 0 0 0 0 0 0 0 0 0 0 0 0 0 0 0 0 0 0 0 0 0 0 0 0 0 0 0 0 0 0 0 0 0 0 0 0 0 0 0 0 0 0 0 0 0 0 0 0 0 0 0 0 0 0 0 0 0 0 0 0 0 0 0 0 0 0 0 0 0 0 0 0 0 0 0 0 0 0 0 0 0 0 0 0 0 0 0 0 0 0 0 0 0 0 0 0 0 0 0 0 0 0 0 0 0 0 0 0 0 0 0 0 0 0 0 0 0 0
0.00717506661740711 0 0 0 0.017973309743065 0 0 0 0 0.0186979487459254 0.0171738767412288 0 0 0.0110265661259896 0.0150039800260934 0.029838125510735 0 0 0 0 0 0 0 0 0 0 0 0 0 0.0145318904078264 0.350400265366839 0 0 0 0 0 0.032098008796168 0 0 0 0 0 0 0 0 0 0 0 0 0 0 0 0 0 0 0 0 0 0 0 0 0 0 0 0 0 0 0 0 0 0 0 0 0 0.00458626072406501 0 0 0 0 0 0 0 0 0.0517293696382795 0.0144251293507247 0 0 0 0 0 0 0 0 0 0.191552504954353 0.0344805892031368 0 0 0 0 0 0 0 0 0 0 0 0 0 0 0 0 0 0 0 0 0 0 0 0 0 0 0 0 0 0 0 0 0.0205512996254037 0.00559102105968469 0 0.0208420253274216 0 0 0.130242804210377 0 0 0 0 0 0 0 0 0 0 0 0 0 0.012079957825277 0 0 0 0 0 0 0 0 0 0 0 0 0 0 0 0 0 0 0 0 0 0 0 0 0 0 0 0 0 0 0 0 0 0 0 0 0 0 0 0 0 0 0 0 0 0 0 0 0 0 0 0 0 0 0 0 0 0 0 0 0 0 0 0 0 0 0 0 0 0 0 0 0 0 0 0 0 0 0 0 0 0 0 0 0 0 0 0 0 0 0 0 0 0 0 0 0 0 0 0 0 0 0 0 0 0 0 0 0 0 0 0 0 0 0 0 0 0 0 0 0 0 0 0 0 0 0 0 0 0 0 0 0 0 0 0 0 0 0 0 0 0 0 0 0 0 0 0 0 0 0 0 0 0 0 0 0 0 0 0 0 0 0 0 0 0
0 0 0 0.00636309273067701 0 0 0 0 0 0 0 0 0.0257364038647545 0 0 0.00998777755134592 0.072978388843287 0 0 0.0118260114269954 0.11351748408368 0 0.01158992258113 0 0 0 0.018347862949606 0 0 0 0.023542407382581 0 0 0.00373280439893676 0 0 0 0 0 0 0 0 0 0 0.0121608110218753 0 0 0 0 0 0 0 0 0 0 0.0047806366914508 0 0 0.0131568140241043 0.00475094329585173 0 0.096325874400081 0 0 0.00493553660966172 0.0165950005310709 0 0 0 0 0 0 0 0 0 0 0 0 0 0 0 0 0 0 0 0 0 0 0 0 0 0 0 0 0 0 0 0 0 0 0 0 0 0 0 0 0 0 0 0 0 0 0.0127973389422568 0.00979496331290295 0 0 0 0 0.0295187239013169 0 0 0 0 0 0 0 0 0 0 0 0 0 0 0 0 0 0.00416966495196193 0 0 0 0 0 0 0 0 0 0 0 0 0 0 0 0 0 0 0 0 0 0 0 0 0 0 0 0 0.010448340465126 0.0844268920823298 0.0689928129447566 0.0200984827048361 0 0.00653762282591562 0.107087342608484 0.0333842313362615 0 0 0 0 0 0 0 0 0 0 0 0 0 0 0 0.00477411818393043 0 0 0 0 0.00223141078669681 0 0 0 0 0 0 0 0 0 0 0 0 0 0.0442453504615669 0 0 0 0 0 0 0 0 0.0169143298116694 0 0 0 0 0 0 0 0 0 0 0 0 0 0 0 0 0 0 0 0 0 0 0 0 0 0 0 0 0 0 0 0 0 0 0 0 0 0 0 0 0 0 0 0 0.0893479895389396 0 0 0 0 0 0.00490261275395916 0 0 0 0 0 0 0 0 0 0 0 0 0 0 0 0 0 0 0 0 0 0 0 0 0 0 0 0 0 0 0 0 0 0 0 0 0 0 0 0 0 0 0 0 0 0 0
0 0 0 0 0 0 0 0 0 0 0 0 0 0 0 0 0.00959253077551272 0 0 0 0.00971819711755001 0 0 0 0 0 0 0.00871330477035306 0 0 0 0 0 0 0 0 0 0 0 0 0 0 0 0.00824617507609812 0.00783352808705629 0.192812862890041 0 0 0 0 0 0 0.0539233486922436 0 0 0 0 0 0 0.242327107773559 0 0.0107440056123164 0.0586750665243714 0.0838197263159879 0.0603761668779099 0.031265952073927 0 0 0 0 0 0 0 0 0 0 0.0295640647172703 0 0 0 0 0 0 0 0 0 0 0 0 0 0 0 0 0 0 0 0 0 0 0 0 0 0 0 0 0 0 0 0 0 0 0 0 0 0 0 0 0 0 0 0.0338948782888851 0.0366732335359031 0 0 0 0 0 0 0 0 0 0 0 0 0 0 0 0 0 0 0 0 0 0 0 0 0 0 0 0 0 0 0 0 0 0 0 0 0 0 0 0 0 0 0 0 0.0206537286865959 0.0175210080761479 0 0 0 0.0266710787327976 0.0224713621184084 0 0 0 0 0 0 0 0 0 0 0 0 0 0 0 0 0 0 0 0 0 0 0 0 0 0 0 0 0 0 0 0 0 0 0.018459954478556 0 0 0 0 0 0 0 0 0.0106608129072719 0 0 0 0 0 0 0 0 0 0 0 0 0 0 0 0 0 0 0 0 0 0 0 0 0 0 0 0 0 0 0 0 0 0 0 0 0 0 0 0 0 0 0 0 0 0 0 0 0 0 0 0 0 0 0 0 0 0 0 0.00538190587123779 0 0 0 0 0 0 0 0 0 0 0 0 0 0 0 0 0 0 0 0 0 0 0 0 0 0 0 0 0 0 0 0 0 0 0 0 0 0
0.0115511475289212 0 0 0.00928307195916955 0.0151895730745921 0.00338241508972317 0.075463637156361 0.0358515109266846 0.0380502959343555 0.0562245752112946 0.00408053502800257 0 0 0 0 0.00126812426580088 0 0 0 0 0 0.00153974727334936 0 0 0 0 0 0 0 0.00983359318409797 0.0171091181356692 0 0 0 0 0 0 0.277522587537896 0 0.0012489061217167 0 0 0 0 0 0 0 0 0 0 0.0148527117666933 0 0 0.00358831992887305 0 0 0 0 0 0 0 0 0 0 0 0 0 0 0 0 0 0 0 0 0 0 0 0 0 0 0 0 0 0.00740291413236618 0.00167277729029934 0 0 0 0 0 0 0.0403197745930541 0 0 0 0 0 0 0 0 0 0 0 0 0 0 0 0 0 0 0 0 0 0 0 0 0 0 0 0 0 0 0 0 0 0.00769857730194581 0 0 0 0.00799792833387068 0 0.350615031534503 0.00280114624609718 0 0 0 0 0.00366788375946034 0 0 0 0 0 0 0.00178409668520291 0 0 0 0 0 0 0 0 0 0 0 0 0 0 0 0 0 0 0 0 0 0 0 0 0 0 0 0 0 0 0 0 0 0 0 0 0 0 0 0 0 0 0 0 0 0 0 0 0 0 0 0 0 0 0 0 0 0 0 0 0 0 0 0 0 0 0 0 0 0 0 0 0 0 0 0 0 0 0 0 0 0 0 0 0 0 0 0 0 0 0 0 0 0 0 0 0 0 0 0 0 0 0 0 0 0 0 0 0 0 0 0 0 0 0 0 0 0 0 0 0 0 0 0 0 0 0 0 0 0 0 0 0 0 0 0 0 0 0 0 0 0 0 0 0 0 0 0 0 0 0 0 0 0 0 0 0 0 0 0 0 0 0 0 0 0 0 0 0 0
0 0 0 0 0.0467645205748306 0 0 0.0253651094602282 0 0 0 0 0 0 0 0 0 0 0 0 0 0 0 0 0 0 0 0 0.0182526098576844 0 0 0 0 0 0 0 0.0113943297185979 0.0247623053865773 0 0 0 0 0 0 0 0 0.181859724185676 0 0 0 0 0 0 0 0 0 0 0 0.0110506586520591 0 0 0.0469566457562357 0 0 0 0 0 0 0.026551624719855 0 0 0.044911101876717 0.00910167687927227 0 0.0259304875133238 0.0144853612148706 0 0.0115656075411195 0 0 0 0 0 0.0713651110031529 0.00294071639772781 0.145114025396737 0.00748783663486911 0.0058894153660477 0 0 0 0 0 0 0 0 0 0 0 0 0 0 0 0 0 0 0 0 0 0 0 0 0 0 0 0 0 0 0 0 0 0 0 0 0 0.00682373876212908 0 0 0.0260577905162068 0 0.102397127426711 0.0897748369965747 0.0243267136426882 0 0 0 0 0 0.0188709245201079 0 0 0 0 0 0 0 0 0 0 0 0 0 0 0 0 0 0 0 0 0 0 0 0 0 0 0 0 0 0 0 0 0 0 0 0 0 0 0 0 0 0 0 0 0 0 0 0 0 0 0 0 0 0 0 0 0 0 0 0 0 0 0 0 0 0 0 0 0 0 0 0 0 0 0 0 0 0 0 0 0 0 0 0 0 0 0 0 0 0 0 0 0 0 0 0 0 0 0 0 0 0 0 0 0 0 0 0 0 0 0 0 0 0 0 0 0 0 0 0 0 0 0 0 0 0 0 0 0 0 0 0 0 0 0 0 0 0 0 0 0 0 0 0 0 0 0 0 0 0 0 0 0 0 0 0 0 0 0 0 0 0 0 0 0 0 0 0 0 0 0 0 0 0 0 0
0 0 0 0 0.0328434517600467 0 0 0.0290087353718501 0 0 0 0 0 0 0 0 0 0 0 0 0 0 0 0 0 0 0 0 0 0 0 0 0 0 0 0 0 0.00896117284743952 0 0 0 0 0 0 0 0 0.0228897258459416 0 0 0 0.0244069496762373 0 0 0 0 0 0 0.0237086581157225 0 0 0 0 0 0 0 0 0 0 0 0 0 0 0.115313473898502 0 0 0 0 0 0 0 0 0 0 0.0416425875550744 0 0.0736519428141126 0 0.0158280903614845 0 0 0 0 0 0 0 0 0 0 0 0 0 0 0 0 0 0 0 0 0 0 0 0 0 0 0 0 0 0 0 0 0 0 0 0 0 0 0 0 0 0.0933909016083662 0 0.213868929341531 0 0 0 0 0 0 0.259413056972106 0 0 0 0 0 0 0.01959576859767 0 0 0.0254765552339165 0 0 0 0 0 0 0 0 0 0 0 0 0 0 0 0 0 0 0 0 0 0 0 0 0 0 0 0 0 0 0 0 0 0 0 0 0 0 0 0 0 0 0 0 0 0 0 0 0 0 0 0 0 0 0 0 0 0 0 0 0 0 0 0 0 0 0 0 0 0 0 0 0 0 0 0 0 0 0 0 0 0 0 0 0 0 0 0 0 0 0 0 0 0 0 0 0 0 0 0 0 0 0 0 0 0 0 0 0 0 0 0 0 0 0 0 0 0 0 0 0 0 0 0 0 0 0 0 0 0 0 0 0 0 0 0 0 0 0 0 0 0 0 0 0 0 0 0 0 0 0 0 0 0 0 0 0 0 0 0 0 0 0 0 0 0
0 0 0 0 0.0353852912721526 0.00480360090893144 0.0139279053388402 0.0549958585250718 0.0294364298998708 0.121056543537313 0 0.00214988337927121 0.00333939702167133 0 0.00400111513599713 0.00575848069378057 0 0 0 0 0 0.00273368191572807 0 0 0 0 0 0 0 0 0.00390505775600915 0 0 0 0 0 0.0115403035720609 0.108599664513126 0 0.00260578628336005 0 0 0 0 0 0 0.00357314471361404 0 0 0 0.00911741066799731 0 0 0 0 0 0 0 0 0 0.0042005706634339 0.00199078013102938 0 0 0 0 0 0 0 0.0047668406479503 0 0.014244094907202 0.0298968401564108 0 0.00438074731351873 0 0 0.0147306361333445 0 0 0 0 0 0.0279174611285446 0.00243647744997478 0.0220411146293295 0 0 0 0 0 0.0153176425252066 0 0 0 0 0 0 0 0 0 0 0 0 0 0 0 0 0 0 0 0 0 0 0 0 0 0 0 0 0 0 0 0 0 0.00723176760531052 0 0 0.324761014596235 0.025522775681386 0.0666659663574759 0 0.0169657149388517 0 0 0 0 0 0 0 0 0 0 0 0 0 0 0 0 0 0 0 0 0 0 0 0 0 0 0 0 0 0 0 0 0 0 0 0 0 0 0 0 0 0 0 0 0 0 0 0 0 0 0 0 0 0 0 0 0 0 0 0 0 0 0 0 0 0 0 0 0 0 0 0 0 0 0 0 0 0 0 0 0 0 0 0 0 0 0 0 0 0 0 0 0 0 0 0 0 0 0 0 0 0 0 0 0 0 0 0 0 0 0 0 0 0 0 0 0 0 0 0 0 0 0 0 0 0 0 0 0 0 0 0 0 0 0 0 0 0 0 0 0 0 0 0 0 0 0 0 0 0 0 0 0 0 0 0 0 0 0 0 0 0 0 0 0 0 0 0 0 0 0 0 0 0 0 0 0 0 0 0 0 0
0 0 0 0 0 0 0 0 0 0.00494164657280875 0 0 0 0.00522694456368745 0.00449046603650756 0.0350734506370651 0 0 0 0 0.0523267631550529 0 0 0 0 0 0 0 0.0037955028685848 0 0 0 0 0 0 0 0 0.00163521537276765 0.0263645149019149 0.0257123953427138 0 0 0.0480077310120332 0 0.00301246525800456 0 0.012760082737604 0 0 0.0313077791739655 0.00464640984915235 0 0 0 0 0 0 0 0.0128581178673298 0.0111518618354366 0.0856923627749572 0.0922661563014556 0 0 0.00380040808696591 0 0 0.00880862967001108 0.0159541620768108 0.0624352923644062 0 0.0743761068002654 0 0.00826195782933891 0.0314749825939303 0 0.0158972253832546 0.199095827631911 0 0 0 0 0 0.00754818763389221 0 0.0170579040718639 0.00171256168165446 0.00205642933262789 0 0 0 0 0 0 0 0 0 0 0 0 0 0 0 0 0 0 0 0 0 0.00526314267296562 0 0 0 0 0 0 0 0 0 0 0 0 0 0 0 0 0 0 0.00326503357010397 0.00870312517887964 0 0.0213496458130734 0 0.021788105760213 0 0 0.00836441295346442 0 0 0 0 0 0 0 0 0 0 0 0 0 0 0 0 0 0 0 0 0 0 0 0 0 0 0 0 0 0 0 0 0 0 0 0 0 0 0 0 0 0 0 0 0 0 0 0 0 0 0 0 0 0 0 0 0 0 0 0 0 0.00271582038086299 0 0 0.00872624892467588 0 0 0 0 0 0 0 0 0 0 0 0 0 0 0 0.00343371126812823 0 0 0 0 0 0 0 0 0 0 0 0 0 0 0 0 0 0 0 0 0 0 0 0 0 0 0 0 0 0 0 0 0 0 0 0 0 0 0 0 0 0 0 0 0 0 0 0 0 0 0 0 0 0 0 0 0 0 0 0 0 0 0 0 0 0 0 0 0 0 0.00664121205965815 0 0 0 0 0 0 0 0 0 0 0 0 0 0 0 0 0 0 0 0 0 0 0 0 0 0
0.0499547484664048 0 0.0138549607349241 0 0.0139121344089296 0.0300772917826996 0 0 0 0.0233650539928876 0 0 0 0.066773561607904 0.0430802639331542 0.237103043762657 0 0.008780861327672 0.0370484895595063 0 0.0270464497080329 0 0 0 0 0 0 0 0 0 0.0182437746103337 0 0 0 0 0 0 0 0 0 0 0 0 0 0 0 0 0 0 0 0 0 0 0 0 0 0 0 0 0 0 0.0339471442438552 0 0 0 0 0 0.035277646267095 0.0779146921557815 0 0 0 0 0 0.047773508669428 0 0 0.0940749635057607 0 0 0 0 0 0 0 0 0 0 0 0 0 0 0 0 0 0 0 0 0 0 0 0 0 0 0.0169983017711229 0 0 0 0 0 0 0 0 0 0 0 0 0 0 0 0 0 0 0 0 0 0 0 0 0 0 0 0.124773109491851 0 0 0 0 0 0 0 0 0 0 0 0 0 0 0 0 0 0 0 0 0 0 0 0 0 0 0 0 0 0 0 0 0 0 0 0 0 0 0 0 0 0 0 0 0 0 0 0 0 0 0 0 0 0 0 0 0 0 0 0 0 0 0 0 0 0 0 0 0 0 0 0 0 0 0 0 0 0 0 0 0 0 0 0 0 0 0 0 0 0 0 0 0 0 0 0 0 0 0 0 0 0 0 0 0 0 0 0 0 0 0 0 0 0 0 0 0 0 0 0 0 0 0 0 0 0 0 0 0 0 0 0 0 0 0 0 0 0 0 0 0 0 0 0 0 0 0 0 0 0 0 0 0 0 0 0 0 0 0 0 0 0 0 0 0 0 0 0 0 0 0 0 0 0 0 0 0 0 0 0 0 0
0 0 0 0 0 0 0 0 0 0 0 0 0 0 0 0 0 0 0 0 0 0 0 0 0 0 0 0 0 0 0.198004576021445 0 0 0 0 0 0 0.0206656131887847 0 0 0 0 0 0 0 0 0 0 0 0 0 0 0 0 0 0 0 0 0 0 0 0 0 0 0 0 0 0 0 0 0 0 0 0 0 0 0 0 0 0 0 0 0 0.114927209498984 0.0166175159711097 0 0.0225638616207409 0.0139936186101617 0 0 0 0 0 0.0352604188612363 0.348627339255723 0.0535941393238247 0 0.0128401980700977 0 0 0 0 0 0 0 0 0 0 0 0 0 0 0 0 0 0 0 0 0 0 0 0 0 0 0 0.162905509577892 0 0 0 0 0 0 0 0 0 0 0 0 0 0 0 0 0 0 0 0 0 0 0 0 0 0 0 0 0 0 0 0 0 0 0 0 0 0 0 0 0 0 0 0 0 0 0 0 0 0 0 0 0 0 0 0 0 0 0 0 0 0 0 0 0 0 0 0 0 0 0 0 0 0 0 0 0 0 0 0 0 0 0 0 0 0 0 0 0 0 0 0 0 0 0 0 0 0 0 0 0 0 0 0 0 0 0 0 0 0 0 0 0 0 0 0 0 0 0 0 0 0 0 0 0 0 0 0 0 0 0 0 0 0 0 0 0 0 0 0 0 0 0 0 0 0 0 0 0 0 0 0 0 0 0 0 0 0 0 0 0 0 0 0 0 0 0 0 0 0 0 0 0 0 0 0 0 0 0 0 0 0 0 0 0 0 0 0 0
0.0501159427154797 0 0 0 0 0 0 0 0 0 0 0 0 0 0.137561862481555 0.587775322712206 0 0 0 0 0 0 0 0 0 0 0 0 0 0 0.147009687239588 0 0 0 0 0 0 0 0 0 0 0 0 0 0 0 0 0 0 0 0 0 0 0 0 0 0 0 0 0 0 0 0 0 0 0 0 0 0 0 0 0 0 0 0 0 0 0 0 0 0 0 0 0 0 0 0 0 0 0 0 0 0 0 0 0.0775371848511715 0 0 0 0 0 0 0 0 0 0 0 0 0 0 0 0 0 0 0 0 0 0 0 0 0 0 0 0 0 0 0 0 0 0 0 0 0 0 0 0 0 0 0 0 0 0 0 0 0 0 0 0 0 0 0 0 0 0 0 0 0 0 0 0 0 0 0 0 0 0 0 0 0 0 0 0 0 0 0 0 0 0 0 0 0 0 0 0 0 0 0 0 0 0 0 0 0 0 0 0 0 0 0 0 0 0 0 0 0 0 0 0 0 0 0 0 0 0 0 0 0 0 0 0 0 0 0 0 0 0 0 0 0 0 0 0 0 0 0 0 0 0 0 0 0 0 0 0 0 0 0 0 0 0 0 0 0 0 0 0 0 0 0 0 0 0 0 0 0 0 0 0 0 0 0 0 0 0 0 0 0 0 0 0 0 0 0 0 0 0 0 0 0 0 0 0 0 0 0 0 0 0 0 0 0 0 0 0 0 0 0 0 0 0 0 0 0 0 0
0.0192973079720369 0 0.00703696637134519 0 0 0.0185260543015578 0 0 0 0.028446602430749 0 0 0 0.0358139392469908 0.0914187110662047 0.528838107429099 0 0 0 0 0 0 0 0 0 0 0 0 0 0 0.0234904313904956 0 0 0 0 0 0 0 0 0 0 0 0 0 0 0 0 0 0 0 0 0 0 0 0 0 0 0 0 0 0.0602633846675505 0 0 0 0 0 0 0 0 0 0 0.0435376497598198 0 0 0 0 0 0 0 0 0 0 0 0 0 0 0 0 0 0 0 0 0 0 0 0 0 0 0 0 0 0 0 0 0 0 0 0 0 0 0 0 0 0 0 0 0 0 0 0 0 0 0 0 0 0 0.034543087359409 0 0 0 0 0 0.108787758004742 0 0 0 0 0 0 0 0 0 0 0 0 0 0 0 0 0 0 0 0 0 0 0 0 0 0 0 0 0 0 0 0 0 0 0 0 0 0 0 0 0 0 0 0 0 0 0 0 0 0 0 0 0 0 0 0 0 0 0 0 0 0 0 0 0 0 0 0 0 0 0 0 0 0 0 0 0 0 0 0 0 0 0 0 0 0 0 0 0 0 0 0 0 0 0 0 0 0 0 0 0 0 0 0 0 0 0 0 0 0 0 0 0 0 0 0 0 0 0 0 0 0 0 0 0 0 0 0 0 0 0 0 0 0 0 0 0 0 0 0 0 0 0 0 0 0 0 0 0 0 0 0 0 0 0 0 0 0 0 0 0 0 0 0 0 0 0 0 0 0 0 0 0 0 0 0 0 0 0 0 0 0
0 0 0 0 0 0 0 0 0 0 0 0 0 0 0 0.00273408283250894 0 0 0 0 0 0 0 0 0 0 0 0 0 0.00554865706360695 0.0159626798132589 0 0 0.00925598931873935 0 0 0 0.00461599030462182 0 0 0 0 0 0 0 0 0 0 0 0 0 0 0 0.0816020797777092 0.0190504557106592 0 0.011959618115478 0.0248720113864961 0 0 0 0 0 0 0 0 0 0 0 0 0.132542576389321 0 0 0 0 0 0 0 0 0 0 0 0 0.00169707655342769 0 0 0 0 0 0 0 0 0 0 0 0 0 0 0.00761647215103358 0.00820689634878812 0 0 0 0 0 0 0 0 0 0 0 0 0 0 0 0 0 0 0 0 0 0 0 0 0 0 0 0 0.00456462849719287 0 0 0 0 0 0 0 0 0 0 0 0.0454219107144311 0.0135704557090062 0 0 0.0503254791597568 0.0266004511216953 0.0130594599295963 0 0 0 0 0.0165804681069416 0.371045948776632 0.0895487489820299 0 0 0 0 0 0 0 0 0 0 0 0 0 0 0 0 0 0 0 0 0 0 0 0 0 0 0 0 0 0 0 0 0 0 0 0 0 0 0 0 0 0 0 0 0 0 0 0 0 0 0 0 0 0 0 0 0 0 0 0 0 0 0 0 0 0 0 0 0 0 0 0 0 0 0 0 0 0 0 0 0 0 0 0 0 0 0 0 0 0 0 0 0 0 0 0 0 0 0 0 0.0185200179476677 0 0 0 0 0 0 0 0 0 0 0 0 0 0 0 0 0 0 0 0 0 0 0 0 0 0 0 0 0 0 0 0 0 0 0 0 0 0 0 0 0 0.0171775775762419 0 0 0 0 0.00380872257491124 0 0 0 0 0 0 0 0 0.00411154513824798 0 0 0 0
0 0 0 0 0 0 0 0 0 0 0 0 0 0 0 0 0 0 0 0 0 0 0 0 0 0 0 0 0 0 0 0 0 0 0 0 0 0 0 0 0 0 0.00473826001125575 0.0243022045975961 0 0.0107752268370853 0.0556079296410178 0 0 0.00730881012895139 0.0459522038474771 0 0 0 0 0 0.00660895144402502 0.111856857284021 0 0 0 0.00505497607259172 0 0 0 0 0 0 0 0 0 0 0.024075982869367 0 0 0 0 0.00261098540892349 0 0 0 0 0 0.026253619777659 0 0.039373487401767 0.0195114323882668 0.047614892918313 0 0 0 0 0 0 0 0 0 0 0 0 0 0 0 0 0 0 0 0 0 0 0 0 0 0 0 0 0 0 0 0 0 0 0 0 0 0 0 0 0 0.0122733605513503 0.184988764493263 0 0 0 0 0 0 0 0 0 0.0103565800084121 0.0246588333611772 0 0 0.0754868345448748 0.0342240702013627 0 0 0.0362989190556339 0 0 0 0.179560856864121 0.0105059602914879 0 0 0 0 0 0 0 0 0 0 0 0 0 0 0 0 0 0 0 0 0 0 0 0 0 0 0 0 0 0 0 0 0 0 0 0 0 0 0 0 0 0 0 0 0 0 0 0 0 0 0 0 0 0 0 0 0 0 0 0 0 0 0 0 0 0 0 0 0 0 0 0 0 0 0 0 0 0 0 0 0 0 0 0 0 0 0 0 0 0 0 0 0 0 0 0 0 0 0 0 0 0 0 0 0 0 0 0 0 0 0 0 0 0 0 0 0 0 0 0 0 0 0 0 0 0 0 0 0 0 0 0 0 0 0 0 0 0 0 0 0 0 0 0 0 0 0 0 0 0 0 0 0 0 0 0 0 0 0 0 0
0 0 0 0 0 0 0 0 0 0 0 0 0 0 0 0 0 0 0 0 0 0 0 0 0 0 0 0 0 0 0 0 0 0 0 0 0 0 0 0 0 0 0 0 0 0 0 0 0 0 0 0 0 0 0 0 0 0.051711432018801 0 0 0 0 0 0 0 0 0 0 0 0 0 0 0 0 0 0 0 0 0 0 0 0 0 0.00453567025565213 0 0 0.0150210310062666 0.0484124761873663 0.0177746638681981 0.00715450508521626 0.0103600848474417 0 0.0227406313196245 0 0 0 0 0 0 0 0.0754394182528834 0.0901394520766252 0 0 0 0 0 0 0 0 0 0 0 0 0 0 0 0 0 0 0 0 0 0 0 0 0 0 0 0 0 0 0 0 0 0 0 0 0 0 0.0631218289308074 0.198855734207321 0 0.0605736467925392 0.00975680867996357 0 0.0693633739988655 0.16974418760402 0.0361926156996937 0 0.0326740219150094 0 0 0.0133201204829938 0 0 0 0 0 0 0 0 0 0 0 0 0 0 0 0 0 0 0 0 0 0 0 0 0 0 0 0 0 0 0 0 0 0 0 0 0 0 0 0 0 0 0 0 0 0 0 0 0 0 0 0 0 0 0 0 0 0 0 0 0 0 0 0 0 0 0 0 0 0 0 0 0 0 0 0 0 0 0 0 0 0 0 0 0 0 0 0 0 0 0 0 0 0 0 0 0 0 0 0 0.00154617839363583 0 0 0 0 0 0 0 0 0 0 0 0 0 0 0 0 0 0 0 0 0 0 0 0 0 0 0 0 0 0 0 0 0 0 0 0 0 0 0 0 0 0.00156211837707537 0 0 0 0 0 0 0 0 0 0 0 0 0 0 0 0 0 0
0 0 0 0 0 0 0 0 0 0 0 0 0 0 0 0 0 0 0 0 0 0 0 0 0 0 0 0 0 0 0 0 0 0 0 0 0 0 0 0 0 0 0 0 0 0 0 0 0 0 0 0 0 0.00724959236966727 0 0 0 0.209429616056714 0 0 0 0 0 0 0 0 0 0 0 0 0 0 0 0 0 0 0 0 0 0 0 0 0 0 0 0 0 0.00678633994316816 0 0 0 0 0 0 0 0 0 0 0 0 0 0 0 0 0 0 0 0 0 0 0 0 0 0 0 0 0 0 0 0 0 0 0 0 0 0 0 0 0 0 0 0 0 0 0 0 0 0.0588556025479443 0.00788130716439057 0.0866520632086372 0 0.067138414615038 0 0 0.265870778963305 0.0212898518485875 0.0910225481859706 0 0 0 0 0 0.0757960449459224 0.0935970709448708 0 0 0 0 0 0 0 0 0 0 0 0 0 0 0 0 0 0 0 0 0 0 0 0 0 0 0 0 0 0 0 0 0 0 0 0 0 0 0 0 0 0 0 0 0 0 0 0 0 0 0 0 0 0 0 0 0 0 0 0 0 0 0 0 0 0 0 0 0 0 0 0 0 0 0 0 0 0 0 0 0 0 0 0 0 0 0 0 0 0 0 0 0 0 0 0 0 0 0 0 0.00453250248564961 0 0 0 0 0 0 0 0 0 0 0 0 0 0 0 0 0 0 0 0 0 0 0 0 0 0 0 0 0 0 0 0 0 0 0 0 0 0 0 0 0 0.0038982667201347 0 0 0 0 0 0 0 0 0 0 0 0 0 0 0 0 0 0
0 0 0 0 0 0 0 0 0 0 0 0 0 0 0 0 0 0 0 0 0 0 0 0 0 0 0 0 0 0 0 0 0 0 0 0 0 0 0 0 0 0 0 0 0 0 0 0 0 0 0 0 0 0 0 0 0 0.10679066595349 0 0 0 0 0 0 0 0 0 0 0 0 0 0 0 0 0 0 0 0 0.00219329365673617 0 0 0 0 0.0227258225301066 0.00252915004480607 0 0.0800838878556002 0.168258007098194 0.0354530337444956 0.00676284700796222 0.0503650354920941 0 0 0 0 0 0 0 0.00443596360912511 0.00734686941867587 0.173105195444079 0.0921491707705601 0 0 0 0 0 0 0 0 0 0 0 0 0 0 0 0 0 0 0 0 0 0 0 0 0 0 0 0 0 0 0 0 0 0 0 0.00615051360093438 0.00656370351195688 0.0954843053748776 0.0234836512436749 0 0 0 0.039479025106915 0.00816972198652822 0.00890688359026853 0.0171185228859774 0.00471137132624056 0.0115739903146411 0.00719661864727768 0 0.00473848494779139 0.0142242648369915 0 0 0 0 0 0 0 0 0 0 0 0 0 0 0 0 0 0 0 0 0 0 0 0 0 0 0 0 0 0 0 0 0 0 0 0 0 0 0 0 0 0 0 0 0 0 0 0 0 0 0 0 0 0 0 0 0 0 0 0 0 0 0 0 0 0 0 0 0 0 0 0 0 0 0 0 0 0 0 0 0 0 0 0 0 0 0 0 0 0 0 0 0 0 0 0 0 0 0 0 0 0 0 0 0 0 0 0 0 0 0 0 0 0 0 0 0 0 0 0 0 0 0 0 0 0 0 0 0 0 0 0 0 0 0 0 0 0 0 0 0 0 0 0 0 0 0 0 0 0 0 0 0 0 0 0 0 0 0 0 0
0 0 0 0 0 0 0 0 0 0 0 0 0 0 0 0 0 0 0 0 0 0 0 0 0 0 0 0 0 0 0 0 0 0 0 0 0 0 0 0 0 0 0 0 0 0 0 0 0 0 0 0 0 0 0 0 0 0 0 0 0 0 0 0 0 0 0 0 0 0 0 0 0 0 0 0 0 0 0 0 0 0 0 0 0 0 0 0.00988017591963805 0 0 0 0 0.0152911441366439 0 0 0 0 0 0.00698853071870055 0.0718679827981074 0 0 0 0 0 0 0 0 0 0 0 0 0 0 0 0 0 0 0 0 0 0 0 0 0 0 0 0 0 0 0 0 0 0 0 0 0 0 0 0 0 0 0 0.188756430311291 0 0 0.0771590367139683 0.0548418759396665 0.0729475152417259 0.0261599185486861 0.0104477855021911 0.0391953794022629 0 0 0 0 0 0 0 0 0 0 0 0 0 0 0 0 0 0 0 0 0 0 0 0 0 0 0 0 0 0 0 0 0 0 0 0 0 0 0 0 0 0 0 0 0 0 0 0 0 0 0 0 0 0 0 0 0 0 0 0 0 0 0 0 0 0 0 0 0 0 0 0 0 0 0 0 0 0 0 0 0 0 0 0 0 0 0 0 0 0 0 0 0 0 0 0 0 0 0 0 0 0 0.132634526278141 0 0 0 0 0 0 0 0 0 0 0 0 0 0 0 0 0 0 0 0 0 0 0 0 0 0 0 0 0 0 0 0 0 0 0 0 0 0 0 0 0 0.120466064579578 0 0 0 0 0.00914080189766244 0 0 0 0 0 0 0 0 0.0211491126368511 0 0 0.143073719374885 0
0 0 0 0 0 0 0 0 0 0 0 0 0 0 0 0 0 0 0 0 0 0 0 0 0 0 0 0 0 0 0 0 0 0 0 0 0 0 0 0 0 0 0 0 0 0 0 0 0 0 0 0 0 0 0 0 0 0 0 0 0 0 0 0 0 0 0 0 0 0 0 0 0 0 0 0 0 0 0 0 0 0 0 0 0.0108628350372198 0 0.00635279632965343 0.00599986320022824 0 0 0 0 0.0377824847246447 0 0 0 0 0 0 0 0 0.0106316257256792 0 0 0 0 0 0 0 0 0 0 0 0 0 0 0 0 0 0 0 0 0 0 0 0 0 0 0 0 0 0 0 0 0 0 0 0 0 0.165261506696297 0 0 0.167985355388614 0 0 0 0.144625831162962 0.083832201503522 0.32727823699268 0 0.0246136002887376 0.0147736629497628 0 0 0 0 0 0 0 0 0 0 0 0 0 0 0 0 0 0 0 0 0 0 0 0 0 0 0 0 0 0 0 0 0 0 0 0 0 0 0 0 0 0 0 0 0 0 0 0 0 0 0 0 0 0 0 0 0 0 0 0 0 0 0 0 0 0 0 0 0 0 0 0 0 0 0 0 0 0 0 0 0 0 0 0 0 0 0 0 0 0 0 0 0 0 0 0 0 0 0 0 0 0 0 0 0 0 0 0 0 0 0 0 0 0 0 0 0 0 0 0 0 0 0 0 0 0 0 0 0 0 0 0 0 0 0 0 0 0 0 0 0 0 0 0 0 0 0 0 0 0 0 0 0 0 0 0 0 0 0 0 0 0 0
0 0 0 0 0 0 0 0 0 0 0 0 0 0 0 0 0 0 0 0 0 0 0 0 0 0 0 0 0 0 0 0 0 0 0 0 0 0.00297011674963582 0 0 0 0 0 0 0 0 0 0 0 0 0 0 0 0.0155914305161619 0 0 0 0.143752323202738 0 0 0 0 0 0 0 0 0 0 0 0 0 0 0 0 0 0 0 0 0 0 0 0 0 0 0 0 0.0119548213205701 0.0164021929987212 0 0 0 0 0 0 0 0 0 0 0.00276662207966083 0.00216524851775589 0.00948016336748801 0.00400830393706759 0 0 0 0 0 0 0 0 0 0 0 0 0 0 0 0 0 0 0 0 0 0 0 0 0 0 0.0023982486660591 0 0 0 0 0 0 0 0 0.0543593018574098 0.0478868912597461 0.0111653068696203 0.221632859023585 0.0940882563464239 0 0 0 0.022307541523289 0.026053869980718 0.00636242876555023 0 0 0 0 0.123740303494495 0.15226237243222 0 0 0 0 0 0 0 0 0 0 0 0 0 0 0 0 0 0 0 0 0 0 0 0 0 0 0 0 0 0 0 0 0 0 0 0 0 0 0 0 0 0 0 0 0 0 0 0 0 0 0 0 0 0 0 0 0 0 0 0 0 0 0 0 0 0 0 0 0 0 0 0 0 0 0 0 0 0 0 0 0 0 0 0 0 0 0 0 0 0 0 0 0 0 0 0 0 0 0 0 0.0134103163091845 0 0 0 0 0 0 0 0 0 0 0 0 0 0 0 0 0 0 0 0 0 0 0 0 0 0 0 0 0 0 0 0 0 0 0 0 0 0 0 0 0 0.0092372728446678 0 0 0 0 0.00228980121462367 0 0 0 0 0 0 0 0 0.00371400672260897 0 0 0 0
0 0 0 0 0 0 0 0 0 0 0 0 0 0 0 0 0 0 0 0 0 0 0 0 0 0 0 0 0 0 0 0 0 0 0 0 0 0 0 0 0 0 0 0 0 0 0 0 0 0 0 0 0 0 0 0 0 0.0126803150226556 0 0 0 0 0 0 0 0 0 0 0 0 0 0 0 0 0 0 0 0 0 0 0 0 0 0.00650544876012501 0.00523535681147917 0 0.0211606100905497 0.0197308391384856 0 0 0 0.0180562832872524 0 0 0 0 0 0 0 0 0.00615456981280075 0.00708717836631024 0 0 0 0 0 0 0 0 0 0 0 0 0 0 0 0 0 0 0 0 0 0 0 0 0 0 0 0 0.0155537332259421 0 0 0 0 0 0 0.0504136737777913 0.0380934652737056 0 0.0311393521659497 0.0341625020992621 0 0 0.0391403858851384 0 0.0789570820250726 0 0 0 0 0 0.488546935561539 0.074125368294831 0 0 0 0 0 0 0 0 0 0 0 0 0 0 0 0 0 0 0 0 0 0 0 0 0 0 0 0 0 0 0 0 0 0 0 0 0 0 0 0 0 0 0 0 0 0 0 0 0 0 0 0 0 0 0 0 0 0 0 0 0 0 0 0 0 0 0 0 0 0 0 0 0 0 0 0 0 0 0 0 0 0 0 0 0 0 0 0 0 0 0 0 0 0 0 0 0 0 0 0 0.0264745285230952 0 0 0 0 0 0 0 0 0 0 0 0 0 0 0 0 0 0 0 0 0 0 0 0 0 0 0 0 0 0 0 0 0 0 0 0 0 0 0 0 0 0.0267823718780149 0 0 0 0 0 0 0 0 0 0 0 0 0 0 0 0 0 0
0 0 0 0 0 0 0 0 0 0 0 0 0 0 0 0 0 0 0 0 0 0 0 0 0 0 0 0 0 0 0 0 0 0 0 0 0 0 0 0 0 0 0 0 0 0 0 0 0 0 0 0 0 0 0 0 0 0 0 0 0 0 0 0 0 0 0 0 0 0 0 0 0 0 0 0 0 0 0 0 0 0 0 0 0 0 0.0213934037191468 0.0228266864727896 0 0 0 0 0.0168713012678748 0 0 0 0 0 0 0 0 0 0 0 0 0 0 0 0 0 0 0 0 0 0 0 0 0 0 0 0 0 0 0 0 0 0 0 0 0 0 0 0 0 0 0 0 0.0215636440226187 0 0.121340022084886 0.115990792325141 0.0324493320552852 0.0440293563310374 0.0927324513432142 0.0398275165078673 0.0687905341592741 0 0.0379097237433328 0.226841711216172 0 0.0101734309365899 0 0.12726009381477 0 0 0 0 0 0 0 0 0 0 0 0 0 0 0 0 0 0 0 0 0 0 0 0 0 0 0 0 0 0 0 0 0 0 0 0 0 0 0 0 0 0 0 0 0 0 0 0 0 0 0 0 0 0 0 0 0 0 0 0 0 0 0 0 0 0 0 0 0 0 0 0 0 0 0 0 0 0 0 0 0 0 0 0 0 0 0 0 0 0 0 0 0 0 0 0 0 0 0 0 0 0 0 0 0 0 0 0 0 0 0 0 0 0 0 0 0 0 0 0 0 0 0 0 0 0 0 0 0 0 0 0 0 0 0 0 0 0 0 0 0 0 0 0 0 0 0 0 0 0 0 0 0 0 0 0 0 0 0 0 0 0
0 0 0 0 0 0 0 0 0 0 0 0 0 0 0 0 0 0 0 0 0 0 0 0 0 0 0 0 0 0 0 0 0 0 0 0 0 0 0 0 0 0 0 0 0 0 0 0 0 0 0 0 0 0 0 0 0 0 0 0 0 0 0 0 0 0 0 0 0 0 0 0 0 0 0 0 0 0 0 0 0 0 0 0.00258932902919664 0.00347809189696586 0 0.0218946404502512 0.0541182809081899 0.0477622318875759 0.0152380692281983 0.040141242035719 0 0.0688319942198454 0.00226736738210849 0 0 0 0 0.0071187892025835 0.0166861218567223 0.0900084579038102 0.208959742609368 0 0 0 0 0 0 0 0 0 0 0 0 0 0 0 0 0 0 0 0 0 0 0 0 0 0 0 0 0 0 0 0 0 0 0 0 0 0.12333020933214 0 0.0259028153785516 0.0129977607443464 0.0223253070549252 0.0040395651311359 0 0.0157453136632998 0 0.0376126833613611 0.0459782509443317 0.107974787241232 0.0142322839883898 0 0.00288054238718305 0 0 0 0 0 0 0 0 0 0 0 0 0 0 0 0 0 0 0 0 0 0 0 0 0 0 0 0 0 0 0 0 0 0 0 0 0 0 0 0 0 0 0 0 0 0 0 0 0 0 0 0 0 0 0 0 0 0 0 0 0 0 0 0 0 0 0 0 0 0 0 0 0 0 0 0 0 0 0 0 0 0 0 0 0 0 0 0 0 0 0 0 0 0 0 0 0 0 0 0 0.00491754809112536 0 0 0 0 0 0 0 0 0 0 0 0 0 0 0 0 0 0 0 0 0 0 0 0 0 0 0 0 0 0 0 0 0 0 0 0 0 0 0 0 0 0.00296857407144324 0 0 0 0 0 0 0 0 0 0 0 0 0 0 0 0 0 0
0 0 0 0 0 0 0 0 0 0 0 0 0 0 0 0 0 0 0 0 0 0 0 0 0 0 0 0 0 0 0.00433204980142341 0 0 0 0 0 0 0.00523171346089685 0 0 0 0 0 0 0 0 0 0 0 0 0 0 0 0 0 0 0 0.00529639527285452 0 0 0 0 0 0 0 0 0 0 0 0 0 0 0 0 0 0 0 0 0.0056832416194185 0 0.00114361814835912 0 0.00282858559707207 0.0205771592175975 0.0270344424041788 0 0.027711863054544 0.0440047031502522 0.00409801061283955 0 0.00332576558460221 0.0508899189359398 0.0223448753549987 0.0155483145180585 0.00353186709811023 0 0 0 0.00284895013056573 0.0698572351103241 0.0107894246918571 0.0245364848535579 0 0 0 0 0 0 0 0 0 0 0 0 0 0 0 0 0 0 0 0 0 0 0 0.00555168309324356 0 0 0 0 0.0105184536096432 0 0 0 0 0 0 0 0.0210160630492557 0.0378002860497777 0 0.0102477512541241 0.0248523406709396 0.125286493614121 0 0 0.135432897541061 0.0540673241316044 0 0.0376904512624212 0.0204626495635841 0.134938675365572 0 0 0 0 0 0 0 0 0 0 0 0 0 0 0 0 0 0 0 0 0 0 0 0 0 0 0 0 0 0 0 0 0 0 0 0 0 0 0 0 0 0 0 0 0 0 0 0 0 0 0 0 0 0 0 0 0 0 0 0 0 0 0 0 0 0 0 0 0 0 0 0 0 0 0 0 0 0 0 0 0 0 0.00321618250831843 0 0 0 0.00264036156678937 0 0 0 0 0 0 0 0 0 0 0 0 0 0 0 0.0134577770350046 0 0 0 0 0 0 0 0 0 0 0 0 0 0 0 0 0 0 0 0 0 0 0 0 0 0 0 0 0 0 0 0 0 0 0 0 0 0 0 0 0 0.011205991067089 0 0 0 0 0 0 0 0 0 0 0 0 0 0 0 0 0 0
0 0 0 0 0 0 0 0 0 0 0 0 0 0 0 0 0 0 0 0 0 0 0 0 0 0 0 0 0 0 0 0 0 0.00390090525501275 0.0039508742294819 0 0 0 0 0 0 0 0 0 0 0 0 0 0 0 0 0 0 0 0 0 0 0 0 0 0 0 0 0 0 0 0 0 0 0 0 0 0 0 0 0 0 0 0 0 0 0 0 0.00512576998429315 0.000738904691861306 0 0.018167524652588 0.0396586035187675 0.031419256227343 0.0290189623034924 0.0277559027527999 0 0.0546096309977217 0.00313761940864985 0 0 0 0 0.0875328677487931 0.153620068843936 0.0929003069187787 0.170160180720865 0 0 0 0 0 0 0 0 0 0 0 0 0 0 0 0 0 0 0 0 0 0 0 0 0 0 0 0 0 0 0 0 0 0 0 0 0 0 0 0.0236818633972303 0.00838387314803559 0 0 0 0 0.0621733861493382 0.0354554379020751 0 0.0909228961042146 0.0255017716909119 0 0 0 0 0 0 0 0 0 0 0 0 0 0 0 0 0 0 0 0 0 0 0 0 0 0 0 0 0 0 0 0 0 0 0 0 0 0 0 0 0 0 0 0 0 0 0 0 0 0 0 0 0 0 0 0 0 0 0 0 0 0 0 0 0 0 0 0 0 0 0 0 0 0 0 0 0 0 0 0 0 0 0 0 0 0 0 0 0 0 0 0 0 0 0 0 0 0 0 0 0 0 0.0254195174465111 0 0 0 0 0 0 0 0 0 0 0 0 0 0 0 0 0 0 0 0 0 0 0 0 0 0 0 0 0 0 0 0 0 0 0 0 0 0 0 0 0 0.00676387590729836 0 0 0 0 0 0 0 0 0 0 0 0 0 0 0 0 0 0
0 0 0 0 0 0 0 0 0 0 0 0 0 0 0 0 0 0 0 0 0 0 0 0 0 0 0 0 0 0 0 0.00436145447660686 0 0.00206792453547091 0.00638653783872804 0 0 0 0 0 0 0 0 0 0 0 0 0.000530495052973896 0 0 0 0 0 0.0034042872580015 0 0 0 0 0 0 0 0 0 0 0 0 0 0 0 0 0 0 0 0 0 0 0 0 0 0 0 0 0 0.00307326160745465 0.00171625674048105 0 0.0226000848908232 0.0351957771511935 0.0356482229366025 0.0337188418105375 0.0505438571270143 0 0.0667756921113794 0.00610478589047728 0 0 0 0 0.0829305575682026 0.145556861735574 0.0577973205171526 0.124192744123805 0 0 0 0 0 0 0 0 0 0 0 0 0 0 0 0 0 0 0 0 0 0 0 0 0 0 0 0 0 0 0 0 0 0 0 0 0 0.0303473273842111 0 0.0139204241863017 0.00316536489415938 0.00837924734339715 0 0 0.0054014633722142 0.138027510246552 0.0181972015647188 0.0859536815605812 0 0.0140028160753867 0 0 0 0 0 0 0 0 0 0 0 0 0 0 0 0 0 0 0 0 0 0 0 0 0 0 0 0 0 0 0 0 0 0 0 0 0 0 0 0 0 0 0 0 0 0 0 0 0 0 0 0 0 0 0 0 0 0 0 0 0 0 0 0 0 0 0 0 0 0 0 0 0 0 0 0 0 0 0 0 0 0 0 0 0 0 0 0 0 0 0 0 0 0 0 0 0 0 0 0 0 0 0 0 0 0 0 0 0 0 0 0 0 0 0 0 0 0 0 0 0 0 0 0 0 0 0 0 0 0 0 0 0 0 0 0 0 0 0 0 0 0 0 0 0 0 0 0 0 0 0 0 0 0 0 0 0 0 0 0 0 0 0
0 0 0 0 0 0 0 0 0 0 0 0 0 0 0 0 0 0 0 0 0 0 0 0 0 0 0 0 0 0 0 0 0 0 0 0 0 0 0 0 0 0 0 0 0 0 0 0 0 0 0 0 0 0 0 0 0 0 0 0 0 0 0 0 0 0 0 0 0 0 0.0113357801910104 0 0 0 0 0 0 0 0 0 0.00212523692042165 0 0 0 0 0 0.00707307775488856 0.00949163345833864 0.00384776866665899 0 0 0 0.041050429395674 0 0 0 0 0 0.0828110520367425 0.156657073105207 0.0137319562577883 0.0258187464053932 0 0 0 0 0 0 0 0 0 0 0 0 0 0 0 0 0 0 0 0 0 0 0 0 0 0 0 0 0 0 0 0 0 0 0 0.0252922277158991 0 0 0 0 0.0206625430394079 0.00875119615003853 0 0 0 0.0316568182669439 0.208799063431859 0.0419479692225288 0.0243649065096512 0 0 0 0 0 0 0 0 0 0 0 0 0 0 0 0 0 0 0 0 0 0 0 0 0 0 0 0 0 0 0 0 0 0 0 0 0 0 0 0 0 0 0 0 0 0 0 0 0 0 0 0 0 0 0 0 0 0 0 0 0 0 0 0 0 0 0 0 0 0 0 0 0 0 0 0 0 0 0 0 0 0 0 0 0 0 0 0 0 0 0 0 0 0 0 0 0 0 0 0 0 0 0 0.118136864767476 0 0 0 0 0 0 0 0 0 0 0 0 0 0 0 0 0 0 0 0 0 0 0 0 0 0 0 0 0 0 0 0 0 0 0 0 0 0 0 0 0 0.11872670077198 0 0 0 0 0.0288192582855202 0 0 0 0 0 0 0 0 0.0188996976465723 0 0 0 0
0 0 0 0 0 0 0 0 0 0 0 0 0 0 0 0 0 0 0 0 0 0 0 0 0 0 0 0 0 0.00151698537294341 0.00238301088935946 0 0 0.00408189492827282 0 0 0 0.00339905073412068 0 0 0 0 0.00997969647746744 0.0144331103453369 0 0 0 0 0 0.00581380120840624 0 0 0.00269882927346363 0.0290428325357656 0.00444684927951059 0.00501572065326016 0.00860554895597058 0.0115845228774677 0 0 0 0 0.00118529014415419 0 0 0 0 0.00830926754237554 0 0 0.0561579574451143 0 0 0 0 0 0 0 0.00226746598040339 0 0.000765608094865588 0 0.00125641033093573 0.00177322372897071 0.0014093246133262 0 0 0 0 0 0 0.00856452622527683 0 0 0 0 0 0 0.00268078324342004 0 0 0 0.0098527384700636 0 0 0 0 0 0 0.00450944051198614 0 0.00349113211641862 0 0 0 0 0 0 0 0 0 0 0 0 0 0 0 0 0 0 0 0 0 0 0 0 0 0.20220930324695 0.0574704484633577 0 0.0318784775516461 0.00569765295411411 0 0 0.0624307660084099 0.14048190481489 0.0420018810853774 0 0 0 0 0 0 0.174642042144677 0 0 0 0 0 0 0 0 0 0 0 0 0 0 0 0 0 0 0 0 0 0 0 0 0 0 0 0 0 0 0 0 0 0 0 0 0 0 0 0 0 0 0 0 0 0 0 0 0 0 0 0 0 0 0 0 0 0 0 0 0 0 0 0 0 0 0 0 0 0 0 0 0 0 0 0 0 0 0 0 0 0 0 0 0 0 0 0 0 0 0 0 0 0 0 0 0 0 0 0 0.0298282432798013 0 0 0 0 0 0 0 0 0 0 0 0 0 0 0 0 0 0 0 0 0 0 0 0 0 0 0 0 0 0 0 0 0 0 0 0 0 0 0 0 0 0.0290482227517726 0 0 0 0 0.00359193600428304 0 0 0 0 0 0 0 0 0.0154940997160649 0 0 0 0
0 0 0 0 0 0 0 0 0 0 0 0 0 0 0 0 0 0 0 0 0 0 0 0 0 0 0 0 0 0 0 0 0 0 0 0 0 0 0 0 0 0 0 0 0 0 0 0 0 0 0 0 0 0 0 0 0 0.0233363914868802 0 0 0 0 0 0 0 0 0 0 0 0 0 0 0 0 0 0 0 0 0 0 0 0 0 0 0 0 0.00843291441958575 0.0125626332174172 0 0 0 0 0 0 0 0 0 0 0 0 0.00644050466344419 0 0 0 0 0 0 0 0 0 0 0 0 0 0 0 0 0 0 0 0 0 0 0 0 0 0 0 0 0 0 0 0 0 0 0 0 0.1175813190003 0.00810166046061149 0.0185295076915065 0.0948459195999127 0.0412089627333494 0 0 0.185091061110043 0.0513554245746595 0 0.00551512603040908 0 0 0 0 0.420779106573736 0 0 0 0 0 0 0 0 0 0 0 0 0 0 0 0 0 0 0 0 0 0 0 0 0 0 0 0 0 0 0 0 0 0 0 0 0 0 0 0 0 0 0 0 0 0 0 0 0 0 0 0 0 0 0 0 0 0 0 0 0 0 0 0 0 0 0 0 0 0 0 0 0 0 0 0 0 0 0 0 0 0 0 0 0 0 0 0 0 0 0 0 0 0 0 0 0 0 0 0 0 0.00339680893387716 0 0 0 0 0 0 0 0 0 0 0 0 0 0 0 0 0 0 0 0 0 0 0 0 0 0 0 0 0 0 0 0 0 0 0 0 0 0 0 0 0 0.00282265950426883 0 0 0 0 0 0 0 0 0 0 0 0 0 0 0 0 0 0
0 0 0 0 0 0 0 0 0 0 0 0 0 0 0 0 0 0 0 0 0 0 0 0 0 0 0 0 0 0 0 0 0 0 0 0 0 0 0 0 0 0 0 0 0 0 0 0 0 0 0 0 0 0 0 0 0 0 0 0 0 0 0 0 0 0 0 0 0 0 0 0 0 0 0 0 0 0 0 0 0 0 0 0 0 0 0 0 0 0 0 0 0 0 0 0 0 0 0 0 0 0 0 0 0 0 0 0 0 0 0 0 0 0 0 0 0 0 0 0 0 0 0 0 0 0 0 0 0 0 0 0 0 0 0 0 0 0 0 0 0 0 0 0 0 0 0 0 0 0 0 0 0 0 0 0.385801347410226 0 0 0 0 0 0 0 0 0 0 0 0 0 0 0 0 0 0 0.299983706193353 0 0.0459664885633593 0 0 0 0 0 0 0 0 0 0 0 0 0 0 0 0 0 0 0 0 0 0 0 0 0 0 0 0 0 0 0 0 0 0 0 0 0 0 0 0 0 0 0 0 0 0 0 0 0 0 0 0 0 0 0 0 0 0 0 0 0 0 0 0 0 0 0 0 0 0 0 0 0 0 0 0 0 0 0 0 0 0 0 0 0 0 0 0 0 0 0 0 0 0 0 0 0 0 0 0 0 0 0 0 0 0 0 0 0 0.0821673753787632 0.186081082454299 0 0 0 0 0 0 0 0 0 0 0 0 0 0 0 0 0 0 0 0 0 0 0 0 0 0 0
0 0 0 0 0 0 0 0 0 0 0 0 0 0 0 0 0 0 0 0 0 0 0 0 0 0 0 0 0 0 0 0 0 0 0 0 0 0 0 0 0 0 0 0 0 0 0 0 0 0 0 0 0 0 0 0 0 0 0 0 0 0 0 0 0 0 0 0 0 0 0 0 0 0 0 0 0 0 0 0 0 0 0 0 0 0 0 0 0 0 0 0 0 0 0 0 0 0 0 0 0 0 0 0 0 0 0 0 0 0 0 0 0 0 0 0 0 0 0 0 0 0 0 0 0 0 0 0 0 0 0 0 0 0 0 0 0 0 0 0 0 0 0 0 0 0 0 0 0 0 0 0 0 0 0.0425668955446067 0 0 0 0 0.0074188315045235 0.224889167072125 0 0 0.0829317388070501 0 0 0 0 0 0 0 0 0 0.016822734639658 0.326611203589915 0.0582185892966132 0 0.0359200086626307 0 0 0 0.0681349330855093 0.0517091214304437 0 0 0 0 0 0 0 0 0.016086890774268 0 0 0 0 0 0 0 0 0 0 0 0 0 0 0 0 0 0 0 0 0 0 0 0 0 0 0 0 0 0 0.0155155278155634 0 0 0 0 0 0 0 0 0 0 0 0 0.0164418653479839 0 0 0 0 0 0 0 0 0 0 0 0 0 0 0 0 0 0 0 0 0 0 0 0 0 0 0 0 0 0 0 0 0 0 0 0 0 0 0 0 0 0 0 0 0 0 0 0 0 0.0094616285793867 0.0172981328042559 0 0 0 0.00997273104546689 0 0 0 0 0 0 0 0 0 0 0 0 0 0 0 0 0 0 0 0 0 0 0 0
0 0 0 0 0 0 0 0 0 0 0 0 0 0 0 0 0 0 0 0 0 0 0 0 0 0 0 0 0 0 0 0 0 0 0 0 0 0 0 0 0 0 0 0 0 0 0 0 0 0 0 0 0 0 0 0 0 0 0 0 0 0 0 0 0 0 0 0 0 0 0 0 0 0 0 0 0 0 0 0 0 0 0 0 0 0 0 0 0 0 0 0 0 0 0 0 0 0 0 0 0 0 0 0 0 0 0 0 0 0 0 0 0 0 0 0 0 0 0 0 0 0 0 0 0 0 0 0 0 0 0 0 0 0 0 0 0 0 0 0 0 0 0 0 0 0 0 0 0 0 0 0 0 0 0 0 0 0 0 0 0.25521960227528 0 0 0.550900141704922 0 0 0 0 0 0 0 0 0 0.0117399139623556 0.0735299795853773 0 0 0 0 0 0 0 0 0 0 0 0 0 0 0 0 0 0 0 0 0 0 0 0 0 0 0 0 0 0 0 0 0 0 0 0 0 0 0 0 0 0 0 0 0 0 0 0 0 0 0 0 0 0 0 0 0 0 0 0 0 0 0 0 0 0 0 0 0 0 0 0 0 0 0 0 0 0 0 0 0 0 0 0 0 0 0 0 0 0 0 0 0 0 0 0 0 0 0 0 0 0 0 0 0 0 0 0 0 0 0 0.0484861139127758 0.0601242485592899 0 0 0 0 0 0 0 0 0 0 0 0 0 0 0 0 0 0 0 0 0 0 0 0 0 0 0
0 0 0 0 0 0 0 0 0 0 0 0 0 0 0 0 0 0 0 0 0 0 0 0 0 0 0 0 0 0 0 0 0 0 0 0 0 0 0 0 0 0 0 0 0 0 0 0 0 0 0 0 0 0 0 0 0 0 0 0 0 0 0 0 0 0 0 0 0 0 0 0 0 0 0 0 0 0 0 0 0 0 0 0 0 0 0 0 0 0 0 0 0 0 0 0 0 0 0 0 0 0 0 0 0 0 0 0 0 0 0 0 0 0 0 0 0 0 0 0 0 0 0 0 0 0 0 0 0 0 0 0 0 0 0 0 0 0 0 0 0 0 0 0 0 0 0 0 0 0 0 0 0 0 0 0 0 0 0.0599848780101766 0 0 0 0 0 0 0 0 0 0 0 0 0 0 0.00723434071078404 0 0 0 0 0 0 0 0 0 0 0 0 0 0 0 0 0 0.0946021175123933 0 0 0 0 0.0207051820343129 0 0 0 0 0 0 0 0.006120090924936 0 0 0 0 0 0 0 0 0 0 0 0 0.0235421827937957 0 0 0 0 0 0 0 0 0 0 0 0 0 0.00145038535452641 0 0 0 0 0 0 0 0 0 0 0.00428025729718431 0 0 0.00341104231848111 0 0 0 0 0 0 0 0 0 0 0 0 0 0 0 0 0 0 0 0 0 0 0 0 0 0 0 0 0 0 0 0 0 0 0 0 0.317759198152375 0 0.0114354241681775 0.173512347465744 0.110894212235656 0.106360312352144 0 0 0 0 0.0150223372803887 0.0357725357860964 0 0 0.00324904019258215 0 0 0 0 0.00466411541024485 0 0 0 0 0 0 0 0 0 0 0 0 0
0 0 0 0 0 0 0 0 0 0 0 0 0 0 0 0 0 0 0 0 0 0 0 0 0 0 0 0 0 0 0 0 0 0 0 0 0 0 0 0 0 0 0 0 0 0 0 0 0 0 0 0 0 0 0 0 0 0 0 0 0 0 0 0 0 0 0 0 0 0 0 0 0 0 0 0 0 0 0 0 0 0 0 0 0 0 0 0 0 0 0 0 0 0 0 0 0 0 0 0 0 0 0 0 0 0 0 0 0 0 0 0 0 0 0 0 0 0 0 0 0 0 0 0 0 0 0 0 0 0 0 0 0 0 0 0 0 0 0 0 0 0 0 0 0 0 0 0 0 0 0 0 0 0 0 0 0 0.130742219733753 0 0 0.0154022589034093 0 0 0 0 0 0 0 0 0 0 0 0 0 0 0 0 0.0120179774341929 0 0 0 0.0299959692824961 0 0 0 0 0 0 0 0 0 0.0719889859861735 0 0 0 0 0 0 0 0 0 0 0 0 0 0 0 0 0 0 0 0 0 0 0 0 0 0.0154408610560494 0 0 0 0 0.00967993066204113 0 0 0 0 0 0 0 0 0 0 0 0 0.00859228657828901 0 0 0 0 0 0 0 0 0 0 0 0 0 0 0 0 0 0 0 0 0 0 0 0 0 0 0 0 0 0 0 0 0 0 0 0 0 0 0 0 0 0 0 0 0 0 0.169644021247675 0 0.0357517151816772 0.121760678227792 0.241127602593807 0.137855493112644 0 0 0 0 0 0 0 0 0 0 0 0 0 0 0 0 0 0 0 0 0 0 0 0 0 0 0
0 0 0 0 0 0 0 0 0 0 0 0 0 0 0 0 0 0 0 0 0 0 0 0 0 0 0 0 0 0 0 0 0 0 0 0 0 0 0 0 0 0 0 0 0 0 0 0 0 0 0 0 0 0 0 0 0 0 0 0 0 0 0 0 0 0 0 0 0 0 0 0 0 0 0 0 0 0 0 0 0 0 0 0 0 0 0 0 0 0 0 0 0 0 0 0 0 0 0 0 0 0 0 0 0 0 0 0 0 0 0 0 0 0 0 0 0 0 0 0 0 0 0 0 0 0 0 0 0 0 0 0 0 0 0 0 0 0 0 0 0 0 0 0 0 0 0 0 0 0 0 0 0 0 0 0.0312593542816019 0 0 0 0 0 0 0 0 0 0 0 0 0 0 0 0 0 0 0 0 0 0 0 0 0 0.0165031304984394 0 0 0 0 0 0 0 0 0 0 0 0 0 0 0 0 0 0 0 0 0 0 0 0 0 0 0 0 0 0 0 0 0 0 0 0 0 0 0 0 0 0 0 0 0 0 0 0 0 0 0 0 0 0 0 0 0 0 0 0 0 0 0 0 0 0 0 0 0 0 0 0 0 0 0 0 0 0 0 0 0 0 0 0 0 0 0 0 0 0 0 0 0 0 0 0 0 0 0 0 0.0426310677197723 0 0 0.0496906160898814 0.395425198265537 0.464490633144768 0 0 0 0 0 0 0 0 0 0 0 0 0 0 0 0 0 0 0 0 0 0 0 0 0 0 0
0 0 0 0 0 0 0 0 0 0 0 0 0 0 0 0 0 0 0 0 0 0 0 0 0 0 0 0 0 0 0 0 0 0 0 0 0 0 0 0 0 0 0 0 0 0 0 0 0 0 0 0 0 0 0 0 0 0 0 0 0 0 0 0 0 0 0 0 0 0 0 0 0 0 0 0 0 0 0 0 0 0 0 0 0 0 0 0 0 0 0 0 0 0 0 0 0 0 0 0 0 0 0 0 0 0 0 0 0 0 0 0 0 0 0 0 0 0 0 0 0 0 0 0 0 0 0 0 0 0 0 0 0 0 0 0 0 0 0 0 0 0 0 0 0 0 0 0 0 0 0 0 0 0 0 0.101287093373674 0.076541876499335 0 0.00309588294750935 0 0 0.0174914271963908 0.0108507285107158 0.240358066132139 0 0 0 0 0 0 0 0 0 0.0513986506427701 0.152381845216652 0 0.00421750390638774 0.0709159177559861 0 0 0 0.0864138650155813 0.0566942547134735 0 0 0 0 0 0 0 0 0.025583524436208 0 0 0 0 0 0 0 0 0 0 0 0 0 0 0 0 0 0 0 0 0 0 0 0 0 0.0255475625752212 0 0 0 0 0.0092108914140774 0 0 0 0 0 0 0 0 0 0 0 0 0.0153419271260544 0 0 0 0 0 0 0 0 0 0 0 0 0 0 0 0 0 0 0 0 0 0 0 0 0 0 0 0 0 0 0 0 0 0 0 0 0 0 0 0 0 0 0 0 0 0 0 0 0 0.0028413039361766 0.0109822499035544 0 0.00229501747460152 0 0.0365504112234909 0 0 0 0 0 0 0 0 0 0 0 0 0 0 0 0 0 0 0 0 0 0 0 0
0 0 0 0 0 0 0 0 0 0 0 0 0 0 0 0 0 0 0 0 0 0 0 0 0 0 0 0 0 0 0 0 0 0 0 0 0 0 0 0 0 0 0 0 0 0 0 0 0 0 0 0 0 0 0 0 0 0 0 0 0 0 0 0 0 0 0 0 0 0 0 0 0 0 0 0 0 0 0 0 0 0 0 0 0 0 0 0 0 0 0 0 0 0 0 0 0 0 0 0 0 0 0 0 0 0 0 0 0 0 0 0 0 0 0 0 0 0 0 0 0 0 0 0 0 0 0 0 0 0 0 0 0 0 0 0 0 0 0 0 0 0 0 0 0 0 0 0 0 0 0 0 0 0 0 0 0 0 0 0 0.604072314037014 0 0 0 0 0 0 0 0 0 0 0 0 0 0 0 0.175384939874048 0.220542746088937 0 0 0 0 0 0 0 0 0 0 0 0 0 0 0 0 0 0 0 0 0 0 0 0 0 0 0 0 0 0 0 0 0 0 0 0 0 0 0 0 0 0 0 0 0 0 0 0 0 0 0 0 0 0 0 0 0 0 0 0 0 0 0 0 0 0 0 0 0 0 0 0 0 0 0 0 0 0 0 0 0 0 0 0 0 0 0 0 0 0 0 0 0 0 0 0 0 0 0 0 0 0 0 0 0 0 0 0 0 0 0 0 0 0 0 0 0 0 0 0 0 0 0 0 0 0 0 0 0 0 0 0 0 0 0 0 0
0 0 0 0 0 0 0 0 0 0 0 0 0 0 0 0 0 0 0 0 0 0 0 0 0 0 0 0 0 0 0 0 0 0 0 0 0 0 0 0 0 0 0 0 0 0 0 0 0 0 0 0 0 0 0 0 0 0 0 0 0 0 0 0 0 0 0 0 0 0 0 0 0 0 0 0 0 0 0 0 0 0 0 0 0 0 0 0 0 0 0 0 0 0 0 0 0 0 0 0 0 0 0 0 0 0 0.0058051284931465 0 0 0 0 0 0 0 0 0 0 0 0 0 0 0 0 0 0 0 0 0 0 0 0 0 0 0 0 0 0 0 0 0 0 0 0 0 0 0 0 0 0 0 0 0 0 0 0 0 0 0 0 0 0.0379211349926455 0 0 0.4809901063874 0 0 0.0724452630553391 0.0315013271627911 0 0 0 0 0 0 0.0368378019904877 0 0 0 0 0 0 0 0 0 0 0 0 0 0.011726208315292 0 0 0 0 0 0 0 0 0 0 0 0 0 0 0 0 0 0 0 0 0 0 0 0 0 0 0 0.0343687971989964 0.179408455406859 0 0 0 0 0 0 0 0.0200868078658305 0 0 0 0 0 0 0 0 0 0 0 0 0 0 0 0 0 0 0 0 0 0 0 0 0 0 0 0 0 0 0 0 0 0 0 0 0 0 0 0 0 0 0 0 0.0106257949046301 0 0 0 0 0 0.0181488291331435 0 0.040927049396342 0.0192072956970964 0 0 0 0 0 0 0 0 0 0 0 0 0 0 0 0 0 0 0 0 0 0 0 0 0 0 0 0 0 0 0 0 0 0 0
0 0 0 0 0 0 0 0 0 0 0 0 0 0 0 0 0 0 0 0 0 0 0 0 0 0 0 0 0 0 0 0 0 0 0 0 0 0 0 0 0 0 0 0 0 0 0 0 0 0 0 0 0 0 0 0 0 0 0 0 0 0 0 0 0 0 0 0 0 0 0 0 0 0 0 0 0 0 0 0 0 0 0 0 0 0 0 0 0 0 0 0 0 0 0 0 0 0 0 0 0 0 0 0 0 0 0.00392981853584603 0 0 0 0 0 0 0 0 0 0 0 0 0 0 0 0 0 0 0 0 0 0 0 0 0 0 0 0 0 0 0 0 0 0 0 0 0 0 0 0 0 0 0 0 0 0 0 0 0.0375653199221157 0.166164677833768 0 0 0 0.241734952281262 0 0.138418602900125 0 0.01847080130668 0 0 0 0 0 0 0 0 0.00518490043351154 0.171911546062467 0 0.00184311027045979 0.0050807002553078 0 0 0 0.00427950971904495 0.140589129931835 0 0 0 0 0 0 0 0 0 0 0 0 0.00410182423458073 0 0 0 0 0 0 0 0 0 0 0 0 0 0 0 0 0 0 0 0 0 0.039599198552906 0 0 0 0 0 0 0 0 0 0 0 0 0 0 0 0 0 0 0 0 0 0 0 0 0 0 0 0 0 0 0 0 0 0 0 0 0 0 0 0 0 0 0 0 0 0 0 0 0 0 0 0 0 0 0 0 0 0 0 0 0.0157718714353843 0 0 0 0 0 0 0 0 0 0 0 0.00535403632470658 0 0 0 0 0 0 0 0 0 0 0 0 0 0 0 0 0 0 0 0 0 0 0 0
0 0 0 0 0 0 0 0 0 0 0 0 0 0 0 0 0 0 0 0 0 0 0 0 0 0 0 0 0 0 0 0 0 0 0 0 0 0 0 0 0 0 0 0 0 0 0 0 0 0 0 0 0 0 0 0 0 0 0 0 0 0 0 0 0 0 0 0 0 0 0 0 0 0 0 0 0 0 0 0 0 0 0 0 0 0 0 0 0 0 0 0 0 0 0 0 0 0 0 0 0 0 0 0 0 0 0 0 0 0 0 0 0 0 0 0 0 0 0 0 0 0 0 0 0 0 0 0 0 0 0 0 0 0 0 0 0 0 0 0 0 0 0 0 0 0 0 0 0 0 0 0 0 0 0 0 0 0 0 0 0 0 0 0.253727356673558 0 0 0 0 0 0 0 0 0 0 0.0341215878288898 0 0 0.110294017398545 0 0 0 0 0.601857038099007 0 0 0 0 0 0 0 0 0 0 0 0 0 0 0 0 0 0 0 0 0 0 0 0 0 0 0 0 0 0 0 0 0 0 0 0 0 0 0 0 0 0 0 0 0 0 0 0 0 0 0 0 0 0 0 0 0 0 0 0 0 0 0 0 0 0 0 0 0 0 0 0 0 0 0 0 0 0 0 0 0 0 0 0 0 0 0 0 0 0 0 0 0 0 0 0 0 0 0 0 0 0 0 0 0 0 0 0 0 0 0 0 0 0 0 0 0 0 0 0 0 0 0 0 0 0 0 0 0 0 0 0
0 0 0 0 0 0 0 0 0 0 0 0 0.00488371481227345 0 0 0 0 0 0 0 0 0 0.00151200322690112 0 0 0 0.0103643338348232 0 0 0 0 0.00303636322349588 0 0 0.00590547771968648 0 0 0 0 0 0 0 0 0 0 0 0 0 0 0 0 0 0 0 0 0 0 0 0 0 0 0 0 0 0 0 0 0 0 0 0 0 0 0 0 0 0 0 0 0 0 0 0 0 0 0 0 0 0 0 0 0 0 0 0 0 0 0 0 0 0 0 0 0 0.0184960988223476 0 0 0.00336682995313707 0 0.00189331125310095 0.00537806213806989 0 0.00229152749979363 0.0522131360920962 0.0201380599641829 0.0147469823000579 0.00254217888622762 0.0487413776168667 0.0231937475474777 0 0 0 0 0 0 0 0.00392228426986976 0 0 0 0 0 0 0 0 0 0 0 0 0 0 0 0 0 0 0 0 0 0 0 0 0 0 0 0 0 0 0 0 0 0 0 0 0 0 0 0.0122878215840071 0.0905444110762168 0 0.062621567463201 0 0.0163398659675063 0 0 0 0 0 0 0 0 0 0 0 0 0 0.0306927421987148 0.00945792152278764 0.0404000659285633 0 0.00296265330165257 0 0 0 0.0241885114711323 0 0 0 0 0 0 0 0.00894418584026936 0.0121572428348155 0 0 0.0534636068352401 0 0 0 0 0 0 0 0 0 0 0 0 0 0 0 0.0101212056630393 0 0 0 0 0 0 0 0 0 0 0 0 0 0 0 0 0 0 0 0 0 0 0 0 0 0 0 0 0 0 0 0 0.00439581280615423 0 0 0.00920037274208008 0.00323735699344972 0.027721830760955 0.100745590443293 0.215756208353881 0 0 0 0 0 0 0 0 0 0 0 0 0 0 0 0 0 0 0.0363259290250469 0 0 0 0 0 0 0 0 0 0 0 0 0 0 0 0 0 0 0 0.00580960802758613 0 0 0 0 0 0 0 0 0 0 0 0 0 0
0 0 0 0 0 0 0 0 0 0 0 0 0 0 0 0 0 0 0 0 0.00667059186779705 0 0.024491221935446 0 0 0 0 0 0 0 0 0 0 0 0 0 0 0 0 0 0 0 0 0.0104823586493954 0 0.0198308711481236 0 0 0 0 0 0 0 0 0 0 0 0 0 0.0224464799802872 0 0 0 0 0 0 0 0 0 0 0 0 0 0 0 0 0 0 0 0 0 0 0 0 0 0 0 0 0 0 0 0 0 0 0 0 0 0 0 0 0 0 0 0 0 0 0 0 0 0 0 0 0 0 0 0 0 0 0 0 0 0 0 0 0 0 0.0934501581948902 0.0119029792192078 0 0 0 0 0 0 0 0 0 0 0 0 0 0 0 0 0 0 0 0 0 0 0 0 0 0 0 0 0 0 0 0 0 0 0.0590522922191297 0 0 0.0362311721977044 0 0.117104032004642 0.124037853460356 0 0.0662801191248051 0.0360524513726668 0 0 0 0 0 0 0 0 0 0 0 0 0 0 0 0 0.0640095217013354 0 0 0 0 0 0 0 0 0 0 0 0 0 0 0 0 0 0 0 0 0 0 0 0 0 0 0 0 0.224486645686099 0 0 0 0 0 0 0 0 0 0 0 0 0 0 0 0 0 0 0 0 0 0 0 0 0 0 0 0 0 0 0 0 0 0 0 0 0 0 0 0 0 0 0 0.0187049484003373 0 0 0 0 0 0.0647663028377767 0 0 0 0 0 0 0 0 0 0 0 0 0 0 0 0 0 0 0 0 0 0 0 0 0 0 0 0 0 0 0 0 0 0 0 0 0 0 0 0 0 0 0 0 0 0 0
0 0 0 0 0 0 0 0 0 0 0 0 0 0 0 0 0 0 0 0.00127099247794801 0.00365701556153399 0 0.0199477777874939 0 0 0 0 0 0 0 0 0 0 0 0.00299419464061037 0 0 0 0 0 0 0 0 0.00472598843349906 0.00441557937692755 0.00597920267231301 0 0 0 0 0 0 0 0 0 0 0 0 0 0.00612019835817321 0 0 0 0 0 0 0 0 0 0 0 0 0 0.00491906851996488 0 0 0 0 0 0 0 0 0 0 0 0 0 0 0 0 0 0 0 0 0 0 0 0 0 0 0 0 0 0 0 0 0 0 0 0 0 0 0 0 0 0 0 0 0 0 0 0 0 0 0 0 0.0363992257576204 0.00481288353730286 0 0 0 0 0 0 0 0 0 0 0 0 0 0 0 0 0 0 0 0 0 0 0 0 0 0 0 0 0 0 0 0 0 0 0.012238964436583 0 0 0.127250117419215 0.0558162819431151 0 0.0639361998316433 0.179646790192337 0 0.0208620099065967 0 0 0 0 0 0 0 0 0 0 0 0 0 0.108970561002335 0 0.059083373227604 0 0 0 0 0 0.00267747452782654 0 0.00273741162533543 0 0 0 0 0 0.00356148014330953 0.0114333538359089 0 0 0.00541404538307184 0 0 0 0 0 0 0 0 0 0 0 0.0253992589231025 0 0 0 0.007236013401513 0 0 0 0 0 0 0 0 0 0 0 0 0.00710327064958963 0 0 0 0 0 0 0 0 0 0 0 0 0 0 0 0 0 0 0 0.00478076560296728 0 0 0 0 0 0.00780671088704899 0.182681291890442 0 0 0 0 0 0 0 0 0 0 0 0 0 0 0 0 0 0 0.0161224980470686 0 0 0 0 0 0 0 0 0 0 0 0 0 0 0 0 0 0 0 0 0 0 0 0 0 0 0 0 0 0 0 0 0 0
0 0 0 0 0 0 0 0 0 0 0 0 0 0 0 0 0 0 0 0.00249760530041764 0.00812363000138778 0 0.0192094915045 0 0 0 0 0 0 0 0 0 0 0 0 0 0 0 0 0 0 0 0 0.0149001743596587 0 0.0051378382787723 0 0 0 0 0 0 0 0 0 0 0 0 0 0 0 0 0.00713908062358431 0 0 0 0 0 0 0 0 0 0 0.0128494422033172 0 0 0 0 0 0 0 0 0 0 0 0 0 0 0 0 0 0 0 0 0 0 0 0 0 0 0 0 0 0 0 0 0 0 0 0 0 0 0 0 0 0 0 0 0 0 0 0 0 0 0 0 0.0220016436196264 0 0 0 0 0 0 0 0 0 0 0 0 0 0 0 0 0 0 0 0 0 0 0 0 0 0 0 0 0 0 0 0 0 0 0 0 0 0 0 0.122672398487275 0.132663172602516 0 0.311200161640131 0 0 0 0 0 0 0 0.0102514000741822 0 0 0 0 0.0177880489619899 0 0 0 0 0 0.0200761516452432 0 0 0 0 0 0 0 0 0 0 0 0 0 0.00794911049260442 0 0 0.00907897537235254 0 0 0 0 0 0 0 0 0 0 0 0.0122565102669221 0 0 0 0.175888309831888 0 0 0 0 0 0 0 0 0 0 0 0 0 0 0 0 0 0 0 0 0 0 0 0 0 0 0 0 0 0 0 0 0 0 0 0 0 0 0 0.0108880351896076 0 0 0 0 0 0 0 0 0 0 0 0 0 0 0 0 0 0 0.0774288195440238 0 0 0 0 0 0 0 0 0 0 0 0 0 0 0 0 0 0 0 0 0 0 0 0 0 0 0 0 0 0 0 0 0 0
0 0 0 0 0 0 0 0 0 0 0 0 0 0 0 0 0 0 0 0 0 0 0 0 0 0 0 0 0 0 0 0 0 0 0.00315975919176216 0 0 0 0 0 0 0 0 0 0.00186079143785381 0 0 0 0 0 0 0 0 0 0 0 0 0 0 0 0 0 0.031131659606823 0 0 0 0 0 0 0 0 0 0 0.0073396081092265 0 0 0.00270734294361237 0 0 0 0 0 0 0 0 0 0 0 0 0 0 0 0 0 0 0 0 0 0 0 0 0 0 0 0 0 0 0 0 0 0 0 0 0 0 0 0 0 0 0 0 0 0 0 0 0 0 0 0 0 0 0 0 0 0 0 0 0 0 0 0 0 0 0 0 0 0 0 0 0 0 0 0 0 0 0 0 0 0 0 0 0 0 0 0 0.0654480014042405 0 0.133596590078404 0.111535255321304 0 0 0 0 0 0 0 0 0.00533020279070991 0 0 0 0 0.00992916732624638 0 0 0.0625405074369205 0 0.036668444334952 0 0.0190949139192665 0 0 0 0.0031616206199258 0 0.00252939271823412 0 0 0 0 0 0.0364352350889041 0.0742678442508201 0 0 0.018005021135389 0 0 0 0 0 0 0 0 0 0 0 0.0168978547778318 0 0 0 0.199254862674832 0 0 0 0.0221649288771017 0 0 0 0 0 0 0 0 0.00724986820646561 0 0 0 0 0 0 0 0 0 0 0 0 0 0 0 0 0 0 0 0.00361565402307722 0 0 0 0 0 0 0.0211594266251965 0 0 0 0 0 0 0 0 0 0 0 0 0 0 0 0 0 0 0.104916047100902 0 0 0 0 0 0 0 0 0 0 0 0 0 0 0 0 0 0 0 0 0 0 0 0 0 0 0 0 0 0 0 0 0 0
0 0 0 0 0 0 0 0 0 0 0 0 0 0 0 0 0 0 0 0 0 0 0 0 0 0 0 0 0 0 0 0 0 0 0 0 0 0 0 0 0 0 0 0 0 0 0 0 0 0 0 0 0 0 0 0 0 0 0 0 0 0 0 0 0 0 0 0 0 0 0 0 0 0 0 0 0 0 0 0 0 0 0 0 0 0 0 0 0 0 0 0 0 0 0 0 0 0 0 0 0 0 0 0 0 0 0 0 0 0 0 0 0 0 0 0 0 0 0 0 0 0 0 0 0 0 0.0256387362531038 0 0 0 0 0 0 0 0 0 0 0 0 0 0 0 0 0 0 0 0 0 0 0 0 0 0 0 0 0 0 0 0 0 0 0 0 0 0 0 0.234833902450746 0 0 0 0 0.186011772159701 0 0 0 0 0 0 0 0 0 0 0 0 0 0 0 0 0 0 0 0 0 0 0 0 0 0 0 0 0 0 0 0 0 0 0 0 0.0320402739819261 0 0 0 0 0 0 0 0 0.101635481354664 0 0 0 0 0 0 0 0 0 0 0 0 0 0 0 0 0 0 0 0 0 0 0 0 0 0 0 0 0 0 0 0 0 0 0 0 0 0 0 0 0 0 0 0.115559504652834 0 0 0 0 0.0829272043401826 0.221353124806843 0 0 0 0 0 0 0 0 0 0 0 0 0 0 0 0 0 0 0 0 0 0 0 0 0 0 0 0 0 0 0 0 0 0 0 0 0 0 0 0 0 0 0 0 0 0 0
0 0 0 0 0 0 0 0 0 0 0 0 0 0 0 0 0 0 0 0 0 0 0.00519054495114792 0 0 0 0.0320042211598248 0.0380696988513186 0 0 0 0 0 0 0 0 0 0 0 0 0 0 0 0 0 0 0 0 0 0 0 0 0.0370690943596086 0 0 0 0 0 0 0 0 0 0 0.0347883879592204 0 0.0174770538727836 0 0 0 0 0 0 0 0 0 0 0 0 0 0 0 0 0 0 0 0 0 0 0 0 0 0 0 0 0 0 0 0 0 0 0 0 0 0 0 0 0.0252332445899785 0 0 0 0 0 0 0 0 0 0 0 0.0450018497995974 0 0 0.0210316393493625 0 0 0 0 0.148379713050229 0.0192413232549625 0 0 0 0 0 0 0 0 0 0 0 0 0 0 0 0 0 0 0 0 0 0 0 0 0 0 0 0 0 0 0 0 0 0 0 0 0 0.0603105271833759 0.0451306871927305 0.0547903707010405 0 0 0.0657203794312827 0 0 0 0 0 0 0 0 0 0 0 0 0 0 0 0 0 0 0 0 0 0 0 0 0 0 0 0 0 0 0 0 0 0 0 0 0 0 0 0 0 0 0 0 0 0 0 0 0 0 0 0 0 0 0 0 0 0.00542573553089351 0 0 0 0 0 0 0 0 0 0 0 0 0 0 0 0 0 0 0 0 0 0 0 0 0 0 0 0 0 0 0.152195480185584 0.0340448165739888 0.136149680228093 0 0 0 0 0 0.00709290973681477 0.00983976273692271 0 0 0.00581287930123941 0 0 0 0 0 0 0 0 0 0 0 0 0 0 0 0 0 0 0 0 0 0 0 0 0 0 0 0 0 0 0 0 0 0 0 0 0 0 0 0 0 0 0
0 0 0 0 0 0 0 0 0 0 0 0 0 0 0 0 0 0 0 0 0 0 0 0 0 0 0 0 0 0 0 0 0 0 0 0 0 0 0 0 0 0 0 0 0 0 0 0 0 0 0 0 0 0 0 0 0 0 0.0153913294589639 0.0192614886897908 0 0 0 0 0 0 0 0 0 0 0 0 0 0 0 0 0 0 0 0 0 0 0 0 0 0 0 0 0 0 0 0 0 0 0 0 0 0 0 0 0 0 0 0 0 0 0 0 0 0 0 0 0 0 0 0 0 0 0 0 0.0248808833672545 0.0144182826451047 0 0 0 0 0.070027759418465 0.0245423540688203 0 0 0 0 0 0 0 0 0 0 0 0 0 0 0 0 0 0 0 0 0 0 0 0 0 0 0 0 0 0 0 0 0 0 0 0 0 0 0 0 0 0 0 0 0 0 0 0 0 0 0 0 0 0 0 0 0 0 0 0 0 0 0.0159680403645096 0 0 0 0 0 0 0 0 0 0 0 0 0.0150995763121955 0 0 0.0800964487779542 0.122452247544162 0.0594501293225569 0 0 0 0 0 0 0 0.120857830143582 0.0314984184931148 0 0 0 0 0 0 0 0.0111401833803972 0 0 0 0 0.286024115052802 0 0 0 0 0 0 0 0 0 0 0 0 0 0 0 0 0 0 0 0 0 0 0 0 0 0 0 0 0 0 0 0 0 0 0 0 0 0 0 0 0 0 0 0 0 0 0.0888909129603266 0 0 0 0 0 0 0 0 0 0 0 0 0 0 0 0 0 0 0 0 0 0 0 0 0 0 0 0 0 0 0 0 0 0 0 0 0
0 0 0 0 0 0 0 0 0 0 0 0 0 0 0 0 0 0 0 0 0 0 0 0 0 0 0 0 0 0 0 0 0 0 0 0 0 0 0 0 0 0 0 0 0 0 0 0 0 0 0 0 0 0 0 0 0 0 0 0 0 0 0 0 0 0 0 0.00607349123119631 0 0 0 0 0 0 0 0 0 0 0 0 0 0 0 0 0 0 0 0 0 0 0 0 0 0 0 0 0 0 0 0 0 0 0 0 0 0 0 0 0 0 0 0 0 0 0 0 0 0 0 0 0 0 0 0 0 0 0 0 0 0 0 0 0 0 0 0 0 0 0 0 0 0 0 0 0 0 0 0 0 0 0 0 0 0 0 0.0232907632257463 0.0108230968619496 0.00974259611170797 0 0 0.157998611785867 0 0 0.015847516998052 0 0 0 0 0 0 0 0 0 0 0.112162173793247 0 0 0.0234073924955438 0 0 0 0.0956424755987468 0.0123335525754527 0 0 0 0 0 0 0 0 0.331120933003551 0 0 0 0 0 0 0 0 0 0 0 0 0 0 0 0 0 0 0 0 0 0 0 0.0163360702479144 0 0.0284996506320576 0.0310028473163239 0 0.0091897505202948 0 0 0 0 0 0 0 0 0 0 0 0 0 0 0.00661835105591845 0 0 0 0 0 0 0 0 0 0 0 0 0 0 0 0 0 0 0 0 0 0 0 0 0 0 0 0 0 0 0 0 0 0 0 0 0 0 0 0 0 0 0 0 0 0 0.0288307648317247 0 0 0 0 0.00567845023633241 0.00836378324239625 0 0.0527950230858293 0 0 0 0 0 0 0 0 0 0 0 0 0 0.014242705150148 0 0 0 0 0 0 0 0 0 0
0 0 0 0 0 0 0 0 0 0 0 0 0 0 0 0 0 0 0 0 0 0 0 0 0 0 0 0 0 0 0 0 0 0 0 0 0 0 0 0 0 0 0 0 0 0 0 0 0 0 0 0 0 0 0 0 0 0 0 0 0 0 0 0 0 0 0 0 0 0 0 0 0 0 0 0 0 0 0 0 0 0 0 0 0 0 0 0 0 0 0 0 0 0 0 0 0 0 0 0 0 0 0 0 0 0 0 0 0 0 0 0 0 0 0 0 0 0 0 0 0 0 0 0 0 0 0 0 0 0 0 0 0 0 0 0 0 0 0 0 0 0 0 0 0 0 0 0 0 0 0 0 0 0 0.0182782157865731 0.180367785928111 0.0270390760148692 0 0 0 0.186842449354428 0 0.0129244955933363 0.209588100491453 0.00302837219251214 0 0 0 0 0 0 0 0 0.0447390942952829 0 0.0381409178583806 0.00442611190784507 0.0409083735875471 0 0 0 0.0271949123686784 0.0498155134823126 0 0 0 0 0 0 0 0 0.0117662633126846 0 0 0 0.0109537230424454 0 0 0 0 0 0 0 0 0 0 0 0 0 0 0 0 0 0 0 0 0 0.0229648901973653 0 0 0 0 0 0 0 0 0 0 0 0 0 0 0 0 0 0.00218812185899244 0 0 0 0 0 0 0 0 0 0 0 0 0 0 0 0 0 0 0 0 0 0 0 0 0 0 0 0 0 0 0 0 0 0 0.00481261217730049 0 0.0108825791688961 0 0 0.0227904913016518 0 0 0.0292736284838777 0.018329621403126 0 0 0 0 0 0 0.00294833100441412 0 0.00257412253424808 0 0.0172221966536689 0 0 0 0 0 0 0 0 0 0 0 0 0 0 0 0 0 0 0 0 0 0 0 0
0 0 0 0 0 0 0 0 0 0 0 0 0 0 0 0 0 0 0 0 0 0 0 0 0 0 0 0 0 0 0 0 0 0 0 0 0 0 0 0 0 0 0 0 0 0 0 0 0 0 0 0 0 0 0 0 0 0 0 0 0 0 0 0 0 0 0 0 0 0 0 0 0 0 0 0 0 0 0 0 0 0 0 0 0 0 0 0 0 0 0 0 0 0 0 0 0 0 0 0 0 0 0 0 0 0 0 0 0 0 0 0 0 0 0 0 0 0 0 0 0 0 0 0 0 0 0 0 0 0 0 0 0 0 0 0 0 0 0 0 0 0 0 0 0 0 0 0 0 0 0 0 0 0 0 0.166107552653666 0 0 0 0 0 0 0 0 0 0 0 0 0 0 0 0 0 0 0.197056582093566 0 0.122371901441663 0 0 0 0 0 0 0 0 0 0 0 0 0 0 0 0 0 0 0 0.102989276369386 0 0 0 0 0 0 0 0 0 0 0 0 0 0 0 0 0 0 0 0 0 0 0 0 0 0 0 0 0 0 0 0 0 0 0.0207532676874815 0 0 0 0 0 0 0 0 0 0 0 0 0 0 0 0 0 0 0 0 0 0 0.0119962645523931 0 0 0 0 0 0 0 0 0 0 0 0 0 0 0 0 0 0 0 0 0 0 0 0 0 0 0 0 0 0 0 0 0.0279747040581572 0 0 0 0 0.0894569357851058 0.116363519664445 0.0247607943471541 0 0.0268876616324239 0.00713639338498778 0 0 0 0.0278743461192958 0 0 0 0 0 0 0 0 0.0343631710784903 0 0 0 0.0239076291317837
0 0 0 0 0 0 0 0 0 0 0 0 0 0 0 0 0 0 0 0 0 0 0 0 0 0 0 0 0 0 0 0 0 0 0 0 0 0 0 0 0 0 0 0 0 0 0 0 0 0 0 0 0 0 0 0 0 0 0 0 0 0 0 0 0 0 0 0 0 0 0 0 0 0 0 0 0 0 0 0 0 0 0 0 0 0 0 0 0 0 0 0 0 0 0 0 0 0 0 0 0 0 0 0 0 0 0 0 0 0 0 0 0 0 0 0 0 0 0 0 0 0 0 0 0 0 0 0 0 0 0 0 0 0 0 0 0 0 0 0 0 0 0 0 0 0 0 0 0 0 0 0 0 0 0.0104504841179327 0 0 0 0 0 0.0192955323202545 0.0232343155991778 0 0.00838439715187641 0 0 0 0 0 0 0 0 0 0 0.0165151049279238 0.0883773244763826 0 0.0254454950000604 0.00856246183662835 0 0.0133405663510611 0.0927686428116095 0 0 0 0 0 0 0 0 0 0 0 0 0 0 0.0764947737808342 0 0 0 0 0 0 0 0.106443519576622 0 0 0 0 0 0 0 0 0 0 0 0 0 0 0 0 0 0 0 0 0 0 0 0 0 0 0.0604346647988826 0 0 0 0.0422522770488615 0 0 0 0 0 0 0.0360013590791333 0 0 0.0109942342828249 0 0 0 0 0 0 0 0 0.00417222335701999 0 0 0 0 0 0 0 0 0 0 0 0 0 0 0 0 0 0 0 0 0 0 0 0 0 0 0.0106929123765089 0.012514823900071 0 0 0 0 0.0196691524511566 0 0 0.0472349535194135 0 0.0944593664833651 0.0931527649971222 0.013020574845852 0 0.0260427001033385 0 0 0 0 0.0118419489863221 0 0.00477396813905843 0 0 0 0 0 0 0.0127501405144688 0 0 0 0.0106793171662376
0 0 0 0 0 0 0 0 0 0 0 0 0 0 0 0 0 0 0 0 0 0 0 0 0 0 0 0 0 0 0 0 0 0 0 0 0 0 0 0 0 0 0 0 0 0 0 0 0 0 0 0 0 0 0 0 0 0 0 0 0 0.00168534207784483 0 0 0 0 0 0 0 0 0 0 0 0 0 0 0.00351941198850507 0 0 0 0 0 0 0 0 0 0 0 0 0 0 0 0 0 0 0 0 0 0 0 0 0 0 0 0 0 0 0 0 0 0 0 0 0 0 0 0 0 0 0 0 0 0 0 0 0 0 0 0 0 0 0 0 0 0 0 0 0 0 0 0 0 0 0 0 0 0 0 0 0 0 0 0 0 0 0.0335323920474842 0 0 0.00500695890397217 0 0.146989481382206 0.0132364530358753 0 0.0104709323920958 0.0165474919795007 0 0 0 0.00754195438596116 0.0109413799385176 0 0 0 0.0157831619908185 0.0691532219974875 0 0.0115279520912629 0 0.00915825798687633 0.0115147914525923 0 0.0800011301794015 0.403024264672137 0 0 0 0 0 0 0 0 0.009820541471222 0 0 0 0 0 0 0 0 0 0 0 0 0 0 0 0 0 0 0 0 0 0 0 0 0 0 0 0 0 0.0324282598424533 0 0 0 0 0 0 0 0 0 0 0 0 0 0.0130728935442452 0 0 0 0 0 0 0 0 0 0 0 0 0 0 0 0 0 0 0 0 0 0 0 0 0 0 0 0 0 0 0 0 0 0 0 0 0 0 0 0 0 0 0 0 0 0.00931265462520544 0 0 0 0 0.0165126293399413 0 0.0181499239241927 0 0.0510685187502015 0 0 0 0 0 0 0 0 0 0 0 0 0 0 0 0 0 0 0 0 0 0 0 0
0 0 0 0 0 0 0 0 0 0 0 0 0 0 0 0 0 0 0 0 0 0 0 0 0 0 0 0 0 0 0 0 0 0 0 0 0 0 0 0 0 0 0 0 0 0 0 0 0 0 0 0 0 0 0 0 0 0 0 0 0 0 0 0 0 0 0 0 0 0 0 0 0 0 0 0 0 0 0 0 0 0 0 0 0 0 0 0 0 0 0 0 0 0 0 0 0 0 0 0 0 0 0 0 0 0 0 0 0 0 0 0 0 0 0 0 0 0 0 0 0 0 0 0 0 0 0 0 0 0 0 0 0 0 0 0 0 0 0 0 0 0 0 0 0 0 0 0 0 0 0 0 0 0 0 0 0 0 0 0 0 0 0 0 0 0 0 0 0 0 0 0 0 0 0 0 0.14929024776631 0.352455591020583 0 0 0 0.357282000722285 0 0 0 0 0 0 0 0 0 0 0 0 0 0 0 0 0 0 0 0 0 0 0 0 0 0 0 0 0 0 0 0 0 0 0 0 0 0 0 0 0 0 0 0 0 0 0 0 0 0 0 0 0 0.140972160490823 0 0 0 0 0 0 0 0 0 0 0 0 0 0 0 0 0 0 0 0 0 0 0 0 0 0 0 0 0 0 0 0 0 0 0 0 0 0 0 0 0 0 0 0 0 0 0 0 0 0 0 0 0 0 0 0 0 0 0 0 0 0 0 0 0 0 0 0 0 0 0 0 0 0 0 0 0 0 0
0 0 0 0 0 0 0 0 0 0 0 0 0 0 0 0 0 0 0 0 0 0 0 0 0 0 0 0 0 0 0 0 0 0 0 0 0 0 0 0 0 0 0 0 0 0 0 0 0 0 0 0 0 0 0 0 0 0 0 0 0 0 0 0 0 0 0 0 0 0 0 0 0 0 0 0 0 0 0 0 0 0 0 0 0 0 0 0 0 0 0 0 0 0 0 0 0 0 0 0 0 0 0 0 0 0 0 0 0 0 0 0 0 0 0 0 0 0 0 0 0 0 0 0 0 0 0 0 0 0 0 0 0 0 0 0 0 0 0 0 0 0 0 0 0 0 0 0 0 0 0 0 0 0 0 0 0 0 0 0 0 0 0 0 0 0 0 0 0 0 0 0 0 0 0 0 0 1 0 0 0 0 0 0 0 0 0 0 0 0 0 0 0 0 0 0 0 0 0 0 0 0 0 0 0 0 0 0 0 0 0 0 0 0 0 0 0 0 0 0 0 0 0 0 0 0 0 0 0 0 0 0 0 0 0 0 0 0 0 0 0 0 0 0 0 0 0 0 0 0 0 0 0 0 0 0 0 0 0 0 0 0 0 0 0 0 0 0 0 0 0 0 0 0 0 0 0 0 0 0 0 0 0 0 0 0 0 0 0 0 0 0 0 0 0 0 0 0 0 0 0 0 0 0 0 0 0 0 0 0 0 0 0 0 0
0 0 0 0 0 0 0 0 0 0 0 0 0 0 0 0 0 0 0 0 0 0 0 0 0 0 0 0 0 0 0 0 0 0 0 0 0 0 0 0 0 0 0 0 0 0 0 0 0 0 0 0 0 0 0 0 0 0 0 0 0 0 0 0 0 0 0 0 0 0 0 0 0 0 0 0 0 0 0 0 0 0 0 0 0 0 0 0 0 0 0 0 0 0 0 0 0 0 0 0 0 0 0 0 0 0 0 0 0 0 0 0 0 0 0 0 0 0 0 0 0 0 0 0 0 0 0 0 0 0 0 0 0 0 0 0 0 0 0 0 0 0 0 0 0 0 0 0 0 0 0 0 0 0 0 0 0 0 0 0 0 0 0 0 0 0 0 0 0 0 0 0 0 0 0 0 0.167241950115723 0 0 0 0 0.503829049369323 0 0 0 0 0 0 0 0 0 0 0 0 0 0 0 0 0 0 0 0 0 0 0 0 0 0 0 0 0 0 0 0 0 0 0 0 0 0 0 0 0 0 0 0 0 0 0 0 0 0 0 0 0 0 0 0 0 0 0 0 0 0 0 0 0 0 0 0 0 0 0 0 0 0 0 0 0 0 0 0 0 0 0 0 0 0 0 0 0 0 0 0 0 0 0 0 0 0 0 0.328929000514954 0 0 0 0 0 0 0 0 0 0 0 0 0 0 0 0 0 0 0 0 0 0 0 0 0 0 0 0 0 0 0 0 0
0 0 0 0 0 0 0 0 0 0 0 0 0 0 0 0 0 0 0 0 0 0 0 0 0 0 0 0 0 0 0 0 0 0 0 0 0 0 0 0 0 0 0 0 0 0 0 0 0 0 0 0 0 0 0 0 0 0 0 0 0 0 0 0 0 0 0 0 0 0 0 0 0 0 0 0 0 0 0 0 0 0 0 0 0 0 0 0 0 0 0 0 0 0 0 0 0 0 0 0 0 0 0 0 0 0 0 0 0 0 0 0 0 0 0 0 0 0 0 0 0 0 0 0 0 0 0 0 0 0 0 0 0 0 0 0 0 0 0 0 0 0 0 0 0 0 0 0 0 0 0 0 0 0 0 0.0398597014645755 0 0 0.00783144042129165 0.00229132158701344 0.112243723595643 0 0 0.00552703104927347 0 0 0 0 0 0 0 0 0 0.0404136327724287 0.0288087208556706 0 0.0263377437354232 0.0501339851291327 0.00581775880914686 0 0.0114101042654194 0 0.0177952071898009 0 0 0 0 0 0 0 0 0.0320949780086775 0 0 0 0 0 0 0 0 0 0 0 0 0 0 0 0 0 0 0 0.0060432028009985 0 0 0 0 0 0 0 0 0 0 0.0315812694347689 0 0 0 0 0 0 0 0 0 0 0 0 0.0505035042475418 0 0 0 0 0.00162399294320534 0 0 0 0 0 0 0 0 0 0 0 0 0 0 0 0 0 0 0 0 0 0 0.00797770727188271 0 0 0 0 0.00169259500598324 0 0 0 0 0 0 0 0 0 0 0 0.0488338408069464 0.00908425135451786 0 0 0 0.00877885849210034 0.0168778159965529 0 0.150077887378219 0 0.262230364824987 0 0 0 0.00406536685627353 0 0.00554421821620247 0 0 0 0 0.00633693329824248 0 0.000973747834854386 0 0 0 0 0 0 0.00276218462620726 0 0.00126691922599334 0 0.00317999050102515
0 0 0 0 0 0 0 0 0 0 0 0 0 0 0 0 0 0 0 0 0 0 0 0 0 0 0 0 0 0 0 0 0 0 0 0 0 0 0 0 0 0 0 0 0 0 0 0 0 0 0 0 0 0 0 0 0 0 0 0 0 0.00207572391682471 0 0 0 0 0 0 0 0 0 0 0 0 0 0 0.00384766535621746 0 0 0 0 0 0 0 0 0 0 0 0 0 0 0 0 0 0 0 0 0 0 0 0 0 0 0 0 0 0 0 0 0 0 0 0 0 0 0 0 0 0 0 0 0 0 0 0 0 0 0 0 0 0 0 0 0 0 0 0 0 0 0 0 0 0 0 0 0 0 0 0 0 0 0 0 0 0 0.0369613985695713 0 0 0 0 0.0899776642783346 0 0 0.221853691589728 0.0691395743485428 0 0 0 0.0100203333491371 0.0156060980429062 0 0 0 0.00636769569278491 0.0644789493356522 0 0 0.308591762545473 0 0 0 0.0217430306478054 0 0 0 0 0 0 0.00468456165986329 0 0 0 0 0 0 0 0 0 0 0 0 0 0.0100525460552852 0 0 0 0 0 0 0 0 0 0 0 0 0 0 0.0168961543679225 0 0 0 0.047809312471658 0 0 0 0.00508828812770051 0 0 0 0 0 0 0 0 0 0 0 0 0 0 0 0 0 0 0 0 0 0 0 0 0 0 0 0 0 0 0 0 0 0 0 0 0 0 0 0 0 0 0 0 0 0 0 0 0 0 0 0 0 0 0.0119911800611804 0 0 0 0 0 0.00600526645352376 0 0.0247515264731436 0 0.0220575766567452 0 0 0 0 0 0 0 0 0 0 0 0 0 0 0 0 0 0 0 0 0 0 0 0
0 0 0 0 0 0 0 0 0 0 0 0 0 0 0 0 0 0 0 0 0 0.0510786670976948 0 0 0 0 0 0 0 0 0 0 0 0 0 0 0 0 0 0 0 0 0 0 0 0 0 0 0 0 0 0 0 0 0 0 0 0 0 0 0.0333208996263559 0 0 0 0 0 0 0 0 0 0 0.0764458601617212 0 0 0 0 0 0 0 0 0 0 0 0 0 0 0 0 0 0 0 0 0 0 0 0 0 0 0 0 0 0 0 0 0 0 0 0 0 0 0 0 0 0 0 0 0 0 0 0 0 0 0 0 0 0 0 0 0 0 0 0 0 0 0 0 0 0 0 0 0 0 0 0 0 0 0 0 0 0 0 0 0 0 0 0 0 0 0 0 0 0 0 0 0 0 0 0 0 0 0 0 0 0 0 0 0 0 0 0 0 0 0 0 0.0454351646356577 0 0 0 0 0 0 0 0 0 0 0 0 0 0.234807510988184 0 0 0 0 0 0 0 0 0 0 0 0 0 0 0 0 0 0 0 0 0 0 0 0 0 0 0 0 0 0.558911897490386 0 0 0 0 0 0 0 0 0 0 0 0 0 0 0 0 0 0 0 0 0 0 0 0 0 0 0 0 0 0 0 0 0 0 0 0 0 0 0 0 0 0 0 0 0 0 0 0 0 0 0 0 0 0 0 0 0 0 0 0 0 0 0 0 0 0 0 0 0 0 0 0 0 0 0 0 0 0 0 0 0 0 0 0 0 0
0 0 0 0 0 0 0 0 0 0 0 0 0 0 0 0 0 0 0 0 0 0 0 0 0 0 0 0 0 0 0 0 0 0 0 0 0 0 0 0 0 0 0 0 0 0 0 0.063576749834284 0 0 0 0 0 0 0 0 0 0 0 0 0.147750777338904 0 0 0 0 0 0 0 0 0 0 0 0 0 0 0 0 0 0 0 0 0 0 0 0 0 0 0 0 0 0 0 0 0 0 0 0 0 0 0 0 0 0 0 0 0 0 0 0 0 0 0 0 0 0 0 0 0 0 0 0 0 0 0 0 0 0 0 0 0 0 0 0 0 0 0 0 0 0 0 0 0 0 0 0 0 0 0 0 0 0 0 0 0 0 0 0 0 0 0 0 0 0 0 0 0 0 0 0 0 0 0 0 0 0 0 0 0 0 0 0 0 0 0.0681970421645834 0 0 0 0 0 0 0 0 0 0 0 0 0 0 0.179522648543923 0 0 0 0 0 0 0 0 0 0 0 0 0 0 0 0 0 0 0 0 0 0 0 0 0 0 0.194068173184265 0 0.34688460893404 0 0 0 0 0 0 0 0 0 0 0 0 0 0 0 0 0 0 0 0 0 0 0 0 0 0 0 0 0 0 0 0 0 0 0 0 0 0 0 0 0 0 0 0 0 0 0 0 0 0 0 0 0 0 0 0 0 0 0 0 0 0 0 0 0 0 0 0 0 0 0 0 0 0 0 0 0 0 0 0 0 0 0 0 0 0 0
0 0 0 0 0 0 0 0 0 0 0 0 0.00449388678056518 0 0 0 0 0 0 0 0 0 0 0 0 0 0 0 0 0 0 0.0171739329005301 0 0 0.0266849666363066 0 0 0 0 0 0 0 0 0 0 0 0 0 0.0179192019931863 0 0 0 0 0 0 0.00431702635660341 0 0 0 0 0 0 0 0 0 0 0 0 0 0 0 0 0 0 0 0 0 0 0 0 0 0 0 0 0 0 0 0 0 0 0 0 0 0 0 0 0 0 0.00318295668060624 0.0034204907612485 0 0 0.00280446565571184 0 0 0 0 0 0 0 0 0 0 0.00289644655505458 0 0 0.00211655061769935 0 0.00808509340377913 0 0 0 0 0 0 0 0 0 0 0 0 0 0 0 0 0 0 0 0 0 0 0 0 0 0 0 0 0 0 0 0 0 0 0 0 0 0 0 0 0 0 0 0 0 0 0.0581128881192891 0 0.146807894952232 0 0.113298905368987 0 0 0 0 0 0 0 0 0 0 0 0 0 0 0 0 0 0.192547834083374 0 0.0283505681999879 0 0 0 0 0 0.00817704394541368 0 0 0 0 0 0 0 0 0 0.0066113089458784 0 0 0 0 0 0 0 0 0 0 0 0 0 0 0 0 0 0 0 0 0 0 0 0 0 0 0 0.00947564402999175 0.0087776209820089 0 0 0 0 0 0 0 0 0.0149975984190803 0.0012854657686661 0 0 0 0 0 0.00154483712714043 0 0.00181368189899665 0 0.117422654993189 0.00549426579021418 0.00619269962130674 0 0 0 0 0.016570986964321 0 0 0 0 0 0 0 0 0 0 0 0 0 0 0 0 0 0 0.0235192177238581 0 0 0 0 0 0 0 0 0 0 0 0 0 0 0.0569849490859616 0 0.0645050807948242 0 0 0 0 0 0 0 0 0 0 0 0.00203067745359882 0 0 0 0 0.0223831573903888
0 0 0 0 0 0 0 0 0 0 0 0 0 0 0 0 0 0 0 0 0 0 0 0 0 0 0 0 0 0 0 0 0 0 0 0 0 0 0 0 0 0 0 0 0 0 0 0 0 0 0 0 0 0 0 0 0 0 0 0 0 0 0 0 0 0 0 0 0 0 0 0 0 0 0 0 0 0 0 0 0 0 0 0 0 0 0 0 0 0 0 0 0 0 0 0 0 0 0.00631480179159485 0.00693390000645709 0 0 0 0 0 0 0 0 0 0 0 0 0 0 0 0 0 0 0 0 0 0 0 0 0 0 0 0 0 0 0 0 0 0 0 0 0 0 0 0 0 0 0 0 0 0 0 0 0 0 0 0 0 0 0 0 0 0 0 0 0 0 0 0 0 0.0313596116132713 0 0 0 0 0 0 0 0 0 0 0 0 0 0 0 0 0 0 0 0 0 0.00472348680225199 0 0 0 0 0 0.0148962180049018 0 0 0 0 0 0 0 0 0 0 0 0 0 0 0 0 0 0 0.0639448490347365 0 0 0 0 0 0 0 0.00823465211273546 0 0 0 0 0 0 0 0 0 0 0 0 0 0 0 0 0 0 0 0 0 0 0 0 0.00479698140101773 0 0.00549478868436222 0 0.0120404800929286 0.00442727887736228 0.00370820038849965 0 0 0.106631793688713 0 0 0 0 0 0 0.0080384820042124 0 0 0 0 0 0 0 0 0 0 0 0 0 0 0 0 0 0 0 0 0 0 0 0 0 0.0138747957082293 0 0 0 0 0.00998603434900093 0.0182694316843711 0.0721992338172345 0 0.00960078462432521 0 0 0 0.246242209282363 0 0.016060691777647 0.00500966820603123 0 0.0278864803790526 0 0 0 0 0 0 0 0.0258865600241065 0.273438585644594
0 0 0 0 0 0 0 0 0 0 0 0 0 0 0 0 0 0 0 0 0 0 0 0 0 0 0 0 0 0 0 0.00666331107952746 0 0 0.0213232302266407 0 0 0 0 0 0 0 0 0 0 0 0 0 0.00426994174012581 0 0 0 0 0 0 0 0 0 0 0 0 0 0 0 0 0 0 0 0 0 0.00202677086305106 0 0 0 0 0 0 0 0 0 0 0 0 0 0 0 0 0 0 0 0.00585704444190068 0 0 0 0 0 0 0 0.00549216502025708 0 0 0 0 0 0 0 0 0 0 0 0 0 0 0.00197384099307703 0 0 0 0.00323686172306916 0 0 0 0 0 0 0 0 0 0 0 0 0 0 0 0 0 0 0 0 0 0 0 0 0 0 0 0 0 0 0 0 0 0 0 0 0 0 0 0 0 0 0 0 0 0 0 0.0815195509017191 0 0.08482980009098 0 0.0707945352553751 0 0 0 0 0 0 0 0 0 0 0 0 0 0 0 0.205201992853891 0.00287453394569615 0 0 0.0271573502577556 0 0 0 0.0278277073711131 0 0.0100056801954234 0 0 0 0 0 0.00486491643418071 0.00738280945490094 0 0 0.00636791086057371 0 0 0 0 0 0 0 0 0 0 0 0 0 0 0 0.00494720256198657 0 0 0 0 0 0 0 0 0 0 0 0.0109367865116726 0.00610394862542885 0 0 0 0 0 0 0 0 0.0146201127267171 0.00140498957839776 0 0 0 0 0 0.00125643502948882 0 0.00180026429729658 0 0.160138739393102 0.00535195097762342 0.00563985684185445 0 0 0 0 0 0 0 0 0 0 0 0 0 0 0 0 0 0 0 0 0 0 0 0.0438094943819516 0 0 0 0 0 0 0 0 0 0 0 0 0.00184612186999557 0 0.0538450703816765 0.00398196196171982 0.0618086685794783 0 0 0 0 0 0 0 0 0 0 0 0.00232140490821358 0 0.0063823070362704 0 0.00974615773748583 0.0243885728903828
0 0 0 0 0 0 0 0 0 0 0 0 0 0 0 0 0 0 0 0 0 0 0 0 0 0 0 0 0 0 0 0 0 0 0 0 0 0 0 0 0 0 0 0 0 0 0 0 0 0 0 0 0 0 0 0 0 0 0 0 0 0 0.00618768646569176 0 0 0 0 0 0 0 0 0 0 0.0161191733836437 0 0 0 0 0 0 0 0 0 0 0 0 0 0 0 0 0 0 0 0 0 0 0 0 0 0 0 0 0 0 0 0 0 0 0 0 0 0 0 0 0 0 0 0 0 0 0 0 0 0 0 0 0.00808299297573671 0 0 0 0 0 0 0 0 0 0 0 0 0 0 0 0 0 0 0 0 0 0 0 0 0 0 0 0 0 0 0 0 0 0 0 0.0146205654273413 0 0 0 0.0979093977162371 0 0.0310504322086128 0 0 0 0 0 0 0 0 0 0 0 0 0 0.0128618158889067 0 0 0 0 0 0 0 0.0397065591735459 0 0 0 0 0 0 0.0147973887615654 0.0145628641094953 0 0 0 0 0.0130048422456107 0 0 0.0457577432060121 0.019437482496575 0.0319618643676025 0 0 0 0 0 0 0 0 0.192796106372622 0 0 0 0.290858083506978 0 0 0 0.0411565007537563 0 0 0 0.0207575038709633 0.0883709970691039 0 0 0 0 0 0 0 0 0 0 0 0 0 0 0 0 0 0 0 0 0 0 0 0 0 0 0 0 0 0 0 0 0 0 0 0 0 0 0 0 0 0 0 0 0 0 0 0 0 0 0 0 0 0 0 0 0 0 0 0 0 0 0 0 0 0 0 0 0 0 0 0 0 0 0 0 0 0 0 0 0 0 0 0
0 0 0 0 0 0 0 0 0 0 0 0 0 0 0 0 0 0 0 0 0 0 0 0 0 0 0 0 0 0 0 0 0 0 0 0.00400864832135535 0 0 0 0 0.0096806689058493 0.0085456821890601 0 0 0 0 0 0 0 0 0 0 0 0 0 0 0 0 0 0 0 0 0 0 0 0 0 0 0 0 0 0 0 0 0 0 0 0 0 0 0 0 0.00802857777645804 0 0 0 0 0 0 0 0 0 0 0 0 0 0 0 0 0 0 0 0 0 0 0 0 0 0 0 0 0 0 0 0 0 0 0 0 0 0 0 0 0 0 0 0 0 0 0 0 0 0 0 0 0 0 0 0 0 0 0 0 0 0 0 0 0 0 0 0 0 0 0 0 0 0 0 0 0 0 0 0 0 0 0.00830223963870619 0 0 0 0.0511987883019409 0 0 0 0 0 0 0 0 0 0 0 0 0 0 0 0.0419603818828663 0 0.0377156955862133 0 0 0 0 0 0 0 0.100314643943341 0 0 0 0.154867961363225 0 0 0.0277095399040961 0 0 0.00406583014403637 0 0 0 0 0 0.0242980596743055 0 0 0 0 0 0 0 0 0 0 0 0 0 0 0 0 0 0 0 0 0 0.00295381533855544 0.0456411964427116 0.0107364345147474 0 0.00780275453208525 0 0.0125476622885767 0 0 0 0.00563346807792069 0 0 0 0 0 0 0 0 0 0 0.0465445298211734 0.00230923983433909 0 0 0 0 0 0 0 0 0 0 0 0 0 0 0 0 0 0 0 0 0 0 0 0 0.275369341684174 0 0 0 0 0 0 0 0 0.0286616711239358 0.0160931812224258 0 0 0 0 0.0219458688074263 0.0025524474579581 0.024816895836805 0 0 0 0 0 0 0 0 0 0 0 0 0 0 0 0 0.0156947753857116
0 0 0 0 0 0 0 0 0 0 0 0 0 0 0 0 0 0 0 0 0 0 0 0 0 0 0 0 0 0 0 0 0 0 0 0 0 0 0 0 0 0 0 0 0 0 0 0 0 0 0 0 0 0 0 0 0 0 0 0 0 0 0 0 0 0 0 0 0 0 0 0 0 0 0 0 0 0 0 0 0 0 0 0 0 0 0 0 0 0 0 0 0 0 0 0 0 0 0 0 0 0 0 0 0 0 0 0 0 0 0 0 0 0 0 0 0 0 0 0 0 0 0 0 0 0 0 0 0 0 0 0 0 0 0 0 0 0 0 0 0 0 0 0 0 0 0 0 0 0 0 0 0 0 0 0 0 0 0 0 0 0 0 0 0 0 0 0 0 0 0 0 0.0142171190878785 0 0 0 0 0 0 0 0 0 0 0 0 0 0 0 0.0437997920012766 0 0 0.0102272435595182 0 0 0 0 0 0 0 0 0 0 0 0.305001204964828 0 0 0 0 0.0100938527027316 0 0 0 0 0 0 0 0.061531170371122 0.0792442019942775 0 0 0 0 0 0.0125535878851468 0 0.0423032159647865 0 0 0 0.050010567859406 0.268390214816333 0 0 0 0 0 0 0 0 0 0 0 0 0 0 0 0.0131572957662302 0 0 0 0 0.0062272729611353 0 0 0 0 0 0 0 0 0 0 0 0 0 0.0174399380489758 0 0.0201936124777614 0 0 0 0 0 0 0 0 0 0 0 0 0 0 0 0 0 0 0 0 0 0 0 0 0 0 0 0 0 0 0 0 0 0 0.00785985237039666 0 0 0.0377498571681954 0 0 0 0 0 0 0 0 0
0 0 0 0 0 0 0 0 0 0 0 0 0 0 0 0 0 0 0 0 0 0 0 0 0 0 0 0 0 0 0 0 0 0 0 0 0 0 0 0 0 0 0 0 0 0 0 0 0 0 0 0 0 0 0 0 0 0 0 0 0 0 0 0 0 0 0 0.00875698425415506 0 0 0 0 0 0 0 0 0 0 0 0 0 0 0 0 0 0 0 0 0 0 0 0 0 0 0 0 0 0 0 0 0 0 0 0 0 0 0 0 0 0 0 0 0 0 0 0 0 0 0 0 0 0 0 0 0 0 0 0 0 0 0 0 0 0 0 0 0 0 0 0 0 0 0 0 0 0 0 0 0 0 0 0 0 0 0 0.0122158531581164 0 0.0698781119776212 0.02439676747767 0 0.0431346711660144 0 0 0 0 0 0 0 0 0 0 0 0 0.181614785336646 0.0161793979628459 0 0 0.00798838563616446 0 0 0 0.0416605083544972 0 0 0 0 0 0 0 0 0.00358745059994574 0 0 0 0.00749363433495574 0 0.00501150634562994 0 0 0 0 0 0 0.0027765884780402 0.00278947553066883 0 0 0 0 0 0 0 0 0 0 0.0306540821216388 0 0.0111142939512025 0.0112638539598344 0 0.00693363902997453 0 0 0 0 0 0 0 0 0 0 0 0 0 0 0.00325454075462157 0 0 0 0 0 0 0.00188447079694687 0 0 0 0 0 0 0 0 0 0 0 0 0 0 0 0 0 0 0 0 0 0 0 0 0 0 0 0 0 0 0 0 0 0 0 0 0 0 0 0.200093590178274 0 0 0.125736138885841 0.0468815911727229 0.0292308177346502 0.00510442109917796 0 0.0219195439560347 0 0.00366112621097109 0.0105573957892244 0 0 0 0 0 0 0 0 0 0 0.0303016043252605 0.006975499303579 0.0269492701170754 0 0 0 0 0 0 0 0
0 0 0 0 0 0 0 0 0 0 0 0 0 0 0 0 0 0 0 0 0 0 0 0 0 0 0 0 0 0 0 0 0 0 0 0 0 0 0 0 0 0 0 0 0 0 0 0 0 0 0 0 0 0 0 0 0 0 0 0 0 0 0 0 0 0 0 0 0 0 0 0 0 0 0 0 0 0 0 0 0 0 0 0 0 0 0 0 0 0 0 0 0 0 0 0 0 0 0 0 0 0 0 0 0 0 0 0 0 0 0 0 0 0 0 0 0 0 0 0 0 0 0 0 0 0 0 0 0 0 0 0 0 0 0 0 0 0 0 0 0 0 0 0 0 0 0 0 0 0 0 0 0 0 0 0 0 0 0 0 0 0 0 0 0 0 0 0 0 0 0 0 0 0 0 0 0 0 0 0 0 0 0 0 0 0 0 0 0 0 0 0 0 0 0 0 0 0 0 0 0 0 0 0 0 0 0 0 0 0 0 0 0 0 0 0 0 0.175590957754862 0 0 0 0 0 0 0 0 0 0 0 0 0 0 0 0 0 0 0 0 0 0 0.1699104470664 0 0 0 0 0 0.0660177951580046 0 0 0.0850844503406503 0.0321999176129391 0.0321904575601051 0 0.0309614592432107 0 0 0 0 0 0 0 0 0 0 0 0 0 0 0 0 0 0 0 0 0 0 0 0 0 0 0 0 0.207084151700202 0 0 0 0.0330824770832079 0.0839406633086554 0 0 0 0 0 0.0839372231717628 0 0 0 0 0 0 0 0 0 0 0 0 0 0 0 0 0 0 0 0 0
0 0 0 0 0 0 0 0 0 0 0 0 0 0 0 0 0 0 0 0 0 0 0 0 0 0 0 0 0 0 0 0.0091534218916171 0 0 0 0 0 0 0 0 0 0 0 0 0 0 0 0 0 0 0 0 0 0 0 0 0 0 0 0 0 0 0 0 0 0 0 0 0 0 0 0 0 0 0 0 0 0 0 0 0 0 0 0 0 0 0 0 0 0 0.0164426739431505 0 0 0 0 0 0 0 0 0 0 0 0 0 0 0 0 0 0 0 0 0 0 0.0131305937860108 0 0 0 0 0 0 0 0 0 0 0 0 0.0102821941494298 0 0 0 0 0 0 0 0 0 0 0 0 0 0 0 0 0 0 0 0 0 0 0 0 0 0 0 0 0 0 0 0 0 0 0 0 0 0 0.296909206838243 0 0.0233853204779118 0 0.0371322975626948 0 0 0 0 0 0 0 0 0 0 0 0 0 0 0 0 0.0551461975011024 0.16928257037859 0 0 0 0 0 0 0 0 0 0 0 0 0 0 0 0 0 0 0 0 0 0 0 0 0 0 0 0 0 0 0 0 0.0270422325352776 0 0 0 0 0 0 0 0 0 0 0 0 0 0 0 0 0 0 0 0 0 0 0 0 0 0 0 0 0 0 0 0 0 0.0520787316582028 0 0 0 0 0 0 0.0148190461751583 0 0 0 0 0 0 0 0 0 0 0 0 0 0 0 0 0 0 0.0349527542094872 0 0 0 0.0126850614744496 0 0 0.0762590467877441 0 0 0 0 0.0232729260294702 0.0541450729301998 0 0 0 0 0 0 0 0 0 0 0 0.0738806516712597 0 0 0 0 0 0 0 0 0
0 0 0 0 0 0 0 0 0 0 0 0 0 0 0 0 0 0 0 0 0 0 0 0 0 0 0 0 0 0 0 0 0 0 0 0 0 0 0 0 0 0 0 0 0 0 0.00277168763449116 0 0 0 0 0 0 0.00390152170297105 0 0.0182594712648456 0 0 0 0 0 0 0 0 0 0 0 0 0 0 0 0 0 0 0 0.00549244490491678 0 0 0 0 0 0 0 0 0 0 0 0 0 0 0 0 0 0 0 0 0 0 0 0.00421374916415761 0 0 0 0 0 0 0 0 0 0 0 0 0 0 0 0 0 0 0 0 0 0 0 0 0 0 0 0 0 0 0 0 0 0 0 0 0 0 0 0 0 0 0 0 0 0 0 0 0 0 0 0 0 0 0 0 0 0 0 0 0 0 0 0 0 0 0 0 0 0 0 0 0 0 0 0 0 0 0 0 0 0 0 0 0 0 0 0 0 0 0 0.00976663881298752 0 0 0 0 0 0 0 0 0 0 0 0 0 0 0 0 0 0 0 0 0 0.0847702564685609 0 0.0643683420764363 0 0.0938079300034685 0 0 0.0133430754610685 0 0 0.0105364689994865 0.00317628092625435 0 0 0 0 0 0.00672762881549248 0 0 0 0 0 0 0 0 0 0 0 0 0 0 0 0.00724066671675745 0 0 0.00941352446281288 0 0.00424564586502512 0 0 0.0312180888620857 0 0.00420534579843808 0 0 0 0 0 0 0 0 0 0 0 0 0 0 0 0 0 0 0 0 0 0 0 0 0 0.0252958255890186 0 0.00617088912770637 0 0.00478472694354007 0.0154810103736954 0 0 0 0 0 0 0.0223695186607068 0 0 0 0 0 0 0 0.2090902707591 0.0328887843776804 0.127378670015428 0.114027997719005 0.0351032077500517 0 0 0.0141285500118615 0.0112697766219044 0 0 0 0.00455200411004595
0 0 0 0 0 0 0 0 0 0 0 0 0 0 0 0 0 0 0 0 0 0 0 0 0 0 0 0 0 0 0 0 0 0 0 0 0 0 0 0 0 0 0 0 0 0 0 0 0 0 0 0.00409798268603213 0 0 0 0 0 0 0 0 0 0 0 0 0 0 0 0 0 0 0 0 0 0 0 0 0 0 0 0.00520253332679744 0.0204295901651825 0 0.0578625729542103 0 0 0 0 0 0 0 0 0 0 0 0 0 0 0 0 0 0 0 0 0 0 0 0 0 0 0 0 0 0 0 0 0 0 0 0 0 0 0 0 0 0 0 0 0 0 0 0 0 0 0 0 0 0 0 0 0 0 0 0 0 0 0 0 0 0 0 0 0 0 0 0 0 0 0 0 0 0 0 0 0.011837845613207 0 0 0 0.00585164847260021 0 0.00727073764538694 0 0 0 0 0.0259295992917463 0 0 0 0 0 0 0 0 0 0 0.0129746074943056 0 0.0148970946812488 0 0.107543599455513 0 0 0 0 0 0 0 0 0 0.033750599971104 0 0 0 0 0 0 0 0 0 0 0 0 0 0 0 0 0 0 0 0 0 0 0 0 0 0 0 0 0 0 0 0 0 0.000887951680133403 0.181815796476214 0.0130375578313858 0 0.0135882536583604 0.111983795164916 0.284655132310709 0 0 0 0 0 0 0 0 0 0 0 0 0 0 0.0147902480745808 0 0 0.00643084321301425 0 0 0 0 0 0.0151612653533825 0 0 0 0 0 0 0 0 0 0.00771189850607093 0 0 0 0 0 0 0 0 0 0 0 0 0 0 0 0 0 0 0 0 0 0.00283298869375895 0.0082522656716502 0.00332278096125772 0 0 0 0.00365855500994855 0 0 0 0.00375880199237299 0 0.00428748207124756 0.00675246514760492 0 0.00437532119084109 0 0 0 0.00504818523521648
0 0 0 0 0 0 0 0 0 0 0 0 0 0 0 0 0 0 0 0 0 0 0 0 0 0 0 0 0 0 0 0 0 0 0 0 0 0 0 0 0 0 0 0 0 0 0 0 0 0 0 0 0 0 0 0 0 0 0 0 0 0 0 0 0 0 0 0 0 0 0 0 0 0 0 0 0 0 0 0 0 0 0 0 0 0 0 0 0 0 0 0 0 0 0 0 0 0 0 0 0 0 0 0 0 0 0 0 0 0 0 0 0 0 0 0 0 0 0 0 0 0 0 0 0 0 0 0 0 0 0 0 0 0 0 0 0 0 0 0 0 0 0 0 0 0 0 0 0 0 0 0 0 0 0 0 0 0.0141103230356919 0 0 0 0 0 0 0 0 0 0 0 0 0 0 0 0 0 0.0252891128174202 0.0260084344090084 0 0 0 0 0 0 0 0 0 0 0 0 0 0 0.00462365991769507 0 0 0 0 0 0 0 0 0 0 0 0 0.11218008974728 0 0 0 0 0 0 0 0 0 0 0 0 0 0 0 0 0 0 0 0 0 0 0 0 0 0 0.00181000322783166 0 0 0 0 0 0 0 0 0.00551642340535296 0.0298002666616284 0.0719913881996896 0 0 0 0.0143353982540609 0.00988972679942298 0 0 0 0.00157568761297165 0 0 0.00320013550716902 0 0 0 0 0 0 0 0 0 0 0 0 0 0 0 0 0 0 0 0 0 0 0 0 0 0 0 0.0381440664642184 0 0.00798576583335591 0.00571703040423078 0.0385929071635306 0.0623976947860845 0 0 0 0 0.112096341619035 0.319051843606798 0 0 0.0411758628728554 0 0 0 0 0.0040603174449644 0 0.0265035236719757 0 0 0 0 0 0 0.0203562247430726 0 0.00358777179465627 0 0
0 0 0 0 0 0 0 0 0 0 0 0 0 0 0 0 0 0 0 0 0 0 0 0 0 0 0 0 0 0 0 0 0 0 0 0 0 0 0 0 0 0 0 0 0 0 0 0 0 0 0 0 0 0 0 0 0 0 0 0 0 0 0.0384939925717291 0 0 0 0 0 0 0 0 0 0 0 0 0 0 0.0491087988648194 0 0 0 0 0 0 0 0 0 0 0 0 0 0 0 0 0 0 0 0 0 0 0 0 0 0 0 0 0 0 0 0 0 0 0 0 0 0 0 0 0 0 0 0 0 0 0 0 0 0 0 0 0 0 0 0 0 0 0 0 0 0 0 0 0 0 0 0 0 0 0 0 0 0 0 0 0 0 0 0 0 0 0 0 0 0 0 0 0 0 0 0 0 0 0 0 0 0 0 0 0 0 0 0 0 0 0 0 0 0 0.144417179160344 0 0 0 0 0 0 0 0 0 0 0 0 0 0.108414665457802 0 0 0 0 0 0 0 0 0 0 0 0 0 0 0.127207123678366 0 0 0 0 0 0 0 0.342416385555778 0 0.189941854711161 0 0 0 0 0 0 0 0 0 0 0 0 0 0 0 0 0 0 0 0 0 0 0 0 0 0 0 0 0 0 0 0 0 0 0 0 0 0 0 0 0 0 0 0 0 0 0 0 0 0 0 0 0 0 0 0 0 0 0 0 0 0 0 0 0 0 0 0 0 0 0 0 0 0 0 0 0 0 0 0 0 0 0 0 0 0 0
0 0 0 0 0 0 0 0 0 0 0 0 0 0 0 0 0 0 0 0 0 0.0680283979469142 0 0 0 0 0 0 0 0 0 0 0 0 0 0 0 0 0 0.0159767556395893 0 0 0 0 0 0 0 0.0776846389688538 0 0 0 0 0 0 0 0 0 0 0 0 0.144555626913156 0 0.0390158312697464 0 0 0 0 0 0 0 0 0.0796770039662005 0 0 0 0 0 0.0168774273446313 0 0 0 0 0 0 0 0 0 0 0 0 0 0 0 0 0 0 0 0 0 0 0 0 0 0 0 0 0 0 0 0 0 0 0 0 0 0 0 0 0 0 0 0 0 0 0 0 0 0 0 0 0 0 0.0170578572874511 0 0 0 0 0 0 0 0 0 0 0 0 0 0 0 0 0 0 0 0 0 0 0 0 0 0 0 0 0 0 0 0 0 0 0 0 0 0 0 0 0 0 0 0 0 0 0 0 0 0 0.0823194238000969 0.0419310898999499 0 0 0 0.0344117394540325 0 0 0 0 0 0 0 0 0 0 0 0 0 0 0 0 0 0 0 0 0 0 0 0 0 0 0 0 0 0 0 0 0 0 0 0 0 0.208664759177393 0.0536117699556187 0 0 0 0 0 0 0 0 0 0 0 0 0 0 0 0 0 0 0 0 0 0 0 0 0 0 0 0 0 0 0 0 0 0 0 0 0 0 0 0 0 0 0 0 0 0 0 0 0 0 0 0 0 0 0 0 0 0 0 0 0.120187678376367 0 0 0 0 0 0 0 0 0 0 0 0 0 0 0 0 0 0 0 0 0 0 0 0 0 0
0 0 0 0 0 0 0 0 0 0 0 0 0 0 0 0 0 0 0 0 0 0 0 0 0 0 0 0 0 0 0 0 0 0 0 0 0 0 0 0 0 0 0 0 0 0 0 0 0 0 0 0 0 0 0 0 0 0 0 0 0 0 0 0 0 0 0 0 0 0 0 0 0 0 0 0 0 0 0 0 0 0 0 0 0 0 0 0 0 0 0 0 0 0 0 0 0 0 0 0 0 0 0 0 0 0 0 0 0 0 0 0 0 0 0 0 0 0 0 0 0 0 0 0 0 0 0 0 0 0 0 0 0 0 0 0 0 0 0 0 0 0 0 0 0 0 0 0 0 0 0 0 0 0 0 0 0 0 0 0 0 0 0 0 0 0 0 0 0 0 0 0 0 0 0 0 0 0 0 0 0 0 0 0 0 0 0 0 0 0.602117999490168 0 0 0 0 0 0.1223999651046 0 0 0 0 0 0 0 0 0 0 0 0 0 0 0 0.0399782584096382 0 0 0 0 0 0 0 0 0 0 0 0 0 0 0 0 0 0 0 0 0 0 0 0 0 0 0 0.0173262419816537 0 0 0 0 0 0 0 0 0 0 0 0 0 0 0 0 0 0 0 0 0 0 0 0 0 0 0 0 0 0 0 0 0 0 0 0 0 0 0 0 0.21817753501394 0 0 0 0 0 0 0 0 0 0 0 0 0 0 0 0 0 0 0 0 0 0 0 0 0 0 0 0 0 0 0 0 0 0
0 0 0 0 0 0 0 0 0 0 0 0 0 0 0 0 0 0 0 0 0 0 0 0 0 0 0 0 0 0 0 0 0 0 0 0 0 0 0 0 0.044255507360213 0 0 0 0 0 0 0 0 0 0 0 0 0 0 0 0 0 0 0 0.0380582638889863 0 0 0 0 0 0 0 0 0 0 0 0 0 0 0 0 0 0 0 0 0 0 0 0 0 0 0 0 0 0 0 0 0 0 0 0 0 0 0 0 0 0 0 0 0 0 0 0 0 0 0 0 0 0 0 0 0 0 0 0 0 0 0 0 0 0 0 0 0 0 0 0 0 0 0 0 0 0 0 0 0 0 0 0 0 0 0 0 0 0 0 0 0 0 0 0 0 0 0 0 0 0 0 0 0 0 0 0 0 0 0 0 0 0 0 0 0 0 0 0 0 0 0 0 0 0 0 0 0 0 0 0 0 0 0 0 0 0 0 0 0 0.416177496563 0 0 0 0 0 0 0 0 0 0 0 0 0 0 0 0 0 0 0.192317177031548 0 0 0 0 0 0 0 0 0 0 0 0 0 0 0 0 0 0 0 0 0 0 0 0 0 0 0 0 0 0 0 0 0.00779724866032864 0 0 0 0 0 0 0 0 0 0 0 0 0 0 0 0 0 0 0 0 0 0 0 0 0 0.28593227208687 0 0 0 0 0 0 0 0 0 0 0 0 0 0 0.00794576768243014 0 0.0075162667266231 0 0 0 0 0 0 0 0 0 0 0 0 0 0 0 0 0
0 0 0 0 0 0 0 0 0 0 0 0 0 0 0 0 0 0 0 0 0 0 0 0 0 0 0 0 0 0 0 0 0 0 0 0 0 0 0 0 0 0 0 0 0 0 0 0 0 0 0 0 0 0 0 0 0 0 0 0 0.00832349561190623 0 0.0994816330417781 0 0 0 0 0 0 0 0 0.0088851000765125 0 0.00855724493035479 0 0 0.0183393951796342 0.0470617253002008 0 0 0 0 0 0 0 0 0 0 0 0 0 0 0 0 0 0 0 0 0 0 0 0 0 0 0 0 0 0 0 0 0 0 0 0 0 0 0 0 0 0 0 0 0 0 0 0 0 0 0 0 0 0 0.0209511271866168 0 0 0 0 0 0 0 0 0 0 0 0 0 0 0 0 0 0 0 0 0 0 0 0 0 0 0 0 0 0 0 0 0.0364371408079808 0 0.0103237495570551 0 0.142021010305666 0 0 0 0 0 0 0 0 0 0 0 0 0 0 0 0 0 0.00982198251541195 0 0 0 0 0 0 0 0 0 0 0 0 0 0 0.25675396950093 0 0 0.0158505591859002 0 0 0 0 0 0 0 0 0 0 0 0.0331031750905447 0 0 0 0.146135844230773 0 0 0 0.0215351697679749 0.0260152307408796 0.0314710645898145 0 0 0 0 0 0 0 0 0 0 0 0 0 0 0 0 0 0.00313336969720346 0 0 0 0.00624877814059528 0 0 0 0 0 0 0 0.00466517924891655 0 0 0 0.0104522630070031 0 0 0 0 0 0 0 0 0 0 0 0 0 0 0 0 0 0 0 0 0 0 0 0 0 0 0.0302389192253916 0 0 0 0 0 0 0 0 0 0 0 0 0 0 0 0 0 0 0 0 0 0 0 0 0.00419287306095542 0
0 0 0 0 0 0 0 0 0 0 0 0 0 0 0 0 0 0 0 0 0 0 0.00205362016915687 0 0 0 0 0 0 0 0 0 0 0 0 0 0 0 0 0 0 0 0 0 0 0 0 0 0 0 0 0 0 0 0 0 0 0 0 0 0.00907700114767336 0 0.0387885865678097 0 0 0 0 0 0 0 0 0 0 0.00461909274438636 0 0 0 0.00418114870055131 0 0 0 0 0 0 0 0 0 0 0 0 0 0 0 0 0 0 0 0 0 0 0 0 0 0 0 0 0 0 0 0 0 0 0 0 0 0 0 0 0 0 0 0 0 0 0 0 0 0 0 0 0 0 0 0 0 0 0 0 0 0 0 0 0 0 0 0 0 0 0 0 0 0 0 0 0 0 0 0 0 0 0 0 0 0 0 0.0220863696146966 0 0.0147797247096885 0.00495230831846519 0.129097433168732 0 0 0 0 0 0 0 0 0 0 0 0 0.0111176080593839 0 0 0 0 0.00664708449412712 0 0.0179640446609255 0 0 0 0 0 0 0 0.00447462061353344 0 0 0.10486224182282 0.114499327065228 0 0 0 0.00338496146807405 0 0 0 0 0 0 0 0 0 0 0 0.0475680621253259 0 0 0 0.23651877418203 0 0 0 0 0.0198417911601104 0 0 0 0 0 0.00293574337818107 0.00104653814870344 0 0 0 0 0 0 0 0 0 0 0 0.00139811714330446 0 0 0 0.00533897591213846 0 0 0 0.0022069379478262 0 0 0 0 0 0 0 0.00286709143235757 0 0 0 0 0 0 0 0 0 0 0 0 0 0 0 0 0 0 0.146015373364129 0 0 0 0 0 0 0 0.0360327058794095 0 0 0 0 0 0 0 0.00240459789153383 0.00324011810969817 0 0 0 0 0 0 0 0 0 0 0 0 0 0 0 0 0
0 0 0 0 0 0 0 0 0 0 0 0 0 0 0 0 0 0 0 0 0 0 0 0 0 0 0 0 0 0 0 0 0 0 0 0 0 0 0 0 0 0 0 0 0 0 0 0 0 0 0 0 0 0 0 0 0 0 0 0 0 0 0 0 0 0 0 0 0 0 0 0 0 0 0 0 0 0 0 0 0 0 0 0 0 0 0 0 0 0 0 0 0 0 0 0 0 0 0 0 0 0 0 0 0 0 0 0 0 0 0 0 0 0 0 0 0 0 0 0 0 0 0 0 0 0 0 0 0 0 0 0 0 0 0 0 0 0 0 0 0 0 0 0 0 0 0 0 0 0 0 0 0 0 0 0 0 0 0 0 0 0 0 0 0 0 0 0 0 0 0 0 0.0173407097767775 0 0 0 0 0 0 0 0 0 0 0 0 0 0 0 0.0185036332131086 0 0.393408450122525 0.0102100134757109 0 0 0 0 0 0 0 0 0 0 0 0 0 0 0 0 0.0104247451310518 0 0 0 0 0 0 0 0.121886635784031 0.161588907866327 0 0 0 0 0 0.0122920061357937 0 0 0 0 0 0 0.136197653040241 0 0 0 0 0 0 0 0 0 0 0 0 0 0 0 0.0157203953847357 0 0 0 0 0.00852793346275166 0 0 0 0 0 0 0 0 0 0 0 0 0 0.0230801300589772 0 0.0290114067492081 0 0 0 0 0 0 0 0 0 0 0 0 0 0 0 0 0 0 0 0 0 0 0 0 0 0 0 0 0 0 0 0 0 0 0 0 0 0.0418073797987612 0 0 0 0 0 0 0 0 0
0 0 0 0 0 0 0 0 0 0 0 0 0 0 0 0 0 0 0 0 0 0 0 0 0 0 0 0 0 0 0 0 0 0 0 0 0 0 0 0 0 0 0 0 0 0 0 0 0 0 0 0 0 0 0 0 0 0 0 0 0 0 0 0 0 0 0 0 0 0 0 0 0 0 0 0 0 0 0 0 0 0 0 0 0 0 0 0 0 0 0 0 0 0 0 0 0 0 0 0 0 0 0 0 0 0 0 0 0 0 0 0 0 0 0 0 0 0 0 0 0 0 0 0 0 0 0 0 0 0 0 0 0 0 0 0 0 0 0 0 0 0 0 0 0 0 0 0 0 0 0 0 0 0 0 0 0 0.00714432723461861 0 0 0 0 0 0 0 0 0 0 0 0 0 0 0 0 0 0 0.0619936536542716 0 0 0 0 0 0 0 0 0 0 0 0 0 0 0.00440844792805367 0 0 0 0 0.19215927161039 0 0 0 0 0 0 0 0 0 0 0 0 0 0 0 0 0 0 0 0 0 0 0 0 0 0 0 0 0 0 0 0 0 0 0.00297667654377059 0 0 0 0 0 0 0 0 0 0.015705642176024 0.123135503245469 0 0 0 0.0109049694458039 0.0151934008948992 0 0 0 0 0 0 0.00310925325311338 0 0 0 0 0 0 0 0 0 0 0 0 0 0 0 0 0 0 0 0 0 0 0 0 0 0 0 0.0178727147519151 0 0.00586549781512444 0 0.0242197578806012 0.0346039124654368 0 0 0 0 0.200053688717166 0.19975426068564 0.00313753857413599 0 0.0343511661138188 0.00237786676014493 0 0 0 0.00405917754092031 0 0.00882254500689336 0 0 0 0 0 0 0.022264572789222 0 0 0 0.00588615491256752
0 0 0 0 0 0 0 0 0 0 0 0 0 0 0 0 0 0 0 0 0 0 0 0 0 0 0 0 0 0 0 0.0338773094017673 0 0 0 0 0 0 0 0 0 0 0 0 0 0 0 0 0 0 0 0 0 0 0 0 0 0 0 0 0 0 0 0 0 0 0 0 0 0 0.0629029362512241 0 0 0 0 0 0 0 0 0 0 0 0 0 0 0 0 0 0 0 0 0 0 0 0 0 0 0 0 0 0 0 0 0 0.0136189005984291 0 0 0 0 0 0 0 0 0.0216552265766159 0.0229494875498539 0 0 0.0287439948528597 0 0 0 0 0 0 0 0 0 0 0 0 0 0 0 0 0 0 0 0 0 0 0 0 0 0 0 0 0 0 0 0 0 0 0 0 0 0 0 0 0 0 0 0 0 0 0 0.289679942852248 0 0.0208730311016077 0.016869293984232 0.0933429135162291 0 0 0 0 0 0 0 0 0 0 0 0 0 0 0 0.0189195523198091 0 0.0170992649850739 0 0.00786131086747702 0 0 0 0 0 0 0 0 0 0 0 0.0210814890554981 0.0100954261669154 0 0 0 0 0 0 0 0 0 0 0 0 0 0 0 0 0 0 0.023484930100211 0 0 0 0 0 0 0 0 0 0 0 0 0 0 0 0 0 0 0 0 0 0 0 0 0 0 0 0 0 0 0 0 0.0853394182985404 0 0 0.0451197502319549 0 0 0.0162076122303618 0.0294672454559751 0 0 0 0 0 0 0.036076843879322 0 0 0 0 0 0 0 0 0 0 0 0.0770725924962763 0 0 0 0 0 0 0 0 0 0 0 0 0 0 0 0.00766152722751816 0 0 0 0 0 0 0 0 0 0 0 0 0 0 0 0 0 0
0 0 0 0 0 0 0 0 0 0 0 0 0 0 0 0 0 0 0 0 0 0 0 0 0 0 0 0 0 0 0 0 0 0 0 0 0 0 0 0 0 0 0 0 0 0 0 0 0 0 0 0 0 0 0 0 0 0 0 0 0 0 0 0 0 0 0 0 0 0 0 0 0 0 0 0 0 0 0 0 0 0 0 0 0 0 0 0 0 0 0 0 0 0 0 0 0 0 0 0 0 0 0 0 0 0 0 0 0 0 0 0 0 0 0 0 0 0 0 0 0 0 0 0 0 0 0 0 0 0 0 0 0 0 0 0 0 0 0 0 0 0 0 0 0 0 0 0 0 0 0 0 0 0 0 0 0 0 0 0 0 0 0 0 0 0 0 0 0 0 0 0 0.171151103315441 0 0 0 0 0 0 0 0 0 0 0 0 0 0 0 0.121138126562173 0 0 0 0 0 0 0 0 0 0 0 0 0 0 0 0 0 0 0.0580248343356749 0.203119771826859 0 0 0 0 0 0 0 0.147563825491835 0.0501969412328765 0 0 0 0 0 0 0 0 0 0 0 0 0.0753829646537906 0 0 0 0 0 0 0 0 0 0 0 0 0 0 0 0 0 0 0 0 0 0 0 0 0 0 0 0 0 0 0 0 0 0 0.0802263201327967 0 0.0931961124485537 0 0 0 0 0 0 0 0 0 0 0 0 0 0 0 0 0 0 0 0 0 0 0 0 0 0 0 0 0 0 0 0 0 0 0 0 0 0 0 0 0 0 0 0 0 0 0
0 0 0 0 0 0 0 0 0 0 0 0 0 0 0 0 0 0 0 0 0 0 0 0 0 0 0 0 0 0 0 0 0 0 0 0 0 0 0 0 0 0 0 0 0 0 0 0 0 0 0 0 0 0 0 0 0 0 0 0.00391999763468441 0 0 0 0 0 0 0 0 0 0 0 0 0 0 0 0 0 0 0 0 0 0 0 0 0 0 0 0 0 0 0 0 0 0 0 0 0 0 0 0 0 0 0 0 0 0 0 0 0 0 0 0 0 0 0 0 0 0 0 0 0.00472400511334945 0.00590500639168682 0 0 0 0 0.0503249443232197 0.0109321166844531 0 0 0 0 0 0 0 0 0 0 0 0 0 0 0 0 0 0 0 0 0 0 0 0 0 0 0 0 0 0 0 0 0 0 0 0 0 0 0 0 0 0 0 0 0.0663977823674119 0 0 0 0 0 0 0 0 0 0 0 0 0 0 0 0.0130579993713997 0 0 0 0 0 0 0 0 0 0 0 0 0 0 0 0 0 0.0147242872416617 0 0.0251618791480154 0 0 0 0 0 0 0 0 0 0 0 0 0 0 0 0 0 0 0 0 0 0 0 0 0 0 0 0 0 0 0 0 0 0 0 0 0 0 0 0 0 0 0 0 0 0 0 0 0 0 0 0 0 0.11011854554216 0.043199448361966 0 0.206465605250535 0 0.21260147425152 0 0 0 0.00491587925536059 0 0.142330816047988 0 0 0 0.085220213014589 0 0 0 0 0 0 0 0 0 0 0 0 0 0 0 0 0 0 0 0 0 0 0 0 0 0 0 0 0 0 0 0 0 0 0 0 0
0 0 0 0 0 0 0 0 0 0 0 0 0 0 0 0 0 0 0 0 0 0 0 0 0 0 0 0 0 0 0 0 0 0 0 0 0 0 0 0 0 0 0 0 0 0 0 0 0 0 0 0 0 0 0 0 0 0 0 0 0 0 0 0 0 0 0 0 0 0 0 0 0 0 0 0 0 0 0 0 0 0 0 0 0 0 0 0 0 0 0 0 0 0 0 0 0 0 0 0 0 0 0 0 0 0 0 0 0 0 0 0 0 0 0 0 0 0 0 0 0 0 0 0 0 0 0 0 0 0 0 0 0 0 0 0 0 0 0 0 0 0 0 0 0 0 0 0 0 0 0 0 0 0 0 0 0 0 0 0 0 0 0 0 0 0 0 0 0 0 0.0201807986771256 0 0.0700072206393817 0 0 0 0 0 0 0 0 0 0 0 0 0 0 0 0.0466307017127917 0 0.0133501767554539 0 0 0 0 0 0 0 0 0 0 0 0 0.0106894010128839 0 0 0.111937548278659 0.0546444791416288 0 0 0 0 0 0 0 0 0.126475664725865 0.36253867663936 0 0 0 0 0 0 0 0 0 0 0 0 0.0857144573448834 0 0 0 0 0 0 0 0 0 0 0 0 0 0 0 0 0 0 0 0 0 0 0 0 0 0 0 0 0 0 0 0 0 0 0.0355711350213769 0 0.0622597400505904 0 0 0 0 0 0 0 0 0 0 0 0 0 0 0 0 0 0 0 0 0 0 0 0 0 0 0 0 0 0 0 0 0 0 0 0 0 0 0 0 0 0 0 0 0 0 0
0 0 0 0 0 0 0 0 0 0 0 0 0 0 0 0 0 0 0 0 0 0 0 0 0 0 0 0 0 0 0 0 0 0 0 0 0 0 0 0 0 0 0 0 0 0 0 0 0 0 0 0 0 0 0 0 0 0 0 0 0 0 0 0 0 0 0 0 0 0 0 0 0 0 0 0 0 0 0 0 0 0 0 0 0 0 0 0 0 0 0 0 0 0 0 0 0 0 0 0 0 0 0 0 0 0 0 0 0 0 0 0 0 0 0 0 0 0 0 0 0 0 0 0 0 0 0 0 0 0 0 0 0 0 0 0 0 0 0 0 0 0 0 0 0 0 0 0 0 0 0 0 0 0 0 0 0 0 0 0 0 0 0 0 0 0 0 0 0 0 0 0 0 0 0 0 0 0 0 0 0 0 0 0 0 0 0 0 0 0 0 0 0 0 0 0 0 0 0 0 0 0 0 0 0 0 0 0 0 0 0 0 0 0 0.382267687380491 0 0 0 0.617732312619509 0 0 0 0 0 0 0 0 0 0 0 0 0 0 0 0 0 0 0 0 0 0 0 0 0 0 0 0 0 0 0 0 0 0 0 0 0 0 0 0 0 0 0 0 0 0 0 0 0 0 0 0 0 0 0 0 0 0 0 0 0 0 0 0 0 0 0 0 0 0 0 0 0 0 0 0 0 0 0 0 0 0 0 0 0 0 0 0 0 0 0 0 0 0 0 0
0 0 0 0 0 0 0 0 0 0 0 0 0 0 0 0 0 0 0 0 0 0 0 0 0 0 0 0 0 0 0 0 0 0 0 0 0 0 0 0 0 0 0 0 0 0 0 0 0 0 0 0 0 0 0 0 0 0 0 0 0 0 0 0 0 0 0 0 0 0 0 0 0 0 0 0 0 0 0 0 0 0 0 0 0 0 0 0 0 0 0 0 0 0 0 0 0 0 0 0 0 0 0 0 0 0 0 0 0 0 0 0 0 0 0 0 0 0 0 0 0 0 0 0 0 0 0 0 0 0 0 0 0 0 0 0 0 0 0 0 0 0 0 0 0 0 0 0 0 0 0 0 0 0 0 0 0 0 0 0 0 0 0 0 0 0 0 0 0 0 0 0 0 0 0 0 0 0 0 0 0 0 0 0 0 0 0 0 0 0 0 0 0 0 0 0 0 0 0 0 0 0 0 0 0 0 0 0 0 0 0 0 0 0 0 0.0263268323427302 0 0 0 0.20631520240587 0 0 0 0 0 0 0.638499856789856 0.0975597792732815 0 0 0 0 0 0 0 0 0 0 0 0 0 0 0 0 0 0 0 0 0 0 0 0 0 0 0 0 0 0 0 0 0 0 0 0 0 0 0 0 0 0 0 0 0 0 0 0 0 0 0 0 0 0 0 0 0 0 0 0 0 0 0 0 0 0 0 0 0 0 0 0 0 0 0 0 0 0.0312983291882623 0 0 0 0 0 0 0 0 0
0 0 0 0 0 0 0 0 0 0 0 0 0 0 0 0 0 0 0 0 0 0 0 0 0 0 0 0 0 0 0 0 0 0 0 0 0 0 0 0 0 0 0 0 0 0 0 0 0 0 0 0 0 0 0 0 0 0 0 0 0 0 0 0 0 0 0 0 0 0 0 0 0 0 0 0 0 0 0 0 0 0 0 0 0 0 0 0 0 0 0 0 0 0 0 0 0 0 0 0 0 0 0 0 0 0 0 0 0 0 0 0 0 0 0 0 0 0 0 0 0 0 0 0 0 0 0 0 0 0 0 0 0 0 0 0 0 0 0 0 0 0 0 0 0 0 0 0 0 0 0 0 0 0 0 0 0 0 0 0 0 0 0 0 0 0 0 0 0 0 0 0 0 0 0 0 0 0 0 0 0 0.0748501681937595 0 0 0 0 0 0 0 0.144384209849138 0 0 0 0 0 0 0 0 0 0.061101510753369 0 0 0 0 0 0 0 0 0 0 0 0 0 0 0 0 0 0 0 0.295860614956264 0 0 0 0 0 0 0 0.0429190851861403 0 0 0 0 0 0 0 0 0 0 0 0 0 0 0 0 0 0 0 0 0 0 0 0 0 0 0 0 0 0 0 0 0 0 0 0 0 0 0 0 0 0 0 0 0 0 0 0 0 0 0 0 0.159794927921539 0 0 0 0 0 0 0 0.17244589401378 0 0.04864358912601 0 0 0 0 0 0 0 0 0 0 0 0 0 0 0 0 0 0 0 0 0 0 0 0
0 0 0 0 0 0 0 0 0 0 0 0 0 0 0 0 0 0 0 0 0 0 0 0 0 0 0 0 0 0 0 0 0 0 0 0 0 0 0 0 0 0 0 0 0 0 0 0 0 0 0 0 0 0 0 0.0166021128301095 0 0 0 0 0 0 0 0 0 0 0 0 0 0 0 0 0 0 0 0 0 0 0 0 0 0 0 0 0 0 0 0 0 0 0.0113206556678154 0 0 0 0 0 0 0 0.0147063925499384 0 0 0 0 0 0 0 0 0 0 0 0 0 0 0 0 0 0 0 0 0 0 0 0 0 0 0 0 0 0 0 0 0 0 0 0 0 0 0 0 0 0 0 0 0 0 0 0 0 0 0 0 0 0 0 0 0 0 0 0 0 0 0 0 0 0 0 0 0 0 0 0 0 0 0 0 0 0 0 0 0 0 0 0 0 0 0 0.128145609204617 0 0 0 0 0 0 0 0 0 0 0 0 0 0 0 0 0 0 0 0 0 0 0 0 0 0 0.183875902984045 0 0 0 0 0 0 0 0 0 0 0 0 0 0 0 0 0 0 0 0 0 0 0 0 0 0 0 0 0 0 0 0 0 0 0 0 0 0 0 0 0.0691375162325958 0 0 0.0446759996725136 0 0 0 0 0 0 0 0 0 0 0 0 0 0 0 0 0 0 0 0 0 0 0 0 0 0 0 0 0 0 0 0 0 0 0 0 0.0307429174196802 0 0 0 0 0.132644252177474 0.128779247690972 0 0.0918749934014109 0 0 0 0 0 0 0 0 0 0 0 0.147494400168829
0 0 0 0 0 0 0 0 0 0 0 0 0 0 0 0 0 0 0 0 0 0 0 0 0 0 0 0 0 0 0 0 0 0 0 0 0 0 0 0 0 0 0 0 0 0 0 0 0 0 0 0 0 0.0192478909293829 0 0 0 0 0 0 0 0 0 0 0 0 0 0 0 0 0.00425367586807242 0 0 0 0 0.00671863298377407 0 0 0 0 0 0 0 0 0.00149638054286028 0 0 0 0 0 0 0 0 0 0 0 0 0 0.00776787455849887 0.0269884546628646 0 0 0 0 0 0 0 0 0 0 0 0 0 0 0 0 0 0 0 0 0 0 0 0 0 0 0 0 0 0 0 0 0 0 0 0 0 0 0 0 0 0 0 0 0 0 0 0 0 0 0 0 0 0 0 0 0 0 0 0 0 0 0 0 0 0 0 0 0 0 0 0 0 0 0 0 0 0 0 0 0 0 0 0 0 0 0 0 0 0 0 0 0 0 0.141040082675101 0 0 0 0 0 0 0 0 0 0 0 0 0 0 0 0 0 0.104719553573589 0 0 0 0 0.0842882427241859 0 0 0 0 0 0 0.0443105965346208 0 0 0 0 0 0 0 0 0 0 0 0 0 0 0 0 0 0 0.00415957769387072 0 0 0.00393654588255858 0 0 0.00359375448910273 0 0.00345324390487639 0 0 0.0871054523161478 0 0 0 0 0 0 0 0 0 0 0 0 0 0 0 0 0 0 0 0 0 0 0 0 0 0 0 0 0 0 0 0 0 0 0 0 0 0 0 0.0457519865534736 0.00565602636571971 0 0.00541534439271036 0 0.0516456892238279 0 0 0.259941944379756 0 0 0.0108156647892466 0 0 0 0 0 0 0 0 0.0776933849557598
0 0 0 0 0 0 0 0 0 0 0 0 0 0 0 0 0 0 0 0 0 0 0 0 0 0 0 0 0 0 0 0 0 0 0 0 0 0 0 0 0 0 0 0 0 0 0 0 0 0 0 0 0 0 0 0 0 0 0 0 0 0 0 0 0 0 0.0224504561789498 0 0 0 0 0 0 0 0 0 0 0 0 0 0 0 0 0 0 0 0 0 0 0 0 0 0 0 0 0 0 0 0 0 0 0 0 0 0 0 0 0 0 0 0 0 0 0 0 0 0 0 0 0 0 0 0 0 0 0 0 0 0 0 0 0 0 0 0 0 0 0 0 0 0 0 0 0 0 0 0 0 0 0 0 0 0 0 0 0 0 0 0 0 0 0 0 0 0 0 0 0 0 0 0 0 0 0 0 0 0 0 0 0 0 0 0 0 0 0 0 0 0 0 0 0 0 0 0 0 0 0 0 0 0 0 0 0 0 0 0 0 0 0.0753347468952611 0 0 0 0 0 0 0 0 0 0 0 0 0 0 0.126886759758647 0 0 0 0 0 0 0 0 0 0 0 0 0 0 0 0 0 0 0 0 0 0 0 0 0 0 0 0 0 0 0 0 0 0 0 0 0 0 0 0 0 0 0 0 0 0 0.0949269726096374 0 0 0 0 0 0 0 0 0 0 0 0 0 0 0 0 0 0 0 0 0 0 0 0 0 0 0 0.680401064557504 0 0 0 0 0 0 0 0 0 0 0 0 0 0 0
0 0 0 0 0 0 0 0 0 0 0 0 0 0 0 0 0 0 0 0 0 0 0 0 0 0 0 0 0 0 0 0 0 0 0 0 0 0 0 0 0 0 0 0 0 0 0 0 0 0 0 0 0 0 0 0 0 0 0 0 0 0 0 0 0 0 0 0 0 0 0 0 0 0 0 0 0 0 0 0 0 0 0 0 0 0 0 0 0 0 0 0 0 0 0 0 0 0 0 0 0 0 0 0 0 0 0 0 0 0 0 0 0 0 0 0 0 0 0 0 0 0 0 0 0 0 0 0 0 0 0 0 0 0 0 0 0 0 0 0 0 0 0 0 0 0 0 0 0 0 0 0 0 0 0 0 0 0 0 0 0 0 0 0 0 0 0 0 0 0 0 0 0 0.0287162245138657 0 0 0 0 0 0 0 0 0 0 0 0 0 0 0 0 0 0.0982434261715113 0 0 0.158283219952311 0 0 0 0 0 0 0 0 0 0 0 0 0 0 0 0.00648020256183641 0 0 0 0 0 0 0.172387494209297 0 0 0.106226897791827 0 0 0 0 0 0.00621264472655749 0.0909721453755046 0 0 0.0113311221729153 0 0 0 0 0 0 0 0 0 0 0 0 0 0 0.0200665554989071 0.0365667672340893 0 0 0.0121504976595935 0 0 0 0 0 0 0 0 0 0 0 0 0 0 0 0 0 0 0 0 0 0 0 0 0 0 0 0 0 0 0 0 0 0 0 0.0550980109715625 0 0 0 0 0 0 0 0 0 0 0 0 0 0 0 0 0 0 0.0784968907940515 0.013572301383778 0.105195598982392 0 0 0 0 0 0 0 0
0 0 0 0 0 0 0 0 0 0 0 0 0 0 0 0 0 0 0 0 0 0 0 0 0 0 0 0 0 0 0 0 0 0 0 0 0 0 0 0 0 0 0 0 0 0 0 0 0 0 0 0 0 0 0 0 0 0 0 0 0 0 0 0 0 0 0 0 0 0 0 0 0 0 0 0 0 0 0 0 0 0 0 0 0 0 0 0 0 0 0 0 0 0 0 0 0 0 0 0 0 0 0 0 0 0 0 0 0 0 0 0 0 0 0 0 0 0 0 0 0.0041699478187823 0.00563506461997608 0 0 0 0 0.0203483426677328 0.00667763287832562 0 0 0 0 0 0 0 0 0 0 0 0 0 0 0 0 0 0 0 0 0 0 0 0 0 0 0 0 0 0 0 0 0 0 0.0304485144902319 0 0 0 0 0 0 0 0 0 0.0693138769158203 0 0 0 0 0 0 0 0 0 0 0 0 0 0 0 0 0 0.0396351580533812 0 0 0 0 0 0 0 0 0 0 0 0 0.0608694503158645 0 0 0.0396058065326835 0 0.0615973936412767 0 0 0 0 0 0 0 0 0.281326380350524 0 0 0 0 0 0 0 0 0 0 0 0 0 0 0 0 0 0 0 0 0 0 0 0 0 0 0 0 0 0 0 0 0 0 0 0 0 0 0 0 0 0 0 0 0.0344129483481692 0 0 0 0 0 0 0 0 0 0 0.111824732361336 0 0 0.0936847785252806 0.0516138318381659 0 0.0591345193395816 0 0 0 0 0 0 0 0 0 0 0 0 0 0 0 0 0 0 0 0 0 0 0.00712175047467423 0 0.011565989590597 0.0110138812375965 0 0 0 0 0 0 0 0 0
0 0 0 0 0 0 0 0 0 0 0 0 0 0 0 0 0 0 0 0 0 0 0 0 0 0 0 0 0 0 0 0 0 0 0 0 0 0 0 0 0 0 0 0 0 0 0 0 0 0 0 0 0 0 0 0 0 0 0 0 0 0 0.00167744817481067 0 0 0 0 0 0 0 0 0 0 0 0 0 0 0.00272183332455191 0 0 0 0 0 0 0 0 0 0 0 0 0 0 0 0 0 0 0 0 0 0 0 0 0 0 0 0 0 0 0 0 0 0 0 0 0 0 0 0 0 0 0 0 0 0 0 0 0 0 0 0 0 0 0.00186180463706622 0 0 0 0 0 0 0 0 0 0 0 0 0 0 0 0 0 0 0 0 0 0 0 0 0.0091676207164677 0.00275871826782772 0 0.0227083298844862 0 0.04563060218905 0.0349978504659497 0 0 0.0700449834864812 0.0166271768739535 0.00386688044729444 0.0148748684403267 0.00895064556609079 0 0.00518615704810235 0.0082408821930426 0.0166478353738523 0 0 0 0 0 0 0 0.00946298010724237 0 0 0 0 0 0.0393282831835232 0 0.0146542782011314 0.00585937756440579 0.00489210891365586 0 0.0379451721794461 0 0 0.00265879215271229 0 0 0 0.00747584329420918 0.0240890808713967 0.0231668161693482 0 0 0.0038678331155495 0 0.0506898758994097 0 0 0 0 0.0204920269253965 0 0.0283569931718409 0.0807647727812113 0 0 0 0.0181421738679097 0.0347030268275095 0 0 0 0.00524717066043297 0 0.0574447088485625 0 0 0.0727850560975619 0 0 0 0 0 0 0 0 0 0.0138746930506731 0 0 0 0 0 0 0.00163522218718728 0 0 0 0 0 0 0 0 0 0 0 0 0 0 0.00434374475541929 0 0 0.00299737571328496 0 0.00305608293415206 0 0 0.00620613633285692 0 0.00963051419193164 0.0106414099069823 0 0.00343062815483886 0 0 0 0.00614764134970283 0 0 0.00485066835770251 0 0 0.0168446714788739 0.00199612646103184 0 0.0196044137661763 0 0.00619687409659273 0 0 0 0 0 0 0 0 0 0 0 0.0261936091315935 0.00118789310063459 0.0287135144277803 0.0220593328800703 0.0023994398007054 0 0 0 0 0 0 0 0
0 0 0 0 0 0 0 0 0 0 0 0 0.012086620957912 0 0 0 0 0 0 0 0 0 0 0 0 0 0 0 0.0230186822826121 0 0 0 0 0 0 0 0 0 0 0 0 0 0 0 0 0 0 0 0 0 0 0 0 0 0.0141809332131548 0 0 0 0 0 0 0 0 0 0 0 0 0.159593317172838 0.118030724047545 0 0 0 0 0 0 0 0 0 0 0 0 0 0 0.0440539133224655 0.00960142387492764 0.0239574846629299 0.0138630688811237 0.0409733706096999 0 0 0 0 0 0 0 0 0 0 0 0 0 0 0.0148528740983712 0 0 0 0 0 0 0.0197374517321607 0 0.0205002159729463 0 0 0 0 0 0 0 0 0 0 0 0 0 0 0 0 0 0 0 0 0 0 0 0 0 0 0 0 0 0 0 0 0 0 0 0 0 0 0 0 0 0 0 0 0 0 0 0 0 0 0 0 0 0 0 0 0 0 0 0 0 0.116584029375905 0 0 0 0 0 0 0 0 0 0 0 0 0 0 0 0 0 0.0772253572890574 0 0 0 0 0 0 0 0 0 0 0 0 0 0 0 0 0 0.0902189687678535 0 0 0 0 0 0 0 0 0 0 0 0 0 0 0 0 0 0 0 0 0 0 0 0 0 0 0 0 0 0 0 0 0 0 0 0 0 0 0 0 0 0 0 0 0 0 0 0 0 0 0 0 0 0 0 0 0 0 0 0.0353356066251996 0.113403546524122 0 0 0 0 0 0 0 0 0 0 0 0 0 0 0.0527824105891748 0 0 0 0 0 0 0 0 0 0 0 0 0 0 0 0 0 0 0 0 0 0 0 0 0 0 0 0 0
0 0 0 0 0 0 0 0 0 0 0 0 0 0 0 0 0 0 0 0 0 0 0 0 0 0 0 0 0 0 0 0 0 0 0 0 0 0 0 0 0 0 0 0 0 0 0 0 0 0 0 0 0 0 0 0 0 0 0 0 0 0 0 0 0 0 0 0 0 0 0 0 0 0 0 0 0 0 0 0 0 0 0 0 0 0 0 0 0 0 0 0 0 0 0 0 0 0 0 0 0 0 0 0 0 0 0 0 0 0 0 0 0 0 0 0 0 0 0 0 0 0 0 0 0 0 0 0 0 0 0 0 0 0 0 0 0 0 0 0 0 0 0 0 0 0 0 0 0 0 0 0 0 0 0 0 0 0 0 0 0 0 0 0 0 0 0 0 0 0 0 0 0 0 0 0 0 0 0 0 0 0 0 0 0 0 0 0 0 0 0 0 0 0 0 0 0 0 0 0 0 0 0 0 0 0 0 0 0 0 0.106297813910955 0.208001917519926 0 0 0 0 0 0 0 0 0 0 0 0 0 0 0.200011142936602 0.409304758769773 0 0 0 0 0 0 0 0 0 0 0 0 0 0 0 0 0 0 0 0 0 0 0 0 0 0 0 0 0 0 0 0 0 0 0 0 0 0 0 0 0 0 0 0 0 0 0 0 0 0 0 0 0 0 0 0 0 0 0 0 0 0 0 0 0 0 0 0 0 0 0 0 0 0 0 0 0 0.0763843668627436 0 0 0 0 0 0 0 0 0
0 0 0 0 0 0 0 0 0 0 0 0 0 0 0 0 0 0 0 0 0 0 0 0 0 0 0 0 0 0 0 0 0 0 0 0 0 0 0 0 0 0 0 0 0 0 0 0 0 0 0 0 0 0 0 0 0 0 0 0 0 0 0 0 0 0 0 0 0 0 0 0 0 0 0 0 0 0 0 0 0 0 0 0 0 0 0 0 0 0 0 0 0 0 0 0 0 0 0 0 0 0 0 0 0 0 0 0 0 0 0 0 0 0 0 0 0 0 0 0 0 0 0 0 0 0 0 0 0 0 0 0 0 0 0 0 0 0 0 0 0 0 0 0 0 0 0 0 0 0 0 0 0 0 0 0 0 0 0 0 0 0 0 0 0 0 0 0 0 0 0 0 0 0.00944282231651404 0 0 0 0 0 0 0 0 0 0 0 0 0.00811948022797979 0 0 0 0 0.0129895695581037 0 0.00720254470980157 0.0191794806881389 0 0 0 0 0 0 0 0 0 0 0 0 0 0 0 0 0 0 0 0 0.0620944589226245 0 0.0644693440415834 0 0 0 0 0.00398454151596376 0 0 0 0.00652828902326719 0.026207843803037 0 0 0 0 0 0 0 0 0 0 0 0 0 0.0139570842462662 0.00470818260048234 0 0 0.0118079015308916 0.101730594680548 0.0620156440925504 0 0.0338708385254651 0.00694266513741526 0.0432457361180704 0 0 0 0.00435853698637955 0.0206075658967127 0 0 0 0 0 0 0 0 0 0 0 0 0 0 0 0 0 0 0 0 0 0 0 0 0 0 0 0 0 0 0 0 0 0 0 0 0 0.00613396340243785 0 0 0 0 0 0.00995391295244815 0 0 0 0.131914970873139 0.315715213917845 0 0 0 0 0 0 0 0 0.0128188142323342
0 0 0 0 0 0 0 0 0 0 0 0 0 0 0 0 0 0 0 0 0 0 0 0 0 0 0 0 0 0 0 0 0 0 0 0 0 0 0 0 0 0 0 0 0.00259679928064262 0 0 0 0 0 0 0 0 0 0 0 0 0 0 0 0 0.00163385523771568 0.0372487780437429 0 0 0 0 0 0 0 0 0 0 0.00947963249524464 0 0 0.00669720936943926 0.00169548305345083 0 0 0 0 0 0 0 0 0 0 0 0 0 0 0 0 0 0 0 0 0 0 0 0 0 0 0 0 0 0 0 0 0 0 0 0 0 0 0 0 0 0 0 0 0 0 0 0 0 0 0 0 0 0 0 0 0 0 0 0 0 0 0 0 0 0 0 0 0 0 0 0 0 0 0 0 0 0 0 0 0 0 0 0 0 0 0 0.014381483392322 0 0.00731600937564034 0.0857054238362661 0.270899315874641 0 0 0 0 0 0 0 0.0214780207151282 0 0 0 0 0.0413551857889648 0 0 0 0 0.00348378562227532 0.091635823532397 0 0 0 0 0 0 0 0 0 0 0 0.0379001396537552 0.0509711826692926 0.184989811377466 0 0 0.00615886286995002 0 0 0 0 0 0 0 0 0 0 0 0.0535975299318795 0 0 0 0 0 0 0 0 0 0 0 0 0.0218302950872093 0 0 0 0 0 0 0 0 0 0 0 0 0 0 0 0 0 0 0 0 0 0 0 0 0 0 0 0 0 0 0.00405588690807777 0 0 0 0 0 0 0.00205009442355368 0 0 0 0 0 0 0 0 0 0 0 0.0428393914609454 0 0 0 0 0 0 0 0 0 0 0 0 0 0 0 0 0 0 0 0 0 0 0 0 0 0 0 0 0 0 0 0 0 0
0 0 0 0 0 0 0 0 0 0 0 0 0 0 0 0 0 0 0 0 0 0 0 0 0 0 0 0 0 0 0 0 0 0 0 0 0 0 0 0 0 0 0 0 0 0 0 0 0 0 0 0 0 0 0 0 0 0 0 0 0 0 0 0 0 0 0 0 0 0 0 0 0 0 0 0 0 0 0 0 0 0 0 0 0 0 0 0 0 0 0 0 0 0 0 0 0 0 0 0 0 0 0 0 0 0 0 0 0 0 0 0 0 0 0 0 0 0 0 0 0 0 0 0 0 0 0 0 0 0 0 0 0 0 0 0 0 0 0 0 0 0 0 0 0 0 0 0 0 0 0 0 0 0 0 0.0767724493593286 0 0 0.0213759600457204 0 0.101194039463739 0 0 0 0 0 0 0 0 0 0 0 0 0 0 0 0 0 0 0 0 0.267118653784299 0 0 0 0 0 0 0 0 0 0 0 0 0 0 0 0 0 0 0 0 0 0 0 0 0 0 0 0 0 0 0 0 0 0 0 0 0 0 0.0138590026063919 0 0 0 0 0 0 0.0467588866192864 0 0 0 0 0 0 0 0.303236348170972 0 0.0533092953474283 0 0 0 0 0 0 0 0 0 0 0 0 0 0 0 0 0 0 0 0 0 0 0 0 0 0 0 0 0 0 0 0 0 0 0 0 0 0 0 0 0 0 0 0 0 0 0 0 0.0403123067983201 0.0120778279756409 0 0 0.0266546476737142 0 0 0.0164215006220377 0 0 0 0 0 0 0 0 0 0 0 0.0209090815331214 0 0 0 0 0 0 0 0 0
0 0 0 0 0 0 0 0 0 0 0 0 0 0 0 0 0 0 0 0 0 0 0 0 0 0 0 0 0 0 0 0 0 0 0 0 0 0 0 0 0 0 0 0 0 0 0 0 0 0 0 0 0 0 0 0 0 0 0 0 0 0 0 0 0 0 0.137996260352115 0.0759198426898356 0 0 0 0 0 0 0 0 0 0 0 0 0 0 0 0.0470253511412814 0.0307587202433538 0 0.058331707033139 0.0548595816144998 0 0 0 0 0 0 0 0 0 0 0 0 0 0 0 0 0 0 0 0 0 0 0 0 0 0 0 0 0 0 0 0 0 0 0 0 0 0 0 0 0 0 0 0 0 0 0 0 0 0 0 0 0 0 0 0 0 0 0 0 0 0 0 0 0 0 0 0 0 0 0 0 0 0 0 0 0 0 0 0 0 0 0 0 0 0 0 0 0 0 0 0 0 0 0 0 0 0 0 0 0 0 0.101887323747463 0 0 0 0.187054181274115 0 0 0 0 0 0 0 0 0.077345121676906 0 0 0 0 0 0 0 0 0 0 0 0 0 0 0 0 0 0 0 0 0 0 0 0 0 0 0 0 0 0 0 0 0 0 0 0 0 0 0 0 0 0 0 0 0 0 0 0 0 0 0.228821910227291 0 0 0 0 0 0 0 0 0 0 0 0 0 0 0 0 0 0 0 0 0 0 0 0 0 0 0 0 0 0 0 0 0 0 0 0 0 0 0 0 0 0 0 0 0 0 0 0 0 0 0 0 0 0 0 0 0 0 0 0
0 0 0 0 0 0 0 0 0 0 0 0 0 0 0 0 0 0 0 0 0 0 0 0 0 0 0 0 0 0 0 0.034710680275734 0 0 0 0 0 0 0 0 0 0 0 0 0 0 0 0 0 0 0 0 0 0 0.0209466842062997 0.0654031399249458 0 0 0 0 0 0 0 0 0 0 0.0198497436603766 0 0 0 0 0 0 0 0 0.0254826593199091 0 0 0 0 0 0 0 0 0 0 0.0219950938060528 0.0206539295495862 0 0 0 0 0 0 0 0 0 0 0 0 0 0 0.0170010128751946 0 0 0 0 0 0 0 0 0 0 0 0 0 0 0 0 0 0 0 0 0 0 0 0 0 0 0 0 0 0 0 0 0 0 0 0 0 0 0 0 0 0 0 0 0 0 0 0 0 0 0 0 0 0 0 0 0 0 0 0 0 0 0 0 0 0 0 0 0 0 0 0 0 0 0 0 0 0 0 0 0 0 0 0 0 0 0 0 0 0 0 0.0168292854724149 0 0 0 0 0 0 0 0 0 0 0 0 0 0 0 0 0 0 0.141109193840886 0.0947136531238234 0 0 0 0 0 0 0 0 0 0 0 0 0 0 0 0 0 0 0 0 0 0 0 0 0 0 0 0 0 0 0 0 0 0 0 0 0 0 0 0.139107369199869 0 0 0 0 0 0 0 0 0 0 0 0 0 0.0408024309004672 0 0 0.0868521810741651 0 0 0 0 0 0 0 0 0 0 0 0 0 0 0 0 0 0 0 0 0 0 0 0 0 0 0 0.254542942770276 0 0 0 0 0 0 0 0 0 0 0 0 0 0 0
0 0 0 0 0 0 0 0 0 0 0 0 0 0 0 0 0 0 0 0 0 0 0 0 0 0 0 0 0 0 0 0 0 0 0 0 0 0 0 0 0 0 0 0 0 0 0 0 0 0 0 0 0 0 0 0 0 0 0 0 0 0 0 0 0 0 0 0 0 0 0 0 0 0 0 0 0 0 0 0 0 0 0 0 0 0 0 0 0 0 0 0 0 0 0 0 0 0 0 0 0 0 0 0 0 0 0 0 0 0 0 0 0 0 0 0 0 0 0 0 0 0 0 0 0 0 0 0 0 0 0 0 0 0 0 0 0 0 0 0 0 0 0 0 0 0 0 0 0 0 0 0 0 0 0 0 0 0 0 0 0 0 0.0623287301002718 0 0 0 0 0 0 0.23804110744659 0 0 0.0223775901391462 0 0 0 0 0 0 0 0 0 0.0347676881894383 0 0.0477399744765599 0 0 0 0.102425768769056 0 0.0954408679660412 0 0 0 0 0 0 0.0873155420279429 0 0 0 0.0593339003700509 0 0 0 0 0 0 0 0 0 0 0 0 0 0 0 0.0640161054806602 0 0 0 0 0 0 0 0 0 0.0835389467287922 0.0432791457877204 0 0.0347012239206516 0 0 0 0 0 0 0 0 0 0 0 0 0 0 0 0 0 0 0 0 0 0 0 0 0 0 0 0 0 0 0 0 0 0 0 0 0 0 0 0 0 0 0.024693408597078 0 0 0 0 0 0 0 0 0 0 0 0 0 0 0 0 0 0 0 0 0 0 0 0 0 0 0 0 0 0 0 0 0 0 0 0 0 0 0 0 0
0 0 0 0 0 0 0 0 0 0 0 0 0 0 0 0 0 0 0 0 0 0 0 0 0 0 0 0 0 0 0 0 0 0 0 0 0 0 0 0 0 0 0 0 0 0 0 0 0 0 0 0 0 0 0 0 0 0 0 0 0 0 0 0 0 0 0 0 0 0 0 0 0 0 0 0 0 0 0 0 0 0 0 0 0 0 0 0 0 0 0 0 0 0 0 0 0 0 0 0 0 0 0 0 0 0 0 0 0 0 0 0 0 0 0 0 0 0 0 0 0 0 0 0 0 0 0 0 0 0 0 0 0 0 0 0 0 0 0 0 0 0 0 0 0 0 0 0 0 0 0 0 0 0 0 0 0 0 0 0 0 0 0 0 0 0 0 0 0 0 0 0 0 0 0 0 0 0 0 0 0 0 0 0 0 0 0 0 0 0 0 0 0 0 0 0 0 0 0.123772364811942 0 0 0.0403688056072177 0.0690419938168948 0 0 0 0 0 0 0 0.177636774799143 0 0 0 0 0.00702196435307996 0 0 0 0.108002339746098 0.0126230158211543 0 0 0 0 0 0 0.104691769588278 0.128994988348267 0 0 0 0 0 0 0 0 0 0 0 0.0081183596321982 0 0 0 0 0 0 0 0 0 0 0 0 0 0 0 0 0 0 0 0 0 0 0 0 0 0 0 0 0 0 0 0 0 0 0 0 0 0 0 0 0 0 0 0 0.00938367341434642 0 0 0.185312732508452 0 0 0 0 0 0 0 0 0 0 0 0 0 0 0 0 0.0250312175529288 0 0 0 0 0 0 0 0 0
0 0 0 0 0 0 0 0 0 0 0 0 0 0 0 0 0 0 0 0 0 0 0 0 0 0 0 0 0 0 0 0 0 0 0 0 0 0 0 0 0 0 0 0 0 0 0 0 0 0 0 0 0 0 0 0 0 0 0 0 0 0 0 0 0 0 0 0 0 0 0 0 0 0 0 0 0 0 0 0 0 0 0 0 0 0 0 0 0 0 0 0 0 0 0 0 0 0 0 0 0 0 0 0 0 0 0 0 0 0 0 0 0 0 0 0 0 0 0 0 0 0 0 0 0 0 0 0 0 0 0 0 0 0 0 0 0 0 0 0 0 0 0 0 0 0 0 0 0 0 0 0 0 0 0 0 0 0 0 0 0 0 0 0 0 0 0 0 0 0 0 0 0 0 0 0 0 0 0 0 0 0 0 0 0.03401743597555 0 0 0 0 0 0 0 0 0 0 0 0 0.0193084037019154 0.0225091858221879 0 0 0.0345664447099844 0 0 0 0 0 0 0 0 0.019211795056754 0.0115327976678162 0 0 0 0.0727805945389704 0 0.279384799125067 0 0.156441087861706 0.0358690690930942 0 0.0183992175822749 0 0 0.0333025643209321 0.0741033090221153 0 0.0581589040047154 0 0.0231262106946295 0 0 0 0 0 0 0 0 0 0.00489995881843546 0 0 0 0 0 0 0 0 0 0 0 0 0 0 0 0 0 0 0 0 0 0 0 0 0 0 0 0 0 0 0 0 0 0 0 0 0 0 0 0 0 0 0 0 0.0112466860515727 0 0 0.0250147929731265 0 0 0 0 0 0 0 0 0 0 0 0 0 0 0 0.00995609647163355 0.0561706465075199 0 0 0 0 0 0 0 0 0
0 0 0 0 0 0 0 0 0 0 0 0 0 0 0 0 0 0 0 0 0 0 0 0 0 0 0 0 0 0 0 0 0 0 0 0 0 0 0 0 0 0 0 0 0 0 0 0 0 0 0 0 0 0 0 0 0 0 0 0 0 0 0 0 0 0 0 0 0 0 0 0 0 0 0 0 0 0 0 0 0 0 0 0 0 0 0 0 0 0 0 0 0 0 0 0 0 0 0 0 0 0 0 0 0 0 0 0 0 0 0 0 0 0 0 0 0 0 0 0 0 0 0 0 0 0 0 0 0 0 0 0 0 0 0 0 0 0 0 0 0 0 0 0 0 0 0 0 0 0 0 0 0 0 0 0 0 0 0 0 0 0 0 0 0 0 0 0 0 0 0 0.0203843687556399 0 0 0 0 0 0 0 0 0 0 0 0.254958713087666 0 0 0 0 0 0 0 0 0 0 0 0 0 0 0 0 0 0 0 0 0 0 0 0 0 0 0 0 0 0 0 0 0 0 0 0 0 0 0 0 0 0.053469224676018 0.282966109859691 0.180240647785797 0 0 0 0.00501038658524893 0.0280063727602078 0 0 0 0 0 0 0 0 0 0 0 0 0 0 0 0 0.0228184070570214 0.0209392441229137 0 0.0149208913896152 0.0254214123157706 0 0 0 0 0 0 0 0 0 0 0 0 0 0 0 0 0 0 0 0 0 0 0 0 0 0 0 0 0 0 0 0 0 0 0.0455528771396352 0 0 0 0 0 0 0 0 0.022785862998782 0 0 0 0 0 0 0 0.0225254814659935 0 0 0 0 0 0 0 0 0
0 0 0 0 0 0 0 0 0 0 0 0 0 0 0 0 0 0 0 0 0 0 0 0 0 0 0 0 0 0 0 0 0 0 0 0 0 0 0 0 0 0 0 0 0 0 0 0 0 0 0 0 0 0 0 0 0 0 0 0 0 0 0 0 0 0 0 0 0 0 0 0 0 0 0 0 0 0 0 0 0 0 0 0 0 0 0 0 0 0 0 0 0 0 0 0 0 0 0 0 0 0 0 0 0 0 0 0 0 0 0 0 0 0 0 0 0 0 0 0 0 0 0 0 0 0 0 0 0 0 0 0 0 0 0 0 0 0 0 0 0 0 0 0 0 0 0 0 0 0 0 0 0 0 0 0 0 0 0 0 0 0 0 0 0 0 0 0 0 0 0 0 0 0 0 0 0 0 0 0 0 0 0 0 0 0 0 0 0.31405833244355 0 0.68594166755645 0 0 0 0 0 0 0 0 0 0 0 0 0 0 0 0 0 0 0 0 0 0 0 0 0 0 0 0 0 0 0 0 0 0 0 0 0 0 0 0 0 0 0 0 0 0 0 0 0 0 0 0 0 0 0 0 0 0 0 0 0 0 0 0 0 0 0 0 0 0 0 0 0 0 0 0 0 0 0 0 0 0 0 0 0 0 0 0 0 0 0 0 0 0 0 0 0 0 0 0 0 0 0 0 0 0 0 0 0 0 0 0 0 0 0 0 0 0 0 0 0 0 0 0
0 0 0 0 0 0 0 0 0 0 0 0 0 0 0 0 0 0 0 0 0 0 0 0 0 0 0 0 0 0 0 0 0 0 0 0 0 0 0 0 0 0 0 0 0 0 0 0 0 0 0 0 0 0 0 0 0 0 0 0 0 0 0 0 0 0 0 0 0 0 0 0 0 0 0 0 0 0 0 0 0 0 0 0 0 0 0 0 0 0 0 0 0 0 0 0 0 0 0 0 0 0 0 0 0 0 0 0 0 0 0 0 0 0 0 0 0 0 0 0 0 0 0 0 0 0 0 0 0 0 0 0 0 0 0 0 0 0 0 0 0 0 0 0 0 0 0 0 0 0 0 0 0 0 0 0 0 0 0 0 0 0 0 0 0 0 0 0 0 0 0 0 0.159078864432706 0 0 0 0 0 0 0 0 0 0 0 0 0 0 0 0.0608932846437395 0 0.167655007736619 0 0 0 0.0091924634859843 0 0 0 0 0 0 0 0 0.0659594988181195 0 0 0.0196207951267051 0 0.0404831109916655 0 0 0 0 0 0 0.00629622530185312 0 0.245864110101551 0 0 0 0.047745792149913 0 0 0 0.00960801448227023 0 0.0160621861153563 0 0 0 0 0 0 0 0 0 0 0 0 0 0 0 0 0 0 0 0 0 0 0 0 0 0 0 0 0 0 0 0 0 0 0.00700531106199539 0 0 0.0315828585055644 0 0.0405577187833438 0 0 0 0 0 0.0176879306157122 0 0 0 0 0 0.00759540549968818 0 0 0 0 0 0 0 0 0 0 0 0 0 0 0 0 0 0 0 0 0 0 0 0 0.0378196359087969 0.00929178623841759 0 0 0 0 0 0 0 0 0
0 0 0 0 0 0 0 0 0 0 0 0 0 0 0 0 0 0 0 0 0 0 0 0 0 0 0 0 0 0 0 0 0 0 0 0 0 0 0 0 0 0 0 0 0 0 0 0 0 0 0 0 0 0 0 0 0 0 0 0 0 0 0 0 0 0 0 0 0 0 0 0 0 0 0 0 0 0 0 0 0 0 0 0 0 0 0 0 0 0 0 0 0 0 0 0 0 0 0 0 0 0 0 0 0 0 0 0 0 0 0 0 0 0 0 0 0 0 0 0 0 0 0 0 0 0 0 0 0 0 0 0 0 0 0 0 0 0 0 0 0 0 0 0 0 0 0 0 0 0 0 0 0 0 0 0 0 0.00411997983502817 0 0 0 0 0 0 0 0 0 0 0 0 0 0 0 0 0 0.0212413373499105 0.0856490094671628 0 0 0 0 0 0 0 0 0 0 0 0 0 0 0 0 0 0 0 0.00754454634430316 0 0 0 0 0 0 0 0.00724335658627884 0 0 0 0 0 0 0 0 0 0 0 0 0 0 0 0 0 0 0 0 0 0 0 0.00242484366715147 0 0 0 0.0418022310139463 0.00307103328784914 0 0 0 0 0.0222958936776955 0 0 0 0.044384762599836 0.0188358392001945 0.135357203520053 0.152620905993438 0.0484564829931732 0 0.0235252798168894 0.0142027570288922 0.110002915652994 0.00472252374041583 0.0222443218102848 0.043942906482435 0 0.0116127894910768 0.0149960588646007 0 0 0 0 0 0 0 0 0 0 0 0 0 0 0 0 0 0 0 0 0 0 0 0 0 0 0 0 0.00411997983502817 0 0 0 0 0 0.0684920880803222 0 0 0.00414680297561058 0.00450942616845928 0.013751685475213 0.0132822053747896 0 0 0 0.0091781015608057 0 0.00887553256379093 0 0.00849267774094835 0 0.00348666195355027 0.00671738994771474 0.00498144087020455 0.00481616164365184 0 0 0 0.00485286738630103
0 0 0 0 0 0 0 0 0 0 0 0 0 0 0 0 0 0 0 0 0 0 0 0 0 0 0 0 0 0 0 0 0 0 0 0 0 0 0 0 0 0 0 0 0 0 0 0 0 0 0 0 0 0 0 0 0 0 0 0 0 0 0 0 0 0 0 0 0 0 0 0 0 0 0 0 0 0 0 0 0 0 0 0 0 0 0 0 0 0 0 0 0 0 0 0 0 0 0 0 0 0 0 0 0 0 0 0 0 0 0 0 0 0 0 0 0 0 0 0 0 0 0 0 0 0 0 0 0 0 0 0 0 0 0 0 0 0 0 0 0 0 0 0 0 0 0 0 0 0 0 0 0 0 0 0 0 0 0 0 0 0 0 0 0 0 0 0 0 0 0 0 0 0 0 0 0 0 0 0 0 0 0 0 0 0 0 0 0 0 0 0 0 0 0 0 0 0 0 0 0 0 0.00330135764695384 0 0 0 0 0 0 0 0 0 0 0 0 0 0 0 0 0 0 0 0 0 0 0 0 0 0.0041260768571445 0 0 0.0127252815823418 0 0.0786297756123298 0 0 0 0 0 0 0 0.00584529078671804 0.00312553680549057 0.122885140102881 0.0519287613609963 0.0419230631825834 0.0117844460797688 0.00696225055665023 0.043123635027547 0.0940916907839729 0.0596721621589805 0.0017114770066661 0.136843527083092 0.172923316110094 0 0.0269290845832811 0 0 0 0 0 0 0 0 0 0 0 0 0 0 0 0 0 0 0 0 0 0 0 0 0.00344187177233976 0 0 0 0 0 0 0 0 0 0 0 0 0 0 0 0.0159634785558362 0.0948521672817023 0 0 0 0 0 0.00238609051227233 0 0 0 0 0 0 0.00482451855035801 0 0 0 0
0 0 0 0 0 0 0 0 0 0 0 0 0 0 0 0 0 0 0 0 0 0 0 0 0 0 0 0 0 0 0 0 0 0 0 0 0 0 0 0 0 0 0 0 0 0 0 0 0 0 0 0 0 0 0 0 0 0 0 0 0 0 0 0 0 0 0 0 0 0 0 0 0 0 0 0 0 0 0 0 0 0 0 0 0 0 0 0 0 0 0 0 0 0 0 0 0 0 0 0 0 0 0 0 0 0 0 0 0 0 0 0 0 0 0 0 0 0 0 0 0 0 0 0 0 0 0 0 0 0 0 0 0 0 0 0 0 0 0 0 0 0 0 0 0 0 0 0 0 0 0 0 0 0 0 0 0 0 0 0 0 0 0 0 0 0 0 0 0 0 0 0 0 0 0 0 0 0 0 0 0 0 0 0 0 0.0181033458934552 0 0.0196063571874727 0 0.00381290327936371 0 0 0 0 0 0.00106915715989997 0 0 0 0 0 0 0.00208378400477726 0 0 0 0 0 0 0 0 0 0 0 0 0 0 0 0 0 0 0 0 0 0 0 0 0 0 0 0 0.00165529580569273 0.139222743262098 0 0 0 0 0 0 0 0 0 0 0.235937226590441 0.045207953993777 0.0036559995873558 0 0 0.00610485163004729 0.0040688829884717 0.0385714282626791 0 0.107442029296153 0.0567859107998447 0.0460390776453516 0.030630246194021 0.024910426220825 0 0 0 0 0 0 0 0 0 0 0 0 0 0 0 0 0 0 0 0 0 0 0 0.00636605146238143 0 0 0 0 0 0 0 0 0 0 0 0 0 0 0.0752051432173134 0.0160894358689187 0.102060878220644 0 0 0 0 0 0 0 0 0 0 0 0.012590744848321 0.00278012658069454 0 0 0 0
0 0 0 0 0 0 0 0 0 0 0 0 0 0 0 0 0 0 0 0 0 0 0 0 0 0 0 0 0 0 0 0 0 0 0 0 0 0 0 0 0 0 0 0 0 0 0 0 0 0 0 0 0 0 0 0 0 0 0 0 0 0 0 0 0 0 0 0 0 0 0 0 0 0 0 0 0 0 0 0 0.0956183671036317 0 0.212951185954954 0 0 0 0 0 0 0 0 0 0 0 0.00757949828752082 0 0 0 0 0 0 0 0 0 0 0 0 0 0 0 0 0 0 0 0 0 0 0 0 0 0 0 0 0 0 0 0 0 0 0 0 0 0 0 0 0 0 0 0 0 0 0 0 0 0 0 0 0 0.00408079365059466 0 0 0 0 0 0 0 0 0 0 0 0 0 0 0 0 0 0 0.0114531684223124 0 0.0157188758910536 0 0 0 0 0 0 0 0 0 0 0 0 0 0 0 0.0105051893331299 0 0.00685480323758008 0 0.036906802079169 0 0 0 0 0 0.137138936113117 0 0 0 0 0 0 0 0 0 0 0 0 0 0 0 0 0 0 0 0 0 0 0 0 0 0 0 0 0 0 0 0 0 0 0 0 0 0 0 0 0 0 0.361866101454257 0.0602838977878333 0 0 0 0 0.00493309719052203 0 0 0 0 0 0 0.00166316420409154 0 0.00505064551097651 0 0.00221355973560792 0 0 0 0 0 0 0 0 0 0 0 0 0 0 0 0 0 0 0 0 0 0 0 0 0 0 0 0 0 0 0 0 0 0 0 0 0 0 0 0 0.00777684621292406 0 0 0 0 0 0 0 0 0 0 0.00310013563821632 0.00769529571383422 0 0.0028558232797892 0 0.00375381319888411 0 0
0 0 0 0 0 0 0 0 0 0 0 0 0 0 0 0 0 0 0 0 0 0 0 0 0 0 0 0 0 0 0 0 0 0 0 0 0 0 0 0 0 0 0 0 0 0 0 0 0 0 0 0 0 0 0 0 0 0 0 0 0 0 0 0 0 0 0 0 0 0 0 0 0 0 0 0 0 0 0 0 0 0 0 0 0 0 0 0 0 0 0 0 0 0 0 0 0 0 0 0 0 0 0 0 0 0 0 0 0 0 0 0 0 0 0 0 0 0 0 0 0 0 0 0 0 0 0 0 0 0 0 0 0 0 0 0 0 0 0 0 0 0 0 0 0 0 0 0 0 0 0 0 0 0 0 0.027412741446767 0 0 0.00639329400451503 0 0.0567931197280674 0 0 0 0 0 0 0 0 0 0 0 0 0.00797010524772192 0.00660609768313613 0 0.0341872886073847 0.0233477484175365 0.00654206877065784 0 0 0.143932440070115 0 0 0 0 0 0 0 0.0146797868166679 0 0.00714561160140586 0 0 0 0.0166278341818391 0 0 0 0 0 0 0 0 0 0 0 0 0 0 0 0 0 0 0 0 0 0 0 0 0 0 0.102174800444047 0 0 0 0 0 0 0 0 0 0 0 0 0 0 0.0424458238146099 0 0.0114066719700854 0 0 0 0 0 0 0 0 0 0 0 0 0 0 0 0 0 0 0 0 0 0 0 0.00428606468380303 0 0 0 0 0 0 0 0 0 0 0 0 0 0 0 0 0 0.0280404913598162 0 0 0 0.00562012664375901 0.0159595158944804 0 0 0.271725772267656 0.0968732977528858 0 0 0.00937309809809866 0 0 0.00945140076257808 0 0 0 0 0.00573280894769821 0 0.00246766698582655 0 0 0 0.0136799878753573 0.0131815553849373 0 0.00550477992846487 0 0 0.0104380006100829 0
0 0 0 0 0 0 0 0 0 0 0 0 0 0 0 0 0 0 0 0 0 0 0 0 0 0 0 0 0 0 0 0 0 0 0 0 0 0 0 0 0 0 0 0 0 0 0 0 0 0 0 0 0 0 0 0 0 0 0 0 0 0 0 0 0 0 0 0 0 0 0 0 0 0 0 0 0 0 0 0 0 0 0 0 0 0 0 0 0 0 0 0 0 0 0 0 0 0 0 0 0 0 0 0 0 0 0 0 0 0 0 0 0 0 0 0 0 0 0 0 0 0 0 0 0 0 0 0 0 0 0 0 0 0 0 0 0 0 0 0 0 0 0 0 0 0 0 0 0 0 0 0 0 0 0 0 0 0 0 0 0 0 0 0 0 0 0 0 0 0 0 0 0 0 0 0 0 0 0 0 0 0 0 0 0 0 0 0 0 0 0 0 0 0 0 0 0 0 0 0 0 0 0 0 0 0 0 0 0 0 0 0 0 0 0 0 0 0 0 0 0 0 0 0 0 0 0 0 0 0 0 0 0 0 0 0 0 0 0 0 0 0 0 0 0 0 0 0 0 0 0 0 0 0 0 0 0 0 0 0 0 0 0 0 0 0 0 0 0 0 0 0 0 0 0 0 0 0 0 0 0 0 0 0 0 0 0 0 0 0 0 0.771042437909058 0 0 0 0 0 0 0 0 0 0 0 0 0 0 0 0.116190843566766 0.112766718524177 0 0 0 0 0 0
0 0 0 0 0 0 0 0 0 0 0 0 0 0 0 0 0 0 0 0 0 0 0 0 0 0 0 0 0 0 0 0 0 0 0 0 0 0 0 0 0 0 0 0 0 0 0 0 0 0 0 0 0 0 0 0 0 0 0 0 0 0 0 0 0 0 0 0 0 0 0 0 0 0 0 0 0 0 0 0 0 0 0 0 0 0 0 0 0 0 0 0 0 0 0 0 0 0 0 0 0 0 0 0 0 0 0 0 0 0 0 0 0 0 0 0 0 0 0 0 0 0 0 0 0 0 0 0 0 0 0 0 0 0 0 0 0 0 0 0 0 0 0 0 0 0 0 0 0 0 0 0 0 0 0 0 0 0 0 0 0 0 0 0 0 0 0 0 0 0 0 0 0 0 0 0 0 0 0 0 0 0 0 0 0 0 0 0 0 0.055703424587075 0 0 0 0 0 0.0904851612589936 0 0 0 0 0 0 0 0 0 0 0 0 0 0 0 0 0 0 0 0 0 0 0 0 0 0 0.0937863781312998 0 0 0 0 0 0 0 0 0 0 0 0 0.221620152427163 0 0 0 0.246398065683867 0 0 0 0 0 0 0 0 0 0 0 0 0 0 0 0.0179003692153336 0 0 0 0 0 0 0 0 0 0 0 0 0 0 0 0 0 0 0 0 0 0 0 0 0 0 0 0 0 0 0 0 0 0.10514333727835 0 0 0 0 0 0 0.0300964439932162 0 0 0 0 0 0 0 0 0 0 0.0486067932295229 0.0517921037596753 0 0 0 0.0157497423994617 0.0227180280360422 0
0 0 0 0 0 0 0 0 0 0 0 0 0 0 0 0 0 0 0 0 0 0 0 0 0 0 0 0 0 0 0 0 0 0 0 0 0 0 0 0 0 0 0 0 0 0 0 0 0 0 0 0 0 0 0 0 0 0 0 0 0 0 0 0 0 0 0 0 0 0 0 0 0 0 0 0 0 0 0 0 0.0356167395099519 0 0.142518035091936 0 0 0 0 0 0 0 0 0 0 0 0 0 0 0 0 0 0 0 0 0 0 0 0 0 0 0 0 0 0 0 0 0 0 0 0 0 0 0 0 0 0 0 0 0 0 0 0 0 0 0 0 0 0 0 0 0 0 0 0 0 0 0 0 0 0.00284178139301222 0 0 0 0 0 0 0 0 0 0 0 0 0 0 0 0 0 0 0 0 0 0 0 0 0 0 0 0 0 0 0 0 0 0 0 0 0 0 0 0 0 0 0 0 0 0 0.0716485918909142 0 0 0 0 0 0 0 0 0 0 0 0 0 0 0 0 0 0 0 0 0 0 0 0 0 0 0 0 0 0 0 0 0 0 0 0.00638581360623072 0 0 0.306952529229471 0 0 0 0 0.0984362773006525 0 0 0 0 0.00788923359277921 0.0461916319825805 0 0.00708861901596605 0 0.0270435600623956 0 0.00925889896798915 0 0.0166408718101634 0 0.00501079061846991 0 0 0 0 0 0 0 0.00398727433618274 0 0 0 0 0 0 0 0 0 0 0 0 0 0 0 0 0 0 0 0 0 0 0 0 0 0 0 0.107085345896274 0 0 0 0 0.0309911481450352 0 0 0 0 0.00719027164112361 0 0 0 0.0117111308696239 0 0.00668141764217771 0.0240835786455008 0 0.011046316199983 0 0.0137001425515862 0 0
0 0 0 0 0 0 0 0 0 0 0 0 0 0 0 0 0 0 0 0 0 0 0 0 0 0 0 0 0 0 0 0 0 0 0 0 0 0 0 0 0 0 0 0 0 0 0 0 0 0 0 0 0 0 0 0 0 0 0 0 0 0 0 0 0 0 0 0 0 0 0 0 0 0 0 0 0 0 0 0 0.00941803113118008 0 0.0263531529318361 0 0.00126584129676814 0 0 0 0 0 0 0 0 0 0 0 0 0 0 0 0 0 0 0 0 0 0 0 0 0 0 0 0 0 0 0 0 0 0 0 0 0 0 0 0 0 0 0 0 0 0 0 0 0 0 0 0 0 0 0 0 0 0 0 0 0 0 0 0 0 0 0 0 0 0 0 0 0 0 0 0 0 0 0 0 0 0 0 0 0 0 0 0 0 0 0 0 0 0 0 0 0 0 0 0 0 0 0 0 0.0194013365996574 0 0 0 0 0 0.410551473704966 0 0 0 0.0068905386955995 0 0 0 0 0 0 0 0 0 0 0 0 0 0 0 0 0 0 0 0 0 0 0 0 0 0 0 0 0 0 0 0 0 0 0.115271185189631 0.0128993584808071 0 0.0533669240498186 0.221896933253311 0 0 0 0 0 0 0 0 0 0 0 0 0 0 0 0 0.00590530779316813 0 0.00590028538127638 0 0 0 0 0 0.00575632873704167 0 0 0 0 0 0 0 0 0 0 0 0 0 0 0 0 0 0 0 0 0 0 0 0 0 0.00947472721513649 0 0 0 0 0 0 0.0241693640231983 0 0 0 0 0.00817034023426921 0 0 0 0.00731145004023078 0 0.0172534254081002 0.0237684489541653 0 0.00876671993534516 0 0.00620882694449385 0 0
0 0 0 0 0 0 0 0 0 0 0 0 0 0 0 0 0 0 0 0 0 0 0 0 0 0 0 0 0 0 0 0 0 0 0 0 0 0 0 0 0 0 0 0 0 0 0 0 0 0 0 0 0 0 0 0 0 0 0 0 0 0 0 0 0 0 0 0 0 0 0 0 0 0 0 0 0 0 0 0 0 0 0 0 0 0 0 0 0 0 0 0 0 0 0 0 0 0 0 0 0 0 0 0 0 0 0 0 0 0 0 0 0 0 0 0 0 0 0 0 0 0 0 0 0 0 0 0 0 0 0 0 0 0 0 0 0 0 0 0 0 0 0 0 0 0 0 0 0 0 0 0 0 0 0 0 0 0 0 0 0 0 0 0 0 0 0 0 0 0 0 0 0 0 0 0 0 0 0 0 0 0.00869618195817952 0 0 0 0 0 0 0 0 0 0 0.0370425985628332 0 0 0 0.0246659014463254 0 0 0 0 0 0 0 0 0 0 0 0 0 0 0 0 0 0 0 0 0.108570234786243 0 0 0 0 0 0 0 0 0.00924544883001942 0.00788364541144533 0 0 0 0 0 0 0 0 0 0 0 0 0 0 0 0 0 0.0166873921362794 0.139242543919286 0.322096161676044 0 0.110164953238252 0 0.0316196427750066 0 0 0.0088868748375511 0 0 0 0 0 0 0 0 0 0 0 0 0 0 0 0 0 0 0 0 0 0 0 0 0 0 0 0.0728661371144375 0 0 0 0 0 0.0116721662767978 0 0 0 0 0 0 0 0.0276130105062532 0 0 0 0 0.0158627348099687 0 0.0267439917891126 0 0.0204403799259647 0 0 0 0 0 0 0 0 0
0 0 0 0 0 0 0 0 0 0 0 0 0 0 0 0 0 0 0 0 0 0 0 0 0 0 0 0 0 0 0 0 0 0 0 0 0 0 0 0 0 0 0 0 0 0 0 0 0 0 0 0 0 0 0 0 0 0 0 0 0 0 0 0 0 0 0 0 0 0 0 0 0 0 0 0 0 0 0 0 0 0 0 0 0 0 0 0 0 0 0 0 0 0 0 0 0 0 0 0 0 0 0 0 0 0 0 0 0 0 0 0 0 0 0 0 0 0 0 0 0 0 0 0 0 0 0 0 0 0 0 0 0 0 0 0 0 0 0 0 0 0 0 0 0 0 0 0 0 0 0 0 0 0 0 0 0 0 0 0 0 0 0 0 0 0 0 0 0 0 0 0 0 0 0 0 0 0 0 0 0 0 0 0 0 0 0 0 0 0 0 0 0 0 0 0 0.0751025014992235 0 0 0 0 0 0 0 0.0231070439434912 0 0 0 0 0 0 0 0 0 0 0 0 0 0 0 0.0173225976880141 0 0 0 0 0 0 0 0 0 0 0 0.0116096372970266 0 0 0 0 0 0 0 0 0 0.0846961123822335 0 0 0.029973616038836 0.352540346597968 0.141058080372929 0 0.0220422032087681 0 0.0248330945877125 0 0 0 0 0 0 0 0 0 0 0 0 0 0 0 0 0 0 0 0 0 0 0 0 0 0 0 0 0 0 0 0 0 0 0 0 0 0 0 0 0.0333260006709757 0.0277972546046054 0.00669258894704774 0 0 0.00923712452124607 0 0 0 0.00817266221490564 0 0.00387367315691245 0.0179762644937969 0.0960021577359916 0 0 0 0 0.00647227092304997 0 0.00816476911526634 0 0
0 0 0 0 0 0 0 0 0 0 0 0 0 0 0 0 0 0 0 0 0 0 0 0 0 0 0 0 0 0 0 0 0 0 0 0 0 0 0 0 0 0 0 0 0 0 0 0 0 0 0 0 0 0 0 0 0 0 0 0 0 0 0 0 0 0 0 0 0 0 0 0 0 0 0 0 0 0 0 0 0 0 0 0 0 0 0 0 0 0 0 0 0 0 0 0 0 0 0 0 0 0 0 0 0 0 0 0 0 0 0 0 0 0 0 0 0 0 0 0 0 0 0 0 0 0 0 0 0 0 0 0 0 0 0 0 0 0 0 0 0 0 0 0 0 0 0 0 0 0 0 0 0 0 0 0 0 0.00606477267508014 0 0 0 0 0 0 0 0 0 0 0 0 0 0 0 0 0 0 0.0254500177174739 0 0 0 0 0 0 0 0 0 0 0 0 0 0 0.00361487893811993 0 0 0 0 0.149681213449954 0 0 0 0 0 0 0 0.149459827312507 0 0 0 0 0 0 0 0 0 0 0 0 0 0 0 0.00482085547677947 0 0 0 0 0 0 0 0 0 0 0.022139452015215 0.00512141115660727 0 0 0 0 0 0 0 0 0.0698740588282066 0 0 0 0.0338417620912088 0.155361523686211 0.0249704894353069 0 0.0772537051652133 0 0.0185094069140181 0 0 0 0 0 0 0 0 0 0 0 0 0 0 0 0 0 0 0 0 0 0 0 0 0 0 0 0 0 0 0.00505246506577594 0 0 0 0.0113209039060078 0.0147460599937217 0 0 0 0 0.0711046509123537 0.0839737023498716 0 0 0.0299696639896455 0 0 0 0 0 0 0.0166586896105049 0 0.00432445968275183 0 0 0 0 0.0117682574661207 0 0.00491777216134469 0 0
0 0 0 0 0 0 0 0 0 0 0 0 0 0 0 0 0 0 0 0 0 0 0 0 0 0 0 0 0 0 0 0 0 0 0 0 0 0 0 0 0 0 0 0 0 0 0 0 0 0 0 0 0 0 0 0 0 0 0 0 0 0 0 0 0 0 0 0 0 0 0 0 0 0 0 0 0 0 0 0 0 0 0 0 0 0 0 0 0 0 0 0 0 0 0 0 0 0 0 0 0 0 0 0 0 0 0 0 0 0 0 0 0 0 0 0 0 0 0 0 0 0 0 0 0 0 0 0 0 0 0 0 0 0 0 0 0 0 0 0 0 0 0 0 0 0 0 0 0 0 0 0 0 0 0 0 0 0 0 0 0 0 0 0 0 0 0 0 0 0 0 0 0 0 0 0 0 0 0 0 0 0 0 0 0 0.00729001051188361 0 0.00666828600685583 0 0.00185014006108458 0 0 0 0 0 0 0 0 0 0 0 0 0 0 0 0 0 0 0 0 0 0 0 0.00101161752930998 0 0 0 0 0 0 0 0 0 0 0 0 0 0 0 0 0 0.00258304746581706 0.0553578024356851 0.0600278504499149 0 0 0 0 0 0 0 0 0 0 0.0683542720940106 0.00427371101950539 0.0034951198178558 0 0.00913303475980413 0.00399471294132173 0.0702779580408281 0.00663397845703637 0.148511152969764 0.102466143739032 0.0277088831901713 0.0428457118141069 0.12704112658863 0 0 0 0 0 0 0 0 0 0 0 0 0 0 0 0 0 0 0 0 0 0 0 0.00309189544900123 0 0 0 0 0 0 0 0 0 0 0 0 0 0 0.0611237804834237 0.00295012763268387 0.0586118048611049 0 0 0 0 0.00895325697760563 0 0 0.0157214985525469 0 0 0.00587502435316376 0.0921413618857398 0 0 0 0 0.00200668991211255
0 0 0 0 0 0 0 0 0 0 0 0 0 0 0 0 0 0 0 0 0 0 0 0 0 0 0 0 0 0 0 0 0 0 0 0 0 0 0 0 0 0 0 0 0 0 0 0 0 0 0 0 0 0 0 0 0 0 0 0 0 0 0 0 0 0 0 0 0 0 0 0 0 0 0 0 0 0 0 0 0 0 0 0 0 0 0 0 0 0 0 0 0 0 0 0 0 0 0 0 0 0 0 0 0 0 0 0 0 0 0 0 0 0 0 0 0 0 0 0 0 0 0 0 0 0 0 0 0 0 0 0 0 0 0 0 0 0 0 0 0 0 0 0 0 0 0 0 0 0 0 0 0 0 0 0 0 0 0 0 0 0 0 0 0 0 0 0 0 0 0 0 0 0 0 0 0 0 0 0 0 0 0 0 0 0.00132310727874587 0 0.00135695269819122 0 0 0 0 0 0 0 0 0 0 0 0 0 0 0 0 0 0 0 0 0 0 0 0 0 0 0 0 0 0 0 0 0 0 0 0 0 0 0 0 0 0 0 0.0393058230229882 0.0495353852146767 0.0243556252292725 0.00424255180845319 0 0 0 0.00799869216921436 0 0 0 0 0.144741734091981 0 0.0680896376923492 0.0566180612281345 0 0.102209420167346 0.0214496551792926 0.113648122448894 0 0.215751853842905 0.0574636083670606 0.00453130749143429 0.00516258121641017 0.023247758243579 0 0 0 0 0 0 0 0 0 0 0 0 0 0 0 0 0 0 0 0 0 0 0 0 0 0 0 0 0 0.00499403928196138 0 0 0 0 0 0 0 0.00279377871597411 0.0149054290722222 0.0046003422307164 0.0173719397157475 0 0 0 0.00636638029818297 0 0 0 0 0 0 0 0.00793621329426719 0 0 0 0 0
0 0 0 0 0 0 0 0 0 0 0 0 0 0 0 0 0 0 0 0 0 0 0 0 0 0 0 0 0 0 0 0 0 0 0 0 0 0 0 0 0 0 0 0 0 0 0 0 0 0 0 0 0 0 0 0 0 0 0 0 0 0 0 0 0 0 0 0 0 0 0 0 0 0 0 0 0 0 0 0 0 0 0 0 0 0 0 0 0 0 0 0 0 0 0 0 0 0 0 0 0 0 0 0 0 0 0 0 0 0 0 0 0 0 0 0 0 0 0 0 0 0 0 0 0 0 0 0 0 0 0 0 0 0 0 0 0 0 0 0 0 0 0 0 0 0 0 0 0 0 0 0 0 0 0 0 0 0.00221413245082619 0 0 0 0 0 0 0 0 0 0 0 0 0 0 0 0 0 0 0.00356045924901882 0 0 0 0 0 0 0 0 0 0.002218674847741 0 0 0 0 0 0 0 0 0 0 0 0 0 0 0.00117952936409892 0.00118019810046656 0 0 0 0 0 0 0 0 0 0 0 0 0.00550216781444098 0 0 0 0 0.00553879607713365 0 0 0 0 0 0 0 0 0 0 0.034875370680839 0.0314695021598404 0.0015499577227881 0 0 0 0 0.0368533318861357 0 0.0035547385036718 0.0113282669254216 0.0155033234212588 0.00712135351060805 0.0535809373802968 0 0.169323782253447 0.0258446556504128 0.0238097778991037 0.143604491680792 0.0373384389607092 0.0297205724769343 0.0164430940382088 0.0330804316771933 0.00153803913140669 0.00950415919480884 0.0248182119176517 0 0 0 0 0 0 0 0 0 0 0 0 0 0 0 0 0 0 0 0 0 0 0 0 0 0.00513113511075434 0 0 0.0050958469942766 0.00182834585956981 0 0 0 0 0.0425920152287284 0 0 0.00284237879161523 0.00196105027578917 0.0512606838569047 0.0114037566573967 0 0 0.00246652415874697 0.0107612431128526 0.00236611439880675 0.00751150294543749 0.00357463271986142 0.0313842937201155 0 0.00932934199503906 0.0171592233120632 0.0146932916975236 0.0154095655901759 0 0.0194105211118713 0.00552074935672654 0.00604138813048987
0 0 0 0 0 0 0 0 0 0 0 0 0 0 0 0 0 0 0 0 0 0 0 0 0 0 0 0 0 0 0 0 0 0 0 0 0 0 0 0 0 0 0 0 0 0 0 0 0 0 0 0 0 0 0 0 0 0 0 0 0 0 0 0 0 0 0 0 0 0 0 0 0 0 0 0 0 0 0 0 0 0 0 0 0 0 0 0 0 0 0 0 0 0 0 0 0 0 0 0 0 0 0 0 0 0 0 0 0 0 0 0 0 0 0 0 0 0 0 0 0 0 0 0 0 0 0 0 0 0 0 0 0 0 0 0 0 0 0 0 0 0 0 0 0 0 0 0 0 0 0 0 0 0 0 0 0 0 0 0 0 0 0 0 0 0 0 0 0 0 0 0 0 0 0 0 0 0 0 0 0 0 0 0 0 0 0 0 0 0 0.00170687253863914 0 0.00129030536611453 0 0.00205462728309651 0 0.00574644543475804 0 0 0 0 0 0 0.00158108707967286 0.00255192799925862 0 0 0 0 0 0 0 0 0.000671383639609454 0 0.00421967018326375 0 0 0 0 0.0200828421457556 0 0 0 0 0 0 0 0 0 0 0.00466001841415469 0.00372286233270219 0 0 0 0 0 0 0 0.0124830892102763 0.0560743308027161 0.0299534084897887 0.00245104000285679 0.0187506020136482 0.0712605055690451 0 0.109931004269753 0.0409531412138037 0.257983134161755 0.0550422249169424 0.0886246119006408 0.0104395029043945 0.0157188355596873 0 0.00584433601819803 0.0309216502568985 0 0 0 0 0 0 0 0 0 0 0 0 0 0 0 0 0 0 0 0 0 0 0 0 0 0 0 0 0 0 0 0 0 0 0 0 0 0 0 0.00827853269323641 0.00322217738999897 0 0 0 0.00127060663916582 0.00208073790742211 0.00311861806768701 0.00779596791282165 0.0860068601549054 0 0.00327978713407243 0.00319355518952307 0.0131489168946077 0.00286332212614744 0 0.00995634010016108 0.00106511808282165 0
0 0 0 0 0 0 0 0 0 0 0 0 0 0 0 0 0 0 0 0 0 0 0 0 0 0 0 0 0 0 0 0 0 0 0 0 0 0 0 0 0 0 0 0 0 0 0 0 0 0 0 0 0 0 0 0 0 0 0 0 0 0 0 0 0 0 0 0 0 0 0 0 0 0 0 0 0 0 0 0 0 0 0 0 0 0 0 0 0 0 0 0 0 0 0 0 0 0 0 0 0 0 0 0 0 0 0 0 0 0.00320393578322807 0 0.00333378940110258 0 0 0 0 0 0 0 0 0 0 0 0 0 0 0 0 0 0 0 0 0 0 0 0 0 0 0 0 0 0 0 0 0 0 0 0 0 0 0 0 0 0 0 0 0 0 0 0 0 0 0 0 0 0 0 0 0 0 0 0 0 0 0 0 0 0 0 0 0 0 0 0 0 0 0.00283051423827612 0 0 0 0 0 0 0 0 0 0.0104913555172917 0 0 0 0 0 0 0 0.00940928766487156 0 0 0 0 0 0 0 0 0 0 0 0 0.00303579243363603 0 0 0.0323990767793532 0 0 0 0 0 0 0 0 0 0 0 0.00582070027480306 0 0 0 0 0 0.00629888690151844 0 0.0764176115481466 0.0593760122424225 0.0127405335903875 0 0 0.0287845519222494 0.29092294848102 0 0 0.132247788799552 0.0148532650210392 0.0885515783831728 0.00790108088061311 0.0174720975788168 0.00339007961276024 0.00373335563346675 0.0200168371728323 0 0 0 0 0 0 0 0 0 0 0 0 0 0 0 0 0 0 0 0 0 0 0 0 0 0 0 0 0 0 0 0 0 0 0 0 0.0114370943196661 0 0 0.0161514102944645 0.00178273624038781 0 0 0 0 0 0.01020531213578 0.0192384220928753 0.0858060495927298 0 0.00310727179858274 0.00272140144451038 0 0.00836161747110422 0 0.00386534972898192 0 0.00409225502035749
0 0 0 0 0 0 0 0 0 0 0 0 0 0 0 0 0 0 0 0 0 0 0 0 0 0 0 0 0 0 0 0 0 0 0 0 0 0 0 0 0 0 0 0 0 0 0 0 0 0 0 0 0 0 0 0 0 0 0 0 0 0 0 0 0 0 0 0 0 0 0 0 0 0 0 0 0 0 0 0 0 0 0 0 0 0 0 0 0 0 0 0 0 0 0 0 0 0 0 0 0 0 0 0 0 0 0 0 0 0 0 0 0 0 0 0 0 0 0 0 0 0 0 0 0 0 0 0 0 0 0 0 0 0 0 0 0 0 0 0 0 0 0 0 0 0 0 0 0 0 0 0 0 0 0 0 0 0 0 0 0 0 0 0 0 0 0 0 0 0 0 0 0 0 0 0 0 0 0 0 0 0 0 0 0 0 0 0 0 0 0 0 0 0 0 0 0 0 0 0 0 0 0 0 0 0 0 0 0 0 0 0 0 0 0 0 0 0 0 0 0 0 0 0 0 0 0 0 0 0 0 0.00657032579260308 0.0395639394650355 0.00316326903299243 0 0 0 0 0 0 0 0 0 0.0186002938377519 0.0983031671982177 0.0291006470965415 0.118933331049768 0 0 0.186162519881697 0.176723940989784 0.00789225244401974 0.0287052094790112 0.040906669989834 0.0031078470538517 0.0319254124089861 0.078962699993863 0 0 0 0 0 0 0 0 0 0 0 0 0 0 0 0 0 0 0 0 0 0 0 0 0 0 0 0 0 0 0 0 0 0 0 0 0 0 0.0133412027344888 0.0133231375840164 0.0188944420564807 0 0 0 0 0 0 0 0.019184609292757 0 0.00728811517551311 0.0164959261216207 0.0238741804532087 0 0 0.0163980831034751 0 0.00257877776448314
0 0 0 0 0 0 0 0 0 0 0 0 0 0 0 0 0 0 0 0 0 0 0 0 0 0 0 0 0 0 0 0 0 0 0 0 0 0 0 0 0 0 0 0 0 0 0 0 0 0 0.000771751545925555 0 0 0 0 0 0 0 0 0 0 0 0 0 0 0 0 0 0 0 0 0 0 0 0 0 0 0 0 0 0 0 0 0 0 0 0.000463902142749063 0.000432557403374126 0 0 0 0 0 0 0 0 0 0 0 0 0 0 0 0 0 0 0 0 0 0 0 0 0 0 0 0 0 0 0 0 0 0 0 0 0 0 0 0 0 0 0 0 0 0 0 0 0 0 0 0 0 0 0 0 0 0 0 0 0 0 0 0 0 0 0 0 0 0 0 0 0 0 0 0 0 0 0 0 0 0 0 0 0 0 0 0 0 0 0 0 0 0 0 0 0 0 0.00208144186093915 0 0 0 0 0 0.00147688133617228 0 0.00237230577266417 0 0 0 0 0 0 0.000879198784086294 0.00168447343800378 0 0 0 0 0 0 0 0 0 0 0.000544336877696943 0 0.00124523099720786 0 0 0 0 0.00593831808555441 0 0 0 0 0 0 0 0.000943186317369365 0 0 0.00121303216757425 0.026398727488532 0.000644738746185934 0 0 0 0 0.0080644020141608 0 0.00877116935551577 0.00311368153425041 0.0132277510313699 0.0024879280941307 0.00630876650730474 0.0536738662117918 0.229115901327911 0.0443807412235238 0.0569298188843388 0 0.0630173146533045 0.0611998966402862 0.0237730082960248 0.0549014378033132 0.00494921313734975 0.027530359426374 0.0740682884987004 0 0 0 0 0 0 0 0 0 0 0 0 0 0 0 0 0 0 0 0 0 0 0 0 0 0 0 0 0 0 0.000735112403268193 0 0 0 0.00509583303759947 0 0 0 0.00741837133962852 0.0144446813370413 0.0151139266990215 0 0 0.000793691313400301 0.000896597626505643 0.0053096345303761 0.00259017706269634 0.00547302619997222 0.0656360252896704 0 0.0110034397670475 0.0237204333602143 0.0300540992793164 0.00386587665717627 0 0.0198932343698468 0.00194871615266368 0.00340349597086962
0 0 0 0 0 0 0 0 0 0 0 0 0 0 0 0 0 0 0 0 0 0 0 0 0 0 0 0 0 0 0 0 0 0 0 0 0 0 0 0 0 0 0 0 0 0 0 0 0 0 0 0 0 0 0 0 0 0 0 0 0 0 0 0 0 0 0 0 0 0 0 0 0 0 0 0 0 0 0 0 0 0 0 0 0 0 0 0 0 0 0 0 0 0 0 0 0 0 0 0 0 0 0 0 0 0 0 0 0 0 0 0 0 0 0 0 0 0 0 0 0 0 0 0 0 0 0 0 0 0 0 0 0 0 0 0 0 0 0 0 0 0 0 0 0 0 0 0 0 0 0 0 0 0 0 0 0 0 0 0 0 0 0 0 0 0 0 0 0 0 0 0 0 0 0 0 0 0 0 0 0 0 0 0 0 0.000818573111664692 0.00133959480573769 0.000624700532586212 0 0 0 0 0.000978286949561582 0 0 0 0 0 0 0 0 0 0 0 0 0 0 0 0 0 0 0 0 0 0 0 0 0 0 0 0.00213049157904522 0 0 0 0 0 0 0 0.00151491848122316 0 0 0.0164444726774059 0.0293035063422916 0.0106976992743425 0 0 0 0 0 0 0 0 0 0.0766103553938258 0.0585062818930729 0.0244268298510259 0.0855610277338348 0.00872457252129695 0.094593008007917 0.110300120684735 0 0.00953234242877498 0.0580759189907927 0.0493227028113438 0.00957047801037531 0.0338184853097251 0.147273203918081 0 0 0 0 0 0 0 0 0 0 0 0 0 0 0 0 0 0 0 0 0 0 0 0 0 0 0 0 0 0 0.00094382389422392 0 0 0 0 0 0 0 0.0326888506161743 0.00250136373632846 0.0283725789914973 0 0 0 0 0 0 0 0.0315732626408103 0 0 0.00345584748961989 0.0667888119054812 0.00121649073037359 0 0 0 0.00229139868683162
0 0 0 0 0 0 0 0 0 0 0 0 0 0 0 0 0 0 0 0 0 0 0 0 0 0 0 0 0 0 0 0 0 0 0 0 0 0 0 0 0 0 0 0 0 0 0 0 0 0 0.000844357755232001 0 0 0 0 0 0 0 0 0 0 0 0 0 0 0 0 0 0 0 0 0 0 0 0 0 0 0 0 0 0 0 0 0 0 0 0 0 0 0 0 0 0 0 0 0 0 0 0 0 0 0 0 0 0 0 0 0 0 0 0 0 0 0 0 0 0 0 0 0 0 0 0 0 0 0 0 0 0 0 0 0 0 0 0 0 0 0 0 0 0 0 0 0 0 0 0 0 0 0 0 0 0 0 0 0 0 0 0 0 0 0 0 0 0 0 0 0 0 0 0 0 0 0 0 0 0 0 0 0 0 0 0 0 0 0 0.00178590306749374 0 0 0 0.00199880524763373 0 0.00155667073901879 0 0.00298082434049507 0 0.00156277973140751 0 0 0 0 0 0 0.00212214108098171 0 0 0 0 0 0 0 0 0 0.00145720554374642 0 0 0 0 0 0 0.0211229713454544 0 0 0 0 0 0 0 0 0 0 0.00112369388532999 0.00133775627426854 0 0.00117203601853503 0 0 0 0.00769204577000783 0 0.00701366807357108 0.00977291765456543 0.00882944498784971 0.0115106675839211 0 0.0309475471539024 0.219276692023451 0.0827897643008652 0.00672392296357041 0.17050020134375 0.0151725210134879 0 0.0050765418324356 0.0162622452667852 0.00423115866767828 0.0110930106648485 0.0834221188019859 0 0 0 0 0 0 0 0 0 0 0 0 0 0 0 0 0 0 0 0 0 0 0 0 0 0 0 0 0 0 0.000767996473328656 0 0 0 0.00284359280972579 0.00341284863585692 0 0 0 0.0098725657246513 0.00194110688070508 0 0 0.000775351932509832 0 0.00560056356957549 0.00410889571622849 0.0103642288412886 0.164988848680755 0 0.00516341990822804 0.00929585465494186 0.038608492342187 0.00184549528763623 0 0.0074337592932364 0.0012885296708656 0.002308836446007
0 0 0 0 0 0 0 0 0 0 0 0 0 0 0 0 0 0 0 0 0 0 0 0 0 0 0 0 0 0 0 0 0 0 0 0 0 0 0 0 0 0 0 0 0 0 0 0 0 0 0 0 0 0 0 0 0 0 0 0 0 0 0 0 0 0 0 0 0 0 0 0 0 0 0 0 0 0 0 0 0 0 0 0 0 0 0 0 0 0 0 0 0 0 0 0 0 0 0 0 0 0 0 0 0 0 0 0 0 0 0 0 0 0 0 0 0 0 0 0 0 0 0 0 0 0 0 0 0 0 0 0 0 0 0 0 0 0 0 0 0 0 0 0 0 0 0 0 0 0 0 0 0 0 0 0 0 0 0 0 0 0 0 0 0 0 0 0 0 0 0 0 0 0 0 0 0 0 0 0 0 0 0 0 0 0.00131778504757716 0 0.00122737363212773 0 0 0 0 0 0 0 0 0 0 0 0 0 0 0 0 0 0 0 0 0 0 0 0 0 0 0 0 0 0 0 0 0 0 0 0 0 0 0 0 0.0014802385585372 0 0 0.00455977701256172 0.0921469053916597 0.0408608641505374 0 0 0 0 0 0 0 0 0 0.221991370611482 0.152301243884093 0.0147503787145045 0.0222519723471482 0.00636381307614394 0.0210684724627436 0.057056997882075 0.0796351442339953 0.0043733933160142 0 0.174143681620194 0.00476525555126146 0.0215399987570965 0.046327219612074 0 0 0 0 0 0 0 0 0 0 0 0 0 0 0 0 0 0 0 0 0 0 0 0 0 0 0 0 0 0 0 0 0 0 0 0 0 0 0.00889769931953981 0 0.0140381356470921 0 0 0 0 0 0 0 0.00461218426153538 0 0 0 0.00429009491000607 0 0 0 0 0
0 0 0 0 0 0 0 0 0 0 0 0 0 0 0 0 0 0 0 0 0 0 0 0 0 0 0 0 0 0 0 0 0 0 0 0 0 0 0 0 0 0 0 0 0 0 0 0 0 0 0 0 0 0 0 0 0 0 0 0 0 0 0 0 0 0 0 0 0 0 0 0 0 0 0 0 0 0 0 0 0 0 0 0 0 0 0 0 0 0 0 0 0 0 0 0 0 0 0 0 0 0 0 0 0 0 0 0 0 0 0 0 0 0 0 0 0 0 0 0 0 0 0 0 0 0 0 0 0 0 0 0 0 0 0 0 0 0 0 0 0 0 0 0 0 0 0 0 0 0 0 0 0 0 0 0 0 0 0 0 0 0 0 0 0 0 0 0 0 0 0 0 0 0 0 0 0 0 0 0 0 0 0 0 0 0 0 0 0 0 0 0 0.00114982485150433 0 0 0 0 0 0 0 0 0 0.00148974244999792 0 0 0 0 0 0 0 0 0 0 0 0 0 0 0 0 0 0 0 0 0 0 0 0 0 0.00224815737015074 0 0 0.0080297736676753 0.10380066614112 0.0192514759282216 0.00273333822355869 0 0 0 0.0106169371715589 0 0 0 0 0.136536103572756 0.0361602894231909 0.0264533628227517 0.0298675192853255 0.0125448664891012 0.0267643404473227 0.117462322441671 0.0602900490901077 0.0124888130463726 0.155237918813941 0 0.0020005146614087 0.0738019841931029 0.0587917163558068 0 0 0 0 0 0 0 0 0 0 0 0 0 0 0 0 0 0 0 0 0 0 0 0.00142152048599371 0 0 0 0 0 0 0 0.000967937664078578 0 0 0.00512816302096896 0 0 0 0.0146282293799745 0.00270358698792695 0.0217075909278726 0 0 0 0 0.00262533190237538 0 0 0.00527836194730162 0 0.0196092501636798 0.0155536918804754 0.00687300002729031 0.00144965547829443 0 0 0.00433396368712147 0
0 0 0 0 0 0 0 0 0 0 0 0 0 0 0 0 0 0 0 0 0 0 0 0 0 0 0 0 0 0 0 0.0112972936962589 0 0.00215378271897731 0.000850087215363005 0 0 0 0.000543584501790308 0 0 0 0 0 0 0 0.00221297289473621 0 0 0 0.00902242782794472 0 0 0.0122151412876035 0.000769730041634796 0.0127342820082601 0.000867281488403735 0 0 0 0 0 0 0 0 0 0 0 0 0 0.0143945038999558 0 0 0 0 0.00556573001260621 0 0 0 0 0 0 0 0.00182030234336153 0.00234427186246994 0 0.0063454015822125 0.00611307631599402 0 0 0.00696188941721772 0.000392260242352127 0 0 0 0 0 0 0.0577902075674325 0.0715891255920538 0 0 0.00145989349972315 0 0 0 0 0 0 0 0 0 0 0 0 0 0 0 0 0 0 0 0 0 0 0 0 0 0 0 0 0 0 0 0 0 0 0.00531645827400492 0 0.000470237792043349 0.00100414550016515 0 0.0131581914147809 0 0.00356397030084587 0.00401005100234224 0 0.00205841050032968 0.00391882746612058 0.00786862049926396 0 0.022231878059613 0.0157121365367755 0.000742631421710923 0 0 0 0 0 0 0 0 0 0 0 0.00228602977854229 0 0.00176906422944504 0 0.00179910746413317 0 0 0 0 0 0.000951455118924268 0.000458195353750624 0 0 0 0 0 0 0 0 0.0322520868860469 0.0167245499114348 0.0412723686715659 0 0.00863767597232631 0 0 0 0.00220642195685278 0.00713792476688212 0.00256025655637734 0.00103363939631349 0 0 0 0.000562387136352114 0 0 0 0.00058628829241127 0.00819091086608081 0 0 0 0 0 0 0.00541107226550841 0.0119704902493016 0 0 0 0 0 0 0 0 0 0.00294707327202421 0.00600300935722788 0 0 0 0 0 0 0 0 0.00661884830128539 0 0 0 0 0 0 0.000641963519449115 0 0 0.0156573591362519 0.00120919103011588 0.000521566253715215 0 0.00103219861720757 0.000862292154333421 0.0044903831617117 0.00496094918339421 0.0013779464735657 0.00180139380327709 0.00084834814995008 0 0.00481564952422864 0.00716691742053085 0.00657523552348064 0 0 0 0 0 0 0 0 0 0 0 0 0 0 0 0 0 0 0 0 0 0 0.0133216176395766 0 0 0 0 0 0 0.00256453204152313 0 0 0 0 0.00164428973617261 0.00556139187746359 0.00439237213907444 0.0551750488583673 0.1589714241693 0.0727933712578404 0.000948111924299368 0.00812192481015179 0.0106285433922826 0.0257562073003209 0.0103801991117477 0.00127822058378303 0 0.00165317032617821 0 0 0 0.00448536807237773 0.029501980060388 0.00413568109412484 0 0.00203289841381313 0.0658145926528679
0 0 0 0 0 0 0 0 0 0 0 0 0 0 0 0 0 0 0 0 0 0 0 0 0 0 0 0 0 0 0 0 0 0 0 0 0 0 0 0 0 0 0 0 0 0 0 0 0 0 0 0 0 0 0 0 0 0 0 0 0 0 0 0 0 0 0 0 0 0 0 0 0 0 0 0 0 0 0 0 0 0 0 0 0.000465158142337757 0 0 0 0 0 0 0 0 0 0 0 0 0 0 0 0 0 0 0 0 0 0 0 0 0 0 0 0 0 0 0 0 0 0 0 0 0 0 0 0 0 0 0 0 0 0 0 0 0 0 0 0 0 0 0 0 0 0 0 0 0 0 0 0 0 0 0 0 0 0 0 0 0 0 0 0 0 0 0 0 0 0 0 0 0 0 0 0 0 0 0 0 0 0 0 0 0 0 0 0 0.00535026368779078 0 0.00489029110356667 0 0.00151934673730413 0 0 0 0 0 0 0 0 0 0 0 0 0 0 0 0 0 0 0 0 0 0 0 0 0 0 0 0 0 0 0.00245801814344484 0 0 0 0 0 0 0 0 0 0 0.00319038469966368 0.0243030147614504 0.0156122643838083 0.00180106633353018 0 0 0.00164974148186899 0.00480641651010808 0.00251282108016665 0 0 0 0.0858354029303385 0.0048842498986603 0.0114265571864639 0.0166957500628909 0.00403006762921848 0.0314044295833265 0.0885561488313862 0.0621505387005296 0.0128080219465811 0.0288687339979622 0.110958355910348 0.0170731819460185 0 0.18775531594282 0 0 0 0 0 0 0 0 0 0 0 0 0 0 0 0 0 0 0 0 0 0 0 0.00357209042179629 0 0 0 0 0 0 0 0 0 0 0 0 0 0 0.066497109194643 0.0048241506335148 0.0387351581854034 0 0 0 0.00146894167713371 0.00224869661301086 0 0 0.0124632929417795 0 0.0372150635765541 0.051403683349722 0.0401346396701225 0.00209826374661139 0 0.00833336835812315 0 0
0 0 0 0 0 0 0 0 0 0 0 0 0 0 0 0 0 0 0 0 0 0 0 0 0 0 0 0 0 0 0 0 0 0 0 0 0 0 0 0 0 0 0 0 0 0 0 0 0 0 0 0 0 0 0 0 0 0 0 0 0 0 0 0 0 0 0 0 0 0 0 0 0 0 0 0 0 0 0 0 0 0 0 0 0 0 0 0 0 0 0 0 0 0 0 0 0 0 0 0 0 0 0 0 0 0 0 0 0 0 0 0 0 0 0 0 0 0 0 0 0 0 0 0 0 0 0 0 0 0 0 0 0 0 0 0 0 0 0 0 0 0 0 0 0 0 0 0 0 0 0 0 0 0 0 0 0 0 0 0 0 0 0 0 0 0 0 0 0 0 0 0 0 0 0 0 0 0 0 0 0 0 0 0 0 0.00213689450445752 0 0.00182611536675563 0 0 0 0 0 0 0.00120799325276728 0 0 0 0 0 0 0 0 0 0 0 0 0 0 0 0 0 0 0 0 0 0 0 0 0 0.00411821097081195 0 0 0 0 0 0 0 0 0 0 0.00145989352486887 0 0.00449918771915726 0 0 0 0 0 0 0 0 0 0.0901863830264841 0.0077938062525608 0.0105732799058108 0.031301919214406 0.007656776564556 0.0275241508040608 0.084426093624075 0.0959073796705263 0.0341311871475888 0.0220016801420646 0.031321724084868 0.00900387676740097 0.0665318787780883 0 0 0 0 0 0 0 0 0 0 0 0 0 0 0 0 0 0 0 0 0 0 0 0 0.00259670934843618 0 0 0 0 0 0 0 0 0 0 0 0 0 0 0.0488587291014912 0.00143486091629065 0.0284875555951602 0.0013765791913469 0 0 0 0.0108456852746009 0.000812518522592712 0.00196021824200239 0.0826598217057815 0 0.00179160707288866 0.0284217136556563 0.25434539608607 0 0 0.00280017396637339 0 0
0 0 0 0 0 0 0 0 0 0 0 0 0.00748570048343852 0 0 0 0 0 0 0 0 0 0 0 0 0 0 0 0 0 0 0.0338697450951349 0 0 0 0 0 0 0 0 0 0 0 0 0 0 0.0354616854027645 0 0 0 0 0 0 0 0 0 0 0 0 0 0 0 0 0 0 0 0 0 0.0318085588397874 0 0.0442261255577632 0 0 0 0 0 0 0 0 0 0 0 0 0 0 0 0 0 0 0 0 0 0 0 0 0 0 0 0 0 0 0 0 0 0 0 0 0.0116095178088314 0 0.0123398537907547 0 0 0 0.0297817316818492 0 0 0 0 0 0 0 0 0 0 0 0 0 0 0 0 0 0 0 0 0 0 0 0 0 0 0 0 0 0 0 0 0 0 0 0 0 0 0 0 0 0 0 0 0 0 0 0 0 0 0 0.0668675160706324 0 0 0 0 0 0 0 0 0 0 0 0 0 0 0 0 0 0 0 0 0 0 0 0 0 0 0 0 0 0.0155576151688487 0 0 0 0 0 0.00832289904388137 0 0 0 0.0605224197498036 0 0 0 0 0 0 0.0488664639911778 0 0 0 0 0 0 0 0 0 0 0 0 0 0 0 0 0 0 0 0 0 0 0 0 0 0 0.00989690779528297 0 0 0 0 0 0 0 0 0 0 0 0 0 0 0.0918921448404211 0 0 0 0.0420947245571793 0 0 0 0 0 0 0 0 0 0.249096502228785 0 0 0.0606691935621048 0 0 0 0 0 0 0 0 0 0 0 0 0 0 0 0 0 0 0 0 0 0 0 0 0 0 0 0.139630694331559 0 0 0 0 0 0 0 0 0 0 0 0 0 0 0
0 0 0 0 0 0 0 0 0 0 0 0 0 0 0 0 0 0 0 0 0 0 0 0 0 0 0 0 0 0 0 0 0 0 0 0 0 0 0 0 0 0 0 0 0 0 0 0 0 0 0 0 0 0 0 0 0 0 0 0 0 0 0 0 0 0 0 0 0 0 0 0 0 0 0 0 0 0 0 0 0 0 0 0 0 0 0 0 0 0 0 0 0 0 0 0 0 0 0 0 0 0 0 0 0.0127612850657848 0 0 0 0 0 0 0 0 0 0.00760510677323609 0.0110274048211923 0.00828204955803288 0.0358654168138962 0 0 0 0 0 0 0 0 0 0 0 0 0 0 0 0 0 0 0 0 0 0 0 0 0 0 0 0 0 0 0 0 0 0 0 0 0 0 0 0 0 0 0 0 0 0 0 0.0398325482748634 0 0 0 0 0 0 0 0 0 0 0 0 0 0 0 0 0 0 0 0 0 0 0 0 0 0 0 0 0 0 0 0 0 0 0 0 0 0 0 0 0 0 0 0 0 0 0 0 0 0 0 0 0 0 0 0 0 0 0 0 0 0 0 0 0 0 0 0 0 0 0 0 0 0 0 0 0 0 0 0 0 0 0 0 0 0 0 0 0 0 0 0.0712632134682173 0 0 0.263427893609598 0 0 0.26631832460548 0.225527018230889 0 0.0273674330298965 0 0 0 0 0.0212823928369209 0 0 0 0 0 0 0 0 0 0 0 0 0 0 0 0 0 0 0.00943991291199241 0 0 0 0 0 0 0 0 0 0 0 0 0 0 0 0 0 0 0 0 0 0 0 0
0 0 0 0 0 0 0 0 0 0 0 0 0 0 0 0 0 0 0 0 0 0 0 0 0 0 0.0685487941574512 0 0 0 0 0 0 0 0 0 0 0 0 0 0 0 0 0 0 0 0 0 0 0 0 0 0 0 0 0 0 0 0 0 0 0 0 0 0 0 0 0 0 0 0 0 0 0 0 0 0 0 0 0 0 0 0 0 0 0 0 0 0 0 0 0 0 0 0 0 0 0 0 0 0 0 0 0 0 0 0 0 0 0 0 0 0 0 0 0.0412419028190878 0 0.0592329906954676 0.0731160339379706 0 0 0 0 0 0 0 0 0 0 0 0 0 0 0 0 0 0 0 0 0 0 0 0 0 0 0 0 0 0 0 0 0 0 0 0 0 0 0 0 0 0 0 0 0 0 0.178620047233255 0 0 0 0 0 0.265684006797317 0 0 0 0 0 0 0 0 0 0 0 0 0 0 0 0 0 0 0 0 0 0 0 0 0 0 0 0 0 0 0 0 0 0 0 0 0 0 0 0 0 0 0 0 0 0 0 0 0 0 0 0 0 0 0 0 0 0 0 0 0 0 0 0 0 0 0 0 0 0 0 0 0 0 0 0 0 0 0 0 0 0 0 0 0 0 0 0 0.238796418403683 0.0378052980772179 0 0 0.0186245691036923 0 0 0 0 0 0 0 0 0 0 0 0 0 0 0 0 0 0 0 0 0 0 0 0 0 0 0 0 0 0 0 0.0115767553212288 0 0 0 0 0 0 0 0 0 0 0 0 0 0.00675318345362889 0 0 0 0
0 0 0 0 0 0 0 0 0 0 0 0 0 0 0 0 0 0 0 0 0 0 0 0 0 0 0 0 0 0 0 0 0 0 0 0 0 0 0 0 0 0 0 0 0 0 0 0 0 0 0 0 0 0 0 0 0 0 0 0 0 0 0 0 0 0 0 0 0 0 0 0 0 0 0 0 0 0 0 0 0 0 0 0 0 0 0 0 0 0 0 0 0 0 0 0 0 0 0 0 0 0 0 0 0.0278225766847376 0 0 0 0 0 0 0 0 0.0387392431294489 0.0441805556463686 0.0133265902410828 0.00417265469374327 0.0159405686745164 0 0 0 0 0 0 0 0 0 0 0 0 0 0 0 0 0 0 0 0 0 0 0 0 0 0 0 0 0 0 0 0 0 0 0 0 0 0 0 0 0 0 0 0 0 0 0 0.402041374705713 0 0.0221674764328143 0 0 0 0.0368087497593219 0 0 0 0 0 0 0 0 0 0 0 0 0 0 0 0 0 0 0 0 0 0 0 0 0 0 0 0 0 0 0 0 0 0.0119372301908506 0 0 0 0 0 0 0 0 0 0 0 0 0 0 0 0 0 0 0 0 0 0 0 0 0 0 0 0 0 0 0 0 0 0 0 0 0 0 0 0 0 0 0 0 0 0 0 0 0 0 0 0 0.0854395522882597 0.147898653305296 0 0.059530548729699 0 0 0.0899942255181479 0 0 0 0 0 0 0 0 0 0 0 0 0 0 0 0 0 0 0 0 0 0 0 0 0 0 0 0 0 0 0 0 0 0 0 0 0 0 0 0 0 0 0 0 0 0 0 0 0 0
0 0 0 0 0 0 0 0 0 0 0 0 0.00416047177436197 0 0 0 0 0 0 0 0 0 0.0300051017790988 0 0 0 0.0264858466506424 0 0 0 0 0 0 0 0 0 0 0 0 0 0 0 0 0 0 0 0 0 0.0149692705817786 0 0 0 0.00497511312495066 0 0 0 0 0 0 0 0 0 0 0.0021387149918386 0 0 0 0 0 0 0 0 0 0 0 0 0 0 0 0 0 0 0 0 0 0 0 0 0 0 0 0 0 0 0 0 0 0 0 0 0 0 0 0 0 0 0 0 0 0 0 0 0 0 0 0.006232177632855 0 0.00587560317494768 0.0923558136690563 0 0 0 0 0 0 0 0.0541819412047384 0 0 0 0 0 0 0 0 0 0 0 0 0 0 0 0 0 0 0 0 0 0 0 0 0 0 0 0 0 0 0 0 0 0 0 0 0 0 0.348530931482574 0.0102477153116608 0.209978851715779 0.00603152925320257 0.0327046469987352 0.0178689360293052 0.059586793595101 0 0 0 0 0 0 0 0 0 0 0 0 0 0.0141380539046899 0.00391631034921237 0 0 0 0 0 0 0.00195022067117893 0 0 0 0 0 0 0 0.0041446215259136 0.00254935505176981 0 0 0.00878531614771702 0 0 0 0 0 0 0 0 0 0 0 0 0 0 0 0.0046109713978398 0 0 0 0 0 0 0 0 0 0 0 0 0 0 0 0 0 0 0 0 0 0 0 0 0 0 0 0 0 0 0 0 0 0 0 0 0 0.00947812430787112 0.0240975676731819 0 0 0 0 0 0 0 0 0 0 0 0 0 0 0 0 0 0 0 0 0 0 0 0 0 0 0 0 0 0 0 0 0 0 0 0 0 0 0 0 0 0 0 0 0 0 0 0 0 0 0 0 0 0
0 0 0 0 0 0 0 0 0 0 0 0 0 0 0 0 0 0 0 0 0 0 0 0 0 0 0 0 0 0 0 0 0 0 0 0 0 0 0 0 0 0 0 0 0 0 0 0 0 0 0 0 0 0 0 0 0 0 0 0 0 0 0 0 0 0 0 0 0 0 0 0 0 0 0 0 0 0 0 0 0 0 0 0 0 0 0 0 0 0 0 0 0 0 0 0 0 0 0 0 0 0 0 0 0 0 0 0 0 0 0 0 0 0 0 0 0 0 0 0 0 0 0 0 0 0 0 0 0 0 0 0 0 0 0 0 0 0 0 0 0 0 0 0 0 0 0 0 0 0 0 0 0 0 0 0 0 0 0 0 0 0 0 0 0 0 0 0 0 0 0 0 0 0 0 0 0 0 0 0 0 0 0 0 0 0 0 0 0 0 0 0 0 0 0 0 0 0 0 0 0 0 0 0 0 0 0 0.0804711138844221 0 0 0 0 0 0 0 0 0.0237762218647187 0.0104537892994039 0 0 0 0 0 0 0 0 0 0 0 0 0.00499095843287513 0 0 0 0 0 0 0 0 0 0 0 0 0 0 0 0 0 0 0 0 0 0 0 0 0 0 0 0 0 0 0 0 0.0483368489176732 0 0.0984381808450675 0 0.0406523396037638 0 0 0 0 0 0.468628869445056 0 0 0.0469712385060145 0.0359764496055117 0.0280340109770508 0.113269978618443 0 0 0 0 0 0 0 0 0 0 0 0 0 0 0 0 0 0 0 0 0 0 0 0 0 0 0 0 0 0 0 0 0 0 0
0 0 0 0 0 0 0 0 0 0 0 0 0 0 0 0 0 0 0 0 0 0 0 0 0 0 0 0 0 0 0 0 0 0 0 0 0 0 0 0 0 0 0 0 0 0 0 0 0 0 0 0 0 0 0 0 0 0 0 0 0 0 0 0 0 0 0 0 0 0 0 0 0 0 0 0 0 0 0 0 0 0 0 0 0 0 0 0 0 0 0 0 0 0 0 0 0 0 0 0 0 0 0 0 0 0 0 0 0 0 0 0 0 0 0 0 0 0 0 0 0 0 0 0 0 0 0 0 0 0 0 0 0 0 0 0 0 0 0 0 0 0 0 0 0 0 0 0 0 0 0 0 0 0 0 0 0 0 0 0 0 0 0 0 0 0 0 0 0 0 0 0 0 0 0 0 0 0 0 0 0 0.0442961311764749 0 0 0 0 0 0 0 0 0 0 0 0 0 0.0376725841086545 0 0 0 0 0 0 0 0 0 0 0 0.106433639962252 0 0 0 0 0 0 0 0 0 0 0 0 0 0 0 0 0 0 0 0 0 0 0 0 0 0 0 0.0083504378149387 0 0 0.0154850852950544 0.00991715162837849 0 0 0 0 0 0 0 0 0 0 0 0 0 0 0 0 0 0 0.161576493579929 0 0 0 0.1629669369639 0 0.0638105356321791 0 0.0407657245094732 0 0 0 0 0 0 0.260301385983344 0 0 0 0 0 0 0 0 0 0 0 0 0 0 0 0 0.0884238933454221 0 0 0 0 0 0 0 0 0 0 0 0 0 0 0 0 0 0 0 0 0 0 0 0
0 0 0 0 0 0 0 0 0 0 0 0 0 0 0 0 0 0 0 0 0 0 0 0 0 0 0 0 0 0 0 0 0 0 0 0 0 0 0 0 0 0 0 0 0 0 0 0 0 0 0 0 0 0 0 0 0 0 0 0 0 0 0 0 0 0 0 0 0 0 0 0 0 0 0 0 0 0 0 0 0 0 0 0 0 0 0 0 0 0 0 0 0 0 0 0 0 0 0 0 0 0 0 0 0 0 0 0 0 0 0 0 0 0 0 0 0 0 0 0 0 0 0 0 0 0 0 0 0 0 0 0 0 0 0 0 0 0 0 0 0 0 0 0 0 0 0 0 0 0 0 0 0 0 0 0 0 0 0 0 0 0 0 0 0 0 0 0 0 0 0 0 0 0 0 0 0 0 0 0 0 0 0 0 0 0 0 0 0 0 0 0 0 0 0 0 0 0 0 0 0 0 0 0 0 0 0 0 0 0 0 0 0 0 0 0 0 0 0 0 0 0 0 0 0 0 0 0 0 0 0 0 0 0 0 0 0 0 0 0 0 0 0 0 0 0 0 0 0 0 0 0 0 0 0 0 0 0 0.350339330363444 0.0552478977679109 0.431030256278953 0 0 0.163382515589692 0 0 0 0 0 0 0 0 0 0 0 0 0 0 0 0 0 0 0 0 0 0 0 0 0 0 0 0 0 0 0 0 0 0 0 0 0 0 0 0 0 0 0 0 0 0 0 0 0 0 0
0 0 0 0 0 0 0 0 0 0 0 0 0 0 0 0 0 0 0 0 0 0 0 0 0 0 0 0 0 0 0 0 0 0 0 0 0 0 0 0 0 0 0 0 0 0 0 0 0 0 0 0 0 0 0 0 0 0 0 0 0 0 0 0 0 0 0 0 0 0 0 0 0 0 0 0 0 0 0 0 0 0 0 0 0 0 0 0 0 0 0 0 0 0 0 0 0 0 0 0 0 0 0 0 0 0 0 0 0 0 0 0 0 0 0 0 0 0 0 0 0 0 0 0 0 0 0 0 0 0 0 0 0 0 0 0 0 0 0 0 0 0 0 0 0 0 0 0 0 0 0 0 0 0 0 0 0 0 0 0 0 0 0 0 0 0 0 0 0 0 0 0 0 0 0 0 0 0 0 0 0 0 0 0 0 0 0 0 0 0 0.0112108632472803 0 0 0 0 0 0 0 0 0 0 0 0 0.0115024469776039 0 0 0.0214884221292246 0.217928985167985 0.0172886780646157 0 0 0 0 0 0 0 0 0.0104192957460669 0 0 0 0 0 0 0 0 0 0 0 0 0.032500923364547 0 0 0 0 0 0 0 0 0 0 0 0 0 0 0 0 0 0 0 0 0 0 0 0 0 0 0 0 0 0 0 0.142184192464337 0 0 0 0.0143246792635584 0.382548624893428 0 0 0 0 0 0.118203004378528 0 0 0 0.0203998843028258 0 0 0 0 0 0 0 0 0 0 0 0 0 0 0 0 0 0 0 0 0 0 0 0 0 0 0 0 0 0 0 0 0 0 0 0 0
0 0 0 0 0 0 0 0 0 0 0 0 0 0 0 0 0 0 0 0 0 0 0 0 0 0 0 0 0 0 0 0 0 0 0 0 0 0 0 0 0 0 0 0 0 0 0 0 0 0 0 0 0 0 0 0 0 0 0 0 0 0 0 0 0 0 0 0 0 0 0 0 0 0 0 0 0 0 0 0 0 0 0 0 0 0 0 0 0 0 0 0 0 0 0 0 0 0 0 0 0 0 0 0 0 0 0 0 0 0 0 0 0 0 0 0 0 0 0 0 0 0 0 0 0 0 0 0 0 0 0 0 0 0 0 0 0 0 0 0 0 0 0 0 0 0 0 0 0 0 0 0 0 0 0 0 0 0 0 0 0 0 0 0 0 0 0 0 0 0 0.243295258676958 0 0 0 0 0 0 0 0 0 0 0 0 0 0 0 0 0 0 0 0 0 0 0 0 0 0 0 0 0 0 0 0 0 0 0 0 0 0 0 0 0 0 0 0 0 0 0 0 0 0 0 0 0 0 0 0 0 0 0 0 0 0 0 0 0 0 0 0 0 0 0 0 0 0 0 0 0 0 0 0 0 0 0 0 0 0 0 0.0681723382202851 0 0 0 0 0.167375605870587 0 0.137282549080447 0 0.383874248151724 0 0 0 0 0 0 0 0 0 0 0 0 0 0 0 0 0 0 0 0 0 0 0 0 0 0 0 0 0 0 0 0 0 0 0 0 0 0 0 0 0 0 0 0 0 0 0
0 0 0 0 0 0 0 0 0 0 0 0 0 0 0 0 0 0 0 0 0 0 0 0 0 0 0 0 0 0 0 0 0 0 0 0 0 0 0 0 0 0 0 0 0 0 0 0 0 0 0 0 0 0 0 0 0 0 0 0 0 0 0 0 0 0 0 0 0 0 0 0 0 0 0 0 0 0 0 0 0 0 0 0 0 0 0 0 0 0 0 0 0 0 0 0 0 0 0 0 0 0 0 0 0 0 0 0 0 0 0 0 0 0 0 0 0 0 0 0 0 0 0 0 0 0 0.00594057004638429 0 0 0 0 0 0 0 0 0 0 0 0 0 0 0 0 0 0 0 0 0 0 0 0 0 0 0 0 0 0 0 0 0 0 0 0 0 0 0 0.0709006796074981 0 0 0 0.0683926504006221 0.00620281142681026 0 0 0 0 0 0 0 0 0 0 0 0 0 0 0 0 0 0 0.0131016417149239 0 0 0 0 0 0 0 0 0 0 0 0 0.0145927909228901 0 0 0.0251943428699037 0.22649109869372 0.0305414007203379 0 0 0 0 0 0 0 0 0.0107221011760435 0 0 0 0 0 0 0 0 0 0 0 0 0.0421245591223348 0 0 0 0 0 0 0 0 0 0 0 0 0 0 0 0 0 0 0 0 0 0 0 0 0 0 0 0 0 0 0 0.0592639869980765 0 0 0.386103936201916 0.040427430098538 0 0 0 0 0 0 0 0 0 0 0 0 0 0 0 0 0 0 0 0 0 0 0 0 0 0 0 0 0 0 0 0 0 0 0 0 0 0 0 0 0 0 0 0 0 0 0 0
0 0 0 0 0 0 0 0 0 0 0 0 0 0 0 0 0 0 0 0 0 0 0 0 0 0 0 0 0 0 0 0 0 0 0 0 0 0 0 0 0 0 0 0 0 0 0 0 0 0 0 0 0 0 0 0 0 0 0 0 0 0 0 0 0 0 0 0 0.0508889087181755 0 0 0 0 0 0 0 0 0 0 0 0 0 0 0 0 0.0105045454167212 0 0 0 0 0 0 0 0 0 0 0 0 0 0 0 0 0 0 0 0 0 0 0 0 0 0 0 0.0179280630751036 0 0 0 0 0 0 0 0 0 0 0 0 0 0 0 0 0 0 0 0 0 0 0 0 0 0 0 0 0 0 0 0 0 0 0 0 0 0 0 0 0 0 0 0 0 0 0 0 0 0 0 0 0 0 0 0 0 0.0249422382740204 0 0 0 0 0 0 0 0 0 0.0117790851177889 0 0 0 0 0 0 0 0 0 0 0 0 0 0 0 0 0 0 0 0 0 0 0 0.0622965215148164 0 0 0 0 0 0 0 0 0 0 0 0 0 0 0 0.013498883901534 0 0 0.0316779930832145 0 0 0 0 0 0 0 0 0 0 0 0 0 0 0 0 0 0 0 0 0 0 0 0 0 0 0 0 0 0 0 0 0.32066627973967 0 0 0 0 0 0 0 0 0 0 0 0 0 0.203590841450213 0.0805651381182098 0 0 0 0 0 0 0 0 0 0 0 0 0 0 0 0 0 0.0114917903588184 0 0 0 0 0 0 0 0 0.160169711231714 0 0 0 0 0 0 0 0 0 0 0 0 0 0 0
0 0 0 0 0 0 0 0 0 0 0 0 0 0 0 0 0 0 0 0 0 0 0 0 0 0 0 0 0 0 0 0 0 0 0 0 0 0 0 0 0 0 0 0 0 0 0 0 0 0 0 0 0 0 0 0 0 0 0 0 0 0 0 0 0 0 0 0 0 0 0 0 0 0 0 0 0 0 0 0 0 0 0 0 0 0 0 0 0 0 0 0 0 0 0 0 0 0 0 0 0 0 0 0 0 0 0 0 0 0 0 0 0 0 0 0 0 0 0 0 0 0 0 0 0 0 0 0 0 0 0 0 0 0 0 0 0 0 0 0 0 0 0 0 0 0 0 0 0 0 0 0 0 0 0 0 0 0 0 0 0 0 0 0 0 0 0 0 0 0 0 0 0 0 0 0 0 0 0 0 0 0 0 0 0 0 0 0 0 0 0 0 0 0 0 0 0 0 0 0 0 0 0 0 0 0 0 0 0 0 0 0 0 0 0 0 0 0 0.110621874224878 0 0 0 0 0 0 0 0 0 0 0 0 0 0 0 0 0 0 0 0 0 0 0 0 0 0 0 0 0 0 0 0 0 0 0 0 0 0 0 0 0 0 0 0 0 0 0 0 0 0 0 0.889378125775122 0 0 0 0 0 0 0 0 0 0 0 0 0 0 0 0 0 0 0 0 0 0 0 0 0 0 0 0 0 0 0 0 0 0 0 0 0 0 0 0 0 0 0 0
0 0 0 0 0 0 0 0 0 0 0 0 0 0 0 0 0 0 0.0150555614104951 0 0 0 0 0 0 0 0 0 0 0 0 0 0 0 0 0 0 0 0 0 0 0 0 0 0 0 0 0 0 0 0 0 0 0 0 0 0 0 0 0 0 0 0 0 0 0 0 0 0.0230081738848285 0 0 0 0 0 0 0 0 0 0 0 0 0 0 0.00770156727638292 0 0.0114863623868073 0 0 0 0 0 0 0 0 0 0 0 0 0 0 0 0 0 0 0 0 0 0 0 0 0 0 0 0 0 0 0 0 0 0 0 0 0 0 0 0 0 0 0 0 0 0 0 0 0 0 0 0 0 0 0 0 0 0 0 0 0 0 0 0 0 0 0 0 0 0 0 0 0 0 0 0 0.0199649836095696 0 0 0 0 0 0 0 0 0 0 0 0.0257732093174457 0 0 0 0 0 0 0 0 0 0 0 0 0 0 0 0 0 0 0 0 0 0 0 0 0 0 0 0 0 0 0 0 0 0 0 0 0 0 0 0 0 0 0.0458474882231669 0.0644195315486911 0 0 0 0 0 0 0 0 0 0 0 0 0 0 0 0 0 0 0 0 0 0 0 0 0 0 0 0 0 0 0 0 0 0 0 0 0 0 0 0 0 0 0 0 0 0 0 0 0 0 0.161379701811975 0 0.0466506746871517 0.243187183530895 0 0 0.335525562312591 0 0 0 0 0 0 0 0 0 0 0 0 0 0 0 0 0 0 0 0 0 0 0 0 0 0 0 0 0 0 0 0 0 0 0 0 0 0 0
0 0 0 0 0 0 0 0 0 0 0 0 0 0 0 0 0 0 0 0 0 0 0 0 0 0 0 0 0 0 0 0 0 0 0 0 0 0 0 0 0 0 0 0 0 0 0 0 0 0 0 0 0 0 0 0 0 0 0 0 0 0 0 0 0 0 0 0 0.0628751997562048 0 0 0 0 0 0 0 0 0 0 0 0 0 0 0 0 0 0 0 0 0 0 0 0 0 0 0 0 0 0 0 0 0 0 0 0 0 0 0 0 0 0 0 0 0.0351404790743643 0 0 0 0 0 0 0 0 0 0 0 0 0 0 0 0 0 0 0 0 0 0 0 0 0 0 0 0 0 0 0 0 0 0 0 0 0 0 0 0 0 0 0 0 0 0 0 0 0 0 0 0 0 0 0 0 0 0.0192387420506276 0 0 0 0 0 0 0 0 0 0 0 0 0 0 0 0 0 0 0 0 0 0 0 0 0 0 0 0 0 0 0 0 0 0 0 0.0198201663482336 0 0 0 0 0 0 0.0718277234932402 0 0 0 0 0 0 0 0 0 0.0880413959639805 0 0 0 0 0 0 0 0 0 0 0 0 0 0 0 0 0 0 0 0 0 0 0 0 0 0 0 0 0 0 0 0 0.101973765252248 0.021130168412323 0 0 0 0 0 0 0 0 0 0.265823153950955 0 0.083849346031002 0 0.159846409000779 0 0 0 0 0 0 0 0 0 0 0 0 0 0 0 0 0 0 0 0 0 0 0 0 0 0 0.0704334506660417 0 0 0 0 0 0 0 0 0 0 0 0 0 0 0
0 0 0 0 0 0 0 0 0 0 0 0 0 0 0 0 0 0 0 0 0 0 0 0 0 0 0 0 0 0 0 0 0 0 0 0 0 0 0 0 0 0 0 0 0 0 0 0 0 0 0 0 0 0 0 0 0 0 0 0 0 0 0 0 0 0 0 0 0 0 0 0 0 0 0 0 0 0 0 0 0 0 0 0 0 0.0129461798153452 0 0 0 0 0 0 0 0 0 0 0 0 0 0 0 0 0 0 0 0 0 0 0 0 0 0 0 0 0 0 0 0 0 0 0 0 0 0 0 0 0 0 0 0 0 0 0 0 0 0 0 0 0 0 0 0 0 0 0 0 0 0 0 0 0 0 0 0 0 0 0 0 0 0 0 0 0 0 0 0 0 0 0 0 0 0 0 0 0.0733694496811259 0 0 0 0 0 0 0 0 0 0 0 0 0 0 0 0 0 0 0 0 0 0 0 0 0 0 0 0 0 0 0 0 0 0 0 0 0 0 0 0 0 0 0.0895652417706054 0 0 0 0 0 0 0 0 0 0 0 0 0 0 0 0 0 0 0 0 0 0 0 0 0 0 0 0 0 0 0 0 0 0 0 0 0 0 0 0 0 0 0 0 0 0 0 0 0 0 0.0736776500549982 0 0.306151558100568 0.111958462196524 0 0.111757146985304 0.0462164457064909 0.174357865689038 0 0 0 0 0 0 0 0 0 0 0 0 0 0 0 0 0 0 0 0 0 0 0 0 0 0 0 0 0 0 0 0 0 0 0 0 0 0 0
0 0 0 0 0 0 0 0 0 0 0 0 0 0 0 0 0 0 0 0 0 0 0 0 0 0 0 0 0 0 0 0 0 0 0 0 0 0 0 0 0 0 0 0 0 0 0 0 0 0 0 0 0 0 0 0 0 0 0 0 0 0 0 0 0 0 0 0 0 0 0 0 0 0 0 0 0 0 0 0 0 0 0 0 0 0 0 0 0 0 0 0 0 0 0 0 0 0 0 0 0 0 0 0 0 0 0 0 0 0 0 0 0 0 0 0 0 0 0 0 0 0 0 0 0 0 0 0 0 0 0 0 0 0 0 0 0 0 0 0 0 0 0 0 0 0 0 0 0 0 0 0 0 0 0 0 0 0 0 0 0 0 0 0 0 0 0 0 0 0 0 0 0 0 0 0 0 0 0 0 0 0 0 0 0 0 0 0 0 0 0 0 0 0 0 0.00407493198668346 0 0 0 0 0 0 0 0 0 0 0 0.074570791048369 0 0 0 0 0 0 0 0 0.0553922611685536 0.0183611078601852 0 0 0 0 0 0 0 0.00349234139618026 0 0 0 0 0.00903490975328189 0 0 0 0 0 0 0 0 0 0 0 0 0 0 0 0 0 0 0 0 0 0 0 0 0 0 0 0 0 0 0 0.335984547415155 0.0553535625645448 0 0.0586720203319508 0 0 0 0 0 0 0.0207340904410632 0 0.010812577319211 0.0203466031919098 0.0584999483044161 0 0.0368284985964579 0.237841808622038 0 0 0 0 0 0 0 0 0 0 0 0 0 0 0 0 0 0 0 0 0 0 0 0 0 0 0 0 0 0 0 0 0 0 0
0 0 0 0 0 0 0 0 0 0 0 0 0 0 0 0 0 0 0 0 0 0 0 0 0 0 0 0 0 0 0 0 0 0 0 0 0 0 0 0 0 0 0 0 0 0 0 0 0 0 0 0 0 0 0 0 0 0 0 0 0 0 0 0 0 0 0 0 0 0 0 0 0 0 0 0 0 0 0 0 0 0 0 0 0 0 0 0 0 0 0 0 0 0 0 0 0 0 0 0 0 0 0 0 0 0 0 0 0 0 0 0 0 0 0 0 0 0 0 0 0 0 0 0 0 0 0 0 0 0 0 0 0 0 0 0 0 0 0 0 0 0 0 0 0 0 0 0 0 0 0 0 0 0 0 0 0 0 0 0 0 0 0 0 0 0 0 0 0 0 0 0 0 0 0 0 0 0 0 0 0 0 0 0 0 0 0 0 0 0 0 0 0 0 0 0 0 0 0 0 0 0 0 0 0 0 0 0 0 0 0 0 0 0 0 0 0 0 0 0 0 0 0 0 0 0 0 0 0 0 0 0 0 0 0 0 0 0 0 0 0 0 0 0 0 0 0 0 0 0 0 0 0 0 0 0 0 0 0 0 0 0 0 0 0 0 0 0 0 0 0 0 0.208919824452752 0.263452699609389 0 0 0 0 0 0.527627475937859 0 0 0 0 0 0 0 0 0 0 0 0 0 0 0 0 0 0 0 0 0 0 0 0 0 0 0 0 0 0 0 0 0 0 0
0 0 0 0 0 0 0 0 0 0 0 0 0 0 0 0 0 0 0 0 0 0 0 0 0 0 0 0 0 0 0 0 0 0 0 0 0 0 0 0 0 0 0 0 0 0 0 0 0 0 0 0 0 0 0 0 0 0 0 0 0 0 0 0 0 0 0 0 0.0186939998357259 0 0 0 0 0 0 0 0 0 0 0 0 0 0 0 0 0 0 0 0 0 0 0 0 0 0 0 0 0 0 0 0 0 0 0 0 0 0 0 0 0 0 0 0 0 0 0 0 0 0 0 0 0 0 0 0 0 0 0 0 0 0 0 0 0 0 0 0 0 0 0 0 0 0 0 0 0 0 0 0 0 0 0 0 0 0 0 0 0 0 0 0 0 0 0 0 0 0 0 0 0 0 0 0 0 0.137110399543476 0 0 0 0 0 0 0 0 0 0 0 0 0 0 0 0 0 0 0 0 0 0 0 0 0 0 0 0 0 0 0 0 0 0 0 0 0 0 0 0 0 0 0.0284706221135521 0 0 0 0 0 0 0 0 0 0 0 0 0 0 0 0 0 0 0 0 0 0 0 0 0 0 0 0 0 0 0 0 0 0 0 0 0 0 0 0 0 0 0 0 0 0 0 0 0 0 0 0 0.37692477692811 0 0.155587544488748 0.0978623218826685 0 0 0 0 0 0.185350335207718 0 0 0 0 0 0 0 0 0 0 0 0 0 0 0 0 0 0 0 0 0 0 0 0 0 0 0 0 0 0 0 0 0 0 0
0 0 0 0 0 0 0 0 0 0 0 0 0 0 0 0 0 0 0 0 0 0 0 0 0 0 0 0 0 0 0 0 0 0 0 0 0 0 0 0 0 0 0 0 0 0 0 0 0 0 0 0 0 0 0 0 0 0 0 0 0 0 0 0 0 0 0 0 0 0 0 0 0 0 0 0 0 0 0 0 0 0 0 0 0 0 0 0 0 0 0 0 0 0 0 0 0 0 0 0 0 0 0 0 0 0 0 0 0 0 0 0 0 0 0 0 0 0 0 0 0 0 0 0 0 0 0 0.00426501225547961 0 0 0 0 0 0 0 0 0 0 0 0 0 0 0 0 0 0 0 0 0 0 0 0 0 0 0 0 0 0 0 0 0 0 0.0203424078041093 0 0 0 0 0 0 0 0 0 0 0 0 0 0 0 0 0 0 0 0 0 0 0 0 0 0 0 0 0 0 0 0 0 0 0 0 0 0 0 0 0 0 0 0 0 0 0 0 0 0 0 0 0 0.11852801275346 0 0 0 0 0 0 0 0 0 0 0 0 0 0 0 0 0 0 0 0 0 0 0 0 0 0 0 0 0 0 0 0 0 0 0 0 0 0 0 0 0 0 0 0 0 0.0860127866314411 0 0 0 0 0 0 0 0 0 0 0.149415696799353 0 0 0 0.106077962017792 0.256116292744994 0.172356251638882 0 0 0 0 0 0 0 0 0 0 0 0 0 0 0 0 0 0 0 0 0 0 0.0208812795340195 0.0179616804144139 0.0344760595902793 0.0135665578157747 0 0 0 0 0 0 0 0 0
0 0 0 0 0 0 0 0 0 0 0 0 0 0 0 0 0 0 0 0 0 0 0 0 0 0 0 0 0 0 0 0 0 0 0 0 0 0 0 0 0 0 0 0 0 0 0 0 0 0 0 0 0 0 0 0 0 0 0 0 0 0 0 0 0 0 0 0 0 0 0 0 0 0 0 0 0 0 0 0 0 0 0 0 0 0 0 0 0 0 0 0 0 0 0 0 0 0 0 0 0 0 0 0 0 0 0 0 0 0 0 0 0 0 0 0 0 0 0 0 0 0 0 0 0 0 0 0 0 0 0 0 0 0 0 0 0 0 0 0 0 0 0 0 0 0 0 0 0 0 0 0 0 0 0 0 0 0 0 0 0 0 0 0 0 0 0 0 0 0 0 0 0.124342158413375 0 0 0 0 0 0 0 0 0 0 0 0 0 0 0 0 0 0 0 0 0 0 0 0 0 0 0 0 0 0 0 0 0 0 0.219845123556894 0 0 0 0 0 0 0 0 0.125887248011816 0 0 0 0 0 0 0 0 0 0 0 0 0 0 0 0 0 0 0 0 0 0 0 0 0 0 0 0 0 0 0 0 0 0 0 0 0 0 0 0 0 0 0 0 0 0.127002706807366 0 0 0.0498579758573112 0 0 0 0 0 0 0 0 0 0 0.204497892164956 0 0 0.148566895188281 0 0 0 0 0 0 0 0 0 0 0 0 0 0 0 0 0 0 0 0 0 0 0 0 0 0 0 0 0 0 0 0 0 0 0
0 0 0 0 0 0 0 0 0 0 0 0 0 0 0 0 0 0 0 0 0 0 0 0 0 0 0 0 0 0 0 0 0 0 0 0 0 0 0 0 0 0 0 0 0 0 0 0 0 0 0 0 0 0 0 0 0 0 0 0 0 0 0 0 0 0 0 0 0 0 0 0 0 0 0 0 0 0 0 0 0 0 0 0 0 0 0 0 0 0 0 0 0 0 0 0 0 0 0 0 0 0 0 0 0 0 0.0114172979614696 0 0 0 0 0 0 0 0 0 0 0 0 0 0 0 0 0 0 0 0 0 0 0 0 0 0 0 0 0 0 0 0 0 0 0 0 0 0 0 0 0 0 0 0 0 0 0 0 0 0 0 0 0 0 0 0.0599970298424633 0.0803422935770937 0 0 0 0 0 0 0 0 0 0 0.122313946388914 0 0 0 0 0 0 0 0 0 0 0 0 0 0 0 0 0 0 0 0 0 0 0 0 0 0 0 0 0 0 0 0 0 0 0 0 0 0 0 0 0 0 0 0 0 0 0 0 0 0 0 0 0 0 0 0 0 0 0 0 0 0 0 0 0 0 0 0 0 0 0 0 0 0 0 0 0 0 0 0 0 0 0 0 0 0 0 0.0671400741661516 0 0 0 0 0 0 0 0 0 0 0.123024137039925 0 0 0.334967581672304 0 0 0.200797639351679 0 0 0 0 0 0 0 0 0 0 0 0 0 0 0 0 0 0 0 0 0 0 0 0 0 0 0 0 0 0 0 0 0 0 0
0 0 0 0 0 0 0 0 0 0 0 0 0 0 0 0 0 0 0 0 0 0 0 0 0 0 0 0 0 0 0 0 0 0 0 0 0 0 0 0 0 0 0 0 0 0 0 0 0 0 0 0 0 0 0 0 0 0 0 0 0 0 0 0 0 0 0 0 0 0 0 0 0 0 0 0 0 0 0 0 0 0 0 0 0 0 0 0 0 0 0 0 0 0 0 0 0 0 0 0 0 0 0 0 0 0 0 0 0 0 0 0 0 0 0 0 0 0 0 0 0 0 0 0 0 0 0 0 0 0 0 0 0 0 0 0 0 0 0 0 0 0 0 0 0 0 0 0 0 0 0 0 0 0 0 0 0 0 0 0 0 0 0.0137697627092279 0 0 0 0 0 0 0 0 0 0 0 0.0374536230213309 0 0 0 0 0 0 0 0 0 0 0 0 0 0 0 0 0 0 0 0 0 0 0 0 0 0 0 0 0 0 0 0 0 0 0 0 0 0 0 0 0 0.0478519377479692 0.0173282802778202 0 0 0 0 0 0 0 0 0 0 0 0 0.00633789425896246 0 0 0 0 0 0 0 0 0 0 0 0 0 0 0 0 0 0 0 0 0 0 0 0 0 0 0 0 0 0 0 0.132663763793294 0 0 0 0 0 0 0 0 0 0 0.388539726607994 0.0353753876442403 0.0629530834953911 0.110238559579731 0.0492906866541922 0.0981972942098467 0 0 0 0 0 0 0 0 0 0 0 0 0 0 0 0 0 0 0 0 0 0 0 0 0 0 0 0 0 0 0 0 0 0 0 0
0 0 0 0 0 0 0 0 0 0 0 0 0 0 0 0 0 0 0 0 0 0 0 0 0 0 0 0 0 0 0 0 0 0 0 0 0 0 0 0 0.00896387275159749 0 0 0 0 0 0 0 0 0 0 0 0 0 0 0 0 0 0 0 0 0 0 0 0 0 0 0 0 0 0 0 0 0 0 0 0 0 0 0 0 0 0 0 0 0 0 0 0 0 0 0 0 0 0 0 0 0 0 0 0 0 0 0 0 0 0 0 0 0 0 0 0 0 0 0 0 0 0 0 0 0 0 0 0 0 0 0 0 0 0 0 0 0 0 0 0 0 0 0 0 0 0 0 0 0 0 0 0 0 0 0 0 0 0 0 0 0 0 0 0 0 0 0 0 0.0543637489846529 0 0.0171683460322894 0.0397370116516918 0.150231890716919 0 0 0 0 0 0 0 0 0 0 0 0.0543596465653651 0.010924476544876 0 0 0.0185899735913032 0 0.0324923561374939 0 0.147059749538625 0 0 0 0.00426147112337444 0 0 0 0 0 0.0299687230174597 0.0593481443371628 0 0.120282378545931 0 0 0.0212878824951309 0 0 0 0 0 0.0143612790075044 0 0 0 0 0 0 0 0 0 0.0451195258576258 0 0 0 0 0 0 0 0 0 0 0.00252129478397625 0.00263375839726316 0 0 0 0 0 0 0 0 0 0.00502775685006924 0 0 0 0 0 0 0 0 0 0.00173474432859014 0.0383360126139226 0.00289943129647417 0.00594807141949099 0 0 0 0 0 0 0 0 0 0 0 0 0 0 0 0 0 0 0 0 0 0 0 0 0 0 0 0 0 0 0 0.0498565906247261 0 0 0 0 0 0 0.0258962340430549 0.00392442490036033 0.0282503705928639 0 0 0 0 0 0 0 0 0 0 0 0 0 0 0 0 0.0044508332502055
0 0 0 0 0 0 0 0 0 0 0 0 0 0 0 0 0 0 0 0 0 0 0 0 0 0 0 0 0 0 0 0 0 0 0 0 0 0 0 0 0 0 0 0 0 0 0 0 0 0 0 0 0 0 0 0 0 0 0 0 0 0 0 0 0 0 0 0 0 0 0 0 0 0 0 0 0 0 0 0 0 0 0 0 0 0 0 0 0 0 0 0 0 0 0 0 0 0 0 0 0 0 0 0 0 0 0 0 0 0 0 0 0 0 0 0 0 0 0 0 0 0 0 0 0 0 0 0 0 0 0 0 0 0 0 0 0 0 0 0 0 0 0 0 0 0 0 0 0 0 0 0 0 0 0 0 0 0 0 0 0 0 0 0 0 0 0 0 0 0 0 0 0 0 0 0 0.0686400493171589 0.131951343497432 0 0 0.1684274170526 0.205396650230216 0 0 0 0 0 0 0 0 0 0 0 0 0 0 0 0 0 0 0 0 0 0 0 0 0 0 0 0 0 0 0 0 0 0 0 0 0 0 0 0 0 0 0 0 0 0 0 0 0 0 0 0 0 0.22246037194165 0 0 0 0 0 0 0 0 0 0 0 0 0 0 0 0 0 0 0 0 0 0 0 0 0 0 0 0 0 0 0 0 0 0 0 0 0 0 0 0 0 0 0 0 0 0 0 0 0 0 0 0 0 0 0 0.203124167960943 0 0 0 0 0 0 0 0 0 0 0 0 0 0 0 0 0 0 0 0 0 0 0
0 0 0 0 0 0 0 0 0 0 0 0 0 0 0 0 0 0 0 0 0 0 0 0 0 0 0 0 0 0 0 0 0 0 0 0 0 0 0 0 0 0 0 0 0 0 0 0 0 0 0 0 0 0 0 0 0 0 0 0 0 0 0 0 0 0 0 0 0 0 0 0 0 0 0 0 0 0 0 0 0 0 0 0 0 0 0 0 0 0 0 0 0 0 0 0 0 0 0 0 0 0 0 0 0 0 0 0 0 0 0 0 0 0 0 0 0 0 0 0 0 0 0 0 0 0 0 0 0 0 0 0 0 0 0 0 0 0 0 0 0 0 0 0 0 0 0 0 0 0 0 0 0 0 0 0 0 0.180446469083032 0.0441992338904625 0.00590667884075434 0 0 0 0 0 0 0 0 0 0 0 0 0 0.0121571193642544 0 0 0.00354568004160919 0 0 0 0 0 0 0 0 0 0 0 0 0 0 0.153830739990947 0.00841358681692785 0 0.0149212834623918 0 0.0317847898626791 0 0 0 0 0 0 0 0.00869435396928696 0 0 0 0 0 0 0 0 0 0 0 0 0.00707362333630591 0 0 0 0 0 0 0 0 0 0 0 0 0 0 0 0 0 0 0 0 0 0 0.0135793412180027 0 0.00202492492524162 0 0 0.00448897532568869 0 0 0 0 0 0 0 0 0 0 0 0 0 0 0 0 0 0 0 0 0 0 0 0 0 0 0 0 0 0 0 0 0 0 0 0 0 0.0165908875707433 0.00889345229230558 0.143483715536966 0.0936020154137124 0.0683041383758697 0 0 0 0 0.0159321788688965 0.0835826330908302 0 0 0 0 0 0 0 0.00333083947099278 0 0 0 0 0.0752133392520993 0 0 0 0 0 0 0 0
0 0 0 0 0 0 0 0 0 0 0 0 0 0 0 0 0 0 0 0 0 0 0 0 0 0 0 0 0 0 0 0 0 0 0 0 0 0 0 0 0 0 0 0 0 0 0 0 0 0 0 0 0 0 0 0 0 0 0 0 0 0 0 0 0 0 0 0 0 0 0 0 0 0 0 0 0 0 0 0 0 0 0 0 0 0 0 0 0 0 0 0 0 0 0 0 0 0 0 0 0 0 0 0 0 0 0 0 0 0 0 0 0 0 0 0 0 0 0 0 0 0 0 0 0 0 0 0 0 0 0 0 0 0 0 0 0 0 0 0 0 0 0 0 0 0 0 0 0 0 0 0 0 0 0 0 0 0 0 0 0 0 0 0 0 0 0 0 0 0 0 0 0 0 0 0 0 0 0 0 0 0 0 0 0 0 0 0 0 0 0 0 0 0 0 0 0 0 0 0 0 0 0 0 0 0 0 0 0 0 0 0 0 0 0 0 0 0 0 0 0 0 0 0 0 0 0 0 0 0 0 0 0 0 0 0 0 0 0 0 0 0 0 0 0 0 0 0 0 0 0 0 0 0 0 0 0 0 0 0 0 0 0 0 0 0 0 0 0 0 0 0 0 0 0 0 0 0 0 0 0 0 0.759303410386649 0 0 0 0.240696589613351 0 0 0 0 0 0 0 0 0 0 0 0 0 0 0 0 0 0 0 0 0 0 0 0 0 0 0 0
0 0 0 0 0 0 0 0 0 0 0 0 0 0 0 0 0 0 0 0 0 0 0 0 0 0 0 0 0 0 0 0 0 0 0 0 0 0 0 0 0 0 0 0 0 0 0 0 0 0 0 0 0 0 0 0 0 0 0 0 0 0 0 0 0 0 0 0 0 0 0 0 0 0 0 0 0 0 0 0 0 0 0 0 0 0 0 0 0 0 0 0 0 0 0 0 0 0 0 0 0 0 0 0 0 0 0 0 0 0 0 0 0 0 0 0 0 0 0 0 0 0 0 0 0 0 0 0 0 0 0 0 0 0 0 0 0 0 0 0 0 0 0 0 0 0 0 0 0 0 0 0 0 0 0 0 0 0.0286833477593019 0.0411434179786339 0 0 0 0 0 0 0 0 0 0 0 0 0 0 0 0 0 0 0 0 0 0 0 0 0 0 0 0 0 0 0 0 0 0 0.0061240639860058 0.0160780127512865 0 0.0293924797680734 0 0 0 0 0 0 0 0.0126031461740989 0 0 0 0 0 0 0 0 0 0 0 0 0 0 0 0 0 0 0 0 0 0 0 0 0 0 0 0 0 0 0 0 0 0 0 0 0 0 0 0 0 0 0 0 0 0 0 0 0 0 0 0 0 0 0 0 0 0 0 0 0 0 0 0 0 0 0 0 0 0 0 0 0 0 0 0 0 0.0392823700340976 0 0 0 0.131642099235972 0.348850712354865 0 0 0 0 0.0978800204665983 0.0588616437515467 0.0175714083734902 0 0.0614899579560009 0 0 0 0 0.0273731841670566 0 0 0 0 0 0 0 0 0.0739850568384567 0 0 0 0.00903907840451577
0 0 0 0 0 0 0 0 0 0 0 0 0 0 0 0 0 0 0 0 0 0 0 0 0 0 0 0 0 0 0 0 0 0 0 0 0 0 0 0 0 0 0 0 0 0 0 0 0 0 0 0 0 0 0 0 0 0 0 0 0 0 0 0 0 0 0 0 0 0 0 0 0 0 0 0 0 0 0 0 0 0 0 0 0 0 0 0 0 0 0 0 0 0 0 0 0 0 0 0 0 0 0 0 0 0 0 0 0 0 0 0 0 0 0 0 0 0 0 0 0 0 0 0 0 0 0 0 0 0 0 0 0 0 0 0 0 0 0 0 0 0 0 0 0 0 0 0 0 0 0 0 0 0 0 0.00927599958421121 0 0.165467926481491 0.0532741370518509 0.0115617802639838 0.00618481830170035 0 0 0 0 0 0 0 0 0 0 0 0 0 0 0 0 0 0 0 0 0.0147118966575876 0 0 0 0 0 0 0 0 0 0.162331669149559 0 0 0 0 0.00800011146000719 0 0 0 0 0 0 0 0 0 0 0 0 0 0 0 0 0 0 0.0221954457978407 0 0.0412511513707327 0.00993938332013772 0 0 0 0 0 0 0 0.00334440399846431 0.00566298434341767 0 0 0 0.00138314224156288 0 0 0 0.00330475709950941 0 0 0 0 0 0 0 0 0 0.00748657757704125 0 0 0 0 0 0 0 0 0 0 0 0 0 0 0 0 0 0 0 0 0 0 0 0 0 0 0 0 0 0 0 0 0 0 0 0 0.240954918668 0 0 0 0.098352052646797 0.0385241245572786 0.00311167664015768 0 0 0 0.00367448712568842 0.0117647119378603 0 0 0 0 0 0 0 0 0 0 0 0 0.0782418437251201 0 0 0 0 0 0 0 0
0 0 0 0 0 0 0 0 0 0 0 0 0 0 0 0 0 0 0 0 0 0 0 0 0 0 0 0 0 0 0 0 0 0 0 0 0 0 0 0 0 0 0 0 0 0 0 0 0 0 0 0 0 0 0 0 0 0 0 0 0 0 0 0 0 0 0 0 0 0 0 0 0 0 0 0 0 0 0 0 0 0 0 0 0 0 0 0 0 0 0 0 0 0 0 0 0 0 0 0 0 0 0 0 0 0 0 0 0 0 0 0 0 0 0 0 0 0 0 0 0 0 0 0 0 0 0 0 0 0 0 0 0 0 0 0 0 0 0 0 0 0 0 0 0 0 0 0 0 0 0 0 0 0 0.00592883449992487 0.01131256016631 0.0211143909035843 0.0705438518659481 0.0703757673768411 0.0613735890434629 0.0159465751730064 0 0 0 0 0 0 0 0 0 0 0 0 0 0.00349148369554874 0 0 0.0115677742606987 0 0 0 0.0188674720342042 0.00549430443596589 0 0 0 0 0 0 0 0 0.0403749807066701 0.0015056789172179 0 0.00316165525444199 0 0.0360246591799327 0 0 0 0 0 0 0 0.0131982582689607 0 0 0 0 0 0 0 0 0 0 0 0 0.00326083205263328 0 0 0 0 0.00532795420348659 0 0 0 0 0 0 0 0 0 0 0 0 0.00626008176792336 0 0 0 0 0 0 0.00508260948784505 0 0.0038513681777258 0.00179181080982239 0 0 0 0 0 0 0 0 0 0 0 0 0 0 0 0 0 0 0 0 0 0 0 0 0 0 0 0 0 0 0 0 0 0 0 0 0.104854055328602 0.00589147770601618 0.0333862413413582 0.065607014966173 0 0.248388849497007 0 0.00140259470024396 0 0 0.0320637553406226 0.0727736318433434 0.00396026799560651 0 0.00264359992722245 0 0 0 0 0.00625645103775388 0 0 0 0 0 0 0 0 0.00251585691215555 0 0 0 0.00439971112174063
0 0 0 0 0 0 0 0 0 0 0 0 0 0 0 0 0 0 0 0 0 0 0 0 0 0 0 0 0 0 0 0 0 0 0 0 0 0 0 0 0 0 0 0 0 0 0 0 0 0 0 0 0 0 0 0 0 0 0 0 0 0 0 0 0 0 0 0 0 0 0 0 0 0 0 0 0 0 0 0 0 0 0 0 0 0 0 0 0 0 0 0 0 0 0 0 0 0 0 0 0 0 0 0 0 0 0 0 0 0 0 0 0 0 0 0 0 0 0 0 0 0 0 0 0 0 0 0 0 0 0 0 0 0 0 0 0 0 0 0 0 0 0 0 0 0 0 0 0 0 0 0 0 0 0.0103961821640975 0 0.0202727463256993 0.0523879781577484 0.0311531549807487 0.0558207779476864 0 0 0 0 0 0 0 0 0 0 0 0 0 0.00207685471869256 0 0.00496479382837306 0.00483350556088284 0 0 0 0 0 0 0 0 0 0.00486953808370092 0 0 0 0 0.0194918335363532 0.00295807029393594 0.00722957869613032 0.00792060581949348 0 0.0450985600764261 0 0 0 0 0 0 0 0.0146007032521992 0 0 0 0 0 0 0 0 0 0 0 0 0 0 0 0 0 0.00123598561603796 0 0 0 0 0 0 0 0 0 0 0 0 0 0 0 0 0 0 0 0.00512605639249644 0 0 0 0 0 0 0.0014924316112023 0.00109475153238951 0.000559661854200862 0 0 0.00573854213408028 0 0 0 0 0 0 0 0 0 0 0 0 0 0 0 0 0 0 0 0 0 0 0 0 0 0 0 0.0592446029918461 0 0.0685037092557162 0.0198976310078977 0.192324158204439 0 0 0 0 0 0.0722292533739216 0.143952115159802 0.011681719119688 0 0.0418260864748997 0.00220718944406993 0 0 0 0.020040499580558 0 0 0.00660743369326646 0 0 0 0 0 0.0489845663414862 0 0 0 0.013178722769834
0 0 0 0 0 0 0 0 0 0 0 0 0 0 0 0 0 0 0 0 0 0 0 0.0146667162072899 0 0 0 0 0 0 0 0 0 0 0 0 0 0 0 0 0 0 0 0 0 0 0 0.00738563554072172 0 0 0 0 0 0 0 0 0 0 0 0 0.0117591472326391 0 0.0498610591548445 0 0 0 0 0 0 0.00366503975642305 0 0.00384895314971894 0 0 0 0 0 0.0227052265203308 0 0 0 0 0 0 0 0 0 0 0 0 0 0 0 0 0 0 0 0 0 0 0 0 0 0 0 0 0 0 0 0 0 0 0 0 0 0 0 0 0 0 0 0 0 0 0 0 0 0 0 0 0 0 0.010832235433428 0 0 0 0 0 0 0 0 0 0 0 0 0 0 0 0 0 0 0 0 0 0 0 0 0 0 0 0.00613651963968963 0 0 0 0 0 0 0 0 0 0 0 0 0.00727507286435949 0.00561336166779911 0 0 0.0234136116650276 0 0 0 0.308940043923956 0.0417006145279706 0 0 0 0 0 0 0 0 0.00809499358518844 0 0 0 0 0 0 0.0312109692248262 0 0 0.0205426852414781 0.0548911154330668 0 0 0 0 0 0 0 0 0.0286605646778291 0 0 0 0 0 0.0589731422580407 0 0 0 0 0 0 0 0 0.0811293486024485 0.0154719331822684 0.00909132021526787 0 0 0 0 0 0 0 0 0 0 0 0.00448708691093788 0 0 0 0 0 0 0 0 0 0 0 0 0.0021843966302984 0 0 0 0 0 0 0 0 0 0 0 0 0 0 0 0 0 0 0 0 0 0 0 0 0 0 0.092198601090882 0 0 0 0 0.0038222697992517 0 0 0 0 0.0714383358640172 0 0 0 0 0 0 0 0 0 0 0 0 0 0 0 0 0 0 0 0 0 0 0 0
0 0 0 0 0 0 0 0 0 0 0 0 0 0 0 0 0 0 0 0 0 0 0 0 0 0 0 0 0 0 0 0 0 0 0 0 0 0 0 0 0 0 0 0 0 0 0 0 0 0 0 0 0 0 0 0 0 0 0 0 0 0 0 0 0 0 0 0 0 0 0 0 0 0 0 0 0 0 0 0 0 0 0 0 0 0 0 0 0 0 0 0 0 0 0 0 0 0 0 0 0 0 0 0 0 0 0 0 0 0 0 0 0 0 0 0 0 0 0 0 0 0 0 0 0 0 0 0 0 0 0 0 0 0 0 0 0 0 0 0 0 0 0 0 0 0 0 0 0 0 0 0 0 0 0 0 0 0 0 0 0 0 0 0 0 0 0 0 0 0 0 0 0 0 0 0 0 0 0 0 0 0 0 0 0 0 0 0 0 0.108837235150164 0 0 0 0 0 0 0 0 0 0 0 0 0 0 0 0 0 0 0 0 0 0 0 0 0 0 0 0 0 0 0 0 0 0 0 0 0 0 0 0 0 0 0 0 0 0.754652742704966 0 0.0559272929137669 0 0.0232687941920171 0 0 0 0 0 0 0 0 0 0 0 0 0 0 0 0 0 0 0 0 0 0 0 0 0 0 0 0 0 0 0 0 0 0 0 0 0 0 0 0 0 0 0 0 0 0 0.00993089120924503 0 0 0 0 0 0 0 0 0 0.0175544398587646 0 0 0 0 0 0 0 0 0 0 0.00886868599565545 0.0123831386907423 0 0.00857677928467925 0 0 0 0
0 0 0 0 0 0 0 0 0 0 0 0 0 0 0 0 0 0 0 0 0 0 0 0 0 0 0 0 0 0 0 0 0 0 0 0 0 0 0 0 0 0 0 0 0 0 0 0 0 0 0 0 0 0 0 0 0 0 0 0 0 0 0 0 0 0 0 0 0 0 0 0 0 0 0 0 0 0 0 0 0 0 0 0 0 0 0 0 0 0 0 0 0 0 0 0 0 0 0 0 0 0 0 0 0 0 0 0 0 0 0 0 0 0 0 0 0 0 0 0 0 0 0 0 0 0 0 0 0 0 0 0 0 0 0 0 0 0 0 0 0 0 0 0 0 0 0 0 0 0 0 0 0 0 0 0.0101507430761747 0 0 0 0 0.0826019735798633 0 0 0.0120309167486625 0 0 0 0 0 0 0 0 0 0.0388141059542857 0.03174273742534 0 0.0233324518331658 0.0556812386461906 0 0 0 0.45624960354416 0.0314094469113669 0 0 0 0 0 0 0.0134333372217314 0 0.0293807956503887 0 0 0 0 0 0 0 0 0 0 0 0 0 0 0 0 0 0 0 0.00683312744154005 0 0 0 0 0 0.0157556057835956 0 0 0 0 0.00548299478438018 0 0 0 0 0 0 0 0 0 0 0 0 0.0591406958793185 0 0 0 0 0 0 0 0 0 0 0 0 0 0 0 0 0 0 0 0 0 0 0.0017946383239526 0 0 0 0 0.0277077623534377 0 0 0 0 0.00287308656081123 0 0 0 0 0 0 0 0 0 0 0 0 0 0 0 0 0 0 0 0.0603800340756019 0 0 0 0 0 0.00689642279692675 0 0.00899741997939932 0 0 0 0 0.0095190881673267 0 0.00166665720768996 0 0 0 0 0 0 0.00291257578391866 0 0.00218189453546786 0 0.0030306457353032
0 0 0 0 0 0 0 0 0 0 0 0 0 0 0 0 0 0 0 0 0 0 0 0 0 0 0 0 0 0 0 0 0 0 0 0 0 0 0 0 0 0 0 0 0 0 0 0 0 0 0 0 0 0 0 0 0 0 0 0 0 0 0 0 0 0 0 0 0 0 0 0 0 0 0 0 0 0 0 0 0 0 0 0 0 0 0 0 0 0 0 0 0 0 0 0 0 0 0 0 0 0 0 0 0 0 0 0 0 0 0 0 0 0 0 0 0 0 0 0 0 0 0 0 0 0 0 0 0 0 0 0 0 0 0 0 0 0 0 0 0 0 0 0 0 0 0 0 0 0 0 0 0 0 0 0 0 0 0 0 0 0 0 0 0 0 0 0 0 0 0 0 0 0 0 0 0 0 0 0 0 0 0 0 0 0 0 0 0 0 0 0 0 0 0 0 0 0 0 0 0 0 0 0 0 0 0 0 0 0 0 0 0 0 0 0 0 0 0 0 0 0 0 0 0 0 0 0 0 0 0 0.0836025295211166 0 0 0 0 0.0561072682525571 0 0.456370645380981 0 0 0 0 0 0 0.22751099795707 0 0 0 0.0728273556719786 0 0.0145872206071049 0 0.0342551843140145 0 0 0 0 0 0 0 0 0 0 0 0 0 0 0 0 0 0 0 0 0 0 0 0 0 0 0 0.0547387982951776 0 0 0 0 0 0 0 0 0 0 0 0 0 0 0 0 0 0 0 0 0 0 0 0 0 0 0 0 0 0 0 0 0
0 0 0 0 0 0 0 0 0 0 0 0 0 0 0 0 0 0 0 0 0 0 0 0 0 0 0 0 0 0 0 0 0 0 0 0 0 0 0 0 0 0 0 0 0 0 0 0 0 0 0 0 0 0 0 0 0 0 0 0 0 0 0 0 0 0 0 0 0 0 0 0 0 0 0 0 0 0 0 0 0 0 0 0 0 0 0 0 0 0 0 0 0 0 0 0 0 0 0 0 0 0 0 0 0 0 0 0 0 0 0 0 0 0 0 0 0 0 0 0 0 0 0 0 0 0 0 0 0 0 0 0 0 0 0 0 0 0 0 0 0 0 0 0 0 0 0 0 0 0 0 0 0 0 0 0 0 0.0109938403908234 0 0 0 0 0 0 0 0 0 0 0 0 0 0 0 0 0 0.0235890049138808 0.0344890704982163 0 0 0 0 0 0 0 0 0 0.00520731812459499 0 0 0 0 0.00362732371174487 0 0.00327817769955546 0 0 0.120377537479163 0 0 0 0 0 0 0 0.125416598709585 0 0 0 0 0 0 0 0 0 0 0 0 0 0 0 0 0 0 0 0 0 0 0 0 0 0 0 0 0 0 0 0 0 0 0 0 0.0142004779584291 0.0367252936553607 0 0 0 0 0 0 0 0 0.00369524632549298 0 0 0.00546678100076894 0 0 0 0 0 0 0 0 0 0 0 0 0 0 0 0 0 0 0 0 0 0 0 0 0 0 0 0.0205322637851899 0 0.0285580408500267 0.00281984482489057 0.0368872276271047 0.107318108855191 0 0 0 0 0 0.277099448113074 0.00997359614628128 0.0018608448993784 0.0503796585141629 0.00342831330448285 0 0 0 0.0142080055442048 0 0.00548478026310664 0 0 0 0 0 0 0.043658035424092 0 0 0 0.0107251613811985
0 0 0 0 0 0 0 0 0 0 0 0 0 0 0 0 0 0 0 0 0 0 0 0 0 0 0 0 0 0 0 0 0 0 0 0 0 0 0 0 0 0 0 0 0 0 0 0 0 0 0 0 0 0 0 0 0 0 0 0 0 0 0 0 0 0 0 0 0 0 0 0 0 0 0 0 0 0 0 0 0 0 0 0 0 0 0 0 0 0 0 0 0 0 0 0 0 0 0 0 0 0 0 0 0 0 0 0 0 0 0 0 0 0 0 0 0 0 0 0 0 0 0 0 0 0 0 0 0 0 0 0 0 0 0 0 0 0 0 0 0 0 0 0 0 0 0 0 0 0 0 0 0 0 0 0 0 0.0150730707860682 0 0 0 0 0 0 0 0 0 0 0 0 0 0 0 0 0 0.0176665824511414 0.0195826880006732 0 0 0 0 0 0 0 0 0 0.00548512065806335 0.000910786908167407 0 0 0 0.00602238492417842 0.00253040868343744 0.00439117290726942 0 0 0.197267421084074 0 0 0 0 0 0 0 0.0721015496951789 0 0 0 0 0 0 0 0 0 0 0 0 0 0 0 0 0 0.00143759778918633 0 0 0 0 0 0 0 0 0 0 0 0 0.00243525911274708 0 0 0 0 0 0.00681964489441303 0.0249718468450824 0 0 0 0 0.00666595690451049 0 0 0 0 0 0 0.0106457661389857 0 0 0 0 0 0 0 0 0 0 0 0 0 0 0 0 0 0 0 0 0 0 0 0 0 0 0 0.0620180066069459 0 0.00988796311511879 0.00519816272234534 0.048203189097583 0.123145353210963 0 0 0 0 0.159542265091356 0 0.0133249336580285 0.00187656240982534 0.0694300298458012 0.00588614447332613 0 0 0.00227162227682598 0.0208164913570235 0 0.0136107087973881 0 0 0 0 0 0 0.059225047229638 0 0 0 0.0115562623246537
0 0 0 0 0 0 0 0 0 0 0 0 0 0 0 0 0 0 0 0 0 0 0 0 0 0 0 0 0 0 0 0 0 0 0 0 0 0 0 0 0 0 0 0 0 0 0 0 0 0 0 0 0 0 0 0 0 0 0 0 0 0 0 0 0 0 0 0 0 0 0 0 0 0 0 0 0 0 0 0 0 0 0 0 0 0 0 0 0 0 0 0 0 0 0 0 0 0 0 0.011351230658679 0 0 0 0 0 0 0 0 0 0 0 0 0 0 0 0 0 0 0 0 0 0 0 0 0 0 0 0 0 0 0 0 0 0 0 0 0 0 0 0 0 0 0 0 0 0 0 0 0 0 0 0 0 0 0 0 0 0 0 0 0 0 0 0 0 0 0 0 0 0 0 0 0 0 0 0.00977275696356086 0.00711579687497369 0 0 0 0 0.00782556605259469 0 0 0 0 0.0563521598411328 0 0 0 0 0 0 0 0.0254526230666126 0 0 0 0 0 0 0 0 0 0.00294411284067959 0 0 0 0 0 0 0 0.0119736040387425 0.0312886486104612 0 0 0 0 0 0 0.00485552489981084 0 0 0 0 0 0 0 0 0 0 0.00159908135113552 0 0 0 0 0 0 0 0 0 0.00426845628246726 0 0 0.00370999769899857 0.00479660886716976 0 0 0 0 0 0 0 0 0.0218579476359746 0 0 0 0 0 0 0 0 0 0 0 0 0 0 0 0 0 0 0 0 0 0 0 0 0 0 0 0 0 0.00767357697149092 0 0.0068193523139197 0.0259790680534523 0 0 0.00762992690127982 0 0.0149282431844186 0.0346403191946362 0 0 0.0087957482094873 0 0 0 0.0671424394393189 0.255183628269796 0.223259086536425 0.0395481592022982 0.0119679383767463 0.0387241995904412 0 0 0 0 0.00524485660453609 0 0 0 0.0472993414687602
0 0 0 0 0 0 0 0 0 0 0 0 0 0 0 0 0 0 0 0 0 0 0 0 0 0 0 0 0 0 0 0 0 0 0 0 0 0 0 0 0 0 0 0 0 0 0 0 0 0 0 0 0 0 0 0 0 0 0 0 0 0 0 0 0 0 0 0 0 0 0 0 0 0 0 0 0 0 0 0 0 0 0 0 0 0 0 0 0 0 0 0 0 0 0 0 0 0 0 0 0 0 0 0 0 0 0 0 0 0 0 0 0 0 0 0 0 0 0 0 0 0 0 0 0 0 0 0 0 0 0 0 0 0 0 0 0 0 0 0 0 0 0 0 0 0 0 0 0 0 0 0 0 0 0 0 0 0 0 0 0 0 0 0 0 0 0 0 0 0 0 0 0 0 0 0 0 0 0 0 0 0 0 0 0 0.0306273370782059 0 0.0271551425062394 0 0.00796937361721405 0 0 0 0 0 0.000959612769078699 0 0 0 0 0.00112143215729284 0 0 0 0 0 0 0 0 0 0 0 0 0.0015209718303896 0 0 0 0 0 0 0 0 0 0 0 0 0 0 0 0 0 0.000683772031968541 0 0.0211566306509242 0 0 0 0 0 0 0 0 0 0.0675853935652793 0.00778321475124007 0.00130128964891809 0 0 0.00724324089409707 0.0131703998718306 0.0331569021476924 0 0.0065817797091055 0.0121385633346487 0.107965717394005 0.0367017115594013 0.0761006160609555 0 0 0 0 0 0 0 0 0 0 0 0 0 0 0 0 0 0 0 0 0 0 0 0.0176088009766392 0 0 0 0 0 0 0 0 0 0 0 0.00109521654097822 0.00191828326324668 0 0 0.0329595908825778 0.169573826174244 0.0321306595733581 0 0 0.00421838989735603 0.00238511348854608 0 0 0.00213909246972754 0 0.0852760467912345 0.0719192115914675 0.0522294167896958 0.00498604438272955 0.0486538233128215 0.00125289701798327 0.00494608934242492 0.00578439592648169
0 0 0 0 0 0 0 0 0 0 0 0 0 0 0 0 0 0 0 0 0 0 0 0 0 0 0 0 0 0 0 0 0 0.000836390386589216 0 0 0 0 0 0 0 0 0 0 0 0 0 0 0 0 0.00114152192682941 0 0 0.00418257821033378 0 0 0 0 0 0 0 0 0 0 0 0 0 0 0 0 0 0 0 0 0 0 0 0 0 0 0 0 0 0 0 0 0 0 0 0 0 0.000409380689699071 0 0 0 0 0 0 0.03240004553816 0.0490136599244898 0 0 0 0 0 0 0 0 0 0 0 0 0 0 0 0 0 0 0 0 0 0 0 0 0 0 0 0 0 0 0 0 0 0 0 0 0 0.00509213881559661 0 0.000490601848591767 0.000891841043361013 0 0.0123413208008178 0 0.0025351060733687 0.00418917021449902 0 0.00128318292524491 0.00336969346570763 0.00216214212743716 0 0.0230725937703317 0.0158009952836765 0.00063726197288302 0 0 0 0.000738534829777401 0 0 0 0 0 0 0 0 0 0 0 0 0 0 0 0 0 0.00220217899454972 0.00295342842309417 0 0 0 0 0.00221464128157037 0 0 0 0 0.00155500489611664 0.00105978411401505 0 0.000489150363832619 0 0 0 0 0 0.00147515800044286 0.0137341157550594 0 0 0 0 0 0.000710809495107538 0 0.00668888791150818 0.000759373050515312 0 0 0 0 0 0 0 0 0 0 0 0 0 0 0 0 0 0 0 0 0 0 0 0 0 0.00110042422871353 0.00419627369238675 0.00238865781406582 0.00184306089895652 0.00132471385791854 0 0.000807917106391901 0.00865865680168397 0.00299558718353962 0.00205983462018924 0 0.00480787448183057 0.00172146265689177 0.00126770683888079 0.0179507998222987 0.00688845519847655 0.0050783325237756 0.00381732045036911 0.0135335745089753 0.0013389529220656 0.00332017044315474 0 0.00118394093156937 0.164163413623763 0.00140513668697744 0.00117942403420179 0 0 0.000964891687973513 0 0 0 0 0 0 0 0 0 0 0 0 0 0 0 0 0 0 0 0 0.00140826166391081 0 0 0 0.00557240321220852 0 0.000944629142500762 0.0193023904003352 0 0.000885924177322543 0.0020656728789034 0 0.0156480129993849 0.0374551238922811 0.00182523944147959 0.0173938601199709 0 0.0274266440703921 0.00699801132002004 0 0.00509886868714372 0.0608076939648288 0 0.0255943300667651 0 0.00837192504177787 0 0.0116641316869202 0.021330310101915 0.00538754221583845 0.165019286331396 0.0323617712425811 0.0226964979621237 0.0298288380442022 0.0264853561875421
0 0 0 0 0 0 0 0 0 0 0 0 0 0 0 0 0 0 0 0 0 0 0 0 0 0 0 0 0 0 0 0 0 0 0 0 0 0 0 0 0 0 0 0 0 0 0 0 0 0 0 0 0 0 0 0 0 0 0 0 0 0 0 0 0 0 0 0 0 0 0 0 0 0 0 0 0 0 0 0 0 0 0 0 0 0 0 0 0 0 0 0 0 0 0 0 0 0 0 0 0 0 0 0 0 0 0 0 0 0 0 0 0 0 0 0 0 0 0 0 0 0 0 0 0 0 0 0 0 0 0 0 0 0 0 0 0 0 0 0 0 0 0 0 0 0 0 0 0 0 0 0 0 0 0 0 0 0 0 0 0 0 0 0 0 0 0 0 0 0 0 0 0 0 0 0.00107504815590313 0 0 0 0 0 0 0 0 0 0.0336516771001168 0 0.0302565385386953 0 0.00874747243707769 0 0 0 0 0 0.00109248782598778 0 0 0 0 0.00102968181182978 0 0.00176165619336301 0 0.00085162716234206 0 0 0 0 0 0 0 0 0.00141351213828207 0 0 0 0 0 0 0 0 0 0 0 0 0 0 0.00162304947428349 0 0 0.00195489735629339 0.0458598982221282 0.0278690380472023 0 0 0 0 0 0 0 0.00224858906956431 0 0.0629059101921598 0.00880494323799363 0.00734508632830146 0.00493136865897264 0.00103097309781798 0.00995716566831283 0.0260454232569399 0.0279342378511719 0.00120068573063575 0.0100794948498536 0.0174844055571778 0.138260682829495 0.0207516484556445 0.0430690118840051 0 0 0 0 0 0 0 0 0 0 0 0 0 0 0 0 0 0 0 0 0 0 0 0.0186458007297536 0 0 0 0 0 0 0.00187349711866642 0 0 0 0 0.00195854717968005 0.00584042375046772 0 0.164597234940665 0.0504454761180152 0 0.0155222018727011 0 0 0.0047753231830452 0.00169816760516236 0 0 0 0 0.0526795994350868 0.0887904529184866 0.0230394385401314 0.00658502994998378 0 0.00749158292051689 0.00328147416861388 0.0135395384374724
0 0 0 0 0 0 0 0 0 0 0 0 0 0 0 0 0 0 0 0 0 0 0 0 0 0 0 0 0 0 0 0 0 0 0 0 0 0 0 0 0 0 0 0 0 0 0 0 0 0 0 0 0 0 0 0 0 0 0 0 0 0 0 0 0 0 0 0 0 0 0 0 0 0 0 0 0 0 0 0 0 0 0 0 0 0 0 0 0 0 0 0 0 0 0 0 0 0 0 0 0 0 0 0 0 0 0 0 0 0 0 0 0 0 0 0 0 0 0 0 0 0 0 0 0 0 0 0 0 0 0 0 0 0 0 0 0 0 0 0 0 0 0 0 0 0 0 0 0 0 0 0 0 0 0 0 0 0 0 0 0 0 0 0 0 0 0 0 0 0 0 0 0 0 0 0 0 0 0 0 0 0 0 0 0 0 0 0 0 0 0 0 0 0 0 0 0 0 0 0 0 0 0 0 0 0 0 0 0 0 0 0 0 0 0 0 0 0 0 0 0 0 0 0 0 0 0 0 0 0 0 0 0 0 0 0 0 0 0 0 0 0 0 0 0 0 0 0 0 0 0 0 0 0 0.0100730618794519 0 0.01164141982858 0 0 0 0 0 0 0 0 0 0 0 0 0 0 0 0 0 0 0 0 0 0 0 0 0 0 0 0 0 0 0 0 0 0 0 0 0 0 0.174452977215381 0.0719977997332086 0.0868257125844546 0 0 0 0.0148461818544975 0 0 0 0 0 0.115571949495353 0.123945025995309 0.116266949648671 0 0.167132511195405 0 0.107246410569689 0
0 0 0 0 0 0 0 0 0 0 0 0 0 0 0 0 0 0 0 0 0 0 0 0 0 0 0 0 0 0 0 0.0286313883777089 0 0 0 0 0 0 0 0 0 0 0 0 0 0 0.0109190519259648 0 0 0 0 0 0 0 0 0.0116053829726164 0 0 0 0 0 0 0 0 0 0 0 0 0 0 0.0168354638879969 0 0 0 0 0.0118775814786438 0 0 0 0 0 0 0 0 0 0 0 0 0 0 0.012382195796194 0 0 0 0 0 0 0 0 0 0 0 0 0 0 0 0 0 0 0 0 0 0 0 0 0 0 0 0 0 0 0 0 0 0 0 0 0 0 0 0 0 0 0 0 0 0 0 0 0 0 0 0 0 0 0 0 0 0 0 0 0 0 0 0 0 0 0 0 0 0 0 0 0 0 0 0 0 0 0 0 0 0 0 0 0 0 0 0 0 0 0 0 0 0 0 0 0 0 0 0 0 0 0 0 0 0 0 0 0 0 0 0 0 0 0 0 0 0 0 0 0 0.117218709006916 0.0801382053215932 0.247468021286202 0 0 0 0 0 0 0 0 0 0.124027754642071 0 0 0 0 0 0 0 0 0 0 0 0 0 0 0 0 0 0 0 0 0 0 0 0 0 0 0 0 0 0.0917060319774711 0 0 0.112811340724644 0 0 0 0 0 0 0 0 0 0 0.10052326630395 0 0 0.0338556062980282 0 0 0 0 0 0 0 0 0 0 0 0 0 0 0 0 0 0 0 0 0 0 0 0 0 0 0 0 0 0 0 0 0 0 0 0 0 0 0 0 0 0 0
0 0 0 0 0 0 0 0 0 0 0 0 0 0 0 0 0 0 0 0 0 0 0 0 0 0 0 0 0 0 0 0 0 0 0 0 0 0 0 0 0 0 0 0 0 0 0 0 0 0 0 0 0 0.00950965828956709 0 0 0 0 0 0 0 0 0 0 0 0 0 0 0 0 0 0 0 0 0 0 0 0 0 0 0 0 0 0 0 0 0 0 0 0 0 0 0 0 0 0 0 0 0.0399803632845993 0.0448885137392879 0 0 0 0 0 0 0 0 0 0 0 0 0 0 0 0 0 0 0 0 0 0 0 0 0 0 0 0 0 0 0 0 0 0 0 0 0 0 0 0 0 0 0 0 0 0 0 0 0 0 0 0 0 0 0 0 0 0 0 0 0 0 0 0 0 0.0214387073244027 0 0 0 0 0 0 0 0 0 0 0 0 0 0 0 0 0 0 0 0 0.274055986679674 0 0 0 0 0 0 0 0 0 0 0 0 0 0 0 0 0 0 0 0 0 0 0 0 0 0.0715195074070316 0 0 0 0 0 0 0 0.0112353772900475 0 0 0 0 0 0 0 0 0 0 0 0 0 0 0 0 0 0 0 0 0 0 0 0 0.00593521619075035 0 0 0 0.00510984752358018 0 0.00179176471606058 0 0 0.0754193561004296 0 0 0 0 0 0 0 0 0 0 0 0 0 0 0 0 0 0 0 0 0 0 0 0 0 0 0 0 0 0 0 0 0 0 0 0 0 0 0.00842076923441558 0.0957405533786357 0 0.0350368931384339 0 0 0 0 0 0 0 0 0.0487877414187557 0 0 0 0 0 0 0 0 0.251129744284329
0 0 0 0 0 0 0 0 0 0 0 0 0 0 0 0 0 0 0 0 0 0 0 0 0 0 0 0 0 0 0 0 0 0 0 0 0 0 0 0 0 0 0 0 0 0 0 0 0 0 0.00678283049033524 0 0 0.00549692114074646 0 0 0 0 0 0 0 0 0 0 0 0 0 0 0 0 0 0 0 0 0 0 0 0 0 0 0 0 0 0 0 0 0 0 0 0 0 0 0 0 0 0 0 0 0.0371774250799912 0.0332009995547332 0 0 0 0 0 0 0 0 0 0 0 0 0 0 0 0 0 0 0 0 0 0 0 0 0 0 0 0 0 0 0 0 0 0 0 0 0 0.00299489923396819 0 0 0 0 0.00248396672851433 0 0.00166691979627172 0 0 0 0 0 0 0.0148557772285206 0.00518272334318401 0 0 0 0 0.00281222292963488 0 0 0 0 0 0 0 0 0 0 0 0 0 0 0 0 0 0.00605576242631043 0.00356228108641676 0 0 0 0 0.00671439320054206 0 0 0 0 0 0 0 0 0 0 0 0 0 0.00173476034584676 0.00359238225482232 0 0 0 0 0 0 0 0.00209659738435905 0 0 0 0 0 0 0 0 0 0 0 0 0 0 0 0 0 0 0 0 0 0 0 0 0 0 0.00194814658359198 0 0 0 0.00213136548387287 0 0 0.00532871774454779 0.00268609545468444 0.00313878246529572 0.00286914072847489 0 0 0.00465356547558938 0.00999600374108353 0.00280442706086535 0 0 0.00222826427116727 0 0 0 0 0.0705510984794447 0.00113492411661053 0 0 0 0 0 0 0 0 0 0 0 0 0 0 0 0 0 0 0 0 0 0 0 0 0 0 0.00353658338120749 0 0.00658003518751535 0 0.0059300481210068 0.0245322265543952 0 0 0.00579700216957395 0 0.0117058149842795 0.0297876316940771 0.140463803202986 0.00590507527318974 0.161295812553306 0.00688680479210852 0.00382767231590186 0 0 0 0.0167705432691352 0.0132055573787107 0 0.0172601266759553 0 0.0115099429231237 0.0263557783580654 0 0.193337942399817 0.0471376367712229 0 0 0.0222925681649964
0 0 0 0 0 0 0 0 0 0 0 0 0 0 0 0 0 0 0 0 0 0 0 0 0 0 0 0 0 0 0 0 0 0 0 0 0 0 0 0 0 0 0 0 0 0 0 0 0 0 0 0 0 0.00879043450491326 0 0 0 0 0 0 0 0 0 0 0 0 0 0 0 0 0 0 0 0 0 0 0 0 0 0 0 0 0 0 0 0 0 0 0 0 0 0 0 0 0 0 0 0 0.00225935460001393 0.012115468842751 0 0 0 0 0 0 0 0 0 0 0 0 0 0 0 0 0 0 0 0 0 0 0 0 0 0 0 0 0 0 0 0 0 0 0 0 0 0 0 0 0 0 0 0 0 0 0 0 0 0 0 0 0 0 0 0 0 0 0 0 0 0 0 0 0 0 0 0 0 0 0 0 0 0 0 0 0 0 0 0 0 0 0 0 0 0 0.00653911314722967 0 0 0 0.00213278404667426 0 0 0 0.124104165594833 0 0 0 0 0 0 0 0 0 0 0 0 0 0 0 0 0 0.0186661074607337 0.0927320456549469 0 0 0.00300008686322104 0.0384353554254489 0 0 0 0 0 0 0 0 0 0 0 0 0 0 0 0 0 0 0 0 0 0 0 0 0 0.0131331051501188 0 0.00208288224308387 0.00435226589641795 0 0 0.012505433550547 0 0.00473469107103497 0 0.00289003747832441 0.0269458919778942 0.00164648640669307 0.0224102517882121 0 0 0 0 0 0 0 0 0 0 0 0 0 0 0 0 0 0 0 0.00695267957475314 0 0 0 0 0 0 0 0 0 0 0 0 0 0 0 0 0 0.116462409408493 0.00316411879381472 0 0.00232092212125783 0 0 0 0.0158932290903709 0 0.116117406789739 0.107631621817293 0.115333959745038 0 0 0.0079955252285488 0.0711064594077817 0.0188582025900284 0 0 0 0.0186875037297898
0 0 0 0 0 0 0 0 0 0 0 0 0 0 0 0 0 0 0 0 0 0 0 0 0 0 0 0 0 0 0 0 0 0 0 0 0 0 0 0 0 0 0 0 0 0 0 0 0 0 0 0 0 0 0 0 0 0 0 0 0 0 0 0 0 0 0 0 0 0 0 0 0 0 0 0 0 0 0 0 0 0 0 0 0 0 0 0 0 0 0 0 0 0 0 0 0 0 0 0 0 0 0 0 0 0 0 0 0 0 0 0 0 0 0 0 0 0 0 0 0 0 0 0 0 0 0 0 0 0 0 0 0 0 0 0 0 0 0 0 0 0 0 0 0 0 0 0 0 0 0 0 0 0 0 0 0 0 0 0 0 0 0 0 0 0 0 0 0 0 0 0 0 0 0 0 0.00180106956391439 0 0 0 0 0.00129395779522751 0 0 0 0 0.00269925880928797 0 0 0 0 0 0 0 0.0258333849333893 0 0.029408450517553 0 0 0 0 0 0 0 0.00571500805651467 0 0 0 0 0 0 0 0 0 0 0 0 0.00230671467520924 0 0 0 0 0 0 0 0 0 0 0 0 0 0.00236270317885297 0.00208657364512062 0 0 0.00115059632430937 0 0 0 0 0.00663674843267419 0.00170552169000845 0.00889042687805005 0 0 0.00875057881441786 0.00863259151874159 0.0106744991755588 0 0.00807317816177245 0 0.00459690993678123 0 0 0.00439110322883553 0 0.00222179491371481 0 0 0 0 0 0 0 0 0 0 0 0 0 0 0 0 0 0 0 0.0079144917744364 0 0 0 0 0 0 0 0 0 0 0 0 0 0.00127291783107747 0 0.00566726789624775 0.0244261578292763 0.027301333533046 0 0.0851440485927338 0 0 0 0 0.0165616159058217 0.153666177453046 0 0.201875321115717 0.0823365760492089 0 0 0.0116359542782065 0.00952693756528157 0.132850506206093 0 0.100589623719875 0 0
0 0 0 0 0 0 0 0 0 0 0 0 0 0 0 0 0 0 0 0 0 0 0 0 0 0 0 0 0 0 0 0 0 0 0 0 0 0 0 0 0 0 0 0 0 0 0 0 0 0 0 0 0 0 0 0 0 0 0 0 0 0 0 0 0 0 0 0 0 0 0 0 0 0 0 0 0 0 0 0 0 0 0 0 0 0 0 0 0 0 0 0 0 0 0 0 0 0 0 0 0 0 0 0 0 0 0 0 0 0 0 0 0 0 0 0 0 0 0 0 0 0 0 0 0 0 0 0 0 0 0 0 0 0 0 0 0 0 0 0 0 0 0 0 0 0 0 0 0 0 0 0 0 0 0 0 0 0 0 0 0 0 0 0 0 0 0 0 0 0 0 0 0 0.00740864673025415 0 0 0 0 0 0 0 0 0 0 0 0 0 0 0 0 0 0.0287373992202541 0 0 0.0926885137578356 0 0 0 0 0 0 0 0 0 0 0 0 0 0 0 0 0 0 0 0 0.0232283900490851 0.00597319300144109 0.0516533609416606 0 0 0.0667793815327582 0 0 0 0 0 0 0.00368254946340309 0 0 0.0201407973856098 0 0 0 0 0 0 0 0 0 0 0.00733211785194164 0 0 0 0.0038577766475819 0.0199914713189446 0.0186417371128696 0 0.0158029558004299 0 0.0107417139831685 0 0 0 0 0.00496558978753692 0 0 0 0 0 0 0 0 0 0 0 0 0 0 0 0 0 0 0 0.0140730880389986 0 0 0 0 0 0 0 0 0 0 0.00939729635564976 0 0 0 0 0 0 0.00765372133495865 0 0 0 0 0 0 0 0.131952176692089 0.187016078082619 0 0.23379248695193 0.0219086789516633 0 0 0.0125808790073164 0 0 0 0 0
0 0 0 0 0 0 0 0 0 0 0 0 0 0 0 0 0 0 0 0 0 0 0 0 0 0 0 0 0 0 0 0 0 0 0 0 0 0 0 0 0 0 0 0 0 0 0 0 0 0 0 0 0 0 0 0 0 0 0 0 0 0 0 0 0 0 0 0 0 0 0.00231853528961601 0 0 0 0 0 0 0 0 0 0 0 0 0 0 0 0 0 0 0 0 0 0 0 0 0 0 0 0 0 0 0 0 0 0 0 0 0 0 0 0 0 0 0 0 0 0 0 0 0 0 0 0 0 0 0 0 0 0 0 0 0 0 0 0 0 0 0 0 0 0 0 0 0 0 0 0 0 0 0 0 0 0 0 0 0 0 0 0 0 0 0 0 0 0 0 0 0 0 0 0 0 0 0 0 0 0 0 0 0 0 0 0 0 0 0 0.00548181535202109 0 0 0 0.00494565595519005 0.0026052929097169 0 0.0039230321171007 0.0326768456168856 0.000815493401111867 0 0 0 0 0 0 0 0.00424638541475776 0 0 0 0 0 0 0.000897795041408581 0 0 0.00186287103382705 0 0.00158168344691517 0.0022400801579846 0.0156280224783113 0 0.0042527262592354 0.062942391033656 0 0.00119847522891348 0 0 0 0.00258086892147597 0.00818216691568659 0.00105875742481169 0 0.00194875815956528 0.000824811149499415 0 0 0 0 0 0 0.00397115975946485 0.00109983091394013 0.00185060283727125 0.0154209241607267 0.000841993550047499 0.0111341330214475 0 0.0133388206350736 0.0868574806004024 0.0327441904658777 0.00667130398195025 0.0746367107040242 0.020512263422225 0.0673427120170285 0.00218520453009963 0.00280539823862588 0.0020719562238946 0.00440591567268572 0.0824632214143584 0 0 0 0 0 0 0 0 0 0 0 0 0 0 0 0 0 0 0 0.00218092570564941 0 0 0 0 0 0 0 0 0 0 0 0 0 0 0 0 0 0.00975293143376599 0.00137009090893169 0.0101608723658511 0 0 0 0.00861716913467492 0.00789741726318256 0.0556843682404591 0.0300391705884935 0.0920725073788464 0 0 0.00310042123788421 0.0199971239660683 0.139880844834754 0.00245269151454686 0 0.0106879731026258 0 0.0135392068674318
0 0 0 0 0 0 0 0 0 0 0 0 0 0 0 0 0 0 0 0 0 0 0 0 0 0 0 0 0 0 0 0 0 0 0 0 0 0 0 0 0 0 0 0 0 0 0 0 0 0 0 0 0 0 0 0 0 0 0 0 0 0 0 0 0 0 0 0 0 0 0 0 0 0 0 0 0 0 0 0 0 0 0 0 0 0 0 0 0 0 0 0 0 0 0 0 0 0 0 0 0 0 0 0 0 0 0 0 0 0 0 0 0 0 0 0 0 0 0 0 0 0 0 0 0 0 0 0 0 0 0 0 0 0 0 0 0 0 0 0 0 0 0 0 0 0 0 0 0 0 0 0 0 0 0 0 0 0 0 0 0 0 0 0 0 0 0 0 0 0 0 0 0 0 0 0 0 0 0 0 0 0 0 0 0 0 0 0 0 0 0 0.0987895089189688 0 0 0.0987320134097974 0 0 0 0 0 0 0 0 0 0 0 0 0 0 0 0 0 0 0 0 0.12032232263809 0 0.0166841494946837 0 0 0 0 0 0 0 0 0 0 0 0 0 0 0 0 0 0 0 0 0 0 0 0 0 0 0 0 0 0 0 0 0 0 0 0 0 0 0 0 0 0 0 0 0 0 0 0 0 0 0 0 0 0 0 0 0 0 0 0 0 0 0 0 0.35863175136873 0 0 0.222156876460198 0 0 0 0 0 0 0 0 0 0 0 0 0 0 0 0 0 0 0.0846833777095323 0 0 0 0 0 0 0 0 0 0
0 0 0 0 0 0 0 0 0 0 0 0 0 0 0 0 0 0 0 0 0 0 0 0 0 0 0 0 0 0 0 0 0 0 0 0 0 0 0 0 0 0 0 0 0 0 0.00235101548022857 0 0 0 0 0 0 0 0 0 0 0 0 0 0 0 0 0 0 0 0 0 0 0 0 0 0 0 0 0 0 0 0 0 0 0 0 0 0.0020113661913471 0 0 0 0 0 0 0.00166146299655303 0 0 0 0 0 0 0 0 0 0 0 0 0 0 0 0 0 0 0 0 0 0 0 0 0 0 0 0 0 0 0 0 0 0 0 0 0 0 0 0 0 0 0 0 0 0 0 0 0 0 0 0 0 0 0 0 0 0 0 0 0 0 0 0 0 0 0 0 0 0 0 0 0 0 0 0 0 0 0 0 0 0 0 0 0 0 0 0 0 0 0 0 0 0 0 0 0 0 0 0 0 0 0 0.00296437380192198 0 0 0 0 0 0 0 0 0 0 0 0 0 0 0 0 0 0 0 0 0 0 0 0 0 0 0 0 0 0 0 0 0 0 0 0.0010791439184125 0 0 0.00284172587641334 0.00741612301200108 0.00214389376096848 0.00504677450244682 0.00722015949137551 0.00827098785675042 0 0 0 0 0 0.0126361779585721 0.0105555152963684 0.00377881160099607 0.00807667569834929 0.0398747832184544 0 0.00671634662985027 0 0.0332136027089618 0 0.0419258416519642 0.00569597726633154 0 0 0 0 0 0 0 0 0 0 0 0 0 0 0 0 0 0 0 0 0 0 0 0 0 0 0 0 0 0 0 0 0.00173114787874692 0 0 0 0 0 0.174063026991502 0.045114663846624 0.110779199032138 0.0434483378552451 0 0 0.0167831672587081 0 0 0 0.00988053247418739 0 0 0.223815990049214 0.0167568827960965 0.0190160488360309 0.0839246389155021 0.0104098922109187 0.0387957129368198 0
0 0 0 0 0 0 0 0 0 0 0 0 0 0 0 0 0 0 0 0 0 0 0 0 0 0 0 0 0 0 0 0 0 0 0 0 0 0 0 0 0 0 0 0 0 0 0 0 0 0 0 0 0 0 0 0 0 0 0 0 0 0 0 0 0 0 0 0 0 0 0 0 0 0 0 0 0 0 0 0 0 0 0 0 0 0 0 0 0 0 0 0 0 0 0 0 0 0 0 0 0 0 0 0 0 0 0 0 0 0 0 0 0 0 0 0 0 0 0 0 0 0 0 0 0 0 0 0 0 0 0 0 0 0 0 0 0 0 0 0 0 0 0 0 0 0 0 0 0 0 0 0 0 0 0 0 0 0 0 0 0 0 0 0 0 0 0 0 0 0 0 0 0 0 0 0 0 0 0 0 0 0 0 0 0 0 0 0 0 0 0 0 0 0 0 0.00236530701159051 0 0 0 0 0 0 0 0 0 0 0 0 0 0 0 0 0 0 0 0 0 0 0 0 0 0 0 0 0 0 0 0 0 0 0 0.00105333036316596 0 0 0.00357372654643716 0.0036203652660175 0.00105416068916547 0.00272442590301214 0.0131854121780047 0.00577267906215773 0 0 0 0.00671778811814783 0 0.0117748901572185 0.00520718162252144 0.00167672996585601 0.00926165584905771 0.0435498839514947 0.00362495697614376 0.00612603537253889 0 0.0133469799833473 0 0.0293394374530853 0.0457794169441129 0 0 0 0 0 0 0 0 0 0 0 0 0 0 0 0 0 0 0 0 0 0 0 0 0 0 0 0 0 0 0 0 0.00122461660763215 0 0 0 0 0 0.0743736179905819 0.0417981441436153 0.0945968220074026 0.023607192916894 0 0 0.0194702316113701 0.00623271483448726 0.00685411371538852 0 0.0322865547114402 0 0.113392839040118 0 0.198239688928207 0.0236572360580243 0.0189371434996779 0.104343480983734 0.0312312395383511 0
0 0 0 0 0 0 0 0 0 0 0 0 0 0 0 0 0 0 0 0 0 0 0 0 0 0 0 0 0 0 0 0 0 0 0 0 0 0 0 0 0 0 0 0 0 0 0 0 0 0 0 0 0 0 0 0 0 0 0 0 0 0 0 0 0 0 0 0 0 0 0 0 0 0 0 0 0 0 0 0 0 0 0 0 0 0 0 0 0 0 0 0 0 0 0 0 0 0 0 0 0 0 0 0 0 0 0 0 0 0 0 0 0 0 0 0 0 0 0 0 0 0 0 0 0 0 0 0 0 0 0 0 0 0 0 0 0 0 0 0 0 0 0 0 0 0 0 0 0 0 0 0 0 0 0 0 0 0 0 0 0 0 0 0 0 0 0 0 0 0 0 0 0 0 0 0 0 0 0 0 0 0 0 0 0 0.000798771462789628 0 0.000856819921841258 0 0 0 0 0 0 0.00462635457899204 0 0 0 0 0 0 0 0 0 0 0 0 0 0 0 0 0 0 0 0 0 0 0 0 0 0 0 0 0 0 0 0 0 0 0 0 0.000552812114810259 0 0.00259228594227884 0 0 0 0 0 0 0 0 0 0.0745641011364789 0.00303291600342642 0.00713570467892498 0.0151731869768682 0 0.00948634549074273 0.0390505026862588 0.0495804581004997 0.0180065929579105 0.0023225498123482 0.00417401872110096 0.0064235299862359 0.0162119568911739 0.289936176512337 0 0 0 0 0 0 0 0 0 0 0 0 0 0 0 0 0 0 0 0 0 0 0 0 0 0 0 0 0 0 0 0 0 0 0 0 0 0 0.0382250178114875 0.00747152141196538 0.0173716349960614 0.0156722031984937 0 0 0 0.0392281513892756 0.00397156017911542 0.00566139033979898 0.159834652413997 0 0.00600822626664573 0.140297242983569 0 0 0.0116334015080272 0.0100999135265448 0 0
0 0 0 0 0 0 0 0 0 0 0 0 0 0 0 0 0 0 0 0 0 0 0 0 0 0 0 0 0 0 0 0 0 0 0 0 0 0 0 0 0 0 0 0 0 0 0 0 0 0 0.00198960338567791 0 0 0.00146214393186406 0 0 0 0 0 0 0 0 0 0 0 0 0 0 0 0 0 0 0 0 0 0 0 0 0 0 0 0 0 0 0 0 0 0 0 0 0 0 0 0 0 0 0 0 0.0184615926886101 0.0133590459156056 0 0 0 0 0 0 0 0 0 0 0 0 0 0 0 0 0 0 0 0 0 0 0 0 0 0 0 0 0 0 0 0 0 0 0 0 0 0.00229887812841538 0 0 0 0 0.004086595372986 0 0.0019225056270035 0 0 0 0 0 0 0.00692748264893346 0.0158965834406546 0 0 0 0 0 0 0 0 0 0 0 0 0 0 0 0 0 0 0 0 0 0 0.00530842133645623 0.00272726903382353 0 0 0 0 0.00208107795847408 0 0 0 0 0 0 0 0 0 0 0 0 0.00501892656339943 0.00147518962030455 0.0128064217937898 0 0 0 0 0 0 0 0.00817710115535837 0 0 0 0 0 0 0 0 0 0 0 0 0 0 0 0 0 0 0 0 0 0 0 0 0 0 0.000726905304308482 0.00239200907983819 0.000778485024700564 0.00127655659700552 0.00145525276209584 0 0 0.00582107105942523 0.00204939864051394 0 0.00161567126269212 0.00356086885202319 0 0 0.0101779983018159 0.00449377422923597 0.00495876526662636 0 0.00683164226328697 0.00122820209013717 0.00117061977464104 0 0.00119736637808692 0.0574620405927092 0.00115273733676788 0 0 0 0.00106162913490992 0 0 0 0 0 0 0 0 0 0 0 0 0 0 0 0 0 0 0 0 0 0 0 0 0.0126460507315936 0 0.0016956027641362 0.0426378897129148 0 0.000816406364956736 0.0012612272895216 0 0.025576477880246 0.0602617683762513 0.00205283122676761 0.00496298395365436 0.311248505431647 0.0067527515271382 0 0 0 0.13747543531056 0.0141495717644074 0.0753225913929707 0 0.0038116220780208 0 0.00927315550259681 0.022770718976088 0 0 0.0195226191493811 0.0256146423010881 0 0.00873731571388345
0 0 0 0 0 0 0 0 0 0 0 0 0 0 0 0 0 0 0 0 0 0 0 0 0 0 0 0 0 0 0 0 0 0 0 0 0 0 0 0 0 0 0 0 0 0 0 0 0 0 0 0 0 0 0 0 0 0 0 0 0 0 0 0 0 0 0 0 0 0 0 0 0 0 0 0 0 0 0 0 0 0 0 0 0 0 0 0 0 0 0 0 0 0 0 0 0 0 0 0 0 0 0 0 0 0 0 0 0 0 0 0 0 0 0 0 0 0 0 0 0 0 0 0 0 0 0 0 0 0 0 0 0 0 0 0 0 0 0 0 0 0 0 0 0 0 0 0 0 0 0 0 0 0 0 0 0 0 0 0 0 0 0 0 0 0 0 0 0 0 0 0 0 0 0 0 0 0 0 0 0 0 0 0 0 0 0 0.0105289237062598 0 0 0 0 0 0 0 0 0 0 0 0 0 0 0 0 0 0 0 0 0 0 0 0 0 0 0 0 0 0 0 0 0 0 0 0 0 0 0 0 0 0 0 0 0 0 0 0 0 0 0 0 0 0 0 0 0 0 0 0 0 0 0 0 0 0 0.0264722185313801 0 0 0 0 0 0 0 0 0 0 0 0 0 0 0 0 0 0 0 0 0 0 0 0 0 0 0 0 0 0 0 0 0 0 0 0 0 0 0 0 0.159153840154297 0.200594153551748 0 0.10069370992841 0 0 0.110151200330412 0 0 0 0 0 0.134496244307388 0.0599019041032637 0.0519965280525352 0.0641581007762404 0 0 0.0818531765580661 0
0 0 0 0 0 0 0 0 0 0 0 0 0 0 0 0 0 0 0 0 0 0 0 0 0 0 0 0 0 0 0 0 0 0 0 0 0 0 0 0 0 0 0 0 0 0 0 0 0 0 0 0 0 0 0 0 0 0 0 0 0 0 0 0 0 0 0 0 0 0 0 0 0 0 0 0 0 0 0 0 0 0 0 0 0 0 0 0 0 0 0 0 0 0 0 0 0 0 0 0 0 0 0 0 0 0 0 0 0 0 0 0 0 0 0 0 0 0 0 0 0 0 0 0 0 0 0 0 0 0 0 0 0 0 0 0 0 0 0 0 0 0 0 0 0 0 0 0 0 0 0 0 0 0 0 0 0 0 0 0 0 0 0 0 0 0 0 0 0 0 0 0 0 0 0 0 0 0 0 0 0 0.0025288017364918 0 0 0 0 0 0 0 0 0 0 0 0 0 0 0.0059797852076155 0 0 0 0 0 0 0 0 0 0 0 0 0 0 0 0 0 0 0 0 0 0 0 0 0 0 0 0 0 0 0 0 0 0 0 0 0 0.00444540783251887 0 0 0.00211265145072738 0.0191267298909915 0.00384528979002695 0 0.00539970991368446 0.0039422342807496 0 0 0.0339656071260813 0.0413972004184004 0.00607298568941757 0.0234772901816411 0.0931349596767622 0 0.0124922773727913 0 0 0 0.012128890376524 0.0115013272224517 0 0 0 0 0 0 0 0 0 0 0 0 0 0 0 0 0 0 0 0 0 0 0 0 0 0 0 0 0 0 0 0 0 0.00250311088018089 0 0 0 0 0.0033039412421765 0.113412684399291 0.0203529241763843 0 0 0 0 0 0.151093378261375 0 0.0440040314098951 0 0.0134488050961275 0.266077572497776 0.0363916774848994 0.0678607263850183 0 0 0 0
0 0 0 0 0 0 0 0 0 0 0 0 0 0 0 0 0 0 0 0 0 0 0 0 0 0 0 0 0 0 0 0 0 0 0 0 0 0 0 0 0 0 0 0 0 0 0 0 0 0 0 0 0 0 0 0 0 0 0 0 0 0 0 0 0 0 0 0 0 0 0 0 0 0 0 0 0 0 0 0 0 0 0 0 0 0 0 0 0 0 0 0 0 0 0 0 0 0 0 0 0 0 0 0 0 0 0 0 0 0 0 0 0 0 0 0 0 0 0 0 0 0 0 0 0 0 0 0 0 0 0 0 0 0 0 0 0 0 0 0 0 0 0.121287897540009 0 0 0 0 0 0 0 0 0 0 0 0 0 0 0 0 0 0 0 0 0 0 0 0 0 0 0 0 0 0 0 0 0 0 0 0 0 0 0 0 0 0 0 0.0346944540526211 0.0214641856532919 0 0 0 0 0 0 0 0 0 0 0 0 0 0.00457371313979926 0 0 0 0 0 0 0 0 0 0 0 0 0 0 0 0 0 0 0 0 0 0 0 0 0 0 0 0 0 0 0 0 0 0.0121060900667611 0 0.00504641464178036 0 0 0 0 0 0 0 0.0159977210825252 0.00733376365351546 0 0 0.0151082380767602 0 0.00358579494644374 0 0.0157049167262339 0.0173713539067366 0 0 0 0 0 0 0 0 0 0 0 0 0 0 0 0 0 0 0 0 0 0 0 0 0 0 0 0 0 0 0 0 0 0 0 0 0 0 0 0 0.0215991569215889 0.246829474196118 0.0147631868674241 0.0862578966242378 0 0 0 0 0 0 0 0 0.0830001940053421 0.131883381274624 0 0 0.109272337320461 0 0 0.0321198293037263
0 0 0 0 0 0 0 0 0 0 0 0 0 0 0 0 0 0 0 0 0 0 0 0 0 0 0 0 0 0 0 0 0 0 0 0 0 0 0 0 0 0 0 0 0 0 0 0 0 0 0.0187119854756746 0 0 0.0127075159285908 0 0 0 0 0 0 0 0 0 0 0 0 0 0 0 0 0 0 0 0 0 0 0 0 0 0 0 0 0 0 0 0 0 0 0 0 0 0 0 0 0 0 0 0 0.0512635696899119 0.065850334754424 0 0 0 0 0 0 0 0 0 0 0 0 0 0 0 0 0 0 0 0 0 0 0 0 0 0 0 0 0 0 0 0 0 0 0 0 0 0 0 0 0 0 0 0 0 0 0 0 0 0 0 0 0 0 0 0 0 0 0 0 0 0 0 0 0 0 0 0 0 0 0 0 0 0 0 0.00536602695107475 0.00331894979410482 0 0 0 0 0.00348101308677958 0 0 0 0.017398080696233 0.121367271993866 0.0177878494052189 0 0.00824247108717991 0 0 0 0 0.00294538700422842 0.0024729616293749 0 0 0 0 0 0 0 0 0.00314094895999039 0 0 0 0 0 0 0 0.0326677452079416 0.0302151467056533 0 0 0 0 0 0 0.00577041001512696 0 0 0 0 0 0 0 0 0 0 0.00106419054123896 0 0 0 0 0 0 0 0 0 0 0 0.00320888258154522 0 0.00579766215014642 0 0.00352606352991361 0.00202480302400771 0.00873869439036051 0.00336128916534174 0.00212784638799802 0 0 0.186249992827275 0 0 0 0 0 0 0 0 0 0 0 0 0 0 0 0 0 0 0 0 0 0 0 0 0 0.00437688782096452 0 0 0 0.00224480824582916 0 0.00430830586894207 0.0166668660121656 0 0 0.00190675759628805 0 0.00912902869629471 0.017084333294317 0.0268979330471758 0.00836544272702652 0.0725809378516291 0.020173026653989 0 0 0.100152812833757 0.0230309738434918 0.0203722257066094 0 0 0.0305706249333801 0 0 0 0 0.0126946934008551 0 0 0.0106372484840844 0
