# Supplementary material for: Recovery of neural dynamics criticality in personalized whole-brain models of stroke
Source: Nat Commun. 2022 Jun 27;13:3683. doi: 10.1038/s41467-022-30892-6 (PMC9237050; doi:10.1038/s41467-022-30892-6)
Supplement: Supplementary file 3 — Source Data [file 41467_2022_30892_MOESM3_ESM.zip › Source_Data/Tables/Table1/Structural_Connectivity/patients/pat_1_105_315_23_.txt]

0 0.00316959002731464 0.0102824120053345 0.0177361711946434 0.00363275987683167 0.148744571974618 0.117242587816676 0.011378234238368 0.0835990432688312 0.0782187454178582 0.125730462535563 0.00364524602799901 0.0213949879271109 0.00621589591537917 0.00789863315555183 0.0054394915383309 0.00205720334598108 0.0120488562150772 0 0.00124729118590607 0 0.00482304648184255 0 0 0 0 0 0 0 0.0463719253703335 0.0333069060731139 0 0 0 0.0142617373002726 0 0.0129501162275944 0 0.00213808543639986 0.00475484473254729 0 0 0 0 0 0 0 0 0 0 0 0 0 0 0 0 0 0 0.00282673623141638 0 0 0 0 0 0 0 0 0.0381644743214868 0 0 0 0.00465872408562301 0 0.00709857081743353 0 0 0.00389912628970208 0 0 0 0.00762668800211684 0.00329943833812132 0.00393739164503978 0 0.00160825533679537 0 0 0 0 0 0 0 0.0015122179241305 0.00248694426696403 0 0 0.0104701589118713 0 0 0 0 0 0 0 0.00444834063339126 0 0 0 0 0.0195137411726065 0 0 0 0 0 0 0 0 0 0 0 0 0 0 0 0 0 0.00461548632879114 0 0 0.0211758291685428 0.00217587640053314 0.00704348567534083 0.0707345447292252 0 0 0 0 0 0 0 0 0 0 0 0 0 0 0 0 0 0 0 0 0 0 0 0 0 0 0 0 0 0 0 0 0 0 0 0 0 0 0 0 0 0 0 0 0 0 0 0 0 0 0 0 0 0 0 0 0 0 0 0 0 0 0 0 0 0 0 0 0 0 0 0 0 0 0 0 0 0 0 0 0 0 0 0 0 0 0 0 0 0 0 0 0 0 0 0 0 0 0 0 0 0 0 0 0 0 0 0 0 0 0 0 0 0 0 0 0 0 0 0 0 0 0 0 0 0 0 0 0 0 0 0 0 0 0 0 0 0 0 0 0 0 0 0 0 0 0 0 0 0 0 0 0 0 0 0 0 0 0 0 0 0 0 0 0 0 0 0 0 0 0 0 0 0.00127828407721772 0.00143398416190724 0 0 0.00170285619226485 0 0 0
0.00687115178568379 0 0.105480336705451 0 0 0.0147659328732297 0.00593734476126398 0 0.00575063580650725 0 0.040884382036692 0.364384266659592 0 0.0286453349602764 0.0254248218437954 0.0044373651014586 0.240853118422492 0 0.0321651361821432 0.0910934657437049 0 0 0 0 0 0 0 0 0 0.00970228104487882 0 0 0 0 0 0 0 0 0 0 0 0 0 0 0 0 0 0 0 0 0 0 0 0 0 0 0 0 0 0 0 0 0 0 0 0 0 0 0 0.00677155293472838 0 0 0 0 0 0 0 0 0 0 0 0 0 0 0 0 0 0 0 0 0 0 0 0 0 0 0 0 0 0 0 0 0 0 0 0 0 0 0 0 0 0 0 0 0 0 0 0 0 0 0 0 0 0 0.016832873138103 0 0 0 0 0 0 0 0 0 0 0 0 0 0 0 0 0 0 0 0 0 0 0 0 0 0 0 0 0 0 0 0 0 0 0 0 0 0 0 0 0 0 0 0 0 0 0 0 0 0 0 0 0 0 0 0 0 0 0 0 0 0 0 0 0 0 0 0 0 0 0 0 0 0 0 0 0 0 0 0 0 0 0 0 0 0 0 0 0 0 0 0 0 0 0 0 0 0 0 0 0 0 0 0 0 0 0 0 0 0 0 0 0 0 0 0 0 0 0 0 0 0 0 0 0 0 0 0 0 0 0 0 0 0 0 0 0 0 0 0 0 0 0 0 0 0 0 0 0 0 0 0 0 0 0 0 0 0 0 0 0 0 0 0 0 0 0 0 0 0 0 0 0 0 0 0 0 0 0 0 0 0 0 0 0 0 0 0 0 0
0.0365833781590795 0.173114665768874 0 0 0.0153603651203444 0.148449908991763 0.0188524858189387 0.0118481644504393 0.0109828014375251 0.0588854722613446 0.0167674459760133 0.0636310472953651 0 0 0 0 0.108685835617395 0.192910778986322 0.0181401397404827 0.0657471155051309 0 0 0 0 0 0 0 0 0 0 0 0 0 0 0 0 0 0 0 0 0 0 0 0 0 0 0 0 0 0 0 0 0 0 0 0 0 0 0 0 0 0 0 0 0 0 0 0 0 0.00997457696328973 0 0 0 0 0 0 0 0 0 0 0 0 0 0 0 0 0 0 0 0 0 0 0 0 0 0 0 0 0 0 0 0 0 0 0 0 0 0 0 0 0 0 0 0 0 0 0 0 0 0 0 0 0 0 0 0 0 0 0 0 0 0.0152284879953416 0.00876793664222361 0.016111337302492 0 0 0 0 0 0 0 0 0 0 0 0 0 0 0 0 0 0 0 0 0 0 0 0 0 0 0 0 0 0 0 0 0 0 0 0 0 0 0 0 0 0 0 0 0 0 0 0 0 0 0 0 0 0 0 0 0 0 0 0 0 0 0 0 0 0 0 0 0 0 0 0 0 0 0 0 0 0 0 0 0 0 0 0 0 0 0 0 0 0 0 0 0 0 0 0 0 0 0 0 0 0 0 0 0 0 0 0 0 0 0 0 0 0 0 0 0 0 0 0 0 0 0 0 0 0 0 0 0 0 0 0.00995805596763562 0 0 0 0 0 0 0 0 0 0 0 0 0 0 0 0 0 0 0 0 0 0 0 0 0 0 0 0 0 0 0 0 0 0 0 0 0 0 0 0 0 0 0 0 0 0 0 0 0
0.0266231687256326 0 0 0 0 0 0.0371097529867035 0 0.0151760932841197 0 0.124788495272795 0.0170995840657293 0 0.0793542556993191 0.00954565476856579 0 0 0 0 0.042566084574683 0 0 0 0 0 0 0 0 0 0.100703934366579 0 0 0 0 0.00655584856383567 0 0 0.0904785666741131 0 0 0 0 0 0 0 0 0 0 0 0 0 0 0 0 0 0 0 0 0 0 0 0 0 0 0 0 0 0 0 0 0 0 0 0 0 0 0 0 0 0 0 0 0 0 0 0 0 0 0 0 0 0 0 0.0605208324516269 0 0 0 0 0 0 0 0 0 0 0 0 0 0 0 0 0 0 0 0 0 0 0 0 0 0 0 0 0 0 0 0 0 0 0 0 0.325367060772334 0 0 0.0571036756353844 0 0 0 0 0 0 0 0 0 0 0 0 0 0 0 0 0 0 0 0 0 0 0 0 0 0 0 0 0 0 0 0 0 0 0 0 0 0 0 0 0 0 0 0 0 0 0 0 0 0 0 0 0 0 0 0 0 0 0 0 0 0 0 0 0 0 0 0 0 0 0 0 0 0 0 0 0 0 0 0 0 0 0 0 0 0 0 0 0 0 0 0.00356339561061087 0 0 0 0 0.00344359654796863 0 0 0 0 0 0 0 0 0 0 0 0 0 0 0 0 0 0 0 0 0 0 0 0 0 0 0 0 0 0 0 0 0 0 0 0 0 0 0 0 0 0 0 0 0 0 0 0 0 0 0 0 0 0 0 0 0 0 0 0 0 0 0 0 0 0 0 0 0 0 0 0 0 0 0 0 0 0 0 0 0 0 0 0
0.0116143933163546 0 0.0138029708656959 0 0 0.0645311118441818 0 0.155306957581283 0 0.0723871690462549 0.0132551482776738 0.0267993385846801 0 0.0217912666142231 0.0089215843136151 0.0482943722084099 0 0.105238006682531 0 0 0 0 0 0 0 0 0 0 0.174988583855842 0.00802250087785875 0.0131214420593754 0 0 0 0 0 0 0 0.0184600687329046 0 0 0 0 0 0 0 0.0221407279995867 0 0 0.0102718155673396 0 0 0 0 0 0 0 0 0 0 0 0 0 0 0 0 0 0 0 0 0 0 0 0 0 0 0 0 0 0 0 0 0 0 0 0 0 0 0 0 0 0 0 0 0 0 0 0 0 0 0 0 0 0 0 0 0 0 0 0 0 0 0 0 0 0 0 0 0 0 0 0 0 0 0 0 0 0.0221953522425786 0 0 0 0.0720203528133759 0.0923248577301645 0.0189271594785038 0 0 0 0.00558481930756691 0 0 0 0 0 0 0 0 0 0 0 0 0 0 0 0 0 0 0 0 0 0 0 0 0 0 0 0 0 0 0 0 0 0 0 0 0 0 0 0 0 0 0 0 0 0 0 0 0 0 0 0 0 0 0 0 0 0 0 0 0 0 0 0 0 0 0 0 0 0 0 0 0 0 0 0 0 0 0 0 0 0 0 0 0 0 0 0 0 0 0 0 0 0 0 0 0 0 0 0 0 0 0 0 0 0 0 0 0 0 0 0 0 0 0 0 0 0 0 0 0 0 0 0 0 0 0 0 0 0 0 0 0 0 0 0 0 0 0 0 0 0 0 0 0 0 0 0 0 0 0 0 0 0 0 0 0 0 0 0 0 0 0 0 0 0 0 0 0 0 0 0 0 0 0 0 0
0.102635001153806 0.00469990202237583 0.0287902539833348 0 0.0139271956359757 0 0.0167383020129895 0.0298216729363075 0.0206721097930532 0.151800944502341 0.0499838784146106 0.0157811499819213 0.00901980941737465 0.0131924204152352 0.0146908241790259 0.00831319228700642 0 0.109002714502651 0.00810185520624796 0 0 0.00573001039172696 0 0 0 0 0 0 0.0052628988517538 0.0326257168041528 0.0448135070194112 0 0 0 0.0153206009990373 0 0.021568669828767 0.00688504909701218 0.00488452202809845 0.00688973041545312 0 0 0 0 0 0 0 0 0 0 0 0 0 0 0 0 0 0 0.00462496226389708 0 0 0 0 0 0 0 0 0.0161547028498447 0 0 0 0 0 0.0363219272480704 0 0.000731015273203108 0.00514139171941677 0 0 0 0.00587272336494583 0.00355583781048099 0.003316749915008 0 0 0.00287023159609207 0.00207378246967171 0 0 0 0 0 0.00161682387489511 0.00668949333237964 0 0.00448315938567657 0.00964458728629625 0 0 0 0 0 0 0 0 0 0 0 0 0.00324672135332006 0 0 0 0 0 0 0 0 0 0 0 0 0 0 0 0 0 0.0109316066553571 0 0 0.00492747131385072 0.0209569922905567 0.0251815524374439 0.0883798805327063 0 0 0 0.00212645514721795 0 0 0 0 0 0 0 0 0 0 0 0 0 0 0 0 0 0 0 0 0 0 0 0 0 0 0 0 0 0 0 0 0 0 0 0 0 0 0 0 0 0 0 0 0 0 0 0 0 0 0 0 0 0 0 0 0 0 0 0 0 0 0 0 0 0 0 0 0 0 0 0 0 0 0 0 0 0 0 0 0 0 0 0 0 0 0 0 0 0 0 0 0 0 0 0 0 0 0 0 0 0 0 0 0 0 0 0 0 0 0 0 0 0 0 0 0 0 0 0 0 0 0 0 0 0 0 0 0 0 0 0 0 0 0 0 0 0 0 0 0 0 0 0 0 0 0 0 0 0 0 0 0 0 0 0 0 0 0 0 0 0 0 0 0 0 0 0 0 0 0 0 0 0 0 0 0
0.195153980437251 0.00455887658114429 0.00882006602202437 0.0411509825395321 0 0.0403783950219071 0 0.0260465909091302 0.184471497521877 0.0234705010077791 0.172835007962023 0.0167370854147718 0.0177563469496799 0.00880719286975739 0.00230058862626124 0.00250438509931604 0.00258902000067147 0.00925072406508031 0 0.00470823655821004 0 0 0 0 0 0 0 0 0 0.0461787289137215 0.0156044859813593 0 0 0 0.0103026230172013 0 0 0.00597434610484151 0 0 0 0 0 0 0 0 0 0 0 0 0 0 0 0 0 0 0 0 0 0 0 0 0 0 0 0 0 0 0 0 0 0 0 0 0 0 0 0 0 0 0 0 0 0 0 0 0 0 0 0 0 0 0 0 0 0 0 0 0 0 0 0 0 0 0.00263823315641686 0 0 0 0 0 0 0 0 0 0 0 0 0 0 0 0 0 0 0 0 0 0 0 0 0 0.085523882407716 0.00852586443017409 0 0.0606906230168939 0 0 0 0 0 0 0.00302173538525868 0 0 0 0 0 0 0 0 0 0 0 0 0 0 0 0 0 0 0 0 0 0 0 0 0 0 0 0 0 0 0 0 0 0 0 0 0 0 0 0 0 0 0 0 0 0 0 0 0 0 0 0 0 0 0 0 0 0 0 0 0 0 0 0 0 0 0 0 0 0 0 0 0 0 0 0 0 0 0 0 0 0 0 0 0 0 0 0 0 0 0 0 0 0 0 0 0 0 0 0 0 0 0 0 0 0 0 0 0 0 0 0 0 0 0 0 0 0 0 0 0 0 0 0 0 0 0 0 0 0 0 0 0 0 0 0 0 0 0 0 0 0 0 0 0 0 0 0 0 0 0 0 0 0 0 0 0 0 0 0 0 0 0 0 0 0 0 0 0 0 0 0 0 0
0.0286768728473678 0 0.00839303799753528 0 0.122430041215389 0.108926753057654 0.0394380825363133 0 0.0644426244277656 0.138180689124166 0 0.0124452489885642 0 0.00945307008026401 0 0.0317506459598033 0 0.0186708398548608 0 0 0 0 0 0 0 0 0 0 0.0541965602435509 0.0123695870105571 0 0 0 0 0 0 0 0 0.0136555074318012 0 0 0 0 0 0 0 0.0126697471338594 0 0 0.00399754611520538 0 0 0 0 0 0 0 0 0 0 0 0 0 0 0 0 0 0 0 0 0 0 0 0 0 0 0 0 0 0 0 0 0 0 0 0 0 0 0 0 0 0 0 0 0 0 0 0 0 0 0 0 0 0 0 0 0 0 0 0 0 0 0 0 0 0 0 0 0 0 0 0 0 0 0 0 0.00436185878840113 0.00922898935086139 0 0 0 0.106752710161566 0.0509645226689575 0.148995065005556 0 0 0 0 0 0 0 0 0 0 0 0 0 0 0 0 0 0 0 0 0 0 0 0 0 0 0 0 0 0 0 0 0 0 0 0 0 0 0 0 0 0 0 0 0 0 0 0 0 0 0 0 0 0 0 0 0 0 0 0 0 0 0 0 0 0 0 0 0 0 0 0 0 0 0 0 0 0 0 0 0 0 0 0 0 0 0 0 0 0 0 0 0 0 0 0 0 0 0 0 0 0 0 0 0 0 0 0 0 0 0 0 0 0 0 0 0 0 0 0 0 0 0 0 0 0 0 0 0 0 0 0 0 0 0 0 0 0 0 0 0 0 0 0 0 0 0 0 0 0 0 0 0 0 0 0 0 0 0 0 0 0 0 0 0 0 0 0 0 0 0 0 0 0 0 0 0 0 0 0 0
0.156199001276034 0.0049564001221325 0.00576768153445153 0.018890221936048 0 0.0559767117614334 0.207068577855767 0.0477741802340901 0 0.127895318469868 0.0178662013615376 0.00634860060988973 0.0242584475080547 0 0 0.00274433824709545 0 0.0117321106906098 0 0 0 0 0 0 0 0 0 0 0 0.0251786710100182 0.00988500284418948 0 0 0 0.0181788545059229 0 0 0.0100069750099087 0 0 0 0 0 0 0 0 0 0 0 0 0.005304801823933 0 0 0 0 0 0 0 0 0 0 0 0 0 0 0 0 0 0 0 0 0 0 0.00505319707473107 0 0 0 0 0 0 0 0 0 0 0 0 0 0 0 0 0 0 0 0.00536750402271661 0 0 0 0 0 0 0 0 0 0 0 0 0 0 0 0 0 0 0 0 0 0 0 0 0 0 0 0 0 0 0 0 0 0 0 0 0.0663859427947937 0.014212314303348 0.0166643890780994 0.136284555925327 0 0 0 0 0 0 0 0 0 0 0 0 0 0 0 0 0 0 0 0 0 0 0 0 0 0 0 0 0 0 0 0 0 0 0 0 0 0 0 0 0 0 0 0 0 0 0 0 0 0 0 0 0 0 0 0 0 0 0 0 0 0 0 0 0 0 0 0 0 0 0 0 0 0 0 0 0 0 0 0 0 0 0 0 0 0 0 0 0 0 0 0 0 0 0 0 0 0 0 0 0 0 0 0 0 0 0 0 0 0 0 0 0 0 0 0 0 0 0 0 0 0 0 0 0 0 0 0 0 0 0 0 0 0 0 0 0 0 0 0 0 0 0 0 0 0 0 0 0 0 0 0 0 0 0 0 0 0 0 0 0 0 0 0 0 0 0 0 0 0 0 0 0 0 0 0 0 0 0 0 0
0.0893796019120843 0 0.0189124123323484 0 0.0258719596721893 0.251389815185113 0.0161123138348221 0.0626495569224358 0.0782177416230752 0 0 0 0 0 0 0 0 0.0405863036956157 0 0 0 0 0 0 0 0 0 0 0 0 0 0 0 0 0 0 0.0369449607130999 0.00436975302318878 0 0 0 0 0 0 0 0 0 0 0 0 0 0 0 0 0 0 0 0 0.00411437470767931 0 0 0 0 0 0 0 0 0 0 0 0 0 0 0.0451451027393956 0 0 0 0 0 0 0 0 0 0 0 0.00301732679455163 0.00157012710478716 0 0 0 0 0 0 0.00411106733251236 0 0.00218806647056235 0 0 0 0 0 0 0 0 0 0 0 0 0 0 0 0 0 0 0 0 0 0 0 0 0 0 0 0 0 0 0 0 0 0 0 0.0418190113638295 0.0464175269451165 0.227182977627593 0 0 0 0 0 0 0 0 0 0 0 0 0 0 0 0 0 0 0 0 0 0 0 0 0 0 0 0 0 0 0 0 0 0 0 0 0 0 0 0 0 0 0 0 0 0 0 0 0 0 0 0 0 0 0 0 0 0 0 0 0 0 0 0 0 0 0 0 0 0 0 0 0 0 0 0 0 0 0 0 0 0 0 0 0 0 0 0 0 0 0 0 0 0 0 0 0 0 0 0 0 0 0 0 0 0 0 0 0 0 0 0 0 0 0 0 0 0 0 0 0 0 0 0 0 0 0 0 0 0 0 0 0 0 0 0 0 0 0 0 0 0 0 0 0 0 0 0 0 0 0 0 0 0 0 0 0 0 0 0 0 0 0 0 0 0 0 0 0 0 0 0 0 0 0 0 0 0 0 0 0
0.143541748261562 0.0215312233181456 0.00538041567373287 0.0949100918362878 0.00473328300116381 0.0827014843345836 0.118543409519131 0 0.0109167407579752 0 0 0.0242789483318846 0.00595132220867602 0 0.00648160518540229 0.00731406935743008 0.0121637494878909 0.00985655980566189 0 0 0 0.0102966990075052 0 0 0 0 0 0 0.00685478567015292 0.133562654170554 0.0832220023023595 0 0 0 0.0130937962062182 0 0 0.0154648274811027 0.0028633112915418 0.00832685476401789 0 0 0 0 0 0 0.00192825216512495 0 0 0 0.00426463533091317 0.00182013678858539 0 0 0 0 0 0 0 0 0 0 0 0 0 0 0 0 0 0 0 0.00791397933205479 0 0 0 0 0.00661657671552498 0 0 0 0.00593573662845094 0.00890369106657293 0 0 0 0 0.00282538019766608 0 0 0 0 0 0 0.0278561145531309 0 0.00652918761748885 0.00854494043547386 0 0 0 0 0 0 0 0.00329218663001558 0 0 0 0 0.00371547378721331 0 0 0 0 0 0 0 0 0 0 0 0 0 0 0 0 0 0.00430198825465182 0 0 0.0835621385241537 0 0 0 0 0 0 0 0 0 0 0 0 0 0 0 0 0 0 0 0 0 0 0 0 0 0 0 0 0 0 0 0 0 0 0 0 0 0 0 0 0 0 0 0 0 0 0 0 0 0 0 0 0 0 0 0 0 0 0 0 0 0 0 0 0 0 0 0 0 0 0 0 0 0 0 0 0 0 0 0 0 0 0 0 0 0 0 0 0 0 0 0 0 0 0 0 0 0 0 0 0 0 0 0 0 0 0 0 0 0 0 0 0 0 0 0 0 0 0 0 0 0 0 0 0 0 0 0 0 0 0 0 0 0 0 0 0 0 0 0 0 0 0 0 0 0 0 0 0 0 0 0 0 0 0 0 0 0 0 0 0 0 0 0 0 0 0 0 0 0 0 0 0 0 0 0 0 0 0 0 0 0 0 0
0.00429493651662696 0.198044629429221 0.0210722140931265 0.0134219487960661 0.00987629701530159 0.0269472335016828 0.0118472545008174 0.00581803825895256 0.00400341824955576 0 0.0250565951652245 0 0 0.224000026046823 0.125536706242068 0.0420348140552212 0.0843063269963693 0.00590777606731845 0.0105422574098046 0.0477083497202529 0 0 0 0 0 0 0 0 0.00340266305156366 0.00787895545614679 0.0427886053202999 0 0 0 0 0 0 0 0.00463907553126088 0 0 0 0 0 0 0 0.0105043789866073 0 0 0 0 0 0 0 0 0 0 0 0 0 0 0 0 0 0 0 0 0 0 0.0122400363410001 0 0 0 0 0 0 0 0 0 0 0 0 0 0 0 0 0 0 0 0 0 0 0 0 0 0 0 0 0 0 0 0 0 0 0 0 0 0 0 0 0 0 0 0 0 0 0 0 0 0 0 0 0 0 0 0 0 0.044665811568405 0 0 0 0 0 0 0.00662300572266296 0 0 0.00683864595762091 0 0 0 0 0 0 0 0 0 0 0 0 0 0 0 0 0 0 0 0 0 0 0 0 0 0 0 0 0 0 0 0 0 0 0 0 0 0 0 0 0 0 0 0 0 0 0 0 0 0 0 0 0 0 0 0 0 0 0 0 0 0 0 0 0 0 0 0 0 0 0 0 0 0 0 0 0 0 0 0 0 0 0 0 0 0 0 0 0 0 0 0 0 0 0 0 0 0 0 0 0 0 0 0 0 0 0 0 0 0 0 0 0 0 0 0 0 0 0 0 0 0 0 0 0 0 0 0 0 0 0 0 0 0 0 0 0 0 0 0 0 0 0 0 0 0 0 0 0 0 0 0 0 0 0 0 0 0 0 0 0 0 0 0 0 0 0 0 0 0 0 0 0 0 0 0 0
0.0427128419702276 0 0 0 0 0.0260969299123882 0.0212964898417906 0 0.0259198498356785 0 0.0104069188691301 0 0 0 0 0 0 0.00948288492392998 0 0 0 0 0.0300157247931411 0 0.0244749403929043 0 0 0 0 0 0 0 0 0.00850237041782299 0.0614020487110853 0 0 0 0 0 0 0 0 0 0 0 0 0 0.0564688464632723 0 0 0 0 0 0.0130642186108814 0 0 0 0 0 0 0 0 0 0 0 0 0 0 0 0 0 0 0 0.004038046235867 0 0 0 0 0 0 0 0.00229490545695354 0 0 0 0 0 0 0 0 0 0 0 0 0 0 0 0 0 0 0 0 0 0 0 0 0 0 0 0 0 0 0 0.202522088782227 0.00693986147912342 0 0 0.0656696764469897 0.0420406679544519 0.101974449007244 0 0 0 0 0 0.00951500054421549 0 0 0 0.0146525762037467 0 0 0.00750401515835463 0 0 0 0 0 0.00425794817832561 0 0 0 0 0 0 0 0 0 0 0 0 0 0 0 0 0 0 0 0 0 0 0 0 0 0 0 0.0976512810404695 0 0 0 0 0 0 0 0 0 0 0 0 0 0 0 0 0 0 0 0 0 0.00275117310900111 0 0 0 0 0 0 0 0 0 0 0 0 0 0 0 0 0 0 0 0 0 0 0 0 0 0 0 0 0 0 0 0 0 0 0 0 0 0 0 0 0 0 0 0 0 0 0 0 0 0 0 0 0 0 0 0 0 0 0 0 0 0 0 0 0 0 0 0 0.0124798348488863 0.0344734129772323 0.0233383170141326 0.0337896436310802 0 0 0 0.00426303718944565 0 0 0 0 0 0 0 0 0 0 0 0 0 0 0 0 0 0 0 0 0 0 0 0 0 0 0 0 0 0 0 0 0 0 0 0 0 0 0 0 0 0 0 0 0 0 0 0 0
0.00606733657830068 0.0128979832422585 0 0.0516017825171382 0.00665299184820807 0.0186622701405833 0.00516463748557055 0.00366108920549866 0 0 0 0.185572030296912 0 0 0.199308777985773 0.0789382646066627 0 0.0051494565893743 0.00492810566221735 0.114961805185701 0.0530382784569346 0 0 0 0 0 0 0 0.00208195036675241 0 0.0365952448366468 0 0 0 0 0 0 0 0.00329692357952322 0 0 0 0 0 0.016280844843161 0 0.00766752264900029 0 0 0.00712981654624776 0 0 0 0 0 0 0 0 0 0 0 0 0 0 0 0.00315886531772359 0 0 0.00412337982102328 0.0187230479718276 0 0 0 0 0 0 0 0 0 0 0 0 0 0 0 0 0 0 0 0 0 0 0 0 0 0 0 0 0 0 0 0 0 0 0 0 0 0 0 0 0 0 0 0 0 0 0 0 0 0 0 0 0 0 0 0 0 0.0451682484557903 0.00281065090038041 0 0 0 0 0 0.0685080114439755 0 0 0.0179086274470101 0 0 0 0 0 0 0 0 0 0 0 0 0 0 0 0 0 0 0 0 0 0 0 0 0 0 0 0 0 0 0 0 0 0 0 0 0 0 0 0 0 0 0 0 0 0 0 0 0 0.0010821882133001 0 0.000854817220512287 0 0 0 0 0 0 0 0 0 0 0 0 0 0 0 0 0 0 0 0 0 0 0 0 0 0 0 0 0 0 0 0 0 0 0 0.00396041815747887 0 0 0 0 0.00984299773286102 0 0 0 0 0 0 0 0 0 0 0 0 0 0 0 0 0 0 0 0 0 0 0 0 0.00178035334102328 0 0 0 0 0 0 0 0 0 0 0 0 0 0 0 0 0 0 0 0 0 0 0 0 0 0 0 0 0 0 0 0 0 0 0 0 0 0 0 0.000988381021156636 0 0.00143290033347248 0 0 0 0 0 0 0 0 0 0 0 0 0 0 0 0 0
0.0115227086439261 0.0171093734032043 0 0.00927701989192694 0.00407084703767351 0.0310594980381864 0.00201627417323503 0 0 0 0.00828223391159622 0.155433083620774 0 0.297875448494988 0 0.101458378279123 0 0.00452769587017529 0.00580646795797488 0.0365195352243095 0.0201265432712378 0.00263480655253815 0 0 0 0 0 0 0.00157683684422295 0 0.117628569506056 0 0 0 0 0 0 0 0 0 0 0 0 0 0 0 0.0121242003125741 0 0 0.00308439655951886 0 0 0 0 0 0 0 0 0 0 0 0 0 0 0 0.00312394767329643 0 0 0 0.0187578124181462 0 0 0 0 0 0 0.0024970515351602 0 0 0 0 0 0 0 0 0 0 0 0 0 0 0 0 0 0 0 0 0 0 0 0 0 0 0 0 0 0 0 0 0 0 0 0 0 0 0 0 0 0 0 0 0 0 0 0 0 0 0.0563195507374751 0 0 0 0 0 0 0.046585829834889 0 0 0.0242922280349554 0 0 0 0 0 0 0 0 0 0 0 0 0 0 0 0 0 0 0 0 0 0 0 0 0 0 0 0 0 0 0 0 0 0 0 0 0 0 0 0 0 0 0 0 0 0 0 0 0 0 0 0 0 0 0 0 0 0 0 0 0 0 0 0 0 0 0 0 0 0 0 0 0 0 0 0 0 0 0 0 0 0 0 0 0 0 0 0.00319347059779385 0 0 0 0 0.00309619157504284 0 0 0 0 0 0 0 0 0 0 0 0 0 0 0 0 0 0 0 0 0 0 0 0 0 0 0 0 0 0 0 0 0 0 0 0 0 0 0 0 0 0 0 0 0 0 0 0 0 0 0 0 0 0 0 0 0 0 0 0 0 0 0 0 0 0 0 0 0 0 0 0 0 0 0 0 0 0 0 0 0 0 0 0
0.00348892909822058 0.00131290272943766 0 0 0.00968881194027567 0.00772764742477932 0.000965034704046796 0.00808033717151683 0.000942094636311422 0 0.00410918027264374 0.0228830055243998 0 0.0518712912216604 0.0446086538454151 0 0 0 0 0.00194246776802938 0.0174477079030351 0.0583179178817735 0 0.00734391958406504 0 0 0 0 0.00484064361839586 0.00890616251209436 0.082433052263581 0 0 0 0 0 0 0.00436950449818035 0.00379189313390902 0.0493050646470771 0 0 0 0 0 0.00132548939526467 0.0134455770212539 0 0 0.00159762101649154 0.001188969044249 0 0 0 0 0 0 0 0.00184869691287 0.0044356622569579 0.00369963077977924 0.00535946217179315 0.00332075402693281 0 0 0 0 0.0285411658942576 0.00534861559268568 0.0120258583380652 0.0361861700794159 0 0 0 0 0.009885039673406 0.0146243679148553 0 0.0221523253672097 0.00682387763754368 0 0 0 0 0 0.00444494706491972 0 0.00124949988377138 0 0 0 0 0 0.0049030286830296 0 0 0 0 0 0 0 0 0 0 0 0 0 0.000849350902977355 0 0.00449949084520676 0 0.00114256503554457 0.00166017874144699 0 0 0 0 0 0 0 0 0 0 0 0.00187344732091476 0 0 0.0326579541201257 0 0 0 0 0 0.00124872831376912 0.129349328535863 0.0734240946070215 0.00307821629352508 0.129390570230342 0.040604513518666 0 0.00135185145575914 0 0 0 0 0 0.000668963592073205 0 0 0 0 0 0 0 0.0014177653531651 0 0 0 0 0 0 0 0 0 0 0 0 0 0 0 0 0 0 0 0 0 0 0 0 0 0 0 0 0 0 0 0 0 0 0 0 0 0 0 0 0 0 0 0 0 0 0 0 0 0 0 0 0 0 0 0 0 0 0 0 0 0 0 0 0 0 0 0 0 0 0 0 0 0 0 0 0 0 0 0 0 0 0 0 0 0 0 0 0 0 0 0 0 0 0 0 0 0 0 0 0 0 0 0 0 0 0 0 0 0 0 0 0 0 0 0 0 0 0 0 0 0 0 0 0 0 0 0 0 0 0 0 0 0 0 0 0 0 0 0 0 0 0 0 0 0 0 0 0 0 0 0 0 0 0 0 0 0 0 0
0.00591680852328772 0.319548009157483 0.0878606550959454 0 0 0 0.00447356426457582 0 0 0 0.0306436181658465 0.205797719642157 0 0 0 0 0 0 0 0.133978709388557 0.0558683446308684 0 0 0 0 0 0 0 0 0.00966936762741564 0 0 0 0 0 0 0 0 0 0 0 0 0 0 0.00738921770626937 0 0 0 0 0 0 0 0 0 0 0 0 0 0 0.0190206205673198 0 0 0 0 0.00919405012340251 0.0135318970250285 0 0 0 0 0 0 0 0 0 0 0 0 0 0 0 0 0 0 0 0 0 0 0 0 0 0 0 0 0 0 0 0 0 0 0 0 0 0 0 0 0 0 0 0 0 0 0 0 0 0 0 0 0 0 0 0 0 0 0.064096865190685 0 0 0 0.0133032031458844 0 0 0 0 0 0 0 0 0 0 0 0 0 0 0 0 0 0 0 0 0 0 0 0 0 0 0 0 0 0 0 0 0 0 0 0 0 0 0 0 0 0 0 0 0 0.00613845763185363 0 0 0 0 0 0 0 0 0 0 0 0 0 0 0 0 0 0 0 0 0 0 0 0 0 0 0 0 0 0 0 0 0 0 0 0 0 0 0 0 0 0 0.00480436892247866 0 0 0 0 0 0 0 0 0 0 0 0 0 0 0 0 0 0 0 0 0 0 0 0 0 0 0 0 0 0 0 0 0 0 0 0 0 0 0 0 0 0 0 0 0 0 0 0 0 0 0 0 0 0 0 0 0 0 0 0 0.0087645231909423 0 0 0 0 0 0 0 0 0 0 0 0 0 0 0 0 0 0 0 0 0 0 0 0 0 0 0 0 0 0 0 0 0 0 0 0
0.032243747999163 0 0.145099991337911 0 0.0880871325924137 0.422749054179471 0.0148724804026479 0.0198247002668811 0.0168034672123814 0.0950498918553599 0.0231040087154497 0.0134181863231093 0.01271141078565 0.0141177908564717 0.00830566302112282 0 0 0 0 0 0 0 0 0 0 0 0 0 0.012065619082724 0 0 0 0 0 0.0165345597741933 0 0.00723159867047134 0 0 0 0 0 0 0 0 0 0 0 0 0 0 0 0 0 0 0 0 0 0 0 0 0 0 0 0 0 0 0 0 0 0 0 0 0 0 0 0 0 0 0 0 0 0 0 0 0 0 0 0 0 0 0 0 0 0 0 0 0 0 0 0 0 0 0 0 0 0 0 0 0 0 0 0 0 0 0 0 0 0 0 0 0 0 0 0 0 0 0.00486868850326611 0 0 0 0.0187702343759195 0.0126967257047876 0.0214450483406052 0 0 0 0 0 0 0 0 0 0 0 0 0 0 0 0 0 0 0 0 0 0 0 0 0 0 0 0 0 0 0 0 0 0 0 0 0 0 0 0 0 0 0 0 0 0 0 0 0 0 0 0 0 0 0 0 0 0 0 0 0 0 0 0 0 0 0 0 0 0 0 0 0 0 0 0 0 0 0 0 0 0 0 0 0 0 0 0 0 0 0 0 0 0 0 0 0 0 0 0 0 0 0 0 0 0 0 0 0 0 0 0 0 0 0 0 0 0 0 0 0 0 0 0 0 0 0 0 0 0 0 0 0 0 0 0 0 0 0 0 0 0 0 0 0 0 0 0 0 0 0 0 0 0 0 0 0 0 0 0 0 0 0 0 0 0 0 0 0 0 0 0 0 0 0 0 0 0 0 0 0
0 0.0647377642185779 0.022245930505785 0 0 0.0512305318785395 0 0 0 0 0 0.0390393398600121 0 0.0220284738309665 0.0173663340100595 0 0 0 0 0.0154489539540966 0 0 0 0 0 0 0 0 0 0 0 0 0 0 0 0 0 0 0 0 0 0 0 0 0 0 0 0 0 0 0 0 0 0 0 0 0 0 0 0 0 0 0 0 0 0 0 0 0.0625015292863025 0.483961540934532 0 0 0 0 0 0 0 0 0 0 0 0 0 0 0 0 0 0 0 0 0 0 0 0 0 0 0 0 0 0 0 0 0 0 0 0 0 0 0 0 0.0646605225098611 0 0 0 0 0 0 0 0 0 0 0 0 0 0.0438511782130033 0 0 0 0 0 0 0 0 0 0 0 0 0 0 0 0 0 0 0 0 0 0 0 0 0 0 0 0 0 0 0 0 0 0 0 0 0 0 0 0 0 0 0 0 0 0 0 0 0 0 0 0 0 0 0 0 0 0 0 0 0 0 0 0 0 0 0 0 0 0 0 0 0 0 0 0 0 0 0 0 0 0 0 0 0 0 0 0 0 0 0 0 0 0 0 0 0 0 0 0 0 0 0 0 0 0 0 0 0 0 0 0 0 0 0 0 0 0 0 0 0 0 0 0 0 0 0 0 0 0 0 0 0 0 0.00567209922313808 0.0502778668237896 0 0 0 0 0.0569779347513365 0 0 0 0 0 0 0 0 0 0 0 0 0 0 0 0 0 0 0 0 0 0 0 0 0 0 0 0 0 0 0 0 0 0 0 0 0 0 0 0 0 0 0 0 0 0 0 0 0
0.00353469755554822 0.119081742552344 0.0523687617739701 0.0803615375197124 0 0 0.00801586996518894 0 0 0 0 0.114748996649394 0 0.333767178093115 0.0709425853074781 0.00858231378333205 0.132010933776817 0 0.0100342457290818 0 0.0167923826314834 0 0 0 0 0 0 0 0 0 0 0 0 0 0 0 0 0 0 0 0 0 0 0 0.0258490895412217 0 0 0 0 0 0 0 0 0 0 0 0 0 0 0 0 0 0 0 0 0 0 0 0 0 0 0 0 0 0 0 0 0 0 0 0 0 0 0 0 0 0 0 0 0 0 0 0 0 0 0 0 0 0 0 0 0 0 0 0 0 0 0 0 0 0 0 0 0 0 0 0 0 0 0 0 0 0 0 0 0 0 0 0.00803986031421045 0 0 0 0 0 0.00538405654068046 0 0 0 0 0 0 0 0 0 0 0 0 0 0 0 0 0 0 0 0 0 0 0 0 0 0 0 0 0 0 0 0 0 0 0 0 0 0 0 0 0 0 0 0 0 0 0 0 0 0 0 0 0 0 0 0 0 0 0 0 0 0 0 0 0 0 0 0 0 0 0 0 0 0 0 0 0 0 0 0 0 0 0 0 0 0 0 0 0 0 0.00535745835798036 0 0 0 0 0.00512828990844228 0 0 0 0 0 0 0 0 0 0 0 0 0 0 0 0 0 0 0 0 0 0 0 0 0 0 0 0 0 0 0 0 0 0 0 0 0 0 0 0 0 0 0 0 0 0 0 0 0 0 0 0 0 0 0 0 0 0 0 0 0 0 0 0 0 0 0 0 0 0 0 0 0 0 0 0 0 0 0 0 0 0 0 0
0 0 0 0 0 0 0 0 0 0 0 0 0 0.0955440234149994 0.0242591184545277 0.0478313902671065 0.034155761395622 0 0 0.0104192480162171 0 0 0 0 0 0 0 0 0 0 0 0 0 0 0 0 0 0 0.00404634631784419 0 0 0 0 0.0200977683399117 0.142015032110746 0.0576592564818084 0 0 0 0.0908596600983159 0 0 0 0 0 0 0 0 0 0.0152626842286708 0.00763896139259251 0 0.118197702303803 0 0.0116343407425022 0.0261609574633033 0 0 0 0 0 0 0 0 0.00545958071556832 0 0 0.0111462786447443 0.0112260398242993 0 0 0 0 0 0 0 0 0 0 0 0 0 0 0 0 0 0 0 0 0 0 0 0 0 0 0 0 0 0 0 0 0 0 0 0 0 0 0 0 0 0 0 0 0 0 0 0 0.0112523415302715 0.0112621900640109 0.00385645723245594 0 0 0 0 0.164618561637054 0 0 0.010265961595524 0 0 0 0 0 0 0 0 0 0 0 0 0 0 0 0 0 0 0 0 0 0 0 0 0 0 0 0 0 0 0 0 0.0042054946489295 0 0 0 0 0 0 0 0 0 0 0 0 0 0 0 0 0.00394983839924152 0 0.00260892244720558 0 0 0 0 0 0 0 0 0 0 0 0 0 0 0 0 0 0 0 0 0 0 0 0 0 0 0 0 0 0 0 0 0 0 0 0.00250717875229743 0 0 0 0 0.0273171089245281 0 0 0 0.0015062711119958 0 0 0 0 0 0 0 0 0 0.00327404762537976 0.00148708579490718 0 0 0 0 0 0 0 0.0013121345249181 0 0.0063706541314189 0 0 0 0 0 0 0 0 0 0 0 0 0 0 0 0 0 0 0 0 0 0 0 0 0 0 0 0 0 0 0 0 0 0 0 0 0 0 0 0.00484394947656444 0 0.00574765189071504 0 0 0 0 0 0 0 0 0 0 0 0 0 0 0 0 0
0.0124083052273305 0 0 0 0 0.0213644671175408 0 0 0 0 0.0232033836089312 0 0 0 0.00464661958463146 0.233915603261924 0 0 0 0 0 0 0 0.0262170704636122 0 0 0 0 0 0.00862899779160045 0.0303698948542487 0 0 0 0 0 0 0 0 0.450806881920028 0 0 0 0 0 0 0 0 0 0 0 0 0 0 0 0 0 0 0 0 0 0 0 0.0304643965782536 0.00630231162053462 0 0 0 0 0 0.0141093935370116 0 0.0392617732313432 0 0 0 0 0 0 0.0147820646406707 0 0 0 0 0 0 0 0 0 0 0 0 0 0 0 0 0 0 0 0 0 0 0 0 0 0 0 0 0 0 0 0 0 0 0 0 0 0 0 0 0 0 0 0 0 0 0 0 0 0 0 0 0 0 0.0180293044969297 0.0229234851732014 0 0.00964930555336278 0 0 0 0 0 0 0 0 0 0 0 0 0 0 0 0 0 0 0 0 0 0 0 0 0 0 0 0 0 0 0 0 0 0 0 0 0 0 0 0 0 0 0 0 0 0 0 0 0 0 0 0 0 0 0 0 0 0 0 0 0 0 0 0 0 0 0 0 0 0 0 0 0 0 0 0 0 0 0 0 0 0 0.00908159190039771 0 0 0 0 0 0 0 0 0.0105526272353364 0 0 0 0 0 0 0 0 0 0 0 0 0 0 0 0 0 0 0 0 0 0 0 0 0 0 0 0 0 0 0 0 0 0 0 0 0 0 0 0 0 0 0 0 0 0 0 0 0 0 0 0.0132825222031109 0 0 0 0 0 0 0 0 0 0 0 0 0 0 0 0 0 0 0 0 0 0 0 0 0 0 0 0 0 0 0 0 0
0 0 0 0 0 0 0 0 0 0 0 0 0.144500569023095 0 0 0 0 0 0 0 0 0 0 0 0.15154759216113 0 0.0283225935988152 0 0 0 0 0 0 0 0 0 0 0 0 0 0 0 0 0 0 0 0 0 0 0 0 0 0 0 0 0 0 0 0 0 0 0 0 0 0 0 0 0 0 0 0 0 0 0 0 0 0 0 0 0 0 0 0 0 0 0 0 0 0 0 0 0 0 0 0 0 0 0 0 0 0 0 0 0 0 0 0 0 0 0 0 0 0 0 0.240508515527006 0 0 0 0 0 0.179246364126839 0 0 0 0 0 0 0 0.0901560789158746 0 0 0 0 0 0 0 0 0 0 0 0 0 0 0 0 0 0 0 0 0 0 0 0 0 0 0 0 0 0 0 0 0 0 0 0 0 0 0 0 0 0 0 0.0232762267234708 0.0382963559339155 0 0 0 0 0 0 0 0 0 0 0 0 0 0 0 0 0 0 0 0 0 0 0 0 0 0 0 0 0 0 0 0 0 0 0 0 0 0 0 0 0 0 0 0 0 0 0 0 0.033523861729385 0 0 0 0 0 0 0 0 0 0 0 0 0 0 0 0 0 0 0 0 0 0 0 0 0 0 0 0 0 0 0 0 0 0 0 0 0 0 0 0.0706218422604699 0 0 0 0 0 0 0 0 0 0 0 0 0 0 0 0 0 0 0 0 0 0 0 0 0 0 0 0 0 0 0 0 0 0 0 0 0 0 0 0 0 0 0 0 0 0 0 0 0 0 0 0
0 0 0 0 0 0 0 0 0 0 0 0 0 0 0 0.0952624748600857 0 0 0 0 0 0.0847853713031526 0 0 0 0 0 0 0 0 0.144707971364425 0 0 0 0 0 0 0 0.107137338475494 0 0 0 0.236027895689806 0 0 0 0 0 0 0.0387341165557441 0 0 0 0 0 0 0 0 0 0 0 0 0 0.0576011084157271 0 0 0 0 0 0 0 0 0 0 0 0 0 0 0 0 0 0 0 0 0 0 0 0 0 0 0 0 0 0 0 0 0 0 0 0 0 0 0 0 0 0 0 0 0 0 0 0 0 0 0 0 0 0 0 0 0 0 0 0 0 0 0 0 0 0 0 0 0 0 0 0 0 0 0 0 0 0 0 0 0 0 0 0 0 0 0 0 0 0 0 0 0 0 0 0 0 0 0 0 0 0 0 0 0 0 0 0.0392106454379059 0 0 0 0 0 0 0 0 0 0 0 0 0 0 0 0 0 0 0 0 0 0 0 0 0 0 0 0 0 0 0.0312865848122526 0.0802896804717349 0 0 0 0 0 0 0 0 0 0 0 0 0 0 0 0 0 0 0 0 0 0 0 0 0 0 0 0 0 0 0 0 0 0 0 0 0 0 0 0 0 0 0 0 0 0 0 0 0 0 0 0 0 0 0 0 0 0 0 0 0 0 0 0 0 0 0 0 0 0 0 0 0 0 0 0 0 0.0849568126136717 0 0 0 0 0 0 0 0 0 0 0 0 0 0 0 0 0 0 0 0 0 0 0 0 0 0 0 0 0 0 0 0 0
0 0 0 0 0 0 0 0 0 0 0 0 0.0494318895131057 0 0 0 0 0 0 0 0 0 0.063579028386959 0 0 0 0 0 0 0 0 0.0939185656907094 0.0388063935260134 0.0162048986020144 0.145684458194975 0.00949786059557077 0 0 0 0 0.0249528970292927 0 0 0 0 0 0 0.0475526383931143 0.251295404833305 0 0 0 0 0 0 0 0 0 0 0 0 0 0 0 0 0 0 0 0 0 0 0 0 0 0 0 0 0 0 0 0 0 0 0 0.0267857391690185 0 0 0 0 0 0 0 0 0 0 0 0 0 0 0 0 0 0 0 0 0 0 0 0 0 0 0 0 0 0.0254290138487318 0 0 0 0 0 0 0 0 0 0 0 0.100523257194655 0 0 0 0 0 0 0 0 0 0 0 0 0 0 0 0 0 0 0 0 0 0 0 0 0 0 0.0352154827371021 0 0 0 0 0 0 0 0 0 0 0 0 0 0 0 0 0 0 0 0 0 0 0 0 0 0 0 0 0 0 0 0 0 0 0 0 0 0 0 0 0 0 0 0 0 0 0 0 0 0 0 0 0 0 0 0 0 0 0 0 0 0 0 0 0 0 0 0 0.0247204590843623 0 0 0 0 0 0 0 0.0464020132010713 0 0 0 0 0 0 0 0 0 0 0 0 0 0 0 0 0 0 0 0 0 0 0 0 0 0 0 0 0 0 0 0 0 0 0 0 0 0 0 0 0 0 0 0 0 0 0 0 0 0 0 0 0 0 0 0 0 0 0 0 0 0 0 0 0 0 0 0 0 0 0 0 0 0 0 0 0 0 0 0 0 0 0 0
0 0 0 0 0 0 0 0 0 0 0 0 0 0 0 0 0 0 0 0 0 0 0 0 0 0 0 0 0 0 0 0 0 0 0 0 0 0 0 0 0 0 0 0 0 0 0 1 0 0 0 0 0 0 0 0 0 0 0 0 0 0 0 0 0 0 0 0 0 0 0 0 0 0 0 0 0 0 0 0 0 0 0 0 0 0 0 0 0 0 0 0 0 0 0 0 0 0 0 0 0 0 0 0 0 0 0 0 0 0 0 0 0 0 0 0 0 0 0 0 0 0 0 0 0 0 0 0 0 0 0 0 0 0 0 0 0 0 0 0 0 0 0 0 0 0 0 0 0 0 0 0 0 0 0 0 0 0 0 0 0 0 0 0 0 0 0 0 0 0 0 0 0 0 0 0 0 0 0 0 0 0 0 0 0 0 0 0 0 0 0 0 0 0 0 0 0 0 0 0 0 0 0 0 0 0 0 0 0 0 0 0 0 0 0 0 0 0 0 0 0 0 0 0 0 0 0 0 0 0 0 0 0 0 0 0 0 0 0 0 0 0 0 0 0 0 0 0 0 0 0 0 0 0 0 0 0 0 0 0 0 0 0 0 0 0 0 0 0 0 0 0 0 0 0 0 0 0 0 0 0 0 0 0 0 0 0 0 0 0 0 0 0 0 0 0 0 0 0 0 0 0 0 0 0 0 0 0 0 0 0 0 0 0 0
0 0 0 0 0 0 0 0 0 0 0 0 0 0 0 0 0 0 0 0 0 0 0.0155529643793756 0 0 0 0 0 0 0 0 0 0 0 0 0 0 0 0 0 0 0 0 0 0 0 0 0 0 0 0 0 0 0 0 0 0 0 0 0 0 0 0 0 0 0 0 0 0 0 0 0 0 0 0 0 0 0 0 0 0 0 0 0 0 0 0 0 0 0 0 0 0 0 0 0 0 0 0 0 0 0 0 0 0 0 0 0 0 0 0 0 0 0 0 0 0 0.0538744381922511 0 0.0166887586630869 0.0686119445248944 0 0 0 0 0 0 0 0 0 0 0 0 0 0 0 0 0 0 0 0 0 0 0 0 0 0 0 0 0 0 0 0 0 0 0 0 0 0 0 0 0 0 0 0 0 0 0.0184225899991462 0 0 0 0 0 0.12486293593713 0 0 0 0 0 0 0 0 0 0 0 0 0 0.00991249975638351 0 0 0 0 0 0 0 0 0 0 0 0 0 0 0 0 0 0 0 0 0 0 0 0 0 0 0 0 0 0.0172431697269172 0.0174710099372068 0 0 0 0 0 0 0 0 0 0 0 0 0 0 0 0 0 0 0 0 0 0 0 0 0 0 0 0 0 0 0 0 0 0 0 0 0 0 0 0 0 0.213847369657944 0 0.282282401152971 0.0275893991111211 0 0 0.0100633969985956 0.0542181554769651 0.0598616380974848 0 0 0 0 0 0 0 0 0 0.00949732838852626 0 0 0 0 0 0 0 0 0 0 0 0 0 0 0 0 0 0 0 0 0 0 0 0 0 0 0 0 0 0 0 0 0 0 0 0
0 0 0 0 0 0 0 0 0 0 0 0 0 0 0 0 0 0 0 0 0 0 0 0 0 0 0 0 0 0 0 0 0 0 0 0 0 0 0 0 0 0 0 0 0 0 0 0 0 0 0 0 0 0.301351592350322 0 0 0 0 0 0.0833378107430811 0 0 0 0 0 0 0.0631299803530495 0 0 0 0 0 0 0 0 0 0 0 0 0 0 0 0 0 0 0 0 0 0 0 0 0 0 0 0 0 0 0 0 0 0 0 0 0 0 0 0 0.223185889642698 0 0 0 0 0.0279066680647341 0 0 0 0 0 0 0 0 0 0.178809362863035 0.0464969958585992 0 0 0 0 0 0.0454346288501596 0 0 0 0 0 0 0 0 0 0 0 0 0 0 0 0 0 0 0 0 0 0 0 0 0 0 0 0 0 0 0 0 0 0 0 0 0 0 0 0 0 0 0 0 0 0 0 0 0 0 0 0 0 0 0 0 0 0 0 0 0 0 0 0 0 0 0 0 0 0 0 0 0 0 0 0 0 0 0 0 0 0 0 0 0 0 0 0 0.0303470712743216 0 0 0 0 0 0 0 0 0 0 0 0 0 0 0 0 0 0 0 0 0 0 0 0 0 0 0 0 0 0 0 0 0 0 0 0 0 0 0 0 0 0 0 0 0 0 0 0 0 0 0 0 0 0 0 0 0 0 0 0 0 0 0 0 0 0 0 0 0 0 0 0 0 0 0 0 0 0 0 0 0 0 0 0 0 0 0 0 0 0 0 0 0 0 0 0
0 0 0 0 0.352133250107608 0.0490713282705536 0 0.138347704807711 0 0 0.038628986835743 0.0185800208632954 0 0.0137224979141148 0.00695410554486477 0.0485541579865287 0 0.0290072841598332 0 0 0 0 0 0 0 0 0 0 0 0.0244966706527241 0.0236260689288363 0 0 0 0 0 0.0212252465126545 0 0.0143454411214962 0 0 0 0 0 0 0 0.122529463002108 0 0 0.00643330117946894 0 0 0 0 0 0 0 0 0 0 0 0 0 0 0 0 0 0 0 0.0578191528964969 0 0 0 0 0 0 0 0 0 0 0 0 0 0 0 0 0 0 0 0 0 0 0 0.0163188310512005 0 0 0 0 0 0 0 0 0 0 0 0 0 0 0 0 0 0 0 0 0 0 0 0 0 0 0 0 0 0 0 0 0 0.0127345221017987 0 0 0 0 0 0 0 0 0 0.0054719660629626 0 0 0 0 0 0 0 0 0 0 0 0 0 0 0 0 0 0 0 0 0 0 0 0 0 0 0 0 0 0 0 0 0 0 0 0 0 0 0 0 0 0 0 0 0 0 0 0 0 0 0 0 0 0 0 0 0 0 0 0 0 0 0 0 0 0 0 0 0 0 0 0 0 0 0 0 0 0 0 0 0 0 0 0 0 0 0 0 0 0 0 0 0 0 0 0 0 0 0 0 0 0 0 0 0 0 0 0 0 0 0 0 0 0 0 0 0 0 0 0 0 0 0 0 0 0 0 0 0 0 0 0 0 0 0 0 0 0 0 0 0 0 0 0 0 0 0 0 0 0 0 0 0 0 0 0 0 0 0 0 0 0 0 0 0 0 0 0 0 0 0 0 0 0 0 0 0
0.0417701568238194 0.00403142307785471 0 0.0604306886358233 0.00226027308693357 0.0425908859843613 0.0249896937695552 0.00442088539786502 0.0121385506663951 0 0.105380025710215 0.00602351115895553 0 0 0 0.0125074206046885 0.00302829902561856 0 0 0 0 0.00302120583525857 0 0 0 0 0 0 0.00342973752646614 0 0.291995951942477 0 0 0 0 0 0.00525837792763657 0.0817539388966676 0 0.00242653953929443 0 0 0 0 0 0 0.00179231713163977 0 0 0 0.00261572736778179 0 0 0 0.00287413526756005 0 0 0 0 0 0 0 0 0 0 0 0 0.00877840835933341 0 0 0 0 0 0 0 0 0.00332601273290301 0 0 0 0.0181347947251575 0 0 0 0 0 0.00613507062913296 0 0 0 0 0 0 0.0615599978445793 0 0.015475106213465 0.0268322052134344 0 0 0 0 0 0 0 0 0.00767770728807496 0.014138065257413 0.00216888701551079 0 0.00297786617846841 0 0 0.0058375314960839 0 0 0.0215344406330267 0 0 0 0 0 0.00709380136169572 0 0 0.00319300968923299 0 0 0 0 0 0.0561973503492584 0 0 0.0156305175164962 0 0 0 0 0 0.00445087338572547 0 0 0 0 0 0 0.00218991964683291 0 0 0 0 0 0 0 0.00192868908730802 0 0 0 0 0 0 0 0 0 0 0 0 0 0 0 0 0 0 0 0 0 0 0 0 0 0 0 0 0 0 0 0 0 0 0 0 0 0 0 0 0 0 0 0 0 0 0 0 0 0 0 0 0 0 0 0 0 0 0 0 0 0 0 0 0 0 0 0 0 0 0 0 0 0 0 0 0 0 0 0 0 0 0 0 0 0 0 0 0 0 0 0 0 0 0 0 0 0 0 0 0 0 0 0 0 0 0 0 0 0 0 0 0 0 0 0 0 0 0 0 0 0 0 0 0 0 0 0 0 0 0 0 0 0 0 0 0 0 0 0 0 0 0 0 0 0 0 0 0 0 0 0 0 0 0 0 0 0 0 0
0.0160286277281657 0 0 0 0.00197507585638098 0.0312547922924549 0.00451148480967011 0 0.00254602054119616 0 0.0350802348748087 0.017476734053594 0 0.0180423188343793 0.0388036187330917 0.0618485599983209 0 0 0 0 0 0.00568086302421893 0 0.00837002431507091 0 0 0 0 0.00176724337035507 0.156001187102021 0 0 0 0 0 0 0.0049355942742865 0.0316254313768106 0.0128514254390216 0.00931150224019113 0 0 0 0 0 0 0.00149970770762551 0 0 0.00486262843479106 0.00171318821299988 0 0 0 0 0 0 0 0 0 0 0 0 0 0 0 0 0.00467742244751918 0 0 0 0 0 0 0 0.00115764919623386 0.00236232492508365 0 0 0 0.0211195297991519 0 0 0 0 0.0222178919648224 0.011812062475088 0.00183098155381483 0 0 0 0 0 0.0762385575806518 0 0.0251017011880431 0.087963388604106 0 0.00880615194357731 0 0 0 0 0 0 0.00624726451328768 0.0122995117879623 0.00219290261917407 0 0.00124707325654765 0 0 0.00570359542239908 0 0 0.0196374894893409 0 0 0 0 0 0.00486271504966714 0 0 0.00155904467707814 0 0.00126771743044097 0.061241033964334 0.00283815652195796 0 0.0488184464712416 0 0 0.0246974844696259 0.00674517978902628 0 0.0622867191578273 0.00459894767023597 0 0.00231330439726782 0 0 0 0 0 0.00196948841503845 0 0 0 0 0 0 0 0 0 0 0 0 0 0 0 0 0 0 0 0 0 0 0 0 0 0 0 0 0 0 0 0 0 0 0 0 0 0 0 0 0 0 0 0 0 0 0 0 0 0 0 0 0 0 0 0 0 0 0 0 0 0 0 0 0 0 0 0 0 0 0 0 0 0 0 0 0 0 0 0 0 0 0 0 0 0 0 0 0 0 0 0 0 0 0 0 0 0 0 0 0 0 0 0 0 0 0 0 0 0 0 0 0 0 0 0 0 0 0 0 0 0 0 0 0 0 0 0 0 0 0 0 0 0 0 0 0 0 0 0 0 0 0 0 0 0 0 0 0 0 0 0 0 0 0 0 0 0 0 0 0 0 0 0 0 0 0 0 0
0 0 0 0 0 0 0 0 0 0 0 0 0 0 0 0 0 0 0 0 0 0 0 0 0.0652700734287482 0 0 0 0 0 0 0 0.0409466533748942 0.0702105003769717 0.368432916922147 0.00876438493829565 0 0 0 0 0 0 0 0 0 0 0 0 0.116478281891391 0 0 0 0.0141722145839748 0 0 0 0.0361360286682245 0 0 0 0 0 0 0 0 0 0 0 0 0 0 0 0 0 0 0 0 0 0 0 0 0 0.00477451117368765 0 0.0202360555908037 0 0 0 0 0 0 0.00271518096707747 0 0 0.00310585448752027 0 0 0 0 0 0.0514150684496296 0.0071909492358292 0 0 0 0 0 0 0 0 0 0 0 0 0 0 0 0 0 0 0 0 0 0 0 0 0 0 0 0 0 0 0 0 0 0 0 0 0 0 0 0 0 0 0 0 0 0 0 0 0 0.00557307885996851 0.00202194262138836 0.0248605285251433 0 0 0 0 0 0 0 0 0 0 0 0 0 0.0227622382693401 0 0 0 0 0 0 0 0 0 0 0 0 0 0 0 0 0 0 0 0.0262435560143323 0 0.0402984375445685 0 0 0 0 0 0 0 0 0 0 0 0 0 0 0 0 0.0274565320724524 0 0 0 0 0 0 0 0 0 0 0 0 0 0 0.00283047872345456 0 0 0 0 0 0 0 0 0 0 0 0 0.00183231574664073 0 0 0 0 0 0 0.00348756538595174 0 0 0.00366463149328146 0 0 0 0 0 0 0 0 0 0 0.019618646433155 0 0 0 0 0 0 0 0 0 0 0 0 0 0 0 0 0 0 0 0 0 0 0 0 0 0 0 0 0 0 0 0 0 0 0 0 0 0 0 0.00402157611925043 0 0.00547979810187817 0 0 0 0 0 0 0 0 0 0 0 0 0 0 0 0 0
0 0 0 0 0 0 0 0 0 0 0 0 0 0 0 0 0 0 0 0 0 0 0 0 0.0367558423762619 0 0 0 0 0 0 0.0558057384440367 0 0.193228948107117 0.125409655152312 0 0.0119666367065165 0 0 0 0 0 0 0 0 0 0 0 0.0530449608360078 0 0 0 0 0 0 0 0 0 0 0 0 0 0 0 0 0 0 0 0 0 0 0 0 0.0258629472066751 0 0 0 0 0 0 0 0 0.00511258016476396 0 0.00912934949133536 0 0 0 0 0 0 0 0 0 0 0 0 0 0 0 0.134656928086119 0.0160783688763692 0.0107418162436142 0.0169809827599337 0 0 0 0 0 0 0 0 0 0 0 0 0 0 0 0 0 0 0 0 0 0 0 0 0 0 0 0 0 0 0 0 0 0 0 0 0 0 0 0 0.0169365616397532 0 0 0 0 0 0.0258037107591167 0.0138935313490367 0 0.206002000259246 0 0 0 0 0 0 0 0 0 0 0 0 0 0 0 0 0 0 0 0 0 0 0 0 0 0 0 0 0 0 0 0 0 0 0 0 0 0 0 0 0 0 0 0 0 0 0 0 0 0 0 0 0 0 0 0 0 0 0 0 0.0058139238583433 0 0 0 0 0 0 0 0 0 0 0 0 0 0 0 0 0 0 0 0 0 0 0 0 0 0 0 0 0 0 0 0 0 0 0 0 0 0 0 0 0.0367755176834408 0 0 0 0 0 0 0 0 0 0 0 0 0 0 0 0 0 0 0 0 0 0 0 0 0 0 0 0 0 0 0 0 0 0 0 0 0 0 0 0 0 0 0 0 0 0 0 0 0 0 0 0 0 0 0 0 0 0 0
0 0 0 0 0 0 0 0 0 0 0 0 0.0077439430737649 0 0 0 0 0 0 0 0 0 0 0 0.00730773649906171 0 0 0 0 0 0 0.0455591884919267 0.0919995396168623 0 0.0625710860720653 0 0.0120746334525448 0 0 0 0 0 0 0 0 0 0 0 0.0213645925885047 0 0 0 0 0 0.210720539845411 0 0.0206148045062394 0.0174510448110231 0 0 0 0 0 0 0 0 0 0 0 0 0 0.0544374102528296 0 0.00524286016011495 0 0 0 0 0 0 0 0 0.002448670977198 0 0 0 0 0 0 0 0 0 0 0 0 0 0 0 0 0 0.0304642279218913 0.00735542343354892 0 0.00559445058297901 0 0 0 0 0 0 0 0 0 0 0 0 0 0 0 0 0 0 0 0 0 0 0 0 0 0 0 0 0 0 0 0 0 0 0 0.133970018352853 0 0 0 0 0 0 0 0 0 0 0 0.00719452543808312 0 0.0600826772074599 0 0 0 0 0 0 0 0 0 0 0 0 0 0 0 0 0 0 0 0 0 0 0 0 0.00235719138585634 0 0 0 0 0 0 0 0 0 0 0.00703307193892526 0 0 0 0 0 0.00886914728263073 0 0 0 0 0 0 0 0 0 0 0.0349239924975074 0 0 0 0 0 0 0.00922358329426546 0.0116541221353219 0 0 0 0 0 0 0.00324496925701568 0 0 0 0 0 0 0 0 0 0 0 0 0 0 0 0.0019161233643028 0 0 0 0.0075666048044107 0 0 0 0 0 0 0 0 0 0 0 0 0 0.0834975338663419 0.00171105496705464 0 0 0 0 0 0 0 0 0 0 0 0 0 0 0 0 0 0 0 0 0 0 0 0 0 0 0 0 0 0 0 0 0 0 0.0047607826133808 0 0 0 0 0 0 0 0.00388214394641228 0 0 0.00316590839935049 0 0 0 0 0.00618605315268705 0 0 0 0 0 0 0.00581034381017451
0.0188213652299868 0 0 0.00576378444165006 0 0.0293021931500368 0.00816835267811426 0 0.012840095626073 0 0.0151358407191511 0 0.0405896333649501 0 0 0 0 0.00815401732286929 0 0 0 0 0 0 0.047682599210045 0 0 0 0 0 0 0.173517176664429 0.0433365739638073 0.0454133803449027 0 0.00637525471901077 0.00491748343126202 0 0 0 0.00286785178214588 0 0 0 0 0 0 0 0.0961890717444919 0 0 0 0.0122850790871356 0 0 0 0.014696540547275 0 0 0 0 0 0 0 0 0 0 0 0 0 0 0 0 0 0 0 0 0 0 0 0 0 0.00443887833797575 0 0.0150011646392217 0.00239537021341915 0 0 0 0 0 0.00499707608250021 0.00748905390175531 0 0.00698357706237053 0 0 0 0 0 0.0729790030126412 0.0206428798182389 0 0.00603187724769757 0 0 0 0 0 0 0 0 0 0 0.0264553791741936 0 0 0 0 0 0 0 0 0 0 0 0 0 0 0 0.0118425995867848 0 0 0 0 0 0 0 0 0 0 0 0 0 0 0 0 0 0 0.00342951272063917 0 0.0166627877900349 0.00757241802177258 0.0278552301335067 0 0 0 0 0 0 0 0 0 0 0 0 0 0.0416874016267345 0 0 0 0 0 0 0 0 0 0 0 0 0 0 0 0 0 0 0 0.0120934561588731 0 0.055201843125599 0 0 0 0 0 0.00334139852586927 0 0 0 0 0 0 0 0 0 0 0.0191560676904747 0 0 0 0 0 0 0 0 0 0 0 0 0 0 0 0 0 0 0 0 0 0 0 0 0 0 0 0 0 0 0 0 0 0 0 0 0 0 0 0 0 0 0 0 0 0 0 0 0.0310502312452935 0 0 0 0 0 0.00808642999392814 0.00272890592681279 0 0 0 0 0 0 0 0 0 0 0 0 0 0 0 0 0 0 0 0 0 0 0 0 0 0 0 0 0 0 0 0 0 0 0 0 0 0 0 0 0 0 0 0 0 0 0 0 0 0 0 0.00582116393632642
0 0 0 0 0 0 0 0 0 0 0 0 0 0 0 0 0 0 0 0 0 0 0 0 0.0277933495454961 0 0 0 0 0 0 0.036904038314188 0 0 0.056998830107206 0 0 0 0 0 0 0.0567918826211418 0 0 0 0 0 0 0.0537206145843769 0 0 0 0.0917905068068432 0 0 0 0 0 0 0 0 0 0 0 0 0 0 0 0 0 0 0 0 0 0 0 0 0 0 0 0 0 0.112006569859536 0 0.369386202889827 0 0 0 0 0 0 0 0 0 0 0 0 0 0 0 0 0 0 0 0 0 0 0 0 0 0 0 0 0 0 0 0 0 0 0 0 0 0 0 0 0 0 0 0 0 0 0 0 0 0 0 0 0 0 0 0 0 0 0 0 0 0 0 0 0 0 0 0 0.0176306637741862 0 0 0 0 0 0 0 0 0 0 0 0 0 0 0 0 0 0 0 0 0 0 0 0 0 0 0 0 0 0 0 0 0 0 0 0 0 0 0 0 0 0 0 0.0719664259884892 0 0 0 0 0 0 0 0 0 0 0 0 0 0 0 0 0 0 0 0 0 0 0 0 0 0 0 0 0 0 0 0 0 0 0 0 0 0.10501091550871 0 0 0 0 0 0 0 0 0 0 0 0 0 0 0 0 0 0 0 0 0 0 0 0 0 0 0 0 0 0 0 0 0 0 0 0 0 0 0 0 0 0 0 0 0 0 0 0 0 0 0 0 0 0 0 0 0 0 0 0 0 0 0 0 0 0 0 0 0 0 0 0 0 0 0 0 0 0 0
0.0200426135398457 0 0 0 0 0.0483781975279541 0 0 0 0.0500389658016567 0 0 0 0 0 0 0 0.0041823011951278 0 0 0 0 0 0 0 0 0 0 0.00510594666030566 0.00903486161657042 0.0158729660733813 0 0.00484950826652178 0.0102774669503913 0.00576693294674708 0 0 0.159931625396219 0 0 0 0 0 0 0 0 0 0 0 0 0 0 0 0 0 0.00483569524451742 0.0159423590042726 0 0.033861436714283 0 0 0 0 0 0 0 0 0 0 0 0 0 0 0.136394426176567 0 0 0 0 0 0 0 0 0 0 0 0.0669129933800075 0.00421094709372456 0.10259923409703 0 0 0 0 0 0.0529410879326762 0 0.0145964688017457 0 0 0 0 0 0 0 0 0 0 0 0 0 0 0 0 0 0 0 0 0 0 0 0 0 0 0 0 0 0 0 0.00535192369277238 0 0 0.113837810212466 0.00694668833564942 0.0357318078536086 0.0414749557495693 0 0 0 0 0 0.00644265995583206 0 0 0 0 0 0 0 0.00934379069647254 0 0 0 0 0 0 0.0150943290840858 0 0 0 0 0 0 0 0 0 0 0 0 0 0 0 0 0 0 0 0 0 0 0 0 0 0 0 0 0 0 0 0 0 0 0 0 0 0 0 0 0 0 0 0 0 0 0 0 0 0 0 0 0 0 0 0 0 0 0 0 0 0 0 0 0 0 0 0 0 0 0 0 0 0 0 0 0 0 0 0 0 0 0 0 0 0 0 0 0 0 0 0 0 0 0 0 0 0 0 0 0 0 0 0 0 0 0 0 0 0 0 0 0 0 0 0 0 0 0 0 0 0 0 0 0 0 0 0 0 0 0 0 0 0 0 0 0 0 0 0 0 0 0 0 0 0 0 0 0 0 0 0 0 0 0 0 0 0 0 0
0 0 0 0.0354180260179895 0 0.0058631524875972 0.00210900142676418 0 0.00314705536138873 0.00224702463809938 0.00795950160140314 0 0 0 0 0.00400291958390287 0 0 0 0 0 0 0 0 0 0 0 0 0 0.0533305695256427 0.0386147227611013 0 0 0 0 0 0.0607200580111403 0 0 0 0 0 0 0 0 0 0 0 0 0 0 0 0 0 0 0 0.00331734963701425 0 0.0100385503083765 0 0 0 0 0 0 0 0 0 0 0 0 0 0 0.0236737005445549 0 0 0 0 0 0 0 0 0 0 0 0.181756530336821 0.0417155742884907 0.0870969335943565 0.00883276078731074 0.00694837066450961 0 0 0 0.153693912753997 0.00542360563956735 0.0455336775347091 0 0 0 0 0 0 0 0 0 0 0 0 0 0 0 0 0 0 0 0 0 0 0 0 0 0 0 0 0 0 0 0.0038435513479714 0 0 0.140449949207981 0.00147117272778839 0.00212214838233864 0.0603480952819354 0 0 0 0 0 0.00146326886936213 0 0 0 0 0 0 0.0049362423838438 0 0 0 0 0 0 0 0.00392257429404265 0 0 0 0 0 0 0 0 0 0 0 0 0 0 0 0 0 0 0 0 0 0 0 0 0 0 0 0 0 0 0 0 0 0 0 0 0 0 0 0 0 0 0 0 0 0 0 0 0 0 0 0 0 0 0 0 0 0 0 0 0 0 0 0 0 0 0 0 0 0 0 0 0 0 0 0 0 0 0 0 0 0 0 0 0 0 0 0 0 0 0 0 0 0 0 0 0 0 0 0 0 0 0 0 0 0 0 0 0 0 0 0 0 0 0 0 0 0 0 0 0 0 0 0 0 0 0 0 0 0 0 0 0 0 0 0 0 0 0 0 0 0 0 0 0 0 0 0 0 0 0 0 0 0 0 0 0 0 0 0
0.0115349190238497 0 0 0 0.0311503529313673 0.0381906633638036 0 0.0292307808647524 0 0 0.0135307024131059 0.0212417862727083 0 0.0182223347882141 0 0.0318942023790807 0 0 0 0 0.0124149245486547 0 0 0.0694708419695706 0 0 0 0 0.0120294631607152 0 0.14407172152716 0 0 0 0 0 0 0 0 0.0283118342771246 0 0 0.0602061160677952 0 0 0 0 0.0463261086863354 0 0.038625546324392 0 0 0 0 0 0 0 0 0 0 0 0 0 0 0 0 0 0 0 0 0 0 0 0 0 0 0 0 0 0 0 0 0 0 0 0 0 0 0 0 0 0 0 0 0 0 0 0 0 0 0 0 0 0 0 0 0 0 0 0 0 0 0 0 0 0 0 0 0 0 0 0 0 0 0 0 0 0 0 0 0 0 0 0 0.0245883291010605 0 0 0 0 0 0 0 0 0 0 0 0 0 0 0 0 0 0 0 0 0 0 0 0 0 0 0 0 0 0 0 0 0 0 0 0 0 0 0 0 0 0 0 0 0 0 0 0 0 0 0 0 0 0 0 0 0 0 0 0 0 0 0 0 0 0 0.0468077733893652 0.0241993578279969 0.143037581771063 0 0 0 0 0 0 0 0 0 0 0 0 0 0 0 0 0 0 0 0 0 0.0137027854721804 0 0 0 0 0.00888111759308045 0 0 0 0 0 0 0 0 0 0 0 0 0 0 0 0 0 0 0 0 0 0 0 0 0 0 0 0 0 0 0 0 0 0 0 0 0 0 0 0 0 0 0 0 0 0 0 0 0 0 0.132330756246625 0 0 0 0 0 0 0 0 0 0 0 0 0 0 0 0 0 0 0 0 0 0 0 0 0 0 0 0 0 0 0 0 0
0.0127591828086751 0 0 0 0 0.0267938044742951 0 0 0 0 0.0195717559517302 0 0 0 0 0.206273868887623 0 0 0 0 0 0.470203694110405 0 0 0 0 0 0 0 0.00722874516546086 0.0519211403248063 0 0 0 0 0 0 0 0.014082022465405 0 0 0 0 0 0 0 0 0 0 0.0140382801901224 0 0.0251374627873378 0 0 0 0 0 0 0 0 0 0 0 0.0103632822372126 0 0 0 0 0 0 0 0 0 0 0 0 0 0 0 0 0 0 0 0 0 0 0 0 0 0 0 0 0 0 0 0 0 0 0 0 0 0 0 0 0 0 0 0.00462836235889163 0 0 0 0 0 0 0 0.00915935685070908 0 0 0 0 0 0 0 0 0 0 0 0 0 0 0 0 0 0 0.0269932542483231 0.0149955241847735 0 0.0188134320498361 0.00381382937524603 0 0 0 0 0 0 0 0 0 0 0 0 0 0 0 0 0 0 0 0 0 0 0 0 0 0 0 0 0 0 0 0 0 0 0 0 0 0 0 0 0 0 0 0 0 0 0.00725226370932956 0 0 0 0 0 0 0 0 0 0 0 0 0 0 0 0 0 0 0 0 0 0 0 0 0 0 0 0 0 0 0 0 0 0 0.00921671529857084 0 0 0 0 0 0 0 0.0132528676921758 0.0335011548290711 0 0 0 0 0 0 0 0 0 0 0 0 0 0 0 0 0 0 0 0 0 0 0 0 0 0 0 0 0 0 0 0 0 0 0 0 0 0 0 0 0 0 0 0 0 0 0 0 0 0 0 0 0 0 0 0 0 0 0 0 0 0 0 0 0 0 0 0 0 0 0 0 0 0 0 0 0 0 0 0 0 0 0 0 0
0 0 0 0 0 0 0 0 0 0 0 0 0 0 0 0 0 0 0 0 0 0 0 0 0.10220007239475 0 0 0 0 0 0 0 0 0 0.0358872543892816 0 0 0 0 0 0 0.237228132131184 0 0 0 0 0 0.266357796934943 0 0 0 0 0 0 0 0 0 0 0 0 0 0 0 0 0 0 0 0 0 0 0 0 0 0 0.109376385284326 0 0 0 0 0 0 0 0 0 0.0659920467463246 0 0 0 0 0 0 0 0 0 0 0 0 0 0 0 0 0 0 0 0 0 0 0 0 0 0 0 0 0 0 0 0 0 0 0 0 0 0 0 0 0 0.18295831211919 0 0 0 0 0 0 0 0 0 0 0 0 0 0 0 0 0 0 0 0 0 0 0 0 0 0 0 0 0 0 0 0 0 0 0 0 0 0 0 0 0 0 0 0 0 0 0 0 0 0 0 0 0 0 0 0 0 0 0 0 0 0 0 0 0 0 0 0 0 0 0 0 0 0 0 0 0 0 0 0 0 0 0 0 0 0 0 0 0 0 0 0 0 0 0 0 0 0 0 0 0 0 0 0 0 0 0 0 0 0 0 0 0 0 0 0 0 0 0 0 0 0 0 0 0 0 0 0 0 0 0 0 0 0 0 0 0 0 0 0 0 0 0 0 0 0 0 0 0 0 0 0 0 0 0 0 0 0 0 0 0 0 0 0 0 0 0 0 0 0 0 0 0 0 0 0 0 0 0 0 0 0 0 0 0 0 0 0
0 0 0 0 0 0 0 0 0 0 0 0 0 0 0 0 0 0 0 0 0 0 0 0 0 0 0 0 0 0 0 0 0 0 0 0.165351904700453 0 0 0 0 0.493485044116109 0 0 0 0 0 0 0 0 0 0 0 0 0 0 0 0 0 0 0 0 0 0 0 0 0 0 0 0 0 0 0 0 0 0 0 0 0 0 0 0 0 0 0 0 0 0 0 0 0 0 0 0 0 0 0 0 0 0 0 0 0 0 0 0 0 0 0 0 0 0 0 0 0 0 0 0 0 0 0 0 0 0 0 0 0 0 0 0 0 0 0 0 0 0 0 0 0 0 0 0 0 0 0 0 0 0 0 0 0 0 0 0 0 0 0 0 0 0 0 0 0 0 0 0 0 0 0 0 0 0 0 0 0 0 0 0 0 0 0 0 0 0 0 0 0 0 0 0 0 0 0.341163051183438 0 0 0 0 0 0 0 0 0 0 0 0 0 0 0 0 0 0 0 0 0 0 0 0 0 0 0 0 0 0 0 0 0 0 0 0 0 0 0 0 0 0 0 0 0 0 0 0 0 0 0 0 0 0 0 0 0 0 0 0 0 0 0 0 0 0 0 0 0 0 0 0 0 0 0 0 0 0 0 0 0 0 0 0 0 0 0 0 0 0 0 0 0 0 0 0 0 0 0 0 0 0 0 0 0 0 0 0 0 0 0 0 0 0 0 0 0 0 0 0 0 0 0
0 0 0 0 0 0 0 0 0 0 0 0 0 0 0 0 0 0 0 0 0 0 0 0.104097243431724 0 0 0 0 0 0 0 0 0 0 0 0 0 0 0.0409500840242064 0 0 0 0 0.0829134090550322 0 0.0544321146458685 0 0 0 0.416004380540398 0 0 0 0 0 0 0 0 0 0 0 0 0 0.0225635842630776 0.0351470401963266 0.144672519040987 0 0 0 0 0 0 0 0 0 0 0 0 0 0 0 0 0 0 0 0 0 0 0 0 0 0 0 0 0 0 0 0 0 0 0 0 0 0 0 0 0 0 0 0 0 0 0 0 0 0 0 0 0 0 0 0 0 0 0 0 0 0 0 0 0 0 0 0 0 0 0 0 0 0 0 0 0 0 0 0 0 0 0 0 0 0 0 0 0 0 0 0 0 0 0 0 0 0 0 0 0 0 0 0 0 0 0 0 0 0 0 0 0 0 0 0 0 0 0 0 0 0 0 0 0 0 0 0 0 0 0 0 0 0 0 0 0.0158949789688665 0.0486763572351672 0 0 0 0 0 0 0 0 0 0 0 0 0 0 0 0 0 0 0 0 0 0 0 0 0 0 0 0 0 0 0 0 0 0 0 0 0 0 0 0 0 0 0 0 0 0 0 0 0 0 0 0 0 0 0 0 0 0 0 0 0 0 0 0 0 0 0 0 0 0 0 0 0 0 0 0 0 0.0346482885983456 0 0 0 0 0 0 0 0 0 0 0 0 0 0 0 0 0 0 0 0 0 0 0 0 0 0 0 0 0 0 0 0 0
0 0 0 0 0 0 0 0 0 0 0 0 0 0 0 0 0 0 0 0 0.0530032372569029 0 0 0 0 0 0 0 0 0 0 0 0 0 0 0 0 0 0 0 0 0 0.104781379468895 0 0 0.0232048427533977 0 0 0 0.347359349491837 0 0 0 0 0.0293233441487834 0 0 0.00759087874864496 0 0 0 0 0 0 0.0194767373861101 0.348966909774612 0 0 0 0 0 0 0 0 0 0 0 0 0 0 0 0 0 0 0 0 0 0 0 0 0 0 0 0 0 0 0 0 0 0 0 0 0 0 0 0 0 0 0 0 0 0 0 0 0 0 0 0 0 0 0 0 0 0 0 0 0 0 0 0 0 0 0 0 0.0187805731233725 0 0 0 0 0.0218454565053595 0 0 0 0 0 0 0 0 0 0 0 0 0 0 0.0256672913420848 0 0 0 0 0 0 0 0 0 0 0 0 0 0 0 0 0 0 0 0 0 0 0 0 0 0 0 0 0 0 0 0 0 0 0 0 0 0 0 0 0 0 0 0 0 0 0 0 0 0 0 0 0 0 0 0 0 0 0 0 0 0 0 0 0 0 0 0 0 0 0 0 0 0 0 0 0 0 0 0 0 0 0 0 0 0 0 0 0 0 0 0 0 0 0 0 0 0 0 0 0 0 0 0 0 0 0 0 0 0 0 0 0 0 0 0 0 0 0 0 0 0 0 0 0 0 0 0 0 0 0 0 0 0 0 0 0 0 0 0 0 0 0 0 0 0 0 0 0 0 0 0 0 0 0 0 0 0 0 0
0 0 0 0 0 0 0 0 0 0 0 0 0 0.0484403329726841 0 0 0.00746126913008034 0 0 0.0264902087701657 0.234558076735814 0 0 0 0 0 0 0 0 0 0 0 0 0 0 0 0 0 0 0 0 0 0 0 0 0 0 0 0 0.0426096598770743 0 0 0 0 0 0 0 0 0 0.0258884420219734 0 0 0.0211860261389908 0 0 0.0458440003597954 0 0 0 0 0 0 0.00670329801656054 0 0.047083127190824 0 0 0 0 0 0 0 0 0 0 0 0 0 0 0 0 0 0 0 0 0 0 0 0 0 0 0 0 0 0 0 0 0 0 0 0 0 0 0 0 0 0 0 0 0 0 0 0 0 0 0 0 0 0.0120514543481589 0 0 0 0 0 0.0288651959630632 0 0 0 0 0 0 0 0 0 0 0 0 0 0 0 0 0 0 0 0 0 0 0 0 0 0 0 0 0 0 0 0 0 0.0479816216385216 0.00871771395982764 0.0539604049675039 0.0430529684319599 0 0 0 0 0 0 0 0 0 0 0 0 0 0 0 0 0 0 0.0308632001735491 0 0.00812984436371915 0 0 0 0 0 0 0 0 0 0.012681831202983 0.0294174465929744 0.0299329347354682 0 0 0 0 0 0 0 0 0 0 0 0 0 0 0 0 0 0.139814343916988 0 0 0.0118974019216285 0 0 0 0 0.0315482097974789 0.00482098677221219 0 0 0 0 0 0 0 0 0 0 0 0 0 0 0 0 0 0 0 0 0 0 0 0 0 0 0 0 0 0 0 0 0 0 0 0 0 0 0 0 0 0 0 0 0 0 0 0 0 0 0 0 0 0 0 0 0 0 0 0 0 0 0 0 0 0 0 0 0 0 0 0 0 0 0 0 0 0 0 0 0 0 0
0 0 0 0 0 0 0 0 0 0 0 0 0 0 0 0.00512631878134286 0 0 0 0 0.0813436709062717 0 0 0 0 0 0 0 0 0 0 0 0 0 0 0 0 0 0 0 0 0 0.0367971951867086 0.0124130584325212 0 0 0.0167595027102353 0 0 0.00875053356614538 0.0307941658349542 0.0160672194227444 0 0 0.00472707277033485 0 0 0.00386104417118954 0.0898096206324762 0.0775171059395131 0.105440424306621 0 0.105771963953957 0.00753204848171435 0.00805210288805262 0.0194649096765741 0 0.00706399117415501 0 0 0.0255592104995249 0 0.0421868899792032 0 0 0 0.00591417622397259 0 0.00915301367072859 0 0 0 0 0 0 0 0 0 0 0 0 0 0 0 0 0 0 0 0 0 0 0 0 0 0 0.0135111224759205 0 0 0 0.00716524990838523 0 0 0.0208158983798619 0 0 0 0 0 0 0 0 0.00790109501466528 0 0 0 0 0 0 0 0.102496385716457 0 0 0 0.00330529543292778 0 0 0 0 0 0.00392916175751945 0.0290665315229485 0 0 0 0 0 0.00950625356373809 0 0 0 0 0 0 0 0.0227961091955599 0 0 0 0 0 0 0 0 0 0 0 0 0 0.00923302331365072 0 0 0 0.00541678350021807 0 0.00939593725630242 0 0 0 0 0 0 0 0 0 0 0 0 0 0 0 0 0 0 0 0 0 0 0 0 0 0 0 0 0.00921213496959204 0 0 0 0.00947290056488647 0.00545408072673343 0 0 0 0 0 0 0 0 0 0.00584405288171967 0 0 0 0 0 0 0.00537274460997239 0 0 0 0 0 0 0 0 0 0 0 0 0 0 0 0 0 0 0 0 0 0 0 0 0 0 0 0 0 0 0 0 0 0 0 0 0 0 0 0 0 0 0 0 0 0 0 0 0 0 0 0 0 0 0 0 0 0 0 0 0 0 0 0 0 0 0 0 0 0 0 0 0 0 0 0 0 0 0 0 0 0 0 0 0 0 0 0 0
0 0 0 0 0.0227610005732112 0 0 0.0165222928927894 0 0 0.00555118114702733 0.0293021689958138 0 0.0258178458582553 0.0273155378461719 0.0688977273441221 0 0 0 0 0 0 0 0 0 0 0 0 0.062595435397326 0.00653978044638746 0.0102424502579451 0 0 0 0 0 0 0 0 0 0 0 0 0 0 0.0222053297990697 0 0 0 0.00677558607206373 0.136804940328636 0 0 0 0 0 0 0 0.0175614979036739 0.016996323117338 0 0 0.0080585228475733 0 0 0 0 0 0 0 0.0251326949369798 0 0 0 0 0 0.0363206355470586 0 0.0131878536562083 0 0 0 0 0 0 0 0 0 0 0 0 0 0 0.00790488925610817 0 0 0 0 0 0 0 0 0 0 0 0 0 0 0 0 0 0 0 0 0 0 0 0 0 0 0 0 0 0 0 0 0 0 0 0 0.0274460757182268 0.0697919038562379 0.142054677438735 0.00742019640962993 0 0.0150181220745803 0 0.0245275707406734 0.00795043603010526 0 0.139297323508053 0 0 0 0 0 0 0 0 0 0 0 0 0 0 0 0 0 0 0 0 0 0 0 0 0 0 0 0 0 0 0 0 0 0 0 0 0 0 0 0 0 0 0 0 0 0 0 0 0 0 0 0 0 0 0 0 0 0 0 0 0 0 0 0 0 0 0 0 0 0 0 0 0 0 0 0 0 0 0 0 0 0 0 0 0 0 0 0 0 0 0 0 0 0 0 0 0 0 0 0 0 0 0 0 0 0 0 0 0 0 0 0 0 0 0 0 0 0 0 0 0 0 0 0 0 0 0 0 0 0 0 0 0 0 0 0 0 0 0 0 0 0 0 0 0 0 0 0 0 0 0 0 0 0 0 0 0 0 0 0 0 0 0 0 0 0 0 0 0 0 0 0 0 0
0 0 0 0 0 0 0 0 0 0 0 0 0 0 0 0 0 0 0 0 0 0 0 0 0.0955200855304187 0.116623010193773 0 0 0 0 0 0 0 0 0 0 0 0 0.0695486017903481 0 0.130633712599982 0 0 0 0 0 0 0 0 0 0 0 0 0 0 0 0 0 0 0 0 0 0 0 0 0 0 0 0 0 0 0 0 0 0.276225031583842 0 0 0 0 0 0 0 0 0 0 0 0 0 0 0 0 0 0 0 0 0 0 0 0 0 0 0 0 0 0 0 0 0 0 0 0 0 0 0 0 0 0 0 0 0 0 0 0 0 0 0 0.126745760985817 0 0 0 0 0 0 0 0 0 0 0 0 0 0 0 0 0 0 0 0 0 0 0 0 0 0 0 0 0 0 0 0 0 0 0 0 0 0 0 0 0 0 0 0 0 0 0 0 0 0 0 0 0 0 0 0 0 0 0 0 0 0 0 0 0 0 0 0 0 0 0 0 0 0 0 0 0.146665882385135 0 0 0 0 0 0 0 0 0 0 0 0 0 0 0 0 0 0 0 0 0 0 0 0 0 0 0 0 0 0 0 0 0 0 0 0 0 0 0 0 0 0 0 0 0 0 0 0 0 0 0 0 0 0 0 0 0 0 0 0 0 0 0 0 0 0 0 0 0 0 0 0 0 0 0 0 0 0.0380379149306843 0 0 0 0 0 0 0 0 0 0 0 0 0 0 0 0 0 0 0 0 0 0 0 0 0 0 0 0 0 0 0 0 0
0 0 0 0 0 0 0 0 0 0 0 0 0.0968270567406185 0 0 0 0 0 0 0 0 0 0 0 0.213347124164723 0 0 0 0 0 0 0.142293332977995 0.0475470177254391 0.0402216886636549 0.249506165400322 0.0155857648664306 0 0 0 0 0 0 0 0 0 0 0 0 0 0 0 0 0.0102379303788578 0 0 0 0 0 0 0 0 0 0 0 0 0 0 0 0 0 0 0 0 0 0 0 0 0 0 0 0 0 0.00353307048789348 0 0.0265474127403372 0 0 0 0 0 0 0 0 0 0 0 0 0 0 0 0 0 0 0 0 0 0 0 0 0 0 0 0 0 0.0433811534291059 0 0 0 0 0 0.0382088830069239 0 0 0 0 0 0 0 0 0 0 0 0 0 0 0 0 0 0 0 0 0 0 0 0 0 0 0 0 0 0 0 0 0.0357394490259677 0 0 0 0 0 0 0 0 0 0 0 0 0 0 0 0 0 0 0 0 0 0 0 0 0 0 0 0 0 0 0 0 0 0.0370239503917307 0 0 0 0 0 0 0 0 0 0 0 0 0 0 0 0 0 0 0 0 0 0 0 0 0 0 0 0 0 0 0 0 0 0 0 0 0 0 0 0 0 0 0 0 0 0 0 0 0 0 0 0 0 0 0 0 0 0 0 0 0 0 0 0 0 0 0 0 0 0 0 0 0 0 0 0 0 0 0 0 0 0 0 0 0 0 0 0 0 0 0 0 0 0 0 0 0 0 0 0 0 0 0 0 0 0 0 0 0 0 0 0 0 0 0 0 0 0 0 0 0 0 0 0 0 0 0
0 0 0 0 0.00615167930415964 0 0 0.00303698658006174 0 0 0 0 0 0.0139858965772117 0.00404831114557833 0.0047692077127746 0 0 0 0 0.0989393284285739 0 0 0.00891399077647081 0 0 0 0 0.00191462197438675 0 0.0193470763838656 0 0 0 0 0 0 0 0.0137085478216387 0.0100169082793223 0 0 0.21707036389594 0.143424149589435 0.0280924646006269 0.00675425815405731 0.00394724322107794 0 0 0 0 0 0 0 0 0 0 0 0 0.00390230648131157 0 0 0.0158726195339958 0 0 0.0794378299550729 0 0 0 0 0 0 0 0 0 0 0.00285572681716883 0 0 0 0 0 0 0 0 0 0 0 0 0 0 0 0 0 0 0 0 0 0 0 0 0 0 0 0 0 0 0 0 0 0 0 0 0 0 0 0 0 0 0 0 0 0 0 0 0 0 0 0 0 0 0 0 0 0.0777624607710019 0 0 0 0 0 0 0 0 0 0 0 0 0 0 0 0 0 0 0 0 0 0 0 0 0 0 0 0 0 0 0 0 0 0.00689021998974517 0.00398061363478271 0 0.0561612454088643 0 0 0 0 0 0 0 0 0 0 0 0 0 0 0 0 0 0 0.00309948822083341 0 0 0 0 0 0 0 0 0 0 0 0.0159475948913058 0.0705156524553551 0.004919025840351 0 0 0 0 0 0 0 0 0 0 0 0 0 0 0 0 0 0.0298865736291898 0 0 0.0048631195329299 0 0 0 0 0.00387285444613378 0 0 0 0 0 0 0 0 0 0 0 0 0 0 0 0 0 0 0 0 0 0 0 0 0 0 0 0 0 0 0 0 0 0 0 0 0 0 0 0 0 0 0 0 0 0 0 0 0 0 0.0359116339467764 0 0 0 0 0 0 0 0 0 0 0 0 0 0 0 0 0 0 0 0 0 0 0 0 0 0 0 0 0 0 0 0 0
0 0 0 0 0 0 0 0 0.00679608687808437 0 0.00894151039230453 0 0 0 0 0.00443714286851251 0 0 0 0 0 0 0 0 0 0 0 0 0 0.00695101462132205 0.00852137604463176 0 0 0 0 0 0 0 0 0 0 0 0 0 0 0.0297147415488646 0.0996343734841829 0 0 0 0 0 0 0 0.070293473757423 0 0 0.0422150056202511 0.0417100813186713 0 0.00449349781694231 0 0 0 0 0 0 0 0 0 0 0.0179378570618991 0 0 0 0 0.379786586203147 0 0 0 0 0.00701545924428821 0.00778792815012434 0 0 0 0 0 0 0 0 0 0 0.00462717804267835 0 0.00517599816563807 0 0 0 0 0.00689253938320212 0 0 0 0 0 0 0 0 0 0 0 0 0 0 0 0 0 0 0 0 0 0 0 0 0 0 0 0 0.00359539343214377 0.0681205457153385 0.00697011968985755 0.0161888689462036 0.0128840910188415 0 0 0 0.0029928131532325 0.00176948784529155 0 0.0470201631114424 0 0 0 0 0 0.0327989691828527 0 0 0 0 0 0 0 0 0 0 0 0 0 0 0 0 0 0 0 0 0 0 0 0 0 0 0 0 0 0 0 0 0 0 0 0 0 0 0 0 0 0 0 0 0 0 0 0 0 0 0 0 0 0 0 0 0 0 0 0 0 0 0 0 0 0 0.0194174868995405 0.0163997322856412 0 0 0 0 0 0 0 0 0 0 0 0 0 0 0 0 0 0 0 0 0 0 0 0 0 0 0 0 0 0 0 0 0 0 0 0 0 0 0 0 0.0189104781174468 0 0 0 0 0 0 0 0 0 0 0 0 0 0 0 0 0 0 0 0 0 0 0 0 0 0 0 0 0 0 0 0 0 0 0 0 0 0 0 0 0 0 0 0 0 0 0 0 0 0 0 0 0 0 0 0 0 0 0
0 0 0 0 0 0 0 0 0 0 0.0914203073158944 0 0 0 0 0 0 0 0 0 0 0 0 0 0 0 0 0 0 0 0 0 0 0 0 0 0 0 0 0.537169428372872 0 0 0 0 0 0.371410264311233 0 0 0 0 0 0 0 0 0 0 0 0 0 0 0 0 0 0 0 0 0 0 0 0 0 0 0 0 0 0 0 0 0 0 0 0 0 0 0 0 0 0 0 0 0 0 0 0 0 0 0 0 0 0 0 0 0 0 0 0 0 0 0 0 0 0 0 0 0 0 0 0 0 0 0 0 0 0 0 0 0 0 0 0 0 0 0 0 0 0 0 0 0 0 0 0 0 0 0 0 0 0 0 0 0 0 0 0 0 0 0 0 0 0 0 0 0 0 0 0 0 0 0 0 0 0 0 0 0 0 0 0 0 0 0 0 0 0 0 0 0 0 0 0 0 0 0 0 0 0 0 0 0 0 0 0 0 0 0 0 0 0 0 0 0 0 0 0 0 0 0 0 0 0 0 0 0 0 0 0 0 0 0 0 0 0 0 0 0 0 0 0 0 0 0 0 0 0 0 0 0 0 0 0 0 0 0 0 0 0 0 0 0 0 0 0 0 0 0 0 0 0 0 0 0 0 0 0 0 0 0 0 0 0 0 0 0 0 0 0 0 0 0 0 0 0 0 0 0 0 0 0 0 0 0 0 0 0 0 0 0 0 0 0 0 0 0 0 0
0 0 0 0 0 0 0 0 0 0 0 0 0 0 0 0 0 0 0 0 0 0 0 0 0 0 0 0 0 0 0 0.0627399248560295 0 0 0.115478247213353 0.0965053952710987 0 0 0 0 0 0 0 0 0 0 0 0 0.0371004220842116 0 0 0 0 0 0 0 0 0 0 0 0 0 0 0 0 0 0 0 0 0 0 0 0 0 0 0 0 0 0 0 0 0 0.0492974237614676 0.0698956398684047 0.139833909827146 0 0 0 0 0 0 0 0 0 0 0 0 0 0 0 0 0 0 0 0 0 0 0 0 0 0 0 0 0 0 0 0 0 0 0 0 0 0 0 0 0 0 0 0 0 0 0 0 0 0 0 0 0 0 0 0 0 0 0 0 0 0 0 0 0 0 0 0 0.0178585663890317 0 0 0 0 0 0 0 0 0 0 0 0 0 0 0 0 0 0 0 0 0 0 0 0 0 0 0 0 0 0 0 0 0 0 0 0 0 0 0 0 0 0 0 0.212211578169023 0 0 0 0 0 0 0 0 0 0 0 0 0 0 0 0 0 0 0 0 0 0 0 0 0 0 0 0 0 0 0 0 0 0 0 0 0 0.0464808735880482 0 0 0 0.0419811130910571 0.110616905881129 0 0 0 0 0 0 0 0 0 0 0 0 0 0 0 0 0 0 0 0 0 0 0 0 0 0 0 0 0 0 0 0 0 0 0 0 0 0 0 0 0 0 0 0 0 0 0 0 0 0 0 0 0 0 0 0 0 0 0 0 0 0 0 0 0 0 0 0 0 0 0 0 0 0
0 0 0 0 0 0 0 0 0 0 0 0 0 0 0 0 0 0 0 0 0 0 0 0 0 0 0 0.249701034235084 0 0 0 0 0 0 0 0 0 0 0 0 0 0 0 0 0 0 0 0 0 0 0 0 0 0 0 0 0 0 0 0.0437628480903578 0 0 0 0 0.25516906355012 0 0.218826297272835 0 0 0 0 0 0 0 0 0 0 0 0 0 0 0 0 0 0 0 0 0 0 0 0 0 0 0 0 0 0 0 0 0 0 0 0 0 0 0 0 0.175972304744159 0 0 0 0 0 0 0 0 0 0 0 0 0 0 0 0 0 0 0 0 0 0.0565684521074438 0 0 0 0 0 0 0 0 0 0 0 0 0 0 0 0 0 0 0 0 0 0 0 0 0 0 0 0 0 0 0 0 0 0 0 0 0 0 0 0 0 0 0 0 0 0 0 0 0 0 0 0 0 0 0 0 0 0 0 0 0 0 0 0 0 0 0 0 0 0 0 0 0 0 0 0 0 0 0 0 0 0 0 0 0 0 0 0 0 0 0 0 0 0 0 0 0 0 0 0 0 0 0 0 0 0 0 0 0 0 0 0 0 0 0 0 0 0 0 0 0 0 0 0 0 0 0 0 0 0 0 0 0 0 0 0 0 0 0 0 0 0 0 0 0 0 0 0 0 0 0 0 0 0 0 0 0 0 0 0 0 0 0 0 0 0 0 0 0 0 0 0 0 0 0 0 0 0 0 0 0 0 0 0 0
0 0 0 0 0 0 0 0 0 0 0 0 0.00414265240021479 0 0 0 0 0 0 0 0 0 0 0 0 0 0 0 0 0.00201993644255904 0 0 0 0.0733634582737149 0 0 0 0 0 0 0 0 0 0.00400305867142337 0 0.00120634235444792 0 0 0 0 0.0185904447949496 0 0 0 0 0 0 0.148874515884496 0 0 0 0 0 0 0 0.00152724815371135 0.00128821868520561 0 0 0 0 0.108954528972393 0.00109008838388846 0 0 0 0.022983551018778 0.00454656845469295 0 0 0 0 0.00154189540011042 0 0 0 0 0 0.00177648222485334 0.00423134783809603 0 0 0.00465709266126695 0 0 0.00131927545668379 0 0 0 0 0.0353446915427173 0.0184157503503427 0.00447601923913353 0.00929690986343517 0 0 0 0 0 0 0 0 0 0 0 0 0 0 0 0 0.00200160789175139 0 0 0 0 0 0 0 0 0 0.011374811525356 0 0 0 0 0 0 0 0 0.322486757511736 0 0 0 0 0.00548234514468672 0 0 0 0 0.00633265324593548 0.00967783255480691 0.00331237837959935 0.00084675102482083 0.0345248255269094 0.0307733136399028 0 0 0 0 0 0.00157725513310861 0 0 0 0 0 0.00201771540433991 0 0 0 0 0 0 0 0 0 0 0.00119912610326382 0.000778661308665054 0 0 0 0 0 0 0 0 0 0 0.00103717150433452 0 0 0 0 0 0 0 0 0 0 0 0 0 0 0 0 0 0 0 0 0 0 0 0 0.00121653199004651 0 0 0 0 0 0 0 0 0 0 0 0 0 0 0 0 0 0 0 0 0 0 0 0 0 0 0 0 0 0 0 0 0 0 0 0 0 0 0 0 0.0700116444994769 0 0 0 0 0 0 0 0 0 0 0 0 0 0 0 0 0 0 0 0 0 0 0 0 0 0 0 0 0 0 0 0 0.00178747828494764 0 0 0.000931101876473613 0 0 0.00264489343580863 0 0.00305759557051189 0.00132398548139876 0 0 0 0.00391721207708106 0 0 0 0 0 0.000602949754635078 0 0 0 0 0 0 0.00743332406328823
0 0 0 0 0 0 0 0 0 0 0 0 0 0 0 0 0 0 0 0 0 0 0 0 0 0 0 0 0 0 0 0 0 0 0 0 0.0215039866168105 0 0 0 0 0 0 0 0 0 0 0 0 0 0 0 0 0 0 0 0.0992158225017794 0 0 0 0 0 0 0 0 0 0 0 0 0 0 0.022075481003611 0 0 0 0 0 0 0 0 0 0 0 0 0 0 0 0 0 0 0 0 0 0 0 0 0 0 0 0 0 0 0 0 0 0 0 0 0 0 0 0 0 0 0 0 0 0 0 0 0 0 0 0 0 0 0 0 0 0 0 0 0 0 0 0 0 0 0 0 0 0 0 0 0 0 0 0 0 0 0 0 0 0 0 0 0 0 0 0 0 0 0 0 0 0 0 0.346922756687761 0 0 0 0 0 0 0 0 0 0 0 0 0 0 0 0 0 0 0 0 0 0.0457237431134417 0 0 0 0 0 0 0 0 0 0 0 0 0 0 0 0 0.217220727989361 0 0 0 0 0 0 0 0 0.0415410040373637 0 0 0 0 0 0 0 0 0 0 0 0 0 0 0 0 0 0 0 0 0 0 0 0 0 0 0 0 0 0 0 0 0 0 0 0 0 0 0 0 0 0 0.0779225738686671 0 0 0.107286493913388 0 0 0 0 0 0 0 0.0205874102678173 0 0 0 0 0 0 0 0 0 0 0 0 0 0 0 0 0 0 0 0 0 0 0 0 0 0 0 0 0 0 0 0 0 0 0 0 0 0 0 0 0 0 0 0 0
0 0 0 0 0 0 0 0 0 0 0 0 0 0 0 0 0 0 0 0 0 0 0 0 0 0 0 0 0 0 0 0.0376671556002208 0 0.0331152252223534 0.0325277087806381 0 0.0300876968109645 0.0164903464389443 0 0 0 0 0 0 0 0 0 0 0 0 0 0 0 0 0 0.0421072848491009 0 0 0 0 0 0 0 0 0 0 0 0 0 0 0 0.0799205079148671 0 0 0 0 0 0 0 0 0 0 0 0 0 0.020372523966557 0 0 0 0 0 0 0 0 0 0 0 0 0 0 0 0 0 0 0 0 0 0 0.00814040378611614 0 0 0 0 0 0 0 0 0 0 0 0 0 0 0 0 0 0 0 0 0 0 0 0 0 0 0 0 0 0 0 0 0 0 0 0 0 0 0 0 0 0 0 0 0 0 0 0 0 0 0 0 0 0 0 0 0 0 0.218152127742887 0 0 0 0 0 0 0 0 0 0 0 0 0 0 0 0 0 0 0 0.0207447888497073 0 0.0810271140448354 0 0 0 0 0 0.00605135724501729 0 0 0 0 0 0 0 0 0 0 0.202351462755591 0 0 0 0 0 0 0.00797386573471667 0.0132793290880624 0 0 0 0 0 0 0.00592506057106619 0 0 0 0 0 0 0 0 0 0 0 0 0 0 0 0 0 0 0 0.00604204925463849 0 0 0 0 0 0 0 0 0 0 0 0 0 0.00730561888908232 0.00312453976606452 0 0.0112734950840533 0 0 0.0794374282810389 0 0 0 0 0 0 0 0 0 0 0 0 0 0 0 0 0 0 0 0 0 0 0 0 0 0 0 0 0 0.00459916775968333 0 0 0 0 0 0 0 0.0275608180543997 0 0 0 0 0 0 0 0.00472292350939475 0 0 0 0 0 0 0
0 0 0 0 0 0 0 0 0 0 0 0 0 0 0 0 0 0 0 0 0 0 0 0 0 0 0 0 0 0 0 0 0 0.0214922993440842 0 0 0 0 0 0 0 0 0 0.00366571785068385 0 0.00348555211132205 0 0 0 0 0.0394939114843367 0 0 0 0.526633987981803 0 0 0 0.00715573780440484 0 0 0 0 0 0 0.00264028735998445 0.00467482742885094 0 0 0 0 0.113843056113709 0 0 0 0 0.0491411142070342 0 0 0 0 0 0 0 0 0 0 0 0 0.00441535769617982 0 0 0.00648332396165415 0 0.00873042754224824 0 0 0 0 0 0 0 0 0.0121998651518889 0 0 0 0 0 0 0 0 0 0 0 0 0 0 0 0 0 0 0 0 0 0 0 0 0 0 0.00733284373609963 0 0 0 0 0 0 0 0 0.15766532977229 0 0 0 0 0 0 0.0117751544138258 0 0 0 0 0 0 0 0.0130232627688855 0 0 0 0 0 0 0 0 0 0 0 0 0 0 0 0 0 0 0 0 0 0 0 0 0 0 0 0 0 0 0 0 0 0 0 0 0 0 0 0 0 0 0 0 0 0 0 0 0 0 0 0 0 0 0 0 0 0 0 0 0 0 0 0 0 0 0 0 0 0 0 0 0 0 0 0 0 0 0 0 0 0 0 0 0 0 0 0 0 0 0 0 0 0 0 0 0 0 0 0 0.00614794327071476 0 0 0 0 0 0 0 0 0 0 0 0 0 0 0 0 0 0 0 0 0 0 0 0 0 0 0 0 0 0 0 0 0 0 0 0 0 0 0 0 0 0 0 0 0 0 0 0 0 0 0 0 0 0 0 0 0 0 0
0.00243771652685998 0 0 0 0 0.00578031817454774 0 0 0 0.00310508996469131 0 0 0 0 0 0.00248559172212216 0 0 0 0 0 0 0 0 0 0 0 0 0 0 0 0 0 0 0 0 0.018867858513365 0.0147329733402958 0 0 0 0 0 0 0 0.0312217748699211 0.00460786962223836 0 0 0 0.0150269987240033 0 0 0 0 0 0 0.00275563907865643 0 0 0.00914120357635036 0 0 0 0 0 0 0 0 0 0.0115987562167977 0 0.0130262179941031 0.0591618866512866 0 0.00371328224689211 0.00204646173176633 0.00466578636346788 0.0022734395982592 0 0.00172291308764328 0.00263437773947942 0.00273458635841656 0 0 0.0468436598836589 0.0193278171269255 0.0247801822492748 0.0160224666252497 0.167582114765946 0.00460806259226946 0 0.00991609329177827 0.00340221757443699 0 0.0133280942707971 0 0 0.0018779080349691 0.00136633631623878 0 0 0.00210750219158354 0.00901714550807252 0 0 0 0 0 0 0 0 0 0.00194557255071645 0 0 0 0 0 0 0 0 0 0 0 0 0 0 0 0 0 0.0101247705714945 0.0487921849353282 0.00427237215528951 0.00189447100399228 0.00104068832984686 0 0 0 0.0205396067516767 0.0698852060696983 0 0.0679675129433708 0.129181860571822 0 0 0.0780459490158739 0.00324107428161386 0.00904248257116748 0 0 0 0 0 0.0137310266753163 0.00439037429663823 0 0 0 0 0 0 0 0 0 0 0 0 0 0 0 0 0 0 0.00198450474379065 0 0 0 0 0 0 0 0 0 0 0 0 0 0 0 0 0 0 0 0 0 0 0 0 0 0 0 0 0 0 0 0 0 0 0 0 0 0 0 0 0 0 0 0 0 0 0 0 0 0 0 0 0 0 0 0 0 0 0 0 0 0 0 0 0 0 0 0 0 0 0 0 0 0 0 0 0 0 0 0 0 0 0 0 0 0 0 0 0 0 0 0 0 0 0 0 0 0 0 0 0 0 0 0 0 0 0 0 0 0 0 0 0 0 0 0 0 0 0 0 0 0 0 0 0 0 0 0 0 0 0 0 0 0 0 0 0 0 0 0
0 0 0 0 0 0 0 0 0 0 0 0 0 0 0 0.0134999110010958 0.0129098341313503 0 0 0 0.0169444989741255 0 0 0 0 0 0 0.0141882770873279 0 0 0 0 0 0 0 0 0 0 0 0 0 0 0 0 0.0174015387229332 0.0610015167134384 0.0100948986283526 0 0 0.00397851809441264 0 0 0 0.0089917930219069 0 0 0 0 0 0 0.0945933385968098 0 0.109441427664988 0 0.0367018183710181 0.0249103862140036 0.0114841824492675 0.00755103376613042 0.0115566477980558 0 0.0380240674857766 0 0.0110934854428654 0 0 0.0215916017579334 0.0169143284572364 0 0.0483582860927782 0 0 0 0 0 0 0 0 0 0 0 0 0 0 0 0 0 0 0 0 0 0 0 0 0 0 0 0 0 0 0.00686540138415021 0 0 0.00473232896507971 0 0 0 0 0 0 0 0 0 0.181650648824162 0 0.0179523816479387 0 0 0 0.0147345066790289 0.0279020151515298 0 0 0 0 0.0336471298428024 0.00608254991348943 0 0.00807605740240604 0.00337454584390151 0 0 0 0 0 0 0 0 0 0 0 0 0 0 0 0 0 0 0 0 0 0 0 0 0 0.00661749139684734 0 0 0 0 0 0 0 0.00426236522096741 0 0.00822786752966071 0 0 0 0 0 0 0 0 0 0 0 0 0 0 0 0 0 0 0 0 0 0 0 0 0 0 0 0 0 0 0 0 0.0101405283757423 0.00921576178631756 0 0 0 0 0 0 0 0 0.00524776302526539 0.0364934577596829 0 0 0 0 0 0 0 0 0 0 0 0 0.00452922553657768 0 0 0 0 0 0 0 0 0 0 0 0 0 0 0 0 0 0 0 0 0 0 0 0 0 0 0 0 0 0 0 0 0 0 0 0 0 0 0 0 0 0 0 0 0 0.00713033487854604 0.011886248364098 0 0 0 0 0 0 0 0 0 0 0 0 0 0 0 0 0 0 0 0 0 0 0 0 0 0 0 0 0 0 0 0 0 0 0 0
0 0 0 0 0 0 0 0 0 0 0 0 0 0 0 0.0158551962168006 0 0 0 0 0.0119418862443646 0 0 0 0 0 0 0 0 0 0 0 0 0 0 0 0 0 0 0 0 0 0 0 0 0.116839860566058 0 0 0 0 0.00516018066519264 0 0 0 0 0 0 0 0.0291375170067081 0.133199120080827 0 0 0.0888205271023349 0 0 0 0 0 0 0 0.0481095494016437 0 0 0 0 0.0205643737471613 0 0.185417717671741 0.116306960658807 0 0 0 0 0 0 0 0 0 0 0 0 0 0 0 0 0 0 0 0 0 0 0 0 0 0 0 0 0 0 0 0 0 0 0 0 0 0 0 0 0 0 0 0 0 0 0 0 0 0 0.0569196605293304 0 0 0 0 0.0575820549055192 0.0121953644438937 0 0 0.00301887789775825 0 0.0141734230517793 0 0 0 0 0 0.004783730888045 0 0 0 0 0 0 0 0.0151655950100479 0 0 0 0 0 0 0 0 0 0 0 0 0 0 0 0 0 0 0.0200935566181898 0 0 0 0 0 0 0 0 0 0 0 0 0 0 0 0 0 0 0 0 0 0 0 0 0 0 0 0 0 0 0 0 0 0 0.00537078336575997 0 0 0 0 0 0 0 0 0.0135842305276933 0.0100576612237937 0 0 0 0 0 0 0 0 0 0 0 0.00842696842862142 0 0 0 0 0 0 0 0 0 0 0 0 0 0 0 0 0 0 0 0 0 0 0 0 0 0 0 0 0 0 0 0 0 0 0 0 0 0 0 0 0 0 0 0 0 0 0 0.00727520374793023 0 0 0 0 0 0 0 0 0 0 0 0 0 0 0 0 0 0 0 0 0 0 0 0 0 0 0 0 0 0 0 0 0 0 0 0
0 0 0 0 0 0 0 0 0 0 0 0 0 0 0 0.0662158238510691 0 0 0 0 0 0 0 0 0 0 0 0 0 0 0 0 0 0 0 0 0 0 0 0 0 0 0 0 0 0 0 0 0 0 0 0 0 0 0 0 0 0 0 0 0 0 0 0.0861438711733003 0 0 0 0 0 0 0.345273008411471 0 0.234549528843978 0 0 0 0 0.0533085707454566 0.108650609281379 0 0 0 0 0 0 0 0 0 0 0 0 0 0 0 0 0 0 0 0 0 0 0 0 0 0 0 0 0 0 0 0 0 0 0 0 0 0 0 0 0 0 0 0 0 0 0 0 0 0 0 0 0 0 0 0 0 0 0 0.0315218104043882 0 0 0 0 0 0 0 0 0 0 0 0 0 0 0 0 0 0 0 0 0 0 0 0 0 0 0 0 0 0 0 0 0 0 0 0 0 0 0 0 0 0 0 0 0 0 0 0 0 0 0 0 0 0 0 0 0 0 0 0 0.0183968278204785 0 0.0163460234747805 0 0 0 0 0 0 0 0 0 0 0 0 0 0 0 0 0 0 0 0 0 0 0 0 0 0 0 0 0 0 0 0 0 0 0 0 0 0 0 0 0 0 0 0 0 0 0 0 0 0 0 0 0 0 0 0 0 0 0 0 0 0 0 0 0 0 0 0 0 0 0 0 0 0 0 0 0 0 0 0.0395939259936993 0 0 0 0 0 0 0 0 0 0 0 0 0 0 0 0 0 0 0 0 0 0 0 0 0 0 0 0 0 0 0 0 0
0 0 0 0 0 0 0 0 0 0 0 0 0 0 0 0.0183652417670271 0 0 0 0 0.238448367739607 0 0 0 0 0 0 0 0 0 0 0 0 0 0 0 0 0 0 0 0 0 0 0 0.0258772873164252 0.151252011262299 0.00869740976852386 0 0 0.0294060083141196 0 0 0 0 0 0 0 0 0 0.1988699922316 0.114619906822912 0 0 0 0.0184943794558832 0.0143229052519554 0 0 0 0 0 0 0 0 0 0 0.00578276509581172 0.0150622644567648 0.0596713126994995 0 0 0 0 0 0 0 0 0 0 0 0 0 0 0 0 0 0 0 0 0 0 0 0 0 0 0 0 0 0 0 0 0 0 0 0 0 0 0 0 0 0 0 0 0 0 0 0 0 0.00796348479837555 0.0232795243070641 0 0 0 0 0.0601257003857421 0 0 0 0.00976143832639049 0 0 0 0 0 0 0 0 0 0 0 0 0 0 0 0 0 0 0 0 0 0 0 0 0 0 0 0 0 0 0 0 0 0 0 0 0 0 0 0 0 0 0 0 0 0 0 0 0 0 0 0 0 0 0 0 0 0 0 0 0 0 0 0 0 0 0 0 0 0 0 0 0 0 0 0 0 0 0 0 0 0 0 0 0 0 0 0 0 0 0 0 0 0 0 0 0 0 0 0 0 0 0 0 0 0 0 0 0 0 0 0 0 0 0 0 0 0 0 0 0 0 0 0 0 0 0 0 0 0 0 0 0 0 0 0 0 0 0 0 0 0 0 0 0 0 0 0 0 0 0 0 0 0 0 0 0 0 0 0 0 0 0 0 0 0 0 0 0 0 0 0 0 0 0 0
0 0 0 0 0 0 0 0 0 0 0 0 0 0 0 0 0 0 0 0 0 0.0783703976902704 0 0.0458198376259383 0 0 0 0 0 0 0 0 0 0 0 0 0 0 0 0.0255600263281325 0 0 0.0406962975166596 0 0 0.0200955736166992 0 0 0 0 0 0 0 0 0 0 0 0 0 0 0 0.0719449740018139 0 0 0.0208119333525014 0 0 0 0 0 0 0 0.225441300029818 0 0 0 0 0 0.0126954734435924 0 0 0 0 0 0 0 0 0 0 0 0 0 0 0 0 0 0 0 0 0 0 0 0 0 0 0 0 0 0 0 0 0 0 0 0 0 0 0 0 0 0 0 0 0 0 0 0 0 0 0 0 0 0 0 0 0 0 0 0 0 0 0 0 0 0 0 0 0 0 0 0 0 0 0 0 0 0 0 0 0 0 0 0 0 0 0 0 0 0 0 0 0 0 0 0 0 0 0 0 0 0 0 0 0 0 0 0 0 0 0 0 0 0 0 0 0 0 0 0 0.0158389562163737 0 0.10035948096835 0.106136806366012 0.071500050607505 0 0 0 0 0 0 0 0 0 0 0 0 0 0 0 0 0 0 0 0 0 0 0 0 0 0 0 0 0 0 0 0 0 0 0 0 0 0 0 0 0 0 0 0 0 0 0 0 0 0 0 0 0 0 0 0 0 0 0 0 0 0 0 0 0 0 0 0 0 0 0 0 0 0 0 0 0 0.164728892236333 0 0 0 0 0 0 0 0 0 0 0 0 0 0 0 0 0 0 0 0 0 0 0 0 0 0 0 0 0 0 0 0 0
0 0 0 0 0 0 0 0 0 0 0 0 0 0 0 0 0.0191771077740965 0 0 0 0.0396935419223461 0.0146958729141227 0 0 0 0 0 0 0 0 0 0 0 0 0 0 0 0 0 0 0 0 0.0574607926442058 0.0251964712970178 0 0.0194729908718467 0 0 0 0 0 0 0 0.161119833635678 0 0 0 0 0 0.112789284933363 0 0 0.0312775349911847 0.0188646377721225 0 0.0355517181646463 0.0324441780782653 0 0 0 0 0 0 0 0 0 0 0 0 0 0 0 0 0 0 0 0 0 0 0 0 0 0 0 0 0 0 0 0 0 0 0 0 0 0 0 0 0.0352045801758333 0 0 0 0 0 0 0 0 0 0 0 0 0 0 0 0 0 0 0 0 0 0.0974324892738461 0 0 0 0 0 0 0 0 0 0 0 0 0 0 0 0 0 0 0 0 0 0 0 0 0 0 0 0 0 0 0 0 0 0 0 0 0 0 0.103839611525193 0 0 0 0.0331337225184314 0 0.019570930690358 0 0 0 0 0 0 0 0 0 0 0 0 0 0 0 0.0296056454009287 0 0 0 0 0 0 0 0 0 0 0 0 0 0.0315720591865384 0 0 0.0220352159987708 0.0207082610772559 0 0 0 0 0 0 0 0 0 0.01217920405262 0 0 0 0.0172768542662432 0 0 0 0 0 0 0 0 0.00969746083508585 0 0 0 0 0 0 0 0 0 0 0 0 0 0 0 0 0 0 0 0 0 0 0 0 0 0 0 0 0 0 0 0 0 0 0 0 0 0 0 0 0 0 0 0 0 0 0 0 0 0 0 0 0 0 0 0 0 0 0 0 0 0 0 0 0 0 0 0 0 0 0 0 0 0 0 0 0 0 0 0 0 0 0
0 0 0 0 0 0 0 0 0 0 0 0 0 0.0111215723056876 0.0073591990197186 0 0.016168801346424 0 0 0 0.051129860535468 0 0 0 0 0 0 0 0 0 0 0 0 0 0 0 0 0 0 0 0 0 0.13549142084866 0.258613184085824 0.0542484588895077 0.0269661307904523 0 0 0 0.142577335691151 0 0 0 0 0.00829082149216503 0 0 0.00405182453930766 0 0.0438534354813884 0 0 0.0138760792893121 0 0.020365894679468 0 0.0197165096518359 0 0 0 0 0 0 0 0 0 0 0.0128138012215124 0 0 0 0 0 0 0 0 0 0 0 0 0 0 0 0 0 0 0 0 0 0 0 0 0 0 0 0.015397820674573 0 0.0109393498941763 0 0 0 0 0 0 0 0 0 0 0 0 0 0 0 0 0 0 0 0 0.0377106378961692 0 0 0 0 0 0 0 0 0 0 0.00613568313147556 0 0 0 0 0 0 0 0 0 0 0 0 0 0 0.00554080692791955 0 0 0 0 0 0 0 0 0 0 0 0 0 0.0248013999284959 0 0 0 0 0 0 0 0 0 0 0 0 0 0 0 0 0 0 0 0 0 0.00956869848899583 0 0 0 0 0 0 0 0 0 0 0 0.0070553788767027 0 0.00421967790156705 0 0 0 0 0 0 0 0 0 0 0 0 0 0 0 0 0 0.0195196988243818 0 0 0 0 0 0 0 0.00576780828050621 0.0266987093071541 0 0 0 0 0 0 0 0 0 0 0 0 0 0 0 0 0 0 0 0 0 0 0 0 0 0 0 0 0 0 0 0 0 0 0 0 0 0 0 0 0 0 0 0 0 0 0 0 0 0 0 0 0 0 0 0 0 0 0 0 0 0 0 0 0 0 0 0 0 0 0 0 0 0 0 0 0 0 0 0 0 0 0
0 0 0 0 0 0 0 0 0 0 0 0 0 0 0 0 0 0 0 0 0 0 0 0 0 0 0 0.0442533393500557 0 0 0 0 0 0 0 0 0 0 0 0 0 0 0 0 0 0 0 0 0 0 0 0 0 0.185124140491276 0.016356004042475 0 0 0.0167789460090779 0 0.0472849466697888 0 0 0 0 0.04346896851749 0.0461136708131791 0 0 0 0 0 0 0 0 0 0 0 0 0 0 0 0 0 0 0 0 0 0 0 0 0 0 0 0 0 0 0 0 0 0 0 0 0 0 0 0 0 0.103259346731705 0.165585256811762 0 0 0 0 0 0 0 0 0 0 0 0 0 0 0 0 0 0 0 0.0565446156438118 0 0 0 0 0 0 0 0 0 0 0 0 0 0 0 0 0 0 0 0 0 0 0 0 0 0 0 0 0 0 0 0 0 0 0 0 0 0 0 0 0 0 0 0 0.118508395347419 0 0 0 0 0 0 0 0 0 0 0 0 0 0 0 0 0 0 0 0 0 0 0 0 0 0 0 0 0 0 0 0 0 0 0.0168140809583924 0 0 0 0 0 0 0 0 0 0 0 0 0 0 0 0 0 0 0 0 0 0 0 0 0 0 0 0 0 0 0 0 0 0 0 0 0 0 0 0 0 0 0 0 0 0 0 0 0 0 0 0 0 0 0.0256155298600697 0 0 0 0 0.0735114953683858 0 0 0 0 0 0 0 0 0 0.0239665458199727 0 0.0168147175651386 0 0 0 0 0 0 0 0 0 0 0 0 0 0 0 0 0 0 0 0 0 0 0 0 0 0 0 0 0 0 0 0 0 0
0.126462978187115 0 0 0 0 0.0775798131321036 0 0 0 0 0 0 0 0 0 0.147449054473007 0 0 0 0 0 0 0 0 0 0 0 0 0 0.0322930394109911 0.0322068808005384 0 0 0 0 0 0 0 0 0 0 0 0 0 0 0.00943606835139737 0 0 0 0 0 0 0 0 0 0 0 0 0 0.0128175275445438 0 0 0 0 0 0 0 0 0.0329709962033782 0.126671201806181 0.00818452212598208 0.0349857491142413 0 0 0 0 0 0 0.00509564118068978 0 0.0122452375108822 0 0.00510941265668245 0 0 0 0 0 0 0 0 0 0.00857817118235931 0 0 0 0.0179668101604234 0 0 0 0 0 0 0 0 0 0 0 0 0.0205286515781039 0.00644447760663966 0.0480257580708534 0 0.0263756241915069 0 0 0 0 0 0 0 0 0 0 0.00800558925359219 0 0 0 0 0 0 0 0 0 0.0179291002526047 0.0679267674186722 0 0.0992617237726984 0.0154492040148135 0 0 0 0 0 0 0 0 0 0 0 0 0 0 0 0 0 0 0 0 0 0 0 0 0 0 0 0 0 0 0 0 0 0 0 0 0 0 0 0 0 0 0 0 0 0 0 0 0 0 0 0 0 0 0 0 0 0 0 0 0 0 0 0 0 0 0 0 0 0 0 0 0 0 0 0 0 0 0 0 0 0 0 0 0 0 0 0 0 0 0 0 0 0 0 0 0 0 0 0 0 0 0 0 0 0 0 0 0 0 0 0 0 0 0 0 0 0 0 0 0 0 0 0 0 0 0 0 0 0 0 0 0 0 0 0 0 0 0 0 0 0 0 0 0 0 0 0 0 0 0 0 0 0 0 0 0 0 0 0 0 0 0 0 0 0 0 0 0 0 0 0 0 0 0 0
0 0 0 0 0 0 0 0 0 0 0 0 0 0.0266033583415131 0 0.0525152001209679 0 0 0.0902130504375752 0 0 0 0 0 0 0 0 0 0 0 0 0 0 0 0 0 0 0 0 0 0 0 0 0 0 0 0 0 0 0 0 0 0 0 0 0 0 0 0 0.0372823330348049 0 0 0 0 0 0 0 0.0626621693515173 0 0.565183426513562 0 0 0 0 0 0 0.0481345339599264 0 0 0 0 0 0 0 0 0 0 0 0 0 0 0 0 0 0 0 0 0 0 0 0 0 0 0 0 0 0 0 0 0 0 0.0599208659632476 0 0 0 0 0 0 0 0 0 0 0 0 0.027256013706907 0 0 0 0 0 0 0 0 0 0 0.0126918580544017 0 0.0175371905155766 0 0 0 0 0 0 0 0 0 0 0 0 0 0 0 0 0 0 0 0 0 0 0 0 0 0 0 0 0 0 0 0 0 0 0 0 0 0 0 0 0 0 0 0 0 0 0 0 0 0 0 0 0 0 0 0 0 0 0 0 0 0 0 0 0 0 0 0 0 0 0 0 0 0 0 0 0 0 0 0 0 0 0 0 0 0 0 0 0 0 0 0 0 0 0 0 0 0 0 0 0 0 0 0 0 0 0 0 0 0 0 0 0 0 0 0 0 0 0 0 0 0 0 0 0 0 0 0 0 0 0 0 0 0 0 0 0 0 0 0 0 0 0 0 0 0 0 0 0 0 0 0 0 0 0 0 0 0 0 0 0 0 0 0 0 0 0 0 0 0 0 0 0 0 0 0 0
0 0.00829551879085378 0.00744538920291612 0 0 0 0 0 0 0 0 0.0275889090795962 0 0.0509405840878698 0.034147685735031 0.0497925042983042 0 0 0.294573600062328 0 0 0 0 0 0 0 0 0 0.0238669153732406 0 0 0 0 0 0 0 0 0 0 0 0 0 0 0 0 0 0 0 0 0 0 0 0 0 0 0 0 0 0 0 0 0 0 0 0 0 0 0.101520908320532 0.238338205564076 0 0 0 0 0 0 0 0 0 0 0 0 0 0 0 0 0 0 0 0 0 0 0 0 0 0 0 0 0 0 0 0 0 0 0 0 0 0 0 0 0 0.0714205676685321 0 0 0 0 0 0 0 0 0 0 0 0 0 0.0445309804397771 0.0215679153302835 0 0 0 0 0 0 0 0 0.00818582598039621 0 0 0.0177844900662631 0 0 0 0 0 0 0 0 0 0 0 0 0 0 0 0 0 0 0 0 0 0 0 0 0 0 0 0 0 0 0 0 0 0 0 0 0 0 0 0 0 0 0 0 0 0 0 0 0 0 0 0 0 0 0 0 0 0 0 0 0 0 0 0 0 0 0 0 0 0 0 0 0 0 0 0 0 0 0 0 0 0 0 0 0 0 0 0 0 0 0 0 0 0 0 0 0 0 0 0 0 0 0 0 0 0 0 0 0 0 0 0 0 0 0 0 0 0 0 0 0 0 0 0 0 0 0 0 0 0 0 0 0 0 0 0 0 0 0 0 0 0 0 0 0 0 0 0 0 0 0 0 0 0 0 0 0 0 0 0 0 0 0 0 0 0 0 0 0 0 0 0 0 0 0 0 0
0 0 0 0 0 0 0 0 0 0 0 0 0 0 0 0.192883415843781 0 0 0 0 0 0.0187500932999593 0 0 0 0 0 0 0 0 0 0 0 0 0 0 0 0 0 0 0 0 0 0 0 0.0352265694404912 0.0261436292771237 0 0 0 0 0 0 0 0 0 0 0 0.0459832444923994 0.0665945065915674 0.059837070148096 0.148961597227406 0 0 0 0 0 0.00844452670516794 0 0 0 0 0.0246599232711753 0 0 0.0359527311789575 0.0257887345262865 0.0713791298942581 0.119724250059154 0 0 0 0 0 0 0 0 0 0 0 0 0 0 0 0 0 0 0 0 0 0 0 0 0 0 0 0 0 0 0 0 0 0 0 0 0 0 0 0 0 0 0 0 0 0 0 0 0 0 0 0 0 0 0 0.0588716679257993 0 0 0.0240959794071736 0.0104793189717321 0.0066668607069905 0.00879453303405397 0 0 0 0 0 0 0 0 0 0 0 0 0 0.0107622179984275 0 0 0 0 0 0 0 0 0 0 0 0 0 0 0 0 0 0 0 0 0 0 0 0 0 0 0 0 0 0 0 0 0 0 0 0 0 0 0 0 0 0 0 0 0 0 0 0 0 0 0 0 0 0 0 0 0 0 0 0 0 0 0 0 0 0 0 0 0 0 0 0 0 0 0 0 0 0 0 0 0 0 0 0 0 0 0 0 0 0 0 0 0 0 0 0 0 0 0 0 0 0 0 0 0 0 0 0 0 0 0 0 0 0 0 0 0 0 0 0 0 0 0 0 0 0 0 0 0 0 0 0 0 0 0 0 0 0 0 0 0 0 0 0 0 0 0 0 0 0 0 0 0 0 0 0 0 0 0 0
0.00682750537291275 0 0 0 0 0 0 0 0 0 0.0101590302655333 0 0 0 0 0 0 0 0 0 0 0 0 0 0 0 0 0 0 0 0 0 0 0.0438756904422299 0 0 0 0 0 0 0 0 0 0 0 0 0 0 0 0 0.0109824419489827 0 0 0 0.252231237018054 0.00470072117220387 0.0400992500347813 0.0745026303779205 0 0 0 0 0 0 0 0 0 0.0154732704932608 0 0 0 0 0 0 0 0 0.0375263406408666 0 0 0 0 0 0 0 0 0 0 0 0 0 0 0 0 0 0 0 0 0 0 0 0.0415013011030374 0 0 0 0 0 0 0 0 0 0 0 0 0 0 0 0 0 0 0 0 0 0 0 0 0 0 0 0 0 0 0 0 0 0 0 0 0 0 0.0876617830701824 0 0 0 0 0 0 0 0 0 0 0 0 0 0 0 0 0 0 0 0 0 0 0 0 0 0 0 0 0 0 0 0 0 0 0 0 0 0 0.0018633994637088 0 0 0 0 0 0 0 0 0 0.0129440853308874 0.00617280853506288 0 0 0 0 0 0.0205457788946289 0.00437271529485453 0 0 0 0 0 0 0 0 0 0.0368783949026006 0 0 0 0 0 0 0.0648503812577838 0.0347843941418268 0 0 0 0 0 0 0.00821841462095838 0 0 0 0 0 0 0 0 0 0 0 0 0 0 0 0 0 0 0 0.00721305675470872 0 0 0 0 0 0 0 0 0 0 0 0 0 0.0986820546366311 0.00349768876837103 0 0.0098102198384616 0 0 0 0 0 0 0 0 0 0 0 0 0 0 0 0 0 0 0 0 0 0 0 0 0 0 0 0 0 0 0 0 0.00438550726006413 0 0 0 0 0 0 0 0.0367961320219738 0 0 0.00939174846891653 0 0 0 0 0.00579147759362761 0 0 0 0 0 0 0.00826054027496774
0 0 0 0 0 0 0 0 0 0 0 0 0 0 0 0 0 0 0 0 0 0.0977675111900669 0 0 0 0 0 0 0 0 0 0 0 0 0 0 0 0 0 0 0 0 0 0 0.0147869859939978 0.1089506912581 0 0 0 0 0 0 0 0 0.0110315338881399 0 0 0 0.0967689648952318 0.0364063730131046 0 0.189616366231605 0 0.218222064079186 0 0 0 0 0 0 0.0462084375777786 0 0 0 0 0 0 0.0457148206585006 0 0 0 0 0 0 0 0 0 0 0 0.0176797292985912 0 0 0 0 0 0 0 0 0 0 0 0 0 0 0 0 0 0 0 0 0 0 0 0 0 0 0 0 0 0 0 0 0 0 0 0 0 0 0 0 0 0 0 0 0 0 0 0 0 0.0131645250307675 0.0141864221909348 0 0 0 0 0 0 0 0 0 0 0 0 0 0.032375988748403 0 0 0 0 0 0 0 0 0 0 0 0 0 0 0 0 0 0 0 0 0 0 0 0 0 0 0 0 0 0 0 0 0 0 0 0 0 0 0 0 0 0 0 0 0 0 0 0.0273301464473989 0.0297894394981939 0 0 0 0 0 0 0 0 0 0 0 0 0 0 0 0 0 0 0 0 0 0 0 0 0 0 0 0 0 0 0 0 0 0 0 0 0 0 0 0 0 0 0 0 0 0 0 0 0 0 0 0 0 0 0 0 0 0 0 0 0 0 0 0 0 0 0 0 0 0 0 0 0 0 0 0 0 0 0 0 0 0 0 0 0 0 0 0 0 0 0 0 0 0 0 0 0 0 0 0 0 0 0 0 0 0 0 0 0 0 0
0.0146527764509455 0 0 0 0 0.108658454485281 0 0 0.00558262293129973 0.0815515237570724 0 0 0 0 0 0 0 0 0 0 0 0 0 0 0 0 0 0 0 0 0 0 0.0139788655872906 0.00595180543268618 0 0 0.181913504840019 0.0831642434883243 0 0 0 0 0 0 0 0 0 0 0 0 0 0 0 0 0 0 0 0 0.141609732804843 0 0 0 0 0 0 0 0 0 0 0 0 0 0 0 0 0 0 0 0 0 0 0.00304309909666666 0 0 0 0.0723075043252381 0.00664016831184029 0.0729013520166114 0 0.0125149672577976 0 0 0 0.013032214973909 0 0.00579177599769761 0 0 0 0 0 0 0 0 0 0 0 0 0 0 0 0 0 0 0 0 0 0 0 0 0 0 0 0 0 0 0 0 0 0 0 0.00894375167342412 0.0678760132670405 0.0284544817187807 0 0 0 0 0 0 0 0 0 0 0 0 0 0.0159123503954933 0 0 0 0 0 0.00614745301611358 0 0 0 0 0 0 0 0 0 0 0 0 0 0 0 0 0 0 0 0 0 0 0 0 0 0 0 0 0 0 0 0 0 0 0.00539276012168057 0 0 0 0 0 0 0.0095756816985625 0 0 0 0 0 0 0 0 0 0 0 0 0 0 0 0 0 0.00713232985571451 0.00601333595582478 0 0 0 0 0 0 0 0 0 0 0 0 0 0 0 0 0 0 0 0 0 0 0 0 0 0 0 0 0 0 0 0 0 0 0 0 0 0 0 0 0.0212572305398424 0 0 0 0 0 0 0 0 0 0 0 0 0 0 0 0 0 0 0 0 0 0 0 0 0 0 0 0 0 0 0 0 0 0 0 0 0 0 0 0 0 0 0 0 0 0 0 0 0 0 0 0 0 0 0 0 0 0 0
0 0 0 0 0 0 0 0 0 0 0 0 0.0115768812480806 0 0 0 0 0 0 0 0.0177712323354616 0 0 0 0 0 0 0 0 0 0 0 0 0 0 0 0 0 0 0 0.0379077545506886 0 0 0 0.0927913468235755 0 0 0.195199036573916 0 0 0 0 0 0 0 0 0 0 0 0 0 0 0 0 0 0 0 0 0 0 0 0 0 0 0 0 0 0 0 0 0 0 0 0 0 0 0 0 0 0 0 0.00997930800459843 0 0 0.0151522142999908 0 0 0 0 0 0 0.0158959750774535 0 0 0 0 0 0 0 0 0 0 0 0 0.0369586097476554 0 0 0 0 0 0 0 0 0 0 0 0 0 0.0254861855911132 0 0 0 0 0 0 0 0 0 0 0 0 0 0 0 0 0 0 0 0 0 0 0 0.00674725631212043 0 0 0 0 0 0 0 0 0 0 0 0 0 0 0 0 0 0.0729645369827261 0.0511238225702087 0 0 0 0 0 0 0 0 0 0 0 0 0 0 0 0 0 0 0 0 0 0 0 0 0 0 0 0 0 0 0.0294223343868378 0.02676528817668 0 0 0 0 0 0 0 0 0 0 0 0 0 0 0 0 0 0 0.187335026181314 0 0 0.0441192299382694 0 0 0 0 0.122803961199311 0 0 0 0 0 0 0 0 0 0 0 0 0 0 0 0 0 0 0 0 0 0 0 0 0 0 0 0 0 0 0 0 0 0 0 0 0 0 0 0 0 0 0 0 0 0 0 0 0 0 0 0 0 0 0 0 0 0 0 0 0 0 0 0 0 0 0 0 0 0 0 0 0 0 0 0 0 0 0 0 0 0 0 0
0 0 0 0 0 0.0122460558677083 0 0 0 0 0 0 0 0 0 0.178142986635922 0 0 0 0 0 0 0 0 0 0 0 0 0 0 0.0278060356574609 0 0 0 0 0 0 0 0 0 0 0 0 0 0 0 0 0 0 0 0 0 0 0 0 0 0 0 0.0497718972407672 0.127850590680936 0.0864753968568322 0 0 0 0 0 0 0 0 0 0.121554189410559 0 0 0 0 0 0 0 0 0 0 0 0 0 0 0 0 0 0 0 0 0 0 0 0 0 0 0.0825095103877734 0.0432427492064479 0.0224878040249883 0 0 0 0 0 0 0 0 0 0 0 0 0 0 0 0 0 0 0 0 0 0 0 0 0 0 0 0.0694305349117515 0 0 0 0 0 0 0 0.0779233378308689 0 0.100558911287984 0 0 0 0 0 0 0 0 0 0 0 0 0 0 0 0 0 0 0 0 0 0 0 0 0 0 0 0 0 0 0 0 0 0 0 0 0 0 0 0 0 0 0 0 0 0 0 0 0 0 0 0 0 0 0 0 0 0 0 0 0 0 0 0 0 0 0 0 0 0 0 0 0 0 0 0 0 0 0 0 0 0 0 0 0 0 0 0 0 0 0 0 0 0 0 0 0 0 0 0 0 0 0 0 0 0 0 0 0 0 0 0 0 0 0 0 0 0 0 0 0 0 0 0 0 0 0 0 0 0 0 0 0 0 0 0 0 0 0 0 0 0 0 0 0 0 0 0 0 0 0 0 0 0 0 0 0 0 0 0 0 0 0 0 0 0 0 0 0 0 0 0 0 0 0 0 0
0.00927172281685648 0 0 0 0 0.0177181945619347 0 0 0 0 0.0137812551010369 0 0 0 0.00407022114904712 0.0542171149550928 0 0 0 0 0 0 0 0 0 0 0 0 0 0.00878023354298208 0.0116726837706007 0 0 0 0 0 0 0 0 0 0 0 0 0 0 0.00566923172198224 0.0262776961814979 0 0 0.00354652876542859 0.37728197445144 0 0 0 0.0863314009797647 0 0 0.0521804880495917 0.00564285446410292 0.0206035295242871 0 0 0.00387645644324984 0 0 0 0 0 0.0181749168261258 0 0.0179364735954654 0.0608883623865625 0 0 0 0 0 0 0.0189615288336649 0 0 0.0100901518920694 0 0 0 0 0 0 0 0 0 0 0 0 0 0 0 0 0 0 0 0 0 0 0 0 0 0 0 0 0 0.00982982467915465 0 0.0163743987680426 0 0 0 0 0 0 0 0 0 0 0 0 0 0 0 0 0 0 0 0 0.004778708838732 0.0175336390932444 0 0.0300116805646396 0.00760097098811412 0 0.011771104259115 0 0 0 0 0 0 0 0 0 0 0 0 0 0 0 0 0 0 0 0 0 0 0 0 0 0 0 0 0 0 0 0 0 0 0 0 0 0 0 0 0 0 0 0 0 0 0 0 0.00264776422334132 0 0 0 0 0 0.00388568448391244 0 0 0 0 0 0 0 0 0 0 0 0 0 0 0 0 0 0.031786694645052 0.0169783574217303 0 0 0 0 0 0 0 0 0 0 0 0 0 0 0 0 0 0 0 0 0 0 0 0 0 0 0 0 0 0 0 0 0 0 0 0 0 0 0 0 0 0 0 0 0 0 0 0 0 0 0 0 0 0 0 0 0 0 0 0 0 0 0 0 0 0 0 0 0 0 0 0 0 0 0 0 0 0 0 0 0 0 0 0 0.0198281520221378 0 0 0 0 0 0 0 0 0 0 0 0 0 0 0
0 0 0 0 0 0 0 0 0 0 0 0 0 0 0 0 0 0 0 0 0.0217442692714759 0 0 0 0 0 0 0 0 0 0 0 0 0 0 0 0 0 0 0 0 0 0 0 0 0 0 0 0 0 0 0 0 0 0.0246357415005497 0 0 0 0.0185588181211807 0 0.231380917048033 0.0230752282699374 0.0145653146361942 0 0 0.0127900408301206 0 0 0 0 0.0716157468375526 0 0.0244773688766176 0 0 0 0 0 0.178332546639314 0 0 0 0 0 0 0 0 0 0 0 0 0 0 0 0 0 0 0 0 0 0 0 0 0 0 0 0 0 0 0 0 0 0 0 0 0 0 0 0 0 0 0 0 0 0 0 0 0 0 0 0 0 0 0 0.0174585839079031 0 0 0 0 0.0268560473567905 0 0 0 0 0 0 0 0 0 0 0 0 0 0 0.0393582760147168 0 0 0 0 0 0 0 0 0 0 0 0 0 0 0 0 0.0137922474085212 0 0 0 0 0 0 0 0 0 0 0 0 0 0 0 0 0 0 0 0 0 0 0 0 0 0 0 0 0 0 0.03023073701227 0.0115795090687449 0 0 0 0 0 0 0 0 0 0 0 0 0 0 0 0 0 0 0.0134932813635613 0 0 0.133735501208912 0.015545258437637 0 0 0 0.0767745661899683 0 0 0 0 0 0 0 0 0 0 0 0 0 0 0 0 0 0 0 0 0 0 0 0 0 0 0 0 0 0 0 0 0 0 0 0 0 0 0 0 0 0 0 0 0 0 0 0 0 0 0 0 0 0 0 0 0 0 0 0 0 0 0 0 0 0 0 0 0 0 0 0 0 0 0 0 0 0 0 0 0 0 0 0
0 0 0 0 0 0 0 0 0 0 0 0 0 0 0 0.0842098389216688 0 0 0 0 0.015566661127783 0 0 0 0 0 0 0 0 0 0 0 0 0 0 0 0 0 0 0 0 0 0 0 0 0.00899659715141325 0.00978345344072614 0 0 0 0 0 0 0 0 0 0 0 0.00642780743010192 0.0604007011840146 0.103165855727954 0.0334299020544147 0.0410156090621435 0.00467709039697607 0 0 0 0.00374948889526464 0 0 0.0853833857232216 0 0 0 0 0 0.0194427443783642 0.126760686472501 0 0 0 0 0 0 0 0 0 0 0 0 0 0 0 0 0 0 0 0 0 0 0 0 0 0 0 0 0 0 0 0 0 0 0 0 0 0 0 0 0 0 0 0 0 0 0 0 0 0 0 0 0 0 0 0 0.099698079209622 0.0366328281712062 0 0 0.0344027745809433 0 0.00308089002845235 0 0 0 0 0 0 0 0 0 0 0 0 0 0 0 0 0 0 0 0 0 0 0 0 0 0 0 0 0 0 0 0 0 0 0 0 0 0 0 0 0 0 0 0 0 0 0 0 0 0 0 0 0 0 0 0 0 0 0.0188618312691698 0 0.0421647950185833 0.0215845043000597 0.0367127530878139 0 0 0 0 0 0 0 0 0 0 0 0 0 0 0 0 0 0 0 0 0 0.00764181546272984 0 0 0 0 0 0 0 0 0 0 0 0 0 0 0 0 0 0 0 0 0 0 0 0 0 0 0 0 0 0 0 0 0 0 0 0 0 0 0 0 0 0 0 0 0 0 0 0 0 0 0 0 0 0 0 0.0962099069048721 0 0 0 0 0 0 0 0 0 0 0 0 0 0 0 0 0 0 0 0 0 0 0 0 0 0 0 0 0 0 0 0 0
0 0 0 0 0 0 0 0 0 0 0 0 0 0 0 0.649322901361544 0 0 0 0 0 0.350677098638456 0 0 0 0 0 0 0 0 0 0 0 0 0 0 0 0 0 0 0 0 0 0 0 0 0 0 0 0 0 0 0 0 0 0 0 0 0 0 0 0 0 0 0 0 0 0 0 0 0 0 0 0 0 0 0 0 0 0 0 0 0 0 0 0 0 0 0 0 0 0 0 0 0 0 0 0 0 0 0 0 0 0 0 0 0 0 0 0 0 0 0 0 0 0 0 0 0 0 0 0 0 0 0 0 0 0 0 0 0 0 0 0 0 0 0 0 0 0 0 0 0 0 0 0 0 0 0 0 0 0 0 0 0 0 0 0 0 0 0 0 0 0 0 0 0 0 0 0 0 0 0 0 0 0 0 0 0 0 0 0 0 0 0 0 0 0 0 0 0 0 0 0 0 0 0 0 0 0 0 0 0 0 0 0 0 0 0 0 0 0 0 0 0 0 0 0 0 0 0 0 0 0 0 0 0 0 0 0 0 0 0 0 0 0 0 0 0 0 0 0 0 0 0 0 0 0 0 0 0 0 0 0 0 0 0 0 0 0 0 0 0 0 0 0 0 0 0 0 0 0 0 0 0 0 0 0 0 0 0 0 0 0 0 0 0 0 0 0 0 0 0 0 0 0 0 0 0 0 0 0 0 0 0 0 0 0 0 0 0 0 0 0 0
0.0105144250878738 0 0 0 0 0.0117336932233737 0 0 0 0 0.00716780951620049 0 0 0 0 0 0 0 0 0 0 0 0 0 0 0 0 0 0 0.0277556381683985 0.0605022806361768 0 0 0 0 0 0 0 0 0 0 0 0 0 0 0 0 0 0 0 0 0 0 0 0 0 0 0 0.00275432386175494 0 0 0 0 0 0 0 0 0.00509462994091948 0 0 0 0 0 0 0 0 0 0 0 0 0 0 0.00763392719263064 0 0 0 0.0115473549545733 0 0.194370122002086 0.05690964977475 0.147977453999878 0.021226666633435 0.0592986299851152 0 0.026181764950324 0.0803605020719458 0.0756404392113398 0 0.0089911365493725 0 0 0.00834102293990351 0.0497964154527108 0.0253078995609738 0 0 0 0 0 0 0 0 0 0 0 0.00268204014562034 0 0 0 0 0 0 0 0 0 0 0 0 0 0 0 0 0 0 0 0 0.029439816494471 0 0 0.00406740198091397 0 0.011847906308084 0 0.00920216618930575 0.0025095243246459 0 0.00251394650654724 0 0.00206648663501942 0.0167619410135838 0.01047228668431 0.00261406236594053 0.00467268782597692 0.00204394781184493 0 0 0 0 0 0 0 0 0 0 0 0 0 0 0 0 0 0 0 0 0 0 0 0 0 0 0 0 0 0 0 0 0 0 0 0 0 0 0 0 0 0 0 0 0 0 0 0 0 0 0 0 0 0 0 0 0 0 0 0 0 0 0 0 0 0 0 0 0 0 0 0 0 0 0 0 0 0 0 0 0 0 0 0 0 0 0 0 0 0 0 0 0 0 0 0 0 0 0 0 0 0 0 0 0 0 0 0 0 0 0 0 0 0 0 0 0 0 0 0 0 0 0 0 0 0 0 0 0 0 0 0 0 0 0 0 0 0 0 0 0 0 0 0 0 0 0 0 0 0 0 0 0 0 0 0 0 0 0 0 0
0.0349299276299498 0 0 0 0 0.0545563425804413 0 0 0 0 0.0825638686053016 0 0 0 0 0 0 0 0 0 0 0 0 0 0 0 0 0 0 0 0 0 0 0 0 0 0 0 0 0 0 0 0 0 0 0 0 0 0 0 0.0310275205650888 0 0 0 0 0 0 0 0.0323398350994892 0 0 0 0 0 0 0 0 0 0 0 0 0 0 0.0156071915293119 0 0 0.0449223260382621 0 0 0 0 0 0.159839829797509 0 0 0.0355048069412149 0.13562363414271 0 0 0 0 0 0 0 0 0.0642020222279967 0.229574345524879 0 0 0 0 0 0 0 0 0 0 0 0 0 0 0 0 0 0 0 0 0 0 0 0 0 0 0 0 0 0 0 0 0 0 0 0 0 0 0 0 0 0 0.0148057030341497 0 0 0 0 0 0 0.0214501927383478 0.0242295183775969 0.0188229351677505 0 0 0 0 0 0 0 0 0 0 0 0 0 0 0 0 0 0 0 0 0 0 0 0 0 0 0 0 0 0 0 0 0 0 0 0 0 0 0 0 0 0 0 0 0 0 0 0 0 0 0 0 0 0 0 0 0 0 0 0 0 0 0 0 0 0 0 0 0 0 0 0 0 0 0 0 0 0 0 0 0 0 0 0 0 0 0 0 0 0 0 0 0 0 0 0 0 0 0 0 0 0 0 0 0 0 0 0 0 0 0 0 0 0 0 0 0 0 0 0 0 0 0 0 0 0 0 0 0 0 0 0 0 0 0 0 0 0 0 0 0 0 0 0 0 0 0 0 0 0 0 0 0 0 0 0 0 0 0 0 0 0 0 0 0 0
0.0104041623743609 0 0 0 0 0.0127015542509371 0 0 0 0 0 0 0.0030375041612119 0 0 0 0 0 0 0 0 0 0 0 0 0 0 0 0 0 0 0.0045022828805731 0.00353739492141135 0.00355844605665384 0.00888777513507409 0.0250838914760939 0 0 0 0 0 0 0 0 0 0 0 0 0.00272719737599447 0 0.00859713485116488 0 0.0105007861396371 0 0.00643593931698587 0 0 0 0.00837900081773098 0 0 0 0 0 0 0 0 0.00407441596720751 0 0 0 0 0 0 0 0 0 0 0 0 0.014631773474323 0.0398956775464274 0 0.0265543498644069 0.362644228467451 0.0115994494642366 0.0204554571938614 0 0.0144107149186776 0 0 0 0 0 0 0.0327992551343569 0.117825795178629 0 0 0 0 0 0 0 0 0 0 0 0 0 0 0 0 0 0 0.00522077639237561 0 0 0 0 0 0 0 0 0 0 0 0 0 0 0 0 0 0 0 0 0 0 0 0.00730816442535062 0 0 0 0 0 0.00534563661384294 0.00733247028951277 0.00443978977822576 0.00781152752642925 0 0 0 0 0.00230535072833046 0 0 0 0 0 0 0 0 0 0 0 0 0 0 0 0.00666789460837724 0 0.00647100015827689 0 0 0 0 0 0 0 0 0 0 0 0 0 0 0 0.00859532975138187 0 0.00427625709093198 0 0 0 0 0 0 0 0.00943497635948601 0 0 0 0 0 0 0 0 0 0 0 0 0 0 0 0 0 0 0 0 0 0 0 0 0 0 0 0 0 0 0 0 0 0 0 0 0 0.0725138888574635 0 0 0 0.0589957790877949 0.0327646508577379 0 0 0 0 0 0 0 0 0 0 0 0 0 0 0.00172126009471594 0 0 0 0 0 0 0 0 0 0 0 0 0 0 0 0 0 0 0 0 0 0 0 0 0 0 0 0 0 0 0 0 0 0 0 0.00332125504982701 0 0 0 0 0 0 0 0 0 0 0 0 0 0 0 0 0 0 0 0 0 0 0.00222980536253227
0 0 0 0 0 0 0 0 0 0 0 0 0 0 0 0 0 0 0 0 0 0 0 0 0 0 0 0 0 0 0 0 0 0 0 0 0 0 0 0 0 0 0 0 0 0 0 0 0 0 0 0 0.0447708156540985 0 0 0 0 0 0 0 0 0 0 0 0 0 0 0 0 0 0 0 0 0 0 0 0 0 0 0 0 0 0.0798514864287952 0 0.638763389371365 0 0 0 0 0 0 0 0 0 0 0 0 0 0 0 0 0 0 0 0 0 0 0 0 0 0 0 0 0 0 0 0 0 0 0 0 0 0 0 0 0 0 0 0 0 0 0 0 0 0 0 0 0 0 0 0 0 0 0 0 0 0 0 0 0 0 0 0 0 0 0 0 0 0 0 0 0 0 0 0 0 0 0 0 0 0 0 0 0 0 0 0 0 0 0 0 0 0 0 0 0 0 0 0 0 0 0 0 0 0 0 0 0.0538851132430147 0 0 0 0 0 0 0 0 0 0 0 0 0 0 0 0 0 0 0 0 0 0 0 0 0 0 0 0 0 0 0 0 0 0 0 0 0 0.0920473255302171 0 0 0 0.0364044306021157 0.0542774391703934 0 0 0 0 0 0 0 0 0 0 0 0 0 0 0 0 0 0 0 0 0 0 0 0 0 0 0 0 0 0 0 0 0 0 0 0 0 0 0 0 0 0 0 0 0 0 0 0 0 0 0 0 0 0 0 0 0 0 0 0 0 0 0 0 0 0 0 0 0 0 0 0 0 0
0.00304921047484034 0 0 0 0 0 0 0 0 0 0 0 0 0 0 0 0 0 0 0 0 0 0 0 0.0125951703415157 0 0 0 0 0 0 0.0136918970161287 0.00453228431779068 0 0.0215515588922755 0.0593561852188392 0 0 0 0 0.00757638052686072 0 0 0 0 0 0 0 0.0147034878149319 0 0 0 0.0213719419690641 0 0 0 0 0 0 0 0 0 0 0 0 0 0 0 0 0 0 0 0 0 0 0 0 0 0 0 0 0 0.260204417740004 0.152414603435957 0 0 0.00715513776238968 0 0.0081136179435516 0 0 0 0 0 0 0.00553308958664842 0.00967491584457739 0 0 0 0 0 0 0 0 0 0 0 0 0 0 0 0 0 0 0.00572239324062672 0 0 0 0 0 0 0 0 0 0 0 0 0 0 0 0 0 0 0 0 0 0 0 0 0 0 0 0 0 0 0 0 0 0 0 0 0 0.0038790477204541 0 0 0 0 0 0 0 0 0 0 0 0 0 0 0 0.0070042832312338 0 0.00796773878211211 0 0 0 0 0 0 0 0 0 0 0 0 0 0 0 0.00902895555201058 0 0.004173649186206 0 0 0 0 0 0 0 0.0275300441836244 0 0 0 0 0 0 0 0 0 0 0 0 0 0 0 0 0 0 0 0 0 0 0 0 0 0 0 0 0 0 0 0 0 0 0 0 0 0.172956312643977 0 0 0 0.0993165467602209 0.0532070940855245 0 0 0 0 0 0 0 0 0 0 0 0 0 0 0 0 0 0 0 0 0 0 0 0 0 0 0 0 0 0 0 0 0 0 0 0 0 0 0 0 0 0 0 0 0 0 0 0 0 0 0.00769003572863491 0 0 0 0 0 0 0 0 0 0 0 0 0 0 0 0 0 0 0 0 0 0 0
0 0 0 0 0 0.00296701654200823 0 0 0 0.00188344165478052 0 0 0 0 0 0.00494299472409965 0 0 0 0 0 0 0 0 0 0 0 0 0 0 0.0329304899699198 0 0 0 0.00129464693334793 0 0.030838068182079 0.220632203540705 0 0 0 0 0 0 0 0 0 0 0 0 0 0 0 0 0 0 0.0049749094872441 0 0.0387445208835236 0 0 0 0 0 0 0 0 0 0 0 0 0 0 0.0249857137205397 0 0 0 0 0 0 0 0.00239214156912519 0.00313109513224069 0 0 0 0.11757959037732 0.109120414538366 0.034319759468401 0.12198951158296 0.00333365501469925 0.0028732611265805 0 0.0420101137428592 0.0210270438964678 0.0603942706576143 0.00597698566200337 0 0.00357855867744935 0 0 0.00363216297880988 0.0140739429781505 0.0143168022479857 0 0 0 0 0 0 0 0 0 0 0 0 0 0 0 0 0 0 0 0 0 0 0 0.00667823585386005 0 0 0 0.00125452246371825 0 0 0 0 0.00638603520308602 0.000953070023011196 0 0 0 0.00329881256193268 0 0.0384715576323789 0 0.00180006092216553 0 0.00135032699212216 0.00168849599066057 0.00362596098980929 0.00402145357413126 0.00171976190818909 0.00183276009601299 0.00119294022499103 0.00178269027465189 0 0 0 0 0 0 0 0 0 0 0 0 0 0 0 0 0 0 0 0 0 0 0 0 0 0 0 0 0 0 0 0 0 0 0 0 0 0 0 0 0 0 0 0 0 0 0 0 0 0 0 0 0 0 0 0 0 0 0 0 0 0 0 0 0 0 0 0 0 0 0 0 0 0 0 0 0 0 0 0 0 0 0 0 0 0 0 0 0 0 0 0 0 0 0 0 0 0 0 0 0 0 0 0 0 0 0 0 0 0 0 0 0 0 0 0 0 0 0 0 0 0 0 0 0 0 0 0 0 0 0 0 0 0 0 0 0 0 0 0 0 0 0 0 0 0 0 0 0 0 0 0 0 0 0 0 0 0 0 0
0 0 0 0 0 0.00362791091862645 0 0 0 0.00165865102555635 0.00298735586018589 0 0 0 0 0 0 0 0 0 0 0 0 0 0 0 0 0 0 0.00822160050599999 0.0296286228829728 0 0 0 0 0 0.00328433069847369 0.0856973701563938 0 0 0 0 0 0 0 0 0 0 0 0 0 0 0 0 0 0 0 0 0.0270540739337173 0 0 0 0 0 0 0 0 0 0 0 0 0 0 0.00388309364557915 0 0 0 0 0 0 0.0101106888617075 0.0154641298946226 0.0093445515807495 0 0.00455547197353092 0.198985912908922 0 0.0154985367973335 0.0773400544254017 0.084936371543651 0.00589058182325004 0.00567063272090331 0.00372136115520773 0.0823206754824089 0.0156970743670705 0.12302996173201 0.0532737940180943 0 0.0165542413311532 0 0 0.0041058377510207 0.0258717430480229 0.0203468807910102 0 0 0 0 0 0 0 0 0 0 0 0 0 0 0 0 0 0 0 0 0 0 0 0 0 0 0.00375173961361759 0 0 0 0 0 0.0155597225981695 0 0 0 0 0.00256881579630621 0 0.0086449454390655 0 0 0.00235632570996147 0.00277311075422348 0.00120340473422864 0.00430072975834949 0.00509385878382992 0.00308060730736928 0.00225944979281296 0 0 0 0 0 0 0 0 0 0 0 0 0 0 0 0 0.00133362122938962 0 0.00223060814459584 0 0 0 0 0 0 0 0 0 0 0 0 0 0 0 0.00154088732312522 0 0.000809460095281616 0 0 0 0 0 0 0 0 0 0 0 0 0 0 0 0 0 0 0 0 0 0 0 0 0 0 0 0 0 0 0 0 0 0 0 0 0 0 0 0 0 0 0 0 0 0.00373120108609718 0 0 0 0 0 0 0 0 0 0 0 0 0 0 0 0 0 0 0 0 0 0 0 0 0 0 0 0 0 0 0 0 0 0 0 0 0 0 0 0 0 0 0 0 0 0 0 0 0 0 0 0 0 0 0 0 0 0 0 0 0 0 0 0 0 0 0 0 0 0 0 0 0 0 0 0 0 0 0
0 0 0 0 0 0 0 0 0 0 0 0 0 0 0 0.0030630340513845 0 0 0 0 0 0 0 0 0 0 0 0 0 0 0.00598234371981899 0 0 0 0 0 0.104234833160331 0.233063248348107 0 0 0 0 0 0 0 0 0 0 0 0 0 0 0 0 0 0 0 0 0.0451810191400109 0 0 0 0 0 0 0 0 0 0 0 0 0 0 0.055531067386399 0 0 0 0 0 0 0 0 0 0 0 0.240545955041195 0.0201879565297685 0 0.031975183388388 0.122714221908032 0 0 0 0 0.00818862473959896 0.0142922580644782 0 0 0 0 0.00328846337948204 0.0102461022968065 0.0132920883157875 0.0186947653831344 0 0 0 0 0 0 0 0 0 0 0 0 0 0 0 0 0 0 0 0 0 0 0 0.00400133653522345 0 0 0 0 0 0 0 0 0 0.00200411538710111 0 0 0 0 0 0.0432949880324692 0 0 0 0 0 0.0039890882401777 0.00558738150947181 0.0106419254428332 0 0 0 0 0 0 0 0 0 0 0 0 0 0 0 0 0 0 0 0 0 0 0 0 0 0 0 0 0 0 0 0 0 0 0 0 0 0 0 0 0 0 0 0 0 0 0 0 0 0 0 0 0 0 0 0 0 0 0 0 0 0 0 0 0 0 0 0 0 0 0 0 0 0 0 0 0 0 0 0 0 0 0 0 0 0 0 0 0 0 0 0 0 0 0 0 0 0 0 0 0 0 0 0 0 0 0 0 0 0 0 0 0 0 0 0 0 0 0 0 0 0 0 0 0 0 0 0 0 0 0 0 0 0 0 0 0 0 0 0 0 0 0 0 0 0 0 0 0 0 0 0 0 0 0 0 0 0 0 0 0 0 0
0 0 0 0 0 0 0 0 0 0 0 0 0 0 0 0 0 0 0 0 0 0 0 0 0 0 0 0 0 0 0 0 0 0 0 0 0 0.0125377166769499 0 0 0 0 0 0 0 0 0 0 0 0 0 0 0 0 0.00234056056677313 0 0 0 0.0154964405744901 0 0 0 0 0 0 0 0 0 0 0 0 0 0 0 0 0 0 0 0 0 0.117592724395746 0 0.00454870232232436 0 0.00356929667705876 0.0401316798731762 0.0534388604108585 0.016961493750002 0 0.223696682702528 0.157708259069099 0.0296818669828714 0.0569592942051719 0.0230318060686152 0.0329254865473352 0.0317278113836816 0 0 0 0 0 0.00953052854430119 0.0681592004745754 0.0401852671438546 0 0 0 0 0 0 0 0 0 0 0 0 0 0 0 0 0 0 0 0 0 0 0 0 0 0 0 0.00121659642858404 0 0 0 0 0 0 0 0.00295380915063957 0 0.00369027011540161 0 0.0268786477536865 0 0 0 0 0 0.00756440984103173 0.00672160983278438 0.00578526985993529 0.00496570864852401 0 0 0 0 0 0 0 0 0 0 0 0 0 0 0 0 0 0 0 0 0 0 0 0 0 0 0 0 0 0 0 0 0 0 0 0 0 0 0 0 0 0 0 0 0 0 0 0 0 0 0 0 0 0 0 0 0 0 0 0 0 0 0 0 0 0 0 0 0 0 0 0 0 0 0 0 0 0 0 0 0 0 0 0 0 0 0 0 0 0 0 0 0 0 0 0 0 0 0 0 0 0 0 0 0 0 0 0 0 0 0 0 0 0 0 0 0 0 0 0 0 0 0 0 0 0 0 0 0 0 0 0 0 0 0 0 0 0 0 0 0 0 0 0 0 0 0 0 0 0 0 0 0 0 0 0 0 0 0 0 0 0
0 0 0 0 0 0 0 0 0 0 0 0 0 0 0 0 0 0 0 0 0 0 0 0 0 0 0 0 0 0 0 0 0 0 0 0 0 0.00580466781094414 0 0 0 0 0 0 0 0 0 0 0 0 0 0 0 0 0.00328102965502044 0 0 0.000967851657251291 0.0953899577393046 0 0 0 0 0 0 0 0 0 0 0 0 0 0.00135466792230705 0.00297614179742428 0 0 0 0 0 0 0.0202632577233785 0 0 0 0 0.0839533453693099 0.0345397213192888 0.0383105477063706 0.131653361989277 0 0.0303887462039395 0.0140558473823081 0.0292109248795364 0 0.0209320688115392 0.0251311345612229 0 0 0 0 0.00319136157049973 0.00954819552184995 0.102897118489546 0.102423735902458 0 0 0 0 0 0 0 0 0 0 0 0 0 0 0 0 0 0 0 0 0 0 0 0 0 0 0 0 0 0 0 0 0 0 0 0.00895241889089947 0 0.0172324211082574 0.0103391439918457 0.136309069302767 0.00326987520477906 0.00176603751855799 0.00515613996191749 0 0.00138041034551004 0.0228902357166189 0.018295725125634 0.0114661586264781 0.00369493509325087 0.00208473529193975 0 0 0 0 0 0 0 0 0 0 0 0 0 0 0 0 0 0 0 0 0 0 0 0 0 0 0 0 0 0 0 0 0 0 0 0 0 0 0 0 0 0 0 0 0 0 0 0 0 0 0 0 0 0 0 0 0 0 0 0 0 0 0 0 0 0 0 0 0 0 0 0 0 0 0 0 0 0 0 0 0 0 0 0 0 0 0 0 0 0 0 0 0 0 0 0 0 0 0 0 0 0.000889009808767337 0 0 0 0 0 0 0 0 0 0 0 0 0 0 0 0 0 0 0 0 0 0 0 0 0 0 0 0 0 0 0 0 0 0 0 0 0 0 0 0 0 0 0 0 0 0 0 0 0 0 0 0 0 0 0 0 0 0 0
0 0 0 0 0 0 0 0 0 0 0 0 0 0 0 0 0 0 0 0 0 0 0 0 0 0 0 0 0 0 0 0 0 0 0 0 0 0 0 0 0 0 0 0 0 0 0 0 0 0 0 0 0 0 0 0 0 0 0.00360911621856419 0 0 0 0 0 0 0 0 0 0 0 0 0 0 0 0 0 0 0 0 0 0.0724980647759981 0 0 0 0 0.00315677534851741 0.00329602749473238 0 0.127712779153058 0.0418138628013042 0 0.0813752464869758 0.272338497837448 0 0.0823365255457167 0.0437882700348286 0.00397678344332162 0 0 0 0 0.026161736943092 0.11886045547275 0.056086663301725 0 0 0 0 0 0 0 0 0 0 0 0 0 0 0 0 0 0 0 0 0 0 0 0 0 0 0 0 0 0 0 0 0 0 0 0.00122379558675786 0 0 0.00232836691078535 0.0296728919484584 0 0 0 0 0 0.00264648087232373 0.00197827320959087 0.0108040029958762 0.0143353836181749 0 0 0 0 0 0 0 0 0 0 0 0 0 0 0 0 0 0 0 0 0 0 0 0 0 0 0 0 0 0 0 0 0 0 0 0 0 0 0 0 0 0 0 0 0 0 0 0 0 0 0 0 0 0 0 0 0 0 0 0 0 0 0 0 0 0 0 0 0 0 0 0 0 0 0 0 0 0 0 0 0 0 0 0 0 0 0 0 0 0 0 0 0 0 0 0 0 0 0 0 0 0 0 0 0 0 0 0 0 0 0 0 0 0 0 0 0 0 0 0 0 0 0 0 0 0 0 0 0 0 0 0 0 0 0 0 0 0 0 0 0 0 0 0 0 0 0 0 0 0 0 0 0 0 0 0 0 0 0 0 0 0
0 0 0 0 0 0 0 0 0 0 0 0 0 0 0 0 0 0 0 0 0 0 0 0 0 0 0 0 0 0 0 0.00124686996066892 0 0 0.00487252745802102 0 0 0 0 0 0 0 0 0 0 0 0 0 0 0 0 0 0 0 0 0 0 0 0 0 0 0 0 0 0 0 0 0 0 0 0 0 0 0 0.00224362740397537 0 0 0 0 0 0.0198129558443364 0 0 0 0 0.00518363875722899 0.00604506203122175 0 0.0457939116411629 0.0368469164916702 0.155034704692293 0 0.221547973475695 0 0.260161384092716 0.0181794610938822 0 0 0 0 0.00159712423872205 0.0676910898526269 0.0258263244774156 0.0585916500974469 0 0 0 0 0 0 0 0 0 0 0 0 0 0 0 0 0 0 0 0 0 0 0 0 0 0 0 0 0 0 0 0 0 0 0 0 0 0 0 0 0 0 0 0 0 0 0 0.0143730113311629 0.045359799265756 0 0.00329498963302964 0 0 0 0 0 0 0 0 0 0 0 0 0 0 0 0 0 0 0 0 0 0 0 0 0 0 0 0 0 0 0 0 0 0 0 0 0 0 0 0 0 0 0 0 0 0 0 0 0 0 0 0 0 0 0 0 0 0 0 0 0 0 0 0 0 0 0 0 0 0 0 0 0 0 0 0 0 0 0 0 0 0 0 0 0 0 0 0 0 0 0 0 0 0 0 0 0 0 0 0 0.00175620548059124 0 0 0 0 0 0 0 0 0 0 0 0 0 0 0 0 0 0 0 0 0 0 0 0 0 0 0 0 0 0 0 0 0 0 0 0 0 0 0 0 0.00176405490522809 0.00277671777514821 0 0 0 0 0 0 0 0 0 0 0 0 0 0 0 0 0
0.00100860079228781 0 0 0 0 0.00156283551516603 0 0 0 0 0 0 0 0 0 0 0 0 0 0 0 0 0 0 0 0 0 0 0 0 0 0 0 0 0.00378488937296299 0 0 0 0 0 0 0 0 0 0 0 0 0 0 0 0 0 0 0 0.00490657367453017 0 0 0.00193095719454163 0.00766915669602326 0 0 0 0 0 0 0 0 0.00172661500887007 0 0 0 0 0 0 0 0 0 0 0 0 0.0286879841627696 0 0 0 0 0 0.00205616973596906 0 0.0455479701138017 0.0396896551457494 0.268926467623379 0.114830083939951 0 0 0.0924658915568571 0.0202285384732708 0 0 0 0 0.00460894686556869 0.0346900211324612 0.0781121533030268 0.108418797735994 0 0 0 0 0 0 0 0 0 0 0 0 0 0 0 0 0 0 0 0 0 0 0 0 0 0 0 0 0 0 0 0 0 0 0 0.00653167015093678 0 0 0.00543286468658316 0.0683270764747443 0 0.0012348970544441 0.00154710145629842 0.001049781925393 0.00115776089084086 0.00415857012579268 0.00353534094989972 0.0215428228709721 0.0216861584523611 0 0 0 0 0 0 0 0 0 0 0 0 0 0 0 0 0 0 0 0 0 0 0 0 0 0 0 0 0 0 0 0 0 0 0 0 0 0 0 0 0 0 0.000819743482638783 0 0 0 0 0 0 0 0 0 0 0 0 0 0 0 0 0 0 0 0 0 0 0 0 0 0 0 0 0 0 0 0 0 0 0 0 0 0 0 0 0 0 0 0 0 0 0 0 0 0 0 0 0 0 0 0 0 0 0 0.00143550001705604 0 0 0 0 0 0 0 0 0 0 0 0 0 0 0 0 0 0 0 0 0 0 0 0 0 0 0 0 0 0 0 0 0 0 0 0 0 0 0 0 0.000688403418858677 0 0 0 0 0 0 0 0 0 0 0 0 0 0 0 0 0 0
0.0020831096447829 0 0 0.0337715580703182 0 0.0081205405049726 0 0 0.00240625422905471 0.0030135131897723 0.0204375531076699 0 0 0 0 0.00640289931362352 0 0 0 0 0 0 0 0 0 0 0 0 0.00212460386691608 0.0572444906387119 0.132696264673161 0 0 0 0 0 0.0286522183707286 0.219090845296439 0 0 0 0 0 0 0 0 0.00201457099563035 0 0 0 0.00161918169013141 0 0 0 0 0 0 0 0.00330453415011662 0 0 0 0 0 0 0 0 0 0 0 0 0 0 0.00528829054430888 0 0 0 0 0 0 0 0 0 0 0 0.0493335698084142 0.0571225019795981 0 0.0231298904719108 0 0 0 0 0 0.0129912015583187 0.0488537582139319 0.0093341062136987 0 0 0.00305237950110469 0 0 0 0 0 0 0 0 0 0 0 0 0 0 0 0 0 0 0 0 0 0 0 0 0 0 0 0.074185549609662 0 0 0.0956327249919277 0 0 0.0298298207721413 0 0 0.0562918882107691 0 0 0.00173896100897159 0 0 0 0 0 0.00166880805202846 0.00213000591367997 0.00379818683695718 0.00263621857054765 0 0 0 0 0 0 0 0 0 0 0 0 0 0 0 0 0 0 0 0 0 0 0 0 0 0 0 0 0 0 0 0 0 0 0 0 0 0 0 0 0 0 0 0 0 0 0 0 0 0 0 0 0 0 0 0 0 0 0 0 0 0 0 0 0 0 0 0 0 0 0 0 0 0 0 0 0 0 0 0 0 0 0 0 0 0 0 0 0 0 0 0 0 0 0 0 0 0 0 0 0 0 0 0 0 0 0 0 0 0 0 0 0 0 0 0 0 0 0 0 0 0 0 0 0 0 0 0 0 0 0 0 0 0 0 0 0 0 0 0 0 0 0 0 0 0 0 0 0 0 0 0 0 0 0 0 0 0 0 0 0 0 0 0 0 0
0 0 0 0 0 0 0 0 0 0 0 0 0 0 0 0 0 0 0 0 0 0 0 0 0 0 0 0 0 0 0 0.0010755039513428 0 0 0.00513481483584936 0 0 0.00895643416284657 0 0 0 0 0 0 0 0 0 0 0 0 0 0 0 0 0 0 0 0.00378295398982984 0 0 0 0 0 0 0 0 0 0 0 0 0 0 0 0 0.00256882747122448 0 0 0 0 0 0.018427860503701 0 0 0 0 0.0286052914255264 0.0126181731346697 0.0050534395302721 0.0383051575370095 0.0413775521758787 0.118287177761762 0.196178476950285 0.134524747372827 0.0150497328634693 0 0.0186563561036901 0 0 0 0 0.00239670594940654 0.0739604747349068 0.0187622314818173 0.11210559655379 0 0 0 0 0 0 0 0 0 0 0 0 0 0 0 0 0 0 0 0 0 0 0 0 0 0 0 0 0 0 0 0 0 0 0 0.00259219338068144 0 0.0271647838881492 0.00874160865604801 0 0 0 0 0 0.00430772323595165 0.023608558954024 0.00719047058163054 0.0175614181124588 0.0530057347009515 0 0 0 0 0 0 0 0 0 0 0 0 0 0 0 0 0 0 0 0 0 0 0 0 0 0 0 0 0 0 0 0 0 0 0 0 0 0 0 0 0 0 0 0 0 0 0 0 0 0 0 0 0 0 0 0 0 0 0 0 0 0 0 0 0 0 0 0 0 0 0 0 0 0 0 0 0 0 0 0 0 0 0 0 0 0 0 0 0 0 0 0 0 0 0 0 0 0 0 0 0 0 0 0 0 0 0 0 0 0 0 0 0 0 0 0 0 0 0 0 0 0 0 0 0 0 0 0 0 0 0 0 0 0 0 0 0 0 0 0 0 0 0 0 0 0 0 0 0 0 0 0 0 0 0 0 0 0 0 0 0 0
0 0 0 0 0 0.00580974864969904 0 0 0 0.00171222356816872 0.00511386147766124 0 0 0 0 0 0 0 0 0 0 0 0 0 0 0 0 0 0 0.0153620859497185 0.0466410839609695 0 0 0 0 0 0.00843324362659061 0.069291784209737 0 0 0 0 0 0 0 0 0 0 0 0 0.00193354792144053 0 0 0 0.00186346626274946 0 0 0 0.0138196698948477 0 0 0 0 0 0 0 0 0 0 0 0 0 0 0.00250894003708933 0 0 0 0 0 0 0.0521219458054941 0.00542273732504166 0.0110992339278625 0 0.00260953321979704 0.0757122022408408 0.0911361415168681 0.00812791093349733 0.0340147394748441 0.0457790440129415 0.0579702139869391 0.0126325641274079 0.0271198393096716 0.0521530163282164 0.0171920951152117 0 0.0833211753626677 0 0.00603249249843592 0.00398355619846286 0.00246261493891091 0.007396486828534 0.0264286332594607 0.0304794607284624 0 0 0 0 0 0 0 0 0 0 0 0 0 0 0 0 0 0 0 0 0 0 0 0.0310782257318904 0 0 0.0153516230339022 0 0 0 0 0 0.0517787698885428 0 0 0.0049306722674561 0 0.00703012565489024 0.00175287116021232 0.0199524310839922 0 0.00477639259931662 0.00204851563568834 0.00546386852441243 0.00447880009439133 0.00835087687040817 0.00687193302129717 0.00431124997909162 0.00270189744203321 0 0.00343645431423484 0 0 0 0 0 0 0 0 0 0 0 0 0 0 0 0 0 0 0 0 0 0 0 0 0 0 0 0 0 0 0 0 0 0 0 0 0 0 0 0 0 0 0 0 0 0 0 0 0 0 0 0 0 0 0 0 0 0 0 0 0 0 0 0 0 0 0 0 0 0 0 0 0 0 0 0 0 0 0 0 0 0 0 0 0 0 0 0 0 0 0 0 0 0 0 0 0 0 0 0 0 0 0 0 0 0 0 0 0 0 0 0 0 0 0 0 0 0 0 0 0 0 0 0 0 0 0 0 0 0 0 0 0 0 0 0 0 0 0 0 0 0 0 0 0 0 0 0 0 0 0 0 0 0 0 0 0 0 0 0
0.0146542909030942 0 0 0 0 0.019563241579989 0 0 0 0 0.0104756952728791 0 0 0 0 0 0 0 0 0 0 0 0 0 0 0 0 0 0 0.0416924027519134 0.255829979765457 0 0 0 0 0 0 0 0 0 0 0 0 0 0 0 0 0 0 0 0 0 0 0 0 0 0 0 0 0 0 0 0 0 0 0 0 0.00758889237649565 0 0 0 0 0 0 0 0 0 0 0 0 0.0767920084311794 0.0303512946380936 0.0624098887676448 0 0.00714210662478959 0.0117283348631008 0.0617699687246386 0 0 0 0.00824068025319167 0 0 0.0155968967329776 0 0.130418557743382 0 0 0.093940581083139 0 0 0 0 0 0 0 0 0 0 0 0 0 0 0 0 0.00355788634739489 0 0 0 0 0 0 0 0 0 0 0 0.00500187938705803 0 0 0 0 0 0 0 0 0.13857584954226 0 0 0 0 0 0 0 0 0.00466956421132122 0 0 0 0 0 0 0 0 0 0 0 0 0 0 0 0 0 0 0 0 0 0 0 0 0 0 0 0 0 0 0 0 0 0 0 0 0 0 0 0 0 0 0 0 0 0 0 0 0 0 0 0 0 0 0 0 0 0 0 0 0 0 0 0 0 0 0 0 0 0 0 0 0 0 0 0 0 0 0 0 0 0 0 0 0 0 0 0 0 0 0 0 0 0 0 0 0 0 0 0 0 0 0 0 0 0 0 0 0 0 0 0 0 0 0 0 0 0 0 0 0 0 0 0 0 0 0 0 0 0 0 0 0 0 0 0 0 0 0 0 0 0 0 0 0 0 0 0 0 0 0 0 0 0 0 0 0 0 0 0 0 0 0 0 0 0 0 0 0
0 0 0 0 0 0 0 0 0 0 0 0 0 0 0 0 0 0 0 0 0 0 0 0 0 0 0 0 0 0 0 0 0 0 0 0 0 0 0 0 0 0 0 0 0 0 0 0 0 0 0 0 0 0 0 0 0 0 0 0 0 0 0 0 0 0 0 0 0 0 0 0 0 0 0 0.125832755613194 0 0 0 0 0 0 0 0 0 0 0 0 0 0 0 0 0 0 0 0 0 0 0 0 0 0 0 0 0 0 0 0 0 0 0 0 0 0 0 0 0 0 0 0 0 0 0 0 0 0 0 0.1713816962223 0 0 0 0 0 0 0 0 0.54199412041226 0.160791427752247 0 0 0 0 0 0 0 0 0 0 0 0 0 0 0 0 0 0 0 0 0 0 0 0 0 0 0 0 0 0 0 0 0 0 0 0 0 0 0 0 0 0 0 0 0 0 0 0 0 0 0 0 0 0 0 0 0 0 0 0 0 0 0 0 0 0 0 0 0 0 0 0 0 0 0 0 0 0 0 0 0 0 0 0 0 0 0 0 0 0 0 0 0 0 0 0 0 0 0 0 0 0 0 0 0 0 0 0 0 0 0 0 0 0 0 0 0 0 0 0 0 0 0 0 0 0 0 0 0 0 0 0 0 0 0 0 0 0 0 0 0 0 0 0 0 0 0 0 0 0 0 0 0 0 0 0 0 0 0 0 0 0 0 0 0 0 0 0 0 0 0 0 0 0 0 0 0
0 0 0 0 0 0 0 0 0 0 0 0 0 0 0 0 0 0 0 0 0 0 0 0 0 0 0 0 0 0 0.116363458930988 0 0 0 0 0 0 0 0 0 0 0 0 0 0 0 0 0 0 0 0 0 0 0 0 0 0 0 0.0138474211733667 0 0 0 0 0 0 0 0 0 0 0 0 0 0 0 0 0.023789298941946 0 0 0 0 0.0414722445015623 0 0 0 0 0.0319038612911716 0.0872075325766536 0 0 0 0 0 0 0 0 0.0429004411898636 0.426809625056363 0 0 0 0 0 0 0 0 0 0 0 0 0 0 0 0 0 0 0 0 0 0 0 0 0 0 0 0 0 0 0 0 0 0 0 0 0 0 0 0.193508942982812 0.0221971733552732 0 0 0 0 0 0 0 0 0 0 0 0 0 0 0 0 0 0 0 0 0 0 0 0 0 0 0 0 0 0 0 0 0 0 0 0 0 0 0 0 0 0 0 0 0 0 0 0 0 0 0 0 0 0 0 0 0 0 0 0 0 0 0 0 0 0 0 0 0 0 0 0 0 0 0 0 0 0 0 0 0 0 0 0 0 0 0 0 0 0 0 0 0 0 0 0 0 0 0 0 0 0 0 0 0 0 0 0 0 0 0 0 0 0 0 0 0 0 0 0 0 0 0 0 0 0 0 0 0 0 0 0 0 0 0 0 0 0 0 0 0 0 0 0 0 0 0 0 0 0 0 0 0 0 0 0 0 0 0 0 0 0 0 0 0 0 0 0 0 0 0 0 0 0 0 0 0
0 0 0 0 0 0 0 0 0 0 0 0 0 0 0 0 0 0 0 0 0 0 0 0 0 0 0 0 0 0 0 0 0 0 0 0 0 0 0 0 0 0 0 0 0 0 0 0 0 0 0 0 0 0 0 0 0 0 0.0226246523193226 0 0 0 0 0 0 0 0 0 0 0 0 0 0 0 0 0.0277808235173833 0 0 0 0 0 0 0 0 0 0 0 0 0 0 0 0 0 0.0520372898251225 0 0.0636158943602066 0 0 0 0 0 0 0 0 0 0 0 0 0 0 0 0 0 0 0 0 0 0 0 0 0 0 0 0 0 0 0 0.191449410101819 0 0 0 0 0 0 0 0 0.642491929876146 0 0 0 0 0 0 0 0 0 0 0 0 0 0 0 0 0 0 0 0 0 0 0 0 0 0 0 0 0 0 0 0 0 0 0 0 0 0 0 0 0 0 0 0 0 0 0 0 0 0 0 0 0 0 0 0 0 0 0 0 0 0 0 0 0 0 0 0 0 0 0 0 0 0 0 0 0 0 0 0 0 0 0 0 0 0 0 0 0 0 0 0 0 0 0 0 0 0 0 0 0 0 0 0 0 0 0 0 0 0 0 0 0 0 0 0 0 0 0 0 0 0 0 0 0 0 0 0 0 0 0 0 0 0 0 0 0 0 0 0 0 0 0 0 0 0 0 0 0 0 0 0 0 0 0 0 0 0 0 0 0 0 0 0 0 0 0 0 0 0 0 0 0 0 0 0 0 0
0 0 0 0 0 0 0 0 0 0 0 0 0 0 0 0 0 0 0 0 0 0 0 0 0 0 0 0 0 0 0 0.0235538354597626 0.045262597578204 0.0215073787364327 0.0709880254754422 0 0 0 0 0 0 0 0 0 0 0 0 0 0 0 0.00369639533307954 0 0 0 0.0716718439138443 0 0 0 0 0 0 0 0 0 0 0 0 0 0 0 0 0.0363523517549594 0 0 0 0 0 0 0 0 0 0 0 0 0 0 0 0.00268478447002478 0 0.00834581906853867 0 0.00159326324631323 0.00887079694019674 0 0.00317069937428561 0.00353536973864155 0 0 0 0 0 0.121930503476293 0.044984337157602 0.0773242885020465 0 0 0 0 0 0 0 0 0 0 0 0 0 0 0 0 0 0 0 0 0 0 0 0 0 0 0 0 0 0 0 0 0 0 0 0.0389038033129918 0 0 0 0 0 0 0 0 0 0.0311399858732803 0.0240182004587065 0.129166509860453 0.0241010456860159 0.0537655671832831 0 0 0 0 0 0 0.00218456734807537 0 0 0 0 0 0.00358288140322915 0.00384028174343178 0 0 0 0 0 0 0 0 0 0.00153714426610451 0.00209439844283798 0 0.0016203362521908 0 0 0 0 0 0 0.00159591868505709 0.00523574633409516 0.00822962544845912 0 0 0 0 0 0.0166106914412436 0 0 0 0 0 0 0 0 0 0 0.00541117785595595 0 0 0 0 0 0 0 0 0 0 0 0 0 0 0 0 0 0 0 0 0 0 0 0 0 0 0 0 0 0 0 0 0 0 0 0 0 0 0 0 0 0 0 0 0 0 0 0 0.0855017013637864 0 0 0 0 0 0 0 0 0 0 0 0 0 0 0 0 0 0 0 0 0 0 0 0 0 0 0 0 0 0 0 0 0.00296771319642577 0 0 0.00198780453227678 0 0 0 0 0.00131619898082061 0 0 0 0 0.00344056827436017 0 0 0 0 0 0 0 0 0 0 0 0 0.00627584183125226
0 0 0 0 0 0 0 0 0 0 0 0 0 0 0 0 0 0 0 0 0 0 0 0 0 0 0 0 0 0 0 0.00208241438983103 0.00341635092161509 0.00328257532616684 0.0126930844435297 0 0 0 0 0 0 0 0 0 0 0 0 0 0 0 0 0 0 0 0.0236060604828202 0 0 0 0 0 0 0 0 0 0 0 0 0 0 0 0 0 0 0 0.00225369963242342 0 0 0 0 0 0.00490959128934918 0 0 0 0 0.00413222071499027 0.00276013025426958 0.00528791930865882 0.0092723980203058 0.0157842507869576 0.0314312559808858 0.0426864519530995 0.0422060992394262 0 0.0618514261401326 0.00671233361316097 0 0 0 0 0.0770765171187169 0 0.0653219280103951 0.128022028248604 0 0 0 0 0 0 0 0 0 0 0 0 0 0 0 0 0 0 0 0 0 0 0 0 0 0 0 0 0 0 0 0 0 0 0 0.0294308556175614 0 0 0 0 0.022355713153974 0 0 0 0 0.023736656213726 0.0612789935027126 0.163598539159909 0.0612878741880573 0.0126306606024519 0 0 0 0 0 0 0.00120972587754043 0 0 0 0 0 0.00258199164107641 0.00201634524091095 0 0 0 0 0 0 0 0 0 0 0 0 0 0 0 0 0 0 0 0 0 0 0 0 0 0 0 0 0 0 0 0 0 0 0 0 0 0 0 0 0 0 0 0 0 0 0 0 0 0 0 0 0 0 0 0 0 0 0 0 0 0 0 0 0 0 0 0 0 0 0 0 0 0 0 0 0 0 0 0 0 0 0 0 0 0 0 0.0482220243321005 0 0 0 0 0 0 0 0 0 0 0 0 0 0 0 0 0 0 0 0 0 0 0 0 0 0 0 0 0 0 0 0 0.00158875636511262 0 0 0 0 0 0 0 0.0146018065717819 0.00218395143919786 0 0 0 0.00357432420050264 0 0 0 0 0 0 0 0 0.0018244285287172 0 0 0 0.00308861748932859
0 0 0 0 0 0 0 0 0 0 0 0 0 0 0 0 0 0 0 0 0 0 0 0 0 0 0 0 0 0 0 0 0.00164626178632312 0 0 0 0 0 0 0 0 0 0 0 0 0 0 0 0 0 0 0 0 0 0.00413834538221854 0 0 0 0.00143036339056575 0 0 0 0 0 0 0 0 0 0 0 0 0 0 0 0 0 0 0 0 0 0.0211409645593016 0 0 0 0 0.0115487415546739 0.0125445236809307 0.00494789007373551 0.0478299865746795 0.122689267729765 0.102999055835211 0.0117468614747462 0.0685472369867757 0 0.0113171014734909 0.0172990973280411 0 0 0 0 0.0205102867740407 0.0471150533371194 0 0.222871566037939 0 0 0 0 0 0 0 0 0 0 0 0 0 0 0 0 0 0 0 0 0 0 0 0 0 0 0 0 0 0 0 0 0 0 0 0.0103553670408232 0 0.019816977579492 0.00607531435255078 0.0703744382848339 0.00436843666611229 0.00111055930234122 0 0 0.0020902430277215 0.0446006854375457 0.0331741311923917 0.059089942017689 0.00799612867642659 0.00613914784946924 0 0 0 0 0 0 0 0 0 0 0 0 0 0 0 0 0 0 0 0 0 0 0 0 0 0 0 0 0 0 0 0 0 0 0 0 0 0 0 0 0 0 0 0 0 0 0 0 0 0 0 0 0 0 0 0 0 0 0 0 0 0 0 0 0 0 0 0 0 0 0 0 0 0 0 0 0 0 0 0 0 0 0 0 0 0 0 0 0 0 0 0 0 0 0 0 0 0 0 0 0 0.0025150019844199 0 0 0 0 0 0 0 0 0 0 0 0 0 0 0 0 0 0 0 0 0 0 0 0 0 0 0 0 0 0 0 0 0 0 0 0 0 0 0 0 0.00110605676622282 0 0 0 0 0.000864965842401915 0 0 0 0 0 0 0 0 0 0 0 0 0
0 0 0 0 0 0 0 0 0 0 0 0 0 0 0 0 0 0 0 0 0 0 0 0 0 0 0 0 0 0 0 0 0.00196413113360952 0.00135910070040629 0.00201900108606032 0 0 0 0 0 0 0 0 0 0 0 0 0 0 0 0 0 0 0 0.00648723886957918 0 0 0.00240651059226953 0.00461885053885224 0 0 0 0 0 0 0 0 0 0 0 0 0 0 0 0 0 0 0 0 0 0.00810903731577181 0 0 0 0 0.00886648292121048 0.00744582469956009 0.00525210407731729 0.0212828170365453 0.0921701839378902 0.0366810650833325 0.0201132130296301 0.0718062771515484 0 0.051034574047851 0.0150571402832375 0 0 0 0 0.0266080360242223 0.0696902264998129 0.16820586894257 0 0 0 0 0 0 0 0 0 0 0 0 0 0 0 0 0 0 0 0 0 0 0 0 0 0 0 0 0 0 0 0 0 0 0 0 0.011577269560625 0 0.0391144354784346 0.00703029228626452 0.0586454357737063 0.00477622462016291 0.00471766425512091 0.00415089692221524 0.00114916056373285 0.00247536962324601 0.0756006848994079 0.0405495405294529 0.0904998273974197 0.0214507991170335 0.00740103026466553 0 0 0 0 0 0 0 0 0 0 0 0 0 0 0 0 0 0 0 0 0 0 0 0 0 0 0 0 0 0 0 0 0 0 0 0 0 0 0 0 0 0 0 0 0 0 0 0 0 0 0 0 0 0 0 0 0 0 0 0 0 0 0 0 0 0 0 0 0 0 0 0 0 0 0 0 0 0 0 0 0 0 0 0 0 0 0 0 0 0 0 0 0 0 0 0 0 0 0 0 0 0.00453380691768838 0 0 0 0 0 0 0 0 0 0 0 0 0 0 0 0 0 0 0 0 0 0 0 0 0 0 0 0 0 0 0 0 0 0 0 0 0 0 0 0 0.00243403907625939 0.00178762743307618 0 0 0 0.000928211310211653 0 0 0 0 0 0 0 0 0 0 0 0 0
0.0096266719214134 0 0 0 0 0 0.00343004084167971 0 0 0 0.00624057869083439 0 0 0 0 0 0 0 0 0 0 0 0 0 0 0 0 0 0 0 0 0 0 0 0 0 0 0 0 0 0 0 0 0 0 0 0 0 0 0 0 0 0 0 0 0 0 0 0 0 0 0 0 0 0 0 0 0 0 0 0 0 0 0 0 0 0 0 0 0 0 0 0 0 0 0 0 0 0 0 0 0 0 0 0 0 0 0 0 0 0 0 0 0 0 0 0 0 0 0.211416151872271 0 0 0 0 0.0364603404478832 0.0370865312001959 0 0 0.0283828119921379 0 0 0 0 0 0 0 0 0 0 0 0 0 0 0 0 0 0 0 0 0 0 0 0 0 0 0 0 0 0 0 0 0 0 0 0 0 0 0 0 0.00483659806781973 0 0 0 0 0 0 0 0.189303825176329 0 0 0 0 0 0 0 0 0.027217346041609 0 0 0 0 0 0 0 0 0 0 0 0.013899752489862 0.00758304273393921 0 0 0 0 0 0 0 0 0 0 0 0 0 0 0 0 0.0152107833230447 0 0 0 0 0 0 0 0 0.0863219149817124 0 0 0 0 0 0 0 0 0 0 0 0 0 0 0 0 0 0 0 0 0 0 0 0 0 0 0 0 0 0 0 0 0 0 0 0 0 0 0 0 0 0 0.0960617060576846 0.0256122822533876 0 0.0830415034184444 0 0 0 0 0 0 0 0.0818263818367912 0 0 0.00835134041268029 0 0 0 0.0105291583988563 0 0 0 0 0 0 0 0 0 0 0 0 0 0 0 0 0 0 0 0 0 0 0 0.00560832531945169 0 0 0 0 0 0 0 0 0 0 0 0 0 0.011952912521972
0 0 0 0 0 0 0 0 0 0 0 0 0 0 0 0 0 0 0 0 0 0 0 0 0 0 0 0 0 0.026618824750083 0.0405411579046767 0 0 0 0 0 0 0 0 0 0 0 0 0 0 0.0170096957070225 0 0 0 0 0 0 0 0 0 0 0 0 0 0 0 0 0 0 0 0.0139925905902653 0 0 0 0 0 0 0 0 0 0 0 0 0 0 0 0 0 0 0 0 0 0 0 0 0 0 0 0 0 0 0 0 0 0 0 0 0 0 0 0 0.0553249796704689 0.0403400067365242 0 0 0 0 0 0 0 0 0 0 0 0 0 0.281088900794764 0 0.513145888169411 0 0 0 0 0 0.011937955676785 0 0 0 0 0 0 0 0 0 0 0 0 0 0 0 0 0 0 0 0 0 0 0 0 0 0 0 0 0 0 0 0 0 0 0 0 0 0 0 0 0 0 0 0 0 0 0 0 0 0 0 0 0 0 0 0 0 0 0 0 0 0 0 0 0 0 0 0 0 0 0 0 0 0 0 0 0 0 0 0 0 0 0 0 0 0 0 0 0 0 0 0 0 0 0 0 0 0 0 0 0 0 0 0 0 0 0 0 0 0 0 0 0 0 0 0 0 0 0 0 0 0 0 0 0 0 0 0 0 0 0 0 0 0 0 0 0 0 0 0 0 0 0 0 0 0 0 0 0 0 0 0 0 0 0 0 0 0 0 0 0 0 0 0 0 0 0 0 0 0 0 0 0 0 0 0 0 0 0 0 0 0 0 0 0
0 0 0 0 0 0 0 0 0 0 0 0 0 0 0 0 0 0 0 0 0 0 0 0 0 0 0 0 0 0.0892822954171603 0.145382511133709 0 0 0 0 0 0 0 0 0 0 0 0 0 0 0 0 0 0 0 0 0 0 0 0 0 0 0 0 0 0 0 0 0 0 0 0 0 0 0 0 0 0 0 0 0 0 0 0 0 0 0 0 0 0 0 0 0 0 0 0 0 0 0 0 0 0 0 0 0 0 0 0 0 0 0.100771866364048 0 0.0153655065186573 0 0 0 0 0.0416467194271774 0 0 0.248888630192578 0.323849733913266 0 0 0 0 0.0348127370334043 0 0 0 0 0 0 0 0 0 0 0 0 0 0 0 0 0 0 0 0 0 0 0 0 0 0 0 0 0 0 0 0 0 0 0 0 0 0 0 0 0 0 0 0 0 0 0 0 0 0 0 0 0 0 0 0 0 0 0 0 0 0 0 0 0 0 0 0 0 0 0 0 0 0 0 0 0 0 0 0 0 0 0 0 0 0 0 0 0 0 0 0 0 0 0 0 0 0 0 0 0 0 0 0 0 0 0 0 0 0 0 0 0 0 0 0 0 0 0 0 0 0 0 0 0 0 0 0 0 0 0 0 0 0 0 0 0 0 0 0 0 0 0 0 0 0 0 0 0 0 0 0 0 0 0 0 0 0 0 0 0 0 0 0 0 0 0 0 0 0 0 0 0 0 0 0 0 0 0 0 0 0 0 0 0 0 0 0 0 0 0 0 0
0 0 0 0 0 0 0 0 0 0 0 0 0 0 0 0.00917128245738306 0 0 0 0 0 0 0 0 0 0 0 0.134810832022355 0 0.0166764154444715 0.0315597860810648 0 0 0 0 0 0 0 0 0.0119458645854821 0 0 0 0 0 0 0 0 0 0 0 0 0 0.128278988470372 0 0 0 0 0 0 0 0 0 0 0.0406433398954225 0.0220464584354497 0.0889768515936143 0 0 0 0 0 0 0 0 0 0 0 0 0 0 0 0 0 0 0 0 0 0 0 0 0 0 0 0 0 0 0 0 0 0 0 0 0 0 0.0894631976773411 0.0187084278252423 0 0.0723317105367062 0 0 0 0 0 0 0 0 0 0 0 0 0 0 0 0 0 0 0 0 0 0 0 0 0 0 0 0 0 0 0 0 0 0 0 0 0 0 0 0 0 0 0 0 0 0 0 0 0 0 0 0 0 0 0 0 0 0 0 0 0 0 0 0 0 0 0 0 0 0 0 0 0 0 0 0 0 0 0 0 0 0 0 0 0 0 0 0 0 0 0 0 0 0 0 0 0 0 0 0 0 0 0 0 0 0 0 0 0 0 0 0 0 0 0 0 0 0 0 0 0 0 0 0 0 0 0 0 0 0 0 0 0 0 0 0 0 0 0 0 0 0 0 0 0 0 0 0 0 0 0 0 0 0 0.0136020275619515 0 0 0.0161158321896562 0.0580276794735364 0.121665471730909 0 0 0 0 0 0 0 0 0 0.102801999868144 0 0.0231738341508988 0 0 0 0 0 0 0 0 0 0 0 0 0 0 0 0 0 0 0 0 0 0 0 0 0 0 0 0 0 0 0 0 0 0
0 0 0 0 0 0 0 0 0 0 0 0 0 0 0 0 0 0 0 0 0 0 0 0 0 0 0 0 0 0 0 0 0 0 0 0 0 0 0 0 0 0 0 0 0 0 0 0 0 0 0 0 0 0 0 0 0.0198389720241221 0 0 0 0 0 0 0 0 0 0.146650259453078 0 0 0 0 0 0 0 0 0 0 0 0 0 0 0 0 0 0 0 0 0 0 0 0 0 0 0 0 0 0 0 0 0 0 0 0 0 0 0 0 0.0743433700472711 0 0 0 0 0 0 0 0 0 0 0 0 0 0 0 0 0 0 0 0 0.0778303949087754 0 0 0 0 0 0 0 0 0 0 0 0 0 0 0 0 0 0 0 0 0 0 0 0 0 0 0 0 0 0 0 0 0 0 0 0 0 0 0 0 0 0 0 0 0.151572851704447 0 0 0 0 0 0 0 0 0 0 0 0 0 0 0 0 0 0 0 0 0 0 0 0 0 0 0 0 0 0 0 0 0 0 0 0 0 0 0 0 0 0 0 0 0 0 0 0 0 0 0 0 0 0 0 0 0 0 0 0 0 0 0 0 0 0 0 0 0 0 0 0 0 0 0 0 0 0 0 0 0 0 0 0 0 0 0.0310360680978746 0 0.219817675324952 0.0548575945305608 0 0 0.0228786485043226 0.069031099828703 0.0757940086252093 0 0 0 0 0 0 0 0 0 0.0370968929008516 0 0.0192521640498328 0 0 0 0 0 0 0 0 0 0 0 0 0 0 0 0 0 0 0 0 0 0 0 0 0 0 0 0 0 0 0 0 0 0
0.0723363938441978 0 0 0 0 0.0174424290901066 0 0 0 0 0.0120640408061594 0 0 0 0 0.02600434074802 0 0 0 0 0 0 0 0 0 0 0 0 0 0.0122549209346792 0.00960608067933718 0 0 0 0 0 0 0 0 0 0 0 0 0 0 0.0107074108211419 0 0 0 0 0 0 0 0 0 0 0 0 0 0.013036949220019 0 0 0 0 0 0 0 0.0229653261360776 0 0 0 0 0 0 0 0 0 0 0 0 0 0 0 0 0 0 0 0 0 0 0 0 0 0 0 0 0 0 0 0 0 0 0 0 0.362139870991819 0 0 0 0 0 0 0.0312023462725747 0 0.0581736915447446 0 0 0 0 0 0 0 0 0.03429173306384 0 0 0.0243550527617194 0 0 0 0 0 0 0 0 0 0.0135215123442827 0 0.0151387055978607 0.00608826268733165 0 0 0 0 0 0 0 0 0 0 0 0 0 0 0 0 0 0 0 0 0 0 0 0 0 0 0 0 0.0832899302277522 0 0 0 0 0 0 0 0 0.0256590368538745 0 0 0 0 0 0 0 0 0 0 0 0 0 0 0 0 0 0 0 0 0 0 0 0 0 0 0 0 0 0 0 0 0 0 0 0 0 0 0 0 0 0 0 0 0 0 0 0 0 0 0 0 0 0 0 0 0 0 0 0 0 0 0 0 0 0 0 0 0 0 0 0 0 0 0 0 0 0 0 0 0 0.0734973048515965 0.00703334747995293 0 0.0437082647991179 0 0 0 0 0 0 0 0.0170884636553723 0 0 0 0 0 0 0 0 0 0 0 0 0 0 0 0 0 0 0 0 0 0 0 0 0 0 0 0 0 0 0 0 0 0 0 0 0 0 0.00359126613408444 0 0 0.00480331845433794 0 0 0
0 0 0 0 0 0 0 0 0 0 0 0 0 0 0 0 0 0 0.305493469126779 0 0 0 0 0 0 0 0 0 0 0 0 0 0 0 0 0 0 0 0 0 0 0 0 0 0 0 0 0 0 0 0 0 0 0 0 0 0 0 0 0 0 0 0 0 0 0 0 0.0400908322330417 0 0.554374246303735 0 0 0 0 0 0 0 0 0 0 0 0 0 0 0 0 0 0 0 0 0 0 0 0 0 0 0 0 0 0 0 0 0 0 0 0 0 0 0 0 0 0 0 0 0 0 0 0 0 0 0 0 0 0 0.100041452336444 0 0 0 0 0 0 0 0 0 0 0 0 0 0 0 0 0 0 0 0 0 0 0 0 0 0 0 0 0 0 0 0 0 0 0 0 0 0 0 0 0 0 0 0 0 0 0 0 0 0 0 0 0 0 0 0 0 0 0 0 0 0 0 0 0 0 0 0 0 0 0 0 0 0 0 0 0 0 0 0 0 0 0 0 0 0 0 0 0 0 0 0 0 0 0 0 0 0 0 0 0 0 0 0 0 0 0 0 0 0 0 0 0 0 0 0 0 0 0 0 0 0 0 0 0 0 0 0 0 0 0 0 0 0 0 0 0 0 0 0 0 0 0 0 0 0 0 0 0 0 0 0 0 0 0 0 0 0 0 0 0 0 0 0 0 0 0 0 0 0 0 0 0 0 0 0 0 0 0 0 0 0 0 0 0 0 0 0 0 0
0 0 0 0 0 0 0 0 0 0 0 0 0 0 0 0.0112961959618668 0 0 0 0 0 0 0 0 0 0 0 0 0 0 0 0 0 0 0 0 0 0 0 0 0 0 0 0 0 0 0 0 0 0 0 0 0 0 0 0 0 0 0 0 0 0 0 0 0 0 0 0.0919084061344719 0.0603372802780092 0 0 0 0 0 0 0 0.0262142695329356 0 0 0 0 0 0 0 0 0 0 0 0 0 0 0 0 0 0 0 0 0 0 0 0 0 0 0 0 0 0 0 0 0.0533772339430461 0 0 0.00967819806115086 0.720006294397289 0 0 0 0 0 0 0 0 0.0204870729634606 0 0 0 0 0 0 0 0 0 0 0 0 0 0 0.0066950487277697 0 0 0 0 0 0 0 0 0 0 0 0 0 0 0 0 0 0 0 0 0 0 0 0 0 0 0 0 0 0 0 0 0 0 0 0 0 0 0 0 0 0 0 0 0 0 0 0 0 0 0 0 0 0 0 0 0 0 0 0 0 0 0 0 0 0 0 0 0 0 0 0 0 0 0 0 0 0 0 0 0 0 0 0 0 0 0 0 0 0 0 0 0 0 0 0 0 0 0 0 0 0 0 0 0 0 0 0 0 0 0 0 0 0 0 0 0 0 0 0 0 0 0 0 0 0 0 0 0 0 0 0 0 0 0 0 0 0 0 0 0 0 0 0 0 0 0 0 0 0 0 0 0 0 0 0 0 0 0 0 0 0 0 0 0 0 0 0 0 0 0 0 0 0 0 0 0
0 0 0 0 0 0 0 0 0 0 0 0 0 0 0 0.0362675359912702 0 0 0 0 0 0 0 0 0 0 0 0.0341025086578417 0 0.0908061577375132 0.166067138486343 0 0 0 0 0 0 0 0 0 0 0 0 0 0 0.117578796184055 0 0 0 0 0 0 0 0 0 0 0 0 0 0.033967665025948 0 0 0 0 0 0 0 0 0 0 0 0 0 0 0 0 0 0 0 0 0 0 0 0 0 0 0 0 0 0 0 0 0 0 0 0 0 0 0 0 0 0 0 0 0 0 0.102586802767425 0 0 0 0 0.0213848604163359 0 0 0 0 0 0 0 0 0 0.233023594415933 0.0873467761139882 0 0 0 0 0 0 0 0 0 0 0 0 0.0236802051056 0 0.0212415262911021 0 0 0 0 0 0 0 0 0 0 0 0 0 0 0 0 0 0 0 0 0 0 0 0 0 0 0 0 0 0 0 0 0 0 0 0 0 0 0 0 0 0 0 0 0 0 0 0 0 0 0 0 0 0 0 0 0 0 0 0 0 0 0 0 0 0 0 0 0 0 0 0 0 0 0 0 0 0 0 0 0 0 0 0 0 0 0 0 0 0 0 0 0 0 0 0 0 0 0 0 0 0 0 0 0 0 0 0 0 0 0 0 0 0 0 0 0 0 0 0 0 0 0.0319464328066442 0 0 0 0 0 0 0 0 0 0 0 0 0 0 0 0 0 0 0 0 0 0 0 0 0 0 0 0 0 0 0 0 0 0 0 0 0 0 0 0 0 0 0 0 0 0 0 0 0 0 0 0 0 0
0 0 0 0 0 0 0 0 0 0 0 0 0 0 0 0 0 0 0 0 0 0 0 0 0 0 0 0 0 0 0 0 0 0 0 0 0 0 0 0 0 0 0 0 0 0 0 0 0 0 0 0 0 0 0 0 0 0 0.00927113736478541 0 0 0 0 0 0 0 0 0.0327101192552777 0 0 0 0 0 0 0 0 0.0282979989734986 0 0 0 0 0 0 0 0 0 0 0 0 0 0 0 0 0 0 0 0 0 0 0 0 0 0 0 0 0 0 0 0 0.0644902130258761 0 0.466589185391372 0 0 0 0 0 0 0 0 0 0.0703778659601835 0.0232138586848725 0 0.0299277232190404 0.275121898125094 0 0 0 0 0 0 0 0 0 0 0 0 0 0 0 0 0 0 0 0 0 0 0 0 0 0 0 0 0 0 0 0 0 0 0 0 0 0 0 0 0 0 0 0 0 0 0 0 0 0 0 0 0 0 0 0 0 0 0 0 0 0 0 0 0 0 0 0 0 0 0 0 0 0 0 0 0 0 0 0 0 0 0 0 0 0 0 0 0 0 0 0 0 0 0 0 0 0 0 0 0 0 0 0 0 0 0 0 0 0 0 0 0 0 0 0 0 0 0 0 0 0 0 0 0 0 0 0 0 0 0 0 0 0 0 0 0 0 0 0 0 0 0 0 0 0 0 0 0 0 0 0 0 0 0 0 0 0 0 0 0 0 0 0 0 0 0 0 0 0 0 0 0 0 0 0 0 0 0 0 0 0 0 0 0 0 0 0 0
0 0 0 0 0 0 0 0 0 0 0 0 0.216354872950635 0 0 0 0 0 0 0 0 0 0.053370837581076 0 0.0134504939309375 0 0 0 0 0 0 0 0 0 0.0427539265799051 0 0 0 0 0 0 0 0 0 0 0 0 0 0.027027605021919 0 0 0 0 0 0 0 0 0 0 0 0 0 0 0 0 0 0 0 0 0 0 0 0 0 0.013771765476235 0 0 0 0 0 0 0 0 0 0 0 0 0 0 0 0 0 0 0 0 0 0 0 0 0 0 0 0 0 0.0359321571846408 0 0 0 0 0 0 0 0 0 0 0.0107409322221813 0 0 0.11120106667846 0.0103242977724157 0.0561419886817901 0 0 0 0 0 0 0 0 0 0 0 0 0 0 0 0 0 0 0 0 0 0 0 0 0 0 0 0 0 0 0 0 0 0 0 0 0 0 0 0 0 0 0 0 0 0 0.211750410410451 0 0 0 0 0 0 0 0 0 0 0 0 0 0 0 0 0 0 0 0 0 0.0126147260702294 0 0 0 0 0 0 0 0 0 0 0 0 0 0 0 0 0 0 0 0 0 0 0 0 0 0 0 0 0 0 0 0 0 0 0 0 0 0 0 0 0 0 0 0 0 0 0 0 0 0 0 0 0 0 0 0 0 0 0 0 0 0 0 0 0 0 0 0 0.014579159884684 0.0419623846438255 0.00530009970221453 0.0760253313651366 0 0 0.00721286684947503 0 0 0 0 0.0394850769937895 0 0 0 0 0 0 0 0 0 0 0 0 0 0 0 0 0 0 0 0 0 0 0 0 0 0 0 0 0 0 0 0 0 0 0 0 0 0 0 0 0 0 0 0 0
0 0 0 0 0 0 0 0 0 0 0 0 0.0143696575481396 0 0 0 0 0 0 0 0 0 0 0 0 0 0 0 0 0.0988245071679465 0.168680917697688 0 0 0 0 0 0 0 0 0.0141097883408407 0 0 0 0 0 0 0 0 0 0 0 0 0 0 0 0 0 0 0 0 0 0 0 0 0 0 0 0 0 0 0 0 0 0 0 0 0 0 0 0 0.00804188323336174 0 0.00816730221477379 0 0.0124763438874098 0 0 0 0 0 0 0 0 0 0 0 0.0105080607582593 0 0 0 0 0 0 0 0.0708402555065919 0 0.180867590948924 0 0 0 0 0 0 0 0.0208182063630589 0 0.0629146588020605 0 0.0222170632311806 0 0 0 0 0 0 0 0 0 0 0 0 0 0 0 0 0 0 0 0 0 0 0 0 0 0 0 0 0 0 0 0 0 0 0 0 0 0 0 0 0 0 0 0 0 0 0 0 0.0653397938148258 0 0 0 0 0 0 0 0 0.0744205516963722 0 0 0 0 0 0 0 0 0 0 0 0 0 0 0 0 0 0 0 0 0 0 0 0 0 0 0 0 0 0 0 0 0 0 0 0 0 0 0 0 0 0 0 0 0 0 0 0 0 0 0 0 0 0 0 0 0 0 0 0 0 0 0 0 0 0 0 0 0 0 0 0 0 0 0 0 0 0 0 0 0 0.00911726516484839 0.0322804876292438 0.00972316619235861 0.0207115114778243 0 0 0 0 0 0 0 0 0 0 0.0525331666645635 0 0 0 0.0430378216597274 0 0 0 0 0 0 0 0 0 0 0 0 0 0 0 0 0 0 0 0 0 0 0 0 0 0 0 0 0 0 0 0 0 0 0 0 0 0
0 0 0 0 0 0 0 0 0 0 0 0 0 0 0 0 0 0 0 0 0 0 0 0 0 0 0 0 0 0 0 0 0 0 0 0 0 0 0 0 0 0 0 0 0 0 0 0 0 0 0 0 0 0 0 0 0 0 0 0 0 0 0 0 0 0 0 0 0 0 0 0 0 0 0 0 0 0 0 0 0 0 0 0 0 0 0 0 0 0 0 0 0 0 0 0 0 0 0 0 0 0 0 0 0 0 0.360920461107082 0 0 0 0 0 0 0 0 0.096485956847635 0 0.0209389685364003 0.0482493023083986 0.0258180988062622 0 0 0 0 0 0 0 0 0 0 0 0 0 0 0 0 0 0 0 0 0 0 0 0 0 0 0 0 0 0 0 0 0 0 0 0 0 0 0 0 0 0 0 0 0 0 0 0.0343215761344404 0 0 0 0 0 0 0 0 0 0 0 0 0 0 0 0 0 0 0 0 0 0 0 0 0 0 0 0 0 0 0 0 0 0 0 0 0 0 0 0 0 0 0 0 0 0 0 0 0 0 0 0 0 0 0 0 0 0 0 0 0 0 0 0 0 0 0 0 0 0 0 0 0 0 0 0 0 0 0 0 0 0 0 0 0 0 0 0 0 0 0 0 0.309366225128048 0 0 0 0.0245645891695773 0.079334821962157 0 0 0 0 0 0 0 0 0 0 0 0 0 0 0 0 0 0 0 0 0 0 0 0 0 0 0 0 0 0 0 0 0 0 0 0 0 0 0 0 0 0 0 0 0 0 0 0 0
0 0 0 0 0 0 0 0 0 0 0 0 0 0 0 0 0 0 0 0 0 0 0 0 0 0 0.0844740025900146 0 0 0 0 0 0 0 0 0 0 0 0 0 0 0 0 0 0 0 0 0 0 0 0 0 0 0 0 0 0 0 0 0 0 0 0 0 0 0 0 0 0 0 0 0 0 0 0 0 0 0 0 0 0 0 0 0 0 0 0 0 0 0 0 0 0 0 0 0 0 0 0 0 0 0 0 0 0 0 0 0 0 0 0 0 0 0 0 0 0.0273330819204121 0 0 0.195615812287994 0.165190061924547 0 0 0 0 0 0 0 0 0 0 0 0 0 0 0 0 0 0 0 0 0 0 0 0 0 0 0 0 0 0 0 0 0 0 0 0 0 0 0 0 0 0 0 0 0 0 0.0796805440210284 0 0 0 0 0 0 0 0 0 0 0 0 0 0 0 0 0 0 0 0 0 0 0 0 0 0 0 0 0 0 0 0 0 0 0 0 0 0 0 0 0 0 0 0 0 0 0 0 0 0 0 0 0 0 0 0 0 0 0 0 0 0 0 0 0 0 0 0 0 0 0 0 0 0 0 0 0 0 0 0 0 0 0 0 0 0 0 0 0 0 0 0 0.36316795163974 0 0.0213385724349989 0 0.0475461551745114 0.0156538180067535 0 0 0 0 0 0 0 0 0 0 0 0 0 0 0 0 0 0 0 0 0 0 0 0 0 0 0 0 0 0 0 0 0 0 0 0 0 0 0 0 0 0 0 0 0 0 0 0 0
0 0 0 0 0 0 0 0 0 0 0 0 0.124942502860774 0 0 0 0 0 0 0 0 0 0 0 0 0 0 0 0 0 0 0 0 0 0 0 0 0 0 0 0 0 0 0 0 0 0 0 0 0 0 0 0 0 0 0 0 0 0 0 0 0 0 0 0 0 0 0 0 0 0 0 0 0 0 0 0 0 0 0 0 0 0 0 0 0 0 0 0 0 0 0 0 0 0 0 0 0 0 0 0 0 0 0 0.0498160207321568 0 0 0 0 0 0 0 0 0 0.198043227279136 0.0204143877588294 0.0289086947898724 0 0 0.0264488872387612 0.126242435593824 0 0 0 0 0 0 0 0 0 0 0 0 0 0 0 0 0 0 0 0 0 0 0 0 0 0 0 0 0 0 0 0 0 0 0 0 0 0 0 0 0 0.010221439918311 0 0 0.0113044403795764 0 0.150953339036147 0 0 0 0 0 0 0 0 0 0 0 0 0 0 0 0 0 0 0 0 0 0.00977663759075628 0 0 0 0 0 0 0 0 0 0 0 0 0 0 0 0 0 0 0 0 0 0 0 0 0 0 0 0 0 0 0 0 0 0 0 0 0 0 0 0 0 0 0 0 0 0 0 0 0 0 0 0 0 0 0 0 0 0 0 0 0 0 0 0 0 0 0 0 0.0102171187162391 0.0653557760936337 0.0907551300924776 0.0282890542218568 0 0 0.0120211804790331 0.0362897272186138 0 0 0 0 0 0 0 0 0 0 0 0 0 0 0 0 0 0 0 0 0 0 0 0 0 0 0 0 0 0 0 0 0 0 0 0 0 0 0 0 0 0 0 0 0 0 0 0 0
0 0 0 0 0 0 0 0 0 0 0 0 0.102020976091277 0 0 0 0 0 0 0 0 0 0 0 0 0 0.0153194446537576 0 0 0 0 0 0 0 0 0 0 0 0 0 0 0 0 0 0 0 0 0 0 0 0 0 0 0 0 0 0 0 0 0 0 0 0 0 0 0 0 0 0 0 0 0 0 0 0 0 0 0 0 0 0 0 0 0 0 0 0 0 0 0 0 0 0 0 0 0 0 0 0 0 0 0 0 0 0 0 0 0 0 0 0 0 0 0 0.0234523358788757 0 0.0197304161990927 0.114520339451226 0.0337350957235398 0 0.117722558857038 0 0 0 0 0 0 0 0 0 0 0 0 0 0 0 0 0 0 0 0 0 0 0 0 0 0 0 0 0 0 0 0 0 0 0 0 0 0 0 0 0 0 0 0 0 0 0.162233150014581 0 0 0 0 0 0 0 0 0 0 0 0 0 0 0 0 0 0 0 0 0 0.00578198061967153 0 0 0 0 0 0 0 0 0 0 0 0 0 0 0 0 0 0 0 0 0 0 0 0 0 0 0 0 0 0 0 0 0 0 0 0 0 0 0 0 0 0 0 0 0 0 0 0 0 0 0 0 0 0 0 0 0 0 0 0 0 0 0 0 0 0 0 0 0 0 0.37720897373598 0 0 0 0 0.016620361932641 0 0 0 0 0 0 0 0 0 0 0 0 0 0 0 0 0 0 0 0 0 0 0 0 0 0 0 0 0 0 0 0 0 0 0 0 0 0 0 0 0 0 0 0 0 0 0 0 0.0116543668423198
0 0 0 0 0 0 0 0 0 0 0 0 0.120066258947993 0 0 0 0 0 0 0 0 0 0.0438388592031709 0 0 0 0.0305582486398773 0 0 0 0 0 0 0 0 0 0 0 0 0 0 0 0 0 0 0 0 0 0.0262365144919802 0 0 0 0 0 0.00743213450965859 0 0 0 0 0 0 0 0 0 0 0 0 0 0 0 0 0 0 0 0 0 0 0 0 0 0 0 0 0 0 0 0 0 0 0 0 0 0 0 0 0 0 0 0 0 0 0 0 0 0 0 0 0 0 0 0 0 0 0 0.0618761267839265 0 0 0.0469215478413872 0.078124931828965 0.0571175326156541 0 0 0 0 0 0 0 0 0 0 0 0 0 0 0 0 0 0 0 0 0 0 0 0 0 0 0 0 0 0 0 0 0 0 0 0 0 0 0 0 0 0 0 0 0 0 0 0.106213707012909 0 0.0246921444489699 0 0 0 0.0486758642766786 0 0 0 0 0 0 0 0 0 0 0 0 0 0.0133531263342729 0 0 0 0 0 0 0 0 0 0 0 0 0 0 0 0 0 0 0 0 0 0 0 0 0 0 0 0 0 0 0 0 0 0 0 0 0 0 0 0 0 0 0 0 0 0 0 0 0 0 0 0 0 0 0 0 0 0 0 0 0 0 0 0 0 0 0 0 0 0 0 0 0.153632696646907 0 0.181260306417649 0 0 0 0 0 0 0 0 0 0 0 0 0 0 0 0 0 0 0 0 0 0 0 0 0 0 0 0 0 0 0 0 0 0 0 0 0 0 0 0 0 0 0 0 0 0 0 0 0 0 0 0
0 0 0 0 0 0 0 0 0 0 0 0 0 0 0 0 0 0 0 0 0 0 0 0 0 0 0 0 0 0.0406965908438295 0.0522163793880847 0 0 0 0 0 0 0 0 0 0 0 0 0 0 0.0164594029780528 0 0 0 0 0 0 0 0 0 0 0 0 0 0 0 0 0 0 0 0 0 0 0 0 0 0 0 0 0 0 0 0 0 0 0 0 0 0 0 0 0 0 0 0 0 0 0 0 0 0 0 0 0 0 0 0 0 0 0 0.465120388735391 0.0316258211587814 0 0 0 0 0 0.0859395035392321 0.0884998584697073 0 0 0 0 0 0 0 0 0.0343460794995646 0.0878953536902458 0 0.0972006216971106 0 0 0 0 0 0 0 0 0 0 0 0 0 0 0 0 0 0 0 0 0 0 0 0 0 0 0 0 0 0 0 0 0 0 0 0 0 0 0 0 0 0 0 0 0 0 0 0 0 0 0 0 0 0 0 0 0 0 0 0 0 0 0 0 0 0 0 0 0 0 0 0 0 0 0 0 0 0 0 0 0 0 0 0 0 0 0 0 0 0 0 0 0 0 0 0 0 0 0 0 0 0 0 0 0 0 0 0 0 0 0 0 0 0 0 0 0 0 0 0 0 0 0 0 0 0 0 0 0 0 0 0 0 0 0 0 0 0 0 0 0 0 0 0 0 0 0 0 0 0 0 0 0 0 0 0 0 0 0 0 0 0 0 0 0 0 0 0 0 0 0 0 0 0 0 0 0 0 0 0 0 0 0 0 0 0 0 0 0
0 0 0 0 0 0 0 0 0 0 0 0 0 0 0 0 0 0 0 0 0 0 0 0 0 0 0 0.0700688586173904 0 0 0 0 0 0 0 0 0 0 0 0 0 0 0 0 0 0 0 0 0 0 0 0 0 0 0 0 0 0 0 0.418103850336192 0 0 0 0 0 0 0 0 0 0 0 0 0 0 0 0 0 0 0 0 0 0 0 0 0 0 0 0 0 0 0 0 0 0 0 0 0 0 0 0 0 0 0 0 0 0 0 0 0 0.0415648873024764 0 0.0145160439605325 0.0280093690927648 0.0253815021638865 0 0 0 0 0 0 0 0.0298634977988009 0 0 0.372491990727956 0 0 0 0 0 0 0 0 0 0 0 0 0 0 0 0 0 0 0 0 0 0 0 0 0 0 0 0 0 0 0 0 0 0 0 0 0 0 0 0 0 0 0 0 0 0 0 0 0 0 0 0 0 0 0 0 0 0 0 0 0 0 0 0 0 0 0 0 0 0 0 0 0 0 0 0 0 0 0 0 0 0 0 0 0 0 0 0 0 0 0 0 0 0 0 0 0 0 0 0 0 0 0 0 0 0 0 0 0 0 0 0 0 0 0 0 0 0 0 0 0 0 0 0 0 0 0 0 0 0 0 0 0 0 0 0 0 0 0 0 0 0 0 0 0 0 0 0 0 0 0 0 0 0 0 0 0 0 0 0 0 0 0 0 0 0 0 0 0 0 0 0 0 0 0 0 0 0 0 0 0 0 0 0 0 0 0 0 0 0
0 0 0 0 0 0 0 0 0 0 0 0 0 0 0 0 0 0 0 0 0 0 0 0 0 0 0 0.016261570897929 0 0 0 0 0 0 0 0 0 0 0 0 0 0 0 0 0 0 0 0 0 0 0 0 0 0 0 0 0 0 0 0 0 0 0 0 0 0 0 0 0 0 0 0 0 0 0 0 0 0 0 0 0 0 0 0 0 0 0 0 0 0 0 0 0 0 0 0 0 0 0 0 0 0 0 0 0 0.658914176497034 0 0 0 0 0 0 0 0 0 0 0 0 0 0 0 0.0682075163952959 0 0 0.10255447693198 0.154062259277761 0 0 0 0 0 0 0 0 0 0 0 0 0 0 0 0 0 0 0 0 0 0 0 0 0 0 0 0 0 0 0 0 0 0 0 0 0 0 0 0 0 0 0 0 0 0 0 0 0 0 0 0 0 0 0 0 0 0 0 0 0 0 0 0 0 0 0 0 0 0 0 0 0 0 0 0 0 0 0 0 0 0 0 0 0 0 0 0 0 0 0 0 0 0 0 0 0 0 0 0 0 0 0 0 0 0 0 0 0 0 0 0 0 0 0 0 0 0 0 0 0 0 0 0 0 0 0 0 0 0 0 0 0 0 0 0 0 0 0 0 0 0 0 0 0 0 0 0 0 0 0 0 0 0 0 0 0 0 0 0 0 0 0 0 0 0 0 0 0 0 0 0 0 0 0 0 0 0 0 0 0 0 0 0 0 0 0 0 0
0 0.033182948393901 0 0 0 0 0 0 0 0 0 0 0 0 0 0.0124821908711286 0.0952378688614392 0 0.0429502489932754 0 0 0 0 0 0 0 0 0 0 0.0151485976479655 0.0138445767316815 0 0 0 0 0 0 0 0 0 0 0 0 0 0 0 0 0 0 0 0 0 0 0 0 0 0 0 0 0.0393005810030506 0 0 0 0 0 0 0 0.010324579084922 0.018495583362168 0.0716578386442368 0 0 0 0 0 0 0 0 0 0 0 0 0 0 0 0 0 0 0 0 0 0 0 0 0 0 0 0 0 0 0 0 0 0 0 0 0 0 0 0 0.0207396625867678 0 0 0.0311224192576974 0 0 0 0 0 0 0 0 0.354279990216592 0.109290268687374 0 0.109866598336306 0 0 0 0 0 0 0 0 0 0 0 0.00999103521329388 0 0 0 0 0 0 0 0 0 0 0 0 0 0 0 0 0 0 0 0 0 0 0 0 0 0 0 0 0 0 0 0 0 0 0 0 0 0 0 0 0 0 0 0 0 0 0 0 0 0 0 0 0 0 0 0 0 0 0 0 0 0 0 0 0 0 0 0 0 0 0 0 0 0 0 0 0 0 0 0 0 0 0 0 0 0 0 0 0 0 0 0 0 0 0 0 0 0 0 0 0 0 0 0 0 0 0 0 0 0 0 0 0 0 0 0 0 0 0 0 0 0 0.0120850121082002 0 0 0 0 0 0 0 0 0 0 0 0 0 0 0 0 0 0 0 0 0 0 0 0 0 0 0 0 0 0 0 0 0 0 0 0 0 0 0 0 0 0 0 0 0 0 0 0 0 0 0 0 0 0
0 0 0 0 0 0 0 0 0 0 0 0 0 0 0 0 0 0 0 0 0 0 0 0 0 0 0 0 0 0 0 0 0 0 0 0 0 0 0 0 0 0 0 0 0 0 0 0 0 0 0 0 0 0 0 0 0 0 0 0 0 0 0 0 0 0 0 0 0 0.0493466278711464 0 0 0 0 0 0 0 0 0 0 0 0 0 0 0 0 0 0 0 0 0 0 0 0 0 0 0 0 0 0 0 0 0 0 0 0 0 0 0 0.0399212191137027 0 0 0 0.406792270237958 0 0 0 0 0 0 0 0.114290489596618 0 0.233437699592844 0.156211693587731 0 0 0 0 0 0 0 0 0 0 0 0 0 0 0 0 0 0 0 0 0 0 0 0 0 0 0 0 0 0 0 0 0 0 0 0 0 0 0 0 0 0 0 0 0 0 0 0 0 0 0 0 0 0 0 0 0 0 0 0 0 0 0 0 0 0 0 0 0 0 0 0 0 0 0 0 0 0 0 0 0 0 0 0 0 0 0 0 0 0 0 0 0 0 0 0 0 0 0 0 0 0 0 0 0 0 0 0 0 0 0 0 0 0 0 0 0 0 0 0 0 0 0 0 0 0 0 0 0 0 0 0 0 0 0 0 0 0 0 0 0 0 0 0 0 0 0 0 0 0 0 0 0 0 0 0 0 0 0 0 0 0 0 0 0 0 0 0 0 0 0 0 0 0 0 0 0 0 0 0 0 0 0 0 0 0 0 0 0 0
0 0 0 0 0 0 0 0.0284700142572548 0 0 0 0 0.0784034905313138 0 0 0 0 0 0 0 0 0 0 0 0.410116803808029 0 0 0 0 0 0.0433344626139981 0 0 0 0 0 0 0 0 0 0.182248065783749 0 0 0 0 0 0 0.257427163005655 0 0 0 0 0 0 0 0 0 0 0 0 0 0 0 0 0 0 0 0 0 0 0 0 0 0 0 0 0 0 0 0 0 0 0 0 0 0 0 0 0 0 0 0 0 0 0 0 0 0 0 0 0 0 0 0 0 0 0 0 0 0 0 0 0 0 0 0 0 0 0 0 0 0 0 0 0 0 0 0 0 0 0 0 0 0 0 0 0 0 0 0 0 0 0 0 0 0 0 0 0 0 0 0 0 0 0 0 0 0 0 0 0 0 0 0 0 0 0 0 0 0 0 0 0 0 0 0 0 0 0 0 0 0 0 0 0 0 0 0 0 0 0 0 0 0 0 0 0 0 0 0 0 0 0 0 0 0 0 0 0 0 0 0 0 0 0 0 0 0 0 0 0 0 0 0 0 0 0 0 0 0 0 0 0 0 0 0 0 0 0 0 0 0 0 0 0 0 0 0 0 0 0 0 0 0 0 0 0 0 0 0 0 0 0 0 0 0 0 0 0 0 0 0 0 0 0 0 0 0 0 0 0 0 0 0 0 0 0 0 0 0 0 0 0 0 0 0 0 0 0 0 0 0 0 0 0 0 0 0 0 0 0 0 0 0 0
0.00613541222752346 0 0 0 0.00922844404726389 0.0210598808499331 0 0.00486769662013013 0 0 0.00500907784222699 0.0503931613995048 0 0.0615127544299632 0.0513195481083277 0.0676832828003912 0 0.00241845812201587 0 0 0.00850669228785259 0 0 0 0 0 0 0 0.0026311873622325 0 0.169163531534464 0 0 0 0 0 0.00459679890296237 0.00869521756310733 0 0 0 0 0 0 0 0 0 0 0 0 0 0 0 0 0 0 0 0 0 0 0 0 0 0 0 0 0 0 0 0 0 0 0 0 0 0.00798459034020749 0 0 0 0 0 0 0 0 0 0.0124460241556969 0 0.00338284356636097 0 0 0 0 0 0.117733355019437 0 0.0462013819060503 0.00475059446653016 0.0129234024021967 0 0.0178220678468321 0 0 0 0 0 0 0 0 0 0 0 0 0 0 0 0 0 0 0 0 0 0 0 0 0 0 0 0 0 0 0 0 0 0 0.00731829384360544 0 0.277718340504709 0.0184979618504751 0 0 0 0 0 0 0 0 0 0 0 0 0 0 0 0 0 0 0 0 0 0 0 0 0 0 0 0 0 0 0 0 0 0 0 0 0 0 0 0 0 0 0 0 0 0 0 0 0 0 0 0 0 0 0 0 0 0 0 0 0 0 0 0 0 0 0 0 0 0 0 0 0 0 0 0 0 0 0 0 0 0 0 0 0 0 0 0 0 0 0 0 0 0 0 0 0 0 0 0 0 0 0 0 0 0 0 0 0 0 0 0 0 0 0 0 0 0 0 0 0 0 0 0 0 0 0 0 0 0 0 0 0 0 0 0 0 0 0 0 0 0 0 0 0 0 0 0 0 0 0 0 0 0 0 0 0 0 0 0 0 0 0 0 0 0 0 0 0 0 0 0 0 0 0 0 0
0 0 0 0 0 0 0 0 0 0 0 0 0 0.0060509264674675 0 0 0.00971975352569828 0 0 0.00596174531919434 0.013459338447646 0 0.0197122950804524 0 0 0 0 0 0 0 0.0123932044702519 0 0 0 0 0 0 0 0 0 0 0 0 0 0.0087201558320249 0 0 0 0 0 0 0 0 0 0 0 0 0 0 0.0158612952329618 0 0 0.00471757374016088 0 0 0.0230591750919933 0.0147833032353053 0 0 0 0 0 0 0 0.0093572331194754 0 0 0 0 0 0 0 0 0 0 0 0 0 0 0 0 0 0 0 0 0 0 0 0 0 0 0 0 0 0 0 0 0 0.0229756757357741 0 0 0 0 0 0 0 0 0 0 0 0 0 0 0 0 0 0 0 0 0 0 0 0 0 0 0 0 0 0 0 0 0 0 0 0 0 0 0 0 0 0 0 0 0 0 0 0 0 0 0 0 0 0 0 0 0 0 0.01126611764301 0.237116640259243 0.0876194213011028 0.0994622618131349 0 0.0267933300159734 0.0386736095818713 0.0145678995371127 0 0 0 0 0 0 0 0 0 0 0 0 0 0 0 0.102859835531023 0 0 0 0 0 0 0 0 0 0 0 0 0 0 0 0 0.0380779267834568 0.039738186524733 0 0 0 0 0 0 0 0 0.0106853673081044 0 0 0 0 0.0370902848892736 0 0 0 0 0 0 0 0 0.0111802061052089 0 0 0 0 0 0 0 0 0 0 0 0 0 0 0 0 0 0 0 0 0 0 0 0 0 0 0 0 0 0 0.0409931360930502 0 0 0 0 0 0 0 0 0 0 0 0 0 0 0.0135221920410408 0.0235819092742548 0 0 0 0 0 0 0 0 0 0 0 0 0 0 0 0 0 0 0 0 0 0 0 0 0 0 0 0 0 0 0 0 0 0 0 0
0 0 0 0 0 0 0 0 0 0 0 0 0 0 0 0 0 0 0 0 0.0138583418605003 0 0 0 0 0 0 0.0250379920259945 0 0 0 0 0 0 0 0 0 0 0 0 0 0 0 0 0 0.261081784594747 0 0 0 0 0.00949097717647671 0 0 0.0376218334749258 0 0 0 0 0 0.0903151293849402 0.130841778103398 0 0.0414678513404137 0 0.102623890517222 0 0 0 0 0 0 0 0 0 0 0 0 0 0 0 0 0 0 0 0 0 0 0 0 0 0 0 0 0 0 0 0 0 0 0 0 0 0 0 0 0.024154211777932 0 0 0 0 0 0 0 0 0 0 0 0 0 0 0 0 0 0 0 0 0 0 0 0 0 0 0 0 0 0 0 0 0 0 0 0 0 0 0 0 0 0 0 0 0 0 0 0 0 0 0 0 0 0 0 0 0 0 0 0 0 0 0.0253346180204116 0 0 0 0.0220654574170724 0.0396646046102375 0.0320005985257366 0 0 0 0 0 0 0 0 0 0 0 0 0 0 0 0 0 0 0 0 0 0 0 0 0 0 0 0 0 0 0 0 0.0345618580280592 0.0180021682709697 0 0 0 0 0 0 0 0 0.0212988840861912 0.0313054643913242 0 0 0 0 0 0 0 0 0 0 0 0 0 0 0 0 0 0 0 0 0 0 0 0 0 0 0 0 0 0 0 0 0 0 0 0 0 0 0 0 0 0 0 0 0 0 0 0 0 0 0 0 0 0 0 0 0 0 0.0150453711660347 0.0242271852274121 0 0 0 0 0 0 0 0 0 0 0 0 0 0 0 0 0 0 0 0 0 0 0 0 0 0 0 0 0 0 0 0 0 0 0 0
0.0139180698512837 0 0 0.142466350293516 0 0.00469362433022005 0.0337702267542686 0 0.0233527359615098 0 0.0481072370593511 0 0.00482398726476161 0 0 0 0 0 0 0 0 0 0 0 0 0 0 0 0 0.0410056262526494 0.0666746112142185 0 0 0 0.00589802953181531 0 0.0483442062226217 0.157101980673871 0 0 0 0 0 0 0 0 0.00548857438148791 0 0 0 0.0187046679216959 0 0 0 0.0118097666951045 0 0 0.00215219202100206 0 0 0 0 0 0 0 0 0 0 0 0 0 0 0 0 0 0 0 0 0 0 0 0 0 0 0 0 0.00204278892660112 0 0 0 0 0 0 0.07504107397567 0 0.0112840591732212 0 0 0 0 0 0 0 0 0 0 0 0 0 0 0 0 0 0 0 0 0 0 0 0 0 0 0 0 0 0 0 0 0 0 0 0.00187006742168189 0.00280320767533591 0.192318452778212 0 0 0 0 0 0.0356500428525946 0.00256357429784942 0 0 0 0.00715455917233192 0 0.0153015583603199 0 0 0 0 0 0 0 0.0227489423843784 0.00290978655242602 0 0 0 0 0 0 0 0 0 0 0 0 0 0 0 0 0 0 0 0 0 0 0 0 0 0 0 0 0 0 0 0 0 0 0 0 0 0 0 0 0 0 0 0 0 0 0 0 0 0 0 0 0 0 0 0 0 0 0 0 0 0 0 0 0 0 0 0 0 0 0 0 0 0 0 0 0 0 0 0 0 0 0 0 0 0 0 0 0 0 0 0 0 0 0 0 0 0 0 0 0 0 0 0 0 0 0 0 0 0 0 0 0 0 0 0 0 0 0 0 0 0 0 0 0 0 0 0 0 0 0 0 0 0 0 0 0 0 0 0 0 0 0 0 0 0 0 0 0 0 0 0 0 0 0 0 0 0 0
0.00446409501884584 0 0.0087814693272951 0 0.0462162406378788 0.0623123021300509 0.0105086181839237 0.0869002842518075 0.0156058369839666 0.0750836539659108 0 0 0 0 0 0 0 0.0143902787685997 0 0 0 0 0 0 0 0 0 0 0 0 0 0 0 0 0 0 0.00920865784067148 0.00513670187271188 0 0 0 0 0 0 0 0 0.043565726808595 0 0 0 0.00597410347707482 0 0 0 0 0 0 0 0.0240872091017918 0 0 0 0 0 0 0 0 0 0 0 0 0 0 0.00888934856739682 0 0 0 0 0 0 0 0 0 0 0 0.00360844639880848 0 0 0.00299257642011977 0 0 0 0 0 0 0 0 0 0 0 0 0 0 0 0 0 0 0 0 0 0 0 0 0 0 0 0 0 0 0 0 0 0 0 0 0 0 0 0 0 0.0058373789219733 0 0.424217943102955 0.131652981604411 0 0 0 0 0 0 0.0105661466152115 0 0 0 0 0 0 0 0 0 0 0 0 0 0 0 0 0 0 0 0 0 0 0 0 0 0 0 0 0 0 0 0 0 0 0 0 0 0 0 0 0 0 0 0 0 0 0 0 0 0 0 0 0 0 0 0 0 0 0 0 0 0 0 0 0 0 0 0 0 0 0 0 0 0 0 0 0 0 0 0 0 0 0 0 0 0 0 0 0 0 0 0 0 0 0 0 0 0 0 0 0 0 0 0 0 0 0 0 0 0 0 0 0 0 0 0 0 0 0 0 0 0 0 0 0 0 0 0 0 0 0 0 0 0 0 0 0 0 0 0 0 0 0 0 0 0 0 0 0 0 0 0 0 0 0 0 0 0 0 0 0 0 0 0 0 0 0 0 0 0 0 0 0 0
0.0115070604403888 0 0.00402610740731459 0 0.0471775701081632 0.0596217740088499 0 0.0330360259795164 0.0145709950281516 0.0663637909399063 0 0 0 0 0 0 0 0.00775119743838137 0 0 0 0 0 0 0 0 0 0 0 0 0 0 0 0 0 0 0.0377182089575795 0.00590029862050427 0 0 0 0 0 0 0 0 0.0706111048306924 0 0 0 0.0110490913096393 0 0 0 0 0 0 0 0.0924334384468953 0 0 0 0 0 0 0 0 0 0 0 0 0 0 0.0537209989531345 0 0 0 0 0 0 0 0 0 0 0 0 0 0 0 0 0 0 0 0 0 0 0 0 0 0 0 0 0 0 0 0 0 0 0 0 0 0 0 0 0 0 0 0 0 0 0 0 0 0 0 0 0 0 0 0 0.00696776420059026 0.337805397279646 0 0.0518067158855045 0 0 0 0 0 0 0.0809541044486567 0 0 0 0 0 0 0 0 0 0 0 0 0 0 0 0 0 0 0 0 0 0 0 0 0 0 0 0 0 0 0 0 0 0.00330556208679077 0 0 0 0 0 0 0 0 0 0 0 0 0 0 0 0 0 0 0 0 0 0 0 0 0 0 0 0 0 0 0 0 0 0 0 0 0 0 0 0 0 0 0 0 0 0 0 0 0 0 0 0 0 0 0 0 0 0 0 0 0 0 0 0 0 0 0 0 0 0 0 0 0 0 0 0 0 0 0 0 0 0 0 0 0 0 0 0 0 0 0 0 0 0 0 0 0 0 0 0 0 0 0 0.00367279362969379 0 0 0 0 0 0 0 0 0 0 0 0 0 0 0 0 0 0 0 0 0 0 0 0 0 0 0 0 0 0 0 0 0 0 0 0
0.0545749398282111 0 0.00349385187082491 0.0293512021929138 0.00456759204048096 0.098823617593716 0.0281313957698302 0.0456117427674586 0.056277059967827 0.153394546636478 0 0 0.00290007335026012 0 0 0.00150208954622962 0 0.00618285463567081 0 0 0 0 0 0 0 0 0 0 0 0.013388258307241 0.0395960964925126 0 0 0 0 0 0.0206760202095605 0.0792404178959339 0 0 0 0 0 0 0 0.00102803711979386 0.0017418783205224 0 0 0 0.00415287427975882 0 0 0 0 0 0 0 0.00382237122157779 0 0 0 0 0 0 0 0 0 0 0 0 0 0 0.0106356338603741 0 0 0 0 0 0 0 0 0 0 0 0 0 0 0 0 0 0 0 0.0274768074254965 0 0 0 0 0 0 0 0 0 0 0 0 0 0 0 0 0 0 0 0 0 0 0 0 0 0 0 0 0 0 0 0 0 0 0 0 0.225758479949614 0.0495100305117826 0.024466452685729 0 0 0 0 0 0 0.00687731823875305 0.00326090578838222 0 0 0 0 0 0 0 0 0 0 0 0 0 0.0035574514930669 0 0 0 0 0 0 0 0 0 0 0 0 0 0 0 0 0 0 0 0 0 0 0 0 0 0 0 0 0 0 0 0 0 0 0 0 0 0 0 0 0 0 0 0 0 0 0 0 0 0 0 0 0 0 0 0 0 0 0 0 0 0 0 0 0 0 0 0 0 0 0 0 0 0 0 0 0 0 0 0 0 0 0 0 0 0 0 0 0 0 0 0 0 0 0 0 0 0 0 0 0 0 0 0 0 0 0 0 0 0 0 0 0 0 0 0 0 0 0 0 0 0 0 0 0 0 0 0 0 0 0 0 0 0 0 0 0 0 0 0 0 0 0 0 0 0 0 0 0 0 0 0 0 0 0 0 0 0 0 0
0 0 0 0 0 0 0 0 0 0 0 0.00816088007386054 0 0.101896384993065 0.0463620859987282 0.292780473832407 0 0 0 0.00275827126355334 0.135919607313193 0.0101741871509056 0 0 0 0 0 0 0 0 0.0203490083063073 0 0 0 0 0 0 0 0.0066168500304583 0.0146042915485471 0 0 0 0.00587973279776288 0.0144298475565583 0 0 0 0 0.0589624408167661 0 0 0 0 0 0 0 0 0.00318934731144918 0.0250238149502825 0.0304124811641389 0 0.0246081030680926 0 0 0 0 0.00785536092864126 0 0.00447499498264997 0.0249995391326226 0 0 0 0 0 0.00291762318529344 0.00738919965293428 0.0593637335216583 0 0 0 0 0 0 0 0 0 0 0 0 0 0 0 0 0 0 0 0 0 0 0 0 0 0 0 0 0 0 0 0 0 0 0 0 0 0 0 0 0 0 0 0 0 0 0 0 0.0079927335196602 0 0 0 0 0 0 0 0 0 0.0260076758485326 0.0360382735624681 0 0 0 0 0 0 0 0 0 0 0 0 0 0 0 0 0 0 0 0 0 0 0 0 0 0 0 0 0 0 0 0 0 0 0 0 0 0 0 0 0 0 0 0 0 0 0 0 0 0 0 0 0 0 0 0 0 0 0 0 0 0 0.00381226925516292 0 0.00559518876673363 0 0 0 0 0 0 0 0 0 0 0 0 0 0 0 0 0 0 0 0 0 0 0 0 0 0 0 0 0 0 0 0 0 0 0 0 0 0 0 0 0 0 0 0 0 0 0 0 0 0 0 0 0 0 0 0 0 0 0 0 0 0 0 0 0 0 0 0 0 0 0 0 0 0 0 0 0 0.0114255994675675 0 0 0 0 0 0 0 0 0 0 0 0 0 0 0 0 0 0 0 0 0 0 0 0 0 0 0 0 0 0 0 0 0
0 0 0 0 0 0 0 0 0 0 0 0 0 0 0 0.383381329118366 0 0 0 0 0 0.0298411683537447 0 0 0 0 0 0 0 0 0 0 0 0 0 0 0 0 0 0.0187154954510341 0 0 0 0 0 0 0.0153032099740982 0 0 0 0 0 0 0 0 0 0 0 0.00404155939218566 0.0104353160091501 0.01485846360783 0 0 0 0 0 0 0.0686535539471873 0.00674953612823766 0 0 0 0 0 0 0.0225771746963655 0.0246947777660085 0 0.0503175274938657 0 0 0 0 0 0 0 0 0 0 0 0 0 0 0 0 0 0 0 0 0 0 0 0 0 0 0 0 0 0 0.0122161723720487 0 0 0.00565997634542954 0 0 0 0 0 0 0 0 0 0 0 0 0 0 0 0 0 0 0 0 0 0 0 0 0.278926455741273 0.0476649917025626 0 0 0 0 0 0 0 0 0 0 0 0 0 0 0 0.00596329190061219 0 0 0 0 0 0 0 0 0 0 0 0 0 0 0 0 0 0 0 0 0 0 0 0 0 0 0 0 0 0 0 0 0 0 0 0 0 0 0 0 0 0 0 0 0 0 0 0 0 0 0 0 0 0 0 0 0 0 0 0 0 0 0 0 0 0 0 0 0 0 0 0 0 0 0 0 0 0 0 0 0 0 0 0 0 0 0 0 0 0 0 0 0 0 0 0 0 0 0 0 0 0 0 0 0 0 0 0 0 0 0 0 0 0 0 0 0 0 0 0 0 0 0 0 0 0 0 0 0 0 0 0 0 0 0 0 0 0 0 0 0 0 0 0 0 0 0 0 0 0 0 0 0 0 0 0 0 0 0 0
0 0 0 0 0 0 0 0 0 0 0 0 0 0 0 0.00648285180165561 0 0 0 0 0 0 0 0 0 0 0 0 0 0 0.174837345926815 0 0 0 0 0 0 0 0 0 0 0 0 0 0 0 0 0 0 0 0 0 0 0 0 0 0 0 0 0 0 0 0 0 0 0 0 0 0 0 0 0 0 0 0 0 0 0 0 0 0.0288460496847791 0 0 0 0 0.0120941323167329 0.017412248976986 0 0 0 0 0 0 0.0907821656813115 0 0.0782212944048421 0.13374477175171 0.0415318738878692 0.0411063903850881 0.0607779794453914 0 0 0 0 0 0 0 0 0 0 0 0 0 0 0 0 0 0 0 0 0 0 0 0 0 0 0 0.282214343077503 0 0 0 0 0 0 0 0 0 0.0290371029518455 0 0 0 0 0 0 0 0.00291144970747087 0 0 0 0 0 0 0 0 0 0 0 0 0 0 0 0 0 0 0 0 0 0 0 0 0 0 0 0 0 0 0 0 0 0 0 0 0 0 0 0 0 0 0 0 0 0 0 0 0 0 0 0 0 0 0 0 0 0 0 0 0 0 0 0 0 0 0 0 0 0 0 0 0 0 0 0 0 0 0 0 0 0 0 0 0 0 0 0 0 0 0 0 0 0 0 0 0 0 0 0 0 0 0 0 0 0 0 0 0 0 0 0 0 0 0 0 0 0 0 0 0 0 0 0 0 0 0 0 0 0 0 0 0 0 0 0 0 0 0 0 0 0 0 0 0 0 0 0 0 0 0 0 0 0 0 0 0 0 0 0 0 0 0 0 0 0 0 0 0
0 0 0 0 0.00329927618217977 0.00582064675872671 0 0 0 0 0 0.0109624998227219 0 0.0346527200710391 0.0314509736513371 0.381011576079666 0 0 0 0 0.0110270808034399 0.00708393260397975 0 0 0 0 0 0 0.00160640712595709 0 0.0180495259533441 0 0 0 0 0 0 0 0 0.0132419179149437 0 0 0 0 0 0 0.0140949853644203 0 0 0 0.00236146918585232 0 0 0 0 0 0 0 0 0.00781380387180223 0 0 0 0 0 0 0 0.056577932706357 0.00525959041500575 0.0126482102235843 0.0133115264346117 0 0 0 0 0.0164310680496802 0.0238378213033515 0 0 0 0 0 0 0 0 0.00252369461044244 0 0.00240736898847365 0 0 0 0 0 0 0 0 0 0.0172273479613536 0.00659287070075261 0 0 0 0 0 0 0 0 0 0 0.00771332821447778 0 0.00199405897353879 0.00286324203386559 0 0 0 0 0 0 0 0 0 0 0 0.00441567092181789 0 0 0.0262825187646388 0 0 0 0 0 0 0.0338344527850181 0.157301510734346 0.040599610518013 0 0.0257013602712611 0 0 0 0 0 0 0 0 0 0 0 0 0 0 0 0 0 0 0 0 0 0 0 0 0 0 0 0 0 0 0 0 0 0 0 0 0 0 0 0 0 0 0 0 0 0 0 0 0 0 0 0 0 0 0 0 0 0 0 0 0 0 0 0 0 0 0 0 0 0 0 0 0 0 0 0 0 0 0 0 0 0 0 0 0 0 0 0 0 0 0 0 0 0 0 0 0 0 0 0 0 0 0 0 0 0 0 0 0 0 0 0 0 0 0 0 0 0 0 0 0 0 0 0 0 0 0 0 0 0 0 0 0 0 0 0 0 0 0 0 0 0 0 0 0 0 0 0 0 0 0 0 0 0 0 0 0 0 0 0 0 0 0 0 0 0 0 0 0 0 0 0 0 0 0 0
0 0 0 0 0 0 0 0 0 0 0 0 0 0 0 0.403784230113829 0 0 0 0 0 0 0 0 0 0 0 0 0 0 0 0 0 0 0 0 0 0 0 0.00906533003184714 0 0 0 0 0 0 0.0154290980077893 0 0 0 0.00471508754556844 0 0 0 0 0 0 0 0 0.0110259987621989 0.00700498730621483 0.0253714692342229 0.0175520931322471 0 0 0 0 0.0297379391255315 0 0 0.0195504083595542 0 0 0 0 0 0.0203884784880702 0 0.0899963708472183 0 0 0 0 0 0 0 0 0 0 0 0 0 0 0 0 0 0 0 0 0 0 0 0 0 0 0 0 0 0 0.0104757698538753 0 0 0 0 0 0 0 0 0 0 0 0 0 0 0 0 0 0 0 0 0 0 0 0 0.158329226037488 0.0907783333233474 0 0.0867951798309974 0 0 0 0 0 0 0 0 0 0 0 0 0 0 0 0 0 0 0 0 0 0 0 0 0 0 0 0 0 0 0 0 0 0 0 0 0 0 0 0 0 0 0 0 0 0 0 0 0 0 0 0 0 0 0 0 0 0 0 0 0 0 0 0 0 0 0 0 0 0 0 0 0 0 0 0 0 0 0 0 0 0 0 0 0 0 0 0 0 0 0 0 0 0 0 0 0 0 0 0 0 0 0 0 0 0 0 0 0 0 0 0 0 0 0 0 0 0 0 0 0 0 0 0 0 0 0 0 0 0 0 0 0 0 0 0 0 0 0 0 0 0 0 0 0 0 0 0 0 0 0 0 0 0 0 0 0 0 0 0 0 0 0 0 0 0 0 0 0 0 0 0 0 0 0 0 0
0 0 0 0 0 0 0 0 0 0 0 0 0.000994114359803663 0 0 0 0 0 0 0 0 0 0 0 0 0 0 0 0 0.00230312050153573 0.00224054222054351 0 0 0.0343416740941623 0 0 0.00194029123732155 0.00116072147321416 0 0 0 0 0 0.00219573792487257 0 0.000738276622830904 0 0 0 0 0 0 0 0 0.237439410893144 0 0 0.0328162235843959 0.0111013707501547 0 0 0 0 0 0 0.000832177343511961 0 0 0 0 0.000908903285627651 0.0278803125629332 0.000957793583779156 0 0 0 0 0.00364922894066104 0 0 0.0013751495902853 0.000651859146410903 0.00128911660522848 0 0 0 0 0 0.00165068549309779 0.00850060600959002 0.00084452180576732 0 0.00456458942692159 0.00096766752458094 0.00124515738530516 0.00257016500396846 0 0 0 0 0.014125655145053 0.0169047873482068 0.00824653731109146 0.0122159092171869 0 0 0 0 0 0 0 0 0 0 0 0 0 0 0 0 0 0 0 0 0 0 0 0 0 0 0.0252815599618754 0 0 0.00415470140680705 0 0 0 0 0 0 0 0.0149723036055688 0.0503512057517505 0.00891908393607979 0.0558328358845119 0.00607405202009985 0.0386358765245017 0 0 0.0268330394922108 0.0464521552027751 0.00702167928602623 0.00188918049234535 0.00369496988317232 0.0801696286487689 0.038871855374706 0 0 0 0 0.000579247900223805 0 0 0 0 0 0.00113737472310203 0 0 0 0 0 0 0 0 0 0 0.000560735011214569 0 0 0 0 0 0 0 0 0 0 0 0.000565751306516431 0 0 0 0 0 0 0 0 0 0 0 0 0 0 0 0 0 0 0 0 0 0 0 0 0.000958156521855616 0 0 0 0 0 0 0 0 0 0 0 0 0 0 0 0 0 0 0 0 0 0 0 0 0 0 0 0 0 0 0 0 0 0 0 0 0 0 0 0 0.0698216517514639 0.000263887191045233 0 0 0 0 0 0 0 0 0 0 0 0 0 0 0 0 0 0 0 0 0 0 0 0 0 0 0 0 0 0 0 0.000781965123502225 0 0 0 0 0 0.00217161284183507 0 0.0339878529794546 0.00610522531841686 0 0 0 0.00585197076078805 0 0 0 0 0 0.000949942816698999 0.000607543372701294 0 0.0205606224306758 0.000879352100343069 0.00234416197004951 0 0.00606651201772778
0 0 0 0 0 0 0.00648313297170597 0 0 0 0 0 0 0 0 0.0075268914293005 0 0 0 0 0 0 0 0 0 0 0 0 0 0 0 0 0 0 0 0 0 0 0 0 0 0 0 0 0 0.0418456711388514 0.151357518467042 0 0 0 0.0701516588400615 0 0 0 0 0 0 0 0.289406213298204 0 0.0184140022466816 0 0 0 0 0 0 0 0 0 0.00918643898210369 0 0.00790820151462763 0 0 0 0.0176784663207618 0 0.00451252228970062 0 0 0 0 0 0 0 0 0 0 0 0 0 0 0 0 0 0 0 0 0 0 0 0 0 0 0 0 0 0 0 0 0 0 0 0 0 0 0 0 0 0 0 0 0 0 0 0 0 0 0 0.013929253384371 0.0183923804320103 0.176963064807931 0.0150937469849649 0 0 0 0 0 0 0 0 0 0 0 0 0.0282491232769876 0 0 0 0 0 0 0 0.106572509175815 0 0 0 0 0 0 0 0 0 0 0 0 0 0 0 0 0 0 0 0.00653772357309091 0 0 0 0 0 0 0 0 0 0 0 0 0 0 0 0 0 0 0 0 0 0 0 0 0 0 0 0 0 0 0 0 0.00489068011478129 0.00490080075100805 0 0 0 0 0 0 0 0 0 0 0 0 0 0 0 0 0 0 0 0 0 0 0 0 0 0 0 0 0 0 0 0 0 0 0 0 0 0 0 0 0 0 0 0 0 0 0 0 0 0 0 0 0 0 0 0 0 0 0 0 0 0 0 0 0 0 0 0 0 0 0 0 0 0 0 0 0 0 0 0 0 0 0 0 0 0 0 0 0 0 0 0 0 0 0 0 0 0 0 0 0 0 0 0 0 0
0 0 0 0 0 0 0 0 0 0 0 0 0 0 0 0 0 0 0 0 0 0 0 0 0 0 0 0 0 0 0 0 0 0 0 0 0 0 0 0 0 0 0 0 0 0 0 0 0 0 0 0 0 0 0 0 0 0 0 0 0 0 0 0 0 0 0 0 0 0 0 0 0 0 0 0 0 0 0 0 0.0133705627739721 0 0 0 0 0.00719544859203258 0.00331087518764233 0 0.00688359463441278 0.0546173997083098 0 0 0 0 0.0435550316877227 0.0122318792403417 0 0 0 0 0 0 0.0526767263720692 0.13776279521972 0 0 0 0 0 0 0 0 0 0 0 0 0 0 0 0 0 0 0 0 0 0 0 0 0 0 0 0 0 0 0 0 0 0 0 0.0499762716128856 0 0 0.0608087220283651 0.0462505507043104 0.0567160678513144 0.0224557864908739 0.023247347106184 0 0.0417886674465974 0.189113961516736 0.135858347745739 0 0.0102813483897562 0.0100279889404247 0 0 0 0 0 0 0 0 0 0 0 0 0 0 0 0 0 0 0 0 0 0 0 0 0 0 0 0 0 0 0 0 0 0 0 0 0 0 0 0 0 0 0 0 0 0 0 0 0 0 0 0 0 0 0 0 0 0 0 0 0 0 0 0 0 0 0 0 0 0 0 0 0 0 0 0 0 0 0 0 0 0 0 0 0 0 0 0 0 0 0 0 0 0 0 0 0 0 0 0 0 0.00164378097393389 0 0 0 0 0 0 0 0 0 0 0 0 0 0 0 0 0 0 0 0 0 0 0 0 0 0 0 0 0 0 0 0 0 0 0 0 0 0 0 0 0.00158816221025287 0 0 0 0 0 0 0 0 0 0 0.00773208932319157 0.00430976321590129 0 0 0.00659683102731061 0 0 0
0 0 0 0 0 0 0 0 0 0 0 0 0 0 0 0 0 0 0 0 0 0 0 0 0 0 0 0 0 0 0 0 0 0 0 0 0 0 0 0 0 0 0 0 0 0 0 0 0 0 0 0 0 0 0 0 0 0 0.0959294098155485 0 0 0 0 0 0 0 0 0 0 0 0 0 0 0 0 0 0 0 0 0 0 0 0 0 0 0 0 0 0 0.0256365740664385 0.00419584382841893 0 0.00991453328421389 0 0.0109651385382681 0.00238600185090956 0 0 0 0 0 0 0.012633997809243 0.0193713078942697 0 0 0 0 0 0 0 0 0 0 0 0 0 0 0 0 0 0 0 0 0 0 0 0 0 0 0 0 0 0 0 0 0 0 0 0.131484871555926 0 0.0475725640534396 0 0.224476658862186 0 0.00782684026697071 0.250619955430236 0.0178950628696641 0.0442149700879338 0 0 0 0.00844647059937454 0 0.0441736364405509 0.034728825444993 0 0 0 0 0 0 0 0 0 0 0 0 0 0 0 0 0 0 0 0 0 0 0 0 0 0 0 0 0 0 0 0 0 0 0 0 0 0 0 0 0 0 0 0 0 0 0 0 0 0 0 0 0 0 0 0 0 0 0 0 0 0 0 0 0 0 0 0 0 0 0 0 0 0 0 0 0 0 0 0 0 0 0 0 0 0 0 0 0 0 0 0 0 0 0 0 0 0 0 0 0 0 0 0 0 0 0 0 0 0 0 0 0 0 0 0 0 0 0 0 0 0 0 0 0 0 0 0 0 0 0 0 0 0 0 0 0 0 0 0 0 0.00379880113375984 0 0 0 0 0 0 0 0 0 0 0.00372853616765475 0 0 0 0 0 0
0 0 0 0 0 0 0 0 0 0 0 0 0 0 0 0 0 0 0 0 0 0 0 0 0 0 0 0 0 0 0 0 0 0 0 0 0 0 0 0 0 0 0 0 0 0 0 0 0 0 0 0 0 0 0 0 0 0 0.117270724209165 0 0 0 0 0 0 0 0 0 0 0 0 0 0 0 0 0 0 0 0 0 0.00522548384691493 0 0 0 0 0.0422248744085682 0.00560661150414261 0.0215562975125355 0.0252285858915905 0.217389135071187 0.0343926349001328 0 0.080199914151827 0 0 0.0174684462475734 0 0 0 0 0 0 0.0941292638342113 0.103933956075243 0 0 0 0 0 0 0 0 0 0 0 0 0 0 0 0 0 0 0 0 0 0 0 0 0 0 0 0 0 0 0 0 0 0 0 0.0149804148497925 0 0.0232726195216021 0.144380608394072 0 0 0 0.0298756704321563 0 0.00451463557640672 0.00738536380346818 0.00660740093605071 0.00435735883335972 0 0 0 0 0 0 0 0 0 0 0 0 0 0 0 0 0 0 0 0 0 0 0 0 0 0 0 0 0 0 0 0 0 0 0 0 0 0 0 0 0 0 0 0 0 0 0 0 0 0 0 0 0 0 0 0 0 0 0 0 0 0 0 0 0 0 0 0 0 0 0 0 0 0 0 0 0 0 0 0 0 0 0 0 0 0 0 0 0 0 0 0 0 0 0 0 0 0 0 0 0 0 0 0 0 0 0 0 0 0 0 0 0 0 0 0 0 0 0 0 0 0 0 0 0 0 0 0 0 0 0 0 0 0 0 0 0 0 0 0 0 0 0 0 0 0 0 0 0 0 0 0 0 0 0 0 0 0 0 0 0 0 0
0 0 0 0 0 0 0 0 0 0 0 0 0 0 0 0 0 0 0 0 0 0 0 0 0 0 0 0 0 0 0 0 0.00474424614506361 0 0 0 0 0 0 0 0 0 0 0 0 0 0 0 0 0 0 0 0 0 0.00926449924457855 0 0 0 0 0 0 0 0 0 0 0 0 0 0 0 0 0 0 0 0 0 0 0 0 0 0.00194732712799373 0 0 0 0 0 0 0 0 0.00712615603116973 0 0 0 0 0 0 0 0 0 0 0 0.02947202716352 0.00798448356853404 0.0115669551224115 0 0 0 0 0 0 0 0 0 0 0 0 0 0 0 0 0 0 0 0 0 0 0 0 0 0 0.0116450497435712 0 0 0 0 0 0 0 0 0.128145790265229 0 0.0389982879486835 0 0 0 0.0996132786731701 0 0 0 0.0665153447671111 0.289364718182608 0.0275616386484859 0.00256893381302999 0.00641636720664459 0.00860822223947895 0 0 0 0 0 0 0 0 0 0 0 0 0 0 0 0 0 0 0 0 0 0 0 0 0 0 0 0 0 0 0 0 0 0 0.0021013048786931 0 0 0 0 0 0 0 0 0 0 0 0 0 0 0 0 0 0 0 0 0 0 0 0 0 0 0 0 0 0 0 0 0 0 0 0 0 0 0 0 0 0 0 0 0 0 0 0 0 0 0 0 0 0 0 0 0 0 0 0 0 0 0 0 0 0.0874034395101314 0 0 0 0 0 0 0 0 0 0 0 0 0 0 0 0 0 0 0 0 0 0 0 0 0 0 0 0 0 0 0 0 0 0 0 0.00206757922425107 0 0 0 0 0.0806027529988624 0.0397325223278749 0 0 0 0.00635032788158284 0 0 0 0 0 0 0 0 0.0222688403711189 0 0 0.00360660141012989 0.0043233055060722
0 0 0 0 0 0 0 0 0 0 0 0 0 0 0 0 0 0 0 0 0 0 0 0 0 0 0 0 0 0 0.0101205389867857 0 0 0 0 0 0 0 0 0 0 0 0 0 0 0 0 0 0 0 0 0 0 0 0 0 0 0 0 0 0 0 0 0 0 0 0 0 0 0 0 0 0 0 0 0 0 0 0 0 0 0 0.00500280054584518 0 0 0.00624082599105451 0 0 0 0.00889691172233129 0 0 0.00457865681356091 0.00492688665535084 0 0.0132094504088719 0.00825043939140135 0 0 0 0 0 0.00469221332594812 0.0264104951859214 0 0 0 0 0 0 0 0 0 0 0 0 0 0 0 0 0 0 0 0 0 0 0 0 0 0 0 0 0 0 0 0 0.00532992078909406 0 0 0.0322261459735306 0 0.0356929879308759 0.0159019514117531 0 0.230267391494543 0 0 0.0390741683409713 0.122915520701832 0.069736477984369 0.199680825654986 0 0.00992161340234162 0.0236012408328855 0 0 0 0 0 0 0 0 0 0 0 0 0 0 0 0 0 0 0 0 0 0 0 0 0 0 0 0 0 0 0 0 0 0 0 0 0 0 0 0 0 0 0 0 0 0 0 0 0 0 0 0 0 0 0 0 0 0 0 0 0 0 0 0 0 0 0 0 0 0 0 0 0 0 0 0 0 0 0 0 0 0 0 0 0 0 0 0 0 0 0 0 0 0 0 0 0 0 0 0 0 0.00932171602771595 0.00439332737219462 0 0 0 0 0 0 0 0 0 0 0 0 0 0 0 0 0 0 0 0 0 0 0 0 0 0 0 0 0 0 0 0 0 0 0 0 0 0 0 0.00758924821541536 0.00563136935760899 0 0 0 0 0 0 0 0 0 0.0121480680380941 0.00817769525714354 0 0.00494076741216723 0.0530058082470372 0.0181145365283692 0 0
0 0 0 0 0 0 0 0 0 0 0 0 0 0 0 0.00131170344520299 0 0 0 0 0 0 0 0 0 0 0 0 0 0.00305762497911623 0 0 0 0 0 0 0 0.0105653765267521 0 0 0 0 0 0 0 0.00481962467638597 0 0 0 0 0.0172329848759043 0 0 0 0 0 0 0.00661307770863979 0.113820231606249 0 0.00218870222854804 0 0 0 0 0 0 0 0 0 0 0 0 0 0 0 0 0 0 0 0.00229336667137461 0.00254824126843539 0.00348994691655986 0 0 0 0.00245501729673978 0 0 0.0132104863597851 0 0 0.00291729862087904 0.00319817149094038 0 0.00288123557742376 0 0 0 0 0 0 0 0.0118180607101355 0 0 0 0 0 0 0 0 0 0 0 0 0 0 0 0 0 0 0 0 0 0 0 0 0 0 0.0292795293431377 0 0 0 0 0 0 0 0 0.104249837341469 0.00994835953350135 0.0187924233919655 0.258960994077667 0.0479952974102279 0 0 0 0.0495003326302858 0.0991094388109763 0.00619432356559377 0 0 0.00387735626172017 0 0.119896674221309 0.0351525185226016 0 0 0 0 0 0 0 0 0 0 0 0 0 0 0 0 0 0 0 0 0 0 0 0 0 0 0 0 0 0 0 0 0 0 0 0 0 0 0 0 0 0 0 0 0 0 0 0 0 0 0 0 0 0 0 0 0 0 0 0 0 0 0 0 0 0 0 0 0 0 0 0 0 0 0 0 0 0 0 0 0 0 0 0 0 0 0 0 0 0 0 0 0 0 0 0 0 0 0 0 0.000856756304199861 0 0 0 0 0 0 0 0 0 0 0 0 0 0 0 0 0 0 0 0 0 0 0 0 0 0 0 0 0 0 0 0 0 0 0 0 0 0 0 0 0.00475844467003628 0 0 0 0 0 0 0 0 0 0.00220485969829164 0.0048017032579457 0 0 0 0 0 0
0 0 0 0 0 0 0 0 0 0 0 0 0 0 0 0 0 0 0 0 0 0 0 0 0 0 0 0 0 0 0 0 0 0 0 0 0.0229694778067011 0 0 0 0 0 0 0 0 0 0 0 0 0 0 0 0 0 0 0 0 0 0.0142988060405832 0 0 0 0 0 0 0 0 0 0 0 0 0 0 0.0293287825550594 0 0 0 0 0 0 0 0.00870754682960679 0.00639252753834897 0 0 0.00720261603816099 0.00874033625101256 0 0 0 0 0 0.00598829068957848 0.0172519803199761 0 0.023247776271594 0 0 0 0 0 0 0 0.00989752649140688 0 0 0 0 0 0 0 0 0 0 0 0 0 0 0 0 0 0 0 0 0 0 0 0 0 0 0 0 0 0 0 0 0 0 0 0 0 0 0.0559362857169676 0 0 0.0601154618740208 0.149744130573874 0 0.177173488357793 0.00995595202713459 0.0510519153347446 0 0 0 0.316039767841002 0 0 0 0 0 0 0 0 0 0 0 0 0 0 0 0 0 0 0 0 0 0 0 0 0 0 0 0 0 0 0 0 0 0 0 0 0 0 0 0 0 0 0 0 0 0 0 0 0 0 0 0 0 0 0 0 0 0 0 0 0 0 0 0 0 0 0 0 0 0 0 0 0 0 0 0 0 0 0 0 0 0 0 0 0 0 0 0 0 0 0 0 0 0 0 0 0 0 0 0 0.00874186938092739 0 0 0 0 0 0 0 0 0 0 0 0 0 0 0 0 0 0 0 0 0 0 0 0 0 0 0 0 0 0 0 0 0 0 0 0 0 0 0 0 0.00961720031415409 0 0 0 0 0 0 0 0 0 0 0 0 0 0.00759826174735225 0 0 0 0
0 0 0 0 0 0 0 0 0 0 0 0 0 0 0 0 0 0 0 0 0 0 0 0 0 0 0 0 0 0 0 0 0 0 0 0 0 0 0 0 0 0 0 0 0 0 0 0 0 0 0 0 0 0 0 0 0 0 0.0287787609429904 0 0 0 0 0 0 0 0 0 0 0 0 0 0 0 0 0 0 0 0 0 0.0041140103271663 0.00487991215839477 0.00811371575105515 0 0 0.00649718105538458 0.00273619006874299 0 0 0.00771822841378765 0 0 0.00476426904747753 0.00863808882563799 0.0121844119278989 0.0137472704464917 0 0 0 0 0 0 0.00980173244703793 0.0153801169250463 0 0 0 0 0 0 0 0 0 0 0 0 0 0 0 0 0 0 0 0 0 0 0 0 0 0 0 0 0 0 0 0 0 0 0 0 0 0.0737196429613424 0.0997018812146044 0.0158277447905182 0 0.136419606061932 0.216286956366762 0.127812213707224 0 0.0221226330150285 0.00763556480815001 0 0.00593879805931168 0 0.0367178723778145 0.0555571325692826 0 0 0 0 0 0 0 0 0 0 0 0 0 0 0 0 0 0 0 0 0 0 0 0 0 0 0 0 0 0 0 0 0 0 0 0 0 0 0 0 0 0 0 0 0 0 0 0 0 0 0 0 0 0 0 0 0 0 0 0 0 0 0 0 0 0 0 0 0 0 0 0 0 0 0 0 0 0 0 0 0 0 0 0 0 0 0 0 0 0 0 0 0 0 0 0 0 0 0 0.00395574905539775 0.0036135553625247 0 0 0 0 0 0 0 0 0 0 0 0 0 0 0 0 0 0 0 0 0 0 0 0 0 0 0 0 0 0 0 0 0 0 0 0 0 0 0 0.0087363631595336 0.00400716206649333 0 0 0 0 0 0 0 0 0 0.0209570778407958 0.012446792763904 0 0 0.014788534415261 0.00640083106700736 0 0
0 0 0 0 0 0 0 0 0 0 0 0 0 0 0 0 0 0 0 0 0 0 0 0 0 0 0 0 0 0 0 0 0 0 0.00227706550117135 0 0 0 0 0 0 0 0 0 0 0 0 0 0 0 0 0 0 0 0.00876528466853548 0 0 0 0 0 0 0 0 0 0 0 0 0 0 0 0 0 0 0 0 0 0 0 0 0 0.0106536040649746 0 0 0 0 0.00445438273910172 0.00312187973257939 0.0022230334384317 0.0079468744246477 0.0408600745013324 0.00343328725108813 0 0.00546337361625582 0 0.0213189458719592 0.00818325992356204 0 0 0 0 0.0212556478448956 0.025631012362942 0.0667708740054311 0.149963227148161 0 0 0 0 0 0 0 0 0 0 0 0 0 0 0 0 0 0 0 0 0 0 0 0 0 0 0 0 0 0 0 0 0 0 0 0.0504439708797488 0 0.106509356427546 0 0.00826623410612911 0.0544811901891461 0.0247098178078016 0.00431567435758485 0.0022929568595626 0.00706278982623341 0 0.190697552699381 0.0885462225804883 0.031285595357303 0.0366993570069869 0 0 0 0 0 0 0 0 0 0 0 0 0 0 0 0 0 0 0 0 0 0 0 0 0 0 0 0 0 0 0 0 0 0 0 0 0 0 0 0 0 0 0 0 0 0 0 0 0 0 0 0 0 0 0 0 0 0 0 0 0 0 0 0 0 0 0 0 0 0 0 0 0 0 0 0 0 0 0 0 0 0 0 0 0 0 0 0 0 0 0 0 0 0 0 0 0 0 0 0 0 0.00432227644816486 0 0 0 0 0 0 0 0 0 0 0 0 0 0 0 0 0 0 0 0 0 0 0 0 0 0 0 0 0 0 0 0 0 0 0 0 0 0 0 0 0 0 0 0 0 0.00122127881524153 0 0 0 0 0 0 0 0 0 0.00682389954361258 0 0 0
0 0 0 0 0 0 0 0 0 0 0 0 0 0 0 0 0 0 0 0 0 0 0 0 0 0 0 0 0 0 0 0 0.00382705071191896 0 0 0 0 0 0 0 0 0 0 0 0 0 0 0 0 0 0 0 0 0 0.00865912015869321 0 0 0 0 0 0 0 0 0 0 0 0 0 0 0 0 0 0 0 0 0 0 0 0 0 0.00430258157129257 0 0 0 0 0.00319346976106043 0.00239021111022304 0.00201277868152299 0.00456467587074172 0.0211112457659487 0.00165898705262026 0 0.00300236522307411 0 0.00419728933063483 0.00435299861526106 0 0 0 0 0.0105977030362696 0.0427733425030428 0.0321040949546383 0.0519948501388187 0 0 0 0 0 0 0 0 0 0 0 0 0 0 0 0 0 0 0 0 0 0 0 0 0 0 0 0 0 0 0 0 0 0 0 0.0564495664069383 0 0.0494613359425526 0 0.00478059346212089 0.153209488526121 0.045736322636099 0 0.00760047044278811 0.00157578143998454 0.123270871155466 0 0.0671040484804942 0.0148596970550098 0.0502044975203513 0.0158088591492351 0 0 0 0 0 0 0 0 0 0 0 0 0 0 0 0 0 0 0 0 0 0 0 0 0 0 0 0 0 0 0 0 0 0.00424269947343645 0 0 0 0 0 0 0 0 0 0 0 0 0 0 0 0 0 0 0 0 0 0 0 0 0 0 0 0 0 0 0 0 0 0 0 0 0 0 0 0 0 0 0 0 0 0 0 0 0 0 0 0 0 0 0 0 0 0 0 0 0 0 0 0 0 0 0.0554426297193499 0.00109838145093987 0 0 0 0 0 0 0 0 0 0 0 0 0 0 0 0 0 0 0 0 0 0 0 0 0 0 0 0 0 0 0 0 0 0 0 0 0 0.000748859267273757 0 0.0650529662918466 0.0190902424712052 0 0 0 0.00290978657095182 0 0 0 0 0 0.00337106907002661 0.0022486827035455 0 0.039775535054301 0.00442824421980169 0.00268743190519088 0.000939610251706144 0.00715956484750255
0 0 0 0 0 0 0 0 0 0 0 0 0 0 0 0 0 0 0 0 0 0 0 0 0 0 0 0 0 0 0 0.00176015088512951 0.00321963698831374 0.00350173237033927 0.0111742484984937 0 0 0 0 0 0 0 0 0 0 0 0 0 0 0 0 0 0 0 0.00463071245850063 0 0 0 0 0 0 0 0 0 0 0 0 0 0 0 0 0 0 0 0 0 0 0 0 0 0.00167809191696366 0 0 0 0 0.00213383230087709 0.00225859265717837 0.00598990756402323 0.00613864442012121 0.020672566194066 0.0141564263453227 0.00988507790606617 0.0285855819857754 0 0.0160170815700275 0.004267023426183 0 0 0 0 0.0890498959344679 0.178423969856834 0.0893483728929404 0.181315259122688 0 0 0 0 0 0 0 0 0 0 0 0 0 0 0 0 0 0 0 0 0 0 0 0 0 0 0 0 0 0 0 0 0 0 0 0.0133323879398239 0 0 0 0.00492591245927509 0.0228011804133872 0 0 0 0 0.0894329579543037 0.104848188968808 0 0.04639191982085 0.0183876339975772 0 0 0 0 0 0 0 0 0 0 0 0 0 0 0 0 0 0 0 0 0 0 0 0 0 0 0 0 0 0 0 0 0 0 0 0 0 0 0 0 0 0 0 0 0 0 0 0 0 0 0 0 0 0 0 0 0 0 0 0 0 0 0 0 0 0 0 0 0 0 0 0 0 0 0 0 0 0 0 0 0 0 0 0 0 0 0 0 0 0 0 0 0 0 0 0 0 0 0 0 0 0.00832597439941794 0 0 0 0 0 0 0 0 0 0 0 0 0 0 0 0 0 0 0 0 0 0 0 0 0 0 0 0 0 0 0 0 0 0 0 0 0 0 0 0 0.00831385046650175 0.00617651077068514 0 0 0 0 0 0 0 0 0 0 0 0 0.00285667751505759 0 0 0 0
0 0 0 0 0 0 0 0 0 0 0 0 0 0 0 0 0 0 0 0 0 0 0 0 0 0 0 0 0 0 0 0.00149403694127068 0 0 0.0118807276713752 0 0 0 0 0 0 0 0 0 0 0 0 0 0 0 0 0 0 0 0.0027695002147361 0 0 0 0 0 0 0 0 0 0 0 0 0 0 0 0 0 0 0 0.00244088683224142 0 0 0 0 0 0.00701785462021622 0 0 0 0 0.00532029090080564 0.00387562782174188 0 0.0123272978504147 0.0155855114417193 0.0439456665376423 0.0729862837766312 0.0673232159621043 0 0.113105692170373 0.00625645724388408 0 0 0 0 0.0388738161407305 0.156381773250699 0.028287245359066 0.100546713293267 0 0 0 0 0 0 0 0 0 0 0 0 0 0 0 0 0 0 0 0 0 0 0 0 0 0 0 0 0 0 0 0 0 0 0 0.00839224596925325 0 0.013682945567648 0.0143685887555154 0 0.00497213612914529 0.00830724826056908 0.00638345560187972 0 0.00448026168237137 0.0739281399171322 0.0543200255150114 0.108537582484369 0 0.00661535806238157 0 0 0 0 0 0 0 0 0 0 0 0 0 0.00241781925353637 0 0 0 0 0 0 0 0 0 0 0 0 0 0 0 0 0 0 0 0 0 0 0 0 0 0 0 0 0 0 0 0 0 0 0 0 0 0 0 0 0 0 0 0 0 0 0 0 0 0 0 0 0 0 0 0 0 0 0 0 0 0 0 0 0 0 0 0 0 0 0 0 0 0 0 0 0 0 0 0 0 0 0 0 0 0 0 0.00317559477226851 0 0 0 0 0 0 0 0 0 0 0 0 0 0 0 0 0 0 0 0 0 0 0 0 0 0 0 0 0 0 0 0 0 0 0 0 0 0 0 0 0 0 0 0 0 0 0 0 0 0 0 0 0 0 0 0 0 0 0
0 0 0 0 0 0 0 0 0 0 0 0 0 0 0 0 0 0 0 0 0 0 0 0 0.0179897801678428 0 0 0 0 0 0 0.0182742649725408 0.11110677723058 0.0680620342027302 0.043476268599736 0.00307783812623704 0 0 0 0 0 0 0 0 0 0 0 0 0.0215049193070071 0 0 0 0.00296530847142403 0 0.112334774110117 0 0 0 0 0 0 0 0 0 0 0 0 0 0 0 0 0 0 0.00613437633464545 0 0 0 0 0 0 0.00305382716545099 0 0.00179706051886103 0 0.00421421727167823 0.00344497038703482 0 0 0 0.00874786786799578 0 0 0 0 0 0 0 0 0 0 0.0862705513352794 0.0320608249264586 0.021605087394034 0.0345106893769037 0 0 0 0 0 0 0 0 0 0 0 0 0 0 0 0 0 0 0 0 0 0 0 0 0 0 0 0 0 0 0 0 0 0 0 0.0163287412170891 0 0.0132764028378515 0 0 0.0123542492035717 0.0196583370509288 0 0 0 0.0862702113723606 0.182570113710582 0.0427957558438121 0.00658097752082684 0 0 0 0 0 0 0 0 0 0 0 0 0 0 0 0 0 0 0 0 0 0 0 0 0 0 0 0 0 0 0 0 0 0 0 0 0 0 0 0 0 0 0 0 0 0 0 0 0 0 0 0 0 0 0 0 0 0 0 0 0 0.0024379173733816 0 0 0 0 0 0 0 0 0 0 0 0 0 0 0 0 0 0 0 0 0 0 0 0 0 0 0 0 0 0 0 0 0 0 0 0 0 0 0 0 0.00968904710203812 0 0 0 0 0 0 0 0 0 0 0 0 0 0 0 0 0 0 0 0 0 0 0 0 0 0 0 0 0 0 0 0 0 0 0 0 0 0 0 0 0.00469449726152831 0.00271231173947223 0 0 0 0 0 0 0 0 0 0 0 0 0 0 0 0 0
0 0 0 0 0 0 0 0 0 0 0 0 0 0 0 0.00260157852328433 0 0 0 0 0 0 0 0 0 0 0 0 0 0.00252009935788188 0 0 0 0 0 0 0.011478880796126 0.00785704214867282 0 0 0 0 0 0.00651453524321579 0 0.0108159322041232 0 0 0 0 0 0 0 0 0.0572135904545135 0 0 0.00684472841817119 0.018740083112118 0 0.00649349928176246 0 0 0 0 0.00189762328679672 0 0 0 0 0.00370494782247352 0 0.00594803874072741 0 0 0 0 0.0135045184546762 0 0 0 0 0 0 0 0.00294160883542644 0 0 0 0 0 0.00301372379707875 0 0 0 0.00452323824182301 0 0 0 0 0 0 0 0 0 0 0 0 0 0 0 0 0 0 0 0 0 0 0 0 0 0 0 0 0 0 0 0 0 0 0.040736999880299 0 0 0.00542679857330256 0 0.00209568637258818 0 0 0 0.202438863818438 0.035122958629662 0 0.0427150835628528 0 0.00947071643620823 0 0.112203534867472 0.0977686110548832 0.0157456864354322 0 0.0328495789470421 0 0 0 0 0.233353962287471 0 0 0 0 0 0 0 0 0 0 0 0 0 0 0 0 0 0 0 0 0 0 0 0 0 0 0 0 0 0 0 0 0 0 0 0 0 0 0 0 0 0 0 0 0 0 0 0 0 0 0 0 0 0 0 0 0 0 0 0 0 0 0 0 0 0 0 0 0 0 0 0 0 0 0 0 0 0 0 0 0 0 0 0 0 0 0 0 0 0 0 0 0 0 0 0 0 0 0 0.00345785041547812 0 0 0 0 0 0 0 0 0 0 0 0 0 0 0 0 0 0 0 0 0 0 0 0 0 0 0 0 0 0 0 0 0 0 0 0 0 0 0 0 0 0 0 0 0 0 0 0 0 0 0 0 0 0 0 0 0 0 0
0 0 0 0 0 0 0 0 0 0 0 0 0 0 0 0 0 0 0 0 0 0 0 0 0 0 0 0 0 0 0 0 0 0 0 0 0 0 0 0 0 0 0 0 0 0 0 0 0 0 0 0 0 0 0 0 0 0 0.0138377474238158 0 0 0 0 0 0 0 0 0 0 0 0 0 0 0 0 0 0 0 0 0 0 0 0 0 0 0 0 0 0 0 0 0 0 0 0 0 0 0 0 0 0 0 0 0 0 0 0 0 0 0 0 0 0 0 0 0 0 0 0 0 0 0 0 0 0 0 0 0 0 0 0.0120332880761114 0 0 0 0 0 0 0 0 0.226680749467887 0 0 0.0775538841478454 0 0 0 0.0759715870270636 0 0.0550198324600258 0 0 0 0 0 0.538902911397251 0 0 0 0 0 0 0 0 0 0 0 0 0 0 0 0 0 0 0 0 0 0 0 0 0 0 0 0 0 0 0 0 0 0 0 0 0 0 0 0 0 0 0 0 0 0 0 0 0 0 0 0 0 0 0 0 0 0 0 0 0 0 0 0 0 0 0 0 0 0 0 0 0 0 0 0 0 0 0 0 0 0 0 0 0 0 0 0 0 0 0 0 0 0 0 0 0 0 0 0 0 0 0 0 0 0 0 0 0 0 0 0 0 0 0 0 0 0 0 0 0 0 0 0 0 0 0 0 0 0 0 0 0 0 0 0 0 0 0 0 0 0 0 0 0 0 0 0 0 0 0 0 0 0 0 0 0 0 0 0
0 0 0 0 0 0 0 0 0 0 0 0 0 0 0 0 0 0 0 0 0 0 0 0 0 0 0 0 0 0 0 0 0 0 0 0 0 0 0 0 0 0 0 0 0 0 0 0 0 0 0 0 0 0 0 0 0 0 0 0 0 0 0 0 0 0 0 0 0 0 0 0 0 0 0 0 0 0 0 0 0 0 0 0 0 0 0 0 0 0 0 0 0 0 0 0 0 0 0 0 0 0 0 0 0 0 0 0 0 0 0 0 0 0 0 0 0 0 0 0 0 0 0 0 0 0 0 0 0 0 0 0 0 0 0 0 0 0 0 0 0 0 0 0 0 0 0 0 0 0 0 0 0 0 0 0 0 0.0397386965817692 0.150511433782598 0 0.0150982042652908 0.0196492698249668 0.10555241380095 0.0699712568956904 0 0.146105634118749 0.176658767118552 0 0 0 0 0 0 0 0 0 0 0.0865548506007601 0.0223233178769075 0 0.0274059865475255 0.00928564081896854 0 0 0.0347239440188084 0 0 0 0 0.00987964009259661 0 0 0 0 0 0 0 0 0 0 0 0 0 0 0 0 0 0 0 0 0 0 0 0 0 0.0101272895424888 0 0 0 0 0 0 0 0 0 0 0 0 0 0 0 0 0 0 0 0 0.00625031617370169 0.00506495751941664 0 0 0 0 0 0 0 0 0 0 0 0 0 0 0 0 0 0 0 0 0.0137158993267481 0 0 0 0 0 0 0 0 0 0 0 0 0 0.00918687731353828 0 0 0 0 0 0 0 0 0 0 0 0 0 0 0 0.0421956037799724 0 0 0 0 0 0 0 0 0 0 0 0 0 0 0 0 0 0 0 0 0 0 0 0 0 0
0 0 0 0 0 0 0 0 0 0 0 0 0 0 0 0 0 0 0 0 0 0 0 0 0 0 0 0 0 0 0 0 0 0 0 0 0 0 0 0 0 0 0 0 0 0 0 0 0 0 0 0 0 0 0 0 0 0 0 0 0 0 0 0 0 0 0 0 0 0 0 0 0 0 0 0 0 0 0 0 0 0 0 0 0 0 0 0 0 0 0 0 0 0 0 0 0 0 0 0 0 0 0 0 0 0 0 0 0 0 0 0 0 0 0 0 0 0 0 0 0 0 0 0 0 0 0 0 0 0 0 0 0 0 0 0 0 0 0 0 0 0 0 0 0 0 0 0 0 0 0 0 0 0 0 0 0.023699682273561 0 0.04520330227865 0.0129477730522503 0.061905379674679 0.0909084316150159 0.141989016534731 0 0 0.153516886493599 0.00554252803968269 0 0 0 0 0 0 0 0 0.00682639298296514 0.179882713563168 0 0 0.0359101214468483 0.00501360826691512 0.005649925252174 0 0.023194240256047 0.024941772378029 0 0 0 0 0 0 0 0 0.0239954161428448 0 0 0 0 0 0 0 0 0 0 0 0 0 0 0 0 0 0 0 0 0 0 0.0156032635610222 0 0 0 0 0 0 0 0 0 0 0 0 0 0 0 0 0 0 0 0.00844942371029725 0 0 0 0 0 0 0.00442314504840513 0 0 0 0 0 0 0 0 0 0 0 0 0 0 0 0 0 0 0 0 0 0 0 0 0 0 0 0 0 0 0 0 0 0 0 0 0 0 0 0.0239714746930846 0 0.0125180480777423 0.0151247063236726 0 0.070886876567187 0.0028312058902449 0 0 0.00506466587718425 0 0 0 0 0 0 0 0 0 0 0 0 0 0 0 0 0 0 0 0 0 0
0 0 0 0 0 0 0 0 0 0 0 0 0 0 0 0 0 0 0 0 0 0 0 0 0 0 0 0 0 0 0 0 0 0 0 0 0 0 0 0 0 0 0 0 0 0 0 0 0 0 0 0 0 0 0 0 0 0 0 0 0 0 0 0 0 0 0 0 0 0 0 0 0 0 0 0 0 0 0 0 0 0 0 0 0 0 0 0 0 0 0 0 0 0 0 0 0 0 0 0 0 0 0 0 0 0 0 0 0 0 0 0 0 0 0 0 0 0 0 0 0 0 0 0 0 0 0 0 0 0 0 0 0 0 0 0 0 0 0 0 0 0 0 0 0 0 0 0 0 0 0 0 0 0 0 0 0.0860319596791909 0.0433243025602321 0 0.0146109571648508 0.0126572305685685 0.0141630652813875 0.116668015240347 0.0449041251045213 0 0.401320104347731 0.0428569385918197 0 0 0 0 0 0 0 0 0 0.110937621427287 0.010544656833383 0 0 0.00626471036956876 0 0 0 0.0273652286209559 0 0 0 0 0 0 0 0 0 0 0 0 0 0 0 0 0 0 0 0 0 0 0 0 0 0 0 0 0 0 0 0 0 0 0 0 0 0 0 0 0 0 0 0 0 0 0 0 0 0 0 0 0 0 0 0 0 0 0 0 0 0 0 0 0 0 0 0 0 0 0 0 0 0 0 0 0 0 0.00436173730562878 0 0 0 0 0 0 0 0 0 0 0 0 0.00875866173573995 0 0 0 0 0 0 0 0 0.0156739837059695 0 0 0.0305391470074948 0 0 0 0.00566487578010108 0 0 0 0 0 0 0.00335267867522212 0 0 0 0 0 0 0 0 0 0 0 0 0 0 0
0 0 0 0 0 0 0 0 0 0 0 0 0 0 0 0 0 0 0 0 0 0 0 0 0 0 0 0 0 0 0 0 0 0 0 0 0 0 0 0 0 0 0 0 0 0 0 0 0 0 0 0 0 0 0 0 0 0 0 0 0 0 0 0 0 0 0 0 0 0 0 0 0 0 0 0 0 0 0 0 0 0 0 0 0 0 0 0 0 0 0 0 0 0 0 0 0 0 0 0 0 0 0 0 0.00814121291446513 0 0 0 0 0 0 0 0 0 0 0 0 0 0 0 0 0 0 0 0 0 0 0 0 0 0 0 0 0 0 0 0 0 0 0 0 0 0 0 0 0 0 0 0 0 0 0 0 0 0 0 0 0.0345083269063786 0.0406299301180432 0 0.0653575822121899 0.0320198985028198 0 0 0 0.0961332472215453 0 0 0 0 0 0 0 0 0 0 0.137188188749655 0.0204750610160016 0 0 0 0 0 0 0 0 0 0 0 0 0 0 0 0.0399491970938282 0 0 0 0 0 0 0 0 0 0 0 0 0 0 0 0 0 0 0 0 0 0 0.0153688417552708 0 0 0 0 0 0 0 0 0 0 0 0 0 0 0 0 0 0 0 0 0 0 0 0 0 0 0 0 0 0 0 0 0 0 0 0 0 0 0 0 0 0 0 0 0 0 0 0 0 0 0 0 0 0 0 0 0 0 0 0 0 0 0 0 0 0 0.0832920774886379 0 0.0448008484462525 0.255798070729773 0 0.0529985579365305 0 0 0 0.021753003893396 0 0 0 0 0 0 0 0 0 0 0 0 0 0.0515859550152121 0 0 0 0 0 0 0 0
0 0 0 0 0 0 0 0 0 0 0 0 0 0 0 0 0 0 0 0 0 0 0 0 0 0 0 0 0 0 0 0 0 0 0 0 0 0 0 0 0 0 0 0 0 0 0 0 0 0 0 0 0 0 0.00209531322349028 0 0 0 0 0 0 0 0 0 0 0 0 0 0 0 0 0 0 0 0 0 0 0 0 0 0 0 0 0 0 0 0 0 0 0 0 0 0 0 0 0 0 0 0 0 0.00143115957520507 0.00125371805012356 0 0 0 0 0 0 0 0 0 0 0 0 0 0 0 0 0 0 0 0 0 0 0 0 0 0 0 0 0 0 0 0 0 0 0 0 0 0.00104513057246025 0 0 0 0 0 0 0 0 0 0 0 0 0 0 0 0 0.00554044004954806 0.0380906557487256 0.00812582251107451 0.0150888871545606 0 0.0506218170737382 0.0127416417980017 0 0 0.0147555341031785 0.0726108939004817 0 0 0 0 0 0 0 0 0 0.00633465674778729 0.0277524721477497 0.00533374308431245 0.00208520641488815 0 0 0 0.0023689609644882 0.00321185333136188 0 0 0 0 0 0 0 0 0.00463779253974058 0.0115181669106316 0 0.0133541112552565 0 0 0 0 0 0 0 0 0.0220200425932985 0 0 0 0 0 0 0 0.00779352104178427 0.003920064083555 0 0.00392490001004167 0 0 0 0 0 0 0 0 0.00181114640296573 0 0 0 0 0 0 0 0 0 0 0 0 0 0 0 0 0 0.0466850474369308 0 0 0 0 0 0 0 0 0 0 0 0.00724653831531854 0 0 0 0 0 0 0 0 0 0 0 0 0 0 0 0 0 0 0 0 0 0 0 0 0 0 0 0.0170784685480334 0.0246142145353263 0.161220526113581 0 0.0306678612529109 0.230883846147005 0 0 0 0.0787068988391219 0.051586910996893 0 0 0 0 0 0.00243829947664931 0 0 0.00460814420755634 0 0 0 0 0 0 0 0.00479559284222359 0 0 0 0
0 0 0 0 0 0 0 0 0 0 0 0 0 0 0 0 0 0 0 0 0 0 0 0 0 0 0 0 0 0 0 0 0 0 0 0 0 0 0 0 0 0 0 0 0 0 0 0 0 0 0 0 0 0 0 0 0 0 0 0 0 0 0 0 0 0 0 0 0 0 0 0 0 0 0 0 0 0 0 0 0 0 0 0 0 0 0 0 0 0 0 0 0 0 0 0 0 0 0 0 0 0 0 0 0 0 0 0 0 0 0 0 0 0 0 0 0 0 0 0 0 0 0 0 0 0 0 0 0 0 0 0 0 0 0 0 0 0 0 0 0 0 0 0 0 0 0 0 0 0 0 0 0 0 0 0 0.0213302174421839 0.165471851375053 0.0268977405709357 0.0218681017867809 0.14975027656799 0 0 0 0 0.0669433409912701 0.0896817410679729 0 0 0 0 0 0 0 0 0 0.029171332540574 0.0330789468354723 0 0 0 0 0 0 0 0 0 0 0 0 0 0 0 0 0 0 0 0 0 0 0 0 0 0 0 0.0121660549659309 0 0 0 0 0 0 0 0.0143774587251808 0 0 0 0 0 0 0 0 0 0 0 0 0 0 0 0 0 0 0 0 0 0 0 0 0 0 0 0 0 0.0557717824045119 0 0 0 0 0 0 0 0 0 0 0 0 0 0 0 0 0 0 0 0 0 0 0 0 0 0 0 0 0 0 0 0 0 0 0 0 0 0 0 0 0 0.116859726111076 0.0445553161457383 0 0.11264616466809 0 0 0 0.0394299478012387 0 0 0 0 0 0 0 0 0 0 0 0 0 0 0 0 0 0 0 0 0 0
0 0 0 0 0 0 0 0 0 0 0 0 0 0 0 0 0 0 0 0 0 0 0 0 0 0 0 0 0 0 0 0 0 0 0 0 0 0 0 0 0 0 0 0 0 0 0 0 0 0 0 0 0 0 0 0 0 0 0 0 0 0 0 0 0 0 0 0 0 0 0 0 0 0 0 0 0 0 0 0 0 0 0 0 0 0 0 0 0 0 0 0 0 0 0 0 0 0 0 0 0 0 0 0 0 0 0 0 0 0 0 0 0 0 0 0 0 0 0.00160516963526339 0 0 0 0 0 0 0 0 0 0 0 0 0 0 0 0 0 0 0 0 0 0 0 0 0 0 0 0 0 0 0 0 0 0 0 0 0 0.0274725677783032 0.0619664947040829 0.0531242205682953 0 0.00903727530826356 0 0 0.0324943800302041 0.00391625206448976 0.237373677586257 0.0044345239373529 0 0 0 0 0 0 0 0 0.0127178720907863 0.084342471073069 0.021775707068985 0.00378701132467697 0.0905032361700758 0.0164656410568553 0.0656227947026322 0.00653163810447508 0.0324637180645385 0.0985559215554827 0 0 0 0 0 0 0 0 0.0072730349757559 0 0 0 0 0 0 0 0 0 0 0 0 0 0 0 0 0 0 0 0 0 0 0.0115790585304981 0 0 0.00135585521524724 0 0 0 0.00301174540394975 0 0 0 0 0 0 0 0 0 0 0 0 0.0236358860182479 0.00674019173813309 0 0 0 0 0 0 0 0 0 0 0 0 0 0 0 0 0 0 0 0 0 0 0 0 0 0 0 0 0.00826273162850534 0 0 0 0 0 0 0 0 0 0.0109806016212535 0 0 0 0 0 0.00266783257101371 0.0293384109931653 0 0 0 0 0.0133639461727223 0.0128072248221033 0.00479290748531587 0 0 0 0 0 0 0 0 0 0 0 0 0 0 0 0 0 0 0 0 0 0 0 0
0 0 0 0 0 0 0 0 0 0 0 0 0 0 0 0 0 0 0 0 0 0 0 0 0 0 0 0 0 0 0 0 0 0 0 0 0 0 0 0 0 0 0 0 0 0 0 0 0 0 0 0 0 0 0 0 0 0 0 0 0 0 0 0 0 0 0 0 0 0 0 0 0 0 0 0 0 0 0 0 0 0 0 0 0 0 0 0 0 0 0 0 0 0 0 0 0 0 0 0 0 0 0 0 0 0 0 0 0 0 0 0 0 0 0 0 0 0 0 0 0 0 0 0 0 0 0 0 0 0 0 0 0 0 0 0 0 0 0 0 0 0 0 0 0 0 0 0 0 0 0 0 0 0 0 0 0.152226821514853 0 0.170909978946991 0 0 0 0.271611826079843 0 0 0.126668340959425 0.0640465183058486 0 0 0 0 0 0 0 0 0 0.0254050368470953 0.0291525984070859 0 0 0.03054714183886 0.0690746476542945 0 0 0.0338741023525159 0 0 0 0 0 0 0 0 0 0 0 0 0 0 0 0 0 0 0 0 0 0 0 0 0 0 0 0 0 0 0 0 0 0 0 0 0 0 0 0 0 0 0 0 0 0 0 0 0 0 0 0 0 0 0 0 0 0 0 0 0 0 0 0 0 0 0 0 0 0 0 0 0 0 0 0 0 0 0 0 0 0 0 0 0 0 0 0 0 0 0 0 0 0 0 0 0 0 0 0 0 0 0 0.0264829870931876 0 0 0 0 0 0 0 0 0 0 0 0 0 0 0 0 0 0 0 0 0 0 0 0 0 0
0 0 0 0 0 0 0 0 0 0 0 0 0 0 0 0 0 0 0 0 0 0 0 0 0 0 0 0 0 0 0 0 0 0 0 0 0 0 0 0 0 0 0 0 0 0 0 0 0 0 0 0 0 0 0 0 0 0 0 0.0101451977510996 0 0 0 0 0 0 0 0 0 0 0 0 0 0 0 0 0 0 0 0 0 0 0 0 0 0 0 0 0 0 0 0 0 0 0 0 0 0 0 0 0 0 0 0 0 0 0 0 0 0 0 0 0 0 0 0 0 0 0 0 0 0 0 0 0 0 0 0 0 0 0 0 0 0 0 0 0 0 0 0 0 0 0 0 0 0 0 0 0 0 0 0 0 0 0 0 0 0 0 0 0 0 0.0196491350656268 0 0 0.201809928816318 0 0 0 0 0 0 0 0 0 0 0.0236134291811621 0 0 0 0 0 0 0 0.0232540349754534 0 0 0 0 0 0 0 0 0 0 0 0 0 0 0 0 0 0 0 0 0 0 0 0 0 0 0 0 0 0 0 0 0 0.358811121325864 0 0 0 0 0 0 0 0 0 0 0 0 0 0 0 0 0 0 0 0 0 0 0 0 0 0 0 0 0 0 0 0 0 0 0 0 0 0 0 0 0 0 0 0 0 0 0 0.0144035315927964 0 0 0 0 0 0 0 0 0.0222602727970152 0 0.0948554421032619 0 0.193183273755096 0.0249506813041345 0 0 0 0 0 0 0 0 0 0 0 0 0 0 0 0 0 0 0 0 0 0 0 0 0.013063951332172 0 0 0 0 0 0 0 0 0
0 0 0 0 0 0 0 0 0 0 0 0 0 0 0 0 0 0 0 0 0 0 0 0 0 0 0 0 0 0 0 0 0 0 0 0 0 0 0 0 0 0 0 0 0 0 0 0 0 0 0 0 0 0 0 0 0 0 0 0 0 0 0 0 0 0 0 0 0 0 0 0 0 0 0 0 0 0 0 0 0 0 0 0 0 0 0 0 0 0 0 0 0 0 0 0 0 0 0 0 0 0 0 0 0 0 0 0 0 0 0 0 0 0 0 0 0 0 0.00175465094180091 0 0 0 0 0 0 0 0 0 0 0 0 0 0 0 0 0 0 0 0 0 0 0 0 0 0 0 0 0 0 0 0 0 0 0 0 0 0.0375864110001271 0.066220299891233 0.180619438846679 0.0155589317821695 0.0103442704310767 0.0158643547161399 0.234620182874993 0.0149782292381265 0.039755986896013 0 0.00279030261395382 0 0 0 0 0 0 0 0 0.0140445353429588 0.180795601508354 0.0190640952046517 0.00591558464462879 0 0.0122466033502193 0.00742861510777085 0 0 0.0730264494317007 0 0 0 0 0 0 0 0 0.00438556795519002 0 0 0 0 0 0 0 0 0 0 0 0 0 0 0 0 0 0 0 0 0 0 0 0 0 0 0 0 0 0 0 0 0 0 0 0 0 0 0 0 0 0 0 0 0 0 0 0 0 0 0 0 0 0 0 0 0 0 0 0 0 0 0 0 0 0 0 0 0 0.0146039891496388 0 0 0 0 0 0 0 0 0 0.00257931973243422 0 0 0.0205801067461538 0 0 0.0124537773983727 0 0 0 0 0 0 0 0 0.0127826951956146 0 0 0 0 0 0 0 0 0 0 0 0 0 0 0 0 0 0 0 0 0 0 0 0 0 0
0 0 0 0 0 0 0 0 0 0 0 0 0 0 0 0 0 0 0 0 0 0 0 0 0 0 0 0 0 0 0 0 0 0 0 0 0 0 0 0 0 0 0 0 0 0 0 0 0 0 0 0 0 0 0.00442453862311385 0 0 0 0 0 0 0 0 0 0 0 0 0 0 0 0 0 0 0 0 0 0 0 0 0 0 0 0 0 0 0 0 0 0 0 0 0 0 0 0 0 0 0 0 0 0.00387450416270034 0.00441701441112737 0 0 0 0 0 0 0 0 0 0 0 0 0 0 0 0 0 0 0 0 0 0 0 0 0 0 0 0 0 0 0 0 0 0 0 0 0 0.00338743314562889 0 0 0 0 0 0 0 0 0 0 0 0 0 0 0 0 0.10700775062929 0.00562936013401673 0.045416207124097 0 0.119856850052296 0.0500420629084769 0.0103203864321616 0.0178321644748686 0 0.00657003148589799 0 0 0 0 0 0 0 0 0 0 0 0.0379771344378346 0.0108570161610687 0 0 0 0 0 0.012293288872132 0 0 0 0 0.00531525040030306 0 0 0 0 0.00593643135416895 0 0.0166443965831531 0 0 0 0 0 0 0 0 0.0402752274349902 0 0 0 0 0 0 0 0.00428724816647025 0.00683545718567831 0.00426001152921526 0 0 0 0 0 0 0 0 0 0 0 0 0 0 0 0 0 0 0 0 0 0 0 0 0 0 0 0.114101875360386 0 0 0 0 0 0 0 0 0 0 0 0.0143468502693595 0 0 0.00474935912003505 0 0 0 0 0 0 0 0 0 0 0 0 0 0 0 0 0 0 0 0 0 0 0 0 0 0 0.114648886710154 0 0 0.045594907374727 0 0 0 0.0697569879466761 0.0398406361230209 0 0 0.00426998651884089 0 0 0.00860203206910188 0 0.00617530588783283 0.0230595194500491 0 0 0 0 0 0.00218611440343999 0.00270317629020062 0.0173805967330262 0 0 0 0.00912400003446001
0 0 0 0 0 0 0 0 0 0 0 0 0.0251922670329013 0 0 0 0 0 0 0 0 0 0 0 0 0 0.00179779063511986 0 0 0 0 0.00418365682016828 0 0 0.0162690377140166 0 0 0 0 0 0 0 0 0 0 0 0 0 0 0 0 0 0 0 0 0.0259613799672141 0.0384660982751079 0 0 0 0 0 0 0 0 0 0 0 0 0 0 0 0 0 0 0 0 0 0 0 0 0 0 0 0 0 0 0 0 0 0 0 0 0 0 0 0 0 0 0 0.00154075276839797 0.00127974973667351 0 0 0.0450523017010761 0 0 0 0 0.0115720929552109 0 0 0 0 0.0511351204897057 0.00814088180560671 0.00278835876011986 0.0049590718339576 0.0204685324144778 0.0172468203724823 0.0232723511445774 0 0 0 0 0 0 0 0.00276121795603802 0 0 0 0 0 0 0 0 0 0 0 0 0 0 0 0 0 0 0 0 0 0 0 0.00060141244455695 0 0 0 0 0 0 0 0 0 0 0 0 0 0 0 0 0.0581188755148363 0.00366102826162158 0.0265228652591922 0.00744363736388275 0 0 0 0 0 0 0 0 0 0 0 0 0 0 0.0328608537520115 0 0.025819100553897 0 0.001930899362184 0 0 0 0.00530389099515559 0 0 0 0.00525960692547406 0.00195635528821645 0 0 0 0 0 0.0998796431684657 0 0 0 0 0 0 0 0.00195908953739635 0 0 0 0 0 0 0 0.00199400064852988 0 0 0 0 0 0 0 0 0 0 0 0 0 0 0 0 0 0 0 0 0 0 0 0 0 0.0020510029164358 0 0 0 0 0 0 0 0 0 0.020231995782369 0.00215660511834393 0.0561140331944189 0.153037459260564 0.151549059696443 0 0 0 0 0 0.00716693276238023 0.0227427457089458 0 0 0 0 0 0 0 0 0 0 0 0.0049082609023592 0 0 0 0 0 0 0 0.00113452184063026 0 0 0 0 0 0 0 0 0 0 0 0 0 0 0 0 0 0.00350864135883791 0 0 0 0 0 0 0
0 0 0 0 0 0 0 0 0 0 0 0 0 0 0 0 0 0 0 0 0 0 0 0 0 0 0 0 0 0 0 0 0 0 0 0 0 0 0 0 0 0 0 0 0.0423841146756023 0.00954846306178771 0 0 0 0.00923165376260267 0 0 0 0 0 0 0 0 0 0 0 0 0 0 0.0444047316886641 0.0185139672820176 0 0 0 0 0 0 0 0 0 0 0 0 0 0 0 0 0 0 0 0 0 0 0 0 0 0 0 0 0 0 0 0 0 0 0 0 0 0 0 0 0 0 0 0 0 0 0 0 0 0 0 0 0 0 0 0 0 0 0 0 0 0 0.28947125297421 0.0102857479916582 0 0 0 0 0 0 0 0 0 0 0 0 0 0 0 0 0 0 0 0 0 0 0 0 0 0 0 0 0 0 0 0 0 0 0 0 0 0 0 0.0198605445095328 0.078295543102217 0 0 0.0339048537246545 0 0 0 0 0 0.0541010902730243 0 0 0 0 0.0638809699479803 0 0 0 0 0 0.147307948221645 0 0 0 0 0 0 0 0 0 0 0 0 0 0 0 0 0 0 0.0280294268319682 0 0 0 0 0 0 0 0 0.0205096164614348 0 0 0 0.093296679967193 0 0 0 0 0 0 0 0 0 0 0 0 0 0 0 0 0 0 0 0 0 0 0 0 0 0 0 0 0 0 0 0 0 0 0 0 0 0 0 0.0167113146327604 0 0 0 0 0 0 0 0 0 0 0 0 0 0 0 0 0 0 0 0.00793984117743556 0 0 0 0 0 0 0.00606646306865701 0 0.00625577664495436 0 0 0 0 0 0 0 0 0 0 0 0 0 0 0 0 0 0 0 0 0 0 0
0 0 0 0 0 0 0 0 0 0 0 0 0 0 0 0 0 0 0 0 0 0 0 0 0 0 0 0 0 0 0 0 0 0 0 0 0 0 0 0 0 0 0 0 0.00414263161324888 0 0 0 0 0.00286907533187051 0 0 0 0 0 0 0 0 0 0 0 0 0 0 0 0 0 0 0 0 0 0 0 0 0 0 0 0 0 0 0 0 0.00348247860461957 0 0.00509834867716305 0 0.00152469492747624 0 0 0 0 0 0 0 0 0 0 0 0 0 0 0 0 0 0 0 0 0 0 0 0 0 0 0 0 0 0 0 0 0 0.0144970958503584 0 0 0 0 0 0 0 0.0575425752560121 0 0 0 0 0 0 0 0 0 0 0 0 0 0 0 0 0 0 0 0 0 0 0 0 0 0 0 0 0 0 0 0 0 0 0 0 0 0 0.155732662944102 0.0106840683305729 0 0.0510943453603192 0.0864552016089481 0 0.0217367603863765 0 0 0 0 0 0 0 0 0 0 0 0 0 0.129395821892212 0.0266461555103855 0.0876147314498638 0 0.0171355597229924 0 0 0 0.0072527201000524 0 0.00795290659050634 0 0 0.0127284054838552 0 0 0.00595564508406024 0 0 0 0 0 0 0 0 0 0 0 0 0 0 0 0 0 0 0.0161286593742623 0 0 0 0 0 0 0 0 0 0 0 0 0.0198493332206206 0 0 0 0 0 0 0 0 0 0 0 0 0 0 0 0 0 0 0 0.00321130120448156 0 0 0 0 0.0103772603737413 0.0042204892773671 0.198030735645132 0 0 0 0 0 0 0 0 0 0 0 0 0 0 0 0 0 0 0.0176927925150136 0 0 0 0 0 0 0 0 0 0 0 0 0 0.00214750460666198 0 0.0020468403282247 0 0 0 0 0 0 0 0 0 0 0 0 0 0 0 0 0.0167531987294995
0 0 0 0 0 0 0 0 0 0 0 0 0 0 0 0 0 0 0 0 0.00640581017630064 0 0 0 0 0 0 0 0 0 0 0 0 0 0 0 0 0 0 0 0 0 0 0 0.0497640943772179 0 0 0 0 0 0 0 0 0 0 0 0 0 0 0 0 0 0 0 0 0 0 0 0 0 0 0 0 0 0.0341436980865912 0 0 0 0 0 0 0 0 0 0 0 0 0 0 0 0 0 0 0 0 0 0 0 0 0 0 0 0 0 0 0 0 0 0 0 0 0 0 0 0 0 0 0 0 0 0 0 0 0 0 0 0 0 0.126769404350759 0 0 0 0 0 0 0 0 0 0 0 0 0 0 0 0 0 0 0 0 0 0 0 0 0 0 0 0 0 0 0 0 0 0 0 0 0 0 0.0190385028412753 0.0817428454702175 0.0991608050435211 0 0.24641843399731 0 0 0 0 0 0 0 0.0118021638989575 0 0 0 0 0 0 0 0 0 0 0 0 0 0 0 0 0 0 0 0 0.00848671773635021 0 0 0.0389190404763242 0 0 0 0 0 0 0 0 0 0 0 0 0 0 0 0 0 0 0.208905395092833 0 0 0 0 0 0 0 0 0 0 0 0 0 0 0 0 0 0 0 0 0 0 0 0 0 0 0 0 0 0 0 0 0 0 0 0 0 0 0 0.0373351260383343 0 0 0 0 0 0 0 0 0 0 0 0 0 0 0 0 0 0 0.0311079624140081 0 0 0 0 0 0 0 0 0 0 0 0 0 0 0 0 0 0 0 0 0 0 0 0 0 0 0 0 0 0 0 0 0
0 0 0 0 0 0 0 0 0 0 0 0 0 0 0 0 0 0 0 0 0 0 0 0.00610848368802171 0 0 0 0 0 0 0 0 0 0 0 0 0 0 0 0 0 0 0 0 0.019214795975261 0 0 0 0 0.0380178569259003 0 0 0 0 0 0 0 0 0 0 0 0 0 0 0 0 0 0 0 0 0 0 0 0 0.0115774740867209 0 0 0.00521157352986898 0 0 0 0 0.00317416952239982 0 0.0054470316495503 0 0.00239514999247159 0 0 0 0 0 0 0 0 0 0 0 0 0 0 0 0 0 0 0 0 0 0 0 0 0 0 0 0 0 0 0 0 0 0 0 0 0 0 0 0 0 0 0 0 0 0 0 0 0 0 0 0 0 0 0 0 0 0 0 0 0 0 0 0 0 0 0 0 0 0 0 0 0 0 0 0 0 0 0 0 0.0667485633519236 0 0.0811988922932899 0.119251806110166 0 0 0 0 0 0 0 0 0.0069256330836088 0 0 0 0 0 0 0 0.03480075011417 0 0.0263436485841765 0 0 0 0 0 0.00244730194268471 0 0.0105703778104797 0 0 0.00861928243265812 0 0 0.0816156794542013 0 0 0 0 0 0 0 0 0 0 0 0 0 0 0 0 0 0 0.224681220609397 0 0 0 0 0 0 0 0 0 0 0 0 0.0192910632368926 0 0 0 0 0 0 0 0 0 0 0 0 0 0 0 0 0 0 0 0.0041620862628764 0 0 0 0 0 0 0.04145524093545 0 0 0 0 0 0 0 0 0 0 0 0 0 0 0 0 0 0 0.171195023532465 0 0 0 0 0 0 0 0.00954689487536558 0 0 0 0 0 0 0 0 0 0 0 0 0 0 0 0 0 0 0 0 0 0 0 0 0
0 0 0 0 0 0 0 0 0 0 0 0 0 0 0 0 0 0 0 0 0 0 0.0160998000909814 0 0 0 0 0 0 0 0 0 0 0 0 0 0 0 0 0 0 0 0 0 0 0.0145162131967865 0 0 0 0 0 0 0 0 0 0 0 0 0 0.014515080091393 0 0 0 0 0.0367162861803377 0 0 0 0 0 0 0 0 0 0 0 0 0 0 0 0 0 0 0 0 0 0 0 0 0 0 0 0 0 0 0 0 0 0 0 0 0 0 0 0 0 0 0 0 0 0 0 0 0 0 0 0 0 0 0 0 0 0 0 0 0 0 0 0.0847602875589142 0.0232143631299511 0 0 0 0 0 0 0 0 0 0 0 0 0 0 0 0 0 0 0 0 0 0 0 0 0 0 0 0 0 0 0 0 0 0 0 0 0 0.096078127033984 0 0 0 0 0 0 0.0999618448616044 0 0 0 0 0.0843086281574436 0 0 0 0 0.113982125506963 0 0 0 0 0 0 0 0 0 0 0 0 0 0 0 0 0 0 0 0 0 0 0.0515990596178577 0.0318207813562927 0 0 0 0 0 0 0 0 0 0.33242740321749 0 0 0 0 0 0 0 0 0 0 0 0 0 0 0 0 0 0 0 0 0 0 0 0 0 0 0 0 0 0 0 0 0 0 0 0 0 0 0 0 0 0 0 0 0 0 0 0 0 0 0 0 0 0 0 0 0 0 0 0 0 0 0 0 0 0 0 0 0 0 0 0 0 0 0 0 0 0 0 0 0 0 0 0 0 0 0 0 0 0 0 0 0 0 0 0
0 0 0 0 0 0 0 0 0 0 0 0 0 0 0 0 0 0 0 0 0 0 0.020690361747121 0 0 0 0.122846848246706 0 0 0 0 0 0 0 0 0 0 0 0 0 0 0 0 0 0 0 0 0 0 0 0 0 0 0 0 0 0 0 0 0 0.0379566187940079 0 0 0 0 0 0.0765592733747752 0 0 0 0 0 0 0 0 0 0 0 0 0 0 0 0 0 0 0 0 0 0 0 0 0 0 0 0 0 0 0 0 0 0 0 0 0 0 0 0 0 0.110562776686596 0 0 0 0 0 0 0 0 0 0 0 0.10752647664164 0 0 0 0 0 0 0 0.0955615455155175 0.032594903268544 0 0 0 0 0 0 0 0 0 0 0 0 0 0 0 0 0 0 0 0 0 0 0 0 0 0 0 0 0 0 0 0 0 0 0 0 0 0 0.0686257214574954 0.0817851322780934 0 0 0 0 0 0 0 0 0 0 0 0 0 0 0 0 0 0 0 0 0 0 0 0 0 0 0 0 0 0 0 0 0 0 0 0 0 0 0 0 0 0 0 0 0 0 0 0 0 0 0 0 0 0 0 0 0 0 0 0 0 0 0 0 0 0 0 0 0 0 0 0 0 0 0 0 0 0 0 0 0 0 0 0 0 0 0 0 0 0 0.0207405882428658 0 0.191708413047795 0 0 0 0 0.0154725706582109 0.0173687700406325 0 0 0 0 0 0 0 0 0 0 0 0 0 0 0 0 0 0 0 0 0 0 0 0 0 0 0 0 0 0 0 0 0 0 0 0 0 0 0 0 0 0 0 0 0 0
0 0 0 0 0 0 0 0 0 0 0 0 0 0 0 0 0.00757863831527468 0 0 0 0 0 0 0 0 0 0 0 0 0 0 0 0 0 0 0 0 0 0 0 0 0 0 0 0 0.0134499022910723 0 0 0 0 0 0 0 0 0 0 0 0 0.00817139936966333 0.0149666026658628 0 0 0 0 0.011584229570035 0 0 0 0 0 0 0 0 0 0 0 0 0 0 0 0 0 0 0 0 0 0 0 0 0 0 0 0 0 0 0 0 0 0 0 0 0 0 0 0 0 0 0 0 0 0 0 0 0 0 0 0 0 0 0 0 0 0 0 0 0 0 0 0.0246166996694139 0.0179832880754816 0 0 0.00718473528872525 0 0 0 0 0 0 0 0.00650052224114689 0 0 0 0 0 0 0 0 0 0 0 0 0 0 0 0 0 0 0 0 0 0 0 0 0 0 0 0 0 0 0 0.0533951024330655 0 0 0 0.00643456264434318 0 0 0.00405586615551881 0 0 0 0 0 0 0 0 0 0 0 0 0 0 0 0 0 0 0 0 0 0 0 0 0 0 0 0.148568800104057 0.0966650583016412 0 0 0 0 0 0 0 0 0.0547091649801787 0.201997636781111 0 0 0 0 0.00968163542316845 0 0 0 0 0 0 0 0.10440265760889 0 0 0 0 0 0 0 0 0 0 0 0 0 0 0 0 0 0 0 0 0 0 0 0 0 0 0 0 0 0 0 0 0 0 0 0 0.124640325043923 0 0 0 0 0 0 0 0 0 0.083413173037428 0 0 0 0 0 0 0 0 0 0 0 0 0 0 0 0 0 0 0 0 0 0 0 0 0 0 0 0 0 0 0 0 0 0 0 0
0 0 0 0 0 0 0 0 0 0 0 0 0 0 0 0 0 0 0 0 0 0 0 0 0 0 0 0 0 0 0 0 0 0 0 0 0 0 0 0 0 0 0 0 0 0 0 0 0 0 0 0 0 0 0 0 0 0 0 0 0 0 0 0 0 0 0 0 0 0 0 0 0 0 0 0 0 0 0 0 0 0 0 0 0 0 0 0 0 0 0 0 0 0 0 0 0 0 0 0 0 0 0 0 0 0 0 0 0 0 0 0 0 0 0 0 0 0 0 0 0 0 0 0 0 0 0 0 0 0 0 0 0 0 0 0 0 0 0 0 0 0 0 0 0 0 0 0 0 0 0 0 0 0 0 0 0 0.0173286503724017 0 0 0 0 0.0739751283271055 0 0 0.0826505673490828 0 0 0 0 0 0 0 0 0 0 0.239104666084147 0 0 0.0293027896363747 0 0.0254186216379018 0 0 0 0 0 0 0 0 0 0 0 0.207775587432976 0 0 0 0 0 0 0 0 0 0 0 0 0 0 0 0 0.0726722616925765 0 0 0 0 0.0164842189852523 0.0138526555904435 0 0 0.0915026005379749 0 0 0 0 0 0 0 0 0 0 0 0 0 0 0 0 0 0 0 0 0 0 0 0 0 0 0 0 0 0 0 0 0 0 0 0 0 0 0 0 0 0 0 0 0 0 0 0 0 0 0 0 0 0 0 0 0 0 0 0 0 0 0 0.129932252353763 0 0 0 0 0 0 0 0 0 0 0 0 0 0 0 0 0 0 0 0 0 0 0 0 0 0 0 0 0 0 0
0 0 0 0 0 0 0 0 0 0 0 0 0 0 0 0 0 0 0 0 0 0 0 0 0 0 0 0 0 0 0 0 0 0 0 0 0 0 0 0 0 0 0 0 0 0 0 0 0 0 0 0 0 0 0 0 0 0 0 0 0 0 0 0 0 0 0 0 0 0 0 0 0 0 0 0 0 0 0 0 0 0 0 0 0 0 0 0 0 0 0 0 0 0 0 0 0 0 0 0 0 0 0 0 0.00905855404879501 0 0 0 0 0.00498557526090418 0 0 0 0 0 0.0129670768822197 0 0 0 0 0 0 0 0 0 0 0 0 0 0 0 0 0 0 0 0 0 0 0 0 0 0 0 0 0 0 0 0 0 0 0 0 0 0 0 0 0 0.0947943047299299 0.0609972489280014 0.0271256848939235 0.00542532606268121 0.00844557304587542 0.101844353900346 0.00367003364472346 0.00568299005449281 0.22087455439401 0 0 0 0 0 0 0 0 0.00130517294245 0.0496372157920218 0 0 0 0.0439095385064521 0 0.0255879280552036 0.00311879004635269 0 0.0218399823300145 0 0 0 0 0 0 0 0 0.00473925231339477 0 0 0 0 0 0 0 0 0 0 0 0 0 0 0 0 0.0223797793794925 0 0 0 0 0.0132154779984068 0 0 0 0.00722498390861007 0 0 0 0.0124900122037361 0.00328920437553302 0 0 0 0 0 0 0 0 0 0 0 0.00699196509073819 0.00177715496549431 0 0 0 0 0 0 0 0 0 0 0 0 0 0 0 0 0 0 0 0 0 0 0 0 0 0.00239511211227442 0 0 0.00353996583874826 0 0 0 0 0 0 0 0 0 0.141182713029576 0 0 0.042176643532239 0 0 0 0.00397447007406265 0 0 0 0.00296271438988111 0.00929923955548864 0.0179613945522062 0 0 0 0 0 0 0 0 0 0.00313001316172058 0 0 0 0 0 0 0 0 0 0 0 0 0 0 0
0 0 0 0 0 0 0 0 0 0 0 0 0 0 0 0 0 0 0 0 0 0 0 0 0 0 0 0 0 0 0 0 0 0 0 0 0 0 0 0 0 0 0 0 0 0 0 0 0 0 0 0 0 0 0.00176035532076711 0 0 0 0 0 0 0 0 0 0 0 0 0 0 0 0 0 0 0 0 0 0 0 0 0 0 0 0 0 0 0 0 0 0 0 0 0 0 0 0 0 0 0 0 0 0.00111282206365588 0 0 0 0 0 0 0 0 0 0 0 0 0 0 0 0 0 0 0 0 0 0 0 0 0 0 0 0 0 0 0 0 0 0 0 0 0 0 0.00111802684933093 0 0 0 0 0 0 0 0 0 0 0 0 0 0 0 0 0.0350993319227067 0 0.00748082623421475 0.00522366013968402 0.030668331667211 0.0123569203393446 0.0339272470026487 0.00543391955767062 0 0.0300510563208259 0.0254243343561458 0 0 0 0 0 0 0 0 0 0 0 0.137535241476362 0 0.0650216897901153 0 0 0 0.0107093152490876 0 0 0 0 0 0 0 0 0 0.00940526331016199 0 0.0041610037877385 0 0.0244090175743306 0 0 0 0 0 0 0.100695719079771 0 0 0 0 0 0 0 0.0044100460013534 0.00692882783441218 0.00954837370780567 0 0 0 0 0 0 0 0 0.00728076523894012 0 0 0 0 0 0 0 0 0 0 0 0 0 0 0 0 0 0.00877681395369941 0.0376980261420575 0 0 0.0114113138943058 0 0 0 0 0 0 0 0 0.0067315867034062 0 0 0.00665871287386142 0 0 0 0 0 0 0 0 0 0 0.0230419427664922 0 0 0 0 0 0 0 0 0 0 0 0 0 0 0 0.0253095089189018 0 0.0101672740552128 0.0278386162895259 0 0 0 0.0700594780206481 0.0505366473645792 0.00291231108017928 0 0.0404442482356815 0 0 0.00890486964451462 0 0.00967161711107187 0.00679577318482113 0.00347796700572419 0.00242382213908504 0 0 0 0.00258307389399587 0.00321058018155241 0.0646821448584912 0 0.00392094587690743 0 0.00298063098100076
0 0 0 0 0 0 0 0 0 0 0 0 0 0 0 0 0 0 0 0 0 0 0 0 0 0 0 0 0 0 0 0 0 0.00153232824399281 0 0 0 0 0 0 0 0 0 0 0 0 0 0 0 0 0 0 0 0 0.00145389362251405 0 0 0 0 0 0 0 0 0 0 0 0 0 0 0 0 0.00150292192490256 0 0 0 0 0 0 0 0 0 0 0 0 0 0 0 0 0 0 0 0 0 0 0 0 0 0 0 0 0.00192849696888632 0 0 0 0 0 0 0 0 0 0 0 0 0 0 0 0 0 0 0 0 0 0 0 0 0 0 0 0 0 0 0 0 0 0 0 0 0 0 0 0 0 0 0 0 0 0 0 0 0 0 0 0 0 0 0 0.0115136954740782 0 0 0 0.00749668261462425 0 0.00750449572834455 0 0 0.0118601388419338 0.00924456413163185 0 0 0 0 0 0 0 0 0 0 0.174929296773964 0 0 0.129218395521395 0.00429645676552248 0 0.00501917460110129 0 0 0 0 0 0 0 0 0 0 0.00542897646264903 0 0 0 0.00670568416031532 0 0 0 0.010079434817454 0.0104996801365205 0 0.0792674956908364 0 0 0 0 0 0 0 0.0061010379766587 0.0107160895574477 0 0 0 0 0 0 0 0.00415969686056674 0 0.00520662126058223 0 0 0 0 0 0 0 0.0237579957387083 0 0 0 0 0 0 0 0 0 0 0.119738160535553 0 0 0.0455313232088364 0 0 0.00450542088058228 0 0 0 0 0 0.00553480409199417 0 0 0.00349106953375887 0 0 0 0 0.0269733868582059 0.0130978998627822 0 0.00714730409396175 0 0 0.0152754967358534 0.00360955575198817 0 0 0 0 0 0 0 0 0 0 0 0 0 0 0.0124729881237679 0 0.00564464783483027 0.013383989417355 0.00213185977415304 0 0.01778548673222 0.0407445717323152 0.0283456591771319 0 0 0.0357613737963027 0 0 0.00765128829251128 0 0 0.00448679355806903 0.00619967940017007 0.00458540467260255 0 0 0 0.00123801902110534 0.00274659157341818 0.0335798502562564 0 0.00891412120964501 0 0
0 0 0 0 0 0 0 0 0 0 0 0 0 0 0 0 0 0 0 0 0 0 0 0 0 0 0 0 0 0 0 0 0 0 0 0 0 0 0 0 0 0 0 0 0 0 0 0 0 0 0 0 0 0 0 0 0 0 0 0 0 0 0 0 0 0 0 0 0 0 0 0 0 0 0 0 0 0 0 0 0 0 0 0 0 0 0 0 0 0 0 0 0 0 0 0 0 0 0 0 0 0 0 0 0 0 0 0 0 0 0 0 0 0 0 0 0 0 0 0 0 0 0 0 0 0 0 0 0 0 0 0 0 0 0 0 0 0 0 0 0 0 0 0 0 0 0 0 0 0 0 0 0 0 0 0 0 0.0266431666528851 0 0 0.00251436291153453 0 0.153861831384809 0 0 0 0 0 0.0213855625607359 0 0.00446851883475841 0.00541838248143366 0.0128606928039929 0 0.00115826729954032 0.0085645486674145 0.0618208575114432 0 0 0 0 0.0768338391150187 0.00555687429736894 0.0252752535577081 0.24245043547286 0 0 0 0 0 0.0758114094785052 0 0.00355962794496964 0.00460648042912677 0 0 0 0 0 0 0 0 0 0 0.0142238917400855 0 0 0.00439114773401346 0 0.0115446943323009 0 0 0 0 0 0.00191402059287968 0.0106970376391231 0 0.0196422373833148 0 0 0 0.0147259869935609 0.00235082711241033 0.00277840565034361 0 0 0 0 0 0 0.00259048266543167 0 0 0 0 0.0234442665958254 0.00706552543407997 0 0 0 0 0 0 0 0 0 0 0 0 0 0 0.00135280756054832 0 0 0.000745291255556406 0 0 0 0 0 0 0 0 0 0 0 0 0 0 0 0 0 0 0 0 0.00926817481165642 0 0 0.00608361480341998 0 0 0.00371513123725323 0.0107998293226466 0 0 0 0 0.00344073558001358 0.111692971964961 0.00259995647945269 0 0 0 0 0 0 0 0 0.00214285170701775 0 0 0 0 0 0 0 0 0 0 0 0 0 0 0
0 0 0 0 0 0 0 0 0 0 0 0 0 0 0 0 0 0 0 0 0 0 0 0 0 0 0 0 0 0 0 0 0 0 0 0 0 0 0 0 0 0 0 0 0 0 0 0 0 0 0 0 0 0 0 0 0 0 0 0 0 0 0 0 0 0 0 0 0 0 0 0 0 0 0 0 0 0 0 0 0 0 0 0 0 0 0 0 0 0 0 0 0 0 0 0 0 0 0 0 0.00328494013856258 0 0 0 0 0 0 0 0 0 0 0 0 0 0 0 0 0 0 0 0 0 0 0 0 0 0 0 0 0 0 0 0 0 0 0 0 0 0 0 0 0 0 0 0 0 0 0 0 0 0 0 0 0 0 0 0.0311217559073944 0.00954641135669884 0.0124459865323591 0 0 0 0.071839981448328 0.0159447505479951 0 0.0540592988964697 0 0 0 0 0 0 0 0 0 0 0 0.182083026996565 0.284503098772172 0 0 0.0212814004728711 0 0 0.0325726156814777 0 0 0 0 0 0 0 0 0 0 0 0 0 0 0 0 0 0 0 0 0 0 0 0 0 0 0 0 0.0112596916098308 0.0181595791660036 0.00839762748038097 0 0 0 0 0 0 0 0 0.0116881929668681 0 0 0 0 0 0 0 0 0 0 0 0 0 0 0 0 0 0 0 0 0 0 0 0 0 0 0 0 0 0 0.00966828515863292 0 0 0 0 0 0 0 0.0601086337131429 0.0259787416310695 0 0.0147870265286315 0 0 0.0420482839875275 0.0152189588366397 0 0.0100799436585332 0 0 0 0 0 0 0 0 0 0 0 0 0 0 0.0193348108477192 0.0200878729739183 0 0 0 0 0 0 0 0 0 0 0.0105504190418279 0 0 0 0 0 0 0 0 0 0 0.00394866564837978 0 0 0 0
0 0 0 0 0 0 0 0 0 0 0 0 0 0 0 0 0 0 0 0 0 0 0 0 0 0 0 0 0 0 0 0 0 0 0 0 0 0 0 0 0 0 0 0 0 0 0 0 0 0 0 0 0 0 0 0 0 0 0 0 0 0 0 0 0 0 0 0 0 0 0 0 0 0 0 0 0 0 0 0 0 0 0 0 0 0 0 0 0 0 0 0 0 0 0 0 0 0 0 0 0 0 0 0 0 0 0 0 0 0 0 0 0 0 0 0 0 0 0 0 0 0 0 0 0 0 0 0 0 0 0 0 0 0 0 0 0 0 0 0 0 0 0 0 0 0 0 0 0 0 0 0 0 0 0 0 0.0107279909550643 0.0109451146420034 0 0 0 0 0.291293072113363 0.0366820579135243 0 0.0333618772774888 0 0 0 0 0 0 0 0 0 0.0193979643162895 0.0940632366376435 0 0.009624118659497 0.200613973126648 0.0216515040474391 0 0.0216792413993144 0 0.0775081753493286 0 0 0 0 0 0 0 0 0 0 0 0 0 0 0 0 0 0 0 0 0 0 0 0 0 0 0 0 0 0 0 0 0 0 0 0 0 0.0148412960106541 0 0 0 0 0 0 0 0 0 0 0 0 0 0.0703907248345926 0.0136626616616531 0 0 0 0 0 0 0 0 0 0 0 0 0 0 0 0 0 0 0 0 0 0 0 0 0 0 0 0 0 0 0 0 0 0 0 0 0 0 0.0229971400605759 0 0 0 0 0 0.0308892733438019 0 0 0 0 0 0 0 0.0196705776511182 0 0 0 0 0 0 0 0 0 0 0 0 0 0 0 0 0 0 0 0 0 0 0 0
0 0 0 0 0 0 0 0 0 0 0 0 0 0 0 0 0 0 0 0 0 0 0 0 0 0 0 0 0 0 0 0 0 0 0 0 0 0 0 0 0 0 0 0 0 0 0 0 0 0 0 0 0 0 0 0 0 0 0 0 0 0 0 0 0 0 0 0 0 0 0 0 0 0 0 0 0 0 0 0 0 0 0 0 0 0 0 0 0 0 0 0 0 0 0 0 0 0 0 0 0 0 0 0 0 0 0 0 0 0 0 0 0 0 0 0 0 0 0 0 0 0 0 0 0 0 0 0 0 0 0 0 0 0 0 0 0 0 0 0 0 0 0 0 0 0 0 0 0 0 0 0 0 0 0 0 0 0 0 0 0 0 0.120080773979172 0 0 0 0 0 0 0 0 0 0 0 0 0 0.0474839531160674 0 0 0.060091791057533 0 0.0897883543569892 0 0.169341668002123 0 0 0 0 0 0 0 0 0 0 0 0 0 0 0 0 0 0 0 0 0 0 0 0 0 0 0 0 0 0 0 0 0 0 0 0 0 0 0 0 0 0 0 0 0 0 0 0 0 0 0 0 0 0 0 0 0 0 0 0 0 0 0 0 0 0 0 0 0 0 0 0 0 0 0 0 0 0 0 0 0 0 0 0 0 0 0 0 0 0 0 0 0 0 0 0 0 0 0.428383167140274 0 0 0 0 0 0 0 0.0848302923478417 0 0 0 0 0 0 0 0 0 0 0 0 0 0 0 0 0 0 0 0 0 0 0 0
0 0 0 0 0 0 0 0 0 0 0 0 0 0 0 0 0 0 0 0 0 0 0 0 0 0 0 0 0 0 0 0 0 0 0 0 0 0 0 0 0 0 0 0 0 0 0 0 0 0 0 0 0 0 0 0 0 0 0 0 0 0 0 0 0 0 0 0 0 0 0 0 0 0 0 0 0 0 0 0 0 0 0 0 0 0 0 0 0 0 0 0 0 0 0 0 0 0 0 0 0 0 0 0 0 0 0 0 0 0 0 0 0 0 0 0 0 0 0 0 0 0 0 0 0 0 0 0 0 0 0 0 0 0 0 0 0 0 0 0 0 0 0 0 0 0 0 0 0 0 0 0 0 0 0 0 0 0.0322445517114251 0 0 0.00535234425316047 0 0.103412317583319 0 0 0 0 0 0 0 0 0 0 0 0 0 0 0 0.00806828825847956 0.0473590242166439 0 0 0.0293417817192756 0 0 0 0 0 0 0 0 0 0 0 0 0 0 0 0 0 0 0 0 0 0 0 0 0 0 0 0 0.0139811419614638 0.0548710228668965 0 0 0 0.0592903915702732 0 0 0 0 0.0386557533753989 0 0 0 0 0 0 0 0 0 0 0 0 0 0 0 0 0 0 0 0 0 0 0 0 0 0 0 0 0 0 0 0 0 0 0 0 0 0 0 0 0 0 0 0 0 0 0 0 0 0 0 0 0 0 0 0 0 0 0 0 0.0406927255089047 0.0738842090575414 0.0147715404280657 0.00266824882320525 0 0.0159519336417885 0.00513463097719928 0.27788488043276 0.156977156493431 0 0.00463718326910578 0.0057628130959605 0 0 0 0 0 0 0 0 0 0 0 0.009058060755701 0 0 0 0 0 0 0 0 0
0 0 0 0 0 0 0 0 0 0 0 0 0 0 0 0 0 0 0 0 0 0 0 0 0 0 0 0 0 0 0 0 0 0 0 0 0 0 0 0 0 0 0 0 0 0 0 0 0 0 0 0 0 0 0 0 0 0 0 0 0 0 0 0 0 0 0 0 0 0 0 0 0 0 0 0 0 0 0 0 0 0 0 0 0 0 0 0 0 0 0 0 0 0 0 0 0 0 0 0 0 0 0 0 0 0 0 0 0 0 0 0 0 0 0 0 0 0 0 0 0 0 0 0 0 0 0 0 0 0 0 0 0 0 0 0 0 0 0 0 0 0 0 0 0 0 0 0 0 0 0 0 0 0 0 0 0.0162303653947148 0.0195477895966708 0.0223773166763072 0 0.00409106134430176 0 0.176990880105939 0.00727772332397661 0.00832326430498193 0.132683078854046 0.00948609122875352 0 0.0266739627578056 0 0 0 0.0183666719991883 0 0 0 0.0324810314340758 0.0123439318041539 0 0.256108708125531 0.0134070501238006 0.031357414358304 0 0 0 0 0 0 0 0 0.080774227395413 0 0 0 0 0 0 0 0 0 0 0 0 0 0.0109103894734942 0 0 0.0136216244966201 0 0.0171029483422147 0 0 0 0 0 0 0 0 0.0470867163382089 0 0 0 0.00461681206071458 0 0 0 0 0 0 0 0 0 0 0 0 0 0.00358921203067218 0.00381589910629358 0 0 0 0 0 0 0 0 0 0 0 0 0 0 0.00166297112370549 0 0 0 0 0 0 0 0 0 0 0 0 0 0.00710199280004384 0 0.00696542168486657 0 0 0 0 0 0 0 0 0 0 0 0 0 0 0 0 0 0 0 0.00596952511593281 0.00903591859926956 0 0 0 0 0 0 0 0 0 0 0 0 0 0 0 0 0 0 0 0 0 0 0 0 0
0 0 0 0 0 0 0 0 0 0 0 0 0 0 0 0 0 0 0 0 0 0 0 0 0 0 0 0 0 0 0 0 0 0 0 0 0 0 0 0.481722583875814 0 0 0 0 0 0 0 0 0 0 0 0 0 0 0 0 0 0 0 0 0 0 0 0 0 0 0 0 0 0 0 0 0 0 0 0 0 0 0 0 0 0 0 0 0 0 0 0 0 0 0 0 0 0 0 0 0 0 0 0 0 0 0 0 0 0 0 0 0 0 0 0 0 0 0 0 0 0 0 0 0 0 0 0 0 0 0 0 0 0 0 0 0 0 0 0 0 0 0 0 0 0 0 0 0 0 0 0 0 0 0 0 0 0 0 0 0 0 0 0 0 0 0 0 0 0 0 0 0 0 0 0 0 0 0 0 0 0 0 0 0 0 0 0 0 0 0 0 0 0 0 0 0 0 0 0 0 0 0 0 0 0 0 0 0 0 0 0 0 0 0 0 0 0 0 0 0 0 0 0 0 0 0 0 0 0.518277416124186 0 0 0 0 0 0 0 0 0 0 0 0 0 0 0 0 0 0 0 0 0 0 0 0 0 0 0 0 0 0 0 0 0 0 0 0 0 0 0 0 0 0 0 0 0 0 0 0 0 0 0 0 0 0 0 0 0 0 0 0 0 0 0 0 0 0 0 0 0 0 0 0 0 0 0 0 0 0 0 0 0 0 0 0 0 0 0 0 0
0 0 0 0 0 0 0 0 0 0 0 0 0 0 0 0 0 0 0 0 0 0 0 0 0 0 0 0 0 0 0 0 0 0 0 0 0 0 0 0 0 0 0 0 0 0 0 0 0 0 0 0 0 0 0 0 0 0 0 0 0 0 0 0 0 0 0 0 0 0 0 0 0 0 0 0 0 0 0 0 0 0 0 0 0 0 0 0 0 0 0 0 0 0 0 0 0 0 0 0 0 0 0 0 0 0 0 0 0 0 0 0 0 0 0 0 0 0 0 0 0 0 0 0 0 0 0 0 0 0 0 0 0 0 0 0 0 0 0 0 0 0 0 0 0 0 0 0 0 0 0 0 0 0 0 0 0 0 0 0 0 0 0 0 0 0 0 0 0 0 0 0 0 0 0 0 0 0 0 0 0 0 0 0 0 0 0 0 0 0 0 0 0 0 0 0 0 0 0 0.334951546555796 0 0 0 0 0 0 0 0 0 0 0 0 0 0 0 0 0 0 0 0 0 0 0 0 0 0.665048453444204 0 0 0 0 0 0 0 0 0 0 0 0 0 0 0 0 0 0 0 0 0 0 0 0 0 0 0 0 0 0 0 0 0 0 0 0 0 0 0 0 0 0 0 0 0 0 0 0 0 0 0 0 0 0 0 0 0 0 0 0 0 0 0 0 0 0 0 0 0 0 0 0 0 0 0 0 0 0 0 0 0 0 0 0 0 0 0 0 0
0 0 0 0 0 0 0 0 0 0 0 0 0 0.00115378785333812 0 0 0 0 0 0 0.00233769788544518 0 0 0 0 0 0.00195457979199399 0 0 0 0 0.0097464297570055 0 0 0.00953650546060808 0 0 0 0 0 0 0 0 0 0 0 0 0 0.0112555321959967 0 0 0 0 0 0 0 0.0073911070091949 0 0 0 0 0 0 0 0 0 0 0 0 0 0 0 0 0 0 0 0 0 0 0 0 0 0.00338517834148824 0 0.00495590109193878 0 0.00132843594505604 0 0 0 0 0 0 0 0 0 0 0 0 0 0.00129378590748916 0 0 0 0 0 0 0 0 0 0 0 0 0 0 0 0 0 0 0 0.00591186407393576 0 0 0 0 0 0 0 0 0 0 0 0 0 0 0 0 0 0 0 0 0 0 0 0 0 0 0 0 0 0 0 0 0 0 0 0 0 0 0 0 0 0 0 0 0 0 0.0663988611133709 0 0.0975752189177791 0 0.027941448030295 0 0 0 0 0 0 0 0 0 0 0 0 0 0 0 0 0.0287898238981519 0.172426395017573 0 0.031455039622194 0 0 0 0.00284498355633597 0 0.0110467313956383 0 0 0.0160128892601505 0 0 0.0187737976485086 0 0 0.00551916394499151 0 0 0 0 0 0 0 0 0 0 0 0 0 0 0 0.00392438541935184 0 0 0 0 0 0 0 0 0 0.000892462758454637 0.00732711430598637 0.0152657576652114 0.0212582719993085 0 0 0 0.0027197867547715 0 0 0 0 0.0285616439177671 0.0114830088589337 0.00218501873135038 0 0 0 0 0 0.000728415610128846 0.0102932783337571 0.00204889391106725 0.119227601947094 0.000633148358136697 0.00420243359577293 0 0 0 0 0.0268381162237441 0 0 0 0 0 0 0 0 0 0 0 0 0 0 0 0 0 0 0.0281499432442345 0 0 0 0 0 0 0 0 0 0 0 0 0 0.0501174731797101 0.000790540806042566 0.0752476489334917 0 0 0 0 0 0 0 0 0 0 0.00161323663621158 0.0025712812034535 0 0 0 0.00297466370061162 0.0419107161869295
0 0 0 0 0 0 0 0 0 0 0 0 0 0 0 0 0 0 0 0 0 0 0 0 0 0 0 0 0 0 0 0 0 0 0 0 0 0 0 0 0 0 0 0 0 0 0 0 0 0 0 0 0 0 0 0 0 0 0 0 0 0 0 0 0 0 0 0 0 0 0 0.0130386064518827 0 0.00385670986317513 0 0 0 0 0 0 0 0 0 0 0 0 0 0 0 0 0 0 0 0 0 0 0 0 0 0 0.00602098586328795 0 0 0 0.00948164742882342 0 0 0 0 0 0 0 0 0 0 0 0 0 0 0 0 0 0 0 0 0 0 0 0 0 0 0 0 0 0 0 0 0 0 0 0 0 0 0 0 0 0 0 0 0 0.0110575776992827 0 0 0 0 0 0 0 0 0 0 0 0 0 0 0 0 0 0 0.0285030406654882 0 0 0 0 0 0 0 0 0 0 0 0 0 0 0 0 0 0.040839118724692 0 0.0341782459063271 0 0.00801736026791918 0 0 0 0.0475201857142992 0 0.00524859086046069 0 0 0.0102689794934259 0 0 0.0139093922415855 0 0 0.00707573656844722 0 0 0 0 0 0 0.0215359785544965 0 0 0 0 0 0 0 0 0 0 0 0 0 0 0 0 0 0 0 0 0 0.00330675452320007 0 0 0 0.00329253682544918 0 0 0 0 0 0 0 0 0 0 0 0 0 0 0 0.144689220326511 0 0 0 0 0 0 0 0 0 0 0 0 0 0 0 0 0 0 0 0 0 0 0 0 0 0.0183852097825287 0 0 0 0 0 0 0 0 0 0.00649972358168971 0 0 0 0 0.0337604263301446 0 0 0 0.168616394520251 0.00663147896704981 0 0 0 0 0 0.0130265228519989 0 0 0 0 0 0.0221329803852519 0.319106595602331
0 0 0 0 0 0 0 0 0 0 0 0 0.00142790823824252 0.000907418675319387 0 0 0 0 0 0 0.00153738101382432 0 0 0 0 0 0 0 0 0 0 0.0149012386709424 0 0.00400779326362479 0.0433414756110819 0 0 0 0 0 0 0 0 0 0 0 0 0 0 0 0 0 0 0 0.00169760991263431 0.00688382523737318 0.0287436641432438 0 0 0 0 0 0 0 0 0 0 0 0 0 0 0.00436431963836043 0 0 0 0 0.00115375866680108 0 0 0 0 0 0.00167684957752447 0 0.00228093203402397 0 0.000694826649894676 0 0 0 0 0 0 0 0 0 0 0 0 0 0.00664267514462345 0 0 0 0.00363073183180056 0 0 0 0 0 0 0 0 0 0.00612866555562205 0 0 0 0.00266702184572133 0.00123662820104805 0 0 0 0 0 0 0 0 0 0 0 0 0 0 0 0 0 0 0 0.00125768526076252 0 0 0 0 0.00203526431564467 0 0 0 0 0 0 0 0 0 0 0 0.004466840127954 0 0 0 0 0 0 0 0 0 0.00396737245894127 0.0519438557905435 0 0.0657820952860054 0 0.0210594738196528 0 0 0 0 0 0 0 0 0 0 0 0 0 0 0 0.171678154400006 0.0239896385321919 0 0 0.0180010587038363 0 0 0 0.0444713961859067 0 0.00374589465697919 0 0 0.0081671144588707 0 0 0.00748114216210197 0 0 0.0033793326075432 0 0 0 0 0 0 0 0 0.00672631076036458 0 0 0 0 0 0 0.00398867925493021 0 0 0 0 0 0 0 0 0 0.000780151841752995 0.00696877826606238 0.0159680685283987 0.0116197923852621 0 0 0 0.00233087303632846 0 0 0 0 0.0265243517548975 0.0117859729197975 0.00156455127208806 0 0 0 0 0 0 0.0106430906972717 0.00112315728340547 0.145523761000107 0 0 0 0 0 0 0.00765727875228728 0 0 0 0 0 0 0 0 0 0 0 0 0 0 0 0 0 0 0.0102901911378565 0 0 0 0 0 0 0 0.000887654461385673 0 0.00588933198159465 0 0 0 0.0327934119717169 0 0.0565912112560884 0 0 0 0 0 0 0 0 0 0.000920844595869667 0 0 0 0 0 0.0333005496478062 0.0407709445160818
0 0 0 0 0 0 0 0 0 0 0 0 0 0 0 0 0 0 0 0 0 0 0 0 0 0 0 0 0 0 0 0 0 0 0 0 0 0 0 0 0 0 0 0 0.0287811227804591 0 0 0 0 0.00438404488647054 0 0 0 0 0 0 0 0 0 0 0 0 0 0 0.0133653184497891 0.00754075357852045 0 0 0 0 0 0 0 0 0 0 0 0 0 0 0 0 0 0 0 0 0 0 0 0 0 0 0 0 0 0 0 0 0 0 0 0 0 0 0 0 0 0 0 0 0 0 0 0 0 0 0 0 0 0 0 0 0 0 0 0 0 0 0.132564676434309 0 0 0 0 0 0 0 0 0 0 0 0 0 0 0 0 0 0 0 0 0 0 0 0 0 0 0 0 0 0 0 0 0 0 0 0 0 0 0 0.155512306546098 0 0 0 0 0 0 0 0 0 0 0.202468978434665 0 0 0 0 0.204218628996997 0 0 0 0 0 0 0 0.0305039952610208 0 0 0 0 0 0 0 0 0 0 0.0110190975473761 0.0189943504371922 0 0 0 0 0.0143661073813706 0 0 0 0 0 0 0 0 0.0373279162508405 0 0 0 0.0506451104849501 0 0 0 0 0 0 0 0 0 0 0 0 0 0 0 0 0 0 0 0 0 0 0 0 0 0 0 0 0 0 0 0 0 0 0 0 0 0 0 0 0 0 0 0 0 0 0 0 0 0 0 0 0 0 0 0 0 0 0 0 0 0 0 0 0 0 0.0883075925299415 0 0 0 0 0 0 0 0 0 0 0 0 0 0 0 0 0 0 0 0 0 0 0 0 0
0 0 0 0 0 0 0 0 0 0 0 0 0 0 0 0 0 0 0 0 0 0 0 0 0 0 0 0 0 0 0 0 0 0 0 0 0 0 0 0 0 0.0352722592276891 0 0 0 0 0 0 0 0 0 0 0 0 0 0 0 0 0 0 0 0 0 0 0 0 0 0 0 0 0 0 0 0 0 0 0 0 0 0 0 0 0 0 0 0 0 0 0 0 0 0 0 0 0 0 0 0 0 0 0 0 0 0 0 0 0 0 0 0 0 0 0 0 0 0 0 0 0 0 0 0 0 0 0 0 0 0 0 0 0 0 0 0 0 0 0 0 0 0 0 0 0 0 0 0 0 0 0 0 0 0 0 0 0 0 0 0 0 0 0 0 0 0 0 0 0 0.0133157374746377 0 0.0441002826783269 0 0 0 0 0 0 0 0 0 0 0 0 0 0 0 0 0 0.107352962581547 0.0192893611125062 0.061703607833182 0 0 0 0 0 0.00809673121731098 0 0.0333222192938647 0 0 0.295456042235451 0.0197958050958222 0 0 0 0 0 0 0 0 0 0 0 0 0 0 0 0 0 0 0 0 0 0 0 0 0 0 0 0 0 0 0 0 0.00432374915258036 0.0469552020308048 0.0148630495483359 0 0 0.0202590124030705 0 0 0 0 0.0105162373456827 0.00448558933685457 0 0 0 0 0 0 0 0.00383313997876663 0 0.0295636991597261 0 0 0 0 0 0 0 0 0 0 0 0 0 0 0 0 0 0 0 0 0 0 0 0 0 0.167986903367623 0 0 0 0 0 0 0 0 0 0 0 0 0 0.0123179279307155 0 0.0161767447461084 0 0 0 0 0 0 0 0 0 0 0 0 0 0 0 0 0.0310137362493935
0 0 0 0 0 0 0 0 0 0 0 0 0 0 0 0 0 0 0 0 0 0 0 0 0 0 0 0 0 0 0 0 0 0 0 0 0 0 0 0 0 0 0 0 0.0445770823689919 0 0 0 0 0 0 0 0 0 0 0 0 0 0 0 0 0 0 0 0 0 0 0 0 0 0 0 0 0 0 0 0 0 0 0 0 0 0 0 0 0 0 0 0 0 0 0 0 0 0 0 0 0 0 0 0 0 0 0 0 0 0 0 0 0 0 0 0 0 0 0 0 0 0 0 0 0 0 0 0 0 0 0 0 0 0 0 0 0 0 0 0 0 0 0 0 0 0 0 0 0 0 0 0 0 0 0 0 0 0 0 0 0 0 0 0 0 0 0 0 0 0 0 0 0 0 0 0 0 0 0 0 0 0 0.0558973423548583 0 0 0 0 0 0 0 0 0 0 0.179357423466662 0 0 0 0 0 0 0 0 0.0721876999847503 0 0 0 0 0.44949100306309 0 0 0 0 0.114056126976354 0 0 0 0 0 0 0 0 0 0 0 0 0 0 0 0 0 0 0 0 0 0 0 0 0 0 0 0 0 0 0 0 0 0 0 0 0 0 0 0 0 0 0 0 0 0 0 0 0 0 0 0 0 0 0 0 0 0 0 0 0 0 0 0 0 0 0 0 0 0 0 0 0 0 0 0 0 0 0 0.084433321785294 0 0 0 0 0 0 0 0 0 0 0 0 0 0 0 0 0 0 0 0 0 0 0 0 0
0 0 0 0 0 0 0 0 0 0 0 0 0 0 0 0 0 0 0 0 0 0 0 0 0 0 0 0 0 0 0 0 0 0 0 0 0 0 0 0 0 0 0 0 0 0 0 0 0 0 0 0 0 0 0 0 0 0 0 0 0 0 0 0 0 0 0 0 0 0 0 0 0 0 0 0 0 0 0 0 0 0 0 0 0 0 0 0 0 0 0 0 0 0 0 0 0 0 0 0 0 0 0 0 0 0 0 0 0 0 0 0 0 0 0 0 0 0 0 0 0 0 0 0 0 0 0 0 0 0 0 0 0 0 0 0 0 0 0 0 0 0 0 0 0 0 0 0 0 0 0 0 0 0 0 0 0 0.037148830142335 0 0.023205775472985 0.0116691202600092 0 0.0258006325207194 0 0 0.0157401081201744 0 0 0 0 0 0 0 0 0 0.126717886688917 0.0139230336028387 0 0 0.009612074290458 0 0 0 0 0 0 0 0 0 0 0 0 0 0 0 0 0.19180250323795 0 0 0 0 0 0 0 0 0 0 0 0 0 0 0 0 0 0.0121139431678572 0 0.0706274126061341 0 0 0 0 0.00954985912994134 0 0 0 0 0 0 0 0 0 0 0 0 0 0 0 0 0 0 0 0.007488358173847 0 0.00281104705339206 0 0 0.00856059042741969 0.00824702444650126 0 0 0.011221495199074 0 0.00771687120013153 0 0 0 0 0 0 0 0 0 0 0 0 0 0 0 0 0 0 0 0 0 0 0 0 0 0 0 0 0 0 0.146352036097275 0 0 0.0212719608502362 0 0.0165400822373073 0.00636443344793358 0 0 0 0 0 0 0 0 0 0 0 0 0 0 0.00795938643962361 0.0223585694273216 0.185196965759617 0 0 0 0 0 0 0 0
0 0 0 0 0 0 0 0 0 0 0 0 0 0 0 0 0 0 0 0 0 0 0 0 0 0 0 0 0 0 0 0 0 0 0 0 0 0 0 0 0 0 0 0 0 0 0 0 0 0 0 0 0 0 0 0 0 0 0 0 0 0 0 0 0 0 0 0 0 0 0 0 0 0 0 0 0 0 0 0 0 0 0 0 0 0 0 0 0 0 0 0 0 0 0 0 0 0 0 0 0 0 0 0 0 0 0 0 0 0 0 0 0 0 0 0 0 0 0 0 0 0 0 0 0 0 0 0 0 0 0 0 0 0 0 0 0 0 0 0 0 0 0 0 0 0 0 0 0 0 0 0 0 0 0 0 0 0 0 0 0.0782579198386536 0 0 0 0 0 0.0244348290985944 0 0 0 0 0 0 0 0 0 0 0.0578265676180599 0.0262437480132239 0 0 0 0 0 0 0 0 0 0 0 0 0 0 0 0 0 0 0 0.0874509996840824 0 0 0 0 0 0 0.07638276325683 0 0 0 0 0 0 0 0 0 0 0 0 0 0 0 0.0336649514331943 0 0 0 0 0 0 0 0 0 0 0 0 0 0 0 0 0 0 0 0 0.0315996307067847 0.0614319405547904 0 0 0 0 0 0 0 0 0 0 0 0 0 0 0 0 0 0 0 0 0 0 0 0 0 0 0 0 0 0 0 0 0 0 0 0 0 0 0 0 0.0706596375078734 0.171104130461386 0 0 0.0359245383317607 0 0 0 0.195014863790443 0.034099538820437 0 0 0.00846042326298021 0 0 0 0 0 0 0 0 0 0 0 0 0 0.0074435176209066 0 0 0 0
0 0 0 0 0 0 0 0 0 0 0 0 0 0 0 0 0 0 0 0 0 0 0 0 0 0 0 0 0 0 0 0 0 0.0208101049329229 0.0108021584481779 0 0 0 0 0 0 0 0 0 0 0 0 0 0 0 0 0 0 0 0 0 0.0088388691204191 0 0 0 0 0 0 0 0 0 0 0 0 0 0 0.0598120249650647 0 0.0197916341002489 0 0 0.00697164640086894 0 0 0 0 0 0 0 0 0 0 0 0 0 0 0 0.00524365373530103 0 0 0 0 0 0 0 0.0552055583987042 0 0 0 0 0 0 0 0 0 0 0 0 0 0 0 0 0 0 0 0 0 0 0 0 0 0 0 0 0 0 0 0 0 0 0 0 0 0 0 0 0 0 0 0 0 0 0 0 0 0 0 0 0 0 0 0 0 0 0 0 0 0 0 0 0 0 0.0439359293363888 0 0.0224214470301893 0 0.0080554776752252 0 0 0 0 0 0 0 0 0 0 0 0 0 0 0 0.011663347088691 0.13733594342728 0.183110359928484 0 0.00972589024767344 0 0 0 0 0 0 0 0 0.00505396271812392 0 0 0 0 0 0 0 0 0 0 0 0 0 0 0.0670988378542238 0 0 0 0 0 0 0 0 0.0143352123831921 0 0 0 0 0 0 0 0 0 0 0.00750098322376333 0 0 0 0.00948653760652421 0 0 0 0 0 0 0 0 0 0 0 0 0 0 0 0.168141157928656 0 0 0 0 0 0 0 0 0 0 0 0 0 0 0 0 0 0 0 0 0 0 0 0 0 0.00670405971996767 0 0 0 0 0 0 0 0 0 0.0330788752827446 0 0 0 0 0 0 0 0 0 0 0 0 0 0 0 0.033515743395581 0 0 0 0 0 0 0.0513605850515831
0 0 0 0 0 0 0 0 0 0 0 0 0 0 0 0 0 0 0 0 0 0 0 0 0 0 0 0 0 0 0 0 0 0 0 0 0 0 0 0 0 0 0 0 0 0 0 0 0 0 0 0 0 0 0 0 0 0 0 0 0 0 0 0 0 0 0 0 0 0 0 0.00371227498566629 0 0 0 0 0 0 0 0 0 0 0 0 0 0 0 0 0 0 0 0 0 0 0 0 0 0 0 0 0 0 0 0 0 0 0 0 0 0 0 0 0 0 0 0 0 0 0 0 0 0 0 0 0 0 0 0 0 0 0 0 0 0 0 0 0 0 0 0 0 0 0 0 0 0 0 0 0 0 0 0 0 0 0 0 0 0 0 0 0.0197565225912595 0 0 0 0 0 0.0149177214613875 0 0 0 0 0 0 0 0 0 0 0.00557064073479335 0 0 0 0 0 0 0 0 0 0 0 0 0 0 0 0.112777636362879 0 0 0 0 0.00333837678567112 0 0 0 0 0 0 0.00907220155234357 0 0 0 0 0 0 0 0 0.103248607031982 0 0.0534539197108079 0 0 0 0 0.018605476799263 0 0.0223935697651482 0.0406059262066711 0 0 0 0 0 0.00282034186945207 0 0 0 0 0 0 0 0 0 0 0.00403255677496077 0.00278769085281574 0.0125399988922138 0 0 0.00303683736541484 0 0.00902205521467827 0.00363754525592849 0.00693451118119481 0 0.00212865782480373 0 0 0 0 0.00431445831409179 0 0 0 0 0 0 0 0 0 0 0 0 0 0 0 0 0 0 0 0 0 0 0 0 0 0 0.00376906218931869 0.016306930864963 0 0 0.0448690751958284 0 0 0 0.00686651247486304 0 0 0 0 0 0 0 0 0 0.141859992030931 0 0.129135624884743 0.0897221953193968 0.0812961875874199 0 0.00360479210118269 0.0238620998179269 0 0 0 0 0
0 0 0 0 0 0 0 0 0 0 0 0 0 0 0 0 0 0 0 0 0 0 0 0 0 0 0 0 0 0 0 0 0 0 0 0.0289803207838415 0 0 0 0 0 0 0 0 0 0 0 0 0 0 0 0 0.08128089970016 0 0 0 0 0 0 0 0 0 0 0 0 0 0 0 0 0 0 0 0 0 0 0 0 0 0 0 0 0 0.0169653433610929 0.032221318317852 0.0689913828737396 0 0 0 0 0 0 0 0 0 0 0 0 0 0 0 0 0 0 0 0 0 0 0 0 0 0 0 0 0 0 0 0 0 0 0 0 0 0 0 0 0 0 0 0 0 0 0 0 0 0 0 0 0 0 0 0 0 0 0 0 0 0 0 0 0 0 0 0 0 0 0 0 0 0 0 0 0 0 0 0 0 0 0 0 0.0273809170066625 0 0.0387483880904781 0 0 0 0 0 0 0 0 0 0 0 0 0 0 0 0.0504355336761655 0.016893054878905 0.0171769914249227 0 0.0445772165521851 0 0 0 0 0 0 0 0 0 0 0 0 0 0 0 0 0 0 0 0 0 0 0 0 0 0 0 0 0 0 0 0 0 0 0 0 0 0 0 0 0 0 0 0.163100052952999 0.0546942268108394 0 0 0.13162796891334 0.138707688959017 0 0 0 0 0 0 0 0 0 0 0 0 0 0 0 0 0 0 0 0 0 0 0 0 0 0 0 0 0 0 0 0 0 0 0 0 0 0 0 0 0.0657834687636879 0 0 0 0 0 0 0 0 0 0 0 0 0 0 0 0 0 0 0 0 0 0 0 0 0 0 0 0 0 0 0 0 0.0224352269341118
0 0 0 0 0 0 0 0 0 0 0 0 0 0 0 0 0 0 0 0 0 0 0 0 0 0 0 0 0 0 0 0 0 0 0 0 0 0 0 0 0 0 0 0 0 0 0 0 0 0 0 0 0 0 0 0 0 0 0 0 0 0 0 0 0 0 0 0 0 0 0 0 0 0 0 0 0 0 0 0 0 0 0 0 0 0 0 0 0 0 0 0 0 0 0 0 0 0 0 0 0 0 0 0 0 0 0 0 0 0 0 0 0 0 0 0 0 0 0 0 0 0 0 0 0 0 0 0 0 0 0 0 0 0 0 0 0 0 0 0 0 0 0 0 0 0 0 0 0 0 0 0 0 0 0 0 0 0 0 0 0 0 0 0 0 0 0 0 0 0 0 0 0 0 0 0 0 0.046409182818894 0.0100241639119573 0 0 0 0 0 0 0 0 0 0 0 0 0 0 0 0.0270434405708199 0 0.00474113076288053 0 0 0 0 0 0 0 0 0.107650892837945 0 0 0 0 0 0 0 0 0 0 0.0175451030718294 0 0 0 0 0.0869564508397832 0 0 0 0 0 0 0 0 0 0 0 0 0 0 0 0 0 0 0 0.084798921767328 0.184851934653146 0.0818647190348998 0 0 0.0175426045086174 0 0.0243842112518158 0.0114861381444949 0 0 0 0 0 0 0 0 0 0 0 0 0 0 0 0 0 0 0 0 0 0 0 0 0 0 0 0 0 0 0 0 0 0 0 0.0128610056260123 0 0 0 0 0 0.00748236949952761 0.108193101399467 0.0866663277633366 0 0 0.0356905536941439 0 0 0 0 0 0 0 0 0.0082293329724774 0 0 0 0 0.0283661214759001 0 0.00721229339472438 0 0
0 0 0 0 0 0 0 0 0 0 0 0 0 0 0 0 0 0 0 0 0 0 0 0 0 0 0 0 0 0 0 0 0 0 0 0 0 0 0 0 0 0 0 0 0 0 0 0 0 0 0 0 0 0 0 0 0 0 0 0 0 0.0422137391257383 0 0.0435172417700995 0 0 0 0 0 0 0 0 0 0 0 0 0 0 0.140666860802062 0 0 0 0 0 0 0 0 0 0 0 0 0 0 0 0 0 0 0 0 0 0 0 0 0 0 0 0 0 0 0 0 0 0 0 0 0 0 0 0 0 0 0 0 0 0 0 0 0 0 0 0 0 0 0 0 0 0 0 0 0 0 0 0 0 0 0 0 0 0 0 0 0 0 0 0 0 0 0 0 0 0 0 0 0 0 0 0 0.185696129938575 0 0 0 0 0 0 0 0 0 0 0 0 0 0 0 0 0 0 0.130327187632369 0 0 0 0 0 0.0824317564174447 0 0 0 0 0 0 0 0 0 0 0 0 0 0 0 0 0 0 0 0 0 0 0 0 0 0 0 0 0 0 0 0 0.201195592334739 0 0.136713125104036 0 0 0 0 0 0 0 0 0 0 0 0 0 0 0 0 0 0 0 0 0 0 0 0 0 0 0 0 0 0 0 0 0 0 0 0 0 0 0 0 0 0 0 0 0 0 0 0 0 0 0 0 0 0 0 0 0 0 0 0 0 0 0 0 0 0 0 0 0 0 0 0 0 0 0 0 0 0 0 0 0 0 0.0372383668749371 0 0 0 0
0 0 0 0 0 0 0 0 0 0 0 0 0 0 0 0 0 0 0 0 0 0 0 0 0 0 0 0 0 0 0 0 0 0 0 0 0 0 0 0 0 0 0 0 0 0 0 0 0 0 0 0 0 0 0 0 0 0 0 0 0 0 0 0 0 0 0 0 0 0 0 0 0 0 0 0 0 0 0 0 0 0 0 0 0 0 0 0 0 0 0 0 0 0 0 0 0 0 0 0 0 0 0 0 0 0 0 0 0 0 0 0 0 0 0 0 0 0 0 0 0 0 0 0 0 0 0 0 0 0 0 0 0 0 0 0 0 0 0 0 0 0 0 0 0 0 0 0 0 0 0 0 0 0 0 0 0 0 0 0 0 0 0 0 0 0 0 0.014279507833204 0 0.0346718492347689 0.0119117496363578 0.0249985683938518 0 0 0 0 0 0 0 0 0 0 0 0 0 0 0 0.057843348091862 0.0261501181760216 0.0296306430860521 0 0.312717943328521 0 0 0 0.00445320119738588 0 0 0 0 0 0.04934978228247 0 0.070322299390908 0 0 0 0 0 0 0 0 0 0 0 0 0 0 0 0 0 0 0.0143952869807126 0 0 0 0 0 0 0 0 0 0 0 0.00404106182516835 0 0 0 0 0 0 0 0 0 0.0100847737583847 0.00597931881093968 0 0 0 0 0 0 0 0.00506818451593935 0 0.020547468617518 0 0 0 0 0 0 0 0 0 0 0 0 0 0 0 0 0 0 0 0 0 0 0 0 0 0.260396371953402 0 0 0 0 0 0 0 0 0 0 0 0 0 0.00720676386712143 0 0.0140552231171831 0 0 0 0 0 0 0 0 0 0 0 0 0 0 0 0 0.0218965359022268
0 0 0 0 0 0 0 0 0 0 0 0 0 0 0 0 0 0 0 0 0 0 0 0 0 0 0 0 0 0 0 0 0 0 0 0 0 0 0.0216514668053938 0 0 0 0 0 0 0 0 0 0 0 0 0 0 0 0 0 0 0 0 0 0 0.00514750217399699 0 0.0378413613146697 0 0 0 0 0 0 0 0 0 0 0 0 0 0 0.0431550352513897 0 0 0 0 0 0 0 0 0 0 0 0 0 0 0 0 0 0 0 0 0 0 0 0 0 0 0 0 0 0 0 0 0 0 0 0 0 0 0 0 0 0 0 0 0 0 0 0 0 0 0 0 0 0 0 0.00655285613490484 0 0 0 0 0 0 0 0 0 0 0 0 0 0 0 0 0 0 0 0 0 0 0 0 0 0 0 0 0 0 0 0 0 0 0 0 0 0 0 0 0 0 0 0 0 0 0 0 0 0 0 0 0 0 0 0 0.0139088329290535 0 0 0 0 0 0 0 0 0.0327599203411732 0 0 0.184000508379966 0 0 0 0 0 0 0 0 0 0 0 0 0 0 0 0 0 0 0.0156341587186023 0 0 0 0 0 0 0 0 0 0 0 0 0 0 0 0 0 0 0 0 0 0 0 0 0 0 0 0 0 0 0 0 0 0 0 0 0 0 0 0 0 0 0 0 0 0 0 0 0 0 0 0 0 0 0 0 0 0 0.629627408793964 0 0 0 0 0 0 0 0 0 0 0 0 0 0 0.00633697920020361 0 0 0 0 0 0 0 0 0 0 0 0 0 0.00338396995668231 0 0 0 0
0 0 0 0 0 0 0 0 0 0 0 0 0 0 0 0 0 0 0 0 0 0 0 0.0244387694207133 0 0 0 0 0 0 0 0 0 0 0 0 0 0 0.0291516611487725 0 0 0 0.028151739669515 0 0.028379608022458 0 0 0 0 0.0541299772518623 0 0 0 0 0 0 0 0 0 0 0 0 0 0.104223219689561 0 0.0133425815845769 0 0 0 0 0 0 0.0277252358629374 0 0.0334086843516944 0 0 0.0572762153638822 0.0575325583364775 0 0 0 0 0 0 0 0 0 0 0 0 0 0 0 0 0 0 0 0 0 0 0 0 0 0 0 0 0 0 0 0 0 0 0 0 0 0 0 0 0 0 0 0 0 0 0 0 0 0 0 0 0 0 0 0 0 0 0 0 0 0 0 0 0 0 0 0 0 0 0 0 0 0 0 0 0 0 0 0 0 0 0 0 0 0 0 0 0 0 0 0 0 0 0 0 0 0 0 0.0554191201798177 0 0 0 0 0 0 0 0 0 0 0 0 0 0 0 0 0 0 0 0 0 0 0 0 0.207606980140842 0 0 0 0 0 0 0 0 0 0 0 0 0.0217964826739661 0 0 0 0 0 0 0 0 0.0395752076998128 0 0 0 0 0.0473418422109011 0 0 0 0 0 0 0 0 0 0 0 0 0.0168378518761834 0 0 0 0 0 0 0 0 0 0 0 0 0 0 0 0 0 0 0 0 0 0 0 0 0 0 0 0 0 0 0 0 0 0 0 0 0 0.094073142986809 0 0 0 0 0 0 0 0.0502071817639119 0 0 0 0 0 0 0.00938193976530582 0 0 0 0 0 0 0 0 0 0 0 0 0 0 0 0 0 0
0 0 0 0 0 0 0 0 0 0 0 0 0 0 0 0 0 0 0 0 0 0 0 0.00994583421571275 0 0 0 0 0 0 0 0 0 0 0 0 0 0 0.0273256144508982 0 0 0 0.0136717359241407 0 0.0104397406392064 0.00382742222126608 0 0.0186632079457504 0 0.0379567036934752 0 0 0 0 0 0 0 0 0 0 0 0 0 0.0111343567001407 0 0 0 0 0 0 0 0 0.00479243171769432 0 0.00481963868237753 0 0 0.00347917309918237 0.0155184689641721 0 0 0 0 0 0 0 0 0 0 0 0 0 0 0 0 0 0 0 0 0 0 0 0 0 0 0 0 0 0 0 0 0 0 0 0 0 0 0 0 0 0 0 0 0 0 0 0 0 0 0 0 0 0 0 0.00397202749356823 0 0 0 0 0 0 0 0 0 0 0 0 0 0 0 0 0 0 0 0 0 0 0 0 0 0 0 0 0 0 0 0 0 0 0.00444774463631563 0.0149763491177948 0.064897155165453 0 0 0 0 0 0 0.00915503114944012 0 0 0 0 0 0 0 0 0.0185927610323912 0.00971096873314254 0.00744129248344841 0.00419337775298253 0 0 0 0 0 0 0 0 0 0.0192797365467406 0.0759922772514747 0.0329232168550485 0 0 0 0 0 0 0 0 0 0 0 0 0 0 0 0 0 0 0 0.0928619256345828 0 0 0 0 0 0 0 0 0 0 0 0 0 0 0 0 0 0 0 0 0.00343841190308104 0 0 0.0016628090799664 0 0 0 0 0 0 0 0 0.00411893187320025 0 0 0 0 0 0 0 0 0 0 0 0 0 0 0 0 0 0 0 0 0 0 0 0 0 0.43956722127059 0.00362151999243209 0 0 0 0 0 0 0.011738703026041 0 0 0 0 0 0.00165161592218729 0 0.00193434460894759 0 0 0 0 0 0 0 0 0 0 0 0 0 0 0 0 0.0122482502171544
0 0 0 0 0 0 0 0 0 0 0 0 0 0 0 0 0 0 0 0 0 0 0 0 0 0 0 0 0 0 0 0 0 0 0 0 0 0 0 0 0 0 0 0 0.0512825029774155 0 0 0 0 0.0127825424714188 0 0 0 0 0 0 0 0 0 0 0 0 0 0 0.026185497210716 0.00610934032919691 0 0 0 0 0 0 0 0 0 0 0 0 0 0 0 0 0 0 0 0 0 0 0 0 0 0 0 0 0 0 0 0 0 0 0 0 0 0 0 0 0 0 0 0 0 0 0 0 0 0 0 0 0 0 0 0 0 0 0 0 0 0 0 0 0 0 0 0 0 0 0 0 0 0 0 0 0 0 0 0 0 0 0 0 0 0 0 0 0 0 0 0 0 0 0 0 0 0 0 0 0 0 0 0 0 0 0 0 0 0 0 0 0 0.0697903694357884 0 0 0 0 0.0506775879743245 0 0 0 0 0 0.0348961556089757 0 0.14044669061397 0 0 0 0 0 0 0 0 0 0 0 0 0 0 0.0355926564371817 0 0.0844693201195117 0 0 0 0 0 0 0 0 0.0661271463335097 0 0 0 0 0 0 0.0993925001418397 0 0 0 0.0302197992612496 0.0913269125082272 0 0 0 0 0 0 0 0 0 0 0 0 0 0 0 0 0 0 0 0 0 0 0 0 0 0 0 0 0 0 0 0 0 0 0 0 0 0 0 0 0 0 0 0 0 0 0 0 0 0 0 0 0 0 0 0 0 0 0.200700978576675 0 0 0 0 0 0 0 0 0 0 0 0 0 0 0 0 0 0 0 0 0 0 0 0 0
0 0 0 0 0 0 0 0 0 0 0 0 0 0 0 0 0 0 0 0 0 0 0 0 0 0 0 0 0 0 0 0 0 0 0 0 0 0 0 0 0 0 0 0 0 0 0 0 0 0 0 0 0 0 0 0 0 0 0 0 0 0 0 0 0 0 0 0 0 0 0 0 0 0 0 0 0 0 0 0 0 0 0 0 0 0 0 0 0 0 0 0 0 0 0 0 0 0 0 0 0 0 0 0 0 0 0 0 0 0 0 0 0 0 0 0 0 0 0 0 0 0 0 0 0 0 0 0 0 0 0 0 0 0 0 0 0 0 0 0 0 0 0 0 0 0 0 0 0 0 0 0 0 0 0 0 0 0 0 0 0.0257658373165888 0.0048122255755932 0 0 0 0 0.028549797401712 0 0 0 0 0 0 0 0 0 0 0.10662244502818 0.0659909243269026 0 0 0 0 0 0 0 0 0 0 0 0 0 0 0 0.0131545664479776 0 0.00717535314756407 0 0.0599517196193084 0 0 0 0 0 0 0 0 0 0 0 0 0 0 0 0.00191041737136332 0 0.00448558510202289 0 0 0 0 0.00435742754037774 0 0 0 0 0 0 0 0 0 0 0.0166727334228071 0 0 0 0 0 0 0 0 0.00295507475119091 0.010585550360347 0.13215631282251 0 0 0 0 0 0 0 0 0 0 0 0 0 0 0 0 0 0 0 0 0 0 0 0 0 0 0 0 0 0 0 0 0 0 0 0 0 0 0 0.0026215171707041 0.00792090307973673 0.0697354209012552 0 0.00455162137947798 0.0525725081196517 0 0 0 0.129304388413934 0.0605522290447949 0 0 0.0532728012035289 0 0 0.00330055202331399 0 0 0.0235581109336672 0.00905064054089373 0.0124005223401288 0.00258882402163094 0 0 0.00109555941462261 0.00175556981812804 0.0746754685939179 0 0.00589739276616735 0 0
0 0 0 0 0 0 0 0 0 0 0 0 0 0 0 0 0 0 0 0 0 0 0 0 0 0 0 0 0 0 0 0.0183519722987551 0 0.0359738597682611 0.0271868804581323 0 0 0 0 0 0 0 0 0 0 0 0 0 0 0 0 0 0 0 0 0.0591142555559033 0.129754075254432 0 0 0 0 0 0 0 0 0 0 0 0 0 0 0.0471312170263646 0 0 0 0 0 0 0 0 0 0 0 0 0 0 0 0 0 0 0 0 0 0 0 0 0 0 0 0 0.00789510032034082 0 0 0 0.0131645236514819 0 0 0 0 0 0 0 0 0 0 0 0 0 0 0 0 0 0 0 0 0 0 0 0 0 0 0 0 0 0 0 0 0 0 0 0 0 0 0 0 0 0 0 0 0 0 0 0 0 0 0 0 0 0 0 0 0 0 0 0 0 0 0.363222678922748 0 0 0 0 0 0 0 0 0 0 0 0 0 0 0 0 0 0 0 0.00993316117046959 0.00897735686738552 0.00610848959906465 0 0 0 0 0 0 0 0 0 0 0 0 0 0 0 0 0 0 0 0 0 0 0 0 0 0.0145854225497781 0 0 0 0 0 0 0 0 0 0 0 0 0 0 0 0 0 0 0 0.00590714431177008 0 0 0 0.00927644387840486 0 0 0 0 0 0 0 0 0.00968066285556708 0 0 0 0 0 0 0.0300472707347669 0.00595978285425388 0 0.00881652086585515 0 0 0.119281026439063 0 0 0 0 0 0 0 0 0 0 0 0 0 0 0 0 0 0 0 0 0 0 0 0 0 0 0 0 0 0.0188910914398766 0 0 0 0 0 0 0 0 0.00856460482750573 0 0 0 0 0 0 0.0421764583498194 0 0 0 0 0 0 0
0 0 0 0 0 0 0 0 0 0 0 0 0 0 0 0 0 0 0 0 0 0 0 0 0 0 0 0 0 0 0 0 0 0 0 0 0 0 0 0 0 0 0 0 0 0.01677158939498 0 0 0 0 0 0 0 0 0 0 0 0 0 0.0228143838562128 0 0 0 0 0.0161318884432726 0 0 0 0 0 0 0 0 0 0 0 0 0 0 0 0 0 0 0 0 0 0 0 0 0 0 0 0 0 0 0 0 0 0 0 0 0 0 0 0 0 0 0 0 0 0 0 0 0 0 0 0 0 0 0 0 0 0 0 0 0 0 0 0.0795826515998366 0.024022616232299 0 0 0 0 0 0 0 0 0 0 0.006014550474941 0 0 0 0 0 0 0 0 0 0 0 0 0 0 0 0 0 0 0 0 0 0 0 0 0 0 0 0 0 0 0 0.0340895422382564 0 0.183755284387366 0 0 0 0 0.0190180107839793 0 0 0 0 0.0558488928188261 0 0 0 0 0 0 0 0 0 0 0 0 0 0 0 0 0 0 0 0.0314174103267267 0 0 0 0.133721189765958 0.0921439010672325 0 0 0 0 0 0 0 0 0.242965332751898 0 0 0 0 0 0 0 0 0 0 0 0 0 0 0 0 0 0 0 0 0 0 0 0 0 0 0 0 0 0 0 0 0 0 0 0 0 0 0 0 0 0 0 0 0 0 0 0.0315247350059606 0 0 0 0 0 0 0 0 0 0 0 0 0 0 0 0 0 0 0 0 0 0 0.0101780208522545 0 0 0 0 0 0 0 0 0 0 0 0 0 0 0 0 0 0 0 0 0 0 0 0 0
0 0 0 0 0 0 0 0 0 0 0 0 0 0 0 0 0 0 0 0 0 0 0 0 0 0 0 0 0 0 0 0 0 0 0 0 0 0 0 0 0 0 0 0 0 0.0136511268952306 0 0 0 0 0 0 0 0 0 0 0 0 0 0.0293113012697343 0.0121311142256754 0 0 0 0.021432223470798 0 0.0129883556800893 0 0 0 0 0 0 0 0 0 0 0 0 0 0 0 0 0 0 0 0 0 0 0 0 0 0 0 0 0 0 0 0 0 0 0 0 0 0 0 0 0 0 0 0 0 0 0 0 0 0 0 0 0 0 0 0 0 0 0 0 0 0.117411018096886 0.0176890185577428 0 0 0 0 0 0 0 0 0 0 0.00852033481877007 0 0 0 0 0 0 0 0 0 0 0 0 0 0 0 0 0 0 0 0 0 0 0 0 0 0 0 0 0 0 0 0.0297198026629958 0 0.169019743327835 0 0 0 0 0 0 0 0 0 0 0 0 0 0 0 0 0 0 0 0 0 0 0 0 0 0 0 0 0 0 0 0 0.189040967462223 0 0 0 0 0 0 0 0 0 0 0.0286971409140584 0 0 0 0 0 0 0 0 0 0 0 0 0.166082742852892 0 0 0 0 0 0 0 0 0 0 0 0 0 0 0 0 0 0 0 0 0 0 0 0 0 0 0 0 0 0 0 0 0 0 0.0610755444488399 0 0.12322956531623 0 0 0 0 0 0 0 0 0 0 0 0 0 0 0 0 0 0 0 0 0 0 0 0 0 0 0 0 0 0 0 0 0 0 0 0 0 0 0 0 0 0 0 0 0 0
0 0 0 0 0 0 0 0 0 0 0 0 0 0 0 0 0 0 0 0 0 0 0 0 0 0 0 0 0 0 0 0 0 0 0 0 0 0 0 0 0 0 0 0 0 0 0 0 0 0 0 0 0 0 0 0 0 0 0 0 0 0 0 0 0 0 0 0 0 0 0 0 0 0 0 0 0 0 0 0 0 0 0 0 0 0 0 0 0 0 0 0 0 0 0 0 0 0 0 0 0 0 0 0 0 0 0 0 0 0 0 0 0 0 0 0 0 0 0 0 0 0 0 0 0 0 0 0 0 0 0 0 0 0 0 0 0 0 0 0 0 0 0 0 0 0 0 0 0 0 0 0 0 0 0 0 0 0 0 0 0 0 0 0 0 0 0 0 0.102298939323609 0 0 0 0 0 0 0 0 0 0 0.106592019525715 0 0 0 0 0.149489902609826 0 0 0 0 0 0.0496658004984652 0 0.0670616631358974 0 0 0 0 0 0 0 0 0 0 0 0.158951339258445 0 0 0.196436327478199 0 0 0 0 0 0 0 0 0 0 0.0893716893139896 0 0 0 0 0 0 0 0 0 0 0 0 0 0 0 0 0 0 0 0 0 0 0 0 0 0 0 0 0 0 0 0 0 0 0 0 0 0 0 0 0 0 0 0 0.02382406664796 0 0 0 0 0.0563082522078937 0 0 0 0 0 0 0 0 0 0 0 0 0 0 0 0 0 0 0 0 0 0 0 0 0 0 0 0 0 0 0 0 0 0 0 0 0 0 0 0 0 0 0 0 0 0
0 0 0 0 0 0 0 0 0 0 0 0 0 0 0 0 0 0 0 0 0 0 0 0 0 0 0 0 0 0 0 0 0 0 0 0 0 0 0 0 0 0 0 0 0 0 0 0 0 0 0 0 0 0 0 0 0 0 0 0 0 0 0 0 0 0 0 0 0 0 0 0 0 0 0 0 0 0 0 0 0 0 0 0 0 0 0 0 0 0 0 0 0 0 0 0 0 0 0 0 0 0 0 0 0 0 0 0 0 0 0 0 0 0 0 0 0 0 0 0 0 0 0 0 0 0 0 0 0 0 0 0 0 0 0 0 0 0 0 0 0 0 0 0 0 0 0 0 0 0 0 0 0 0 0 0 0 0 0 0 0 0 0 0 0 0 0 0 0 0 0 0 0 0 0 0.073466369897139 0.108982393948002 0 0 0 0 0 0 0 0 0 0 0 0 0 0 0 0 0 0 0 0 0 0 0 0 0 0 0 0 0 0 0 0 0 0 0 0 0 0 0.188842187689171 0 0.0196631670615453 0.0259539500786649 0.179171800575478 0 0 0 0.162432331798987 0.0277025464113074 0 0 0 0 0 0 0 0 0 0 0 0 0 0 0 0 0 0 0 0 0 0 0 0 0 0 0 0 0 0 0 0 0 0 0 0 0 0 0 0 0 0 0 0 0 0.0677943689269867 0.054684550890306 0 0 0 0 0.0498183200099874 0 0 0.0291865074834959 0 0 0 0 0 0 0 0 0 0.0123015052289297 0 0 0 0 0 0 0 0 0 0 0 0 0 0 0 0 0 0 0 0 0 0 0 0 0
0 0 0 0 0 0 0 0 0 0 0 0 0 0 0 0 0 0 0 0 0 0 0 0 0 0 0 0 0 0 0 0 0 0 0 0 0 0 0 0 0 0 0 0 0 0 0 0 0 0 0 0 0 0 0 0 0 0 0 0 0 0 0 0 0 0 0 0 0 0 0 0 0 0 0 0 0 0 0 0 0 0 0 0 0 0 0 0 0 0 0 0 0 0 0 0 0 0 0 0 0 0 0 0 0 0 0 0 0 0 0 0 0 0 0 0 0 0 0 0 0 0 0 0 0 0 0 0 0 0 0 0 0 0 0 0 0 0 0 0 0 0 0 0 0 0 0 0 0 0 0 0 0 0 0 0 0 0 0 0 0 0 0 0 0 0 0 0 0 0 0 0 0 0 0 0 0 0 0 0 0 0 0 0.0921008992389905 0 0 0 0 0 0 0 0 0 0 0 0 0 0 0 0 0 0 0 0 0 0 0 0 0 0 0 0 0 0 0 0 0.0555846785256751 0.0478619485906174 0.181017938463907 0 0.118080509520585 0 0 0 0 0 0.226343505971265 0 0 0.14570333366596 0 0 0 0 0 0 0 0 0 0 0 0 0 0 0 0 0 0 0 0.0165889390508856 0.0383897602630734 0 0.00889161466844353 0 0 0 0 0.0290505009738232 0 0 0 0 0 0 0 0 0 0 0 0 0 0 0 0 0 0 0 0 0 0 0 0 0 0 0 0 0 0 0 0 0 0 0 0 0 0 0 0 0 0 0 0 0 0 0 0.0403863710667744 0 0 0 0 0 0 0 0 0
0 0 0 0 0 0 0 0 0 0 0 0 0 0 0 0 0 0 0 0 0 0 0 0 0 0 0 0 0 0 0 0 0 0 0 0 0 0 0 0 0 0 0 0 0 0 0 0 0 0 0 0 0 0 0 0 0 0 0 0 0 0 0 0 0 0 0 0 0 0 0 0 0 0 0 0 0 0 0 0 0 0 0 0 0 0 0 0 0 0 0 0 0 0 0 0 0 0 0 0 0 0 0 0 0 0 0 0 0 0 0 0 0 0 0 0 0 0 0 0 0 0 0 0 0 0 0 0 0 0 0 0 0 0 0 0 0 0 0 0 0 0 0 0 0 0 0 0 0 0 0 0 0 0 0 0 0 0 0 0 0 0 0 0 0 0 0 0 0 0 0 0 0 0 0 0 0 0 0 0 0 0 0 0.437883748180152 0 0 0 0 0 0 0 0 0 0 0 0 0 0 0 0 0 0 0 0 0 0 0 0 0 0 0 0 0 0 0 0 0.0313431743530656 0 0 0 0 0 0 0 0 0 0 0 0 0 0 0 0 0 0 0 0 0 0 0 0 0 0 0 0 0 0 0 0 0 0 0 0 0 0 0 0 0 0 0 0 0 0 0 0 0 0 0 0 0 0 0 0 0 0 0 0 0 0 0 0 0 0 0.0650249922984393 0 0 0 0 0 0.189226987070053 0.27652109809829 0 0 0 0 0 0 0 0 0 0 0 0 0 0 0 0 0 0 0 0 0 0 0 0
0 0 0 0 0 0 0 0 0 0 0 0 0 0 0 0 0 0 0 0 0 0 0 0 0 0 0 0 0 0 0 0 0 0.0081070511798951 0 0 0 0 0 0 0 0 0 0 0 0 0 0 0 0 0.0129645698362407 0 0 0 0 0 0.00436298446788016 0 0 0 0 0 0 0 0 0 0 0 0 0 0 0.0707211423192128 0 0.00552222642194606 0 0 0.0213640716613414 0 0 0 0 0 0 0 0 0 0 0 0 0 0 0 0 0 0 0 0 0 0 0 0 0 0 0 0 0 0 0 0 0 0 0 0 0 0 0 0 0 0 0 0 0 0 0 0 0 0 0 0 0 0 0 0 0 0 0 0 0 0 0 0 0 0 0 0 0 0 0 0 0 0 0 0 0 0 0 0 0 0 0 0.014810749054812 0.00923624698383678 0 0 0 0 0.00493583755447138 0 0 0 0 0 0 0 0 0 0 0.00758399355060437 0.00824916532812991 0 0.00691464866526694 0 0 0 0 0 0 0 0.023315328219114 0 0 0 0 0 0 0 0 0 0 0 0 0 0 0 0 0 0 0 0 0 0 0 0 0 0.201049135774292 0.0222691508593445 0 0 0 0 0 0 0 0 0 0 0 0 0 0 0 0 0 0 0 0.00265673157502607 0 0 0 0.004252061133951 0 0 0 0 0 0 0 0 0 0 0 0 0 0 0 0.0185165514853194 0 0 0 0 0 0 0 0 0 0 0 0 0 0 0 0 0 0 0 0 0 0 0 0 0 0 0 0 0 0 0 0 0.0164806307515345 0 0 0.0144271391115487 0 0 0.135740332901186 0 0 0 0 0.0678822268673007 0.0599114910442171 0.0110678650104313 0.0485557948844727 0 0 0 0 0 0 0 0 0 0 0.0116927603356933 0.187410113022931
0 0 0 0 0 0 0 0 0 0 0 0 0 0 0 0 0 0 0 0 0 0 0 0 0 0 0 0 0 0 0 0 0.00175567296813299 0.00739163279159072 0 0 0 0 0 0 0 0 0 0 0 0 0 0 0 0 0.00790131592291206 0 0 0 0.00221621263670063 0 0.00524310384629635 0 0 0 0 0 0 0 0 0 0 0 0 0 0 0.027372770382422 0 0.00335966391556945 0 0 0.008234398973723 0 0 0 0 0 0 0 0 0 0 0 0 0 0 0 0 0 0 0 0 0 0 0 0 0 0 0 0 0 0 0 0 0 0 0 0 0 0 0 0 0 0 0 0 0 0 0 0 0 0 0 0 0 0 0 0 0 0 0 0 0 0 0.00237073730026574 0 0 0 0 0 0 0 0 0 0 0 0 0 0.00136497328547788 0 0 0 0 0 0 0.00537568801069514 0 0 0 0 0 0.00567867978207188 0.00438680093634715 0 0 0 0 0 0 0 0 0 0.00859829186992926 0.0104553888988439 0 0.00804724048462934 0 0 0 0 0 0 0 0 0 0 0 0 0.00660236641159688 0 0 0.0957038864937733 0 0 0 0 0 0 0 0 0.00223894302271807 0 0 0 0 0 0 0 0.145077408150883 0 0 0.0131114169865418 0 0 0 0 0 0 0 0.0180253887422217 0 0 0 0 0 0.0020958574185072 0 0 0 0 0 0 0 0 0 0 0 0 0.00221638958892232 0 0 0 0 0 0 0 0 0 0 0 0.0253684734238721 0 0 0 0 0 0 0 0 0 0 0 0 0 0 0 0 0 0 0 0 0 0 0 0 0 0 0 0 0 0.00680357377298372 0 0 0.0168749308194155 0 0 0.00186097227126651 0.0023656154114862 0.00245906215257736 0.0950273752259227 0 0 0 0 0 0.0410580582319437 0.00833173524084917 0.25562033600352 0.00910981168275018 0.0278486597591613 0.0111568647514668 0.0108203835696662 0 0 0.0077086301739633 0 0 0 0.00520313506220369 0.0775581536261791
0 0 0 0 0 0 0 0 0 0 0 0 0 0 0 0 0 0 0 0 0 0 0 0 0 0 0 0 0 0 0 0 0 0 0 0 0 0 0 0 0 0 0 0 0 0 0 0 0 0 0 0 0 0 0 0.0151248032005282 0 0 0 0 0 0 0 0 0 0 0 0 0 0 0 0 0 0 0 0 0 0 0 0 0 0 0 0 0 0 0 0 0 0 0 0 0 0 0 0 0 0 0 0 0 0 0 0 0.0999531347039892 0 0 0 0 0 0 0 0 0 0 0 0 0 0 0 0 0 0 0 0 0 0 0 0 0 0 0 0 0 0 0 0 0 0 0 0 0 0 0 0 0 0 0 0 0 0 0 0 0 0 0 0.011073303291066 0 0 0 0 0 0 0 0 0 0.0076897939521292 0 0 0 0 0 0 0 0 0.0119055643027513 0.0459774757149559 0.0257457731013969 0 0.00472969027209501 0.00808578001943154 0 0 0 0 0 0 0 0 0.0162667806863377 0 0 0 0 0 0.0394100993468751 0 0 0 0 0 0 0 0 0 0 0.0195137527916685 0 0 0 0.134915152321218 0 0 0.0349160696550177 0 0 0 0.0158346118429264 0.0115362096498433 0.158738072051773 0 0 0 0 0.0114664433434979 0 0 0 0 0 0 0 0 0 0 0 0 0 0 0 0 0 0 0 0 0 0 0 0 0 0 0 0 0 0 0 0 0 0 0 0 0 0 0 0 0 0 0 0 0 0.0812187271879298 0.109576243658666 0 0 0 0 0.0245338617953332 0 0 0.0168264083959923 0 0 0 0 0 0 0 0 0 0 0 0 0 0 0 0 0 0 0 0.0949622487145783 0 0 0 0 0 0 0 0 0 0 0 0 0 0 0
0 0 0 0 0 0 0 0 0 0 0 0 0 0 0 0 0 0 0 0 0 0 0 0 0 0 0 0 0 0 0 0 0 0 0 0 0 0 0 0 0 0 0 0 0 0 0 0 0 0 0 0 0 0 0 0 0 0 0 0 0 0 0 0 0 0 0 0 0 0 0 0 0 0 0 0 0 0 0 0 0 0 0 0 0 0 0 0 0 0 0 0 0 0 0 0 0 0 0 0 0 0 0 0 0 0 0 0 0 0 0 0 0 0 0 0 0 0 0 0 0 0 0 0 0 0 0 0 0 0 0 0 0 0 0 0 0 0 0 0 0 0 0 0 0 0 0 0 0 0 0 0 0 0 0 0 0 0.0209513369005595 0 0.00774298842241264 0.00856514728589935 0 0.0356260248532807 0 0 0 0 0 0 0 0 0 0 0 0 0.00732750088629763 0 0 0 0.0193593536109473 0 0 0 0.0572669986750439 0 0 0 0 0 0 0 0 0 0.0612565786615462 0 0 0.0788479270350393 0 0.0182230079649769 0 0 0 0.00615505838588438 0 0 0.00836564118789849 0 0 0 0 0 0.00814993185222868 0.00379356309602109 0 0.0208648361711114 0 0 0 0 0 0 0.0692046007005004 0 0 0 0 0 0 0 0 0 0 0 0 0 0 0 0 0 0 0 0.0093275271582331 0 0 0 0 0 0 0 0 0 0 0 0 0 0 0 0 0 0 0 0 0 0 0 0 0 0 0 0 0 0 0 0 0 0 0 0 0 0 0 0 0 0.0763893245151856 0.101693638901304 0.011718073783625 0 0.0211596055154527 0.0366165687146702 0.0223845574975679 0.00539350063595465 0 0.0201443908183818 0.0162671106074899 0 0 0 0 0 0 0 0 0 0 0.0800998802318549 0.070529060297473 0.0965762656331599 0 0 0 0 0 0 0 0
0 0 0 0 0 0 0 0 0 0 0 0 0 0 0 0 0.00531964239415258 0 0 0 0 0 0 0 0 0 0.0104046190361175 0 0 0 0 0 0 0 0 0 0 0 0 0 0 0 0 0 0 0 0 0 0 0 0 0 0 0 0 0 0 0 0 0.00856099659631583 0.0157378118945253 0 0 0 0 0 0 0 0 0 0 0 0 0 0 0 0 0 0 0 0 0 0 0 0 0 0 0 0 0 0 0 0 0 0 0 0 0 0 0 0 0 0 0 0 0 0 0 0 0 0 0 0 0 0 0 0 0 0 0 0 0 0 0 0 0 0 0 0.0161933430283989 0.0107345049581902 0 0 0 0 0 0 0 0 0 0 0 0 0 0 0 0 0 0 0 0 0 0 0 0 0 0 0 0 0 0 0 0 0 0 0 0 0 0 0 0 0 0 0 0 0.0490652772337351 0 0 0 0 0 0 0 0 0 0 0 0 0 0 0 0 0 0 0 0 0 0 0 0 0 0 0 0 0 0 0 0 0 0 0 0.0178532821602095 0.0121772975066453 0 0 0 0.0201238150188446 0 0 0.496773535710002 0 0.0235222541533497 0 0 0 0.0602296258919533 0 0.0380255262233122 0.0375711516271444 0 0 0 0.0483266191564577 0 0 0 0 0 0 0 0 0 0 0 0 0 0 0 0 0 0 0 0 0 0 0 0 0 0 0 0 0 0 0 0 0 0 0 0 0 0 0 0 0 0 0 0 0 0.129380697410645 0 0 0 0 0 0 0 0 0 0 0 0 0 0 0 0 0 0 0 0 0 0 0 0 0 0 0 0 0 0 0 0 0 0 0 0 0
0 0 0 0 0 0 0 0 0 0 0 0 0 0 0 0 0 0 0 0 0 0 0 0 0 0 0.00307101555815672 0.0024553273044346 0 0 0 0 0 0 0 0 0 0 0 0 0 0 0 0 0 0.00218555759159252 0 0 0 0 0 0 0 0 0 0 0 0 0 0.0173428332997556 0.0033943860649345 0 0 0 0.00188340483080386 0 0 0 0 0 0 0 0 0 0 0 0 0 0 0 0 0 0 0 0 0 0 0 0 0 0 0 0 0 0 0 0 0 0 0 0 0 0 0 0 0 0 0 0 0 0 0 0 0 0 0 0 0 0 0 0 0 0 0 0 0 0 0 0 0.00459621406325156 0 0 0 0 0 0 0 0 0 0 0 0 0 0 0 0 0 0 0 0 0 0 0 0 0 0 0 0 0 0 0 0 0 0 0.111225354597289 0 0 0 0.00741679229139737 0 0 0 0.0463909295768538 0 0.0527734376753333 0 0 0 0 0.0179694535839208 0 0 0 0 0.040779410583723 0 0 0 0 0 0.0127865606352667 0 0 0 0 0 0 0 0 0 0 0 0 0 0.0123295333105806 0 0 0.0513217180415635 0.00428785219207275 0.00885526640283207 0.00686472257034096 0.0134164334551692 0 0 0 0.00427091531705469 0 0.1447149429207 0 0.00297763413269355 0.00633299528173182 0 0 0 0.00425920880175034 0 0.0199965951695654 0.0603580031686564 0 0 0.0284194626701272 0.0641635287135927 0 0 0 0 0 0 0 0 0 0 0 0 0 0 0 0 0 0 0 0 0.000966872390623577 0 0 0 0 0 0 0 0 0 0 0 0 0 0 0 0 0 0 0 0 0 0 0.00590458974411802 0 0.05087119916894 0.00839299178214653 0.0753015756838205 0 0 0 0 0 0 0 0 0 0.0866841151160655 0 0 0 0 0 0 0 0 0 0 0 0 0 0 0 0.0150391663091419 0 0 0 0 0 0 0 0 0
0 0 0 0 0 0 0 0 0 0 0 0 0 0 0 0 0 0 0 0 0 0 0 0 0 0 0 0 0 0 0 0 0 0 0 0 0 0 0 0 0 0 0 0 0 0 0 0 0 0 0 0 0 0 0 0 0 0 0 0 0 0 0 0 0 0 0 0 0 0 0 0 0 0 0 0 0 0 0 0 0 0 0 0 0 0 0 0 0 0 0 0 0 0 0 0 0 0 0 0 0 0 0 0 0 0 0 0 0 0 0 0 0 0 0 0 0 0 0 0 0 0 0 0 0 0 0 0 0 0 0 0 0 0 0 0 0 0 0 0 0 0 0 0 0 0 0 0 0 0 0 0 0 0 0 0 0 0 0 0 0 0 0.00980052883418302 0 0 0 0 0 0 0 0 0 0 0 0 0.113709920897544 0.0432496345851859 0 0 0 0 0 0 0 0 0 0 0 0 0 0 0 0 0 0 0 0 0 0 0 0 0 0 0 0 0 0 0 0 0 0.220249369479345 0 0 0 0 0.273126860028989 0 0 0.013838748743592 0 0 0 0 0.0893818683561184 0.0243154627621782 0 0 0 0 0 0 0 0 0 0 0 0 0 0 0 0 0 0 0 0 0 0 0 0 0 0 0 0 0 0 0 0 0 0 0 0 0 0 0 0 0 0 0 0 0 0 0.113100445813156 0 0.0433237386633087 0 0.0271501163242588 0 0 0 0 0 0 0 0 0 0 0 0 0 0.0287533055121405 0 0 0 0 0 0 0 0 0 0 0 0 0 0 0 0 0 0 0 0 0 0 0 0 0
0 0 0 0 0 0 0 0 0 0 0 0 0 0 0 0 0 0 0 0 0 0.0573422589185108 0 0 0 0 0 0 0 0 0 0 0 0 0 0 0 0 0 0.0557947695591132 0 0 0 0 0 0 0 0 0 0 0 0 0 0 0 0 0 0 0 0 0 0 0 0 0 0 0 0 0 0 0 0 0 0 0 0 0 0 0 0 0 0 0 0 0 0 0 0 0 0 0 0 0 0 0 0 0 0 0 0 0 0 0 0 0 0 0 0 0 0 0 0 0 0 0 0 0 0 0 0 0 0 0 0 0 0 0 0 0 0 0 0 0 0 0 0 0 0 0 0 0 0 0 0 0 0 0 0 0 0 0 0 0 0 0 0 0 0 0 0 0 0 0 0 0 0 0 0 0 0 0 0 0 0 0 0 0 0 0 0 0 0 0 0 0 0 0 0 0 0 0 0 0 0 0 0 0 0 0 0 0 0 0 0 0 0 0 0 0 0 0 0.153244964339492 0 0 0 0 0 0.119984844085664 0.110892376827757 0 0 0 0 0 0 0.0684583959758068 0 0 0 0.121810867933831 0 0.0905954100016285 0 0 0 0 0 0 0 0 0 0 0 0 0 0 0 0 0 0 0.0400254217791006 0 0.0197656331302967 0 0 0 0 0 0 0 0 0 0 0 0 0 0 0 0 0 0 0 0 0 0 0 0 0 0 0 0 0 0 0 0 0 0 0 0 0.102896875744886 0 0 0 0 0 0 0 0 0 0 0 0 0 0 0 0 0 0 0 0.0591881817039133 0 0 0 0 0
0 0 0 0 0 0 0 0 0 0 0 0 0 0 0 0 0 0 0 0 0 0 0 0 0 0 0 0 0 0 0 0.00207647498546917 0 0.00366862637551549 0 0 0 0 0 0 0 0 0 0 0 0 0 0 0 0 0 0 0 0 0 0 0.00417001098908634 0 0 0 0 0 0 0 0 0 0 0 0 0 0 0.0115280124763804 0 0 0 0 0 0 0 0 0 0 0 0 0 0 0 0 0 0 0 0 0 0 0 0 0 0 0 0 0 0 0 0 0 0 0 0 0 0 0 0 0 0 0 0 0 0 0 0 0 0 0 0 0 0 0 0 0 0 0 0 0 0 0 0 0 0 0 0 0 0 0 0 0 0 0 0 0 0 0 0 0 0 0 0 0 0 0 0 0 0 0 0 0 0 0 0 0 0 0 0 0 0 0 0 0 0 0 0 0 0 0 0.0418216319448017 0 0 0 0 0 0 0 0 0 0.00927776003255475 0.0121117257427427 0 0.0307410188188859 0 0.101165556860783 0 0 0 0 0 0 0.00910284266372244 0 0 0 0 0 0 0 0 0 0 0.0775178460988737 0 0 0 0 0 0 0 0 0 0 0 0 0 0 0 0 0 0 0 0 0 0 0 0 0.319384470849961 0.00997278192105879 0 0 0 0 0 0.137057627795946 0 0 0 0 0 0 0.00361084982951993 0 0 0 0 0 0 0 0 0 0 0 0 0 0 0 0 0 0 0 0 0 0 0 0 0 0 0 0 0.0351955830366144 0 0 0 0 0.0043769625757448 0 0.00896369185450956 0.0265561852146055 0.0330405438486451 0 0 0 0 0 0 0 0 0 0 0 0.118659796084579 0 0 0 0 0 0 0 0 0
0 0 0 0 0 0 0 0 0 0 0 0 0 0 0 0 0 0 0 0 0 0 0.00525062666650826 0 0.00922887544629692 0 0 0 0 0 0 0 0 0 0 0 0 0 0 0 0 0 0 0 0.0724688613606063 0 0 0 0 0.0234960069350934 0 0 0 0 0 0 0 0 0 0 0 0 0 0 0.00433513253867461 0.00855003560512926 0 0 0 0 0 0 0 0 0.049269314054978 0 0 0.00592131873184023 0 0 0 0 0 0 0 0 0 0 0 0 0 0 0 0 0 0 0 0 0 0 0 0 0 0 0 0 0 0 0 0 0 0 0 0 0 0 0 0 0 0 0 0 0 0 0 0 0 0 0.0265689928362328 0 0 0 0 0 0 0 0 0 0 0 0 0 0 0 0 0 0 0 0 0 0 0 0 0 0 0 0 0 0 0 0 0 0 0 0 0 0 0.00582792307594875 0.0547441483259405 0.0175923670925281 0.117410911571372 0.260935883334694 0 0 0 0 0 0 0.00529737128098644 0.0218595524045444 0 0.00843762140030367 0 0 0.00648780325731032 0 0 0.00567647044852242 0 0.00579461457889893 0.0281494850745672 0 0 0 0 0 0 0 0 0 0.0057642569575799 0.00943061305375925 0 0.135629030729349 0 0 0 0 0 0 0 0 0 0 0 0 0 0 0 0 0 0 0 0 0 0 0 0 0 0 0 0 0 0 0.000933663815650437 0 0 0 0 0 0 0 0 0 0.00184238056616146 0.00237511711541296 0 0 0 0 0 0 0 0.00199125980383107 0 0.00700500608541064 0 0 0 0 0 0 0 0 0 0 0 0 0 0 0 0 0 0 0 0 0 0 0 0 0 0.0447846856297537 0 0 0 0 0 0 0 0.0364440782243623 0 0 0 0 0 0.00221738441753505 0.00205072074996286 0.00382962657787446 0 0 0 0 0 0 0 0 0 0 0 0 0.00239886025238005 0 0 0 0
0 0 0 0 0 0 0 0 0 0 0 0 0 0 0 0 0 0 0 0 0 0 0 0 0 0 0 0 0 0 0 0 0 0 0 0 0 0 0 0 0 0 0 0 0 0 0 0 0 0 0 0 0 0 0 0 0 0 0 0 0 0 0 0 0 0 0 0 0 0 0 0 0 0 0 0 0 0 0 0 0 0 0 0 0 0 0 0 0 0 0 0 0 0 0 0 0 0 0 0 0 0 0 0 0 0 0 0 0 0 0 0 0 0 0 0 0 0 0 0 0 0 0 0 0 0 0 0 0 0 0 0 0 0 0 0 0 0 0 0 0 0 0 0 0 0 0 0 0 0 0 0 0 0 0 0 0 0 0 0 0 0 0.0354648063778322 0 0 0 0 0 0 0 0 0 0 0 0.0191507793928178 0 0.121801198891613 0 0 0.0162829556146615 0 0 0 0 0 0 0 0 0 0 0 0 0 0 0 0 0.126421014928287 0 0 0 0 0 0 0 0 0 0 0 0 0 0.325282453181428 0 0 0 0 0 0 0 0 0.145610458901439 0 0 0 0 0.101917881613759 0 0 0 0 0 0 0 0 0 0 0 0 0 0 0 0 0 0 0 0 0 0 0 0 0 0 0 0 0 0 0 0 0 0 0 0 0 0 0 0 0 0 0 0 0 0 0 0 0 0 0 0.0348939997483744 0 0 0 0 0 0 0 0 0 0 0 0 0.0255094762568266 0 0 0 0 0 0 0 0 0 0.0476649750929623 0 0 0 0 0 0 0 0 0 0 0 0 0 0 0
0 0 0 0 0 0 0 0 0 0 0 0 0 0 0 0 0 0 0 0 0 0 0 0 0 0 0 0 0 0 0 0 0 0 0 0 0 0 0 0 0 0 0 0 0 0 0 0 0 0 0 0 0 0 0 0 0 0 0 0 0 0 0 0 0 0 0 0 0 0 0 0 0 0 0 0 0 0 0 0 0 0 0 0 0 0 0 0 0 0 0 0 0 0 0 0 0 0 0 0 0 0 0 0 0 0 0 0 0 0 0 0 0 0 0 0 0 0 0 0 0 0 0 0 0 0 0 0 0 0 0 0 0 0 0 0 0 0 0 0 0 0 0 0 0 0 0 0 0 0 0 0 0 0 0 0 0 0 0 0 0 0 0 0 0 0 0 0 0 0 0 0 0 0 0 0 0.024619039945587 0.0422349090333228 0.0237466289732913 0.0147706550212447 0.0242120016830518 0 0 0 0 0 0 0 0 0 0 0 0 0 0 0.0181140127456481 0.175944994838611 0 0 0 0 0 0 0 0 0 0 0 0 0 0.0425793867482268 0 0 0 0.0842610296745316 0.0246687268125688 0 0.10195893183027 0.0247507929337601 0.0304030556668387 0 0 0 0.0782243461076473 0 0 0 0 0 0 0 0 0 0 0 0 0 0 0 0 0 0 0 0 0 0 0 0 0 0 0 0 0 0 0 0 0 0 0 0 0 0 0 0 0 0 0 0 0 0 0 0.0582673566584815 0 0 0 0.0491362515827697 0.0706329020320138 0 0 0.0400381268520593 0.0247568879871815 0 0 0 0 0 0 0 0 0.0235423861782228 0 0 0 0 0 0 0 0 0 0.0231375766946713 0 0 0 0 0 0 0 0 0 0 0 0 0 0 0
0 0 0 0.0105452443228254 0 0 0 0 0 0 0 0 0 0.0180235015055831 0.0097241749399631 0 0 0 0 0.00839782607866666 0.00633387248984646 0 0 0 0 0 0 0 0 0 0 0 0 0 0 0 0 0 0.0112826688576293 0 0 0 0 0 0.0181978497597078 0.00962111675607557 0 0 0 0.0112823900942539 0 0 0 0 0 0 0 0 0 0 0 0 0 0 0 0 0 0 0 0 0 0 0 0 0.0342415714436897 0 0 0.173187205816843 0.0139223218940858 0 0 0 0 0 0 0 0 0 0 0 0 0 0 0 0 0 0 0 0 0 0 0 0 0 0 0 0 0 0 0 0 0 0 0 0 0 0 0 0 0 0 0 0 0 0 0 0 0 0 0 0 0 0 0 0 0 0 0 0 0 0 0 0 0 0 0 0 0 0 0 0 0 0 0 0 0 0 0 0 0 0.00956659862531111 0 0 0 0 0 0 0 0 0 0 0 0 0 0 0 0 0 0 0 0 0 0 0 0 0.0129164992624445 0.0632140344403046 0 0 0 0 0 0 0 0 0 0 0 0 0.0491502404591258 0 0 0.0270499658012704 0 0.0887363665415821 0 0 0 0 0 0 0 0 0 0 0 0 0 0 0 0.0187204102304657 0 0 0 0 0 0.0513405149728728 0.0760069631447965 0 0.106077210559098 0.165791237140737 0 0 0 0 0 0 0 0 0 0 0 0 0 0 0 0 0 0 0 0 0 0 0 0 0 0 0 0 0 0 0 0 0 0 0 0 0 0 0 0 0 0 0 0 0 0 0 0 0 0 0 0 0 0 0 0 0 0.00667021486282162 0 0 0 0 0 0 0 0 0 0 0 0 0 0 0 0 0 0 0 0 0 0 0 0 0 0
0 0 0 0 0 0 0 0 0 0 0 0 0 0 0 0 0 0 0 0 0 0 0 0 0 0 0 0 0 0 0 0 0 0 0 0 0 0 0 0 0 0 0 0 0 0 0 0 0 0 0 0 0 0 0 0 0 0 0 0 0 0 0 0 0 0 0 0 0 0 0 0 0 0 0 0 0 0.0299515393802063 0 0 0 0 0 0 0 0 0 0 0 0 0 0 0 0 0 0 0 0 0 0 0 0 0 0 0 0 0 0 0 0 0 0 0 0 0 0 0 0 0 0 0 0 0 0 0 0 0 0 0 0 0 0 0 0 0 0 0 0 0 0 0 0 0 0 0 0 0 0 0 0 0 0 0 0 0 0 0 0 0 0 0 0 0 0 0 0 0 0 0 0 0 0 0 0 0 0 0 0 0 0 0 0 0 0 0 0 0 0 0 0 0 0 0 0 0 0 0 0 0 0 0 0 0 0 0 0 0 0 0 0 0 0.119513449295064 0 0 0 0 0 0.0789157038632118 0.142458815911154 0 0 0 0 0 0 0.0763857463637139 0 0.28974079568325 0 0.0392343732763799 0 0 0 0 0 0 0 0 0 0 0 0 0 0 0 0 0 0 0 0 0.0165838961569589 0 0.00375326543191125 0 0 0 0 0.0140563597356148 0 0 0 0 0 0 0 0 0 0 0 0 0 0 0 0 0 0 0 0 0 0 0 0 0 0 0 0 0 0 0 0.172878893632544 0 0 0 0 0 0 0 0 0 0 0 0 0 0 0 0.0165271612699906 0 0 0 0 0 0 0 0 0
0 0 0 0 0 0 0 0 0 0 0 0 0 0 0 0 0 0 0 0 0 0 0 0 0 0 0 0 0 0 0 0 0 0 0 0 0 0 0 0 0 0 0 0 0 0 0 0 0 0 0 0 0 0 0 0 0 0 0 0 0 0 0 0 0 0 0 0 0 0 0 0 0 0 0 0 0 0 0 0 0 0 0 0 0 0 0 0 0 0 0 0 0 0 0 0 0 0 0 0 0 0 0 0 0 0 0 0 0 0 0 0 0 0 0 0 0 0 0 0 0 0 0 0 0 0 0 0 0 0 0 0 0 0 0 0 0 0 0 0 0 0 0 0 0 0 0 0 0 0 0 0 0 0 0 0 0 0 0 0 0 0 0 0 0 0 0 0 0 0 0 0 0 0 0 0 0 0 0 0 0 0 0 0 0 0 0 0 0 0 0 0 0 0 0 0 0 0 0 0.0441011351264001 0 0 0 0 0 0 0 0 0 0 0 0 0 0 0 0 0 0.0692026898370097 0.381635183327162 0 0 0 0 0 0 0.100365800572595 0.257152005092543 0 0 0 0 0.0981899923992774 0 0 0 0 0 0 0 0 0 0 0 0 0 0 0 0 0 0 0 0 0 0 0 0 0 0 0 0 0 0 0 0 0 0 0 0 0 0 0 0 0 0 0 0 0 0 0 0 0 0 0 0 0 0 0 0 0 0.0351334547424092 0 0 0 0 0 0 0 0 0 0 0 0 0 0 0 0.0142197389026029 0 0 0 0 0 0 0 0 0
0 0 0 0 0 0 0 0 0 0 0 0 0 0 0 0 0 0 0 0 0 0 0 0 0 0 0 0 0 0 0 0 0 0 0 0 0 0 0 1 0 0 0 0 0 0 0 0 0 0 0 0 0 0 0 0 0 0 0 0 0 0 0 0 0 0 0 0 0 0 0 0 0 0 0 0 0 0 0 0 0 0 0 0 0 0 0 0 0 0 0 0 0 0 0 0 0 0 0 0 0 0 0 0 0 0 0 0 0 0 0 0 0 0 0 0 0 0 0 0 0 0 0 0 0 0 0 0 0 0 0 0 0 0 0 0 0 0 0 0 0 0 0 0 0 0 0 0 0 0 0 0 0 0 0 0 0 0 0 0 0 0 0 0 0 0 0 0 0 0 0 0 0 0 0 0 0 0 0 0 0 0 0 0 0 0 0 0 0 0 0 0 0 0 0 0 0 0 0 0 0 0 0 0 0 0 0 0 0 0 0 0 0 0 0 0 0 0 0 0 0 0 0 0 0 0 0 0 0 0 0 0 0 0 0 0 0 0 0 0 0 0 0 0 0 0 0 0 0 0 0 0 0 0 0 0 0 0 0 0 0 0 0 0 0 0 0 0 0 0 0 0 0 0 0 0 0 0 0 0 0 0 0 0 0 0 0 0 0 0 0 0 0 0 0 0 0 0 0 0 0 0 0 0 0 0 0 0 0 0 0 0 0 0 0
0 0 0 0 0 0 0 0 0 0 0 0 0 0 0 0 0 0 0 0 0 0.04564727450369 0 0 0 0 0 0 0 0 0 0 0 0 0 0 0 0 0 0.138937197067615 0 0 0 0 0 0 0 0 0 0 0 0 0 0 0 0 0 0 0 0 0 0 0 0 0 0 0 0 0 0 0 0 0 0 0 0 0 0 0 0 0 0 0 0 0 0 0 0 0 0 0 0 0 0 0 0 0 0 0 0 0 0 0 0 0 0 0 0 0 0 0 0 0 0 0 0 0 0 0 0 0 0 0 0 0 0 0 0 0 0 0 0 0 0 0 0 0 0 0 0 0 0 0 0 0 0 0 0 0 0 0 0 0 0 0 0 0 0 0 0 0 0 0 0 0 0 0 0 0 0 0 0 0 0 0 0 0 0 0 0 0 0 0 0 0 0 0 0 0 0 0 0 0 0 0 0 0 0 0 0 0 0 0 0 0.067591548948467 0 0 0 0 0 0 0.129544482903644 0 0 0 0 0 0 0 0 0.083450218290681 0 0 0 0 0.265750988080261 0.0660643871853684 0 0 0 0.0446361632717596 0 0 0 0 0 0 0 0 0 0 0 0 0 0 0 0 0 0 0 0 0 0 0 0 0 0 0 0 0 0 0 0 0 0 0 0 0 0 0 0 0 0 0 0 0 0 0 0 0 0 0 0 0 0 0 0 0 0 0 0 0 0 0 0 0 0.0571104010051213 0 0 0 0 0 0 0.0352088151003563 0 0 0 0 0 0 0.0284363773380236 0 0.0376221463050125 0 0
0 0 0 0.0088043993962187 0 0 0 0 0 0 0 0 0 0.0387008385458321 0.0081454021660763 0 0 0 0 0.00694505207103472 0.0596229716528651 0 0 0 0.0441664177018726 0 0 0 0 0 0 0 0 0 0 0 0 0 0.00631779412674319 0 0 0 0 0 0.0416905407332113 0 0 0 0 0.00776268937591317 0 0 0 0 0 0 0 0 0 0 0.0117655337914125 0 0 0 0 0.00644122880096116 0 0 0 0 0 0 0 0 0.0823441982770615 0 0 0.0858976599467815 0 0 0 0 0 0 0 0 0 0 0 0 0 0 0 0 0 0 0 0 0 0 0 0 0 0 0 0 0 0 0 0 0 0 0 0 0 0 0 0 0 0 0 0 0 0 0 0 0 0 0 0 0 0 0 0 0 0 0 0 0 0 0 0 0 0 0 0 0 0 0 0 0 0 0 0 0 0 0 0 0 0 0 0 0 0 0 0 0 0 0 0 0 0 0 0 0 0 0 0 0 0 0 0 0 0 0 0 0 0 0 0 0 0 0 0 0 0 0.00869971650881067 0 0 0 0 0 0.02795654749688 0 0.0704436204323297 0 0 0 0 0 0 0 0 0 0.00697460644412806 0 0 0 0.11756874931451 0 0 0 0 0 0 0.143237402946025 0 0 0 0.0153932005037264 0 0.128745532165535 0 0 0 0 0 0 0 0 0 0 0 0 0 0 0 0 0 0 0 0 0 0 0 0 0 0 0 0 0 0 0 0 0 0 0 0 0 0 0 0 0 0 0 0 0 0 0 0 0 0 0 0 0 0 0 0 0 0.0723758976020711 0 0 0 0 0 0 0 0 0 0 0 0 0 0 0 0 0 0 0 0 0 0 0 0 0
0 0 0 0 0 0 0 0 0 0 0 0 0 0 0 0 0 0 0 0 0 0 0 0 0 0 0 0 0 0 0 0 0 0 0 0 0 0 0 0 0 0 0 0 0.0066285747270476 0 0 0 0 0 0 0 0 0 0 0 0 0 0 0.00926459474418591 0 0 0 0 0.00645476227890094 0.0310219851612054 0 0 0 0 0 0 0 0 0 0 0 0 0 0 0 0 0 0 0 0 0 0 0 0 0 0 0 0 0 0 0 0 0 0 0 0 0 0 0 0 0 0 0 0 0 0 0 0 0 0 0 0 0 0 0 0 0 0 0 0 0 0 0.0212446333645791 0 0 0 0 0 0 0 0 0 0 0 0 0 0 0 0 0 0 0 0 0 0 0 0 0 0 0 0 0 0 0 0 0 0 0 0 0 0 0 0 0 0 0 0 0 0.117402702842582 0 0 0 0 0.0102005138821878 0 0 0 0 0 0 0 0 0 0 0 0 0 0 0 0 0 0 0 0 0 0 0 0 0 0 0 0 0.10681275806963 0 0 0 0 0 0 0 0 0.0605952782828404 0.276175840916294 0 0.0222695331110193 0 0 0 0 0 0 0.0668422605316883 0 0 0.133953348919992 0 0 0 0 0 0 0 0 0 0 0 0 0 0 0 0 0 0 0 0 0 0 0 0 0 0 0 0 0 0 0 0 0 0 0 0 0 0 0 0 0 0 0 0 0 0 0 0 0 0 0 0 0 0 0 0 0 0 0.131133213167846 0 0 0 0 0 0 0 0 0 0 0 0 0 0 0 0 0 0 0 0 0 0 0 0 0
0 0 0 0 0 0 0 0 0 0 0 0 0 0 0 0 0 0 0 0 0 0 0 0 0 0 0 0 0 0 0 0 0 0 0 0 0 0 0 0 0 0 0 0 0 0 0 0 0 0 0 0 0 0 0 0 0 0 0 0 0 0 0 0 0 0 0 0 0 0 0 0 0 0 0 0 0 0 0 0 0 0 0 0 0 0 0 0 0 0 0 0 0 0 0 0 0 0 0 0 0 0 0 0 0 0 0 0 0 0 0 0 0 0 0 0 0 0 0 0 0 0 0 0 0 0 0 0 0 0 0 0 0 0 0 0 0 0 0 0 0 0 0 0 0 0 0 0 0 0 0 0 0 0 0 0 0 0 0 0 0 0 0 0 0 0 0 0 0 0 0 0 0 0 0 0 0 0 0.0465700281519051 0 0 0 0 0 0 0 0 0.00198698596890732 0 0.00174450632524406 0 0 0 0 0 0 0 0 0 0 0 0 0 0 0 0.0392567581952733 0 0 0 0 0 0 0 0 0 0 0 0 0 0 0 0 0 0 0 0 0 0 0 0 0 0 0 0.0149683741530809 0.00931725638634782 0 0.0106854123660285 0.00907039186739103 0 0 0 0 0.00809001538760492 0.100424265150699 0.0447950192227788 0.0680534394701338 0.112709197666589 0 0 0.0394322864600807 0.0137828956765679 0.0219719397233375 0 0.0411996078896308 0.0281576676643538 0.00299359286159783 0.0186153731021086 0.0185195750784927 0 0 0 0 0 0 0 0 0 0 0 0 0 0 0 0 0 0 0 0 0 0 0 0 0 0 0 0 0 0 0.00543110076318016 0 0 0.271946344594855 0 0.00609307496960828 0 0.00653148767609689 0.00931122613155385 0.00849695939029848 0 0 0 0 0.00612247767366457 0.00155691324174807 0 0 0 0.012611896691147 0.00442869174624471 0.00731425267066266 0.0051456126850865 0 0.00266537299770064 0 0
0 0 0 0 0 0 0 0 0 0 0 0 0 0 0 0 0 0 0 0 0 0 0 0 0 0 0 0 0 0 0 0 0 0 0 0 0 0 0 0 0 0 0 0 0 0 0 0 0 0 0 0 0 0 0 0 0 0 0 0 0 0 0 0 0 0 0 0 0 0 0 0 0 0 0 0 0 0 0 0 0 0 0 0 0 0 0 0 0 0 0 0 0 0 0 0 0 0 0 0 0 0 0 0 0 0 0 0 0 0 0 0 0 0 0 0 0 0 0 0 0 0 0 0 0 0 0 0 0 0 0 0 0 0 0 0 0 0 0 0 0 0 0 0 0 0 0 0 0 0 0 0 0 0 0 0 0 0 0 0 0 0 0 0 0 0 0 0 0 0 0 0 0 0 0 0 0 0 0 0 0 0 0 0 0 0 0 0.0108186850671333 0 0.0103344381554413 0 0 0 0 0 0 0 0 0 0 0 0 0 0 0 0 0 0 0 0 0 0 0 0 0 0 0 0 0 0 0 0 0 0 0 0 0 0 0 0 0 0 0.00992684965404268 0 0.136184155853514 0.00242055421017824 0 0 0 0 0 0 0 0.0100452314593471 0.275946873432256 0.0641817439307585 0.0202588030298424 0 0 0.00721041886364997 0.00558780863782139 0 0 0.105244010615702 0.122245044670877 0.0208313325474891 0.029964869117486 0 0 0 0 0 0 0 0 0 0 0 0 0 0 0 0 0 0 0 0 0 0 0 0 0 0 0 0 0 0 0 0 0 0 0 0 0 0 0 0 0.146896949285867 0 0 0 0 0 0 0 0 0 0.0131604356469645 0.00874179582163043 0 0 0 0 0 0
0 0 0 0 0 0 0 0 0 0 0 0 0 0 0 0 0 0 0 0 0.00112658131003585 0 0 0 0 0 0 0 0 0 0 0.000859950647393978 0 0 0 0 0 0 0 0 0 0 0 0 0 0 0 0 0 0 0 0 0 0 0 0 0 0 0 0 0 0 0 0 0 0 0 0 0 0 0 0 0 0 0 0 0 0 0 0 0 0 0 0 0 0 0 0 0 0 0 0 0 0 0 0 0 0 0 0 0 0 0 0 0 0 0 0 0 0 0 0 0 0 0 0 0 0 0 0 0 0 0 0 0 0 0 0 0 0 0 0 0 0 0 0 0 0 0 0 0 0 0 0 0 0 0 0 0 0 0 0 0 0 0 0 0 0 0 0 0 0 0 0 0 0 0 0 0 0 0 0 0 0 0 0 0 0 0 0 0 0 0 0 0 0 0 0.0192916201659457 0 0.0202670919947848 0 0.0016009841450751 0 0 0 0 0 0 0 0 0.00141371579663973 0 0 0 0 0 0 0 0 0 0 0 0 0 0 0 0 0 0 0 0 0 0.000815706905079792 0 0 0 0 0 0 0 0 0 0.00528851434845043 0.116556208010204 0 0.00127915499205059 0 0 0 0 0 0 0 0.00213878350511922 0.207504712522339 0.0703647493494728 0.00597736239617657 0 0 0.00184727068878303 0.00405199793892888 0.0101417475264283 0.00262081546596734 0.0898615748063195 0.0832685581757439 0.0539732463474828 0.0482894400854446 0.0333590736947812 0 0 0 0 0 0 0 0 0 0 0 0 0 0 0 0 0 0 0 0 0 0 0 0.000674961263942948 0 0 0 0 0 0 0 0 0 0 0 0 0 0.0571985805367103 0.0073329282674693 0.106699910084432 0.00462540173596096 0 0 0 0 0 0 0 0 0.0155314627787335 0.00984838694246632 0.0100950638306073 0 0.00347945449262578 0 0 0.00261498924840433
0 0 0 0 0 0 0 0 0 0 0 0 0 0 0 0 0 0 0 0 0 0 0 0 0 0 0 0 0 0 0 0 0 0 0 0.0162889245080771 0 0 0 0 0 0 0 0 0 0 0 0 0 0 0 0 0.00685769903890098 0 0 0 0 0 0 0 0 0 0 0 0 0 0 0 0 0 0 0 0 0 0 0 0 0 0 0 0 0 0.0502259021944383 0.0212016857192341 0.166958706736131 0 0.00565725728399744 0 0 0 0 0 0 0 0 0 0 0 0 0 0 0 0 0 0 0 0 0 0 0 0 0 0 0 0 0 0 0 0 0 0 0 0 0 0 0 0 0 0 0 0 0 0 0 0 0 0 0 0 0 0 0 0 0 0 0 0 0 0 0 0 0 0 0 0 0 0 0 0 0 0 0 0 0 0 0 0 0 0 0.0263240521458061 0 0.0272398058464199 0 0 0 0 0 0 0 0 0 0 0 0 0 0 0 0.0373865592919777 0.00409970060437507 0.0205245961254785 0 0.0241962161292471 0 0 0 0.00321782405405376 0 0.0628259138768842 0 0 0 0 0 0 0 0 0.00577232709059627 0 0 0 0 0 0 0.00304243241480464 0 0 0 0 0 0 0 0 0 0 0 0 0 0 0 0 0 0 0 0.0028831075317359 0.00178016546111331 0 0 0 0 0.321344862211057 0.0699666652190191 0 0 0 0.00239895321168819 0 0.00301288934694226 0 0 0 0 0 0 0 0 0.0202713859615366 0.00232935885687745 0 0 0 0 0 0 0 0 0 0 0 0 0 0 0 0 0 0 0 0 0 0 0 0 0 0 0 0 0 0 0 0 0 0 0.0709543894843444 0 0 0 0 0.00281014542934552 0.00784054838037123 0 0 0 0 0 0 0 0 0 0.00420370502916602 0 0 0 0 0.00308279436679058 0 0.00530142644958963
0 0 0 0 0 0 0 0 0 0 0 0 0 0 0 0 0 0 0 0 0 0 0 0 0 0 0 0 0 0 0 0 0 0 0 0 0 0 0 0 0 0 0 0 0 0 0 0 0 0 0 0 0 0 0 0 0 0 0 0 0 0 0 0 0 0 0 0 0 0 0 0 0 0 0 0 0 0 0 0 0 0 0 0 0 0 0 0 0 0 0 0 0 0 0 0 0 0 0 0 0 0 0 0 0 0 0 0 0 0 0 0 0 0 0 0 0 0 0 0 0 0 0 0 0 0 0 0 0 0 0 0 0 0 0 0 0 0 0 0 0 0 0 0 0 0 0 0 0 0 0 0 0 0 0 0 0.00520291217570982 0.0117934994723525 0 0 0 0 0.0755936492331821 0 0 0 0 0 0 0 0 0 0 0 0 0 0.0185191921980134 0 0 0.0441045389778877 0 0.0507169849552445 0 0 0.00639211196184248 0 0 0 0 0 0 0.00798326671363445 0 0 0 0 0 0.0219601433905145 0 0 0 0 0 0 0 0 0 0 0 0 0 0 0 0 0 0 0 0 0 0 0 0 0 0 0 0 0 0 0 0 0 0 0.00879798262151367 0 0 0 0 0.297601716990717 0.0312184024030137 0.0200739116384766 0 0 0 0.00603030211194466 0 0 0.0106642694271897 0 0 0 0 0 0 0 0 0 0 0 0 0 0 0 0 0 0 0 0 0 0 0 0 0 0 0 0 0 0 0 0 0 0 0 0.0698783477299454 0 0 0 0 0 0 0 0 0.285060813646843 0 0 0 0 0.0084963759865113 0 0 0 0 0 0 0 0.00475222071577983 0 0 0 0 0 0.0124477724967717 0 0.00271158515291212 0 0
0 0 0 0 0 0 0 0 0 0 0 0 0 0 0 0 0 0 0 0 0 0 0 0 0 0 0 0 0 0 0 0 0 0.00221229454337898 0 0 0 0 0 0 0 0 0 0 0 0 0 0 0 0 0 0 0 0 0 0 0 0 0 0 0 0 0 0 0 0 0 0 0 0 0 0 0 0 0 0 0 0 0 0 0 0 0 0 0 0 0 0 0 0 0 0 0 0 0 0 0 0 0 0 0 0 0 0 0 0 0 0 0 0 0 0 0 0 0 0 0 0 0 0 0 0 0 0 0 0 0 0 0 0 0 0 0 0 0 0 0 0 0 0 0 0 0 0 0 0 0 0 0 0 0 0 0 0 0 0 0.00463974724648958 0 0 0 0 0 0.0237224577796358 0 0 0 0 0 0 0 0 0 0 0 0 0 0.00517990857003412 0 0 0.014627331592551 0 0.0108329642788244 0 0 0.0074785284291592 0 0 0 0 0 0 0 0 0 0 0 0 0 0 0 0 0 0 0 0 0 0 0 0 0 0 0 0 0 0 0 0 0 0 0 0 0 0 0 0 0 0 0 0 0 0 0 0.00821848695748963 0 0 0 0.327498593850008 0 0.0405104690741622 0.112170446874028 0.0326579182175643 0 0 0.010884639886414 0 0 0.00813993467807635 0 0 0 0 0 0 0 0 0.00446296570353453 0 0 0 0 0 0 0 0 0 0 0 0 0 0 0 0 0 0 0 0 0 0 0 0 0 0 0.0135915465864095 0 0 0 0 0 0 0 0 0.316731038508004 0 0 0 0 0.0167583284575236 0 0 0 0 0 0 0.00327839797960662 0.00564898796864718 0 0 0 0 0.00335415837757604 0.0165630962408722 0 0.010837758200011 0 0
0 0 0 0 0 0 0 0 0 0 0 0 0 0 0 0 0 0 0 0 0 0 0 0 0 0 0 0 0 0 0 0 0 0 0 0 0 0 0 0 0 0 0 0 0 0 0 0 0 0 0 0 0 0 0 0 0 0 0 0 0 0 0 0 0 0 0 0 0 0 0 0 0 0 0 0 0 0 0 0 0 0 0 0 0 0 0 0 0 0 0 0 0 0 0 0 0 0 0 0 0 0 0 0 0 0 0 0 0 0 0 0 0 0 0 0 0 0 0 0 0 0 0 0 0 0 0 0 0 0 0 0 0 0 0 0 0 0 0 0 0 0 0 0 0 0 0 0 0 0 0 0 0 0 0 0 0 0 0 0 0 0 0 0 0 0 0 0 0 0 0 0 0 0 0 0 0 0 0 0 0 0 0 0 0 0 0 0 0 0 0 0 0 0 0 0 0 0 0 0 0 0 0 0 0 0 0 0 0 0 0 0 0 0 0 0 0 0 0 0 0 0 0 0 0 0 0 0 0 0 0 0 0 0 0 0 0.312392621612965 0.368369240123181 0 0.164779340553925 0.0643483141909963 0 0 0 0 0 0 0 0 0 0 0 0 0 0 0 0 0 0 0 0 0 0 0 0 0 0 0 0 0 0 0 0 0 0 0 0 0 0 0 0 0 0 0 0 0 0 0 0 0 0 0.0901104835189326 0 0 0 0 0 0 0 0 0 0 0 0 0 0 0 0 0 0 0 0 0 0 0
0 0 0 0 0 0 0 0 0 0 0 0 0 0 0 0 0 0 0 0 0 0 0 0 0 0 0 0 0 0 0 0 0 0 0 0 0 0 0 0 0 0 0 0 0 0 0 0 0 0 0 0 0.00581108667460804 0 0 0 0 0 0 0 0 0 0 0 0 0 0 0 0 0 0 0 0 0 0 0 0 0 0 0 0 0 0.0383377618191364 0.00786706475528847 0.0899484179470442 0 0 0 0 0 0 0 0 0 0 0 0 0 0 0 0 0 0 0 0 0 0 0 0 0 0 0 0 0 0 0 0 0 0 0 0 0 0 0 0 0 0 0 0 0 0 0 0 0 0 0 0 0 0 0 0 0 0 0 0 0 0 0 0 0 0 0 0 0 0 0 0 0 0 0 0 0 0 0 0 0 0 0 0 0 0 0 0 0 0 0 0 0 0 0 0 0 0 0 0 0 0 0.00448767768837858 0.00382983523924074 0.0038627280534401 0 0.00979447757292826 0 0 0 0.00381813338772974 0 0.0475698910489516 0 0 0 0 0 0 0 0 0.00850460480343816 0 0 0 0 0 0 0.00456848313812705 0 0 0 0 0 0 0 0 0 0 0 0 0 0 0 0 0 0 0 0 0 0.301488412379415 0.0180685083451938 0.0917476048472234 0.0148218686264656 0 0.132000850764817 0 0 0 0 0 0.00606729474031692 0 0 0 0 0 0 0 0 0.0178540180559228 0.0029065357504119 0 0 0 0 0 0 0 0 0 0 0 0 0 0 0 0 0 0 0 0 0 0 0 0 0 0 0 0 0 0 0 0 0 0 0.155397479572974 0 0 0 0 0.00619361521806413 0.0029719109729874 0 0 0 0 0 0 0 0 0 0.00692666866410313 0 0 0.00412149136986696 0 0.00573517827076301 0 0.00529840029316303
0 0 0 0 0 0 0 0 0 0 0 0 0 0 0 0 0 0 0 0 0 0 0 0 0 0 0 0 0 0 0 0 0 0 0 0 0 0 0 0 0 0 0 0 0 0 0 0 0 0 0 0 0.0332615433977198 0 0 0 0 0 0 0 0 0 0 0 0 0 0 0 0 0 0 0 0 0 0 0 0 0 0 0 0 0 0.046251822021296 0.0254797591636447 0.104678850791579 0 0 0 0 0 0 0 0 0 0 0 0 0 0 0 0 0 0 0 0 0 0 0 0 0 0 0 0 0 0 0 0 0 0 0 0 0 0 0 0 0 0 0 0 0 0 0 0 0 0 0 0 0 0 0 0 0 0 0 0 0 0 0 0 0 0 0 0 0 0 0 0 0 0 0 0 0 0 0 0 0 0 0 0 0 0 0 0 0 0 0 0 0 0 0 0 0 0 0 0 0 0 0 0 0 0 0 0 0 0 0 0 0.108893510764405 0 0 0 0 0 0 0 0 0 0 0 0 0 0 0 0 0 0 0 0 0 0 0 0 0 0 0 0 0 0 0 0 0 0 0 0 0 0.142596191434285 0 0.0580259513638269 0.0125734616040592 0.286743919594192 0 0 0 0 0 0 0 0 0 0 0 0 0 0 0 0 0 0 0 0 0 0 0 0 0 0 0 0 0 0 0 0 0 0 0 0 0 0 0 0 0 0 0 0 0 0 0 0 0 0 0 0.0967477616961309 0 0 0 0 0.0271637511009278 0 0 0 0 0 0 0.00392277229724961 0 0 0 0.0119865835439619 0.0109742038185816 0 0.00899954422633538 0 0.0217003731818048 0 0
0 0 0 0 0 0 0 0 0 0 0 0 0 0 0 0 0 0 0 0 0 0 0 0 0 0 0 0 0 0 0 0.00359498460441887 0 0.0120199266227336 0 0 0 0 0 0 0 0 0 0 0 0 0 0 0 0 0 0 0 0 0 0 0.00597498106756942 0 0 0 0 0 0 0 0 0 0 0 0 0 0 0.0142165300265655 0 0 0 0 0 0 0 0 0 0 0 0 0 0 0 0 0 0 0 0 0 0 0 0 0 0 0 0 0 0 0 0 0 0 0 0 0 0 0 0 0 0 0 0 0 0 0 0 0 0 0 0 0 0 0 0 0 0 0 0 0 0 0 0 0 0 0 0 0 0 0 0 0 0 0 0 0 0 0 0 0 0 0 0 0 0 0 0 0 0 0 0 0 0 0 0 0 0 0 0 0 0 0 0 0 0 0 0 0 0 0 0 0 0 0 0 0 0 0 0 0 0.010222112259481 0 0 0.00936193907400748 0 0.138621013001415 0 0 0 0 0 0 0.00867407555549386 0 0 0 0 0 0 0 0 0 0 0.0146805091876819 0 0 0 0 0.448767774498566 0 0 0 0 0 0 0 0 0 0 0 0 0 0 0 0 0 0 0 0 0.0214731268381437 0.0156942678877524 0 0 0.00840981306107876 0 0.133526542199696 0 0 0 0 0 0 0 0 0 0 0 0 0 0 0 0 0 0 0 0 0 0 0 0 0 0 0 0 0 0 0 0 0 0 0 0 0 0 0 0 0 0 0.0139763797841572 0.0281425562467134 0.0315287229741852 0 0 0.00478798690277417 0 0 0.0118225208517548 0 0 0 0 0 0.0393613381127599 0 0.0180254504248425 0 0 0.0071174488182095 0 0 0 0
0 0 0 0 0 0 0 0 0 0 0 0 0 0 0 0 0 0 0 0 0 0 0 0 0 0 0 0 0 0 0 0 0 0 0 0 0 0 0 0 0 0 0 0 0 0 0 0 0 0 0 0 0 0 0 0 0 0 0 0 0 0 0 0 0 0 0 0 0 0 0 0 0 0 0 0 0 0 0 0 0 0 0 0 0 0 0 0 0 0 0 0 0 0 0 0 0 0 0 0 0 0 0 0 0 0 0 0 0 0 0 0 0 0 0 0 0 0 0 0 0 0 0 0 0 0 0 0 0 0 0 0 0 0 0 0 0 0 0 0 0 0 0 0 0 0 0 0 0 0 0 0 0 0 0 0 0 0 0 0 0 0 0 0 0 0 0 0 0 0 0 0 0 0 0 0 0 0.0197947583389981 0 0 0 0 0 0 0 0 0 0 0 0 0 0 0 0 0.0115914792607696 0 0.00469624647617303 0 0.219272258863212 0 0 0 0 0 0 0.0225470186696468 0 0 0 0 0 0 0 0 0 0 0 0 0 0 0 0.0101682248615441 0 0 0 0 0 0 0 0 0 0 0.007318421232763 0 0 0 0 0 0 0 0 0.0155817503450974 0 0.278745578794846 0 0 0.0581218897424958 0.0887505530722168 0 0 0 0 0 0 0.0090408175945987 0 0.0304804610364542 0 0 0 0 0 0 0 0 0 0 0 0 0 0 0 0 0 0 0 0 0 0 0 0 0 0 0 0 0 0 0 0 0 0 0.037604346152597 0.0128362785114335 0.0291252336439502 0 0 0.0350907960862896 0.00634582395481947 0.00839678609608025 0 0 0 0 0 0 0 0 0.0467887761756714 0.0116647247161059 0 0.0128485855857494 0.0231891907884882 0 0 0
0 0 0 0 0 0 0 0 0 0 0 0 0 0 0 0 0 0 0 0 0 0 0 0 0 0 0 0 0 0 0 0 0 0 0 0 0 0 0 0 0 0 0 0 0 0 0 0 0 0 0 0 0 0 0 0 0 0 0 0 0 0 0 0 0 0 0 0 0 0 0 0 0 0 0 0 0 0 0 0 0 0 0 0 0 0 0 0 0 0 0 0 0 0 0 0 0 0 0 0 0 0 0 0 0 0 0 0 0 0 0 0 0 0 0 0 0 0 0 0 0 0 0 0 0 0 0 0 0 0 0 0 0 0 0 0 0 0 0 0 0 0 0 0 0 0 0 0 0 0 0 0 0 0 0 0 0 0.00265083555356503 0 0 0.0454715074550363 0.0183631071709695 0 0 0 0 0.0673276185875188 0 0 0 0 0 0 0 0 0 0 0.0332270421948754 0.0829768793959846 0 0 0 0 0 0 0 0 0 0 0 0 0 0 0.00108818532496094 0.00880665229330525 0 0.00825588301440058 0 0.0379503884928165 0 0 0 0.00212220705688126 0.00273274217813843 0 0.110007768513142 0 0 0 0 0 0 0 0 0.00157422483740216 0 0 0 0 0 0 0 0 0 0 0 0 0 0 0 0 0 0.0355031165262828 0.0053548948760089 0.00133213733667411 0 0.00258925648638795 0.0042469393655779 0 0 0 0.00445063289743345 0.108935077781263 0 0 0 0.0379188658114597 0 0 0.00955189777382589 0 0 0 0.00344373004433194 0.00523930593170559 0 0.0111793772941012 0.00329339437679302 0 0 0 0 0 0 0 0 0 0 0 0 0 0 0 0 0 0 0 0 0 0 0 0 0 0 0.00330598360300839 0.0633928017649836 0 0.00222568797652136 0.0229043229258048 0 0 0.0172010201185844 0.0830897404614008 0.0238029437080392 0 0 0.0313267404405519 0.00475076901683799 0.00303182837123968 0 0 0 0.0137125829526388 0.00571746458413883 0.00419197905258496 0 0 0.0180599427099809 0.00780008925644075 0.00106262085522526 0.0191618395658636 0.00852461464269139 0.0111433594226215 0 0
0 0 0 0 0 0 0 0 0 0 0 0 0 0 0 0 0 0 0 0 0.000834322643257342 0 0 0 0 0 0 0 0 0 0 0.000585993996002695 0 0 0 0 0 0 0 0 0 0 0 0 0 0 0 0 0 0 0 0 0 0 0 0 0 0 0 0 0 0 0 0 0 0 0 0 0 0 0 0 0 0 0 0 0 0 0 0 0 0 0 0 0 0 0 0 0 0 0 0 0 0 0 0 0 0 0 0 0 0 0 0 0 0 0 0 0 0 0 0 0 0 0 0 0 0 0 0 0 0 0 0 0 0 0 0 0 0 0 0 0 0 0 0 0 0 0 0 0 0 0 0 0 0 0 0 0 0 0 0 0 0 0 0 0 0 0 0 0 0 0 0 0 0 0 0 0 0 0 0 0 0 0 0 0 0 0 0 0 0 0 0 0 0 0 0.0122976798263125 0 0.0114702655556276 0 0.00132671171291004 0 0 0 0 0 0 0 0 0.00120204968364823 0 0 0 0 0 0 0 0 0 0 0 0 0 0 0 0 0 0 0 0 0 0.000548419132644709 0 0 0 0 0 0 0 0 0 0.00866293410398723 0.0804681371210662 0.0706997058778 0.000587319229135102 0 0 0 0 0 0 0 0 0 0.110415440834978 0.00114980950322236 0 0 0.0018629515820402 0.00341057474969426 0.0255003381720398 0 0.114256893061484 0.0848385109992468 0.0385650849608411 0.0547278438675768 0.0599922006188606 0 0 0 0 0 0 0 0 0 0 0 0 0 0 0 0 0 0 0 0 0 0 0 0.000666650472980594 0 0 0 0 0 0 0 0 0 0 0 0 0 0.0499102806786652 0.00750314071169452 0.0782344906154597 0.00411972201156835 0 0 0.00196263256294796 0 0 0 0 0 0.0387494263560489 0.0373153964981686 0.0768739399540643 0.00248724448843017 0.0172453686364832 0 0 0.00152851978111297
0 0 0 0 0 0 0 0 0 0 0 0 0 0 0 0 0 0 0 0 0.000670231123002447 0 0 0 0 0 0 0 0 0 0 0 0 0 0 0 0 0 0 0 0 0 0 0 0 0 0 0 0 0 0 0 0 0 0 0 0 0 0 0 0 0 0 0 0 0 0 0 0 0 0 0 0 0 0 0 0 0 0 0 0 0 0 0 0 0 0 0 0 0 0 0 0 0 0 0 0 0 0 0 0 0 0 0 0 0 0 0 0 0 0 0 0 0 0 0 0 0 0 0 0 0 0 0 0 0 0 0 0 0 0 0 0 0 0 0 0 0 0 0 0 0 0 0 0 0 0 0 0 0 0 0 0 0 0 0 0 0 0 0 0 0 0 0 0 0 0 0 0 0 0 0 0 0 0 0 0 0 0 0 0 0 0 0 0 0 0 0.00874450457473464 0 0.00901433431690462 0 0.00100086435547405 0 0 0 0 0 0 0 0 0.0012605134873144 0 0 0 0 0 0 0 0 0 0 0 0 0 0 0 0 0 0 0 0 0 0.00125042546881446 0 0 0 0 0 0 0 0 0 0.0232768866223376 0.0331016399893582 0.0424018022083814 0 0 0 0 0 0 0 0 0 0.195285203535986 0 0.00364507603152229 0 0 0.0204636310485046 0.00839375024358422 0.0496942418550724 0 0.249298566558749 0.121237982784181 0.0257831876187589 0.0428198057425724 0.0293546151024767 0 0 0 0 0 0 0 0 0 0 0 0 0 0 0 0 0 0 0 0 0 0 0 0 0 0 0 0 0 0 0 0 0 0 0 0 0 0.0320383635723833 0.00302675534732704 0.0517072543427072 0 0 0 0 0 0 0 0 0 0.0231204572312327 0.00514535266382343 0.0148500640259581 0 0.00341449014883877 0 0 0
0 0 0 0 0 0 0 0 0 0 0 0 0 0 0 0 0 0 0 0 0 0 0 0 0 0 0 0 0 0 0 0 0 0 0 0 0 0 0 0 0 0 0 0 0 0 0 0 0 0 0 0 0 0 0 0 0 0 0 0 0 0 0 0 0 0 0 0 0 0 0 0 0 0 0 0 0 0 0 0 0 0 0 0 0 0 0 0 0 0 0 0 0 0 0 0 0 0 0 0 0 0 0 0 0 0 0 0 0 0 0 0 0 0 0 0 0 0 0 0 0 0 0 0 0 0 0 0 0 0 0 0 0 0 0 0 0 0 0 0 0 0 0 0 0 0 0 0 0 0 0 0 0 0 0 0 0 0 0 0 0 0 0 0 0 0 0 0 0 0 0 0 0 0 0 0 0 0.0185903861299284 0.0583195916375163 0 0 0 0 0 0 0 0 0.003178830449715 0 0.00228607625422562 0 0 0 0.00612517012485762 0 0 0.00369544934374915 0 0.0150311846446206 0 0 0 0 0.00244265894190623 0 0 0 0 0 0 0 0 0 0 0 0 0 0 0 0 0 0 0 0 0 0 0 0 0 0 0 0 0.0736490010225489 0.0199610999904035 0.00688131515812085 0.00249234318631539 0.00846343763008925 0.00587033116494568 0 0.00534958989286304 0 0.00440805232747526 0.0419835514304679 0.0700866053725501 0.0038850634179704 0.00696368763749976 0 0.0302320334999604 0 0.0914689433150908 0.0197571540510389 0.0191520936932582 0.00267315937345207 0.00649139068466813 0.0444068911939719 0.00503057255789923 0.0487385430250635 0.0422174559305114 0 0 0 0 0 0 0 0 0 0 0 0 0 0 0 0 0 0 0 0 0 0 0 0 0 0 0 0 0 0 0 0 0 0.10186052816037 0.00613453310391948 0 0 0.00474329102392361 0.0284720000792472 0.023221213269883 0.00716698446305237 0 0 0.00236066681918721 0 0.00210853577441193 0 0.007465743414419 0 0.0575303098601324 0.0322357112061925 0.00663596543418441 0.0117980998014367 0.0318636421619666 0.00657111234499065 0 0
0 0 0 0 0 0 0 0 0 0 0 0 0 0 0 0 0 0 0 0 0 0 0 0 0 0 0 0 0 0 0 0 0 0 0 0 0 0 0 0 0 0 0 0 0 0 0 0 0 0 0 0 0 0 0 0 0 0 0 0 0 0 0 0 0 0 0 0 0 0 0 0 0 0 0 0 0 0 0 0 0 0 0 0 0 0 0 0 0 0 0 0 0 0 0 0 0 0 0 0 0 0 0 0 0 0 0 0 0 0 0 0 0 0 0 0 0 0 0 0 0 0 0 0 0 0 0 0 0 0 0 0 0 0 0 0 0 0 0 0 0 0 0 0 0 0 0 0 0 0 0 0 0 0 0 0 0 0 0 0 0 0 0 0 0 0 0 0 0 0 0 0 0 0 0 0 0 0 0 0 0 0 0 0 0 0 0 0 0 0 0 0 0 0.00739400470089029 0 0 0 0 0 0 0 0 0 0 0 0 0 0 0 0 0 0 0 0 0 0 0 0 0 0 0 0 0 0 0 0 0 0 0 0 0 0 0 0 0 0 0 0 0 0 0 0 0.0803301391160208 0 0 0 0.037882214960695 0 0 0 0.0668164286876989 0.0137357142530195 0.0138530243792658 0.0129016516421278 0.099492989987157 0 0.0947490070798095 0.13156149864994 0 0 0 0 0 0 0 0 0 0 0 0 0 0 0 0 0 0 0 0 0 0 0 0 0 0 0 0 0 0 0 0 0 0 0 0 0 0 0.0309984619088548 0.0218288275484958 0.0138385704254864 0 0 0.00744481761131053 0 0 0 0.0201935906901157 0 0.118514155015982 0.107136859098173 0.0170555332755188 0.0059650723935119 0.0912771351710604 0.0070303034048664 0 0
0 0 0 0 0 0 0 0 0 0 0 0 0 0 0 0 0 0 0 0 0 0 0 0 0 0 0 0 0 0 0 0 0 0 0 0 0 0 0 0 0 0 0 0 0 0 0 0 0 0 0 0 0 0 0 0 0 0 0 0 0 0 0 0 0 0 0 0 0 0 0 0 0 0 0 0 0 0 0 0 0 0 0 0 0 0 0 0 0 0 0 0 0 0 0 0 0 0 0 0 0 0 0 0 0 0 0 0 0 0 0 0 0 0 0 0 0 0 0 0 0 0 0 0 0 0 0 0 0 0 0 0 0 0 0 0 0 0 0 0 0 0 0 0 0 0 0 0 0 0 0 0 0 0 0 0 0 0 0 0 0 0 0 0 0 0 0 0.0124919855638666 0 0 0 0 0 0 0 0 0 0 0 0 0 0 0 0 0 0 0 0 0 0 0 0 0 0 0 0 0.0227469099151554 0 0.0432891499037995 0 0 0 0 0 0 0 0.0162134081672616 0 0 0 0 0 0 0 0 0 0 0 0 0 0 0.209142687809908 0 0 0 0 0 0 0 0 0 0 0 0 0 0 0 0 0 0 0 0.145010419803429 0 0 0 0 0 0 0 0 0 0 0 0 0 0 0 0 0.00714509277807213 0 0 0.00572697497384565 0 0 0 0 0 0 0 0 0 0 0 0 0 0 0 0 0 0 0 0 0 0 0 0 0 0 0 0 0 0.00620169308226607 0 0 0 0 0 0 0 0 0 0 0 0 0.0477169694851606 0.351420445057782 0 0.0276088220942851 0 0.0940264010236334 0 0 0.0112590403415341 0 0
0 0 0 0 0 0 0 0 0 0 0 0 0 0 0 0 0 0 0 0 0 0 0 0 0 0 0 0 0 0 0 0 0 0 0 0 0 0 0 0 0 0 0 0 0 0 0 0 0 0 0 0 0 0 0 0 0 0 0 0 0 0 0 0 0 0 0 0 0 0 0 0 0 0 0 0 0 0 0 0 0 0 0 0 0 0 0 0 0 0 0 0 0 0 0 0 0 0 0 0 0 0 0 0 0 0 0 0 0 0 0 0 0 0 0 0 0 0 0 0 0 0 0 0 0 0 0 0 0 0 0 0 0 0 0 0 0 0 0 0 0 0 0 0 0 0 0 0 0 0 0 0 0 0 0 0 0 0 0 0 0 0 0 0 0 0 0 0 0 0 0 0 0 0 0 0 0 0 0.00942537049051389 0 0 0 0 0 0 0 0 0 0 0 0 0 0 0 0 0 0.00722957861510562 0 0.01607429864526 0 0 0 0 0 0 0 0 0 0 0 0 0.00327726339367226 0 0 0 0 0 0 0 0 0 0 0 0 0 0 0 0 0 0 0 0 0.0420841270132922 0.0116035276844765 0.00347337169659392 0 0 0 0 0 0 0 0 0.0288355482500702 0.0102809357889294 0.063851962219059 0.149393782151703 0 0 0 0.187527402684483 0.0809212852230548 0.0244715082095658 0.0112839314786684 0.013014567775385 0 0.035149322119225 0.126895871309154 0 0 0 0 0 0 0 0 0 0 0 0 0 0 0 0 0 0 0 0 0 0 0 0 0 0 0 0 0 0 0 0 0 0.0450407864517788 0 0 0 0.0129804769144517 0.00447428931362908 0.00821981180723524 0 0 0 0 0 0 0 0.00811374971939995 0 0.0107361458214053 0.0346408639159592 0.028021044333305 0 0.0229791769746234 0 0 0
0 0 0 0 0 0 0 0 0 0 0 0 0 0 0 0 0 0 0 0 0 0 0 0 0 0 0 0 0 0 0 0 0 0 0 0 0 0 0 0 0 0 0 0 0 0 0 0 0 0 0 0 0 0 0 0 0 0 0 0 0 0 0 0 0 0 0 0 0 0 0 0 0 0 0 0 0 0 0 0 0 0 0 0 0 0 0 0 0 0 0 0 0 0 0 0 0 0 0 0 0 0 0 0 0 0 0 0 0 0 0 0 0 0 0 0 0 0 0 0 0 0 0 0 0 0 0 0 0 0 0 0 0 0 0 0 0 0 0 0 0 0 0 0 0 0 0 0 0 0 0 0 0 0 0 0 0 0 0 0 0 0 0 0 0 0 0 0 0 0 0 0 0 0 0 0 0 0 0 0 0 0 0 0 0 0 0 0 0 0 0 0 0 0.00391224125383503 0 0 0.00411170583028397 0 0 0 0 0 0 0 0 0 0 0 0 0 0 0.00226261019224377 0 0 0 0 0 0 0 0 0.00181770023040869 0 0 0 0 0 0.00185110974283374 0 0 0 0 0 0.00438842252023317 0.00268270350564055 0.00227295868216854 0 0 0 0 0 0 0 0 0 0.00561513568319392 0.0078135644209533 0.00962686429983884 0.025982187885105 0 0.0559456523308888 0 0.160581893636637 0.0488769244522608 0.00593804196163486 0.00898185384601973 0 0.050118645594197 0.271554344510507 0 0 0 0 0 0 0 0 0 0 0 0 0 0 0 0 0 0 0 0 0 0 0 0 0 0 0 0 0 0 0 0 0 0 0 0 0 0.00455725039736828 0.00712878883377643 0.00729430536083614 0.00752299120028031 0 0 0.0019838369174536 0.00267134730164375 0.00140137084599988 0.00466955554701739 0.0250864977809938 0 0.0236601484749696 0.0750109001903706 0.121499354117556 0.00190475353739358 0.0393199476277215 0.00195439128773542 0 0
0 0 0 0 0 0 0 0 0 0 0 0 0 0 0 0 0 0 0 0 0 0 0 0 0 0 0 0 0 0 0 0 0 0 0 0 0 0 0 0 0 0 0 0 0 0 0 0 0 0 0 0 0 0 0 0 0 0 0 0 0 0 0 0 0 0 0 0 0 0 0 0 0 0 0 0 0 0 0 0 0 0 0 0 0 0 0 0 0 0 0 0 0 0 0 0 0 0 0 0 0 0 0 0 0 0 0 0 0 0 0 0 0 0 0 0 0 0 0 0 0 0 0 0 0 0 0 0 0 0 0 0 0 0 0 0 0 0 0 0 0 0 0 0 0 0 0 0 0 0 0 0 0 0 0 0 0 0 0 0 0 0 0 0 0 0 0 0 0 0 0 0 0 0 0 0 0 0 0 0 0 0 0 0 0 0 0 0 0 0 0 0 0 0 0 0 0 0 0 0 0 0 0 0 0 0 0 0 0 0 0 0 0 0 0 0 0 0 0 0 0 0 0 0 0 0 0 0 0 0 0 0 0.0112674721853897 0 0.00916273760637814 0 0 0 0 0 0 0 0 0 0.0676190012749037 0.0745056749678863 0.0150302723865781 0.00860268135914421 0 0.0388825290356452 0.25863464791507 0 0.0178122670322897 0.0249980454570009 0.0194571107097965 0 0.0300510852353639 0.219417400966878 0 0 0 0 0 0 0 0 0 0 0 0 0 0 0 0 0 0 0 0 0 0 0 0 0 0 0 0 0 0 0 0 0 0 0 0 0 0.00421048973389438 0.00572366104388982 0.00660808198327207 0.00732362058089255 0 0 0.00287348732571698 0 0 0 0.00659406549178768 0 0.0105967842626159 0.0322146783363274 0.111215971805022 0 0.0171982333042559 0 0 0
0 0 0 0 0 0 0 0 0 0 0 0 0 0 0 0 0 0 0 0 0 0 0 0 0 0 0 0 0 0 0 0 0 0 0 0 0 0 0 0 0 0 0 0 0 0 0 0 0 0 0 0 0 0 0 0 0 0 0 0 0 0 0 0 0 0 0 0 0 0 0 0 0 0 0 0 0 0 0 0 0 0 0 0 0 0 0 0 0 0 0 0 0 0 0 0 0 0 0 0 0 0 0 0 0 0 0 0 0 0 0 0 0 0 0 0 0 0 0 0 0 0 0 0 0 0 0 0 0 0 0 0 0 0 0 0 0 0 0 0 0 0 0 0 0 0 0 0 0 0 0 0 0 0 0 0 0 0 0 0 0 0 0 0 0 0 0 0 0 0 0 0 0 0 0 0 0 0 0 0.00471649136780725 0 0 0 0 0.00548866030855445 0 0 0.00247464064447635 0 0 0 0 0 0.0128936650928265 0 0 0.00604884243751376 0 0 0 0 0 0 0 0 0 0 0 0 0 0 0.00251151170286358 0 0 0 0 0 0 0.00368475201658989 0 0.00430187026397734 0 0 0 0 0 0.00200777530991026 0 0 0 0 0 0 0 0.00704561652289811 0 0 0 0 0 0 0 0 0 0 0 0.00624231311982385 0.0258164957332812 0 0.0349882783833349 0.234241642069224 0.0530016391609205 0 0 0.0204476197218103 0.00270435412202267 0.0452374347555758 0.149519513858882 0 0 0 0 0 0 0 0 0 0 0 0 0 0 0 0 0 0 0 0 0 0 0 0 0 0 0 0 0 0 0 0 0 0 0 0 0 0.00594554597220816 0 0.00265946857642894 0 0 0 0 0 0 0.0174976765056575 0.092096361917543 0 0.0248771925872523 0.0926884916839082 0.103830686112324 0 0.0314616091956082 0.00556985085677681 0 0
0 0 0 0 0 0 0 0 0 0 0 0 0 0 0 0 0 0 0 0 0.000567411870895294 0 0 0 0 0 0 0 0 0 0 0 0 0 0 0 0 0 0 0 0 0 0 0 0 0 0 0 0 0 0 0 0 0 0 0 0 0 0 0 0 0 0 0 0 0 0 0 0 0 0 0 0 0 0 0 0 0 0 0 0 0 0 0 0 0 0 0 0 0 0 0 0 0 0 0 0 0 0 0 0 0 0 0 0 0 0 0 0 0 0 0 0 0 0 0 0 0 0 0 0 0 0 0 0 0 0 0 0 0 0 0 0 0 0 0 0 0 0 0 0 0 0 0 0 0 0 0 0 0 0 0 0 0 0 0 0 0 0 0 0 0 0 0 0 0 0 0 0 0 0 0 0 0 0 0 0 0 0 0 0 0 0 0 0 0 0 0.00752081168901486 0 0.0078102956490201 0 0.000820619589313146 0 0 0 0 0 0 0 0 0.00102513177079767 0 0 0 0 0 0 0 0 0 0 0 0 0 0 0 0 0 0 0 0 0 0.00100584763121533 0 0 0 0 0 0 0 0 0 0.0135207064274843 0.0520795084036394 0.0519558775957557 0 0 0 0 0 0 0 0 0.00319674198224972 0.19388911446589 0.239194544541781 0.00326014222048609 0.00517101866685551 0 0.00346976752636025 0.00612042522707003 0.0159975788026401 0 0 0.17086645778599 0.0215133244896265 0.0503267575479074 0.0312846289304076 0 0 0 0 0 0 0 0 0 0 0 0 0 0 0 0 0 0 0 0 0 0 0 0 0 0 0 0 0 0 0 0 0 0 0 0 0 0.0255616785005965 0.00315900059119738 0.0447115910860497 0 0 0 0 0 0 0 0 0 0.0209853183477548 0.00649498957728438 0.0184907090827164 0 0 0 0 0
0 0 0 0 0 0 0 0 0 0 0 0 0 0 0 0 0 0 0 0 0 0 0 0 0 0 0 0 0 0 0 0 0 0 0 0 0 0 0 0 0 0 0 0 0 0 0 0 0 0 0 0 0 0 0 0 0 0 0 0 0 0 0 0 0 0 0 0 0 0 0 0 0 0 0 0 0 0 0 0 0 0 0 0 0 0 0 0 0 0 0 0 0 0 0 0 0 0 0 0 0 0 0 0 0 0 0 0 0 0 0 0 0 0 0 0 0 0 0 0 0 0 0 0 0 0 0 0 0 0 0 0 0 0 0 0 0 0 0 0 0 0 0 0 0 0 0 0 0 0 0 0 0 0 0 0 0 0 0 0 0 0 0 0 0 0 0 0 0 0 0 0 0 0 0 0 0 0 0 0 0 0 0 0 0 0 0 0.00145178896738544 0 0.000799306436502676 0 0 0 0 0 0 0 0 0 0 0 0 0 0 0 0 0 0 0 0 0 0 0 0 0 0 0 0 0 0 0 0 0 0 0 0 0 0 0 0 0 0 0.00896140284750726 0.0586642836195766 0.0466890165530056 0 0 0 0 0 0 0 0.00318067264586848 0.0047165589306183 0.139616605921386 0.112808860473252 0.0216282903088746 0.0386719702056847 0 0.00388099165538764 0.0089779532549985 0.0120753457982604 0.0042647529885262 0.165702796494261 0 0.00305264356450726 0.069626525379362 0.100209854107367 0 0 0 0 0 0 0 0 0 0 0 0 0 0 0 0 0 0 0 0 0 0 0 0 0 0 0 0 0 0 0 0 0 0 0 0 0 0.00265978879541678 0.0146320813006124 0.0214990096178534 0.00712813723226586 0 0 0.00426137960699575 0 0 0 0 0 0.0458651472265785 0.0339958968913431 0.0437499903318519 0.0034461086593823 0.0177828401853686 0 0 0
0 0 0 0 0 0 0 0 0 0 0 0 0 0.00057268400378564 0 0 0 0 0 0 0.00113757167423107 0 0 0 0 0 0 0 0 0 0 0.00219825262972513 0.00302347866727317 0.014418108786221 0.00738736150090245 0 0 0 0 0 0 0 0 0 0 0 0 0 0 0 0.00248049872820598 0 0 0 0.0347241803513911 0 0.000785313692332936 0.000861991639841466 0 0 0 0 0 0 0 0 0 0 0 0 0 0.0211420125009698 0 0.00323341077096308 0 0 0 0 0 0 0 0 0.000204527258393179 0 0 0 0 0 0 0.000568639270968837 0 0.00042851053896509 0.000675774003878249 0 0 0 0 0 0 0 0.0209127959060446 0.0186583426991785 0.00134916562478061 0.00322257828165439 0 0 0 0 0 0 0 0 0 0 0 0 0 0 0 0 0 0 0 0 0 0 0 0 0 0 0 0 0 0 0 0 0 0 0 0.0470338925237782 0 0.000331733648342337 0 0 0.0256527938327433 0.00118355054452131 0 0.00072143765948176 0.000452532326306249 0.00154879503529167 0.0307333486728191 0.00295385329649998 0.000481549715295346 0.00147693052893506 0.000922450321620448 0 0 0 0 0 0.00270548613614942 0 0 0 0 0 0.0032449664372947 0 0 0.000730610666971589 0 0.00100822408239357 0 0 0 0 0 0.00227427872120109 0.0014702119265172 0.000230760693815777 0.00116644558159618 0 0 0 0 0 0 0.0359718268750774 0.0307740396217857 0.0440969252534384 0 0.00261348891514226 0 0 0 0.0123741757540232 0 0 0 0 0.0017161699323297 0 0 0.00125481164239056 0 0 0.0050370530910778 0 0 0 0 0 0 0.00363773882928994 0.00690666139663166 0 0 0 0 0 0 0.000551507190369135 0.00146112534671852 0 0 0 0 0 0 0 0 0 0.000405670775527356 0.00425658417122543 0.0128858742116613 0.00347761571011621 0 0.000667480706829514 0 0.00326463665103105 0 0 0 0 0.0270234004317593 0.010215103824399 0.00104325602835024 0 0 0 0 0 0.000240168667170602 0.00888346130901528 0.00129980368373344 0 0.00181291441404571 0.00458290316474069 0 0 0 0 0 0 0 0 0 0 0 0 0 0 0 0 0 0 0 0 0 0 0 0.0015240689271745 0 0 0.000584287362450076 0 0 0 0.00350635080370565 0.000365709907888238 0 0.00847465327535903 0 0.00131289970824717 0.00268712864162008 0.0409510471923833 0.12506240315327 0.0863299534968684 0.00325971522885302 0 0.019078826427014 0.0213927165842982 0.00377137447922707 0 0 0.000779909158097766 0 0.00752513364320931 0.00195284965894006 0.00311935028870054 0.0626567825635147 0.00266765400340159 0.00832953546881217 0.0134918943638712 0.0904123071839344
0 0 0 0 0 0 0 0 0 0 0 0 0 0 0 0 0 0 0 0 0 0 0 0 0 0 0 0 0 0 0 0 0 0.000612660982975043 0 0 0 0 0 0 0 0 0 0 0 0 0 0 0 0 0 0 0 0 0 0 0.000696456227263133 0 0 0 0 0 0 0 0 0 0 0 0 0 0 0.00155385652959605 0 0 0 0 0 0 0 0 0 0 0 0 0 0 0 0 0 0 0 0 0 0 0 0 0 0 0 0 0 0 0 0 0 0 0 0 0 0 0 0 0 0 0 0 0 0 0 0 0 0 0 0 0 0 0 0 0 0 0 0 0 0 0 0 0 0 0 0.000368604579717952 0 0 0 0 0 0.00115666107305907 0.000443521940443594 0 0.000857190206627499 0 0.00126252755233137 0 0 0 0 0 0 0 0 0 0 0 0 0 0 0 0 0 0 0 0 0 0 0 0 0 0 0 0 0 0 0 0 0 0 0 0 0.00039610724256377 0 0 0 0 0 0 0 0 0 0 0 0 0 0 0 0 0 0 0.00207168416901754 0 0 0 0 0 0 0 0 0 0 0 0 0 0 0 0 0 0 0 0 0 0 0 0 0 0.00523087504192082 0.0126963291089203 0.0239061218902016 0.000828621427308135 0 0 0 0.00110203697035932 0 0 0.00946795263941844 0.00888571538671498 0.0795198688738474 0.0351781082980555 0.0209588592221684 0.032516347913077 0 0.00925450494088989 0.0442317335138249 0.0164666276432029 0.00833052497220981 0.0430918610285533 0.0614749240914631 0.00375923014502938 0 0.145467572859732 0 0 0 0 0 0 0 0 0 0 0 0 0 0 0 0 0 0 0 0 0 0 0 0 0 0 0 0 0 0 0 0 0 0.00316717335268624 0 0 0 0.00435558102910592 0.0242457705017811 0.0184483826282786 0.0197977139219154 0 0 0.00620409397030705 0.000918302399049472 0 0.00138893938208886 0.00204175013731693 0 0.112543763784036 0.0931028654766448 0.0580153519540418 0.00950204602377046 0.0714788069138761 0.00131398074876978 0.000914525404976691 0.000773865900862563
0 0 0 0 0 0 0 0 0 0 0 0 0 0 0 0 0 0 0 0 0 0 0 0 0 0 0 0 0 0 0 0 0 0 0 0 0 0 0 0 0 0 0 0 0 0 0 0 0 0 0 0 0 0 0 0 0 0 0 0 0 0 0 0 0 0 0 0 0 0 0 0 0 0 0 0 0 0 0 0 0 0 0 0 0 0 0 0 0 0 0 0 0 0 0 0 0 0 0 0 0 0 0 0 0 0 0 0 0 0 0 0 0 0 0 0 0 0 0 0 0 0 0 0 0 0 0 0 0 0 0 0 0 0 0 0 0 0 0 0 0 0 0 0 0 0 0 0 0 0 0 0 0 0 0 0 0 0 0 0 0 0 0 0 0 0 0 0 0 0 0 0 0 0 0 0 0 0 0 0 0 0 0 0 0 0 0 0.00150474406756009 0 0 0 0 0 0 0 0 0.0012921757198978 0 0 0 0 0 0 0 0 0 0 0 0 0 0 0.000864842615233392 0 0 0 0 0 0 0 0 0 0 0 0 0 0 0.000792515155875648 0 0 0 0 0 0.0029784348172363 0 0.00945203724584392 0 0 0 0 0 0 0 0 0.00149821108667197 0.049890354694637 0.013802528766617 0.0103906242201588 0.025841063783701 0 0.0191222156578022 0.137165809680569 0.0688129304469647 0.0157589311820442 0.0153313991288576 0.05063935787181 0.00543897140212495 0.083256984007368 0 0 0 0 0 0 0 0 0 0 0 0 0 0 0 0 0 0 0 0 0 0 0 0 0 0 0 0 0 0 0 0 0 0 0 0 0 0 0.0133452042805549 0.0172663345485773 0.0135021616985288 0.0210326547606312 0 0 0.0069406389651818 0.00168448493801247 0.000712120871133319 0.00401283366489148 0.0130112125047632 0 0.0548018710638348 0.100218453305877 0.173180515099197 0.00545913339735631 0.0568322207544835 0.0016462318671498 0.00109918185607441 0.00142061487277921
0 0 0 0 0 0 0 0 0 0 0 0 0.0250330389195655 0 0 0 0 0 0 0 0 0 0 0 0 0 0 0 0 0 0 0 0 0 0 0 0 0 0 0 0 0 0 0 0 0 0 0 0 0 0 0 0 0 0 0.0453391845066796 0.0154558428619688 0 0 0 0 0 0 0 0 0 0 0 0 0 0 0.0268061743892877 0 0 0 0 0 0 0 0 0 0 0 0 0 0 0 0 0 0 0 0 0 0 0 0 0 0 0 0 0 0 0 0 0.177755611568799 0 0 0 0 0.0793973960455269 0 0 0 0 0.0273742955518712 0.00883229784334767 0 0 0.0107717893288482 0 0 0 0 0 0 0 0 0 0 0 0 0 0 0 0 0 0 0 0 0 0 0 0 0 0 0 0 0 0 0 0 0 0 0 0 0 0.0239665724794199 0 0 0 0 0 0 0 0 0 0.01370050609052 0.157309212181075 0 0 0 0 0 0 0 0 0 0.0286922422772738 0.0118272599997082 0 0 0 0 0 0 0 0 0 0 0 0 0 0 0 0 0 0 0 0 0 0 0 0 0 0 0 0.0188502317915753 0 0 0 0 0 0 0 0 0 0 0 0 0 0 0 0 0 0 0 0 0 0 0 0 0 0 0 0 0 0 0 0 0 0 0 0 0 0 0 0 0 0.00912132871073393 0 0 0 0 0 0 0 0 0 0 0.0102941048819186 0 0.0439266737987409 0 0 0.0167429887147447 0 0 0 0 0.226351138157141 0 0 0 0 0 0 0 0 0 0 0 0 0 0 0 0 0 0 0 0 0 0 0 0 0 0 0 0 0 0.0224521099012541 0 0 0 0 0 0 0 0 0 0 0 0 0 0 0
0 0 0 0 0 0 0 0 0 0 0 0 0.0827331294724158 0 0 0 0 0 0.00622854576985817 0 0 0 0 0 0 0 0 0 0 0 0 0 0 0 0 0 0 0 0 0 0 0 0 0 0 0 0 0 0 0 0 0 0 0 0 0 0 0 0 0 0 0 0 0 0 0 0 0 0 0 0 0 0 0 0 0 0 0 0 0 0 0 0 0 0 0 0 0 0 0 0 0 0 0 0 0 0 0 0 0 0 0 0 0 0.0567037442997323 0 0 0 0 0.00909049125779705 0 0 0 0 0.0942672954716843 0.0374144736934089 0 0 0.082439210021416 0 0 0 0 0 0 0 0 0 0 0 0 0 0 0 0 0 0 0 0 0 0 0 0 0 0 0 0 0 0 0 0 0 0 0 0 0 0 0 0 0 0 0 0 0 0 0 0 0.0200621048452034 0 0 0 0 0 0 0 0 0 0 0 0 0 0 0 0 0 0 0 0 0 0 0 0 0 0 0 0 0 0 0 0 0 0 0 0 0 0 0 0 0 0 0 0 0 0 0 0 0 0 0 0 0 0 0 0 0 0 0 0 0 0 0 0 0 0 0 0 0 0 0 0 0 0 0 0 0 0 0 0 0 0 0 0 0 0 0 0 0 0 0.0123162649399049 0 0.0442231168471248 0.0669663788398009 0 0.0284253946827824 0.159641702913302 0.130290382075563 0 0 0 0 0 0 0.132540531979854 0 0.0317441454264026 0 0 0 0 0 0 0.00491308746374957 0 0 0 0 0 0 0 0 0 0 0 0 0 0 0 0 0 0 0 0 0 0 0 0 0 0 0 0 0 0 0 0 0
0 0 0 0 0 0 0 0 0 0 0 0 0.0203962929778416 0 0 0 0 0 0.020105099217899 0 0 0 0 0 0 0 0.0706943556673721 0 0 0 0 0 0 0 0 0 0 0 0 0 0 0 0 0 0 0 0 0 0 0 0 0 0 0 0 0 0 0 0 0 0 0 0 0 0 0 0 0 0 0 0 0 0 0 0 0 0 0 0 0 0 0 0 0 0 0 0 0 0 0 0 0 0 0 0 0 0 0 0 0 0 0 0 0 0 0 0 0 0.00760684493176286 0 0 0 0.00397789633016573 0 0.00433582218332777 0.00410387193235368 0.0851425643481005 0.0765681274216353 0.0416876645557858 0.135845061942149 0.114034365098611 0 0 0 0.00493391937089312 0 0 0 0 0 0 0 0 0 0 0 0 0 0 0 0 0 0 0 0 0 0 0 0 0 0 0 0 0 0 0 0 0 0 0 0 0 0 0 0 0 0 0.190092019916005 0 0.0131193587353595 0 0 0 0.0069690153499268 0 0 0 0 0 0 0 0 0 0 0 0 0 0 0 0 0 0 0 0 0 0 0 0 0 0 0 0 0 0 0 0 0 0 0 0 0 0 0 0 0 0 0 0 0 0 0 0 0 0 0 0 0 0 0 0 0 0 0 0 0 0 0 0 0 0 0 0 0 0 0 0 0 0 0 0 0 0 0 0 0 0 0 0 0 0.0161040787304356 0 0.00960159281417849 0.0432668404024455 0 0.0281349064417345 0.0802819538734783 0 0.0229983477585388 0 0 0 0 0 0 0 0 0 0 0 0 0 0 0 0 0 0 0 0 0 0 0 0 0 0 0 0 0 0 0 0 0 0 0 0 0 0 0 0 0 0 0 0 0 0 0
0 0 0 0 0 0 0 0 0 0 0 0 0.0293427320908739 0 0 0 0 0 0 0 0 0 0 0 0 0 0 0 0 0 0 0 0 0 0.010622861065208 0 0 0 0 0 0 0 0 0 0 0 0 0 0 0 0 0 0 0 0 0.0270251223360527 0.0471488918884363 0 0 0 0 0 0 0 0 0 0 0 0 0 0 0 0 0 0 0 0 0 0 0 0 0 0 0 0 0 0 0 0 0 0 0 0 0 0 0 0 0 0 0 0 0 0 0 0.0665243175856808 0 0 0 0 0.0204413988223705 0 0 0 0 0.0617989328120345 0.00868626579542937 0 0 0.0129118966159576 0 0 0 0 0 0 0 0 0 0 0 0 0 0 0 0 0 0 0 0 0 0 0 0 0 0 0 0 0 0 0 0 0 0 0 0 0 0 0 0 0 0 0 0 0 0 0 0 0.51514012346863 0 0.00530185596564277 0 0 0 0 0 0 0 0 0 0 0 0 0 0 0 0 0 0 0 0 0 0 0 0 0 0 0 0 0 0 0 0 0 0 0 0 0.110408630613387 0 0 0 0 0 0 0 0 0 0 0 0 0 0 0 0 0 0 0 0 0 0 0 0 0 0 0 0 0 0 0 0 0 0 0 0 0 0 0 0 0 0.00316510207313468 0 0 0 0 0 0 0 0 0 0.0190169348901933 0.024231404203474 0.00954066209239935 0 0.0196006393114367 0 0 0.00909222836965887 0 0 0 0 0 0 0 0 0 0 0 0 0 0 0 0 0 0 0 0 0 0 0 0 0 0 0 0 0 0 0 0 0 0 0 0 0 0 0 0 0 0 0 0 0 0 0 0 0
0 0 0 0 0 0 0 0 0 0 0 0 0 0 0 0 0 0 0 0 0 0 0.00920188091902499 0 0 0 0.0669793938005163 0 0 0 0 0 0 0 0.00258949207800721 0 0 0 0 0 0 0 0 0 0 0 0 0 0 0 0 0 0 0 0 0 0 0 0 0 0 0 0 0 0 0 0 0 0 0 0 0 0 0 0 0 0 0 0 0 0 0 0 0 0 0 0 0 0 0 0 0 0 0 0 0 0 0 0 0 0 0 0 0 0 0 0 0 0.0386702571059838 0 0 0 0 0 0 0 0 0.00322910712437707 0 0 0.09656758866639 0 0 0 0 0 0 0 0.0244290475050702 0 0 0 0 0 0 0 0 0 0 0 0 0 0 0 0 0 0 0 0 0 0 0 0 0 0 0 0 0 0 0 0 0 0 0 0 0 0 0.368487049161247 0.00815760359066368 0.179696275846849 0.0174564887467986 0.0400522522377803 0 0.0462347065441818 0 0 0 0 0 0 0 0 0 0 0 0 0 0.0322952926408704 0 0.00925444470098873 0 0 0 0 0 0 0 0 0 0 0 0 0 0 0 0 0 0 0 0 0 0 0 0 0 0 0 0 0 0 0 0 0 0 0 0 0 0 0 0 0 0 0 0 0 0 0 0 0 0 0 0 0 0 0 0 0 0 0 0 0 0 0 0 0 0 0 0 0 0 0.0310550164422545 0.0141583155963078 0 0 0 0 0 0 0 0 0 0 0 0 0 0 0 0 0 0 0 0.0114857872926889 0 0 0 0 0 0 0 0 0 0 0 0 0 0 0 0 0 0 0 0 0 0 0 0 0 0 0 0 0 0 0 0 0
0 0 0 0 0 0 0 0 0 0 0 0 0 0 0 0 0 0 0 0 0 0 0 0 0 0 0.00883810184257988 0 0 0 0 0 0 0 0 0 0 0 0 0 0 0 0 0 0 0 0 0 0 0 0 0 0 0 0 0 0 0 0 0 0 0 0 0 0 0 0.00538813306611683 0 0 0 0 0 0 0 0 0 0 0 0 0 0 0 0 0 0 0 0 0 0 0 0 0 0 0 0 0 0 0 0 0 0 0 0 0 0 0 0 0.0033204042278477 0.0130289842563193 0 0 0 0 0 0 0 0 0 0 0 0 0 0 0 0 0 0 0 0 0 0 0 0 0 0 0 0 0 0 0 0 0 0 0 0 0 0 0 0 0 0 0 0 0 0 0 0 0 0.00562942096100615 0 0 0 0 0 0 0.0418795637934294 0 0 0 0 0 0 0 0 0 0 0.00562210133348423 0 0.0385810487473537 0 0.0390492545215866 0 0 0 0 0 0 0 0 0 0 0 0 0 0 0 0 0 0 0 0 0 0 0 0 0 0 0 0 0.00430199908166264 0 0 0 0 0 0 0 0 0 0 0 0 0 0 0 0 0 0 0 0 0 0 0 0 0 0 0 0 0 0 0 0 0 0 0 0 0 0 0 0 0 0 0 0 0 0 0 0 0 0.0100306475870307 0 0 0 0 0.16926678945182 0 0.0250666503469625 0 0 0 0 0.0221728227552171 0.0432005106181539 0.0245896463187132 0.444284543573809 0 0 0 0.0456799127350552 0.0255123909825029 0.0245570737993486 0 0 0 0 0 0 0 0 0 0 0 0 0 0 0 0 0 0 0 0 0 0 0 0 0 0 0 0 0 0 0 0 0 0
0 0 0 0 0 0 0 0 0 0 0 0 0 0 0 0 0 0 0 0 0 0 0 0 0 0 0 0 0 0 0 0 0 0 0 0 0 0 0 0 0 0 0 0 0 0 0 0 0 0 0 0 0 0 0 0 0 0 0 0 0 0 0 0 0 0 0 0 0 0 0 0 0 0 0 0 0 0 0 0 0 0 0 0 0 0 0 0 0 0 0 0 0 0 0 0 0 0 0 0 0 0 0 0 0 0 0 0 0 0 0 0 0 0 0.00699889417455652 0 0.00801894844635137 0.0118902230311587 0.00654964237918867 0 0 0 0 0 0 0 0 0 0 0 0 0 0 0 0 0 0 0 0 0 0 0 0 0 0 0 0 0 0 0 0 0 0 0 0 0 0 0 0 0 0 0 0 0 0 0 0 0 0 0 0 0 0 0 0 0 0 0 0.0229318118304445 0 0.0206581847713764 0 0 0 0 0 0 0 0 0 0 0 0 0 0 0 0 0 0 0 0 0 0 0 0 0 0 0 0 0 0 0 0 0 0 0 0 0 0 0 0 0 0 0 0 0 0 0 0 0 0 0 0 0 0 0 0 0 0 0 0 0 0 0 0 0 0 0 0 0 0 0 0 0 0 0 0 0 0.00865254851626199 0.0689551927167338 0.0333717947184215 0 0 0.207190535469505 0 0.29350278449437 0 0 0 0 0 0 0.00956481037281444 0 0.277019472249014 0 0 0 0 0.0170382985915921 0 0 0 0 0 0 0 0 0 0 0 0.00765685823821112 0 0 0 0 0 0 0 0 0 0 0 0 0 0 0 0 0 0 0 0 0 0 0
0 0 0.0105355902541172 0 0 0 0 0 0 0 0 0 0.0080379594691846 0 0 0 0 0 0.0491565126361268 0 0 0 0 0 0 0 0 0 0 0 0 0 0 0 0 0 0 0 0 0 0 0 0 0 0 0 0 0 0 0 0 0 0 0 0 0 0 0 0 0 0 0 0 0 0 0 0 0 0 0 0 0 0 0 0 0 0 0 0 0 0 0 0 0 0 0 0 0 0 0 0 0 0 0 0 0 0 0 0 0 0 0 0 0 0 0 0 0 0 0 0 0 0 0 0 0 0.0471066980444176 0.00712042265877151 0.0359637582267537 0.0129135991343267 0 0 0 0 0 0 0 0 0 0 0 0 0 0 0 0 0 0 0 0 0 0 0 0 0 0 0 0 0 0 0 0 0 0 0 0 0 0 0 0 0 0 0 0 0 0 0 0 0 0 0 0 0 0 0 0 0 0 0 0 0 0 0 0 0 0 0 0 0 0 0 0 0 0 0 0 0 0 0 0 0 0 0 0 0 0 0 0 0 0 0 0 0 0 0 0 0 0 0 0 0 0 0 0 0 0 0 0 0 0 0 0 0 0 0 0 0 0 0 0 0 0 0 0 0 0 0 0 0 0 0 0 0 0 0 0 0 0 0 0.102363205667556 0.173205994064424 0.0197414973126188 0 0 0.533854762531704 0 0 0 0 0 0 0 0 0 0 0 0 0 0 0 0 0 0 0 0 0 0 0 0 0 0 0 0 0 0 0 0 0 0 0 0 0 0 0 0 0 0 0 0 0 0 0 0 0 0
0 0 0 0 0 0 0 0 0 0 0 0 0 0 0 0 0 0 0 0 0 0 0 0 0 0 0.0149170103688362 0 0 0 0 0 0 0 0 0 0 0 0 0 0 0 0 0 0 0 0 0 0 0 0 0 0 0 0 0 0 0 0 0 0 0 0 0 0 0 0 0 0 0 0 0 0 0 0 0 0 0 0 0 0 0 0 0 0 0 0 0 0 0 0 0 0 0 0 0 0 0 0 0 0 0 0 0 0 0 0 0.018203733548853 0.0251434339592476 0 0 0 0 0 0 0 0 0 0 0 0 0 0 0 0 0 0 0 0 0 0 0 0 0 0 0 0 0 0 0 0 0 0 0 0 0 0 0 0 0 0 0 0 0 0 0 0 0 0 0 0 0 0.108369615298284 0 0.0376513084139354 0 0 0 0 0 0 0 0 0 0 0 0.0384496436378666 0 0.0473043668325019 0 0.0444505530440093 0 0 0 0.0518675753466147 0 0 0 0 0 0 0 0 0 0 0 0 0 0 0 0 0 0 0 0 0 0 0.0561541036979284 0.0769558612483126 0 0 0 0 0 0 0 0 0 0 0 0 0 0 0 0 0 0 0 0 0 0 0 0 0 0 0 0 0 0 0 0 0 0 0 0 0 0 0 0 0 0 0 0 0 0 0 0 0 0 0 0 0 0 0.115988979917399 0 0 0 0.0526336303321918 0.137594685678733 0 0 0 0 0 0 0 0 0 0.140255418110422 0 0 0 0 0 0 0 0 0 0 0 0 0.0340600805648641 0 0 0 0 0 0 0 0 0 0 0 0 0 0 0 0 0 0 0 0 0 0 0
0 0 0 0 0 0 0 0 0 0 0 0 0 0 0 0 0 0 0 0 0 0 0 0 0 0 0.160039726064496 0 0 0 0 0 0 0 0 0 0 0 0 0 0 0 0 0 0 0 0 0 0 0 0 0 0 0 0 0 0 0 0 0 0 0 0 0 0 0 0 0 0 0 0 0 0 0 0 0 0 0 0 0 0 0 0 0 0 0 0 0 0 0 0 0 0 0 0 0 0 0 0 0 0 0 0 0 0 0 0 0.130523530357304 0.151072317931975 0 0 0 0 0 0 0 0 0 0 0 0 0 0 0 0 0 0 0 0 0 0 0 0 0 0 0 0 0 0 0 0 0 0 0 0 0 0 0 0 0 0 0 0 0 0 0 0 0 0 0 0 0 0 0 0 0 0 0 0 0 0 0 0 0.0464210606341025 0 0 0 0 0 0 0 0 0 0 0 0 0 0 0 0 0 0 0 0 0 0 0 0 0 0 0 0 0 0 0 0 0 0 0 0 0 0 0 0 0 0 0 0 0 0 0 0 0 0 0 0 0 0 0 0 0 0 0 0 0 0 0 0 0 0 0 0 0 0 0 0 0 0 0 0 0 0 0 0 0 0 0 0 0 0 0.205351968153762 0 0 0 0 0 0.104811563825632 0 0.201779833032728 0 0 0 0 0 0 0 0 0 0 0 0 0 0 0 0 0 0 0 0 0 0 0 0 0 0 0 0 0 0 0 0 0 0 0 0 0 0 0 0 0 0 0 0 0 0
0 0 0 0 0 0 0 0 0 0 0 0 0 0 0 0 0 0 0 0 0 0 0 0 0 0 0.0633229571576642 0 0 0 0 0 0 0 0 0 0 0 0 0 0 0 0 0 0 0 0 0 0 0 0 0 0 0 0 0 0 0 0 0 0 0 0 0 0 0 0.0510606168636832 0 0 0 0 0 0 0 0 0 0 0 0 0 0 0 0 0 0 0 0 0 0 0 0 0 0 0 0 0 0 0 0 0 0 0 0 0 0 0 0 0.0980732309643461 0.0594435184181958 0 0 0 0 0 0 0 0 0 0 0 0 0 0 0 0 0 0 0 0 0 0 0 0 0 0 0 0 0 0 0 0 0 0 0 0 0 0 0 0 0 0 0 0 0 0 0 0 0 0 0 0 0 0 0 0 0 0 0.0776886355816285 0 0 0 0 0 0.0186745944835137 0.195963981485983 0 0 0 0 0 0 0 0 0 0.0363026674828952 0 0 0 0 0 0 0 0 0 0 0 0 0 0 0 0 0 0 0 0 0 0 0 0.110806357225562 0.0335754851153214 0 0 0 0 0 0 0 0 0 0 0 0 0 0 0 0 0 0 0 0 0 0 0 0 0 0 0 0 0 0 0 0 0 0 0 0 0 0 0 0 0 0 0 0 0 0 0 0 0 0 0 0 0 0 0 0 0.0981922170037083 0.0723114863796553 0 0 0 0 0 0 0 0 0 0 0.0845842518378439 0 0 0 0 0 0 0 0 0 0 0 0 0 0 0 0 0 0 0 0 0 0 0 0 0 0 0 0 0 0 0 0 0 0 0 0
0 0 0 0 0 0 0 0 0 0 0 0 0 0 0 0 0 0 0 0 0 0 0 0 0 0 0 0 0 0 0 0 0 0 0 0 0 0 0 0 0 0 0 0 0 0 0 0 0 0 0 0 0 0 0 0.0130537182081726 0 0 0 0 0 0 0 0 0 0 0 0 0 0 0 0 0 0 0 0 0 0 0 0 0 0 0 0 0 0 0 0 0 0 0 0 0 0 0 0 0 0 0 0 0 0 0 0 0.165001720053454 0 0 0 0 0.0201168493481991 0 0 0 0 0.080791475786967 0 0 0 0 0 0 0 0 0 0 0 0 0 0 0 0 0 0 0 0 0 0 0 0 0 0 0 0 0 0 0 0 0 0 0 0 0 0 0 0 0 0 0 0 0 0 0 0 0 0 0 0 0.192699427628118 0 0 0 0 0 0 0 0 0 0.108197043433168 0.0563953226546387 0 0.0705071830587574 0 0 0 0 0 0 0 0 0 0 0 0 0 0 0 0 0 0 0 0 0 0 0 0 0 0 0 0 0 0 0 0 0 0 0 0 0 0 0 0 0 0 0 0 0 0 0 0 0 0 0 0 0 0 0 0 0 0 0 0 0 0 0 0 0 0 0 0 0 0 0 0 0 0 0 0 0 0.246663438641328 0 0 0 0 0 0 0 0 0 0 0 0.0465738211871973 0 0 0 0 0 0 0 0 0 0 0 0 0 0 0 0 0 0 0 0 0 0 0 0 0 0 0 0 0 0 0 0 0 0 0 0 0 0 0 0 0 0 0 0
0 0 0 0 0 0 0 0 0 0 0 0 0 0 0 0 0 0 0 0 0 0 0 0 0 0 0 0 0 0 0 0 0 0 0 0 0 0 0 0 0 0 0 0 0 0 0 0 0 0 0 0 0 0 0 0 0 0 0 0 0 0 0 0 0 0 0 0 0 0 0 0 0 0 0 0 0 0 0 0 0 0 0 0 0 0 0 0 0 0 0 0 0 0 0 0 0 0 0 0 0 0 0 0 0 0 0 0 0 0 0 0 0 0 0 0 0 0 0 0 0 0 0 0 0 0 0 0 0 0 0 0 0 0 0 0 0 0 0 0 0 0 0 0 0 0 0 0 0 0 0 0 0 0 0 0 0 0 0 0 0 0 0 0 0 0 0 0 0 0 0 0 0 0 0 0 0 0 0.0274237812646034 0 0.0525165112613265 0 0 0 0 0 0 0 0 0 0 0 0 0 0 0 0 0 0 0 0 0 0 0 0 0 0 0 0 0 0.173580500501788 0 0 0 0 0.2910729101797 0 0 0 0 0 0 0 0 0 0 0 0 0 0 0 0 0 0 0 0 0 0 0 0 0 0 0 0 0 0 0 0 0 0 0 0 0 0 0 0 0 0 0 0 0 0 0 0 0 0 0 0 0 0.0958446133125264 0 0.359561683480056 0 0 0 0 0 0 0 0 0 0 0 0 0 0 0 0 0 0 0 0 0 0 0 0 0 0 0 0 0 0 0 0 0 0 0 0 0 0 0 0 0 0 0
0 0 0 0 0 0 0 0 0 0 0 0 0 0 0 0 0 0 0 0 0 0 0 0 0 0 0 0 0 0 0 0 0 0 0 0 0 0 0 0 0 0 0 0 0 0 0 0 0 0 0 0 0 0 0 0 0 0 0 0 0 0 0 0 0 0 0 0 0 0 0 0 0 0 0 0 0 0 0 0 0 0 0 0 0 0 0 0 0 0 0 0 0 0 0 0 0 0 0 0 0 0 0 0 0 0 0 0 0 0 0 0 0 0 0 0 0 0 0 0 0 0 0 0 0 0 0 0 0 0 0 0 0 0 0 0 0 0 0 0 0 0 0 0 0 0 0 0 0 0 0 0 0 0 0 0 0 0 0 0 0 0 0 0 0 0 0 0 0 0 0 0 0 0 0 0 0 0 0 0 0 0 0 0 0 0 0 0 0 0 0 0 0 0 0 0 0 0 0 0 0 0 0 0 0 0 0 0 0 0 0.0519466079562081 0 0 0 0 0.145695872199757 0 0 0 0.0874000830634114 0 0 0 0 0.0360112461071172 0 0 0 0 0 0 0 0 0 0 0 0 0 0 0 0 0 0 0 0 0 0 0 0 0 0 0 0 0 0 0 0 0 0 0 0 0 0 0.0436959564677214 0 0 0 0 0 0 0.133400861887541 0 0 0.112578454313576 0.0580101491036991 0.176491521389984 0.114137484873382 0 0 0.0406317626376035 0 0 0 0 0 0 0 0 0 0 0 0 0 0 0 0 0 0 0 0 0 0 0 0 0 0 0 0 0 0 0 0 0 0 0
0 0 0 0 0 0 0 0 0 0 0 0 0 0 0 0 0 0 0 0 0 0 0 0 0 0 0 0 0 0 0 0 0 0 0 0 0 0 0 0 0 0 0 0 0 0 0 0 0 0 0 0 0 0 0 0 0 0 0 0 0 0 0 0 0 0 0 0 0 0 0 0 0 0 0 0 0 0 0 0 0 0 0 0 0 0 0 0 0 0 0 0 0 0 0 0 0 0 0 0 0 0 0 0 0.0282137627293777 0 0 0 0 0 0 0 0 0 0 0.092912575641773 0 0 0 0 0 0 0 0 0 0 0 0 0 0 0 0 0 0 0 0 0 0 0 0 0 0 0 0 0 0 0 0 0 0 0 0 0 0 0 0 0.0293076742332746 0 0 0 0 0 0 0 0 0 0 0 0 0 0 0 0 0 0 0 0 0 0 0 0.0283173684484866 0 0 0 0 0 0 0 0 0 0 0 0 0 0 0 0 0 0 0 0 0 0 0 0 0 0 0 0 0 0 0 0 0 0 0 0 0 0 0 0 0 0 0 0 0 0 0 0 0 0 0 0 0 0 0 0 0 0 0 0 0 0 0 0 0 0 0 0 0 0 0 0 0 0 0 0 0 0 0.20225071906218 0 0 0 0.186813293126267 0.0337906934560937 0 0 0 0 0 0 0 0 0.243102647410821 0 0.0595961853922143 0 0 0 0.0482702009239574 0 0 0 0 0 0 0 0 0 0 0 0.0474248795755538 0 0 0 0 0 0 0 0 0 0 0 0 0 0 0 0 0 0 0 0 0 0 0
0 0 0 0 0 0 0 0 0 0 0 0 0 0 0 0 0 0 0 0 0 0 0 0 0 0 0 0 0 0 0 0 0 0 0 0 0 0 0 0 0 0 0 0 0 0 0 0 0 0 0 0 0 0 0 0 0 0 0 0 0 0 0 0 0 0 0 0 0 0 0 0 0 0 0 0 0 0 0 0 0 0 0 0 0 0 0 0 0 0 0 0 0 0 0 0 0 0 0 0 0 0 0 0 0 0 0 0 0 0 0 0 0 0 0 0 0 0 0 0 0 0 0 0 0 0 0 0 0 0 0 0 0 0 0 0 0 0 0 0 0 0 0 0 0 0 0 0 0 0 0 0 0 0 0 0 0 0 0 0 0 0 0 0 0 0.0198068147035301 0 0 0 0 0 0 0 0 0 0 0 0 0 0 0 0 0 0 0 0 0 0 0 0 0 0 0 0 0 0 0 0 0 0 0 0 0 0 0 0 0 0 0 0 0 0 0 0 0 0 0 0 0 0.045491682706312 0 0 0 0 0 0 0 0 0 0 0 0 0 0 0 0 0 0 0 0 0 0 0 0 0 0 0 0 0 0 0 0 0 0 0 0 0 0 0 0 0 0 0 0.0658462569399837 0 0 0 0 0 0 0 0.152972662946557 0.150539199531565 0 0.180816371333759 0.242291761492 0 0 0 0.0547295649910836 0.076928402740059 0 0 0 0 0 0 0 0 0 0 0.0105772826151496 0 0 0 0 0 0 0 0 0 0 0 0 0 0 0 0 0 0 0 0 0 0 0
0 0 0 0 0 0 0 0 0 0 0 0 0 0 0 0 0 0 0 0 0 0 0 0 0 0 0 0 0 0 0 0 0 0 0 0 0 0 0 0 0 0 0 0 0 0 0 0 0 0 0 0 0 0 0 0 0 0 0 0 0 0 0 0 0 0 0 0 0 0 0 0 0 0 0 0 0 0 0 0 0 0 0 0 0 0 0 0 0 0 0 0 0 0 0 0 0 0 0 0 0 0 0 0 0 0 0 0 0 0 0 0 0 0 0 0 0 0 0 0 0 0 0 0 0 0 0 0 0 0 0 0 0 0 0 0 0 0 0 0 0 0 0 0 0 0 0 0 0 0 0 0 0 0 0 0 0 0 0 0 0 0 0 0 0 0 0 0 0 0 0 0 0 0 0 0 0 0 0 0 0 0 0 0 0 0 0 0 0 0 0 0 0 0 0 0 0 0 0 0 0 0 0 0 0 0 0 0 0 0 0 0 0 0 0 0 0 0 0 0 0 0 0 0 0 0 0 0 0 0 0 0 0 0 0 0 0 0 0 0 0 0 0 0 0 0 0 0 0 0 0 0 0 0 0 0 0 0 0 0.0119455261888869 0 0 0 0.473783989390039 0.241341116454862 0 0 0 0 0 0 0.0313908367849539 0 0.0720075633531336 0 0.081565529644316 0 0 0.0350797251067004 0 0.052885713077108 0 0 0 0 0 0 0 0 0 0 0 0 0 0 0 0 0 0 0 0 0 0 0 0 0 0 0 0 0 0 0 0 0 0
0 0 0 0 0 0 0 0 0 0 0 0 0 0 0 0 0 0 0 0 0 0 0 0 0 0 0 0 0 0 0 0 0 0 0 0 0 0 0 0 0 0 0 0 0 0 0 0 0 0 0 0 0 0 0 0 0 0 0 0 0 0 0 0 0 0 0 0 0 0 0 0 0 0 0 0 0 0 0 0 0 0 0 0 0 0 0 0 0 0 0 0 0 0 0 0 0 0 0 0 0 0 0 0 0 0 0 0 0 0 0 0 0 0 0 0 0 0 0 0 0 0 0 0 0 0 0 0 0 0 0 0 0 0 0 0 0 0 0 0 0 0 0 0 0 0 0 0 0 0 0 0 0 0 0 0 0 0 0 0 0 0 0 0 0.0251092290950688 0 0 0 0 0 0 0 0 0 0 0 0 0 0 0 0 0 0 0 0 0 0 0 0 0 0 0 0 0 0 0 0 0 0 0 0 0 0 0 0 0 0 0 0 0 0 0 0 0 0 0 0 0 0.0214859579424101 0.0212574515493709 0 0 0 0 0.0307685358622021 0 0 0 0 0 0 0 0 0 0 0 0 0 0 0 0 0 0 0 0 0 0 0 0 0 0 0 0 0 0 0 0 0 0 0 0 0 0 0 0 0 0 0 0 0 0 0.17881988921566 0.0275176793548415 0.180664189310659 0.152721339371949 0 0.137281855445134 0.051248553594496 0 0.0838398647193774 0.089285454538831 0 0 0 0 0 0 0 0 0 0 0 0 0 0 0 0 0 0 0 0 0 0 0 0 0 0 0 0 0 0 0 0 0 0
0 0 0 0 0 0 0 0 0 0 0 0 0 0 0 0 0 0 0 0 0 0 0 0 0 0 0 0 0 0 0 0 0 0 0 0 0 0 0 0 0 0 0 0 0 0 0 0 0 0 0 0 0 0 0 0 0 0 0 0 0 0 0 0 0 0 0 0 0 0 0 0 0 0 0 0 0 0 0 0 0 0 0 0 0 0 0 0 0 0 0 0 0 0 0 0 0 0 0 0 0 0 0 0 0.0083912812408856 0 0 0 0 0 0 0 0 0 0 0.0179564712737596 0 0 0 0 0 0 0 0 0 0 0 0 0 0 0 0 0 0 0 0 0 0 0 0 0 0 0 0 0 0 0 0 0 0 0 0 0 0 0 0 0 0 0.0115316290859288 0 0 0 0.0317496019575569 0 0 0.0602042238409443 0 0 0 0 0 0 0 0 0 0 0.338067199625048 0 0 0.0157630254731728 0 0.0149799562756589 0 0 0 0 0 0 0 0 0 0 0 0 0 0 0 0 0 0 0 0 0 0 0 0 0 0 0 0 0.0244968390237463 0 0 0 0 0.0168859375868605 0 0 0 0 0 0 0 0.00856808105160796 0.0225968711558285 0 0 0 0 0 0 0 0 0 0 0 0 0 0 0 0 0 0 0 0 0 0 0 0 0 0 0 0 0 0 0 0 0 0 0 0 0 0 0 0 0 0 0 0 0 0 0.0590822089560065 0 0 0 0.0701373885601179 0 0 0 0.197851826911414 0.101737457981463 0 0 0 0 0 0 0 0 0 0 0 0 0 0 0 0 0 0 0 0 0 0 0 0 0 0 0 0 0 0 0 0 0 0
0 0 0 0 0 0 0 0 0 0 0 0 0 0 0 0 0 0 0 0 0 0 0 0 0 0 0 0 0 0 0 0 0 0 0 0 0 0 0 0 0 0 0 0 0 0 0 0 0 0 0 0 0 0 0 0 0 0 0 0.0112038983408299 0 0 0 0 0 0 0 0 0 0 0 0 0 0 0 0 0 0 0 0 0 0 0 0 0 0 0 0 0 0 0 0 0 0 0 0 0 0 0 0 0 0 0 0 0 0 0 0 0 0 0 0 0 0 0 0 0 0 0 0 0 0 0 0 0 0 0 0 0.019738006287294 0.00730360370734704 0 0 0 0 0 0 0 0 0 0 0 0 0 0 0 0 0 0 0 0 0 0 0 0 0 0 0 0 0 0 0 0 0 0 0.0972197172393062 0 0 0 0 0 0 0 0 0 0 0 0 0 0 0 0 0 0 0 0 0 0 0 0 0 0 0 0 0 0 0 0 0 0 0 0 0 0 0 0 0 0 0 0 0 0 0 0 0 0 0 0 0.124617378535015 0.168200070231716 0 0 0 0 0 0 0 0 0 0 0 0 0 0 0 0 0 0 0 0 0 0 0 0 0 0 0 0 0 0 0 0 0 0 0 0 0 0 0 0 0 0 0 0 0 0 0 0 0 0 0 0 0 0 0 0 0.0465662018974429 0 0 0.0882435692659054 0.356285465586549 0.0806220889085942 0 0 0 0 0 0 0 0 0 0 0 0 0 0 0 0 0 0 0 0 0 0 0 0 0 0 0 0 0 0 0 0 0 0
0 0 0 0 0 0 0 0 0 0 0 0 0 0 0 0 0.00937916908270326 0 0 0 0 0 0 0 0 0 0.0055386065667455 0 0 0 0 0 0 0 0 0 0 0 0 0 0 0 0 0 0 0 0 0 0 0 0 0 0 0 0 0 0 0 0 0.018740660407069 0.00814600081011976 0 0 0 0 0 0.00917746456205073 0 0 0 0 0 0 0 0 0 0 0 0 0 0 0 0 0 0 0 0 0 0 0 0 0 0 0 0 0 0 0 0 0 0 0 0 0 0 0 0 0.0456847415660206 0.0160396038175264 0 0 0 0 0 0 0 0 0 0 0 0 0 0 0 0 0 0 0 0.0345394967632271 0.0118009810201879 0 0 0.00691936326710505 0 0 0 0 0 0 0 0 0 0 0 0 0 0 0 0 0 0 0 0 0 0 0 0 0 0 0 0 0 0 0 0 0 0 0 0 0 0 0 0 0 0.0723000827212437 0 0 0 0 0 0 0 0 0 0 0 0 0 0 0 0 0 0 0 0 0 0 0 0 0 0 0 0 0 0 0 0 0 0 0 0 0 0 0 0 0 0 0 0.0278452969317824 0 0 0 0 0 0 0 0 0 0 0 0 0 0 0 0 0 0 0 0 0 0 0 0 0 0 0 0 0 0 0 0 0 0 0 0 0 0 0 0 0 0 0 0 0.0831586761817392 0 0 0.0551799779812506 0 0.0466311346086191 0 0 0 0 0 0.0598851728083068 0 0 0.088544975890789 0 0 0.400488595013514 0 0 0 0 0 0 0 0 0 0 0 0 0 0 0 0 0 0 0 0 0 0 0 0 0 0 0 0 0 0 0 0 0 0
0 0 0 0 0 0 0 0 0 0 0 0 0 0 0 0 0 0 0 0 0 0 0 0 0 0 0 0 0 0 0 0 0 0 0 0 0 0 0 0 0 0 0 0 0 0 0 0 0 0 0 0 0 0 0 0 0 0 0 0 0 0 0 0 0 0 0 0 0 0 0 0 0 0 0 0 0 0 0 0 0 0 0 0 0 0 0 0 0 0 0 0 0 0 0 0 0 0 0 0 0 0 0 0 0 0 0 0 0 0 0 0 0 0 0 0 0 0 0 0 0 0 0 0 0 0 0 0 0 0 0 0 0 0 0 0 0 0 0 0 0 0 0 0 0 0 0 0 0 0 0 0 0 0 0 0 0 0 0 0 0 0 0 0 0.103656654262482 0.0339210084175896 0 0 0 0 0 0 0 0 0 0 0.0940333363058942 0 0 0.00963375030817402 0 0 0 0 0 0 0 0 0 0 0 0 0 0 0 0 0 0 0 0 0 0 0 0 0 0 0 0 0 0 0.0133626138051089 0 0 0 0 0.0107829851700398 0 0 0.130344834765902 0 0 0 0 0 0.0119262340375933 0 0 0 0 0 0 0 0 0 0 0 0 0 0 0 0 0 0 0 0 0 0 0 0 0 0 0 0 0 0 0 0 0 0 0 0 0 0 0.024231939158201 0.0132210234905664 0 0 0 0 0 0 0.019583143483588 0.010602229927305 0.0194124430225227 0 0.039881853826801 0.184216438581944 0.186523549060268 0 0 0.0946659623760207 0 0 0 0 0 0 0 0 0 0 0 0 0 0 0 0 0 0 0 0 0 0 0 0 0 0 0 0 0 0 0 0 0 0
0 0 0 0 0 0 0 0 0 0 0 0 0 0 0 0 0 0 0 0 0 0 0 0 0 0 0 0 0 0 0 0 0 0 0 0 0 0 0 0 0 0 0 0 0 0 0 0 0 0 0 0 0 0 0 0 0 0 0 0 0 0 0 0 0 0 0.0054662115942928 0 0 0 0 0 0 0 0 0 0 0 0 0 0 0 0 0 0 0 0 0 0 0 0 0 0 0 0 0 0 0 0 0 0 0 0 0 0 0 0 0.00874273058428541 0.00706667707822118 0 0 0 0 0 0 0 0 0 0 0 0 0 0 0 0 0 0 0 0 0 0 0 0 0 0 0 0 0 0 0 0 0 0 0 0 0 0 0 0 0 0 0 0 0 0 0 0 0 0 0 0 0 0 0 0.0217838661434865 0 0 0 0 0 0 0 0 0 0 0 0 0 0 0 0 0 0 0 0 0 0 0 0 0 0 0 0 0 0 0 0 0 0 0 0 0 0 0 0 0 0 0 0 0 0 0 0 0 0 0 0 0 0 0 0 0 0 0 0.01199915085445 0 0 0 0 0 0 0 0 0 0 0 0 0 0 0 0 0 0 0 0 0 0 0 0 0 0 0 0 0 0 0 0 0 0 0 0 0 0 0.0379523356810965 0 0 0 0 0 0 0 0 0 0.0443986534109883 0.0766445152576109 0.0691083251158832 0.154132450988146 0.0686775029355072 0.339992819174256 0.154034761181776 0 0 0 0 0 0 0 0 0 0 0 0 0 0 0 0 0 0 0 0 0 0 0 0 0 0 0 0 0 0 0 0 0 0 0
0 0 0 0 0 0 0 0 0 0 0 0 0 0 0 0 0 0 0 0 0 0.0040972153141353 0 0.00810344487213442 0 0 0 0 0 0 0 0 0 0 0 0 0 0 0.0194657238051603 0 0 0 0.00749337323885923 0 0 0 0 0.00372703854110533 0 0.0148842896181646 0 0 0 0 0 0 0 0 0 0 0 0.00396509328319117 0 0.0197523396264066 0 0 0 0 0 0 0 0 0 0 0 0 0 0 0.0313142272058356 0 0 0 0 0 0 0 0 0 0 0 0 0 0 0 0 0 0 0 0 0 0 0 0 0 0 0 0 0 0 0 0 0 0 0 0 0 0 0 0 0 0 0 0 0 0 0 0 0 0 0 0 0 0 0 0.00624548951741298 0 0 0 0 0 0 0 0 0 0 0 0 0 0 0 0 0 0 0 0 0 0 0 0 0 0 0 0 0 0 0 0 0.00756294893360069 0 0.0101741328850716 0.00921733521028889 0.104817351142753 0 0 0 0 0 0 0 0 0 0 0 0 0 0 0 0.0214664022844407 0.00988355029434942 0.0078812280535076 0 0.03753473615028 0 0 0 0.00124702791468109 0 0.0109874189365326 0 0 0.0549709125601021 0.200227648499054 0.0114872467719503 0.338466183828281 0 0 0 0 0 0 0 0 0 0 0 0 0 0 0 0 0 0 0.0236104651105844 0 0 0 0 0 0 0 0 0 0 0 0.000407296099559045 0 0 0 0 0 0 0 0 0 0.00118070105265431 0 0 0 0 0 0 0 0 0 0 0.00385212759057678 0 0 0 0.000813789645227333 0 0 0.00727872505286145 0 0 0 0 0 0 0 0 0 0 0 0 0 0 0 0 0 0 0 0 0 0 0 0 0 0 0 0 0 0 0 0 0.00144460777524035 0.0027036423027363 0.00168171633834976 0 0 0 0 0 0 0 0 0 0 0 0 0 0 0 0 0.0120545705449114
0 0 0 0 0 0 0 0 0 0 0 0 0 0 0 0 0 0 0 0 0 0 0 0 0 0 0 0 0 0 0 0 0 0 0 0 0 0 0 0 0 0 0 0 0 0 0 0 0 0 0 0 0 0 0 0 0 0 0 0 0 0 0 0 0 0 0 0 0 0 0 0 0 0 0 0 0 0 0 0 0 0 0 0 0 0 0 0 0 0 0 0 0 0 0 0 0 0 0 0 0 0 0 0 0 0 0 0 0 0 0 0 0 0 0 0 0 0 0 0 0 0 0 0 0 0 0 0 0 0 0 0 0 0 0 0 0 0 0 0 0 0 0 0 0 0 0 0 0 0 0 0 0 0 0 0 0 0 0 0 0 0 0.025869209240027 0 0 0 0 0 0.0179012876627544 0 0 0 0 0 0 0 0 0 0 0.0211900486735132 0 0.0674771670619817 0.225946498768256 0.123870345460091 0 0 0 0 0 0 0 0 0 0 0 0 0 0 0 0 0 0 0 0.0203238884156976 0 0 0 0 0 0 0 0 0 0 0 0 0 0 0 0 0 0 0 0 0 0 0 0 0 0 0 0 0 0 0 0 0.211862350636894 0.0374460514675545 0 0 0 0 0 0 0 0 0 0 0 0 0 0 0 0 0 0 0 0 0 0 0 0 0 0 0 0 0 0 0 0 0 0 0 0 0 0 0 0 0 0 0 0 0 0 0 0 0 0 0 0 0.154534234505018 0.0935789181082121 0 0 0 0 0 0 0 0 0 0 0 0 0 0 0 0 0 0 0 0 0 0 0
0 0 0 0 0 0 0 0 0 0 0 0 0 0 0 0 0 0 0 0 0 0 0 0 0 0 0 0 0 0 0 0 0 0 0 0 0 0 0 0 0 0 0 0 0 0 0 0 0 0 0 0 0 0 0 0 0 0 0 0 0 0 0 0 0 0 0 0 0 0 0 0 0 0 0 0 0 0 0 0 0 0 0 0 0 0 0 0 0 0 0 0 0 0 0 0 0 0 0 0 0 0 0 0 0 0 0 0 0 0 0 0 0 0 0 0 0 0 0 0 0 0 0 0 0 0 0 0 0 0 0 0 0 0 0 0 0 0 0 0 0 0 0 0 0 0 0 0 0 0 0 0 0 0 0 0 0 0.0321150843043251 0 0.041868671778231 0.0371854619307286 0 0.09006347999156 0 0 0 0 0 0 0 0 0 0 0 0 0.0685737386814285 0.0101041719986123 0 0 0.0195012405321289 0 0 0 0.0712015996575173 0 0 0 0 0 0 0 0 0 0.126647385134601 0 0 0 0 0 0 0 0 0 0 0 0.00487810178051099 0 0 0 0 0 0 0.00785240445909126 0 0 0 0.0762167960126339 0 0 0 0 0 0 0 0 0 0 0 0 0 0 0 0 0 0 0 0 0 0 0 0 0 0 0 0 0 0 0 0 0 0 0 0 0 0 0 0 0 0 0 0 0 0 0 0 0 0 0 0 0 0 0 0 0 0 0 0 0 0 0 0 0 0 0 0 0 0.026864650854608 0.0357878722874077 0.0343346345373823 0.0258067852786471 0.00711389842991185 0 0 0 0 0 0 0 0 0 0 0 0 0 0 0 0.283884022350674 0 0 0 0 0 0 0 0
0 0 0 0 0 0 0 0 0 0 0 0 0 0 0 0 0 0 0 0 0 0 0 0 0 0 0 0 0 0 0 0 0 0 0 0 0 0 0 0 0 0 0 0 0 0 0 0 0 0 0 0 0 0 0 0 0 0 0 0 0 0 0 0 0 0 0 0 0 0 0 0 0 0 0 0 0 0 0 0 0 0 0 0 0 0 0 0 0 0 0 0 0 0 0 0 0 0 0 0 0 0 0 0 0 0 0 0 0 0 0 0 0 0 0 0 0 0 0 0 0 0 0 0 0 0 0 0 0 0 0 0 0 0 0 0 0 0 0 0 0 0 0 0 0 0 0 0 0 0 0 0 0 0 0 0 0 0 0 0 0.124166416008938 0 0 0 0 0 0 0 0 0 0 0 0 0 0 0 0 0 0 0 0 0 0 0.0329805441876628 0 0 0 0 0 0 0 0 0 0 0.0524619751084521 0 0.0128515630762403 0 0 0 0 0 0 0 0 0.0341481167607362 0 0 0 0 0 0 0 0 0 0 0.23507460433833 0 0 0 0 0.0726328959058294 0 0 0 0 0 0 0 0 0 0 0 0 0 0 0 0 0 0 0 0 0 0.017122111140011 0 0 0 0 0 0 0 0 0 0 0 0.00789459649023409 0 0 0 0 0 0 0 0 0 0 0 0 0 0 0 0 0 0 0 0 0 0 0 0 0 0 0 0 0 0.0905564886657486 0 0.0573386744082114 0.155453843700696 0 0 0 0.0701970544544421 0.0239741144465892 0 0 0 0 0 0 0 0 0.0131470013078781 0 0 0 0 0 0 0 0 0 0 0 0
0 0 0 0 0 0 0 0 0 0 0 0 0 0 0 0 0 0 0 0 0 0 0 0 0 0 0 0 0 0 0 0 0 0 0 0 0 0 0 0 0 0 0 0 0 0 0 0 0 0 0 0 0 0 0 0 0 0 0 0 0 0 0 0 0 0 0 0 0 0 0 0 0 0 0 0 0 0 0 0 0 0 0 0 0 0 0 0 0 0 0 0 0 0 0 0 0 0 0 0 0 0 0 0 0 0 0 0 0 0 0 0 0 0 0 0 0 0 0 0 0 0 0 0 0 0 0 0 0 0 0 0 0 0 0 0 0 0 0 0 0 0 0 0 0 0 0 0 0 0 0 0 0 0 0 0 0 0.00886469872572523 0.0115809807265007 0.0119037769035007 0.185548582713021 0.0454644842107906 0 0 0 0 0.0799366737239478 0 0 0 0 0 0 0 0 0 0 0.0263592197109551 0.0102134104245803 0 0 0 0 0.00135918164101492 0 0 0 0 0 0 0 0 0 0 0.0289836361258691 0 0.0126856878862027 0 0.0070448238498458 0 0 0 0 0 0 0.0685906041520844 0 0 0 0 0 0 0 0 0.00570996592858654 0 0.00617998324059071 0 0 0 0 0 0 0 0 0 0 0 0 0 0 0 0 0 0 0 0 0 0 0 0 0 0 0.0749058447992178 0 0 0 0 0 0 0 0 0 0 0 0 0 0 0 0 0 0 0 0 0 0 0 0 0 0 0 0 0 0 0 0 0 0 0 0 0 0 0 0 0.0206603996243159 0 0 0.015460676074492 0.0957148870149533 0 0 0 0.17488554012928 0.0705576292923818 0 0 0.00549539012343895 0 0 0 0 0 0.00999379498249193 0 0 0 0 0 0.00135909805932008 0.00286403160864704 0.0176769983282455 0 0 0 0
0 0 0 0 0 0 0 0 0 0 0 0 0 0 0 0 0 0 0 0 0 0 0 0 0 0 0 0 0 0 0 0 0 0 0 0 0 0 0 0 0 0 0 0 0 0 0 0 0 0 0 0 0 0 0 0 0 0 0 0 0 0 0 0 0 0 0 0 0 0 0 0 0 0 0 0 0 0 0 0 0 0 0 0 0 0 0 0 0 0 0 0 0 0 0 0 0 0 0 0 0 0 0 0 0 0 0 0 0 0 0 0 0 0 0 0 0 0 0 0 0 0 0 0 0 0 0 0 0 0 0 0 0 0 0 0 0 0 0 0 0 0 0 0 0 0 0 0 0 0 0 0 0 0 0 0 0 0.0859135222980205 0 0.545183889310283 0 0.139044605026364 0 0 0 0 0 0 0 0 0 0 0 0 0 0 0 0 0 0 0 0 0 0 0 0 0 0 0 0 0 0 0 0.078048622632723 0 0 0 0 0 0 0 0 0 0 0 0 0 0 0 0 0 0 0 0 0 0 0 0 0 0 0 0 0 0 0 0 0 0 0 0 0 0 0 0 0 0 0 0 0 0 0 0 0 0 0 0 0 0 0 0 0 0 0 0 0 0 0 0 0 0 0 0 0 0 0 0 0 0 0 0 0 0 0 0 0 0 0 0 0 0 0 0 0 0.113904651671752 0 0 0 0.0379047090608577 0 0 0 0 0 0 0 0 0 0 0 0 0 0 0 0 0 0 0 0 0 0 0 0 0 0 0
0 0 0 0 0 0 0 0 0 0 0 0 0 0 0 0 0 0 0 0 0 0 0 0 0 0 0 0 0 0 0 0 0 0 0 0 0 0 0 0 0 0 0 0 0 0 0 0 0 0 0 0 0 0 0 0 0 0 0 0 0 0 0 0 0 0 0 0 0 0 0 0 0 0 0 0 0 0 0 0 0 0 0 0 0 0 0 0 0 0 0 0 0 0 0 0 0 0 0 0 0 0 0 0 0 0 0 0 0 0 0 0 0 0 0 0 0 0 0 0 0 0 0 0 0 0 0 0 0 0 0 0 0 0 0 0 0 0 0 0 0 0 0 0 0 0 0 0 0 0 0 0 0 0 0 0 0 0 0 0 0.170496053427985 0 0 0 0 0 0 0 0 0 0 0 0 0 0 0 0.0192317086137969 0.051150148028813 0.0223270148270339 0 0.034735302058722 0 0 0.0392516611465798 0 0 0 0 0 0 0 0 0 0 0 0 0 0 0 0 0 0 0 0 0 0.0216257343501878 0 0 0 0 0 0 0 0 0 0 0.0539053871284141 0 0 0 0 0 0 0 0 0 0 0 0 0 0 0 0 0 0 0 0 0 0 0 0 0 0 0.012703797806661 0 0 0 0 0 0 0 0 0 0 0 0 0 0 0 0 0 0 0 0 0 0 0 0 0 0 0 0 0 0 0 0 0 0 0 0 0 0 0 0.0913781714256808 0.063191741632567 0.0746830446146573 0.0228265087348551 0 0.196071904909006 0.00868187725385515 0 0 0.0348883917446389 0.0610205032018756 0 0 0 0 0 0 0 0 0 0 0 0 0.0218310490946705 0 0 0 0 0 0 0 0
0 0 0 0 0 0 0 0 0 0 0 0 0 0 0 0 0 0 0 0 0 0 0 0 0 0 0 0 0 0 0 0 0 0 0 0 0 0 0 0 0 0 0 0 0 0 0 0 0 0 0 0 0 0 0.00240288831239066 0 0 0 0 0 0 0 0 0 0 0 0 0 0 0 0 0 0 0 0 0 0 0 0 0 0 0 0 0 0 0 0 0 0 0 0 0 0 0 0 0 0 0 0 0 0.00196738953282876 0.00166615736570812 0 0 0 0 0 0 0 0 0 0 0 0 0 0 0 0 0 0 0 0 0 0 0 0 0 0 0 0 0 0 0 0 0 0 0 0 0 0.00142770760709866 0 0 0 0 0 0 0 0 0 0 0 0 0 0 0 0 0.0156686642674369 0.044136887596212 0.0198395286201449 0.0123814381266023 0.2336357807113 0.0385329547763552 0.0190663869588731 0.0045202268854862 0 0.0184511444044565 0.027951239238042 0 0 0 0 0 0 0 0 0 0.0109872873899053 0.0254920625399015 0.00963594602965118 0.00288747474879697 0.00656870973013384 0 0 0.00229968794451797 0.0047424777645855 0 0 0 0 0 0 0 0 0.00665206788671819 0.0053504716800306 0 0.0306900367964254 0 0 0 0 0 0 0 0 0.0454651258146823 0 0 0 0 0 0 0 0.00877558998874907 0.0124522238246344 0 0.0169791995585886 0 0 0 0 0 0 0 0 0.00127785517013015 0 0 0 0 0 0 0.00199480263986243 0 0 0 0 0 0 0 0 0 0 0.0237958770710684 0 0 0 0 0 0 0 0 0 0 0 0.00950356283412773 0 0 0 0 0 0 0 0 0 0 0 0 0 0 0 0 0 0 0 0 0 0 0 0 0 0 0 0.0159571004401955 0.0311838050550045 0.0841565629015913 0 0.0356886675350708 0 0 0 0 0.0511679873389815 0.0641530483731116 0 0 0.00386656018226323 0 0 0.00313144616258893 0.00195042602128288 0.00316089930134777 0.0161132177866269 0 0.00191010189253293 0 0 0 0.00194960236164551 0.00453397817091636 0.0103659417635982 0 0 0 0.00351180089779695
0 0 0 0 0 0 0 0 0 0 0 0 0 0 0 0 0 0 0 0 0 0 0 0 0 0 0 0 0 0 0 0 0 0 0 0 0 0 0 0 0 0 0 0 0 0 0 0 0 0 0 0 0 0 0 0 0 0 0 0 0 0 0 0 0 0 0 0 0 0 0 0 0 0 0 0 0 0 0 0 0 0 0 0 0 0 0 0 0 0 0 0 0 0 0 0 0 0 0 0 0 0 0 0 0 0 0 0 0 0 0 0 0 0 0 0 0 0 0 0 0 0 0 0 0 0 0 0 0 0 0 0 0 0 0 0 0 0 0 0 0 0 0 0 0 0 0 0 0 0 0 0 0 0 0 0 0 0.00284153906335474 0 0 0 0 0.0294533726506317 0 0 0 0 0.00302174445688901 0.00324386991627197 0 0 0.0101038183549856 0 0 0 0 0.034208136411421 0 0.00247407991145849 0.151091160576357 0 0 0 0.200618465086915 0.0115713530161523 0 0 0 0 0.00117515658412707 0.0447288090422435 0 0.00727345127168006 0.00412596055126629 0 0 0 0 0 0 0 0 0.0105973550759563 0.0156239717935245 0.0553331814362834 0 0 0.00317899251794653 0 0 0.00481112981528265 0 0.0171187988659889 0 0 0 0.0167314814078937 0 0.128176619816532 0.00914811431582117 0.00868918322617222 0.00292073385753688 0.0332111051622234 0.00498198257342886 0.00599045193753161 0 0.0358821116322866 0.00821630606615711 0 0 0.0258694515414412 0.0450489374961906 0 0 0 0 0 0 0 0 0 0 0 0 0 0 0 0 0 0 0 0 0 0 0 0.00159776949909805 0 0 0 0 0 0 0 0 0 0 0 0 0 0 0 0 0 0 0 0 0 0 0 0 0 0 0 0.019333112210884 0 0 0 0.00254726964579049 0 0 0.0257816778230478 0 0 0 0 0.00162580054294187 0 0.00154451051579478 0 0.00321783817711089 0 0 0 0 0 0.00689119615338028 0 0 0 0 0 0 0 0 0
0 0 0 0 0 0 0 0 0 0 0 0 0 0 0 0 0 0 0 0 0 0 0 0 0 0 0 0 0 0 0 0 0 0 0 0 0 0 0 0 0 0 0 0 0 0 0 0 0 0 0 0 0 0 0 0 0 0 0 0 0 0 0 0 0 0 0 0 0 0 0 0 0 0 0 0 0 0 0 0 0 0 0 0 0 0 0 0 0 0 0 0 0 0 0 0 0 0 0 0 0 0 0 0 0 0 0 0 0 0 0 0 0 0 0 0 0 0 0 0 0 0 0 0 0 0 0 0 0 0 0 0 0 0 0 0 0 0 0 0 0 0 0 0 0 0 0 0 0 0 0 0 0 0 0 0 0 0 0 0 0 0 0.0449016093109511 0 0 0 0 0 0 0 0 0 0 0 0 0 0 0 0 0.0143272272786943 0 0.041514952026349 0.0432277329461512 0.461663250799752 0 0 0 0 0 0 0 0 0 0 0 0 0 0 0 0 0 0 0 0 0 0 0 0 0 0 0 0 0.101906374115365 0 0 0 0.0164225078293553 0 0 0 0 0 0 0 0 0 0 0 0 0 0 0 0 0 0 0 0 0 0 0 0 0 0 0 0 0 0 0 0 0 0 0 0 0 0 0 0 0 0 0 0 0 0 0 0 0 0 0 0 0 0 0 0 0 0 0 0 0 0 0 0 0 0.149301091478619 0.0217099281018448 0 0 0 0 0 0.105025326112918 0 0 0 0 0 0 0 0 0 0 0 0 0 0 0 0 0 0 0 0 0 0 0 0 0
0 0 0 0 0 0 0 0 0 0 0 0 0 0 0 0 0 0 0 0 0 0 0 0 0 0 0 0 0 0 0 0 0 0.00259541499907755 0 0 0 0 0 0 0 0 0 0 0 0 0 0 0 0 0 0 0 0 0.00145798392517443 0 0.00156084298813087 0 0 0 0 0 0 0 0 0 0 0 0 0 0 0.00296634585875606 0 0 0 0 0 0 0 0 0 0 0.00124595034258429 0 0.00402061943792871 0 0 0 0 0 0 0 0 0 0 0 0 0 0 0 0.00153498744777198 0 0 0 0 0 0 0 0 0 0 0 0 0 0 0 0 0 0 0 0 0 0 0 0 0 0 0 0 0 0 0 0 0 0 0 0 0 0 0 0 0 0 0 0.00191585270521362 0 0 0 0 0 0 0 0 0 0 0 0 0 0 0 0 0 0 0 0 0 0 0 0.00241727196963151 0 0 0 0 0 0 0 0 0 0.0149154806355337 0 0 0 0 0 0 0 0 0 0.004364525439708 0.00563422574600255 0 0 0 0 0 0.00768575949734598 0 0 0.00419764380522048 0 0 0 0 0 0 0 0.00999821238610995 0 0 0 0 0 0 0.00894840100013385 0.0015995858098377 0 0 0 0 0 0 0.00432237537000298 0 0 0 0 0 0 0 0 0 0 0.116347759051106 0 0 0.038430074259539 0.148122319706652 0.14955454022868 0.00467916339669946 0.0897091336340026 0.025710832021021 0.00479647723575735 0.0177846279293741 0.020816187242159 0 0 0.0666919197317918 0 0.00195977564690485 0.0180557028943477 0 0 0 0 0 0.0267556649253759 0.00482218681959154 0 0 0 0 0 0 0 0.00366762902056068 0 0.00431576903793628 0 0 0 0 0 0.00643013795553039 0.00231594503665241 0 0 0 0 0 0 0 0 0.0160379865648082 0 0 0 0 0 0 0 0 0 0 0 0 0 0.0313334988303549 0 0 0 0 0 0.00183436118766761 0.00225348886644431 0.00238093557308474 0.00298021055270702 0 0.026835110082104 0.014960966980833 0 0.0093858091309563 0.00887283460412765 0.0298549905257969 0.00743538700592626 0.0134870949573426
0 0 0 0 0 0 0 0 0 0 0 0 0 0 0 0 0 0 0 0 0 0 0 0 0 0 0 0 0 0 0 0 0 0 0 0 0 0 0 0 0 0 0 0 0 0 0 0 0 0 0 0 0 0 0 0 0 0 0 0 0 0 0 0 0 0 0 0 0 0 0 0 0 0 0 0 0 0 0 0 0 0 0 0 0 0 0 0 0 0 0 0 0 0 0 0 0 0 0 0 0 0 0 0 0 0 0 0 0 0 0 0 0 0 0 0 0 0 0 0 0 0 0 0 0 0 0 0 0 0 0 0 0 0 0 0 0 0 0 0 0 0 0 0 0 0 0 0 0 0 0 0 0 0 0 0 0 0.00340375283959947 0.00397224649804071 0.00548526519959151 0.0859666414765412 0.0145583936534274 0 0 0 0 0.0461576619901399 0 0 0 0 0 0 0 0 0 0 0.0692461417808127 0.0316628413363726 0 0 0 0 0.00224174022811632 0 0 0 0 0 0 0 0 0 0 0.0313501729512068 0 0.00506941513739445 0 0.0562437970259408 0 0 0 0 0 0 0.120699179563441 0 0 0 0 0 0 0 0 0.00188417141707054 0 0.0100824263789811 0 0 0 0 0.0118661512622276 0 0 0 0 0 0 0 0 0 0 0 0 0 0 0 0 0 0 0 0.00894952255239517 0.00562541417579125 0.0931757750692578 0 0 0.0037218377727456 0 0 0 0 0 0 0 0 0 0 0 0 0 0 0 0 0 0 0 0 0 0 0 0 0 0 0 0 0 0 0 0 0 0 0 0 0 0.0151991004128521 0.165971590008974 0 0.00685436565302918 0.0552293189299537 0 0 0 0 0.0993380225058361 0 0 0.0161307169687736 0 0 0 0 0 0.00447093537933845 0.00147457905617685 0 0 0 0 0 0 0.0213044215462245 0 0.00266440122974769 0 0
0 0 0 0 0 0 0 0 0 0 0 0 0 0 0 0 0 0 0 0 0 0 0 0 0 0 0 0 0 0 0 0 0 0 0 0 0 0 0 0 0 0 0 0 0 0 0 0 0 0 0 0 0 0 0 0 0 0 0 0 0 0 0 0 0 0 0 0 0 0 0 0 0 0 0 0 0 0 0 0 0 0 0 0 0 0 0 0 0 0 0 0 0 0 0 0 0 0 0 0 0 0 0 0 0 0 0 0 0 0 0 0 0 0 0 0 0 0 0 0 0 0 0 0 0 0 0 0 0 0 0 0 0 0 0 0 0 0 0 0 0 0 0 0 0 0 0 0 0 0 0 0 0 0 0 0 0 0 0 0 0.0798834073142709 0 0 0 0 0 0.0373750898216231 0 0 0 0 0 0 0 0 0 0 0.0708165897178706 0.0312296118631494 0 0 0 0 0.0039497122576865 0 0 0 0 0 0 0 0 0 0 0.00777178237086032 0 0 0 0.0638741825790759 0 0 0 0 0 0 0.0801347869919216 0 0 0 0 0 0 0 0 0.00277680686479196 0 0.0115430675971767 0 0 0 0 0.0209310626069005 0 0 0 0 0 0 0 0 0 0 0.00342467881369194 0 0 0 0 0 0 0 0 0.0142148605305206 0.0180960875209108 0.0378430541769105 0 0 0 0 0 0 0 0 0 0 0 0.00544545143789476 0 0 0 0 0 0 0 0 0 0 0 0 0 0 0 0 0 0 0 0 0 0 0 0 0 0 0 0 0.00735938405761128 0.0949344263444015 0 0.0169965979504602 0.0981722057795038 0 0 0 0.140836559998145 0 0 0 0.0297960514454216 0 0 0.00422060768965328 0 0 0.0251743915018058 0 0 0 0 0 0 0.00495452502491053 0.0819125012401938 0 0 0 0.00633251650263657
0 0 0 0 0 0 0 0 0 0 0 0 0 0 0 0 0 0 0 0 0 0 0 0 0 0 0 0 0 0 0 0 0 0 0 0 0 0 0 0 0 0 0 0 0 0 0 0 0 0 0 0 0 0 0.00868526408782253 0 0 0 0 0 0 0 0 0 0 0 0 0 0 0 0 0 0 0 0 0 0 0 0 0 0 0 0 0 0 0 0 0 0 0 0 0 0 0 0 0 0 0 0 0 0 0 0 0 0 0 0 0 0 0 0 0 0 0 0 0 0 0 0 0 0 0 0 0 0 0 0 0 0 0 0 0 0 0 0 0 0 0 0 0.00968537254285199 0 0 0 0 0 0 0 0 0 0 0.00274839655632686 0 0 0 0 0 0 0 0 0 0 0 0 0 0 0 0 0 0 0 0 0 0 0 0 0 0 0.00651444065117134 0 0 0 0 0 0 0 0 0 0 0 0 0 0 0 0 0 0 0 0 0 0 0 0 0 0 0 0 0 0 0 0 0 0 0 0.176560456858097 0.171291451700674 0 0 0 0 0 0 0 0 0 0 0 0 0 0 0 0 0 0 0 0 0 0 0 0 0 0 0 0 0 0 0 0 0 0 0 0 0 0 0 0 0.0177910501249346 0 0 0 0 0 0 0 0 0 0 0 0 0 0 0 0 0 0 0 0 0 0 0 0 0 0 0 0 0 0 0 0 0 0 0 0 0 0 0 0 0 0 0 0 0.0575807031591003 0.15151146339749 0.172941110408687 0.0217372061382698 0 0 0 0 0.0267177158505677 0 0.0049547980415272 0 0 0 0.17128057048248
0 0 0 0 0 0 0 0 0 0 0 0 0 0.00097719796541347 0 0 0 0 0 0 0.00265854278892667 0 0 0 0 0 0 0 0 0 0 0.00138501399622551 0 0 0 0 0 0 0 0 0 0 0 0 0 0 0 0 0 0 0 0 0 0 0 0 0 0 0 0 0 0 0 0 0 0 0 0 0 0 0 0 0 0 0 0 0 0 0 0 0 0 0 0 0 0 0 0 0 0 0 0 0 0 0 0 0 0 0 0 0 0 0 0 0 0 0 0 0 0 0 0 0 0 0 0 0 0 0 0 0 0 0 0 0 0 0 0 0 0 0 0 0 0 0 0 0 0 0 0 0 0 0 0 0 0 0 0 0 0 0 0 0 0 0 0 0 0 0 0 0 0 0 0 0 0 0 0 0 0.00150171797271675 0 0 0 0 0 0 0 0 0 0 0 0 0 0 0 0 0 0.0464755095640565 0 0.0305429028621736 0 0.00334694715151485 0 0 0 0 0 0 0 0 0.00185008449422515 0 0 0.00154650845810884 0 0 0 0 0 0 0 0 0 0 0 0 0 0 0 0 0 0 0.00142157329665578 0 0 0 0 0 0 0 0 0 0.00272046039279774 0 0.0419729898465686 0 0 0 0 0 0 0 0 0 0.107494198106108 0.0390144788052828 0.00302344842720003 0 0 0.00506587631624357 0.00596163277768337 0.00341983232241093 0.00162290776280279 0.0324424290472723 0.0034809527298753 0.125867706808641 0.00645615268644135 0.0345619660706465 0 0 0 0 0 0 0 0 0 0 0 0 0 0 0 0 0 0 0 0 0 0 0 0.00175672265154832 0 0 0 0 0 0 0 0.0011437712405771 0 0 0 0 0 0 0.0261454434714722 0.200570834093037 0.0982477172837739 0 0 0.00524488906767367 0 0 0 0 0 0.0371311517138421 0.0328900145859599 0.0418526893095567 0 0.0354768861841881 0 0 0.0147288497483801
0 0 0 0 0 0 0 0 0 0 0 0 0 0 0 0 0 0 0 0 0 0 0 0 0 0 0 0 0 0 0 0 0 0 0 0 0 0 0 0 0 0 0 0 0 0 0 0 0 0 0 0 0 0 0.0016343222897594 0 0 0 0 0 0 0 0 0 0 0 0 0 0 0 0 0 0 0 0 0 0 0 0 0 0 0 0 0 0 0 0 0 0 0 0 0.000463867789580831 0.000349250660867633 0 0 0 0 0 0 0 0.000346940365435698 0.00608877825315579 0.000639440723192427 0.00186450666539591 0 0 0 0 0 0 0 0 0 0 0 0 0 0 0 0 0 0 0 0 0 0 0 0 0 0 0 0 0 0 0 0 0 0 0 0.0246740518958593 0 0.000345411165873148 0 0 0.0254948206938982 0.00103845011104025 0 0.000855340619606271 0.00107707883747061 0 0.0388623541539014 0.00317871798426664 0 0.000771194688172646 0 0 0 0 0 0 0 0 0 0 0 0 0.0010408210963071 0 0 0 0 0 0 0 0 0 0 0.0147258017847857 0.0102373563610426 0 0 0 0 0 0 0 0 0.000257043080206771 0.00773841815253355 0 0 0 0 0 0.000501023178176488 0 0 0 0.00683473762554713 0 0 0.000859256028041261 0.000488475539674945 0 0 0.0183185075096829 0 0 0 0 0 0 0 0 0 0 0 0 0 0 0 0 0.000460979298420726 0 0 0 0 0 0 0.00173647716261191 0 0 0.00135982744066433 0 0.00188672551531862 0.000519544655272645 0.00150701937788121 0.00270110710283157 0 0.00122050353728713 0.00246414963440806 0.000560896561353419 0.00566502841323854 0.0129408951990506 0.00566610651424514 0.00129234787647261 0.00636337329102221 0.00552893604046175 0 0.000612258223430051 0.00326982651395941 0.0016300192672438 0 0.00140578962410832 0.00671434589073036 0.13477914862411 0.0126011539198151 0.0156790590586816 0 0 0 0 0 0 0 0 0 0 0 0 0 0 0 0 0 0 0 0 0 0 0 0.00115278712496939 0 0 0 0.00192119691463235 0 0 0.00153740973630375 0 0 0.0106957445558536 0.00594219871145931 0.00774198484574347 0 0.00916732532703432 0 0.0496636001404962 0.01603889305907 0 0.00456650983338721 0.0318113222371474 0 0.0078140558099839 0 0.00423756953108307 0 0.0291409379476041 0.0211073366292147 0.00703692218936282 0.200957151249934 0.0545248829430079 0.0791154339233667 0.0237918886366127 0.034783362657639
0 0 0 0 0 0 0 0 0 0 0 0 0 0.000769972863026869 0 0 0 0 0 0 0.00171449327415679 0 0 0 0 0 0 0 0 0 0 0.00102570791137455 0 0 0 0 0 0 0 0 0 0 0 0 0 0 0 0 0 0 0 0 0 0 0.0010969719781156 0 0 0 0 0 0 0 0 0 0 0 0 0 0 0 0 0 0 0 0 0 0 0 0 0 0 0 0 0 0 0 0 0 0 0 0 0.00113179691710181 0 0 0 0 0 0 0 0 0 0.00141163101560624 0 0.00212259947546011 0 0 0 0 0 0 0 0 0 0 0 0 0 0 0 0 0 0 0 0 0 0 0 0 0 0 0 0 0 0 0 0 0 0 0 0.00687025864300339 0 0 0.00163701265989418 0 0.0194806242811416 0.00119441580353492 0.00198450317379026 0 0.000765787669727104 0 0.0176777949910614 0.00366056093641983 0 0.0006906677712427 0 0 0 0 0 0 0 0 0 0 0 0 0 0 0 0.000777928205954485 0 0 0 0 0 0 0 0 0 0 0 0 0 0 0 0 0 0.0379253159521821 0 0.0286466587322025 0 0.00238893100864448 0 0 0 0 0 0 0 0 0.00196105734665762 0 0 0.00098441532234981 0 0 0 0 0 0 0 0 0 0 0 0 0 0 0 0 0 0 0.00133439981485235 0 0 0 0 0 0 0 0 0 0.00192351296140016 0.0501426794056967 0.0425549404610585 0.00224695912564706 0 0 0 0.000907789728738557 0 0 0.00158800380603106 0.00304205929229887 0.0915787160000275 0.0342222248366416 0.00804468381478489 0.00603512789726232 0 0.00174352061370191 0.00518617955256665 0.00291708377153454 0.000394546539029201 0.0308422035322398 0.0152922259529185 0.144215551032412 0.0148623427143499 0.019005434241299 0 0 0 0 0 0 0 0 0 0 0 0 0 0 0 0 0 0 0 0 0 0 0 0.00111149439123497 0 0 0 0 0 0 0 0.000590560038814654 0 0 0 0 0 0.109010682671041 0.0769826481246706 0 0.0262249724985586 0 0.00162174518430967 0.0082369684480428 0 0.00108438477193655 0 0 0 0.046901718472608 0.0538210343133688 0.00688985267536871 0.0166565144351964 0.018415132675879 0.0048584552132464 0.00178141910105777 0.0118131259575265
0 0 0 0 0 0 0 0 0 0 0 0 0 0 0 0 0 0 0 0 0 0 0 0 0 0 0 0 0 0 0 0 0 0 0 0 0 0 0 0 0 0 0 0 0 0 0 0 0 0 0 0 0 0 0 0 0 0 0 0 0 0 0 0 0 0 0 0 0 0 0 0 0 0 0 0 0 0 0 0 0 0 0 0 0 0 0 0 0 0 0 0 0 0 0 0 0 0 0 0 0 0 0 0 0 0 0 0 0 0 0 0 0 0 0 0 0 0 0 0 0 0 0 0 0 0 0 0 0 0 0 0 0 0 0 0 0 0 0 0 0 0 0 0 0 0 0 0 0 0 0 0 0 0 0 0 0 0 0 0 0 0 0 0 0 0 0 0 0 0 0 0 0 0 0 0 0 0 0 0 0 0 0 0 0 0 0 0 0 0 0 0 0 0 0 0 0 0 0 0 0 0 0 0 0 0 0 0 0 0 0 0 0 0 0 0 0 0 0 0 0 0 0 0 0 0 0 0 0 0 0 0 0 0 0.00478638883410494 0 0 0 0 0 0 0 0.00545191646580553 0.00503710443970091 0.0125122895711652 0 0.00644218391460438 0.00992704248142916 0 0 0.0138779956188989 0.00838826030547445 0 0 0.013155304001143 0.0141287204413195 0.0413824884310072 0.0768141394118801 0 0 0 0 0 0 0 0 0 0 0 0 0 0 0 0 0 0 0 0 0 0 0 0 0 0 0 0 0 0 0 0 0 0 0 0 0 0.138546746388173 0.064506224433693 0.0680436536489841 0 0 0 0.0201168942257056 0 0 0 0 0 0.0827969344222748 0.0952303666188994 0.0544522661787781 0.0348853828753088 0.220439608959898 0.00907808833175209 0 0
0 0 0 0 0 0 0 0 0 0 0 0 0 0 0 0 0 0 0 0 0 0 0 0 0 0 0 0 0 0 0 0 0 0.0108372270068909 0 0 0 0 0 0 0 0 0 0 0 0 0 0 0 0 0 0 0 0 0 0 0.047894996696021 0 0 0 0 0 0 0 0 0 0 0 0 0 0 0.127444822583209 0 0 0 0 0.0423257040959977 0 0 0 0 0 0 0 0 0 0 0 0 0 0 0 0 0 0 0 0 0 0 0 0 0 0 0 0 0 0 0 0 0 0 0 0 0 0 0 0 0 0 0 0 0 0 0 0 0 0 0 0 0 0 0 0 0 0 0 0 0 0 0 0 0 0 0 0 0 0 0 0 0 0 0 0 0 0 0 0 0 0.0129911374944571 0 0.0147168089505763 0 0 0 0 0 0.0314533268048404 0 0 0 0 0 0 0 0 0 0.0220581970936435 0.0486368788111013 0.0328567150056613 0.010726049930763 0.020577690324006 0 0 0 0 0 0 0 0 0 0 0 0 0 0 0 0 0 0 0 0 0 0 0 0 0.0170249985423238 0 0 0 0 0 0 0 0.21559534329987 0 0.192359035872626 0 0 0 0 0 0 0 0.0344456606874047 0.02178519575811 0 0 0 0 0 0 0 0 0 0 0 0 0 0 0 0 0.0207757093074151 0 0 0 0 0 0 0 0 0 0 0 0 0 0 0 0 0.0284590952421338 0 0 0 0 0 0 0 0 0 0 0 0 0 0 0 0 0 0 0 0 0 0 0 0 0 0 0 0 0 0.0186778012560077 0.011906899464425 0 0 0 0.0164507057725168 0 0 0 0 0 0 0 0 0 0 0 0 0 0 0 0 0 0 0 0 0
0 0 0 0 0 0 0 0 0 0 0 0 0 0 0 0 0 0 0 0 0 0 0 0 0 0 0 0 0 0 0 0 0 0 0 0 0 0 0 0 0 0 0 0 0 0 0 0 0 0 0 0 0 0 0 0 0 0 0 0 0 0 0 0 0 0 0 0 0 0 0 0 0 0 0 0 0 0 0 0 0 0 0 0 0 0 0 0 0 0 0 0 0 0 0 0 0 0 0 0 0 0 0 0 0.00391548422284455 0 0 0 0 0 0 0 0 0 0 0 0 0 0 0 0 0 0 0 0 0 0 0 0 0 0 0 0 0 0 0 0 0 0 0 0 0 0 0 0 0 0 0 0 0 0 0 0 0 0 0 0 0 0 0 0 0 0 0 0 0 0 0 0 0 0 0 0 0 0 0 0 0 0 0 0 0 0 0 0 0 0 0 0.172573991502881 0 0 0 0 0 0 0 0 0 0 0 0 0 0 0 0 0 0.00690885440904473 0 0 0 0 0 0 0.0566381096796691 0.0537897406980614 0 0 0 0 0 0 0 0 0 0 0 0 0 0 0 0 0 0 0 0 0 0 0 0 0 0 0 0 0 0 0 0 0 0 0 0 0 0 0 0 0.0918076498531689 0 0 0 0 0 0 0 0 0 0 0 0 0 0 0 0 0 0 0 0 0 0 0 0 0 0 0 0 0 0 0 0 0.00346278565264945 0 0 0 0 0 0.0418495750145112 0 0.020389927023404 0.00467153109005356 0 0 0 0.11539311731517 0.017000304839231 0 0 0 0 0.00673604013792016 0 0 0 0 0 0 0.404862888561391
0 0 0 0 0 0 0 0 0 0 0 0 0 0 0 0 0 0 0 0 0 0 0 0 0 0 0 0 0 0 0 0 0 0 0 0 0 0 0 0 0 0 0 0 0 0 0 0 0 0 0 0 0 0 0.00796084732327774 0 0 0 0 0 0 0 0 0 0 0 0 0 0 0 0 0 0 0 0 0 0 0 0 0 0 0 0 0 0 0 0 0 0 0 0 0 0 0 0 0 0 0 0 0 0.00344816475592475 0.00566685440944142 0.0019012813078071 0.00270338435953822 0 0 0 0 0 0 0 0 0 0 0 0 0 0 0 0 0 0 0 0 0 0 0 0 0 0 0 0 0 0 0 0 0 0 0 0.0161526371458235 0 0 0 0 0.00763699986082504 0 0 0 0 0.00179315039782818 0.00660918156533163 0 0 0 0 0 0 0 0 0 0 0 0 0 0 0 0.00572311673089027 0 0 0 0 0 0 0 0 0 0 0.013388928576361 0 0 0 0 0 0 0 0 0 0 0.00577935290339861 0 0 0 0 0 0 0 0 0 0 0 0 0 0 0 0 0 0 0 0 0 0 0 0 0.00890954956282749 0.00929458016960072 0 0 0 0 0 0 0 0 0 0 0 0 0 0 0 0 0 0 0 0 0 0 0 0 0 0 0 0 0 0.00563514622731224 0 0.0020059895537443 0.00504870540271315 0 0 0.00345970823473391 0.00311137719152591 0 0 0.00743485280294852 0.0876569637121682 0.0122596265319488 0.0239631466397077 0 0 0 0 0 0 0 0 0 0 0 0 0 0 0 0 0 0 0 0 0 0 0 0 0 0 0 0 0 0 0.00477859319252059 0 0 0 0 0 0.0937676114773361 0.00699209765035537 0.120950110006676 0.0202039972846336 0.01901771118363 0 0.098259189704214 0 0.013695647059684 0.00483529688666903 0 0 0 0.0247818211308395 0.0314547717363953 0.0083316096249207 0.0971496031062354 0.00404950588302106 0 0 0.204188888707191
0 0 0 0 0 0 0 0 0 0 0 0 0 0 0 0 0 0 0 0 0 0 0 0 0 0 0 0 0 0 0 0 0 0.00205144135746831 0 0 0 0 0 0 0 0 0 0 0 0 0 0 0 0 0 0 0 0 0 0 0 0 0 0 0 0 0 0 0 0 0 0 0 0 0 0.00755058684399048 0 0 0 0 0 0 0 0 0 0 0 0 0 0 0 0 0 0 0 0 0 0 0 0 0 0 0 0 0 0 0 0 0 0 0 0 0 0 0 0 0 0 0 0 0 0 0 0 0 0 0 0 0 0 0 0 0 0 0 0 0 0 0 0 0 0 0 0 0 0 0 0 0 0 0 0 0 0 0 0 0 0 0 0 0 0 0 0 0.00645605012642333 0 0 0 0 0 0.0195717657094871 0 0 0 0 0 0 0 0 0 0 0.0086157131619943 0.00447239226874935 0 0 0 0 0 0 0 0 0 0 0 0 0 0 0 0 0 0.134339970322817 0 0 0 0 0 0 0 0 0.0282068889724923 0 0 0 0 0 0 0 0.0357963370897977 0.261153195789044 0 0 0 0 0 0 0 0 0 0 0 0 0 0 0 0 0 0.00311339562011044 0 0 0 0 0 0 0 0 0 0 0.0197241616183535 0 0 0 0 0 0 0.00426647778047028 0 0 0 0 0.0141522590708411 0.00166184386640666 0.00532619607029354 0 0 0 0 0 0 0 0 0 0 0 0 0 0 0 0 0 0 0 0 0 0 0 0 0 0 0.00365131561374621 0.0121656119845459 0 0 0.0223088561514142 0 0 0.00218030452203148 0.00573485003704558 0.0227762780811777 0.098019217274056 0 0 0 0 0 0.0132573159929915 0.0125426176116365 0 0.058982266089327 0.0457342100228682 0.0175865908793517 0 0.0094708720246492 0.0202401714971789 0.040746373883965 0.00833380219955414 0 0 0 0.0498106704657204
0 0 0 0 0 0 0 0 0 0 0 0 0 0 0 0 0 0 0 0 0 0 0 0 0 0 0 0 0 0 0 0 0 0 0 0 0 0 0 0 0 0 0 0 0 0 0 0 0 0 0 0 0 0 0 0 0 0 0 0 0 0 0 0 0 0 0 0 0 0 0 0 0 0 0 0 0 0 0 0 0 0 0 0 0 0 0 0 0 0 0 0 0 0 0 0 0 0 0 0 0 0 0 0 0 0 0 0 0 0 0 0 0 0 0 0 0 0 0 0 0 0 0 0 0 0 0 0 0 0 0 0 0 0 0 0 0 0 0 0 0 0 0 0 0 0 0 0 0 0 0 0 0 0 0 0 0 0 0 0 0 0 0 0 0 0 0 0 0 0 0 0 0 0 0 0 0 0.00650894985708735 0.00912233767028638 0 0 0 0 0 0 0 0 0 0 0 0 0 0 0 0 0 0 0 0 0 0 0 0 0 0 0.0159965804690569 0 0 0 0 0 0 0 0 0.0137385992215787 0 0 0 0 0 0 0 0 0 0 0 0 0 0 0.00550260782374007 0 0 0.00116870425243783 0 0 0 0 0.00271603939720384 0 0 0.00182908428731853 0 0 0.0121399215318248 0 0 0.0024222205454003 0 0 0 0.00330388805660145 0 0 0 0 0 0 0.00332381500507311 0 0 0 0 0 0 0 0 0 0 0 0 0 0 0 0 0 0 0 0 0 0 0 0 0 0 0 0 0 0 0 0 0 0.00395385584639153 0.00279206063801569 0 0.0181865291385272 0 0.0401642622254515 0.0035957711824445 0 0 0 0.0065367501150512 0.0870671975408008 0 0.138858381459565 0.0113613173874668 0 0 0.0581290483752096 0.0155410220134386 0.408120796490368 0 0.12792025946966 0 0
0 0 0 0 0 0 0 0 0 0 0 0 0 0 0 0 0 0 0 0 0 0 0 0 0 0 0 0 0 0 0 0 0 0 0 0 0 0 0 0 0 0 0 0 0 0 0 0 0 0 0 0 0 0 0 0 0 0 0 0 0 0 0 0 0 0 0 0 0 0 0 0 0 0 0 0 0 0 0 0 0 0 0 0 0 0 0 0 0 0 0 0 0 0 0 0 0 0 0 0 0 0 0 0 0 0 0 0 0 0 0 0 0 0 0 0 0 0 0 0 0 0 0 0 0 0 0 0 0 0 0 0 0 0 0 0 0 0 0 0 0 0 0 0 0 0 0 0 0 0 0 0 0 0 0 0 0 0 0 0 0 0 0 0 0 0 0 0 0 0 0 0 0 0 0 0 0 0.00390313046953006 0.00580552412191172 0 0 0 0 0 0 0 0 0 0 0 0 0 0 0.00562928957113468 0 0 0.155328572006213 0 0 0 0 0 0 0 0 0.0188588267128989 0 0 0 0 0 0 0 0 0.0361380077680043 0 0.065317029411524 0 0 0 0 0 0 0 0 0 0 0 0 0 0 0 0 0 0 0 0.00372796524256661 0.00402690972816579 0 0 0 0 0 0.00765875810174394 0 0 0 0 0.0227646620754448 0 0.00947271877409458 0 0.00740660608908787 0 0 0 0.0031926238674379 0.016116144042289 0 0 0 0 0 0 0 0 0 0 0 0 0 0 0 0 0 0 0 0 0 0 0 0 0 0 0 0 0 0 0.00335901176728953 0 0 0.0035945117765624 0 0 0 0 0 0 0 0 0 0 0.0580899691890487 0.11948102818761 0 0.230143644480736 0.096954261239634 0 0.0580902878419028 0.0477134870208302 0.0172270305143398 0 0 0 0
0 0 0 0 0 0 0 0 0 0 0 0 0 0 0 0 0 0 0 0 0 0 0 0 0 0 0 0 0 0 0 0 0 0 0 0 0 0 0 0 0 0 0 0 0 0 0 0 0 0 0 0 0 0 0 0 0 0 0 0 0 0 0 0 0 0 0 0 0 0 0 0 0 0 0 0 0 0 0 0 0 0 0 0 0 0 0 0 0 0 0 0 0 0 0 0 0 0 0 0 0 0 0 0 0 0 0 0 0 0 0 0 0 0 0 0 0 0 0 0 0 0 0 0 0 0 0 0 0 0 0 0 0 0 0 0 0 0 0 0 0 0 0 0 0 0 0 0 0 0 0 0 0 0 0 0 0 0 0 0 0 0 0 0 0.00392284014647385 0 0 0 0 0 0 0 0 0 0 0 0 0 0 0 0 0 0 0.00428410468537684 0 0 0 0 0 0 0 0 0 0.00949572642636846 0 0 0.0648060207438454 0 0.0041853667255113 0 0 0 0 0 0 0.00236421736867447 0 0 0 0 0 0.00289960240610696 0 0 0.00869385232661347 0 0.0345360638617245 0 0.0145684019670635 0 0 0.0518730290947133 0 0 0 0 0.00224725907545426 0.00217854348755227 0 0 0 0 0 0 0 0 0 0 0 0 0 0.0122461619466109 0 0 0 0 0.0044314188923414 0.00956566770667568 0.100675909461115 0.00294871291427192 0.0305597161959807 0.00498737940694436 0.0234094668244393 0 0 0.00223223688259901 0.00281823523460526 0.0313789158868561 0 0 0 0 0 0 0 0 0 0 0 0 0 0 0 0 0 0 0 0 0 0 0 0 0 0 0 0 0 0 0 0.00451453964956489 0 0.00270177636480088 0 0 0 0 0.0112542655351802 0 0 0 0 0 0.0134137994171779 0.0058703734164863 0.138200358326705 0 0.0187485504909196 0.00784396955681555 0.114079903250984 0.220959905766979 0.00670005732977995 0 0.0244036512266876 0 0
0 0 0 0 0 0 0 0 0 0 0 0 0 0 0 0 0 0 0 0 0 0 0 0 0 0 0 0 0 0 0 0 0 0 0 0 0 0 0 0 0 0 0 0 0 0 0 0 0 0 0 0 0 0 0 0 0 0 0 0 0 0 0 0 0 0 0 0 0 0 0 0 0 0 0 0 0 0 0 0 0 0 0 0 0 0 0 0 0 0 0 0 0 0 0 0 0 0 0 0 0 0 0 0 0 0 0 0 0 0 0 0 0 0 0 0 0 0 0 0 0 0 0 0 0 0 0 0 0 0 0 0 0 0 0 0 0 0 0 0 0 0 0 0 0 0 0 0 0 0 0 0 0 0 0 0 0 0 0 0.0298521834552148 0 0 0 0 0 0 0 0 0 0 0 0 0 0 0 0 0 0 0 0 0 0 0 0 0 0 0 0 0 0 0 0 0 0.18449749038973 0 0 0.137739359277873 0 0 0 0 0 0 0 0 0 0 0 0 0 0 0 0 0 0.0197781270107859 0 0.110929629924343 0 0 0 0 0 0 0 0 0 0 0 0 0 0 0 0 0 0 0 0 0 0 0 0 0 0 0 0 0 0 0 0 0 0 0 0 0 0 0 0 0 0 0 0 0 0 0 0 0 0 0 0 0 0 0 0 0 0 0 0 0 0 0 0 0 0 0.326813574951075 0 0 0 0.009842992622134 0 0 0 0 0 0 0 0 0 0 0 0 0 0 0 0 0.136568172871426 0.0439784694974176 0 0 0 0 0 0 0 0 0
0.000694949270813366 0 0 0 0 0 0 0 0 0 0 0 0 0 0 0 0 0 0 0 0 0 0 0 0 0 0 0 0 0 0 0 0 0.00184957019531862 0 0 0 0 0 0 0 0 0 0 0 0 0 0 0 0 0 0 0 0 0.000517803961609808 0 0.000879062169681034 0 0 0 0 0 0 0 0 0 0 0 0 0 0 0.00214842424234649 0 0 0 0 0 0 0 0 0 0 0 0 0 0 0 0 0 0 0 0 0 0 0 0 0 0 0 0 0 0 0 0 0 0 0 0 0 0 0 0 0 0 0 0 0 0 0 0 0 0 0 0 0 0 0 0 0 0 0 0 0 0 0 0 0 0 0 0.00110800262327119 0 0.00270187317705871 0 0 0 0.00267067276912993 0.000953102630659617 0 0.0041512044507848 0 0.00323561048778102 0 0 0 0 0 0 0 0 0 0 0 0 0 0 0 0 0.00370364177021607 0 0 0 0 0 0 0 0 0 0 0 0 0 0 0 0 0 0 0 0 0.00479732741245853 0.000483151423636853 0 0 0 0 0 0.00427084317677975 0 0 0 0 0 0 0 0 0 0 0.0122423313037589 0 0 0 0 0 0 0 0 0 0 0 0 0 0 0 0 0 0 0 0 0 0 0 0 0 0.00295926538463943 0.0046562571966923 0.00642052038239059 0.00124868502257085 0 0 0 0.00219303628724969 0.00174702586009823 0.00339267713822886 0.012136043934055 0.0119864909662083 0.047014682061293 0.0158608010058375 0.0206582115466015 0.0339623886634135 0.00478489792560673 0.00236039968782817 0.0174362468575776 0.00484863516031122 0.00382539845558567 0.0150041974584738 0.0338148121639004 0.0130297696785596 0.0939771659980702 0.0799542978704271 0 0 0 0 0 0 0 0 0 0 0 0 0 0 0 0 0 0 0 0 0 0 0 0 0 0 0 0 0 0 0 0 0 0.0147174338800842 0 0 0 0.0209175894084971 0.0468198597942243 0.0486139254326332 0.0330760476079944 0 0.00242381782390326 0.0104721355242179 0.0043700497153358 0 0 0.00474528347670755 0 0 0.139171643684533 0.0413797939691319 0.0168237631697463 0.117078686808923 0.00851470349918447 0.00227321374074269 0.0089225746932168
0.000571732754465869 0 0 0 0 0 0 0 0 0 0 0 0 0 0 0 0 0 0 0 0 0 0 0 0 0 0 0 0 0 0 0 0 0 0 0 0 0 0 0 0 0 0 0 0 0 0 0 0 0 0 0 0 0 0 0 0 0 0 0 0 0 0 0 0 0 0 0 0 0 0 0 0 0 0 0 0 0 0 0 0 0 0 0 0 0 0 0 0 0 0 0 0 0 0 0 0 0 0 0 0 0 0 0 0 0 0 0 0 0.00038626023025287 0 0 0 0 0 0 0 0 0 0 0 0 0 0 0 0 0 0 0 0 0 0 0 0 0 0 0 0 0 0.00051968909994125 0 0.00110444603922952 0.00122134615324933 0 0 0.00131846127864247 0.00152221858853526 0 0.00180810584498595 0 0.00158284998892746 0 0 0 0 0 0 0 0 0 0 0 0 0 0 0 0.000627873343492239 0 0 0 0 0 0 0 0 0 0 0.00110817561796325 0.00041759041502529 0 0 0 0 0 0 0 0 0.000618058065279842 0 0 0 0 0 0 0 0 0.00115516745194448 0 0 0 0 0 0 0 0 0.00044388458761317 0 0 0 0 0 0 0 0 0 0 0 0 0 0 0 0 0 0 0 0 0 0 0 0 0 0 0.000762082443820176 0.00226824701847157 0.0029856986174257 0 0 0 0 0 0.00117300518924363 0 0.00221887554062151 0.00379662987703179 0.0332031495175008 0.0025886112797944 0.008488994617132 0.0225159309428358 0 0.00558533023393968 0.0405399226123104 0.0108099132218515 0.0104525949052508 0.00340563940437961 0.0183811925867739 0.00247978670068131 0.0570147141592346 0.107230200420983 0 0 0 0 0 0 0 0 0 0 0 0 0 0 0 0 0 0 0 0 0 0 0 0 0 0 0 0.000559852628122692 0 0 0.00091339887500253 0 0 0.00601743449372917 0 0 0.00512426661283008 0.0135881481876289 0.0248704139477646 0.040911647541722 0.0278995887717473 0 0 0.00974791129342934 0.00684910133871528 0.0133253770161338 0.0154761513461732 0.0506125712316029 0 0.102064274085754 0 0.156008186958005 0.0104342040171065 0.113391687487893 0.0508419110227597 0.00105749439504856 0
0 0 0 0 0 0 0 0 0 0 0 0 0 0 0 0 0 0 0 0 0 0 0 0 0 0 0 0 0 0 0 0 0 0 0 0 0 0 0 0 0 0 0 0 0 0 0 0 0 0 0 0 0 0 0 0 0 0 0 0 0 0 0 0 0 0 0 0 0 0 0 0 0 0 0 0 0 0 0 0 0 0 0 0 0 0 0 0 0 0 0 0 0 0 0 0 0 0 0 0 0 0 0 0 0 0 0 0 0 0 0 0 0 0 0 0 0 0 0 0 0 0 0 0 0 0 0 0 0 0 0 0 0 0 0 0 0 0 0 0 0 0 0 0 0 0 0 0 0 0 0 0 0 0 0 0 0 0 0 0 0 0 0 0 0 0 0.000850723820264287 0 0 0 0 0 0 0 0 0 0 0.0015092818341021 0.00101515498515877 0 0 0 0 0 0 0 0 0.00107943337256476 0 0 0 0 0 0 0 0 0.00837892769918842 0 0 0 0 0 0 0 0 0.000779412381098172 0 0 0 0 0 0 0 0 0.00292019344661867 0 0 0 0 0 0.00159182362299673 0 0 0 0 0 0 0 0 0 0 0 0.0013791500736479 0 0.00335355162733313 0 0 0.000698006253249197 0 0 0 0 0 0.000566750729540381 0.0749523794487178 0.00818643998876544 0.00191486508729367 0.00392763720110199 0.0130952161444394 0.00495061921001532 0.0719527788332039 0.0408931563827584 0.0128303673886934 0.0106240188702929 0.0259203109566907 0.00434034975181452 0.0389297754655413 0.20304089205582 0 0 0 0 0 0 0 0 0 0 0 0 0 0 0 0 0 0 0 0 0 0 0 0 0 0 0 0.00129275373019128 0 0 0.00232760305701138 0 0 0 0 0.00166211193881736 0 0.018946746385408 0.00908546981987098 0.00573878466435089 0.0174804805888042 0 0 0.00282923490517368 0.0151085725331861 0.00390374042250985 0.0139288628041772 0.107418181725205 0 0.0332526592866185 0.170947381833084 0 0.00460177156944239 0.0442816507020879 0.00532728185518385 0 0.00218549554796682
0 0 0 0 0 0 0 0 0 0 0 0 0 0 0 0 0 0 0 0 0 0 0 0 0 0 0 0 0 0 0 0 0 0 0 0 0 0 0 0 0 0 0 0 0 0 0 0 0 0 0 0 0 0 0 0 0 0 0 0 0 0 0 0 0 0 0 0 0 0 0 0 0 0 0 0 0 0 0 0 0 0 0 0 0 0 0 0 0 0 0 0 0 0 0 0 0 0 0 0 0 0.00110714368447815 0 0 0 0 0 0 0 0 0 0 0 0 0 0 0 0 0 0 0 0 0 0 0 0 0 0 0 0 0 0 0 0 0 0 0 0 0 0.021722337966696 0 0 0 0 0.0102506936436967 0.000983863514183073 0 0.000983463510176117 0 0 0.034580526150454 0.00158951478583872 0 0 0 0 0 0 0 0 0.00280806093590237 0 0 0 0 0 0.00616549331471747 0 0 0 0 0 0 0 0 0 0 0.0342736345278018 0.0139896209657618 0 0.000747162209104052 0 0 0 0 0 0 0 0 0 0 0 0 0 0.000641501259257386 0 0 0 0.00790536789822246 0.00100845852138166 0 0.000667759953432715 0 0 0 0.0373693957427691 0 0 0 0 0 0 0 0 0 0 0 0 0 0 0 0 0.000784753770337616 0 0 0 0 0 0 0.00125829276803449 0 0 0.00109362287520494 0 0 0 0.00321314498016464 0.00388513574727613 0 0.00118196000659892 0.0011880956762556 0.00121341048180094 0.0030186847367548 0.0115196657162884 0.00273346606070998 0 0.00383738219160161 0.00154835558483912 0 0 0.00127145593994732 0 0 0 0.00230133656255709 0.0982692394020613 0.00718695658861343 0.00721434848512276 0 0 0 0 0 0 0 0 0 0 0 0 0 0 0 0 0 0 0 0 0 0 0 0 0 0 0 0.00899363872820783 0 0 0.00599828619134243 0 0 0.00466259199025904 0.0114213334780953 0.0309740043205898 0.00117371413995722 0 0.292453640036031 0.0156380660614872 0.0126232106005382 0 0 0.0371851938219782 0.00348310511275298 0.115552409563584 0.00566857439893178 0.00367140051025267 0 0.0152387775349635 0.0128873407715283 0.00518697292426318 0 0.0610217097510131 0.0252099306485351 0 0.00144279325764666
0.00094351458004135 0 0 0 0 0 0 0 0 0 0 0 0 0 0 0 0 0 0 0 0 0 0 0 0 0 0 0 0 0 0 0 0 0 0 0 0 0 0 0 0 0 0 0 0 0 0 0 0 0 0 0 0 0 0 0 0 0 0 0 0 0 0 0 0 0 0 0 0 0 0 0 0 0 0 0 0 0 0 0 0 0 0 0 0 0 0 0 0 0 0 0 0 0 0 0 0 0 0 0 0 0 0 0 0 0 0 0 0 0.000717952495725732 0 0 0 0 0 0 0 0 0 0 0 0 0 0 0 0 0 0 0 0 0 0 0 0 0 0 0 0 0 0.0010453243069768 0 0.00234935353900156 0 0 0 0.0118763186673552 0 0 0.00298547508751662 0.00431500667938911 0.00433176677935179 0 0 0 0 0 0 0 0 0 0 0 0 0 0 0 0 0 0 0 0 0 0 0 0 0 0 0 0 0 0 0 0 0 0 0 0 0 0 0 0 0 0 0 0 0 0 0 0 0 0 0 0 0 0 0 0 0 0 0 0 0 0 0 0 0 0 0 0 0 0 0 0 0 0 0 0 0 0 0 0 0 0 0 0.00146593241423878 0 0 0 0 0 0 0 0.00613007751622817 0.00576627523448606 0.0213248323981599 0.00238725867588978 0.0116610146725581 0.0266584517076985 0 0.00514892463626676 0.0295320362228023 0.00801999630578338 0.00493061576976222 0 0.0133619619670248 0.004707571670797 0.0608307431757652 0.0845056939194669 0 0 0 0 0 0 0 0 0 0 0 0 0 0 0 0 0 0 0 0 0 0 0 0 0 0 0 0 0 0 0 0 0 0.00495947855386979 0 0 0 0.0203687147810512 0.0892824795477242 0.0194532292813427 0.0897498851420798 0 0 0.00174401007119817 0 0 0 0 0 0.119322614573869 0.157580742422616 0.0561604606898598 0.0686597641584046 0 0.0262753004321874 0.0245913580983525 0.00685586382515952
0 0 0 0 0 0 0 0 0 0 0 0 0 0 0 0 0 0 0 0 0 0 0 0 0 0 0 0 0 0 0 0 0 0 0 0 0 0 0 0 0 0 0 0 0 0 0 0 0 0 0 0 0 0 0 0 0 0 0 0 0 0 0 0 0 0 0 0 0 0 0 0 0 0 0 0 0 0 0 0 0 0 0 0 0 0 0 0 0 0 0 0 0 0 0 0 0 0 0 0 0 0 0 0 0 0 0 0 0 0 0 0 0 0 0 0 0 0 0 0 0 0 0 0 0 0 0 0 0 0 0 0 0 0 0 0 0 0 0 0.00659051987886211 0 0 0 0 0 0.00959907582381029 0 0 0.00305610657247532 0 0.00621748555724849 0 0 0 0 0 0 0 0 0 0 0 0 0 0 0 0 0 0 0 0 0 0 0 0 0 0 0.00552876774249543 0.00988251489768403 0 0 0 0 0 0 0 0 0 0 0 0 0 0 0 0 0 0 0 0.0053488111271724 0 0 0 0 0 0 0.00785343984479869 0 0 0 0 0 0 0 0 0 0 0 0 0 0 0 0 0 0 0 0 0 0 0 0.00443009204621252 0 0 0.00150747540742974 0 0 0.00220726236168724 0.00186261748987349 0.00676497006992733 0 0.00437680359793967 0.00762359562540114 0 0 0.0178270944535834 0 0 0.00568752910784234 0.00485613558835214 0.00470343240854373 0 0.00347164887679713 0 0.00206446540171904 0 0 0.0347641837143381 0.0026447135737911 0.00578930145529247 0 0 0 0 0 0 0 0 0 0 0 0 0 0 0 0 0 0 0 0 0 0 0 0 0 0 0 0 0 0 0 0 0 0.0394670242604588 0.0038010925202103 0 0 0 0.306391370931781 0.0121383280734732 0.00874143007935088 0 0 0 0 0.0963809853534839 0 0.0355852322373404 0 0.0205238230769807 0.167104291896453 0.0159792484458428 0.0670862321622138 0.0621428983391345 0 0 0
0 0 0 0 0 0 0 0 0 0 0 0 0 0 0 0 0 0 0 0 0 0 0 0 0 0 0 0 0 0 0 0 0 0 0 0 0 0 0 0 0 0 0 0 0 0 0 0 0 0 0 0 0 0 0 0 0 0 0 0 0 0 0 0 0 0 0 0 0 0 0 0 0 0 0 0 0 0 0 0 0 0 0 0 0 0 0 0 0 0 0 0 0 0 0 0 0 0 0 0 0 0 0 0 0 0 0 0 0 0 0 0 0 0 0 0 0 0 0 0 0 0 0 0 0 0 0 0 0 0 0 0 0 0 0 0 0 0 0 0 0 0 0 0 0.00905250509773714 0 0 0 0 0 0.00445428797058734 0 0 0 0 0 0 0 0 0 0 0 0 0 0 0 0 0 0 0 0 0 0 0 0 0 0 0 0 0 0 0 0 0 0 0 0 0.00767517067725901 0.0402580480426074 0.0862959238433709 0 0 0 0 0 0 0 0 0 0 0 0 0 0 0 0 0 0 0 0 0 0 0 0.0196450409886055 0.0121144419429734 0 0 0 0 0 0 0 0 0 0 0 0 0 0 0 0 0 0 0 0 0 0 0 0 0 0 0 0 0 0 0 0 0 0 0 0 0 0 0 0 0.115381827844011 0.00377171304833449 0.00792059740150244 0 0 0 0 0 0 0 0 0 0 0 0 0 0 0 0 0 0 0 0 0 0 0 0 0 0 0 0 0 0 0 0 0 0.0201406856443341 0 0 0 0 0.188798031496551 0.00911968841538758 0 0 0 0 0 0 0 0 0 0.0112274785304311 0.00712191916998316 0 0 0.11917346215803 0 0 0.337849177728294
0 0 0 0 0 0 0 0 0 0 0 0 0 0 0 0 0 0 0 0 0 0 0 0 0 0 0 0 0 0 0 0 0 0.00176140498951676 0.00243140376318649 0 0 0 0 0 0 0 0 0 0 0 0 0 0 0 0 0 0 0 0.00647243253989311 0 0 0 0 0 0 0 0 0 0 0 0 0 0 0 0 0.00310698628791733 0 0 0 0 0 0 0 0 0 0 0.000465151465640435 0 0 0 0 0 0 0 0 0 0 0 0 0 0 0 0 0 0.00269483434446049 0.0020980435344652 0 0 0.00304453905973763 0 0 0 0 0 0 0 0 0 0 0 0 0 0 0.00132601469960289 0 0 0 0 0 0 0 0 0 0 0 0 0 0 0 0 0 0 0 0.00717435079006245 0 0 0 0 0.00222763901233086 0 0 0 0 0 0.00696747518217907 0 0 0 0 0 0 0 0 0 0 0 0 0 0 0 0.00362294435095939 0 0 0.00669153029089228 0 0 0 0 0 0 0 0.00176789796906329 0 0 0 0 0 0 0 0 0 0.0221990050235271 0.119153513910419 0.0216894186846862 0 0.00481325331867691 0 0 0 0.0066358253922205 0 0.00260277164927401 0 0 0.00321070288377052 0 0 0.0065507454243928 0 0 0 0 0 0 0 0 0 0.064637890254739 0.037070123617745 0 0 0 0 0 0 0 0 0 0 0 0 0 0 0 0 0 0 0 0.00109604401830077 0.00159666435027 0 0 0 0.00170085147119624 0 0 0 0 0.00188035352768077 0 0 0 0 0 0 0 0 0 0 0.158726811957374 0.000655189365244539 0.00210146907907408 0 0 0 0 0 0 0 0 0 0 0 0 0 0 0 0 0 0 0 0 0 0 0 0.00837294868819611 0 0 0 0 0 0 0.00227468645168063 0 0 0.00749975968065049 0 0.00268038225588568 0.0454169240169223 0.00841283295301498 0.0566628438308985 0.012414721730354 0 0 0.14770782311642 0.0874851541311604 0.0233033853492036 0 0 0 0 0.0090467046511882 0 0.00275747819856614 0.00161501790336249 0.00682051996138153 0 0.0693555348726161 0
