# Supplementary material for: Recovery of neural dynamics criticality in personalized whole-brain models of stroke
Source: Nat Commun. 2022 Jun 27;13:3683. doi: 10.1038/s41467-022-30892-6 (PMC9237050; doi:10.1038/s41467-022-30892-6)
Supplement: Supplementary file 3 — Source Data [file 41467_2022_30892_MOESM3_ESM.zip › Source_Data/Tables/Table1/Structural_Connectivity/patients/pat_1_109_319_19_.txt]

0 0 0.0360105234423826 0 0 0.271041574100838 0.0366527214488533 0 0 0 0.18723095218963 0 0 0 0 0.0534446413185949 0 0.0133257346748049 0 0 0 0 0 0 0 0 0 0 0 0.0221452165193035 0 0 0 0 0 0 0 0 0 0 0 0 0 0 0 0 0 0 0 0 0 0.0127232206813699 0 0 0 0 0 0 0 0 0 0 0 0 0 0 0 0 0 0 0 0 0 0 0 0 0 0 0 0 0 0 0 0 0 0 0 0 0 0 0 0 0 0 0 0 0 0 0 0 0 0 0 0 0.0775423393482219 0 0.0148196045902371 0 0 0.1138568579514 0 0 0.0794045481360207 0 0 0.0398780429423514 0 0 0.0419240226559923 0 0 0 0 0 0 0 0 0 0 0 0 0 0 0 0 0 0 0 0 0 0 0 0 0 0 0 0 0 0 0 0 0 0 0 0 0 0 0 0 0 0 0 0 0 0 0 0 0 0 0 0 0 0 0 0 0 0 0 0 0 0 0 0 0 0 0 0 0 0 0 0 0 0 0 0 0 0 0 0 0 0 0 0 0 0 0 0 0 0 0 0 0 0 0 0 0 0 0 0 0 0 0 0 0 0 0 0 0 0 0 0 0 0 0 0 0 0 0 0 0 0 0 0 0 0 0 0 0 0 0 0 0 0 0 0 0 0 0 0 0 0 0 0 0 0 0 0 0 0 0 0 0 0 0 0 0 0 0 0 0 0 0 0 0 0 0 0 0 0 0 0 0 0 0 0 0 0 0 0 0 0 0 0 0 0 0 0 0 0 0 0 0 0 0 0 0 0 0 0
0 0 0.0411679097726603 0.0794623492231959 0 0 0.0656527893928 0 0 0 0 0.337610816237852 0 0.0727618069622822 0.00438121720926915 0 0.145048808286228 0 0.063433532322554 0.0430199966904453 0 0 0 0 0 0 0 0 0 0.0117484952727258 0 0 0 0 0 0 0 0 0 0 0 0 0 0 0 0 0 0 0 0 0 0 0 0.00330088159424598 0 0 0 0 0 0 0 0 0 0 0 0 0.0036109610191726 0.00761676329409707 0.00930937735945198 0.067476979631584 0 0 0 0 0 0 0 0 0 0 0 0 0 0 0 0 0 0 0 0 0 0 0 0 0 0 0 0 0 0 0 0 0 0 0 0.00382791310929365 0 0.00322318114478075 0 0 0.00840685439944897 0 0 0 0 0 0 0 0 0 0 0 0 0 0.028939367077913 0 0 0 0 0 0 0 0 0 0 0 0 0 0 0 0 0 0 0 0 0 0 0 0 0 0 0 0 0 0 0 0 0 0 0 0 0 0 0 0 0 0 0 0 0 0 0 0 0 0 0 0 0 0 0 0 0 0 0 0 0 0 0 0 0 0 0 0 0 0 0 0 0 0 0 0 0 0 0 0 0 0 0 0 0 0 0 0 0 0 0 0 0 0 0 0 0 0 0 0 0 0 0 0 0 0 0 0 0 0 0 0 0 0 0 0 0 0 0 0 0 0 0 0 0 0 0 0 0 0 0 0 0 0 0 0 0 0 0 0 0 0 0 0 0 0 0 0 0 0 0 0 0 0 0 0 0 0 0 0 0 0 0 0 0 0 0 0 0 0 0 0 0 0 0 0 0 0 0 0 0 0 0 0 0 0 0 0 0 0 0 0 0 0
0.0241653244819821 0.166813887303574 0 0.0390797424857487 0.0103622413362152 0.0309096267813 0.0691749614670937 0 0 0 0.0364673706765751 0.0243824348191249 0 0 0 0.00806803189878738 0.285447979569663 0.0810363596268206 0.121703810651941 0.0128658867027885 0 0 0 0 0 0 0 0 0 0 0 0 0 0 0 0 0 0 0 0 0 0 0 0 0 0 0 0 0 0 0 0 0 0 0 0 0 0 0 0 0 0 0 0 0 0 0 0 0 0 0 0 0 0 0 0 0 0 0 0 0 0 0 0 0 0 0 0 0 0 0 0 0 0 0 0 0 0 0 0 0 0 0 0 0 0 0.0395843973248015 0 0 0 0 0 0 0 0 0.0105579275259979 0.0073313405140897 0 0 0 0 0 0 0 0.0320486768334969 0 0 0 0 0 0 0 0 0 0 0 0 0 0 0 0 0 0 0 0 0 0 0 0 0 0 0 0 0 0 0 0 0 0 0 0 0 0 0 0 0 0 0 0 0 0 0 0 0 0 0 0 0 0 0 0 0 0 0 0 0 0 0 0 0 0 0 0 0 0 0 0 0 0 0 0 0 0 0 0 0 0 0 0 0 0 0 0 0 0 0 0 0 0 0 0 0 0 0 0 0 0 0 0 0 0 0 0 0 0 0 0 0 0 0 0 0 0 0 0 0 0 0 0 0 0 0 0 0 0 0 0 0 0 0 0 0 0 0 0 0 0 0 0 0 0 0 0 0 0 0 0 0 0 0 0 0 0 0 0 0 0 0 0 0 0 0 0 0 0 0 0 0 0 0 0 0 0 0 0 0 0 0 0 0 0 0 0 0 0 0 0 0 0
0 0.0843511146434671 0.0102378257352433 0 0 0.00617330121150011 0 0 0.0299317040693922 0 0 0.109021489879416 0 0.117999694206765 0 0 0 0 0 0.0894193823291513 0 0 0 0 0 0 0 0 0 0.00667298198398913 0 0 0 0 0 0 0.0214765587457691 0.0405533465615323 0 0 0 0 0 0 0 0 0 0 0 0 0 0 0 0 0 0 0 0 0 0 0 0 0 0 0 0 0.0221901193487518 0 0 0 0 0 0 0 0 0 0 0 0 0 0 0 0 0 0 0 0 0 0 0 0 0 0 0.0493158051840972 0 0 0 0 0 0 0 0 0 0 0 0 0 0 0 0 0 0 0 0 0 0 0 0 0 0 0 0 0 0 0 0 0 0 0.00690646463520824 0 0.243507118283187 0 0 0.16224309318253 0 0 0 0 0 0 0 0 0 0 0 0 0 0 0 0 0 0 0 0 0 0 0 0 0 0 0 0 0 0 0 0 0 0 0 0 0 0 0 0 0 0 0 0 0 0 0 0 0 0 0 0 0 0 0 0 0 0 0 0 0 0 0 0 0 0 0 0 0 0 0 0 0 0 0 0 0 0 0 0 0 0 0 0 0 0 0 0 0 0 0 0 0 0 0 0 0 0 0 0 0 0 0 0 0 0 0 0 0 0 0 0 0 0 0 0 0 0 0 0 0 0 0 0 0 0 0 0 0 0 0 0 0 0 0 0 0 0 0 0 0 0 0 0 0 0 0 0 0 0 0 0 0 0 0 0 0 0 0 0 0 0 0 0 0 0 0 0 0 0 0 0 0 0 0 0 0 0 0 0 0 0 0 0 0
0 0 0.00351005216668022 0 0 0.0650057759519399 0 0.138059278572452 0 0.0412752745517225 0 0.137948012060009 0 0.0630442338733181 0.0418850586160917 0.0393594480280753 0 0.255665069364349 0.0733595958184365 0 0 0 0 0 0 0 0 0 0.0260465847728951 0 0.0428513393074933 0 0 0 0 0 0 0 0.00615746439409158 0 0 0 0 0 0 0 0.00828565079033305 0 0 0 0 0 0 0 0 0 0 0 0 0 0 0 0 0 0 0 0 0 0 0 0 0 0 0 0 0.00254713578410277 0 0 0 0 0 0 0 0 0 0 0 0 0 0 0 0 0 0 0 0 0 0.00971150293633195 0 0 0 0 0 0 0 0 0 0 0 0 0 0 0 0 0 0 0 0 0 0 0 0 0 0 0 0 0 0.00644394412465263 0 0 0.0160935908402486 0 0 0.0140768146142389 0.00618308512574765 0 0 0.00249108830679042 0 0 0 0 0 0 0 0 0 0 0 0 0 0 0 0 0 0 0 0 0 0 0 0 0 0 0 0 0 0 0 0 0 0 0 0 0 0 0 0 0 0 0 0 0 0 0 0 0 0 0 0 0 0 0 0 0 0 0 0 0 0 0 0 0 0 0 0 0 0 0 0 0 0 0 0 0 0 0 0 0 0 0 0 0 0 0 0 0 0 0 0 0 0 0 0 0 0 0 0 0 0 0 0 0 0 0 0 0 0 0 0 0 0 0 0 0 0 0 0 0 0 0 0 0 0 0 0 0 0 0 0 0 0 0 0 0 0 0 0 0 0 0 0 0 0 0 0 0 0 0 0 0 0 0 0 0 0 0 0 0 0 0 0 0 0 0 0 0 0 0 0 0 0 0 0 0 0 0 0 0
0.0729472853979457 0 0.0123966342670818 0.00945086273853803 0.0769665652247615 0 0.0159819780770804 0.0563536400426197 0.0330317332620364 0.132997655023857 0.0467546241491335 0.16748578612839 0 0.0790051741785341 0.0493876248312237 0.0164036561574333 0 0.00857771643401848 0 0 0 0 0 0 0 0 0 0 0 0.0148956528085113 0.0374986381677681 0 0 0 0 0 0 0 0.0029538426555437 0 0 0 0.0183752958420785 0 0 0 0 0 0 0.010290910750934 0 0 0 0 0 0 0 0 0 0 0 0 0 0.00719141132820888 0 0 0 0 0 0 0 0 0 0 0 0 0 0 0 0 0 0 0 0 0 0 0 0 0 0 0 0 0 0 0 0 0 0 0 0 0 0 0 0 0.0194494238398049 0 0 0 0 0.0444440945210474 0 0 0 0 0 0 0 0 0 0 0 0 0 0 0 0 0 0.005733013226684 0.00409300085930641 0 0.0178721790453983 0 0 0.0345977776923048 0.00486382334975619 0 0 0 0 0 0 0 0 0 0 0 0 0 0 0 0 0 0 0 0 0 0 0 0 0 0 0 0 0 0 0 0 0 0 0 0 0 0 0 0 0 0 0 0 0 0 0 0 0 0 0 0 0 0 0 0 0 0 0 0 0 0 0 0 0 0 0 0 0 0 0 0 0 0 0 0 0 0 0 0 0 0 0 0 0 0 0 0 0 0 0 0 0 0 0 0 0 0 0 0 0 0 0 0 0 0 0 0 0 0 0 0 0 0 0 0 0 0 0 0 0 0 0 0 0 0 0 0 0 0 0 0 0 0 0 0 0 0 0 0 0 0 0 0 0 0 0 0 0 0 0 0 0 0 0 0 0 0 0 0 0 0 0 0 0 0 0 0 0 0 0 0 0 0 0 0 0 0 0 0 0 0 0 0
0.0341420341120936 0.369272135036017 0.0960215903507959 0 0 0.055314688620615 0 0 0 0 0 0.299768412704572 0 0 0 0 0.0397687939238633 0 0.0511094753744947 0 0 0 0 0 0 0 0 0 0 0.0212243578141243 0 0 0 0 0 0 0 0 0 0 0 0 0 0 0 0 0 0 0 0 0 0 0 0 0 0 0 0 0 0 0 0 0 0 0 0 0 0 0 0 0 0 0 0 0 0 0 0 0 0 0 0 0 0 0 0 0 0 0 0 0 0 0 0 0 0 0 0 0 0 0 0 0 0 0 0 0 0 0 0.0333785120634243 0 0 0 0 0 0 0 0 0 0 0 0 0 0 0 0 0 0 0 0 0 0 0 0 0 0 0 0 0 0 0 0 0 0 0 0 0 0 0 0 0 0 0 0 0 0 0 0 0 0 0 0 0 0 0 0 0 0 0 0 0 0 0 0 0 0 0 0 0 0 0 0 0 0 0 0 0 0 0 0 0 0 0 0 0 0 0 0 0 0 0 0 0 0 0 0 0 0 0 0 0 0 0 0 0 0 0 0 0 0 0 0 0 0 0 0 0 0 0 0 0 0 0 0 0 0 0 0 0 0 0 0 0 0 0 0 0 0 0 0 0 0 0 0 0 0 0 0 0 0 0 0 0 0 0 0 0 0 0 0 0 0 0 0 0 0 0 0 0 0 0 0 0 0 0 0 0 0 0 0 0 0 0 0 0 0 0 0 0 0 0 0 0 0 0 0 0 0 0 0 0 0 0 0 0 0 0 0 0
0 0 0 0 0.143313819008886 0.0494076598065075 0 0 0.00796511783302838 0.0328405330104272 0 0.0740366937069987 0 0.0249589283984935 0.0189606817552634 0.0250209839666913 0 0 0 0 0 0 0 0 0 0 0 0 0 0 0.0210627292206037 0 0 0 0 0 0.0751939906782825 0.0319221623146773 0.00291052999722881 0 0 0 0 0 0.00306941177714083 0 0.0342902722592831 0 0 0 0 0 0 0 0 0 0 0 0 0 0 0 0 0 0 0 0 0 0 0 0 0 0 0 0 0 0 0 0 0 0 0 0 0 0 0 0 0 0 0 0 0 0 0 0 0 0 0.0108750316764582 0 0 0 0 0 0 0 0 0 0 0 0 0 0 0 0 0 0 0 0 0 0 0 0 0 0 0 0 0 0.00681823512682179 0 0 0.0583561464618379 0.100084360611279 0 0.27321082612939 0 0 0 0.00233962309044215 0 0 0 0 0 0 0 0 0 0 0 0 0 0 0 0 0 0 0 0 0 0 0 0 0 0 0 0 0 0 0 0 0 0 0 0 0 0 0 0 0 0 0 0 0 0 0 0 0 0 0 0 0 0 0 0 0 0 0 0 0 0 0 0 0 0 0 0 0 0 0 0 0 0 0 0 0 0 0 0 0 0 0 0 0 0 0 0 0 0 0 0 0 0 0 0 0 0 0 0 0 0 0 0 0.00336226317025842 0 0 0 0 0 0 0 0 0 0 0 0 0 0 0 0 0 0 0 0 0 0 0 0 0 0 0 0 0 0 0 0 0 0 0 0 0 0 0 0 0 0 0 0 0 0 0 0 0 0 0 0 0 0 0 0 0 0 0 0 0 0 0 0 0 0 0 0 0 0 0 0 0 0 0 0
0 0 0 0.0653162968742098 0 0.0470833642139515 0 0.0129495899993744 0 0.133346138826441 0 0.00399286933201346 0 0 0 0 0 0 0 0 0 0 0 0 0 0 0 0 0 0 0 0 0 0 0 0 0.0574472987031301 0.0666366336029717 0 0 0 0 0 0 0 0 0 0 0 0 0 0 0 0 0.00610165063170381 0 0 0 0 0 0 0 0 0 0 0 0 0 0 0 0 0.01097662260247 0 0 0 0 0 0 0 0 0 0 0 0 0 0 0 0 0 0 0 0 0 0 0 0 0 0 0 0 0 0 0 0 0 0 0 0 0 0 0 0 0 0 0 0 0 0 0 0 0 0 0 0 0 0 0 0 0 0 0.346111710209243 0 0 0.250037825004491 0 0 0 0 0 0 0 0 0 0 0 0 0 0 0 0 0 0 0 0 0 0 0 0 0 0 0 0 0 0 0 0 0 0 0 0 0 0 0 0 0 0 0 0 0 0 0 0 0 0 0 0 0 0 0 0 0 0 0 0 0 0 0 0 0 0 0 0 0 0 0 0 0 0 0 0 0 0 0 0 0 0 0 0 0 0 0 0 0 0 0 0 0 0 0 0 0 0 0 0 0 0 0 0 0 0 0 0 0 0 0 0 0 0 0 0 0 0 0 0 0 0 0 0 0 0 0 0 0 0 0 0 0 0 0 0 0 0 0 0 0 0 0 0 0 0 0 0 0 0 0 0 0 0 0 0 0 0 0 0 0 0 0 0 0 0 0 0 0 0 0 0 0 0 0 0 0 0 0 0 0 0 0 0 0
0 0 0 0 0.0999262019929426 0.27194635039435 0 0.0765908938470044 0.191286170225577 0 0 0.067660571975698 0 0.0137906081913527 0.009713051703221 0.00669676589612718 0 0 0 0 0 0 0 0 0 0 0 0 0 0 0 0 0 0 0 0 0 0 0 0 0 0 0 0 0 0 0 0 0 0 0 0 0 0 0 0 0 0 0 0 0 0 0 0 0 0 0 0 0 0 0 0.0258839299169676 0 0 0 0 0 0 0 0 0 0 0 0 0 0 0 0 0 0 0 0 0 0 0 0 0 0 0 0 0 0 0 0 0 0 0 0 0 0 0 0 0 0 0 0 0 0 0 0 0 0 0 0 0 0 0 0 0 0 0.0842025496695243 0 0 0.152302906187235 0 0 0 0 0 0 0 0 0 0 0 0 0 0 0 0 0 0 0 0 0 0 0 0 0 0 0 0 0 0 0 0 0 0 0 0 0 0 0 0 0 0 0 0 0 0 0 0 0 0 0 0 0 0 0 0 0 0 0 0 0 0 0 0 0 0 0 0 0 0 0 0 0 0 0 0 0 0 0 0 0 0 0 0 0 0 0 0 0 0 0 0 0 0 0 0 0 0 0 0 0 0 0 0 0 0 0 0 0 0 0 0 0 0 0 0 0 0 0 0 0 0 0 0 0 0 0 0 0 0 0 0 0 0 0 0 0 0 0 0 0 0 0 0 0 0 0 0 0 0 0 0 0 0 0 0 0 0 0 0 0 0 0 0 0 0 0 0 0 0 0 0 0 0 0 0 0 0 0 0 0 0 0 0 0
0.143767472419101 0 0.0417276806692669 0 0 0.133393398537296 0 0 0 0 0 0.143764548275767 0 0 0 0.0999762282431555 0 0.019950718643992 0 0 0 0 0 0 0 0 0 0 0 0.150371466863919 0.0686323962803464 0 0 0 0 0 0 0 0.0145792681765346 0 0 0 0 0 0.0289868967692734 0 0 0 0 0 0 0.0186281100267533 0 0 0 0 0 0 0 0 0 0 0 0 0 0 0 0 0 0 0 0 0 0 0.0250399195624577 0 0 0 0 0 0 0.0146299295202842 0 0 0 0 0 0 0 0 0 0 0 0 0 0 0 0 0 0.0197115398301442 0 0 0 0 0 0 0 0 0 0.0316249454943497 0 0 0.0341409146369715 0 0 0 0 0 0.0110745660503878 0 0 0 0 0 0 0 0 0 0 0 0 0 0 0 0 0 0 0 0 0 0 0 0 0 0 0 0 0 0 0 0 0 0 0 0 0 0 0 0 0 0 0 0 0 0 0 0 0 0 0 0 0 0 0 0 0 0 0 0 0 0 0 0 0 0 0 0 0 0 0 0 0 0 0 0 0 0 0 0 0 0 0 0 0 0 0 0 0 0 0 0 0 0 0 0 0 0 0 0 0 0 0 0 0 0 0 0 0 0 0 0 0 0 0 0 0 0 0 0 0 0 0 0 0 0 0 0 0 0 0 0 0 0 0 0 0 0 0 0 0 0 0 0 0 0 0 0 0 0 0 0 0 0 0 0 0 0 0 0 0 0 0 0 0 0 0 0 0 0 0 0 0 0 0 0 0 0 0 0 0 0 0 0 0 0 0 0 0 0 0 0 0 0 0 0 0 0 0 0
0 0.190100449683397 0.00338821123536 0.0578295056163282 0.0565912105934932 0.0580311711086881 0.0300095377522633 0.0292589060599375 0.000970582269081883 0.0114651513626782 0.0174592432475512 0 0 0.154122476645135 0.0530111784547396 0.0193152287487913 0.0137058651158793 0 0.0162575122438387 0.0289329266190383 0.00542297871610479 0 0 0 0 0 0 0 0.00768110610042274 0.0156444555672453 0.0446353709272935 0 0 0 0 0 0 0 0.00344578204463545 0 0 0 0.00675496524937498 0 0.00335244768284733 0 0.00392927695942035 0 0 0.00371545421981843 0 0 0 0 0 0 0 0 0 0 0 0 0 0.00258904250343298 0 0 0.0106246799481903 0.0230670280029271 0.0284088660667628 0.0628282751531682 0 0 0 0 0 0.000915263859924129 0 0 0 0 0 0 0 0 0 0 0 0 0 0 0 0 0 0 0 0 0 0.00157069801343783 0 0 0 0 0 0 0 0 0 0 0 0 0.00994768516950474 0.00297281020673776 0 0 0 0 0 0 0 0 0 0 0 0 0 0 0 0.00628432895445963 0 0 0 0 0 0.00276553210991697 0.0101776153583228 0 0 0.00143921174133692 0 0 0 0 0 0 0 0 0 0 0 0 0 0 0 0 0 0 0 0 0 0 0 0 0 0 0 0 0 0 0 0 0 0 0 0 0 0 0 0 0 0 0 0 0 0 0 0 0 0 0 0 0 0 0 0 0 0 0 0 0 0 0 0 0 0 0 0 0 0 0 0 0 0 0 0 0 0 0 0 0 0 0 0 0 0 0 0 0 0 0 0 0 0 0 0 0 0 0 0 0 0 0 0 0.00137796868851407 0 0 0 0 0 0 0 0 0 0 0 0 0 0 0 0 0 0 0 0 0 0 0 0 0 0 0 0 0 0 0 0 0 0 0 0 0 0 0 0 0 0 0 0 0 0 0 0 0 0 0 0 0 0 0 0 0 0 0 0 0 0 0 0 0 0 0 0 0 0 0 0 0 0 0 0
0 0 0 0 0 0 0 0 0 0 0 0 0 0 0 0 0 0 0 0 0 0 0.122931518515582 0 0.086595473702461 0.00926852209343097 0 0 0.00293957102746419 0 0 0.0161623517660485 0 0.018678119045627 0.0470930189048163 0 0 0 0 0 0.00244533291556872 0.00837221974103058 0 0 0 0 0 0 0.0939187802000784 0 0 0 0 0 0.0238521734333448 0 0.0080514850442244 0 0 0 0 0 0 0 0 0 0 0 0 0 0 0 0 0 0 0 0 0 0 0 0 0 0 0 0 0 0 0 0 0 0 0 0 0 0 0 0 0 0 0 0 0 0 0 0 0 0 0 0 0 0 0 0 0 0.193522561996776 0 0.0139994772115146 0 0.207493380505402 0.0259137043010005 0.00676240213688139 0 0 0 0 0 0.00657055496196397 0 0.00862574595459918 0 0 0 0 0 0 0 0 0 0 0 0 0 0 0 0 0 0 0 0 0 0 0 0 0 0 0 0 0 0 0 0 0 0 0 0 0 0 0.0202520711620628 0 0 0 0 0 0 0 0 0 0 0 0 0 0 0 0 0 0 0 0.0206781970124654 0 0 0 0 0 0 0 0 0 0 0 0 0 0 0 0 0 0 0 0 0.00942485175207951 0 0 0 0 0 0 0 0 0 0 0 0 0 0 0 0 0 0 0 0 0 0 0 0 0 0 0 0 0 0 0 0 0 0 0 0 0 0 0 0 0 0 0 0 0 0 0 0 0 0 0 0 0.00252069320706944 0.0289458667876926 0 0 0 0 0 0.0149819266208149 0 0 0 0 0 0 0 0 0 0 0 0 0 0 0 0 0 0 0 0 0 0 0 0 0 0 0 0 0 0 0 0 0 0 0 0 0 0 0 0 0 0 0 0 0 0 0 0 0 0
0 0.040513065183896 0 0.0618932208369814 0.0255742993469525 0.0270684724867489 0 0.00975353032201227 0 0.00231074691746294 0 0.152402051792902 0 0 0.0798464968377606 0.0556152668574115 0 0 0.0174877750695454 0.111326919343081 0.0261835473317738 0 0 0 0 0 0 0 0.00540531366326758 0 0.0437788451671912 0 0 0 0 0 0 0 0.0063277483050196 0 0 0 0.0203476168453117 0 0.011071940579144 0 0.00171412408956615 0 0 0.00511487211141259 0 0 0 0 0 0 0 0 0 0.00309215298964381 0 0 0 0.00957945084013003 0 0.031194637264377 0.0129185735887839 0.0301845889918584 0.036759449960382 0.0333827315475486 0 0 0 0 0 0.00307246995580977 0 0 0 0 0 0 0 0 0 0 0 0 0 0 0 0 0 0 0 0 0 0.00293051042182517 0 0 0 0 0 0 0 0 0 0 0 0 0.00895466019112959 0.00350243373587975 0 0 0 0 0 0 0 0 0 0 0 0 0.00768927287800249 0 0 0.00910610736795761 0.0098730868773993 0 0 0 0 0.00126787393970646 0.0703582076829303 0.00957170803481063 0 0.00558534629064303 0.00407537330890537 0 0 0 0 0 0 0 0 0 0 0 0 0 0 0 0 0 0 0 0 0 0 0 0 0 0 0 0 0 0 0 0 0 0 0 0 0 0 0 0 0 0 0 0 0 0 0 0 0 0 0 0 0 0 0 0 0 0 0 0 0 0 0 0 0 0 0 0 0 0 0 0 0 0 0 0 0 0 0 0 0 0 0 0 0 0 0 0 0 0.00316551104483571 0 0 0 0 0 0 0 0 0 0 0 0 0 0 0 0 0 0 0 0 0 0 0 0 0 0 0 0 0 0 0 0 0 0 0 0 0 0 0 0 0 0 0 0 0 0 0 0 0 0 0 0 0 0 0 0 0 0 0 0 0 0 0 0 0 0 0 0 0 0 0 0 0 0 0 0 0 0 0 0 0 0 0 0 0 0 0 0 0 0
0 0.00742784709223854 0 0 0.051736142406868 0.0515232081590777 0 0.0225614181719065 0 0.00495565661789577 0 0.159613211737095 0 0.243126562503934 0 0.105950444244161 0 0 0 0.0172953993405938 0 0 0 0 0 0 0 0 0.00855183464308272 0 0.117849229591122 0 0 0 0 0 0 0 0.0112437026698141 0 0 0 0 0 0.00761696572756533 0 0 0 0 0 0 0 0 0 0 0 0 0 0 0 0 0.00790253884540992 0 0 0 0 0 0 0 0.0204261645401313 0 0 0 0 0 0 0 0 0 0 0 0 0 0 0 0 0 0 0 0 0 0 0 0 0 0 0 0 0 0 0 0 0 0 0 0 0 0 0 0 0 0 0 0 0 0 0 0 0 0 0 0 0 0 0 0 0 0.0556786520701761 0 0 0 0 0 0.00302187795045901 0.0511093385858984 0.0123050113622481 0 0.0401047937403217 0 0 0 0 0 0 0 0 0 0 0 0 0 0 0 0 0 0 0 0 0 0 0 0 0 0 0 0 0 0 0 0 0 0 0 0 0 0 0 0 0 0 0 0 0 0 0 0 0 0 0 0 0 0 0 0 0 0 0 0 0 0 0 0 0 0 0 0 0 0 0 0 0 0 0 0 0 0 0 0 0 0 0 0 0 0 0 0 0 0 0 0 0 0 0 0 0 0 0 0 0 0 0 0 0 0 0 0 0 0 0 0 0 0 0 0 0 0 0 0 0 0 0 0 0 0 0 0 0 0 0 0 0 0 0 0 0 0 0 0 0 0 0 0 0 0 0 0 0 0 0 0 0 0 0 0 0 0 0 0 0 0 0 0 0 0 0 0 0 0 0 0 0 0 0 0 0 0 0 0 0
0.00971371238713545 0 0.00218517127753838 0 0.0314707438283201 0.0110776721220964 0 0.0192725829511963 0 0.00221173818260476 0.0236643636435933 0.0376464757505698 0 0.109620975156626 0.0685844838710821 0 0 0.00227695330044474 0 0.0047898479551202 0.0183676862421783 0 0 0 0 0 0 0 0.00856419293823753 0.023874386069912 0.0763686747661695 0 0 0 0 0 0 0 0.0622804129909455 0.00745541607427528 0 0 0.00535353233315393 0 0 0 0.00546871008981529 0.00493569666352215 0 0.00725078052805821 0 0.00670349534388831 0 0 0 0 0 0 0 0 0 0.0115428481305792 0 0 0 0 0 0 0 0 0.0147543441004941 0 0 0 0 0.0197301225953537 0.00265237280109381 0 0 0 0 0 0 0 0 0 0 0.0207866875599772 0 0 0 0 0 0 0 0 0 0.0347749891056702 0 0 0 0 0 0 0 0 0 0 0 0.00140762006635059 0 0 0.00623485636967891 0 0 0 0 0 0 0 0 0 0 0 0 0 0 0.0478437639729908 0 0 0 0 0 0.00346497301883204 0.128242781657477 0.0370667274595192 0 0.0471620929252719 0.0657920012605457 0.00513815957029498 0 0 0 0 0 0 0 0 0 0 0 0 0 0.00263956234579577 0.00162839259359188 0 0 0 0 0 0 0 0 0 0 0 0 0 0 0 0 0 0 0 0 0 0 0 0 0 0 0 0 0 0 0 0 0 0 0 0 0 0 0 0 0 0 0 0 0 0 0 0 0 0 0 0 0 0 0 0 0 0 0 0 0 0 0 0 0 0 0 0 0 0 0 0 0 0 0 0 0 0 0 0 0 0 0 0 0 0 0 0 0 0 0 0 0 0 0 0 0 0 0 0 0 0 0 0 0 0 0 0 0 0 0 0 0 0 0 0 0 0 0 0 0 0 0 0 0 0 0 0 0 0 0 0 0 0 0 0 0 0 0 0 0 0 0 0 0 0 0 0 0 0 0 0 0 0 0 0 0 0 0 0 0 0 0 0
0 0.3222131395051 0.156488586929861 0 0 0 0.0157064540123549 0 0 0 0 0.0540715404842894 0 0 0 0 0 0 0.0865559516922543 0.0386616311367601 0 0 0 0 0 0 0 0 0 0 0 0 0 0 0 0 0 0 0 0 0 0 0 0 0 0 0 0 0 0 0 0 0 0.00595444080109679 0 0 0 0 0 0.0187215099590543 0 0 0 0 0 0 0.0513486222614747 0 0 0 0 0 0 0 0 0 0 0 0 0 0 0 0 0 0 0 0 0 0 0 0 0 0 0 0 0 0 0 0 0 0 0 0 0 0 0.0068161946051771 0 0.00589944712018156 0 0 0 0 0 0 0 0 0 0 0 0 0 0 0 0 0.227652526945088 0 0 0 0.00990995454730814 0 0 0 0 0 0 0 0 0 0 0 0 0 0 0 0 0 0 0 0 0 0 0 0 0 0 0 0 0 0 0 0 0 0 0 0 0 0 0 0 0 0 0 0 0 0 0 0 0 0 0 0 0 0 0 0 0 0 0 0 0 0 0 0 0 0 0 0 0 0 0 0 0 0 0 0 0 0 0 0 0 0 0 0 0 0 0 0 0 0 0 0 0 0 0 0 0 0 0 0 0 0 0 0 0 0 0 0 0 0 0 0 0 0 0 0 0 0 0 0 0 0 0 0 0 0 0 0 0 0 0 0 0 0 0 0 0 0 0 0 0 0 0 0 0 0 0 0 0 0 0 0 0 0 0 0 0 0 0 0 0 0 0 0 0 0 0 0 0 0 0 0 0 0 0 0 0 0 0 0 0 0 0 0 0 0 0 0 0 0
0.00813155380298576 0 0.0736883961871832 0 0.686326406662617 0.0194482638951317 0 0 0 0 0.0158546964120327 0 0 0 0 0.00764461164913576 0 0 0.106641532280374 0 0 0 0 0 0 0 0 0 0 0 0 0 0 0 0 0 0 0 0 0 0 0 0 0 0 0 0 0 0 0 0 0 0 0 0 0 0 0 0 0 0 0 0 0 0 0 0 0 0 0 0 0 0 0 0 0 0 0 0 0 0 0 0 0 0 0 0 0 0 0 0 0 0 0 0 0 0 0 0 0 0 0 0 0 0 0 0.0482151332129995 0 0 0 0 0 0 0 0 0.0340494058975407 0 0 0 0 0 0 0 0 0 0 0 0 0 0 0 0 0 0 0 0 0 0 0 0 0 0 0 0 0 0 0 0 0 0 0 0 0 0 0 0 0 0 0 0 0 0 0 0 0 0 0 0 0 0 0 0 0 0 0 0 0 0 0 0 0 0 0 0 0 0 0 0 0 0 0 0 0 0 0 0 0 0 0 0 0 0 0 0 0 0 0 0 0 0 0 0 0 0 0 0 0 0 0 0 0 0 0 0 0 0 0 0 0 0 0 0 0 0 0 0 0 0 0 0 0 0 0 0 0 0 0 0 0 0 0 0 0 0 0 0 0 0 0 0 0 0 0 0 0 0 0 0 0 0 0 0 0 0 0 0 0 0 0 0 0 0 0 0 0 0 0 0 0 0 0 0 0 0 0 0 0 0 0 0 0 0 0 0 0 0 0 0 0 0 0 0 0 0 0 0 0 0 0
0 0.13985747592182 0.0662212814841872 0 0.117839384602653 0 0.0200343316330025 0 0 0 0 0.0636581609004763 0 0.0692483965552619 0 0 0.0859082049316488 0.0638117418532126 0 0.0229495897795489 0 0 0 0 0 0 0 0 0.0069421417502023 0 0 0 0 0 0 0 0 0 0 0 0 0 0 0 0 0 0 0 0 0 0 0 0 0 0 0 0 0 0 0 0 0 0 0 0 0 0 0.0394287937462682 0.0447259753261418 0.115998113676986 0 0 0 0 0 0 0 0 0 0 0 0 0 0 0 0 0 0 0 0 0 0 0 0 0 0 0 0 0 0 0 0 0 0 0 0 0.0637270734650836 0 0 0.0118815080499456 0 0 0 0 0 0 0.018266596488914 0 0 0 0 0 0 0 0.0495012298346472 0 0 0 0 0 0 0 0 0 0 0 0 0 0 0 0 0 0 0 0 0 0 0 0 0 0 0 0 0 0 0 0 0 0 0 0 0 0 0 0 0 0 0 0 0 0 0 0 0 0 0 0 0 0 0 0 0 0 0 0 0 0 0 0 0 0 0 0 0 0 0 0 0 0 0 0 0 0 0 0 0 0 0 0 0 0 0 0 0 0 0 0 0 0 0 0 0 0 0 0 0 0 0 0 0 0 0 0 0 0 0 0 0 0 0 0 0 0 0 0 0 0 0 0 0 0 0 0 0 0 0 0 0 0 0 0 0 0 0 0 0 0 0 0 0 0 0 0 0 0 0 0 0 0 0 0 0 0 0 0 0 0 0 0 0 0 0 0 0 0 0 0 0 0 0 0 0 0 0 0 0 0 0 0 0 0 0 0 0 0 0 0 0 0
0 0.0792807212238888 0.0058514507820642 0.155238507901462 0 0 0 0 0 0 0 0.0946940721390983 0 0.368473096520102 0.0188000776809787 0.00804317808792704 0.0320736444952516 0 0.0191825066115832 0 0.0115456308204565 0 0 0 0 0 0 0 0 0 0 0 0 0 0 0 0 0 0.00261408123495272 0 0 0 0.0101199378413105 0 0.0144080979721552 0 0 0 0 0 0 0 0 0 0 0 0 0 0 0.00536183388498056 0 0 0 0.00896517826270946 0 0.0679481234369828 0.0411767052278014 0 0 0.00910046566525544 0 0 0 0 0 0 0 0 0 0 0 0 0 0 0 0 0 0 0 0 0 0 0 0 0 0 0 0 0 0 0 0 0 0 0 0 0 0 0 0 0 0 0 0 0 0 0 0 0 0 0 0 0 0 0.0224646884825619 0 0 0 0.0142194920077467 0 0 0 0 0 0.0104385097207312 0 0 0 0 0 0 0 0 0 0 0 0 0 0 0 0 0 0 0 0 0 0 0 0 0 0 0 0 0 0 0 0 0 0 0 0 0 0 0 0 0 0 0 0 0 0 0 0 0 0 0 0 0 0 0 0 0 0 0 0 0 0 0 0 0 0 0 0 0 0 0 0 0 0 0 0 0 0 0 0 0 0 0 0 0 0 0 0 0 0 0 0 0 0 0 0 0 0 0 0 0 0 0 0 0 0 0 0 0 0 0 0 0 0 0 0 0 0 0 0 0 0 0 0 0 0 0 0 0 0 0 0 0 0 0 0 0 0 0 0 0 0 0 0 0 0 0 0 0 0 0 0 0 0 0 0 0 0 0 0 0 0 0 0 0 0 0 0 0 0 0 0 0 0 0 0 0 0 0 0 0 0 0 0
0 0 0 0 0 0 0 0 0 0 0 0.015088393737035 0 0.0736730683984937 0 0.0262201450805694 0 0 0 0.00981504619088856 0 0 0 0 0 0 0 0 0 0 0 0 0 0 0 0 0 0 0.010393968419216 0 0 0 0.00666056130776856 0.0169072378257327 0.0801241592796346 0 0 0.00670032638518429 0 0.0232110399238388 0 0 0 0 0 0 0 0 0 0.0230304080351044 0 0.0240370159715326 0.0740702724361354 0 0 0.0979346208700805 0 0.0211633927333844 0.0250112823212724 0.00520404441587027 0.0291694688983167 0 0 0 0.00802149330575012 0.0251518260617615 0 0.0182928509262794 0 0 0 0 0 0 0 0 0 0 0 0 0 0 0 0 0 0 0 0 0 0 0 0 0 0 0 0 0 0 0 0 0 0 0 0 0 0 0 0 0 0 0 0 0 0 0.0220719690436355 0 0 0 0 0 0 0 0 0 0.316327165213364 0.0127865114279316 0 0 0.0289337317912194 0 0 0 0 0 0 0 0 0 0 0 0 0 0 0 0 0 0 0 0 0 0 0 0 0 0 0 0 0 0 0 0 0 0 0 0 0 0 0 0 0 0 0 0 0 0 0 0 0 0 0 0 0 0 0 0 0 0 0 0 0 0 0 0 0 0 0 0 0 0 0 0 0 0 0 0 0 0 0 0 0 0 0 0 0 0 0 0 0 0 0 0 0 0 0 0 0 0 0 0 0 0 0 0 0 0 0 0 0 0 0 0 0 0 0 0 0 0 0 0 0 0 0 0 0 0 0 0 0 0 0 0 0 0 0 0 0 0 0 0 0 0 0 0 0 0 0 0 0 0 0 0 0 0 0 0 0 0 0 0 0 0 0 0 0 0 0 0 0 0 0 0 0 0 0 0 0 0 0 0
0 0 0 0 0 0 0 0 0 0 0 0 0 0 0 0 0 0 0 0 0 0 0 0 0 0 0 0 0 0 0 0 0 0 0 0 0 0 0 0.964714943867933 0 0 0 0 0 0 0 0 0 0 0 0 0 0 0 0 0 0 0 0 0 0 0 0 0 0 0 0 0 0 0 0 0 0 0 0 0 0 0 0.0352850561320672 0 0 0 0 0 0 0 0 0 0 0 0 0 0 0 0 0 0 0 0 0 0 0 0 0 0 0 0 0 0 0 0 0 0 0 0 0 0 0 0 0 0 0 0 0 0 0 0 0 0 0 0 0 0 0 0 0 0 0 0 0 0 0 0 0 0 0 0 0 0 0 0 0 0 0 0 0 0 0 0 0 0 0 0 0 0 0 0 0 0 0 0 0 0 0 0 0 0 0 0 0 0 0 0 0 0 0 0 0 0 0 0 0 0 0 0 0 0 0 0 0 0 0 0 0 0 0 0 0 0 0 0 0 0 0 0 0 0 0 0 0 0 0 0 0 0 0 0 0 0 0 0 0 0 0 0 0 0 0 0 0 0 0 0 0 0 0 0 0 0 0 0 0 0 0 0 0 0 0 0 0 0 0 0 0 0 0 0 0 0 0 0 0 0 0 0 0 0 0 0 0 0 0 0 0 0 0 0 0 0 0 0 0 0 0 0 0 0 0 0 0 0 0 0 0 0 0 0 0 0 0 0 0 0 0 0 0 0 0
0 0 0 0 0 0 0 0 0 0 0 0 0.26286524512686 0 0 0 0 0 0 0 0 0 0 0 0.226715877165944 0.0357285651093695 0.0141235428303548 0 0 0 0 0 0 0 0.0105761509114738 0 0 0 0 0 0 0.0182523631028642 0 0 0 0 0 0 0.0735833032117463 0 0 0 0 0 0 0 0 0 0 0 0 0 0 0 0 0 0 0 0 0 0 0 0 0 0 0 0 0 0 0 0 0 0 0 0 0 0 0 0 0 0 0 0 0 0 0 0 0 0 0 0 0 0 0 0 0 0 0 0 0 0 0 0 0 0.0573931298110891 0 0 0 0.0884944764362382 0.023575515603411 0.0448955942958263 0 0 0 0 0 0.0217603121294643 0 0.0921670115238305 0 0 0 0 0 0 0 0 0 0 0 0 0 0 0 0 0 0 0 0 0 0 0 0 0 0 0 0 0 0 0 0 0 0 0 0 0 0 0 0 0 0 0 0 0 0 0 0 0 0 0 0 0 0 0 0 0 0 0 0 0 0.00639630708672696 0 0 0 0 0 0 0 0 0 0 0 0 0 0 0 0 0 0 0 0.00940033610541901 0 0 0 0 0 0 0 0 0 0 0 0 0 0 0 0 0 0 0 0 0 0 0 0.00703763246195682 0 0 0 0 0 0 0 0 0 0 0 0 0 0 0 0 0 0 0 0 0 0 0 0 0 0 0 0 0 0 0.00703463708742524 0 0 0 0 0 0 0 0 0 0 0 0 0 0 0 0 0 0 0 0 0 0 0 0 0 0 0 0 0 0 0 0 0 0 0 0 0 0 0 0 0 0 0 0 0 0 0 0 0 0 0 0 0
0 0 0 0 0 0 0 0 0 0 0 0 0 0 0 0 0 0 0 0 0 0 0 0 0 0 0 0 0 0 0 0 0 0 0 0 0 0 0 0.101164463486989 0 0 0.461645173024652 0 0 0 0 0 0 0 0 0 0 0 0 0 0 0 0 0 0 0.0407309402478616 0 0 0 0 0 0 0 0 0 0 0.319270229409534 0 0 0 0 0 0 0.0771891938309634 0 0 0 0 0 0 0 0 0 0 0 0 0 0 0 0 0 0 0 0 0 0 0 0 0 0 0 0 0 0 0 0 0 0 0 0 0 0 0 0 0 0 0 0 0 0 0 0 0 0 0 0 0 0 0 0 0 0 0 0 0 0 0 0 0 0 0 0 0 0 0 0 0 0 0 0 0 0 0 0 0 0 0 0 0 0 0 0 0 0 0 0 0 0 0 0 0 0 0 0 0 0 0 0 0 0 0 0 0 0 0 0 0 0 0 0 0 0 0 0 0 0 0 0 0 0 0 0 0 0 0 0 0 0 0 0 0 0 0 0 0 0 0 0 0 0 0 0 0 0 0 0 0 0 0 0 0 0 0 0 0 0 0 0 0 0 0 0 0 0 0 0 0 0 0 0 0 0 0 0 0 0 0 0 0 0 0 0 0 0 0 0 0 0 0 0 0 0 0 0 0 0 0 0 0 0 0 0 0 0 0 0 0 0 0 0 0 0 0 0 0 0 0 0 0 0 0 0 0 0 0 0 0 0 0 0 0 0 0
0 0 0 0 0 0 0 0 0 0 0 0 0.133962782691335 0 0 0 0 0 0 0 0 0 0.164021575848422 0 0 0.150252017838691 0 0 0 0 0 0.0442374309594836 0 0 0.0663056698712775 0 0 0 0 0 0 0.0320058645628514 0 0 0 0 0 0 0.157487502052701 0 0 0 0 0 0 0 0 0 0 0 0 0 0 0 0 0 0 0 0 0 0 0 0 0 0 0 0 0 0 0 0 0 0 0 0 0 0 0 0 0 0 0 0 0 0 0 0 0 0 0 0 0 0 0 0 0 0 0 0 0 0 0 0 0 0.0568637805448122 0 0 0 0.0677571381603552 0.00912104855443113 0.0266862678495172 0 0 0 0 0 0.0787722699503034 0 0.0125266511158203 0 0 0 0 0 0 0 0 0 0 0 0 0 0 0 0 0 0 0 0 0 0 0 0 0 0 0 0 0 0 0 0 0 0 0 0 0 0 0 0 0 0 0 0 0 0 0 0 0 0 0 0 0 0 0 0 0 0 0 0 0 0 0 0 0 0 0 0 0 0 0 0 0 0 0 0 0 0 0 0 0 0 0 0 0 0 0 0 0 0 0 0 0 0 0 0 0 0 0 0 0 0 0 0 0 0 0 0 0 0 0 0 0 0 0 0 0 0 0 0 0 0 0 0 0 0 0 0 0 0 0 0 0 0 0 0 0 0 0 0 0 0 0 0 0 0 0 0 0 0 0 0 0 0 0 0 0 0 0 0 0 0 0 0 0 0 0 0 0 0 0 0 0 0 0 0 0 0 0 0 0 0 0 0 0 0 0 0 0 0
0 0 0 0 0 0 0 0 0 0 0 0 0.0439320704622851 0 0 0 0 0 0 0 0 0 0.0791984776660924 0 0.460365242722765 0 0 0 0 0 0 0.0275656025631715 0 0 0.0655738310670923 0 0 0 0 0 0 0.0180294029109292 0 0 0 0 0 0.0195762081499813 0.0865784868894673 0 0 0 0 0 0 0 0 0 0 0 0 0 0 0 0 0 0 0 0 0 0 0 0 0 0 0 0 0 0 0 0 0 0 0 0 0 0 0 0 0 0 0 0 0 0 0 0 0 0 0 0.0114875141350083 0 0 0 0 0 0 0 0 0 0 0 0 0 0.0283282006456308 0 0 0 0.0284107591991483 0 0 0 0 0 0 0 0.130954203588429 0 0 0 0 0 0 0 0 0 0 0 0 0 0 0 0 0 0 0 0 0 0 0 0 0 0 0 0 0 0 0 0 0 0 0 0 0 0 0 0 0 0 0 0 0 0 0 0 0 0 0 0 0 0 0 0 0 0 0 0 0 0 0 0 0 0 0 0 0 0 0 0 0 0 0 0 0 0 0 0 0 0 0 0 0 0 0 0 0 0 0 0 0 0 0 0 0 0 0 0 0 0 0 0 0 0 0 0 0 0 0 0 0 0 0 0 0 0 0 0 0 0 0 0 0 0 0 0 0 0 0 0 0 0 0 0 0 0 0 0 0 0 0 0 0 0 0 0 0 0 0 0 0 0 0 0 0 0 0 0 0 0 0 0 0 0 0 0 0 0 0 0 0 0 0 0 0 0 0 0 0 0 0 0 0 0 0 0 0 0 0 0
0 0 0 0 0 0 0 0 0 0 0 0 0 0 0 0 0 0 0 0 0 0 0.0338902677377062 0 0 0 0 0 0 0 0 0 0 0 0 0 0 0 0 0 0 0 0 0 0 0 0 0 0.0344068378732397 0 0 0 0 0 0 0 0 0 0 0 0 0 0 0 0 0 0 0 0 0 0 0 0 0 0 0 0 0 0 0 0 0 0 0 0 0 0 0 0 0 0 0 0 0 0 0 0 0 0 0 0 0 0 0 0 0 0 0 0.106416082016663 0 0 0 0 0 0 0 0 0.0629785182806377 0 0.05755525295759 0.0698888894300182 0 0 0 0 0 0 0 0 0 0 0 0 0 0 0 0 0 0 0 0 0 0 0 0 0 0 0 0 0 0 0 0 0 0 0 0 0 0 0 0 0 0 0 0 0 0 0 0 0.0194307070074884 0 0 0 0.0173458503276318 0 0 0 0 0 0 0 0 0 0 0 0 0 0 0 0 0 0 0 0 0 0 0 0 0 0 0 0 0 0 0 0 0 0 0 0 0.0268364367512606 0 0 0 0 0 0 0 0 0 0 0 0 0 0 0 0 0 0 0 0 0 0 0 0 0 0 0 0 0 0 0 0 0 0 0 0 0 0 0 0 0 0 0 0 0 0 0 0 0 0 0 0 0 0 0.216642683455317 0 0 0 0.0152902902714612 0 0 0 0 0 0 0 0 0 0.0234077620100539 0.115066416972021 0.0317800968286071 0.154944396901478 0.0141195111788258 0 0 0 0 0 0 0 0 0 0 0 0 0 0 0 0 0 0 0 0 0 0 0 0 0 0 0 0 0 0 0 0 0 0 0
0 0 0 0 0 0 0 0 0 0 0 0 0 0 0 0 0 0 0 0 0 0 0 0 0 0 0 0 0 0 0 0 0 0 0 0 0 0 0 0 0 0 0 0 0 0 0 0 0 0 0 0 0 0 0 0 0 0 0 0 0 0 0 0 0 0 0 0 0 0 0 0 0 0 0 0 0 0 0 0 0 0 0 0 0 0 0 0 0 0 0 0 0 0 0 0 0 0 0 0 0 0 0 0 0 0 0 0 0 0 0 0 0 0 0 0 0 0 0 0 0 0 0 1 0 0 0 0 0 0 0 0 0 0 0 0 0 0 0 0 0 0 0 0 0 0 0 0 0 0 0 0 0 0 0 0 0 0 0 0 0 0 0 0 0 0 0 0 0 0 0 0 0 0 0 0 0 0 0 0 0 0 0 0 0 0 0 0 0 0 0 0 0 0 0 0 0 0 0 0 0 0 0 0 0 0 0 0 0 0 0 0 0 0 0 0 0 0 0 0 0 0 0 0 0 0 0 0 0 0 0 0 0 0 0 0 0 0 0 0 0 0 0 0 0 0 0 0 0 0 0 0 0 0 0 0 0 0 0 0 0 0 0 0 0 0 0 0 0 0 0 0 0 0 0 0 0 0 0 0 0 0 0 0 0 0 0 0 0 0 0 0 0 0 0 0 0 0 0 0 0 0 0 0 0 0 0 0 0 0 0 0 0 0 0 0 0 0 0
0 0 0 0 0.110937050504792 0 0 0 0 0 0 0.0797473121789672 0.0142067169256911 0.0567529389135151 0.0294883319933168 0.045619893027811 0 0 0.0184071168659743 0 0 0 0 0 0 0 0 0 0 0 0.0235225374974475 0 0 0 0 0 0 0.0114901362876898 0 0 0 0 0 0 0 0 0.419113707364323 0 0 0 0 0 0 0 0 0 0 0 0 0 0 0 0 0 0 0 0 0 0 0.0654747696492538 0 0 0 0 0 0 0 0 0 0 0 0 0 0 0 0 0 0.0262299652856605 0 0 0 0 0 0 0 0 0 0.0135365458450938 0 0 0 0 0 0 0 0 0 0 0 0 0 0 0 0 0.01625971070108 0 0 0 0.014499638924159 0 0 0 0 0 0 0 0 0 0 0 0 0 0 0.0448702262557544 0 0 0 0 0 0 0 0 0 0 0 0 0 0 0 0 0 0 0 0 0 0 0 0 0 0 0 0 0 0 0 0 0 0 0 0 0 0 0 0 0 0 0 0 0 0 0 0 0 0 0 0 0 0 0 0 0 0 0 0 0 0 0 0 0 0 0 0 0 0 0 0 0 0 0 0 0 0 0 0 0 0 0 0 0 0 0 0 0 0 0 0 0 0 0 0 0 0 0 0 0 0 0 0 0 0 0 0 0 0 0 0 0 0 0 0 0 0 0 0 0 0 0 0 0 0 0 0 0 0 0 0 0 0 0 0 0 0 0 0.00984340177947017 0 0 0 0 0 0 0 0 0 0 0 0 0 0 0 0 0 0 0 0 0 0 0 0 0 0 0 0 0 0 0 0 0 0 0 0 0 0 0 0 0 0 0 0 0
0.0101553793366424 0.0325318420559772 0 0.0174067196810851 0 0.0253806380923691 0.0104488287787413 0 0 0 0.0898046168491835 0.0769343113149867 0 0 0 0.0602375581364855 0 0 0 0 0 0 0 0 0 0 0 0 0 0 0.366708352370183 0 0 0 0 0 0 0 0.0114165077066909 0 0 0 0 0 0.00800758575394267 0 0 0 0 0 0 0 0 0 0.0101735394568887 0 0 0 0 0 0 0 0 0 0 0 0 0 0 0 0 0 0 0 0 0 0.0111032567014384 0 0 0 0 0 0 0 0 0 0 0 0 0 0 0 0 0 0 0.0728895655534963 0.0335802015508298 0 0 0 0 0 0 0 0 0 0 0 0 0.00857387159022293 0 0 0 0 0 0 0 0 0 0 0 0 0 0 0 0 0 0.0981660549405941 0 0 0 0 0 0.0212642192139713 0 0 0 0 0 0.0148395823232405 0 0 0 0 0 0 0 0 0 0 0 0 0 0.0133978202496574 0.00697954834337338 0 0 0 0 0 0 0 0 0 0 0 0 0 0 0 0 0 0 0 0 0 0 0 0 0 0 0 0 0 0 0 0 0 0 0 0 0 0 0 0 0 0 0 0 0 0 0 0 0 0 0 0 0 0 0 0 0 0 0 0 0 0 0 0 0 0 0 0 0 0 0 0 0 0 0 0 0 0 0 0 0 0 0 0 0 0 0 0 0 0 0 0 0 0 0 0 0 0 0 0 0 0 0 0 0 0 0 0 0 0 0 0 0 0 0 0 0 0 0 0 0 0 0 0 0 0 0 0 0 0 0 0 0 0 0 0 0 0 0 0 0 0 0 0 0 0 0 0 0 0 0 0 0 0 0 0 0 0 0 0 0 0 0 0
0 0 0 0 0.0286016789203079 0.0211393906004906 0 0.0135431379373955 0 0 0.0135611450983369 0.072622757787789 0 0.0720332575319984 0.0636823320241871 0.0637506140904996 0 0 0 0 0 0 0 0 0 0 0 0 0.0036862557916939 0.121326249907289 0 0 0 0 0 0 0 0 0.00705558484888364 0 0 0 0 0 0.0135697139537561 0 0 0 0 0 0 0 0 0 0 0 0 0 0.0141230107043948 0 0 0.00544779097159096 0 0 0 0.00480561947056971 0.00468122947951915 0 0 0 0 0 0 0 0 0.00367636178718115 0.0019876889081716 0 0 0 0 0 0 0 0 0 0 0 0 0 0 0 0 0.00973495831160677 0 0.0867676110323938 0.0415873912118108 0.0124208949182747 0 0 0 0 0 0 0 0 0 0 0 0 0 0 0 0 0 0 0 0 0 0 0 0 0 0 0 0 0 0.207246540384639 0.00661414303775791 0 0 0 0 0.0096263239738179 0.00837552034619896 0.00571749061795447 0.0652375723086812 0.0108197746051838 0 0.00289024791347308 0 0 0 0 0 0 0 0 0 0 0 0 0 0.00366771152415249 0 0 0 0 0 0 0 0 0 0 0 0 0 0 0 0 0 0 0 0 0 0 0 0 0 0 0 0 0 0 0 0 0 0 0 0 0 0 0 0 0 0 0 0 0 0 0 0 0 0 0 0 0 0 0 0 0 0 0 0 0 0 0 0 0 0 0 0 0 0 0 0 0 0 0 0 0 0 0 0 0 0 0 0 0 0 0 0 0 0 0 0 0 0 0 0 0 0 0 0 0 0 0 0 0 0 0 0 0 0 0 0 0 0 0 0 0 0 0 0 0 0 0 0 0 0 0 0 0 0 0 0 0 0 0 0 0 0 0 0 0 0 0 0 0 0 0 0 0 0 0 0 0 0 0 0 0 0 0 0 0 0 0 0 0
0 0 0 0 0 0 0 0 0 0 0 0 0.04291061390136 0 0 0 0 0 0 0 0 0 0 0 0.0759208572139588 0.0154403265600992 0 0 0 0 0 0 0 0 0.115325340408548 0.00602641157658042 0 0 0 0 0 0 0 0 0 0 0 0 0.0792568189169612 0 0 0 0 0 0 0.0136078157509265 0.0248446498447984 0 0 0 0 0 0 0 0 0 0 0 0 0 0 0 0 0 0 0 0 0 0 0 0 0 0 0 0 0 0 0 0 0 0 0 0 0 0 0 0 0 0 0 0.0109454056412251 0 0 0 0 0 0 0 0 0 0 0 0 0 0.0764952594285084 0 0 0 0.023780306378006 0.0134531677786704 0.0381947374336005 0 0 0 0 0 0 0 0 0 0 0 0 0 0 0 0 0 0 0 0 0 0 0 0 0 0 0 0 0 0 0.00994530157489637 0.00593692907702939 0 0 0 0 0 0 0 0 0 0 0 0 0 0 0.101681295189496 0 0 0 0 0 0 0 0 0 0 0 0 0 0 0 0 0 0 0 0.142097356185667 0 0.0193702073450753 0.00661773945681544 0 0 0 0 0 0 0 0 0 0 0 0 0 0 0 0 0 0.0638553651134807 0 0 0 0 0 0 0 0 0 0 0 0 0 0 0 0.00656586204004844 0 0 0 0 0 0 0 0 0 0 0 0 0 0 0 0 0 0 0 0 0 0 0 0 0 0 0 0 0 0 0 0 0 0.0714526605259036 0 0 0 0.0111009932255467 0.0162408942141004 0 0 0 0 0.00893368521869678 0 0 0 0 0 0 0 0 0 0 0 0 0 0 0 0 0 0 0 0 0 0 0 0 0 0 0 0 0 0 0 0 0 0 0 0 0 0 0 0 0 0 0 0 0 0 0 0 0 0
0 0 0 0 0 0 0 0 0 0 0 0 0 0 0 0 0 0 0 0 0 0 0 0 0 0 0 0 0 0 0 0 0 0.28431526164363 0.137734925176502 0 0 0 0 0 0.0187690545600246 0.00344776603927805 0 0 0 0 0 0 0 0 0 0 0 0 0 0 0 0 0 0 0 0 0 0 0 0 0 0 0 0 0 0 0 0 0 0 0 0 0 0 0 0 0 0 0 0 0 0 0 0 0 0 0 0 0 0 0 0 0 0 0.347634959317876 0 0.00832886352604626 0 0 0 0 0 0 0 0 0 0 0 0 0 0 0 0 0 0 0 0 0 0 0 0 0 0 0 0 0 0 0 0 0 0 0 0 0 0 0 0 0 0 0 0 0 0 0.0278389769603881 0 0.0365210807503347 0.00810783465767152 0.0370891864508955 0 0 0 0 0 0 0 0 0 0 0 0 0 0 0 0.00326224773145857 0 0.00491212014736865 0 0 0 0 0 0 0 0 0 0 0 0 0 0 0 0.00798705333644339 0 0.0311394095613044 0 0 0 0 0 0 0 0 0 0 0 0 0 0 0 0 0 0 0 0 0 0 0 0 0 0 0 0 0 0 0 0 0 0 0 0 0 0 0 0 0 0 0 0 0 0 0 0 0 0 0 0 0 0 0 0 0 0 0 0 0 0 0 0 0 0 0 0 0 0 0 0 0 0 0 0 0 0 0 0 0 0 0 0 0 0 0 0 0 0 0 0 0 0 0.00782114681280845 0 0 0 0 0 0 0 0 0 0 0 0 0 0 0 0 0 0 0 0 0 0 0 0 0 0 0 0 0 0 0 0 0 0.0350901133279688
0 0 0 0 0 0 0 0 0 0 0 0 0.0379097988187473 0 0 0 0 0 0 0 0 0 0 0 0 0 0 0 0 0 0 0 0.262383781103366 0 0.0305303666999401 0 0 0 0 0 0.00469308108518787 0 0 0 0 0 0 0 0 0 0 0 0 0 0.0963777819235723 0 0 0 0 0 0 0 0 0 0 0 0 0 0 0 0 0.0925300064580362 0 0 0 0 0 0 0 0 0 0 0 0 0 0 0 0 0 0.0132496276314723 0 0 0 0 0 0 0 0 0 0 0.175649052755462 0 0.0223927194534901 0 0 0 0 0 0 0 0 0 0 0 0.023762474755608 0 0 0 0 0 0 0 0 0 0 0 0 0 0 0 0 0 0 0 0 0 0 0 0 0.0572479237919849 0 0 0 0.0119000025421517 0 0 0 0 0 0.034541386281957 0 0.0541697734973737 0.012819878957021 0.0223531065121807 0 0 0 0 0 0 0 0 0 0 0 0 0 0 0 0 0 0 0 0 0 0 0 0 0 0 0 0 0 0 0 0 0 0 0.00777444278539663 0.0143114037734419 0 0 0 0 0 0 0 0 0 0 0 0 0 0 0 0 0 0 0 0 0 0 0 0 0 0 0 0 0 0 0 0 0 0 0 0 0 0 0 0 0 0 0 0 0 0 0 0 0 0 0 0 0 0 0 0 0 0 0 0 0 0 0 0 0 0 0 0 0.0254033911736098 0 0 0 0 0 0 0 0 0 0 0 0 0 0 0 0 0 0 0 0 0 0 0 0 0 0 0 0 0 0 0 0 0 0 0 0 0 0 0 0 0 0 0 0 0 0 0 0 0 0 0 0 0 0 0 0 0 0 0 0
0 0 0 0 0 0 0 0 0 0 0 0 0.0564571532531464 0 0 0 0 0 0 0 0 0 0.00592952848947683 0 0.051383554437181 0.0165852422569018 0 0 0 0 0 0.0520747287153748 0.0750801262780158 0.0180333380520711 0 0.0166413473847312 0 0 0 0 0.0137835088761331 0.00870950657057385 0 0 0 0 0 0 0.0522921338972009 0 0 0 0 0 0 0 0.0566154561495457 0 0 0 0 0 0 0 0 0 0 0 0 0 0 0 0 0 0 0 0 0 0 0 0.00847776544493009 0 0 0 0 0 0 0 0.00219622720939534 0.00351441444033772 0 0.00426053799564622 0.0104838614806815 0 0 0 0 0 0 0 0.181896835284511 0.0110999116001379 0 0.0138395385050778 0 0 0 0 0 0 0 0 0 0 0 0 0 0 0 0 0 0 0 0 0 0 0 0 0 0 0 0 0 0 0 0 0 0 0 0 0 0 0 0 0 0 0 0 0 0.00643001818214103 0.00844572746188356 0.0625854201030926 0.0330863174519866 0 0 0 0 0 0 0 0 0 0 0 0 0 0 0.0073087855304533 0 0.00176479887892266 0 0.00264719831838399 0 0 0 0 0 0 0 0 0 0 0 0 0 0 0 0.0069640930653874 0.0575638733339283 0.0696173002942233 0.00176979862745757 0 0 0 0 0 0 0 0 0 0 0 0 0 0 0 0 0 0.00704388816448346 0 0 0 0 0 0 0 0 0 0 0 0 0 0 0 0 0 0 0 0 0 0 0 0 0 0 0 0 0 0 0 0 0 0 0 0 0 0 0 0 0 0 0 0 0 0 0 0 0 0.0609694613867579 0 0 0 0 0 0 0 0 0 0 0 0 0 0 0 0 0 0 0 0 0 0 0 0 0 0 0 0 0 0 0 0 0 0 0 0 0 0 0 0 0 0 0 0 0 0 0 0 0 0 0 0 0 0 0 0 0 0 0 0.0144486028798284
0 0 0 0 0 0 0 0 0 0 0 0 0 0 0 0 0 0 0 0 0 0 0 0 0 0 0 0 0 0 0 0.0220633225989729 0 0 0.134926837720655 0 0 0 0 0 0 0 0 0 0 0 0 0 0 0 0 0 0.0939834438451585 0 0 0 0 0 0 0 0 0 0 0 0 0 0 0 0 0 0 0 0 0 0 0 0 0 0 0 0 0 0.244520088229737 0 0.18569952615755 0 0 0 0 0 0 0 0 0 0 0 0 0 0 0 0.0715182975435757 0 0 0 0 0 0 0 0 0 0 0 0 0 0 0 0 0 0 0 0 0 0 0 0 0 0 0 0 0 0 0 0 0 0 0 0 0 0 0 0 0 0 0 0 0 0 0 0 0 0 0.0670162745749617 0.0374174199710203 0 0 0 0 0 0 0 0 0 0 0 0 0 0 0 0 0 0 0 0 0 0 0 0 0 0 0 0 0 0 0 0 0 0 0 0 0 0 0 0 0 0 0 0 0.075856438375443 0 0 0 0 0 0 0 0 0 0 0 0 0 0 0 0 0 0 0 0 0 0 0 0 0 0 0 0 0 0 0 0 0 0 0 0 0 0 0 0 0 0 0 0 0.0356240214241241 0.031374329558802 0 0 0 0 0 0 0 0 0 0 0 0 0 0 0 0 0 0 0 0 0 0 0 0 0 0 0 0 0 0 0 0 0 0 0 0 0 0 0 0 0 0 0 0 0 0 0 0 0 0 0 0 0 0 0 0 0 0 0 0 0 0 0 0 0 0 0 0 0 0 0 0 0 0 0
0 0 0 0.0261028447805463 0 0 0 0.0680894745300238 0.0319965126948764 0 0 0 0 0 0 0 0 0 0 0 0 0 0 0 0 0 0 0 0 0 0 0 0 0 0 0 0 0.253337293723148 0 0 0 0 0 0 0 0 0 0 0 0 0 0 0 0 0 0 0 0 0 0 0 0 0 0 0 0 0 0 0 0 0 0 0 0.0106313840211879 0 0 0 0 0 0 0 0 0 0 0 0 0.0125495867738342 0.0131556977580461 0 0 0 0 0 0.0722026665740699 0.0192699957196278 0.0187473180442114 0 0 0 0 0 0 0 0 0 0 0 0 0 0 0 0 0 0 0 0 0 0 0 0 0 0 0 0 0 0 0 0 0 0 0.289625405194216 0 0 0.184291820186212 0 0 0 0 0 0 0 0 0 0 0 0 0 0 0 0 0 0 0 0 0 0 0 0 0 0 0 0 0 0 0 0 0 0 0 0 0 0 0 0 0 0 0 0 0 0 0 0 0 0 0 0 0 0 0 0 0 0 0 0 0 0 0 0 0 0 0 0 0 0 0 0 0 0 0 0 0 0 0 0 0 0 0 0 0 0 0 0 0 0 0 0 0 0 0 0 0 0 0 0 0 0 0 0 0 0 0 0 0 0 0 0 0 0 0 0 0 0 0 0 0 0 0 0 0 0 0 0 0 0 0 0 0 0 0 0 0 0 0 0 0 0 0 0 0 0 0 0 0 0 0 0 0 0 0 0 0 0 0 0 0 0 0 0 0 0 0 0 0 0 0 0 0 0 0 0 0 0 0 0 0 0 0 0 0
0 0 0 0.0235778478666246 0 0 0 0.0138274935759294 0.0177541710400076 0 0 0 0 0 0 0 0 0 0 0 0 0 0 0 0 0 0 0 0.00121303403123768 0 0 0 0 0 0 0 0.121186276657138 0 0 0 0 0 0 0 0 0 0 0 0 0 0 0 0 0 0 0 0 0 0.00258519070279431 0 0 0 0 0 0 0 0 0 0 0 0 0 0 0 0 0 0 0 0 0 0 0 0 0 0 0.166230509417465 0.075431120530396 0.0279733480458409 0.00534538791476121 0.0132064753442571 0 0 0 0.139688206227291 0 0.0276361864980375 0 0 0 0 0 0 0 0 0 0 0 0 0 0 0 0 0 0 0 0 0 0 0 0 0 0 0 0 0 0 0 0 0 0 0.237619912589279 0 0 0.123468566553985 0 0 0.00325627300495545 0 0 0 0 0 0 0 0 0 0 0 0 0 0 0 0 0 0 0 0 0 0 0 0 0 0 0 0 0 0 0 0 0 0 0 0 0 0 0 0 0 0 0 0 0 0 0 0 0 0 0 0 0 0 0 0 0 0 0 0 0 0 0 0 0 0 0 0 0 0 0 0 0 0 0 0 0 0 0 0 0 0 0 0 0 0 0 0 0 0 0 0 0 0 0 0 0 0 0 0 0 0 0 0 0 0 0 0 0 0 0 0 0 0 0 0 0 0 0 0 0 0 0 0 0 0 0 0 0 0 0 0 0 0 0 0 0 0 0 0 0 0 0 0 0 0 0 0 0 0 0 0 0 0 0 0 0 0 0 0 0 0 0 0 0 0 0 0 0 0 0 0 0 0 0 0 0 0 0 0 0 0
0 0 0 0 0.0100363335683939 0.00406640262031279 0 0.00457006932509749 0 0 0.00703475498870179 0.0136907564121049 0 0.0254251779538151 0.0148370518597141 0.126959923836034 0 0 0 0.00317342538910168 0.014842803026531 0 0 0 0 0 0 0 0 0.00922387263816294 0.0172297537360443 0 0 0 0 0 0 0 0 0.0802556941852337 0 0 0.0818962699795394 0 0.0447025606480845 0 0 0 0 0.143076716947636 0 0 0 0 0 0 0 0 0 0 0 0.0224529514937555 0 0 0 0 0 0 0 0 0.00907822617542567 0 0 0 0.0420023715917022 0 0 0 0 0.0136641204827527 0 0 0 0 0 0 0 0 0 0 0 0 0 0 0 0 0 0 0 0 0 0 0 0 0 0 0 0 0 0 0 0 0 0 0 0 0 0 0 0 0 0 0 0 0 0 0 0 0 0 0 0 0 0.00294300860997762 0.132052151520038 0 0 0 0.0246098969773177 0 0 0 0 0 0 0 0 0 0 0 0 0 0 0 0 0 0 0 0 0 0 0 0 0 0 0 0 0 0 0 0 0 0 0 0 0 0 0 0 0 0 0 0 0 0 0 0.00352302789996431 0 0 0 0 0 0 0 0 0 0 0 0 0 0 0.00932094357868519 0 0.0406361620462386 0 0.0101264246900389 0 0 0 0 0 0 0 0.00479219975069639 0.0182351241849471 0 0 0 0 0 0 0 0 0 0 0 0 0 0 0 0 0 0 0 0 0 0 0 0 0 0 0 0 0 0 0 0 0 0 0 0 0 0 0 0 0 0 0 0 0 0 0 0 0 0 0 0 0 0 0 0 0 0 0 0 0 0 0 0 0 0 0 0 0 0.0610100117641426 0 0 0 0 0 0 0 0 0 0 0 0 0 0 0 0.00227479994707668 0 0 0 0 0 0 0 0 0 0 0 0 0 0 0 0.00225701217273391 0 0
0 0 0 0 0 0 0 0 0 0 0 0 0 0 0 0.021396173421285 0 0 0 0 0 0.713541253428524 0 0.0334038361571539 0 0 0 0 0 0 0 0 0 0 0 0 0 0 0.1129860718049 0 0 0 0.0684551404240994 0 0.0224689759598988 0 0 0 0 0.0205277496922394 0 0 0 0 0 0 0 0 0 0 0 0 0 0 0 0 0 0 0 0 0 0 0 0 0 0 0 0 0 0 0 0 0 0 0 0 0 0 0 0 0 0 0 0 0 0 0 0 0 0 0 0 0 0 0 0 0 0 0 0 0 0 0 0 0 0 0 0 0 0 0 0 0 0 0 0 0 0 0 0 0 0 0 0 0 0 0 0 0.00722079911189911 0 0 0 0 0 0 0 0 0 0 0 0 0 0 0 0 0 0 0 0 0 0 0 0 0 0 0 0 0 0 0 0 0 0 0 0 0 0 0 0 0 0 0 0 0 0 0 0 0 0 0 0 0 0 0 0 0 0 0 0 0 0 0 0 0 0 0 0 0 0 0 0 0 0 0 0 0 0 0 0 0 0 0 0 0 0 0 0 0 0 0 0 0 0 0 0 0 0 0 0 0 0 0 0 0 0 0 0 0 0 0 0 0 0 0 0 0 0 0 0 0 0 0 0 0 0 0 0 0 0 0 0 0 0 0 0 0 0 0 0 0 0 0 0 0 0 0 0 0 0 0 0 0 0 0 0 0 0 0 0 0 0 0 0 0 0 0 0 0 0 0 0 0 0 0 0 0 0 0 0
0 0 0 0 0 0 0 0 0 0 0 0 0.026451996163243 0 0 0 0 0 0 0 0 0 0 0 0 0 0 0 0 0 0 0 0.0923169243497109 0.0250126769769632 0.12437062119841 0 0 0 0 0 0 0.100088966944577 0 0 0 0 0 0 0 0 0 0 0 0 0 0 0 0 0 0 0 0 0 0 0 0 0 0 0 0 0 0 0 0 0 0 0 0 0 0 0 0 0 0 0 0 0 0 0 0 0 0 0.0289759871718112 0 0 0 0 0 0 0 0.109307650431074 0.029785980286521 0 0.0584827077592559 0 0 0 0 0 0 0 0 0 0 0 0 0 0 0 0 0 0 0 0 0 0 0 0 0 0 0 0 0 0 0 0 0 0 0 0 0 0 0 0 0 0 0 0 0 0 0 0.0875097875964885 0.0527569470636757 0 0 0 0 0 0 0 0 0 0 0 0 0 0 0 0 0 0 0 0 0 0 0 0 0 0 0 0 0 0 0 0 0 0 0 0 0 0 0.0806195732008906 0 0 0 0 0 0 0 0 0 0 0 0.0694643962422853 0 0 0 0 0 0 0 0 0 0 0 0 0 0 0 0 0 0 0 0 0 0 0 0 0 0 0 0 0 0 0 0 0 0 0 0 0 0 0 0 0 0 0 0 0 0 0 0 0 0 0 0 0 0 0 0 0 0 0 0 0 0 0 0 0 0 0 0 0 0 0 0 0 0 0 0 0 0 0 0 0.114855784615093 0 0 0 0 0 0 0 0 0 0 0 0 0 0 0 0 0 0 0 0 0 0 0 0 0 0 0 0 0 0 0 0 0 0
0 0 0 0 0 0 0 0 0 0 0 0 0.0939898445887637 0 0 0 0 0 0 0 0 0 0.0958273524941759 0 0.232263469007932 0.0427022221169507 0 0 0 0 0 0 0.0175993477802507 0 0.0815589113369217 0 0 0 0 0 0.10387381024154 0 0 0 0 0 0 0 0 0 0 0 0 0 0 0 0 0 0 0 0 0 0 0 0 0 0 0 0 0 0 0 0 0 0 0 0 0 0 0 0 0 0 0.178279011008518 0 0 0 0 0 0 0 0 0 0 0 0 0 0 0 0 0 0 0 0 0 0 0 0 0 0 0 0 0 0 0.0296857288017968 0 0 0 0.0474932819483751 0 0.0429348565055157 0 0 0 0 0 0 0 0 0 0 0 0 0 0 0 0 0 0 0 0 0 0 0 0 0 0 0 0 0 0 0 0 0 0 0 0 0 0 0 0 0 0 0 0 0 0 0 0 0 0 0 0 0 0 0 0 0 0 0 0 0 0 0 0 0 0 0 0 0 0 0.0337921641692604 0 0 0 0 0 0 0 0 0 0 0 0 0 0 0 0 0 0 0 0 0 0 0 0 0 0 0 0 0 0 0 0 0 0 0 0 0 0 0 0 0 0 0 0 0 0 0 0 0 0 0 0 0 0 0 0 0 0 0 0 0 0 0 0 0 0 0 0 0 0 0 0 0 0 0 0 0 0 0 0 0 0 0 0 0 0 0 0 0 0 0 0 0 0 0 0 0 0 0 0 0 0 0 0 0 0 0 0 0 0 0 0 0 0 0 0 0 0 0 0 0 0 0 0 0 0 0
0 0 0 0 0 0.011688097582409 0 0 0 0 0 0.0124007864593852 0 0.0377759005348846 0 0.00504245544449621 0 0 0 0.00567640700696965 0.00439472628616776 0 0 0.0500281078010709 0 0 0 0 0 0 0 0 0 0 0 0 0 0 0.0378399533227337 0.0224669170343882 0 0 0 0 0.0551874084464859 0.0523764138228457 0 0 0 0.480349401061754 0 0 0 0.00498668029552197 0 0 0 0 0 0 0 0 0 0.021649675707816 0 0 0 0 0 0 0 0 0.0117609065826282 0.0117175376298798 0 0 0 0.0103856503272172 0 0.0456154691375457 0 0 0 0 0 0 0 0 0 0 0 0 0 0 0 0 0 0 0 0 0 0 0 0 0 0 0 0 0 0 0 0 0 0 0 0 0 0 0 0 0 0 0 0 0 0 0 0 0 0 0 0 0 0 0.0626905124194489 0 0 0 0 0 0 0 0 0 0 0 0 0 0 0 0 0 0 0 0 0 0 0 0 0 0 0 0 0 0 0 0 0 0 0 0 0.0135117465667712 0 0 0 0 0 0 0 0 0 0 0 0 0 0 0 0 0 0 0 0 0 0 0 0 0 0 0 0 0 0 0 0 0 0.0103561369651898 0.00337175019017547 0 0 0 0 0 0 0 0 0 0 0 0 0 0 0 0 0 0 0 0 0 0 0 0 0 0 0.0118146598063701 0 0 0 0 0 0 0 0 0 0 0 0 0 0 0 0 0 0 0 0 0 0 0 0 0 0 0 0 0 0 0 0 0 0 0 0 0 0 0 0 0 0 0 0 0 0 0 0 0 0 0.0169126995678447 0 0 0 0 0 0 0 0 0 0 0 0 0 0 0 0 0 0 0 0 0 0 0 0 0 0 0 0 0 0 0 0 0 0
0 0 0 0 0 0 0 0 0 0 0 0 0 0 0 0 0 0 0 0 0.10978456095316 0 0 0 0 0 0 0 0 0 0 0 0 0 0 0 0 0 0 0 0 0 0 0 0 0.101029536832311 0 0 0 0 0 0 0 0.0648791830269883 0 0 0 0 0 0 0 0 0 0 0 0.72430671918754 0 0 0 0 0 0 0 0 0 0 0 0 0 0 0 0 0 0 0 0 0 0 0 0 0 0 0 0 0 0 0 0 0 0 0 0 0 0 0 0 0 0 0 0 0 0 0 0 0 0 0 0 0 0 0 0 0 0 0 0 0 0 0 0 0 0 0 0 0 0 0 0 0 0 0 0 0 0 0 0 0 0 0 0 0 0 0 0 0 0 0 0 0 0 0 0 0 0 0 0 0 0 0 0 0 0 0 0 0 0 0 0 0 0 0 0 0 0 0 0 0 0 0 0 0 0 0 0 0 0 0 0 0 0 0 0 0 0 0 0 0 0 0 0 0 0 0 0 0 0 0 0 0 0 0 0 0 0 0 0 0 0 0 0 0 0 0 0 0 0 0 0 0 0 0 0 0 0 0 0 0 0 0 0 0 0 0 0 0 0 0 0 0 0 0 0 0 0 0 0 0 0 0 0 0 0 0 0 0 0 0 0 0 0 0 0 0 0 0 0 0 0 0 0 0 0 0 0 0 0 0 0 0 0 0 0 0 0 0 0 0 0 0 0 0 0 0 0 0 0 0 0 0
0 0 0 0 0 0 0 0.00492920842409284 0 0 0.014304948343015 0.0136230066132171 0 0.0454998400484844 0.0102799637233292 0 0 0 0 0.0178890461251669 0.117022490132931 0 0 0 0 0 0 0 0 0.00661687514909924 0.033891287107543 0 0 0 0 0 0 0 0.0457197365838049 0.0163232090969959 0 0 0.122158825597919 0 0 0.0198512169791366 0 0 0 0.221698707572399 0 0 0 0 0 0 0 0 0 0 0 0 0 0 0 0.0120045039723112 0 0 0 0 0 0 0 0 0.0802315669702462 0 0 0 0 0 0 0 0 0 0 0 0 0 0 0 0 0 0 0 0 0 0 0 0 0 0.00296252035392731 0 0 0 0 0 0 0 0 0 0 0 0 0 0 0 0 0 0 0 0 0 0 0 0 0 0 0 0.0410876113930426 0 0 0 0 0.00318315805275616 0.139697776671701 0 0 0 0 0 0 0 0 0 0 0 0 0 0 0 0 0 0 0 0 0 0 0 0 0 0 0 0 0 0 0 0 0 0 0 0.0087340020298951 0.00728316428630894 0 0 0 0 0 0 0 0 0 0 0 0 0 0 0 0 0 0 0 0 0 0 0 0 0 0 0 0 0 0 0 0 0 0 0 0 0 0 0 0 0 0 0 0 0 0 0 0 0 0 0 0 0 0 0 0 0 0 0 0 0 0.00525041678774611 0 0 0 0 0 0 0 0 0.00576612775022991 0 0 0 0 0 0 0 0 0 0 0 0 0 0 0 0.00399079023470084 0 0 0 0 0 0 0 0 0 0 0 0 0 0 0 0 0 0 0 0 0 0 0 0 0 0 0 0 0 0 0 0 0 0 0 0 0 0 0 0 0 0 0 0 0 0 0 0 0 0 0 0 0 0 0 0 0 0 0 0
0 0 0 0 0 0 0 0 0 0 0 0 0 0 0 0 0 0 0 0 0 0 0 0 0 0 0 0 0 0 0 0 0 0 0 0 0 0 0 0 0 0 0.144646382756643 0.028351273641551 0.024767040034101 0 0.0626912412545084 0 0 0.111266114492096 0.00888896941659316 0 0 0.0223817554692467 0 0 0 0 0 0.0358213641964064 0.235582977329217 0 0 0 0.0181851763187629 0.037105959548582 0 0 0 0 0 0 0.02195562248302 0.103337797341198 0 0 0 0.0193455749554113 0 0 0 0 0 0 0 0 0 0 0 0 0 0 0 0 0 0 0 0 0 0 0 0 0 0 0 0 0 0 0 0 0 0 0 0 0 0 0 0 0 0 0 0 0 0 0 0 0 0 0 0.0635939127607668 0 0.0223411971561002 0.0192071623558967 0 0 0 0 0 0 0 0.0106444632321244 0 0 0 0 0 0 0 0 0 0 0 0 0 0 0 0 0 0 0 0 0 0 0 0 0 0 0 0 0 0 0 0 0 0 0 0 0 0 0 0 0 0 0 0 0 0 0 0 0 0 0 0 0 0 0 0 0 0 0 0 0 0 0 0 0 0 0 0 0 0 0 0 0 0 0 0 0 0 0 0 0 0 0 0 0 0 0 0 0 0 0 0 0.00988601525777531 0 0 0 0 0 0 0 0 0 0 0 0 0 0 0 0 0 0 0 0 0 0 0 0 0 0 0 0 0 0 0 0 0 0 0 0 0 0 0 0 0 0 0 0 0 0 0 0 0 0 0 0 0 0 0 0 0 0 0 0 0 0 0 0 0 0 0 0 0 0 0 0 0 0 0 0 0 0 0 0 0 0 0 0 0
0 0 0 0 0.00804172656512346 0 0 0.0320605627053139 0 0 0 0.0092961212630491 0 0.00410115857704424 0 0.00663818832443509 0 0 0 0 0 0 0 0 0 0 0 0 0.0955055727170637 0 0 0 0 0 0 0 0 0 0 0 0 0 0 0 0 0.0292548637109592 0 0 0 0 0.123594860264087 0 0 0 0.00966454482178689 0.0130497809526364 0 0 0 0.00339411308880995 0.0621580579480407 0 0 0 0 0 0 0 0.016496524240975 0 0 0.0540171444205017 0 0.094827078577805 0 0 0.00668334450377601 0.0111516173032709 0 0 0 0 0 0 0 0 0 0 0 0 0 0 0 0 0 0 0 0 0 0 0 0 0 0 0 0 0 0 0 0 0 0 0 0 0 0 0 0 0 0 0 0 0 0 0 0 0 0 0 0.0165848543368463 0 0.161090887572283 0.152793303705462 0.0515689884631455 0 0 0 0 0 0 0.0380267059375855 0 0 0 0 0 0 0 0 0 0 0 0 0 0 0 0 0 0 0 0 0 0 0 0 0 0 0 0 0 0 0 0 0 0 0 0 0 0 0 0 0 0 0 0 0 0 0 0 0 0 0 0 0 0 0 0 0 0 0 0 0 0 0 0 0 0 0 0 0 0 0 0 0 0 0 0 0 0 0 0 0 0 0 0 0 0 0 0 0 0 0 0 0 0 0 0 0 0 0 0 0 0 0 0 0 0 0 0 0 0 0 0 0 0 0 0 0 0 0 0 0 0 0 0 0 0 0 0 0 0 0 0 0 0 0 0 0 0 0 0 0 0 0 0 0 0 0 0 0 0 0 0 0 0 0 0 0 0 0 0 0 0 0 0 0 0 0 0 0 0 0 0 0 0 0 0 0 0
0 0 0 0 0 0 0 0 0 0 0 0 0 0 0 0.0249307685516803 0 0 0 0 0.0237084152927577 0 0 0 0 0.0189272076519387 0 0 0 0 0 0 0 0 0 0 0 0 0 0 0 0 0 0 0 0 0 0 0 0 0 0 0 0 0 0 0 0 0 0 0 0 0 0 0 0 0 0 0 0 0.0523170001234235 0 0 0 0.415289770147704 0 0 0 0 0 0 0 0 0 0 0 0 0 0 0 0 0 0 0 0 0 0 0 0 0 0 0 0 0 0 0 0 0 0 0 0 0 0 0 0 0 0 0 0 0 0 0 0 0 0 0 0 0 0 0 0 0 0 0 0.311874317247987 0 0 0 0.0261931817235277 0 0 0 0 0 0 0 0 0 0 0 0 0 0 0 0 0 0 0 0 0 0 0 0 0 0 0 0 0 0 0 0 0 0 0 0 0 0 0 0 0 0 0 0 0 0 0 0 0 0 0 0 0 0 0 0 0 0 0 0 0 0 0 0 0 0 0.0557955976291156 0 0 0 0 0 0 0 0 0.0235870851489101 0 0 0 0 0 0 0 0 0 0 0 0 0 0 0 0 0 0 0 0 0 0 0 0 0 0 0 0 0 0 0 0 0 0 0 0 0 0 0 0 0 0 0 0 0 0 0 0 0 0 0 0 0 0 0 0 0 0 0 0 0 0 0 0 0 0 0 0 0 0.0473766564829557 0 0 0 0 0 0 0 0 0 0 0 0 0 0 0 0 0 0 0 0 0 0 0 0 0 0 0 0 0 0 0 0 0 0
0 0 0 0 0 0 0 0 0 0 0 0 0.260124862605907 0 0 0 0 0 0 0 0 0 0.0953100674850061 0 0.281959380131253 0.0505904135937267 0.0185726087420175 0 0 0 0 0.0826810312327841 0 0 0.12081012702108 0 0 0 0 0 0 0 0 0 0 0 0 0 0 0 0 0 0 0 0 0 0 0 0 0 0 0 0 0 0 0 0 0 0 0 0 0 0 0 0 0 0 0 0 0 0 0 0 0 0 0 0 0 0 0 0 0 0 0 0 0 0 0 0 0 0 0 0 0 0 0 0 0 0 0 0 0 0 0 0 0 0 0 0.0191580235745938 0 0.0327157552518626 0 0 0 0 0 0 0 0 0 0 0 0 0 0 0 0 0 0 0 0 0 0 0 0 0 0 0 0 0 0 0 0 0 0 0 0 0 0 0 0 0 0 0 0 0 0 0 0 0 0 0 0 0 0 0 0 0 0 0 0 0 0 0 0 0 0 0.0246001413517713 0 0.0134775890099987 0 0 0 0 0 0 0 0 0 0 0 0 0 0 0 0 0 0 0 0 0 0 0 0 0 0 0 0 0 0 0 0 0 0 0 0 0 0 0 0 0 0 0 0 0 0 0 0 0 0 0 0 0 0 0 0 0 0 0 0 0 0 0 0 0 0 0 0 0 0 0 0 0 0 0 0 0 0 0 0 0 0 0 0 0 0 0 0 0 0 0 0 0 0 0 0 0 0 0 0 0 0 0 0 0 0 0 0 0 0 0 0 0 0 0 0 0 0 0 0 0 0 0 0 0 0 0 0 0
0 0 0 0 0 0.00724911746613545 0 0 0 0 0 0.00755370223362013 0 0.0105161770953786 0 0.00756324616497218 0 0 0 0 0.0169604525570688 0 0 0 0 0 0 0 0 0 0 0 0 0 0 0 0 0 0.0732111574258382 0.00746106108939548 0 0 0.531960138130786 0 0.110917519706773 0.0446182919353148 0 0 0 0 0 0 0 0.00490928909842406 0 0 0 0 0 0 0 0 0 0.00782143363940667 0 0 0 0 0 0 0 0 0 0.0050088427526481 0 0 0 0.00759733945407077 0 0.0136132837057482 0 0 0 0 0 0 0 0 0 0 0 0 0 0 0 0 0 0 0 0 0 0 0 0 0 0 0 0 0 0 0 0 0 0 0 0 0 0 0 0 0 0 0 0 0 0 0 0 0 0.00715439524443059 0 0 0 0 0.0987885555225674 0 0 0 0 0 0 0 0 0 0 0 0 0 0 0 0 0 0 0 0 0 0 0 0 0 0 0 0 0 0 0 0 0 0 0 0 0.00572946358047391 0 0 0 0 0 0 0 0 0 0 0 0 0 0 0 0 0 0 0 0 0 0 0 0 0 0 0 0 0 0 0 0 0 0.00809797596426378 0.00218661967049456 0 0 0 0 0 0 0 0 0 0 0 0 0 0 0 0 0 0 0 0 0 0 0 0 0 0 0.00910154270303497 0 0 0 0 0 0 0 0 0 0 0 0 0 0 0 0 0 0 0 0 0 0 0 0 0 0 0 0 0 0 0 0 0 0 0 0 0 0 0 0 0 0 0 0 0 0 0 0 0 0 0.0119803948591549 0 0 0 0 0 0 0 0 0 0 0 0 0 0 0 0 0 0 0 0 0 0 0 0 0 0 0 0 0 0 0 0 0 0
0 0 0 0 0 0 0 0 0 0 0 0 0 0 0 0 0 0 0 0 0 0 0 0 0 0 0 0 0 0 0 0 0 0 0 0 0 0 0 0 0 0 0 0 0 0.0209309131360075 0.623657233321292 0 0 0 0 0 0 0 0.0460381379433967 0 0 0 0 0 0 0 0 0 0 0 0 0 0 0 0 0 0 0.0502145363363246 0 0 0 0 0 0 0 0 0 0 0 0 0 0 0 0 0 0 0 0 0 0 0 0 0 0 0 0 0 0 0 0 0 0 0 0 0 0 0 0 0 0 0 0 0 0 0 0 0 0 0 0 0 0 0 0.0216101875701635 0 0.0299156692495746 0.0621922974956478 0 0 0 0 0 0 0 0.145441024947593 0 0 0 0 0 0 0 0 0 0 0 0 0 0 0 0 0 0 0 0 0 0 0 0 0 0 0 0 0 0 0 0 0 0 0 0 0 0 0 0 0 0 0 0 0 0 0 0 0 0 0 0 0 0 0 0 0 0 0 0 0 0 0 0 0 0 0 0 0 0 0 0 0 0 0 0 0 0 0 0 0 0 0 0 0 0 0 0 0 0 0 0 0 0 0 0 0 0 0 0 0 0 0 0 0 0 0 0 0 0 0 0 0 0 0 0 0 0 0 0 0 0 0 0 0 0 0 0 0 0 0 0 0 0 0 0 0 0 0 0 0 0 0 0 0 0 0 0 0 0 0 0 0 0 0 0 0 0 0 0 0 0 0 0 0 0 0 0 0 0 0 0 0 0 0 0 0 0
0.0216856483722799 0 0 0 0 0 0 0 0 0 0.0413486328346583 0 0 0 0 0.062863070503941 0 0 0 0 0 0 0 0 0 0 0 0 0 0 0 0 0 0 0 0 0 0 0 0 0 0 0 0 0 0 0 0 0 0 0 0 0 0 0 0 0 0 0 0 0 0 0 0 0 0 0 0 0 0 0 0 0.0795348986664814 0 0 0.359420316624717 0 0 0 0.0901946773875981 0 0.0516544861143076 0 0 0 0 0 0.0542330108683063 0 0 0 0 0 0 0 0 0 0 0 0.0546061492492217 0 0 0 0 0 0 0 0 0 0 0 0 0 0 0 0 0 0 0 0 0 0 0 0 0 0 0 0 0 0 0 0 0 0 0.0593531386857605 0.047144012025521 0 0.0519457169540463 0 0 0 0 0 0 0 0 0 0 0 0 0 0 0 0 0 0 0 0 0 0 0 0 0 0 0 0 0 0 0 0 0 0 0 0 0 0 0 0 0 0 0 0 0 0 0 0 0 0 0 0 0 0 0 0 0 0 0 0 0 0 0 0 0 0 0 0 0 0 0 0 0 0 0 0 0 0 0 0 0 0 0 0 0 0 0 0.0260162417131606 0 0 0 0 0 0 0 0 0 0 0 0 0 0 0 0 0 0 0 0 0 0 0 0 0 0 0 0 0 0 0 0 0 0 0 0 0 0 0 0 0 0 0 0 0 0 0 0 0 0 0 0 0 0 0 0 0 0 0 0 0 0 0 0 0 0 0 0 0 0 0 0 0 0 0 0 0 0 0 0 0 0 0 0 0 0 0 0 0 0 0 0 0
0 0 0 0 0 0 0 0 0 0 0 0 0 0 0 0 0 0 0 0 0 0 0 0 0 0 0 0 0 0 0 0 0 0 0 0.0828302232914262 0 0 0 0 0 0 0 0 0 0 0 0 0 0 0 0 0 0 0 0 0 0 0 0 0 0 0 0 0 0 0 0 0 0 0 0 0 0 0 0 0 0 0 0 0 0 0.189666964330974 0.221984159693959 0.308184230494586 0 0 0 0 0 0 0 0 0 0 0 0 0 0 0 0 0 0 0 0 0 0 0 0 0 0 0 0 0 0 0 0 0 0 0 0 0 0 0 0 0 0 0 0 0 0 0 0 0 0 0 0 0 0 0 0 0 0 0 0 0 0 0 0 0 0 0 0 0 0 0 0 0 0 0 0 0 0 0 0 0 0 0 0 0 0 0 0 0 0 0 0 0 0 0 0 0 0 0 0 0 0 0 0 0 0 0 0 0 0 0 0 0.112841592853363 0 0 0 0 0 0 0 0 0 0 0 0 0 0 0 0 0 0 0 0 0 0 0 0 0 0 0 0 0 0 0 0 0 0 0 0 0 0 0 0 0 0 0 0 0 0.0844928293356913 0 0 0 0 0 0 0 0 0 0 0 0 0 0 0 0 0 0 0 0 0 0 0 0 0 0 0 0 0 0 0 0 0 0 0 0 0 0 0 0 0 0 0 0 0 0 0 0 0 0 0 0 0 0 0 0 0 0 0 0 0 0 0 0 0 0 0 0 0 0 0 0 0 0 0
0 0.00672892291809896 0 0 0 0 0 0 0 0 0 0 0 0 0 0 0.00546421158427309 0 0 0 0 0 0 0 0 0 0 0 0 0 0 0 0 0 0 0 0 0 0 0 0 0 0.00983409118511725 0.0130011111488807 0 0.0159825117896645 0 0 0 0.00874217460243658 0 0 0 0 0 0 0 0 0 0 0 0 0 0 0.160486265024424 0.071301471646231 0.344108559167426 0 0 0 0 0 0 0 0 0 0 0 0 0 0 0 0 0 0 0 0 0 0 0 0 0 0 0 0 0 0 0 0 0 0 0 0 0 0.00436288873087071 0.138666311835387 0 0.120692740443123 0.0373448390019466 0.0291496667031277 0 0 0 0 0 0 0 0 0 0 0 0 0 0.0341342342189927 0 0 0 0 0 0 0 0 0 0 0 0 0 0 0 0 0 0 0 0 0 0 0 0 0 0 0 0 0 0 0 0 0 0 0 0 0 0 0 0 0 0 0 0 0 0 0 0 0 0 0 0 0 0 0 0 0 0 0 0 0 0 0 0 0 0 0 0 0 0 0 0 0 0 0 0 0 0 0 0 0 0 0 0 0 0 0 0 0 0 0 0 0 0 0 0 0 0 0 0 0 0 0 0 0 0 0 0 0 0 0 0 0 0 0 0 0 0 0 0 0 0 0 0 0 0 0 0 0 0 0 0 0 0 0 0 0 0 0 0 0 0 0 0 0 0 0 0 0 0 0 0 0 0 0 0 0 0 0 0 0 0 0 0 0 0 0 0 0 0 0 0 0 0 0 0 0 0 0 0 0 0 0 0 0 0 0 0 0 0 0 0 0 0 0
0 0 0 0 0 0 0 0 0.00280024995848481 0 0 0 0.0209627205101455 0 0 0 0 0 0 0 0 0 0 0 0 0 0 0 0 0.00390584194013292 0 0 0 0.0417328718704559 0 0 0 0 0 0 0 0 0 0 0 0 0.00771248749723038 0 0 0 0.00728090333852573 0 0 0 0 0 0 0.0365192236742182 0 0 0 0 0 0 0 0 0 0.0184773166506288 0.0247985581640118 0 0 0.36166124954495 0 0 0 0 0.0643017641588308 0 0 0 0.00222764603146659 0 0 0 0 0 0 0 0.00599389660133338 0 0 0.00516380333390749 0.0200494410707077 0 0 0 0 0 0 0 0.0443044976047671 0 0 0.00393239588695074 0 0 0 0 0 0 0 0 0 0 0 0 0 0 0 0 0 0 0 0 0 0 0 0 0 0 0.00816639889582589 0 0 0.0170456642457752 0 0 0 0 0 0.139617652736525 0.0188646838285817 0 0 0 0 0 0 0 0 0 0 0 0 0 0.144480732456544 0 0 0 0 0 0 0 0 0 0 0 0 0 0 0 0 0 0 0 0 0 0 0 0 0 0 0 0 0 0 0 0 0 0 0 0 0 0 0 0 0 0 0 0 0 0 0 0 0 0 0 0 0 0 0 0 0 0 0 0 0 0 0 0 0 0 0 0 0 0 0 0 0 0 0 0 0 0 0 0 0 0 0 0 0 0 0 0 0 0 0 0 0 0 0 0 0 0 0 0 0 0 0 0 0 0 0 0 0 0 0 0 0 0 0 0 0 0 0 0 0 0 0 0 0 0 0 0 0 0 0 0 0 0 0 0 0 0 0 0 0 0 0 0 0 0 0 0 0 0 0 0 0 0 0 0 0 0 0 0 0 0 0 0
0 0 0 0 0 0 0 0 0 0 0 0 0 0 0 0 0 0 0 0 0 0 0 0 0 0 0 0 0 0 0 0.0251579415908428 0 0 0 0 0 0 0 0 0 0 0 0 0 0 0.0581625530986254 0 0 0 0 0 0 0 0 0 0.0199042522933292 0 0 0 0 0 0 0 0 0 0 0 0 0 0 0 0 0 0 0 0 0 0 0 0 0 0 0 0 0 0 0 0 0 0 0.0650848408650429 0.0871225650844723 0 0 0 0 0 0 0 0 0 0 0.0168610553961885 0 0 0 0 0 0 0 0 0 0 0.258350241683547 0 0 0 0 0 0 0 0 0 0 0 0 0 0 0 0 0 0 0 0 0 0 0 0 0 0 0 0 0 0 0 0 0 0 0 0 0 0 0 0 0 0 0 0 0 0 0 0 0 0 0 0 0.152808776459676 0 0 0 0 0 0 0 0 0 0 0 0 0 0 0 0 0 0 0 0.0859765148084518 0 0.0099048967352427 0 0 0 0 0 0 0 0 0 0 0 0 0 0 0 0 0 0 0.112259254982654 0 0 0 0 0 0 0 0 0 0 0 0 0 0 0 0 0 0 0 0 0 0 0 0 0 0 0 0 0 0 0 0 0 0 0 0 0 0 0 0 0 0 0 0 0 0 0 0 0 0.102302485091522 0 0 0 0 0 0 0 0 0 0 0 0 0 0 0 0 0 0 0 0 0 0 0 0 0 0 0 0 0 0 0 0 0 0 0 0 0 0 0 0 0 0 0 0 0 0 0 0 0 0 0 0 0.00610462191040485 0 0 0 0 0 0 0
0 0 0 0 0 0 0 0 0 0 0 0 0.0493654946189171 0 0 0 0 0 0 0 0 0 0 0 0 0 0 0 0 0 0 0.0573746711634348 0 0 0.289547666318631 0 0 0 0 0 0 0 0 0 0 0 0 0 0 0 0 0 0 0 0 0.0248625982808186 0 0 0 0 0 0 0 0 0 0 0 0 0.0416948896336521 0 0 0.143852400976383 0 0 0 0 0 0 0 0 0 0 0 0 0 0 0 0 0 0 0 0.204332005922965 0.0400929652152301 0 0 0 0 0 0 0 0 0 0 0.0601572483079542 0 0 0 0 0 0 0 0 0 0 0.0177456989185539 0 0 0 0 0 0 0 0 0 0 0 0 0 0 0 0 0 0 0 0 0 0 0 0 0 0 0 0 0 0 0 0 0 0 0 0 0 0 0 0 0 0 0 0 0 0 0 0 0 0 0 0 0 0 0 0 0 0 0 0 0 0 0 0 0 0 0 0 0 0 0 0 0 0.0229390848149861 0.0178583896793068 0 0 0 0 0 0 0 0 0 0 0 0 0 0 0 0 0 0 0 0 0 0 0 0 0 0 0 0 0 0 0 0 0 0 0 0 0 0 0 0 0 0 0 0 0 0 0 0 0 0 0 0 0 0 0 0 0 0 0 0 0 0 0 0 0 0 0 0 0.0301768861491682 0 0 0 0 0 0 0 0 0 0 0 0 0 0 0 0 0 0 0 0 0 0 0 0 0 0 0 0 0 0 0 0 0 0 0 0 0 0 0 0 0 0 0 0 0 0 0 0 0 0 0 0 0 0 0 0 0 0 0 0
0 0 0 0 0 0 0 0 0 0 0 0 0 0 0 0 0 0 0 0 0 0 0 0 0 0 0 0 0 0 0 0 0 0 0 0 0 0 0 0 0 0 0 0 0 0 0 0 0 0 0 0 0 0 0.507994760896981 0 0 0 0 0 0 0 0 0 0 0 0 0 0 0 0 0 0 0 0 0 0 0 0 0 0 0 0 0 0 0 0 0 0 0 0 0 0 0 0 0 0 0 0 0 0 0 0 0 0 0 0 0 0 0 0 0 0 0 0 0 0 0 0 0 0 0 0 0 0 0 0 0 0 0 0 0 0 0 0 0 0 0 0 0 0 0 0 0 0 0 0 0 0 0 0 0 0 0 0.492005239103019 0 0 0 0 0 0 0 0 0 0 0 0 0 0 0 0 0 0 0 0 0 0 0 0 0 0 0 0 0 0 0 0 0 0 0 0 0 0 0 0 0 0 0 0 0 0 0 0 0 0 0 0 0 0 0 0 0 0 0 0 0 0 0 0 0 0 0 0 0 0 0 0 0 0 0 0 0 0 0 0 0 0 0 0 0 0 0 0 0 0 0 0 0 0 0 0 0 0 0 0 0 0 0 0 0 0 0 0 0 0 0 0 0 0 0 0 0 0 0 0 0 0 0 0 0 0 0 0 0 0 0 0 0 0 0 0 0 0 0 0 0 0 0 0 0 0 0 0 0 0 0 0 0 0 0 0 0 0 0 0 0 0 0 0
0 0 0 0 0 0 0 0 0 0 0 0 0 0 0 0 0 0 0 0 0 0 0 0 0 0 0 0 0 0 0.0248732681641609 0 0 0 0 0 0 0.0067585206114304 0 0 0 0 0 0 0 0 0 0 0 0 0 0 0 0 0 0 0 0 0 0 0 0 0 0 0 0 0 0 0 0 0 0 0 0 0 0 0 0 0 0 0 0 0 0 0 0 0 0 0 0 0 0 0 0.0168711106790243 0 0.0129677015312376 0 0 0 0 0 0 0 0 0 0 0 0 0 0 0 0 0 0 0 0 0 0 0 0 0 0 0 0 0 0 0 0 0 0 0 0 0.0349020843158703 0 0 0 0 0 0 0.0110046381326653 0.263805246749137 0.0447953644054982 0.132740251894558 0.0543084678465163 0.00935040773242309 0 0.233365719556395 0.0197525434349122 0.0391927168623535 0.0274999992956962 0.0106478248740767 0 0 0 0.0571641339140445 0 0 0 0 0 0 0 0 0 0 0 0 0 0 0 0 0 0 0 0 0 0 0 0 0 0 0 0 0 0 0 0 0 0 0 0 0 0 0 0 0 0 0 0 0 0 0 0 0 0 0 0 0 0 0 0 0 0 0 0 0 0 0 0 0 0 0 0 0 0 0 0 0 0 0 0 0 0 0 0 0 0 0 0 0 0 0 0 0 0 0 0 0 0 0 0 0 0 0 0 0 0 0 0 0 0 0 0 0 0 0 0 0 0 0 0 0 0 0 0 0 0 0 0 0 0 0 0 0 0 0 0 0 0 0 0 0 0 0 0 0 0 0 0 0 0 0 0 0 0 0 0 0 0 0 0 0 0 0 0 0 0 0 0
0 0 0 0 0 0 0 0 0 0 0 0 0 0.0160788148709643 0 0 0.0244003738468312 0 0 0.0084236598948344 0.0425612544808604 0 0 0 0 0 0 0 0 0 0 0 0 0 0 0 0 0 0 0 0 0 0 0 0 0.036329723238354 0.00737658016109651 0 0 0 0 0 0 0 0 0 0 0 0 0 0.203199131796671 0 0.0658915628432389 0 0 0 0 0 0 0 0 0 0 0 0 0 0.0256379206179759 0.0769767373336131 0 0 0 0 0 0 0 0 0 0 0 0 0 0 0 0 0 0 0 0 0 0 0 0 0 0 0 0 0 0 0 0 0 0 0 0 0 0 0 0 0 0 0 0 0.087620261788263 0 0.366575405884044 0 0 0 0 0.0125469110664373 0 0 0 0 0.0263816621768162 0 0 0 0 0 0 0 0 0 0 0 0 0 0 0 0 0 0 0 0 0 0 0 0 0 0 0 0 0 0 0 0 0 0 0 0 0 0 0 0 0 0 0 0 0 0 0 0 0 0 0 0 0 0 0 0 0 0 0 0 0 0 0 0 0 0 0 0 0 0 0 0 0 0 0 0 0 0 0 0 0 0 0 0 0 0 0 0 0 0 0 0 0 0 0 0 0 0 0 0 0 0 0 0 0 0 0 0 0 0 0 0 0 0 0 0 0 0 0 0 0 0 0 0 0 0 0 0 0 0 0 0 0 0 0 0 0 0 0 0 0 0 0 0 0 0 0 0 0 0 0 0 0 0 0 0 0 0 0 0 0 0 0 0 0 0 0 0 0 0 0 0 0 0 0 0 0 0 0 0 0 0 0 0
0 0 0 0 0 0 0 0 0 0 0 0 0 0 0 0 0 0 0 0 0 0 0 0 0 0 0 0 0 0 0 0 0 0 0 0 0 0 0 0 0 0 0 0 0 0.229731747853112 0.129892279145608 0 0 0 0 0 0 0 0 0 0 0 0 0.195379498480388 0 0 0 0 0 0 0 0 0 0 0 0 0 0.0692332852946146 0 0 0.0109487505239848 0.18863921671096 0 0 0 0 0 0 0 0 0 0 0 0 0 0 0 0 0 0 0 0 0 0 0 0 0 0 0 0 0 0 0 0 0 0 0 0 0 0 0 0 0 0 0 0 0 0 0.00927827598676872 0 0 0 0 0.106662363466895 0 0.0273888106072588 0.0201042954360445 0 0 0 0 0 0 0 0.0127414764943648 0 0 0 0 0 0 0 0 0 0 0 0 0 0 0 0 0 0 0 0 0 0 0 0 0 0 0 0 0 0 0 0 0 0 0 0 0 0 0 0 0 0 0 0 0 0 0 0 0 0 0 0 0 0 0 0 0 0 0 0 0 0 0 0 0 0 0 0 0 0 0 0 0 0 0 0 0 0 0 0 0 0 0 0 0 0 0 0 0 0 0 0 0 0 0 0 0 0 0 0 0 0 0 0 0 0 0 0 0 0 0 0 0 0 0 0 0 0 0 0 0 0 0 0 0 0 0 0 0 0 0 0 0 0 0 0 0 0 0 0 0 0 0 0 0 0 0 0 0 0 0 0 0 0 0 0 0 0 0 0 0 0 0 0 0 0 0 0 0 0 0 0 0 0 0 0 0 0
0 0 0 0 0 0 0 0 0 0 0 0 0 0 0.0167871741371468 0.0378792040920147 0 0 0 0 0.0552570603913406 0 0 0.0153785871347035 0 0 0 0 0 0 0.0214160405668569 0 0 0 0 0 0 0 0.0361448254804901 0 0 0 0 0 0 0 0 0 0 0 0 0 0 0 0 0 0 0 0 0 0 0 0 0 0 0 0 0 0 0 0.0594625006736691 0 0.496420001175599 0 0 0 0 0.0312333585297356 0.196211727269073 0.0178501457813523 0 0 0 0 0 0 0 0 0 0 0 0 0 0 0 0 0 0 0 0 0 0 0 0 0 0 0 0 0 0 0 0 0 0 0 0 0 0 0 0 0 0 0 0 0 0 0 0 0 0 0 0 0 0 0 0 0 0 0.0159593747680183 0 0 0 0 0 0 0 0 0 0 0 0 0 0 0 0 0 0 0 0 0 0 0 0 0 0 0 0 0 0 0 0 0 0 0 0 0 0 0 0 0 0 0 0 0 0 0 0 0 0 0 0 0 0 0 0 0 0 0 0 0 0 0 0 0 0 0 0 0 0 0 0 0 0 0 0 0 0 0 0 0 0 0 0 0 0 0 0 0 0 0 0 0 0 0 0 0 0 0 0 0 0 0 0 0 0 0 0 0 0 0 0 0 0 0 0 0 0 0 0 0 0 0 0 0 0 0 0 0 0 0 0 0 0 0 0 0 0 0 0 0 0 0 0 0 0 0 0 0 0 0 0 0 0 0 0 0 0 0 0 0 0 0 0 0 0 0 0 0 0 0 0 0 0 0 0 0 0 0 0
0 0 0 0 0 0 0 0 0 0 0 0 0 0 0 0 0 0 0 0 0.281784664144861 0 0 0 0 0 0 0 0 0 0 0 0 0 0 0 0 0 0 0 0 0 0 0 0 0 0 0 0 0 0 0 0 0 0 0 0 0 0 0.135640827978201 0 0 0 0 0 0 0 0 0 0 0 0 0 0 0 0.020552500990031 0 0.174871055804063 0 0 0 0 0 0 0 0 0 0 0 0 0 0 0 0 0 0 0 0 0 0 0 0 0 0 0 0 0 0 0 0 0 0 0 0 0 0 0 0 0 0 0 0 0 0 0 0 0 0 0 0 0 0 0 0 0.387150951082844 0 0 0 0 0 0 0 0 0 0 0 0 0 0 0 0 0 0 0 0 0 0 0 0 0 0 0 0 0 0 0 0 0 0 0 0 0 0 0 0 0 0 0 0 0 0 0 0 0 0 0 0 0 0 0 0 0 0 0 0 0 0 0 0 0 0 0 0 0 0 0 0 0 0 0 0 0 0 0 0 0 0 0 0 0 0 0 0 0 0 0 0 0 0 0 0 0 0 0 0 0 0 0 0 0 0 0 0 0 0 0 0 0 0 0 0 0 0 0 0 0 0 0 0 0 0 0 0 0 0 0 0 0 0 0 0 0 0 0 0 0 0 0 0 0 0 0 0 0 0 0 0 0 0 0 0 0 0 0 0 0 0 0 0 0 0 0 0 0 0 0 0 0 0 0 0 0 0 0 0 0 0 0 0
0 0 0 0 0 0.0238204179962902 0 0 0 0 0 0.0247509030742703 0 0.0926120819945482 0 0 0 0 0 0.0261866757885059 0 0 0 0 0 0 0 0 0 0 0 0 0 0 0 0 0 0 0 0 0 0 0.112739772681157 0 0 0 0 0 0 0.0367781845491135 0 0 0 0 0 0 0 0 0 0 0 0 0 0 0 0 0 0 0 0 0 0 0.220474640322238 0 0 0 0 0.0956475576429429 0 0.135922186509156 0 0 0 0 0 0 0 0 0 0 0 0 0 0 0 0 0 0 0 0 0 0 0 0 0 0 0 0 0 0 0 0 0 0 0 0 0 0 0 0 0 0 0 0 0 0 0 0 0 0 0 0 0 0 0.0377202573753854 0 0 0 0 0 0 0 0 0 0 0 0 0 0 0 0 0 0 0 0 0 0 0 0 0 0 0 0 0 0 0 0 0 0 0 0 0.0169564764966266 0 0 0 0 0 0 0 0 0 0 0 0 0 0 0.017274254503589 0 0 0 0 0 0 0 0 0 0 0 0 0 0 0 0 0 0 0.0333386280335775 0 0 0 0 0 0 0 0 0 0 0 0 0 0 0 0 0 0 0 0 0 0 0.0787416229403516 0 0 0 0 0.0470363400922485 0 0 0 0 0 0 0 0 0 0 0 0 0 0 0 0 0 0 0 0 0 0 0 0 0 0 0 0 0 0 0 0 0 0 0 0 0 0 0 0 0 0 0 0 0 0 0 0 0 0 0 0 0 0 0 0 0 0 0 0 0 0 0 0 0 0 0 0 0 0 0 0 0 0 0 0 0 0 0 0 0 0 0 0 0
0 0 0 0 0 0 0 0 0 0 0 0 0 0 0 0 0 0 0 0 0 0 0 0 0 0 0 0 0 0 0 0 0 0 0 0 0 0 0 0 0 0 0 0 0 0.0715071317469854 0 0 0 0 0 0 0 0.883728426532522 0 0 0 0 0 0 0 0 0 0 0 0.0447644417204927 0 0 0 0 0 0 0 0 0 0 0 0 0 0 0 0 0 0 0 0 0 0 0 0 0 0 0 0 0 0 0 0 0 0 0 0 0 0 0 0 0 0 0 0 0 0 0 0 0 0 0 0 0 0 0 0 0 0 0 0 0 0 0 0 0 0 0 0 0 0 0 0 0 0 0 0 0 0 0 0 0 0 0 0 0 0 0 0 0 0 0 0 0 0 0 0 0 0 0 0 0 0 0 0 0 0 0 0 0 0 0 0 0 0 0 0 0 0 0 0 0 0 0 0 0 0 0 0 0 0 0 0 0 0 0 0 0 0 0 0 0 0 0 0 0 0 0 0 0 0 0 0 0 0 0 0 0 0 0 0 0 0 0 0 0 0 0 0 0 0 0 0 0 0 0 0 0 0 0 0 0 0 0 0 0 0 0 0 0 0 0 0 0 0 0 0 0 0 0 0 0 0 0 0 0 0 0 0 0 0 0 0 0 0 0 0 0 0 0 0 0 0 0 0 0 0 0 0 0 0 0 0 0 0 0 0 0 0 0 0 0 0 0 0 0 0 0 0 0 0 0 0 0
0 0 0 0 0 0 0 0 0 0 0 0 0 0.147690385922023 0 0 0 0 0 0.0971950527438753 0.164789015004239 0 0 0 0 0 0 0 0 0 0.0138277942858109 0 0 0 0 0 0 0 0 0 0 0 0 0.187692067295706 0.0138302611720261 0.0342643784951007 0 0 0 0 0 0 0 0.0922033708727118 0 0 0 0 0 0 0 0 0 0 0.0105123672006425 0 0.196446515675409 0 0 0 0 0 0 0 0 0 0 0 0 0 0 0 0 0 0 0 0 0 0 0 0 0 0 0 0 0 0 0 0 0.00430137014791549 0 0 0 0 0 0 0 0 0 0 0 0 0 0 0 0 0 0 0 0 0 0 0 0 0 0 0 0 0.0284968307943019 0 0 0 0 0 0.00875059039023834 0 0 0 0 0 0 0 0 0 0 0 0 0 0 0 0 0 0 0 0 0 0 0 0 0 0 0 0 0 0 0 0 0 0 0 0 0 0 0 0 0 0 0 0 0 0 0 0 0 0 0 0 0 0 0 0 0 0 0 0 0 0 0 0 0 0 0 0 0 0 0 0 0 0 0 0 0 0 0 0 0 0 0 0 0 0 0 0 0 0 0 0 0 0 0 0 0 0 0 0 0 0 0 0 0 0 0 0 0 0 0 0 0 0 0 0 0 0 0 0 0 0 0 0 0 0 0 0 0 0 0 0 0 0 0 0 0 0 0 0 0 0 0 0 0 0 0 0 0 0 0 0 0 0 0 0 0 0 0 0 0 0 0 0 0 0 0 0 0 0 0 0 0 0 0 0 0 0 0 0 0 0 0 0
0 0.0083881872817793 0 0.0485596480863026 0 0 0 0 0 0 0 0.0438323123631205 0 0.0538974545030842 0 0 0.0536963829555432 0 0 0.0519038641957094 0 0 0 0 0 0 0 0 0 0 0.0118698400982089 0 0 0 0 0 0 0 0 0 0 0 0 0 0 0 0 0 0 0 0 0 0 0.392125590768061 0 0 0 0 0 0 0 0 0 0 0 0.173111426849735 0 0 0 0 0 0 0 0 0 0 0 0 0 0 0 0 0 0 0 0 0 0 0 0 0 0 0 0 0 0 0 0 0 0 0 0 0 0 0 0 0.011143946106484 0 0.0121311999132369 0.0142668507652081 0 0 0 0 0 0 0 0 0 0 0 0 0 0 0.0177971867010923 0 0 0 0 0 0 0 0 0 0 0 0 0 0 0 0 0 0 0 0 0 0 0 0 0 0 0 0 0 0 0 0 0 0 0 0 0 0.0147796254828532 0 0 0 0.00898125554000567 0 0 0 0 0 0 0 0.00764265594533923 0 0 0 0.00682014851836389 0 0.0090487596934742 0 0 0 0.0128637481054463 0 0 0 0 0 0 0 0 0 0 0 0 0 0 0 0 0 0 0 0 0 0 0 0 0 0 0 0 0 0 0 0 0 0 0 0 0 0 0 0 0 0 0 0 0 0 0 0 0 0 0 0 0 0 0 0 0 0.00483404349126248 0 0 0 0 0 0 0 0 0 0 0 0 0 0 0 0 0 0 0 0 0 0 0 0 0 0 0 0 0 0 0 0 0 0 0 0 0 0.017618987358747 0.0182388185379793 0.00644806673896294 0 0 0 0 0 0 0 0 0 0 0 0 0 0 0 0 0 0 0 0 0 0 0 0 0 0 0 0 0 0 0 0 0 0 0 0
0 0.0107978041602184 0 0 0 0 0 0 0 0 0 0.0580750828105464 0 0.0768526109920059 0 0 0 0 0.0253519685756661 0 0.019150423277577 0 0 0 0 0 0 0 0 0 0 0 0 0 0 0 0 0 0 0 0 0 0 0 0 0 0 0 0 0 0 0 0 0 0.0246396701315623 0 0 0 0 0 0 0 0 0 0 0 0 0 0.346638567439997 0.187586325702451 0 0.0166915912281882 0 0 0 0.00196277392520676 0.0252314496069968 0 0 0 0 0 0 0 0 0 0 0 0 0 0 0 0 0 0 0 0 0 0 0 0 0 0 0 0 0 0 0 0 0.126016427731861 0.00603071589690712 0.0338938037571637 0 0 0 0 0 0 0 0 0 0 0.00661142216954029 0.00656872582132 0.00718654976979626 0 0 0 0 0 0 0 0 0 0.0144223953429162 0 0 0 0 0 0 0 0 0 0 0 0 0 0 0 0 0 0 0 0.00629169166007973 0 0 0 0 0 0 0 0 0 0 0 0 0 0 0 0 0 0 0 0 0 0 0 0 0 0 0 0 0 0 0 0 0 0 0 0 0 0 0 0 0 0 0 0 0 0 0 0 0 0 0 0 0 0 0 0 0 0 0 0 0 0 0 0 0 0 0 0 0 0 0 0 0 0 0 0 0 0 0 0 0 0 0 0 0 0 0 0 0 0 0 0 0 0 0 0 0 0 0 0 0 0 0 0 0 0 0 0 0 0 0 0 0 0 0 0 0 0 0 0 0 0 0 0 0 0 0 0 0 0 0 0 0 0 0 0 0 0 0 0 0 0 0 0 0 0 0 0 0 0 0 0 0 0 0 0 0 0 0 0 0 0 0 0
0 0.0106797100711029 0 0 0 0 0 0 0 0 0 0.0578796551435732 0 0.0757384137542944 0 0 0 0 0.0232719008315691 0 0.0183148297248366 0 0 0 0 0 0 0 0 0 0 0 0 0 0 0 0 0 0 0 0 0 0 0 0 0 0.0142061156698507 0 0 0 0 0 0 0 0.0267606254363921 0 0.00644948207979327 0 0 0 0 0 0 0 0 0 0 0.280511533162587 0 0.239819349555408 0 0.104328759678959 0 0 0 0.00187014504606966 0.068271774279845 0 0 0 0 0 0 0 0 0 0 0 0 0 0 0 0 0 0 0 0 0 0 0 0 0 0 0 0 0 0 0 0 0.0216356799247204 0.00558199352202934 0.0299154063536166 0 0 0 0 0 0 0 0 0 0 0 0 0 0 0 0 0 0 0 0 0 0 0.0147646257653526 0 0 0 0 0 0 0 0 0 0 0 0 0 0 0 0 0 0 0 0 0 0 0 0 0 0 0 0 0 0 0 0 0 0 0 0 0 0 0 0 0 0 0 0 0 0 0 0 0 0 0 0 0 0 0 0 0 0 0 0 0 0 0 0 0 0 0 0 0 0 0 0 0 0 0 0 0 0 0 0 0 0 0 0 0 0 0 0 0 0 0 0 0 0 0 0 0 0 0 0 0 0 0 0 0 0 0 0 0 0 0 0 0 0 0 0 0 0 0 0 0 0 0 0 0 0 0 0 0 0 0 0 0 0 0 0 0 0 0 0 0 0 0 0 0 0 0 0 0 0 0 0 0 0 0 0 0 0 0 0 0 0 0 0 0 0 0 0 0 0 0 0 0 0 0 0 0 0 0 0 0 0 0 0
0 0.0939960389900162 0 0 0 0 0 0 0 0 0 0.155432654072754 0 0.0835187837113512 0.0167831151396422 0 0 0 0.073288874938912 0.00687892087265323 0.00462725050674323 0 0 0 0 0 0 0 0.0156015883456082 0 0 0 0 0 0 0 0 0 0 0 0 0 0 0 0 0 0 0 0 0 0 0 0 0 0 0 0 0 0 0 0 0 0 0 0 0 0 0.184327489332792 0.291205324137881 0 0 0 0 0 0 0 0 0 0 0 0 0 0 0 0 0 0 0 0 0 0 0 0 0 0 0 0 0 0 0 0 0 0 0 0 0 0 0 0 0.0132484365085186 0.0141000673266093 0.038937360647361 0 0 0 0 0 0 0 0 0 0 0 0 0 0 0 0 0 0 0 0 0 0 0.00805409546915804 0 0 0 0 0 0 0 0 0 0 0 0 0 0 0 0 0 0 0 0 0 0 0 0 0 0 0 0 0 0 0 0 0 0 0 0 0 0 0 0 0 0 0 0 0 0 0 0 0 0 0 0 0 0 0 0 0 0 0 0 0 0 0 0 0 0 0 0 0 0 0 0 0 0 0 0 0 0 0 0 0 0 0 0 0 0 0 0 0 0 0 0 0 0 0 0 0 0 0 0 0 0 0 0 0 0 0 0 0 0 0 0 0 0 0 0 0 0 0 0 0 0 0 0 0 0 0 0 0 0 0 0 0 0 0 0 0 0 0 0 0 0 0 0 0 0 0 0 0 0 0 0 0 0 0 0 0 0 0 0 0 0 0 0 0 0 0 0 0 0 0 0 0 0 0 0 0 0 0 0 0 0 0 0
0 0 0 0 0 0 0 0 0 0 0 0 0 0 0 0.0491648985084572 0 0 0 0 0.0680899668413777 0 0 0 0 0 0 0 0 0 0 0 0 0 0 0 0 0 0.0148395615097231 0 0 0 0 0 0 0 0 0.034513648102716 0 0 0 0 0 0 0 0 0 0 0 0 0 0.0603796435735587 0 0 0 0 0 0 0 0 0 0 0 0 0 0.0585974803587844 0 0 0 0 0 0 0 0 0 0 0 0 0 0 0 0 0 0 0 0 0 0 0 0 0 0 0 0 0 0 0 0 0 0 0 0 0 0 0 0 0 0 0 0 0 0 0 0 0 0 0 0 0 0 0 0 0 0 0.355905258304835 0.128482244297937 0 0 0.23002729850261 0 0 0 0 0 0 0 0 0 0 0 0 0 0 0 0 0 0 0 0 0 0 0 0 0 0 0 0 0 0 0 0 0 0 0 0 0 0 0 0 0 0 0 0 0 0 0 0 0 0 0 0 0 0 0 0 0 0 0 0 0 0 0 0 0 0 0 0 0 0 0 0 0 0 0 0 0 0 0 0 0 0 0 0 0 0 0 0 0 0 0 0 0 0 0 0 0 0 0 0 0 0 0 0 0 0 0 0 0 0 0 0 0 0 0 0 0 0 0 0 0 0 0 0 0 0 0 0 0 0 0 0 0 0 0 0 0 0 0 0 0 0 0 0 0 0 0 0 0 0 0 0 0 0 0 0 0 0 0 0 0 0 0 0 0 0 0 0 0 0 0 0 0 0 0 0 0 0 0 0
0 0 0 0 0 0 0 0 0.00701547484811471 0.0115322866080138 0 0 0 0 0 0 0 0 0 0 0 0 0 0 0 0 0 0 0 0 0 0 0 0.0557985372922015 0 0 0 0 0 0 0 0 0 0 0 0 0.0600321043539865 0 0 0 0 0 0 0 0.503663936559907 0 0.0287162797337969 0 0 0 0 0 0 0 0 0 0 0.0174317355860268 0.134639686843638 0 0 0 0 0 0 0 0 0 0 0 0 0 0 0 0 0 0 0 0.0101139968589735 0 0 0.00490313112738072 0.0244055712164618 0 0 0 0 0 0 0 0.00420966790222873 0 0 0 0 0 0 0 0 0 0 0 0 0 0 0 0 0 0 0 0 0 0 0 0 0 0 0 0 0 0.00810241446727671 0 0 0.0118862158819892 0 0 0 0 0 0.0184566783493527 0 0 0 0 0 0 0 0 0 0 0 0 0 0 0.0907600694502878 0 0 0 0 0 0 0 0 0 0 0 0 0 0 0 0 0 0 0 0 0 0 0 0 0 0 0 0 0 0 0 0 0 0 0 0 0 0 0 0 0 0 0 0 0 0 0 0 0 0 0 0 0 0 0 0 0 0 0 0 0 0 0 0 0 0 0 0 0 0 0 0 0 0 0 0 0 0 0 0 0 0 0 0 0 0 0 0 0 0 0 0 0 0 0 0 0 0 0 0 0 0 0 0.00833221292036276 0 0 0 0 0 0 0 0 0 0 0 0 0 0 0 0 0 0 0 0 0 0 0 0 0 0 0 0 0 0 0 0 0 0 0 0 0 0 0 0 0 0 0 0 0 0 0 0 0 0 0 0 0 0 0 0 0 0 0 0
0 0 0 0 0 0 0 0 0 0 0 0 0 0 0 0 0 0 0 0 0 0 0 0.0933704701093677 0 0 0 0 0 0 0 0 0 0 0 0 0 0 0 0 0 0 0.0317384814225147 0 0 0.0214545435610077 0 0 0 0 0 0.0215580977423026 0 0 0 0 0 0 0 0 0 0.384510665153301 0 0.114255792345044 0 0 0 0 0 0 0 0 0 0 0 0.0673288685026553 0 0.0881290062548967 0.121189144726216 0.0299097226609432 0 0 0 0 0 0 0 0 0 0 0 0 0 0 0 0 0 0 0 0 0 0 0 0 0 0 0 0 0 0 0 0 0 0 0 0 0 0 0 0 0 0 0 0 0 0 0 0 0 0 0 0 0 0 0 0.0265552075217511 0 0 0 0 0 0 0 0 0 0 0 0 0 0 0 0 0 0 0 0 0 0 0 0 0 0 0 0 0 0 0 0 0 0 0 0 0 0 0 0 0 0 0 0 0 0 0 0 0 0 0 0 0 0 0 0 0 0 0 0 0 0 0 0 0 0 0 0 0 0 0 0 0 0 0 0 0 0 0 0 0 0 0 0 0 0 0 0 0 0 0 0 0 0 0 0 0 0 0 0 0 0 0 0 0 0 0 0 0 0 0 0 0 0 0 0 0 0 0 0 0 0 0 0 0 0 0 0 0 0 0 0 0 0 0 0 0 0 0 0 0 0 0 0 0 0 0 0 0 0 0 0 0 0 0 0 0 0 0 0 0 0 0 0 0 0 0 0 0 0 0 0 0 0 0 0 0 0 0 0 0 0 0
0 0 0 0 0 0 0 0 0 0 0 0 0 0 0 0 0 0 0 0 0 0 0 0 0 0 0 0 0 0 0 0 0 0 0 0 0.0218544074674364 0 0 0 0 0 0.0300638957720912 0 0 0.0960055372395533 0.188789676622153 0 0 0.011604447319499 0.0198120664297407 0 0 0 0 0 0 0 0 0 0.0659591289551993 0 0 0 0 0 0 0 0 0 0 0 0 0 0 0 0 0.0671061009813391 0 0 0 0 0 0 0 0 0 0 0 0 0 0 0 0 0 0 0 0 0 0 0.00907889388171032 0.00578107893348803 0 0 0 0 0 0 0 0 0 0 0 0 0 0 0 0 0 0 0 0 0 0 0 0 0 0 0.00845814648359079 0 0 0.165136865148125 0.234004706350124 0 0 0 0 0 0 0 0.055836471746768 0 0 0 0 0 0 0 0 0 0 0 0 0 0 0 0 0 0 0 0 0 0 0 0 0 0 0 0 0 0 0 0 0 0 0 0 0 0 0 0 0 0 0 0 0 0 0 0 0.00761541888872025 0 0 0 0 0 0 0 0 0 0 0 0 0 0 0 0 0 0 0 0 0 0 0 0 0 0 0 0 0 0 0 0 0 0 0 0 0 0 0 0 0 0 0 0 0 0 0 0 0 0 0 0 0 0 0 0 0 0 0 0 0 0 0 0 0 0 0 0 0.0128931577804625 0 0 0 0 0 0 0 0 0 0 0 0 0 0 0 0 0 0 0 0 0 0 0 0 0 0 0 0 0 0 0 0 0 0 0 0 0 0 0 0 0 0 0 0 0 0 0 0 0 0 0 0 0 0 0 0 0 0 0 0
0 0 0 0 0 0 0 0 0 0 0.029366171514658 0 0 0 0 0 0 0 0 0 0.0278413895321661 0 0 0 0 0 0 0 0 0 0 0 0 0 0 0 0 0 0.102088062800069 0 0 0 0 0 0.19066681234349 0 0 0.407361843099589 0 0 0 0 0 0 0 0 0 0 0 0 0 0 0 0 0 0 0 0 0 0 0 0 0 0 0 0 0 0 0 0 0 0 0 0 0 0 0 0 0 0 0 0 0 0 0 0 0 0 0 0 0.0066870773934071 0 0 0 0 0 0 0 0 0 0 0 0 0 0 0 0 0 0 0 0 0 0 0 0 0 0 0 0.0232309412014223 0 0 0 0 0 0.0479155509644994 0 0 0 0 0 0 0 0 0 0 0 0 0 0 0 0 0 0 0.0144059826429214 0 0 0 0 0 0 0 0 0 0 0 0 0 0 0 0 0 0 0 0 0 0 0 0 0 0 0 0 0 0 0 0 0 0 0 0 0 0 0 0 0 0 0 0 0 0 0 0 0 0 0 0 0 0 0 0 0 0 0 0 0 0 0 0 0 0 0 0 0 0 0 0 0 0 0.027880294530639 0 0 0 0 0.0651671677210483 0 0 0 0 0 0 0 0 0.0372162850567876 0 0 0 0 0 0 0 0 0 0 0 0 0 0 0 0.0201724211993029 0 0 0 0 0 0 0 0 0 0 0 0 0 0 0 0 0 0 0 0 0 0 0 0 0 0 0 0 0 0 0 0 0 0 0 0 0 0 0 0 0 0 0 0 0 0 0 0 0 0 0 0 0 0 0 0 0 0 0 0
0 0 0 0 0.0106858949159455 0 0 0 0 0 0 0.0093599079555727 0 0.031775183983361 0 0.103521504998768 0 0 0 0 0.0924463302546665 0 0 0 0 0 0 0 0 0 0.0231073380767243 0 0 0 0 0 0 0 0 0 0 0 0 0 0 0 0 0 0 0 0 0.201098641991588 0 0 0 0 0 0 0 0 0 0 0.0198568987598069 0 0 0 0 0.00797255178383492 0.00938703677774111 0 0.0922665955568916 0 0.138980902275532 0 0 0 0 0 0 0 0 0 0 0 0 0 0 0 0 0 0 0 0 0 0 0 0 0.176492376876694 0 0 0 0 0 0 0 0 0 0 0 0 0 0 0 0 0 0 0 0 0 0 0 0 0 0 0 0 0 0 0 0 0 0 0 0 0.0210675711138068 0.0500476161197579 0 0 0.0119336485593083 0 0 0 0 0 0 0 0 0 0 0 0 0 0 0 0 0 0 0 0 0 0 0 0 0 0 0 0 0 0 0 0 0 0 0 0 0 0 0 0 0 0 0 0 0 0 0 0 0 0 0 0 0 0 0 0 0 0 0 0 0 0 0 0 0 0 0 0 0 0 0 0 0 0 0 0 0 0 0 0 0 0 0 0 0 0 0 0 0 0 0 0 0 0 0 0 0 0 0 0 0 0 0 0 0 0 0 0 0 0 0 0 0 0 0 0 0 0 0 0 0 0 0 0 0 0 0 0 0 0 0 0 0 0 0 0 0 0 0 0 0 0 0 0 0 0 0 0 0 0 0 0 0 0 0 0 0 0 0 0 0 0 0 0 0 0 0 0 0 0 0 0 0 0 0 0 0 0 0 0
0 0 0 0 0 0 0 0 0 0 0 0 0 0 0 0.0128262592261774 0 0 0 0 0 0 0 0 0 0 0 0 0 0.021280443851024 0.0115144909625529 0 0 0 0 0 0 0 0 0 0 0 0 0 0 0 0.0266253071910881 0 0 0 0 0 0 0 0.321004114347838 0 0 0 0 0.0469953425853367 0.0208727388293117 0 0 0 0 0 0 0.0944569515450628 0.315834139004939 0 0 0 0 0 0 0 0 0 0 0 0 0 0 0 0 0 0 0 0 0 0 0 0.0300057246842187 0 0 0 0 0 0 0 0 0 0 0 0 0 0 0 0 0 0 0 0 0 0 0 0 0 0 0 0 0 0.0316541833938689 0 0 0 0 0 0 0.00989313823473249 0.0214582809335423 0 0 0.0355788852103073 0 0 0 0 0 0 0 0 0 0 0 0 0 0 0 0 0 0 0 0 0 0 0 0 0 0 0 0 0 0 0 0 0 0 0 0 0 0 0 0 0 0 0 0 0 0 0 0 0 0 0 0 0 0 0 0 0 0 0 0 0 0 0 0 0 0 0 0 0 0 0 0 0 0 0 0 0 0 0 0 0 0 0 0 0 0 0 0 0 0 0 0 0 0 0 0 0 0 0 0 0 0 0 0 0 0 0 0 0 0 0 0 0 0 0 0 0 0 0 0 0 0 0 0 0 0 0 0 0 0 0 0 0 0 0 0 0 0 0 0 0 0 0 0 0 0 0 0 0 0 0 0 0 0 0 0 0 0 0 0 0 0 0 0 0 0 0 0 0 0 0 0 0 0 0 0 0 0 0 0 0 0 0 0 0
0 0 0 0 0 0 0 0 0 0 0 0 0 0 0 0 0 0 0 0 0.0333879479199318 0 0 0 0 0 0 0 0 0 0 0 0 0 0 0 0 0 0 0 0 0 0.0287290342646893 0 0 0.0193774736202727 0.0239365832934484 0 0 0.0189769767619966 0 0 0 0 0 0 0 0 0 0.076024757596463 0.193762793229771 0.0247981791692593 0.083898240506354 0.0508083926958674 0 0 0 0 0 0 0 0 0.0903360009359966 0.0723503167503718 0 0 0 0 0.0527067282471416 0.0192581924578369 0 0 0 0 0 0 0 0 0 0 0 0 0 0 0 0 0 0 0 0 0 0 0 0 0 0 0 0 0 0 0 0 0 0 0 0 0 0 0 0 0 0 0 0 0.0118518913247627 0 0 0 0 0 0 0 0 0 0.199796491225837 0 0 0 0 0 0 0 0 0 0 0 0 0 0 0 0 0 0 0 0 0 0 0 0 0 0 0 0 0 0 0 0 0 0 0 0 0 0 0 0 0 0 0 0 0 0 0 0 0 0 0 0 0 0 0 0 0 0 0 0 0 0 0 0 0 0 0 0 0 0 0 0 0 0 0 0 0 0 0 0 0 0 0 0 0 0 0 0 0 0 0 0 0 0 0 0 0 0 0 0 0 0 0 0 0 0 0 0 0 0 0 0 0 0 0 0 0 0 0 0 0 0 0 0 0 0 0 0 0 0 0 0 0 0 0 0 0 0 0 0 0 0 0 0 0 0 0 0 0 0 0 0 0 0 0 0 0 0 0 0 0 0 0 0 0 0 0 0 0 0 0 0 0 0 0 0 0 0 0 0 0 0 0 0
0 0 0 0 0 0 0 0 0 0 0 0 0 0 0 0 0 0 0 0 0 0 0 0 0 0 0 0 0 0 0 0 0 0 0 0 0 0 0 0 0 0 0 0 0 0 0 0 0 0 0 0 0 0 0 0 0 0 0 0 0 0.430159363161768 0 0 0 0 0 0 0 0 0 0 0.34301176882723 0 0 0 0 0.145535643658045 0 0.021971630470603 0 0 0 0 0 0 0 0 0 0 0 0 0 0 0 0 0 0 0 0 0 0 0 0 0 0 0 0 0 0 0 0 0 0 0 0 0 0 0 0 0 0 0 0 0 0 0 0 0 0 0 0 0 0 0.0593215938823551 0 0 0 0 0 0 0 0 0 0 0 0 0 0 0 0 0 0 0 0 0 0 0 0 0 0 0 0 0 0 0 0 0 0 0 0 0 0 0 0 0 0 0 0 0 0 0 0 0 0 0 0 0 0 0 0 0 0 0 0 0 0 0 0 0 0 0 0 0 0 0 0 0 0 0 0 0 0 0 0 0 0 0 0 0 0 0 0 0 0 0 0 0 0 0 0 0 0 0 0 0 0 0 0 0 0 0 0 0 0 0 0 0 0 0 0 0 0 0 0 0 0 0 0 0 0 0 0 0 0 0 0 0 0 0 0 0 0 0 0 0 0 0 0 0 0 0 0 0 0 0 0 0 0 0 0 0 0 0 0 0 0 0 0 0 0 0 0 0 0 0 0 0 0 0 0 0 0 0 0 0 0 0 0
0 0 0 0 0 0 0 0 0 0 0 0 0 0 0 0 0 0 0 0 0 0.0551565206669243 0 0.0538655174719855 0 0 0 0 0 0 0 0 0 0 0 0 0 0 0.0406552565427692 0 0 0 0.29373838239775 0 0 0 0 0 0 0.0791570520627247 0 0.0583360237972458 0 0 0 0 0 0 0 0 0 0.0329916545689149 0 0.168078880171015 0 0 0 0 0 0 0 0 0.0713699834618641 0 0 0 0 0.0448308264076603 0.0185233782758862 0 0 0 0 0 0 0 0 0 0 0 0 0 0 0 0 0 0 0 0 0 0 0 0 0 0 0 0 0 0 0 0 0 0 0 0 0 0 0 0 0 0 0 0 0 0 0 0 0 0 0 0 0 0 0 0 0.0228433444500557 0 0 0 0 0 0 0 0 0 0 0 0 0 0 0 0 0 0 0 0 0 0 0 0 0 0 0 0 0 0 0 0 0 0 0 0 0 0 0 0 0 0 0 0 0 0 0 0 0 0 0 0 0 0 0 0 0 0 0 0 0 0 0 0 0 0 0 0 0 0 0 0 0 0 0 0 0 0 0.0246338470257597 0 0 0 0 0 0 0 0 0 0 0 0 0 0 0 0 0.0149520072764001 0.0208673254230443 0 0 0 0 0 0 0 0 0 0 0 0 0 0 0 0 0 0 0 0 0 0 0 0 0 0 0 0 0 0 0 0 0 0 0 0 0 0 0 0 0 0 0 0 0 0 0 0 0 0 0 0 0 0 0 0 0 0 0 0 0 0 0 0 0 0 0 0 0 0 0 0 0 0 0 0 0 0 0 0 0 0 0 0 0 0
0 0 0 0 0 0 0 0 0 0 0 0 0 0 0 0 0 0 0 0 0 0 0 0 0 0 0 0 0 0 0 0 0 0 0.0194834645404139 0 0 0 0 0 0 0 0 0 0 0 0 0 0 0 0 0 0 0 0.00698350953833408 0 0 0 0 0 0 0 0 0 0 0 0 0 0 0 0 0 0 0 0 0 0 0 0 0 0 0.0130004278819475 0.0386423179613297 0.00984904518394548 0 0.0179022031667594 0 0 0.201059875809667 0.101404738566572 0.177022816145089 0.0716997593751055 0.0732220376165552 0 0.0230053183275258 0 0.116656461999327 0 0.0236241118303438 0 0.0217649712687205 0.00359248035237538 0 0.0258239891239854 0 0 0 0 0 0 0 0 0 0 0 0 0 0 0 0 0 0 0 0 0 0 0 0 0 0 0 0 0 0 0 0 0 0 0 0 0 0 0 0 0 0 0 0 0 0.0168305708686369 0 0 0.00828583534367145 0 0 0 0 0 0 0 0 0 0 0 0 0 0 0 0 0 0 0 0 0 0 0 0 0 0 0 0 0 0 0 0 0 0 0 0 0.0103997940195548 0 0 0 0 0 0 0 0 0 0 0 0 0 0 0 0 0 0 0.00693946310101592 0 0 0 0 0 0 0 0 0 0 0 0 0 0 0 0 0 0 0 0 0 0 0 0 0 0 0 0 0 0 0 0 0 0 0 0 0 0 0 0 0 0 0 0 0 0 0 0 0 0.0128068079791242 0 0 0 0 0 0 0 0 0 0 0 0 0 0 0 0 0 0 0 0 0 0 0 0 0 0 0 0 0 0 0 0 0 0 0 0 0 0 0 0 0 0 0 0 0 0 0 0 0 0 0 0 0 0 0 0 0 0 0 0
0 0 0 0 0 0 0 0 0 0 0.0108433895041491 0 0 0 0 0 0 0 0 0 0 0 0 0 0 0 0 0 0 0 0 0 0 0 0 0 0 0 0 0 0 0 0 0 0 0 0 0 0 0 0 0.0172479907125895 0 0 0 0 0 0 0 0 0 0 0 0 0 0 0 0 0 0 0 0 0 0 0 0 0 0 0 0 0.0134053175108234 0 0.106468274963343 0.34243345520201 0 0.00877777557639893 0.0058690983823249 0.0218438517766868 0.0194997165600026 0.0283963264685308 0 0 0 0 0 0.0148347335606639 0.0138054095906137 0.0323834578585757 0.137054568544687 0.145696223029451 0 0 0 0 0 0 0 0 0 0 0 0 0 0 0 0 0 0 0 0 0 0 0 0 0 0 0 0 0.0102459259830898 0 0 0 0 0 0 0 0.0606262316757348 0 0 0 0 0 0 0 0 0 0 0 0 0 0 0 0 0 0 0 0 0 0 0 0 0 0 0 0 0 0 0 0 0 0 0 0 0 0 0 0 0 0 0 0 0 0 0 0 0 0 0 0 0 0 0 0 0 0 0 0 0.0105682531003247 0 0 0 0 0 0 0 0 0 0 0 0 0 0 0 0 0 0 0 0 0 0 0 0 0 0 0 0 0 0 0 0 0 0 0 0 0 0 0 0 0 0 0 0 0 0 0 0 0 0 0 0 0 0 0 0 0 0 0 0 0 0 0 0 0 0 0 0 0 0 0 0 0 0 0 0 0 0 0 0 0 0 0 0 0 0 0 0 0 0 0 0 0 0 0 0 0 0 0 0 0 0 0 0 0 0 0 0 0 0 0 0 0 0 0 0 0 0 0 0 0
0 0 0 0 0 0 0 0 0 0 0 0 0 0 0 0 0 0 0 0 0 0 0 0 0 0 0 0 0 0 0 0 0 0 0 0.0309006969418181 0 0 0 0 0 0 0 0 0 0 0 0 0 0 0 0 0.0271961825041781 0 0 0 0 0 0 0 0 0 0 0 0 0 0 0 0 0 0 0 0 0 0 0 0 0 0 0 0.0172282818189123 0.0460340893874367 0 0.166722517355328 0.341407891710397 0 0 0.00622180206292967 0.00854557913233343 0.00594460518810679 0 0 0 0 0 0.00731301288229882 0.026481215424275 0 0.0328917787928451 0 0 0 0 0 0 0 0 0 0 0 0 0 0 0 0 0 0 0 0 0 0 0 0 0 0 0 0 0 0 0 0 0 0 0 0 0 0 0 0 0 0 0 0 0 0 0 0 0 0 0 0 0 0 0 0 0 0 0 0 0 0 0 0 0 0 0 0 0 0 0 0 0 0 0 0 0 0 0 0 0 0 0 0 0 0 0 0 0 0 0 0 0 0 0 0 0 0 0.0982948614586379 0 0 0 0 0 0 0 0 0 0 0 0 0 0 0 0 0 0 0 0 0 0 0 0 0 0 0 0 0 0 0 0 0 0 0 0 0 0 0 0 0.0339092878818249 0 0 0 0.0748684271832335 0.0760397702754447 0 0 0 0 0 0 0 0 0 0 0 0 0 0 0 0 0 0 0 0 0 0 0 0 0 0 0 0 0 0 0 0 0 0 0 0 0 0 0 0 0 0 0 0 0 0 0 0 0 0 0 0 0 0 0 0 0 0 0 0 0 0 0 0 0 0 0 0 0 0 0 0 0 0 0
0 0 0 0 0 0 0 0 0 0 0 0 0 0 0 0 0 0 0 0 0 0 0 0 0 0 0 0 0 0 0 0 0 0 0 0 0 0 0 0 0 0.0226294350294688 0 0 0 0 0 0 0 0 0 0 0.0369254687163666 0 0 0 0 0 0 0 0 0 0 0 0 0 0 0 0 0 0 0 0 0 0 0 0 0 0 0 0.00509402069874202 0.17176050367725 0.193411385935547 0 0.138978899027227 0 0 0.0104048209769756 0.00623143341699269 0.0119923487146616 0 0 0 0 0 0 0.0104420269800758 0 0.0202957969693411 0 0 0 0 0 0 0 0 0 0 0 0 0 0 0 0 0 0 0 0 0 0 0 0 0 0 0 0 0 0 0 0 0 0 0 0 0 0 0 0 0 0 0 0 0 0 0 0 0 0 0 0 0 0 0 0 0 0 0 0 0 0 0 0 0 0 0 0 0 0 0 0 0 0 0 0 0 0 0 0 0 0 0 0 0 0 0 0 0 0 0 0 0 0 0 0 0 0 0.240624789781417 0 0 0 0 0 0 0 0 0 0 0 0 0 0 0 0 0 0 0 0 0 0 0 0 0 0 0 0 0 0 0 0 0 0 0 0 0 0 0 0 0 0 0 0 0.0164886298731736 0.114720440202761 0 0 0 0 0 0 0 0 0 0 0 0 0 0 0 0 0 0 0 0 0 0 0 0 0 0 0 0 0 0 0 0 0 0 0 0 0 0 0 0 0 0 0 0 0 0 0 0 0 0 0 0 0 0 0 0 0 0 0 0 0 0 0 0 0 0 0 0 0 0 0 0 0 0 0
0 0 0 0 0 0 0 0 0 0 0 0 0 0 0 0 0 0 0 0 0 0 0 0 0 0 0 0 0 0 0 0 0 0 0 0.0241371931544685 0 0 0 0 0 0 0 0 0 0 0 0 0 0 0 0 0.0454515716938562 0 0 0 0 0 0 0 0 0 0 0 0 0 0 0 0 0 0 0 0 0 0 0 0 0 0 0 0 0 0.351152524560461 0.123220602623654 0 0 0 0.00689770434792565 0 0.0047347988786214 0 0 0 0 0 0 0 0 0 0 0 0 0 0 0 0 0 0 0 0 0 0 0 0 0 0 0 0 0 0 0 0 0 0 0 0 0 0 0 0 0 0 0 0 0 0 0 0 0 0 0 0 0 0 0 0 0 0 0 0 0 0 0 0 0 0 0 0 0 0 0 0 0 0 0 0 0 0 0 0 0 0 0 0 0 0 0 0 0 0 0 0 0 0 0 0 0 0 0 0 0 0 0 0 0 0 0 0.141266140761461 0 0 0 0 0 0 0 0 0 0 0 0 0 0 0 0 0 0 0 0 0 0 0 0 0 0 0 0 0 0 0 0 0 0 0 0 0 0 0 0 0.102545971898078 0 0 0 0.11726638812537 0.0833271039561046 0 0 0 0 0 0 0 0 0 0 0 0 0 0 0 0 0 0 0 0 0 0 0 0 0 0 0 0 0 0 0 0 0 0 0 0 0 0 0 0 0 0 0 0 0 0 0 0 0 0 0 0 0 0 0 0 0 0 0 0 0 0 0 0 0 0 0 0 0 0 0 0 0 0 0
0 0 0 0 0 0 0 0 0 0 0 0 0 0 0 0 0 0 0 0 0 0 0 0 0 0 0 0 0 0 0 0 0 0 0 0 0 0.197296418095374 0 0 0 0 0 0 0 0 0 0 0 0 0 0 0 0 0 0 0 0 0 0 0 0 0 0 0 0 0 0 0 0 0 0 0 0 0 0 0 0 0 0 0.00393482378091315 0.00187104322382228 0 0 0 0 0.187047908227178 0.0351781305749303 0.224166944192539 0.246581005035539 0 0 0 0.0226114620553574 0 0.0290803403063242 0 0 0 0.00909992190259473 0 0 0 0 0 0 0 0 0 0 0 0 0 0 0 0 0 0 0 0 0 0 0 0 0 0 0 0 0 0 0 0 0 0 0 0 0.00601773301302193 0 0 0 0 0.00248024929256504 0.0134733351833454 0.00719349679759557 0 0 0 0 0 0.00157685756150395 0 0 0 0 0 0 0 0 0 0 0 0 0 0 0 0 0 0 0 0 0 0 0 0 0 0 0 0 0 0 0 0 0 0 0 0 0 0 0 0 0 0 0 0 0 0 0 0 0 0 0 0 0 0 0 0 0 0 0 0 0 0 0 0 0 0 0 0 0 0 0 0 0 0 0 0 0 0 0 0 0 0 0 0 0 0 0 0 0.00205701009225609 0 0 0 0.00460874229948911 0 0 0 0 0 0 0 0 0 0 0 0 0 0 0 0 0 0 0 0 0 0 0 0 0 0 0 0 0 0 0 0 0 0 0 0 0 0 0 0 0 0 0 0 0 0 0 0 0 0 0 0 0 0 0 0 0 0.0013843715883875 0 0 0 0 0 0 0 0 0 0 0 0.00305727545446592 0 0 0 0.00128293132279654 0 0
0 0 0 0 0 0 0 0 0 0 0 0 0 0 0 0 0 0 0 0 0 0 0 0 0 0 0 0 0 0 0 0 0 0 0 0 0.0138336186469849 0.17382114931158 0 0 0 0 0 0 0 0 0 0 0 0 0 0 0 0 0 0 0 0 0 0 0 0 0 0 0 0 0 0 0 0 0 0 0 0 0 0 0 0 0 0 0 0.00242892625919574 0 0 0 0.363158696681536 0 0.0424856689448152 0.123631421625658 0.10968296304576 0 0.0121614107170475 0 0.0581528519827941 0.00972322512256789 0.0593370136375974 0 0 0 0 0.00294924367230998 0 0 0 0 0 0 0 0 0 0 0 0 0 0 0 0 0 0 0 0 0 0 0 0 0 0 0 0 0 0.00985859692522992 0 0 0.0107958343966322 0 0 0 0 0 0 0 0 0 0 0 0 0 0 0 0 0 0 0 0 0 0 0 0 0 0 0 0 0 0 0 0 0 0 0 0 0 0 0 0 0 0 0 0 0 0 0 0 0 0 0 0 0 0 0 0 0 0 0 0 0 0 0 0 0 0 0 0 0 0 0 0 0 0 0.00146780638265446 0 0 0 0 0 0 0 0 0 0 0 0 0 0 0 0 0 0 0 0 0 0 0 0 0 0 0 0 0 0 0 0 0 0 0 0 0 0 0 0 0 0 0 0 0 0 0 0 0 0.00651157264763716 0 0 0 0 0 0 0 0 0 0 0 0 0 0 0 0 0 0 0 0 0 0 0 0 0 0 0 0 0 0 0 0 0 0 0 0 0 0 0 0 0 0 0 0 0 0 0 0 0 0 0 0 0 0 0 0 0 0 0 0
0 0 0 0 0 0 0 0 0 0 0 0 0 0 0 0.0388447491036225 0 0 0 0 0 0 0 0 0 0 0 0 0.00920188768994566 0 0 0 0 0 0 0 0.0209121945386979 0.0929556637729174 0 0 0 0 0 0 0 0 0 0 0 0 0 0.0108072816638413 0 0 0 0 0 0 0 0 0 0 0 0 0 0 0 0 0 0 0 0 0 0 0 0 0 0 0 0 0 0.013036214896806 0.00858774502538621 0.0123796904466182 0.00925646763799036 0.098490807736294 0.0612663221605715 0 0.0383136620316581 0.168874781456409 0 0.0113038889398367 0 0.0963058570824364 0.0174206512463453 0.0969635811450702 0 0.0201937319126723 0 0.0218362337444316 0.00593761463946115 0 0 0 0 0 0 0 0 0 0 0 0 0 0 0 0 0 0 0 0 0 0 0 0 0 0 0.0469207670541519 0 0 0 0 0 0.023532282537761 0 0 0.0357730938010453 0.00798840307482517 0 0 0 0 0 0 0 0 0 0 0 0 0 0 0 0 0 0 0 0 0 0 0 0 0 0 0 0 0 0 0 0 0 0 0 0 0 0 0 0 0 0 0 0 0 0 0 0 0 0 0 0 0 0 0 0 0 0 0 0 0 0 0 0 0 0 0 0 0 0 0 0 0 0 0 0 0 0 0 0 0 0 0 0 0 0 0 0 0 0 0 0 0 0 0 0 0 0 0 0 0 0 0 0 0.0125822840374073 0.00369269809637621 0 0 0 0 0 0 0 0 0 0 0 0 0 0 0.00727934355650858 0 0 0 0 0 0 0 0 0 0 0 0 0 0 0 0 0 0 0 0 0 0 0 0 0 0 0 0 0 0 0 0 0 0 0 0 0 0 0 0 0 0.00435878239732071 0 0 0 0 0 0 0 0 0 0 0 0.00498331857359187 0 0 0 0 0 0
0 0 0 0 0 0 0 0 0 0 0 0 0 0 0 0 0 0 0 0 0 0 0 0 0 0 0 0 0 0 0 0 0 0 0.000589962783214332 0 0 0.00337389409141534 0 0 0 0 0 0 0 0 0 0 0 0 0 0 0 0 0.00219633889872528 0 0 0 0 0 0 0 0 0 0 0 0 0 0 0 0 0.0026611787314658 0 0 0 0 0 0 0 0 0.0235010880292019 0.00221040268531854 0.00224039844105185 0.00140826356342707 0 0.119210723826266 0.0338632801470221 0.00727737031152477 0 0.274993033874403 0.170579357040239 0.0362855988636761 0.0642683303579606 0 0.00390096013355684 0.0335351464027053 0.00662740583619103 0 0.00167427900695624 0 0.00480979626331079 0.00335146128495646 0.0399115452772863 0.053194534989656 0 0 0 0 0 0 0 0 0 0 0 0 0 0 0 0 0 0 0 0 0 0 0 0 0 0 0 0 0 0 0 0 0 0 0 0.00316657213960741 0 0.0146086744334801 0.0107275433293498 0.0395626987892533 0 0 0 0 0.0036909163038152 0.0180848658276425 0.00180322324328618 0.00718890738004341 0.00493927835566476 0.00102067797633574 0 0 0 0 0 0 0 0 0 0 0 0 0 0 0 0 0 0 0 0 0 0 0 0 0 0 0 0 0 0 0 0 0 0 0 0.000459903184759751 0 0 0 0 0 0 0 0 0 0 0 0 0 0 0 0 0 0 0 0 0 0 0 0 0 0 0 0 0 0 0 0 0 0 0 0 0 0 0 0 0 0 0 0 0 0 0 0 0 0 0 0 0 0 0 0 0 0 0 0 0 0 0 0 0 0 0 0 0.00156366261049022 0 0 0 0 0 0 0 0 0 0 0 0 0 0 0 0 0 0 0 0 0 0 0 0 0 0 0 0 0 0 0 0 0 0 0 0 0 0 0 0 0 0.000839538187599462 0 0 0 0 0 0 0 0 0 0 0 0 0 0 0 0.000679187399141956 0 0
0 0 0 0 0 0 0 0 0 0 0 0 0 0 0 0 0 0 0 0 0 0 0 0 0 0 0 0 0 0 0 0 0 0.00203664381070546 0.000914577009762716 0 0 0.0080753080888384 0 0 0 0 0 0 0 0 0 0 0 0 0 0 0 0 0 0 0 0 0 0 0 0 0 0 0 0 0 0 0 0 0 0 0 0 0 0 0 0 0 0 0.0114826140145178 0.00311835258799585 0.00150982542751609 0.00262554937366214 0.00116918440984943 0.127034981607807 0.0291044429811694 0.0310746015087481 0.266404557214018 0 0.0543090800874268 0.0130198769889416 0.0190540796743294 0 0.00757507589452039 0.0168368458595182 0 0 0 0.0109469682395652 0.0145975043771893 0.0116343748590607 0.051225618850551 0.0490726635166261 0 0 0 0 0 0 0 0 0 0 0 0 0 0 0 0 0 0 0 0 0 0 0 0 0 0 0 0 0 0 0 0 0.00402238201133588 0 0 0 0 0.0241975063112583 0.0248917008610305 0.0684546036718558 0 0.00072415701060494 0 0 0.00498486296627374 0.0422695974453274 0.00434634435376934 0.0203003456536726 0.0125508122784889 0 0 0 0 0 0 0 0 0 0 0 0 0 0 0 0 0 0 0 0 0 0 0 0 0 0 0 0 0 0 0 0 0 0 0 0 0.000544071926136478 0 0 0 0 0 0 0 0.00107328943216607 0 0 0 0 0 0 0 0 0 0 0.000754623978019125 0 0 0 0 0 0 0 0 0 0 0 0 0 0 0 0 0 0 0 0 0 0 0 0 0 0 0 0 0 0.00235986985616615 0 0 0 0.00766648316596733 0.00167652116473842 0 0 0 0 0 0 0 0 0 0 0 0 0 0.00069815948040372 0.00604599098584109 0.0013899116774427 0 0 0 0 0 0 0 0 0 0 0 0 0 0 0 0 0 0 0 0 0 0 0 0 0 0 0 0 0 0 0 0 0 0 0 0 0 0 0 0 0.0109370774264403 0 0 0 0 0 0 0 0 0 0 0.00238270624871587 0.0132738958312735 0 0.00116177478153829 0.0016838938068589 0.00878669129235567 0 0
0 0 0 0 0 0 0 0 0 0 0 0 0 0 0 0 0 0 0 0 0 0 0 0 0 0 0 0 0 0 0 0 0 0 0 0 0 0 0 0 0 0 0 0 0 0 0 0 0 0 0 0 0 0 0 0 0 0 0 0 0 0 0 0 0 0 0 0 0 0 0 0 0 0 0 0 0 0 0 0 0.0293782683933078 0 0 0 0 0 0 0 0.242192596132149 0.0795952000630435 0 0.0318336469320957 0.188228705324314 0 0 0.010365485704028 0 0 0 0 0.00789783885901775 0.0112330466124049 0.0926013719932915 0.150178978955271 0 0 0 0 0 0 0 0 0 0 0 0 0 0 0 0 0 0 0 0 0 0 0 0 0 0 0 0 0 0 0 0 0 0 0 0 0 0.0209579572761524 0.00354403881511301 0.0306614241136034 0 0 0 0 0.00513509377648817 0.0466214685712915 0.00446071770928949 0.0221887930698199 0.0208341930491021 0 0 0 0 0 0 0 0 0 0 0 0 0 0 0 0 0 0 0 0 0 0 0 0 0 0 0 0 0 0 0 0 0 0 0 0 0 0 0 0 0 0 0 0 0 0 0 0 0 0 0 0 0 0 0 0 0 0 0 0 0 0 0 0 0 0 0 0 0 0 0 0 0 0 0 0 0 0 0 0 0 0 0 0 0 0 0 0 0 0 0 0 0 0 0 0 0 0 0 0 0 0 0 0 0 0.000856015412373164 0 0 0 0 0 0 0 0 0 0 0 0 0 0 0 0 0 0 0 0 0 0 0 0 0 0 0 0 0 0 0 0 0 0 0 0 0 0 0 0 0 0.00123515923784413 0 0 0 0 0 0 0 0 0 0 0 0 0 0 0 0 0 0
0 0 0 0 0 0 0 0 0 0 0 0 0 0 0 0 0 0 0 0 0 0 0 0 0 0 0 0 0 0 0 0 0 0 0.00423136324600298 0 0 0 0 0 0 0 0 0 0 0 0 0 0 0 0 0 0 0 0.00699565395699047 0.0157874250149159 0.0396795928259359 0 0 0 0 0 0 0 0 0 0 0 0 0 0 0.0047697240746097 0 0 0 0 0 0 0 0 0.0309848056322086 0 0 0 0 0 0.0123155166240237 0.00793811180329667 0.134153749021183 0.049688449199316 0.0828935090214703 0 0.208964198112784 0 0.259848594973759 0.0125657926200279 0 0 0 0 0.00397683873325631 0 0.0591869205630872 0.0291486753898062 0 0 0 0 0 0 0 0 0 0 0.00947524312335237 0 0 0 0 0 0 0 0 0 0 0 0 0 0 0 0 0 0 0 0 0 0 0 0 0 0 0 0 0 0 0 0 0 0 0 0 0 0 0 0 0 0 0 0 0 0 0 0 0 0 0 0 0 0 0 0 0 0 0 0 0 0 0 0 0 0 0 0 0 0 0 0 0 0 0.00183442799839644 0 0 0 0 0 0 0 0 0 0 0 0 0 0 0 0 0 0 0.00472896573665485 0 0 0 0 0 0 0 0 0 0 0 0 0 0 0 0 0 0 0 0 0 0 0 0 0 0 0 0 0 0 0 0 0 0 0 0 0 0 0 0 0 0 0 0 0 0 0 0 0 0.0208324423289232 0 0 0 0 0 0 0 0 0 0 0 0 0 0 0 0 0 0 0 0 0 0 0 0 0 0 0 0 0 0 0 0 0 0 0 0 0 0 0 0 0 0 0 0 0 0 0 0 0 0 0 0 0 0 0 0 0 0 0 0
0 0 0 0 0 0 0 0 0 0 0 0 0 0 0 0 0 0 0 0 0 0 0 0 0 0 0 0 0 0 0 0 0 0 0.00493070845744372 0 0 0 0 0 0.00151031758022823 0 0 0 0 0 0 0 0 0 0 0 0 0 0.0128627277862985 0.0100077002875957 0.00368698328904937 0 0 0 0 0 0 0 0 0 0 0 0 0 0 0.0112429662891334 0 0 0 0 0.00385609050204571 0 0 0 0.0149845971492891 0 0 0 0 0 0 0 0.112522071713291 0.0344356846263854 0.232109100123875 0.0989564411953444 0 0 0 0.00277145010129143 0 0 0 0 0.0191821166036075 0.0139816563015999 0.0526428016504207 0.169212351751207 0.0143193316517663 0 0 0 0 0.00440789138532718 0 0 0 0 0 0 0 0 0 0 0 0 0 0 0 0 0 0 0 0 0 0 0 0 0 0 0 0 0 0.00230967775047268 0 0.0217818590150006 0.00204485878441327 0.0163900931117989 0 0 0 0 0.00254169986914983 0.0594228263893589 0 0.0282147147661954 0.0311661193497621 0.011739301793902 0 0 0 0 0 0 0 0 0 0 0 0 0 0 0 0 0 0 0 0 0 0 0 0 0 0 0 0 0 0 0 0 0 0 0 0 0 0 0 0 0 0 0 0 0 0 0 0 0 0 0 0 0 0 0 0 0 0 0 0 0 0 0 0 0 0 0 0 0 0 0 0 0 0 0 0 0 0 0 0 0 0 0 0 0 0 0 0 0 0 0 0 0 0 0 0 0 0 0 0 0 0 0 0 0.00676586072474655 0 0 0 0 0 0 0 0 0 0 0 0 0 0 0 0 0 0 0 0 0 0 0 0 0 0 0 0 0 0 0 0 0 0 0 0 0 0 0 0 0 0 0 0 0 0 0 0 0 0 0 0 0 0 0 0 0 0 0 0
0 0 0 0.0645826684233013 0 0 0 0 0 0 0 0 0 0 0 0 0 0 0 0 0 0 0 0 0 0 0 0 0 0 0.0147717856657253 0 0 0 0 0 0.0777964800427726 0.314638697343179 0 0 0 0 0 0 0 0 0 0 0 0 0 0 0 0 0 0 0 0 0.0145357355149861 0 0 0 0 0 0 0 0 0 0 0 0 0 0 0 0 0 0 0 0 0 0 0 0 0 0 0.0429113892133723 0.0568422624553287 0.0652790293212978 0 0 0 0 0 0 0 0.079197766449627 0 0 0 0 0 0 0 0 0 0 0 0 0 0 0 0 0 0 0 0 0 0 0 0 0 0 0 0 0 0 0 0 0 0 0.175209691517809 0 0 0.0942344940526012 0 0 0 0 0 0 0 0 0 0 0 0 0 0 0 0 0 0 0 0 0 0 0 0 0 0 0 0 0 0 0 0 0 0 0 0 0 0 0 0 0 0 0 0 0 0 0 0 0 0 0 0 0 0 0 0 0 0 0 0 0 0 0 0 0 0 0 0 0 0 0 0 0 0 0 0 0 0 0 0 0 0 0 0 0 0 0 0 0 0 0 0 0 0 0 0 0 0 0 0 0 0 0 0 0 0 0 0 0 0 0 0 0 0 0 0 0 0 0 0 0 0 0 0 0 0 0 0 0 0 0 0 0 0 0 0 0 0 0 0 0 0 0 0 0 0 0 0 0 0 0 0 0 0 0 0 0 0 0 0 0 0 0 0 0 0 0 0 0 0 0 0 0 0 0 0 0 0 0 0 0 0 0 0 0
0 0 0 0 0 0 0 0 0 0 0 0 0 0 0 0 0 0 0 0 0 0 0 0 0 0 0 0 0 0 0 0 0 0 0 0 0.0564417392999391 0 0 0 0 0 0 0 0 0 0 0 0 0 0 0 0 0 0 0 0 0 0 0 0 0 0 0 0 0 0 0 0 0 0 0 0 0 0 0 0 0 0 0 0.0260857328849249 0 0 0 0 0 0.0258358490204185 0.0320994383631453 0.0378428423496735 0.0758541362750236 0 0.681811136695032 0 0 0 0 0 0 0 0 0.00560913763050301 0 0 0 0 0 0 0 0 0 0 0 0 0 0.0104978281080977 0 0 0 0 0 0 0 0 0 0 0 0.0127002125697662 0 0 0 0 0 0 0 0 0 0 0 0 0 0 0 0 0 0 0 0 0 0 0 0 0 0 0.014408992938506 0 0 0 0 0 0 0 0 0 0 0 0 0 0 0 0 0 0 0 0 0 0 0 0 0 0 0 0 0 0 0 0 0 0 0 0 0 0 0 0 0 0 0 0 0 0 0 0 0 0 0 0 0 0 0 0 0 0 0 0 0 0 0 0 0 0 0 0 0 0 0 0 0 0 0 0 0 0 0 0 0 0 0 0 0 0 0 0 0 0 0 0 0 0 0 0 0 0 0 0 0 0 0 0 0.00919968664253104 0 0 0 0 0.0116132672224393 0 0 0 0 0 0 0 0 0 0 0 0 0 0 0 0 0 0 0 0 0 0 0 0 0 0 0 0 0 0 0 0 0 0 0 0 0 0 0 0 0 0 0 0 0 0 0 0 0 0 0 0 0 0 0
0 0 0 0 0 0 0 0 0 0 0 0 0 0 0 0 0 0 0 0 0 0 0 0 0 0 0 0 0 0.0373132616706199 0.134252233611934 0 0 0 0 0 0.0205973256691311 0.0634739445216322 0 0 0 0 0 0 0 0 0 0 0 0 0 0 0 0 0 0 0 0 0.0113925599347762 0 0 0 0 0 0 0 0 0 0 0 0 0 0 0 0 0 0 0 0 0 0 0.00611910642034682 0.00697662299435479 0 0 0.0562740785757765 0.0591413181874791 0.0670184859894977 0.122029648844977 0.0632420491700445 0.0265656485239258 0.0123676311437941 0.00576011980450713 0.0807565787883788 0 0 0.11835516391438 0 0.00708683057116094 0 0 0 0 0 0 0 0 0 0 0 0 0 0 0 0 0 0 0 0 0 0 0 0 0 0 0 0 0.013939559968073 0 0 0.0199840891176778 0 0 0.0247381948402471 0 0 0.0332876386438681 0 0 0 0 0 0.00932790909341768 0 0 0 0 0 0 0 0 0 0 0 0 0 0 0 0 0 0 0 0 0 0 0 0 0 0 0 0 0 0 0 0 0 0 0 0 0 0 0 0 0 0 0 0 0 0 0 0 0 0 0 0 0 0 0 0 0 0 0 0 0 0 0 0 0 0 0 0 0 0 0 0 0 0 0 0 0 0 0 0 0 0 0 0 0 0 0 0 0 0 0 0 0 0 0 0 0 0 0 0 0 0 0 0 0 0 0 0 0 0 0 0 0 0 0 0 0 0 0 0 0 0 0 0 0 0 0 0 0 0 0 0 0 0 0 0 0 0 0 0 0 0 0 0 0 0 0 0 0 0 0 0 0 0 0 0 0 0 0 0 0 0 0 0 0 0 0 0 0 0 0 0 0 0 0 0
0 0 0 0 0 0 0 0 0 0 0 0 0 0 0 0 0 0 0 0 0 0 0 0 0 0 0 0 0 0.0412090868457598 0.154254342203721 0 0 0 0 0 0 0 0 0 0 0 0 0 0 0 0 0 0 0 0 0 0 0 0 0 0 0 0 0 0 0 0 0 0 0 0 0 0 0 0 0 0 0 0 0 0 0 0 0 0.118945592927616 0.0136511548308015 0.0605617856015335 0.0205853279498002 0 0 0 0 0.0578123417518444 0 0 0 0 0 0 0.283725945384403 0 0 0.109139298430492 0 0 0 0 0 0 0 0 0 0 0 0 0 0 0 0 0 0 0 0 0 0 0 0 0 0 0 0 0 0 0 0 0 0 0 0 0 0.140115124074027 0 0 0 0 0 0 0 0 0 0 0 0 0 0 0 0 0 0 0 0 0 0 0 0 0 0 0 0 0 0 0 0 0 0 0 0 0 0 0 0 0 0 0 0 0 0 0 0 0 0 0 0 0 0 0 0 0 0 0 0 0 0 0 0 0 0 0 0 0 0 0 0 0 0 0 0 0 0 0 0 0 0 0 0 0 0 0 0 0 0 0 0 0 0 0 0 0 0 0 0 0 0 0 0 0 0 0 0 0 0 0 0 0 0 0 0 0 0 0 0 0 0 0 0 0 0 0 0 0 0 0 0 0 0 0 0 0 0 0 0 0 0 0 0 0 0 0 0 0 0 0 0 0 0 0 0 0 0 0 0 0 0 0 0 0 0 0 0 0 0 0 0 0 0 0 0 0 0 0 0 0 0
0 0 0 0 0.0134767185048323 0 0 0.0145380370868619 0 0 0 0.00531320860932555 0 0.010024959082549 0 0.0603540898970991 0 0 0 0 0 0 0 0 0 0 0 0 0.00441041789302593 0 0.0258239975709842 0 0 0 0 0 0 0 0 0 0 0 0 0 0 0 0 0 0 0 0 0 0 0 0 0 0 0 0 0 0 0 0 0 0 0 0 0 0 0 0 0 0 0 0 0.0583801036035867 0 0 0 0 0 0.0179489141668988 0 0 0 0 0 0.0187546626548701 0 0 0 0 0 0 0 0 0 0 0.0399051581165712 0.10311778335855 0 0 0 0 0 0 0 0 0 0 0 0 0 0 0 0 0 0 0 0 0 0 0 0 0 0 0 0.122282078720218 0 0 0 0 0 0 0 0.133848693654276 0.245936834938106 0.125884342142246 0 0 0 0 0 0 0 0 0 0 0 0 0 0 0 0 0 0 0 0 0 0 0 0 0 0 0 0 0 0 0 0 0 0 0 0 0 0 0 0 0 0 0 0 0 0 0 0 0 0 0 0 0 0 0 0 0 0 0 0 0 0 0 0 0 0 0 0 0 0 0 0 0 0 0 0 0 0 0 0 0 0 0 0 0 0 0 0 0 0 0 0 0 0 0 0 0 0 0 0 0 0 0 0 0 0 0 0 0 0 0 0 0 0 0 0 0 0 0 0 0 0 0 0 0 0 0 0 0 0 0 0 0 0 0 0 0 0 0 0 0 0 0 0 0 0 0 0 0 0 0 0 0 0 0 0 0 0 0 0 0 0 0 0 0 0 0 0 0 0 0 0 0 0 0 0 0 0 0 0 0
0 0 0 0 0 0 0 0 0 0 0 0 0 0 0 0 0 0 0 0 0 0 0 0 0 0 0 0 0 0 0 0 0 0 0 0 0 0 0 0 0 0 0 0 0 0 0 0 0 0 0 0 0 0 0 0 0 0 0 0 0 0 0 0 0 0 0 0 0 0 0 0 0 0 0 0 0 0 0 0 0.0419195960861492 0.235849879073584 0.130909198179611 0.0696307597493794 0 0 0 0 0.0254171511819403 0 0 0 0 0 0 0.0295655481548294 0.189934213438184 0.123895695099063 0 0 0 0 0 0 0 0 0 0 0 0 0 0 0 0 0 0 0 0 0 0 0 0 0 0 0 0 0 0 0 0 0 0 0 0 0 0 0.152877959037259 0 0 0 0 0 0 0 0 0 0 0 0 0 0 0 0 0 0 0 0 0 0 0 0 0 0 0 0 0 0 0 0 0 0 0 0 0 0 0 0 0 0 0 0 0 0 0 0 0 0 0 0 0 0 0 0 0 0 0 0 0 0 0 0 0 0 0 0 0 0 0 0 0 0 0 0 0 0 0 0 0 0 0 0 0 0 0 0 0 0 0 0 0 0 0 0 0 0 0 0 0 0 0 0 0 0 0 0 0 0 0 0 0 0 0 0 0 0 0 0 0 0 0 0 0 0 0 0 0 0 0 0 0 0 0 0 0 0 0 0 0 0 0 0 0 0 0 0 0 0 0 0 0 0 0 0 0 0 0 0 0 0 0 0 0 0 0 0 0 0 0 0 0 0 0 0 0 0 0 0 0 0
0 0 0 0 0 0 0 0 0 0 0.0226951037279258 0 0 0 0 0 0 0 0 0 0 0 0 0 0 0 0 0 0 0 0 0 0 0 0 0 0 0 0 0 0 0 0 0 0 0 0 0 0 0 0 0.0283244060608655 0 0 0 0 0 0 0 0 0 0 0 0 0 0.00871059266179583 0 0 0 0 0 0 0 0 0 0 0 0 0 0 0 0.226327376445645 0 0 0 0.0663173423036564 0 0.0568387135950989 0 0.154852990077178 0 0 0 0 0 0 0 0.289006362562088 0 0 0 0 0 0 0 0 0 0 0 0 0 0 0 0 0 0 0 0 0 0 0 0 0 0 0 0 0 0.0242760657867056 0.0267542342801738 0 0 0 0 0 0 0 0.0958968124988667 0 0 0 0 0 0 0 0 0 0 0 0 0 0 0 0 0 0 0 0 0 0 0 0 0 0 0 0 0 0 0 0 0 0 0 0 0 0 0 0 0 0 0 0 0 0 0 0 0 0 0 0 0 0 0 0 0 0 0 0 0 0 0 0 0 0 0 0 0 0 0 0 0 0 0 0 0 0 0 0 0 0 0 0 0 0 0 0 0 0 0 0 0 0 0 0 0 0 0 0 0 0 0 0 0 0 0 0 0 0 0 0 0 0 0 0 0 0 0 0 0 0 0 0 0 0 0 0 0 0 0 0 0 0 0 0 0 0 0 0 0 0 0 0 0 0 0 0 0 0 0 0 0 0 0 0 0 0 0 0 0 0 0 0 0 0 0 0 0 0 0 0 0 0 0 0 0 0 0 0 0 0
0 0 0 0 0 0 0 0 0 0 0 0 0 0 0 0 0 0 0 0 0 0 0 0 0 0.000972129760260831 0 0 0 0 0 0.00165364030897515 0.0634032147812314 0.0347133744661471 0.0608600158143446 0.00295130592767402 0 0 0 0 0.00405321334383104 0 0 0 0.000628206271670054 0 0 0 0 0 0 0 0 0 0.0202207608327888 0 0 0 0 0 0 0 0 0 0 0 0 0 0 0 0 0.00137961731122793 0 0.00166092420081231 0.000596688191207911 0 0 0 0 0 0.00316869345829086 0 0 0 0 0 0.00100616773449929 0.0014047284823624 0.00599081971584858 0.0187680100175191 0.00692840790962279 0.00133976624331084 0.0136463150707599 0 0.000720183935311569 0 0 0 0 0 0 0.0649261311633452 0.0184880737857086 0.0280969529503191 0 0 0 0 0 0 0 0 0 0 0 0 0 0 0 0 0 0 0 0 0 0 0 0 0 0 0 0 0 0.000801840222741072 0 0 0 0 0 0.00861084495880275 0.0229938724785324 0.0103689894160829 0 0.0042350258506768 0 0 0 0 0 0.0534532472898687 0.0134703381825477 0.0940334224311315 0.0349750381369837 0.00589463683050239 0 0 0 0 0 0 0 0 0 0 0 0 0 0 0 0 0 0 0 0 0 0 0 0 0 0 0 0 0 0 0 0 0 0.000519851080066449 0.0127208259226021 0.00901698574426344 0 0 0 0 0 0.00178000664538882 0 0 0 0 0 0 0 0 0 0 0 0 0.00487806229441593 0 0 0 0 0 0 0 0 0 0 0 0 0 0 0 0 0 0 0 0 0 0 0 0 0 0 0 0 0.00172012922469887 0 0 0 0 0.00274291483790765 0.00191412042645354 0 0 0 0 0 0 0 0 0.0011476879600821 0.00366162064284772 0 0.0011122362732704 0 0.000864605794966422 0.181940475077904 0 0 0 0 0 0 0 0 0 0 0 0 0 0 0 0 0 0 0 0 0 0 0 0 0 0 0 0 0 0 0 0 0 0 0 0 0 0 0 0.00469587937996286 0 0.0741633378045186 0 0 0 0.0109962896135661 0.015594012591098 0.00317488179799491 0 0 0.00207363625653466 0 0.00239860772747886 0.00135017064066033 0 0.00498071926358707 0 0 0.00482048300783965 0.0453178625169522
0 0 0 0 0 0 0 0 0 0 0 0 0 0 0 0 0 0 0 0 0 0 0 0 0 0 0 0 0 0 0 0 0 0 0.00279807907670852 0 0 0 0 0 0.000832136071701383 0 0 0 0 0 0 0 0 0 0 0 0 0 0 0 0 0 0 0 0 0 0 0 0 0 0 0 0 0 0 0 0 0.000796818334514051 0 0 0 0 0 0 0.000394048861246026 0 0 0 0 0 0 0 0.00314504832392005 0.0112698000592685 0.00742431324839135 0 0.00749395422050857 0 0 0 0 0 0 0 0.0489162404233899 0 0.00853744407761983 0.0259148809792661 0 0 0 0 0 0 0 0 0 0 0 0 0 0 0 0 0 0 0 0 0 0 0 0 0 0 0 0 0 0 0 0 0 0 0 0.00119829575902512 0 0.0367083121065647 0.0014648063542598 0.00198458692427308 0.00714045188067458 0 0 0 0.00219587467309967 0.0273410206931946 0.0581289985732679 0.169567782831497 0.0104292566379261 0.00116747194435208 0 0 0 0 0 0 0 0 0 0 0 0 0 0 0 0 0 0 0 0 0 0 0 0 0 0 0 0 0 0 0 0 0 0 0 0.000961832062577496 0 0 0 0 0 0 0 0 0 0 0 0 0 0 0 0 0 0 0 0 0 0 0 0 0 0 0 0 0 0 0 0 0 0 0 0 0 0 0 0 0 0 0 0 0 0 0.000839433256948394 0.000539495500073271 0 0 0 0.000298060827441868 0 0 0 0 0 0 0 0 0 0 0.00123005680161118 0.00283482115406935 0.000762804818444728 0 0.000678048727506425 0.00231315544137969 0.243178644549996 0 0 0 0 0 0 0 0 0 0 0 0 0 0 0 0 0 0 0 0 0 0 0 0 0 0 0 0 0 0 0 0 0 0 0 0 0 0 0 0.0136399322561347 0 0.191865257420679 0.0363744578891436 0 0 0 0.0436907828765813 0 0.0038450242514644 0 0.00260419050782595 0 0.00279223817033181 0.00398427328358667 0 0.00710938047196345 0 0 0.00443418795427462 0.00117429972329768
0 0 0 0 0 0 0 0 0 0 0 0 0 0 0 0 0 0 0 0 0 0 0 0 0 0 0 0 0 0 0 0 0.00258088515517777 0.00751887663421878 0 0 0 0 0 0 0 0 0 0 0 0 0 0 0 0 0 0 0 0 0 0 0 0 0 0 0 0 0 0 0 0 0 0 0 0 0 0 0 0 0 0 0 0 0 0 0 0 0 0 0 0 0 0 0.0844604151234318 0.111897897164003 0.138018626302315 0.0338775421795975 0.0636286869091573 0 0 0 0 0 0 0 0.0314113617708206 0.0192526016388851 0 0.10286635888794 0 0 0 0 0 0 0 0 0 0 0 0 0 0 0 0 0 0 0 0 0 0 0 0 0 0 0 0 0 0 0 0 0 0 0 0 0 0.0725539046249393 0.0147704947337494 0.140999229558679 0 0 0 0 0.00947140448059547 0.0874950823348465 0.00445905942592095 0.0470477099141351 0.0276898631615877 0 0 0 0 0 0 0 0 0 0 0 0 0 0 0 0 0 0 0 0 0 0 0 0 0 0 0 0 0 0 0 0 0 0 0 0 0 0 0 0 0 0 0 0 0 0 0 0 0 0 0 0 0 0 0 0 0 0 0 0 0 0 0 0 0 0 0 0 0 0 0 0 0 0 0 0 0 0 0 0 0 0 0 0 0 0 0 0 0 0 0 0 0 0 0 0 0 0 0 0 0 0 0 0 0 0 0 0 0 0 0 0 0 0 0 0 0 0 0 0 0 0 0 0 0 0 0 0 0 0 0 0 0 0 0 0 0 0 0 0 0 0 0 0 0 0 0 0 0 0 0 0 0 0 0 0 0 0 0 0 0 0 0 0 0 0
0 0 0 0 0 0 0 0 0 0 0 0 0 0 0 0 0 0 0 0 0 0 0 0 0 0 0 0 0 0 0 0 0 0 0.00512118955202043 0 0 0 0 0 0.00239838390755062 0 0 0 0 0 0 0 0 0 0 0 0 0 0.00198494845787448 0.00152387584293642 0.00435263396772593 0 0 0 0 0 0 0 0 0 0 0 0 0 0 0 0 0 0 0 0 0 0 0 0.00415803158423797 0 0 0 0 0 0 0 0.0732772076124054 0.0697784901314589 0.145705737115959 0.0108605595080874 0.133135309947562 0 0 0 0 0 0 0 0.0310743139306722 0.0380415318887615 0.0669607937818805 0 0 0 0 0 0 0 0 0 0 0 0 0 0 0 0 0 0 0 0 0 0 0 0 0 0 0 0 0 0 0 0 0 0 0 0 0 0 0.0588408486792851 0.0105750653357598 0.0846853182467052 0 0 0 0 0.0125726772473544 0.110955115370059 0.00633506754246933 0.063186769773788 0.0466469878887539 0 0 0 0 0 0 0 0 0 0 0 0 0 0 0 0 0 0 0 0 0 0 0 0 0 0 0 0 0 0 0 0 0 0 0 0 0 0.00120760675657469 0 0 0 0 0 0 0 0 0 0 0 0 0 0 0 0 0 0 0 0 0 0 0 0 0 0 0 0 0 0 0 0 0 0 0 0 0 0 0 0 0 0 0 0 0 0 0 0 0 0 0 0 0 0 0 0 0 0 0 0 0 0 0 0 0 0 0 0.00667592503027721 0 0 0 0 0 0 0 0 0 0 0 0 0 0 0 0 0 0 0 0 0 0 0 0 0 0 0 0 0 0 0 0 0 0 0 0 0 0 0 0 0 0.00167057096774237 0.00665711025482716 0 0 0 0 0 0 0 0 0 0 0 0 0 0 0 0.00161792967727095 0
0.144359347523777 0 0 0 0 0.134536314951544 0 0 0 0 0 0 0 0 0 0 0 0 0 0 0 0 0 0 0 0 0 0 0 0 0 0 0 0 0 0 0 0 0 0 0 0 0 0 0 0 0 0 0 0 0 0 0 0.0240588425743276 0 0 0 0 0 0 0 0 0 0 0 0 0 0 0 0 0 0 0 0 0 0 0 0 0 0 0 0 0 0 0 0 0 0 0 0 0 0 0.236014747295943 0 0 0 0 0 0 0 0 0 0 0 0 0 0 0.018191039907527 0.0611935133810417 0.0353575046244206 0 0 0 0 0 0 0 0 0 0 0 0 0 0 0 0 0 0 0 0 0 0 0 0 0 0 0 0 0 0 0 0 0 0 0 0 0 0 0 0 0 0 0 0 0 0 0 0 0 0 0 0 0 0 0 0 0 0.126785942643846 0 0 0 0 0 0 0 0 0 0 0 0 0 0 0 0 0 0 0 0 0 0 0 0 0 0 0 0 0 0 0 0 0 0 0 0 0 0 0 0 0.185273864660006 0 0 0 0 0 0 0 0 0 0 0 0 0 0 0 0 0 0 0 0 0 0 0 0 0 0 0 0 0 0 0 0 0 0 0 0 0 0 0 0 0 0 0 0 0 0 0 0 0 0 0 0 0.0342288824375681 0 0 0 0 0 0 0 0 0 0 0 0 0 0 0 0 0 0 0 0 0 0 0 0 0 0 0 0 0 0 0 0 0 0 0 0 0 0 0 0 0 0 0 0 0 0 0 0 0 0 0 0 0 0 0 0 0
0 0.0179569233219144 0 0 0 0 0 0 0 0 0 0 0 0 0 0 0.0143940417104235 0 0 0 0 0 0 0 0 0 0 0 0 0 0 0 0 0 0 0 0 0 0 0 0 0 0 0 0 0 0 0 0 0 0 0 0 0.319098831896849 0 0 0 0 0 0 0 0 0 0 0 0 0 0 0 0 0 0 0 0 0 0 0 0 0 0 0 0 0 0 0 0 0 0 0 0 0 0 0 0 0 0 0 0 0 0 0 0 0 0 0 0 0 0.0309161147543476 0 0 0 0 0 0 0 0 0 0 0 0 0 0.231282435865853 0 0.289995424471836 0.0700609675180349 0 0 0 0 0 0 0 0 0 0 0 0 0 0 0 0 0 0 0 0 0 0 0 0 0 0 0 0 0 0 0 0 0 0 0 0 0 0 0 0 0 0 0 0 0 0 0 0 0 0 0 0 0 0 0 0 0 0 0 0 0 0 0 0 0 0 0 0 0 0 0 0 0 0 0 0 0 0 0 0 0 0 0 0 0 0 0 0 0 0 0 0 0 0 0 0 0 0 0 0 0 0 0 0 0 0 0 0 0 0 0 0 0 0 0 0 0 0.0162154106174574 0.0100798498432843 0 0 0 0 0 0 0 0 0 0 0 0 0 0 0 0 0 0 0 0 0 0 0 0 0 0 0 0 0 0 0 0 0 0 0 0 0 0 0 0 0 0 0 0 0 0 0 0 0 0 0 0 0 0 0 0 0 0 0 0 0 0 0 0 0 0 0 0 0 0 0 0 0 0 0
0.00537596010691367 0 0.0213983487576406 0 0 0 0 0 0 0 0 0 0 0 0 0 0 0.0286629188541229 0.0633121111008945 0 0 0 0 0 0 0 0 0 0 0 0 0 0 0 0 0 0 0 0 0 0 0 0 0 0 0 0 0 0 0 0 0 0 0 0 0 0 0 0 0 0 0 0 0 0 0 0.0105080781794484 0 0 0 0 0 0 0 0 0 0 0 0 0 0 0 0 0 0 0 0 0 0 0 0 0 0 0 0 0 0 0 0 0 0 0 0 0 0 0 0 0 0 0 0 0 0.0818791275431484 0 0.0156738635330631 0.495349810459474 0.217854022159009 0 0 0 0 0 0 0 0 0 0 0 0 0 0 0 0 0 0 0 0 0 0 0 0 0 0 0 0 0 0 0 0 0 0 0 0 0 0 0 0 0 0 0 0 0 0 0 0 0 0 0.0244576101329267 0 0 0 0 0 0 0 0 0 0 0 0 0 0 0 0 0 0 0 0 0 0 0 0 0 0 0 0 0 0 0 0 0 0 0 0 0 0 0 0 0 0 0 0 0 0 0 0 0 0 0 0 0 0 0 0 0 0 0 0 0 0 0 0 0 0 0 0 0 0 0 0 0 0 0 0 0 0 0 0 0 0 0 0 0 0 0 0 0 0 0 0 0 0 0.00904625005136212 0 0 0 0 0 0.0133599364954107 0 0 0 0 0 0 0 0.0131219626265862 0 0 0 0 0 0 0 0 0 0 0 0 0 0 0 0 0 0 0 0 0 0 0 0 0 0 0 0 0 0 0 0 0 0 0 0 0 0 0 0 0 0
0 0.0340222327445878 0 0 0 0 0 0 0 0 0 0 0 0 0 0 0.0280324030360336 0 0 0 0 0 0 0 0 0 0 0 0 0 0 0 0 0 0 0 0 0 0 0 0 0 0 0 0 0 0 0 0 0 0 0 0 0.624947648965874 0 0 0 0 0 0 0 0 0 0 0 0 0 0 0 0 0 0 0 0 0 0 0 0 0 0 0 0 0 0 0 0 0 0 0 0 0 0 0 0 0 0 0 0 0 0 0 0 0 0 0.0170812411256893 0.0695653782637332 0 0 0.168628546198218 0 0 0 0 0 0 0 0 0 0 0 0 0 0 0 0 0 0 0 0 0 0 0 0 0 0 0 0 0 0 0 0 0 0 0 0 0 0 0 0 0 0 0 0 0 0 0 0 0 0 0 0 0 0 0 0 0 0 0 0 0 0 0 0 0 0 0 0 0 0 0 0 0 0 0 0 0 0 0 0 0 0 0 0 0 0 0 0 0 0 0 0 0 0 0 0 0 0 0 0 0 0 0 0 0 0 0 0 0 0 0 0 0 0 0 0 0 0 0 0 0 0 0 0 0 0 0 0 0 0 0 0 0 0 0 0 0 0 0 0 0 0 0 0 0 0 0 0 0 0 0 0 0 0 0.0577225496658645 0 0 0 0 0 0 0 0 0 0 0 0 0 0 0 0 0 0 0 0 0 0 0 0 0 0 0 0 0 0 0 0 0 0 0 0 0 0 0 0 0 0 0 0 0 0 0 0 0 0 0 0 0 0 0
0 0 0 0 0 0 0 0 0 0 0 0 0 0 0 0 0 0 0 0 0 0 0 0 0 0 0.204006208797014 0 0 0 0 0 0 0 0 0 0 0 0 0 0 0 0 0 0 0 0 0 0 0 0 0 0 0.217972492088885 0 0 0 0 0 0 0 0 0 0 0 0 0.0621362653581599 0 0 0 0 0 0 0 0 0 0 0 0 0 0 0 0 0 0 0 0 0 0 0 0 0 0 0 0 0 0 0 0 0 0 0 0 0 0.0647702977216458 0 0 0.190081435780465 0 0.143507965343605 0 0 0 0 0 0 0 0.117525334910226 0 0 0 0 0 0 0 0 0 0 0 0 0 0 0 0 0 0 0 0 0 0 0 0 0 0 0 0 0 0 0 0 0 0 0 0 0 0 0 0 0 0 0 0 0 0 0 0 0 0 0 0 0 0 0 0 0 0 0 0 0 0 0 0 0 0 0 0 0 0 0 0 0 0 0 0 0 0 0 0 0 0 0 0 0 0 0 0 0 0 0 0 0 0 0 0 0 0 0 0 0 0 0 0 0 0 0 0 0 0 0 0 0 0 0 0 0 0 0 0 0 0 0 0 0 0 0 0 0 0 0 0 0 0 0 0 0 0 0 0 0 0 0 0 0 0 0 0 0 0 0 0 0 0 0 0 0 0 0 0 0 0 0 0 0 0 0 0 0 0 0 0 0 0 0 0 0 0 0 0 0 0 0 0 0 0 0 0 0 0 0 0 0 0 0 0 0 0 0 0 0
0.0591159761715227 0 0 0 0 0.0857405981898587 0.0186049915938554 0 0 0 0.0213841732811308 0 0 0 0 0.00402114789545449 0 0 0.0168950949316081 0 0 0 0 0 0 0 0 0 0 0.00970747824854928 0 0 0 0 0 0 0 0 0 0 0 0 0 0 0 0 0 0 0 0 0 0 0 0.0448305271858109 0 0 0 0 0 0 0 0 0 0 0 0 0.0192547844036228 0.278687851179689 0.0591272363172563 0.0298171802436855 0 0 0 0 0 0 0 0 0 0 0 0 0 0 0 0 0 0 0 0 0 0 0.0202622157979967 0 0 0 0 0 0 0 0 0 0 0 0.00986100697742683 0 0 0 0.0378133506141202 0 0 0.0294103628311538 0.255466024137259 0 0 0 0 0 0 0 0 0 0 0 0 0 0 0 0 0 0 0 0 0 0 0 0 0 0 0 0 0 0 0 0 0 0 0 0 0 0 0 0 0 0 0 0 0 0 0 0 0 0 0 0 0 0 0 0 0 0 0 0 0 0 0 0 0 0 0 0 0 0 0 0 0 0 0 0 0 0 0 0 0 0 0 0 0 0 0 0 0 0 0 0 0 0 0 0 0 0 0 0 0 0 0 0 0 0 0 0 0 0 0 0 0 0 0 0 0 0 0 0 0 0 0 0 0 0 0 0 0 0 0 0 0 0 0 0 0 0 0 0 0 0 0 0 0 0 0 0 0 0 0 0 0 0 0 0 0 0 0 0 0 0 0 0 0 0 0 0 0 0 0 0 0 0 0 0 0 0 0 0 0 0 0 0 0 0 0 0 0 0 0 0 0 0 0 0 0 0 0 0 0 0 0 0 0 0
0 0.100848557958491 0 0 0 0 0 0 0 0 0 0.211929496575263 0 0.192927283712664 0 0 0 0 0 0 0 0 0 0 0 0 0 0 0 0 0 0 0 0 0 0 0 0 0 0 0 0 0 0 0 0 0 0 0 0 0 0 0 0 0 0 0 0 0 0 0 0 0 0 0 0 0 0.0510317015465514 0.0583695932721994 0.12142369234497 0 0 0 0 0 0 0 0 0 0 0 0 0 0 0 0 0 0 0 0 0 0 0 0 0 0 0 0 0 0 0 0 0 0 0 0 0 0 0 0 0 0.0592594947226572 0 0 0 0 0 0 0 0 0 0 0 0 0.13566892999438 0.068541249872824 0 0 0 0 0 0 0 0 0 0 0 0 0 0 0 0 0 0 0 0 0 0 0 0 0 0 0 0 0 0 0 0 0 0 0 0 0 0 0 0 0 0 0 0 0 0 0 0 0 0 0 0 0 0 0 0 0 0 0 0 0 0 0 0 0 0 0 0 0 0 0 0 0 0 0 0 0 0 0 0 0 0 0 0 0 0 0 0 0 0 0 0 0 0 0 0 0 0 0 0 0 0 0 0 0 0 0 0 0 0 0 0 0 0 0 0 0 0 0 0 0 0 0 0 0 0 0 0 0 0 0 0 0 0 0 0 0 0 0 0 0 0 0 0 0 0 0 0 0 0 0 0 0 0 0 0 0 0 0 0 0 0 0 0 0 0 0 0 0 0 0 0 0 0 0 0 0 0 0 0 0 0 0 0 0 0 0 0 0 0 0 0 0
0 0 0 0 0 0 0 0 0 0 0 0.0284885141367734 0 0.0339428033320943 0 0 0 0 0 0 0 0 0 0 0 0 0 0 0 0 0 0 0 0 0 0 0 0 0 0 0 0 0 0 0 0 0 0 0 0 0 0 0 0 0 0 0 0 0 0 0 0 0 0 0 0 0 0.129010402683416 0.140710169432896 0.150828009295968 0 0 0 0 0 0 0 0 0 0 0 0 0 0 0 0 0 0 0 0 0 0 0 0 0 0 0 0 0 0 0 0 0 0 0 0 0 0 0 0.0506190429647618 0.0266557670743489 0 0.0563739935016602 0.337027205150442 0 0 0 0 0 0 0 0.0463440924276392 0 0 0 0 0 0 0 0 0 0 0 0 0 0 0 0 0 0 0 0 0 0 0 0 0 0 0 0 0 0 0 0 0 0 0 0 0 0 0 0 0 0 0 0 0 0 0 0 0 0 0 0 0 0 0 0 0 0 0 0 0 0 0 0 0 0 0 0 0 0 0 0 0 0 0 0 0 0 0 0 0 0 0 0 0 0 0 0 0 0 0 0 0 0 0 0 0 0 0 0 0 0 0 0 0 0 0 0 0 0 0 0 0 0 0 0 0 0 0 0 0 0 0 0 0 0 0 0 0 0 0 0 0 0 0 0 0 0 0 0 0 0 0 0 0 0 0 0 0 0 0 0 0 0 0 0 0 0 0 0 0 0 0 0 0 0 0 0 0 0 0 0 0 0 0 0 0 0 0 0 0 0 0 0 0 0 0 0 0 0 0 0 0 0 0 0 0
0.0672252393578253 0 0 0 0 0 0 0 0 0 0.0376425589125619 0 0 0 0 0.0290423903405974 0 0 0 0 0 0 0 0 0 0 0 0 0 0 0 0 0 0 0 0 0 0 0 0 0 0 0 0 0 0 0 0 0 0 0 0 0 0 0 0 0 0 0 0 0 0 0 0 0 0 0 0 0 0 0 0 0 0 0 0 0 0 0 0 0 0 0 0 0 0 0 0 0 0 0 0 0 0 0 0 0 0 0 0 0 0 0 0 0 0 0.191091233496213 0 0 0.416557019080121 0 0.0534080302982252 0 0 0 0.0597776528009525 0 0 0 0 0 0.0924507560109949 0 0.0287885622742851 0.0240165574282235 0 0 0 0 0 0 0 0 0 0 0 0 0 0 0 0 0 0 0 0 0 0 0 0 0 0 0 0 0 0 0 0 0 0 0 0 0 0 0 0 0 0 0 0 0 0 0 0 0 0 0 0 0 0 0 0 0 0 0 0 0 0 0 0 0 0 0 0 0 0 0 0 0 0 0 0 0 0 0 0 0 0 0 0 0 0 0 0 0 0 0 0 0 0 0 0 0 0 0 0 0 0 0 0 0 0 0 0 0 0 0 0 0 0 0 0 0 0 0 0 0 0 0 0 0 0 0 0 0 0 0 0 0 0 0 0 0 0 0 0 0 0 0 0 0 0 0 0 0 0 0 0 0 0 0 0 0 0 0 0 0 0 0 0 0 0 0 0 0 0 0 0 0 0 0 0 0 0 0 0 0 0 0 0 0 0 0 0 0 0 0 0 0 0
0 0 0 0 0 0 0 0 0 0 0 0 0 0 0 0 0 0 0 0 0 0 0 0 0 0 0 0 0 0 0 0 0 0 0 0 0 0 0 0 0 0 0 0 0 0 0 0 0 0 0 0 0 0 0 0 0 0 0 0 0 0 0 0 0 0 0 0 0 0 0 0 0 0 0 0 0 0 0 0 0 0 0 0 0 0 0 0 0 0 0 0 0 0 0 0 0 0 0 0 0 0 0 0 0 0 0 0 0 0 0 0.353799746103629 0 0 0 0 0 0 0 0 0 0.172706835813464 0 0 0 0.473493418082907 0 0 0 0 0 0 0 0 0 0 0 0 0 0 0 0 0 0 0 0 0 0 0 0 0 0 0 0 0 0 0 0 0 0 0 0 0 0 0 0 0 0 0 0 0 0 0 0 0 0 0 0 0 0 0 0 0 0 0 0 0 0 0 0 0 0 0 0 0 0 0 0 0 0 0 0 0 0 0 0 0 0 0 0 0 0 0 0 0 0 0 0 0 0 0 0 0 0 0 0 0 0 0 0 0 0 0 0 0 0 0 0 0 0 0 0 0 0 0 0 0 0 0 0 0 0 0 0 0 0 0 0 0 0 0 0 0 0 0 0 0 0 0 0 0 0 0 0 0 0 0 0 0 0 0 0 0 0 0 0 0 0 0 0 0 0 0 0 0 0 0 0 0 0 0 0 0 0 0 0 0 0 0 0 0 0 0 0 0 0 0 0 0
0 0 0 0 0 0 0 0 0 0 0 0 0.19556035046507 0 0 0 0 0 0 0 0 0 0.0271230914068227 0 0.0371446237960319 0.00603944471117663 0 0 0.00339979121558471 0 0 0.0291154529458368 0 0.0118310292983201 0 0 0 0 0 0 0 0.00267212398057587 0 0 0 0 0 0 0 0 0 0 0 0 0 0.0531877007857483 0.00292479080395242 0 0 0 0 0 0 0 0 0 0 0 0 0 0 0 0 0 0 0 0 0 0 0 0 0 0 0 0 0 0 0 0 0 0 0.00804194786908897 0 0 0.00339567901521574 0 0 0 0 0 0 0 0 0 0 0 0.00874671481560238 0 0 0 0 0 0 0 0 0 0.0211048373047172 0 0.27062639965246 0 0 0 0 0 0 0 0 0 0.0078471159141535 0 0 0 0 0 0 0 0 0 0 0 0 0 0 0 0 0 0 0 0 0 0 0 0 0 0 0 0 0 0 0 0 0 0 0 0 0 0 0.136879866115679 0 0 0 0 0 0 0 0 0 0 0 0 0 0 0 0 0 0 0 0.0467127123756482 0 0 0 0 0 0 0 0 0 0 0 0 0 0 0 0 0 0 0 0 0.0732072750528742 0 0 0 0 0 0 0 0 0 0 0 0 0 0 0 0 0 0 0 0 0 0 0 0 0 0 0 0 0 0 0 0 0 0 0 0 0 0 0 0 0 0 0 0 0 0 0 0 0 0.0292920680323715 0 0 0.00448897490249019 0.0172422006497638 0 0 0 0 0 0.00341580889081615 0 0 0 0 0 0 0 0 0 0 0 0 0 0 0 0 0 0 0 0 0 0 0 0 0 0 0 0 0 0 0 0 0 0 0 0 0 0 0 0 0 0 0 0 0 0 0 0 0 0
0.0209127310926831 0 0.008250730394554 0 0 0 0 0 0 0 0 0 0 0 0 0 0 0.0292620047887462 0 0 0 0 0 0 0 0 0 0 0 0 0 0 0 0 0 0 0 0 0 0 0 0 0 0 0 0 0 0 0 0 0 0 0 0 0 0 0 0 0 0 0 0 0 0 0 0 0 0 0 0 0 0 0 0 0 0 0 0 0 0 0 0 0 0 0 0 0 0 0 0 0 0 0 0 0 0 0 0 0 0 0 0 0 0 0 0 0.716093112107178 0 0 0 0 0 0.0370278756096775 0 0 0 0.0566329733518111 0 0.0272289729403605 0 0 0 0 0 0 0 0 0 0 0 0 0 0 0 0 0 0 0 0 0 0 0 0 0 0 0 0 0 0 0 0 0 0 0 0 0 0 0 0 0 0 0 0 0 0 0 0 0.0511596214896882 0 0 0 0 0 0 0 0 0 0 0 0 0 0 0 0 0 0 0 0 0 0 0 0 0 0 0 0 0 0 0 0 0 0 0 0 0 0 0 0 0 0 0 0 0 0 0 0 0 0 0 0 0 0 0 0 0 0 0 0 0 0 0 0 0 0 0 0 0 0 0 0 0 0 0 0 0 0 0 0 0 0 0 0 0 0 0 0 0 0 0 0 0 0 0.0165301698358667 0 0 0 0 0 0.0236112397844766 0 0 0 0 0 0 0.0132905686049577 0 0 0 0 0 0 0 0 0 0 0 0 0 0 0 0 0 0 0 0 0 0 0 0 0 0 0 0 0 0 0 0 0 0 0 0 0 0 0 0 0 0 0
0 0 0.00819334214393582 0 0 0 0 0 0 0 0 0 0.0524099311930215 0 0 0 0 0 0.037518194502911 0 0 0 0 0 0 0 0 0 0 0 0 0 0 0 0 0 0 0 0 0 0 0 0 0 0 0 0 0 0 0 0 0 0 0 0 0 0 0 0 0 0 0 0 0 0 0 0 0 0 0 0 0 0 0 0 0 0 0 0 0 0 0 0 0 0 0 0 0 0 0 0 0 0 0 0 0 0 0 0 0 0 0 0 0 0 0 0.450388256038398 0 0 0 0 0 0 0 0.0781870051151712 0.0809903626261497 0 0.103371724786962 0.0594865107071877 0.0117735215212607 0 0 0 0 0 0 0 0 0 0 0 0 0 0 0 0 0 0 0 0 0 0 0 0 0 0 0 0 0 0 0 0 0 0 0 0 0 0 0 0 0 0 0 0 0 0 0 0.0196058943376107 0 0 0 0 0 0 0 0 0 0 0 0 0 0 0 0 0 0 0 0 0 0 0 0 0 0 0 0 0 0 0 0 0 0 0 0 0 0 0 0 0 0 0 0 0 0 0 0 0 0 0 0 0 0 0 0 0 0 0 0 0 0 0 0 0 0 0 0 0 0 0 0 0 0 0 0 0 0 0 0 0 0 0 0 0 0 0 0 0 0 0 0 0 0 0.0190052093909116 0.0175410111378381 0 0 0 0 0.024641594898785 0 0 0 0 0 0 0 0.0190714438463415 0 0 0 0 0 0 0 0 0 0 0 0 0 0 0 0 0 0 0 0 0 0 0 0 0.0178159977535161 0 0 0 0 0 0 0 0 0 0 0 0 0 0 0 0 0
0 0 0 0 0 0 0 0 0 0 0 0 0 0 0 0 0 0 0 0 0 0 0 0 0 0 0.15919756687553 0 0 0 0 0 0 0 0 0 0 0 0 0 0 0 0 0 0 0 0 0 0 0 0 0 0 0 0 0 0 0 0 0 0 0 0 0 0 0 0 0 0 0 0 0 0 0 0 0 0 0 0 0 0 0 0 0 0 0 0 0 0 0 0 0 0 0 0 0 0 0 0 0 0 0 0 0 0 0 0 0 0.154967049658858 0 0 0 0 0 0 0 0.358133749784076 0 0 0.195104406308049 0 0 0 0 0 0 0 0 0 0 0 0 0 0 0 0 0 0 0 0 0 0 0 0 0 0 0 0 0 0 0 0 0 0 0 0 0 0 0 0 0 0 0 0 0 0 0 0 0 0 0 0 0 0 0 0 0 0 0 0 0 0 0 0 0 0 0 0 0 0 0 0 0 0 0 0 0 0 0 0 0 0 0 0 0 0 0 0 0 0 0 0 0 0 0 0 0 0 0 0 0 0 0 0 0 0 0 0 0 0 0 0 0 0 0 0 0 0 0 0 0 0 0 0 0 0 0 0 0 0 0 0 0 0 0 0 0 0 0 0 0 0 0 0.078205941109514 0 0 0 0 0 0.0543912862639725 0 0 0 0 0 0 0 0 0 0 0 0 0 0 0 0 0 0 0 0 0 0 0 0 0 0 0 0 0 0 0 0 0 0 0 0 0 0 0 0 0 0 0 0 0 0 0 0 0
0.0111899421864673 0 0 0 0 0 0 0 0 0 0.00384953809635688 0 0.276458544597309 0 0 0 0 0 0 0 0 0 0.0551406666079734 0 0.0583568521869823 0.00798614935967878 0 0 0.00399735933124718 0 0 0.0119339178407509 0 0 0 0 0 0 0 0 0 0.00563660549776424 0 0 0 0 0 0 0.00921609735810965 0 0 0 0 0 0 0 0 0 0 0 0 0 0 0 0 0 0 0 0 0 0 0 0 0 0 0 0 0 0 0 0 0 0 0 0 0 0 0 0 0 0 0 0 0 0 0 0 0 0 0 0 0 0 0 0 0 0 0 0 0 0 0 0 0 0.356817978855228 0.0138585961618584 0.0211710547250613 0 0 0.0226748848292251 0 0 0 0 0 0 0.00512837666636693 0 0.00844043314264594 0 0 0 0 0 0 0 0 0 0 0 0 0 0 0 0 0 0 0 0 0 0 0 0 0 0 0 0 0 0 0 0 0 0 0 0 0 0 0.0500367874354925 0 0 0 0 0 0 0 0 0 0 0 0 0 0 0 0 0 0 0 0.0183660234005206 0 0 0 0 0 0 0 0 0 0 0 0 0 0 0 0 0 0 0 0 0.0165850174001348 0 0 0 0 0 0 0 0 0 0 0 0 0 0 0 0 0 0 0 0 0 0 0 0 0 0 0 0 0 0 0 0 0 0 0 0 0 0 0 0 0 0 0 0 0 0 0 0 0 0 0 0 0 0.0271983713544195 0 0.00352479400029011 0 0 0 0.0124320089661167 0 0 0 0 0 0 0 0 0 0 0 0 0 0 0 0 0 0 0 0 0 0 0 0 0 0 0 0 0 0 0 0 0 0 0 0 0 0 0 0 0 0 0 0 0 0 0 0 0 0
0 0 0 0 0 0 0 0 0 0 0 0 0.100181807207749 0 0 0 0 0 0 0 0 0 0.042623650250597 0 0.0227937175693549 0 0.0433653702141522 0 0 0 0 0.0195895179138941 0 0 0 0 0 0 0 0 0 0 0 0 0 0 0 0 0 0 0 0 0 0 0 0 0 0 0 0 0 0 0 0 0 0 0 0 0 0 0 0 0 0 0 0 0 0 0 0 0 0 0 0 0 0 0 0 0 0 0 0 0 0 0 0 0 0 0 0 0 0 0 0 0 0 0 0 0 0 0 0 0 0 0 0 0.0121580513531725 0.0581542128788868 0.0657928473273028 0 0.0975732959943122 0 0 0 0 0 0 0 0 0 0 0 0 0 0 0 0 0 0 0 0 0 0 0 0 0 0 0 0 0 0 0 0 0 0 0 0 0 0 0 0 0 0 0 0 0 0 0.267168044212369 0 0 0 0 0 0 0 0 0 0 0 0 0 0 0 0 0 0 0 0.031037392462518 0 0 0 0 0 0 0 0 0 0 0 0 0 0 0 0 0 0 0 0 0 0 0 0 0 0 0 0 0 0 0 0 0 0 0 0 0 0 0 0 0 0 0 0 0 0 0 0 0 0 0 0 0 0 0 0 0 0 0 0 0 0 0 0 0 0 0 0 0 0 0 0 0 0 0.00950384823915014 0.198917230719064 0 0.0187590571228469 0 0 0 0 0 0 0 0 0 0 0 0 0 0 0 0 0 0 0 0 0 0 0 0 0 0 0 0 0 0 0 0 0 0 0 0.0123819565346305 0 0 0 0 0 0 0 0 0 0 0 0 0 0 0 0 0
0 0 0 0 0 0 0 0 0 0 0 0 0.0508444341695638 0 0 0 0 0 0 0 0 0 0.157861500694875 0 0.12970039484217 0 0.102411633439517 0 0 0 0 0.108164757553325 0 0 0 0 0 0 0 0 0 0.0287549176478124 0 0 0 0 0 0 0.0888116534283143 0 0 0 0 0 0 0 0 0 0 0 0 0 0 0 0 0 0 0 0 0 0 0 0 0 0 0 0 0 0 0 0 0 0 0 0 0 0 0 0 0 0 0 0 0 0 0 0 0 0 0 0 0 0 0 0 0 0 0 0 0 0 0 0 0 0 0 0 0 0 0.18976409251481 0 0 0 0 0 0 0 0 0 0 0 0 0 0 0 0 0 0 0 0 0 0 0 0 0 0 0 0 0 0 0 0 0 0 0 0 0 0 0 0 0 0 0 0 0 0 0 0 0 0 0 0 0 0 0 0 0 0 0 0 0 0 0 0 0 0 0 0 0 0 0 0 0 0 0 0 0 0 0 0 0 0 0 0 0 0 0 0 0 0 0.0257653543991282 0 0 0 0 0 0 0 0 0 0 0 0 0 0 0 0 0 0 0 0 0 0 0 0 0 0 0 0 0 0 0 0 0 0 0 0 0 0 0 0 0 0 0 0 0 0 0 0 0 0 0 0 0.117921261310483 0 0 0 0 0 0 0 0 0 0 0 0 0 0 0 0 0 0 0 0 0 0 0 0 0 0 0 0 0 0 0 0 0 0 0 0 0 0 0 0 0 0 0 0 0 0 0 0 0 0 0 0 0 0 0
0 0 0 0 0 0 0 0 0 0 0 0 0 0 0 0 0 0 0 0 0 0 0 0 0 0 0 0 0 0 0 0 0 0 0 0 0 0 0 0 0 0 0 0 0 0 0 0 0 0 0 0 0 0 0 0 0 0 0 0 0 0 0 0 0 0 0 0 0 0 0 0 0 0 0 0 0 0 0 0 0 0 0 0 0 0 0 0 0 0 0 0 0 0 0 0 0 0 0 0 0 0 0 0 0 0.37816110336376 0 0 0 0 0 0.0658762751961909 0.138713062488583 0.233857672503726 0 0 0 0 0 0 0 0 0 0.0813563347879891 0.102035551659751 0 0 0 0 0 0 0 0 0 0 0 0 0 0 0 0 0 0 0 0 0 0 0 0 0 0 0 0 0 0 0 0 0 0 0 0 0 0 0 0 0 0 0 0 0 0 0 0 0 0 0 0 0 0 0 0 0 0 0 0 0 0 0 0 0 0 0 0 0 0 0 0 0 0 0 0 0 0 0 0 0 0 0 0 0 0 0 0 0 0 0 0 0 0 0 0 0 0 0 0 0 0 0 0 0 0 0 0 0 0 0 0 0 0 0 0 0 0 0 0 0 0 0 0 0 0 0 0 0 0 0 0 0 0 0 0 0 0 0 0 0 0 0 0 0 0 0 0 0 0 0 0 0 0 0 0 0 0 0 0 0 0 0 0 0 0 0 0 0 0 0 0 0 0 0 0 0 0 0 0 0 0 0 0 0 0 0 0 0 0 0 0 0 0
0 0 0 0 0 0 0 0 0 0 0 0 0 0 0 0 0 0 0 0 0 0 0 0 0 0 0 0 0 0 0 0 0 0 0 0 0 0 0 0 0 0 0 0 0 0 0 0 0 0 0 0 0 0 0 0 0 0 0 0.116585437861316 0 0 0 0 0 0 0 0.0179661223487155 0 0 0 0 0 0 0 0 0.0229772925914808 0 0 0 0 0 0 0 0 0 0 0 0 0 0 0 0 0 0 0 0 0 0 0 0 0 0 0 0 0 0 0 0 0 0 0 0 0 0 0 0 0 0 0 0 0 0 0.249331708069649 0.466105958446101 0.107277944245077 0 0 0 0.0197555364376605 0 0 0 0 0 0 0 0 0 0 0 0 0 0 0 0 0 0 0 0 0 0 0 0 0 0 0 0 0 0 0 0 0 0 0 0 0 0 0 0 0 0 0 0 0 0 0 0 0 0 0 0 0 0 0 0 0 0 0 0 0 0 0 0 0 0 0 0 0 0 0 0 0 0 0 0 0 0 0 0 0 0 0 0 0 0 0 0 0 0 0 0 0 0 0 0 0 0 0 0 0 0 0 0 0 0 0 0 0 0 0 0 0 0 0 0 0 0 0 0 0 0 0 0 0 0 0 0 0 0 0 0 0 0 0 0 0 0 0 0 0 0 0 0 0 0 0 0 0 0 0 0 0 0 0 0 0 0 0 0 0 0 0 0 0 0 0 0 0 0 0 0 0 0 0 0 0 0 0 0 0 0 0 0 0 0 0 0 0
0 0 0 0 0 0 0 0 0 0 0 0 0 0 0 0 0 0 0 0 0 0 0 0 0 0 0 0.032006121821962 0 0 0 0 0 0 0 0 0 0 0 0 0 0 0 0 0 0 0 0 0 0 0 0 0 0.0463399276485936 0 0 0 0 0 0 0 0 0 0 0 0 0 0.0128232155384847 0 0 0 0 0 0 0 0 0 0 0 0 0 0 0 0 0 0 0 0 0 0 0 0 0 0 0 0 0 0 0 0 0 0 0 0 0 0.171081119350637 0 0 0 0 0 0 0.0155848850444865 0 0 0 0 0 0 0 0 0.0293540553265085 0.179115783211549 0 0.13723340924936 0.335989289609268 0 0 0 0 0 0 0 0 0 0 0 0 0 0 0 0 0 0 0 0 0 0 0 0 0 0 0 0 0 0 0 0 0 0 0 0 0 0 0 0 0 0 0 0 0 0 0 0 0 0 0 0 0 0 0 0 0 0 0 0 0 0 0 0 0 0 0 0 0 0 0 0 0 0 0 0 0 0 0 0 0 0 0 0 0.0298511878941042 0 0 0 0 0 0 0 0 0 0 0 0 0 0 0 0 0 0 0 0 0 0 0 0 0 0 0 0 0 0 0 0 0 0 0 0 0 0 0 0 0 0 0 0 0 0 0 0 0 0 0 0 0 0 0 0 0 0 0.0106210053050461 0 0 0 0 0 0 0 0 0 0 0 0 0 0 0 0 0 0 0 0 0 0 0 0 0 0 0 0 0 0 0 0 0 0 0 0 0 0 0 0 0 0 0 0 0 0 0 0 0
0 0.0495320383100062 0.013537357232832 0 0 0 0 0 0 0 0 0 0 0.0236369163379405 0 0 0.175404433123002 0 0.038427875090531 0.0208641334804369 0.0241138385577958 0 0 0 0 0 0 0 0 0 0 0 0 0 0 0 0 0 0 0 0 0 0 0 0 0 0 0 0 0 0 0 0 0 0 0 0 0 0 0.216708430641628 0.00570456623686344 0 0 0 0 0 0.013113034681449 0.00867666084485294 0 0 0 0 0 0 0 0 0 0.00709421912915882 0 0 0 0 0 0 0 0 0 0 0 0 0 0 0 0 0 0 0 0 0 0 0 0 0 0 0 0.0255625070386722 0 0 0 0 0.0193571495153344 0 0.00804101290200687 0 0 0 0 0 0 0 0 0.022769035149858 0.20708916452256 0.0848743047098753 0 0.0354933224951965 0 0 0 0 0 0 0 0 0 0 0 0 0 0 0 0 0 0 0 0 0 0 0 0 0 0 0 0 0 0 0 0 0 0 0 0 0 0 0 0 0 0 0 0 0 0 0 0 0 0 0 0 0 0 0 0 0 0 0 0 0 0 0 0 0 0 0 0 0 0 0 0 0 0 0 0 0 0 0 0 0 0 0 0 0 0 0 0 0 0 0 0 0 0 0 0 0 0 0 0 0 0 0 0 0 0 0 0 0 0 0 0 0 0 0 0 0 0 0 0 0 0 0 0 0 0 0 0 0 0 0 0 0 0 0 0 0 0 0 0 0 0 0 0 0 0 0 0 0 0 0 0 0 0 0 0 0 0 0 0 0 0 0 0 0 0 0 0 0 0 0 0 0 0 0 0 0 0 0 0 0 0 0 0 0 0 0 0 0 0 0 0 0
0 0 0 0 0 0 0 0 0 0 0 0 0 0 0 0 0 0 0 0 0 0 0 0 0 0 0 0 0 0 0 0 0 0 0 0 0 0 0 0 0 0 0 0 0 0 0 0 0 0 0 0 0 0 0 0 0 0 0 0 0 0 0 0 0 0 0 0 0 0 0 0 0 0 0 0 0 0 0 0 0 0 0 0 0 0 0 0 0 0 0 0 0 0 0 0 0 0 0 0 0 0 0 0 0 0 0 0 0 0 0.0220354274115374 0 0 0.322372217665663 0 0 0 0 0 0 0 0 0.107396868453847 0.468220327979881 0.0799751584890714 0 0 0 0 0 0 0 0 0 0 0 0 0 0 0 0 0 0 0 0 0 0 0 0 0 0 0 0 0 0 0 0 0 0 0 0 0 0 0 0 0 0 0 0 0 0 0 0 0 0 0 0 0 0 0 0 0 0 0 0 0 0 0 0 0 0 0 0 0 0 0 0 0 0 0 0 0 0 0 0 0 0 0 0 0 0 0 0 0 0 0 0 0 0 0 0 0 0 0 0 0 0 0 0 0 0 0 0 0 0 0 0 0 0 0 0 0 0 0 0 0 0 0 0 0 0 0 0 0 0 0 0 0 0 0 0 0 0 0 0 0 0 0 0 0 0 0 0 0 0 0 0 0 0 0 0 0 0 0 0 0 0 0 0 0 0 0 0 0 0 0 0 0 0 0 0 0 0 0 0 0 0 0 0 0 0 0 0 0 0 0 0 0 0
0 0 0 0 0 0 0 0 0 0 0 0 0.0636627670468255 0 0 0 0 0 0 0 0 0 0.0986003952613676 0 0.493364448247684 0.267689736473231 0 0 0 0 0 0 0 0 0 0 0 0 0 0 0 0 0 0 0 0 0 0 0 0 0 0 0 0 0 0 0 0 0 0 0 0 0 0 0 0 0 0 0 0 0 0 0 0 0 0 0 0 0 0 0 0 0 0 0 0 0 0 0 0 0 0 0 0 0.039388770063165 0 0 0 0 0 0 0 0 0 0 0 0 0 0 0 0 0 0 0 0 0 0 0 0.0372938829077267 0 0 0 0 0 0 0 0 0 0 0 0 0 0 0 0 0 0 0 0 0 0 0 0 0 0 0 0 0 0 0 0 0 0 0 0 0 0 0 0 0 0 0 0 0 0 0 0 0 0 0 0 0 0 0 0 0 0 0 0 0 0 0 0 0 0 0 0 0 0 0 0 0 0 0 0 0 0 0 0 0 0 0 0 0 0 0 0 0 0 0 0 0 0 0 0 0 0 0 0 0 0 0 0 0 0 0 0 0 0 0 0 0 0 0 0 0 0 0 0 0 0 0 0 0 0 0 0 0 0 0 0 0 0 0 0 0 0 0 0 0 0 0 0 0 0 0 0 0 0 0 0 0 0 0 0 0 0 0 0 0 0 0 0 0 0 0 0 0 0 0 0 0 0 0 0 0 0 0 0 0 0 0 0 0 0 0 0 0 0 0 0 0 0 0 0 0 0 0 0
0 0 0 0 0.00728532635872548 0.00547431810598967 0 0.00742585987310089 0 0 0 0.0173189922396055 0 0.0253788324962179 0.0509625373265375 0.0676494976873253 0 0 0 0 0 0 0 0 0 0 0 0 0 0.0550130127117091 0.351040648546588 0 0 0 0 0 0 0 0 0 0 0 0 0 0 0 0 0 0 0 0 0 0 0 0 0 0 0 0 0 0 0 0 0 0 0 0 0 0 0 0 0 0 0 0 0 0 0 0 0 0 0 0 0 0 0 0 0.0355023668989057 0 0 0 0 0 0 0 0.0152600270528868 0 0.0996236265396697 0 0.00705673818350231 0 0 0 0 0 0 0 0 0 0 0 0 0 0 0 0 0 0 0 0 0 0 0 0 0 0 0 0 0 0 0 0 0 0 0 0.0101239176135954 0.137222692274296 0.107661606091345 0 0 0 0 0 0 0 0 0 0 0 0 0 0 0 0 0 0 0 0 0 0 0 0 0 0 0 0 0 0 0 0 0 0 0 0 0 0 0 0 0 0 0 0 0 0 0 0 0 0 0 0 0 0 0 0 0 0 0 0 0 0 0 0 0 0 0 0 0 0 0 0 0 0 0 0 0 0 0 0 0 0 0 0 0 0 0 0 0 0 0 0 0 0 0 0 0 0 0 0 0 0 0 0 0 0 0 0 0 0 0 0 0 0 0 0 0 0 0 0 0 0 0 0 0 0 0 0 0 0 0 0 0 0 0 0 0 0 0 0 0 0 0 0 0 0 0 0 0 0 0 0 0 0 0 0 0 0 0 0 0 0 0 0 0 0 0 0 0 0 0 0 0 0 0 0 0 0 0 0 0
0 0 0 0.0191737255470737 0 0.00742230099581694 0 0 0 0 0 0 0.0210149078083931 0.0522566387126713 0 0 0.0131468806644115 0 0 0.0227387717115995 0 0 0.105011390387679 0 0.0197277174878924 0 0 0 0 0 0.0212761646018062 0 0 0 0 0 0 0 0 0 0 0 0 0 0.0529192016448031 0 0 0 0 0 0 0 0 0 0 0 0 0 0 0 0 0 0 0 0 0.0318575806371501 0 0 0 0 0 0 0 0.00939839166384686 0.0125903952225732 0 0 0 0 0 0 0.00878648858085956 0 0 0 0 0 0 0 0 0 0 0 0 0 0 0 0 0 0.0147695704521555 0 0 0 0 0 0 0 0 0 0 0 0 0 0 0.0189187174821982 0 0 0 0.0154336905775827 0 0 0 0 0 0 0 0 0 0 0 0 0 0 0 0 0 0 0 0 0 0 0 0 0 0 0 0 0 0 0 0 0 0 0 0 0 0 0 0 0 0 0 0.0170170958715497 0.0142756756181338 0 0 0.0100774801033718 0 0.100959847723042 0.0744827405448332 0.107319407737835 0 0 0 0 0 0 0 0.00765379874321169 0 0 0.0168101700862024 0 0 0.0137423072070486 0 0 0 0 0 0.0390615511844337 0 0 0 0 0 0 0 0 0 0 0 0 0 0 0 0.00664305030626101 0 0 0 0 0 0 0 0 0 0 0 0 0.0192815422010349 0 0 0 0 0.0115465881549587 0 0 0 0 0 0 0 0 0.0573712020014142 0.0470317579209566 0 0 0 0 0 0 0 0 0 0 0 0 0 0 0 0 0 0 0 0 0 0 0 0 0 0 0 0 0.0102832504172004 0 0 0 0 0 0 0 0 0 0 0 0 0 0 0 0 0 0 0 0 0 0 0 0 0 0 0 0 0 0 0 0 0 0 0 0 0 0 0 0 0 0 0 0 0 0 0 0 0 0 0 0 0 0 0
0 0 0 0 0 0 0 0 0 0 0 0 0 0 0 0 0 0 0 0 0 0 0 0 0 0 0 0 0 0 0 0 0 0 0 0 0 0 0 0 0 0 0 0 0 0.230544081926799 0.128842422726034 0 0 0.0646787089375058 0.0332705671850084 0 0 0 0 0 0 0 0 0.0448492601413958 0.396526780281326 0 0 0 0 0 0 0 0 0 0 0 0 0 0 0 0.019292145090492 0 0 0 0 0 0 0 0 0 0 0 0 0 0 0 0 0 0 0 0 0 0 0 0 0 0 0 0 0 0 0 0 0 0 0 0 0 0 0 0 0 0 0 0 0 0.0530722534993337 0 0 0 0 0 0 0 0 0 0 0 0 0 0 0 0 0 0.0289237802121055 0 0 0 0 0 0 0 0 0 0 0 0 0 0 0 0 0 0 0 0 0 0 0 0 0 0 0 0 0 0 0 0 0 0 0 0 0 0 0 0 0 0 0 0 0 0 0 0 0 0 0 0 0 0 0 0 0 0 0 0 0 0 0 0 0 0 0 0 0 0 0 0 0 0 0 0 0 0 0 0 0 0 0 0 0 0 0 0 0 0 0 0 0 0 0 0 0 0 0 0 0 0 0 0 0 0 0 0 0 0 0 0 0 0 0 0 0 0 0 0 0 0 0 0 0 0 0 0 0 0 0 0 0 0 0 0 0 0 0 0 0 0 0 0 0 0 0 0 0 0 0 0 0 0 0 0 0 0 0 0 0 0 0 0 0 0 0 0 0 0 0 0 0 0 0 0 0 0
0 0 0 0.116928858851687 0.00597666862485543 0.00560574797731255 0 0.0208771089423605 0.076161630289997 0.0129164168756781 0 0 0 0 0 0 0 0 0 0 0 0 0 0 0 0 0 0 0 0 0 0 0 0 0 0 0.114425694726619 0.196252600327905 0 0 0 0 0 0 0 0 0 0 0 0 0 0 0 0 0.00391562475870252 0 0 0 0 0 0 0 0 0 0 0 0 0 0 0 0 0.002789626463698 0 0 0 0 0.00206099857952175 0 0 0 0 0 0 0 0 0 0.00353342307327104 0 0 0 0 0 0 0.0642448498080781 0 0.00718620451211042 0 0 0 0 0 0 0 0 0 0 0 0 0 0 0 0 0 0 0 0 0 0 0 0 0 0 0 0 0 0 0 0 0 0 0 0 0 0.367124546188205 0 0 0 0 0 0 0 0 0 0 0 0 0 0 0 0 0 0 0 0 0 0 0 0 0 0 0 0 0 0 0 0 0 0 0 0 0 0 0 0 0 0 0 0 0 0 0 0 0 0 0 0 0 0 0 0 0 0 0 0 0 0 0 0 0 0 0 0 0 0 0 0 0 0 0 0 0 0 0 0 0 0 0 0 0 0 0 0 0 0 0 0 0 0 0 0 0 0 0 0 0 0 0 0 0 0 0 0 0 0 0 0 0 0 0 0 0 0 0 0 0 0 0 0 0 0 0 0 0 0 0 0 0 0 0 0 0 0 0 0 0 0 0 0 0 0 0 0 0 0 0 0 0 0 0 0 0 0 0 0 0 0 0 0 0 0 0 0 0 0 0 0 0 0 0 0 0 0 0 0 0 0 0 0 0
0 0 0 0 0 0 0 0.162894716965701 0 0 0 0 0 0 0 0 0 0 0 0 0 0 0 0 0 0 0 0 0 0 0 0 0 0 0 0 0 0 0 0 0 0 0 0 0 0.0181483950711446 0.280421654664466 0 0 0 0.0103203337754834 0 0 0 0 0 0 0 0 0 0.0228153873230976 0 0 0 0 0 0 0 0 0 0 0 0 0.144390539031537 0 0 0 0 0 0 0 0 0 0 0 0 0 0 0 0 0 0 0 0 0 0 0 0 0 0 0 0 0 0 0 0 0 0 0 0 0 0 0 0 0 0 0 0 0 0 0 0 0 0 0 0 0 0 0 0 0 0 0.222060431763237 0.121372384945209 0 0 0 0 0 0 0.0175761564601241 0 0 0 0 0 0 0 0 0 0 0 0 0 0 0 0 0 0 0 0 0 0 0 0 0 0 0 0 0 0 0 0 0 0 0 0 0 0 0 0 0 0 0 0 0 0 0 0 0 0 0 0 0 0 0 0 0 0 0 0 0 0 0 0 0 0 0 0 0 0 0 0 0 0 0 0 0 0 0 0 0 0 0 0 0 0 0 0 0 0 0 0 0 0 0 0 0 0 0 0 0 0 0 0 0 0 0 0 0 0 0 0 0 0 0 0 0 0 0 0 0 0 0 0 0 0 0 0 0 0 0 0 0 0 0 0 0 0 0 0 0 0 0 0 0 0 0 0 0 0 0 0 0 0 0 0 0 0 0 0 0 0 0 0 0 0 0 0 0 0 0 0 0 0 0 0 0 0
0 0 0 0 0 0 0 0 0 0 0 0 0 0 0 0 0 0 0 0 0 0 0 0 0 0 0 0 0 0 0 0 0 0 0 0 0 0 0 0 0 0 0 0 0 0.0163737666852522 0.279124848995072 0 0 0 0.0225156882901011 0 0 0 0 0 0 0 0.0526423816276636 0 0.0175750729875707 0 0 0 0 0 0 0 0 0 0 0 0 0.214720198715442 0 0 0 0 0 0 0 0 0 0 0 0 0 0 0 0 0 0 0 0 0 0 0 0 0 0 0 0 0 0 0 0 0 0 0 0 0 0 0 0 0 0 0 0 0 0 0 0 0 0 0 0 0 0 0 0 0 0.233036949406057 0 0.0121431330871457 0 0 0 0 0 0 0.151867960205696 0 0 0 0 0 0 0 0 0 0 0 0 0 0 0 0 0 0 0 0 0 0 0 0 0 0 0 0 0 0 0 0 0 0 0 0 0 0 0 0 0 0 0 0 0 0 0 0 0 0 0 0 0 0 0 0 0 0 0 0 0 0 0 0 0 0 0 0 0 0 0 0 0 0 0 0 0 0 0 0 0 0 0 0 0 0 0 0 0 0 0 0 0 0 0 0 0 0 0 0 0 0 0 0 0 0 0 0 0 0 0 0 0 0 0 0 0 0 0 0 0 0 0 0 0 0 0 0 0 0 0 0 0 0 0 0 0 0 0 0 0 0 0 0 0 0 0 0 0 0 0 0 0 0 0 0 0 0 0 0 0 0 0 0 0 0 0 0 0 0 0 0 0 0 0 0 0 0
0 0 0 0.0797818994959042 0.00535351121638506 0.0111130270237117 0 0.100094395419855 0.0563447888013534 0.0239250638764869 0 0.00256377254822217 0 0.00118864461784084 0.00093041419946937 0.00164807197511781 0 0 0 0 0 0 0 0 0 0 0 0 0.00400651485047269 0.00400858052393046 0.00548488684991684 0 0 0 0 0 0.0745626040883351 0.104428033177135 0.000686677283602201 0 0 0 0 0 0.000726186268315131 0 0.0202069264992927 0 0 0 0 0 0 0 0.00836975046853753 0 0 0 0 0 0 0 0 0 0 0 0 0 0 0 0 0.00419086158571328 0 0 0 0 0.00349947750560729 0 0 0 0 0 0 0 0 0 0.00396245961051138 0.0059895381973925 0 0 0 0 0 0.0353849185831266 0 0.00910985207451732 0 0 0 0 0.000862654202430137 0 0 0 0 0 0 0 0 0 0 0 0 0 0 0 0 0 0 0 0 0 0 0 0 0 0 0 0 0 0.375959901402622 0.0273206458488528 0.0026046431084013 0 0 0 0 0 0 0.0129463093207339 0.00253408749880801 0 0 0 0 0 0 0 0 0 0 0 0 0.00245109729707117 0.00620757116333317 0 0 0 0 0 0 0 0 0 0 0 0 0 0 0 0 0 0 0 0 0 0 0 0 0 0 0 0 0 0 0 0 0 0 0 0 0 0 0 0 0 0 0 0 0 0 0 0 0 0 0 0 0 0 0 0 0 0 0 0 0 0 0 0 0 0 0 0 0 0 0 0 0 0 0 0 0 0 0 0 0 0 0 0 0 0 0 0 0 0 0 0 0 0 0 0 0 0 0 0 0 0 0 0.00155223341699458 0 0 0 0 0 0 0 0 0 0 0 0 0 0 0 0 0 0 0 0 0 0 0 0 0 0 0 0 0 0 0 0 0 0 0 0 0 0 0 0 0 0 0 0 0 0 0 0 0 0 0 0 0 0 0 0 0 0 0 0
0 0 0 0 0.00348504054392746 0.00231542246913236 0 0 0 0 0 0.0139834748204009 0 0.0977595072842525 0.023322116161288 0.0904018941703474 0 0 0 0.00438204813412375 0.15620698566217 0 0 0 0 0 0 0 0 0 0.00707273327563295 0 0 0 0 0 0 0 0.0456641010847982 0 0 0 0.0469185714973228 0 0.047233225829521 0 0 0.04352482234535 0 0.0667617573423986 0 0.00446163473726389 0 0 0 0 0 0 0 0.00704941907924687 0 0 0.0502540284881341 0.00542115530644517 0 0.00256808448029527 0 0.00787060781399971 0.00995679301771048 0.0044729981501336 0.075291121475307 0 0 0 0.00681718009956403 0.00283046817335956 0 0.0540559478895092 0.00581252895066831 0 0 0 0 0 0 0 0 0 0 0 0 0 0 0 0 0 0 0 0 0 0 0 0 0 0 0 0 0 0 0 0 0 0 0 0 0 0 0 0 0 0 0 0 0 0 0 0 0 0 0 0 0 0 0 0 0.0375290086424705 0 0 0.0765773230752266 0 0 0 0 0 0 0 0 0 0 0 0 0 0 0 0 0 0 0 0 0 0 0 0 0 0 0 0 0 0 0 0 0 0 0 0 0 0 0 0 0 0 0 0 0 0 0 0 0 0 0 0 0 0 0 0 0 0 0 0 0 0 0 0 0 0 0 0 0 0 0 0 0 0 0 0 0 0 0 0 0 0 0 0 0 0 0 0 0 0 0 0 0 0 0 0 0 0 0 0 0 0 0 0 0 0 0 0 0 0 0 0 0 0 0 0 0 0 0 0 0 0 0 0 0 0 0 0 0 0 0 0 0 0 0 0 0 0 0 0 0 0 0 0 0 0 0 0 0 0 0 0 0 0 0 0 0 0 0 0 0 0 0 0 0 0 0 0 0 0 0 0 0 0 0 0 0 0 0 0
0 0 0 0 0 0 0 0 0 0 0 0 0 0.0456368222922005 0.0192677689541923 0.0896624420104143 0 0 0 0 0.0216669484984264 0 0 0 0 0 0 0 0 0 0.0165677167310501 0 0 0 0 0 0 0 0 0 0 0 0 0 0 0 0 0 0 0 0 0.0121607001215999 0 0 0 0 0 0 0 0 0 0 0 0 0 0 0 0 0 0 0.0932683283948768 0 0.0252713844874971 0 0 0.0230732579147586 0 0 0 0.00911036577614431 0 0 0 0 0 0 0 0 0 0 0 0 0 0 0 0 0 0.186552362033994 0 0 0 0 0 0 0 0 0 0 0 0 0 0 0 0 0 0 0 0 0 0 0 0 0 0 0 0 0 0.0173195132928674 0 0 0 0 0 0 0.128780115358546 0 0.172260841764936 0.0488211302163708 0.0905803021521256 0 0 0 0 0 0 0 0 0 0 0 0 0 0 0 0 0 0 0 0 0 0 0 0 0 0 0 0 0 0 0 0 0 0 0 0 0 0 0 0 0 0 0 0 0 0 0 0 0 0 0 0 0 0 0 0 0 0 0 0 0 0 0 0 0 0 0 0 0 0 0 0 0 0 0 0 0 0 0 0 0 0 0 0 0 0 0 0 0 0 0 0 0 0 0 0 0 0 0 0 0 0 0 0 0 0 0 0 0 0 0 0 0 0 0 0 0 0 0 0 0 0 0 0 0 0 0 0 0 0 0 0 0 0 0 0 0 0 0 0 0 0 0 0 0 0 0 0 0 0 0 0 0 0 0 0 0 0 0 0 0 0 0 0 0 0 0 0 0 0 0 0 0 0 0 0 0 0 0 0
0 0 0 0 0 0 0 0 0 0 0 0 0 0 0 0 0 0 0 0 0 0 0 0 0 0 0 0 0 0 0.133461713532742 0 0 0 0 0 0 0.00988856351815561 0 0 0 0 0 0 0 0 0 0 0 0 0 0 0 0 0 0 0 0 0 0 0 0 0 0 0 0 0 0 0 0 0 0 0 0 0 0 0 0 0 0 0 0.0330646443733686 0 0 0 0.0153970262196298 0 0.0326916990627549 0 0.019976690303358 0 0 0 0 0 0.0440127002269927 0.0772801934761923 0.241998068868415 0.048451364943479 0.033668103800285 0 0 0 0 0 0 0 0 0 0 0 0 0 0 0 0 0 0 0 0 0 0 0 0 0 0 0 0.165735186888147 0 0 0 0 0 0 0 0.12161531540559 0 0.0227587293808902 0 0 0 0 0 0 0 0 0 0 0 0 0 0 0 0 0 0 0 0 0 0 0 0 0 0 0 0 0 0 0 0 0 0 0 0 0 0 0 0 0 0 0 0 0 0 0 0 0 0 0 0 0 0 0 0 0 0 0 0 0 0 0 0 0 0 0 0 0 0 0 0 0 0 0 0 0 0 0 0 0 0 0 0 0 0 0 0 0 0 0 0 0 0 0 0 0 0 0 0 0 0 0 0 0 0 0 0 0 0 0 0 0 0 0 0 0 0 0 0 0 0 0 0 0 0 0 0 0 0 0 0 0 0 0 0 0 0 0 0 0 0 0 0 0 0 0 0 0 0 0 0 0 0 0 0 0 0 0 0 0 0 0 0 0 0 0 0 0 0 0 0 0 0 0 0 0 0 0 0 0
0 0 0 0 0.00673613539435526 0 0 0.00609459869013095 0 0 0 0.00948664916776817 0 0.0372317471262487 0.0877976831978141 0.159498552395893 0 0 0 0 0 0 0 0 0 0 0 0 0 0 0.0438341683865184 0 0 0 0 0 0 0 0 0 0 0 0 0 0 0 0 0 0 0 0 0.018733509415024 0 0 0 0 0 0 0 0 0 0 0 0 0 0 0 0 0 0 0 0 0 0 0 0 0 0 0 0 0 0 0 0 0 0 0 0.0144569478326245 0 0 0 0 0 0 0 0 0 0.245298949297136 0 0 0 0 0 0 0 0 0 0 0 0 0 0 0 0 0 0 0 0 0 0 0 0 0 0 0 0 0 0.257504778975411 0 0 0 0 0 0 0 0.0682566842015692 0.0450695959195067 0 0 0 0 0 0 0 0 0 0 0 0 0 0 0 0 0 0 0 0 0 0 0 0 0 0 0 0 0 0 0 0 0 0 0 0 0 0 0 0 0 0 0 0 0 0 0 0 0 0 0 0 0 0 0 0 0 0 0 0 0 0 0 0 0 0 0 0 0 0 0 0 0 0 0 0 0 0 0 0 0 0 0 0 0 0 0 0 0 0 0 0 0 0 0 0 0 0 0 0 0 0 0 0 0 0 0 0 0 0 0 0 0 0 0 0 0 0 0 0 0 0 0 0 0 0 0 0 0 0 0 0 0 0 0 0 0 0 0 0 0 0 0 0 0 0 0 0 0 0 0 0 0 0 0 0 0 0 0 0 0 0 0 0 0 0 0 0 0 0 0 0 0 0 0 0 0 0 0 0 0 0
0 0 0 0 0 0 0 0 0 0 0 0 0 0.0238990503779965 0 0.195743211431187 0 0 0 0 0.0603027927017536 0 0 0 0 0 0 0 0 0 0 0 0 0 0 0 0 0 0.0359176768235455 0.00748573849382784 0 0 0 0 0 0 0 0.0154281787696348 0 0 0 0 0 0 0 0 0 0 0 0 0 0.0144691034594642 0 0 0 0 0 0 0 0 0.205379812070566 0 0 0 0 0.00676684241485233 0 0 0 0 0 0 0 0 0 0 0 0 0 0 0 0 0 0 0 0 0 0 0 0 0 0 0 0 0 0 0 0 0 0 0 0 0 0 0 0 0 0 0 0 0 0 0 0 0 0 0 0 0 0 0 0 0 0 0.323198392567988 0.111409200889185 0 0 0 0 0 0 0 0 0 0 0 0 0 0 0 0 0 0 0 0 0 0 0 0 0 0 0 0 0 0 0 0 0 0 0 0 0 0 0 0 0 0 0 0 0 0 0 0 0 0 0 0 0 0 0 0 0 0 0 0 0 0 0 0 0 0 0 0 0 0 0 0 0 0 0 0 0 0 0 0 0 0 0 0 0 0 0 0 0 0 0 0 0 0 0 0 0 0 0 0 0 0 0 0 0 0 0 0 0 0 0 0 0 0 0 0 0 0 0 0 0 0 0 0 0 0 0 0 0 0 0 0 0 0 0 0 0 0 0 0 0 0 0 0 0 0 0 0 0 0 0 0 0 0 0 0 0 0 0 0 0 0 0 0 0 0 0 0 0 0 0 0 0 0 0 0 0 0 0 0 0 0 0
0 0 0 0 0 0 0 0 0 0 0 0 0 0 0 0.00402900192597282 0 0 0 0 0 0 0 0 0 0 0 0 0 0.00461186322553178 0.00271491267768973 0 0 0.0200665742529252 0 0 0 0 0 0 0 0 0 0 0 0 0 0 0 0 0 0 0 0 0.113019266177837 0 0 0 0.00586936302076939 0 0 0 0 0 0 0 0 0 0 0 0 0.0107281989176799 0 0 0 0 0 0 0 0 0 0 0 0 0 0 0 0 0.00699538192783775 0 0 0 0.00291428977688891 0 0 0 0 0 0 0 0.0152724335505145 0.00282093416502095 0 0 0 0 0 0 0 0 0 0 0 0 0 0 0 0 0 0 0 0 0 0 0 0 0 0 0 0 0 0 0 0.021343200756467 0 0 0 0 0 0 0.0888437423062519 0.00939657258678861 0.00673710025525969 0 0.0576408766353197 0 0.0152250161145935 0.0404193001822302 0.0201938173220674 0 0.0052061402445212 0 0 0.0318652508911423 0.4376805970002 0.0719744326789248 0 0 0 0 0 0 0 0 0 0 0 0 0 0 0 0 0 0 0 0 0 0 0 0 0 0 0 0 0 0 0 0 0 0 0 0 0 0 0 0 0 0 0 0 0 0 0 0 0 0 0 0 0 0 0 0 0 0 0 0 0 0 0 0 0 0 0 0 0 0 0 0 0 0 0 0 0 0 0 0 0 0 0 0 0 0 0 0 0 0 0 0 0 0 0 0 0 0 0 0 0 0 0.00283397815361559 0 0 0 0 0 0 0 0 0 0 0 0 0 0 0 0 0 0 0 0 0 0 0 0 0 0 0 0 0 0 0 0 0 0 0 0 0 0 0 0 0 0.00159775525395085 0 0 0 0 0 0 0 0 0 0 0 0 0 0 0 0 0 0
0 0 0 0 0 0 0 0 0 0 0 0 0 0 0 0 0 0 0 0 0 0 0 0 0 0 0 0 0 0 0 0 0 0 0 0 0 0 0 0 0 0 0 0 0 0.00427604068979978 0.0327352422247103 0 0 0 0.024812368706287 0 0 0 0.020349948521078 0 0 0 0.18749956629981 0 0.00524880827865585 0 0 0 0 0 0 0 0 0 0 0 0 0.0241434288626866 0 0 0 0 0 0 0 0 0 0 0 0 0 0 0 0 0 0 0 0 0 0 0 0 0 0 0.0543470814209819 0 0 0 0 0 0 0 0 0 0 0 0 0 0 0 0 0 0 0 0 0 0 0 0 0 0 0 0 0.00320504907828342 0 0.00869180930069003 0.0715646962951915 0.00556719982621816 0 0 0 0 0 0.11839366833756 0 0 0 0 0.00772248716901215 0 0.123555246401838 0.0187866869734384 0 0 0 0 0 0 0.103534378539977 0 0 0 0 0 0 0 0 0 0 0 0 0 0 0 0 0 0 0 0 0 0 0 0 0 0 0 0 0 0 0 0 0 0.00293586520750137 0 0 0 0 0 0 0 0 0 0 0 0 0 0 0 0 0 0 0 0 0 0 0 0 0 0 0 0 0 0 0 0 0 0 0 0 0 0 0 0 0 0 0 0 0 0 0 0 0 0 0 0 0 0 0 0 0 0 0 0 0 0 0 0 0 0 0 0 0 0.0582636838646226 0 0 0 0 0 0 0 0 0 0 0 0 0 0 0 0 0 0 0 0 0 0 0 0 0 0 0 0 0 0 0 0 0 0 0 0 0 0 0 0 0 0.0344198421848184 0 0 0 0.0187848829344163 0.0121433119729447 0 0 0 0 0 0 0 0 0 0 0 0.00445215634707318 0.0545665505624052
0 0 0 0 0 0 0 0 0 0 0 0 0 0 0 0 0 0 0 0 0 0 0 0 0 0 0 0 0 0 0 0 0 0 0 0 0 0 0 0 0 0 0 0 0 0 0 0 0 0 0 0 0 0 0 0 0 0 0.0116156266030803 0 0 0 0 0 0 0 0 0 0 0 0 0 0 0 0 0 0 0 0 0 0 0 0 0 0 0.0014166269367724 0 0 0.0156901544376146 0.0268266882400123 0.015853712165167 0 0.0133619747973505 0 0 0 0 0 0 0 0.00894114770169602 0.0420133882509921 0.0368232849650233 0.0458768342272606 0 0 0 0 0 0 0 0 0 0 0 0 0 0 0 0 0 0 0 0 0 0 0 0 0 0 0 0 0 0 0 0 0 0 0 0.00456839698693621 0 0 0.127071619372803 0.114070290713777 0.0146045917123759 0.0091426333031982 0 0 0.102308675611785 0.181110184962016 0.0537224750274545 0.0809151108947694 0.00760965653643731 0.00197093096294986 0 0 0 0 0 0 0 0 0 0 0 0 0 0 0 0 0 0 0 0 0 0 0 0 0 0 0 0 0 0 0 0 0 0 0 0 0 0 0 0 0 0 0 0 0 0 0 0 0 0 0 0 0 0 0 0 0 0 0 0 0 0 0 0 0 0 0 0 0 0 0 0 0 0 0 0 0 0 0 0 0 0 0 0 0 0 0 0 0 0 0 0 0 0 0 0 0 0 0 0 0 0 0 0 0.0289030896646011 0 0 0 0 0 0 0 0 0 0 0 0 0 0 0 0 0 0 0 0 0 0 0 0 0 0 0 0 0 0 0 0 0 0 0 0 0 0 0 0 0 0.0226378219403653 0.025763099988695 0 0 0 0 0 0 0 0 0 0 0.0012017199472033 0 0 0 0 0.00598026404966341 0
0 0 0 0 0 0 0 0 0 0 0 0 0 0 0 0 0 0 0 0 0 0 0 0 0 0 0 0 0 0 0 0 0 0 0 0 0 0 0 0 0 0 0 0 0 0 0 0 0 0 0 0 0 0 0 0 0 0 0.0378347956794687 0 0 0 0 0 0 0 0 0 0 0 0 0 0 0 0 0 0 0 0 0 0 0 0 0 0 0.00845891112291034 0 0 0.0126647281439507 0.0303340368693248 0.00294686116005963 0 0.0013788537791624 0 0 0.00302631927930302 0 0 0 0 0 0.00184281905320226 0.00824016613543509 0.0090630997359134 0 0 0 0 0 0 0 0 0 0 0 0 0 0 0 0 0 0 0 0 0 0 0 0 0 0 0 0 0 0 0 0 0 0 0 0.00360036524178717 0 0.139677917443379 0 0.329260802992164 0.00919518778215354 0.0596946334205808 0.047241033733881 0 0.160124382450558 0.0622516884806416 0.0545274475133914 0.00164788377219091 0.00237911440806337 0 0 0 0 0 0 0 0 0 0 0 0 0 0 0 0 0 0 0 0 0 0 0 0 0 0 0 0 0 0 0 0 0 0 0 0 0 0 0 0 0 0 0 0 0 0 0 0 0 0 0 0 0 0 0 0 0 0 0 0 0 0 0 0 0 0 0 0 0 0 0 0 0 0 0 0 0 0 0 0 0 0 0 0 0 0 0 0 0 0 0 0 0 0 0 0 0 0 0 0 0 0 0 0 0 0.00205710033845834 0 0 0 0 0 0 0 0 0 0 0 0 0 0 0 0 0 0 0 0 0 0 0 0 0 0 0 0 0 0 0 0 0 0 0 0 0 0 0 0 0 0.0125518514640202 0 0 0 0 0 0 0 0 0 0 0 0 0 0 0 0 0 0
0 0 0 0 0 0 0 0 0 0 0 0 0 0 0 0 0 0 0 0 0 0 0 0 0 0 0 0 0 0 0 0 0 0.00221189449903131 0 0 0 0 0 0 0 0 0 0 0 0 0 0 0 0 0 0 0 0 0 0 0 0 0.0153598372724177 0 0 0 0 0 0 0 0 0 0 0 0 0 0 0 0 0 0 0 0 0 0 0 0 0 0 0.0044813587359983 0 0 0.0463459525357127 0.0827767947889027 0.0252978629767075 0 0.0109664641077591 0 0 0 0 0 0 0 0.00398311090338379 0.00247743867318338 0.0780527077420977 0.0720165201644562 0 0 0 0 0 0 0 0 0 0 0 0 0 0 0 0 0 0 0 0 0 0 0 0 0 0 0 0 0 0 0 0 0 0 0 0 0 0.124417664160504 0.326715953464446 0 0.00193752100145219 0.00887378358500317 0.00250836052231015 0 0.0577848994430271 0.0790666437029112 0.0218200829181612 0.00846883458948862 0.0144276086375302 0 0 0 0 0 0 0 0 0 0 0 0 0 0 0 0 0 0 0 0 0 0 0 0 0 0 0 0 0 0 0 0 0 0 0 0 0 0 0 0 0 0 0 0 0 0 0 0 0 0 0 0 0 0 0 0 0 0 0 0 0 0 0 0 0 0 0 0 0 0 0 0 0 0 0 0 0 0 0 0 0 0 0 0 0 0 0 0 0 0 0 0 0 0 0 0 0 0 0 0 0 0 0 0 0 0.00149959364897641 0 0 0 0 0 0 0 0 0 0 0 0 0 0 0 0 0 0 0 0 0 0 0 0 0 0 0 0 0 0 0 0 0 0 0 0 0 0 0 0 0 0.00850911192653886 0 0 0 0 0 0 0 0 0 0 0 0 0 0 0 0 0 0
0 0 0 0 0 0 0 0 0 0 0 0 0 0 0 0 0 0 0 0 0 0 0 0 0 0 0 0 0 0 0 0 0 0 0 0 0 0 0 0 0 0 0 0 0 0 0 0 0 0 0 0 0 0 0 0 0 0 0.0111086302646578 0 0 0 0 0 0 0 0 0 0 0 0 0 0 0 0 0 0 0 0 0 0 0 0 0 0 0 0 0 0 0 0 0 0 0 0 0 0 0 0 0 0 0.0374428918009927 0 0 0 0 0 0 0 0 0 0 0 0 0 0 0 0 0 0 0 0 0 0 0 0 0 0 0 0 0 0 0 0 0 0 0 0 0 0.128394179086898 0.0129083377347612 0.0669128941361671 0.038326733796328 0.00813874267913606 0 0 0.0329961646659765 0 0.104735053041062 0.0210054580614787 0.34525885630762 0.032916067723642 0 0 0 0 0 0 0 0 0 0 0 0 0 0 0 0 0 0 0 0 0 0 0 0 0 0 0 0 0 0 0 0 0 0 0 0 0 0 0 0 0 0 0 0 0 0 0 0 0 0 0 0 0 0 0 0 0 0 0 0 0 0 0 0 0 0 0 0 0 0 0 0 0 0 0 0 0 0 0 0 0 0 0 0 0 0 0 0 0 0 0 0 0 0 0 0 0 0 0 0 0 0 0 0 0 0 0.0357210954563485 0 0 0 0 0 0 0 0 0 0 0 0 0 0 0 0 0 0 0 0 0 0 0 0 0 0 0 0 0 0 0 0 0 0 0 0 0 0 0 0 0 0.0355785847362607 0 0 0 0 0.0155992425836456 0 0 0 0 0 0 0 0 0 0 0 0.0729570679250242 0
0 0 0 0 0 0 0 0 0 0 0 0 0 0 0 0 0 0 0 0 0 0 0 0 0 0 0 0 0 0 0 0 0 0 0 0 0 0 0 0 0 0 0 0 0 0 0 0 0 0 0 0 0 0 0 0 0 0 0 0 0 0 0 0 0 0 0 0 0 0 0 0 0 0 0 0 0 0 0 0 0 0 0 0 0 0 0 0 0 0.00354646829941702 0 0 0 0 0 0 0 0 0 0 0 0 0 0 0 0 0 0 0 0 0 0 0 0 0 0 0 0 0 0 0 0 0 0 0 0 0 0 0 0 0 0 0 0 0 0 0 0 0 0 0 0.0403866837402976 0.239895993665996 0.0359390199647501 0 0 0.101607574120948 0 0.390129003505077 0.0191524625475865 0.112803637115285 0 0 0 0 0 0 0 0 0 0 0 0 0 0 0 0 0 0 0 0 0 0 0 0 0 0 0 0 0 0 0 0 0 0 0 0 0 0 0 0 0 0 0 0 0 0 0 0 0 0 0 0 0 0 0 0 0 0 0 0 0 0 0 0 0 0 0 0 0 0 0 0 0 0 0 0 0 0 0 0 0 0 0 0 0 0 0 0 0 0 0 0 0 0 0 0 0 0 0 0 0 0 0 0 0 0 0 0 0 0 0 0 0 0 0 0 0 0 0 0 0 0 0 0 0 0 0 0 0 0 0 0 0 0 0 0 0 0 0 0 0 0 0 0 0 0 0 0 0 0.0436766011218251 0 0 0 0 0 0 0 0 0 0 0 0.00318574654738047 0 0 0 0.00967680937143764 0 0
0 0 0 0 0 0 0 0 0 0 0 0 0 0 0 0 0 0 0 0 0 0 0 0 0 0 0 0 0 0 0 0 0 0 0 0 0 0 0 0 0 0 0 0 0 0 0 0 0 0 0 0 0 0 0 0 0 0 0.175271542911317 0 0 0 0 0 0 0 0 0 0 0 0 0 0 0 0 0 0 0 0 0 0 0 0 0 0 0 0 0 0 0 0 0 0 0 0 0 0 0 0 0 0 0 0 0 0 0 0 0 0 0 0 0 0 0 0 0 0 0 0 0 0 0 0 0 0 0 0 0 0 0 0 0 0 0 0 0 0 0 0 0.0214396111855196 0.130562573523891 0 0.124481549668292 0.00666108909256426 0.0208596899331892 0.0666229671910527 0 0.0972105336355124 0.249891248499354 0 0.038764989693635 0 0 0 0.0682342046656728 0 0 0 0 0 0 0 0 0 0 0 0 0 0 0 0 0 0 0 0 0 0 0 0 0 0 0 0 0 0 0 0 0 0 0 0 0 0 0 0 0 0 0 0 0 0 0 0 0 0 0 0 0 0 0 0 0 0 0 0 0 0 0 0 0 0 0 0 0 0 0 0 0 0 0 0 0 0 0 0 0 0 0 0 0 0 0 0 0 0 0 0 0 0 0 0 0 0 0 0 0 0 0 0 0 0 0 0 0 0 0 0 0 0 0 0 0 0 0 0 0 0 0 0 0 0 0 0 0 0 0 0 0 0 0 0 0 0 0 0 0 0 0 0 0 0 0 0 0 0 0 0 0 0 0 0 0 0 0 0 0 0 0 0
0 0 0 0 0 0 0 0 0 0 0 0 0 0 0 0 0 0 0 0 0 0 0 0 0 0 0 0 0 0 0 0 0 0 0 0 0 0 0 0 0 0 0 0 0 0 0 0 0 0 0 0 0 0 0 0 0 0 0.0161340706637377 0 0 0 0 0 0 0 0 0 0 0 0 0 0 0 0 0 0 0 0 0 0 0 0 0 0 0 0 0 0 0 0 0 0 0 0 0 0 0 0 0 0 0 0 0 0 0 0 0 0 0 0 0 0 0 0 0 0 0 0 0 0 0 0 0 0 0 0 0 0 0 0 0 0 0 0 0 0 0 0 0.0619005508488947 0.0215900818985732 0 0 0 0 0 0.105720670063331 0 0.105737562975366 0 0.00520750868396322 0 0 0 0.640323695984487 0.0433858588816463 0 0 0 0 0 0 0 0 0 0 0 0 0 0 0 0 0 0 0 0 0 0 0 0 0 0 0 0 0 0 0 0 0 0 0 0 0 0 0 0 0 0 0 0 0 0 0 0 0 0 0 0 0 0 0 0 0 0 0 0 0 0 0 0 0 0 0 0 0 0 0 0 0 0 0 0 0 0 0 0 0 0 0 0 0 0 0 0 0 0 0 0 0 0 0 0 0 0 0 0 0 0 0 0 0 0 0 0 0 0 0 0 0 0 0 0 0 0 0 0 0 0 0 0 0 0 0 0 0 0 0 0 0 0 0 0 0 0 0 0 0 0 0 0 0 0 0 0 0 0 0 0 0 0 0 0 0 0 0 0 0 0 0
0 0 0 0 0 0 0 0 0 0 0 0 0 0 0 0 0 0 0 0 0 0 0 0 0 0 0 0 0 0 0 0 0 0 0 0 0 0 0 0 0 0 0 0 0 0 0 0 0 0 0 0 0 0 0 0 0 0 0.0129220219264625 0 0 0 0 0 0 0 0 0 0 0 0 0 0 0 0 0 0 0 0 0 0 0 0 0 0 0 0 0 0.0050404131929854 0.00702692323626836 0.00493907853810909 0 0.00198251054886698 0 0 0 0 0 0 0 0 0.00319555558502156 0.00611211697865444 0.0124640107523204 0 0 0 0 0 0 0 0 0 0 0 0 0 0 0 0 0 0 0 0 0 0 0 0 0 0 0 0 0 0 0 0 0 0 0 0.0124832687772902 0 0.13008523249165 0.185222531622532 0.067362841980358 0.0290661290532909 0.11229408502511 0.109698780848978 0.0426808903909257 0 0.0255052938330128 0.171831351323147 0.00249459085389885 0.00128162465888381 0 0.00813901744280046 0 0 0 0 0 0 0 0 0 0 0 0 0 0 0 0 0 0 0 0 0 0 0 0 0 0 0 0 0 0 0 0 0 0 0 0 0 0 0 0 0 0 0 0 0 0 0 0 0 0 0 0 0 0 0 0 0 0 0 0 0 0 0 0 0 0 0 0 0 0 0 0 0 0 0 0 0 0 0 0 0 0 0 0 0 0 0 0 0 0 0 0 0 0 0 0 0 0 0 0 0 0 0 0.00381109760327168 0 0 0 0 0 0 0 0 0 0 0 0 0 0 0 0 0 0 0 0 0 0 0 0 0 0 0 0 0 0 0 0 0 0 0 0 0 0 0 0 0 0.0371506203637659 0 0 0 0 0 0 0 0 0 0 0 0 0 0 0 0 0.00721001297239637 0
0 0 0 0 0 0 0 0 0 0 0 0 0 0 0 0 0 0 0 0 0 0 0 0 0 0 0 0 0 0 0 0 0.00494172783428049 0.00664398282832748 0.00209390433194031 0 0 0 0 0 0 0 0 0 0 0 0 0 0 0 0 0 0 0 0 0 0 0 0.00804865162893153 0 0 0 0 0 0 0 0 0 0 0 0 0 0 0 0 0 0 0 0 0 0.00238483695354485 0 0 0 0 0.00101656114185644 0 0 0.0219236357289701 0.0528938818625816 0.0398060282220803 0 0.0411443199899948 0 0 0 0 0 0 0 0.0520249666407492 0.035319853546484 0.0501217541399463 0.0976433613007823 0 0 0 0 0 0 0 0 0 0 0 0 0 0 0 0 0 0 0 0 0 0 0 0 0 0 0 0 0 0 0 0 0 0 0 0 0 0.204420173579885 0.0639223639380304 0.0818209819536073 0.00517478893609925 0.00489371426475379 0 0 0.0226410036680704 0 0.0203185207176994 0.114757689959729 0.0422520791552249 0 0 0 0 0 0 0 0 0 0 0 0 0 0 0 0 0 0 0 0 0 0 0 0 0 0 0 0 0 0 0 0 0 0 0 0 0 0 0 0 0 0 0 0 0 0 0 0 0 0 0 0 0 0 0 0 0 0 0 0 0 0 0 0 0 0 0 0 0 0 0 0 0 0 0 0 0 0 0 0 0 0 0 0 0 0 0 0 0 0 0 0 0 0 0 0 0 0 0 0 0 0 0 0 0 0.0082476734649131 0 0 0 0 0 0 0 0 0 0 0 0 0 0 0 0 0 0 0 0 0 0 0 0 0 0 0 0 0 0 0 0 0 0 0 0 0 0 0 0 0 0.00613705314631813 0.00796327093164023 0 0 0 0 0 0 0 0 0 0 0 0 0 0 0 0.00144322013355932 0
0 0 0 0 0 0 0 0 0 0 0 0 0 0 0 0 0 0 0 0 0 0 0 0 0 0 0 0 0 0 0 0 0 0 0.00245074219275741 0 0 0 0 0 0 0 0 0 0 0 0 0 0 0 0 0 0 0 0 0 0 0 0.00277694499577524 0 0 0 0 0 0 0 0 0 0 0 0 0 0 0 0 0 0 0 0 0 0 0 0 0 0 0 0 0 0.00194788231049473 0.00484637919177152 0.00339377907626277 0 0 0 0 0 0 0 0 0 0.0116824019916097 0.0669133760187158 0.00227615487093702 0.00496778248522941 0 0 0 0 0 0 0 0 0 0 0 0 0 0 0 0 0 0 0 0 0 0 0 0 0 0 0 0 0 0 0 0 0 0 0 0.00254569890438056 0 0.054032221266398 0.0498922156442937 0.0201207289442345 0.0757916291615077 0.0256834298020604 0.0134608257191981 0.00166270595227477 0.135920098276783 0.0181053955194588 0 0.0877701205123247 0 0.0540101293086798 0.00395250225104253 0 0 0 0 0 0 0 0 0 0 0 0 0 0 0 0 0 0 0 0 0 0 0 0 0 0 0 0 0 0 0 0 0 0 0 0 0 0 0 0 0 0 0 0 0 0 0 0 0 0 0 0 0 0 0 0 0 0 0 0 0 0 0 0 0 0 0 0 0 0 0 0 0 0 0 0 0 0 0 0 0 0 0 0 0 0 0 0 0 0 0 0 0 0 0 0 0 0 0.00201034075543023 0 0 0 0 0.0680183741557309 0 0 0 0 0 0 0 0 0 0 0 0 0 0 0 0 0 0 0 0 0 0 0 0 0 0 0 0 0 0 0 0 0 0 0 0 0 0 0 0.0160258839550379 0 0.155564288291811 0.00247899149682951 0.00402598898376004 0 0 0.0330852780753508 0 0.00412180045750333 0 0 0 0 0.0127909332766704 0 0.00229655270083196 0.0125412656459457 0 0.0414246462792195 0.0014125115296882
0 0 0 0 0 0 0 0 0 0 0 0 0 0 0 0 0 0 0 0 0 0 0 0 0 0 0 0 0 0 0 0.00113188216837325 0.00501770966017274 0.00806458666348962 0.0157744476809859 0.00208329809443658 0 0 0 0 0.00244444126605673 0 0 0 0 0 0 0 0 0 0 0 0 0 0 0 0 0 0 0 0 0 0 0 0 0 0 0 0 0 0 0 0 0 0 0 0 0 0 0 0 0 0 0 0 0 0 0 0.0067452263910342 0.019661521276475 0.0146633409476218 0 0.0151205853582172 0 0 0 0 0 0 0 0.0708363728812121 0.169544563276793 0.0208601516877832 0.043038576810375 0 0 0 0 0 0 0 0 0 0 0 0 0 0 0 0 0 0 0 0 0 0 0 0 0 0 0 0 0 0 0 0 0 0 0 0 0 0.0706881910744818 0.00130967827876597 0.0067831495113543 0.00627631579905026 0 0 0 0.00171396135448524 0.0888215102429692 0.0762372320599217 0 0.0323162213950605 0.00164630498522924 0 0 0 0 0 0 0 0 0 0 0 0 0 0 0 0 0 0 0 0 0 0 0 0 0 0 0 0 0 0 0 0 0 0 0 0 0 0 0 0 0 0 0 0 0 0 0 0 0 0 0 0 0 0 0 0 0 0 0 0 0 0 0 0 0 0 0 0 0 0 0 0 0 0 0 0 0 0 0 0 0 0 0 0 0 0 0 0 0 0 0 0 0 0 0 0 0 0 0 0 0 0 0 0 0.140213927409894 0 0 0 0 0 0 0 0 0 0 0 0 0 0 0 0 0 0 0 0 0 0 0 0 0 0 0 0 0 0 0 0 0 0 0 0 0 0 0 0 0 0.111879975821823 0.0361484642583388 0 0 0 0.0205749925822211 0 0 0 0 0 0 0.0019127564264577 0 0.00359305449038844 0 0 0.00489756014653218 0
0 0 0 0 0 0 0 0 0 0 0 0 0 0 0 0 0 0 0 0 0 0 0 0 0 0 0 0 0 0 0 0.00294207961727388 0.00485038363555558 0.00831033091285663 0.0363110428316746 0.00506470637675099 0 0 0 0 0.00641670290839174 0 0 0 0 0 0 0 0 0 0 0 0 0 0 0 0 0 0 0 0 0 0 0 0 0 0 0 0 0 0 0 0 0 0 0 0 0 0 0 0.00395677904909047 0 0 0 0 0 0 0 0.0201793160890099 0.0529291376151821 0.0599494545444197 0 0.072725207436395 0 0 0 0 0 0 0 0.1147206419075 0.0454049477287779 0.0534575538672446 0.138345377417765 0 0 0 0 0 0 0 0 0 0 0 0 0 0 0 0 0 0 0 0 0 0 0 0 0 0 0 0 0 0 0 0 0 0 0 0 0 0.0289462020262566 0.00823308641973062 0.050316612094964 0 0 0 0 0.00383417431657079 0.142394672067373 0 0.140711591137216 0 0 0 0 0 0 0 0 0 0 0 0 0 0 0 0 0 0 0 0 0 0 0 0 0 0 0 0 0 0 0 0 0 0 0 0 0 0 0 0 0 0 0 0 0 0 0 0 0 0 0 0 0 0 0 0 0 0 0 0 0 0 0 0 0 0 0 0 0 0 0 0 0 0 0 0 0 0 0 0 0 0 0 0 0 0 0 0 0 0 0 0 0 0 0 0 0 0 0 0 0 0 0 0 0 0 0 0 0 0 0 0 0 0 0 0 0 0 0 0 0 0 0 0 0 0 0 0 0 0 0 0 0 0 0 0 0 0 0 0 0 0 0 0 0 0 0 0 0 0 0 0 0 0 0 0 0 0 0 0 0 0 0 0 0 0 0
0 0 0 0 0 0 0 0 0 0 0 0 0 0 0 0.00899120448212084 0 0 0 0 0 0 0 0 0 0 0 0 0 0.01808776684407 0.0149662157601609 0 0.0521187125805362 0.034036699946821 0 0 0 0 0 0 0 0 0 0 0 0 0 0 0 0 0 0 0 0 0 0 0 0 0 0 0 0 0 0 0 0 0 0 0 0 0 0 0 0 0.00990404301798785 0 0 0 0 0 0 0 0 0 0 0 0 0 0.00979505437175207 0 0 0 0.0643457211525426 0 0.014254090085399 0 0 0 0 0 0.0454167016466376 0.0119390959946417 0 0 0 0 0 0 0 0 0 0 0 0 0 0 0 0 0 0 0 0 0 0 0 0 0 0 0 0 0 0 0 0.0175537611263288 0 0 0 0 0 0.138424640768699 0 0.0176105577813493 0 0 0 0 0 0 0 0 0.479821945564576 0.0168381648962024 0 0 0 0 0 0 0 0 0 0 0 0 0 0 0 0 0 0 0 0 0 0 0 0 0 0 0 0 0 0 0 0 0 0 0 0 0 0 0 0 0 0 0 0 0 0 0 0 0 0 0 0 0 0 0 0 0 0 0 0 0 0 0 0 0 0 0 0 0 0 0 0 0 0 0 0 0 0 0 0 0 0 0 0 0 0 0 0 0 0 0 0 0 0 0 0 0 0 0 0 0 0 0 0 0 0 0.0074246385286324 0 0 0 0 0.00424916498707326 0 0 0 0 0 0 0 0 0 0 0 0 0 0 0 0 0 0 0 0 0 0 0 0 0 0 0 0 0 0 0 0 0 0 0 0 0 0 0 0 0 0 0 0 0 0 0 0 0 0 0 0 0 0.03422182046447 0
0 0 0 0 0 0 0 0 0 0 0 0 0 0 0 0.000908499936337909 0 0 0 0 0 0 0 0 0 0 0 0 0 0.00154332700878861 0 0 0 0 0 0 0 0 0 0 0 0 0 0 0 0 0 0 0 0 0 0 0 0 0.0832143031791617 0 0 0.020371362501186 0.0216927558663666 0 0 0 0 0 0 0 0 0.00271743702982875 0 0 0 0.0375356541261737 0 0 0 0 0 0 0 0 0 0 0 0 0 0 0 0 0 0 0 0 0 0 0 0 0 0 0 0 0 0 0 0 0 0 0 0 0 0 0 0 0 0 0 0 0 0 0 0 0 0 0 0 0 0 0 0 0 0 0 0 0 0.00728133768248987 0 0 0 0 0 0.311410455318489 0.055278830082264 0 0 0 0 0 0.0344761598066508 0.297488200868851 0.00936780790105496 0 0.00575117852229764 0 0 0 0 0.110962690170059 0 0 0 0 0 0 0 0 0 0 0 0 0 0 0 0 0 0 0 0 0 0 0 0 0 0 0 0 0 0 0 0 0 0 0 0 0 0 0 0 0 0 0 0 0 0 0 0 0 0 0 0 0 0 0 0 0 0 0 0 0 0 0 0 0 0 0 0 0 0 0 0 0 0 0 0 0 0 0 0 0 0 0 0 0 0 0 0 0 0 0 0 0 0 0 0 0 0 0 0 0 0 0 0 0 0 0 0 0 0 0 0 0 0 0 0 0 0 0 0 0 0 0 0 0 0 0 0 0 0 0 0 0 0 0 0 0 0 0 0 0 0 0 0 0 0 0 0 0 0 0 0 0 0 0 0 0 0 0 0 0 0 0
0 0 0 0 0 0 0 0 0 0 0 0 0 0 0 0 0 0 0 0 0 0 0 0 0 0 0 0 0 0 0 0 0 0 0 0 0 0 0 0 0 0 0 0 0 0 0 0 0 0 0 0 0 0 0 0 0 0 0 0 0 0 0 0 0 0 0 0 0 0 0 0 0 0 0 0 0 0 0 0 0 0 0 0 0 0 0 0 0 0 0 0 0 0 0 0 0 0 0 0 0 0 0 0 0 0 0 0 0 0 0 0 0 0 0 0 0 0 0 0 0 0 0 0 0 0 0 0 0 0 0 0 0 0 0 0 0 0 0 0.280865089023191 0 0 0 0 0 0 0 0.110550824433464 0 0 0 0 0 0 0.608584086543345 0 0 0 0 0 0 0 0 0 0 0 0 0 0 0 0 0 0 0 0 0 0 0 0 0 0 0 0 0 0 0 0 0 0 0 0 0 0 0 0 0 0 0 0 0 0 0 0 0 0 0 0 0 0 0 0 0 0 0 0 0 0 0 0 0 0 0 0 0 0 0 0 0 0 0 0 0 0 0 0 0 0 0 0 0 0 0 0 0 0 0 0 0 0 0 0 0 0 0 0 0 0 0 0 0 0 0 0 0 0 0 0 0 0 0 0 0 0 0 0 0 0 0 0 0 0 0 0 0 0 0 0 0 0 0 0 0 0 0 0 0 0 0 0 0 0 0 0 0 0 0 0 0 0 0 0 0 0 0 0 0 0 0 0
0 0 0 0 0 0 0 0 0 0 0 0 0 0 0 0 0 0 0 0 0 0 0 0 0 0 0 0 0 0 0 0 0 0 0 0 0 0 0 0 0 0 0 0 0 0 0 0 0 0 0 0 0 0 0 0 0 0 0 0 0 0 0 0 0 0 0 0 0 0 0 0 0 0 0 0 0 0 0 0 0 0 0 0 0 0 0 0 0 0 0 0 0 0 0 0 0 0 0 0 0 0 0 0 0 0 0 0 0 0 0 0 0 0 0 0 0 0 0 0 0 0 0 0 0 0 0 0 0 0 0 0 0 0 0 0 0 0 0 0 0 0 0 0 0 0 0 0 0 0 0 0 0 0 0 0 0 0.202574571849127 0 0 0 0 0.098420648318661 0.362269996865351 0 0.152605293047662 0 0 0 0 0 0 0 0 0 0 0.0698027230435526 0.114326766875646 0 0 0 0 0 0 0 0 0 0 0 0 0 0 0 0 0 0 0 0 0 0 0 0 0 0 0 0 0 0 0 0 0 0 0 0 0 0 0 0 0 0 0 0 0 0 0 0 0 0 0 0 0 0 0 0 0 0 0 0 0 0 0 0 0 0 0 0 0 0 0 0 0 0 0 0 0 0 0 0 0 0 0 0 0 0 0 0 0 0 0 0 0 0 0 0 0 0 0 0 0 0 0 0 0 0 0 0 0 0 0 0 0 0 0 0 0 0 0 0 0 0 0 0 0 0 0 0 0 0 0 0 0 0 0 0 0 0 0 0 0
0 0 0 0 0 0 0 0 0 0 0 0 0 0 0 0 0 0 0 0 0 0 0 0 0 0 0 0 0 0 0 0 0 0 0 0 0 0 0 0 0 0 0 0 0 0 0 0 0 0 0 0 0 0 0 0 0 0 0 0 0 0 0 0 0 0 0 0 0 0 0 0 0 0 0 0 0 0 0 0 0 0 0 0 0 0 0 0 0 0 0 0 0 0 0 0 0 0 0 0 0 0 0 0 0 0 0 0 0 0 0 0 0 0 0 0 0 0 0 0 0 0 0 0 0 0 0 0 0 0 0 0 0 0 0 0 0 0 0 0 0 0 0 0 0 0 0 0 0 0 0 0 0 0 0 0 0.0315319613815599 0 0.0148822306348351 0.0219469157683424 0.00457493767095789 0.115141235496029 0.228813630688355 0.05629558076451 0 0.0411713948874774 0.010983953933638 0 0 0 0 0 0 0 0 0.0444402127532555 0.21564691524125 0.0191002566248903 0 0.0163152159532514 0 0.00573145053032341 0 0.00543684299939648 0.00948463608886823 0 0 0 0 0 0 0 0 0.034967316566841 0 0 0 0 0 0 0 0 0 0 0.00936802522829045 0 0 0.0043093606976543 0 0 0 0 0 0 0 0 0 0 0.0129078067468015 0 0 0 0 0 0 0.00730260454108642 0 0 0 0 0 0 0 0 0 0 0 0 0 0 0 0 0 0 0 0 0.00279073191514713 0 0 0 0 0 0 0 0 0 0 0 0 0 0 0 0 0 0 0 0 0 0 0 0 0 0.00962399827944035 0 0 0 0 0 0 0 0 0 0 0 0 0 0.015083056037382 0.00462994683811765 0.00377562478969415 0.0238884250812593 0.0128212755274906 0.00629811870274824 0 0 0 0 0.00457053407326971 0.00616580355783695 0 0 0 0 0 0 0 0 0 0 0 0 0 0 0 0 0 0 0 0 0
0 0 0 0 0 0 0 0 0 0 0 0 0 0 0 0 0 0 0 0 0 0 0 0 0 0 0 0 0 0 0 0 0 0 0 0 0 0 0 0 0 0 0 0 0 0 0 0 0 0 0 0 0 0 0 0 0 0 0 0 0 0 0 0 0 0 0 0 0 0 0 0 0 0 0 0 0 0 0 0 0 0 0 0 0 0 0 0 0 0 0 0 0 0 0 0 0 0 0 0 0 0 0 0 0 0 0 0 0 0 0 0 0 0 0 0 0 0 0 0 0 0 0 0 0 0 0 0 0 0 0 0 0 0 0 0 0 0 0 0 0 0 0 0 0 0 0 0 0 0 0 0 0 0 0 0 0 0.0155183024699525 0 0 0 0 0.322151813942967 0.0152661057239443 0 0.459727433428004 0.00562821375883915 0 0 0 0 0 0 0 0 0.0248090705995342 0.130979214188071 0 0 0 0.00739517838501028 0 0 0 0 0 0 0 0 0 0 0 0 0 0 0 0 0 0 0 0 0 0 0 0 0 0 0 0 0 0 0 0 0 0 0 0 0 0 0 0 0 0 0 0 0 0 0 0 0 0 0 0 0 0 0 0 0 0 0 0 0 0 0 0 0 0 0 0 0 0 0 0 0 0 0 0 0 0 0 0 0 0 0 0 0 0 0 0 0 0 0 0 0 0 0 0 0 0 0 0 0 0 0 0 0 0 0 0.0114497713157005 0 0 0.00707489618797642 0 0 0 0 0 0 0 0 0 0 0 0 0 0 0 0 0 0 0 0 0 0 0 0 0 0 0
0 0 0 0 0 0 0 0 0 0 0 0 0 0 0 0 0 0 0 0 0 0 0 0 0 0 0 0 0 0 0 0 0 0 0 0 0 0 0 0 0 0 0 0 0 0 0 0 0 0 0 0 0 0 0 0 0 0 0 0 0 0 0 0 0 0 0 0 0 0 0 0 0 0 0 0 0 0 0 0 0 0 0 0 0 0 0 0 0 0 0 0 0 0 0 0 0 0 0 0 0 0 0 0 0 0 0 0 0 0 0 0 0 0 0 0 0 0 0 0 0 0 0 0 0 0 0 0 0 0 0 0 0 0 0 0 0 0 0 0 0 0 0 0 0 0 0 0 0 0 0 0 0 0 0 0 0 0.0322938405893399 0 0 0.173064181911509 0.0200050893096426 0.0179279939836928 0 0 0 0 0 0 0 0 0 0 0 0 0 0.00876414745935876 0 0 0.0108099799452287 0 0 0 0.0070346173789537 0.0132034188419243 0 0 0 0 0 0 0 0 0 0 0 0 0 0 0 0 0 0 0 0.00393343481382124 0 0 0 0.0121967065548567 0 0 0 0 0 0 0 0 0 0 0 0.0309071148325987 0 0 0 0 0.00656859869824375 0 0 0 0 0 0 0 0 0 0 0 0 0 0 0 0 0 0 0 0 0 0 0 0 0 0 0 0 0 0 0 0 0 0 0 0 0 0 0 0 0 0 0 0 0 0 0 0 0 0 0 0 0 0 0 0 0 0 0 0 0.119325670459936 0.0171357583873452 0.0690920896729555 0.110646507382823 0.252295950846465 0.0551901081086173 0 0 0 0 0.0117272019378728 0.0278775888848148 0 0 0 0 0 0 0 0 0 0 0 0 0 0 0 0 0 0 0 0 0
0 0 0 0 0 0 0 0 0 0 0 0 0 0 0 0 0 0 0 0 0 0 0 0 0 0 0 0 0 0 0 0 0 0 0 0 0 0 0 0 0 0 0 0 0 0 0 0 0 0 0 0 0 0 0 0 0 0 0 0 0 0 0 0 0 0 0 0 0 0 0 0 0 0 0 0 0 0 0 0 0 0 0 0 0 0 0 0 0 0 0 0 0 0 0 0 0 0 0 0 0 0 0 0 0 0 0 0 0 0 0 0 0 0 0 0 0 0 0 0 0 0 0 0 0 0 0 0 0 0 0 0 0 0 0 0 0 0 0 0 0 0 0 0 0 0 0 0 0 0 0 0 0 0 0 0 0 0.00560691481504314 0 0.144145062179819 0 0.0154005086922964 0 0 0 0 0 0 0 0 0 0 0 0 0 0 0 0 0 0 0 0 0 0 0 0 0 0 0 0.00430384027282287 0 0 0 0 0.0120060632715571 0.00569601356152044 0 0 0 0 0 0 0 0 0 0 0 0 0.00918304135207124 0 0 0 0 0 0 0 0 0 0 0 0 0 0 0 0 0 0 0 0 0 0 0 0 0 0 0 0 0 0 0 0 0 0 0 0 0 0 0 0 0 0 0 0 0 0 0 0 0 0.0050085212171888 0 0 0 0 0 0 0 0 0 0 0 0 0 0 0 0 0 0 0 0 0 0 0 0 0 0 0 0.085380420190091 0.0458138840044391 0.211344577070698 0.00495963691983626 0.207837584547545 0.142058304446972 0 0 0 0 0.0386389163123805 0.0482959952590414 0 0 0.00322717011712782 0.00305366634738977 0 0 0 0 0 0 0 0 0 0 0 0 0 0 0 0 0.00803987942215985
0 0 0 0 0 0 0 0 0 0 0 0 0 0 0 0 0 0 0 0 0 0 0 0 0 0 0 0 0 0 0 0 0 0 0 0 0 0 0 0 0 0 0 0 0 0 0 0 0 0 0 0 0 0 0 0 0 0 0 0 0 0 0 0 0 0 0 0 0 0 0 0 0 0 0 0 0 0 0 0 0 0 0 0 0 0 0 0 0 0 0 0 0 0 0 0 0 0 0 0 0 0 0 0 0 0 0 0 0 0 0 0 0 0 0 0 0 0 0 0 0 0 0 0 0 0 0 0 0 0 0 0 0 0 0 0 0 0 0 0 0 0 0 0 0 0 0 0 0 0 0 0 0 0 0 0 0 0.253366393307936 0 0.0299166126411583 0.0276512274019705 0 0.03137936312976 0 0 0.130162181417515 0 0 0 0 0 0 0 0 0 0 0.442875761333096 0 0 0 0 0 0 0 0 0 0 0 0 0 0 0 0 0 0 0 0 0 0 0 0 0 0 0 0 0 0 0 0 0 0 0 0 0 0 0 0 0 0 0 0 0 0 0 0 0 0 0 0 0 0 0 0 0 0 0 0 0 0 0 0 0 0 0 0 0 0 0 0 0 0 0 0 0 0 0 0 0 0 0 0 0 0 0 0 0 0 0 0 0 0 0 0 0 0 0 0 0 0 0 0 0 0 0 0 0 0 0 0 0 0.0612292409259395 0.0234192198426244 0 0 0 0 0 0 0 0 0 0 0 0 0 0 0 0 0 0 0 0 0 0 0 0 0 0 0
0 0 0 0 0 0 0 0 0 0 0 0 0 0 0 0 0 0 0 0 0 0 0 0 0 0 0 0 0 0 0 0 0 0 0 0 0 0 0 0 0 0 0 0 0 0 0 0 0 0 0 0 0 0 0 0 0 0 0 0 0 0 0 0 0 0 0.00210513940355606 0 0 0 0 0 0 0 0 0 0 0 0 0 0 0 0 0 0 0 0 0 0 0 0 0 0 0 0 0 0 0 0 0 0 0 0 0 0 0 0 0 0 0 0 0 0 0 0 0 0 0 0 0 0 0 0 0 0 0 0 0 0.00191059244122133 0 0 0 0 0 0 0 0 0 0 0 0 0 0 0 0 0 0 0 0 0 0 0 0 0 0 0 0.00456633834974601 0.0682020929943281 0.0920873996168472 0.00363162759724446 0 0.00425051752571868 0 0.0401358930324785 0.0234438604545865 0.274623169717572 0.0469213334749932 0 0.0192682215874071 0 0 0 0.012735520072216 0 0 0.0597365927502826 0.048554315860936 0.00705673385292226 0.0011881961961065 0.0531868454000113 0.00746213304875269 0.00265167771381262 0 0.0248701218628965 0.1124882348356 0 0 0 0 0 0.0159998832760775 0 0 0.0142446501677703 0 0 0 0 0 0 0 0 0 0 0.00343586662281824 0 0 0.000962004007801788 0 0 0 0 0 0 0.00173025135479149 0 0 0 0.00938770295520322 0 0.0132672176846474 0 0 0 0 0.00434560740325154 0 0 0 0 0 0 0 0 0 0.00106853320273581 0 0 0 0.00112974014880304 0 0 0 0 0 0 0.00193243412534465 0 0 0 0 0 0 0 0 0 0 0 0 0 0 0 0 0 0 0.00156406701252009 0 0 0 0 0 0 0 0 0 0 0 0 0 0 0 0 0 0 0 0 0.00498872939776163 0 0.000717810527531004 0.00448157805758611 0.00241400689484479 0.00139279625424482 0 0 0.00166740617545736 0 0.00119666502957242 0.00141304768623754 0 0 0 0 0 0 0 0 0 0 0 0.00158344422576452 0 0 0 0 0 0 0 0 0
0 0 0 0 0 0 0 0 0 0 0 0 0 0 0 0 0 0 0 0 0 0 0 0 0 0 0 0 0 0 0 0 0 0 0 0 0 0 0 0 0 0 0 0 0 0 0 0 0 0 0 0 0 0 0 0 0 0 0 0 0 0 0 0 0 0 0 0 0 0 0 0 0 0 0 0 0 0 0 0 0 0 0 0 0 0 0 0 0 0 0 0 0 0 0 0 0 0 0 0 0 0 0 0 0 0 0 0 0 0 0 0 0 0 0 0 0 0 0 0 0 0 0 0 0 0 0 0 0.0104124016102343 0 0 0 0 0 0 0 0 0 0 0 0 0 0 0 0 0 0 0 0 0 0 0 0 0 0 0 0.10919075372635 0.109008846487391 0.0283491162007562 0 0 0 0.260738138455953 0 0 0.0756155773742459 0.0270320842820838 0 0.0511098045887508 0 0 0 0 0 0 0.0533496685139562 0.0415162925305751 0.0555284970344544 0 0.0292370398774146 0.028558875828498 0.0778240007533982 0 0 0 0 0 0 0 0 0.0237636606992476 0 0 0.0187652420366909 0 0 0 0 0 0 0 0 0 0 0 0 0 0 0 0 0 0 0 0 0 0 0 0 0 0 0 0 0 0 0 0 0 0 0 0 0 0 0 0 0 0 0 0 0 0 0 0 0 0 0 0 0 0 0 0 0 0 0 0 0 0 0 0 0 0 0 0 0 0 0 0 0 0 0 0 0 0 0 0 0 0 0 0 0 0 0 0 0 0 0 0 0 0 0 0 0 0 0 0 0 0 0 0 0 0 0 0 0 0 0 0 0 0 0 0 0 0 0 0 0 0 0 0 0
0 0 0 0 0 0 0 0 0 0 0 0 0 0 0 0 0 0 0 0 0 0 0 0 0 0 0 0 0 0 0 0 0 0 0 0 0 0 0 0 0 0 0 0 0 0 0 0 0 0 0 0 0 0 0 0 0 0 0 0 0 0 0 0 0 0 0 0 0 0 0 0 0 0 0 0 0 0 0 0 0 0 0 0 0 0 0 0 0 0 0 0 0 0 0 0 0 0 0 0 0 0 0 0 0 0 0 0 0 0 0 0 0 0 0 0 0 0 0 0 0 0 0 0 0 0 0 0 0 0 0 0 0 0 0 0 0 0 0 0 0 0 0 0 0 0 0 0 0 0 0 0 0 0 0 0 0 0 0 0 0 0 0.291922264322349 0 0 0.584437306350776 0 0 0 0 0 0 0.0369293258041066 0 0 0.0215059286587692 0 0 0 0 0 0 0 0 0.0298039709431433 0 0 0 0 0 0.0354012039208559 0 0 0 0 0 0 0 0 0 0 0 0 0 0 0 0 0 0 0 0 0 0 0 0 0 0 0 0 0 0 0 0 0 0 0 0 0 0 0 0 0 0 0 0 0 0 0 0 0 0 0 0 0 0 0 0 0 0 0 0 0 0 0 0 0 0 0 0 0 0 0 0 0 0 0 0 0 0 0 0 0 0 0 0 0 0 0 0 0 0 0 0 0 0 0 0 0 0 0 0 0 0 0 0 0 0 0 0 0 0 0 0 0 0 0 0 0 0 0 0 0 0 0 0 0 0 0 0
0 0 0 0 0 0 0 0 0 0 0 0 0 0 0 0 0 0 0 0 0 0 0 0 0 0 0 0 0 0 0 0 0 0 0 0 0 0 0 0 0 0 0 0 0 0 0 0 0 0 0 0 0 0 0 0 0 0 0 0 0 0 0 0 0 0 0 0 0 0 0 0 0 0 0 0 0 0 0 0 0 0 0 0 0 0 0 0 0 0 0 0 0 0 0 0 0 0 0 0 0 0 0 0 0 0 0 0 0 0 0 0 0 0 0 0 0 0 0 0 0 0 0 0 0 0 0 0 0 0 0 0 0 0 0 0 0 0 0 0 0 0 0 0 0 0 0 0 0 0 0 0 0 0 0 0 0.00914201412029456 0.0158453492279361 0.169679928557945 0 0 0.0227652764565287 0.354590911060761 0.0150289993838535 0.0606024613249558 0 0.0155224317126446 0 0 0 0 0 0.00711284457337771 0.00189874965038537 0 0.020762827426964 0.189444638394451 0.0106920090467049 0 0 0.00905029914856925 0 0 0 0.0124911379849473 0 0 0 0 0 0.00258503755082028 0 0 0 0 0 0 0 0 0 0 0 0 0 0 0 0 0 0 0 0 0 0 0 0 0 0 0 0 0 0 0 0 0 0 0 0 0 0 0 0 0 0 0 0 0.00148556105287577 0 0 0 0 0 0 0 0 0 0 0.00190001814828292 0 0 0 0 0 0 0 0 0 0 0 0 0 0 0 0 0 0 0 0 0 0 0 0 0.0027030172712302 0 0 0 0 0 0 0 0.0480549825066282 0 0 0.0286415053998444 0 0 0 0 0 0 0 0 0 0 0 0 0 0 0 0 0 0 0 0 0 0 0 0 0 0 0 0 0 0 0 0 0 0 0 0
0 0 0 0 0 0 0 0 0 0 0 0 0 0 0 0 0 0 0 0 0 0 0 0 0 0 0 0 0 0 0 0 0 0 0 0 0 0 0 0 0 0 0 0 0 0 0 0 0 0 0 0 0 0 0 0 0 0 0 0 0 0 0 0 0 0 0.00725752843276765 0 0 0 0 0 0 0 0 0 0 0 0 0 0 0 0 0 0 0 0 0 0 0 0 0 0 0 0 0 0 0 0 0 0 0 0 0 0 0 0 0 0 0 0 0 0 0 0 0 0 0 0 0 0 0 0 0 0 0 0 0 0.00641902135253477 0 0 0 0 0 0 0 0 0 0 0 0 0 0 0 0 0 0 0 0 0 0 0 0 0 0 0 0 0.0185741425549678 0.00912734514121668 0 0 0 0.26619788914075 0.0236070741526077 0 0.068203018404467 0 0 0.0546277550248239 0 0 0 0.0227096229127086 0 0 0.0070041572366955 0 0 0 0.0328908346731725 0.0116413020838685 0 0 0 0.199004737015299 0 0 0 0 0 0.0448041865157616 0 0 0.00478645360724219 0 0 0 0 0 0 0 0 0 0 0 0 0 0 0 0 0 0 0 0 0 0 0 0 0 0 0 0 0 0 0 0 0 0 0 0 0 0 0 0 0 0 0 0 0 0 0 0 0 0 0 0 0 0 0 0 0 0 0 0 0 0 0 0 0 0 0 0 0 0 0 0 0 0 0 0 0 0 0.00537370358065833 0 0 0 0 0 0 0 0 0 0 0 0 0 0 0 0.0481271954784447 0 0.0280714731174875 0.0896764277195101 0 0 0 0 0.0518961318550161 0 0 0 0 0 0 0 0 0 0 0 0 0 0 0 0 0 0 0 0 0 0
0 0 0 0 0 0 0 0 0 0 0 0 0.00915409489895321 0 0 0 0 0 0 0 0 0 0 0 0 0 0 0 0 0 0 0.0173111875700275 0 0 0.00275567971735562 0 0 0 0 0 0 0 0 0 0 0 0 0 0 0 0 0 0 0 0 0.0140717271870475 0 0 0 0 0 0 0 0 0 0 0 0 0 0 0 0 0 0 0 0 0 0 0 0 0 0 0 0 0 0 0 0 0 0 0 0 0 0 0 0 0 0 0 0 0 0 0 0 0.00616666253511315 0 0.00610491591963672 0 0 0 0 0 0 0 0.0612260631897104 0.00883355457532278 0.00236717765030082 0 0.0169749933582499 0.0312371291977124 0 0 0 0 0 0 0 0 0 0 0 0 0 0 0 0 0 0 0 0 0 0 0 0 0 0 0 0 0 0 0 0 0 0 0 0 0 0 0 0 0 0 0 0 0 0 0 0 0.0214433077693756 0.097933297924766 0.0451705081398766 0.0435794611351571 0 0 0 0 0 0 0 0 0 0 0 0 0 0 0 0.0644767344711965 0 0.036083725877625 0 0 0 0 0 0.0102509528664945 0 0.00235270099181963 0 0 0 0 0.00443992090830826 0 0 0 0 0 0.110015030099032 0 0 0 0 0 0 0 0 0 0 0 0 0 0 0 0 0 0 0 0 0 0 0 0 0 0 0 0 0 0 0 0 0 0 0 0 0 0 0 0 0 0 0 0 0 0 0 0 0 0 0 0 0.0100025011451717 0.0233116643184318 0.0457497014384352 0.044571236864391 0.158531464248984 0 0 0.00851987983786567 0 0 0 0.0194913201815369 0.0167460638179401 0 0 0 0 0 0 0 0 0 0 0.0380291316904566 0 0 0 0 0 0 0 0 0 0 0 0 0 0.00679664178737101 0 0 0 0 0 0 0 0.00794178987283017 0 0 0 0 0 0 0 0 0 0 0 0.00835977881350544
0 0 0 0 0 0 0 0 0 0 0 0 0 0 0 0 0 0 0 0 0 0 0 0 0 0 0 0 0 0 0 0 0 0 0 0 0 0 0 0 0 0 0 0 0 0 0 0 0 0 0 0 0 0 0 0 0 0 0 0 0 0 0 0 0 0 0 0 0 0 0 0 0 0 0 0 0 0 0 0 0 0 0 0 0 0 0 0 0 0 0 0 0 0 0 0 0 0 0 0 0 0 0 0 0 0 0 0 0 0 0 0 0 0 0 0 0 0 0 0 0 0 0 0 0 0 0 0 0.0397602588574426 0 0 0 0 0 0 0 0 0 0 0 0 0 0 0 0 0 0 0 0 0 0 0 0 0 0 0 0 0 0 0 0 0 0.0675864349421485 0.027596277105072 0 0 0.0337751276076854 0.0455173694837916 0 0.048134140636918 0.146954560470663 0.00467871365384315 0 0.0436739004333149 0 0 0 0.00613161795088787 0.0286333202306967 0.0201670876619948 0.0219651475261816 0.0170429303699534 0 0 0.0616368935683666 0 0 0 0 0 0.265623233605089 0 0 0 0 0 0 0 0 0 0 0 0 0 0 0 0 0 0 0 0 0 0 0 0 0 0 0 0 0 0 0 0 0 0 0 0 0 0 0 0 0 0 0 0 0.00171227648575166 0 0 0 0 0 0 0 0 0 0 0 0 0 0 0 0 0 0 0 0 0 0 0 0 0 0 0 0 0 0.0847583084134613 0 0 0 0 0 0.0249262438727694 0 0 0 0 0 0 0 0 0 0 0.00506394744564416 0 0.00466220967832448 0 0 0 0 0 0 0 0 0 0 0 0 0 0 0 0 0 0 0 0 0 0 0 0 0 0 0 0 0 0 0 0 0 0
0 0 0 0 0 0 0 0 0 0 0 0 0 0 0 0 0 0 0 0 0 0 0 0 0 0 0.00286430189736746 0 0 0 0 0 0.0011219328645714 0 0.00111343337317313 0 0 0 0 0 0 0 0 0 0 0 0 0 0 0 0 0 0 0 0 0 0 0 0 0 0 0 0 0 0 0 0 0 0 0 0 0 0 0 0 0 0 0 0 0 0 0 0 0 0 0 0 0 0 0 0 0 0 0 0 0 0 0 0 0 0 0 0 0 0 0 0 0 0 0 0 0 0 0 0 0 0 0 0 0 0 0 0 0 0 0 0 0 0.0231236443464914 0 0 0 0 0 0 0 0 0 0 0 0 0 0 0 0 0 0 0 0 0 0 0 0 0 0 0 0 0 0 0 0 0 0 0 0 0 0 0.163876195620044 0.0379448936055501 0 0.126190985068734 0.179759088455739 0 0 0 0 0 0 0 0 0 0 0 0 0 0 0 0.0644533589255791 0.0281889719498272 0.0951566757046529 0 0.0162662905819938 0 0 0 0.0151807533534864 0 0.00229459757994002 0 0 0 0 0.0276075647745153 0 0 0 0 0 0.00964816296509089 0 0 0 0 0 0 0 0 0 0 0 0 0 0 0 0.00951320720801563 0 0 0 0 0 0 0 0 0 0 0 0 0 0 0 0 0 0 0 0 0 0 0 0 0 0 0 0 0 0 0 0 0 0.00239131671957514 0 0 0 0 0 0 0.0450269364824385 0 0 0 0 0 0 0 0 0 0 0 0 0 0 0 0 0 0 0.11402573322172 0 0 0 0 0 0 0 0 0 0 0 0 0 0.00222256328138421 0 0 0 0 0 0 0 0.00273087981038602 0 0 0 0 0 0 0 0 0 0 0 0.029298512209724
0 0 0 0 0 0 0 0 0 0 0 0 0 0 0 0 0 0 0 0 0 0 0 0 0 0 0 0 0 0 0 0 0 0 0 0 0 0 0 0 0 0 0 0 0.0027298292944085 0 0 0 0 0 0 0 0 0 0 0 0 0 0 0 0 0 0 0 0 0 0 0 0 0 0 0 0 0 0 0 0 0 0 0 0 0 0 0 0 0 0 0 0 0 0 0 0 0 0 0 0 0 0 0 0 0 0 0 0 0 0 0 0 0 0 0 0 0 0 0 0 0 0 0 0 0 0 0 0 0 0 0 0.0260434238819601 0 0 0 0 0 0 0 0 0 0 0 0 0 0 0 0 0 0 0 0 0 0 0 0 0 0 0 0 0 0 0 0 0 0 0 0 0 0 0.0590826068079421 0.090552900159056 0.0986387385491229 0 0.273179147082712 0 0 0 0 0 0 0.00235800156567992 0 0 0 0 0 0 0 0 0 0 0.00877024887623414 0.0329157769576544 0.0296797662256885 0 0 0 0.00221629084635866 0 0 0 0 0 0 0.0232459745360078 0 0 0.0147791500595546 0 0 0 0 0 0 0 0 0 0 0 0 0 0 0 0 0 0 0.121384940706199 0 0 0 0 0 0 0 0 0 0 0 0 0 0 0 0 0 0 0 0 0 0 0 0 0 0 0 0 0 0 0 0 0 0 0 0 0 0 0 0 0.0146274276255084 0 0 0 0 0 0 0 0 0 0 0 0 0 0 0 0 0 0 0.180981905001996 0 0 0 0 0 0 0 0 0 0 0 0 0 0.00563816005738323 0 0 0 0 0 0 0 0.00626804241675395 0 0 0 0 0 0 0 0 0 0 0 0.00690766934977984
0 0 0 0 0 0 0 0 0 0 0 0 0 0 0 0 0 0 0 0 0 0 0 0 0 0 0 0 0 0 0 0 0.000817416428159009 0 0.000808127605111747 0 0 0 0 0 0 0 0.0057866046330428 0 0.00140911869774128 0 0 0 0 0.00221566677963828 0 0 0 0 0 0 0 0 0 0 0 0 0 0.00139451173245186 0 0 0 0 0 0 0 0 0 0 0 0 0 0 0 0 0 0 0 0 0 0 0 0 0 0 0 0 0 0 0 0 0 0 0 0 0 0 0 0 0 0 0 0 0 0 0 0 0 0 0 0 0 0 0 0 0 0 0 0 0 0 0 0 0 0 0 0 0 0 0 0 0 0 0 0 0 0 0 0 0 0 0 0 0 0 0 0 0 0 0 0 0 0 0 0 0 0 0 0 0 0 0 0.0352851362057727 0.00178464168175108 0.086979179386856 0.169103584901126 0 0 0 0 0 0 0 0 0 0 0 0 0 0 0 0 0.0547462067695379 0.0156853305022352 0.0569289181780403 0 0.0328597056220898 0 0 0 0.00236297979614959 0 0.0121107423840923 0 0 0 0 0.0429402816106372 0.00304886617065536 0 0.00823487922800063 0 0 0.00157604173299363 0 0 0 0 0 0 0 0 0 0 0 0 0 0 0 0.0474986046108964 0 0 0 0 0 0 0 0 0 0 0 0 0.00153970855716431 0 0 0 0 0 0 0 0 0 0.00341839397686216 0.00189399893591036 0 0.00102857353229802 0 0 0.0014429501473155 0.00214512122381445 0 0.00128121935049745 0 0.00564935799189673 0.00169566393934036 0.00686802815789015 0 0 0 0 0 0 0 0 0 0 0 0 0 0 0 0 0 0 0 0 0 0 0 0.26350948611529 0 0 0 0 0 0 0 0 0 0 0 0 0 0 0.0147643628012767 0.0179787678153814 0.0147924953700003 0.00230736239445641 0 0 0 0 0 0 0 0 0 0 0.00129652698146006 0 0.0106826305446821 0 0 0.0641288075074843
0 0 0 0 0 0 0 0 0 0 0 0 0 0 0 0 0 0 0 0 0 0 0 0 0 0 0 0 0 0 0 0 0 0 0 0 0 0 0 0 0 0 0 0 0 0 0 0 0 0 0 0 0 0 0 0 0 0 0 0 0 0 0 0 0 0 0 0 0 0 0 0 0 0 0 0 0 0 0 0 0 0 0 0 0 0 0 0 0 0 0 0 0 0 0 0 0 0 0 0 0 0 0 0 0 0 0 0 0 0 0 0 0 0 0 0 0 0 0 0 0 0 0 0 0 0 0 0 0 0 0 0 0 0 0 0 0 0 0 0 0 0 0 0 0 0 0 0 0 0 0 0 0 0 0 0 0 0 0 0 0 0 0.168920356108124 0 0.0393367604779253 0.0730664821639992 0.0530934522761068 0 0 0 0 0 0 0 0.139090139556215 0 0 0.0244596015713907 0.0129929403547228 0 0.0532982823761593 0 0 0 0.0794531404278964 0 0 0 0 0 0.0390869309328066 0 0 0 0 0 0 0 0 0 0 0 0 0 0 0 0 0 0 0 0.162394337623907 0 0 0 0 0 0 0 0 0.0275232133468364 0 0 0 0 0 0 0 0 0 0 0 0 0 0 0 0.00641871206548239 0 0 0 0 0 0 0 0.0176495011461881 0 0 0 0 0 0 0 0 0 0 0 0 0 0 0 0 0 0 0 0 0 0 0 0 0 0 0.072535253825381 0 0 0 0 0 0 0 0 0 0 0 0.0306808957468584 0 0 0 0 0 0 0 0 0 0 0 0 0 0 0 0 0 0 0 0 0 0 0 0 0 0 0 0 0 0 0 0 0 0 0 0
0 0 0 0 0 0 0 0 0 0 0 0 0 0 0 0 0 0 0 0 0 0 0 0 0 0 0.0167008299886739 0 0 0 0 0 0 0 0 0 0 0 0 0 0 0 0 0 0 0 0 0 0 0 0 0 0 0 0 0 0 0 0 0 0 0 0 0 0 0 0 0 0 0 0 0 0 0 0 0 0 0 0 0 0 0 0 0 0 0 0 0 0 0 0 0 0 0 0 0 0 0 0 0 0 0 0 0 0 0 0 0 0 0 0 0 0 0 0 0 0 0 0 0 0 0 0 0 0 0 0 0 0 0 0 0 0 0 0 0 0 0 0 0 0 0 0 0 0 0 0 0 0 0 0 0 0 0 0 0 0 0 0 0 0 0 0 0 0 0.0265587468465897 0 0 0.22487147542803 0 0 0 0 0 0 0 0 0 0 0 0 0 0 0 0 0 0 0 0 0 0 0 0 0 0 0 0 0 0 0 0 0 0 0 0 0 0 0 0 0 0 0 0 0 0 0 0 0 0 0 0 0 0 0 0 0 0 0 0 0 0 0 0 0 0 0 0 0 0 0 0 0 0 0 0 0 0 0 0 0 0 0 0 0 0 0 0 0 0 0 0 0 0 0.143724625232123 0 0.157461042049108 0 0 0 0 0.120517626567245 0.310165653888231 0 0 0 0 0 0 0 0 0 0 0 0 0 0 0 0 0 0 0 0 0 0 0 0 0 0 0 0 0 0 0 0 0 0 0 0 0 0 0 0 0 0 0 0 0 0 0
0 0 0 0 0 0 0 0 0 0 0 0 0 0 0 0 0 0 0 0 0 0 0 0 0 0 0 0 0 0 0 0 0 0 0 0 0 0 0 0 0 0 0 0 0 0 0 0 0 0 0 0 0 0 0 0 0 0 0 0 0 0 0 0 0 0 0.0158290591968989 0 0 0 0 0 0 0 0 0 0 0 0 0 0 0 0 0 0 0 0 0 0 0 0 0 0 0 0 0 0 0 0 0 0 0 0 0 0 0 0 0 0 0 0 0 0 0 0 0 0 0 0 0 0 0 0 0 0 0 0 0 0 0 0 0 0 0 0 0 0 0 0 0 0 0 0 0 0 0 0 0 0 0 0 0 0 0 0 0 0 0 0 0 0 0 0 0 0 0 0 0 0 0 0 0 0.152484044309627 0 0 0 0 0 0 0 0 0 0 0 0 0 0 0 0 0 0 0 0 0 0 0 0 0 0 0 0 0 0 0 0 0 0 0 0 0.103123020642643 0.412390337373162 0.0644202088383726 0 0 0 0 0 0 0 0 0 0 0 0 0 0 0 0 0 0 0 0 0 0 0.0477055094416883 0 0 0 0 0 0 0 0 0 0 0 0 0 0 0 0 0 0 0 0 0 0 0 0 0 0 0 0 0 0 0 0 0 0 0 0 0 0 0 0 0 0 0 0 0 0.0652707677491478 0.112341094414562 0 0 0 0 0 0 0 0 0 0 0 0 0 0 0 0 0 0 0 0 0 0 0 0 0 0 0.0264359580338979 0 0 0 0 0 0 0 0 0 0
0 0 0 0 0 0 0 0 0 0 0 0 0 0 0 0 0 0 0 0 0 0 0 0 0 0 0 0 0 0 0 0 0 0 0 0 0 0 0 0 0 0 0 0 0 0 0 0 0 0 0 0 0 0 0 0 0 0 0 0 0 0 0 0 0 0 0 0 0 0 0 0 0 0 0 0 0 0 0 0 0 0 0 0 0 0 0 0 0 0 0 0 0 0 0 0 0 0 0 0 0 0 0 0 0 0 0 0 0 0 0 0 0 0 0 0 0 0 0 0 0 0 0 0 0 0 0 0 0 0 0 0 0 0 0 0 0 0 0 0 0 0 0 0 0 0 0 0 0 0 0 0 0 0 0 0 0 0.0426879802356877 0.0228540824861053 0 0 0 0.192510363876988 0.0264651135983167 0.00556587920369574 0.051821471093001 0.00397864593887664 0 0 0 0 0 0 0 0 0 0.115530049356196 0 0 0.0456535571882107 0 0 0 0.0239720175465709 0.0151895594202595 0 0 0 0 0 0 0 0 0.223346806538295 0 0 0 0 0 0 0 0 0 0 0 0 0 0 0 0 0 0 0 0 0 0 0 0 0.00790449110899566 0 0.00608293563403609 0 0 0 0 0.00299113830262632 0 0.00907534025850494 0 0 0 0 0 0 0 0 0 0 0 0 0 0 0 0 0 0 0 0 0 0 0 0 0 0 0 0 0 0 0 0 0 0.0282791623963676 0 0 0 0 0 0 0 0 0 0 0.0540294121564762 0.0333905848745309 0.0283487842271925 0 0 0 0.00540401622619236 0 0.00760191001570882 0.00718636770671711 0.00923873056523056 0 0 0 0 0 0 0.0114827281093028 0.00938049797817759 0 0 0 0 0 0 0 0 0 0 0 0 0.0100283739577382 0 0 0 0 0 0 0 0 0 0 0 0 0 0 0
0 0 0 0 0 0 0 0 0 0 0 0 0 0 0 0 0 0 0 0 0 0 0 0 0 0 0 0 0 0 0 0 0 0 0 0 0 0 0 0 0 0 0 0 0 0 0 0 0 0 0 0 0 0 0 0 0 0 0 0 0 0 0 0 0 0 0 0 0 0 0 0 0 0 0 0 0 0 0 0 0 0 0 0 0 0 0 0 0 0 0 0 0 0 0 0 0 0 0 0 0 0 0 0 0 0 0 0 0 0 0 0 0 0 0 0 0 0 0 0 0 0 0 0 0 0 0 0 0 0 0 0 0 0 0 0 0 0 0 0 0 0 0 0 0 0 0 0 0 0 0 0 0 0 0 0 0.00380977098627755 0.0756142586978994 0.0440439891925811 0.00208844924160357 0 0.0705706693461058 0.0571179323448916 0.00751781391995184 0 0.172598307616675 0 0 0 0 0 0 0 0 0 0.0421721682192985 0 0.0039027642339085 0 0.00465895279731871 0 0 0 0 0 0 0 0 0 0 0 0 0 0.00234139872763855 0 0 0 0 0 0 0 0 0 0 0 0 0 0 0 0 0 0 0 0 0 0 0 0 0 0 0 0 0 0 0 0 0 0 0 0 0 0 0 0 0 0 0 0 0 0 0 0 0 0 0 0 0 0 0 0 0 0 0 0 0 0 0 0 0 0 0 0.0104064952256096 0 0 0 0 0.00478349036978635 0 0 0 0 0 0.0751929002223294 0.0416525935710947 0.108672865061257 0.00446414950389521 0.0763292327252014 0 0.0230825370027815 0.0751588153233323 0.0157537662994916 0.0123483426187116 0.0597950986809734 0.00592323807138643 0 0 0 0 0 0 0 0 0 0 0 0 0 0 0 0 0 0 0 0 0 0 0 0 0 0 0 0 0 0 0 0 0 0 0
0 0 0 0 0 0 0 0 0 0 0 0 0 0 0 0 0 0 0 0 0 0 0 0 0 0 0 0 0 0 0 0 0 0 0 0 0 0 0 0 0 0 0 0 0 0 0 0 0 0 0 0 0 0 0 0 0 0 0 0 0 0 0 0 0 0 0 0 0 0 0 0 0 0 0 0 0 0 0 0 0 0 0 0 0 0 0 0 0 0 0 0 0 0 0 0 0 0 0 0 0 0 0 0 0 0 0 0 0 0 0 0 0 0 0 0 0 0 0 0 0 0 0 0 0 0 0 0 0 0 0 0 0 0 0 0 0 0 0 0 0 0 0 0 0 0 0 0 0 0 0 0 0 0 0 0 0.0556260300310994 0.0597039809418022 0 0 0 0 0.0740034583199592 0.0896380842525079 0 0.0868394713537475 0 0 0.0183318146577721 0 0 0 0.0193389260273041 0 0 0 0.0347917244659956 0 0.0805044022388078 0 0.0578536552194353 0 0 0 0 0 0 0 0 0 0 0 0 0 0 0 0 0 0 0 0 0 0 0 0 0 0 0.0658621180512982 0 0 0.0158923847551113 0 0 0 0 0 0 0 0 0 0 0 0 0 0 0 0 0 0 0 0 0 0 0 0 0 0 0 0 0 0 0 0 0 0 0 0.0186147265436846 0 0 0 0 0 0 0 0 0 0 0 0 0 0 0.0139845786576687 0 0 0 0 0 0 0 0 0 0 0.040675342467764 0 0 0.018273797486108 0 0 0.0286810026569361 0 0 0 0 0 0 0 0 0 0.0585574080874315 0 0 0.0372586096486096 0 0 0 0 0.125568484136957 0 0 0 0 0 0 0 0 0 0 0 0 0 0 0 0 0 0 0 0 0 0
0 0 0 0 0 0 0 0 0 0 0 0 0 0 0 0 0 0 0 0 0 0 0 0 0 0 0 0 0 0 0 0 0 0 0 0 0 0 0 0 0 0 0 0 0 0 0 0 0 0 0 0 0 0 0 0 0 0 0 0 0 0 0 0 0 0 0.0115298457910434 0 0 0 0 0 0 0 0 0 0 0 0 0 0 0 0 0 0 0 0 0 0 0 0 0 0 0 0 0 0 0 0 0 0 0 0 0 0 0 0 0 0 0 0 0 0 0 0 0 0 0 0 0 0 0 0 0 0 0 0 0 0.0101993356277845 0 0 0 0 0 0 0 0 0 0 0 0 0 0 0 0 0 0 0 0 0 0 0 0 0 0 0 0 0 0 0 0 0 0.0141026391338169 0 0 0 0 0 0.0968871183277009 0 0.0129484898845808 0 0.0116266440446259 0 0 0 0 0.0911136799678083 0 0 0.0735467537664228 0 0 0 0 0 0 0 0 0 0.0197029529071098 0 0 0.0147327758432613 0 0 0 0 0 0 0 0 0 0 0 0 0 0.12482867862641 0 0 0 0 0 0 0 0 0 0 0 0 0 0 0 0 0 0 0 0 0 0 0 0 0 0 0 0.00920549280862717 0 0 0 0 0 0 0 0 0 0 0.073152608661107 0 0 0 0 0 0 0 0 0 0 0 0 0 0 0 0 0 0 0.0157695199626189 0 0 0 0 0 0 0 0 0 0 0 0 0 0 0 0 0 0 0 0 0 0 0.035061057431974 0 0.0444845034053127 0.0874384522955926 0 0 0 0 0.129624104684785 0.0793217314843844 0 0 0.0143466440459345 0 0 0 0 0.030376971299099 0 0 0 0 0 0 0 0 0 0 0 0 0
0 0 0 0 0 0 0 0 0 0 0 0 0 0 0 0 0 0 0 0 0 0 0 0 0 0 0 0 0 0 0 0 0 0 0 0 0 0 0 0 0 0 0 0 0 0 0 0 0 0 0 0 0 0 0 0 0 0 0 0 0 0 0 0 0 0 0 0 0 0 0 0 0 0 0 0 0 0 0 0 0 0 0 0 0 0 0 0 0 0 0 0 0 0 0 0 0 0 0 0 0 0 0 0 0 0 0 0 0 0 0 0 0 0 0 0 0 0 0 0 0 0 0 0 0 0 0 0 0 0 0 0 0 0 0 0 0 0 0 0 0 0 0 0 0 0 0 0 0 0 0 0 0 0 0 0 0 0.0124362899045142 0 0.00559985392950053 0 0 0.136014883197942 0.0115091690899497 0 0 0.0148259603370882 0 0.0147030515507951 0 0 0 0 0 0 0.0362278995997316 0.0101280508333898 0 0 0 0 0.0252566560757782 0.0202461796667549 0.110965711327536 0.265418577187727 0 0 0 0 0 0.117197063048272 0 0.00694508119188536 0.00332053925124414 0 0 0 0 0 0 0 0 0 0 0.0261068579297965 0 0 0 0 0 0 0.0022887890500534 0 0 0.0185372853326687 0 0 0 0.0113155506147181 0 0.0641641643082182 0 0 0 0.0262347618443406 0.00190191656349789 0 0 0 0 0 0 0 0 0 0 0 0 0 0 0 0 0 0 0 0 0 0 0 0 0 0.00346395624252156 0 0.00171977884006387 0 0.00125016663845893 0 0 0 0 0 0 0 0 0 0 0 0 0 0 0 0 0 0 0 0 0 0 0 0 0 0 0 0 0 0 0.00482207131977015 0 0 0.00397439297345424 0.00476489461301104 0 0.0295807661543227 0 0.00456486737667686 0 0 0 0 0 0 0 0 0 0 0 0 0 0 0.00451481400631856 0 0 0 0 0 0 0 0 0
0 0 0 0 0 0 0 0 0 0 0 0 0 0 0 0 0 0 0 0 0 0 0 0 0 0 0 0 0 0 0 0 0 0 0 0 0 0 0 0 0 0 0 0 0 0 0 0 0 0 0 0 0 0 0 0 0 0 0 0 0 0 0 0 0 0 0.0262730937387946 0 0 0 0 0 0 0 0 0 0 0 0 0 0 0 0 0 0 0 0 0 0 0 0 0 0 0 0 0 0 0 0 0 0 0 0 0 0 0 0 0 0 0 0 0 0 0 0 0 0 0 0 0 0 0 0 0 0 0 0 0 0 0 0 0 0 0 0 0 0 0 0 0 0 0 0 0 0 0 0 0 0 0 0 0 0 0 0 0 0 0 0.0430916389141953 0 0 0 0.15211348536711 0.0896136584094933 0 0.142881907614626 0.0418284745887271 0 0.127650037587446 0 0 0 0.0819129636114308 0 0 0 0 0.112457197099279 0.126315312917958 0 0 0.0358658703362117 0 0 0 0 0 0 0 0 0.0199963598147298 0 0 0 0 0 0 0 0 0 0 0 0 0 0 0 0 0 0 0 0 0 0 0 0 0 0 0 0 0 0 0 0 0 0 0 0 0 0 0 0 0 0 0 0 0 0 0 0 0 0 0 0 0 0 0 0 0 0 0 0 0 0 0 0 0 0 0 0 0 0 0 0 0 0 0 0 0 0 0 0 0 0 0 0 0 0 0 0 0 0 0 0 0 0 0 0 0 0 0 0 0 0 0 0 0 0 0 0 0 0 0 0 0 0 0 0 0 0 0 0 0 0 0 0 0 0 0 0
0 0 0 0 0 0 0 0 0 0 0 0 0 0 0 0 0 0 0 0 0 0 0 0 0 0 0 0 0 0 0 0 0 0 0 0 0 0 0 0 0 0 0 0 0 0 0 0 0 0 0 0 0 0 0 0 0 0 0 0 0 0 0 0 0 0 0 0 0 0 0 0 0 0 0 0 0 0 0 0 0 0 0 0 0 0 0 0 0 0 0 0 0 0 0 0 0 0 0 0 0 0 0 0 0 0 0 0 0 0 0 0 0 0 0 0 0 0 0 0 0 0 0 0 0 0 0 0 0.0378985165769663 0 0 0 0 0 0 0 0 0 0 0 0 0 0 0 0 0 0 0 0 0 0 0 0 0 0 0 0 0.0343042439674641 0 0 0 0 0.0532461525929769 0.240552246440424 0 0 0 0 0.0975649568489478 0 0 0 0 0 0 0 0 0 0 0.198317547792802 0.035330040777365 0 0 0.136401389025329 0 0 0 0 0 0 0.114170367273431 0 0 0 0 0 0 0 0 0 0 0 0 0 0 0 0 0 0 0 0 0 0 0 0 0 0 0 0 0 0 0 0 0 0.0522145387042943 0 0 0 0 0 0 0 0 0 0 0 0 0 0 0 0 0 0 0 0 0 0 0 0 0 0 0 0 0 0 0 0 0 0 0 0 0 0 0 0 0 0 0 0 0 0 0 0 0 0 0 0 0 0 0 0 0 0 0 0 0 0 0 0 0 0 0 0 0 0 0 0 0 0 0 0 0 0 0 0 0 0 0 0 0 0 0 0 0 0 0 0 0 0
0 0 0 0 0 0 0 0 0 0 0 0 0 0 0 0 0 0 0 0 0 0 0 0 0 0 0 0 0 0 0 0 0 0 0 0 0 0 0 0 0 0 0 0 0 0 0 0 0 0 0 0 0 0 0 0 0 0 0 0 0 0 0 0 0 0 0 0 0 0 0 0 0 0 0 0 0 0 0 0 0 0 0 0 0 0 0 0 0 0 0 0 0 0 0 0 0 0 0 0 0 0 0 0 0 0 0 0 0 0 0 0 0 0 0 0 0 0 0 0 0 0 0 0 0 0 0 0 0 0 0 0 0 0 0 0 0 0 0 0 0 0 0 0 0 0 0 0 0 0 0 0 0 0 0 0 0 0 0 0 0 0 0 0 0 0 0 0 0 0 0 0 0 0 0 0 0 0 0 0.183903105326423 0 0 0 0.551593317296543 0.166949938467677 0 0 0 0 0 0 0 0 0 0 0 0 0 0 0 0 0 0 0 0 0 0 0 0 0 0 0 0 0 0 0 0 0 0 0 0 0 0 0 0 0 0 0 0 0 0 0 0 0 0 0 0 0 0 0 0 0 0 0 0 0 0 0 0 0.0242788847924944 0 0 0 0 0 0 0 0 0 0 0 0 0 0 0 0 0 0 0 0 0 0 0 0 0 0 0 0 0 0 0 0 0 0 0 0.033330887894411 0 0 0 0 0 0 0 0.0399438662224517 0 0 0 0 0 0 0 0 0 0 0 0 0 0 0 0 0 0 0 0 0 0 0 0 0
0 0 0 0 0 0 0 0 0 0 0 0 0 0 0 0 0 0 0 0 0 0 0 0 0 0 0 0 0 0 0 0 0 0 0 0 0 0 0 0 0 0 0 0 0 0 0 0 0 0 0 0 0 0 0 0 0 0 0 0 0 0 0 0 0 0 0 0 0 0 0 0 0 0 0 0 0 0 0 0 0 0 0 0 0 0 0 0 0 0 0 0 0 0 0 0 0 0 0 0 0 0 0 0 0 0 0 0 0 0 0 0 0 0 0 0 0 0 0 0 0 0 0 0 0 0 0 0 0 0 0 0 0 0 0 0 0 0 0 0 0 0 0 0 0 0 0 0 0 0 0 0 0 0 0 0 0 0.00527516756486775 0 0.00463856607961174 0 0 0.0809564713968469 0 0 0 0 0 0 0 0 0 0 0 0 0.024213890660759 0 0 0 0.141247333606218 0 0.0221118437246641 0.0772973270989949 0 0.0444568229169409 0.00402650949790944 0 0 0 0 0.00420702036471116 0 0 0 0 0 0 0 0 0 0 0 0 0.00949284325420925 0.0161973484402653 0.00559196535389129 0 0 0 0 0 0 0 0 0.0616691844959079 0 0 0 0 0 0.0400923505259846 0 0 0 0 0.0240554833016744 0 0 0 0 0 0 0 0 0 0 0 0 0 0.0324752217024971 0 0.00456117836772573 0 0 0 0 0 0 0 0.00351554637706177 0 0.00527640744119832 0 0 0 0.00213093435336452 0 0 0 0 0 0 0 0 0 0 0 0 0 0 0 0 0 0 0 0 0 0 0 0 0 0 0 0 0 0.0056533487245644 0 0 0 0.00367443707018711 0.00638462704302247 0 0.292508471503354 0.0102493980556702 0.0621668635557362 0 0 0 0 0 0 0 0 0 0 0 0 0 0 0.00587343752216169 0 0 0 0 0 0 0 0 0
0 0 0 0 0 0 0 0 0 0 0 0 0 0 0 0 0 0 0 0 0 0 0 0 0 0 0 0 0 0 0 0 0 0 0 0 0 0 0 0 0 0 0 0 0 0 0 0 0 0 0 0 0 0 0 0 0 0 0 0 0 0 0 0 0 0 0.00420075908184859 0 0 0 0 0 0 0 0 0 0 0 0 0 0 0 0 0 0 0 0 0 0 0 0 0 0 0 0 0 0 0 0 0 0 0 0 0 0 0 0 0 0 0 0 0 0 0 0 0 0 0 0 0 0 0 0 0 0 0 0 0 0.00353740739220564 0 0 0 0 0 0 0 0 0 0 0 0 0 0 0 0 0 0 0 0 0 0 0 0 0 0 0 0 0.00648155631983428 0 0.00613195313126688 0 0 0.257899154534801 0 0.00548755462610573 0.0221796351789177 0.0804214630124064 0 0.0402870671519841 0 0 0 0.0137337323844692 0 0 0.0108062329773553 0 0 0 0.237953409925539 0 0 0.0164778635847686 0.0313117673960299 0 0 0 0 0 0 0.135581057811986 0 0.0100203375146841 0.00417939490224346 0 0 0 0 0 0 0 0 0 0 0.030261724982253 0 0 0 0 0 0 0.0025912858451539 0 0 0 0 0 0 0.00921062306201593 0 0.0395190205695857 0 0 0 0.0150387951019087 0 0 0 0 0 0 0 0 0 0 0 0 0 0 0 0 0 0 0 0 0 0 0 0 0 0 0.00259264101708341 0 0 0 0.000645604215786257 0 0 0 0 0 0 0 0 0 0.00304608708822375 0 0 0 0 0 0 0 0 0 0 0 0 0 0 0 0 0 0 0 0 0 0 0 0.00323680810448105 0.00716706308706209 0 0 0 0 0 0 0 0 0 0 0 0 0 0 0 0 0 0 0 0 0 0 0 0 0 0 0 0
0 0 0 0 0 0 0 0 0 0 0 0 0 0 0 0 0 0 0 0 0 0 0 0 0 0 0 0 0 0 0 0 0 0 0 0 0 0 0 0 0 0 0 0 0 0 0 0 0 0 0 0 0 0 0 0 0 0 0 0 0 0 0 0 0 0 0 0 0 0 0 0 0 0 0 0 0 0 0 0 0 0 0 0 0 0 0 0 0 0 0 0 0 0 0 0 0 0 0 0 0 0 0 0 0 0 0 0 0 0 0 0 0 0 0 0 0 0 0 0 0 0 0 0 0 0 0 0 0 0 0 0 0 0 0 0 0 0 0 0 0 0 0 0 0 0 0 0 0 0 0 0 0 0 0 0 0 0 0 0 0 0 0 0 0 0 0 0 0 0 0 0 0 0 0 0 0 0 0 0 0 0 0 0.0385156330451923 0 0 0.0683090488015512 0 0 0 0 0 0 0 0 0 0 0 0 0 0 0 0 0 0 0 0.100773129014789 0 0 0 0 0 0 0 0 0 0 0 0 0 0 0 0.446562253088141 0.0292417141467996 0 0 0 0 0.128918813904879 0 0 0.154968337936126 0 0 0 0 0 0 0 0 0 0 0 0 0 0 0 0 0 0 0 0 0 0 0 0 0 0 0 0 0 0 0 0 0 0 0 0 0 0 0 0 0 0 0 0 0 0 0 0 0 0 0 0 0 0 0 0 0 0 0 0 0 0 0 0 0 0 0 0 0 0 0 0 0 0 0 0 0 0.0327110700625216 0 0 0 0 0 0 0 0 0
0 0 0 0 0 0 0 0 0 0 0 0 0 0 0 0 0 0 0 0 0 0 0 0 0 0 0 0 0 0 0 0 0 0 0 0 0 0 0.0116095902939929 0 0 0 0 0 0 0 0 0 0 0 0 0 0 0 0 0 0 0 0 0 0 0 0 0.0236585375633673 0 0 0 0 0 0 0 0 0 0 0 0 0 0 0 0 0 0 0 0 0 0 0 0 0 0 0 0 0 0 0 0 0 0 0 0 0 0 0 0 0 0 0 0 0 0 0 0 0 0 0 0 0 0 0 0 0 0 0 0 0 0 0 0 0 0 0 0 0 0 0 0 0 0 0 0 0 0 0 0 0 0 0 0 0 0 0 0 0 0 0 0 0 0 0 0 0 0 0 0 0 0 0 0 0 0 0 0 0 0 0 0 0 0 0 0 0 0 0 0 0 0.0488810765282167 0 0 0 0 0 0 0 0 0 0 0 0 0 0 0.171508710836436 0 0 0 0 0 0.135421296608506 0 0 0 0 0 0 0 0 0 0 0 0 0 0 0 0 0 0 0 0 0 0.303640453920703 0.0834057090073793 0.0501422308128285 0 0.17173239442857 0 0 0 0 0 0 0 0 0 0 0 0 0 0 0 0 0 0 0 0 0 0 0 0 0 0 0 0 0 0 0 0 0 0 0 0 0 0 0 0 0 0 0 0 0 0 0 0 0 0 0 0 0 0 0 0 0 0 0 0 0 0 0 0 0 0 0 0 0 0 0 0 0 0 0 0 0 0 0 0 0 0 0 0 0 0
0 0 0 0 0 0 0 0 0 0 0 0 0.0130301321888904 0 0 0 0 0 0 0 0 0 0 0 0 0 0 0 0 0 0 0.0337257780373972 0.00228844885303332 0 0.0036604819950967 0 0 0 0 0 0 0 0 0 0 0 0 0 0.00559685859991982 0 0 0 0 0 0 0.0110374597262378 0 0 0 0 0 0 0 0 0 0 0 0 0 0 0 0 0 0 0 0 0 0 0 0 0 0 0 0 0 0 0 0 0 0 0 0 0 0 0 0 0 0 0 0 0.000816668381622103 0 0 0 0 0 0 0 0 0 0 0 0 0 0.0291287626096934 0 0 0 0.00868611380366702 0.00505896899368623 0 0 0 0 0 0 0 0 0 0 0 0 0 0 0 0 0 0 0 0 0 0 0 0 0 0 0 0 0 0 0 0 0 0 0 0 0 0 0 0 0 0 0 0 0 0 0 0.0898862414524906 0 0.0536970279438818 0 0.0942614851758526 0 0 0 0 0 0 0 0 0 0 0 0 0 0 0 0 0.0136772611329111 0.142036501018659 0 0.00765636877883101 0 0 0 0 0 0.00954975378745962 0 0 0 0 0.00261255765385981 0 0 0.00324867777064832 0 0 0.0275187209047834 0 0 0 0 0 0 0 0 0 0 0 0 0 0 0 0 0 0 0 0 0 0 0 0 0 0 0 0 0.00691225931755129 0 0 0 0 0 0 0 0 0 0.0131551565667548 0.0037460540513078 0 0.00104947430036506 0 0.00182135627098569 0.00175506442817061 0.0038881351241021 0 0.00491331859064915 0 0.0524568850742594 0.00320733108943023 0.00795622152876828 0 0.00189395992620176 0.00839228448031565 0 0.0071486451487195 0 0 0 0 0 0 0 0 0 0 0 0 0 0 0 0 0 0 0.0344773823532588 0 0 0 0 0 0 0 0 0 0 0 0 0 0 0.0304074284085314 0.0489706127732882 0.0369469545792892 0.0103975497375712 0 0 0 0 0 0 0 0 0 0 0.0012598396887999 0 0.0338432673630172 0 0 0.128226550390041
0 0 0 0 0 0 0 0 0 0 0 0 0 0 0 0 0 0 0 0 0 0 0 0 0 0 0 0 0 0 0 0 0 0.00195793433436895 0.0245434017243815 0 0 0 0 0 0 0 0 0 0 0 0 0 0 0 0 0 0 0 0 0 0.00191238697012941 0 0 0 0 0 0 0 0 0 0 0 0 0 0 0 0 0 0 0 0 0 0 0 0 0 0 0 0 0 0 0 0 0 0 0 0 0 0 0 0 0 0 0 0.0162103778824179 0 0 0 0 0 0 0 0 0 0 0 0 0 0 0 0 0 0 0 0 0 0 0 0 0 0 0 0 0 0 0 0 0 0 0 0 0 0 0 0.00158288671336811 0 0 0 0 0 0 0 0 0 0 0 0 0 0 0 0 0 0 0 0 0 0 0 0 0 0 0 0 0.0190499995334204 0 0.0219071033525459 0 0 0 0 0 0 0 0 0 0 0 0 0 0 0 0.0110945623971517 0 0.0496981775995642 0 0.00314638862502222 0 0 0 0.0301772040040463 0.00653318847300976 0.00152152191395384 0 0 0 0 0.00326195940931869 0 0 0 0 0 0 0 0 0 0 0 0 0.0398324913579513 0.0292966189852632 0 0 0 0 0 0 0 0 0 0 0.00931844845928536 0 0 0 0 0 0 0 0 0 0 0 0 0 0 0 0 0 0 0 0 0 0 0 0 0 0 0 0 0 0 0.116745781612818 0 0 0 0 0 0 0 0 0 0 0 0 0 0 0 0 0 0 0 0 0 0 0 0 0 0.0177413652992401 0 0 0 0 0 0 0 0 0 0 0 0 0 0.0170514548253362 0 0.00266721427664562 0 0 0 0.0393103602295791 0 0.0700192806582347 0 0 0 0 0 0 0 0 0 0 0.00358302772360955 0.461836863639338
0 0 0 0 0 0 0 0 0 0 0 0 0 0 0 0 0 0 0 0 0 0 0 0 0 0 0 0 0 0 0 0.00445419775660471 0.00864418882029609 0.0043048625807943 0.0354527666358008 0 0 0 0 0 0 0 0 0 0 0 0 0 0.00297083263895662 0 0 0 0 0 0 0.00123196535024958 0.00177823924766353 0 0 0 0 0 0 0 0 0 0 0 0 0 0 0 0 0.00212049233334319 0 0 0 0 0 0 0.00230447978730444 0 0 0 0 0 0 0 0.000871870580081904 0.00106468703618268 0 0.000940627687058184 0 0 0 0 0 0 0 0 0.0137242120490137 0.00194308473783365 0 0 0 0 0 0 0 0 0 0 0 0 0 0 0 0 0 0 0 0 0 0 0 0 0 0 0 0 0 0 0 0 0 0 0 0 0 0 0 0 0 0 0 0 0 0 0 0 0 0 0 0 0 0 0 0 0 0 0.00233622755368084 0 0 0 0 0 0 0.0487372261129213 0 0.0768074241638584 0.00905642255724396 0.0949669349315954 0 0 0 0 0 0 0 0 0 0 0 0 0 0 0 0.137612920154454 0.0593592863502936 0 0 0.0137047847954227 0 0 0 0.0388169069317563 0 0.0105398911766193 0 0 0 0 0.00873966742487743 0 0 0.00322715685911119 0 0 0.0216329335149477 0 0 0 0 0 0 0 0 0 0 0 0 0 0 0 0 0 0 0 0 0 0 0 0 0 0 0 0 0.00332575655206408 0 0 0 0 0 0 0 0 0.000770435931036083 0.00393334841017658 0.00146312706283538 0 0.00076259212630834 0 0.00101879771385809 0.0014222688319268 0.00169504112165706 0 0.00143595894335367 0 0.065750913480064 0.00217292438044956 0.00558667395560446 0 0 0 0 0.00229966865379922 0 0 0 0 0 0 0 0 0 0 0 0 0 0 0 0 0 0 0.0725464780593017 0 0 0 0.00236393497743842 0 0 0.0043381378173431 0 0 0 0 0.00103523557604529 0 0 0.0153320306542429 0.0327635194074866 0.0217682930358838 0.00825741045747814 0 0 0 0.00153810954289309 0 0 0 0 0 0 0.00089986080955927 0 0.0276012248324232 0 0 0.112573967898805
0 0 0 0 0 0 0 0 0 0 0 0 0 0 0 0 0 0 0 0 0 0 0.00232891390721106 0 0 0 0 0 0 0 0 0.00194063358503885 0 0 0.00114935836591063 0 0 0 0 0 0 0 0 0 0 0 0 0 0 0 0 0 0 0 0 0 0 0 0 0 0 0 0 0 0 0 0 0 0 0 0 0 0 0 0 0 0 0 0 0 0 0 0 0 0 0 0 0 0 0 0 0 0 0 0 0 0 0 0 0 0 0 0 0.00211937544893851 0 0 0 0 0 0 0 0 0 0 0 0 0 0 0 0 0 0 0 0 0 0 0 0 0.0124828200861272 0 0 0 0 0 0 0 0 0 0 0 0 0 0 0 0 0 0 0 0 0 0 0 0 0 0 0 0 0 0 0 0 0 0.0455404617912721 0.0104117163663645 0.00809208723900924 0.00569845401424612 0.0224783770079001 0 0.215540441662802 0 0.0433458500181061 0 0.00838777715230416 0 0 0 0 0 0.00472497700985801 0.13044130758676 0.00279207338888667 0.0161832789492794 0 0.00367859158319004 0.168320424306578 0 0 0 0 0 0 0 0.012077128950176 0 0 0 0 0 0 0 0 0 0 0 0.00516110535521476 0 0.0117339469296634 0 0 0 0 0.0233589474786236 0 0 0 0 0 0 0 0 0.0543238827608913 0 0 0 0.146465462052169 0 0 0 0 0 0.00353840783965137 0 0 0.0260377675847196 0 0 0 0 0 0 0 0 0 0 0 0 0 0 0 0 0 0 0 0 0 0 0 0 0 0 0 0.00204928826658684 0 0 0 0 0 0 0 0 0 0 0 0 0 0 0 0 0 0 0 0 0.00319202237204206 0 0 0 0 0 0 0 0 0 0.00475100133958875 0 0 0 0 0 0 0 0.00165411960089105 0 0 0 0 0 0 0 0 0 0 0 0 0 0 0 0 0 0
0 0 0 0 0 0 0 0 0 0 0 0 0 0 0 0 0 0 0 0 0 0 0 0 0 0 0 0 0 0 0 0 0 0 0 0 0 0 0 0 0.0105243855787089 0.00425062122858095 0 0 0 0 0 0 0 0 0 0 0 0 0 0 0 0 0 0 0 0 0 0 0 0 0 0 0 0 0 0 0 0 0 0 0 0 0 0 0 0 0 0 0 0 0 0 0 0 0 0 0 0 0 0 0 0 0 0 0 0 0 0 0 0 0 0 0 0 0 0 0 0 0 0 0 0 0 0 0 0 0 0 0 0 0 0 0 0 0 0 0 0 0 0 0 0 0 0 0 0 0 0 0 0 0 0 0 0 0 0 0 0 0 0 0 0 0 0 0 0 0 0 0 0 0 0 0 0.0303692299906412 0.0708902570426631 0.126789845864477 0 0 0 0 0 0 0 0 0 0 0 0 0 0 0 0.0171578712348637 0.00869244368371741 0.0316995819877843 0 0 0 0 0 0 0 0.0519155465667379 0 0 0 0 0.236241778474795 0.0238860519222059 0 0 0 0 0 0 0 0 0 0 0 0 0 0 0 0 0 0 0 0 0 0 0 0 0 0 0 0 0 0 0 0 0 0 0.0381654816974413 0 0 0 0.0338203278405602 0 0 0 0 0 0 0 0 0 0 0 0 0 0 0 0 0 0 0 0 0 0 0 0 0 0 0 0 0 0 0 0 0 0 0 0 0 0 0 0 0 0.281835627505123 0 0 0 0 0 0 0 0 0 0 0 0 0 0 0 0.00318304207628888 0 0 0 0 0 0 0 0 0 0 0 0 0 0 0.00625860375627085 0 0 0.0243193035491406
0 0 0 0 0 0 0 0 0 0 0 0 0 0 0 0 0 0 0 0 0 0 0 0 0 0 0 0 0 0 0 0 0 0 0 0 0 0 0 0 0 0 0 0 0 0 0 0 0 0 0 0 0 0 0 0 0 0 0 0 0 0 0 0 0 0 0 0 0 0 0 0 0 0 0 0 0 0 0 0 0 0 0 0 0 0 0 0 0 0 0 0 0 0 0 0 0 0 0 0 0 0 0 0 0 0 0 0 0 0 0 0 0 0 0 0 0 0 0 0 0 0 0 0 0 0 0 0 0 0 0 0 0 0 0 0 0 0 0 0 0 0 0 0 0 0 0 0 0 0 0 0 0 0 0 0 0 0 0 0 0 0 0 0 0 0 0 0 0 0 0 0 0 0 0 0 0 0 0 0.0406686426629752 0 0 0 0 0.0654491611623071 0 0 0 0 0 0.063540062654647 0 0 0 0 0 0 0 0 0.201682744388441 0 0 0 0 0 0 0.201502918845621 0 0 0 0 0.0441328685232115 0 0 0 0 0 0 0 0 0.238873891009503 0 0 0 0 0 0 0 0 0 0 0 0 0.144149710753293 0 0 0 0 0 0 0 0 0 0 0 0 0 0 0 0 0 0 0 0 0 0 0 0 0 0 0 0 0 0 0 0 0 0 0 0 0 0 0 0 0 0 0 0 0 0 0 0 0 0 0 0 0 0 0 0 0 0 0 0 0 0 0 0 0 0 0 0 0 0 0 0 0 0 0 0 0 0 0 0 0 0 0 0 0
0 0 0 0 0 0 0 0 0 0 0 0 0 0 0 0 0 0 0 0 0 0 0 0 0 0 0 0 0 0 0 0 0 0 0 0 0 0 0 0 0 0 0 0 0 0 0 0 0 0 0 0 0 0 0 0 0 0 0 0 0 0 0 0 0 0 0 0 0 0 0 0 0 0 0 0 0 0 0 0 0 0 0 0 0 0 0 0 0 0 0 0 0 0 0 0 0 0 0 0 0 0 0 0 0 0 0 0 0 0 0 0 0 0 0 0 0 0 0 0 0 0 0 0 0 0 0 0 0 0 0 0 0 0 0 0 0 0 0 0 0 0 0 0 0 0 0 0 0 0 0 0 0 0 0 0 0 0.0398462587192552 0 0 0 0 0.0544579417250793 0.0110431246754015 0 0 0.0032254404451187 0 0 0 0 0 0 0 0 0.264957071486991 0.00760922059085963 0 0.00474549784725023 0.00496404663291158 0 0 0 0 0.00696915344913027 0 0 0 0 0 0 0 0 0 0 0 0.069806614136724 0 0.00463221266510918 0 0 0 0 0 0 0 0 0.00719109957839985 0 0 0 0 0 0 0 0 0 0 0.0225423238601041 0 0 0 0 0.0119952960876648 0 0 0.00987202859008695 0 0 0 0 0 0 0 0 0 0 0 0 0 0 0 0 0 0 0 0.00510703936109567 0 0 0 0 0 0 0 0 0 0 0 0 0 0 0 0 0 0 0 0 0 0 0 0 0 0 0 0 0 0 0 0 0 0 0 0 0 0 0 0.0453166085083772 0.011498936405004 0.00564676406201153 0.0224876094818029 0.060344062376061 0.0212311725717451 0 0 0 0 0.0121936941338937 0.0164036033810989 0 0 0 0 0 0.0160020465542197 0 0 0 0 0.0942620737963164 0.0778929261565206 0.0877561327217671 0 0 0 0 0 0 0 0
0 0 0 0 0 0 0 0 0 0 0 0 0 0 0 0 0 0 0 0 0 0 0 0 0 0 0 0 0 0 0 0 0 0 0 0 0 0 0 0 0 0 0 0 0 0 0 0 0 0 0 0 0 0 0 0 0 0 0 0 0 0 0 0 0 0 0 0 0 0 0 0 0 0 0 0 0 0 0 0 0 0 0 0 0 0 0 0 0 0 0 0 0 0 0 0 0 0 0 0 0 0 0 0 0 0 0 0 0 0 0 0 0 0 0 0 0 0 0 0 0 0 0 0 0 0 0 0 0 0 0 0 0 0 0 0 0 0 0 0 0 0 0 0 0 0 0 0 0 0 0 0 0 0 0 0 0 0 0 0 0.109321881046698 0 0 0 0 0 0 0 0 0 0 0 0 0 0 0 0 0 0 0 0 0 0 0 0 0 0 0 0 0 0 0 0 0 0 0 0 0 0 0 0 0 0 0 0 0 0 0 0 0 0 0 0 0 0 0 0 0 0 0 0 0 0 0 0 0 0 0 0 0 0 0 0 0 0 0 0 0 0 0 0 0 0 0 0 0 0 0 0 0 0 0 0 0 0 0 0 0 0 0 0 0 0 0 0 0 0 0 0 0 0 0 0 0 0 0 0 0 0 0 0 0 0 0 0 0 0 0 0.212524693620084 0 0.287986360195332 0.183878261335831 0 0 0 0 0 0.206288803802054 0 0 0 0 0 0 0 0 0 0 0 0 0 0 0 0 0 0 0 0 0
0 0 0 0 0 0 0 0 0 0 0 0 0 0 0 0 0 0 0 0 0 0 0 0 0 0 0 0 0 0 0 0 0 0 0 0 0 0 0 0 0 0 0 0 0 0 0 0 0 0 0 0 0 0 0 0 0 0 0 0 0 0 0 0 0 0 0 0 0 0 0 0 0 0 0 0 0 0 0 0 0 0 0 0 0 0 0 0 0 0 0 0 0 0 0 0 0 0 0 0 0.0115969457878355 0 0 0 0 0 0 0 0 0 0 0 0 0 0 0 0 0 0 0 0 0 0 0 0 0 0 0 0 0 0 0 0 0 0 0 0 0 0 0 0 0 0 0 0 0 0 0 0 0 0 0 0 0 0 0 0 0 0 0 0.0132350619359501 0 0 0 0 0 0 0.0592665485148012 0 0.0524509344811415 0.00979642187963042 0.0168731227302853 0 0 0 0 0 0 0 0 0 0 0 0 0 0 0 0 0.154284810988656 0.166156330752288 0 0 0 0 0 0 0.0266321987753014 0 0 0 0 0 0 0 0 0 0 0 0.0515213883452162 0 0 0 0 0 0 0 0.0642015273653014 0 0 0 0 0 0 0 0 0 0 0 0 0 0 0 0 0 0 0 0 0 0 0 0 0 0 0 0 0 0 0 0 0 0 0 0 0 0 0 0 0 0.102475211032694 0 0 0 0 0 0 0 0 0 0 0 0 0 0 0 0 0 0 0 0 0 0 0 0 0 0.0178285519404987 0 0 0 0.00970786600519051 0 0.00818883015766311 0.0136265080053047 0 0 0 0 0 0 0 0 0 0 0 0 0 0 0.0900411349987263 0 0 0 0 0 0 0 0 0 0 0 0.132116606303516
0 0 0 0 0 0 0 0 0 0 0 0 0 0 0 0 0 0 0 0 0 0 0 0 0 0 0 0 0 0 0 0 0 0 0 0 0 0 0 0 0 0 0 0 0 0 0 0 0 0 0 0 0 0 0 0 0 0 0 0 0 0 0 0 0 0 0 0 0 0 0 0 0 0 0 0 0 0 0 0 0 0 0 0 0 0 0 0 0 0 0 0 0 0 0 0 0 0 0 0 0 0 0 0 0 0 0 0 0 0 0 0 0 0 0 0 0 0 0 0 0 0 0 0 0 0 0 0 0 0 0 0 0 0 0 0 0 0 0 0 0 0 0 0 0 0 0 0 0 0 0 0 0 0 0 0 0 0 0 0 0 0 0 0 0 0 0 0 0 0 0 0 0 0 0 0 0 0 0 0 0 0 0 0 0 0 0 0 0.0145068769301752 0 0 0 0 0.0757651755564759 0 0.0115667563972725 0 0 0 0 0 0 0 0 0 0 0 0.00428535349973189 0 0.0204665456149826 0.00521162346569638 0.0192863842460603 0 0 0 0.103543475843306 0.0689653776284079 0 0.0153372368891414 0 0 0 0 0.0106947935035173 0 0 0 0 0 0 0 0 0 0 0.0104733455651928 0 0 0 0 0 0 0 0 0 0 0 0.00278967231407625 0 0 0 0 0 0 0 0 0 0 0 0 0 0 0 0 0 0 0 0 0 0 0 0 0 0 0 0 0 0 0 0 0 0 0 0 0 0 0 0 0 0.00453183088508808 0 0 0.009533315449502 0 0 0 0 0.00548750808562262 0 0 0 0 0 0 0.0967710389585815 0 0 0.158571365199348 0 0.177925641469806 0.0523903937604177 0.11932165973532 0 0 0 0 0 0 0 0.0125746290022775
0 0 0 0 0 0 0 0 0 0 0 0 0 0 0 0 0 0 0 0 0 0 0 0 0 0 0 0 0 0 0 0 0 0 0 0.00496216387587059 0 0 0 0 0 0 0 0 0 0 0 0 0 0 0 0 0.00837549311046958 0 0 0 0 0 0 0 0 0 0 0 0 0 0 0 0 0 0 0 0 0 0 0 0 0 0 0 0 0.002365306738016 0.0508810118085498 0.107368655226035 0.0710952794507427 0 0 0 0 0.00218744961447348 0 0 0 0 0 0 0 0 0 0 0 0 0 0 0 0 0 0 0 0 0 0 0 0 0 0 0 0 0 0 0 0 0 0 0 0 0 0 0 0 0 0 0 0 0 0 0 0 0 0 0 0 0 0 0 0 0 0 0 0 0 0 0 0 0 0 0 0 0 0 0 0 0 0 0 0 0 0.00330957116754719 0 0.00192897245659366 0 0.0210409726823076 0 0 0 0 0 0 0 0 0 0 0 0 0 0 0 0.00963622598490545 0.0018927008410042 0.0109772026798168 0 0.0233760792874615 0 0 0 0 0 0 0 0 0 0 0 0 0 0 0 0 0 0 0 0 0 0 0 0 0 0 0 0 0 0 0 0 0 0 0 0 0 0 0 0 0 0 0 0 0 0 0.137044065631164 0 0.00771782849216014 0 0.198220954405622 0.292953921330755 0 0 0 0 0 0 0 0 0 0 0 0 0 0 0 0 0 0 0 0 0 0 0 0 0 0 0 0 0 0 0 0 0 0 0 0 0 0 0 0 0.038193739794458 0 0 0 0 0 0 0 0 0 0 0 0 0 0 0 0 0 0 0 0 0 0 0 0 0 0 0 0 0 0 0 0 0 0.00647240542204686
0 0 0 0 0 0 0 0 0 0 0 0 0 0 0 0 0 0 0 0 0 0 0 0 0 0 0 0 0 0 0 0 0 0 0 0 0 0 0 0 0 0 0 0 0 0 0 0 0 0 0 0 0 0 0 0 0 0 0 0 0 0 0 0 0 0 0 0 0 0 0 0 0 0 0 0 0 0 0 0 0 0 0 0 0 0 0 0 0 0 0 0 0 0 0 0 0 0 0 0 0 0 0 0 0 0 0 0 0 0 0 0 0 0 0 0 0 0 0 0 0 0 0 0 0 0 0 0 0 0 0 0 0 0 0 0 0 0 0 0 0 0 0 0 0 0 0 0 0 0 0 0 0 0 0 0 0 0 0 0 0 0 0 0 0 0 0 0 0 0 0 0 0 0 0 0 0 0 0 0 0 0 0 0 0 0 0 0 0 0 0 0 0 0.00560774875412243 0 0 0 0 0 0 0 0 0 0 0 0 0 0 0 0 0 0 0 0 0 0 0 0 0.00683855337079637 0 0 0 0 0.00899375922274466 0 0 0 0 0 0 0 0.00267327060904627 0 0 0 0 0.00626097613458806 0 0 0 0 0 0 0 0.0965507924860568 0.276597877542849 0.14673855164816 0 0 0.0127981423131463 0.0620921123650561 0.0799001495321045 0 0.0222954152681306 0 0.0123892222858056 0 0 0 0 0 0 0 0 0 0 0 0 0 0 0 0 0 0 0 0 0 0 0 0 0 0 0 0 0 0 0 0 0.0307907050370622 0 0.00809624365057372 0.0295751982414624 0 0 0 0 0.0691413879293935 0.10264228300294 0 0 0 0.00736108894043348 0 0 0 0 0 0 0 0.0126565216655282 0 0 0 0 0 0 0 0 0
0 0 0 0 0 0 0 0 0 0 0 0 0 0 0 0 0 0 0 0 0 0 0 0 0 0 0 0 0 0 0 0 0 0 0 0 0 0 0 0 0 0 0 0 0 0 0 0 0 0 0 0 0 0 0 0 0 0 0 0 0 0 0 0 0 0 0 0 0 0 0 0 0 0 0 0 0 0 0 0 0 0 0 0 0 0 0 0 0 0 0 0 0 0 0 0 0 0 0 0 0 0 0 0 0 0 0 0 0 0 0 0 0 0 0 0 0 0 0 0 0 0 0 0 0 0 0 0 0 0 0 0 0 0 0 0 0 0 0 0 0 0 0 0 0 0 0 0 0 0 0 0 0 0 0 0 0 0 0 0 0 0 0 0 0 0 0 0 0 0 0 0 0 0 0 0 0 0 0 0 0 0 0 0 0 0 0 0 0 0 0 0 0.477340973710141 0 0 0 0 0 0 0 0.0941732013977785 0 0 0 0 0 0.193195885281453 0 0 0 0 0 0 0 0 0 0 0 0 0 0.0810565386117537 0 0 0 0 0 0 0 0 0 0 0 0 0.114565620824178 0 0 0 0 0 0 0 0 0 0 0 0 0 0 0 0 0 0 0 0 0 0 0 0 0 0 0 0 0 0 0 0 0 0 0 0 0 0 0 0 0 0 0 0 0 0 0 0 0 0 0 0 0 0 0 0 0 0 0.0396677801746957 0 0 0 0 0 0 0 0 0 0 0 0 0 0 0 0 0 0 0 0 0 0 0 0 0 0
0 0 0 0 0 0 0 0 0 0 0 0 0 0 0 0 0 0 0 0 0 0 0 0 0 0 0 0 0 0 0 0 0 0 0 0 0 0 0 0 0 0 0 0 0 0 0 0 0 0 0 0 0 0 0 0 0 0 0 0 0 0 0 0 0 0 0 0 0 0 0 0 0 0 0 0 0 0 0 0 0 0 0 0 0 0 0 0 0 0 0 0 0 0 0 0 0 0 0 0 0 0 0 0 0 0 0 0 0 0 0 0 0 0 0 0 0 0 0 0 0 0 0 0 0 0 0 0 0 0 0 0 0 0 0 0 0 0 0 0 0 0 0 0 0 0 0 0 0 0 0 0 0 0 0 0 0 0 0 0 0 0 0 0 0 0 0 0 0 0 0 0 0 0 0 0 0 0 0 0 0 0 0 0 0 0 0.125993878605814 0 0 0 0 0 0 0 0 0 0 0 0 0.0434921190142583 0 0 0 0 0 0 0.161438180455532 0 0 0 0 0 0 0 0 0 0 0 0 0 0.123118294653643 0 0 0 0 0 0 0 0.109603959978434 0.273426009464846 0 0 0 0.0580435895021099 0.0243176234687385 0 0 0 0 0 0 0 0 0 0 0 0 0 0 0 0 0 0 0 0 0 0 0 0 0 0 0 0 0 0 0 0 0 0 0 0 0 0 0 0 0 0 0 0 0 0 0 0 0 0 0 0 0 0 0 0 0 0.0805663448566241 0 0 0 0 0 0 0 0 0 0 0 0 0 0 0 0 0 0 0 0 0 0 0 0 0 0
0 0 0 0 0 0 0 0 0 0 0 0 0 0 0 0 0 0 0 0 0 0 0 0 0 0 0 0 0 0 0 0 0 0 0 0 0 0 1 0 0 0 0 0 0 0 0 0 0 0 0 0 0 0 0 0 0 0 0 0 0 0 0 0 0 0 0 0 0 0 0 0 0 0 0 0 0 0 0 0 0 0 0 0 0 0 0 0 0 0 0 0 0 0 0 0 0 0 0 0 0 0 0 0 0 0 0 0 0 0 0 0 0 0 0 0 0 0 0 0 0 0 0 0 0 0 0 0 0 0 0 0 0 0 0 0 0 0 0 0 0 0 0 0 0 0 0 0 0 0 0 0 0 0 0 0 0 0 0 0 0 0 0 0 0 0 0 0 0 0 0 0 0 0 0 0 0 0 0 0 0 0 0 0 0 0 0 0 0 0 0 0 0 0 0 0 0 0 0 0 0 0 0 0 0 0 0 0 0 0 0 0 0 0 0 0 0 0 0 0 0 0 0 0 0 0 0 0 0 0 0 0 0 0 0 0 0 0 0 0 0 0 0 0 0 0 0 0 0 0 0 0 0 0 0 0 0 0 0 0 0 0 0 0 0 0 0 0 0 0 0 0 0 0 0 0 0 0 0 0 0 0 0 0 0 0 0 0 0 0 0 0 0 0 0 0 0 0 0 0 0 0 0 0 0 0 0 0 0 0 0 0 0 0 0 0 0 0 0
0 0 0 0 0 0 0 0 0 0 0 0 0 0 0 0 0 0 0 0 0 0 0 0 0 0 0 0 0 0 0 0 0 0 0 0 0 0 0 0 0 0 0 0 0 0 0 0 0 0 0 0 0 0 0 0 0 0 0 0 0 0 0 0 0 0 0 0 0 0 0 0 0 0 0 0 0 0 0 0 0 0 0 0 0 0 0 0 0 0 0 0 0 0 0 0 0 0 0 0 0 0 0 0 0 0 0 0 0 0 0 0 0 0 0 0 0 0 0 0 0 0 0 0 0 0 0 0 0 0 0 0 0 0 0 0 0 0 0 0 0 0 0 0 0 0 0 0 0 0 0 0 0 0 0 0 0 0 0 0 0 0 0 0 0 0 0 0.0142494616204274 0 0.0529499834171475 0.057038265091658 0.170207294339226 0 0 0 0 0 0 0 0 0 0 0 0 0 0 0 0.006014491538125 0.00925764555918302 0.0207667577122312 0 0.242688489036109 0 0 0 0 0 0 0 0 0 0 0 0.0145621562354318 0 0.0381414720577239 0 0 0 0 0 0 0 0 0 0 0 0 0 0 0 0 0 0 0 0 0 0 0 0 0 0 0 0 0 0 0 0 0 0 0 0 0.0233800065856528 0 0 0 0 0 0 0 0 0 0 0 0 0 0 0 0 0 0 0 0 0 0 0 0 0 0 0 0 0 0 0 0 0 0 0 0 0 0 0 0 0 0.329773208134989 0 0 0 0 0 0 0 0 0 0 0 0 0 0 0 0 0 0 0 0 0 0 0 0 0 0 0 0 0 0 0 0 0 0.020970768672095
0 0 0 0 0 0 0 0 0 0 0 0 0 0 0 0 0 0 0 0 0 0 0 0 0 0 0 0 0 0 0 0 0 0 0 0 0 0 0.0632368876629485 0 0.0184823304123101 0 0 0 0 0 0 0 0 0 0 0 0 0 0 0 0 0 0 0 0 0 0 0 0 0 0 0 0 0 0 0 0 0 0 0 0 0 0 0 0 0 0 0 0 0 0 0 0 0 0 0 0 0 0 0 0 0 0 0 0 0 0 0 0 0 0 0 0 0 0 0 0 0 0 0 0 0 0 0 0 0 0 0 0 0 0 0 0 0 0 0 0 0 0 0 0 0 0 0 0 0 0 0 0 0 0 0 0 0 0 0 0 0 0 0 0 0 0 0 0 0 0 0 0 0 0 0 0 0 0 0.0239771397976311 0 0 0 0 0 0 0 0 0 0 0 0.0306848594890634 0 0 0 0 0 0 0 0.0486835882301549 0 0 0 0 0 0 0 0 0 0 0.0288915884799623 0 0 0.12759309598506 0 0 0 0 0 0 0 0 0 0 0 0 0 0 0 0 0 0 0 0 0 0 0 0 0 0 0 0 0 0 0.00871122120458314 0.00352668816932951 0 0 0 0 0 0 0 0 0 0.0057140042284857 0 0 0 0 0 0 0 0 0 0 0 0 0 0 0 0 0 0 0 0 0 0 0 0 0 0 0 0 0 0 0 0 0 0 0 0 0.590078458176093 0 0 0 0 0 0 0 0.0253593880074904 0 0 0 0 0 0 0 0.00798482932679551 0 0 0 0 0 0 0 0 0 0 0 0 0 0 0 0.0170759208300922 0 0
0 0 0 0 0 0 0 0 0 0 0 0 0 0 0 0 0 0 0 0 0 0 0 0 0 0 0 0 0 0 0 0 0 0 0 0 0 0 0 0 0 0 0 0 0 0 0 0 0 0 0 0 0 0 0 0 0 0 0 0 0 0 0 0 0 0 0 0 0 0 0 0 0 0 0 0 0 0 0 0 0 0 0 0 0 0 0 0 0 0 0 0 0 0 0 0 0 0 0 0 0 0 0 0 0 0 0 0 0 0 0 0 0 0 0 0 0 0 0 0 0 0 0 0 0 0 0 0 0 0 0 0 0 0 0 0 0 0 0 0 0 0 0 0 0 0 0 0 0 0 0 0 0 0 0 0 0 0.0311422585295511 0 0.00888643996138588 0 0 0.0383197388258099 0 0 0 0 0 0 0 0 0 0 0 0 0 0 0 0 0.113856714927203 0 0 0 0.0554953393596089 0.147209930417298 0 0 0 0 0 0.0202231290201865 0 0 0 0 0 0 0 0 0 0 0 0 0 0 0.016017322611256 0 0 0 0 0 0 0 0 0 0 0 0 0 0 0.0781532606783027 0 0 0 0 0 0 0 0 0.0755655025890383 0 0 0 0 0 0 0 0 0 0 0 0 0 0 0 0 0.0094097850041252 0 0 0 0 0 0 0 0 0 0 0 0 0 0 0.00703885625001117 0 0 0 0 0 0 0 0 0 0 0 0 0 0 0 0 0 0 0 0 0 0 0 0 0.0111563420127658 0 0 0 0.0136249047212273 0.0158625515299195 0.105523359078465 0 0 0 0 0 0 0 0.107622058361835 0 0 0 0 0 0 0.0671428652587025 0.0160690400177922 0 0 0 0 0 0.0181751831173924 0 0.0435054177281234 0 0
0 0 0 0 0 0 0 0 0 0 0 0 0 0 0 0 0 0 0 0 0 0 0 0 0 0 0 0 0 0 0 0 0 0 0 0 0 0 0.00796098981859005 0 0 0 0.0176206630625643 0 0 0 0 0.0177026722409089 0 0.0124416823191413 0 0 0 0 0 0 0 0 0 0 0 0 0 0.0108929729561441 0 0 0 0 0 0 0 0 0 0 0 0 0 0 0 0 0 0 0 0 0 0 0 0 0 0 0 0 0 0 0 0 0 0 0 0 0 0 0 0 0 0 0 0 0 0 0 0 0 0 0 0 0 0 0 0 0 0 0 0 0 0 0 0 0 0 0 0 0 0 0 0 0 0 0 0 0 0 0 0 0 0 0 0 0 0 0 0 0 0 0 0 0 0 0 0 0 0 0 0 0 0 0 0 0 0 0.0363468576516572 0.0327166912726295 0 0 0 0 0 0 0 0 0 0 0 0.00913156949794172 0 0 0 0.00749615457779096 0 0.00768586454969233 0 0 0 0 0 0 0 0 0 0 0 0 0.0382292970404942 0.0644585160747653 0.00763410788605803 0 0 0 0 0 0 0 0 0 0 0 0 0 0 0 0 0 0 0 0.0737841958514265 0 0 0 0 0 0 0 0 0 0 0 0.00891914618293329 0.0035491183273583 0 0 0 0 0 0 0 0 0 0.00588109498184498 0 0 0 0 0 0 0 0 0 0 0.0101609827492452 0 0 0 0 0 0 0 0 0 0 0 0 0 0 0 0 0 0 0 0 0 0 0 0 0 0.576277076608487 0 0 0 0 0 0 0 0.0072515404836596 0 0 0 0 0 0 0 0.013720783118147 0.00500107352957912 0 0 0 0 0 0 0 0 0 0 0 0 0.0038223188450194 0 0.00984447112815228 0 0.0114701592457698
0 0 0 0 0 0 0 0 0 0 0 0 0 0 0 0 0 0 0 0 0 0 0 0 0 0 0 0 0 0 0 0 0 0 0 0 0 0 0 0 0 0 0.0229319519492355 0 0 0 0 0 0 0.0134287950742344 0 0 0 0 0 0 0 0 0 0 0 0 0 0 0 0 0 0 0 0 0 0 0 0 0 0 0 0 0 0 0 0 0 0 0 0 0 0 0 0 0 0 0 0 0 0 0 0 0 0 0 0 0 0 0 0 0 0 0 0 0 0 0 0 0 0 0 0 0 0 0 0 0 0 0 0 0 0 0.0158476888621283 0 0 0 0 0 0 0 0 0 0 0 0 0 0 0 0 0 0 0 0 0 0 0 0 0 0 0 0 0 0 0 0 0 0 0 0 0 0 0 0 0 0 0 0 0 0 0 0 0 0 0 0 0 0 0 0 0.0687667594344841 0.129139249762473 0 0 0 0.0875949943756351 0 0.285912126411952 0 0 0 0 0 0 0.115821486419859 0.209562843399207 0 0 0 0 0 0 0 0 0 0 0 0 0 0 0 0 0 0 0 0 0 0.0228046003607011 0 0 0 0 0 0 0 0 0 0.028189503950091 0 0 0 0 0 0 0 0 0 0 0 0 0 0 0 0 0 0 0 0 0 0 0 0 0 0 0 0 0 0 0 0 0 0 0 0 0 0 0 0 0 0 0 0 0 0 0 0 0 0 0 0 0 0 0 0 0 0 0 0 0 0 0 0 0 0 0 0 0 0 0 0 0 0 0 0 0 0 0 0 0 0 0 0 0 0
0 0 0 0 0 0 0 0 0 0 0 0 0 0 0 0 0 0 0 0 0 0 0 0 0 0 0 0 0 0 0 0 0 0 0 0 0 0 0 0 0 0 0 0 0 0 0 0 0 0 0 0 0 0 0 0 0 0 0 0 0 0 0 0 0 0 0 0 0 0 0 0 0 0 0 0 0 0 0 0 0 0 0 0 0 0 0 0 0 0 0 0 0 0 0 0 0 0 0 0 0 0 0 0 0 0 0 0 0 0 0 0 0 0 0 0 0 0 0 0 0 0 0 0 0 0 0 0 0 0 0 0 0 0 0 0 0 0 0 0 0 0 0 0 0 0 0 0 0 0 0 0 0 0 0 0 0 0.0038910701729467 0 0 0 0 0.00291418613596828 0 0 0 0 0 0 0 0 0 0 0 0 0 0 0.0190251382781781 0.0318597632553973 0 0 0 0 0 0 0 0 0 0 0 0 0 0 0.0056980502400815 0 0 0.00312856054552233 0 0 0 0 0 0 0 0 0 0 0 0 0 0 0 0 0 0 0 0 0 0 0 0 0 0 0 0 0 0 0 0 0 0 0 0 0 0 0 0 0 0 0 0 0 0 0 0 0 0.128380388558932 0 0 0 0 0 0 0 0 0 0 0 0 0 0 0 0 0 0 0 0 0 0 0 0 0 0 0 0 0 0 0 0 0 0 0 0 0 0 0 0.00540399391588618 0.00532905409270748 0.0388376442379722 0.00462874278327958 0.0270675034298419 0.145530055954794 0 0 0 0 0.266842955460741 0.206252303178029 0.00374401840761291 0 0.0166178838613123 0 0 0 0 0.0392604512594058 0.00491205017235521 0 0 0 0 0 0 0 0.0244780443982388 0 0 0.0117831139517397 0.00441502770905733
0 0 0 0 0 0 0 0 0 0 0 0 0.0126287870405278 0 0 0 0 0 0 0 0 0 0 0 0 0 0 0 0 0 0 0.032227330393862 0 0 0.00787294323505999 0 0 0 0 0 0 0 0 0 0 0 0 0 0 0 0 0 0 0 0 0.0306451965055528 0 0 0 0 0 0 0 0 0 0 0 0 0 0 0 0 0 0 0 0 0 0 0 0 0.00337493762115251 0 0 0 0 0 0.00167280859879107 0 0 0.0032410666601577 0 0.00532200120733873 0 0 0 0 0 0 0 0 0.0162954025102506 0 0 0 0.0267137210009941 0 0 0 0 0 0 0 0 0 0.0970715919020844 0 0 0 0.0166792789692272 0 0 0 0 0 0 0 0 0 0 0 0 0 0 0 0 0 0 0 0 0 0 0 0 0 0 0 0 0 0 0 0 0 0 0 0 0 0 0 0 0.0121028001372731 0.0109405020124572 0 0 0 0 0 0 0.326131815718217 0 0.0170922912036464 0 0.00577030696859558 0 0 0 0 0 0 0 0 0 0 0 0 0 0 0 0.0585166159791414 0 0.0474796085042995 0 0 0 0 0 0.0264169883352427 0 0 0 0 0 0 0 0 0 0 0 0 0 0 0 0 0 0 0 0 0 0 0 0 0 0 0 0 0 0 0 0 0 0 0 0 0 0 0 0 0 0 0 0 0 0 0 0 0 0 0 0 0 0 0 0 0 0 0 0 0 0 0.0344577963767592 0 0 0.0466910820962049 0 0 0.0231657228073651 0 0 0 0 0 0 0 0.034374359196701 0.0304681820152577 0 0 0 0 0 0 0 0 0 0 0.00499099536288792 0 0 0 0.0178850426742666 0 0.0159909554548653 0.0279919150588995 0 0 0 0 0.00578795445292061 0 0 0 0 0 0 0 0 0 0 0 0 0 0 0 0 0 0 0 0 0 0
0 0 0 0 0 0 0 0 0 0 0 0 0 0 0 0 0 0 0 0 0 0 0 0 0 0 0 0 0 0 0 0 0 0 0 0 0 0 0 0 0 0 0 0 0 0 0 0 0 0 0 0 0 0 0 0 0 0 0 0 0 0 0 0 0 0 0 0 0 0 0 0 0 0 0 0 0 0 0 0 0 0 0 0 0 0 0 0 0 0 0 0 0 0 0 0 0 0 0 0 0 0 0 0 0 0 0 0 0 0 0 0 0 0 0 0 0 0 0 0 0 0 0 0 0 0 0 0 0 0 0 0 0 0 0 0 0 0 0 0 0 0 0 0 0 0 0 0 0 0 0 0 0 0 0 0 0 0 0 0 0 0 0 0 0 0 0 0 0 0 0 0 0 0 0.162213436934547 0 0 0 0 0 0 0 0 0 0 0 0 0 0 0 0 0 0 0 0 0 0.11282013523856 0 0 0 0 0 0 0 0 0 0 0 0 0 0.363396988379351 0.230329419224515 0 0 0 0 0.0167541353443301 0 0 0 0 0 0 0 0 0 0 0 0 0 0 0 0 0 0 0 0 0 0 0 0 0 0 0 0 0 0 0 0 0 0 0 0 0 0 0 0 0 0 0 0 0 0 0 0 0 0 0 0 0 0 0 0 0 0 0 0 0 0 0 0 0 0 0 0 0 0 0 0 0 0 0 0 0 0 0 0 0 0 0 0 0 0 0 0 0 0 0 0.0726842206475207 0 0.0418016642311761 0 0 0 0 0 0 0 0
0 0 0 0 0 0 0 0 0 0 0 0 0 0 0 0 0 0 0 0 0 0 0.00891989933157644 0 0 0 0.0106123135668465 0 0 0 0 0 0 0 0 0 0 0 0 0 0 0 0 0 0 0 0 0 0 0 0 0 0 0 0 0 0 0 0 0 0 0 0 0 0 0 0 0 0 0 0 0 0 0 0 0 0 0 0 0 0 0 0 0 0 0 0 0 0 0 0 0 0 0 0 0 0 0 0 0 0 0 0 0 0 0 0 0 0 0 0 0 0 0 0 0 0 0 0 0 0.00695312743955003 0 0 0.0264738212126445 0 0 0 0 0 0 0 0 0 0 0 0 0 0 0 0 0 0 0 0 0 0 0 0 0 0 0 0 0 0 0 0 0 0 0 0 0 0 0 0 0 0 0 0 0 0 0 0 0.0908194018377687 0 0.210372116649301 0 0 0.0112412304738065 0 0 0 0 0 0 0 0 0 0 0 0 0 0 0 0 0 0 0.0093167318166908 0 0 0 0 0 0 0 0 0 0 0 0 0.11785006303792 0 0.127017958854551 0 0 0 0 0 0 0 0 0 0 0 0 0 0 0 0 0 0 0 0 0 0 0.0561282382037441 0 0 0 0 0 0 0 0 0 0 0 0 0 0 0 0 0 0 0 0 0 0 0 0 0 0 0 0 0 0 0 0 0 0 0.0344732303333158 0 0 0.138302937211027 0.0236256490466142 0 0.0523431309882317 0 0 0 0 0.0200331102709808 0.0434352535857918 0.0120817861396388 0 0 0 0 0 0 0 0 0 0 0 0 0 0 0 0 0 0 0 0 0 0 0 0 0 0 0 0 0 0 0 0 0 0 0 0
0 0 0 0 0 0 0 0 0 0 0 0 0 0 0 0 0 0 0 0 0 0 0 0 0 0 0 0 0 0 0 0 0 0 0 0 0 0 0 0 0 0 0 0 0 0 0 0 0 0 0 0 0 0 0 0 0 0 0 0 0 0 0 0 0 0 0 0 0 0 0 0 0 0 0 0 0 0 0 0 0 0 0 0 0 0 0 0 0 0 0 0 0 0 0 0 0 0 0 0 0 0 0 0 0 0 0 0 0 0 0 0 0 0 0 0 0 0 0 0 0 0 0 0 0 0 0 0 0 0 0 0 0 0 0 0 0 0 0 0 0 0 0 0 0 0 0 0 0 0 0 0 0 0 0 0 0 0 0 0 0 0 0 0 0 0 0 0 0 0 0 0 0 0 0.0626997025776456 0 0 0 0 0.0126666065813426 0 0 0 0 0.0159959199274759 0 0 0 0 0 0.116147367170029 0 0.0417094363083821 0 0 0 0.065781691281285 0 0 0 0 0 0 0 0 0 0 0 0 0.142515323994525 0.242342054876508 0 0 0 0 0 0.0133933295844885 0 0 0 0.0150297013731782 0 0 0 0 0 0 0 0 0 0 0 0 0.0334962229862831 0 0 0 0 0 0 0 0 0 0 0 0 0 0 0 0 0 0 0 0 0 0 0 0 0 0 0 0.0102482971032378 0 0 0 0 0 0 0 0.0347259891199268 0.0170417458759442 0 0.0560585538701843 0 0 0.0551629735539645 0 0 0 0 0 0 0.0194616880216598 0 0 0 0 0 0 0 0 0 0 0 0 0 0 0 0 0 0 0 0 0 0 0 0.0207425005378053 0 0.0153980341093442 0 0.00938286114679051 0 0 0 0 0 0 0 0
0 0 0 0 0 0 0 0 0 0 0 0 0 0 0 0 0 0 0 0 0 0 0 0 0 0 0 0 0 0 0 0 0 0 0 0 0 0 0 0 0 0 0 0 0 0 0 0 0 0 0 0 0 0 0 0 0 0 0 0 0 0 0 0 0 0 0 0 0 0 0 0 0 0 0 0 0 0 0 0 0 0 0 0 0 0 0 0 0 0 0 0 0 0 0 0 0 0 0 0 0 0 0 0 0 0 0 0 0 0 0 0 0 0 0 0 0 0 0 0 0 0 0 0 0 0 0 0 0 0 0 0 0 0 0 0 0 0 0 0 0 0 0 0 0 0 0 0 0 0 0 0 0 0 0 0 0 0 0 0 0 0 0 0 0 0 0 0 0 0 0 0 0 0 0 0 0 0 0 0 0 0 0 0 0 0 0 0 0 0 0 0 0 0 0 0 0 0 0 0 0 0 0 0 0 0 0 0 0 0 0 0 0 0 0 0 0 0 0 0 0 0.124704277283849 0 0 0 0 0.805984582272139 0 0 0 0 0 0 0 0.0693111404440123 0 0 0 0 0 0 0 0 0 0 0 0 0 0 0 0 0 0 0 0 0 0 0 0 0 0 0 0 0 0 0 0 0 0 0 0 0 0 0 0 0 0 0 0 0 0 0 0 0 0 0 0 0 0 0 0 0 0 0 0 0 0 0 0 0 0 0 0 0 0 0 0 0 0 0 0 0 0 0 0 0 0 0 0
0 0 0 0 0 0 0 0 0 0 0 0 0 0 0 0 0 0 0 0 0 0 0 0 0 0 0 0 0 0 0 0 0 0 0 0 0 0 0.028172972797791 0 0 0 0 0 0 0 0 0 0 0 0 0 0 0 0 0 0 0 0 0 0 0 0 0 0 0 0 0 0 0 0 0 0 0 0 0 0 0 0 0 0 0 0 0 0 0 0 0 0 0 0 0 0 0 0 0 0 0 0 0 0 0 0 0 0 0 0 0 0 0 0 0 0 0 0 0 0 0 0 0 0 0 0 0 0 0 0 0 0 0 0 0 0 0 0 0 0 0 0 0 0 0 0 0 0 0 0 0 0 0 0 0 0 0 0 0 0 0 0 0 0 0 0 0 0 0 0 0 0 0 0 0 0 0 0 0 0 0 0 0 0 0 0 0 0 0 0 0 0 0 0 0 0 0 0 0 0 0 0 0 0 0 0 0 0 0 0 0 0 0 0 0 0 0 0 0 0 0 0 0 0 0 0.140096753066303 0 0 0 0 0 0.255563458532393 0.46824629144798 0 0 0.107920524155533 0 0 0 0 0 0 0 0 0 0 0 0 0 0 0 0 0 0 0 0 0 0 0 0 0 0 0 0 0 0 0 0 0 0 0 0 0 0 0 0 0 0 0 0 0 0 0 0 0 0 0 0 0 0 0 0 0 0 0 0 0 0 0 0 0 0 0 0 0 0 0 0 0 0 0 0 0 0 0 0 0 0 0 0 0 0
0 0 0 0 0 0 0 0 0 0 0 0 0 0 0 0 0 0 0 0 0 0 0 0 0 0 0 0 0 0 0 0 0 0 0 0 0 0 0.0127424905518351 0 0 0 0 0 0 0 0 0.00665193249761245 0 0 0 0 0 0 0 0 0 0 0 0 0 0 0 0 0 0 0 0 0 0 0 0 0 0 0 0 0 0 0 0.00578552549801042 0 0 0 0 0 0 0 0 0 0 0 0 0 0 0 0 0 0 0 0 0 0 0 0 0 0 0 0 0 0 0 0 0 0 0 0 0 0 0 0 0 0 0 0 0 0 0 0 0 0 0 0 0 0 0 0 0 0 0 0 0 0 0 0 0 0 0 0 0 0 0 0 0 0 0 0 0 0 0 0 0 0 0.00817520168530293 0 0 0 0 0 0 0 0 0 0 0 0 0 0 0 0 0.0342494192643669 0 0 0 0.0895125286765133 0 0 0 0 0 0 0 0 0 0 0 0 0 0 0 0 0 0 0 0 0 0 0 0 0 0 0 0 0 0 0 0 0 0 0 0 0.0463702907488773 0 0.319073008943312 0 0 0.0757113666427235 0 0 0 0.0215997454675473 0 0.0174440784893518 0 0 0 0 0 0 0 0 0 0 0 0 0 0 0 0 0 0 0 0 0 0 0 0 0 0 0 0 0 0 0 0 0 0 0 0 0 0 0 0 0 0 0 0 0 0 0 0 0 0 0 0 0 0 0 0 0 0 0 0 0.22780628579852 0.00652178944218017 0.124005343667416 0 0 0 0 0 0 0 0 0 0 0 0 0 0 0 0 0 0 0 0 0 0.00435099262642994 0 0
0 0 0 0 0 0 0 0 0 0 0 0 0 0 0 0 0 0 0 0 0 0 0 0 0 0 0 0 0 0 0 0 0 0 0 0 0 0 0 0 0 0 0 0 0 0 0 0 0 0 0 0 0 0 0 0 0 0 0 0 0 0 0 0 0 0 0 0 0 0 0 0 0 0 0 0 0 0 0 0 0 0 0 0 0 0 0 0 0 0 0 0 0 0 0 0 0 0 0 0 0 0 0 0 0 0 0 0 0 0 0 0 0 0 0 0 0 0 0 0 0 0 0 0 0 0 0 0 0 0 0 0 0 0 0 0 0 0 0 0 0 0 0 0 0 0 0 0 0 0 0 0 0 0 0 0 0 0 0 0 0 0 0 0 0 0 0 0 0 0 0 0 0 0 0 0 0 0 0 0 0 0 0 0 0 0 0 0 0.11068503751236 0 0 0 0 0 0 0 0.129576261643734 0 0 0 0 0 0 0 0 0 0 0 0 0 0 0 0 0 0 0 0.181238727371221 0 0 0 0 0 0 0 0 0 0 0.0973213985236697 0 0 0 0 0 0 0 0 0 0 0 0 0 0 0 0 0 0 0 0 0 0 0 0 0 0 0 0 0 0 0.00821648177467753 0 0 0 0 0 0 0 0 0 0 0 0 0 0 0 0 0 0 0 0 0 0 0 0 0 0 0 0 0 0 0 0 0 0 0 0 0 0 0 0 0 0 0 0 0.0504966792993431 0.054935588471208 0 0.166342002397836 0 0.00782011471502293 0 0 0 0 0 0 0 0 0 0.193367708290927
0 0 0 0 0 0 0 0 0 0 0 0 0 0 0 0 0 0 0 0 0 0 0 0 0 0 0 0 0 0 0 0 0 0 0 0 0 0 0 0 0 0 0 0 0 0 0 0 0 0 0 0 0 0 0 0 0 0 0 0 0 0 0 0 0 0 0 0 0 0 0 0 0 0 0 0 0 0 0 0 0 0 0 0 0 0 0 0 0 0 0 0 0 0 0 0 0 0 0 0 0 0 0 0 0 0 0 0 0 0 0 0 0 0 0 0 0 0 0 0 0 0 0 0 0 0 0 0 0 0 0 0 0 0 0 0 0 0 0 0 0 0 0 0 0 0 0 0 0 0 0 0 0 0 0 0 0 0 0 0 0 0 0 0 0 0 0 0 0 0 0 0 0 0 0 0 0 0 0 0 0 0 0 0 0 0 0 0 0.0961144205722575 0 0 0 0 0 0 0.0411976302371821 0.101895130116771 0 0 0 0 0 0 0 0 0 0 0 0 0.00449057817077376 0 0.00580171840146021 0 0 0 0.21397873079038 0 0 0 0 0 0 0 0 0 0 0 0.0359235529556163 0 0 0 0 0 0 0 0 0 0 0 0 0 0 0 0 0 0 0 0 0 0 0 0 0 0 0 0 0 0 0 0 0 0 0 0 0 0 0 0 0 0 0 0 0 0 0 0 0 0 0 0 0 0 0 0 0 0 0 0 0 0 0 0 0 0 0 0 0 0 0.0210317739880458 0 0 0 0 0.00719323198522341 0 0.0121675347817847 0.30841228980375 0 0 0 0 0 0 0 0 0 0 0 0.151793408196755
0 0 0 0 0 0 0 0 0 0 0 0 0 0 0 0 0 0 0 0 0 0 0 0 0 0 0 0 0 0 0 0 0 0 0 0 0 0 0 0 0 0 0 0 0 0 0 0 0 0 0 0 0 0 0 0 0 0 0 0 0 0 0 0 0 0 0 0 0 0 0 0 0 0 0 0 0 0 0 0 0 0 0 0 0 0 0 0 0 0 0 0 0 0 0 0 0 0 0 0 0 0 0 0 0 0 0 0 0 0 0 0 0 0 0 0 0 0 0 0 0 0 0 0 0 0 0 0 0 0 0 0 0 0 0 0 0 0 0 0 0 0 0 0 0 0 0 0 0 0 0 0 0 0 0 0 0 0 0 0 0 0 0 0 0 0 0 0 0 0 0 0 0 0 0 0 0 0 0 0 0 0 0 0 0 0 0 0 0 0 0 0 0 0 0 0 0 0 0 0 0 0 0 0 0 0 0 0 0 0 0 0 0 0 0 0 0 0 0 0 0 0 0 0 0 0 1 0 0 0 0 0 0 0 0 0 0 0 0 0 0 0 0 0 0 0 0 0 0 0 0 0 0 0 0 0 0 0 0 0 0 0 0 0 0 0 0 0 0 0 0 0 0 0 0 0 0 0 0 0 0 0 0 0 0 0 0 0 0 0 0 0 0 0 0 0 0 0 0 0 0 0 0 0 0 0 0 0 0 0 0 0 0 0 0 0 0 0 0
0 0 0 0 0 0 0 0 0 0 0 0 0 0 0 0 0 0 0 0 0 0 0 0 0 0 0 0 0 0 0 0 0 0 0 0 0 0 0 0 0 0 0 0 0 0 0 0 0 0 0 0 0 0 0 0 0 0 0 0 0 0 0 0 0 0 0 0 0 0 0 0 0 0 0 0 0 0 0 0 0 0 0 0 0 0 0 0 0 0 0 0 0 0 0 0 0 0 0 0 0 0 0 0 0 0 0 0 0 0 0 0 0 0 0 0 0 0 0 0 0 0 0 0 0 0 0 0 0 0 0 0 0 0 0 0 0 0 0 0 0 0 0 0 0 0 0 0 0 0 0 0 0 0 0 0 0 0.0310954947004234 0 0 0 0 0.0758732251100835 0 0 0 0 0 0 0 0 0 0 0 0 0.019823916224174 0 0 0 0.0357620739265025 0 0 0 0 0.0324694848680983 0 0 0 0 0 0 0 0 0.0476560952981496 0 0 0.0298740315945666 0 0.0119421893654938 0 0 0 0 0 0 0 0 0 0 0 0 0 0 0 0 0 0 0 0 0 0.0582524244626462 0 0 0.189201885509595 0 0 0 0 0 0 0.00991049814014051 0.00937006890703347 0 0 0 0 0 0 0 0 0 0 0 0 0.0266100861643652 0 0 0 0 0 0 0.0206223955278349 0 0 0 0.00505972198448207 0 0 0 0 0 0 0 0 0 0 0 0 0 0 0 0 0 0 0 0 0 0 0 0 0 0 0 0 0 0 0 0 0 0 0 0 0 0 0 0 0.00963832445899435 0 0 0 0 0 0 0 0 0 0 0 0.233065574438634 0.110774200227248 0.0429983090915347 0 0 0 0 0 0 0 0
0 0 0 0 0 0 0 0 0 0 0 0 0 0 0 0 0 0 0 0 0 0 0 0 0 0 0 0 0 0 0 0 0 0 0 0 0 0 0 0 0 0 0 0 0 0 0 0 0 0 0 0 0 0 0 0 0 0 0 0 0 0 0 0 0 0 0 0 0 0 0 0 0 0 0 0 0 0 0 0 0 0 0 0 0 0 0 0 0 0 0 0 0 0 0 0 0 0 0 0 0 0 0 0 0 0 0 0 0 0 0 0 0 0 0 0 0 0 0 0 0 0 0 0 0 0 0 0 0.0174534258822385 0 0 0 0 0 0 0 0 0 0 0 0 0 0 0 0 0 0 0 0 0 0 0 0 0 0 0 0 0 0 0 0 0 0 0 0 0 0 0 0 0 0 0 0.0167297766173639 0 0 0 0 0 0 0 0 0 0 0 0 0 0 0 0 0 0 0 0 0 0 0 0 0 0 0 0 0 0 0 0 0 0 0 0 0 0 0 0 0 0 0 0 0 0 0 0.148998191328362 0 0 0.0439335640326432 0 0 0 0 0 0 0.177131679780926 0 0 0 0.145330270675377 0 0 0 0 0 0 0 0 0 0 0 0.0039932856531848 0 0 0 0 0.00694989814176076 0 0 0 0 0 0 0 0 0 0 0 0 0 0 0 0 0 0 0 0 0 0 0 0 0 0 0 0 0.296000126228266 0 0.0979549163762832 0 0 0 0 0 0 0 0 0 0 0 0 0 0 0 0 0 0 0 0 0 0 0 0 0 0 0.0455248652835945 0 0 0 0 0 0 0 0 0
0 0 0 0 0 0 0 0 0 0 0 0 0 0 0 0 0 0 0 0 0 0 0 0 0 0 0 0 0 0 0 0 0 0 0 0 0 0 0 0 0 0 0 0 0 0 0 0 0 0 0 0 0 0 0 0 0 0 0 0 0 0 0 0 0 0 0 0 0 0 0 0 0 0 0 0 0 0 0 0 0 0 0 0 0 0 0 0 0 0 0 0 0 0 0 0 0 0 0 0 0 0 0 0 0 0 0 0 0 0 0 0 0 0 0 0 0 0 0 0 0 0 0 0 0 0 0 0 0 0 0 0 0 0 0 0 0 0 0 0 0 0 0 0 0 0 0 0 0 0 0 0 0 0 0 0 0 0 0 0.0168607671119554 0 0 0.0357296785587553 0 0 0 0 0 0 0 0 0 0 0 0 0.00508333589709518 0 0 0 0.067570883253027 0 0 0 0.0331693618074118 0.0464207988816215 0 0 0 0 0 0.0513995647719489 0 0.0429589231917656 0 0 0 0 0 0 0.00615903659611541 0.0202564850867867 0 0 0 0.0188716603895037 0 0 0 0 0 0 0.00285997930453267 0 0 0.0264301601942985 0 0 0 0.0194103807243448 0.0497707220739144 0 0 0.021389097635151 0.028667309535023 0.0442814423549461 0 0 0 0 0 0.104383727610015 0 0 0 0.0664789073203602 0 0 0 0 0 0 0 0 0 0.00264320356820717 0.00212241208455737 0.00136377233283523 0 0 0 0 0.0158521292111601 0 0.00805938663359891 0 0.00484188917427463 0 0 0 0 0 0 0 0 0 0 0 0 0 0 0 0 0 0 0 0 0 0 0 0 0.0172252467827282 0 0.0103525473088114 0 0 0 0.0222126813431249 0 0 0.00819890263071762 0.012011657501159 0 0.129162261768946 0 0.0185243124808901 0 0 0 0 0 0 0 0 0 0 0 0 0 0 0.0392773748804176 0 0 0 0 0 0 0 0 0
0 0 0 0 0 0 0 0 0 0 0 0 0 0 0 0 0 0 0 0 0 0 0 0 0 0 0 0 0 0 0 0 0 0 0 0 0 0 0 0 0 0 0 0 0 0 0 0 0 0 0 0 0 0 0 0 0 0 0 0 0 0 0 0 0 0 0 0 0 0 0 0 0 0 0 0 0 0 0 0 0 0 0 0 0 0 0 0 0 0 0 0 0 0 0 0 0 0 0 0 0 0 0 0 0 0 0 0 0 0 0 0 0 0 0 0 0 0 0 0 0 0 0 0 0 0 0 0 0 0 0 0 0 0 0 0 0 0 0 0 0 0 0 0 0 0 0 0 0 0 0 0 0 0 0 0 0 0 0 0 0 0 0 0 0 0 0 0 0 0 0 0 0 0 0 0 0 0 0 0 0 0 0 0 0 0 0 0 0 0 0 0 0 0 0 0 0 0 0 0 0 0 0 0 0 0 0 0 0 0 0 0 0.512491879656121 0 0 0 0 0 0 0 0 0 0 0 0 0 0 0 0 0 0 0 0 0 0.11817459813247 0 0 0 0 0 0 0 0 0 0 0 0 0 0 0 0 0 0 0 0 0 0 0 0 0 0 0 0 0 0 0 0 0 0 0 0 0 0 0 0 0 0 0 0.214331758777861 0 0 0.155001763433548 0 0 0 0 0 0 0 0 0 0 0 0 0 0 0 0 0 0 0 0 0 0 0 0 0 0 0 0 0 0 0 0 0 0 0 0 0
0 0 0 0 0 0 0 0 0 0 0 0 0 0 0 0 0 0 0 0 0 0 0 0 0 0 0 0 0 0 0 0 0 0 0 0 0 0 0 0 0 0 0 0 0 0 0 0 0 0 0 0 0 0 0 0 0 0 0 0 0 0 0 0 0 0 0 0 0 0 0 0 0 0 0 0 0 0 0 0 0 0 0 0 0 0 0 0 0 0 0 0 0 0 0 0 0 0 0 0 0 0 0 0 0 0 0 0 0 0 0 0 0 0 0 0 0 0 0 0 0 0 0 0 0 0 0 0 0 0 0 0 0 0 0 0 0 0 0 0 0 0 0 0 0 0 0 0 0 0 0 0 0 0 0 0 0 0 0 0 0 0 0 0 0 0 0 0 0 0 0 0 0 0 0 0 0 0 0 0 0 0 0 0 0 0.0702043644574215 0 0 0 0 0 0 0 0 0 0 0 0 0 0 0 0 0 0 0 0 0.00525376632111645 0 0 0 0 0 0 0.0172524467294619 0.330571083836049 0 0 0 0 0 0.0388783012264457 0 0 0.00410346703628865 0 0.0984700179358611 0 0 0.0620724309740442 0.0642935514676851 0.0263529364583947 0 0 0 0 0 0 0 0 0 0 0 0 0 0 0 0 0 0 0 0 0 0 0 0 0 0 0 0 0 0 0 0 0 0 0 0 0 0 0 0 0 0 0 0 0 0 0 0 0 0 0 0 0 0 0 0 0 0 0 0 0 0.184206616493971 0 0.0983410170632598 0 0 0 0 0 0 0 0 0 0 0 0 0 0 0 0 0 0 0 0 0 0 0 0
0 0 0 0 0 0 0 0 0 0 0 0 0 0 0 0 0 0 0 0 0 0 0 0 0 0 0 0 0 0 0 0 0 0 0 0 0 0 0 0 0 0 0 0 0 0 0 0 0 0 0 0 0 0 0 0 0 0 0 0 0 0 0 0 0 0 0 0 0 0 0 0 0 0 0 0 0 0 0 0 0 0 0 0 0 0 0 0 0 0 0 0 0 0 0 0 0 0 0 0 0 0 0 0 0 0 0 0 0 0 0 0 0 0 0 0 0 0 0 0 0 0 0 0 0 0 0 0 0 0 0 0 0 0 0 0 0 0 0 0 0 0 0 0 0 0 0 0 0 0 0 0 0 0 0 0 0 0 0 0 0 0 0 0 0 0 0 0 0 0 0 0 0 0 0 0 0 0 0 0 0 0 0 0 0 0.00445081635515572 0 0 0 0 0 0 0 0.0148703213960845 0 0 0.0122154290664843 0 0.0092098081074515 0 0 0 0 0 0 0 0 0 0 0 0 0 0 0 0 0 0 0 0.110946874499416 0.0258261069123102 0.0504494573603224 0 0.00397288226560784 0 0 0.00598976833338767 0 0 0 0 0.0327477630884258 0.0462519436985062 0.00402097561031591 0 0.0294682155287687 0 0 0 0 0 0 0 0 0 0.0211691814299817 0 0.00782933553106989 0 0 0 0.0133757740424108 0.0805232575268771 0.00848181633672079 0.0110548663301547 0 0.0181725043447355 0 0 0 0 0 0 0 0 0 0 0 0 0 0 0 0 0 0 0 0 0 0 0 0 0 0 0 0 0 0 0 0.02061051216083 0 0 0.00853333721175835 0.0119243517004323 0.00302422672663196 0 0 0 0 0 0 0 0 0 0 0 0 0 0 0 0.125313881818628 0.319566592617532 0 0 0 0 0 0 0 0 0
0 0 0 0 0 0 0 0 0 0 0 0 0 0 0 0 0 0 0 0 0 0 0 0 0 0 0 0 0 0 0 0.00305664758149466 0 0 0 0 0 0 0 0 0 0 0 0 0 0 0 0 0 0 0 0 0 0 0 0 0 0 0 0 0 0 0 0 0 0 0 0 0 0 0 0 0 0 0 0 0 0 0 0 0 0 0 0 0 0 0 0 0 0 0 0 0 0 0 0 0 0 0 0 0 0 0 0 0 0 0 0 0 0 0 0 0 0 0 0 0 0 0 0 0 0 0 0 0 0 0 0 0.00585782831324149 0 0 0 0 0 0 0 0 0 0 0 0 0 0 0 0 0 0 0 0 0 0 0 0 0 0 0 0 0 0 0 0 0 0 0 0 0 0 0 0 0.0155456643394466 0.253762802208907 0.160412693995818 0 0 0 0 0 0 0 0.046354860569616 0 0.0117496330980235 0 0 0.0296394799509835 0 0 0 0 0 0.23251713536896 0 0 0 0 0 0 0 0 0 0 0 0 0 0 0.0627204387835235 0 0 0 0 0 0 0 0 0 0 0 0 0 0 0.0742972702908367 0 0 0 0 0 0 0 0 0 0 0 0 0 0 0 0 0 0 0 0 0 0 0 0 0 0.00271619661923104 0 0 0 0 0 0 0 0 0 0 0 0 0 0 0 0 0 0 0 0 0 0 0 0 0 0 0 0 0 0 0 0 0 0 0 0 0 0.0692731783792064 0 0 0 0 0 0 0 0.0246907332930944 0 0 0 0 0 0 0 0.0044658837419717 0 0 0 0 0 0 0 0 0 0 0 0 0 0.0029395534656453 0 0 0 0
0 0 0 0 0 0 0 0 0 0 0 0 0 0 0 0 0 0 0 0 0 0 0 0 0 0 0 0 0 0 0 0 0 0 0 0 0 0 0 0 0 0 0 0 0 0 0 0 0 0 0 0.00538941782832045 0 0 0 0 0 0 0 0 0 0 0 0 0 0 0 0 0 0 0 0 0 0 0 0 0 0 0 0 0 0 0 0 0 0 0 0 0 0 0 0 0 0 0 0 0 0 0 0 0 0 0 0 0 0 0 0 0 0 0 0 0 0 0 0 0 0 0 0 0 0 0 0 0 0 0 0 0 0 0 0 0 0 0 0 0 0 0 0 0 0 0 0 0 0 0 0 0 0 0 0 0 0 0 0 0 0.0140253491076649 0 0.00857358438810432 0 0 0.0280008087440353 0 0 0 0 0 0 0 0 0 0 0 0 0.00598057462809781 0 0 0 0.00479213834376073 0 0 0 0.0476168340450353 0 0 0 0 0 0 0 0 0 0 0 0 0 0 0 0 0 0 0 0 0 0 0 0 0 0 0 0 0 0 0.103250436162241 0 0 0 0 0 0 0 0.12961642312137 0.00814350364097255 0 0 0 0 0 0.0305043677151541 0.0115526118233178 0.0288477282324744 0 0 0 0 0 0 0 0.30715805227738 0.0212073904761254 0 0 0 0 0 0 0 0 0 0.00590739937915752 0.0195071715523951 0 0 0 0.00820784885074593 0 0 0 0 0 0 0 0 0 0 0 0 0 0 0 0 0 0 0 0 0 0 0 0 0 0 0 0 0 0 0 0 0 0.00765006274289308 0.00711658411915936 0 0.0206031348671299 0.144902437668635 0 0 0 0 0 0 0 0 0 0 0 0 0 0 0 0.0271982037023104 0 0 0 0 0 0 0.00424793658352023 0 0
0 0 0 0 0 0 0 0 0 0 0 0 0 0 0 0 0 0 0 0 0 0 0 0 0 0 0 0 0 0 0 0 0 0 0 0 0 0 0 0 0 0 0 0 0 0 0 0 0 0 0 0 0 0 0 0 0 0 0 0 0 0 0 0 0 0 0 0 0 0 0 0 0 0 0 0 0 0 0 0 0 0 0 0 0 0 0 0 0 0 0 0 0 0 0 0 0 0 0 0 0 0 0 0 0 0 0 0 0 0 0 0 0 0 0 0 0 0 0 0 0 0 0 0 0 0 0 0 0 0 0 0 0 0 0 0 0 0 0 0 0 0 0 0 0 0 0 0 0 0 0 0 0 0 0 0 0 0 0 0 0 0 0 0 0 0 0 0 0 0 0 0 0 0 0 0 0 0 0 0 0 0 0 0 0 0 0 0 0 0 0 0 0 0.0743081542315329 0 0 0 0 0 0 0 0 0 0 0 0 0 0 0 0 0 0 0.688126297709416 0 0 0 0 0.135328715775347 0 0 0 0 0 0 0 0 0 0 0 0 0 0 0 0 0.0407702503072059 0 0 0 0 0 0 0 0 0 0 0 0 0 0 0 0 0 0 0 0 0 0 0 0 0 0 0 0 0 0 0 0 0 0 0 0 0 0 0 0 0 0 0 0 0 0 0 0 0 0 0 0 0 0 0 0 0 0 0 0 0 0 0 0 0 0 0 0 0 0 0 0 0 0.0614665819764984 0 0 0 0 0 0 0 0 0 0
0 0 0 0 0 0 0 0 0 0 0 0 0 0 0 0 0 0 0 0 0 0 0 0 0 0 0 0 0 0 0 0 0 0 0 0 0 0 0 0 0 0 0 0 0 0 0 0 0 0 0 0 0 0 0 0 0 0 0 0 0 0 0 0 0 0 0 0 0 0 0 0 0 0 0 0 0 0 0 0 0 0 0 0 0 0 0 0 0 0 0 0 0 0 0 0 0 0 0 0 0 0 0 0 0 0 0 0 0 0 0 0 0 0 0 0 0 0 0 0 0 0 0 0 0 0 0 0 0 0 0 0 0 0 0 0 0 0 0 0 0 0 0 0 0 0 0 0 0 0 0 0 0 0 0 0 0 0 0 0 0 0 0 0 0 0 0 0 0 0 0 0 0 0 0 0.0575779070164586 0 0 0 0 0 0 0 0 0 0 0 0 0.101956865725841 0 0 0 0 0 0 0 0 0 0 0 0 0 0 0 0 0 0 0 0 0 0 0 0 0 0 0.383203762007862 0.119806699144044 0 0 0 0 0 0 0 0 0 0 0 0 0 0 0 0 0 0 0 0 0 0 0 0 0 0 0 0 0 0 0 0 0 0 0 0 0 0 0 0 0 0 0 0 0 0 0 0 0 0 0 0 0 0 0 0 0 0 0 0 0 0 0 0 0 0 0 0 0 0 0 0 0 0 0 0 0 0 0 0 0 0 0 0 0 0 0.244567317586272 0 0 0 0 0 0 0 0 0 0 0 0 0 0 0.0928874485195218
0 0 0 0 0 0 0 0 0 0 0 0 0 0.0203785368573549 0 0 0 0 0 0 0 0 0 0 0 0 0 0 0 0 0 0 0 0 0 0 0 0 0 0 0 0 0 0 0 0 0 0 0 0 0 0 0 0 0 0 0 0 0 0 0 0 0 0.0524332156645774 0 0 0 0 0 0 0 0 0 0 0.0183785213981336 0 0 0 0 0 0 0 0 0 0 0 0 0 0 0 0 0 0 0 0 0 0 0 0 0 0 0 0 0 0 0 0 0 0 0 0 0 0 0 0 0 0 0 0 0 0 0 0 0 0 0 0 0 0 0 0 0 0 0 0 0 0 0 0 0 0 0 0 0 0 0 0 0 0 0 0 0 0 0 0 0 0 0 0 0 0 0 0 0 0 0 0 0 0 0 0 0 0 0 0 0 0 0 0 0 0 0 0 0 0 0.0448530907766298 0.147629511202349 0 0 0 0 0 0 0 0 0 0 0 0 0 0.0725398298055729 0 0 0 0 0 0 0 0 0 0 0 0 0.0696490751646281 0 0 0 0 0 0 0 0 0.137370261939538 0 0 0 0 0 0 0.0881189073032105 0.151331741033797 0.034564825262603 0.0295449729741845 0.0658801660754737 0.0673273445419484 0 0 0 0 0 0 0 0 0 0 0 0 0 0 0 0 0 0 0 0 0 0 0 0 0 0 0 0 0 0 0 0 0 0 0 0 0 0 0 0 0 0 0 0 0 0 0 0 0 0 0 0 0 0 0 0 0 0 0 0 0 0 0 0 0 0 0 0 0 0 0 0 0 0 0 0 0 0 0 0 0 0 0 0
0 0 0 0 0 0 0 0 0 0 0 0 0 0 0 0 0 0 0 0 0 0 0 0 0 0 0 0 0 0 0 0 0 0 0 0 0 0 0 0 0 0 0 0 0 0 0 0 0 0 0 0 0 0 0 0 0 0 0 0 0 0 0 0 0 0 0 0 0 0 0 0 0 0 0 0 0 0 0 0 0 0 0 0 0 0 0 0 0 0 0 0 0 0 0 0 0 0 0 0 0 0 0 0 0 0 0 0 0 0 0 0 0 0 0 0 0 0 0 0 0 0 0 0 0 0 0 0 0 0 0 0 0 0 0 0 0 0 0 0 0 0 0 0 0 0 0 0 0 0 0 0 0 0 0 0 0 0 0 0 0 0 0 0 0 0 0 0 0 0 0 0 0 0 0 0 0 0 0 0 0 0 0 0 0 0 0.040164607199682 0 0 0 0 0 0 0 0 0 0 0 0 0 0.179235613490456 0 0 0 0.0726991897776292 0 0 0 0 0 0 0 0 0.126393616156902 0.0490514212105024 0 0 0 0 0 0 0 0.140927446838529 0 0 0.0507965456651727 0 0 0.0872777011883422 0 0.107183983915382 0.0928548614072746 0.0286132781192675 0 0 0 0 0 0 0 0 0 0 0 0 0 0 0 0 0 0 0 0 0 0 0.00304283036914116 0 0 0 0 0 0 0 0 0 0 0 0 0 0 0 0 0 0 0 0 0 0 0 0 0 0 0 0 0 0 0 0 0 0 0 0 0.0217589046617198 0 0 0 0 0 0 0 0 0 0 0 0 0 0 0 0 0 0 0 0 0 0 0 0 0 0
0 0 0 0 0 0 0 0 0 0 0 0 0 0 0 0 0 0 0 0 0 0 0 0 0 0 0 0 0 0 0 0 0 0 0 0 0 0 0 0 0 0 0 0 0 0 0 0 0 0 0 0 0 0 0 0 0 0 0 0 0 0 0 0 0 0 0 0 0 0 0 0 0 0 0 0 0 0 0 0 0 0 0 0 0 0 0 0 0 0 0 0 0 0 0 0 0 0 0 0 0 0 0 0 0 0 0 0 0 0 0 0 0 0 0 0 0 0 0 0 0 0 0 0 0 0 0 0 0 0 0 0 0 0 0 0 0 0 0 0 0 0 0 0 0 0 0 0 0 0 0 0 0 0 0 0 0 0 0 0 0 0 0 0 0 0 0 0 0 0 0 0 0 0 0 0 0 0 0 0 0 0 0 0 0 0 0.0153351385482361 0 0 0 0.00847141229697585 0 0 0 0 0 0 0 0 0 0 0 0 0 0 0 0 0 0 0 0 0 0 0 0 0 0 0 0.00835593061382062 0.149716090588957 0.264126571386165 0 0.0366854194950826 0.0470859533957406 0 0.0122176770189785 0 0 0.0951920174431002 0.068071638162027 0 0.0520243236162512 0.0103734137858929 0 0.0708756814497019 0 0 0 0 0 0 0 0 0 0 0 0 0 0 0 0 0 0.00339733208419888 0.00379489222171152 0 0.00281329077809493 0 0 0 0 0 0 0 0 0 0 0 0 0 0 0 0 0 0 0 0 0 0 0 0 0.0498618796217023 0 0.01133379416856 0 0 0 0 0 0 0 0 0 0 0 0 0 0 0 0 0 0 0 0 0 0 0 0 0 0.00607149349732454 0.0841960498274787 0 0 0 0 0 0 0 0 0
0 0 0 0 0 0 0 0 0 0 0 0 0 0 0 0 0 0 0 0 0 0 0 0 0 0 0 0 0 0 0 0 0 0 0 0 0 0 0 0 0 0 0 0 0 0 0 0 0 0 0 0 0 0 0 0 0 0 0 0 0 0 0 0 0 0 0 0 0 0 0 0 0 0 0 0 0 0 0 0.00717461278523035 0 0 0 0 0 0 0 0 0 0 0 0 0 0 0 0 0 0 0 0 0 0 0 0 0 0 0 0 0 0 0 0 0 0 0 0 0 0 0 0 0 0 0 0 0 0 0 0 0 0 0 0 0 0 0 0 0 0 0 0 0 0 0 0 0 0 0 0 0 0 0 0 0 0 0 0 0 0 0 0 0 0 0 0 0 0 0 0 0 0 0 0 0 0 0 0 0 0 0 0 0 0 0 0 0 0.0480439469486992 0 0 0 0 0 0 0 0 0 0 0 0 0.00557585028408821 0 0 0 0 0 0 0 0 0 0 0 0 0 0 0 0.0356398959708692 0 0 0 0.0111915761064597 0 0 0 0 0.0942082299321272 0 0.0432184517019957 0 0 0.0308002325337479 0.0835391553839162 0.0736979774921018 0 0.034534315441598 0 0 0 0 0 0 0.158280356602742 0 0 0 0 0.0117434445528064 0.0123071304158831 0 0 0 0 0.0139356749362563 0.0492914418433799 0 0.00879591494814972 0 0.0184941345347787 0 0 0 0 0 0 0 0 0 0 0 0 0 0 0 0 0 0 0 0 0 0 0 0 0 0 0 0 0 0.0299228542487457 0.012977919021115 0 0 0 0 0 0 0 0 0.0308615631441297 0 0 0 0 0.00865169698248792 0 0 0 0 0 0 0 0 0.154590274911852 0 0 0 0 0 0 0.0225233492768399 0 0
0 0 0 0 0 0 0 0 0 0 0 0 0 0 0 0 0 0 0 0 0 0 0 0 0 0 0 0 0 0 0 0 0 0 0 0 0 0 0 0 0 0 0 0 0 0 0 0 0 0 0 0 0 0 0 0 0 0 0 0 0 0 0 0 0 0 0 0 0 0 0 0 0 0 0 0 0 0 0 0.0413191614817707 0 0 0 0 0 0 0 0 0 0 0 0 0 0 0 0 0 0 0 0 0 0 0 0 0 0 0 0 0 0 0 0 0 0 0 0 0 0 0 0 0 0 0 0 0 0 0 0 0 0 0 0 0 0 0 0 0 0 0 0 0 0 0 0 0 0 0 0 0 0 0 0 0 0 0 0 0 0 0 0 0 0 0 0 0 0 0 0 0 0 0 0 0 0 0 0 0 0 0 0 0 0 0 0 0 0 0.307023167507926 0 0 0 0 0 0 0 0 0 0 0 0 0 0 0 0 0 0 0 0.0528487920258598 0 0 0 0 0 0 0.108149873567347 0 0 0 0 0 0 0 0 0 0.0337968354897958 0 0 0 0 0.108639803123587 0.106227948260453 0.0606396341092112 0.142507130356296 0 0 0 0 0 0 0 0 0 0 0 0 0 0 0 0 0 0 0 0 0 0 0 0 0 0 0 0 0 0 0 0 0 0 0 0 0 0 0 0 0 0 0 0 0 0 0 0 0 0 0 0 0 0 0 0 0 0 0 0 0 0 0 0 0 0 0 0 0 0 0 0 0 0 0 0 0 0.0388476540777542 0 0 0 0 0 0 0 0 0
0 0 0 0 0 0 0 0 0 0 0 0 0 0 0 0 0 0 0 0 0 0 0 0 0 0 0 0 0 0 0 0 0 0 0 0 0 0 0 0 0 0 0.0470831875294004 0 0.00945264977387932 0.0142657330862356 0 0 0 0.0327519988728254 0 0 0 0 0 0 0 0 0 0 0 0 0 0.0359958470946271 0 0 0 0 0 0 0 0 0 0 0.0493695083281256 0 0 0 0 0 0 0 0 0 0 0 0 0 0 0 0 0 0 0 0 0 0 0 0 0 0 0 0 0 0 0 0 0 0 0 0 0 0 0 0 0 0 0 0 0 0 0 0 0 0 0 0 0 0.0801957488927686 0 0 0 0 0 0 0 0 0 0 0 0 0 0 0 0 0 0 0 0 0 0 0 0 0 0 0 0 0 0 0 0 0 0 0 0 0 0 0 0 0 0 0 0 0 0 0 0 0 0 0 0 0 0 0 0 0 0 0 0 0 0.113893232451565 0 0.119846129503759 0 0 0 0 0 0 0.0402443185607351 0.0441490429851603 0 0 0 0 0 0 0 0 0 0 0.0294668635758403 0 0 0 0 0 0 0 0 0 0 0 0 0 0 0 0 0.0757131700773241 0 0 0 0 0 0.207954610014479 0 0 0 0 0 0 0 0 0 0 0 0 0 0 0 0 0 0 0 0 0 0 0 0 0 0 0 0 0 0 0 0 0 0 0 0 0 0 0 0 0 0 0 0 0 0 0 0 0 0 0 0 0 0 0 0 0 0 0 0 0 0 0 0 0 0 0 0 0 0 0 0 0 0.0653737027325051 0.0342442565207709 0 0 0 0 0 0 0 0 0
0 0 0 0 0 0 0 0 0 0 0 0 0 0 0 0 0 0 0 0 0 0 0.00341101525800348 0 0 0 0 0 0 0 0 0 0 0 0 0 0 0 0 0 0 0 0 0 0 0 0 0 0 0 0 0 0 0 0 0 0 0 0 0 0 0 0 0 0 0 0 0 0 0 0 0 0 0 0 0 0 0 0 0 0 0 0 0 0 0 0 0 0 0 0 0 0 0 0 0 0 0 0 0 0 0 0 0 0 0 0 0 0 0 0 0 0 0 0 0 0 0 0 0 0 0 0 0 0 0 0 0 0.0200072495381737 0 0 0 0 0 0 0 0 0 0 0 0 0 0 0 0 0 0 0 0 0 0 0 0 0 0 0 0 0 0 0 0 0 0 0 0 0 0 0 0 0 0 0 0 0 0.0124305041380673 0 0 0 0 0 0 0 0 0 0 0 0 0 0 0 0 0 0 0 0 0 0.0095634921460501 0 0 0 0.00562894415714797 0 0 0 0 0 0 0 0 0 0.0286696188491065 0 0.007791454322852 0 0 0 0 0 0 0.0682988420525049 0.093529408085086 0.00323246610477002 0 0.0235585516663423 0 0 0.00536806098264207 0 0.0235476194989109 0 0.0394078071072999 0 0 0.0632859539882191 0 0 0 0 0 0 0 0 0 0 0 0 0.0020731804693119 0 0 0 0.00319164329278271 0.00894615743992047 0.00997118616985748 0.0149624971113035 0.00240082997005629 0.0129591518533408 0 0 0 0 0 0 0 0 0 0 0 0 0 0 0 0 0 0 0 0 0 0 0 0 0.00928203714013391 0 0 0 0 0 0 0 0 0 0 0 0 0 0 0 0 0 0 0 0 0 0 0 0 0 0 0 0.243599869240757 0.272107541275488 0.00404993394005115 0 0 0.00872498420182071 0 0 0 0 0
0 0 0 0 0 0 0 0 0 0 0 0 0 0 0 0 0 0 0 0 0 0 0 0 0 0 0 0 0 0 0 0 0 0 0 0 0 0 0 0 0 0 0 0 0 0 0 0 0 0 0 0 0 0 0 0 0 0 0 0 0 0 0 0 0 0 0 0 0 0 0 0 0 0 0 0 0 0 0 0 0 0 0 0 0 0 0 0 0 0 0 0 0 0 0 0 0 0 0 0 0 0 0 0 0 0 0 0 0 0 0 0 0 0 0 0 0 0 0 0 0 0 0 0 0 0 0 0 0 0 0 0 0 0 0 0 0 0 0 0 0 0 0 0 0 0 0 0 0 0 0 0 0 0 0 0 0 0 0 0 0 0 0.0240371915722977 0 0 0.0258818778993444 0 0 0.0109812477301326 0 0 0 0.0108862497538056 0 0 0 0 0 0.0174473916817265 0 0 0 0 0 0 0 0 0 0 0 0 0 0 0 0 0 0 0 0 0 0 0 0 0 0 0 0 0 0 0 0 0 0 0 0 0 0 0 0 0 0 0 0 0 0 0 0 0 0 0 0 0 0 0 0 0 0.035927289381703 0.0204705688330047 0 0 0 0 0 0 0 0.0187139837593494 0.0434560295950277 0.0103980803446027 0.0709095045258927 0.0908648702220695 0.0204962679269065 0 0 0.0188574333143672 0 0 0.0180837771507714 0 0 0 0 0 0.00625102124813958 0 0 0 0.0106033824342941 0.0246117844165923 0.0115278397548559 0.0228022054464492 0 0 0.023812765705038 0 0 0.0086200038768881 0.0183081759380457 0.0506598974886589 0 0 0 0 0 0 0 0 0 0 0.00905388934757825 0 0 0.0183293668453356 0 0 0 0.139839589972338 0 0 0 0.00556610448150419 0.0793405934456299 0.0228925472130295 0 0 0 0 0 0.00718389353074246 0 0 0 0 0.0124434391720779 0 0.0686125755143605 0 0.0148373011883902 0 0.00729185928905008
0 0 0 0 0 0 0 0 0 0 0 0 0 0 0 0 0 0 0 0 0 0 0 0 0 0 0 0 0 0 0 0 0 0 0 0 0 0 0 0 0 0 0 0 0 0 0 0 0 0 0 0 0 0 0 0 0 0 0 0 0 0 0 0 0 0 0 0 0 0 0 0 0 0 0 0 0 0 0 0 0 0 0 0 0 0 0 0 0 0 0 0 0 0 0 0 0 0 0 0 0 0.00241886334492741 0 0 0 0 0 0 0 0 0 0 0 0 0 0 0 0 0 0 0 0 0 0 0 0 0 0 0 0 0 0 0 0 0 0 0 0 0 0 0 0 0 0 0 0 0 0 0 0 0 0 0 0 0 0 0 0 0 0 0 0 0 0 0 0 0 0 0 0 0 0 0 0 0 0 0 0 0 0 0 0 0 0 0 0 0 0 0 0 0 0 0 0 0 0 0 0 0.00430672548190652 0 0 0 0 0.00263567702003555 0 0.00534174684746583 0 0 0 0 0 0 0 0 0 0 0 0 0 0 0 0 0 0 0 0 0 0 0 0 0 0 0 0 0 0.00508444300507762 0 0.14886732655892 0 0 0 0 0 0 0 0.00406409611247318 0.0124173763814867 0.119130767791158 0.0429445167426087 0.0340906902422703 0.0363641529196487 0 0.0616827035146144 0.0970122873633892 0 0.0076428712949512 0.0547600219292346 0.115489585798875 0.00257561227161978 0.0122171183533528 0 0 0 0 0 0 0 0 0 0 0 0 0 0 0 0 0 0 0 0 0 0 0 0 0 0 0 0 0 0 0 0 0 0 0 0 0 0 0 0 0.00694242008921751 0.198709240838434 0 0 0 0 0 0 0 0.00230572833816074 0 0 0.00595469103467875 0 0 0.00354402242706405 0.0134973142984296 0 0
0 0 0 0 0 0 0 0 0 0 0 0 0 0 0 0 0 0 0 0 0 0 0 0 0 0 0 0 0 0 0 0 0 0 0 0 0 0 0 0 0 0 0 0 0 0 0 0 0 0 0 0 0 0 0 0 0 0 0 0 0 0 0 0 0 0 0 0 0 0 0 0 0 0 0 0 0 0 0 0 0 0 0 0 0 0 0 0 0 0 0 0 0 0 0 0 0 0 0 0 0.00388288809303172 0.00161639716513453 0 0 0 0 0 0 0 0 0 0 0 0 0 0 0 0 0 0 0 0 0 0 0 0 0 0 0 0 0 0 0 0 0 0 0 0 0 0 0 0 0 0 0 0 0 0 0 0 0 0 0 0 0 0 0 0 0 0 0 0 0 0 0 0 0 0 0 0 0 0.00380930526412632 0 0 0 0 0 0 0 0 0 0 0 0 0 0 0 0.00993223602079735 0 0.00493239919765966 0 0 0 0 0 0 0 0 0 0 0 0 0 0.00110946932820739 0 0.00221011865702021 0 0 0 0 0 0 0 0 0 0 0 0 0 0 0 0 0 0 0 0 0 0 0 0 0 0 0 0 0 0.00301220089809056 0.154786999107562 0 0 0 0 0 0 0 0 0 0.00230960922842208 0.177116098888341 0.0489352239294308 0.0110625183493848 0.0111592365357984 0 0.0188584340451641 0.0209227635494528 0.00551509916910686 0.00377282272221843 0.0780319258240774 0.0463860867767541 0.0262386235190674 0.0264987057925733 0.014456121785962 0 0 0 0 0 0 0 0 0 0 0 0 0 0 0 0 0 0 0 0 0 0 0 0.00107077529237164 0 0 0 0 0 0 0 0 0 0 0 0 0 0 0.0939346934139925 0.0366667975419332 0.100856340219256 0.00748718407940634 0 0 0 0 0 0 0 0 0.0177634455056625 0.0132024512600091 0.0117745976727456 0 0.00213339444598157 0.00820742355111193 0 0.0303476131701463
0 0 0 0 0 0 0 0 0 0 0 0 0 0 0 0 0 0 0 0 0 0 0 0 0 0 0 0 0 0 0 0 0 0 0 0 0 0 0 0 0 0 0 0 0 0 0 0 0 0 0 0 0 0 0 0 0 0 0 0 0 0 0 0 0 0 0 0 0 0 0 0 0 0 0 0 0 0 0 0 0 0 0.042453601141682 0 0.124822314772803 0.00522386903025053 0 0 0 0.0116326912059386 0 0 0 0 0 0 0 0 0 0 0 0 0 0 0 0 0 0 0 0 0 0 0 0 0 0 0 0 0 0 0 0 0 0 0 0 0 0 0 0 0 0 0 0 0 0 0 0 0 0 0 0 0 0 0 0 0 0 0 0 0 0 0 0 0 0 0 0 0 0 0 0 0 0 0 0 0 0 0 0 0 0 0 0 0 0 0 0 0 0 0 0 0 0 0 0 0 0 0 0 0 0.0415638655152683 0 0 0 0 0 0.33146003814955 0 0 0 0 0 0 0 0 0 0 0 0 0 0 0 0 0 0 0 0 0 0 0 0 0 0 0 0 0 0 0 0 0 0 0 0 0 0 0 0 0 0 0 0 0.26952855894178 0.163303623304769 0 0 0 0 0 0 0 0 0 0 0 0 0 0 0 0 0 0 0 0 0 0 0 0 0 0 0 0 0 0 0 0 0 0 0 0 0 0 0 0 0.0100114379379577 0 0 0 0 0 0 0 0 0 0 0 0 0 0 0 0 0 0 0 0 0 0 0 0 0 0 0 0 0 0 0 0 0 0
0 0 0 0 0 0 0 0 0 0 0 0 0 0 0 0 0 0 0 0 0 0 0 0 0 0 0 0 0 0 0 0 0 0 0 0 0 0 0 0 0 0 0 0 0 0 0 0 0 0 0 0 0 0 0 0 0 0 0 0 0 0 0 0 0 0 0 0 0 0 0 0 0 0 0 0 0 0 0 0 0 0 0 0 0 0 0 0 0 0 0 0 0 0 0 0 0 0 0 0 0 0 0 0 0 0 0 0 0 0 0 0 0 0 0 0 0 0 0 0 0 0 0 0 0 0 0 0 0 0 0 0 0 0 0 0 0 0 0 0 0 0 0 0 0 0 0 0 0 0 0 0 0 0 0 0 0 0 0 0 0 0 0.00713209454687846 0 0 0 0 0 0 0 0 0 0 0 0 0 0 0 0 0 0 0 0 0.0629820795470008 0 0 0 0 0 0 0 0 0 0 0 0 0 0 0 0 0 0 0 0 0 0 0 0 0 0 0 0 0 0 0 0 0 0 0 0 0 0 0 0 0 0.300940298017331 0 0 0 0 0 0.103511326831289 0 0 0 0 0 0 0 0 0.0294943707400657 0.0214205488676941 0 0 0 0 0 0 0 0 0 0.00408961385155056 0 0 0 0 0 0 0 0 0 0 0 0 0 0 0 0 0 0 0 0 0 0 0 0 0 0 0 0 0 0 0 0 0 0.191129166800367 0 0 0 0 0 0 0 0.181839568939999 0.0324892764927082 0.0582296552471815 0 0 0 0 0.00343019930817616 0 0 0 0 0 0 0 0 0 0 0 0 0 0 0 0.003311800809759 0 0
0 0 0 0 0 0 0 0 0 0 0 0 0 0 0 0 0 0 0 0 0 0 0 0 0 0 0 0 0 0 0 0 0 0 0 0 0 0 0 0 0 0 0 0 0 0 0 0 0 0 0 0 0 0 0 0 0 0 0 0 0 0 0 0 0 0 0 0 0 0 0 0 0 0 0 0 0 0 0 0 0 0 0 0 0 0 0 0 0 0 0 0 0 0 0 0 0 0 0 0 0 0 0 0 0 0 0 0 0 0 0 0 0 0 0 0 0 0 0 0 0 0 0 0 0 0 0 0 0 0 0 0 0 0 0 0 0 0 0 0 0 0 0 0 0 0 0 0 0 0 0 0 0 0 0 0 0 0 0 0 0 0 0 0 0 0 0 0 0 0 0 0 0 0 0 0 0 0 0 0 0 0 0 0 0 0 0 0 0 0 0 0 0 0 0 0 0 0.0895051888509782 0 0 0 0 0 0 0 0 0 0 0 0 0 0 0 0 0 0 0 0 0 0 0 0 0 0 0 0.08872739980744 0 0 0 0 0 0 0 0 0 0 0 0 0 0.12594798246084 0 0.132285975798701 0.326637558752328 0.0605395914645231 0 0 0 0 0 0 0 0 0 0 0 0 0 0 0 0 0 0 0 0 0 0 0 0 0 0 0 0 0 0 0 0 0 0 0 0 0 0 0 0 0 0 0 0 0 0 0 0 0 0 0 0.135537592516243 0 0 0 0 0.0158233163938377 0 0 0 0 0 0 0 0 0 0 0 0 0 0 0 0.0249953939551094 0 0
0 0 0 0 0 0 0 0 0 0 0 0 0 0 0 0 0 0 0 0 0 0 0 0 0 0 0 0 0 0 0 0 0 0 0 0 0 0 0 0 0 0 0 0 0 0 0 0 0 0 0 0 0 0 0 0 0 0 0 0 0 0 0 0 0 0 0 0 0 0 0 0 0 0 0 0 0 0 0 0 0 0 0 0 0 0 0 0 0 0 0 0 0 0 0 0 0 0 0 0 0 0.0108806613531469 0 0 0 0 0 0 0 0 0 0 0 0 0 0 0 0 0 0 0 0 0 0 0 0 0 0 0 0 0 0 0 0 0 0 0 0 0 0 0 0 0 0 0 0 0 0 0 0 0 0 0 0 0 0 0 0 0 0 0 0 0 0 0 0 0 0 0 0 0 0 0 0 0 0 0 0 0 0 0 0 0 0.0565123362831736 0 0 0 0 0 0 0 0 0 0 0 0 0 0 0 0 0 0 0 0 0 0 0 0 0 0 0 0 0 0 0 0 0 0 0 0 0 0 0 0 0 0 0 0 0 0 0 0 0 0 0 0 0 0 0 0.136845943810225 0.197907867697087 0 0.0656968306061291 0 0 0 0 0 0 0 0 0 0 0 0 0 0 0 0.0116208423975787 0 0 0 0 0 0 0 0 0 0 0 0 0 0 0 0 0 0 0 0 0 0 0 0 0 0 0.207691355979762 0 0 0 0 0 0 0 0 0 0.276987146111216 0 0 0 0 0 0 0 0 0 0 0 0 0 0 0 0 0 0 0 0 0.0358570157616809 0 0
0 0 0 0 0 0 0 0.00203374155194473 0 0 0 0.00210907653156038 0 0 0 0 0 0 0 0 0 0 0 0 0 0 0 0 0 0 0 0 0 0 0 0.00261120586331958 0 0 0 0 0 0 0 0 0.0021718323195724 0 0 0 0 0 0 0 0 0 0 0 0 0 0 0 0 0 0 0 0 0 0.00179343242479624 0 0 0 0 0 0 0 0.00589854938089811 0 0 0 0 0 0 0 0.0434253320288292 0.00824406162536077 0.0661295774247083 0.00542234135786576 0 0.00528738545501444 0 0.0175080148142892 0 0 0 0 0 0 0 0 0 0 0.00487206900137274 0 0 0 0 0.00297905057146775 0 0 0 0 0 0 0 0 0 0 0 0 0 0 0 0 0 0 0 0 0 0 0 0 0 0 0 0 0 0 0 0 0 0 0 0 0 0 0 0 0 0 0 0 0 0 0 0 0 0 0 0 0 0 0 0 0 0 0 0 0 0 0 0 0 0 0 0 0 0 0 0 0 0 0 0 0 0 0 0 0 0 0 0 0 0.0170636356035937 0 0 0 0 0 0.222110493375911 0 0 0 0 0.0114827500051621 0 0 0 0 0 0 0 0 0 0 0 0 0 0 0 0 0 0 0 0 0 0 0 0 0 0 0 0 0 0 0 0 0 0 0 0.124868634189835 0 0.0315596766626248 0.00424288819857629 0 0.337279342858947 0 0 0.00342238811632507 0 0 0 0 0 0 0 0 0 0 0 0.00739994052024293 0 0 0 0 0 0 0 0 0 0 0 0 0 0 0 0 0 0 0 0 0 0 0 0 0 0 0 0 0 0 0 0 0 0 0 0 0.0241147716111556 0 0 0 0 0.00506012309407251 0.00178394336434759 0 0 0 0 0 0 0 0 0 0 0.0149077619984596 0 0 0.00334282958110638 0.0117046400972178 0 0.00917051037142325
0 0 0 0 0 0 0 0 0 0 0 0 0 0 0 0 0 0 0 0 0 0 0 0 0 0 0 0 0 0 0 0 0 0 0 0.00236729057717845 0 0 0 0 0 0 0 0 0 0 0 0 0 0 0 0 0.00723368330661278 0 0 0 0 0 0 0 0 0 0 0 0 0 0 0 0 0 0 0 0 0 0 0 0 0 0 0 0 0 0.045400870565667 0.059044086981453 0.0483712636672692 0 0 0.00159736526359893 0 0.00394120210265155 0 0 0 0 0 0 0 0 0 0 0.0034998490287405 0 0 0 0 0.00190626350751112 0 0 0 0 0 0 0 0 0 0 0 0 0 0 0 0 0 0 0 0 0 0 0 0 0 0 0 0 0 0 0 0 0 0 0 0 0 0 0 0 0 0 0 0 0 0 0 0 0 0 0 0 0 0 0 0 0 0 0 0 0 0 0 0 0 0 0.00356782143491958 0 0 0 0 0 0 0 0 0 0 0 0 0 0 0 0 0 0 0 0 0 0 0 0 0.337907456979962 0 0 0 0 0 0 0 0 0 0 0 0 0 0 0 0 0 0 0 0 0 0 0 0 0 0 0 0 0 0 0 0 0 0 0 0 0 0 0 0 0.0778795331128025 0 0.00602122500228363 0 0.347191184414474 0 0 0 0.00296837946004363 0 0 0 0 0 0 0 0 0 0 0 0.00516702842147592 0 0 0 0 0 0 0 0 0 0 0 0 0 0 0 0 0 0 0 0 0 0 0 0 0 0 0 0 0 0 0 0 0 0 0 0 0.0187270714158765 0 0 0 0 0.0040566528288268 0.00120931632698926 0 0 0 0 0 0 0 0 0 0 0.00765881226343653 0 0 0.0019197534083759 0.0068886841502157 0 0.0054752057796356
0 0 0 0 0 0 0 0 0 0 0 0 0 0 0 0 0 0 0 0 0 0 0 0 0 0 0 0 0 0 0 0 0 0 0 0 0 0 0 0 0 0 0 0 0 0 0 0 0 0 0 0 0 0 0 0 0 0 0 0 0 0 0 0 0 0 0 0 0 0 0 0 0 0 0 0 0 0 0 0 0 0 0 0 0 0 0 0 0 0 0 0 0 0 0 0 0 0 0 0 0 0 0 0 0 0 0 0 0 0 0 0 0 0 0 0 0 0 0 0 0 0 0 0 0 0 0 0 0 0 0 0 0 0 0 0 0 0 0 0 0 0 0 0 0 0 0 0 0 0 0 0 0 0 0 0 0 0 0 0 0 0 0 0 0 0 0 0 0 0 0 0 0 0 0 0 0 0 0 0 0 0 0 0 0 0 0 0 0 0 0 0 0 0 0 0 0 0 0.182495023137898 0 0 0 0 0 0 0 0 0 0 0 0 0 0 0 0 0 0 0 0.028801940605078 0 0.00858590409383557 0 0 0.0390741844811952 0 0 0 0 0 0 0 0.0106419815953609 0 0 0 0 0 0 0 0 0 0 0 0 0 0.255868253205126 0.0164889672053379 0 0 0 0.0466272312658928 0.361201123892419 0 0 0 0.0273385914497499 0 0 0 0 0 0 0 0 0 0 0 0 0 0 0 0 0 0 0 0 0 0 0 0 0 0 0 0 0 0 0 0 0 0 0 0 0 0 0 0 0 0 0 0 0 0 0 0 0 0 0 0 0 0.0228767990681072 0 0 0 0 0 0 0 0 0
0 0 0 0 0 0 0 0 0 0 0 0 0 0 0 0 0 0 0 0 0 0 0 0 0 0 0 0 0 0 0 0 0 0 0 0 0 0 0 0 0 0 0 0 0 0 0 0 0 0 0 0 0 0 0 0 0 0 0 0 0 0 0 0 0 0 0 0 0 0 0 0 0 0 0 0 0 0 0 0 0 0 0 0 0 0 0 0 0 0 0 0 0 0 0 0 0 0 0 0 0 0 0 0 0 0 0 0 0 0 0 0 0 0 0 0 0 0 0 0 0 0 0 0 0 0 0 0 0 0 0 0 0 0 0 0 0 0 0 0 0 0 0 0 0 0 0 0 0 0 0 0 0 0 0 0 0 0 0 0 0 0 0 0 0 0 0 0 0 0 0 0 0 0 0 0 0 0 0 0 0 0 0 0 0 0 0 0 0 0 0 0 0 0 0 0 0 0 0.254446562611689 0 0 0 0 0 0 0 0 0 0 0 0 0 0 0 0 0 0 0 0 0 0.00335534895603315 0 0 0 0 0 0 0 0 0 0 0.00542795660886511 0 0 0 0.00354183057713867 0.00543508791615192 0 0 0 0 0 0 0 0.124528560204373 0 0.18089930283535 0 0 0.0240937668342006 0.138062961848676 0.144136666895634 0 0.0113632178562566 0 0.0145163077113336 0 0 0 0.00513881668558067 0 0 0 0 0 0 0 0 0 0 0 0 0 0 0 0 0 0 0 0 0 0 0 0 0 0 0 0 0 0 0 0 0 0 0 0 0.011280153398243 0.0404950500690466 0 0 0 0 0 0 0 0 0 0 0 0.00751332332715506 0 0.00811126947429889 0.00850988043132158 0 0 0 0.00914393575865166 0 0
0 0 0 0 0 0 0 0 0 0 0 0 0 0 0 0 0 0 0 0 0 0 0 0 0 0 0 0 0 0 0 0 0 0 0 0 0 0 0 0 0 0 0 0 0 0 0 0 0 0 0 0 0 0 0 0 0 0 0 0 0 0 0 0 0 0 0 0 0 0 0 0 0 0 0 0 0 0 0 0 0 0 0 0 0 0 0 0 0 0 0 0 0 0 0 0 0 0 0 0 0 0 0 0 0 0 0 0 0 0 0 0 0 0 0 0 0 0 0 0 0 0 0 0 0 0 0 0 0 0 0 0 0 0 0 0 0 0 0 0 0 0 0 0 0 0 0 0 0 0 0 0 0 0 0 0 0 0.00253348396891567 0 0 0 0 0.00588557542242081 0 0 0.00448179054915027 0 0 0 0 0 0 0 0 0 0 0 0.00540620630296547 0.0187716225815122 0 0 0 0 0 0 0 0 0 0 0.00105132937084426 0 0 0 0.00406859069406625 0 0 0.00204764624130975 0 0.0965648269611355 0 0 0 0 0 0.00256967197533086 0 0 0.129075112035742 0 0 0 0 0 0 0 0 0 0 0 0.00150854510490766 0.0015423283896048 0 0 0.00503141707208562 0.00183081761389322 0 0 0 0 0 0 0 0 0 0.00166650941936364 0.00588353812760368 0.0118795350161731 0.00212506888082323 0 0 0 0 0.0040018099311556 0.00337184552401648 0.00574080784213169 0.129408822813812 0 0 0 0.0135742559299963 0.0452954918483619 0.00763085207646426 0 0.00414219827161904 0 0.00147935652557823 0 0 0 0 0 0.0024036552431583 0 0 0 0 0 0.00584022823995195 0.00348862300115741 0.0018387610850155 0 0 0.00376751666883891 0 0 0 0 0.00458936740321427 0 0 0 0 0 0 0 0 0.00363291164144554 0.00295178106921958 0.00357128141316725 0.00359253811283209 0.0140082190732446 0.081252344883026 0 0 0 0.0189604650148338 0.102925947947158 0.12342631243341 0.00311097434644762 0 0.0147599727265784 0.00692685852000204 0 0 0 0.0320137611131678 0.00441869644738866 0.00207735572202972 0 0.00272470764305547 0 0 0.00330384305814032 0 0.0205080724494253 0 0.0121058574946281 0.00323089075848029 0
0 0 0 0 0 0 0 0 0 0 0 0 0 0 0 0 0 0 0 0 0 0 0 0 0 0 0 0 0 0 0 0 0 0 0 0 0 0 0 0 0 0 0 0 0 0 0 0 0 0 0 0 0 0 0 0 0 0 0 0 0 0 0 0 0 0 0 0 0 0 0 0 0 0 0 0 0 0 0 0 0 0 0 0 0 0 0 0 0 0 0 0 0 0 0 0 0 0 0 0 0 0 0 0 0 0 0 0 0 0 0 0 0 0 0 0 0 0 0 0 0 0 0 0 0 0 0 0 0 0 0 0 0 0 0 0 0 0 0 0 0 0 0 0 0 0 0 0 0 0 0 0 0 0 0 0 0 0 0 0 0 0 0 0 0 0 0 0 0 0 0 0.00497818009577158 0 0 0 0 0 0 0 0 0 0 0 0 0 0 0 0.011126645868963 0 0.00343377169509528 0 0 0 0 0 0 0 0 0 0 0 0 0 0.00105810808534171 0 0.00215573087225576 0 0 0 0 0 0 0 0 0 0 0 0 0 0 0 0 0 0 0 0 0 0 0 0 0 0 0 0 0 0.000900634185677092 0.0729122110317715 0.104255571668695 0 0 0 0 0 0 0 0 0 0 0.0939564683269327 0 0.0027028445038122 0 0.0099505178973469 0.00203089983076104 0.0137018654008849 0.00573100712368551 0.142110225743309 0.082035377526226 0.0266403095054337 0.0283203429953377 0.0412891314018024 0 0 0 0 0 0 0 0 0 0 0 0 0 0 0 0 0 0 0 0 0 0 0 0 0 0 0 0 0 0 0 0 0 0 0 0 0 0 0.122020828175918 0.034500105422217 0.0876759912920316 0 0 0 0 0 0 0 0 0 0.0159392092729383 0.0116028175494998 0.0394867303768262 0 0 0 0 0.0394844741514659
0 0 0 0 0 0 0 0 0 0 0 0 0 0 0 0 0 0 0 0 0 0 0 0 0 0 0 0 0 0 0 0 0 0 0 0 0 0 0 0 0 0 0 0 0 0 0 0 0 0 0 0 0 0 0 0 0 0 0 0 0 0 0 0 0 0 0 0 0 0 0 0 0 0 0 0 0 0 0 0 0 0 0 0 0 0 0 0 0 0 0 0 0 0 0 0 0 0 0 0 0 0 0 0 0 0 0 0 0 0 0 0 0 0 0 0 0 0 0 0 0 0 0 0 0 0 0 0 0 0 0 0 0 0 0 0 0 0 0 0 0 0 0 0 0 0 0 0 0 0 0 0 0 0 0 0 0 0 0 0 0 0 0 0 0 0 0 0 0 0 0 0.0032397877918322 0 0 0 0 0 0 0 0 0 0 0 0 0 0 0 0.00372160801645438 0 0.00150030441366726 0 0 0 0 0 0 0 0 0 0 0 0 0 0 0 0 0 0 0 0 0 0 0 0 0 0 0 0 0 0 0 0 0 0 0 0 0 0 0 0 0 0 0 0 0 0.00721419793783679 0.0308725421222593 0.0338338298162483 0 0 0 0 0 0 0 0 0 0.110360847883674 0 0.0289311157954304 0.0169505525461733 0.00472387785926299 0.095072371925845 0.0529005553532242 0.125818982620706 0.00652750535016699 0.161777184566724 0.0389644991457113 0.00621612866226622 0.0113253118349174 0.0475578059674538 0 0 0 0 0 0 0 0 0 0 0 0 0 0 0 0 0 0 0 0 0 0 0 0 0 0 0 0 0 0 0 0 0 0 0.00789701946044708 0 0 0 0.0469642584588435 0.0342226737797901 0.0295942577449258 0 0 0 0 0 0 0.00261951458553657 0.00484030453577988 0 0.00806114311283916 0.0057537482407629 0.0229656282516275 0.0150354791261665 0 0.0210752347255728 0.002287680507685 0.0111740478601701
0 0 0 0 0 0 0 0 0 0 0 0 0 0 0 0 0 0 0 0 0 0 0 0 0 0 0 0 0 0 0 0 0 0 0 0 0 0 0 0 0 0 0 0 0 0 0 0 0 0 0 0 0 0 0 0 0 0 0 0 0 0 0 0 0 0 0 0 0 0 0 0 0 0 0 0 0 0 0 0 0 0 0 0 0 0 0 0 0 0 0 0 0 0 0 0 0 0 0 0 0 0 0 0 0 0 0 0 0 0 0 0 0 0 0 0 0 0 0 0 0 0 0 0 0 0 0 0 0 0 0 0 0 0 0 0 0 0 0 0 0 0 0 0 0 0 0 0 0 0 0 0 0 0 0 0 0 0 0 0 0 0 0 0 0 0 0 0 0 0 0 0 0 0 0 0 0 0 0 0 0 0 0.00771813641876979 0.00797500689369637 0 0 0 0 0 0 0 0 0 0 0 0 0 0 0.0204196989620492 0 0 0 0 0 0 0 0 0 0 0 0 0 0 0 0 0 0 0 0 0 0 0 0 0 0 0 0 0 0 0 0 0 0 0 0 0.0298271803657536 0.0790738806797194 0.0246783529436206 0 0 0 0 0 0 0 0.0417887478515644 0.0329111982601749 0 0.0933464422379314 0 0.262329798332487 0.0182000574685859 0.071761061962002 0.0910074124411344 0.0647775270021729 0.0211007076568059 0.00657337820789265 0.0147206297323822 0 0 0 0 0 0 0 0 0 0 0 0 0 0 0 0 0 0 0 0 0 0 0 0 0 0 0 0.00750408723040638 0 0 0 0 0 0 0 0 0 0.0104810040407502 0 0 0 0 0.0100888408397126 0.0408234162794312 0 0 0 0 0 0 0 0.0189742912379785 0 0 0 0 0.00904286337625339 0 0.0148762795787258 0 0
0 0 0 0 0 0 0 0 0 0 0 0 0 0 0 0 0 0 0 0 0 0 0 0 0 0 0 0 0 0 0 0 0 0 0 0 0 0 0 0 0 0 0 0 0 0 0 0 0 0 0 0 0 0 0 0 0 0 0 0 0 0 0 0 0 0 0 0 0 0 0 0 0 0 0 0 0 0 0 0 0 0 0 0 0 0 0 0 0 0 0 0 0 0 0 0 0 0 0 0 0 0 0 0 0 0 0 0 0 0 0 0 0 0 0 0 0 0 0 0 0 0 0 0 0 0 0 0 0 0 0 0 0 0 0 0 0 0 0 0 0 0 0 0 0 0 0 0 0 0 0 0 0 0 0 0 0 0 0 0 0 0 0 0 0 0 0 0 0 0 0 0.00127212794818179 0 0 0 0 0 0 0 0 0 0 0 0 0 0 0 0.000753853598922544 0 0.000565390199191908 0 0 0 0 0 0 0 0 0.022200607754128 0 0 0 0 0 0 0 0 0 0 0 0 0 0 0 0 0 0 0 0 0 0 0 0 0.00467022740211868 0 0.00151709985803055 0 0 0 0 0 0.00238884656415552 0 0 0.00139392273562485 0.00150770719784509 0.0189015214176457 0.00557856732940093 0 0 0 0 0 0 0.00882008710739376 0.0536608898167413 0.0246098332112429 0.00229545097142001 0.012255822856985 0.0587859653399602 0 0.160640997019638 0.0455317391487993 0.183732877670823 0.0268189902282132 0.0873645687951467 0 0.0155873728761831 0.00320391401748495 0.0165987754144174 0.0185215776452117 0 0 0 0 0 0 0 0 0 0 0 0 0 0 0 0 0 0 0 0 0 0 0 0 0 0 0 0 0 0 0 0 0 0 0 0 0 0 0.00724730531820738 0.00661861101501765 0.0112174016199833 0 0 0 0 0 0 0.00389954405589319 0.0897152452373503 0 0.0259014111630872 0.0222663557217884 0.0417984475087306 0 0 0.0101767511082499 0 0.00198019312678575
0 0 0 0 0 0 0 0 0 0 0 0 0 0 0 0 0 0 0 0 0 0 0 0 0 0 0 0 0 0 0 0 0 0 0 0 0 0 0 0 0 0 0 0 0 0 0 0 0 0 0 0 0 0 0 0 0 0 0 0 0 0 0 0 0 0 0 0 0 0 0 0 0 0 0 0 0 0 0 0 0 0 0 0 0 0 0 0 0 0 0 0 0 0 0 0 0 0 0 0 0 0 0 0 0 0 0 0 0 0 0 0 0 0 0 0 0 0 0 0 0 0 0 0 0 0 0 0 0 0 0 0 0 0 0 0 0 0 0 0 0 0 0 0 0 0 0 0 0 0 0 0 0 0 0 0 0 0 0 0 0 0 0 0 0 0 0 0 0 0 0 0 0 0 0 0 0 0 0 0.00335083529094513 0 0 0 0.00400984468224832 0.0027974507867085 0 0 0 0 0 0 0 0 0 0 0 0 0 0.042707188641128 0 0 0 0 0 0 0 0 0 0 0 0 0 0 0 0 0 0 0 0.00631208430356681 0.00213248023438659 0.0145613363454721 0 0 0.0420305818427822 0 0.00748922882728339 0 0 0 0 0 0.0126315525393296 0 0 0.00584098180666547 0 0 0 0 0.00160253180795266 0 0 0 0 0.102142692510272 0.083749094706804 0.00619800165188793 0 0.00510601677989473 0.00609710607110479 0.240149315567745 0 0.0267742638123959 0.0459270279956855 0.00934838637063139 0.0874498633347113 0 0 0 0 0.0165030378471339 0 0 0 0 0 0 0 0 0 0 0 0 0 0 0 0 0 0 0 0 0 0 0 0 0 0 0 0 0 0 0 0 0 0 0 0 0 0 0 0 0 0 0 0 0 0 0 0.00458521403069065 0.205007666974618 0 0 0.00321420163807804 0.00889500542211819 0 0 0.00338700817775966 0 0
0 0 0 0 0 0 0 0 0 0 0 0 0 0 0 0 0 0 0 0 0 0 0 0 0 0 0 0 0 0 0 0 0 0 0 0 0 0 0 0 0 0 0 0 0 0 0 0 0 0 0 0 0 0 0 0 0 0 0 0 0 0 0 0 0 0 0 0 0 0 0 0 0 0 0 0 0 0 0 0 0 0 0 0 0 0 0 0 0 0 0 0 0 0 0 0 0 0 0 0 0.00133768641759401 0.00190292693075057 0 0 0 0 0 0 0 0 0 0 0 0 0 0 0 0 0 0 0 0 0 0 0 0 0 0 0 0 0 0 0 0 0 0 0 0 0 0 0 0 0 0 0 0 0 0 0 0 0 0 0 0 0 0 0 0 0 0 0 0 0 0 0 0 0 0 0 0 0 0 0 0 0 0 0 0 0 0 0 0 0 0 0 0 0 0.0013513212495464 0 0.000780175695828994 0 0 0 0 0 0 0 0 0 0 0 0 0 0 0 0 0 0 0 0 0 0 0 0 0 0 0 0 0 0 0 0 0 0.0030588379128989 0 0 0 0 0 0 0.000852110412614344 0 0 0 0.00449800232417893 0 0.0331157948774895 0.00973738450079296 0 0 0 0 0 0 0 0 0 0.00872853065056005 0.0710005054998959 0.0166097609521239 0.0470286741730204 0.0184986941582247 0 0.253602488060571 0.0418247481654552 0.0668506854561926 0.0215187507688982 0.0516209169455417 0.00482574630214557 0.0230657526193518 0.0551405396546956 0 0 0 0 0 0 0 0 0 0 0 0 0 0 0 0 0 0 0 0 0 0 0 0 0 0 0 0 0 0 0 0 0 0 0 0 0 0 0.0136761611120634 0.0164108212695361 0.0228626125505232 0.000981824125991184 0 0 0 0 0 0.00850071452308346 0.0558539307124715 0 0.022677424984418 0.0330840257702826 0.0594871148281179 0.00613081693135322 0.00399989780656259 0.0160345825430595 0 0.00335003911416579
0 0 0 0 0 0 0 0 0 0 0 0 0 0 0 0 0 0 0 0 0 0 0 0 0 0 0 0 0 0 0 0 0 0 0 0 0 0 0 0 0 0 0 0 0 0 0 0 0 0 0 0 0 0 0 0 0 0 0 0 0 0 0 0 0 0 0 0 0 0 0 0 0 0 0 0 0 0 0 0 0 0 0 0 0 0 0 0 0 0 0 0 0 0 0 0 0 0 0 0 0.00255925134575003 0.00262985443969374 0 0 0 0 0 0 0 0 0 0 0 0 0 0 0 0 0 0 0 0 0 0 0 0 0 0 0 0 0 0 0 0 0 0 0 0 0 0 0 0 0 0 0 0 0 0 0 0 0.00162015148261175 0 0 0 0 0 0 0 0 0 0 0 0 0 0 0 0 0 0 0 0 0.00110536159988083 0 0 0 0 0 0 0 0.00068926451307437 0 0 0 0 0 0 0 0.000780846855066424 0 0.000653123407473121 0 0 0 0 0 0 0 0 0.00493743727856757 0 0 0 0 0 0 0 0 0 0 0 0 0 0 0 0 0 0 0 0 0 0.00306724350377059 0 0 0.00239072815831454 0 0 0 0 0 0 0.000570776939633642 0.000933896755802485 0 0 0.00404749229685788 0.00085917651271358 0.0312325632996827 0.00647835645035562 0 0 0 0 0 0 0 0.00273551823414572 0.00139393386940709 0.00106829958645606 0.0236906209310886 0.0126316589789049 0.11380057963228 0.0190283432579823 0.152076675782525 0 0.0614402730023997 0.0877110844131694 0.0101483519457144 0.0517489694296188 0.00680078377566354 0.0328249396037444 0.0487225459820453 0 0 0 0 0 0 0 0 0 0 0 0 0 0 0 0 0 0 0 0 0 0 0 0 0 0 0 0 0 0 0 0 0 0 0.00217394297868088 0 0 0 0.0103007314903712 0.0114976968744198 0.0119256827882189 0.00149681319843601 0 0 0 0.00117513759134394 0.000907995760068508 0.0103836458427512 0.0712920814074763 0 0.0448406118327309 0.0515074965645753 0.06285702163327 0 0.0078690767708225 0.0199495451644803 0 0.00144441683795974
0 0 0 0 0 0 0 0 0 0 0 0 0 0 0 0 0 0 0 0 0 0 0 0 0 0 0 0 0 0 0 0 0 0 0 0 0 0 0 0 0 0 0 0 0 0 0 0 0 0 0 0 0 0 0 0 0 0 0 0 0 0 0 0 0 0 0 0 0 0 0 0 0 0 0 0 0 0 0 0 0 0 0 0 0 0 0 0 0 0 0 0 0 0 0 0 0 0 0 0 0 0.00186970579711249 0 0 0 0 0 0 0 0 0 0 0 0 0 0 0 0 0 0 0 0 0 0 0 0 0 0 0 0 0 0 0 0 0 0 0 0 0 0 0 0 0 0 0 0 0 0 0 0 0 0 0 0 0 0 0 0 0 0 0 0 0 0 0 0 0 0 0 0 0 0.00434168875370527 0 0 0 0 0 0 0 0 0 0 0 0 0 0 0 0.00457054460299988 0 0.00205658940964987 0 0 0 0 0 0 0 0 0 0 0 0 0 0 0 0 0 0 0 0 0 0 0 0 0 0 0 0 0 0 0 0 0 0 0 0 0 0 0 0 0 0 0 0 0.00171592047180887 0 0 0.00451183199266784 0 0 0 0 0 0 0 0 0 0.0190431178152081 0.148873082930646 0.0237553695199249 0.0438888114087936 0.0102334739581919 0.0662668361219396 0.162333045795176 0 0.0388068927799359 0.0143308336026622 0.0203035682301833 0.00606067453494074 0.0302564676147002 0.152330725474866 0 0 0 0 0 0 0 0 0 0 0 0 0 0 0 0 0 0 0 0 0 0 0 0 0 0 0 0 0 0 0 0 0 0 0 0 0 0 0.02803680117983 0.00877937728903117 0.0156284975741011 0 0 0 0 0 0 0.00340573822269415 0.0206421235359751 0 0.0160523650987956 0.0346963583296726 0.087162575830316 0 0.00502272026750821 0.0155256905087202 0 0.00949857134824332
0 0 0 0 0 0 0 0 0 0 0 0 0 0 0 0 0 0 0 0 0 0 0 0 0 0 0 0 0 0 0 0 0 0 0 0 0 0 0 0 0 0 0 0 0 0 0 0 0 0 0 0 0 0 0 0 0 0 0 0 0 0 0 0 0 0 0 0 0 0 0 0 0 0 0 0 0 0 0 0 0 0 0 0 0 0 0 0 0 0 0 0 0 0 0 0 0 0 0 0 0.00170481261573482 0 0 0 0 0 0 0 0 0 0 0 0 0 0 0 0 0 0 0 0 0 0 0 0 0 0 0 0 0 0 0 0 0 0 0 0 0 0 0 0 0 0 0 0 0 0 0 0 0 0 0 0 0 0 0 0 0 0 0 0 0 0 0 0 0 0 0 0 0 0 0 0 0 0 0 0 0 0 0.00109880651789172 0 0 0 0.00147140401152989 0.000632934929150519 0 0 0 0 0 0 0 0 0 0 0 0 0 0.00601686232689492 0 0 0 0 0 0 0 0 0 0 0 0 0 0 0 0 0 0 0 0.00140712594574538 0 0.00404111409901629 0 0 0.00861849602923559 0 0.00286315450992853 0 0 0 0.000637413158901436 0.000927943637896571 0.00430617684572515 0 0 0.00768773728464985 0 0.00539606824858226 0.00256184113841895 0 0 0 0 0 0 0.00702436356957318 0.0076636286087221 0.001091752368251 0.00661112713002663 0.00641067045598414 0.00642274455783309 0.11866781287941 0.0794569285619615 0.0879133782190341 0.192351015674713 0.032210322539569 0 0 0.00566615980756191 0.00351688186457239 0.0152556834370524 0.0251809827016852 0 0 0 0 0 0 0 0 0 0 0 0 0 0 0 0 0 0 0 0 0 0 0 0 0 0 0 0 0 0 0 0 0 0 0.00120933838056509 0 0 0 0.00669518657024612 0.00645013049845463 0.00325803251351658 0.00137892440004641 0 0 0 0.00164977887269736 0.00128524917221786 0.0146459678765877 0.14691776381048 0 0.0186110648207016 0.0478884094036873 0.0808018287391992 0.00129590185742386 0.00794928287165497 0.0151477965372704 0 0
0 0 0 0 0 0 0 0 0 0 0 0 0 0 0 0 0 0 0 0 0 0 0 0 0 0 0 0 0 0 0 0 0 0 0 0 0 0 0 0 0 0 0 0 0 0 0 0 0 0 0 0 0 0 0 0 0 0 0 0 0 0 0 0 0 0 0 0 0 0 0 0 0 0 0 0 0 0 0 0 0 0 0 0 0 0 0 0 0 0 0 0 0 0 0 0 0 0 0 0 0 0.00174406414840027 0 0 0 0 0 0 0 0 0 0 0 0 0 0 0 0 0 0 0 0 0 0 0 0 0 0 0 0 0 0 0 0 0 0 0 0 0 0 0 0 0 0 0 0 0 0 0 0 0 0 0 0 0 0 0 0 0 0 0 0 0 0 0 0 0 0 0 0 0 0.00272127253573224 0 0 0 0 0 0 0 0 0 0 0 0 0 0 0 0.00606098529272521 0 0.00182831525028191 0 0 0 0 0 0 0 0 0 0 0 0 0 0 0 0 0 0 0 0 0 0 0 0 0 0 0 0 0 0 0 0 0 0 0 0 0 0 0 0 0 0 0 0 0 0.00228446477104641 0.0488809908419109 0.0669905620158718 0 0 0 0 0 0 0 0 0 0.207264722465574 0.200876433253737 0.00252969259548795 0 0 0.035778461308365 0.0281378573248355 0.0150387990369417 0 0 0.108073984514227 0.0183119684058591 0.0199758806505912 0.0210629536076871 0 0 0 0 0 0 0 0 0 0 0 0 0 0 0 0 0 0 0 0 0 0 0 0 0 0 0 0 0 0 0 0 0 0 0 0 0 0 0.0821476030252824 0.0267134978219801 0.059309483378163 0 0 0 0 0 0 0 0 0 0.0142582304279155 0 0 0.00233010337058433 0 0.00418059647139913 0 0.023499077485401
0 0 0 0 0 0 0 0 0 0 0 0 0 0 0 0 0 0 0 0 0 0 0 0 0 0 0 0 0 0 0 0 0 0 0 0 0 0 0 0 0 0 0 0 0 0 0 0 0 0 0 0 0 0 0 0 0 0 0 0 0 0 0 0 0 0 0 0 0 0 0 0 0 0 0 0 0 0 0 0 0 0 0 0 0 0 0 0 0 0.0018869382760654 0 0 0 0 0 0 0 0 0 0 0.0018175299831491 0.00645408548956437 0 0 0 0 0 0 0 0 0 0 0 0 0 0 0 0 0 0 0 0 0 0 0 0 0 0 0 0 0 0 0 0 0 0 0 0 0 0 0 0 0 0 0 0 0 0 0 0 0 0 0 0 0 0 0 0 0 0 0 0 0 0 0 0 0 0 0 0 0 0 0 0 0 0 0 0 0 0 0 0 0 0 0 0 0 0 0 0 0 0 0 0 0 0 0 0 0 0 0 0 0 0 0 0 0 0 0 0 0 0 0 0 0 0 0 0 0 0 0 0 0 0 0 0 0 0 0 0 0 0 0 0 0 0 0.111827227452143 0.0431973771739423 0 0 0 0 0 0 0 0 0 0.129786519890167 0.0524818529438015 0.00614516947116993 0.0290371756041707 0 0.0931019259034495 0.15564155271403 0.0231122602023856 0.0077709240641228 0.117232900444174 0 0.00934736474421771 0.0818077072275785 0.0264775762177565 0 0 0 0 0 0 0 0 0 0 0 0 0 0 0 0 0 0 0 0 0 0 0 0 0 0 0 0 0 0 0 0 0 0 0 0 0 0 0.00673772416414538 0.00465443419203692 0.0125013801316724 0 0 0 0 0 0 0 0 0 0.0672466905934078 0.00526325596334554 0 0 0 0.0064704271535044 0 0
0 0 0 0 0 0 0 0 0 0 0 0 0 0 0 0 0 0 0 0 0 0 0 0 0 0 0 0 0 0 0 0.00502816768405536 0 0.00233843270508536 0.0095017026579127 0 0 0 0 0 0 0 0 0 0.00039416856414539 0 0 0 0 0 0 0 0 0 0 0.00389395427604507 0.000919556552542477 0 0 0 0 0 0 0 0 0 0 0 0 0 0 0.00127190102702084 0 0.00109864739448169 0.000838400021051058 0 0 0 0 0 0.0008684507337908 0 0 0 0 0 0.00103473176065734 0.000802148465170457 0.000907161856066234 0.00362067269851868 0.000349775127787695 0.00326898854524864 0.00224194049062795 0 0.000550177122419282 0 0 0 0 0 0.0847444926276597 0.150339827222789 0 0.00281158544085609 0 0 0 0 0 0 0 0 0 0 0.00541567199992361 0 0 0 0 0 0 0 0 0 0 0 0 0 0 0 0 0 0 0.000672032511774861 0 0 0 0 0 0.000744245441045349 0.011481959010668 0.0156123971956872 0.00101088466970018 0.000742658949144577 0.00421143106336694 0 0 0 0.00161904849795892 0.00394707974925145 0.036530427882464 0.0866960360897355 0 0.000448847630419518 0 0 0 0 0 0 0.000832002511851473 0 0 0 0 0 0 0 0 0.000590686659386635 0 0.00288399637079152 0 0 0 0 0 0 0 0 0 0 0 0 0 0 0 0.0155531323184573 0.042672248486641 0.020121386989629 0 0 0 0 0 0.00732620349415321 0 0 0 0 0 0 0 0 0 0.0013056271897839 0 0 0.00480454106245438 0 0 0 0 0 0 0.00108078368573846 0 0 0 0 0 0 0 0 0 0 0 0 0 0 0 0 0 0 0 0 0.000552591164895203 0.0054141390821246 0 0 0 0.00019680486674064 0.00194048049543682 0.00131626385899975 0 0 0 0.00933869926446198 0.00185514890509052 0 0.00132245534572833 0 0.00192848450741383 0.00453212139432876 0.00152865587247106 0.00106871115804035 0.00440131137607544 0.0020711326123675 0 0.00126590215567782 0.000811627372220061 0 0 0 0 0 0 0 0 0 0 0 0 0 0 0 0 0 0 0 0 0 0 0 0.00294820844995664 0 0 0 0.0006504760033867 0 0.000750380139484309 0.00162690586115915 0 0 0 0 0 0 0.0128688215076414 0.0113973527200578 0.185091729442209 0.0447116881127921 0.0019594459850964 0 0.00745552062941838 0.0391906430207349 0.00216266826159383 0.00270990887849956 0 0.00210672042562367 0 0.00482168748145046 0.00454264736987466 0 0.00725375113627809 0.00213982110661547 0 0.00617117102646513 0.0767677105756316
0 0 0 0 0 0 0 0 0 0 0 0 0 0 0 0 0 0 0 0 0 0 0 0 0 0 0 0 0 0 0 0 0 0 0 0 0 0 0 0 0 0 0 0 0 0 0 0 0 0 0 0 0 0 0 0 0 0 0 0 0 0 0 0 0 0 0 0 0 0 0 0 0 0 0 0 0 0 0 0 0 0 0 0 0 0 0 0 0 0.00448967196714117 0 0 0 0 0 0 0 0 0 0 0 0 0 0 0 0 0 0 0 0 0 0 0 0 0 0 0 0 0 0 0 0 0 0 0 0 0 0 0 0 0 0 0 0 0 0 0 0 0 0 0 0 0 0 0 0 0 0 0 0 0 0 0 0 0 0 0 0 0 0 0 0 0 0 0 0 0 0 0 0 0 0.00466918447681969 0 0 0 0 0 0 0 0 0 0 0 0 0 0 0 0.00512937909859436 0 0.00358679347508218 0 0 0 0 0 0 0 0 0 0 0 0 0 0 0 0 0 0 0 0 0 0 0 0 0 0 0 0 0 0 0 0 0 0 0 0 0 0 0 0 0 0 0 0 0 0 0.0141383219750754 0.029492980149796 0 0 0 0 0 0 0 0.00444682059931271 0 0.0535489880459838 0.0182311717975387 0 0.0369557353315709 0 0.0497192916865751 0.117991884630024 0.0411635313805907 0.0250057489775966 0.0258975472355511 0.0977729173768349 0.00682819279108351 0 0.143995916938377 0 0 0 0 0 0 0 0 0 0 0 0 0 0 0 0 0 0 0 0 0 0 0 0 0 0 0 0 0 0 0 0 0 0 0 0 0 0 0.044015180380407 0.0245610454142586 0.0292574184539851 0 0 0 0.00351366581629094 0 0 0 0 0 0.114405051227088 0.0335627698821201 0.0468217426663253 0 0 0 0 0.0207990482259772
0 0 0 0 0 0 0 0 0 0 0 0 0 0 0 0 0 0 0 0 0 0 0 0 0 0 0 0 0 0 0 0 0 0 0 0 0 0 0 0 0 0 0 0 0 0 0 0 0 0 0 0 0 0 0 0 0 0 0 0 0 0 0 0 0 0 0 0 0 0 0 0 0 0 0 0 0 0 0 0 0 0 0 0 0 0 0 0 0 0 0 0 0 0 0 0 0 0 0 0 0 0 0 0 0 0 0 0 0 0 0 0 0 0 0 0 0 0 0 0 0 0 0 0 0 0 0 0 0 0 0 0 0 0 0 0 0 0 0 0 0 0 0 0 0 0 0 0 0 0 0 0 0 0 0 0 0 0 0 0 0 0 0 0 0 0 0 0 0 0 0 0.011476120160581 0 0 0 0 0 0 0 0 0 0 0 0 0 0 0 0.0077212860474954 0 0.00559598904584596 0 0 0 0 0 0 0 0 0 0 0 0 0 0 0 0 0 0 0 0 0 0 0 0 0 0 0 0 0 0 0 0 0 0 0 0 0 0 0 0 0 0 0 0 0 0 0 0.00976354572944284 0 0 0 0 0 0 0 0 0 0.0473751149913648 0.046456661454562 0 0.0250233555708114 0.0149144246329675 0.0721257075276092 0.106277161771407 0.125760334389141 0.0250462461690731 0.0165704285987554 0.0192027908135924 0.00265658729781161 0.087379981596537 0 0 0 0 0 0 0 0 0 0 0 0 0 0 0 0 0 0 0 0 0 0 0 0 0 0 0 0 0 0 0 0 0 0 0 0 0 0 0 0.0725877396708794 0.0183304122661567 0.0446627757748866 0.00119497456901124 0 0 0 0 0 0 0 0 0.0167685787595047 0.0225132804068586 0.175479685743846 0 0 0.00820226007050518 0 0.0169145569413536
0 0 0 0 0 0 0 0 0 0 0 0 0.0118388899529823 0 0 0 0 0 0 0 0 0 0 0 0 0 0 0 0 0 0 0 0 0 0 0 0 0 0 0 0 0 0 0 0 0 0 0 0 0 0 0 0 0 0 0 0 0 0 0 0 0 0 0 0 0 0 0 0 0 0 0 0 0 0 0 0 0 0 0 0 0 0 0 0 0 0 0 0 0 0 0 0 0 0 0 0 0 0 0 0 0 0 0 0.0172988337758288 0 0 0 0 0 0 0 0 0 0.0208635865566686 0 0 0 0 0 0 0 0 0 0 0 0 0 0 0 0 0 0 0 0 0 0 0 0 0 0 0 0 0 0 0 0 0 0 0 0 0 0 0 0 0 0 0 0 0 0 0 0 0 0 0 0 0.103933041522264 0 0 0 0 0 0 0 0.150671264047531 0.151892876903767 0.0228970042971635 0 0 0 0 0 0 0 0 0 0 0 0 0.0123623203858424 0 0 0 0 0 0 0 0 0 0 0 0 0 0.0108366091368965 0 0 0 0.163658218607799 0 0 0.0124334756772338 0 0 0 0 0 0 0 0 0 0 0 0 0 0 0 0 0 0 0 0 0 0 0 0 0 0 0 0 0 0 0 0 0 0 0.0135508176963805 0 0 0 0 0 0 0 0 0 0 0 0 0 0 0 0.0311539668204337 0 0 0 0 0 0 0 0 0 0.209697531616785 0 0 0 0 0 0 0 0 0 0 0 0 0 0 0 0.0161098767256299 0.0200106425035939 0 0.0307910437732004 0 0 0 0 0 0 0 0 0 0 0 0 0 0 0 0 0 0 0 0 0 0 0 0 0 0 0
0 0 0 0 0 0 0 0 0 0 0 0 0.118187774465405 0 0 0 0 0 0 0 0 0 0 0 0 0 0 0 0 0 0 0.0170721280761895 0 0 0 0 0 0 0 0 0 0 0 0 0 0 0 0 0 0 0 0 0 0 0 0 0 0 0 0 0 0 0 0 0 0 0 0 0 0 0 0 0 0 0 0 0 0 0 0 0 0 0 0 0 0 0 0 0 0 0 0 0 0 0 0 0 0 0 0 0 0 0 0 0 0 0.0203973753244193 0 0 0 0 0 0 0 0.0696673816319694 0.0257825292769383 0.0207279753196378 0 0.0833495239576652 0.0100375131059738 0 0 0 0 0 0 0 0 0 0 0 0 0 0 0 0 0 0 0 0 0 0 0 0 0 0 0 0 0 0 0 0 0 0 0 0 0 0 0 0 0 0 0 0 0 0 0 0.210578152339826 0 0 0 0 0 0 0 0 0 0 0 0 0 0 0 0 0 0 0 0.0122721492520952 0 0 0 0 0 0 0 0 0 0 0 0 0 0 0 0 0 0 0 0 0 0 0 0 0 0 0 0 0 0 0 0 0 0 0 0 0 0 0 0 0 0 0 0 0 0 0 0.0041478957448447 0 0 0 0 0 0 0 0 0 0 0 0 0 0 0 0 0 0 0 0 0 0 0 0 0 0.0270837225430377 0 0.0706202357925854 0.0396354482285161 0 0 0.0366147910083292 0.233825403932568 0 0 0 0 0 0 0 0 0 0 0 0 0 0 0 0 0 0 0 0 0 0 0 0 0 0 0 0 0 0 0 0 0 0 0 0 0 0 0 0 0 0 0 0 0 0 0 0 0 0
0 0 0 0 0 0 0 0 0 0 0 0 0 0 0 0 0 0 0 0 0 0 0 0 0 0 0 0 0 0 0 0.011620111797154 0 0 0 0 0 0 0 0 0 0 0 0 0 0 0 0 0 0 0 0 0 0 0 0 0 0 0 0 0 0 0 0 0 0 0 0 0 0 0 0 0 0 0 0 0 0 0 0 0 0 0 0 0 0 0 0 0 0 0 0 0 0 0.00706143446144999 0 0 0 0 0 0 0 0 0 0 0 0 0.0125654273748134 0 0 0 0 0 0 0 0 0.00890047930341126 0.0114539433185692 0 0.0977402810190758 0.0297927253083987 0 0 0 0 0 0 0 0.00801789062952085 0 0 0 0 0 0 0 0 0 0 0 0 0 0 0 0 0 0 0 0 0 0 0 0 0.00261177786548851 0 0 0 0 0 0 0 0 0 0 0 0 0 0.192266154685906 0 0 0 0 0 0.0552647226463654 0 0 0 0 0 0 0 0 0 0 0 0 0 0.0252990717178484 0 0 0 0 0 0 0 0 0 0 0 0 0 0 0 0 0 0 0 0 0 0 0 0 0 0 0 0 0 0 0 0 0 0 0 0 0 0 0 0 0 0 0 0 0 0 0 0 0 0 0 0 0 0 0 0 0 0 0 0 0 0 0 0 0 0 0 0 0 0 0 0 0 0 0.0328551693118853 0 0 0 0 0 0.0848456255626879 0 0.373135146613135 0.0465700383842904 0 0 0 0 0 0 0 0 0 0 0 0 0 0 0 0 0 0 0 0 0 0 0 0 0 0 0 0 0 0 0 0 0 0 0 0 0 0 0 0 0 0 0 0 0 0 0
0 0 0 0 0 0 0 0 0 0 0 0 0 0 0 0 0 0 0 0 0 0 0 0 0 0 0 0 0 0 0 0 0 0 0 0 0 0 0 0 0 0 0 0 0 0 0 0 0 0 0 0 0 0 0 0 0 0 0 0 0 0 0 0 0 0 0 0 0 0 0 0 0 0 0 0 0 0 0 0 0 0 0 0 0 0 0 0 0 0 0 0 0 0 0 0 0 0 0 0 0 0 0 0 0 0 0 0 0 0 0 0 0 0 0 0 0 0 0.0206279209053297 0 0 0 0 0 0 0 0 0 0 0 0 0 0 0 0 0 0 0 0 0 0 0 0 0 0 0 0 0 0 0 0 0 0 0 0 0 0 0 0 0 0 0 0 0 0 0 0 0.768875829193587 0 0 0 0 0 0 0 0 0 0 0 0 0 0 0 0 0 0 0 0 0 0 0 0 0 0 0 0 0 0 0 0 0 0 0 0 0 0 0 0 0.13480507156869 0 0 0 0 0 0 0 0 0 0 0 0 0 0 0 0 0 0 0 0 0 0 0 0 0 0 0 0 0 0 0 0 0 0 0 0 0 0 0 0 0 0 0 0 0 0 0 0 0 0 0 0 0 0.0756911783323937 0 0 0 0 0 0 0 0 0 0 0 0 0 0 0 0 0 0 0 0 0 0 0 0 0 0 0 0 0 0 0 0 0 0 0 0 0 0 0 0 0 0 0 0 0 0 0 0 0 0 0 0 0 0 0 0
0 0 0 0 0 0 0 0 0 0 0 0 0 0 0 0 0 0 0 0 0 0 0.00513463383988186 0 0 0 0.0658992480783591 0 0 0 0 0 0 0 0 0 0 0 0 0 0 0 0 0 0 0 0 0 0 0 0 0 0 0 0 0 0 0 0 0 0 0 0 0 0 0 0 0 0 0 0 0 0 0 0 0 0 0 0 0 0 0 0 0 0 0 0 0 0 0 0 0 0 0 0 0 0 0 0 0 0 0 0 0 0 0 0 0 0 0 0 0 0 0 0 0 0 0 0 0.00757337300527019 0 0 0 0 0 0 0 0 0 0 0 0 0 0 0 0 0 0 0 0 0 0 0 0 0 0 0 0 0 0 0 0 0 0 0 0 0 0 0 0 0 0 0.00892441228515715 0 0 0 0 0.547403046099778 0.137875989653046 0.0929134625502577 0.0386149097528599 0 0 0.0497470226772879 0 0 0 0 0.00758107000024048 0 0 0 0 0 0.00758095237126253 0 0 0.0177061969767159 0 0.00587905565633647 0 0 0 0 0 0 0 0 0 0 0 0 0 0 0 0 0 0 0 0 0 0 0 0 0 0 0 0 0 0 0 0 0 0 0 0 0 0 0 0 0 0 0 0 0 0 0 0 0 0 0 0 0 0 0 0 0 0 0 0 0 0 0 0 0 0 0 0 0 0 0 0 0 0 0 0 0 0 0 0 0 0 0 0 0 0 0 0 0 0 0 0 0.007166627053546 0 0 0 0 0 0 0 0 0 0 0 0 0 0 0 0 0 0 0 0 0 0 0 0 0 0 0 0 0 0 0 0 0 0 0 0
0 0 0 0 0 0 0 0 0 0 0 0 0 0 0 0 0 0 0 0 0 0 0 0 0 0 0 0 0 0 0 0 0 0 0 0 0 0 0 0 0 0 0 0 0 0 0 0 0 0 0 0 0 0 0 0 0 0 0 0 0 0 0 0 0 0 0 0 0 0 0 0 0 0 0 0 0 0 0 0 0 0 0 0 0 0 0 0 0 0 0 0 0 0 0 0 0 0 0 0 0 0 0 0 0 0 0 0 0 0 0 0 0 0 0 0 0 0 0 0 0 0 0 0 0 0 0 0 0 0 0 0 0 0 0 0 0 0 0 0 0 0 0 0 0 0 0 0 0 0 0 0 0 0 0 0 0 0 0 0 0 0 0 0 0 0 0 0 0 0 0 0 0 0 0 0 0.0332935388664899 0 0 0 0 0 0 0 0 0 0 0 0 0 0 0 0 0 0 0 0 0 0 0 0 0 0 0 0 0 0 0 0 0 0 0 0 0 0 0 0 0 0 0 0 0 0 0 0 0 0 0 0 0 0 0 0 0 0 0.00385929891094292 0 0 0 0 0 0 0 0 0 0 0 0 0 0 0 0 0 0 0 0 0 0 0 0 0 0 0 0 0 0 0 0.0755529865918294 0 0.177852001501371 0 0 0.0227084820013995 0 0 0.148448660151119 0.117878358776338 0.420406673200509 0 0 0 0 0 0 0 0 0 0 0 0 0 0 0 0 0 0 0 0 0 0 0 0 0 0 0 0 0 0 0 0 0 0 0 0 0 0 0 0 0
0 0 0 0 0 0 0 0 0 0 0 0 0 0 0 0 0 0 0 0 0 0 0 0 0 0 0 0 0 0 0 0 0 0 0 0 0 0 0 0 0 0 0 0 0 0 0 0 0 0 0 0 0 0 0 0 0 0 0 0 0 0 0 0 0 0 0 0 0 0 0 0 0 0 0 0 0 0 0 0 0 0 0 0 0 0 0 0 0 0 0 0 0 0 0 0 0 0 0 0 0 0 0 0 0 0 0 0 0 0 0 0 0 0 0 0 0 0 0 0 0 0 0 0 0 0 0 0 0 0 0 0 0 0 0 0 0 0 0 0 0 0 0 0 0 0 0 0 0 0 0 0 0 0 0 0 0 0 0 0 0 0 0 0 0 0 0 0 0 0 0 0 0 0 0 0 0 0 0 0 0 0 0 0 0 0 0 0 0 0 0 0 0 0 0 0 0 0 0 0 0 0 0 0 0 0 0 0 0 0 0 0 0 0 0 0 0 0 0 0 0 0 0 0 0 0 0 0 0 0 0 0 0 0 0 0.0187972003303393 0 0 0 0 0 0 0 0 0 0 0.0329451401523692 0 0 0 0 0 0 0 0 0 0 0 0 0 0 0 0.0421434194112256 0 0 0 0.158539583443939 0 0.455374602062063 0 0.174959384904764 0 0 0 0 0.1172406696953 0 0 0 0 0 0 0 0 0 0 0 0 0 0 0 0 0 0 0 0 0 0 0 0 0 0 0 0 0 0 0 0 0 0 0 0 0 0 0 0 0 0 0
0 0 0 0 0 0 0 0 0 0 0 0 0.0507818705691658 0 0 0 0 0 0 0 0 0 0 0 0 0 0 0 0 0 0 0.0114054257461892 0 0 0 0 0 0 0 0 0 0 0 0 0 0 0 0 0 0 0 0 0 0 0 0 0 0 0 0 0 0 0 0 0 0 0 0 0 0 0 0 0 0 0 0 0 0 0 0 0 0 0 0 0 0 0 0 0 0 0 0 0 0 0 0 0 0 0 0 0 0 0 0 0 0 0.0250072033641191 0 0 0 0 0 0 0 0.011457381949479 0.0305718717180208 0.0223104366718541 0 0.0316268961277926 0 0 0 0 0 0 0 0 0 0 0 0 0 0 0 0 0 0 0 0 0 0 0 0 0 0 0 0 0 0 0 0 0 0 0 0 0 0 0 0 0 0 0 0 0 0 0 0 0.0638893592531344 0 0 0 0 0 0 0 0 0 0 0 0 0 0 0 0 0 0 0 0 0 0 0 0 0 0 0 0 0 0 0 0 0 0 0 0 0 0 0 0 0 0 0 0 0 0 0 0 0 0 0 0 0 0 0 0 0 0 0 0 0 0 0 0 0 0 0 0.00635008912499629 0 0 0 0 0 0 0 0 0 0 0.0141937581718684 0 0 0 0 0 0 0 0 0 0 0 0 0 0 0 0.194109471085332 0.151394445869589 0 0 0 0.328435903782559 0 0 0.058465886565901 0 0 0 0 0 0 0 0 0 0 0 0 0 0 0 0 0 0 0 0 0 0 0 0 0 0 0 0 0 0 0 0 0 0 0 0 0 0 0 0 0 0 0 0 0 0 0 0
0 0 0 0 0 0 0 0 0 0 0 0 0 0 0 0 0 0 0 0 0 0 0 0 0 0 0.0132551520611013 0 0 0 0 0 0 0 0 0 0 0 0 0 0 0 0 0 0 0 0 0 0 0 0 0 0 0 0 0 0 0 0 0 0 0 0 0 0 0 0 0 0 0 0 0 0 0 0 0 0 0 0 0 0 0 0 0 0 0 0 0 0 0 0 0 0 0 0 0 0 0 0 0 0 0 0 0 0 0 0 0 0 0 0 0 0 0 0 0 0 0.0186532420656222 0 0 0 0 0 0.0206492556346062 0 0 0 0 0 0 0 0 0 0 0 0 0 0 0 0 0 0 0 0 0 0 0 0 0 0 0 0 0 0 0 0 0 0 0 0 0 0 0 0 0 0 0 0 0 0 0 0 0 0 0 0 0 0 0 0 0 0 0 0 0 0 0 0 0 0 0 0 0 0 0 0 0 0 0 0 0 0 0 0 0 0 0 0 0 0 0.075572839911306 0.0399001685030282 0 0 0 0 0 0 0 0 0 0 0 0 0 0 0 0 0 0 0 0 0 0 0 0.016483065006056 0 0 0 0 0 0 0 0 0 0 0.00981743179631953 0 0 0 0 0 0 0 0 0 0 0 0 0 0 0 0 0 0 0 0.353228618395374 0 0 0 0 0 0 0 0 0 0 0.452440226626586 0 0 0 0 0 0 0 0 0 0 0 0 0 0 0 0 0 0 0 0 0 0 0 0 0 0 0 0 0 0 0 0 0 0 0 0 0 0 0 0 0
0 0 0 0 0 0 0 0 0 0 0 0 0 0 0 0 0 0 0 0 0 0 0 0 0 0 0 0 0 0 0 0 0 0 0 0 0 0 0 0 0 0 0 0 0 0 0 0 0 0 0 0 0 0 0 0 0 0 0 0 0 0 0 0 0 0 0 0 0 0 0 0 0 0 0 0 0 0 0 0 0 0 0 0 0 0 0 0 0 0 0 0 0 0 0 0 0 0 0 0 0 0 0 0 0 0 0 0 0 0 0 0 0 0 0 0 0 0 0 0 0 0 0 0 0 0 0 0 0 0 0 0 0 0 0 0 0 0 0 0 0 0 0 0 0 0 0 0 0 0 0 0 0 0 0 0 0 0 0 0 0 0 0 0 0 0 0 0 0 0 0 0 0.0505042541991324 0.061626060298859 0 0 0 0 0 0 0 0 0 0 0 0 0 0 0 0 0 0 0 0 0 0 0 0 0 0 0 0 0 0 0 0 0 0 0 0 0 0.0111204279431081 0 0 0 0 0 0 0 0 0 0 0 0 0 0 0 0 0 0 0 0 0 0 0 0 0 0 0 0 0 0 0 0 0 0 0 0 0 0 0 0 0 0 0 0 0 0 0 0 0 0 0 0.496207338372409 0 0 0 0.0940449767047518 0.0435731620557811 0 0 0.176903093820919 0 0 0 0.06602068660504 0 0 0 0 0 0 0 0 0 0 0 0 0 0 0 0 0 0 0 0 0 0 0 0 0 0 0 0 0 0 0 0 0 0 0 0 0 0 0 0 0 0 0
0 0 0 0 0 0 0 0 0 0 0 0 0 0 0 0 0 0 0 0 0 0 0 0 0 0 0 0 0 0 0 0 0 0 0 0 0 0 0 0 0 0 0 0 0 0 0 0 0 0 0 0 0 0 0 0 0 0 0 0 0 0 0 0 0 0 0 0 0 0 0 0 0 0 0 0 0 0 0 0 0 0 0 0 0 0 0 0 0 0 0 0 0 0 0 0 0 0 0 0 0 0 0 0 0 0 0 0 0 0 0 0 0 0 0 0 0 0 0 0 0 0 0 0 0 0 0 0 0 0 0 0 0 0 0 0 0 0 0 0 0 0 0 0 0 0 0 0 0 0 0 0 0 0 0 0 0 0 0 0 0 0 0 0 0 0.0400773951495478 0 0 0.136044197431675 0 0 0 0 0.328779323963294 0 0 0 0 0 0 0 0 0 0 0 0 0 0 0 0 0 0 0 0 0 0 0 0 0 0 0 0 0 0 0 0 0 0 0 0 0 0 0 0 0 0 0 0 0 0 0 0 0 0 0 0 0 0 0 0 0 0 0 0 0 0 0 0 0 0 0 0 0 0 0 0 0 0 0 0 0 0 0 0 0 0 0 0 0 0 0 0 0 0.12838094833584 0 0 0 0 0 0 0.366718135119644 0 0 0 0 0 0 0 0 0 0 0 0 0 0 0 0 0 0 0 0 0 0 0 0 0 0 0 0 0 0 0 0 0 0 0 0 0 0 0 0 0 0 0 0 0 0 0 0
0 0 0 0 0 0 0 0 0 0 0 0 0 0 0 0 0 0 0 0 0 0 0 0 0 0 0 0 0 0 0 0 0 0 0 0 0 0 0 0 0 0 0 0 0 0 0 0 0 0 0 0 0 0 0 0 0 0 0 0 0 0 0 0 0 0 0 0 0 0 0 0 0 0 0 0 0 0 0 0 0 0 0 0 0 0 0 0 0 0 0 0 0 0 0 0 0 0 0 0 0 0 0 0 0 0 0 0 0 0 0 0 0 0 0 0 0 0 0 0 0 0 0 0 0 0 0 0 0 0 0 0 0 0 0 0 0 0 0 0 0 0 0 0 0 0 0 0 0 0 0 0 0 0 0 0 0 0.00936799442414272 0 0 0 0 0 0 0 0 0.00309324786540795 0.0385197981111565 0 0 0 0 0 0 0 0.0547509742980732 0.208740862802289 0.0126665463722301 0 0 0 0 0 0 0 0 0 0 0 0 0 0 0 0 0 0 0 0 0 0 0 0 0 0 0 0 0 0 0.0229158626716013 0 0.0608882681448059 0.0129354175328539 0 0 0 0 0 0 0 0 0 0 0 0 0 0 0 0 0 0 0 0 0 0 0 0.00345692066274981 0 0 0 0 0 0 0 0 0 0 0.00403967315075124 0 0 0 0 0 0 0 0 0 0 0 0 0 0 0.0398832956550027 0 0 0 0 0.00905740288015198 0 0 0 0 0 0 0.287514519200592 0.133382925870192 0.0778630025803711 0 0 0 0.0144961718237129 0 0 0 0 0 0 0 0 0 0 0 0.00642711595391589 0 0 0 0 0 0 0 0 0 0 0 0 0 0 0 0 0 0 0 0 0 0 0 0 0 0 0
0 0 0 0 0 0 0 0 0 0 0 0 0 0 0 0 0 0 0 0 0 0 0 0 0 0 0 0 0.0026727948494886 0 0 0 0 0 0 0 0 0 0 0 0 0 0 0 0 0 0 0 0 0 0 0 0 0 0 0 0 0 0 0 0 0 0 0 0 0 0 0 0 0 0 0 0 0 0 0 0 0 0 0 0 0 0 0 0 0 0 0 0 0 0 0 0 0 0 0 0 0 0 0 0 0 0 0 0 0 0 0 0 0 0 0 0 0 0 0 0 0 0 0 0 0 0 0 0 0 0 0 0 0 0 0 0 0 0 0 0 0 0 0 0 0 0 0 0 0 0 0 0 0 0 0 0 0 0 0 0 0 0 0 0 0 0 0 0 0 0 0.0486179853793937 0 0 0 0 0 0 0 0.0497080934253226 0.16986901049985 0 0 0 0 0 0 0 0 0 0 0 0 0 0 0 0 0 0 0 0 0 0 0 0 0 0 0 0 0 0 0 0.0298393673926061 0 0.0152801436274561 0 0 0 0 0 0 0 0 0 0 0 0 0 0 0 0 0 0 0 0 0 0 0 0 0 0 0 0 0 0 0 0 0 0 0 0 0 0 0 0 0 0 0 0 0 0 0 0 0 0 0 0 0 0 0 0 0 0 0 0 0 0.422377962790548 0 0.22097159552903 0 0.0174105482678226 0 0 0.0232524982384827 0 0 0 0 0 0 0 0 0 0 0 0 0 0 0 0 0 0 0 0 0 0 0 0 0 0 0 0 0 0 0 0 0 0 0 0 0 0 0
0 0 0 0 0 0 0 0 0 0 0 0 0 0 0 0 0 0 0 0 0 0 0 0 0 0 0 0 0 0 0 0 0 0 0 0 0 0 0 0 0 0 0 0 0 0 0 0 0 0 0 0 0 0 0 0 0 0 0 0 0 0 0 0 0 0 0 0 0 0 0 0 0 0 0 0 0 0 0 0 0 0 0 0 0 0 0 0 0 0 0 0 0 0 0 0 0 0 0 0 0 0 0 0 0 0 0 0 0 0 0 0 0 0 0 0 0 0 0 0 0 0 0 0 0 0 0 0 0 0 0 0 0 0 0 0 0 0 0 0 0 0 0 0 0 0 0 0 0 0 0 0 0 0 0 0 0 0 0 0 0 0 0 0 0 0 0 0 0 0 0 0 0 0 0 0.0289483190502834 0.30400383188703 0 0 0 0 0 0 0 0 0 0 0 0 0 0 0 0 0 0 0 0 0 0 0 0 0 0 0 0 0 0 0 0 0 0 0 0 0 0 0 0 0 0 0 0 0 0 0 0 0 0 0 0 0 0 0 0 0 0 0 0 0 0 0 0 0 0 0 0 0 0 0 0 0 0 0 0 0 0 0 0 0 0 0 0 0 0 0 0 0 0 0 0 0 0 0 0.13440875009097 0.151573152722032 0 0 0.203428539915823 0 0.135580396214897 0.0420570101189652 0 0 0 0 0 0 0 0 0 0 0 0 0 0 0 0 0 0 0 0 0 0 0 0 0 0 0 0 0 0 0 0 0 0 0 0 0 0 0
0 0 0 0 0 0 0 0 0 0 0 0 0 0 0 0 0 0 0 0 0 0 0 0 0 0 0 0 0 0 0 0 0 0 0 0 0 0 0 0 0 0 0 0 0 0 0 0 0 0 0 0 0 0 0 0 0 0 0 0 0 0 0 0 0 0 0 0 0 0 0 0 0 0 0 0 0 0 0 0 0 0 0 0 0 0 0 0 0 0 0 0 0 0 0 0 0 0 0 0 0 0 0 0 0 0 0 0 0 0 0 0 0 0 0 0.0139807751954124 0 0 0 0 0 0 0 0 0 0 0 0 0 0 0 0 0 0 0 0 0 0 0 0 0 0 0 0 0 0 0 0 0 0 0 0 0 0 0 0 0 0 0 0 0 0 0 0 0 0 0 0 0 0 0 0 0 0 0 0 0.0382037627376863 0.0175425441142437 0 0 0 0 0 0 0 0 0 0 0 0 0 0 0 0 0 0 0 0 0 0 0 0 0 0 0 0 0 0 0 0 0.0710393019830679 0.0392394580486827 0 0 0 0 0 0 0 0 0 0 0 0 0 0 0 0 0 0 0 0 0 0 0 0.00385765873198393 0 0 0 0 0 0 0 0 0 0 0 0 0 0 0 0 0 0 0 0 0 0 0 0 0 0 0 0 0 0 0.182527638352699 0.0686980748529823 0 0 0.0719694117507433 0 0.24003132227023 0 0 0 0.0924595266256609 0.110709640759511 0.049740884577096 0 0 0 0 0 0 0 0 0 0 0 0 0 0 0 0 0 0 0 0 0 0 0 0 0 0 0 0 0 0 0 0 0 0 0 0 0 0 0 0
0 0 0 0 0 0 0 0 0 0 0 0 0 0 0 0 0 0 0 0 0 0 0 0 0 0 0 0 0 0 0 0 0 0 0 0 0 0 0 0 0 0 0 0 0 0 0 0 0 0 0 0 0 0 0 0 0 0 0 0 0 0 0 0 0 0 0 0 0 0 0 0 0 0 0 0 0 0 0 0 0 0 0 0 0 0 0 0 0 0 0 0 0 0 0 0 0 0 0 0 0 0 0 0 0 0 0.00947149013142393 0 0 0 0 0 0 0 0 0 0.00665857986283748 0 0 0 0 0 0 0 0 0 0 0 0 0 0 0 0 0 0 0 0 0 0 0 0 0 0 0 0 0 0 0 0 0 0 0 0 0 0 0 0 0 0 0 0 0 0 0 0 0 0 0 0 0 0 0 0 0 0 0 0.310050641207513 0 0 0 0 0 0 0 0 0 0 0 0 0 0 0 0 0 0 0 0 0 0 0 0 0 0 0 0 0 0 0 0 0 0 0 0 0 0 0 0 0 0 0 0 0 0 0 0 0 0 0 0 0 0 0 0 0 0 0.00388898035806205 0 0 0 0 0 0 0 0 0 0 0 0 0 0 0 0 0 0 0 0 0 0 0 0 0 0 0 0 0 0 0.0687956156517102 0 0 0 0 0 0 0.0173413169602676 0.295389924784188 0.0438859995229779 0 0.0496774568903677 0.161237262376309 0.0336027322543422 0 0 0 0 0 0 0 0 0 0 0 0 0 0 0 0 0 0 0 0 0 0 0 0 0 0 0 0 0 0 0 0 0 0 0 0 0 0 0
0 0 0 0 0 0 0 0 0 0 0 0 0 0 0 0 0 0 0 0 0 0 0 0 0 0 0 0 0 0 0 0 0 0 0 0 0 0 0 0 0 0 0 0 0 0 0 0 0 0 0 0 0 0 0 0 0 0 0 0 0 0 0 0 0 0 0 0 0 0 0 0 0 0 0 0 0 0 0 0 0 0 0 0 0 0 0 0 0 0 0 0 0 0 0 0 0 0 0 0 0 0 0 0 0 0 0 0 0 0 0 0 0 0 0 0 0 0 0 0 0 0 0 0 0 0 0 0 0 0 0 0 0 0 0 0 0 0 0 0 0 0 0 0 0 0 0 0 0 0 0 0 0 0 0 0 0 0 0 0 0 0 0 0 0 0 0 0 0 0 0 0 0 0 0 0 0 0 0 0 0 0 0 0 0 0 0 0 0 0 0 0 0 0 0 0 0 0 0 0 0 0 0 0 0 0 0 0 0 0 0 0 0 0 0 0 0 0 0 0 0 0 0 0 0 0 0 0 0 0 0 0 0 0 0 0.0159299113983984 0 0 0 0 0 0 0 0 0 0 0.0106589236687784 0 0 0 0 0 0 0 0 0 0 0 0 0 0 0 0 0 0 0 0.363207379072789 0 0 0.196810900204746 0 0 0 0 0 0.0777889933091891 0.0735390027805501 0 0.0649149867462409 0 0 0 0 0.197149902819308 0 0 0 0 0 0 0 0 0 0 0 0 0 0 0 0 0 0 0 0 0 0 0 0 0 0 0 0 0 0 0 0 0 0 0
0 0 0 0 0 0 0 0 0 0 0 0 0 0 0 0 0 0 0 0 0 0 0 0 0 0 0 0 0 0 0 0 0 0 0 0 0 0 0 0 0 0 0 0 0 0 0 0 0 0 0 0 0 0 0 0 0 0 0 0 0 0 0 0 0 0 0 0 0 0 0 0 0 0 0 0 0 0 0 0 0 0 0 0 0 0 0 0 0 0 0 0 0 0 0 0 0 0 0 0 0 0 0 0 0 0 0 0 0 0 0 0 0 0 0 0 0 0 0 0 0 0 0 0 0 0 0 0 0 0 0 0 0 0 0 0 0 0 0 0 0 0 0 0 0 0 0 0 0 0 0 0 0 0 0 0 0 0 0 0 0 0 0 0 0 0 0 0 0 0 0 0 0 0 0 0.0139716648119289 0.163487323104029 0.0227872141218082 0 0 0 0 0 0 0 0 0 0 0 0 0 0 0 0 0 0 0 0 0 0 0 0 0 0 0 0 0 0 0 0 0 0 0 0 0 0 0 0 0 0 0 0.0128922282765225 0 0 0 0 0 0 0 0 0 0 0 0 0 0 0 0 0 0 0 0 0 0 0 0 0 0 0 0 0 0 0 0 0 0 0 0 0 0 0 0 0 0 0 0 0 0 0 0 0 0 0 0 0.343272885269344 0.0411667553270661 0.281141023216818 0.0764619548178059 0 0.0256642492963875 0 0 0.0191547017582896 0 0 0 0 0 0 0 0 0 0 0 0 0 0 0 0 0 0 0 0 0 0 0 0 0 0 0 0 0 0 0 0 0 0 0 0
0 0 0 0 0 0 0 0 0 0 0 0 0 0 0 0 0 0 0 0 0 0 0 0 0 0 0.00563772957550407 0 0 0 0 0 0 0 0 0 0 0 0 0 0 0 0 0 0 0 0 0 0 0 0 0 0 0 0 0 0 0 0 0 0 0 0 0 0 0 0 0 0 0 0 0 0 0 0 0 0 0 0 0 0 0 0 0 0 0 0 0 0 0 0 0 0 0 0 0 0 0 0 0 0 0 0 0 0 0 0 0 0 0 0 0 0 0 0 0 0 0 0 0 0 0 0 0 0 0 0 0 0 0 0 0 0 0 0 0 0 0 0 0 0 0 0 0 0 0 0 0 0 0 0 0 0 0 0 0 0 0 0 0 0 0 0 0 0 0.168143538454235 0 0 0 0 0 0 0 0 0 0 0.288647280807483 0 0 0 0 0 0 0 0 0 0 0 0 0 0 0 0 0 0 0 0 0 0 0 0 0 0 0 0 0 0 0 0 0 0 0 0 0 0 0 0 0 0 0 0 0 0 0 0 0 0 0 0 0 0 0 0 0 0 0 0 0 0 0 0 0 0 0 0 0 0 0 0 0 0 0 0 0 0 0 0 0 0 0 0 0 0 0 0 0 0 0 0 0 0 0 0.0200544259280323 0.0218970220871662 0.0577388325921893 0 0.0317702329389688 0 0.0139160367641502 0 0.113208610984119 0.0746758876417432 0.162149123030752 0.0421612791956572 0 0 0 0 0 0 0 0 0 0 0 0 0 0 0 0 0 0 0 0 0 0 0 0 0 0 0 0 0 0 0 0 0 0 0
0 0 0 0 0 0 0 0 0 0 0 0 0 0 0 0 0 0 0 0 0 0 0 0 0 0 0.020454735786865 0 0 0 0 0 0 0 0 0 0 0 0 0 0 0 0 0 0 0 0 0 0 0 0 0 0 0 0 0 0 0 0 0 0 0 0 0 0 0 0.00836818929038596 0 0 0 0 0 0 0 0 0 0 0 0 0 0 0 0 0 0 0 0 0 0 0 0 0 0 0 0 0 0 0 0 0 0 0 0 0 0 0 0 0 0 0 0 0 0 0 0 0 0 0 0 0 0 0 0 0 0 0 0 0 0 0 0 0 0 0 0 0 0 0 0 0 0 0 0 0 0 0 0 0 0 0 0 0 0 0 0 0 0 0 0 0 0 0 0 0 0 0 0 0 0 0 0 0 0 0 0.0149678174734148 0.00786578692392272 0.0446552865352707 0 0 0 0 0 0 0 0 0 0 0 0 0 0 0 0 0 0 0 0 0 0 0 0 0 0 0 0 0 0 0 0 0 0.00900551270357065 0 0 0 0 0 0 0 0 0.122424603848499 0.0213279600626252 0 0 0 0 0 0 0 0 0 0.0243990670190314 0 0 0 0.00816888636374649 0 0 0 0 0 0 0 0 0 0 0 0 0 0 0 0 0 0 0 0 0 0 0 0 0 0 0 0 0 0 0 0 0 0 0 0 0 0 0 0 0 0 0 0 0.0835565305919408 0 0.224451465542723 0.353468369000006 0.0568857888579983 0 0 0 0 0 0 0 0 0 0 0 0 0 0 0 0 0 0 0 0 0 0 0 0 0 0 0 0 0 0 0 0 0 0 0
0 0 0 0 0 0 0 0 0 0 0 0 0 0 0 0 0 0 0 0 0 0 0 0 0 0 0.00752660144496293 0 0 0 0 0 0 0 0 0 0 0 0 0 0 0 0 0 0 0 0 0 0 0 0 0 0 0 0 0 0 0 0 0 0 0 0 0 0 0 0.0115410593179918 0 0 0 0 0 0 0 0 0 0 0 0 0 0 0 0 0 0 0 0 0 0 0 0 0 0 0 0 0 0 0 0 0 0 0 0 0 0 0 0 0 0 0 0 0 0 0 0 0 0 0 0 0 0 0 0 0 0 0 0 0 0 0 0 0 0 0 0 0 0 0 0 0 0 0 0 0 0 0 0 0 0 0 0 0 0 0 0 0 0 0 0 0 0 0 0 0 0 0 0 0 0 0 0 0 0 0 0.0343223350858381 0.00990666112489141 0.0466332380053177 0 0 0 0 0 0 0 0 0 0 0 0 0 0 0 0 0 0 0 0 0 0 0 0 0 0 0 0 0 0 0 0 0 0.0260136230135426 0 0 0 0 0 0 0 0 0 0 0.0049712368672767 0 0 0 0 0 0 0 0 0 0 0 0 0 0 0 0 0 0 0 0 0 0 0 0 0 0 0 0 0 0 0 0 0 0 0 0 0 0 0 0 0 0 0 0 0 0 0 0 0 0 0 0 0 0 0 0 0 0.0734310519817853 0.299034202770551 0 0.282359640664298 0.143299234987299 0 0 0 0 0 0 0 0 0 0 0 0 0 0 0 0 0 0 0 0 0 0 0 0 0.0231379491698307 0.0378231655664143 0 0 0 0 0 0 0 0 0
0 0 0 0 0 0 0 0 0 0 0 0 0 0 0 0 0 0 0 0 0 0 0 0 0 0 0.0246191222481882 0 0 0 0 0 0 0 0 0 0 0 0 0 0 0 0 0 0 0 0 0 0 0 0 0 0 0 0 0 0 0 0 0 0 0 0 0 0 0 0.00273735724778059 0 0 0 0 0 0 0 0 0 0 0 0 0 0 0 0 0 0 0 0 0 0 0 0 0 0 0 0 0 0 0 0 0 0 0 0 0 0 0 0 0 0 0 0 0 0 0 0 0 0 0 0 0 0 0 0 0 0 0 0 0 0 0 0 0 0 0 0 0 0 0 0 0 0 0 0 0 0 0 0 0 0 0 0 0 0 0 0 0 0 0 0 0 0 0 0 0 0 0.0661134684627705 0 0 0.00430284605306456 0 0 0 0.00689425362825865 0 0 0.00854443124706854 0.151497502547132 0 0 0 0 0 0 0 0 0 0 0 0 0 0.00334248783865728 0 0 0 0 0 0 0 0 0 0 0 0 0 0 0 0 0 0 0 0.00485447881726626 0.00409853186675358 0 0 0 0 0 0 0 0.0362121619570425 0.0114573055358419 0 0 0 0 0 0 0 0 0 0.0049571413190002 0 0 0 0 0 0 0 0 0 0 0 0 0 0 0 0 0 0 0 0 0 0 0 0 0 0 0 0 0 0 0 0 0 0 0.00374347606616617 0 0 0 0 0 0 0 0 0 0 0 0 0.00685195872930016 0.106971219309624 0.31593806992453 0.18943298645613 0 0.0474312007454241 0 0 0 0 0 0 0 0 0 0 0 0 0 0 0 0 0 0 0 0 0 0 0 0 0 0 0 0 0 0 0 0 0 0 0
0 0 0 0 0 0 0 0 0 0 0 0 0 0 0 0 0 0 0 0 0 0 0 0 0 0 0.00661310903862751 0 0 0 0 0 0 0 0 0 0 0 0 0 0 0 0 0 0 0 0 0 0 0 0 0 0 0 0 0 0 0 0 0 0 0 0 0 0 0 0 0 0 0 0 0 0 0 0 0 0 0 0 0 0 0 0 0 0 0 0 0 0 0 0 0 0 0 0 0 0 0 0 0 0 0 0 0 0 0 0 0 0 0 0 0 0 0 0 0 0 0 0 0 0 0 0 0 0 0 0 0 0 0 0 0 0 0 0 0 0 0 0 0 0 0 0 0 0 0 0 0 0 0 0 0 0 0 0 0 0 0 0 0 0 0 0 0 0 0 0 0 0 0 0 0 0 0 0 0 0.0442372792058062 0 0 0 0 0 0 0 0 0 0 0 0 0 0 0 0 0 0 0 0 0 0 0 0 0 0 0 0 0 0 0 0 0 0 0 0 0 0 0 0 0 0 0 0 0 0 0 0 0 0 0 0 0 0 0 0 0 0 0 0 0 0 0 0 0 0 0 0 0 0 0 0 0 0 0 0 0 0 0 0 0 0 0 0 0 0 0 0 0 0 0 0 0 0 0 0 0 0 0 0 0.24486441099507 0 0.0819889744396505 0.149880289311242 0.283391089208224 0.139814898631652 0 0 0 0 0 0 0 0 0 0 0 0 0 0 0 0 0 0 0 0 0 0 0 0 0 0.0257676345686105 0.0234423146011171 0 0 0 0 0 0 0 0 0
0 0 0 0 0 0 0 0 0 0 0 0 0 0 0 0 0 0 0 0 0 0 0 0 0 0 0 0 0 0 0 0 0.00122695864177402 0 0 0 0 0 0.0113811200150957 0 0.00366330794879901 0 0.0068282648603523 0 0 0 0 0.00356677953325706 0 0.00436763884419 0 0 0 0 0 0 0 0 0 0 0 0 0 0 0 0 0 0 0 0 0 0 0 0 0 0 0 0 0 0 0 0 0 0 0 0 0 0 0 0 0 0 0 0 0 0 0 0 0 0 0 0 0 0 0 0 0 0 0 0 0 0 0 0 0 0 0 0 0 0 0 0 0 0 0 0 0 0 0 0 0 0 0 0 0 0 0 0 0 0 0 0 0 0 0 0 0 0 0 0 0 0 0 0 0 0 0 0 0 0 0 0 0 0 0 0 0 0.0290276218251036 0.00167649194820878 0.0520130626794186 0.10561498207313 0.248417026299649 0 0 0 0 0 0 0 0 0 0 0 0 0 0 0 0.0188772681521706 0.0119751471795117 0.0409979317129586 0 0.0688589175895331 0 0 0 0.00235377918610134 0 0.0207244132293527 0 0 0 0 0.0784308991817541 0.0707352431953146 0 0.13674274929846 0 0 0.0012851122604133 0 0 0 0 0 0 0 0 0 0 0 0 0 0 0 0.01933714428789 0 0 0 0 0 0 0 0 0 0 0 0 0.000408015059389771 0.00224603011917873 0 0 0 0 0 0 0 0 0 0 0 0 0 0 0 0 0 0 0 0.00544437057327285 0 0 0 0 0 0 0 0 0 0 0 0 0 0 0 0 0 0 0 0 0 0 0 0 0 0 0 0 0 0 0 0 0 0 0 0 0 0 0 0 0.00138804089834275 0.00746700199888033 0.00413033030420767 0.00290606004414813 0 0 0 0 0 0 0 0 0 0 0 0 0.00734820600185041 0.000871878736324612 0 0.0296882063219667
0 0 0 0 0 0 0 0 0 0 0 0 0 0 0 0 0 0 0 0 0 0 0 0 0 0 0 0 0 0 0 0 0 0 0 0 0 0 0 0 0 0 0 0 0 0 0 0 0 0 0 0 0 0 0 0 0 0 0 0 0 0 0 0 0 0 0 0 0 0 0 0 0 0 0 0 0 0 0 0 0 0 0 0 0 0 0 0 0 0 0 0 0 0 0 0 0 0 0 0 0 0 0 0 0 0 0 0 0 0 0 0 0 0 0 0 0 0 0 0 0 0 0 0 0 0 0 0 0 0 0 0 0 0 0 0 0 0 0 0 0 0 0 0 0 0 0 0 0 0 0 0 0 0 0 0 0 0 0 0 0 0 0 0 0 0 0 0 0 0 0 0 0 0 0 0 0 0 0 0 0 0 0.0203414653045412 0.0246204307195237 0 0 0 0 0 0 0 0 0 0 0 0 0 0 0 0 0 0 0 0 0 0 0 0 0 0 0 0 0 0 0 0 0 0 0 0 0 0 0 0 0 0 0 0 0 0 0 0.0439429159124129 0 0 0 0 0 0 0 0.42919234353067 0 0.073003231829874 0 0 0 0 0 0 0 0.0144062022969456 0 0 0 0 0 0 0 0 0 0 0 0 0 0 0 0 0 0 0 0 0 0 0 0 0 0 0 0 0 0 0 0 0 0 0 0 0 0 0 0 0 0 0 0 0 0.394493410406033 0 0 0 0 0 0 0 0 0 0 0 0 0 0 0 0 0 0 0 0 0 0 0
0 0 0 0 0 0 0 0 0 0 0 0 0 0 0 0 0 0 0 0 0 0 0 0 0 0 0 0 0 0 0 0 0 0 0 0 0 0 0 0 0 0 0 0 0 0 0 0 0 0 0 0 0 0 0 0 0 0 0 0 0 0 0 0 0 0 0 0 0 0 0 0 0 0 0 0 0 0 0 0 0 0 0 0 0 0 0 0 0 0 0 0 0 0 0 0 0 0 0 0 0 0 0 0 0 0 0 0 0 0 0 0 0 0 0 0 0 0 0 0 0 0 0 0 0 0 0 0 0 0 0 0 0 0 0 0 0 0 0 0 0 0 0 0 0 0 0 0 0 0 0 0 0 0 0 0 0 0.0167029683122302 0 0.0898032378789428 0.0771478494067097 0 0.0185343965071074 0 0 0 0 0 0 0 0 0 0 0 0 0 0 0 0 0.00700551280568397 0 0 0 0 0 0 0 0 0 0 0 0 0 0.0440389004715663 0 0 0 0 0 0 0 0 0 0 0.0037164139214071 0 0 0.00662770160812187 0 0 0 0 0 0 0 0 0 0 0 0 0.030643631746739 0 0 0 0 0 0 0 0 0 0 0.00499477453687404 0 0 0 0 0 0 0 0 0 0 0 0 0 0 0.00443158523103177 0 0 0 0 0 0 0 0 0 0 0 0 0 0 0 0 0 0 0 0 0 0 0 0 0 0 0 0 0 0 0 0 0 0 0 0 0 0 0 0 0.0102434954459127 0.0833242764264518 0.0802292955347066 0.209154017603197 0.168110441157508 0 0 0 0 0.0296268813894889 0.03266531995531 0 0 0 0 0 0 0 0 0 0 0 0 0.0829993000610109 0 0 0 0 0 0 0 0
0 0 0 0 0 0 0 0 0 0 0 0 0 0 0 0 0 0 0 0 0 0 0 0 0 0 0 0 0 0 0 0 0 0 0 0 0 0 0 0 0 0 0 0 0 0 0 0 0 0 0 0 0 0 0 0 0 0 0 0 0 0 0 0 0 0 0 0 0 0 0 0 0 0 0 0 0 0 0 0 0 0 0 0 0 0 0 0 0 0 0 0 0 0 0 0 0 0 0 0 0 0 0 0 0 0 0 0 0 0 0 0 0 0 0 0 0 0 0 0 0 0 0 0 0 0 0 0 0 0 0 0 0 0 0 0 0 0 0 0 0 0 0 0 0 0 0 0 0 0 0 0 0 0 0 0 0 0.017562857425526 0 0.0441749738467632 0.141800416637635 0 0 0 0 0 0 0 0 0 0 0 0 0 0 0 0 0 0 0 0 0 0 0 0 0 0 0 0 0 0 0 0 0.0382782080255325 0 0 0 0 0 0 0 0 0 0 0 0 0 0.022387885821035 0 0 0 0 0 0 0 0 0 0 0 0 0 0 0 0.0553443546134524 0 0 0 0 0 0 0 0 0 0 0 0 0 0 0 0 0 0 0 0 0 0 0.0123339809408558 0 0 0 0 0 0 0 0 0 0 0 0 0 0 0 0 0 0 0 0 0 0 0 0 0 0 0 0 0 0 0 0 0 0 0 0 0 0 0 0.0350883573567381 0 0.102635304199565 0 0.375386380808084 0.0777381591757002 0 0 0 0 0.0284189928930173 0.0488501282560953 0 0 0 0 0 0 0 0 0 0 0 0 0 0 0 0 0 0 0 0 0
0 0 0 0 0 0 0 0 0 0 0 0 0 0 0 0 0 0 0 0 0 0 0 0 0 0 0 0 0 0 0 0 0 0 0 0 0 0 0 0 0 0 0 0 0 0 0 0 0 0 0 0 0 0 0 0 0 0 0 0 0 0 0 0 0 0 0 0 0 0 0 0 0 0 0 0 0 0 0 0 0 0 0 0 0 0 0 0 0 0 0 0 0 0 0 0 0 0 0 0 0 0 0 0 0 0 0 0 0 0 0 0 0 0 0 0 0 0 0 0 0 0 0 0 0 0 0 0 0 0 0 0 0 0 0 0 0 0 0 0 0 0 0 0 0 0 0 0 0 0 0 0 0 0 0 0 0 0.0031650359024054 0.00920471704421087 0.0393615271251031 0.144558004384833 0 0.00201875597528024 0 0 0 0.0238577945868421 0 0 0 0 0 0 0 0 0 0 0.0157039017559892 0.00830781422349677 0 0 0 0 0 0 0 0 0 0 0.00297870548778552 0 0 0 0.0041539781592861 0.015964450192414 0.00285772112607507 0.00307160383713437 0 0.0187104461004108 0 0 0 0 0 0 0 0 0.0360567413436214 0.010268105114168 0 0 0 0 0 0 0 0 0 0 0 0 0 0 0 0 0 0 0 0 0 0 0 0 0 0 0.00113191412901644 0 0 0 0 0 0 0 0 0 0 0.00329772049890528 0 0 0 0 0 0 0 0 0 0 0 0.00267834917830755 0 0 0.00263869176551326 0 0 0 0 0 0 0 0 0 0 0 0 0 0 0 0 0 0 0 0 0 0 0 0 0.0630749696573495 0.0226812723964367 0 0.0039108579262778 0.101398365435706 0.250944484323634 0 0 0 0 0.106096537767026 0.0542002938631338 0.00251800697071961 0 0.00886712878291884 0.00172519772560075 0 0 0.00403390021919244 0.00402777848563296 0.0051761146303349 0 0 0 0 0 0 0 0 0 0 0.0099066169822693 0.01145249690297
0 0 0 0 0 0 0 0 0 0 0 0 0 0 0 0 0 0 0 0 0 0 0 0 0 0 0 0 0 0 0 0 0 0 0 0 0 0 0 0 0 0 0 0 0 0 0 0 0 0 0 0 0 0 0 0 0 0 0 0 0 0 0 0 0 0 0 0 0 0 0 0 0 0 0 0 0 0 0 0 0 0 0 0 0 0 0 0 0 0 0 0 0 0 0 0 0 0 0 0 0 0 0 0 0 0 0 0 0 0 0 0 0 0 0 0 0 0 0 0 0 0 0 0 0 0 0 0 0 0 0 0 0 0 0 0 0 0 0 0 0 0 0 0 0 0 0 0 0 0 0 0 0 0 0 0 0 0.0604410391380968 0 0.190254927385376 0.0102389521117535 0 0.0380416686779353 0 0 0 0 0 0 0 0 0 0 0 0 0.0302454470521151 0 0 0 0.0131921991697213 0 0 0 0.00958177018560097 0.0119840256523619 0 0 0 0 0 0 0 0 0.0499301015653663 0 0 0 0 0 0 0 0 0 0 0 0 0 0.0129703362533439 0 0 0 0 0 0 0 0 0 0 0 0 0.0258425323349086 0 0 0 0 0.0100779802676589 0 0 0 0 0 0 0 0 0 0 0 0 0 0 0 0 0 0 0 0 0.0100125741788949 0 0 0 0 0 0 0 0 0 0 0 0 0 0 0.00989263691936543 0 0 0 0 0 0 0 0 0 0 0 0 0 0 0 0 0 0 0 0 0 0 0 0 0.183304476098523 0 0.0118039301581028 0 0.222175470312278 0.0503852439619358 0 0 0 0 0.0249135281059236 0.0247111604707391 0 0 0 0 0 0 0 0 0 0 0 0 0 0 0 0 0 0 0 0 0
0 0 0 0 0 0 0 0 0 0 0 0 0 0 0 0 0 0 0 0 0 0 0 0 0 0 0 0 0 0 0 0 0 0 0 0 0 0 0 0 0 0 0 0 0 0 0 0 0 0 0 0 0 0 0 0 0 0 0 0 0 0 0 0 0 0 0 0 0 0 0 0 0 0 0 0 0 0 0 0 0 0 0 0 0 0 0 0 0 0 0 0 0 0 0 0 0 0 0 0 0 0 0 0 0 0 0 0 0 0 0 0 0 0 0 0 0 0 0 0 0 0 0 0 0 0 0 0 0 0 0 0 0 0 0 0 0 0 0 0 0 0 0 0 0 0 0 0 0 0 0 0 0 0 0 0 0 0.00819139495616676 0 0.109544534277731 0.108345765718774 0.0177773648049219 0.00517427288438971 0 0 0 0.01060575927453 0 0 0 0 0 0 0 0 0.00623911585143926 0 0 0.0080335469156709 0.0039937596235085 0 0 0 0.00420409671856664 0.00670053119920255 0 0 0 0 0 0 0 0 0.0338326434285686 0.0164874430199302 0.00183719289429524 0 0 0.00374959964652545 0 0 0 0 0 0.00261853300944277 0 0 0.0191521977395918 0.00699699494092965 0 0 0 0 0 0 0 0 0 0 0 0.00956014565497307 0 0 0.00385932109432315 0 0.00236734919446739 0 0 0 0 0 0 0 0 0 0 0 0 0 0 0 0 0 0 0 0 0.00985846994284823 0 0 0 0 0 0 0 0 0 0 0 0.0023548002223426 0 0 0 0 0 0 0 0 0 0 0 0 0 0 0 0 0 0 0 0 0 0 0 0 0 0 0 0.120667004524767 0.0632245830495274 0.0772801177962934 0.0561019991713041 0 0.183046311598665 0 0 0 0 0.0446958102869354 0.053499340559369 0 0 0 0 0 0 0 0 0 0 0 0 0 0 0 0 0 0 0 0 0
0 0 0 0 0 0 0 0 0 0 0 0 0 0 0 0 0 0 0 0 0 0 0 0 0 0 0 0 0 0 0 0 0 0 0 0 0 0 0 0 0 0 0 0 0 0 0 0 0 0 0 0 0 0 0 0 0 0 0 0 0 0 0 0 0 0 0 0 0 0 0 0 0 0 0 0 0 0 0 0 0 0 0 0 0 0 0 0 0 0 0 0 0 0 0 0 0 0 0 0 0 0 0 0 0 0 0 0 0 0 0 0 0 0 0 0 0 0 0 0 0 0 0 0 0 0 0 0 0 0 0 0 0 0 0 0 0 0 0 0 0 0 0 0 0 0 0 0 0 0 0 0 0 0 0 0 0 0.0030191338813758 0.00325248588204657 0.017979871134324 0.0555647520466823 0.00510182819659987 0.00223997571633699 0 0 0 0.0254214172196679 0 0 0 0 0 0 0 0 0 0 0.00571391910082176 0.011848024577636 0 0 0 0 0 0 0 0 0 0 0.00312591455141478 0 0 0 0.00893141491914478 0.00789871919227752 0.00229383600968246 0.00369502336252746 0 0.0102771783084791 0 0 0 0 0 0.00228740213488412 0 0 0.0772623671725404 0.00918998188113398 0 0 0 0 0 0 0 0 0 0 0 0 0 0 0.0040464267136562 0 0 0 0 0 0 0 0 0 0 0 0.00131041084971392 0 0 0 0 0 0 0 0 0 0 0.0429049491913517 0 0 0 0 0 0 0 0 0 0 0 0.00383071690366781 0 0 0.0028840485971328 0 0 0 0 0 0 0 0 0 0 0.00316516663193312 0 0 0 0 0 0 0 0 0 0 0 0 0 0.072771596947129 0.00982396058401882 0.143502468852296 0.00954619919048878 0.13734279438672 0 0 0 0 0 0.115072848577426 0.115366837339007 0.00391356301508949 0 0.0110949601768804 0.00219342314106767 0 0 0.00313030453028269 0.0266347623740398 0.00617743723012682 0 0 0 0 0.00107843111196308 0 0 0.00936777264117062 0 0 0.00881051701407893 0.0109271587131837
0 0 0 0 0 0 0 0 0 0 0 0 0 0 0 0 0 0 0 0 0 0 0 0 0 0 0 0 0 0 0 0 0 0 0 0 0 0 0 0 0 0 0 0 0 0 0 0 0 0 0 0 0 0 0 0 0 0 0 0 0 0 0 0 0 0 0 0 0 0 0 0 0 0 0 0 0 0 0 0 0 0 0 0 0 0 0 0 0 0 0 0 0 0 0 0 0 0 0 0 0 0 0 0 0 0 0 0 0 0 0 0 0 0 0 0 0 0 0 0 0 0 0 0 0 0 0 0 0 0 0 0 0 0 0 0 0 0 0 0 0 0 0 0 0 0 0 0 0 0 0 0 0 0 0 0 0 0 0 0 0 0 0 0 0 0 0 0 0 0 0 0 0 0 0 0 0 0 0 0.0409303491988029 0 0 0 0.317967713134702 0 0 0 0 0 0 0.00590639882847441 0 0 0 0 0 0 0 0 0.0039603321060721 0.0174166304235566 0 0 0.00852816343175903 0.0334796258426483 0.00482718445242108 0 0 0 0 0 0 0 0 0.170606140270754 0 0 0 0 0 0.169708900363745 0 0.133155584757885 0.00225794709371548 0.0193353423879892 0.0113143979725417 0 0 0 0.00717567932324833 0 0 0 0 0 0 0 0 0 0 0 0 0 0 0 0 0 0 0 0 0 0 0 0 0 0 0 0 0 0 0 0 0 0 0 0 0 0 0 0 0 0 0 0 0 0 0 0 0 0 0 0 0 0 0 0 0 0 0 0 0 0 0 0 0.0534296104116845 0 0 0 0 0 0 0 0 0 0 0 0 0 0 0 0 0 0 0 0 0 0 0 0
0 0 0 0 0 0 0 0 0 0 0 0 0 0 0 0 0 0 0 0 0 0 0 0 0 0 0 0 0 0 0 0 0 0 0 0 0 0 0 0 0 0 0 0 0 0 0 0 0 0 0 0 0 0 0 0 0 0 0 0 0 0 0 0 0 0 0 0 0 0 0 0 0 0 0 0 0 0 0 0 0 0 0 0 0 0 0 0 0 0 0 0 0 0 0 0 0 0 0 0 0 0 0 0 0 0 0 0 0 0 0 0 0 0 0 0 0 0 0 0 0 0 0 0 0 0 0 0 0 0 0 0 0 0 0 0 0 0 0 0 0 0 0 0 0 0 0 0 0 0 0 0 0 0 0 0 0 0 0 0 0 0 0 0 0 0 0 0 0 0 0 0 0 0 0 0 0 0 0 0 0 0 0.0298846084555425 0.0547205370626611 0 0 0 0 0 0 0 0 0 0 0 0 0 0 0 0 0 0 0 0 0 0 0 0 0 0 0 0 0 0 0.0239885028481171 0 0 0 0 0 0 0 0 0 0 0.390824024739578 0 0 0 0 0 0 0 0 0 0 0 0 0 0.500582326894102 0 0 0 0 0 0 0 0 0 0 0 0 0 0 0 0 0 0 0 0 0 0 0 0 0 0 0 0 0 0 0 0 0 0 0 0 0 0 0 0 0 0 0 0 0 0 0 0 0 0 0 0 0 0 0 0 0 0 0 0 0 0 0 0 0 0 0 0 0 0 0 0 0 0 0 0 0 0 0
0 0 0 0 0 0 0 0 0 0 0 0 0 0 0 0 0 0 0 0 0 0 0 0 0 0 0 0 0 0 0 0 0 0 0 0 0 0 0 0 0 0 0 0 0 0 0 0 0 0 0 0 0 0 0 0 0 0 0 0 0 0 0 0 0 0 0 0 0 0 0 0 0 0 0 0 0 0 0 0 0 0 0 0 0 0 0 0 0 0 0 0 0 0 0 0 0 0 0 0 0 0 0 0 0 0 0 0 0 0 0 0 0 0 0 0 0 0 0 0 0 0 0 0 0 0 0 0 0 0 0 0 0 0 0 0 0 0 0 0 0 0 0 0 0 0 0 0 0 0 0 0 0 0 0 0 0 0 0 0 0 0 0.0173670827158433 0 0 0 0 0 0 0 0 0 0 0 0 0 0 0 0 0.0185922277629647 0 0 0 0.198916480609967 0 0 0 0 0 0 0 0 0 0 0 0 0 0 0 0 0 0 0 0 0 0 0 0 0 0 0 0 0 0 0.273361022143789 0 0 0 0 0 0.0716437502642385 0 0.209245482760042 0 0 0 0 0 0 0 0 0 0 0 0 0 0 0 0 0.0536027385755577 0 0 0 0 0 0 0 0 0 0 0 0 0 0 0 0 0 0 0 0 0 0 0 0 0 0 0 0 0 0 0 0 0 0 0 0 0 0 0 0 0 0 0 0 0 0 0 0 0 0 0 0 0.157271215167597 0 0 0 0 0 0 0 0 0 0 0 0 0 0 0 0 0 0 0 0 0 0 0 0 0 0
0 0 0 0 0 0 0 0 0 0 0 0 0 0 0 0 0 0 0 0 0 0 0 0 0 0 0 0 0 0 0 0 0 0 0 0 0 0 0 0 0 0 0 0 0 0 0 0 0 0 0 0 0 0 0 0 0 0 0 0 0 0 0 0 0 0 0 0 0 0 0 0 0 0 0 0 0 0 0 0 0 0 0 0 0 0 0 0 0 0 0 0 0 0 0 0 0 0 0 0 0 0 0 0 0 0 0 0 0 0 0 0 0 0 0 0 0 0 0 0 0 0 0 0 0 0 0 0 0 0 0 0 0 0 0 0 0 0 0 0 0 0 0 0 0 0 0 0 0 0 0 0 0 0 0 0 0 0 0 0 0 0 0 0 0 0 0 0 0 0 0 0 0 0 0 0 0 0 0 0 0 0 0 0 0 0 0 0 0 0 0 0 0 0 0 0 0 0 0 0 0 0 0 0 0 0 0 0 0 0 0 0 0 0 0 0 0 0 0 0 0 0 0 0 0 0 0 0 0 0 0 0.0343036896486499 0 0 0 0.0667014119505708 0 0 0 0.0989706171882052 0.053947304135013 0.0736919995688009 0.0993405839974166 0.0749435870375987 0 0 0.0667982894951224 0 0.0370240983055061 0.015229708257904 0 0 0 0.0227590022281038 0 0.00577315080949049 0 0 0 0 0 0 0 0 0 0 0 0 0 0 0 0 0 0 0 0 0 0 0 0 0 0 0 0 0 0.298591068970283 0 0 0 0 0 0 0 0 0 0 0 0 0 0 0 0 0 0 0 0 0 0 0 0 0 0 0.0267585378848728 0 0 0.0108067992954502 0.014360151227012 0 0
0 0 0 0 0 0 0 0 0 0 0 0 0 0 0 0 0 0 0 0 0 0 0 0 0 0 0 0 0 0 0 0 0 0 0 0 0 0 0 0 0 0 0 0 0 0 0 0 0 0 0 0 0 0 0 0 0 0 0 0 0 0 0 0 0 0 0 0 0 0 0 0 0 0 0 0 0 0 0 0 0 0 0 0 0 0 0 0 0 0 0 0 0 0 0 0 0 0 0 0 0 0 0 0 0 0 0 0 0 0 0 0 0 0 0 0 0 0 0 0 0 0 0 0 0 0 0 0 0 0 0 0 0 0 0 0 0 0 0 0 0 0 0 0 0 0 0 0 0 0 0 0 0 0 0 0 0 0.00296162971358832 0 0.00516430651628786 0.0204291345498113 0 0.00260148063352446 0 0 0 0.0198860590401025 0 0 0 0 0 0 0 0 0 0 0.026030371812043 0.0237422313094056 0 0 0 0 0 0 0 0 0 0 0.0010083358840585 0 0 0 0.00693384069516273 0 0 0.0028750187114233 0 0.0324770517901082 0 0 0 0 0 0 0 0 0.191497599013196 0.00256861743342689 0 0 0 0 0 0 0 0 0 0.00259250936526621 0 0 0 0 0 0 0 0 0 0 0 0 0 0 0 0 0 0 0 0 0 0 0 0 0 0 0.00575977827339585 0.0734663801493426 0 0 0 0 0 0 0 0 0 0 0 0 0 0 0 0 0 0 0 0 0 0 0 0 0 0 0 0 0 0 0 0 0 0 0 0 0 0 0 0.0173358617079204 0.00485459852663463 0.0820115854299195 0.00638049889643392 0.0453319070403337 0.155548254295647 0 0 0 0 0 0.190509335281286 0.00285836518018676 0 0.0101654408153906 0 0 0 0 0.0304783534125948 0.0053807340414334 0 0 0 0 0 0 0 0.0166578197889761 0 0 0.00802300553034711 0.00446989516275246
0 0 0 0 0 0 0 0 0 0 0 0 0 0 0 0 0 0 0 0 0 0 0 0 0 0 0 0 0 0 0 0 0 0 0 0 0 0 0 0 0 0 0 0 0 0 0 0 0 0 0 0 0 0 0 0 0 0 0 0 0 0 0 0 0 0 0 0 0 0 0 0 0 0 0 0 0 0 0 0 0 0 0 0 0 0 0 0 0 0 0 0 0 0 0 0 0 0 0 0 0 0 0 0 0 0 0 0 0 0 0 0 0 0 0 0 0 0 0 0 0 0 0 0 0 0 0 0 0 0 0 0 0 0 0 0 0 0 0 0 0 0 0 0 0 0 0 0 0 0 0 0 0 0 0 0 0 0.00418816583263744 0 0.012868952394845 0.0267674209812777 0 0.00322014326119762 0 0 0 0 0 0 0 0 0 0 0 0 0 0 0 0.0152299446685592 0 0 0 0 0 0 0 0 0 0 0 0 0 0 0.00977795873973182 0.0125563842818461 0 0 0 0.0505399939496023 0 0 0 0 0 0 0 0 0.155158929924105 0 0 0 0 0 0 0 0 0 0 0 0 0 0 0 0 0 0 0 0 0 0 0 0 0 0 0 0 0 0 0 0 0 0 0 0 0 0.0216751982142981 0.0923510628181997 0 0 0 0 0 0 0 0 0 0 0 0 0 0 0 0 0 0 0 0 0 0 0 0 0 0 0 0 0 0 0 0 0 0 0 0 0 0 0 0.0200362660250391 0.00874743496690097 0.0439183499328207 0.00663411388373873 0.0568795276487885 0.163472100206888 0 0 0 0 0.199703942861293 0 0.00461727890907511 0 0.00770803844407539 0 0 0 0 0.0484638488231376 0.00542948883206034 0 0 0 0 0 0 0 0.0258956023682145 0 0 0.004159852031668 0
0 0 0 0 0 0 0 0 0 0 0 0 0 0 0 0 0 0 0 0 0 0 0 0 0 0 0 0 0 0 0 0 0 0 0 0 0 0 0 0 0 0 0 0 0 0 0 0 0 0 0 0 0 0 0 0 0 0 0 0 0 0 0 0 0 0 0 0 0 0 0 0 0 0 0 0 0 0 0 0 0 0 0 0 0 0 0 0 0 0 0 0 0 0 0 0 0 0 0 0 0.0103960855012756 0.0400803566104573 0 0 0 0 0 0 0 0 0 0 0 0 0 0 0 0 0 0 0 0 0 0 0 0 0 0 0 0 0 0 0 0 0 0 0 0 0 0 0 0 0 0 0 0 0 0 0 0 0.040909225387387 0 0 0 0 0 0 0 0 0 0 0 0 0 0 0 0 0.0133527490560845 0 0.00260942577264498 0.00846854956699679 0 0 0 0 0 0 0 0 0 0 0 0 0 0 0 0 0 0.0296235102550291 0 0 0 0 0 0 0 0 0 0 0 0 0 0 0 0 0 0 0.00401242016950232 0 0 0 0 0 0 0 0 0.0111373004901119 0 0 0 0 0 0 0 0 0 0 0 0 0 0 0 0 0 0 0 0 0 0 0 0 0 0 0 0 0 0.00331604972686142 0 0 0 0 0 0 0 0 0 0 0 0.0611659221195207 0 0 0 0 0 0 0 0 0 0 0 0 0 0 0 0 0 0 0 0 0 0 0 0 0 0 0 0 0 0.00290664345669571 0 0 0.00789997008971231 0 0 0 0 0.00426853209521523 0.00657773798279068 0 0 0.0590675335409004 0 0 0 0.0369339359769242 0.0970748324623849 0.318265159942849 0.0542130236627018 0.0108977886516149 0.0423903127961935 0 0 0.00744156280739889 0 0 0 0 0 0.126991371878747
0 0 0 0 0 0 0 0 0 0 0 0 0 0 0 0 0 0 0 0 0 0 0 0 0 0 0 0 0 0 0 0 0 0 0 0 0 0 0 0 0 0 0 0 0 0 0 0 0 0 0 0 0 0 0 0 0 0 0 0 0 0 0 0 0 0 0 0 0 0 0 0 0 0 0 0 0 0 0 0 0 0 0 0 0 0 0 0 0 0 0 0 0 0 0 0 0 0 0 0 0 0 0 0 0 0 0 0 0 0 0 0 0 0 0 0 0 0 0 0 0 0 0 0 0 0 0 0 0 0 0 0 0 0 0 0 0 0 0 0 0 0 0 0 0 0 0 0 0 0 0 0 0 0 0 0 0 0 0 0 0 0 0 0 0 0 0 0 0 0 0 0.0191217873152738 0 0 0 0 0 0 0 0 0 0 0 0 0 0 0 0.0228724782344724 0 0.0119034804622828 0 0 0 0 0 0 0 0 0 0 0 0 0 0 0 0 0 0 0 0 0 0 0 0 0 0 0 0 0 0 0 0 0 0 0 0 0 0 0 0 0 0 0 0 0 0.000428757666325637 0 0.0491736610941049 0 0 0 0 0 0 0 0 0 0.10851736849927 0.0355585800793579 0 0.00758918052288287 0 0.0138654521914035 0.0174152131840142 0.017940535005124 0.0051615888655767 0.0500910483768788 0.00378747789269412 0.028914930345416 0.0207021290879401 0.056261852533421 0 0 0 0 0 0 0 0 0 0 0 0 0 0 0 0 0 0 0 0 0 0 0 0.0019069132348589 0 0 0 0 0 0 0 0 0 0 0 0 0 0 0 0.0680719030437873 0.153350905105712 0.0307045303286853 0 0 0 0 0 0 0 0 0.0588059226731283 0.0744421089238608 0.0636463452544336 0 0.0146655622157258 0 0 0.0651002878633691
0 0 0 0 0 0 0 0 0 0 0 0 0 0 0 0 0 0 0 0 0 0 0 0 0 0 0 0 0 0 0 0 0 0 0 0 0 0 0.000169609741020382 0 0 0 0 0 0 0 0 0 0 0 0 0 0 0 0 0 0 0 0 0 0 0 0 0 0 0 0 0 0 0 0 0 0 0 0 0 0 0 0 0 0 0 0 0 0 0.000315247273250909 0 0.00035452013576558 0.00035949707676018 0.00483432938014408 0.000372514746225809 0 0 0 0 0 0 0 0 0 0.0254967370792732 0.0875503996001651 0 0.000519299546191137 0 0 0 0 0 0 0 0 0 0 0 0 0 0 0 0 0 0 0 0 0 0 0 0 0 0 0 0 0 0 0 0 0 0 0 0.000309701363835578 0.005006567836361 0.00902553884453394 0.00455267978047419 0.00311037849927352 0.0030960415065188 0.00394203469516512 0 0 0.0116490104703369 0.00216779148317843 0.061666826225653 0.0510591557365149 0 0 0 0 0 0 0 0 0.000395685519914495 0 0 0 0 0 0 0 0 0 0 0.00677436692095017 0 0 0 0 0 0 0.000609381621506352 0 0 0 0 0 0 0 0 0.0107167743270791 0.00071957392227484 0.00740047930333329 0.000292979717874757 0.00031083532320676 0 0 0 0 0 0 0 0 0 0 0 0.00038257396821638 0.00486481483198482 0.00130129436704808 0 0.00276558223860886 0 0 0 0 0 0 0 0 0 0 0 0 0 0 0 0 0.000498262638961899 0 0 0 0 0 0 0.000451829821089596 0 0 0 0.0017780788075404 0.00109937920864945 0.00558437429083831 0 0.000273925265053527 0.000295908995405653 0 0.00097938920587154 0.000762751599751423 0 0 0.00244316381772155 0.00892649003684763 0.00753851659947431 0.0006887801808798 0.00201641630386174 0 0.00484055503161709 0.00565544261835745 0.00163442748946053 0.00144671919421038 0.00473904682802509 0.00076120001893551 0.136615567952692 0.00336089071908987 0.00413350059771771 0 0 0 0 0 0 0 0 0 0 0 0 0 0 0 0 0 0 0 0 0 0 0 0.00298448880949552 0 0 0 0.00158949907197112 0 0 0.00347793364603286 0 0 0 0 0.00235737939404465 0.0017052056428047 0.00917257486227268 0.0198044556166442 0 0.0496494487334758 0.0134496876067072 0 0.0109072574936663 0.0817546158224561 0.00109636839925256 0.0145949558377303 0.000692835457518924 0.00237388056849084 0 0.00830163439454454 0.0246435027855558 0.00497448502817753 0.0556749030036863 0.0239493550468336 0.0237881025609484 0.0618094224509741 0.0726311674620241
0 0 0 0 0 0 0 0 0 0 0 0 0 0 0 0 0 0 0 0 0 0 0 0 0 0 0 0 0 0 0 0 0 0 0 0 0 0 0 0 0 0 0 0 0 0 0 0 0 0 0 0 0 0 0 0 0 0 0 0 0 0 0 0 0 0 0 0 0 0 0 0 0 0 0 0 0 0 0 0 0 0 0 0 0 0 0 0 0 0 0 0 0 0 0 0 0 0 0 0 0 0.0403124894741842 0 0.00502597194805121 0 0 0 0 0 0 0 0 0 0 0 0 0.00159387542542283 0 0 0.0010726941424628 0 0 0 0 0 0 0 0 0 0 0 0 0 0 0 0 0 0 0 0 0 0.0249469764029091 0 0 0 0 0 0 0 0.00683172553785243 0.00238670105564251 0.0400675155436922 0 0 0 0 0 0 0 0 0.00090935022439326 0 0 0 0 0 0 0 0 0 0 0.0135372837168439 0 0 0 0 0 0 0 0 0 0 0 0 0 0 0 0.0196376036748092 0 0.0119419424459088 0 0 0 0 0 0 0 0 0.00194744469788061 0 0 0 0 0 0 0.00115197004809288 0 0 0 0 0 0 0 0 0 0 0 0 0 0 0 0 0 0 0 0 0 0 0 0 0 0 0 0 0 0.00124603711000771 0.0764250956866548 0.0373066317613137 0 0 0 0 0.000838603346445378 0.000552250984244517 0 0 0.00278473996422601 0.0550962809314407 0.015832908684239 0.00676908572443497 0.00830016850029582 0 0.0163784198559931 0.0142468973778958 0.00706643668245983 0.00177481239579689 0.0255543995469125 0.00496559339040473 0.0801522176506289 0.00972354981858582 0.0244609195904086 0 0 0 0 0 0 0 0 0 0 0 0 0 0 0 0 0 0 0 0 0 0 0 0.00400949584828171 0 0 0 0.000751099437432343 0 0 0.00166993382843262 0 0 0 0 0 0 0 0.108358418468287 0.120585677546476 0 0.0204600381367869 0 0.00253925027121954 0.00495174825353631 0 0 0 0.00149751367584661 0 0.0137526829713974 0.0400795957078705 0.0176293832858955 0 0.0103437229855722 0.00431471409510256 0 0.0882181321473279
0 0 0 0 0 0 0 0 0 0 0 0 0 0 0 0 0 0 0 0 0 0 0 0 0 0 0 0 0 0 0 0 0 0 0 0 0 0 0 0 0 0 0 0 0 0 0 0 0 0 0 0 0 0 0 0 0 0 0 0 0 0 0 0 0 0 0 0 0 0 0 0 0 0 0 0 0 0 0 0 0 0 0 0 0 0 0 0 0 0 0 0 0 0 0 0 0 0 0 0 0 0 0 0 0 0 0 0 0 0 0 0 0 0 0 0 0 0 0 0 0 0 0 0 0 0 0 0 0 0 0 0 0 0 0 0 0 0 0 0 0 0 0 0 0 0 0 0 0 0 0.0189076455006232 0 0 0 0 0 0 0 0 0 0 0 0 0 0 0 0 0 0 0 0 0.0103002503396239 0 0 0 0 0 0 0 0 0 0 0 0 0 0 0 0.0269576935192179 0 0.0220971545109116 0 0 0 0 0 0 0 0 0 0 0 0 0 0 0 0 0 0 0 0 0 0 0 0 0 0 0 0 0 0 0 0 0 0 0 0 0 0 0 0 0 0 0 0 0 0 0 0.013509622920555 0 0 0 0 0 0 0 0 0 0 0 0 0 0 0.00343100794648702 0.00872261145602187 0 0.00366420173972045 0 0 0.0171344296435305 0 0.003192475792904 0 0 0 0 0 0 0 0 0 0 0 0 0 0 0 0 0 0 0 0 0 0 0 0.0137610460600972 0 0 0 0 0 0 0 0 0 0 0 0 0 0 0.105832889478033 0.159343875289902 0.0998040855283622 0 0 0 0 0 0 0 0 0 0.0222659758818956 0.0723112004118841 0.0150677922854597 0 0.31706426726705 0 0.00958294026119936 0.0570488341665211
0 0 0 0 0 0 0 0 0 0 0 0 0 0 0 0 0 0 0 0 0 0 0 0 0 0 0 0 0 0 0 0 0 0 0 0 0 0 0 0 0 0 0 0 0 0 0 0 0 0 0 0 0 0 0 0 0 0 0 0 0 0 0 0 0 0 0 0 0 0 0 0 0 0 0 0 0 0 0 0 0 0 0 0 0 0 0 0 0 0 0 0 0 0 0 0 0 0 0 0 0 0 0 0 0 0 0 0 0 0 0 0 0 0 0 0 0 0 0 0 0 0 0 0 0 0 0 0 0 0 0 0 0 0 0 0 0 0 0 0 0 0 0 0 0 0 0 0 0 0 0 0 0 0 0 0 0 0 0 0 0 0 0 0 0 0 0 0 0 0 0 0 0 0 0 0.0581879199833331 0 0 0 0 0 0 0 0 0 0 0 0 0 0 0 0 0 0.0782676103671921 0 0 0.436092771857164 0 0 0 0 0 0 0 0 0 0 0 0 0 0 0 0 0 0 0.181841748086443 0.0219399302073738 0 0 0 0 0 0 0 0 0 0 0.223670019498494 0 0 0 0 0 0 0 0 0 0 0 0 0 0 0 0 0 0 0 0 0 0 0 0 0 0 0 0 0 0 0 0 0 0 0 0 0 0 0 0 0 0 0 0 0 0 0 0 0 0 0 0 0 0 0 0 0 0 0 0 0 0 0 0 0 0 0 0 0 0 0 0 0 0 0 0 0 0 0 0 0 0 0 0 0 0 0 0 0 0 0
0 0 0 0 0 0 0 0 0 0 0 0 0 0 0 0 0 0 0 0 0 0 0 0 0 0 0 0 0 0 0 0 0 0 0 0 0 0 0 0 0 0 0 0 0 0 0 0 0 0 0 0 0 0 0 0 0 0 0 0 0 0 0 0 0 0 0 0 0 0 0 0 0 0 0 0 0 0 0 0 0 0 0 0 0 0 0 0 0 0 0 0 0 0 0 0 0 0 0 0 0.0338335103301214 0 0 0 0 0 0 0 0 0 0 0 0 0 0 0 0 0 0 0 0 0 0 0 0 0 0 0 0 0 0 0 0 0 0 0 0 0 0 0 0.0244537391420263 0 0 0 0 0 0 0 0 0 0 0 0 0 0 0 0 0 0 0 0 0 0 0 0 0 0 0 0 0 0 0 0 0 0 0 0 0 0 0 0 0 0 0 0 0 0 0 0.0949139580119761 0 0 0 0 0 0 0 0 0 0 0 0 0 0 0 0 0 0 0 0 0 0 0 0 0 0 0.0477337325844514 0 0 0 0 0 0 0 0 0 0 0 0 0 0 0 0 0 0 0 0 0 0 0 0 0 0 0 0 0 0 0 0 0 0 0 0 0 0 0 0 0 0 0.0492489195058112 0 0 0 0 0 0 0 0 0 0 0 0 0 0 0 0 0 0 0 0 0 0 0 0 0 0 0 0 0 0.0064715448608624 0 0 0.00878188379249654 0 0 0 0 0 0 0.0513302727945185 0 0.0976160247609586 0.00935685204602607 0 0 0 0.081761071302672 0.100230368528456 0 0 0 0 0.00535315447227798 0 0 0 0 0 0 0.388914967867346
0 0 0 0 0 0 0 0 0 0 0 0 0 0 0 0 0 0 0 0 0 0 0 0 0 0 0 0 0 0 0 0 0 0 0 0 0 0 0 0 0 0 0 0 0 0 0 0 0 0 0 0 0 0 0 0 0 0 0 0 0 0 0 0 0 0 0 0 0 0 0 0 0 0 0 0 0 0 0 0 0 0 0 0 0 0 0 0 0 0 0 0 0 0 0 0 0 0 0 0 0.0176256581090562 0.0655456299510861 0 0 0 0 0 0 0 0 0 0 0 0 0 0 0 0 0 0 0 0 0 0 0 0 0 0 0 0 0 0 0 0 0 0 0 0 0 0 0.00580711606090885 0 0 0 0.00446286490717858 0 0 0 0 0 0.0431189923466234 0.0308711690548481 0 0 0 0 0 0 0 0 0 0 0 0 0 0 0 0 0 0 0 0 0 0 0 0 0 0 0.00424204843440657 0 0 0 0 0 0 0 0 0 0 0 0 0 0 0 0 0 0 0 0 0 0 0 0 0 0 0 0 0.0214811866185701 0 0 0 0 0 0 0 0 0.00328958550276278 0 0 0 0 0 0 0 0 0 0 0 0 0 0 0 0 0 0 0 0 0 0 0 0 0 0 0 0 0 0.0174219136160655 0 0 0 0 0 0 0 0 0 0 0 0.0951015709384126 0.00158073882356346 0 0 0 0 0 0 0 0 0 0 0 0 0 0 0 0 0 0 0 0 0 0 0 0 0 0 0 0 0.00237374992224621 0 0 0.027449629937081 0 0 0 0 0.0232373655802333 0.0352486844923804 0.0495611301550172 0 0.268784614191812 0.00670300252567294 0 0 0.0300353809391665 0 0.0459375682257419 0.00627333109450031 0 0 0 0.00506569644822725 0.00474548922187789 0 0.00666389896208126 0.00772234156948727 0 0.114595236566159 0.0550544058048333
0 0 0 0 0 0 0 0 0 0 0 0 0 0 0 0 0 0 0 0 0 0 0 0 0 0 0 0 0 0 0 0 0 0 0 0 0 0 0 0 0 0 0 0 0 0 0 0 0 0 0 0 0 0 0 0 0 0 0 0 0 0 0 0 0 0 0 0 0 0 0 0 0 0 0 0 0 0 0 0 0 0 0 0 0 0 0 0 0 0 0 0 0 0 0 0 0 0 0 0 0.00263250266367779 0 0 0 0 0 0 0 0 0 0 0 0 0 0 0 0 0 0 0 0 0 0 0 0 0 0 0 0 0 0 0 0 0 0 0 0 0 0 0 0 0 0 0 0 0 0 0 0 0 0 0 0 0 0 0 0 0 0 0 0 0 0 0 0 0 0 0.00584363452952771 0 0.00120083060385716 0.00352607794768944 0 0 0 0 0 0 0 0 0 0 0 0 0 0 0 0 0 0.0455597228766495 0.000837919868558475 0 0 0 0 0 0.011459356111993 0.0464664457921285 0 0 0 0 0 0 0 0 0 0 0.00197160346279105 0 0 0 0.00178205695172985 0 0 0 0.0389505781323849 0.0611679682951572 0 0 0 0 0 0 0 0 0 0 0 0 0 0 0 0 0 0 0 0 0 0 0 0 0 0 0 0 0 0.00176403468852983 0 0 0 0 0 0 0.00139408862909613 0 0.000892457204962256 0 0 0.00384989606944739 0 0 0 0 0 0 0 0 0 0 0 0 0 0 0 0 0 0 0 0 0 0 0 0 0 0 0 0 0 0.00223782988097221 0 0 0.00467035405943576 0 0 0 0 0.00300947481584003 0.0028969283472372 0.119200327384079 0 0.002644249491816 0 0 0 0.027010939830814 0.0336993712916632 0 0.0529258023138365 0.170376706864352 0.068647878883535 0.0677692395887032 0 0.00375396802184506 0.00516342085209621 0.0217044674797599 0 0 0 0.184989867065835
0 0 0 0 0 0 0 0 0 0 0 0 0 0 0 0 0 0 0 0 0 0 0 0 0 0 0 0 0 0 0 0 0 0 0 0 0 0 0 0 0 0 0 0 0 0 0 0 0 0 0 0 0 0 0 0 0 0 0 0 0 0 0 0 0 0 0 0 0 0 0 0 0 0 0 0 0 0 0 0 0 0 0 0 0 0 0 0 0 0 0 0 0 0 0 0 0 0 0 0 0 0.0106361262061544 0 0 0 0 0 0 0 0 0 0 0 0 0 0 0 0 0 0 0 0 0 0 0 0 0 0 0 0 0 0 0 0 0 0 0 0 0 0 0 0 0 0 0 0 0 0 0 0 0.00990492658049027 0 0 0 0 0 0 0 0 0 0 0 0 0 0 0 0 0 0 0 0 0 0 0 0 0 0 0 0 0 0 0 0 0 0 0 0 0 0 0 0 0 0 0 0 0 0 0 0 0 0 0 0 0 0.0183987152271038 0 0 0 0 0 0 0 0 0 0 0 0 0 0 0 0 0 0 0 0 0 0 0 0 0 0 0 0 0 0 0.000975973565949869 0 0 0 0 0 0 0 0 0 0 0.00208449333210198 0 0 0 0 0 0 0.0027074607710457 0 0.00174753419096428 0 0 0.0121252436163294 0 0 0 0 0 0 0 0 0 0 0 0 0 0 0 0 0 0 0 0 0 0 0 0 0 0 0 0 0 0 0 0 0 0 0 0 0 0 0 0.0510350641707758 0 0.0884759820500203 0 0 0 0 0.0115672119378461 0.133028329264473 0 0.0557290984120183 0.287448916055724 0 0 0.0580153537403583 0.00793725999086279 0.202459368134786 0 0.0370868308825325 0 0.00863611187046223
0 0 0 0 0 0 0 0 0 0 0 0 0 0 0 0 0 0 0 0 0 0 0 0 0 0 0 0 0 0 0 0 0 0 0 0 0 0 0 0 0 0 0 0 0 0 0 0 0 0 0 0 0 0 0 0 0 0 0 0 0 0 0 0 0 0 0 0 0 0 0 0 0 0 0 0 0 0 0 0 0 0 0 0 0 0 0 0 0 0 0 0 0 0 0 0 0 0 0 0 0 0 0 0 0 0 0 0 0 0 0 0 0 0 0 0 0 0 0 0 0 0 0 0 0 0 0 0 0 0 0 0 0 0 0 0 0 0 0 0 0 0 0 0 0 0 0 0 0 0 0 0 0 0 0 0 0 0 0 0 0 0 0 0 0 0 0 0 0 0 0 0 0 0 0.0028218678609262 0 0 0 0 0 0 0 0 0 0 0 0 0 0 0 0 0 0 0.0382703591285581 0 0 0.0665565845834936 0 0 0 0 0 0 0 0.00223634432074992 0 0 0 0 0.00493231218794407 0 0.00168874293256881 0 0 0 0.00233756074130464 0 0 0.0447593639621439 0 0 0 0 0.0410407556044852 0 0 0.00331538937802904 0 0 0 0.00138293564421562 0 0 0.00815010638348787 0.0997926294018808 0 0 0 0 0 0 0 0 0 0 0 0 0 0.00177654616339153 0 0.00365772366306825 0.00287694600499527 0.00771976350809104 0.0157249520863846 0.00195207692004167 0.0101138739693738 0 0 0 0 0 0 0 0 0 0 0 0 0 0 0 0 0 0 0 0 0 0 0 0 0 0.00808403724234833 0 0.00455235034065609 0 0 0 0 0 0 0 0 0 0 0 0 0 0 0.00521032156665042 0 0.00213311280993674 0 0 0 0 0 0.21749436909826 0.0283036945397415 0 0.257292776264139 0.0751138889773239 0 0 0.010442163721616 0.0302664509941941 0 0 0 0
0 0 0 0 0 0 0 0 0 0 0 0 0 0 0 0 0 0 0 0 0 0 0 0 0 0 0 0 0 0 0 0 0 0 0 0 0 0 0 0 0 0 0 0 0 0 0 0 0 0 0 0 0 0 0 0 0 0 0 0 0 0 0 0 0 0 0 0 0 0 0 0 0 0 0 0 0 0 0 0 0 0 0 0 0 0 0 0 0 0 0 0 0 0 0 0 0 0 0 0 0.0011678833407438 0.00194673165707604 0 0 0 0 0 0 0 0 0 0 0 0 0 0 0 0 0 0 0 0 0 0 0 0 0 0 0 0 0 0 0 0 0 0 0 0 0 0 0 0 0 0 0 0 0 0 0 0 0 0 0 0 0 0 0 0 0 0 0 0 0.00130775257155715 0 0 0 0 0 0 0 0 0 0 0 0 0 0 0 0 0.00145807705305178 0 0 0 0.0014901895313743 0 0.0008676320644129 0 0 0 0 0 0 0 0.0168271821595583 0 0 0.0104277828681781 0 0.00225853947758683 0 0 0 0 0 0 0 0 0 0 0 0 0 0 0 0 0 0 0 0.0113196299515324 0.00466353426607603 0.0120452553667455 0 0 0.0556884802914219 0 0.00348612493409309 0 0 0 0 0.0102043649472083 0.0132259631463167 0.00080542330784701 0.00227162042536072 0.0593129907000918 0 0.000598158549945223 0 0 0 0 0 0 0 0.00215979929214039 0.00145746338425841 0.000738853765054577 0 0.00174669144268647 0.00212215197200844 0.0447766026264028 0.0684431566453069 0.0269892077295589 0.0574471631986315 0.00629546575173306 0.0539835697170799 0 0 0.0025473676678849 0 0 0 0 0 0 0 0 0 0 0 0 0 0 0 0 0 0 0 0 0 0 0.00703151886595878 0 0.00220368463699872 0 0 0 0 0 0 0 0 0 0 0 0 0 0 0.0107840178319861 0 0.00388893257224081 0.00101009227058765 0 0 0 0 0.0466286401605645 0.0776800714564983 0.136903774738163 0 0 0.000581293665962433 0.0498817877972755 0.160909172030879 0.0224162041699611 0 0 0 0
0 0 0 0 0 0 0 0 0 0 0 0 0 0 0 0 0 0 0 0 0 0 0 0 0 0 0 0 0 0 0 0 0 0 0 0 0 0 0 0 0 0 0 0 0 0 0 0 0 0 0 0 0 0 0 0 0 0 0 0 0 0 0 0 0 0 0 0 0 0 0 0 0 0 0 0 0 0 0 0 0 0 0 0 0 0 0 0 0 0 0 0 0 0 0 0 0 0 0 0 0 0 0 0 0 0 0 0 0 0 0 0 0 0 0 0 0 0 0 0 0 0 0 0 0 0 0 0 0 0 0 0 0 0 0 0 0 0 0 0 0 0 0 0 0 0 0 0 0 0 0 0 0 0 0 0 0 0 0 0 0 0 0 0 0 0 0 0 0 0 0 0 0 0 0 0 0 0 0 0 0 0 0 0 0 0 0 0 0 0 0 0 0 0.122712016837846 0 0 0.153729014554826 0 0 0 0 0 0 0 0 0 0 0 0 0.00976985373310233 0 0.00354419514900132 0 0 0 0 0 0 0.0284407617576491 0 0 0 0 0 0 0 0 0 0 0 0 0 0 0 0.00571417352370865 0 0 0 0 0 0 0 0 0 0 0 0 0 0 0 0 0 0 0 0 0 0 0 0 0 0 0 0 0 0 0 0 0 0 0 0 0 0 0 0 0 0 0 0 0 0 0 0 0 0 0 0.11942767571741 0 0 0 0 0 0 0 0 0 0 0 0 0 0 0 0 0 0 0 0.297957609129137 0 0.258704699597319 0 0 0 0 0 0 0 0 0 0
0 0 0 0 0 0 0 0 0 0 0 0 0 0 0 0 0 0 0 0 0 0 0 0 0 0 0 0 0 0 0 0 0 0 0 0 0 0 0 0 0 0 0 0 0 0 0 0 0 0 0 0 0 0 0 0.00105006864194234 0 0 0 0 0 0 0 0 0 0 0 0 0 0 0 0 0 0 0 0 0 0 0 0 0 0 0 0 0 0 0 0 0 0.00644831923670746 0 0 0 0 0 0 0 0 0 0 0.00504888690046931 0.00780109070009674 0 0 0 0 0 0 0 0 0 0 0 0 0 0 0 0 0 0 0 0 0 0 0 0 0 0 0 0 0 0 0 0 0 0 0 0 0 0 0 0 0 0 0 0 0 0 0 0 0 0 0 0 0 0 0 0 0 0 0 0 0 0 0 0 0 0 0 0 0 0 0 0 0 0 0 0 0 0 0 0 0 0 0 0 0 0 0 0 0 0 0 0 0 0 0 0 0 0 0 0 0 0 0 0 0 0 0 0 0 0 0 0 0 0 0 0 0 0 0 0 0 0 0 0 0 0 0 0 0 0 0 0 0 0 0 0.0165641754560826 0 0 0 0 0 0 0 0.00588063104090207 0 0.0252503935167322 0.0108720055411715 0 0.0483145394659169 0 0.0409543144941252 0.135041841306711 0.0182970910667773 0.0255580690727534 0.015486987481641 0.067335468797116 0.0217898034258279 0.0958503755543316 0.0231517115421235 0 0 0 0 0 0 0 0 0 0 0 0 0 0 0 0 0 0 0 0 0 0 0 0 0 0 0 0 0 0 0.00206980307768839 0 0 0 0 0 0 0 0.104750754823873 0.0508281939826991 0.0346694706124238 0.0115069342620611 0 0.00366222733106144 0.00943383149207746 0 0 0 0.00217252668037334 0 0 0.126806305154343 0.0382346791639455 0 0.0101387166044486 0.00366714337936274 0 0.0313636401942151
0 0 0 0 0 0 0 0 0 0 0 0 0 0 0 0 0 0 0 0 0 0 0 0 0 0 0 0 0 0 0 0 0 0 0 0 0 0 0 0 0 0 0 0 0 0 0 0 0 0 0 0 0 0 0 0 0 0 0 0 0 0 0 0 0 0 0 0 0 0 0 0 0 0 0 0 0 0 0 0 0 0 0 0 0 0.00190764258331564 0 0.00111060122431628 0 0.0160767083528678 0 0 0 0 0 0 0 0 0 0 0.00127188479592548 0.00498166694502213 0 0 0 0 0 0 0 0 0 0 0 0 0 0 0 0 0 0 0 0 0 0 0 0 0 0 0 0 0 0 0 0 0 0 0 0 0 0 0 0.00131282109872788 0 0 0 0.000787855564188206 0 0 0 0 0.0138933732108266 0.00239190933121726 0 0 0 0 0 0 0 0 0 0 0 0 0 0 0 0 0 0 0 0 0 0 0 0 0 0 0 0 0 0 0 0 0 0 0 0 0 0 0 0 0 0 0 0 0 0 0 0 0 0 0 0 0 0 0 0 0 0 0 0 0 0 0 0 0 0 0 0 0 0 0 0 0 0 0 0 0 0 0 0 0 0 0 0.000764116834761431 0.00258380443963328 0.00550959770398392 0 0 0 0 0.00790624848800718 0.00394584922868608 0 0.00276109444493626 0.00149847747700372 0.00822597799232444 0.00347285451953172 0 0.0185877260526878 0.00179483808366153 0.026739111636353 0.0694208561601196 0.0176990361844061 0.0294313329726865 0 0.00235857757486181 0.00918725946035687 0.0125843015425587 0.0139106790409575 0 0 0 0 0 0 0 0 0 0 0 0 0 0 0 0 0 0 0 0 0 0 0 0 0 0 0 0 0 0 0 0 0 0 0.00344490169254378 0 0 0.00316643339814406 0.0593440883730197 0.0675252522810465 0.0452174235093417 0.0167242315144989 0 0 0.00395505608054571 0.00426489581240307 0.0262231051062987 0 0.0834323046835146 0 0.0567496974353444 0 0.174160413729213 0.0274494769379628 0.061023216693155 0.081293100147448 0.00208020333200984 0.00182999632958505
0 0 0 0 0 0 0 0 0 0 0 0 0 0 0 0 0 0 0 0 0 0 0 0 0 0 0 0 0 0 0 0 0 0 0 0 0 0 0 0 0 0 0 0 0 0 0 0 0 0 0 0 0 0 0 0 0 0 0 0 0 0 0 0 0 0 0 0 0 0 0 0 0 0 0 0 0 0 0 0 0 0 0 0 0 0 0 0 0 0 0 0 0 0 0 0 0 0 0 0 0 0 0 0 0 0 0 0 0 0 0 0 0 0 0 0 0 0 0 0 0 0 0 0 0 0 0 0 0 0 0 0 0 0 0 0 0 0 0 0 0 0 0 0 0 0 0 0 0 0 0 0 0 0 0 0 0 0 0 0 0 0 0 0 0 0 0 0 0 0 0 0.00124258133632848 0 0 0 0 0 0 0 0 0 0 0 0 0 0 0 0.000701258773967556 0 0.000516986395406739 0 0 0 0 0 0 0 0 0 0 0 0 0 0 0 0 0 0 0 0 0 0 0 0 0 0 0 0 0 0 0 0 0 0 0 0 0 0 0 0 0 0 0 0 0.00295281896363927 0 0 0.00456123124105257 0 0 0 0 0 0 0 0 0 0.0259863899961449 0.0128672211039387 0 0.0323897778319566 0.00461072343363835 0.0446295211701416 0.0786400932243128 0.0412730417056715 0.0460968667889136 0 0 0 0.0162963218078217 0.100648450958732 0 0 0 0 0 0 0 0 0 0 0 0 0 0 0 0 0 0 0 0 0 0 0 0 0 0 0 0 0 0 0 0 0 0 0 0 0 0 0.0470980539140599 0.0126526822982148 0.0184624910615996 0.00323490046174512 0 0 0 0.0054453535103778 0.00333029323168528 0.00862663166629978 0.249829505074086 0 0.0158836697896383 0.161666540608344 0 0.00234067530647698 0.0138975365842754 0.0405410963388794 0 0.00357728542265044
0 0 0 0 0 0 0 0 0 0 0 0 0 0 0 0 0 0 0 0 0 0 0 0 0 0 0 0 0 0 0 0 0 0 0 0 0 0 0 0 0 0 0 0 0 0 0 0 0 0 0 0 0 0 0 0 0 0 0 0 0 0 0 0 0 0 0 0 0 0 0 0 0 0 0 0 0 0 0 0 0 0 0 0 0 0 0 0 0 0.00282379558821477 0 0 0 0 0 0 0 0 0 0 0.0094159417125179 0.0178389754858394 0 0 0 0 0 0 0 0 0 0 0 0 0 0 0 0 0 0 0 0 0 0 0 0 0 0 0 0 0 0 0 0 0 0 0 0 0 0 0 0 0 0 0 0 0 0 0 0 0.0050060417437296 0.00901698669679456 0 0 0 0 0 0 0 0 0 0 0 0 0 0 0 0 0 0 0 0 0 0 0 0 0 0 0 0 0 0 0 0 0 0 0 0 0 0 0 0 0 0 0 0 0 0 0 0 0 0 0 0 0.00451772899527419 0.00199342509696268 0 0.0224008210083199 0 0 0 0 0 0 0 0 0 0 0 0 0 0 0 0 0.00180346880326754 0 0 0 0 0 0 0 0 0 0 0.00845542891458015 0 0 0 0 0 0 0 0 0 0 0.0186667295721263 0 0.018212333307326 0.00339485868187887 0 0 0.00994396424849104 0 0 0.00159832176791828 0.00227306466274723 0 0.0294409751015286 0 0 0 0 0 0 0 0 0 0 0 0 0 0 0 0 0 0 0 0 0 0 0 0 0 0 0 0 0 0 0 0 0.0161476097797156 0 0 0 0 0.0212421164842476 0.0315017925092114 0 0 0.30615110329237 0 0 0 0 0.0111458357903091 0.0494856836444192 0.183650294983553 0.0540572739319329 0.0752431356102341 0 0 0.0550866871641341 0.00506037915455155 0 0 0.0244252262678041 0 0
0 0 0 0 0 0 0 0 0 0 0 0 0 0 0 0 0 0 0 0 0 0 0 0 0 0 0 0 0 0 0 0 0 0 0 0 0 0 0 0 0 0 0 0 0 0 0 0 0 0 0 0 0 0 0 0 0 0 0 0 0 0 0 0 0 0 0 0 0 0 0 0 0 0 0 0 0 0 0 0 0 0 0 0 0 0 0 0 0 0.00492311274180069 0 0 0 0 0 0 0 0 0 0 0 0 0 0 0 0 0 0 0 0 0 0 0 0 0 0 0 0 0 0 0 0 0 0 0 0 0 0 0 0 0 0 0 0 0 0 0 0 0 0 0 0 0 0 0 0 0 0 0 0 0.0328831330216942 0 0 0 0 0 0 0 0 0 0 0 0 0 0 0 0 0 0 0 0 0.0266242346286719 0 0 0 0 0 0 0 0 0 0 0 0 0 0 0 0.0489881414581033 0 0.0412370688233174 0 0.00404255161975078 0 0 0 0 0 0 0 0 0 0 0 0 0 0 0 0 0 0 0 0 0 0 0 0 0 0 0 0 0 0 0 0 0 0 0 0 0 0 0 0 0 0 0 0 0.00371213039068399 0.00214913070906396 0 0 0 0 0.00427955487369844 0.00238754114006334 0 0 0 0 0 0 0 0 0.00780375943977352 0.0256017503988865 0.00618487701025502 0.0117932586838604 0 0 0.0104467397784563 0 0 0 0 0 0 0 0 0 0 0 0 0 0 0 0 0 0 0 0 0 0 0 0 0 0.0194265259008368 0 0 0 0 0 0 0 0 0 0 0.00335844231265707 0 0 0 0.0282217450957487 0.158410495964052 0.0281699265996836 0.177016705486061 0 0 0.0155362791308451 0 0 0 0 0 0.0109529735658174 0.147306343809079 0.0361404438598401 0 0 0.0192233924266862 0.00559997266055718 0.117579768470056
0 0 0 0 0 0 0 0 0 0 0 0 0 0 0 0 0 0 0 0 0 0 0 0 0 0 0 0 0 0 0 0 0 0 0 0 0 0 0.00117734101995724 0 0 0 0 0 0 0 0 0 0 0 0 0 0 0 0 0 0 0 0 0 0 0 0 0 0 0 0 0 0 0 0 0 0 0 0 0 0 0 0 0 0 0 0 0 0 0.00204391514850283 0 0 0.00203472312275956 0.02717196907114 0 0 0 0 0 0 0 0 0 0 0 0 0 0 0 0 0 0 0 0 0 0 0 0 0 0 0 0 0 0 0 0 0 0 0 0 0 0 0 0 0 0 0 0 0 0 0 0 0 0 0 0 0 0 0 0.00611032888063391 0 0 0 0 0 0 0 0 0 0 0 0 0 0 0 0 0 0 0 0 0 0 0 0 0 0 0 0 0 0 0 0 0 0 0 0 0 0 0 0 0 0 0 0 0 0 0 0 0 0 0 0 0 0 0 0 0 0.00572393513111387 0.0137584387940961 0.00653205499623088 0 0 0 0 0 0 0 0 0.00324796339923919 0 0 0 0 0 0 0 0 0 0 0.00232525182862854 0 0 0 0 0 0.00822938452034202 0 0 0 0.00232632970689293 0.0149535664020516 0.00874518854635318 0 0.00185028120043181 0.00327025361434492 0.00313578541563646 0.0158494095743683 0.00906175571541036 0 0.00757509328531496 0.0140192048907012 0 0.0324791885912034 0.00710549757962615 0.0216911855008797 0.00482909132033158 0.0330889736658315 0.0686514219130837 0.0202215137206723 0.0237698257449817 0.00518870864430723 0.00740330498665553 0 0 0.012940173525316 0 0 0 0 0 0 0 0 0 0 0 0 0 0 0 0 0 0 0 0 0 0 0 0.0024380385368593 0 0 0 0 0 0 0 0 0 0 0.00472030957337026 0 0 0 0 0.166425777664626 0.0124288663798074 0 0 0 0 0 0.0428013936231978 0 0 0 0.00419032403100944 0.207563364086214 0.111512051720541 0.0310758508602927 0.0203329640670432 0 0 0
0 0 0 0 0 0 0 0 0 0 0 0 0 0 0 0 0 0 0 0 0 0 0 0 0 0 0 0 0 0 0 0 0 0 0 0 0 0 0 0 0 0 0 0 0 0 0 0 0 0 0 0 0 0 0 0 0 0 0 0 0 0 0 0 0 0 0 0 0 0 0 0 0 0 0 0 0 0 0 0 0 0 0 0 0 0 0 0 0 0 0 0 0 0 0 0 0 0 0 0 0.0102074524237147 0.0124625628006378 0 0.00309773401505119 0 0 0 0 0 0 0 0 0 0 0 0 0 0 0 0 0 0 0 0 0 0 0 0 0 0 0 0 0 0 0 0 0 0 0 0 0.00398871592730106 0.0146855538491316 0 0 0.0391036185367616 0 0 0 0.0139248485841288 0.0031399423201198 0.101142100718206 0.0137667844890766 0 0.00940527241924639 0 0 0 0 0 0 0 0 0 0 0 0 0 0 0 0 0 0 0 0 0 0 0 0 0 0 0 0 0 0 0 0 0 0 0.00595386725141943 0 0 0 0 0 0 0 0 0 0 0 0 0 0 0 0 0 0 0.0120782052523863 0 0 0 0 0 0 0 0 0 0 0 0 0 0 0 0 0 0 0 0 0 0 0 0 0 0 0 0 0 0 0 0 0 0 0 0 0 0 0.00329397862838956 0 0.00310383624106776 0 0 0 0 0 0 0 0 0 0.0280551264893957 0 0 0 0 0 0 0 0 0 0 0 0 0 0 0 0 0 0 0 0 0 0 0 0 0 0 0 0 0 0.0109379039387766 0 0 0.0170109437483851 0 0 0 0 0.0114596625275098 0.00566816183917561 0 0 0.380702874121189 0 0.00498203842573647 0 0 0.214687081618656 0 0 0 0 0 0 0.00467598899095437 0 0 0.00521467498648248 0 0 0.0672510698571008
0 0 0 0 0 0 0 0 0 0 0 0 0 0 0 0 0 0 0 0 0 0 0 0 0 0 0 0 0 0 0 0 0.00302349023695064 0 0.00228385610414151 0 0 0 0 0 0 0 0 0 0 0 0 0 0 0 0 0 0 0 0 0 0 0 0 0 0 0 0 0 0 0 0 0 0 0 0 0 0 0 0 0 0 0 0 0 0 0 0 0 0 0 0 0 0 0 0 0 0 0 0 0 0 0 0 0 0.0214094436879791 0.000736345059801972 0 0 0 0 0 0 0 0 0 0 0 0 0 0 0 0 0 0 0 0 0 0 0 0 0 0 0 0 0 0 0 0 0 0 0 0 0 0 0.0109068253230735 0 0 0 0 0 0 0 0 0 0.000769439219793072 0 0 0 0 0 0 0 0 0 0.00135462304802897 0 0 0 0 0 0 0.00350472662632257 0 0.0073403950705816 0.00221404390881841 0.033204931067052 0 0 0 0 0 0 0 0 0 0 0 0 0 0 0 0.0385608974400335 0.171216939944439 0.0349420115087715 0 0.00326347091822697 0 0 0 0.00958012930990668 0.00209944536281331 0.00192894606864279 0 0 0 0 0.00273936869610944 0 0 0.00149488135329375 0 0.00100968270780521 0 0 0 0 0 0 0 0.025798273339789 0.0171529964898573 0 0 0 0 0 0 0 0 0 0 0.00314733013842167 0 0 0 0 0 0 0 0.000224561069292234 0 0.00635135964085279 0 0 0 0 0.00243909302789923 0.00141467395618155 0 0 0 0.014038712749265 0.00338238556423188 0 0.000829013338489737 0 0.00135786111312225 0.00097631264664073 0.00242996971678453 0 0.00572864200077584 0 0.0778632262129261 0.00391103436622017 0.00524139663296844 0 0 0 0 0 0 0 0 0 0 0 0 0 0 0 0 0 0 0 0 0 0 0 0.0163060313776083 0 0 0 0.00282109734738146 0 0 0.00470699158947385 0 0 0 0 0.00142443039113558 0 0.0270992499181003 0.0260266668418428 0.0998076090491339 0.049913403889148 0.00661704705062786 0 0.0597158657252632 0.023011269754542 0.10540049415445 0.00195765554910473 0 0 0 0.00703924391735301 0.000917755652296789 0.00193267907475733 0 0.0244277291692628 0 0.0150040448822135 0
