# Supplementary material for: Recovery of neural dynamics criticality in personalized whole-brain models of stroke
Source: Nat Commun. 2022 Jun 27;13:3683. doi: 10.1038/s41467-022-30892-6 (PMC9237050; doi:10.1038/s41467-022-30892-6)
Supplement: Supplementary file 3 — Source Data [file 41467_2022_30892_MOESM3_ESM.zip › Source_Data/Tables/Table1/Structural_Connectivity/patients/pat_1_124_318_21_.txt]

0 0 0 0.0649829940113409 0 0.170257470038439 0.021995363385077 0 0.0183496338796286 0.0506408253244733 0.221367711732176 0.017052592069479 0 0 0 0 0 0 0 0 0 0 0 0 0 0 0 0 0 0.21725722449944 0.0699388204743751 0 0 0 0 0 0 0.0626416459091792 0 0 0 0 0 0 0 0 0 0 0 0 0 0 0 0 0 0 0 0 0 0 0 0 0 0 0 0 0 0 0 0 0 0 0 0 0 0 0 0 0 0 0 0 0 0 0 0 0 0 0 0 0 0 0 0.0214913920534266 0 0 0 0 0 0 0 0 0 0 0 0 0 0 0 0 0 0 0 0 0 0 0 0 0 0 0 0 0 0 0 0 0 0.0087193201862806 0 0 0.0346021317250548 0 0 0.0207028747116291 0 0 0 0 0 0 0 0 0 0 0 0 0 0 0 0 0 0 0 0 0 0 0 0 0 0 0 0 0 0 0 0 0 0 0 0 0 0 0 0 0 0 0 0 0 0 0 0 0 0 0 0 0 0 0 0 0 0 0 0 0 0 0 0 0 0 0 0 0 0 0 0 0 0 0 0 0 0 0 0 0 0 0 0 0 0 0 0 0 0 0 0 0 0 0 0 0 0 0 0 0 0 0 0 0 0 0 0 0 0 0 0 0 0 0 0 0 0 0 0 0 0 0 0 0 0 0 0 0 0 0 0 0 0 0 0 0 0 0 0 0 0 0 0 0 0 0 0 0 0 0 0 0 0 0 0 0 0 0 0 0 0 0 0 0 0 0 0 0 0 0 0 0 0 0 0 0 0 0 0 0 0 0 0
0 0 0.142476521732369 0 0.0608775762406895 0 0 0 0 0.0516372298470134 0.0563462853990995 0.146336723060093 0 0 0 0 0.142398639519665 0 0.0870717329388376 0.0587644449486486 0 0 0 0 0 0 0 0 0 0.0778511366679696 0.124877370866583 0 0 0 0 0 0 0 0 0 0 0 0 0 0 0 0 0 0 0 0 0 0 0 0 0 0 0 0 0 0 0 0 0 0 0 0 0 0 0.0513623387790317 0 0 0 0 0 0 0 0 0 0 0 0 0 0 0 0 0 0 0 0 0 0 0 0 0 0 0 0 0 0 0 0 0 0 0 0 0 0 0 0 0 0 0 0 0 0 0 0 0 0 0 0 0 0 0 0 0 0 0 0 0 0 0 0 0 0 0 0 0 0 0 0 0 0 0 0 0 0 0 0 0 0 0 0 0 0 0 0 0 0 0 0 0 0 0 0 0 0 0 0 0 0 0 0 0 0 0 0 0 0 0 0 0 0 0 0 0 0 0 0 0 0 0 0 0 0 0 0 0 0 0 0 0 0 0 0 0 0 0 0 0 0 0 0 0 0 0 0 0 0 0 0 0 0 0 0 0 0 0 0 0 0 0 0 0 0 0 0 0 0 0 0 0 0 0 0 0 0 0 0 0 0 0 0 0 0 0 0 0 0 0 0 0 0 0 0 0 0 0 0 0 0 0 0 0 0 0 0 0 0 0 0 0 0 0 0 0 0 0 0 0 0 0 0 0 0 0 0 0 0 0 0 0 0 0 0 0 0 0 0 0 0 0 0 0 0 0 0
0 0.102612387233752 0 0 0.0874532687546876 0.0546186055796449 0 0 0.029482476586544 0.138456591892906 0.0252226459618451 0.0234631441285141 0 0 0 0.0107901178388284 0 0.144748124302833 0.0441510776611825 0 0 0 0 0 0 0 0 0 0 0 0 0 0 0 0 0 0 0 0 0 0 0 0 0 0 0 0 0 0 0 0 0 0 0 0 0 0 0 0 0 0 0 0 0 0 0 0 0 0 0.161462463692344 0 0 0 0 0 0 0 0 0 0 0 0 0 0 0 0 0 0 0 0 0 0 0 0 0 0 0 0 0 0 0 0 0 0 0 0 0 0 0 0 0.028956398571873 0.0315090865717207 0 0.01910674437592 0 0 0 0 0 0 0 0 0 0 0.0979668668474045 0 0 0 0 0 0 0 0 0 0 0 0 0 0 0 0 0 0 0 0 0 0 0 0 0 0 0 0 0 0 0 0 0 0 0 0 0 0 0 0 0 0 0 0 0 0 0 0 0 0 0 0 0 0 0 0 0 0 0 0 0 0 0 0 0 0 0 0 0 0 0 0 0 0 0 0 0 0 0 0 0 0 0 0 0 0 0 0 0 0 0 0 0 0 0 0 0 0 0 0 0 0 0 0 0 0 0 0 0 0 0 0 0 0 0 0 0 0 0 0 0 0 0 0 0 0 0 0 0 0 0 0 0 0 0 0 0 0 0 0 0 0 0 0 0 0 0 0 0 0 0 0 0 0 0 0 0 0 0 0 0 0 0 0 0 0 0 0 0 0 0 0 0 0 0 0 0 0 0 0 0 0 0 0 0 0 0 0 0 0 0 0 0
0.0200158107749181 0 0 0 0 0.0120922839505999 0.0611353340558404 0 0.00815583040829139 0.00653986754498476 0.219663666490397 0.0502019879423462 0 0.0058539202917456 0.00353994504480034 0.00264905887519225 0 0 0 0.0781396774270288 0 0 0 0 0 0 0 0 0 0.056412555995221 0.0230047782102706 0 0 0.00693828215486163 0 0 0 0.0930875218737489 0 0 0 0 0 0 0 0 0 0 0 0 0 0 0 0 0.0547889358499637 0.00454579046366414 0 0.0229207856750434 0 0 0 0 0 0 0 0 0 0.00643033790475238 0 0 0 0.0202090982776453 0 0 0 0 0 0 0 0 0 0 0 0 0 0 0.00179851760336517 0 0 0 0 0 0 0.141809128143301 0 0 0 0 0 0 0 0 0 0 0 0 0 0 0 0 0 0 0 0 0 0 0 0 0 0 0 0 0 0 0.0135565965731892 0 0 0 0 0 0.0774250348944817 0 0 0.00908525357434689 0 0 0 0 0 0 0 0 0 0 0 0 0 0 0 0 0 0 0 0 0 0 0 0 0 0 0 0 0 0 0 0 0 0 0 0 0 0 0 0 0 0 0 0 0 0 0 0 0 0 0 0 0 0 0 0 0 0 0 0 0 0 0 0 0 0 0 0 0 0 0 0 0 0 0 0 0 0 0 0 0 0 0 0 0 0 0 0 0 0 0 0 0 0 0 0 0 0 0 0 0 0 0 0 0 0 0 0 0 0 0 0 0 0 0 0 0 0 0 0 0 0 0 0 0 0 0 0 0 0 0 0 0 0 0 0 0 0 0 0 0 0 0 0 0 0 0 0 0 0 0 0 0 0 0 0 0 0 0 0 0 0 0 0 0 0 0 0 0 0 0 0 0 0 0 0 0 0 0 0 0 0 0 0
0 0.00454491746821775 0.00906542579965475 0 0 0.034194516649295 0 0.097893209171651 0.00836974422507332 0.232504277486612 0 0.0328382921304272 0 0.0265061970913155 0.0232384026549359 0.0245945813826381 0 0.161932736814724 0.0341282001218229 0 0 0 0 0 0 0 0 0 0.0687909248660296 0.00215983168521218 0.0131812363052328 0 0 0 0 0 0.0199753504923667 0.0178477918971895 0 0 0 0 0 0 0 0 0.00481591785084533 0 0 0 0 0 0 0 0 0 0 0 0 0 0 0 0 0 0 0 0 0 0 0 0 0 0 0.0322362185745526 0 0.00387299369705944 0 0 0 0 0 0 0 0 0 0.00346802938201552 0 0.00244791380266172 0 0 0 0 0 0.00406940509517021 0 0 0 0 0 0 0 0 0 0 0 0 0 0 0 0 0 0 0 0 0 0 0 0 0 0 0 0 0 0 0 0 0 0.00901396912313996 0 0 0.0153216820932185 0.0101016880870329 0.00348450367094909 0.0811233315577496 0 0 0.00608490208958437 0.0107473886159739 0.00144642011764775 0 0 0 0 0 0 0 0 0 0 0 0 0 0 0 0 0 0 0 0 0 0 0 0 0 0 0 0 0 0 0 0 0 0 0 0 0 0 0 0 0 0 0 0 0 0 0 0 0 0 0 0 0 0 0 0 0 0 0 0 0 0 0 0 0 0 0 0 0 0 0 0 0 0 0 0 0 0 0 0 0 0 0 0 0 0 0 0 0 0 0 0 0 0 0 0 0 0 0 0 0 0 0 0 0 0 0 0 0 0 0 0 0 0 0 0 0 0 0 0 0 0 0 0 0 0 0 0 0 0 0 0 0 0 0 0 0 0 0 0 0 0 0 0 0 0 0 0 0 0 0 0 0 0 0 0 0 0 0 0 0 0 0 0 0 0 0 0 0 0 0 0 0 0 0 0 0 0 0
0.0738060105959018 0 0.0132007447944969 0.0170184664450365 0.0797263965073384 0 0.00937491863331182 0 0.0440224404116447 0.163894665024243 0.0449354001202724 0.0429210463241962 0 0.0121198244203679 0.024135397278928 0.050250517342447 0 0.0723006111467039 0 0 0 0 0 0 0 0 0 0 0 0.0787942200565759 0.0404115821604205 0 0 0 0 0 0.0108561698940652 0.0299248836872636 0 0 0 0 0 0 0 0 0 0 0 0 0 0 0 0 0 0 0 0 0 0 0 0 0 0 0 0 0 0 0 0 0 0 0 0.00356769242369928 0 0 0 0 0 0 0 0 0 0 0 0.00982727811978668 0 0.00327666727810072 0 0 0 0 0 0.00779289161217741 0 0 0.00734423181925027 0 0 0 0 0 0 0 0 0 0 0 0 0 0 0 0 0 0 0 0 0 0 0 0 0 0 0 0 0 0 0.0166963503609034 0 0 0.0513154013687425 0 0 0.0411922581072555 0 0 0.0255146118058222 0.0238282483588129 0.00195107390223521 0 0 0 0 0 0 0 0 0 0 0 0 0 0 0 0 0 0 0 0 0 0 0 0 0 0 0 0 0 0 0 0 0 0 0 0 0 0 0 0 0 0 0 0 0 0 0 0 0 0 0 0 0 0 0 0 0 0 0 0 0 0 0 0 0 0 0 0 0 0 0 0 0 0 0 0 0 0 0 0 0 0 0 0 0 0 0 0 0 0 0 0 0 0 0 0 0 0 0 0 0 0 0 0 0 0 0 0 0 0 0 0 0 0 0 0 0 0 0 0 0 0 0 0 0 0 0 0 0 0 0 0 0 0 0 0 0 0 0 0 0 0 0 0 0 0 0 0 0 0 0 0 0 0 0 0 0 0 0 0 0 0 0 0 0 0 0 0 0 0 0 0 0 0 0 0 0 0 0
0.0309255757700607 0 0 0.279065065231939 0 0.0304066520353021 0 0 0.0526427020368197 0.0305182328326449 0.0750741801943361 0 0 0 0 0 0 0 0 0 0 0 0 0 0 0 0 0 0 0 0 0 0 0 0 0 0 0.119147659711092 0 0 0 0 0 0 0 0 0 0 0 0 0 0 0 0 0 0.0167406068920125 0 0 0 0 0 0 0 0 0 0 0 0 0 0 0 0 0 0 0 0 0 0 0 0 0 0 0 0 0 0 0 0 0 0 0 0 0 0.087332173220345 0 0 0 0 0 0 0 0 0 0 0 0 0 0 0 0 0 0 0 0 0 0 0 0 0 0 0 0 0 0 0 0 0 0 0 0 0.27041639117919 0 0 0 0 0 0 0 0 0 0 0 0 0 0 0 0 0 0 0 0 0 0 0 0 0 0 0 0 0 0 0 0 0 0 0 0 0 0 0 0 0 0 0 0 0 0 0 0 0 0 0 0 0 0 0 0 0 0 0 0 0 0 0 0 0 0 0 0 0 0 0 0 0 0 0 0 0.0077307608962577 0 0 0 0 0 0 0 0 0 0 0 0 0 0 0 0 0 0 0 0 0 0 0 0 0 0 0 0 0 0 0 0 0 0 0 0 0 0 0 0 0 0 0 0 0 0 0 0 0 0 0 0 0 0 0 0 0 0 0 0 0 0 0 0 0 0 0 0 0 0 0 0 0 0 0 0 0 0 0 0 0 0 0 0 0 0 0 0 0 0 0 0 0 0 0 0 0 0 0 0 0 0 0 0 0 0 0 0 0 0
0 0 0 0 0.274282795192472 0 0 0 0.0442045479583809 0.3633798883089 0 0.0242851055278926 0 0.0299920324632079 0.0233897629129675 0.00898388629687685 0 0.0223069440837781 0 0 0 0 0 0 0 0 0 0 0.0222583410539631 0 0 0 0 0 0 0 0.0182414741674368 0 0 0 0 0 0 0 0 0 0.0147106541645844 0 0 0 0 0 0 0 0 0 0 0 0 0 0 0 0 0 0 0 0 0 0 0 0 0 0 0.0220072550163146 0 0 0 0 0 0 0 0 0 0 0 0 0 0 0 0 0 0 0 0 0 0 0 0 0 0 0 0 0 0 0 0 0 0 0 0 0 0 0 0 0 0 0 0 0 0 0 0 0 0 0 0 0 0.00946784544197376 0 0 0 0.0124319324381034 0.0118262121715286 0.0982313228016195 0 0 0 0 0 0 0 0 0 0 0 0 0 0 0 0 0 0 0 0 0 0 0 0 0 0 0 0 0 0 0 0 0 0 0 0 0 0 0 0 0 0 0 0 0 0 0 0 0 0 0 0 0 0 0 0 0 0 0 0 0 0 0 0 0 0 0 0 0 0 0 0 0 0 0 0 0 0 0 0 0 0 0 0 0 0 0 0 0 0 0 0 0 0 0 0 0 0 0 0 0 0 0 0 0 0 0 0 0 0 0 0 0 0 0 0 0 0 0 0 0 0 0 0 0 0 0 0 0 0 0 0 0 0 0 0 0 0 0 0 0 0 0 0 0 0 0 0 0 0 0 0 0 0 0 0 0 0 0 0 0 0 0 0 0 0 0 0 0 0 0 0 0 0 0 0 0 0 0 0 0 0 0 0
0.012687947180111 0 0.0113658047733569 0.0183087491962872 0.031126927588095 0.0702186567362045 0.0258890120987659 0.05867390887504 0 0.256915330182396 0 0.0273411955640495 0 0.00646745335912381 0.0131420621302292 0.018225759571024 0 0.0115827929311793 0 0 0 0 0 0 0 0 0 0 0 0.022555807240768 0.0140561375549608 0 0 0 0 0 0.0123753951368751 0.0682822266575159 0 0 0 0 0 0 0 0 0 0 0 0 0 0 0 0 0 0 0 0 0 0 0 0 0 0 0 0 0 0 0 0 0 0 0 0 0 0 0 0 0 0 0 0 0 0 0 0 0.0051456336175489 0 0 0 0 0 0 0.018317899312478 0 0 0 0 0 0 0 0 0 0 0 0 0 0 0 0 0 0 0 0 0 0 0 0 0 0 0 0 0 0 0 0 0 0 0 0 0.139094601367006 0 0 0.133872983897545 0 0 0.0132930872719871 0.0110606277574526 0 0 0 0 0 0 0 0 0 0 0 0 0 0 0 0 0 0 0 0 0 0 0 0 0 0 0 0 0 0 0 0 0 0 0 0 0 0 0 0 0 0 0 0 0 0 0 0 0 0 0 0 0 0 0 0 0 0 0 0 0 0 0 0 0 0 0 0 0 0 0 0 0 0 0 0 0 0 0 0 0 0 0 0 0 0 0 0 0 0 0 0 0 0 0 0 0 0 0 0 0 0 0 0 0 0 0 0 0 0 0 0 0 0 0 0 0 0 0 0 0 0 0 0 0 0 0 0 0 0 0 0 0 0 0 0 0 0 0 0 0 0 0 0 0 0 0 0 0 0 0 0 0 0 0 0 0 0 0 0 0 0 0 0 0 0 0 0 0 0 0 0 0 0 0 0 0 0 0 0
0.00759741352666153 0.00311068965477052 0.0115811289964862 0.00318537431239563 0.18761002798867 0.056721048729813 0.0032563998045253 0.104650181861623 0.0557430915765933 0 0.00278904779833954 0.0229464872637831 0 0.0120983460120869 0.0138528224721681 0.0417354764677424 0 0.0802479591614744 0 0 0 0 0 0 0 0 0 0 0.0111099718208645 0.0125252668548031 0.0144225355070178 0 0 0 0 0 0.0286532674298717 0.0393875619953208 0 0 0 0 0 0 0 0 0 0.00289450541284122 0 0 0 0 0 0 0 0 0 0 0 0 0 0 0 0 0 0 0 0 0 0 0 0 0 0.0329398829080207 0 0.00396049161014512 0 0 0 0 0 0 0 0 0 0.0130991041939625 0.00148915921643859 0.0181088813211836 0 0 0 0 0 0.00310241125990473 0 0 0 0 0 0 0 0 0 0 0 0 0 0 0 0 0 0 0 0 0 0 0 0 0 0 0 0 0 0 0 0 0 0.00719982485307943 0 0 0.0508837628289921 0.00710226250780158 0 0.110497105182298 0 0 0.0118557957043889 0.0193931433047491 0.00424957046118338 0 0 0 0 0 0 0 0 0 0 0 0 0 0 0 0 0 0 0 0 0 0 0 0 0 0 0 0 0 0 0 0 0 0 0 0 0 0 0 0 0 0 0 0 0 0 0 0 0 0 0 0 0 0 0 0 0 0 0 0 0 0 0 0 0 0 0 0 0 0 0 0 0 0 0 0 0 0 0 0 0 0 0 0 0 0 0 0 0 0 0 0 0 0 0 0 0 0 0 0 0 0 0 0 0 0 0 0 0 0 0 0 0 0 0 0 0 0 0 0 0 0 0 0 0 0 0 0 0 0 0 0 0 0 0 0 0 0 0 0 0 0 0 0 0 0 0 0 0 0 0 0 0 0 0 0 0 0 0 0 0 0 0 0 0 0 0 0 0 0 0 0 0 0 0 0 0 0 0
0.0824339278281995 0.00842530762724643 0.00523666308128256 0.265568448642681 0 0.0386006640071875 0.0198836295669514 0 0 0.00692281433758953 0 0.0156938523217246 0 0 0 0 0 0 0 0.00323218177996563 0 0 0 0 0 0 0 0 0 0.163084650245657 0.0902909512547969 0 0 0.0107475167933415 0 0 0 0.0814449862327807 0 0 0 0 0 0 0 0 0 0 0 0 0 0 0 0 0.055127797973027 0.00932649137865471 0.00495100985748006 0.0202739299268362 0 0 0 0 0 0 0 0 0 0.00633444311733959 0 0 0 0.0342661026312731 0 0 0 0 0 0 0 0 0 0 0 0 0 0 0.0020663243616808 0 0 0 0 0 0 0.0230941550173046 0 0 0 0 0 0 0 0 0 0 0 0 0 0 0 0 0 0 0 0 0 0 0 0 0 0 0 0 0 0 0 0 0 0 0 0 0.0375724033320823 0 0 0.0154217486849182 0 0 0 0 0 0 0 0 0 0 0 0 0 0 0 0 0 0 0 0 0 0 0 0 0 0 0 0 0 0 0 0 0 0 0 0 0 0 0 0 0 0 0 0 0 0 0 0 0 0 0 0 0 0 0 0 0 0 0 0 0 0 0 0 0 0 0 0 0 0 0 0 0 0 0 0 0 0 0 0 0 0 0 0 0 0 0 0 0 0 0 0 0 0 0 0 0 0 0 0 0 0 0 0 0 0 0 0 0 0 0 0 0 0 0 0 0 0 0 0 0 0 0 0 0 0 0 0 0 0 0 0 0 0 0 0 0 0 0 0 0 0 0 0 0 0 0 0 0 0 0 0 0 0 0 0 0 0 0 0 0 0 0 0 0 0 0 0 0 0 0 0 0 0 0 0 0 0 0 0 0 0 0 0
0.00773392812567733 0.026649668590696 0.00593291611857515 0.0739191857199423 0.0801032987273845 0.0449049765247571 0 0.0211428648315713 0.0179334262604482 0.0693682837230131 0.0191138235457103 0 0 0.0919686825468048 0.061241157854347 0.00499810044820886 0.0108207533791193 0.00726094634909065 0.0133555036247578 0.0644077431901108 0 0 0 0 0 0 0 0 0 0.102159181708955 0.216053115118385 0 0 0 0 0 0 0.0059558682320376 0 0 0 0 0 0 0 0 0 0 0 0 0 0 0 0 0 0 0 0 0 0 0 0 0 0 0 0 0 0 0 0 0 0 0 0 0 0 0 0 0 0 0 0 0 0 0 0 0 0 0 0 0 0 0 0 0 0 0.00689549081571786 0 0 0 0 0 0 0 0 0 0 0 0 0 0 0 0 0 0 0 0 0 0 0 0 0 0 0 0 0 0 0 0 0 0.0258210131736239 0 0 0.0222600713910658 0 0 0 0 0 0 0 0 0 0 0 0 0 0 0 0 0 0 0 0 0 0 0 0 0 0 0 0 0 0 0 0 0 0 0 0 0 0 0 0 0 0 0 0 0 0 0 0 0 0 0 0 0 0 0 0 0 0 0 0 0 0 0 0 0 0 0 0 0 0 0 0 0 0 0 0 0 0 0 0 0 0 0 0 0 0 0 0 0 0 0 0 0 0 0 0 0 0 0 0 0 0 0 0 0 0 0 0 0 0 0 0 0 0 0 0 0 0 0 0 0 0 0 0 0 0 0 0 0 0 0 0 0 0 0 0 0 0 0 0 0 0 0 0 0 0 0 0 0 0 0 0 0 0 0 0 0 0 0 0 0 0 0 0 0 0 0 0 0 0 0 0 0 0 0 0 0 0 0 0 0 0 0 0
0 0 0 0 0 0 0 0 0 0 0 0 0 0 0 0.00114003545471494 0 0 0 0 0 0 0.00905299048939566 0 0.0047025599005386 0 0.0051014030465187 0 0 0 0 0.0243057283805426 0 0 0.105647857713258 0 0 0 0 0 0 0 0 0 0 0 0 0 0.020233921863344 0 0 0 0 0 0 0.0765934078107829 0.0631366633804467 0 0 0 0 0 0 0 0 0 0 0 0 0 0 0 0 0 0 0 0 0 0 0 0 0 0 0 0 0 0 0 0 0 0 0 0 0 0 0 0 0 0 0 0 0 0 0 0 0 0 0 0 0 0 0 0 0 0.149415810159117 0 0 0 0.0251693169372846 0.0383952609241844 0 0 0 0 0 0 0.00870389811369405 0 0 0 0 0 0 0 0 0 0 0 0 0 0 0 0 0 0 0 0 0 0 0 0 0 0 0 0 0 0 0 0 0 0 0 0 0 0 0 0 0.207510039230602 0 0 0 0 0 0 0 0 0 0 0 0 0 0 0 0 0 0 0 0.0114980807429338 0 0.0122979287556922 0 0 0 0 0 0.0107538436645779 0 0 0 0 0 0 0 0 0 0 0 0.0981965805663461 0 0 0 0 0 0 0 0 0 0 0 0 0 0 0 0 0 0 0 0 0 0 0 0 0 0 0 0 0 0 0 0 0 0 0 0 0 0 0 0 0 0 0 0 0 0 0 0 0 0 0 0 0.0049916651877419 0 0.0286130737534276 0.0899792413311785 0 0 0 0 0 0 0 0 0.00456069259367809 0 0 0 0 0 0 0 0 0 0 0 0 0 0 0 0 0 0 0 0 0 0 0 0 0 0 0 0 0 0 0 0 0 0 0 0 0 0 0 0 0 0 0 0 0
0 0 0 0.0103619812533973 0.0777279118234083 0.0152433436230313 0 0.0313898669071265 0.00509963172228234 0.0439673689358383 0 0.110560426080886 0 0 0.164190104977461 0.0632242314452119 0 0 0.0240156700737111 0.220733992645955 0 0 0 0 0 0 0 0 0 0 0.0620387687014984 0 0 0 0 0 0 0.00459824543872122 0 0 0 0 0 0 0 0 0 0 0 0 0 0 0 0 0 0 0 0 0 0 0 0 0 0 0 0 0 0 0 0 0 0 0 0 0 0 0 0 0 0 0 0 0 0 0 0 0 0 0 0 0 0 0 0 0 0 0 0 0 0 0 0 0 0 0 0 0 0 0 0 0 0 0 0 0 0 0 0 0 0 0 0 0 0 0 0 0 0.0460915067742407 0 0 0.0179503949377959 0 0 0.0123854340078765 0.0904211206515581 0 0 0 0 0 0 0 0 0 0 0 0 0 0 0 0 0 0 0 0 0 0 0 0 0 0 0 0 0 0 0 0 0 0 0 0 0 0 0 0 0 0 0 0 0 0 0 0 0 0 0 0 0 0 0 0 0 0 0 0 0 0 0 0 0 0 0 0 0 0 0 0 0 0 0 0 0 0 0 0 0 0 0 0 0 0 0 0 0 0 0 0 0 0 0 0 0 0 0 0 0 0 0 0 0 0 0 0 0 0 0 0 0 0 0 0 0 0 0 0 0 0 0 0 0 0 0 0 0 0 0 0 0 0 0 0 0 0 0 0 0 0 0 0 0 0 0 0 0 0 0 0 0 0 0 0 0 0 0 0 0 0 0 0 0 0 0 0 0 0 0 0 0 0 0 0 0 0 0 0 0 0 0
0 0 0 0.00823782408971325 0.0895892387486188 0.0399078526247259 0 0.0321832124965096 0.0136235101888812 0.0661854828338568 0 0.0967883592656577 0 0.215857417471571 0 0.0451734149941378 0 0.00920774678499091 0.00819637685925552 0.0195474794967335 0 0 0 0 0 0 0 0 0 0.00600080989696511 0.191858642851323 0 0 0 0 0 0 0.0113950907334147 0 0 0 0 0 0 0 0 0 0 0 0 0 0 0 0 0 0 0 0 0 0 0 0 0 0 0 0 0 0 0 0 0 0 0 0 0 0 0 0 0 0 0 0 0 0 0 0 0 0 0 0 0 0 0 0 0 0 0 0 0 0 0 0 0 0 0 0 0 0 0 0 0 0 0 0 0 0 0 0 0 0 0 0 0 0 0 0 0 0.0683750819829432 0 0 0.0240477504364252 0 0 0.0138314644593506 0.0375952317873404 0 0 0 0.00239801199758572 0 0 0 0 0 0 0 0 0 0 0 0 0 0 0 0 0 0 0 0 0 0 0 0 0 0 0 0 0 0 0 0 0 0 0 0 0 0 0 0 0 0 0 0 0 0 0 0 0 0 0 0 0 0 0 0 0 0 0 0 0 0 0 0 0 0 0 0 0 0 0 0 0 0 0 0 0 0 0 0 0 0 0 0 0 0 0 0 0 0 0 0 0 0 0 0 0 0 0 0 0 0 0 0 0 0 0 0 0 0 0 0 0 0 0 0 0 0 0 0 0 0 0 0 0 0 0 0 0 0 0 0 0 0 0 0 0 0 0 0 0 0 0 0 0 0 0 0 0 0 0 0 0 0 0 0 0 0 0 0 0 0 0 0 0 0 0 0 0 0 0 0 0 0 0 0 0 0 0
0 0 0.00176548782114608 0.00252397127659246 0.0388209190399626 0.0340189769486692 0 0.00506109656440593 0.00773549207530357 0.0816406873614873 0 0.00323416012749536 0.000798243465937145 0.0340314425636152 0.0184952296053462 0 0 0.0131112071558047 0.00518587841765449 0.00211185167665057 0 0 0.00112139734055967 0 0 0 0 0 0.00521886795364646 0.0135714791171054 0.0631163226179762 0 0.000787058897225684 0 0.0090442110624655 0 0.0118684140174055 0.0289086801999186 0 0 0.00613450727328222 0 0 0 0.0020105251711522 0 0 0 0 0 0.00286656061088373 0 0 0 0.0120432691668874 0.0036924784433673 0.00325638634422347 0.0092486761717277 0 0 0 0.00143427180007317 0 0 0 0 0.00143418730278975 0 0 0 0.00679236540391022 0.00758148778848568 0.000903004386346861 0.00585916152623726 0 0.0033173326889744 0 0 0 0.011067363258661 0 0 0 0 0 0.0326049751174627 0.000885101202924079 0.0108115672870074 0 0.000849648310057725 0.000963518630751331 0 0.000986059584308314 0 0 0 0 0 0 0 0.0014355368983791 0 0 0 0.0064507231605596 0.00175095706926209 0.00157506135930578 0 0 0 0 0 0.00135911501569889 0 0 0.00503458091071212 0.0011281868403729 0 0.00114781205216475 0 0 0 0 0 0 0 0 0.071526611583353 0 0 0.0143792252639248 0 0 0.0100670469571359 0.0445189913996318 0.00580389000272906 0.0358301138232713 0.145768157904823 0.0826917548200909 0.0244377419611797 0 0 0 0 0 0 0 0.0266974620149685 0 0 0.00431678258797643 0 0 0 0.00276258168290565 0 0 0 0 0 0 0 0 0 0 0 0 0 0 0 0 0 0 0 0 0 0 0 0 0 0 0 0 0 0 0 0 0 0 0 0 0 0 0 0 0 0 0 0 0 0 0 0 0 0 0 0 0 0 0 0 0 0.00440414391566649 0 0 0 0 0 0 0 0 0 0 0 0 0 0 0 0 0 0 0 0 0 0 0 0 0 0 0 0 0 0 0 0 0 0 0 0 0 0 0 0 0 0 0 0 0 0 0 0 0 0 0 0 0 0 0 0 0 0 0 0 0 0 0 0 0 0 0 0 0 0 0 0 0 0 0 0 0 0 0 0 0 0 0 0 0 0 0 0 0 0 0 0 0 0 0 0 0 0 0 0 0 0 0 0 0
0 0.0615267741193112 0 0 0 0 0 0 0 0 0 0.0256730411703065 0 0 0 0 0 0 0 0.0871381598919012 0.126685469978978 0 0 0 0 0 0 0 0 0.0294398402818937 0.0607522438697614 0 0 0 0 0 0 0 0 0 0 0 0 0 0 0 0 0 0 0 0 0 0 0 0 0 0 0 0 0.0700813567261009 0 0 0 0 0 0 0 0 0 0 0 0 0 0 0 0 0 0 0 0 0 0 0 0 0 0 0 0 0 0 0 0 0 0 0 0 0 0 0 0 0 0 0 0 0 0 0 0 0 0 0 0 0 0 0 0 0 0 0 0 0 0.0127996443438956 0.0609012951295129 0 0.465002174488339 0 0 0 0 0 0 0 0 0 0 0 0 0 0 0 0 0 0 0 0 0 0 0 0 0 0 0 0 0 0 0 0 0 0 0 0 0 0 0 0 0 0 0 0 0 0 0 0 0 0 0 0 0 0 0 0 0 0 0 0 0 0 0 0 0 0 0 0 0 0 0 0 0 0 0 0 0 0 0 0 0 0 0 0 0 0 0 0 0 0 0 0 0 0 0 0 0 0 0 0 0 0 0 0 0 0 0 0 0 0 0 0 0 0 0 0 0 0 0 0 0 0 0 0 0 0 0 0 0 0 0 0 0 0 0 0 0 0 0 0 0 0 0 0 0 0 0 0 0 0 0 0 0 0 0 0 0 0 0 0 0 0 0 0 0 0 0 0 0 0 0 0 0 0 0 0 0 0 0 0 0 0 0 0 0 0 0 0 0 0 0 0 0
0 0 0.0417509872294549 0 0.450584553515871 0.0862855250298735 0 0.022153161908402 0.00866624309371138 0.276726365433055 0 0.00828256842463435 0 0 0.00664577199702315 0.0231130865353884 0 0 0.0266144839998252 0 0 0 0 0 0 0 0 0 0.017011637734252 0 0 0 0 0 0 0 0 0 0 0 0 0 0 0 0 0 0 0 0 0 0 0 0 0 0 0 0 0 0 0 0 0 0 0 0 0 0 0 0 0 0 0 0 0 0 0 0 0 0 0 0 0 0 0 0 0 0 0 0 0 0 0 0 0 0 0 0 0 0 0 0 0 0 0 0 0 0 0 0 0 0 0 0 0 0 0 0 0 0 0 0 0 0 0 0 0 0 0.00662429995826158 0 0 0 0 0 0 0 0 0.0114633182921755 0.0140779968480725 0 0 0 0 0 0 0 0 0 0 0 0 0 0 0 0 0 0 0 0 0 0 0 0 0 0 0 0 0 0 0 0 0 0 0 0 0 0 0 0 0 0 0 0 0 0 0 0 0 0 0 0 0 0 0 0 0 0 0 0 0 0 0 0 0 0 0 0 0 0 0 0 0 0 0 0 0 0 0 0 0 0 0 0 0 0 0 0 0 0 0 0 0 0 0 0 0 0 0 0 0 0 0 0 0 0 0 0 0 0 0 0 0 0 0 0 0 0 0 0 0 0 0 0 0 0 0 0 0 0 0 0 0 0 0 0 0 0 0 0 0 0 0 0 0 0 0 0 0 0 0 0 0 0 0 0 0 0 0 0 0 0 0 0 0 0 0 0 0 0 0 0 0 0 0 0 0 0 0 0
0 0.0299721716082537 0.0211021081142177 0 0.157356888418725 0 0 0 0 0 0 0.0252442693294208 0 0.0377604799392843 0.00980267759551573 0.0151484545218059 0 0.0441010349353314 0 0 0 0 0 0 0 0 0 0 0.128357488692273 0.0191315857015987 0 0 0 0 0 0 0 0 0 0 0 0 0 0 0 0 0 0 0 0 0 0 0 0 0 0 0 0 0 0 0 0 0 0 0 0 0 0 0 0.470716183644102 0 0 0 0 0 0 0 0 0 0 0 0 0 0 0 0 0 0 0 0 0 0 0 0 0 0 0 0 0 0 0 0 0 0 0 0 0 0 0 0 0 0 0 0 0 0 0 0 0 0 0 0 0 0 0 0 0 0 0 0 0 0 0 0 0 0 0 0.00931280262573419 0.00469076102171754 0 0 0 0 0 0 0 0 0 0 0 0 0 0 0 0 0 0 0 0 0 0 0 0 0 0 0 0 0 0 0 0 0 0 0 0 0 0 0 0 0 0 0 0 0 0 0 0 0 0 0 0 0 0 0 0 0 0 0 0 0 0 0 0 0 0 0 0 0.0273030938520192 0 0 0 0 0 0 0 0 0 0 0 0 0 0 0 0 0 0 0 0 0 0 0 0 0 0 0 0 0 0 0 0 0 0 0 0 0 0 0 0 0 0 0 0 0 0 0 0 0 0 0 0 0 0 0 0 0 0 0 0 0 0 0 0 0 0 0 0 0 0 0 0 0 0 0 0 0 0 0 0 0 0 0 0 0 0 0 0 0 0 0 0 0 0 0 0 0 0 0 0 0 0 0 0 0 0 0 0 0 0
0 0.0213878107915348 0 0.229943470123752 0 0 0 0 0 0 0.00786732328366252 0.128721558681892 0 0.366963347115741 0.0247186210428636 0.00652259002834063 0.0734009657924477 0 0 0 0.0232810496310379 0 0 0 0 0 0 0 0 0.00612440188875851 0.026627863421627 0 0 0 0 0 0 0 0 0 0 0 0 0 0 0 0 0 0 0 0 0 0 0 0 0 0 0 0 0 0 0 0 0 0 0 0 0 0 0 0 0 0 0 0 0 0 0 0 0 0 0 0 0 0 0 0 0 0 0 0 0 0 0 0 0 0 0 0 0 0 0 0 0 0 0 0 0 0 0 0 0 0 0 0 0 0 0 0 0 0 0 0 0 0.0446958178060767 0 0 0 0.0251944683543741 0 0 0 0 0 0.0123662856165385 0 0 0 0.0021844264213538 0 0 0 0 0 0 0 0 0 0 0 0 0 0 0 0 0 0 0 0 0 0 0 0 0 0 0 0 0 0 0 0 0 0 0 0 0 0 0 0 0 0 0 0 0 0 0 0 0 0 0 0 0 0 0 0 0 0 0 0 0 0 0 0 0 0 0 0 0 0 0 0 0 0 0 0 0 0 0 0 0 0 0 0 0 0 0 0 0 0 0 0 0 0 0 0 0 0 0 0 0 0 0 0 0 0 0 0 0 0 0 0 0 0 0 0 0 0 0 0 0 0 0 0 0 0 0 0 0 0 0 0 0 0 0 0 0 0 0 0 0 0 0 0 0 0 0 0 0 0 0 0 0 0 0 0 0 0 0 0 0 0 0 0 0 0 0 0 0 0 0 0 0 0 0 0 0 0 0
0 0 0 0 0 0 0 0 0 0 0 0 0 0 0 0 0.129532239902079 0 0 0.0282592242407199 0 0 0 0 0 0 0 0 0 0 0 0 0 0 0 0 0 0 0 0 0 0 0 0 0 0.166409239694665 0 0 0 0 0 0 0 0 0 0 0 0 0 0.083457421072623 0.016796132089058 0 0.225176119686704 0 0 0 0 0 0 0 0 0 0 0 0 0 0 0 0 0 0 0 0 0 0 0 0 0 0 0 0 0 0 0 0 0 0 0 0 0 0 0 0 0 0 0 0 0 0 0 0 0 0 0 0 0 0 0 0 0 0 0 0 0 0 0 0 0 0.115067855688834 0 0 0 0 0 0.174224248614659 0 0 0 0 0 0 0 0 0 0 0 0 0 0 0 0 0 0 0 0 0 0 0 0 0 0 0 0 0 0 0 0 0 0 0 0 0 0 0 0 0 0 0 0 0 0 0 0 0 0 0 0 0 0 0 0 0 0 0 0 0 0 0 0 0 0 0 0 0 0 0 0 0 0.0228560966221927 0 0.00708702825015575 0 0 0 0 0 0 0 0.0146748115709636 0 0 0 0 0 0 0 0 0 0 0.0164595825673469 0 0 0 0 0 0 0 0 0 0 0 0 0 0 0 0 0 0 0 0 0 0 0 0 0 0 0 0 0 0 0 0 0 0 0 0 0 0 0 0 0 0 0 0 0 0 0 0 0 0 0 0 0 0 0 0 0 0 0 0 0 0 0 0 0 0 0 0 0 0 0 0 0 0 0 0 0 0 0 0 0 0 0 0 0 0 0 0
0 0 0 0 0 0 0 0 0 0 0 0 0 0 0 0 0 0 0 0 0 0 0 0 0 0 0 0 0 0 0 0 0 0 0 0 0 0 0 1 0 0 0 0 0 0 0 0 0 0 0 0 0 0 0 0 0 0 0 0 0 0 0 0 0 0 0 0 0 0 0 0 0 0 0 0 0 0 0 0 0 0 0 0 0 0 0 0 0 0 0 0 0 0 0 0 0 0 0 0 0 0 0 0 0 0 0 0 0 0 0 0 0 0 0 0 0 0 0 0 0 0 0 0 0 0 0 0 0 0 0 0 0 0 0 0 0 0 0 0 0 0 0 0 0 0 0 0 0 0 0 0 0 0 0 0 0 0 0 0 0 0 0 0 0 0 0 0 0 0 0 0 0 0 0 0 0 0 0 0 0 0 0 0 0 0 0 0 0 0 0 0 0 0 0 0 0 0 0 0 0 0 0 0 0 0 0 0 0 0 0 0 0 0 0 0 0 0 0 0 0 0 0 0 0 0 0 0 0 0 0 0 0 0 0 0 0 0 0 0 0 0 0 0 0 0 0 0 0 0 0 0 0 0 0 0 0 0 0 0 0 0 0 0 0 0 0 0 0 0 0 0 0 0 0 0 0 0 0 0 0 0 0 0 0 0 0 0 0 0 0 0 0 0 0 0 0 0 0 0 0 0 0 0 0 0 0 0 0 0 0 0 0 0 0 0 0 0
0 0 0 0 0 0 0 0 0 0 0 0 0.0390435989307486 0 0 0.0069071722461067 0 0 0 0 0 0 0 0 0.30849451896413 0.0708417558935532 0 0 0 0 0 0 0.0174604412157279 0 0.0412894587452859 0 0 0 0 0 0 0 0 0 0 0 0 0 0.0170452612804353 0 0 0 0 0 0 0 0 0 0 0 0 0 0 0 0 0 0 0 0 0 0 0 0 0 0.0714432781639868 0 0 0 0 0 0 0 0 0 0 0 0 0 0 0 0 0 0 0 0 0 0 0 0 0 0 0 0 0 0 0 0 0 0 0 0 0 0 0 0 0 0 0 0 0 0.265621198103768 0 0 0 0 0 0.0462683389867506 0 0.0754817896147389 0 0 0 0 0 0 0 0 0.0148070599889626 0 0 0 0 0 0 0 0 0 0 0 0 0 0 0 0 0 0 0 0 0 0 0 0 0 0 0 0 0 0 0 0 0 0 0 0.0252961278658056 0 0 0 0 0 0 0 0 0 0 0 0 0 0 0 0 0 0 0 0 0 0 0 0 0 0 0 0 0 0 0 0 0 0 0 0 0 0 0 0 0 0 0 0 0 0 0 0 0 0 0 0 0 0 0 0 0 0 0 0 0 0 0 0 0 0 0 0 0 0 0 0 0 0 0 0 0 0 0 0 0 0 0 0 0 0 0 0 0 0 0 0 0 0 0 0 0 0 0 0 0 0 0 0 0 0 0 0 0 0 0 0 0 0 0 0 0 0 0 0 0 0 0 0 0 0 0 0 0 0 0 0 0 0 0 0 0 0 0 0 0 0 0 0
0 0 0 0 0 0 0 0 0 0 0 0 0 0 0 0 0 0 0 0 0 0 0 0 0 0 0 0 0 0 0 0 0 0 0 0 0 0 0 0 0 0 0 0.22422199710592 0.0822147322721708 0 0 0 0 0.118341075729256 0 0 0 0 0 0 0 0 0 0 0 0 0 0 0 0 0 0 0 0 0 0 0 0 0 0 0 0 0 0.520781463085042 0 0 0 0 0 0 0 0 0 0 0 0 0 0 0 0 0 0 0 0 0 0 0 0 0 0 0 0 0 0 0 0 0 0 0 0 0 0 0 0 0 0 0 0 0 0 0 0 0 0 0 0 0 0 0 0 0 0 0 0 0 0 0 0 0 0 0 0 0 0 0 0 0 0 0 0 0 0 0 0 0 0 0 0 0 0 0 0 0 0 0 0 0 0 0 0 0 0 0 0 0 0 0 0 0 0 0.0544407318076103 0 0 0 0 0 0 0 0 0 0 0 0 0 0 0 0 0 0 0 0 0 0 0 0 0 0 0 0 0 0 0 0 0 0 0 0 0 0 0 0 0 0 0 0 0 0 0 0 0 0 0 0 0 0 0 0 0 0 0 0 0 0 0 0 0 0 0 0 0 0 0 0 0 0 0 0 0 0 0 0 0 0 0 0 0 0 0 0 0 0 0 0 0 0 0 0 0 0 0 0 0 0 0 0 0 0 0 0 0 0 0 0 0 0 0 0 0 0 0 0 0 0 0 0 0 0 0 0 0 0 0
0 0 0 0 0 0 0 0 0 0 0 0 0.0136127382675752 0 0 0 0 0 0 0 0 0 0.207062203669496 0 0 0.170526708962853 0 0 0 0 0 0.0274002904945216 0 0 0.0969501091096299 0.0646406912321641 0 0 0 0 0 0 0 0 0 0 0 0 0.289882151733627 0 0 0 0 0 0 0 0 0 0 0 0 0 0 0 0 0 0 0 0 0 0 0 0 0 0.112232626169649 0 0 0 0 0 0 0 0 0 0 0 0 0 0 0 0 0 0 0 0 0 0 0 0 0 0 0 0 0 0 0 0 0 0 0 0 0 0 0 0 0 0 0 0 0 0 0 0 0 0 0 0.0176924803604842 0 0 0 0 0 0 0 0 0 0 0 0 0 0 0 0 0 0 0 0 0 0 0 0 0 0 0 0 0 0 0 0 0 0 0 0 0 0 0 0 0 0 0 0 0 0 0 0 0 0 0 0 0 0 0 0 0 0 0 0 0 0 0 0 0 0 0 0 0 0 0 0 0 0 0 0 0 0 0 0 0 0 0 0 0 0 0 0 0 0 0 0 0 0 0 0 0 0 0 0 0 0 0 0 0 0 0 0 0 0 0 0 0 0 0 0 0 0 0 0 0 0 0 0 0 0 0 0 0 0 0 0 0 0 0 0 0 0 0 0 0 0 0 0 0 0 0 0 0 0 0 0 0 0 0 0 0 0 0 0 0 0 0 0 0 0 0 0 0 0 0 0 0 0 0 0 0 0 0 0 0 0 0 0 0 0 0 0 0 0 0
0 0 0 0 0 0 0 0 0 0 0 0 0 0 0 0 0 0 0 0 0 0 0.122839115827126 0 0.440541063486807 0 0 0 0 0 0 0 0 0 0 0 0 0 0 0 0 0 0 0 0 0 0 0 0.215313318139722 0 0 0 0 0 0 0 0 0 0 0 0 0 0 0 0 0 0 0 0 0 0 0 0 0 0 0 0 0 0 0 0 0 0 0.059744743211066 0.0460610841939307 0 0 0 0 0 0 0 0 0 0 0 0 0 0 0 0 0 0 0 0 0 0 0 0 0 0 0 0 0 0 0 0 0 0 0 0 0 0 0 0 0 0.115500675141349 0 0 0 0 0 0 0 0 0 0 0 0 0 0 0 0 0 0 0 0 0 0 0 0 0 0 0 0 0 0 0 0 0 0 0 0 0 0 0 0 0 0 0 0 0 0 0 0 0 0 0 0 0 0 0 0 0 0 0 0 0 0 0 0 0 0 0 0 0 0 0 0 0 0 0 0 0 0 0 0 0 0 0 0 0 0 0 0 0 0 0 0 0 0 0 0 0 0 0 0 0 0 0 0 0 0 0 0 0 0 0 0 0 0 0 0 0 0 0 0 0 0 0 0 0 0 0 0 0 0 0 0 0 0 0 0 0 0 0 0 0 0 0 0 0 0 0 0 0 0 0 0 0 0 0 0 0 0 0 0 0 0 0 0 0 0 0 0 0 0 0 0 0 0 0 0 0 0 0 0 0 0 0 0 0 0 0 0 0 0 0
0 0 0 0 0 0 0 0 0 0 0 0 0.0167377205850896 0 0 0 0 0 0 0 0 0 0 0 0 0 0 0 0 0 0 0 0 0 0 0 0 0 0 0 0 0 0 0 0 0 0 0 0 0 0 0 0 0 0 0 0 0 0 0 0 0 0 0 0 0 0 0 0 0 0 0 0 0 0 0 0 0 0 0 0 0 0 0 0 0 0 0 0 0 0 0 0 0 0 0 0 0 0 0 0 0 0 0 0 0 0 0 0.012019034540015 0 0 0 0 0 0 0 0 0.0174049549230079 0 0.0578591530199034 0.0830007684030517 0 0 0 0 0 0 0 0.00722603419897693 0 0 0 0 0 0 0 0 0 0 0 0 0 0 0 0 0 0 0 0 0 0 0 0 0 0 0 0 0 0 0 0 0 0.0186868799718117 0 0.0428925023052101 0 0 0 0.133156609551116 0.0429723444013513 0 0 0 0.211675708364269 0 0 0 0 0 0.0252642248179711 0 0 0 0 0.0394655546573386 0 0 0 0 0 0 0 0 0 0 0 0 0 0 0 0 0 0 0 0 0 0 0 0 0.0247831311034204 0.00560227524772201 0 0 0 0 0 0 0 0.0484457590622201 0.0426012916599088 0 0 0 0 0 0 0 0 0 0 0 0 0 0 0 0 0 0 0 0 0 0 0 0 0 0 0 0 0 0 0 0 0 0 0 0 0 0 0 0 0 0 0.0205072095839228 0 0.0888572767559307 0 0 0 0.0100244359580792 0.00898914276370449 0.0185121170175821 0 0 0 0 0 0 0 0 0 0.0141176629652856 0 0.00919820814311109 0 0 0 0 0 0 0 0 0 0 0 0 0 0 0 0 0 0 0 0 0 0 0 0 0 0 0 0 0 0 0 0 0 0 0
0 0 0 0 0 0 0 0 0 0 0 0 0 0 0 0 0 0 0 0 0 0 0 0 0 0 0 0 0 0 0 0 0 0 0 0 0 0 0 0 0 0 0 0 0 0 0 0 0 0 0 0 0 0.107884287095123 0 0 0 0 0 0.0152432243168215 0.0291135800610265 0 0 0 0.0185350432065541 0 0.0785115579820912 0.0581199952341198 0 0 0 0 0 0 0 0 0 0 0 0 0 0 0 0 0 0 0 0 0 0 0 0 0 0 0 0 0 0 0 0 0 0 0 0 0 0 0 0 0 0 0 0 0 0 0 0 0 0 0 0 0 0.0263749920376092 0 0.0467439640781351 0 0.0181164518956727 0 0 0 0.201424501474211 0 0 0 0 0 0 0 0 0 0 0 0 0 0 0 0 0 0 0 0 0 0 0 0 0 0 0 0 0 0 0 0 0 0 0 0 0 0 0 0 0 0 0 0.0232190826731334 0 0 0 0 0 0 0 0 0 0 0 0 0 0 0 0 0 0 0 0 0 0 0 0 0 0 0 0 0 0 0 0 0 0 0 0.0238455946854197 0 0 0 0 0 0 0 0 0.0357576071615873 0.0266608293897409 0 0 0 0 0 0 0 0 0 0 0 0 0 0 0 0 0 0 0 0 0 0 0 0 0 0 0 0 0 0 0 0 0 0 0 0 0 0 0 0 0 0 0 0 0 0 0 0 0.0205864167080035 0.0639324098859843 0.107524655702406 0 0 0 0 0 0 0 0 0.0364480053861526 0.0315764631147522 0.0303813379114556 0 0 0 0 0 0 0 0 0 0 0 0 0 0 0 0 0 0 0 0 0 0 0 0 0 0 0 0 0 0 0 0 0 0 0 0
0 0 0 0 0.408405983967245 0 0 0.0471636860992316 0 0.0817426672792429 0 0 0 0 0 0.0196295742097981 0 0.036296556960378 0.165275996905773 0 0 0 0 0 0 0 0 0 0 0 0 0 0 0 0 0 0.0347224715819943 0.00773952273899647 0 0 0 0 0 0 0 0 0.0433670638760354 0 0 0 0 0 0 0 0 0 0 0 0 0 0 0 0 0 0 0 0 0 0 0 0 0 0 0.043003148257606 0 0 0 0 0 0 0 0 0 0 0 0 0 0.00943456606288212 0 0 0 0 0 0 0 0 0 0 0 0 0 0 0 0 0 0 0 0 0 0 0 0 0 0 0 0 0 0 0 0 0 0 0 0 0 0 0 0 0 0 0 0.0108458258467954 0 0.0923729362140221 0 0 0 0 0 0 0 0 0 0 0 0 0 0 0 0 0 0 0 0 0 0 0 0 0 0 0 0 0 0 0 0 0 0 0 0 0 0 0 0 0 0 0 0 0 0 0 0 0 0 0 0 0 0 0 0 0 0 0 0 0 0 0 0 0 0 0 0 0 0 0 0 0 0 0 0 0 0 0 0 0 0 0 0 0 0 0 0 0 0 0 0 0 0 0 0 0 0 0 0 0 0 0 0 0 0 0 0 0 0 0 0 0 0 0 0 0 0 0 0 0 0 0 0 0 0 0 0 0 0 0 0 0 0 0 0 0 0 0 0 0 0 0 0 0 0 0 0 0 0 0 0 0 0 0 0 0 0 0 0 0 0 0 0 0 0 0 0 0 0 0 0 0 0 0 0 0 0 0 0 0 0 0 0
0.0522001072368654 0.00751088105491735 0 0.0440047417062849 0.00279111150312796 0.0436722908456347 0 0 0.00783775320082082 0.0200594566413508 0.105224903667924 0.0541208794398537 0 0 0.00201148859007398 0.0111111262855232 0.00657359692313117 0 0.00536211188432586 0.00162344624604004 0 0 0 0 0 0 0 0 0 0 0.336145091791307 0 0.00260233632727124 0.0117216235739177 0.00193528670134122 0 0 0.0447103426951801 0 0 0 0 0 0 0 0 0 0 0 0 0 0 0 0 0.0302965746970228 0.00366117577195097 0.0043217371149326 0.00343955496251084 0 0 0 0 0 0 0 0 0 0 0 0 0 0.0226675387454631 0 0 0 0 0 0 0 0 0 0 0 0 0 0 0.00926495436179585 0 0 0 0 0 0 0.0259414186196333 0 0.00287358924779941 0.0267502283351642 0 0 0 0 0 0 0 0.00188915494403174 0 0 0 0 0 0 0 0.0196983471254121 0 0 0 0 0 0 0 0 0.0193747692122101 0 0 0.003640513288974 0 0 0.00970542199052117 0 0 0.0215820569032943 0 0 0.00928413951737141 0.00361285058907529 0 0 0 0.00299082522885255 0 0 0 0 0 0 0 0 0.0142938626320981 0 0 0.00238717251156242 0 0 0 0 0 0 0 0 0 0 0 0 0 0 0 0 0 0 0 0 0 0 0 0 0 0 0 0 0 0 0 0 0 0 0 0 0 0 0 0 0 0 0 0 0 0 0 0 0 0 0 0 0 0 0 0 0 0 0 0 0 0 0 0 0 0 0 0 0 0 0 0 0 0 0 0 0 0 0 0 0 0 0 0 0 0 0 0 0 0 0 0 0 0 0 0 0 0 0 0 0 0 0 0 0 0 0.00110553788543163 0 0 0 0 0 0 0 0 0 0 0 0 0 0 0 0 0 0 0 0 0 0 0 0 0 0 0 0 0 0 0 0 0 0 0 0 0 0 0 0 0 0 0 0 0 0 0 0 0 0 0 0 0 0 0 0 0 0 0 0
0.00948031056643725 0.00679699211405281 0 0.0101239232022066 0.00960993648557804 0.0126364347563503 0 0 0.00275553734353492 0.0130310942898388 0.0328667507818917 0.0645736097727396 0 0.0154240336340553 0.0362824132618763 0.0291527602616344 0.00765309381621171 0 0 0.00398215027596333 0 0 0 0 0 0 0 0 0 0.189641711970193 0 0 0.00174453199926013 0.0119976735786831 0.00250181562417817 0 0 0.0151056152216821 0 0 0 0 0 0 0 0 0 0 0 0 0.00224544420985242 0 0 0 0.0477590167966288 0 0 0.00941414257014136 0.0025658088334566 0 0 0.000702613368259163 0 0 0 0 0 0 0 0 0 0.0196578800965781 0.000877437038667777 0 0 0.00139042975839823 0 0 0 0 0 0 0 0 0 0.0367037574158852 0.00813927622437188 0 0 0 0 0 0 0.0807220708925535 0 0.0294998949832818 0.0860461051673019 0 0 0 0 0 0 0 0.00161569064978958 0 0 0 0 0 0 0 0.00225042816434422 0 0 0 0 0 0 0 0 0 0 0 0.0072207230066025 0 0 0.101897214922494 0 0 0.00529463229358976 0 0 0.00449587671839909 0.00924965077011271 0 0.0236617538524051 0 0.00257596549204882 0.00124774830446728 0 0 0 0 0 0 0 0.0317837221369922 0 0 0.00261178985859133 0 0 0 0.00373462739570823 0 0 0 0 0 0 0 0 0 0 0 0 0 0 0 0 0 0 0 0 0 0 0 0 0 0 0 0 0 0 0 0 0 0 0 0 0 0 0 0 0 0 0 0 0 0 0 0 0 0 0 0 0 0 0 0 0 0 0 0 0 0 0 0 0 0 0 0 0 0 0 0 0 0 0 0 0 0 0 0 0 0 0 0 0 0 0 0 0 0 0 0 0 0 0 0 0 0 0 0 0 0 0.00127591012271063 0 0 0 0 0 0 0 0 0 0 0 0 0 0 0 0 0 0 0 0 0 0 0 0 0 0 0 0 0 0 0 0 0 0 0 0 0 0 0 0 0 0 0 0 0 0 0 0 0 0 0 0 0 0 0 0 0 0 0 0
0 0 0 0 0 0 0 0 0 0 0 0 0.0876189041428497 0 0 0 0 0 0 0 0 0 0 0 0.0341218984258597 0 0 0 0 0 0 0 0 0 0.216404003610259 0.0864688282126548 0 0 0 0 0 0 0 0 0 0 0 0 0.112149816570974 0 0 0 0 0 0 0 0 0 0 0 0 0 0 0 0 0 0 0 0 0 0 0 0 0 0 0 0 0 0 0 0 0 0 0 0 0 0 0 0 0 0 0 0 0 0.00705815253375216 0 0 0 0 0 0.0562698905533793 0.0812631272195065 0 0 0 0 0 0 0 0 0 0 0 0 0 0 0 0 0 0 0 0 0 0 0 0 0 0 0 0 0 0 0 0 0 0 0 0 0 0 0 0 0 0 0 0 0 0 0 0 0 0 0.0273787202634437 0 0 0 0 0 0 0 0 0 0 0 0 0 0 0.0701085197515302 0 0 0 0 0 0 0 0 0 0 0 0 0 0 0 0 0 0 0 0.127463635530473 0 0.0400483895011415 0 0 0 0 0 0 0 0 0 0 0 0 0 0 0 0 0 0 0 0 0 0 0 0 0 0 0 0 0 0 0 0 0 0 0 0 0 0 0 0 0 0 0 0 0 0 0 0 0 0 0 0 0 0 0 0 0 0 0 0 0 0 0 0 0 0 0 0.00555095494547048 0 0 0 0 0 0.0480951587387059 0 0 0 0 0 0 0 0 0 0 0 0 0 0 0 0 0 0 0 0 0 0 0 0 0 0 0 0 0 0 0 0 0 0 0 0 0 0 0 0 0 0 0 0 0 0 0 0 0 0 0 0 0 0
0 0 0 0 0 0 0 0 0 0 0 0 0 0 0 0.0062501013284219 0 0 0 0 0 0 0.0225109734123067 0 0 0 0 0 0 0.0252413366390897 0.029993059683265 0 0 0.2014161629278 0.205475989307867 0 0 0 0 0 0 0 0 0 0 0 0 0 0 0 0 0 0 0 0 0 0 0 0 0 0 0 0 0 0 0 0 0 0 0 0 0 0 0 0 0 0 0 0 0 0 0 0 0 0 0 0 0 0.0214075446394176 0 0 0 0.0251448668702798 0 0 0 0 0 0 0 0.160816166771087 0.20704915943599 0 0.0269449530238216 0 0 0 0 0 0 0 0 0 0 0 0 0 0 0 0 0 0 0 0 0 0 0.0197314633943069 0 0 0 0 0 0 0 0 0 0 0 0 0 0 0 0 0 0 0 0 0 0 0 0 0 0.0480182225663476 0 0 0 0 0 0 0 0 0 0 0 0 0 0 0 0 0 0 0 0 0 0 0 0 0 0 0 0 0 0 0 0 0 0 0 0 0 0 0 0 0 0 0 0 0 0 0 0 0 0 0 0 0 0 0 0 0 0 0 0 0 0 0 0 0 0 0 0 0 0 0 0 0 0 0 0 0 0 0 0 0 0 0 0 0 0 0 0 0 0 0 0 0 0 0 0 0 0 0 0 0 0 0 0 0 0 0 0 0 0 0 0 0 0 0 0 0 0 0 0 0 0 0 0 0 0 0 0 0 0 0 0 0 0 0 0 0 0 0 0 0 0 0 0 0 0 0 0 0 0 0 0 0 0 0 0 0 0 0 0 0 0 0 0 0
0 0 0 0.0181506029431247 0 0 0 0 0 0 0.0232556768175245 0 0 0 0 0 0 0 0 0 0 0 0 0 0 0 0 0 0 0.0393100115302377 0.0713190171920547 0 0.0696403258140372 0 0.0323503344851539 0 0 0.00742647865567372 0 0 0 0 0 0 0 0 0 0 0 0 0 0 0 0 0.306091128733982 0 0.00645899157796529 0 0 0 0 0 0 0 0 0 0 0 0 0 0 0.203521030665426 0 0 0 0 0 0 0 0 0 0 0 0 0 0 0 0 0 0 0 0 0 0 0 0 0 0 0 0 0 0.0202258201834625 0 0 0 0 0 0 0 0 0 0 0 0 0 0 0 0 0 0 0 0 0 0 0 0 0 0 0 0 0 0 0 0 0 0 0 0 0 0.0446692910144515 0 0 0 0 0 0 0 0 0 0 0 0 0 0 0 0 0 0 0 0 0 0 0 0 0 0 0 0 0 0 0 0 0 0 0 0 0 0 0 0 0 0 0 0 0 0 0 0 0.0157915224952258 0.0407636243717889 0 0 0 0 0 0.00695569515243489 0 0 0 0 0 0 0 0 0 0 0 0 0 0 0 0 0 0 0 0 0 0 0 0 0 0 0 0 0 0 0 0 0 0 0 0 0 0 0 0.00613771863910168 0 0 0 0 0 0 0 0 0 0 0 0 0 0 0 0 0 0 0 0 0 0.0195418509887176 0 0 0 0 0 0 0 0 0 0 0 0 0 0 0 0 0 0 0 0 0 0 0 0 0 0 0 0 0 0 0 0 0 0 0 0 0 0 0 0.00860270861030723 0 0.0044526930090362 0.00526421638141859 0 0 0.00816121013254389 0.014629676231049 0 0 0 0 0 0 0 0 0.0101192931614294 0 0 0 0.0171610812138531
0 0 0 0 0 0 0 0 0 0 0 0 0.147348653825892 0 0 0.0180152026570258 0 0 0 0 0 0 0.0133526322636371 0 0.0467113717821756 0 0 0 0 0.00470850325011652 0.0107891136965876 0.083726240704874 0.0515406293948674 0.0234693432543948 0 0.0299862149995968 0 0 0 0 0.00716385229056948 0.0064310789781356 0 0 0 0 0 0 0.0648312107185057 0 0 0 0 0 0 0.00835851946301762 0.025355965863588 0 0 0 0 0 0 0 0 0 0 0 0 0 0 0 0 0 0 0 0 0 0 0 0 0 0 0.00607436709935972 0.00410072786569028 0 0 0 0 0 0 0 0.00688274834417281 0 0 0 0 0 0 0 0.087709996351385 0.0393860785246369 0 0 0 0 0 0 0 0 0 0 0 0 0.011410539511853 0 0 0 0 0 0 0 0 0 0 0 0.0427918554236968 0 0 0 0 0 0 0 0 0 0 0.00161997901903383 0 0.00177130571469537 0 0 0 0 0 0 0 0.00471564430917894 0 0 0 0 0.00629411951338531 0 0 0 0 0 0 0 0 0 0 0 0 0 0 0.0144771168103643 0 0 0 0 0 0 0 0 0 0 0 0 0 0 0 0 0 0 0 0.0210149423946195 0 0.062336248673362 0 0 0 0 0 0.056629554692439 0 0 0 0 0 0 0 0 0 0 0 0.0691455573822459 0 0 0 0 0 0 0 0 0 0 0 0 0 0 0 0 0 0 0 0 0 0 0 0 0 0 0 0 0 0 0 0 0 0 0 0 0 0 0 0 0 0 0 0 0 0 0 0 0 0.0127072430308783 0 0 0 0 0 0.00914344219601957 0 0 0 0 0 0 0 0 0 0 0 0 0 0 0 0 0 0 0 0 0 0 0 0 0 0 0 0 0 0 0 0 0 0 0 0 0 0 0 0 0 0 0 0 0 0 0 0 0 0 0 0 0 0
0 0 0 0 0 0 0 0 0 0 0 0 0 0 0 0 0 0 0 0 0 0 0 0 0.0543285693302038 0 0 0 0 0 0 0.058358461181291 0 0 0.0523081798090372 0 0 0 0 0 0 0.0630759887905764 0 0 0 0 0 0 0.0381101707435414 0 0 0 0.0855143632048811 0 0 0 0 0 0 0 0 0 0 0 0 0 0 0 0 0 0 0 0 0 0 0 0 0 0 0 0 0 0.176461194660515 0 0.15039816730775 0 0 0 0 0 0 0 0 0 0 0 0 0 0 0 0 0 0 0 0 0 0 0 0 0 0 0 0 0 0 0 0 0 0 0 0 0 0 0 0 0 0 0 0 0 0 0 0 0 0 0 0 0 0 0 0 0 0 0 0 0 0 0 0 0 0 0 0 0 0 0 0 0 0 0 0 0 0 0 0 0 0 0 0 0 0 0 0 0 0 0 0 0 0 0 0 0 0 0 0 0 0 0 0 0 0 0 0 0 0 0 0 0.159628240784096 0 0 0 0.0266990545661567 0 0 0 0 0 0 0 0 0 0 0 0 0 0 0 0 0 0 0 0 0 0 0 0 0 0 0 0 0 0 0 0 0 0 0 0.0600176212912584 0 0 0 0.0750999883306922 0 0 0 0 0 0 0 0 0 0 0 0 0 0 0 0 0 0 0 0 0 0 0 0 0 0 0 0 0 0 0 0 0 0 0 0 0 0 0 0 0 0 0 0 0 0 0 0 0 0 0 0 0 0 0 0 0 0 0 0 0 0 0 0 0 0 0 0 0 0 0 0 0 0 0 0
0 0 0 0 0.0602969192042937 0.014055026860531 0 0.0196523570741201 0.0100446710844878 0.107188888340435 0 0 0 0 0 0.0226969251205797 0 0 0 0 0 0 0 0 0 0 0 0 0.0176542957393501 0 0 0 0 0 0 0 0 0.142870963623461 0 0 0 0 0 0 0 0 0.0123610952325432 0 0 0 0 0 0 0 0 0 0 0 0 0 0 0 0.00433869104680862 0 0 0 0 0 0 0 0.00552409795804972 0 0 0.125592947484999 0 0.00366972689444184 0 0 0 0 0 0 0 0 0 0.154449286024372 0.0149398511158163 0.16468725354091 0 0 0 0 0 0 0 0 0 0 0 0 0 0 0 0 0 0 0 0 0 0 0 0 0 0 0 0 0 0 0 0 0 0 0 0 0 0 0 0 0 0 0.0192857684822167 0.0278453467926672 0.0261293593717128 0.0372739683985753 0 0 0 0.00642586278612749 0.00301669782350103 0 0 0 0 0 0 0 0 0 0 0 0 0 0 0 0 0 0 0 0 0 0 0 0 0 0 0 0 0 0 0 0 0 0 0 0 0 0 0 0 0 0 0 0 0 0 0 0 0 0 0 0 0 0 0 0 0 0 0 0 0 0 0 0 0 0 0 0 0 0 0 0 0 0 0 0 0 0 0 0 0 0 0 0 0 0 0 0 0 0 0 0 0 0 0 0 0 0 0 0 0 0 0 0 0 0 0 0 0 0 0 0 0 0 0 0 0 0 0 0 0 0 0 0 0 0 0 0 0 0 0 0 0 0 0 0 0 0 0 0 0 0 0 0 0 0 0 0 0 0 0 0 0 0 0 0 0 0 0 0 0 0 0 0 0 0 0 0 0 0 0 0 0 0 0 0 0 0 0
0.00771918950041252 0 0 0.0372414465486604 0.0118291393052542 0.00850658915079365 0.0104425702623699 0 0.0121689262385981 0.0323521130505293 0.0269513906316603 0.0016182435867789 0 0.0010392767794543 0.00195901096365999 0.0121386542086815 0 0 0 0 0 0 0 0 0 0 0 0 0.000864016199127338 0.0229308087867515 0.0137322815550055 0 0 0.00113573997129309 0 0 0.0313698117152228 0 0 0 0 0 0 0 0 0 0.00341509757193534 0 0 0 0 0 0 0 0.00975027148114482 0 0 0.00242832170736151 0 0 0.000661588388872129 0 0.00251813870071812 0 0 0 0 0 0 0 0.000711121999264575 0.00235817149008951 0 0.0110236844006435 0 0.00127421802956723 0 0.00128948285690526 0 0 0 0 0.00105218131545488 0.00174484740800278 0 0.192158577287185 0.0372623779859085 0.0967228618874149 0.00317003718643502 0.00508321449036721 0 0 0 0.134335146437529 0 0.0023275683912135 0.00297448296678585 0 0 0 0 0 0 0 0 0 0 0 0 0 0 0 0 0 0 0 0 0 0 0 0 0 0 0 0 0 0 0.00335328306805556 0 0 0.151035453691994 0.0125906778810745 0.00934459715403317 0.0390246530779382 0 0 0.00217596973937883 0.00438534908222529 0.00107672579807835 0.0022135455580318 0 0 0 0 0 0 0 0.0173807868141225 0 0 0 0 0 0 0.0111583576980154 0 0 0 0 0 0 0 0 0 0 0 0 0 0 0 0 0 0 0 0 0 0 0 0 0 0 0 0 0 0 0 0 0 0 0 0 0 0 0 0 0 0 0 0 0 0 0 0 0 0 0 0 0 0 0 0 0 0 0 0 0 0 0 0 0 0 0 0 0 0 0 0 0 0 0 0 0 0 0 0 0 0 0 0 0 0 0 0 0 0 0 0 0 0 0 0 0 0 0 0 0 0 0 0 0 0 0 0 0 0 0 0 0 0 0 0 0 0 0 0 0 0 0 0 0 0 0 0 0 0 0 0 0 0 0 0 0 0 0 0 0 0 0 0 0 0 0 0 0 0 0 0 0 0 0 0 0 0 0 0 0 0 0
0 0 0 0 0 0 0 0 0 0 0 0 0 0 0 0 0 0 0 0 0 0 0 0 0 0 0 0 0 0 0 0 0 0 0 0 0 0 0 0 0 0 0 0 0 0 0 0 0 1 0 0 0 0 0 0 0 0 0 0 0 0 0 0 0 0 0 0 0 0 0 0 0 0 0 0 0 0 0 0 0 0 0 0 0 0 0 0 0 0 0 0 0 0 0 0 0 0 0 0 0 0 0 0 0 0 0 0 0 0 0 0 0 0 0 0 0 0 0 0 0 0 0 0 0 0 0 0 0 0 0 0 0 0 0 0 0 0 0 0 0 0 0 0 0 0 0 0 0 0 0 0 0 0 0 0 0 0 0 0 0 0 0 0 0 0 0 0 0 0 0 0 0 0 0 0 0 0 0 0 0 0 0 0 0 0 0 0 0 0 0 0 0 0 0 0 0 0 0 0 0 0 0 0 0 0 0 0 0 0 0 0 0 0 0 0 0 0 0 0 0 0 0 0 0 0 0 0 0 0 0 0 0 0 0 0 0 0 0 0 0 0 0 0 0 0 0 0 0 0 0 0 0 0 0 0 0 0 0 0 0 0 0 0 0 0 0 0 0 0 0 0 0 0 0 0 0 0 0 0 0 0 0 0 0 0 0 0 0 0 0 0 0 0 0 0 0 0 0 0 0 0 0 0 0 0 0 0 0 0 0 0 0 0 0 0 0 0
0 0 0 0 0 0 0 0 0 0 0 0 0 0 0 0 0 0 0 0 0 0.925058828018672 0 0 0 0 0 0 0 0 0 0 0 0 0 0 0 0 0 0 0 0 0 0 0 0 0 0 0 0 0 0 0 0 0 0 0 0 0 0 0 0 0 0 0 0 0 0 0 0 0 0 0 0 0 0 0 0 0 0 0 0 0 0 0 0 0 0 0 0 0 0 0 0 0 0 0 0 0 0 0 0 0 0 0 0 0 0 0 0 0 0 0 0 0 0 0 0 0 0 0 0 0 0 0 0 0 0 0 0 0 0 0 0 0 0 0 0 0 0 0 0 0 0 0 0 0 0 0 0 0 0 0 0 0 0 0 0 0 0 0 0 0 0 0 0 0 0 0 0 0 0 0 0 0 0 0 0 0 0 0 0 0 0 0 0 0.0749411719813277 0 0 0 0 0 0 0 0 0 0 0 0 0 0 0 0 0 0 0 0 0 0 0 0 0 0 0 0 0 0 0 0 0 0 0 0 0 0 0 0 0 0 0 0 0 0 0 0 0 0 0 0 0 0 0 0 0 0 0 0 0 0 0 0 0 0 0 0 0 0 0 0 0 0 0 0 0 0 0 0 0 0 0 0 0 0 0 0 0 0 0 0 0 0 0 0 0 0 0 0 0 0 0 0 0 0 0 0 0 0 0 0 0 0 0 0 0 0 0 0 0 0 0 0 0 0 0 0 0 0 0
0 0 0 0 0 0 0 0 0 0 0 0 0 0 0 0.0827608756984692 0 0 0 0 0 0 0 0 0 0 0 0 0 0 0 0 0 0 0.0485203082333228 0 0 0 0 0 0 0.28539776464212 0 0 0 0 0 0.29115944186713 0 0 0 0 0 0 0 0 0 0 0 0 0 0 0 0 0 0 0 0 0 0 0 0 0 0 0 0 0 0 0 0 0 0 0 0 0 0 0 0 0 0 0 0 0 0 0 0 0 0 0 0 0 0 0 0 0 0 0 0 0 0 0 0 0 0 0 0 0 0 0 0 0 0 0 0 0 0 0 0 0 0 0 0 0 0 0 0 0 0 0 0 0 0 0 0 0 0 0 0 0 0 0 0 0 0 0 0 0 0 0 0 0 0 0 0 0 0 0 0 0 0 0 0 0 0 0 0 0 0 0 0 0 0 0 0 0 0 0 0 0 0 0 0.0591406693444399 0 0 0 0 0 0 0 0 0 0.062189157454978 0 0 0 0 0 0 0 0 0 0 0.0749087940367015 0.038462229964654 0 0 0 0 0 0 0 0 0 0 0.0574607587581848 0 0 0 0 0 0 0 0 0 0 0 0 0 0 0 0 0 0 0 0 0 0 0 0 0 0 0 0 0 0 0 0 0 0 0 0 0 0 0 0 0 0 0 0 0 0 0 0 0 0 0 0 0 0 0 0 0 0 0 0 0 0 0 0 0 0 0 0 0 0 0 0 0 0 0 0 0 0 0 0 0 0 0 0 0 0 0 0 0 0 0 0 0
0 0 0 0 0 0 0 0 0 0 0 0 0 0 0 0 0 0 0 0 0 0 0 0 0 0 0 0 0 0 0 0 0 0 0.0460260102065935 0.25878291245114 0 0 0 0 0.301573464433054 0 0 0 0 0 0 0 0 0 0 0 0 0 0 0 0 0 0 0 0 0 0 0 0 0 0 0 0 0 0 0 0 0 0 0 0 0 0 0 0 0 0.0653042966574222 0 0.16538445128264 0 0 0 0 0 0 0 0 0 0 0 0 0 0 0 0.016829249960777 0 0 0 0 0 0 0 0 0 0 0 0 0 0 0 0 0 0 0 0 0 0 0 0 0 0.0704828707601333 0 0 0 0 0 0 0 0 0 0 0 0 0 0 0 0 0 0 0 0 0 0 0 0 0 0 0 0 0 0 0 0 0 0 0 0 0 0 0 0 0 0 0 0 0 0 0 0 0 0 0 0 0 0 0 0 0 0 0 0 0 0 0 0 0 0 0 0 0 0 0.0428188274002044 0 0 0 0 0 0 0 0 0 0 0 0 0 0 0 0 0 0 0 0 0 0 0 0 0 0 0 0 0 0 0 0 0 0 0 0 0 0 0 0.0327979168480357 0 0 0 0 0 0 0 0 0 0 0 0 0 0 0 0 0 0 0 0 0 0 0 0 0 0 0 0 0 0 0 0 0 0 0 0 0 0 0 0 0 0 0 0 0 0 0 0 0 0 0 0 0 0 0 0 0 0 0 0 0 0 0 0 0 0 0 0 0 0 0 0 0 0 0 0 0 0 0 0
0 0 0 0 0 0 0 0 0 0 0 0 0 0 0 0 0 0 0 0 0 0 0 0 0 0 0 0 0 0 0 0 0 0 0 0 0 0 0 0 0 0 0 0.149986630609855 0.0372408164305804 0 0 0 0 0.641660533444096 0 0 0 0 0 0 0 0 0 0 0 0 0 0.0996332571933057 0 0 0 0 0 0 0 0 0 0 0 0 0 0 0 0.0714787623221629 0 0 0 0 0 0 0 0 0 0 0 0 0 0 0 0 0 0 0 0 0 0 0 0 0 0 0 0 0 0 0 0 0 0 0 0 0 0 0 0 0 0 0 0 0 0 0 0 0 0 0 0 0 0 0 0 0 0 0 0 0 0 0 0 0 0 0 0 0 0 0 0 0 0 0 0 0 0 0 0 0 0 0 0 0 0 0 0 0 0 0 0 0 0 0 0 0 0 0 0 0 0 0 0 0 0 0 0 0 0 0 0 0 0 0 0 0 0 0 0 0 0 0 0 0 0 0 0 0 0 0 0 0 0 0 0 0 0 0 0 0 0 0 0 0 0 0 0 0 0 0 0 0 0 0 0 0 0 0 0 0 0 0 0 0 0 0 0 0 0 0 0 0 0 0 0 0 0 0 0 0 0 0 0 0 0 0 0 0 0 0 0 0 0 0 0 0 0 0 0 0 0 0 0 0 0 0 0 0 0 0 0 0 0 0 0 0 0 0 0 0 0 0 0 0 0 0 0 0 0 0 0 0 0 0 0 0 0
0 0 0 0 0 0 0 0 0 0 0 0 0 0 0 0 0 0 0 0 0 0 0 0.0359725804465145 0 0 0 0 0 0 0 0 0 0 0 0 0 0 0 0 0 0 0.0722199514381065 0 0 0 0 0 0 0 0 0 0 0.0242606982522404 0 0 0 0 0 0 0 0.0186114514586957 0 0.221164886240867 0 0 0.0301989753760808 0 0 0 0 0 0.14397287092691 0 0 0.0279232987658183 0 0 0 0.174851946953493 0 0 0 0 0 0 0 0 0 0 0 0 0 0 0 0 0 0 0 0 0 0 0 0 0 0 0 0 0 0 0 0 0 0 0 0 0 0 0 0 0 0 0 0 0 0 0 0 0 0 0 0 0 0 0 0 0 0 0 0 0.00802091320766877 0 0 0 0 0 0 0 0 0 0 0 0 0 0 0 0 0 0 0 0 0 0 0 0 0 0 0 0.011954021868811 0 0 0 0 0 0 0 0 0 0 0.0169517468230954 0 0 0 0 0.0120258609425418 0 0 0 0 0 0.0624041385869668 0 0 0 0 0 0 0 0 0 0 0 0 0 0 0.0101329013497343 0 0 0.0304687983068534 0 0.00908346658729894 0 0 0 0 0 0 0 0 0.057848042952744 0 0 0 0 0 0 0 0 0 0.0100731503134422 0 0 0.0218602992021174 0 0 0 0 0 0 0 0 0 0 0 0 0 0 0 0 0 0 0 0 0 0 0 0 0 0 0 0 0 0 0 0 0 0 0 0 0 0 0 0 0 0 0 0 0 0 0 0 0 0 0 0 0 0 0 0 0 0 0 0 0 0 0 0 0 0 0 0 0 0 0 0 0 0 0 0 0 0 0 0 0 0 0 0 0
0 0 0 0 0 0 0 0 0 0 0 0 0 0 0 0.0104910595042276 0 0 0 0 0 0 0 0.0193659821582747 0 0 0 0 0 0 0 0 0 0 0 0 0 0 0 0 0 0 0.0263281498426555 0 0 0 0 0 0 0.282979834524048 0 0 0 0 0 0 0 0 0 0 0 0 0 0.029879239194506 0 0 0 0 0 0 0 0 0 0 0 0 0 0.0505737861936583 0.0548523665601694 0.0295110377022209 0 0 0 0 0 0 0 0 0 0 0 0 0 0 0 0 0 0 0 0 0 0 0 0 0 0 0 0 0 0 0 0 0 0 0 0 0 0 0 0 0 0 0 0 0 0 0 0.0243873593503016 0.0242348617223884 0 0 0 0 0 0.39531464887226 0 0 0 0 0 0 0 0 0 0 0 0 0 0 0 0 0 0 0 0 0 0 0 0 0 0 0 0 0 0 0 0 0 0 0 0 0.0294054660580308 0 0 0 0 0 0 0 0 0 0 0 0 0 0 0 0 0 0 0 0 0 0 0 0 0 0 0 0 0 0 0 0 0 0 0 0 0 0 0 0 0 0 0 0 0 0 0 0 0 0 0 0.022676208317259 0 0 0 0 0 0 0 0 0 0 0 0 0 0 0 0 0 0 0 0 0 0 0 0 0 0 0 0 0 0 0 0 0 0 0 0 0 0 0 0 0 0 0 0 0 0 0 0 0 0 0 0 0 0 0 0 0 0 0 0 0 0 0 0 0 0 0 0 0 0 0 0 0 0 0 0 0 0 0 0 0 0 0 0 0 0 0 0 0 0 0 0 0 0
0 0 0 0 0 0 0 0 0 0 0 0 0 0 0 0 0 0 0 0 0.0597999255182303 0 0 0 0 0 0 0 0 0 0 0 0 0 0 0 0 0 0 0 0 0 0 0 0 0 0.0107557047804444 0 0 0 0 0 0 0.0107743800093526 0 0 0 0 0.00392362040770868 0.00710587728714227 0.162510686080218 0.0245544585808223 0.0747050491246039 0 0 0 0 0.00388923041463347 0 0 0 0 0.01952388804176 0.0347794165418309 0 0.00421961720049196 0 0.0194196011889519 0 0 0 0 0 0 0 0.0184816662920027 0.00217254269549185 0.00331720854093899 0.00363585640336973 0.00640919857489654 0 0 0 0 0 0 0 0 0 0 0 0 0 0 0 0 0 0 0 0 0 0 0 0 0 0 0 0 0 0 0 0 0 0 0 0 0 0 0 0.156909560070322 0 0.00478049941640242 0.00300609504364758 0 0 0 0 0 0 0 0.0123601146356982 0 0 0 0 0 0 0 0 0 0 0 0 0 0 0 0 0 0 0 0 0 0 0 0 0 0 0 0.0506142949558071 0 0 0 0.0352120542633469 0 0 0 0 0 0 0.0301959966614498 0 0 0 0 0.0216074781909032 0 0 0 0 0 0.0079396378621441 0 0.00639992066489318 0 0 0 0 0 0 0 0 0 0 0 0 0.00556707223795532 0 0 0.0231901142990672 0 0.0209631801768442 0 0 0 0 0 0 0 0.0049217881360045 0.0713043132060042 0 0 0 0 0 0 0 0.00659510491698509 0 0.0526347680423091 0 0 0.00692894489892452 0.00360633407029277 0 0 0 0 0 0 0 0 0 0 0 0 0 0 0 0 0 0 0 0 0 0 0 0 0 0 0 0 0 0 0 0 0 0 0 0 0 0 0 0 0 0 0 0 0 0 0 0 0 0 0 0 0 0 0 0 0 0.00528480056810809 0 0 0 0 0 0 0 0 0 0 0 0 0 0 0 0 0 0 0 0 0 0 0 0 0 0
0 0 0 0 0.00865366587582417 0 0 0.00943424254965272 0 0 0 0 0 0 0 0 0 0 0 0 0 0 0 0 0 0 0 0 0.0131256289781834 0 0 0 0 0 0 0 0.00735829661252433 0.00925881733567202 0 0 0 0 0 0 0 0.00908857913944754 0 0 0 0 0.053311658483867 0 0 0 0.0166538814786925 0 0 0.0116607332062605 0 0.0183620351715315 0.0322800220700242 0 0.0340992111610065 0 0 0 0 0.0107712244954271 0.0122892062719213 0.0120674191949926 0 0 0 0.062951641732464 0 0 0.0369437806919989 0.0159634655439652 0 0 0 0 0 0 0 0.0152765925509634 0 0.0246772369549975 0 0 0 0 0 0 0 0 0 0 0 0 0 0 0 0 0 0 0 0 0 0 0 0 0 0 0 0 0 0 0 0 0 0 0.022253910378217 0 0 0 0 0 0 0.00201605219114613 0 0.183405625905204 0.25188028591327 0.10374693530155 0.00835558293886283 0 0 0 0 0 0.0141142678723335 0 0 0 0 0 0 0 0 0 0 0 0 0 0 0 0 0 0 0 0 0 0 0 0 0 0 0 0 0 0 0 0 0 0 0 0 0 0 0 0 0 0 0 0 0 0 0 0 0 0 0 0 0 0 0 0 0 0 0 0 0 0 0 0 0 0 0 0 0 0 0 0 0 0 0 0 0 0 0 0 0 0 0 0 0 0 0 0 0 0 0 0 0 0 0 0 0 0 0 0 0 0 0 0 0 0 0 0 0 0 0 0 0 0 0 0 0 0 0 0 0 0 0 0 0 0 0 0 0 0 0 0 0 0 0 0 0 0 0 0 0 0 0 0 0 0 0 0 0 0 0 0 0 0 0 0 0 0 0 0 0 0 0 0 0 0 0 0 0 0 0 0 0 0 0 0 0
0 0 0 0 0 0 0 0 0 0.0999597896021366 0 0 0 0 0 0 0 0 0 0 0 0 0 0 0 0 0 0 0 0 0 0 0 0 0 0 0 0 0 0 0.38100894981589 0 0 0 0 0 0 0 0 0 0 0 0 0 0 0 0 0 0 0 0 0 0 0 0 0 0 0 0 0 0 0 0 0 0 0 0 0 0 0 0 0 0 0 0 0 0 0 0 0 0 0 0 0 0 0 0 0 0 0 0 0 0 0 0 0 0 0 0 0 0 0 0 0 0 0 0 0 0 0 0 0 0 0 0 0 0.290394298404014 0 0 0 0 0 0 0 0 0 0 0 0 0 0 0 0 0 0 0 0 0 0 0 0 0 0 0 0 0 0 0 0 0 0 0 0 0 0 0 0 0 0 0 0 0 0 0 0 0 0 0 0 0 0 0 0 0 0 0 0 0 0 0 0 0 0 0 0 0 0 0 0 0 0 0 0 0.0879048311460419 0.0683438189559745 0 0 0 0 0 0 0 0.0723883120759431 0 0 0 0 0 0 0 0 0 0 0 0 0 0 0 0 0 0 0 0 0 0 0 0 0 0 0 0 0 0 0 0 0 0 0 0 0 0 0 0 0 0 0 0 0 0 0 0 0 0 0 0 0 0 0 0 0 0 0 0 0 0 0 0 0 0 0 0 0 0 0 0 0 0 0 0 0 0 0 0 0 0 0 0 0 0 0 0 0 0 0 0 0 0 0 0 0 0 0 0 0 0 0 0 0
0 0 0 0 0 0 0 0 0 0 0 0 0.0772855459959719 0 0 0 0 0 0 0 0 0 0.0150960767384942 0 0.382497436643328 0.109972465369808 0 0 0 0 0 0.118830411659777 0 0 0.177548441911807 0.0598309185665611 0 0 0 0 0 0 0 0 0 0 0 0 0 0 0 0 0 0 0 0 0 0 0 0 0 0 0 0 0 0 0 0 0 0 0 0 0 0 0 0 0 0 0 0 0 0 0 0 0 0 0 0 0 0 0 0 0 0 0 0 0 0 0 0 0 0 0 0 0 0 0 0 0 0 0 0 0 0 0 0 0 0 0 0.0589387031142527 0 0 0 0 0 0 0 0 0 0 0 0 0 0 0 0 0 0 0 0 0 0 0 0 0 0 0 0 0 0 0 0 0 0 0 0 0 0 0 0 0 0 0 0 0 0 0 0 0 0 0 0 0 0 0 0 0 0 0 0 0 0 0 0 0 0 0 0 0 0 0 0 0 0 0 0 0 0 0 0 0 0 0 0 0 0 0 0 0 0 0 0 0 0 0 0 0 0 0 0 0 0 0 0 0 0 0 0 0 0 0 0 0 0 0 0 0 0 0 0 0 0 0 0 0 0 0 0 0 0 0 0 0 0 0 0 0 0 0 0 0 0 0 0 0 0 0 0 0 0 0 0 0 0 0 0 0 0 0 0 0 0 0 0 0 0 0 0 0 0 0 0 0 0 0 0 0 0 0 0 0 0 0 0 0 0 0 0 0 0 0 0 0 0 0 0 0 0
0 0 0 0 0 0 0 0 0 0 0 0 0 0 0 0 0 0 0 0 0 0 0 0.0275913963730283 0 0 0 0 0 0 0 0 0 0 0 0 0 0 0.0513243102210781 0 0 0 0.449008706788426 0 0.280093980355532 0 0 0 0 0 0 0 0 0 0 0 0 0 0 0 0 0 0 0.0392722457985199 0 0.0596515666581306 0 0 0 0 0 0 0 0 0 0 0 0 0 0.0286465588609733 0 0 0 0 0 0 0 0 0 0 0 0 0 0 0 0 0 0 0 0 0 0 0 0 0 0 0 0 0 0 0 0 0 0 0 0 0 0 0 0 0 0 0 0 0 0 0 0 0 0 0 0 0 0 0.0644112349443116 0 0 0 0 0 0 0 0 0 0 0 0 0 0 0 0 0 0 0 0 0 0 0 0 0 0 0 0 0 0 0 0 0 0 0 0 0 0 0 0 0 0 0 0 0 0 0 0 0 0 0 0 0 0 0 0 0 0 0 0 0 0 0 0 0 0 0 0 0 0 0 0 0 0 0 0 0 0 0 0 0 0 0 0 0 0 0 0 0 0 0 0 0 0 0 0 0 0 0 0 0 0 0 0 0 0 0 0 0 0 0 0 0 0 0 0 0 0 0 0 0 0 0 0 0 0 0 0 0 0 0 0 0 0 0 0 0 0 0 0 0 0 0 0 0 0 0 0 0 0 0 0 0 0 0 0 0 0 0 0 0 0 0 0 0 0 0 0 0 0 0 0 0 0 0 0 0 0 0 0 0 0 0
0 0 0 0 0 0 0 0 0 0 0 0 0 0 0 0.00409325181261198 0 0 0 0 0 0 0 0 0 0 0 0 0 0 0.00694179220026214 0 0 0 0 0 0 0 0 0 0 0 0 0 0 0 0.066870543373245 0 0 0 0 0 0 0 0.335940184801921 0 0 0.252033896827816 0.0665886864991744 0 0 0 0 0 0 0 0 0 0 0 0 0 0 0 0 0 0 0 0 0 0 0 0 0 0 0.00764465452750302 0.00176269115596315 0 0 0.0201316478247418 0 0 0 0 0 0 0.00435341629940807 0 0 0 0 0 0 0 0 0 0 0 0 0 0 0 0 0 0 0 0 0 0 0 0 0 0 0 0 0 0 0 0 0 0 0.0205241924833934 0.0275233518666324 0 0 0 0 0 0 0 0.05755254231063 0 0.018614344392434 0.0184390389112254 0 0 0.0653814897302925 0 0 0 0 0 0 0 0.0156645439531398 0.00993973102960612 0 0 0 0 0 0 0 0 0 0 0 0 0 0 0 0 0 0 0 0 0 0 0 0 0 0 0 0 0 0 0 0 0 0 0 0 0 0 0 0 0 0 0 0 0 0 0 0 0 0 0 0 0 0 0 0 0 0 0 0 0 0 0 0 0 0 0 0 0 0 0 0 0 0 0 0 0 0 0 0 0 0 0 0 0 0 0 0 0 0 0 0 0 0 0 0 0 0 0 0 0 0 0 0 0 0 0 0 0 0 0 0 0 0 0 0 0 0 0 0 0 0 0 0 0 0 0 0 0 0 0 0 0 0 0 0 0 0 0 0 0 0 0 0 0 0 0 0 0 0 0 0 0 0 0 0 0 0 0 0 0 0
0 0 0 0 0 0 0 0 0 0 0 0 0 0 0 0 0 0 0 0 0 0 0 0 0 0 0 0 0 0 0 0 0 0 0 0 0 0 0 0 0 0 0 0 0 0 0 0 0 0 0 0 0 0 0 0 0 0 0 0 0 0 0 0 0 0 0 0 0 0 0 0 0.069344154813467 0 0 0.0393809763603513 0 0 0 0 0 0.306506654098763 0 0.0831061351592278 0 0 0 0 0 0 0 0 0 0 0 0 0 0.147626091031902 0 0 0 0 0 0 0 0 0 0 0 0 0 0 0 0 0 0 0 0 0 0 0 0 0 0 0 0 0 0 0 0 0 0 0 0 0 0.0647266827459967 0 0.118182550009531 0 0 0 0 0 0 0 0 0 0 0 0 0 0 0 0 0 0 0 0 0 0 0 0 0 0 0 0 0 0 0 0 0 0 0 0 0 0 0 0 0 0 0 0 0 0 0 0 0 0 0 0 0 0 0 0 0 0 0 0 0 0 0 0 0 0 0 0 0 0 0 0 0 0 0 0 0 0 0 0 0 0 0 0 0 0 0.127967602793997 0 0 0 0 0 0 0 0 0 0 0 0 0 0.0170942430800074 0 0.0133874372953711 0 0 0 0 0 0 0 0 0 0 0 0 0 0 0 0 0 0 0 0 0 0 0 0 0 0 0 0 0 0 0 0 0 0 0 0 0 0 0 0 0 0 0 0 0 0 0 0 0 0 0 0.012677472611386 0 0 0 0 0 0 0 0 0 0 0 0 0 0 0 0 0 0 0 0 0 0 0 0 0
0 0 0 0 0 0 0 0 0 0 0 0 0 0 0 0 0 0 0 0 0 0 0 0 0 0 0 0 0 0 0 0 0 0 0 0.117055240444862 0 0 0 0 0 0 0 0 0 0 0 0 0 0 0 0 0 0 0 0 0 0 0 0 0 0 0 0 0 0 0 0 0 0 0 0 0 0 0 0 0 0 0 0 0 0 0.100501606268963 0.0595078178944415 0.0637736874620121 0.0104987657844373 0 0 0 0 0 0 0 0 0 0 0.00798237010206143 0 0 0 0 0 0 0 0 0 0 0 0 0 0 0 0 0 0 0 0 0 0 0 0 0 0 0 0 0 0 0 0 0 0 0 0 0 0 0 0 0 0 0 0 0 0 0 0 0 0 0 0.00658468429388524 0 0 0 0 0 0 0 0 0 0 0 0 0 0 0 0 0 0 0 0 0 0 0 0 0 0 0 0 0 0 0 0 0 0 0 0 0 0 0 0 0 0 0.0104143899400159 0 0 0 0 0 0.316933372951271 0 0 0 0.0366185325630201 0 0 0 0 0 0 0 0 0 0 0 0 0 0 0 0 0 0 0 0 0 0 0 0 0 0 0 0 0 0 0 0 0 0 0 0.0561320980844155 0 0.035872506141502 0 0.164037030541901 0.0140878975272124 0 0 0 0 0 0 0 0 0 0 0 0 0 0 0 0 0 0 0 0 0 0 0 0 0 0 0 0 0 0 0 0 0 0 0 0 0 0 0 0 0 0 0 0 0 0 0 0 0 0 0 0 0 0 0 0 0 0 0 0 0 0 0 0 0 0 0 0 0 0 0 0 0 0 0
0 0 0 0 0 0 0 0 0 0 0 0 0 0 0 0 0 0 0 0 0 0 0 0 0 0 0 0.0906479540693324 0 0 0 0 0 0 0 0 0 0 0 0 0 0 0 0.0220027710113096 0 0.0257775802600924 0 0 0 0 0 0 0 0 0 0 0 0 0 0 0.0536209196422208 0 0 0 0.0345552162178796 0 0.23261076279361 0 0 0 0 0 0 0 0 0 0 0 0 0 0 0 0 0 0 0 0 0 0 0 0 0 0 0 0 0 0 0 0 0 0 0 0 0 0 0.235777356519906 0 0.103823076873956 0 0 0 0 0 0 0 0 0 0 0 0 0 0 0 0 0 0 0 0 0 0.0741383195202573 0 0 0 0 0 0 0 0 0 0 0 0 0 0 0 0 0 0 0 0 0 0 0 0 0 0 0 0 0 0 0 0 0 0 0 0 0 0 0 0 0 0 0 0.0608784959113758 0 0 0 0 0 0 0 0 0 0 0 0 0 0 0 0 0 0 0 0 0 0 0 0 0 0 0 0 0 0 0 0 0 0 0 0.0101057504961753 0 0 0 0 0 0 0 0 0 0 0 0 0 0 0 0 0 0 0 0 0 0 0 0 0 0 0 0 0 0 0 0 0 0 0 0 0 0 0 0 0 0 0 0 0 0 0 0 0 0 0 0 0 0 0 0 0 0 0 0.0203162950829865 0.0117643880655115 0 0 0 0 0 0 0 0 0 0.0138645472217122 0.0101165663136743 0 0 0 0 0 0 0 0 0 0 0 0 0 0 0 0 0 0 0 0 0 0 0 0 0 0 0 0 0 0 0 0 0 0 0 0
0 0 0 0.0217249418114606 0 0 0 0 0 0 0.0180808212882932 0 0 0 0 0.00501207258518995 0 0 0 0 0 0 0 0 0 0 0 0 0 0.0154005272081178 0.0430318822201398 0 0 0.0463956645871313 0 0 0 0.00966378795267678 0 0 0 0 0 0 0 0 0.00608826788939123 0 0 0 0.0979101197792107 0 0 0 0 0 0 0.279323537791416 0.0380835625143842 0 0 0 0 0 0 0 0 0.0109399348278443 0 0 0 0.071689113931908 0 0 0 0 0.0145781697766593 0 0 0 0 0 0 0 0 0.00944596054905045 0.00710048665470197 0 0.00320153466492046 0.0162287155501323 0 0 0.000795014983275892 0.00497581918619297 0 0.00441992488113876 0.0109962043560718 0 0 0 0 0.0024823163805145 0.000849478498287896 0.00107120258448403 0 0 0 0 0 0.00179269362212457 0 0 0 0 0 0 0 0 0 0 0 0 0 0 0 0 0 0 0 0 0.00998278790619708 0 0 0.00128989357607653 0 0 0 0 0.000749849448255068 0.0546036287568628 0.0533929017455414 0 0.0161475925785641 0.0103806871724634 0 0 0.0448147108896559 0 0 0 0 0 0 0 0.0121200740678494 0.00448541062139454 0 0 0 0 0 0 0 0 0 0 0 0 0 0 0 0 0 0 0 0 0 0 0 0 0 0 0 0 0 0 0 0 0.00279935012511147 0 0 0 0 0 0 0 0 0 0 0 0 0 0 0 0 0 0 0 0 0 0 0 0 0 0 0 0 0 0 0 0 0 0 0 0 0 0 0 0 0 0 0 0 0 0 0.00154058345378008 0 0 0 0 0 0 0 0 0 0 0 0 0 0 0 0 0 0 0 0 0 0.0105325042918826 0 0 0 0 0 0 0 0 0 0 0 0 0 0 0 0 0 0 0 0 0 0 0 0 0 0 0 0 0 0 0 0 0 0 0 0 0 0 0 0.00230900149809119 0 0 0.00163120600988479 0 0 0.00928780967739629 0.00592729007928381 0 0 0 0 0 0 0 0 0.00154660115532743 0 0 0 0.0151763608716631
0 0 0 0.0150188353368053 0 0 0.0121167140206237 0 0 0 0.0254874793782216 0 0.185969811961581 0 0 0.0128041871565457 0 0 0 0 0 0 0 0 0 0 0 0 0 0.0155068549218333 0 0 0 0 0.0145510703315711 0 0 0 0 0 0 0 0 0 0 0 0 0 0 0 0 0 0 0 0 0 0 0 0 0 0 0 0 0 0 0 0 0 0 0 0 0 0 0 0 0 0 0 0 0 0 0 0 0 0 0 0 0 0 0 0 0 0 0 0 0 0 0 0 0 0 0 0 0 0.0338086752060832 0 0 0 0 0 0 0 0 0 0.494759493621744 0 0 0 0.0388887686715637 0.0218592145675957 0 0 0 0 0 0 0 0 0 0 0 0 0 0 0 0 0 0 0.00315373744464884 0 0 0 0 0 0 0 0 0 0 0 0 0 0 0 0 0 0 0 0 0 0 0 0 0 0 0 0 0.0316882026831632 0 0 0 0 0 0 0 0 0 0 0 0 0 0 0 0 0 0 0 0 0 0 0 0 0 0 0 0.00653336547641636 0 0 0.00571765140076523 0 0 0 0 0 0 0 0 0.0677643226511258 0 0 0 0 0 0 0 0 0 0 0 0 0 0 0 0 0 0 0 0 0 0 0 0 0 0 0 0 0 0 0 0 0 0 0 0 0 0.00483227364199535 0 0 0 0 0 0 0 0 0 0 0 0 0 0 0 0 0 0.00953934152771696 0 0 0 0 0 0 0 0 0 0 0 0 0 0 0 0 0 0 0 0 0 0 0 0 0 0 0 0 0 0 0 0 0 0 0 0 0 0 0 0 0 0 0 0 0 0 0 0 0 0 0 0 0 0
0 0 0 0 0 0 0 0 0 0 0.00960926995994734 0 0.108873126627265 0 0 0.00801969734856493 0 0 0 0 0 0 0 0 0 0 0 0 0 0.0130001839955904 0 0 0 0.0057934927881033 0.0313497259989356 0 0 0 0 0 0 0 0 0 0 0 0 0 0 0 0 0 0 0 0 0 0 0 0 0 0 0 0 0 0 0 0 0 0 0 0 0.280306255910373 0 0 0 0 0 0 0 0 0 0 0 0 0 0 0 0 0 0 0 0 0 0 0 0 0 0 0 0 0 0 0 0 0 0 0 0 0 0 0 0 0 0 0.030200064454366 0 0 0 0 0 0 0 0 0 0 0 0 0 0 0 0 0 0 0 0 0 0 0 0 0 0 0 0 0 0 0 0 0 0 0 0 0 0 0 0 0 0 0 0 0 0.0138795266707773 0 0 0 0 0 0 0 0 0 0 0 0 0 0 0 0 0 0.00557311870249694 0 0 0 0 0 0 0 0 0 0.0256891621412411 0.0908830737732776 0 0 0 0 0 0.122116781123582 0 0 0.0191366057321093 0 0 0 0 0 0 0 0.00482404609650779 0.128177407497942 0 0 0 0 0 0 0 0 0 0 0 0 0 0 0 0 0 0 0 0 0 0 0 0 0 0 0 0 0 0 0 0 0 0 0 0 0.00819661884697042 0.0173493834821788 0 0 0.00802912395284347 0 0 0 0.00636764498216613 0 0.00215995006002992 0 0 0 0 0 0 0 0 0 0 0 0 0 0 0 0 0 0 0 0 0 0 0 0 0 0 0 0 0 0 0 0 0.00415649616758813 0 0.0165381713710373 0.0141134738050341 0 0 0 0 0 0.0256575985110719 0 0 0 0 0 0 0 0 0 0 0 0 0 0 0 0 0 0 0 0 0
0 0 0 0.014706764885995 0 0 0 0 0 0 0.0107598778745815 0 0 0 0 0.00622837030111956 0 0 0 0 0 0 0 0 0 0 0 0 0 0.00282921664435503 0.0137257988129607 0 0 0 0 0 0 0.00389456358347913 0 0 0 0 0 0 0 0 0.00689804519740503 0 0 0 0.118862941113784 0 0 0 0.451990624740182 0 0 0 0.0490503236808216 0 0 0 0 0 0 0 0 0.0105788665526239 0 0 0 0.0104667967509916 0 0 0 0 0.0177162736536044 0 0 0 0 0 0 0 0 0.0120616574777364 0.00981068841343764 0 0.00359398137512911 0.0188692049335732 0 0 0 0.00396251295156609 0 0.00367997755769283 0.00776465676160173 0 0 0 0 0 0 0 0 0 0 0 0 0.00233940967108468 0 0 0 0 0 0 0 0 0 0 0 0 0 0 0 0 0 0 0 0 0.00732724420376172 0 0 0 0 0 0 0 0.000893095332399218 0.0159246671844128 0.0701430599771061 0 0.0208952102212631 0.0119871351546379 0 0 0.0628622887178066 0 0 0 0 0 0 0 0.0221664067745581 0.00591815877996139 0 0 0 0 0 0 0 0 0 0 0 0 0 0 0 0 0 0 0 0 0 0 0 0 0 0 0 0 0 0 0 0 0 0 0 0 0 0 0 0 0 0 0 0 0 0 0 0 0 0 0 0 0 0 0 0 0 0 0 0 0 0 0 0 0 0 0 0 0 0 0 0 0 0 0 0 0 0 0 0.00102176267738847 0 0 0 0 0 0 0 0 0 0 0 0 0 0 0 0 0 0 0 0 0 0 0 0 0 0 0 0 0 0 0 0 0 0 0 0 0 0 0 0 0 0 0 0 0 0 0 0 0 0 0 0 0 0 0 0 0 0 0 0 0 0 0 0 0.0010704180429784 0 0 0 0 0 0 0 0 0 0 0 0 0 0 0 0 0
0 0 0 0 0 0 0 0 0 0 0 0 0 0 0 0 0 0 0 0 0 0 0 0 0 0 0 0 0 0 0.00228009796356615 0 0 0 0 0 0 0 0 0 0 0 0 0 0 0.00119540931105807 0 0 0 0 0.0191408102949445 0 0 0 0.0375605387703046 0 0 0.0298960788675984 0 0 0 0 0 0 0 0 0 0 0 0 0 0 0.000954604458336437 0.00307050422796828 0 0 0 0 0 0.0009440042407772 0 0 0.00234365685727879 0.00249476725786033 0.000608099258619728 0.164559472296186 0.0138854179045534 0.0603323013374792 0.0522400697999844 0.146652501670723 0.00447314451879795 0 0.00303564334729659 0 0 0.00186323779288075 0.00948480543237328 0 0.00286123024489066 0 0 0 0.0102543711130478 0.00391624400634734 0 0 0 0 0 0 0 0 0 0 0 0 0 0 0 0 0 0 0 0 0 0 0 0.0029562767682101 0 0 0 0 0 0 0 0 0.00164634141310074 0 0 0.020098436505651 0.0454486997185159 0 0.14099152166293 0.146116362817822 0 0 0.0641643423558604 0 0 0 0 0 0 0 0.0045310077850371 0 0 0 0 0 0 0 0 0 0 0 0 0 0 0 0 0 0 0 0 0 0 0 0 0 0 0 0 0 0 0 0 0 0 0 0 0 0 0 0 0 0 0 0 0 0 0 0 0 0 0 0 0 0 0 0 0 0 0 0 0 0 0 0 0 0 0 0 0 0 0 0 0 0 0 0 0 0 0 0 0 0 0 0 0 0 0 0 0 0 0 0 0 0 0 0 0 0 0 0 0 0 0 0 0 0 0 0 0 0 0 0 0 0 0 0 0 0 0 0 0 0 0 0 0 0 0 0 0 0 0 0 0 0 0 0 0 0 0 0 0 0 0 0 0 0 0 0 0 0 0 0 0 0 0 0 0 0 0 0 0 0 0
0 0 0 0 0 0 0 0 0 0 0 0 0 0 0 0 0.0369084854910037 0 0 0 0.0429870473300802 0 0 0 0 0 0 0.00767319509925154 0 0 0 0 0 0 0 0 0 0 0 0 0 0 0 0 0 0.0101851434892001 0.0311467791520972 0 0 0 0 0 0 0 0 0 0 0 0 0 0.107346121292224 0 0.169737127960234 0 0 0 0 0.0209505649336522 0 0.0160157268455477 0 0 0 0.00561717626105596 0 0 0 0 0 0 0 0 0 0 0 0 0 0 0 0 0 0 0 0 0 0 0 0 0 0 0 0 0 0 0 0 0 0 0 0.0176707562632397 0 0 0 0 0 0 0 0 0 0 0 0 0.426896622692594 0 0.0651884323951393 0 0 0 0 0.00273993486367399 0 0 0 0 0 0 0 0 0 0 0 0 0 0 0 0 0 0 0 0 0 0 0 0 0 0 0 0 0 0 0 0 0 0 0 0 0 0 0 0 0 0 0 0 0 0 0 0 0 0 0 0 0 0 0 0 0 0 0 0 0 0 0 0 0 0 0 0 0 0 0 0 0 0 0 0 0 0 0 0 0 0 0 0 0 0 0 0 0 0 0 0 0 0 0 0 0 0 0 0 0 0 0 0 0 0 0 0 0 0 0 0 0 0 0 0 0 0 0 0 0 0 0 0 0 0 0 0 0 0 0 0 0 0 0 0 0 0 0 0.022101102233012 0.00665986384289822 0 0 0 0 0 0 0 0 0 0.010175919855096 0 0 0 0 0 0 0 0 0 0 0 0 0 0 0 0 0 0 0 0 0 0 0 0 0 0 0 0 0 0 0 0 0 0 0 0 0
0 0 0 0 0 0 0 0 0 0 0 0 0 0 0 0 0 0 0 0 0.00722221391477007 0 0 0 0 0 0 0.0122344211004858 0 0 0 0 0 0 0 0 0 0.00253992570923548 0 0 0 0 0 0 0 0.194455299438243 0.0457103516828022 0 0 0 0 0 0 0.0268177451265411 0 0 0 0 0 0.089613774061747 0 0 0.165335443452993 0 0 0 0.00592921117163025 0.0118615511834383 0.00589783968394966 0 0 0 0 0.0295511071703816 0 0 0 0.0586415307517677 0 0 0 0 0 0 0 0 0 0.004699513825088 0 0 0 0 0 0 0 0 0 0 0 0 0 0 0 0 0 0 0 0 0 0.0062782033488259 0 0 0 0 0 0 0 0 0 0 0 0 0.0639617149777249 0 0 0 0 0 0 0.13661333984744 0 0.0051866496931086 0.00490430915232807 0.00356604581204762 0 0 0 0 0 0 0 0 0 0 0 0 0 0 0 0 0 0 0 0 0 0 0 0 0 0 0 0 0 0 0 0 0 0 0.0100887221464183 0 0 0 0.0249918677021262 0.00972083126344148 0 0 0 0 0 0 0 0 0 0 0 0 0 0 0 0 0 0 0 0 0 0 0 0 0 0 0 0 0 0 0 0 0 0 0.0146746006223866 0 0.0208462008322725 0 0 0 0 0 0 0 0.0104396576684132 0 0 0 0 0 0 0 0 0 0 0 0 0 0 0.00659970050969808 0 0 0 0 0 0 0 0 0 0 0 0 0 0 0 0 0 0 0 0 0 0 0 0 0 0 0 0 0 0 0 0 0 0 0.00389004654582794 0.00831663216056644 0.00396530644363572 0 0 0 0 0 0 0 0 0 0.00544624300066526 0 0 0 0 0 0 0 0 0 0 0 0 0 0 0 0 0 0 0 0 0 0 0 0 0 0 0 0 0 0 0 0 0 0 0 0 0
0 0 0 0 0 0 0 0 0 0 0 0 0 0 0 0.00246497647283561 0 0 0 0 0 0 0 0 0 0 0 0 0 0 0.00261432594940966 0 0 0 0 0 0 0 0 0 0 0 0 0.00900011858420745 0 0.0313237772033538 0 0 0 0 0 0 0 0 0 0 0 0 0 0 0 0 0.00951274255731047 0.0759320514246917 0 0 0 0 0 0 0.0554224029645101 0 0.237881654715188 0.0125653141277684 0 0.014126901462394 0 0.095021510938094 0.0510394688469909 0.0216437192768371 0 0 0 0 0 0.00367292288780612 0.00139228735346152 0.00308418138122764 0 0 0 0 0 0 0 0 0 0 0 0 0 0 0 0 0 0 0 0 0 0 0 0 0 0 0 0 0 0 0 0 0 0 0 0 0 0 0 0 0 0 0 0.00327400773656132 0.00390986969767267 0.00339532692798006 0 0 0 0 0.000737742062385779 0 0.0130350769499615 0 0 0 0 0 0 0 0 0 0 0 0 0 0 0 0 0 0 0 0 0 0 0 0 0 0 0 0 0 0 0 0 0 0 0 0 0 0 0 0 0 0 0.0409981872447662 0 0 0.102902524269862 0 0 0 0 0 0 0 0 0 0 0 0 0 0.0310656367267043 0 0 0.0196292956696815 0.0112571499220472 0 0 0 0 0 0 0 0.0783771823365904 0 0 0 0 0 0 0 0 0 0 0 0 0 0 0 0.0118819448851034 0 0 0 0 0 0 0 0 0 0 0 0 0 0 0 0 0 0 0 0 0 0 0 0 0 0 0 0 0 0 0 0 0 0 0 0 0 0 0 0 0 0 0 0 0 0 0 0 0 0 0 0 0 0 0.0108366416721145 0 0 0 0 0 0 0 0.0322016374975572 0 0.00979942025492643 0 0 0 0 0 0 0 0 0 0 0 0 0 0 0 0 0 0 0 0 0 0 0 0
0 0 0 0 0 0 0 0 0 0 0 0 0 0 0 0 0 0 0 0 0.107915020664854 0 0 0 0 0 0 0 0 0 0 0 0 0 0 0 0.00407622646379315 0.0107748513696847 0 0 0 0 0 0 0 0.0996291250303011 0.0538175066279087 0 0 0 0 0 0 0 0 0 0 0 0 0.157929682230278 0.184274170775309 0.00994485236844864 0 0 0 0 0 0.0166323906632408 0 0.0107121305692202 0.0101317798150046 0 0 0.0326606827239968 0 0.00796348964595877 0 0.0442515005769776 0.00926782713128985 0 0 0 0 0 0 0.0103188709420923 0 0.0193661680674606 0 0 0 0 0 0 0 0 0 0 0 0 0 0 0 0 0 0 0 0 0 0 0 0 0 0 0 0 0 0 0 0 0 0 0 0 0 0 0 0 0 0 0 0.0132548472528177 0.00767508675327157 0.00897075005790754 0.123823390936261 0 0 0 0 0 0 0 0 0 0 0 0 0 0 0 0 0 0 0 0 0 0 0 0 0 0 0 0 0 0 0 0 0 0 0 0 0 0 0 0 0 0 0 0 0.00617886589439638 0 0 0 0 0.0079510987478279 0 0 0 0 0 0 0 0.00382331644045922 0 0 0 0 0 0 0 0 0 0 0 0 0.00360890956815607 0 0 0 0 0 0 0 0 0 0 0 0 0.00374665187610104 0 0 0 0 0 0 0 0 0 0 0.0135264216624144 0 0 0.00384438354605932 0.00452047475322741 0 0 0 0 0 0 0 0 0 0 0 0 0 0 0 0 0 0 0 0 0 0 0 0 0 0 0 0 0 0 0 0 0 0 0 0.00407520059515926 0 0 0 0 0 0 0 0 0 0 0.0053343262501216 0 0 0 0 0 0 0 0 0 0 0 0 0 0 0 0 0 0 0 0 0 0 0 0 0 0 0 0 0 0 0 0 0 0 0 0 0
0 0 0 0 0 0 0 0 0 0 0 0 0 0 0 0 0 0 0 0 0 0 0 0 0 0 0 0 0 0 0 0 0 0 0 0 0 0 0 0 0 0 0.0448348923550309 0.206691842274483 0.0190186720796341 0 0 0 0 0.0252550426161517 0 0 0 0 0 0 0 0 0 0 0 0.146745335446389 0 0 0 0.0175158095569995 0 0 0 0 0 0 0 0 0 0 0 0.0587079730845582 0.00875948917325292 0.0181015715838309 0 0 0 0 0 0 0 0 0.00734731032723823 0.00889700731916982 0 0 0 0 0 0 0 0 0 0 0 0 0 0 0 0 0 0 0 0 0 0 0 0 0 0 0 0 0 0 0 0 0 0 0 0 0 0 0 0 0 0 0 0 0.0209852360225204 0 0 0 0 0 0 0 0 0.0072792796760601 0 0 0 0 0 0 0 0 0 0 0 0 0 0 0 0 0 0 0 0 0 0 0 0 0 0 0 0 0 0 0 0 0 0 0 0 0 0 0 0.011848936902439 0 0 0.0423841676109211 0 0 0 0 0 0 0 0 0 0 0 0 0.0143910088340835 0.0234012909345219 0 0 0.0262393626573781 0.0683220466797545 0 0 0 0 0 0 0 0 0 0 0 0 0 0 0 0 0 0 0 0 0 0 0.00947967831756639 0.04087200062888 0 0 0 0 0 0 0 0 0 0 0 0 0 0 0 0 0 0 0 0 0 0 0 0 0 0 0 0 0 0 0 0 0 0 0 0 0 0 0 0 0 0 0 0 0 0 0 0 0 0 0 0 0 0 0 0 0 0 0 0 0 0 0.172922045919138 0 0 0 0 0 0 0 0 0 0 0 0 0 0 0 0 0 0 0 0 0 0 0 0 0 0
0 0 0 0 0 0 0 0 0 0 0 0 0 0 0 0 0 0 0 0 0 0 0 0 0 0 0 0.234975678750046 0 0 0 0 0 0 0 0 0 0 0 0 0 0 0 0 0 0 0 0 0 0 0 0 0 0.521366490302025 0 0 0 0 0 0 0 0 0 0 0 0 0 0 0 0 0 0 0 0 0 0 0 0 0 0 0 0 0 0 0 0 0 0 0 0 0 0 0 0 0 0 0 0 0 0 0 0 0 0 0 0 0 0 0 0 0 0 0 0 0 0 0 0 0 0 0 0 0 0 0 0 0 0 0 0 0 0 0 0 0 0 0 0 0 0 0 0 0 0 0 0 0 0 0 0 0 0 0 0 0 0 0 0 0 0 0 0 0 0 0 0 0 0 0 0 0 0 0 0 0 0 0 0 0 0 0 0 0 0 0 0 0 0 0 0 0 0 0 0 0 0 0 0 0 0 0 0 0 0 0 0 0 0 0 0 0 0 0 0 0 0 0 0 0.243657830947929 0 0 0 0 0 0 0 0 0 0 0 0 0 0 0 0 0 0 0 0 0 0 0 0 0 0 0 0 0 0 0 0 0 0 0 0 0 0 0 0 0 0 0 0 0 0 0 0 0 0 0 0 0 0 0 0 0 0 0 0 0 0 0 0 0 0 0 0 0 0 0 0 0 0 0 0 0 0 0 0 0 0 0 0 0 0 0 0 0 0 0 0 0 0 0 0 0 0 0
0 0 0 0 0 0 0 0 0 0 0 0 0 0 0 0 0 0 0 0 0 0 0 0 0 0 0 0 0 0 0 0 0 0 0 0 0 0 0 0 0 0 0 0 0 0 0 0 0 0.197874039681056 0 0 0 0 0 0 0 0 0 0 0 0 0 0.0903513845554539 0 0 0.315484183628155 0 0 0 0 0 0 0 0 0.0316188323448021 0 0 0 0.149995617496256 0 0 0 0 0 0 0 0 0 0 0 0 0 0 0 0 0 0 0 0 0 0 0 0 0 0 0 0 0 0 0 0 0 0 0 0 0 0 0 0 0 0 0 0 0 0 0 0 0 0 0 0 0 0 0 0 0 0 0 0 0 0 0 0 0 0 0 0 0 0 0 0 0 0 0 0 0 0 0 0 0 0 0 0 0 0 0 0 0 0 0 0 0 0 0 0 0 0 0 0 0 0 0 0 0 0 0 0 0 0 0.105330639923854 0 0 0 0 0 0 0 0 0 0 0 0 0 0 0 0 0 0 0 0 0 0 0 0 0 0 0 0 0 0 0 0 0.0468814470847467 0 0 0 0 0 0.0329690881152796 0 0 0 0 0 0 0 0 0 0 0 0 0 0 0 0 0 0 0 0 0 0 0 0 0 0 0 0 0 0 0 0 0 0 0 0 0 0 0 0 0 0 0 0 0 0 0 0 0 0 0 0 0 0 0 0 0 0 0 0 0 0.0294947671703959 0 0 0 0 0 0 0 0 0 0 0 0 0 0 0 0 0 0 0 0 0 0 0 0 0 0
0 0 0 0 0 0 0 0 0 0 0 0 0 0 0 0.00550459885744508 0 0 0 0 0 0 0 0 0 0 0 0.07855354602287 0 0 0 0 0 0 0 0 0 0 0 0 0 0 0 0.0326135954111204 0 0 0 0 0 0 0 0 0 0.276988790560533 0 0 0 0 0 0 0.0141169639604615 0 0 0 0 0.0706760558455324 0 0 0 0 0 0 0 0 0 0 0 0 0 0 0 0 0 0 0 0 0 0 0 0 0 0 0 0 0 0 0 0 0 0 0 0 0 0 0 0 0 0 0.0520839906400451 0 0 0 0 0 0 0 0 0 0 0 0 0 0 0 0 0 0 0 0 0.12197418444996 0 0 0 0 0 0 0 0 0 0 0 0 0 0 0 0 0 0 0 0 0 0 0 0 0 0 0 0 0 0 0 0 0.0179766019794388 0 0.0262270086338949 0 0 0 0 0 0 0 0.0164463721516567 0.127277717107166 0 0 0 0 0 0 0 0 0 0 0.0178814876832513 0 0 0 0 0 0 0 0 0 0 0 0 0 0 0 0 0 0 0 0 0 0 0 0 0 0 0 0 0 0 0 0 0 0.083962091138049 0.0110031920427905 0 0 0 0 0 0 0 0 0 0 0 0 0 0 0 0 0 0 0 0 0 0 0 0 0 0 0 0 0 0 0 0 0 0 0 0 0 0 0 0 0 0 0 0 0.0350278928363489 0 0 0 0 0 0 0 0 0 0 0 0 0 0 0.0116859106794373 0 0 0 0 0 0 0 0 0 0 0 0 0 0 0 0 0 0 0 0 0 0 0 0 0 0 0 0 0 0 0 0 0 0 0 0 0 0
0 0 0 0.0102594670973173 0 0 0 0 0 0 0.00835951728756548 0 0 0 0 0 0 0 0 0 0 0 0 0 0 0 0 0.0253709177203743 0 0 0 0 0 0 0 0 0 0 0 0 0 0 0 0 0 0.00483419682311735 0.0158441378753153 0 0 0 0 0 0 0 0.0440189811397658 0 0 0.0263052538657096 0 0.0181679926300008 0.0123215199031014 0 0.0155016872934929 0 0 0 0 0 0.0647262341933985 0.19455961249978 0 0.135509767965173 0 0 0 0 0.046029966483914 0 0 0 0 0 0 0 0 0 0 0 0 0 0 0 0 0 0 0 0 0 0 0 0 0 0 0 0 0 0 0 0 0.103526967426628 0 0.149554391885923 0 0.0361482758116888 0 0 0 0 0 0 0 0 0.0325634466225574 0.00787855593180262 0 0 0 0 0 0.00491041254161527 0 0 0 0 0 0 0 0 0 0 0.012162030819221 0 0 0 0 0 0 0 0 0 0 0 0 0 0.00961886093915477 0 0 0 0 0 0 0 0 0 0 0 0 0 0 0 0 0 0 0 0 0 0 0 0 0 0 0 0 0 0 0 0 0 0 0 0 0 0 0 0 0 0 0 0 0 0 0 0 0 0 0 0 0.0173379216225649 0 0 0 0 0 0 0 0 0 0 0 0 0 0 0 0 0 0 0 0 0 0 0 0 0 0 0 0 0 0 0 0 0 0 0 0 0 0.00448988362081776 0 0 0 0 0 0 0 0 0 0 0 0 0 0 0 0 0 0 0 0 0 0 0 0 0 0 0 0 0 0 0 0 0 0 0 0 0 0 0 0 0 0 0 0 0 0 0 0 0 0 0 0 0 0 0 0 0 0 0 0 0 0 0 0 0 0 0 0 0 0 0 0
0 0 0 0 0 0 0 0 0 0 0 0 0 0 0 0 0 0 0 0 0 0 0 0 0 0 0 0 0 0 0 0 0 0 0 0 0 0 0 0 0 0 0 0 0 0 0.100726816898145 0 0 0 0 0 0 0 0 0 0 0 0 0 0.0341376404310473 0 0 0 0 0 0 0.360660085213043 0 0.0622082490536504 0 0 0 0 0 0 0.313435909400857 0 0 0 0 0 0 0 0 0 0 0 0 0 0 0 0 0 0 0 0 0 0 0 0 0 0 0 0 0 0 0 0 0 0 0.0870924606490679 0 0 0 0 0 0 0 0 0 0 0.041738838354189 0 0 0 0 0 0 0 0 0 0 0 0 0 0 0 0 0 0 0 0 0 0 0 0 0 0 0 0 0 0 0 0 0 0 0 0 0 0 0 0 0 0 0 0 0 0 0 0 0 0 0 0 0 0 0 0 0 0 0 0 0 0 0 0 0 0 0 0 0 0 0 0 0 0 0 0 0 0 0 0 0 0 0 0 0 0 0 0 0 0 0 0 0 0 0 0 0 0 0 0 0 0 0 0 0 0 0 0 0 0 0 0 0 0 0 0 0 0 0 0 0 0 0 0 0 0 0 0 0 0 0 0 0 0 0 0 0 0 0 0 0 0 0 0 0 0 0 0 0 0 0 0 0 0 0 0 0 0 0 0 0 0 0 0 0 0 0 0 0 0 0 0 0 0 0 0 0 0 0 0 0 0 0 0 0 0 0 0 0 0 0 0 0 0 0
0 0.0124066513258132 0.0541532933736359 0 0 0 0 0 0 0 0 0 0 0 0 0 0 0 0.330314693914911 0 0 0 0 0 0 0 0 0 0 0 0 0 0 0 0 0 0 0 0 0 0 0 0 0 0 0 0.021728737076081 0 0 0 0 0 0 0 0 0 0 0 0 0.0170009977556748 0 0 0.01222128022849 0 0 0 0 0.238160230914108 0.0136661690000894 0 0 0 0 0 0 0 0 0 0 0 0 0 0 0 0 0 0 0 0 0 0 0 0 0 0 0 0 0 0 0 0 0 0 0 0 0 0 0 0 0.0141553798206043 0.014882757737786 0.198543027958407 0 0 0 0 0 0 0 0 0 0 0.0226149261018181 0 0.0179889814378552 0 0 0 0 0 0 0 0 0 0.00903418491699538 0 0 0 0 0 0 0 0 0 0 0 0 0 0 0 0 0 0 0 0 0 0 0 0 0 0 0 0 0 0 0 0 0 0 0 0 0 0 0 0 0 0.00776687923954977 0 0 0 0 0 0 0 0 0 0 0 0 0 0 0 0 0 0 0 0 0 0 0 0 0 0 0 0 0 0 0.015361809198181 0 0 0 0 0 0 0 0 0 0 0 0 0 0 0 0 0 0 0 0 0 0 0 0 0 0 0 0 0 0 0 0 0 0 0 0 0 0 0 0 0 0 0 0 0 0 0 0 0 0 0 0 0 0 0 0 0 0 0 0 0 0 0 0 0 0 0 0 0 0 0 0 0 0 0 0 0 0 0 0 0 0 0 0 0 0 0 0 0 0 0 0 0 0 0 0 0 0 0 0 0 0 0 0 0 0 0 0 0 0
0 0 0 0 0 0 0 0 0 0 0 0 0 0 0 0.0298380633720648 0 0 0 0 0 0 0 0 0 0 0 0 0 0 0 0 0 0 0 0 0.0126892696084871 0.00743963158827329 0 0 0 0 0 0 0 0 0 0 0 0 0 0 0 0 0 0 0 0 0 0 0 0.141662083053178 0.0247720197832565 0 0 0 0 0 0 0 0 0 0.058399401630425 0.0400860262314484 0 0.0753765703635003 0 0 0.0913684552808742 0 0 0 0 0 0 0.0191598028076506 0 0.0270848208204647 0 0 0 0 0 0 0 0 0 0 0 0 0 0 0 0 0 0 0 0 0 0 0 0 0 0 0 0 0 0 0 0 0 0 0 0 0 0 0 0 0 0 0 0.0296119636539562 0.0289700983179842 0.0168441165857938 0.0273873055921993 0.146578595658088 0 0.0641344699941786 0.081986710009087 0 0 0 0 0 0 0 0 0 0 0 0 0 0 0 0 0 0 0 0 0 0 0 0 0 0 0 0 0 0 0 0 0 0 0 0 0 0 0 0 0 0 0 0 0.0197171134930782 0 0 0 0 0 0 0 0 0 0 0 0 0 0 0 0 0 0 0 0 0 0 0 0 0 0 0 0 0.041211332740531 0 0 0 0 0 0 0 0 0 0 0 0 0 0 0 0 0 0 0 0 0 0 0 0 0 0 0 0 0 0 0 0 0 0 0 0 0 0 0 0 0 0 0 0 0 0 0 0 0 0 0 0 0 0 0 0 0 0 0 0 0 0 0 0 0 0 0 0 0 0 0 0 0 0 0 0 0 0 0.015682149415481 0 0 0 0 0 0 0 0 0 0 0 0 0 0 0 0 0 0 0 0 0 0 0 0 0 0
0 0 0 0.0263280012877151 0 0 0 0 0 0 0.0369247375928599 0 0 0 0 0.0103665106162182 0 0 0 0 0 0 0 0 0 0 0 0 0 0.0378574731340408 0.0581938171236483 0 0 0.101354059634964 0 0 0 0.00767911667734194 0 0 0 0 0 0 0 0 0 0 0 0 0 0 0 0 0.235536604882453 0 0.155628414634226 0.0212518673412792 0 0 0 0 0 0 0 0 0 0.110649778355369 0 0 0 0 0 0 0 0 0 0 0 0 0 0 0 0 0 0 0 0 0 0 0 0 0 0 0 0 0 0 0 0 0 0 0 0 0 0 0 0 0 0 0 0 0 0 0 0 0 0 0 0 0 0 0 0 0 0 0 0 0 0 0 0 0 0 0.00436159255744753 0 0 0 0.00295222740453212 0 0.00988635647441787 0 0 0 0 0 0 0 0 0 0 0 0 0 0 0 0 0 0 0 0.00508396113334545 0 0 0 0 0 0 0 0 0 0 0 0 0 0 0 0 0 0.00206611932134451 0 0 0 0 0 0 0 0 0 0.00703436537268079 0.0214538157507674 0 0 0 0 0 0.0241888526836374 0 0 0.00765856433150076 0 0 0 0 0 0 0 0.00275561151149004 0.0590432605900636 0 0 0 0 0 0 0 0 0 0 0 0 0 0 0 0 0 0 0 0 0 0 0 0 0 0 0 0.00285271316775763 0 0 0 0 0 0 0 0 0.00404782190870591 0.0159822769877187 0 0 0.00509882174348802 0 0 0 0 0 0 0 0 0 0 0 0 0 0 0 0 0 0 0 0 0 0 0 0 0 0 0 0 0 0 0 0 0 0 0 0 0 0 0.00237065985620984 0 0.00611291657237152 0.00581192379867754 0 0 0 0 0 0.00946775755372852 0 0 0 0 0 0 0 0 0 0 0 0 0 0 0 0 0 0 0 0 0
0 0 0 0 0 0 0 0 0 0 0 0 0 0 0 0.0023619685863867 0 0 0 0 0 0 0 0 0 0 0 0 0 0 0.0049689225399367 0 0 0 0 0 0 0 0 0 0 0 0 0.105962352388043 0 0.037906441006041 0 0 0 0 0 0.0313740732984196 0 0 0 0 0 0 0.00608331788487814 0 0 0.362046113154308 0 0 0 0 0 0 0 0 0.0347730723349321 0 0 0 0 0.0733013009999961 0 0.0144674719139218 0 0.133583012924398 0 0 0 0 0 0 0.00443670695214424 0 0.00753877089104032 0.0184615100851476 0 0 0 0 0 0 0 0 0 0 0 0 0 0 0 0 0.00848753058660319 0 0 0 0 0 0 0 0 0 0 0 0 0 0 0 0 0 0 0 0 0 0 0 0 0 0 0 0 0 0 0 0 0 0.0138486440572359 0 0 0.00621362888336358 0 0 0 0 0 0 0 0 0 0 0 0 0 0 0 0 0 0 0 0 0 0 0 0 0 0 0 0 0 0 0 0 0 0 0 0 0 0 0 0 0 0 0 0 0 0 0 0 0 0 0 0 0 0 0 0 0 0 0 0 0.0244681791739307 0 0 0 0 0 0 0 0.0295434792403221 0.0117898945826834 0 0 0 0 0 0 0 0 0 0.00642471156160823 0.0246900716688663 0 0 0 0 0 0 0 0 0 0 0 0 0 0 0 0 0 0 0 0 0 0 0 0 0 0 0 0 0 0 0 0 0 0 0 0 0 0 0 0 0 0 0 0 0 0 0 0 0 0 0 0 0 0 0 0 0 0 0.0372688252857938 0 0 0 0 0 0 0 0 0 0 0 0 0 0 0 0 0 0 0 0 0 0 0 0 0 0 0 0 0 0 0 0 0 0
0 0 0 0 0.0527044760260826 0.00250175714263532 0 0.0128417225776099 0 0.0667421754429643 0 0 0 0 0 0.00606893521494966 0 0 0 0 0 0 0 0 0 0 0 0 0.011842481400679 0 0 0 0 0 0 0 0.0680249053831531 0.0271932757552766 0 0 0 0 0 0 0 0.0267400224523309 0.0572782072241267 0 0 0 0 0 0 0 0 0 0 0 0.00774853369242821 0.00301306207366886 0.0189878316678282 0.00757301927167843 0.018829048486031 0 0 0 0 0 0 0 0.00945192890305103 0 0 0 0 0.00466009486203298 0 0.0300742108652165 0.00161221070656062 0 0 0 0 0 0 0.0659246980107401 0.00499163567119754 0.10818561798923 0 0 0 0 0 0 0 0 0 0 0 0 0 0 0 0 0 0 0 0 0 0 0 0 0 0 0 0 0 0 0 0 0 0 0 0 0 0 0 0 0 0 0 0.134093553474826 0.125369250992667 0.114696993664874 0.00827454293264854 0 0 0.00314290438391201 0.00143290373160179 0 0 0 0 0 0 0 0 0 0 0 0 0 0 0 0 0 0 0 0 0 0 0 0 0 0 0 0 0 0 0 0 0 0 0 0 0 0 0 0 0 0 0 0 0 0 0 0 0 0 0 0 0 0 0 0 0 0 0 0 0 0 0 0 0 0 0 0 0 0 0 0 0 0 0 0 0 0 0 0 0 0 0 0 0 0 0 0 0 0 0 0 0 0 0 0 0 0 0 0 0 0 0 0 0 0 0 0 0 0 0 0 0 0 0 0 0 0 0 0 0 0 0 0 0 0 0 0 0 0 0 0 0 0 0 0 0 0 0 0 0 0 0 0 0 0 0 0 0 0 0 0 0 0 0 0 0 0 0 0 0 0 0 0 0 0 0 0 0 0 0 0 0 0 0 0 0 0 0
0 0 0 0 0 0 0 0 0 0 0 0 0 0 0 0 0 0 0 0 0 0 0.0941889496761373 0 0.220447067492373 0 0 0 0 0 0 0 0 0 0 0 0 0 0 0 0 0 0 0 0 0 0 0 0 0 0 0 0 0 0 0 0 0 0 0 0 0 0 0 0 0 0 0 0 0 0 0 0 0 0 0 0 0 0 0 0 0 0 0 0 0 0 0 0 0 0 0 0 0 0 0 0 0 0 0 0 0 0 0 0 0 0 0 0 0 0 0 0 0 0 0 0 0 0 0 0 0 0 0 0 0 0 0 0.496014019262622 0 0 0 0 0 0.101015936231912 0 0 0 0 0 0 0 0 0 0 0 0 0 0 0 0 0 0 0 0 0 0 0 0 0 0 0 0 0 0 0 0 0 0 0 0 0 0 0 0 0 0 0 0 0 0 0 0 0 0 0 0 0 0 0 0 0 0 0 0 0 0 0 0 0 0 0 0 0.0440555193855835 0 0 0 0 0 0 0 0 0 0 0 0 0 0 0 0.0442785079513725 0 0 0 0 0 0 0 0 0 0 0 0 0 0 0 0 0 0 0 0 0 0 0 0 0 0 0 0 0 0 0 0 0 0 0 0 0 0 0 0 0 0 0 0 0 0 0 0 0 0 0 0 0 0 0 0 0 0 0 0 0 0 0 0 0 0 0 0 0 0 0 0 0 0 0 0 0 0 0 0 0 0 0 0 0 0 0 0 0 0 0 0 0 0 0 0 0 0
0 0 0 0 0.0205296005673609 0 0 0 0 0.0260170292978674 0 0 0 0 0 0.0111402865031078 0 0 0 0 0 0 0 0 0 0 0 0 0 0 0.0101092373225219 0 0 0 0 0 0.00644416630071104 0.0101908122976841 0 0 0 0 0 0.0263852202476344 0 0.0105182340569181 0 0 0 0 0 0.0228755003091727 0 0 0 0 0 0 0 0 0 0.0276040578461435 0.0148845886120884 0 0 0.00619766461864794 0 0 0 0 0.0576227677031662 0 0.0941097797996378 0.0151086290539347 0 0 0 0.0304520293504639 0.0100410755099574 0.0266296783078794 0 0.022279461797258 0 0.0150787716304691 0 0.0231848835682074 0 0.00620887822734412 0 0 0 0 0 0 0 0 0 0.164629346937155 0 0 0 0 0 0 0 0 0 0 0 0 0 0 0 0 0 0 0 0 0 0 0 0 0 0 0 0 0 0.00978190239623742 0 0 0 0 0 0.0104831019703857 0 0 0 0 0.0301031077397547 0.00386436124700647 0 0 0 0 0 0 0 0 0 0 0 0 0 0 0 0 0 0 0 0 0 0 0 0 0 0 0 0 0 0 0 0 0 0 0 0 0 0 0 0 0 0 0 0 0 0 0 0 0 0 0 0 0 0 0 0 0 0 0 0 0 0 0 0 0 0 0 0 0 0 0 0 0 0.0280583381093052 0 0 0 0 0 0 0 0 0 0 0.139940508737771 0 0 0 0 0 0 0 0 0 0 0 0 0 0.00636843039704859 0 0 0 0 0 0 0 0 0 0 0 0 0 0 0 0 0 0 0 0 0 0 0 0 0 0 0 0 0 0 0 0 0 0 0 0 0 0 0 0 0 0 0 0 0 0 0 0 0 0 0 0 0 0.11315854953716 0 0 0 0 0 0 0 0 0 0 0 0 0 0 0 0 0 0 0 0 0 0 0 0 0
0 0 0 0 0 0 0 0 0 0 0 0 0 0 0 0 0 0 0 0 0 0 0 0 0 0 0 0 0 0 0 0 0 0 0 0 0 0 0 0 0 0 0 0 0 0 0.157430288208147 0 0 0 0 0 0 0 0.169930632047562 0 0 0.127620122253224 0 0 0 0 0 0 0 0 0 0.13334725387001 0.162957527919597 0 0 0 0 0 0 0 0 0 0 0 0 0 0 0 0 0 0 0 0 0 0 0 0 0 0 0 0 0 0 0 0 0 0 0 0 0 0 0 0 0 0 0 0 0 0 0 0 0 0 0 0 0 0 0 0 0 0 0 0 0 0 0 0 0 0 0 0 0 0 0 0.24871417570146 0 0 0 0 0 0 0 0 0 0 0 0 0 0 0 0 0 0 0 0 0 0 0 0 0 0 0 0 0 0 0 0 0 0 0 0 0 0 0 0 0 0 0 0 0 0 0 0 0 0 0 0 0 0 0 0 0 0 0 0 0 0 0 0 0 0 0 0 0 0 0 0 0 0 0 0 0 0 0 0 0 0 0 0 0 0 0 0 0 0 0 0 0 0 0 0 0 0 0 0 0 0 0 0 0 0 0 0 0 0 0 0 0 0 0 0 0 0 0 0 0 0 0 0 0 0 0 0 0 0 0 0 0 0 0 0 0 0 0 0 0 0 0 0 0 0 0 0 0 0 0 0 0 0 0 0 0 0 0 0 0 0 0 0 0 0 0 0 0 0 0 0 0 0 0 0 0
0 0 0 0 0 0 0 0 0 0 0 0 0 0 0 0 0 0 0 0 0 0 0 0 0 0 0 0 0 0 0 0 0 0 0 0 0 0.00792314427133335 0 0 0 0 0 0 0.0250057508093664 0.0371900719095782 0.0361790176601081 0 0 0 0 0 0 0 0 0 0 0 0 0 0.0938542946537274 0.142647734733527 0.0635445565147031 0.0456037820930576 0 0 0 0 0 0 0 0 0.0142702853341879 0.0749102896321552 0 0.0233955454175114 0 0 0.119424607506075 0 0 0 0 0 0 0.0120755972235787 0 0.0179563449137118 0 0 0 0 0 0 0 0 0 0 0 0 0 0 0 0 0 0 0 0 0 0 0 0 0 0 0 0 0 0 0 0 0 0 0 0 0 0 0 0 0 0 0 0.0233020875489775 0.016968910591712 0.0170051826812144 0 0 0 0 0 0 0 0 0 0 0 0 0 0 0 0 0 0 0 0 0 0 0 0 0 0 0 0 0 0 0 0 0 0 0 0 0 0 0 0 0 0 0 0 0 0.0289199287506805 0 0 0 0.00754419037736684 0.0241136030357578 0 0 0 0 0 0 0 0 0 0 0 0 0 0 0 0 0 0 0 0 0.0101923020194725 0 0 0 0 0 0 0 0 0 0 0 0 0 0.0332977195347023 0 0 0 0 0 0 0 0.01043942510387 0 0.016124973212674 0 0 0.0190659434640695 0 0 0 0 0 0 0 0 0 0 0 0 0 0 0 0 0 0 0 0 0 0 0 0 0 0 0 0 0 0 0 0 0 0 0 0 0 0 0 0 0 0 0 0 0 0 0 0 0 0 0 0 0 0 0 0 0 0 0.0790447110068807 0 0 0 0 0 0 0 0 0 0 0 0 0 0 0 0 0 0 0 0 0 0 0 0 0 0
0 0 0 0 0 0 0 0 0 0 0 0 0 0 0 0 0 0 0 0 0 0 0 0 0 0 0 0 0 0 0 0 0 0 0 0 0 0 0 0 0 0 0 0 0.0798704458170694 0 0 0 0 0 0 0 0 0 0 0 0 0 0 0 0 0.225644837541956 0.0391926458729855 0.0200382072342243 0 0 0 0 0 0 0.158032811466438 0 0 0.011826203419156 0 0.0227181768408043 0 0.351698188039321 0 0 0 0 0 0 0 0 0 0 0 0 0 0 0 0 0 0 0 0 0 0 0 0 0 0 0 0 0 0 0 0 0 0 0 0 0 0 0 0 0 0 0 0 0 0 0 0 0 0 0 0 0 0 0 0 0 0 0 0 0 0 0 0 0 0 0 0 0 0 0 0 0 0 0 0 0 0 0 0 0 0 0 0 0 0 0 0 0 0 0 0 0 0 0 0 0 0 0 0 0 0 0 0 0 0.0166386647284764 0 0 0 0 0 0 0 0 0 0 0 0 0 0 0 0 0 0 0 0 0 0.0180012098414227 0 0 0 0 0 0 0 0 0 0 0 0 0 0 0 0 0 0 0 0 0 0 0 0 0 0 0 0 0 0 0 0 0 0 0 0 0 0 0 0 0 0 0 0 0 0 0 0 0 0 0 0 0 0 0 0 0 0 0 0 0 0 0 0 0 0 0 0 0 0 0 0 0 0 0 0 0 0 0 0 0 0 0 0 0 0.0563386091981466 0 0 0 0 0 0 0 0 0 0 0 0 0 0 0 0 0 0 0 0 0 0 0 0 0 0
0 0 0 0 0 0 0 0 0 0 0 0 0 0 0 0.0538607417922272 0 0 0 0 0 0 0 0.114409932106881 0 0 0 0 0 0 0 0 0 0 0 0 0 0 0 0 0 0 0.0471298981780574 0.239433716622655 0.0275234462072103 0 0 0 0 0.0269924622856587 0 0 0 0 0 0 0 0 0.0111927011053444 0 0 0.0612884642627337 0 0.0265230800875055 0 0.0426070678022147 0 0 0 0 0 0 0.248539341188944 0 0 0.0385910641031448 0 0 0 0 0 0 0 0 0 0 0.00382867770375523 0 0.00915026328929914 0.0179857658320729 0 0 0 0 0 0 0 0 0 0 0 0 0 0 0 0 0 0 0 0 0 0 0 0 0 0 0 0 0 0 0 0 0 0 0 0 0 0.0103761811694442 0 0 0 0 0 0 0 0 0 0 0 0 0.0138835882781471 0 0 0.0066836079847053 0 0 0 0 0 0 0 0 0 0 0 0 0 0 0 0 0 0 0 0 0 0 0 0 0 0 0 0 0 0 0 0 0 0 0 0 0 0 0 0 0 0 0 0 0 0 0 0 0 0 0 0 0 0 0 0 0 0 0 0 0 0 0 0 0 0 0 0 0 0 0 0 0 0 0 0 0 0 0 0 0 0 0 0 0 0 0 0 0 0 0 0 0 0 0 0 0 0 0 0 0 0 0 0 0 0 0 0 0 0 0 0 0 0 0 0 0 0 0 0 0 0 0 0 0 0 0 0 0 0 0 0 0 0 0 0 0 0 0 0 0 0 0 0 0 0 0 0 0 0 0 0 0 0 0 0 0 0 0 0 0 0 0 0 0 0 0 0 0 0 0 0 0 0
0 0 0 0 0 0 0 0 0 0 0 0 0 0 0 0 0 0 0 0 0 0 0 0 0 0 0 0 0 0 0 0 0 0 0 0 0 0 0 0 0 0 0 0 0 0 0 0 0 0 0 0 0 0 0 0 0 0 0 0 0 0 0 0 0 0 0 0 0 0 0 0 0 0 0 0 0 0 0 0 0 0 0 0 0 0 0 0 0.14606818674202 0 0.130471385443471 0.0414581977483478 0.0491766134316953 0 0.0529280222629752 0.477704693772134 0.0587244074997806 0 0 0 0 0.00378363822833986 0.0126030264907497 0.00599737487383388 0 0 0 0 0 0 0 0 0 0 0 0 0 0 0 0 0 0 0 0 0 0 0 0.0123801908498434 0 0 0 0 0 0 0 0 0 0 0 0 0 0 0 0.00451653289760568 0 0 0 0 0 0 0 0 0.0041877297592039 0 0 0 0 0 0 0 0 0 0 0 0 0 0 0 0 0 0 0 0 0 0 0 0 0 0 0 0 0 0 0 0 0 0 0 0 0 0 0 0 0 0 0 0 0 0 0 0 0 0 0 0 0 0 0 0 0 0 0 0 0 0 0 0 0 0 0 0 0 0 0 0 0 0 0 0 0 0 0 0 0 0 0 0 0 0 0 0 0 0 0 0 0 0 0 0 0 0 0 0 0 0 0 0 0 0 0 0 0 0 0 0 0 0 0 0 0 0 0 0 0 0 0 0 0 0 0 0 0 0 0 0 0 0 0 0 0 0 0 0 0 0 0 0 0 0 0 0 0 0 0 0 0 0 0 0 0 0 0 0 0 0 0 0 0
0 0 0 0 0 0 0 0 0 0 0 0 0 0 0 0 0 0 0 0 0 0 0 0 0 0 0 0 0 0 0 0 0 0 0 0 0 0 0 0 0 0 0 0 0 0 0 0 0 0 0 0.17526398963854 0 0 0 0 0 0 0 0 0 0 0 0 0 0 0 0 0 0 0 0 0 0 0 0.0219317536863821 0 0 0 0 0 0 0 0.287853619403462 0 0.0146047394998022 0 0 0 0 0 0 0 0 0 0 0 0.0421505358319173 0.317727209455344 0.0581183191086678 0 0 0 0 0 0 0 0 0 0 0 0 0 0 0 0 0 0 0 0 0 0 0 0 0 0 0 0 0 0 0 0 0 0 0 0 0.0823498333758852 0 0 0 0 0 0 0 0 0 0 0 0 0 0 0 0 0 0 0 0 0 0 0 0 0 0 0 0 0 0 0 0 0 0 0 0 0 0 0 0 0 0 0 0 0 0 0 0 0 0 0 0 0 0 0 0 0 0 0 0 0 0 0 0 0 0 0 0 0 0 0 0 0 0 0 0 0 0 0 0 0 0 0 0 0 0 0 0 0 0 0 0 0 0 0 0 0 0 0 0 0 0 0 0 0 0 0 0 0 0 0 0 0 0 0 0 0 0 0 0 0 0 0 0 0 0 0 0 0 0 0 0 0 0 0 0 0 0 0 0 0 0 0 0 0 0 0 0 0 0 0 0 0 0 0 0 0 0 0 0 0 0 0 0 0 0 0 0 0 0 0 0 0 0 0 0 0 0 0 0 0
0 0 0 0 0 0 0 0 0 0 0 0 0 0 0 0 0 0 0 0 0 0 0 0 0 0 0 0 0 0 0 0 0 0 0 0.100545394350673 0 0.00496109675979072 0 0 0 0.00906949684544241 0 0 0 0 0 0 0 0 0 0 0.0418344606535312 0 0 0 0 0 0.0113046262440331 0 0 0 0 0 0 0 0 0 0 0 0 0 0 0 0 0 0 0 0 0 0 0 0 0.155518244148757 0.215322775851176 0.00723915468627155 0.00615107866560117 0 0.00858793910625463 0.0221462421644829 0 0 0 0 0.00287481398681795 0.0138911883897359 0.182196859215477 0 0.014067535490005 0 0 0 0 0.00692044839569002 0 0 0 0 0 0 0 0 0 0 0 0 0 0 0 0 0 0 0 0 0 0 0.0062035098861743 0 0 0 0 0 0 0 0 0 0 0 0 0 0 0.018138565697824 0.00582062383054335 0.00441768290637378 0 0.00316014950148813 0 0.00294749512206083 0 0.00357341941284894 0.00825782249601789 0.00306367275279955 0 0 0 0 0 0 0 0 0 0 0 0 0 0 0 0 0 0 0 0 0 0 0 0 0 0 0 0 0 0 0 0 0 0 0 0 0 0 0 0 0 0 0 0 0 0.0272402733283746 0 0 0 0 0 0 0 0 0 0 0 0 0 0 0 0 0 0 0 0 0 0 0 0 0 0 0 0 0 0 0 0 0 0 0 0 0 0 0 0.0413237716733276 0 0.0066093126079774 0 0.0564761460037126 0.010136199826737 0 0 0 0 0 0 0 0 0 0 0 0 0 0 0 0 0 0 0 0 0 0 0 0 0 0 0 0 0 0 0 0 0 0 0 0 0 0 0 0 0 0 0 0 0 0 0 0 0 0 0 0 0 0 0 0 0 0 0 0 0 0 0 0 0 0 0 0 0 0 0 0 0 0 0
0 0 0 0 0 0 0 0 0 0 0 0 0 0 0 0 0 0 0 0 0 0 0 0 0 0.0077545926104845 0 0 0 0 0 0 0 0 0.00422746468903197 0 0 0.00576053201691472 0 0 0 0 0 0 0 0 0 0 0 0 0 0.0199277053660628 0.0173441582196831 0 0 0 0 0 0.00842578257958902 0 0 0 0 0 0 0 0 0 0 0 0 0 0 0 0 0.00622452261716493 0 0 0 0 0 0.120709962702808 0.108892852450581 0 0.176124512494598 0.0143093820264539 0 0 0 0.0277005471097194 0 0 0 0 0 0 0.103519034693301 0 0.0410201648149203 0 0 0 0.00367196636649689 0.0117573840570085 0 0 0 0 0 0 0 0 0 0 0 0 0 0 0 0 0 0 0 0 0 0 0.00495065486402997 0 0 0 0 0 0 0 0 0 0.0274220291957004 0 0 0 0 0.0223959123874745 0.00783728753862444 0.00418854408770832 0 0.00403269679626647 0 0.00496704617784387 0.0041028546369203 0.00323608129462579 0.00950645174376091 0.00344075733926889 0 0 0 0 0 0 0 0 0 0 0 0 0 0 0 0 0 0 0 0 0 0 0 0 0 0 0 0 0 0 0 0 0 0 0 0 0 0 0 0 0 0 0 0 0 0.0775453851873917 0 0 0 0 0 0 0 0 0 0 0 0 0 0 0 0 0 0 0 0 0 0 0 0 0 0 0 0 0 0 0 0 0 0 0 0 0 0 0 0.0296864275935275 0 0.00824401435268657 0 0.0707288665839285 0.0403444254054236 0 0 0 0 0 0 0 0 0 0 0 0 0 0 0 0 0 0 0 0 0 0 0 0 0 0 0 0 0 0 0 0 0 0 0 0 0 0 0 0 0 0 0 0 0 0 0 0 0 0 0 0 0 0 0 0 0 0 0 0 0 0 0 0 0 0 0 0 0 0 0 0 0 0 0
0 0 0 0 0 0 0 0 0 0 0 0 0 0 0 0 0 0 0 0 0 0 0 0 0 0.00908855365268487 0 0 0 0 0 0 0 0 0.00433851631016196 0.091216808238934 0 0 0 0 0 0.024448683327941 0 0 0 0 0 0 0 0 0 0 0.0282567403795258 0 0 0 0 0 0.00312216619841443 0 0 0 0 0 0 0 0 0 0 0 0 0 0 0 0 0 0 0 0 0 0 0 0.229197212214388 0.267744855490697 0 0 0 0 0 0.0122599053183573 0 0 0 0 0 0 0.0767247876854566 0 0 0 0 0 0 0.010304833390313 0 0 0 0 0 0 0 0 0 0 0 0 0 0 0 0 0 0 0 0 0 0 0.0198486527365612 0 0 0 0 0 0 0 0 0 0 0 0 0 0 0.0197519592542907 0 0 0 0 0 0 0 0.00478889148045312 0.0123799383180116 0.00403370772837109 0 0 0 0 0 0 0 0 0 0 0 0 0 0 0 0 0 0 0 0 0 0 0 0 0 0 0 0 0 0 0 0 0 0 0 0 0 0 0 0 0 0 0 0 0 0.0462382350995583 0 0 0 0 0 0 0 0 0 0 0 0 0 0 0 0 0 0 0 0 0 0 0 0 0 0 0 0 0 0 0 0 0 0 0 0 0 0 0 0.0757165666029349 0 0 0 0.0461646213816701 0.0143743651912756 0 0 0 0 0 0 0 0 0 0 0 0 0 0 0 0 0 0 0 0 0 0 0 0 0 0 0 0 0 0 0 0 0 0 0 0 0 0 0 0 0 0 0 0 0 0 0 0 0 0 0 0 0 0 0 0 0 0 0 0 0 0 0 0 0 0 0 0 0 0 0 0 0 0 0
0 0 0 0 0.00177094439138344 0.00215233435175145 0 0 0 0.00828969690271036 0 0 0 0 0 0.0105482314738696 0 0 0 0 0 0 0 0 0 0 0 0 0 0 0.0257080011385262 0 0 0 0 0 0.0261280709306809 0.148051658874317 0 0 0 0 0 0 0 0.00443812313662607 0.00434137797855328 0 0 0 0.00173199370174075 0 0.000714111142736838 0 0.00734292254053871 0 0 0.00579439260824899 0.129703429625806 0 0 0.000691395056646308 0.0018580356544901 0 0 0 0 0 0 0 0.00141103316877418 0 0 0.0205905001948292 0 0.00223353810392032 0 0.00151418915354596 0 0 0 0.00142926775965966 0.00118291693109843 0.0033394061265929 0 0 0.0705600377119728 0.157681465774835 0.0853008006980498 0.0688808860336976 0 0.00178587795023935 0.00151619126809857 0.00979713609065476 0.00147185477853509 0.0307035735134699 0.0167162813497202 0 0.00193673826957403 0 0 0 0.0016758053311628 0.00268646642347435 0 0 0 0 0 0 0 0 0 0 0 0 0 0 0 0 0 0 0 0 0 0 0 0.0227559471520257 0 0 0 0.0112681287142332 0.00970280591773084 0.0106532726237471 0.0016701886380036 0 0.00837390915043057 0.00167168082399138 0.000657510210283038 0.00384981196666392 0.00415771078325969 0 0.00446293850467958 0.0454640695513617 0 0 0.00744365923436342 0.00374616839945371 0 0 0 0 0.000562816409106152 0 0.00188069578013475 0 0 0 0 0 0 0 0 0 0 0 0 0 0 0 0 0 0 0 0 0 0 0 0 0 0 0 0 0 0 0 0 0 0 0 0 0 0 0 0 0 0 0 0 0 0 0 0 0 0 0 0 0 0 0 0 0 0 0 0 0 0 0 0 0 0 0 0 0 0 0 0 0 0 0 0 0 0 0 0 0 0 0 0 0 0 0 0 0 0 0 0 0 0 0 0 0 0 0 0 0 0 0 0 0 0 0 0 0 0 0 0 0 0 0 0 0 0 0 0 0 0 0 0 0 0 0 0 0 0 0 0 0 0 0 0 0 0 0 0 0 0 0 0 0 0 0 0 0 0 0 0 0 0 0 0 0 0 0 0 0 0 0
0 0 0 0.00146080942359223 0 0 0 0 0.00186177519589477 0.00248329595739856 0.00138822261993547 0 0 0 0 0.000754534326562709 0 0 0 0 0 0 0 0 0 0 0 0 0 0.00964713719255776 0.0150222112478907 0 0 0 0 0 0.00665975118344647 0.0756509459819105 0 0 0 0 0 0 0 0.00137472818346327 0 0 0 0 0.00105233729687885 0 0 0 0.0145445814425615 0 0 0.0124191165372411 0.028838842273649 0 0 0.000690611221420781 0 0 0 0 0 0 0 0 0 0 0.00144598090543779 0.00410820323493725 0 0 0 0 0 0.000670666656128537 0 0 0.00264854871398896 0 0 0.18592984063901 0 0.0127851197829563 0.0511922307789874 0.121455667596938 0.00618406335313708 0.0248898433489229 0 0.066564833309812 0.0417276601506427 0.0974851324548411 0.025019596120876 0 0 0 0 0 0.017493966097906 0.0179700829684217 0 0 0 0 0 0 0 0 0 0 0 0 0 0 0 0 0 0 0 0 0 0 0 0.00740199848887716 0 0 0.0222562970720627 0 0 0.00355182377914904 0 0 0.00507710558791845 0 0 0.0154446489551591 0 0.00535634549473583 0.019528794213183 0.00424920755017244 0 0.00161787738598059 0.00966730249108515 0.0326361741910481 0.00339604512663088 0.00291844676036175 0.00523070639816193 0 0.00097243549821416 0 0.00284354829595217 0 0 0 0 0 0 0 0 0 0 0 0 0 0 0 0 0 0 0 0 0 0 0 0 0 0 0 0 0 0 0 0 0 0 0 0 0 0 0 0 0 0 0 0 0 0 0 0 0 0 0 0 0 0 0 0 0 0 0 0 0 0 0 0 0 0 0 0 0 0 0 0 0 0 0 0 0 0 0 0 0.000878410435074763 0 0.00138163894699802 0 0 0 0.00326107489556041 0 0 0 0 0 0 0 0 0 0 0 0 0 0 0 0 0 0 0 0 0 0 0 0 0 0 0 0 0 0 0 0 0 0 0 0 0 0 0 0 0 0 0 0 0 0 0 0 0 0 0 0 0 0 0 0 0 0 0.000909782236327434 0 0 0 0 0 0 0 0 0 0 0 0 0 0 0 0 0
0 0 0 0 0.00266586463434154 0.00153048349466766 0 0 0 0.0244404103684991 0 0 0 0 0 0.00745940607801588 0 0 0 0 0 0 0 0 0 0 0 0 0.0017306249226659 0 0 0 0 0 0 0 0.0594157036073402 0.158928746328976 0 0 0 0 0 0 0 0.00169883349203455 0.0149560686819847 0 0 0 0 0 0 0 0 0 0 0 0.101414086142705 0 0.00201137529473577 0.00123815263644768 0.00743678755776113 0 0 0 0 0 0 0 0.00425394598104075 0 0 0.0720622958292312 0 0.00127562025036048 0 0.00480185749243945 0 0 0 0 0 0 0 0.336279555379275 0.0103474735411109 0 0.0195732682232445 0.019419977136919 0 0 0 0 0 0 0.00457089768906785 0 0 0 0 0 0 0 0 0 0 0 0 0 0 0 0 0 0 0 0 0 0 0 0 0 0 0 0 0 0 0.00286080842563068 0 0 0 0.0396366135134351 0.0341137505848695 0.0390364599380501 0.00211273879215431 0 0.00205118069704195 0.00340503283352535 0.00112015069951914 0 0 0 0 0.0181518297529103 0 0 0 0 0 0 0 0 0 0 0 0 0 0 0 0 0 0 0 0 0 0 0 0 0 0 0 0 0 0 0 0 0 0 0 0 0 0 0 0 0 0 0 0 0 0 0 0 0 0 0 0 0 0 0 0 0 0 0 0 0 0 0 0 0 0 0 0 0 0 0 0 0 0 0 0 0 0 0 0 0 0 0 0 0 0 0 0 0 0 0 0 0 0 0 0 0 0 0 0 0 0 0 0 0 0 0 0 0 0 0 0 0 0 0 0 0 0 0 0 0 0 0 0 0 0 0 0 0 0 0 0 0 0 0 0 0 0 0 0 0 0 0 0 0 0 0 0 0 0 0 0 0 0 0 0 0 0 0 0 0 0 0 0 0 0 0 0 0 0 0 0 0 0
0 0 0 0 0 0 0 0 0 0 0 0 0 0 0 0 0 0 0 0 0 0 0 0 0 0 0 0 0 0 0 0 0.000843979046633318 0 0 0 0 0.00236356044616115 0 0 0 0 0 0 0 0.000844916515750851 0 0 0 0 0 0 0 0 0.00240840700391168 0 0 0.00167080436968458 0.0398456738574342 0 0 0 0 0.000692552217736379 0 0 0 0 0 0 0 0 0.000902320697690016 0 0 0 0 0 0 0.000588640388219124 0.0415568261749177 0 0.00135801385554257 0 0 0.0825471267614414 0.0188002063310105 0.00888162402673479 0 0.244617532524433 0.121561033381951 0.0296746457517065 0.0421436727237616 0 0.0398762256469607 0.035242285003921 0.0125451292377936 0 0 0 0.000804402628062377 0.00331976920891975 0.0861963110381343 0.0624217918057706 0 0 0 0 0 0 0 0 0 0 0 0 0 0 0 0 0 0 0 0 0 0 0 0 0 0 0 0 0 0 0 0 0 0 0 0.00222492919634111 0.00109032189395118 0.00419184046918565 0.0182177485239794 0.0757316749973257 0 0 0.00431052885526934 0 0.00104201455112961 0 0 0 0.00378521245549188 0 0.00134652295007386 0 0 0 0 0 0 0 0 0 0 0 0 0 0 0 0 0 0 0 0 0 0 0 0 0 0 0 0 0 0 0 0 0 0 0 0 0 0 0 0 0 0 0 0 0 0 0 0 0 0 0 0 0 0 0 0 0 0 0 0 0 0 0 0 0 0 0 0 0 0 0 0 0 0 0 0 0 0 0 0 0 0 0 0 0 0 0 0 0 0 0 0 0 0 0 0 0 0 0 0 0 0 0 0.000726722840810355 0 0 0 0 0 0 0 0 0 0 0 0 0 0 0 0 0 0 0 0 0 0 0 0 0 0 0 0 0 0 0 0 0 0 0 0 0 0 0 0 0 0.00402940292632219 0 0 0 0 0 0 0 0 0 0.00159562969583753 0 0 0 0 0 0 0
0 0 0 0 0 0 0 0 0 0 0 0 0 0 0 0.000224803979968602 0 0 0 0 0 0 0 0 0 0 0 0 0 0 0 0 0 0 0 0 0 0.00320302964495618 0 0 0 0 0 0 0 0.00125872532543304 0 0 0 0 0.00373024011712632 0 0 0 0.0103175358630652 0 0 0.00741350436304796 0.0945337898558244 0 0 0 0 0.000708742138559432 0 0 0 0 0 0 0 0 0.00186744475270322 0 0 0 0 0 0 0.00097783497515477 0 0 0.00295961660394484 0.00528695638167163 0.00153922874724806 0.0563336309550132 0.0376961079195972 0.00744728402968184 0.2067320194657 0 0.0156399418678498 0.00633150544358419 0.0119036502140134 0 0.0135030700819726 0.00876696457414762 0.0117283319456679 0 0.00399081524205337 0 0 0.00202884620993515 0.114667601646832 0.0910714624944671 0 0 0 0 0 0 0 0 0 0 0 0 0 0 0 0 0 0 0 0 0 0 0 0 0 0 0 0 0 0 0 0 0 0 0 0.00966820726965241 0.00241803133945308 0.0105626935461758 0.0510348919118074 0.16619159958604 0.000818483275479495 0.000963027466271746 0.0108154139599319 0.00274989041485352 0.00310891986327368 0.00302080397918757 0.00188743780195606 0 0.00497782675619795 0 0.00456724976062355 0 0 0 0 0 0 0 0 0 0 0 0 0 0 0 0 0 0 0 0 0 0 0 0 0 0 0 0 0 0 0 0 0 0 0 0 0 0 0 0 0 0 0.00113503207599977 0 0 0 0 0 0 0 0 0 0 0 0 0 0 0 0 0 0 0 0 0 0 0 0 0 0 0 0 0 0 0 0 0 0 0 0 0 0 0.000143676284705936 0 0 0 0 0 0.000492819790882162 0 0 0 0 0 0 0 0 0 0 0 0 0 0 0 0.000446524541566146 0 0 0 0 0 0 0 0 0 0 0 0 0 0 0 0 0 0 0 0 0 0 0 0 0 0 0 0 0 0 0 0 0 0 0 0 0 0 0 0 0 0.00116502520058802 0 0 0 0 0 0 0 0 0 0.00196976033613433 0 0 0 0 0 0 0
0 0 0 0 0 0 0 0 0 0 0 0 0 0 0 0.0004984729042483 0 0 0 0 0 0 0 0 0 0 0 0 0 0 0 0 0 0 0 0 0 0 0 0 0 0 0 0 0 0 0 0 0 0 0 0 0 0 0 0 0 0 0.00563802717136879 0 0 0 0 0 0 0 0 0 0 0 0 0 0 0 0 0 0 0 0 0 0.0613392999685441 0 0 0 0 0 0.00375291992695407 0 0.200877451960543 0.0305810065730886 0 0.0930982411766832 0.187060829654013 0 0.111379364117362 0.0105336764740351 0.00159144487828191 0 0 0 0.00136320797810205 0.00805706037445705 0.104259581710529 0.108624185489224 0 0 0 0 0 0 0 0 0 0 0 0 0 0 0 0 0 0 0 0 0 0 0 0 0 0 0 0 0 0 0 0 0 0 0 0 0 0.00316628337522523 0 0.0386889485790014 0 0 0 0 0 0 0 0 0.013420425615091 0 0 0 0 0 0 0 0 0 0 0 0 0 0 0 0 0 0 0 0 0 0 0 0 0 0 0 0 0 0 0 0 0 0 0 0 0 0 0 0 0 0 0 0 0 0 0 0 0 0 0 0 0 0 0 0 0 0 0 0 0 0 0 0 0 0 0 0 0 0 0 0 0 0 0 0 0 0 0 0 0 0 0 0 0 0 0 0 0 0 0 0 0 0 0 0 0 0 0 0 0 0 0 0 0 0.000875294683055051 0 0 0 0 0 0 0 0 0 0 0 0 0 0 0 0 0 0 0 0 0 0 0 0 0 0 0 0 0 0 0 0 0 0 0 0 0 0 0 0 0 0.0102192241548459 0 0 0 0 0 0 0 0 0 0.00210177957585041 0.00119719735812338 0.00167607630137273 0 0 0 0 0
0 0 0 0 0 0 0 0 0 0 0 0 0 0 0 0 0 0 0 0 0 0 0 0 0 0 0 0 0 0 0 0 0 0 0 0 0 0 0 0 0 0 0 0 0 0 0 0 0 0 0 0 0 0 0 0 0 0 0 0 0 0 0 0 0 0 0 0 0 0 0 0 0 0 0 0 0 0 0 0 0.0277791161549405 0 0 0 0 0.00407025763847073 0.0215279162513902 0 0.0698886762270296 0.0176444485609441 0.132686256085463 0 0.181221533011886 0 0.374662146643034 0.0224542760793606 0.00151924510108636 0 0 0 0 0.00476774129617843 0.0394408965359612 0.0276776067095049 0 0 0 0 0 0 0 0 0 0 0 0 0 0 0 0 0 0 0 0 0 0 0 0 0 0 0 0 0 0 0 0 0 0 0 0 0 0 0 0 0 0 0 0 0 0 0 0 0.00330108858655813 0 0 0 0 0 0 0 0 0 0 0 0 0 0 0 0 0 0 0 0 0 0 0 0 0 0 0 0 0 0 0 0 0 0 0 0 0 0 0 0 0 0 0 0 0 0 0 0 0 0 0 0 0 0 0 0 0 0 0 0 0 0 0 0 0 0 0 0 0 0 0 0 0 0 0 0 0 0 0 0 0 0 0.0193701893848186 0.00118136746092199 0 0 0 0 0 0 0 0 0 0.00241631438320478 0 0 0 0 0 0 0 0 0 0.0027495804396459 0 0.00250541274593589 0 0 0 0 0 0 0 0 0 0 0 0 0 0 0 0 0 0 0 0 0 0 0 0 0 0 0 0 0 0 0 0 0 0 0 0 0 0 0 0 0 0.0377963516787512 0 0 0 0 0 0 0 0 0 0.00317821954709985 0 0 0 0.00216135947781355 0 0 0
0 0 0 0 0 0 0 0 0 0 0 0 0 0 0 0.000636568726537352 0 0 0 0 0 0 0 0 0 0 0 0 0 0 0 0 0.00204414479323282 0 0.00223067123745625 0 0 0 0 0 0 0 0 0 0 0 0 0 0 0 0 0 0 0 0.0012332311749772 0 0 0 0.00477447563211558 0 0 0 0 0 0 0 0 0 0 0 0 0 0 0 0 0 0 0 0 0 0.0288498034920562 0 0 0 0 0.00302552226132188 0 0 0.0869020234527456 0.0290440716122918 0.233422951813452 0.158666790409269 0 0 0.140542929810831 0.00678324448144836 0 0 0 0 0.00235647026095342 0.0099059468353719 0.0748106706393447 0.118253405090214 0 0 0 0 0 0 0 0 0 0 0 0 0 0 0 0 0 0 0 0 0 0 0 0 0 0 0 0 0 0 0 0 0 0 0 0.00258403690117252 0 0 0.00128958476346301 0.0192753992479099 0 0 0 0 0 0.00313703818717662 0 0 0.0181170900440161 0 0 0 0 0 0 0 0 0 0 0 0 0 0 0 0 0 0 0 0 0 0 0 0 0 0 0 0 0 0 0 0 0 0 0 0 0 0 0 0 0 0 0 0 0 0 0 0 0 0 0 0 0 0 0 0 0 0 0 0 0 0 0 0 0 0 0 0 0 0 0 0 0 0 0 0 0 0 0 0 0 0 0.0113466079336181 0.000706669986938906 0 0 0 0 0 0 0 0 0 0.00168558169015755 0 0 0 0 0 0 0 0 0 0.00203757961588678 0 0.00238562009346821 0 0 0 0 0 0 0 0 0 0 0 0 0 0 0 0 0 0 0 0 0 0 0 0 0 0 0 0 0 0 0 0 0 0 0 0 0 0 0 0 0 0.0257753289508282 0 0 0 0 0 0 0 0 0 0.00366458864655461 0.00195973682073927 0.00255221539445115 0 0 0 0 0
0.00553395884258009 0 0 0.118550146616874 0.00563588876619482 0.00462897098280573 0.0159940700169725 0 0.00682155031846036 0.00532483010198866 0.0159691476670677 0 0 0 0 0 0 0 0 0 0 0 0 0 0 0 0 0 0 0.0278014810192816 0.153341395768736 0 0 0 0 0 0 0.280706512640284 0 0 0 0 0 0 0 0 0 0 0 0 0 0 0 0 0.0104905133862972 0 0 0.00516274831879732 0 0 0 0 0 0 0 0 0 0 0 0 0 0 0 0 0 0 0 0 0 0 0 0 0 0 0 0.026571035108547 0.0685115650367045 0 0 0 0 0 0 0 0 0.0168717536683835 0 0 0 0 0 0 0 0 0 0 0 0 0 0 0 0 0 0 0 0 0 0 0 0 0 0 0 0 0 0 0 0 0 0 0.131941449846663 0 0 0.0158548145449613 0 0 0 0 0 0.0033712000793969 0 0 0 0 0 0 0 0.063125528705106 0 0 0 0 0 0 0.0177914385638977 0 0 0 0 0 0 0 0 0 0 0 0 0 0 0 0 0 0 0 0 0 0 0 0 0 0 0 0 0 0 0 0 0 0 0 0 0 0 0 0 0 0 0 0 0 0 0 0 0 0 0 0 0 0 0 0 0 0 0 0 0 0 0 0 0 0 0 0 0 0 0 0 0 0 0 0 0 0 0 0 0 0 0 0 0 0 0 0 0 0 0 0 0 0 0 0 0 0 0 0 0 0 0 0 0 0 0 0 0 0 0 0 0 0 0 0 0 0 0 0 0 0 0 0 0 0 0 0 0 0 0 0 0 0 0 0 0 0 0 0 0 0 0 0 0 0 0 0 0 0 0 0 0 0 0 0 0 0 0 0 0 0 0
0 0 0 0 0 0 0 0 0 0 0 0 0 0 0 0 0 0 0 0 0 0 0 0 0 0 0 0 0 0 0 0.000855546317117709 0 0 0 0 0 0 0 0 0 0 0 0 0 0 0 0 0 0 0 0 0 0 0 0 0 0 0 0 0 0 0 0 0 0 0 0 0 0 0 0 0 0 0 0 0 0 0 0 0.0300159723706574 0 0.000906160257371105 0 0 0.00283918592067117 0.0305465811761622 0 0.0794866258588362 0.0318487486042761 0.134353177958661 0.317101694531902 0.135859969169878 0 0 0.0320641046326614 0.00204740501025067 0 0 0 0.00701888754088283 0.00888844775396137 0.0442678353438626 0.0843520975250121 0 0 0 0 0 0 0 0 0 0 0 0 0 0 0 0 0 0 0 0 0 0 0 0 0 0 0 0 0 0 0 0 0 0 0 0 0 0 0 0.00188977980645657 0 0 0 0 0.00312750877673323 0 0.00813696757797644 0 0.00404908044766483 0.00861418594663407 0 0 0 0 0 0 0 0 0 0 0 0 0 0 0 0 0 0 0 0 0 0 0 0 0 0 0 0 0 0 0 0 0 0 0 0 0 0 0 0 0 0 0 0 0 0 0 0 0 0 0 0 0 0 0 0 0 0 0 0 0 0 0 0 0 0 0 0 0 0 0 0 0 0 0 0 0 0 0 0 0 0.0104154402682487 0 0 0 0 0 0 0 0 0 0 0 0 0 0 0 0 0 0 0 0 0.00253713506177396 0 0 0 0 0 0 0 0 0 0 0 0 0 0 0 0 0 0 0 0 0 0 0 0 0 0 0 0 0 0 0 0 0 0 0 0 0 0 0 0 0 0 0 0.0187774621423485 0 0 0 0 0 0 0 0 0 0 0 0 0 0 0 0 0
0 0 0 0 0 0 0 0 0 0 0 0 0 0 0 0 0 0 0 0 0 0 0 0 0 0 0 0 0 0.00263173533040375 0.0478884629395855 0 0 0 0 0 0 0.00415631636655728 0 0 0 0 0 0 0 0 0 0 0 0 0 0 0 0 0.00796325001661406 0 0 0.00409730921317227 0.0034036861055861 0 0 0 0 0 0 0 0 0 0 0 0 0 0 0 0 0 0 0 0 0 0.325499279856576 0 0.00526088048398223 0 0 0.0711609222953755 0.0857434070933771 0 0.0844049367693346 0.0248446495738902 0.0152667627931686 0.0228339779106469 0.00787850385598614 0.0144179507229617 0.0385250215081322 0 0.161144998480543 0 0 0 0 0 0.010719415744152 0.0133336903011638 0 0 0 0 0 0 0 0 0 0 0 0 0 0 0 0 0 0 0 0 0 0 0 0.0247701170949633 0 0 0 0 0 0 0 0 0.0148475229198712 0 0 0 0 0 0 0 0 0 0 0.00510051636588197 0 0 0.00168002682606105 0 0 0 0.00242665943201288 0 0 0 0 0 0 0 0 0 0 0 0 0 0 0 0 0 0 0 0 0 0 0 0 0 0 0 0 0 0 0 0 0 0 0 0 0 0 0 0 0 0 0 0 0 0 0 0 0 0 0 0 0 0 0 0 0 0 0 0 0 0 0 0 0 0 0 0 0 0 0 0 0 0 0 0 0 0 0 0 0 0 0 0 0 0 0 0 0 0 0 0 0 0 0 0 0 0 0 0 0 0 0 0 0 0 0 0 0 0 0 0 0 0 0 0 0 0 0 0 0 0 0 0 0 0 0 0 0 0 0 0 0 0 0 0 0 0 0 0 0 0 0 0 0 0 0 0 0 0 0 0 0 0 0 0 0 0 0 0 0 0 0
0 0 0 0 0 0.00349900459755108 0 0 0 0 0 0.00314006868324498 0 0 0 0 0 0 0 0 0 0 0 0 0 0 0 0 0 0.0229939730050359 0.131102401728523 0 0 0 0 0 0 0.00498524648321689 0 0 0 0 0 0 0 0 0 0 0 0 0.00214555815127269 0 0.00118108476813512 0 0.0185946183073688 0 0 0.00811418369597586 0.0162621756061851 0 0 0 0 0 0 0 0 0 0 0 0 0 0 0 0 0 0 0 0 0 0.0375558996609847 0 0.0647632930679143 0.0525521176277447 0.0256214893804108 0.036363135001715 0.0206543555211559 0.00466233344570595 0.0281999236483826 0.0311952791351989 0.00216484888390151 0.00145003794132748 0 0 0.00230885435179751 0.151246674189547 0 0 0.0193651084670242 0 0 0 0.00247276623075679 0.00671480236231637 0 0 0 0 0 0 0 0 0 0 0 0 0 0 0 0 0 0 0 0 0 0 0 0.131924792057008 0 0 0 0 0 0.00195363965203925 0 0 0.0785912100551903 0 0 0.00399525795931637 0 0.0133024404159373 0.00954014582360407 0.00532309786271932 0 0.00349731344018156 0.00155063594474806 0.00769034031134974 0 0.00215053624443109 0.00629632881219168 0.00191759813531834 0 0 0.00307033057363775 0 0 0 0 0 0 0 0 0 0 0 0 0 0 0 0 0 0 0 0 0 0 0 0 0 0 0 0 0 0 0 0 0 0 0 0 0 0 0 0 0 0 0.00744699979500138 0 0 0 0 0 0 0 0 0 0 0 0 0 0 0 0 0 0 0 0 0 0 0 0 0 0 0 0 0 0 0 0 0 0 0 0 0 0 0 0.00416131179489986 0 0.00251819733631191 0 0.0127960214651112 0.00296456837860917 0 0 0 0 0 0 0 0 0 0 0 0 0 0 0 0 0 0 0 0 0 0 0 0 0 0 0 0 0 0 0 0 0 0 0 0 0 0 0 0 0 0 0 0 0 0 0 0 0 0 0 0 0 0 0 0 0 0 0 0 0 0 0 0 0 0 0 0 0 0 0 0 0 0 0
0 0 0 0 0 0 0 0 0 0 0 0 0 0 0 0 0 0 0 0 0 0 0 0 0 0 0 0 0 0 0 0 0 0 0 0 0 0 0 0 0 0 0 0 0 0 0 0 0 0 0 0.117345270600928 0 0 0 0 0 0 0 0 0 0 0 0 0 0 0 0 0 0 0 0 0 0 0 0.225281538770158 0 0 0 0 0 0.0585939510733757 0 0 0 0 0 0 0 0 0 0 0 0 0 0 0 0 0.153976487314692 0.0639420421926724 0 0 0 0 0 0 0 0 0 0 0 0 0 0 0 0 0 0 0 0 0 0 0 0 0 0 0 0.0430660859293015 0 0 0 0 0 0 0 0.064966148335014 0.152378274844285 0.100720084954883 0.0197301159846908 0 0 0 0 0 0 0 0 0 0 0 0 0 0 0 0 0 0 0 0 0 0 0 0 0 0 0 0 0 0 0 0 0 0 0 0 0 0 0 0 0 0 0 0 0 0 0 0 0 0 0 0 0 0 0 0 0 0 0 0 0 0 0 0 0 0 0 0 0 0 0 0 0 0 0 0 0 0 0 0 0 0 0 0 0 0 0 0 0 0 0 0 0 0 0 0 0 0 0 0 0 0 0 0 0 0 0 0 0 0 0 0 0 0 0 0 0 0 0 0 0 0 0 0 0 0 0 0 0 0 0 0 0 0 0 0 0 0 0 0 0 0 0 0 0 0 0 0 0 0 0 0 0 0 0 0 0 0 0 0 0 0 0 0 0 0 0 0 0 0 0 0 0 0 0 0 0 0 0
0 0 0 0 0 0 0 0 0 0 0 0 0 0 0 0 0 0 0 0 0 0 0 0 0 0 0 0 0 0 0 0 0 0 0 0 0 0 0 0 0 0 0 0 0 0 0 0 0 0 0 0 0 0 0 0 0 0 0.0204770656918553 0 0 0 0 0 0 0 0 0 0 0 0 0 0 0 0 0 0 0 0 0 0 0.282332278672514 0.020872321380299 0.0869224791787028 0 0.0175856034910342 0 0 0 0.044307673353697 0 0 0 0 0 0 0.0808322430098725 0.0984262294835012 0 0.220491538954904 0 0 0 0 0 0 0 0 0 0 0 0 0 0 0 0 0 0 0 0 0 0 0 0 0 0 0 0 0 0 0 0 0 0 0 0 0.0703239844844718 0.02087811421347 0 0.00697989218877408 0 0 0.020678045768944 0.00889253012795946 0 0 0 0 0 0 0 0 0 0 0 0 0 0 0 0 0 0 0 0 0 0 0 0 0 0 0 0 0 0 0 0 0 0 0 0 0 0 0 0 0 0 0 0 0 0 0 0 0 0 0 0 0 0 0 0 0 0 0 0 0 0 0 0 0 0 0 0 0 0 0 0 0 0 0 0 0 0 0 0 0 0 0 0 0 0 0 0 0 0 0 0 0 0 0 0 0 0 0 0 0 0 0 0 0 0 0 0 0 0 0 0 0 0 0 0 0 0 0 0 0 0 0 0 0 0 0 0 0 0 0 0 0 0 0 0 0 0 0 0 0 0 0 0 0 0 0 0 0 0 0 0 0 0 0 0 0 0 0 0 0 0 0 0 0 0 0 0 0 0 0 0 0 0
0 0 0 0 0 0 0 0 0 0 0 0 0 0 0 0 0 0 0 0 0 0 0 0 0 0 0 0 0 0 0 0 0 0 0 0 0 0 0 0 0 0 0 0 0 0 0 0 0 0 0 0 0 0 0 0 0 0 0 0 0 0 0 0 0 0 0 0 0 0 0 0 0 0 0 0 0 0 0 0 0 0.132965827363254 0 0 0 0 0 0 0 0 0 0 0 0 0 0 0 0.105235874317564 0.567692032392768 0 0 0 0 0 0 0 0 0 0 0 0 0 0 0 0 0 0 0 0 0 0 0 0 0 0 0 0 0 0 0 0 0 0 0 0 0 0.0968167306430932 0.0665908285836709 0 0 0 0 0 0 0 0 0 0 0 0 0 0 0 0 0 0 0 0 0 0 0 0 0 0 0 0 0 0 0 0 0 0 0 0 0 0 0 0 0 0 0 0 0 0 0 0 0 0 0 0 0 0 0 0 0 0 0 0 0 0 0 0 0 0 0 0 0 0 0 0 0 0 0 0 0 0 0 0 0 0 0 0 0 0 0.0306987066996503 0 0 0 0 0 0 0 0 0 0 0 0 0 0 0 0 0 0 0 0 0 0 0 0 0 0 0 0 0 0 0 0 0 0 0 0 0 0 0 0 0 0 0 0 0 0 0 0 0 0 0 0 0 0 0 0 0 0 0 0 0 0 0 0 0 0 0 0 0 0 0 0 0 0 0 0 0 0 0 0 0 0 0 0 0 0 0 0 0 0 0 0 0
0 0 0 0 0 0 0 0 0 0 0 0 0 0 0 0.00379799962370765 0 0 0 0 0 0 0 0 0 0 0 0 0 0 0 0.0289164160955855 0.0535784860743024 0 0.116498729012085 0 0 0 0 0 0 0.00312332637703563 0 0 0 0 0 0 0 0 0 0 0 0 0 0 0 0 0 0 0 0 0 0 0 0 0 0 0 0 0 0 0 0 0 0 0 0 0 0 0 0 0 0 0 0 0 0 0.00679781602021438 0 0.00697141982551735 0 0.0096574035784194 0 0.0297566606741826 0 0 0 0 0 0 0.170945178464551 0 0.0231777102436995 0 0 0 0 0 0 0 0 0 0 0 0 0 0 0 0 0 0 0 0 0 0 0 0 0 0 0 0 0 0 0 0 0 0 0 0 0 0.00640373972918746 0 0 0 0 0 0 0 0 0.155423039174417 0.090442151012197 0.025649761218136 0.25079092733154 0 0 0 0 0 0 0 0 0 0 0 0 0 0 0 0 0 0 0 0 0 0 0 0 0 0 0 0 0 0 0 0 0 0.00503632395940014 0 0 0 0 0 0 0 0 0 0 0 0 0 0 0 0 0 0 0 0 0 0 0 0 0 0 0 0 0 0 0 0 0 0 0 0 0 0 0 0 0 0 0 0 0 0 0 0 0 0 0 0 0 0 0 0 0 0 0 0 0 0 0 0 0 0 0 0 0 0.0130329115858215 0 0 0 0 0 0 0 0 0 0 0 0 0 0 0 0 0 0 0 0 0 0 0 0 0 0 0 0 0 0 0 0 0 0 0 0 0 0 0 0 0 0 0 0 0 0 0 0 0 0 0 0 0 0 0 0 0 0 0 0
0 0 0 0 0 0 0 0 0 0 0 0 0 0 0 0 0 0 0 0 0 0 0 0 0 0 0 0 0 0 0 0.0373902754453679 0.0617633639705923 0.0174500684970358 0.0468394271705969 0 0 0 0 0 0 0 0 0 0 0 0 0 0 0 0 0 0 0 0.0141293267998471 0 0 0 0 0 0 0 0 0 0 0 0 0 0 0 0 0 0 0 0 0 0 0 0 0 0.00814496087391932 0 0 0 0 0 0 0 0.0251188965032585 0.0181644238014564 0.036892023313576 0.0153173654691424 0.03634888962555 0 0.0337394944554397 0 0 0 0 0 0.15305714015669 0 0.0383015221921747 0.133276363874131 0 0 0 0 0 0 0 0 0 0 0 0 0 0 0 0 0 0 0 0 0 0 0 0 0 0 0 0 0 0 0 0 0 0 0 0.00779646707806687 0 0.00874710431828648 0 0.0171198503926759 0 0 0 0 0 0.0375410641472092 0 0.0797685763323774 0.126588204757163 0.0188111214228866 0 0 0 0 0 0 0 0 0 0 0 0 0 0 0 0 0 0 0 0 0 0 0 0 0 0 0 0 0 0 0 0 0 0 0.0137132395525284 0 0 0 0 0 0 0 0 0 0 0 0 0 0 0 0 0 0 0 0 0 0 0 0 0 0 0 0 0 0 0 0 0 0 0 0 0 0 0 0 0 0 0 0 0 0 0 0 0 0 0 0 0 0 0 0 0 0 0 0 0 0 0 0 0 0 0 0 0.0139808298500276 0 0 0 0 0 0 0 0 0 0 0 0 0 0 0 0 0 0 0 0 0 0 0 0 0 0 0 0 0 0 0 0 0 0 0 0 0 0 0 0 0 0 0 0 0 0 0 0 0 0 0 0 0 0 0 0 0 0 0 0
0 0 0 0 0 0 0 0 0 0 0 0 0 0 0 0 0 0 0 0 0 0 0 0 0 0 0 0 0 0 0 0 0 0 0 0 0 0 0 0 0 0 0 0 0 0 0 0 0 0 0 0 0 0 0.000894944966717728 0 0 0 0.0109536465832341 0 0 0 0 0 0 0 0 0 0 0 0 0 0 0 0 0 0 0 0 0 0.0050215044169786 0 0 0.00116136350754909 0 0.00227114408492702 0.00899744307132789 0 0.120714918607842 0.190017162840387 0.0883591311824184 0.0234529659645684 0.0508087260898586 0 0.0311014427016423 0.00626815303981323 0.00154057389570087 0 0 0 0 0.007089174007081 0 0.224556130001667 0 0 0 0 0 0 0 0 0 0 0 0 0 0 0 0 0 0 0 0 0 0 0 0 0 0 0 0 0 0 0 0 0 0 0 0.00473259180340182 0 0.0171302413558575 0.0263939756782374 0.120381751713535 0 0 0.00373435236241905 0 0.00416399240801914 0.00661446145766594 0 0.00286186555914322 0.0100569765186664 0 0 0 0 0 0 0 0 0 0 0 0 0 0 0 0 0 0 0 0 0 0 0 0 0 0 0 0 0 0 0 0 0 0 0 0 0 0 0 0 0 0 0 0 0 0 0 0 0 0 0 0 0 0 0 0 0 0 0 0 0 0 0 0 0 0 0 0 0 0 0 0 0 0 0 0 0 0 0 0 0 0 0.00104901715425471 0.000694340489719462 0 0 0 0 0 0 0 0 0 0.00112833308543007 0.000769536169586998 0 0 0 0 0 0 0 0 0 0 0.00188845586851565 0.00107798395969857 0 0 0 0 0 0 0 0 0 0 0 0 0 0 0 0 0 0 0 0 0 0 0 0 0 0 0 0 0 0 0 0 0 0 0 0 0 0 0 0 0.0127498831137522 0 0 0 0 0 0 0 0 0 0.00537698269726633 0.00163853561874182 0.0019691024218924 0 0.00237919560248236 0 0 0
0 0 0 0 0 0 0 0 0 0 0 0 0 0 0 0 0 0 0 0 0 0 0 0 0 0 0 0 0 0 0 0 0.00139312503601789 0 0 0 0 0 0 0 0 0 0 0 0 0 0 0 0 0 0 0 0 0 0.00105679596101639 0 0 0 0.0039173739458177 0 0 0 0 0 0 0 0 0 0 0 0 0 0 0 0 0 0 0 0 0 0.00223766871224735 0 0.00143515014484038 0.0034822165825119 0.00200763481401697 0.00340940136269752 0.00865478936790423 0 0.0818623279790272 0.141322074810497 0.0862060181150602 0.0154118623852776 0.0752079943239066 0 0.0554962616754571 0.00730120317128829 0.00391749365532588 0 0 0 0.00359685113342493 0.0230998059446248 0.210281230052145 0 0 0 0 0 0 0 0 0 0 0 0 0 0 0 0 0 0 0 0 0 0 0 0 0 0 0 0 0 0 0 0 0 0 0 0 0.00293109520100422 0 0.0375913532528695 0.0138036332986083 0.0541456148200123 0 0.00231642433701457 0.00370913806241646 0 0.00309589143124066 0.0457736296928695 0.0252456984320535 0.0155153791163795 0.0250998802168677 0.00734438000849283 0 0 0 0 0 0 0 0 0 0 0 0 0 0 0 0 0 0 0 0 0 0 0 0 0 0 0 0 0 0 0 0 0 0 0 0 0 0 0 0 0 0 0 0 0 0 0 0 0 0 0 0 0 0 0 0 0 0 0 0 0 0 0 0 0 0 0 0 0 0 0 0 0 0 0 0 0 0 0 0 0 0 0.000458505877910847 0 0 0 0 0 0 0 0 0 0.000673374684519965 0 0 0 0 0 0 0 0 0 0 0 0.00234800740614515 0.00141027103092091 0 0 0 0 0 0 0 0 0 0 0 0 0 0 0 0 0 0 0 0 0 0 0 0 0 0 0 0 0 0 0 0 0 0 0 0 0 0 0 0 0.0135165997142498 0 0 0 0 0 0 0 0 0 0.00602940400261611 0.00175602170968502 0.00230507116424653 0 0.00363334736677144 0 0 0
0 0 0 0 0 0 0 0 0 0 0 0 0 0 0 0.0799034467271899 0 0 0 0 0 0 0 0 0 0 0 0 0 0.0285820771854484 0.0433288664394439 0 0 0 0 0 0 0 0 0 0 0 0 0 0 0 0 0 0 0 0 0 0 0 0 0.120767817464759 0 0 0 0 0 0 0 0 0 0 0 0 0 0 0 0 0 0 0 0 0 0 0 0 0 0 0 0 0 0 0 0 0 0 0 0 0 0 0 0 0 0 0 0 0 0 0 0 0 0 0 0 0 0 0 0 0.0724502734733235 0 0.0782893899944141 0 0.0941954898869717 0.117331224245175 0.245908908267144 0 0 0 0 0 0 0 0 0 0 0 0 0 0 0 0 0 0 0 0.0144807964115768 0 0 0 0 0 0 0 0 0 0 0 0 0 0 0 0 0 0 0 0 0 0 0 0 0 0 0 0 0 0 0 0 0 0 0 0 0 0 0 0 0 0 0 0 0 0 0 0 0 0 0 0 0 0 0 0 0 0 0 0 0 0 0 0 0 0 0 0 0.104761709904553 0 0 0 0 0 0 0 0 0 0 0 0 0 0 0 0 0 0 0 0 0 0 0 0 0 0 0 0 0 0 0 0 0 0 0 0 0 0 0 0 0 0 0 0 0 0 0 0 0 0 0 0 0 0 0 0 0 0 0 0 0 0 0 0 0 0 0 0 0 0 0 0 0 0 0 0 0 0 0 0 0 0 0 0 0 0 0 0 0 0 0 0 0 0 0 0 0 0 0 0 0 0 0 0 0 0 0 0 0 0
0 0 0 0 0 0 0 0 0 0 0 0 0 0 0 0.00566825913002221 0 0 0 0 0 0 0 0 0 0 0 0 0 0 0 0 0 0 0 0 0 0 0 0 0 0 0 0 0 0 0 0 0 0 0 0 0 0.23680391521994 0 0 0 0 0 0 0 0 0 0 0 0 0 0 0 0 0 0 0 0 0 0 0 0 0 0 0 0 0 0 0 0 0 0 0 0 0 0 0 0 0 0 0 0 0 0 0 0 0 0 0 0 0.0770690462075504 0.0404972887410034 0 0.0193089373073025 0 0 0.028104795347695 0 0 0.053809656598623 0 0 0 0 0 0.0170336584718745 0 0.38045338956732 0 0.0569528899241131 0 0 0 0 0 0 0 0 0 0 0 0 0 0 0 0 0 0 0 0 0 0 0 0 0 0 0 0 0 0 0 0 0 0 0 0 0 0 0 0 0 0 0 0 0 0 0 0 0 0 0 0 0 0 0 0 0 0 0 0 0 0 0 0 0 0 0 0 0 0 0 0 0 0 0 0 0 0 0 0 0 0 0 0 0 0 0 0 0 0 0 0 0 0 0 0 0 0 0 0 0 0 0 0 0 0 0 0 0 0 0 0 0 0 0 0 0 0 0 0 0 0 0 0 0 0 0 0 0 0 0 0 0 0 0 0 0.0652713280500917 0 0 0 0 0.00963806003147297 0 0 0 0 0 0 0 0 0 0 0 0 0 0.00938877540299152 0 0 0 0 0 0 0 0 0 0 0 0 0 0 0 0 0 0 0 0 0 0 0 0 0 0 0 0 0 0 0 0 0 0 0 0
0 0 0 0 0 0 0 0 0 0 0 0 0 0 0 0.0063374637052247 0 0 0 0 0 0 0 0 0 0 0 0 0 0 0 0 0 0 0 0 0 0 0 0 0 0 0 0 0 0 0 0 0 0 0 0 0 0 0 0 0 0 0 0 0 0 0 0 0 0 0 0 0 0 0 0 0.0130561491569327 0 0 0 0 0 0 0 0 0 0 0 0 0 0 0 0 0 0 0 0 0 0 0 0 0 0 0 0 0 0 0 0 0.0957907986112824 0 0 0 0 0 0 0.0734692165934643 0 0 0.320364399605123 0.293083449790188 0.0455278540936487 0 0 0 0 0 0 0 0 0 0 0 0 0 0 0 0 0 0 0 0 0 0 0 0 0 0 0 0 0 0 0 0 0 0 0 0 0 0 0 0 0 0 0 0 0 0 0 0 0 0 0 0 0 0 0 0 0 0 0 0 0 0 0 0 0 0 0 0 0 0 0 0 0 0 0 0 0 0 0 0 0 0 0 0 0 0 0 0 0 0 0 0 0 0 0 0 0 0 0 0 0 0 0 0 0 0 0 0 0 0 0 0 0 0 0 0 0 0 0 0 0 0 0 0 0 0 0 0 0 0 0 0 0 0 0 0 0 0 0 0 0 0 0 0 0.0609687773864392 0 0 0 0.0345931183490845 0.0568087727086128 0 0 0 0 0 0 0 0 0 0 0 0 0 0 0 0 0 0 0 0 0 0 0 0 0 0 0 0 0 0 0 0 0 0 0 0 0 0 0 0 0 0 0 0 0 0 0 0 0 0
0 0 0 0 0 0 0 0 0 0 0 0 0 0 0 0 0 0 0 0 0 0 0 0 0 0 0 0 0 0 0 0 0 0 0 0 0 0 0 0 0 0 0 0 0 0 0 0 0 0 0 0 0 0.601690068154337 0 0 0 0 0 0 0 0 0 0 0 0 0 0 0 0 0 0 0 0 0 0 0 0 0 0 0 0 0 0 0 0 0 0 0 0 0 0 0 0 0 0 0 0 0 0 0 0 0 0 0 0.233678153175466 0 0 0.0546389744660228 0 0 0 0 0 0 0 0 0 0 0 0 0 0 0 0 0 0 0 0 0 0 0 0 0 0 0 0 0 0 0 0 0 0 0 0 0 0 0 0 0 0 0 0 0 0 0 0 0 0 0 0 0 0 0 0 0 0 0 0 0 0 0 0 0 0 0 0 0 0 0 0 0 0 0 0 0 0 0 0 0 0 0 0 0 0 0 0 0 0 0 0 0 0 0 0 0 0 0 0 0 0 0 0 0 0 0 0 0 0 0 0 0 0 0 0 0 0 0 0 0 0 0 0 0 0 0 0 0 0 0 0 0 0 0 0 0 0 0 0 0 0 0 0 0 0 0 0 0 0 0 0 0 0 0 0 0 0 0 0 0 0 0 0 0 0 0 0 0 0 0 0 0.109992804204174 0 0 0 0 0 0 0 0 0 0 0 0 0 0 0 0 0 0 0 0 0 0 0 0 0 0 0 0 0 0 0 0 0 0 0 0
0 0 0 0 0 0 0 0 0 0 0 0 0 0 0 0 0 0 0 0 0 0 0 0 0 0 0.0289609597333503 0 0 0 0 0 0 0 0 0 0 0 0 0 0 0 0 0 0 0 0 0 0 0 0 0 0 0 0 0 0 0 0 0 0 0 0 0 0 0 0.153220712808917 0 0 0 0 0 0 0 0 0 0 0 0 0 0 0 0 0 0 0 0 0 0 0 0 0 0 0 0 0 0 0 0 0 0 0 0 0 0 0 0 0.0330270061000297 0 0 0 0 0 0 0 0 0 0.173324327961033 0 0 0 0 0 0 0 0 0 0 0 0 0 0 0 0 0 0 0 0 0 0 0 0 0 0 0 0 0 0 0 0 0 0 0 0 0 0 0 0 0 0 0 0 0.0306289131337631 0 0 0 0 0 0.0306387537484245 0 0 0 0 0.0882641606893825 0 0 0 0 0 0 0 0 0 0 0.0331398113156698 0 0 0 0 0 0 0 0 0 0 0 0 0 0 0 0 0 0 0 0 0 0 0 0 0.0350434063359651 0 0 0 0 0 0 0 0 0.0629070268675136 0 0 0 0 0 0 0 0 0 0 0 0 0 0 0 0 0 0 0 0 0 0 0 0 0 0 0 0 0 0 0 0 0 0 0 0 0 0 0 0 0 0 0 0.0883805357555342 0 0.0998197985797263 0 0 0 0.0254141909768641 0 0 0 0 0 0 0 0 0 0 0 0.0428570780234849 0.0743733179703416 0 0 0 0 0 0 0 0 0 0 0 0 0 0 0 0 0 0 0 0 0 0 0 0 0 0 0 0 0 0 0 0 0 0 0 0
0 0 0 0 0 0 0 0 0 0 0 0 0 0 0 0 0 0 0 0 0 0 0 0 0 0 0 0 0 0 0 0 0 0 0 0 0 0 0 0 0 0 0 0 0 0 0 0 0 0 0 0 0 0 0.0189336406852566 0 0 0.0152690650687553 0 0.0402225082661976 0.01711831367685 0 0 0 0 0 0 0.27174170676219 0 0.0303534306091084 0 0 0 0 0 0 0 0 0 0 0 0 0 0 0 0 0 0 0 0 0 0 0 0 0 0 0 0 0 0 0 0 0 0 0 0.0262171326074604 0 0 0 0 0 0.196815693562109 0 0.219439371657599 0 0 0 0 0 0 0 0 0.0511486202012156 0 0.0242712532756987 0.0261151171377696 0 0 0 0 0 0 0 0 0 0 0 0 0 0 0.0185914762480789 0 0 0 0 0 0 0 0 0 0 0 0 0 0.0227412460317797 0 0 0 0 0 0 0 0 0 0 0 0 0 0 0 0 0 0 0 0 0 0 0 0 0 0 0 0 0 0 0 0 0 0 0 0 0 0 0 0 0 0 0 0 0 0 0 0 0 0 0 0 0.0210214242099315 0 0 0 0 0 0 0 0 0 0 0 0 0 0 0 0 0 0 0 0 0 0 0 0 0 0 0 0 0 0 0 0 0 0 0 0 0 0 0 0 0 0 0 0 0 0 0 0 0 0 0 0 0 0 0 0 0 0 0 0 0 0 0 0 0 0 0 0 0 0 0 0 0 0 0 0 0 0 0 0 0 0 0 0 0 0 0 0 0 0 0 0 0 0 0 0 0 0 0 0 0 0 0 0 0 0 0 0 0 0
0 0 0.236072698674836 0 0 0 0 0 0 0 0 0 0 0 0 0 0 0 0 0 0 0 0 0 0 0 0 0 0 0 0 0 0 0 0 0 0 0 0 0 0 0 0 0 0 0 0 0 0 0 0 0 0 0 0 0 0 0 0 0 0 0 0 0 0 0 0 0 0 0.361768985840309 0 0 0 0 0 0 0 0 0 0 0 0 0 0 0 0 0 0 0 0 0 0 0 0 0 0 0 0 0 0 0 0 0 0 0 0 0 0 0 0 0 0.298915726857536 0 0 0 0 0 0 0 0 0 0 0 0 0 0 0 0 0 0 0 0 0 0 0 0 0 0 0 0 0 0 0 0 0 0 0 0 0 0 0 0 0 0 0 0 0 0 0 0 0 0 0 0 0 0 0 0 0 0 0 0 0 0 0 0 0.10324258862732 0 0 0 0 0 0 0 0 0 0 0 0 0 0 0 0 0 0 0 0 0 0 0 0 0 0 0 0 0 0 0 0 0 0 0 0 0 0 0 0 0 0 0 0 0 0 0 0 0 0 0 0 0 0 0 0 0 0 0 0 0 0 0 0 0 0 0 0 0 0 0 0 0 0 0 0 0 0 0 0 0 0 0 0 0 0 0 0 0 0 0 0 0 0 0 0 0 0 0 0 0 0 0 0 0 0 0 0 0 0 0 0 0 0 0 0 0 0 0 0 0 0 0 0 0 0 0 0 0 0 0 0 0 0 0 0 0 0 0 0 0
0 0 0.0147720727098397 0 0 0 0 0 0 0 0 0 0 0 0 0 0 0 0 0 0 0 0 0 0 0 0 0 0 0 0 0 0 0 0 0 0 0 0 0 0 0 0 0 0 0 0 0 0 0 0 0 0 0 0 0 0 0 0 0 0 0 0 0 0 0 0 0.255898680052297 0.026744328299557 0.277528101879849 0 0 0 0 0 0 0 0 0 0 0 0 0 0 0 0 0 0 0 0 0 0 0 0 0 0 0 0 0 0 0 0 0 0 0 0 0 0 0 0.128299745017481 0.0171891012415833 0 0 0.279567970799392 0 0 0 0 0 0 0 0 0 0 0 0 0 0 0 0 0 0 0 0 0 0 0 0 0 0 0 0 0 0 0 0 0 0 0 0 0 0 0 0 0 0 0 0 0 0 0 0 0 0 0 0 0 0 0 0 0 0 0 0 0 0 0 0 0 0 0 0 0 0 0 0 0 0 0 0 0 0 0 0 0 0 0 0 0 0 0 0 0 0 0 0 0 0 0 0 0 0 0 0 0 0 0 0 0 0 0 0 0 0 0 0 0 0 0 0 0 0 0 0 0 0 0 0 0 0 0 0 0 0 0 0 0 0 0 0 0 0 0 0 0 0 0 0 0 0 0 0 0 0 0 0 0 0 0 0 0 0 0 0 0 0 0 0 0 0 0 0 0 0 0 0 0 0 0 0 0 0 0 0 0 0 0 0 0 0 0 0 0 0 0 0 0 0 0 0 0 0 0 0 0 0 0 0
0 0 0 0 0 0 0 0 0 0 0 0 0 0 0 0.00845248226771117 0 0 0 0 0 0 0 0 0 0 0 0 0 0.149632848370614 0.0303008783825682 0 0 0 0 0 0 0 0 0 0 0 0 0 0 0 0 0 0 0 0 0 0 0 0 0 0 0 0 0 0 0 0 0 0 0 0 0 0 0 0 0 0 0 0 0 0 0 0 0 0 0 0 0 0 0 0 0 0 0 0 0 0 0 0 0 0 0 0 0 0 0 0 0 0.0363756679980892 0.0539926056386518 0.113557404781379 0 0 0 0 0 0 0 0 0 0 0 0 0 0 0.364545797818411 0.0255233308513703 0 0.0496265324126651 0.16799245147854 0 0 0 0 0 0 0 0 0 0 0 0 0 0 0 0 0 0 0 0 0 0 0 0 0 0 0 0 0 0 0 0 0 0 0 0 0 0 0 0 0 0 0 0 0 0 0 0 0 0 0 0 0 0 0 0 0 0 0 0 0 0 0 0 0 0 0 0 0 0 0 0 0 0 0 0 0 0 0 0 0 0 0 0 0 0 0 0 0 0 0 0 0 0 0 0 0 0 0 0 0 0 0 0 0 0 0 0 0 0 0 0 0 0 0 0 0 0 0 0 0 0 0 0 0 0 0 0 0 0 0 0 0 0 0 0 0 0 0 0 0 0 0 0 0 0 0 0 0 0 0 0 0 0 0 0 0 0 0 0 0 0 0 0 0 0 0 0 0 0 0 0 0 0 0 0 0 0 0 0 0 0 0 0 0 0 0 0 0 0 0 0
0 0 0.0164488806253993 0 0 0 0 0 0 0 0 0 0 0 0 0 0 0 0 0 0 0 0 0 0 0 0 0 0 0 0 0 0 0 0 0 0 0 0 0 0 0 0 0 0 0 0 0 0 0 0 0 0 0 0 0 0 0 0 0 0 0 0 0 0 0 0 0.11357964163777 0 0 0 0 0 0 0 0 0 0 0 0 0 0 0 0 0 0 0 0 0 0 0 0 0 0 0 0 0 0 0 0 0 0 0 0 0 0 0 0 0 0.262678574990543 0 0.513371135316613 0 0 0 0 0 0 0 0 0 0.0939217674296744 0 0 0 0 0 0 0 0 0 0 0 0 0 0 0 0 0 0 0 0 0 0 0 0 0 0 0 0 0 0 0 0 0 0 0 0 0 0 0 0 0 0 0 0 0 0 0 0 0 0 0 0 0 0 0 0 0 0 0 0 0 0 0 0 0 0 0 0 0 0 0 0 0 0 0 0 0 0 0 0 0 0 0 0 0 0 0 0 0 0 0 0 0 0 0 0 0 0 0 0 0 0 0 0 0 0 0 0 0 0 0 0 0 0 0 0 0 0 0 0 0 0 0 0 0 0 0 0 0 0 0 0 0 0 0 0 0 0 0 0 0 0 0 0 0 0 0 0 0 0 0 0 0 0 0 0 0 0 0 0 0 0 0 0 0 0 0 0 0 0 0 0 0 0 0 0 0 0 0 0 0 0 0 0 0 0 0 0 0 0 0 0 0 0 0 0
0 0 0 0 0 0 0 0 0 0 0 0 0.184300028632149 0 0 0 0 0 0 0 0 0 0 0 0 0 0 0 0 0 0 0 0 0 0.0100913565352103 0 0 0 0 0 0 0 0 0 0 0 0 0 0 0 0 0 0 0 0 0.251345969718451 0.0216021834616321 0 0 0 0 0 0 0 0 0 0 0 0 0 0 0 0 0 0 0 0 0 0 0 0 0 0 0 0 0 0 0 0 0 0 0 0 0 0 0 0 0 0 0 0 0 0 0 0.0111341645186083 0 0 0 0 0 0 0 0 0 0 0 0.011925973550257 0 0.179457914201179 0.0265585941640683 0 0 0 0 0 0 0 0 0 0 0 0 0 0 0 0 0 0 0 0 0 0 0 0 0 0 0 0 0 0 0 0 0 0 0 0 0 0 0 0 0 0 0 0 0 0 0 0.14461720853823 0 0 0 0 0 0 0 0 0 0 0 0 0 0 0 0 0 0 0 0 0 0.00460046990493029 0 0 0 0 0 0.00373932419044588 0 0 0 0 0 0 0 0 0 0 0 0.0844540090014793 0 0 0 0 0 0 0 0 0 0 0 0 0 0 0 0 0 0 0 0 0 0 0 0 0 0 0 0 0 0 0 0 0 0 0 0 0 0 0 0 0 0 0 0 0 0 0 0 0 0 0 0 0 0 0 0.0593158486226459 0 0 0 0 0 0 0 0 0.00685695496071358 0 0 0 0 0 0 0 0 0 0 0 0 0 0 0 0 0 0 0 0 0 0 0 0 0 0 0 0 0 0 0 0 0 0 0 0 0 0 0 0 0 0 0 0 0
0 0 0 0 0 0 0 0 0 0 0 0 0 0 0 0.0249918049595885 0 0 0 0 0 0 0 0 0 0 0 0 0 0 0 0 0 0 0 0 0 0 0 0 0 0 0 0 0 0 0 0 0 0 0 0 0 0 0 0 0 0 0 0 0 0 0 0 0 0 0 0 0 0 0 0 0 0 0 0 0 0 0 0 0 0 0 0 0 0 0 0 0 0 0 0 0 0 0 0 0 0 0 0 0 0 0 0 0 0.0825126091685957 0.395239680354432 0 0 0 0 0 0 0 0 0 0.334852458181159 0.0635716058972994 0.0346775982028933 0 0 0 0 0 0 0 0 0 0 0 0 0 0 0 0 0 0 0 0 0.0088626084733534 0 0 0 0 0 0 0 0 0 0 0 0 0 0 0 0 0 0 0 0 0 0 0 0 0 0 0 0.0245944663692395 0 0 0 0 0 0 0 0 0 0 0 0 0 0 0 0 0 0 0 0 0 0 0 0 0 0 0 0 0 0 0 0 0 0 0 0 0 0 0 0 0 0 0 0 0 0 0 0 0 0 0 0 0 0 0 0 0 0 0 0 0 0 0 0 0 0 0 0 0 0 0 0 0 0 0 0 0 0 0 0 0 0 0 0 0 0 0 0 0 0 0 0 0 0 0.0171589300250508 0.0135382383683887 0 0 0 0 0 0 0 0 0 0 0 0 0 0 0 0 0 0 0 0 0 0 0 0 0 0 0 0 0 0 0 0 0 0 0 0 0 0 0 0 0 0 0 0 0 0 0 0 0 0 0 0 0 0
0 0 0 0 0 0 0 0 0 0 0 0 0 0 0 0.00295527679755373 0 0 0 0 0 0 0 0 0 0 0 0 0 0 0 0 0 0 0 0 0 0 0 0 0 0 0 0 0 0 0 0 0 0 0 0 0 0 0 0 0 0 0 0 0 0 0 0 0 0 0 0 0 0 0 0 0 0 0 0 0 0 0 0 0 0 0 0 0 0 0 0 0 0 0 0 0 0 0 0 0 0 0 0 0 0 0 0 0.0199200366967658 0 0.190805294451815 0 0 0 0 0 0 0 0.0177336912056573 0.176699909799144 0 0.192630442139118 0.137123527072089 0.0663071725765194 0 0 0 0 0 0 0 0 0 0 0 0 0 0 0 0 0 0 0 0 0 0 0 0 0 0 0 0 0 0 0 0 0 0 0 0 0 0 0 0 0 0 0 0 0 0 0 0.0315811187438038 0 0 0 0 0 0 0 0 0 0 0 0 0 0 0 0 0 0 0 0 0 0 0 0 0 0 0 0 0 0 0 0 0 0 0 0 0 0 0 0 0 0 0 0 0 0 0 0 0 0 0 0 0 0 0 0 0 0 0 0 0 0 0 0 0 0 0 0 0 0 0 0 0 0 0 0 0 0 0 0 0 0 0 0 0 0 0 0 0 0 0 0 0 0 0.0984790369836451 0.0120136947141307 0 0 0.00545219814640176 0.0381785549115267 0 0.01012004576183 0 0 0 0 0 0 0 0 0 0 0 0 0 0 0 0 0 0 0 0 0 0 0 0 0 0 0 0 0 0 0 0 0 0 0 0 0 0 0 0 0 0 0 0 0 0 0 0
0 0 0 0 0 0 0 0 0 0 0 0 0 0 0 0 0 0 0 0 0 0 0 0 0 0 0.0118359293578578 0 0 0 0 0 0 0 0 0 0 0 0 0 0 0 0 0 0 0 0 0 0 0 0 0 0 0 0 0 0 0 0 0 0 0 0 0 0 0 0 0 0 0 0 0 0 0 0 0 0 0 0 0 0 0 0 0 0 0 0 0 0 0 0 0 0 0 0 0 0 0 0 0 0 0 0 0 0.0301839182819478 0 0.0360560623840722 0 0.0489154012088469 0 0 0 0 0 0 0.0408082534601842 0.234329470231374 0 0.185979300384112 0.0839723614577841 0 0 0 0 0 0 0 0 0 0 0 0 0 0 0 0 0 0 0 0 0 0 0 0 0 0 0 0 0 0 0 0 0 0 0 0 0 0 0 0 0 0 0 0 0 0 0 0.060676764343046 0 0 0 0 0 0 0 0 0 0 0 0 0 0 0 0 0 0 0 0 0 0 0 0 0 0 0 0 0 0 0 0 0 0 0 0 0 0 0 0 0 0.00703378606469448 0 0 0 0 0 0 0 0 0 0 0 0 0 0 0 0 0 0 0 0 0 0 0 0 0 0 0 0 0 0 0 0 0 0 0 0 0 0 0 0 0 0 0 0 0 0 0 0 0 0 0 0 0.0968443386406455 0.00969188949584038 0.0195487430278335 0 0.0167762350859794 0.0782350861692695 0 0 0 0 0 0 0 0 0 0 0 0 0 0.0391124604065122 0 0 0 0 0 0 0 0 0 0 0 0 0 0 0 0 0 0 0 0 0 0 0 0 0 0 0 0 0 0 0 0 0 0 0 0
0 0 0 0 0 0 0 0 0 0 0 0 0.0366221615071341 0 0 0.00238520829113514 0 0 0 0 0 0 0 0 0 0 0 0 0 0 0 0 0 0 0 0 0 0 0 0 0 0 0 0 0 0 0 0 0 0 0 0 0 0 0 0.0233048159355368 0 0 0 0 0 0 0 0 0 0 0 0 0 0 0 0 0 0 0 0 0 0 0 0 0 0 0 0 0 0 0 0 0 0 0 0 0 0 0 0 0 0 0 0 0 0 0 0 0.0412546286347942 0 0 0 0 0 0 0 0 0 0.211692909113347 0.0145167782184227 0.108780329725195 0.121283302945593 0 0.0349621163997502 0 0 0 0 0 0 0 0 0 0 0 0 0 0 0 0 0 0 0 0 0 0 0 0 0 0 0 0 0 0 0 0 0 0 0 0 0 0 0 0 0 0 0 0 0 0 0 0.228652730758933 0 0 0 0 0 0 0 0 0 0 0 0 0 0 0 0 0 0 0 0 0 0 0 0 0 0 0 0 0 0 0 0 0 0 0 0 0 0 0 0.0565625809293187 0 0 0 0 0 0 0 0 0 0 0 0 0 0 0 0 0 0 0 0 0 0 0 0 0 0 0 0 0 0 0 0 0 0 0 0 0 0 0 0 0 0 0 0 0 0 0 0 0 0 0 0 0 0 0.00907030702545506 0.110912130515386 0 0 0 0 0 0 0 0 0 0 0 0 0 0 0 0 0 0 0 0 0 0 0 0 0 0 0 0 0 0 0 0 0 0 0 0 0 0 0 0 0 0 0 0 0 0 0 0 0 0 0 0 0 0
0 0 0 0 0 0 0 0 0 0 0 0 0.0696370398502878 0 0 0 0 0 0 0 0 0 0 0 0 0 0.03198365365573 0 0 0 0 0 0 0 0 0 0 0 0 0 0 0 0 0 0 0 0 0 0.0279862715011819 0 0 0 0 0 0 0.0163284955515892 0 0 0 0 0 0 0 0 0 0 0 0 0 0 0 0 0 0 0 0 0 0 0 0 0 0 0 0 0 0 0 0 0 0 0 0 0 0 0 0 0 0 0 0 0 0 0 0 0 0 0 0 0 0 0 0 0 0 0.0390516072050152 0 0.0655675625312622 0.0682594692292936 0.0435800625011395 0 0.0319341547224216 0 0 0 0 0 0 0 0 0 0 0 0 0 0 0 0 0 0 0 0 0 0 0 0 0 0 0 0 0 0 0 0 0 0 0 0 0 0 0 0 0 0 0 0 0 0 0.278434251529275 0 0 0 0 0 0 0 0 0 0 0 0 0 0 0 0 0 0 0 0.0419764490070164 0 0 0 0 0 0 0 0 0 0 0 0 0 0 0 0 0 0 0 0 0 0 0 0 0 0 0 0 0 0 0 0 0 0 0 0 0 0 0 0 0 0 0 0 0 0 0 0 0 0 0 0 0 0 0 0 0 0 0 0 0 0 0 0 0 0 0 0 0 0 0 0 0 0 0.150949012106888 0.0215151127803863 0.0247894764139569 0.00827996198259819 0.00632010472868018 0.0331758826310929 0 0.0129986951855251 0 0 0 0 0 0 0 0 0 0 0.01496367904432 0 0.0122690578423394 0 0 0 0 0 0 0 0 0 0 0 0 0 0 0 0 0 0 0 0 0 0 0 0 0 0 0 0 0 0 0 0 0 0 0
0 0 0 0 0 0 0 0 0 0 0 0 0 0 0 0 0 0 0 0 0 0 0.224395295949208 0 0 0 0.0921688635328917 0 0 0 0 0 0 0 0 0 0 0 0 0 0 0 0 0 0 0 0 0 0 0 0 0 0 0 0 0 0 0 0 0 0 0 0 0 0 0 0 0 0 0 0 0 0 0 0 0 0 0 0 0 0 0 0 0 0 0 0 0 0 0 0 0 0 0 0 0 0 0 0 0 0 0 0 0 0 0 0 0 0 0 0 0 0 0 0 0 0 0 0 0.0641507211190765 0 0 0 0 0 0 0 0 0 0 0 0 0 0 0 0 0 0 0 0 0 0 0 0 0 0 0 0 0 0 0 0 0 0 0 0 0 0 0 0 0 0 0 0 0 0 0 0.0418628412602223 0 0 0 0 0.0204029756029283 0.288785997940096 0 0 0 0 0 0 0 0 0 0 0 0 0 0 0 0 0 0 0 0 0 0 0 0 0 0 0 0 0 0 0 0 0 0 0 0 0 0 0 0 0 0 0 0 0.0288836048662457 0 0 0 0 0 0 0 0 0 0 0 0 0 0 0 0 0 0 0 0 0 0 0 0 0 0 0 0 0 0 0 0 0 0 0 0 0 0 0 0 0 0 0 0.0255405617385599 0 0.213809137990773 0 0 0 0 0 0 0 0 0 0 0 0 0 0 0 0 0 0 0 0 0 0 0 0 0 0 0 0 0 0 0 0 0 0 0 0 0 0 0 0 0 0 0 0 0 0 0 0 0 0 0 0 0
0 0 0 0 0 0 0 0 0 0 0 0 0 0 0 0 0.0171518248333195 0 0 0 0 0 0 0 0 0 0 0.0337816177837535 0 0.116273661080035 0 0 0 0 0 0 0 0 0 0 0 0 0 0 0 0 0 0 0 0 0 0 0 0 0 0 0 0 0 0 0 0 0 0 0 0 0 0 0 0 0 0 0 0 0 0 0 0 0 0 0 0 0 0 0 0 0 0 0 0 0 0 0 0 0 0 0 0 0 0 0 0 0 0 0 0.0258529107669187 0 0 0 0 0 0 0.288004815185475 0.0877063120099935 0 0 0 0 0 0 0 0 0 0.0364936110998586 0.0358953729227184 0.358839874317928 0 0 0 0 0 0 0 0 0 0 0 0 0 0 0 0 0 0 0 0 0 0 0 0 0 0 0 0 0 0 0 0 0 0 0 0 0 0 0 0 0 0 0 0 0 0 0 0 0 0 0 0 0 0 0 0 0 0 0 0 0 0 0 0 0 0 0 0 0 0 0 0 0 0 0 0 0 0 0 0 0 0 0 0 0 0 0 0 0 0 0 0 0 0 0 0 0 0 0 0 0 0 0 0 0 0 0 0 0 0 0 0 0 0 0 0 0 0 0 0 0 0 0 0 0 0 0 0 0 0 0 0 0 0 0 0 0 0 0 0 0 0 0 0 0 0 0 0 0 0 0 0 0 0 0 0 0 0 0 0 0 0 0 0 0 0 0 0 0 0 0 0 0 0 0 0 0 0 0 0 0 0 0 0 0 0 0 0 0 0 0 0
0 0 0 0 0 0 0 0 0 0 0 0 0 0 0 0 0.0317514351702759 0 0 0 0 0 0 0 0 0 0 0 0 0 0 0 0 0 0 0 0 0 0 0 0 0 0 0 0 0 0.0373690253906042 0 0 0 0 0 0 0 0 0 0 0 0 0.422606163775968 0.0758481158156804 0 0 0 0 0 0 0.037173398472337 0.00855114987772812 0.0210901915445524 0 0 0 0 0 0 0 0 0 0 0 0 0 0 0 0 0 0 0 0 0 0 0 0 0 0 0 0 0 0 0 0 0 0 0 0 0 0 0 0.0222450311168551 0 0 0.00784529726442594 0 0 0 0 0 0 0 0 0 0 0.0189850880099945 0.268050073950706 0 0 0 0 0.0131965518559864 0 0 0 0 0 0 0 0 0 0 0 0 0 0 0 0 0 0 0 0 0 0 0 0 0 0 0 0 0 0 0 0 0 0 0 0 0 0 0 0 0 0 0 0 0 0 0 0 0 0 0 0 0 0 0 0 0 0 0 0 0 0 0 0 0 0 0 0 0 0 0 0 0 0 0 0 0 0 0 0 0 0 0 0 0 0 0 0 0 0 0 0 0 0 0 0 0 0 0 0 0 0 0 0 0 0 0 0 0 0 0 0 0 0 0 0 0 0 0 0 0 0 0 0 0 0 0 0 0 0 0 0 0 0 0 0 0 0 0 0.022821952902296 0.00747563427000573 0 0 0 0 0 0 0 0 0 0.00499089058258433 0 0 0 0 0 0 0 0 0 0 0 0 0 0 0 0 0 0 0 0 0 0 0 0 0 0 0 0 0 0 0 0 0 0 0 0 0
0 0 0 0 0 0 0 0 0 0 0 0 0 0 0 0 0 0 0 0 0 0 0 0 0 0 0 0.0617049794173998 0 0 0 0 0 0 0 0 0 0 0 0 0 0 0 0 0 0 0 0 0 0 0 0 0 0 0 0 0 0 0 0 0 0 0 0 0 0 0 0.0238248781358262 0 0 0 0 0 0 0 0 0 0 0 0 0 0 0 0 0 0 0 0 0 0 0 0 0 0 0 0 0 0 0 0 0 0 0 0 0 0.595126837153255 0 0 0 0 0 0 0 0 0 0 0 0 0 0 0 0.0376117382579036 0.0502915219747473 0 0.0501879080767431 0.181252136984125 0 0 0 0 0 0 0 0 0 0 0 0 0 0 0 0 0 0 0 0 0 0 0 0 0 0 0 0 0 0 0 0 0 0 0 0 0 0 0 0 0 0 0 0 0 0 0 0 0 0 0 0 0 0 0 0 0 0 0 0 0 0 0 0 0 0 0 0 0 0 0 0 0 0 0 0 0 0 0 0 0 0 0 0 0 0 0 0 0 0 0 0 0 0 0 0 0 0 0 0 0 0 0 0 0 0 0 0 0 0 0 0 0 0 0 0 0 0 0 0 0 0 0 0 0 0 0 0 0 0 0 0 0 0 0 0 0 0 0 0 0 0 0 0 0 0 0 0 0 0 0 0 0 0 0 0 0 0 0 0 0 0 0 0 0 0 0 0 0 0 0 0 0 0 0 0 0 0 0 0 0 0 0 0 0 0 0 0 0 0 0 0
0 0 0.0371506444656599 0.0299358824442709 0 0 0 0 0 0 0 0 0 0 0 0 0.29392755288384 0 0 0.0335396721845591 0 0 0 0 0 0 0 0 0 0.0103057668874976 0.0362319148018008 0 0 0 0 0 0 0 0 0 0 0 0 0 0 0 0 0 0 0 0 0 0 0 0 0 0 0 0 0.0782405921952537 0 0 0 0 0 0 0 0 0 0.0203395063480805 0 0 0 0 0 0 0 0 0 0 0 0 0 0 0 0 0 0 0 0 0 0 0 0 0 0 0 0 0 0 0 0 0 0 0 0 0 0 0 0.0127979314787437 0 0 0.0184941539162841 0 0 0 0 0 0 0 0 0.016932120650695 0.324985822053009 0.0229702336642637 0 0.0641482060260419 0 0 0 0 0 0 0 0 0 0 0 0 0 0 0 0 0 0 0 0 0 0 0 0 0 0 0 0 0 0 0 0 0 0 0 0 0 0 0 0 0 0 0 0 0 0 0 0 0 0 0 0 0 0 0 0 0 0 0 0 0 0 0 0 0 0 0 0 0 0 0 0 0 0 0 0 0 0 0 0 0 0 0 0 0 0 0 0 0 0 0 0 0 0 0 0 0 0 0 0 0 0 0 0 0 0 0 0 0 0 0 0 0 0 0 0 0 0 0 0 0 0 0 0 0 0 0 0 0 0 0 0 0 0 0 0 0 0 0 0 0 0 0 0 0 0 0 0 0 0 0 0 0 0 0 0 0 0 0 0 0 0 0 0 0 0 0 0 0 0 0 0 0 0 0 0 0 0 0 0 0 0 0 0 0 0 0 0 0 0 0 0
0 0 0 0 0 0 0 0 0 0 0 0 0 0 0 0 0 0 0 0 0 0 0 0 0 0 0 0.0246260147537853 0 0 0 0 0 0 0 0 0 0 0 0 0 0 0 0 0 0 0 0 0 0 0 0 0 0 0 0 0 0 0 0 0 0 0 0 0 0 0 0 0 0 0 0 0 0 0 0 0 0 0 0 0 0 0 0 0 0 0 0 0 0 0 0 0 0 0 0 0 0 0 0 0 0 0 0 0 0.0917381887869385 0 0 0 0.0309812941594685 0 0 0.140854362908596 0 0 0 0 0 0 0 0 0.380832127919501 0 0.186642031807762 0.144325979663948 0 0 0 0 0 0 0 0 0 0 0 0 0 0 0 0 0 0 0 0 0 0 0 0 0 0 0 0 0 0 0 0 0 0 0 0 0 0 0 0 0 0 0 0 0 0 0 0 0 0 0 0 0 0 0 0 0 0 0 0 0 0 0 0 0 0 0 0 0 0 0 0 0 0 0 0 0 0 0 0 0 0 0 0 0 0 0 0 0 0 0 0 0 0 0 0 0 0 0 0 0 0 0 0 0 0 0 0 0 0 0 0 0 0 0 0 0 0 0 0 0 0 0 0 0 0 0 0 0 0 0 0 0 0 0 0 0 0 0 0 0 0 0 0 0 0 0 0 0 0 0 0 0 0 0 0 0 0 0 0 0 0 0 0 0 0 0 0 0 0 0 0 0 0 0 0 0 0 0 0 0 0 0 0 0 0 0 0 0 0 0 0 0
0 0 0 0 0 0 0 0 0 0 0 0 0.0652392152487543 0 0 0 0 0 0 0 0 0 0.0804120362483737 0 0.0458112871004578 0.11576420912618 0 0 0 0 0 0 0.0265985147169035 0 0.229969674144739 0 0 0 0 0 0 0.05292654571532 0 0 0 0 0 0.176082546322122 0 0 0 0 0 0 0 0 0 0 0 0 0 0 0 0 0 0 0 0 0 0 0 0 0 0 0 0 0 0 0 0 0 0 0.0335417723344635 0.0382290185522249 0.100823135806047 0 0 0 0 0 0 0 0 0 0 0 0 0 0 0 0 0 0 0 0 0 0 0 0 0 0 0 0 0 0 0 0 0 0 0 0 0 0 0 0 0 0 0 0 0 0 0 0 0 0 0 0 0 0 0 0 0 0 0 0 0 0 0 0 0 0 0 0 0 0 0 0 0 0 0 0 0 0 0 0 0 0 0 0 0 0 0 0 0 0 0 0 0 0 0 0 0 0 0 0 0 0 0 0 0 0 0 0 0 0 0 0 0 0 0 0 0 0 0 0 0 0 0 0 0 0 0 0 0 0 0 0 0 0 0 0 0 0 0 0 0 0 0 0 0 0 0 0 0 0 0 0 0.0346020446844139 0 0 0 0 0 0 0 0 0 0 0 0 0 0 0 0 0 0 0 0 0 0 0 0 0 0 0 0 0 0 0 0 0 0 0 0 0 0 0 0 0 0 0 0 0 0 0 0 0 0 0 0 0 0 0 0 0 0 0 0 0 0 0 0 0 0 0 0 0 0 0 0 0 0 0 0 0 0 0 0
0.00246920404491345 0 0 0 0.013729367506161 0.0109071264421571 0 0.0051468276233092 0 0.0135903704459327 0 0 0 0.0239400907605632 0.0270136177676788 0.0690201245064274 0 0.00362604183404891 0 0 0 0 0 0 0 0 0 0 0 0.0114390934759979 0.212878796713635 0 0 0 0 0 0 0.00770612461186018 0 0 0 0 0 0 0.00450985967238758 0 0 0 0 0 0 0 0 0 0 0 0 0 0.00695001869108806 0 0 0 0 0 0 0 0 0 0 0 0 0 0 0 0 0.00281076204180896 0 0 0 0.00205739399071095 0.0108561923136081 0 0 0 0 0.0678745908536847 0.00837859131959199 0.00400111715778893 0 0 0 0 0 0 0 0.0318777547060337 0.180891050248255 0.00904310990256266 0 0 0 0 0 0 0 0 0 0 0 0 0 0 0 0 0 0 0 0 0 0 0 0 0 0 0 0 0 0 0 0 0.00427746323506014 0 0 0.0063409437832557 0.013196451210582 0.0062228353029819 0.219370910921021 0.00551471482413754 0.00184976540956704 0 0 0 0 0 0 0 0 0.0125096886831896 0 0 0 0 0 0 0 0 0 0 0 0 0 0 0 0 0 0 0 0 0 0 0 0 0 0 0 0 0 0 0 0 0 0 0 0 0 0 0 0 0 0 0 0 0 0 0 0 0 0 0 0 0 0 0 0 0 0 0 0 0 0 0 0 0 0 0 0 0 0 0 0 0 0 0 0 0 0 0 0 0 0 0 0 0 0 0 0 0 0 0 0 0 0 0 0 0 0 0 0 0 0 0 0 0 0 0 0 0 0 0 0 0 0 0 0 0 0 0 0 0 0 0 0 0 0 0 0 0 0 0 0 0 0 0 0 0 0 0 0 0 0 0 0 0 0 0 0 0 0 0 0 0 0 0 0 0 0 0 0 0 0 0 0 0 0 0 0 0 0
0 0 0 0 0 0 0 0 0 0 0 0 0 0 0 0 0 0 0 0.0357500588373163 0.134514128896627 0 0.0537068468842736 0 0 0 0.00675831737109509 0 0 0 0 0 0 0 0 0 0 0 0 0 0 0 0 0 0.0203544298746017 0 0 0 0 0 0 0 0 0 0 0 0 0 0 0 0 0 0 0 0 0 0 0 0 0 0 0 0 0 0.267696589828369 0 0 0 0 0 0 0 0 0 0 0 0 0 0 0 0 0 0 0 0 0 0 0 0 0 0 0 0 0 0 0 0 0 0 0 0 0 0 0 0 0 0 0 0 0 0 0 0 0 0 0 0 0 0 0 0 0 0 0 0.0802556467847808 0 0 0 0 0 0 0 0 0 0 0 0 0 0 0 0 0 0 0 0 0 0 0 0 0 0 0 0 0 0 0 0 0 0.186540284944568 0 0 0 0.0471593769770446 0 0 0 0 0 0 0 0 0 0 0 0 0 0 0 0 0 0.01510604690979 0 0 0 0 0 0 0 0 0 0 0 0 0 0 0.0220307816101256 0 0 0.0678509645497535 0 0.0300937230871478 0 0 0 0 0 0 0 0 0 0 0 0 0 0 0 0 0 0 0.0321828034445074 0 0 0 0 0 0 0 0 0 0 0 0 0 0 0 0 0 0 0 0 0 0 0 0 0 0 0 0 0 0 0 0 0 0 0 0 0 0 0 0 0 0 0 0 0 0 0 0 0 0 0 0 0 0 0 0 0 0 0 0 0 0 0 0 0 0 0 0 0 0 0 0 0 0 0 0 0 0 0 0 0 0 0 0 0 0 0 0
0 0 0 0 0 0 0 0 0 0 0 0 0 0 0 0 0 0 0 0 0 0 0 0 0 0 0 0.121057287556134 0 0 0 0 0 0 0 0 0 0 0 0 0 0 0 0 0 0.268520900217336 0.00408294322263363 0 0 0 0 0 0 0.053029992859802 0 0 0 0 0 0.00327129326671949 0.195381724731715 0 0 0 0 0 0.073268004831077 0.00676061204416922 0 0 0 0 0 0 0 0 0 0 0 0 0 0 0 0 0 0 0 0 0 0 0 0 0 0 0 0 0 0 0 0 0 0 0 0 0 0 0 0 0 0 0 0 0 0 0 0 0 0 0 0 0 0 0.0159157314248595 0 0 0 0 0 0 0 0 0 0 0 0 0 0 0 0 0 0.00709354269419886 0 0 0 0 0 0 0 0 0 0 0 0 0 0 0 0 0 0 0 0 0 0 0 0 0 0 0 0.0568094048319531 0 0 0 0.0385968093208016 0.0120284114415407 0 0 0 0 0 0.0055363797153479 0 0 0 0 0.00638574744515132 0 0 0 0 0 0 0 0 0 0 0 0 0 0 0 0 0 0 0 0 0 0 0 0.0162603120486489 0.00772262915001684 0.023610626669534 0 0 0 0 0 0 0 0.0155413990029596 0.0150887495983186 0 0 0 0 0 0 0 0 0 0 0 0 0 0 0 0 0 0 0 0 0 0 0 0 0 0 0 0 0 0 0 0 0 0 0 0 0 0 0 0 0 0 0 0 0 0 0 0 0.00694631714892381 0.00884208448549127 0.0348711973894075 0 0 0 0 0 0 0 0 0.00337789890326133 0 0 0 0 0 0 0 0 0 0 0 0 0 0 0 0 0 0 0 0 0 0 0 0 0 0 0 0 0 0 0 0 0 0 0 0 0 0
0.00733777064539735 0 0 0.0533051559288462 0.0174754285727216 0.0251028743618224 0.0407856734630226 0 0.0426586977505419 0.0719242773352579 0.0213962929664328 0.0120732676496194 0 0.00698177452070687 0.00711453091248382 0.0103903576802548 0 0 0 0 0 0 0 0 0 0 0 0 0 0.0190483316100074 0.00828309840845124 0 0 0 0 0 0.00728714854608582 0.259915177240052 0 0 0 0 0 0 0 0 0 0 0 0 0 0 0 0 0.0173330063444037 0 0 0.00786214094344203 0 0 0 0 0 0 0 0 0 0 0 0 0 0 0 0 0 0 0 0 0 0 0 0 0 0 0 0 0.0188652189068114 0 0 0 0 0 0 0.108660363087364 0 0 0 0 0 0 0 0 0 0 0 0 0 0 0 0 0 0 0 0 0 0 0 0 0 0 0 0 0 0 0 0 0 0.00320312000283627 0 0 0 0 0 0.207544137658098 0 0 0.00479851577575135 0.00575266155855641 0 0.00197988220838504 0 0 0 0 0 0 0 0.00625767667474661 0 0 0 0 0 0 0.00666341924790045 0 0 0 0 0 0 0 0 0 0 0 0 0 0 0 0 0 0 0 0 0 0 0 0 0 0 0 0 0 0 0 0 0 0 0 0 0 0 0 0 0 0 0 0 0 0 0 0 0 0 0 0 0 0 0 0 0 0 0 0 0 0 0 0 0 0 0 0 0 0 0 0 0 0 0 0 0 0 0 0 0 0 0 0 0 0 0 0 0 0 0 0 0 0 0 0 0 0 0 0 0 0 0 0 0 0 0 0 0 0 0 0 0 0 0 0 0 0 0 0 0 0 0 0 0 0 0 0 0 0 0 0 0 0 0 0 0 0 0 0 0 0 0 0 0 0 0 0 0 0 0 0 0 0 0 0 0 0 0 0 0 0 0
0 0 0 0 0.0145648157488082 0 0 0.00639740257765057 0 0.0126906147297566 0 0 0 0 0 0 0 0 0 0 0 0 0 0 0 0 0 0 0.00263398149023426 0 0 0 0 0 0 0 0.0133003465459041 0.0273899664815675 0 0 0 0 0 0 0 0.00324130856839827 0.147164358360834 0 0 0 0.013129355505926 0 0 0 0 0 0 0 0 0 0.00293897684793228 0.00174013541290191 0.00673884511236471 0 0 0 0 0 0 0 0.00615746964806523 0 0 0.11825391614466 0 0 0 0.00825002426799734 0 0 0 0 0 0 0 0.0318156414464048 0 0.0524765904867216 0 0 0 0 0 0 0 0 0 0 0 0 0 0 0 0 0 0 0 0 0 0 0 0 0 0 0 0 0 0 0 0 0 0 0 0 0 0 0 0 0 0 0 0 0.319238338955125 0.210209919291011 0.0016679923777363 0 0 0 0 0 0 0 0 0 0 0 0 0 0 0 0 0 0 0 0 0 0 0 0 0 0 0 0 0 0 0 0 0 0 0 0 0 0 0 0 0 0 0 0 0 0 0 0 0 0 0 0 0 0 0 0 0 0 0 0 0 0 0 0 0 0 0 0 0 0 0 0 0 0 0 0 0 0 0 0 0 0 0 0 0 0 0 0 0 0 0 0 0 0 0 0 0 0 0 0 0 0 0 0 0 0 0 0 0 0 0 0 0 0 0 0 0 0 0 0 0 0 0 0 0 0 0 0 0 0 0 0 0 0 0 0 0 0 0 0 0 0 0 0 0 0 0 0 0 0 0 0 0 0 0 0 0 0 0 0 0 0 0 0 0 0 0 0 0 0 0 0 0 0 0 0 0 0 0 0 0 0 0
0 0 0 0 0.00504059939285875 0 0 0.00610577676624825 0 0 0 0 0 0 0 0 0 0 0 0 0 0 0 0 0 0 0 0 0 0 0 0 0 0 0 0 0.0125218732588185 0.0203954450857972 0 0 0 0 0 0 0 0.00204493746315244 0.202774986620164 0 0 0 0.0176648057962743 0 0 0 0 0 0 0 0 0 0.00278815750092485 0.00208495095810243 0.00391493229939935 0 0 0 0 0 0 0 0.0060438719872064 0 0 0.110924857472498 0 0 0 0.00602760207585514 0 0 0 0 0 0 0 0.0274863102811181 0 0.0453136195571034 0 0 0 0 0 0 0 0 0 0 0 0 0 0 0 0 0 0 0 0 0 0 0 0 0 0 0 0 0 0 0 0 0 0 0 0 0 0 0 0 0 0 0 0.320291385701659 0 0.190434662790564 0 0 0 0 0 0 0.0181412249922566 0 0 0 0 0 0 0 0 0 0 0 0 0 0 0 0 0 0 0 0 0 0 0 0 0 0 0 0 0 0 0 0 0 0 0 0 0 0 0 0 0 0 0 0 0 0 0 0 0 0 0 0 0 0 0 0 0 0 0 0 0 0 0 0 0 0 0 0 0 0 0 0 0 0 0 0 0 0 0 0 0 0 0 0 0 0 0 0 0 0 0 0 0 0 0 0 0 0 0 0 0 0 0 0 0 0 0 0 0 0 0 0 0 0 0 0 0 0 0 0 0 0 0 0 0 0 0 0 0 0 0 0 0 0 0 0 0 0 0 0 0 0 0 0 0 0 0 0 0 0 0 0 0 0 0 0 0 0 0 0 0 0 0 0 0 0 0 0 0 0 0 0 0 0 0 0 0
0.00339457836706591 0 0 0.00483636165200251 0.0715419994491692 0.0155806377319334 0 0.030918562027071 0.0317456460860817 0.120765002631323 0.00679042706636182 0.00804770428070639 0 0.00372474844774667 0.00316398114695833 0.00562459183983802 0 0 0 0 0 0 0 0 0 0 0 0 0.013721421201875 0.00633577397084847 0.00543832700698148 0 0 0 0 0 0.0108898077745832 0.0519260986275028 0 0 0 0 0 0 0 0 0.0509177869542323 0 0 0 0 0 0 0 0.00173168876404954 0 0 0 0 0 0.00123594863332504 0.00110379696870673 0.00278961172043667 0 0 0 0 0 0 0 0.00214233590286092 0 0 0.0618676930546202 0 0.00174410005808944 0 0.00368252711657335 0 0 0 0 0 0 0 0.0183982358012659 0.00232784606111956 0.0316114014309291 0 0 0 0 0 0.0100958984527165 0 0 0.00155101484595225 0 0 0 0 0 0 0 0 0 0 0 0 0 0 0 0 0 0 0 0 0 0 0 0 0 0 0 0 0 0 0.00367142562156498 0 0 0.160473889172901 0.128575274665525 0.116096744186377 0 0 0 0.00210816686925342 0.00298757075367693 0.00044137365777529 0 0 0 0 0 0 0 0 0 0 0 0 0 0 0 0 0 0 0 0 0 0 0 0 0 0 0 0 0 0 0 0 0 0 0 0 0 0 0 0 0 0 0 0 0 0 0 0 0 0 0 0 0 0 0 0 0 0 0 0 0 0 0 0 0 0 0 0 0 0 0 0 0 0 0 0 0 0 0 0 0 0 0 0 0 0 0 0 0 0 0 0 0 0 0 0 0 0 0 0 0 0 0 0 0 0 0 0 0 0 0 0 0 0 0 0 0 0 0 0 0 0 0 0 0 0 0 0 0 0 0 0 0 0 0 0 0 0 0 0 0 0 0 0 0 0 0 0 0 0 0 0 0 0 0 0 0 0 0 0 0 0 0 0 0 0 0 0 0 0 0 0 0 0 0 0 0 0 0
0 0 0 0 0 0 0 0 0 0 0 0 0 0.0695292411126799 0.0219892478509483 0.0635983898436785 0 0 0 0.00571983376890171 0.0663888362367107 0 0 0 0 0 0 0 0 0.00630405370783725 0.0286080427371979 0 0 0 0 0 0 0 0 0 0 0 0 0 0.108226565410342 0 0.0104853488324713 0 0 0.0178157580964913 0 0 0 0 0 0 0 0 0 0 0 0 0.0984531421718591 0.00902597592956711 0 0 0 0 0 0.00629614931950759 0.00890636564711617 0.00455688155168781 0 0.011412158292968 0.0177709789572959 0 0 0 0 0 0 0 0 0 0 0.00737514478219039 0 0.00437452613847615 0 0 0 0 0 0 0 0 0 0 0 0 0 0 0 0 0 0 0 0 0 0 0 0 0 0 0 0 0 0 0 0 0 0 0 0 0 0 0 0.0195366399939453 0.0261606283550162 0 0 0.00260861629478501 0 0 0 0.0167743923399409 0.0274264844161923 0.0799638143291228 0.0723612718231367 0 0 0 0 0 0 0 0 0.0105314595861229 0 0 0 0 0 0 0 0 0 0 0 0 0 0 0 0 0 0 0 0 0 0 0 0 0 0 0 0 0 0 0 0 0 0 0 0.0473764341265634 0 0 0 0 0 0 0 0 0.00446873362071972 0 0 0 0 0 0 0 0 0 0 0 0 0.00388350395764987 0 0 0 0 0 0 0 0 0 0 0 0 0 0 0 0 0 0 0 0 0 0.00993153247543626 0 0.0475557800853618 0 0 0.00682528139431107 0.00647692219567505 0 0 0 0 0 0 0 0 0 0 0 0 0 0 0 0 0 0 0 0 0 0 0 0 0 0 0 0 0 0 0 0 0 0 0 0 0 0 0 0 0 0 0 0 0 0 0 0 0 0 0 0 0 0 0 0 0 0.0512818646180938 0 0 0 0 0 0 0 0 0 0 0 0 0 0 0 0 0 0 0 0 0 0 0 0 0 0
0 0 0 0 0 0 0 0 0 0 0 0 0 0 0 0.0347262137770236 0 0 0 0 0 0 0 0 0 0 0 0 0 0 0 0 0 0 0 0 0 0 0 0 0 0 0 0 0 0 0 0 0 0 0 0.0669882144039789 0 0 0 0 0 0 0 0 0 0 0 0 0 0 0 0 0 0 0.199645362835815 0 0 0 0 0 0 0 0 0 0 0 0 0 0 0 0 0 0 0 0 0 0 0 0 0 0 0.0845862361757559 0 0 0 0 0 0 0 0 0 0 0 0 0 0 0 0 0 0 0 0 0 0 0 0 0 0 0 0 0 0.0385849979728409 0 0 0 0 0 0 0.070256134992455 0 0 0.294675405654419 0.0608807753404493 0 0 0 0 0 0 0 0 0 0 0 0 0 0 0 0 0 0 0 0 0 0 0 0 0 0 0 0 0 0 0 0 0 0 0 0 0 0 0 0 0 0 0 0 0.0178984069160464 0 0 0 0 0 0 0 0 0 0 0 0 0 0 0 0 0 0 0 0 0 0 0 0 0 0 0 0 0.0348726693468403 0.0371684570763471 0 0 0 0 0 0 0 0 0 0 0.0421803025700842 0 0 0 0 0 0 0 0 0 0 0 0 0 0 0 0 0 0 0 0 0 0 0 0 0 0 0 0 0 0 0 0 0 0 0 0 0 0 0 0 0 0 0 0 0 0 0 0 0 0 0 0 0 0 0 0 0 0 0 0 0 0 0 0 0 0 0 0 0.0175368229379444 0 0 0 0 0 0 0 0 0 0 0 0 0 0 0 0 0 0 0 0 0 0 0 0
0 0 0 0 0.0118610957605442 0.0213311621393958 0 0 0.00696743626553381 0.0286402512607942 0 0 0 0 0 0.0442479370760374 0 0.00803045079273298 0 0 0 0 0 0 0 0 0 0 0 0 0.0632635820405149 0 0 0 0 0 0 0.00639963811565461 0 0 0 0 0 0 0 0 0 0 0 0 0 0 0 0 0 0 0 0 0.00495333314668261 0 0 0 0 0 0 0 0 0 0 0 0 0 0 0 0 0 0 0 0 0 0 0.0307632042340442 0 0.0244285118770305 0 0.0319651911989796 0.00735486938117494 0.00367141236598456 0 0 0 0 0 0 0 0.0244540289872029 0.137911788616031 0.0409488973831165 0.0295642038773407 0.0158085581827998 0 0 0 0 0 0 0 0 0 0 0 0 0 0 0 0 0 0 0 0 0 0 0 0 0 0 0 0.280747431750784 0 0 0.00820081011746937 0 0 0.00465973164060529 0.0237090514199728 0 0 0.126012174726158 0.0113647875409908 0 0 0 0 0 0 0 0 0.00274046010242468 0 0 0 0 0 0 0 0 0 0 0 0 0 0 0 0 0 0 0 0 0 0 0 0 0 0 0 0 0 0 0 0 0 0 0 0 0 0 0 0 0 0 0 0 0 0 0 0 0 0 0 0 0 0 0 0 0 0 0 0 0 0 0 0 0 0 0 0 0 0 0 0 0 0 0 0 0 0 0 0 0 0 0 0 0 0 0 0 0 0 0 0 0 0 0 0 0 0 0 0 0 0 0 0 0 0 0 0 0 0 0 0 0 0 0 0 0 0 0 0 0 0 0 0 0 0 0 0 0 0 0 0 0 0 0 0 0 0 0 0 0 0 0 0 0 0 0 0 0 0 0 0 0 0 0 0 0 0 0 0 0 0 0 0 0 0 0 0 0 0
0 0 0 0 0.0266754037423824 0.0253661467461924 0 0 0.00738182518371912 0.0596528440380785 0 0 0 0 0 0.229215686997059 0 0.0125576180194998 0.00501321202439296 0 0 0 0.00378015617027113 0 0 0 0 0 0 0 0 0 0 0 0.00127885880387282 0 0.00528370766924759 0.0164226624102728 0 0 0 0 0 0 0 0 0 0 0 0 0 0.0321448806450015 0 0 0 0 0 0 0 0 0 0 0 0 0 0 0 0 0 0 0.022957446993109 0 0 0.00477128994644094 0 0 0 0 0 0 0 0 0 0 0 0.00812529716106044 0 0.00776045849148592 0 0 0 0 0 0 0 0 0 0.0344645072795968 0.0111761138947146 0.0138450044135876 0 0 0 0 0 0 0 0 0 0 0 0 0 0 0 0 0 0 0 0 0 0 0 0 0 0 0 0.0089866254951701 0 0 0.0125185919750835 0 0 0.00840835331220889 0.0880185822747277 0.0774439149619971 0.160453552703724 0 0.0823952670403501 0 0 0 0 0 0 0 0 0.00320618846556541 0 0 0 0 0 0 0 0 0 0 0 0 0 0 0 0 0 0 0 0 0 0 0 0 0 0 0 0 0 0 0 0 0 0 0 0 0 0 0 0 0 0 0 0 0 0 0 0 0 0 0 0 0 0 0 0 0 0 0 0 0 0 0 0 0.0120372105821571 0.0136924258524312 0 0 0 0 0 0 0 0 0 0 0.00496616670659908 0 0 0 0 0 0 0 0 0 0 0 0 0 0 0 0 0 0 0 0 0 0 0 0 0 0 0 0 0 0 0 0 0 0 0 0 0 0 0 0 0 0 0 0 0 0 0 0 0 0 0 0 0 0 0 0 0 0 0 0 0 0 0 0 0 0 0 0 0 0 0 0 0 0 0 0 0 0 0 0 0 0 0 0 0 0 0 0 0 0 0 0 0
0 0 0 0 0.00793787097997682 0.00459237808648801 0 0 0 0.0289021077420969 0 0 0 0 0.00341359001804995 0.287505007200295 0 0 0.00558316567513828 0.00245903072924932 0 0 0 0 0 0 0 0 0 0.0127011585975396 0.0193903322875609 0 0 0 0 0 0.00548454592490219 0.0089155070572095 0 0 0 0 0 0 0 0 0 0 0 0 0 0 0 0 0.00626446982768381 0.00316209340294645 0 0.00461090497965824 0 0 0 0.00149247282120854 0 0 0 0 0 0 0 0 0.064889895240633 0.00750680016438309 0 0.00480975757800463 0 0.031166440576019 0 0 0 0 0 0 0 0 0 0.00706626511313557 0 0.00564474157936127 0 0 0 0 0 0 0 0 0 0.0149275028408662 0 0 0 0 0 0 0.0040646068322275 0 0 0 0 0 0 0 0 0 0 0 0 0 0 0 0 0 0 0 0 0 0 0.00666487136592814 0 0 0 0 0 0.00274663339594876 0.176111855187935 0.0353773352929473 0.0319962945149703 0.182181301040538 0 0.0021910823670052 0 0 0 0 0 0 0 0.00884687517681666 0 0 0.00277022728242261 0 0 0 0 0 0 0 0 0 0 0 0 0 0 0 0 0 0 0 0 0 0 0 0 0 0 0 0 0 0 0 0 0.00862287912085434 0 0 0 0 0 0 0 0 0 0 0 0 0 0 0 0 0 0 0 0 0 0 0 0 0 0 0 0 0 0 0 0 0 0 0 0 0 0 0 0 0 0 0 0 0 0 0 0 0 0 0 0 0 0 0 0 0 0 0 0 0 0 0 0 0 0 0 0 0 0 0 0 0 0 0 0 0 0 0 0 0 0 0 0 0 0 0 0 0 0 0 0 0 0 0 0 0 0 0 0 0 0 0 0 0 0 0 0 0 0 0 0 0 0 0 0 0 0 0 0 0 0 0 0 0 0 0 0 0 0 0 0 0 0
0 0 0 0 0 0 0 0 0 0 0 0 0 0 0 0.0197988158052691 0 0 0 0 0 0 0 0 0 0 0 0 0 0 0.00218860373019258 0 0 0.013180773534818 0.000720448930760248 0 0 0.00427094845627549 0 0 0 0 0 0 0 0 0 0 0 0 0 0 0 0 0.106298390037323 0 0 0.0191581537158959 0.0396710056742756 0 0 0 0 0 0 0 0 0 0 0 0 0 0 0 0 0.000932284635608404 0 0 0 0 0 0 0 0 0 0.00964099550156323 0.0146781090809717 0 0.0057577088969322 0.0296046066462188 0 0 0.0032429086250378 0.00311284544488922 0 0 0.00459944617877991 0 0.00192506205702047 0 0 0.00266648223106229 0.00874500958024022 0.0057838307124441 0 0 0 0 0 0 0 0 0 0 0 0.00144645659566443 0 0 0 0 0 0 0 0 0 0 0 0 0 0 0.00221984414029103 0 0 0 0 0 0 0 0.000510568056506507 0 0.0148466689434124 0 0.0602136941017245 0.0320044155983861 0.0153778825824624 0 0.152812418433908 0 0 0 0.00834471897859402 0 0 0.00520411635562035 0.160314471448611 0.0129310290943882 0 0 0 0 0 0 0 0 0 0 0 0 0 0 0 0 0 0 0 0 0 0 0 0 0 0 0 0 0 0 0 0 0.0016934007508133 0 0 0 0 0 0 0 0 0 0 0 0 0 0 0 0 0 0 0 0 0 0 0 0 0 0 0 0 0 0 0 0 0 0 0 0 0 0 0 0 0 0 0 0 0 0 0 0 0 0 0 0 0 0 0 0 0 0 0 0 0 0 0 0 0 0 0 0 0.0757910583493177 0 0 0 0 0 0 0 0 0 0 0 0 0 0 0 0 0 0 0 0 0 0 0 0 0 0 0 0 0 0 0 0 0 0 0 0 0 0 0 0.00976370113880281 0 0.0201851852962521 0 0 0 0.0209352731596968 0.0600696319746383 0 0 0 0 0 0 0 0 0.0119310758309003 0 0 0.00392735632890483 0.0335006033655266
0 0 0 0 0 0 0 0 0 0 0 0 0 0 0 0 0 0 0 0 0 0 0 0 0 0 0 0 0 0 0 0 0 0 0 0 0 0 0 0 0 0 0 0.0026659173791687 0 0.0108373011951663 0.0146453542339736 0 0 0 0.0476094735220228 0 0 0 0.151546798177986 0 0 0.123034258538856 0.130794793964299 0 0 0.00895918450298008 0 0 0 0 0 0.00857914660404175 0 0 0 0.00854071655304787 0.00625401898992116 0 0 0 0.060561289114274 0 0 0.00336984371994793 0 0 0 0 0 0.0151808013548231 0 0 0.00411382962209609 0.0107952654898421 0 0 0 0 0 0 0 0 0 0 0 0 0 0 0 0 0 0 0 0.0049963063519276 0 0 0 0 0 0 0 0 0 0 0 0 0 0 0 0 0 0 0 0.00363440350140217 0 0 0.0233823378237865 0 0 0 0 0 0 0.0216464700102506 0 0 0.0129949287864914 0.0041906013600182 0 0 0.11219767489584 0 0 0 0 0 0 0 0.144196159085979 0.0652731252218576 0 0 0 0 0 0 0 0 0 0 0 0 0 0 0 0 0 0 0 0 0 0 0 0 0 0 0 0 0 0 0 0 0 0 0 0 0 0 0 0 0 0 0 0 0 0 0 0 0 0 0 0 0 0 0 0 0 0 0 0 0 0 0 0 0 0 0 0 0 0 0 0 0 0 0 0 0 0 0 0 0 0 0 0 0 0 0 0 0 0 0 0 0 0 0 0 0 0 0 0 0 0 0 0 0 0 0 0 0 0 0 0 0 0 0 0 0 0 0 0 0 0 0 0 0 0 0 0 0 0 0 0 0 0 0 0 0 0 0 0 0 0 0 0 0 0 0 0 0 0 0 0 0 0 0 0 0 0 0 0 0 0
0 0 0 0 0 0 0 0 0 0 0 0 0 0 0 0 0 0 0 0 0 0 0 0 0 0 0 0 0 0 0 0 0 0 0 0 0 0 0 0 0 0 0 0 0 0 0 0 0 0 0 0 0 0 0 0 0 0 0 0 0 0 0 0 0 0 0 0 0 0 0 0 0 0 0 0 0 0 0 0 0 0 0.0142931954378554 0.0252044438862612 0.0146223511725327 0 0.00980253243103666 0 0.020888915410565 0.0622824458300907 0.00954825740068845 0 0 0 0 0 0.0294896538372621 0 0 0 0.00377614699462255 0.00576079985576481 0.0609540210660387 0.142840461699145 0 0 0 0 0 0 0 0 0 0 0 0 0 0 0 0 0 0 0 0 0 0 0 0 0 0 0 0 0 0 0 0 0 0 0 0 0 0 0.0515013062919216 0.0839867966831094 0 0.173136172067311 0 0 0.0762006848686119 0.123784027452817 0.0577715562614897 0.00958663038636194 0.0190548795612315 0.00551472140528306 0 0 0 0 0 0 0 0 0 0 0 0 0 0 0 0 0 0 0 0 0 0 0 0 0 0 0 0 0 0 0 0 0 0 0 0 0 0 0 0 0 0 0 0 0 0 0 0 0 0 0 0 0 0 0 0 0 0 0 0 0 0 0 0 0 0 0 0 0 0 0 0 0 0 0 0 0 0 0 0 0 0 0 0 0 0 0 0 0 0 0 0 0 0 0 0 0 0 0 0 0 0 0 0 0 0 0 0 0 0 0 0 0 0 0 0 0 0 0 0 0 0 0 0 0 0 0 0 0 0 0 0 0 0 0 0 0 0 0 0 0 0 0 0 0 0 0 0 0 0 0 0 0 0 0 0 0 0 0 0 0 0 0 0
0 0 0 0 0 0 0 0 0 0 0 0 0 0 0 0 0 0 0 0 0 0 0 0 0 0 0 0 0 0 0 0 0 0 0 0 0 0 0 0 0 0 0 0 0 0 0 0 0 0 0.00713625100125783 0 0 0 0.0212404899491855 0 0 0.0169856276411932 0.188042276054023 0 0 0 0 0 0 0 0 0 0 0 0 0 0 0 0 0 0 0 0 0 0 0 0.00160942169694239 0.00309491032219798 0 0.00755187565204367 0.0125406216047256 0 0.0318551589898519 0.105592265418807 0 0 0.00109354701467045 0 0 0 0.00742108309490884 0 0.00385351520884041 0 0 0 0.032954719549842 0.0184047798801071 0 0 0 0 0 0 0 0 0 0 0 0 0 0 0 0 0 0 0 0 0 0 0 0 0 0 0 0 0 0 0 0 0 0 0 0.0406861726306548 0.00602236966598865 0.0180714156024449 0 0.222772584517799 0 0.0121572261217156 0.160157377550498 0.0039242821195184 0.0673452044561738 0 0 0 0 0 0.00948682425661091 0 0 0 0 0 0 0 0 0 0 0 0 0 0 0 0 0 0 0 0 0 0 0 0 0 0 0 0 0 0 0 0 0 0 0 0 0 0 0 0 0 0 0 0 0 0 0 0 0 0 0 0 0 0 0 0 0 0 0 0 0 0 0 0 0 0 0 0 0 0 0 0 0 0 0 0 0 0 0 0 0 0 0 0 0 0 0 0 0 0 0 0 0 0 0 0 0 0 0 0 0 0 0 0 0 0 0 0 0 0 0 0 0 0 0 0 0 0 0 0 0 0 0 0 0 0 0 0 0 0 0 0 0 0 0 0 0 0 0 0 0 0 0 0 0 0 0 0 0 0 0 0 0 0 0 0 0 0 0 0 0 0 0
0 0 0 0 0 0 0 0 0 0 0 0 0 0 0 0 0 0 0 0 0 0 0 0 0 0 0 0 0 0 0 0 0 0 0 0 0 0 0 0 0 0 0 0 0 0 0 0 0 0 0.00492592628056312 0 0 0 0.00951502876935519 0 0 0.00679012096911549 0.13579651031236 0 0 0 0 0.000836035801834091 0 0 0 0 0 0 0 0 0.00090618739031828 0 0 0 0 0 0 0.000523889585027755 0.00156568445904241 0 0.000851181377954274 0.00115258412859632 0 0.0536079858288951 0.00190142340032998 0.0100360259638556 0.0922762403761754 0.23960795423487 0.028527416905908 0 0.0113898552129189 0 0.00115516365480154 0 0.00288538644366243 0 0.00115478247774073 0 0 0.00275689122054313 0.104737142624199 0.0503069234635383 0 0 0 0 0 0 0 0 0 0 0 0 0 0 0 0 0 0 0 0 0 0 0 0 0 0 0 0 0 0 0 0 0 0 0 0.0150691488222421 0.00135330943836042 0.0205358272068482 0.155234768538946 0 0.00299516874246675 0 0.0180292092800175 0 0.010915959820646 0.0110325729664071 0 0 0.00162769430245997 0 0 0 0 0 0 0 0 0 0 0 0 0 0 0 0 0 0 0 0 0 0 0 0 0 0 0 0 0 0 0 0 0 0 0 0 0 0 0 0 0 0 0 0 0 0 0 0 0 0 0 0 0 0 0 0 0 0 0 0 0 0 0 0 0 0 0 0 0 0 0 0 0 0 0 0 0 0 0 0 0 0 0 0 0 0 0 0 0 0 0 0 0 0 0 0 0 0 0 0 0 0 0 0 0 0 0 0 0 0 0 0 0 0 0 0 0 0 0 0 0 0 0 0 0 0 0 0 0 0 0 0 0 0 0 0 0 0 0 0 0 0 0 0 0 0 0 0 0 0 0 0 0 0 0 0 0 0 0 0 0 0 0 0 0
0 0 0 0 0 0 0 0 0 0 0 0 0 0 0 0 0 0 0 0 0 0 0 0 0 0 0 0 0 0 0 0 0 0 0 0 0 0 0 0 0 0 0 0 0 0 0 0 0 0 0 0 0 0 0 0 0 0 0 0 0 0 0 0 0 0 0 0 0 0 0 0 0 0 0 0 0 0 0 0 0 0 0 0 0 0 0 0 0 0.0152248966602314 0 0 0 0 0 0 0 0 0 0 0 0 0 0 0 0 0 0 0 0 0 0 0 0 0 0 0 0 0 0 0 0 0 0 0 0 0 0 0 0 0 0 0 0 0 0 0 0 0 0.0934173926699106 0 0 0 0.0386432527392876 0 0 0 0 0 0.132327931718828 0.597691543407607 0.122694982804136 0 0 0 0 0 0 0 0 0 0 0 0 0 0 0 0 0 0 0 0 0 0 0 0 0 0 0 0 0 0 0 0 0 0 0 0 0 0 0 0 0 0 0 0 0 0 0 0 0 0 0 0 0 0 0 0 0 0 0 0 0 0 0 0 0 0 0 0 0 0 0 0 0 0 0 0 0 0 0 0 0 0 0 0 0 0 0 0 0 0 0 0 0 0 0 0 0 0 0 0 0 0 0 0 0 0 0 0 0 0 0 0 0 0 0 0 0 0 0 0 0 0 0 0 0 0 0 0 0 0 0 0 0 0 0 0 0 0 0 0 0 0 0 0 0 0 0 0 0 0 0 0 0 0 0 0 0 0 0 0 0 0 0 0 0 0
0 0 0 0 0 0 0 0 0 0 0 0 0 0 0 0 0 0 0 0 0 0 0 0 0 0 0 0 0 0 0 0 0 0 0 0 0 0 0 0 0 0 0 0 0 0 0 0 0 0 0 0 0 0 0 0 0 0 0 0 0 0 0 0 0 0 0 0 0 0 0 0 0 0 0 0 0 0 0 0 0 0 0.00646368275698137 0.0117801262278429 0 0 0.00768530883860131 0 0 0.0147392595633932 0 0 0 0 0 0 0.0201242138348799 0 0 0 0 0 0 0.0228469072373421 0 0 0 0 0 0 0 0 0 0 0 0 0 0 0 0 0 0 0 0 0 0 0 0 0 0 0 0 0 0 0 0 0 0 0 0 0 0.449400783744789 0.0899304112914536 0 0 0 0 0 0.0964605651420053 0.0739797144609485 0.176583670222968 0 0 0 0 0 0 0 0 0 0 0 0 0 0 0 0 0 0 0 0 0 0 0 0 0 0 0 0 0 0 0 0 0 0 0 0 0 0 0 0 0 0 0 0 0 0 0 0 0 0 0 0 0 0 0 0 0 0 0 0 0 0 0 0 0 0 0 0 0 0 0 0 0 0 0 0 0 0 0 0 0 0 0 0 0 0 0 0 0 0 0 0 0 0 0 0 0 0 0 0 0 0 0 0 0 0 0 0 0 0 0 0 0 0 0 0 0 0 0 0 0 0 0 0 0 0 0 0 0 0 0 0 0 0 0 0 0 0 0 0 0 0 0 0 0 0 0 0 0 0 0 0 0 0 0 0 0 0 0 0 0 0 0 0.0300053566787953 0 0 0
0 0 0 0 0 0 0 0 0 0 0 0 0 0 0 0 0 0 0 0 0 0 0 0 0 0 0 0 0 0 0 0 0 0 0 0 0 0 0 0 0 0 0 0 0 0 0 0 0 0 0.0326639498966056 0 0 0 0.076819037758723 0 0 0.0665911569053432 0.111518717323074 0 0 0 0 0 0 0 0 0 0 0 0 0 0 0 0 0 0 0 0 0 0 0 0 0 0 0.0164139054549282 0.00808984981988167 0 0.00982216323752989 0.0291608092203987 0 0 0 0 0 0 0.00157185921360332 0 0 0 0 0 0.00607602593416375 0.00644468551838268 0 0 0 0 0 0 0 0 0 0 0 0 0 0 0 0 0 0 0 0 0 0 0 0 0 0 0 0 0 0 0 0 0 0 0 0.13455558576758 0.0677592951576813 0 0.20870769690586 0.0337163801317912 0 0 0 0.00824646537441267 0.0171140994613171 0 0 0 0 0 0.115117369960844 0.0496109469578795 0 0 0 0 0 0 0 0 0 0 0 0 0 0 0 0 0 0 0 0 0 0 0 0 0 0 0 0 0 0 0 0 0 0 0 0 0 0 0 0 0 0 0 0 0 0 0 0 0 0 0 0 0 0 0 0 0 0 0 0 0 0 0 0 0 0 0 0 0 0 0 0 0 0 0 0 0 0 0 0 0 0 0 0 0 0 0 0 0 0 0 0 0 0 0 0 0 0 0 0 0 0 0 0 0 0 0 0 0 0 0 0 0 0 0 0 0 0 0 0 0 0 0 0 0 0 0 0 0 0 0 0 0 0 0 0 0 0 0 0 0 0 0 0 0 0 0 0 0 0 0 0 0 0 0 0 0 0 0 0 0 0
0 0 0 0 0 0 0 0 0 0 0 0 0 0 0 0.0409428511494472 0 0 0 0 0 0 0 0 0 0 0 0 0 0.0267748353217296 0.105529739652663 0 0 0 0.0036306190478068 0 0 0.0634797580469616 0 0 0 0 0 0 0 0 0 0 0 0 0 0 0 0 0 0 0 0 0 0 0 0 0 0 0 0 0 0 0 0 0 0 0 0 0 0 0 0 0 0 0 0 0.00228313616308069 0.00549488851494676 0 0.0177582278044795 0.058711243177382 0 0 0.0159389127968649 0 0 0 0.110333659502297 0 0.0104321501413223 0.01675854226852 0 0 0 0 0 0 0 0 0 0 0 0 0 0 0 0 0 0 0 0 0 0 0 0 0 0 0 0 0 0 0.0198813797404405 0 0 0.0132808604866969 0 0 0 0.0113056586000555 0 0.00340319432881391 0.00312691072245345 0.0039022474045356 0 0 0 0.0109935668272344 0 0 0 0.0177277950508553 0 0.0253947058291987 0 0.0117303652718984 0 0 0 0.283964453304025 0.0327489846830661 0 0 0 0 0 0 0 0 0 0 0 0 0 0 0 0 0 0 0 0 0 0 0 0 0 0 0 0 0 0 0 0 0 0 0 0 0 0 0 0 0 0 0 0 0 0 0 0 0 0 0 0 0 0 0 0 0 0 0 0 0 0 0 0 0 0 0 0 0 0 0 0 0 0 0 0 0 0 0 0.00292539012475738 0 0 0 0 0 0 0 0 0 0 0 0 0 0 0 0 0 0 0 0 0 0.0229638042599061 0 0 0 0 0 0 0 0 0 0 0 0 0 0 0 0 0 0 0 0 0 0 0 0 0 0 0 0 0 0 0 0 0 0 0 0 0 0 0 0 0 0.0464567493727342 0.00634870942767062 0 0 0 0 0 0 0 0 0 0 0 0 0 0 0 0.00577666097815618 0
0 0 0 0 0 0 0 0 0 0 0 0 0 0 0 0 0 0 0 0 0 0 0 0 0 0 0 0 0 0 0 0 0 0 0 0 0 0 0 0 0 0 0 0 0 0 0 0 0 0 0 0 0.00420381605660834 0 0 0 0 0 0 0 0 0 0 0 0 0 0 0 0 0 0 0 0 0 0 0 0 0 0 0 0 0 0 0.00898701933979229 0 0 0.0120966285366437 0 0.0101066241455531 0.0356797409909833 0 0 0 0 0.0152177642364549 0 0 0 0 0 0 0 0.0288383224918862 0.0228965576330988 0 0 0 0 0 0 0 0 0 0 0 0 0 0 0 0 0 0 0 0 0 0 0 0 0 0 0 0 0 0 0 0 0 0 0 0 0 0.148313287301045 0.373554466004018 0.0868924275777869 0 0.0723310840653311 0.0728466848038647 0.0502819421916431 0 0 0.0577536346252906 0 0 0 0 0 0 0 0 0 0 0 0 0 0 0 0 0 0 0 0 0 0 0 0 0 0 0 0 0 0 0 0 0 0 0 0 0 0 0 0 0 0 0 0 0 0 0 0 0 0 0 0 0 0 0 0 0 0 0 0 0 0 0 0 0 0 0 0 0 0 0 0 0 0 0 0 0 0 0 0 0 0 0 0 0 0 0 0 0 0 0 0 0 0 0 0 0 0 0 0 0 0 0 0 0 0 0 0 0 0 0 0 0 0 0 0 0 0 0 0 0 0 0 0 0 0 0 0 0 0 0 0 0 0 0 0 0 0 0 0 0 0 0 0 0 0 0 0 0 0 0 0 0 0 0 0 0 0 0 0 0 0 0 0 0 0 0
0 0 0 0 0 0 0 0 0 0 0 0 0 0 0 0 0 0 0 0 0 0 0 0 0 0 0 0 0 0 0 0 0 0 0 0 0 0 0 0 0 0 0 0 0 0 0 0 0 0 0 0 0 0 0 0 0 0 0 0 0 0 0 0 0 0 0 0 0 0 0 0 0 0 0 0 0 0 0 0 0 0 0.00283221162752207 0.0036630521539229 0.00356580298169486 0 0.00537200984806236 0 0 0.0179154962795514 0 0 0.00762515650036764 0 0 0 0.00479513057728984 0 0 0 0 0.0248679725578304 0.0236727487252772 0.174941947248364 0 0 0 0 0 0 0 0 0 0 0 0 0 0 0 0 0 0 0 0 0 0 0 0 0 0 0 0 0 0 0 0 0 0 0 0 0 0.124503032085937 0 0.04538276409246 0.0421903646609407 0.0286669808207519 0 0 0 0 0.15396871409848 0.116433485299081 0.15527548825011 0.0453805512910351 0 0 0 0 0 0 0 0 0 0 0 0 0 0 0 0 0 0 0 0 0 0 0 0 0 0 0 0 0 0 0 0 0 0 0 0 0 0 0 0 0 0 0 0 0 0 0 0 0 0 0 0 0 0 0 0 0 0 0 0 0 0 0 0 0 0 0 0 0 0 0 0 0 0 0 0 0 0 0 0 0 0 0 0 0 0 0 0 0 0 0 0 0 0 0 0 0 0 0 0 0 0 0 0.00977818304789405 0 0 0 0 0 0 0 0 0 0 0 0 0 0 0 0 0 0 0 0 0 0 0 0 0 0 0 0 0 0 0 0 0 0 0 0 0 0 0 0 0 0.00340031317562671 0.00576859467780066 0 0 0 0 0 0 0 0 0 0 0 0 0 0 0 0 0
0 0 0 0 0 0 0 0 0 0 0 0 0 0 0 0.00491025181569898 0 0 0 0 0 0 0 0 0 0 0 0 0 0.00331662593642136 0.00643196727416287 0 0 0 0 0 0 0 0 0 0 0 0 0 0 0 0 0 0 0 0 0 0 0 0 0 0 0 0 0 0 0 0 0 0 0 0 0 0 0 0 0 0 0 0 0 0 0 0 0 0 0 0.00474438304045785 0.00780035951136666 0.0066821053940407 0 0.00697939633407261 0 0 0.00811430708955427 0 0 0 0 0.0148313787365732 0.00254865695077281 0.0101768544689204 0 0 0 0.066821839693292 0 0 0.0699420708724666 0 0 0 0 0 0 0 0 0 0 0 0 0 0 0 0 0 0 0 0 0 0 0 0 0 0 0 0 0 0 0 0 0 0 0.00090630794305418 0.0117159406737507 0 0.0421213108680925 0 0 0.138137425630805 0.0496012175039975 0 0.00870055625332013 0.0216344543610938 0.11161047979143 0 0.183432591129688 0.01664505736313 0.19833863317352 0 0 0 0 0 0 0 0 0 0 0 0 0 0 0 0 0 0 0 0 0 0 0 0 0 0 0 0 0 0 0 0 0 0 0 0 0 0 0 0 0 0 0 0 0 0 0 0 0 0 0 0 0 0 0 0 0 0 0 0 0 0 0 0 0 0 0 0 0 0 0 0 0 0 0 0 0 0 0 0 0 0 0 0 0 0 0 0 0 0 0 0 0 0 0 0 0 0 0 0 0 0 0 0 0 0 0 0 0 0 0 0 0 0 0 0 0 0 0 0 0 0 0 0 0 0 0 0 0 0 0 0 0 0 0 0 0 0 0 0 0 0 0 0 0 0.00385582819031759 0 0 0 0 0 0 0 0 0 0 0 0 0 0 0 0 0 0
0 0 0 0 0 0 0 0 0 0 0 0 0 0 0 0 0 0 0 0 0 0 0 0 0 0 0 0 0 0 0 0 0 0 0 0 0 0 0 0 0 0 0 0 0 0 0 0 0 0 0 0 0 0 0 0 0 0 0 0 0 0 0 0 0 0 0 0 0 0 0 0 0 0 0 0 0 0 0 0 0 0 0.00337829689968738 0.00541865443316194 0.00417869339592101 0 0 0 0 0 0 0 0 0 0 0 0.00594874019292779 0 0 0 0.0746302940893672 0.0735155774580973 0.0142500752531806 0.0825001480429583 0 0 0 0 0 0 0 0 0 0 0 0 0 0 0 0 0 0 0 0 0 0 0 0 0 0 0 0 0 0 0 0 0 0 0 0 0 0.0134151345911732 0 0 0.0544254827805029 0 0 0 0 0.161991277074542 0.35206085548281 0 0.0324575809178078 0.121829189387862 0 0 0 0 0 0 0 0 0 0 0 0 0 0 0 0 0 0 0 0 0 0 0 0 0 0 0 0 0 0 0 0 0 0 0 0 0 0 0 0 0 0 0 0 0 0 0 0 0 0 0 0 0 0 0 0 0 0 0 0 0 0 0 0 0 0 0 0 0 0 0 0 0 0 0 0 0 0 0 0 0 0 0 0 0 0 0 0 0 0 0 0 0 0 0 0 0 0 0 0 0 0 0 0 0 0 0 0 0 0 0 0 0 0 0 0 0 0 0 0 0 0 0 0 0 0 0 0 0 0 0 0 0 0 0 0 0 0 0 0 0 0 0 0 0 0 0 0 0 0 0 0 0 0 0 0 0 0 0 0 0 0 0 0
0 0 0 0 0 0 0 0 0 0 0 0 0 0 0 0 0 0 0 0 0 0 0 0 0 0 0 0 0 0 0 0.0127087121949765 0.0144506311985059 0 0.00755139320165824 0 0 0 0 0 0 0 0 0 0 0 0 0 0 0 0 0 0 0 0 0 0 0 0 0 0 0 0 0 0 0 0 0 0 0 0 0 0 0 0 0 0 0 0 0 0.00909455204583273 0 0 0 0 0.00415749308175623 0.0027260592796547 0 0.0288939017233737 0.0449609565742973 0.0619933938309437 0.0106992131214014 0.0670666888779728 0 0.0155057336359091 0 0 0 0 0 0.0231687888526716 0.127707530698015 0.054816474504086 0.146096469038606 0 0 0 0 0 0 0 0 0 0 0 0 0 0 0 0 0 0 0 0 0 0 0 0 0 0 0 0 0 0 0 0 0 0 0 0 0 0.0291884473546212 0 0.0101970945180913 0 0 0 0 0 0.236478885492791 0.0349705344956396 0.0355297280541641 0 0.0130208670726746 0 0 0 0 0 0 0 0 0 0 0 0 0 0 0 0 0 0 0 0 0 0 0 0 0 0 0 0 0 0 0 0 0 0 0 0 0 0 0 0 0 0 0 0 0 0 0 0 0 0 0 0 0 0 0 0 0 0 0 0 0 0 0 0 0 0 0 0 0 0 0 0 0 0 0 0 0 0 0 0 0 0 0 0 0 0 0 0 0 0 0 0 0 0 0 0 0 0 0 0 0 0 0 0.00541940272653528 0 0 0 0 0 0 0 0 0 0 0 0 0 0 0 0 0 0 0 0 0 0 0 0 0 0 0 0 0 0 0 0 0 0 0 0 0 0 0 0 0 0 0.0035970484258219 0 0 0 0 0 0 0 0 0 0 0 0 0 0 0 0 0
0 0 0 0 0 0 0 0 0 0 0 0 0 0 0 0 0 0 0 0 0 0 0 0 0 0 0 0 0 0 0 0 0 0 0 0 0 0 0 0 0 0 0 0 0 0 0 0 0 0 0 0 0 0 0 0 0 0 0 0 0 0 0 0 0 0 0 0 0 0 0 0 0 0 0 0 0 0 0 0 0 0 0 0 0 0 0 0 0 0 0 0 0 0 0.0281386480591776 0 0 0 0 0 0.193234602509767 0.01618791909438 0 0.0364650054015382 0 0 0 0 0 0 0 0 0 0 0 0 0 0 0 0 0 0 0 0 0 0 0 0 0 0 0 0 0 0 0 0 0 0 0 0.0130943061874019 0 0.00720578723926699 0 0 0 0 0 0 0 0.0589538681107293 0.355449053136458 0.113757531940203 0.0111069029460231 0 0 0 0 0 0 0 0 0 0 0 0 0 0 0 0 0 0 0 0 0 0 0 0 0 0 0 0 0 0 0 0 0 0 0 0 0 0 0 0 0 0 0 0 0 0 0 0 0 0 0 0 0 0 0 0 0 0 0 0 0 0 0 0 0 0 0 0 0 0 0 0 0 0 0 0 0 0 0 0 0 0 0 0 0 0 0 0 0 0 0 0 0 0 0 0 0 0 0 0 0 0 0 0 0.033430862408593 0 0 0 0 0 0 0 0 0 0 0 0 0 0 0 0 0 0 0 0 0 0 0 0 0 0 0 0 0 0 0 0 0 0 0 0 0 0 0 0.0209096703150758 0 0.0106823345042058 0 0 0 0.016663598121176 0.0444126378814011 0 0 0 0 0 0 0 0 0.0131600779808743 0 0 0 0.0271471941637286
0 0 0 0 0 0 0 0 0 0 0 0 0 0 0 0.00261939778864086 0 0 0 0 0 0 0 0 0 0 0 0 0 0 0.00766647305262904 0 0 0 0 0 0 0.0251967387305595 0 0 0 0 0 0 0 0 0 0 0 0 0.010401518609752 0 0 0 0.0276133211306074 0 0 0.0312094974617092 0.0104668001614766 0 0 0 0 0 0 0 0 0.00544642797079261 0 0 0 0 0 0 0 0 0 0 0 0 0 0 0 0 0 0.00551199862156224 0.0031627208835755 0 0.00407807732873734 0.0163672717231219 0 0 0 0.0192261480858954 0 0.00306864561650031 0.00413670014174564 0 0 0 0 0 0 0 0 0 0 0 0 0.00490568399062077 0 0 0 0 0 0 0 0 0 0 0 0 0 0 0 0 0 0 0 0 0.00874356326799054 0 0 0 0 0 0 0 0 0.187620770699671 0.115745421544502 0 0.0164315100926833 0 0 0 0.153005120329781 0.175566722533514 0 0 0 0 0 0 0 0.0843953259697912 0 0 0 0 0 0 0 0 0 0 0 0 0 0 0 0 0 0 0 0 0 0 0 0 0 0 0 0 0 0 0 0 0 0 0 0 0 0 0 0 0 0 0 0 0 0 0 0 0 0 0 0 0 0 0 0 0 0 0 0 0 0 0 0 0 0 0 0 0 0 0 0 0 0 0 0 0 0 0 0 0 0 0 0 0 0 0 0 0 0 0 0 0 0 0 0 0 0 0 0 0 0.0243460940897842 0 0 0 0 0 0 0 0 0 0 0 0 0 0 0 0 0 0 0 0 0 0 0 0 0 0 0 0 0 0 0 0 0 0 0 0 0 0 0 0 0 0.0409006417266797 0.00643514360519658 0 0 0 0 0 0 0 0 0 0 0 0 0 0 0 0.0057322648424801 0
0 0 0 0 0 0 0 0 0 0 0 0 0 0 0 0 0 0 0 0 0 0 0 0 0 0 0 0 0 0 0 0 0 0 0 0 0 0 0 0 0 0 0 0 0 0 0 0 0 0 0.0250706533399486 0 0 0 0.0388175035458262 0 0 0.0316511951989045 0 0 0 0 0 0 0 0 0 0 0 0 0 0 0 0 0 0 0 0 0 0 0 0 0 0 0 0 0 0 0 0 0 0 0 0 0 0 0 0 0 0 0 0 0 0 0 0 0 0 0 0 0 0 0 0 0 0 0 0 0 0 0 0 0 0 0 0 0 0 0 0 0 0 0 0 0 0 0 0 0 0.0574848366345907 0.199019925801354 0 0 0 0 0 0.250469383718081 0.0769109344635918 0 0 0 0 0 0 0.320575567297703 0 0 0 0 0 0 0 0 0 0 0 0 0 0 0 0 0 0 0 0 0 0 0 0 0 0 0 0 0 0 0 0 0 0 0 0 0 0 0 0 0 0 0 0 0 0 0 0 0 0 0 0 0 0 0 0 0 0 0 0 0 0 0 0 0 0 0 0 0 0 0 0 0 0 0 0 0 0 0 0 0 0 0 0 0 0 0 0 0 0 0 0 0 0 0 0 0 0 0 0 0 0 0 0 0 0 0 0 0 0 0 0 0 0 0 0 0 0 0 0 0 0 0 0 0 0 0 0 0 0 0 0 0 0 0 0 0 0 0 0 0 0 0 0 0 0 0 0 0 0 0 0 0 0 0 0 0 0 0 0 0 0 0
0 0 0 0 0 0 0 0 0 0 0 0 0 0 0 0 0 0 0 0 0 0 0 0 0 0 0 0 0 0 0 0 0 0 0 0 0 0 0 0 0 0 0 0 0 0 0 0 0 0 0 0 0 0 0 0 0 0 0 0 0 0 0 0 0 0 0 0 0 0 0 0 0 0 0 0 0 0 0 0 0 0 0 0 0 0 0 0 0 0 0 0 0 0 0 0 0 0 0 0 0 0 0 0 0 0 0 0 0 0 0 0 0 0 0 0 0 0 0 0 0 0 0 0 0 0 0 0 0 0 0 0 0 0 0 0 0 0 0 0 0 0 0 0 0 0 0 0 0 0 0 0 0 0 0 0 0 0.326124863316552 0.125962194663148 0 0 0.0853251869021259 0 0 0 0.125069885154562 0.0623803888095966 0 0 0 0 0 0 0 0 0 0.0858796523113346 0.130983708664671 0 0 0 0 0 0 0 0 0 0 0 0 0 0 0 0 0 0 0 0 0 0 0 0 0 0 0 0 0 0 0 0 0 0 0 0 0 0 0 0 0 0 0 0 0 0 0 0 0 0 0 0 0 0 0 0 0 0 0 0 0 0 0 0 0 0 0 0 0 0 0 0 0 0 0 0 0 0 0 0 0 0 0 0 0 0 0 0 0 0 0 0 0 0 0 0 0 0 0 0 0 0 0 0 0 0 0 0 0 0 0 0.0323292416704537 0.025944878507555 0 0 0 0 0 0 0 0 0 0 0 0 0 0 0 0 0 0 0 0 0 0 0 0 0 0 0
0 0 0 0 0 0 0 0 0 0 0 0 0 0 0 0 0 0 0 0 0 0 0 0 0 0 0 0 0 0 0 0 0 0 0 0 0 0 0 0 0 0 0 0 0 0 0 0 0 0 0 0 0 0 0 0 0 0 0 0 0 0 0 0 0 0 0 0 0 0 0 0 0 0 0 0 0 0 0 0 0 0 0 0 0 0 0 0 0 0 0 0 0 0 0 0 0 0 0 0 0 0 0 0 0 0 0 0 0 0 0 0 0 0 0 0 0 0 0 0 0 0 0 0 0 0 0 0 0 0 0 0 0 0 0 0 0 0 0 0 0 0 0 0 0 0 0 0 0 0 0 0 0 0 0 0 0.0827414076819721 0 0.0162760671115963 0.0263930186212623 0.00925007845771205 0.161856284299645 0.102894918835558 0.0122510890256475 0 0.0775511517547667 0.0194775519369267 0 0 0 0 0 0 0 0 0.0287225801459242 0.254618869878736 0.0590869526890493 0.0164437542618449 0.00784511316471079 0.00577930891591992 0 0 0.0118985771798351 0 0 0 0 0 0 0 0 0 0 0 0 0 0 0 0 0 0 0 0 0 0 0 0 0 0 0 0 0 0 0 0 0 0 0 0 0 0 0 0 0 0 0 0 0 0 0 0 0 0 0.00274905840480074 0 0 0 0 0 0 0 0 0 0 0 0 0 0 0 0 0 0 0 0 0 0 0 0 0 0 0 0 0 0 0 0 0 0 0 0 0 0 0 0 0 0 0 0 0 0 0 0 0 0.00789004678115016 0 0 0.00605005131558464 0 0.0723662377554201 0.0114735139052417 0 0 0 0 0.00638436787669538 0 0 0 0 0 0 0 0 0 0 0 0 0 0 0 0 0 0 0 0 0 0
0 0 0 0 0 0 0 0 0 0 0 0 0 0 0 0 0 0 0 0 0 0 0 0 0 0 0 0 0 0 0 0 0 0 0 0 0 0 0 0 0 0 0 0 0 0 0 0 0 0 0 0 0 0 0 0 0 0 0 0 0 0 0 0 0 0 0 0 0 0 0 0 0 0 0 0 0 0 0 0 0 0 0 0 0 0 0 0 0 0 0 0 0 0 0 0 0 0 0 0 0 0 0 0 0 0 0 0 0 0 0 0 0 0 0 0 0 0 0 0 0 0 0 0 0 0 0 0 0 0 0 0 0 0 0 0 0 0 0 0 0 0 0 0 0 0 0 0 0 0 0 0 0 0 0 0 0.0203849886507569 0.0103819930042108 0 0 0.0913621705280283 0 0.0128419771241124 0 0 0.025682292172769 0.22662315213495 0 0 0 0 0 0 0 0 0 0.0120060589983347 0.0413910316183216 0.011637016017584 0 0 0 0 0.00311741093468959 0 0 0 0 0.00840325500675876 0 0 0 0 0 0 0.00657667405904795 0 0 0 0 0 0 0 0 0 0 0.0229778859619368 0.00862519859218105 0 0 0 0 0 0 0.0205232412085514 0 0 0 0 0 0 0 0 0 0 0 0 0 0 0 0 0 0 0 0 0.00274070478445063 0.00103272933906835 0 0 0 0 0 0 0 0 0 0.00266386259423239 0 0 0 0 0 0 0 0 0 0 0 0 0 0 0 0 0 0 0 0 0 0 0 0 0 0 0 0 0 0 0 0 0 0 0 0 0 0 0 0 0.102497801926148 0 0.00775685275729149 0.183072136523635 0 0 0 0 0.129636488395176 0.0248904315644703 0 0 0 0.00290850303655985 0 0 0.00539911824086622 0 0 0 0.00431935508302104 0 0.0042127043402304 0 0 0 0 0 0 0 0.00633496540261636
0 0 0 0 0 0 0 0 0 0 0 0 0 0 0 0 0 0 0 0 0 0 0 0 0 0 0 0 0 0 0 0 0 0 0 0 0 0 0 0 0 0 0 0 0 0 0 0 0 0 0 0 0 0 0 0 0 0 0 0 0 0 0 0 0 0 0 0 0 0 0 0 0 0 0 0 0 0 0 0 0 0 0 0 0 0 0 0 0 0 0 0 0 0 0 0 0 0 0 0 0 0 0 0 0 0 0 0 0 0 0 0 0 0 0 0 0 0 0 0 0 0 0 0 0 0 0 0 0 0 0 0 0 0 0 0 0 0 0 0 0 0 0 0 0 0 0 0 0 0 0 0 0 0 0 0 0 0.0188133265037172 0 0 0.0167644409527749 0.0736374270225065 0.0300858678426878 0 0 0 0 0 0 0 0 0 0 0 0 0.0387576555003752 0 0 0.00932473587811722 0.00686224478986228 0 0 0 0.0205174607354064 0 0 0 0 0 0 0 0 0 0.0261816434646301 0 0 0 0 0 0 0 0 0 0 0 0 0.00416579640997443 0 0 0 0 0 0 0 0 0 0 0 0 0 0 0 0 0 0.00334310648023902 0 0 0 0.00900025048234531 0 0 0 0 0 0 0 0 0 0 0 0 0 0 0 0 0.00443274868234392 0 0 0.00340194611006187 0 0 0 0 0 0 0 0 0 0 0 0 0 0 0 0 0 0 0 0 0 0 0 0 0 0 0 0 0 0 0 0 0 0 0 0 0.0336868030043249 0.0213749313452737 0 0.444960218005132 0.164138940803445 0.0359282685128478 0 0 0 0 0 0.0346221874739342 0 0 0 0 0 0 0 0 0 0 0 0 0 0 0 0 0 0 0 0 0
0 0 0 0 0 0 0 0 0 0 0 0 0 0 0 0 0 0 0 0 0 0 0 0 0 0 0 0 0 0 0 0 0 0 0 0 0 0 0 0 0 0 0 0 0 0 0 0 0 0 0 0 0 0 0 0 0.0050903986874283 0 0 0 0 0 0 0 0 0 0 0 0 0 0 0.00335832916730824 0 0 0 0 0 0 0 0 0 0 0 0 0 0 0 0 0 0 0 0 0 0 0 0 0 0 0 0 0 0 0 0 0 0 0 0 0 0 0 0 0 0 0 0 0 0 0 0 0 0 0 0 0 0 0 0 0 0 0 0 0 0 0 0 0 0 0 0 0 0 0 0 0 0 0 0 0 0 0 0 0 0 0 0 0 0.00525387829020888 0.0813522820837523 0.0133581752996643 0 0.0288024824592847 0.0211278285352569 0 0 0 0.0212295243499046 0 0 0 0 0 0 0 0 0 0.0147334080464484 0 0 0.00396458031212903 0 0 0 0.0515702738735204 0 0 0 0 0.0065547119529492 0 0 0 0 0 0 0.00630611838391115 0 0 0.026051578336743 0 0 0 0 0 0 0 0.0128238153533205 0 0 0 0 0 0 0 0.00925783543084208 0 0 0 0 0 0 0 0 0 0.0216839817034447 0 0 0 0.0041720939840147 0.0054076576430683 0 0 0 0 0 0 0 0 0 0 0 0 0 0 0.00569665233002806 0.0126032838498541 0 0 0 0 0 0 0 0 0 0 0 0 0 0 0 0 0 0 0 0 0 0 0 0 0 0 0 0 0 0 0 0 0 0 0 0 0 0 0 0 0.0285258648192751 0.104398797523121 0.00722719534249906 0.198868854068123 0.153263774874381 0.005649543496915 0.00537982269420154 0 0 0.0537497925935411 0.0825374645148613 0 0 0 0 0 0 0 0 0 0 0 0 0 0 0 0 0 0 0 0 0
0 0 0 0 0 0 0 0 0 0 0 0 0 0 0 0 0 0 0 0 0 0 0 0 0 0 0 0 0 0 0 0 0 0 0 0 0 0 0 0 0 0 0 0 0 0 0 0 0 0 0 0 0 0 0 0 0 0 0 0 0 0 0 0 0 0 0 0 0 0 0 0 0 0 0 0 0 0 0 0 0 0 0 0 0 0 0 0 0 0 0 0 0 0 0 0 0 0 0 0 0 0 0 0 0 0 0 0 0 0 0 0 0 0 0 0 0 0 0 0 0 0 0 0 0 0 0 0 0 0 0 0 0 0 0 0 0 0 0 0 0 0 0 0 0 0 0 0 0 0 0 0 0 0 0 0 0.0149053438472384 0.111443648500881 0 0.0711291849811422 0.0349157266654885 0 0.0416681868318319 0 0 0.0917162065532291 0.00686716809147563 0 0 0 0 0 0 0 0 0.0113994284908317 0.252731346573936 0.0121753719394058 0.00709043143607229 0.00617660728345293 0 0 0 0.0467322023226617 0 0 0 0 0 0 0 0 0 0 0 0 0 0 0 0 0 0 0 0 0 0 0 0 0 0 0 0 0 0 0 0 0 0 0 0 0 0 0 0 0.0125492466550792 0 0 0 0 0.00296892792800909 0 0 0 0 0 0 0 0 0 0 0 0 0 0 0 0 0 0 0 0 0 0 0 0 0 0 0 0 0 0 0 0 0 0 0 0 0 0 0 0 0 0 0 0 0 0 0 0 0 0 0 0.0299098583122229 0 0 0 0 0 0.00438565797515736 0.00827806963456653 0.190404968308867 0.0337791136625182 0 0.00471636767639141 0 0 0.00405693632954033 0 0 0 0 0 0 0 0 0 0 0 0 0 0 0 0 0 0 0 0 0 0
0 0 0 0 0 0 0 0 0 0 0 0 0 0 0 0 0 0 0 0 0 0 0 0 0 0 0.00177510354663883 0 0 0 0 0 0 0 0 0 0 0 0 0 0 0 0 0 0 0 0 0 0 0 0 0 0 0 0 0 0 0 0 0 0 0 0 0 0 0 0.00208479980683064 0 0 0 0 0 0 0 0 0 0 0 0 0 0 0 0 0 0 0 0 0 0 0 0 0 0 0 0 0 0 0 0 0 0 0 0 0 0 0 0 0 0.00120746656877099 0 0 0 0 0 0 0 0 0 0 0 0 0 0 0 0 0 0 0 0 0 0 0 0 0 0 0 0 0 0 0 0 0 0 0 0 0 0 0 0 0 0 0 0 0 0 0 0 0.0288008882117952 0.00563524217397286 0.0118140272291373 0.0104119536172628 0.0169391182465798 0 0.0235055640158753 0.0704663231195407 0.299841020998208 0.00257767516057294 0 0 0 0 0 0 0 0 0.0196768755996831 0.178315018574337 0.00747712858772034 0.00575757331560236 0.0785098980795935 0 0 0 0.0236269175713454 0.15048156496633 0 0 0 0 0 0 0 0 0.00433548617808327 0 0 0 0 0 0 0 0 0 0 0 0 0 0 0 0 0 0.0038415215752054 0 0 0 0 0 0 0 0.0175630548546292 0 0 0 0 0 0 0 0 0.00191997447437926 0 0 0 0 0 0 0 0 0 0 0 0 0 0 0 0 0 0 0 0 0 0 0 0 0 0 0 0 0 0 0 0 0 0 0 0 0.00252311890058287 0 0 0 0 0 0 0 0 0 0 0 0 0 0 0 0 0 0 0 0 0 0 0.00208395075491601 0.0274454682687961 0 0 0.00138326560361086 0 0 0 0 0 0 0 0 0 0 0 0 0 0 0 0 0 0 0 0 0 0 0 0 0
0 0 0 0 0 0 0 0 0 0 0 0 0 0 0 0 0 0 0 0 0 0 0 0 0 0 0 0 0 0 0 0 0 0 0 0 0 0 0 0 0 0 0 0 0 0 0 0 0 0 0 0 0 0 0 0 0 0 0 0 0 0 0 0 0 0 0 0 0 0 0 0 0 0 0 0 0 0 0 0 0 0 0 0 0 0 0 0 0 0 0 0 0 0 0 0 0 0 0 0 0 0 0 0 0 0 0 0 0 0 0 0 0 0 0 0 0 0 0 0 0 0 0 0 0 0 0 0 0 0 0 0 0 0 0 0 0 0 0 0 0 0 0 0 0 0 0 0 0 0 0 0 0 0 0 0 0 0.0537213045367071 0 0 0 0 0.368239674900798 0 0 0.0836672113907213 0 0 0 0 0 0 0 0 0 0 0.088574537356919 0.06245127560426 0.0634339894337425 0 0.0424728898483289 0 0 0 0.227882386477072 0 0 0 0 0 0 0 0 0 0 0 0 0 0 0 0 0 0 0 0 0 0 0 0 0 0 0 0 0 0 0 0 0 0 0 0 0 0 0 0 0 0 0 0 0 0 0 0 0 0.0095567304514515 0 0 0 0 0 0 0 0 0 0 0 0 0 0 0 0 0 0 0 0 0 0 0 0 0 0 0 0 0 0 0 0 0 0 0 0 0 0 0 0 0 0 0 0 0 0 0 0 0 0 0 0 0 0 0 0 0 0 0 0 0 0 0 0 0 0 0 0 0 0 0 0 0 0 0 0 0 0 0 0 0 0 0
0 0 0 0 0 0 0 0 0 0 0 0 0 0 0 0 0 0 0 0 0 0 0 0 0 0 0.020711377632284 0 0 0 0 0 0 0 0 0 0 0 0 0 0 0 0 0 0 0 0 0 0 0 0 0 0 0 0 0 0 0 0 0 0 0 0 0 0 0 0.0154613076864935 0 0 0 0 0 0 0 0 0 0 0 0 0 0 0 0 0 0 0 0 0 0 0 0 0 0 0 0 0 0 0 0 0 0 0 0 0 0 0 0 0 0 0 0 0 0 0 0 0 0 0 0 0 0 0 0 0 0 0 0 0 0 0 0 0 0 0 0 0 0 0 0 0 0 0 0 0 0 0 0 0 0 0 0 0 0 0 0 0 0 0 0 0 0 0 0.358197309360124 0 0 0.34625444913083 0 0 0 0 0 0 0.0227342611014453 0 0 0 0 0 0 0.0106880180651599 0 0 0 0 0.0226117704705108 0 0 0 0 0 0 0 0 0 0 0 0 0 0 0 0 0 0 0 0 0 0 0 0 0 0 0 0 0 0 0 0 0 0 0 0 0 0 0 0 0 0 0 0 0 0 0 0 0 0 0 0 0 0 0 0 0 0 0 0 0 0 0 0 0 0 0 0 0 0 0 0 0 0 0 0 0 0 0 0 0.0109069678634739 0 0 0 0 0 0 0 0 0 0 0 0 0.0359745150204496 0 0 0.156460023669229 0 0 0 0 0 0 0 0 0 0 0 0 0 0 0 0 0 0 0 0 0 0 0 0 0 0 0 0 0 0 0 0 0 0 0 0
0 0 0 0 0 0 0 0 0 0 0 0 0 0 0 0 0 0 0 0 0 0 0 0 0 0 0 0 0 0 0 0 0 0 0 0 0 0 0 0 0 0 0 0 0 0 0 0 0 0 0 0 0 0 0 0 0 0 0 0 0 0 0 0 0 0 0 0 0 0 0 0 0 0 0 0 0 0 0 0 0 0 0 0 0 0 0 0 0 0 0 0 0 0 0 0 0 0 0 0 0 0 0 0 0 0 0 0 0 0 0 0 0 0 0 0 0 0 0 0 0 0 0 0 0 0 0 0 0 0 0 0 0 0 0 0 0 0 0 0 0 0 0 0 0 0 0 0 0 0 0 0 0 0 0 0 0.0155283787687794 0.0379509473753671 0.0197032057284862 0 0 0.065186054836243 0.524219853903729 0.00933722468210986 0.119090486980639 0 0 0 0 0 0 0 0 0 0 0 0.0656938750326719 0.0157408437762838 0 0 0 0 0 0 0.0298502430500193 0 0 0 0 0 0 0 0 0 0 0 0 0 0 0 0 0 0 0 0 0 0 0 0 0 0 0 0 0 0 0 0 0 0 0.0199142247582655 0 0 0 0 0 0 0 0 0 0 0 0 0 0 0 0 0 0 0 0 0 0 0 0 0 0 0 0 0 0 0 0 0 0 0 0 0 0 0 0 0 0 0 0 0 0.00544121520931449 0 0 0 0 0 0 0 0 0 0 0.00912719475378829 0 0 0 0 0.0632162511443034 0 0 0 0 0 0 0 0 0 0 0 0 0 0 0 0 0 0 0 0 0 0 0 0 0 0 0 0 0 0 0 0 0 0 0 0
0 0 0 0 0 0 0 0 0 0 0 0 0 0 0 0 0 0 0 0 0 0 0 0 0 0 0 0 0 0 0 0 0 0 0 0 0 0 0 0 0 0 0 0 0 0 0 0 0 0 0 0 0 0 0 0 0 0 0 0 0 0 0 0 0 0 0 0 0 0 0 0 0 0 0 0 0 0 0 0 0 0 0 0 0 0 0 0 0 0 0 0 0 0 0 0 0 0 0 0 0 0 0 0 0 0 0 0 0 0 0 0 0 0 0 0 0 0 0 0 0 0 0 0 0 0 0 0 0 0 0 0 0 0 0 0 0 0 0 0 0 0 0 0 0 0 0 0 0 0 0 0 0 0 0 0 0.0103009809096893 0.0126772741111204 0.231240833298181 0 0.024327483248383 0.00649147564646494 0.00599387585709132 0 0 0 0 0 0 0 0 0 0 0 0 0 0.00597635310054705 0.212766188281608 0.020066817823932 0 0 0 0 0 0.0112635476443862 0 0 0 0.00502983536856892 0 0 0 0 0 0 0.0042402639857981 0 0 0 0 0 0 0 0 0 0 0.0242370051091945 0 0 0 0 0 0 0 0.00666128663518625 0 0 0 0 0 0 0 0 0 0 0 0 0 0 0 0 0 0 0 0 0.00161527233380872 0.000701368250206418 0 0 0 0 0 0 0 0 0.0135051804406215 0 0 0 0 0 0 0 0 0 0 0 0 0 0 0 0 0 0 0 0 0 0 0 0 0 0 0 0 0 0 0 0 0 0 0 0 0 0 0 0.00474275926137846 0 0.0616983436784304 0.0138741514417763 0.0157156895564862 0.0230124737175821 0 0 0 0 0.163655317299314 0.0447637626538646 0.0164166269869911 0 0.0133119704825842 0.00169219006399009 0 0.00839809837555741 0.00858880899017309 0.00312556067828413 0 0 0 0 0 0 0 0 0.0100436453483255 0 0 0 0.0138655594204744
0 0 0 0 0 0 0 0 0 0 0 0 0.0672332311612131 0 0 0 0 0 0 0 0 0 0 0 0 0 0 0 0 0 0 0.00630124682830399 0 0 0.0033631130954306 0 0 0 0 0 0 0 0 0 0 0 0 0 0 0 0 0 0 0 0 0.00422854950095096 0 0 0 0 0 0 0 0 0 0 0 0 0 0 0 0 0 0 0 0 0 0 0 0 0 0 0 0 0 0 0 0 0 0 0 0 0 0 0 0 0 0 0 0 0 0 0 0 0 0 0 0 0 0 0 0 0 0 0.0379870874576116 0.00229261411861863 0.00557876712284544 0.00881112061880997 0.0509153483439092 0.0497398935432572 0.00372275774580228 0 0 0 0 0 0 0 0 0 0 0 0 0 0 0 0 0 0 0 0 0 0 0 0 0 0 0 0 0 0 0 0 0 0 0 0 0 0 0 0 0 0 0 0 0 0 0 0 0.0146956135234599 0.0403354390677609 0.0464823790795791 0 0 0 0 0 0 0 0.00116994058864808 0 0 0 0 0 0 0 0.0423753946604468 0 0.0516721867271751 0 0.00193821833704792 0 0 0 0.017861410597295 0 0 0 0 0 0 0 0 0.00212956982147935 0 0 0.141709585878959 0 0 0 0 0 0 0 0 0 0 0 0.00238667880084208 0 0 0 0 0 0 0 0 0 0 0 0 0 0 0 0 0 0 0 0 0 0 0 0 0 0 0 0 0 0 0 0 0 0 0 0 0 0 0 0 0 0 0.063788665310085 0.20514031266466 0.0533476346229977 0.00936573288416719 0.0131955707097365 0 0 0 0 0 0 0 0 0 0.022722014746389 0 0 0 0 0 0 0.0295099224425184 0 0 0 0 0 0 0 0 0 0 0 0 0 0 0 0 0 0 0 0 0 0 0 0 0 0 0 0 0 0 0 0 0 0
0 0 0 0 0 0 0 0 0 0 0 0 0 0 0 0 0 0 0 0 0 0 0 0 0 0 0.0707724087961885 0 0 0 0 0 0 0 0 0 0 0 0 0 0 0 0 0.00837705999511974 0 0.0935678278317851 0 0 0 0 0 0 0 0 0 0 0 0 0 0 0.0155866095962887 0 0 0 0 0 0 0 0 0 0 0 0 0 0 0 0 0 0 0 0 0 0 0 0 0 0 0 0 0 0 0 0 0 0 0 0 0 0 0 0 0 0 0 0 0 0 0 0.00675816791895443 0 0 0 0 0 0 0 0 0 0 0 0 0 0 0 0 0 0 0 0.106007188133578 0.0613684148441797 0 0 0 0 0 0 0 0 0 0 0 0 0 0 0 0 0 0 0 0 0 0 0 0 0 0 0 0 0 0 0 0 0 0 0 0 0 0 0 0 0.182162884037576 0 0 0.0655587242692364 0 0 0 0 0 0.0811406941946578 0 0 0 0 0.0482508568139848 0 0 0 0 0 0.131393552710784 0 0 0 0 0 0 0 0 0 0 0 0 0 0 0 0 0 0 0 0 0 0 0 0 0 0 0 0 0.0895173352568084 0 0 0 0 0 0 0 0 0 0 0 0 0 0 0 0 0 0 0 0 0 0 0 0 0 0 0 0 0 0 0 0 0 0 0 0 0 0 0 0 0 0 0 0 0.0158326433907763 0 0 0 0 0 0.0237056322100815 0 0 0 0 0 0 0 0 0 0 0 0 0 0 0 0 0 0 0 0 0 0 0 0 0 0 0 0 0 0 0 0 0 0 0 0 0 0 0 0 0 0 0 0 0 0 0
0 0 0 0 0 0 0 0 0 0 0 0 0 0 0 0 0 0 0 0 0 0 0 0 0 0 0.00811054182070979 0 0 0 0 0 0 0 0 0 0 0 0 0 0 0 0 0 0 0 0 0 0 0 0 0 0 0 0 0 0 0 0 0 0 0 0 0 0 0 0 0 0 0 0 0 0 0 0 0 0 0 0 0 0 0 0 0 0 0 0 0 0 0 0 0 0 0 0 0 0 0 0 0 0 0 0 0 0 0 0 0 0 0 0 0 0 0 0 0 0 0 0 0 0 0 0 0 0 0 0 0 0 0 0 0 0 0 0 0 0 0 0 0 0 0 0 0 0 0 0 0 0 0 0 0 0 0 0 0 0 0 0 0 0 0 0 0 0 0 0 0.028087322942358 0 0 0.0904161203969938 0.287861682721526 0 0 0 0 0 0 0 0.0068605068514789 0 0 0 0 0.00910686750196314 0 0 0.153618613152069 0.00722594912680082 0.0985584563906952 0 0.0283861991338389 0 0 0 0.00377010379473967 0 0.0144971796870677 0 0 0 0.00215730283533423 0 0.00428916045866152 0.0037749269320305 0 0 0.00347077782415804 0 0 0 0 0 0 0 0 0 0 0 0 0 0 0 0 0 0 0 0 0 0 0 0 0 0 0 0 0 0.0118597770492064 0 0 0 0 0 0 0 0 0 0 0 0 0 0 0 0 0 0 0 0.00489093686488367 0 0 0 0 0 0 0.0427231872261827 0 0 0 0 0 0 0 0 0 0 0 0 0 0 0 0 0 0 0.190334387289302 0 0 0 0 0 0 0 0 0 0 0 0 0 0 0 0 0 0 0 0 0 0 0 0 0 0 0 0 0 0 0 0 0 0
0 0 0 0 0 0 0 0 0 0 0 0 0 0 0 0 0 0 0 0 0 0 0 0 0 0 0 0 0 0 0 0 0 0 0 0 0 0 0 0 0 0 0 0 0 0 0 0 0 0 0 0 0 0 0 0 0 0 0 0 0 0 0 0 0 0 0 0 0 0 0 0 0 0 0 0 0 0 0 0 0 0 0 0 0 0 0 0 0 0 0 0 0 0 0 0 0 0 0 0 0 0 0 0 0 0 0 0 0 0 0 0 0 0 0 0 0 0 0 0 0 0 0 0 0 0 0 0 0 0 0 0 0 0 0 0 0 0 0 0 0 0 0 0 0 0 0 0 0 0 0 0 0 0 0 0 0 0 0 0 0 0 0 0 0 0 0 0.0936695140614542 0.0785974249472836 0.109858767149941 0 0.333064292823958 0 0 0 0 0 0 0 0 0 0 0 0 0 0 0 0 0 0.0423312497984639 0.0395564791333541 0.0285358326890176 0 0 0 0.00277879388990814 0 0 0 0 0 0 0 0 0.0235736066814461 0 0 0.00915147056045973 0 0 0 0 0 0 0 0 0 0 0 0 0 0 0 0.079159594704252 0 0 0 0 0 0 0 0 0 0 0 0 0 0 0 0 0 0 0 0 0 0 0 0 0 0 0 0 0 0 0 0 0 0 0 0 0 0 0 0 0.0314733254318371 0 0 0 0 0 0 0 0 0 0 0 0 0 0 0 0 0 0 0.128249648128624 0 0 0 0 0 0 0 0 0 0 0 0 0 0 0 0 0 0 0 0 0 0 0 0 0 0 0 0 0 0 0 0 0 0
0 0 0 0 0 0 0 0 0 0 0 0 0 0 0 0 0 0 0 0 0 0 0 0 0 0 0 0 0 0 0 0 0 0 0 0 0 0 0 0 0 0 0 0 0.00224148812769809 0 0 0 0 0 0 0 0 0 0 0 0 0 0 0 0 0 0 0 0 0 0 0 0 0 0 0 0 0 0 0 0 0 0 0 0 0 0 0 0 0 0 0 0 0 0 0 0 0 0 0 0 0 0 0 0 0 0 0 0 0 0 0 0 0 0 0 0 0 0 0 0 0 0 0 0 0 0 0 0 0 0 0 0 0 0 0 0 0 0 0 0 0 0 0 0 0 0 0 0 0 0 0 0 0 0 0 0 0 0 0 0 0 0 0 0 0 0 0 0 0 0 0.0399556962548859 0 0.129464765447068 0.123284066667174 0 0 0 0 0 0 0 0 0 0 0 0 0 0 0 0 0.113679971196174 0.00636738121946079 0.09233477790437 0 0.0380323625252463 0 0 0 0.00557481223823324 0 0.018637001524587 0 0 0 0.00239394411856844 0 0 0.0138632246083161 0 0 0.00186656416412299 0 0 0 0 0 0 0 0 0 0 0 0 0 0 0 0.0884512624122609 0 0 0 0 0 0 0 0 0 0 0 0 0 0.00819598107005668 0 0 0 0 0 0 0 0 0 0 0 0 0 0 0 0 0 0 0 0.0131384564834275 0 0 0 0 0 0 0.00904704851770871 0 0 0 0 0 0 0 0 0 0 0 0 0 0 0 0 0 0 0.28701775671492 0 0 0 0 0 0 0 0.00645343880572137 0 0 0 0 0 0 0 0 0 0 0 0 0 0 0 0 0 0 0 0 0 0 0 0 0 0
0 0 0 0 0 0 0 0 0 0 0 0 0 0 0 0 0 0 0 0 0 0 0 0 0 0 0 0 0 0 0 0 0 0 0 0 0 0 0 0 0 0 0 0 0 0.152272317633092 0 0 0 0 0 0 0 0 0 0 0 0 0 0 0.0903213560051754 0 0 0 0 0 0.0249641889734097 0 0 0 0 0 0 0 0 0 0 0 0 0 0 0 0 0 0 0 0 0 0 0 0 0 0 0 0 0 0 0 0 0 0 0 0 0 0 0 0 0 0 0 0 0 0 0 0 0 0 0 0 0 0.0228438278725599 0 0 0 0 0 0 0 0.0626912569737627 0.0975331633304878 0 0 0 0 0 0 0 0 0 0 0 0 0 0 0 0 0 0 0 0 0 0 0 0 0 0 0 0 0 0 0 0 0 0 0.0585370359505378 0 0 0 0 0 0 0 0 0 0 0 0 0 0 0.131796577502878 0 0 0 0 0.100366281922209 0 0 0 0 0 0.0334536943145356 0 0 0 0 0 0 0 0 0 0 0 0 0 0 0 0 0 0 0 0.0548808981122507 0 0 0 0 0 0 0 0 0.170339401409101 0 0 0 0 0 0 0 0 0 0 0 0 0 0 0 0 0 0 0 0 0 0 0 0 0 0 0 0 0 0 0 0 0 0 0 0 0 0 0 0 0 0 0 0 0 0 0 0 0 0 0 0 0 0 0 0 0 0 0 0 0 0 0 0 0 0 0 0 0 0 0 0 0 0 0 0 0 0 0 0 0 0 0 0 0 0 0 0 0 0 0 0 0 0 0 0 0 0
0 0 0 0 0 0 0 0 0 0 0 0 0 0 0 0 0 0 0 0 0 0 0.0156614321424692 0 0 0 0.172265992021683 0.0230821173225952 0 0 0 0 0 0 0 0 0 0 0 0 0 0 0 0 0 0 0 0 0 0 0 0 0 0.0720268944490255 0 0 0 0 0 0 0.0229956759331296 0 0 0 0 0 0.12645929735167 0 0 0 0 0 0 0 0 0 0 0 0 0 0 0 0 0 0 0 0 0 0 0 0 0 0 0 0 0 0 0 0 0 0 0 0 0 0 0 0 0 0.0298105203576228 0 0 0 0 0 0 0 0 0 0 0 0.211642333036588 0 0 0 0 0 0 0 0 0.0198957456412992 0 0 0 0 0 0 0 0 0 0 0 0 0 0 0 0 0 0 0 0 0 0 0 0 0 0 0 0 0 0 0 0 0 0 0 0 0 0 0.100382445731797 0 0 0 0 0 0 0 0 0 0 0 0 0 0 0 0 0 0 0 0 0 0 0 0 0 0 0 0 0 0 0 0 0 0 0 0 0 0 0 0 0 0 0 0 0 0 0 0 0 0 0 0 0 0 0 0 0 0 0 0 0 0 0 0 0 0 0 0 0 0 0 0 0 0 0 0 0 0 0 0 0 0 0 0 0 0 0 0 0 0 0 0 0 0.0769523257124671 0 0.128825220299654 0 0 0 0 0 0 0 0 0 0 0 0 0 0 0 0 0 0 0 0 0 0 0 0 0 0 0 0 0 0 0 0 0 0 0 0 0 0 0 0 0 0 0 0 0 0 0 0 0 0 0 0 0
0 0 0 0 0 0 0 0 0 0 0 0 0 0 0 0 0 0 0 0 0 0 0 0 0 0 0 0 0 0 0 0 0 0 0 0 0 0 0 0 0 0 0 0 0 0 0 0 0 0 0 0 0 0 0 0 0 0 0 0 0 0 0 0 0 0 0 0 0 0 0 0 0 0 0 0 0 0 0 0 0 0 0 0 0 0 0 0 0 0 0 0 0 0 0 0 0 0 0 0 0 0 0 0 0 0 0 0 0 0 0 0 0 0 0 0 0 0 0 0 0 0 0 0 0 0 0 0 0 0 0 0 0 0 0 0 0 0 0 0 0 0 0 0 0 0 0 0 0 0 0 0 0 0 0 0 0 0 0 0 0 0 0 0 0 0 0 0 0 0 0 0 0 0 0 0 0 0 0 0 0 0 0 0 0 0 0 0 0 0 0 0 0 0 0 0 0 0 0 0 0 0 0 0 0 0 0 0 0.491900234532115 0.22028778661472 0 0 0 0 0 0 0 0 0 0 0 0 0 0 0 0 0 0 0 0 0 0 0 0.287811978853165 0 0 0 0 0 0 0 0 0 0 0 0 0 0 0 0 0 0 0 0 0 0 0 0 0 0 0 0 0 0 0 0 0 0 0 0 0 0 0 0 0 0 0 0 0 0 0 0 0 0 0 0 0 0 0 0 0 0 0 0 0 0 0 0 0 0 0 0 0 0 0 0 0 0 0 0 0 0 0 0 0 0 0 0
0 0 0 0 0 0 0 0 0 0 0 0 0 0 0 0 0 0 0 0 0 0 0 0 0 0 0 0 0 0 0 0 0 0 0 0 0 0 0 0 0 0 0 0 0 0 0 0 0 0 0 0 0 0 0 0 0 0 0 0 0 0 0 0 0 0 0 0 0 0 0 0 0 0 0 0 0 0 0 0 0 0 0 0 0 0 0 0 0 0 0 0 0 0 0 0 0 0 0 0 0 0 0 0 0 0 0 0 0 0 0 0 0 0 0 0 0 0 0 0 0 0 0 0 0 0 0 0 0 0 0 0 0 0 0 0 0 0 0 0 0 0 0 0 0 0 0 0 0 0 0 0 0 0 0 0 0 0.0453623270476427 0 0.085872250543625 0 0.0261474414005867 0.111023793615585 0 0 0 0 0 0 0 0 0 0 0 0 0 0.351051219863901 0 0.0076495174310227 0.0499973004932164 0 0 0 0.0125596850187708 0 0 0 0 0 0 0 0 0 0.0550759580317439 0 0 0 0 0 0 0 0 0 0 0 0 0 0.0111800307089756 0 0 0 0.0513824460439654 0 0 0 0 0.0724835117510588 0 0 0.0177240239273278 0.0197900550251342 0 0 0 0 0 0.0183597422761961 0 0 0 0 0 0 0 0 0 0 0 0 0 0 0 0 0 0 0 0 0 0 0 0 0 0 0 0 0 0 0 0 0 0 0 0 0 0 0 0 0 0 0 0 0 0 0 0 0 0 0 0 0 0 0 0 0 0 0 0 0 0 0 0 0 0 0 0 0 0 0 0 0 0 0 0.0643406968212473 0 0 0 0 0 0 0 0 0 0 0 0 0 0 0
0 0 0 0 0 0 0 0 0 0 0 0 0 0 0 0 0 0 0 0 0 0 0 0 0 0 0 0 0 0 0 0 0 0 0 0 0 0 0 0 0 0 0 0 0 0 0 0 0 0 0 0 0 0 0 0 0 0 0 0 0 0 0 0 0 0 0 0 0 0.00173160785615224 0 0 0 0 0 0 0 0 0 0 0 0 0 0 0 0 0 0 0 0 0 0 0 0 0 0 0 0 0 0 0 0 0 0 0 0 0 0 0 0 0.000946921461835039 0 0 0 0 0 0 0 0 0 0 0 0 0 0 0 0 0 0 0 0 0 0 0 0 0 0 0 0 0 0 0 0 0 0 0 0 0 0 0 0 0 0 0 0 0 0.00626155821578553 0.0731717995897605 0.00540906702864627 0 0.00745455589546386 0.105483979507314 0.183075032793718 0.0058048391236684 0 0.0385783510265787 0.00263874783017343 0 0 0 0 0 0 0 0 0.0638780663381035 0 0.00712965912006102 0.00453379424972234 0.0446680477874985 0.00174274349025153 0 0 0.00794893366527011 0.00938198778443058 0 0 0 0 0 0 0 0 0.0045291465428069 0 0 0 0 0 0 0 0 0 0 0 0 0 0.0103237099294652 0 0 0 0.0215750680660006 0 0 0 0 0.0243508947131772 0 0 0.00951835947112558 0.00375362929996035 0 0 0 0 0 0.00703452538996709 0 0.00145290710229829 0 0 0 0 0 0.000822935663411141 0 0 0 0 0 0 0 0 0 0 0 0 0 0 0 0 0 0 0 0 0 0 0 0 0 0.00189844180024695 0 0 0 0 0.00263565472345819 0 0 0 0 0 0.0172864406116632 0.0427551962411966 0.0879245160222892 0.00237395924886235 0.00882776925777438 0.00276207561859687 0 0.113556436442622 0.00222224610458862 0 0.025830717824105 0 0 0.00145973627786726 0 0 0 0.00331344474789981 0.0122070094050089 0.00426909433479689 0 0 0 0 0.00165555292286241 0 0 0 0 0 0 0.0158208394735162 0 0 0 0 0 0 0 0 0 0 0 0 0 0 0
0 0 0 0 0 0 0 0 0 0 0 0 0 0 0 0 0 0 0 0 0 0 0 0 0 0 0 0 0 0 0 0 0 0 0 0 0 0 0 0 0 0 0 0 0 0 0 0 0 0 0 0 0 0 0 0 0 0 0 0 0 0 0 0 0 0 0 0 0 0 0 0 0 0 0 0 0 0 0 0 0 0 0 0 0 0 0 0 0 0 0 0 0 0 0 0 0 0 0 0 0 0 0 0 0 0 0 0 0 0 0 0 0 0 0 0 0 0 0 0 0 0 0 0 0 0 0 0 0 0 0 0 0 0 0 0 0 0 0 0 0 0 0 0 0 0 0 0 0 0 0 0 0 0 0 0 0.0246987722471866 0.0439147768158151 0.0482274254274478 0 0 0.0131424268628634 0.0198537241885081 0.0105849435538031 0 0.0239063198887686 0.242957433276892 0 0 0 0 0 0 0 0 0 0.0184388870255969 0 0.0814762251931895 0 0.0338709127970927 0 0 0 0.00817563612002819 0 0 0 0.0102082180893675 0 0 0 0 0 0 0.00756714913904474 0 0 0 0 0 0 0 0 0 0 0.0370445148525588 0.00405226130288056 0 0 0 0 0 0 0.0150695681118331 0 0 0 0 0 0 0 0 0 0 0 0 0 0 0 0 0 0 0 0.0114472020170687 0.00270666697815748 0.00104400012014646 0 0 0 0 0 0 0 0 0.0172679661663504 0 0 0 0 0 0 0.00391118093791453 0.00360697797607673 0 0 0 0 0 0 0 0 0 0 0 0 0 0 0 0 0 0 0 0 0 0 0 0 0 0 0 0 0 0 0 0 0 0.0284609723029794 0.0167044988582011 0.0228644134124793 0.0294551845482279 0 0 0 0 0.0770498080582864 0.0153209811224082 0.024525475893785 0 0.0294545987552715 0.00286588268275498 0 0.0132310410006424 0.0125793322335458 0.00487493726988219 0 0 0 0 0 0 0 0 0.0161659198178661 0 0 0 0.0232737649550784
0 0 0 0 0 0 0 0 0 0 0 0 0 0 0 0 0 0 0 0 0 0 0 0 0 0 0 0 0 0 0 0 0 0 0 0 0 0 0 0 0 0 0 0 0 0 0 0 0 0 0 0 0 0 0 0 0.00305777350762087 0 0 0 0 0 0 0 0 0 0 0 0 0 0 0.00204176764077515 0 0 0 0 0 0 0 0 0 0 0 0 0 0 0 0 0 0 0 0 0 0 0 0 0 0 0 0 0 0 0 0 0 0 0 0 0 0 0 0 0 0 0 0 0 0 0 0 0 0 0 0 0 0 0 0 0 0 0 0 0 0 0 0 0 0 0 0 0 0 0 0 0 0 0 0 0 0 0 0 0 0 0 0 0 0.0139722210339768 0.0155015398645219 0.0111153842409224 0 0.00875006694037123 0.0174780104099882 0.0122917760885769 0 0 0.0261969944171088 0 0 0 0 0 0 0 0 0.00411553815645144 0.0134051947156834 0.0931485892561575 0 0 0.038497899104895 0 0 0 0 0 0 0 0 0 0 0 0 0 0 0 0 0 0.0138873031125387 0 0 0 0 0 0 0 0.0353214744564466 0 0 0.0124339443897674 0 0 0 0 0 0 0 0 0 0 0 0 0 0 0 0 0 0 0 0 0 0 0 0 0.0906544107906851 0.0057519408687595 0.00338639064216278 0 0 0 0 0 0 0 0 0.104986157555005 0.00738462687108013 0.0690695554084699 0.00713208168946569 0 0 0.0194418023933138 0.0277140485885207 0.0286737540104149 0 0.020759905448726 0.00417708293620282 0 0.0133638252969147 0.0262920153614614 0 0 0 0 0 0 0 0 0.0047177191626897 0 0 0 0 0 0 0 0 0 0 0 0 0 0 0 0 0 0 0 0.0119002995910739 0.0396051768734116 0.0496765798638251 0 0 0 0 0.00590307764294406 0.0313126589800495 0.0112261252701936 0 0.0511803242138718 0 0 0 0 0.00296271736963651 0 0 0 0 0 0.00363084445742247 0.0135687298566603 0 0.0243126715212373 0 0 0 0
0 0 0 0 0 0 0 0 0 0 0 0 0 0 0 0 0 0 0 0 0 0 0 0 0 0 0.0049439624156365 0 0 0 0 0 0 0 0 0 0 0 0 0 0 0 0 0.00437381058899054 0 0.0205527840426388 0 0 0 0 0 0 0 0 0 0 0 0 0 0 0 0 0.00315350627203327 0 0 0 0 0 0 0 0 0 0 0 0 0 0 0.0102785486920252 0 0 0 0 0 0 0 0 0 0 0 0 0 0 0 0 0 0 0 0 0 0 0 0 0 0 0 0 0 0 0 0 0 0 0 0 0 0 0 0 0 0 0 0 0 0 0 0 0 0 0 0.0022020058545129 0 0 0 0 0 0 0 0 0 0 0 0 0 0 0 0 0 0 0 0 0 0 0 0 0 0 0 0.00452369642550647 0 0.00555116220700797 0.0040249164409912 0.00517271408161522 0.161736001144624 0 0.00433150438537679 0 0 0.00231843431853127 0.029874913283063 0.00711319255624863 0 0 0.020744158756074 0 0 0.0182544570805372 0.0896268353739377 0 0 0 0.0352098498990194 0.01398954373384 0 0.0357194531434227 0.276364583250161 0 0 0 0 0.0069553746467401 0.0140390737417983 0 0.00597142876358264 0.00306679637364776 0 0.00573675155097238 0 0 0 0 0 0 0 0 0 0 0 0 0.00925399398382259 0 0.00666408954308325 0.00421101763216777 0 0 0 0 0 0 0 0.121194095208269 0 0 0 0.016141241346944 0 0 0 0 0.00429429660259094 0 0 0 0 0 0 0 0 0 0 0 0 0 0 0 0 0 0 0 0 0 0 0 0 0 0 0 0 0 0 0 0 0 0 0 0 0 0 0 0 0 0 0 0 0 0 0 0 0 0 0 0 0 0 0 0 0 0 0 0 0.0122835308213495 0 0.0219966367742262 0.00204757028369652 0.00608406878131556 0 0 0 0 0 0 0 0 0 0 0 0 0 0 0 0 0 0 0 0 0 0 0 0
0 0 0 0 0 0 0 0 0 0 0 0 0 0 0 0 0 0 0 0 0 0 0 0 0 0 0 0 0 0 0 0 0 0 0 0 0 0 0 0 0 0 0 0 0 0 0 0 0 0 0 0 0 0 0 0 0 0 0 0 0 0 0 0 0 0 0 0 0 0 0 0 0 0 0 0 0 0 0 0 0 0 0 0 0 0 0 0 0 0 0 0 0 0 0 0 0 0 0 0 0 0 0 0 0 0 0 0 0 0 0 0 0 0 0 0 0 0 0 0 0 0 0 0 0 0 0 0 0 0 0 0 0 0 0 0 0 0 0 0 0 0 0 0 0 0 0 0 0 0 0 0 0 0 0 0 0 0.0282407341144457 0 0 0 0 0 0.0473303841937296 0 0 0 0 0 0 0 0 0 0 0 0 0.0296333255441547 0.222693677064883 0.221397459722942 0.298380203935481 0 0 0 0 0 0 0 0 0 0 0 0 0 0 0 0 0 0 0 0 0 0 0 0 0 0 0 0 0 0 0 0 0 0 0 0 0 0 0 0 0 0 0 0 0 0 0 0 0 0 0 0 0 0 0.0838093868527958 0 0 0 0 0 0 0 0 0 0 0 0 0 0 0 0 0 0.031256481152629 0.0372583474189394 0 0 0 0 0 0 0 0 0 0 0 0 0 0 0 0 0 0 0 0 0 0 0 0 0 0 0 0 0 0 0 0 0 0 0 0 0 0 0 0 0 0 0 0 0 0 0 0 0 0 0 0 0 0 0 0 0 0 0 0 0 0 0 0
0 0 0 0 0 0 0 0 0 0 0 0 0 0 0 0 0 0 0 0 0 0 0 0 0 0 0 0 0 0 0 0 0 0 0 0 0 0 0 0 0 0 0 0 0 0 0 0 0 0 0 0 0 0 0 0 0 0 0 0 0 0 0 0 0 0 0 0 0 0 0 0 0 0 0 0 0 0 0 0 0 0 0 0 0 0 0 0 0 0 0 0 0 0 0 0 0 0 0 0 0 0 0 0 0 0 0 0 0 0 0 0 0 0 0 0 0 0 0 0 0 0 0 0 0 0 0 0 0 0 0 0 0 0 0 0 0 0 0 0 0 0 0 0 0 0 0 0 0 0 0 0 0 0 0 0 0 0 0 0 0 0 0 0 0 0 0 0 0 0 0 0 0 0 0 0 0 0 0 0.593974720199874 0 0 0 0 0.406025279800126 0 0 0 0 0 0 0 0 0 0 0 0 0 0 0 0 0 0 0 0 0 0 0 0 0 0 0 0 0 0 0 0 0 0 0 0 0 0 0 0 0 0 0 0 0 0 0 0 0 0 0 0 0 0 0 0 0 0 0 0 0 0 0 0 0 0 0 0 0 0 0 0 0 0 0 0 0 0 0 0 0 0 0 0 0 0 0 0 0 0 0 0 0 0 0 0 0 0 0 0 0 0 0 0 0 0 0 0 0 0 0 0 0 0 0 0 0 0 0 0 0 0 0 0 0 0 0 0 0 0 0 0 0
0 0 0 0 0 0 0 0 0 0 0 0 0 0 0 0 0 0 0 0 0 0 0 0 0 0 0 0 0 0 0 0 0 0 0 0 0 0 0 0 0 0 0 0 0 0 0 0 0 0 0 0 0 0 0 0 0 0 0 0 0 0 0 0 0 0 0 0 0 0 0 0 0 0 0 0 0 0 0 0 0 0 0 0 0 0 0 0 0 0 0 0 0 0 0 0 0 0 0 0 0 0 0 0 0 0 0 0 0 0 0 0 0 0 0 0 0 0 0 0 0 0 0 0 0 0 0 0 0 0 0 0 0 0 0 0 0 0 0 0 0 0 0 0 0 0 0 0 0 0 0 0 0 0 0 0 0 0 0 0 0 0 0 0 0 0 0 0 0 0 0 0 0 0 0 0 0 0 0 0 0 0 0 1 0 0 0 0 0 0 0 0 0 0 0 0 0 0 0 0 0 0 0 0 0 0 0 0 0 0 0 0 0 0 0 0 0 0 0 0 0 0 0 0 0 0 0 0 0 0 0 0 0 0 0 0 0 0 0 0 0 0 0 0 0 0 0 0 0 0 0 0 0 0 0 0 0 0 0 0 0 0 0 0 0 0 0 0 0 0 0 0 0 0 0 0 0 0 0 0 0 0 0 0 0 0 0 0 0 0 0 0 0 0 0 0 0 0 0 0 0 0 0 0 0 0 0 0 0 0 0 0 0 0 0 0 0 0
0 0 0 0 0 0 0 0 0 0 0 0 0 0 0 0 0 0 0 0 0 0 0 0 0 0 0 0 0 0 0 0 0 0 0 0 0 0 0 0 0 0 0 0 0 0 0 0 0 0 0 0 0 0 0 0 0 0 0 0 0 0.0202050433267145 0 0.00302158868912119 0 0 0 0 0 0 0.00380163306137433 0 0 0 0 0 0 0.00247665106496614 0.00185478829474392 0 0 0 0 0 0 0 0 0 0 0 0 0 0 0 0 0 0 0 0 0 0 0 0 0 0 0 0 0 0 0 0 0 0 0 0 0 0 0 0 0 0 0 0 0 0 0 0 0 0 0 0 0 0 0 0.028089112407266 0.00253368468455747 0 0 0.00210061055728761 0 0 0 0 0 0 0 0 0 0 0 0 0 0 0 0 0 0 0.00633733809411039 0.00260300282596971 0.015330592066833 0.0483589309488877 0.0361495035820445 0.0449579974917996 0 0 0 0 0 0 0 0 0 0 0 0 0.00423563684702027 0.0147321987054105 0 0 0.0329930455281536 0 0 0.0336944326551498 0 0 0 0 0 0 0 0 0 0 0 0 0 0 0 0 0 0 0 0.0158262078212496 0.0103035207169594 0.0103976558730113 0 0 0 0 0 0 0.00439959291747697 0 0.0753832022657555 0 0 0 0 0 0 0 0 0 0 0.0676596908499336 0 0 0 0.0122367586246775 0 0 0 0 0 0 0 0 0 0 0 0 0 0 0 0 0 0 0 0 0 0 0 0.0113635912902399 0 0.00395255349225734 0 0 0.00125801056863265 0 0 0 0 0 0 0 0 0 0 0 0 0 0 0 0 0 0 0 0 0 0 0 0 0 0.00767476990062634 0 0 0.0029122466666654 0 0 0.0804031041872168 0.00277366384480813 0.203530125291914 0.0118748850388659 0.170558434702748 0 0 0 0 0 0 0 0 0 0 0 0 0 0 0.00401619511555059 0 0 0 0 0 0 0 0 0
0 0 0 0 0 0 0 0 0 0 0 0 0 0 0 0 0 0 0 0 0 0 0 0 0 0 0.0088877052869725 0 0 0 0 0 0 0 0 0 0 0 0 0 0 0 0 0.00357078698303235 0 0.0169249589736561 0 0 0 0 0 0 0 0 0 0 0 0 0 0 0 0 0.00466997255093805 0 0 0 0.00491637432368332 0 0 0 0 0 0 0 0 0 0 0.00986277071871798 0 0 0 0 0 0 0 0 0 0 0 0 0 0 0 0 0 0 0 0 0 0 0 0 0 0 0 0 0 0 0.0030972631045485 0 0 0 0 0 0 0 0 0 0 0 0 0 0 0 0 0 0 0 0 0.00292285041616717 0 0 0 0 0 0 0 0 0 0 0 0 0 0 0 0 0 0 0 0 0 0 0 0 0 0 0 0 0 0 0 0 0.356753167479076 0.0344854101512955 0.0105457725097264 0.0404771562505675 0.0114836561955164 0 0.0204444398113428 0.0108662484818036 0 0 0.0181794936123301 0 0 0 0.0216639779180584 0.00729959823555979 0 0.318042118373132 0 0.0110050219729943 0 0 0 0 0 0 0 0.00771520785151059 0.00802938073761199 0 0 0 0 0.00870766543681935 0 0 0 0 0 0 0 0 0 0 0 0 0.0123265523249884 0 0 0 0 0 0 0 0 0 0 0.0426515970328083 0 0 0 0 0 0 0 0 0 0 0 0 0 0 0 0 0 0 0 0 0 0 0 0 0 0 0 0 0 0 0 0 0 0 0 0 0 0 0 0 0 0 0 0 0 0 0 0 0 0 0 0 0 0 0 0 0 0 0 0 0 0 0 0 0 0 0 0 0 0.00447085326714287 0 0 0 0 0 0 0 0 0 0 0 0 0 0 0 0 0 0 0 0 0 0 0 0 0 0 0 0
0 0 0 0 0 0 0 0 0 0 0 0 0 0 0 0 0 0 0 0 0 0 0 0 0 0 0 0 0 0 0 0 0 0 0 0 0 0 0 0 0 0 0 0 0 0 0 0 0 0 0 0 0 0 0 0 0 0 0 0 0 0 0 0 0 0 0 0 0 0 0 0 0 0 0 0 0 0 0 0 0 0 0 0 0 0 0 0 0 0 0 0 0 0 0 0 0 0 0 0 0 0 0 0 0 0 0 0 0 0 0 0 0 0 0 0 0 0 0 0 0 0 0 0 0 0 0 0 0 0 0 0 0 0 0 0 0 0 0 0 0 0 0 0 0 0 0 0 0 0 0 0 0 0 0 0 0 0 0 0 0 0 0 0 0 0 0 0 0 0 0 0 0 0 0 0 0 0 0 0 0 0 0 0 0 0 0 0 0 0 0 0 0 0 0 0 0 0 0 0 0.267716676827873 0 0.251177001758154 0 0 0 0 0 0 0 0 0 0 0 0 0 0 0 0 0 0 0 0 0 0 0 0 0 0 0 0 0.481106321413973 0 0 0 0 0 0 0 0 0 0 0 0 0 0 0 0 0 0 0 0 0 0 0 0 0 0 0 0 0 0 0 0 0 0 0 0 0 0 0 0 0 0 0 0 0 0 0 0 0 0 0 0 0 0 0 0 0 0 0 0 0 0 0 0 0 0 0 0 0 0 0 0 0 0 0 0 0 0 0 0 0 0 0 0 0 0
0 0 0 0 0 0 0 0 0 0 0 0 0 0 0 0 0 0 0 0 0 0 0 0.021843291711816 0 0 0 0 0 0 0 0 0 0 0 0 0 0 0 0.0292629233392759 0 0 0 0 0 0 0 0 0 0 0 0 0 0 0 0 0 0 0 0 0 0.532180302302549 0 0.113421987634612 0 0 0 0 0 0 0 0 0 0 0 0 0 0 0 0 0 0 0 0 0 0 0 0 0 0 0 0 0 0 0 0 0 0 0 0 0 0 0 0 0 0 0 0 0 0 0 0 0 0 0 0 0 0 0 0 0 0 0 0 0 0 0 0 0 0 0 0 0 0 0 0 0 0 0 0 0 0 0 0 0 0 0 0 0 0 0 0 0 0 0 0 0 0 0 0 0 0 0 0 0 0 0 0 0 0 0 0 0 0 0 0 0 0 0 0 0 0 0 0 0 0 0 0 0 0 0.0284747306176932 0 0 0 0 0 0 0 0 0 0.0724477848244047 0 0 0 0 0 0 0 0 0 0.0308376760132587 0 0 0 0 0 0 0 0 0 0 0 0 0 0 0 0 0.0419930370725577 0 0 0 0.070976909627006 0.0585613568568261 0 0 0 0 0 0 0 0 0 0 0 0 0 0 0 0 0 0 0 0 0 0 0 0 0 0 0 0 0 0 0 0 0 0 0 0 0 0 0 0 0 0 0 0 0 0 0 0 0 0 0 0 0 0 0 0 0 0 0 0 0 0 0 0 0 0 0 0 0 0 0 0 0 0 0 0 0 0 0 0 0 0 0 0 0
0 0 0 0 0 0 0 0 0 0 0 0 0.00573182233965387 0 0 0 0 0 0 0 0 0 0 0 0 0 0 0 0 0 0 0.0176264353008088 0 0 0.00751121326648302 0 0 0 0 0 0 0 0 0 0 0 0 0 0 0 0 0 0 0 0 0 0 0 0 0 0 0 0 0 0 0 0 0 0 0 0 0 0 0 0 0 0 0 0 0 0 0 0 0 0 0 0 0 0 0 0 0 0 0 0 0 0 0 0 0 0.00135526259811501 0 0 0 0 0 0 0 0 0 0 0 0 0 0 0 0 0 0 0.0115374646923669 0 0 0 0 0 0 0 0 0 0 0 0 0 0 0 0 0 0 0 0 0 0 0 0 0 0 0 0 0 0 0 0 0 0 0 0 0 0 0 0 0 0 0 0 0 0 0 0.0651982969616889 0 0.123664119628039 0 0.203477360729168 0 0 0 0 0 0 0 0 0 0 0 0 0 0 0 0 0.00518444832971532 0.119222396356151 0 0.0338487849538347 0 0 0 0.00495426496425985 0 0.0237482754952464 0 0 0 0.0135252303720961 0 0 0 0 0 0.00518233966106258 0 0 0 0 0 0 0 0 0 0 0 0 0 0 0 0 0.00234591003103644 0 0 0 0 0 0 0 0 0 0 0.0249155153097935 0.008942720076241 0.0159320005451027 0 0 0 0 0 0 0 0 0.0120765071815274 0 0 0 0 0 0 0 0 0 0 0.09572952293307 0 0 0 0 0.00351250712248052 0.00609589360497928 0 0 0 0 0 0 0 0 0 0 0 0 0 0 0 0 0 0 0 0.158821639101915 0 0 0 0 0 0 0 0 0 0 0 0 0 0 0 0.000628193545204195 0.0292318748999608 0 0 0 0 0 0 0 0 0 0 0 0 0 0 0 0 0
0 0 0 0 0 0 0 0 0 0 0 0 0 0 0 0 0 0 0 0 0 0 0 0 0 0 0 0 0 0 0 0 0 0.00953452165340044 0 0 0 0 0 0 0 0 0 0 0 0 0 0 0 0 0 0 0 0 0.0111507857023843 0 0.0172921539570567 0 0 0 0 0 0 0 0 0 0 0 0 0 0 0.00852840808278684 0 0 0 0 0 0 0 0 0 0 0 0 0 0 0 0 0 0 0 0 0 0 0 0 0 0 0 0 0 0.00959674542938626 0 0 0 0 0 0 0 0 0 0 0 0 0 0 0 0 0 0 0 0 0 0 0 0 0 0 0 0 0 0 0 0 0 0 0 0 0 0.0034649966196095 0 0 0 0 0 0 0 0 0 0 0 0 0 0 0 0 0 0 0.0137332360724325 0 0.0120302768710658 0 0 0 0 0 0.00805598897616016 0 0 0.0135445825703637 0 0.0265377347243487 0 0 0 0 0 0.0143181680397844 0 0 0 0 0 0 0 0 0 0.012071838198783 0 0.0631473441036599 0 0 0 0 0 0.127278997515187 0 0 0 0 0 0 0 0 0.00557630643399889 0 0.00382452390626751 0 0 0 0 0 0 0 0.190863421320677 0 0 0 0 0 0 0 0 0 0 0 0 0 0 0 0 0 0 0 0 0.0349798162479552 0.0124385423697159 0 0 0 0 0 0 0 0 0 0.0224866439260682 0 0 0 0 0 0 0 0 0.00417091323328182 0.00901198157297908 0.0574102580079511 0.00601108032223521 0 0 0 0 0 0 0 0 0 0 0 0 0 0 0 0 0 0 0 0 0 0 0 0 0.023903809897267 0 0 0 0.00826527900690693 0.00671192651839474 0 0.0222960796287174 0 0 0 0 0 0 0 0 0 0.0502607697646763 0 0 0.044150757084955 0 0 0 0 0.0151066011510213 0 0 0 0 0 0 0 0 0.132245511090523
0 0 0 0 0 0 0 0 0 0 0 0 0.00696320964212188 0 0 0 0 0 0 0 0 0 0 0 0 0 0 0 0 0 0 0.00629032923961284 0 0.0120056857906198 0.0253065349254604 0 0 0 0 0 0 0 0 0 0 0 0 0 0 0 0 0 0 0 0 0 0.0298415540817379 0 0 0 0 0 0 0 0 0 0 0 0 0 0 0.0126878160382629 0 0 0 0 0 0 0 0 0 0 0 0 0 0 0 0 0 0 0 0 0 0 0 0 0 0 0 0 0 0 0 0 0 0 0 0 0 0 0 0 0 0 0.0021117905554832 0 0 0 0 0 0 0 0 0 0 0 0 0 0 0 0 0 0 0 0 0 0 0 0 0 0 0 0 0 0 0 0 0 0 0 0 0 0 0 0 0 0 0 0 0 0 0 0 0 0 0 0 0.0903003571265626 0 0.0901164124973525 0.0318553396064686 0.187718718650921 0 0 0 0 0 0 0 0.00613369485212095 0 0 0 0 0.00591217142355972 0 0 0.135415375418929 0.0308030957088447 0 0 0.0249203062418108 0 0 0 0.0644778769946324 0 0.017005211236614 0 0 0 0.00257739372814941 0 0.0028816215462305 0.00647380366507009 0 0 0.00403020863474571 0 0 0 0 0 0 0 0 0 0 0 0.00231675672330825 0 0 0 0.00278191450596078 0.00136749761280655 0 0 0 0 0 0 0 0 0 0 0.00149788021437108 0 0.00595469660695467 0 0 0 0 0 0 0 0 0 0 0 0 0 0 0 0 0 0 0 0.0388846960278662 0 0 0 0 0 0 0.0114463993568076 0 0 0 0 0 0 0 0 0 0 0 0 0 0 0 0 0 0 0.133493185778425 0 0 0 0 0 0 0 0 0 0 0 0 0 0 0 0 0.00216643730162032 0 0 0 0 0 0 0 0 0 0 0 0 0 0 0 0 0.00426202826656862
0 0 0 0 0 0 0 0 0 0 0 0 0 0 0 0 0 0 0 0 0 0 0 0 0 0 0 0 0 0 0 0 0 0 0 0 0 0 0 0 0 0 0 0.0572481841225539 0 0.0192143099977864 0 0 0 0 0 0 0 0 0 0 0 0 0 0 0 0 0 0 0 0.020044318193214 0 0 0 0 0 0 0 0 0 0 0 0 0 0 0 0 0 0 0 0 0 0 0 0 0 0 0 0 0 0 0 0 0 0 0 0 0 0 0 0 0 0 0 0 0 0 0 0 0 0 0 0 0 0 0 0 0 0 0 0 0 0 0.0112378764027603 0 0 0 0 0 0 0 0 0 0 0 0 0 0 0 0 0 0 0 0 0 0 0 0 0 0 0 0 0 0 0 0 0 0 0 0 0 0 0 0.172006476188529 0 0.120016220973173 0 0.0187214114394516 0 0 0 0 0 0 0.0499161710267076 0 0 0 0 0.0248074776979714 0 0.0104449698814697 0 0 0 0 0 0.0456275726402682 0 0 0.00393678157743578 0 0 0 0 0 0 0 0 0 0 0 0 0 0 0 0 0 0 0 0 0 0 0 0.0646614063000986 0 0 0 0.187083286921145 0 0 0 0.0268387151462815 0.0192970063362107 0.0532950354449893 0 0.0309399120675111 0 0.0314252747921409 0 0 0 0 0 0 0 0 0 0 0 0 0 0 0 0 0 0 0 0 0 0 0 0 0 0 0 0 0 0 0 0 0 0 0 0 0 0 0.00565435804547097 0 0 0 0 0 0 0 0 0 0 0 0 0 0 0 0 0 0 0.0215129076094413 0 0 0 0 0 0 0 0 0 0 0 0 0 0 0 0 0 0 0 0 0 0 0 0 0 0.00607032719538933
0 0 0 0 0 0 0 0 0 0 0 0 0 0 0 0 0 0 0 0 0 0 0 0 0 0 0 0 0 0 0 0 0 0 0 0 0 0 0 0 0.00566372782298129 0 0 0 0 0 0 0 0 0 0 0 0.00282896223248303 0 0 0 0 0 0 0 0 0 0 0 0 0 0 0 0 0 0 0 0 0 0 0 0 0 0 0 0 0 0 0 0 0 0 0 0 0 0 0 0 0 0 0 0 0 0 0 0 0 0 0 0 0 0 0 0 0 0 0 0 0 0 0 0 0 0 0 0 0 0 0 0 0 0 0 0 0 0 0 0 0 0 0 0 0 0 0 0 0 0 0 0 0 0 0 0 0 0 0 0 0 0 0 0 0 0 0 0 0 0 0 0 0 0 0.00541173313144301 0 0.0414684968651412 0.0343093701725089 0.123536878485756 0 0 0 0 0 0 0 0 0 0 0 0 0 0 0 0.06142628665414 0 0.0398157061126155 0 0 0 0 0 0 0 0.0584902853559879 0 0 0 0.245505384675983 0.0127230905758937 0 0.0159378514200739 0 0 0 0 0 0 0 0 0 0 0 0 0 0 0 0 0 0 0.00714260553468212 0 0 0 0 0 0 0 0 0 0 0 0.0106000398968463 0.00365388743976461 0.0641730578504677 0.0101454398046309 0 0 0 0 0 0 0 0.00535228298275086 0 0 0 0 0 0 0 0 0 0 0.017705605063636 0 0 0 0 0 0 0.00399557866714017 0 0 0 0 0 0 0 0 0 0 0 0 0 0 0 0 0 0 0.196233233075207 0 0 0 0 0 0 0 0 0.00545187154429808 0 0 0 0 0 0 0.012724203804573 0.013404366352246 0 0 0 0 0 0 0 0 0 0 0 0 0.0023000544787496 0 0 0 0
0 0 0 0 0 0 0 0 0 0 0 0 0 0 0 0 0 0 0 0 0 0 0 0 0 0 0 0 0 0 0 0 0 0 0 0 0 0 0 0 0 0 0 0 0 0.0450950046998449 0 0 0 0 0 0 0 0 0 0 0 0 0 0 0 0 0.0202002958394601 0 0 0 0 0 0 0 0 0 0 0 0 0 0 0 0 0 0 0 0 0 0 0 0 0 0 0 0 0 0 0 0 0 0 0 0 0 0 0 0 0 0 0 0 0 0 0 0 0 0 0 0 0 0 0 0 0 0 0 0 0 0 0 0 0 0 0 0 0 0 0 0.0296944348840063 0 0 0 0 0 0 0 0 0 0 0 0 0 0 0 0 0 0 0 0 0 0 0 0 0 0 0 0 0 0 0 0 0 0 0 0 0 0 0 0 0 0 0 0 0.0618174109109425 0 0 0 0 0 0 0 0 0 0 0.132848639823504 0 0 0 0 0 0 0 0 0 0 0 0 0 0 0.370852221516819 0 0 0.111737229888929 0 0.0867125438168577 0 0 0 0 0 0 0 0 0.106020389021651 0 0 0 0 0 0 0 0 0 0 0 0.0350218295979856 0 0 0 0 0 0 0 0 0 0 0 0 0 0 0 0 0 0 0 0 0 0 0 0 0 0 0 0 0 0 0 0 0 0 0 0 0 0 0 0 0 0 0 0 0 0 0 0 0 0 0 0 0 0 0 0 0 0 0 0 0 0 0 0 0 0 0 0 0 0 0 0 0 0 0 0 0 0 0 0 0 0 0 0 0 0
0 0 0 0 0 0 0 0 0 0 0 0 0 0 0 0 0 0 0 0 0 0 0 0 0 0 0 0 0 0 0 0 0 0 0 0 0 0 0 0 0 0 0 0 0 0 0 0 0 0 0 0 0 0 0 0 0 0 0 0 0 0 0 0 0 0 0 0 0 0 0 0 0 0 0 0 0 0 0 0 0 0 0 0 0 0 0 0 0 0 0 0 0 0 0 0 0 0 0 0 0 0 0 0 0 0 0 0 0 0 0 0 0 0 0 0 0 0 0 0 0 0 0 0 0 0 0 0 0 0 0 0 0 0 0 0 0 0 0 0 0 0 0 0 0 0 0 0 0 0 0 0 0 0 0 0 0 0 0 0.0857728683954918 0 0 0.0361705748880002 0 0 0 0 0 0 0 0 0 0 0 0 0.0814366205152933 0.0368038100593799 0 0 0.0124199617653479 0 0 0 0 0 0 0 0 0 0 0 0 0 0 0 0 0 0 0 0 0 0 0 0 0 0 0 0 0.0112284724487863 0 0 0 0 0 0 0 0 0 0 0 0 0 0 0 0.0124033529607876 0 0 0 0 0 0 0 0 0.0142029835808754 0 0 0 0 0 0 0 0 0 0 0 0 0 0 0 0 0 0 0 0 0 0 0 0 0 0 0 0 0 0 0 0 0 0 0 0 0 0 0 0.0206618792498806 0 0 0 0 0 0 0 0 0 0 0 0.0619782928654741 0.0390837790670638 0 0.212659069087882 0.0387602076685375 0 0 0 0 0 0 0 0 0 0 0 0 0.0271556127284144 0 0 0 0 0 0 0.309262514718785 0 0 0 0 0 0 0 0
0 0 0 0 0 0 0 0 0 0 0 0 0 0 0 0 0 0 0 0 0 0 0 0 0 0 0 0 0 0 0 0 0 0 0 0 0 0 0 0 0 0 0 0 0 0 0 0 0 0 0 0 0 0 0 0 0 0 0 0 0 0 0 0 0 0 0 0 0 0 0 0 0 0 0 0 0 0 0 0 0 0 0 0 0 0 0 0 0 0 0 0 0 0 0 0 0 0 0 0 0 0 0 0 0 0 0 0 0 0 0 0 0 0 0 0 0 0 0 0 0 0 0 0 0 0 0 0 0 0 0 0 0 0 0 0 0 0 0 0 0 0 0 0 0 0 0 0 0 0 0 0 0 0 0 0 0 0 0 0 0 0 0 0 0 0 0 0 0 0 0 0 0 0 0 0 0 0 0 0 0 0 0 0 0 0 0 0 0 0 0 0 0 0 0 0 0 0 0.413079331033753 0 0 0 0 0 0 0 0 0 0 0 0 0 0 0 0 0 0 0 0 0 0 0 0.155989623559748 0 0 0 0 0 0 0 0 0 0 0 0 0 0 0 0 0 0 0 0 0.0935852032774116 0.102737281344367 0.0180716951848744 0 0 0.0537716331913768 0 0 0 0 0 0 0 0 0 0 0 0 0 0 0 0 0 0 0 0 0 0 0 0 0 0 0 0 0 0 0 0 0 0 0 0 0 0 0 0 0.0608635804469249 0.0440638145611384 0 0 0 0 0 0.0578378374004056 0 0 0 0 0 0 0 0 0 0 0 0 0 0 0 0 0 0 0 0 0
0 0 0 0 0 0 0 0 0 0 0 0 0.0157183189122984 0 0 0 0 0 0 0 0 0 0 0 0 0 0 0 0 0 0 0 0 0.00528834282646572 0.0593471744129693 0 0 0 0 0 0 0 0 0 0 0 0 0 0 0 0 0 0 0 0 0.00393303916830939 0.103509129731118 0 0 0 0 0 0 0 0 0 0 0 0 0 0 0.0369285687307916 0 0 0 0 0 0 0 0 0 0 0 0 0 0 0 0 0 0 0 0 0 0 0 0 0 0 0 0 0 0 0 0 0 0 0 0 0 0 0 0 0 0 0.00443104997117575 0 0 0 0 0 0 0 0 0 0 0 0 0 0 0 0 0 0 0 0 0 0 0 0 0 0 0 0 0 0 0 0 0 0 0 0 0 0 0 0 0 0 0 0.0135343005579126 0 0.0145743195000575 0 0 0 0 0 0.00855189073650746 0.0805774019884989 0 0.00889873323389079 0.00539811786955518 0.0292575123109665 0 0 0 0 0 0.0133651539005263 0 0.0130596807200605 0 0 0 0 0.0172252685359418 0 0 0.0145262742953175 0.160273197514319 0.16644686085628 0.00252060636549566 0 0 0 0 0 0.0101127351132557 0 0 0 0 0 0 0.00724174100770527 0.00653597877617845 0 0.00479015370471954 0.0610212190803952 0 0 0 0 0 0 0.0466951531966201 0 0 0 0 0 0 0 0 0 0 0 0 0 0 0 0 0 0 0 0 0 0 0 0 0 0 0 0 0 0 0 0 0 0 0 0 0 0 0 0 0 0 0 0 0 0 0 0 0 0 0 0 0 0 0 0 0 0 0 0 0 0 0 0 0 0 0 0 0.0287797167066542 0 0 0 0.0085891587434838 0.00493288378121318 0 0.0283084582634901 0 0 0 0 0.00514205156234053 0 0 0 0 0 0 0 0 0 0 0 0 0 0 0 0 0 0 0 0 0 0.0104858079254863
0 0 0 0 0 0 0 0 0 0 0 0 0 0 0 0 0 0 0 0 0 0 0 0 0 0 0 0 0 0 0 0 0 0 0 0 0 0 0 0 0 0 0 0 0 0 0 0 0 0 0 0 0 0 0 0 0 0 0 0 0 0 0 0 0 0 0 0 0 0 0 0 0 0 0 0 0 0 0 0 0 0 0 0 0 0 0 0 0 0 0 0 0 0 0 0 0 0 0 0 0 0 0 0 0 0 0 0 0 0 0 0 0 0 0 0 0 0 0 0 0 0 0 0 0 0 0 0 0 0 0 0 0 0 0 0 0 0 0 0 0 0 0 0 0 0 0 0 0 0 0 0 0 0 0 0 0 0 0 0 0 0 0 0 0 0 0 0 0 0 0 0 0 0 0 0 0 0 0 0 0 0 0 0 0 0 0 0 0 0 0 0 0 0 0 0.00530666959302656 0 0 0 0 0 0 0 0 0 0 0 0 0 0 0 0 0 0 0.179873954056902 0.0665489680116587 0 0.0392191010642849 0 0 0 0 0.0781754116799268 0 0 0 0 0 0 0 0 0 0 0 0 0 0 0 0 0 0 0 0 0.0223589801182669 0 0 0 0 0.00637570262187844 0.00646254315320852 0.00448976987130879 0.00396596338632276 0.0349443596655895 0.00470220984210155 0.0132587723325024 0 0 0 0 0 0 0 0 0 0 0 0 0 0 0 0 0 0 0 0 0 0 0 0 0 0 0 0 0 0 0.0123130296355094 0 0 0 0 0 0 0 0 0 0 0 0 0 0 0 0 0.00860088445226623 0 0 0.0486594762570558 0.00744356583927509 0.0263140335496328 0.0426156241340184 0.303759889247347 0 0 0 0 0 0 0 0.0846110914879176
0 0 0 0 0 0 0 0 0 0 0 0 0 0 0 0 0 0 0 0 0 0 0 0 0 0 0 0 0 0 0 0 0 0 0 0.0317077897709202 0 0 0 0 0 0.00207309633363959 0 0 0 0 0 0 0 0 0 0 0.0459909541661893 0 0 0 0 0 0 0 0 0 0 0 0 0 0 0 0 0 0 0 0 0 0 0 0 0 0 0 0 0 0.00949630679684714 0.0386083466088897 0.0151434617108256 0 0 0 0 0.00296084723280709 0 0 0 0 0 0 0.00730359328148995 0 0 0 0 0 0 0 0 0 0 0 0 0 0 0 0 0 0 0 0 0 0 0 0 0 0 0 0 0 0 0 0 0 0 0 0 0 0 0 0 0 0 0 0 0 0 0 0 0 0 0 0 0 0 0 0 0 0 0 0 0 0 0 0 0 0 0 0 0 0 0 0 0.0113137272000985 0 0.0323392908665443 0 0 0 0 0 0 0 0 0 0 0 0 0 0 0 0.0230226011213824 0 0.0145142370103352 0 0.0312460319553591 0 0 0 0 0 0 0 0 0 0.109884730377262 0.00458602666713603 0 0 0 0 0 0 0 0 0 0 0 0 0 0 0 0 0 0 0 0 0 0 0 0 0 0 0 0 0 0 0 0 0.00113272946277868 0 0.230438279341442 0 0 0 0.123741158536407 0.207979079474805 0 0 0 0 0 0 0 0 0 0 0 0 0 0 0.00978733680466257 0 0 0 0 0 0 0 0 0 0 0 0 0 0 0 0 0 0 0 0 0 0 0 0 0 0.0347513820008305 0 0 0 0 0 0 0 0 0 0 0.0107707485190512 0 0 0 0 0 0.00120824476029726 0 0 0 0 0 0 0 0 0 0 0 0 0 0 0 0 0
0 0 0 0 0 0 0 0 0 0 0 0 0 0 0 0 0 0 0 0 0 0 0 0 0 0 0 0 0 0 0 0 0 0 0 0 0 0 0 0 0 0 0 0 0 0 0 0 0 0 0 0 0 0 0 0.00190527551743437 0.00897877344808913 0 0 0 0 0 0 0 0 0 0 0 0 0 0 0.00647207239018886 0 0 0 0 0 0 0 0 0 0 0 0 0 0 0 0 0 0 0 0 0 0 0 0 0 0 0 0 0 0 0 0 0 0 0 0 0 0 0 0 0 0 0 0 0 0 0 0 0 0 0 0 0 0 0 0 0 0 0 0 0 0 0 0 0 0 0 0 0 0 0 0 0 0 0 0 0 0 0 0 0 0 0 0 0 0 0 0 0.0333279807716369 0 0 0 0 0 0 0 0 0 0 0 0 0 0 0 0 0 0.0118758033816822 0 0 0 0 0 0 0 0 0 0 0 0 0 0 0 0.0542230984501568 0 0 0 0 0 0 0 0 0 0 0 0.0721737215516949 0 0 0 0 0 0 0 0 0 0 0 0 0 0 0 0 0 0 0 0 0 0 0 0 0 0 0 0 0 0 0 0 0 0 0 0 0.114634440522285 0.187111490583529 0.0811472732615097 0 0 0.0248901281818408 0.0260047654215873 0.0147489915440656 0 0 0 0 0 0 0 0 0 0 0 0 0 0 0 0 0 0 0 0 0 0 0 0 0 0 0 0 0 0 0 0 0 0 0 0.0113783409315667 0.0351924371281304 0.00745396169701328 0.0439913018071993 0.0769608038462548 0 0 0 0 0.0303396222883083 0.135546743954616 0 0 0.0038645617777872 0 0 0 0.00300896577489106 0 0 0 0 0 0 0 0 0 0.0103460089028802 0 0 0 0.00442343686565182
0 0 0 0 0 0 0 0 0 0 0 0 0 0 0 0 0 0 0 0 0 0 0 0 0 0 0 0 0 0 0 0 0 0 0 0 0 0 0 0 0 0 0 0 0 0 0 0 0 0 0 0 0 0 0 0 0 0 0 0 0 0 0 0.335272338859259 0 0 0 0 0 0 0 0 0 0 0 0 0 0 0 0 0 0 0 0 0 0 0 0 0 0 0 0 0 0 0 0 0 0 0 0 0 0 0 0 0 0 0 0 0 0 0 0 0 0 0 0 0 0 0 0 0 0 0 0 0 0 0 0 0 0 0 0 0 0 0 0 0 0 0 0 0 0 0 0 0 0 0 0 0 0 0 0 0 0 0 0 0 0 0 0 0 0 0 0 0 0 0 0 0 0 0 0 0 0 0 0 0 0 0 0 0 0 0 0 0 0 0 0 0 0 0 0 0 0 0 0 0 0 0 0 0 0 0 0 0 0 0 0 0 0 0 0 0 0 0 0 0 0 0 0 0 0 0 0 0 0 0 0.664727661140742 0 0 0 0 0 0 0 0 0 0 0 0 0 0 0 0 0 0 0 0 0 0 0 0 0 0 0 0 0 0 0 0 0 0 0 0 0 0 0 0 0 0 0 0 0 0 0 0 0 0 0 0 0 0 0 0 0 0 0 0 0 0 0 0 0 0 0 0 0 0 0 0 0 0 0 0 0 0 0 0 0 0 0 0 0 0 0 0 0 0
0 0 0 0 0 0 0 0 0 0 0 0 0 0 0 0 0 0 0 0 0 0 0 0 0 0 0 0 0 0 0 0 0 0 0 0 0 0 0 0 0 0 0 0 0 0 0 0 0 0 0 0 0 0 0 0 0 0 0 0 0 0.22579935601779 0 0.0880122418274774 0 0 0 0 0 0 0 0 0 0 0 0 0 0 0 0 0 0 0 0 0 0 0 0 0 0 0 0 0 0 0 0 0 0 0 0 0 0 0 0 0 0 0 0 0 0 0 0 0 0 0 0 0 0 0 0 0 0 0 0 0 0 0 0 0 0 0 0 0 0 0 0 0 0 0 0 0 0 0 0 0 0 0 0 0 0 0 0 0 0 0 0 0 0 0 0 0 0 0 0 0 0 0 0 0 0 0 0 0 0 0 0 0 0 0 0 0 0 0 0 0 0.0911017899809706 0.101820396305175 0 0 0 0 0 0 0 0 0 0 0 0 0 0 0 0 0.310849282768517 0 0 0 0 0 0 0 0 0 0 0 0 0 0 0 0 0 0 0 0 0 0 0 0 0.18241693310007 0 0 0 0 0 0 0 0 0 0 0 0 0 0 0 0 0 0 0 0 0 0 0 0 0 0 0 0 0 0 0 0 0 0 0 0 0 0 0 0 0 0 0 0 0 0 0 0 0 0 0 0 0 0 0 0 0 0 0 0 0 0 0 0 0 0 0 0 0 0 0 0 0 0 0 0 0 0 0 0 0 0 0 0 0 0 0 0 0
0 0 0 0 0 0 0 0 0 0 0 0 0 0 0 0 0 0 0 0 0 0 0 0 0 0 0 0 0 0 0 0 0 0 0 0.0135267478980855 0 0 0 0 0.00811490079708414 0 0 0 0 0 0 0 0 0 0 0 0.013553350020571 0 0 0 0 0 0 0 0 0 0 0 0 0 0 0 0 0 0 0 0 0 0 0 0 0 0 0 0 0 0 0 0 0 0 0 0 0 0 0 0 0 0 0 0 0 0 0 0 0 0 0 0 0 0 0 0 0 0 0 0 0 0 0 0 0 0 0 0 0 0 0 0 0 0 0 0 0 0 0 0 0 0 0 0 0 0 0 0 0 0 0 0 0 0 0 0 0 0 0 0 0 0 0 0 0 0 0 0 0 0 0 0 0 0 0 0 0.00429412384479143 0 0.0105952139467659 0 0 0 0 0 0 0 0 0 0 0 0 0 0 0 0.0334432328263181 0 0.00561092181877519 0 0.334513327087939 0 0 0 0 0 0.280271293166506 0 0 0 0 0.0364827572947606 0 0.0242446195599235 0 0 0 0 0 0 0 0 0 0 0 0 0 0 0 0 0 0 0.008672533506846 0 0 0 0 0 0 0 0 0 0 0 0.0189404090934395 0.00608637991837261 0 0.00766125218997606 0 0 0 0 0 0 0 0.00952367540310449 0 0 0 0 0 0 0 0 0 0 0.0348429729494561 0 0 0 0 0 0 0 0 0 0 0 0 0 0 0 0 0 0 0 0 0 0 0 0 0 0.10962283394159 0 0 0 0 0 0 0 0 0 0 0 0 0 0 0 0.0159781043657431 0.0240213503699514 0 0 0 0 0 0 0 0 0 0 0 0 0 0 0 0 0
0 0 0 0 0 0 0 0 0 0 0 0 0 0 0 0 0 0 0 0 0 0 0 0 0 0 0 0 0 0 0 0 0 0 0 0 0 0 0 0 0 0 0 0 0 0 0 0 0 0 0 0 0 0 0 0 0 0 0 0 0 0 0 0 0 0 0 0 0 0 0 0 0 0 0 0 0 0 0 0 0 0 0 0 0 0 0 0 0 0 0 0 0 0 0 0 0 0 0 0 0 0 0 0 0 0 0 0 0 0 0 0 0 0 0 0 0 0 0 0 0 0 0 0 0 0 0 0 0 0 0 0 0 0 0 0 0 0 0 0 0 0 0 0 0 0 0 0 0 0 0 0 0 0 0 0 0 0 0 0 0 0 0 0 0 0 0 0 0 0 0 0 0 0 0 0 0 0 0 0 0 0 0 0.0572116166582069 0 0.0209503558636335 0 0 0 0 0 0.0301519145844744 0 0 0 0 0 0.0203445326859824 0 0 0 0.0634537840654776 0 0 0.209661174922624 0 0 0 0 0 0 0 0.0640691038723845 0.0507662401063652 0 0 0 0 0 0 0 0 0 0 0 0 0 0 0 0 0 0.0173035540632422 0 0 0 0 0 0 0 0 0 0 0 0 0 0 0 0 0 0 0 0 0 0 0 0 0 0 0 0 0.0048868497221464 0 0 0 0 0 0 0 0 0 0 0.0106416587613948 0.0210918718578653 0 0.0192234262140049 0.00807576281766645 0 0 0 0 0 0 0 0.374519203947517 0 0 0 0 0 0 0 0 0 0.0276489498570148 0 0 0 0 0 0 0 0 0 0 0 0 0 0 0 0 0 0 0 0 0 0 0 0
0 0 0 0 0 0 0 0 0 0 0 0 0 0 0 0 0 0 0 0 0 0 0 0 0 0 0 0 0 0 0 0 0 0 0 0 0 0 0 0 0 0 0 0 0 0 0 0.0395257338357234 0 0 0 0 0 0 0 0 0 0 0 0 0 0.0906651295186806 0 0.0627118596451688 0 0 0 0 0 0 0 0 0 0 0.0430663305576214 0 0 0 0 0 0 0 0 0 0 0 0 0 0 0 0 0 0 0 0 0 0 0 0 0 0 0 0 0 0 0 0 0 0 0 0 0 0 0 0 0 0 0 0 0 0 0 0 0 0 0 0 0 0 0 0 0 0 0 0 0 0 0 0 0 0 0 0 0 0 0 0 0 0 0 0 0 0 0 0 0 0 0 0 0 0 0 0 0 0 0 0 0 0 0.0384980471177571 0 0 0 0 0 0 0 0 0 0 0 0 0 0.0965664101382397 0 0 0 0 0 0.0282874205758185 0 0 0 0 0 0.0275381343289206 0 0 0 0 0.197534519210884 0 0 0 0.0772503023107816 0 0 0 0 0 0 0 0 0 0 0 0 0 0 0 0 0 0 0 0 0 0 0.0642542104698583 0.160051529007938 0 0 0 0 0 0 0 0 0 0 0 0 0 0 0 0 0 0 0 0 0 0 0 0 0 0 0 0 0 0 0 0 0 0 0 0 0 0 0 0 0 0 0 0 0 0 0 0 0 0 0 0 0 0 0 0 0 0 0 0 0 0 0.0740503732826074 0 0 0 0 0 0 0 0 0 0 0 0 0 0 0 0 0 0 0 0 0 0 0 0 0 0
0 0 0 0 0 0 0 0 0 0 0 0 0 0 0 0 0 0 0 0 0 0 0 0 0 0 0 0 0 0 0 0 0 0 0 0 0 0 0 0 0 0 0 0 0 0 0 0.00559051869180042 0 0 0 0 0 0 0 0 0 0 0 0 0 0.00945909708260674 0 0.0297059146150027 0 0 0 0 0 0 0 0 0.0135088987400914 0 0 0 0 0 0 0 0 0 0 0 0 0 0 0 0 0 0 0 0 0 0 0 0 0 0 0 0 0 0 0 0 0 0 0 0 0 0 0 0 0 0 0 0 0 0 0 0 0 0 0 0 0 0 0 0 0 0 0 0 0 0 0 0 0 0 0 0 0 0 0 0 0 0 0 0 0 0 0 0 0 0 0 0 0 0 0 0 0 0 0 0 0 0 0.00664609551790199 0 0.00616397145815352 0.0316802973881915 0.0503325113145601 0 0 0 0 0 0 0 0 0 0 0 0.0177280733931013 0 0 0 0 0.00485766963252026 0.0115611648064804 0 0.0178143833901466 0 0 0 0.00452155504018143 0 0 0 0 0 0.0198885898500235 0.0988864442567121 0.0140535437780161 0 0 0 0.00291108217913058 0 0 0 0 0 0 0 0 0 0 0 0 0 0 0 0.0324116724756724 0 0 0 0 0 0 0 0 0 0 0 0.00240931465203337 0.000874491984812112 0 0 0 0 0 0 0 0 0 0 0 0 0 0 0 0 0 0 0 0 0.00388400704805187 0 0 0.00272937946729034 0 0 0.00363389663593003 0 0.00431706397045734 0 0 0.00640339011488526 0 0 0.00818656572827569 0.015618464568647 0 0.0124956265128678 0.00774868500739565 0.0066169988904344 0 0 0 0 0 0 0.5416097337437 0 0 0 0 0 0 0 0 0 0 0 0 0 0 0 0 0.00256644386847033 0 0.00318445419645579 0 0 0 0 0 0 0 0 0 0 0 0 0 0 0
0 0 0 0 0 0 0 0 0 0 0 0 0 0 0 0 0 0 0 0 0 0 0 0 0 0 0 0 0 0 0 0 0 0 0 0 0 0 0 0 0 0 0 0.0228423079359115 0 0.0331061592800197 0 0 0 0 0 0 0 0 0 0 0 0 0 0 0 0 0.0160924282914445 0 0 0 0 0 0 0 0 0 0 0 0 0 0 0.0316495483153248 0.0189810668391048 0 0 0 0 0 0 0 0 0 0 0 0 0 0 0 0 0 0 0 0 0 0 0 0 0 0 0 0 0 0 0 0 0 0 0 0 0 0 0 0 0 0 0 0 0 0 0 0 0 0.0402736667430341 0 0 0 0 0 0.0217792262590978 0 0 0 0 0 0 0 0 0 0 0 0 0 0 0 0 0 0 0 0 0 0 0 0 0 0 0 0 0 0 0 0 0 0 0 0 0 0 0 0 0 0 0 0 0 0 0 0 0 0 0 0 0 0 0 0 0 0.312988933493202 0 0 0 0 0 0 0 0 0 0 0 0 0 0 0 0.217290629990956 0 0.0489398759501392 0 0 0 0 0 0 0 0 0 0 0 0 0 0 0 0 0 0 0 0 0 0.116888215411255 0.119167941490511 0 0 0 0 0 0 0 0 0 0 0 0 0 0 0 0 0 0 0 0 0 0 0 0 0 0 0 0 0 0 0 0 0 0 0 0 0 0 0 0 0 0 0 0 0 0 0 0 0 0 0 0 0 0 0 0 0 0 0 0 0 0 0 0 0 0 0 0 0 0 0 0 0 0 0 0 0 0 0 0 0 0 0 0
0 0 0 0 0 0 0 0 0 0 0 0 0 0 0 0 0 0 0 0 0 0 0 0 0 0 0 0 0 0 0 0 0 0 0 0 0 0 0 0 0 0 0 0 0 0 0 0 0 0 0 0 0 0 0 0 0.00419440272141653 0 0 0 0 0 0 0 0 0 0 0 0 0 0 0.00431539510761124 0 0 0 0 0 0 0 0 0 0 0 0 0 0 0 0 0 0 0 0 0 0 0 0 0 0 0 0 0 0 0 0 0 0 0 0 0 0 0 0 0 0 0 0 0 0 0 0 0 0 0 0 0 0 0 0 0 0 0 0 0 0 0 0 0 0 0 0 0 0 0 0 0 0 0 0 0 0 0 0 0 0 0 0 0 0 0.0485059412175594 0.00786932785102209 0.0304017645343401 0 0 0 0 0 0.0501422214966926 0 0 0 0 0 0 0 0 0 0 0.0671152095487886 0.0559745333261205 0 0 0 0 0 0 0 0 0 0.00494011323447673 0 0 0 0 0 0 0.00491365677876355 0 0 0.133747499957012 0 0 0 0 0 0 0 0 0 0 0 0 0 0 0 0 0 0 0 0 0 0 0 0 0 0 0 0 0 0 0 0 0 0 0 0 0 0 0 0 0 0 0 0 0 0 0.159201916593101 0 0 0 0 0 0 0 0 0 0 0 0 0 0 0 0 0 0 0 0 0 0 0 0 0 0 0 0 0 0 0 0 0 0 0 0 0 0 0 0 0 0.0455053615192624 0.0190480062897601 0.0467183239396641 0.0994205641607577 0 0 0 0 0.0741645719226108 0.102582275326606 0.00650687766258829 0 0.0206057071765428 0 0 0 0 0 0 0 0 0 0 0 0 0 0.0141263296353035 0 0 0 0
0 0 0 0 0 0 0.00177237068363067 0 0 0 0 0 0.0755207129602572 0 0 0 0 0 0.0102664091220921 0 0 0 0 0 0 0 0 0 0 0 0 0 0 0 0.0381283946966929 0 0 0 0 0 0 0 0 0 0 0 0 0 0 0 0 0 0 0 0 0.0214644497065811 0.0571665694751131 0 0 0 0 0 0 0 0 0 0 0.0113723843003616 0 0.00823152512862767 0 0.047429099370645 0 0 0 0 0 0 0 0 0 0 0 0 0 0 0 0 0 0 0 0 0 0 0 0 0 0 0 0 0 0 0 0 0.00928962474425349 0 0 0 0 0.00525307766641744 0 0 0 0 0.0526576093016305 0 0 0 0.0298969159345986 0 0 0 0 0 0 0 0 0 0 0 0 0 0 0 0 0 0 0 0 0 0 0 0 0 0 0 0 0 0 0 0 0 0 0 0 0 0 0 0.00933954975946268 0 0 0 0 0 0 0 0 0.336375281551672 0 0.00431051373896741 0.00935414836521765 0.0051543916436443 0 0 0 0.0048894410900739 0.0248125123549568 0.00376587978122764 0 0 0 0 0 0 0 0 0 0.00799517959676604 0 0.00547418849536222 0 0 0 0 0 0.0321076277108651 0 0 0 0 0 0 0 0 0.0022141376457416 0 0 0 0 0 0 0 0 0 0.0201308788347582 0 0 0 0 0 0 0 0 0.00219060980738078 0 0 0 0 0 0 0 0 0 0 0 0 0 0 0 0 0 0 0 0 0 0 0 0 0 0 0 0 0 0 0 0 0 0 0 0 0.00563175498475463 0 0.0313400752290226 0.0928221363177379 0.0144386279151406 0 0 0 0 0 0 0 0 0 0 0 0 0 0 0 0 0 0 0.00567541698367565 0 0 0 0.00346997203613633 0 0 0.0100585330665341 0 0 0 0 0 0 0 0 0 0 0 0 0 0 0 0 0 0 0 0 0 0 0 0 0 0 0
0 0 0 0 0 0 0 0 0 0 0 0 0 0 0 0 0 0 0 0 0.012565747660794 0 0 0 0 0 0 0 0 0 0 0 0 0 0 0 0 0 0 0 0 0 0 0.0176702467460335 0 0.035478557460668 0 0 0 0 0 0 0 0 0 0 0 0 0 0 0.0187625341231218 0 0 0 0 0 0 0 0 0 0 0 0 0 0 0 0 0 0 0 0 0 0 0 0 0 0 0 0 0 0 0 0 0 0 0 0 0 0 0 0 0 0 0 0 0 0 0 0 0 0 0 0 0 0 0 0 0 0 0 0 0 0 0 0 0 0 0 0.0319101182222969 0.0145366137234573 0 0 0 0 0 0 0 0 0 0 0 0 0 0 0 0 0 0 0 0 0 0 0 0 0 0 0 0 0 0 0 0 0 0 0 0 0 0 0 0 0 0 0 0 0.192752572251432 0 0 0 0 0.0208003664746134 0 0 0 0 0.0240758232554403 0 0 0 0 0 0 0 0.0242609117709532 0.00623199553885937 0 0 0 0 0 0 0 0 0 0 0 0.0559013273016131 0 0 0 0.103494606069816 0.0563526568655319 0 0 0 0 0 0 0.0054876389529712 0.00870149719867195 0 0 0.0125717818143572 0 0 0.0388901383309155 0 0 0.0110434118105174 0 0.0116185895089819 0 0.0231890849572132 0.0952398185129957 0.115299887243941 0 0 0 0 0 0 0 0 0 0 0 0 0 0 0 0 0 0 0 0 0 0 0 0 0 0 0 0 0 0 0 0 0 0 0 0.0270603508915273 0 0 0 0 0 0 0 0 0 0 0 0 0 0 0 0 0 0 0 0 0 0 0 0 0 0 0 0 0 0 0 0 0 0 0 0 0 0 0 0.0361037233132771 0 0 0 0 0 0 0 0
0 0 0 0 0 0 0 0 0 0 0 0 0 0 0 0 0 0 0 0 0 0 0 0 0 0 0.0127629301791008 0.0150004551042826 0 0 0 0 0 0 0 0 0 0 0 0 0 0 0 0 0 0 0 0 0 0 0 0 0 0.00756597738608381 0 0 0 0 0 0 0 0 0 0 0 0 0 0 0 0 0 0 0 0 0 0 0 0 0 0 0 0 0 0 0 0 0 0 0 0 0 0 0 0 0 0 0 0 0 0 0 0 0 0 0 0 0 0 0.00748957487624145 0 0 0 0 0 0 0 0 0.00532664694659212 0 0 0 0 0 0 0 0 0 0 0 0.00808319054179425 0 0 0 0 0 0 0 0 0 0 0 0 0 0 0 0 0 0 0 0 0 0 0 0 0 0 0 0 0 0 0 0 0 0 0 0 0 0 0 0 0 0 0 0 0.101064081641054 0 0 0 0.0222056621188038 0 0 0 0 0 0 0 0 0 0 0 0 0 0 0 0 0 0 0 0 0 0 0 0 0 0 0 0 0 0.121171637734707 0 0.0284740192066392 0 0 0 0 0 0 0 0 0 0 0 0 0 0 0 0 0 0 0 0 0 0 0 0.00530861067227994 0 0 0 0 0 0 0 0.00454605715889251 0 0 0.00880957790750234 0 0 0 0 0 0 0 0 0 0 0 0 0 0 0 0 0 0 0 0.0579347667899009 0.0573976009323705 0 0.227949233010611 0 0.0622998902300832 0 0 0 0.0334275800884544 0 0.0142843498315465 0 0 0 0.19889815764306 0 0 0 0 0 0 0 0 0 0 0 0 0 0 0 0 0 0 0 0 0 0 0 0 0 0 0 0 0 0 0 0 0 0 0 0 0
0 0 0 0 0 0 0 0 0 0 0 0 0 0 0 0 0 0 0 0 0.0108879396732292 0 0 0 0 0 0.00688605791099148 0 0 0 0 0 0 0 0 0 0 0 0 0 0 0 0 0.0147208938878406 0 0.0896221797327298 0 0 0 0 0 0 0 0 0 0 0 0 0 0 0.0744813248514902 0 0 0 0 0 0 0 0 0 0 0 0 0 0 0 0 0 0 0 0 0 0 0 0 0 0 0 0 0 0 0 0 0 0 0 0 0 0 0 0 0 0 0 0 0 0 0 0 0 0 0 0 0 0 0 0 0 0 0 0 0 0 0 0 0 0 0 0.039549735090047 0.058984399143374 0 0 0 0 0 0 0 0 0 0 0 0 0 0 0 0 0 0 0 0 0 0 0 0 0 0 0 0 0 0 0 0 0 0 0 0 0 0 0 0 0 0 0.0542562720048344 0 0 0 0 0 0 0.0418579417142067 0 0 0 0 0 0 0.0199831268559177 0 0 0 0 0 0.0526121943925292 0 0 0 0 0 0 0 0 0 0 0 0 0.0351835174798556 0 0 0.157474293182143 0.0679611599630438 0 0 0 0 0 0 0 0 0 0.0887187003572608 0 0 0 0 0 0 0 0 0 0 0 0 0 0.0819500882574807 0 0 0 0 0 0 0 0 0 0 0 0 0 0 0 0 0 0 0 0 0 0 0 0 0 0 0 0 0 0 0 0 0 0 0.0190980077895043 0.0857721677135213 0 0 0 0 0 0 0 0 0 0 0 0 0 0 0 0 0 0 0 0 0 0 0 0 0 0 0 0 0 0 0 0 0 0 0 0 0 0 0 0 0 0 0 0 0 0 0 0
0 0 0 0 0 0 0 0 0 0 0 0 0 0 0 0 0 0 0 0 0 0 0 0 0 0 0 0 0 0 0 0 0 0 0 0 0 0 0 0 0 0 0 0 0 0 0 0 0 0 0 0 0 0 0 0 0 0 0 0 0 0 0 0 0 0 0 0 0 0 0 0 0 0 0 0 0 0 0 0 0 0 0 0 0 0 0 0 0 0 0 0 0 0 0 0 0 0 0 0 0 0 0 0 0 0 0 0 0 0 0 0 0 0 0 0 0 0 0 0 0 0 0 0 0 0 0 0 0 0 0 0 0 0 0 0 0 0 0 0 0 0 0 0 0 0 0 0 0 0 0 0 0 0 0 0 0 0 0 0 0 0 0.0264958341348694 0 0 0 0 0 0 0 0 0 0 0 0 0.0628100547157962 0.144939012085491 0 0 0.0140987007323158 0 0 0 0.0159472910824106 0 0 0 0 0 0 0 0 0 0 0 0 0 0 0 0 0 0 0 0 0 0 0 0 0 0 0 0 0 0 0 0.0237964947650268 0.0471087786403538 0 0 0 0 0 0 0 0 0 0.0496710735622193 0 0 0 0 0 0 0 0 0 0 0 0 0 0 0 0 0 0 0 0 0 0 0 0 0 0 0 0 0 0 0 0 0 0 0 0 0 0 0 0 0 0 0 0 0 0.181775645244795 0.227480113760643 0 0 0 0 0.141999851892189 0 0 0 0 0 0 0 0 0 0 0 0 0 0 0 0 0 0 0 0 0 0 0 0.0638771493838901 0 0 0 0 0 0 0 0 0 0 0 0 0 0 0
0 0 0 0 0 0 0 0 0 0 0 0 0 0 0 0.0383816765169948 0 0 0 0 0 0 0 0 0 0 0 0 0 0 0 0 0 0 0 0 0 0 0 0 0.0483893571444151 0 0 0 0 0 0 0.0357339642089534 0 0 0 0 0 0 0 0 0 0 0 0 0 0.397439260790219 0 0 0 0 0 0 0 0 0.0817578585241067 0 0.098432795842261 0 0 0 0 0 0 0 0 0 0 0 0 0 0 0 0 0 0 0 0 0 0 0 0 0 0 0 0 0 0 0 0 0 0 0 0 0 0 0 0 0 0 0 0 0 0 0 0 0 0 0 0 0 0 0 0 0 0 0 0 0 0 0.0507936438120932 0 0.06671240941907 0 0 0 0 0 0 0 0 0 0 0 0 0 0 0 0 0 0 0 0 0 0 0 0 0 0 0 0 0 0 0 0 0 0 0 0 0 0 0 0 0 0 0 0 0 0 0 0 0 0 0 0 0 0 0 0 0 0 0 0 0 0 0 0 0.182359033741887 0 0 0 0 0 0 0 0 0 0 0 0 0 0 0 0 0 0 0 0 0 0 0 0 0 0 0 0 0 0 0 0 0 0 0 0 0 0 0 0 0 0 0 0 0 0 0 0 0 0 0 0 0 0 0 0 0 0 0 0 0 0 0 0 0 0 0 0 0 0 0 0 0 0 0 0 0 0 0 0 0 0 0 0 0 0 0 0 0 0 0 0 0 0 0 0 0 0 0 0 0 0 0 0 0 0 0 0 0 0 0 0 0 0 0
0 0 0 0 0 0 0 0 0 0 0 0 0 0 0 0 0 0 0 0 0 0 0 0 0 0 0 0 0 0 0 0 0 0 0 0 0 0 0 0 0.0103949799009736 0 0 0 0 0 0 0 0 0 0 0 0 0 0 0 0 0 0 0 0 0 0 0 0 0 0 0 0 0 0 0 0.0164346420661586 0 0 0.0304641593122542 0 0 0 0 0 0 0 0 0 0 0 0 0 0 0 0 0 0 0 0 0 0 0 0 0 0 0 0 0 0 0 0 0 0 0 0 0 0 0 0 0 0 0 0 0 0 0 0 0 0 0 0 0 0 0 0 0 0 0 0.0226501382440675 0 0.031749238430073 0 0 0 0 0 0 0 0 0 0 0 0 0 0 0 0 0 0 0 0 0 0 0 0 0 0 0 0 0 0 0 0 0 0 0 0 0 0 0 0 0 0 0 0 0 0.324513461773306 0 0 0 0 0 0 0 0 0 0 0 0 0 0 0 0 0 0 0.0604541026195923 0 0 0 0 0 0 0 0 0 0 0 0 0 0 0 0 0 0 0.0633644608161198 0 0 0 0 0 0 0 0 0 0 0 0 0 0 0 0 0.0518658253025706 0 0 0 0 0 0 0 0 0 0 0 0 0 0 0 0 0 0 0 0 0 0 0 0 0 0 0 0 0 0 0 0 0 0 0 0 0 0 0 0 0 0 0 0 0.0265540645105247 0 0 0 0 0 0 0 0.0853820249210235 0 0.276172902103336 0 0 0 0 0 0 0 0 0 0 0 0 0 0 0 0 0 0 0 0 0 0 0 0
0 0 0 0 0 0 0 0 0 0 0 0 0 0 0 0 0 0 0 0 0 0 0 0 0 0 0 0 0 0 0 0 0 0 0 0 0 0 0 0 0 0 0 0 0 0 0 0 0 0 0 0 0 0 0 0 0 0 0 0 0 0 0 0 0 0 0 0 0 0 0 0 0 0 0 0 0 0 0 0 0 0 0 0 0 0 0 0 0 0 0 0 0 0 0 0 0 0 0 0 0 0 0 0 0 0 0 0 0 0 0 0 0 0 0 0 0 0 0 0 0 0 0 0 0 0 0 0 0 0 0 0 0 0 0 0 0 0 0 0 0 0 0 0 0 0 0 0 0 0 0 0 0 0 0 0 0 0 0.0261357437007579 0 0.013240215021201 0 0 0 0 0 0.00831355520734236 0 0 0 0 0 0 0 0 0 0 0.0164703144800244 0 0 0 0 0 0 0 0 0 0 0.148725786760982 0 0 0 0 0 0 0.0288955669316625 0.212116415924804 0 0 0 0 0 0 0 0 0 0 0.0236752629451658 0 0 0 0 0 0 0 0.0573549565362729 0 0 0 0 0 0 0 0 0 0 0 0 0 0 0 0 0 0 0 0 0 0 0 0 0 0 0 0 0 0 0 0 0 0 0 0 0.00412684053898852 0 0.00138778708390764 0 0 0 0 0 0 0 0 0 0 0 0 0 0 0 0 0 0 0 0 0 0 0 0 0 0 0 0 0 0 0 0 0.00436659007099641 0.00583457436028749 0 0.0282996815483974 0 0 0 0 0 0 0.0158167776772334 0 0 0 0 0.0624570182560469 0.0662214440098083 0 0.0230446200138113 0 0.016887082857 0.00783070615766975 0.100529267232562 0 0 0 0 0 0 0 0.128269792685079
0 0 0 0 0 0 0 0 0 0 0 0 0 0 0 0 0 0 0 0 0 0 0 0 0 0 0 0 0 0 0 0 0 0 0 0 0 0 0 0 0 0 0 0 0 0 0 0 0 0 0 0 0 0 0 0 0 0 0 0 0 0 0 0 0 0 0 0 0 0 0 0 0 0 0 0 0 0 0 0 0 0 0 0 0 0 0 0 0 0 0 0 0 0 0 0 0 0 0 0 0 0 0 0 0 0 0 0 0 0 0 0 0 0 0 0 0 0 0 0 0 0 0 0 0 0 0 0 0 0 0 0 0 0 0 0 0 0 0 0 0 0 0 0 0 0 0 0 0 0 0 0 0 0 0 0 0 0 0 0 0 0 0 0 0 0 0 0 0 0 0 0 0 0 0 0 0 0 0 0 0 0 0 0 0 0 0 0 0 0 0 0 0 0 0 0 0.207583567708973 0 0 0 0 0 0 0 0 0 0 0 0 0 0 0.0264845463725642 0 0 0.151710836476047 0 0 0 0 0 0 0 0.0136154829129268 0 0 0 0 0 0 0 0 0 0 0 0 0 0 0 0 0 0 0 0 0 0 0 0 0 0 0 0 0 0 0 0 0 0 0 0 0 0 0 0 0 0 0 0 0 0 0 0 0 0 0 0 0 0 0 0 0 0 0 0 0 0 0 0 0 0 0 0 0 0 0 0 0 0 0.0633264599208967 0 0 0 0 0 0 0 0.290613804367883 0 0 0 0.0285185864541061 0 0 0 0 0 0 0 0.218146715786603
0 0 0 0 0 0 0 0 0 0 0 0 0 0 0 0 0 0 0 0 0 0 0 0 0 0 0 0 0 0 0 0 0 0 0 0 0 0 0 0 0 0 0 0 0 0 0 0 0 0 0 0 0 0 0 0 0 0 0 0 0 0 0 0 0 0 0 0 0 0 0 0 0 0 0 0 0 0 0 0 0 0 0 0 0 0 0 0 0 0 0 0 0 0 0 0 0 0 0 0 0 0 0 0 0 0 0 0 0 0 0 0 0 0 0 0 0 0 0 0 0 0 0 0 0 0 0 0 0 0 0 0 0 0 0 0 0 0 0 0 0 0 0 0 0 0 0 0 0 0 0 0 0 0 0 0 0 0 0 0 0 0 0 0 0 0 0 0 0 0 0 0 0 0 0 0.142469717020515 0.263037085444048 0 0 0 0 0 0 0 0 0 0 0 0 0 0 0 0 0 0 0 0 0 0 0 0 0 0 0 0 0 0 0 0 0 0 0.0757479324533646 0 0 0 0 0 0 0 0 0 0 0 0 0 0 0 0 0 0 0 0 0 0 0 0 0 0 0 0 0 0 0 0 0 0 0 0 0 0 0 0 0 0 0 0 0 0 0 0 0 0 0 0 0 0 0 0 0 0 0 0 0.0983981370799221 0.10767921850115 0 0 0 0 0.153027095016697 0 0 0 0 0 0 0 0 0 0 0 0 0 0 0 0 0 0 0 0 0 0 0 0.159640814484304 0 0 0 0 0 0 0 0 0 0 0 0 0 0 0
0 0 0 0 0 0 0 0 0 0 0 0 0 0 0 0 0 0 0 0 0 0 0 0 0 0 0 0 0 0 0 0 0 0 0 0 0 0 0 0 0 0 0 0 0 0 0 0 0 0 0 0 0 0 0 0 0 0 0 0 0 0 0 0 0 0 0 0 0 0 0 0 0 0 0 0 0 0 0 0 0 0 0 0 0 0 0 0 0 0 0 0 0 0 0 0 0 0 0 0 0 0 0 0 0 0 0 0 0 0 0 0 0 0 0 0 0 0 0 0 0 0 0 0 0 0 0 0 0 0 0 0 0 0 0 0 0 0 0 0 0 0 0 0 0 0 0 0 0 0 0 0 0 0 0 0 0 0 0 0 0 0 0 0 0 0 0 0 0 0 0 0 0 0 0 0 0 0 0 0 0 0 0 0 0 0 0 0 0 0 0 0 0 0 0 0 0.0925250996284137 0 0 0 0 0 0 0 0 0 0 0 0.0068805890016725 0 0 0 0 0 0 0 0 0 0 0 0 0 0.200359864373922 0 0 0 0 0 0 0 0 0 0 0 0 0 0 0 0 0 0 0 0 0.0699579616095729 0 0 0 0 0 0 0 0 0.0615575751797168 0 0.0248614243241328 0 0 0 0 0 0 0 0 0 0 0 0 0 0 0 0 0 0 0 0 0 0 0 0 0 0 0 0 0 0 0 0.0190370655335617 0 0 0.0240113548873672 0 0 0 0 0 0 0 0 0 0 0 0 0.0154642630644371 0 0 0 0 0.0958829258308935 0 0.38946187656631 0 0 0 0 0 0 0 0
0 0 0 0 0 0 0 0 0 0 0 0 0 0 0 0 0 0 0 0 0.00996744686006303 0 0 0 0 0 0.0263264224940601 0.0237359484017683 0 0 0 0 0 0 0 0 0 0 0 0 0 0 0 0 0 0.00930274472757462 0 0 0 0 0 0 0 0 0 0 0 0 0 0 0.0164906049174005 0 0.00531000793736237 0 0.0127581940708584 0 0.05570435987496 0 0 0 0 0 0 0 0 0 0 0 0 0 0 0 0 0 0 0 0 0 0 0 0 0 0 0 0 0 0 0 0 0 0 0 0 0 0 0 0 0 0.0141870426750188 0 0 0 0 0 0 0 0 0 0 0 0.0141346597083724 0 0 0 0 0 0 0 0 0.0171652293096152 0 0 0 0 0 0 0 0 0 0 0 0 0 0 0 0 0 0 0 0 0 0 0 0 0 0 0 0 0 0 0 0 0 0 0 0 0 0 0 0 0 0 0 0 0 0 0 0 0 0 0 0 0 0 0 0 0 0 0 0 0 0 0 0 0 0 0 0 0 0 0 0 0 0 0 0 0 0 0.0107502634987239 0 0 0 0 0 0 0 0 0 0 0.441365083107917 0 0 0.0280951330816779 0 0.0103939995882442 0 0 0 0 0.15004625874657 0 0 0 0.0614672481018464 0 0 0 0 0 0 0 0 0 0 0 0 0 0 0 0 0 0 0.00748058087136045 0 0.0023801848227056 0 0 0 0 0 0 0 0 0 0 0 0 0 0 0 0 0 0 0 0 0 0 0 0 0.0276033617032616 0 0 0 0 0 0 0 0 0 0 0 0.0293932124671179 0 0 0 0 0 0 0 0 0 0 0.025942013033521 0 0 0 0 0 0 0 0 0 0 0 0 0 0 0
0 0 0 0 0 0 0 0 0 0 0 0 0 0 0 0 0 0 0 0 0 0 0 0 0 0 0.0109076698132746 0.00833844234552549 0 0 0 0 0 0 0 0 0 0 0 0 0 0 0 0.0195287397514707 0 0.0635004969570754 0 0 0 0 0 0 0 0 0 0 0 0 0 0 0 0 0 0 0 0 0.00343951944103495 0 0 0 0 0 0 0 0.00654202970079054 0 0 0.0154842117781265 0 0 0 0 0 0 0 0 0 0 0 0 0 0 0 0 0 0 0 0 0 0 0 0 0 0 0 0 0 0 0 0 0 0 0 0 0 0 0 0 0 0 0 0 0 0 0 0 0 0 0 0.00785210113345346 0 0 0 0 0 0 0 0 0 0 0 0 0 0 0 0 0 0 0 0 0 0 0 0 0 0 0 0 0 0 0 0 0.0473393595433758 0 0 0.0307017624909686 0 0.00618820933937653 0.0431236102996492 0 0 0 0.0350789709105418 0 0 0.00846690574300557 0.0249886747986117 0 0 0.158570170599943 0 0 0 0 0.0484923330230235 0 0 0 0 0.00343731098820525 0.0237948170253618 0 0.0133997553833473 0 0 0 0 0 0 0 0 0 0 0 0 0 0 0 0 0 0.0184806890107905 0 0 0 0 0 0 0 0.207955833155889 0 0 0 0.00826572855009072 0 0.00631928101317209 0 0 0 0 0.0249852507472757 0 0 0 0.12779652018858 0 0 0 0 0 0 0 0 0 0 0 0 0 0 0 0 0 0 0 0 0 0 0 0 0 0 0 0 0 0 0 0 0 0 0 0 0 0 0 0 0 0 0 0 0 0 0 0 0 0 0 0 0 0 0 0.00493358689395355 0 0.0220880193740867 0 0 0 0 0 0 0 0 0 0 0 0 0 0 0 0 0 0 0 0 0 0 0 0 0 0
0 0 0 0 0 0 0 0 0 0 0 0 0 0 0 0 0 0 0 0 0 0 0 0 0 0 0 0 0 0 0 0 0 0 0 0 0 0 0 0 0 0 0 0 0 0 0 0 0 0 0 0 0 0 0 0 0 0 0 0 0 0 0 0 0 0 0 0 0 0 0 0 0 0 0 0 0 0 0 0 0 0 0 0 0 0 0 0 0 0 0 0 0 0 0 0 0 0 0 0 0 0 0 0 0 0 0 0 0 0 0 0 0 0 0 0 0 0 0 0 0 0 0 0 0 0 0 0 0 0 0 0 0 0 0 0 0 0 0 0 0 0 0 0 0 0 0 0 0 0 0 0 0 0 0 0 0 0 0 0 0 0 0 0 0 0 0 0 0 0 0 0 0 0 0 0.119939015769494 0.125021177454642 0 0 0 0 0 0 0 0 0 0 0 0 0 0 0 0 0 0 0 0 0 0 0 0 0 0 0 0 0 0 0 0 0 0 0 0 0 0 0 0 0 0 0 0 0 0 0 0 0 0.470095796093019 0 0 0 0 0 0 0 0 0 0 0 0 0 0 0 0 0 0 0 0 0 0 0 0 0 0 0 0 0 0 0 0 0 0 0 0 0 0 0 0 0 0 0 0 0 0 0 0 0 0 0 0 0 0 0 0 0 0 0 0 0 0 0 0 0 0 0 0 0 0 0 0 0 0 0 0.284944010682844 0 0 0 0 0 0 0 0 0 0 0 0 0 0 0
0 0 0 0 0 0 0 0 0 0 0 0 0 0 0 0 0 0 0 0 0 0 0 0 0 0 0 0 0 0 0 0 0 0 0 0 0 0 0 0 0 0 0 0 0 0 0 0 0 0 0 0 0 0 0 0 0 0 0 0 0 0 0 0 0 0 0 0 0 0 0 0 0 0 0 0 0 0 0 0 0 0 0 0 0 0 0 0 0 0 0 0 0 0 0 0 0 0 0 0 0 0 0 0 0 0 0 0 0 0 0 0 0 0 0 0 0 0 0 0 0 0 0 0 0 0 0 0 0 0 0 0 0 0 0 0 0 0 0 0 0 0 0 0 0 0 0 0 0 0 0 0 0 0 0 0 0 0 0 0 0 0 0 0 0 0 0 0 0 0 0 0 0 0 0 0 0 0 0 0 0 0 0 0 0 0 0 0 0 0 0 0 0 0 0 0 0 0 0 0 0 0 0 0 0 0 0 0 0.191787141808836 0 0 0 0 0.546429867173629 0 0 0 0 0 0 0 0 0 0 0.172173234058042 0 0 0 0 0 0 0 0 0 0 0 0 0 0 0 0 0 0 0 0 0 0 0 0 0 0 0 0 0 0 0 0 0 0 0 0 0 0 0 0 0 0 0 0 0 0 0 0 0 0 0 0 0 0 0 0 0 0 0 0 0 0 0 0 0 0 0 0 0 0 0 0 0 0 0 0 0 0 0 0 0 0 0 0.0896097569594931 0 0 0 0 0 0 0 0 0
0 0 0 0 0 0 0 0 0 0 0 0 0 0 0 0 0 0 0 0 0 0 0 0 0 0 0 0 0 0 0 0 0 0 0 0 0 0 0 0 0 0 0 0 0 0 0 0 0 0 0 0 0 0 0 0 0 0 0 0 0 0 0 0 0 0 0 0 0 0 0 0 0 0 0 0 0 0 0 0 0 0 0 0 0 0 0 0 0 0 0 0 0 0 0 0 0 0 0 0 0 0 0 0 0 0 0 0 0 0 0 0 0 0 0 0 0 0 0 0 0 0 0 0 0 0 0 0 0 0 0 0 0 0 0 0 0 0 0 0 0 0 0 0 0 0 0 0 0 0 0 0 0 0 0 0 0 0 0 0 0 0 0 0 0 0 0 0 0 0 0 0 0 0 0 0 0 0 0 0 0 0 0 0 0 0 0 0 0 0 0 0 0 0 0.0289952466768713 0 0.116773900831842 0 0 0 0 0 0 0 0 0 0 0 0 0 0 0 0 0 0 0.00652014139515684 0 0.126859914328054 0.0180534305836525 0.0112729258777355 0 0 0 0 0.00693858457156187 0 0 0.0119403311357202 0 0.057157793825515 0 0 0 0.00975892057563796 0 0 0 0 0 0 0 0 0 0.0816469955243999 0.0231432089521021 0 0 0 0.00776684259110852 0.0450196455480626 0.106828440971254 0 0.0581805027695207 0 0.0398826982584532 0 0 0 0 0 0 0 0 0 0 0 0 0 0 0 0 0 0 0 0 0 0 0 0 0 0 0 0 0 0 0 0 0 0 0 0 0 0 0 0 0 0 0 0 0 0 0 0.0329173280179046 0 0 0 0 0.0372785559279119 0.0791167808328285 0.093947810804706 0 0 0 0 0 0 0 0
0 0 0 0 0 0 0 0 0 0 0 0 0 0 0 0 0 0 0 0 0 0 0 0 0 0 0 0 0 0 0 0 0 0 0 0 0 0 0 0 0 0 0 0 0.00871497649680315 0 0 0 0 0 0 0 0 0 0 0 0 0 0 0 0 0 0 0 0 0.00548758850644827 0 0 0 0 0 0 0.00492577981923887 0 0 0 0 0 0 0 0 0 0 0 0 0 0 0 0 0 0 0 0 0 0 0 0 0 0 0 0 0 0 0 0 0 0 0 0 0 0 0 0 0 0 0 0 0 0 0 0 0 0 0 0 0 0 0 0 0 0 0 0 0 0 0 0 0 0 0 0 0 0 0 0 0 0 0 0 0 0 0 0 0 0 0 0 0 0 0 0 0 0 0 0 0 0 0 0 0 0.147730390102743 0.44595541537805 0 0 0 0 0 0 0 0.0353007314016873 0 0 0 0 0 0 0 0 0 0.00689904397597275 0.115074462544724 0.0110866606119251 0 0 0 0 0 0 0 0 0 0.00987956153471703 0 0 0.0450095330916142 0 0 0.00399961274295862 0 0 0 0 0 0 0 0 0 0 0 0 0 0 0 0 0 0 0 0.0148695922945531 0.0146640237775082 0 0 0 0 0 0 0 0 0 0 0 0 0 0 0 0 0 0 0 0 0 0 0 0 0 0 0 0 0 0 0 0 0 0 0 0 0 0 0 0 0 0 0 0.00707374781710391 0.00595619394878909 0.00485995738027052 0.0121305013555432 0.0107919918306137 0 0 0 0 0 0 0.0579894762443302 0 0 0 0 0 0 0 0.031600759144406 0 0 0 0 0 0 0 0 0 0 0 0 0 0 0 0 0 0 0 0 0 0 0 0 0 0
0 0 0 0 0 0 0 0 0 0 0 0 0 0 0 0 0 0 0 0 0 0 0 0 0 0 0 0 0 0 0 0 0 0 0 0 0 0 0 0 0.00910974951895531 0 0 0 0 0 0 0 0 0 0 0.0473431658111326 0 0 0 0 0 0 0 0 0 0 0 0 0 0 0 0 0 0 0 0 0.0201891746095766 0 0 0.0891284979464665 0 0 0 0 0 0 0 0 0 0 0 0 0 0 0 0 0 0 0 0 0 0 0 0.00868155576719379 0 0 0 0 0 0 0 0 0 0 0 0 0 0 0 0 0 0 0 0 0 0 0 0 0 0 0 0 0 0 0 0 0 0 0 0.0150782833452481 0 0.00675491819885886 0 0 0 0 0 0 0 0 0 0 0 0 0 0 0 0 0 0 0 0 0 0.00630796894617676 0.0513476185771405 0.0245136378375502 0 0 0 0 0 0 0 0 0 0 0 0 0 0 0 0 0 0 0 0 0 0.170857493023243 0 0 0 0.00704760363424332 0 0.00361698380471976 0 0 0 0.00714373622587245 0 0 0 0 0 0 0 0 0 0 0 0 0 0 0.0403570431965866 0 0 0 0 0 0 0 0 0 0.00873046594053009 0.0112654686013174 0 0.0117117781497303 0.00906978446130973 0 0 0 0 0 0.0229797953173664 0.0502441348037309 0 0 0 0 0 0 0 0 0.167596371964354 0 0.0247131153616788 0 0 0 0 0 0 0 0.00342013774132979 0 0 0 0.0385004718176173 0 0.0122501501237873 0 0 0.00647752422176921 0 0 0 0 0 0 0 0 0 0 0 0 0 0 0 0 0 0 0 0 0 0 0 0 0 0 0 0 0.00703527699358172 0 0 0.0771828824359488 0 0 0 0 0 0 0 0 0 0 0 0 0 0 0 0 0 0 0.0413452116229846 0 0 0 0 0 0 0 0 0
0 0 0 0 0 0 0 0 0 0 0 0 0 0 0 0 0 0 0 0 0 0 0 0 0 0 0 0 0 0 0 0 0 0 0 0 0 0 0 0 0 0 0 0 0 0 0 0 0 0 0 0 0 0 0 0 0 0 0 0 0 0 0 0 0 0 0 0 0 0 0 0 0 0 0 0 0 0 0 0 0 0 0 0 0 0 0 0 0 0 0 0 0 0 0 0 0 0 0 0 0 0 0 0 0 0 0 0 0 0 0 0 0 0 0 0 0 0 0 0 0 0 0 0 0 0 0 0 0 0 0 0 0 0 0 0 0 0 0 0 0 0 0 0 0 0 0 0 0 0 0 0 0 0 0 0 0 0 0 0 0 0 0 0 0 0 0 0 0 0 0 0 0 0 0 0 0 0 0 0 0 0 0 0 0 0 0 0 0 0 0 0 0 0 0 0 0 0 0 0 0 0 0 0 0 0 0 0 0 0 0 0 0 0 0 0 0 0 0 0 0 0 0 0 0 0 0 0 0 0 0 0 0 0 0 0 0 0 0 0 0 0 0 0 0 0 0 0 0 0 0 0 0 0 0 0 0 0 0 0 0 0 0 0 0 0 0 0 0 0 0 0 0.204502208273441 0.38044099925694 0 0 0 0 0 0 0 0 0 0 0 0 0 0 0 0 0 0 0 0 0 0 0 0 0 0 0 0 0.415056792469619 0 0 0 0 0 0 0 0 0 0 0 0 0 0 0
0 0 0 0 0 0 0 0 0 0 0 0 0 0 0 0 0 0 0 0 0 0 0 0 0 0 0 0 0 0 0 0 0 0 0 0 0 0 0 0 0 0 0 0 0 0 0 0 0 0 0 0 0 0 0 0 0 0 0 0 0 0 0 0 0 0 0 0 0 0 0 0 0 0 0 0 0 0 0 0 0 0 0 0 0 0 0 0 0 0 0 0 0 0 0 0 0 0 0 0 0 0 0 0 0 0 0 0 0 0 0 0 0 0 0 0 0 0 0 0 0 0 0 0 0 0 0 0 0 0 0 0 0 0 0 0 0 0 0 0 0 0 0 0 0 0 0 0 0 0 0 0 0 0 0 0 0 0 0 0 0 0 0 0 0 0 0 0 0 0 0 0 0 0 0 0.0820162446053923 0.172697808357055 0 0 0 0 0 0 0 0 0 0 0 0 0 0 0 0 0 0 0 0 0 0 0 0 0 0 0 0 0 0 0 0 0 0 0.181519149930631 0 0 0 0 0 0 0 0 0.346502352707438 0 0 0 0 0 0 0 0 0 0 0 0 0 0 0 0 0 0 0 0 0 0 0 0 0 0 0 0 0 0 0 0 0 0 0 0 0 0 0 0 0 0 0 0 0 0 0 0 0 0 0 0 0 0 0 0 0 0.068722339263469 0 0 0 0 0 0 0 0 0 0 0 0 0 0 0 0 0 0 0 0 0 0 0 0.148542105136014 0 0 0 0 0 0 0 0 0 0 0 0 0 0 0
0 0 0 0 0 0 0 0 0 0 0 0 0 0 0 0 0 0 0 0 0 0 0 0 0 0 0 0 0 0 0 0 0 0 0 0 0 0 0 0 0 0 0 0 0 0.0338881664927286 0 0 0 0 0 0 0 0 0 0 0 0 0 0 0 0 0 0.0197577291518504 0 0 0 0 0 0 0 0 0 0 0 0 0 0.0280102016127982 0 0 0 0 0 0 0 0 0 0 0 0 0 0 0 0 0 0 0 0 0 0 0 0 0 0 0 0 0 0 0 0 0 0 0 0 0 0 0 0 0 0 0 0 0 0 0 0 0 0 0 0 0 0 0 0 0.0481259573118696 0 0 0 0 0 0 0 0 0 0 0 0 0 0 0 0 0 0 0 0 0 0 0 0 0 0 0 0 0 0 0 0 0 0 0 0 0 0 0 0 0 0 0 0 0 0 0 0 0 0 0 0.0327059762772575 0 0 0 0.0569854503958632 0 0 0 0 0 0 0 0 0.0594676387259897 0 0 0 0.0560336123689881 0 0 0 0 0.0370908312520642 0 0 0 0 0 0 0 0 0 0 0 0 0 0.0505156445563147 0.0513283568279564 0 0 0 0 0 0.485687939758783 0 0 0 0 0 0 0 0 0 0 0 0 0 0 0 0 0 0 0 0 0 0 0.0120350375587929 0 0.0060857991317029 0 0 0 0 0 0 0 0 0 0 0 0 0 0 0 0 0 0 0 0 0 0 0 0 0 0 0 0 0 0 0 0 0 0 0 0 0 0 0 0 0 0 0 0 0 0 0 0 0 0 0 0 0 0.022281658577041 0 0 0 0 0 0 0 0 0
0 0 0 0 0 0 0 0 0 0 0 0 0 0 0 0 0 0 0 0 0 0 0 0 0 0 0 0 0 0 0 0 0 0 0 0 0 0 0 0 0 0 0 0 0 0 0 0 0 0 0 0 0 0 0 0 0 0 0 0 0 0.0363616841859014 0 0.0647206963216471 0 0 0 0 0 0 0 0 0 0 0 0 0 0 0 0 0 0 0 0 0 0 0 0 0 0 0 0 0 0 0 0 0 0 0 0 0 0 0 0 0 0 0 0 0 0 0 0 0 0 0 0 0 0 0 0 0 0 0 0 0 0 0 0 0 0 0 0 0 0 0 0 0 0 0 0 0 0 0 0 0 0 0 0 0 0 0 0 0 0 0 0 0 0 0 0.0417591104131291 0.0242936439606991 0 0.0226859344555273 0 0 0 0 0 0 0 0 0 0 0 0 0 0.0167208313834609 0 0 0.0246303718142243 0 0 0 0.0759849739570058 0 0 0 0 0 0 0.0311290639102576 0 0 0 0 0 0 0 0 0 0.0768031738198596 0 0 0.10604268481185 0 0 0 0 0 0 0 0 0 0 0 0 0 0 0 0 0 0 0 0.0384578777145471 0.0565071574421307 0 0 0 0 0 0 0 0 0 0 0 0 0 0 0 0 0 0 0 0 0 0 0 0.0068012524536363 0 0 0 0.0107170593718441 0 0.00399087148156538 0 0 0 0 0 0 0 0 0 0 0 0 0 0 0 0 0 0 0 0 0 0 0 0 0 0 0 0 0 0 0 0.0151337830770687 0 0.0194990443529275 0.110155352991243 0 0.217605432081475 0 0 0 0 0 0 0 0 0 0 0 0 0 0 0 0 0 0 0 0 0 0 0 0 0 0
0 0 0 0 0 0 0 0 0 0 0 0 0 0 0 0 0 0 0 0 0.00918679687413366 0 0 0 0 0 0 0 0 0 0 0 0 0 0 0 0 0 0 0 0 0 0 0.00593077746826578 0 0.0817513256546028 0 0 0 0 0 0 0 0 0 0 0 0 0 0 0 0 0.0157531950931978 0 0 0.00402662784267669 0 0 0 0 0 0 0 0 0 0 0 0.0130777906513696 0 0 0 0 0 0 0 0 0 0 0 0 0 0 0 0 0 0 0 0 0 0 0 0 0 0 0 0 0 0 0 0 0 0 0 0 0 0 0 0 0 0 0 0 0 0 0 0 0 0 0.0153658039014478 0 0 0 0 0 0.0696565806365743 0 0 0 0 0 0 0 0 0 0 0 0 0 0 0 0 0 0 0 0 0 0 0 0 0 0.0125276507541895 0.00567373359065107 0 0 0 0 0 0 0 0 0 0 0 0 0 0 0 0 0 0 0 0 0 0 0 0 0 0 0 0 0.0342046181691842 0 0 0 0 0 0 0 0 0 0 0 0 0 0 0 0 0 0.0117953935174062 0 0 0 0 0 0 0 0 0 0.123298863300821 0.0435757107782091 0 0 0.0730938289164183 0 0.0491546430449335 0 0 0.146809123788471 0 0 0 0 0 0.0516905763627054 0 0 0 0 0 0 0 0 0 0 0 0 0 0 0.00255638967217143 0 0 0.0158114149346825 0.0647941362996087 0 0.0269147806735781 0 0 0 0 0 0 0 0 0 0 0 0 0 0 0 0 0 0 0 0 0 0 0 0 0 0 0 0 0 0 0 0 0 0 0.0227936188986542 0 0.0130416632099648 0 0 0 0 0 0 0 0 0 0 0 0 0 0 0 0 0.0875149559660825 0 0 0 0 0 0 0 0 0
0 0 0 0 0 0 0 0 0 0 0 0 0 0 0 0 0 0 0 0 0 0 0 0 0 0 0 0 0 0 0 0 0 0 0 0 0 0 0 0 0 0 0 0 0 0 0 0 0 0 0 0 0 0 0 0 0 0 0 0 0 0 0 0 0 0 0 0 0 0 0 0 0 0 0 0 0 0 0 0 0 0 0 0 0 0 0 0 0 0 0 0 0 0 0 0 0 0 0 0 0 0 0 0 0 0 0 0 0 0 0 0 0 0 0 0 0 0 0 0 0 0 0 0 0 0 0 0 0 0 0 0 0 0 0 0 0 0 0 0 0 0 0 0 0 0 0 0 0 0 0 0 0 0 0 0 0 0 0 0 0 0 0 0 0 0 0 0 0 0 0 0 0 0 0 0 0 0 0 0 0 0 0 0 0 0 0 0 0 0 0 0 0 0 0 0 0 0 0 0 0 0 0 0 0 0 0 0 0 0 0 0 0 0 0 0 0 0 0 0 0 0 0 0 0 0 0 0 0 0 0 0.504306463059709 0 0 0 0 0 0 0.265565637462294 0 0 0 0 0 0 0 0 0 0 0 0 0 0 0 0 0 0 0 0 0 0 0 0 0 0 0 0 0 0 0 0 0 0 0 0 0 0 0 0 0 0 0 0 0 0 0 0 0 0 0 0 0 0 0 0.230127899477997 0 0 0 0 0 0 0 0 0 0 0 0 0 0 0 0 0 0 0 0 0 0 0
0 0 0 0 0 0 0 0 0 0 0 0 0 0 0 0 0 0 0 0 0 0 0 0 0 0 0 0 0 0 0 0 0 0 0 0 0 0 0 0 0 0 0 0 0 0 0 0 0 0 0 0 0 0 0 0 0 0 0 0 0 0 0 0 0 0 0 0 0 0 0 0 0 0 0 0 0 0 0 0 0 0 0 0 0 0 0 0 0 0 0 0 0 0 0 0 0 0 0 0 0 0 0 0 0 0 0 0 0 0 0 0 0 0 0 0 0 0 0 0 0 0 0 0 0 0 0 0 0 0 0 0 0 0 0 0 0 0 0 0 0 0 0 0 0 0 0 0 0 0 0 0 0 0 0 0 0 0 0 0 0 0 0 0 0 0 0 0 0 0 0 0 0 0 0 0 0 0 0 0 0 0 0 0 0 0.164358631704984 0.100144413457219 0 0 0 0.119009367891886 0 0.0462669804659252 0 0 0 0 0 0 0 0 0 0.0708720892765331 0 0 0 0 0 0.141093406828669 0 0 0 0 0 0 0 0 0 0 0 0 0 0 0 0 0 0 0 0 0 0.224675261201955 0 0.105294551625229 0 0 0 0 0 0 0 0 0 0 0 0 0 0 0 0 0 0 0 0 0 0 0 0 0 0 0 0 0 0 0 0 0 0 0 0 0 0 0 0 0 0 0 0 0 0 0 0 0 0 0 0 0 0 0 0 0 0 0 0 0 0 0 0 0 0 0 0 0 0 0 0 0 0 0 0.0282852975475995 0 0 0 0 0 0 0 0 0
0 0 0 0 0 0 0 0 0 0 0 0 0 0 0 0 0 0 0 0 0 0 0 0 0 0 0 0 0 0 0 0 0 0 0 0 0 0 0 0 0 0 0 0.0382877950314904 0 0.0320145305802452 0 0 0 0 0 0 0 0 0 0 0 0 0 0 0 0 0.0133189619984916 0 0 0 0 0 0 0 0 0 0 0 0 0 0 0.0459993420825291 0 0 0 0 0 0 0 0 0 0 0 0 0 0 0 0 0 0 0 0 0 0 0 0 0 0 0 0 0 0 0 0 0 0 0 0 0 0 0 0 0 0 0 0 0 0 0 0 0 0 0 0 0 0 0 0 0.0297397520262044 0 0 0 0 0 0 0 0 0 0 0 0 0 0 0 0 0 0 0 0 0 0 0 0 0 0 0 0 0 0 0 0 0 0 0 0 0 0 0 0 0 0 0 0 0 0 0 0 0 0 0 0.0410123476412336 0 0 0 0 0 0 0 0 0 0 0 0 0 0 0 0 0 0 0.0908173478912105 0 0 0.287630890317543 0 0 0 0 0 0 0 0 0 0 0 0 0 0 0 0 0 0 0 0 0 0 0.0522636525097708 0 0.368915379921281 0 0 0 0 0 0 0 0 0 0 0 0 0 0 0 0 0 0 0 0 0 0 0 0 0 0 0 0 0 0 0 0 0 0 0 0 0 0 0 0 0 0 0 0 0 0 0 0 0 0 0 0 0 0 0 0 0 0 0 0 0 0 0 0 0 0 0 0 0 0 0 0 0 0 0 0 0 0 0 0 0 0 0 0
0 0 0 0 0 0 0 0 0 0 0 0 0 0 0 0 0 0 0 0 0 0 0 0 0 0 0 0 0 0 0 0 0 0 0 0 0 0 0 0 0 0 0 0 0 0.00632126486443947 0 0 0 0 0 0 0 0 0 0 0 0 0 0 0.0096677275186325 0 0.0059413579823855 0 0 0 0 0 0 0 0 0 0 0 0 0 0 0 0 0 0 0 0 0 0 0 0 0 0 0 0 0 0 0 0 0 0 0 0 0 0 0 0 0 0 0 0 0 0 0 0 0 0 0 0 0 0 0 0 0 0 0 0 0 0 0 0 0 0 0 0 0 0 0 0.0107063999843566 0 0 0 0 0 0 0 0 0 0 0 0 0 0 0 0 0 0 0 0 0 0 0 0 0 0 0 0 0 0 0 0 0 0 0 0 0 0 0 0.129213231267939 0 0 0 0 0 0 0 0 0 0 0 0 0 0 0 0.022761088003842 0 0 0.00903152336850834 0 0 0 0 0 0 0 0 0 0 0 0.0351249348178926 0 0 0.132100314477515 0 0.0335992144291515 0 0 0 0 0 0 0 0.0570024620880996 0.251533444778399 0 0 0.014083901561109 0 0 0 0 0 0 0.0583347468234292 0 0 0.139953822170908 0 0 0 0 0 0 0 0 0 0 0 0 0 0 0 0 0 0 0 0 0 0 0 0 0 0 0 0 0 0 0 0 0 0 0 0 0 0 0 0 0 0 0 0 0 0 0 0 0 0 0 0 0 0 0 0 0 0 0 0 0 0 0 0 0 0 0 0 0 0 0 0 0 0 0 0.0846245658633927 0 0 0 0 0 0 0 0 0
0 0 0 0 0 0 0 0 0 0 0 0 0 0 0 0 0 0 0 0 0 0 0 0 0 0 0 0 0 0 0 0 0 0 0 0 0 0 0 0 0 0 0 0 0 0 0 0 0 0 0 0 0 0 0 0 0 0 0 0 0 0 0 0 0 0 0 0 0 0 0 0 0 0 0 0 0 0 0 0 0 0 0 0 0 0 0 0 0 0 0 0 0 0 0 0 0 0 0 0 0 0 0 0 0 0 0 0 0 0 0 0 0 0 0 0 0 0 0 0 0 0 0 0 0 0 0 0 0 0 0 0 0 0 0 0 0 0 0 0 0 0 0 0 0 0 0 0 0 0 0 0 0 0 0 0 0 0.00417009500474795 0 0 0 0 0 0.00330597423836483 0 0 0 0 0 0 0 0 0 0 0 0 0.00434384896327912 0.0233637334298858 0.161840217283927 0 0.0260168416168004 0 0 0 0 0 0 0 0 0 0 0 0 0 0 0 0 0 0 0 0 0 0 0 0 0 0 0 0 0.00530668834092576 0 0 0 0 0 0 0 0 0 0 0 0 0 0 0 0 0 0 0 0 0 0 0 0 0 0.0216524163708067 0.0167935262008022 0 0 0 0 0.00505958839807049 0 0 0 0.0108312728301586 0.0331223536670296 0.221437947398229 0.0493330275714463 0 0 0.04296082686204 0.03334274614455 0.0354203113699228 0.00364706718083531 0.0621490262450368 0.00747793197595291 0.00325667162050541 0.0248349131878772 0.0294792976864352 0 0 0 0 0 0 0 0 0 0 0 0 0 0 0 0 0 0 0 0 0 0 0 0 0 0 0 0 0 0 0 0 0 0 0.101678471008308 0 0 0.00781612966284518 0 0.00827067122910622 0.00592009621949941 0.00238213529697726 0 0 0.00482142839218826 0 0.00238885863155357 0 0.00315445793449385 0 0.00618044704575029 0.0147805241064234 0.00373227903085483 0.009728177854371 0 0 0 0
0 0 0 0 0 0 0 0 0 0 0 0 0 0 0 0 0 0 0 0 0 0 0 0 0 0 0 0 0 0 0 0 0 0.00170859455052253 0 0 0 0 0 0 0 0 0 0 0 0 0 0 0 0 0 0 0 0 0.00282937565803999 0 0 0.00115966760618335 0 0 0 0 0 0 0 0 0 0 0 0 0 0.00159462398614368 0 0 0 0 0 0 0 0 0 0 0 0 0 0 0.000787571075433024 0 0 0 0 0.0200791954108755 0.0134339043353366 0 0.012756493917491 0 0 0 0 0 0 0 0.00182870660975067 0 0 0 0 0 0 0 0 0 0 0 0 0 0 0 0 0 0 0 0 0 0 0 0 0 0 0 0 0 0 0 0 0 0 0 0 0 0 0 0 0 0 0 0 0.00145798826492261 0 0 0 0 0 0 0 0 0 0 0.00206511735017471 0 0 0 0 0 0 0 0.00119280096636002 0 0 0 0 0 0 0 0 0 0 0.00175036844172922 0.0032535964150291 0 0 0 0 0 0 0 0 0.026748403384653 0.016127782526801 0.00141577729488785 0 0.00627081966707136 0 0 0 0 0 0.001254387958294 0 0 0 0.00822344446864949 0 0 0.00127517359946674 0 0 0 0 0 0 0 0 0 0 0 0 0 0 0 0 0 0 0 0 0 0 0 0 0 0 0 0 0 0.00686053721805409 0 0.0872160872984197 0 0 0 0 0 0 0 0 0 0.1306979551895 0.0519628525544612 0.0100221727324641 0 0 0.0266808271328152 0.0290730182270916 0 0 0.0570600571748374 0.0230665591459952 0.109106616593542 0.0167905569413138 0 0 0 0 0 0 0 0 0 0 0 0 0 0 0 0 0 0 0 0 0 0 0 0 0.00138002021132046 0 0 0 0.00325760321304025 0 0 0.00534014525518459 0 0 0 0.00225827445325252 0 0 0 0.00499732671000624 0.0107973410047854 0.245189737755901 0 0 0.00777798223761786 0.00567062911622148 0 0 0 0 0 0.00599336137069115 0.00265949072667302 0.00270429370933634 0 0 0 0 0.0262227605396604
0 0 0 0 0 0 0 0 0 0 0 0 0 0 0 0 0 0 0 0 0 0 0 0 0 0 0 0 0 0 0 0 0 0 0 0 0 0 0 0 0 0 0 0 0 0 0 0 0 0 0 0 0 0 0 0 0 0 0 0 0 0 0 0 0 0 0 0 0 0 0 0 0 0 0 0 0 0 0 0 0 0 0 0 0 0 0 0 0 0.000763288665564346 0 0.00225209975601135 0.00153866129348892 0 0 0 0 0 0 0 0 0 0.00222599464566314 0.00156971546786024 0 0 0 0 0 0 0 0 0 0 0 0 0 0 0 0 0 0 0 0 0 0 0 0 0 0 0 0 0 0 0 0 0 0 0 0 0 0 0 0 0 0 0 0 0 0 0 0 0 0 0 0 0 0 0.00143106438042133 0 0 0 0 0 0 0 0.000952485799064953 0 0 0 0 0 0 0 0 0 0 0.00124161050447055 0.00352270684222493 0 0 0 0 0 0 0 0 0.0176558164985153 0.0105467051348856 0 0 0.00397522903508712 0 0 0 0 0 0 0 0 0 0.00485974684438664 0 0 0.000851180770616386 0 0 0 0 0 0 0 0 0 0 0 0 0 0 0 0 0 0 0 0 0 0 0 0 0 0 0 0 0 0.00978551823267024 0.160393505345293 0 0 0 0 0 0 0 0 0 0 0.155836328031679 0.047516535223586 0.00194732940339161 0 0 0.0149388600739971 0.00695012851232942 0.00280454494821767 0 0.0826818667965685 0.0210826820441487 0.0792336010750659 0.0494610323505727 0.0184942606581696 0 0 0 0 0 0 0 0 0 0 0 0 0 0 0 0 0 0 0 0 0 0 0 0.000845968849698107 0 0 0 0.00261240295149908 0 0 0.00393513098913039 0 0 0 0.00166411312020543 0 0 0.00187950028489793 0.0413056657909721 0.0106836295262775 0.153066176328334 0.00768585757049651 0 0.0040716883690126 0.00377540126907479 0.00203573978674165 0 0 0 0 0.0240634934871547 0.0177854329644497 0.00379717684583978 0 0 0.00137544760291664 0.0018121994013339 0.0130924765280148
0 0 0 0 0 0 0 0 0 0 0 0 0 0 0 0 0 0 0 0 0 0 0 0 0 0 0 0 0 0 0 0 0 0 0 0.0181127622685038 0 0 0 0 0 0.00241257398067668 0 0 0 0 0 0 0 0 0 0 0.0123755750505209 0 0 0 0 0 0 0 0 0 0 0 0 0 0 0 0 0 0 0 0 0 0 0 0 0 0 0 0 0 0.0218873354858817 0.0224560232911342 0.0376759743903867 0 0.00169953778533008 0 0 0 0 0 0 0 0 0 0.00620062063913179 0 0 0 0 0 0 0 0 0 0 0 0 0 0 0 0 0 0 0 0 0 0 0 0 0 0 0 0 0 0.00338958224392648 0 0 0 0 0 0 0 0 0 0 0 0 0 0 0 0 0 0 0 0 0 0 0 0 0 0 0 0 0 0 0 0 0 0 0 0 0 0 0 0 0 0 0.0140620413687449 0 0.0216075269812422 0 0 0 0 0 0 0 0 0 0 0 0 0 0 0 0.023466174126887 0 0.00772185218841401 0 0.0520851035514427 0 0 0 0 0 0.35010981767541 0 0 0 0 0 0 0 0 0 0 0 0 0 0 0 0 0 0 0 0 0 0 0 0 0 0 0 0 0 0 0 0 0 0 0 0 0 0 0 0 0 0 0 0.239864729576566 0.133059084947565 0 0 0 0 0 0 0 0 0 0 0 0 0 0 0.00530923627591078 0 0 0 0 0 0 0 0 0 0 0 0 0 0 0 0 0 0 0 0 0 0 0 0 0 0.0161945408600723 0 0 0 0 0 0 0 0 0 0 0 0 0 0 0 0.00213065002499058 0 0 0 0 0 0 0 0 0 0 0 0 0 0 0 0.0081792572872612 0 0
0 0 0 0 0 0 0 0 0 0 0 0 0 0 0 0 0 0 0 0 0 0 0 0 0 0 0 0 0 0 0 0 0 0 0 0 0 0 0 0 0 0 0 0 0 0 0 0 0 0 0 0.00846756536446788 0 0 0 0 0 0 0 0 0 0 0 0 0 0 0 0 0 0 0 0 0 0 0 0.00543071443914202 0 0 0 0 0 0 0 0 0 0 0 0 0 0 0 0 0 0 0 0 0 0 0 0 0 0 0 0 0 0 0 0 0 0 0 0 0 0 0 0 0 0 0 0 0 0 0 0 0 0 0 0 0 0 0 0 0 0 0 0 0 0 0 0 0 0 0 0 0 0 0 0 0 0 0 0 0 0 0 0 0 0 0 0 0 0 0 0 0 0 0 0 0 0 0 0 0 0 0 0 0 0 0 0 0 0 0 0 0 0 0 0 0 0 0 0.0224875032917161 0 0 0 0 0 0 0 0 0 0.012462860018748 0 0 0 0 0 0 0 0 0 0 0 0.0407360204296697 0 0 0 0 0 0 0 0 0 0 0.224396477041204 0 0 0 0 0 0.0270172265991529 0 0 0 0 0 0 0 0 0 0.0336998314798351 0 0 0 0 0 0 0 0 0 0 0 0 0 0 0 0 0 0 0 0 0 0 0 0 0 0 0 0 0 0 0 0 0 0 0 0 0 0 0 0 0 0 0 0.145615686767825 0 0 0 0 0 0 0 0.297024961947367 0.0896973503530563 0.0929638022678159 0 0 0 0 0 0 0 0 0 0 0 0 0 0 0 0 0 0 0 0 0 0 0
0 0 0 0 0 0 0 0 0 0 0 0 0 0 0 0 0 0 0 0 0 0 0 0 0 0 0 0 0 0 0 0 0 0 0 0 0 0 0 0 0 0 0 0 0 0 0 0 0 0 0 0 0.0292153938010388 0 0 0 0 0 0 0 0 0 0 0 0 0 0 0 0 0 0 0 0 0 0 0 0 0 0 0 0 0 0.0129313881685583 0.023036132289121 0 0 0 0 0 0 0 0 0 0 0 0 0.0138608727827173 0 0 0 0 0 0 0 0 0 0 0 0 0 0 0 0 0 0 0 0 0 0 0 0 0 0 0 0 0 0 0 0 0 0 0 0 0 0 0 0 0 0 0 0 0 0 0 0 0 0 0 0 0 0 0 0 0 0 0 0 0 0 0 0 0 0 0 0 0 0 0 0 0 0 0 0 0 0 0 0 0 0 0 0 0 0 0 0 0 0 0 0 0 0 0 0 0 0 0 0 0 0 0 0 0 0 0 0 0 0 0 0 0 0 0 0 0 0 0 0 0 0 0 0 0 0 0 0 0 0 0 0 0 0 0 0 0 0 0 0 0 0 0 0 0.525655862155039 0.0256618478838944 0 0.0144614340178494 0 0 0 0.0102168091037527 0.0171066206883412 0 0 0 0 0 0 0 0 0 0 0 0 0 0 0 0 0 0 0 0 0 0 0 0 0 0 0 0 0 0 0 0 0 0 0 0 0 0 0 0 0 0 0 0 0.247322686676334 0 0 0 0 0 0 0 0 0 0 0 0 0 0 0 0.0132057010402809 0.00798879842554742 0 0 0.0124770570259881 0.0468593959415378 0 0
0 0 0 0 0 0 0 0 0 0 0 0 0 0 0 0 0 0 0 0 0 0 0 0 0 0 0 0 0 0 0 0 0 0 0 0 0 0 0 0 0 0 0 0 0 0 0 0 0 0 0 0.0703699552186685 0 0 0 0 0 0 0 0 0 0 0 0 0 0 0 0 0 0 0 0 0 0 0 0 0 0 0 0 0 0 0 0 0 0 0 0 0 0 0 0 0 0 0 0 0 0 0 0 0 0 0 0 0 0 0 0 0 0 0 0 0 0 0 0 0 0 0 0 0 0 0 0 0 0 0 0 0 0 0 0 0 0 0 0 0 0 0 0 0 0 0 0 0 0 0 0 0 0 0 0 0 0 0 0 0 0 0 0 0 0 0 0 0 0 0 0 0 0 0 0 0 0 0 0 0 0 0 0 0 0 0 0 0 0 0 0 0 0 0 0 0 0 0 0 0 0 0 0 0 0 0 0 0 0 0 0 0 0 0 0 0 0 0 0 0 0 0 0 0 0 0 0 0.351123632090148 0 0 0 0 0 0 0 0 0 0 0 0 0 0.357609355230667 0 0 0 0 0 0 0 0 0 0 0 0 0 0 0 0 0 0 0 0 0 0 0 0 0 0 0 0 0 0 0 0 0 0 0 0 0 0 0 0 0 0 0 0 0 0 0 0 0 0 0 0 0 0 0 0.220897057460517 0 0 0 0 0 0 0 0 0 0 0 0 0 0 0 0 0 0 0 0 0 0 0
0 0 0 0 0 0 0 0 0 0 0 0 0 0 0 0 0 0 0 0 0 0 0 0 0 0 0 0 0 0 0 0 0 0 0 0.0214075296627452 0 0 0 0 0 0 0 0 0 0 0 0 0 0 0 0 0.0341599155621547 0 0 0 0 0 0 0 0 0 0 0 0 0 0 0 0 0 0 0 0 0 0 0 0 0 0 0 0 0 0.0282539238658168 0.0505350135965261 0.0216971971574679 0 0.00378894069265441 0 0 0 0 0 0 0 0 0 0.0180094579173327 0 0 0 0 0 0 0 0 0 0 0 0 0 0 0 0 0 0 0 0 0 0 0 0 0 0 0 0 0 0 0 0 0 0 0 0 0 0 0 0 0 0 0 0 0 0 0 0 0 0 0 0 0 0 0 0 0 0 0 0 0 0 0 0 0 0 0 0 0 0 0 0 0 0 0 0 0 0 0 0 0 0 0 0 0 0 0 0 0 0 0 0 0 0 0 0 0 0 0 0 0.177576143557203 0 0 0 0 0 0 0 0 0 0 0 0 0 0 0 0 0 0 0 0 0 0 0 0 0 0 0 0 0 0 0 0 0 0 0 0 0.002077455384999 0 0 0.226562051987461 0 0.134408388965308 0 0 0.182722878846303 0 0 0 0 0 0 0 0 0 0 0 0 0 0 0 0 0 0 0 0 0 0 0 0 0 0 0 0 0 0 0 0 0 0 0 0 0 0 0 0 0 0 0 0 0 0 0 0 0 0 0 0.0671093741071325 0 0 0 0 0.00409842631675302 0 0 0 0 0 0 0 0 0 0 0.00301846985637975 0 0 0 0 0.0245748325237632 0 0
0 0 0 0 0 0 0 0 0 0 0 0 0 0 0 0 0 0 0 0 0 0 0 0 0 0 0 0 0 0 0 0 0 0 0 0 0 0 0 0 0 0 0 0 0 0 0 0 0 0 0 0 0.00423002711067831 0 0 0 0 0 0 0 0 0 0 0 0 0 0 0 0 0 0 0 0 0 0 0 0 0 0 0 0 0 0.00731157533663512 0.0415624652944032 0.00974103511158025 0 0 0 0 0.00266004219078073 0 0 0 0 0 0 0.00601601942729418 0 0 0 0 0 0 0 0 0 0 0 0 0 0 0 0 0 0 0 0 0 0 0 0 0 0 0 0 0 0 0 0 0 0 0 0 0 0 0 0 0 0 0 0 0 0 0 0 0 0 0 0 0 0 0 0 0 0 0 0 0 0 0 0 0 0 0 0 0 0 0 0 0 0 0 0 0 0 0 0 0 0 0 0 0 0 0 0 0 0 0 0 0 0 0 0 0 0 0 0 0.430340451547108 0 0 0 0 0 0 0 0 0 0 0 0.00269039590663144 0 0 0 0 0 0 0 0 0 0 0 0 0 0 0 0 0 0 0 0 0 0 0 0 0 0 0 0.181212180608154 0 0.00946095260947386 0 0.263460193397393 0 0 0 0 0 0 0.00357799346755971 0 0 0 0 0 0.00169183725573668 0 0 0 0 0 0 0 0 0 0 0 0 0 0 0 0 0 0 0 0 0 0 0 0 0 0 0 0 0 0 0 0 0 0 0 0 0 0 0 0.031876902729148 0 0 0 0 0 0 0 0 0 0 0 0 0 0 0 0 0 0 0 0 0.00416792800742364 0 0
0 0 0 0 0 0 0 0 0 0 0 0 0 0 0 0 0 0 0 0 0 0 0 0 0 0 0 0 0 0 0 0 0 0 0 0 0 0 0 0 0 0 0 0 0 0 0 0 0 0 0 0 0 0 0 0 0 0 0 0 0 0 0 0 0 0 0 0 0 0 0 0 0 0 0 0 0 0 0 0 0 0 0 0 0 0 0 0 0 0 0 0 0 0 0 0 0 0 0 0 0 0 0 0 0 0 0 0 0 0 0 0 0 0 0 0 0 0 0 0 0 0 0 0 0 0 0 0 0 0 0 0 0 0 0 0 0 0 0 0 0 0 0 0 0 0 0 0 0 0 0 0 0 0 0 0 0 0 0 0 0 0 0 0 0 0 0 0 0 0 0 0 0 0 0 0 0 0 0 0 0 0 0 0 0 0 0 0 0 0 0 0 0 0 0.0224261255895468 0 0.043056979963545 0 0.2092720901712 0 0 0 0 0 0 0 0 0 0 0 0 0 0 0 0 0 0 0.0571040348425188 0 0 0 0 0.105258256508731 0 0 0 0 0 0 0 0 0 0 0 0 0 0 0 0 0 0 0 0 0 0.164551127968624 0.0174787618514888 0 0 0.00859031383077574 0.0881482853850366 0.160291388596362 0 0 0 0.0251127592152269 0 0 0 0 0 0 0 0 0 0 0 0 0 0 0 0 0 0 0 0 0 0 0 0 0 0 0 0 0 0 0 0 0 0 0.0928478701453251 0 0 0 0 0 0 0 0 0 0.00586200593161937 0 0 0 0 0 0 0 0 0 0 0 0 0 0 0 0 0 0
0 0 0 0 0 0 0 0 0 0 0 0 0 0 0 0 0 0 0 0 0 0 0 0 0 0 0 0 0 0 0 0 0 0 0 0 0 0 0 0 0 0 0 0 0 0 0 0 0 0 0 0 0 0 0 0 0.00390939456548207 0 0 0 0 0 0 0 0 0 0 0 0 0 0 0.00347728316856572 0 0 0 0 0 0 0 0 0 0 0 0 0 0 0 0 0 0 0 0 0 0 0 0 0 0 0 0 0 0 0 0 0 0 0 0 0 0 0 0 0 0 0 0 0 0 0 0 0 0 0 0 0 0 0 0 0 0 0 0 0 0 0 0 0 0 0 0 0 0 0 0 0 0 0 0 0 0 0 0 0 0 0 0 0 0 0 0 0.00740827912569047 0 0 0 0 0 0 0 0 0 0 0 0 0 0 0 0 0 0 0 0 0 0 0 0 0 0 0 0 0 0 0 0 0 0.0137088680109858 0 0 0 0.190205520967293 0 0 0 0 0 0 0 0 0 0 0 0 0 0 0 0 0 0 0 0 0 0 0 0.016613686249814 0 0 0 0 0 0 0 0 0 0 0 0 0 0 0 0 0.00438520536896187 0 0 0 0.0916278144418094 0 0.174399563341225 0 0 0.0167472367823688 0.289194039154916 0.0637224739491728 0 0.00853195134213629 0 0.0238837614659167 0 0 0 0 0 0 0 0 0 0 0 0 0 0 0 0 0 0 0 0 0 0 0 0 0 0 0 0 0 0 0 0 0 0 0.00643965212576247 0.0078077451569777 0 0 0 0 0 0.0335544383804769 0 0 0.00494623992337767 0 0 0 0 0 0 0.00229097595131456 0 0.0114157783738825 0 0.0035430650379291 0.0117692040550017 0 0 0.0104178230609395 0 0 0
0 0 0 0 0 0 0 0 0 0 0 0 0 0 0 0 0 0 0 0 0 0 0 0 0 0 0 0 0 0 0 0 0 0 0 0 0 0 0 0 0 0 0 0 0 0 0 0 0 0 0 0 0 0 0 0.00153917527773859 0.00778094950500562 0 0 0 0 0 0 0 0 0 0 0.0029614709597835 0 0 0 0.0129101444225513 0 0 0 0 0 0 0 0 0 0 0 0 0 0 0 0 0 0 0 0 0 0 0 0 0 0 0 0 0 0 0 0 0 0 0 0 0 0 0 0 0 0 0 0 0 0 0 0 0 0 0 0 0 0 0 0 0 0 0 0 0 0 0 0 0 0 0 0 0 0 0 0 0 0 0 0 0 0 0 0 0 0 0 0 0 0 0 0.0043191926975412 0.0154118624889117 0 0 0 0 0 0.0144116889691941 0 0 0 0 0 0 0 0 0 0 0.0161371970080843 0.0858170479527253 0 0 0 0 0 0 0 0 0 0 0 0 0 0 0 0.00226749430224582 0 0 0 0.0775658180495596 0 0 0 0 0 0 0 0.0821179624249695 0 0 0.00403219775934956 0 0 0 0 0 0 0 0 0 0 0 0 0 0 0 0 0 0 0 0 0 0 0 0 0.00495933576001073 0 0 0 0 0 0 0 0 0.00915189260033089 0.163990684645818 0 0 0 0.0334811642186664 0.105816831124753 0 0 0 0 0.00211469703566224 0 0 0 0.00291809290947883 0.00631407628561467 0 0 0 0 0 0 0 0 0.00215005629169538 0 0 0 0 0 0 0 0 0 0 0 0 0 0 0 0 0 0 0.00550857081769476 0.00375548853595734 0.0179795748376279 0.0379127841070291 0 0 0 0.00508927088015169 0.00829075395423262 0.0564667676866198 0.00389831522344503 0 0.0519183739133128 0 0.00502187420505924 0 0 0.00191033297974055 0.0106200290566007 0.00251477925532322 0.00626840739438382 0.00265448921395229 0 0.015312430796072 0.0326815484028092 0 0.0437640669813631 0.0154393987773654 0.012407552457822 0.00241615783374674 0
0 0 0 0 0 0 0 0 0 0 0 0 0 0 0 0 0 0 0 0 0 0 0 0 0 0 0 0 0 0 0 0 0 0 0 0 0 0 0 0 0 0 0 0 0 0 0 0 0 0 0 0 0 0 0 0 0 0 0 0 0 0 0 0 0 0 0 0 0 0 0 0 0 0 0 0 0 0 0 0 0 0 0 0 0 0 0 0 0 0 0 0.00292113727068555 0.00232740570809913 0 0 0 0 0 0 0 0 0 0.00229395479201479 0.00146193722063999 0 0 0 0 0 0 0 0 0 0 0 0 0 0 0 0 0 0 0 0 0 0 0 0 0 0 0 0 0 0 0 0 0 0 0 0 0 0 0 0 0 0 0 0 0 0 0 0 0 0 0 0 0 0 0.0023408866480238 0 0 0 0 0 0 0 0 0 0 0 0 0 0 0 0 0 0 0 0.00487151351579909 0 0 0 0 0 0 0 0 0.0151201263958832 0.0120911571347421 0 0 0.00369268248457816 0 0 0 0 0 0 0 0 0 0.00482230951049535 0 0 0 0 0 0 0 0 0 0 0 0 0 0 0 0 0 0 0 0 0 0 0 0 0 0 0 0 0 0 0 0 0.0122393691122836 0.152424535563092 0.0988244974161138 0 0 0 0 0 0 0 0 0 0 0.109760996104478 0 0 0 0.0330157936068633 0.00864222133049492 0.0153657201771279 0 0.165460747836544 0.0462740793454813 0.0592268770906819 0.0510908171061349 0.0177613547171462 0 0 0 0 0 0 0 0 0 0 0 0 0 0 0 0 0 0 0 0 0 0 0 0 0 0 0 0.00284012357142789 0 0 0.00416613275752832 0 0 0 0.0025667208713048 0 0 0 0.00540782596105848 0.00667701051646152 0.112078902890319 0 0 0 0 0 0 0 0 0 0.0272194801332025 0.00417825871565834 0.00321956576292412 0 0 0 0 0.00961585873271177
0 0 0 0 0 0 0 0 0 0 0 0 0 0 0 0 0 0 0 0 0 0 0 0 0 0 0 0 0 0 0 0 0 0 0 0 0 0 0 0 0 0 0 0 0 0 0 0 0 0 0 0 0 0 0 0 0 0 0 0 0 0 0 0 0 0 0 0 0 0 0 0 0 0 0 0 0 0 0 0 0 0 0 0 0 0 0 0 0 0 0 0 0 0 0 0 0 0 0 0 0 0 0.00132103774630298 0 0 0 0 0 0 0 0 0 0 0 0 0 0 0 0 0 0 0 0 0 0 0 0 0 0 0 0 0 0 0 0 0 0 0 0 0 0 0 0 0 0 0 0 0 0 0 0 0 0 0 0 0 0 0 0 0 0 0 0 0 0 0 0 0 0 0 0 0 0 0 0 0 0 0 0.0384734093957824 0 0 0 0 0 0 0 0 0 0 0 0 0 0 0 0 0 0 0 0 0 0 0 0 0 0 0 0 0 0 0 0 0 0 0 0 0 0 0 0 0 0 0 0 0 0 0 0 0 0 0 0 0 0 0 0.0690921245411658 0.0511702724495194 0.0254436452240084 0 0 0 0 0 0 0 0 0 0.0926801434839893 0 0.0148815492654266 0 0 0.190614327135692 0.0442604561862339 0.0581000850717653 0.00703205218469965 0.171176641867227 0.0322039040815086 0.00634526084725049 0.0371677603961159 0.0511712830515252 0 0 0 0 0 0 0 0 0 0 0 0 0 0 0 0 0 0 0 0 0 0 0 0 0 0 0 0 0 0.00267968362187037 0 0 0 0 0.022902359378264 0 0 0.00261177679605649 0 0.00551410486056746 0.0233074486084303 0.00263990070299025 0 0 0.00213485061527439 0 0 0.00376485899806247 0.0129080149739538 0 0.00922680853185646 0.009910720698174 0.00522586559871359 0.00603965368757374 0 0 0 0
0 0 0 0 0 0 0 0 0 0 0 0 0 0 0 0 0 0 0 0 0 0 0 0 0 0 0 0 0 0 0 0 0 0 0 0 0 0 0 0 0 0 0 0 0 0 0 0 0 0 0 0 0 0 0 0 0.00291584243273024 0 0 0 0 0 0 0 0 0 0 0 0 0 0 0.00333510579845444 0 0 0 0 0 0 0 0 0 0 0 0 0 0 0 0 0 0 0 0 0 0 0 0 0 0 0 0 0 0 0 0 0 0 0 0 0 0 0 0 0 0 0 0 0 0 0 0 0 0 0 0 0 0 0 0 0 0 0 0 0 0 0 0 0 0 0 0 0 0 0 0 0 0 0 0 0 0 0 0 0 0 0 0 0 0 0 0.00268413428427843 0 0 0 0 0 0 0 0 0 0 0 0 0 0 0 0 0 0 0.00472068669199769 0 0 0 0 0 0 0 0 0 0 0 0 0 0 0 0.00546320978894965 0 0.00520555711713357 0 0.0192650844903656 0 0 0 0 0 0 0 0 0 0 0 0 0 0 0 0 0 0 0 0 0 0 0 0.00424529677867425 0 0.00143014828407137 0 0 0 0.00115656238364597 0.00109266077341146 0 0 0 0 0.0182906493701843 0.01172739313622 0.00123905003031371 0 0 0.00235892960127207 0 0 0.00224074431818357 0.00364213985929977 0.0127515883787735 0.0271111468752051 0 0.0176832872551491 0 0.0409397354211237 0.00494592547835357 0.0277713164271607 0.217515625886933 0.00956023527330759 0.0368979912603435 0 0.00790663587115475 0 0.0340890416303595 0.0734014894208155 0 0 0 0 0 0 0 0 0 0 0 0 0 0 0 0 0 0 0 0 0 0 0 0 0 0 0 0 0 0.0238419828841382 0.0139791954774367 0.00104384174505982 0 0 0.00633442186011549 0 0.0178656824897147 0.00667757502091237 0.00803442367659451 0.0386475877510578 0.0158402082838209 0.0184537142241531 0 0 0.00463531303884044 0.00414712703450395 0.00345955903453196 0.010977534146594 0.0145564863645489 0 0.049184698032412 0.0583353127949844 0.0208111237492611 0.0208065560692435 0.0380502127596114 0.018557966602544 0.00417226264205499 0
0 0 0 0 0 0 0 0 0 0 0 0 0 0 0 0 0 0 0 0 0 0 0 0 0 0 0 0 0 0 0 0 0 0 0 0 0 0 0 0 0 0 0 0 0 0 0 0 0 0 0 0 0 0 0 0 0 0 0 0 0 0 0 0 0 0 0 0 0 0 0 0 0 0 0 0 0 0 0 0 0 0 0 0 0 0 0 0 0 0 0 0 0 0 0 0 0 0 0 0 0 0 0 0 0 0 0 0 0 0 0 0 0 0 0 0 0 0 0 0 0 0 0 0 0 0 0 0 0 0 0 0 0 0 0 0 0 0 0 0 0 0 0 0 0 0 0 0 0 0 0 0 0 0 0 0 0 0 0 0 0 0 0 0 0 0 0 0 0 0 0 0 0 0 0 0 0 0 0 0 0 0 0 0 0 0 0 0 0 0 0 0 0 0 0 0 0.00512307709860309 0 0.0195427194422749 0 0 0 0 0 0 0 0 0 0 0 0 0 0 0 0 0 0 0 0 0 0 0 0.0238920764603102 0 0 0 0 0 0 0 0 0 0 0 0 0 0 0 0 0.00383488371119581 0 0 0 0.0362868884403678 0.21379558550376 0.0831936851717884 0 0 0.0397496495020723 0 0.108960914169998 0 0.0790592510347376 0.0177005650916605 0.104697462394779 0 0 0 0.00647717213121993 0.02028133362221 0 0 0 0 0 0 0 0 0 0 0 0 0 0 0 0 0 0 0 0 0 0 0 0 0 0 0 0 0 0 0 0 0 0 0.00654319848534252 0 0 0 0 0.00255118979731083 0 0.00310320996637052 0 0 0 0.00356029859109805 0 0.00854718237998766 0.180137244859757 0 0.00575439139758185 0.00897154933092589 0.00999267433504164 0.00295742997687917 0.00528636710472688 0 0 0
0 0 0 0 0 0 0 0 0 0 0 0 0 0 0 0 0 0 0 0 0 0 0 0 0 0 0 0 0 0 0 0 0 0 0 0 0 0 0 0 0 0 0 0 0 0 0 0 0 0 0 0 0 0 0 0 0 0 0 0 0 0 0 0 0 0 0 0 0 0 0 0 0 0 0 0 0 0 0 0 0 0 0 0 0 0 0 0 0 0 0 0 0 0 0 0 0 0 0 0 0 0 0 0 0 0 0 0 0 0 0 0 0 0 0 0 0 0 0 0 0 0 0 0 0 0 0 0 0 0 0 0 0 0 0 0 0 0 0 0 0 0 0 0 0 0 0 0 0 0 0 0 0 0 0 0 0 0 0 0 0 0 0 0 0 0 0 0 0 0 0 0 0 0 0 0 0 0 0 0 0 0 0 0 0 0 0 0 0 0 0 0 0 0 0 0 0.00533303435120334 0 0.0166079966100688 0 0 0 0 0 0 0 0 0 0 0 0 0 0 0 0 0 0 0 0 0 0 0 0.084949647120257 0 0 0 0 0 0 0 0 0 0 0 0 0 0 0 0 0 0 0 0 0.0988709975204003 0.070587026753749 0 0 0 0.0071954623399828 0.163265191630285 0 0.0079561729632316 0.0390187650397569 0 0.140802947802382 0 0 0 0 0.0294708584344216 0 0 0 0 0 0 0 0 0 0 0 0 0 0 0 0 0 0 0 0 0 0 0 0 0 0 0 0 0 0.0104994113789316 0 0 0 0 0 0 0 0 0 0 0 0 0 0 0 0 0 0 0.308396333238086 0 0.00637144243127531 0 0 0.0106747123859688 0 0 0 0
0 0 0 0 0 0 0 0 0 0 0 0 0 0 0 0 0 0 0 0 0 0 0 0 0 0 0 0 0 0 0 0 0 0 0 0 0 0 0 0 0 0 0 0 0 0 0 0 0 0 0 0 0 0 0 0 0 0 0 0 0 0 0 0 0 0 0 0 0 0 0 0 0 0 0 0 0 0 0 0 0 0 0 0 0 0 0 0 0 0 0 0 0 0 0 0 0 0 0 0 0 0 0 0 0 0 0 0 0 0 0 0 0 0 0 0 0 0 0 0 0 0 0 0 0 0 0 0 0 0 0 0 0 0 0 0 0 0 0 0 0 0 0 0 0 0 0 0 0 0 0 0 0 0 0 0 0 0 0 0 0 0 0 0 0 0 0 0 0 0 0 0 0 0 0 0 0 0 0.0131291907506922 0 0 0 0 0 0 0 0 0 0 0 0 0 0 0 0 0 0.00330369867339996 0 0 0 0 0 0 0 0 0 0 0 0 0 0 0 0 0 0 0 0 0 0 0 0 0 0 0 0 0 0 0 0 0.00689511634145224 0 0 0 0 0.0162508675912136 0.0318530816167527 0.00969793893878983 0 0 0 0 0 0 0 0 0 0.0337977523112241 0.231090962019098 0.0283340745048067 0 0.00557963313325424 0 0.209028808128141 0.0659712384794405 0.0461706405018081 0.0443810238412051 0.0109709408437083 0.00578005566087047 0.0305508516652355 0.0296367974458734 0 0 0 0 0 0 0 0 0 0 0 0 0 0 0 0 0 0 0 0 0 0 0 0 0 0 0 0 0 0.00301066342190702 0 0.00155903439468447 0 0 0.0114101871236161 0 0 0.00245313315859091 0.00440130908791771 0.0115808046607578 0.0213767468280029 0.00659631913976898 0 0 0 0.00258762394690994 0 0.00754383520952221 0.0357152408077169 0 0.0172082204111719 0.0275934209419755 0.00547585037120909 0.00613855743365161 0.00854463290143814 0.00438174771419363 0 0
0 0 0 0 0 0 0 0 0 0 0 0 0 0 0 0 0 0 0 0 0 0 0 0 0 0 0 0 0 0 0 0 0 0 0 0 0 0 0 0 0 0 0 0 0 0 0 0 0 0 0 0 0 0 0 0 0.000892833980862878 0 0 0 0 0 0 0 0 0 0 0 0 0 0 0 0 0 0 0 0 0 0 0 0 0 0 0 0 0 0 0 0 0 0 0 0 0 0 0 0 0 0 0 0 0 0 0 0 0 0 0 0 0 0 0 0 0 0 0 0 0 0 0 0 0 0 0 0 0 0 0 0 0 0 0 0 0 0 0 0 0 0 0 0 0 0 0 0 0 0 0 0 0 0 0 0 0 0 0 0 0 0 0 0 0 0 0 0 0 0 0 0 0 0 0 0 0 0 0 0 0.00114271555236652 0.00708247128816414 0 0.00138895868799952 0 0 0.00463290161962612 0 0 0 0 0 0 0 0 0 0 0 0 0.0110157033057846 0 0 0 0 0 0 0 0 0 0 0 0 0 0 0 0 0 0.00110318115096142 0 0 0.00822535633496738 0.00101443331079215 0 0 0 0.0122782649965478 0 0.00621583537687633 0 0 0.000600340240239133 0.000703642047966226 0.010692764027811 0 0 0 0 0.00477296996183553 0.0131348676474743 0.00170741163292039 0 0 0 0 0 0 0 0.00250821912134661 0 0.00334791850269382 0.0203061093723534 0.083982044100371 0.0314383977065609 0.0103551969514218 0.0791023815925753 0 0.0736415802780082 0.102556821873122 0.00365038388009717 0.0153999165921649 0 0.0432685719442486 0.117398034363996 0 0 0 0 0 0 0 0 0 0 0 0 0 0 0 0 0 0 0 0 0 0 0 0 0 0 0 0 0 0 0 0.00166174956004901 0 0 0.00219757485249646 0 0 0.00235670547935677 0.00736980682623399 0.00835181439509258 0.0158580111143967 0.0124815578298261 0.00119472556060932 0 0.00166690163494964 0.00951458468510522 0.0015961822592274 0.0204592430146643 0.115186222212179 0.00724197429009348 0.0243172829906531 0.039640357234413 0.0300443911762648 0.00654052137686313 0.0119469759484165 0.00304187340789248 0.00190138760853971 0.00186992910052136
0 0 0 0 0 0 0 0 0 0 0 0 0 0 0 0 0 0 0 0 0 0 0 0 0 0 0 0 0 0 0 0 0 0 0 0 0 0 0 0 0 0 0 0 0 0 0 0 0 0 0 0 0 0 0 0 0 0 0 0 0 0 0 0 0 0 0 0 0 0 0 0 0 0 0 0 0 0 0 0 0 0 0 0 0 0 0 0 0 0 0 0 0 0 0 0 0 0 0 0 0 0 0 0 0 0 0 0 0 0 0 0 0 0 0 0 0 0 0 0 0 0 0 0 0 0 0 0 0 0 0 0 0 0 0 0 0 0 0 0 0 0 0 0 0 0 0 0 0 0 0 0 0 0 0 0 0 0 0 0 0 0 0 0 0 0 0 0 0 0 0 0 0 0 0 0 0 0.00277030825597173 0.0192629935353395 0 0.00435238403077522 0 0 0 0 0 0 0 0 0 0 0 0 0 0 0 0.00389665113040285 0 0 0 0 0 0 0 0 0 0 0 0 0 0 0 0 0 0 0 0 0 0 0 0 0 0 0 0 0 0 0 0 0 0 0 0 0 0.0133288931066894 0 0.00181118236519729 0 0 0 0 0 0 0 0 0 0.0156479261653511 0.0700715910456503 0.00970328830067751 0.0185033010342978 0 0.0656284923329181 0.19358757279158 0 0.0271813898407395 0.0107346328010426 0.00915989020119685 0 0.0678878807334886 0.219887930278641 0 0 0 0 0 0 0 0 0 0 0 0 0 0 0 0 0 0 0 0 0 0 0 0 0 0 0 0 0 0 0 0 0 0 0.00303580935266852 0 0 0 0.00648161795758603 0.00397068634868395 0.0130250401852944 0.0148878708080372 0 0 0 0.00884174699821674 0.00336545547797736 0.0186694161610775 0.0391894963360715 0 0.0281829727505441 0.0506827423589403 0.0481266474147524 0 0.00812418990019025 0 0 0
0 0 0 0 0 0 0 0 0 0 0 0 0 0 0 0 0 0 0 0 0 0 0 0 0 0 0 0 0 0 0 0 0 0 0 0 0 0 0 0 0 0 0 0 0 0 0 0 0 0 0 0 0 0 0 0 0.000764292782352623 0 0 0 0 0 0 0 0 0 0 0 0 0 0 0 0 0 0 0 0 0 0 0 0 0 0 0 0 0 0 0 0 0 0 0 0 0 0 0 0 0 0 0 0 0 0 0 0 0 0 0 0 0 0 0 0 0 0 0 0 0 0 0 0 0 0 0 0 0 0 0 0 0 0 0 0 0 0 0 0 0 0 0 0 0 0 0 0 0 0 0 0 0 0 0 0 0 0 0 0 0 0 0 0 0 0 0 0 0 0 0 0 0 0 0 0 0 0 0 0 0 0 0 0 0 0 0.0040666744610076 0 0 0 0 0 0 0 0 0 0 0 0 0.0105478182120339 0 0 0 0 0 0 0 0 0 0 0 0 0 0 0 0 0 0.000936216229306531 0 0 0.00838346204605795 0.000814559925928343 0 0 0 0.0212406716084468 0 0.00499113184701852 0 0 0.000766111176265603 0.000661253629835045 0.0112090627940809 0 0 0 0 0.00131751411891192 0 0 0 0 0 0 0 0.00103236079637381 0.0103743806865049 0.0177191958673316 0.00166845944369377 0 0.00814173756557644 0.0359519857400814 0.105067413912655 0.0943019710545232 0.0440933904193979 0.258814577201872 0.0260940483964343 0 0 0 0 0 0.0295918401167215 0 0 0 0 0 0 0 0 0 0 0 0 0 0 0 0 0 0 0 0 0 0 0 0 0 0 0 0 0 0 0 0.00168747522023242 0 0 0.00167084745080193 0 0 0.00119287886463121 0 0.00226936293359802 0 0.00154591087644305 0.0022581046333699 0 0 0.00959175440367841 0.00179208248285165 0.0267011745485515 0.200409919163213 0.0076053004446201 0.00330686234370781 0.0151129676744775 0.0159127739407986 0.0051906535193706 0.00367726365495106 0 0 0.00152453781229221
0 0 0 0 0 0 0 0 0 0 0 0 0 0 0 0 0 0 0 0 0 0 0 0 0 0 0 0 0 0 0 0 0 0 0 0 0 0 0 0 0 0 0 0 0 0 0 0 0 0 0 0 0 0 0 0 0 0 0 0 0 0 0 0 0 0 0 0 0 0 0 0 0 0 0 0 0 0 0 0 0 0 0 0 0 0 0 0 0 0 0 0 0 0 0 0 0 0 0 0 0 0 0 0 0 0 0 0 0 0 0 0 0 0 0 0 0 0 0 0 0 0 0 0 0 0 0 0 0 0 0 0 0 0 0 0 0 0 0 0 0 0 0 0 0 0 0 0 0 0 0 0 0 0 0 0 0 0 0 0 0 0 0 0 0 0 0 0 0 0 0 0 0 0 0 0 0 0 0.0173890878032917 0 0 0 0 0 0 0 0 0 0.00284767518870733 0 0 0 0 0 0 0 0 0 0 0 0 0 0 0 0 0 0 0 0 0 0 0 0 0 0 0 0 0 0 0 0 0 0 0 0 0 0 0 0 0 0 0 0 0 0.0291600486613807 0.084495652406882 0.0665766985422685 0 0 0 0 0 0 0 0 0 0.210092745522495 0.257407927558547 0 0 0 0.0550487310864994 0.0119647910494879 0.0133844151421226 0 0 0.0913307486697485 0.00548576680628316 0.0619905765854223 0.03317575522957 0 0 0 0 0 0 0 0 0 0 0 0 0 0 0 0 0 0 0 0 0 0 0 0 0 0 0 0 0 0 0 0 0 0 0.00690402902129288 0 0 0 0 0.00558961552060995 0.0213377016151643 0 0 0 0 0 0 0 0 0 0.0200219646992959 0 0.00579606889093093 0 0 0 0 0
0 0 0 0 0 0 0 0 0 0 0 0 0 0 0 0 0 0 0 0 0 0 0 0 0 0 0 0 0 0 0 0 0 0 0 0 0 0 0 0 0 0 0 0 0 0 0 0 0 0 0 0 0 0 0 0 0 0 0 0 0 0 0 0 0 0 0 0 0 0 0 0 0 0 0 0 0 0 0 0 0 0 0 0 0 0 0 0 0 0 0 0.00902823228387725 0.00764143010831106 0 0.0098428561046584 0 0 0 0 0 0 0 0 0 0 0 0 0 0 0 0 0 0 0 0 0 0 0 0 0 0 0 0 0 0 0 0 0 0 0 0 0 0 0 0 0 0 0 0 0 0 0 0 0 0 0 0 0 0 0 0 0 0 0 0 0 0 0 0 0 0 0 0 0 0 0 0 0 0 0 0 0 0 0 0 0 0 0 0.00748421442627089 0 0 0 0 0 0 0 0 0 0.0131613756609528 0 0 0 0 0 0 0 0 0 0 0 0 0 0 0 0 0 0 0 0 0 0 0 0 0 0 0 0 0 0 0 0 0 0 0 0 0 0 0 0 0 0 0 0 0 0.00750511100986699 0.0730645427409743 0.0363127830460275 0 0 0 0 0 0 0 0 0 0.125682715304795 0.103587567429905 0.0214030661192549 0 0 0.0291082142775738 0.107970880624896 0.0244300394098704 0 0.195361378913999 0 0.00515808614140419 0.0847320853474728 0.0461690971372129 0 0 0 0 0 0 0 0 0 0 0 0 0 0 0 0 0 0 0 0 0 0 0 0 0 0 0 0 0 0 0 0 0 0 0 0 0 0 0 0.0163247720007334 0.0471028741858434 0 0 0 0 0 0 0 0 0 0.0195992637555057 0 0 0.00932941397059331 0 0 0 0
0 0 0 0 0 0 0 0 0 0 0 0 0 0 0 0 0 0 0 0 0 0 0 0 0 0 0 0 0 0.000702266391206088 0.00143661780556883 0.000560731166276154 0 0.00370150679761918 0.00331773755290926 0 0 0 0 0 0 0 0 0 0 0 0 0 0 0 0 0 0 0 0.013161877410437 0 0 0 0 0 0 0 0 0 0 0 0 0 0 0 0 0 0 0 0 0 0 0 0 0 0 0 0 0 0 0 0 0 0 0 0 0 0 0 0 0 0 0 0 0 0.00256188745571159 0.0030694093378229 0 0 0 0 0 0 0 0 0 0 0 0 0 0 0 0 0 0 0 0 0 0 0 0 0 0 0 0 0 0 0 0 0 0 0 0 0 0.0486518082849389 0 0 0 0 0 0 0 0.00778744310563242 0 0.00324075516864366 0 0 0.00117936984286791 0.00852890155202093 0.0133537156142617 0 0 0 0 0 0 0 0 0 0 0 0 0 0 0.00287607846310513 0 0.0171785020528768 0 0 0 0 0 0 0 0 0 0 0 0.000772443983710253 0 0 0 0.0699285781453799 0.0180105695374824 0.0250079089967531 0 0.00712702689336539 0 0 0 0 0 0.00737481322911103 0 0 0 0.0102934373532705 0 0 0.00139873877173179 0 0 0 0 0 0 0 0 0 0 0 0 0 0 0 0 0 0 0 0.0015750260106678 0 0 0 0 0 0 0 0 0 0.000702112229041307 0.0742389637866514 0.0293156837558103 0.00263310925738424 0 0 0 0 0 0 0 0 0.0345552118081349 0.00438435334800178 0 0 0 0.00329428120316958 0 0 0 0.00252067000914794 0.00110801476667669 0 0.00567702315938191 0.00291476551928775 0 0 0 0 0 0 0 0 0 0 0 0 0 0 0 0 0 0 0 0 0 0 0 0.0159976052002149 0 0 0 0.00173294065303217 0 0 0.00267180507226161 0.000632604986659259 0 0 0 0 0 0.00383324144528404 0.058860142808676 0.0550379979960911 0.143423900091628 0 0 0.0595433253254267 0.0710715191369217 0 0 0 0 0 0 0 0 0.00109240640211931 0 0 0.0123641676886915 0.139597003426935
0 0 0 0 0 0 0 0 0 0 0 0 0 0 0 0 0 0 0 0 0 0 0 0 0 0 0 0 0 0 0 0 0 0 0 0 0 0 0 0 0 0 0 0 0 0 0 0 0 0 0 0 0 0 0 0 0 0 0 0 0 0 0 0 0 0 0 0 0 0 0 0 0 0 0 0 0 0 0 0 0 0 0 0 0 0 0 0 0.00187104363615416 0.00136031746267522 0.00136374317057115 0.00273888070878883 0.00297864592958694 0 0 0 0 0 0 0 0 0 0.00347175987824846 0.00460963680360933 0 0 0 0 0 0 0 0 0 0 0 0 0 0 0 0 0 0 0 0 0 0 0 0 0 0 0 0 0 0 0 0 0 0 0 0 0 0 0 0 0 0 0 0 0 0 0 0 0 0 0 0 0 0 0 0 0 0 0 0 0 0 0 0 0 0 0 0 0 0 0 0 0 0 0.00797189285194675 0 0 0 0 0 0 0 0 0 0.00292274590855048 0 0 0 0 0 0 0 0 0 0 0 0 0 0 0 0 0 0 0 0 0 0 0 0 0 0 0 0 0 0 0 0 0 0 0 0 0 0 0 0 0 0 0 0 0 0.00829842734969409 0.0177070615563712 0.0283631454718917 0 0 0 0 0 0 0 0 0.00212955199688156 0.0461995937042048 0.0398036631933441 0.0307225023619877 0.0060122767210377 0 0.0269868721360817 0.100999302954412 0.0602814501085326 0 0.0441473774752389 0.0282101525603714 0.00879875546834189 0 0.161921089908039 0 0 0 0 0 0 0 0 0 0 0 0 0 0 0 0 0 0 0 0 0 0 0 0 0 0 0 0 0 0 0 0 0 0 0 0 0 0.00204746042330562 0.0540072570057609 0.007206818013665 0.0587332927291412 0.0311776447454625 0 0 0.0020080612972444 0.00499856382844359 0 0 0 0 0.0913117777068028 0.0651350316295856 0.0166254662567645 0.00108508840622387 0.0161719714487215 0.00269724142717976 0.00406911976334074 0.00285531600179687
0 0 0 0 0 0 0 0 0 0 0 0 0 0 0 0 0 0 0 0 0 0 0 0 0 0 0 0 0 0 0 0 0 0 0 0 0 0 0 0 0 0 0 0 0 0 0 0 0 0 0 0 0 0 0 0 0 0 0 0 0 0 0 0 0 0 0 0 0 0 0 0 0 0 0 0 0 0 0 0 0 0 0 0 0 0 0 0 0 0 0 0 0 0 0 0 0 0 0 0 0 0 0.00125485654080263 0.00175310840259191 0 0 0 0 0 0 0 0 0 0 0 0 0 0 0 0 0 0 0 0 0 0 0 0 0 0 0 0 0 0 0 0 0 0 0 0 0 0 0 0 0 0 0 0 0 0 0 0 0 0 0 0 0 0 0 0 0 0 0 0 0 0 0 0 0 0 0 0 0 0 0 0 0 0 0.00993101141465894 0 0 0 0 0 0 0 0 0 0 0 0 0 0 0 0 0 0 0 0 0 0 0 0 0 0 0 0 0 0 0 0 0 0 0 0 0 0 0 0 0 0 0 0 0 0 0 0 0 0 0 0 0 0 0 0.00623719357889956 0 0.00671532646061368 0 0 0 0 0 0 0 0 0.00291768161223273 0.0101697513819955 0.0346993945291099 0.0418876125142736 0.0119203490395209 0.0115601211406203 0.0165767520770769 0.173518418442949 0.1236322495226 0.0173313561801661 0.0149602548777115 0.00973302551825128 0.00286050786327824 0.102527970052355 0 0 0 0 0 0 0 0 0 0 0 0 0 0 0 0 0 0 0 0 0 0 0 0 0 0 0 0 0 0 0 0 0 0 0 0 0 0 0.0043489539840246 0.0394398139140236 0.00340237150926075 0.0270230764497928 0.015150092422792 0 0 0.00260686761734763 0.0153006173629161 0.0018790471047265 0.00520613911710771 0.00954143314553559 0 0.0483667028988543 0.0838523125477373 0.126369581661207 0.00225050584149435 0.00968828922930791 0.00343229568182148 0.00195495836234249 0
0 0 0 0 0 0 0 0 0 0 0 0 0.0901015741360293 0 0 0 0 0 0 0 0 0 0 0 0 0 0 0 0 0 0 0 0 0 0 0 0 0 0 0 0 0 0 0 0 0 0 0 0 0 0 0 0 0 0 0 0 0 0 0 0 0 0 0 0 0 0 0 0 0 0 0 0 0 0 0 0 0 0 0 0 0 0 0 0 0 0 0 0 0 0 0 0 0 0 0 0 0 0 0 0 0 0 0 0 0 0 0 0 0 0 0 0 0 0 0 0 0 0 0 0 0 0 0 0 0 0 0 0 0 0 0 0 0 0 0 0 0 0 0 0 0 0 0 0 0 0 0 0 0 0 0 0 0 0 0 0 0 0 0 0 0 0 0 0 0 0 0 0 0 0 0 0 0 0 0 0.107090130794778 0 0 0 0 0 0 0 0 0 0 0 0 0 0 0 0 0 0 0 0 0 0 0 0 0 0.0411448131597835 0 0.0487226930340469 0 0 0.132178544877828 0 0 0 0 0 0 0 0 0 0 0 0 0 0 0 0 0 0 0 0 0 0 0 0 0 0 0 0 0 0 0 0 0 0 0 0 0 0 0 0 0 0 0 0 0 0 0 0 0 0 0 0 0 0 0 0 0 0 0 0 0 0 0 0.379102738967559 0 0 0 0 0 0 0 0 0 0 0 0.201659505029975 0 0 0 0 0 0 0 0 0 0 0 0 0 0 0 0 0 0 0 0 0 0 0 0 0 0 0 0 0 0 0 0 0 0
0 0 0 0 0 0 0 0 0 0 0 0 0 0 0 0 0 0 0 0 0 0 0 0 0 0 0 0 0 0 0 0 0 0 0 0 0 0 0 0 0 0 0 0 0 0 0 0 0 0 0 0 0 0 0 0 0 0 0 0 0 0 0 0 0 0 0 0 0 0 0 0 0 0 0 0 0 0 0 0 0 0 0 0 0 0 0 0 0 0 0 0 0 0 0 0 0 0 0 0 0 0 0 0 0 0 0 0 0 0 0 0 0 0 0 0 0 0 0 0 0 0 0 0 0 0 0 0 0 0 0 0 0 0 0 0 0 0 0 0 0 0 0 0 0 0 0 0 0 0 0 0 0 0 0 0 0 0 0 0 0 0 0 0 0 0 0 0 0 0 0 0 0 0 0 0 0 0 0 0 0 0 0 0 0 0 0 0 0 0 0 0 0 0 0 0 0 0 0 0 0 0 0 0 0 0 0 0 0 0 0 0 0 0 0 0 0 0 0 0 0 0 0 0 0 0 0 0 0 0 0 0 0 0 0 0 0 0 0 0 0 0 0 0 0 0 0 0 0 0 0 0 0 0 0 0 0 0 0 0 0 0 0 0.00247877254193911 0 0.237409816746499 0.324858449716413 0.146417113830879 0 0 0 0.0183096496842937 0 0 0.229079221519145 0 0.0414469759608306 0 0 0 0 0 0 0 0 0 0 0 0 0 0 0 0 0 0 0 0 0 0 0 0 0 0 0 0 0 0 0 0 0 0 0 0 0 0 0 0 0
0 0 0 0 0 0 0 0 0 0 0 0 0.031151007470884 0 0 0 0 0 0 0 0 0 0 0 0 0 0.0068046763885579 0 0 0 0 0 0 0 0 0 0 0 0 0 0 0 0 0 0 0 0 0 0 0 0 0 0 0 0 0 0 0 0 0 0 0 0 0 0 0 0 0 0 0 0 0 0 0 0 0 0 0 0 0 0 0 0 0 0 0 0 0 0 0 0 0 0 0 0 0 0 0 0 0 0 0 0 0 0 0.0313500919747649 0.0235602582479792 0 0.012170661106254 0 0 0 0 0 0 0.00537460402941122 0.0584544026676414 0.0472547731162308 0.00678667459917018 0.0906098015689222 0.00763183955548029 0 0 0 0 0 0 0 0 0 0 0 0 0 0 0 0 0 0 0 0 0 0 0 0 0 0 0 0 0 0 0 0 0 0 0 0 0 0 0 0 0 0 0 0 0 0 0.214341480864581 0 0 0 0 0 0.0313757509140141 0 0 0 0 0 0 0 0 0 0 0 0 0 0.00767109620722068 0 0 0 0 0 0 0 0 0 0 0 0 0 0 0 0 0 0 0 0.0443647359345187 0 0 0 0 0 0 0 0 0 0 0 0 0 0 0 0 0 0 0 0 0 0 0 0 0 0 0 0 0 0 0 0 0 0 0 0 0 0 0 0 0 0 0 0 0 0 0 0 0 0 0 0 0 0 0 0.163517425054508 0 0 0 0.13856572691842 0 0.0790149933814411 0 0 0 0 0 0 0 0 0 0 0 0 0 0 0 0 0 0 0 0 0 0 0 0 0 0 0 0 0 0 0 0 0 0 0 0 0 0 0 0 0 0 0 0 0 0 0 0
0 0 0 0 0 0 0 0 0 0 0 0 0.0662776028701791 0 0 0 0 0 0 0 0 0 0 0 0 0 0 0 0 0 0 0.00982735514529954 0 0 0.00482890555678639 0 0 0 0 0 0 0 0 0 0 0 0 0 0 0 0 0 0 0 0 0.00289395520073284 0 0 0 0 0 0 0 0 0 0 0 0 0 0 0 0 0 0 0 0 0 0 0 0 0 0 0 0 0 0 0 0 0 0 0 0 0 0 0 0 0 0 0 0 0 0 0 0 0 0 0 0 0 0 0 0 0 0 0.0354214524081547 0.002869031453207 0.0048246621646882 0.00319960805323952 0.0561475704971712 0.00873786667692454 0 0 0 0 0 0 0 0 0 0 0 0 0 0 0 0 0 0 0 0 0 0 0 0 0 0 0 0 0 0 0 0 0 0 0 0 0 0 0 0 0 0 0 0 0 0 0 0.466370001670243 0 0 0 0 0 0 0 0 0 0 0 0 0 0 0 0 0 0 0 0.00900729687591284 0 0 0 0 0 0 0 0 0 0 0 0 0 0 0 0 0.0026471434058355 0 0 0.0889009308978084 0 0 0 0 0 0 0 0 0 0 0 0 0 0 0 0 0 0 0 0 0 0 0 0 0 0 0 0 0 0 0 0 0 0 0 0 0 0 0 0 0 0 0 0 0 0 0 0 0 0 0 0 0 0.000714209743374532 0.110632040429377 0 0 0 0.00437493153423786 0.0983965118288245 0 0.0239289235880034 0 0 0 0 0 0 0 0 0 0 0 0 0 0 0 0 0 0 0 0 0 0 0 0 0 0 0 0 0 0 0 0 0 0 0 0 0 0 0 0 0 0 0 0 0 0 0 0
0 0 0 0 0 0 0 0 0 0 0 0 0 0 0 0 0 0 0 0 0 0 0 0 0 0 0.0471496604355741 0 0 0 0 0 0 0 0 0 0 0 0 0 0 0 0 0 0 0 0 0 0 0 0 0 0 0 0 0 0 0 0 0 0 0 0 0 0 0 0.0226918258720621 0 0 0 0 0 0 0 0 0 0 0 0 0 0 0 0 0 0 0 0 0 0 0 0 0 0 0 0 0 0 0 0 0 0 0 0 0 0 0 0 0 0.0219815793577335 0 0 0 0 0 0 0 0 0.0152536910687077 0 0.023795614372218 0.102166781736843 0 0 0 0 0 0 0 0 0 0 0 0 0 0 0 0 0 0 0 0 0 0 0 0 0 0 0 0 0 0 0 0 0 0 0 0 0 0 0 0 0 0 0 0 0 0 0.286656994862723 0.0158065740913282 0.120112551980409 0.072824670710126 0.0565540797928187 0 0.083995870712177 0 0 0 0 0 0 0 0 0 0 0 0 0 0 0 0.0351952166367544 0 0.0076894165355708 0 0 0 0 0 0 0 0 0 0 0 0 0 0 0 0.0326849974169459 0 0 0 0 0 0 0 0 0 0 0 0 0 0 0 0 0 0 0 0 0 0 0 0 0 0 0 0 0 0 0 0 0 0 0 0 0 0 0 0 0 0 0 0 0 0 0 0 0 0 0 0 0 0 0 0 0 0 0 0 0 0 0 0 0 0 0 0 0 0 0 0 0 0 0 0.0554404744180094 0 0 0 0 0 0 0 0 0 0 0 0 0 0 0 0 0 0 0 0 0 0 0 0 0 0 0 0 0 0 0 0 0 0
0 0 0 0 0 0 0 0 0 0 0 0 0 0 0 0 0 0 0 0 0 0 0 0 0 0 0 0 0 0 0 0 0 0 0 0 0 0 0 0 0 0 0 0 0 0 0 0 0 0 0 0 0 0 0 0 0 0 0 0 0 0 0 0 0 0 0 0 0 0 0 0 0 0 0 0 0 0 0 0 0 0 0 0 0 0 0 0 0 0 0 0 0 0 0 0 0 0 0 0 0 0 0 0 0 0 0 0 0 0 0 0 0 0 0 0 0 0 0 0.00388683117741399 0 0 0 0 0 0 0 0 0 0 0 0 0 0 0 0 0 0 0 0 0 0 0 0 0 0 0 0 0 0 0 0 0 0 0 0 0 0 0 0 0 0 0.00689245847416064 0 0.00586137849409858 0.00850178127430266 0 0.0246108667872289 0 0 0 0 0 0 0 0 0.00701267577312856 0 0 0 0 0 0 0 0 0 0 0 0 0 0 0 0 0 0 0 0 0 0 0 0 0 0 0 0.00363495410242502 0 0 0 0 0.029192304539168 0 0 0 0 0 0 0 0 0 0 0 0 0 0 0 0 0 0 0 0 0 0 0 0 0 0 0 0 0 0 0 0 0 0 0 0 0 0 0 0 0 0 0 0 0 0 0 0 0 0 0 0.079066645678934 0 0 0 0 0.141158125372367 0 0.0828970732074441 0 0 0 0.00986609874361763 0.0229982480438707 0.159706803681015 0 0.323907287948038 0 0 0 0.0363441062942418 0.0283698668177538 0.0198637062141471 0.0062287873766441 0 0 0 0 0 0 0 0 0 0 0 0 0 0 0 0 0 0 0 0 0 0 0 0 0 0 0 0 0 0 0 0 0 0
0 0 0 0 0 0 0 0 0 0 0 0 0 0 0 0 0 0 0 0 0 0 0 0 0 0 0 0 0 0 0 0 0 0 0 0 0 0 0 0 0 0 0 0 0 0 0 0 0 0 0 0 0 0 0 0 0 0 0 0 0 0 0 0 0 0 0 0 0 0 0 0 0 0 0 0 0 0 0 0 0 0 0 0 0 0 0 0 0 0 0 0 0 0 0 0 0 0 0 0 0 0 0 0 0 0 0.0149965237260117 0 0 0 0 0 0 0 0 0 0.00363055809518804 0.00918320488472961 0 0.00425595968157372 0 0 0 0 0 0 0 0 0 0 0 0 0 0 0 0 0 0 0 0 0 0 0 0 0 0 0 0 0 0 0 0 0 0 0 0 0 0 0 0 0 0 0 0 0 0 0 0.0497415387297704 0 0 0 0 0 0 0 0 0 0 0 0 0 0 0 0 0 0 0 0 0 0 0 0 0 0 0 0 0 0 0 0 0 0 0 0 0 0 0 0 0 0.0414885974570952 0 0 0 0 0 0 0 0 0 0 0 0 0 0 0 0 0 0 0 0 0 0 0 0 0 0 0 0 0 0 0 0 0 0 0 0 0 0 0 0 0 0 0 0 0 0 0 0 0 0 0 0.155201067663501 0 0.00725408606797541 0 0.202493821875841 0 0.279462319798338 0.047345811215744 0 0 0 0 0 0.0503764120080476 0 0.089645404115704 0 0 0 0.0449246946804794 0 0 0 0 0 0 0 0 0 0 0 0 0 0 0 0 0 0 0 0 0 0 0 0 0 0 0 0 0 0 0 0 0 0 0 0 0
0 0 0 0 0 0 0 0 0 0 0 0 0 0 0 0 0 0 0 0 0 0 0 0 0 0 0 0 0 0 0 0 0 0 0 0 0 0 0 0 0 0 0 0 0 0 0 0 0 0 0 0 0 0 0 0 0 0 0 0 0 0 0 0 0 0 0 0 0 0 0 0 0 0 0 0 0 0 0 0 0 0 0 0 0 0 0 0 0 0 0 0 0 0 0 0 0 0 0 0 0 0 0 0 0 0.00624503410584527 0.0296153442111084 0 0 0 0 0 0 0 0 0 0.0305718512119376 0.0514993594509398 0 0.0268655791693775 0 0 0 0 0 0 0 0 0 0 0 0 0 0 0 0 0 0 0 0 0 0 0 0 0 0 0 0 0 0 0 0 0 0 0 0 0 0 0 0 0 0 0 0 0 0 0 0 0 0 0 0 0 0 0 0 0 0 0 0 0 0 0 0 0 0 0 0 0 0 0 0 0 0 0 0 0 0 0 0 0 0 0 0 0 0 0 0 0 0 0 0 0 0 0 0 0 0 0 0 0 0 0 0 0 0 0 0 0 0 0 0 0 0 0 0 0 0 0 0 0 0 0 0 0 0 0 0 0 0 0 0 0 0 0 0 0 0 0 0 0 0.0841187616040492 0.186932425815545 0.196196672543901 0 0 0.336065361138251 0 0 0.0518896107490457 0 0 0 0 0 0 0 0 0 0 0 0 0 0 0 0 0 0 0 0 0 0 0 0 0 0 0 0 0 0 0 0 0 0 0 0 0 0 0 0 0 0 0 0 0 0 0 0
0 0 0 0 0 0 0 0 0 0 0 0 0 0 0 0 0 0 0 0 0 0 0 0 0 0 0.00592894226742467 0.014873051915865 0 0 0 0 0 0 0 0 0 0 0 0 0 0 0 0 0 0 0 0 0 0 0 0 0 0 0 0 0 0 0 0 0.00668784687765503 0 0 0 0 0 0 0 0 0 0 0 0 0 0 0 0 0 0 0 0 0 0 0 0 0 0 0 0 0 0 0 0 0 0 0 0 0 0 0 0 0 0 0 0 0 0 0 0.00623806934698373 0 0 0 0 0 0 0 0 0 0 0 0 0 0 0 0 0 0 0 0 0.00835016968945532 0 0 0 0 0 0 0 0 0 0 0 0 0 0 0 0 0 0 0 0 0 0 0 0 0 0 0 0 0 0 0 0 0 0 0 0 0 0 0 0 0 0 0 0 0 0 0 0 0.00967631388794576 0 0 0 0 0 0 0 0 0 0 0 0 0 0 0 0 0 0 0 0 0 0 0 0 0 0.0122889378391565 0 0 0 0 0.26179490610394 0.00918965301908619 0 0 0 0 0 0 0 0 0 0 0 0 0 0 0 0 0 0 0 0 0 0 0 0 0 0 0 0 0 0 0 0 0 0 0.00539493434642834 0 0 0 0 0 0 0 0 0 0 0 0 0 0 0 0 0 0 0 0.188944013494636 0.0752262833871097 0 0 0 0.0166278585623973 0 0 0.0250347209323985 0.0516341119230719 0 0.0499779788968811 0 0 0 0.203974090950371 0 0.0374289504453089 0.0107291661138851 0 0 0 0 0 0 0 0 0 0 0 0 0 0 0 0 0 0 0 0 0 0 0 0 0 0 0 0 0 0 0 0 0 0
0 0 0 0 0 0 0 0 0 0 0 0 0 0 0 0 0 0 0 0 0 0 0 0 0 0 0.00767624497996783 0.0666889197000319 0 0 0 0 0 0 0 0 0 0 0 0 0 0 0 0 0 0 0 0 0 0 0 0 0 0.0252218715056585 0 0 0 0 0 0.0457980662046896 0.0206439257946758 0 0.00907601669347953 0 0 0 0 0 0 0 0 0 0 0 0 0 0 0 0 0 0 0 0 0 0 0 0 0 0 0 0 0 0 0 0 0 0 0 0 0 0 0 0 0 0 0 0 0 0 0 0 0 0 0 0 0 0.0154591479118305 0 0 0.0200804900064281 0 0 0.0477719428220158 0 0 0 0 0 0 0.0153464746403116 0 0 0 0 0 0 0 0 0 0 0 0 0 0 0 0 0 0 0 0 0 0 0 0 0 0 0 0 0 0 0 0 0 0 0 0 0 0 0 0 0 0 0 0 0 0 0 0 0 0 0 0 0 0 0 0 0 0 0 0 0 0 0 0 0 0 0 0 0 0 0 0 0 0 0 0 0 0 0.052535517567955 0 0.0595896324076415 0 0 0 0 0 0 0 0 0 0 0 0 0 0 0 0 0 0 0 0 0 0 0 0 0 0 0 0 0 0 0 0 0 0 0 0 0 0 0 0 0 0 0 0 0 0 0 0 0 0 0 0.203347646489947 0.091019809534862 0 0 0 0.0989877009667468 0 0 0.220756592773758 0 0 0 0 0 0 0 0 0 0 0 0 0 0 0 0 0 0 0 0 0 0 0 0 0 0 0 0 0 0 0 0 0 0 0 0 0 0 0 0 0 0 0 0 0 0 0
0 0 0 0 0 0 0 0 0 0 0 0 0 0 0 0 0 0 0 0 0 0 0 0 0 0 0.0251506677177287 0.178444658257755 0 0 0 0 0 0 0 0 0 0 0 0 0 0 0 0 0 0 0 0 0 0 0 0 0 0.0232361955521412 0 0 0 0 0 0.0219564155434473 0.01565973598707 0 0 0 0 0 0 0 0 0 0 0 0 0 0 0 0 0 0 0 0 0 0 0 0 0 0 0 0 0 0 0 0 0 0 0 0 0 0 0 0 0 0 0 0 0 0 0 0 0 0 0 0 0 0 0 0 0 0 0 0 0 0.0248960833587606 0 0 0 0 0 0 0.0962905594932194 0 0 0 0 0 0 0 0 0 0 0 0 0 0 0 0 0 0 0 0 0 0 0 0 0 0 0 0 0 0 0 0 0 0 0 0 0 0 0.0605959677657874 0 0 0 0 0 0 0 0 0 0 0 0 0 0 0 0 0 0 0 0 0 0 0 0 0 0 0 0 0 0 0 0 0 0 0 0 0 0 0 0 0.164356352677479 0 0 0 0 0 0 0 0 0 0 0 0 0 0 0 0 0 0 0 0 0 0 0 0 0 0 0 0 0 0 0 0 0 0 0 0 0 0 0 0 0 0 0 0 0 0 0 0 0 0 0 0 0 0 0 0 0 0 0.0381955245389958 0.351217839107616 0 0 0 0 0 0 0 0 0 0 0 0 0 0 0 0 0 0 0 0 0 0 0 0 0 0 0 0 0 0 0 0 0 0 0 0 0 0 0 0 0 0 0 0 0 0 0 0
0 0 0 0 0 0 0 0 0 0 0 0 0 0 0 0 0 0 0 0 0 0 0 0 0 0 0 0 0 0 0 0 0 0 0 0 0 0 0 0 0 0 0 0 0 0 0 0 0 0 0 0 0 0 0 0 0 0 0 0 0 0 0 0 0 0 0 0 0 0 0 0 0 0 0 0 0 0 0 0 0 0 0 0 0 0 0 0 0 0 0 0 0 0 0 0 0 0 0 0 0 0 0 0 0 0 0 0 0 0 0 0 0 0 0 0 0 0 0 0 0 0 0 0 0 0 0 0 0 0 0 0 0 0 0 0 0 0 0 0 0 0 0 0 0 0 0 0 0 0 0 0 0 0 0 0 0 0 0 0 0 0 0 0 0 0 0 0 0 0 0 0 0 0 0 0 0.249325739837345 0 0 0 0 0 0 0 0 0 0 0 0 0 0 0 0 0 0 0 0 0 0 0 0 0 0.0229089305541664 0 0.0373661621850331 0 0 0 0 0 0 0 0 0 0 0 0 0 0 0 0 0 0 0 0 0 0 0 0 0 0 0 0 0 0 0 0 0 0 0 0 0 0 0 0 0 0 0 0 0 0 0 0 0 0 0 0 0 0 0 0.0969318047414918 0.0330552899526871 0 0 0 0 0 0 0 0 0 0 0.188615146785647 0.061069990002103 0.178657440923362 0 0 0 0.0686781235102212 0 0 0 0 0.0633913715079432 0 0 0 0 0 0 0 0 0 0 0 0 0 0 0 0 0 0 0 0 0 0 0 0 0 0 0 0 0 0 0 0 0 0
0 0 0 0 0 0 0 0 0 0 0 0 0.0039071794107442 0 0 0 0 0 0 0 0 0 0 0 0 0 0 0 0 0 0 0 0 0 0 0 0 0 0 0 0 0 0 0 0 0 0 0 0 0 0 0 0 0 0 0 0 0 0 0 0 0 0 0 0 0 0 0 0 0 0 0 0 0 0 0 0 0 0 0 0 0 0 0 0 0 0 0 0 0 0 0 0 0 0 0 0 0 0 0 0 0 0 0 0 0 0 0 0 0 0 0 0 0 0.00476250014129665 0 0 0 0 0 0 0 0 0 0 0 0 0 0 0 0 0 0 0 0 0 0 0 0 0 0 0 0 0 0 0 0 0 0 0 0 0 0 0 0 0 0 0 0 0 0 0 0 0 0 0 0 0 0 0 0 0 0 0 0 0 0.114468683505277 0 0 0 0 0 0 0 0 0 0 0 0 0 0.00212195998737076 0 0 0 0 0 0 0 0 0 0 0 0.00842843335740363 0 0.0132327870658726 0 0 0 0 0 0 0.072443655485062 0 0 0 0 0.0243883601278829 0 0 0 0 0 0 0.00431578194904388 0 0.0118682666906435 0 0 0 0 0 0 0 0 0 0 0 0 0 0 0 0 0 0 0 0 0 0 0 0 0 0 0 0 0 0 0 0 0 0 0 0 0 0 0 0.0099276852052416 0 0 0 0 0 0.0350116688318864 0 0.357839901264259 0.123325356285093 0.0531836171525825 0.0112305135565666 0 0.114287880682488 0 0 0.0109772719033192 0 0.00498341831992691 0 0 0 0 0 0 0 0 0 0 0 0 0 0 0 0 0 0 0.0113916670046413 0 0 0 0 0 0 0.00790341207339876 0 0 0 0 0 0 0 0
0 0 0 0 0 0 0 0 0 0 0 0 0 0 0 0 0 0 0 0 0 0 0 0 0 0 0 0 0 0 0 0 0 0 0 0 0 0 0 0 0 0 0 0 0 0 0 0 0 0 0 0 0 0 0 0 0 0 0 0 0 0 0 0 0 0 0 0 0 0 0 0 0 0 0 0 0 0 0 0 0 0 0 0 0 0 0 0 0 0 0 0 0 0 0 0 0 0 0 0 0 0 0 0 0 0 0 0 0 0 0 0 0 0 0 0 0 0 0 0 0 0 0 0 0 0 0 0 0 0 0 0 0 0 0 0 0 0 0 0 0 0 0 0 0 0 0 0 0 0 0 0 0 0 0 0 0 0 0 0 0 0 0 0 0 0 0 0 0 0 0 0 0 0 0 0 0.0955038703324845 0 0 0 0 0 0 0 0 0 0 0 0 0 0 0 0 0.00276187740228336 0 0 0 0 0 0 0 0 0 0 0 0 0 0 0 0 0 0.0367808109100706 0 0 0 0 0.01082781481577 0 0 0 0 0 0 0.00147432066825663 0 0.00895756173501545 0 0 0 0 0 0 0 0 0 0 0 0 0 0 0 0 0 0 0 0 0 0 0 0 0 0 0 0 0 0 0 0 0 0 0 0 0 0 0 0.00938880880768069 0 0 0.00448398919429534 0 0 0.00459914705830058 0.145178386995885 0 0.0171140966297836 0.180972260471958 0.132141137030869 0.0757861628205153 0.138083076537544 0.0148414519873038 0.0289072803135832 0.0296848707718494 0.057377968130869 0 0 0 0 0 0 0 0 0 0 0 0 0 0 0 0 0 0 0 0.00513510738568253 0 0 0 0 0 0 0 0 0 0 0 0 0 0 0
0 0 0 0 0 0 0 0 0 0 0 0 0 0 0 0 0 0 0 0 0 0 0 0 0 0 0 0 0 0 0 0 0 0 0 0 0 0 0 0 0 0 0 0 0 0 0 0 0 0 0 0 0 0 0 0 0 0 0 0 0 0 0 0 0 0 0 0 0 0 0 0 0 0 0 0 0 0 0 0 0 0 0 0 0 0 0 0 0 0 0 0 0 0 0 0 0 0 0 0 0 0 0 0 0 0 0 0 0 0 0 0 0 0 0 0 0 0 0 0 0 0 0 0 0 0 0 0 0 0 0 0 0 0 0 0 0 0 0 0 0 0 0 0 0 0 0 0 0 0 0 0 0 0 0 0 0 0 0 0 0 0 0 0 0 0 0 0 0 0 0 0 0 0 0 0 0.00722992986090623 0 0 0 0 0 0 0 0 0 0 0 0 0 0 0 0 0 0 0 0 0 0 0 0 0 0.00873827219465372 0 0.0120429827402099 0 0 0 0 0.0192796717969632 0 0 0 0 0 0 0 0 0 0 0 0 0 0.0033729152004197 0 0 0 0 0 0 0 0 0 0 0 0 0 0 0 0 0 0 0 0 0 0 0 0 0 0 0 0 0 0 0 0 0 0 0 0 0 0.0873264732305106 0 0 0 0.182805390769965 0.0401963776322866 0 0.025930348496672 0 0 0.0377242309923288 0.140286351155202 0.0479848143424247 0 0.148655564915351 0.2011406520242 0 0 0 0.0252631348511436 0.0120228897967632 0 0 0 0 0 0 0 0 0 0 0 0 0 0 0 0 0 0 0 0 0 0 0 0 0 0 0 0 0 0 0 0 0 0 0 0
0 0 0 0 0 0 0 0 0 0 0 0 0 0 0 0 0 0 0 0 0 0 0 0 0 0 0 0 0 0 0 0 0 0 0 0 0 0 0 0 0 0 0 0 0 0 0 0 0 0 0 0 0 0 0 0 0 0 0 0 0 0 0 0 0 0 0 0 0 0 0 0 0 0 0 0 0 0 0 0 0 0 0 0 0 0 0 0 0 0 0 0 0 0 0 0 0 0 0 0 0 0 0 0 0 0 0 0 0 0 0 0 0 0 0 0 0 0 0 0 0 0 0 0 0 0 0 0 0 0 0 0 0 0 0 0 0 0 0 0 0 0 0 0 0 0 0 0 0 0 0 0 0 0 0 0 0 0 0 0 0 0 0 0 0 0 0 0 0 0 0 0 0 0 0 0 0.0220665426076426 0 0 0 0 0 0 0 0 0 0 0 0 0 0 0 0 0 0 0 0 0 0 0 0 0 0.00301301174581427 0 0.0061295209022745 0 0 0 0 0 0 0 0 0 0 0 0 0 0 0 0 0 0 0.00690993891617099 0 0 0 0 0 0 0 0 0 0 0 0 0 0 0 0 0 0 0 0 0 0 0 0 0 0 0 0 0 0 0 0 0 0 0 0 0 0 0 0 0 0 0 0 0 0 0 0 0.0496550481883517 0.416470597300379 0.122012315002154 0 0.183044609019746 0.0152872263342603 0.0238763843413891 0.0279785667230919 0.0429995627412012 0.0326651467966441 0.0478915293808804 0 0 0 0 0 0 0 0 0 0 0 0 0 0 0 0 0 0 0 0 0 0 0 0 0 0 0 0 0 0 0 0 0 0 0
0 0 0 0 0 0 0 0 0 0 0 0 0 0 0 0 0 0 0 0 0 0 0 0 0 0 0 0 0 0 0 0 0 0 0 0 0 0 0 0 0 0 0 0 0 0 0 0 0 0 0 0 0 0 0 0 0 0 0 0 0 0 0 0 0 0 0 0 0 0 0 0 0 0 0 0 0 0 0 0 0 0 0 0 0 0 0 0 0 0 0 0 0 0 0 0 0 0 0 0 0 0 0 0 0 0 0 0 0 0 0 0 0 0 0 0 0 0 0 0 0 0 0 0 0 0 0 0 0 0 0 0 0 0 0 0 0 0 0 0 0 0 0 0 0 0 0 0 0 0 0 0 0 0 0 0 0 0 0 0 0 0 0 0 0 0.008643135201692 0 0.0361869470127688 0 0 0 0 0 0 0 0 0.00445400574559125 0 0 0 0 0 0 0 0 0 0 0 0 0 0 0 0 0 0 0 0 0 0 0 0 0 0 0 0.00337669219494655 0 0 0 0 0.00436224004706155 0 0 0 0 0 0 0 0 0 0 0 0 0 0.00396578306550221 0 0 0 0 0 0 0 0 0 0 0 0 0 0 0 0 0 0 0 0 0 0 0 0 0 0 0 0 0 0 0 0 0 0 0 0 0 0.00836579957822074 0 0 0 0.196309214158434 0.0378740805844231 0 0.0132893798576025 0 0 0 0.00676420936162867 0.19617436821911 0.106501135396522 0.118083395047602 0 0.018490367556669 0 0.00577165697903953 0.0501410317307159 0.0340791285092088 0.147167429753262 0 0 0 0 0 0 0 0 0 0 0 0 0 0 0 0 0 0 0 0 0 0 0 0 0 0 0 0 0 0 0 0 0 0 0
0 0 0 0 0 0 0 0 0 0 0 0 0 0 0 0 0 0 0 0 0 0 0 0 0 0 0 0 0 0 0 0 0 0 0 0 0 0 0 0 0 0 0 0 0 0 0 0 0 0 0 0 0 0 0 0 0 0 0 0 0 0 0 0 0 0 0 0 0 0 0 0 0 0 0 0 0 0 0 0 0 0 0 0 0 0 0 0 0 0 0 0 0 0 0 0 0 0 0 0 0 0 0 0 0 0 0 0 0 0 0 0 0 0 0 0 0 0 0 0 0 0 0 0 0 0 0 0 0 0 0 0 0 0 0 0 0 0 0 0 0 0 0 0 0 0 0 0 0 0 0 0 0 0 0 0 0 0 0 0 0 0 0 0 0 0 0 0 0 0 0 0 0 0 0 0 0 0 0 0 0 0 0 0 0 0 0 0 0 0 0 0 0 0 0 0 0 0 0 0 0 0 0 0 0 0 0 0 0 0 0 0 0 0 0 0 0 0 0 0 0 0 0 0 0 0 0 0 0 0 0 0 0 0 0 0 0 0 0 0 0 0 0 0 0 0 0 0 0 0 0 0 0 0 0 0 0 0 0 0 0 0 0 0 0 0 0 0 0 0 0 0 0 0.703859361768203 0 0.0616953359815722 0.115674410223477 0 0.0548862381674803 0 0 0.0638846538592668 0 0 0 0 0 0 0 0 0 0 0 0 0 0 0 0 0 0 0 0 0 0 0 0 0 0 0 0 0 0 0 0 0 0 0 0
0 0 0 0 0 0 0 0 0 0 0 0 0 0 0 0 0 0 0 0 0 0 0 0 0 0 0 0 0 0 0 0 0 0 0 0 0 0 0 0 0 0 0 0 0 0 0 0 0 0 0 0 0 0 0 0 0 0 0 0 0 0 0 0 0 0 0 0 0 0 0 0 0 0 0 0 0 0 0 0 0 0 0 0 0 0 0 0 0 0 0 0 0 0 0 0 0 0 0 0 0 0 0 0 0 0 0 0 0 0 0 0 0 0 0 0 0 0 0 0 0 0 0 0 0 0 0 0 0 0 0 0 0 0 0 0 0 0 0 0 0 0 0 0 0 0 0 0 0 0 0 0 0 0 0 0 0 0 0 0 0 0 0 0 0.018979879075587 0 0 0 0 0 0 0 0 0 0 0 0.29662637165792 0 0 0 0 0 0 0 0 0 0 0 0 0 0 0 0 0 0 0 0 0 0 0 0 0 0 0 0 0 0 0 0 0 0 0.0552144529057379 0 0 0 0 0.0370053296460335 0 0 0 0 0 0 0 0 0 0.00731213016396294 0 0 0 0 0 0 0 0 0 0 0 0 0 0 0 0 0 0 0 0 0 0 0 0 0 0 0 0 0 0 0 0 0 0 0 0 0 0 0 0 0 0 0 0 0.0124381241302407 0.111506555295855 0.332068341744764 0 0.024950729345968 0 0.0142119775156203 0 0 0 0.0688313378743577 0 0 0 0 0 0 0 0 0 0 0 0 0 0 0 0 0 0 0 0 0.0208547706439529 0 0 0 0 0 0 0 0 0 0 0 0 0 0 0
0 0 0 0 0 0 0 0 0 0 0 0 0 0 0 0 0 0 0 0 0 0 0 0 0 0 0 0.0418745135867086 0 0 0 0 0 0 0 0 0 0 0 0 0 0 0 0 0 0 0 0 0 0 0 0 0 0 0 0 0 0 0 0 0 0 0 0 0 0 0.0134185742084024 0 0 0 0 0 0 0 0 0 0 0 0 0 0 0 0 0 0 0 0 0 0 0 0 0 0 0 0 0 0 0 0 0 0 0 0 0 0 0 0 0 0 0 0 0 0 0 0 0 0 0 0 0 0 0 0 0 0 0 0 0 0 0.00645719668152314 0 0 0 0 0 0 0 0 0 0 0 0 0 0 0 0 0 0 0 0 0 0 0 0 0 0 0 0 0 0 0 0 0 0 0 0 0 0 0 0 0 0 0 0 0 0 0.021430781608605 0 0 0 0 0 0 0 0 0 0 0 0 0 0 0 0 0 0 0 0 0 0 0 0 0 0 0 0 0 0 0 0 0 0 0 0 0 0 0 0 0 0.0477749063760131 0 0 0 0 0 0 0 0 0 0 0 0 0 0 0 0 0 0 0 0 0 0 0 0 0 0 0 0 0 0 0 0 0 0 0 0 0 0 0 0 0 0 0 0 0 0 0 0 0 0 0 0 0 0 0.131768397111754 0 0.107941388352435 0.0345168504256069 0 0 0 0.359636296525418 0.111831509760481 0.103800644098766 0 0 0 0 0 0 0 0 0 0 0 0 0 0 0 0 0 0 0 0.0195489412642867 0 0 0 0 0 0 0 0 0 0 0 0 0 0 0
0 0 0 0 0 0 0 0 0 0 0 0 0 0 0 0 0 0 0 0 0 0 0 0 0 0 0.0034869429513248 0.00952681153980827 0 0 0 0 0 0 0 0 0 0 0 0 0 0 0 0 0 0 0 0 0 0 0 0 0 0.00497840210858262 0 0 0 0 0 0.00609899628522727 0.00391014888996075 0 0.00343619144875339 0 0 0 0 0 0 0 0 0 0 0 0 0 0 0 0 0 0 0 0 0 0 0 0 0 0 0 0 0 0 0 0 0 0 0 0 0 0 0 0 0 0 0 0 0 0.00439300020567019 0 0 0 0 0 0 0 0 0 0 0.00668596986552561 0 0 0.00302168808238196 0 0 0 0 0 0 0 0 0 0 0 0 0 0 0 0 0 0 0 0 0 0 0 0 0 0 0 0 0 0 0 0 0 0 0 0 0 0 0 0 0 0 0 0 0 0 0 0 0 0 0 0 0 0 0 0 0 0 0 0 0 0 0 0 0 0 0 0 0 0 0 0 0 0 0 0 0 0 0 0 0 0 0 0 0 0 0.0953934539420153 0 0 0 0 0 0 0 0 0 0 0 0 0 0 0 0 0 0 0 0 0 0 0 0 0 0 0 0 0 0 0 0 0 0 0 0 0 0 0 0 0 0 0 0 0 0 0 0 0 0 0 0 0 0 0 0.0345933554595645 0.0298083498308359 0 0.0851804172157114 0 0 0 0 0.0673984932620955 0.0210077894045891 0.0435646930577521 0.0787466335690387 0 0 0.0944433968634837 0 0.0217970728859324 0.382528193131746 0 0 0 0 0 0 0 0 0 0 0 0 0 0 0 0 0 0 0 0 0 0 0 0 0 0 0 0 0 0 0 0 0 0 0
0 0 0 0 0 0 0 0 0 0 0 0 0 0 0 0 0 0 0 0 0 0 0 0 0 0 0 0.0132733368596338 0 0 0 0 0 0 0 0 0 0 0 0 0 0 0 0 0 0 0 0 0 0 0 0 0 0.00526025191934017 0 0 0 0 0 0 0 0 0 0 0 0 0 0 0 0 0 0 0 0 0 0 0 0 0 0 0 0 0 0 0 0 0 0 0 0 0 0 0 0 0 0 0 0 0 0 0 0 0 0 0 0.0048606637269371 0 0.00986867251976159 0.0110393868613829 0 0 0 0 0 0 0 0 0.0205710678942225 0 0 0 0 0 0 0 0 0 0 0 0 0 0 0 0 0 0 0 0 0 0 0 0 0 0 0 0 0 0 0 0 0 0 0 0 0 0 0 0 0 0 0 0.045780952018931 0 0 0.115890263482018 0.136141517661606 0 0 0 0 0 0 0 0 0 0 0.0947282566443876 0 0 0 0 0 0 0 0 0 0 0 0 0 0 0 0 0 0 0 0 0 0 0 0 0 0 0 0 0 0 0 0 0 0 0 0 0 0 0 0 0 0 0 0 0 0 0 0 0 0 0 0 0 0 0 0 0 0 0 0 0 0 0 0 0 0 0 0 0 0 0 0 0 0 0 0 0 0 0 0 0 0 0 0 0 0 0 0 0.0391025538376197 0 0 0 0 0 0 0.0150362558644487 0.100222964984548 0.0144774179198683 0.0479230404285752 0.077502612306563 0.0232237665542861 0.0966342936172196 0.042526672293886 0.0315636563690153 0 0.0543723962357487 0 0 0 0 0 0 0 0 0 0 0 0 0 0 0 0 0 0 0 0 0 0 0 0 0 0 0 0 0 0 0 0 0 0 0
0 0 0 0 0 0 0 0 0 0 0 0 0 0 0 0 0 0 0 0 0 0 0 0 0 0 0.00251577532919215 0 0 0 0 0 0 0 0 0 0 0 0 0 0 0 0 0 0 0 0 0 0 0 0 0 0 0 0 0 0 0 0 0 0 0 0 0 0 0 0 0 0 0 0 0 0 0 0 0 0 0 0 0 0 0 0 0 0 0 0 0 0 0 0 0 0 0 0 0 0 0 0 0 0 0 0 0 0 0 0 0 0 0 0 0 0 0 0 0 0 0 0 0.00607049118732512 0 0 0 0 0 0 0 0 0 0 0 0 0 0 0 0 0 0 0 0 0 0 0 0 0 0 0 0 0 0 0 0 0 0 0 0 0 0 0 0 0 0 0 0 0 0 0 0 0 0 0 0 0 0 0 0 0 0 0 0 0 0 0 0 0 0 0 0 0 0 0 0 0 0 0 0 0 0 0 0 0 0 0 0 0 0 0 0 0 0 0 0 0 0 0 0 0 0 0 0 0 0 0 0 0 0 0 0 0 0 0 0 0 0 0 0 0 0 0 0 0 0 0 0 0 0 0 0 0 0 0 0 0 0 0 0 0 0 0 0 0 0 0 0 0 0.0209365716355374 0 0 0.0173084825435211 0 0 0 0 0.148140807446884 0 0.0537298853627503 0.255939327467764 0 0 0.0301852459842463 0.423594231951829 0.0415791810909497 0 0 0 0 0 0 0 0 0 0 0 0 0 0 0 0 0 0 0 0 0 0 0 0 0 0 0 0 0 0 0 0 0 0 0 0
0 0 0 0 0 0 0 0 0 0 0 0 0 0 0 0 0 0 0 0 0 0 0 0 0 0 0 0 0 0 0 0 0 0 0 0 0 0 0 0 0 0 0 0 0 0 0 0 0 0 0 0 0 0 0 0 0 0 0 0 0 0.00253735364735866 0 0 0 0 0 0 0 0 0 0 0.0057336219521534 0 0 0 0 0 0 0 0 0 0 0 0 0 0 0 0 0 0 0 0 0 0 0 0 0 0 0 0 0 0 0 0 0 0 0 0 0 0 0 0 0 0 0 0 0 0 0 0 0 0 0 0 0 0 0 0 0 0 0 0 0 0 0 0 0 0 0 0 0 0 0 0 0 0 0 0 0 0 0 0 0 0 0 0 0 0 0 0 0 0 0 0 0 0 0.0256630233470752 0 0.0866032885615426 0.0480268889082121 0.29037429069022 0 0 0 0 0 0 0 0 0 0 0 0.00364633462086024 0 0 0 0.0897691119789413 0.00580247831566645 0.0664303011903485 0 0.0611193372172735 0 0 0 0.00554790172169949 0 0.0202612868357452 0 0 0 0.0250584785665454 0.0492218455404297 0 0.150921640338526 0 0 0.0020792785867124 0 0 0 0 0 0.00293065049527588 0 0 0 0 0 0 0 0 0 0.0116361999712064 0 0 0 0 0 0 0 0 0 0 0 0.000726565399399886 0.000242188466466629 0.0062146105575015 0 0 0 0 0 0 0 0 0 0 0 0 0 0 0 0 0 0 0 0.0123783690540015 0 0 0.00314786709627219 0 0 0 0.00897262078492253 0.00206138026911648 0 0 0.00155785358860523 0 0 0.00387006681160819 0.00163900173366386 0 0 0 0 0 0 0 0 0 0 0 0 0 0 0 0 0 0 0.00138255582988433 0 0 0 0 0 0 0 0.000939892176618255 0.000781057804354877 0 0.00272265794179204 0 0 0 0 0 0 0 0 0 0 0 0 0 0 0
0 0 0 0 0 0 0 0 0 0 0 0 0 0 0 0 0 0 0 0 0 0 0 0 0 0 0 0 0 0 0 0 0 0 0 0 0 0 0 0 0 0 0 0 0 0 0 0 0 0 0 0 0 0 0 0 0 0 0 0 0 0 0 0 0 0 0 0 0 0 0 0 0 0 0 0 0 0 0 0 0 0 0 0 0 0 0 0 0 0 0 0 0 0 0 0 0 0 0 0 0 0 0 0 0 0 0 0 0 0 0 0 0 0 0 0 0 0 0 0 0 0 0 0 0 0 0 0 0 0 0 0 0 0 0 0 0 0 0 0 0 0 0 0 0 0 0 0 0 0 0 0 0 0 0 0 0 0.0438008080957593 0 0 0 0 0 0 0 0 0 0 0 0 0 0 0 0 0 0 0.0281983564579369 0 0 0 0 0 0 0 0 0 0 0 0 0 0 0 0 0 0 0 0 0 0 0 0 0 0 0 0 0 0 0 0 0 0 0 0 0 0 0 0 0 0 0 0 0 0 0 0 0 0 0 0 0 0 0 0 0 0 0 0 0 0.448893607164585 0 0 0 0 0 0 0 0 0 0 0 0 0 0 0 0 0 0 0 0 0 0 0 0 0 0 0 0 0 0 0 0 0 0 0 0 0 0 0 0 0 0 0 0 0 0 0 0 0 0 0 0 0 0 0.0799740171260782 0.399133211155641 0 0 0 0 0 0 0 0 0 0 0 0 0 0 0 0 0 0 0 0 0 0 0
0 0 0 0 0 0 0 0 0 0 0 0 0 0 0 0 0 0 0 0 0 0 0 0 0 0 0 0 0 0 0 0 0 0 0 0 0 0 0 0 0 0 0 0 0 0 0 0 0 0 0 0 0 0 0 0 0 0 0 0 0 0 0 0 0 0 0 0 0 0 0 0 0 0 0 0 0 0 0 0 0 0 0 0 0 0 0 0 0 0 0 0 0 0 0 0 0 0 0 0 0 0 0 0 0 0 0 0 0 0 0 0 0 0 0 0 0 0 0 0 0 0 0 0 0 0 0 0 0 0 0 0 0 0 0 0 0 0 0 0 0 0 0 0 0 0 0 0 0 0 0 0 0 0 0 0 0 0 0 0.117778222458821 0 0 0 0 0 0 0.0181602280607716 0 0 0 0 0 0 0 0 0 0 0 0 0 0 0 0 0 0 0 0 0 0 0 0 0 0 0.0661442016653027 0 0 0.0445484376485452 0 0 0 0 0 0 0 0 0 0 0 0 0 0 0 0 0 0 0 0 0 0 0 0 0 0 0 0 0 0 0 0 0 0 0 0 0 0 0 0 0 0 0 0 0 0 0 0 0 0 0 0 0 0 0 0 0 0 0 0 0 0 0 0 0 0 0 0 0 0 0 0 0 0 0 0 0 0 0 0 0 0 0 0 0 0 0 0 0 0.0836724522201844 0 0.0925128702181017 0.224994354058563 0.0536097910001449 0 0 0 0 0 0.0622351939832187 0 0 0 0 0 0 0 0 0 0 0 0 0.236344248686348 0 0 0 0 0 0 0 0
0 0 0 0 0 0 0 0 0 0 0 0 0 0 0 0 0 0 0 0 0 0 0 0 0 0 0 0 0 0 0 0 0 0 0 0 0 0 0 0 0 0 0 0 0 0 0 0 0 0 0 0 0 0 0 0 0 0 0 0 0 0 0 0 0 0 0 0 0 0 0 0 0 0 0 0 0 0 0 0 0 0 0 0 0 0 0 0 0 0 0 0 0 0 0 0 0 0 0 0 0 0 0 0 0 0 0 0 0 0 0 0 0 0 0 0 0 0 0 0 0 0 0 0 0 0 0 0 0 0 0 0 0 0 0 0 0 0 0 0 0 0 0 0 0 0 0 0 0 0 0 0 0 0 0 0 0 0 0 0.0518142692480026 0.0867811509928672 0 0 0 0 0 0 0 0 0 0 0 0 0 0 0 0 0 0 0 0 0 0 0.00944794789035247 0 0 0 0 0 0 0 0 0 0.0289193261519622 0 0 0 0 0.0270576806560039 0 0 0 0 0 0 0 0 0 0 0 0 0 0 0 0 0 0 0.0202416113438039 0 0 0 0 0 0 0.0090382950182846 0 0 0 0.0079067045642374 0 0 0 0 0 0 0 0 0 0 0 0 0 0 0 0 0 0 0 0 0 0 0 0 0 0 0 0 0 0 0 0 0 0 0 0 0 0 0 0 0 0 0 0 0 0 0 0 0 0 0 0 0 0 0 0 0.0580125489130455 0 0.0594756063917271 0.140388903614079 0.371424878982699 0.0552961893102803 0 0 0 0 0 0.0741948869226546 0 0 0 0 0 0 0 0 0 0 0 0 0 0 0 0 0 0 0 0 0
0 0 0 0 0 0 0 0 0 0 0 0 0 0 0 0 0 0 0 0 0 0 0 0 0 0 0 0 0 0 0 0 0 0 0 0 0 0 0 0 0 0 0 0 0 0 0 0 0 0 0 0 0 0 0 0 0.00205981933454975 0 0 0 0 0 0 0 0 0 0 0 0 0 0 0.00211599622549202 0 0 0 0 0 0 0 0 0 0 0 0 0 0 0 0 0 0 0 0 0 0 0 0 0 0 0 0 0 0 0 0 0 0 0 0 0 0 0 0 0 0 0 0 0 0 0 0 0 0 0 0 0 0 0 0 0 0 0 0 0 0 0 0 0 0 0 0 0 0 0 0 0 0 0 0 0 0 0 0 0 0 0 0 0 0.00464320922067425 0.12332254735481 0 0.141065268524226 0.00488841646890538 0 0 0 0 0.0727513724172246 0 0 0 0 0 0 0 0 0 0 0.0293893404753961 0 0 0 0 0 0 0 0 0 0 0.00608499338854483 0 0 0 0 0 0 0.00502168036900235 0 0 0.0371705498090242 0 0 0 0 0 0 0 0.0259361576621286 0.0038556452887896 0 0 0 0 0 0 0.00412554610251378 0 0 0 0 0 0 0 0 0 0 0 0 0 0 0 0 0 0 0 0 0.00520168012702276 0.00226827362916074 0 0 0 0 0 0 0 0 0.00608684345718397 0.00388862985579897 0 0 0 0 0 0 0 0 0 0 0.0040667580442309 0 0 0 0 0 0 0 0 0 0 0 0 0 0 0 0 0 0 0 0 0 0 0 0 0 0 0 0 0.02641659852758 0 0.00913788801505863 0.0150276473991048 0.141799339981717 0 0 0 0 0.140973153963501 0.114485320372513 0.0173242145107991 0 0 0.00544742879444115 0 0 0.0117993640909991 0.00811654900035971 0 0.00298781409169379 0.00380145784148769 0 0.00373234042618791 0 0 0 0 0 0 0 0.0150081552298777
0 0 0 0 0 0 0 0 0 0 0 0 0 0 0 0 0 0 0 0 0 0 0 0 0 0 0 0 0 0 0 0 0 0 0 0 0 0 0 0 0 0 0 0 0 0 0 0 0 0 0 0 0 0 0 0 0 0 0 0 0 0 0 0 0 0 0 0 0 0 0 0 0 0 0 0 0 0 0 0 0 0 0 0 0 0 0 0 0 0 0 0 0 0 0 0 0 0 0 0 0 0 0 0 0 0 0 0 0 0 0 0 0 0 0 0 0 0 0 0 0 0 0 0 0 0 0 0 0 0 0 0 0 0 0 0 0 0 0 0 0 0 0 0 0 0 0 0 0 0 0 0 0 0 0 0 0 0 0 0.406741347159627 0.00829103729736929 0.00783388129752895 0.00485119985323697 0 0 0 0.0138895631878636 0 0 0 0 0 0 0 0 0 0.00751277271047656 0.0146449546351883 0.00912571901484826 0 0 0 0 0 0 0 0 0 0.00419531193479058 0 0 0 0 0.0593373323104489 0 0.00244857715123212 0 0 0.00668422823204325 0 0 0 0 0 0 0 0.0092173709605682 0 0 0 0 0 0 0 0.00468018125654546 0 0 0 0 0 0 0 0 0 0 0 0 0 0.00384161486705747 0 0 0 0 0 0 0 0 0 0 0 0 0 0 0 0 0.00352317412851831 0 0 0 0 0 0 0 0 0 0 0 0 0 0 0 0 0 0 0 0 0 0 0 0 0 0 0 0 0 0 0 0 0 0 0 0 0 0 0 0.0241876733507344 0.0529401627044636 0.00775818807298435 0 0.223613889790005 0.0626472684914086 0 0 0 0 0.00607284843954967 0.0385907176513165 0 0 0 0 0 0 0 0 0 0 0 0 0.0173709855021944 0 0 0 0 0 0 0 0
0 0 0 0 0 0 0 0 0 0 0 0 0 0 0 0 0 0 0 0 0 0 0 0 0 0 0 0 0 0 0 0 0 0 0 0 0 0 0 0 0 0 0 0 0 0 0 0 0 0 0 0 0 0 0 0 0.0035280581808193 0 0 0 0 0 0 0 0 0 0 0 0 0 0 0.0023487706771725 0 0 0 0 0 0 0 0 0 0 0 0 0 0 0 0 0 0 0 0 0 0 0 0 0 0 0 0 0 0 0 0 0 0 0 0 0 0 0 0 0 0 0 0 0 0 0 0 0 0 0 0 0 0 0 0 0 0 0 0 0 0 0 0 0 0 0 0 0 0 0 0 0 0 0 0 0 0 0 0 0 0 0 0 0.00270981855666642 0.0239079145121478 0.00401753794414056 0.0760747962017294 0.1156745661554 0.0913604479529687 0.0323939861379046 0 0 0 0.00797714765960646 0 0 0 0 0 0 0 0 0 0.014033365245585 0.0101635792099385 0.0153990236983622 0.00703776367428011 0 0 0 0.0498731352303421 0.00222586912263326 0 0 0 0 0 0 0 0 0.00548355541685247 0.0036324906834299 0 0 0 0.0200015181316647 0 0 0 0 0 0 0 0.0114624334411555 0 0 0 0 0 0 0 0 0 0 0.0048814210032723 0 0.00216040019808346 0 0 0 0 0.0189587992192741 0 0 0 0.0110036846444787 0.00572300258391369 0 0 0 0 0 0 0 0 0 0 0 0 0 0.0231244757549502 0.00288028785459321 0.00855222499586326 0 0.00187046996410533 0.0140053747272158 0 0.00423941739604259 0.00173341281455065 0 0 0 0 0 0 0 0 0 0 0 0 0 0 0 0 0 0 0 0 0 0 0 0 0 0 0 0 0 0 0 0 0 0.029826039764917 0.0710158864521051 0.00646900521266057 0.113378526606912 0 0.105936580445312 0.00458378903132807 0.00483645750780466 0 0 0.0103711873344571 0.0551437786553614 0 0 0 0 0 0 0 0 0 0 0 0 0 0 0 0 0 0 0 0 0
0 0 0 0 0 0 0 0 0 0 0 0 0 0 0 0 0 0 0 0 0 0 0 0 0 0 0 0 0 0 0 0 0 0 0 0 0 0 0 0 0 0 0 0 0 0 0 0 0 0 0 0 0 0 0 0 0.00366785762304391 0 0 0 0 0 0 0 0 0 0 0 0 0 0 0.00272046007248326 0 0 0 0 0 0 0 0 0 0 0 0 0 0 0 0 0 0 0 0 0 0 0 0 0 0 0 0 0 0 0 0 0 0 0 0 0 0 0 0 0 0 0 0 0 0 0 0 0 0 0 0 0 0 0 0 0 0 0 0 0 0 0 0 0 0 0 0 0 0 0 0 0 0 0 0 0 0 0 0 0 0 0 0 0.00264927251020008 0.00461777154088448 0.115511968920548 0.0202859689226154 0.108602775169093 0.019745061498932 0 0 0 0 0.0142300947654701 0 0 0 0 0 0 0 0 0 0.00597886294537727 0.0159506599802333 0.0235300697772547 0 0 0 0 0.00209593580517891 0 0 0 0 0.00860811183597766 0 0 0 0 0 0.00320375575846141 0.00867943501889765 0 0 0.0426281061402286 0 0 0 0 0 0 0 0.0297163930083186 0.00586114610644172 0 0 0 0 0 0 0.0140215934865425 0 0 0 0 0 0 0 0 0 0 0 0 0 0 0 0 0 0 0 0 0.00447172748837528 0.00179180718175316 0 0 0 0 0 0 0 0.00425431274320783 0.0219692724627186 0.00299136409555936 0 0.0100037962160644 0 0 0 0 0 0 0 0 0.00328810907744071 0 0 0 0 0 0 0 0 0 0 0 0 0 0 0 0 0 0 0 0 0 0 0 0 0 0 0 0.00865761728108322 0.0128798267798018 0.0743619913063533 0.0386958570046392 0.129055419583078 0 0 0 0 0 0.0322851723613718 0.170479307517319 0.00577950257563351 0 0 0.00471787762535007 0 0.00250076393565532 0.00731283999365873 0.00268028067223042 0 0 0 0 0 0 0 0 0 0 0 0 0.00951785321252372
0 0 0 0 0 0 0 0 0 0 0 0 0 0 0 0 0 0 0 0 0 0 0 0 0 0 0 0 0 0 0 0 0 0 0 0 0 0 0 0 0 0 0 0 0 0.00616223721923094 0 0 0 0 0 0 0 0 0 0 0 0 0 0 0 0.0294336419571345 0 0.0817856743598991 0 0.00270437709189441 0 0 0 0 0.00560794003897041 0 0 0 0 0 0 0.0481277894211043 0.0116480415664512 0 0 0 0 0 0 0 0 0 0 0 0 0 0 0 0 0 0 0 0 0 0 0 0 0 0 0 0 0 0 0 0 0 0 0 0 0 0 0 0 0 0 0 0 0 0 0 0 0 0 0 0 0 0 0 0.0563910743426242 0 0 0 0 0 0 0 0 0 0 0 0 0 0 0 0 0 0 0 0 0 0 0 0 0 0.00982565531258775 0 0 0 0 0 0 0 0 0 0 0.0254870956947989 0 0 0 0 0 0 0 0.037682942089487 0 0 0 0.37748492655915 0 0 0 0 0 0 0.0103653703225265 0 0 0 0 0 0 0 0 0 0 0 0 0.0146540520042346 0 0 0 0 0 0 0 0 0 0.0367857173642222 0 0 0 0 0.0181329588034827 0.0289204643220014 0 0 0 0.0247536509546679 0 0 0 0 0.0649949062142128 0.00979085683064274 0 0 0 0 0 0 0 0 0 0 0 0 0 0 0 0 0 0 0.00183342894123249 0 0 0.00268393845741236 0.00755960344315276 0 0.00304191214246386 0 0 0.00191082458418726 0 0 0 0 0 0 0 0 0 0 0 0 0 0 0 0 0 0 0 0 0 0 0 0 0 0.00539712448220814 0 0 0 0 0 0.013705714506054 0 0 0 0.0546707492850703 0 0 0 0 0 0 0 0 0 0 0 0 0 0 0.0084573316888948 0 0 0 0 0 0 0 0 0
0 0 0 0 0 0 0 0 0 0 0 0 0 0 0 0 0 0 0 0 0 0 0 0 0 0 0 0 0 0 0 0 0 0 0 0 0 0 0 0 0 0 0 0 0 0 0 0 0 0 0 0.011085167085378 0 0 0 0 0 0 0 0 0 0 0 0 0 0 0 0 0 0 0 0 0 0 0 0.170338497687393 0 0 0 0 0 0 0 0 0 0 0 0 0 0 0 0 0 0 0 0 0 0 0 0 0 0 0 0 0 0 0 0 0 0 0 0 0 0 0 0 0 0 0 0 0 0 0 0 0 0 0 0 0 0 0 0 0 0 0 0 0 0 0 0 0 0 0 0 0 0 0 0 0 0 0 0 0 0 0 0 0 0 0 0 0.0301093609758816 0.0217745939884796 0.0157094793798399 0 0 0 0 0 0 0 0 0 0 0 0 0 0 0 0 0.0112878893895364 0 0 0 0.0708738028158939 0 0 0 0 0 0 0 0.0213312770400497 0 0 0 0 0 0 0 0 0 0 0 0 0 0 0 0 0 0 0 0 0 0 0 0 0 0 0 0 0 0 0 0 0 0 0 0 0 0 0 0 0 0 0 0 0 0 0.524316867078222 0 0 0 0 0 0 0 0 0 0 0 0 0 0 0 0 0 0 0 0 0 0 0 0 0 0 0 0 0 0 0 0 0 0 0 0 0 0 0 0 0 0 0 0 0 0 0 0 0 0 0.0465360850134858 0 0 0 0.07663697954584 0 0 0 0 0 0 0 0 0 0 0 0 0 0 0 0 0 0 0 0 0 0 0 0
0 0 0 0 0 0 0 0 0 0 0 0 0 0 0 0 0 0 0 0 0 0 0 0 0 0 0 0 0 0 0 0 0 0 0 0 0 0 0 0 0 0 0 0 0 0 0 0 0 0 0 0 0 0 0 0 0 0 0 0 0 0.0145547068786718 0 0 0 0 0 0 0 0 0 0 0 0 0 0 0 0 0 0 0 0 0 0 0 0 0 0 0 0 0 0 0 0 0 0 0 0 0 0 0 0 0 0 0 0 0 0 0 0 0 0 0 0 0 0 0 0 0 0 0 0 0 0 0 0 0 0 0 0 0 0 0 0 0 0.00748164426836357 0 0 0 0 0 0 0 0 0 0 0 0 0 0 0 0 0 0 0 0 0 0 0 0 0 0 0 0 0 0 0 0 0 0 0 0 0 0 0 0 0 0 0 0.0169363441135974 0 0 0 0.514021341329646 0 0 0 0 0 0 0 0 0 0 0 0 0 0 0 0 0 0 0.0230504407580776 0 0 0 0 0 0 0 0 0 0 0.193344079365161 0 0 0 0 0 0 0 0 0 0 0 0 0 0 0 0 0 0 0 0 0 0 0 0 0.0799525134697535 0 0 0 0 0 0 0 0 0 0 0 0 0 0 0 0 0 0 0 0 0 0 0 0 0 0 0 0 0 0 0 0 0 0 0 0 0 0 0 0 0 0 0 0 0 0.0231241703808816 0 0 0 0 0 0 0.0888366269914327 0.0386981324444144 0 0 0 0 0 0 0 0 0 0 0 0 0 0 0 0 0 0 0 0 0 0 0 0 0
0 0 0 0 0 0 0 0 0 0 0 0 0 0 0 0 0 0 0 0 0 0 0 0 0 0 0 0 0 0 0 0 0 0 0 0 0 0 0 0 0 0 0 0 0 0 0 0 0 0 0 0 0 0 0 0 0 0 0 0 0 0 0 0 0 0 0 0 0 0 0 0 0 0 0 0 0 0 0 0 0 0 0 0 0 0 0 0 0 0 0 0 0 0 0 0 0 0 0 0 0 0 0 0 0 0 0 0 0 0 0 0 0 0 0 0 0 0 0 0 0 0 0 0 0 0 0 0 0 0 0 0 0 0 0 0 0 0 0 0 0 0 0 0 0 0 0 0 0 0 0 0 0 0 0 0 0 0 0 0 0 0 0 0 0 0 0 0 0 0 0 0 0 0 0 0 0 0 0 0 0 0 0 0 0 0 0 0 0 0 0 0 0 0 0 0 0 0.0365825916558441 0 0 0 0 0 0 0 0 0 0 0 0 0 0 0 0 0 0 0 0 0 0 0 0 0 0 0 0 0 0 0 0 0.0191649422011807 0 0 0 0.0988106294252975 0.00692627332420962 0.00277533600098992 0 0.0760997504667671 0.149674205103679 0.0170403355595206 0.158833216057809 0.052325354718995 0 0 0.0108015532084354 0.00675018162952633 0.0713310117538187 0.0166031421644126 0.0176638401600556 0 0.0293132185154986 0.014918700669261 0.00783984439734898 0.00449469207974764 0.0142995822877096 0 0 0 0 0 0 0 0 0 0 0 0 0 0 0 0 0 0 0 0 0 0 0 0 0 0 0 0 0.105986844643778 0 0 0 0 0 0 0 0 0 0 0 0 0 0 0.0100576726572884 0 0 0 0 0 0 0 0 0 0 0.0165099791058686 0 0 0 0.00764405843335157 0.0475530437796063 0 0
0 0 0 0 0 0 0 0 0 0 0 0 0 0 0 0 0 0 0 0 0 0 0 0 0 0 0 0 0 0 0 0 0 0 0 0 0 0 0 0 0 0 0 0 0 0 0 0 0 0 0 0 0 0 0 0 0 0 0 0 0 0 0 0 0 0 0 0 0 0 0 0 0 0 0 0 0 0 0 0 0 0 0 0 0 0 0 0 0 0 0 0 0 0 0 0 0 0 0 0 0 0 0 0 0 0 0 0 0 0 0 0 0 0 0 0 0 0 0 0 0 0 0 0 0 0 0 0 0 0 0 0 0 0 0 0 0 0 0 0 0 0 0 0 0 0 0 0 0 0 0 0 0 0 0 0 0 0.00523517126840544 0.166651408571826 0 0.0775988333078566 0.00483153830046411 0 0 0 0 0.206182404995673 0 0 0 0 0 0 0 0 0 0.00472392407422522 0.0850091089910857 0.00569674810543555 0 0 0 0 0 0 0 0 0 0 0 0 0 0 0 0 0.00321209705863002 0 0 0.0342384114690024 0 0 0 0 0 0 0 0.045164099796633 0 0 0 0 0 0 0 0 0 0 0 0 0 0 0 0 0 0 0 0 0 0 0 0 0 0 0 0 0 0 0 0 0 0 0 0 0 0 0.00978815905232107 0 0 0 0 0 0 0 0 0 0 0 0 0 0 0 0 0 0 0 0 0 0 0 0 0 0 0 0 0 0 0 0 0 0 0 0 0 0 0 0 0 0.150622624886411 0.00764243521715157 0.0257416137718151 0.0657779149849253 0 0 0 0 0 0.0655462375886325 0.00472874554026627 0 0.00525429454166633 0 0 0 0.00889332328480938 0.00373266393392832 0 0 0 0 0 0 0 0 0 0 0 0 0.013728241258836
0 0 0 0 0 0 0 0 0 0 0 0 0 0 0 0 0 0 0 0 0 0 0 0 0 0 0 0 0 0 0 0 0 0 0 0 0 0 0 0 0 0 0 0 0 0 0 0 0 0 0 0 0 0 0 0 0.00892063178224531 0 0 0 0 0 0 0 0 0 0 0 0 0 0 0.00592885233132472 0 0 0 0 0 0 0 0 0 0 0 0 0 0 0 0 0 0 0 0 0 0 0 0 0 0 0 0 0 0 0 0 0 0 0 0 0 0 0 0 0 0 0 0 0 0 0 0 0 0 0 0 0 0 0 0 0 0 0 0 0 0 0 0 0 0 0 0 0 0 0 0 0 0 0 0 0 0 0 0 0 0 0 0 0 0 0.0210105888377949 0.0261526096970243 0.0782444585117761 0 0 0 0 0 0.0370315705921319 0 0 0 0 0 0 0 0 0 0 0.0110995289267199 0.0198423239669029 0 0 0 0 0 0 0 0 0 0 0 0 0 0 0 0.00562587936767814 0 0 0 0.100442287194014 0 0 0 0 0 0 0 0.0410197735580969 0 0 0 0 0 0 0 0 0 0 0 0 0 0 0 0 0 0 0 0 0 0 0 0 0 0 0 0 0 0 0 0 0 0 0 0 0 0.0244599079254856 0.0437747814142179 0 0 0.0171042222290336 0 0 0 0 0 0 0 0 0 0 0 0 0 0 0 0 0 0 0 0 0 0 0 0 0 0 0 0 0 0 0 0 0 0 0 0 0.0134459464598937 0.0231201079193303 0.0803207335540187 0.0318893924557046 0.0898727187879462 0.228072400351835 0 0 0 0 0.0430399575883786 0 0.0188395871851223 0 0.00541968049095315 0 0 0 0 0.0100188635014889 0 0.00300320074285389 0.00457205290214572 0 0.00443137435131047 0 0 0 0.00329656737457276 0 0 0 0
0 0 0 0 0 0 0 0 0 0 0 0 0 0 0 0 0 0 0 0 0 0 0 0 0 0 0 0 0 0 0 0 0 0.00366649053273168 0 0 0 0 0 0 0 0 0 0 0 0 0 0 0 0 0 0 0 0 0.00649251426666901 0 0 0 0 0 0 0 0 0 0 0 0 0 0 0 0 0 0 0 0 0 0 0 0 0 0 0 0 0 0 0 0 0 0 0 0 0 0 0 0 0 0 0 0 0 0 0 0 0 0 0 0 0 0 0 0 0 0 0 0 0 0 0 0 0 0 0 0 0 0 0 0 0 0 0 0 0 0 0 0 0 0 0 0 0.0141025612226578 0 0 0 0 0 0 0 0 0 0 0 0 0 0.0120031492938085 0 0 0 0 0 0 0 0 0 0 0 0 0.0185604914891013 0 0 0 0 0 0 0 0 0 0 0.0242826123915123 0.00972215333706812 0 0 0 0 0 0 0 0 0 0 0 0 0 0 0 0 0 0 0 0 0 0 0 0 0 0 0 0.00355593297829076 0 0 0 0 0 0 0 0.0143283073471316 0.0216878470299765 0 0 0 0 0 0 0 0 0 0 0 0 0 0 0 0 0 0 0.00379163762667281 0 0.00156471602583783 0 0 0 0 0 0 0 0 0.00413017074570453 0 0.00406064130646429 0.00873700309329776 0 0 0.00314595330130391 0.0079864365438314 0 0.00160184281751558 0 0 0.00862519011222548 0.00297246968960795 0.00997120835143909 0 0 0 0 0 0 0 0 0 0 0 0 0 0 0 0 0 0 0 0 0 0 0 0 0 0 0 0.0166108328995826 0 0 0.0105669953607076 0 0 0 0 0.00424355666719161 0.0257472812287174 0 0 0 0 0 0 0.0672535971278289 0.14871455550644 0.181901712412461 0.0530452229447 0.0394519397304767 0 0 0.00658288419121594 0.0620784993026752 0.102561051900484 0.0453030518409144 0 0 0 0.0509494893837559
0 0 0 0 0 0 0 0 0 0 0 0 0 0 0 0 0 0 0 0 0 0 0 0 0 0 0 0 0 0 0 0 0 0 0 0 0 0 0 0 0 0 0 0 0 0 0 0 0 0 0 0 0 0 0 0 0 0 0 0 0 0 0 0 0 0 0 0 0 0 0 0 0 0 0 0 0 0 0 0 0 0 0 0 0 0 0 0 0 0 0 0 0 0 0 0 0 0 0 0 0 0 0 0 0 0 0 0 0 0 0 0 0 0 0 0 0 0 0 0 0 0 0 0 0 0 0 0 0 0 0 0 0 0 0 0 0 0 0 0 0 0 0 0 0 0 0 0 0 0 0 0 0 0 0 0 0 0 0 0 0 0 0 0 0 0 0 0 0 0 0 0 0 0 0 0 0 0 0 0 0 0 0 0 0 0 0 0 0 0 0 0 0 0 0 0 0 0 0 0 0 0 0 0 0 0 0 0 0 0 0 0 0 0 0 0 0 0 0 0 0 0 0 0 0 0 0 0 0 0 0 0 0 0 0 0.00660107848186859 0.0296685690524517 0 0 0 0 0 0 0 0 0 0.00612510829857182 0 0.00906968662981799 0 0 0.00486975212955715 0.021547539080042 0.00720892697857225 0 0 0 0.114266164905725 0.0676468966973785 0.0780174362171723 0 0 0 0 0 0 0 0 0 0 0 0 0 0 0 0 0 0 0 0 0 0 0 0 0 0 0 0 0 0 0 0 0 0 0 0 0 0 0 0.0315180766119351 0.249777538670062 0.0870163323348161 0 0 0 0 0 0 0 0 0.0901571825150826 0.107228335460904 0.0523582991099831 0 0.00707561822932411 0 0.0220012859435478 0.00784617265318766
0 0 0 0 0 0 0 0 0 0 0 0 0 0 0 0 0 0 0 0 0 0 0 0 0 0 0 0 0 0 0 0 0 0.000747440075153217 0 0 0 0 0 0 0 0 0 0 0 0 0 0 0 0 0 0 0 0 0 0 0 0 0 0 0 0 0 0 0 0 0 0 0 0 0 0 0 0 0 0 0 0 0 0 0 0 0 0 0 0 0 0 0 0 0 0 0 0 0 0 0 0 0 0 0 0 0 0 0 0 0 0 0 0 0 0 0 0 0 0 0 0 0 0 0 0 0 0 0 0 0 0 0 0 0 0 0 0 0 0 0 0 0 0.011482977859922 0 0 0 0 0 0 0 0.0139617751891078 0 0.000998729204335977 0.00156233446360792 0 0 0.00241519647639455 0.0198812515799979 0 0 0 0 0 0 0 0 0 0 0 0.00592769921600587 0 0 0 0 0 0 0 0 0 0 0.0114860141218111 0.0174571717895888 0 0 0 0 0 0 0 0 0.000406670851174152 0 0 0 0.00453909229321964 0 0 0 0 0 0 0.0015414378654254 0 0 0.00418322522247756 0 0 0 0 0.00443513373435589 0 0 0 0 0 0 0 0 0 0 0 0 0 0 0 0 0 0 0 0 0 0 0 0 0 0 0 0.00158020742104102 0.00651086068119978 0.00350308136829961 0.000936461049223667 0 0 0 0.00190710214024256 0 0.00128078380163505 0.00194078884471408 0.0216645865269696 0.00345237177741484 0.00337653970009736 0.0199161035724606 0.00135405555027197 0 0.00584935737049369 0.0111472268359036 0.00201603102839491 0.00120023360451761 0.00227615252047368 0.00310774126138067 0.0487756875442599 0.00412082095263741 0.00307243697023658 0 0 0 0 0 0 0 0 0 0 0 0 0 0 0 0 0 0 0 0 0 0 0 0.00107649087920141 0 0 0 0 0 0 0 0 0 0 0.00197740750216151 0.00185710622789793 0.00291723858525786 0 0.0143881228962925 0 0.025956571325162 0.0773554613424081 0 0.00766262569699569 0.0666003242543106 0 0.0536526717073564 0 0.00387441411196665 0 0.0208803286416951 0.00980683070137469 0 0.0658757621340706 0.0998647055795887 0.0442995807899165 0.233148751368089 0.0187908257918092
0 0 0 0 0 0 0 0 0 0 0 0 0 0 0 0 0 0 0 0 0 0 0 0 0 0 0 0 0 0 0 0 0 0.000880871093405626 0 0 0 0 0 0 0 0 0 0 0 0 0 0 0 0 0 0 0 0 0.00180078051071191 0 0 0.000730270062703142 0 0 0 0 0 0 0 0 0 0 0 0 0 0 0 0 0 0 0 0 0 0 0 0 0 0 0 0 0.000490316275610237 0 0.0059131785586589 0.00202299798249823 0.00907530884801589 0.0235509757832342 0.0183437027556859 0 0.0138241097798942 0 0 0 0 0 0 0 0.0133602391777687 0.0151251569043662 0 0 0 0 0 0 0 0 0 0 0 0 0 0 0 0 0 0 0 0 0 0 0 0 0 0 0 0 0 0 0 0 0 0 0 0 0 0 0 0 0 0 0 0.00190196391516927 0 0.00168897747056728 0 0 0.000691529401837896 0 0.00311814884344774 0 0 0 0.00131734213918367 0 0 0 0 0 0 0 0.000751134921637518 0 0 0 0 0 0 0 0 0 0 0.00111403707297556 0 0 0 0 0 0 0 0 0 0.0188638896346791 0.0139294143017276 0.0012308654148415 0 0.00476661072710624 0 0 0 0 0 0.000804279844141118 0 0 0 0.00626914640259867 0 0 0.000816496159468062 0 0 0 0 0 0 0 0 0 0 0 0 0 0 0 0 0 0 0 0 0 0 0 0 0 0 0 0 0 0.00112752740250689 0.147383502919262 0.05003059169726 0 0 0 0 0 0 0 0 0 0.0577676058615491 0.0142271062629597 0.0081370666337685 0 0 0.0107630667486387 0.0210988955746362 0.00659228085295506 0 0.00866147910091461 0.00893861306992872 0.126703117352743 0.0334772317800289 0.0243254587603046 0 0 0 0 0 0 0 0 0 0 0 0 0 0 0 0 0 0 0 0 0 0 0 0.00089174461707997 0 0 0 0.00205065541846274 0 0 0.00338665531781908 0 0 0 0 0 0 0 0.113663968202588 0.0258745213832762 0 0.0749273199814987 0 0.00417315403193386 0.00407677626149201 0 0 0 0 0 0.0201588563050918 0.0241173697757604 0.00664321493823462 0 0.0137291389483317 0 0.00461545694207955 0.0200758798769607
0 0 0 0 0 0 0 0 0 0 0 0 0 0 0 0 0 0 0 0 0 0 0 0 0 0 0 0 0 0 0 0 0 0 0 0 0 0 0 0 0 0 0 0 0 0 0 0 0 0 0 0 0 0 0 0 0 0 0 0 0 0 0 0 0 0 0 0 0 0 0 0 0 0 0 0 0 0 0 0 0 0 0 0 0 0 0 0 0 0 0 0 0 0 0 0 0 0 0 0 0 0 0 0 0 0 0 0 0 0 0 0 0 0 0 0 0 0 0 0 0 0 0 0 0 0 0 0 0 0 0 0 0 0 0 0 0 0 0 0 0 0 0 0 0 0 0 0 0 0 0 0 0 0 0 0 0 0 0 0 0 0 0 0 0 0 0 0 0 0 0 0 0 0 0 0 0 0 0 0 0 0 0 0 0 0 0 0 0 0 0 0 0 0 0 0 0 0 0 0 0 0 0 0 0 0 0 0 0 0 0 0 0 0 0 0 0 0 0 0 0 0 0 0 0 0 0 0 0 0 0 0 0 0 0.000879548960831896 0 0.00487016856789513 0 0 0 0 0 0 0 0 0.00404963059174089 0 0.00312395440922656 0.0183774830516503 0.00318291564981414 0 0.00643859836072509 0.0321940084394012 0.0146077886458403 0.00158003436828327 0 0 0 0.0344511520817921 0.0264384985255274 0 0 0 0 0 0 0 0 0 0 0 0 0 0 0 0 0 0 0 0 0 0 0 0 0 0 0 0 0 0 0 0 0 0 0 0 0 0 0.0767653902286484 0.149489688344052 0.145256459520247 0 0 0 0 0 0 0 0 0 0.129891553623651 0.0615280838763534 0.0178795571413863 0 0.175630439655693 0 0.0933650459572404 0
0 0 0 0 0 0 0 0 0 0 0 0 0 0 0 0 0 0 0 0 0 0 0 0 0 0 0 0 0 0 0 0 0 0 0 0 0 0 0 0 0 0 0 0 0 0 0 0 0 0 0 0 0 0 0 0 0 0 0 0 0 0 0 0 0 0 0 0 0 0 0 0 0 0 0 0 0 0 0 0 0 0 0 0 0 0 0 0 0 0 0 0 0 0 0 0 0 0 0 0 0 0 0 0 0 0 0 0 0 0 0 0 0 0 0 0 0 0 0 0 0 0 0 0 0 0 0 0 0 0 0 0 0 0 0 0 0 0 0 0 0 0 0 0 0 0 0 0 0 0 0 0 0 0 0 0 0 0 0 0 0 0 0 0 0 0 0.0211628380081269 0 0 0 0 0 0 0 0 0.0668187496135225 0.0902944035794202 0.0291984224399436 0 0 0 0 0 0 0 0 0 0 0 0 0 0 0 0.0190728023503807 0 0 0.0204792193911663 0 0 0 0 0 0 0 0.00575150524049189 0 0 0 0 0 0 0.0542679872473771 0 0 0.126108840738541 0 0.0843476881680486 0.0156076525306506 0.02657216828695 0 0.0488268422405089 0 0.0524709889238283 0 0 0.0513488055938741 0.0345325667148027 0 0 0 0 0 0 0 0 0 0 0 0 0 0 0 0 0 0 0 0 0 0 0 0 0 0.00902408748846138 0 0.00675857323820249 0 0 0 0 0 0 0 0 0 0 0 0 0 0 0 0 0 0.0242840325988706 0.0269817338639368 0 0 0 0 0.0455657710295349 0.0115693429339248 0 0 0 0.0176471484846728 0 0 0 0 0 0 0.01019110229214 0 0 0 0 0 0 0 0 0 0 0 0 0 0 0 0 0 0 0.101116727002623 0 0 0 0 0 0 0 0
0 0 0 0 0 0 0 0 0 0 0 0 0 0 0 0 0 0 0 0 0 0 0 0 0 0 0 0 0 0 0 0 0 0.00347848361378413 0 0 0 0 0 0 0 0 0 0 0 0 0 0 0 0 0 0 0 0 0.0261169256049739 0 0 0 0 0 0 0 0 0 0 0 0 0 0 0 0 0 0 0 0 0 0 0 0 0 0 0 0 0 0 0 0 0 0 0 0 0 0 0 0 0 0 0 0 0 0 0 0 0 0 0 0 0 0 0 0 0 0 0 0 0 0 0 0 0 0 0 0 0 0 0 0 0 0 0 0 0 0 0 0 0 0 0 0 0.0302400284074214 0 0 0 0 0 0 0 0 0 0 0 0 0 0.00956614263869867 0 0 0 0 0.00622886153756312 0 0 0 0 0 0 0 0.00971087878081391 0 0 0 0 0 0 0 0 0 0 0.0124553403209338 0 0 0 0 0 0 0 0 0 0 0.0311672619297688 0 0 0 0 0 0 0 0 0 0.00304736722940211 0 0 0 0 0 0 0 0 0 0 0 0 0 0 0 0.0599923082126424 0 0 0 0 0 0 0 0 0 0 0 0 0 0 0 0 0 0 0 0 0.0119088632386656 0.00338990644589678 0 0 0 0 0 0 0 0 0 0 0 0 0 0 0 0 0 0 0 0 0.133984831045061 0 0 0 0 0 0 0 0 0 0 0 0 0 0 0 0 0 0 0 0 0 0 0 0 0 0 0 0 0 0.0113140086303548 0 0 0.0133711011086011 0 0 0 0 0.00798119988652934 0 0.0672567015602593 0 0.0194562611848493 0.0106297044749113 0 0 0 0.0292472230291482 0.02268440182831 0.00600116450484392 0 0 0 0 0 0.00813927154380307 0 0 0 0 0.462631763242764
0 0 0 0 0 0 0 0 0 0 0 0 0 0 0 0 0 0 0 0 0 0 0 0 0 0 0 0 0 0 0 0 0 0.00635478014030437 0 0 0 0 0 0 0 0 0 0 0 0 0 0 0 0 0 0 0 0 0.0169861650428238 0 0 0 0 0 0 0 0 0 0 0 0 0 0 0 0 0 0 0 0 0 0 0 0 0 0 0 0 0 0 0 0 0 0 0 0 0 0 0 0 0 0 0 0 0 0 0 0 0 0 0 0 0 0 0 0 0 0 0 0 0 0 0 0 0 0 0 0 0 0 0 0 0 0 0 0 0 0 0 0 0 0 0 0 0.0884278258217405 0 0 0 0 0 0 0 0 0 0 0 0 0 0.0259839427647364 0 0 0 0 0 0 0 0 0 0 0 0 0.00360150428688093 0 0 0 0 0 0 0 0 0 0 0.00491923370347932 0.00261500946779349 0 0 0 0 0 0 0 0 0 0 0 0 0 0 0 0 0 0 0 0 0 0 0 0 0 0 0 0 0 0 0 0 0 0 0 0 0 0 0 0 0 0 0 0 0 0 0 0 0 0 0 0 0 0 0 0.00238375298372909 0.00884840550540084 0.00320336710715487 0 0 0 0 0 0 0 0 0.00206276894894599 0 0.00338280153951178 0.00618120634971804 0 0 0 0.00575715823208488 0 0 0 0 0.162985346207641 0.00297118260929491 0.00609161455235613 0 0 0 0 0 0 0 0 0 0 0 0 0 0 0 0 0 0 0 0 0 0 0 0 0 0 0 0.00793158040675098 0 0 0.00499449737703316 0 0 0 0 0.00341392056209856 0.0139549702122372 0.151566749554579 0 0.172340969840431 0.0105828847382213 0 0 0.0298067791615229 0 0 0 0 0 0 0.00605089807685434 0.00613920198369107 0 0 0.00495379750870878 0 0.165049830871263 0.0704578544430117
0 0 0 0 0 0 0 0 0 0 0 0 0 0 0 0 0 0 0 0 0 0 0 0 0 0 0 0 0 0 0 0 0 0 0 0 0 0 0 0 0 0 0 0 0 0 0 0 0 0 0 0 0 0 0 0 0 0 0 0 0 0 0 0 0 0 0 0 0 0 0 0 0 0 0 0 0 0 0 0 0 0 0 0 0 0 0 0 0 0 0 0 0 0 0 0 0 0 0 0 0 0 0 0 0 0 0 0 0 0 0 0 0 0 0 0 0 0 0 0 0 0 0 0 0 0 0 0 0 0 0 0 0 0 0 0 0 0 0 0 0 0 0 0 0 0 0 0 0 0 0 0 0 0 0 0 0 0 0 0 0 0 0 0 0 0 0 0 0 0 0 0 0 0 0 0 0 0 0 0 0 0 0 0 0 0 0 0 0 0 0 0 0 0 0 0 0.0436969898058178 0 0 0 0 0 0 0 0 0 0 0 0 0 0 0 0 0 0.0175488088256558 0.0836659377937317 0 0 0 0 0 0 0 0 0 0 0 0 0 0 0 0 0 0 0 0 0.00142467765350575 0 0 0 0 0 0 0 0 0.00945840639617081 0 0 0.00456133810739993 0.00403313795067788 0 0.00278954597447179 0.0271043366373516 0.00958148127451063 0.0108273659974815 0 0 0 0.00610026040160572 0.0294898895537212 0 0 0 0 0 0 0 0 0 0 0 0 0 0 0 0 0 0 0 0 0 0 0 0 0 0 0 0 0 0 0 0 0 0 0 0 0 0.152910743659908 0 0 0 0 0 0.0190681472946804 0 0 0.0629607737992845 0.154901177863994 0.0758751565169647 0.021496398928776 0.00700290936716212 0.0160637867697082 0.116199337803792 0 0 0 0 0.123239391623627
0 0 0 0 0 0 0 0 0 0 0 0 0 0 0 0 0 0 0 0 0 0 0 0 0 0 0 0 0 0 0 0 0 0 0 0 0 0 0 0 0 0 0 0 0 0 0 0 0 0 0 0 0 0 0 0 0 0 0 0 0 0 0 0 0 0 0 0 0 0 0 0 0 0 0 0 0 0 0 0 0 0 0 0 0 0 0 0 0 0 0 0 0 0 0 0 0 0 0 0 0 0 0 0 0 0 0 0 0 0 0 0 0 0 0 0 0 0 0 0 0 0 0 0 0 0 0 0 0 0 0 0 0 0 0 0 0 0 0 0 0 0 0 0 0 0 0 0 0 0 0 0 0 0 0 0 0 0 0 0 0 0 0 0 0 0 0 0 0 0 0 0 0 0 0 0 0 0 0 0 0 0 0 0 0 0 0 0 0 0 0 0 0 0 0 0 0.0113574516216652 0 0 0 0 0 0 0 0 0 0 0 0 0 0 0 0 0 0 0 0 0 0 0 0 0 0 0 0 0 0 0 0 0 0 0 0 0 0.00165516960662746 0 0 0 0 0 0 0 0 0 0.00325988554837991 0.00380546652189728 0 0 0.00646519224895868 0 0 0 0.00772586646484002 0.00619661041086534 0.00343715037808516 0 0 0 0 0.00615343517936022 0 0 0 0 0 0 0 0 0 0 0 0 0 0 0 0 0 0 0 0 0 0 0 0 0 0 0 0.0040917436035095 0 0 0 0 0 0 0 0 0.00586220958579726 0.0757640641635162 0 0.194567396043402 0 0 0 0.00857101922849042 0 0.106975870247968 0 0.214911842297321 0.0311890181798954 0 0.00378102816909702 0.0462375375872459 0.0433765630202917 0.0905227637759133 0 0.124092716116873 0 0
0 0 0 0 0 0 0 0 0 0 0 0 0 0 0 0 0 0 0 0 0 0 0 0 0 0 0 0 0 0 0 0 0 0 0 0 0 0 0 0 0 0 0 0 0 0 0 0 0 0 0 0 0 0 0 0 0 0 0 0 0 0 0 0 0 0 0 0 0 0 0 0 0 0 0 0 0 0 0 0 0 0 0 0 0 0 0 0 0 0 0 0 0 0 0 0 0 0 0 0 0 0 0 0 0 0 0 0 0 0 0 0 0 0 0 0 0 0 0 0 0 0 0 0 0 0 0 0 0 0 0 0 0 0 0 0 0 0 0 0 0 0 0 0 0 0 0 0 0 0 0 0 0 0 0 0 0 0 0.00324772204121726 0 0 0 0 0 0 0 0 0 0 0 0 0 0 0 0 0 0 0 0 0 0 0 0 0 0 0 0 0 0 0 0 0 0 0 0 0 0.0183216446050264 0 0 0 0 0 0 0 0 0 0 0 0 0 0 0 0 0 0.00997070038439732 0 0 0.0282980416919224 0 0 0 0 0.0173764277956822 0 0 0 0 0 0 0 0 0 0 0 0 0 0 0 0 0 0 0 0 0 0 0.00432854981407695 0 0.00381506057359103 0.00936144011600455 0.00750710630818944 0 0.00630547045434813 0.0451888665174156 0.0156862180798234 0.0233694275120162 0 0 0 0 0.00777988004671682 0 0 0 0 0 0 0 0 0 0 0 0 0 0 0 0 0 0 0 0 0 0 0 0 0 0 0 0.00237564853014966 0 0 0 0 0 0 0 0 0.00407254033739942 0.0257135781234663 0 0 0 0 0 0 0 0.12010128676659 0.0980703027992739 0 0.235999986045807 0.240912003881766 0 0.0209379580802293 0.0512601394948906 0 0 0 0 0
0 0 0 0 0 0 0 0 0 0 0 0 0 0 0 0 0 0 0 0 0 0 0 0 0 0 0 0 0 0 0 0 0 0 0 0 0 0 0 0 0 0 0 0 0 0 0 0 0 0 0 0 0 0 0 0 0 0 0 0 0 0 0 0 0 0 0 0 0 0 0 0 0 0 0 0 0 0 0 0 0 0 0 0 0 0 0 0 0 0 0 0 0 0 0 0 0 0 0 0 0 0 0 0 0 0 0 0 0 0 0 0 0 0 0 0 0 0 0 0 0 0 0 0 0 0 0 0 0 0 0 0 0 0 0 0 0 0 0 0 0 0 0 0 0 0 0 0 0 0 0 0 0 0 0 0 0 0 0 0 0 0 0 0 0 0 0 0 0 0 0 0 0 0 0 0 0 0 0 0 0 0 0 0.00212129805565254 0 0 0 0 0.00407670133701061 0 0 0 0 0 0 0 0.0174041739139793 0 0 0 0 0 0 0 0 0 0 0 0 0 0 0 0 0 0.00271193633527121 0 0 0 0 0 0 0.00127495650473045 0.0216310478478522 0 0.00864784882127366 0 0 0.00143994842610154 0 0.0187105250069807 0 0.00100902137112573 0 0.0160318708713122 0.000585007579750647 0 0 0 0 0 0 0 0 0 0.0043478249524994 0.00107516149148915 0 0.007672196426302 0.00728118314696255 0.0928027063451142 0.106033590327631 0.0175100108527306 0.149227874203557 0.0193136663381691 0.102883196978837 0 0 0 0 0.00836331152272983 0 0 0 0 0 0 0 0 0 0 0 0 0 0 0 0 0 0 0 0 0 0 0 0 0 0 0 0 0 0 0 0.00240851491117034 0 0 0 0 0 0 0 0.00376070658890191 0 0 0 0 0 0.034506433242233 0.00834807617169185 0.138426585902087 0 0.0469226243356579 0 0.0236111624446258 0.0991168945930196 0.00452870391308846 0 0.0142223321955288 0 0.011992907044933
0 0 0 0 0 0 0 0 0 0 0 0 0 0 0 0 0 0 0 0 0 0 0 0 0 0 0 0 0 0 0 0 0 0 0 0 0 0 0 0 0 0 0 0 0 0 0 0 0 0 0 0 0 0 0 0 0 0 0 0 0 0 0 0 0 0 0 0 0 0 0 0 0 0 0 0 0 0 0 0 0 0 0 0 0 0 0 0 0 0 0 0 0 0 0 0 0 0 0 0 0 0 0 0 0 0 0 0 0 0 0 0 0 0 0 0 0 0 0 0 0 0 0 0 0 0 0 0 0 0 0 0 0 0 0 0 0 0 0 0 0 0 0 0 0 0 0 0 0 0 0 0 0 0 0 0 0 0 0.00324784706444704 0 0 0 0 0 0 0 0 0 0 0 0 0 0 0 0 0 0 0 0 0 0 0 0 0 0 0 0 0 0 0 0 0 0 0.0651273752483389 0 0 0.216861322573362 0 0 0 0 0 0 0 0 0 0 0 0.0136987780393328 0 0 0 0 0 0.0608608753564323 0.00652721660869654 0 0.117856815442742 0 0 0 0 0.0449016943965115 0 0 0 0 0 0 0 0 0 0 0 0 0 0 0 0 0 0 0 0 0 0 0 0 0 0 0 0 0 0.0164011201993537 0 0.00682509543951215 0 0 0 0 0 0 0 0 0 0 0 0 0 0 0 0 0 0.0050516068421463 0 0 0 0 0 0 0 0 0 0 0 0 0.0466368449311168 0 0.00239159647472918 0.0131104211101838 0 0 0 0 0 0 0 0.00404731711108016 0 0 0 0 0 0.0303182684915826 0 0 0.0170896551470747 0 0.247020550809811 0.0820255987135471 0 0 0 0 0 0 0 0 0
0 0 0 0 0 0 0 0 0 0 0 0 0 0 0 0 0 0 0 0 0 0 0 0 0 0 0 0 0 0 0 0 0 0 0 0 0 0 0 0 0 0 0 0 0 0 0 0 0 0 0 0 0 0 0 0 0 0 0 0 0 0 0 0 0 0 0 0 0 0 0 0 0 0 0 0 0 0 0 0 0 0 0 0 0 0 0 0 0.00393010159506618 0.00574070049159504 0.0031327232253443 0.00332379545806122 0.00437723023750927 0 0 0 0 0 0 0 0 0 0.00945666576532535 0.0113239564878331 0 0 0 0 0 0 0 0 0 0 0 0 0 0 0 0 0 0 0 0 0 0 0 0 0 0 0 0 0 0 0 0 0 0 0 0 0 0 0 0 0 0 0 0 0 0 0 0 0 0 0 0 0 0 0 0 0 0 0 0 0 0 0 0 0 0 0 0 0 0 0 0 0 0 0.00207202441673064 0 0 0 0 0 0 0 0 0 0 0 0 0 0 0 0 0 0 0 0 0 0 0 0 0 0 0 0 0 0 0 0 0 0 0 0 0 0 0 0 0 0 0 0 0 0 0 0 0 0 0 0 0 0 0 0.00197564814389883 0.00604656074973501 0.0132009885484415 0 0 0.00262881193676787 0 0.00234995765478184 0 0 0.00232594052050006 0.0106902985328293 0.0235467891607732 0.00945289251102598 0.0424061031089134 0.00510986565035779 0.00377593911532332 0.0145419199942057 0.0543021999662553 0.0239405873677506 0.00292613469209035 0.0136408830805075 0.00624243254815161 0 0.0873541131595877 0.0730742057543627 0 0 0 0 0 0 0 0 0 0 0 0 0 0 0 0 0 0 0 0 0 0 0 0 0 0 0 0 0 0 0 0 0 0 0.00543077207036906 0 0 0.0043378133090389 0.0688590670742742 0.0349344331926266 0.0338343050187308 0.112454548669338 0 0 0.00391222676587726 0.00548948919710923 0.0017444059960117 0 0 0 0 0.15646637395872 0.0253534797425418 0 0.0793189426465457 0.00817183714867324 0.0168028353364194 0
0 0 0 0 0 0 0 0 0 0 0 0 0 0 0 0 0 0 0 0 0 0 0 0 0 0 0 0 0 0 0 0 0 0 0 0 0 0 0 0 0 0 0 0 0 0 0 0 0 0 0 0 0 0 0 0 0 0 0 0 0 0 0 0 0 0 0 0 0 0 0 0 0 0 0 0 0 0 0 0 0 0 0 0 0 0 0 0 0 0 0.00113764877452796 0 0.00149238029287144 0 0 0 0 0 0 0 0 0 0.00183722726320063 0.00210262237632115 0 0 0 0 0 0 0 0 0 0 0 0 0 0 0 0 0 0 0 0 0 0 0 0 0 0 0 0 0 0 0 0 0 0 0 0 0 0 0 0 0 0 0 0 0 0 0 0 0 0 0 0 0 0 0 0 0 0 0 0 0 0 0 0 0 0 0 0 0 0 0 0 0 0 0.00493666906219791 0 0 0 0 0 0 0 0 0 0 0 0 0 0 0 0 0 0 0 0 0 0 0 0 0 0 0 0 0 0 0 0 0 0 0 0 0 0 0 0 0 0 0 0 0 0 0 0 0 0 0 0 0 0 0 0.00301222313172531 0.00171058252358325 0.00622042148756298 0 0 0.00101388130267673 0 0 0 0 0.00492577042686726 0.0145464129734452 0.00230438367925672 0.00647330458677111 0.0320654604480298 0.00507908086387439 0 0.0148661644000288 0.0564348700770155 0.0274483157232085 0.00852580791746939 0 0 0 0.0397263608874105 0.0807681730130945 0 0 0 0 0 0 0 0 0 0 0 0 0 0 0 0 0 0 0 0 0 0 0 0 0 0 0 0 0 0 0 0 0 0 0 0 0 0.0260797513127422 0.052212917591413 0.0104605048098066 0.0258064881078496 0.0339607364887078 0 0 0.00253060113629361 0.0080280293928852 0.0136000325988273 0.0134959173160455 0.0259464485418142 0 0.0997536078887581 0 0.213414057759965 0.0250528551353594 0.0646038676278239 0.0627805537519307 0.00564586932863907 0
0 0 0 0 0 0 0 0 0 0 0 0 0 0 0 0 0 0 0 0 0 0 0 0 0 0 0 0 0 0 0 0 0 0 0 0 0 0 0 0 0 0 0 0 0 0 0 0 0 0 0 0 0 0 0 0 0 0 0 0 0 0 0 0 0 0 0 0 0 0 0 0 0 0 0 0 0 0 0 0 0 0 0 0 0 0 0 0 0 0 0.00196476623420323 0 0.00239758340402515 0 0 0 0 0 0 0 0 0 0.00272364153248472 0.00340479043217905 0 0 0 0 0 0 0 0 0 0 0 0 0 0 0 0 0 0 0 0 0 0 0 0 0 0 0 0 0 0 0 0 0 0 0 0 0 0 0 0 0 0 0 0 0 0 0 0 0 0 0 0 0 0 0 0 0 0 0 0 0 0 0 0 0 0 0 0 0 0 0 0 0 0 0 0 0 0 0 0 0 0 0 0 0 0 0 0 0 0 0 0 0 0 0 0 0 0 0 0 0 0 0 0 0 0 0 0 0 0 0 0 0 0 0 0 0 0 0 0 0 0 0 0 0 0 0 0 0 0 0.00093830937783724 0.00214572496993768 0.00163829023165055 0 0 0 0 0 0 0 0 0 0.00219044024527488 0.00421069406477041 0.0141115957944618 0.00697869243451544 0 0.00363931463828828 0.052765252973462 0.0321525817139202 0.0110740461889844 0.0031056433124425 0 0 0.012508713221772 0.15015590277858 0 0 0 0 0 0 0 0 0 0 0 0 0 0 0 0 0 0 0 0 0 0 0 0 0 0 0 0 0 0 0 0 0 0 0 0 0 0.0531519680219156 0.03145057385032 0 0.0087690372736275 0.0121740509230114 0 0.00421795919622171 0 0.0716373188374561 0.0157389239255936 0.0407589055077114 0.13436398819077 0 0.0199397548832059 0.263267755127586 0 0 0 0.0231863495579411 0 0.0132374311558498
0 0 0 0 0 0 0 0 0 0 0 0 0 0 0 0 0 0 0 0 0 0 0 0 0 0 0 0 0 0 0 0 0 0.00670946432919566 0 0 0 0 0 0 0 0 0 0 0 0 0 0 0 0 0 0 0 0 0.00676533557697631 0 0 0 0 0 0 0 0 0 0 0 0 0 0 0 0 0 0 0 0 0 0 0 0 0 0 0 0 0 0 0 0 0 0 0 0 0 0 0 0 0 0 0 0 0 0 0 0 0 0 0 0 0 0 0 0 0 0 0 0 0 0 0 0 0 0 0 0 0 0 0 0 0 0 0 0 0 0 0 0 0 0 0 0 0.0268092977211591 0 0 0 0 0 0 0 0 0 0 0 0 0 0.0117524605103463 0 0 0 0 0 0 0 0 0 0 0 0 0.0176652271473485 0 0 0 0 0 0 0 0 0 0 0.0249000775703052 0.0327557524430424 0 0 0 0 0 0 0 0 0 0 0 0 0.00324086219071819 0 0 0 0 0 0 0.016299814483701 0 0 0 0 0 0 0 0.0120097115568337 0 0 0 0 0 0 0 0 0 0 0 0 0 0 0 0 0 0 0 0 0 0 0 0 0 0 0 0.00734156902414516 0 0 0 0 0 0 0 0 0 0 0.0721325095173601 0 0.0146080726916568 0.0423512496994125 0.00620000768188895 0.0149352011203584 0.0122467199761931 0.0344812037307534 0 0.0108434607061766 0 0.00701513670310715 0.00382392224871781 0.00245069552410474 0.00802722504130005 0 0 0 0 0 0 0 0 0 0 0 0 0 0 0 0 0 0 0 0 0 0 0 0 0 0 0 0 0 0 0 0 0 0 0 0 0.00700880966080593 0.0704773838612028 0 0.260201441028266 0 0 0 0 0 0 0.0985968718010658 0 0.0184286940068444 0 0 0.0927720826756702 0 0 0 0.0571497397713438 0 0
0 0 0 0 0 0 0 0 0 0 0 0 0 0 0 0 0 0 0 0 0 0 0 0 0 0 0 0 0 0 0 0 0 0 0 0 0 0 0 0 0 0 0 0 0 0 0 0 0 0 0 0 0 0 0 0 0 0 0 0 0 0 0 0 0 0 0 0 0 0 0 0 0 0 0 0 0 0 0 0 0 0 0 0 0 0 0 0 0 0 0 0.00267917573306121 0 0 0 0 0 0 0 0 0 0 0.00495967649385496 0.00808824928516604 0 0 0 0 0 0 0 0 0 0 0 0 0 0 0 0 0 0 0 0 0 0 0 0 0 0 0 0 0 0 0 0 0 0 0 0 0 0 0 0 0 0.00677231424490682 0 0 0 0 0 0 0 0 0 0 0 0 0 0 0 0 0 0 0 0 0 0 0 0 0 0 0 0 0 0 0 0 0 0 0 0 0 0 0 0 0 0 0 0 0 0 0 0 0 0 0 0 0 0 0 0 0 0 0 0 0 0 0 0 0 0 0 0 0 0 0 0 0 0 0 0 0 0 0 0 0 0 0 0 0 0 0 0 0 0 0 0 0 0.00294397431964205 0 0 0 0 0.00810625492950967 0.0127761463889013 0 0 0.0388847441215893 0.00556405229168501 0 0.00855860533953439 0.031621623651197 0.00817997294641742 0.00385679687096342 0 0 0 0.018337635138108 0.017349562052491 0 0 0 0 0 0 0 0 0 0 0 0 0 0 0 0 0 0 0 0 0 0 0 0 0 0 0 0 0 0 0 0 0 0 0.00298031968161294 0 0 0 0.00640544041727258 0.198039671710151 0.0273123124328401 0.180226938054019 0 0 0.00379634989796164 0 0 0 0 0 0.094015772015727 0.120108771481839 0 0 0 0.0164958288018682 0.171939811699681 0
0 0 0 0 0 0 0 0 0 0 0 0 0 0 0 0 0 0 0 0 0 0 0 0 0 0 0 0 0 0 0 0 0 0 0 0 0 0 0 0 0 0 0 0 0 0 0 0 0 0 0 0 0 0 0 0 0 0 0 0 0 0 0 0 0 0 0 0 0 0 0 0 0 0 0 0 0 0 0 0 0 0 0 0 0 0 0 0 0 0 0 0 0 0 0 0 0 0 0 0 0 0 0 0 0 0 0 0 0 0 0 0 0 0 0 0 0 0 0 0 0 0 0 0 0 0 0 0 0 0 0 0 0 0 0 0 0 0 0 0 0 0 0 0 0 0 0 0 0 0 0 0 0 0 0 0 0 0 0 0 0 0 0 0 0 0 0 0 0 0 0 0 0 0 0 0 0 0 0 0 0 0 0 0 0 0 0 0 0 0 0 0 0 0 0 0 0 0 0 0 0 0 0 0 0 0 0 0 0 0 0 0 0 0 0 0 0 0 0 0 0 0 0 0 0 0 0 0 0 0 0 0 0 0 0 0 0.00177051431380532 0.0141128736809536 0 0.0218878123840315 0 0.0448922502086646 0.0052805473292751 0 0 0.0203254153429138 0 0 0.0375436384597376 0 0 0.00868841935255414 0.0159386350530763 0 0 0 0 0 0.0060545796536137 0.0121677402255529 0 0 0 0 0 0 0 0 0 0 0 0 0 0 0 0 0 0 0 0 0 0 0 0 0 0 0 0 0 0 0 0 0 0 0.0367029512888256 0 0 0 0 0.173909618542093 0 0 0 0 0 0 0.134335737186955 0 0.0575216574250194 0 0.0191746443703356 0.231060209382097 0.0691763674165263 0.0568007667833185 0.0326556216006509 0 0 0
0 0 0 0 0 0 0 0 0 0 0 0 0 0 0 0 0 0 0 0 0 0 0 0 0 0 0 0 0 0 0 0 0 0 0 0 0 0 0 0 0 0 0 0 0 0 0 0 0 0 0 0 0 0 0 0 0 0 0 0 0 0 0 0 0 0 0 0 0 0 0 0 0 0 0 0 0 0 0 0 0 0 0 0 0 0 0 0 0 0 0 0 0 0 0 0 0 0 0 0 0 0 0 0 0 0 0 0 0 0 0 0 0 0 0 0 0 0 0 0 0 0 0 0 0 0 0 0 0 0 0 0 0 0 0 0 0 0 0 0.0044448441405958 0 0 0 0 0 0 0 0.00345384740487891 0 0 0 0 0 0 0.00554337539419569 0 0 0 0 0 0 0 0 0 0 0 0 0 0 0 0 0 0 0 0 0 0 0 0 0 0 0 0 0 0 0 0 0 0 0 0 0 0 0 0 0 0 0 0 0 0 0 0 0 0 0 0 0 0 0 0 0 0 0 0 0 0 0 0 0 0 0 0 0 0 0 0 0 0 0 0 0 0 0 0 0 0.00118214794440766 0 0 0 0 0 0 0 0 0.00200580665181541 0 0 0.00427748078044719 0 0 0 0.00504883417729933 0 0 0 0 0.0217991772068081 0.00462887129407486 0.00351215120334877 0 0 0 0 0 0 0 0 0 0 0 0 0 0 0 0 0 0 0 0 0 0 0 0 0 0 0 0 0 0 0 0 0 0 0 0 0 0 0.019981447243569 0.463839294366801 0.00921136829271906 0.0961166227986254 0 0 0.126892904450252 0 0 0 0 0 0.0199802373697646 0.0105303134855649 0 0 0.17249269929698 0 0 0.0250585764978528
0 0 0 0 0 0 0 0 0 0 0 0 0 0 0 0 0 0 0 0 0 0 0 0 0 0 0 0 0 0 0 0 0 0.00382158479782818 0 0 0 0 0 0 0 0 0 0 0 0 0 0 0 0 0 0 0 0 0.0222966615592472 0 0 0 0 0 0 0 0 0 0 0 0 0 0 0 0 0 0 0 0 0 0 0 0 0 0 0 0 0 0 0 0 0 0 0 0 0 0 0 0 0 0 0 0 0 0 0 0 0 0 0 0 0 0 0 0 0 0 0 0 0 0 0 0 0 0 0 0 0 0 0 0 0 0 0 0 0 0 0 0 0 0 0 0 0.0252824783644868 0 0 0 0 0 0 0 0 0 0 0 0 0 0.00814247568944299 0 0 0 0 0.00381850653373774 0 0 0 0 0 0 0 0.00819080217944318 0 0 0 0 0 0 0 0 0 0 0.0120400449208848 0 0 0 0 0 0 0 0 0 0 0.0487758545968999 0.00322255989415642 0.00113840187440488 0 0 0 0 0.00307129611848004 0.0472273604851704 0 0.00234061956224967 0 0 0 0 0 0 0 0 0 0 0 0 0 0 0 0.0607134301802201 0.0390358291562115 0 0 0 0 0 0 0 0 0 0 0 0 0 0 0 0 0 0 0 0.0209770890694183 0.00569506175369692 0 0 0 0 0 0 0 0 0 0.00659582007473039 0 0 0 0 0 0.00331097859428511 0 0.00106965876381691 0 0 0.164120222106118 0.0021659059641108 0 0 0 0 0 0 0 0 0 0 0 0 0 0 0 0 0 0 0 0 0 0 0 0 0 0 0 0 0.00751880235353952 0 0 0.00909250517172221 0 0 0 0 0.00643698449496973 0 0.0266209368249486 0.00475168366555512 0.0249282099981234 0.0267174383764529 0 0 0.241712382680004 0.0361212235870571 0.0766005400880955 0 0 0.0163910314179278 0 0 0 0.0133459757191818 0 0 0 0.0167096433833824 0
