# Supplementary material for: Recovery of neural dynamics criticality in personalized whole-brain models of stroke
Source: Nat Commun. 2022 Jun 27;13:3683. doi: 10.1038/s41467-022-30892-6 (PMC9237050; doi:10.1038/s41467-022-30892-6)
Supplement: Supplementary file 3 — Source Data [file 41467_2022_30892_MOESM3_ESM.zip › Source_Data/Tables/Table1/Structural_Connectivity/patients/pat_1_142_318_18_.txt]

0 0 0.0148847498028028 0.0117900294461269 0.010849889938348 0.194492768363101 0.074548825220622 0.0233249632103571 0 0.0428233682827283 0.216148632999559 0 0 0 0.0105206302398531 0.0133686763989079 0 0.0448722180927341 0.0223157621012908 0 0 0 0 0 0 0 0 0 0 0.142948154858978 0.0936881854729217 0 0 0 0 0 0.00939445525544934 0.00770270077621812 0 0 0 0 0 0 0 0 0 0 0 0 0 0 0 0 0 0 0 0 0 0 0 0 0 0 0 0 0 0 0 0 0 0.0088909473733797 0 0.00745102882570535 0 0 0 0 0 0 0 0 0 0 0 0 0.00434225593334816 0.00486243788715639 0 0 0 0 0 0 0 0 0 0 0 0 0 0 0 0 0 0 0 0 0 0.0132671440855132 0 0 0 0 0 0 0 0 0 0 0 0 0 0 0 0 0 0.0185917953353029 0 0 0.00892038009959665 0 0 0 0 0 0 0 0 0 0 0 0 0 0 0 0 0 0 0 0 0 0 0 0 0 0 0 0 0 0 0 0 0 0 0 0 0 0 0 0 0 0 0 0 0 0 0 0 0 0 0 0 0 0 0 0 0 0 0 0 0 0 0 0 0 0 0 0 0 0 0 0 0 0 0 0 0 0 0 0 0 0 0 0 0 0 0 0 0 0 0 0 0 0 0 0 0 0 0 0 0 0 0 0 0 0 0 0 0 0 0 0 0 0 0 0 0 0 0 0 0 0 0 0 0 0 0 0 0 0 0 0 0 0 0 0 0 0 0 0 0 0 0 0 0 0 0 0 0 0 0 0 0 0 0 0 0 0 0 0 0 0 0 0 0 0 0 0 0 0 0 0 0 0 0 0 0 0 0 0 0 0 0 0 0 0 0
0 0 0.106338030012464 0 0 0.079255962425191 0 0 0 0 0 0.224886968865128 0 0.089712114840399 0 0 0.276015295269494 0 0.0198930417729544 0.0727814493725049 0 0 0 0 0 0 0 0 0.0187973398159807 0 0.0244925066925423 0 0 0 0 0 0 0 0 0 0 0 0 0 0 0 0 0 0 0 0 0 0 0 0 0 0 0 0 0 0 0 0 0 0 0 0 0 0 0.0878272909333424 0 0 0 0 0 0 0 0 0 0 0 0 0 0 0 0 0 0 0 0 0 0 0 0 0 0 0 0 0 0 0 0 0 0 0 0 0 0 0 0 0 0 0 0 0 0 0 0 0 0 0 0 0 0 0 0 0 0 0 0 0 0 0 0 0 0 0 0 0 0 0 0 0 0 0 0 0 0 0 0 0 0 0 0 0 0 0 0 0 0 0 0 0 0 0 0 0 0 0 0 0 0 0 0 0 0 0 0 0 0 0 0 0 0 0 0 0 0 0 0 0 0 0 0 0 0 0 0 0 0 0 0 0 0 0 0 0 0 0 0 0 0 0 0 0 0 0 0 0 0 0 0 0 0 0 0 0 0 0 0 0 0 0 0 0 0 0 0 0 0 0 0 0 0 0 0 0 0 0 0 0 0 0 0 0 0 0 0 0 0 0 0 0 0 0 0 0 0 0 0 0 0 0 0 0 0 0 0 0 0 0 0 0 0 0 0 0 0 0 0 0 0 0 0 0 0 0 0 0 0 0 0 0 0 0 0 0 0 0 0 0 0 0 0 0 0 0 0
0.0237787500927394 0.1774990860517 0 0 0.0475286480572162 0.0986548159132529 0 0 0 0 0 0.138834516338884 0 0 0 0 0.33991001389257 0.0957887147817454 0.0278443772409973 0.0187372991885522 0 0 0 0 0 0 0 0 0 0 0.0102435149292065 0 0 0 0 0 0 0 0 0 0 0 0 0 0 0 0 0 0 0 0 0 0 0 0 0 0 0 0 0 0 0 0 0 0 0 0 0 0 0 0 0 0 0 0 0 0 0 0 0 0 0 0 0 0 0 0 0 0 0 0 0 0 0 0 0 0 0 0 0 0 0 0 0 0 0 0 0 0 0 0 0 0 0 0 0 0 0 0 0 0 0 0 0 0.0211802635131355 0 0 0 0 0 0 0 0 0 0 0 0 0 0 0 0 0 0 0 0 0 0 0 0 0 0 0 0 0 0 0 0 0 0 0 0 0 0 0 0 0 0 0 0 0 0 0 0 0 0 0 0 0 0 0 0 0 0 0 0 0 0 0 0 0 0 0 0 0 0 0 0 0 0 0 0 0 0 0 0 0 0 0 0 0 0 0 0 0 0 0 0 0 0 0 0 0 0 0 0 0 0 0 0 0 0 0 0 0 0 0 0 0 0 0 0 0 0 0 0 0 0 0 0 0 0 0 0 0 0 0 0 0 0 0 0 0 0 0 0 0 0 0 0 0 0 0 0 0 0 0 0 0 0 0 0 0 0 0 0 0 0 0 0 0 0 0 0 0 0 0 0 0 0 0 0 0 0 0 0 0 0 0 0 0 0 0 0 0 0 0 0 0
0.00579730410152902 0 0 0 0 0 0.0729059589934934 0 0.0704335699871692 0.0483016398026613 0.178475668782541 0 0 0 0 0 0 0 0 0.00497772351074682 0 0 0 0 0 0 0 0 0 0.127693281636683 0.0251132442772408 0 0 0 0 0 0 0.118569779539897 0 0 0 0 0 0 0 0 0 0 0 0 0 0 0 0 0.0240040529092006 0 0 0.0130085428514887 0 0 0 0 0 0 0 0 0 0 0 0 0 0 0 0 0 0 0 0 0 0 0 0 0 0 0 0 0 0 0 0 0 0 0 0.0992658265449718 0 0 0 0 0 0 0.00313186442171566 0 0 0 0 0 0 0 0 0 0 0 0 0 0 0 0 0 0 0 0 0 0 0 0 0 0 0 0 0 0.176088944479776 0 0 0.0224802279395418 0 0 0 0 0 0 0 0 0 0 0 0 0 0 0 0 0 0 0 0 0 0 0 0 0 0 0 0 0 0 0 0 0 0 0 0 0 0 0 0 0 0 0 0 0 0 0 0 0 0 0 0 0 0 0 0 0 0 0 0 0 0 0 0 0 0 0 0 0 0 0 0 0 0 0 0 0 0 0 0 0 0 0 0 0 0 0 0 0 0 0 0 0 0 0 0 0 0 0 0 0 0 0 0 0 0 0 0 0 0 0 0 0 0 0 0 0 0 0 0 0 0 0 0.0097523702213442 0 0 0 0 0 0 0 0 0 0 0 0 0 0 0 0 0 0 0 0 0 0 0 0 0 0 0 0 0 0 0 0 0 0 0 0 0 0 0 0 0 0 0 0 0 0 0 0 0 0 0 0 0 0 0 0 0 0 0 0
0.00514389158011331 0 0.014105044185019 0 0 0.0394195034676181 0 0.0390676180924105 0.0067351348599635 0.152736356187387 0 0.0773443907045359 0 0.063911993333788 0.0148616382379424 0 0 0.068753999273159 0 0 0.031028798908637 0 0 0 0 0 0 0 0.159228755500799 0 0.00993995896177383 0 0 0 0 0 0.0440456387420137 0 0 0 0 0 0 0 0 0 0.0111669307310662 0 0 0 0 0 0 0 0 0 0.0251653624167332 0 0 0 0 0 0 0 0 0 0 0.0121518152923067 0 0 0 0.012787494194459 0 0.0271583079635595 0 0 0 0 0 0 0 0 0 0 0 0.00337971328787406 0 0 0 0 0 0 0.00464623650300588 0 0 0 0.00640444064319395 0 0 0 0.0103397506769131 0 0 0.00639699228674722 0 0 0 0 0 0 0 0 0 0 0 0 0 0 0 0 0 0 0 0 0 0 0 0 0 0 0.0436273454696073 0 0 0.0509944705254631 0 0 0 0 0 0 0 0 0 0 0 0 0 0 0 0 0 0 0 0 0 0 0 0 0 0 0 0 0 0 0 0 0 0 0 0 0 0 0 0 0 0 0 0 0 0 0 0 0 0 0 0 0 0 0 0.00459153979759806 0 0 0 0 0 0 0 0 0 0 0 0 0 0 0 0 0 0 0 0 0 0 0 0 0 0 0 0 0 0 0 0 0 0 0 0 0 0 0 0 0 0 0 0 0 0 0 0 0 0 0 0 0 0 0 0 0 0 0 0 0.0124628461492393 0 0 0 0 0 0 0.0151828456597518 0 0 0.0157739340176807 0 0 0 0 0 0 0 0 0 0 0 0 0 0 0 0 0 0 0 0 0 0 0 0 0 0 0 0 0 0 0 0 0 0 0 0 0 0 0 0 0 0 0 0 0 0 0 0.0114472523496404 0 0 0 0 0 0 0 0 0
0.133266408839174 0.0567425969136373 0.042314386030194 0 0.0569720586744471 0 0.0500257966535683 0.0104699404051203 0.0266697527119504 0.101656991103778 0.0866965037960564 0.0538555430480003 0 0 0 0.00845304772588173 0 0.0819237486050442 0.032336649400904 0 0 0 0 0 0 0 0 0 0 0.086773151757285 0.115820591367669 0 0 0 0 0 0 0 0 0 0 0 0 0 0 0 0 0 0 0 0 0 0 0 0 0 0 0 0 0 0 0 0 0 0 0 0 0 0 0 0 0 0 0 0 0 0 0 0 0 0 0 0 0 0 0 0 0 0 0 0 0 0 0 0 0 0 0 0 0 0 0 0 0 0 0 0 0 0 0 0 0 0 0 0 0 0 0 0 0 0 0 0 0 0 0 0 0.0180673586990922 0 0 0.0129469324308083 0 0 0.00971290336079019 0 0 0 0 0 0 0 0 0 0 0 0 0 0 0 0 0 0 0 0 0 0 0 0 0 0 0 0 0 0 0 0 0 0 0 0 0 0 0 0 0 0 0 0 0 0 0 0 0 0 0 0 0 0 0 0 0 0 0 0 0 0 0 0 0 0 0 0 0 0 0 0 0 0.0102671293133814 0 0 0 0 0 0 0 0 0 0 0 0 0 0 0 0 0 0 0 0 0 0 0 0 0 0 0 0 0 0 0 0 0 0 0 0 0 0 0 0 0 0 0 0 0 0 0 0 0 0 0 0 0.00502850916321784 0 0 0 0 0 0 0 0 0 0 0 0 0 0 0 0 0 0 0 0 0 0 0 0 0 0 0 0 0 0 0 0 0 0 0 0 0 0 0 0 0 0 0 0 0 0 0 0 0 0 0 0 0 0 0 0 0
0.0691310985264737 0 0 0.137494234887178 0 0.0677032365624602 0 0 0.145748889484475 0.0521272472016976 0.144752440642311 0 0 0 0 0 0 0 0 0 0 0 0 0 0 0 0 0 0 0 0 0 0 0 0 0 0 0 0 0 0 0 0 0 0 0 0 0 0 0 0 0 0 0 0 0 0.0383477748594361 0 0 0 0 0 0 0 0 0 0 0 0 0 0 0.0507752170591455 0 0 0 0 0 0 0 0 0 0 0 0 0 0 0 0 0 0 0 0 0 0 0 0 0 0 0 0 0 0 0 0 0 0 0 0 0 0 0 0 0 0 0 0 0 0 0 0 0 0 0 0 0 0 0 0 0 0 0.277775119498535 0 0 0.0115034917604449 0 0 0 0 0 0 0 0 0 0 0 0 0 0 0 0 0 0 0 0 0 0 0 0 0 0 0 0 0 0 0 0 0 0 0 0 0 0 0 0 0 0 0 0 0 0 0 0 0 0 0 0 0 0 0 0 0 0 0 0 0 0 0 0 0 0 0 0 0 0 0 0 0 0 0 0 0 0 0 0 0 0 0 0 0 0 0 0 0 0 0 0 0 0 0 0 0 0 0 0 0 0 0 0 0 0 0 0 0 0 0 0 0 0 0 0 0 0 0 0 0 0 0 0.0046412495178428 0 0 0 0 0 0 0 0 0 0 0 0 0 0 0 0 0 0 0 0 0 0 0 0 0 0 0 0 0 0 0 0 0 0 0 0 0 0 0 0 0 0 0 0 0 0 0 0 0 0 0 0 0 0 0 0 0 0 0 0
0.0181018085072145 0 0 0 0.0639516065492153 0.0118584512285333 0 0 0.01917686983572 0.486242007148183 0.0144406901700703 0 0 0 0 0.00417998208839119 0 0 0 0 0 0 0 0 0 0 0 0 0 0 0.0109439655984881 0 0 0 0 0 0.0371819420572835 0 0 0 0 0 0 0 0 0 0.0573262383181312 0 0 0 0 0 0 0 0 0 0 0 0 0 0 0 0 0 0 0 0 0 0 0 0 0 0 0.0124727373330348 0 0 0 0 0 0 0 0 0 0 0 0 0 0 0 0 0 0 0 0 0 0 0 0 0 0 0 0 0 0 0 0 0 0 0 0 0 0 0 0 0 0 0 0 0 0 0 0 0 0 0 0 0 0 0 0 0 0.100438464439824 0 0.143919816384848 0 0 0 0 0 0 0 0 0 0 0 0 0 0 0 0 0 0 0 0 0 0 0 0 0 0 0 0 0 0 0 0 0 0 0 0 0 0 0 0 0 0 0 0 0 0 0 0 0 0 0 0 0 0 0 0 0 0 0 0 0 0 0 0 0 0 0 0 0 0 0 0 0 0 0 0 0 0 0 0 0 0 0 0 0 0 0 0 0 0 0 0 0 0 0 0 0 0 0 0 0 0 0 0 0 0 0 0 0 0 0 0 0 0 0 0 0 0 0 0 0 0 0 0 0 0 0.0197654203410631 0 0 0 0 0 0 0 0 0 0 0 0 0 0 0 0 0 0 0 0 0 0 0 0 0 0 0 0 0 0 0 0 0 0 0 0 0 0 0 0 0 0 0 0 0 0 0 0 0 0 0 0 0 0 0 0 0
0 0 0 0.0956497899864726 0.00948626678655359 0.0259906573469631 0.104951369973836 0.0165003149243469 0 0.171834598473585 0.0247694777062977 0 0 0 0 0.00348950985407158 0 0 0 0 0 0 0 0 0 0 0 0 0 0.021772195725149 0.0148132235964779 0 0 0 0 0 0 0.0247991146985556 0 0 0 0 0 0 0 0 0 0 0 0 0 0 0 0 0 0 0 0 0 0 0 0 0 0 0 0 0 0 0 0 0 0 0 0 0 0 0 0 0 0 0 0 0 0 0 0 0 0 0 0 0 0 0 0.0186213917388337 0 0 0 0 0 0 0 0 0 0 0 0 0 0 0 0 0 0 0 0 0 0 0 0 0 0 0 0 0 0 0 0 0 0 0 0 0.287325786299075 0 0 0.179996302889782 0 0 0 0 0 0 0 0 0 0 0 0 0 0 0 0 0 0 0 0 0 0 0 0 0 0 0 0 0 0 0 0 0 0 0 0 0 0 0 0 0 0 0 0 0 0 0 0 0 0 0 0 0 0 0 0 0 0 0 0 0 0 0 0 0 0 0 0 0 0 0 0 0 0 0 0 0 0 0 0 0 0 0 0 0 0 0 0 0 0 0 0 0 0 0 0 0 0 0 0 0 0 0 0 0 0 0 0 0 0 0 0 0 0 0 0 0 0 0 0 0 0 0 0 0 0 0 0 0 0 0 0 0 0 0 0 0 0 0 0 0 0 0 0 0 0 0 0 0 0 0 0 0 0 0 0 0 0 0 0 0 0 0 0 0 0 0 0 0 0 0 0 0 0 0 0 0 0 0 0 0 0 0 0
0.010758167775734 0 0 0.0246778983840787 0.0809344539654717 0.0372715542325535 0.0141217859938534 0.157401535822308 0.0646476272703537 0 0.0677085852064103 0.0364000882156199 0 0.0152858681541676 0.00652690188103341 0.00676286000896812 0 0.00179576082304379 0 0 0.00915758665472172 0 0 0 0 0 0 0 0.00705627989982963 0.0365340573480242 0.077610824438944 0 0 0 0 0 0.0479989774834385 0.00438886718527691 0 0 0 0 0 0 0 0 0.00383316225699287 0 0 0 0 0 0 0 0 0 0 0 0 0 0 0 0 0 0 0 0 0 0 0 0 0 0 0.0315929315095966 0 0 0 0 0 0 0 0 0 0 0 0.00979974458513859 0 0 0 0 0 0 0 0 0 0 0.0092152637056438 0 0 0 0 0 0 0 0 0 0 0 0 0 0 0 0 0 0 0 0 0 0 0 0 0 0 0 0 0 0 0.0049674939190351 0 0 0.0618414775505989 0.00426860661052339 0.00272672375980311 0.136632515165299 0 0 0 0 0 0 0 0 0 0 0 0 0 0 0 0 0 0 0 0 0 0 0 0 0 0 0 0 0 0 0 0 0 0 0 0 0 0 0 0 0 0 0 0 0 0 0 0 0 0 0 0 0 0 0 0 0 0 0 0 0 0 0 0 0 0 0 0 0 0 0 0 0 0.00265257452003746 0 0 0 0 0 0 0 0 0 0 0 0 0 0 0 0 0 0 0 0 0 0 0 0 0 0 0 0 0 0 0 0 0 0 0 0 0 0 0 0 0 0 0.00345418373724253 0 0 0 0.000560926030588069 0 0 0 0 0 0.0214147159056697 0 0 0 0 0 0 0 0 0 0 0 0 0 0 0 0 0 0 0 0 0 0 0 0 0 0 0 0 0 0 0 0 0 0 0 0 0 0 0 0 0 0 0 0 0 0 0 0 0 0 0 0 0 0 0 0 0
0.0800697767060966 0 0 0.134457164913533 0 0.0468705955008695 0.0578241643245721 0.00689291741795216 0.0137409722174157 0.0998394946773835 0 0.012786301925233 0 0 0.0119321961727426 0.0029260622876806 0 0.00687755265385641 0 0 0 0 0 0 0 0 0 0 0 0.202337577839781 0.144085214474369 0.00251496262742795 0 0 0 0 0 0.0104360283717675 0 0 0 0 0 0 0 0 0 0 0 0 0 0 0 0 0.014631279029732 0.00486956175445269 0.0219749271989831 0.0077223043409463 0 0 0 0 0 0 0 0 0 0 0 0 0 0.0182930705627353 0 0.00468668862489783 0 0 0 0 0 0 0 0 0 0 0 0 0 0 0 0 0 0 0 0.00454762833175515 0 0 0.00905278966674221 0 0 0 0.00405508909471092 0.00323872168750271 0 0 0 0 0 0 0 0.00531905976255602 0 0 0 0 0 0 0 0 0 0 0 0 0 0 0 0 0 0.00565404659260129 0 0 0.0380627662452245 0 0 0.00513473590939814 0 0 0 0 0 0 0 0 0 0 0 0 0 0 0 0 0 0 0 0 0 0 0 0 0 0 0 0 0 0 0 0 0 0 0 0 0 0 0 0 0 0 0 0 0 0 0 0 0 0 0 0 0 0 0 0.00260391814879082 0 0 0 0 0 0 0 0 0 0 0 0 0 0 0 0 0 0.00276676713071561 0 0 0 0 0 0 0 0 0 0 0 0 0 0 0 0 0 0 0 0 0 0 0 0 0 0 0 0 0 0 0 0 0 0 0 0 0 0 0 0 0 0 0 0 0 0 0 0 0 0.0137956638075738 0 0 0 0 0 0 0 0 0 0 0 0 0 0 0 0 0 0 0 0 0 0 0 0 0 0 0 0 0 0 0 0 0 0 0 0 0 0 0 0 0 0 0 0 0 0 0 0 0 0 0 0 0 0 0 0 0 0 0 0
0 0.101303935400701 0.0374672628368882 0 0.0703338430516211 0.0338855993415137 0 0 0 0.0624664673377224 0.0148809559146725 0 0 0.134922012372303 0.0431245131281776 0 0.0731876357961174 0 0.0190314924532581 0.0439277907279744 0.00714755412664799 0 0 0 0 0 0 0 0 0.0501373585854157 0.172720828688121 0 0 0 0 0 0.0177180828638261 0 0 0 0 0 0 0 0 0 0 0 0 0 0 0 0 0 0 0 0 0 0 0 0 0 0 0 0 0 0 0 0 0 0 0 0 0.0503752734409198 0 0 0 0 0 0 0 0 0 0 0 0.00270285755361986 0 0 0 0 0 0 0 0 0 0 0.0198634735338226 0 0 0 0 0 0 0 0 0 0 0 0 0 0 0 0.00582031769002399 0 0 0 0 0 0 0 0 0 0 0 0 0 0 0 0 0 0.0051729177533491 0 0 0.0338098274033038 0 0 0 0 0 0 0 0 0 0 0 0 0 0 0 0 0 0 0 0 0 0 0 0 0 0 0 0 0 0 0 0 0 0 0 0 0 0 0 0 0 0 0 0 0 0 0 0 0 0 0 0 0 0 0 0 0 0 0 0 0 0 0 0 0 0 0 0 0 0 0 0 0 0 0 0 0 0 0 0 0 0 0 0 0 0 0 0 0 0 0 0 0 0 0 0 0 0 0 0 0 0 0 0 0 0 0 0 0 0 0 0 0 0 0 0 0 0 0 0 0 0 0 0 0 0 0 0 0 0 0 0 0 0 0 0 0 0 0 0 0 0 0 0 0 0 0 0 0 0 0 0 0 0 0 0 0 0 0 0 0 0 0 0 0 0 0 0 0 0 0 0 0 0 0 0 0 0 0 0 0 0 0 0
0 0 0 0 0 0 0 0 0 0 0 0 0 0 0 0 0 0 0.0202274532460162 0 0 0 0.0219921297883392 0 0 0 0.0135717547382037 0 0 0 0 0.0135399347362373 0 0 0.186086207110356 0 0 0 0 0 0 0 0 0 0 0 0 0 0.046184032412862 0 0 0 0 0 0 0.032966075431969 0 0 0 0 0 0 0 0 0 0 0 0 0 0 0 0 0 0 0 0 0 0 0 0 0 0 0 0 0 0 0 0 0 0 0 0 0 0 0 0 0 0 0 0 0 0 0 0 0.0256963789364796 0 0 0 0 0.0435178834954865 0.00759551903941416 0 0 0 0.0666236311677944 0 0 0 0.0309539250345096 0.174186582859412 0.0977704675444447 0 0 0 0.00993660367485003 0 0 0 0 0 0 0 0 0 0 0 0 0 0 0 0 0 0 0 0 0 0 0 0 0 0 0 0 0 0 0 0 0 0 0 0 0 0 0 0 0 0 0.113239390129448 0 0 0 0 0 0 0 0 0 0 0 0 0 0 0 0 0 0 0 0 0 0 0 0 0 0 0 0 0 0 0 0 0 0 0 0 0 0 0 0.0123486101288025 0 0 0 0 0 0 0 0 0 0 0 0 0 0 0 0 0 0 0 0 0 0 0 0 0 0 0 0 0 0 0 0 0 0 0 0 0 0 0 0 0 0 0 0 0 0 0 0 0 0 0 0 0.00662310634298358 0.013652080258947 0.037389857705675 0.0146463906282355 0 0 0 0.0112519855895342 0 0 0 0 0 0 0 0 0 0 0 0 0 0 0 0 0 0 0 0 0 0 0 0 0 0 0 0 0 0 0 0 0 0 0 0 0 0 0 0 0 0 0 0 0 0 0 0 0 0
0 0.054430791757506 0 0 0.0782797480481575 0 0 0 0 0.035331831458501 0 0.181724859185715 0 0 0.147222024874374 0.010970823062948 0.0100953369277681 0 0.0269467138663124 0.104554131430208 0.0396210130909909 0 0 0 0 0 0 0 0 0 0.0623503083265864 0 0 0 0 0 0.0161258573150203 0 0 0 0 0 0 0 0.00703705831464111 0 0 0 0 0 0 0 0 0 0 0 0 0 0 0 0 0 0 0 0 0 0 0 0 0.0781168786047287 0 0 0 0.0202712724056801 0 0 0 0 0 0 0 0 0 0 0 0.00826392067836568 0 0.00521795125543676 0 0 0 0 0 0 0 0 0 0 0 0 0 0 0 0 0 0 0 0 0 0 0 0 0 0 0 0 0 0 0 0 0 0 0 0 0 0 0 0.0301924304129064 0 0 0.0125169711912882 0 0 0.0165850317350744 0.0541450460577914 0 0 0 0 0 0 0 0 0 0 0 0 0 0 0 0 0 0 0 0 0 0 0 0 0 0 0 0 0 0 0 0 0 0 0 0 0 0 0 0 0 0 0 0 0 0 0 0 0 0 0 0 0 0 0 0 0 0 0 0 0 0 0 0 0 0 0 0 0 0 0 0 0 0 0 0 0 0 0 0 0 0 0 0 0 0 0 0 0 0 0 0 0 0 0 0 0 0 0 0 0 0 0 0 0 0 0 0 0 0 0 0 0 0 0 0 0 0 0 0 0 0 0 0 0 0 0 0 0 0 0 0 0 0 0 0 0 0 0 0 0 0 0 0 0 0 0 0 0 0 0 0 0 0 0 0 0 0 0 0 0 0 0 0 0 0 0 0 0 0 0 0 0 0 0 0 0 0 0 0 0 0 0
0.00871014587240542 0 0 0 0.0259527798827315 0 0 0 0 0.021509646163101 0.0266678455996244 0.0828144033688408 0 0.20990506980845 0 0.0567305476250639 0.0117601303856377 0 0.0196397794550611 0.0226011321750702 0 0 0 0 0 0 0 0 0 0.0127120216421556 0.249641469138383 0 0 0 0 0 0.0111280061749505 0 0 0 0 0 0 0 0 0 0 0 0 0 0 0 0 0 0 0 0 0 0 0 0 0 0 0 0 0 0 0 0 0.0177695838717455 0 0 0 0.0203933479018386 0 0 0 0 0 0 0 0 0 0 0 0.00897413700451707 0 0.010993254037216 0 0 0 0 0 0 0 0 0.0113724697427394 0 0 0 0 0 0 0 0 0.00884555261690283 0 0 0 0 0 0 0 0 0 0 0 0 0 0 0 0 0 0 0 0 0 0.0693265965980648 0 0 0 0 0.0062933666466298 0.0126558913186821 0.0638081789531745 0 0 0 0.00979464401701426 0 0 0 0 0 0 0 0 0 0 0 0 0 0 0 0 0 0 0 0 0 0 0 0 0 0 0 0 0 0 0 0 0 0 0 0 0 0 0 0 0 0 0 0 0 0 0 0 0 0 0 0 0 0 0 0 0 0 0 0 0 0 0 0 0 0 0 0 0 0 0 0 0 0 0 0 0 0 0 0 0 0 0 0 0 0 0 0 0 0 0 0 0 0 0 0 0 0 0 0 0 0 0 0 0 0 0 0 0 0 0 0 0 0 0 0 0 0 0 0 0 0 0 0 0 0 0 0 0 0 0 0 0 0 0 0 0 0 0 0 0 0 0 0 0 0 0 0 0 0 0 0 0 0 0 0 0 0 0 0 0 0 0 0 0 0 0 0 0 0 0 0 0 0 0 0 0 0 0
0.0047077201678746 0 0 0 0 0.00434428504524059 0 0.00189668692758226 0.00184022593240156 0.00947971187473751 0.00278156793786305 0 0 0.00665315911585242 0.0241299006411537 0 0 0.00221904385383342 0 0 0.00521001395500455 0.00331521339962625 0 0 0 0 0 0 0 0.0123982838516289 0.125141901649423 0.00125620951578369 0 0.00330042350399026 0.00339555848571514 0 0.00538094018811744 0.0071435800699363 0 0.00266773003600005 0 0 0 0 0 0 0 0 0 0 0 0.00570925362145462 0 0 0.0150304875658687 0 0 0.00200424040878235 0.0014335322761871 0 0 0 0 0 0 0 0 0 0 0 0.0412667035015243 0 0.0259101833426005 0.0065200569909756 0 0.0319058791792451 0 0 0 0.00757588580395568 0 0 0 0 0 0.0134599563475413 0 0.0220794693667132 0 0 0 0 0 0 0 0 0 0.0191088466447845 0 0 0 0 0 0 0 0.00663943922031757 0.00673805450187416 0 0 0.0142442297720702 0 0 0.00600032800672836 0 0 0.00676893468974926 0 0 0 0 0 0.00205614315189199 0 0 0 0 0 0.0485944837799395 0 0 0.0021062407468367 0 0 0.0146286485150791 0.123671657809708 0.0933171622739321 0.00514521804760386 0.0537082450244437 0.0765479177189597 0.0161194378610647 0.00984401113334525 0 0 0 0.0099039964892577 0.00560589978610429 0 0.00981317749339513 0.0338976724432523 0 0.019422155008494 0 0 0.00295196850481533 0 0 0 0 0 0 0 0 0 0 0 0 0 0 0 0 0 0 0 0 0 0 0 0 0 0 0 0 0 0 0 0 0 0 0 0 0 0 0 0 0 0 0 0 0 0 0 0 0.00263070735363484 0 0 0 0 0.00144090532977513 0 0 0 0 0 0 0 0 0 0 0 0 0 0 0 0 0 0 0 0 0 0 0 0 0 0 0 0 0 0 0 0 0 0 0 0 0 0 0 0 0 0 0 0 0 0 0 0 0 0.005584308305148 0 0 0 0 0 0 0 0 0 0 0 0 0 0 0 0 0 0 0 0 0 0 0 0 0 0.00335240583118068 0 0 0 0 0 0 0 0 0 0 0 0 0 0 0 0 0 0 0 0 0 0 0 0 0 0 0 0 0 0 0 0 0 0
0 0.220275862882498 0.1625137870272 0 0 0 0 0 0 0 0 0.129661026158008 0 0.0132788670635484 0.0108493120480076 0 0 0 0 0.0142660802557651 0.00801763712884258 0 0 0 0 0 0 0 0 0 0.0258181190714864 0 0 0 0 0 0 0 0 0 0 0 0 0 0 0 0 0 0 0 0 0 0 0.00900927513545125 0 0 0 0 0 0 0 0 0 0 0 0 0 0 0 0 0 0 0 0 0 0 0 0 0 0 0 0 0 0 0 0 0 0 0 0 0 0 0 0 0 0 0 0 0 0 0 0 0 0 0 0.0134938116877029 0 0 0 0 0 0 0 0 0 0 0 0 0 0 0 0 0 0 0.37313981271345 0 0 0 0.0196764088280406 0 0 0 0 0 0 0 0 0 0 0 0 0 0 0 0 0 0 0 0 0 0 0 0 0 0 0 0 0 0 0 0 0 0 0 0 0 0 0 0 0 0 0 0 0 0 0 0 0 0 0 0 0 0 0 0 0 0 0 0 0 0 0 0 0 0 0 0 0 0 0 0 0 0 0 0 0 0 0 0 0 0 0 0 0 0 0 0 0 0 0 0 0 0 0 0 0 0 0 0 0 0 0 0 0 0 0 0 0 0 0 0 0 0 0 0 0 0 0 0 0 0 0 0 0 0 0 0 0 0 0 0 0 0 0 0 0 0 0 0 0 0 0 0 0 0 0 0 0 0 0 0 0 0 0 0 0 0 0 0 0 0 0 0 0 0 0 0 0 0 0 0 0 0 0 0 0 0 0 0 0 0 0 0 0 0 0 0 0
0.099784327374292 0 0.133337300724976 0 0.322490026596529 0.265874922145968 0 0 0 0.01589555879988 0.0412859798463927 0 0 0 0 0.0140129138608833 0 0 0 0 0 0 0 0 0 0 0 0 0 0.0501459677467659 0.0422995532068648 0 0 0 0 0 0 0 0 0 0 0 0 0 0 0 0 0 0 0 0 0 0 0 0 0 0 0 0 0 0 0 0 0 0 0 0 0 0 0 0 0 0 0 0 0 0 0 0 0 0 0 0 0 0 0 0 0 0 0 0 0 0 0 0 0 0 0 0 0 0 0 0 0 0 0 0 0 0 0 0 0 0 0 0 0 0 0 0 0 0 0 0 0 0 0 0 0 0 0 0 0 0 0 0 0 0 0 0 0 0 0 0 0 0 0 0 0 0 0 0 0 0 0 0 0 0 0 0 0 0 0 0 0 0 0 0 0 0 0 0 0 0 0 0 0 0 0 0 0 0 0 0 0 0 0 0 0 0 0 0 0 0 0 0 0 0 0 0 0 0 0 0 0 0 0 0 0 0 0 0 0 0 0 0 0 0 0 0 0 0 0 0 0 0 0 0 0 0 0 0 0 0 0 0 0 0 0 0 0 0 0 0 0 0 0 0 0 0 0 0 0 0 0 0 0 0 0 0 0 0.0148734496974487 0 0 0 0 0 0 0 0 0 0 0 0 0 0 0 0 0 0 0 0 0 0 0 0 0 0 0 0 0 0 0 0 0 0 0 0 0 0 0 0 0 0 0 0 0 0 0 0 0 0 0 0 0 0 0 0 0
0.0252463151369979 0.0235151361610887 0.0197186101813059 0 0 0.0533905085036788 0 0 0 0 0 0.0499409873469951 0.0233053309360227 0.0524999097787475 0.0268373241221925 0 0 0 0 0.0090201783313956 0 0 0 0 0 0 0 0 0.101709521138446 0 0.0230845428281969 0 0 0 0 0 0 0 0 0 0 0 0 0 0 0 0 0 0 0 0 0 0 0 0 0 0 0 0 0 0 0 0 0 0 0 0 0 0 0.323894794737175 0 0 0 0 0 0 0 0 0 0 0 0 0 0 0 0 0 0 0 0 0 0 0 0 0 0 0.0169165604860112 0 0 0 0 0 0 0 0 0 0.0222635694381516 0 0 0 0.0259687053727019 0 0 0 0 0.098636323561747 0 0 0 0.0219676525021948 0 0 0 0 0.0359891110849355 0 0 0 0 0 0 0 0 0 0 0 0 0 0 0 0 0 0 0 0 0 0 0 0 0 0 0 0 0 0 0 0 0 0 0 0 0 0 0 0 0 0 0 0 0 0 0 0 0 0 0 0 0 0 0 0 0 0 0 0 0 0 0 0 0 0 0 0 0 0 0 0 0 0 0 0 0 0 0 0 0 0 0 0 0 0.0270843978998254 0 0 0 0 0 0 0 0 0 0 0 0 0 0 0 0 0 0 0 0 0 0 0 0 0 0 0 0 0 0 0 0 0 0 0 0 0 0 0 0 0 0 0 0 0 0 0 0 0 0 0 0 0 0 0 0 0 0 0 0 0 0.0190105204521898 0 0 0 0 0 0 0 0 0 0 0 0 0 0 0 0 0 0 0 0 0 0 0 0 0 0 0 0 0 0 0 0 0 0 0 0 0 0 0 0 0 0 0 0 0
0 0.145518778826721 0.0224438740221526 0.0193712609697292 0 0 0 0 0 0 0 0.194973540158388 0 0.344545024858826 0.0522377951886288 0 0.0357412092663362 0 0.0152569302991541 0 0.0408811850531179 0 0 0 0 0 0 0 0 0 0 0 0 0 0 0 0 0 0 0 0 0 0 0 0.0091718756573592 0 0 0 0 0 0 0 0 0 0 0 0 0 0 0 0 0 0 0 0 0.0138063511178313 0.00934013802024805 0 0 0.0385535902449828 0 0 0 0 0 0 0 0 0 0 0 0 0 0 0 0 0 0 0 0 0 0 0 0 0 0 0 0 0 0 0 0 0 0 0 0 0 0 0 0 0 0 0 0 0 0 0 0 0 0 0 0 0 0 0 0 0 0 0.0351981987861265 0 0 0 0 0 0 0 0 0 0 0 0 0 0 0 0 0 0 0 0 0 0 0 0 0 0 0 0 0 0 0 0 0 0 0 0 0 0 0 0.0103177453165084 0 0 0 0 0 0 0 0 0 0 0 0 0 0 0 0 0 0 0 0 0 0 0 0 0 0 0 0 0 0 0 0 0 0 0 0 0 0 0 0.0126425022138902 0 0 0 0 0 0 0 0 0 0 0 0 0 0 0 0 0 0 0 0 0 0 0 0 0 0 0 0 0 0 0 0 0 0 0 0 0 0 0 0 0 0 0 0 0 0 0 0 0 0 0 0 0 0 0 0 0 0 0 0 0 0 0 0 0 0 0 0 0 0 0 0 0 0 0 0 0 0 0 0 0 0 0 0 0 0 0 0 0 0 0 0 0 0 0 0 0 0 0 0 0 0 0 0 0 0 0 0 0
0 0 0 0 0.030169123978592 0 0 0 0 0.0168030359384093 0 0.00764222222739804 0 0.0314525784781983 0 0.0068199448998665 0.00483879106396084 0 0 0.00984803017086454 0 0 0 0 0 0 0 0 0 0 0.00516742448942629 0 0 0 0 0 0.0204411761847622 0 0 0 0 0 0.0147436428318643 0.0288952307376615 0.0756366923933572 0 0.00568271504387635 0 0 0.11464439974601 0 0 0 0 0 0 0 0 0 0.180253552911325 0.0141560211888756 0 0.0254584480113063 0 0.0316299861890218 0.0597629668678858 0.00594075765982964 0 0 0.0231812615276215 0 0 0.00730128590180074 0.0247298141729488 0.0102049582114471 0 0 0 0 0 0 0 0 0 0 0 0 0 0 0 0 0 0 0 0 0 0 0 0 0 0 0 0 0 0 0 0 0 0 0 0 0 0 0 0 0 0 0 0 0 0 0 0 0 0.0141886667071275 0 0 0 0.0207331332335321 0 0 0 0 0.0138400137318926 0.169008457372174 0 0 0 0 0 0 0 0 0 0 0 0 0 0 0 0 0 0 0 0 0 0 0 0 0 0 0 0 0 0 0 0 0 0 0 0 0 0 0 0 0 0 0 0 0 0 0 0 0 0 0 0 0 0 0 0 0 0 0 0 0 0 0 0 0 0 0 0 0 0 0 0 0 0.00312153852800201 0 0 0 0 0 0 0 0 0 0 0 0 0 0 0 0 0 0 0.0114999882732315 0.00341020183570695 0 0 0 0 0 0 0 0 0 0 0 0 0 0 0 0 0 0 0 0 0 0 0 0 0 0 0 0 0 0 0 0 0 0 0 0 0 0 0 0 0 0 0 0 0 0 0 0 0 0 0 0 0 0 0 0 0 0 0 0 0 0 0.00879393949202482 0 0 0 0 0 0 0 0 0 0 0 0 0 0 0 0 0 0 0 0 0 0 0 0 0 0
0 0 0 0 0 0 0 0 0 0 0 0 0 0 0 0.0165802616033606 0 0 0 0 0 0 0 0 0 0 0 0 0 0 0 0 0 0 0 0 0 0 0 0.734564982280385 0 0 0 0 0.0510187371737482 0 0 0 0 0 0 0 0 0 0 0 0 0 0 0 0 0.072917779830033 0 0 0 0 0 0 0 0 0.0327255323132511 0 0.0562519175856506 0 0 0 0 0 0 0.0359407892135718 0 0 0 0 0 0 0 0 0 0 0 0 0 0 0 0 0 0 0 0 0 0 0 0 0 0 0 0 0 0 0 0 0 0 0 0 0 0 0 0 0 0 0 0 0 0 0 0 0 0 0 0 0 0 0 0 0 0 0 0 0 0 0 0 0 0 0 0 0 0 0 0 0 0 0 0 0 0 0 0 0 0 0 0 0 0 0 0 0 0 0 0 0 0 0 0 0 0 0 0 0 0 0 0 0 0 0 0 0 0 0 0 0 0 0 0 0 0 0 0 0 0 0 0 0 0 0 0 0 0 0 0 0 0 0 0 0 0 0 0 0 0 0 0 0 0 0 0 0 0 0 0 0 0 0 0 0 0 0 0 0 0 0 0 0 0 0 0 0 0 0 0 0 0 0 0 0 0 0 0 0 0 0 0 0 0 0 0 0 0 0 0 0 0 0 0 0 0 0 0 0 0 0 0 0 0 0 0 0 0 0 0 0 0 0 0 0 0 0 0 0 0 0 0 0 0 0 0 0 0 0 0 0 0 0 0 0 0
0 0 0 0 0 0 0 0 0 0 0 0 0.0339933764445159 0 0 0 0 0 0 0 0 0 0 0 0.0595469023862918 0 0.0257368874737897 0 0 0 0 0 0.0288637109708856 0 0.0539188374931438 0 0 0 0 0 0 0 0 0 0.0140653869091782 0 0 0 0.0542799997883399 0 0 0 0 0 0 0 0 0 0 0 0 0 0 0 0 0 0 0 0 0 0 0 0 0 0 0 0 0 0 0 0 0 0 0 0 0 0 0 0 0 0 0 0 0 0 0 0 0 0 0 0.0328443500808564 0 0 0 0 0 0 0 0 0 0 0 0 0 0 0 0 0 0 0 0.152951652720481 0 0 0 0 0 0 0 0.0312913526465375 0 0 0 0 0 0 0 0 0 0 0 0 0 0 0 0 0 0 0 0 0 0 0 0 0.0131226021890789 0 0 0 0 0 0 0 0 0 0 0 0 0 0 0.152990483155628 0.111600122829015 0.169338925943227 0 0 0 0 0 0 0 0 0 0 0 0 0 0 0 0 0 0 0 0.0260109062518836 0 0 0 0 0 0 0 0 0 0 0 0 0 0 0 0 0 0 0 0 0 0 0 0 0 0 0 0 0 0 0 0.0188369517088703 0 0 0 0 0 0 0 0 0 0 0 0 0 0 0 0 0 0 0 0 0 0 0 0 0 0 0 0 0 0 0 0 0 0 0 0 0 0 0 0 0 0.0206075510082769 0 0 0 0 0 0 0 0 0 0 0 0 0 0 0 0 0 0 0 0 0 0 0 0 0 0 0 0 0 0 0 0 0 0 0 0 0 0 0 0 0 0 0 0 0 0 0 0 0 0 0 0 0
0 0 0 0 0 0 0 0 0 0 0 0 0 0 0 0 0 0 0 0 0 0 0 0 0 0 0 0 0 0 0 0 0 0 0 0 0 0 0 0 0 0 0 0 0 0 0 0 0 0 0 0 0 0 0 0 0 0 0 0 0 0 0 0.431626990100787 0 0 0 0 0 0 0.279053101890168 0 0 0 0 0 0 0 0 0 0 0 0 0 0 0 0 0 0 0 0 0 0 0 0 0 0 0 0 0 0 0 0 0 0 0 0 0 0 0 0 0 0 0 0 0 0 0 0 0 0 0 0 0 0 0 0 0 0 0 0 0 0 0 0 0 0 0 0 0 0 0 0 0 0 0 0 0 0 0 0 0 0 0 0 0 0 0 0 0 0 0 0 0 0 0 0 0 0 0 0 0 0 0 0 0 0 0 0 0 0 0 0 0 0 0 0.0520958091968855 0 0 0 0 0 0 0 0 0 0 0 0 0 0 0 0 0 0.0716187786544039 0 0 0 0 0 0 0 0 0 0 0 0 0 0 0 0 0 0 0 0 0 0 0.07442992135905 0 0 0 0.0415788658690592 0 0 0 0 0 0 0 0 0 0 0 0 0 0 0 0 0 0 0 0 0 0 0 0 0 0 0 0 0 0 0 0 0 0 0 0 0 0 0 0 0 0 0 0 0 0 0 0 0 0 0 0.0495965329296464 0 0 0 0 0 0 0 0 0 0 0 0 0 0 0 0 0 0 0 0 0 0 0 0 0 0 0 0 0 0 0 0 0 0
0 0 0 0 0 0 0 0 0 0 0 0 0 0 0 0 0 0 0 0 0 0 0.0320335095012366 0 0 0.0318174595730407 0 0 0 0 0 0.0693441539362375 0.0568475112600421 0 0.105904657971011 0.0572629359086598 0 0 0 0 0 0.0290998685437485 0 0 0 0 0 0 0.197970607012751 0 0 0 0 0 0 0 0 0 0 0 0 0 0 0 0 0 0 0 0 0 0 0 0 0 0.093892483529112 0 0 0 0 0 0 0 0 0 0 0 0 0 0 0 0.00931155786706644 0 0.00981726778610493 0 0.00973481049738764 0 0 0 0 0 0.0703704475140988 0.0606121253951707 0 0.0269060149530577 0 0 0 0 0 0 0 0 0 0 0 0 0 0 0 0 0 0 0 0 0 0 0 0 0 0 0 0 0 0 0 0 0 0 0 0 0 0 0 0 0 0 0 0 0 0 0 0.00780349239531289 0.0129102172321894 0 0 0 0 0 0 0 0 0 0 0 0 0 0 0 0 0.0288160413693585 0 0.0581407567280044 0 0 0 0 0 0 0 0 0 0 0 0 0 0 0 0 0 0 0 0.0314040810264091 0 0 0 0 0 0 0 0 0 0 0 0 0 0 0 0 0 0 0 0 0 0 0 0 0 0 0 0 0 0 0 0 0 0 0 0 0 0 0 0 0 0 0 0 0 0 0 0 0 0 0 0 0 0 0 0 0 0 0 0 0 0 0 0 0 0 0 0 0 0 0 0 0 0 0 0 0 0 0 0 0 0 0 0 0 0 0 0 0 0 0 0 0 0 0 0 0 0 0 0 0 0 0 0 0 0 0 0 0 0 0 0 0 0 0 0 0 0 0 0 0 0 0 0 0 0
0 0 0 0 0 0 0 0 0 0 0 0 0 0 0 0 0 0 0 0 0 0 0 0 0.330837240466384 0 0 0 0 0 0 0 0.120110101545084 0 0 0 0 0 0 0 0 0.160442224443921 0 0 0 0 0 0.160458979062179 0 0 0 0 0 0 0 0 0 0 0 0 0 0 0 0 0 0 0 0 0 0 0 0 0 0 0 0 0 0 0 0 0 0 0 0 0 0 0 0 0 0 0 0 0 0 0 0 0 0 0 0 0.0629805938817534 0 0 0 0 0 0 0 0 0 0 0 0 0 0 0 0 0 0 0 0 0 0 0 0 0 0.0799664420244302 0 0 0 0 0 0 0 0 0 0 0 0 0 0 0 0 0 0 0 0 0 0 0 0 0 0 0 0 0 0 0 0 0 0 0 0 0 0 0 0 0 0 0 0 0 0 0 0 0 0 0 0 0 0 0 0 0 0 0 0 0 0 0 0 0 0 0 0 0 0 0 0 0 0 0 0 0 0.0852044185762488 0 0 0 0 0 0 0 0 0 0 0 0 0 0 0 0 0 0 0 0 0 0 0 0 0 0 0 0 0 0 0 0 0 0 0 0 0 0 0 0 0 0 0 0 0 0 0 0 0 0 0 0 0 0 0 0 0 0 0 0 0 0 0 0 0 0 0 0 0 0 0 0 0 0 0 0 0 0 0 0 0 0 0 0 0 0 0 0 0 0 0 0 0 0 0 0 0 0 0 0 0 0 0 0 0 0 0 0 0 0 0 0 0
0 0 0 0 0 0 0 0 0 0 0 0 0.00930795981243599 0 0 0 0 0 0 0 0 0 0.0114195109883308 0 0 0 0 0 0 0 0 0 0 0 0 0 0 0 0 0 0 0 0 0 0 0 0 0 0 0 0 0 0 0.0324490288479576 0 0 0 0 0 0 0 0 0 0 0 0 0.0184145176060751 0.00410320450576619 0 0 0 0 0 0 0 0 0 0 0 0 0 0 0 0 0 0 0 0 0 0 0 0 0 0 0 0 0 0 0 0 0 0 0 0 0.00723259187286564 0 0 0.0135540771149413 0.108172480082266 0 0 0 0 0 0 0 0 0.137366840561218 0 0.0243149297035126 0.0598698634700638 0 0 0 0 0 0 0 0 0 0 0 0 0 0 0 0 0 0 0 0 0 0 0 0 0 0 0 0 0 0 0 0 0 0 0 0 0 0 0 0 0 0 0 0 0 0 0.0330790802759886 0.0299823606929186 0 0 0 0.0138636801160746 0.201221818162784 0 0 0 0 0 0 0 0 0 0 0 0 0 0 0 0 0 0 0 0 0 0 0 0 0 0 0 0 0 0 0 0 0 0 0 0.00309845087778852 0 0 0 0 0 0 0 0 0 0 0 0 0 0 0 0 0 0 0 0 0 0 0 0 0 0 0 0 0 0 0 0 0 0 0 0 0 0 0 0 0 0 0 0 0 0 0 0 0 0 0 0 0.0205937863818667 0 0.106594655533994 0 0 0.00567144647076216 0.0331989032817264 0.0187993998934278 0.0898401833609147 0 0 0 0 0 0 0 0 0 0.00911850358696873 0 0.00873272679935188 0 0 0 0 0 0 0 0 0 0 0 0 0 0 0 0 0 0 0 0 0 0 0 0 0 0 0 0 0 0 0 0 0 0 0
0 0 0 0 0 0 0 0 0 0 0 0 0 0 0 0 0 0 0 0 0 0 0 0 0 0 0 0 0 0 0 0 0 0 0 0 0 0 0 0 0 0 0 0 0 0 0 0 0 0 0 0 0 0 0 0 0 0 0 0 0 0 0 0 0 0 0 0 0 0 0 0 0 0 0 0 0 0 0 0 0 0 0 0 0 0 0 0 0 0 0 0 0 0 0 0 0 0 0 0 0 0 0 0 0 0 0 0 0 0 0 0 0 0 0 0 0 0 0 0 0 0 0 0 0 0 0 0 0 0.313271907465867 0 0 0 0 0 0 0 0 0 0 0 0 0 0 0 0 0 0 0 0 0 0 0 0 0 0 0 0 0 0 0 0 0 0 0 0 0 0 0 0 0 0 0 0 0.31612467606195 0 0 0 0 0 0 0 0 0 0 0 0 0 0 0 0 0 0 0 0 0 0 0 0 0 0 0 0 0 0 0 0 0 0 0 0 0 0 0 0 0 0 0 0 0 0 0 0 0 0 0 0 0 0 0 0 0 0 0 0 0 0 0 0 0 0 0 0 0 0 0 0 0 0 0 0 0 0 0 0 0 0 0 0 0 0 0 0 0 0 0 0 0 0 0 0 0 0 0 0 0 0 0 0 0.370603416472182 0 0 0 0 0 0 0 0 0 0 0 0 0 0 0 0 0 0 0 0 0 0 0 0 0 0 0 0 0 0 0 0 0 0 0 0 0 0
0 0.0157373746019721 0 0 0.269110653012806 0 0 0 0 0.0225057853933489 0 0 0 0 0 0 0 0 0.0720362665469971 0 0 0 0 0 0 0 0 0 0 0 0 0.00348822570002419 0 0 0 0 0.0214548671427356 0 0 0 0 0 0 0 0 0 0.0810557363835768 0 0 0 0 0 0 0 0 0.0114128879861704 0.0487579568426356 0 0 0 0 0 0 0 0 0 0 0.0411151333342237 0.0325634174396543 0.106864988738408 0 0.0400099863411968 0 0.0274923862579684 0 0 0.00920800298569889 0 0 0 0 0 0 0 0 0 0 0 0 0 0 0 0.00421464539719739 0 0 0 0 0 0 0 0.0207113659628939 0 0 0.00587602259528712 0 0 0 0 0 0 0 0.0286996108102229 0 0 0 0 0 0 0 0 0 0 0 0 0 0 0 0 0 0 0 0 0 0.035750525239759 0 0 0 0 0 0 0 0 0 0 0 0 0 0 0 0 0 0 0 0 0 0 0 0 0 0 0 0 0 0 0 0 0 0 0 0 0 0 0 0 0 0 0 0 0 0 0 0 0 0 0 0 0 0 0.00381232624981823 0.0101986294907376 0 0 0 0 0 0 0 0 0 0 0 0 0 0 0 0 0 0.00461072314157668 0 0 0.0154786723526319 0 0 0 0 0.00959955693127743 0 0 0 0 0 0 0 0 0 0 0 0 0 0 0 0 0 0 0 0 0 0 0 0 0 0 0 0 0 0 0 0 0 0 0 0 0 0 0 0 0 0.0354370438297032 0 0 0 0 0 0 0 0 0 0 0 0 0 0 0.0227972092914776 0 0 0 0 0 0 0 0 0 0 0 0 0 0 0 0 0 0 0 0 0 0 0 0 0 0 0 0 0 0 0 0 0 0 0 0 0 0 0 0 0 0 0 0 0
0.0362120026660485 0 0 0.0657856008270073 0 0.0320805736086836 0 0 0.00825963218440117 0.0368395576525324 0.138367601357872 0.0294600473713379 0 0 0.00388960000439272 0.00891894191751181 0 0.00571248681058105 0 0 0 0 0 0 0 0 0 0 0 0 0.347020291463836 0 0 0 0.0037365970485549 0 0.00670043981011326 0.0626856201304054 0 0 0 0 0 0 0 0 0 0 0 0 0 0 0 0 0.0255162638997356 0 0.0042136638305917 0.0135589655086117 0 0 0 0 0 0 0 0 0 0 0 0 0 0.00334175482074842 0 0.00299599768944225 0 0 0 0 0 0 0 0 0 0 0 0.00285563934440149 0.00120970734498133 0.00163424972877093 0 0 0 0 0 0.0546286031423655 0 0.00205243696002097 0.0230023747860014 0 0 0 0.00263681137224916 0 0 0 0 0 0 0 0 0.00374732274301566 0 0 0.00445816429400961 0 0 0 0 0 0 0 0 0 0 0 0 0 0 0.0192843892207916 0 0 0.00949776470252762 0 0 0.00432945006049748 0 0 0.00262544922283472 0 0.000778848704984386 0.0155423036622396 0.0040589658991883 0 0 0 0 0 0 0.00188233558783962 0.00131517221406619 0 0 0 0 0 0 0 0 0 0 0 0 0 0 0 0 0 0 0 0 0 0 0 0 0 0 0 0 0 0 0 0 0 0 0 0 0 0 0 0 0.00107093516165253 0 0 0 0 0 0 0 0 0 0 0 0 0 0 0 0 0 0.00145926068065496 0 0 0 0 0 0 0 0 0 0 0 0 0 0 0 0 0 0 0 0 0 0 0 0 0 0 0 0 0 0 0 0 0 0 0 0 0 0 0 0 0 0 0 0 0 0 0 0 0 0.0066341765644992 0 0 0 0 0 0 0 0 0 0 0 0 0 0 0 0 0 0 0 0 0 0 0 0 0 0 0 0 0 0 0 0 0 0 0 0 0 0 0 0 0 0 0 0 0 0 0 0 0 0 0 0 0 0 0 0 0 0 0 0
0.0115544472522605 0.00315614980886053 0.000790798556133987 0.00629877326139738 0.00258572577411838 0.0208464874122376 0 0.00173915410774323 0.00273588862139991 0.0381003665914243 0.0479697703955585 0.0494091133673311 0 0.0132424829422521 0.0371875361283558 0.043827315251108 0.0041688398436023 0.00234593151908929 0.00251651398716978 0 0.00138252908719759 0 0 0 0 0 0 0 0 0.168944954837642 0 0 0 0 0 0 0.0207820916128915 0.0226347788370022 0 0 0 0 0 0 0 0 0 0 0 0 0 0 0 0 0.00619321166314059 0 0 0.00197212875858055 0 0 0 0 0 0 0 0 0 0 0 0.00269666593561008 0 0 0 0.017597796473464 0 0.00348645620933876 0 0 0 0 0 0 0.000880992944766521 0 0 0.00777948165725432 0.00943879428508495 0.00870329978507381 0 0.00717299923520569 0 0 0 0.0322354522670782 0 0.0329956895081232 0.058793219549665 0.00465798356611299 0.00280861230095187 0 0 0 0 0 0 0 0.00507892769428903 0 0 0.00139194797612104 0 0 0.013231509898313 0 0 0.00324008096038342 0 0 0 0 0 0.00153126690986327 0 0 0 0 0 0.153216979397855 0 0 0.017546296848469 0 0 0.0127203985690809 0.0151982139843245 0.0130157776628202 0.0167160966183262 0.00275519627737473 0.00224758691670877 0.0079061724883926 0.00468169423690731 0 0 0 0 0.00119405029729599 0 0.00837876173137045 0.0101021256727841 0 0.00841858535644066 0 0 0 0 0 0 0 0 0 0 0 0 0 0 0 0 0 0 0 0 0 0 0 0 0 0 0 0 0 0 0 0 0 0 0 0 0 0 0 0 0 0 0 0 0 0 0 0 0 0 0 0 0 0 0 0 0 0 0 0 0 0 0 0 0 0 0 0 0 0 0 0 0 0 0 0 0 0 0 0 0 0 0 0 0 0 0 0 0 0 0 0 0 0 0 0 0 0 0 0 0 0 0 0 0 0 0.00179589716865317 0 0 0 0 0 0 0 0 0 0 0 0 0 0 0 0 0 0 0 0 0 0 0 0 0 0 0 0 0 0 0 0 0 0 0 0 0 0 0 0 0 0 0 0 0 0 0 0 0 0 0 0 0 0 0 0 0 0 0 0
0 0 0 0 0 0 0 0 0 0 0.00521521688372367 0 0.0105925695836902 0 0 0.00274029180639291 0 0 0 0 0 0 0 0 0.0652412461368097 0 0 0 0.00334414944394777 0 0 0 0 0 0.147441814103307 0.0374372969413009 0.00687693558106851 0 0 0 0 0 0 0 0 0 0.00421735484136763 0 0.0660768921095765 0 0 0 0 0 0 0.00653423079219491 0.0511788667457226 0 0 0 0 0 0 0 0 0 0 0 0 0 0 0 0 0 0 0 0 0 0 0 0.0024304420432568 0 0 0 0 0 0 0.00272882699645649 0.00267766395382468 0.00446067371564432 0.00894374459747585 0.00278696046791374 0.0126861968124739 0 0.00913677505641418 0 0 0 0 0 0.0242208626060153 0.070701106491629 0 0.0218561523518989 0 0 0 0 0 0 0 0 0 0 0.00436658600153776 0 0 0 0 0.0223558163504823 0 0 0 0 0 0 0 0 0 0 0 0 0 0 0 0 0 0 0 0 0 0 0 0 0 0 0 0 0 0 0 0 0.0136857526642674 0 0 0 0 0 0 0 0 0 0 0 0 0 0 0 0 0 0 0 0 0 0 0 0 0 0 0 0 0 0 0 0 0 0 0.0863417519659235 0.00741424559637167 0.0484400607977434 0 0 0 0 0 0.0178403715527665 0 0 0 0 0 0 0 0 0 0 0 0.100125188542252 0 0 0 0 0 0 0 0 0 0 0 0 0 0 0 0 0 0 0 0 0 0 0 0 0 0 0 0 0 0 0 0 0 0 0 0 0 0 0 0 0 0 0 0 0 0 0 0 0 0.0953538817041206 0 0 0.0298422660585679 0 0 0 0 0 0 0 0 0 0 0 0 0 0 0 0 0 0 0 0 0 0 0 0 0 0 0 0 0 0 0 0 0 0 0 0 0 0 0 0 0 0 0 0 0 0 0 0.00470780870386232 0 0 0 0 0 0 0 0 0
0 0 0 0 0 0 0 0 0 0 0 0 0 0 0 0 0 0 0 0 0 0 0.00955785058784292 0 0.0349924362178118 0.00711038912547514 0 0 0 0 0 0 0 0.0253200885285921 0.0517707251432934 0 0 0 0 0 0 0.00506155490878578 0 0 0.00352893596404458 0 0 0 0.0107132244863733 0 0 0 0 0 0 0 0 0 0 0 0 0 0 0 0 0 0 0 0 0 0 0 0 0 0 0 0 0 0 0 0 0 0 0 0 0 0 0 0.0109119336825869 0.00465614342951307 0.0170175762514915 0 0.0211877540177788 0 0.00491290402586915 0 0 0 0 0 0.16969508449652 0.0550208541776354 0.0420441590779459 0.0789703036134441 0 0 0 0 0 0 0 0 0 0 0 0 0 0 0 0 0 0 0 0 0 0 0 0 0 0 0 0 0 0 0 0 0 0 0 0 0 0 0 0 0 0 0 0 0 0.016389152391817 0.023552681334936 0.0188955315509433 0.02128388576466 0.246374545535269 0 0 0 0 0 0 0 0 0 0 0 0 0 0.00794154164824229 0 0 0 0 0 0 0 0 0 0 0 0 0 0 0 0 0 0 0 0 0 0 0 0 0 0 0 0 0.0252434778037952 0 0 0 0 0 0 0 0 0 0 0 0 0 0 0 0 0 0 0 0 0 0 0 0 0 0 0 0 0 0 0 0 0 0 0 0 0 0 0 0 0 0 0 0 0 0 0 0 0 0 0 0 0 0 0 0 0 0 0 0 0.0546410331164613 0 0 0 0 0 0 0 0 0 0 0 0 0 0 0 0 0 0 0 0 0 0 0 0 0 0 0 0 0 0 0 0 0 0 0 0 0 0 0 0 0 0.00514331829039432 0 0 0 0 0 0 0 0 0.0280629148284779 0 0 0 0 0 0 0 0 0
0 0 0 0 0 0 0 0 0 0 0 0 0 0 0 0.00419467256845963 0 0 0 0 0 0 0 0 0 0 0 0 0 0 0 0 0.0225480272913719 0 0.00613726433584674 0 0 0 0 0 0 0 0 0 0 0 0 0 0 0 0 0 0 0 0.161414030908815 0 0 0 0.0727582608658157 0 0 0 0 0 0 0 0 0 0 0 0 0.142241479145081 0 0.00682863594383272 0 0 0 0 0 0 0 0 0 0 0 0.00599797684619035 0 0 0.00897811415955151 0.0112946458275212 0 0 0 0 0 0 0 0 0 0 0 0 0.00205196258621965 0.00264135609502743 0 0 0 0 0 0 0 0 0 0 0 0 0 0 0 0 0 0 0 0 0 0 0 0 0 0 0 0 0 0 0 0 0 0 0 0.297468195038858 0.0209360409174879 0 0.012645224082289 0.0282319450194067 0 0 0.116414852641011 0 0 0 0.0069107015351494 0 0 0.0226127199875398 0.0159297566869278 0 0 0 0 0 0 0 0 0 0 0 0 0 0 0 0 0 0 0 0 0 0 0 0 0 0 0 0 0 0 0 0 0 0 0 0 0 0 0 0 0 0 0 0 0 0 0 0 0 0 0 0 0 0 0 0 0 0 0 0 0 0 0 0 0 0 0 0 0 0 0 0 0 0 0 0 0 0 0 0 0 0 0 0 0 0 0 0 0 0 0 0 0 0 0 0 0 0 0 0 0 0 0.0157260917398367 0 0 0 0 0 0 0 0 0 0 0 0 0 0 0 0 0 0 0 0 0 0 0 0 0 0 0 0 0 0 0 0 0 0 0 0 0 0 0 0 0 0.00661574092924822 0 0 0 0 0.00560482878700942 0 0 0 0.00381747606150343 0 0 0 0 0 0 0 0 0
0 0 0 0 0 0 0 0 0 0 0 0 0.0690159096579444 0 0 0.00351152873378991 0 0 0 0 0 0 0.0129374456642122 0 0.0472365024877 0 0 0 0 0.00537167237969106 0 0.0698989969532322 0.037513207273412 0.00499380345638977 0 0.0126044597289582 0 0 0 0 0 0 0 0 0 0 0 0 0.0715713073823338 0 0 0 0 0 0 0 0.0134794201852477 0 0 0 0 0 0 0 0 0 0 0 0 0 0 0 0 0 0 0 0 0 0 0 0 0 0 0 0 0 0 0 0.00229257787143591 0.00940497313529109 0 0 0.00955275391192182 0 0.00413203725599463 0 0 0 0 0 0.127478877316169 0.14318887742983 0 0.0454188477220587 0 0 0 0 0 0 0 0 0 0 0.025540971291624 0.00533222342883121 0 0 0.0094233904709654 0.0166907962603894 0 0 0 0 0 0 0 0 0 0 0 0 0 0 0 0 0 0 0 0 0 0 0 0 0 0 0 0 0 0.00339554555121696 0 0.0127912727503621 0.0225664105321703 0.00737343759406128 0 0 0 0 0 0 0 0 0 0 0 0 0 0.00485558211072184 0 0 0 0 0 0 0 0 0 0 0 0 0 0 0 0 0 0 0 0.0217934011698854 0 0.0388845681673022 0 0 0 0 0 0.00549568764345046 0 0 0 0 0 0 0 0 0 0 0 0.0592432716056736 0 0 0 0 0 0 0 0 0 0 0 0 0 0 0 0 0 0 0 0 0 0 0 0 0 0 0 0 0 0 0 0 0 0 0 0 0 0 0 0 0 0 0 0 0 0 0 0 0 0.0473458365759625 0 0 0.00763466777136896 0 0 0 0 0 0 0 0 0 0 0 0 0 0 0 0 0 0 0 0 0 0 0 0 0 0 0 0 0 0 0 0 0 0 0 0 0 0 0.00221094590355341 0 0 0 0 0 0 0 0 0.00950842325470272 0 0 0 0 0 0 0 0 0.0103103693721454
0 0 0 0 0 0 0 0 0 0 0 0 0 0 0 0 0 0 0 0 0 0 0 0 0.153530873521125 0 0 0 0 0 0 0.106687662572588 0 0 0.0757676248358414 0 0 0 0 0 0 0 0 0 0 0 0 0 0.132420496973319 0 0 0 0.0459316375950343 0 0 0 0 0 0 0 0 0 0 0 0 0 0 0 0 0 0 0 0 0 0 0 0 0 0 0 0 0 0 0.0699750142870326 0.0367391088074877 0 0 0 0 0 0 0 0.0080858429774442 0 0 0 0 0 0 0 0.0345995446673507 0.0852919908376022 0 0.0382608855665069 0 0 0 0 0 0 0 0 0 0 0 0 0 0 0 0 0 0 0 0 0 0 0 0 0 0 0 0 0 0 0 0 0 0 0 0 0 0 0 0 0 0 0 0 0 0 0 0 0.0183803955434783 0 0 0 0 0 0 0 0 0 0 0 0 0 0 0 0 0 0 0 0 0 0 0 0 0 0 0 0 0 0 0 0 0 0 0 0 0 0 0 0 0 0 0 0 0.0991891238915881 0 0 0 0 0 0 0 0 0 0 0 0 0 0 0 0 0 0 0 0 0 0 0 0 0 0 0 0 0 0 0 0 0 0 0 0 0 0 0 0.0363946121669942 0 0 0 0.0587451857566072 0 0 0 0 0 0 0 0 0 0 0 0 0 0 0 0 0 0 0 0 0 0 0 0 0 0 0 0 0 0 0 0 0 0 0 0 0 0 0 0 0 0 0 0 0 0 0 0 0 0 0 0 0 0 0 0 0 0 0 0 0 0 0 0 0 0 0 0 0 0 0 0 0 0 0 0
0.00346193093771823 0 0 0 0.0342360172486307 0 0 0.0176554124826554 0 0.0704078842924058 0 0.0151447297205898 0 0.0102337800942366 0.00495313864057356 0.00563096377142615 0 0 0 0 0.0163413702741811 0 0 0 0 0 0 0 0.00986726437126189 0.00974711563064756 0.0620971553845017 0.00329901880704248 0 0 0 0 0 0.168600858857389 0 0 0 0 0 0 0 0 0.0123056586753896 0 0 0 0 0 0 0 0.0118582846502924 0 0 0 0.0534549747013146 0 0 0 0 0 0 0 0 0 0 0 0 0.00442063053666795 0 0.166412974387429 0 0 0 0 0 0 0 0 0 0 0 0.00875135485937054 0 0.0515823439245997 0 0 0 0 0 0.0368344552462059 0 0 0.00535689053587791 0 0 0 0 0 0 0 0 0 0 0 0 0 0 0 0 0 0 0 0 0 0 0 0 0 0 0 0 0 0 0.00671408850831953 0 0 0.0780442630639194 0.00424620880306723 0.0181736782225795 0.061154288115586 0 0 0 0 0 0 0.0201585323368503 0 0 0 0 0 0 0.0116633539854484 0 0 0 0 0 0 0 0 0 0 0 0 0 0 0 0 0 0 0 0 0 0 0 0 0 0 0 0 0 0 0 0 0 0 0 0 0 0 0 0 0 0 0 0 0 0 0 0 0 0 0 0 0 0 0 0 0 0 0 0.00607019460495816 0 0 0 0 0 0 0 0 0 0 0 0 0 0 0 0 0 0 0 0 0 0 0 0 0 0 0 0 0 0 0 0 0 0 0 0 0 0 0 0 0 0 0 0 0 0 0 0 0 0.0111211843288639 0 0 0 0 0 0 0 0 0 0 0 0 0 0 0 0 0 0 0 0 0 0 0 0 0 0 0 0 0 0 0 0 0 0 0 0 0 0 0 0 0 0 0 0 0 0 0 0 0 0 0 0 0 0 0 0 0 0 0 0
0.00208981177288283 0 0 0.0654224741197912 0 0 0 0 0.0100759222976921 0.00473978992615415 0.00764334162425826 0 0 0 0 0.0055037390192499 0 0 0 0 0 0 0 0 0 0 0 0 0 0.0671364048299771 0.0497938896972457 0 0 0 0 0 0.124130106822101 0 0 0 0 0 0 0 0 0 0 0 0 0 0 0 0 0 0.00637330928895349 0 0 0.00352355221261172 0 0 0 0 0 0 0 0 0 0 0 0 0 0 0 0 0 0 0 0 0 0 0 0 0 0 0 0.0736724273248593 0.0286759594756889 0.043543017464225 0 0 0 0 0 0.274064197842646 0 0 0 0 0 0 0 0 0 0 0 0 0 0 0 0 0 0 0 0 0 0 0 0 0 0 0 0 0 0 0 0 0 0.00989239700682922 0 0 0.144837275361722 0 0 0.0363493990215131 0 0 0 0 0 0.00520053484448997 0.0025203780773149 0 0 0 0 0.00317891356026837 0 0.00631307222983318 0.00724391316681245 0 0.0154294017618388 0 0 0 0.00264677125104201 0 0 0 0 0 0 0 0 0 0 0 0 0 0 0 0 0 0 0 0 0 0 0 0 0 0 0 0 0 0 0 0 0 0 0 0 0 0 0 0 0 0 0 0 0 0 0 0 0 0 0 0 0 0 0 0 0 0 0 0 0 0 0 0 0 0 0 0 0 0 0 0 0 0 0 0 0 0 0 0 0 0 0 0 0 0 0 0 0 0 0 0 0 0 0 0 0 0 0 0 0 0 0 0 0 0 0 0 0 0 0 0 0 0 0 0 0 0 0 0 0 0 0 0 0 0 0 0 0 0 0 0 0 0 0 0 0 0 0 0 0 0 0 0 0 0 0 0 0 0 0 0 0 0 0 0 0 0 0 0 0 0 0
0 0 0 0 0 0 0 0 0 0 0 0 0 0 0 0 0 0 0 0 0 0 0 0 0 0 0 0 0 0 0 0 0 0 0 0 0 0 0 0 0 0 0 0 0 0 0 0 0 0 0 0 0 0 0 0 0 0 0 0 0 0 0 0.0256274733974094 0 0 0 0 0 0 0.275682731432531 0 0 0 0 0.0106550816473107 0 0 0.017979353977765 0 0 0 0 0 0 0 0 0 0 0 0 0 0 0 0 0 0 0 0 0 0 0 0 0 0 0 0 0 0 0 0 0 0 0 0 0 0 0 0 0 0 0 0 0 0 0 0 0 0 0 0 0 0 0 0.0347395869557602 0 0 0 0 0 0 0 0 0 0 0 0 0 0 0 0 0 0 0 0 0 0 0 0 0 0 0 0 0 0 0 0 0 0 0 0 0 0 0 0 0 0 0 0 0 0 0 0 0 0 0 0 0 0 0 0 0 0 0 0 0 0 0 0 0 0.0344601984549291 0 0.13424281278585 0 0.0780874086753842 0 0 0 0 0 0 0.0189853142670947 0 0 0 0 0 0 0 0 0 0 0 0 0 0 0.0322164768001714 0.0479646106839745 0 0 0.0188135107895361 0.0199587870856942 0 0 0 0 0 0 0 0 0 0 0 0 0 0 0 0 0 0 0 0 0 0 0 0 0 0 0 0 0 0 0 0 0 0 0 0 0 0 0 0 0 0 0 0 0 0 0 0 0 0 0 0.25058665304659 0 0 0 0 0 0 0 0 0 0 0 0 0 0 0 0 0 0 0 0 0 0 0 0 0 0 0 0 0 0 0 0 0 0
0 0 0 0 0 0 0 0 0 0 0 0 0 0 0 0.0121772898394569 0 0 0 0 0 0.670438732193601 0 0 0 0 0 0 0 0 0 0 0 0 0 0 0 0 0 0 0 0 0 0 0.0195155538249914 0 0 0 0 0.0281192122593386 0 0 0 0 0 0 0 0 0 0 0 0.0523697974110125 0 0 0 0 0 0 0 0 0.179751695178288 0 0 0 0 0 0 0 0 0 0 0 0 0 0 0 0 0 0 0 0 0 0 0 0 0 0 0 0 0 0 0 0 0 0 0 0 0 0 0 0 0 0 0 0 0 0 0 0 0 0 0 0 0 0 0 0 0 0 0 0 0 0 0 0 0 0 0 0 0 0 0 0 0 0 0 0 0 0 0 0 0 0 0 0 0 0 0 0 0 0 0 0 0 0 0 0 0 0 0 0 0 0 0 0 0 0 0 0 0 0 0 0 0 0 0 0 0 0 0 0 0 0 0 0 0 0 0 0 0 0 0 0 0 0 0 0 0 0 0 0 0 0 0 0 0 0 0 0 0 0 0 0 0 0 0 0 0 0 0 0 0 0 0 0 0 0 0 0 0 0 0 0 0 0 0 0 0 0 0 0 0 0 0 0 0 0 0 0 0 0 0 0 0 0 0 0 0 0 0 0 0 0 0 0 0 0 0 0 0 0 0 0 0.0376277192933112 0 0 0 0 0 0 0 0 0 0 0 0 0 0 0 0 0 0 0 0 0 0 0 0 0 0 0 0 0 0 0 0 0 0
0 0 0 0 0 0 0 0 0 0 0 0 0 0 0 0 0 0 0 0 0 0 0 0 0 0 0 0 0 0 0 0 0 0 0 0 0 0 0 0 0 0 0 0 0 0 0 0 0 0 0 0 0 0 0 0 0 0 0 0 0 0 0 0 0 0 0 0 0 0 0 0 0 0 0 0 0 0 0 0 0 0 0 0 0 0 0 0 0.0623821167911063 0.129134398200892 0 0 0.062251988363519 0 0 0 0 0 0 0 0 0.0881042953724678 0 0.161874516680309 0 0 0 0 0 0 0 0 0 0 0 0 0 0 0 0 0 0 0 0 0 0 0 0 0 0 0 0 0 0 0 0 0 0 0 0 0 0 0 0 0 0 0 0 0 0 0 0 0.0114202260220706 0 0 0 0 0 0 0 0 0 0 0 0 0 0 0 0 0 0 0 0 0 0 0 0 0 0 0 0 0 0 0 0 0 0 0 0 0 0 0.134972333896089 0 0 0 0 0 0 0 0 0 0.271459936385869 0 0 0 0 0 0 0 0 0 0 0 0 0 0 0 0 0 0 0 0 0 0 0 0 0 0 0 0 0 0 0 0 0 0 0 0 0 0 0 0 0 0 0 0 0 0 0 0 0 0 0 0 0 0 0 0 0 0 0 0 0 0 0 0 0 0 0 0 0 0 0 0 0 0 0 0 0 0 0 0 0 0.0784001882876781 0 0 0 0 0 0 0 0 0 0 0 0 0 0 0 0 0 0 0 0 0 0 0 0 0 0 0 0 0 0 0 0 0 0
0 0 0 0 0 0 0 0 0 0 0 0 0 0 0 0 0 0 0 0 0 0 0 0 0.304662954257343 0.16154681789529 0 0 0 0 0 0 0.0860894337276224 0 0 0 0 0 0 0 0 0 0 0 0 0 0 0 0 0 0 0 0 0 0 0 0 0 0 0 0 0 0 0 0 0 0 0 0 0 0 0 0 0 0 0 0 0 0 0 0 0 0 0 0 0 0 0 0.0310971182276296 0.0499665774478136 0 0 0.0303110438436328 0 0 0 0 0 0 0 0.125553570702633 0.0915680560477744 0 0.0903983391044306 0 0 0 0 0 0 0 0 0 0 0 0 0 0 0 0 0 0 0 0 0 0 0 0 0 0 0 0 0 0 0 0 0 0 0 0 0 0 0 0 0 0 0 0 0 0 0 0 0.0288060887458303 0 0 0 0 0 0 0 0 0 0 0 0 0 0 0 0 0 0 0 0 0 0 0 0 0 0 0 0 0 0 0 0 0 0 0 0 0 0 0 0 0 0 0 0 0 0 0 0 0 0 0 0 0 0 0 0 0 0 0 0 0 0 0 0 0 0 0 0 0 0 0 0 0 0 0 0 0 0 0 0 0 0 0 0 0 0 0 0 0 0 0 0 0 0 0 0 0 0 0 0 0 0 0 0 0 0 0 0 0 0 0 0 0 0 0 0 0 0 0 0 0 0 0 0 0 0 0 0 0 0 0 0 0 0 0 0 0 0 0 0 0 0 0 0 0 0 0 0 0 0 0 0 0 0 0 0 0 0 0 0 0 0 0 0 0
0 0 0 0 0 0 0 0 0 0 0 0 0 0 0 0 0 0 0 0 0.0305839598771661 0 0 0 0 0 0 0 0 0 0 0 0 0 0 0 0 0 0 0 0 0 0 0.0518778280250571 0 0 0 0 0 0.439699949080507 0 0 0 0 0 0 0 0 0 0.016410558234046 0 0 0 0.158798056549396 0 0.0252592759404615 0 0 0 0 0 0 0 0 0 0 0 0 0 0 0 0 0 0 0 0 0 0 0 0 0 0 0 0 0 0 0 0 0 0 0 0 0 0 0 0 0.0107841746193663 0 0 0 0 0 0 0 0 0 0 0 0 0 0 0 0 0 0 0 0 0 0 0 0 0 0 0 0.232895474050853 0 0 0 0 0 0 0 0 0 0 0 0 0 0 0 0 0 0 0 0 0 0 0 0 0 0 0 0 0 0 0 0 0 0 0 0 0 0 0 0 0 0 0 0 0 0 0 0 0 0 0 0 0 0 0 0 0 0 0 0 0 0 0 0 0 0 0 0 0 0 0 0 0 0 0 0 0 0 0 0 0 0 0 0 0 0 0 0 0 0 0 0.0336907236231474 0 0 0 0 0 0 0 0 0 0 0 0 0 0 0 0 0 0 0 0 0 0 0 0 0 0 0 0 0 0 0 0 0 0 0 0 0 0 0 0 0 0 0 0 0 0 0 0 0 0 0 0 0 0 0 0 0 0 0 0 0 0 0 0 0 0 0 0 0 0 0 0 0 0 0 0 0 0 0 0 0 0 0 0 0 0 0 0 0 0 0
0 0 0 0 0 0 0 0 0 0 0 0 0 0 0 0 0 0 0 0 0.0542770455774258 0 0 0 0 0 0 0 0 0 0 0 0 0 0 0 0 0 0 0 0 0 0.0469767431759124 0 0.0197871736407631 0.107838934441182 0 0 0 0.130569686075613 0 0 0 0 0 0 0 0 0 0.0206569607458688 0.0662806099512096 0 0 0 0.0186446401373942 0.461501638731663 0 0 0 0 0 0 0 0 0 0 0 0.020978547969919 0.0362410452104534 0 0 0 0 0 0 0 0 0 0 0 0 0 0 0 0 0 0 0 0 0 0 0 0 0 0 0 0 0 0 0 0 0 0 0 0 0 0 0 0 0 0 0 0 0 0 0 0 0 0 0 0 0 0 0 0.0162469743425965 0 0 0 0 0 0 0 0 0 0 0 0 0 0 0 0 0 0 0 0 0 0 0 0 0 0 0 0 0 0 0 0 0 0 0 0 0 0 0 0 0 0 0 0 0 0 0 0 0 0 0 0 0 0 0 0 0 0 0 0 0 0 0 0 0 0 0 0 0 0 0 0 0 0 0 0 0 0 0 0 0 0 0 0 0 0 0 0 0 0 0 0 0 0 0 0 0 0 0 0 0 0 0 0 0 0 0 0 0 0 0 0 0 0 0 0 0 0 0 0 0 0 0 0 0 0 0 0 0 0 0 0 0 0 0 0 0 0 0 0 0 0 0 0 0 0 0 0 0 0 0 0 0 0 0 0 0 0 0 0 0 0 0 0 0 0 0 0 0 0 0 0 0 0 0 0 0 0 0 0 0 0 0
0 0 0 0 0 0 0 0 0 0 0 0 0 0.0135333242154301 0 0 0 0 0 0.00535262366712796 0.183237849635212 0.0323500124566517 0.0103490224181602 0 0 0 0 0 0 0 0 0 0.00784121482124058 0 0 0 0 0 0 0.0135580350713848 0 0 0 0.0255197484629632 0 0 0 0 0 0.0700442587573311 0 0 0 0 0 0 0 0 0 0.0190898193026588 0 0 0 0 0 0.0626538810096557 0 0 0 0 0 0 0 0 0.051969649089274 0 0 0 0.0605460310869999 0 0 0 0 0 0 0 0 0 0 0 0 0.00552457039296621 0.00607078689232988 0 0 0 0 0 0 0 0.0101299669247377 0 0 0.00512137659907561 0 0 0 0 0 0 0 0 0 0 0 0 0 0 0 0.0132579165722094 0 0 0 0 0 0 0 0 0.0136105325135804 0 0 0 0 0 0.117472897027199 0 0 0 0 0 0 0 0 0 0 0 0 0 0 0 0 0 0 0 0 0 0 0 0 0 0 0 0 0 0 0 0 0 0.0145019123409146 0 0.0458215414841865 0.0492474373983745 0 0 0 0 0 0 0 0 0 0 0 0 0 0 0 0 0 0 0.0404071187178466 0 0 0 0 0 0 0 0 0 0 0 0 0 0 0 0 0 0 0 0 0 0 0 0 0 0 0 0 0 0 0 0.107446164491615 0 0 0 0 0 0 0 0 0 0.00773651321824569 0.00760579543262846 0 0 0 0 0 0 0 0 0 0 0 0 0 0 0 0 0 0 0 0 0 0 0 0 0 0 0 0 0 0 0 0 0 0 0 0 0 0 0 0 0 0 0 0 0 0 0 0 0 0 0 0 0 0 0 0 0 0 0 0 0 0 0 0 0 0 0 0 0 0 0 0 0 0 0 0 0 0 0 0 0 0 0 0
0 0 0 0 0 0 0 0 0 0 0 0 0 0 0 0 0 0 0 0 0 0 0 0 0 0 0 0 0 0 0 0 0 0 0 0 0 0 0 0 0 0 0 0.13692519507979 0 0 0 0 0 0.0257260788828386 0 0 0 0.0615017749808928 0 0 0 0 0 0 0.19015752135786 0 0 0 0.241852363118815 0.101628247524305 0 0 0 0 0 0 0 0 0 0 0 0 0 0 0 0 0 0 0 0 0 0 0 0 0 0 0 0 0 0 0 0 0 0 0 0 0 0 0 0 0 0 0 0 0 0 0 0 0 0 0 0 0 0 0 0 0 0 0 0 0 0 0 0.242208819055498 0 0 0 0 0 0 0 0 0 0 0 0 0 0 0 0 0 0 0 0 0 0 0 0 0 0 0 0 0 0 0 0 0 0 0 0 0 0 0 0 0 0 0 0 0 0 0 0 0 0 0 0 0 0 0 0 0 0 0 0 0 0 0 0 0 0 0 0 0 0 0 0 0 0 0 0 0 0 0 0 0 0 0 0 0 0 0 0 0 0 0 0 0 0 0 0 0 0 0 0 0 0 0 0 0 0 0 0 0 0 0 0 0 0 0 0 0 0 0 0 0 0 0 0 0 0 0 0 0 0 0 0 0 0 0 0 0 0 0 0 0 0 0 0 0 0 0 0 0 0 0 0 0 0 0 0 0 0 0 0 0 0 0 0 0 0 0 0 0 0 0 0 0 0 0 0 0 0 0 0 0 0 0 0 0 0 0 0
0 0 0 0 0.00992291989387553 0 0 0.03111892476064 0 0.00642794054120577 0 0 0 0 0 0 0 0 0 0 0.00519354390563062 0 0 0 0 0 0 0 0.042616720821772 0 0 0.00231289180694706 0 0 0 0 0.0140679301697569 0 0 0 0 0 0 0 0 0 0 0 0 0 0.138071581848086 0 0 0 0.132671507104785 0 0 0.0651172129584013 0.0170664654621042 0 0.00654644175978257 0 0.00222523614371923 0 0 0 0 0.0248098827521539 0.0429146429848073 0.0217193865590826 0 0.0107480085936658 0 0.0378044285137148 0 0 0.0117880070509694 0 0 0 0 0 0 0 0 0.00499919462788746 0 0.019117629864877 0.00758193837484495 0.0112789755915883 0 0 0.00433496597103528 0 0 0 0 0 0 0 0.018622052006028 0 0 0.00634336095167685 0 0 0 0 0 0 0 0.00837991586743658 0 0 0 0 0 0 0 0 0 0 0 0 0 0 0 0 0 0.00546748450877498 0 0.0317088049234058 0.0475961539200538 0.0209164749808752 0 0 0 0 0 0 0.0755870298334031 0 0 0.0136148856609157 0 0 0 0 0 0 0 0 0 0 0 0 0 0 0 0 0 0 0 0 0 0 0 0 0 0 0 0 0 0 0 0 0 0 0 0 0 0 0 0 0 0 0 0 0.00833373110516581 0.00300140593861359 0 0 0 0 0 0 0 0 0 0 0 0 0 0 0 0 0 0.0130618316268697 0 0 0 0 0 0 0 0 0 0 0 0 0 0 0 0 0 0 0 0 0 0 0 0 0 0 0 0 0 0 0 0 0 0 0 0 0 0 0 0 0 0 0 0 0 0 0 0 0 0.0769104906154475 0 0 0 0 0 0 0 0 0 0 0 0 0 0 0 0 0 0 0 0 0 0 0 0 0 0 0 0 0 0 0 0 0 0 0 0 0 0 0 0 0 0 0 0 0 0 0 0 0 0 0 0 0 0 0 0 0 0 0 0
0 0 0 0 0 0 0 0 0 0 0 0 0 0 0 0 0 0 0 0 0 0 0 0 0 0.0431207239813592 0 0 0 0 0 0 0 0 0 0 0 0 0 0 0 0 0 0 0 0 0 0 0 0 0 0 0 0 0 0 0 0 0 0 0 0 0 0 0 0 0 0 0 0 0 0 0 0 0 0 0 0 0 0 0 0 0 0 0 0 0 0 0 0 0 0 0 0 0 0 0 0 0 0 0 0 0 0 0 0 0 0 0 0 0 0 0 0 0 0 0 0 0 0 0 0 0 0 0 0 0 0 0 0 0 0 0 0 0 0 0 0 0 0 0 0 0 0 0 0 0 0 0 0 0 0 0 0 0 0 0 0 0 0 0 0 0 0 0 0 0 0 0 0 0 0.120082605519241 0 0 0 0 0 0 0 0 0 0 0 0 0 0 0 0 0 0 0 0 0 0 0 0 0 0 0 0 0 0.0630315012291277 0.144337232007299 0 0.0634241278493109 0 0 0 0 0 0 0 0 0 0 0 0 0 0 0 0 0 0.11932845482181 0 0 0 0.0703272412649018 0 0 0 0.0357602886330212 0.038629640513176 0 0 0 0 0 0 0 0 0 0 0 0 0 0 0 0 0 0 0 0 0 0 0 0 0 0 0 0 0 0 0 0 0 0 0 0 0 0 0 0 0 0 0 0 0 0 0 0 0 0 0 0.301958184180755 0 0 0 0 0 0 0 0 0 0 0 0 0 0 0 0 0 0 0 0 0 0 0 0 0 0 0 0 0 0 0 0 0 0
0 0 0 0 0 0 0 0 0 0 0 0 0.0495651548576469 0 0 0 0 0 0 0 0 0 0.0376875097269473 0 0.255512982982277 0 0 0 0 0 0 0.0906461726256062 0.0224631025312765 0 0.207104023424201 0.0637448877738096 0 0 0 0 0 0 0 0 0 0 0 0 0 0 0 0 0 0 0 0 0 0 0 0 0 0 0 0 0 0 0 0 0 0 0 0 0 0 0 0 0 0 0 0 0 0 0 0 0 0 0 0 0 0 0.00749601438043626 0 0.00910882812781259 0 0.00780834831295444 0 0 0 0 0 0.065849965356492 0.0946531563831387 0 0.047306893061269 0 0 0 0 0 0 0 0 0 0 0 0 0 0 0 0 0 0 0 0 0 0 0 0 0 0 0 0 0 0 0 0 0 0 0 0 0 0 0 0 0 0 0 0 0 0.00869766358356592 0 0.013921658094323 0.0184336387782434 0 0 0 0 0 0 0 0 0 0 0 0 0 0 0 0 0 0 0 0 0 0 0 0 0 0 0 0 0 0 0 0 0 0 0 0 0 0 0 0 0 0 0 0 0 0 0 0 0 0 0 0 0 0 0 0 0 0 0 0 0 0 0 0 0 0 0 0 0 0 0 0 0 0 0 0 0 0 0 0 0 0 0 0 0 0 0 0 0 0 0 0 0 0 0 0 0 0 0 0 0 0 0 0 0 0 0 0 0 0 0 0 0 0 0 0 0 0 0 0 0 0 0 0 0 0 0 0 0 0 0 0 0 0 0 0 0 0 0 0 0 0 0 0 0 0 0 0 0 0 0 0 0 0 0 0 0 0 0 0 0 0 0 0 0
0 0 0 0 0 0 0 0 0 0 0 0 0 0 0 0 0 0 0 0 0.14746574963082 0 0 0 0 0 0 0 0 0 0 0 0 0 0 0 0 0 0 0.0103722907686933 0 0 0.272650199381818 0.0894109367252548 0.0371901734717003 0.0138743964973393 0 0 0 0 0 0 0 0 0 0 0 0 0 0.0688410048583559 0 0 0 0.0424863399066548 0 0.0503248789106182 0 0 0 0 0 0 0 0 0 0 0 0.00834350875778926 0.0347911989989536 0 0 0 0 0 0 0 0 0 0 0 0 0 0 0 0 0 0 0 0 0 0 0 0 0 0 0 0 0 0 0 0 0 0 0 0 0 0 0 0 0 0 0 0 0 0 0 0 0 0 0 0 0 0 0 0.214841983968602 0 0 0 0 0 0 0 0 0 0 0 0 0 0 0 0 0 0 0 0 0 0 0 0 0 0 0 0 0 0 0 0 0 0 0 0 0 0 0 0 0 0 0 0 0 0 0 0 0 0 0 0 0 0 0 0 0 0 0 0 0 0 0 0 0 0 0 0 0 0 0 0 0 0 0 0 0 0 0 0 0 0 0 0 0 0 0 0.0094073381234 0 0 0 0 0 0 0 0 0 0 0 0 0 0 0 0 0 0 0 0 0 0 0 0 0 0 0 0 0 0 0 0 0 0 0 0 0 0 0 0 0 0 0 0 0 0 0 0 0 0 0 0 0 0 0 0 0 0 0 0 0 0 0 0 0 0 0 0 0 0 0 0 0 0 0 0 0 0 0 0 0 0 0 0 0 0 0 0 0 0 0 0 0 0 0
0 0 0 0 0 0 0 0 0 0 0 0 0 0 0 0 0 0 0 0 0 0 0 0 0 0 0 0 0 0 0 0 0 0 0 0 0 0 0 0 0 0 0 0 0 0 0.226805962520962 0 0 0 0 0 0 0 0.191841981865808 0 0 0.139429331123573 0.0134500103931845 0 0 0 0 0 0 0 0 0.149494943329215 0.017025152500959 0 0 0.0185710003760809 0 0 0 0 0.0370561510832634 0 0 0 0 0 0 0 0 0 0 0.0168268691171596 0.0168663871076529 0.0217601616876411 0 0 0 0.00504912232447187 0 0 0 0 0 0 0 0 0 0 0 0 0 0 0 0 0 0.0330936230375217 0 0 0 0 0 0 0 0 0 0 0 0 0 0 0 0 0 0.0095559594334208 0 0 0 0 0 0 0 0 0 0 0.048907735203401 0 0 0.0272220052955602 0 0 0 0 0 0 0 0 0 0 0 0 0 0 0 0 0 0 0 0 0 0 0 0 0 0 0 0 0 0 0 0 0 0 0 0 0 0 0 0 0 0 0 0 0 0 0 0 0 0 0 0 0 0 0 0 0 0 0 0 0 0 0 0 0 0 0 0 0 0 0 0 0 0 0 0 0 0 0 0 0 0 0 0 0 0 0 0 0 0 0 0 0 0 0 0 0 0 0 0 0 0 0 0 0 0 0 0 0 0 0 0 0 0.0270436036001237 0 0 0 0 0 0 0 0 0 0 0 0 0 0 0 0 0 0 0 0 0 0 0 0 0 0 0 0 0 0 0 0 0 0 0 0 0 0 0 0 0 0 0 0 0 0 0 0 0 0 0 0 0 0 0 0 0 0 0 0
0 0 0 0 0 0 0 0 0 0 0 0 0 0 0 0.0223830323148055 0 0 0 0 0 0 0 0 0 0 0 0 0 0 0 0 0 0 0 0 0 0 0 0 0 0 0 0 0 0 0 0 0 0 0 0 0 0 0 0 0 0 0 0 0 0 0 0 0 0 0 0 0 0 0 0 0 0 0 0.0583762043802861 0 0 0 0.0115042072955022 0 0 0 0 0 0 0 0 0 0 0 0 0 0 0 0 0 0 0 0 0 0 0 0 0 0 0 0 0 0 0 0 0 0 0 0 0 0 0 0 0 0 0 0 0 0 0 0 0 0 0 0 0 0 0 0 0 0 0 0 0 0 0 0 0 0 0 0 0 0 0 0 0 0 0 0 0 0 0 0 0 0 0 0 0 0 0 0 0 0 0 0 0 0 0 0 0 0 0 0 0 0 0 0 0 0 0 0 0 0 0 0.0109448700156946 0 0 0 0 0 0 0 0 0 0 0 0 0 0 0 0 0 0 0 0 0 0 0 0 0 0 0 0 0 0 0 0.212653190715793 0 0 0 0 0 0.596920521955 0 0 0 0 0 0 0 0 0.0135689048307526 0 0 0 0 0 0 0 0 0 0 0 0 0 0 0 0 0 0 0 0 0 0 0 0 0 0 0 0 0 0 0 0 0 0 0 0 0 0 0 0 0 0 0 0 0 0 0 0 0 0 0 0 0 0.0404941205345773 0.0331549479575886 0 0 0 0 0 0 0 0 0 0 0 0 0 0 0 0 0 0 0 0 0 0 0 0
0 0 0 0 0 0 0 0 0 0 0 0 0 0 0 0 0 0 0 0 0 0 0 0 0 0 0 0 0 0 0 0 0 0 0 0.0701502132738193 0 0 0 0 0 0 0 0 0 0 0 0 0 0 0 0 0 0 0 0 0 0 0 0 0 0 0 0 0 0 0 0 0 0 0 0 0 0 0 0 0 0 0 0 0 0 0 0.430545522156377 0.191670574839028 0 0 0 0 0 0 0 0 0 0 0 0 0 0 0 0 0 0 0 0 0 0 0 0 0 0 0 0 0 0 0 0 0 0 0 0 0 0 0 0 0 0 0 0 0 0 0 0 0 0 0 0 0 0 0 0 0 0 0 0 0 0 0 0 0 0 0 0 0 0 0 0 0 0 0 0 0 0 0 0 0 0 0 0 0 0 0 0 0 0 0 0 0 0 0 0 0 0 0 0 0 0 0 0 0 0 0 0 0 0 0 0 0.269319058681811 0 0 0 0 0 0 0 0 0 0 0 0 0 0 0 0 0 0 0 0 0 0 0 0 0 0 0 0 0 0 0 0 0 0 0 0 0 0 0 0 0 0 0 0 0.0383146310489636 0 0 0 0 0 0 0 0 0 0 0 0 0 0 0 0 0 0 0 0 0 0 0 0 0 0 0 0 0 0 0 0 0 0 0 0 0 0 0 0 0 0 0 0 0 0 0 0 0 0 0 0 0 0 0 0 0 0 0 0 0 0 0 0 0 0 0 0 0 0 0 0 0 0 0
0 0 0 0 0 0 0 0 0 0 0 0 0 0 0 0 0.0111613776851852 0 0 0 0 0 0 0 0 0 0.0455945242166362 0 0 0 0 0 0 0 0 0 0 0 0 0 0 0 0 0 0 0.0529330985641819 0 0 0 0 0 0 0 0 0 0 0 0 0 0 0 0 0 0 0.203269848977946 0 0.187904835967761 0.0101758870589115 0 0 0 0 0 0 0 0 0 0 0 0 0 0 0 0 0 0 0 0 0 0 0 0 0 0 0 0 0 0 0 0 0 0 0 0 0 0.048708810921923 0 0.0994195862077564 0.0675612173583471 0 0 0 0 0 0 0 0 0 0 0 0 0 0 0 0.0130393738428182 0 0 0 0 0.0795233157523046 0 0 0 0 0 0 0 0 0 0 0 0 0 0 0 0 0 0 0 0 0 0 0 0 0 0 0 0 0 0 0 0 0 0 0 0 0 0 0.0329820218610107 0 0 0 0.0232882926099759 0.018566801734766 0.0075447505623085 0 0 0 0 0 0 0 0 0 0 0 0 0 0 0 0 0 0 0 0 0 0 0 0 0 0 0 0 0 0 0 0 0 0.0470307488902366 0.0166345391654475 0 0 0 0 0 0 0 0 0 0 0 0 0 0 0 0 0 0 0 0 0 0 0 0 0 0 0 0 0 0 0 0 0 0 0 0 0 0 0 0 0 0 0 0 0 0 0 0 0 0 0 0 0 0 0 0 0 0 0 0 0.0246667938324811 0 0 0 0 0 0 0 0 0.0099941747900024 0 0 0 0 0 0 0 0 0 0 0 0 0 0 0 0 0 0 0 0 0 0 0 0 0 0 0 0 0 0 0 0 0 0 0 0 0 0
0 0 0 0.0104661705902991 0 0 0 0 0 0 0.00846799503611628 0 0 0 0 0.00915093068547904 0 0 0 0 0 0 0 0 0 0 0 0 0 0.0215952144736429 0.0107662882357227 0 0 0.0773223572583156 0 0 0.00689905329191104 0.00503634273076255 0 0 0 0 0 0 0 0 0.0675180595195756 0 0 0 0.0594341115081928 0 0 0 0 0 0 0.300265501980736 0.0215684756496771 0 0 0 0 0 0 0 0 0.00675493380341464 0 0 0 0.167136604311997 0 0 0 0 0.0464877794444125 0 0 0 0 0 0 0 0 0.00316028337967394 0 0.00178734877750415 0.001752635138194 0.0039055029930277 0 0 0 0.00323438192090148 0 0 0 0 0 0 0 0 0 0 0 0 0 0 0 0.00583996785345379 0 0 0 0 0 0 0 0 0 0 0 0 0 0 0 0 0 0.00197895460830351 0 0 0.0148449039919464 0 0 0 0 0 0 0 0 0.0503227713549781 0.0161402941825313 0 0 0.00967984602785361 0 0 0 0 0 0 0.00394824399263484 0 0 0.00406076763801045 0.0421619039482143 0.0052883200223589 0 0 0 0 0 0 0 0 0 0 0 0 0 0 0 0 0 0 0 0 0 0 0 0 0 0 0 0 0 0 0 0 0 0 0 0 0 0 0 0 0 0 0 0 0 0 0 0 0 0 0 0 0 0 0 0 0 0 0 0 0 0 0 0 0 0 0 0 0 0 0 0 0 0 0 0 0 0 0 0 0 0 0 0 0 0 0 0 0 0 0 0 0 0 0 0 0 0 0 0 0 0.00805568549632167 0 0 0 0 0 0 0 0 0 0 0 0 0 0 0 0 0 0 0 0 0 0 0 0 0 0 0 0 0 0 0 0 0 0 0 0 0 0 0 0 0 0.00246376171523423 0 0 0 0 0.00250460843860248 0 0 0 0 0 0 0 0 0 0 0 0 0
0 0 0 0 0 0 0 0 0 0 0.0264973672811572 0 0.0676743373780353 0 0 0 0 0 0 0 0 0 0 0 0 0 0 0 0.0287110227881373 0 0 0.0171461444988957 0 0 0 0 0 0 0 0 0 0 0 0 0 0 0 0 0 0 0 0 0 0 0 0 0.0518762073987865 0 0 0 0 0 0 0 0 0 0 0.0430826915309994 0.0452796032480766 0 0 0.123067156042373 0 0 0 0 0 0 0 0 0 0 0 0 0 0 0 0 0 0 0 0 0 0 0 0 0 0 0 0 0 0 0 0 0 0 0 0 0 0 0 0 0 0 0.0546405810994043 0 0 0 0 0 0 0 0 0 0 0 0 0 0 0 0 0 0 0 0 0 0 0 0 0 0 0 0 0 0 0 0 0 0 0 0 0 0 0 0 0 0 0 0 0 0 0 0 0 0 0 0 0 0 0 0 0 0 0 0 0 0 0 0 0 0 0 0 0 0 0 0 0.051540493880609 0.0163415109466743 0.0281923063518505 0 0 0 0 0 0 0 0 0 0 0 0 0 0 0 0 0 0.214185206165695 0 0 0 0 0 0 0 0 0 0 0 0 0 0 0 0 0 0 0 0 0 0 0 0 0 0 0 0 0 0 0 0 0 0 0 0 0 0 0 0 0 0 0.0498052853071154 0 0 0 0 0 0 0 0 0 0.101146687313176 0 0 0 0 0 0 0 0 0 0 0 0 0 0 0 0 0 0 0 0 0 0 0 0 0 0 0 0 0 0 0 0 0 0 0 0 0 0 0 0 0 0 0 0 0 0 0 0.0808133987690146 0 0 0 0 0 0 0 0 0
0 0 0 0 0.055163461869567 0 0.0429756359769975 0 0 0 0.0616490116323022 0 0 0 0 0 0 0 0 0 0 0 0 0 0 0 0 0 0.0632389183764586 0.017286246115809 0 0.0692386354383873 0 0 0.0384661542375617 0 0 0 0 0 0 0 0 0 0 0 0 0 0 0 0 0 0 0 0 0.0267457045904002 0 0 0 0 0 0 0 0 0 0 0 0 0 0 0 0.38307014209693 0 0 0 0 0 0 0 0 0 0 0 0 0 0 0 0 0 0 0 0 0 0 0 0 0 0 0 0 0 0 0 0 0 0 0 0 0 0 0 0 0 0 0 0 0 0 0 0 0 0 0 0 0 0 0 0 0 0 0 0 0 0 0 0 0 0 0 0 0 0 0 0 0 0 0 0 0 0 0 0 0 0 0 0 0 0 0 0 0 0 0 0 0 0 0 0 0 0 0 0 0 0 0 0 0 0 0 0 0 0 0 0 0 0 0 0.0297439110395629 0 0.0126981700581345 0 0 0 0 0 0 0 0 0 0 0 0 0 0 0 0 0 0.0241271444815153 0 0 0 0 0 0 0 0 0 0 0 0 0 0.0154604343240275 0 0 0 0 0 0 0 0 0 0 0 0 0 0 0 0 0 0 0 0 0 0 0 0 0 0 0 0 0.0370599918675903 0 0 0 0 0 0 0.0209689681143944 0 0 0.0324127044121657 0 0 0 0 0 0 0 0 0 0 0 0 0 0 0 0 0 0 0 0 0 0 0 0 0 0 0 0 0 0 0 0 0 0 0 0 0 0 0 0 0 0 0 0 0 0 0 0.0696947653681961 0 0 0 0 0 0 0 0 0
0 0 0 0.0120337052892814 0 0 0 0 0 0 0.00948227837783587 0 0 0 0 0.0025888655514384 0 0 0 0 0 0 0 0 0 0 0 0 0 0.0243463845835593 0.0072736572344957 0 0 0 0 0 0 0.00590742856886776 0 0 0 0 0 0 0 0 0.0703081352276863 0 0 0 0.0916460501173747 0 0 0 0.637049125368625 0 0 0 0.00780047782097697 0 0 0 0 0 0 0 0 0 0 0 0 0.0202815174902544 0 0 0 0 0.0285420323417521 0 0 0 0 0 0 0 0 0 0 0 0 0 0 0 0 0.00325398911208463 0 0 0 0 0 0 0 0 0 0 0 0 0 0 0 0 0 0 0 0 0 0 0 0 0 0 0 0 0 0 0 0 0 0 0 0 0.0166845872292124 0 0 0 0 0 0 0 0 0.00893039834499567 0.0201797774392845 0 0 0 0 0 0 0 0 0 0 0 0 0 0.0336915899022753 0 0 0 0 0 0 0 0 0 0 0 0 0 0 0 0 0 0 0 0 0 0 0 0 0 0 0 0 0 0 0 0 0 0 0 0 0 0 0 0 0 0 0 0 0 0 0 0 0 0 0 0 0 0 0 0 0 0 0 0 0 0 0 0 0 0 0 0 0 0 0 0 0 0 0 0 0 0 0 0 0 0 0 0 0 0 0 0 0 0 0 0 0 0 0 0 0 0 0 0 0 0 0 0 0 0 0 0 0 0 0 0 0 0 0 0 0 0 0 0 0 0 0 0 0 0 0 0 0 0 0 0 0 0 0 0 0 0 0 0 0 0 0 0 0 0 0 0 0 0 0 0 0 0 0 0 0 0 0 0 0 0 0
0 0 0 0 0 0 0 0 0 0 0 0 0 0 0 0.000543245958434638 0 0 0 0 0 0 0 0 0 0 0 0 0 0 0 0 0 0.0216941652201317 0 0 0.0193576479940752 0 0 0 0 0 0 0 0 0 0.00540608297272816 0 0 0 0.00259365121693666 0 0 0 0.013425061496577 0 0 0.00228849807846208 0 0 0 0 0 0 0 0 0 0 0 0 0 0.00442582587413287 0 0.0760292056003249 0 0 0 0 0 0 0 0 0 0 0 0.0111147278671957 0 0.0614655665438472 0.0183374036300462 0.0957292782789975 0.0180111594139043 0 0.00430943556068324 0 0 0 0 0 0 0 0 0 0.0270419531062116 0.00954822224068315 0 0 0 0 0 0 0 0 0 0 0 0 0 0 0 0 0 0 0 0 0 0 0 0 0 0 0 0 0.0279897089923773 0.00826808000547857 0 0 0 0 0 0.0425637814545817 0.0361252917782194 0.020484174030068 0.0584298461663219 0.270958977899602 0.00156772188637754 0.00552946779120971 0.067335122369167 0.0123689321195637 0.0175116116933993 0.00163317614086363 0.0106492342412357 0 0 0 0.00602901472561806 0.00260403769206169 0 0 0 0 0 0 0 0 0 0 0 0 0 0 0 0 0 0 0 0 0 0 0 0 0 0 0 0 0 0 0 0 0 0 0 0 0 0 0 0 0.00259706616258107 0 0 0 0 0 0 0 0 0 0 0 0 0 0 0 0 0 0 0 0 0 0 0 0 0 0 0 0 0 0 0 0 0 0 0 0 0 0 0 0 0 0 0 0 0 0 0 0 0 0 0 0 0 0 0 0 0 0 0 0 0.0151220820972698 0 0 0 0 0 0 0 0 0 0 0 0 0 0 0 0 0 0 0 0 0 0 0 0 0 0 0 0 0 0 0 0 0 0 0 0 0 0 0 0 0 0 0 0 0 0 0 0 0.000911541700632099 0 0 0 0 0 0 0 0 0 0 0
0 0 0 0 0 0 0 0 0 0 0 0 0 0 0 0 0 0 0 0 0.355792272849752 0 0 0 0 0 0 0 0 0 0 0 0 0 0 0 0 0 0 0 0 0 0.0156151844604717 0.021706463340649 0.0155536326662028 0 0 0 0 0.105638338275829 0 0 0 0 0 0 0 0 0 0 0.128257676658881 0 0.0798903527140594 0 0.0194162179305106 0.0567727597001947 0 0 0 0 0 0 0 0 0.0101221025327541 0 0 0.0172175054059789 0 0 0 0 0 0 0 0 0 0.00641887465797665 0 0 0 0 0 0 0 0 0 0 0 0 0 0 0 0 0 0 0 0 0 0 0 0 0 0 0 0 0 0 0 0 0 0 0.0244827520037729 0 0.0613961897938195 0 0 0 0 0.0108123546397585 0 0 0 0 0.0295075982562842 0 0 0 0 0 0 0 0 0 0 0 0 0 0 0 0 0 0 0 0 0 0 0 0 0 0 0 0 0 0 0 0 0 0 0 0 0 0 0 0.0130475224826333 0 0 0 0 0 0 0 0 0 0 0 0 0 0 0 0 0 0 0 0 0 0 0 0 0 0 0 0 0 0 0 0 0 0 0 0 0 0 0 0 0 0 0 0 0 0 0 0 0 0 0 0 0.00994305590776439 0 0 0 0 0 0 0 0 0 0 0 0 0 0 0 0 0 0 0 0 0 0 0 0 0 0 0 0 0 0 0 0 0 0 0 0 0 0 0 0 0 0 0 0 0 0 0 0 0 0 0 0.0121559375585279 0 0 0 0 0 0 0 0 0 0 0 0.00625320816417935 0 0 0 0 0 0 0 0 0 0 0 0 0 0 0 0 0 0 0 0 0 0 0 0 0 0
0 0 0 0 0 0 0 0 0 0 0 0 0 0 0 0 0 0 0 0 0.0335447082473425 0 0 0 0 0 0 0 0 0 0 0 0 0 0 0 0 0 0 0 0 0 0 0.0836140535334569 0 0.18892894925857 0.0169738435622474 0 0 0 0 0 0 0 0 0 0 0 0 0.153976167393707 0 0 0.0877037523749899 0 0.122711152076517 0.0636479029356193 0 0 0 0 0 0 0 0 0 0 0 0.128441885874615 0.0364749323596945 0 0 0 0 0 0 0 0 0.0102450656252998 0 0 0 0 0 0 0 0 0 0 0 0 0 0 0 0 0 0 0 0 0 0 0 0 0 0 0 0 0 0 0 0 0 0 0 0 0.0223207137930235 0 0 0 0 0.0280891600884673 0 0 0 0 0 0 0 0 0 0 0 0 0 0 0 0 0 0 0 0 0 0 0 0 0 0 0 0 0 0 0 0 0 0 0 0 0 0 0 0 0 0 0 0 0 0 0 0 0 0 0 0 0 0 0 0 0 0 0 0 0 0 0 0 0 0 0 0 0 0 0 0 0 0 0 0 0 0 0.00872000400225866 0 0 0 0 0 0 0 0 0 0 0 0 0 0 0 0 0 0 0 0 0 0 0 0.0146077088741898 0 0 0 0 0 0 0 0 0 0 0 0 0 0 0 0 0 0 0 0 0 0 0 0 0 0 0 0 0 0 0 0 0 0 0 0 0 0 0 0 0 0 0 0 0 0 0 0 0 0 0 0 0 0 0 0 0 0 0 0 0 0 0 0 0 0 0 0 0 0 0 0 0 0 0 0 0 0 0 0 0 0 0 0 0
0 0 0 0 0 0 0 0 0 0 0 0 0 0 0 0 0 0 0 0 0 0.0572203296830598 0 0 0 0 0 0 0 0 0 0 0 0 0 0 0 0 0 0.045026577536705 0 0 0 0 0 0 0 0 0 0 0 0 0 0 0 0 0 0 0 0 0 0 0 0.0725635397236916 0 0 0 0 0 0 0.0626018820622203 0 0.552372316542249 0 0 0.0340634306628023 0 0 0.110383141324592 0 0 0 0 0 0 0 0 0 0 0 0 0 0 0 0 0 0 0 0 0 0 0 0 0 0 0 0 0 0 0 0 0 0 0 0 0 0 0 0 0 0 0 0 0 0 0 0 0 0 0 0 0 0 0 0 0 0 0 0 0 0 0 0 0 0 0 0 0 0 0 0 0 0 0 0 0 0 0 0 0 0 0 0 0 0 0 0 0 0 0 0 0 0 0 0 0 0 0 0 0 0 0 0 0 0 0 0 0 0 0 0 0 0 0 0 0 0 0 0 0 0 0 0 0 0 0 0 0 0 0 0 0 0 0 0 0 0 0 0 0 0 0 0 0 0 0 0.0423478042011754 0.0234209782635048 0 0 0 0 0 0 0 0 0 0 0 0 0 0 0 0 0 0 0 0 0 0 0 0 0 0 0 0 0 0 0 0 0 0 0 0 0 0 0 0 0 0 0 0 0 0 0 0 0 0 0 0 0 0 0 0 0 0 0 0 0 0 0 0 0 0 0 0 0 0 0 0 0 0 0 0 0 0 0 0 0 0 0 0 0 0 0 0 0 0
0 0 0 0 0 0 0 0 0 0 0 0 0 0 0 0 0 0 0 0 0.141287332882691 0 0 0 0 0 0 0 0 0 0 0 0 0 0 0 0 0 0 0 0 0 0 0 0 0 0.0135126173698289 0 0 0 0 0 0 0 0 0 0 0 0 0.224622347958188 0.205402943089798 0 0 0 0.0717012103479972 0.0497392555096925 0 0 0 0 0 0 0 0 0 0 0 0 0 0 0 0 0 0 0 0 0 0.0212838941885257 0 0 0 0 0 0 0 0 0 0 0 0 0 0 0 0 0 0 0 0 0 0 0 0 0 0 0 0 0 0 0 0 0 0 0.0699241624648406 0 0.0802165339877319 0 0 0 0 0.0292984860140471 0 0 0 0 0.093011216186659 0 0 0 0 0 0 0 0 0 0 0 0 0 0 0 0 0 0 0 0 0 0 0 0 0 0 0 0 0 0 0 0 0 0 0 0 0 0 0 0 0 0 0 0 0 0 0 0 0 0 0 0 0 0 0 0 0 0 0 0 0 0 0 0 0 0 0 0 0 0 0 0 0 0 0 0 0 0 0 0 0 0 0 0 0 0 0 0 0 0 0 0 0 0 0 0 0 0 0 0 0 0 0 0 0 0 0 0 0 0 0 0 0 0 0 0 0 0 0 0 0 0 0 0 0 0 0 0 0 0 0 0 0 0 0 0 0 0 0 0 0 0 0 0 0 0 0 0 0 0 0 0 0 0 0 0 0 0 0 0 0 0 0 0 0 0 0 0 0 0 0 0 0 0 0 0 0 0 0 0 0 0 0
0 0 0 0 0 0 0 0 0 0 0 0 0 0 0 0 0 0 0 0 0 0 0 0.235847503934295 0 0 0 0 0 0 0 0 0 0 0 0 0 0 0.0237047175204394 0 0 0 0.240260288071474 0 0 0 0 0 0 0.103666091674548 0 0 0 0 0 0 0 0 0 0 0 0.0759607694411814 0 0 0 0 0 0 0 0 0 0 0.0319012198281245 0 0 0 0 0 0 0 0 0 0 0 0 0 0 0 0 0 0 0 0 0 0 0 0 0 0 0 0 0 0 0 0 0 0 0 0 0 0 0 0 0 0 0 0 0 0 0 0 0 0 0 0 0 0 0 0 0 0 0 0 0 0 0 0 0 0 0 0 0 0 0 0 0 0 0 0 0 0 0 0 0 0 0 0 0 0 0 0 0 0 0 0 0 0 0 0 0 0 0 0 0 0 0 0 0 0 0 0 0 0 0 0.0157201448278515 0 0 0 0 0 0 0 0 0 0 0 0 0 0 0 0 0 0 0 0 0 0 0 0 0 0 0 0 0 0 0 0 0 0 0 0 0 0.0189594865368553 0 0 0 0.0874529544995558 0.0694433909790788 0.00925869708812438 0 0 0.0102024240151664 0 0 0 0 0 0 0 0 0 0 0 0 0 0 0 0 0 0 0 0 0 0 0 0 0 0 0 0 0 0 0 0 0 0 0 0 0 0 0 0 0 0 0 0 0 0 0 0 0 0 0 0 0 0 0 0 0 0 0 0.0776223115833062 0 0 0 0 0 0 0 0 0 0 0 0 0 0 0 0 0 0 0 0 0 0 0 0 0 0
0 0 0 0 0 0 0 0 0 0 0 0 0 0 0 0 0 0 0 0 0.0665650740210467 0 0 0 0 0 0 0 0 0 0 0 0 0 0 0 0 0 0 0 0 0 0 0.0208886988708971 0 0.213402714107773 0 0 0 0 0 0 0 0.20839289151677 0 0 0 0 0 0.0207013837844763 0.108980459710099 0 0.0271895864272975 0 0 0.0568005036002613 0 0.00959509802462675 0 0 0 0 0 0 0 0 0 0.0167116377419052 0 0 0 0 0 0 0 0 0 0 0 0 0 0 0 0 0 0 0 0 0 0 0 0 0 0 0 0.0203640384574871 0 0.0120078976120857 0 0.00959985111181356 0 0 0 0 0 0 0 0 0 0 0 0 0 0 0 0 0 0 0 0.162653724061744 0 0 0 0 0.0159383148973778 0 0 0 0 0 0 0 0 0 0 0 0 0 0 0 0 0 0 0 0 0 0 0 0 0 0 0 0 0 0 0 0 0 0.0145399449446185 0 0 0 0 0 0 0 0 0 0 0 0 0 0 0 0 0 0 0 0 0 0 0 0 0 0 0 0 0 0 0 0 0 0 0 0 0 0 0 0.01566818110972 0 0 0 0 0 0 0 0 0 0 0 0 0 0 0 0 0 0 0 0 0 0 0 0 0 0 0 0 0 0 0 0 0 0 0 0 0 0 0 0 0 0 0 0 0 0 0 0 0 0 0 0 0 0 0 0 0 0 0 0 0 0 0 0 0 0 0 0 0 0 0 0 0 0 0 0 0 0 0 0 0 0 0 0 0 0 0 0 0 0 0 0 0 0 0 0 0 0 0 0 0 0 0 0 0 0 0 0 0
0 0 0 0 0 0 0 0 0 0 0 0 0 0 0 0 0 0 0 0.00526403002924174 0.0945901032641725 0 0 0 0 0 0 0 0 0 0 0 0 0 0 0 0 0 0 0 0 0 0.019272831909347 0.388863127240604 0.0409334990587271 0.0674419584399034 0 0 0 0.0619238529500035 0 0 0 0 0 0 0 0 0 0.0455240485355842 0.0425123227631625 0 0.0141853981071366 0 0.0427187286704388 0 0.0919622372445975 0 0 0 0 0 0 0 0 0 0 0.00823936563089439 0.0204140455561743 0 0 0 0 0 0 0 0 0 0 0 0 0 0 0 0 0 0 0 0 0 0 0 0 0 0 0 0 0 0.00535073822491355 0 0 0 0 0 0 0 0 0 0 0 0 0 0 0 0 0 0 0 0 0 0 0 0 0 0.0412335895848554 0 0 0 0 0 0 0 0 0 0 0 0 0 0 0 0 0 0 0 0 0 0 0 0 0 0 0 0 0 0 0 0 0 0.00524266020639526 0 0 0 0 0 0 0 0 0 0 0 0 0 0 0 0 0 0 0 0 0 0.00432746258384771 0 0 0 0 0 0 0 0 0 0 0 0 0 0 0 0 0 0 0 0 0 0 0 0 0 0 0 0 0 0 0 0 0 0 0 0 0 0 0 0 0 0 0 0 0 0 0 0 0 0 0 0 0 0 0 0 0 0 0 0 0 0 0 0 0 0 0 0 0 0 0 0 0 0 0 0 0 0 0 0 0 0 0 0 0 0 0 0 0 0 0 0 0 0 0 0 0 0 0 0 0 0 0 0 0 0 0 0 0 0 0 0 0 0 0 0 0 0 0 0 0 0 0 0 0 0 0
0 0 0 0 0 0 0 0 0 0 0 0 0 0 0 0 0 0 0 0.00801087211254397 0.0211515621352473 0 0 0 0 0 0.044878099900447 0 0 0 0 0 0 0 0 0 0 0 0 0 0 0 0 0 0 0 0 0 0 0 0 0 0 0.325912552286943 0 0 0 0 0 0 0 0 0 0 0 0.206869559084634 0 0 0 0 0 0 0 0 0 0 0 0 0 0 0 0 0 0 0 0 0 0 0 0 0 0 0 0 0 0 0 0 0 0 0 0 0 0 0 0 0 0.0246851962631151 0.205337982765553 0 0 0 0 0 0 0 0 0 0 0 0 0 0 0 0 0 0 0 0.0526830507864985 0 0 0 0 0 0 0 0 0 0 0 0 0 0 0 0 0 0 0 0 0 0 0 0 0 0 0 0 0 0 0 0 0 0 0 0 0 0 0 0 0 0 0 0.0256160001667066 0.0261284002847172 0.011290123068534 0 0 0 0 0 0 0 0 0 0 0 0 0 0 0 0 0 0 0 0 0 0 0 0 0 0 0 0 0 0 0 0 0 0 0 0 0 0 0 0 0 0 0 0 0 0 0 0 0 0 0 0 0 0 0 0 0 0 0 0 0 0 0 0 0 0 0 0 0 0 0 0 0 0 0 0 0 0 0 0 0 0 0 0 0 0 0 0 0 0 0 0 0 0 0 0.0322943181053632 0 0 0 0 0 0 0 0 0.0151422830396971 0 0 0 0 0 0 0 0 0 0 0 0 0 0 0 0 0 0 0 0 0 0 0 0 0 0 0 0 0 0 0 0 0 0 0 0 0 0
0 0 0 0 0.0131546258478563 0 0 0 0 0 0 0 0 0 0 0 0 0 0 0 0 0 0 0 0 0 0.00312706041815162 0 0.0263347775465901 0 0 0 0 0 0 0 0 0 0 0 0 0 0 0 0 0 0.0302243095946301 0 0 0 0.110868459494957 0 0 0.00551917802679649 0.0161700173253165 0.0109692685629411 0 0 0 0 0 0 0 0 0.00507623365942374 0 0 0 0.147211604150009 0.0916815803988624 0 0.0374701215575118 0 0 0 0 0.0398618502452997 0 0 0 0 0 0 0 0 0 0 0 0 0 0 0 0 0 0 0 0 0 0 0 0 0 0 0 0 0 0 0 0 0.105813123106301 0.0151476846438415 0.284900629220919 0.0110774448582512 0.00749276165128539 0 0 0 0 0 0 0 0 0 0.0183088220973304 0.00695600933014205 0 0 0 0 0.012634438263583 0 0 0 0 0 0 0 0 0 0 0 0 0 0 0 0 0 0 0 0 0 0 0 0 0 0 0 0 0 0 0 0 0 0 0 0 0 0 0 0 0 0 0 0 0 0 0 0 0 0 0 0 0 0 0 0 0 0 0 0 0 0 0 0 0 0 0 0 0 0 0 0 0 0 0 0 0 0 0 0 0 0 0 0 0 0 0 0 0 0 0 0 0 0 0 0 0 0 0 0 0 0 0 0 0 0 0 0 0 0 0 0 0 0 0 0 0 0 0 0 0 0 0 0 0 0 0 0 0 0 0 0 0 0 0 0 0 0 0 0 0 0 0 0 0 0 0 0 0 0 0 0 0 0 0 0 0 0 0 0 0 0 0 0 0 0 0 0 0 0 0 0 0 0 0 0 0 0 0 0 0 0 0 0 0 0 0 0
0 0 0 0 0 0 0 0 0 0 0 0 0 0 0 0 0 0 0 0 0 0 0 0 0 0 0 0 0.0300772891176789 0 0 0 0 0 0 0 0 0 0 0 0 0 0 0 0 0 0.0753907291955936 0 0 0 0.0182076243079343 0 0 0 0 0.0166248684555278 0 0 0 0 0 0 0 0 0 0 0 0.212286710714992 0 0.381072495619632 0 0.0143205760485156 0 0 0 0 0.0239893935169677 0 0 0 0 0 0 0 0 0 0 0 0 0 0 0 0 0 0 0 0 0 0 0 0 0 0 0 0 0 0 0 0 0.0364221256025953 0 0.185939890562488 0 0 0 0 0 0 0 0 0 0 0 0 0 0 0 0 0 0 0 0 0 0 0 0 0 0 0 0 0 0 0 0 0 0 0 0 0 0 0 0 0 0 0 0 0 0 0 0 0 0 0 0 0 0 0 0 0 0 0 0 0 0 0 0 0 0 0 0 0 0 0 0 0 0 0 0 0 0 0 0 0 0 0 0 0 0 0 0 0 0 0 0 0 0 0 0 0 0 0 0 0 0 0 0 0 0 0 0 0 0 0 0 0 0 0 0 0 0 0 0 0 0 0 0 0 0 0 0 0 0 0 0 0 0 0 0 0 0 0 0 0 0 0 0 0 0 0 0 0.00566829685807544 0 0 0 0 0 0 0 0 0 0 0 0 0 0 0 0 0 0 0 0 0 0 0 0 0 0 0 0 0 0 0 0 0 0 0 0 0 0 0 0 0 0 0 0 0 0 0 0 0 0 0 0 0 0 0 0 0
0 0.0419155030741267 0 0 0 0 0 0 0 0 0 0 0 0.0614464108608765 0.00980344586842366 0 0 0 0.130768415462921 0.00920262407673343 0.0229698430152686 0 0 0 0 0 0 0 0.0609178756897721 0 0.0099872971472734 0 0 0 0 0 0 0 0 0 0 0 0 0 0 0 0.0235483556897814 0 0 0 0 0 0 0 0 0 0 0 0 0 0 0 0 0 0 0 0 0.0815949810426099 0.235184229462266 0 0 0 0 0 0 0 0 0 0 0 0 0 0 0 0 0.00201787895459753 0 0.00215394645679916 0 0 0 0 0 0 0 0 0 0 0 0 0 0 0 0 0 0 0 0 0 0.0198086057762546 0.00967561622330896 0.0953406737836084 0.0196296641674441 0 0 0 0 0 0 0.0102144954143208 0 0 0 0 0 0 0 0 0 0 0 0 0 0 0.0143916473219741 0 0 0 0 0 0 0 0 0 0 0 0 0 0 0 0 0 0 0 0 0 0 0 0 0 0 0 0 0 0 0 0 0 0 0 0 0 0 0 0 0 0 0 0 0 0 0 0 0 0 0 0 0 0 0 0 0 0 0 0 0 0 0 0 0 0 0 0 0 0 0 0 0.00411285895581849 0 0 0.0146000036324091 0 0 0 0 0.0254720760541028 0 0 0 0 0 0 0 0 0 0 0 0 0 0 0 0 0 0 0 0 0 0 0 0 0 0 0 0 0 0 0 0 0 0 0 0 0 0 0 0 0 0 0 0 0.0125620380375415 0.00415428555336087 0 0 0 0 0 0 0 0 0 0.0205608850137502 0.049839151768357 0 0.00812719149629958 0 0 0 0 0 0 0 0 0 0 0 0 0 0 0 0 0 0 0 0 0 0 0 0 0 0 0 0 0 0 0 0 0 0 0 0 0 0 0 0 0 0 0
0 0 0 0 0 0 0 0 0 0 0 0 0 0 0 0.112823154782053 0 0 0 0 0 0.0178897920260294 0 0.101470617458975 0 0 0 0 0 0 0 0 0 0 0 0 0 0 0.169695104741062 0.107662061650623 0 0 0 0 0 0 0 0 0 0 0 0 0 0 0 0 0 0 0 0 0 0.0436102969190249 0 0 0 0 0 0 0 0 0 0 0 0 0 0.124227846224695 0 0 0 0 0 0 0 0 0 0 0 0 0 0 0 0 0 0 0 0 0 0 0 0 0 0 0 0 0 0 0 0 0 0 0 0 0 0 0 0 0 0 0 0 0 0 0 0 0 0 0 0 0 0 0 0 0 0 0.0498385218087721 0.250015849950546 0 0 0.0227667544382208 0 0 0 0 0 0 0 0 0 0 0 0 0 0 0 0 0 0 0 0 0 0 0 0 0 0 0 0 0 0 0 0 0 0 0 0 0 0 0 0 0 0 0 0 0 0 0 0 0 0 0 0 0 0 0 0 0 0 0 0 0 0 0 0 0 0 0 0 0 0 0 0 0 0 0 0 0 0 0 0 0 0 0 0 0 0 0 0 0 0 0 0 0 0 0 0 0 0 0 0 0 0 0 0 0 0 0 0 0 0 0 0 0 0 0 0 0 0 0 0 0 0 0 0 0 0 0 0 0 0 0 0 0 0 0 0 0 0 0 0 0 0 0 0 0 0 0 0 0 0 0 0 0 0 0 0 0 0 0 0 0 0 0 0 0 0 0 0 0 0 0 0 0 0 0 0 0 0 0
0.00393009966109473 0 0 0 0.0119226968054032 0 0.0242033041558873 0 0 0 0.0218286063696896 0 0 0 0 0 0 0 0 0 0 0 0 0 0 0 0 0 0.0220723240855351 0.00583117556615779 0 0 0 0.140485389532899 0 0 0.00530264979404706 0 0 0 0 0 0 0 0 0 0.0112774625154878 0 0 0 0.0118622895031319 0 0 0 0.344597936240786 0.026987876658756 0.162936742418941 0.0197094297262697 0.0146601559382911 0 0 0 0 0 0 0 0 0.0322728122863428 0.0085532552993163 0 0 0 0 0 0 0 0.0298440388105173 0 0 0 0 0 0 0 0 0 0 0 0 0 0 0 0 0 0 0 0 0 0 0 0 0 0 0 0.0162374517163351 0 0 0 0 0 0 0 0 0 0 0 0 0 0 0 0 0 0 0 0 0 0 0 0 0 0.00601170189116959 0 0 0 0 0 0 0 0 0.0333795711057223 0.00565447327627423 0 0 0.00663301635357677 0 0 0 0 0 0 0 0 0 0 0 0 0 0 0 0 0 0 0 0 0 0 0 0 0 0 0 0 0 0 0 0 0 0 0 0 0 0 0 0 0 0 0 0 0 0 0 0 0 0 0 0 0 0 0 0 0 0 0 0 0 0 0 0.00551172073190069 0 0 0 0 0 0 0 0 0 0 0 0 0 0 0 0 0 0 0 0 0 0 0 0 0 0 0 0 0 0 0 0 0 0 0 0 0 0 0 0 0 0 0.00304654247892024 0 0 0 0 0 0 0.0130589241781453 0 0 0 0 0 0 0 0 0 0 0 0 0 0 0 0 0 0 0 0 0 0 0 0 0 0 0 0 0 0 0 0 0 0 0 0 0 0 0 0 0 0.00390789753030848 0 0 0 0 0.00376887192404593 0 0 0 0.00451158344504725 0 0 0 0 0 0 0 0 0
0 0 0 0 0 0 0 0 0 0 0 0 0 0 0 0.0671136510871332 0 0 0 0 0.0144476680619552 0.0291338461173284 0 0 0 0 0 0 0 0 0 0 0 0 0 0 0 0 0 0 0 0 0 0 0 0 0 0 0 0 0 0 0 0 0 0 0 0 0 0 0 0.364565423258558 0 0.0201131441343334 0 0 0 0 0 0 0 0 0 0 0 0 0 0 0.127688230923127 0.0847724651830802 0 0 0 0 0 0 0 0 0 0 0 0 0 0 0 0 0 0 0 0 0 0 0 0 0 0 0 0 0 0 0 0 0 0 0 0 0 0 0 0 0 0 0 0 0 0 0 0 0 0 0 0 0 0 0.100986991944104 0 0 0 0 0 0 0 0 0 0 0 0 0 0 0 0 0 0 0 0 0 0 0 0 0 0 0 0 0 0 0 0 0 0 0 0 0 0 0 0 0 0 0 0 0 0 0 0 0.0274340032772295 0 0 0 0 0 0 0 0 0 0 0 0 0 0 0 0 0 0 0 0 0 0 0 0 0 0 0 0 0 0 0 0 0 0 0 0 0 0 0 0 0 0 0 0.0143819794078835 0 0.0715696005683344 0.0206079110035009 0.0303890818324176 0 0 0 0 0 0 0 0 0 0 0 0 0 0 0 0 0 0 0 0 0 0 0 0 0 0 0 0 0 0 0 0 0 0 0 0 0 0 0 0 0 0 0 0 0 0 0 0 0 0 0 0 0 0 0 0 0 0 0 0 0 0.0267960032010149 0 0 0 0 0 0 0 0 0 0 0 0 0 0 0 0 0 0 0 0 0 0 0 0
0.00258414417811666 0 0 0 0.0198672031403006 0 0 0.00557392697697118 0 0.0436147044744302 0.00438783687720296 0.0405243366774526 0 0.0121073187742886 0.00854290061705378 0.00642139905790661 0 0 0 0 0.0186061767293578 0 0 0 0 0 0 0 0.0118997290079752 0.00410173861749728 0.0494873776702891 0 0 0.00529156131990307 0 0 0.156617714710088 0 0 0 0 0 0 0 0 0 0.0311222536379067 0 0 0 0 0 0 0 0 0 0 0 0.197592152569086 0 0 0 0 0 0 0 0 0 0 0 0 0 0 0 0 0 0 0 0 0 0 0 0 0 0 0.00944712001317536 0 0.0594989465812947 0.0188876563250726 0.0177965599149408 0 0 0 0 0 0.00219013779297439 0.0143133604853752 0 0 0 0 0 0 0 0 0 0 0 0 0 0 0 0 0 0 0 0 0 0 0 0 0 0 0 0 0 0 0 0 0 0 0.0207102116220075 0.0645114918333839 0.111666554101564 0.0037720607735957 0 0 0 0 0.0119462487727405 0.0340701061782391 0 0 0 0 0 0.0128470705698098 0 0 0 0 0 0 0 0 0 0 0 0 0 0 0 0 0 0 0 0 0 0 0 0 0 0 0 0 0 0 0 0 0 0 0 0 0 0 0 0 0 0 0 0 0 0 0 0 0 0 0 0 0 0 0 0 0 0 0 0 0 0 0 0 0 0 0 0 0 0 0 0 0 0 0 0 0 0 0 0 0 0 0 0 0 0 0 0 0 0 0 0 0 0 0 0 0 0 0 0 0 0 0 0 0 0 0 0 0 0 0 0 0 0 0 0 0 0 0 0 0 0 0 0 0 0 0 0 0 0 0 0 0 0 0 0 0 0 0 0 0 0 0 0 0 0 0 0 0 0 0 0 0 0 0 0 0 0 0 0 0 0 0 0 0 0 0 0 0 0 0
0 0 0 0 0 0 0 0 0 0 0 0 0 0 0 0 0 0 0 0 0.0454431416717981 0 0 0 0.236051945563632 0 0 0 0 0 0 0 0 0 0 0 0 0 0 0 0 0 0 0 0.0955265832364769 0 0 0 0 0 0 0 0 0 0 0 0 0 0 0.0228357443201842 0 0 0 0 0 0 0 0 0 0 0 0 0 0 0 0 0 0 0 0 0 0 0 0 0 0 0 0 0 0 0 0 0.0112456687531144 0 0 0 0 0 0 0 0.0152378788542339 0 0 0.0151137441889683 0 0 0 0 0 0 0 0 0 0 0 0 0 0 0 0 0 0 0 0 0 0 0 0 0 0 0 0 0 0 0.0364551785246861 0 0 0 0 0 0 0 0 0 0 0 0 0 0 0 0 0 0 0 0 0 0 0 0 0 0 0 0 0 0 0 0 0 0 0 0.043761157692362 0.153202123186676 0 0 0 0 0 0 0 0 0 0 0 0 0 0 0 0 0 0 0.047122618511552 0 0 0 0 0 0 0 0 0 0 0 0 0 0 0 0 0 0 0 0 0 0 0 0 0 0 0 0 0 0 0 0.278004215496316 0 0 0 0 0 0 0 0 0 0 0 0 0 0 0 0 0 0 0 0 0 0 0 0 0 0 0 0 0 0 0 0 0 0 0 0 0 0 0 0 0 0 0 0 0 0 0 0 0 0 0 0 0 0 0 0 0 0 0 0 0 0 0 0 0 0 0 0 0 0 0 0 0 0 0 0 0 0 0 0 0 0 0 0 0 0 0 0 0 0 0 0 0 0 0
0 0 0 0 0 0 0 0 0 0 0 0 0 0 0 0.102179694525135 0 0 0 0 0 0 0 0 0 0 0 0 0 0 0.0318812969875265 0 0 0 0 0 0 0 0.0076826660390709 0 0 0 0 0 0 0 0 0 0 0 0 0.0476859184560868 0 0 0 0 0 0 0 0 0 0.0277962021088947 0 0 0 0 0 0 0 0 0.145517216140066 0 0 0 0 0 0 0 0.0237414397479105 0.0220726087901124 0 0 0 0 0 0 0 0 0 0.00860297246696602 0 0 0 0 0 0 0 0 0 0.025073775729505 0 0 0 0 0 0 0 0 0 0.00515749624333019 0 0 0 0 0 0 0 0 0 0 0 0 0 0 0 0 0 0.024217374249286 0 0 0 0 0 0 0.0720006914639473 0.343066346850663 0 0.0613795956381252 0.0359739071622504 0 0 0 0 0 0 0 0 0 0.00409280038751858 0 0.0118779970136058 0 0 0 0 0 0 0 0 0 0 0 0 0 0 0 0 0 0 0 0 0 0 0 0 0 0 0 0 0 0 0 0 0 0 0 0 0 0 0 0 0 0 0 0 0 0 0 0 0 0 0 0 0 0 0 0 0 0 0 0 0 0 0 0 0 0 0 0 0 0 0 0 0 0 0 0 0 0 0 0 0 0 0 0 0 0 0 0 0 0 0 0 0 0 0 0 0 0 0 0 0 0 0 0 0 0 0 0 0 0 0 0 0 0 0 0 0 0 0 0 0 0 0 0 0 0 0 0 0 0 0 0 0 0 0 0 0 0 0 0 0 0 0 0 0 0 0 0 0 0 0 0 0 0 0 0 0 0 0 0 0 0 0 0 0 0 0
0 0 0 0 0 0 0 0 0 0 0 0 0 0 0 0 0 0 0 0 0 0 0 0 0 0 0 0 0.0202627938904195 0 0 0 0 0 0 0 0 0 0 0 0 0 0 0 0 0 0.0493375964645708 0 0 0 0.0944164664525234 0 0 0 0.382326247324681 0 0 0.110640140969718 0 0 0 0 0 0 0 0 0 0.136950422844134 0.0571537104308002 0 0 0.119045178469371 0 0 0 0 0 0 0 0 0 0 0 0 0 0 0 0 0 0 0 0 0 0 0 0 0 0 0 0 0 0 0 0 0 0 0 0 0 0 0 0.0298674431537819 0 0 0 0 0 0 0 0 0 0 0 0 0 0 0 0 0 0 0 0 0 0 0 0 0 0 0 0 0 0 0 0 0 0 0 0 0 0 0 0 0 0 0 0 0 0 0 0 0 0 0 0 0 0 0 0 0 0 0 0 0 0 0 0 0 0 0 0 0 0 0 0 0 0 0 0 0 0 0 0 0 0 0 0 0 0 0 0 0 0 0 0 0 0 0 0 0 0 0 0 0 0 0 0 0 0 0 0 0 0 0 0 0 0 0 0 0 0 0 0 0 0 0 0 0 0 0 0 0 0 0 0 0 0 0 0 0 0 0 0 0 0 0 0 0 0 0 0 0 0 0 0 0 0 0 0 0 0 0 0 0 0 0 0 0 0 0 0 0 0 0 0 0 0 0 0 0 0 0 0 0 0 0 0 0 0 0 0 0 0 0 0 0 0 0 0 0 0 0 0 0 0 0 0 0 0
0 0 0 0 0 0 0 0 0 0 0 0 0 0 0 0 0 0 0 0 0 0 0 0 0 0 0 0 0 0 0 0 0 0 0 0 0 0 0 0 0 0 0 0.0544018084099419 0 0 0 0 0 0.0315964545259698 0 0 0 0 0 0 0 0 0 0.0424898790224899 0.26402910480316 0 0 0 0.0386811645377436 0.0253576013548201 0 0 0 0 0 0 0 0 0 0 0 0 0.30237138354621 0 0 0 0 0 0 0 0 0 0 0 0 0 0 0 0 0 0 0 0 0 0 0 0 0 0 0 0 0 0 0 0 0 0 0 0 0 0 0 0 0 0 0 0 0 0 0 0 0 0 0 0 0 0 0 0 0 0 0 0 0 0 0 0 0 0 0 0 0 0 0 0 0 0 0 0 0 0 0 0 0 0 0 0 0 0 0 0 0 0 0 0 0 0 0 0 0 0 0 0 0.0192053109434674 0 0 0 0 0.033137116610651 0 0 0 0 0 0.0176654465600097 0 0 0 0 0 0 0 0 0 0 0 0 0 0 0 0 0 0 0 0 0 0 0 0 0 0 0 0 0 0 0 0.0611438862756282 0 0 0 0 0 0.0419776701239963 0 0 0 0 0 0 0 0 0 0 0 0 0 0 0 0 0 0 0 0 0 0 0 0 0 0 0 0 0 0 0 0 0 0 0 0 0 0 0 0 0 0 0 0 0 0 0 0 0 0 0 0 0 0 0 0 0 0 0 0 0 0 0.0679431732859124 0 0 0 0 0 0 0 0 0 0 0 0 0 0 0 0 0 0 0 0 0 0 0 0 0 0
0 0 0 0 0 0 0 0 0 0 0 0 0 0 0 0 0 0 0 0 0 0 0 0 0 0 0 0 0 0 0 0 0 0 0 0 0 0 0.0154934975966394 0 0 0 0 0.0564134680090803 0.0730760626236536 0 0 0 0 0.0790866528267539 0 0 0 0 0 0 0 0 0 0 0.0450073867853676 0.107651488149665 0 0 0 0.037712701784838 0 0 0 0 0 0 0.188679443721082 0 0 0.0283744378007735 0 0.18150343974793 0 0 0 0 0 0 0 0 0 0 0 0 0 0 0 0 0 0 0 0 0 0 0 0 0 0 0 0 0 0 0 0 0 0 0 0 0 0 0 0 0 0 0 0 0 0 0 0 0 0 0 0 0 0 0 0 0.0952718327504882 0 0 0 0 0 0 0 0 0 0 0 0 0 0 0 0 0 0 0 0 0 0 0 0 0 0 0 0 0 0 0 0 0 0 0 0 0 0 0 0 0 0 0 0 0 0 0 0 0 0 0 0 0 0 0 0 0 0 0 0 0 0 0 0 0 0 0 0 0 0 0 0 0 0 0 0 0 0 0 0 0 0 0 0 0 0 0 0.0149618406656171 0 0 0 0 0.0137852904565542 0.0328052493657502 0 0 0 0 0 0 0 0 0 0 0 0 0 0 0 0 0 0 0 0 0 0 0 0 0 0 0 0 0 0 0 0 0 0 0 0 0 0 0 0 0 0 0 0 0 0 0 0 0 0 0 0 0 0 0 0 0 0 0 0 0 0 0.0301772077158059 0 0 0 0 0 0 0 0 0 0 0 0 0 0 0 0 0 0 0 0 0 0 0 0 0 0
0 0 0 0 0 0 0 0 0 0 0 0 0 0 0 0.0803746229001948 0 0 0 0 0 0.0762418188841541 0 0 0 0 0 0 0 0 0 0 0 0 0 0 0 0 0 0 0 0 0 0 0 0 0 0 0 0 0 0.0311316860207345 0 0 0 0 0 0 0 0 0 0 0 0 0 0 0 0 0 0 0 0 0.347216185503204 0 0 0.0731215368956288 0 0 0 0 0 0 0 0 0 0 0 0 0 0 0 0 0 0 0 0 0 0 0 0 0 0 0 0 0 0 0 0 0 0 0 0 0 0 0 0 0 0 0 0 0 0 0 0 0 0 0 0 0 0 0 0 0 0 0 0 0 0 0 0 0 0 0 0 0 0 0 0 0 0 0 0 0 0 0 0 0 0 0 0 0 0 0 0 0 0 0 0 0 0 0 0 0 0 0 0 0 0 0 0 0 0 0 0 0 0 0 0 0 0 0 0.11057079556565 0 0 0 0 0 0 0 0 0 0.084277560769657 0 0 0 0 0 0 0 0 0 0 0 0 0 0 0 0 0 0 0 0 0 0 0 0 0 0 0 0.160210040170242 0.0368557532905352 0 0 0 0 0 0 0 0 0 0 0 0 0 0 0 0 0 0 0 0 0 0 0 0 0 0 0 0 0 0 0 0 0 0 0 0 0 0 0 0 0 0 0 0 0 0 0 0 0 0 0 0 0 0 0 0 0 0 0 0 0 0 0 0 0 0 0 0 0 0 0 0 0 0 0 0 0 0 0 0 0 0 0 0 0 0 0
0 0 0 0 0 0 0 0 0 0 0 0 0 0 0 0 0 0 0 0 0 0 0 0 0 0 0 0 0 0 0 0.00176323476780233 0 0 0 0 0 0 0 0 0 0 0 0 0 0 0 0 0 0 0 0 0 0 0 0 0 0 0 0 0 0 0 0 0 0 0 0 0 0 0 0 0 0 0 0 0 0 0 0 0 0.00895864299347245 0.0659349023174432 0 0 0 0 0 0.129656842556009 0.034602073010655 0.203824871656395 0.0282280998039182 0.033011141002673 0 0.0338598467396578 0.0903473710890178 0.264702311494515 0 0 0 0 0 0.0166840104886059 0 0 0 0.00677951258339268 0 0 0.00634401121512556 0 0 0.00960390783605313 0 0 0.00761353273379865 0.00448304732020821 0 0 0 0 0 0 0 0 0 0 0 0 0 0 0 0 0 0 0 0 0 0 0.00347452536918747 0 0 0 0.0156438906692731 0 0 0 0 0 0 0.0218925553688993 0.00429414428853662 0 0 0 0 0 0 0 0 0 0 0 0 0 0 0 0 0 0 0 0 0 0 0 0 0 0 0 0 0 0 0 0 0 0 0 0 0 0 0 0 0 0 0 0 0 0 0 0 0 0 0 0 0 0 0 0.00282117562848373 0 0 0 0 0 0 0 0 0 0 0 0 0 0 0 0 0 0 0 0 0 0 0 0 0 0 0 0 0 0 0 0 0 0 0 0 0 0 0 0 0 0 0 0 0 0 0 0 0 0.00547634906687649 0 0 0 0 0 0 0 0 0 0 0 0 0 0 0 0 0 0 0 0 0 0 0 0 0 0 0 0 0 0 0 0 0 0 0 0 0 0 0 0 0 0 0 0 0 0 0 0 0 0 0 0 0 0 0 0 0 0 0 0
0 0 0 0 0 0 0 0 0 0 0 0 0 0 0 0 0 0 0 0 0 0 0 0 0 0 0 0 0 0 0 0 0 0 0 0 0 0 0 0 0 0 0 0 0 0 0 0 0 0 0 0 0 0 0 0 0 0 0 0 0 0 0 0 0 0 0 0 0 0 0 0 0 0 0 0 0 0 0 0 0.0212192256167952 0 0.111599108858613 0.378405797634178 0 0 0 0 0 0.0227572919113074 0 0 0 0 0 0.077603790115672 0.134425212371636 0 0 0.148493493402951 0 0 0 0 0 0 0 0 0 0 0 0 0 0 0 0 0 0 0 0 0 0 0 0 0 0 0 0 0.0119888509123987 0 0 0 0 0 0 0 0 0 0 0 0 0 0 0 0 0 0 0 0 0 0.0147781335066317 0 0 0 0 0 0 0 0 0 0 0 0 0 0 0 0 0 0 0 0 0 0 0 0 0 0 0 0 0 0 0 0 0 0 0 0 0 0 0 0 0 0 0 0 0 0 0 0 0 0 0 0 0 0 0 0 0 0 0 0 0 0 0 0 0 0 0 0 0 0 0 0 0 0 0 0 0 0 0 0 0 0 0 0 0 0 0 0 0 0 0.0519149361780401 0.0268141594917771 0 0 0 0 0 0 0 0 0 0 0 0 0 0 0 0 0 0 0 0 0 0 0 0 0 0 0 0 0 0 0 0 0 0 0 0 0 0 0 0 0 0 0 0 0 0 0 0 0 0 0 0 0 0 0 0 0 0 0 0 0 0 0 0 0 0 0 0 0 0 0 0 0 0 0
0 0 0 0 0 0 0 0 0 0 0 0 0 0 0 0 0 0 0 0 0 0 0 0 0 0 0 0 0 0 0.0061189630749024 0 0 0 0 0 0 0 0 0 0 0 0 0 0 0 0 0 0 0 0 0 0 0 0 0 0 0 0 0 0 0 0 0 0 0 0 0 0 0 0 0 0 0 0 0 0 0 0 0 0.101345222803862 0.0724204703182759 0 0.0423935214512619 0.204322849159258 0 0 0 0 0 0 0 0 0 0 0.0270692728161891 0.170300368855356 0 0.0704126953737072 0 0 0 0 0 0 0 0 0 0 0 0 0 0 0 0 0 0 0 0 0 0 0 0 0 0 0 0 0 0 0 0 0 0 0 0 0 0 0 0 0 0 0 0 0 0 0 0 0 0 0 0.0108804123996983 0 0 0 0 0 0 0 0 0 0 0 0 0 0 0 0 0 0 0.0058877058527982 0 0.00775144007958324 0 0 0 0 0 0 0 0 0 0 0 0 0 0 0 0.0058877058527982 0 0 0 0 0 0 0 0 0 0 0 0 0 0 0 0 0 0 0 0 0 0 0 0 0 0 0 0 0 0 0 0 0 0 0 0 0 0 0 0 0 0 0 0 0 0 0 0 0 0.0786583642789786 0 0 0 0.184348240376043 0.0122027673072878 0 0 0 0 0 0 0 0 0 0 0 0 0 0 0 0 0 0 0 0 0 0 0 0 0 0 0 0 0 0 0 0 0 0 0 0 0 0 0 0 0 0 0 0 0 0 0 0 0 0 0 0 0 0 0 0 0 0 0 0 0 0 0 0 0 0 0 0 0 0 0 0 0 0 0
0 0 0 0 0 0 0 0 0 0 0 0 0 0 0 0 0 0 0 0 0 0 0 0 0 0 0 0 0 0 0 0 0 0 0 0.0309493168558891 0 0 0 0 0 0 0 0 0 0 0 0 0 0 0 0 0.124683814986948 0 0 0 0 0 0 0 0 0 0 0 0 0 0 0 0 0 0 0 0 0 0 0 0 0 0 0 0 0.277564166050565 0.0479186411952496 0 0.108831440991423 0 0 0 0 0 0 0 0 0 0 0 0 0 0 0.173429456116031 0 0 0 0 0 0 0 0 0 0 0 0 0 0 0 0 0 0 0 0 0 0 0 0 0 0 0 0 0 0 0 0 0 0 0 0 0 0 0 0 0 0 0 0 0 0 0 0 0 0 0 0 0 0 0 0 0 0 0 0 0 0 0 0 0 0 0 0 0 0 0 0 0 0 0 0 0 0 0 0 0 0 0 0 0 0 0 0 0 0 0 0 0 0 0 0 0 0.0880270482349147 0 0 0 0 0 0 0 0 0 0 0 0 0 0 0 0 0 0 0 0 0 0 0 0 0 0 0 0 0 0 0 0 0 0 0 0 0 0 0 0.0421759453794862 0 0 0 0.0452715102306207 0.0611486599588729 0 0 0 0 0 0 0 0 0 0 0 0 0 0 0 0 0 0 0 0 0 0 0 0 0 0 0 0 0 0 0 0 0 0 0 0 0 0 0 0 0 0 0 0 0 0 0 0 0 0 0 0 0 0 0 0 0 0 0 0 0 0 0 0 0 0 0 0 0 0 0 0 0 0 0
0 0 0 0 0 0 0 0 0 0 0 0 0 0 0 0 0 0 0 0 0 0 0 0 0 0 0 0 0 0 0 0 0 0 0 0.0158487014194814 0 0 0 0 0 0 0 0 0 0 0 0 0 0 0 0 0.0541381542956182 0 0 0 0 0 0 0 0 0 0 0 0 0 0 0 0 0 0 0 0 0 0 0 0 0 0 0 0 0 0.225257330078314 0.106147892122124 0 0 0 0 0 0 0 0 0 0 0 0 0 0 0 0 0 0 0 0 0 0 0 0 0 0 0 0 0 0 0 0 0 0 0 0 0 0 0 0 0 0 0 0 0 0 0 0 0 0 0 0 0 0 0 0 0 0 0 0 0 0 0 0 0 0 0 0 0 0 0 0 0 0 0 0 0 0 0 0 0 0 0 0 0 0.00950274723848202 0 0.0146647333927192 0 0 0 0 0 0 0 0 0 0 0 0 0 0 0 0.00950274723848202 0 0 0 0 0 0 0 0 0 0.0253697316437456 0 0 0 0 0 0 0 0 0 0 0 0 0 0 0 0 0 0 0 0 0 0 0 0 0 0 0 0 0 0 0 0 0 0 0 0 0 0 0 0.318692925989364 0 0 0 0.192454558362192 0.0284204782194772 0 0 0 0 0 0 0 0 0 0 0 0 0 0 0 0 0 0 0 0 0 0 0 0 0 0 0 0 0 0 0 0 0 0 0 0 0 0 0 0 0 0 0 0 0 0 0 0 0 0 0 0 0 0 0 0 0 0 0 0 0 0 0 0 0 0 0 0 0 0 0 0 0 0 0
0 0 0 0 0.00148373403949866 0 0 0 0 0.00811895140787294 0 0.00130485974616897 0 0.00296206977551561 0.00225606547097261 0.00795543802678093 0 0 0 0 0 0 0 0 0 0 0 0 0 0.0023462378779093 0.0131289196115088 0 0 0.00278931033368166 0 0 0.00494277875615175 0.056517573722915 0 0 0 0 0 0 0 0 0.00246985002591933 0 0 0 0 0 0 0 0.00306799237242699 0 0 0 0.0173352556598323 0 0 0 0 0 0 0 0 0 0 0.000919501869637804 0 0 0 0.00566945888196399 0 0 0 0 0 0 0 0 0 0 0 0 0.160240590496346 0.14004201589797 0.0953257221666996 0.216594566253614 0 0 0 0.0355566644598293 0 0.0914186682076218 0.00212369785744287 0 0 0 0 0 0.0134852893596531 0 0 0 0 0 0 0 0 0 0 0 0 0 0 0 0 0 0 0 0 0 0 0 0 0.0039562561801493 0 0 0.00550733225077801 0 0 0.0106505347819689 0 0 0 0 0 0.00480634156310048 0.00286505385936248 0 0 0.0504105298935566 0 0 0 0.00771581902558817 0.00606175755587425 0 0.0136573877693366 0 0 0 0.00189304383810051 0 0 0 0 0 0 0 0 0 0 0 0 0 0 0 0 0 0 0 0 0 0 0 0 0 0 0 0 0 0 0 0 0 0 0 0 0 0 0 0 0 0 0 0 0 0 0 0 0 0 0 0 0 0 0 0 0 0 0 0 0 0 0 0 0 0 0 0 0 0 0 0 0 0 0 0 0 0 0 0 0 0 0 0 0 0 0 0 0 0 0 0 0 0 0 0 0 0 0 0 0 0 0.0017938865234516 0 0 0.00144974417315739 0 0 0 0 0 0 0 0 0 0 0 0 0 0 0 0 0 0 0 0 0 0 0 0 0 0 0 0 0 0 0 0 0 0 0 0 0 0 0 0 0 0.00117710030764226 0 0 0 0 0 0 0 0 0 0 0 0 0 0 0
0.00235006431637767 0 0 0 0 0 0 0 0 0 0 0 0 0 0 0 0 0 0 0 0 0 0 0 0 0 0 0 0 0.00258446502156141 0.0414206114115894 0 0 0 0 0 0 0.0572029129226521 0 0 0 0 0 0 0 0 0 0 0 0 0 0 0 0 0 0 0 0 0 0 0 0 0 0 0 0 0 0 0 0 0 0 0 0 0 0 0 0 0 0 0 0 0 0 0 0.41667188083902 0 0.0560298103000105 0.010357146866735 0.00781563008770405 0.0126300806160853 0 0.00958623194997792 0.136497848565716 0 0.192721871970174 0.023905441084603 0 0 0 0 0 0 0 0 0 0 0 0 0 0 0 0 0 0 0 0 0 0 0 0 0 0 0 0 0 0 0.0116478559707575 0 0 0 0 0 0.00330577070936502 0 0 0.012761720136114 0 0 0 0 0 0 0 0 0 0 0 0 0 0.00251065723155696 0 0 0 0 0 0 0 0 0 0 0 0 0 0 0 0 0 0 0 0 0 0 0 0 0 0 0 0 0 0 0 0 0 0 0 0 0 0 0 0 0 0 0 0 0 0 0 0 0 0 0 0 0 0 0 0 0 0 0 0 0 0 0 0 0 0 0 0 0 0 0 0 0 0 0 0 0 0 0 0 0 0 0 0 0 0 0 0 0 0 0 0 0 0 0 0 0 0 0 0 0 0 0 0 0 0 0 0 0 0 0 0 0 0 0 0 0 0 0 0 0 0 0 0 0 0 0 0 0 0 0 0 0 0 0 0 0 0 0 0 0 0 0 0 0 0 0 0 0 0 0 0 0 0 0 0 0 0 0 0 0 0 0 0 0 0 0
0.0017215634174231 0 0 0 0 0 0 0 0 0 0 0 0 0.00318152578023944 0.00470123056943292 0.0221990996935618 0 0 0 0 0 0 0 0 0 0 0 0 0 0.00228409093738713 0.0249855293690193 0.0012577316777247 0 0 0 0 0.0495590798105284 0.0568228923956162 0 0 0 0 0 0 0 0 0.0160668548831164 0 0 0 0.00860894576276505 0 0 0 0.00295164307915228 0 0 0 0.163075827257064 0.00249776150216082 0.00332075381368205 0 0.00294567303706886 0 0 0 0 0 0 0.00166962405545586 0 0 0 0.0607404126842944 0 0 0 0 0 0 0 0 0 0 0 0.23822352027921 0.036654202934816 0 0.0396703286498328 0.0055063519869728 0 0 0 0.00469968252646835 0 0.0336772574514681 0 0 0 0 0 0 0.00731137856535957 0 0 0 0 0 0 0 0 0 0 0 0 0 0 0 0 0 0 0 0.00212426912138422 0 0 0 0 0.0167447519664589 0 0 0 0.00958646178915497 0.0342961082618053 0.0416337339210937 0 0 0 0 0 0 0.0343245769096276 0 0 0.0329130953191763 0 0.00274395089541695 0 0.012331706477765 0 0 0.00405365455771735 0 0 0 0 0 0 0 0 0 0 0 0 0 0 0 0 0 0 0 0 0 0 0 0 0 0 0 0 0 0 0 0 0 0 0 0 0 0 0 0 0 0 0 0 0.00153197392324362 0 0 0 0 0 0 0 0 0 0 0 0.00309536137805023 0 0 0 0 0 0 0 0 0 0 0 0 0 0 0 0 0 0 0 0 0 0 0 0 0 0 0 0 0 0 0 0 0 0 0 0 0 0 0 0 0 0 0.00247942434635651 0 0 0 0 0 0 0.00595500374875266 0 0 0 0 0 0 0 0 0 0 0 0 0 0 0 0 0 0 0 0 0 0 0 0 0 0 0 0 0 0 0 0 0 0 0 0 0 0 0 0 0 0 0 0 0 0 0 0 0 0 0.00185296526417685 0 0 0 0 0 0 0 0 0
0 0 0 0 0 0 0 0 0 0 0 0 0 0 0 0 0 0 0 0 0 0 0 0 0 0 0 0 0 0 0 0.000430204845681927 0.00267960397958223 0.00247577223132992 0.000776949951301561 0 0 0 0 0 0.00160517620977018 0.000448976016486677 0 0 0 0 0.00222118279828218 0 0 0 0.00300798695124157 0 0 0 0.00100891197379945 0 0 0 0.0169590989815362 0 0 0 0 0 0 0 0 0 0 0 0 0 0 0.00672130746490798 0 0 0 0 0 0 0.0287137421053935 0 0 0 0 0.0565253965052042 0.00236184825652951 0.0138284348375483 0 0.21034951146765 0.212755355166258 0.0593543194663791 0.0834113472774864 0 0.0574939605796033 0 0.00479961959799006 0 0 0 0.0017632167265201 0.0123494609842834 0.0585870399743978 0.0512340950433851 0 0 0 0 0 0.00169875501914612 0 0 0 0 0 0 0.000698603129077926 0 0 0 0 0 0 0 0 0 0.000641738450044383 0 0 0 0 0 0 0 0 0 0 0 0 0.00356073964999874 0 0.0068035182443713 0 0.0650707169705786 0 0.0018384926997952 0.00188550017725496 0.00319504296178252 0.00255922182493675 0.00400272172164184 0.00536656072410909 0.00448756651798455 0.0029971008481233 0 0 0 0 0 0 0 0 0 0 0 0 0 0 0 0 0 0 0 0 0 0 0 0 0 0 0 0 0 0 0 0 0 0 0 0 0 0 0 0 0 0 0 0 0 0 0 0 0 0 0 0 0 0 0 0 0 0 0 0 0 0 0 0 0 0 0 0 0 0 0 0 0 0 0 0 0 0 0 0 0 0 0 0 0 0 0 0 0 0 0 0 0 0 0 0 0 0 0 0 0 0 0 0 0.00333120166860632 0 0 0 0 0 0 0 0 0 0 0 0 0 0 0 0 0 0 0 0 0 0 0 0 0 0 0 0 0 0 0 0 0 0 0 0 0 0 0 0 0 0 0 0 0 0 0 0 0 0 0 0 0 0 0 0 0 0 0 0
0 0 0 0 0 0 0 0 0 0 0 0 0 0 0 0 0 0 0 0 0 0 0 0 0 0 0 0 0 0 0.00460187438340569 0.000459453766817143 0.000733022625768663 0.00199673446860362 0.002043377658746 0 0 0 0 0 0.00213023091794902 0.000462492542141049 0 0 0 0 0.00211834085287704 0 0 0 0.0024879298795237 0 0 0 0.00144132151815197 0 0 0 0.0567586227692061 0 0 0 0 0 0 0 0 0 0 0 0 0 0 0.00406007340452209 0 0.00060357430346768 0 0 0 0 0.00491268146840162 0.00136411117793016 0 0 0 0.0823385480267349 0.00114260991119577 0.00123053319158037 0.134853940550874 0 0.0877028857942491 0.0191733087130507 0.0395205924543144 0 0.00479615164885317 0.00415560865043401 0.00367587884772905 0 0.00158602257708146 0 0.00116717181429024 0.0133263278933899 0.154385864779719 0.0693262665767811 0 0 0 0 0 0 0 0 0 0 0 0 0 0 0 0 0 0 0 0 0 0 0.000817370434761221 0 0 0 0 0 0 0 0 0 0 0 0 0.00262177895940296 0.00111454647675246 0.0321468150505297 0.00763263830518422 0.180073579586812 0 0.00509815208914619 0.00865637361433326 0.00254995888099389 0.00632043787404242 0.0122212568270785 0.0164696602107395 0.00403105700690122 0.00359748840185732 0 0.00311555572108049 0 0 0 0 0 0 0 0 0 0 0 0 0 0 0 0 0 0 0 0 0 0 0 0 0 0 0 0 0 0 0 0 0 0 0 0 0 0 0 0 0 0 0 0 0 0 0 0 0 0 0 0 0.000649695576410814 0 0 0 0 0 0 0 0 0 0 0 0 0 0 0 0 0 0 0 0 0 0 0 0 0 0 0 0 0 0 0 0 0 0 0 0 0 0 0 0 0 0.000402397752497832 0 0 0 0 0.000228321588281515 0 0 0.00661127125062276 0 0 0 0 0 0 0 0 0 0 0 0 0 0 0 0 0 0 0 0 0 0 0 0 0 0 0 0 0 0 0 0 0 0 0 0 0 0 0 0 0 0 0 0 0 0 0.00108609122478359 0 0 0 0 0 0 0 0 0 0 0 0 0
0 0 0 0 0 0 0 0 0 0 0 0 0 0 0 0 0 0 0 0 0 0 0 0 0.00124716391225649 0 0 0 0 0 0 0.00127323387277551 0.0037028504403643 0 0 0 0 0 0 0 0 0 0 0 0 0 0 0 0.000777892067305743 0 0 0 0 0 0 0 0 0 0.0147596537769188 0 0 0 0 0 0 0 0 0 0 0 0 0 0 0 0 0 0 0 0 0 0.0399964182506647 0 0 0 0 0 0.00255204042389104 0 0.188516804671018 0.121216382646874 0 0.0885984178468789 0.201178740928269 0 0.0867808933433961 0.0074233441303368 0 0 0 0 0.00121850936314953 0.00869136326816533 0.103627983075615 0.0571240945871431 0 0 0 0 0 0 0 0 0 0 0 0 0 0 0 0 0 0 0 0 0 0 0 0 0 0 0 0 0 0 0 0 0 0 0 0.000599840626965504 0 0.00338284438180663 0.00216385163984993 0.0460924234635146 0 0.00221294729079362 0.00203779760107699 0 0.0023039942640822 0 0.00283686491253017 0.00279537413827748 0.00424644362838128 0.00114846136500056 0 0 0 0 0 0 0 0 0 0 0 0 0 0 0 0 0 0 0 0 0 0 0 0 0 0 0 0 0 0 0 0 0 0 0 0.000773066884229955 0 0 0 0 0 0 0 0 0 0 0 0 0 0 0 0 0 0 0 0 0 0 0 0 0 0 0 0 0 0 0 0 0 0 0 0 0 0 0 0 0 0 0 0 0 0 0 0 0 0 0 0 0 0 0 0 0 0 0 0 0 0 0 0 0 0 0 0.000720303198468247 0 0 0 0 0 0 0 0 0 0 0 0 0 0 0 0 0 0 0 0 0 0 0 0 0 0 0 0 0 0 0 0 0 0 0 0 0 0 0 0 0 0 0 0 0 0 0 0 0 0 0 0 0 0 0 0 0 0 0 0
0 0 0 0 0 0 0 0 0 0 0 0 0 0 0 0 0 0 0 0 0 0 0 0 0 0 0 0 0 0 0 0.000825309324263974 0 0 0 0 0 0 0 0 0 0 0 0 0.0011253679725998 0 0 0 0 0 0 0 0 0 0 0 0 0 0 0 0 0 0 0 0 0 0 0 0 0 0 0 0 0 0 0 0 0 0 0 0.0115223938557709 0 0 0 0 0 0 0 0.109400434693287 0.0551241174009966 0.184299057660247 0 0.232831235444424 0 0.222186602151096 0 0 0 0 0 0.00214212212682433 0.00749521863083749 0.101951569348156 0.0593438213034168 0 0 0 0 0 0 0 0 0 0 0 0 0 0 0 0 0 0 0 0 0 0 0 0 0 0 0 0 0 0 0 0 0 0 0 0 0 0 0 0 0 0 0 0 0 0 0 0.00560882600334632 0.00614392408473329 0 0 0 0 0 0 0 0 0 0 0 0 0 0 0 0 0 0 0 0 0 0 0 0 0 0 0 0 0 0 0 0 0 0 0 0 0 0 0 0 0 0 0 0 0 0 0 0 0 0 0 0 0 0 0 0 0 0 0 0 0 0 0 0 0 0 0 0 0 0 0 0 0 0 0 0 0 0 0 0 0 0 0 0 0 0 0 0 0 0 0 0 0 0 0 0 0 0 0 0 0 0 0 0 0 0 0 0 0 0 0 0 0 0 0 0 0 0 0 0 0 0 0 0 0 0 0 0 0 0 0 0 0 0 0 0 0 0 0 0 0 0 0 0 0 0 0 0 0 0 0 0 0 0 0 0 0 0 0 0 0 0 0 0 0
0 0 0 0 0.00135716150925523 0 0 0 0 0 0 0 0 0 0 0 0 0 0 0 0 0 0 0 0.00166510936740911 0 0 0 0.000728420019091791 0 0 0.00228702639747637 0.00583813758465224 0 0.003632603899116 0.000511511403120931 0 0 0 0 0.0017973652535085 0.000491048509792061 0 0 0.000752826358740431 0 0.00142498486286461 0 0.0011970226735032 0 0 0 0 0 0 0 0 0 0.0044720415361013 0 0 0 0 0 0 0 0 0 0 0 0 0 0 0 0.000758683529544837 0 0 0 0 0 0.0082030507193112 0 0 0 0 0 0.00245290256385884 0 0.0935934902581493 0.0691706441156255 0.25476104595522 0.141740849711555 0 0 0.0798160355384205 0 0 0 0 0 0.00447781125744205 0.0254977345062077 0.129604606025031 0.0841905126543229 0 0 0 0 0 0 0 0 0 0 0 0 0 0 0 0 0 0 0 0 0 0 0.00106857126850939 0 0 0 0 0 0 0 0 0 0 0 0 0 0 0.0020924379510557 0.00246259144824538 0.0444448853853588 0 0 0.00213414185033043 0 0 0 0.00124059845731991 0.00492423381683844 0.0153700834548709 0.00134164411789812 0 0 0 0 0 0 0 0 0 0 0 0 0 0 0 0 0 0 0 0 0 0 0 0 0 0 0 0 0 0 0 0 0 0.000738720821507431 0 0.00227018093671142 0 0 0 0 0 0 0 0 0 0 0 0 0 0 0 0 0 0 0 0 0 0 0 0 0 0 0 0 0 0 0 0 0 0 0 0 0 0 0 0 0 0 0 0 0 0 0 0 0 0 0 0 0 0 0 0 0 0 0 0 0 0 0 0 0 0 0 0.00148928428203437 0 0 0 0 0 0 0 0 0 0 0 0 0 0 0 0 0 0 0 0 0 0 0 0 0 0 0 0 0 0 0 0 0 0 0 0 0 0 0 0 0 0 0 0 0 0 0 0 0 0 0 0 0 0 0 0 0 0 0 0
0 0 0 0.0684549268394524 0 0 0 0 0.00945611542490197 0 0.00416279456899537 0 0 0 0 0 0 0 0 0 0 0 0 0 0 0 0 0 0 0.0731243882646291 0.0886309819995794 0 0 0 0 0 0.0338940599833 0.342534485237099 0 0 0 0 0 0 0 0 0 0 0 0 0.00247405715618841 0 0 0 0.00511555801756241 0 0 0.00242577392611457 0 0 0 0 0 0 0 0 0 0 0 0 0 0 0 0 0 0 0 0 0 0 0 0 0 0 0 0.0579287928818043 0.0855219540413092 0.00450106933118436 0 0 0 0 0 0 0 0.0190698047902562 0 0 0 0 0 0 0 0 0 0 0 0 0 0 0 0 0 0 0 0 0 0 0 0 0 0 0 0 0 0 0 0 0 0 0.111406812303233 0 0 0.032620504012685 0 0 0 0 0 0.00841965667754177 0 0 0 0 0 0.00319390739131084 0 0.0284000143212214 0.0123688148611601 0 0.00629552797047129 0 0 0 0 0 0 0 0 0 0 0 0 0 0 0 0 0 0 0 0 0 0 0 0 0 0 0 0 0 0 0 0 0 0 0 0 0 0 0 0 0 0 0 0 0 0 0 0 0 0 0 0 0 0 0 0 0 0 0 0 0 0 0 0 0 0 0 0 0 0 0 0 0 0 0 0 0 0 0 0 0 0 0 0 0 0 0 0 0 0 0 0 0 0 0 0 0 0 0 0 0 0 0 0 0 0 0 0 0 0 0 0 0 0 0 0 0 0 0 0 0 0 0 0 0 0 0 0 0 0 0 0 0 0 0 0 0 0 0 0 0 0 0 0 0 0 0 0 0 0 0 0 0 0 0 0 0 0 0 0 0 0 0 0 0 0 0
0 0 0 0 0 0 0 0 0 0 0 0 0 0 0 0 0 0 0 0 0 0 0 0 0.00275239090537757 0 0 0 0 0 0 0.00274576365048263 0.0022566186304959 0 0.00261929352378929 0 0 0 0 0 0 0 0 0 0 0 0 0 0.00171052542142109 0 0 0 0 0 0 0 0 0 0 0 0 0 0 0 0 0 0 0 0 0 0 0 0 0 0 0 0 0 0 0 0.0140258869784957 0 0 0 0 0 0 0 0.107540789319471 0.0139933522202943 0.183191593256345 0.22547694535621 0.133051764485543 0 0 0.0095748133703227 0 0 0 0 0.00741076827024725 0.037105055034258 0.030663354930222 0.0622320248775199 0 0 0 0 0 0 0 0 0 0 0 0 0 0 0 0 0 0 0 0 0 0 0 0 0 0 0 0 0 0 0 0 0 0 0 0 0 0.00977340209207754 0 0 0 0 0 0 0.00570028972254549 0.0467875632067542 0.00729712489322417 0.0395837758854886 0.0431084648244748 0.00405906353079321 0 0 0 0 0 0 0 0 0 0 0 0 0 0 0 0 0 0 0 0 0 0 0 0 0 0 0 0 0 0 0 0 0 0 0 0.00366503864431379 0 0 0 0 0 0 0 0 0 0 0 0 0 0 0 0 0 0 0 0 0 0 0 0 0 0 0 0 0 0 0 0 0 0 0 0 0 0 0 0 0 0 0 0 0 0 0 0 0 0 0 0 0 0 0 0 0 0 0 0 0 0 0 0 0 0 0 0.00367433696983275 0 0 0 0 0 0 0 0 0 0 0 0 0 0 0 0 0 0 0 0 0 0 0 0 0 0 0 0 0 0 0 0 0 0 0 0 0 0 0 0 0 0 0 0 0 0 0 0 0 0 0 0 0 0 0 0 0 0 0 0
0 0 0 0 0 0 0 0 0 0 0 0 0 0 0 0 0 0 0 0 0 0 0 0 0 0 0 0 0 0.0035126538444134 0.115993159657969 0 0 0 0 0 0 0 0 0 0 0 0 0 0 0 0 0 0 0 0 0 0 0 0 0 0 0 0 0 0 0 0 0 0 0 0 0 0 0 0 0 0 0.00273785509906979 0 0 0 0 0 0 0.0702867080826744 0.0254890304002514 0.0137008135989808 0 0 0.190428406277477 0.154385387327539 0.0412389192622332 0 0.0227706714533048 0.0294302094953173 0 0 0.0243820167111252 0.0179821929723222 0 0.20491807401941 0 0.00916638108875458 0 0 0 0 0 0 0 0.00874547583467912 0 0 0.00915794157559499 0 0 0 0 0 0.0074717033979649 0 0 0 0 0 0 0 0 0 0 0 0 0 0 0 0 0 0 0 0 0.0389534258241994 0 0 0 0 0 0 0 0 0 0 0 0 0 0.00924897407671968 0 0 0 0 0 0 0 0 0 0 0 0 0 0 0 0 0 0 0 0 0 0 0 0 0 0 0 0 0 0 0 0 0 0 0 0 0 0 0 0 0 0 0 0 0 0 0 0 0 0 0 0 0 0 0 0 0 0 0 0 0 0 0 0 0 0 0 0 0 0 0 0 0 0 0 0 0 0 0 0 0 0 0 0 0 0 0 0 0 0 0 0 0 0 0 0 0 0 0 0 0 0 0 0 0 0 0 0 0 0 0 0 0 0 0 0 0 0 0 0 0 0 0 0 0 0 0 0 0 0 0 0 0 0 0 0 0 0 0 0 0 0 0 0 0 0 0 0 0 0 0 0 0 0 0 0 0 0 0 0 0 0 0 0 0 0 0
0 0 0 0 0.00475037473811392 0 0 0 0 0.0128992190490692 0.00859368528847249 0.0162019145166136 0 0 0.0048304129281459 0 0 0 0.0052582221365871 0 0 0 0 0 0 0 0 0 0 0.0319309489080778 0.16763937607104 0 0 0 0 0 0.00511186191308958 0 0 0 0 0 0 0 0 0 0 0 0 0 0 0 0 0 0 0 0 0 0 0 0 0 0 0 0 0 0 0 0 0 0 0 0 0.014512901621674 0 0 0 0 0 0 0.167027907057249 0.0358116833915896 0.0699131675920027 0 0 0.00358808889058802 0.0155326504810062 0 0.0136755174921248 0.0163371390999691 0 0 0 0 0 0.166208751610227 0 0 0.012627545803539 0 0 0 0 0 0 0.0248070170644329 0 0 0 0.00294348575517402 0 0 0 0 0 0 0 0 0 0 0 0.0099056755337893 0 0 0 0 0 0.0593009040329259 0 0 0 0 0 0.00668843274118413 0 0 0.0848186697657595 0 0 0.00279625327275824 0 0.00490978328637278 0 0 0 0 0 0 0.00522848598381468 0.002893931897614 0.0187402293779582 0 0 0 0 0 0 0 0 0 0 0 0 0 0 0 0 0 0 0 0 0 0 0 0 0 0 0 0 0 0 0 0 0 0 0 0 0 0 0 0 0 0 0 0 0 0 0 0 0 0 0 0 0 0 0 0 0 0 0 0 0 0 0 0 0 0 0 0 0 0 0 0 0 0 0 0 0 0 0 0 0 0 0 0 0 0 0 0 0 0 0 0 0 0 0 0 0 0 0 0 0 0 0 0 0 0 0.00451576269903749 0 0 0 0 0 0 0 0 0 0 0 0 0 0 0 0 0 0 0 0 0 0 0 0 0 0 0 0 0 0 0 0 0 0 0 0 0 0 0 0 0 0 0 0 0 0 0 0 0 0 0 0 0 0 0 0 0 0 0 0
0 0 0 0 0 0 0 0 0 0 0 0 0 0 0 0.074110711921958 0 0 0 0 0 0 0 0 0 0 0 0 0 0 0.0515824949811314 0 0 0 0 0 0 0 0 0 0 0 0 0 0 0 0 0 0 0 0 0 0 0 0 0 0 0 0 0 0 0 0 0 0 0 0 0 0 0 0 0 0 0 0 0 0 0 0 0 0 0 0 0 0 0 0 0 0 0 0 0 0 0 0 0 0 0 0 0 0 0 0 0 0 0 0 0 0 0 0 0 0 0 0 0 0 0 0 0 0 0 0 0 0 0 0 0.126656579410714 0 0 0 0 0 0 0 0.142134298041799 0.41901297441684 0.186502941227558 0 0 0 0 0 0 0 0 0 0 0 0 0 0 0 0 0 0 0 0 0 0 0 0 0 0 0 0 0 0 0 0 0 0 0 0 0 0 0 0 0 0 0 0 0 0 0 0 0 0 0 0 0 0 0 0 0 0 0 0 0 0 0 0 0 0 0 0 0 0 0 0 0 0 0 0 0 0 0 0 0 0 0 0 0 0 0 0 0 0 0 0 0 0 0 0 0 0 0 0 0 0 0 0 0 0 0 0 0 0 0 0 0 0 0 0 0 0 0 0 0 0 0 0 0 0 0 0 0 0 0 0 0 0 0 0 0 0 0 0 0 0 0 0 0 0 0 0 0 0 0 0 0 0 0 0 0 0 0 0 0 0 0 0 0 0 0 0 0 0 0 0 0 0 0 0 0 0 0 0
0 0 0 0 0 0 0 0 0 0 0 0 0 0 0 0 0 0 0 0 0 0 0 0 0 0 0 0 0 0 0.0742975521583148 0 0 0 0 0 0 0 0 0 0 0 0 0 0 0 0 0 0 0 0 0 0 0 0 0 0 0 0 0 0 0 0 0 0 0 0 0 0 0 0 0 0 0 0 0 0 0 0 0 0 0 0.268181168819423 0 0 0 0 0 0 0.0653970415518457 0 0 0 0 0 0.068977182406491 0.117152853628496 0 0 0.0568037843121768 0 0 0 0 0 0 0 0 0 0 0 0 0 0 0 0 0 0 0 0 0 0 0 0 0 0 0 0 0 0 0 0 0 0 0 0 0.323452921766193 0 0 0 0 0 0 0 0 0 0 0 0 0 0.0257374953570597 0 0 0 0 0 0 0 0 0 0 0 0 0 0 0 0 0 0 0 0 0 0 0 0 0 0 0 0 0 0 0 0 0 0 0 0 0 0 0 0 0 0 0 0 0 0 0 0 0 0 0 0 0 0 0 0 0 0 0 0 0 0 0 0 0 0 0 0 0 0 0 0 0 0 0 0 0 0 0 0 0 0 0 0 0 0 0 0 0 0 0 0 0 0 0 0 0 0 0 0 0 0 0 0 0 0 0 0 0 0 0 0 0 0 0 0 0 0 0 0 0 0 0 0 0 0 0 0 0 0 0 0 0 0 0 0 0 0 0 0 0 0 0 0 0 0 0 0 0 0 0 0 0 0 0 0 0 0 0 0 0 0 0 0 0 0 0
0 0 0 0 0 0 0 0 0 0 0 0 0 0 0 0 0 0 0 0 0 0 0 0 0 0 0 0 0 0 0 0 0 0 0 0 0 0 0 0 0 0 0 0 0 0 0 0 0 0 0 0 0 0 0 0 0 0 0 0 0 0 0 0 0 0 0 0 0 0 0 0 0 0 0 0.0671168123108537 0 0 0 0 0 0.339598675322416 0 0.540724203505113 0 0 0 0 0 0 0 0 0 0 0 0 0 0 0.0525603088616166 0 0 0 0 0 0 0 0 0 0 0 0 0 0 0 0 0 0 0 0 0 0 0 0 0 0 0 0 0 0 0 0 0 0 0 0 0 0 0 0 0 0 0 0 0 0 0 0 0 0 0 0 0 0 0 0 0 0 0 0 0 0 0 0 0 0 0 0 0 0 0 0 0 0 0 0 0 0 0 0 0 0 0 0 0 0 0 0 0 0 0 0 0 0 0 0 0 0 0 0 0 0 0 0 0 0 0 0 0 0 0 0 0 0 0 0 0 0 0 0 0 0 0 0 0 0 0 0 0 0 0 0 0 0 0 0 0 0 0 0 0 0 0 0 0 0 0 0 0 0 0 0 0 0 0 0 0 0 0 0 0 0 0 0 0 0 0 0 0 0 0 0 0 0 0 0 0 0 0 0 0 0 0 0 0 0 0 0 0 0 0 0 0 0 0 0 0 0 0 0 0 0 0 0 0 0 0 0 0 0 0 0 0 0 0 0 0 0 0
0 0 0 0.00197931559719072 0.00677745869360233 0 0 0 0 0 0.00340179048928943 0 0 0 0 0 0 0 0 0 0 0 0.00672488306587732 0 0.0267836049492201 0.00230534846547531 0 0 0.00803260046255336 0.00323465792556772 0 0.00979841726524236 0.104926517006742 0 0.10878130785055 0.00491164524327333 0 0 0 0 0 0.00456435236435557 0 0 0.00281893101155285 0 0.0137365820524235 0 0.0194187831107982 0 0 0 0 0 0 0 0 0 0 0 0 0 0 0 0 0 0 0 0 0 0 0 0 0 0.00230688782288551 0 0 0 0 0 0 0 0 0 0 0 0 0 0.0044396915191042 0.00458415987901114 0.00346263248681119 0.0029263388142441 0.0100482949606133 0 0.00997606657478766 0 0 0 0 0 0 0.206378910012567 0.00458119375833021 0.0422408137272955 0 0 0 0 0 0 0 0 0 0 0 0 0 0 0 0 0 0 0 0 0 0 0 0 0 0 0 0 0 0 0 0 0 0 0 0 0 0 0 0 0 0 0 0 0 0.0290737754002987 0.0383325297872062 0.0663681611206597 0.0558350053860446 0.0391504669768266 0 0 0 0 0 0 0 0 0 0 0 0 0 0.0158486848712235 0 0 0 0 0 0 0 0 0 0 0 0 0 0 0 0 0 0 0 0 0.0061491507299313 0.0231391468449403 0 0 0 0 0 0 0 0 0 0 0 0 0 0 0 0 0 0.00315502387460798 0 0 0 0 0 0 0 0 0 0 0 0 0 0 0 0 0 0 0 0 0 0 0 0 0 0 0 0 0 0 0 0 0 0 0 0 0 0 0 0 0 0 0 0 0 0 0 0 0 0.0877551702959565 0 0 0 0 0 0.00361038981025996 0 0 0 0.00511828198268902 0 0 0 0 0 0 0 0 0 0 0 0 0 0 0 0 0 0 0 0 0 0 0 0 0 0 0 0 0 0 0 0.00264775650218613 0 0 0 0 0.00252618664391765 0 0 0 0 0 0 0 0 0 0 0 0.00214908466388772 0
0 0 0 0 0 0 0 0 0 0 0.00171936902922739 0 0 0 0 0 0 0 0 0 0 0 0 0 0.0145991153112455 0 0 0 0 0 0 0.0181000945104732 0.0215293853355345 0 0.0773238800166695 0.0076621944168537 0 0 0 0 0.00361239386076211 0.00210660154458833 0 0 0 0 0 0 0.0176640330757086 0 0 0 0 0 0 0 0 0 0 0 0 0 0 0 0 0 0 0 0 0 0 0 0 0 0 0 0 0 0 0 0 0 0 0 0 0 0 0 0.0196781111224407 0.0331225502344344 0.0156298114507475 0.00647967157523382 0.0362089969223291 0 0.0316094903402112 0 0 0 0 0 0.130603141196611 0 0.00990679684295381 0.105583024207461 0 0 0 0 0 0 0 0 0 0 0 0 0 0 0 0 0 0 0 0 0 0 0.00122471252428212 0 0 0 0 0 0 0 0 0 0 0 0 0 0 0.00797337358811928 0 0 0 0 0 0 0.00309640188754802 0.0453881514426046 0.047478036421089 0.141789855000168 0.110247091973456 0.0124385042480934 0 0 0 0 0 0 0 0 0 0 0 0 0 0.00138651161611797 0 0 0 0 0 0 0 0 0 0 0 0 0 0 0 0 0 0 0 0.00238377322887056 0 0.00535169488223284 0 0 0 0 0 0 0 0 0 0 0 0 0 0 0 0 0 0.00164554506229147 0 0 0 0 0 0 0 0 0 0 0 0 0 0 0 0 0 0 0 0 0 0 0 0 0 0 0 0 0 0 0 0 0 0 0 0 0 0 0 0 0 0 0 0 0 0 0 0 0 0.040333309317893 0 0 0 0 0 0 0 0 0 0 0 0 0 0 0 0 0 0 0 0 0 0 0 0 0 0 0 0 0 0 0 0 0 0 0 0 0 0 0 0 0 0.0118337922078438 0.00267146999787218 0 0 0 0.00406977809687075 0 0 0 0 0 0 0 0 0 0 0 0.00754933751116237 0
0 0 0 0 0 0 0 0 0 0 0 0 0 0 0 0 0 0 0 0 0 0 0 0 0 0 0 0 0 0 0 0 0.0100108237410707 0.000548643515061663 0 0 0 0 0 0 0 0 0 0 0 0 0 0 0 0 0 0 0 0 0 0 0 0 0.0242492456963558 0 0 0 0 0 0 0 0 0 0 0 0 0 0 0 0 0 0 0 0 0 0.00358253181893914 0 0 0 0 0.0077533436074073 0 0.00247116502349235 0.0568063394360585 0.233496647341351 0.113397302577449 0.053631808958592 0.11199410854862 0 0.0158951241809906 0 0 0 0 0 0.00176411466469985 0.00602827559604013 0 0.151696291662779 0 0 0 0 0 0 0 0 0 0 0 0 0 0 0 0 0 0 0 0 0 0 0 0 0 0 0 0 0 0 0 0 0 0 0 0.000522723348995758 0 0.0330877433265967 0.0249881614082378 0.107275290500607 0 0.00155816660134723 0.00361793878804838 0 0.00279115715268309 0.0131843354089904 0.00640430923707781 0.00272050435172227 0.00630232457308658 0.00422157893369971 0 0 0 0 0 0 0 0 0 0 0 0 0 0 0 0 0 0 0 0 0 0 0 0 0 0 0 0 0 0 0 0 0 0 0 0 0 0 0 0 0 0 0 0 0 0 0 0 0 0 0 0 0 0 0 0 0 0 0 0 0 0 0 0 0 0 0 0 0 0 0 0 0 0 0 0 0 0 0 0 0 0 0 0 0 0 0 0 0 0 0 0 0 0 0 0 0 0 0 0 0 0 0 0 0 0 0 0 0 0 0 0 0 0 0 0 0 0 0 0 0 0 0 0 0 0 0 0 0 0 0 0 0 0 0 0 0 0 0 0 0 0 0 0 0 0 0 0 0 0 0 0 0 0 0 0 0 0 0 0 0 0 0 0
0 0 0 0 0.00180651586086477 0 0 0 0 0 0 0 0 0 0 0 0 0 0 0 0 0 0 0 0.00441201759963394 0 0 0 0.000981838414025062 0 0 0.00380933504694969 0.021037248711033 0.000790148566113822 0.0166978785150996 0.00234002644076333 0 0 0 0 0.0045185316556855 0.00141585795830168 0 0 0.000614005515011197 0 0.00201594979899876 0 0.0060103536357512 0 0 0 0 0 0 0 0 0 0.00957951864018367 0 0 0 0 0 0 0 0 0 0 0 0 0 0 0 0.000985787181339257 0 0 0 0 0 0 0 0 0 0 0 0 0 0.055579585941745 0.117309157704843 0.0699368387134013 0.0349273010825056 0.0813952168248916 0 0.0360926837898086 0 0 0 0 0 0.0181987439671327 0.071881135408209 0.169721145238246 0 0 0 0 0 0 0 0 0 0 0 0 0 0 0 0 0 0 0 0 0 0 0 0.00167810811297061 0 0 0 0 0 0 0 0 0 0 0 0 0.000742739652146993 0 0.0502497211414952 0.0138774321659463 0.0218801383859979 0 0.00166172105766511 0.00457412434900627 0 0.00760320421013568 0.0760201764265592 0.00699800308251735 0.0289611115920374 0.0438413727981319 0.00857868601018998 0 0 0 0 0 0 0 0 0 0 0 0 0 0.00127663880466233 0 0 0 0 0 0 0 0 0 0 0 0 0 0 0 0 0 0 0 0 0 0 0 0 0 0 0 0 0 0 0 0 0 0 0 0 0 0 0 0 0 0 0 0 0 0 0 0 0 0 0 0 0 0 0 0 0 0 0 0 0 0 0 0 0 0 0 0 0 0 0 0 0 0 0 0 0 0 0 0 0 0 0 0 0 0 0 0 0 0 0 0 0 0 0 0 0 0 0 0 0 0 0 0 0 0 0 0 0 0 0 0 0 0 0 0 0 0 0 0 0 0 0 0 0 0 0 0 0 0 0 0 0 0 0 0 0 0 0 0 0 0 0 0 0 0 0 0 0 0
0 0 0 0 0 0 0 0 0 0 0 0 0.0466395123380081 0 0 0 0 0 0 0 0 0 0 0 0 0 0.0191406875937375 0 0 0 0 0 0 0 0 0 0 0 0 0 0 0 0 0 0 0 0 0 0 0 0 0 0 0 0 0 0 0 0 0 0 0 0 0 0 0 0 0 0 0 0 0.0654661240746658 0 0 0 0 0 0 0 0 0 0 0 0 0 0 0 0 0 0 0 0 0 0 0 0 0 0 0 0 0 0 0 0 0 0 0 0 0.062023454002227 0.266001348472914 0 0 0 0 0 0.19000958695104 0 0 0.0394549323217179 0.0829835795696486 0.0332878088059509 0 0 0 0 0 0 0 0 0 0 0 0 0 0 0 0 0 0 0 0 0 0 0 0 0 0 0 0 0 0 0 0 0 0 0 0 0 0 0 0 0 0 0 0 0 0 0 0 0 0 0 0 0 0 0 0 0 0 0 0 0 0 0 0 0 0 0 0 0 0 0 0 0 0 0 0 0 0 0 0 0 0 0 0 0 0 0.0137002577017357 0 0 0 0 0 0 0 0 0 0 0 0 0 0 0 0 0 0 0 0 0 0 0 0 0 0 0 0 0 0 0 0 0 0 0 0 0 0 0 0 0 0 0.0183272083710037 0 0 0 0 0 0 0 0 0 0.162965499797351 0 0 0 0 0 0 0 0 0 0 0 0 0 0 0 0 0 0 0 0 0 0 0 0 0 0 0 0 0 0 0 0 0 0 0 0 0 0 0 0 0 0 0 0 0 0 0 0 0 0 0 0 0 0 0 0 0
0 0 0 0 0 0 0 0 0 0 0 0 0 0 0.00691660368888461 0.012205645820241 0.0114370100600728 0 0 0 0 0 0 0 0 0 0 0 0 0 0 0 0 0 0 0 0 0 0 0 0 0 0 0 0 0 0 0 0 0 0 0 0 0.0333240234612359 0 0 0 0 0 0 0 0 0 0 0.013589512460628 0 0 0 0 0 0 0 0 0 0 0 0 0 0 0 0 0 0 0 0 0 0 0 0 0 0 0 0 0 0 0 0.0456681058674921 0 0 0 0 0 0 0 0 0 0.0532008944287031 0.0114776174271414 0 0 0 0 0 0.0143745879634039 0 0 0 0 0 0 0 0.220386920497847 0 0.405330442133331 0.0800921370606189 0 0 0 0 0.0403009657815155 0 0 0 0 0 0 0 0 0 0 0 0 0 0 0 0 0 0 0 0 0 0 0 0 0 0 0 0 0 0 0 0 0 0 0 0 0 0 0 0 0 0 0 0 0 0 0 0 0 0 0 0 0 0 0 0 0 0 0 0 0 0 0 0 0 0 0 0 0 0 0 0 0 0 0 0 0 0 0 0 0 0 0 0 0 0 0 0 0 0 0 0 0 0 0 0 0 0 0 0 0 0 0 0 0 0 0 0 0 0 0 0 0 0 0 0 0 0 0 0 0 0 0 0 0 0 0 0 0 0 0 0 0 0 0 0 0 0 0.0120711106123809 0 0 0 0 0 0 0 0 0 0 0 0.0182942046686389 0 0.0213302180678647 0 0 0 0 0 0 0 0 0 0 0 0 0 0 0 0 0 0 0 0 0 0 0 0 0 0 0 0 0 0 0 0 0 0 0
0 0 0 0 0 0 0 0 0 0 0 0 0 0 0 0.0255894594327096 0 0 0.0263182700959446 0 0 0 0 0 0 0 0 0 0 0 0.0550752534932472 0 0 0 0 0 0 0 0 0 0 0 0.015082822163036 0 0 0 0 0 0 0 0 0 0 0 0 0 0 0 0 0 0 0 0 0 0 0 0 0 0 0 0 0 0 0 0 0 0 0 0 0 0.0162691722976223 0 0 0 0 0 0 0 0 0 0 0 0 0 0 0.0269769438608533 0 0 0 0 0 0 0 0 0 0.109904673902013 0 0.0216718695156115 0 0 0 0 0.122099446742173 0.0323541025994857 0 0.409168807372346 0.125243888517213 0 0 0 0 0 0 0 0 0 0 0 0 0 0 0 0 0 0 0 0 0 0 0 0 0 0 0 0 0 0 0 0 0 0 0 0 0 0 0 0 0 0 0 0 0 0 0 0 0 0 0 0 0 0 0 0 0 0 0 0 0 0 0 0 0 0 0 0 0 0 0 0 0 0 0 0 0 0 0 0 0 0 0 0 0 0 0 0 0 0 0 0 0 0 0 0 0 0 0 0 0 0 0 0 0 0 0 0 0 0 0 0 0 0 0 0 0 0 0 0 0 0 0 0 0 0 0 0 0 0 0 0 0 0 0 0 0 0 0 0 0 0 0 0 0 0.0142452900077452 0 0 0 0 0 0 0 0 0 0 0 0 0 0 0 0 0 0 0 0 0 0 0 0 0 0 0 0 0 0 0 0 0 0 0 0 0 0 0 0 0 0 0 0 0 0 0 0 0 0 0 0 0 0 0
0 0 0 0 0 0 0 0 0 0 0 0 0 0 0 0 0 0 0 0 0 0 0 0 0 0 0.0273907730524162 0 0 0 0 0 0 0 0 0 0 0 0 0 0 0 0 0 0 0 0 0 0 0 0 0 0 0.142986588324937 0 0 0 0 0 0 0 0 0 0 0.0168453637251722 0 0.0204690085428739 0 0 0 0 0 0 0 0 0 0 0 0 0 0 0 0 0 0 0 0 0 0 0 0 0 0 0 0 0 0 0 0 0 0 0 0 0 0 0.0241282149733277 0.0220532498563389 0 0.159549426757169 0 0 0 0 0 0 0 0 0.0162126969994868 0 0.0116110322304464 0 0 0 0 0 0 0 0 0 0 0 0 0 0 0 0 0 0 0 0 0 0 0 0 0 0 0 0 0 0 0 0 0 0 0 0 0 0 0 0 0 0 0 0 0 0 0 0 0 0 0 0 0 0 0 0 0 0 0 0 0 0 0 0 0 0 0 0 0 0 0 0 0 0 0 0 0 0 0 0 0 0 0 0 0 0 0 0 0 0.0109979664548656 0 0 0 0 0 0 0 0 0 0 0 0 0 0 0 0 0 0 0 0 0 0 0 0 0 0 0 0 0 0 0 0 0 0 0 0 0 0 0 0 0 0 0 0 0 0 0 0 0 0 0 0 0.134250753387602 0 0 0 0 0 0.0783968122137911 0 0.0279246364198476 0 0 0 0 0 0 0 0 0 0.17913798025653 0 0.128045496805195 0 0 0 0 0 0 0 0 0 0 0 0 0 0 0 0 0 0 0 0 0 0 0 0 0 0 0 0 0 0 0 0 0 0 0
0 0 0 0 0 0 0 0 0 0 0 0 0 0 0 0 0 0 0 0 0 0 0 0 0 0 0.163916554317766 0 0 0 0 0 0 0 0 0 0 0 0 0 0 0 0 0 0 0 0 0 0 0 0 0 0 0.0728605610255915 0 0 0 0 0 0 0 0 0 0 0 0.00748398105970714 0.127673629858231 0 0 0 0 0 0 0 0 0 0 0 0 0 0 0 0 0 0 0 0 0 0 0 0 0 0 0 0 0 0 0 0 0 0 0 0 0 0.0355139027581394 0 0 0.11963739279237 0 0.032526985252614 0 0 0 0 0 0 0 0.0220900135119286 0 0 0 0 0 0 0 0 0 0 0.0454478076452218 0 0 0 0 0 0 0 0 0 0 0 0 0 0 0 0 0 0 0 0 0 0 0 0 0 0 0 0 0 0 0 0 0 0 0 0 0 0 0 0.00751702997891668 0 0 0 0.0192895336280635 0.0994220108513168 0 0 0 0 0 0 0 0 0 0 0 0 0 0 0 0 0 0 0 0 0 0 0 0 0 0 0 0 0 0 0 0 0 0 0 0.00796823235200144 0 0 0 0 0 0 0 0 0 0 0 0 0 0 0 0 0 0 0 0 0 0 0 0 0 0 0 0 0 0 0 0 0 0 0 0 0 0 0 0 0 0 0 0 0 0 0 0 0 0 0 0 0 0 0 0 0 0 0.0347780633525557 0.0462799726983027 0.0714867775957192 0 0 0 0 0 0 0 0 0 0.0516437708959562 0 0.0344637804255983 0 0 0 0 0 0 0 0 0 0 0 0 0 0 0 0 0 0 0 0 0 0 0 0 0 0 0 0 0 0 0 0 0 0 0
0.0158810133723255 0 0 0 0 0 0 0 0 0 0.0171877691277512 0 0.0530513357334504 0 0 0.0484191885887036 0 0 0 0 0 0 0 0 0 0 0 0 0 0.0177071177321397 0.0135101267336916 0 0 0 0 0 0 0 0 0 0 0 0 0 0 0 0 0 0 0 0 0 0 0 0.0326059453296539 0 0 0 0 0 0 0 0 0 0.0118455065639563 0 0 0.246795072649764 0.0589089764241511 0.0519122085373048 0 0 0 0 0 0.00547423671673433 0 0 0 0 0.0136264546101595 0 0 0 0 0 0 0 0.0164761345788569 0 0 0 0 0 0 0.0252847763821993 0.0100195810984612 0 0 0 0 0 0 0 0.178661231587795 0 0 0 0.0381546825558769 0 0 0.085479970119562 0.0366861501742035 0 0 0 0 0 0 0 0 0 0 0 0 0 0 0 0 0 0 0 0 0 0 0 0 0 0 0 0 0 0 0 0 0 0 0 0 0 0 0 0 0 0 0 0 0 0 0 0 0 0 0 0 0 0 0 0 0 0 0 0 0 0 0 0 0 0 0 0 0 0 0 0 0 0 0 0 0 0 0 0 0 0 0 0 0 0 0 0 0 0 0 0 0 0 0 0 0 0 0 0 0 0 0 0 0 0 0 0 0 0 0 0 0 0 0 0 0 0 0 0 0 0 0 0 0 0 0 0 0 0 0 0 0 0 0 0 0 0 0 0 0 0 0 0 0 0 0 0.0141651649294828 0 0 0 0 0 0 0 0.00814735645377626 0 0 0 0 0 0 0 0 0 0 0 0 0 0 0 0 0 0 0 0 0 0 0 0 0 0 0 0 0 0 0 0 0 0 0 0 0 0 0 0 0 0 0 0 0 0 0 0 0
0 0 0 0 0 0 0 0 0 0 0 0 0.02582304010605 0 0 0 0 0 0.0766277623885583 0 0 0 0 0 0 0 0 0 0 0 0 0 0 0 0 0 0 0 0 0 0 0 0 0 0 0 0 0 0 0 0 0 0 0 0 0 0 0 0 0 0 0 0 0 0 0 0 0.0985291104523968 0 0.0707156578746845 0 0 0 0 0 0 0 0 0 0 0 0 0 0 0 0 0 0 0 0 0 0 0 0 0 0 0 0 0 0 0 0 0 0 0 0 0 0 0 0 0 0.0509284699942612 0.0429013903584358 0.0481961446632226 0 0.0441275621444131 0 0 0 0 0 0 0 0 0.542150862017978 0 0 0 0 0 0 0 0 0 0 0 0 0 0 0 0 0 0 0 0 0 0 0 0 0 0 0 0 0 0 0 0 0 0 0 0 0 0 0 0 0 0 0 0 0 0 0 0 0 0 0 0 0 0 0 0 0 0 0 0 0 0 0 0 0 0 0 0 0 0 0 0 0 0 0 0 0 0 0 0 0 0 0 0 0 0 0 0 0 0 0 0 0 0 0 0 0 0 0 0 0 0 0 0 0 0 0 0 0 0 0 0 0 0 0 0 0 0 0 0 0 0 0 0 0 0 0 0 0 0 0 0 0 0 0 0 0 0 0 0 0 0 0 0 0 0 0 0 0 0 0 0 0 0 0 0 0 0 0 0 0 0 0 0 0 0 0 0 0 0 0 0 0 0 0 0 0 0 0 0 0 0 0 0 0 0 0 0 0 0 0 0 0
0 0 0 0 0 0 0 0 0 0 0 0 0 0 0 0 0 0 0 0 0 0 0 0 0 0 0 0 0.0215116918506022 0 0 0 0 0 0 0 0 0 0 0 0 0 0 0 0 0 0.0119465346007635 0 0 0 0.0287207935616936 0 0 0 0 0 0 0 0 0 0 0 0 0 0 0 0 0.333398788948821 0.150890680735324 0.125362450117651 0 0 0 0 0 0 0.0101733206015509 0 0 0 0 0 0 0 0 0 0 0 0 0 0 0 0 0 0 0 0 0 0 0 0 0 0 0 0 0 0 0 0 0.0428882197566712 0.0091624777267598 0 0.0580480953923462 0.194235594551577 0 0 0 0 0 0 0 0 0 0 0.00958323012147448 0 0 0 0 0 0 0 0 0 0 0 0 0 0 0 0 0 0 0 0 0 0 0 0 0 0 0 0 0 0 0 0 0 0 0 0 0 0 0 0 0 0 0 0 0 0 0 0 0 0 0 0 0 0 0 0 0 0 0 0 0 0 0 0 0 0 0 0 0 0 0 0 0 0 0 0 0 0 0 0 0 0 0 0 0 0 0 0 0 0 0 0 0 0 0 0 0 0 0 0 0 0 0 0 0 0 0 0 0 0 0 0 0 0 0 0 0 0 0 0 0 0 0 0 0 0 0 0 0 0 0 0 0 0 0 0.0040781220347654 0 0 0 0 0 0 0 0 0 0 0 0 0 0 0 0 0 0 0 0 0 0 0 0 0 0 0 0 0 0 0 0 0 0 0 0 0 0 0 0 0 0 0 0 0 0 0 0 0 0 0 0 0 0 0 0 0
0 0 0 0 0 0 0 0 0 0 0 0.0187692799448921 0 0 0 0.0236894884681468 0 0 0 0 0 0 0 0 0 0 0 0 0 0.0244672410110481 0.149158490598117 0 0 0 0 0 0 0 0 0 0 0 0 0 0 0 0 0 0 0 0 0 0 0 0 0 0 0 0 0 0 0 0 0 0 0 0 0.0300081141574808 0 0.0597489972673819 0 0 0 0 0 0 0 0 0 0 0.0239590211159232 0 0 0 0 0 0 0 0 0 0 0 0 0 0 0 0 0 0 0 0 0 0 0 0 0 0.126931027388102 0 0 0.0426092896712837 0.0178670217776004 0.134374379440811 0 0.149343186055527 0 0 0 0 0 0 0 0.0512713487401269 0.0296217163218626 0.118181398041697 0 0 0 0 0 0 0 0 0 0 0 0 0 0 0 0 0 0 0 0 0 0 0 0 0 0 0 0 0 0 0 0 0 0 0 0 0 0 0 0 0 0 0 0 0 0 0 0 0 0 0 0 0 0 0 0 0 0 0 0 0 0 0 0 0 0 0 0 0 0 0 0 0 0 0 0 0 0 0 0 0 0 0 0 0 0 0 0 0 0 0 0 0 0 0 0 0 0 0 0 0 0 0 0 0 0 0 0 0 0 0 0 0 0 0 0 0 0 0 0 0 0 0 0 0 0 0 0 0 0 0 0 0 0 0 0 0 0 0 0 0 0 0 0 0 0 0 0 0 0 0 0 0 0 0 0 0 0 0 0 0 0 0 0 0 0 0 0 0 0 0 0 0 0 0 0 0 0 0 0 0 0 0 0 0 0 0 0 0 0 0 0 0 0
0 0 0 0 0 0 0 0 0 0 0 0 0 0 0 0 0 0 0 0 0 0 0 0 0 0 0 0 0 0 0 0 0 0 0 0 0 0 0 0 0 0 0 0 0 0 0 0 0 0 0 0 0 0 0 0 0 0 0 0 0 0 0 0 0 0 0 0.0199948587043154 0 0 0 0 0 0 0 0 0 0 0 0 0 0 0 0 0 0 0 0 0 0 0 0 0 0 0 0 0 0 0 0 0 0 0 0 0 0.0304105340887495 0.0331330009500281 0 0 0 0.0197729020176352 0.442929525936584 0.14711695508086 0 0 0 0 0 0 0 0 0.145312725377143 0 0.0391899230604581 0.0440246276210212 0.0781149471632054 0 0 0 0 0 0 0 0 0 0 0 0 0 0 0 0 0 0 0 0 0 0 0 0 0 0 0 0 0 0 0 0 0 0 0 0 0 0 0 0 0 0 0 0 0 0 0 0 0 0 0 0 0 0 0 0 0 0 0 0 0 0 0 0 0 0 0 0 0 0 0 0 0 0 0 0 0 0 0 0 0 0 0 0 0 0 0 0 0 0 0 0 0 0 0 0 0 0 0 0 0 0 0 0 0 0 0 0 0 0 0 0 0 0 0 0 0 0 0 0 0 0 0 0 0 0 0 0 0 0 0 0 0 0 0 0 0 0 0 0 0 0 0 0 0 0 0 0 0 0 0 0 0 0 0 0 0 0 0 0 0 0 0 0 0 0 0 0 0 0 0 0 0 0 0 0 0 0 0 0 0 0 0 0 0 0 0 0 0 0 0 0
0 0 0 0 0 0 0 0 0 0 0 0 0.183553970214808 0 0 0 0 0 0 0 0 0 0 0 0 0 0 0 0 0 0 0.0153777482564739 0 0 0.189730809538991 0 0 0 0 0 0 0 0 0 0 0 0 0 0 0 0 0 0 0 0 0.0733320842393159 0 0 0 0 0 0 0 0 0 0 0 0 0 0 0 0 0 0 0 0 0 0 0 0 0 0 0 0 0 0 0 0 0 0 0 0 0 0 0 0 0 0 0 0 0 0 0 0 0 0 0 0 0 0 0 0 0 0 0 0.0302274144986458 0 0 0.0753577243875422 0 0 0 0 0 0 0 0 0 0 0 0 0 0 0 0 0 0 0 0 0 0 0 0 0 0 0 0 0 0 0 0 0 0 0 0 0 0 0 0 0 0 0 0 0 0 0 0 0.0870201414017177 0 0 0 0 0 0 0 0 0 0 0 0 0 0 0 0 0 0 0 0 0 0 0 0 0 0 0 0 0 0 0 0 0 0 0 0 0 0 0 0.106721767803254 0 0 0 0 0 0 0 0 0 0 0 0 0 0 0 0 0 0 0 0 0 0 0 0 0 0 0 0 0 0 0 0 0 0 0 0 0 0 0 0 0 0 0 0 0 0 0 0 0 0 0 0 0.14998429716177 0.0409384331144703 0 0.0477556093830098 0 0 0 0 0 0 0 0 0 0 0 0 0 0 0 0 0 0 0 0 0 0 0 0 0 0 0 0 0 0 0 0 0 0 0 0 0 0 0 0 0 0 0 0 0 0 0 0 0 0 0 0 0 0
0 0 0 0 0 0 0 0 0 0 0 0 0 0 0 0.0132576183212133 0 0 0.060133712593573 0 0 0 0 0 0 0 0 0 0 0 0.0181200308439361 0 0 0 0.0100987707969126 0 0 0 0 0 0 0 0 0 0 0 0 0 0 0 0 0 0 0 0 0 0 0 0 0 0 0 0 0 0 0 0 0 0 0 0 0 0 0 0 0 0 0 0 0 0.0094226227219683 0 0 0 0 0 0 0 0 0 0 0 0 0 0 0.0118863228837798 0 0 0 0 0 0 0 0 0.0735340778260538 0 0.211018783015502 0 0 0 0.00911706878619895 0 0 0 0.0077065628979279 0 0.112268109454934 0 0.144341629488417 0.228349217964578 0 0 0 0 0 0 0 0 0 0 0 0 0 0 0 0 0 0 0 0 0 0 0 0 0 0 0 0 0 0 0 0 0 0 0 0 0 0 0 0 0 0 0 0 0 0 0 0.0381184625328792 0 0 0 0 0 0 0 0 0 0 0 0 0 0 0 0 0 0 0 0 0 0 0 0 0 0 0 0 0 0 0 0 0 0 0 0 0 0 0 0 0 0 0 0 0 0 0 0 0 0 0 0 0 0 0 0 0 0 0 0 0 0 0 0 0 0 0 0 0 0 0 0 0 0 0 0 0 0 0 0 0 0 0 0 0 0 0 0 0 0 0 0 0 0.0132457563997691 0 0.0235355048927092 0 0 0 0.0158457485796478 0 0 0 0 0 0 0 0 0 0 0 0 0 0 0 0 0 0 0 0 0 0 0 0 0 0 0 0 0 0 0 0 0 0 0 0 0 0 0 0 0 0 0 0 0 0 0 0 0 0
0 0 0 0 0 0 0 0 0 0 0 0 0 0 0 0 0 0 0 0 0 0 0 0 0 0 0 0 0 0 0 0 0 0 0 0 0 0 0 0 0 0 0 0 0 0 0 0 0 0 0 0 0 0 0 0 0 0 0 0 0 0 0 0 0 0 0 0 0 0 0 0 0 0 0 0 0 0 0 0 0.0151280525321011 0 0 0 0 0 0 0 0.0106450050875233 0 0 0 0 0 0 0 0 0 0 0 0 0 0 0 0 0 0.176116179799599 0 0 0 0 0 0 0 0 0.306112121393326 0 0.0850290702564659 0.164161580198201 0.059036107956232 0.053885703723573 0 0 0 0 0 0 0 0 0 0 0 0 0 0 0 0 0 0 0 0 0 0 0 0 0 0 0 0 0 0 0 0 0 0 0 0 0 0 0 0 0 0 0 0 0 0 0.0230181471716021 0 0 0 0 0 0 0 0 0 0 0 0 0 0 0 0 0 0 0 0 0 0 0 0 0 0 0 0 0 0 0 0 0 0 0 0 0 0 0 0 0 0 0 0 0 0 0 0 0 0 0 0 0 0 0 0 0 0 0 0 0 0 0 0 0 0 0 0 0 0 0 0 0 0 0 0 0 0 0 0 0 0 0 0 0 0 0 0 0 0 0 0 0 0.0133933505227771 0.0725322999452939 0 0 0 0 0.0209423814133051 0 0 0 0 0 0 0 0 0 0 0 0 0 0 0 0 0 0 0 0 0 0 0 0 0 0 0 0 0 0 0 0 0 0 0 0 0 0 0 0 0 0 0 0 0 0 0 0 0 0
0 0 0 0 0 0 0 0 0 0 0 0 0 0 0 0 0 0 0 0 0 0 0 0 0 0 0.262321350859474 0 0 0 0 0 0 0 0 0 0 0 0 0 0 0 0 0 0 0 0 0 0 0 0 0 0 0 0 0 0 0 0 0 0 0 0 0 0 0 0 0 0 0 0 0 0 0 0 0 0 0 0 0 0 0 0 0 0 0 0 0 0 0 0 0 0 0 0 0 0 0 0 0 0 0 0 0 0 0 0 0.0153204901302707 0.0278382341105878 0 0 0 0 0 0 0 0.0581457974023116 0 0 0.0725142180258413 0 0 0 0 0 0 0 0 0 0 0 0 0 0 0 0 0 0 0 0 0 0 0 0 0 0 0 0 0 0 0 0 0 0 0 0 0 0 0 0 0 0 0 0 0 0 0 0.0370733966507009 0 0 0 0 0 0.137251475283685 0 0 0 0 0 0 0 0 0 0 0 0 0 0 0 0 0 0 0 0 0 0 0 0 0 0 0 0 0 0 0 0 0 0 0 0 0 0 0 0 0 0 0 0 0 0 0 0 0 0 0 0 0 0 0 0 0 0 0 0 0 0 0 0 0 0 0 0 0 0 0 0 0 0 0 0 0 0 0 0 0 0 0 0 0 0 0 0 0.133057656357988 0 0.087347540167063 0 0.0211200937243424 0.0663297898073895 0.0653692361846815 0.0163107212956633 0 0 0 0 0 0 0 0 0 0 0 0 0 0 0 0 0 0 0 0 0 0 0 0 0 0 0 0 0 0 0 0 0 0 0 0 0 0 0 0 0 0 0 0 0 0 0 0
0 0 0 0 0 0 0 0 0 0 0 0 0.0461024544139913 0 0 0 0 0 0 0 0 0 0 0 0 0 0 0 0 0 0 0 0 0 0.0378425571217223 0 0 0 0 0 0 0 0 0 0 0 0 0 0 0 0 0 0 0 0 0 0 0 0 0 0 0 0 0 0 0 0 0 0 0 0 0 0 0 0 0 0 0 0 0 0 0 0 0 0 0 0 0 0 0 0 0 0 0 0 0 0 0 0 0 0 0 0 0 0.0323763249768639 0 0 0 0 0 0 0 0 0 0.0407380852471897 0.306058690060839 0.127661668889015 0 0 0.163884820623267 0.0509889028816134 0 0 0 0 0 0 0 0 0 0 0 0 0 0 0 0 0 0 0 0 0 0 0 0 0 0 0 0 0 0 0 0 0 0 0 0 0 0 0 0 0 0 0 0 0 0 0.0585277134141638 0 0 0 0 0 0 0 0 0 0 0 0 0 0 0 0 0 0 0 0 0 0 0 0 0 0 0 0 0 0 0 0 0 0 0 0 0 0 0 0 0 0 0 0 0 0 0 0 0 0 0 0 0 0 0 0 0 0 0 0 0 0 0 0 0 0 0 0 0 0 0 0 0 0 0 0 0 0 0 0 0 0 0 0 0 0 0 0 0 0 0 0 0.0183120115941063 0.0210423619575509 0.0311450695016658 0.0310317513137363 0 0 0 0.0342875880042759 0 0 0 0 0 0 0 0 0 0 0 0 0 0 0 0 0 0 0 0 0 0 0 0 0 0 0 0 0 0 0 0 0 0 0 0 0 0 0 0 0 0 0 0 0 0 0 0 0 0
0 0 0 0 0 0 0 0 0 0 0 0 0.0943838474470914 0 0 0 0 0 0.010331242585064 0 0 0 0 0 0 0 0.0192104482642863 0 0 0 0 0.0154841994293212 0 0 0.0243851258230357 0 0 0 0 0 0 0 0 0 0.00631660327213315 0 0 0 0 0 0 0 0 0 0 0 0 0 0 0 0 0 0 0 0 0 0 0 0 0.0118983553232063 0 0 0 0 0 0 0 0 0 0 0 0 0 0 0 0 0 0 0 0 0 0 0 0 0 0 0 0 0 0 0 0 0 0 0.0247738252202905 0 0 0.00453942634598707 0 0 0 0 0 0 0 0.176151885767449 0.0167024957053968 0.030001012929725 0.0596229399660641 0 0.0501135231232798 0 0 0 0 0 0 0 0.0035659046730497 0 0 0 0 0 0 0 0 0 0 0 0 0 0 0 0 0 0 0 0 0 0 0 0 0 0 0 0 0 0 0 0 0 0 0 0 0 0 0.199241120595541 0 0 0 0 0 0 0 0 0 0 0 0 0 0 0 0 0 0 0 0.00869606002761433 0 0 0 0 0 0 0 0 0 0 0 0 0 0 0 0 0 0 0 0 0 0 0 0 0 0 0 0 0 0 0 0 0 0 0 0 0 0 0 0 0 0 0 0 0 0 0 0 0 0 0 0 0 0 0 0 0 0 0 0 0 0 0 0 0 0 0 0 0 0 0 0 0 0.00341948028398442 0.129054239214313 0 0.0129057392355742 0 0.0374984940604959 0.0617040307070959 0 0 0 0 0 0 0 0 0 0 0 0 0 0 0 0 0 0 0 0 0 0 0 0 0 0 0 0 0 0 0 0 0 0 0 0 0 0 0 0 0 0 0 0 0 0 0 0 0 0
0 0 0 0 0 0 0 0 0 0 0 0 0.169428557366175 0 0 0 0 0 0 0 0 0 0.171477080685157 0 0 0 0.151275533032797 0 0 0 0 0 0 0 0 0 0 0 0 0 0 0 0 0 0 0 0 0 0 0 0 0 0 0 0 0 0 0 0 0 0 0 0 0 0 0 0 0 0 0 0 0 0 0 0 0 0 0 0 0 0 0 0 0 0 0 0 0 0 0 0 0 0 0 0 0 0 0 0 0 0 0 0 0 0.0317820609770413 0 0 0 0 0 0 0 0 0 0 0 0.048756570817052 0 0.0593261639717451 0.160269499031331 0 0 0 0 0 0 0 0 0 0 0 0 0 0 0 0 0 0 0 0 0 0 0 0 0 0 0 0 0 0 0 0 0 0 0 0 0 0 0 0 0 0 0 0 0 0 0 0.071202397749848 0 0 0 0 0 0.018493254720923 0 0 0 0 0 0 0 0 0 0 0 0 0 0 0 0 0 0 0 0 0 0 0 0 0 0 0 0 0 0 0 0 0 0 0 0 0 0 0 0 0 0 0 0 0 0 0 0 0 0 0 0 0 0 0 0 0 0 0 0 0 0 0 0 0 0 0 0 0 0 0 0 0 0 0 0 0 0 0 0 0 0 0 0 0 0 0 0 0.0619833545150192 0 0.0560055271329111 0 0 0 0 0 0 0 0 0 0 0 0 0 0 0 0 0 0 0 0 0 0 0 0 0 0 0 0 0 0 0 0 0 0 0 0 0 0 0 0 0 0 0 0 0 0 0 0 0 0 0 0 0
0 0 0 0 0 0 0 0 0 0 0 0 0 0 0 0.00882654386160532 0 0 0 0 0 0 0 0 0 0 0 0 0 0 0.0187692153056501 0 0 0 0 0 0 0 0 0 0 0 0 0 0 0 0 0 0 0 0 0 0 0 0 0 0 0 0 0 0 0 0 0 0 0 0 0 0 0 0 0 0 0 0 0 0 0 0 0 0 0 0 0 0 0 0 0 0 0 0 0 0 0 0 0 0.0425824381341496 0 0 0 0 0 0 0 0 0.514628446516128 0 0 0 0 0 0 0.0557482689787617 0.160392101424079 0 0 0 0 0 0 0 0 0.0182586202611782 0.0804939251281146 0.0266811175213042 0.0736193228690295 0 0 0 0 0 0 0 0 0 0 0 0 0 0 0 0 0 0 0 0 0 0 0 0 0 0 0 0 0 0 0 0 0 0 0 0 0 0 0 0 0 0 0 0 0 0 0 0 0 0 0 0 0 0 0 0 0 0 0 0 0 0 0 0 0 0 0 0 0 0 0 0 0 0 0 0 0 0 0 0 0 0 0 0 0 0 0 0 0 0 0 0 0 0 0 0 0 0 0 0 0 0 0 0 0 0 0 0 0 0 0 0 0 0 0 0 0 0 0 0 0 0 0 0 0 0 0 0 0 0 0 0 0 0 0 0 0 0 0 0 0 0 0 0 0 0 0 0 0 0 0 0 0 0 0 0 0 0 0 0 0 0 0 0 0 0 0 0 0 0 0 0 0 0 0 0 0 0 0 0 0 0 0 0 0 0 0 0 0 0 0 0
0 0 0 0 0 0 0 0 0 0 0 0 0 0 0 0 0 0 0 0 0 0 0 0 0 0 0 0 0 0 0 0 0 0 0 0 0 0 0 0 0 0 0 0 0 0 0 0 0 0 0 0 0 0 0 0 0 0 0 0.0453765289834646 0 0 0.0460935001375066 0 0 0 0 0 0 0 0 0 0 0 0 0 0 0 0 0 0 0 0 0 0 0 0 0.0101178561948738 0 0 0 0 0 0 0 0 0 0 0 0 0 0 0 0 0 0 0 0 0 0 0 0 0.0359298350304839 0 0 0 0 0 0 0 0 0.0203683719135404 0 0.0647452531930427 0.332107243150981 0 0 0 0 0 0 0 0 0 0 0 0 0 0 0 0 0 0 0 0 0 0 0 0 0 0 0 0 0 0 0 0 0 0 0 0 0 0 0 0 0 0 0 0 0 0 0 0 0 0.0208455387279984 0 0 0 0 0 0 0 0 0 0 0 0 0 0 0 0 0 0 0 0 0 0 0 0 0 0 0 0 0 0 0 0 0 0 0 0 0 0 0 0 0 0 0 0 0 0 0 0 0 0 0 0 0 0 0 0 0 0 0 0 0 0 0 0 0 0 0 0 0 0 0 0 0 0 0 0 0 0 0 0 0 0 0 0 0 0 0 0 0 0 0 0 0 0 0 0 0 0 0 0 0 0 0 0 0.120539519548036 0.169626481278705 0 0.134249871841367 0 0 0 0 0 0 0 0 0 0 0 0 0 0 0 0 0 0 0 0 0 0 0 0 0 0 0 0 0 0 0 0 0 0 0
0 0 0 0 0 0 0 0 0 0 0 0 0 0 0 0 0 0 0 0 0 0 0 0 0 0 0 0 0 0 0 0 0 0 0 0 0 0 0 0 0 0 0 0 0 0 0 0 0 0 0 0 0 0 0 0 0 0 0 0 0 0 0 0 0 0 0 0.0292995019661718 0 0 0 0 0 0 0 0 0 0 0 0 0 0 0 0 0 0 0 0 0 0 0 0 0 0 0 0 0 0 0 0 0 0 0 0 0 0.514234579047413 0 0 0 0 0 0 0.069815178105829 0.0235016212288812 0 0 0 0 0 0 0 0.0437327903126431 0.0315328812995195 0 0.0774209110819387 0 0 0 0 0 0 0 0 0 0 0 0 0 0 0 0 0 0 0 0 0 0 0 0 0 0 0 0 0 0 0 0 0 0 0 0 0 0 0 0 0 0 0 0 0 0 0 0 0 0 0 0 0 0 0 0 0 0 0 0 0 0 0 0 0 0 0 0 0 0 0 0 0 0 0 0 0 0 0 0 0 0 0 0 0 0 0 0 0 0 0 0 0 0 0 0 0 0 0 0 0 0 0 0 0 0 0 0 0 0 0 0 0 0 0 0 0 0 0 0 0 0 0 0 0 0 0 0 0 0 0 0 0 0 0 0 0 0 0 0 0 0 0 0.015038850117376 0 0 0 0 0 0 0 0 0 0 0 0.0855969576377462 0 0.109826729202481 0 0 0 0 0 0 0 0 0 0 0 0 0 0 0 0 0 0 0 0 0 0 0 0 0 0 0 0 0 0 0 0 0 0 0
0 0 0.00901214833975726 0 0 0 0 0 0 0 0 0 0.00687876094021215 0 0 0 0.332079686452392 0 0.021623664773777 0 0.020922897859812 0 0 0 0 0 0 0 0 0 0 0 0 0 0 0 0 0 0 0 0 0 0 0 0 0 0 0 0 0 0 0 0 0.00936697807655308 0 0 0 0 0 0.0458679140046037 0.013890104450159 0 0.0213143865931556 0 0 0 0 0.0092129942049855 0 0 0 0 0 0 0 0 0 0 0 0 0 0 0 0 0 0 0 0 0 0 0 0 0 0 0 0 0 0 0 0 0 0 0 0 0 0.0840974340478864 0 0 0 0 0.110393242046467 0.0108463084177071 0 0.0218504261536826 0 0 0 0 0 0 0 0.0119974488430034 0.133867415427951 0.0640765449671053 0 0.0304817024562569 0 0 0 0 0 0 0 0 0.0324372747793539 0 0 0 0 0 0 0 0 0 0 0 0 0 0 0 0 0 0 0 0 0 0 0 0 0 0 0 0 0 0 0 0 0 0 0 0 0 0 0 0 0 0 0 0 0 0 0 0 0 0 0 0 0 0 0 0 0 0 0 0 0 0 0 0 0 0 0 0 0 0 0 0 0 0 0 0 0 0 0 0 0 0 0 0 0 0 0 0 0 0 0 0 0 0 0 0 0 0 0 0 0 0 0 0 0 0 0 0 0 0 0 0 0 0 0 0 0 0 0 0 0 0 0 0 0 0 0 0 0 0 0 0 0 0 0 0 0 0 0 0 0 0 0 0 0 0.00475419338868493 0 0.00502847377649368 0 0 0 0 0 0 0 0 0 0 0 0 0 0 0 0 0 0 0 0 0 0 0 0 0 0 0 0 0 0 0 0 0 0 0
0 0 0 0 0 0 0 0 0 0 0 0 0 0 0 0 0 0 0 0 0 0 0 0 0 0 0 0 0 0 0 0 0 0 0 0 0 0 0 0 0 0 0 0 0 0 0 0 0 0 0 0 0 0 0 0 0 0 0 0 0 0 0 0 0 0 0 0 0 0 0 0 0 0 0 0 0 0 0 0 0 0 0 0 0 0 0 0 0 0 0 0 0 0 0 0 0 0 0 0 0 0 0 0 0 0 0 0 0 0 0 0 0 0.378779587794423 0 0 0 0 0 0 0 0.323418540583378 0 0 0.2978018716222 0 0 0 0 0 0 0 0 0 0 0 0 0 0 0 0 0 0 0 0 0 0 0 0 0 0 0 0 0 0 0 0 0 0 0 0 0 0 0 0 0 0 0 0 0 0 0 0 0 0 0 0 0 0 0 0 0 0 0 0 0 0 0 0 0 0 0 0 0 0 0 0 0 0 0 0 0 0 0 0 0 0 0 0 0 0 0 0 0 0 0 0 0 0 0 0 0 0 0 0 0 0 0 0 0 0 0 0 0 0 0 0 0 0 0 0 0 0 0 0 0 0 0 0 0 0 0 0 0 0 0 0 0 0 0 0 0 0 0 0 0 0 0 0 0 0 0 0 0 0 0 0 0 0 0 0 0 0 0 0 0 0 0 0 0 0 0 0 0 0 0 0 0 0 0 0 0 0 0 0 0 0 0 0 0 0 0 0 0 0 0 0 0
0 0 0 0 0 0 0 0 0 0 0 0 0 0 0 0 0 0 0 0 0 0 0 0 0 0.183155926514665 0 0 0 0 0 0 0 0 0 0 0 0 0 0 0 0 0 0 0 0 0 0 0 0 0 0 0 0 0 0 0 0 0 0 0 0 0 0 0 0 0 0 0 0 0 0 0 0 0 0 0 0 0 0 0 0 0 0 0 0 0 0 0.101108701514883 0.200875635158635 0 0 0.150042211858569 0 0 0 0 0 0 0 0 0.121095840190141 0 0.243721684763108 0 0 0 0 0 0 0 0 0 0 0 0 0 0 0 0 0 0 0 0 0 0 0 0 0 0 0 0 0 0 0 0 0 0 0 0 0 0 0 0 0 0 0 0 0 0 0 0 0 0 0 0 0 0 0 0 0 0 0 0 0 0 0 0 0 0 0 0 0 0 0 0 0 0 0 0 0 0 0 0 0 0 0 0 0 0 0 0 0 0 0 0 0 0 0 0 0 0 0 0 0 0 0 0 0 0 0 0 0 0 0 0 0 0 0 0 0 0 0 0 0 0 0 0 0 0 0 0 0 0 0 0 0 0 0 0 0 0 0 0 0 0 0 0 0 0 0 0 0 0 0 0 0 0 0 0 0 0 0 0 0 0 0 0 0 0 0 0 0 0 0 0 0 0 0 0 0 0 0 0 0 0 0 0 0 0 0 0 0 0 0 0 0 0 0 0 0 0 0 0 0 0 0 0 0 0 0 0 0 0 0 0 0 0
0.00665200113974202 0 0 0 0 0.00943427247506939 0 0 0 0.00707474580245644 0.00546102599670065 0 0 0.0186035372963447 0.0299603714857738 0.04937370626207 0 0 0 0 0 0 0 0 0 0 0 0 0 0.0272372265860685 0.444501810960926 0 0 0 0 0 0.00651885392622128 0.0130457297719273 0 0 0 0 0 0 0 0 0 0 0 0 0 0 0 0 0.00330257273913078 0 0 0 0 0 0 0 0 0 0 0 0 0 0 0 0 0 0 0 0 0.00768319623583471 0 0 0 0 0 0 0 0 0 0.00680099908302569 0.00770038866395221 0.0169215735191967 0 0 0 0 0 0 0 0 0.0603363674511767 0.0331810405152184 0 0 0 0 0 0 0 0 0 0 0 0 0 0 0 0 0 0 0 0 0 0 0 0 0 0 0 0 0 0 0 0 0 0 0 0 0 0.0427925813383179 0.127374031169096 0.0270242446609812 0 0 0.0093238289467999 0 0 0 0 0 0 0.0133361416365483 0.0167001048870584 0 0.00601811528550046 0 0 0 0 0 0 0 0 0 0 0 0 0 0 0 0 0 0 0 0 0 0 0 0 0 0 0 0 0 0 0 0 0 0 0 0 0 0 0 0 0 0 0 0 0 0 0 0 0 0 0 0 0 0 0 0 0 0 0 0 0 0 0 0 0 0 0 0 0 0 0 0 0 0 0 0 0 0 0 0 0 0 0 0 0 0 0 0 0 0 0 0 0 0 0 0 0 0 0 0 0 0 0 0 0 0 0.0036415321648629 0 0 0 0 0 0 0 0 0 0 0 0 0 0 0 0 0 0 0 0 0 0 0 0 0 0 0 0 0 0 0 0 0 0 0 0 0 0 0 0 0 0 0 0 0 0 0 0 0 0 0 0 0 0 0 0 0 0 0 0
0 0 0 0 0 0 0 0 0 0 0 0 0 0 0 0 0.0155522905737157 0 0 0.0111046374630013 0.0271533232314145 0 0.0124465037631848 0 0 0 0 0 0 0 0 0 0 0 0 0 0 0 0 0 0 0 0 0 0.00735784289593089 0 0 0 0 0 0 0 0 0 0 0 0 0 0 0 0 0 0 0 0 0 0.019378865853929 0 0 0 0 0 0 0 0 0 0 0 0 0 0 0.00548315704186106 0 0 0 0 0 0 0 0 0 0 0 0 0 0 0 0 0 0 0 0 0 0 0 0 0 0 0.0268867595716704 0 0 0 0 0 0 0 0 0 0 0.00404610177856021 0 0 0 0 0 0 0 0 0 0 0 0 0 0 0 0 0 0 0 0 0 0 0 0 0 0 0 0 0 0 0 0 0 0 0 0 0 0 0 0 0 0 0 0 0 0 0 0 0.39737650605814 0.111259545535597 0.0398413356754707 0 0.0581694509796847 0 0 0 0 0 0 0.00408204008684476 0 0 0 0 0.00599388164650623 0 0 0 0 0 0.0395834220114528 0 0 0 0 0 0 0 0 0 0 0 0 0 0 0.00865928709729645 0 0 0.130035942184732 0.0282363296242007 0 0 0 0 0 0 0 0 0 0 0 0 0 0 0 0 0 0 0 0 0 0 0 0 0 0 0 0 0 0 0 0 0 0 0 0 0 0 0 0 0 0 0 0 0 0 0 0 0 0 0 0 0 0 0.047352776926806 0 0 0 0 0 0 0 0 0 0 0 0 0 0 0 0 0 0 0 0 0 0 0 0 0 0 0 0 0 0 0 0 0 0 0 0 0 0 0 0 0 0 0 0 0 0 0 0 0 0 0 0 0
0 0 0 0 0 0 0 0 0 0 0 0 0 0 0 0 0 0 0 0 0 0 0 0 0 0 0 0.0155919969318898 0 0 0 0 0 0 0 0 0 0 0 0 0 0 0 0 0 0.333788729358927 0.019663424846944 0 0 0 0.0209216403319293 0 0 0.127331697468927 0 0 0 0 0 0.018004751578457 0.0389614820024752 0 0.0173521545282305 0 0.254036501942362 0 0 0.0372988860664896 0 0 0 0 0 0 0 0 0 0 0 0 0 0 0 0 0 0 0 0 0 0 0 0 0 0 0 0 0 0 0 0 0 0 0 0 0 0.0943208267585115 0 0 0 0 0 0 0 0 0 0 0 0 0 0 0 0 0 0 0 0 0 0 0 0 0 0 0 0 0 0 0 0 0 0 0 0 0 0 0 0 0 0 0 0 0 0 0 0 0 0 0 0 0 0 0 0 0 0 0 0 0 0 0 0 0 0 0 0 0.00940159888141524 0 0 0 0 0 0 0 0 0 0 0 0 0 0 0 0 0 0 0 0 0 0 0 0 0 0 0 0 0 0 0 0 0 0.00696634111398966 0 0 0 0 0 0 0 0 0 0 0 0 0 0 0 0 0 0 0 0 0 0 0 0 0 0 0 0 0 0 0 0 0 0 0 0 0 0 0 0 0 0 0 0 0 0 0 0 0 0 0 0 0 0 0 0 0 0 0 0 0 0 0 0 0 0 0 0 0 0 0.00635996818945258 0 0 0 0 0 0 0 0 0 0 0 0 0 0 0 0 0 0 0 0 0 0 0 0 0 0 0 0 0 0 0 0 0 0 0 0 0 0
0.00248757261379422 0 0 0.099864999587128 0.0256616585579573 0.00526916806941583 0.083532041539985 0 0.119991780858034 0.0686459271568295 0.0286534308715609 0.00334600034390896 0 0.00601115781051433 0 0.00166793141267607 0 0 0 0 0 0 0 0 0 0 0 0 0 0.0104553800333333 0.0396746891429931 0 0 0 0 0 0.0590590685636985 0.148870486990072 0 0 0 0 0 0 0 0 0 0 0 0 0 0 0 0 0.0193088039841532 0 0 0.0102288300243356 0 0 0 0 0 0 0 0 0 0 0 0 0 0.00379257623591657 0 0 0 0 0 0 0 0 0 0 0 0 0 0.00737888955373944 0 0 0 0 0 0 0 0.091619520540554 0 0 0 0 0 0 0 0 0 0 0 0 0 0 0 0 0 0 0 0 0 0 0 0 0 0 0 0 0 0 0 0 0 0 0 0 0 0 0 0.14367781740167 0 0 0 0 0 0.0100927060765433 0.00567606888749187 0 0 0 0 0 0 0 0.00264124781765544 0 0 0 0 0 0 0 0 0 0 0 0 0 0 0 0 0 0 0 0 0 0 0 0 0 0 0 0 0 0 0 0 0 0 0 0 0 0 0 0 0 0 0 0 0 0 0 0 0 0 0 0 0 0 0 0 0 0 0 0 0 0 0 0 0 0 0 0 0 0 0 0 0 0 0 0 0 0 0 0 0 0 0 0 0 0 0 0 0 0 0 0 0 0 0 0 0 0 0 0 0 0 0 0 0 0 0 0 0.00239224592603933 0 0 0 0 0 0 0 0 0 0 0 0 0 0 0 0 0 0 0 0 0 0 0 0 0 0 0 0 0 0 0 0 0 0 0 0 0 0 0 0 0 0 0 0 0 0 0 0 0 0 0 0 0 0 0 0 0 0 0 0
0 0 0 0 0 0 0 0.162870868689942 0 0.0213832144191609 0 0 0 0 0 0 0 0 0 0 0 0 0 0 0 0 0 0 0 0 0 0 0 0 0 0 0.0145010315039933 0 0 0 0 0 0 0 0 0 0.0947222672725656 0 0 0 0 0 0 0 0 0 0 0 0 0 0 0 0 0 0 0 0 0 0 0 0 0 0 0.0751498964908417 0 0 0 0 0 0 0 0 0 0 0 0 0 0.0340748328427509 0 0 0 0 0 0 0 0 0 0 0 0 0 0 0 0 0 0 0 0 0 0 0 0 0 0 0 0 0 0 0 0 0 0 0 0 0 0 0 0 0 0 0 0 0.426974418699734 0.147621506097093 0 0 0 0 0 0 0.0227019639839187 0 0 0 0 0 0 0 0 0 0 0 0 0 0 0 0 0 0 0 0 0 0 0 0 0 0 0 0 0 0 0 0 0 0 0 0 0 0 0 0 0 0 0 0 0 0 0 0 0 0 0 0 0 0 0 0 0 0 0 0 0 0 0 0 0 0 0 0 0 0 0 0 0 0 0 0 0 0 0 0 0 0 0 0 0 0 0 0 0 0 0 0 0 0 0 0 0 0 0 0 0 0 0 0 0 0 0 0 0 0 0 0 0 0 0 0 0 0 0 0 0 0 0 0 0 0 0 0 0 0 0 0 0 0 0 0 0 0 0 0 0 0 0 0 0 0 0 0 0 0 0 0 0 0 0 0 0 0 0 0 0 0 0 0 0 0 0 0 0 0 0 0 0 0 0 0 0
0 0 0 0 0 0 0 0 0 0.00692300435784755 0 0 0 0 0.00484853253757474 0 0 0 0 0 0 0 0 0 0 0 0 0 0 0 0 0 0 0 0 0 0.0314562529383619 0 0 0 0 0 0 0 0 0 0.0720627241013206 0 0 0 0 0 0 0 0 0 0 0 0.133782121069945 0 0 0 0 0 0 0 0 0 0 0 0 0 0 0.118644480617078 0 0 0 0 0 0 0 0 0 0 0 0 0 0.0617855382209716 0 0 0 0 0 0 0 0 0 0 0 0 0 0 0 0 0 0 0 0 0 0 0 0 0 0 0 0 0 0 0 0 0 0 0 0 0 0 0 0 0 0 0 0.216405582691761 0 0.25513094321815 0 0 0 0 0 0 0.0989608202469897 0 0 0 0 0 0 0 0 0 0 0 0 0 0 0 0 0 0 0 0 0 0 0 0 0 0 0 0 0 0 0 0 0 0 0 0 0 0 0 0 0 0 0 0 0 0 0 0 0 0 0 0 0 0 0 0 0 0 0 0 0 0 0 0 0 0 0 0 0 0 0 0 0 0 0 0 0 0 0 0 0 0 0 0 0 0 0 0 0 0 0 0 0 0 0 0 0 0 0 0 0 0 0 0 0 0 0 0 0 0 0 0 0 0 0 0 0 0 0 0 0 0 0 0 0 0 0 0 0 0 0 0 0 0 0 0 0 0 0 0 0 0 0 0 0 0 0 0 0 0 0 0 0 0 0 0 0 0 0 0 0 0 0 0 0 0 0 0 0 0 0 0 0 0 0 0 0
0 0 0 0.0126082113425097 0.0296633759019673 0.00390927113495016 0.00342106238286861 0.0511426890557894 0.0743381989793718 0.149989388961089 0.00382266244202802 0.0216274300844497 0 0.00787674414808965 0.00421573231978911 0.0114563411585393 0 0 0 0 0.00828011320638633 0 0 0 0 0 0 0 0.0123046857255242 0.00471327420689742 0.0284446329929551 0 0 0 0 0 0.0457661183506825 0.0369485204773656 0 0 0 0 0 0 0 0 0.0136924234202733 0 0 0 0 0 0 0 0 0 0 0 0.0170866677567587 0 0 0 0 0 0 0 0 0 0 0 0 0 0 0.0887946049210834 0 0 0 0 0 0 0 0 0 0 0 0.0141121343495416 0.0016845052091068 0.0324295084154793 0 0 0 0 0 0.0265300756846102 0 0 0.0052453586314749 0 0 0 0 0 0 0 0 0 0 0 0 0 0 0 0 0 0 0 0 0 0 0 0 0 0 0 0 0 0 0 0 0 0.142089268092809 0.0323496246901724 0.110310320133663 0 0 0 0 0 0 0 0.00514705582377351 0 0 0 0 0 0 0 0 0 0 0 0 0 0 0 0 0 0 0 0 0 0 0 0 0 0 0 0 0 0 0 0 0 0 0 0 0 0 0 0 0 0 0 0 0 0 0 0 0 0 0 0 0 0 0 0 0 0 0 0 0 0 0 0 0 0 0 0 0 0 0 0 0 0 0 0 0 0 0 0 0 0 0 0 0 0 0 0 0 0 0 0 0 0 0 0 0 0 0 0 0 0 0 0 0 0 0 0 0 0 0 0 0 0 0 0 0 0 0 0 0 0 0 0 0 0 0 0 0 0 0 0 0 0 0 0 0 0 0 0 0 0 0 0 0 0 0 0 0 0 0 0 0 0 0 0 0 0 0 0 0 0 0 0 0 0 0 0 0 0 0 0 0 0 0 0 0
0 0 0 0 0 0 0 0 0 0 0 0 0 0.0374738460744705 0.0309738898735476 0.141140296146009 0 0 0 0 0.147349036450855 0 0 0 0 0 0 0 0 0 0.0495257748807424 0 0 0 0 0 0 0 0.00892620346025462 0 0 0 0.0978838397826472 0.00754086774362516 0.0422759994826096 0 0 0 0 0.145619554695789 0 0 0 0 0 0 0 0 0 0.0130334696916944 0 0 0.0146117718856468 0 0.00660288675079428 0.0227131022614655 0 0 0 0.0126627609959309 0.0208040329480702 0 0.0444944557013845 0.00437100451378631 0.00713741541033753 0.0256580487150212 0 0 0.028407385501062 0 0 0 0 0 0 0 0 0 0 0 0 0 0 0 0 0 0 0 0 0 0 0 0 0 0 0 0 0 0 0 0 0 0 0 0 0 0 0 0 0 0 0 0 0 0.0191779849976633 0 0 0 0 0 0 0 0 0 0 0.0156844420959811 0 0.0142883840584239 0.0253465617739529 0 0 0 0 0 0 0 0 0 0 0 0 0 0 0 0 0 0 0 0 0 0 0 0 0 0 0 0 0 0 0 0 0 0 0 0 0 0 0 0 0 0 0 0 0 0 0 0 0 0 0 0 0 0 0 0 0 0 0 0 0 0 0 0 0 0 0 0 0 0 0 0 0 0 0 0 0 0 0 0 0 0 0 0 0 0 0 0.0063809984765633 0.00541738335005584 0 0 0 0 0 0 0 0 0 0 0 0 0 0 0 0 0 0 0 0 0 0 0 0 0 0 0 0 0 0 0 0 0 0 0 0 0 0 0 0 0 0 0 0 0 0 0 0 0 0 0 0 0 0 0 0 0 0 0 0 0 0 0 0.00449860228161592 0 0 0 0 0 0 0 0 0 0 0 0 0 0 0 0 0 0 0 0 0 0 0 0 0 0
0 0 0 0 0 0 0 0 0 0 0 0 0 0 0 0.157677623684564 0 0 0 0 0 0 0 0 0 0 0 0 0 0 0.0627966601535125 0 0 0 0 0 0 0 0 0 0 0 0 0 0 0 0 0 0 0 0 0 0 0 0 0 0 0 0 0 0 0 0 0 0 0 0 0 0 0 0.154517482156314 0 0 0 0 0.181005918999803 0 0 0 0 0 0 0 0 0 0 0 0 0 0 0 0 0 0 0 0 0 0.0619242736838967 0 0 0 0 0 0 0 0 0 0 0 0 0 0 0 0 0 0 0 0 0 0 0 0 0 0 0 0 0 0.0711652978493519 0 0 0 0 0 0 0.0232218478869018 0 0.0714587265488798 0.191547217570671 0.0162074540149296 0 0 0 0 0 0 0 0 0.00434386896509758 0.00413362848607733 0 0 0 0 0 0 0 0 0 0 0 0 0 0 0 0 0 0 0 0 0 0 0 0 0 0 0 0 0 0 0 0 0 0 0 0 0 0 0 0 0 0 0 0 0 0 0 0 0 0 0 0 0 0 0 0 0 0 0 0 0 0 0 0 0 0 0 0 0 0 0 0 0 0 0 0 0 0 0 0 0 0 0 0 0 0 0 0 0 0 0 0 0 0 0 0 0 0 0 0 0 0 0 0 0 0 0 0 0 0 0 0 0 0 0 0 0 0 0 0 0 0 0 0 0 0 0 0 0 0 0 0 0 0 0 0 0 0 0 0 0 0 0 0 0 0 0 0 0 0 0 0 0 0 0 0 0 0 0 0 0 0 0 0 0 0 0 0 0
0 0 0 0 0 0 0 0 0 0 0 0 0 0 0 0.00963697970401695 0 0 0 0 0 0 0 0 0 0 0 0 0 0.00683579488294554 0.0893984348059003 0 0 0 0 0 0 0 0 0 0 0 0 0 0 0 0 0 0 0 0 0 0 0 0 0 0 0 0 0 0 0 0 0 0 0 0 0 0 0 0 0 0 0 0 0 0 0 0 0 0 0 0 0 0 0 0.0155526455545221 0 0 0 0 0 0 0 0 0.0592605298745464 0.159088104302107 0.202356948008036 0.0653918176184591 0 0 0 0 0 0 0 0 0 0 0 0 0 0 0 0 0 0 0 0 0 0 0 0 0 0 0 0 0.23480605810061 0 0 0 0 0 0 0 0.0792107070578914 0 0.0784619800909656 0 0 0 0 0 0 0 0 0 0 0 0 0 0 0 0 0 0 0 0 0 0 0 0 0 0 0 0 0 0 0 0 0 0 0 0 0 0 0 0 0 0 0 0 0 0 0 0 0 0 0 0 0 0 0 0 0 0 0 0 0 0 0 0 0 0 0 0 0 0 0 0 0 0 0 0 0 0 0 0 0 0 0 0 0 0 0 0 0 0 0 0 0 0 0 0 0 0 0 0 0 0 0 0 0 0 0 0 0 0 0 0 0 0 0 0 0 0 0 0 0 0 0 0 0 0 0 0 0 0 0 0 0 0 0 0 0 0 0 0 0 0 0 0 0 0 0 0 0 0 0 0 0 0 0 0 0 0 0 0 0 0 0 0 0 0 0 0 0 0 0 0 0 0 0 0 0 0 0 0
0 0 0 0 0 0 0 0 0 0 0 0 0 0 0 0.158105271511696 0 0 0 0 0 0 0 0 0 0 0 0 0 0 0.0231587873132824 0 0 0 0 0 0 0 0 0 0 0 0 0 0 0 0 0 0 0 0 0 0 0 0 0 0 0 0 0 0 0 0 0 0 0 0 0 0 0 0 0 0 0 0 0.0564203177992012 0 0 0 0 0 0 0 0 0 0 0 0 0 0 0 0 0 0 0 0 0 0.141561307039414 0 0 0 0 0 0 0 0 0 0 0 0 0 0 0 0 0 0 0 0 0 0 0 0 0 0 0 0 0 0.0782979149063344 0 0 0 0 0 0 0.0368559544121864 0.333712668665898 0.123318289642907 0 0.0485694887090818 0 0 0 0 0 0 0 0 0 0 0 0 0 0 0 0 0 0 0 0 0 0 0 0 0 0 0 0 0 0 0 0 0 0 0 0 0 0 0 0 0 0 0 0 0 0 0 0 0 0 0 0 0 0 0 0 0 0 0 0 0 0 0 0 0 0 0 0 0 0 0 0 0 0 0 0 0 0 0 0 0 0 0 0 0 0 0 0 0 0 0 0 0 0 0 0 0 0 0 0 0 0 0 0 0 0 0 0 0 0 0 0 0 0 0 0 0 0 0 0 0 0 0 0 0 0 0 0 0 0 0 0 0 0 0 0 0 0 0 0 0 0 0 0 0 0 0 0 0 0 0 0 0 0 0 0 0 0 0 0 0 0 0 0 0 0 0 0 0 0 0 0 0 0 0 0 0 0 0
0 0 0 0 0 0 0 0 0 0 0 0 0 0 0.0259607822781503 0.477006110276719 0 0 0 0 0 0 0 0 0 0 0 0 0 0.00674670781670884 0.0399912462914258 0 0 0 0 0 0 0 0 0 0 0 0 0 0 0 0 0 0 0 0 0 0 0 0 0 0 0 0 0 0 0 0 0 0 0 0 0 0 0 0.0518911412575675 0 0 0 0 0.0699977832609743 0 0 0 0 0 0 0 0 0 0 0 0 0 0 0 0 0 0 0 0 0 0 0 0 0 0 0 0 0 0 0 0 0 0 0 0 0 0 0 0 0 0 0 0 0 0 0 0 0 0 0 0 0 0 0 0 0 0 0.138397668928102 0.0597718663064838 0 0.102813159104066 0 0 0 0 0 0 0 0 0 0.00638031458681576 0.0139127891662285 0 0.00713043072675817 0 0 0 0 0 0 0 0 0 0 0 0 0 0 0 0 0 0 0 0 0 0 0 0 0 0 0 0 0 0 0 0 0 0 0 0 0 0 0 0 0 0 0 0 0 0 0 0 0 0 0 0 0 0 0 0 0 0 0 0 0 0 0 0 0 0 0 0 0 0 0 0 0 0 0 0 0 0 0 0 0 0 0 0 0 0 0 0 0 0 0 0 0 0 0 0 0 0 0 0 0 0 0 0 0 0 0 0 0 0 0 0 0 0 0 0 0 0 0 0 0 0 0 0 0 0 0 0 0 0 0 0 0 0 0 0 0 0 0 0 0 0 0 0 0 0 0 0 0 0 0 0 0 0 0 0 0 0 0 0 0 0 0 0 0 0 0
0 0 0 0 0 0 0 0 0 0 0 0 0 0 0 0.0131435896656889 0 0 0 0 0 0 0 0 0 0 0 0 0 0.0176168286031792 0.0184072227314384 0 0 0.190843003741075 0 0 0 0.00550389570029031 0 0 0 0 0 0 0 0 0 0 0 0 0 0 0 0 0.0673963618125498 0 0 0.00563735323452043 0.0915830865349768 0 0 0 0 0 0 0 0 0 0 0 0 0.0216826099386232 0 0.00989048038748145 0 0 0 0 0 0 0.00179019352534947 0 0 0 0 0.00663068329657747 0 0 0.00828419592396898 0.00951445860643912 0.00157498509568466 0 0 0.0071295902662354 0 0 0.00228323017281688 0 0 0 0 0 0.00125425774793459 0.00159290733987693 0 0 0 0 0 0 0 0 0 0 0 0 0 0 0 0 0 0 0 0 0 0 0 0 0 0 0.0103920576634708 0 0 0 0 0 0 0 0 0 0.0463712226437768 0 0.0129475421620162 0.0315253789090542 0 0 0.207124033025592 0 0 0 0.0173228673211617 0 0 0.00997664135814137 0.128815974204651 0.0288397602520059 0 0 0 0 0 0 0 0 0 0 0 0 0 0 0 0 0 0 0 0 0 0 0 0 0 0 0 0 0 0 0 0 0 0 0 0 0 0 0 0 0 0 0 0 0 0 0 0 0 0 0 0 0 0 0 0 0 0 0 0 0 0 0 0 0 0 0 0 0 0 0 0 0 0 0 0 0 0 0 0 0 0 0 0 0 0 0 0 0 0 0 0 0 0 0 0 0 0 0 0 0 0.0124121381218415 0 0 0 0 0 0 0 0 0 0 0 0 0 0 0 0 0 0 0 0 0 0 0 0 0 0 0 0 0 0 0 0 0 0 0 0 0 0 0 0.00305647756934134 0 0.00436772113434528 0 0 0 0 0.00256143164113562 0 0 0 0 0 0 0 0 0 0 0 0.00252781966876021 0
0 0 0 0 0 0 0 0 0 0 0 0 0 0 0 0.012661197300608 0 0 0 0 0 0 0 0 0 0 0 0 0 0.00725715371951238 0.0171934729277695 0 0 0.0211869696296515 0 0 0.0247763325446846 0.0042075226120493 0 0 0 0 0 0 0 0 0.0812643475544046 0 0 0 0.032009593412587 0 0 0 0.03409745220903 0 0 0.0200936748225249 0.12260975239247 0 0 0 0 0 0 0 0 0 0 0 0 0.00579377387739857 0 0.0444936361678692 0 0 0 0 0 0 0 0 0 0 0 0.00623469230983595 0 0.0439097680830013 0 0.0063800601182444 0 0 0 0 0 0 0 0 0 0 0 0 0 0 0 0 0 0 0 0 0 0 0 0 0 0 0 0 0 0 0 0 0 0 0 0 0 0.0118028862518933 0 0 0.00921892241878577 0.00817041267060829 0.070271179642048 0.00845317433852468 0 0 0 0 0 0.0731454182044771 0 0 0 0.00919726532932468 0 0 0.134769753860573 0 0 0 0 0 0 0 0.0805165536834813 0.0406410405384247 0 0 0 0 0 0 0 0 0 0 0 0 0 0 0 0 0 0 0 0 0 0 0 0 0 0 0 0 0 0 0 0 0 0 0 0 0 0 0 0 0.0090484193893567 0 0 0 0 0 0 0 0 0 0 0 0 0 0 0 0 0 0 0 0 0 0 0 0 0 0 0 0 0 0 0 0 0 0 0 0 0 0 0 0 0 0 0 0 0 0 0 0 0 0 0 0 0 0 0 0 0 0 0 0 0.0505272607859231 0 0 0 0 0 0 0 0 0 0 0 0 0 0 0 0 0 0 0 0 0 0 0 0 0 0 0 0 0 0 0 0 0 0 0 0 0 0 0 0.00298393484813057 0 0 0 0 0 0 0 0.00308808114926609 0.00399629720754169 0 0 0 0 0 0 0 0 0 0 0
0 0 0 0 0 0 0 0 0 0 0 0 0 0 0 0 0 0 0 0 0 0 0 0 0 0 0 0 0 0 0 0 0 0 0 0 0 0 0 0 0 0 0 0 0 0 0 0 0 0 0 0 0 0 0 0 0 0 0.0211698123647023 0 0 0 0 0 0 0 0 0 0 0 0 0 0 0 0 0 0 0 0 0 0 0 0 0 0 0 0 0 0.00760268812095193 0.056033717892215 0.00426624774318575 0 0.00208384639340057 0 0.00583886447689109 0 0.00192556859050447 0 0 0 0 0.0055916544889582 0.038133399337998 0.0517619989915778 0 0 0 0 0 0 0 0 0 0 0 0 0 0 0 0 0 0 0 0 0 0 0 0 0 0 0 0 0 0 0 0 0 0 0 0 0 0 0.144479675896814 0.16809872208296 0 0.102478288769893 0.0126969928426871 0 0.0470525569801891 0.21610850956412 0.0837881118375847 0.0219187072954982 0.00897063632987028 0 0 0 0 0 0 0 0 0 0 0 0 0 0 0 0 0 0 0 0 0 0 0 0 0 0 0 0 0 0 0 0 0 0 0 0 0 0 0 0 0 0 0 0 0 0 0 0 0 0 0 0 0 0 0 0 0 0 0 0 0 0 0 0 0 0 0 0 0 0 0 0 0 0 0 0 0 0 0 0 0 0 0 0 0 0 0 0 0 0 0 0 0 0 0 0 0 0 0 0 0 0 0 0 0 0 0 0 0 0 0 0 0 0 0 0 0 0 0 0 0 0 0 0 0 0 0 0 0 0 0 0 0 0 0 0 0 0 0 0 0 0 0 0 0 0 0 0 0 0 0 0 0 0 0 0 0 0 0 0 0 0 0 0 0
0 0 0 0 0 0 0 0 0 0 0 0 0 0 0 0 0 0 0 0 0 0 0 0 0 0 0 0 0 0 0 0 0 0.00532310108546514 0 0 0 0 0 0 0 0 0 0 0 0 0 0 0 0 0 0 0 0 0 0 0 0 0.0824920873326167 0 0 0 0 0 0 0 0 0 0 0 0 0 0 0 0 0 0 0 0 0 0 0 0 0 0 0 0 0 0 0.0181746128467873 0.00372795387950421 0 0.00335030603319337 0 0 0 0 0 0 0 0 0 0.0393415687985348 0.0195283475278047 0 0 0 0 0 0 0 0 0 0 0 0 0 0 0 0 0 0 0 0 0 0 0 0 0 0 0 0 0 0 0 0 0 0 0 0.00849551698447927 0 0.197372097684833 0 0.283793960427043 0.00402112579968861 0.0469748483163075 0.131538624249825 0 0.0597788494034024 0.0409098123396672 0.0112796254717011 0 0 0 0.0401674139461107 0.00373014787303609 0 0 0 0 0 0 0 0 0 0 0 0 0 0 0 0 0 0 0 0 0 0 0 0 0 0 0 0 0 0 0 0 0 0 0 0 0 0 0 0 0 0 0 0 0 0 0 0 0 0 0 0 0 0 0 0 0 0 0 0 0 0 0 0 0 0 0 0 0 0 0 0 0 0 0 0 0 0 0 0 0 0 0 0 0 0 0 0 0 0 0 0 0 0 0 0 0 0 0 0 0 0 0 0 0 0 0 0 0 0 0 0 0 0 0 0 0 0 0 0 0 0 0 0 0 0 0 0 0 0 0 0 0 0 0 0 0 0 0 0 0 0 0 0 0 0 0 0 0 0 0 0 0 0 0 0 0 0 0 0 0 0
0 0 0 0 0 0 0 0 0 0 0 0 0 0 0 0 0 0 0 0 0 0 0 0 0 0 0 0 0 0 0 0 0 0.00562120823419499 0 0 0 0 0 0 0 0 0 0 0 0 0.00287992620560874 0 0 0 0.00350539778781376 0 0 0 0.00402340286654928 0 0 0 0.180938833381292 0 0 0 0 0 0 0 0 0 0 0 0 0.0013371959175517 0 0 0 0 0 0 0 0 0.00250151111072014 0 0 0 0 0.0215833118578274 0 0.00828398429041536 0.0469838825210845 0.202810844759202 0.037559801082173 0 0.0285999051922095 0 0 0 0 0 0 0 0 0 0.0798854638375539 0.0145632108365223 0 0 0 0 0 0 0 0 0 0 0 0 0 0 0 0 0 0 0 0 0 0 0 0 0 0 0 0 0 0 0 0 0 0 0 0.00978393331859929 0.00180956131819933 0.108616073887338 0.134231313278124 0 0 0.0145310058699654 0.025434877870202 0.00204232196625476 0.0176190933310948 0.0202088357368502 0.0118663869342857 0.00464454781243578 0.000634780711893684 0 0.00548386441547458 0 0 0 0 0 0 0 0 0 0 0 0 0 0 0 0 0 0 0 0 0 0 0 0 0 0 0 0 0 0 0 0 0 0 0 0 0 0 0 0 0 0 0 0 0 0 0 0 0 0 0 0 0 0 0 0 0 0 0 0 0 0 0 0 0 0 0 0 0 0 0 0 0 0 0 0 0 0 0 0 0 0 0 0 0 0 0 0 0 0 0 0 0 0 0 0 0 0 0 0 0 0 0.00201552366856312 0 0 0 0 0 0 0 0 0 0 0 0 0 0 0 0 0 0 0 0 0 0 0 0 0 0 0 0 0 0 0 0 0 0 0 0 0 0 0 0 0 0 0 0 0 0 0 0 0 0 0 0 0 0 0 0 0 0 0 0
0 0 0 0 0 0 0 0 0 0 0 0 0 0 0 0.0260486852714354 0 0 0 0 0 0 0 0 0 0 0 0 0 0 0 0 0 0 0 0 0 0 0 0 0 0 0 0 0 0 0 0 0 0 0 0 0 0 0 0 0 0 0.0108806621077401 0 0 0 0 0 0 0 0 0 0 0 0 0 0 0 0 0 0 0 0 0 0 0 0 0 0 0 0 0 0 0 0 0 0 0 0 0 0 0 0 0 0 0 0 0 0 0 0 0 0 0 0 0 0 0 0 0 0 0 0 0 0 0 0 0 0 0 0 0 0 0 0 0 0 0 0 0 0 0 0 0 0 0 0.0197677123345956 0 0 0.0639230470841778 0.0494786640718102 0 0 0 0.465544320181959 0 0 0.0716244030699246 0 0 0 0 0 0 0 0 0 0 0 0 0 0 0 0 0 0 0 0 0 0 0 0 0 0 0 0 0 0 0 0 0 0 0 0 0 0 0 0 0 0 0 0 0 0 0 0 0 0 0 0 0 0 0 0 0 0 0 0 0 0 0 0 0 0 0 0 0 0 0 0 0 0 0 0 0 0 0 0 0 0 0 0 0 0 0 0 0 0 0 0 0 0 0 0 0 0 0 0 0 0 0 0.100172529238385 0 0 0 0 0 0 0 0 0 0 0 0 0 0 0 0 0 0 0 0 0 0 0 0 0 0 0 0 0 0 0 0 0 0 0 0 0 0 0 0.0088989860698291 0 0.0826446455066968 0 0 0 0 0.0635486100614758 0 0 0 0 0 0 0 0 0.0143784910963229 0 0 0.0230892439056474 0
0 0 0 0 0 0 0 0 0 0 0 0 0 0 0 0.00570990443828699 0 0 0 0 0 0 0 0 0 0 0 0 0 0 0.00347267398533216 0 0 0 0 0 0 0.00420262184811632 0 0 0 0 0 0 0 0 0 0 0 0 0 0 0 0 0 0 0 0 0.0148620190735584 0 0 0 0 0 0 0 0 0 0 0 0 0 0 0 0 0 0 0 0 0 0 0 0 0 0 0 0 0.00277979721509011 0.00534307734462971 0.023111078077291 0.00725823543657006 0 0 0.00337840661394338 0 0 0 0 0 0 0 0 0.00467033673131519 0.00445175686535159 0 0 0 0 0 0 0 0 0 0 0 0 0 0 0 0 0 0 0 0 0 0 0 0 0 0 0 0 0 0 0 0 0 0 0 0 0 0.266518766465328 0.0894298120683116 0.0584873466418632 0.0247551548932945 0 0 0 0.0541899735639679 0.130079875411104 0.147533295112707 0.0106201511296469 0.0135525741891648 0 0 0 0 0 0 0 0 0 0 0 0 0 0 0 0 0 0 0 0 0 0 0 0 0 0 0 0 0 0 0 0 0 0 0 0 0 0 0 0 0 0 0 0 0 0 0 0 0 0 0 0 0 0 0 0 0 0 0 0 0 0 0 0 0 0 0 0 0 0 0 0 0 0 0 0 0 0 0 0 0 0.00126465950399018 0 0 0 0 0 0 0 0 0 0 0 0 0 0 0 0 0 0.0116430533461815 0 0.00465997571329828 0 0 0 0 0 0 0 0 0 0 0 0 0 0 0 0 0 0 0 0 0 0 0 0 0 0 0 0 0 0 0 0 0 0 0 0 0 0 0 0 0 0 0 0 0 0 0 0 0 0 0 0 0 0.00628910289735611 0 0.00602387559356354 0.0279145063762509 0.00580946621861604 0 0.0619885032458701 0 0 0
0 0 0 0 0 0 0 0 0 0 0 0 0 0 0 0 0 0 0 0 0 0 0 0 0 0 0 0 0 0 0 0 0 0.0523091019142285 0 0 0 0 0 0 0 0 0 0 0 0 0 0 0 0 0 0 0 0 0 0 0 0 0.101472857635099 0 0 0 0 0 0 0 0 0 0 0 0 0 0 0.00744943109245787 0 0 0 0 0 0 0 0 0 0 0 0 0 0 0.00307234430976984 0.0220017469624797 0.00374744082585313 0 0.00309917487149056 0 0 0 0 0 0 0 0 0 0.00608007971780948 0.00687060587176331 0 0 0 0 0 0 0 0 0 0 0 0 0 0 0 0 0 0 0 0 0 0 0 0 0 0 0 0 0 0 0 0 0 0 0 0.145065339832586 0.0598393711041745 0.01851443912774 0.140405455435743 0.0573997040841867 0.0107433543411988 0 0 0.101322764286079 0.021955841499553 0.0109299841644205 0 0.00421269926692747 0 0.00448078851094053 0.103818147455356 0.114111133588289 0 0 0 0 0 0 0 0 0 0 0 0 0 0 0 0 0 0 0 0 0 0 0 0 0 0 0 0 0 0 0 0 0 0 0 0 0 0 0 0 0 0 0 0 0 0 0 0 0 0 0 0 0 0 0 0 0 0 0 0 0 0 0 0 0 0 0 0 0 0 0 0 0 0 0 0 0 0 0 0 0 0 0 0 0 0 0 0 0 0 0 0 0 0 0 0 0 0 0 0 0 0.00109819410185342 0 0 0 0 0 0 0 0 0 0 0 0 0 0 0 0 0 0 0 0 0 0 0 0 0 0 0 0 0 0 0 0 0 0 0 0 0 0 0 0 0 0 0 0 0 0 0 0 0 0 0 0 0 0 0 0 0 0 0 0
0 0 0 0 0 0 0 0 0 0 0 0 0 0 0 0.0127540930198409 0 0 0 0 0 0 0 0 0 0 0 0 0 0.00340083231394375 0.0310940755170764 0 0 0 0 0 0.0144856775715973 0.0106497342146611 0 0 0 0 0 0 0 0 0 0 0 0 0 0 0 0 0 0 0 0 0.0424212150587556 0 0 0 0 0 0 0 0 0 0 0 0 0 0 0 0 0 0 0 0 0 0 0 0 0 0 0.0169668614416515 0 0.0159410298596514 0.0118484808065235 0.0147501694916909 0 0 0 0.0383322731489524 0 0 0 0 0 0 0 0 0 0 0 0 0 0 0 0 0 0 0 0 0 0 0 0 0 0 0 0 0 0 0 0 0 0.0170593063879909 0 0 0 0 0 0 0 0.00334124328960441 0 0 0.00133073462660561 0 0 0 0 0.0104893086696567 0 0 0.230594895828756 0 0.117711837445695 0 0.00633322698668958 0 0 0 0.263287552191052 0.137207452129606 0 0 0 0 0 0 0 0 0 0 0 0 0 0 0 0 0 0 0 0 0 0 0 0 0 0 0 0 0 0 0 0 0 0 0 0 0 0 0 0 0 0 0 0 0 0 0 0 0 0 0 0 0 0 0 0 0 0 0 0 0 0 0 0 0 0 0 0 0 0 0 0 0 0 0 0 0 0 0 0 0 0 0 0 0 0 0 0 0 0 0 0 0 0 0 0 0 0 0 0 0 0 0 0 0 0 0 0 0 0 0 0 0 0 0 0 0 0 0 0 0 0 0 0 0 0 0 0 0 0 0 0 0 0 0 0 0 0 0 0 0 0 0 0 0 0 0 0 0 0 0 0 0 0 0 0 0 0 0 0 0 0
0 0 0 0 0 0 0 0 0 0 0 0 0 0 0 0.0412870518001467 0 0 0 0 0 0 0 0 0 0 0 0 0 0.00222676741560792 0.0351329520407619 0 0 0 0 0 0 0.0114518411210453 0 0 0 0 0 0 0 0 0 0 0 0 0 0 0 0 0 0 0 0 0.0562834983463469 0 0 0 0 0 0 0 0 0 0 0 0 0 0 0 0 0.00155657723155557 0 0 0 0 0 0 0 0 0 0.0124917162425184 0 0 0.00889401720597238 0.0342621859398082 0.00903653340737723 0 0 0.0156450938077841 0.0105909756932688 0 0.00637718522616274 0 0 0 0 0.00675323638618665 0.0100041242292908 0.0243573733033115 0 0 0 0 0 0 0 0 0 0 0 0 0 0 0 0 0 0 0 0 0 0 0 0.0200195557635114 0 0 0.00406240265106576 0 0 0 0 0.00297966124462284 0 0 0.00271936583193301 0 0 0.146332112559217 0.136089609126515 0.084802817328524 0 0.0648006589959387 0.0468270516843699 0.110312367739299 0 0.045052590270072 0.00978070433290537 0.0338408713994901 0.00602910167539172 0 0 0 0 0 0 0 0 0 0 0 0 0 0 0 0 0 0 0 0 0 0 0 0 0 0 0 0 0 0 0 0 0 0 0 0 0 0 0 0 0 0 0 0 0 0 0 0 0 0 0 0 0 0 0 0 0 0 0 0 0 0 0 0 0 0 0 0 0 0 0 0 0 0 0 0 0 0 0 0 0 0 0 0 0 0 0 0 0 0 0 0 0 0 0 0 0 0 0 0 0 0 0 0 0 0 0 0 0 0 0 0 0 0 0 0 0 0 0 0 0 0 0 0 0 0 0 0 0 0 0 0 0 0 0 0 0 0 0 0 0 0 0 0 0 0 0 0 0 0 0 0 0 0 0 0 0 0 0 0 0 0 0 0 0
0 0 0 0 0 0 0 0 0 0 0 0 0 0 0 0 0 0 0 0 0 0 0 0 0 0 0 0 0 0 0 0 0.0051410934343368 0 0.00146997048794092 0 0 0 0 0 0 0 0 0 0 0 0 0 0.00130122402971105 0 0 0 0 0 0 0 0 0 0.00192942572321749 0 0 0 0 0 0 0 0 0 0 0 0 0 0 0 0 0 0 0 0 0 0 0 0 0 0 0 0 0 0.00511311434667327 0.0243513949349419 0 0 0 0 0.0319528456164824 0 0.00129742261133868 0 0 0 0.0147497425518499 0.0363862413689123 0.0173697313716058 0.0895164277471867 0 0 0 0 0 0 0 0 0 0 0 0 0 0 0 0 0 0 0 0 0 0 0 0 0 0 0 0 0 0 0 0 0 0 0 0 0 0.247040611621568 0.0342330011703603 0.0357526379483669 0 0.0571755917631294 0.00856853022615635 0 0.0165599811502973 0 0.150550288294827 0.1460074433395 0.0735332802615977 0 0 0 0 0 0 0 0 0 0 0 0 0 0 0 0 0 0 0 0 0 0 0 0 0 0 0 0 0 0 0 0 0 0 0 0 0 0 0 0 0 0 0 0 0 0 0 0 0 0 0 0 0 0 0 0 0 0 0 0 0 0 0 0 0 0 0 0 0 0 0 0 0 0 0 0 0 0 0 0 0 0 0 0 0 0 0 0 0 0 0 0 0 0 0 0 0 0 0 0 0 0 0 0 0 0 0 0 0 0 0 0 0 0 0 0 0 0 0 0 0 0 0 0 0 0 0 0 0 0 0 0 0 0 0 0 0 0 0 0 0 0 0 0 0 0 0 0 0 0 0 0 0 0 0 0 0 0 0 0 0 0 0 0 0
0 0 0 0 0 0 0 0 0 0 0 0 0 0 0 0.00888126314831139 0 0 0 0 0 0 0 0 0 0 0 0 0 0 0.010991939374829 0 0.00754627479482118 0.00248640038508999 0 0 0 0.0091576595712364 0 0 0 0 0 0 0 0 0 0 0 0 0 0 0 0 0.00296543977552221 0 0 0 0.0128501049247518 0 0 0 0 0 0 0 0 0 0 0 0 0 0 0 0 0.00169600313366824 0 0 0 0 0.00632578131811732 0.00180281018422589 0.00204538543743994 0 0 0.010566338443244 0.000747003514387602 0.00184364512359769 0.00700195654787886 0.0335185998583824 0.00417726906332798 0 0.00144256068909046 0.00298961710227114 0.00509007463058485 0.0034352124132287 0.00858146260603876 0 0.00127033649275712 0 0.0198629498934737 0.0388759223860115 0.00861787934400464 0.00841668852191584 0 0 0 0 0 0 0 0 0 0 0 0 0 0 0 0 0 0 0 0 0 0 0 0.00270850143061101 0 0 0 0 0 0 0 0 0 0 0.000523241915005287 0.00971478070461076 0 0.0978300207775587 0.00964063018265492 0.0214426550452865 0.0809399671907766 0.0662344378375057 0 0.00222824248243302 0.00367200665344447 0.15377114486635 0 0.0809259338523011 0.0165920597309248 0.129527700318725 0 0 0 0 0 0 0 0 0 0 0 0 0 0 0 0 0 0 0 0 0 0 0 0 0 0 0 0 0 0 0 0 0 0 0 0 0 0 0 0 0 0 0 0 0 0 0 0 0 0 0 0 0 0 0 0 0 0 0 0 0 0 0 0 0 0 0 0 0 0 0 0 0 0 0 0 0 0 0 0 0 0 0 0 0 0 0 0 0 0 0 0 0 0 0 0 0 0 0.0012076301453926 0 0.000462179438360131 0 0 0.0261988591049658 0 0 0 0 0 0 0 0 0 0 0 0 0 0 0 0 0 0 0 0 0 0 0 0 0 0 0 0 0 0 0 0 0 0 0 0 0 0 0 0 0 0.0177402166536348 0.00221211826419182 0 0 0 0.00327032079020193 0 0 0 0.00170076693007892 0 0.00283850422340709 0.00590233403672988 0.00204396192610378 0.0090466712452814 0.0226634823300973 0 0.00577505324515784 0
0 0 0 0 0 0 0 0 0 0 0 0 0 0 0 0 0 0 0 0 0 0 0 0 0.00234547506435513 0 0 0 0 0 0 0 0.00922652576727308 0 0.00861971479542079 0 0 0 0 0 0 0 0 0 0 0 0 0 0.0032420560200504 0 0 0 0 0 0 0 0 0 0 0 0 0 0 0 0 0 0 0 0 0 0 0 0 0 0 0 0 0 0 0 0.00189095492415264 0 0 0 0 0 0 0 0.00892320947337883 0.0125027916888643 0.00627307619220724 0.00605083679241066 0.00872626401211658 0 0.0420800662943199 0 0 0 0 0 0.0524110518356855 0.176937522214874 0.0055791028293203 0.0530846769466082 0 0 0 0 0 0 0 0 0 0 0 0 0 0 0 0 0 0 0 0 0 0 0 0 0 0 0 0 0 0 0 0 0 0 0 0 0 0.039002415520376 0 0.0127905823209852 0 0.00726626671427561 0.00514076012438547 0 0.0193625116542341 0.227276785529122 0.123331651028196 0 0.153003974631505 0.0130383141157228 0 0 0 0 0 0 0 0 0 0 0 0 0 0 0 0 0 0 0 0 0 0 0 0 0 0 0 0 0 0 0 0 0 0 0 0 0 0 0 0 0 0 0 0 0 0 0 0 0 0 0 0 0 0 0 0 0 0 0 0 0 0 0 0 0 0 0 0 0 0 0 0 0 0 0 0 0 0 0 0 0 0 0 0 0 0 0 0 0 0 0 0 0 0 0 0 0 0 0 0 0 0 0 0.00189341351015913 0 0 0 0 0 0 0 0 0 0 0 0 0 0 0 0 0 0 0 0 0 0 0 0 0 0 0 0 0 0 0 0 0 0 0 0 0 0 0 0 0 0 0 0 0 0 0 0 0 0 0 0 0 0 0 0 0 0 0 0
0 0 0 0 0 0 0 0 0 0 0 0 0 0 0 0 0 0 0 0 0 0 0 0 0.00514359315178505 0 0 0 0 0 0 0.00579547921357343 0.0137759404096969 0 0.0201573238015802 0.0027312773459511 0 0 0 0 0.000774530895728497 0.00109619730970141 0 0 0 0 0 0 0.00569025691120225 0 0 0 0 0 0 0 0 0 0 0 0 0 0 0 0 0 0 0 0 0 0 0 0 0 0 0 0 0 0 0 0 0 0 0 0 0 0 0 0.00789955808075752 0.0147903587665325 0.0126315671037449 0.00878578483409186 0.0361041527957796 0 0.0607453451675505 0 0 0 0 0 0.0584468223226378 0.182361508659141 0.0171319562917917 0.10651955592484 0 0 0 0 0 0 0 0 0 0 0 0 0 0 0 0 0 0 0 0 0 0 0 0 0 0 0 0 0 0 0 0 0 0 0 0 0 0.0211588017438529 0 0.00231719110153912 0 0.0122911829243129 0 0 0.00457260843709769 0.151724345517567 0.0335180217948781 0.202812147469359 0 0.00741763899465724 0 0 0 0 0 0 0 0 0 0 0 0 0 0 0 0 0 0 0 0 0 0 0 0 0 0 0 0 0 0 0 0 0 0 0 0.00177668488551515 0 0 0 0 0 0 0 0 0 0 0 0 0 0 0 0 0 0 0 0 0 0 0 0 0 0 0 0 0 0 0 0 0 0 0 0 0 0 0 0 0 0 0 0 0 0 0 0 0 0 0 0 0 0 0 0 0 0 0 0 0 0 0 0 0 0 0 0.0018301681451343 0 0 0 0 0 0 0 0 0 0 0 0 0 0 0 0 0 0 0 0 0 0 0 0 0 0 0 0 0 0 0 0 0 0 0 0 0 0 0 0 0 0 0 0 0 0 0 0 0 0 0 0 0 0 0 0 0 0 0 0
0 0 0 0 0 0 0 0 0 0 0 0 0 0 0 0.00367606571117442 0 0 0 0 0 0 0.0037915301801798 0 0 0 0 0 0 0 0 0 0.214972209361844 0.0221562346838687 0.00887884642223801 0 0 0 0 0 0 0 0 0 0 0 0 0 0 0 0 0 0 0 0.00830591511968381 0 0 0 0 0 0 0 0 0 0 0 0 0 0 0 0 0 0 0 0 0 0 0 0 0 0 0 0 0 0 0 0 0 0 0 0.00460536872895576 0 0.0042484881511929 0 0.00771067580103548 0 0 0 0 0 0.0552468391735025 0.0277364158491368 0.015470247202036 0.0280984344079429 0 0 0 0 0 0 0 0 0 0 0 0 0 0 0 0 0 0 0 0 0 0 0 0 0 0 0 0 0 0 0 0 0 0 0 0.0152367312349378 0 0 0 0 0.0339122988777377 0 0.00977076857213625 0 0 0 0.352741761262648 0.0232985470398282 0.00999958187271313 0 0 0 0 0 0 0 0 0 0 0 0 0 0 0 0 0 0 0 0 0 0 0 0 0 0 0 0 0 0 0 0 0 0 0 0 0 0 0 0 0 0 0 0.00521338388369188 0 0 0 0 0 0 0 0 0 0 0 0 0 0 0 0 0 0 0 0 0 0 0 0 0 0 0 0 0 0 0 0 0 0 0 0 0 0 0 0 0 0 0 0 0 0 0 0 0 0 0 0 0 0 0 0 0 0 0 0 0.0737739730713037 0 0 0 0 0 0 0 0 0 0 0 0 0 0 0 0 0 0 0 0 0 0 0 0 0 0 0 0 0 0 0 0 0 0 0 0 0 0 0 0.0115716982046783 0 0.0320037333303329 0.00350676252575113 0 0 0 0.00817109364227782 0 0 0 0 0 0 0 0 0.0057991992031862 0 0 0.0101031964859864 0
0 0 0 0 0 0 0 0 0 0 0 0 0 0 0 0 0 0 0 0 0 0 0 0 0 0 0 0 0 0 0 0 0 0.0114664788194808 0 0 0 0.00314285119667837 0 0 0 0 0 0 0 0 0 0 0 0 0 0 0 0 0.0633544817786311 0 0 0.0238622366560496 0.0145548133902407 0 0 0 0 0 0 0 0 0 0 0 0 0 0 0 0 0 0 0 0 0 0 0 0 0 0 0.00293014796167571 0 0 0 0.01268553406188 0 0 0 0 0 0 0 0 0 0 0 0 0 0 0 0 0 0 0 0 0 0 0 0 0 0 0 0 0 0 0 0 0 0 0 0 0 0 0 0 0 0 0 0 0 0 0 0 0 0.144528983411852 0.0572706118400839 0 0.0686841643885458 0.0198252542311445 0 0 0.166312669603788 0.185327439820506 0 0 0 0 0 0 0 0.226054332839444 0 0 0 0 0 0 0 0 0 0 0 0 0 0 0 0 0 0 0 0 0 0 0 0 0 0 0 0 0 0 0 0 0 0 0 0 0 0 0 0 0 0 0 0 0 0 0 0 0 0 0 0 0 0 0 0 0 0 0 0 0 0 0 0 0 0 0 0 0 0 0 0 0 0 0 0 0 0 0 0 0 0 0 0 0 0 0 0 0 0 0 0 0 0 0 0 0 0 0 0 0 0 0 0 0 0 0 0 0 0 0 0 0 0 0 0 0 0 0 0 0 0 0 0 0 0 0 0 0 0 0 0 0 0 0 0 0 0 0 0 0 0 0 0 0 0 0 0 0 0 0 0 0 0 0 0 0 0 0 0 0 0
0 0 0 0 0 0 0 0 0 0 0 0 0 0 0 0 0 0 0 0 0 0 0 0 0 0 0 0 0 0 0 0 0 0 0 0 0 0 0 0 0 0 0 0 0 0 0 0 0 0 0 0 0 0 0.0135302442164528 0 0 0 0.0107038087755333 0 0 0 0 0 0 0 0 0 0 0 0 0 0 0 0 0 0 0 0 0 0 0 0 0 0 0 0 0 0 0 0 0 0 0 0 0 0 0 0 0 0 0 0 0 0 0 0 0 0 0 0 0 0 0 0 0 0 0 0 0 0 0 0 0 0 0 0 0 0 0 0 0 0 0 0 0 0 0 0 0.0550944243804454 0.0492200717556737 0 0.0108602437913315 0 0 0 0.311251073593303 0.164443941560241 0 0 0 0 0 0 0.384896191927019 0 0 0 0 0 0 0 0 0 0 0 0 0 0 0 0 0 0 0 0 0 0 0 0 0 0 0 0 0 0 0 0 0 0 0 0 0 0 0 0 0 0 0 0 0 0 0 0 0 0 0 0 0 0 0 0 0 0 0 0 0 0 0 0 0 0 0 0 0 0 0 0 0 0 0 0 0 0 0 0 0 0 0 0 0 0 0 0 0 0 0 0 0 0 0 0 0 0 0 0 0 0 0 0 0 0 0 0 0 0 0 0 0 0 0 0 0 0 0 0 0 0 0 0 0 0 0 0 0 0 0 0 0 0 0 0 0 0 0 0 0 0 0 0 0 0 0 0 0 0 0 0 0 0 0 0 0 0 0 0 0 0 0
0 0 0 0 0 0 0 0 0 0 0 0 0 0 0 0 0 0 0 0 0 0 0 0 0 0 0 0 0 0 0 0 0 0 0 0 0 0 0 0 0 0 0 0 0 0 0 0 0 0 0 0 0 0 0 0 0 0 0 0 0 0 0 0 0 0 0 0 0 0 0 0 0 0 0 0 0 0 0 0 0 0 0 0 0 0 0 0 0 0 0 0 0 0 0 0 0 0 0 0 0 0 0 0 0 0 0 0 0 0 0 0 0 0 0 0 0 0 0 0 0 0 0 0 0 0 0 0 0 0 0 0 0 0 0 0 0 0 0 0 0 0 0 0 0 0 0 0 0 0 0 0 0 0 0 0 0 0.220679669737384 0.239159184706014 0.035488930149968 0 0.0322526802291407 0 0.0441336240536683 0 0.0242755563423398 0.0558714635575222 0 0 0 0 0 0 0 0 0 0.078510315588041 0.237449110403607 0 0 0 0 0 0 0 0 0 0 0 0 0 0 0 0 0 0 0 0 0 0 0 0 0 0 0 0 0 0 0 0 0 0 0 0 0 0 0 0 0 0 0 0 0 0 0 0 0 0 0 0 0 0 0 0 0 0 0 0 0 0 0 0 0 0 0 0 0 0 0 0 0 0 0 0 0 0 0 0 0 0 0 0 0 0 0 0 0 0 0 0 0 0 0 0 0 0 0 0 0 0 0 0 0 0 0 0 0 0 0.032179465232315 0 0 0 0 0 0 0 0 0 0 0 0 0 0 0 0 0 0 0 0 0 0 0 0 0 0 0 0 0
0 0 0 0 0 0 0 0 0 0 0 0 0 0 0 0 0 0 0 0 0 0 0 0 0 0 0 0 0 0 0 0 0 0 0 0 0 0 0 0 0 0 0 0 0 0 0 0 0 0 0 0 0 0 0 0 0 0 0 0 0 0 0 0 0 0 0 0 0 0 0 0 0 0 0 0 0 0 0 0 0 0 0 0 0 0 0 0 0 0 0 0 0 0 0 0 0 0 0 0 0 0 0 0 0 0 0 0 0 0 0 0 0 0 0 0 0 0 0 0 0 0 0 0 0 0 0 0 0 0 0 0 0 0 0 0 0 0 0 0 0 0 0 0 0 0 0 0 0 0 0 0 0 0 0 0 0.079924018871276 0 0 0.0491468089196376 0 0.0981992581223363 0.175537872164189 0.0170899664646714 0 0.115628094589932 0.00894342086167764 0 0 0 0 0 0 0 0 0 0.215850297870379 0.0240470496727385 0.00691172744145189 0.0451269295883204 0.0110886370238793 0 0 0.0457612587318094 0.0369328242983553 0 0 0 0 0 0 0 0 0.00670191166986765 0 0 0 0 0 0 0 0 0 0 0 0 0 0 0 0 0 0 0 0 0 0 0 0 0 0 0 0 0 0 0 0 0 0 0 0.00409906789493559 0 0 0 0 0.00491600625094059 0 0 0 0 0 0 0 0 0 0 0 0 0 0 0.00383375255767495 0 0 0 0 0 0 0 0 0 0 0 0 0 0 0 0 0 0 0 0 0 0 0 0 0 0 0 0 0 0 0 0 0 0 0 0.00720366113475522 0 0 0.0430574358711721 0 0 0 0 0 0 0 0 0 0 0 0 0 0 0 0 0 0 0 0 0 0 0 0 0 0 0 0 0
0 0 0 0 0 0 0 0 0 0 0 0 0 0 0 0 0 0 0 0 0 0 0 0 0 0 0 0 0 0 0 0 0 0 0 0 0 0 0 0 0 0 0 0 0 0 0 0 0 0 0 0 0 0 0 0 0 0 0 0 0 0 0 0 0 0 0 0 0 0 0 0 0 0 0 0 0 0 0 0 0 0 0 0 0 0 0 0 0 0 0 0 0 0 0 0 0 0 0 0 0 0 0 0 0 0 0 0 0 0 0 0 0 0 0 0 0 0 0 0 0 0 0 0 0 0 0 0 0 0 0 0 0 0 0 0 0 0 0 0 0 0 0 0 0 0 0 0 0 0 0 0 0 0 0 0 0.358522637198511 0 0 0 0 0.0585925098408605 0.0830296435748104 0 0 0 0.296594483763053 0 0 0 0 0 0 0 0 0 0.0487542591107349 0.0907066133611311 0 0 0 0 0 0 0 0 0 0 0 0 0 0 0 0 0 0.0152343673182791 0 0 0 0 0 0 0 0 0 0 0.0485654858326203 0 0 0 0 0 0 0 0 0 0 0 0 0 0 0 0 0 0 0 0 0 0 0 0 0 0 0 0 0 0 0 0 0 0 0 0 0 0 0 0 0 0 0 0 0 0 0 0 0 0 0 0 0 0 0 0 0 0 0 0 0 0 0 0 0 0 0 0 0 0 0 0 0 0 0 0 0 0 0 0 0 0 0 0 0 0 0 0 0 0 0 0 0 0 0 0 0 0 0 0 0 0 0 0 0 0 0 0 0 0 0
0 0 0 0 0 0 0 0 0 0 0 0 0 0 0 0 0 0 0 0 0 0 0 0 0 0 0 0 0 0 0 0 0 0 0 0 0 0 0 0 0 0 0 0 0 0 0 0 0 0 0 0 0 0 0 0 0 0 0 0 0 0 0 0 0 0 0 0 0 0 0 0 0 0 0 0 0 0 0 0 0 0 0 0 0 0 0 0 0 0 0 0 0 0 0 0 0 0 0 0 0 0 0 0 0 0 0 0 0 0 0 0 0 0 0 0 0 0 0 0 0 0 0 0 0 0 0 0 0 0 0 0 0 0 0 0 0 0 0 0 0 0 0 0 0 0 0 0 0 0 0 0 0 0 0 0 0.0204727185563087 0.078282186063657 0 0 0 0.0254142154798806 0.105175454159962 0 0 0 0 0 0 0 0 0 0 0 0 0.0132932956507898 0.0479493540161663 0 0 0.06826912781619 0 0 0.00780781028380662 0.090306037378909 0 0 0 0 0 0 0 0 0 0.0541188167684351 0 0 0 0 0 0 0 0 0 0 0 0 0 0 0 0 0 0 0 0 0 0 0 0 0 0 0 0 0 0 0 0 0 0 0 0 0 0 0 0 0 0 0 0 0 0 0 0 0 0 0 0 0 0 0 0 0 0 0 0 0 0 0 0 0 0 0 0 0 0 0 0 0 0 0 0 0 0 0 0 0 0 0 0 0 0 0 0 0 0 0 0.0881088426379684 0 0 0.206417686633411 0.194384454554516 0 0 0 0 0 0 0 0 0 0 0 0 0 0 0 0 0 0 0 0 0 0 0 0 0 0 0 0
0 0 0 0 0 0 0 0 0 0 0 0 0 0 0 0 0 0 0 0 0 0 0 0 0 0 0 0 0 0 0 0 0 0 0 0 0 0 0 0 0 0 0 0 0 0 0 0 0 0 0 0 0 0 0 0 0 0 0 0 0 0 0 0 0 0 0 0 0 0 0 0 0 0 0 0 0 0 0 0 0 0 0 0 0 0 0 0 0 0 0 0 0 0 0 0 0 0 0 0 0 0 0 0 0 0 0 0 0 0 0 0 0 0 0 0 0 0 0 0 0 0 0 0 0 0 0 0 0 0 0 0 0 0 0 0 0 0 0 0 0 0 0 0 0 0 0 0 0 0 0 0 0 0 0 0 0 0 0 0 0 0.0533277771317161 0 0 0 0 0 0 0 0 0 0 0 0 0 0 0 0 0 0 0 0 0 0 0 0 0 0 0 0.00565911693030302 0 0 0 0.00970120259571033 0 0 0 0 0.0467547790993719 0 0 0 0 0 0 0 0.00902575468928111 0 0 0 0 0 0 0 0 0 0.0301370053187275 0 0 0 0 0 0 0 0 0 0 0 0 0 0 0 0 0 0 0 0 0 0 0 0 0 0 0 0 0 0 0 0 0 0 0 0 0 0 0 0 0 0 0 0 0 0 0 0 0 0 0 0 0 0 0 0 0 0 0 0 0 0 0 0 0 0 0 0 0 0.0759731776270578 0.190587510049085 0 0.280709176398768 0.162238875808919 0 0 0 0 0.066055894482631 0.0652426539025211 0 0 0 0 0 0 0 0 0 0 0 0 0 0 0 0 0.00458707596590796 0 0 0 0
0 0 0 0 0 0 0 0 0 0 0 0 0 0 0 0 0 0 0 0 0 0 0 0 0 0 0 0 0 0 0 0 0 0 0 0 0 0 0 0 0 0 0 0 0 0 0 0 0 0 0 0 0 0 0 0 0 0 0 0 0 0 0 0 0 0 0 0 0 0 0 0 0 0 0 0 0 0 0 0 0 0 0 0 0 0 0 0 0 0 0 0 0 0 0 0 0 0 0 0 0 0 0 0 0 0 0 0 0 0 0 0 0 0 0 0 0 0 0 0 0 0 0 0 0 0 0 0 0 0 0 0 0 0 0 0 0 0 0 0 0 0 0 0 0 0 0 0 0 0 0 0 0 0 0 0 0.0158096563026986 0.132907606285848 0.01915883959633 0.0215948761116557 0.0828064213229309 0 0 0 0 0 0.0217982034666084 0 0 0 0 0 0 0 0 0 0.371234792317264 0.0314939309230736 0.0114700438486886 0 0.012628924968358 0 0 0 0 0 0 0 0 0 0 0 0 0 0 0 0 0 0 0 0 0 0 0 0 0 0.00805336830674518 0 0 0 0 0 0 0 0 0 0 0 0 0 0 0 0 0 0 0 0 0 0 0 0 0 0 0 0.00299551382577447 0 0 0 0 0 0 0 0 0 0 0 0 0 0 0 0 0 0 0 0 0 0 0 0 0 0 0 0 0 0 0 0 0 0 0 0 0 0 0 0 0 0 0 0 0 0 0 0 0 0 0 0 0 0.0185168208226558 0.236872858634298 0.0126581432670701 0 0 0 0 0 0 0 0 0 0 0 0 0 0 0 0 0 0 0 0 0 0 0 0 0 0 0
0 0 0 0 0 0 0 0 0 0 0 0 0 0 0 0 0 0 0 0 0 0 0 0 0 0 0 0 0 0 0 0 0 0 0 0 0 0 0 0 0 0 0 0 0 0 0 0 0 0 0 0 0 0 0 0 0 0 0 0 0 0 0 0 0 0 0 0 0 0 0 0 0 0 0 0 0 0 0 0 0 0 0 0 0 0 0 0 0 0 0 0 0 0 0 0 0 0 0 0 0 0 0 0 0 0 0 0 0 0 0 0 0 0 0 0 0 0 0 0 0 0 0 0 0 0 0 0 0 0 0 0 0 0 0 0 0 0 0 0 0 0 0 0 0 0 0 0 0 0 0 0 0 0 0 0 0 0.0360775273757417 0.00412272701569212 0.0135710268842214 0 0 0 0.00885754607518904 0.100788907013656 0.260873339291171 0.00111666725789821 0 0 0 0 0 0 0.0116481157121438 0 0.0237424382738158 0.126242885021195 0.000879068732650855 0 0.111097899334486 0 0 0 0.0904056425048697 0.110089380806323 0 0 0 0 0 0 0 0 0.0198749274925608 0 0 0 0 0.0019417122732233 0 0 0 0 0 0 0 0.000658913704306882 0 0 0 0.00136831888020816 0 0.0033584194179207 0 0 0 0 0 0.00668329593849502 0.00700275900843125 0 0 0 0.00642813394894468 0 0 0 0 0 0.00202090173076898 0 0 0 0 0.000441895176170723 0 0 0 0 0 0 0 0 0 0 0.00131698810660455 0 0 0.000620679151596019 0.00406989528163965 0.00514625488937317 0 0 0 0 0 0 0 0 0 0 0 0 0 0.00652391619787706 0 0 0 0 0 0 0 0.00143899579512305 0 0 0 0.00586855315876846 0 0 0 0 0.00569636538757754 0 0 0 0 0 0 0.0099593724059017 0.00205639875030616 0 0.00639976753936946 0 0 0 0 0.00161036446577926 0 0 0 0 0 0 0 0 0 0 0 0 0 0 0 0 0 0 0 0 0
0 0 0 0 0 0 0 0 0 0 0 0 0 0 0 0 0 0 0 0 0 0 0 0 0 0 0 0 0 0 0 0 0 0 0 0 0 0 0 0 0 0 0 0 0 0 0 0 0 0 0 0 0 0 0 0 0 0 0 0 0 0 0 0 0 0 0 0 0 0 0 0 0 0 0 0 0 0 0 0 0 0 0 0 0 0 0 0 0 0 0 0 0 0 0 0 0 0 0 0 0 0 0 0 0 0 0 0 0 0 0 0 0 0 0 0 0 0 0 0 0 0 0 0 0 0 0 0 0 0 0 0 0 0 0 0 0 0 0 0 0 0 0 0 0 0 0 0 0 0 0 0 0 0 0 0 0.138291966977792 0.147860981515162 0 0 0 0 0.372872074596672 0 0 0 0 0 0 0 0 0 0 0 0 0 0 0 0 0 0 0 0 0 0.340974976910374 0 0 0 0 0 0 0 0 0 0 0 0 0 0 0 0 0 0 0 0 0 0 0 0 0 0 0 0 0 0 0 0 0 0 0 0 0 0 0 0 0 0 0 0 0 0 0 0 0 0 0 0 0 0 0 0 0 0 0 0 0 0 0 0 0 0 0 0 0 0 0 0 0 0 0 0 0 0 0 0 0 0 0 0 0 0 0 0 0 0 0 0 0 0 0 0 0 0 0 0 0 0 0 0 0 0 0 0 0 0 0 0 0 0 0 0 0 0 0 0 0 0 0 0 0 0 0 0 0 0 0 0 0
0 0 0 0 0 0 0 0 0 0 0 0 0 0 0 0 0 0 0 0 0 0 0 0 0 0 0 0 0 0 0 0 0 0 0 0 0 0 0 0 0 0 0 0 0 0 0 0 0 0 0 0 0 0 0 0 0 0 0 0 0 0 0 0 0 0 0 0 0 0 0 0 0 0 0 0 0 0 0 0 0 0 0 0 0 0 0 0 0 0 0 0 0 0 0 0 0 0 0 0 0 0 0 0 0 0 0 0 0 0 0 0 0 0 0 0 0 0 0 0 0 0 0 0 0 0 0 0 0 0 0 0 0 0 0 0 0 0 0 0 0 0 0 0 0 0 0 0 0 0 0 0 0 0 0 0 0 0 0 0 0 0 0.334102492548994 0 0 0.263374735510153 0 0 0.00743076134869348 0 0 0 0 0 0 0 0.0382000789402372 0 0 0.0797051237994591 0 0 0 0 0.063344707784052 0 0 0 0 0 0 0 0 0 0 0 0 0 0 0 0 0 0 0 0 0 0 0 0.0060315690195387 0 0 0 0 0 0 0 0 0.00896852195529774 0.145608861881905 0 0 0 0 0 0 0 0 0 0.0050266865601115 0 0 0 0.0145329755644154 0.0336734850871426 0 0 0 0 0 0 0 0 0 0 0 0 0 0 0 0 0 0 0 0 0 0 0 0 0 0 0 0 0 0 0 0 0 0 0 0 0 0 0 0 0 0 0 0 0 0 0 0 0 0 0 0 0 0 0 0 0 0 0 0 0 0 0 0 0 0 0 0 0 0 0 0 0 0 0 0 0 0 0 0 0 0 0 0
0 0 0 0 0 0 0 0 0 0 0 0 0 0 0 0 0 0 0 0 0 0 0 0 0 0 0 0 0 0 0 0 0 0 0 0 0 0 0 0 0 0 0 0 0 0 0 0 0 0 0 0 0 0 0 0 0 0 0 0 0 0 0 0 0 0 0 0 0 0 0 0 0 0 0 0 0 0 0 0 0 0 0 0 0 0 0 0 0 0 0 0 0 0 0 0 0 0 0 0 0 0 0 0 0 0 0 0 0 0 0 0 0 0 0 0 0 0 0 0 0 0 0 0 0 0 0 0 0 0 0 0 0 0 0 0 0 0 0 0 0 0 0 0 0 0 0 0 0 0 0 0 0 0 0 0 0.00315280902890196 0.0414645402635749 0 0 0 0 0.455173791229619 0 0.13862918900884 0 0 0 0 0 0 0 0 0.012533634871559 0 0.00993073986811222 0.189160631078163 0 0 0.0254467785327046 0 0 0 0.00656221686956552 0.0951630823598024 0 0 0 0 0 0 0 0 0 0 0 0 0 0 0 0 0 0 0 0 0 0 0 0 0 0 0 0 0 0 0 0 0 0 0 0 0 0 0 0 0 0 0 0 0.00338865237609129 0 0 0 0 0.00185012341443569 0 0 0 0 0 0 0 0 0 0 0 0 0 0 0 0 0 0 0 0 0 0 0 0 0 0 0 0 0 0.00939143246203686 0 0 0 0 0 0 0 0 0 0 0 0 0 0 0 0 0.00815237863659334 0 0 0 0 0 0 0 0 0 0 0 0 0 0 0 0 0 0 0 0 0 0 0 0 0 0 0 0 0 0 0 0 0 0 0 0
0 0 0 0 0 0 0 0 0 0 0 0 0 0 0 0 0 0 0 0 0 0 0 0 0 0 0 0 0 0 0 0 0 0 0 0 0 0 0 0 0 0 0 0 0 0 0 0 0 0 0 0 0 0 0 0 0 0 0 0 0 0 0 0 0 0 0 0 0 0 0 0 0 0 0 0 0 0 0 0 0 0 0 0 0 0 0 0 0 0 0 0 0 0 0 0 0 0 0 0 0 0 0 0 0 0 0 0 0 0 0 0 0 0 0 0 0 0 0 0 0 0 0 0 0 0 0 0 0 0 0 0 0 0 0 0 0 0 0 0 0 0 0 0 0 0 0 0 0 0 0 0 0 0 0 0 0.0330746475870378 0.0146181985915987 0.117122067177883 0 0 0.0263250534554186 0.00888071711198004 0 0 0 0 0 0 0 0 0 0 0 0 0 0.0407395800954587 0.326460810219539 0 0.00328778876421594 0 0 0 0.00423124119220834 0 0 0 0 0.0363864422414666 0 0 0 0 0 0 0 0 0 0 0 0 0 0 0 0 0 0.0500832197238759 0 0 0 0 0 0 0 0 0 0 0 0 0 0 0 0 0 0 0 0 0 0 0 0 0 0 0 0 0 0 0 0 0 0 0 0 0 0 0.0157535320631835 0 0 0 0 0 0 0 0 0 0 0 0.0174681226826206 0 0 0 0 0 0 0 0 0 0 0 0 0 0 0 0 0 0 0 0 0 0 0 0 0 0 0 0 0 0.0224740126439613 0 0.0271164926868541 0.0293595842499805 0 0 0 0 0.0464402136682501 0.0558839399679388 0.0281136006984272 0 0 0 0 0 0.0159758070325768 0 0 0 0 0 0 0 0 0 0 0 0 0 0.0802049281455241
0 0 0 0 0 0 0 0 0 0 0 0 0.0282551272139489 0 0 0 0 0 0 0 0 0 0 0 0 0 0.0120346835323704 0 0 0 0 0 0.00387141277765903 0 0.00326667565088008 0 0 0 0 0 0 0 0 0 0 0 0 0 0 0 0 0 0 0 0 0 0 0 0 0 0 0 0 0 0 0 0 0 0 0 0 0 0 0 0 0 0 0 0 0 0 0 0 0 0 0 0 0 0 0 0 0 0 0 0 0 0 0 0 0 0.012495162168828 0.00172736402770856 0 0.0023361868160427 0 0 0 0 0 0 0 0 0 0 0.00788104934137245 0.0135406624382863 0.00299882263870567 0.00706304373776536 0.00980512155148927 0.0917478177948924 0.0102521615988224 0 0 0 0 0 0 0 0 0 0 0 0 0 0 0 0 0 0 0 0 0 0 0 0 0 0 0 0 0 0 0 0 0 0 0 0 0 0 0 0 0 0 0 0 0 0 0 0.00763892186686128 0.013495265111271 0 0.0136560650861078 0 0.0170608950751436 0 0 0 0 0 0 0 0 0 0 0 0 0 0.0263476898130164 0.0174203435687533 0.0601573525636151 0 0 0 0 0 0 0 0 0 0 0 0 0 0 0 0 0 0.116229636263215 0 0 0 0 0 0 0 0 0 0 0 0 0 0 0 0 0 0 0 0 0 0 0 0 0 0 0 0 0 0 0 0 0 0 0 0 0 0 0 0 0 0 0 0 0 0 0 0 0 0 0 0 0.0597694404973294 0.0168240905347635 0.0935275125883743 0.0737799936027895 0.235026212443124 0 0 0.0417912896968641 0 0 0 0 0 0 0 0 0 0 0 0 0 0 0 0 0 0 0 0 0 0 0 0 0 0 0 0 0 0 0 0 0 0 0 0 0 0 0 0 0 0 0 0 0 0 0 0 0 0
0 0 0 0 0 0 0 0 0 0 0 0 0 0 0 0 0 0 0 0.00360152428227403 0 0 0.0673294478187038 0 0 0 0.0297382205533038 0 0 0 0 0 0 0 0 0 0 0 0 0 0 0 0 0 0.00867397702917883 0 0 0 0 0 0 0 0 0.0232817404950617 0 0 0 0 0 0 0 0 0 0 0.0100113119674177 0.00479969687341804 0 0 0 0 0 0 0 0 0 0 0 0 0 0 0 0 0 0 0 0 0 0 0 0 0 0 0 0 0 0 0 0 0 0 0 0 0 0 0 0 0 0 0.00492027533882777 0 0 0 0 0 0 0 0 0 0 0 0 0 0 0 0 0 0 0 0.43966286514922 0 0 0 0 0 0 0 0 0 0 0 0 0 0 0 0 0 0 0 0 0 0 0 0 0 0 0 0 0 0 0 0 0 0 0 0.01649587047807 0 0 0.0208257175104589 0 0.127064748504801 0.049598636321883 0 0.0113349635962306 0 0 0 0 0 0 0.0208976270673765 0 0 0 0 0.0258844687395152 0 0 0 0 0 0.0949227348437582 0 0 0 0 0 0 0 0 0 0 0 0 0 0 0 0 0.00904467791972156 0 0 0 0 0 0 0 0 0 0 0 0 0 0 0 0 0 0 0 0 0 0 0 0 0 0 0 0 0 0 0 0 0 0 0 0 0 0 0 0 0 0 0 0 0 0 0 0 0 0 0 0 0 0 0 0 0.0319114955107792 0 0 0 0 0 0 0 0 0 0 0 0 0 0 0 0 0 0 0 0 0 0 0 0 0 0 0 0 0 0 0 0 0 0 0 0 0 0 0 0 0 0 0 0 0 0 0 0 0 0 0 0 0
0 0 0 0 0 0 0 0 0 0 0 0 0 0 0 0 0 0 0 0 0 0 0.0256742355949971 0 0.0123231524634276 0 0 0 0 0 0 0 0 0 0 0 0 0 0 0 0 0 0 0 0 0 0 0 0 0 0 0 0 0 0 0 0 0 0 0 0 0 0 0 0 0 0 0 0 0 0 0 0 0 0 0 0 0 0 0 0 0 0.00239998444697574 0 0.00351357723037249 0 0 0 0 0 0 0 0 0 0 0 0 0 0 0 0 0 0 0 0 0 0 0 0 0 0 0 0 0 0 0 0 0 0 0 0 0 0 0 0 0 0 0 0.0643497839911594 0 0 0 0 0 0 0 0 0 0 0 0 0 0 0 0 0 0 0 0 0 0 0 0 0 0 0 0 0 0 0 0 0 0 0 0 0 0 0.0192327567443294 0.066422817612896 0 0.0245256323365894 0.303941328445525 0 0 0 0 0 0 0 0 0 0 0 0 0 0 0 0.183477685146472 0.00509433926357334 0.0757201783554083 0 0.0594863209218666 0 0 0 0 0 0.00380953356860952 0 0 0 0.00436207699485416 0.00331737515339381 0 0 0 0 0.0131434315616089 0 0 0 0 0 0 0 0 0 0 0 0 0 0 0.0038171915145492 0 0 0 0 0 0 0 0 0 0 0 0 0 0 0.00739013990947906 0 0 0 0 0 0 0 0 0 0 0 0 0 0 0 0 0 0 0 0.00192681231974357 0 0 0 0 0 0 0.0831503148293864 0 0 0 0 0 0 0 0 0 0 0 0 0 0 0 0 0 0 0.0270702893394515 0 0 0 0 0 0 0 0 0 0 0 0 0 0 0 0 0 0 0 0 0 0 0 0 0 0 0 0 0 0 0 0 0 0.00585104225533104
0 0 0 0 0 0 0 0 0 0 0 0 0 0 0 0 0 0 0 0 0 0 0.131505336319528 0 0 0 0 0 0 0 0 0 0 0 0 0 0 0 0 0 0 0 0 0 0.0483624870146715 0 0 0 0 0 0 0 0 0 0 0 0 0 0 0 0 0 0 0 0 0 0 0 0 0 0 0 0 0 0.0251277309682038 0 0 0 0 0 0 0 0 0 0 0 0 0 0 0 0 0 0 0 0 0 0 0 0 0 0 0 0 0 0 0 0 0 0 0 0 0 0 0 0 0 0 0 0 0 0 0 0 0 0 0 0 0 0.0777852814306697 0 0 0 0 0 0 0 0 0 0 0 0 0 0 0 0 0 0 0 0 0 0 0 0 0 0 0 0 0 0 0 0 0 0 0 0 0 0 0 0.087521685932075 0.0827892483064896 0 0.0797560578548609 0 0 0 0 0 0 0 0 0 0 0 0 0 0 0 0 0 0 0.024359514101819 0 0 0 0 0 0 0 0 0 0 0 0 0 0 0 0 0 0 0 0 0 0 0 0 0 0 0 0 0 0 0 0.442792658071683 0 0 0 0 0 0 0 0 0 0 0 0 0 0 0 0 0 0 0 0 0 0 0 0 0 0 0 0 0 0 0 0 0 0 0 0 0 0 0 0 0 0 0 0 0 0 0 0 0 0 0 0 0 0 0 0 0 0 0 0 0 0 0 0 0 0 0 0 0 0 0 0 0 0 0 0 0 0 0 0 0 0 0 0 0 0 0 0 0 0 0 0 0 0 0
0 0 0 0 0 0 0 0 0 0 0 0 0 0 0 0 0 0 0 0 0 0 0 0 0.0136108665619807 0 0 0 0 0 0 0 0 0 0 0 0 0 0 0 0 0 0 0 0.00842920149241837 0 0 0.0100603778145699 0 0 0 0 0 0 0 0 0 0 0 0 0 0 0 0 0 0 0 0 0 0 0 0 0 0 0.0142657011802936 0 0 0 0 0 0 0 0.0017296662459671 0 0.00296819269369663 0 0 0 0 0 0 0 0 0 0 0 0 0 0 0 0 0 0 0 0 0 0 0 0 0 0 0 0 0 0 0 0 0 0 0 0 0 0 0 0 0 0 0 0 0 0 0 0 0 0 0 0 0 0 0 0 0 0 0 0 0 0 0 0 0 0 0 0 0 0 0 0 0 0 0 0 0 0 0 0 0 0 0.0106537693361461 0 0.166382387114944 0.0129338418837262 0 0 0 0 0 0 0 0 0 0 0 0 0 0 0 0 0.104181307582892 0.00509813178343601 0.046660406735615 0 0.0571436278883865 0 0 0 0 0 0.00343742903865602 0 0 0 0.0357727452616159 0.00628073453976656 0 0.0884282708400676 0 0 0.0186282871358679 0 0 0 0 0 0 0 0 0 0 0 0 0 0 0.130867764168677 0 0 0 0 0.0121529660200361 0 0 0 0 0 0 0 0 0 0.0070151202074085 0 0 0 0 0 0 0 0 0 0 0 0 0 0 0 0 0 0 0 0.00838364817880821 0 0 0.00257990895581203 0 0 0 0.02371231108359 0 0 0 0 0 0 0 0 0 0 0 0 0 0 0 0 0 0 0.193204745000881 0 0 0 0 0 0 0 0 0 0 0 0 0 0 0 0.00106740366232489 0.00438902383215354 0 0 0 0 0 0 0 0 0 0 0 0 0 0 0 0 0.00996216376026322
0 0 0 0 0 0 0 0 0 0 0 0 0 0 0 0 0 0 0 0 0 0 0 0 0 0 0.0601333755848771 0 0 0 0 0 0 0 0 0 0 0 0 0 0 0 0 0 0 0 0 0 0 0 0 0 0 0.0718892113249032 0 0 0 0 0 0 0 0 0 0 0 0 0.045590489722853 0 0 0 0 0 0 0 0 0 0 0 0 0 0 0 0 0 0 0 0 0 0 0 0 0 0 0 0 0 0 0 0 0 0 0 0 0 0 0 0 0 0.0552144503097927 0 0 0 0 0 0 0 0 0 0 0 0 0 0 0 0 0 0 0 0.281449489068385 0 0 0 0 0 0 0 0 0 0 0 0 0 0 0 0 0 0 0 0 0 0 0 0 0 0 0 0 0 0 0 0 0 0 0 0 0 0 0 0.0495687572346109 0 0 0 0 0 0.134216684524747 0 0 0 0 0 0 0 0 0 0 0 0 0 0 0 0 0 0 0 0 0 0 0 0 0 0 0 0 0 0 0 0 0 0 0.134322624921338 0 0 0 0 0 0 0 0 0 0 0 0 0 0 0 0 0 0 0 0 0 0 0 0 0 0 0 0 0 0 0 0 0 0 0 0 0 0 0 0 0 0 0 0 0 0 0 0 0 0 0 0 0 0 0 0 0 0 0 0 0.0516107330823288 0 0 0 0 0 0 0 0 0 0.116004184226165 0 0 0 0 0 0 0 0 0 0 0 0 0 0 0 0 0 0 0 0 0 0 0 0 0 0 0 0 0 0 0 0 0 0 0 0 0
0 0 0 0 0 0 0 0 0 0 0 0 0 0 0 0 0 0 0 0 0 0 0 0 0 0 0.207125527874878 0 0 0 0 0 0 0 0 0 0 0 0 0 0 0 0 0 0 0 0 0 0 0 0 0 0 0.013601433254155 0 0 0 0 0 0 0 0 0 0 0 0 0.0110356334185175 0 0 0 0 0 0 0 0 0 0 0 0 0 0 0 0 0 0 0 0 0 0 0 0 0 0 0 0 0 0 0 0 0 0 0 0 0 0 0 0 0 0.0675359592667661 0 0 0 0 0 0 0 0 0.0739816222525349 0 0 0.00753375489919687 0 0 0 0 0 0 0 0 0 0 0 0 0 0 0 0 0 0 0 0 0 0 0 0 0 0 0 0 0 0 0 0 0 0 0 0 0 0 0 0 0 0.0889557420348886 0 0 0.0548589889162797 0 0.0482702027627791 0 0 0 0 0 0 0 0 0 0 0 0 0 0 0 0 0 0 0 0 0 0 0 0 0 0 0 0 0 0 0 0 0 0 0 0 0 0 0 0 0 0 0 0 0 0 0 0 0 0 0 0 0 0 0 0 0 0 0 0 0 0 0 0 0 0 0 0 0 0 0 0 0 0 0 0 0 0 0 0 0 0 0 0 0 0 0 0 0 0 0 0 0.0119759087758997 0.0126934885786691 0.127148074191945 0 0.0908990931538259 0 0 0 0.0588570837131885 0.0586540631243458 0.0551156995790707 0 0 0 0 0 0 0 0 0 0 0.0117577242030594 0 0 0 0 0 0 0 0 0 0 0 0 0 0 0 0 0 0 0 0 0 0 0 0 0 0 0 0 0 0 0 0 0 0 0 0
0 0 0 0 0 0 0 0 0 0 0 0 0 0 0 0 0 0 0 0 0 0 0 0 0 0 0 0.0464324207481675 0 0 0 0 0 0 0 0 0 0 0 0 0 0 0 0 0 0 0 0 0 0 0 0 0 0.0356508241994438 0 0 0 0 0 0.0641176424185946 0 0 0 0 0 0 0.0307581516993244 0 0 0 0 0 0 0 0 0 0 0 0 0 0 0 0 0 0 0 0 0 0 0 0 0 0 0 0 0 0 0 0 0 0 0 0 0 0 0 0 0 0 0 0 0 0 0 0 0 0 0 0 0 0 0 0.0552702687182929 0 0 0 0 0 0 0.027744976270573 0 0 0 0 0 0 0 0 0 0 0 0 0 0 0 0 0 0 0 0 0 0 0 0 0 0 0 0 0 0 0 0 0 0 0 0 0 0 0 0 0 0 0.205449517247542 0 0 0 0 0 0 0 0 0 0 0 0 0 0 0 0 0 0 0 0 0 0 0 0 0 0 0 0 0 0 0 0 0 0 0 0 0.356718468065022 0 0 0 0 0 0 0.111928611629478 0 0 0 0 0 0 0 0 0 0 0 0 0 0 0 0 0 0 0 0 0 0 0 0 0 0 0 0 0 0 0 0 0 0 0 0 0 0 0 0 0 0 0 0 0 0 0 0 0 0 0 0 0 0 0 0.0659291190035623 0 0 0 0 0 0 0 0 0 0 0 0 0 0 0 0 0 0 0 0 0 0 0 0 0 0 0 0 0 0 0 0 0 0 0 0 0 0 0 0 0 0 0 0 0
0 0 0 0 0 0 0 0 0 0 0 0 0 0 0 0 0 0 0 0 0 0 0 0 0 0 0 0 0 0 0 0 0 0 0 0 0 0 0 0 0 0 0 0 0 0 0 0 0 0 0 0 0 0 0 0 0 0 0 0 0 0 0 0 0 0 0 0 0 0 0 0 0 0 0 0 0 0 0 0 0 0 0 0 0 0 0 0 0 0 0 0 0 0 0 0 0 0 0 0 0 0 0 0 0 0 0 0 0 0 0 0 0 0 0 0 0 0 0 0 0 0 0 0 0 0 0 0 0 0 0 0 0 0 0 0 0 0 0 0 0 0 0 0 0 0 0 0 0 0 0 0 0 0 0 0 0 0 0 0.0161113826830358 0 0 0.223011445268774 0 0 0.0534608537916168 0 0 0 0 0 0 0 0 0 0 0.291391864620678 0 0 0.141901511981364 0 0 0 0.0418379585558101 0 0 0 0 0 0 0 0 0 0.138306647504597 0.00837536163284796 0 0 0 0 0 0 0 0 0 0 0 0 0 0 0 0 0 0 0 0 0 0 0 0 0.0187945145060858 0 0 0 0 0 0 0 0 0 0 0 0 0 0 0 0 0 0 0 0 0 0 0 0 0.00926605793091879 0.0120664587973151 0 0 0 0.0154063676167049 0 0 0 0 0 0 0 0 0 0 0 0 0 0 0 0 0 0 0 0 0 0 0 0 0 0 0 0 0 0 0 0 0 0 0 0 0 0 0 0 0 0.0300695751102519 0 0 0 0 0 0 0 0 0 0 0 0 0 0 0 0 0 0 0 0 0 0 0 0 0 0
0 0 0 0 0 0 0 0 0 0 0 0 0 0 0 0 0 0 0 0 0 0 0 0 0 0 0 0 0 0 0 0 0 0 0 0 0 0 0 0 0 0 0 0 0 0 0 0 0 0 0 0 0 0 0 0 0 0 0 0 0 0 0 0 0 0 0 0 0 0 0 0 0 0 0 0 0 0 0 0 0 0 0 0 0 0 0 0 0 0 0 0 0 0 0 0 0 0 0 0 0 0 0 0 0 0 0 0 0 0 0 0 0 0 0 0 0 0 0 0 0 0 0 0 0 0 0 0 0 0 0 0 0 0 0 0 0 0 0 0 0 0 0 0 0 0 0 0 0 0 0 0 0 0 0 0 0.00822420025772468 0.0624316219148569 0.00340682634277681 0.0087069711506694 0 0.0793339371129612 0.177661343068848 0 0.0162174777346623 0.152570030869808 0.00720905476124651 0 0 0 0 0 0 0 0 0.0436577769712266 0 0.0142306869861291 0.00602274713839881 0.0516107809912837 0.00556359959679074 0 0.00148303051900895 0.0245903032941426 0.0330479988914396 0 0 0 0 0 0 0 0 0.00684643897891658 0 0 0 0 0 0 0 0 0 0 0 0 0.00315189375930371 0 0 0 0.0259658261802903 0 0.00238596857200281 0 0 0.00504564398177493 0 0 0 0.0126774891814983 0 0 0 0.0023451481722619 0 0 0 0 0 0.00440070479796557 0 0 0 0 0.00376258405620344 0 0 0 0 0 0 0 0 0 0 0.00161185515594025 0 0.0027240651260154 0.000796072541862257 0.00261654536677619 0.00441303230194243 0 0 0 0 0 0 0 0 0 0 0.00106514049478779 0 0 0 0 0 0 0 0 0 0 0.0212774584845521 0.0536474890108312 0 0 0.0288696440833897 0 0.0567924715712542 0 0 0.0339612099696009 0 0 0 0.00306652439575721 0 0 0.0112463555352973 0.00656913209347516 0.00253499350049262 0.00353852608669893 0 0.00100851250761179 0 0.00171088649152315 0 0 0 0 0 0 0 0 0 0 0 0 0 0 0 0 0 0 0 0 0 0
0 0 0 0 0 0 0 0 0 0 0 0 0 0 0 0 0 0 0 0 0 0 0 0 0 0 0 0 0 0 0 0 0 0 0 0 0 0 0 0 0 0 0 0 0 0 0 0 0 0 0 0 0 0 0 0 0 0 0 0 0 0 0 0 0 0 0 0 0 0 0 0 0 0 0 0 0 0 0 0 0 0 0 0 0 0 0 0 0 0 0 0 0 0 0 0 0 0 0 0 0 0 0 0 0 0 0 0 0 0 0 0 0 0 0 0 0 0 0 0 0 0 0 0 0 0 0 0 0 0 0 0 0 0 0 0 0 0 0 0 0 0 0 0 0 0 0 0 0 0 0 0 0 0 0 0 0.118489597463093 0.0331326741506977 0.0301938929874198 0 0 0.0320612115692265 0.00589320551539029 0 0 0 0.275191841124396 0 0 0 0 0 0 0 0 0 0.0677904613784978 0 0.0320300032579686 0 0 0 0 0 0 0 0 0 0.0636581878400641 0 0 0 0 0 0 0.00685825996917158 0 0 0 0 0 0 0 0 0 0 0.113276994872763 0 0 0 0 0 0 0 0 0 0 0 0 0 0 0 0 0 0 0 0 0 0 0 0 0 0 0 0 0 0 0 0 0 0 0 0 0 0 0.0182272278434604 0 0 0 0 0 0 0 0 0 0 0 0.0212099927749423 0 0 0 0 0 0 0 0 0 0 0 0 0 0 0 0 0 0 0 0 0 0 0 0 0 0 0 0 0 0 0 0.00857310969370133 0 0 0 0 0 0 0.0132487237956068 0.0325574563007941 0 0 0 0 0 0.0156558384382992 0 0 0 0 0 0 0 0 0 0 0 0 0 0.111951321024507
0 0 0 0 0 0 0 0 0 0 0 0 0 0 0 0 0 0 0 0 0 0 0 0 0 0 0 0 0 0 0 0 0 0 0 0 0 0 0 0 0 0 0 0 0 0 0 0 0 0 0 0 0 0 0 0 0 0 0 0 0 0 0 0 0 0 0 0 0 0 0 0 0 0 0 0 0 0 0 0 0 0 0 0 0 0 0 0 0 0 0 0 0 0 0 0 0 0 0 0 0 0 0 0 0 0 0 0 0 0 0 0 0 0 0 0 0 0 0 0 0 0 0 0 0 0 0 0 0 0 0 0 0 0 0 0 0 0 0 0 0 0 0 0 0 0 0 0 0 0 0 0 0 0 0 0 0 0.0272166176245777 0 0 0 0.0333711364473255 0 0 0 0 0 0 0 0 0 0 0 0 0 0 0.0819955366593885 0.0915397752905115 0 0 0 0 0 0.0762002488701607 0 0 0 0 0 0 0 0 0 0 0 0 0 0 0 0 0 0 0 0 0 0 0.175921963494146 0 0 0 0 0 0 0 0 0 0 0 0 0 0 0 0 0 0 0 0 0 0 0 0 0 0 0 0.0423435025483187 0 0 0 0 0 0 0 0 0 0 0.334918772740757 0 0 0 0 0 0 0 0 0 0 0 0 0 0 0 0.0174262700091971 0 0 0 0 0.0236726166232225 0 0 0 0 0 0 0 0 0 0 0 0 0 0 0 0 0 0 0 0 0 0 0 0 0.034905858275611 0 0 0 0 0 0 0 0.0274485653227433 0 0 0 0 0 0 0 0 0 0 0 0.0146103658089573 0 0 0.0184287702850833 0 0 0
0 0 0 0 0 0 0 0 0 0 0 0 0 0 0 0 0 0 0 0 0 0 0 0 0 0 0 0 0 0 0 0 0 0 0 0 0 0 0 0 0 0 0 0 0 0 0 0 0 0 0 0 0 0 0 0 0 0 0 0 0 0 0 0 0 0 0 0 0 0 0 0 0 0 0 0 0 0.0011662189337175 0 0 0 0 0 0 0 0 0 0 0 0 0 0 0 0 0 0 0 0 0 0 0 0 0 0 0 0 0 0 0 0 0 0 0 0 0 0 0 0 0 0 0 0 0 0 0 0 0 0 0.0009219468906695 0 0 0 0 0 0 0 0 0 0 0 0 0 0 0 0 0 0 0 0 0 0 0 0 0 0 0 0 0.013932263032678 0 0.0132325216651852 0 0 0.166888261934654 0 0.0361192900223334 0.0219081247047043 0.000621011435466066 0 0.00426587390954147 0 0 0 0 0 0 0.0226936907685164 0.0550901995370471 0 0 0 0 0.00819247878526406 0.00218820958559893 0.0971835306660026 0.183588774921171 0 0 0 0 0 0.0384993301073828 0 0 0.0253557792663732 0 0 0 0 0.0024768031163359 0 0 0 0 0 0 0.0178278239188607 0.000593539794540296 0 0.00479037285809637 0 0.00216842621583838 0 0.00433961311367472 0 0 0 0.00996912699600686 0 0.121319442094931 0.0147347584593887 0 0.00535860041250009 0.0143513028002558 0.00672171578393635 0 0 0 0 0 0 0 0 0.00703765492204037 0.0157368756591607 0 0 0 0 0 0 0 0 0 0 0.000692708839931243 0.0017541607302004 0 0 0.000865192161463757 0.00442086735237173 0.00796080986932872 0 0.000642787901633828 0 0.000398132036068603 0 0 0 0 0 0 0 0 0 0 0 0 0 0 0 0 0 0.00123177881579489 0 0 0 0.00397752563289724 0 0 0 0 0 0 0 0 0 0 0 0.00977538044371535 0.00440231060698738 0 0.0409950543275602 0 0 0 0 0.00258476915730227 0 0 0 0 0 0 0 0 0 0 0 0.00102495981287175 0 0 0 0 0 0 0 0 0
0 0 0 0 0 0 0 0 0 0 0 0 0 0 0 0 0 0 0 0 0 0 0 0 0 0 0 0 0 0 0 0 0 0 0 0 0 0 0 0 0 0 0 0 0 0 0 0 0 0 0 0 0 0 0 0 0 0 0 0 0 0 0 0 0 0 0 0 0 0 0 0 0 0 0 0 0 0 0 0 0 0 0 0 0 0 0 0 0 0 0 0 0 0 0 0 0 0 0 0 0 0 0 0 0 0 0 0 0 0 0 0 0 0 0 0 0 0 0 0 0 0 0 0 0 0 0 0 0 0 0 0 0 0 0 0 0 0 0 0 0 0 0 0 0 0 0 0 0 0 0 0 0 0 0 0 0 0.166691981325542 0 0 0 0.140268868833753 0 0 0 0 0 0 0 0 0 0 0 0 0 0 0.289161482640153 0 0 0 0 0 0.178840606431132 0.225037060769421 0 0 0 0 0 0 0 0 0 0 0 0 0 0 0 0 0 0 0 0 0 0 0 0 0 0 0 0 0 0 0 0 0 0 0 0 0 0 0 0 0 0 0 0 0 0 0 0 0 0 0 0 0 0 0 0 0 0 0 0 0 0 0 0 0 0 0 0 0 0 0 0 0 0 0 0 0 0 0 0 0 0 0 0 0 0 0 0 0 0 0 0 0 0 0 0 0 0 0 0 0 0 0 0 0 0 0 0 0 0 0 0 0 0 0 0 0 0 0 0 0 0 0 0 0 0 0 0 0 0 0 0 0 0
0 0 0 0 0 0 0 0 0 0 0 0 0 0 0 0 0 0 0 0 0 0 0 0 0 0 0 0 0 0 0 0 0 0 0 0 0 0 0 0 0 0 0 0 0 0 0 0 0 0 0 0 0 0 0 0 0 0 0 0 0 0 0 0 0 0 0 0 0 0 0 0 0 0 0 0 0 0 0 0 0 0 0 0 0 0 0 0 0 0 0 0 0 0 0 0 0 0 0 0 0 0 0 0 0 0 0 0 0 0 0 0 0 0 0 0 0 0 0 0 0 0 0 0 0 0 0 0 0 0 0 0 0 0 0 0 0 0 0 0 0 0 0 0 0 0 0 0 0 0 0 0 0 0 0 0 0 0 0 0 0 0 0 0 0 0 0 0 0 0 0 0 0 0 0 0 0 0 0 0.569047949255104 0 0 0 0 0.430952050744896 0 0 0 0 0 0 0 0 0 0 0 0 0 0 0 0 0 0 0 0 0 0 0 0 0 0 0 0 0 0 0 0 0 0 0 0 0 0 0 0 0 0 0 0 0 0 0 0 0 0 0 0 0 0 0 0 0 0 0 0 0 0 0 0 0 0 0 0 0 0 0 0 0 0 0 0 0 0 0 0 0 0 0 0 0 0 0 0 0 0 0 0 0 0 0 0 0 0 0 0 0 0 0 0 0 0 0 0 0 0 0 0 0 0 0 0 0 0 0 0 0 0 0 0 0 0 0 0 0 0 0 0 0
0 0 0 0 0 0 0 0 0 0 0 0 0 0 0 0 0 0 0 0 0 0 0 0 0 0 0 0 0 0 0 0 0 0 0 0 0 0 0 0 0 0 0 0 0 0 0 0 0 0 0 0 0 0 0 0 0 0 0 0 0 0 0 0 0 0 0 0 0 0 0 0 0 0 0 0 0 0 0 0 0 0 0 0 0 0 0 0 0 0 0 0 0 0 0 0 0 0 0 0 0 0 0 0 0 0 0 0 0 0 0 0 0 0 0 0 0 0 0 0 0 0 0 0 0 0 0 0 0 0 0 0 0 0 0 0 0 0 0 0 0 0 0 0 0 0 0 0 0 0 0 0 0 0 0 0 0 0 0 0.00621921348047089 0 0 0 0 0 0 0 0 0 0 0 0 0 0 0 0 0.0065053693023051 0 0 0.00899242593264086 0.0150939680219901 0 0 0.417495762680153 0 0 0 0 0 0 0 0 0 0 0 0.00308082274467838 0 0 0 0 0 0 0 0 0 0 0 0 0 0 0 0 0 0 0 0 0 0 0 0 0 0 0 0 0 0 0 0 0 0 0 0 0 0 0 0 0 0 0 0 0 0 0 0 0.0210887805332651 0 0 0 0 0 0 0 0 0 0 0 0 0.00986028028176475 0 0 0 0 0 0 0 0 0 0 0 0 0 0 0 0 0 0 0 0 0 0 0 0 0 0 0 0 0 0 0 0.00605598155837066 0 0.0389405000525 0 0.43738075583097 0 0 0 0.00611216144515131 0 0 0 0 0 0.00532394094951148 0 0 0 0 0 0 0 0 0 0 0 0 0 0.0178500371862278
0 0 0 0 0 0 0 0 0 0 0 0 0 0 0 0 0 0 0 0 0 0 0 0 0 0 0 0 0 0 0 0 0 0 0 0 0 0 0 0 0 0 0 0 0 0 0 0 0 0 0 0 0 0 0 0 0 0 0 0 0 0 0 0 0 0 0 0 0 0 0 0 0.00472569003571434 0 0 0 0 0 0 0 0 0 0 0 0 0 0 0 0 0 0 0 0 0 0 0 0 0 0 0 0 0 0 0 0 0 0 0 0 0 0 0 0 0 0 0 0 0 0 0 0 0 0 0 0 0 0 0 0 0 0 0 0 0 0 0 0 0 0 0 0 0 0 0 0 0 0 0 0 0 0 0 0 0 0 0 0 0.0162806446927694 0 0.0201707850777718 0 0 0.156495998815566 0 0 0.00651044583445902 0.000920982184597749 0 0 0 0 0 0 0 0 0.00771039011149893 0.0302472263647711 0 0.00688465969586826 0.111990305585879 0.00532587712096162 0 0.117071686744401 0 0.0056581033435967 0.00582402917300524 0 0 0 0 0 0 0 0.0241362977779148 0 0 0 0 0.00582256053187913 0 0 0 0.00428438830959201 0 0 0 0.00134725823363822 0 0 0 0 0 0.0610623712156573 0 0 0 0 0.00204823015016688 0.0027706858998823 0.00398398190222604 0.0143725164820266 0.00123518339942306 0 0.0251733161621731 0 0 0 0 0.0055646489470905 0.00554603984233884 0.00550097371004161 0.00316007345282574 0 0.00378804712874533 0.00109516468832794 0 0 0 0 0 0 0 0 0 0.00429706596167049 0.00302899020814021 0 0 0.00129221665866755 0.00468609551831509 0.0071133871207713 0 0.0010878969933021 0 0 0 0 0 0 0 0 0 0 0 0 0 0 0 0 0 0 0 0 0 0 0 0.00178222498424862 0 0 0 0 0 0 0 0 0 0 0 0.0160319207604448 0.00730168454422723 0 0.126151308872516 0 0.152851024493233 0 0 0.00510017810601051 0 0 0 0 0 0 0 0 0 0 0 0.00137293619489775 0 0 0 0 0 0 0 0 0.0011945069687452
0 0 0 0 0 0 0 0 0 0 0 0 0 0 0 0 0 0 0 0 0 0 0 0 0 0 0 0 0 0 0 0 0 0 0 0 0 0 0 0 0 0 0 0 0 0 0 0 0 0 0 0 0 0 0 0 0 0 0 0 0 0 0 0.00239688468794049 0 0 0 0 0 0 0 0 0 0 0 0 0 0.0032553905157748 0 0 0 0 0 0 0 0 0 0 0 0 0 0 0 0 0 0 0 0 0 0 0 0 0 0 0 0 0 0 0 0 0 0 0 0 0 0 0 0 0 0 0 0 0 0 0 0 0 0 0.00219011255457367 0 0 0 0 0 0 0 0 0 0 0 0 0 0 0 0 0 0 0 0 0 0 0 0 0 0 0 0 0.0184470970461992 0 0 0 0 0.267543870928253 0.0196845570674058 0.0464400773292859 0.132547190755482 0 0 0.00854830341085242 0 0 0 0 0 0 0 0.0570701106555342 0 0 0.297013203959335 0 0.0100374881924481 0 0.00794351557609673 0 0 0 0 0 0 0.0664998903572907 0 0 0 0 0 0 0 0 0 0 0 0 0 0 0.0123657491672884 0 0 0.00485419177500148 0 0 0 0 0 0 0 0 0 0.005555508917603 0 0 0 0.0344026749779959 0 0 0 0 0 0 0 0 0 0 0 0 0 0 0 0 0 0 0 0 0 0 0 0 0 0 0 0 0 0 0 0 0 0 0 0 0 0 0 0 0 0 0 0 0 0 0 0 0 0 0 0 0 0 0 0 0 0 0 0 0 0 0 0 0 0 0 0 0.00320418212563902 0 0 0 0 0 0 0 0 0 0 0 0 0 0 0 0 0 0 0 0 0 0 0 0 0 0
0 0 0 0 0 0 0 0 0 0 0 0 0 0 0 0 0 0 0 0 0 0 0 0 0 0 0 0 0 0 0 0 0 0 0 0 0 0 0 0 0 0 0 0 0 0 0 0 0 0 0 0 0 0 0 0 0 0 0 0 0 0 0 0 0 0 0 0 0 0 0 0 0 0 0 0 0 0 0 0 0 0 0 0 0 0 0 0 0 0 0 0 0 0 0 0 0 0 0 0 0 0 0 0 0 0 0 0 0 0 0 0 0 0 0 0 0 0 0 0 0 0 0 0 0 0 0 0 0 0 0 0 0 0 0 0 0 0 0 0 0 0 0 0 0 0 0 0 0 0 0 0 0 0 0 0 0 0 0 0 0 0 0 0 0 0 0 0 0 0 0 0 0 0 0 0 0 0 0 0 0 0 0 0.252913197481215 0 0 0.310283183138527 0 0 0 0 0 0 0 0 0 0 0 0 0 0 0 0 0.0806799117297446 0 0 0 0 0 0 0 0 0 0 0 0 0 0 0 0 0 0 0 0 0 0 0.199858726151697 0 0 0 0 0 0 0 0 0 0 0 0 0 0 0 0 0 0 0 0 0 0 0 0 0 0 0 0 0 0 0 0 0 0 0 0 0 0 0 0 0 0 0 0 0 0 0 0 0 0 0 0 0 0 0 0 0 0 0 0 0 0 0 0 0 0 0.156264981498816 0 0 0 0 0 0 0 0 0 0 0 0 0 0 0 0 0 0 0 0 0 0 0 0
0 0 0 0 0 0 0 0 0 0 0 0 0 0 0 0 0 0 0 0 0 0 0 0.188856089504433 0 0 0 0 0 0 0 0 0 0 0 0 0 0 0 0 0 0 0 0 0 0 0 0 0 0 0 0 0 0 0 0 0 0 0 0 0 0 0 0 0 0 0 0 0 0 0 0 0 0 0 0 0 0 0 0 0 0 0 0 0 0 0 0 0 0 0 0 0 0 0 0 0 0 0 0 0 0 0 0 0 0 0 0 0 0 0 0 0 0 0 0 0 0 0 0 0 0 0 0 0 0 0 0 0 0 0 0 0 0 0 0 0 0 0 0 0 0 0 0 0 0 0 0 0 0 0 0 0 0 0 0 0 0 0 0 0 0 0 0 0 0 0 0 0 0 0 0 0 0 0 0 0 0 0 0 0 0 0 0 0 0.436482744641766 0 0 0 0 0 0 0 0 0 0 0 0 0 0 0 0 0 0 0 0 0 0 0 0 0 0 0 0 0 0 0 0 0 0 0.163670748414757 0 0 0 0 0 0.210990417439044 0 0 0 0 0 0 0 0 0 0 0 0 0 0 0 0 0 0 0 0 0 0 0 0 0 0 0 0 0 0 0 0 0 0 0 0 0 0 0 0 0 0 0 0 0 0 0 0 0 0 0 0 0 0 0 0 0 0 0 0 0 0 0 0 0 0 0 0 0 0 0 0 0 0 0 0 0 0 0 0 0 0 0 0 0 0 0 0 0 0 0
0 0 0 0 0 0 0 0 0 0 0 0 0 0 0 0 0 0 0 0 0 0 0 0 0 0 0 0 0 0 0 0.0309867084654618 0 0 0.0164979249964762 0 0 0 0 0 0 0 0 0 0 0 0 0 0 0 0 0 0 0 0 0.00704905916485965 0.00789032383410918 0 0 0 0 0 0 0 0 0 0 0 0 0 0 0 0 0 0 0 0 0 0 0 0 0 0.00189490703433923 0 0.00277414389827264 0 0 0 0 0 0 0 0.00147060215133198 0 0 0 0 0 0 0 0 0.00334168027887292 0 0 0 0 0 0 0 0 0 0 0 0 0 0 0 0 0 0.00450587246810072 0 0 0 0 0 0 0 0 0 0 0 0 0 0 0 0 0 0 0 0 0 0 0 0 0 0 0 0 0 0 0 0 0 0 0 0 0 0 0 0 0 0 0 0 0 0 0 0.0296470947073931 0 0.144864753880567 0 0.150262873996464 0 0 0 0 0 0 0 0 0 0 0 0 0 0 0 0 0.0176881699277412 0.193669542960809 0 0.0549536676999942 0 0 0 0 0 0.00353498241728923 0 0 0 0.00457675712055202 0.00379355792304495 0 0.00196576619294957 0 0 0.0231554257382326 0 0 0 0 0 0 0 0 0 0 0 0 0 0 0.00211017686253851 0 0 0 0 0 0 0 0 0 0 0 0 0 0.00684480416212983 0.00327770666993054 0 0 0 0 0 0 0 0 0.0107909773519416 0.00153831541447594 0 0 0 0.00120521885006141 0 0.00425411655487763 0 0.00208950809874128 0 0.103309816323233 0 0 0.00938745474600131 0 0 0 0.00856731806190635 0 0 0 0 0 0 0 0 0 0 0 0 0 0 0 0 0 0 0.0234088953284272 0 0 0 0 0 0 0 0 0 0 0 0 0 0 0.0227247318416639 0 0.0512467179313928 0 0 0 0 0 0 0 0 0 0 0 0 0 0 0 0.00232288080411274 0.0423975461417041
0 0 0 0 0 0 0 0 0 0 0 0 0 0 0 0 0 0 0 0 0 0 0 0 0 0 0 0 0.00073837394205745 0 0 0.00149786326731942 0 0 0 0 0 0 0 0 0 0 0 0 0 0 0.00306993734369441 0 0 0 0 0 0 0 0 0.00125812966431648 0 0 0 0 0 0 0 0 0 0 0 0 0 0 0 0 0 0 0 0 0 0 0 0 0 0 0 0 0 0 0 0 0 0 0 0 0 0 0 0 0 0 0 0 0.00307081757534972 0 0 0 0 0 0 0 0 0 0 0 0 0 0 0 0 0 0 0 0 0 0 0 0 0 0 0 0 0 0 0 0 0 0 0 0 0 0 0 0 0 0 0 0 0 0 0 0 0 0 0 0 0 0 0 0 0 0 0 0 0 0 0 0 0 0.00782251763918758 0.0110343543884351 0 0.00226421653610344 0 0.00413926811226457 0 0 0 0 0 0.0162351658381919 0 0 0 0 0 0 0 0 0 0.00995711481468028 0 0.0564626794986082 0 0 0 0 0 0.0521442198733241 0.0946279066798702 0 0 0 0 0 0 0 0 0 0 0.00690913400119179 0 0 0 0 0 0.0668844594403714 0 0 0 0 0 0 0 0.00222145683240735 0 0 0 0 0 0 0 0.00317097909345691 0 0 0 0 0.00206054671670775 0 0.001014578617538 0 0 0 0 0 0 0 0 0 0.00264756705909917 0 0 0 0.00266487141896256 0 0 0 0 0 0 0.11650275976268 0 0 0 0 0 0 0 0 0 0 0 0 0 0 0 0 0 0 0 0 0 0 0 0 0 0 0 0 0 0 0 0 0 0 0 0 0 0 0 0.0283071249744171 0.00435854252008274 0.00617925890622562 0.0240032001901713 0 0 0.0622398174211775 0.00282914431465203 0.0303959035251395 0.00273949567387824 0.00266746549119071 0.0300341894892796 0 0.00286049217409416 0 0 0 0 0 0.0083668565127024 0.326619590691171
0 0 0 0 0.00233047465006061 0 0 0 0 0 0.00169146769692142 0 0 0 0 0 0 0 0 0 0 0 0 0 0 0 0 0 0.0030627987091765 0.00101728277726648 0 0.0151740049346954 0 0 0.025693457125411 0 0 0 0 0 0 0 0 0 0 0 0.00171437215636643 0 0 0 0 0 0 0 0 0.00336553520561187 0.00294021335090854 0 0 0 0 0 0 0 0 0 0 0 0 0 0 0 0 0 0 0 0 0 0 0 0 0 0 0 0 0 0 0 0 0 0.00170107638690556 0 0.00394472090115226 0 0.00382035641005168 0 0 0 0 0 0.0179174647938373 0.00654835558856149 0 0 0 0 0 0 0 0 0 0 0 0 0 0 0 0 0 0 0 0 0 0 0 0 0 0 0 0 0 0 0 0 0 0 0 0 0 0 0 0 0 0 0 0 0 0 0 0 0 0 0.00131427208494863 0 0 0 0 0 0 0 0.00353757012978639 0 0 0 0 0 0 0.0590839151928413 0 0.0521833626123732 0 0.0587423557741062 0 0 0 0 0 0 0 0 0 0 0 0 0 0 0 0.169044980482056 0.0875491276339587 0 0 0.029746605501325 0 0 0 0.0335752117498896 0 0 0 0 0 0.0032609990336235 0.00310835294926097 0 0.00115844953478741 0 0 0.0605282307603223 0 0 0 0 0 0 0 0 0 0 0 0 0 0.0101530527470111 0 0 0 0 0 0 0 0 0 0 0 0 0.000668146244129358 0 0.00308592853405222 0 0 0 0 0 0 0 0 0.000795715752111756 0.00398424322530133 0 0 0 0.0071145465692944 0 0 0.00191656003609984 0.00128656726886992 0 0 0.127297556978081 0 0 0 0 0 0 0 0 0 0 0 0 0 0 0 0 0 0 0 0 0 0 0 0 0 0.0133681956061337 0 0 0 0 0 0.00322995533589192 0 0 0 0 0 0 0 0 0.0106656672444927 0.0095595853838821 0.0300090578829661 0 0 0 0 0 0 0 0.0400370274571596 0 0 0 0 0 0.00398632324813883 0 0.00853903214044822 0.070547824219731
0 0 0 0 0 0 0 0 0 0 0 0 0 0 0 0 0 0 0 0 0 0 0.0110243182616984 0 0 0 0 0 0 0 0 0 0 0 0 0 0 0 0 0 0 0 0 0 0.0232759008050315 0 0 0 0 0 0 0 0 0 0 0 0 0 0 0 0 0 0 0 0 0.00381549635664835 0 0 0 0 0 0 0 0 0.0147673840470278 0 0 0.00506090223111356 0 0 0 0 0 0 0 0 0 0 0 0 0 0 0 0 0 0 0 0 0 0 0 0 0 0 0 0 0 0 0 0 0 0 0 0 0 0 0 0 0 0 0 0 0 0 0 0 0 0 0.0421780558336033 0 0 0 0 0 0 0 0 0 0 0 0 0 0 0 0 0 0 0 0 0 0 0 0 0 0 0 0 0 0 0 0 0 0 0 0 0 0 0 0.0914167682914854 0 0.0132946927329591 0 0 0 0 0 0 0 0 0.181634254190806 0 0 0 0 0.193925928111591 0 0 0 0 0 0 0 0 0 0 0 0 0 0 0 0 0 0 0 0 0 0 0 0.0126326928877545 0 0 0 0 0 0 0 0 0 0.135183877009676 0 0 0 0.252097974132626 0 0 0 0 0.0100851376111168 0.00960661749686184 0 0 0 0 0 0 0 0 0 0 0 0 0 0 0 0 0 0 0 0 0 0 0 0 0 0 0 0 0 0 0 0 0 0 0 0 0 0 0 0 0 0 0 0 0 0 0 0 0 0 0 0 0 0 0 0 0 0 0 0 0 0 0 0 0 0 0 0 0 0 0 0 0 0 0 0 0 0 0 0 0 0 0 0 0 0 0 0 0
0 0 0 0 0 0 0 0 0 0 0 0 0 0 0 0 0 0 0 0 0 0 0 0 0.0203311918222478 0 0 0 0 0 0 0 0 0 0 0 0 0 0 0 0.0148748465356279 0 0 0 0 0 0 0 0 0 0 0.00419054115790539 0 0 0 0 0 0 0 0 0 0 0 0 0 0 0 0 0 0 0 0 0 0 0 0 0 0 0 0.0156442228478749 0 0 0 0 0 0 0 0 0 0 0 0 0 0 0 0 0 0 0 0 0 0 0 0 0 0 0 0 0 0 0 0 0 0 0 0 0 0 0 0 0 0 0 0 0 0 0 0 0 0 0 0 0 0 0 0 0 0 0 0 0 0 0 0 0 0 0 0 0 0 0 0 0 0 0 0 0 0 0 0 0 0 0 0 0 0 0 0 0 0.0900546941794222 0 0.158029971383487 0 0 0 0 0 0 0 0 0 0 0 0 0 0 0 0.105367444842133 0 0.0653440769074366 0 0 0 0 0 0 0 0.024940363723648 0 0 0 0.332059016835768 0 0 0 0 0 0 0 0 0 0 0 0 0 0 0 0 0 0 0 0 0 0 0 0 0 0 0 0 0 0 0 0 0 0 0 0.019236776649527 0 0 0 0 0 0 0 0 0 0 0 0 0 0 0 0 0 0 0 0.0469471621405046 0 0 0 0 0 0 0 0 0 0 0 0 0 0 0 0 0 0 0 0 0 0 0 0 0 0.0620637930228695 0 0 0 0 0 0 0 0 0 0 0 0 0 0 0.00387373463254731 0 0.0194317403745789 0 0 0 0 0 0 0 0 0 0 0 0 0 0 0 0 0.0176104229444217
0 0 0 0 0 0 0 0 0 0 0 0 0 0 0 0 0 0 0 0 0 0 0 0 0 0 0 0 0 0 0 0 0 0 0 0 0 0 0 0 0 0 0 0 0 0 0 0 0 0 0 0 0 0 0 0 0 0 0 0 0 0 0 0 0 0 0 0 0 0 0 0 0 0 0 0 0 0 0 0 0 0 0 0 0 0 0 0 0 0 0 0 0 0 0 0 0 0 0 0 0 0 0 0 0 0 0 0 0 0 0 0 0 0 0 0 0 0 0 0 0 0 0 0 0 0 0 0 0 0 0 0 0 0 0 0 0 0 0 0 0 0 0 0 0 0 0 0 0 0 0 0 0 0 0 0 0 0 0 0 0 0 0 0 0 0 0 0 0 0 0 0 0 0 0 0 0 0 0 0 0 0 0 0 0 0 0 0 0 0 0 0 0 0 0 0 0 0 0 0 0 0 0 0.0395046541413051 0 0.447193961954727 0 0 0 0 0 0 0 0 0 0 0 0 0.252439246289507 0 0 0 0 0 0 0 0.118886751996446 0.0165072010309883 0.100772463386907 0 0 0.0246957212001195 0 0 0 0 0 0 0 0 0 0 0 0 0 0 0 0 0 0 0 0 0 0 0 0 0 0 0 0 0 0 0 0 0 0 0 0 0 0 0 0 0 0 0 0 0 0 0 0 0 0 0 0 0 0 0 0 0 0 0 0 0 0 0 0 0 0 0 0 0 0 0 0 0 0 0 0 0 0 0 0 0 0 0 0 0 0
0 0 0 0 0 0 0 0 0 0 0 0 0 0 0 0 0 0 0 0 0 0 0 0 0 0 0 0 0 0 0 0 0 0 0 0 0 0 0 0 0 0 0 0 0 0 0 0 0 0 0 0 0 0 0 0 0 0 0 0 0 0 0 0 0 0 0 0 0 0 0 0 0 0 0 0 0 0 0 0 0 0 0 0 0 0 0 0 0 0 0 0 0 0 0 0 0 0 0 0 0 0 0 0 0 0 0 0 0 0 0 0 0 0 0 0 0 0 0 0 0 0 0 0 0 0 0 0 0 0 0 0 0 0 0 0 0 0 0 0 0 0 0 0 0 0 0 0 0 0 0 0 0 0 0 0 0 0.00680346410208335 0 0.0344914990883051 0.0112986323567788 0 0.0981682424430817 0 0 0 0 0 0 0 0 0 0 0 0 0.0727288436212626 0.024029469026071 0 0 0.083372434013416 0 0 0 0.0688697357649311 0 0 0 0 0 0 0 0 0 0 0.00756185619647063 0 0.0862193984040849 0 0.0322223394978996 0 0 0 0 0 0 0 0 0 0 0 0 0 0 0 0 0 0.058526330956245 0 0 0 0 0.0427735568311587 0 0 0 0 0 0 0 0 0 0 0 0 0 0 0 0 0 0 0 0 0 0 0.0187601441651159 0.0116572166808571 0 0 0 0.0278641000569084 0.0159927098054889 0 0 0 0.00226029130813473 0 0 0 0 0 0 0 0 0 0 0 0 0 0 0 0 0 0 0 0 0 0 0 0 0 0 0 0 0 0 0.0276949948037461 0.0564869142181545 0.00644073940941703 0.0307553277347118 0.0615051462106401 0 0.015933761480957 0 0 0 0 0 0 0 0 0 0 0 0 0 0 0 0 0 0.0975828518240798 0 0 0 0 0 0 0 0
0 0 0 0 0 0 0 0 0 0 0 0 0 0 0 0 0 0 0 0 0 0 0 0 0 0 0 0 0 0 0 0 0 0 0 0 0 0 0 0 0 0 0 0 0 0 0 0 0 0 0 0 0 0 0 0 0 0 0 0 0 0 0 0 0 0 0 0 0 0 0 0 0 0 0 0 0 0 0 0 0 0 0 0 0 0 0 0 0 0 0 0 0 0 0 0 0 0 0 0 0 0 0 0 0 0 0 0 0 0 0 0 0 0 0 0 0 0 0 0 0 0 0 0 0 0 0 0 0 0 0 0 0 0 0 0 0 0 0 0 0 0 0 0 0 0 0 0 0 0 0 0 0 0 0 0 0 0 0 0 0 0 0 0 0 0 0 0 0 0 0 0 0 0 0 0.173341647193844 0 0 0 0 0 0 0 0 0 0 0 0 0 0 0 0 0 0.297621387543892 0 0 0 0 0 0 0 0 0 0 0 0 0.183521808292115 0 0 0 0 0 0 0 0 0 0 0 0 0 0 0 0 0 0 0 0 0 0 0 0 0 0 0 0 0 0 0 0 0 0 0 0 0.103372655582689 0 0 0 0 0 0 0 0 0 0 0 0 0 0 0 0 0 0 0 0 0 0 0 0 0 0 0 0 0 0 0 0 0 0 0 0 0 0 0 0 0 0 0 0 0 0.24214250138746 0 0 0 0 0 0 0 0 0 0 0 0 0 0 0 0 0 0 0 0 0 0 0 0 0 0 0 0
0 0 0 0 0 0 0 0 0 0 0 0 0 0 0 0 0 0 0 0 0 0 0 0 0 0 0 0 0 0 0 0.0202030816723851 0 0 0.0131276046025283 0 0 0 0 0 0 0 0 0 0 0 0 0 0 0 0 0 0 0 0 0 0 0 0 0 0 0 0 0 0 0 0 0 0 0 0 0 0 0 0 0 0 0 0 0 0 0 0 0 0 0 0 0.003764030215435 0 0 0 0 0 0 0 0 0 0 0 0 0 0 0 0 0 0 0 0 0 0 0 0 0 0 0 0 0 0 0 0 0 0 0 0 0 0 0 0 0 0 0 0 0 0 0 0 0 0 0 0 0 0 0 0 0 0 0 0 0 0 0 0 0 0 0 0 0 0 0.00724962531904331 0 0 0 0 0 0 0 0 0 0 0 0 0 0 0 0 0 0 0.00980448808716075 0 0 0 0 0.00478297980910832 0 0 0 0 0 0.292290497380184 0.121377152137701 0 0 0 0 0 0 0.0685556901559122 0 0 0 0 0 0 0 0 0 0 0.169726805672377 0 0 0 0 0 0.0410797095125874 0 0 0 0 0 0 0 0.0295943025973121 0 0 0 0 0 0 0 0 0 0 0 0 0.00611441018845985 0 0 0 0 0 0 0 0 0 0 0 0 0 0 0 0.00634597895470871 0 0 0 0 0 0 0.042599584520191 0 0 0 0 0 0 0 0 0 0 0 0 0 0 0 0 0 0 0 0 0 0 0 0 0 0 0 0 0 0 0 0 0 0 0 0.00431252277870422 0 0 0 0 0 0 0 0 0 0 0 0.0161591246527188 0 0 0.069373967516227 0.00952472703365536 0 0 0 0 0 0 0 0.0640137171936007
0 0 0 0 0 0 0 0 0 0 0 0 0 0 0 0 0 0 0 0 0 0 0 0 0 0 0 0 0 0 0 0 0.0163086051191409 0 0 0 0 0 0 0 0 0 0 0 0 0 0 0 0 0 0 0 0 0 0 0 0 0 0.00631897559010681 0 0 0 0 0 0 0 0 0 0 0 0 0 0 0 0 0 0 0 0 0 0 0 0 0 0 0 0 0 0 0 0 0 0 0 0 0 0 0 0 0 0 0 0 0 0 0 0 0 0 0 0 0 0 0 0 0 0 0 0 0 0 0 0 0 0 0 0 0 0 0 0 0 0 0 0 0 0 0 0 0 0.00648668388064094 0 0 0 0 0 0 0 0 0 0 0 0 0.00386012040120818 0 0 0 0 0 0 0 0 0 0 0 0 0 0 0 0 0 0 0 0 0 0 0 0 0 0 0 0 0 0 0 0 0 0 0.197984863866711 0 0 0 0 0.0624429616483069 0 0.0255886716634057 0 0 0 0 0 0 0 0 0 0 0 0 0 0 0 0 0 0.175269419011588 0.015030561863942 0.0577549803590032 0.0262191138362393 0 0 0 0 0 0 0 0.0081047366647901 0.0404898503390375 0 0 0.00406533371415698 0 0 0 0 0 0 0 0 0 0 0 0 0 0 0 0 0 0 0 0 0 0 0 0 0 0 0 0 0.0540664070019397 0 0 0 0 0 0 0 0 0 0 0 0 0 0 0 0 0 0 0 0 0 0 0 0 0 0 0 0 0 0 0 0 0 0 0 0 0 0 0 0 0 0 0 0 0.0401081579224633 0.0354244713365442 0 0.0524824577198511 0.00432381956550694 0.0199775227975904 0.0110141244667209 0.0601246609206357 0 0 0 0 0 0 0 0.0765535003104697
0 0 0 0 0 0 0 0 0 0 0 0 0 0 0 0 0 0 0 0 0 0 0 0 0 0 0 0 0 0 0 0 0 0 0 0.0396308717393573 0 0 0 0 0 0 0 0 0 0 0 0 0 0 0 0 0.0704562611019524 0 0 0 0 0 0 0 0 0 0 0 0 0 0 0 0 0 0 0 0 0 0 0 0 0 0 0 0 0 0 0.079520232057956 0.0234974307371722 0 0 0 0 0 0 0 0 0 0 0 0 0 0 0 0 0 0 0 0 0 0 0 0 0 0 0 0 0 0 0 0 0 0 0 0 0 0 0 0 0 0 0 0 0 0 0 0 0 0 0 0 0 0 0 0 0 0 0 0 0 0 0 0 0 0 0 0 0 0 0 0 0 0 0 0 0 0 0 0 0 0 0 0 0.00954280354611244 0 0.0157296958928607 0 0 0 0 0 0 0 0 0 0 0 0 0 0 0 0.0112153273906091 0 0 0 0.0412684079770218 0 0 0 0 0 0 0 0 0 0.0997712139490021 0 0 0 0 0 0 0 0 0 0 0 0 0 0 0 0 0 0 0 0 0 0 0 0 0 0 0 0 0 0 0 0 0 0 0 0.0277823200185592 0 0 0 0.0832756751567066 0.49830976043269 0 0 0 0 0 0 0 0 0 0 0 0 0 0 0 0 0 0 0 0 0 0 0 0 0 0 0 0 0 0 0 0 0 0 0 0 0 0 0 0 0 0 0 0 0 0 0 0 0 0 0 0 0 0 0 0 0 0 0 0 0 0 0 0 0 0 0 0 0 0 0 0 0 0 0
0 0 0 0 0 0 0 0 0 0 0 0 0 0 0 0 0 0 0 0 0 0 0 0 0 0 0 0 0 0 0 0 0 0 0 0 0 0 0 0 0 0 0 0 0 0 0 0 0 0 0 0 0 0 0 0 0 0 0 0 0 0 0 0 0 0 0 0 0 0 0 0 0 0 0 0 0 0 0 0 0 0 0 0 0 0 0 0 0 0 0 0 0 0 0 0 0 0 0 0 0 0 0 0 0 0 0 0 0 0 0 0 0 0 0 0 0 0 0 0 0 0 0 0 0 0 0 0 0 0 0 0 0 0 0 0 0 0 0 0 0 0 0 0 0 0 0 0 0 0 0 0 0 0 0 0 0 0 0 0 0.0596993307601057 0 0.0105146177392852 0 0 0 0 0 0 0 0 0 0 0 0 0 0 0 0 0.00892853393793989 0 0 0 0.018214402262813 0 0 0 0 0 0 0 0 0 0.0353264680828826 0 0 0 0 0 0 0 0 0 0 0 0 0.0557362530624482 0 0 0 0 0 0 0 0 0 0 0 0 0 0 0.0209811077733347 0 0 0 0 0 0 0 0 0 0 0 0 0 0 0 0 0 0 0 0 0 0.0955811304235115 0.180328126760318 0.0870147202486709 0 0 0 0 0.0369246060174396 0 0 0 0 0 0 0 0 0 0 0 0 0 0 0 0 0 0 0 0 0 0 0 0 0 0 0 0 0 0 0 0 0 0 0.00803703191046315 0.00863059878330721 0.0393314723573928 0 0.0380224215190096 0.0824620400100352 0.00847539806682759 0 0 0 0.048147800357306 0.15764393992691 0 0 0 0 0 0 0 0 0 0 0 0 0 0 0 0 0 0 0 0 0
0 0 0 0 0 0 0 0 0 0 0 0 0 0 0 0 0 0 0 0 0 0 0 0 0 0 0 0 0 0 0 0 0 0 0 0 0 0 0 0 0 0 0 0 0 0 0 0 0 0 0 0 0 0 0 0 0 0 0 0 0 0 0 0 0 0 0 0 0 0 0 0 0 0 0 0 0 0 0 0 0 0 0 0 0 0 0 0 0 0 0 0 0 0 0 0 0 0 0 0 0 0 0 0 0 0 0 0 0 0 0 0 0 0 0 0 0 0 0 0 0 0 0 0 0 0 0 0 0 0 0 0 0 0 0 0 0 0 0 0 0 0 0 0 0 0 0 0 0 0 0 0 0 0 0 0 0 0 0 0 0 0 0 0 0 0 0 0 0 0 0 0 0 0 0 0 0 0 0 0 0 0 0 0 0 0 0 0 0 0 0 0 0 0 0 0 0 0 0 0 0 0 0 0 0 0 0 0 0 0 0 0 0 0 0 0 0 0 0 0 0 0 0 0 0 0 0 0 0 0 0 1 0 0 0 0 0 0 0 0 0 0 0 0 0 0 0 0 0 0 0 0 0 0 0 0 0 0 0 0 0 0 0 0 0 0 0 0 0 0 0 0 0 0 0 0 0 0 0 0 0 0 0 0 0 0 0 0 0 0 0 0 0 0 0 0 0 0 0 0 0 0 0 0 0 0 0 0 0 0 0 0 0 0 0 0 0 0
0 0 0 0 0 0 0 0 0 0 0 0 0 0 0 0 0 0 0 0 0 0 0 0 0 0 0 0 0 0 0 0 0 0 0 0 0 0 0.478798834311779 0 0 0 0 0 0 0 0 0 0 0 0 0 0 0 0 0 0 0 0 0 0 0 0 0 0 0 0 0 0 0 0 0 0 0 0 0 0 0 0 0 0 0 0 0 0 0 0 0 0 0 0 0 0 0 0 0 0 0 0 0 0 0 0 0 0 0 0 0 0 0 0 0 0 0 0 0 0 0 0 0 0 0 0 0 0 0 0 0 0 0 0 0 0 0 0 0 0 0 0 0 0 0 0 0 0 0 0 0 0 0 0 0 0 0 0 0 0 0 0 0 0 0 0 0 0 0 0 0 0 0 0 0 0 0 0 0 0 0 0 0 0 0 0 0 0 0 0 0 0 0 0 0 0 0 0 0 0 0 0 0 0 0 0 0 0 0 0 0 0 0 0 0 0 0 0 0 0 0 0 0 0 0 0.521201165688221 0 0 0 0 0 0 0 0 0 0 0 0 0 0 0 0 0 0 0 0 0 0 0 0 0 0 0 0 0 0 0 0 0 0 0 0 0 0 0 0 0 0 0 0 0 0 0 0 0 0 0 0 0 0 0 0 0 0 0 0 0 0 0 0 0 0 0 0 0 0 0 0 0 0 0 0 0 0 0 0 0 0 0 0 0 0 0 0 0 0 0 0 0 0 0
0 0 0 0 0 0 0 0 0 0 0 0 0 0 0 0 0 0 0 0 0 0 0 0 0 0 0 0 0 0 0 0 0 0 0 0 0 0 0 0 0.0291591624821257 0 0 0 0 0 0 0.0142339376240599 0 0 0 0 0 0 0 0 0 0 0 0 0 0 0 0 0 0 0 0 0 0 0 0 0 0 0 0 0 0 0 0.0116221662490008 0 0 0 0 0 0 0 0 0 0 0 0 0 0 0 0 0 0 0 0 0 0 0 0 0 0 0 0 0 0 0 0 0 0 0 0 0 0 0 0 0 0 0 0 0 0 0 0 0 0 0 0 0 0 0 0 0 0 0 0 0 0 0 0 0 0 0 0 0 0 0 0 0 0 0 0 0 0 0 0 0 0 0 0 0 0 0 0 0 0.00643641650373422 0 0.0964240767141694 0 0 0 0 0 0 0 0 0 0 0 0 0 0 0 0.00855321123825421 0 0.00698201938360834 0 0.323650918941999 0 0 0 0 0 0.0587694857759556 0 0 0 0 0.0174923317932474 0 0.143280865815328 0 0 0 0 0 0 0 0 0 0 0 0 0 0 0 0 0 0.0293275664558957 0 0 0 0 0 0 0 0 0 0 0 0 0 0 0 0 0 0 0 0.0394129881246871 0 0 0 0 0 0 0 0 0 0 0 0 0 0 0.00330958594845961 0 0 0 0 0 0 0 0 0 0 0 0 0 0 0 0 0 0 0 0 0 0 0 0 0 0.211345266949475 0 0 0 0 0 0 0 0 0 0 0 0 0 0 0 0 0 0 0 0 0 0 0 0 0 0 0 0 0 0 0 0 0 0
0 0 0 0 0 0 0 0 0 0 0 0 0 0 0 0.00619752869020318 0 0 0 0 0 0 0 0 0 0 0 0 0 0 0 0 0 0 0 0 0 0 0.0712030078227128 0 0 0 0 0 0 0 0 0.0524845082269297 0 0 0 0 0 0 0 0 0 0 0 0 0 0 0 0 0 0 0 0 0 0 0 0 0 0 0 0 0 0 0 0 0 0 0 0 0 0 0 0 0 0 0 0 0 0 0 0 0 0 0 0 0 0 0 0 0 0 0 0 0 0 0 0 0 0 0 0 0 0 0 0 0 0 0 0 0 0 0 0 0 0 0 0 0 0 0 0 0 0 0 0 0 0 0 0 0 0 0 0 0 0 0 0 0 0 0 0 0 0 0 0 0 0 0 0 0 0 0 0 0 0.007881896952761 0 0.0272601982243751 0 0 0 0 0 0 0 0 0 0 0 0.0226213441536509 0 0 0 0.0114157225222734 0 0.0107163295080637 0 0 0 0 0 0 0 0 0 0 0 0.0281665113081985 0 0 0.0781732044501077 0 0 0 0 0 0 0 0 0 0 0 0 0 0 0 0 0 0.0219099915102667 0 0 0 0 0 0 0 0 0 0 0 0 0 0 0 0 0 0 0 0 0 0 0 0 0 0 0 0 0 0 0 0 0 0 0 0 0 0 0 0 0 0 0 0 0 0 0 0 0 0 0 0 0 0 0 0 0 0 0 0 0.661969756630457 0 0 0 0 0 0 0 0 0 0 0 0 0 0 0 0 0 0 0 0 0 0 0 0 0 0 0 0 0 0 0 0 0 0
0 0 0 0 0 0 0 0 0 0 0 0 0 0 0 0 0 0 0 0 0 0 0 0 0 0 0 0 0 0 0 0 0 0 0 0 0 0 0 0 0 0 0 0 0 0 0 0 0 0 0 0 0 0 0 0 0 0 0 0 0 0 0 0 0 0 0 0 0 0 0 0 0 0 0 0 0 0 0 0 0 0 0 0 0 0 0 0 0 0 0 0 0 0 0 0 0 0 0 0 0 0 0 0 0 0 0 0 0 0 0 0 0 0 0 0 0 0 0 0 0 0 0 0 0 0 0 0 0 0 0 0 0 0 0 0 0 0 0 0 0 0 0 0 0 0 0 0 0 0 0 0 0 0 0 0 0 0 0 0 0 0 0 0 0 0 0 0 0 0 0 0 0 0 0 0 0 0 0 0 0 0 0 0 0 0.058050834242457 0 0 0 0 0 0 0.156386808686434 0 0 0 0 0 0 0 0 0 0 0 0.492879779317959 0 0 0 0 0 0 0 0 0 0 0 0 0 0 0 0 0 0 0 0 0 0 0.138663404234109 0 0 0 0 0 0 0 0 0 0 0 0 0 0 0 0 0 0 0 0 0 0 0 0 0 0 0 0 0 0 0 0 0 0 0 0 0 0 0 0 0 0 0 0 0 0 0 0 0 0 0 0 0 0 0 0 0 0 0 0 0 0 0 0.154019173519041 0 0 0 0 0 0 0 0 0 0 0 0 0 0 0 0 0 0 0 0 0 0 0 0 0 0
0 0 0 0 0 0 0 0 0 0 0 0 0 0 0 0 0 0 0 0 0 0 0 0.0108135063345572 0 0.00401213493504754 0 0 0 0 0 0 0 0 0 0 0 0 0.0199584560475748 0 0 0 0 0 0 0 0 0.0111133731844635 0 0 0 0 0 0 0 0 0 0 0 0 0 0 0 0 0 0 0 0 0 0 0 0 0 0 0 0 0 0 0 0 0 0 0 0 0 0 0 0 0 0 0 0 0 0 0 0 0 0 0 0 0 0 0 0 0 0 0 0 0 0 0 0 0 0 0 0 0 0 0 0 0 0 0 0 0 0 0 0 0 0 0 0 0 0 0 0 0 0 0 0 0 0 0 0 0 0 0 0 0 0 0 0 0 0 0 0 0 0 0 0 0 0 0 0 0 0 0 0 0 0 0 0.184947446109457 0 0 0 0 0 0 0 0 0 0 0 0 0 0 0 0.00285054026927661 0 0.00192456013791498 0 0 0 0 0 0 0 0 0 0 0 0.111176291687881 0.0376700805756016 0.0401345331577516 0 0 0 0 0 0 0 0 0 0 0 0 0 0 0 0 0 0 0.0401873064522602 0 0 0 0 0.0137612963961163 0 0 0 0 0 0 0 0.00603335980009594 0 0 0 0 0 0 0 0 0 0 0 0 0 0 0 0 0 0 0 0 0 0 0 0 0 0 0 0 0 0 0 0 0 0 0 0 0 0 0 0 0 0 0 0 0 0 0 0.49613069395422 0 0 0 0 0 0 0 0.0149599583138455 0 0 0 0 0 0 0 0 0.00432646264393684 0 0 0 0 0 0 0 0 0 0 0 0 0 0 0 0 0
0 0 0 0 0 0 0 0 0 0 0 0 0 0 0 0 0 0 0 0 0 0 0 0 0 0 0 0 0 0 0 0 0 0 0 0 0 0 0 0 0 0 0 0 0 0 0 0 0 0 0 0 0 0 0 0 0 0 0 0 0 0 0 0 0 0 0 0 0 0 0 0 0 0 0 0 0 0 0 0 0 0 0 0 0 0 0 0 0 0 0 0 0 0 0 0 0 0 0 0 0 0 0 0 0 0 0 0 0 0 0 0 0 0 0 0 0 0 0 0 0 0 0 0 0 0 0 0 0.00950307063411393 0 0 0 0 0 0 0 0 0 0 0 0 0 0 0 0 0 0 0 0 0 0 0 0 0 0 0 0 0 0 0 0 0 0 0 0 0 0 0 0 0 0 0 0 0 0 0 0 0 0 0.0866266491961099 0 0 0 0 0.0371401779081761 0 0 0 0 0 0 0 0.238903331435608 0 0 0 0 0 0 0 0 0 0 0 0 0 0 0 0.0259228742312256 0 0 0 0 0 0 0 0 0.0224103496079057 0.38166506185242 0 0 0 0 0 0 0 0.0506295791081456 0 0.0692544605920654 0 0 0.0115286305353196 0.0583156404033461 0.00810017449556381 0 0 0 0 0 0 0 0 0 0 0 0 0 0 0 0 0 0 0 0 0 0 0 0 0 0 0 0 0 0 0 0 0 0 0 0 0 0 0 0 0 0 0 0 0 0 0 0 0 0 0 0 0 0 0 0 0 0 0 0 0 0 0 0 0 0 0 0 0 0 0 0 0 0 0 0 0 0 0 0 0 0 0 0
0 0 0 0 0 0 0 0 0 0 0 0 0 0 0 0 0 0 0 0 0 0 0 0 0 0 0 0 0 0 0 0 0 0 0 0 0 0 0 0 0 0 0 0 0 0 0 0 0 0 0 0 0 0 0 0 0 0 0 0 0 0 0 0 0 0 0 0 0 0 0 0 0 0 0 0 0 0 0 0 0 0 0 0 0 0 0 0 0 0 0 0 0 0 0 0 0 0 0 0 0 0 0 0 0 0 0 0 0 0 0 0 0 0 0 0 0 0 0 0 0 0 0 0 0 0 0 0 0 0 0 0 0 0 0 0 0 0 0 0 0 0 0 0 0 0 0 0 0 0 0 0 0 0 0 0 0 0 0.0183262878406512 0 0.0161738617461701 0.00929388356683148 0.00500753392886396 0 0 0 0.0478589699464175 0 0 0 0 0 0 0 0 0 0.0170208365254855 0.128412802982271 0.0697804572909482 0.0030027920536937 0 0 0 0.00591477877154249 0 0 0 0 0 0 0 0 0 0 0.00717433834699668 0 0 0 0.0782212076980919 0 0 0 0 0 0 0 0 0 0 0 0 0 0 0 0 0 0 0 0 0 0 0 0 0 0 0 0 0 0 0 0 0 0 0 0 0 0 0 0 0 0 0 0 0 0 0.151862206424908 0 0 0 0 0 0 0 0 0 0 0 0 0 0 0 0 0 0 0 0 0 0 0 0 0 0 0 0 0 0 0 0 0 0 0 0 0 0 0 0.0133131578581745 0 0.0353120399355226 0 0.0582865792488741 0.0666780903321274 0 0 0 0 0.0988719717743786 0.14575276017964 0 0 0.0119083035984023 0 0 0 0 0 0 0 0 0 0 0 0.00629696549669315 0 0 0.00553017445331545 0 0 0
0 0 0 0 0 0.00627526750910159 0 0 0 0.00442191666394577 0.00312792933081257 0 0.00526679385913667 0 0 0.00171361662824655 0 0 0 0 0 0 0 0 0 0 0 0 0.00240987008882203 0.00241245566042842 0 0.0545866991734246 0 0 0.0681290357642091 0 0.00689852537054978 0 0 0 0 0 0 0 0 0 0.0129847141553618 0 0 0 0 0 0 0 0 0.0445000959946948 0.00972280501853181 0 0 0 0 0 0 0 0 0 0 0 0 0.00377102226412516 0 0.00522194303274606 0 0 0 0 0 0 0 0 0.00212006286298624 0 0 0 0 0 0 0.00366136351603303 0 0.0034388405337596 0 0 0 0 0 0 0 0 0 0 0.00425186838689191 0.00350427866430493 0 0 0.00321939974128932 0 0 0 0 0 0 0 0 0 0.0165213590055922 0 0 0 0 0 0 0 0 0 0 0 0 0 0 0 0 0 0 0 0 0 0 0 0 0 0 0 0 0 0 0 0 0 0 0 0 0 0 0 0 0 0 0 0 0 0 0 0 0 0 0 0 0.198675984935052 0.00567092230352504 0.015764389112011 0 0.0408153671827669 0 0 0 0 0 0 0 0 0 0 0 0 0 0 0 0.0351756124366318 0.018644979055908 0.105343058875303 0 0 0 0 0 0.0817109387190194 0 0 0 0 0 0 0 0 0 0 0 0 0 0 0 0 0 0 0 0 0 0 0 0 0 0.0273198326027514 0 0 0 0 0 0 0 0 0 0 0 0 0 0 0 0 0 0 0 0 0 0 0 0 0 0 0 0 0.00429411367356404 0 0 0 0 0 0 0.110753324146592 0 0 0.0117893323582926 0 0 0 0.0363700932716345 0 0 0 0 0 0 0 0 0 0 0 0 0 0 0 0 0 0 0 0 0 0 0 0 0 0 0 0 0 0 0 0 0 0 0 0 0 0 0 0 0 0 0 0.0395121881019543 0 0 0 0 0 0 0 0 0
0 0 0 0 0 0 0 0 0 0 0 0 0 0 0 0 0 0 0 0.0137627706535269 0.0141063819921018 0 0 0 0 0 0 0 0 0 0 0 0 0 0 0 0 0 0 0 0 0 0 0 0 0 0 0 0 0 0 0 0 0.10353599318304 0 0 0 0 0 0 0.0166295619660107 0 0 0 0.0336448120391935 0 0 0 0 0 0 0 0 0 0 0 0 0 0 0 0 0 0 0 0 0 0 0 0 0 0 0 0 0 0 0 0 0 0 0 0 0 0 0 0 0 0 0 0 0 0 0 0 0 0 0 0 0 0 0 0 0 0 0 0 0 0 0 0.448696103643332 0.00957794077007643 0 0 0 0 0 0 0 0 0 0 0 0 0 0 0 0 0 0 0 0 0 0 0 0 0 0 0 0 0 0 0 0 0 0 0.0417583679826534 0 0 0 0 0 0 0 0 0 0 0 0 0 0 0.0731862624686234 0 0 0 0 0.0458403102256914 0 0 0 0 0 0.0409083164522342 0 0 0 0 0 0 0 0 0 0 0 0 0 0 0.0815061208125345 0 0 0 0 0 0 0 0 0 0 0 0 0.0768470578109819 0 0 0 0 0 0 0 0 0 0 0 0 0 0 0 0 0 0 0 0 0 0 0 0 0 0 0 0 0 0 0 0 0 0 0 0 0 0 0 0 0 0 0 0 0 0 0 0 0 0 0 0 0 0 0 0 0 0 0 0 0 0 0 0 0 0 0 0 0 0 0 0 0 0 0 0 0 0 0 0 0 0 0 0 0 0 0 0 0 0 0 0 0 0 0 0 0 0 0
0 0 0 0 0 0 0 0 0 0 0 0 0 0 0 0 0 0 0 0 0 0 0 0 0 0 0.0176123736789366 0 0 0 0 0 0 0 0 0 0 0 0 0 0 0 0 0 0 0 0 0 0 0 0 0 0 0.0672934919777439 0 0 0 0 0 0 0 0 0 0 0 0 0 0 0 0 0 0 0 0 0 0 0 0 0 0 0 0 0 0 0 0 0 0 0 0 0 0 0 0 0 0 0 0 0 0 0 0 0 0 0 0 0 0.0309350861103393 0.029890228576616 0 0 0 0 0 0 0 0 0 0 0 0 0 0 0 0 0 0 0 0.17903995675416 0 0 0 0 0 0 0 0 0 0 0 0 0 0 0 0 0 0 0 0 0 0 0 0 0 0 0 0 0 0 0 0 0 0 0 0 0 0 0 0 0 0 0 0.176029474127929 0 0.305395896316952 0 0 0 0 0 0 0 0 0 0 0 0 0 0 0 0 0 0 0 0 0 0 0 0 0 0 0 0 0 0 0 0 0 0 0 0 0 0 0 0 0 0 0 0 0 0 0 0 0 0 0 0 0 0 0 0 0 0 0 0 0 0 0 0 0 0 0 0 0 0 0 0 0 0 0 0 0 0 0 0 0 0 0 0 0 0 0 0 0 0 0 0 0 0.0900386292124478 0 0 0 0 0 0 0 0 0 0 0 0.103764863244875 0 0 0 0 0 0 0 0 0 0 0 0 0 0 0 0 0 0 0 0 0 0 0 0 0 0 0 0 0 0 0 0 0 0 0 0 0
0 0 0 0 0 0 0 0 0 0 0 0 0 0 0 0 0 0 0.0180425730032304 0 0 0 0 0 0 0 0 0 0.0145587271324437 0 0 0 0 0 0 0 0 0 0 0 0 0 0 0 0 0 0 0 0 0 0 0 0 0 0 0 0 0 0 0 0 0 0 0 0 0 0 0 0 0.0240898090098077 0 0 0 0 0 0 0 0 0 0 0 0 0 0 0 0 0 0 0 0 0 0 0 0 0 0 0 0 0 0 0 0 0 0 0 0 0 0 0 0 0 0 0 0 0 0 0 0 0 0 0 0 0 0 0 0 0 0 0 0 0 0 0 0 0 0 0 0 0 0 0 0 0 0 0 0 0 0 0 0 0 0 0 0 0 0 0 0 0 0 0 0 0.0113611404218243 0 0 0 0 0 0 0 0 0 0 0 0 0 0.153197163312722 0 0 0.0119855871188728 0 0 0 0 0 0 0 0 0 0 0 0 0 0 0 0 0 0 0 0 0 0 0 0 0 0 0 0 0 0 0 0 0 0 0 0.027891900294849 0 0.0294191420046203 0 0.210035084078655 0 0 0 0 0 0 0 0 0 0 0 0 0 0 0 0 0 0 0 0 0 0 0 0 0 0 0 0 0 0 0 0 0 0 0 0 0 0 0 0 0 0 0 0 0 0 0 0 0 0 0 0 0.138453032343133 0.145606141854547 0 0 0 0 0 0.0980991484076924 0 0.117260551017601 0 0 0 0 0 0 0 0 0 0 0 0 0 0 0 0 0 0 0 0 0 0 0 0 0 0 0 0 0 0 0 0 0 0 0 0
0 0 0 0 0 0 0 0 0 0 0 0 0 0 0 0 0 0 0 0 0 0 0 0 0 0 0 0 0 0 0 0 0 0 0 0 0 0 0.0489274951150855 0 0 0 0 0 0 0 0 0 0 0 0 0 0 0 0 0 0 0 0 0 0 0 0 0 0 0 0 0 0 0 0 0 0 0 0 0 0 0 0 0 0 0 0 0 0 0 0 0 0 0 0 0 0 0 0 0 0 0 0 0 0 0 0 0 0 0 0 0 0 0 0 0 0 0 0 0 0 0 0 0 0 0 0 0 0 0 0 0 0 0 0 0 0 0 0 0 0 0 0 0 0 0 0 0 0 0 0 0 0 0 0 0 0 0 0 0 0 0 0 0 0 0 0 0 0 0 0 0 0 0 0 0 0 0 0 0 0 0 0 0 0 0 0 0 0 0 0 0 0 0 0 0 0 0 0 0 0 0 0 0 0 0 0 0 0 0 0 0 0 0 0 0 0 0 0 0 0 0 0 0 0.564866627777232 0 0 0 0 0 0 0.386205877107683 0 0 0 0 0 0 0 0 0 0 0 0 0 0 0 0 0 0 0 0 0 0 0 0 0 0 0 0 0 0 0 0 0 0 0 0 0 0 0 0 0 0 0 0 0 0 0 0 0 0 0 0 0 0 0 0 0 0 0 0 0 0 0 0 0 0 0 0 0 0 0 0 0 0 0 0 0 0 0 0 0 0 0 0 0 0 0 0 0 0
0 0 0 0 0 0 0 0 0 0 0 0 0 0 0 0 0 0 0 0 0 0 0 0 0 0 0 0 0 0 0 0 0 0 0 0 0 0 0 0 0 0 0 0 0 0 0 0 0 0 0 0 0 0 0 0 0 0 0 0 0 0 0 0 0 0 0 0 0 0 0 0 0 0 0 0 0 0 0 0 0 0 0 0 0 0 0 0 0 0 0 0 0 0 0 0 0 0 0 0 0 0 0 0 0 0 0 0 0 0 0 0 0 0 0 0 0 0 0 0 0 0 0 0 0 0 0 0 0 0 0 0 0 0 0 0 0 0 0 0 0 0 0 0 0 0 0 0 0 0 0 0 0 0 0 0 0 0 0 0 0 0 0.0651113897077022 0 0 0 0 0 0 0 0 0 0 0 0 0 0.0328700769931135 0 0 0.0560083915827749 0 0 0 0.683892744716945 0 0 0 0 0 0 0 0 0 0 0 0 0 0 0 0 0 0 0 0 0 0 0 0 0 0 0 0 0 0 0 0 0 0 0 0 0 0 0 0 0 0 0 0.0934013841009964 0 0 0 0 0 0 0 0 0 0 0 0 0 0 0 0 0 0 0 0 0 0 0 0 0 0 0 0 0 0 0 0 0 0 0 0 0 0 0 0 0 0 0 0 0 0 0 0 0 0 0 0 0 0 0 0 0 0 0 0 0 0 0 0 0 0.0687160128984676 0 0 0 0 0 0 0 0 0 0 0 0 0 0 0 0 0 0 0 0 0 0 0 0
0 0 0 0 0 0 0 0 0 0 0 0 0 0 0 0 0 0 0 0 0 0 0 0 0 0 0 0 0 0 0 0 0 0 0 0 0 0 0 0 0 0 0 0 0 0 0 0 0 0 0 0 0 0 0 0 0 0 0 0 0 0 0 0 0 0 0 0 0 0 0 0 0 0 0 0 0 0 0 0 0 0 0 0 0 0 0 0 0 0 0 0 0 0 0 0 0 0 0 0 0 0 0 0 0 0 0 0 0 0 0 0 0 0 0 0 0 0 0 0 0 0 0 0 0 0 0 0 0 0 0 0 0 0 0 0 0 0 0 0 0 0 0 0 0 0 0 0 0 0 0 0 0 0 0 0 0 0 0 0 0 0 0 0 0 0 0 0 0 0 0 0 0 0 0 0 0 0 0 0 0 0 0 0 0 0 0 0 0.294810090465968 0 0 0 0 0 0 0.0323024873131086 0.369241505678766 0 0 0 0 0 0 0 0 0 0 0 0 0 0 0 0 0 0.0301555973634667 0 0 0 0 0.00952454186482279 0 0 0 0 0.0392758225242782 0 0 0 0 0 0 0 0 0 0 0 0 0 0 0 0 0 0 0 0 0 0 0 0 0 0 0 0 0 0 0 0 0 0 0 0 0 0 0 0 0 0 0 0 0 0 0 0 0 0 0 0 0 0 0 0 0 0 0 0 0 0 0 0 0 0 0 0 0 0 0 0 0 0 0 0 0 0.0322741931636373 0.0263921241704271 0 0.0545333022984011 0 0 0 0.019118531262795 0 0 0 0 0 0 0 0.0923718038943292
0 0 0 0 0 0 0 0 0 0 0 0 0 0 0 0 0 0 0 0 0 0 0 0 0 0 0 0 0 0 0 0 0 0 0 0 0 0 0 0 0 0 0 0 0 0 0 0 0 0 0 0 0 0 0 0 0 0 0 0 0 0 0 0 0 0 0 0 0 0 0 0 0 0 0 0 0 0 0 0 0 0 0 0 0 0 0 0 0 0 0 0 0 0 0 0 0 0 0 0 0 0 0 0 0 0 0 0 0 0 0 0 0 0 0 0 0 0 0 0 0 0 0 0 0 0 0 0 0 0 0 0 0 0 0 0 0 0 0 0 0 0 0 0 0 0 0 0 0 0 0 0 0 0 0 0 0 0 0 0 0 0 0 0 0 0 0 0 0 0 0 0 0 0 0 0 0 0 0 0 0 0 0 0 0 0 0 0 0 0 0 0 0 0 0 0 0.276931363845959 0 0 0 0 0 0 0 0 0 0 0 0 0 0 0 0 0.26373058546718 0 0.189389250142645 0 0 0 0 0 0 0 0 0 0.159714487560963 0 0 0 0 0 0 0 0 0 0 0 0 0 0 0 0 0 0 0 0 0 0 0 0 0 0 0 0 0 0 0 0 0 0 0 0 0 0 0 0 0 0 0 0 0 0 0 0 0 0 0 0 0 0 0 0 0 0 0 0 0 0 0 0 0 0 0 0 0 0 0 0 0 0 0 0 0.110234312983253 0 0 0 0 0 0 0 0 0 0 0 0 0 0 0
0 0 0 0 0 0 0 0 0 0 0 0 0 0 0 0 0 0 0 0 0 0 0 0 0 0 0 0 0.0163233789535849 0 0 0 0 0 0 0 0 0 0 0 0 0 0 0 0 0 0 0 0 0 0 0 0 0 0 0 0 0 0 0 0 0 0 0 0 0 0 0 0 0.0759825581696534 0 0 0 0 0 0 0 0 0 0 0 0 0 0 0 0 0 0 0 0 0 0 0 0 0 0 0 0 0 0 0 0 0 0 0 0 0 0 0 0 0 0 0 0 0 0 0 0 0 0 0 0 0 0 0 0 0 0 0 0 0 0 0 0 0 0 0 0 0 0 0 0 0 0 0 0 0 0 0 0 0 0 0 0 0 0 0 0 0 0 0 0 0 0 0 0 0 0 0 0 0 0 0 0 0 0 0.05381884303513 0 0 0 0 0 0 0 0 0 0 0 0 0 0 0 0 0 0 0 0.242353477877118 0 0 0 0 0 0 0 0 0 0 0 0 0 0.0504251593767279 0 0 0 0.0431338487726106 0 0 0 0 0 0 0 0 0 0.0972325825105159 0.318964635227346 0 0 0 0 0 0 0 0 0 0 0 0 0 0 0 0 0 0 0 0 0 0 0 0 0 0 0 0 0 0 0 0 0 0 0 0 0 0 0 0 0 0 0 0 0 0 0.0284060221647841 0 0 0 0 0 0 0 0 0 0 0 0 0 0 0 0 0 0 0 0 0 0 0 0 0 0 0 0 0 0.0733594939125289 0 0 0 0 0 0 0 0 0 0 0 0 0 0 0
0 0 0 0 0 0 0 0 0 0 0 0 0 0 0 0 0 0 0 0 0 0 0 0 0 0 0 0 0 0 0 0 0 0 0 0 0 0 0 0 0 0 0 0 0 0 0 0 0 0 0 0 0 0 0 0 0 0 0 0 0 0 0 0 0 0 0 0 0 0 0 0 0 0 0 0 0 0 0 0 0 0 0 0 0 0 0 0 0 0 0 0 0 0 0 0 0 0 0 0 0 0 0 0 0 0 0 0 0 0 0 0 0 0 0 0 0 0 0 0 0 0 0 0 0 0 0 0 0 0 0 0 0 0 0 0 0 0 0 0 0 0 0 0 0 0 0 0 0 0 0 0 0 0 0 0 0 0 0 0 0.0482833141177886 0 0 0 0 0 0 0 0 0 0 0 0 0 0.0154385969496055 0 0 0 0 0.0450919815693171 0 0 0 0 0 0 0 0 0 0 0 0 0 0.0805096563490011 0 0 0.0498007838078502 0 0 0 0 0 0 0 0 0 0 0 0 0 0 0 0 0 0 0 0 0.0109806319112279 0.0205618524623406 0 0 0.0440301606036156 0 0 0 0 0 0 0.0174991510462295 0 0 0 0 0.0303255071853644 0 0 0 0 0 0 0 0 0 0 0 0 0 0 0 0.0200480289066588 0.210215231008117 0 0 0 0.00883965332385892 0 0 0 0 0 0 0 0 0 0 0 0 0 0 0 0 0 0 0 0 0 0 0 0 0 0 0 0 0 0 0 0.091765235699453 0 0 0.0102477894645792 0 0.0438313099025102 0 0 0 0 0 0 0 0 0 0 0 0 0 0 0 0 0.227634361618696 0.0248967540737866 0 0 0 0 0 0 0 0
0 0 0 0 0 0 0 0 0 0 0 0 0 0 0 0 0 0 0 0 0 0 0 0 0 0 0 0 0 0 0 0 0 0 0 0 0 0 0 0 0 0 0 0 0 0 0 0 0 0 0 0 0 0 0 0 0 0 0 0 0 0 0 0 0 0 0 0 0 0 0 0 0 0 0 0 0 0 0 0 0 0 0 0 0 0 0 0 0 0 0 0 0 0 0 0 0 0 0 0 0 0 0 0 0 0 0 0 0 0 0 0 0 0 0 0 0 0 0 0 0 0 0 0 0 0 0 0 0 0 0 0 0 0 0 0 0 0 0 0 0 0 0 0 0 0 0 0 0 0 0 0 0 0 0 0 0 0 0 0 0 0 0 0 0.0218351665156438 0 0 0 0 0 0 0 0 0 0 0 0 0 0 0 0 0 0 0.00954934680805164 0 0 0 0 0 0 0 0 0 0 0 0 0 0 0 0 0 0 0 0 0 0.0247786773211556 0 0 0 0 0.0285955205614125 0 0 0 0 0 0.0130427091408682 0 0.548156856297783 0.00978305788846404 0 0 0 0 0 0 0 0 0 0 0 0 0 0.0338239317228196 0 0 0 0 0 0 0 0 0 0 0 0 0 0 0 0 0 0 0 0 0 0 0 0 0 0 0 0 0 0 0 0 0 0 0 0 0 0 0 0.0183227102104739 0 0 0 0 0 0.181140580902661 0 0.110971442630667 0 0 0 0 0 0 0 0 0 0 0 0 0 0 0 0 0 0 0 0 0 0 0 0 0 0 0 0 0 0 0 0 0 0 0 0
0 0 0 0 0 0 0 0 0 0 0 0 0 0 0 0 0 0 0 0 0 0 0 0 0 0 0 0 0 0 0 0 0 0 0 0 0 0 0 0 0 0 0 0 0 0 0 0 0 0 0 0 0 0 0 0 0 0 0 0 0 0 0 0 0 0 0 0 0 0 0 0 0 0 0 0 0 0 0 0 0 0 0 0 0 0 0 0 0 0 0 0 0 0 0 0 0 0 0 0 0 0 0 0 0 0 0 0 0 0 0 0 0 0 0 0 0 0 0 0 0 0 0 0 0 0 0 0 0 0 0 0 0 0 0 0 0 0 0 0 0 0 0 0 0 0 0 0 0 0 0 0 0 0 0 0 0 0 0 0 0 0 0.0182838915474844 0 0.120170749973623 0 0 0 0 0 0 0 0 0 0 0 0 0 0 0.220947150205012 0 0 0 0.00437882448286966 0.00625391848297527 0 0 0 0 0 0.0521841141297793 0 0.0505461369603821 0 0 0 0 0 0 0 0 0 0 0 0 0.143049790454335 0 0 0.00916062264741594 0 0 0 0 0 0 0 0.00827900311848354 0.185814748672601 0 0 0 0 0.0066092882038314 0 0 0 0 0 0.0135147578783264 0 0 0 0.0364630737606991 0.0830920722775548 0 0 0 0 0 0 0 0 0 0 0 0 0 0 0 0 0 0 0 0 0 0 0 0 0 0 0 0 0 0 0 0 0 0 0 0 0 0 0 0 0 0 0 0 0 0 0 0 0 0 0 0 0 0 0 0 0 0.0294013038760299 0 0 0 0 0 0 0 0 0 0 0 0 0 0 0 0.00602084564275515 0 0.00582970768584229 0 0 0 0 0 0 0 0
0 0 0 0 0 0 0 0 0 0 0 0 0 0 0 0 0 0 0 0 0 0 0 0 0 0 0 0 0 0 0 0 0 0 0 0 0 0 0 0 0 0 0 0 0 0 0 0 0 0 0 0 0 0 0 0 0 0 0 0 0 0 0 0 0 0 0 0 0 0 0 0 0 0 0 0 0 0 0 0 0 0 0 0 0 0 0 0 0 0 0 0 0 0 0 0 0 0 0 0 0 0 0 0 0 0 0 0 0 0 0 0 0 0 0 0 0 0 0 0 0 0 0 0 0 0 0 0 0 0 0 0 0 0 0 0 0 0 0 0 0 0 0 0 0 0 0 0 0 0 0 0 0 0 0 0 0 0 0 0 0 0 0.0793754730089279 0 0 0 0 0 0 0 0 0 0 0 0 0.022680176106435 0.102109080184296 0 0 0.111183469475773 0 0 0 0.0260871599556912 0 0 0 0 0 0 0 0 0 0 0 0 0 0 0 0 0 0 0 0 0 0 0 0 0 0 0.286730823604142 0 0 0.0143256028340302 0 0 0 0.0137400766715852 0 0 0 0 0 0 0 0 0 0 0 0 0 0 0 0 0 0 0 0 0 0 0 0 0 0 0 0 0 0 0 0 0 0 0 0 0 0 0 0 0 0 0 0 0 0 0 0 0 0 0 0 0 0 0 0.0591978685672997 0 0 0 0 0 0.0562841486649317 0 0.107713299389853 0 0 0 0 0 0 0 0 0 0.0464839327038175 0 0 0 0 0 0 0 0 0 0 0.0740888888332178 0 0 0 0 0 0 0 0 0 0 0 0 0 0 0
0 0 0 0 0 0 0 0 0 0 0 0 0 0 0 0 0 0 0 0 0 0 0 0 0 0 0 0 0 0 0 0 0 0 0 0 0 0 0 0 0 0 0 0 0 0 0 0 0 0 0 0 0 0 0 0 0 0 0 0 0 0 0 0 0 0 0 0 0 0 0 0 0 0 0 0 0 0 0 0 0 0 0 0 0 0 0 0 0 0 0 0 0 0 0 0 0 0 0 0 0 0 0 0 0 0 0 0 0 0 0 0 0 0 0 0 0 0 0 0 0 0 0 0 0 0 0 0 0 0 0 0 0 0 0 0 0 0 0 0 0 0 0 0 0 0 0 0 0 0 0 0 0 0 0 0 0 0 0 0 0 0 0 0 0 0 0 0 0 0 0 0 0 0 0 0 0 0 0 0 0 0 0 0.17331978455128 0 0 0.0323094527101981 0 0 0 0 0 0 0 0 0 0 0 0 0 0 0 0 0 0 0 0 0 0 0 0 0.265523990275916 0 0 0 0 0 0 0 0 0 0 0 0 0 0 0 0.256520995666364 0.100401481924154 0 0.0838056038773319 0 0 0.051303604460558 0 0 0 0 0 0 0 0 0 0 0 0 0 0 0 0 0 0 0 0 0 0 0 0 0 0 0 0 0 0 0 0 0 0 0 0 0 0 0 0 0 0 0 0 0 0 0 0 0 0 0 0 0 0 0 0 0 0.0368150865341967 0 0 0 0 0 0 0 0 0 0 0 0 0 0 0 0 0 0 0 0 0 0 0 0 0 0
0 0 0 0 0 0 0 0 0 0 0 0 0 0 0 0 0 0 0 0 0 0 0 0 0 0 0 0 0 0 0 0 0 0 0 0 0 0 0 0 0 0 0 0 0 0 0 0 0 0 0 0 0 0 0 0 0.00991237711677298 0 0 0 0 0 0 0 0 0 0 0 0 0 0 0 0 0 0 0 0 0 0 0 0 0 0 0 0 0 0 0 0 0 0 0 0 0 0 0 0 0 0 0 0 0 0 0 0 0 0 0 0 0 0 0 0 0 0 0 0 0 0 0 0 0 0 0 0 0 0 0 0 0 0 0 0 0 0 0 0 0 0 0 0 0 0 0 0 0 0 0 0 0 0 0 0 0 0 0 0 0 0 0 0 0 0 0 0 0 0 0 0 0 0 0 0 0 0 0 0 0 0 0.0261861347793072 0 0 0 0.00523797854331148 0 0 0 0 0.00953776542590385 0.028113509433229 0 0 0 0.0635696576906996 0 0.0226677464850528 0 0 0.0284419764157217 0 0 0 0 0 0 0 0 0.0434658831960849 0 0 0 0 0 0 0 0 0.0475694470206276 0 0 0 0 0 0 0 0 0 0 0 0 0 0 0 0 0 0 0 0 0 0 0 0 0 0 0 0 0.00747885103584529 0 0 0 0.0261076369452112 0.219210601269508 0 0 0 0.00408339826134241 0 0 0 0 0 0 0 0 0 0 0 0 0 0 0 0 0 0 0 0 0 0 0 0 0 0 0 0 0 0 0 0.039451992030373 0 0 0 0 0.00981270129489949 0 0 0 0 0 0 0 0 0 0 0 0 0 0 0 0.0116468097643634 0.386320699792456 0 0 0 0 0 0 0 0 0.0111848334992896
0 0 0 0 0 0 0 0 0 0 0 0 0 0 0 0 0 0 0 0 0 0 0.00482429716737462 0 0 0 0 0 0 0 0 0 0 0 0 0 0 0 0 0 0 0 0 0 0.0373995778244183 0 0 0.0203306465157774 0 0.00616718357888792 0 0 0 0 0 0 0 0 0 0 0 0 0 0.00509400407125468 0 0 0 0 0 0 0 0 0 0 0.0526444634991703 0 0 0.0105848214036515 0.00431490609299084 0 0 0 0 0 0 0 0 0 0 0 0 0 0 0 0 0 0 0 0 0 0 0 0 0 0 0 0 0 0 0 0 0 0 0 0 0 0 0 0 0 0 0 0 0 0 0 0 0 0 0 0 0 0 0 0 0 0 0 0 0 0 0 0 0 0 0 0 0 0 0 0 0 0 0 0 0 0 0 0 0 0 0 0 0 0 0 0 0 0 0.00424946765043707 0.146028378579194 0.266137251140796 0 0 0 0 0 0 0 0.0409131651177044 0 0 0 0 0.0606225681529654 0 0 0.0029752944616875 0 0 0.152333887178412 0 0 0 0 0 0 0 0 0 0.00932248680529569 0.0221266564375012 0.0102658903657032 0 0.0390755119722697 0 0 0 0 0 0 0 0 0 0 0 0 0 0.0103459039229653 0 0 0 0 0 0 0 0 0.00724718019392841 0 0 0 0 0 0 0 0 0 0 0 0 0 0 0 0 0 0 0 0 0 0 0 0 0 0 0 0 0 0 0 0 0 0 0 0 0 0 0 0 0 0 0 0 0 0 0 0 0 0 0 0 0 0 0 0.0728831148766152 0 0 0 0 0 0 0 0.0117994701538809 0 0 0 0 0 0 0 0 0.00231387283711832 0 0 0 0 0 0 0 0 0 0 0 0 0 0 0 0 0
0 0 0 0 0 0 0 0 0 0 0 0 0 0 0 0 0 0 0 0 0 0 0 0 0 0 0 0 0 0 0 0 0 0 0 0 0 0 0 0 0 0 0 0 0 0 0 0 0 0 0 0.223807837499569 0 0 0 0 0 0 0 0 0 0 0 0 0 0 0 0 0 0 0 0 0 0 0 0 0 0 0 0 0 0 0 0 0 0 0 0 0 0 0 0 0 0 0 0 0 0 0 0 0 0 0 0 0 0 0 0 0 0 0 0 0 0 0 0 0 0 0 0 0 0 0 0 0 0 0 0 0 0 0 0 0 0 0 0 0 0 0 0 0 0 0 0 0 0 0 0 0 0 0 0 0 0 0 0 0 0 0 0 0 0 0.102900898453717 0 0 0 0 0 0 0 0 0 0 0 0 0 0.0266758647245126 0 0 0.0716299172494174 0 0 0 0.232791424474548 0 0 0 0 0 0 0 0 0 0 0 0 0 0 0 0 0 0 0 0 0 0 0 0 0 0 0 0 0 0 0 0 0 0 0 0 0 0 0 0 0 0 0 0 0 0.233829933484014 0 0 0 0 0 0 0 0 0.0491454481707252 0 0.0592186759434968 0 0 0 0 0 0 0 0 0 0 0 0 0 0 0 0 0 0 0 0 0 0 0 0 0 0 0 0 0 0 0 0 0 0 0 0 0 0 0 0 0 0 0 0 0 0 0 0 0 0 0 0 0 0 0 0 0 0 0 0 0 0 0 0 0 0 0 0 0 0 0 0 0 0 0 0 0
0 0 0 0 0 0 0 0 0 0 0 0 0 0 0 0 0 0 0 0 0 0 0 0 0 0 0 0 0 0 0 0 0 0 0 0 0 0 0 0 0 0 0 0 0 0 0 0 0 0 0 0 0 0 0 0 0 0 0 0 0 0 0 0 0 0 0 0 0 0 0 0 0 0 0 0 0 0 0 0 0 0 0 0 0 0 0 0 0 0 0 0 0 0 0 0 0 0 0 0 0 0 0 0 0 0 0 0 0 0 0 0 0 0 0 0 0 0 0 0 0 0 0 0 0 0 0 0 0 0 0 0 0 0 0 0 0 0 0 0 0 0 0 0 0 0 0 0 0 0 0 0 0 0 0 0 0 0 0 0 0 0 0 0 0 0 0 0 0 0 0 0 0 0 0 0 0 0 0 0 0 0 0 0 0 0 0 0 0 0 0 0 0 0 0 0 0.0966456161647764 0 0 0 0 0 0 0 0 0 0 0 0 0 0 0 0 0.222312648919471 0 0.276309142865642 0 0 0 0 0 0 0 0 0 0.147915772825239 0 0 0.0256935456968855 0 0 0 0 0 0 0 0 0 0 0 0 0 0 0 0 0 0 0 0 0 0 0 0 0 0 0 0 0 0 0 0 0 0 0 0 0 0 0 0 0 0 0 0 0 0 0 0 0 0 0 0 0 0 0 0 0 0 0 0 0 0 0 0 0 0 0 0 0 0 0 0 0 0.231123273527986 0 0 0 0 0 0 0 0 0 0 0 0 0 0 0
0 0 0 0 0 0 0 0 0 0 0 0 0 0 0 0 0 0 0 0 0 0 0 0 0 0 0 0 0 0 0 0 0 0 0 0 0 0 0 0 0 0 0 0 0 0 0 0 0 0 0 0 0 0 0 0 0 0 0 0 0 0 0 0 0 0 0 0 0 0 0 0 0 0 0 0 0 0 0 0 0 0 0 0 0 0 0 0 0 0 0 0 0 0 0 0 0 0 0 0 0 0 0 0 0 0 0 0 0 0 0 0 0 0 0 0 0 0 0 0 0 0 0 0 0 0 0 0 0 0 0 0 0 0 0 0 0 0 0 0 0 0 0 0 0 0 0 0 0 0 0 0 0 0 0 0 0 0 0 0 0 0 0 0 0 0 0 0 0 0 0 0 0 0 0 0 0 0 0 0 0 0 0 0 0 0 0 0 0 0 0 0 0 0 0 0 0.248951074539929 0 0 0 0 0 0 0 0 0 0 0 0 0 0 0 0 0 0.0532985282592997 0.467358936784392 0 0 0 0 0 0 0 0 0.0762674225782567 0 0 0 0 0 0 0 0 0 0 0 0 0 0 0 0 0 0 0 0 0 0 0 0 0 0 0 0 0 0 0 0 0 0 0 0 0 0 0 0 0 0 0 0 0 0 0 0 0 0 0 0 0 0 0 0 0 0 0 0 0 0 0 0 0 0 0 0 0 0 0 0 0 0 0 0 0 0.154124037838123 0 0 0 0 0 0 0 0 0 0 0 0 0 0 0
0 0 0 0 0 0 0 0 0 0 0 0 0 0 0 0 0 0 0 0 0 0 0 0 0 0 0 0 0 0 0 0 0 0 0 0 0 0 0.0403380353911428 0 0 0 0.0690009158224693 0 0 0 0 0.0603678548187283 0 0 0 0 0 0 0 0 0 0 0 0 0 0.0600080476463467 0 0.118381051098244 0 0 0 0 0 0 0 0 0 0 0 0 0 0 0 0 0 0 0 0 0 0 0 0 0 0 0 0 0 0 0 0 0 0 0 0 0 0 0 0 0 0 0 0 0 0 0 0 0 0 0 0 0 0 0 0 0 0 0 0 0 0 0 0 0 0 0 0 0 0 0.0310944735416914 0 0 0 0 0 0 0 0 0 0 0 0 0 0 0 0 0 0 0 0 0 0 0 0 0 0 0 0 0 0 0 0 0 0 0 0 0 0 0 0 0 0 0 0 0 0 0 0 0 0 0.0573633026875443 0.0430491839053875 0 0 0 0 0 0.187738480062967 0 0 0 0 0 0 0 0 0 0 0 0 0.149657290242216 0 0 0 0 0 0 0 0 0 0 0 0 0 0 0 0 0 0 0 0 0 0 0.118889351058603 0 0 0.0641120137246603 0 0 0 0 0 0 0 0 0 0 0 0 0 0 0 0 0 0 0 0 0 0 0 0 0 0 0 0 0 0 0 0 0 0 0 0 0 0 0 0 0 0 0 0 0 0 0 0 0 0 0 0 0 0 0 0 0 0 0 0 0 0 0 0 0 0 0 0 0 0 0 0 0 0 0 0 0 0 0 0 0 0 0 0 0 0
0 0 0 0 0 0 0 0 0 0 0 0 0 0 0 0 0 0 0 0 0.0274820507173616 0 0 0.0309667954690428 0 0 0 0 0 0 0 0 0 0 0 0 0 0 0.033781266812419 0 0 0 0 0 0 0 0 0 0 0 0 0 0 0 0 0 0 0 0 0.0120381276045697 0 0.0186681783516745 0 0.0528757979834468 0 0 0 0 0 0 0 0 0.0173688874731575 0 0 0 0 0 0.0112666691927405 0 0 0 0 0 0 0 0 0 0 0 0 0 0 0 0 0 0 0 0 0 0 0 0 0 0 0 0 0 0 0 0 0 0 0 0 0 0 0 0 0 0 0 0 0 0 0 0 0 0 0 0 0 0 0 0.0148491790989128 0 0 0 0 0 0 0 0 0 0 0 0 0 0 0 0 0 0 0 0 0 0 0 0 0 0 0 0 0 0 0 0 0 0 0 0 0.070040391761676 0 0 0 0 0 0 0 0 0 0 0 0 0 0 0 0 0 0 0.0172703960072777 0 0.0146626201900891 0 0 0 0 0 0 0 0 0 0 0.0311134485072935 0.0379200085019575 0 0 0 0 0 0 0.105545250415424 0.0584677354940576 0 0 0 0 0 0 0 0.149136822095717 0 0.0205381990492666 0 0 0 0 0 0.0590222510491517 0.111891424528825 0 0 0 0 0 0 0 0 0 0 0 0 0 0 0 0 0 0 0 0 0 0 0 0 0 0 0 0 0 0 0 0 0 0 0 0 0 0 0 0 0 0 0 0 0 0 0 0 0 0 0 0 0 0 0 0 0 0 0 0 0 0.105094499695939 0 0 0 0 0 0 0 0 0 0 0 0 0 0 0 0 0 0 0 0 0 0 0 0 0 0
0 0 0 0 0 0 0 0 0 0 0 0 0 0 0 0 0 0 0 0 0.00914511171932219 0 0 0 0 0 0 0 0 0 0 0 0 0 0 0 0 0 0 0 0 0 0 0 0 0 0 0 0 0 0 0 0 0 0 0 0 0 0 0 0 0 0 0.00791103093854525 0 0 0 0 0 0 0 0 0 0 0 0 0 0.0231099665684908 0.030087088074297 0 0 0 0 0 0 0 0 0 0 0 0 0 0 0 0 0 0 0 0 0 0 0 0 0 0 0 0 0 0 0 0 0 0 0 0 0 0 0 0 0 0 0 0 0 0 0 0 0 0 0 0 0 0 0 0 0 0 0 0 0 0 0 0 0 0 0 0 0 0 0 0 0 0 0 0 0 0 0 0 0 0 0 0 0 0.0206517572632957 0 0 0 0 0 0 0 0 0 0 0 0 0 0 0 0 0 0 0.0437796471094482 0 0 0 0 0 0 0.0184606997376923 0 0.100447055871147 0 0 0 0.0154772721830203 0 0 0 0 0 0 0 0 0.129216154764385 0 0 0 0 0 0 0 0 0 0 0.035074947477064 0 0.0672779130947871 0 0.0655027122318102 0 0 0 0.00820311894012606 0 0.0750444291277394 0.066232776506452 0 0 0 0 0.0753998322825669 0.156625025250365 0 0 0 0 0 0 0 0 0 0 0 0 0 0 0 0 0 0 0 0 0 0 0 0 0 0 0 0 0 0 0 0 0 0 0 0 0 0 0 0 0 0 0 0 0 0 0 0 0 0 0 0 0 0 0 0 0 0.0523534608594463 0 0 0 0 0 0 0 0 0 0 0 0 0 0 0 0 0 0 0 0 0 0 0 0 0 0
0 0 0 0 0 0 0 0 0 0 0 0 0 0 0 0 0 0 0 0 0 0 0 0 0 0 0 0 0 0 0 0 0 0 0 0 0 0 0 0 0 0 0 0 0 0 0 0 0 0 0 0.35064827892239 0 0 0 0 0 0 0 0 0 0 0 0 0 0 0 0 0 0 0 0 0.0636330882457226 0 0 0 0 0 0 0.0347775503336615 0 0 0 0 0 0 0 0 0 0 0 0 0 0 0 0 0 0 0 0 0 0 0 0 0 0 0 0 0 0 0 0 0 0 0 0 0 0 0 0 0 0 0 0 0 0 0 0 0 0 0 0 0 0 0 0 0 0 0 0 0 0 0 0 0 0 0 0 0 0 0 0 0 0 0 0 0 0.00752726333619898 0 0 0 0 0.018056403804975 0 0 0.0173526389899075 0 0 0 0 0 0 0 0 0 0 0.027939734151076 0 0 0 0 0 0 0.0286260448015715 0 0 0 0 0.0165709814052772 0 0 0 0 0 0 0 0 0 0 0 0 0 0 0 0 0 0 0 0 0 0 0 0 0 0 0 0 0 0 0 0 0 0 0.130512443296234 0 0 0 0.0823754635760313 0 0 0 0 0 0 0 0 0 0 0 0 0 0 0 0 0 0 0 0 0 0 0 0 0 0 0 0 0 0.0136069950875701 0 0 0 0 0 0 0 0 0 0 0 0 0 0 0 0 0 0 0 0 0 0 0 0 0 0 0 0 0 0 0 0 0 0 0 0 0 0 0 0.00600211143144061 0 0.0490717705238621 0 0 0 0 0 0 0.0274347731070267 0 0 0 0 0.0164161665051552 0 0 0.056512531223113 0.0328564745078879 0 0.0200792867508986
0 0 0 0 0 0 0 0 0 0 0 0 0 0 0 0 0 0 0 0 0 0 0 0 0 0 0 0 0 0 0 0 0 0 0 0 0 0 0.0757541805897464 0 0 0 0 0 0 0 0 0.0987150197720719 0 0 0 0 0 0 0 0 0 0 0 0 0 0 0 0 0 0 0 0 0 0 0 0 0.142288256937233 0 0 0 0 0 0 0.0621291242718812 0 0 0 0 0 0 0 0 0 0 0 0 0 0 0 0 0 0 0 0 0 0 0 0 0 0 0 0 0 0 0 0 0 0 0 0 0 0 0 0 0 0 0 0 0 0 0 0 0 0 0 0 0 0 0 0 0 0 0 0 0 0 0 0 0 0 0 0 0 0 0 0 0 0 0 0 0 0 0 0 0 0 0 0 0 0 0 0 0 0 0 0 0 0 0 0 0 0 0 0 0 0 0 0.220494932270983 0 0 0 0 0 0 0 0 0 0 0 0 0 0 0 0 0 0 0 0 0 0 0 0 0 0 0 0 0 0 0 0 0 0 0 0 0.278558732479989 0 0 0 0 0 0 0 0 0 0 0.122059753678095 0 0 0 0 0 0 0 0 0 0 0 0 0 0 0 0 0 0 0 0 0 0 0 0 0 0 0 0 0 0 0 0 0 0 0 0 0 0 0 0 0 0 0 0 0 0 0 0 0 0 0 0 0 0 0 0 0 0 0 0 0 0 0 0 0 0 0 0 0 0 0 0 0 0 0 0 0 0 0 0 0 0 0 0 0 0
0 0 0 0 0 0 0 0 0 0 0 0 0 0 0 0 0 0 0 0 0 0 0 0.0694462146316161 0 0 0 0 0 0 0 0 0 0 0 0 0 0 0.0564308233544594 0 0 0 0 0 0 0 0 0.0748769889226583 0 0 0 0 0 0 0 0 0 0 0 0 0 0 0 0.0311857804839866 0 0 0 0 0 0 0 0 0.147332361918365 0 0 0 0 0 0 0 0 0 0 0 0 0 0 0 0 0 0 0 0 0 0 0 0 0 0 0 0 0 0 0 0 0 0 0 0 0 0 0 0 0 0 0 0 0 0 0 0 0 0 0 0 0 0 0 0 0 0 0 0 0 0 0 0 0 0 0 0 0 0 0 0 0 0 0 0 0 0 0 0 0 0 0 0 0 0 0 0 0 0 0 0 0 0 0 0 0 0 0 0 0 0 0 0 0 0 0 0 0 0 0.0889409377135245 0 0 0 0 0 0 0 0 0.0880617054412425 0 0 0 0 0 0 0.136294274145055 0 0 0 0 0 0.0769514530388228 0 0 0 0 0 0 0 0 0 0 0 0 0 0 0 0 0 0 0 0 0.144772129014228 0 0 0 0.0857073313360428 0 0 0 0 0 0 0 0 0 0 0 0 0 0 0 0 0 0 0 0 0 0 0 0 0 0 0 0 0 0 0 0 0 0 0 0 0 0 0 0 0 0 0 0 0 0 0 0 0 0 0 0 0 0 0 0 0 0 0 0 0 0 0 0 0 0 0 0 0 0 0 0 0 0 0 0 0 0 0 0 0 0 0 0 0 0 0
0 0 0 0 0 0 0 0 0 0 0 0 0 0 0 0 0 0 0 0 0 0 0 0 0 0 0 0 0 0 0 0 0 0 0 0 0 0 0 0 0 0 0 0 0.0154664944331018 0 0 0 0 0 0 0 0 0 0 0 0 0 0 0 0.0298557898687102 0 0 0 0 0 0 0 0 0 0 0 0 0 0 0 0 0 0 0 0 0 0 0 0 0 0 0 0 0 0 0 0 0 0 0 0 0 0 0 0 0 0 0 0 0 0 0 0 0 0 0 0 0 0 0 0 0 0 0 0 0 0 0 0 0 0 0 0 0 0 0 0 0 0 0 0 0 0 0 0 0 0 0 0 0 0 0 0 0 0 0 0 0 0 0 0 0 0 0 0 0 0 0 0.107832604149215 0 0 0 0 0 0 0 0 0 0 0 0 0 0 0.115231324561602 0 0 0 0 0 0 0 0 0 0 0 0 0 0 0 0 0 0 0 0 0 0 0 0 0 0.196505384597732 0 0 0 0 0 0 0 0 0 0 0 0 0.327821823648525 0 0 0 0 0 0 0 0 0 0.136172911694627 0 0 0 0 0.0711136670464884 0 0 0 0 0 0 0 0 0 0 0 0 0 0 0 0 0 0 0 0 0 0 0 0 0 0 0 0 0 0 0 0 0 0 0 0 0 0 0 0 0 0 0 0 0 0 0 0 0 0 0 0 0 0 0 0 0 0 0 0 0 0 0 0 0 0 0 0 0 0 0 0 0 0 0 0 0 0 0 0 0 0 0 0
0 0 0 0 0 0 0 0 0 0 0 0 0 0 0 0 0 0 0 0 0 0 0 0 0 0 0 0 0 0 0 0 0 0 0 0 0 0 0 0 0 0 0 0 0.00759294636438178 0 0 0 0 0 0 0 0 0 0 0 0 0 0 0 0 0 0 0 0 0 0 0 0 0 0 0 0 0 0 0 0 0 0 0 0 0 0 0 0 0 0 0 0 0 0 0 0 0 0 0 0 0 0 0 0 0 0 0 0 0 0 0 0 0 0 0 0 0 0 0 0 0 0 0 0 0 0 0 0 0 0 0 0 0 0 0 0 0 0 0 0 0 0 0 0 0 0 0 0 0 0 0 0 0 0 0 0 0 0 0 0 0 0 0 0 0 0 0 0.124767849856264 0 0 0 0 0 0 0 0 0 0 0 0 0 0 0.12867085098137 0 0 0 0.0268775251341487 0 0 0 0 0 0 0 0 0 0 0 0 0 0 0 0 0 0 0 0 0 0.0136302196566408 0 0 0 0 0 0 0 0 0 0 0.0548185495834212 0.0514757971290239 0.373046740920209 0 0.0301860617764685 0 0 0 0 0 0 0 0.141253940508499 0 0 0 0.0355117560062587 0 0 0 0 0 0 0 0 0 0 0 0 0 0 0 0 0 0 0 0 0 0 0 0 0 0 0 0 0 0 0 0 0 0 0 0 0 0 0 0 0 0 0 0 0 0 0 0 0 0 0 0 0 0 0 0 0 0 0.0121677620833144 0 0 0 0 0 0 0 0 0 0 0 0 0 0 0 0 0 0 0 0 0 0 0 0 0 0
0 0 0 0 0 0 0 0 0 0 0 0 0 0 0 0 0 0 0 0 0 0 0 0 0 0 0 0 0 0 0 0 0 0 0 0 0 0 0 0 0 0 0 0 0 0 0 0 0 0 0 0 0 0 0 0 0 0 0 0 0 0 0 0 0 0 0 0 0 0 0 0 0 0 0 0 0 0 0 0 0 0 0 0 0 0 0 0 0 0 0 0 0 0 0 0 0 0 0 0 0 0 0 0 0 0 0 0 0 0 0 0 0 0 0 0 0 0 0 0 0 0 0 0 0 0 0 0 0 0 0 0 0 0 0 0 0 0 0 0 0 0 0 0 0 0.00403333698561123 0 0 0 0 0 0 0 0 0 0 0 0.0127333900915873 0 0 0 0.00573272773822319 0.00556909906121634 0 0 0.0133634573391098 0 0 0 0 0 0 0 0 0 0 0.0336950312217844 0 0.0278529274844319 0 0 0 0 0.0079732873021491 0 0 0 0 0.0151885717178893 0.00317625720755468 0 0 0 0 0 0.00804045302961669 0 0 0 0 0 0 0 0 0 0 0 0 0 0 0 0 0 0 0 0 0 0 0 0 0 0 0 0 0 0 0 0 0 0 0 0 0 0 0 0.00903882846959502 0 0 0 0 0 0.014385228972789 0 0 0 0.0446912518827681 0.00420810180511135 0.0236074455287031 0.0771240007641966 0.0268892055082043 0 0.00998401932832512 0.169002591825806 0 0.102081991380973 0 0 0.00570829548722322 0.0247455746186731 0 0 0.0179140497356578 0 0 0 0 0.0172390643419597 0 0 0 0 0 0 0 0.0120127458677996 0 0 0 0 0 0 0 0 0 0 0 0 0 0 0 0 0.0105118401872245 0 0 0.0724314327262701 0 0 0.00687236575449908 0 0.0154396884215242 0 0 0 0 0 0 0 0 0.0422620997053729 0 0.0616564864354662 0.0455201583133503 0 0 0.0336825634580698 0 0 0.0156324303012643
0 0 0 0 0 0 0 0 0 0 0 0 0 0 0 0 0 0 0 0 0 0 0 0 0 0 0 0 0 0 0 0 0 0 0 0 0 0 0 0 0 0 0 0 0 0 0 0 0 0 0 0 0 0 0 0 0 0 0 0 0 0 0 0 0 0 0 0 0 0 0 0 0 0 0 0 0 0 0 0 0 0 0 0 0 0 0 0 0 0 0 0 0 0 0 0 0 0 0 0 0 0 0 0 0 0 0 0 0 0 0 0 0 0 0 0 0 0 0 0 0 0 0 0 0 0 0 0 0 0 0 0 0 0 0 0 0 0 0 0 0 0 0 0 0 0 0 0 0 0 0 0 0 0 0 0 0 0 0 0 0 0 0 0 0 0 0 0 0 0 0 0 0 0 0 0 0 0 0 0 0 0 0 0 0 0 0 0 0 0 0 0 0 0 0 0 0 0 0 0 0 0 0 0 0.00678518166824638 0 0 0 0 0 0 0 0 0 0 0 0 0 0 0 0 0 0 0 0 0 0 0 0 0 0 0 0 0 0.00355242268177694 0 0.135213631213097 0 0 0 0 0 0 0 0 0 0.203100950805508 0.0358968193341098 0 0.00799933700183901 0 0.0127612649600096 0.0459652077332629 0 0.00244578919181733 0.180855387625428 0.163585664725882 0.018936095407241 0 0.00939904807991089 0 0 0 0 0 0 0 0 0 0 0 0 0 0 0 0 0 0 0 0 0 0 0 0.00367527086870585 0 0 0 0 0 0 0 0 0 0 0 0 0 0 0.0334996264535424 0.00663221010236706 0.126148398173162 0 0 0 0 0 0 0 0.0035476939740935 0 0 0 0 0 0 0 0 0
0 0 0 0 0 0 0 0 0 0 0 0 0 0 0 0 0 0 0 0 0 0 0 0 0 0 0 0 0 0 0 0 0 0 0 0 0 0 0 0 0 0 0 0 0 0 0 0 0 0 0 0 0 0 0 0 0 0 0 0 0 0 0 0 0 0 0 0 0 0 0 0 0 0 0 0 0 0 0 0 0 0 0 0 0 0 0 0 0 0 0 0 0 0 0 0 0 0 0 0 0 0 0 0 0 0 0 0 0 0 0 0 0 0 0 0 0 0 0 0 0 0 0 0 0 0 0 0 0 0 0 0 0 0 0 0 0 0 0 0 0 0 0 0 0 0 0 0 0 0 0 0 0 0 0 0 0 0 0 0 0 0 0 0 0 0 0 0 0 0 0 0 0 0 0 0 0 0 0 0 0 0 0 0 0 0 0 0.00857927404589792 0.0022590435621812 0.00443133339605755 0 0 0 0 0 0 0 0 0 0 0 0 0 0 0 0 0 0 0 0 0 0 0 0 0 0 0 0 0 0 0 0 0 0 0 0 0 0 0 0 0 0 0 0 0 0.103923177299785 0 0 0 0 0 0 0 0 0 0 0.217490083267821 0.0238770393887328 0 0 0 0.00870369126745666 0.0100941387959223 0.0131008963806125 0.00206230631031346 0.104693008010739 0.0593926616710841 0.0908177871033213 0.0130335913080465 0.022010305342349 0 0 0 0 0 0 0 0 0 0 0 0 0 0 0 0 0 0 0 0 0 0 0 0 0 0 0 0 0 0 0 0 0 0 0 0 0 0.00225973284430615 0.104936150319711 0.0254369638353401 0.144360187686932 0 0 0.00948430221586119 0.00370394408743328 0 0 0 0 0 0.00559887848642839 0.00239191513976207 0 0 0 0 0 0.0173595882339047
0 0 0 0 0 0 0 0 0 0 0 0 0 0 0 0 0 0 0 0 0 0 0 0 0 0 0 0 0 0 0 0 0 0 0 0.021630680731988 0 0 0 0 0 0 0 0 0 0 0 0 0 0 0 0 0 0 0 0 0 0 0 0 0 0 0 0 0 0 0 0 0 0 0 0 0 0 0 0 0 0 0 0 0 0 0.119474420384637 0.0566747804104042 0.439076757798234 0 0 0 0 0 0 0 0 0 0 0 0 0 0 0 0 0 0 0 0 0 0 0 0 0 0 0 0 0 0 0 0 0 0 0 0 0 0 0 0 0 0 0 0 0 0 0 0 0 0 0 0 0 0 0 0 0 0 0 0 0 0 0 0 0 0 0 0 0 0 0 0 0 0 0 0 0 0 0 0 0 0 0 0 0.0275372368052235 0 0.0477513025288442 0 0 0 0 0 0 0 0 0 0 0 0 0 0 0 0.0154688597883352 0 0 0 0.0473489939132796 0 0 0 0 0 0.0413268239243093 0 0 0 0 0 0 0 0 0 0 0 0 0 0 0 0 0 0 0 0 0 0 0 0 0 0 0 0 0 0 0 0 0 0 0 0 0 0 0 0 0 0 0 0.154818000316049 0.0288921433986965 0 0 0 0 0 0 0 0 0 0 0 0 0 0 0 0 0 0 0 0 0 0 0 0 0 0 0 0 0 0 0 0 0 0 0 0 0 0 0 0 0 0 0 0 0 0 0 0 0 0 0 0 0 0 0 0 0 0 0 0 0 0 0 0 0 0 0 0 0 0 0 0 0 0 0
0 0 0 0 0 0 0 0 0 0 0 0 0 0 0 0 0 0 0 0 0 0 0 0 0 0 0 0 0 0 0 0 0 0 0 0 0 0 0 0 0 0 0 0 0 0 0 0 0 0 0 0.0396183387613701 0 0 0 0 0 0 0 0 0 0 0 0 0 0 0 0 0 0 0 0 0 0 0 0 0 0 0 0 0 0 0 0 0 0 0 0 0 0 0 0 0 0 0 0 0 0 0 0 0 0 0 0 0 0 0 0 0 0 0 0 0 0 0 0 0 0 0 0 0 0 0 0 0 0 0 0 0 0 0 0 0 0 0 0 0 0 0 0 0 0 0 0 0 0 0 0 0 0 0 0 0 0 0 0 0 0 0 0 0 0 0 0 0 0 0 0 0 0 0 0 0 0 0 0 0 0 0 0 0 0 0 0 0 0 0 0 0 0 0 0 0 0 0 0 0 0 0 0 0 0 0 0 0 0 0 0 0 0 0 0 0 0 0 0 0 0 0 0 0 0 0 0.136342538925404 0 0 0 0 0 0 0 0 0 0 0 0 0 0 0 0 0 0 0 0 0 0 0 0 0 0 0 0 0 0 0 0 0 0.0102785532303555 0 0 0 0 0 0 0 0 0 0 0 0 0 0 0 0 0 0 0 0 0 0 0 0 0 0 0.122001957908132 0 0 0 0 0 0 0 0.494390529106901 0.0564439336116413 0 0 0 0 0 0.0927580622153139 0 0 0 0 0 0 0 0 0 0 0 0 0 0 0.0481660862408814 0 0 0
0 0 0 0 0 0 0 0 0 0 0 0 0 0 0 0 0 0 0 0 0 0 0 0 0 0 0 0 0 0 0 0 0 0 0 0 0 0 0 0 0 0 0 0 0 0 0 0 0 0 0 0 0 0 0 0 0 0 0 0 0 0 0 0 0 0 0 0 0 0 0 0 0 0 0 0 0 0 0 0 0 0 0 0 0 0 0 0 0 0 0 0 0 0 0 0 0 0 0 0 0 0 0 0 0 0 0 0 0 0 0 0 0 0 0 0 0 0 0 0 0 0 0 0 0 0 0 0 0 0 0 0 0 0 0 0 0 0 0 0 0 0 0 0 0 0 0 0 0 0 0 0 0 0 0 0 0 0 0 0 0 0 0 0 0 0 0 0 0 0 0 0 0 0 0 0 0 0 0 0 0 0 0 0 0 0 0 0 0 0 0 0 0 0 0 0 0 0 0 0 0 0 0 0 0 0 0 0 0 0 0 0 0 0 0 0 0 0 0 0 0 0 0 0 0 0 0 0 0 0 0 0 0 0 0 0 0 0 0 0 0 0.296718609712891 0.134019071772686 0 0 0 0 0 0 0 0 0 0 0 0 0 0 0 0 0 0 0 0 0 0 0 0 0 0 0 0 0 0 0 0 0 0 0 0 0 0 0 0 0 0.198038098930003 0 0 0 0 0 0 0 0 0 0.133446808837641 0 0 0 0 0.14340257279962 0 0 0 0 0 0 0 0 0 0 0 0.0333764516035615 0 0 0.0609983863435974 0 0 0
0 0 0 0 0 0 0 0 0 0 0 0 0 0 0 0 0 0 0 0 0 0 0 0 0 0 0 0 0 0 0 0 0 0 0 0 0 0 0 0 0 0 0 0 0 0 0 0 0 0 0 0 0 0 0 0 0 0 0 0 0 0 0 0 0 0 0 0 0 0 0 0 0 0 0 0 0 0 0 0 0 0 0 0 0 0 0 0 0 0 0 0 0 0 0 0 0 0 0 0 0 0 0 0 0 0 0 0 0 0 0 0 0 0 0 0 0 0 0 0 0 0 0 0 0 0 0 0 0 0 0 0 0 0 0 0 0 0 0 0 0 0 0 0 0 0 0 0 0 0 0 0 0 0 0 0 0 0 0 0 0 0 0 0 0 0 0 0 0 0 0 0 0 0 0 0 0 0 0 0 0 0 0 0 0 0 0 0 0 0 0 0 0 0 0 0 0 0 0 0 0 0 0 0 0 0 0 0 0 0 0 0 0 0 0 0 0 0 0 0 0 0 0 0.281980101412567 0 0 0 0 0 0 0 0 0 0 0 0 0 0 0 0 0 0.170358102762115 0.508278391054642 0 0 0 0 0 0 0 0 0 0 0 0 0 0 0 0 0 0 0 0 0 0 0 0 0 0 0 0 0 0 0 0 0 0 0 0 0 0 0 0 0 0 0 0 0 0 0 0 0 0 0 0 0 0 0 0 0.039383404770675 0 0 0 0 0 0 0 0 0 0 0 0 0 0 0 0 0 0
0 0 0 0 0 0 0 0 0 0 0 0 0 0 0 0 0 0 0 0 0 0 0 0 0 0 0 0 0 0 0 0 0 0 0 0.0141756558832472 0 0 0 0 0 0 0 0 0 0 0 0 0 0 0 0 0 0 0 0 0 0 0 0 0 0 0 0 0 0 0 0 0 0 0 0 0 0 0 0 0 0 0 0 0 0.0207759431998964 0.113685953123072 0.0246994789550083 0.107654953157424 0 0 0 0 0 0 0 0 0 0 0 0 0 0 0 0 0 0 0 0 0 0 0 0 0 0 0 0 0 0 0 0 0 0 0 0 0 0 0 0 0 0 0 0 0 0 0 0 0 0 0 0 0 0 0 0 0 0 0 0 0 0 0 0 0 0 0 0 0 0 0 0 0 0 0 0 0 0 0 0 0 0 0 0 0 0 0 0 0 0 0 0 0 0 0 0 0 0 0 0 0 0 0 0 0 0 0 0 0 0 0 0 0.050294381529148 0 0 0 0 0 0 0 0 0 0 0 0 0 0 0 0 0 0 0 0 0 0 0 0 0 0 0 0 0 0 0 0 0 0 0 0 0.0066428998092757 0 0 0.0628578095666559 0 0.0340573436889843 0.0130069473443999 0 0.300108565623809 0 0.0200115259056563 0 0 0 0 0.0328897175012992 0 0 0.0404699077626434 0 0.00613491817477652 0 0 0 0 0 0 0 0 0 0 0 0 0 0 0 0 0 0 0 0 0 0 0 0 0 0 0 0 0 0 0 0 0 0 0 0 0 0 0 0.107288921477054 0 0 0 0 0.0109505074465588 0 0 0 0 0 0 0 0 0 0 0 0.014513580348966 0 0 0.0197809895021259 0 0 0
0 0 0 0 0 0 0 0 0 0 0 0 0 0 0 0 0 0 0 0 0 0 0 0 0 0 0 0 0 0 0 0 0 0 0 0 0 0 0 0 0 0 0 0 0 0 0 0 0 0 0 0 0.00775153524216847 0 0 0 0 0 0 0 0 0 0 0 0 0 0 0 0 0 0 0 0 0 0 0 0 0 0 0 0 0.0137404791235678 0.00963596921817804 0.0427187972751949 0.0203566570070393 0 0 0 0 0 0 0 0 0 0 0 0 0 0 0 0 0 0 0 0 0 0 0 0 0 0 0 0 0 0 0 0 0 0 0 0 0 0 0 0 0 0 0 0 0 0 0 0 0 0 0 0 0 0 0 0 0 0 0 0 0 0 0 0 0 0 0 0 0 0 0 0 0 0 0 0 0 0 0 0 0 0 0 0 0 0 0 0 0 0 0 0 0 0 0 0 0 0 0 0 0 0 0 0 0 0 0 0 0 0 0 0 0.385362957999095 0 0 0 0.0517443935459016 0 0 0 0 0 0 0 0 0 0 0 0 0 0 0 0 0 0 0 0 0 0 0 0 0 0 0 0 0 0 0 0 0 0 0 0.0150205838653578 0 0.019697080316757 0.0496916591193637 0.384279887287376 0 0 0 0 0 0 0 0 0 0 0 0 0 0 0 0 0 0 0 0 0 0 0 0 0 0 0 0 0 0 0 0 0 0 0 0 0 0 0 0 0 0 0 0 0 0 0 0 0 0 0 0 0 0 0 0 0 0 0 0 0 0 0 0 0 0 0 0 0 0 0 0 0 0 0 0
0 0 0 0 0 0 0 0 0 0 0 0 0 0 0 0 0 0 0 0 0 0 0 0 0 0 0 0 0 0 0 0 0 0 0 0 0 0 0 0 0 0 0 0 0 0 0 0 0 0 0 0 0 0 0 0 0 0 0 0 0 0 0 0 0 0 0 0 0 0 0 0 0 0 0 0 0 0 0 0 0 0 0 0 0 0 0 0 0 0 0 0 0 0 0 0 0 0 0 0 0 0 0 0 0 0 0 0 0 0 0 0 0 0 0 0 0 0 0 0 0 0 0 0 0 0 0 0 0 0 0 0 0 0 0 0 0 0 0 0 0 0 0 0 0 0 0 0 0 0 0 0 0 0 0 0 0 0 0 0 0 0 0 0 0 0 0 0 0 0 0 0 0 0 0 0 0 0 0 0 0 0 0 0 0 0 0 0 0 0 0 0 0 0 0.00737785154819972 0 0 0 0.244900106905304 0 0 0 0 0 0 0 0 0 0 0 0 0 0 0 0 0 0 0 0 0 0 0 0 0 0 0 0 0 0 0 0 0 0 0 0 0 0 0 0 0 0 0 0 0 0.140803650034504 0.136190184100945 0 0 0 0.076495397106468 0.238627086512594 0 0 0 0.0104981132394923 0 0 0 0 0 0 0 0 0 0 0 0 0 0 0 0 0 0 0 0 0 0 0 0 0 0 0 0 0 0 0 0 0 0 0 0 0 0 0 0 0 0.145107610552493 0 0 0 0 0 0 0 0 0 0 0 0 0 0 0 0 0 0 0 0 0
0 0 0 0 0 0 0 0 0 0 0 0 0 0 0 0 0 0 0 0 0 0 0 0 0 0 0 0 0 0 0 0 0 0 0 0 0 0 0 0 0 0 0 0 0 0 0 0 0 0 0 0 0 0 0 0 0 0 0 0 0 0 0 0 0 0 0 0 0 0 0 0 0 0 0 0 0 0 0 0 0 0 0 0 0 0 0 0 0 0 0 0 0 0 0 0 0 0 0 0 0 0 0 0 0 0 0 0 0 0 0 0 0 0 0 0 0 0 0 0 0 0 0 0 0 0 0 0 0 0 0 0 0 0 0 0 0 0 0 0 0 0 0 0 0 0 0 0 0 0 0 0 0 0 0 0 0 0 0 0 0 0 0 0 0 0 0 0 0 0 0 0 0 0 0 0.00920647524024752 0 0 0 0.00430359107862013 0 0 0.0318818697123712 0.0231667190662925 0 0 0 0 0 0 0 0 0 0.0354463010627279 0 0 0 0 0.310781437848103 0 0 0 0 0 0 0 0 0 0 0 0 0 0 0 0 0 0 0 0 0 0 0 0 0 0 0 0 0 0 0 0 0 0 0 0 0 0 0 0 0 0 0.032090302645319 0 0.0947084439632958 0 0.101457070823435 0 0 0 0.0271643217887743 0.127699010641214 0 0.0331474908763509 0 0.00643925459063995 0 0 0 0 0 0 0 0 0 0 0 0 0 0 0 0 0 0 0 0 0 0 0 0 0 0 0 0 0 0 0 0 0 0 0 0 0.0108157339456374 0 0.0164443922962443 0.135247584420728 0 0 0 0 0 0 0 0 0 0 0 0 0 0 0 0 0 0 0 0 0 0 0
0 0 0 0 0 0 0 0 0 0 0 0 0 0 0 0 0 0 0 0 0 0 0 0 0 0 0 0 0 0 0 0 0 0 0 0 0 0 0 0 0 0 0 0 0 0 0 0 0 0 0 0 0 0 0 0 0 0 0 0 0 0 0 0 0 0 0 0 0 0 0 0 0 0 0 0 0 0 0 0 0 0 0 0 0 0 0 0 0 0 0 0 0 0 0 0 0 0 0 0 0 0 0 0 0 0 0 0 0 0 0 0 0 0 0 0 0 0 0 0 0 0 0 0 0 0 0 0 0 0 0 0 0 0 0 0 0 0 0 0 0 0 0 0 0 0 0 0 0 0 0 0 0 0 0 0 0 0 0 0 0 0 0.00745403734545298 0 0 0 0.0112114916701915 0 0 0 0 0 0 0 0 0.00727089228689138 0.00648260700308036 0.0153886874860668 0.0989390166643018 0.00660935609642327 0 0 0 0.00990375480052293 0 0 0 0 0 0.00169881511581669 0 0 0 0.0133579285968867 0 0 0 0 0.0909481410896905 0 0 0 0 0 0 0 0.113100378020991 0 0 0 0 0 0 0 0 0 0 0 0 0 0 0.00576639813126853 0 0 0 0 0 0 0 0 0 0 0 0 0.020070886230876 0 0 0 0 0 0 0 0 0.0555558879570555 0.0615306946125264 0 0 0 0.0613178997673145 0.141325252298532 0.0262838407401273 0 0.0265491942012264 0 0.00498830896560205 0 0 0 0 0 0 0 0 0 0 0 0 0 0 0 0 0 0 0 0 0 0 0 0 0 0 0 0 0 0 0 0 0 0 0.0191341487360673 0.0059645574646413 0 0 0 0 0.0142960097991997 0.0194453637645161 0 0 0.0489885285245787 0 0 0 0 0 0 0.00543603989575651 0 0.00500616911704925 0 0 0.0466037414549523 0 0 0.0493719721623947 0 0 0
0 0 0 0 0 0 0 0 0 0 0 0 0 0 0 0 0 0 0 0 0 0 0 0 0 0 0 0 0 0 0 0 0 0 0 0 0 0 0 0 0 0 0 0 0 0 0 0 0 0 0 0 0 0 0 0 0 0 0 0 0 0 0 0 0 0 0 0 0 0 0 0 0 0 0 0 0 0 0 0 0 0 0 0 0 0 0 0 0 0 0 0 0 0 0 0 0 0 0 0 0 0 0 0 0 0 0 0 0 0 0 0 0 0 0 0 0 0 0 0 0 0 0 0 0 0 0 0 0 0 0 0 0 0 0 0 0 0 0 0 0 0 0 0 0 0 0 0 0 0 0 0 0 0 0 0 0 0 0 0 0 0 0 0 0 0 0 0 0 0 0 0 0 0 0 0 0 0 0 0 0 0 0 0 0 0 0 0.00466664666908075 0.00203395104014223 0.00197400855172272 0 0 0 0 0 0 0 0 0 0 0 0 0 0 0 0 0 0 0 0 0 0 0 0 0 0 0 0 0 0 0 0 0 0 0 0 0 0 0 0 0 0 0 0 0.000438576434762376 0.0538590292989562 0.0750402176062563 0 0 0 0 0 0 0 0 0 0 0.0449111403989689 0 0 0 0.00650166851154732 0.017143793385844 0.018298553300403 0.00835369137387711 0.142753923656809 0.0657919909812532 0.0706617430229183 0.0247767799054732 0.112426732677587 0 0 0 0 0 0 0 0 0 0 0 0 0 0 0 0 0 0 0 0 0 0 0 0 0 0 0 0 0 0 0 0 0 0 0 0 0 0.00195284497853377 0.103103768612095 0.0202329172375253 0.1125372346623 0 0 0.00834599859868907 0.00352771659692637 0 0 0 0.0078638470337116 0 0.00541373899734556 0.00512686428395196 0.0643893107070079 0 0.00133966353699068 0 0 0.0165336479393215
0 0 0 0 0 0 0 0 0 0 0 0 0 0 0 0 0 0 0 0 0 0 0 0 0 0 0 0 0 0 0 0 0 0 0 0 0 0 0 0 0 0 0 0 0 0 0 0 0 0 0 0 0 0 0 0 0 0 0 0 0 0 0 0 0 0 0 0 0 0 0 0 0 0 0 0 0 0 0 0 0 0 0 0 0 0 0 0 0 0 0 0 0 0 0 0 0 0 0 0 0 0 0 0 0 0 0 0 0 0 0 0 0 0 0 0 0 0 0 0 0 0 0 0 0 0 0 0 0 0 0 0 0 0 0 0 0 0 0 0 0 0 0 0 0 0 0 0 0 0 0 0 0 0 0 0 0 0 0 0 0 0 0 0 0 0 0 0 0 0 0 0 0 0 0 0 0.00713540708105689 0 0 0 0 0 0 0 0 0 0 0.0018670334219069 0 0 0 0 0 0 0 0 0 0 0 0 0 0 0 0 0 0 0 0 0 0 0 0 0 0 0 0 0 0 0 0 0 0 0 0 0 0 0 0 0 0 0 0 0 0 0.00690511018012516 0.02671561008101 0.0231205234712855 0 0 0 0 0 0 0 0 0 0.12604239434478 0 0 0.0516494361977348 0 0.106396411986493 0.183890473855699 0.072236492923821 0.0335811443165815 0.147457873514768 0.0175811444076499 0.00849394672648143 0.00985490659356755 0.0215212117819799 0.00711505809264962 0.00752951300783821 0 0 0 0 0 0.00395247231992284 0 0 0 0 0 0 0.00961468297319124 0 0 0 0 0 0 0 0 0 0 0 0 0 0 0 0 0 0 0 0.00741524135723153 0 0 0.00290196472574899 0.0230614085449958 0.00258547123052321 0.0376614841006832 0 0 0 0.00657352131262505 0 0 0 0.0354379165738747 0 0 0.00345620262401435 0.0082459422517606 0 0 0 0 0
0 0 0 0 0 0 0 0 0 0 0 0 0 0 0 0 0 0 0 0 0 0 0 0 0 0 0 0 0 0 0 0 0 0 0 0 0 0 0 0 0 0 0 0 0 0 0 0 0 0 0 0 0 0 0 0 0 0 0 0 0 0 0 0 0 0 0 0 0 0 0 0 0 0 0 0 0 0 0 0 0 0 0 0 0 0 0 0 0 0 0 0 0 0 0 0 0 0 0 0 0 0 0 0 0 0 0 0 0 0 0 0 0 0 0 0 0 0 0 0 0 0 0 0 0 0 0 0 0 0 0 0 0 0 0 0 0 0 0 0 0 0 0 0 0 0 0 0 0 0 0 0 0 0 0 0 0 0 0 0 0 0 0.00351246018678171 0 0 0 0 0 0 0 0 0 0 0 0 0 0.00320118569048116 0 0 0.00325939416813964 0 0 0 0.00422446665721567 0 0 0 0 0 0 0 0 0 0 0 0 0 0 0 0 0 0 0 0 0 0 0 0 0 0 0 0 0 0 0 0 0 0 0 0 0 0 0 0 0 0 0 0 0 0 0 0 0 0 0.034631246244206 0 0 0 0 0 0 0 0 0 0 0.0613086583487745 0 0 0 0.199123762815201 0 0.0435229672667346 0.256663692022936 0 0.0809865599193004 0 0 0.00247813499213937 0 0 0 0 0 0 0 0 0 0 0 0 0 0 0 0 0 0 0 0 0 0 0 0 0 0 0 0 0 0 0 0 0 0 0 0 0 0 0 0 0.00445457009413038 0.0373095202305081 0 0 0 0 0 0 0 0 0.0774224208924763 0 0.00846045449837179 0.0912433269931645 0 0 0.0881971789794386 0 0 0
0 0 0 0 0 0 0 0 0 0 0 0 0 0 0 0 0 0 0 0 0 0 0 0 0 0 0 0 0 0 0 0 0 0 0 0 0 0 0 0 0 0 0 0 0 0 0 0 0 0 0 0 0 0 0 0 0 0 0 0 0 0 0 0 0 0 0 0 0 0 0 0 0 0 0 0 0 0 0 0 0 0 0 0 0 0 0 0 0 0.00116242297740897 0 0 0 0 0 0 0 0 0 0 0 0 0 0 0 0 0 0 0 0 0 0 0 0 0 0 0 0 0 0 0 0 0 0 0 0 0 0 0 0 0 0 0 0 0 0 0 0 0 0 0 0 0 0 0 0 0 0 0 0 0 0 0 0 0 0 0 0.00198411125967249 0 0 0 0 0.0102484749203822 0 0 0 0 0 0 0 0 0 0 0 0 0.00413023183227896 0.00468185810016599 0 0 0.00741077362869474 0 0 0 0.00681678259081339 0 0 0 0 0 0 0 0 0 0.0142054686467351 0 0 0 0 0 0 0 0 0 0 0 0 0 0 0 0 0 0 0 0 0 0 0.00742994417627204 0 0 0 0 0.00895578383132503 0 0 0 0 0 0 0 0 0 0 0 0 0.00537264686112373 0.00406679077129586 0 0 0 0 0 0.0142308075443467 0 0.0138830819195255 0.00732950526373877 0.062876168022094 0 0.0352820892391801 0.0886043095576109 0 0.0773551774728536 0.0761803960470248 0.248355467090722 0.0213608381081602 0.0860431100311975 0 0 0 0 0 0 0 0 0 0 0 0 0 0 0 0 0 0 0 0 0 0 0 0 0 0 0 0 0 0 0 0 0 0 0.00755441516458625 0 0 0 0 0.0316358535636249 0 0 0 0 0.0136920770297327 0.00289082653448928 0 0 0 0 0 0.00355824591417174 0 0.0854544696733417 0 0 0.0144010384080921 0.0073284665016549 0 0.0234070149107764 0.00211135240690765 0 0
0 0 0 0 0.00776160365192306 0 0 0 0 0.00405965051046923 0 0 0 0 0 0 0 0 0 0 0 0 0 0 0 0 0 0 0 0 0 0 0 0 0 0 0 0 0 0 0 0 0 0 0 0 0 0 0 0 0 0 0 0 0 0.00729536729188176 0.0105290993487142 0 0 0 0 0 0 0 0 0 0 0 0 0 0 0.00203494378033511 0 0 0 0 0 0 0 0 0 0 0 0 0 0 0 0.00206767655744514 0 0 0 0 0 0 0 0 0 0 0 0 0 0 0 0 0.0030362864286074 0 0 0 0 0 0 0 0 0 0 0 0 0 0 0 0 0 0 0 0 0 0 0 0 0 0 0 0 0 0 0 0 0 0 0 0 0 0 0 0 0 0 0 0 0 0 0 0 0 0 0 0 0 0 0 0 0 0.0167402153429356 0 0 0 0 0 0 0 0 0 0 0 0 0 0.0102004850590444 0 0 0.0172388009464699 0 0 0 0.0133671398196847 0 0 0 0 0.00507007980488522 0.00872962170298769 0 0 0 0.0105323756873102 0 0.00215391540280089 0 0 0.0221807897466594 0 0 0 0 0 0 0 0 0.00302742776214431 0 0 0 0 0 0 0 0 0.100640269329092 0 0 0 0 0.0971384861485753 0 0 0 0 0 0 0 0 0 0 0 0 0 0 0 0 0 0 0 0 0 0.0559453585646293 0.0445099459799186 0.0151059785431422 0 0 0 0.0999270638863078 0 0 0.00606815965019647 0 0.037218032789455 0 0 0 0 0 0.00233280109760953 0 0 0 0 0 0 0 0 0 0 0 0 0 0 0 0 0 0 0 0 0 0 0 0 0 0 0 0 0 0 0.00649029898955464 0 0 0 0 0 0 0 0 0 0 0 0 0 0 0 0 0.369525007114268 0 0 0 0.0190731190629526 0 0 0 0 0
0 0 0 0 0 0 0 0 0 0 0 0 0 0 0 0 0 0 0 0 0 0 0 0 0 0 0 0 0 0 0 0 0 0 0 0 0 0 0 0 0 0 0 0 0 0 0 0 0 0 0 0 0 0 0 0 0 0 0 0 0 0 0 0 0 0 0 0 0 0 0 0 0 0 0 0 0 0 0 0 0 0 0 0 0 0 0 0 0 0 0 0 0 0 0 0 0 0 0 0 0 0 0 0 0 0 0 0 0 0 0 0 0 0 0 0 0 0 0 0 0 0 0 0 0 0 0 0 0 0 0 0 0 0 0 0 0 0 0 0 0 0 0 0 0 0 0 0 0 0 0 0 0 0 0 0 0 0 0 0 0 0 0 0 0 0 0 0 0 0 0 0 0 0 0 0 0 0 0 0 0 0 0 0 0 0 0 0.00144780285581279 0 0 0 0 0 0 0 0 0 0 0 0 0 0 0 0 0 0 0 0 0 0 0 0 0 0 0 0 0 0 0 0 0 0 0 0 0 0 0 0 0 0 0 0 0 0 0.00289043922605244 0.0094002556695162 0.00834175590200909 0 0 0 0 0 0 0 0 0 0.0180602682929947 0.105308589365544 0.0280606906348866 0.110380238993543 0 0 0.309781704980015 0.115180313847516 0.0543363864935997 0.0136592468459814 0.0431528391453513 0.0125480702950024 0.0244672777486357 0.0174204560488571 0.00218785557259295 0 0 0 0 0 0 0 0 0 0 0 0 0 0 0 0 0 0 0 0 0 0 0 0 0 0 0 0 0 0 0 0 0 0.00994505313927018 0 0 0 0.0155002385658353 0.00405009138976936 0.0145974447126221 0 0 0 0 0 0 0 0.0349400547239944 0 0.0197199514440139 0.0055986398496777 0.0137032517546786 0 0.00532108250222771 0 0 0
0 0 0 0 0 0 0 0 0 0 0 0 0 0 0 0 0 0 0 0 0 0 0 0 0 0 0 0 0 0 0 0 0 0 0 0 0 0 0 0 0 0 0 0 0 0 0 0 0 0 0 0 0 0 0 0 0 0 0 0 0 0 0 0 0 0 0 0 0 0 0 0 0 0 0 0 0 0 0 0 0 0 0 0 0 0 0 0 0 0 0 0 0 0 0 0 0 0 0 0 0 0 0 0 0 0 0 0 0 0 0 0 0 0 0 0 0 0 0 0 0 0 0 0 0 0 0 0 0 0 0 0 0 0 0 0 0 0 0 0 0 0 0 0 0 0.00352461427209183 0 0 0 0 0.00081430076246015 0 0 0 0 0 0 0 0 0 0 0 0 0 0 0 0 0 0 0 0 0 0 0 0 0 0 0 0 0.000511878918018377 0 0 0 0.000751795235303445 0 0 0 0 0 0 0 0 0 0 0 0 0 0 0 0 0 0 0 0 0 0 0 0 0 0 0 0 0 0 0 0 0 0 0 0 0 0 0 0 0 0 0 0 0 0 0 0 0 0 0.0160415812907027 0.0111012159021788 0.00317189391580955 0 0 0 0 0.00831850156616603 0 0 0.00424883572797839 0.00561126948751194 0.0156135508006245 0.0596748624837267 0.0542549888320105 0.11798239573784 0.00223155062804688 0.101566654580543 0 0.0723459976097036 0.108175940127053 0.00873294795888231 0.0223962620329916 0.00305554811446148 0.0172734208777357 0.0210745464190183 0 0 0 0 0 0 0 0 0 0 0 0 0 0 0 0 0 0 0 0 0 0 0 0 0 0 0 0 0 0 0 0 0 0 0.0207984188012829 0 0 0 0.0141958930539844 0.0130668894213326 0.0144951330039876 0 0 0 0 0 0 0 0.105104465679191 0 0.0287345157233963 0.0634444894167547 0.0235951049979229 0 0.0565236749358053 0.00156686168548448 0 0
0 0 0 0 0 0 0 0 0 0 0 0 0 0 0 0 0 0 0 0 0 0 0 0 0 0 0 0 0 0 0 0 0 0 0 0 0 0 0 0 0 0 0 0 0 0 0 0 0 0 0 0 0 0 0 0 0 0 0 0 0 0 0 0 0 0 0 0 0 0 0 0 0 0 0 0 0 0 0 0 0 0 0 0 0 0 0 0 0 0 0 0 0 0 0 0 0 0 0 0 0 0 0 0 0 0 0 0 0 0 0 0 0 0 0 0 0 0 0 0 0 0 0 0 0 0 0 0 0 0 0 0 0 0 0 0 0 0 0 0 0 0 0 0 0 0 0 0 0 0 0 0 0 0 0 0 0 0 0 0 0 0 0 0 0 0 0 0 0 0 0 0 0 0 0 0 0 0 0 0 0 0 0 0 0 0 0 0.0057788105911622 0 0.00298270671244833 0 0 0 0 0 0 0 0 0 0 0 0 0 0 0 0 0 0 0 0 0 0 0 0 0 0 0 0 0 0 0 0 0 0 0 0 0 0 0 0 0 0 0 0 0 0 0.0141984381354983 0 0 0 0 0 0 0 0 0 0.0574780058163498 0.0808498145041588 0 0.0349987033419839 0 0.13024582761123 0.249519613876986 0 0.0673816980645103 0.025016551340023 0.0175531489769604 0.0392781166814198 0.0146660234412368 0.0572341296382416 0 0 0 0 0 0 0 0 0 0 0 0 0 0 0 0 0 0 0 0 0 0 0 0 0 0 0 0 0 0 0 0 0 0 0 0 0 0 0.0627928627771815 0.00843135985103419 0.0531847196532575 0 0 0.00337814131447746 0 0 0 0 0.0361238670302193 0 0.00776392065677844 0 0.0200532596503263 0 0 0 0 0.0110902803345163
0 0 0 0 0 0 0 0 0 0.000544660347909826 0 0 0 0 0 0 0 0 0 0 0 0 0 0 0 0 0 0 0 0 0 0 0 0 0 0 0 0 0 0 0 0 0 0 0 0 0 0 0 0 0 0 0 0 0 0 0 0 0 0 0 0 0 0 0 0 0 0 0 0 0 0 0 0 0 0 0 0 0 0 0 0 0 0 0 0 0 0 0 0.000703924869285244 0 0 0 0 0 0 0 0 0 0 0 0 0 0 0 0 0 0 0 0 0 0 0 0 0 0 0 0 0 0 0 0 0 0 0 0 0 0 0 0 0 0 0 0 0 0 0 0 0 0 0 0 0 0 0 0.00316924320434879 0 0 0 0 0.000700146178573396 0 0 0 0 0 0 0 0 0 0 0 0 0 0 0 0 0 0 0 0 0 0 0 0 0 0 0 0 0.000712285134344218 0 0 0 0 0 0 0 0 0 0.00130424039884998 0 0 0 0.00122983161264074 0 0 0 0 0 0 0 0 0 0 0 0 0 0 0 0 0 0 0 0 0 0 0.00349638941168784 0 0 0 0 0.00149495620291272 0 0 0 0 0 0 0 0 0 0 0 0 0.0217685825598465 0.00132705080497912 0.00145589400873271 0 0 0 0 0.00283301496846217 0 0.00203344545880483 0.00185430890197486 0.00236859241239123 0.0170922953712711 0.0244824509161309 0.038460541928772 0.0918304668027968 0.0307489553951534 0.0400233412520243 0.243028879515827 0.0438913539088929 0 0.00385323137339156 0.00618436304826594 0.00112901592639229 0.0186469624473303 0.048717752060976 0 0 0 0 0 0 0 0 0 0 0 0 0 0 0 0 0 0 0 0 0 0 0 0 0 0 0 0 0 0 0 0 0 0 0.0133630909774385 0 0 0 0.00593033631549142 0.0147194176349422 0.00654011608424113 0 0 0 0 0 0 0 0.127868426430705 0 0.0331590485191046 0.0629510149523275 0.0339957367483536 0 0.0451133998524747 0.0012732360619525 0 0
0 0 0 0 0 0 0 0 0 0 0 0 0 0 0 0 0 0 0 0 0 0 0 0 0 0 0 0 0 0 0 0 0 0 0 0 0 0 0 0 0 0 0 0 0 0 0 0 0 0 0 0 0 0 0 0 0 0 0 0 0 0 0 0 0 0 0 0 0 0 0 0 0 0 0 0 0 0 0 0 0 0 0 0 0 0 0 0 0 0 0 0 0 0 0 0 0 0 0 0 0 0 0 0 0 0 0 0 0 0 0 0 0 0 0 0 0 0 0 0 0 0 0 0 0 0 0 0 0 0 0 0 0 0 0 0 0 0 0 0 0 0 0 0 0 0 0 0 0 0 0 0 0 0 0 0 0 0 0 0 0 0 0 0 0 0 0 0 0 0 0 0 0 0 0 0 0 0 0 0 0 0 0 0 0 0 0 0.00164507444452935 0 0 0 0 0 0 0 0 0 0 0 0 0 0 0 0 0 0 0 0 0 0 0 0 0 0 0 0 0 0 0 0 0 0 0 0 0 0 0 0 0 0 0 0 0 0 0 0.0873122890771744 0.0657611896893129 0 0 0 0 0 0 0 0 0 0.259887512358472 0.0956539179436203 0 0 0 0.00895209613298529 0.0174567532702302 0.0144990604775131 0.00342847102082886 0 0.188579237587805 0.0345876689610304 0.0284204158553519 0.0570619073465017 0 0 0 0 0 0 0 0 0 0 0 0 0 0 0 0 0 0 0 0 0 0 0 0 0 0 0 0 0 0 0 0 0 0 0 0 0 0.00238879652042375 0.0360562781998371 0.00807752813308394 0.0681186661924082 0 0 0.00354794414071955 0 0 0 0 0 0 0 0 0.0131723700242498 0 0 0 0 0.00539282262392309
0 0 0 0 0 0 0 0 0 0 0 0 0 0 0 0 0 0 0 0 0 0 0 0 0 0 0 0 0 0 0 0 0 0 0 0 0 0 0 0 0 0 0 0 0 0 0 0 0 0 0 0 0 0 0 0 0 0 0 0 0 0 0 0 0 0 0 0 0 0 0 0 0 0 0 0 0 0 0 0 0 0 0 0 0 0 0 0 0 0 0 0 0 0 0 0 0 0 0 0 0 0 0 0 0 0 0 0 0 0 0 0 0 0 0 0 0 0 0 0 0 0 0 0 0 0 0 0 0 0 0 0 0 0 0 0 0 0 0 0 0 0 0 0 0 0 0 0 0 0 0 0 0 0 0 0 0 0 0 0 0 0 0 0 0 0 0 0 0 0 0 0 0 0 0 0 0 0 0 0 0 0 0 0 0 0 0 0 0 0 0 0 0 0 0 0 0 0 0 0 0 0 0 0 0 0 0 0 0 0 0 0 0 0 0 0 0 0 0 0 0 0 0 0 0 0 0 0 0 0 0 0 0 0 0 0.114492588561876 0.0540845200127186 0 0 0 0 0 0 0 0 0 0.173643525648219 0.0165337035159526 0 0 0 0.0410011054388102 0.0649032358067832 0.0147487654205814 0.00797734876655218 0.273389659071251 0 0.00831504937273036 0.0492870428052287 0.0725487513250803 0 0 0 0 0 0 0 0 0 0 0 0 0 0 0 0 0 0 0 0 0 0 0 0 0 0 0 0 0 0 0 0 0 0 0 0 0 0 0.0659174034424956 0 0.020723152382739 0 0 0 0 0 0 0 0 0 0.00982150421421467 0 0.0126126442147681 0 0 0 0 0
0 0 0 0.00154249899845408 0.00249064945430392 0 0.000389249592401215 0 0 0 0.00289635893677305 0 0 0 0 0.00123331229684153 0 0 0 0 0 0 0 0 0 0 0 0 0.00343959672167624 0.00203675569603251 0.00113251254806588 0.00965400052841516 0.00845546534319244 0.002732725973127 0.0101111477789116 0 0.00234709217156142 0 0 0 0 0 0 0 0 0 0.0141983980863392 0 0 0 0.00303926214730049 0 0 0 0.00292222720621228 0 0.00156923564776062 0 0.00881305006911302 0 0 0 0 0 0 0 0 0 0 0 0 0.00229761776140779 0 0 0 0 0 0 0 0 0.000764249550940322 0 0 0 0 0.000670313855018877 0 0.00130809409100889 0.00209918464457571 0.00649849153791444 0.000512265949501882 0 0.000836386114964867 0 0.00123787760253776 0 0.000998720296777989 0 0 0 0.0219621741314514 0.0159506419435924 0 0 0 0 0 0 0 0 0 0 0 0 0 0 0 0 0 0 0 0 0 0 0 0 0 0.000791551304007785 0 0 0.000667174317964391 0 0 0 0 0 0 0 0 0.00336191070689354 0.00867614394479977 0 0 0.00175903430014977 0.00841156844128273 0 0.000424703182711796 0 0 0 0.0126534435326766 0.00060004662583154 0.00043756166629818 0.0130838422979673 0 0 0 0 0 0 0 0 0 0 0 0 0.00188198834412102 0 0 0.000429173844759215 0 0.00341121649874291 0 0 0 0 0 0.0027108576744757 0 0 0 0 0.00136859929610236 0 0 0 0 0.0291444551735266 0.0583848208135645 0.0411427643909598 0 0.00690738926865119 0 0 0 0.00380855805386636 0.0129502601097581 0 0 0 0 0.000499593389899298 0 0 0 0 0 0.0205675340236468 0 0 0 0 0 0 0 0 0 0 0 0 0 0 0 0 0 0 0 0 0 0.00130488162383148 0 0 0 0 0.000388092914344709 0.00327572330991619 0.0204406994916235 0 0.000198309999442276 0 0 0 0 0 0 0 0.0460950784859784 0.00197431835860479 0.000375211082511335 0 0 0.00294678045886414 0.00218859086869799 0.00815710273492764 0.000359955089129593 0.0123935050544749 0.00205517817371541 0 0 0.00403767269471616 0 0 0 0 0 0 0 0 0 0 0 0 0 0 0 0 0 0 0 0 0 0 0 0.00212750468282865 0 0 0 0 0 0 0 0 0 0.00119928804297629 0 0 0 0.015964880729252 0.0489252551782752 0.0868628172473947 0.110900044056559 0.00302847307849934 0 0.0131017106291293 0.0314862927094367 0.0022726187149012 0.00895159204492523 0.00937249822615608 0.00331300809665328 0 0.00129699651338021 0 0 0.0266394489658425 0.00329815660173514 0 0.0313484395095253 0.125506126752921
0 0 0 0 0 0 0 0 0 0 0 0 0 0 0 0 0 0 0 0 0 0 0 0 0 0 0 0 0 0 0 0 0 0 0 0 0 0 0 0 0 0 0 0 0 0 0 0 0 0 0 0 0 0 0 0 0 0 0 0 0 0 0 0 0 0 0 0 0 0 0 0 0 0 0 0 0 0 0 0 0 0 0 0 0 0 0 0 0 0 0 0 0 0 0 0 0 0 0 0 0 0 0 0 0 0 0 0 0 0 0 0 0 0 0 0 0 0 0 0 0 0 0 0 0 0 0 0 0 0 0 0 0 0 0 0 0 0 0 0 0 0 0 0 0 0 0 0 0 0 0 0 0 0 0 0 0 0 0 0 0 0 0 0 0 0 0 0 0 0 0 0 0 0 0 0 0 0 0 0 0 0 0 0 0 0 0 0 0 0 0 0 0 0 0 0 0 0 0 0 0 0 0 0 0 0 0 0 0 0 0 0 0 0 0 0 0 0 0 0 0 0 0 0 0 0 0 0 0 0 0 0 0 0 0.0140828779644386 0 0.0245557691593377 0 0 0 0 0 0 0 0 0 0.135294356399411 0.0191745318229803 0 0 0 0.0480973441001102 0.103566289389974 0.0254954250211486 0.0497646496938434 0.0852447984378712 0.101972252700108 0 0 0.133180151462289 0 0 0 0 0 0 0 0 0 0 0 0 0 0 0 0 0 0 0 0 0 0 0 0 0 0 0 0 0 0 0 0 0 0 0 0 0 0 0.0651158368252213 0 0.039374137589052 0 0 0 0 0 0 0 0 0 0.106738003609429 0 0.0483435758247855 0 0 0 0 0
0 0 0 0 0 0 0 0 0 0 0 0 0 0 0 0 0 0 0 0 0 0 0 0 0 0 0 0 0 0 0 0 0 0 0 0 0 0 0 0 0 0 0 0 0 0 0 0 0 0 0 0 0 0 0 0 0 0 0 0 0 0 0 0 0 0 0 0 0 0 0 0 0 0 0 0 0 0 0 0 0 0 0 0 0 0 0 0 0 0 0 0 0 0 0 0 0 0 0 0 0 0 0 0 0 0 0 0 0 0 0 0 0 0 0 0 0 0 0 0 0 0 0 0 0 0 0 0 0 0 0 0 0 0 0 0 0 0 0 0 0 0 0 0 0 0 0 0 0 0 0 0 0 0 0 0 0 0 0 0 0 0 0 0 0 0 0 0 0 0 0 0 0 0 0 0 0 0 0 0 0 0 0 0 0 0 0 0 0 0 0 0 0 0 0 0 0 0 0 0 0 0 0 0 0 0 0 0 0 0 0 0 0 0 0 0 0 0 0 0 0 0 0 0 0 0 0 0 0 0 0 0 0 0 0 0.0048025261639582 0.014632549289156 0 0 0 0 0 0 0 0 0 0.216625158011678 0.0147755434257054 0 0 0 0.0120836864817744 0.0445864384712154 0.0351082715894183 0.0458780109693263 0.0603932260449129 0.0529643539211405 0.011926148182789 0.0469941706321707 0 0 0 0 0 0 0 0 0 0 0 0 0 0 0 0 0 0 0 0 0 0 0 0 0 0 0 0 0 0 0 0 0 0 0 0 0 0 0 0.061061418852856 0 0.0337241466236639 0 0 0 0 0 0 0 0.0714945430556067 0 0 0.0181289632672424 0.248306459498752 0 0.00651438551863393 0 0 0
0 0 0 0 0.0297040123734404 0.00655184447566128 0 0.0227377049448212 0 0.076102057581888 0 0 0.00602186605621404 0 0 0 0 0.00597129439836945 0 0 0 0 0 0 0 0 0 0 0 0 0 0.0346829800766982 0 0 0.0187164928902235 0 0 0 0 0 0 0 0 0 0 0 0 0 0 0 0 0 0 0 0 0.0447985814794221 0.0278446678699776 0 0 0 0 0 0 0 0 0 0 0 0.00683769273398053 0.0245536751676921 0 0 0 0 0 0 0 0 0 0 0 0 0 0 0 0.0062185662877108 0 0 0 0 0 0 0 0 0 0 0 0 0 0 0 0 0 0 0.0816362342488984 0 0 0 0 0.0105648282350993 0 0.00606215958415411 0 0 0.0494970905721507 0 0 0 0.0111788491839882 0 0 0 0 0 0 0 0 0 0 0 0 0 0 0 0 0 0 0 0 0 0 0 0 0 0 0 0 0 0 0 0 0 0 0 0 0 0 0 0 0 0 0 0 0 0 0 0 0.217795452805179 0 0 0 0.012050256357857 0 0.0154241338697859 0 0 0 0 0 0 0 0 0 0 0 0 0 0.0304003004204354 0 0 0 0 0 0 0 0 0 0 0 0 0 0 0 0 0 0 0 0.0251321899242862 0 0 0 0 0 0 0 0 0 0 0 0 0 0 0 0 0 0 0 0 0 0 0 0 0 0 0 0 0 0 0 0 0 0 0 0 0 0 0 0.018984613887664 0 0 0.00705372591596103 0.00589800525326924 0 0 0 0 0 0 0 0 0 0.0189770191202267 0 0.0600951427968431 0.058973888329258 0 0 0 0 0 0 0.026771889502557 0 0 0 0 0 0 0 0.0114232488957236 0 0.0133939584414358 0 0 0 0 0 0 0 0 0 0 0 0 0 0 0 0 0 0 0 0 0 0 0 0 0 0 0.00794557631912852 0 0 0 0 0 0 0 0 0
0 0 0 0 0 0 0 0 0 0 0 0 0.0191572676683905 0 0 0 0 0 0 0 0 0 0 0 0 0 0 0 0 0 0 0 0 0 0 0 0 0 0 0 0 0 0 0 0 0 0 0 0 0 0 0 0 0 0 0 0 0 0 0 0 0 0 0 0 0 0 0 0 0.01253193457217 0 0 0 0 0 0 0 0 0 0 0 0 0 0 0 0 0 0 0 0 0 0 0 0 0 0 0 0 0 0 0 0 0 0 0 0 0 0 0 0 0 0 0 0 0.0208511718448836 0.0264616115011982 0.00981306425641567 0 0.0198253517138411 0.00885547499460748 0 0 0 0 0 0 0 0 0 0 0 0 0 0 0 0 0 0 0 0 0 0 0 0 0 0 0 0 0 0 0 0 0 0 0 0 0 0 0 0 0 0 0 0 0 0 0 0.0946164362073359 0 0 0 0 0 0.0252312446588491 0 0 0.011489386911683 0 0.0138069837857259 0 0 0 0 0 0 0 0 0 0 0 0 0 0 0 0 0 0 0 0 0 0 0 0 0 0 0 0 0 0 0 0 0 0 0 0 0 0 0 0 0 0 0 0 0 0 0 0 0 0 0 0 0 0 0 0.0215776469044995 0 0 0 0 0 0 0 0 0 0 0 0 0.03100670218116 0 0 0 0 0 0 0 0 0 0 0 0 0.0292882462043753 0 0 0.055686934687614 0 0.0629426377388137 0.180711343746352 0.287038202772186 0 0 0 0 0 0 0.0691083576498985 0 0 0 0 0 0 0 0 0 0 0 0 0 0 0 0 0 0 0 0 0 0 0 0 0 0 0 0 0 0 0 0 0 0 0 0 0 0 0 0 0 0 0
0 0 0 0 0 0 0 0 0 0 0 0 0.0277737832409403 0 0 0 0 0 0 0 0 0 0 0 0 0 0.0223048309514818 0 0 0 0 0 0 0 0 0 0 0 0 0 0 0 0 0 0 0 0 0 0 0 0 0 0 0 0 0 0 0 0 0 0 0 0 0 0 0 0 0 0 0 0 0 0 0 0 0 0 0 0 0 0 0 0 0 0 0 0 0 0 0 0 0 0 0 0 0 0 0 0 0 0 0 0 0 0 0 0.00776919301463201 0.0719523738500127 0 0 0 0 0 0 0 0 0.0281315298898046 0.0754659201339457 0.0155332457462407 0.176917391262256 0.0265691331229063 0 0 0 0 0 0 0 0 0 0 0 0 0 0 0 0 0 0 0 0 0 0 0 0 0 0 0 0 0 0 0 0 0 0 0 0 0 0 0 0 0 0 0 0 0 0 0.278433103602289 0 0 0 0 0 0.133787013674762 0 0 0 0 0 0 0 0 0 0 0 0 0 0 0 0 0 0 0 0 0 0 0 0 0 0 0 0 0 0 0 0 0 0 0 0 0 0 0 0 0 0 0 0 0 0 0 0 0 0 0 0 0 0 0 0 0 0 0 0 0 0 0 0 0 0 0 0 0 0 0 0 0 0 0 0 0 0 0 0 0 0 0 0 0 0 0 0 0 0.0573445851783558 0.0399724980602817 0 0 0 0.0380453982720911 0 0 0 0 0 0 0 0 0 0 0 0 0 0 0 0 0 0 0 0 0 0 0 0 0 0 0 0 0 0 0 0 0 0 0 0 0 0 0 0 0 0 0 0 0 0 0 0 0
0 0 0 0 0 0 0 0 0 0 0 0 0.0214366627217234 0 0 0 0 0 0 0 0 0 0 0 0 0 0 0 0 0 0 0 0 0 0 0 0 0 0 0 0 0 0 0 0 0 0 0 0 0 0 0 0 0 0 0 0 0 0 0 0 0 0 0 0 0 0 0 0 0 0 0 0 0 0 0 0 0 0 0 0 0 0 0 0 0 0 0 0 0 0 0 0 0 0 0 0 0 0 0 0.0166966590353072 0 0 0 0 0 0 0 0 0 0 0 0 0 0.025369708077604 0.0490404980524561 0 0 0.030494711406337 0 0 0 0 0 0 0 0 0 0 0 0 0 0 0 0 0 0 0 0 0 0 0 0 0 0 0 0 0 0 0 0 0 0 0 0 0 0 0 0 0 0 0 0 0 0 0 0 0.432778253615071 0 0 0 0 0 0 0 0 0 0 0 0 0 0 0 0 0 0 0 0 0 0 0 0 0 0 0 0 0 0 0 0 0 0 0 0 0 0 0 0 0 0 0 0 0 0 0 0 0 0 0 0 0 0 0 0 0 0 0 0 0 0 0 0 0 0 0 0 0 0 0 0 0 0 0 0 0 0 0 0 0 0 0 0 0 0 0 0 0 0 0 0 0.0967378810905262 0.0580824784771605 0.112989411896017 0 0.0588652689105177 0 0 0.0975084667172795 0 0 0 0 0 0 0 0 0 0 0 0 0 0 0 0 0 0 0 0 0 0 0 0 0 0 0 0 0 0 0 0 0 0 0 0 0 0 0 0 0 0 0 0 0 0 0 0 0 0
0 0 0 0 0 0 0 0 0 0 0 0 0 0 0 0 0 0 0 0 0 0 0.00593771171399396 0 0 0 0.0692208092121118 0 0 0 0 0 0 0 0 0 0 0 0 0 0 0 0 0 0 0 0 0 0 0 0 0 0 0 0 0 0 0 0 0 0 0 0 0 0 0 0 0 0 0 0 0 0 0 0 0 0 0 0 0 0 0 0 0 0 0 0 0 0 0 0 0 0 0 0 0 0 0 0 0 0 0 0 0 0 0 0 0 0 0 0 0 0 0 0 0 0 0.0297029914435804 0 0.0106076613566354 0.0143936754733364 0 0 0 0 0 0 0 0.0343016601193304 0 0 0 0 0 0 0 0 0 0 0 0 0 0 0 0 0 0 0 0 0 0 0 0 0 0 0 0 0 0 0 0 0 0.0314318082424829 0 0 0.0259325534696472 0 0.419504182266569 0.0208929250134652 0.104141486620322 0 0.0542520514975283 0 0.057345881457441 0 0 0 0 0 0 0 0 0 0 0 0 0 0.0135901823713259 0 0 0 0 0 0 0 0 0 0 0 0 0 0 0 0 0 0 0 0.0379783342057171 0 0 0 0 0 0 0 0 0 0 0 0 0 0 0 0 0 0 0 0 0 0 0 0 0 0 0 0 0 0 0 0 0 0 0 0 0 0 0 0 0 0 0 0 0 0 0 0 0 0 0 0 0.0288875119695194 0 0.0239662342075311 0.0179123393594619 0 0 0 0 0 0 0 0 0 0 0 0 0 0 0 0 0 0 0 0 0 0 0 0 0 0 0 0 0 0 0 0 0 0 0 0 0 0 0 0 0 0 0 0 0 0 0 0 0 0 0 0 0 0
0 0 0 0 0 0 0 0 0 0 0 0 0 0 0 0 0 0 0 0 0 0 0 0 0 0 0 0 0 0 0 0 0 0 0 0 0 0 0 0 0 0 0 0 0 0 0 0 0 0 0 0 0 0 0 0 0 0 0 0 0 0 0 0 0 0 0 0 0 0 0 0 0 0 0 0 0 0 0 0 0 0 0 0 0 0 0 0 0 0 0 0 0 0 0 0 0 0 0 0 0 0 0 0 0 0 0 0 0 0 0 0 0 0 0 0 0 0 0 0 0 0 0 0 0 0 0 0 0 0 0 0 0 0 0 0 0 0 0 0 0 0 0 0 0 0 0 0 0 0 0 0 0 0 0 0 0 0 0 0 0 0 0 0 0 0 0 0 0 0 0 0 0 0 0 0 0 0 0 0 0 0 0 0 0 0 0 0 0 0 0 0 0 0 0 0 0 0 0 0 0 0 0 0 0 0 0 0 0 0 0 0 0 0 0 0 0 0 0 0 0 0 0 0 0 0 0 0 0 0 0 0 0 0 0 0 0 0 0 0 0 0 0 0 0 0 0 0 0 0 0 0 0 0 0 0 0 0 0 0 0 0.0623792544140994 0 0 0 0 0.207896246396506 0 0.0244024367135338 0 0 0 0 0 0 0 0.339042525071931 0 0 0 0.262408613722429 0 0.103870923681501 0 0 0 0 0 0 0 0 0 0 0 0 0 0 0 0 0 0 0 0 0 0 0 0 0 0 0 0 0 0 0 0 0 0 0
0 0 0 0 0 0 0 0 0 0 0 0 0 0 0 0 0 0 0 0 0 0 0 0 0 0 0 0 0 0 0 0 0 0 0 0 0 0 0 0 0 0 0 0 0 0 0 0 0 0 0 0 0 0 0 0 0 0 0 0 0 0 0 0 0 0 0 0 0 0 0 0 0 0 0 0 0 0 0 0 0 0 0 0 0 0 0 0 0 0 0 0 0 0 0 0 0 0 0 0 0 0 0 0 0 0 0 0 0 0 0 0 0 0 0 0 0 0.0291616944913025 0 0.125146293470956 0 0 0 0 0 0 0 0 0 0 0 0 0 0 0 0 0 0 0 0 0 0 0 0 0 0 0 0 0 0 0 0 0 0 0 0 0 0 0 0 0 0 0 0 0 0 0 0 0 0 0 0 0 0 0 0 0 0 0.0241709126159295 0 0 0 0 0 0 0 0 0 0 0 0 0 0 0 0 0 0 0 0 0 0 0 0 0 0 0 0 0 0 0 0 0 0 0 0 0 0 0 0 0 0 0 0 0 0 0 0 0 0 0 0 0 0 0 0.0267594020397383 0 0 0 0 0 0 0 0 0 0 0 0 0 0 0 0 0 0 0 0 0 0 0 0 0 0 0.232883019173213 0 0 0 0.270335957391902 0 0.238901204987082 0 0 0 0 0 0 0.052641515829877 0 0 0 0 0 0 0 0 0 0 0 0 0 0 0 0 0 0 0 0 0 0 0 0 0 0 0 0 0 0 0 0 0 0 0 0 0 0 0 0 0 0 0
0 0 0 0 0 0 0 0 0 0 0 0 0.0134095845680574 0 0 0 0 0 0 0 0 0 0 0 0 0 0.00985511046928612 0 0 0 0 0 0 0 0 0 0 0 0 0 0 0 0 0 0 0 0 0 0 0 0 0 0 0 0 0 0 0 0 0 0 0 0 0 0 0 0 0 0 0 0 0 0 0 0 0 0 0 0 0 0 0 0 0 0 0 0 0 0 0 0 0 0 0 0 0 0 0 0 0 0.019273442243279 0 0 0 0 0 0 0 0 0 0 0 0 0 0 0.0268846079551619 0.0130314545650091 0.0603565698065127 0.0274356194896883 0.135711519530957 0 0 0 0 0 0 0 0 0 0 0 0 0 0 0 0 0 0 0 0 0 0 0 0 0 0 0 0 0 0 0 0 0 0 0 0 0 0 0 0 0 0 0 0 0 0 0 0.199605353396829 0 0 0 0 0 0 0 0 0 0 0 0 0 0 0 0 0 0 0 0 0 0 0 0 0 0 0 0 0 0 0 0 0 0 0 0 0 0 0 0 0 0 0 0 0 0 0 0 0 0 0 0 0 0 0 0 0 0 0 0 0 0 0 0 0 0 0 0 0 0 0 0 0 0 0 0 0 0 0 0.0138232113694269 0 0 0 0 0 0 0 0 0 0 0 0 0 0.243776099454941 0 0.0793966030142642 0 0 0.157440824136587 0 0 0 0 0 0 0 0 0 0 0 0 0 0 0 0 0 0 0 0 0 0 0 0 0 0 0 0 0 0 0 0 0 0 0 0 0 0 0 0 0 0 0 0 0 0 0 0 0 0 0
0 0 0 0 0 0 0 0 0 0 0 0 0 0 0 0 0 0 0 0 0 0 0 0 0 0 0.0607201126630483 0 0 0 0 0 0 0 0 0 0 0 0 0 0 0 0 0 0 0 0 0 0 0 0 0 0 0 0 0 0 0 0 0 0 0 0 0 0 0 0 0 0 0 0 0 0 0 0 0 0 0 0 0 0 0 0 0 0 0 0 0 0 0 0 0 0 0 0 0 0 0 0 0 0 0 0 0 0 0.0229665188850583 0 0.070953348820951 0.0419766906309725 0.00838330926773137 0 0 0 0 0 0 0 0.0626080981596775 0 0 0 0 0 0.0225533219582226 0 0 0 0 0 0 0 0 0 0 0 0 0 0 0 0 0 0 0 0 0 0 0 0 0 0 0 0 0 0 0 0 0 0 0 0 0 0 0 0 0 0 0 0 0 0 0 0 0 0.104580090116533 0 0 0 0 0 0 0 0 0 0 0 0 0 0 0 0 0 0 0 0 0 0 0 0 0 0 0 0 0 0 0 0 0 0 0 0.0289710629742109 0 0 0 0 0 0 0 0 0 0 0 0 0 0 0 0 0 0 0 0 0 0 0 0 0 0 0 0 0 0 0 0 0 0 0 0 0 0 0 0 0 0 0 0 0 0 0 0 0 0 0 0 0.0642463166426318 0 0 0.0220105324413074 0 0 0 0 0 0 0 0 0 0 0.078376694899865 0 0 0 0.206008306359225 0 0.205645596180565 0 0 0 0 0 0 0 0 0 0 0 0 0 0 0 0 0 0 0 0 0 0 0 0 0 0 0 0 0 0 0 0 0 0 0
0 0 0 0 0 0 0 0 0 0 0 0 0 0 0 0 0 0 0 0 0 0 0 0 0 0 0.122574407864177 0 0 0 0 0 0 0 0 0 0 0 0 0 0 0 0 0 0 0 0 0 0 0 0 0 0 0 0 0 0 0 0 0 0 0 0 0 0 0 0 0 0 0 0 0 0 0 0 0 0 0 0 0 0 0 0 0 0 0 0 0 0 0 0 0 0 0 0 0 0 0 0 0 0 0 0 0 0 0 0 0 0.199132837703117 0 0 0 0 0 0 0 0 0.055690004653043 0 0 0 0 0 0 0 0 0 0 0 0 0 0 0 0 0 0 0 0 0 0 0 0 0 0 0 0 0 0 0 0 0 0 0 0 0 0 0 0 0 0 0 0 0 0 0 0 0 0 0 0 0 0 0 0.371531260133701 0 0 0 0 0 0 0 0 0 0 0 0 0 0 0 0 0 0 0 0 0 0 0 0 0 0 0 0 0 0 0 0 0 0 0 0 0 0 0 0 0 0 0 0 0 0 0 0 0 0 0 0 0 0 0 0 0 0 0 0 0 0 0 0 0 0 0 0 0 0 0 0 0 0 0 0 0 0 0 0 0 0 0 0 0 0 0 0 0 0 0 0 0 0 0 0 0.179399739429608 0 0 0 0 0 0 0 0 0 0 0.0716717502163532 0 0 0 0 0 0 0 0 0 0 0 0 0 0 0 0 0 0 0 0 0 0 0 0 0 0 0 0 0 0 0 0 0 0 0 0
0 0 0 0 0 0 0 0 0 0 0 0 0 0 0 0 0 0 0 0 0 0 0 0 0 0 0.30555734701399 0 0 0 0 0 0 0 0 0 0 0 0 0 0 0 0 0 0 0 0 0 0 0 0 0 0 0.0597068033861609 0 0 0 0 0 0 0 0 0 0 0 0 0.0450686039210135 0 0 0 0 0 0 0 0 0 0 0 0 0 0 0 0 0 0 0 0 0 0 0 0 0 0 0 0 0 0 0 0 0 0 0 0 0 0 0 0 0.0469975578274065 0.160450765186196 0 0 0 0 0 0 0 0 0 0 0 0 0 0 0 0 0 0 0 0 0 0 0 0 0 0 0 0 0 0 0 0 0 0 0 0 0 0 0 0 0 0 0 0 0 0 0 0 0 0 0 0 0 0 0 0 0 0 0 0 0 0 0 0.0404692424034187 0.182112126577004 0 0 0 0 0 0 0 0 0 0 0 0 0 0 0 0 0 0 0 0 0 0 0 0 0 0 0 0 0 0 0 0 0 0 0 0 0 0 0 0 0 0 0 0 0 0 0 0 0 0 0 0 0 0 0 0 0 0 0 0 0 0 0 0 0 0 0 0 0 0 0 0 0 0 0 0 0 0 0 0 0 0 0 0 0 0 0 0 0 0 0 0 0 0 0 0.0935810882140362 0 0 0 0 0 0 0 0 0 0 0.0660564654707745 0 0 0 0 0 0 0 0 0 0 0 0 0 0 0 0 0 0 0 0 0 0 0 0 0 0 0 0 0 0 0 0 0 0 0 0 0
0 0 0 0 0 0 0 0 0 0 0 0 0 0 0 0 0 0 0 0 0 0 0 0 0 0 0 0 0 0 0 0 0 0 0 0 0 0 0 0 0 0 0 0 0 0 0 0 0 0 0 0 0 0 0 0 0 0 0 0 0 0 0 0 0 0 0 0 0 0.46417606883022 0 0 0 0 0 0 0 0 0 0 0 0 0 0 0 0 0 0 0 0 0 0 0 0 0 0 0 0 0 0 0 0 0 0 0 0 0 0 0 0 0 0 0 0 0 0 0 0 0 0 0 0 0 0 0 0 0 0 0 0 0 0 0 0 0 0 0 0 0 0 0 0 0 0 0 0 0 0 0 0 0 0 0 0 0 0 0 0 0 0 0 0 0 0 0 0 0 0 0 0 0 0 0 0 0 0 0 0 0 0 0 0 0 0 0 0 0 0 0 0 0 0 0 0 0 0 0 0 0 0 0 0 0 0 0 0 0 0 0 0 0 0 0 0 0 0 0 0 0 0 0 0 0 0 0 0 0 0 0 0 0 0 0 0 0 0 0 0 0 0 0 0 0 0 0 0 0 0 0 0 0 0 0 0 0 0 0 0 0 0 0.309217143348497 0 0 0 0 0 0 0 0 0 0 0 0 0 0.226606787821283 0 0 0 0 0 0 0 0 0 0 0 0 0 0 0 0 0 0 0 0 0 0 0 0 0 0 0 0 0 0 0 0 0 0 0 0 0 0 0 0 0 0 0
0 0 0 0 0 0 0 0 0 0 0 0 0 0 0 0 0 0 0.021828482247876 0 0 0 0 0 0 0 0 0 0.0369591209059512 0 0 0 0 0 0 0 0 0 0 0 0 0 0 0 0 0 0 0 0 0 0 0 0 0 0 0 0 0 0 0 0 0 0 0 0 0 0 0 0 0.141742889779412 0 0 0 0 0 0 0 0 0 0 0 0 0 0 0 0 0 0 0 0 0 0 0 0 0 0 0 0 0 0 0 0 0 0 0 0 0 0 0 0 0 0 0 0 0 0 0 0 0 0 0 0 0 0 0 0 0 0 0 0 0 0 0 0 0 0 0 0 0 0 0 0 0 0 0 0 0 0 0 0 0 0 0 0 0 0 0 0 0 0 0 0 0.0205941741314493 0 0 0 0 0 0 0 0 0 0 0 0.0191543184667683 0 0.216380727905013 0 0 0.0117353931080164 0 0 0 0 0 0 0 0 0 0 0 0 0 0 0 0 0 0 0 0 0 0 0 0 0 0 0 0 0 0 0.238645208657109 0 0 0 0 0.0270826709723428 0 0 0 0 0 0 0 0 0 0 0 0 0 0 0 0 0 0 0 0 0 0 0 0 0 0 0 0 0 0 0 0 0 0 0 0 0 0 0 0 0 0 0 0 0 0 0 0 0 0 0 0 0 0 0 0 0 0.265877013826063 0 0 0 0 0 0 0 0 0 0 0 0 0 0 0 0 0 0 0 0 0 0 0 0 0 0 0 0 0 0 0 0 0 0 0 0 0 0 0 0 0 0 0 0
0 0 0 0 0 0 0 0 0 0 0 0 0 0 0 0 0 0 0 0 0 0 0 0 0 0 0 0 0 0 0 0 0 0 0 0 0 0 0 0 0 0 0 0 0 0 0 0 0 0 0 0 0 0 0 0 0 0 0 0 0 0 0 0 0 0 0 0 0 0 0 0 0 0 0 0 0 0 0 0 0 0 0 0 0 0 0 0 0 0 0 0 0 0 0 0 0 0 0 0 0 0 0 0 0 0 0 0 0 0 0 0 0 0 0 0 0 0 0 0 0 0 0 0 0 0 0 0 0 0 0 0 0 0 0 0 0 0 0 0 0 0 0 0 0 0 0 0 0 0 0 0 0 0 0 0 0 0 0 0 0 0 0 0 0 0 0 0 0 0 0 0 0 0 0 0 0.156200219568742 0 0 0 0 0 0 0 0 0 0 0 0 0 0 0 0 0 0 0 0 0 0 0 0 0 0 0 0 0 0 0 0 0 0.071856052796172 0 0 0 0 0 0 0.00930262192599045 0 0.0213996758659258 0 0 0 0 0 0 0 0 0 0 0 0 0 0 0 0 0 0 0 0 0 0 0 0 0 0 0 0 0 0 0 0 0 0 0 0 0 0 0 0 0 0 0 0 0 0 0 0 0 0 0 0 0.0761227041061125 0 0 0.0261074746954623 0.0558569011901348 0.264315863290676 0.294994659801173 0 0 0.0238438267596112 0 0 0 0 0 0 0 0 0 0 0 0 0 0 0 0 0 0 0 0 0 0 0 0 0 0 0 0 0 0 0 0 0 0 0 0
0 0 0 0 0 0 0 0 0 0 0 0 0 0 0 0 0 0 0 0 0 0 0 0 0 0 0 0 0 0 0 0 0 0 0 0 0 0 0 0 0 0 0 0 0 0 0 0 0 0 0 0 0 0 0 0 0 0 0 0 0 0 0 0 0 0 0 0 0 0.112042419725229 0 0 0 0 0 0 0 0 0 0 0 0 0 0 0 0 0 0 0 0 0 0 0 0 0 0 0 0 0 0 0 0 0 0 0 0 0 0 0 0 0 0 0 0 0 0 0 0 0 0 0 0 0 0 0 0 0 0 0 0 0 0 0 0 0 0 0 0 0 0 0 0 0 0 0 0 0 0 0 0 0 0 0 0 0 0 0 0 0 0 0 0 0 0 0 0 0 0 0 0 0 0 0 0 0 0 0 0 0 0 0 0 0 0 0 0 0 0 0 0 0 0 0 0 0 0 0 0 0 0 0 0 0 0 0 0 0 0 0 0 0 0 0 0 0 0 0 0 0 0 0 0 0 0 0 0 0 0 0 0 0 0 0 0 0.066126084710426 0 0 0 0 0 0 0 0 0 0 0 0 0.180943868809917 0 0 0 0 0 0 0 0 0 0 0 0 0 0.315828112830287 0 0 0 0 0.186679312171184 0 0 0 0 0.138380201752957 0 0 0 0 0 0 0 0 0 0 0 0 0 0 0 0 0 0 0 0 0 0 0 0 0 0 0 0 0 0 0 0 0 0 0 0 0 0 0 0 0 0 0 0 0 0
0 0 0 0 0 0 0 0 0 0 0 0 0 0 0 0 0 0 0 0 0 0 0 0 0 0 0 0 0 0 0 0 0 0 0 0 0 0 0 0 0 0 0 0 0 0 0 0 0 0 0 0 0 0 0 0 0 0 0 0 0 0 0 0 0 0 0 0 0 0 0 0 0 0 0 0 0 0 0 0 0 0 0 0 0 0 0 0 0 0 0 0 0 0 0 0 0 0 0 0 0 0 0 0 0 0 0 0 0 0 0 0 0 0 0 0 0 0 0 0 0 0 0 0 0 0 0 0 0 0 0 0 0 0 0 0 0 0 0 0 0 0 0 0 0 0 0 0 0 0 0 0 0 0 0 0 0 0 0 0 0 0 0 0 0 0 0 0 0 0 0 0 0 0 0 0 0 0 0 0 0 0 0 0 0 0 0 0 0 0 0 0 0 0 0 0 0 0 0 0 0 0 0 0 0 0 0 0 0 0 0 0 0 0 0 0 0 0 0 0 0 0 0 0 0 0 0 0 0 0 0 0 0 0 0 0 0 0 0 0 0 0 0 0 0 0 0 0 0 0 0 0 0 0 0 0 0 0 0 0 0 0 0 0 0 0 0 0 0 0 0 0 0 0.611043753736472 0 0 0.388956246263528 0 0 0 0 0 0 0 0 0 0 0 0 0 0 0 0 0 0 0 0 0 0 0 0 0 0 0 0 0 0 0 0 0 0 0 0 0 0 0 0 0
0 0 0 0 0 0 0 0 0 0 0 0 0 0 0 0 0 0 0 0 0 0 0 0 0 0 0 0 0 0 0 0 0 0 0 0 0 0 0 0 0 0 0 0 0 0 0 0 0 0 0 0 0 0 0 0 0 0 0 0 0 0 0 0 0 0 0 0 0 0 0 0 0 0 0 0 0 0 0 0 0 0 0 0 0 0 0 0 0 0 0 0 0 0 0 0 0 0 0 0 0 0 0 0 0 0 0 0 0 0 0 0 0 0 0 0 0 0 0 0 0 0 0 0 0 0 0 0 0 0 0 0 0 0 0 0 0 0 0 0 0 0 0 0 0 0 0 0 0 0 0 0 0 0 0 0 0 0 0 0 0 0 0.0324483313961293 0 0 0 0 0 0 0 0 0 0 0 0 0 0.113427073114358 0 0 0.0146404480742167 0 0 0 0.00569267188018684 0 0 0 0 0 0 0 0 0 0 0 0 0 0 0 0 0 0 0 0 0 0 0 0 0 0 0 0 0 0 0 0 0 0 0 0 0 0 0 0 0 0 0 0 0 0 0 0 0 0 0 0 0 0 0 0 0 0 0 0 0 0 0 0 0 0 0 0 0 0 0 0 0 0 0 0 0 0 0 0 0 0.124607525130463 0 0 0.0319359389139295 0 0 0 0 0.075373710233642 0 0.0224252019273458 0 0.0733676172957595 0.147355351182113 0 0.0992414296043082 0.0384627776457619 0.221021923601786 0 0 0 0 0 0 0 0 0 0 0 0 0 0 0 0 0 0 0 0 0 0 0 0 0 0 0 0 0 0 0 0 0 0 0
0 0 0 0 0 0 0 0 0 0 0 0 0 0 0 0 0 0 0 0 0 0 0 0 0 0 0 0 0 0 0 0 0 0 0 0 0 0 0 0 0 0 0 0 0 0 0 0 0 0 0 0 0 0 0 0 0 0 0 0 0 0 0 0 0 0 0 0 0 0 0 0 0 0 0 0 0 0 0 0 0 0 0 0 0 0 0 0 0 0 0 0 0 0 0 0 0 0 0 0 0 0 0 0 0 0 0 0 0 0 0 0 0 0 0 0 0 0 0 0 0 0 0 0 0 0 0 0 0 0 0 0 0 0 0 0 0 0 0 0 0 0 0 0 0 0 0 0 0 0 0 0 0 0 0 0 0 0 0 0 0 0 0 0 0 0 0 0 0 0 0 0 0 0 0 0 0 0 0 0 0 0 0 0 0 0 0 0 0 0 0 0 0 0 0 0 0 0 0 0 0 0 0 0 0 0 0 0 0 0 0 0 0 0 0 0 0 0 0 0 0 0 0 0 0 0 0 0 0 0 0 0 0 0 0 0 0 0 0 0 0 0 0 0 0 0 0 0 0 0 0 0 0 0 0 0 0 0 0 0 0 0 0 0 0 0 0 0 0 0 0 0 0 0.648536956221466 0 0 0.133405231237101 0 0.0407209107737877 0 0 0 0.177336901767645 0 0 0 0 0 0 0 0 0 0 0 0 0 0 0 0 0 0 0 0 0 0 0 0 0 0 0 0 0 0 0 0 0 0 0
0 0 0 0 0 0 0 0 0 0 0 0 0 0 0 0 0 0 0 0 0 0 0 0 0 0 0 0 0 0 0 0 0 0 0 0 0 0 0 0 0 0 0 0 0 0 0 0 0 0 0 0 0 0 0 0 0 0 0 0 0 0 0 0 0 0 0 0 0 0 0 0 0 0 0 0 0 0 0 0 0 0 0 0 0 0 0 0 0 0 0 0 0 0 0 0 0 0 0 0 0 0 0 0 0 0 0 0 0 0 0 0 0 0 0 0 0 0 0 0 0 0 0 0 0 0 0 0 0 0 0 0 0 0 0 0 0 0 0 0 0 0 0 0 0 0 0 0 0 0 0 0 0 0 0 0 0 0 0 0 0 0 0 0 0 0 0 0 0 0 0 0 0 0 0 0 0.262983903115772 0 0 0 0 0 0 0 0 0 0 0 0 0 0 0 0 0 0 0 0 0 0 0 0 0 0 0 0 0 0 0 0 0 0 0 0 0 0 0 0 0 0 0 0 0 0 0 0 0 0 0 0 0 0 0 0 0 0 0 0 0 0 0 0 0 0 0 0 0 0 0 0 0 0 0 0 0 0 0 0 0 0 0 0 0 0 0 0 0 0 0 0 0 0 0 0 0.469159279899232 0 0 0.173671683165493 0.0263944210027837 0 0 0 0.067790712816719 0 0 0 0 0 0 0 0 0 0 0 0 0 0 0 0 0 0 0 0 0 0 0 0 0 0 0 0 0 0 0 0 0 0 0 0
0 0 0 0 0 0 0 0 0 0 0 0 0 0 0 0 0 0 0 0 0 0 0 0 0 0 0 0.0125199375967181 0 0 0 0 0 0 0 0 0 0 0 0 0 0 0 0 0 0 0 0 0 0 0 0 0 0.0108617910995337 0 0 0 0 0 0.013739400035551 0 0 0 0 0 0 0.00948817606753445 0 0 0 0 0 0 0 0 0 0 0 0 0 0 0 0 0 0 0 0 0 0 0 0 0 0 0 0 0 0 0 0 0 0 0 0 0 0 0 0 0 0 0 0 0 0 0 0 0 0 0 0 0 0 0 0.0735085278985163 0 0 0 0 0 0 0.00431685438942423 0 0 0 0 0 0 0 0 0 0 0 0 0 0 0 0 0 0 0 0 0 0 0 0 0 0 0 0 0 0 0 0 0 0 0 0 0 0 0 0 0 0 0 0 0 0 0 0 0 0 0 0 0 0 0 0 0 0 0 0 0 0 0 0 0 0 0 0 0 0 0 0 0 0 0 0 0 0 0 0 0.133861556342675 0 0 0 0 0 0 0.25429532988805 0 0.0562592835203495 0 0 0 0 0 0 0 0 0 0 0 0 0 0 0 0 0 0 0 0 0 0 0 0 0 0 0 0 0 0 0 0 0 0 0 0 0 0 0 0 0.0131584357207015 0 0 0 0 0 0 0 0 0 0 0 0 0 0 0 0 0 0 0 0.121148329561479 0.239580788119921 0.0572615897595462 0 0 0 0 0 0 0 0 0 0 0 0 0 0 0 0 0 0 0 0 0 0 0 0 0 0 0 0 0 0 0 0 0 0 0
0 0 0 0 0 0 0 0 0 0 0 0 0 0 0 0 0 0 0 0 0 0 0 0 0 0 0.00721168993593044 0 0 0 0 0 0 0 0 0 0 0 0 0 0 0 0 0 0 0 0 0 0 0 0 0 0 0 0 0 0 0 0 0 0 0 0 0 0 0 0 0 0 0 0 0 0 0 0 0 0 0 0 0 0 0 0 0 0 0 0 0 0 0 0 0 0 0 0 0 0 0 0 0 0 0 0 0 0 0.015051026412032 0 0.0701078758294672 0.026954134390922 0 0 0 0 0 0 0 0 0 0 0 0 0 0.0535734858674584 0.0555084191203238 0.00372508824237762 0 0 0 0 0 0 0 0 0 0 0 0 0 0 0 0 0 0 0 0 0 0 0 0 0 0 0 0 0 0 0 0 0 0 0 0 0 0 0 0 0 0 0 0 0 0 0 0.0211519335117192 0 0 0 0 0 0 0 0 0 0 0 0 0 0 0 0 0 0 0 0 0 0 0 0 0 0 0 0 0 0 0 0 0 0 0 0 0.014437450723719 0 0 0 0 0 0 0 0 0 0 0 0 0 0 0 0 0 0 0 0 0 0 0 0 0 0 0 0 0 0 0 0 0 0 0 0 0 0 0 0 0 0 0 0 0 0 0 0 0 0 0 0 0 0 0 0.102348169910546 0 0 0.0890818798078993 0 0.0153605477855726 0 0 0 0 0 0.105318559339357 0 0 0.0627430192075057 0 0 0.35742671991517 0 0 0 0 0 0 0 0 0 0 0 0 0 0 0 0 0 0 0 0 0 0 0 0 0 0 0 0 0 0 0 0 0 0 0
0 0 0 0 0 0 0 0 0 0 0 0 0 0 0 0 0 0 0 0 0 0 0 0 0 0 0 0 0 0 0 0 0 0 0 0 0 0 0 0 0 0 0 0 0 0 0 0 0 0 0 0 0 0 0 0 0 0 0 0 0 0 0 0 0 0 0 0 0 0 0 0 0 0 0 0 0 0 0 0 0 0 0 0 0 0 0 0 0 0 0 0 0 0 0 0 0 0 0 0 0 0 0 0 0 0 0 0 0 0 0 0 0 0 0 0 0 0 0 0 0 0 0 0 0 0 0 0 0 0 0 0 0 0 0 0 0 0 0 0 0 0 0 0 0 0 0 0 0 0 0 0 0 0 0 0 0 0 0 0 0 0 0.0459769286087785 0 0 0.0377119430153888 0 0 0 0 0 0 0 0.0124264499589619 0 0 0.194777703807409 0 0 0 0 0 0 0 0 0 0 0 0 0 0 0 0 0 0 0 0 0 0 0 0 0 0 0 0 0 0 0 0 0 0.113988080199473 0 0 0 0 0 0 0.110981537260604 0 0.0766998121859925 0 0 0 0 0 0 0 0 0 0 0 0 0 0 0 0 0 0 0 0 0 0 0 0 0 0 0 0 0 0 0 0 0 0 0 0 0 0 0 0 0.010991081968952 0 0 0 0 0 0 0 0 0.0119584408046633 0 0 0 0.0469677552258723 0 0 0.0561463379243339 0 0.0839629888628535 0.170674588784177 0 0 0.02673635139254 0 0 0 0 0 0 0 0 0 0 0 0 0 0 0 0 0 0 0 0 0 0 0 0 0 0 0 0 0 0 0 0 0 0 0
0 0 0 0 0 0 0 0 0 0 0 0 0 0 0 0 0 0 0 0 0 0 0 0 0 0 0.00637061537945844 0 0 0 0 0 0 0 0 0 0 0 0 0 0 0 0 0 0 0 0 0 0 0 0 0 0 0 0 0 0 0 0 0 0 0 0 0 0 0 0 0 0 0 0 0 0 0 0 0 0 0 0 0 0 0 0 0 0 0 0 0 0 0 0 0 0 0 0 0 0 0 0 0 0 0 0 0 0 0.0161869833159213 0 0.0462233571112288 0.0165916049114565 0 0 0 0 0 0 0 0 0 0 0 0 0 0.0391100320093667 0.0656941380952194 0.003634242896152 0 0 0 0 0 0 0 0 0 0 0 0 0 0 0 0 0 0 0 0 0 0 0 0 0 0 0 0 0 0 0 0 0 0 0 0 0 0 0 0 0 0 0 0 0 0 0 0 0 0 0 0 0 0 0 0 0 0 0 0 0 0 0 0 0 0 0 0 0 0 0 0 0 0 0 0 0 0 0 0 0 0 0 0 0 0 0 0 0 0 0 0 0 0 0 0 0 0 0 0 0 0 0 0 0 0 0 0 0 0 0 0 0 0 0 0 0 0 0 0 0 0 0 0 0 0 0 0 0 0 0 0 0 0 0 0 0 0 0 0 0.0373692195207795 0 0 0.082024217171561 0 0 0 0 0 0 0 0.216354180645434 0.0954686121091802 0 0.0273545404670248 0.329689453719849 0.0179288026473688 0 0 0 0 0 0 0 0 0 0 0 0 0 0 0 0 0 0 0 0 0 0 0 0 0 0 0 0 0 0 0 0 0 0 0 0
0 0 0 0 0 0 0 0 0 0 0 0 0 0 0 0.00215371119392992 0 0 0 0 0 0 0 0.00423776805474192 0 0 0 0 0 0 0 0 0 0 0 0 0 0 0.0362451668110414 0.00529578089906695 0.00369791250924449 0 0 0 0 0 0 0.0299422502432961 0 0 0 0 0 0 0 0 0 0 0 0 0 0 0 0 0 0 0 0 0 0 0 0 0 0 0 0 0 0 0 0 0 0 0 0 0 0 0 0 0 0 0 0 0 0 0 0 0 0 0 0 0 0 0 0 0 0 0 0 0 0 0 0 0 0 0 0 0 0 0 0 0 0 0 0 0 0 0 0 0 0 0 0 0 0 0 0 0 0 0 0 0 0 0 0 0 0 0 0 0 0 0 0 0 0 0 0 0 0 0 0 0 0 0 0 0 0 0 0 0 0.0175393677302895 0 0.228676338887355 0 0 0 0 0 0 0 0 0 0 0 0 0 0 0 0.0192097837046028 0 0.0125682090216355 0 0.0265625707296826 0 0 0 0 0 0 0 0 0 0.0928031567966483 0.180519041581567 0 0.280764589276797 0 0 0 0 0 0 0 0 0 0 0 0 0 0 0 0 0 0.0424187028075365 0 0 0 0 0 0 0 0 0 0 0 0 0.0018494105633266 0 0 0 0 0 0 0 0 0 0 0 0 0 0 0 0 0 0 0 0 0 0.00618867574139737 0 0 0 0 0 0 0 0 0 0 0 0 0 0 0 0 0 0 0 0 0 0 0 0 0 0 0 0 0 0 0 0 0 0 0 0 0 0 0 0 0 0 0.00273051930718174 0 0 0 0 0 0 0 0 0 0 0 0 0 0 0 0 0.00659704414065965
0 0 0 0 0 0 0 0 0 0 0 0 0 0 0 0 0 0 0 0 0 0 0 0 0 0 0 0 0 0 0 0 0 0 0 0 0 0 0 0 0 0 0 0 0 0 0 0 0 0 0 0 0 0 0 0 0 0 0 0 0 0 0 0 0 0 0 0 0 0 0 0 0 0 0 0 0 0 0 0 0 0 0 0 0 0 0 0 0 0 0 0 0 0 0 0 0 0 0 0 0 0 0 0 0 0 0 0 0 0 0 0 0 0 0 0 0 0 0 0 0 0 0 0 0 0 0 0 0 0 0 0 0 0 0 0 0 0 0 0 0 0 0 0 0 0 0 0 0 0 0 0 0 0 0 0 0 0 0 0 0 0 0 0 0 0 0 0 0 0 0 0 0 0 0 0 0 0 0 0 0 0 0 0 0 0 0 0 0 0 0 0 0 0 0 0 0 0 0 0 0 0 0 0 0 0 0 0 0 0 0 0 0 0 0 0 0 0 0 0 0 0 0 0 0 0 0 0 0 0 0 0 0 0 0 0 0 0 0.289796160559493 0.412018088135691 0 0 0 0 0 0 0 0 0 0 0 0 0 0 0 0 0 0 0 0 0 0 0 0 0 0 0 0 0 0 0 0 0 0 0 0 0 0 0 0 0 0 0 0 0 0 0 0 0 0 0 0 0 0 0.298185751304816 0 0 0 0 0 0 0 0 0 0 0 0 0 0 0 0 0 0 0 0 0 0 0
0 0 0 0 0 0 0 0 0 0 0 0 0 0 0 0 0 0 0 0 0 0 0 0 0 0 0 0 0 0 0 0 0 0 0 0 0 0 0 0 0 0 0 0 0 0 0 0 0 0 0 0 0 0 0 0 0 0 0 0 0 0 0 0 0 0 0 0 0 0 0 0 0 0 0 0 0 0 0 0 0 0 0 0 0 0 0 0 0 0 0 0 0 0 0 0 0 0 0 0 0 0 0 0 0 0 0 0 0 0 0 0 0 0 0 0 0 0 0 0 0 0 0 0 0 0 0 0 0 0 0 0 0 0 0 0 0 0 0 0 0 0 0 0 0 0 0 0 0 0 0 0 0 0 0 0 0 0.0232806188101346 0 0.178769374614016 0 0 0 0 0 0 0 0 0 0 0 0 0 0 0 0 0.0342638139745933 0 0 0 0 0 0 0 0 0 0 0 0 0 0 0 0 0.0881680295156298 0 0 0 0 0.0233379330382612 0 0 0 0 0 0 0 0.0275461577826455 0 0 0 0 0 0 0 0 0 0 0 0 0 0 0 0 0 0 0 0 0 0 0 0 0 0 0 0 0 0 0 0 0 0 0 0 0 0 0 0 0 0 0 0 0 0 0 0 0 0 0 0 0 0 0 0 0 0 0 0 0 0 0 0 0 0 0 0 0 0 0 0 0 0 0 0 0 0 0 0 0 0.198879720703641 0.2224214885183 0.0607004629852934 0 0 0 0 0 0.0468795135776275 0 0 0 0 0 0 0 0 0 0 0 0 0.0957528864798582 0 0 0 0 0 0 0 0
0 0 0 0 0 0 0 0 0 0 0 0 0 0 0 0 0 0 0 0 0 0 0 0 0 0 0 0 0 0 0 0 0 0 0 0 0 0 0 0 0 0 0 0 0 0 0 0 0 0 0 0 0 0 0 0 0 0 0 0 0 0 0 0 0 0 0 0 0 0 0 0 0 0 0 0 0 0 0 0 0 0 0 0 0 0 0 0 0 0 0 0 0 0 0 0 0 0 0 0 0 0 0 0 0 0 0 0 0 0 0 0 0 0 0 0 0 0 0 0 0 0 0 0 0 0 0 0 0 0 0 0 0 0 0 0 0 0 0 0 0 0 0 0 0 0 0 0 0 0 0 0 0 0 0 0 0 0 0 0 0.222113932654464 0 0 0 0 0 0 0 0 0 0 0 0 0 0 0 0 0 0 0 0 0 0 0 0 0 0 0 0 0 0 0 0 0.141795698925462 0 0 0 0 0.0197611850346614 0 0 0 0 0 0 0 0 0 0 0 0 0 0 0 0 0 0.16745445935015 0 0 0 0 0.066636109986691 0 0 0 0 0 0 0 0 0 0 0 0 0 0 0 0 0 0 0 0 0 0 0 0 0 0 0 0 0 0 0 0 0 0 0 0 0 0 0 0 0 0 0 0 0 0 0 0 0 0 0 0 0 0 0 0 0 0 0 0 0 0 0 0 0 0.0350899547344455 0 0.205550183907115 0.0391077121321859 0 0 0 0 0 0.0592448153459991 0 0 0 0 0 0 0 0 0 0 0 0 0.0432459479288264 0 0 0 0 0 0 0 0
0 0 0 0 0 0 0 0 0 0 0 0 0 0 0 0 0 0 0 0 0 0 0 0 0 0 0 0 0 0 0 0 0 0 0 0 0 0 0 0 0 0 0 0 0 0 0 0 0 0 0 0 0 0 0 0 0 0 0 0 0 0 0 0 0 0 0 0 0 0 0 0 0 0 0 0 0 0 0 0 0 0 0 0 0 0 0 0 0 0 0 0 0 0 0 0 0 0 0 0 0 0 0 0 0 0 0 0 0 0 0 0 0 0 0 0 0 0 0 0 0 0 0 0 0 0 0 0 0 0 0 0 0 0 0 0 0 0 0 0 0 0 0 0 0 0 0 0 0 0 0 0 0 0 0 0 0 0 0 0 0.265239123873138 0 0 0 0 0 0.0166787951611131 0 0 0 0 0 0 0 0 0 0 0 0 0 0 0 0 0 0 0 0 0 0 0 0 0 0 0.00769623948751191 0 0 0 0 0.0428686591327094 0 0 0 0 0 0 0 0.0274243128555222 0 0 0 0 0 0 0 0 0 0 0 0 0 0 0 0 0 0 0 0 0 0 0 0 0 0 0 0 0 0 0 0 0 0 0 0 0 0 0 0 0 0 0 0 0 0 0 0 0 0 0 0 0 0 0 0 0 0 0 0 0 0 0 0 0 0 0 0 0 0 0 0 0 0 0 0 0 0 0 0.0167036140332435 0 0 0.172694078642798 0.175141102412735 0 0 0 0 0.1837730667572 0.0917810076440281 0 0 0 0 0 0 0 0 0 0 0 0 0 0 0 0 0 0 0 0 0
0 0 0 0 0 0 0 0 0 0 0 0 0 0 0 0 0 0 0 0 0 0 0 0 0 0 0 0 0 0 0 0 0 0 0 0 0 0 0 0 0 0 0 0 0 0 0 0 0 0 0 0 0 0 0 0 0 0 0 0 0 0 0 0 0 0 0 0 0 0 0 0 0 0 0 0 0 0 0 0 0 0 0 0 0 0 0 0 0 0 0 0 0 0 0 0 0 0 0 0 0 0 0 0 0 0 0 0 0 0 0 0 0 0 0 0 0 0 0 0 0 0 0 0 0 0 0 0 0 0 0 0 0 0 0 0 0 0 0 0 0 0 0 0 0 0 0 0 0 0 0 0 0 0 0 0 0.0214231666727235 0.0791476490013824 0 0.238215020252286 0 0.025148648472482 0.0890750125972182 0 0 0 0 0 0 0 0 0 0 0 0 0 0.0714742652061182 0 0 0.0582019646050539 0 0 0 0.0828326921853909 0 0 0 0 0 0 0 0 0 0.0556902050555146 0 0 0 0 0 0 0 0 0 0 0 0 0 0 0 0 0 0 0 0 0 0 0 0 0 0 0 0 0 0 0 0 0 0 0 0 0 0 0 0 0 0 0 0 0 0 0 0 0 0 0 0 0 0 0 0 0 0 0 0 0 0 0 0 0 0 0 0 0 0 0 0 0 0 0 0 0 0 0 0 0 0 0 0 0 0 0 0 0 0 0 0.113119925990813 0 0 0 0.102443259442792 0.0210367047479398 0 0 0 0 0.00973302170152135 0.0324584640687639 0 0 0 0 0 0 0 0 0 0 0 0 0 0 0 0 0 0 0 0 0
0 0 0 0 0 0 0 0 0 0 0 0 0 0 0 0 0 0 0 0 0 0 0 0 0 0 0 0 0 0 0 0 0 0 0 0 0 0 0 0 0 0 0 0 0 0 0 0 0 0 0 0 0 0 0 0 0 0 0 0 0 0 0 0 0 0 0 0 0 0 0 0 0 0 0 0 0 0 0 0 0 0 0 0 0 0 0 0 0 0 0 0 0 0 0 0 0 0 0 0 0 0 0 0 0 0 0 0 0 0 0 0 0 0 0 0 0 0 0 0 0 0 0 0 0 0 0 0 0 0 0 0 0 0 0 0 0 0 0 0 0 0 0 0 0 0 0 0 0 0 0 0 0 0 0 0 0 0 0 0.0741000198549126 0.195546447129737 0.106266918276869 0.00607527317135857 0 0 0 0.0100732066021692 0 0 0 0 0 0 0 0 0 0.0137905136999799 0.003778053523456 0 0.00865803258484603 0 0 0.00289824520212454 0.0124616010685967 0 0 0 0 0 0.00359942762919525 0 0 0 0.0367878554864298 0.00367983476495486 0 0 0 0.0207438631498217 0 0 0 0 0 0 0 0.0226585276971343 0 0 0 0 0 0 0 0 0 0.00445580869840129 0 0 0 0 0 0 0 0 0 0 0 0 0 0 0 0 0 0 0 0 0 0 0 0 0 0 0 0 0.0099875257838684 0 0 0 0.00886305246322704 0 0 0 0 0 0 0 0 0 0 0 0 0 0 0 0 0 0 0 0 0 0 0 0 0 0 0 0 0 0 0 0 0 0 0 0.0417888011962232 0.0489773946592823 0.0864425595715295 0.03383903322532 0 0.0985954669061215 0 0 0 0 0.045277659331064 0.0833527969702712 0 0 0 0 0 0 0 0 0 0 0 0 0.0146150155633168 0 0 0 0.00268706578978859 0 0 0 0
0 0 0 0 0 0 0 0 0 0 0 0 0 0 0 0 0 0 0 0 0 0 0 0 0 0 0 0 0 0 0 0 0 0 0 0 0 0 0 0 0 0 0 0 0 0 0 0 0 0 0 0 0 0 0 0 0 0 0 0 0 0 0 0 0 0 0 0 0 0 0 0 0 0 0 0 0 0 0 0 0 0 0 0 0 0 0 0 0 0 0 0 0 0 0 0 0 0 0 0 0 0 0 0 0 0 0 0 0 0 0 0 0 0 0 0 0 0 0 0 0 0 0 0 0 0 0 0 0 0 0 0 0 0 0 0 0 0 0 0 0 0 0 0 0 0 0 0 0 0 0 0 0 0 0 0 0 0 0 0 0.188358880717074 0.00946434678236947 0 0 0 0 0.0181769904800736 0 0 0 0 0 0 0 0 0 0.00886925522328153 0 0 0 0 0 0 0 0 0 0 0 0 0 0 0 0 0 0 0 0 0 0.0749793712137684 0 0 0 0 0 0 0 0.0432000376235683 0 0 0 0 0 0 0 0 0 0 0 0 0 0 0 0 0 0 0 0 0 0 0 0 0 0 0 0 0 0 0 0 0 0 0 0 0 0 0.00518877510984232 0 0 0 0 0 0 0 0 0 0 0 0 0 0 0 0 0 0 0 0 0 0 0 0 0 0 0 0 0 0 0 0 0 0 0 0 0 0 0 0.0190069760029719 0.0155302366041114 0.14610870895496 0.0115811083157326 0.164321655240498 0 0 0 0 0 0.0799963556480369 0.215217302083712 0 0 0 0 0 0 0 0 0 0 0 0 0 0 0 0 0 0 0 0 0
0 0 0 0 0 0 0 0 0 0 0 0 0 0 0 0 0 0 0 0 0.00906774879652568 0 0 0 0 0 0 0 0 0 0 0 0 0 0 0 0 0 0 0 0 0 0 0 0 0 0 0 0 0 0 0 0 0 0 0 0 0 0 0.00326667715568361 0 0 0 0.0255021534653285 0 0 0 0 0 0 0 0 0 0 0 0 0 0.0143824836639275 0.0106419923416562 0 0 0 0 0 0 0 0 0 0 0 0 0 0 0 0 0 0 0 0 0 0 0 0 0 0 0 0 0 0 0 0 0 0 0 0 0 0 0 0 0 0 0 0 0 0 0 0 0 0 0 0 0 0 0 0.00532052813378174 0 0 0 0 0 0 0 0 0 0 0 0 0 0 0 0 0 0 0 0 0 0 0 0 0 0 0 0.0335130119510365 0 0 0 0 0 0 0 0 0 0 0 0 0.0167638867770737 0.0131669635633993 0 0.00954038652688959 0.142909396096909 0 0 0.0330326099085572 0.381621928387779 0.00690425587683181 0 0 0 0 0 0 0 0 0.0168928183144811 0 0 0 0 0.00819597744197446 0 0 0 0 0.0149116378625032 0.0177870419157085 0 0 0 0 0 0 0 0 0 0 0 0.0337809279373254 0 0.0562779032548006 0.0214750894004936 0.00923532240744223 0.00699999727386371 0.0144284630950103 0 0 0 0 0.0453465504086162 0.0201304031299348 0 0 0 0 0.00518774197436037 0.00436779583130742 0 0 0 0 0 0 0 0 0 0.00606883101207835 0 0 0 0 0 0.0104482659442254 0 0 0 0 0 0 0 0 0 0 0 0 0 0 0 0 0 0 0 0 0 0 0 0 0 0 0 0 0 0 0 0 0 0 0 0 0 0 0 0 0 0 0 0 0 0 0 0 0 0 0 0 0 0 0 0 0 0 0 0 0 0 0 0 0 0 0.00283121015049487
0 0 0 0 0 0 0 0 0 0 0 0 0 0 0 0 0 0 0 0 0 0 0 0 0 0 0 0 0 0 0 0 0 0 0 0 0 0 0 0 0 0 0 0 0 0 0 0 0 0 0 0.12021055428028 0 0 0 0 0 0 0 0 0 0 0 0 0 0 0 0 0 0 0 0 0 0 0 0 0 0 0 0 0 0 0 0 0 0 0 0 0 0 0 0 0 0 0 0 0 0 0 0 0 0 0 0 0 0 0 0 0 0 0 0 0 0 0 0 0 0 0 0 0 0 0 0 0 0 0 0 0 0 0 0 0 0 0 0 0 0 0 0 0 0 0 0 0 0 0 0 0 0 0 0 0 0 0 0 0 0 0 0 0 0 0 0 0 0 0 0 0 0 0 0 0 0 0 0 0 0 0 0 0 0 0 0 0 0 0 0 0 0 0 0 0 0 0 0 0 0 0 0 0 0 0 0 0 0 0 0 0 0 0 0 0 0 0 0 0 0 0 0 0 0 0 0 0 0 0 0 0 0 0 0 0 0 0 0 0 0 0.502654188970766 0 0 0 0 0 0 0 0 0 0 0 0 0 0 0 0 0 0 0 0 0 0 0 0 0 0 0 0 0 0 0 0 0 0 0 0 0 0 0 0 0 0 0 0 0 0 0 0 0 0 0 0 0 0 0.377135256748954 0 0 0 0 0 0 0 0 0 0 0 0 0 0 0 0 0 0 0 0 0 0 0 0
0 0 0 0 0 0 0 0 0 0 0 0 0 0 0 0 0 0 0 0 0 0 0 0 0 0 0 0 0 0 0 0 0 0 0 0 0 0 0 0 0 0 0 0 0 0 0 0 0 0 0 0.0116386709735651 0 0 0 0 0 0 0 0 0 0 0 0 0 0 0 0 0 0 0 0 0.0142371895539374 0 0 0 0 0 0 0 0 0 0 0 0 0 0 0 0 0 0 0 0 0 0 0 0 0 0 0 0 0 0 0 0 0 0 0 0 0 0 0 0 0 0 0 0 0 0 0 0 0 0 0 0 0 0 0 0 0 0 0 0 0 0 0 0 0 0 0 0 0 0 0 0 0 0 0 0 0 0 0 0 0 0 0 0 0 0 0 0 0 0 0 0 0 0 0 0 0 0 0 0 0 0 0 0.00382631887484005 0 0 0 0 0 0.378301161332076 0.471461847946946 0 0.0110992060667263 0 0 0 0 0 0 0 0 0 0.0024025784101465 0 0 0 0 0 0 0 0 0 0 0 0 0 0 0 0 0.0189243870306005 0 0 0 0 0 0 0 0 0 0 0 0 0 0 0 0 0 0 0 0 0 0 0 0 0 0.00678610926276795 0 0 0 0 0 0.00940813449009464 0 0 0 0 0 0 0 0 0 0 0 0 0.00747333508450484 0 0 0 0 0 0 0 0 0 0 0 0 0 0 0 0 0 0 0 0 0 0 0 0 0 0 0 0 0 0 0 0 0 0 0.0445965791217461 0 0 0 0 0.00364869109346229 0 0 0 0 0 0.0039975778731685 0 0 0 0 0 0 0 0 0 0 0 0 0 0.0121982128854176
0 0 0 0 0 0 0 0 0 0 0 0 0 0 0 0 0 0 0 0 0 0 0 0 0 0 0 0 0 0 0 0 0 0 0 0 0 0 0 0 0 0 0 0 0 0 0 0 0 0 0 0 0 0 0 0 0 0 0 0 0 0 0 0 0 0 0 0 0 0 0 0 0 0 0 0 0 0 0 0 0 0 0 0 0 0 0 0 0 0 0 0 0 0 0 0 0 0 0 0 0 0 0 0 0 0 0 0 0 0 0 0 0 0 0 0 0 0 0 0 0 0 0 0 0 0 0 0 0 0 0 0 0 0 0 0 0 0 0 0 0 0 0 0 0 0 0 0 0 0 0 0 0 0 0 0 0 0 0 0 0 0 0 0 0 0 0 0 0 0 0 0 0 0 0 0 0 0 0 0 0 0 0 0 0 0 0 0 0 0 0 0 0 0 0 0 0 0 0 0 0 0 0 0 0 0 0 0 0 0 0 0 0 0 0 0 0 0 0 0 0 0 0 0 0 0 0 0 0 0 0 0 0 0 0.0496398438085081 0 0 0 0 0.0227319444801624 0 0.159227210512667 0 0 0.125169442202061 0 0 0.0173742875690897 0 0.108510699153316 0 0.0235424691086251 0.150168844178471 0 0.042946644559816 0 0 0 0 0 0 0 0 0 0 0 0 0 0 0 0 0 0 0 0 0 0 0 0 0 0 0 0 0 0.0244144950791477 0 0 0 0 0 0 0 0 0 0 0 0 0 0 0.0363103341144763 0 0 0 0 0 0 0 0 0.0367764767414342 0 0.00817042920675768 0.0897118970511959 0 0 0.105304982234272 0 0 0
0 0 0 0 0 0 0 0 0 0 0 0 0 0 0 0 0 0 0 0 0 0 0 0 0 0 0 0 0 0 0 0 0 0 0 0 0 0 0 0 0 0 0 0 0 0 0 0 0 0 0 0 0 0 0 0 0 0 0 0 0 0 0 0 0 0 0 0 0 0 0 0 0 0 0 0 0 0 0 0 0 0 0 0 0 0 0 0 0 0 0 0 0 0 0 0 0 0 0 0 0 0 0 0 0 0 0 0 0 0 0 0 0 0 0 0 0 0 0 0 0 0 0 0 0 0 0 0 0 0 0 0 0 0 0 0 0 0 0 0 0 0 0 0 0 0 0 0 0 0 0 0 0 0 0 0 0 0 0 0 0.117793840485468 0 0 0 0 0 0.0441617340998906 0 0 0 0 0 0 0 0 0 0.00919414461421002 0 0 0 0 0 0 0 0 0 0 0 0 0 0 0 0 0 0 0 0 0 0.0672425232086869 0 0 0 0 0 0 0 0.0983906881652795 0 0 0 0 0 0 0 0 0 0 0 0 0 0 0 0 0 0 0 0 0 0 0 0 0 0 0 0 0 0 0 0 0 0 0 0 0 0 0.0191021076885048 0 0 0 0 0 0 0 0 0 0 0 0 0 0 0 0 0 0 0 0 0 0 0 0 0 0 0 0 0 0 0 0 0 0 0 0 0 0 0 0 0 0.235477663516392 0.00823000188169286 0.115904861266577 0.122871181238104 0 0 0 0 0 0.161631253835194 0 0 0 0 0 0 0 0 0 0 0 0 0 0 0 0 0 0 0 0 0
0 0 0 0 0 0 0 0 0 0 0 0 0 0 0 0 0 0 0 0 0 0 0 0 0 0 0 0 0 0 0 0 0 0 0 0 0 0 0 0 0 0 0 0 0 0 0 0 0 0 0 0 0 0 0 0 0 0 0 0 0 0 0 0 0 0 0 0 0 0 0 0 0 0 0 0 0 0 0 0 0 0 0 0 0 0 0 0 0 0 0 0 0 0 0 0 0 0 0 0 0 0 0 0 0 0 0 0 0 0 0 0 0 0 0 0 0 0 0 0 0 0 0 0 0 0 0 0 0 0 0 0 0 0 0 0 0 0 0 0 0 0 0 0 0 0 0 0 0 0 0 0 0 0 0 0 0 0 0 0 0.0721963352806561 0 0.00755740806678516 0 0 0 0.0329770237856595 0 0 0 0 0 0 0 0 0 0 0.00927457433821776 0 0.00807514840205933 0 0 0 0.0138269481831404 0 0 0 0 0 0 0 0 0 0 0 0 0 0 0.136620969128377 0 0 0 0 0 0 0 0.0900057223180876 0 0 0 0 0 0 0 0 0 0 0 0 0 0 0 0 0 0 0 0 0 0 0 0 0 0 0 0 0 0 0 0 0 0 0 0 0.0490810064609274 0 0.0161233415717305 0 0 0 0 0 0 0 0 0 0 0 0 0 0 0 0 0 0 0 0 0 0 0 0 0 0 0 0 0 0 0 0 0 0 0 0 0 0 0 0.0139912488564802 0.022424273125938 0.0729782100861046 0.0170314937213812 0.132406831263793 0.205130172185728 0 0 0 0 0.100299293224934 0 0 0 0 0 0 0 0 0 0 0 0 0 0 0 0 0 0 0 0 0 0
0 0 0 0 0 0 0 0 0 0 0 0 0 0 0 0 0 0 0 0 0 0 0 0 0 0 0 0 0 0 0 0 0 0 0 0 0 0 0 0 0 0 0 0 0 0 0 0 0 0 0 0 0 0 0 0 0 0 0 0 0 0 0 0 0 0 0 0 0 0 0 0 0 0 0 0 0 0 0 0 0 0 0 0 0 0 0 0 0 0 0 0 0 0 0 0 0 0 0 0 0 0 0 0 0 0 0 0 0 0 0 0 0 0 0 0 0 0 0 0 0 0 0 0 0 0 0 0 0 0 0 0 0 0 0 0 0 0 0 0.00305140658901678 0.00188855493678691 0 0 0 0.00275428047053193 0 0 0 0 0 0 0 0 0.00756429606457318 0 0 0 0 0 0 0 0 0 0 0 0 0.0111641704963703 0 0 0 0 0 0 0 0 0 0 0.0153375487011086 0 0 0 0 0.00312695161664717 0 0 0 0 0 0.0522876102024791 0 0 0 0 0 0 0 0 0 0 0 0 0 0 0 0 0 0 0 0 0 0 0 0 0 0 0 0 0 0 0 0 0 0 0 0 0 0 0 0 0.00212154492837497 0 0 0 0 0.00172216526196954 0 0.00187465445427741 0 0 0 0 0 0 0 0 0 0.00469545058359291 0.00248621723324755 0 0 0 0 0 0 0 0.00315494145404079 0 0.0588443771758376 0 0 0 0 0 0 0 0 0 0 0 0 0 0 0 0 0 0 0 0 0 0 0 0 0 0 0 0 0 0 0 0 0 0 0 0.00215816893608194 0 0 0 0 0 0.0287480693283784 0.00744058233541057 0 0 0.0469055232579521 0.0969366256667905 0.138481197538936 0.209514491886914 0 0.0256087731300227 0 0 0.0264738443602328 0 0 0 0.0959927215423214 0 0.149665831848105
0 0 0 0 0 0 0 0 0 0 0 0 0 0 0 0 0 0 0 0 0 0 0 0 0 0 0 0 0 0 0 0 0 0 0 0 0 0 0 0 0 0 0 0 0 0 0 0 0 0 0 0 0 0 0 0 0 0 0 0 0 0 0 0 0 0 0 0 0 0 0 0 0 0 0 0 0 0 0 0 0 0 0 0 0 0 0 0 0 0 0 0 0 0 0 0 0 0 0 0 0 0 0 0 0 0 0 0 0 0 0 0 0 0 0 0 0 0 0 0 0 0 0 0 0 0 0 0 0 0 0 0 0 0 0 0 0 0 0 0 0 0 0 0 0 0 0 0 0 0 0 0 0 0 0 0 0 0 0 0 0 0 0 0 0 0 0 0 0 0 0 0 0 0 0 0 0 0 0 0 0 0 0 0 0 0 0 0.0152397139646228 0.00519240695071901 0.00819455032703138 0 0.00135487163208041 0 0 0 0 0 0 0 0 0 0 0 0 0 0 0 0 0 0 0 0 0 0 0 0 0 0 0 0 0 0 0 0 0 0 0 0 0 0 0 0 0 0 0 0.0137759145244525 0.0561453330856352 0 0 0 0 0 0 0 0 0 0.159885268108336 0.0127425743933718 0.00160331993163334 0 0 0.00865312381149265 0.0241714037136141 0.030999826023989 0.00449460230480098 0.030712661099369 0.0387300836903063 0.116304574427925 0.0184920780540383 0.0491429811320551 0 0 0 0 0 0 0 0 0 0 0 0 0 0 0 0 0 0 0 0 0 0 0 0 0 0 0 0 0 0 0 0 0 0 0 0 0 0 0 0.022345624164794 0.184648085293145 0.0462024089554337 0 0.00670989128842477 0.0017467395003671 0 0 0 0.00425778421846145 0 0.0286282962898603 0.0493224828954639 0.0360152218812725 0 0.00606820216710407 0 0 0.0182199761702006
0 0 0 0 0 0 0 0 0 0 0 0 0 0 0 0 0 0 0 0 0 0 0 0 0 0 0 0 0 0 0 0 0.00141221488078106 0.00203982326276635 0.000837790729276724 0 0 0 0 0 0 0 0 0 0 0 0 0 0 0 0 0 0 0 0.00158580195970339 0 0 0 0 0 0 0 0 0 0 0 0 0 0 0 0 0.00121997889471409 0 0 0 0 0 0 0 0 0 0 0 0 0 0 0 0 0 0 0 0 0 0 0 0 0 0 0 0 0.00117576203019405 0.00830380264640733 0 0 0 0 0 0 0 0 0 0 0 0 0 0 0 0 0 0 0 0 0 0 0 0 0 0 0 0 0 0 0 0 0 0 0 0 0 0.00209910057367976 0 0 0 0 0.0123135090904234 0 0 0 0 0 0.0152028160960778 0 0 0.010070975549328 0 0 0 0 0 0 0 0 0 0 0 0 0 0 0 0 0 0.000770626071655384 0 0 0 0 0 0 0.00217806961976634 0 0 0 0 0 0 0 0 0 0.00549463567069658 0.00548215394455115 0 0 0 0 0 0 0 0 0 0 0 0 0 0 0 0 0.00238225506191651 0 0 0 0 0 0 0 0 0 0 0 0 0 0 0 0 0 0 0 0 0 0 0.00834986368443811 0 0 0 0 0.00186254412374272 0.00203570022417033 0.0101584835363564 0 0.00317543379034357 0.00429981771472778 0.000785512248156617 0.00286062783199781 0 0 0 0.0131588641637669 0.0234189537214494 0.00106631650446507 0.0100232631488673 0.00826660233711036 0 0.00168761909997328 0.0166068186313881 0.0031068599172318 0.00832679069253615 0.00513558716048286 0 0.154124855144739 0 0 0 0 0 0 0 0 0 0 0 0 0 0 0 0 0 0 0 0 0 0 0 0 0 0 0 0 0 0 0 0 0 0 0 0 0.00639138461295814 0 0 0.0138391100190805 0.0166789060959355 0 0.0807976217424298 0.0392050895540151 0 0.0145735891442785 0.0636420393743312 0 0.00703752868403743 0 0.00867150400823617 0 0.00451755034277368 0.065329273054406 0 0.0312468714364808 0.1340680986404 0.0403797769107849 0.0741035015788625 0.0484983250431079
0 0 0 0 0 0 0 0 0 0 0 0 0 0 0 0 0 0 0 0 0 0 0 0 0 0 0 0 0 0 0 0 0 0 0 0 0 0 0 0 0 0 0 0 0 0 0 0 0 0 0 0 0 0 0 0 0 0 0 0 0 0 0 0 0 0 0 0 0 0 0 0 0 0 0 0 0 0 0 0 0 0 0 0 0 0 0 0 0 0 0 0 0 0 0 0 0 0 0 0 0 0.00183763823446519 0 0 0 0 0 0 0 0 0 0 0 0 0 0 0 0 0 0 0 0 0 0 0 0 0 0 0 0 0 0 0 0 0 0 0 0 0 0 0 0 0 0 0 0 0 0 0 0 0.00185836108062068 0 0 0.00108176740851955 0 0 0 0 0 0 0 0 0 0 0 0 0 0 0 0 0 0.00310627274258095 0 0 0 0 0 0 0 0 0 0 0 0 0 0 0 0.0251463997995914 0.0209232090218115 0.0168702364208697 0 0.00497292252901795 0 0 0 0 0 0 0 0 0 0 0 0 0.00146402131267412 0 0 0 0 0 0 0 0 0 0 0 0 0 0 0 0 0 0.000805263752307161 0 0 0 0 0 0 0 0 0 0 0 0 0.0379571788568775 0.0565155142847292 0 0 0 0 0 0 0 0 0 0.127691462141017 0.0152265141026046 0 0.00171094631425738 0 0.00596270172932198 0.0180589738374496 0.0192117779520139 0.00362684599468744 0.0424555428354309 0.0089091418792402 0.192897734316169 0.00818166808923077 0.0198594531929799 0 0 0 0 0 0 0 0 0 0 0 0 0 0 0 0 0 0 0 0 0 0 0 0.00163272655463254 0 0 0 0 0 0 0 0 0 0 0 0 0 0.00351126043308182 0.135106585874403 0.0792054772285293 0 0.0242015425269434 0 0.0109942191522296 0.00441683615825299 0 0 0 0 0 0.0173974621273988 0.0142678169556088 0.00873306816000348 0 0.0233424652828046 0 0 0.0408589917176442
0 0 0 0 0 0 0 0 0 0 0 0 0 0 0 0 0 0 0 0 0 0 0 0 0 0 0 0 0 0 0 0 0 0 0 0 0 0 0 0 0 0 0 0 0 0 0 0 0 0 0 0 0 0 0 0 0 0 0 0 0 0 0 0 0 0 0 0 0 0 0 0 0 0 0 0 0 0 0 0 0 0 0 0 0 0 0 0 0 0 0 0 0 0 0 0 0 0 0 0 0 0 0 0 0 0 0 0 0 0 0 0 0 0 0 0 0 0 0 0 0 0 0 0 0 0 0 0 0 0 0 0 0 0 0 0 0 0 0 0 0 0 0 0 0 0 0 0 0 0 0 0 0 0 0 0 0 0 0 0 0 0 0 0 0 0 0 0 0 0 0 0 0 0 0 0 0 0 0 0 0 0 0 0 0 0 0 0 0 0 0 0 0 0 0 0 0 0 0 0 0 0 0 0 0 0 0 0 0 0 0 0 0 0 0 0 0 0 0 0 0 0 0 0 0 0 0 0 0 0 0 0 0 0 0 0 0 0 0 0 0 0 0 0 0 0 0 0 0 0 0 0 0 0 0 0 0 0.0292647850330421 0 0 0 0 0 0 0 0 0 0 0 0 0 0 0 0 0 0 0 0 0 0 0 0 0 0 0 0 0 0 0 0 0 0 0 0 0 0 0 0 0.187811656776762 0.21351348075824 0.134452617165604 0 0 0 0 0 0 0 0 0 0.096323899610814 0.190606815286818 0.0429455120862496 0 0.0900131231147033 0.0150681101677679 0 0
0 0 0 0 0 0 0 0 0 0 0 0 0 0 0 0 0 0 0 0 0 0 0 0 0 0 0 0 0 0 0 0 0 0 0 0 0 0 0 0 0 0 0 0 0 0 0 0 0 0 0 0 0 0 0 0 0 0 0 0 0 0 0 0 0 0 0 0 0 0 0 0 0 0 0 0 0 0 0 0 0 0 0 0 0 0.0123606866706724 0 0 0 0 0 0 0 0 0 0 0 0 0 0 0 0 0 0 0 0 0 0 0 0 0 0 0 0 0 0 0 0 0 0 0 0 0 0 0 0 0 0 0 0 0 0 0 0 0 0 0 0 0 0 0 0 0 0 0 0 0 0 0 0 0 0 0 0 0 0 0 0 0 0 0 0 0 0 0 0 0 0 0 0 0 0 0 0 0 0 0 0 0 0 0 0 0 0 0 0 0 0 0 0 0 0 0 0 0 0 0.269978757287873 0 0 0 0 0 0 0 0 0 0 0 0 0 0 0 0 0.103121187481281 0.0402732565226666 0.117677487781702 0 0 0 0.157389871728084 0 0 0 0 0.130465987855604 0.168732764672116 0 0 0 0 0 0 0 0 0 0 0 0 0 0 0 0 0 0 0 0 0 0 0 0 0 0 0 0 0 0 0 0 0 0 0 0 0 0 0 0 0 0 0 0 0 0 0 0 0 0 0 0 0 0 0 0 0 0 0 0 0 0 0 0 0 0 0 0 0 0 0 0 0 0 0 0 0 0 0 0 0 0 0 0 0 0 0 0 0 0 0 0
0 0 0 0 0 0 0 0 0 0 0 0 0 0 0 0 0 0 0 0 0 0 0 0 0 0 0 0 0 0 0 0 0 0 0 0 0 0 0 0 0 0 0 0 0 0 0 0 0 0 0 0 0 0 0 0 0 0 0 0 0 0 0 0 0 0 0 0 0 0 0 0 0 0 0 0 0 0 0 0 0 0 0 0 0 0 0 0 0 0 0 0 0 0 0 0 0 0 0 0 0 0 0 0 0 0 0 0 0 0 0 0 0 0 0 0 0 0 0 0 0 0 0 0 0 0 0 0 0 0 0 0 0 0 0 0 0 0 0 0 0 0 0 0 0 0 0 0 0 0 0 0 0 0 0 0 0 0 0 0 0 0 0 0 0 0 0.0119700658322901 0 0 0 0 0 0 0 0 0 0 0.0139157162300428 0 0 0 0 0.00513905562945016 0 0 0 0 0 0.216917747118852 0 0 0 0 0 0 0 0.0590088833763375 0 0 0 0 0 0 0 0 0 0 0 0 0 0 0 0 0.0208681523419293 0 0 0 0 0 0 0 0 0 0 0 0 0 0 0 0 0 0 0 0 0 0 0.014845446323361 0 0 0 0 0 0 0 0 0 0.0378626979623336 0 0 0 0 0 0 0.00487894728750343 0 0.00884122951795331 0 0.0911152434659369 0 0 0 0 0 0 0 0 0 0 0 0 0 0 0 0 0 0 0 0 0 0 0 0 0 0 0 0 0 0 0 0 0 0 0 0.00446137796402816 0 0 0 0.0885009086692509 0.0196297524929084 0.0571203405540043 0.0439574021996366 0 0 0 0 0.026939672042287 0 0 0 0 0 0 0 0 0 0 0 0.274027360991894
0 0 0 0 0 0 0 0 0 0 0 0 0 0 0 0 0 0 0 0 0 0 0 0 0 0 0 0 0 0 0 0 0 0.00538611261087921 0 0 0 0 0 0 0 0 0 0 0 0 0 0 0 0 0 0 0 0 0.00502445679046571 0 0 0 0 0 0 0 0 0 0 0 0 0 0 0 0 0.00366707301890151 0 0 0 0 0 0 0 0 0 0 0 0 0 0 0 0 0 0.00590380066352666 0 0 0 0 0 0 0 0 0 0 0.00349627714227917 0.00890067284440066 0 0 0 0 0 0 0 0 0 0 0 0 0 0 0 0 0 0 0 0 0 0 0 0 0 0 0 0 0 0 0 0 0 0 0 0 0 0.00383672033175567 0 0 0 0 0.0295102031114037 0 0 0 0 0 0.00873483099101619 0 0 0.00801401432828398 0 0 0 0 0 0 0 0 0 0 0 0 0 0 0 0 0 0 0 0 0 0 0 0 0 0 0 0 0 0 0 0 0 0 0.00784073252505356 0 0 0 0 0 0 0 0 0 0 0 0 0 0 0 0 0 0 0 0 0 0 0 0 0 0 0 0 0 0 0 0 0 0 0 0 0 0 0 0 0 0 0 0 0 0 0 0.00461027741599579 0 0 0 0 0 0 0 0 0 0.0127262866170717 0.00844974349404894 0 0 0 0 0 0 0 0 0 0.174124277529101 0 0 0 0 0 0 0 0 0 0 0 0 0 0 0 0 0 0 0 0 0 0 0 0 0 0 0 0 0 0 0 0 0 0 0 0 0 0 0 0.145440850252876 0.00406351851897433 0.198354983541186 0.0140427990257343 0 0 0 0 0 0.0397363772435946 0 0.00693245396938499 0 0 0 0 0.153711927525665 0 0.00928344406624255 0.130674137496737 0.00753402894542204
0 0 0 0 0 0 0 0 0 0 0 0 0 0 0 0 0 0 0 0 0 0 0 0 0 0 0 0 0 0 0 0 0 0 0 0 0 0 0 0 0 0 0 0 0 0 0 0 0 0 0 0 0 0 0 0 0 0 0 0 0 0 0 0 0 0 0 0 0 0 0 0 0 0 0 0 0 0 0 0 0 0 0 0 0 0 0 0 0 0 0 0 0 0 0 0 0 0 0 0 0 0 0 0 0 0 0 0 0 0 0 0 0 0 0 0 0 0 0 0 0 0 0 0 0 0 0 0 0 0 0 0 0 0 0 0 0 0 0 0 0.00311597996786812 0 0 0 0 0 0 0 0 0 0 0 0 0 0 0 0 0 0 0 0 0 0 0 0 0 0 0 0 0 0 0 0 0 0 0 0 0 0 0 0 0 0 0 0 0 0 0 0.0895125139640943 0 0 0 0 0 0 0.00848941973011048 0.0738703412455879 0 0 0 0 0 0 0 0 0 0 0 0 0 0 0 0 0.0364345468107079 0 0 0 0 0 0 0 0 0 0 0 0 0 0 0 0 0 0 0 0 0 0 0 0 0 0 0 0 0 0 0 0 0 0 0 0 0 0 0 0 0 0 0 0.0133546200768882 0 0 0 0 0 0 0 0 0 0 0 0 0 0 0 0 0 0 0 0 0 0 0 0 0 0 0 0 0 0 0 0 0 0 0 0 0 0 0 0.220778346782305 0 0 0 0 0 0.0227632478044992 0 0 0.301728780288273 0.0384730948808438 0.0725908404118269 0 0 0 0 0 0 0.0600610920933779 0 0.0588271759436172
0 0 0 0 0 0 0 0 0 0 0 0 0 0 0 0 0 0 0 0 0 0 0 0 0 0 0 0 0 0 0 0 0 0 0 0 0 0 0 0 0 0 0 0 0 0 0 0 0 0 0 0 0 0 0 0 0 0 0.00147962796678445 0 0 0 0 0 0 0 0 0 0 0 0 0 0 0 0 0 0 0 0 0 0 0 0 0 0 0 0 0 0 0 0 0 0 0 0 0 0 0 0 0 0 0 0 0 0 0 0 0 0 0 0 0 0 0 0 0 0 0 0 0 0 0 0 0 0 0 0 0 0 0 0 0 0 0 0 0 0 0 0 0 0.00191126152752849 0 0 0 0 0 0 0 0 0 0 0 0 0 0 0 0 0 0 0 0 0 0 0 0 0 0 0 0 0 0 0 0 0 0 0 0 0 0 0 0 0 0 0 0 0 0 0 0.00382380469039751 0 0 0 0 0 0 0 0.00288456207069146 0 0 0 0 0 0 0 0 0 0 0 0 0 0 0 0 0 0 0 0 0 0 0 0 0 0 0 0 0 0 0 0 0.00732776619831185 0 0 0 0 0 0 0 0 0 0 0 0 0 0 0 0.00229207707878621 0 0 0 0.00337222268598368 0 0 0 0 0 0 0 0.0249322587756713 0 0 0 0 0 0 0 0 0 0 0 0 0 0 0 0 0 0 0 0 0 0 0 0 0 0 0 0 0 0 0 0 0 0 0 0 0 0 0 0.158320123517794 0 0.0110469592401847 0 0 0 0 0.0200129824843441 0.143012211575641 0 0.0993570484647433 0.158866780124514 0 0 0.0253465195313745 0 0.0846092004510573 0 0.247265061933009 0 0.00413953168318262
0 0 0 0 0 0 0 0 0 0 0 0 0 0 0 0 0 0 0 0 0 0 0 0 0 0 0 0 0 0 0 0 0 0 0 0 0 0 0 0 0 0 0 0 0 0 0 0 0 0 0 0 0 0 0 0 0 0 0 0 0 0 0 0 0 0 0 0 0 0 0 0 0 0 0 0 0 0 0 0 0 0 0 0 0 0 0 0 0 0 0 0 0 0 0 0 0 0 0 0 0 0 0 0 0 0 0 0 0 0 0 0 0 0 0 0 0 0 0 0 0 0 0 0 0 0 0 0 0 0 0 0 0 0 0 0 0 0 0 0 0 0 0 0 0 0 0 0 0 0 0 0 0 0 0 0 0 0 0 0 0 0 0 0 0 0 0 0 0 0 0 0 0 0 0 0 0 0 0 0 0 0 0 0 0 0 0 0 0.011691846661762 0 0 0 0 0 0 0 0.0418517073484161 0 0 0 0 0 0 0 0 0 0 0 0 0 0 0 0 0 0 0 0 0 0.0164928254100375 0 0 0.0118900183390095 0 0 0 0 0 0 0 0 0 0 0 0 0 0 0 0 0 0 0 0 0 0 0 0 0 0 0 0 0 0 0 0 0 0 0 0.0819739626827888 0 0 0 0 0 0 0 0 0 0 0 0 0 0 0 0 0 0 0 0 0 0 0 0 0 0 0 0 0 0 0 0 0 0 0 0 0 0 0 0 0 0 0 0 0 0 0 0.0572628194722513 0.312002375300387 0 0.272456512995805 0.194377931789543 0 0 0 0 0 0 0 0
0 0 0 0 0.00231046710507804 0 0 0 0 0 0 0 0 0 0 0 0 0 0 0 0 0 0 0 0 0 0 0 0 0 0 0.000586444410870043 0.0053430654349697 0.000816188939348049 0.00249842473959234 0 0 0 0 0 0 0 0 0 0 0 0 0 0 0 0 0 0 0 0 0.0038363604654566 0.00641727084469857 0 0 0 0 0 0 0 0 0 0 0 0 0 0 0.000976648926169919 0 0 0 0 0 0 0 0 0 0 0 0 0 0 0 0.000500798853229643 0 0 0 0 0 0 0 0 0 0 0 0 0 0 0 0 0 0 0 0 0 0 0 0 0 0 0 0 0 0 0 0 0 0 0 0 0 0 0 0 0 0 0 0 0 0 0 0 0 0 0 0 0 0 0 0 0 0.00167783004734356 0 0 0 0 0.001010672055428 0 0 0 0 0 0 0 0 0 0 0 0 0 0 0 0 0 0 0 0 0 0 0 0 0 0 0 0 0.000719318029879972 0 0 0 0.000836135583537591 0 0 0 0 0.0185190522881986 0.0159211461329611 0 0 0 0 0 0.00763116514532115 0.00324593684040664 0 0 0 0 0 0 0 0 0 0 0.00902808497401257 0 0 0 0 0 0 0 0 0.035319108747232 0 0 0 0 0.0554807165983001 0 0 0 0 0 0 0 0 0 0 0 0 0.00353524438241006 0.000755095759583803 0 0 0 0 0 0 0 0 0 0.000932459243098391 0.00631167128968436 0.0101347942309886 0.0144230313467411 0.0357760862176224 0.11975899398781 0.0100956322457582 0.0926266010611229 0.00923035945919609 0.0501592083483988 0 0 0.00407625740030271 0 0.0297812489847419 0.000851625857363777 0 0 0 0 0 0 0 0 0 0 0 0 0 0 0 0 0 0 0 0 0 0 0 0 0 0 0 0 0 0 0 0 0 0.00448885069757971 0 0 0.00854847377175349 0.00220373339990102 0.00601304925900416 0 0 0 0 0.00154236903856744 0.0151990333805931 0.0701795941370354 0.0383279626150783 0 0.00508182991250414 0 0.0348683027459454 0.205996650911449 0 0.0210273333068383 0.0119550457950857 0 0.0134446250518078
0 0 0 0 0 0 0 0 0 0 0 0 0 0 0 0 0 0 0 0 0 0 0 0 0 0 0 0 0 0 0 0 0 0 0 0 0 0 0 0 0 0 0 0 0 0 0 0 0 0 0 0 0 0 0 0 0 0 0 0 0 0 0 0 0 0 0 0 0 0 0 0 0 0 0 0 0 0 0 0 0 0 0 0 0 0 0 0 0 0 0 0 0 0 0 0 0 0 0 0 0 0 0 0 0 0 0 0 0 0 0 0 0 0 0 0 0 0 0 0 0 0 0 0 0 0 0 0 0 0 0 0 0 0 0 0 0 0 0 0 0 0 0 0 0 0 0 0 0 0 0 0 0 0 0 0 0 0 0 0 0 0 0 0 0 0 0 0 0 0 0 0 0 0 0 0 0 0 0 0 0 0 0 0 0 0 0 0 0 0 0 0 0 0.216692725024641 0 0.010900567100631 0.184350771772704 0 0 0 0 0 0 0 0 0 0 0 0 0 0 0 0 0.0278254681141685 0 0 0.0401898958203209 0 0.0233724975147135 0 0 0 0 0 0 0 0 0 0 0 0 0 0 0 0 0 0 0 0 0 0 0 0 0 0 0 0 0 0 0 0 0 0 0 0 0 0 0 0 0 0 0 0 0 0 0 0 0 0 0 0 0 0 0 0 0 0 0 0 0 0 0 0 0 0 0.0667902167642378 0.0382561303977561 0 0 0.0542596628226286 0 0 0 0 0 0 0 0 0 0 0 0 0 0 0 0 0 0.284490476002285 0.0528715886659129 0 0 0 0 0 0 0 0 0
0 0 0 0 0 0 0 0 0 0 0 0 0 0 0 0 0 0 0 0 0 0 0 0 0 0 0 0 0 0 0 0 0 0 0 0 0 0 0 0 0 0 0 0 0 0 0 0 0 0 0 0 0 0 0 0 0 0 0 0 0 0 0 0 0 0 0 0 0 0 0 0 0 0 0 0 0 0 0 0 0 0 0 0 0 0 0 0 0 0 0 0 0 0 0 0 0 0 0 0 0 0 0 0 0 0 0 0 0 0 0 0 0 0 0 0 0 0 0 0 0 0 0 0 0 0 0 0 0 0 0 0 0 0 0 0 0 0 0 0 0 0 0 0 0 0.00912554291342211 0 0 0 0 0.00957807977894446 0 0 0 0 0 0 0 0 0 0 0 0 0 0 0 0 0 0 0 0 0 0 0 0 0 0 0 0 0 0 0 0 0 0 0 0 0 0.0100153713266165 0 0 0 0 0 0 0 0 0 0 0 0 0 0 0 0 0 0 0 0 0 0 0 0 0 0 0 0 0 0 0 0 0 0 0 0 0 0 0 0 0 0 0 0 0 0.0292867104306653 0 0.00880417027426153 0 0 0 0 0 0 0 0 0 0.024673461395317 0 0.00894966841098538 0 0 0.0323548382349578 0.143794373051827 0.0112649409083977 0.0738606054453577 0 0.0169599749844623 0.00906152643836727 0.0890875516594849 0 0 0 0 0 0 0 0 0 0 0 0 0 0 0 0 0 0 0 0 0 0 0 0 0 0 0 0 0 0 0 0 0 0 0 0.00566282788202001 0 0 0 0.0841384214088385 0.017787986193428 0.0698800239363333 0.0696426019710757 0 0 0 0 0 0 0 0 0 0.114883301674831 0.0185141280837721 0 0.133860618144708 0 0 0.00881327545192564
0 0 0 0 0 0 0 0 0 0 0 0 0 0 0 0 0 0 0 0 0 0 0 0 0 0 0 0 0 0 0 0 0 0 0 0 0 0 0 0 0 0 0 0 0 0 0 0 0 0 0 0 0 0 0 0 0 0 0 0 0 0 0 0 0 0 0 0 0 0 0 0 0 0 0 0 0 0 0 0 0 0 0 0 0 0 0 0 0 0 0 0 0 0 0 0 0 0 0 0 0 0 0 0 0 0 0 0 0 0 0 0 0 0 0 0 0 0 0 0 0 0 0 0 0 0 0 0 0 0 0 0 0 0 0 0 0 0 0 0 0 0 0 0 0 0.0114844172881173 0 0 0 0 0.00540890039411894 0 0 0 0 0 0 0 0 0 0 0 0 0 0 0 0 0 0 0 0 0 0 0 0 0 0 0 0.00123974759481639 0 0 0 0 0 0 0 0 0 0 0 0 0 0 0 0 0 0 0 0 0 0 0 0 0 0 0 0.00134706871730646 0 0 0 0 0 0 0 0 0 0 0 0 0 0 0 0 0 0 0 0 0 0 0.00298702930300702 0 0 0 0 0.00587207885350725 0 0.00102147902485962 0 0 0.001070171402686 0 0.00405435481777889 0 0 0 0.0133864330512847 0.00634571965147394 0.00152428330946543 0.0262126336284434 0.00929761584820362 0 0.00249466490146922 0.0862240087512515 0 0.038081130610313 0 0 0 0 0.0116456229872927 0 0 0 0 0 0 0 0 0 0 0 0 0 0 0 0 0 0 0 0 0 0 0 0 0 0 0 0 0 0 0 0 0 0 0.0168863126108101 0 0 0.0136281393819292 0.0393677035230107 0.0698598908249852 0.0155639909143434 0.0374261929005793 0 0 0 0 0.0172669581245322 0 0.0537713020216451 0 0.0311999000439135 0 0.157174118367184 0.00256375161364334 0.204768234269799 0.11082614526823 0 0
0 0 0 0 0 0 0 0 0 0 0 0 0 0 0 0 0 0 0 0 0 0 0 0 0 0 0 0 0 0 0 0 0 0 0 0 0 0 0 0 0 0 0 0 0 0 0 0 0 0 0 0 0 0 0 0 0 0 0 0 0 0 0 0 0 0 0 0 0 0 0 0 0 0 0 0 0 0 0 0 0 0 0 0 0 0 0 0 0 0 0 0 0 0 0 0 0 0 0 0 0 0 0 0 0 0 0 0 0 0 0 0 0 0 0 0 0 0 0 0 0 0 0 0 0 0 0 0 0 0 0 0 0 0 0 0 0 0 0 0 0 0 0 0 0 0.00258949975675625 0 0 0 0 0.00202935783865325 0 0 0 0 0 0 0 0 0 0 0 0 0 0 0 0 0 0 0 0 0 0 0 0 0 0 0 0 0 0 0 0 0 0 0 0 0 0 0 0 0 0 0 0 0 0 0 0 0 0 0 0 0 0 0 0 0 0 0 0 0 0 0 0 0 0 0 0 0 0 0 0 0 0 0 0 0 0 0 0 0 0 0 0 0 0 0 0 0 0 0 0 0 0 0 0.0863462474760011 0.00394010159067226 0 0.00512615257970115 0.0103277662887482 0.00661536718214412 0.0347421627187256 0.00856110321077692 0.0222808721657365 0.00970278160285834 0.00640840973318257 0 0.0118722667237137 0.172813794763059 0 0 0 0 0 0 0 0 0 0 0 0 0 0 0 0 0 0 0 0 0 0 0 0 0 0 0 0 0 0 0 0 0 0 0 0 0 0 0.0311445368787541 0 0.0103212172930039 0.00913599060551145 0 0 0 0 0 0 0.34417596301544 0 0.00544753701914139 0.170287066878031 0 0 0.0283904766095571 0.0177413280698326 0 0
0 0 0 0 0 0 0 0 0 0 0 0 0 0 0 0 0 0 0 0 0 0 0 0 0 0 0 0 0 0 0 0 0 0 0 0 0 0 0 0 0 0 0 0 0 0 0 0 0 0 0 0 0 0 0 0 0 0 0 0 0 0 0 0 0 0 0 0 0 0 0 0 0 0 0 0 0 0 0 0 0 0 0 0 0 0 0 0 0 0 0 0 0 0 0 0 0 0 0 0 0 0 0 0 0 0 0 0 0 0 0 0 0 0 0 0 0 0 0 0 0 0 0 0 0 0 0 0 0 0 0 0 0 0 0 0 0 0 0 0 0 0 0 0 0.00930135493455509 0 0 0 0 0 0.0336604347682105 0 0 0.00792327474696402 0 0 0 0 0 0 0.00713954086111315 0 0 0 0 0 0 0 0 0 0 0 0 0 0 0 0 0 0 0 0 0 0 0 0 0 0 0 0 0 0 0 0 0 0 0 0 0 0 0 0 0 0 0 0 0 0 0 0 0 0 0 0 0 0 0 0 0 0 0 0 0 0 0 0 0 0 0 0 0 0 0 0 0 0 0 0 0 0 0 0 0 0 0 0 0 0 0 0 0 0 0 0 0 0 0 0 0.205224779610872 0 0 0 0 0 0 0 0 0 0 0 0 0 0 0 0 0 0 0 0 0 0 0 0 0 0 0 0 0 0 0 0.00600370481502697 0 0 0 0 0 0 0 0 0 0.135666409309099 0 0 0 0 0.21412842880741 0 0.234024220604302 0 0 0 0 0.0104093032271675 0 0 0 0.0677839292965791 0.068734619018701 0
0 0 0 0 0 0 0 0 0 0 0 0 0 0 0 0 0 0 0 0 0 0 0 0 0 0 0 0 0 0 0 0 0 0 0 0 0 0 0 0 0 0 0 0 0 0 0 0 0 0 0 0 0 0 0 0 0 0 0 0 0 0 0 0 0 0 0 0 0 0 0 0 0 0 0 0 0 0 0 0 0 0 0 0 0 0 0 0 0 0 0 0 0 0 0 0 0 0 0 0 0 0 0 0 0 0 0 0 0 0 0 0 0 0 0 0 0 0 0 0 0 0 0 0 0 0 0 0 0 0 0 0 0 0 0 0 0 0 0 0 0 0 0 0 0 0.0335799691026688 0 0 0 0 0.0273465139373032 0 0 0 0 0 0 0 0 0 0 0 0 0 0 0 0 0 0 0 0 0 0 0 0 0 0 0 0.00205901102210805 0 0 0 0 0 0 0 0 0 0 0.00321880664970626 0 0 0 0 0 0 0 0 0 0 0 0 0 0 0 0 0.00155771283716336 0 0 0 0 0 0 0 0 0 0 0 0 0 0 0 0 0 0 0 0 0 0 0.0135394999477953 0 0 0 0 0.00572115062593628 0 0 0 0.0023216832101136 0.00257526339609629 0 0.00727587676371283 0 0 0 0.0186730255636925 0.0021833076043702 0 0.0333621760251126 0.0198982073312066 0 0.00312190590108815 0.101147423372009 0 0.0359337701351245 0 0 0.00823986792520264 0 0.00551002213907099 0 0 0 0 0 0 0 0 0 0 0 0 0 0 0 0 0 0 0 0 0 0 0 0 0 0 0 0 0 0 0 0 0 0 0.0260989979946072 0 0 0 0.00637742444290153 0.188771165588147 0.0335274320757865 0.0232719720773762 0 0 0 0 0 0 0.0426966767571191 0 0.0478673351863758 0.269620379463941 0.0345034229242651 0 0 0 0 0
0 0 0 0 0 0 0 0 0 0 0 0 0 0 0 0 0 0 0 0 0 0 0 0 0 0 0 0 0 0 0 0 0 0 0 0 0 0 0 0 0 0 0 0 0 0 0 0 0 0 0 0 0 0 0 0 0 0 0 0 0 0 0 0 0 0 0 0 0 0 0 0 0 0 0 0 0 0 0 0 0 0 0 0 0 0 0 0 0 0 0 0 0 0 0 0 0 0 0 0 0 0 0 0 0 0 0 0 0 0 0 0 0 0 0 0 0 0 0 0 0 0 0 0 0 0 0 0 0 0 0 0 0 0 0 0 0 0 0 0 0 0 0 0 0 0 0 0 0 0 0 0 0 0 0 0 0 0 0 0 0 0 0 0 0 0 0 0 0 0 0 0 0 0 0 0 0 0 0 0 0 0 0 0 0 0 0 0 0 0 0 0 0 0 0 0 0 0 0 0 0 0 0 0 0 0 0 0 0 0 0 0 0 0 0 0 0 0 0 0 0 0 0 0 0 0 0 0 0 0.0130206566260391 0 0 0 0 0 0 0 0 0 0 0 0 0 0 0 0 0 0 0 0.00296881206885554 0 0 0.00463776943467203 0 0.00167749107211542 0 0 0 0 0 0 0 0 0 0 0 0 0 0 0 0 0 0 0 0 0 0 0 0 0 0 0 0 0 0 0 0 0 0 0 0 0 0 0 0 0 0 0.107622245597253 0 0.0940433696080831 0 0.00644377255622981 0 0 0.00693704262611465 0.0422368287800488 0.366863452269228 0 0.0401527392073768 0 0 0.241371737911792 0.0356639698743633 0.0363601123678287 0 0 0 0
0 0 0 0 0 0 0 0 0 0 0 0 0 0 0 0 0 0 0 0 0 0 0 0 0 0 0 0 0 0 0 0 0 0 0 0 0 0 0 0 0 0 0 0 0 0 0 0 0 0 0 0 0 0 0 0 0 0 0 0 0 0 0 0 0 0 0 0 0 0 0 0 0 0 0 0 0 0 0 0 0 0 0 0 0 0 0 0 0 0 0 0 0 0 0 0 0 0 0 0 0.00378566865531976 0.0210140425889172 0 0 0 0 0 0 0 0 0 0 0 0 0 0 0 0 0 0 0 0 0 0 0 0 0 0 0 0 0 0 0 0 0 0 0 0 0 0.00481916859696821 0 0 0 0 0.0136466015721161 0 0 0 0 0 0.0196321924049516 0 0 0.0126118089759146 0 0 0 0 0 0 0 0 0 0 0 0 0 0 0 0 0 0 0 0 0 0 0 0 0 0 0 0 0 0 0 0 0 0.00461240817939909 0.0295129428268341 0.0194253344478538 0 0 0 0 0 0 0 0 0 0 0 0 0 0 0 0 0 0 0 0 0 0 0 0 0 0 0 0 0 0 0 0 0 0 0 0 0 0 0 0 0 0 0 0 0 0 0 0 0 0 0 0 0 0 0 0 0 0 0 0 0 0 0 0 0 0 0 0.220649213596425 0 0 0 0 0 0 0 0 0 0 0 0 0 0 0 0 0 0 0 0 0 0 0 0 0 0 0 0 0 0 0 0 0 0 0 0 0 0 0 0 0 0.293958766501774 0 0 0 0 0.166317634781751 0 0 0 0 0 0 0 0 0.0627996793173912 0 0 0 0.127214537554384
0 0 0 0 0 0 0 0 0 0 0 0 0 0 0 0 0 0 0 0 0 0 0 0 0 0 0 0 0 0 0 0 0 0 0.00364421585654668 0 0 0 0 0 0 0 0 0 0 0 0 0 0 0 0 0 0 0 0 0 0 0 0 0 0 0 0 0 0 0 0 0 0 0 0 0 0 0 0 0 0 0 0 0 0 0 0 0 0 0 0 0 0 0 0 0 0 0 0 0 0 0 0 0 0 0 0 0 0 0 0 0 0 0 0 0 0 0 0 0 0 0 0 0 0 0 0 0 0 0 0 0 0 0 0 0 0 0 0 0 0 0 0 0 0 0 0 0 0 0 0 0 0 0 0 0 0 0 0 0 0 0 0 0 0 0 0 0 0 0 0.0143015449705456 0 0 0.002156941035448 0 0.00670874247686793 0 0 0 0 0 0.0236813591821633 0 0 0 0 0.00410050535558285 0.000978559285795722 0 0 0 0.0197954910397406 0.270905096060213 0.0377370745546695 0 0.0042883041351141 0 0 0 0.00947195158302573 0.0303478019474153 0 0 0 0 0 0 0 0 0 0 0 0 0 0 0 0 0.0173818999896968 0 0 0 0 0 0 0 0.00216070615594799 0 0 0 0 0 0 0 0.00318689955172462 0 0 0 0 0.0017590045976633 0 0.00646659204403969 0 0 0 0 0 0 0 0 0 0.0178504884549012 0 0 0 0 0 0 0.00381187812163569 0 0.00319816006996713 0 0.207718956911137 0 0 0 0 0 0 0 0 0 0 0 0 0 0 0 0 0 0 0 0 0 0 0 0 0 0.00375347383194502 0 0 0 0 0 0 0 0.000766706244540978 0 0.0032397870338062 0 0 0 0.0672039155993951 0.0126851414300699 0.045237560337266 0.0388779577401614 0 0 0.0652141889580769 0.0022547619197669 0.0165685402666214 0.00245980722509267 0 0.0180850951495409 0 0.00208778607491498 0 0 0 0 0 0.0299131048089593 0
