# Supplementary material for: Recovery of neural dynamics criticality in personalized whole-brain models of stroke
Source: Nat Commun. 2022 Jun 27;13:3683. doi: 10.1038/s41467-022-30892-6 (PMC9237050; doi:10.1038/s41467-022-30892-6)
Supplement: Supplementary file 3 — Source Data [file 41467_2022_30892_MOESM3_ESM.zip › Source_Data/Tables/Table1/Structural_Connectivity/patients/pat_1_145_317_21_.txt]

0 0.0167327501047464 0.0296675016330034 0 0.129338855993542 0.196018383275893 0 0 0 0.0278441711673733 0.294904573506043 0.0326800275904123 0 0 0 0.0138663925415171 0 0.0461783020769853 0 0 0 0 0 0 0 0 0 0 0.0153310937228102 0.0779006300942648 0.0336460087178786 0 0 0 0 0 0 0 0 0 0 0 0 0 0 0 0.0161270837186172 0 0 0 0 0 0 0 0 0 0 0 0 0 0 0 0 0 0 0 0 0 0 0 0 0 0 0 0 0 0 0 0 0 0 0.00316602854441825 0 0.00425259455374522 0 0 0 0 0 0 0 0 0 0 0.0100082168484497 0.0187861533318271 0 0 0 0 0 0 0 0 0 0.0050855644867096 0 0 0 0 0 0 0 0 0.00525285279219347 0 0 0 0 0 0.0115514826649925 0 0 0 0 0 0 0 0 0 0 0 0 0 0.0047127698264039 0 0 0.00694856280817356 0 0 0 0 0 0 0 0 0 0 0 0 0 0 0 0 0 0 0 0 0 0 0 0 0 0 0 0 0 0 0 0 0 0 0 0 0 0 0 0 0 0 0 0 0 0 0 0 0 0 0 0 0 0 0 0 0 0 0 0 0 0 0 0 0 0 0 0 0 0 0 0 0 0 0 0 0 0 0 0 0 0 0 0 0 0 0 0 0 0 0 0 0 0 0 0 0 0 0 0 0 0 0 0 0 0 0 0 0 0 0 0 0 0 0 0 0 0 0 0 0 0 0 0 0 0 0 0 0 0 0 0 0 0 0 0 0 0 0 0 0 0 0 0 0 0 0 0 0 0 0 0 0 0 0 0 0 0 0 0 0 0 0 0 0 0 0 0 0 0 0 0 0 0 0 0 0 0 0
0.00879552267276181 0 0.146497221130888 0.0307780666155424 0 0 0.0444381457881368 0 0 0 0 0.306791606582651 0 0.0315322909082013 0 0 0.133705868378551 0.0119769323240913 0.134400393998932 0.056997519588723 0 0 0 0 0 0 0 0 0.00453704769664963 0 0 0 0 0 0 0 0 0 0 0 0 0 0 0 0.00262001277289864 0 0 0 0 0 0 0 0 0 0 0 0 0 0 0 0 0 0 0 0 0 0 0 0.0460477821589768 0 0 0 0 0 0 0 0 0 0 0 0 0 0 0 0 0 0 0 0 0 0 0 0 0 0 0 0 0 0 0 0 0 0 0 0 0 0 0 0 0 0 0 0 0 0 0 0 0 0 0 0 0 0 0.0408815893829969 0 0 0 0 0 0 0 0 0 0 0 0 0 0 0 0 0 0 0 0 0 0 0 0 0 0 0 0 0 0 0 0 0 0 0 0 0 0 0 0 0 0 0 0 0 0 0 0 0 0 0 0 0 0 0 0 0 0 0 0 0 0 0 0 0 0 0 0 0 0 0 0 0 0 0 0 0 0 0 0 0 0 0 0 0 0 0 0 0 0 0 0 0 0 0 0 0 0 0 0 0 0 0 0 0 0 0 0 0 0 0 0 0 0 0 0 0 0 0 0 0 0 0 0 0 0 0 0 0 0 0 0 0 0 0 0 0 0 0 0 0 0 0 0 0 0 0 0 0 0 0 0 0 0 0 0 0 0 0 0 0 0 0 0 0 0 0 0 0 0 0 0 0 0 0 0 0 0 0 0 0 0 0 0 0 0 0 0 0 0 0 0 0
0.0276331921082411 0.2595883158072 0 0.00788003516260131 0.0375545713996636 0.112665475768808 0.0339982984558905 0.00509071474734992 0.0184614100618103 0 0.0111668701377494 0.125583714796332 0 0.0109656006381133 0 0 0.0254196966123799 0.118732991908656 0.109475291860076 0.0181969393678562 0 0 0 0 0 0 0 0 0 0.0112455779991218 0.00679484470419661 0 0 0 0 0 0 0 0 0 0 0 0 0 0 0 0 0 0 0 0 0 0 0 0 0 0 0 0 0 0 0 0 0 0 0 0 0 0.00904549607102256 0 0 0 0 0 0 0 0 0 0 0 0 0 0 0 0 0 0 0 0 0 0 0 0 0 0 0 0 0 0 0 0 0 0 0 0 0 0 0 0 0 0 0 0 0 0 0 0 0 0 0 0 0 0 0.0281290826936612 0 0 0 0 0 0 0 0 0.0223718796992711 0 0 0 0 0 0 0 0 0 0 0 0 0 0 0 0 0 0 0 0 0 0 0 0 0 0 0 0 0 0 0 0 0 0 0 0 0 0 0 0 0 0 0 0 0 0 0 0 0 0 0 0 0 0 0 0 0 0 0 0 0 0 0 0 0 0 0 0 0 0 0 0 0 0 0 0 0 0 0 0 0 0 0 0 0 0 0 0 0 0 0 0 0 0 0 0 0 0 0 0 0 0 0 0 0 0 0 0 0 0 0 0 0 0 0 0 0 0 0 0 0 0 0 0 0 0 0 0 0 0 0 0 0 0 0 0 0 0 0 0 0 0 0 0 0 0 0 0 0 0 0 0 0 0 0 0 0 0 0 0 0 0 0 0 0 0 0 0 0 0 0 0 0 0 0 0 0 0 0 0 0 0 0 0
0 0.0336822443502084 0.00486667212606108 0 0 0 0.0362778707036406 0 0.021278080668049 0 0 0.0641400229082428 0 0.0172826538812157 0 0 0 0 0.0150294286246004 0.0569653613613495 0 0 0 0 0 0 0 0 0.00395371693694524 0.0350199498905486 0.0202975837452792 0 0 0 0 0 0 0.159248077241594 0 0 0 0 0 0 0 0 0 0 0 0 0 0 0 0 0 0 0 0 0 0 0 0 0 0 0 0 0 0 0 0 0 0 0 0 0 0 0 0 0 0 0 0 0 0 0 0.00662166130707032 0 0 0 0 0 0 0.144987895979612 0 0 0 0 0 0 0 0 0 0 0 0 0 0 0 0 0 0 0 0 0 0 0 0 0 0 0 0 0 0 0 0 0 0 0 0 0.236839012422143 0 0 0.0280639695094573 0 0 0 0 0 0.00430730537136742 0 0 0 0 0 0 0 0.0600078961264056 0.0205303162346304 0 0 0 0 0 0.0182075564556541 0.0123927241559249 0 0 0 0 0 0 0 0 0 0 0 0 0 0 0 0 0 0 0 0 0 0 0 0 0 0 0 0 0 0 0 0 0 0 0 0 0 0 0 0 0 0 0 0 0 0 0 0 0 0 0 0 0 0 0 0 0 0 0 0 0 0 0 0 0 0 0 0 0 0 0 0 0 0 0 0 0 0 0 0 0 0 0 0 0 0 0 0 0 0 0 0 0 0 0 0 0 0 0 0 0 0 0 0 0 0 0 0 0 0 0 0 0 0 0 0 0 0 0 0 0 0 0 0 0 0 0 0 0 0 0 0 0 0 0 0 0 0 0 0 0 0 0 0 0 0 0 0 0 0 0 0 0 0 0 0 0 0 0 0 0 0
0.0590402267921815 0 0.0184048266082101 0 0 0.147861993390323 0 0.0336953197457974 0.00777323954090273 0.0473700119434872 0.146457950708125 0.145481807634677 0 0.0347450359206284 0.0240222005672545 0.0107075595067567 0 0.0925224373500198 0 0 0 0 0 0 0 0 0 0 0.0968872534342343 0.0681113817493791 0.0146170822959695 0 0 0 0 0 0 0 0 0 0 0 0 0 0 0 0.0371766612278292 0 0 0 0 0 0 0 0 0 0 0 0 0 0 0 0 0 0 0 0 0 0 0 0 0 0 0 0 0 0 0 0 0 0 0 0 0 0 0 0 0 0 0 0 0 0 0 0 0.00522038653427483 0 0 0 0 0 0 0 0 0 0 0 0 0 0 0 0 0 0 0 0 0 0 0 0 0 0 0 0 0 0 0 0 0 0 0 0 0 0 0.00447642247524244 0 0.00318544863826342 0.00224275393644342 0 0 0 0 0 0 0 0 0 0 0 0 0 0 0 0 0 0 0 0 0 0 0 0 0 0 0 0 0 0 0 0 0 0 0 0 0 0 0 0 0 0 0 0 0 0 0 0 0 0 0 0 0 0 0 0 0 0 0 0 0 0 0 0 0 0 0 0 0 0 0 0 0 0 0 0 0 0 0 0 0 0 0 0 0 0 0 0 0 0 0 0 0 0 0 0 0 0 0 0 0 0 0 0 0 0 0 0 0 0 0 0 0 0 0 0 0 0 0 0 0 0 0 0 0 0 0 0 0 0 0 0 0 0 0 0 0 0 0 0 0 0 0 0 0 0 0 0 0 0 0 0 0 0 0 0 0 0 0 0 0 0 0 0 0 0 0 0 0 0 0 0 0 0 0 0 0 0 0
0.117822637251364 0 0.0727064115109696 0 0.194701587043996 0 0.00452257721003521 0.00939817817946088 0 0.0347914804160522 0.161259734385725 0.0872005354187887 0 0.0224651250745378 0.0163783635441734 0.00380963983001118 0 0.0950471363436743 0 0 0 0 0 0 0 0 0 0 0.0476339254207701 0.0382822398112942 0.0293715852407294 0 0 0 0 0 0 0 0 0 0 0 0 0 0 0 0.0441483915551349 0 0 0 0 0 0 0 0 0 0 0 0 0 0 0 0 0 0 0 0 0 0 0 0 0 0 0 0 0 0 0 0 0 0 0 0 0 0 0 0 0 0 0 0 0 0 0 0.00618459114805362 0.0121993988361256 0 0 0 0 0 0 0 0 0 0 0 0 0 0 0 0 0 0 0 0 0 0 0 0 0 0 0 0 0 0 0 0 0 0 0 0 0 0 0 0 0 0.0020764617791038 0 0 0 0 0 0 0 0 0 0 0 0 0 0 0 0 0 0 0 0 0 0 0 0 0 0 0 0 0 0 0 0 0 0 0 0 0 0 0 0 0 0 0 0 0 0 0 0 0 0 0 0 0 0 0 0 0 0 0 0 0 0 0 0 0 0 0 0 0 0 0 0 0 0 0 0 0 0 0 0 0 0 0 0 0 0 0 0 0 0 0 0 0 0 0 0 0 0 0 0 0 0 0 0 0 0 0 0 0 0 0 0 0 0 0 0 0 0 0 0 0 0 0 0 0 0 0 0 0 0 0 0 0 0 0 0 0 0 0 0 0 0 0 0 0 0 0 0 0 0 0 0 0 0 0 0 0 0 0 0 0 0 0 0 0 0 0 0 0 0 0 0 0 0 0 0 0 0 0
0 0.134152015124562 0.0579218866365134 0.100074487119928 0 0.0119395965542666 0 0 0.0769222851756067 0.0932703380643093 0.0223742756746549 0.0598794979306084 0.0231729984555806 0 0 0 0 0 0.0330879244934728 0.0189352340875844 0 0 0 0 0 0 0 0 0 0 0 0 0 0 0.031991296138832 0 0 0 0 0 0 0 0 0 0 0 0 0 0 0 0 0 0 0 0 0 0 0.00770716298034211 0 0 0 0 0 0 0 0 0 0 0 0 0.0208561998645857 0 0 0 0 0.0125413907354292 0 0 0 0 0 0 0 0 0 0 0 0 0 0 0 0 0 0 0 0 0 0 0 0 0 0 0 0 0 0 0 0 0 0 0 0 0 0.0255041178052893 0 0 0 0 0 0 0 0 0 0 0 0 0 0 0 0.0665175313536867 0 0 0.05086392003551 0 0 0 0 0 0.026094094571431 0 0 0 0.00691864322430968 0 0 0 0.0329859555546819 0.0135881225804072 0 0 0 0 0.0223433599859615 0.0286685929989236 0.0127122543694269 0 0 0 0 0 0 0 0 0 0 0 0 0 0 0 0 0 0 0 0 0 0 0 0 0 0 0 0 0 0 0 0 0 0 0 0 0 0 0 0 0 0 0 0 0 0 0 0 0 0 0 0 0 0 0 0 0 0 0 0 0 0 0 0 0 0 0 0 0 0 0 0 0 0 0 0 0 0 0 0 0 0 0 0 0 0 0 0 0 0 0 0 0 0 0 0 0 0 0 0 0 0.00897681848409613 0 0 0 0 0 0 0 0 0 0 0 0 0 0 0 0 0 0 0 0 0 0 0 0 0 0 0 0 0 0 0 0 0 0 0 0 0 0 0 0 0 0 0 0 0 0 0 0 0 0 0 0 0 0 0 0 0 0 0 0
0 0 0.00261809223233225 0 0.0353595590970309 0.00748976168164534 0 0 0.0326990458232316 0.020121821992567 0.0078006574495627 0 0.00708515410803513 0 0 0 0 0.0771697481428266 0.0388375338706417 0 0 0 0 0 0 0 0 0 0.0594481476221575 0.00937076781600886 0 0 0 0 0.0180011555789005 0 0 0 0 0 0 0 0 0 0 0 0.1220686848397 0 0 0 0 0 0 0 0 0 0 0.0112870101507769 0 0 0 0 0 0 0 0 0 0 0 0 0 0 0 0 0 0 0 0 0 0 0 0 0 0 0.00385318626313043 0 0 0 0 0 0 0 0 0 0 0 0 0 0 0 0 0 0 0 0 0 0 0 0 0 0 0 0 0.0161746886535687 0 0 0 0 0 0 0 0 0 0 0 0 0 0 0 0.0271583149967674 0.105265201431371 0.0877187525202049 0.306896887301141 0 0 0 0 0 0.00357582842840045 0 0 0 0 0 0 0 0 0 0 0 0 0 0 0 0 0 0 0 0 0 0 0 0 0 0 0 0 0 0 0 0 0 0 0 0 0 0 0 0 0 0 0 0 0 0 0 0 0 0 0 0 0 0 0 0 0 0 0 0 0 0 0 0 0 0 0 0 0 0 0 0 0 0 0 0 0 0 0 0 0 0 0 0 0 0 0 0 0 0 0 0 0 0 0 0 0 0 0 0 0 0 0 0 0 0 0 0 0 0 0 0 0 0 0 0 0 0 0 0 0 0 0 0 0 0 0 0 0 0 0 0 0 0 0 0 0 0 0 0 0 0 0 0 0 0 0 0 0 0 0 0 0 0 0 0 0 0 0 0 0 0 0 0 0 0 0 0 0 0 0 0 0 0 0 0 0 0
0 0 0.0237257678018899 0.0442775849612633 0.020383959021823 0 0.0580259243174998 0.0817117114886881 0 0.303657182466549 0.0146149127791302 0 0.0113946956590647 0 0 0 0 0 0 0 0 0 0 0 0 0 0 0 0 0 0 0 0 0 0.0253347942155819 0 0 0 0 0 0 0 0 0 0 0 0 0 0 0 0 0 0 0 0 0 0 0.0182358415947633 0 0 0 0 0 0 0 0 0 0 0 0 0 0 0 0 0 0.0217993063553496 0 0 0 0 0 0 0 0 0 0 0 0 0 0 0 0 0 0 0 0 0 0 0 0 0 0 0 0 0 0 0 0 0 0 0 0 0 0.0236130207247088 0 0 0 0 0 0 0 0 0 0 0 0 0 0 0 0 0.0168762471545096 0.0282150673664202 0.224455928906547 0 0 0 0 0 0.0211473556247098 0 0 0 0 0 0 0 0 0 0 0 0 0 0.0438877977528873 0 0 0 0 0 0 0 0 0 0 0 0 0 0.0098468232070588 0 0 0 0 0 0 0 0 0 0 0 0 0 0 0 0 0 0 0 0 0 0 0 0 0 0 0 0 0 0 0 0 0 0 0 0 0 0 0 0 0 0 0 0 0 0 0 0 0 0 0 0 0 0 0 0 0 0 0 0 0 0 0 0 0 0 0 0 0 0 0 0 0 0 0 0 0 0 0 0 0 0 0 0 0 0 0 0 0 0 0 0 0 0 0 0.00879607860155635 0 0 0 0 0 0 0 0 0 0 0 0 0 0 0 0 0 0 0 0 0 0 0 0 0 0 0 0 0 0 0 0 0 0 0 0 0 0 0 0 0 0 0 0 0 0 0 0 0 0 0 0 0 0
0.0333581487668206 0 0 0 0.124323188171172 0.0693439567290878 0.0704166886725201 0.050324409542626 0.303910507752748 0 0.129354977852023 0.0136241023570418 0 0 0 0.0066915796602732 0 0.0136062153112556 0 0 0 0 0 0 0 0 0 0 0 0.0208415292986756 0 0 0 0 0.0312207465288937 0 0 0 0 0 0 0 0 0 0 0 0 0 0 0 0 0 0 0 0 0 0 0 0 0 0 0 0 0 0 0 0 0 0 0 0 0 0 0 0 0.0361542852808858 0 0 0 0 0 0 0 0 0 0 0 0 0 0 0 0 0 0 0 0 0 0 0 0 0 0 0 0 0 0 0 0 0 0 0 0 0 0.0289449895686812 0 0 0 0 0 0 0 0 0 0 0 0 0 0 0 0 0 0 0.0396782632564699 0 0 0 0 0.00276977363810837 0 0 0 0 0 0 0 0 0 0 0 0 0 0 0 0 0 0 0 0 0 0 0 0 0 0 0 0 0.0190539520842361 0 0 0 0 0 0 0 0 0 0 0 0 0 0 0 0 0 0 0 0 0 0 0 0 0 0 0 0 0 0 0 0 0 0 0 0 0 0 0 0 0 0 0 0 0 0 0 0 0 0 0 0 0 0 0 0 0 0 0 0 0 0 0 0 0 0 0 0 0 0 0 0 0 0 0 0 0 0 0 0 0 0 0 0 0 0 0 0 0 0 0 0 0 0 0 0.00638268552848079 0 0 0 0 0 0 0 0 0 0 0 0 0 0 0 0 0 0 0 0 0 0 0 0 0 0 0 0 0 0 0 0 0 0 0 0 0 0 0 0 0 0 0 0 0 0 0 0 0 0 0 0 0 0
0.106895138524691 0 0.00434568087646721 0 0.116297505047081 0.0972457097064234 0.00511081113989292 0.00590270926391292 0.00442554933197603 0.0391373977695615 0 0.0354101817958625 0 0.0270031348152953 0.0222390379192508 0.0192706366387894 0 0.0299201043411383 0 0 0 0 0 0 0 0 0 0 0.00608513033146704 0.177258426606591 0.107328016420765 0 0 0 0 0 0 0 0 0 0 0 0 0 0 0 0.011086036296921 0 0 0 0 0 0 0 0 0 0 0.0135524488067846 0 0 0 0 0 0 0 0 0.00302925366969423 0 0.00453683423095137 0 0 0 0 0 0 0 0 0 0 0 0.009171101580811 0.00749034199652494 0.00783591568333548 0.00613914670536917 0.00539209427568516 0 0.0108970266312372 0.00421392585044784 0 0 0 0 0 0 0.0112567409050933 0.0282816192745292 0 0 0.0087127893051317 0 0 0 0 0.0031706816396752 0 0.00804267364028429 0 0 0.00561370559988239 0 0 0 0 0 0.0172196949353952 0 0 0 0 0 0.00317465784583955 0 0 0 0 0 0.00518167438488422 0 0 0 0 0 0.00432386729263361 0 0.00882141792561628 0 0.00234521828376215 0.00663596271034474 0 0 0 0 0 0 0 0 0 0 0 0 0 0 0 0 0 0 0 0 0 0 0 0 0 0 0 0 0 0 0 0 0 0 0 0 0 0 0 0 0 0 0 0 0 0 0 0 0 0 0 0 0 0 0 0 0 0 0 0 0 0 0 0 0 0 0 0 0 0 0 0 0 0 0 0 0 0 0 0 0 0 0 0 0 0 0 0 0 0 0 0 0 0 0 0 0 0 0 0 0 0 0 0 0 0 0 0 0 0 0 0 0 0 0 0 0 0 0 0 0 0 0 0 0 0 0 0 0 0 0 0 0 0 0 0 0 0 0 0 0 0 0 0 0 0 0 0 0 0 0 0 0 0 0 0 0 0 0 0 0 0 0 0 0 0 0 0 0 0 0 0 0 0 0 0 0 0 0
0.00973177900270852 0.173803680904966 0.0401506950382343 0.0332035806371834 0.0949072763804315 0.0432013221713819 0.0112370516023942 0 0 0.00338649216385996 0.0290911931203243 0 0 0.19415636645482 0.0542029983422142 0.0383389312143481 0.0345548337343652 0 0.00892950063614377 0.0640780746081921 0 0 0 0 0 0 0 0 0.0143520537992045 0.0271596044843152 0.0242002451378038 0 0 0 0 0 0 0 0 0 0 0 0 0 0 0 0.0149246060043006 0 0 0 0 0 0 0 0 0 0 0 0 0 0 0 0 0 0 0 0 0.0310748742464112 0.0345265273649912 0 0 0 0 0 0.00294221141145528 0 0 0 0 0 0 0 0 0 0 0 0 0 0 0 0 0 0 0 0 0 0.00177264764978906 0 0 0 0 0 0 0 0 0 0 0 0 0 0 0 0 0 0 0 0 0 0 0 0 0 0 0 0 0 0.00289123811250709 0 0 0 0 0 0 0.00768422243443371 0.00425950383853006 0 0 0.00123848950469115 0 0 0 0 0 0 0 0 0 0 0 0 0 0 0 0 0 0 0 0 0 0 0 0 0 0 0 0 0 0 0 0 0 0 0 0 0 0 0 0 0 0 0 0 0 0 0 0 0 0 0 0 0 0 0 0 0 0 0 0 0 0 0 0 0 0 0 0 0 0 0 0 0 0 0 0 0 0 0 0 0 0 0 0 0 0 0 0 0 0 0 0 0 0 0 0 0 0 0 0 0 0 0 0 0 0 0 0 0 0 0 0 0 0 0 0 0 0 0 0 0 0 0 0 0 0 0 0 0 0 0 0 0 0 0 0 0 0 0 0 0 0 0 0 0 0 0 0 0 0 0 0 0 0 0 0 0 0 0 0 0 0 0 0 0 0 0 0 0 0 0 0 0 0 0 0 0 0 0
0 0 0 0 0 0 0.00680824975897433 0.00689575598761938 0.00443798762744232 0 0 0 0 0 0 0 0 0.00300241288787922 0 0 0 0.00784207841695033 0.0557684842448799 0 0.041325378406124 0.00878108691282643 0.0142522228925992 0 0 0 0 0.00431247192746626 0 0 0.102883752880611 0 0 0 0 0.0132323269792323 0.00317993374227915 0.00935302397479747 0 0 0 0 0 0.00488409751674834 0.0928298334770209 0 0 0 0 0 0.00819851332620802 0 0 0 0 0 0 0 0 0 0 0 0 0 0 0 0 0 0 0 0 0 0 0 0 0 0 0 0 0 0 0 0 0 0 0 0 0 0 0 0 0 0 0 0 0 0 0 0 0 0 0 0 0 0 0 0 0 0 0.209848258623085 0 0 0 0.0412831231894534 0.0475595018065248 0.0370366790253813 0 0 0 0 0 0.0105851161774301 0 0.00968644984940516 0 0.00350869074479048 0 0 0.00575504047532522 0 0 0 0 0 0 0 0 0 0 0 0 0 0 0 0 0 0 0 0 0 0 0 0 0 0 0 0 0 0 0 0 0 0.101496730496964 0 0 0 0 0 0 0 0 0 0 0 0 0 0 0 0 0 0 0 0.00465917197321388 0 0.00891399937441483 0 0 0 0 0 0 0 0 0 0 0 0 0 0 0 0 0 0.0263493264226925 0 0 0 0 0 0 0 0 0 0 0 0 0 0 0 0 0 0 0 0 0 0 0 0 0 0 0 0 0 0 0 0 0 0 0 0 0 0 0 0 0 0 0 0 0 0 0 0 0 0 0 0 0.00807282272586563 0.00634177677717864 0.0263407534169458 0.0489208051276891 0 0 0 0.00484752784853141 0 0 0 0.00568231595148496 0.00512429903396547 0 0 0 0 0 0 0 0 0 0 0 0 0 0 0 0 0 0 0 0 0 0 0 0 0 0 0 0 0 0 0 0 0 0 0 0 0 0 0 0 0 0 0 0 0
0 0.0248719721358644 0.00488125357077854 0.0124567699344919 0.0315589676646999 0.0154962255707147 0 0 0 0 0.0308877848344275 0.270327879333365 0 0 0.0971308190843276 0.0909257065135536 0 0 0.0111501157455592 0.167278736586908 0.0206014019402587 0 0 0 0 0 0 0 0 0 0.0219287439744732 0 0 0 0 0 0 0 0 0 0 0 0 0 0.0111372207426987 0 0 0 0 0 0 0 0 0 0 0 0 0 0 0 0 0 0 0 0.00418674874153037 0.0102157055425367 0 0.0629881923127281 0.0255364625444483 0 0 0 0 0 0.00897690847285783 0 0 0 0 0 0 0 0 0 0 0 0 0 0 0 0 0 0 0 0 0 0.00386639513726762 0 0 0 0 0 0 0 0 0 0 0 0 0 0 0 0 0 0 0 0 0 0 0 0 0 0 0 0 0 0 0 0 0 0 0 0 0.0442451026522979 0.0267850223066363 0 0 0 0 0 0 0 0 0 0 0 0 0 0 0 0 0 0 0 0 0 0 0 0 0 0 0 0 0 0 0 0 0 0 0 0 0 0 0 0 0 0 0 0 0 0 0 0 0 0 0 0 0 0 0 0 0 0 0 0 0 0 0 0 0 0 0 0 0 0.00256586465757614 0 0 0 0 0 0 0 0 0 0 0 0 0 0 0 0 0 0 0 0 0 0 0 0 0 0 0 0 0 0 0 0 0 0 0 0 0 0 0 0 0 0 0 0 0 0 0 0 0 0 0 0 0 0 0 0 0 0 0 0 0 0 0 0 0 0 0 0 0 0 0 0 0 0 0 0 0 0 0 0 0 0 0 0 0 0 0 0 0 0 0 0 0 0 0 0 0 0 0 0 0 0 0 0 0 0 0 0 0 0 0 0
0 0 0 0 0.0681510178943343 0.03528719440817 0 0 0 0 0.0794544285834759 0.235717619972912 0 0.303379747645555 0 0.0785835196979631 0 0 0 0.0364383500336363 0 0 0 0 0 0 0 0 0 0 0.0687287893921584 0 0 0 0 0 0 0 0 0 0 0 0 0 0 0 0.00617398546256672 0 0 0 0 0 0 0 0 0 0 0 0 0 0 0 0 0 0 0 0 0.0578770991861017 0 0 0 0 0 0 0 0 0 0 0 0 0 0 0 0 0 0 0 0 0 0 0 0 0 0 0 0 0.0129174796555638 0 0 0 0 0 0 0 0 0 0 0 0 0 0 0 0 0 0 0 0 0 0 0 0 0 0 0 0 0 0 0 0 0 0 0 0 0.0172907680675632 0 0 0 0 0 0 0 0 0 0 0 0 0 0 0 0 0 0 0 0 0 0 0 0 0 0 0 0 0 0 0 0 0 0 0 0 0 0 0 0 0 0 0 0 0 0 0 0 0 0 0 0 0 0 0 0 0 0 0 0 0 0 0 0 0 0 0 0 0 0 0 0 0 0 0 0 0 0 0 0 0 0 0 0 0 0 0 0 0 0 0 0 0 0 0 0 0 0 0 0 0 0 0 0 0 0 0 0 0 0 0 0 0 0 0 0 0 0 0 0 0 0 0 0 0 0 0 0 0 0 0 0 0 0 0 0 0 0 0 0 0 0 0 0 0 0 0 0 0 0 0 0 0 0 0 0 0 0 0 0 0 0 0 0 0 0 0 0 0 0 0 0 0 0 0 0 0 0 0 0 0 0 0
0.00675303272537384 0 0 0 0.0114237018221223 0.00308664970925476 0 0 0 0.00272017202571216 0.0258913669511025 0.0626997114452748 0 0.106800435348154 0.029552095438661 0 0 0 0 0.00877932967442843 0.0268865198622833 0.00842643557314377 0 0 0 0 0 0 0 0.0143259957861777 0.0717269307320265 0 0 0 0 0 0 0 0.0254720498353952 0.0101220993615302 0 0 0 0 0 0 0.00525179295316471 0 0 0 0 0 0 0 0 0 0 0.00648942454382437 0 0 0 0 0 0 0 0 0 0.0563258864733632 0 0 0 0 0 0 0.00409415923314759 0.00274998562074807 0 0 0 0 0 0 0 0 0 0 0 0 0 0 0.00221688232495486 0 0 0 0 0 0.0202135207148854 0 0 0 0 0 0 0 0 0.00517874686266128 0 0 0 0 0 0 0 0 0.00432303307891183 0.00144194143115047 0 0 0 0 0 0 0 0 0 0 0.0232923988311552 0 0 0.00502962242609023 0.00250058691129475 0 0 0.171246715134636 0.114026395934128 0.0117207335384859 0.029305442774917 0.0956980075918677 0 0 0 0 0 0 0 0 0.00312987048076557 0.00956645068973798 0 0 0 0 0 0 0 0 0 0 0 0 0 0 0 0 0 0 0 0 0 0 0 0 0 0 0 0 0 0 0 0 0 0 0 0 0 0 0 0 0 0 0 0 0 0 0 0 0 0 0 0 0 0 0 0 0 0 0 0 0 0 0 0.00427575271557219 0 0 0 0 0 0 0 0 0 0 0 0 0 0 0 0.00725612344389686 0 0 0 0 0 0 0 0 0 0 0 0 0 0 0 0 0 0 0 0 0 0 0 0 0 0 0 0 0 0 0 0 0 0 0 0 0 0 0 0 0 0 0 0 0 0 0 0 0 0 0 0 0 0 0 0 0 0 0 0 0 0 0 0 0 0 0 0 0 0 0 0 0 0 0 0 0 0 0 0 0 0 0 0 0 0 0 0 0
0 0.378800277514183 0.0406419398172858 0 0 0 0 0 0 0 0 0.172803737321064 0 0 0 0 0 0 0.108826511155808 0.0621852532743 0 0 0 0 0 0 0 0 0 0 0 0 0 0 0 0 0 0 0 0 0 0 0 0 0 0 0 0 0 0 0 0 0 0 0 0 0 0 0 0 0 0 0 0 0 0.0106248197371196 0 0 0.0190282873444799 0 0 0 0 0 0 0 0 0 0 0 0 0 0 0 0 0 0 0 0 0 0 0 0 0 0 0 0 0 0 0 0 0 0 0 0 0 0 0 0 0 0 0 0 0 0 0 0 0 0 0 0 0 0 0.207089173835759 0 0 0 0 0 0 0 0 0 0 0 0 0 0 0 0 0 0 0 0 0 0 0 0 0 0 0 0 0 0 0 0 0 0 0 0 0 0 0 0 0 0 0 0 0 0 0 0 0 0 0 0 0 0 0 0 0 0 0 0 0 0 0 0 0 0 0 0 0 0 0 0 0 0 0 0 0 0 0 0 0 0 0 0 0 0 0 0 0 0 0 0 0 0 0 0 0 0 0 0 0 0 0 0 0 0 0 0 0 0 0 0 0 0 0 0 0 0 0 0 0 0 0 0 0 0 0 0 0 0 0 0 0 0 0 0 0 0 0 0 0 0 0 0 0 0 0 0 0 0 0 0 0 0 0 0 0 0 0 0 0 0 0 0 0 0 0 0 0 0 0 0 0 0 0 0 0 0 0 0 0 0 0 0 0 0 0 0 0 0 0 0 0
0.0478122768639157 0.023591346727067 0.131984458678146 0 0.209859932352294 0.163722574577347 0 0.166798556228143 0 0.0117590207889549 0.0854649656580748 0 0.00666780723062097 0 0 0 0 0 0.101359536110603 0 0 0 0 0 0 0 0 0 0.0104049700637346 0.023872982381491 0.00676023653781527 0 0 0 0 0 0 0 0 0 0 0 0 0 0 0 0 0 0 0 0 0 0 0 0 0 0 0 0 0 0 0 0 0 0 0 0 0 0 0 0 0 0 0 0 0 0 0 0 0 0 0 0 0 0 0 0 0 0 0 0 0 0 0 0 0 0 0 0 0 0 0 0 0 0 0 0 0 0 0 0 0 0 0 0.00994133580179338 0 0 0 0 0 0 0 0 0 0 0 0 0 0 0 0 0 0 0 0 0 0 0 0 0 0 0 0 0 0 0 0 0 0 0 0 0 0 0 0 0 0 0 0 0 0 0 0 0 0 0 0 0 0 0 0 0 0 0 0 0 0 0 0 0 0 0 0 0 0 0 0 0 0 0 0 0 0 0 0 0 0 0 0 0 0 0 0 0 0 0 0 0 0 0 0 0 0 0 0 0 0 0 0 0 0 0 0 0 0 0 0 0 0 0 0 0 0 0 0 0 0 0 0 0 0 0 0 0 0 0 0 0 0 0 0 0 0 0 0 0 0 0 0 0 0 0 0 0 0 0 0 0 0 0 0 0 0 0 0 0 0 0 0 0 0 0 0 0 0 0 0 0 0 0 0 0 0 0 0 0 0 0 0 0 0 0 0 0 0 0 0 0 0 0 0 0 0 0 0 0 0
0 0.182504493897958 0.0838944784641839 0.018649010966016 0 0 0.014883369904793 0.0578712325628314 0 0 0 0.0214034950826406 0 0.0191954235206545 0 0 0.0521612400864353 0.0698763959657042 0 0.0128694777158952 0 0 0 0 0 0 0 0 0.174627942442723 0 0 0 0 0 0 0 0 0 0 0 0 0 0 0 0 0 0.124821221124811 0 0 0 0 0 0 0 0 0 0 0 0 0 0 0 0 0 0 0 0 0 0.05895012096286 0 0 0 0 0 0 0 0 0 0 0 0 0 0 0 0 0 0 0 0 0 0 0 0 0 0 0 0 0 0 0 0 0 0 0 0 0 0 0 0 0.0527067672427026 0 0 0 0 0 0 0 0 0 0 0 0 0 0.0437024227865637 0 0 0 0 0 0 0 0 0 0 0 0 0 0 0 0 0 0 0 0 0 0 0 0 0 0 0 0 0 0 0 0 0 0 0 0 0 0 0 0 0 0 0.0118829072732273 0 0 0 0 0 0 0 0 0 0 0 0 0 0 0 0 0 0 0 0 0 0 0 0 0 0 0 0 0 0 0 0 0 0 0 0 0 0 0 0 0 0 0 0 0 0 0 0 0 0 0 0 0 0 0 0 0 0 0 0 0 0 0 0 0 0 0 0 0 0 0 0 0 0 0 0 0 0 0 0 0 0 0 0 0 0 0 0 0 0 0 0 0 0 0 0 0 0 0 0 0 0 0 0 0 0 0 0 0 0 0 0 0 0 0 0 0 0 0 0 0 0 0 0 0 0 0 0 0 0 0 0 0 0 0 0 0 0 0 0 0 0 0 0 0 0 0 0 0 0
0 0.103177625233099 0.0185896907580587 0.0942281665998092 0 0 0.0113542637551201 0 0 0 0 0.20474982010019 0 0.383897790966468 0.0267734317894236 0.0171533872529447 0.0397335308199731 0 0.0171560566887453 0 0 0 0 0 0 0 0 0 0 0 0.00856318887166923 0 0 0 0 0 0 0 0 0 0 0 0 0 0.0178877390690409 0 0 0 0 0 0 0 0 0 0 0 0 0 0 0 0 0 0 0 0.00415603940976556 0.0184453139250275 0 0 0 0 0 0 0 0 0 0 0 0 0 0 0 0 0 0 0 0 0 0 0 0 0 0 0 0 0 0 0 0 0 0 0 0 0 0 0 0 0 0 0 0 0 0 0 0 0 0 0 0 0 0 0 0 0 0 0 0 0 0.00579349325665364 0 0 0 0 0 0.0175377171893668 0 0 0 0.00838168306604452 0 0 0 0 0 0 0 0 0 0 0 0 0 0 0 0 0 0 0 0 0 0 0 0 0 0 0 0 0 0 0 0 0 0 0 0 0 0 0 0 0 0 0 0 0 0 0 0 0 0 0 0 0 0 0 0 0 0 0 0 0 0 0 0 0 0 0.00242106124860018 0 0 0 0 0 0 0 0 0 0 0 0 0 0 0 0 0 0 0 0 0 0 0 0 0 0 0 0 0 0 0 0 0 0 0 0 0 0 0 0 0 0 0 0 0 0 0 0 0 0 0 0 0 0 0 0 0 0 0 0 0 0 0 0 0 0 0 0 0 0 0 0 0 0 0 0 0 0 0 0 0 0 0 0 0 0 0 0 0 0 0 0 0 0 0 0 0 0 0 0 0 0 0 0 0 0 0 0 0 0 0 0
0 0 0 0 0 0 0 0 0 0 0 0 0 0.0590682008637055 0 0.0656304255989861 0 0 0 0 0 0 0 0 0 0 0 0 0 0 0.0221224377023377 0 0 0 0 0 0 0 0 0 0 0 0 0 0.059111705974411 0 0 0 0 0.0158087578930287 0 0 0 0 0 0 0 0 0.0247294484965431 0 0 0.0547082386494885 0 0 0.0275442233610062 0.0281209010484274 0 0 0 0.0424585608032955 0 0 0 0 0 0 0 0 0 0 0 0 0 0 0 0 0 0 0 0 0 0 0 0 0 0 0 0 0 0 0 0 0 0 0 0 0 0 0 0 0 0 0 0 0 0 0 0 0 0 0 0 0 0.0409141553569619 0 0 0 0.0252705077204765 0 0 0 0 0 0.499236408365239 0 0 0 0.0254767543890716 0 0 0 0 0 0 0 0 0 0 0 0 0 0 0 0 0 0 0 0 0 0 0 0 0 0 0 0 0 0 0 0 0 0 0 0 0 0 0 0 0 0 0 0 0 0 0 0 0 0 0 0 0 0 0 0 0 0 0 0 0 0 0 0 0 0 0 0 0 0 0 0 0 0 0 0 0 0 0 0 0 0 0 0 0 0 0 0 0 0.00979927377702161 0 0 0 0 0 0 0 0 0 0 0 0 0 0 0 0 0 0 0 0 0 0 0 0 0 0 0 0 0 0 0 0 0 0 0 0 0 0 0 0 0 0 0 0 0 0 0 0 0 0 0 0 0 0 0 0 0 0 0 0 0 0 0 0 0 0 0 0 0 0 0 0 0 0 0 0 0 0 0 0 0 0 0 0 0 0 0 0 0
0 0 0 0 0 0 0 0 0 0 0 0 0.0183679188825055 0 0 0.0188940977547212 0 0 0 0 0 0 0 0.056028356805188 0 0 0 0 0 0 0 0 0 0 0 0 0 0 0.0373700823591924 0.433392916405918 0 0 0 0 0 0 0 0 0 0.0367575505039684 0 0 0 0 0 0 0 0 0 0 0.119657394415328 0 0 0 0 0 0 0 0 0.0494647411606871 0 0.0692787410393702 0 0 0 0 0 0 0 0 0 0 0 0 0 0 0 0 0 0 0 0 0 0 0 0 0 0 0 0 0 0 0 0 0 0 0 0 0 0 0 0 0 0 0 0 0 0 0 0 0 0 0 0 0 0 0 0 0 0 0 0 0 0 0 0 0 0.011224744369156 0 0 0 0 0 0 0 0 0 0 0 0 0 0 0 0 0 0 0 0 0 0 0 0 0 0 0 0 0 0 0 0 0.0188720759379841 0 0 0 0 0 0 0 0 0 0 0 0 0 0 0 0 0 0 0 0 0 0 0 0 0 0 0 0 0.0162766228052446 0 0 0 0.0479316785676844 0 0 0 0 0 0 0 0 0 0 0 0 0 0 0 0 0 0 0 0 0 0 0 0 0 0 0.0118355040733561 0 0 0 0 0 0 0 0 0 0 0 0 0 0 0 0 0 0 0 0 0 0 0 0 0 0 0 0 0 0 0 0 0 0 0 0 0 0 0 0 0 0 0 0 0 0 0 0 0 0 0 0.0546475749196959 0 0 0 0 0 0 0 0 0 0 0 0 0 0 0 0 0 0 0 0 0 0 0 0 0 0 0 0 0 0 0 0 0 0
0 0 0 0 0 0 0 0 0 0 0 0 0.167795521895041 0 0 0 0 0 0 0 0 0 0 0 0.0468849930484774 0 0 0 0 0 0 0 0 0 0.0182057905123947 0 0 0 0 0 0 0 0 0 0 0 0 0 0.16105863352764 0 0 0 0 0 0 0 0 0 0 0 0 0 0 0 0 0 0 0 0 0 0 0 0 0 0 0 0 0 0 0 0 0 0 0 0 0 0 0 0 0 0 0 0 0 0 0 0 0 0 0 0 0 0 0 0 0 0 0 0 0 0 0 0 0.0130308569078442 0 0 0 0 0 0.156069653084592 0 0 0 0 0 0 0 0.0419037506700231 0 0 0 0 0 0 0 0 0 0 0 0 0 0 0 0 0 0 0 0 0 0 0 0 0 0 0 0 0 0 0 0 0 0 0 0 0 0 0 0.0979121594926197 0.0407679666116839 0.0163551841033278 0 0 0.0715198333800589 0 0 0 0 0 0 0 0 0 0 0 0 0 0 0 0 0 0 0 0 0 0 0 0 0 0 0 0 0 0 0 0 0 0 0 0 0 0 0 0 0 0 0 0 0 0 0 0 0 0 0 0 0 0 0 0 0 0 0 0 0 0 0 0 0 0 0 0 0 0 0 0 0 0 0 0 0 0 0 0 0 0 0 0 0 0 0 0 0 0 0.168495656766297 0 0 0 0 0 0 0 0 0 0 0 0 0 0 0 0 0 0 0 0 0 0 0 0 0 0 0 0 0 0 0 0 0 0 0 0 0 0 0 0 0 0 0 0 0 0 0 0 0 0 0 0 0
0 0 0 0 0 0 0 0 0 0 0 0 0 0 0 0 0 0 0 0 0 0.0564540992825284 0 0 0 0 0 0 0 0 0 0 0 0 0 0 0 0 0 0.050955944288041 0 0 0.06281075645887 0 0 0 0 0 0 0.0594760693302062 0 0 0 0 0 0 0 0 0 0 0.0986531559043834 0 0.0329320213979392 0 0 0 0 0 0 0.032933823956364 0 0 0 0 0 0 0 0.0297329340908145 0 0 0 0 0 0 0 0 0 0 0 0 0 0 0 0 0 0 0 0 0 0 0 0 0 0 0 0 0 0 0 0 0 0 0 0 0 0 0 0 0 0 0 0 0 0 0 0 0 0 0 0 0 0 0 0 0 0 0 0 0 0 0 0 0 0 0 0 0 0 0 0 0 0 0 0 0 0 0 0 0 0 0 0 0 0 0 0 0 0 0 0 0.135434151543397 0 0 0 0 0 0 0 0 0 0 0 0 0 0 0.0240196370381338 0 0 0 0 0 0 0 0 0 0 0 0 0 0.0167135497264774 0 0 0.0699768877588206 0.172309637390353 0 0 0 0 0 0 0 0 0 0 0 0 0 0 0 0 0 0 0.0419379320256757 0 0 0 0.0109611422655282 0.0293993838636366 0 0 0 0 0 0 0 0 0 0 0 0 0 0 0 0 0 0 0 0 0 0 0 0 0 0 0 0 0 0 0 0 0 0 0 0 0 0 0 0 0 0 0 0 0 0 0 0 0 0 0 0 0 0 0.0752988736788307 0 0 0 0 0 0 0 0 0 0 0 0 0 0 0 0 0 0 0 0 0 0 0 0 0 0 0 0 0 0 0 0 0 0
0 0 0 0 0 0 0 0 0 0 0 0 0.0868521543129282 0 0 0 0 0 0 0 0 0 0.0327496065510238 0 0 0.127183682816318 0 0 0 0 0 0.119875486764821 0.0299620650717045 0 0.10295565206813 0 0 0 0 0 0 0.0498682502321102 0 0 0 0 0 0 0.253732967737095 0 0 0 0 0 0 0 0 0 0 0 0 0 0 0 0 0 0 0 0 0 0 0 0 0 0 0 0 0 0 0 0 0 0 0 0 0 0 0 0 0 0 0 0 0 0 0 0 0 0 0.0679381145648903 0 0 0 0 0 0 0 0 0 0 0 0 0 0 0 0 0 0 0 0 0 0 0 0 0 0.128882019880978 0 0 0 0 0 0 0 0 0 0 0 0 0 0 0 0 0 0 0 0 0 0 0 0 0 0 0 0 0 0 0 0 0 0 0 0 0 0 0 0 0 0 0 0 0 0 0 0 0 0 0 0 0 0 0 0 0 0 0 0 0 0 0 0 0 0 0 0 0 0 0 0 0 0 0 0 0 0 0 0 0 0 0 0 0 0 0 0 0 0 0 0 0 0 0 0 0 0 0 0 0 0 0 0 0 0 0 0 0 0 0 0 0 0 0 0 0 0 0 0 0 0 0 0 0 0 0 0 0 0 0 0 0 0 0 0 0 0 0 0 0 0 0 0 0 0 0 0 0 0 0 0 0 0 0 0 0 0 0 0 0 0 0 0 0 0 0 0 0 0 0 0 0 0 0 0 0 0 0 0 0 0 0 0 0 0 0 0 0 0 0
0 0 0 0 0 0 0 0 0 0 0 0 0.0360623146071779 0 0 0 0 0 0 0 0 0 0 0 0.248526648021993 0 0 0 0 0 0 0.0728532068252984 0 0 0.0641209425616953 0 0 0 0 0 0 0.124671521877581 0 0 0 0 0 0.0471754570747062 0.133427693905941 0 0 0 0 0 0 0 0 0 0 0 0 0 0 0 0 0 0 0 0 0 0 0 0 0 0 0 0 0 0 0 0 0 0 0 0 0 0 0 0 0 0 0 0 0 0 0 0 0 0 0.023207531448521 0 0 0 0 0 0 0 0 0 0 0 0 0 0 0 0 0 0 0 0 0 0 0 0 0 0.249954683677086 0 0 0 0 0 0 0 0 0 0 0 0 0 0 0 0 0 0 0 0 0 0 0 0 0 0 0 0 0 0 0 0 0 0 0 0 0 0 0 0 0 0 0 0 0 0 0 0 0 0 0 0 0 0 0 0 0 0 0 0 0 0 0 0 0 0 0 0 0 0 0 0 0 0 0 0 0 0 0 0 0 0 0 0 0 0 0 0 0 0 0 0 0 0 0 0 0 0 0 0 0 0 0 0 0 0 0 0 0 0 0 0 0 0 0 0 0 0 0 0 0 0 0 0 0 0 0 0 0 0 0 0 0 0 0 0 0 0 0 0 0 0 0 0 0 0 0 0 0 0 0 0 0 0 0 0 0 0 0 0 0 0 0 0 0 0 0 0 0 0 0 0 0 0 0 0 0 0 0 0 0 0 0 0 0 0 0 0 0 0 0
0 0 0 0 0 0 0 0 0 0 0 0 0.0245144555250693 0 0 0 0 0 0 0 0 0 0 0 0 0 0 0 0 0 0 0 0 0 0 0 0 0 0 0 0 0 0 0 0 0 0 0 0 0 0 0 0 0 0 0 0 0 0 0 0 0 0 0 0 0 0 0 0 0 0 0 0 0 0 0 0 0 0 0 0 0 0 0 0 0 0 0 0.00444868177186623 0 0.00390199670783862 0.00369958492453703 0 0 0 0 0 0 0 0 0 0 0 0 0 0 0 0.00840290874621033 0 0 0 0 0 0.0138406953689429 0 0.021316295786185 0.139914975800963 0 0.0484440378704737 0.167709315193889 0 0 0 0 0 0 0 0 0 0 0 0 0 0 0 0 0 0 0 0 0 0 0 0 0 0 0 0 0 0 0 0 0 0 0 0 0 0 0 0 0 0 0 0 0 0 0.015867355245085 0.0124795193822187 0 0 0 0.0214458685255821 0.115678990019864 0.0292623240938904 0 0 0 0 0 0 0 0 0 0 0 0 0 0 0 0 0 0 0 0 0 0 0 0 0 0 0 0 0 0 0 0 0 0 0.0142751490119836 0 0 0 0 0 0 0 0 0.00312127741983796 0 0 0 0 0 0 0 0 0 0 0 0 0 0 0 0 0 0 0 0 0 0 0 0 0 0 0 0 0 0 0 0 0 0 0 0 0 0 0 0 0 0 0 0.00668535592429016 0 0.0596032503393207 0.0406170319694069 0 0 0.0308278694850973 0.0430956021742419 0.0080386696265443 0 0 0 0 0 0 0 0 0.0129189238758412 0.11121053867979 0.0205582291781259 0.0181210973529053 0 0 0 0 0 0 0 0 0 0 0 0 0 0 0 0 0 0 0 0 0 0 0 0 0 0 0 0 0 0 0 0 0 0 0
0 0 0 0 0 0 0 0 0 0 0 0 0 0 0 0 0 0 0 0 0 0 0 0 0 0 0 0 0 0 0 0 0 0 0 0 0 0 0 0 0 0 0 0 0 0 0 0 0 0 0 0 0 0 0 0 0 0 0 0 0 0 0 0 0 0.0451397430178988 0 0 0 0 0 0 0 0 0 0.0520756730093238 0 0 0 0 0 0 0 0 0 0 0 0 0 0 0 0 0 0 0 0 0 0 0 0 0 0 0 0 0 0 0 0 0 0 0.0792330641814674 0.0651306877874164 0 0 0 0 0 0 0 0 0 0 0.194477668717545 0 0 0 0 0 0.0604767877659277 0 0 0 0 0 0 0 0 0 0 0 0 0 0 0 0 0 0 0 0 0 0 0 0 0 0 0 0 0 0 0 0 0 0 0 0 0 0 0 0 0 0 0 0 0.24309737704064 0 0 0 0 0 0 0 0 0 0 0 0 0 0 0 0 0 0 0 0 0 0 0 0 0 0 0 0 0 0 0 0 0 0 0 0 0 0 0 0 0 0 0 0.122288921886285 0 0 0 0 0 0 0 0 0 0 0 0 0 0 0 0 0 0 0 0 0 0 0 0 0 0 0 0 0 0 0 0 0 0 0 0 0 0 0 0 0 0 0 0 0 0 0 0 0 0 0 0 0 0 0 0 0 0 0 0 0.0957919708179675 0.020039654144971 0.0222484516305577 0 0 0 0 0 0 0 0 0 0 0 0 0 0 0 0 0 0 0 0 0 0 0 0 0 0 0 0 0 0 0 0 0 0 0 0
0.0113988464684908 0.00641751338493926 0 0.00511021678991537 0.157810322894661 0.0589212838744827 0 0.0922719781649669 0 0 0.0124819144999911 0.035833728239258 0 0 0 0 0 0.00747183263352893 0.181900609510591 0 0 0 0 0 0 0 0 0 0 0.00970602855872724 0 0 0 0 0 0 0 0.0123595852528715 0 0 0 0 0 0 0 0 0.209309448311362 0 0 0 0 0 0 0 0 0 0 0 0 0 0 0 0 0 0 0 0 0 0.021423905873842 0 0 0 0 0 0 0 0 0 0 0 0 0 0 0 0 0 0 0 0 0 0 0 0 0 0 0 0 0 0 0 0 0 0 0 0 0 0 0 0 0 0 0 0 0 0 0 0 0 0 0 0 0 0 0 0 0 0 0 0 0.0521078535284851 0 0 0.118471669417461 0 0 0 0 0 0 0 0 0 0 0 0 0 0 0 0 0 0 0 0 0 0 0 0 0 0 0 0 0 0 0 0 0 0 0 0 0 0 0 0 0 0 0 0 0 0 0 0 0 0 0 0 0 0 0 0 0 0 0 0 0 0 0 0 0 0 0 0 0 0 0 0 0 0 0 0 0 0 0 0 0 0 0 0 0 0 0 0 0 0 0 0 0 0 0 0 0 0 0 0 0 0 0 0 0 0 0 0 0 0 0 0 0 0 0 0 0 0 0 0 0 0 0 0 0 0 0 0.00700326259642536 0 0 0 0 0 0 0 0 0 0 0 0 0 0 0 0 0 0 0 0 0 0 0 0 0 0 0 0 0 0 0 0 0 0 0 0 0 0 0 0 0 0 0 0 0 0 0 0 0 0 0 0 0 0 0 0
0.0247855706813189 0 0.00384140107212572 0.0193695467625717 0.0474743078155774 0.0202639150140418 0 0.00622410440029815 0 0.00553502885583643 0.155592405768016 0.0290182735275586 0 0 0 0.0093593870507912 0 0.00733606489797761 0 0 0 0 0 0 0 0 0 0 0.0041534764434223 0 0.272993059011809 0 0 0 0 0 0.00398396838346361 0.0283965951469889 0 0 0 0 0 0 0 0 0.00892344922834921 0 0 0 0 0 0 0 0 0 0 0.0356712584495921 0 0 0 0 0 0 0 0 0 0 0 0 0 0 0.0144283223069626 0 0 0 0 0 0 0 0 0 0 0 0.0155825576096087 0 0.019627686129458 0.00485733833687366 0.00339072289410807 0 0 0 0.0191004108679678 0 0.00696037393095284 0.0385362734983443 0 0 0.00208289589044649 0 0 0 0 0.00405718533048043 0.00319540604640614 0.0100283943871994 0 0 0 0 0 0.0037863499688911 0 0 0.0263644966552739 0 0 0 0 0 0.00626290843478689 0 0 0 0 0 0.0455935523885114 0 0 0.00471646825039583 0.00273657357538282 0.00236387060487114 0.0193213929616511 0 0.00640745483263731 0.00936709632425519 0.0024731752762842 0.00319796484978739 0.00148088449046361 0 0.00283106443205886 0.00467081854763477 0 0 0 0 0.0125135559360311 0.0106947610581555 0 0 0 0 0 0.00710021252361844 0.00334801915076229 0 0 0 0 0 0 0 0 0 0 0 0 0 0 0 0 0 0 0 0 0 0 0 0 0 0 0 0 0 0 0 0 0 0 0 0 0 0 0 0 0 0 0 0 0 0 0 0 0 0 0 0 0 0 0 0 0 0 0 0 0 0 0 0 0 0 0 0 0 0 0 0 0 0 0 0 0 0 0 0 0 0 0 0 0 0 0 0 0 0 0 0 0 0 0 0 0 0 0 0 0 0 0 0 0 0 0 0 0 0 0 0 0 0 0 0 0 0 0 0 0 0 0 0 0 0 0 0 0 0 0 0 0 0 0 0 0 0 0 0 0 0 0 0 0 0 0 0 0 0 0 0 0 0 0 0 0 0 0 0 0 0
0.00533620744736125 0 0.00115698733661578 0.00559615170586672 0.00507856297101581 0.00774987328927189 0 0 0 0 0.0469608347352949 0.0128886993501338 0 0.00838810548523397 0.00841703795977509 0.0233585583262695 0 0.00103552259160783 0 0.00142728524419145 0.0029513868602807 0 0 0 0 0 0 0 0 0.136079531092726 0 0 0 0 0 0 0.00360958971867067 0.00843643874090679 0.00212912127878926 0 0 0 0 0 0 0 0.00127481390061151 0 0 0 0 0 0 0 0 0 0 0.00663522300452684 0 0 0 0 0 0 0 0 0 0.00199432393160234 0 0 0 0 0.00101101318115558 0 0 0 0 0 0 0.0103833059935378 0.00278991553680258 0 0 0 0.0186498605241016 0.0559616303262896 0.00341431874911511 0.00742798553764324 0 0 0 0 0.0724604044818404 0 0.068079365099645 0.156282482718117 0 0.00373373108254809 0 0 0 0 0 0 0.00234363861021998 0.00216487601846067 0 0 0 0 0 0 0 0 0.00504824424038947 0 0 0 0 0 0.00236664038010035 0 0 0 0 0 0.131566008069088 0 0 0.0339330098999442 0 0 0.0243848907376538 0.0137898513123539 0 0.0569726829250416 0 0.00129651885081925 0.00322994750854782 0 0 0 0 0 0 0 0.0128487831945884 0.00279758646283505 0 0 0 0 0 0.0118827277518546 0.00467632583655565 0 0 0 0 0 0 0 0 0 0 0 0 0 0 0 0 0 0 0 0 0 0 0 0 0 0 0 0 0 0 0 0 0 0 0 0 0 0 0 0 0 0 0 0 0 0 0 0 0 0 0 0 0 0 0 0 0 0 0 0 0 0 0 0 0 0 0 0 0 0 0 0 0 0 0 0 0 0 0 0 0 0 0 0 0 0 0 0 0 0 0 0 0 0 0 0 0 0 0 0 0 0 0 0 0 0 0 0 0 0 0 0 0 0 0 0 0 0 0 0 0 0 0 0 0 0 0 0 0 0 0 0 0 0 0 0 0 0 0 0 0 0 0 0 0 0 0 0 0 0 0 0 0 0 0 0 0 0 0 0 0 0
0 0 0 0 0 0 0 0 0 0 0 0 0.00882470754701777 0 0 0 0 0 0 0 0 0 0 0 0.116718760799316 0.036300899928172 0 0 0 0 0 0 0.0160461532516256 0 0.279831574179796 0.00283611993360032 0 0 0 0 0.0245965445243604 0.0297458780723654 0 0 0 0 0 0.0110387285194975 0.13761094038218 0 0 0 0 0 0 0 0 0 0 0 0 0 0 0 0 0 0 0 0 0 0 0 0 0 0 0 0 0 0 0 0 0 0 0 0 0 0 0 0 0 0 0 0 0 0 0 0 0 0 0.168169061102081 0.0349884380559475 0 0 0 0 0 0 0 0 0 0 0 0 0 0 0 0 0 0 0 0 0 0 0 0 0.0535285494207045 0 0 0 0 0 0 0 0 0 0 0 0 0 0 0 0 0 0 0 0 0 0 0.0109645044356861 0 0 0.0123133884773563 0 0 0 0 0 0 0 0 0 0 0 0 0 0 0 0 0 0 0 0 0 0 0 0 0 0 0 0 0 0 0 0 0 0 0.0125859499397167 0 0.0159131564143644 0 0 0 0 0 0.013071989837603 0 0 0 0 0 0 0 0 0 0 0 0.00675236917981203 0 0 0 0 0 0 0 0 0 0 0 0 0 0 0 0 0 0 0 0 0 0 0 0 0 0 0 0 0 0 0 0 0 0 0 0 0 0 0 0 0 0 0 0 0 0 0 0 0 0.00816228599879614 0 0 0 0 0 0 0 0 0 0 0 0 0 0 0 0 0 0 0 0 0 0 0 0 0 0 0 0 0 0 0 0 0 0 0 0 0 0 0 0 0 0 0 0 0 0 0 0 0 0 0 0 0 0 0 0 0 0 0 0
0 0 0 0 0 0 0 0 0 0 0 0 0 0 0 0 0 0 0 0 0 0 0 0 0.027645111348493 0 0 0 0 0 0 0.0152057292053684 0 0.163984669197268 0.121291384305557 0 0 0 0 0 0 0 0 0 0 0 0 0 0 0 0 0 0 0 0 0 0 0 0 0 0 0 0 0 0 0 0 0 0 0 0.0352590943244854 0 0 0 0 0 0 0 0 0 0 0 0 0 0 0 0 0 0 0 0 0 0 0 0 0 0 0 0 0.31317188865045 0.0314362431926364 0 0.0238651696110169 0 0 0 0 0 0 0 0 0 0 0 0 0 0 0 0 0 0 0 0 0 0 0 0 0 0 0 0 0 0 0 0 0 0 0 0 0 0 0 0 0 0 0 0 0 0.0148340217835746 0.0392301706508586 0.038250281421232 0.0132454798785104 0.121911694808175 0 0 0 0 0 0 0 0 0 0 0 0 0 0.0140460545584404 0 0 0 0 0 0 0 0 0 0 0 0 0 0 0 0 0 0 0 0 0 0.00944536901733575 0 0 0 0 0 0 0 0 0 0 0 0 0 0 0 0 0 0 0 0 0 0 0 0 0 0 0 0 0 0 0 0 0 0 0 0 0 0 0 0 0 0 0 0 0 0 0 0 0 0 0 0 0 0 0 0 0 0 0 0 0 0 0 0 0 0 0 0.01038379388399 0 0 0.0067938441626098 0 0 0 0 0 0 0 0 0 0 0 0 0 0 0 0 0 0 0 0 0 0 0 0 0 0 0 0 0 0 0 0 0 0 0 0 0 0 0 0 0 0 0 0 0 0 0 0 0 0 0 0 0 0 0 0 0
0 0 0 0 0 0 0 0 0 0 0 0 0 0 0 0 0 0 0 0 0 0 0 0 0 0 0 0 0 0 0 0 0.0617466937135724 0 0.0182094914255043 0 0 0 0 0 0 0 0 0 0 0 0 0 0 0 0 0 0.00342046931747619 0.379641793805371 0 0.00973094305801998 0.0578069457725587 0.0139313591443553 0 0 0 0 0 0 0.00284059271865425 0 0 0 0 0 0.101788238966952 0 0 0 0 0 0 0 0 0 0 0 0 0 0 0 0 0 0.00314027333374305 0 0 0 0 0 0 0 0 0 0 0.0292839970715059 0.0133298422740205 0 0 0 0 0 0 0 0 0 0 0 0 0 0 0 0 0 0 0 0 0 0 0 0 0 0 0 0 0 0 0 0 0 0 0 0 0 0.0473225138868111 0 0 0.0129421472226021 0.00874658901031273 0 0 0 0 0.00449539045706386 0 0 0 0 0.0341211106013251 0.1281222435007 0 0 0 0 0 0 0 0 0 0 0 0 0 0 0 0 0 0 0 0 0 0 0 0 0 0 0 0 0 0 0 0 0 0 0 0 0 0 0 0 0 0 0 0 0 0 0 0 0 0 0 0 0 0 0 0 0 0 0 0 0 0 0 0 0 0 0 0 0 0 0 0 0 0 0 0 0 0 0 0 0 0 0 0 0 0 0 0 0 0 0 0 0 0 0 0 0 0 0 0 0 0 0.0320326406728126 0 0 0 0 0 0 0 0 0 0 0 0 0 0 0 0 0 0 0 0 0 0 0 0 0 0 0 0 0 0 0 0 0 0 0 0 0 0 0 0 0 0.0111512273445096 0 0 0 0 0 0.00875770237793712 0 0 0 0 0 0 0 0.00652901947335465 0 0.0015349402386265 0 0.00937383461221146
0 0 0 0 0 0 0.00841179958187157 0.0156796658670602 0.00883089197191184 0.0108734738996796 0 0 0.0920768877747279 0 0 0 0 0 0 0 0 0 0.00541529163007581 0 0.0438419912668006 0.013973281543648 0 0 0 0 0 0.122384525652482 0.0559787800663861 0.0223193135723062 0 0.00324261577363326 0 0 0 0 0.0080178863238549 0.00997582506605222 0 0 0 0 0 0.0104949656207761 0.0686647306446097 0 0 0 0 0 0 0.0106858711466229 0 0 0 0 0 0 0 0 0 0 0 0 0 0 0 0 0 0 0 0 0 0 0 0 0 0 0 0 0 0 0.00393875614226669 0 0.00993893953449457 0 0 0 0 0 0.00668613415237495 0 0 0 0 0.120025898187262 0.0154095662372943 0 0 0 0 0 0 0 0 0 0 0 0 0.0917875215954491 0.0130908856212414 0 0 0.00449396059406582 0.00857268960812995 0 0 0 0 0 0 0.0202244219196208 0 0 0 0.00449003199514923 0 0 0.008431137892475 0 0 0 0 0 0 0 0 0 0 0 0 0 0 0 0 0 0.00954204804981562 0.00292076374370541 0.0201939521082635 0 0 0 0 0 0 0 0 0 0 0 0 0 0.0135712725745642 0 0 0 0 0 0 0 0 0 0 0 0 0 0 0 0 0 0 0 0.0210683383295915 0 0.0257178047010305 0 0 0 0 0 0.0121188881696413 0 0 0 0 0 0 0 0 0 0 0 0.0308930157568796 0 0 0 0 0 0 0 0 0 0 0 0 0 0 0 0 0 0 0 0 0 0 0 0 0 0 0 0 0 0 0 0 0 0 0 0 0.00203204736180591 0 0 0 0 0 0 0 0 0 0 0 0 0.0181085005689188 0 0 0.00336749536898698 0.00239894736589057 0 0.0063336744211413 0 0 0 0 0 0 0 0 0 0 0 0 0 0 0 0 0 0 0 0 0 0 0 0 0 0 0 0 0 0 0 0 0 0 0 0 0 0 0 0 0 0 0 0 0 0 0 0 0 0 0 0 0 0.0137755105974421
0 0 0 0 0 0 0 0 0 0 0 0 0 0 0 0 0 0 0 0 0 0 0 0 0 0 0 0 0 0 0 0.0170982436413745 0 0 0.044698464735391 0 0 0 0 0 0 0.113367405124158 0 0 0 0 0 0 0 0 0 0.0466361577359904 0 0 0 0 0 0 0 0 0 0 0 0 0 0 0 0 0 0 0 0 0 0 0 0 0 0 0 0 0 0 0 0.133136969907712 0 0 0 0 0 0 0 0 0 0 0 0 0 0 0 0.13444513706132 0.0199988962042289 0 0 0 0 0 0 0 0 0 0 0 0 0 0 0 0 0 0 0 0 0 0 0 0 0 0 0 0 0 0 0 0 0 0 0 0 0 0 0 0 0 0 0 0 0 0 0 0.0199988962042289 0 0 0 0 0 0 0 0 0 0 0 0 0 0 0 0 0 0 0 0 0 0 0 0 0 0 0 0 0 0 0 0 0 0 0 0 0 0 0 0 0 0 0 0 0 0 0 0.0720232024758992 0 0 0 0 0 0 0 0 0 0 0 0 0 0 0 0 0 0 0 0 0 0 0 0 0 0 0 0 0 0 0 0 0 0 0 0 0 0 0 0.229407874536966 0 0 0 0.0803820161177762 0.0616716549900737 0 0 0 0 0 0 0 0 0 0 0 0 0 0 0 0 0 0 0 0 0 0.0271350812648822 0 0 0 0 0 0 0 0 0 0 0 0 0 0 0 0 0 0 0 0 0 0 0 0 0 0 0 0 0 0 0 0 0 0 0 0 0 0 0 0 0 0 0 0 0 0 0 0 0 0 0 0 0
0 0 0 0 0 0 0 0 0 0 0 0 0 0 0 0 0 0 0 0 0 0 0 0 0 0 0 0 0 0.00525078054995077 0.00954387244918948 0 0 0 0 0 0 0.171401087420387 0 0 0 0 0 0 0 0 0.00807992422932846 0 0 0 0 0 0 0 0 0 0 0.0523953855216705 0 0 0 0 0 0 0 0 0 0 0 0 0 0 0.134862801382033 0 0 0 0 0 0 0 0 0 0 0 0.0981241334227408 0.0231347371560219 0.168900516160242 0 0 0 0 0 0.00648826397215078 0 0 0 0 0 0 0 0 0 0 0 0 0 0 0 0 0 0 0 0 0 0 0 0 0 0 0 0 0 0 0 0 0 0 0 0 0.0829114744540224 0 0 0.219259578042456 0 0 0 0 0 0 0.0063067853016426 0 0 0 0 0 0 0.0041075289159672 0.0092331310221971 0 0 0 0 0 0 0 0 0 0 0 0 0 0 0 0 0 0 0 0 0 0 0 0 0 0 0 0 0 0 0 0 0 0 0 0 0 0 0 0 0 0 0 0 0 0 0 0 0 0 0 0 0 0 0 0 0 0 0 0 0 0 0 0 0 0 0 0 0 0 0 0 0 0 0 0 0 0 0 0 0 0 0 0 0 0 0 0 0 0 0 0 0 0 0 0 0 0 0 0 0 0 0 0 0 0 0 0 0 0 0 0 0 0 0 0 0 0 0 0 0 0 0 0 0 0 0 0 0 0 0 0 0 0 0 0 0 0 0 0 0 0 0 0 0 0 0 0 0 0 0 0 0 0 0 0 0 0 0 0 0 0 0 0 0 0 0 0 0
0 0 0 0.0488897059489988 0 0 0 0 0 0 0 0 0 0 0 0 0 0 0 0 0 0 0 0 0 0 0 0 0.00293571149873794 0.0157617908099017 0.00939414475155122 0 0 0 0 0 0.0721846537827639 0 0 0 0 0 0 0 0 0 0.00310927147681776 0 0 0 0.0017373258616112 0 0 0 0 0 0 0.0226525291343217 0 0 0 0 0 0 0 0 0 0 0 0 0 0 0.0386444595666406 0 0 0 0 0 0 0 0 0.000958070623631172 0 0 0.260105652593392 0.077923743030769 0.0932479311080122 0.00518132241787491 0.0188382866125731 0 0 0 0.0662507627738348 0 0.00894098628344496 0 0 0 0.00150113347597802 0 0 0 0 0 0 0 0 0 0 0 0 0 0 0 0 0 0 0 0 0 0 0 0 0 0 0 0.00255916422555093 0 0 0.125660515093384 0.0104362332562083 0.0109071972951755 0.0469323128619087 0 0.00123020291375685 0.00119704676483005 0 0 0 0.00441231058509383 0 0 0.00164230902804171 0 0 0 0.0198067270038571 0.0173722198943758 0 0 0 0 0 0.00675635789438494 0.00282992143257753 0 0 0 0 0 0 0 0 0 0 0 0 0 0 0 0 0 0 0 0 0 0 0 0 0 0 0 0 0 0 0 0 0 0 0 0 0 0 0 0 0 0 0 0 0 0 0 0 0 0 0 0 0 0 0 0 0 0 0 0 0 0 0 0 0 0 0 0 0 0 0 0 0 0 0 0 0 0 0 0 0 0 0 0 0 0 0 0 0 0 0 0 0 0 0 0 0 0 0 0 0 0 0 0 0 0 0 0 0 0 0 0 0 0 0 0 0 0 0 0 0 0 0 0 0 0 0 0 0 0 0 0 0 0 0 0 0 0 0 0 0 0 0 0 0 0 0 0 0 0 0 0 0 0 0 0 0 0 0 0 0 0
0 0 0 0 0 0 0 0 0 0 0 0 0 0 0 0.0436482979263789 0 0 0 0 0 0.0285591461431964 0 0 0 0 0 0 0 0 0.0112031468840085 0 0 0 0 0 0 0 0 0.169169608087872 0 0 0.0132157889514109 0 0 0 0 0.014520592442439 0 0.114796791487035 0 0 0 0 0 0 0 0 0 0 0 0 0 0 0 0 0 0 0 0.0119929846378366 0 0 0 0 0 0 0 0 0 0 0 0 0.00691575818995815 0 0 0 0 0 0 0 0.00614175618323318 0 0 0 0 0 0 0 0 0 0 0 0.0047024717487051 0 0 0 0 0 0 0 0 0 0 0 0 0 0 0 0 0 0 0 0 0 0 0 0 0 0 0 0 0 0 0.0125345267918853 0 0 0 0 0 0 0 0 0 0 0 0 0 0 0 0 0 0 0 0 0 0 0 0 0 0 0 0 0 0 0 0 0 0 0 0.0119804474175553 0.153607028625842 0 0 0 0 0 0 0 0 0 0 0 0 0 0 0 0 0 0 0 0 0 0 0 0 0 0 0 0 0.00620330839051895 0 0.0184483121809212 0.00553496185488349 0.147801917299728 0 0 0 0 0 0 0 0 0 0 0 0 0 0 0 0 0 0 0.0294697383325893 0 0 0 0 0.0121908993327755 0 0 0.0081980869674199 0 0 0 0 0 0 0 0 0 0 0 0 0 0 0 0 0 0 0 0 0 0 0 0 0 0 0 0 0 0 0 0 0 0 0 0 0 0 0 0 0 0 0 0 0 0 0 0 0 0 0 0.150724734881735 0 0 0 0 0 0 0 0.0184396952420724 0 0 0 0 0 0 0 0 0 0 0 0 0 0 0 0 0 0 0 0 0 0 0 0 0 0
0 0 0 0 0 0 0 0 0 0 0 0 0.0267968939900918 0 0 0.0196233121208143 0 0 0 0 0 0.374715165973193 0 0.0437246879984668 0 0 0 0 0 0 0 0 0 0 0 0 0 0 0.191390616523499 0 0 0 0.0188861862235353 0 0 0 0 0 0 0.136869156202255 0 0 0 0 0 0 0 0 0 0 0.0708427894306431 0 0 0 0 0 0 0 0 0 0 0.021658961072093 0 0 0 0 0 0 0 0 0 0 0 0 0 0 0 0 0 0 0 0 0 0 0 0 0 0 0 0 0 0 0 0 0 0 0 0 0 0 0 0 0 0 0 0 0 0 0 0 0 0 0 0 0 0 0 0 0 0 0 0 0 0 0 0 0 0.00908939231454012 0 0 0 0 0 0 0 0 0 0 0 0 0 0 0 0 0 0 0 0 0 0 0 0 0 0 0 0 0 0 0 0 0 0 0 0 0 0 0 0 0 0 0 0 0 0 0 0 0 0 0 0 0 0 0 0 0 0 0 0 0 0.019401647272047 0 0 0 0.0198455225970901 0 0 0 0 0 0 0 0 0 0 0 0 0 0 0 0 0 0 0 0 0 0 0 0 0 0 0 0 0 0 0 0 0 0 0 0 0 0 0 0 0 0 0 0 0 0 0 0 0 0 0 0 0 0 0 0 0 0 0 0 0 0 0 0 0 0 0 0 0 0 0 0 0 0 0 0 0 0 0.0471556682817312 0 0 0 0 0 0 0 0 0 0 0 0 0 0 0 0 0 0 0 0 0 0 0 0 0 0 0 0 0 0 0 0 0 0
0 0 0 0 0 0 0 0 0 0 0 0 0.0144989691289317 0 0 0 0 0 0 0 0 0 0 0 0 0 0 0 0 0 0 0.0548048650201106 0 0 0.0408484060675245 0 0 0 0 0 0 0 0 0 0 0 0 0.148457119145448 0 0 0 0 0 0 0 0 0 0 0 0 0 0 0 0 0 0 0 0 0 0 0 0 0 0 0 0 0 0 0 0 0 0 0 0 0 0 0 0 0 0 0 0 0 0 0 0 0 0 0 0.108417397274343 0.0159746391886133 0 0 0 0 0 0 0 0 0 0 0 0 0 0 0 0 0 0 0 0 0 0 0 0 0 0 0 0 0 0 0 0 0 0 0 0 0 0 0 0 0 0 0 0 0 0 0 0.0103671324218123 0 0 0 0 0 0 0 0 0 0 0 0 0 0 0 0 0 0 0 0 0 0 0 0 0 0 0 0 0 0 0 0 0 0 0 0 0 0 0 0 0 0 0 0 0 0 0 0 0 0 0 0 0.186699248712316 0 0.0284345263965376 0 0 0 0 0 0 0 0 0 0 0 0 0 0 0 0 0 0 0 0 0 0 0 0 0 0 0 0 0 0 0 0 0 0 0 0 0 0 0 0 0 0 0 0 0 0 0 0 0 0 0 0 0 0 0 0 0 0 0 0 0 0 0 0 0 0 0 0 0 0 0 0 0 0 0 0 0 0 0.391497696644363 0 0 0 0 0 0 0 0 0 0 0 0 0 0 0 0 0 0 0 0 0 0 0 0 0 0 0 0 0 0 0 0 0 0
0 0 0 0 0 0 0 0 0 0 0 0 0.0590218055575108 0 0 0 0 0 0 0 0 0 0 0 0.149734134688429 0.191567742897318 0 0 0 0 0 0.0917303807621773 0 0 0.0703404972793859 0.0579892777859705 0 0 0 0 0 0 0 0 0 0 0 0 0.129962982469283 0 0 0 0 0 0 0 0 0 0 0 0 0 0 0 0 0 0 0 0 0 0 0 0 0 0 0 0 0 0 0 0 0 0 0 0 0 0 0 0 0 0 0 0 0 0 0 0 0 0 0.0350707106961014 0 0 0 0 0 0 0 0 0 0 0 0 0 0 0 0 0 0 0 0 0 0 0 0 0 0.214582467863824 0 0 0 0 0 0 0 0 0 0 0 0 0 0 0 0 0 0 0 0 0 0 0 0 0 0 0 0 0 0 0 0 0 0 0 0 0 0 0 0 0 0 0 0 0 0 0 0 0 0 0 0 0 0 0 0 0 0 0 0 0 0 0 0 0 0 0 0 0 0 0 0 0 0 0 0 0 0 0 0 0 0 0 0 0 0 0 0 0 0 0 0 0 0 0 0 0 0 0 0 0 0 0 0 0 0 0 0 0 0 0 0 0 0 0 0 0 0 0 0 0 0 0 0 0 0 0 0 0 0 0 0 0 0 0 0 0 0 0 0 0 0 0 0 0 0 0 0 0 0 0 0 0 0 0 0 0 0 0 0 0 0 0 0 0 0 0 0 0 0 0 0 0 0 0 0 0 0 0 0 0 0 0 0 0 0 0 0 0 0 0
0 0 0 0 0 0 0 0 0 0 0 0 0 0 0 0 0 0 0 0 0 0 0 0.117840378455859 0 0 0 0 0 0 0 0 0 0 0 0 0 0 0.0326903546754992 0.0412926264424544 0 0 0 0 0 0 0 0 0 0.63593174672671 0 0 0 0 0 0 0 0 0 0 0 0 0.104280031010518 0 0 0 0 0 0 0 0 0 0 0 0 0 0 0 0 0 0 0 0 0 0 0 0 0 0 0 0 0 0 0 0 0 0 0 0 0 0 0 0 0 0 0 0.0364880200978304 0 0 0 0 0 0 0 0 0.0314768425911278 0 0 0 0 0 0 0 0 0 0 0 0 0 0 0 0 0 0 0 0 0 0 0 0 0 0 0 0 0 0 0 0 0 0 0 0 0 0 0 0 0 0 0 0 0 0 0 0 0 0 0 0 0 0 0 0 0 0 0 0 0 0 0 0 0 0 0 0 0 0 0 0 0 0 0 0 0 0 0 0 0 0 0 0 0 0 0 0 0 0 0 0 0 0 0 0 0 0 0 0 0 0 0 0 0 0 0 0 0 0 0 0 0 0 0 0 0 0 0 0 0 0 0 0 0 0 0 0 0 0 0 0 0 0 0 0 0 0 0 0 0 0 0 0 0 0 0 0 0 0 0 0 0 0 0 0 0 0 0 0 0 0 0 0 0 0 0 0 0 0 0 0 0 0 0 0 0 0 0 0 0 0 0 0 0 0 0 0 0 0 0 0 0 0 0 0 0 0 0 0 0
0 0 0 0 0 0 0 0 0 0 0 0 0 0 0 0 0 0 0 0 0 0 0 0 0 0 0 0 0 0 0 0 0 0 0 0 0 0 0 0 0 0 0 0 0 0.561682850511271 0 0 0 0 0 0 0 0 0 0 0 0 0 0 0 0 0 0 0 0 0 0 0 0 0 0 0 0 0 0 0.415697658830657 0 0 0 0 0 0 0 0 0 0 0 0 0 0 0 0 0 0 0 0 0 0 0 0 0 0 0 0 0 0 0 0 0 0 0 0 0 0 0 0 0 0 0 0 0 0 0 0 0 0 0 0 0 0 0 0 0 0 0 0 0 0 0 0 0 0 0 0 0 0 0 0 0 0 0 0 0 0 0 0 0 0 0 0 0 0 0 0 0 0 0 0 0 0 0 0 0 0 0 0 0 0 0 0 0 0 0 0 0 0 0 0 0 0 0 0 0 0 0 0 0 0 0 0 0 0 0 0 0 0 0 0 0 0 0 0 0 0 0 0 0 0 0 0 0 0 0 0 0 0 0 0 0 0 0 0.0226194906580713 0 0 0 0 0 0 0 0 0 0 0 0 0 0 0 0 0 0 0 0 0 0 0 0 0 0 0 0 0 0 0 0 0 0 0 0 0 0 0 0 0 0 0 0 0 0 0 0 0 0 0 0 0 0 0 0 0 0 0 0 0 0 0 0 0 0 0 0 0 0 0 0 0 0 0 0 0 0 0 0 0 0 0 0
0 0.00717192494129185 0 0 0 0 0 0 0 0 0 0 0 0.0386504412930015 0 0 0 0 0 0.0270494355540176 0.0715474492071046 0 0 0 0 0 0 0 0 0 0 0 0 0 0 0 0 0 0 0 0 0 0 0 0 0.0152723188715072 0.00486846623297863 0 0 0.1224190167922 0 0 0 0 0 0 0 0 0.0408541666410421 0 0.0397515261766287 0.152966480212457 0 0 0 0 0 0 0 0 0 0 0 0.0546660708936387 0 0 0.0672343477935575 0.0360523243486269 0 0 0 0 0 0 0 0 0 0 0 0 0.0465625429324173 0 0 0 0 0 0 0 0 0 0 0 0 0 0 0 0.00903741126853733 0 0 0 0 0 0 0 0 0.0121495986234313 0 0 0 0 0 0 0 0 0 0 0 0 0 0 0 0 0 0.0553394569596714 0 0 0 0 0 0 0 0 0 0 0 0 0 0 0 0 0 0 0 0 0 0 0 0 0 0 0 0 0 0 0 0 0 0.0744292048684527 0 0.087771846845862 0.0134547542308662 0 0 0 0 0 0 0 0 0 0 0 0 0 0 0 0 0 0 0 0 0 0 0 0 0 0 0 0 0 0 0 0 0 0 0 0 0.0141286225940256 0 0 0 0 0 0 0 0 0 0 0 0 0 0 0 0 0 0 0 0 0 0 0 0 0.00862259271868455 0 0 0 0 0 0 0 0 0 0 0 0 0 0 0 0 0 0 0 0 0 0 0 0 0 0 0 0 0 0 0 0 0 0 0 0 0 0 0 0 0 0 0 0 0 0 0 0 0 0 0 0 0 0 0 0 0 0 0 0 0 0 0 0 0 0 0 0 0 0 0 0 0 0 0 0 0 0 0 0 0 0 0 0
0 0 0 0 0 0 0 0 0 0 0 0 0 0 0 0 0 0 0 0 0 0 0 0 0 0 0 0 0 0 0 0 0 0 0 0 0 0 0 0 0 0 0 0.269447972009718 0.0135322801114602 0 0 0 0 0.0503394957786705 0.0116639678879544 0 0 0 0 0 0 0.0228558040128534 0 0.0929404539664925 0 0 0.0170755885166996 0 0 0 0.00820067864224098 0.0171957114686643 0 0 0 0 0 0 0 0.0693708987749213 0.150906391671209 0 0 0 0 0 0 0 0 0 0 0 0 0 0 0 0 0 0 0 0 0 0 0 0 0 0 0 0 0 0 0 0 0 0 0 0 0 0 0 0 0 0 0 0 0 0 0 0 0 0 0 0.16782848956464 0 0 0 0 0 0 0 0 0 0 0.0338502282245903 0 0 0 0 0 0 0 0 0 0 0 0 0 0.0248055745920749 0 0 0 0 0 0 0 0 0 0 0 0 0 0 0 0 0 0 0 0 0 0 0 0 0 0 0 0 0 0 0 0 0 0 0 0 0 0 0 0 0 0 0 0 0 0 0 0 0 0 0 0 0 0.0499864647778108 0 0 0 0 0 0 0 0 0 0 0 0 0 0 0 0 0 0 0 0 0 0 0 0 0 0 0 0 0 0 0 0 0 0 0 0 0 0 0 0 0 0 0 0 0 0 0 0 0 0 0 0 0 0 0 0 0 0 0 0 0 0 0 0 0 0 0 0 0 0 0 0 0 0 0 0 0 0 0 0 0 0 0 0 0 0 0 0 0 0 0 0 0 0 0 0 0 0 0 0 0 0 0 0 0 0 0 0 0
0.00513011663656002 0 0 0 0.0259073373862881 0.0233643846733009 0 0.0810623898432721 0 0 0.0097290682126499 0.0159427945747393 0 0 0.00151655596430338 0.00343039105273856 0 0 0.0556278759463155 0 0 0 0 0 0 0 0 0 0.0895514178163783 0.00892167098684489 0.00255693117121522 0 0 0 0 0 0.00612932641028621 0.00560057734886429 0 0 0 0 0 0 0.00107630883781324 0 0 0 0 0 0.179910959384516 0 0 0 0 0 0.00604100562299916 0.0718226635529872 0 0 0 0 0 0 0 0 0 0.00868630732167965 0.0105851716715207 0 0 0 0.0146614310915268 0 0 0 0 0.00162483221606729 0 0 0 0 0 0 0.0167645103859425 0.00338392081501624 0.0258120211080114 0.00646178714386199 0.00697016543832872 0 0 0 0 0 0.00253803935536235 0 0 0 0 0 0 0 0 0 0 0 0 0 0 0 0 0 0 0 0 0 0 0 0 0 0 0 0 0 0 0 0 0 0 0 0.122871098205625 0.0924179354008751 0.0276108124788978 0 0 0 0 0 0 0.0631207779826241 0 0 0.00316941396258857 0 0 0 0 0 0 0 0 0 0 0 0 0 0 0 0 0 0 0 0 0 0 0 0 0 0 0 0 0 0 0 0 0 0 0 0 0 0 0 0 0 0 0 0 0 0 0 0 0 0 0 0 0 0 0 0 0 0 0 0 0 0 0 0 0 0 0 0 0 0 0 0 0 0 0 0 0 0 0 0 0 0 0 0 0 0 0 0 0 0 0 0 0 0 0 0 0 0 0 0 0 0 0 0 0 0 0 0 0 0 0 0 0 0 0 0 0 0 0 0 0 0 0 0 0 0 0 0 0 0 0 0 0 0 0 0 0 0 0 0 0 0 0 0 0 0 0 0 0 0 0 0 0 0 0 0 0 0 0 0 0 0 0 0 0 0 0 0 0 0 0 0 0 0
0 0 0 0 0 0 0 0 0 0 0 0 0.0170337148685944 0 0 0 0 0 0 0 0 0 0 0 0 0.0400622965318791 0 0 0 0 0 0.0188135199663516 0 0 0.0408980152858451 0 0 0 0.0282917262212136 0 0.113555198608034 0 0 0 0 0 0 0 0 0 0 0 0 0 0 0 0 0 0 0 0 0 0 0 0 0 0 0 0 0 0 0 0 0.0504367705931424 0 0 0 0 0 0 0 0 0 0 0 0 0 0 0 0 0 0 0 0 0 0 0 0 0 0.0735660928708742 0.0107503127565662 0 0 0 0 0 0 0 0 0 0 0 0 0 0 0 0 0 0 0 0 0 0 0 0 0.0535772347983793 0 0 0 0 0 0 0 0 0 0 0 0 0 0 0 0 0 0 0 0 0 0 0 0 0.00924878732801416 0 0 0 0 0 0 0 0 0 0 0 0 0 0 0 0 0 0 0.0198504211850206 0.23106780635724 0 0 0 0 0 0 0 0 0 0 0 0 0 0 0 0 0 0 0 0 0 0 0 0 0 0 0 0 0 0 0.0191503824248903 0 0.0593216858359539 0 0 0 0 0 0 0 0 0 0 0 0 0 0 0 0 0 0 0.0993272946279919 0 0 0 0 0 0 0 0 0 0 0 0 0 0 0 0 0 0 0 0 0 0 0 0 0 0 0 0 0 0 0 0 0 0 0 0 0 0 0 0 0 0 0 0 0 0 0 0 0 0 0 0 0 0 0 0 0 0 0 0.0869679104206402 0 0 0 0 0 0 0 0.0280808293193694 0 0 0 0 0 0 0 0 0 0 0 0 0 0 0 0 0 0 0 0 0 0 0 0 0 0
0 0 0 0 0 0 0 0 0 0 0 0 0.141941582819604 0 0 0 0 0 0 0 0 0 0.0818492222569591 0 0.184601495589469 0.0496778429602893 0 0 0 0 0 0.102825538933623 0 0 0.117314571644751 0 0 0 0 0 0 0.0314906263041977 0 0 0 0 0 0 0 0 0 0 0 0 0 0 0 0 0 0 0 0 0 0 0 0 0 0 0 0 0 0 0 0 0 0 0 0 0 0 0 0 0 0 0 0 0 0 0 0 0 0 0 0 0 0 0 0 0 0.0422081301040261 0 0 0 0 0 0 0 0 0 0 0 0 0 0.0113525019547979 0 0 0 0 0 0.120239350349375 0 0 0 0 0 0.0662121449563905 0 0 0 0 0 0 0 0 0 0 0 0 0 0 0 0 0 0 0 0 0 0 0 0 0 0 0 0 0 0 0 0 0 0 0 0 0 0 0 0 0 0 0 0 0 0 0.0103794303586723 0 0 0 0 0 0 0 0 0 0 0 0 0 0.0114031865312992 0 0.00835687437329456 0 0 0 0 0 0 0 0 0 0 0 0 0 0 0 0 0 0 0 0 0 0 0 0 0 0 0 0 0 0 0 0 0 0 0 0 0 0 0 0 0 0 0 0 0 0 0 0 0 0 0 0 0 0 0 0 0 0 0 0 0 0 0 0 0 0 0 0 0 0 0 0 0 0 0.0201475008632515 0 0 0 0 0 0 0 0 0 0 0 0 0 0 0 0 0 0 0 0 0 0 0 0 0 0 0 0 0 0 0 0 0 0 0 0 0 0 0 0 0 0 0 0 0 0 0 0 0 0 0 0 0
0 0 0 0 0 0 0 0 0 0 0 0 0 0 0 0 0 0 0 0 0.010129154596248 0.0256395494539158 0 0.0411735666039577 0 0 0 0 0 0 0 0 0 0 0 0 0 0 0.104778556932651 0.110420562327929 0 0 0.234653281078868 0 0.0648042780421745 0.0300744473145783 0 0 0 0 0 0 0 0 0 0 0.00586152135108759 0.0254248606002209 0 0 0.00973852971727006 0 0.110476049529634 0 0.0320349085453879 0 0 0 0 0 0 0 0 0 0 0 0 0.0149552397886284 0 0 0 0 0 0 0 0 0 0 0.00293681279344367 0 0.018889029256183 0 0 0 0 0 0 0 0 0 0 0 0 0 0 0 0.0109213093923304 0 0 0 0 0 0 0 0 0.00411553357448568 0 0 0 0 0 0 0 0 0 0 0 0 0 0 0 0 0 0.0952088759062956 0 0 0 0 0 0.0149973357645959 0 0 0 0 0 0.0065461569719918 0 0 0 0 0 0 0 0 0 0 0 0 0 0 0 0 0 0 0 0 0 0 0 0 0.016739689718227 0 0 0 0 0 0 0 0 0 0 0 0 0 0 0 0 0 0 0 0 0 0 0 0 0 0 0 0 0 0 0 0 0 0 0 0 0 0 0 0 0 0 0 0 0 0 0 0 0 0 0 0.0094807507398965 0 0 0 0 0 0 0 0 0 0 0 0 0 0 0 0 0 0 0 0 0 0 0 0 0 0 0 0 0 0 0 0 0 0 0 0 0 0 0 0 0 0 0 0 0 0 0 0 0 0 0 0 0 0 0 0 0 0 0 0 0 0 0 0 0 0 0 0 0 0 0 0 0 0 0 0 0 0 0 0 0 0 0 0 0 0 0 0 0 0 0 0 0 0
0 0 0 0 0 0 0 0 0 0 0 0 0 0 0 0 0 0 0 0 0 0 0 0 0 0 0 0 0 0 0 0 0 0 0 0 0 0.00360123875261081 0 0 0 0 0 0 0 0.00334904927477286 0.207039920891464 0 0 0 0 0 0 0 0 0 0.142260592838914 0.175240277830573 0 0.00471567520706771 0 0 0 0 0 0 0 0 0 0 0 0 0.0182910857838033 0 0 0.0335475253635385 0 0 0 0 0 0 0 0 0.010299487508264 0.00116317325137256 0.0616943310613813 0.00386490051070267 0.0124659587197189 0 0 0 0 0 0 0 0 0 0 0.00405064408812227 0 0 0 0 0 0 0 0 0 0 0 0 0 0 0 0 0 0 0 0 0 0 0 0 0 0 0 0 0 0 0.0273791491426698 0.00412424846412093 0 0 0 0 0 0 0 0.177567818304271 0 0 0.0166805179051466 0 0 0.0398818419390961 0 0 0 0 0 0 0 0 0 0 0 0 0 0 0 0 0 0 0 0 0 0 0 0 0 0 0 0 0 0 0 0 0 0 0 0 0 0 0 0 0 0.00379450041784395 0.0124468866852281 0 0 0 0 0 0.00906178108302033 0 0 0 0 0 0 0 0 0 0 0 0.00257181848479229 0 0 0 0 0 0 0 0 0 0 0 0 0 0 0 0 0 0 0 0 0 0 0 0 0 0 0 0 0 0 0 0 0 0 0 0 0 0 0 0 0 0 0 0 0 0 0 0 0 0.0153988564280958 0 0 0 0 0 0 0 0 0 0 0 0 0 0 0 0 0 0 0 0 0 0 0 0 0 0 0 0 0 0 0 0 0 0 0 0 0 0 0 0 0 0.00641257604009663 0 0 0 0 0 0 0 0 0 0 0 0 0 0 0 0 0 0.00309614402331285
0 0 0 0 0 0 0 0 0 0 0 0 0 0 0 0 0 0 0 0 0 0 0 0 0 0 0 0 0 0 0 0 0 0 0 0.385401329585508 0 0 0 0 0 0 0 0 0 0 0 0 0 0 0 0 0 0 0 0 0 0 0 0 0 0 0 0 0 0 0 0 0 0 0 0 0 0 0 0 0 0 0 0 0 0 0.614598670414492 0 0 0 0 0 0 0 0 0 0 0 0 0 0 0 0 0 0 0 0 0 0 0 0 0 0 0 0 0 0 0 0 0 0 0 0 0 0 0 0 0 0 0 0 0 0 0 0 0 0 0 0 0 0 0 0 0 0 0 0 0 0 0 0 0 0 0 0 0 0 0 0 0 0 0 0 0 0 0 0 0 0 0 0 0 0 0 0 0 0 0 0 0 0 0 0 0 0 0 0 0 0 0 0 0 0 0 0 0 0 0 0 0 0 0 0 0 0 0 0 0 0 0 0 0 0 0 0 0 0 0 0 0 0 0 0 0 0 0 0 0 0 0 0 0 0 0 0 0 0 0 0 0 0 0 0 0 0 0 0 0 0 0 0 0 0 0 0 0 0 0 0 0 0 0 0 0 0 0 0 0 0 0 0 0 0 0 0 0 0 0 0 0 0 0 0 0 0 0 0 0 0 0 0 0 0 0 0 0 0 0 0 0 0 0 0 0 0 0 0 0 0 0 0 0 0 0 0 0 0 0 0 0 0
0 0 0 0 0 0 0 0 0 0 0 0 0 0 0 0 0 0 0 0 0 0 0 0 0 0 0 0 0 0 0 0 0 0.0142859005426091 0 0 0 0 0 0 0 0 0 0 0 0 0 0 0 0 0 0 0 0.0202709133789766 0 0 0 0 0.0135438866039781 0 0 0 0 0.0916867412940661 0.117941891260887 0.338569988133708 0 0 0 0 0 0 0 0 0 0 0 0 0 0 0 0 0 0 0 0 0 0 0 0 0 0 0 0 0 0 0 0 0 0 0 0 0 0 0.170998270615229 0 0.0756363309598989 0 0.0196967400943961 0 0 0.0211060699669914 0 0 0 0 0 0 0 0 0 0 0 0 0 0 0 0 0 0 0 0 0 0 0 0 0 0 0 0 0 0 0 0 0 0 0 0 0 0 0 0 0 0 0 0 0 0 0 0 0 0 0 0 0 0 0 0 0 0 0 0 0 0.0555400562122718 0 0 0 0 0 0 0 0 0 0 0 0 0 0 0 0 0 0 0 0 0 0 0 0 0 0 0 0 0 0 0 0 0 0 0 0 0 0 0 0 0 0 0 0.0110130193410181 0 0 0 0 0 0 0 0 0 0 0 0 0 0 0 0 0 0 0 0 0 0 0 0 0 0 0 0 0 0 0 0 0 0 0 0 0 0 0 0 0 0 0 0 0 0 0 0 0 0 0 0 0 0 0 0 0 0 0 0 0 0.04971019159597 0 0 0 0 0 0 0 0 0 0 0 0 0 0 0 0 0 0 0 0 0 0 0 0 0 0 0 0 0 0 0 0 0 0 0 0 0
0 0 0 0 0 0 0 0 0 0 0 0 0 0 0 0 0 0 0 0 0 0 0 0 0 0 0 0 0 0 0 0 0 0.309984820027027 0 0 0 0 0 0 0 0 0 0 0 0 0 0 0 0 0 0 0.00396294280794151 0 0 0.0189220970503896 0.0829912847673143 0.0103989246492207 0 0 0 0 0 0 0.005585422876325 0 0 0 0 0 0.302357558371727 0 0 0 0 0.0310945703752715 0 0 0 0 0 0 0 0 0 0 0 0 0.00268328799950214 0 0 0 0 0 0 0 0 0 0 0.0174727110746852 0.0140123177536265 0 0 0 0 0 0 0 0 0 0 0 0 0 0 0 0 0 0 0 0 0 0 0 0 0 0 0 0 0 0 0 0 0 0 0 0 0 0.0318601829903705 0 0 0.0111048694239444 0.00268690806476811 0 0 0 0 0 0 0 0 0 0 0.116232534926661 0 0 0 0 0 0 0 0 0 0 0 0 0 0 0 0 0 0 0 0 0 0 0 0 0 0 0 0 0 0 0 0 0 0 0 0 0 0 0 0 0 0 0 0 0 0 0 0 0 0 0 0 0 0 0 0 0 0 0 0 0 0 0 0 0 0 0 0 0 0 0 0 0 0 0 0 0 0 0 0 0 0 0 0 0 0 0 0 0 0 0 0 0 0 0 0 0 0 0 0 0 0 0.0236958470234928 0 0 0 0 0 0 0 0 0 0 0 0 0 0 0 0 0 0 0 0 0 0 0 0 0 0 0 0 0 0 0 0 0 0 0 0 0 0 0 0 0 0 0 0 0 0 0 0.00942075852788712 0 0 0 0 0 0 0 0 0 0 0 0.0055329612898458
0 0 0 0 0 0 0 0 0 0 0 0 0.0258019369906973 0 0 0 0 0 0 0 0 0 0 0 0 0 0 0 0 0 0 0 0 0 0 0 0 0 0 0 0 0 0 0 0 0 0 0 0 0 0 0 0 0 0 0 0 0 0 0 0 0 0 0 0 0 0 0 0 0 0 0 0 0 0 0 0 0 0 0 0 0 0 0 0 0 0 0 0.019046368716692 0 0 0 0 0 0.00991766086357125 0 0 0 0 0 0 0 0 0.0424025840894342 0 0 0 0 0 0 0 0 0 0.271346190142277 0 0 0 0 0 0 0 0 0 0 0 0 0 0 0 0 0 0 0 0 0 0 0 0 0 0 0 0 0 0 0 0 0 0 0 0 0 0 0 0 0 0 0 0 0 0 0 0 0 0 0 0 0.0229080258217326 0 0 0 0 0 0 0 0 0 0 0 0 0 0 0 0 0 0 0 0 0 0.0299772392239455 0 0 0 0.0101082301045931 0 0 0 0 0 0 0 0 0 0 0 0 0 0.336763536694506 0 0 0 0 0 0 0 0 0 0 0 0 0 0 0 0 0 0 0 0 0 0 0 0 0 0 0 0 0 0 0 0 0 0 0 0 0.0146704449808618 0 0 0 0 0 0 0 0.0199320330139441 0 0.00742238886293316 0 0.00865827340013279 0 0.0143020961212016 0 0.0472755311724981 0 0 0.0346554956214941 0 0 0 0 0 0 0 0.0150255637672316 0.00976704993013004 0 0 0 0 0 0 0 0 0 0 0 0 0 0 0 0 0 0 0 0 0 0 0 0 0 0 0 0 0 0.00903726123450222 0 0 0 0 0 0.0124132873926348 0 0.0385688018549867 0 0 0 0 0 0 0
0 0 0 0 0 0 0 0 0 0 0 0 0 0 0 0 0 0 0 0 0 0 0 0 0 0 0 0 0 0 0 0 0 0.0608702318439197 0.0545352037967259 0 0 0 0 0 0 0 0 0 0 0 0 0 0 0 0 0 0 0.144961568723152 0 0 0.161159719978562 0.0286544278976673 0 0 0 0 0 0 0 0 0 0 0 0 0.316555447390347 0 0 0 0 0 0 0 0 0 0 0 0 0 0 0 0.0585769517420011 0 0.046640796549248 0 0 0 0 0 0.0200403218096167 0 0 0 0 0 0 0 0 0 0 0 0 0 0 0 0 0 0 0 0 0 0 0 0 0 0 0 0 0 0 0 0 0 0 0 0 0 0 0 0.0097619413767717 0 0 0 0 0 0 0 0 0 0 0 0 0 0 0 0 0 0 0 0 0 0 0 0 0 0 0 0 0 0 0 0 0 0 0 0 0 0 0 0 0 0 0 0 0 0 0 0 0 0 0 0 0 0 0 0 0 0 0 0 0 0 0 0 0 0 0 0 0 0 0 0.034857295075708 0 0 0 0 0 0 0 0 0 0 0 0 0 0 0 0 0 0 0 0 0 0 0 0 0 0 0 0 0 0 0 0 0 0 0 0 0 0 0 0 0 0 0 0 0 0 0 0 0 0 0 0 0 0 0 0 0 0 0 0 0 0 0 0 0 0 0 0 0 0 0 0 0 0 0 0 0 0 0 0 0 0 0 0 0 0 0 0 0 0 0 0.0201834322298608 0 0 0.0432026615864207 0 0 0 0 0 0 0 0 0 0 0 0 0 0 0
0 0 0 0 0 0 0 0 0 0 0 0 0 0 0 0 0 0 0 0 0 0 0 0 0 0 0 0 0 0 0 0 0 0.0581426167987793 0 0 0 0 0 0 0 0 0 0 0 0 0.00650222589214616 0 0 0.00263483315168769 0.133057988511766 0 0 0.102230533592541 0 0.0259131989490104 0 0.141853657593074 0 0 0 0 0 0.00865517661993785 0.00142571548232925 0 0 0 0 0 0.0970374391816828 0 0.00390642187136632 0 0 0.0103647072131071 0 0 0 0 0 0 0 0 0.00291383107975256 0 0.0210338021470336 0.00282009655845347 0.00802998707178002 0 0 0 0 0 0 0 0 0 0 0.0314455783472252 0.00199249514597445 0 0 0 0 0 0 0 0 0 0 0 0 0 0 0 0 0 0 0 0 0 0 0 0 0 0 0 0 0 0 0 0 0 0 0 0 0 0.0115500466731954 0.156355135327163 0 0.0207381788207468 0.0160672583197935 0 0 0.0830148217434948 0 0 0 0 0 0 0 0 0 0 0 0 0 0 0 0 0 0 0 0 0 0 0 0 0 0 0 0 0 0 0 0 0 0 0 0 0 0 0 0 0 0.00222914698520867 0.00135178949435663 0 0 0 0 0 0 0 0 0 0 0 0 0 0 0 0 0 0 0 0 0 0 0 0 0 0 0 0 0 0 0 0 0 0 0 0 0 0 0 0 0 0 0 0 0 0 0 0 0 0 0 0 0 0 0 0 0 0 0 0 0 0 0 0 0 0 0 0.0424579324765625 0 0 0 0 0 0 0 0 0 0 0 0 0 0 0 0 0 0 0 0 0 0 0 0 0 0 0 0 0 0 0 0 0 0 0 0 0 0 0 0 0 0.00427952552532256 0 0 0 0 0 0 0 0 0 0 0 0 0 0 0 0 0 0.00199585942650797
0 0 0 0 0 0 0.000333863278632719 0.00161969172810225 0.00104720096187967 0 0.00257010601760567 0 0 0 0 0.000915968487549052 0 0 0 0 0 0 0 0 0 0 0 0 0 0.00770673078557072 0.00287584901789756 0 0 0.00281315418527325 0 0 0.00858888549329114 0.00881716900445473 0 0 0 0 0 0 0 0.00123229181169309 0.0155202894978235 0 0 0.00229449357544845 0.0329060512931707 0 0 0.0025717104451777 0 0.00092500006849021 0.0284790852719289 0 0 0 0.000577073196350807 0 0 0 0 0 0 0 0 0 0 0 0.0856892773461901 0 0 0 0.000471538459544038 0.000262591338907264 0 0.00110873425284616 0.000593589474540364 0.00115198602870731 0 0.000334542728698679 0.0418145631929768 0.00691332236881547 0.071301847090785 0.0252140311919358 0.0765963572724412 0.000899654298330505 0 0.00216971566003332 0.00092022596179679 0.000815659577563989 0.00660685793319849 0.000853015689619037 0.000308357257973959 0 0.000277628525229475 0.00346498462853626 0.000303556824470701 0.0140574383901308 0.0112079345041043 0 0 0 0 0 0 0 0 0 0 0.000534969446683292 0 0 0 0 0 0 0 0 0 0 0 0 0.00182978508426454 0 0 0.00102587990648205 0.00324565868281537 0.00482542800507701 0.00644486411111507 0 0.00457061672630776 0 0 0.000128541898668856 0.00768110250925964 0.0656718346540707 0.00955534051333576 0.136423436812286 0.126100552767099 0 0.0027401367166226 0.0699665045611287 0.0164765064216547 0.0190952181734215 0.00163401948868564 0.000847274976748409 0 0.000412662494156633 0.00190780951150981 0.0258601345165901 0.00902861839271073 0 0 0 0 0 0 0 0 0 0 0 0 0 0 0 0 0 0 0 0.000455712811423348 0 0 0 0 0 0 0 0 0 0 0 0 0 0 0 0 0 0 0 0 0 0 0 0 0 0 0 0 0 0 0 0 0 0 0 0 0 0 0 0 0.000431303228455927 0 0 0 0 0 0 0 0 0 0 0 0 0 0 0 0 0 0 0 0 0 0 0 0 0 0 0 0 0 0 0 0 0 0 0 0 0 0 0 0 0.00564174491365191 0 0 0 0 0 0 0 0 0 0 0 0 0 0 0.000707506490915142 0 0 0 0 0 0 0 0 0 0 0 0 0 0 0 0 0 0 0 0 0 0 0 0 0 0 0.000789439112531224 0.000415796493245759 0 0 0 0 0 0 0 0 0 0 0.000419576461366175 0 0 0 0 0 0
0 0 0 0 0 0 0 0 0 0 0 0 0 0 0 0 0 0 0 0 0.0148441539739133 0 0 0 0 0 0 0 0 0 0 0 0 0 0 0 0 0 0 0 0 0 0 0 0.0202608057978314 0 0 0 0 0 0 0 0.0067976490040385 0 0 0 0 0 0 0.0397037112382318 0.00582144527488711 0.213204170532985 0 0 0.0527220095186057 0.0159555349153141 0.00574117975852093 0 0 0.0347115411299972 0 0 0 0 0 0.0179089024467234 0 0.047139459365094 0 0 0 0 0 0 0 0 0 0 0 0 0 0 0 0 0 0 0 0 0 0 0 0 0 0 0 0 0 0 0 0 0 0 0 0 0 0 0 0 0 0 0 0.220742353574265 0 0.129157755380261 0 0 0 0 0.0075655319984476 0 0 0 0 0 0 0 0 0 0 0 0 0 0 0 0 0 0 0 0 0 0 0 0 0 0 0 0 0 0 0 0 0 0 0 0 0 0 0 0 0 0 0 0 0.00910639332941652 0 0 0 0 0 0 0 0 0 0 0 0 0 0 0 0 0 0 0 0 0 0 0 0 0 0 0 0 0 0 0 0 0 0.00452481391809473 0 0 0 0 0 0 0 0 0 0.0815205158135571 0 0 0 0 0 0 0 0 0 0 0 0 0 0 0 0 0 0 0 0 0 0 0 0 0 0 0 0 0 0 0 0 0 0 0 0 0 0 0 0 0 0 0 0 0 0 0 0 0 0 0 0 0 0 0 0 0 0 0 0 0.0236608873974739 0 0.0489111856323415 0 0 0 0 0 0 0 0 0 0 0 0 0 0 0 0 0 0 0 0 0 0 0 0 0 0 0 0 0 0 0 0 0 0 0 0
0 0 0 0 0 0 0 0 0 0 0 0 0 0 0 0 0 0 0 0 0 0 0 0 0 0 0 0 0 0 0 0 0 0 0 0 0 0 0 0 0 0 0 0 0 0.146360033407261 0 0 0 0 0.0258634450910193 0 0 0 0 0 0 0 0.111710617399612 0 0 0.0890420508672462 0 0 0 0 0.0144445270679786 0.0339651340614547 0 0 0 0 0 0 0 0.0811334777508449 0.195917442843799 0.0911377930029692 0 0 0 0 0 0 0 0 0 0 0 0 0 0 0 0 0 0 0 0 0 0 0 0 0 0 0 0 0 0 0 0 0 0 0 0 0 0 0 0 0 0 0 0 0 0 0 0 0 0 0.157004759080206 0 0 0 0 0 0 0 0 0 0 0.0343890498001465 0 0 0 0 0 0 0 0 0 0 0 0 0 0.0190316696274624 0 0 0 0 0 0 0 0 0 0 0 0 0 0 0 0 0 0 0 0 0 0 0 0 0 0 0 0 0 0 0 0 0 0 0 0 0 0 0 0 0 0 0 0 0 0 0 0 0 0 0 0 0 0 0 0 0 0 0 0 0 0 0 0 0 0 0 0 0 0 0 0 0 0 0 0 0 0 0 0 0 0 0 0 0 0 0 0 0 0 0 0 0 0 0 0 0 0 0 0 0 0 0 0 0 0 0 0 0 0 0 0 0 0 0 0 0 0 0 0 0 0 0 0 0 0 0 0 0 0 0 0 0 0 0 0 0 0 0 0 0 0 0 0 0 0 0 0 0 0 0 0 0 0 0 0 0 0 0 0 0 0 0
0 0 0 0 0 0 0 0 0 0 0 0 0 0 0 0 0 0 0 0 0 0.159726438814677 0 0.130695505584534 0 0 0 0 0 0 0 0 0 0 0 0 0 0 0 0.10937383958371 0 0 0 0 0.0402700377940574 0 0 0 0 0.0186366064532534 0 0 0 0 0 0 0 0.0122370314950155 0.0118915561657812 0 0 0 0 0 0 0 0 0 0 0.0469211222307365 0 0.164870697165813 0 0 0.0423153174733719 0 0 0.0714681805299598 0 0 0 0 0 0 0.00466817287499674 0 0.00924937448543571 0.00600960186206477 0.00568299306521342 0 0 0 0 0 0 0 0 0 0 0 0 0 0 0 0 0 0 0 0 0 0 0 0 0 0 0 0 0 0 0 0 0 0 0 0 0 0 0 0 0 0 0 0 0 0 0 0 0 0 0.0320926651525556 0 0 0 0 0 0 0 0 0 0 0 0 0 0 0 0 0 0 0 0 0 0 0 0 0 0 0 0 0 0 0 0 0 0 0 0 0 0 0 0 0 0 0.030349342390243 0 0 0.00765016975657002 0 0 0 0 0 0 0 0 0 0 0 0 0 0 0 0.0119022950786341 0 0 0 0 0 0 0 0 0 0.0569572592615917 0.0166913091593675 0 0 0 0 0 0 0 0 0 0 0 0 0 0 0 0 0 0 0.0103404836224184 0 0 0 0 0 0 0 0 0 0 0 0 0 0 0 0 0 0 0 0 0 0 0 0 0 0 0 0 0 0 0 0 0 0 0 0 0 0 0 0 0 0 0 0 0 0 0 0 0 0 0 0 0 0 0 0 0 0 0 0 0 0 0 0 0 0 0 0 0 0 0 0 0 0 0 0 0 0 0 0 0 0 0 0 0
0 0 0 0 0 0 0 0 0 0 0 0 0 0 0 0 0 0 0 0 0.061246295232947 0 0 0 0 0 0 0 0 0 0 0 0 0 0 0 0 0 0 0 0 0 0 0 0.141482492671121 0 0 0 0 0 0 0 0 0 0 0 0 0 0.397632402386598 0.0590225375608162 0 0 0 0 0.0825281632563147 0.0176636944884611 0 0 0 0.0880712997782 0 0 0 0 0 0 0.0327273735732612 0.0197731438709777 0 0 0 0 0 0 0 0 0 0 0 0 0 0 0 0 0 0 0 0 0 0 0 0 0 0 0 0 0 0 0 0 0 0 0 0 0 0 0 0 0 0 0 0 0 0 0 0 0 0.0119649989901087 0 0 0 0 0 0.0592630899429169 0 0 0 0 0 0 0 0 0 0 0 0 0 0 0 0 0 0 0 0 0 0 0 0 0 0 0 0 0 0 0 0 0 0 0 0 0 0 0 0 0 0 0 0 0 0 0 0 0 0 0 0 0 0 0 0 0 0 0 0 0 0 0 0 0 0 0 0 0 0 0 0 0 0.00754415132055363 0 0 0 0 0 0 0 0 0 0 0 0 0 0 0 0 0 0 0 0 0 0 0 0 0.0210803569277243 0 0 0 0 0 0 0 0 0 0 0 0 0 0 0 0 0 0 0 0 0 0 0 0 0 0 0 0 0 0 0 0 0 0 0 0 0 0 0 0 0 0 0 0 0 0 0 0 0 0 0 0 0 0 0 0 0 0 0 0 0 0 0 0 0 0 0 0 0 0 0 0 0 0 0 0 0 0 0 0 0 0 0 0
0 0 0 0 0 0 0 0 0 0 0 0 0 0 0 0 0 0 0 0 0 0 0 0.0595729248900581 0 0 0 0 0 0 0 0 0 0 0 0 0 0 0 0 0 0 0.10054757051569 0 0 0.0266574608030729 0 0 0 0.288683818269263 0 0 0 0 0 0 0 0 0 0 0 0 0 0 0 0 0 0 0 0 0 0 0 0 0 0 0.0615019068094639 0 0 0 0 0 0 0 0 0 0 0 0 0 0 0 0 0 0 0 0 0 0 0 0 0 0 0 0 0 0 0 0 0 0 0 0 0 0 0 0 0 0 0 0 0 0 0 0 0 0 0 0 0 0 0 0 0 0 0 0 0 0 0 0 0 0 0 0 0 0 0 0 0 0 0 0 0 0 0 0 0 0 0 0 0 0 0 0 0 0 0 0 0 0 0 0 0 0 0 0 0 0 0 0 0 0 0 0 0.0331799551381084 0 0 0 0.0160306033458861 0 0.0276412941245741 0 0 0 0 0 0 0 0 0 0 0 0.0197218492294923 0.0264832596672755 0 0 0 0 0 0 0 0 0 0 0 0 0 0 0 0.0123062294887857 0 0.0452060271797165 0 0 0 0.0609642921405719 0.0505680671129124 0 0 0 0.0898874810374219 0.0250958723916049 0 0 0 0 0 0 0 0 0 0 0 0 0 0 0 0 0 0 0 0 0 0 0 0 0 0 0 0 0 0 0 0 0 0 0 0 0 0 0 0 0 0 0 0 0 0 0 0 0 0 0 0 0 0 0 0 0 0.0559513878561018 0 0 0 0 0 0 0 0 0 0 0 0 0 0 0 0 0 0 0 0 0 0 0 0 0 0
0 0 0 0 0 0 0 0 0 0 0 0 0 0 0 0 0 0 0 0 0 0 0 0 0 0 0 0 0 0 0 0 0 0 0 0 0 0 0 0 0 0 0 0 0 0 0 0 0 0 0 0 0.300175944290436 0 0 0 0.117666451369643 0 0 0 0 0 0 0 0.0925458902069009 0.260604918723413 0 0 0 0 0 0 0 0 0 0 0 0 0 0 0 0 0 0 0 0 0 0 0 0 0 0 0 0 0 0 0 0 0 0 0 0 0 0.0641969530471431 0 0 0 0.0494318558081911 0.0731369168678898 0 0 0 0 0 0 0 0 0 0 0 0 0 0 0 0 0 0 0 0 0 0 0 0 0 0 0 0 0 0.042241069686383 0 0 0 0 0 0 0 0 0 0 0 0 0 0 0 0 0 0 0 0 0 0 0 0 0 0 0 0 0 0 0 0 0 0 0 0 0 0 0 0 0 0 0 0 0 0 0 0 0 0 0 0 0 0 0 0 0 0 0 0 0 0 0 0 0 0 0 0 0 0 0 0 0 0 0 0 0 0 0 0 0 0 0 0 0 0 0 0 0 0 0 0 0 0 0 0 0 0 0 0 0 0 0 0 0 0 0 0 0 0 0 0 0 0 0 0 0 0 0 0 0 0 0 0 0 0 0 0 0 0 0 0 0 0 0 0 0 0 0 0 0 0 0 0 0 0 0 0 0 0 0 0 0 0 0 0 0 0 0 0 0 0 0 0 0 0 0 0 0 0 0 0 0 0 0 0 0 0
0 0 0 0 0 0 0 0 0 0 0 0 0 0.0161415288049931 0 0 0 0 0 0.00698188274207768 0.0370374715489114 0 0 0 0 0 0 0 0 0 0 0 0 0.0133387796946438 0 0 0 0 0 0 0 0 0 0 0 0 0 0 0 0.0672293382869361 0 0 0.132602983219692 0.0321215711448977 0 0 0.0066561859505116 0 0.118103219085039 0 0 0.0991256134930447 0 0.0317813979417758 0 0.36176152951687 0 0 0 0 0 0 0 0 0 0 0 0.0103549185899342 0 0 0 0 0 0 0 0 0 0 0 0 0 0 0 0 0 0 0 0 0 0 0 0 0 0 0 0 0.0218220234877236 0.024187736521738 0 0 0 0 0 0 0 0.0116495516819934 0 0 0 0 0 0 0 0 0 0 0 0 0 0 0 0 0 0 0 0 0 0 0 0 0 0 0 0 0 0 0 0 0 0 0 0 0 0 0 0 0 0 0 0 0 0 0 0 0 0 0 0.00910426828921808 0 0 0 0 0 0 0 0 0 0 0 0 0 0 0 0 0 0 0 0 0 0 0 0 0 0 0 0 0 0 0 0 0 0 0 0 0 0 0 0 0 0 0 0 0 0 0 0 0 0 0 0 0 0 0 0 0 0 0 0 0 0 0 0 0 0 0 0 0 0 0 0 0 0 0 0 0 0 0 0 0 0 0 0 0 0 0 0 0 0 0 0 0 0 0 0 0 0 0 0 0 0 0 0 0 0 0 0 0 0 0 0 0 0 0 0 0 0 0 0 0 0 0 0 0 0 0 0 0 0 0 0 0 0 0 0 0 0 0 0 0 0 0 0 0 0 0 0 0
0 0 0 0 0 0 0 0 0 0 0 0 0 0.031429691435772 0 0 0.00910098083426509 0 0 0.0247276547576373 0.030174773271984 0 0 0 0 0 0 0.0202362650152132 0 0 0 0 0 0 0 0 0 0 0 0 0 0 0 0 0 0 0 0 0 0 0 0 0.303764941649151 0 0 0 0 0 0.028522338686003 0 0 0.0169304786773535 0 0.0714171395187742 0.288686426840043 0 0 0 0 0 0 0 0 0 0 0 0 0 0 0 0 0 0 0 0 0 0 0 0 0 0 0 0 0 0 0 0 0 0 0 0 0 0 0 0.0265388490151121 0 0.0359505189247883 0.0780100355913551 0 0 0 0 0 0 0 0 0 0 0 0 0 0 0 0 0 0 0 0 0.0107325074742078 0 0 0 0 0 0 0 0 0 0 0 0 0 0 0 0 0 0 0 0 0 0 0 0 0 0 0 0 0 0 0 0 0 0 0 0 0 0 0.0157438583853579 0 0 0 0 0 0.00803353992298251 0 0 0 0 0 0 0 0 0 0 0 0 0 0 0 0 0 0 0 0 0 0 0 0 0 0 0 0 0 0 0 0 0 0 0 0 0 0 0 0 0 0 0 0 0 0 0 0 0 0 0 0 0 0 0 0 0 0 0 0 0 0 0 0 0 0 0 0 0 0 0 0 0 0 0 0 0 0 0 0 0 0 0 0 0 0 0 0 0 0 0 0 0 0 0 0 0 0 0 0 0 0 0 0 0 0 0 0 0 0 0 0 0 0 0 0 0 0 0 0 0 0 0 0 0 0 0 0 0 0 0 0 0 0 0 0 0 0 0 0 0 0 0
0 0 0 0 0 0 0 0 0 0 0.00625201462041336 0 0 0 0 0 0 0 0 0 0 0 0 0 0 0 0 0 0 0 0 0 0 0 0 0 0 0 0 0 0 0 0 0 0 0.00481191483503931 0 0 0 0 0 0 0 0 0 0 0 0 0.00601886942299115 0.00538212469187687 0 0 0 0 0 0 0 0.100904316555857 0.0934803478419216 0 0.0353752821721162 0.00493241822334126 0 0 0 0.221691378203908 0 0 0 0 0 0 0 0 0 0.00936781553635985 0 0 0.0163241142019736 0 0 0 0 0 0.00618663537306714 0 0 0 0 0 0 0.0135142256917978 0.0116952617936612 0.0558235527601605 0 0 0 0 0.0947614832776363 0.0104947237628203 0.0773870098501051 0.0432856876280327 0.07663312962917 0 0 0 0 0 0 0 0 0.0422074731852845 0.034991541649127 0.0060809728826375 0.012030660393376 0 0 0 0 0 0 0 0 0 0 0 0 0 0 0 0 0 0 0 0 0 0 0 0 0 0 0 0 0 0 0 0 0 0 0 0 0 0 0 0 0 0 0 0 0 0 0 0 0 0 0 0 0 0 0 0 0 0 0 0 0 0 0 0 0 0 0 0 0 0 0 0 0 0 0 0 0 0 0 0 0 0.0103670458173259 0 0 0 0 0 0 0 0 0 0 0 0 0 0 0 0 0 0 0 0 0 0 0 0 0 0 0 0 0 0 0 0 0 0 0 0 0 0 0 0 0 0 0 0 0 0 0 0 0 0 0 0 0 0 0 0 0 0 0 0 0 0 0 0 0 0 0 0 0 0 0 0 0 0 0 0 0 0 0 0 0 0 0 0 0 0 0 0 0 0 0 0 0 0 0 0 0 0 0 0 0 0 0 0 0 0 0 0 0 0
0 0 0 0 0 0 0 0 0 0 0 0.0755805257803994 0 0.110032371187562 0.0323696906265369 0.0837689407933526 0 0 0 0 0 0 0 0 0 0 0 0 0 0 0.00910766193463158 0 0 0 0 0 0 0 0 0 0 0 0 0 0 0.00976872427327589 0.0197776252894813 0 0 0 0 0 0 0 0 0 0 0 0 0.0122527430151767 0 0 0 0 0 0 0.0976920692917933 0 0.258806264955853 0 0 0 0 0 0.00363259999902102 0.128552715659877 0 0 0 0 0 0 0 0 0 0 0 0 0 0 0 0 0 0 0 0 0.00483659989758653 0 0 0 0 0 0 0 0 0 0 0 0 0 0.0312306402727578 0.0244976717809815 0.0836785489582823 0 0 0 0 0 0 0 0 0 0 0 0 0 0 0 0 0 0 0 0 0 0.00820239430526548 0 0 0 0 0 0 0 0 0 0 0 0 0 0 0 0 0 0 0 0 0 0 0 0 0 0 0 0 0 0 0 0 0 0 0 0 0 0 0 0 0 0 0 0 0 0 0 0 0 0 0 0 0 0 0 0 0 0 0 0 0 0 0 0 0 0 0 0 0 0 0 0 0 0 0 0 0 0 0 0 0 0 0 0 0 0 0 0 0 0 0 0 0.00621221197816467 0 0 0 0 0 0 0 0 0 0 0 0 0 0 0 0 0 0 0 0 0 0 0 0 0 0 0 0 0 0 0 0 0 0 0 0 0 0 0 0 0 0 0 0 0 0 0 0 0 0 0 0 0 0 0 0 0 0 0 0 0 0 0 0 0 0 0 0 0 0 0 0 0 0 0 0 0 0 0 0 0 0 0 0 0 0 0 0 0
0 0.066136869169121 0.00733181587173025 0 0 0 0 0 0 0 0.00944943204688537 0.0875331017346047 0 0.0464987151530974 0 0 0.00964661166607834 0 0.0623514552457401 0 0 0 0 0 0 0 0 0 0.0217540502696668 0 0 0 0 0 0 0 0 0 0 0 0 0 0 0 0 0 0.0251220889425659 0 0 0 0 0 0 0 0 0 0 0 0 0 0 0 0 0 0 0 0.094338457863873 0.269770013945039 0 0 0 0 0 0 0 0.0636613257711968 0 0 0 0 0 0 0 0 0 0 0 0 0 0 0 0 0 0 0 0 0 0 0 0 0 0 0 0 0 0 0 0 0.0350709207412527 0.0151574585169516 0.079506741298471 0.0277638433010352 0.0155928251999396 0 0 0 0 0 0 0 0 0 0 0 0 0 0 0 0 0 0 0 0 0 0 0 0 0 0 0 0 0 0 0 0 0 0 0 0 0 0 0 0 0 0 0 0 0 0 0 0 0 0 0 0 0 0.0121807043164372 0 0 0 0 0 0 0 0 0.0130877871707052 0 0 0 0 0 0 0 0 0 0 0 0 0 0 0 0 0 0 0 0 0 0 0 0 0 0 0 0 0 0 0 0 0 0 0 0 0 0 0 0 0 0 0 0 0 0 0 0 0 0 0 0 0 0 0 0 0 0 0 0 0 0 0 0 0 0 0 0 0 0 0 0 0 0 0 0 0 0 0 0 0 0 0 0 0.0279906047676478 0 0.00458138906756375 0 0 0 0.00547378794039692 0 0 0 0 0 0 0 0 0 0 0 0 0 0 0 0 0 0 0 0 0 0 0 0 0 0 0 0 0 0 0 0 0 0 0 0 0 0 0 0 0 0 0 0 0 0 0 0 0 0
0 0 0 0 0 0 0 0 0 0 0 0 0 0 0 0 0 0 0 0 0.0746721265548927 0.0947059722623898 0 0.0625800907838657 0 0 0 0 0 0 0 0 0 0 0 0 0 0 0.0300460744924028 0 0 0 0 0 0 0 0 0 0 0 0 0 0 0 0 0 0 0 0.101701211663257 0 0.0672996413190714 0.138356818091982 0 0 0 0 0 0 0 0 0 0 0 0 0 0.0125667540117402 0 0.132841468616382 0 0 0 0 0 0 0 0 0 0 0 0 0 0 0 0 0 0 0 0 0 0 0 0 0 0 0 0 0 0 0 0 0 0 0 0 0 0 0 0 0 0 0 0 0 0 0 0 0 0 0 0 0 0 0 0 0 0 0 0.0402243871395272 0 0 0 0 0 0 0 0 0 0 0 0 0 0 0 0 0 0 0 0 0 0 0 0 0 0 0 0 0 0 0 0 0 0 0 0 0 0 0 0 0 0 0 0 0.0623133548569686 0 0 0 0 0 0 0 0 0 0 0 0 0 0 0 0 0 0 0 0 0 0 0 0 0 0 0 0 0.14062784671113 0.0182551484029942 0 0 0 0 0 0 0 0 0 0 0 0 0 0 0.0238091050933968 0 0 0 0 0 0 0 0 0 0 0 0 0 0 0 0 0 0 0 0 0 0 0 0 0 0 0 0 0 0 0 0 0 0 0 0 0 0 0 0 0 0 0 0 0 0 0 0 0 0 0 0 0 0 0 0 0 0 0 0 0 0 0 0 0 0 0 0 0 0 0 0 0 0 0 0 0 0 0 0 0 0 0 0 0 0 0 0 0
0 0 0 0 0 0 0.00560425252885257 0 0 0 0 0 0 0 0 0 0 0 0 0 0 0 0 0 0 0 0 0 0 0 0 0 0.0166299163811435 0.127498787230545 0 0 0 0 0 0 0 0 0 0 0 0 0 0 0 0 0 0 0 0.463834312240916 0 0.0633881708459647 0.120846264419746 0 0 0 0 0 0 0 0 0 0.0201630969750503 0 0 0 0 0 0 0 0 0.0504828296980604 0 0 0 0 0 0 0 0 0 0.00296209238835162 0 0 0.00588520987685651 0 0 0 0 0 0.00476424307608361 0 0 0 0 0.00676800365741715 0.00505972968560043 0.00461109227465046 0.00318794874380281 0.0500975931980508 0 0 0 0 0 0 0 0.00863039954726364 0 0 0 0 0 0 0 0 0 0 0 0 0 0 0 0 0 0 0 0 0 0 0 0 0 0 0 0 0 0 0 0 0 0 0 0 0 0 0 0 0 0 0 0 0 0 0 0 0 0 0 0 0 0 0 0 0 0 0 0 0 0 0 0 0 0 0 0 0 0 0 0 0 0 0 0 0.00400563689562236 0 0 0 0 0 0 0 0 0 0 0 0 0 0 0 0 0 0.0158297123086812 0 0 0 0 0 0 0 0 0 0 0 0 0 0 0 0 0 0 0 0 0 0 0 0 0 0 0 0 0 0 0 0 0 0 0 0 0 0 0 0 0 0 0 0 0 0 0 0 0 0.011815944339612 0 0 0 0 0 0 0 0 0 0 0 0 0 0 0 0 0 0 0 0 0 0 0 0 0 0 0 0 0 0 0 0 0 0 0 0 0 0 0 0 0 0 0 0 0.00309155403571255 0 0 0.00484320965201693 0 0 0 0 0 0 0 0 0 0 0 0
0 0 0 0 0 0 0 0 0 0 0 0 0 0 0 0 0 0 0 0 0 0.251773425830137 0 0 0 0 0 0 0 0 0 0 0 0 0 0 0 0 0 0.0910391220819276 0 0 0 0 0 0 0 0 0 0 0 0 0 0 0 0 0 0 0 0 0.44886537896135 0 0 0 0 0 0.0261653545797781 0 0 0 0 0 0 0 0.0823699734614595 0.0429001348244358 0 0 0 0 0 0 0 0 0 0 0 0 0 0 0 0 0 0 0 0 0 0 0 0 0 0 0 0 0 0 0 0 0 0 0 0 0 0 0 0 0 0 0 0 0 0 0 0 0 0 0 0 0 0 0 0 0 0 0 0 0 0 0 0.0277227321860126 0 0 0 0 0 0 0 0 0 0 0 0 0 0 0 0 0 0 0 0 0 0 0 0 0 0 0 0 0 0 0 0 0 0 0 0 0 0 0 0 0 0 0 0 0 0 0 0 0 0 0 0 0 0 0 0 0 0 0 0 0.0291638780748995 0 0 0 0 0 0 0 0 0 0 0 0 0 0 0 0 0 0 0 0 0 0 0 0 0 0 0 0 0 0 0 0 0 0 0 0 0 0 0 0 0 0 0 0 0 0 0 0 0 0 0 0 0 0 0 0 0 0 0 0 0 0 0 0 0 0 0 0 0 0 0 0 0 0 0 0 0 0 0 0 0 0 0 0 0 0 0 0 0 0 0 0 0 0 0 0 0 0 0 0 0 0 0 0 0 0 0 0 0 0 0 0 0 0 0 0
0 0 0 0 0 0 0 0 0 0 0 0 0 0 0 0 0 0 0 0 0 0 0 0 0 0 0 0 0 0.0114876063213421 0.00161483936394774 0 0 0 0 0 0.0814700345936633 0.0554321415497047 0 0 0 0 0 0 0 0 0.0116755305872607 0 0 0 0.012657364164769 0 0 0 0 0 0.00289019131767393 0.315782771299916 0 0 0 0 0 0 0 0 0 0 0 0 0 0 0 0 0 0 0 0 0 0 0.00147693733624387 0.00108612222834278 0 0 0.119323281955575 0.0167486915610248 0.158676536288122 0.0203815989794991 0.00602351635221117 0 0 0 0 0 0 0 0 0.0019390161008606 0 0 0 0 0 0 0 0 0 0 0 0 0 0 0 0 0 0 0 0 0 0 0 0 0 0 0 0 0.001780739840044 0 0 0 0.00513417255559939 0.0488298153577752 0.0916361630630802 0 0 0.00118983039056023 0 0 0 0.0227208728844158 0 0 0 0 0 0.00800985978657948 0 0.00203236612178935 0 0 0 0 0 0 0 0 0 0 0 0 0 0 0 0 0 0 0 0 0 0 0 0 0 0 0 0 0 0 0 0 0 0 0 0 0 0 0 0 0 0 0 0 0 0 0 0 0 0 0 0 0 0 0 0 0 0 0 0 0 0 0 0 0 0 0 0 0 0 0 0 0 0 0 0 0 0 0 0 0 0 0 0 0 0 0 0 0 0 0 0 0 0 0 0 0 0 0 0 0 0 0 0 0 0 0 0 0 0 0 0 0 0 0 0 0 0 0 0 0 0 0 0 0 0 0 0 0 0 0 0 0 0 0 0 0 0 0 0 0 0 0 0 0 0 0 0 0 0 0 0 0 0 0 0 0 0 0 0 0 0 0 0 0 0 0 0 0
0 0 0 0 0 0 0 0 0 0 0 0 0 0 0 0 0 0 0 0 0 0 0 0 0 0 0 0 0 0 0 0 0 0 0 0 0 0 0 0 0 0 0 0 0.076358380841571 0 0 0.0623446059776455 0 0 0 0 0 0 0 0 0 0 0 0 0 0 0 0 0 0 0 0 0 0 0 0 0 0 0 0 0 0 0 0 0 0 0 0 0 0 0 0 0 0 0.0423394235837106 0 0 0 0 0 0 0 0 0 0 0 0 0 0 0 0 0 0 0 0 0 0 0 0 0 0 0 0 0 0 0 0 0 0 0 0 0.373079243663532 0 0 0 0 0 0 0 0 0 0 0 0 0 0 0 0 0 0 0 0 0 0 0 0 0 0 0 0 0 0 0 0 0 0 0 0 0 0 0 0.0839400523504676 0.0317455547876962 0.176717286539632 0.0333846769666057 0 0 0 0 0 0 0 0 0 0 0 0 0 0 0 0 0 0 0.0480579592348539 0 0 0 0 0 0 0 0 0 0 0 0 0 0 0 0 0 0 0 0 0 0 0 0 0 0 0 0 0 0 0 0 0.0720328160542853 0 0 0 0 0 0 0 0 0 0 0 0 0 0 0 0 0 0 0 0 0 0 0 0 0 0 0 0 0 0 0 0 0 0 0 0 0 0 0 0 0 0 0 0 0 0 0 0 0 0 0 0 0 0 0 0 0 0 0 0 0 0 0 0 0 0 0 0 0 0 0 0 0 0 0 0 0 0 0 0 0 0 0 0 0 0 0 0 0 0 0 0 0 0
0 0 0 0 0 0 0 0 0 0 0 0.0336315615491164 0 0.0736988570118825 0 0.0286162252817978 0 0 0 0 0 0 0 0 0 0 0 0 0 0 0 0 0 0 0 0 0 0 0 0 0 0 0 0 0 0 0 0 0 0 0 0 0 0 0 0 0 0 0 0 0.0988156426606766 0 0 0 0 0 0 0.017072228171057 0 0 0 0.0706519880599582 0 0 0 0 0 0 0 0 0 0.103371721567937 0 0 0 0 0 0 0 0 0 0 0 0 0 0 0 0.233118687948281 0 0 0 0 0 0 0 0 0 0 0 0 0 0 0 0 0 0 0 0 0 0 0 0 0 0 0 0 0 0 0 0 0 0 0 0 0.286230628612543 0 0.0187879029701341 0 0 0 0 0 0 0 0 0 0 0 0 0 0 0 0 0 0 0 0 0 0 0 0 0 0 0 0 0 0 0 0 0 0 0 0 0 0 0 0 0 0 0 0 0 0 0 0 0 0 0 0 0 0 0 0 0 0 0 0 0 0 0 0 0 0 0 0 0 0 0 0 0 0 0 0 0 0 0 0 0 0 0 0 0 0 0 0 0 0 0 0 0.0360045561666166 0 0 0 0 0 0 0 0 0 0 0 0 0 0 0 0 0 0 0 0 0 0 0 0 0 0 0 0 0 0 0 0 0 0 0 0 0 0 0 0 0 0 0 0 0 0 0 0 0 0 0 0 0 0 0 0 0 0 0 0 0 0 0 0 0 0 0 0 0 0 0 0 0 0 0 0 0 0 0 0 0 0 0 0 0 0 0
0 0 0 0 0 0 0.00465883473923397 0 0.010735057908863 0.0177893196647384 0 0 0 0 0 0.00332860502167491 0 0 0 0 0 0 0 0 0 0 0 0.0107882896009731 0 0 0 0 0 0 0 0 0 0 0 0 0 0 0 0 0 0.0320739077685905 0 0 0 0 0.0540206521228503 0 0 0.0659440617501634 0 0 0.0178443211813625 0 0.014794120898677 0.0238208325628423 0 0 0 0 0 0 0.174684841202454 0.104625635268364 0.0497065524041664 0.00354316253909769 0.0697899328145857 0.00637233123400109 0 0 0 0 0 0 0 0 0 0 0 0 0 0.00769830234175101 0 0 0.0136505979668162 0 0 0 0 0 0.00554084714132195 0 0 0 0 0 0 0.00851828609231598 0 0.0320200924870996 0 0 0 0 0 0.0202709074729994 0.0294189475509105 0 0.032813745020953 0 0 0 0 0 0 0 0 0.0547449636652101 0.0356889790345316 0.014970851863393 0.00568255140016353 0 0 0 0 0 0 0 0 0 0 0 0 0 0 0 0 0 0 0 0 0 0 0 0 0 0 0 0 0 0 0 0 0 0 0 0 0 0 0 0 0 0 0 0 0 0 0 0 0 0.00353980090481012 0 0 0 0 0 0 0 0 0 0 0 0 0 0.00677294163340806 0 0 0 0.00401730355076866 0 0.00514669274350407 0 0 0 0 0 0 0 0 0 0 0 0.0084246310925636 0 0 0 0 0 0 0 0 0 0.00269768181631624 0 0 0 0 0.00646731738304225 0 0 0 0.00520221308350994 0 0.00235837557121989 0 0 0 0 0 0 0 0 0 0 0 0 0 0 0 0 0 0 0 0 0 0 0 0 0 0 0 0 0.0134985865304808 0 0 0 0 0 0 0 0 0 0 0 0 0 0 0 0 0 0 0 0 0 0 0 0 0 0 0 0 0 0 0 0 0 0 0 0 0 0 0 0 0 0 0 0 0.00352319192957287 0 0 0 0 0 0.0128117330406992 0 0 0 0 0 0 0 0 0
0 0 0 0 0 0 0 0 0 0 0 0 0 0 0 0 0 0 0 0 0 0 0 0 0 0 0 0 0 0 0 0 0 0 0 0 0 0 0 0 0 0 0 0.276999497236097 0.082751302662654 0.209616411471044 0 0 0 0 0 0 0 0 0 0 0 0.0121483615347489 0 0.172811659279481 0 0.0435500208732833 0.0547221471166475 0 0 0 0 0 0 0 0 0 0 0 0 0 0 0.0438418053822488 0 0 0 0 0 0 0 0 0 0 0 0 0 0 0 0 0 0 0 0 0 0 0 0 0 0 0 0 0 0 0 0 0 0 0 0 0 0 0 0 0 0 0 0 0 0 0 0 0 0 0 0 0 0 0 0 0 0 0 0 0 0.041909423897682 0 0 0 0 0 0 0 0 0 0 0 0 0 0 0 0 0 0 0 0 0 0 0 0 0 0 0 0 0 0 0 0 0 0 0 0 0 0 0 0 0 0 0 0 0 0 0 0 0 0 0 0 0 0 0 0 0 0 0 0 0 0 0 0 0 0 0 0 0 0 0 0 0 0 0 0 0 0 0 0 0 0 0 0 0 0 0.0128600673004985 0 0 0 0 0.0234750219169767 0.0253142813286382 0 0 0 0 0 0 0 0 0 0 0 0 0 0 0 0 0 0 0 0 0 0 0 0 0 0 0 0 0 0 0 0 0 0 0 0 0 0 0 0 0 0 0 0 0 0 0 0 0 0 0 0 0 0 0 0 0 0 0 0 0 0 0 0 0 0 0 0 0 0 0 0 0 0 0 0 0 0 0 0 0 0 0 0
0 0 0 0 0 0 0 0 0 0 0 0 0 0 0 0 0 0 0 0 0 0 0 0.061029151684057 0 0 0 0 0 0 0 0 0 0 0 0 0 0 0 0 0 0 0 0 0.0565863126034506 0 0.0115356455172632 0 0 0.0443421468712638 0 0 0 0 0 0 0 0.00862731126672554 0.149190910502466 0.102516300655307 0.110729316861667 0.0335542412008892 0 0 0.0146296749200576 0 0 0 0 0.143495804749138 0 0 0 0 0 0 0.0559091528744933 0 0 0 0 0 0 0 0 0 0 0 0 0 0 0 0 0 0 0 0 0 0 0 0 0 0 0 0 0 0 0 0 0 0 0 0 0 0 0 0 0 0 0 0 0 0 0 0 0 0 0 0 0 0 0 0 0 0 0 0 0 0 0.0608464138621422 0 0 0 0 0 0 0 0 0 0 0 0 0 0.0176726452535098 0 0 0 0 0 0 0 0 0 0 0 0 0 0 0 0 0 0 0 0 0 0 0 0 0 0 0 0 0 0 0 0.0126864764551786 0 0 0 0 0 0 0 0 0 0 0 0 0 0 0 0 0 0 0 0 0 0 0 0 0 0 0 0 0 0 0 0 0 0 0 0 0 0 0 0 0 0.0855115263913544 0 0 0 0 0.0137798042653019 0 0 0 0 0 0 0 0 0 0 0 0 0 0 0 0 0 0 0 0 0 0 0 0 0 0 0 0 0 0 0 0 0 0 0 0 0 0 0 0 0 0 0 0 0 0 0 0 0 0 0 0 0 0 0 0 0 0.0173571640657347 0 0 0 0 0 0 0 0 0 0 0 0 0 0 0 0 0 0 0 0 0 0 0 0 0 0
0 0 0 0 0 0 0 0 0 0 0 0 0 0 0 0 0 0 0 0 0 0 0 0 0 0 0 0 0 0 0 0 0 0 0 0 0 0 0 0 0 0 0 0 0 0 0 0 0 0 0 0 0 0 0 0 0 0 0 0 0 0 0 0 0 0 0 0 0 0 0 0 0 0 0 0 0 0 0 0 0 0 0 0 0 0 0 0 0 0 0 0 0 0 0 0 0 0 0 0 0 0 0 0 0 0 0 0 0 0 0 0 0 0 0 0 0 0 0 0 0 0 0 0 0 0 0 0 0 0 0 0 0 0 0 0 0 0 0 0 0 0 0 0 0 0 0 0 0 0 0 0 0 0 0 0 0 0 0 0 0 0 0 0 0 0 0 0 0 0 0 0 0 0 0 0 0 0 0 0 0 0 0 0 0 0 0 0 0 0 0 0 0 0 0 0 0 0 0 0 0.356756498990156 0.238252391909364 0 0 0 0 0 0 0 0 0 0 0 0 0 0 0 0 0 0 0 0 0 0 0 0 0 0 0 0 0 0 0 0 0 0 0 0 0 0 0 0 0 0 0 0 0 0 0 0 0 0 0 0 0 0 0 0 0 0 0 0 0 0 0 0 0 0 0 0 0 0 0 0 0 0 0 0 0 0 0 0 0.40499110910048 0 0 0 0 0 0 0 0 0 0 0 0 0 0 0 0 0 0 0 0 0 0 0 0 0 0 0 0 0 0 0 0 0 0
0 0 0 0 0 0 0 0 0 0 0 0 0 0 0 0 0 0 0 0 0 0 0 0 0 0 0 0 0 0 0.0627898759203708 0 0 0 0 0 0 0 0 0 0 0 0 0 0 0 0 0 0 0 0 0 0 0 0 0 0 0.0154693077200079 0 0 0 0 0 0 0 0 0 0 0 0 0 0 0 0 0 0 0 0 0 0 0 0.0724769605929029 0 0.0128939567084333 0.0474780300484373 0.0251896246106719 0 0.249143093349958 0.0589443518094591 0.102752319619785 0 0.0511104297336988 0 0 0.130447674394234 0.0823983202234929 0 0 0 0 0 0 0 0 0 0 0 0 0 0 0 0 0 0 0 0 0 0 0 0 0 0 0 0 0 0 0 0 0 0.0187310048604956 0 0 0.0195138329332058 0 0 0 0 0 0 0 0 0 0 0 0 0 0.0201754367248622 0.0304857807499837 0 0 0 0 0 0 0 0 0 0 0 0 0 0 0 0 0 0 0 0 0 0 0 0 0 0 0 0 0 0 0 0 0 0 0 0 0 0 0 0 0 0 0 0 0 0 0 0 0 0 0 0 0 0 0 0 0 0 0 0 0 0 0 0 0 0 0 0 0 0 0 0 0 0 0 0 0 0 0 0 0 0 0 0 0 0 0 0 0 0 0 0 0 0 0 0 0 0 0 0 0 0 0 0 0 0 0 0 0 0 0 0 0 0 0 0 0 0 0 0 0 0 0 0 0 0 0 0 0 0 0 0 0 0 0 0 0 0 0 0 0 0 0 0 0 0 0 0 0 0 0 0 0 0 0 0 0 0 0 0 0 0 0 0 0 0 0 0 0
0 0 0 0 0 0 0 0 0 0 0.0163977225089304 0 0 0 0 0 0 0 0 0 0 0 0 0 0 0 0 0 0 0 0.011400670120429 0 0 0 0 0 0 0 0 0 0 0 0 0 0 0 0 0 0 0 0 0 0 0 0 0 0 0.00559648001749099 0 0 0 0 0 0 0 0 0 0 0 0 0 0 0.00377858228207266 0 0 0 0 0 0 0 0 0.156941305227681 0.15517093648931 0.063174468763982 0.060737256271125 0.099611796258269 0.00432243769899234 0 0 0 0 0 0 0 0.0501518569747323 0.17147336400597 0 0.0343101663822629 0.0715671017243675 0 0 0 0 0 0.00654570577352839 0.00452314898748725 0 0 0 0 0 0 0 0 0 0.00239880313086108 0 0 0 0 0 0 0 0 0 0 0 0 0 0 0 0 0 0 0 0.0680137470480787 0 0 0 0 0 0 0 0 0 0 0 0 0 0 0 0 0 0 0 0 0 0 0 0 0 0 0 0 0 0 0 0 0 0 0 0 0 0 0 0 0 0 0 0 0 0 0 0 0 0 0 0 0 0 0 0 0 0 0 0 0 0 0 0 0 0 0 0 0 0 0 0 0 0 0 0 0 0 0 0 0 0 0 0 0 0 0 0 0 0 0 0 0 0 0 0 0 0 0 0 0 0 0 0 0.00971685739181048 0.00416759294261869 0 0 0 0 0 0 0 0 0 0 0 0 0 0 0 0 0 0 0 0 0 0 0 0 0 0 0 0 0 0 0 0 0 0 0 0 0 0 0 0 0 0 0 0 0 0 0 0 0 0 0 0 0 0 0 0 0 0 0 0 0 0 0 0 0 0 0 0 0 0 0 0 0 0 0
0.00115887263330832 0 0 0 0 0 0 0 0 0 0.00756390528189682 0 0 0 0 0 0 0 0 0 0 0 0 0 0 0 0 0 0 0 0 0 0 0 0 0 0 0.00198573441706036 0 0 0 0 0 0 0 0 0 0 0 0 0 0 0 0 0 0 0 0.00613420638154461 0 0 0 0 0 0 0 0 0 0 0 0 0 0 0.00156937930692438 0 0.0111157724993121 0 0 0 0 0.0276609906512937 0.0886379423374471 0 0.124497702117782 0.329589628722041 0.024091659935534 0.0649702074112403 0 0 0.00300280249569429 0 0 0 0 0 0.0360121437258461 0.0974787609631635 0 0.0421948382987303 0.0071947755679558 0 0 0 0 0 0 0.00141478945519497 0 0 0 0 0 0 0 0 0.00180331418454251 0 0 0 0 0 0.0027242511273504 0 0 0 0 0 0 0 0 0 0 0 0 0 0 0.00660033542131558 0 0 0 0 0 0 0 0 0 0 0.00420096472320404 0.00856824646097228 0 0 0 0 0 0 0 0 0 0 0 0 0 0 0 0 0 0 0 0 0 0 0 0 0 0 0 0 0 0 0 0 0 0 0 0 0 0 0 0 0 0 0 0 0 0 0 0 0.0102128034854702 0 0 0 0 0 0 0 0 0 0 0 0 0 0 0 0 0 0 0 0 0 0 0 0 0 0 0 0 0 0 0 0 0 0 0 0 0 0 0 0.0449842997021814 0 0 0 0.0344435958536534 0.0101880768393402 0 0 0 0 0 0 0 0 0 0 0 0 0 0 0 0 0 0 0 0 0 0 0 0 0 0 0 0 0 0 0 0 0 0 0 0 0 0 0 0 0 0 0 0 0 0 0 0 0 0 0 0 0 0 0 0 0 0 0 0 0 0 0 0 0 0 0 0 0 0 0 0 0 0 0
0 0 0 0 0 0 0 0 0 0 0.0116927033716455 0 0 0 0 0 0 0 0 0 0 0 0 0 0 0 0 0 0 0 0 0 0 0 0 0 0 0 0.00448231778109515 0 0 0 0 0 0 0 0 0 0 0 0 0.00699379664133463 0 0 0 0 0 0 0 0 0 0 0 0 0 0 0 0 0 0 0 0 0 0 0 0 0 0 0 0 0.129501121756843 0.183967912020771 0 0.223890413152323 0.0268551631039877 0.0427037591317476 0 0 0 0 0 0 0 0 0.0280250209087 0.062823525170059 0 0 0.0733434210158707 0 0 0 0 0 0 0 0 0 0 0 0 0 0 0 0 0 0 0 0 0 0 0 0 0 0 0 0 0.0215374029903203 0 0 0 0 0 0 0 0 0 0 0 0 0 0 0 0 0 0 0 0 0 0 0 0 0 0 0 0 0 0 0 0 0 0 0 0 0 0 0 0 0 0 0 0 0 0 0 0 0 0 0 0 0 0 0 0 0 0 0 0 0 0 0 0 0 0 0 0 0.0366702458562628 0 0 0 0 0 0 0 0 0 0 0 0 0 0 0 0 0 0 0 0 0 0 0 0 0 0 0 0 0 0 0 0 0.00656177202551477 0 0 0 0 0 0 0.0112061612665273 0 0 0 0.0526952857169108 0.0770499780900871 0 0 0 0 0 0 0 0 0 0 0 0 0 0 0 0 0 0 0 0 0 0 0 0 0 0 0 0 0 0 0 0 0 0 0 0 0 0 0 0 0 0 0 0 0 0 0 0 0 0 0 0 0 0 0 0 0 0 0 0 0 0 0 0 0 0 0 0 0 0 0 0 0 0 0
0.00204625288806097 0 0 0 0 0 0 0 0 0 0.00814961123468441 0 0 0 0 0 0 0 0 0 0 0 0 0 0 0 0 0 0 0 0 0 0 0 0 0.0111381791865914 0 0 0 0 0 0 0 0 0 0 0 0 0 0 0 0 0 0 0 0 0 0.00234178603617441 0 0 0 0 0 0 0 0 0 0 0 0 0 0 0 0 0 0 0 0 0 0.00646901876411778 0.046903845408177 0.433269365197314 0.199177005970059 0 0.00606992655123841 0 0 0 0 0 0 0 0 0 0 0 0 0 0 0.00269131560626089 0 0 0 0 0 0 0 0 0 0 0 0 0 0 0 0 0 0 0 0 0.00297333969673733 0 0 0 0 0 0 0 0 0 0 0 0 0 0 0 0 0 0 0 0 0 0 0 0 0 0 0 0 0 0 0 0 0 0 0 0 0 0 0 0 0 0 0 0 0 0 0 0 0 0 0 0 0 0 0 0 0 0 0 0 0 0 0 0 0 0 0 0 0 0 0 0 0 0 0 0.0481494887335989 0 0 0 0 0 0 0 0 0 0 0 0 0 0 0 0 0 0 0 0 0 0 0 0 0 0 0 0 0 0 0 0 0 0 0 0 0 0 0 0.103776299503017 0 0 0 0.0776834245163735 0.0491611407075946 0 0 0 0 0 0 0 0 0 0 0 0 0 0 0 0 0 0 0 0 0 0 0 0 0 0 0 0 0 0 0 0 0 0 0 0 0 0 0 0 0 0 0 0 0 0 0 0 0 0 0 0 0 0 0 0 0 0 0 0 0 0 0 0 0 0 0 0 0 0 0 0 0 0 0
0 0 0 0 0 0 0 0.000969404641336146 0 0 0.00179276094517387 0 0 0 0 0 0 0 0 0 0 0 0 0 0 0 0 0 0 0.00590231170509578 0.0141715642180428 0 0 0 0 0 0.0282001390452134 0.177498178551161 0 0 0 0 0 0 0 0 0.00635127369077359 0 0 0 0.00339069788427775 0 0 0 0 0 0.00102560826451425 0.0733093227103602 0 0 0.00038595209137612 0 0 0 0 0 0 0 0 0 0 0 0.056766861169012 0 0 0 0 0 0 0.0059659680027382 0.0112942668902744 0.00793208200758502 0.00598366845612933 0.0015202655757397 0 0.0849262446666762 0.136595471330167 0.101961726435016 0.121251063147092 0 0 0 0.0121678162832517 0 0.0134885155972257 0.00408555846909934 0 0.0142636603965573 0.00767991694688289 0 0 0.00218070575039782 0 0 0 0 0 0 0 0 0 0 0 0 0 0 0 0 0 0 0 0 0 0 0 0 0.0060981928755296 0 0 0.00931396375410725 0.00380971488623542 0.00725275053778587 0.0104831345235661 0 0.0014472132416774 0.0029013130774091 0 0 0 0.00902728640689324 0.0019762302552881 0.00370998564863901 0.0240579683616938 0 0.0022256289705971 0.00404144720632192 0.00442689219600143 0.00571539537005678 0 0 0 0 0 0.00175570145399768 0.000696176363030228 0 0 0 0 0 0 0 0 0 0 0 0 0 0 0 0 0 0 0 0 0 0 0 0 0 0 0 0 0 0 0 0 0 0 0 0 0 0 0 0 0 0 0 0 0 0 0 0 0 0 0 0 0 0 0 0 0 0 0 0 0 0 0 0 0 0 0 0 0 0 0 0 0 0 0 0 0 0 0 0 0 0 0 0 0 0 0 0 0 0 0 0 0 0 0 0 0 0 0 0 0 0 0 0 0 0 0 0 0 0 0 0 0 0 0 0 0 0 0 0 0 0 0 0 0 0 0 0 0 0 0 0 0 0 0 0 0 0 0 0 0 0 0 0 0 0 0 0 0 0 0 0 0 0 0 0 0 0 0 0 0 0
0 0 0 0.00227058475777971 0 0 0 0 0 0 0 0 0 0 0 0 0 0 0 0 0 0 0 0 0 0 0 0 0 0 0.0696010795730199 0 0 0 0 0 0.0108823678443295 0.0870356811910091 0 0 0 0 0 0 0 0 0.00209832890059334 0 0 0 0.000626760045388189 0 0 0 0 0 0 0.0198381819015564 0 0 0 0 0 0 0 0 0.00247003046987345 0 0 0 0.00137026717511971 0 0.0130416936036886 0 0 0.00257603955722396 0 0 0 0.00518075841444429 0.0303177568264563 0.0350120984761487 0.0155736084421673 0 0.1390033725265 0 0.0206967925376751 0.0642454395522144 0.0873469832206466 0.00202017287687773 0.00156616955212395 0.00322808059036183 0.0570185148667529 0 0.0779079718702389 0.0951243384462003 0 0.024981447446025 0.00379389019293272 0 0 0.0260229244989322 0.0158508132002765 0 0.000836003574393864 0.00169007926954477 0 0 0 0 0 0.000776449963976431 0 0 0.00173780327745334 0 0 0 0 0 0.00265669694807229 0 0 0 0 0 0.0149829560438186 0 0 0.0116177804263713 0 0 0.00626088205263311 0 0 0.0158923293791089 0 0 0 0.0015693018912282 0.00185645626455083 0.00299439069253874 0.00765844286494148 0 0 0 0.00420937912933084 0.00367214352649966 0.00122418712656686 0 0 0.000860802733017065 0 0 0 0 0 0 0 0 0 0 0 0 0 0 0 0 0 0 0 0 0 0 0 0 0 0 0 0 0 0 0 0 0 0 0 0 0 0 0 0 0 0 0 0 0 0 0 0 0 0 0 0 0 0 0 0 0 0 0 0 0 0 0 0 0 0 0 0 0 0 0 0 0 0 0 0 0 0 0 0 0 0 0 0 0 0 0 0 0 0 0 0 0 0 0 0 0 0 0 0.000957232147735681 0 0 0 0 0.00103771367602104 0 0 0 0 0 0 0 0 0 0 0 0 0 0 0 0 0 0 0 0 0 0 0 0 0 0 0 0 0 0 0 0 0 0 0 0 0 0 0 0 0 0.000806820455639991 0 0 0 0 0 0 0 0 0 0 0 0 0 0 0 0 0 0
0 0 0 0 0 0 0 0 0 0 0.0055151019037312 0 0 0 0 0 0 0 0 0 0 0 0 0 0 0 0 0 0 0.0113170472146042 0.00394936149055279 0 0 0 0.00173176273449249 0 0.0738902294983068 0.0968643433365756 0 0 0 0 0 0 0 0 0.0148858140149728 0 0 0 0.0309171435929105 0 0 0 0 0.00504648581625145 0.0112697828570088 0.190288720793081 0 0 0.00116407095857557 0 0 0 0 0 0 0 0 0 0 0 0.114911376336635 0 0 0 0 0 0 0 0.00122352329519697 0 0 0 0.207929890258607 0.0192486489873773 0 0.0232394122586396 0.0166614423240471 0 0 0 0.00132171433816757 0 0.00153282148940267 0 0 0.00110197305747155 0.000892943489466071 0 0 0.00199129746791112 0 0 0 0 0 0 0 0 0 0 0 0.00129910118188597 0 0 0 0 0 0 0 0 0 0 0 0 0.00167509994549963 0 0 0.00297943918286545 0.0020235781480895 0.0114606276885298 0.0212716929550357 0 0.00133053355029319 0 0 0 0 0.0495950750220383 0.00546421650801907 0.018736241336681 0.0156811762180897 0 0.00157813425514444 0.0181256819361463 0.00247865524288489 0.00940583931481189 0 0 0 0 0 0 0 0 0 0 0 0 0 0 0 0 0 0 0 0 0 0 0 0 0 0 0 0 0 0 0 0 0 0 0 0 0 0 0 0 0 0 0 0 0 0 0 0 0 0 0 0 0 0 0 0 0 0 0 0 0 0 0 0 0 0 0 0 0 0 0 0 0 0 0 0 0 0 0 0 0 0 0 0 0 0 0 0 0 0 0 0 0 0 0 0 0 0 0 0 0 0 0 0 0 0 0 0 0 0 0 0 0 0 0 0 0 0 0 0 0 0 0 0 0 0 0 0 0 0 0 0 0 0 0 0 0 0 0 0 0 0 0 0 0 0 0 0 0 0 0 0 0 0 0 0 0 0 0 0 0 0 0 0 0 0 0 0 0
0 0 0 0 0 0 0 0 0 0 0.00169149842488856 0 0 0 0 0 0 0 0 0 0 0 0 0 0 0 0 0 0 0.00222127105656802 0.00681448520437361 0 0 0 0 0 0 0.00426878744816065 0 0 0 0 0 0 0 0 0.00295557785659556 0 0 0 0.00153614284202799 0 0 0 0 0 0.00119839757516186 0.0533695733658434 0 0 0.000599862856406024 0 0 0 0 0 0 0 0 0 0 0 0.0117065182399781 0 0 0 0 0 0 0.03779696109914 0 0 0 0 0.123099696716956 0.0473891250736347 0.0184316544345765 0 0.210046103824095 0.11412628782141 0.0240047387495161 0.0419652497130102 0.00580663949051271 0.0267258201332737 0.0567625170137576 0 0 0 0 0.00182272159780018 0.00409274291836944 0.0518271468247219 0.0543438830491838 0 0.00126991766334473 0.0025549560155889 0 0 0 0 0 0.00160856237357 0 0.000933977645911586 0.0048831763938887 0.000864859089846754 0 0 0 0 0.00456841368620619 0 0 0 0 0 0 0 0 0 0 0 0.0025429402151963 0 0 0 0 0 0 0.00156771960571763 0.00215462330064629 0.00691826318989273 0.0290757716327578 0.00143020332046797 0 0 0.00872736595851128 0.0104676489389224 0.00145497465589134 0 0.00297311822506559 0.00757703477714914 0 0 0 0 0 0 0 0 0 0 0 0 0 0 0 0 0 0 0 0 0 0 0 0 0 0 0 0 0 0 0 0 0 0 0 0 0 0 0 0 0 0 0 0 0 0 0 0 0 0 0 0 0 0 0 0 0 0 0 0 0 0 0 0 0 0 0 0 0 0 0 0 0 0 0 0 0 0 0 0 0 0 0 0 0 0 0 0 0 0 0 0 0 0 0 0 0 0 0 0.00151893837644129 0 0 0 0 0.00156477991752412 0 0 0 0 0 0 0 0 0 0 0 0 0 0 0 0 0 0 0 0 0 0 0 0 0 0 0 0 0 0 0 0 0 0 0 0 0 0 0 0 0 0.000739351687498052 0 0 0 0 0 0 0 0 0 0 0 0 0 0 0 0 0 0
0 0 0 0 0 0 0 0 0 0 0 0 0 0 0 0 0 0 0 0 0 0 0 0 0 0 0.000542425366885474 0 0 0.00104200904445369 0 0 0 0.000901975895792417 0.00232908056591673 0 0 0.0104299277625554 0 0 0 0 0 0 0 0 0.0021424407980468 0 0 0.000376991850177849 0.00332962216905519 0 0 0.0009439051564252 0.00126923862887182 0.00214162493433482 0.00229312525049619 0.108952085815828 0 0 0.000381205698305575 0 0 0 0 0 0.00213356548897848 0 0 0 0.00134952514979732 0 0.00232496047905492 0 0 0.00226423559538568 0 0 0 0.00600933223156212 0 0.000802126804740749 0 0 0.0983742298120626 0.0432972469992484 0.00888030251701287 0.141153164040782 0 0.0481823028723905 0.0107376530251022 0.0387638837789888 0.00212779433650397 0.00546563545740911 0.090171487045497 0 0 0 0.00050570433835144 0.00285748319606824 0.00519566573618665 0.101343797242783 0.0569373149356242 0 0 0 0 0 0 0 0 0 0 0.00233445616820646 0 0 0 0 0 0 0 0 0 0 0 0 0 0 0 0 0 0 0 0 0.000976736640126946 0 0 0 0.00111204974673419 0.00290468912003621 0.0110646010619416 0.025143459170299 0.102246534791412 0.00183585629830744 0.00316940089832783 0.001959685372562 0.0023605221356108 0.00992292518812212 0.0103553696737666 0.00190032136508486 0.00380509045705768 0.00463111621090885 0 0.000927254852734111 0 0 0 0 0 0 0 0 0 0 0 0 0 0 0 0 0 0 0 0 0 0 0 0 0 0 0 0 0 0 0 0 0 0 0 0 0 0 0 0 0 0 0 0 0 0 0 0 0 0 0 0 0 0 0 0 0 0 0 0 0 0 0 0 0 0 0 0 0 0 0 0 0 0 0 0 0 0 0 0 0 0 0 0 0 0 0 0 0 0 0 0 0 0 0 0 0 0 0 0 0 0 0.00409936444951779 0 0 0 0 0 0 0 0 0 0 0 0 0 0 0 0 0 0 0 0 0 0 0 0 0 0 0 0 0 0 0 0 0 0 0 0 0 0 0 0 0 0.00144381325476866 0.00108735109896183 0 0 0 0 0 0 0 0 0 0 0.000766332024837394 0 0 0 0 0 0
0 0 0 0 0 0 0 0 0 0 0 0 0 0 0 0 0 0 0 0 0 0 0 0 0 0 0 0 0 0 0 0 0 0 0 0 0 0 0 0 0 0 0 0 0 0 0 0 0 0 0 0 0 0 0 0 0 0.00227981982376243 0 0 0 0 0 0 0 0 0 0 0 0 0 0 0 0 0 0 0 0 0 0.0186626403686478 0 0 0 0 0 0.00178401434752672 0 0.136634103726778 0.0858390666748297 0 0.0828850436924946 0.291245931797705 0 0.0718605644988827 0.00531694090842744 0 0 0 0 0.00475448658940616 0.0137476174870332 0.0868443494997729 0.126192213918539 0 0 0 0 0 0 0 0 0 0 0 0 0 0 0 0 0 0 0 0 0 0 0 0 0 0 0 0 0 0 0 0 0 0 0 0 0 0.00651328116782312 0 0.0235147783865071 0.0038882005489591 0 0 0 0.00193162707521999 0.00573168742768435 0 0.0082756112784425 0.0220980207815583 0 0 0 0 0 0 0 0 0 0 0 0 0 0 0 0 0 0 0 0 0 0 0 0 0 0 0 0 0 0 0 0 0 0 0 0 0 0 0 0 0 0 0 0 0 0 0 0 0 0 0 0 0 0 0 0 0 0 0 0 0 0 0 0 0 0 0 0 0 0 0 0 0 0 0 0 0 0 0 0 0 0 0 0 0 0 0 0 0 0 0 0 0 0 0 0 0 0 0 0 0 0 0 0 0 0 0 0 0 0 0 0 0 0 0 0 0 0 0 0 0 0 0 0 0 0 0 0 0 0 0 0 0 0 0 0 0 0 0 0 0 0 0 0 0 0 0 0 0 0 0 0 0 0 0 0 0 0 0 0 0 0 0 0 0
0 0 0 0 0 0 0 0 0 0 0 0 0 0 0 0.00158225660878074 0 0 0 0 0 0 0 0 0 0 0.00169132881782989 0 0 0 0 0 0 0 0 0 0 0 0.00255813483696771 0 0 0 0 0 0.0112481131756152 0 0 0 0 0.00861981284903036 0 0 0 0 0 0 0 0 0 0 0 0 0 0 0 0 0 0 0 0 0 0 0 0.00732232629068917 0 0 0 0 0 0 0 0 0 0 0 0.00275983837327162 0 0.0573463089704707 0.0381717319262398 0.165390757441764 0 0.204594078746432 0 0.217658284305922 0 0 0 0 0.00401081730313923 0 0 0.128250221956384 0.111003064828912 0 0 0 0 0.00226375849061111 0 0 0 0 0 0 0 0 0 0 0 0 0 0 0 0 0 0 0 0 0 0 0 0 0 0 0 0 0 0.00151892391083448 0 0 0 0 0.0162343172346028 0 0 0 0 0.00479195421540803 0 0 0 0.0129839697170962 0 0 0 0 0 0 0 0 0 0 0 0 0 0 0 0 0 0 0 0 0 0 0 0 0 0 0 0 0 0 0 0 0 0 0 0 0 0 0 0 0 0 0 0 0 0 0 0 0 0 0 0 0 0 0 0 0 0 0 0 0 0 0 0 0 0 0 0 0 0 0 0 0 0 0 0 0 0 0 0 0 0 0 0 0 0 0 0 0 0 0 0 0 0 0 0 0 0 0 0 0 0 0 0 0 0 0 0 0 0 0 0 0 0 0 0 0 0 0 0 0 0 0 0 0 0 0 0 0 0 0 0 0 0 0 0 0 0 0 0 0 0 0 0 0 0 0 0 0 0 0 0 0 0 0 0 0 0 0 0 0 0 0 0 0
0 0 0 0 0 0 0 0 0 0 0 0 0 0 0 0 0 0 0 0 0 0 0 0 0 0 0.000714659950439714 0 0 0 0 0 0 0 0 0 0 0 0 0 0 0 0 0 0 0 0 0 0 0 0 0 0 0 0 0 0 0.00488954051592538 0 0 0 0 0 0 0 0 0 0 0 0 0 0 0 0 0 0 0 0 0 0.00825527118028796 0 0 0 0 0 0.0025350967270957 0 0.0446790152021721 0.0614136734837137 0.259000276026335 0.0911797409984909 0 0 0.0693220354043859 0.014963766426695 0 0 0 0 0.00825278045147054 0.0224659618651666 0.0955745159099267 0.193623942669229 0 0 0 0 0 0 0 0 0 0 0 0 0 0 0 0 0 0 0 0 0 0 0 0 0 0 0 0 0 0 0 0 0 0 0 0 0 0.019119646814613 0 0.0202016119563537 0.00452391905475753 0 0 0.00488268015422443 0.00238533913796306 0.0228899153627088 0 0.0172293249313561 0.0318972857766887 0 0 0 0 0 0 0 0 0 0 0 0 0 0 0 0 0 0 0 0 0 0 0 0 0 0 0 0 0 0 0 0 0 0 0 0 0 0 0 0 0 0 0 0 0 0 0 0 0 0 0 0 0 0 0 0 0 0 0 0 0 0 0 0 0 0 0 0 0 0 0 0 0 0 0 0 0 0 0 0 0 0 0 0 0 0 0 0 0 0 0 0 0 0 0 0 0 0 0 0 0 0 0 0 0 0 0 0 0 0 0 0 0 0 0 0 0 0 0 0 0 0 0 0 0 0 0 0 0 0 0 0 0 0 0 0 0 0 0 0 0 0 0 0 0 0 0 0 0 0 0 0 0 0 0 0 0 0 0 0 0 0 0 0 0
0 0 0 0.0987218819367506 0 0 0 0 0 0 0 0 0 0 0 0 0 0 0 0 0 0 0 0 0 0 0 0 0 0.023513671652248 0.178952304229368 0 0 0 0 0 0.00606035780742358 0.146936379018276 0 0 0 0 0 0 0 0 0 0 0 0 0 0 0 0 0 0 0 0.00524349024450479 0 0 0 0 0 0 0 0 0 0 0 0 0 0 0 0 0 0 0 0 0 0 0 0 0 0 0.0395464026416623 0.113220957783728 0.00282196301769756 0.0156314548591826 0.00852370083799018 0 0 0 0 0 0.0550584471506161 0.0279894448535394 0 0 0 0 0 0.00432369940514948 0 0 0 0 0 0 0 0 0 0 0 0 0 0 0 0 0 0 0 0 0 0 0 0 0.0439831720467182 0 0 0.161565273886286 0 0 0.0187622707929198 0 0 0.0136776006377887 0 0 0 0 0 0 0 0 0 0 0.00794123400072813 0.0122661224218195 0 0 0 0 0 0.00892633041893674 0.00633384035666634 0 0 0 0 0 0 0 0 0 0 0 0 0 0 0 0 0 0 0 0 0 0 0 0 0 0 0 0 0 0 0 0 0 0 0 0 0 0 0 0 0 0 0 0 0 0 0 0 0 0 0 0 0 0 0 0 0 0 0 0 0 0 0 0 0 0 0 0 0 0 0 0 0 0 0 0 0 0 0 0 0 0 0 0 0 0 0 0 0 0 0 0 0 0 0 0 0 0 0 0 0 0 0 0 0 0 0 0 0 0 0 0 0 0 0 0 0 0 0 0 0 0 0 0 0 0 0 0 0 0 0 0 0 0 0 0 0 0 0 0 0 0 0 0 0 0 0 0 0 0 0 0 0 0 0 0 0 0 0 0 0 0
0 0 0 0 0 0 0 0 0 0 0 0 0 0 0 0 0 0 0 0 0 0 0 0 0 0 0 0 0 0 0 0 0 0 0 0 0 0 0 0 0 0 0 0 0 0 0 0 0 0 0 0 0 0 0 0 0 0.00355576434505636 0 0 0 0 0 0 0 0 0 0 0 0 0 0 0 0 0 0 0 0 0 0 0 0 0 0 0 0 0 0.0550431939740576 0.0167508658294842 0.123620298737484 0.187645995376605 0.134100411614295 0 0 0 0 0 0 0 0.0184040995308653 0.0478589044858396 0.0466319176820294 0.205102628746407 0 0 0 0 0 0 0 0 0 0 0 0 0 0 0 0 0 0 0 0 0 0 0 0 0 0 0 0 0 0 0 0 0 0 0 0 0 0.0211050505072835 0.00865498913164029 0.00630086608008415 0.00574531897992567 0 0 0 0.0121550128899563 0.0160159704153581 0.0101094176889482 0.0111188957800398 0.0619156330667844 0.00816476513785598 0 0 0 0 0 0 0 0 0 0 0 0 0 0 0 0 0 0 0 0 0 0 0 0 0 0 0 0 0 0 0 0 0 0 0 0 0 0 0 0 0 0 0 0 0 0 0 0 0 0 0 0 0 0 0 0 0 0 0 0 0 0 0 0 0 0 0 0 0 0 0 0 0 0 0 0 0 0 0 0 0 0 0 0 0 0 0 0 0 0 0 0 0 0 0 0 0 0 0 0 0 0 0 0 0 0 0 0 0 0 0 0 0 0 0 0 0 0 0 0 0 0 0 0 0 0 0 0 0 0 0 0 0 0 0 0 0 0 0 0 0 0 0 0 0 0 0 0 0 0 0 0 0 0 0 0 0 0 0 0 0 0 0 0
0.00232328955167895 0 0 0 0 0.0023885024474013 0 0 0 0 0.00720912998469425 0 0 0 0 0 0 0 0 0 0 0 0 0 0 0 0 0 0 0.00507833389637576 0.0996467131514008 0 0 0 0.00371988093685014 0 0 0.0117526233841348 0 0 0 0 0 0 0 0 0.00185213903976825 0 0 0 0 0 0 0 0.00156909716381232 0.00218469913734354 0 0.0223116604163218 0 0 0 0 0 0 0 0 0.00191973093903282 0 0 0 0.00259371604779113 0 0 0 0 0.00218200427361886 0 0 0 0.0315740178395817 0.017963674429327 0.0228388759866433 0.0120279316972105 0 0.0259818121642589 0.0916861554115633 0.0019396181407298 0.0905622330799669 0.21408129446149 0.00708555527393337 0 0.022423975899696 0.0326313392830995 0 0 0.122513056830252 0 0 0 0 0.00246490717584656 0.0494880458052257 0.0319241026760176 0 0 0 0 0 0 0 0 0 0 0.00338685012356196 0.00293026888919119 0 0 0 0 0 0 0 0 0 0 0 0 0 0 0.0028360685083418 0 0 0.00180635245173684 0 0 0 0 0 0.00132687789736311 0 0.00590186104877023 0 0.00744356434367662 0 0.00170432064495502 0 0.00400406643544914 0.00879976079757233 0.00475816930786389 0 0.00193895262563717 0.00334900875201687 0 0.00226849793355179 0.00124832093878159 0 0 0 0 0 0 0 0 0 0 0 0 0 0 0 0 0 0 0 0 0 0 0 0 0 0 0 0 0 0 0 0 0 0 0 0 0 0 0 0 0 0 0 0 0 0 0 0 0 0 0 0 0 0 0 0 0 0 0 0 0 0 0 0 0 0 0 0 0 0 0 0 0 0 0 0 0 0 0 0 0 0 0 0 0 0 0 0 0 0 0 0 0 0 0 0 0 0 0 0 0 0.00149938732016541 0 0 0 0 0 0 0 0 0 0 0 0 0 0 0 0 0 0 0 0 0 0 0 0 0 0 0 0 0 0 0 0 0 0 0 0 0 0 0 0 0 0.000879555456298615 0 0 0 0 0 0 0 0 0 0 0 0 0 0 0 0 0 0
0.00528872192379361 0 0 0 0.00321956004450584 0.00571372538762611 0 0 0 0 0.0219654798446572 0 0 0 0 0 0 0 0 0 0 0 0 0 0 0 0 0 0 0.0340976644995356 0.277411218819916 0 0 0 0 0 0 0 0 0 0 0 0 0 0 0 0 0 0 0 0 0 0 0 0 0 0 0.0034934954323155 0 0 0 0 0 0 0 0 0 0 0 0 0 0 0 0 0 0 0 0 0 0.0241867828074154 0.0744853842590542 0.0749724993857409 0.0326989304371665 0 0.00954383555980707 0.135762476134843 0 0 0 0 0 0 0.0201173819918039 0 0.148575983431584 0 0 0.0694062871060584 0 0 0 0 0 0 0 0 0 0 0 0 0 0 0 0 0 0 0 0 0 0 0 0 0 0 0 0 0.00925022848608022 0 0 0.00478770782480395 0 0 0.00601128079437836 0 0 0.0261157445670216 0 0 0.00131439392319499 0 0 0 0 0 0 0 0.00571250417995576 0 0 0 0 0 0 0.00424175406531638 0.00162695909342574 0 0 0 0 0 0 0 0 0 0 0 0 0 0 0 0 0 0 0 0 0 0 0 0 0 0 0 0 0 0 0 0 0 0 0 0 0 0 0 0 0 0 0 0 0 0 0 0 0 0 0 0 0 0 0 0 0 0 0 0 0 0 0 0 0 0 0 0 0 0 0 0 0 0 0 0 0 0 0 0 0 0 0 0 0 0 0 0 0 0 0 0 0 0 0 0 0 0 0 0 0 0 0 0 0 0 0 0 0 0 0 0 0 0 0 0 0 0 0 0 0 0 0 0 0 0 0 0 0 0 0 0 0 0 0 0 0 0 0 0 0 0 0 0 0 0 0 0 0 0 0 0 0 0 0 0 0 0 0 0 0 0
0 0 0 0 0 0 0 0 0 0 0 0.00730970258101285 0 0.0114510239145417 0.0122485967586264 0.0509675445173309 0 0 0 0 0 0 0 0 0 0 0 0 0 0 0 0 0 0 0 0 0 0 0 0 0 0 0 0 0 0 0 0 0 0 0 0 0 0 0 0 0 0.00550847745700793 0 0 0 0 0 0 0 0 0 0.00820005793550637 0 0 0 0 0 0 0 0 0 0 0 0 0 0 0 0 0 0 0 0 0 0 0 0 0 0 0 0 0 0.237686976938325 0.0297128736458651 0 0 0 0 0 0 0 0 0 0 0 0 0 0 0 0 0 0 0 0 0 0 0 0 0 0 0 0.14889018778937 0 0 0 0 0 0 0 0.0637212031477725 0.396932729065495 0.0273706262491462 0 0 0 0 0 0 0 0 0 0 0 0 0 0 0 0 0 0 0 0 0 0 0 0 0 0 0 0 0 0 0 0 0 0 0 0 0 0 0 0 0 0 0 0 0 0 0 0 0 0 0 0 0 0 0 0 0 0 0 0 0 0 0 0 0 0 0 0 0 0 0 0 0 0 0 0 0 0 0 0 0 0 0 0 0 0 0 0 0 0 0 0 0 0 0 0 0 0 0 0 0 0 0 0 0 0 0 0 0 0 0 0 0 0 0 0 0 0 0 0 0 0 0 0 0 0 0 0 0 0 0 0 0 0 0 0 0 0 0 0 0 0 0 0 0 0 0 0 0 0 0 0 0 0 0 0 0 0 0 0 0 0 0 0 0 0 0 0 0 0 0 0 0 0 0 0 0 0 0 0
0 0 0 0 0 0 0 0 0 0 0 0 0 0 0 0 0 0 0 0 0 0 0 0 0 0 0 0 0 0 0.0200667339513106 0 0 0 0 0 0 0 0 0 0 0 0 0 0 0 0 0 0 0 0 0 0 0 0 0 0 0 0 0 0 0 0 0 0 0 0 0 0 0 0 0 0.00652442980839055 0 0.0583750033719354 0 0 0 0 0 0.0451249940443005 0.0982587545057285 0 0 0.100884035623221 0.107950743545966 0.00512013968993544 0 0 0 0 0 0 0 0 0.210144850048307 0.164987516430583 0 0 0 0 0 0 0 0 0 0 0 0 0 0 0 0 0 0 0 0 0 0 0 0 0 0 0 0 0 0 0 0 0 0 0 0 0 0 0.182562798980322 0 0 0 0 0 0 0 0 0 0 0 0 0 0 0 0 0 0 0 0 0 0 0 0 0 0 0 0 0 0 0 0 0 0 0 0 0 0 0 0 0 0 0 0 0 0 0 0 0 0 0 0 0 0 0 0 0 0 0 0 0 0 0 0 0 0 0 0 0 0 0 0 0 0 0 0 0 0 0 0 0 0 0 0 0 0 0 0 0 0 0 0 0 0 0 0 0 0 0 0 0 0 0 0 0 0 0 0 0 0 0 0 0 0 0 0 0 0 0 0 0 0 0 0 0 0 0 0 0 0 0 0 0 0 0 0 0 0 0 0 0 0 0 0 0 0 0 0 0 0 0 0 0 0 0 0 0 0 0 0 0 0 0 0 0 0 0 0 0 0 0 0 0 0 0 0 0 0 0 0 0
0 0 0 0 0 0 0 0 0 0 0.0490103964101779 0 0 0 0 0 0 0 0 0 0 0 0 0 0 0 0 0 0 0.0133480265112413 0 0 0 0 0 0 0 0.0173312352747079 0 0 0 0 0 0 0 0 0 0 0 0 0 0 0 0 0 0 0 0.00823496630233894 0 0 0 0 0 0 0 0 0 0 0 0 0 0 0 0 0 0 0 0 0 0 0.22515541908807 0.0400777950458228 0.276482080220566 0 0.12993394392472 0.039216374168409 0.00992451858369859 0 0.0105454954073585 0 0.023527224050828 0 0 0 0 0 0.0493361203721605 0 0 0 0 0 0.0182206090052075 0 0 0.0218525179555937 0 0 0 0 0 0 0 0 0 0.00890429217057003 0 0 0 0 0 0 0 0 0 0 0.035018728656119 0 0 0 0 0 0 0 0 0.0238802568524104 0 0 0 0 0 0 0 0 0 0 0 0 0 0 0 0 0 0 0 0 0 0 0 0 0 0 0 0 0 0 0 0 0 0 0 0 0 0 0 0 0 0 0 0 0 0 0 0 0 0 0 0 0 0 0 0 0 0 0 0 0 0 0 0 0 0 0 0 0 0 0 0 0 0 0 0 0 0 0 0 0 0 0 0 0 0 0 0 0 0 0 0 0 0 0 0 0 0 0 0 0 0 0 0 0 0 0 0 0 0 0 0 0 0 0 0 0 0 0 0 0 0 0 0 0 0 0 0 0 0 0 0 0 0 0 0 0 0 0 0 0 0 0 0 0 0 0 0 0 0 0 0 0 0 0 0 0 0 0 0 0 0 0 0 0 0 0 0 0 0 0 0 0 0 0 0 0 0 0 0 0
0 0 0 0 0 0 0 0 0 0 0 0 0 0 0 0 0 0 0 0 0 0 0 0 0.00999371365390525 0.00174703173230889 0 0 0 0 0 0.0254067565824729 0.0499286222738779 0.0123990013107776 0.0414618139469771 0.00336915752172845 0 0 0 0 0.00735118057491021 0.00171815084975485 0 0 0 0 0 0.00652123442234489 0.00853397189003229 0 0.00159485875268872 0 0 0.00906045977414674 0 0 0.0132373602420181 0.00726536798492376 0 0 0 0 0 0 0 0 0 0 0 0 0.00228774957230892 0 0 0 0 0 0 0 0 0 0 0 0 0.000806167556148772 0 0 0 0.00180561518252307 0.00421223464580511 0.00393400641590383 0 0.00767876487550282 0 0.00885211089902054 0 0 0 0 0 0 0.127743020685837 0.00289960138997392 0.0229550436027544 0 0 0 0 0 0 0 0 0 0 0 0 0 0 0 0 0 0 0 0 0 0 0.00259401419549737 0 0 0 0 0 0 0 0 0 0 0 0 0.0299611693453904 0.00117903409233686 0 0.00229428360233794 0.00524294747153443 0.0304808912193405 0.0042748930422384 0 0.00472716901694506 0.000804135189022046 0.0221657264776774 0.0180688676292287 0.0565935224297939 0.0343251271853831 0.0435242002765337 0.00164825594101621 0.00121600782876483 0 0 0 0 0 0 0 0 0 0 0 0 0 0 0 0 0 0 0 0 0 0 0 0 0 0 0 0 0 0 0 0 0.00126118784314002 0.00279118389953048 0 0 0 0 0 0 0 0 0 0 0 0 0 0 0 0 0 0 0 0 0 0 0 0 0 0 0 0 0 0 0 0 0 0 0 0 0 0 0 0 0 0 0 0 0 0 0 0.000583208251163017 0 0 0 0 0 0 0 0 0 0 0 0 0 0 0 0 0 0 0 0.17855226005904 0 0 0 0 0 0 0 0 0 0 0 0 0 0 0 0 0 0 0 0 0 0 0 0 0 0 0 0 0 0 0 0 0 0 0 0 0 0 0 0.00287811355302114 0 0.0900356970154745 0 0 0.000692307382036706 0 0.00424281940137411 0.00912729273115163 0.0033244176386212 0 0 0 0 0.000605544572706263 0 0.0375426681007505 0 0.0175278840612778 0 0.00897217420902562
0 0 0 0 0 0 0 0 0 0 0 0 0 0 0 0 0 0 0 0 0 0 0 0 0 0 0 0 0 0 0 0.0056147939749316 0.00532357765491721 0.00599497676927268 0.00565418339161601 0.000532339126166575 0 0 0 0 0.00115052302437588 0 0 0 0 0 0 0.00101223036979592 0 0 0 0 0 0.00771802286534923 0 0 0.000890933350008662 0.000676086785140883 0 0 0 0 0 0 0 0 0 0 0 0 0.00181669221974883 0 0 0 0 0 0 0 0 0 0 0 0 0 0 0 0 0.00430651006586497 0.00813534952176484 0.0120827285760934 0 0.0222035408546262 0 0.0244512557789668 0.00162564642147926 0 0 0 0 0.135688588349003 0 0.00850996532321285 0.0607186374710574 0 0 0 0 0 0 0 0 0 0 0 0 0 0 0 0 0 0 0 0 0 0 0 0 0 0 0 0 0 0 0 0 0 0 0 0.0096884730236953 0 0.00509690347596868 0 0.0066987142363677 0.0331947022518302 0.00994456203862566 0 0 0.00359585821850592 0.0454559617358614 0.0341259775781964 0.107652385814346 0.0842636047724968 0.0236188323409365 0 0 0 0 0 0 0 0 0 0 0 0 0 0 0 0 0 0 0 0 0 0 0 0 0 0 0 0 0 0 0 0 0 0 0 0 0 0 0 0 0 0 0 0 0 0 0 0 0 0 0 0 0 0 0 0 0 0 0 0 0 0 0 0 0 0 0 0 0 0 0 0 0 0 0 0 0 0 0 0 0 0 0 0 0 0 0 0 0 0 0 0 0 0 0 0 0 0 0 0 0 0 0 0.132298212103056 0 0 0 0 0 0 0 0 0 0 0 0 0 0 0 0 0 0 0 0 0 0 0 0 0 0 0 0 0 0 0 0 0 0 0 0 0 0 0 0.00484040100610347 0 0.0976447339195409 0.00404054865233163 0 0 0.00160003310935994 0.0172434064301688 0.0113368388616134 0.00146588062470224 0 0 0 0 0 0 0.0381559790594059 0 0.00138691912394952 0 0.0125444897295459
0 0 0 0 0 0 0 0 0 0 0 0 0 0 0 0 0 0 0 0 0 0 0 0 0 0 0 0 0 0 0 0 0 0 0 0 0 0 0 0 0 0 0 0 0 0 0 0 0 0 0 0 0 0 0 0 0 0.0299653200536286 0 0 0 0 0 0 0 0 0.00264699316653518 0 0 0 0.00158455799713314 0 0 0 0 0.00211742218272468 0 0 0 0 0 0 0 0 0.00265141774098153 0.0193309756604176 0.0015905107444995 0.052193760377165 0.151873664475767 0.0730515494528268 0.0540643424678539 0.0904044093781478 0.00161749237552357 0.0228019493602955 0.0312374888038447 0 0 0 0 0.00294777769004035 0.00814475595766419 0 0.203873238308943 0 0 0 0 0 0 0 0 0 0 0 0 0 0 0 0 0 0 0 0 0 0 0 0 0 0 0 0 0 0 0 0 0 0 0 0.0017838143159708 0 0.0194034717625119 0.0132025809707726 0.173183325024326 0 0 0 0 0 0.0190962625619481 0.00248119676141922 0.00919999886100255 0.00955172354805653 0 0 0 0 0 0 0 0 0 0 0 0 0 0 0 0 0 0 0 0 0 0 0 0 0 0 0 0 0 0 0 0 0 0 0 0 0 0 0 0 0 0 0 0 0 0 0 0 0 0 0 0 0 0 0 0 0 0 0 0 0 0 0 0 0 0 0 0 0 0 0 0 0 0 0 0 0 0 0 0 0 0 0 0 0 0 0 0 0 0 0 0 0 0 0 0 0 0 0 0 0 0 0 0 0 0 0 0 0 0 0 0 0 0 0 0 0 0 0 0 0 0 0 0 0 0 0 0 0 0 0 0 0 0 0 0 0 0 0 0 0 0 0 0 0 0 0 0 0 0 0 0 0 0 0 0 0 0 0 0 0 0 0 0 0
0 0 0 0 0 0 0 0 0 0 0 0 0 0 0 0 0 0 0 0 0 0 0 0 0 0 0 0 0 0 0 0 0.00258899216495822 0 0 0 0 0 0.000552653375608796 0 0 0 0 0 0 0 0 0 0 0 0 0 0 0 0 0 0 0.0159912085754594 0 0 0 0 0 0 0 0 0.00153325564387044 0 0 0 0.000733261069975709 0 0 0 0 0 0 0 0 0 0 0 0 0 0 0.00788119715358664 0 0.0366315187617574 0.0571117218007093 0.0710498878514464 0.0313206482107856 0.122588445253395 0 0.0671278750059626 0.0134876870116543 0 0 0 0.000876437299347672 0.0156198738466227 0.0388969254597772 0.136459316887645 0 0 0 0 0 0 0 0 0 0 0 0 0 0 0 0 0 0 0 0 0 0 0 0 0 0 0 0 0 0 0 0 0 0 0 0 0.00109903513199249 0 0.0598376986356019 0.034000534753201 0.0458032796324264 0.00458208767053043 0.00344383536505582 0 0 0.00249130966375108 0.0882136443302298 0.00851392496373704 0.0541657533961658 0.040564226483552 0.00178119158128133 0 0.00147863651595466 0 0 0 0 0 0 0 0 0 0 0 0 0 0 0 0 0 0 0 0 0 0 0 0 0 0 0 0 0 0 0 0 0 0 0 0 0 0 0 0 0 0 0 0 0 0 0 0 0 0 0 0 0 0 0 0 0 0 0 0 0 0 0 0 0 0 0 0 0 0 0 0 0 0 0 0 0 0 0 0 0 0 0 0 0 0 0 0 0 0 0 0 0 0 0 0 0 0 0 0 0 0.00202675352329037 0 0 0 0 0 0 0 0 0 0 0 0 0 0 0 0 0 0 0 0 0 0 0 0 0 0 0 0 0 0 0 0 0 0 0 0 0 0 0 0 0 0.00443577099573074 0.0135357668565326 0 0 0 0 0 0 0 0 0 0 0.00753940949857099 0 0 0.00603623562983363 0 0 0
0 0 0 0 0 0 0 0 0 0 0.00971025457905338 0 0 0 0 0 0 0 0 0 0 0 0 0 0 0 0 0 0 0.0141553730465013 0 0 0 0 0 0 0 0 0 0 0 0 0 0 0 0 0 0 0 0 0 0 0 0 0.0320804683793266 0 0 0 0 0 0 0 0 0.0153097432517382 0 0 0.0828344720960784 0 0 0 0.130422695541607 0 0 0 0 0.0602989572604821 0 0 0 0 0 0 0 0 0 0 0 0 0 0 0 0 0 0 0 0 0 0 0 0 0 0 0 0 0.0214615535054794 0 0 0 0.325948375487981 0 0 0.0499640959039305 0 0 0 0 0 0 0 0 0.0288480666887849 0 0 0 0 0 0 0 0 0 0 0 0 0 0 0 0 0 0 0 0 0 0 0 0 0 0 0 0 0 0 0 0 0 0 0 0 0 0 0 0 0 0 0 0 0 0 0 0 0 0 0 0 0 0.00692583997587183 0 0 0 0 0 0 0 0 0 0 0 0 0 0.00925701095598754 0 0 0 0 0 0 0 0 0 0 0 0 0 0 0 0 0 0.0430968033461965 0 0 0 0 0 0 0 0 0 0 0 0 0 0 0 0 0 0 0 0 0 0 0 0 0 0 0 0 0 0 0 0 0 0 0 0 0.00738022697358856 0 0 0 0 0 0 0 0.0133264035215399 0 0.00278985708340864 0 0 0 0.00390034422562211 0 0.0351023207209882 0 0 0 0 0 0 0 0 0 0 0.0286696521172048 0.0197248980404087 0 0 0.0170777355286097 0 0 0 0 0 0 0 0 0 0 0 0 0 0 0 0 0 0 0 0 0 0 0 0 0 0 0.010317005214435 0 0 0 0 0 0.0239981877043526 0 0.00739965885082287 0 0 0 0 0 0 0
0 0 0 0 0 0 0 0 0 0 0 0 0 0 0 0 0 0 0 0 0 0 0 0 0 0 0 0 0 0.00677984161434256 0.00997568990874374 0 0 0 0 0 0 0 0 0 0 0 0 0 0 0 0 0 0 0 0 0 0.081191689957982 0 0 0 0 0 0 0 0 0 0 0 0 0.0140447093339479 0 0 0 0 0 0 0 0 0 0 0 0 0 0 0.00681819554550018 0 0 0 0 0.00286111169936473 0 0.00589204231308499 0 0 0 0 0 0 0 0 0 0 0 0 0 0 0 0.0130514324063805 0 0.118072881728696 0.0338271924949632 0 0.0223468236612908 0 0 0.0534119613603479 0 0 0 0 0 0 0 0 0.197457794024719 0 0.327159010861499 0.00859354924384313 0 0 0 0 0.0175404592424515 0 0 0 0 0 0 0 0 0 0 0 0 0 0 0 0 0 0 0 0 0 0 0 0 0 0 0 0 0 0 0 0 0 0 0 0 0 0 0 0 0 0 0 0 0.0114741724793085 0 0 0 0 0 0 0 0 0 0 0 0 0 0 0 0 0 0 0 0 0 0 0 0 0 0 0 0 0 0 0 0 0 0 0 0 0 0 0 0 0 0 0 0 0 0 0 0 0 0 0 0 0 0 0 0 0 0 0 0 0 0 0 0 0 0 0 0 0 0 0 0 0 0 0 0 0 0 0 0 0 0 0 0 0 0 0 0 0 0 0.00677713524099674 0 0 0 0 0 0 0 0 0 0 0 0 0 0 0.0489763796095001 0.00751796953203308 0.00622995774100433 0 0 0 0 0 0 0 0 0 0 0 0 0 0 0 0 0 0 0 0 0 0 0 0 0 0 0 0 0 0 0 0 0 0 0
0.00356673189140041 0 0 0 0 0 0 0 0 0 0.0155616376538604 0 0 0 0 0.00745796976837 0 0 0 0 0 0 0 0 0 0 0 0 0 0.0221057244401347 0.00957337734242112 0 0 0 0 0 0 0 0 0 0 0 0 0 0 0 0 0 0 0 0 0 0 0 0 0 0 0 0 0 0 0 0 0 0 0 0 0 0 0 0 0 0 0 0 0 0 0 0 0 0.0048947860865096 0.00271082968313516 0 0 0 0.00600915774673869 0 0.0123155432110527 0 0 0 0 0 0 0 0 0 0 0.00751666742258916 0 0 0 0 0 0.122667641164027 0 0.0231330934888271 0 0 0 0 0.0278192812091237 0 0 0.453453722821336 0.16313810112578 0 0 0 0 0.0858391492016769 0 0 0 0 0 0 0 0 0 0 0 0 0 0.00392645811969711 0 0 0.00293698904985594 0 0 0 0 0 0 0 0 0 0 0 0 0 0 0 0 0 0 0 0 0 0 0 0 0 0 0 0 0 0 0 0 0 0 0 0 0 0 0 0 0 0 0 0 0 0 0 0 0 0 0 0 0 0 0 0 0 0 0 0 0 0 0 0 0 0 0 0 0 0 0 0 0 0 0 0 0 0 0 0 0 0 0 0 0 0 0 0 0 0 0 0 0 0 0 0 0 0 0 0 0 0 0 0 0 0 0 0 0 0 0 0 0 0 0 0 0 0 0 0 0 0 0 0 0 0 0 0 0 0 0.0253731385734637 0 0 0 0 0 0 0 0 0 0 0 0 0 0 0 0 0 0 0 0 0 0 0 0 0 0 0 0 0 0 0 0 0 0 0 0 0 0 0 0 0 0 0 0 0 0 0 0
0 0 0 0 0 0 0 0 0 0 0 0 0 0 0 0 0 0 0 0 0 0 0 0 0 0 0 0 0 0 0 0 0 0 0 0 0 0 0 0 0 0 0.0263834957943542 0 0.00937485914236436 0 0 0 0 0.0214013232043875 0 0 0.0794047033581645 0 0 0 0 0 0 0 0 0 0 0 0.0203763121928757 0.0420660512586703 0 0 0 0 0 0 0 0 0 0 0 0 0 0 0 0 0 0 0 0 0 0 0 0 0 0 0 0 0 0 0 0 0 0 0 0 0 0 0.0747931571655985 0.049232260066173 0 0.0646897487454642 0 0 0 0 0 0 0 0.0903753014062609 0 0 0 0 0 0 0 0.061205854755988 0 0 0 0 0 0 0 0 0 0 0 0 0 0 0 0 0 0 0 0 0 0 0 0 0 0 0 0 0 0 0 0 0 0 0 0 0 0 0 0 0 0 0 0 0 0 0 0 0 0.0174735414614884 0 0 0 0.0143012965825757 0 0.0106747160243918 0 0 0 0 0 0 0 0 0 0 0 0 0 0 0 0 0 0 0 0 0 0 0 0 0 0 0 0 0 0 0 0 0 0 0 0 0 0 0 0 0 0 0 0 0 0 0 0 0 0 0 0 0 0 0 0 0 0 0 0 0 0 0 0 0 0 0 0 0 0 0 0 0 0 0 0 0 0 0 0 0 0 0 0 0.0706598790274473 0 0 0.0507197171606146 0.0972317435844146 0 0 0 0 0 0 0 0 0 0 0.144169131591155 0 0.0554669074776113 0 0 0 0 0 0 0 0 0 0 0 0 0 0 0 0 0 0 0 0 0 0 0 0 0 0 0 0 0 0 0 0 0 0 0
0 0 0 0 0 0 0 0 0 0 0 0 0 0 0 0 0 0 0 0 0 0 0 0 0 0 0.0375556006002276 0 0 0 0 0 0 0 0 0 0 0 0 0 0 0 0 0 0 0 0 0 0 0 0 0 0 0 0 0 0 0 0 0 0 0 0 0.0380609424559614 0.0542315469502382 0.219181177495528 0 0 0 0 0 0 0 0 0 0 0 0 0 0 0 0 0 0 0 0 0 0 0 0 0.0233417818937606 0 0 0 0 0 0 0 0 0 0 0 0 0 0 0 0.155332259948839 0 0 0 0 0 0 0.130333996109114 0 0 0 0 0 0 0 0 0 0 0 0 0 0 0 0 0 0 0 0 0 0 0 0 0 0 0 0 0 0 0 0 0 0 0 0 0 0 0 0 0 0 0 0 0 0 0 0 0 0 0 0 0 0.0385341786639192 0 0 0 0 0 0.0986772176798088 0 0 0 0 0 0 0 0 0 0 0 0 0 0 0 0 0 0 0 0 0 0 0 0 0 0 0 0 0 0 0 0 0 0 0.035410377938321 0 0 0 0 0 0 0 0 0 0 0 0 0 0 0 0 0 0 0 0 0 0 0 0 0 0 0 0 0 0 0 0 0 0 0 0 0 0 0 0 0 0 0 0 0 0 0 0 0 0 0 0 0 0 0 0.0408719002586419 0 0 0 0 0 0 0 0 0 0 0 0 0 0 0.0593892598799691 0.0690797601256713 0 0 0 0 0 0 0 0 0 0 0 0 0 0 0 0 0 0 0 0 0 0 0 0 0 0 0 0 0 0 0 0 0 0 0 0
0 0 0 0 0 0 0 0 0 0 0.0159427213641127 0 0 0 0 0 0 0 0 0 0 0 0 0 0 0 0 0 0 0 0 0 0 0 0 0 0 0 0 0 0 0 0 0 0 0 0 0 0 0 0 0 0.0142610675950484 0 0 0 0 0 0 0 0 0 0 0.0161742810184003 0 0 0.130394817380423 0 0.0478197383410047 0 0 0 0 0 0 0 0 0 0 0 0 0 0 0 0 0 0 0 0 0 0 0 0 0 0 0 0 0 0 0 0 0 0 0.30226207901393 0.0340763933852395 0 0 0 0 0 0.115827546037602 0.0549009794489434 0.0586574281143167 0 0 0 0 0 0 0 0.0264634378603806 0 0.017929569710234 0 0.0107396809042711 0 0 0 0.00499424318001236 0 0 0 0 0 0 0 0 0 0 0 0 0 0 0 0 0 0 0 0 0 0 0 0 0 0 0 0 0 0 0 0 0 0 0 0 0 0.00967305397087545 0 0 0 0 0 0 0 0 0 0 0 0 0 0 0 0 0 0 0 0 0 0.00576197107720276 0 0 0 0 0 0 0 0 0 0 0 0 0 0 0 0 0 0.0186451904187856 0 0 0 0 0 0 0 0 0 0 0 0 0 0 0 0 0 0 0 0 0 0 0 0 0 0 0 0 0 0 0 0 0 0 0 0 0 0 0 0 0 0 0 0 0.0125364733742519 0 0.00206230655002868 0 0 0 0 0 0.0292961597450944 0.00427941308062909 0 0 0 0 0 0 0 0 0 0.02242932163034 0.0172509006586383 0 0 0.0139539572834514 0 0 0 0 0 0 0 0 0 0 0 0 0 0 0 0 0 0 0 0 0 0 0 0 0 0 0 0 0 0 0 0 0.0136672688567846 0 0 0 0 0 0 0 0 0
0 0 0 0 0 0 0 0 0 0 0 0 0 0 0 0 0 0 0.195774593881124 0 0 0 0 0 0 0 0 0 0 0 0 0 0 0 0 0 0 0 0 0 0 0 0 0 0 0 0 0 0 0 0 0 0 0 0 0 0 0 0 0 0 0 0 0 0 0 0.037193540655709 0 0.0532297524996826 0 0 0 0 0 0 0.0911723788772237 0 0 0 0 0 0 0 0 0 0 0 0 0 0 0 0 0 0 0 0 0 0 0 0 0 0 0 0 0 0 0 0 0 0 0.0725031062013494 0.034789125159815 0.119246055882456 0 0 0 0 0 0 0 0 0 0 0.39609144684264 0 0 0 0 0 0 0 0 0 0 0 0 0 0 0 0 0 0 0 0 0 0 0 0 0 0 0 0 0 0 0 0 0 0 0 0 0 0 0 0 0 0 0 0 0 0 0 0 0 0 0 0 0 0 0 0 0 0 0 0 0 0 0 0 0 0 0 0 0 0 0 0 0 0 0 0 0 0 0 0 0 0 0 0 0 0 0 0 0 0 0 0 0 0 0 0 0 0 0 0 0 0 0 0 0 0 0 0 0 0 0 0 0 0 0 0 0 0 0 0 0 0 0 0 0 0 0 0 0 0 0 0 0 0 0 0 0 0 0 0 0 0 0 0 0 0 0 0 0 0 0 0 0 0 0 0 0 0 0 0 0 0 0 0 0 0 0 0 0 0 0 0 0 0 0 0 0 0 0 0 0 0 0 0 0 0 0 0 0 0 0 0 0
0 0 0 0 0 0 0 0 0 0 0 0 0 0 0 0 0 0 0 0 0 0 0 0 0 0 0 0.0146672389296803 0 0 0 0 0 0 0 0 0 0 0 0 0 0 0 0 0 0 0 0 0 0 0 0 0 0 0 0 0 0 0 0 0 0 0 0 0 0 0.0544877271603245 0.0227123436476264 0.055471016842618 0 0 0 0 0 0 0.0262876244767268 0 0 0 0 0 0 0 0 0 0 0 0 0 0 0 0 0 0 0 0 0 0 0 0 0 0 0 0 0 0 0 0 0.0592671442014737 0.0144042525758144 0 0.106321244354894 0.480558790496695 0 0 0 0 0 0 0 0.0338597561070938 0.0484416919203882 0.0200029895178267 0.0320938888953598 0.0314242908734782 0 0 0 0 0 0 0 0 0 0 0 0 0 0 0 0 0 0 0 0 0 0 0 0 0 0 0 0 0 0 0 0 0 0 0 0 0 0 0 0 0 0 0 0 0 0 0 0 0 0 0 0 0 0 0 0 0 0 0 0 0 0 0 0 0 0 0 0 0 0 0 0 0 0 0 0 0 0 0 0 0 0 0 0 0 0 0 0 0 0 0 0 0 0 0 0 0 0 0 0 0 0 0 0 0 0 0 0 0 0 0 0 0 0 0 0 0 0 0 0 0 0 0 0 0 0 0 0 0 0 0 0 0 0 0 0 0 0 0 0 0 0 0 0 0 0 0 0 0 0 0 0 0 0 0 0 0 0 0 0 0 0 0 0 0 0 0 0 0 0 0 0 0 0 0 0 0 0 0 0 0 0 0 0 0 0 0 0 0 0 0 0
0 0 0 0 0 0 0 0 0 0 0 0 0 0 0 0 0 0 0 0 0 0 0 0 0 0 0 0.0160473706842437 0 0.00834315901349373 0 0 0 0 0 0 0 0 0 0 0 0 0 0 0 0 0 0 0 0 0 0 0.010407430244713 0 0 0 0 0 0 0 0 0 0 0 0 0 0.0405649787309059 0.0237127640321518 0.025782086626461 0 0.0141899383103611 0 0 0 0 0 0 0 0 0 0 0 0 0 0 0.00275966538013112 0 0.00775076324739882 0 0 0 0 0 0 0 0 0 0 0 0 0 0 0 0.0315552284541808 0.0554695699035728 0.0278088049330105 0 0 0.0373902650349752 0.00919928190897593 0.141513005943153 0 0.232857326187377 0 0.0323535948115859 0 0 0 0 0 0.0989846052165629 0 0.0104312742874609 0 0.0368411509522347 0 0 0 0 0 0 0 0 0 0 0 0 0 0 0 0 0 0 0 0 0 0 0 0 0 0 0 0 0 0 0 0 0 0 0 0 0 0 0 0 0 0.00581085213178697 0 0 0 0 0 0 0 0.00437802618784213 0 0 0 0 0 0 0 0 0 0 0 0 0 0.00549954773321108 0 0 0 0 0 0 0 0 0 0 0 0 0 0 0 0 0 0.0069901862172143 0 0 0 0 0 0 0 0 0 0 0 0 0 0 0 0 0 0 0 0 0 0 0 0 0 0 0 0 0 0 0 0 0 0 0 0 0 0 0 0 0 0 0.00345708446743255 0 0.0110006853715612 0 0.002810203900656 0 0.00372486873283549 0 0 0 0 0 0 0.00517431671924883 0 0 0 0 0 0 0 0.0373027901868814 0.0320752779941037 0 0.00664467199631001 0.00528874477716853 0 0 0 0 0 0 0 0 0 0 0 0 0 0 0 0 0 0 0 0 0 0 0 0 0 0 0 0 0 0 0 0 0.00588047968079845 0 0 0 0 0 0 0 0 0
0 0 0 0 0 0 0 0 0 0 0 0 0 0 0 0 0 0 0 0 0 0 0 0 0 0 0 0 0 0 0 0 0 0 0 0 0 0 0 0 0 0 0 0 0 0 0 0 0 0 0 0 0 0 0 0 0 0 0 0 0 0 0 0 0 0 0.0443611054395601 0.0500322892545796 0.00894421345551123 0 0 0 0 0 0 0.0241065566478996 0 0 0 0 0 0 0 0 0 0 0 0 0 0 0 0 0 0 0 0 0 0 0 0 0 0 0 0 0 0 0 0 0.0246763166382947 0.019477504339408 0.395095148898174 0.143836389284779 0 0 0 0 0 0 0 0 0.0484009765686618 0.0579656133633695 0 0.038285917562265 0.144817968547498 0 0 0 0 0 0 0 0 0 0 0 0 0 0 0 0 0 0 0 0 0 0 0 0 0 0 0 0 0 0 0 0 0 0 0 0 0 0 0 0 0 0 0 0 0 0 0 0 0 0 0 0 0 0 0 0 0 0 0 0 0 0 0 0 0 0 0 0 0 0 0 0 0 0 0 0 0 0 0 0 0 0 0 0 0 0 0 0 0 0 0 0 0 0 0 0 0 0 0 0 0 0 0 0 0 0 0 0 0 0 0 0 0 0 0 0 0 0 0 0 0 0 0 0 0 0 0 0 0 0 0 0 0 0 0 0 0 0 0 0 0 0 0 0 0 0 0 0 0 0 0 0 0 0 0 0 0 0 0 0 0 0 0 0 0 0 0 0 0 0 0 0 0 0 0 0 0 0 0 0 0 0 0 0 0 0 0 0 0 0 0 0
0 0 0 0 0 0 0.00734467813349096 0.0154304193837542 0.0090145514404022 0.0110408831175735 0 0 0.205690666611914 0 0 0 0 0 0 0 0 0 0.00424512679393238 0 0 0 0.00788728401796897 0 0 0 0 0 0 0 0.100528459016762 0 0 0 0 0 0 0 0 0 0 0 0 0 0.00727744159856229 0 0 0 0 0 0.084511486514415 0 0 0.00355645510566349 0 0 0 0 0 0 0 0 0 0 0 0 0 0 0 0 0 0 0 0 0 0 0 0 0 0 0 0 0.00323607861423877 0.00293341418755842 0.0109105499750168 0 0 0 0 0 0.0066672602400401 0 0 0 0 0 0 0 0 0 0 0 0 0.0166181324671914 0 0 0 0 0 0 0.0203578095084062 0.00537194809893069 0.0093591080405268 0.090703528098222 0.0129248826205618 0.00811727208389256 0 0 0 0 0 0 0 0 0 0.0038672579470122 0 0 0.00524596165965053 0 0 0 0 0 0 0 0 0 0 0 0 0 0 0 0 0 0 0 0 0 0 0 0 0 0 0 0 0 0 0 0 0 0.0769723062425842 0 0 0 0 0 0 0 0 0 0 0 0 0 0 0 0 0 0 0 0.0218760063542687 0 0.0148285526350058 0 0 0 0 0.00137968941097494 0 0 0 0 0 0 0 0 0 0 0 0 0.108545065248676 0 0 0 0 0 0 0 0 0 0 0 0 0 0 0 0 0 0 0 0 0 0 0 0 0 0 0 0 0 0 0 0 0 0 0 0.00249519458426968 0 0 0 0 0 0 0 0 0.00263239716853934 0 0.000965725004651952 0 0 0 0 0 0.0275382880027858 0.00442806615114033 0 0.0513842802168554 0 0 0 0 0 0 0 0.00920015544323986 0.0121284303942137 0 0 0 0 0 0 0 0 0 0 0 0 0 0 0 0 0 0 0 0 0 0 0 0 0 0 0 0 0 0.00391428894729145 0 0 0 0 0 0.00405706097804689 0 0.00481383794176918 0 0 0 0 0 0 0
0.00254329897284054 0 0 0 0 0 0 0 0 0 0.0230012369715163 0 0 0 0 0.00429789083611145 0 0.00464884925865824 0 0 0 0 0 0 0 0 0 0 0 0.0401202580397869 0.0154114461335982 0 0 0 0.0151907261567104 0 0 0 0 0 0 0 0 0 0 0 0 0 0 0 0 0 0 0 0 0 0 0 0 0 0 0 0 0 0 0 0 0 0 0 0 0 0 0 0 0 0 0 0 0 0 0.00238535325032442 0 0 0 0.00426557938154522 0 0.0162496287508402 0 0 0 0 0 0 0.00611171405893187 0 0 0 0 0 0 0 0 0 0 0.313042900022647 0 0 0 0 0 0.02234379856672 0 0.0215692562850898 0 0.152172505246691 0 0.0179643373047194 0 0 0 0 0 0 0 0 0 0 0 0 0 0 0 0 0 0 0 0.0015465515824052 0 0 0 0 0 0 0 0 0 0 0 0 0 0 0 0 0 0 0 0 0 0 0 0 0 0 0 0 0.118304471864685 0 0 0 0 0 0 0 0 0.0233191002348923 0 0 0 0 0 0 0 0 0 0 0 0 0.00775941359817977 0 0 0 0 0 0 0 0 0 0 0 0 0 0 0 0 0 0.0198991124720245 0 0 0 0 0 0 0 0 0 0 0 0 0 0 0 0 0 0 0 0 0 0 0 0 0 0 0 0 0 0 0 0 0 0 0 0 0 0 0 0 0 0 0 0 0 0 0 0 0 0 0 0 0.0153911571959583 0.0324342164381228 0 0.0537956341285093 0 0 0.00683100182940582 0 0 0 0 0.00438465576848365 0.0078106592004888 0 0.0218176508474401 0.0150922857588795 0.0102953098437939 0 0 0 0 0 0 0 0 0 0 0 0 0 0 0 0 0 0 0 0 0 0 0 0 0 0 0 0 0 0 0 0 0 0 0 0 0 0 0 0 0
0 0 0 0 0 0 0 0 0 0 0 0 0 0 0 0.00247028038148729 0 0 0 0 0 0 0 0 0 0 0.0221777375215946 0 0 0 0 0 0 0 0 0 0 0 0 0 0 0 0.0127221301992498 0 0.00704480974550244 0 0 0 0 0.00450794592296738 0 0 0 0 0 0 0 0 0 0 0 0 0 0 0.00608031967210069 0 0 0 0 0 0 0 0 0 0 0 0 0 0 0 0.00308809124492749 0 0 0 0 0 0 0.00495927500828888 0 0 0 0 0 0 0 0 0 0 0.00364356015899051 0 0 0 0 0 0 0.194069861688307 0.0505168651122977 0 0 0 0 0 0 0.00980771279150473 0.262221318942395 0 0.0353887080806597 0.0113871845533031 0.0134143257655406 0.0415752914251628 0 0 0 0 0 0 0 0 0 0 0 0 0 0 0 0 0 0.0014348823338012 0 0 0 0 0 0 0 0 0 0 0 0 0 0 0 0 0 0 0 0 0 0 0 0 0 0 0 0 0.0115052725700004 0 0 0 0 0 0.00503039085191285 0 0 0.0288539131522542 0 0 0 0 0 0 0 0 0 0 0 0 0 0 0 0 0 0 0 0 0 0 0 0 0 0 0 0 0 0 0 0 0.00468207904385906 0 0 0 0 0 0 0 0 0 0 0 0 0 0 0 0 0 0 0 0 0 0 0 0 0 0 0 0 0 0 0 0 0 0 0 0 0 0 0 0 0 0 0 0 0 0 0 0 0 0 0 0.00514101203275922 0.0308868215577029 0.0155618381081167 0 0.00863025295824475 0 0.0465721443193861 0.0120655564841214 0.0284918205348012 0 0 0 0 0 0 0 0 0 0 0.0551942474121336 0 0.0608743504266262 0 0 0 0 0 0 0 0 0 0 0 0 0 0 0 0 0 0 0 0 0 0 0 0 0 0 0 0 0 0 0 0 0 0 0
0 0 0 0 0 0 0 0 0 0 0 0 0 0 0 0 0 0 0 0 0 0 0 0 0 0 0.107752009229105 0 0 0 0 0 0 0 0 0 0 0 0 0 0 0 0 0 0 0 0 0 0 0 0 0 0 0 0 0 0 0 0 0 0 0 0 0 0 0 0 0 0 0 0 0 0 0 0 0 0 0 0 0 0 0 0 0 0 0 0 0 0 0 0 0 0 0 0 0 0 0 0 0 0 0 0 0 0 0 0 0 0 0 0 0 0 0.0126481225906178 0 0.0261951194067242 0 0.0282914982370993 0.214386478869198 0.170611465588578 0 0 0 0 0 0 0 0 0 0 0 0 0 0 0 0 0 0 0 0 0 0 0 0 0 0 0 0 0 0 0 0 0 0 0 0 0 0 0 0 0 0 0 0 0 0 0.0414691361899963 0 0 0 0 0 0.0683772610933709 0 0 0 0 0 0 0 0 0 0 0 0 0 0 0 0 0 0 0 0 0 0 0 0 0 0 0 0 0 0 0 0 0 0 0 0.00753562215134013 0 0 0 0 0 0 0 0 0 0 0 0 0 0 0 0 0 0 0 0 0 0 0 0 0 0 0 0 0 0 0 0 0 0 0 0 0 0 0 0 0 0 0 0 0 0 0 0 0 0 0 0 0.055171684816019 0 0.02730595642111 0.0129628111467431 0 0.0315829861051892 0.0139351768180469 0.0420760160445881 0 0 0 0 0 0 0 0 0 0.00678104161408124 0.0710553922596187 0.00554117533974949 0.0563210460788249 0 0 0 0 0 0 0 0 0 0 0 0 0 0 0 0 0 0 0 0 0 0 0 0 0 0 0 0 0 0 0 0 0 0 0
0 0 0 0 0 0 0 0 0 0 0 0 0.125756555131373 0 0 0 0 0 0 0 0 0 0 0 0 0 0 0 0 0 0 0 0 0 0.0152961985608288 0 0 0 0 0 0 0 0 0 0 0 0 0 0 0 0 0 0 0 0 0 0 0 0 0 0 0 0 0 0 0 0 0 0 0 0 0 0 0 0 0 0 0 0 0 0 0 0 0 0 0 0 0 0 0 0 0 0 0 0 0 0 0 0 0 0 0 0 0 0 0 0 0 0 0 0 0 0 0.281885703924778 0.0526933666505212 0.0193833705674801 0.0650598731486979 0 0.0837028691456951 0 0 0 0 0 0 0 0 0 0 0 0 0 0 0 0 0 0 0 0 0 0 0 0 0 0 0 0 0 0 0 0 0 0 0 0 0 0 0 0 0 0 0 0 0 0 0 0.151283265359502 0 0 0 0 0 0 0 0 0 0 0 0 0 0 0 0 0 0 0 0 0 0.00708683091474938 0 0 0 0 0 0 0 0 0 0 0 0 0 0 0 0 0 0.0109232559850655 0 0 0 0 0 0 0 0 0 0 0 0 0 0 0 0 0 0 0 0 0 0 0 0 0 0 0 0 0 0 0 0 0 0 0 0 0 0 0 0 0 0 0 0 0 0 0 0 0 0 0 0 0 0.0309843535163196 0.0246466829263999 0.0904211689819216 0 0 0.00875136653290533 0 0 0 0 0.0147509501374932 0.017374188516269 0 0 0 0 0 0 0 0 0 0 0 0 0 0 0 0 0 0 0 0 0 0 0 0 0 0 0 0 0 0 0 0 0 0 0 0 0 0 0 0 0 0 0 0 0
0 0 0 0 0 0 0 0 0 0 0 0 0.0895073296686373 0 0 0 0 0 0 0 0 0 0 0 0 0 0.0530056290482946 0 0 0 0 0 0 0 0.0180274612011783 0 0 0 0 0 0 0 0 0 0 0 0 0 0 0 0 0 0 0 0 0 0 0 0 0 0 0 0 0 0 0 0 0 0 0 0 0 0 0 0 0 0 0 0 0 0 0 0 0 0 0 0 0 0 0 0 0 0 0 0 0 0 0 0 0 0 0 0 0 0 0 0 0 0 0 0 0 0 0.0248163951481519 0 0.0141073358488247 0.304591566111162 0.0517134559692326 0 0.0643552021557461 0 0 0 0 0 0 0 0 0 0 0 0 0 0 0 0 0 0 0 0 0 0 0 0 0 0 0 0 0 0 0 0 0 0 0 0 0 0 0 0 0 0 0 0 0 0 0.123663920765757 0 0 0 0 0 0 0 0 0 0 0 0 0 0 0 0 0 0 0 0 0 0 0 0 0 0 0 0 0 0 0 0 0 0 0 0 0 0 0 0 0 0 0 0 0 0 0 0 0 0 0 0 0 0 0 0 0 0 0 0 0 0 0 0 0 0 0 0 0 0 0 0 0 0 0 0 0 0 0 0 0 0 0 0 0 0 0 0 0 0 0 0 0 0.00328221767510772 0.130543556888524 0.0351730285958797 0 0 0 0.0748493015263478 0 0.0123635993971563 0 0 0 0 0 0 0 0 0 0 0 0 0 0 0 0 0 0 0 0 0 0 0 0 0 0 0 0 0 0 0 0 0 0 0 0 0 0 0 0 0 0 0 0 0 0 0 0
0 0 0 0 0 0 0 0 0 0 0 0 0.0418736758725271 0 0 0 0 0 0 0 0 0 0.0586456749294427 0 0 0 0.110236797672972 0 0 0 0 0 0 0 0 0 0 0 0 0 0 0 0 0 0 0 0 0 0.0889065172519212 0 0 0 0 0 0 0 0 0 0 0 0 0 0 0 0 0 0 0 0 0 0 0 0 0 0 0 0 0 0 0 0 0 0 0 0 0 0 0 0 0 0 0 0 0 0 0 0 0 0 0 0 0 0 0 0 0 0 0 0 0 0 0 0 0.00936289033456235 0 0.0262663183675028 0.145618462527469 0 0.0386608505177216 0 0 0 0 0 0 0 0 0 0 0 0 0 0 0 0 0 0 0 0 0 0 0 0 0 0 0 0 0 0 0 0 0 0 0 0 0 0 0 0 0 0 0 0 0 0 0 0.129492240434976 0.0126652096224359 0 0 0 0 0.108617422853134 0 0 0 0 0 0 0 0 0 0 0 0 0 0 0 0 0 0 0 0 0 0 0 0 0 0 0 0 0 0 0 0 0 0 0 0 0 0 0 0 0 0 0 0 0 0 0 0 0 0 0 0 0 0 0 0 0 0 0 0 0 0 0 0 0 0 0 0 0 0 0 0 0 0 0 0 0 0 0 0 0 0 0 0 0 0 0 0 0.0406265046629906 0 0.140730613523411 0 0 0.0231801469149114 0 0.025116674514022 0 0 0 0 0 0 0 0 0 0 0 0 0 0 0 0 0 0 0 0 0 0 0 0 0 0 0 0 0 0 0 0 0 0 0 0 0 0 0 0 0 0 0 0 0 0 0 0
0.0122050490119036 0 0 0 0 0 0 0 0 0 0.00925384616974601 0 0 0 0 0 0 0 0 0 0 0 0 0 0 0 0 0 0 0.020797920169307 0.0157664862285888 0 0 0 0 0 0 0 0 0 0 0 0 0 0 0 0 0 0 0 0 0 0 0 0 0 0 0 0 0 0 0 0 0 0 0 0 0 0 0 0 0 0 0 0 0 0 0 0 0 0 0.00786372025143488 0 0.00652891477262319 0 0.0142304634677549 0 0.0331746283353471 0 0 0 0 0 0 0 0 0 0 0 0 0 0 0 0.0274576955575809 0.309047069466423 0.129317083751451 0 0 0.0271618152175207 0 0.0679194573543115 0.149176952879118 0.118088970050684 0 0 0 0 0 0 0 0 0 0.0520099273162055 0 0 0 0 0 0 0 0 0 0 0 0 0 0 0 0 0 0 0 0 0 0 0 0 0 0 0 0 0 0 0 0 0 0 0 0 0 0 0 0 0 0 0 0 0 0 0 0 0 0 0 0 0 0 0 0 0 0 0 0 0 0 0 0 0 0 0 0 0 0 0 0 0 0 0 0 0 0 0 0 0 0 0 0 0 0 0 0 0 0 0 0 0 0 0 0 0 0 0 0 0 0 0 0 0 0 0 0 0 0 0 0 0 0 0 0 0 0 0 0 0 0 0 0 0 0 0 0 0 0 0 0 0 0 0 0 0 0 0 0 0 0 0 0 0 0 0 0 0 0 0 0 0 0 0 0 0 0 0 0 0 0 0 0 0 0 0 0 0 0 0 0 0 0 0 0 0 0 0 0 0 0 0 0 0 0 0 0 0 0 0 0 0 0
0 0 0 0 0 0 0 0 0 0 0 0 0 0 0 0 0 0 0 0 0 0 0 0 0 0 0 0 0 0 0 0 0 0 0 0 0 0 0 0 0 0 0 0 0 0 0 0 0 0 0 0 0 0 0 0 0 0 0.221896407340096 0 0 0 0 0 0 0 0.0404706499092818 0 0 0 0 0 0 0 0 0.0666175384399876 0 0 0 0 0 0 0 0 0 0 0 0 0 0 0 0 0 0 0 0 0 0 0 0 0 0 0 0 0 0 0 0 0 0 0.0659689394924054 0 0.0960141990632039 0 0 0 0 0 0 0 0 0 0.0710481642655747 0.187640189904994 0 0 0 0 0 0 0 0 0 0 0 0 0 0 0 0 0 0 0 0 0 0 0 0 0 0 0 0 0 0 0 0 0 0 0 0 0 0 0 0 0 0 0 0 0 0 0 0 0 0.0195647278622325 0 0 0 0 0 0 0 0 0 0 0 0 0 0 0 0 0 0 0 0 0 0 0 0 0 0 0 0 0 0 0 0 0 0 0 0 0 0 0 0 0 0 0 0.0980947278986738 0 0 0 0 0 0 0 0 0 0 0 0 0 0 0 0 0 0 0 0 0 0 0 0 0 0 0 0 0 0 0 0 0 0 0 0 0 0 0 0 0 0 0 0 0 0 0 0 0 0 0 0 0 0 0 0 0 0 0 0 0.0461080183823672 0.0201522566908616 0.0524893806743111 0.0139348000760107 0 0 0 0 0 0 0 0 0 0 0 0 0 0 0 0 0 0 0 0 0 0 0 0 0 0 0 0 0 0 0 0 0 0 0
0 0 0 0 0 0 0 0 0 0 0 0 0 0 0 0 0 0 0 0 0 0 0 0 0 0 0 0.0716754399540321 0 0 0 0 0 0 0 0 0 0 0 0 0 0 0 0 0 0 0 0 0 0 0 0 0 0 0 0 0 0 0 0 0 0 0 0 0 0 0.0490515139100204 0 0 0 0 0 0 0 0 0.0634917133604981 0 0 0 0 0 0 0 0 0 0 0 0 0 0 0 0 0 0 0 0 0 0 0 0 0 0 0 0 0.508226804015949 0 0 0 0.018265464691069 0 0.0398248015147608 0.0156034190620313 0 0 0 0 0 0 0 0 0.0516219704133159 0.103870297282946 0 0.0299466763995408 0.0392278033820404 0 0 0 0 0 0 0 0 0 0 0 0 0 0 0 0 0 0 0 0 0 0 0 0 0 0 0 0 0 0 0 0 0 0 0 0 0 0 0 0 0 0 0 0 0 0 0 0 0 0 0 0 0 0 0 0 0 0 0 0 0 0 0 0 0 0 0 0 0 0 0 0 0 0 0 0 0 0 0 0 0 0 0 0 0 0 0 0 0 0 0 0 0 0 0 0 0 0 0 0 0 0 0 0 0 0 0 0 0 0 0 0 0 0 0 0 0 0 0 0 0 0 0 0 0 0 0 0 0 0 0 0 0 0 0 0 0 0 0 0 0 0 0 0 0 0 0 0 0 0 0 0 0 0 0.00919409601379659 0 0 0 0 0 0 0 0 0 0 0 0 0 0 0 0 0 0 0 0 0 0 0 0 0 0 0 0 0 0 0 0 0 0 0 0 0
0 0.063060559554765 0.0244866776440784 0 0 0 0 0 0 0 0 0 0 0 0 0 0.112752874939234 0 0.0496435169921001 0 0.0279056390580593 0 0 0 0 0 0 0 0 0 0 0 0 0 0 0 0 0 0 0 0 0 0 0 0 0 0 0 0 0 0 0 0 0 0 0 0 0 0.146756671119229 0 0 0 0 0 0 0 0.00659077754543948 0 0 0 0 0 0 0 0 0.0205922443790676 0 0 0 0 0 0 0 0 0 0 0 0 0 0 0 0 0 0 0 0 0 0 0 0 0 0 0 0 0.0103215637051153 0 0.0332483412645504 0 0 0.121133018546654 0.0494032255658024 0 0.0716831116052819 0 0 0 0 0 0 0 0 0.212099002007403 0.0231538319814911 0 0 0 0 0 0 0 0 0 0 0 0 0 0 0 0 0 0 0 0 0 0 0 0 0 0 0 0 0 0 0 0 0 0 0 0 0 0 0 0 0 0 0 0 0 0 0 0 0 0 0 0 0 0 0 0 0 0 0 0 0 0 0 0 0 0 0 0 0 0 0 0 0 0 0 0 0 0 0 0 0 0 0 0 0 0 0 0 0 0 0 0 0 0 0.00786746441267329 0 0 0 0 0 0 0 0 0 0 0 0 0 0 0 0 0 0 0 0 0 0 0 0 0 0 0 0 0 0 0 0 0 0 0 0 0 0 0 0 0 0 0 0 0 0 0 0 0 0 0 0 0 0 0 0 0 0 0 0 0.00583946945266038 0.0134620102263951 0 0 0 0 0 0 0 0 0 0 0 0 0 0 0 0 0 0 0 0 0 0 0 0 0 0 0 0 0 0 0 0 0 0 0 0 0
0 0 0 0 0 0 0 0 0 0 0 0 0 0 0 0 0 0 0 0 0 0 0 0 0 0 0 0 0 0 0 0 0 0 0 0 0 0 0 0 0 0 0 0 0 0 0 0 0 0 0 0 0 0 0 0 0 0 0 0 0 0 0 0 0 0 0.0309156571667108 0 0 0 0 0 0 0 0 0.0185321570396221 0 0 0 0 0 0 0 0 0 0 0 0 0 0 0 0 0 0 0 0 0 0 0 0 0 0 0 0 0 0 0 0 0.020056350587352 0 0.114689556914821 0.101021839674301 0.642873713822206 0 0 0 0 0 0 0 0 0 0.0719107247949877 0 0 0 0 0 0 0 0 0 0 0 0 0 0 0 0 0 0 0 0 0 0 0 0 0 0 0 0 0 0 0 0 0 0 0 0 0 0 0 0 0 0 0 0 0 0 0 0 0 0 0 0 0 0 0 0 0 0 0 0 0 0 0 0 0 0 0 0 0 0 0 0 0 0 0 0 0 0 0 0 0 0 0 0 0 0 0 0 0 0 0 0 0 0 0 0 0 0 0 0 0 0 0 0 0 0 0 0 0 0 0 0 0 0 0 0 0 0 0 0 0 0 0 0 0 0 0 0 0 0 0 0 0 0 0 0 0 0 0 0 0 0 0 0 0 0 0 0 0 0 0 0 0 0 0 0 0 0 0 0 0 0 0 0 0 0 0 0 0 0 0 0 0 0 0 0 0 0 0 0 0 0 0 0 0 0 0 0 0 0 0 0 0 0
0 0 0 0 0 0 0 0 0 0 0 0 0.0374576753487361 0 0 0 0 0 0 0 0 0 0 0 0.217007013317539 0.215377905443832 0 0 0 0 0 0.092567093177927 0 0 0.0799682284512862 0 0 0 0 0 0 0.120331404142376 0 0 0 0 0 0.0543626276991021 0.153235989461437 0 0 0 0 0 0 0 0 0 0 0 0 0 0 0 0 0 0 0 0 0 0 0 0 0 0 0 0 0 0 0 0 0 0 0 0 0 0 0 0 0 0 0 0 0 0 0 0 0 0 0.0296920629577652 0 0 0 0 0 0 0 0 0 0 0 0 0 0 0 0 0 0 0 0 0 0 0 0 0 0 0 0 0 0 0 0 0 0 0 0 0 0 0 0 0 0 0 0 0 0 0 0 0 0 0 0 0 0 0 0 0 0 0 0 0 0 0 0 0 0 0 0 0 0 0 0 0 0 0 0 0 0 0 0 0 0 0 0 0 0 0 0 0 0 0 0 0 0 0 0 0 0 0 0 0 0 0 0 0 0 0 0 0 0 0 0 0 0 0 0 0 0 0 0 0 0 0 0 0 0 0 0 0 0 0 0 0 0 0 0 0 0 0 0 0 0 0 0 0 0 0 0 0 0 0 0 0 0 0 0 0 0 0 0 0 0 0 0 0 0 0 0 0 0 0 0 0 0 0 0 0 0 0 0 0 0 0 0 0 0 0 0 0 0 0 0 0 0 0 0 0 0 0 0 0 0 0 0 0 0 0 0 0 0 0 0 0 0 0 0 0
0 0 0 0 0 0 0 0 0 0 0.00674393454266872 0.00458029775017723 0 0 0 0.0225630875355691 0 0 0 0 0 0 0 0 0 0 0 0 0 0.0676028730210455 0.39134899289606 0 0 0 0 0 0 0.00683629174761591 0 0 0 0 0 0 0 0 0 0 0 0 0 0 0 0 0 0 0 0.0125576983849647 0 0 0 0 0 0 0 0 0 0 0 0 0 0 0.00331625935723068 0 0 0 0 0 0 0 0 0 0 0 0.0238714872933466 0.0358337624724616 0.0043076303000268 0 0 0 0 0 0.0529749468057071 0 0 0.0155009838741938 0.0572003440598928 0 0.00810237984991935 0 0 0 0 0 0 0 0 0 0 0 0 0 0 0 0 0 0 0 0 0 0 0 0 0 0 0 0 0 0 0.0324565630675658 0 0 0.018037845840454 0 0.0478773101209735 0.165999954292953 0 0.00109997311429971 0 0 0 0 0 0 0 0 0.00566024787876312 0.0155271357941109 0 0 0 0 0 0 0 0 0 0 0 0 0 0 0 0 0 0 0 0 0 0 0 0 0 0 0 0 0 0 0 0 0 0 0 0 0 0 0 0 0 0 0 0 0 0 0 0 0 0 0 0 0 0 0 0 0 0 0 0 0 0 0 0 0 0 0 0 0 0 0 0 0 0 0 0 0 0 0 0 0 0 0 0 0 0 0 0 0 0 0 0 0 0 0 0 0 0 0 0 0 0 0 0 0 0 0 0 0 0 0 0 0 0 0 0 0 0 0 0 0 0 0 0 0 0 0 0 0 0 0 0 0 0 0 0 0 0 0 0 0 0 0 0 0 0 0 0 0 0 0 0 0 0 0 0 0 0 0 0 0 0 0 0 0 0 0 0 0
0 0 0 0 0 0 0 0 0 0 0 0 0.0146588147263313 0 0 0 0 0 0 0.00429575667850296 0.0149979203043193 0 0.0210763592722844 0 0 0 0 0 0 0 0 0 0 0 0 0 0 0 0 0 0 0 0 0 0 0 0 0 0 0 0 0 0 0 0 0 0 0 0 0 0 0.00634311593865803 0 0 0 0 0 0 0 0 0 0 0 0.130966025950507 0 0 0 0 0 0 0 0 0.0280940775137795 0 0 0 0 0 0 0 0 0 0 0 0 0 0 0 0 0 0 0 0 0 0 0 0 0 0 0 0 0 0 0 0 0 0 0 0 0 0 0 0 0 0 0 0 0 0 0 0 0 0 0 0 0 0 0 0 0 0 0 0 0 0 0 0 0 0 0 0 0 0 0 0 0 0 0 0 0 0 0 0 0 0 0 0 0.425472448159387 0.045544743097193 0.0660906337338055 0.00698925830830612 0.0231852092755078 0 0.010424258118844 0 0 0 0 0 0 0 0 0 0 0 0 0 0 0 0.0396116225826138 0 0 0 0 0 0 0 0 0 0 0 0 0 0 0 0 0 0.0385389393885331 0 0 0 0 0 0 0 0 0 0 0 0 0 0 0 0 0 0 0 0 0 0 0 0 0 0 0 0 0 0 0 0 0 0 0 0 0 0 0 0 0 0 0 0 0 0 0 0 0 0 0 0 0 0 0 0.123710816951428 0 0 0 0 0 0 0 0 0 0 0 0 0 0 0 0 0 0 0 0 0 0 0 0 0 0 0 0 0 0 0 0 0 0 0 0 0 0 0 0 0 0 0 0 0 0 0 0 0 0 0 0 0
0 0 0 0 0 0 0 0 0 0 0 0 0 0 0 0 0 0 0 0 0 0 0 0 0 0 0 0.0595047489485728 0 0 0 0 0 0 0 0 0 0 0 0 0 0 0 0 0 0.368540692591586 0 0 0 0 0 0 0 0 0 0 0 0 0.0296828004269714 0.218934834889803 0 0 0 0 0 0.0235555275596775 0 0 0 0 0 0 0 0 0 0 0 0 0 0 0 0 0 0 0 0 0 0 0 0 0 0 0 0 0 0 0 0 0 0 0 0 0 0 0.0727447948848673 0 0 0 0.0135829101492635 0 0 0 0 0 0 0 0 0 0 0 0 0 0 0 0 0 0 0 0 0 0 0 0 0 0 0 0 0 0 0 0 0 0 0 0 0 0 0 0 0 0 0 0 0 0 0 0 0 0 0 0 0 0 0 0 0 0 0 0 0 0 0 0 0.0626271075723527 0 0 0 0 0 0 0 0 0 0 0 0 0 0 0 0 0 0 0 0 0 0 0 0 0 0 0 0 0 0 0 0 0 0.0392669376529547 0 0 0 0 0 0 0 0 0 0.0587647529381259 0 0 0 0 0 0 0 0 0 0 0 0 0 0 0 0 0 0 0 0 0 0 0 0 0 0 0 0 0 0 0 0 0 0 0 0 0 0 0 0 0 0 0 0 0 0 0 0 0 0 0 0 0 0 0 0 0 0 0 0 0.0106416003596597 0 0.0421532920261662 0 0 0 0 0 0 0 0 0 0 0 0 0 0 0 0 0 0 0 0 0 0 0 0 0 0 0 0 0 0 0 0 0 0 0 0
0 0 0 0.105483023852803 0 0 0.0107394951993156 0.0145254603086178 0 0 0 0 0.00192814455291132 0 0 0.00264596054318156 0 0 0 0 0 0 0 0 0 0 0 0 0.0179555520385344 0.00379788934170492 0.0548159034200741 0 0 0 0.00275702116600656 0 0.0506561343746252 0.182299273294448 0 0 0 0 0 0 0 0 0 0 0 0 0 0 0 0 0 0 0 0.00382357979262768 0 0 0 0 0 0 0 0 0 0 0 0 0 0 0 0 0 0 0 0 0 0.00500370038433798 0 0 0 0 0.0198005172226854 0.0150897393720446 0.00416098253565295 0 0 0 0 0 0.10568069789388 0 0.00313006552104894 0.00435710587281259 0 0 0 0 0 0 0 0 0 0 0 0 0 0 0 0 0 0.00216814549818031 0 0 0 0 0 0 0 0 0 0 0 0 0.017626504592739 0 0 0 0.00314556120802296 0 0.252809932614617 0 0 0.00741613319907808 0 0.000799147203350419 0 0 0 0 0 0 0 0.00271874718160824 0.056484209904978 0.0217038269972621 0 0 0 0 0 0.0163654872363833 0.0101120576764681 0 0 0 0 0 0 0 0 0 0 0 0 0 0 0 0 0 0 0 0 0 0 0 0 0 0 0 0 0 0 0 0 0 0 0 0 0 0 0 0 0 0 0 0 0 0 0 0 0 0 0 0 0 0 0 0 0 0 0 0 0 0 0 0 0 0 0 0 0 0 0 0 0 0 0 0 0 0 0 0 0 0 0 0 0 0 0 0 0 0 0 0 0 0 0 0 0 0 0 0 0 0 0 0 0 0 0 0 0 0 0 0 0 0 0 0 0 0 0 0 0 0 0 0 0 0 0 0 0 0 0 0 0 0 0 0 0 0 0 0 0 0 0 0 0 0 0 0 0 0 0 0 0 0 0 0 0 0 0 0 0 0
0 0 0 0 0 0 0 0.150685383576793 0.00966747264696967 0 0 0 0 0 0 0.00352086321280118 0 0 0 0 0 0 0 0 0 0 0 0 0 0.00589782306780095 0 0 0 0 0 0 0 0.0405218344975398 0 0 0 0 0 0 0 0 0.264862762469642 0 0 0 0.0512855052378966 0 0 0 0 0 0 0.0323769325494036 0 0 0 0 0 0 0 0 0 0 0 0 0 0 0.0138976497672424 0 0 0 0 0 0 0 0 0 0 0 0.0216767258795451 0 0.0075638092576799 0 0 0 0 0 0 0 0 0 0 0 0 0 0 0 0 0 0 0 0 0 0 0 0 0 0 0 0 0 0 0 0 0 0 0 0 0 0 0 0 0 0 0.00841893893895694 0 0.276994133091541 0.104363475427905 0 0 0 0 0 0 0.00826669037828229 0 0 0 0 0 0 0 0 0 0 0 0 0 0 0 0 0 0 0 0 0 0 0 0 0 0 0 0 0 0 0 0 0 0 0 0 0 0 0 0 0 0 0 0 0 0 0 0 0 0 0 0 0 0 0 0 0 0 0 0 0 0 0 0 0 0 0 0 0 0 0 0 0 0 0 0 0 0 0 0 0 0 0 0 0 0 0 0 0 0 0 0 0 0 0 0 0 0 0 0 0 0 0 0 0 0 0 0 0 0 0 0 0 0 0 0 0 0 0 0 0 0 0 0 0 0 0 0 0 0 0 0 0 0 0 0 0 0 0 0 0 0 0 0 0 0 0 0 0 0 0 0 0 0 0 0 0 0 0 0 0 0 0 0 0 0 0 0 0 0 0 0 0 0 0 0 0
0 0 0 0 0 0 0 0.0999158835274704 0.0128609766756889 0 0 0 0 0 0 0 0 0 0 0 0 0 0 0 0 0 0 0 0 0.00405381658393992 0 0 0 0 0 0 0 0.0336987874428769 0 0 0 0 0 0 0 0 0.158519688697165 0 0 0 0.00614717102773445 0 0 0 0 0 0 0.0383022668848734 0 0 0 0 0 0 0 0 0 0 0 0 0 0 0.105174817775321 0 0 0 0 0 0 0 0 0 0 0 0.0328367173603445 0 0.0340866856695052 0 0 0 0 0 0 0 0 0 0 0 0 0 0 0 0 0 0 0 0 0 0 0 0 0 0 0 0 0 0 0 0 0 0 0 0 0 0 0 0 0 0 0 0.220407492968964 0 0.232750816003823 0 0 0 0 0 0 0.021244879382294 0 0 0 0 0 0 0 0 0 0 0 0 0 0 0 0 0 0 0 0 0 0 0 0 0 0 0 0 0 0 0 0 0 0 0 0 0 0 0 0 0 0 0 0 0 0 0 0 0 0 0 0 0 0 0 0 0 0 0 0 0 0 0 0 0 0 0 0 0 0 0 0 0 0 0 0 0 0 0 0 0 0 0 0 0 0 0 0 0 0 0 0 0 0 0 0 0 0 0 0 0 0 0 0 0 0 0 0 0 0 0 0 0 0 0 0 0 0 0 0 0 0 0 0 0 0 0 0 0 0 0 0 0 0 0 0 0 0 0 0 0 0 0 0 0 0 0 0 0 0 0 0 0 0 0 0 0 0 0 0 0 0 0 0 0 0 0 0 0 0 0 0 0 0 0 0 0
0 0 0.00464409924933206 0.0094328772756535 0 0 0.00619759692869709 0.123875471673144 0.0362555662032838 0.00640374613475448 0.00230645511890657 0 0.00238675936691962 0 0 0 0 0 0 0 0 0 0 0 0 0 0 0 0.0308088750759449 0.0117416621349985 0.0297283469591727 0 0 0 0.0039069928061369 0 0.101097807099593 0.0513835154578061 0 0 0 0 0 0 0 0 0.0167825089015489 0 0 0 0 0 0 0 0 0 0 0.0181281361249329 0 0 0 0 0 0 0 0 0 0 0 0 0 0 0.0699430124973621 0 0 0 0 0 0 0.00393403806184043 0 0 0 0 0.0168189509874257 0.00613705268536493 0.0224196680662718 0.00337927934309195 0 0 0 0 0.00926187266618747 0 0.00150454422747343 0.00412860413594242 0 0 0 0 0 0 0 0 0 0 0 0 0 0 0 0 0 0.00221960732553335 0 0 0 0 0 0 0 0 0 0 0 0 0.00739288745981734 0 0 0.190791880081069 0.0294276152052404 0.0824787296927794 0 0 0 0.00247539688163218 0 0 0.011363271222908 0 0 0 0 0 0 0 0.0271995105672415 0.00464814487445166 0 0 0 0 0.00356517792988549 0.0311432343545055 0.0146871052231499 0 0 0 0 0 0 0 0 0 0 0 0 0 0 0 0 0 0 0 0 0 0 0 0 0 0 0 0 0 0 0 0 0 0 0 0 0 0 0 0 0 0 0 0 0 0 0 0 0 0 0 0 0 0 0 0 0 0 0 0 0 0 0 0 0 0 0 0 0 0 0 0 0 0 0 0 0 0 0 0 0 0 0 0 0 0 0 0 0 0 0 0 0 0 0 0 0 0 0 0 0 0 0 0 0 0 0 0 0 0 0 0 0 0 0 0 0 0 0 0 0 0 0 0 0 0 0 0 0 0 0 0 0 0 0 0 0 0 0 0 0 0 0 0 0 0 0 0 0 0 0 0 0 0 0 0 0 0 0 0 0 0
0 0 0 0 0 0 0 0 0 0 0 0.0143174096345338 0 0.0592093820090411 0.00740815519414636 0.195101780171852 0 0 0 0.0102264172906223 0.233010023489102 0 0 0 0 0 0 0 0 0 0.0482430523981818 0 0 0 0 0 0 0 0.00833380833656589 0 0 0 0 0 0.0213394187123801 0 0 0 0 0.0693538125002364 0 0 0 0 0 0 0 0 0 0 0 0.0247073151240614 0 0 0 0 0 0 0 0 0 0 0 0 0 0 0 0 0 0 0 0 0 0 0 0 0 0 0 0 0 0 0 0 0 0 0 0 0 0 0 0 0 0 0 0 0 0 0 0 0 0 0 0 0 0 0 0 0 0 0 0 0 0 0 0 0 0 0 0 0 0 0 0 0.00897234091762509 0 0.0313523277846484 0.0909199231087747 0 0 0 0 0 0 0 0 0 0 0 0 0 0 0 0 0 0 0 0 0 0 0 0 0 0 0 0 0 0 0 0 0.00836625491958737 0 0 0 0 0 0 0 0 0 0 0 0 0.00463511324243425 0 0 0 0 0 0 0 0 0 0 0 0 0 0 0 0 0 0 0 0 0 0 0 0 0 0 0 0.0127943759740506 0 0 0 0 0 0 0 0 0 0 0 0 0 0 0.00858663385549273 0.106859203015621 0 0 0 0.0152397012541649 0 0 0 0 0 0 0 0 0 0 0 0 0 0 0 0 0 0 0 0 0 0 0 0 0 0 0 0 0 0 0 0 0 0 0 0 0 0 0 0 0 0 0 0 0 0 0 0 0 0 0 0 0 0 0 0 0 0 0.0210235510668785 0 0 0 0 0 0 0 0 0 0 0 0 0 0 0 0 0 0 0 0 0 0 0 0 0 0
0.00426881186704131 0 0 0 0.00888265617162527 0 0 0 0 0 0.0220441185167118 0.0129562696013066 0 0.0585158843928283 0 0.212080539647096 0 0 0 0 0 0 0 0 0 0 0 0 0 0.0182414092554797 0 0 0 0 0 0 0 0.0063097230216118 0 0 0 0 0 0 0 0 0 0 0 0 0 0 0 0 0 0.00415247756446282 0 0.0602276448866504 0 0 0 0 0 0 0 0 0 0.0102579617751979 0 0 0 0 0 0 0.0761664843115543 0 0 0 0 0 0 0 0 0 0.0108773214022453 0 0.00656953514603111 0 0.00904838608741994 0 0 0 0 0 0 0 0.0470032234305903 0 0 0 0 0 0 0 0 0.00507107993470899 0 0 0 0 0 0 0 0 0 0 0 0 0 0 0 0 0 0 0 0 0.0919265273272435 0 0 0 0 0 0 0.0146474561508341 0 0 0.139323058181906 0.0490722586300873 0 0 0 0 0.00714811840241447 0 0 0 0.0392779825804089 0.0426404734144749 0 0 0 0 0 0 0 0 0 0 0 0 0 0 0 0 0 0 0 0 0 0 0 0 0 0 0 0 0 0 0 0 0 0 0 0 0 0 0 0 0 0 0 0 0 0 0 0 0 0 0 0 0 0 0 0 0 0 0 0 0 0 0 0 0 0 0 0 0 0 0 0 0 0 0 0 0 0 0 0 0 0.0432905983000685 0 0 0 0 0 0 0 0 0 0 0 0 0 0 0 0 0 0 0 0 0 0 0 0 0 0 0 0 0 0 0 0 0 0 0 0 0 0 0 0 0 0 0 0 0 0 0 0 0 0 0 0 0 0 0 0 0 0 0 0 0 0 0 0 0 0 0 0 0 0 0 0 0 0 0 0 0 0 0 0 0 0 0 0 0 0 0
0 0 0 0 0 0 0 0 0 0 0 0 0 0 0 0.0138913747776627 0 0 0 0 0 0 0 0 0 0 0 0 0 0.0169931086172886 0.207344881825898 0 0 0 0 0 0 0.00391236779077339 0 0 0 0 0 0 0 0 0 0 0 0 0 0 0 0 0 0 0 0 0 0 0 0 0 0 0 0 0 0 0 0 0 0 0.0027110604156783 0 0 0 0 0 0 0 0.0605736893401227 0.0104080872671353 0 0 0.013895655632756 0.0465038156061615 0 0 0 0 0 0 0.020155799342149 0 0 0.0535445584654622 0.186575922978013 0.123624707223696 0.00676016573462794 0 0 0 0 0 0 0 0 0 0 0 0 0 0 0 0 0 0 0 0 0 0 0 0 0 0 0 0.203101950253353 0 0 0.0167078272876701 0 0 0.0073896103782847 0 0 0 0 0 0 0 0 0 0 0 0 0 0 0.00590541706326854 0 0 0 0 0 0 0 0 0 0 0 0 0 0 0 0 0 0 0 0 0 0 0 0 0 0 0 0 0 0 0 0 0 0 0 0 0 0 0 0 0 0 0 0 0 0 0 0 0 0 0 0 0 0 0 0 0 0 0 0 0 0 0 0 0 0 0 0 0 0 0 0 0 0 0 0 0 0 0 0 0 0 0 0 0 0 0 0 0 0 0 0 0 0 0 0 0 0 0 0 0 0 0 0 0 0 0 0 0 0 0 0 0 0 0 0 0 0 0 0 0 0 0 0 0 0 0 0 0 0 0 0 0 0 0 0 0 0 0 0 0 0 0 0 0 0 0 0 0 0 0 0 0 0 0 0 0 0 0 0 0 0 0 0 0 0 0 0 0
0 0 0 0 0.017578198313777 0 0 0 0 0 0.0162978223431392 0 0 0 0 0.151577827497562 0 0 0 0 0 0 0 0 0 0 0 0 0 0.019580316092802 0 0 0 0 0 0 0 0 0 0 0 0 0 0 0 0 0 0 0 0 0 0 0 0 0 0 0 0 0 0 0 0 0 0 0 0 0 0 0 0 0 0 0 0 0.0139033060451418 0 0 0 0 0 0 0 0 0 0 0 0 0 0 0 0 0 0 0 0 0 0.0561462012464944 0 0 0 0 0 0 0 0 0 0 0 0 0 0 0 0 0 0 0 0 0 0 0 0 0 0 0 0 0 0 0 0 0 0 0 0 0.142337128193487 0.387449377393461 0 0 0.18569598753156 0 0 0 0 0 0 0 0 0 0.00943383534257542 0 0 0 0 0 0 0 0 0 0 0 0 0 0 0 0 0 0 0 0 0 0 0 0 0 0 0 0 0 0 0 0 0 0 0 0 0 0 0 0 0 0 0 0 0 0 0 0 0 0 0 0 0 0 0 0 0 0 0 0 0 0 0 0 0 0 0 0 0 0 0 0 0 0 0 0 0 0 0 0 0 0 0 0 0 0 0 0 0 0 0 0 0 0 0 0 0 0 0 0 0 0 0 0 0 0 0 0 0 0 0 0 0 0 0 0 0 0 0 0 0 0 0 0 0 0 0 0 0 0 0 0 0 0 0 0 0 0 0 0 0 0 0 0 0 0 0 0 0 0 0 0 0 0 0 0 0 0 0 0 0 0 0 0 0 0 0 0 0
0.0106692667568678 0 0 0 0.00754400924594067 0.0053043428987458 0 0 0 0.0035499008018486 0.0281104033027074 0.00638589970348911 0 0 0 0.301722097552464 0 0 0 0.0135253004896026 0.0329061970164133 0.0157833224120289 0 0 0 0 0 0 0 0.0154331763827814 0.0125521832319348 0 0 0 0 0 0 0 0 0.0147821415127584 0 0 0 0 0 0 0 0 0 0 0 0 0 0 0 0 0 0.00287127366112669 0 0 0 0 0 0 0 0 0 0 0 0.0295413119462955 0 0 0 0 0 0 0 0 0 0 0 0 0 0 0 0 0 0 0 0 0.00670974419957747 0 0 0 0 0 0 0 0 0 0 0 0 0 0 0.00642999468924661 0 0 0 0 0 0 0 0 0.00490457985684937 0.00264071712672089 0 0 0 0 0 0 0 0 0 0 0.00358015625743014 0 0 0.00478942113511692 0 0 0 0.251607915394627 0.0831849668119525 0 0.113192942903809 0 0 0 0 0 0 0 0 0 0 0.00998915114745856 0 0 0 0 0 0 0 0 0 0 0 0 0 0 0 0 0 0 0 0 0 0 0 0 0 0 0 0 0 0 0 0 0 0 0.00871666659132675 0 0 0 0 0 0 0 0 0 0 0 0 0 0 0 0 0 0 0 0 0 0 0 0 0 0 0 0 0 0.00357291697088019 0 0 0 0 0 0 0 0 0 0 0 0 0 0 0 0 0 0 0 0 0 0 0 0 0 0 0 0 0 0 0 0 0 0 0 0 0 0 0 0 0 0 0 0 0 0 0 0 0 0 0 0 0 0 0 0 0 0 0 0 0 0 0 0 0 0 0 0 0 0 0 0 0 0 0 0 0 0 0 0 0 0 0 0 0 0 0 0 0 0 0 0 0 0 0 0 0 0 0 0 0 0 0 0
0 0 0 0.00189290645769109 0 0 0.00415703937207312 0.00188711304208418 0.00446609631554192 0 0 0 0 0 0 0 0 0 0 0 0 0 0 0 0 0 0 0 0 0.00117663222010405 0.00514841820483708 0 0 0.035142742450488 0 0 0 0 0 0 0 0 0 0 0 0 0 0 0 0 0 0 0 0.0289767516142433 0 0 0.00852780049541653 0.0282482374923991 0 0 0 0 0 0.00229409542346442 0 0 0 0 0 0 0 0 0 0 0 0 0 0 0 0 0 0 0 0 0 0 0 0 0.00287517694619429 0 0 0 0 0 0.00144497998496995 0.00118029393863135 0 0 0 0.0525497011474487 0.015997815463219 0.00307754709730287 0.00283285057082245 0 0 0 0 0 0 0 0 0 0 0 0 0 0 0 0 0 0 0 0 0 0 0 0 0 0 0 0 0 0.0148570224135816 0 0 0 0 0 0 0.00411584815577395 0.00653322815955271 0.138027159668643 0.0181027963013168 0.0222337151062338 0 0.00831025996084857 0 0.017284680613907 0.00197466740166717 0.0216943844270844 0 0 0.0136660308166946 0.374907447416609 0.00493160452289513 0 0 0 0 0 0 0 0 0 0 0 0 0 0 0 0 0 0 0 0 0 0 0 0 0 0 0 0 0 0 0 0 0 0 0 0 0 0 0 0 0 0 0 0 0 0 0 0 0 0 0 0 0 0 0 0 0 0 0 0 0 0 0 0 0 0 0 0 0 0 0 0 0 0 0 0 0 0 0 0 0 0 0 0 0 0 0 0 0 0 0 0 0 0 0 0 0 0 0 0 0 0.0603170100901253 0 0 0 0 0 0 0 0 0 0 0 0 0 0 0 0 0 0 0 0 0 0 0 0 0 0 0 0 0 0 0 0 0 0 0 0 0 0 0 0 0 0.0527609145460943 0 0 0 0 0 0 0.00086405722660451 0 0 0 0 0 0 0.0284176839502646 0 0.00912529098517162 0 0
0 0 0 0 0 0 0 0 0 0 0 0 0 0 0 0 0 0 0 0 0 0 0 0 0 0 0 0 0 0 0 0 0 0 0 0 0.00424137070303801 0.00704584289984316 0 0 0 0 0 0 0 0.00748743513966628 0.055958371445844 0 0 0.00555260516953624 0.136791940015779 0 0 0 0 0 0.128781079233795 0.269422314110152 0 0.00483029814279619 0.00620890511096352 0 0 0 0 0 0 0 0 0 0 0.00197002905886039 0.0252939976156049 0 0 0 0.00667368211280558 0.00759791324148397 0 0 0 0 0 0 0.0211241864213888 0.00224360217007772 0.0762396156614638 0.00303858477263103 0.00837773537046801 0 0 0 0 0 0 0 0 0 0 0.0023068771771473 0 0 0 0 0 0 0 0 0 0 0 0 0 0 0 0 0 0 0 0 0 0 0 0 0 0 0 0 0 0 0.00339979891628959 0.010980447627737 0 0 0 0 0 0 0.00459140879964458 0 0 0 0.00561003339601661 0 0 0.162043641943849 0 0 0 0 0 0 0 0.026197029246995 0 0 0 0 0 0 0 0 0 0 0 0 0 0 0 0 0 0 0 0 0 0 0 0 0 0 0 0 0 0 0 0 0 0 0 0 0 0 0 0 0 0 0 0 0 0 0 0 0 0 0 0 0 0 0 0 0 0 0 0 0 0 0 0 0 0 0 0 0 0 0 0 0 0 0 0 0 0 0 0 0 0 0 0 0 0 0 0 0 0 0 0 0 0 0 0 0 0 0 0 0 0 0.00599125449612279 0 0 0 0 0 0 0 0 0 0 0 0 0 0 0 0 0 0 0 0 0 0 0 0 0 0 0 0 0 0 0 0 0 0 0 0 0 0 0 0 0 0 0 0 0 0 0 0 0 0 0 0 0 0 0 0 0 0 0 0
0 0 0 0 0 0 0 0 0 0 0 0 0 0 0 0 0 0 0 0 0 0 0 0 0 0 0 0 0 0.00181771124580793 0 0 0 0 0 0 0 0 0 0 0 0 0 0 0 0 0 0 0 0 0 0 0 0 0 0 0 0.0283968097301836 0 0 0 0 0 0 0 0 0 0 0 0 0 0 0 0 0 0 0 0 0 0 0 0 0 0 0.00334988026622635 0.00192261818666729 0.00608469783716211 0.00302512475948106 0.0231170126422909 0.00763832869810489 0 0.0252137837265207 0 0.0143875136434703 0.00519368302511242 0 0 0 0 0 0.0068009149884622 0.0270514216897477 0.124635730092512 0 0 0 0 0 0 0 0 0 0 0 0 0 0 0 0 0 0 0 0 0 0 0 0 0 0 0 0 0 0 0 0 0 0 0 0.00527938596966524 0 0 0.137392092394384 0.0870299388485481 0 0.0841327640068555 0 0 0.0623838159275957 0.158895285445217 0.0473981998573071 0.0361461376314055 0.0476354957753859 0 0.0107036789653918 0 0 0 0 0 0 0 0 0 0 0 0 0 0 0 0 0 0 0 0 0 0 0 0 0 0 0 0 0 0 0 0 0 0 0 0 0 0 0 0 0 0 0 0 0 0 0 0 0 0 0 0 0 0 0 0 0 0 0 0 0 0 0 0 0 0 0 0 0 0 0 0 0 0 0 0 0 0 0 0 0 0 0 0 0 0 0 0 0 0 0 0 0 0 0 0 0 0 0 0 0 0 0.00317941163246005 0 0 0 0 0 0 0 0 0 0 0 0 0 0 0 0 0 0 0 0 0 0 0 0 0 0 0 0 0 0 0 0 0 0 0 0 0 0 0 0 0 0.00807440205998484 0.0180643823879978 0 0 0 0 0 0 0 0 0 0 0.00861765664398252 0 0 0.00643212192206938 0 0 0
0 0 0 0 0 0 0 0 0 0 0 0 0 0 0 0 0 0 0 0 0 0 0 0 0 0 0 0 0 0.00161891433293232 0 0 0 0.00419261996629213 0 0 0 0 0 0 0 0 0 0 0 0 0 0 0 0 0 0 0 0.00440581450643637 0 0 0.00667936578354234 0.21886085976945 0 0 0 0 0 0 0 0 0 0 0 0 0 0 0 0 0 0 0 0 0 0 0 0 0 0 0.00339484305623616 0.00167406578170351 0.011262876460347 0.00524354197851967 0.028358072504718 0 0 0 0 0.00318508928399575 0 0 0 0 0 0.00175537501433467 0 0.0099363120616134 0.0382304278940982 0 0 0 0 0 0 0 0 0 0 0 0 0 0 0 0 0 0 0 0 0 0 0 0 0 0 0 0 0 0 0 0 0 0 0 0.0602110043026313 0 0.074168153864698 0 0.158560867616146 0 0.0219017517744518 0.0650493858866495 0.00602755853226748 0.0375867187444567 0.00687452955535574 0 0 0.00164735579109513 0.00155115558747099 0.151770992255675 0.0734963113574884 0 0 0 0 0 0 0 0 0 0 0 0 0 0 0 0 0 0 0 0 0 0 0 0 0 0 0 0 0 0 0 0 0 0 0 0 0 0 0 0 0 0 0 0 0 0 0 0 0 0 0 0 0 0 0 0 0 0 0 0 0 0 0 0 0 0 0 0 0 0 0 0 0 0 0 0 0 0 0 0 0 0 0 0 0 0 0 0 0 0 0 0 0 0 0 0 0 0 0 0 0 0.00235603633739449 0 0 0 0 0 0 0 0 0 0 0 0 0 0 0 0 0 0 0 0 0 0 0 0 0 0 0 0 0 0 0 0 0 0 0 0 0 0 0 0 0 0 0 0 0 0 0 0 0 0 0 0 0 0 0 0 0 0 0 0
0 0 0 0 0 0 0.000506890886561732 0 0 0 0 0 0 0 0 0 0 0 0 0 0 0 0 0 0 0 0 0 0 0 0 0 0 0.00298715806627381 0 0 0 0.00108115207002423 0 0 0 0 0 0 0 0 0.00115834176097408 0 0 0 0.0052974980345382 0 0 0.00112384361001723 0 0 0.00545565262655165 0.213273269405175 0 0 0 0 0 0 0 0 0 0 0 0 0 0 0 0 0 0 0 0 0 0 0 0 0 0 0.023208482398094 0.00451382641166928 0.0099376982451327 0.02323267622678 0.121573970854556 0.0156940654686966 0.00542992127029065 0.0151614324505903 0 0.00244453159436608 0.00372789318510712 0 0 0 0 0.00422900929140121 0.00508684426036272 0.137408240320596 0.0542950588877432 0 0 0 0 0 0 0 0 0 0 0 0 0 0 0 0 0 0 0 0 0 0 0 0 0 0 0 0 0 0 0 0.000917466250422014 0 0 0 0.00832525042699479 0.00231275948108021 0.0495295898062661 0.167161529035582 0 0 0.0118714526511073 0.0060521821859164 0.00367979631768019 0.0136080148160621 0.0401313533175248 0.00311441198105274 0.0103502898114045 0.0020975072105983 0.00409459293086468 0.0127815641357812 0.00195766306261066 0 0 0 0 0 0 0 0 0 0 0 0 0 0 0 0 0 0 0 0 0 0 0 0 0 0 0 0 0 0 0 0 0 0 0 0 0 0 0 0 0 0 0 0 0 0 0 0 0 0 0 0 0 0 0 0 0 0 0 0 0 0 0 0 0 0 0 0 0 0 0 0 0 0 0 0 0 0 0 0 0 0 0 0 0 0 0 0 0 0 0 0 0 0 0 0 0 0 0 0 0 0.00450910380715977 0 0 0 0 0 0 0 0 0 0 0 0 0 0 0 0 0 0 0 0 0 0 0 0 0 0 0 0 0 0 0 0 0 0 0 0 0 0 0 0 0 0.000678015446390592 0 0 0 0 0 0 0 0 0 0 0 0 0 0 0 0 0 0
0 0 0 0 0 0 0 0 0 0 0 0 0 0 0 0 0 0 0 0 0 0 0 0 0 0 0 0 0 0 0 0 0 0 0 0 0 0 0 0 0 0 0 0 0 0 0 0 0 0 0 0 0 0 0 0 0 0 0 0 0 0 0 0 0 0 0 0 0 0 0 0 0 0 0 0 0 0 0 0 0 0 0 0 0 0 0 0.00506886975357269 0.00968224452110078 0.0115103514993391 0 0.0150596332432626 0 0.0098867809100776 0 0 0 0 0 0.109052632262821 0.111807548850651 0 0.0240919795741211 0 0 0 0 0 0 0 0 0 0 0 0 0 0 0 0 0 0 0 0 0 0 0 0 0 0 0 0 0 0 0 0 0 0 0 0.0453533150776847 0 0 0 0 0 0.0278740534357658 0 0 0 0 0.328072214252024 0.0104946112991473 0.0144041637320031 0 0 0 0 0 0 0 0 0 0 0 0 0 0 0 0 0 0 0 0 0 0 0 0 0 0 0 0 0 0 0 0 0 0 0 0 0 0 0 0 0 0 0 0 0 0 0 0 0 0 0 0 0 0 0 0 0 0 0 0 0 0 0 0 0 0 0 0 0 0 0 0 0 0 0 0 0 0 0 0 0 0 0 0 0 0 0 0 0 0 0 0 0 0 0 0 0 0 0 0 0 0 0 0 0.110321126668942 0 0 0 0 0 0 0 0 0 0 0 0 0 0 0 0 0 0 0 0 0 0 0 0 0 0 0 0 0 0 0 0 0 0 0 0 0 0 0 0 0 0.0988864651992903 0 0 0 0 0 0 0 0 0 0 0 0 0 0.0612046692067349 0 0.00722934051346278 0 0
0 0 0 0 0 0 0 0 0 0 0 0 0 0 0 0 0 0 0 0 0 0 0 0 0 0 0 0 0 0 0 0 0 0 0 0 0 0 0 0 0 0 0 0 0 0 0 0 0 0 0 0 0 0 0 0 0 0.0161532117777375 0 0 0 0 0 0 0 0 0 0 0 0 0 0 0 0 0 0 0 0 0 0 0 0 0 0 0.00748355195109804 0 0.00348592738028269 0 0.013135191196924 0 0 0 0 0 0.00297509636001646 0 0 0 0 0.0120186476866265 0.0263214536335215 0 0.0142289657145242 0 0 0 0 0 0 0 0 0 0 0 0 0 0 0 0 0 0 0 0 0 0 0 0 0 0 0 0 0 0 0 0 0 0 0 0 0 0.16688927518971 0.0804797081178853 0.0413781513009158 0.0219039272212822 0 0 0 0.0428002251890865 0.136232290825063 0.146937614404652 0.159409509042047 0.0535862328554294 0 0 0 0 0 0 0 0 0 0 0 0 0 0 0 0 0 0 0 0 0 0 0 0 0 0 0 0 0 0 0 0 0 0 0 0 0 0 0 0 0 0 0 0 0 0 0 0 0 0 0 0 0 0 0 0 0 0 0 0 0 0 0 0 0 0 0 0 0 0 0 0 0 0 0 0 0 0 0 0 0 0 0 0 0 0 0 0 0 0 0 0 0 0 0 0 0 0 0 0 0 0 0 0 0.0176458038207236 0 0 0 0 0 0 0 0 0 0 0 0 0 0 0 0 0 0 0 0 0 0 0 0 0 0 0 0 0 0 0 0 0 0 0 0 0 0 0 0 0 0.0170690154403058 0.00600171768113022 0 0 0 0 0 0 0 0 0 0 0 0 0.00243298441427003 0.0114314987967685 0 0 0
0 0 0 0 0 0 0 0 0 0 0 0 0 0 0 0 0 0 0 0 0 0 0 0 0 0 0 0 0 0 0 0 0 0 0 0 0 0 0 0 0 0 0 0 0 0 0 0 0 0.0022229563544797 0.0281795011277057 0 0 0 0 0 0.0627129734180237 0.263273066992014 0 0 0 0 0 0 0 0 0 0 0 0 0 0 0.00817860469303422 0 0 0 0 0 0 0 0 0 0 0 0.0086740420319823 0 0.025556321554671 0 0.00518412152181214 0 0 0 0 0 0 0 0 0 0 0 0 0 0 0 0 0 0 0 0 0 0 0 0 0 0 0 0 0 0 0 0 0 0 0 0 0 0 0 0 0.00274480467675652 0 0 0 0 0 0 0 0 0.00850282165517736 0.148625674209115 0 0.152573932904821 0.0134650760854488 0 0 0 0.0183745556940619 0.0594763342259082 0 0 0 0 0 0.121828816854726 0.0633044815517688 0 0 0 0 0 0 0 0 0 0 0 0 0 0 0 0 0 0 0 0 0 0 0 0 0 0 0 0 0 0 0 0 0 0 0 0 0 0 0 0 0 0 0 0 0 0 0 0 0 0 0 0 0 0 0 0 0 0 0 0 0 0 0 0 0 0 0 0 0 0 0 0 0 0 0 0 0 0 0 0 0 0 0 0 0 0 0 0 0 0 0 0 0 0 0 0 0 0 0 0 0 0.00427980885497731 0 0 0 0 0 0 0 0 0 0 0 0 0 0 0 0 0 0 0 0 0 0 0 0 0 0 0 0 0 0 0 0 0 0 0 0 0 0 0 0 0 0.00284210559351684 0 0 0 0 0 0 0 0 0 0 0 0 0 0 0 0 0 0
0 0 0 0.0375778481229056 0 0 0.00748808888961649 0 0 0 0 0 0 0 0 0.00231509342993184 0 0 0 0 0 0 0 0 0 0 0 0 0 0.0141677311548975 0.0291837011832114 0 0 0 0 0 0.00352851698812853 0.0404010817915191 0 0 0 0 0 0 0 0 0 0 0 0 0 0 0 0 0 0 0 0.0863441547956585 0 0 0 0 0 0 0 0 0 0 0 0 0 0 0 0 0 0 0 0 0 0.00757787332420417 0 0.00413433509342617 0 0 0.0132322931591987 0.00768724627241704 0.00486711568927748 0.0216072527783271 0.00869657917663107 0 0 0.0113543129799401 0.00730347961308759 0 0.00621344076392706 0.00730955908664845 0 0 0 0.0118144263057448 0 0 0 0 0 0 0 0 0 0 0 0 0 0 0 0 0 0 0 0 0 0 0 0 0 0 0.00432208492941173 0 0 0.0794184185530491 0 0 0.0506745045348925 0 0.0156205351131161 0 0 0 0 0 0 0.0196892934747893 0.0114017668200221 0 0 0.0255898889951959 0 0.234898221429991 0 0.00934239474424861 0 0 0 0.146767299586481 0 0 0 0 0 0 0 0 0 0 0 0 0 0 0 0 0 0 0 0 0 0 0 0 0 0 0 0 0 0 0 0 0 0 0 0 0 0 0 0 0 0 0 0 0 0 0 0 0 0 0 0 0 0 0 0 0 0 0 0 0 0 0 0 0 0 0 0 0 0 0 0 0 0 0 0 0 0 0 0 0 0 0 0 0 0 0 0 0 0 0 0 0 0 0 0 0 0 0 0 0 0 0.0347119080026163 0 0 0 0 0 0 0 0 0 0 0 0 0 0 0 0 0 0 0 0 0 0 0 0 0 0 0 0 0 0 0 0 0 0 0 0 0 0 0 0 0 0.025031142602081 0 0 0 0 0 0 0 0 0 0 0 0 0 0.00236389145164378 0 0.00736451916376336 0 0
0 0 0 0.00852316452061958 0 0 0.00204495193284935 0 0 0 0 0 0 0 0 0.00469110031614972 0 0 0 0 0 0 0 0 0 0 0 0 0 0.008027353352218 0.00421253588126086 0 0 0.00315367549942251 0 0 0.00525826304807933 0.0234918556059657 0 0 0 0 0 0 0 0 0 0 0 0 0 0 0 0 0 0 0 0.0663398006247279 0 0 0 0 0 0 0 0 0 0 0 0 0 0 0.00191597365238443 0 0 0 0 0 0 0.00759107784604702 0 0.00559023823087884 0 0 0.0113256770352377 0.00444584303033095 0.0122443243722849 0.0171809526452985 0.0242360489799378 0.00264818276625332 0.00329232170625612 0.00367734558681228 0.00747878157259901 0.00968681331823791 0.00905281157561169 0 0 0 0 0.00133236219378918 0.00560905437920445 0 0.00606626734862639 0 0 0 0 0 0 0 0 0 0 0 0 0 0 0 0 0 0 0 0 0 0 0 0.00786015162149335 0 0 0.0202307611154891 0 0 0.005741029838171 0 0.0112421785494551 0.0024433406576942 0.000894385570630814 0.00155363231261931 0.0163283800984997 0 0.0729286358790729 0.0813963323919847 0.027952771499366 0 0.0252237083560458 0.0549132914086198 0.155726117095116 0 0.013280708683061 0.00763678976564899 0.0334285588569838 0.0106445943985177 0 0.0898870281913862 0.0349741020068875 0 0 0 0 0 0 0 0 0 0 0 0 0 0 0 0 0 0 0 0 0 0 0 0 0 0 0 0 0 0 0 0 0 0 0 0 0 0 0 0 0 0 0 0 0 0 0 0 0 0 0 0 0 0 0 0 0 0 0 0 0 0 0 0 0 0 0 0 0 0 0 0 0 0 0 0 0 0 0 0 0 0 0 0 0 0 0 0 0 0 0 0 0 0 0 0 0 0 0 0 0 0.033593874338888 0 0 0 0 0 0 0 0 0 0 0 0 0 0 0 0 0 0 0 0 0 0 0 0 0 0 0 0 0 0 0 0 0 0 0 0 0 0 0 0 0 0.0206299377324956 0.00665497683815553 0 0 0 0 0 0 0 0 0 0 0 0 0.0057179357726346 0 0 0 0
0 0 0 0 0 0 0 0 0 0 0 0 0 0 0 0 0 0 0 0 0 0 0 0 0 0 0 0 0 0 0 0.0020590884294945 0.00293973773262746 0 0 0.0006229670951804 0 0 0 0 0.000873775016770563 0 0 0 0 0 0 0 0 0 0 0 0 0 0 0 0 0.00425888976269973 0 0 0 0 0 0 0 0 0 0 0 0 0 0 0 0 0 0 0 0 0 0 0 0 0 0 0 0.00111191583606792 0 0.00179160864780378 0.0189748058743801 0.00589517632014934 0 0.0264739124415815 0 0.00957565287435075 0.00367233367555184 0 0 0 0 0.02755274248488 0.0531946029312902 0.0233493509254839 0.161145887897643 0 0 0 0 0 0 0 0 0 0 0 0 0 0 0 0 0 0 0 0 0 0 0 0 0 0 0 0 0 0 0 0 0 0 0 0.00139947559379323 0 0.139356360349724 0.011168710543792 0.0618448493609884 0 0.0602327333281488 0 0 0.00996347602626789 0 0.0841183878336972 0.168683979899468 0.0719723841445983 0.0038860542070054 0 0 0 0 0 0 0 0 0 0 0 0 0 0 0 0 0 0 0 0 0 0 0 0 0 0 0 0 0 0 0 0 0 0 0 0 0 0 0 0 0 0 0 0 0 0 0 0 0 0 0 0 0 0 0 0 0 0 0 0 0 0 0 0 0 0 0 0 0 0 0 0 0 0 0 0 0 0 0 0 0 0 0 0 0 0 0 0 0 0 0 0 0 0 0 0 0 0 0 0 0 0 0 0.00405928518449431 0 0 0 0 0 0 0 0 0 0 0 0 0 0 0 0 0 0 0 0 0 0 0 0 0 0 0 0 0 0 0 0 0 0 0 0 0 0 0 0 0 0.00717216966962166 0.0158837483418512 0.00358669291967128 0 0 0 0 0 0 0 0 0 0.00726896885592819 0 0 0.00591027579499507 0 0 0
0 0 0 0 0 0 0 0 0 0 0 0 0 0 0 0 0 0 0 0 0 0 0 0 0 0 0 0 0 0 0 0 0.0131886337536082 0 0 0 0 0 0 0 0 0 0 0 0 0 0 0 0 0 0 0 0 0 0 0 0 0.00374622177311775 0 0 0 0 0 0 0 0 0 0 0 0 0 0 0 0 0 0 0 0 0 0 0 0 0 0 0 0 0 0 0.00590702381491811 0 0 0 0 0.0102534782213884 0 0 0 0 0 0.038101645868716 0.0677472636129265 0.00514656636272454 0.0263841567340805 0 0 0 0 0 0 0 0 0 0 0 0 0 0 0 0 0 0 0 0 0 0 0 0 0 0 0 0 0 0 0 0 0 0 0 0.0260824654237168 0 0.0705192310294154 0 0.00814189933631768 0.19336317026863 0.11020858672025 0 0.00788241881328847 0.00971919736387539 0.142698982733691 0 0.0667836357103733 0.0275650951737615 0.029198594955505 0 0 0 0 0 0 0 0 0 0 0 0 0 0 0 0 0 0 0 0 0 0 0 0 0 0 0 0 0 0 0 0 0 0 0 0 0 0 0 0 0 0 0 0 0 0 0 0 0 0 0 0 0 0 0 0 0 0 0 0 0 0 0 0 0 0 0 0 0 0 0 0 0 0 0 0 0 0 0 0 0 0 0 0 0 0 0 0 0 0 0 0 0 0 0 0 0 0 0 0 0 0 0 0.0606028782505306 0 0 0 0 0 0 0 0 0 0 0 0 0 0 0 0 0 0 0 0 0 0 0 0 0 0 0 0 0 0 0 0 0 0 0 0 0 0 0 0 0 0.0554816672035919 0.00460809963429778 0 0 0 0.00218648281776824 0 0 0 0 0 0 0 0 0.0100633152146083 0 0.00441928920889853 0 0
0 0 0 0 0 0 0 0 0 0 0 0 0 0 0 0 0 0 0 0 0 0 0 0 0 0 0 0 0 0 0 0 0.00798989961387415 0 0.00431871763597335 0 0 0 0 0 0 0 0 0 0 0 0 0.00107417933085069 0 0 0 0 0 0 0 0 0 0 0 0 0 0 0 0 0 0 0 0 0 0 0 0 0 0 0 0 0 0 0 0 0 0 0 0 0 0 0 0.00385884126857505 0.00734909283442381 0.00897163087941533 0 0.0210038649195334 0 0.00700702729868072 0.0015773441365762 0 0 0 0 0.0741492227104262 0.13278756087721 0.0118569017822993 0.104295426721704 0 0 0 0 0 0 0 0 0 0 0 0 0 0 0 0 0 0 0 0 0 0 0 0 0 0 0 0 0 0 0 0 0 0 0 0 0 0.0334144790941847 0 0.0168123822149097 0.00384324209945975 0.0742888695935107 0 0 0.0264340859370395 0.177799629995551 0.0414951305846939 0 0.0962476892707106 0.014479290468649 0 0 0 0 0 0 0 0 0 0 0 0 0 0 0 0 0 0 0 0 0 0 0 0 0 0 0 0 0 0 0 0 0 0 0 0 0 0 0 0 0 0 0 0 0 0 0 0 0 0 0 0 0 0 0 0 0 0 0 0 0 0 0 0 0 0 0 0 0 0 0 0 0 0 0 0 0 0 0 0 0 0 0 0 0 0 0 0 0 0 0 0 0 0 0 0 0 0 0 0 0 0 0 0.0497335225708226 0 0 0 0 0 0 0 0 0 0 0 0 0 0 0 0 0 0 0 0 0 0 0 0 0 0 0 0 0 0 0 0 0 0 0 0 0 0 0 0 0 0.0407074223128637 0.0237231070097647 0 0 0 0.00132492536281777 0 0 0 0 0 0 0.00166252579865612 0 0.00789143108588918 0 0.00390255659093505 0 0
0 0 0 0 0 0 0 0 0 0 0 0 0 0 0 0 0 0 0 0 0 0 0 0 0 0 0 0 0 0 0 0.00361403924089737 0.00410248180323412 0 0.00196011665142541 0 0 0 0 0 0 0 0 0 0 0 0 0 0 0 0 0 0 0 0 0 0 0.0016809835269281 0 0 0 0 0 0 0 0 0 0 0 0 0 0 0 0 0 0 0 0 0 0 0 0 0 0 0 0.00122196013107733 0 0.0145819731432091 0.013262539949925 0.0355219640176224 0.0104596227464733 0.0576576533217934 0 0.0578555126097119 0.00403968794400792 0 0 0 0 0.0666844095868897 0.154115403147847 0.018253135226482 0.115812637997563 0 0 0 0 0 0 0 0 0 0 0 0 0 0 0 0 0 0 0 0 0 0 0 0 0 0 0 0 0 0 0 0 0 0 0 0 0 0.0652943743737531 0.00418289295800774 0.00505187370702309 0.00782152995255119 0.0370284071871954 0 0 0.0124809613794002 0.11248514723712 0.0253956218494854 0.142712689192722 0 0.0128916195268712 0 0 0 0 0 0 0 0 0 0 0 0 0 0 0 0 0 0 0 0 0 0 0 0 0 0 0 0 0 0 0 0 0 0 0 0 0 0 0 0 0 0 0 0 0 0 0 0 0 0 0 0 0 0 0 0 0 0 0 0 0 0 0 0 0 0 0 0 0 0 0 0 0 0 0 0 0 0 0 0 0 0 0 0 0 0 0 0 0 0 0 0 0 0 0 0 0 0 0 0 0 0 0 0.00424710847358769 0 0 0 0 0 0 0 0 0 0 0 0 0 0 0 0 0 0 0 0 0 0 0 0 0 0 0 0 0 0 0 0 0 0 0 0 0 0 0 0 0 0.00332933875577524 0.00271912629874672 0 0 0 0.00231032682510158 0 0 0 0 0 0 0 0 0.00122486123757217 0 0 0 0
0 0 0 0 0 0 0.00890564867708928 0 0.0231894781241812 0 0 0 0 0 0 0 0 0 0 0 0 0 0 0 0 0 0 0 0 0 0 0 0.0852901426802114 0.0633966297516449 0.0306112678175053 0 0 0 0 0 0 0 0 0 0 0 0 0 0 0 0 0 0 0 0 0 0 0.0175540760027922 0 0 0 0 0 0 0 0 0 0 0 0 0 0 0 0 0 0 0 0 0 0 0 0 0 0 0 0 0 0 0 0 0 0 0 0.0172330691477419 0 0 0 0 0 0.190993004753137 0.0975750857818377 0 0.0114867691999853 0 0 0 0 0 0 0 0 0 0 0 0 0 0 0 0 0 0 0 0 0 0 0 0 0 0 0 0 0 0.0116623154725815 0 0 0 0 0 0.0341914536856961 0 0 0.00889650058189904 0.0222758487666801 0 0 0 0 0 0.0137186903032132 0.0607625252912972 0.0484946762808946 0.0291193707235123 0 0 0 0 0 0 0 0 0 0 0 0 0 0 0 0 0 0 0 0 0 0 0 0 0 0 0 0 0 0 0 0 0 0 0 0 0 0 0 0 0 0 0 0 0 0 0 0 0 0 0 0 0 0 0 0 0 0 0 0 0 0 0 0 0 0 0 0 0 0 0 0 0 0 0 0 0 0 0 0 0 0 0 0 0 0 0 0 0 0 0 0 0 0 0 0 0 0 0 0 0 0 0 0 0.0860928192063446 0 0 0 0 0 0 0 0 0 0 0 0 0 0 0 0 0 0 0 0 0 0 0 0 0 0 0 0 0 0 0 0 0 0 0 0 0 0 0 0.00684901287378079 0 0.0639600269511438 0 0 0 0 0.0120996939354649 0.00639017461151458 0.00319998252345196 0 0 0 0 0 0 0.0321010541213924 0 0.00505627675843436 0 0.00889440597657227
0 0 0 0.00471643214473105 0 0 0.00269207230430405 0 0 0 0 0 0 0 0 0 0 0 0 0 0 0 0 0 0 0 0 0 0 0.00332528853805517 0.0111643369411226 0 0 0.0560829451815835 0 0 0 0.00570074144694036 0 0 0 0 0 0 0 0.00289916264816835 0 0 0 0 0 0 0 0.0623114097427635 0 0 0 0.056057923888634 0 0.00141248052629076 0 0 0 0 0 0 0 0 0 0 0 0 0 0 0 0 0 0.00116603804351305 0 0 0 0 0 0 0.00217082720705757 0 0 0 0.00141311631999428 0 0 0 0.00339588680868191 0 0.00145615529882223 0.00224516650363327 0 0 0 0.00170401956243061 0 0 0 0 0 0 0 0 0 0 0 0 0 0 0 0 0 0 0 0 0 0 0 0 0 0 0 0 0 0.00951834704730349 0 0 0.0240010673108305 0 0 0 0 0 0.22098485099421 0.0138421599104012 0.00780757062563238 0.205076496153734 0.0163821461954113 0 0 0.0701843046335618 0.0607110470351545 0.056085902798154 0 0 0 0 0 0 0.0885707047387071 0 0 0 0 0 0 0 0 0 0 0 0 0 0 0 0 0 0 0 0 0 0 0 0 0 0 0 0 0 0 0 0 0 0 0 0 0 0 0 0 0 0 0 0 0 0 0 0 0 0 0 0 0 0 0 0 0 0 0 0 0 0 0 0 0 0 0 0 0 0 0 0 0 0 0 0 0 0 0 0 0 0 0 0 0 0 0 0 0 0 0 0 0 0 0 0 0 0 0 0 0 0.00459412037083654 0 0 0 0 0 0 0 0 0 0 0 0 0 0 0 0 0 0 0 0 0 0 0 0 0 0 0 0 0 0 0 0 0 0 0 0 0 0 0 0 0 0.00232727907933697 0 0 0 0 0 0 0 0 0 0 0 0 0 0 0 0 0 0
0 0 0 0.010079738462221 0 0 0.00374820616491801 0 0 0 0 0 0 0 0 0 0 0 0 0 0 0 0 0 0 0 0 0 0 0.00492341535617367 0.0137956480917533 0 0 0 0 0 0 0.00749745091493243 0 0 0 0 0 0 0 0 0 0 0 0 0 0 0 0 0 0 0 0.0614537065877018 0 0 0 0 0 0 0 0 0 0 0 0 0 0 0 0 0 0 0 0 0 0 0 0 0 0 0.0027028031486883 0 0 0 0 0 0 0 0.00756602749713851 0 0.00251603175109948 0.00270395997249787 0 0 0 0.0039473610606565 0 0 0.00705395214312713 0 0 0 0 0 0 0 0 0 0 0 0 0 0 0 0 0 0 0 0 0 0 0 0 0 0 0.0184668443650537 0 0 0.0355405056653089 0 0 0 0 0 0.00912740313478874 0 0 0.311826638919969 0.00787853185867645 0 0 0.114510414429669 0 0.0685210201854218 0 0 0 0 0 0.278106190099474 0 0 0 0 0 0 0 0 0 0 0 0 0 0 0 0 0 0 0 0 0 0 0 0 0 0 0 0 0 0 0 0 0 0 0 0 0 0 0 0 0 0 0 0 0 0 0 0 0 0 0 0 0 0 0 0 0 0 0 0 0 0 0 0 0 0 0 0 0 0 0 0 0 0 0 0 0 0 0 0 0 0 0 0 0 0 0 0 0 0 0 0 0 0 0 0 0 0 0 0 0 0 0.0169918863862655 0 0 0 0 0 0 0 0 0 0 0 0 0 0 0 0 0 0 0 0 0 0 0 0 0 0 0 0 0 0 0 0 0 0 0 0 0 0 0 0 0 0.0110422638044656 0 0 0 0 0 0 0 0 0 0 0 0 0 0 0 0 0 0
0 0 0 0 0 0 0 0 0 0 0 0 0 0 0 0 0 0 0 0 0 0 0 0 0 0 0 0 0 0 0 0 0 0 0 0 0 0 0 0 0 0 0 0 0 0 0 0 0 0 0 0 0 0 0 0 0 0 0 0 0 0 0 0 0 0 0 0 0 0 0 0 0 0 0 0 0 0 0 0 0 0 0 0 0 0 0 0 0 0 0 0 0 0 0 0 0 0 0 0 0 0 0 0 0 0 0 0 0 0 0 0 0 0 0 0 0 0 0 0 0 0 0 0 0 0 0 0 0 0 0 0 0 0 0 0 0 0 0 0 0 0 0 0 0 0 0 0 0 0 0 0 0 0 0 0 0.409418864472311 0 0 0 0.0532803716993724 0.116219415599729 0.077990179791539 0 0.0650038919465776 0 0 0 0 0 0 0 0 0 0 0.0748515842223542 0.14329585128846 0 0.0339375940285787 0 0 0 0 0.0260022469510783 0 0 0 0 0 0 0 0 0 0 0 0 0 0 0 0 0 0 0 0 0 0 0 0 0 0 0 0 0 0 0 0 0 0 0 0 0 0 0 0 0 0 0 0 0 0 0 0 0 0 0 0 0 0 0 0 0 0 0 0 0 0 0 0 0 0 0 0 0 0 0 0 0 0 0 0 0 0 0 0 0 0 0 0 0 0 0 0 0 0 0 0 0 0 0 0 0 0 0 0 0 0 0 0 0 0 0 0 0 0 0 0 0 0 0 0 0 0 0 0 0 0 0 0 0 0 0 0 0 0 0 0 0
0 0 0 0 0 0 0 0 0 0 0 0 0 0 0 0 0 0 0 0 0 0 0 0 0 0 0 0 0 0 0 0 0 0 0 0 0 0 0 0 0 0 0 0 0 0 0 0 0 0 0 0 0 0 0 0 0 0 0 0 0 0 0 0 0 0 0 0 0 0 0 0 0 0 0 0 0 0 0 0 0 0 0 0 0 0 0 0 0 0 0 0 0 0 0 0 0 0 0 0 0 0 0 0 0 0 0 0 0 0 0 0 0 0 0 0 0 0 0 0 0 0 0 0 0 0 0 0 0 0 0 0 0 0 0 0 0 0 0 0 0 0 0 0 0 0 0 0 0 0 0 0 0 0 0 0.0773491357296972 0 0.0135553937668083 0.00482712026860285 0 0.0774213721548008 0.0892785044409353 0.0117245353879147 0.0219383346489134 0.167386549691792 0 0 0 0 0 0 0 0 0 0 0.266387347862839 0.0795206274152701 0 0.0116308792402661 0 0 0 0.0173735787940706 0.0188028442422448 0 0 0 0 0 0 0 0 0.00933380191511973 0 0 0 0 0 0 0 0 0 0 0 0 0 0 0 0 0 0 0 0 0 0 0 0 0 0 0 0 0 0 0.00912924811519827 0 0 0 0 0 0 0 0 0 0 0 0 0 0 0 0 0 0 0 0 0 0 0 0 0 0 0 0 0 0 0 0 0 0 0 0 0 0 0 0 0 0 0 0 0 0 0 0 0 0 0 0 0 0 0 0 0 0 0 0 0.0190089631161218 0.00251080981004251 0.0138371005096987 0.0199494629381822 0.0206577909613683 0.0165152489954469 0 0 0 0 0.0134878212936168 0 0 0 0 0 0 0 0 0 0 0 0 0 0.0183735287010498 0 0 0 0 0 0 0 0
0 0 0 0 0 0 0 0 0 0 0 0 0 0 0 0 0 0 0 0 0 0 0 0 0 0 0 0 0 0 0 0 0 0 0 0 0 0 0 0 0 0 0 0 0 0 0 0 0 0 0 0 0 0 0 0 0 0 0 0 0 0 0 0 0 0 0 0 0 0 0 0 0 0 0 0 0 0 0 0 0 0 0 0 0 0 0 0 0 0 0 0 0 0 0 0 0 0 0 0 0 0 0 0 0 0 0 0 0 0 0 0 0 0 0 0 0 0 0 0 0 0 0 0 0 0 0 0 0 0 0 0 0 0 0 0 0 0 0 0 0 0 0 0 0 0 0 0 0 0 0 0 0 0 0 0 0.0844750725746785 0 0 0 0 0.567003979384494 0 0.17349926971965 0.175021678321178 0 0 0 0 0 0 0 0 0 0 0 0 0 0 0 0 0 0 0 0 0 0 0 0 0 0 0 0 0 0 0 0 0 0 0 0 0 0 0 0 0 0 0 0 0 0 0 0 0 0 0 0 0 0 0 0 0 0 0 0 0 0 0 0 0 0 0 0 0 0 0 0 0 0 0 0 0 0 0 0 0 0 0 0 0 0 0 0 0 0 0 0 0 0 0 0 0 0 0 0 0 0 0 0 0 0 0 0 0 0 0 0 0 0 0 0 0 0 0 0 0 0 0 0 0 0 0 0 0 0 0 0 0 0 0 0 0 0 0 0 0 0 0 0 0 0 0 0 0 0 0 0
0 0 0 0 0 0 0 0 0 0 0 0 0 0 0 0 0 0 0 0 0 0 0 0 0 0 0 0 0 0 0 0 0 0 0 0 0 0 0 0 0 0 0 0 0 0 0 0 0 0 0 0 0 0 0 0 0 0 0 0 0 0 0 0 0 0 0 0 0 0 0 0 0 0 0 0 0 0 0 0 0 0 0 0 0 0 0 0 0 0 0 0 0 0 0 0 0 0 0 0 0 0 0 0 0 0 0 0 0 0 0 0 0 0 0 0 0 0 0 0 0 0 0 0 0 0 0 0 0 0 0 0 0 0 0 0 0 0 0 0 0 0 0 0 0 0 0 0 0 0 0 0 0 0 0 0 0.00612047403837454 0 0 0.0992824503041837 0 0.017725768435696 0 0 0 0 0 0 0 0 0 0 0 0 0.100844725515434 0 0.0235866260453304 0 0.00627265190465252 0 0 0 0.0105222341631648 0 0 0 0 0 0 0 0 0 0.0233716629182416 0.0100411299098623 0 0 0 0.00821850887422396 0 0 0 0 0 0 0 0.00325928279674631 0 0 0 0 0 0 0 0 0 0 0.0337262243353148 0 0.00375965672724953 0 0 0 0 0 0 0 0 0 0 0 0 0 0 0 0 0 0 0 0 0 0 0 0 0 0 0 0 0 0 0 0 0 0 0 0 0 0 0 0 0 0 0 0 0 0 0 0 0 0 0 0 0 0 0 0 0 0 0 0 0 0 0 0 0 0.216984924859157 0 0.034128950823672 0.0442771566871055 0.184931358757224 0.114247609457495 0 0 0 0 0.030543475160962 0 0 0 0 0 0 0 0 0 0 0 0 0 0.02815512828591 0 0 0 0 0 0 0 0
0 0 0 0 0 0 0 0 0 0 0 0 0 0 0 0 0 0 0 0 0 0 0 0 0 0 0 0 0 0 0 0 0 0 0 0 0 0 0 0 0 0 0 0 0 0 0 0 0 0 0 0 0 0 0 0 0 0 0 0 0 0 0 0 0 0 0 0 0 0 0 0 0 0 0 0 0 0 0 0 0 0 0 0 0 0 0 0 0 0 0 0 0 0 0 0 0 0 0 0 0 0 0 0 0 0 0 0 0 0 0 0 0 0 0 0 0 0 0 0 0 0 0 0 0 0 0 0 0 0 0 0 0 0 0 0 0 0 0 0 0 0 0 0 0 0 0 0 0 0 0 0 0 0 0 0 0 0 0.126739976808008 0 0.0877743186206821 0 0 0 0 0 0 0 0 0 0 0 0 0 0 0 0 0 0 0 0 0 0 0 0 0 0 0 0 0 0 0 0 0.0132998564159006 0 0 0 0 0 0 0 0 0 0 0 0 0 0 0 0 0 0 0 0 0 0 0.0609308486898586 0 0 0 0 0 0 0 0 0 0 0 0 0 0 0 0 0 0 0 0 0 0 0 0 0 0 0 0 0 0 0 0 0 0 0 0 0 0 0 0 0 0 0 0 0 0 0 0 0 0 0 0 0 0 0 0 0 0 0 0 0 0 0 0 0 0 0 0.220020316849634 0.0324026690235228 0.0519678460268172 0 0.220248536256532 0.138091952831512 0 0 0 0 0.0309714841386129 0 0 0 0 0 0 0 0 0 0.00852234582536491 0 0 0 0.00902984851355471 0 0 0 0 0 0 0 0
0 0 0 0 0 0 0 0 0 0 0 0 0 0 0 0 0 0 0 0 0 0 0 0 0 0 0 0 0 0 0 0 0 0 0 0 0 0 0 0 0 0 0 0 0 0 0 0 0 0 0 0 0 0 0 0 0 0 0 0 0 0 0 0 0 0 0 0 0 0 0 0 0 0 0 0 0 0 0 0 0 0 0 0 0 0 0 0 0 0 0 0 0 0 0 0 0 0 0 0 0 0 0 0 0 0 0 0 0 0 0 0 0 0 0 0 0 0 0 0 0 0 0 0 0 0 0 0 0 0 0 0 0 0 0 0 0 0 0 0 0 0 0 0 0 0 0 0 0 0 0 0 0 0 0 0.0185128121427835 0.142389641442835 0 0 0.0997348461768185 0 0 0 0 0 0 0 0 0 0 0 0 0 0 0 0.324934164466222 0.0553723283811104 0 0 0 0 0 0 0 0 0 0 0 0 0 0 0 0.0225671384422562 0 0 0 0 0 0 0 0 0 0 0 0 0 0 0 0 0 0 0 0 0 0 0 0 0 0 0 0 0 0 0 0 0 0 0 0 0 0 0 0 0 0 0 0 0 0 0 0 0 0 0 0 0 0 0 0 0 0 0 0 0 0 0 0 0 0 0 0 0 0 0 0 0 0 0 0 0 0 0 0 0 0 0 0 0 0 0 0 0 0 0 0 0 0.0265466740160669 0 0.204368359977949 0.105574034953958 0 0 0 0 0 0 0 0 0 0 0 0 0 0 0 0 0 0 0 0 0 0 0 0 0 0 0
0 0 0 0 0 0 0 0 0 0 0 0 0 0 0 0 0 0 0 0 0 0 0 0 0 0 0 0 0 0 0 0 0 0 0 0 0 0 0 0 0 0 0 0 0 0 0 0 0 0 0 0 0 0 0 0 0 0 0 0 0 0 0 0 0 0 0 0 0 0 0 0 0 0 0 0 0 0 0 0 0 0 0 0 0 0 0 0 0 0 0 0 0 0 0 0 0 0 0 0 0 0 0 0 0 0 0 0 0 0 0 0 0 0 0 0 0 0 0 0 0 0 0 0 0 0 0 0 0 0 0 0 0 0 0 0 0 0 0 0 0 0 0 0 0 0 0 0 0 0 0 0 0 0 0 0.00890855164999883 0.0362232743807437 0.0369156457834333 0.00567216596873415 0 0 0 0.0133890746976121 0.102601436213402 0.300747167746323 0 0 0 0 0 0 0.00382058683911016 0 0 0.00386363847367487 0.117137552119012 0.011966465262517 0.0102605658746685 0.0521113681435114 0.00382981028914678 0 0 0.0069225810688776 0.0829995367929836 0 0 0 0 0 0 0 0 0.0126184401653343 0.0010541076995217 0 0 0 0 0 0 0 0 0 0 0 0 0 0 0 0 0 0 0.00168223022923099 0 0 0 0.00252346994733983 0 0.0291746886843854 0 0 0.00908387218145314 0 0 0 0 0 0 0 0 0 0 0 0 0 0 0 0 0 0 0 0 0.00436196533897123 0 0 0 0 0 0 0.0102623727893027 0 0 0 0 0 0 0 0 0 0 0 0 0 0 0 0 0 0 0 0 0 0 0 0 0 0 0 0 0 0 0.0398304050114991 0 0 0 0.0127657242538214 0 0.00215642966661472 0.00375663733670024 0.00682468396207752 0.00324595736610394 0.00189112938496473 0 0 0 0.00192825367899905 0 0 0 0 0 0 0 0 0 0 0 0 0 0.0594702109999313 0 0 0 0 0 0 0 0
0 0 0 0 0 0 0 0 0 0 0 0 0 0 0 0 0 0 0 0 0 0 0 0 0 0 0 0 0 0 0 0 0 0 0 0 0 0 0 0 0 0 0 0 0 0 0 0 0 0 0 0 0 0 0 0 0 0 0 0 0 0 0 0 0 0 0 0 0 0 0 0 0 0 0 0 0 0 0 0 0 0 0 0 0 0 0 0 0 0 0 0 0 0 0 0 0 0 0 0 0 0 0 0 0 0 0 0 0 0 0 0 0 0 0 0 0 0 0 0 0 0 0 0 0 0 0 0 0 0 0 0 0 0 0 0 0 0 0 0 0 0 0 0 0 0 0 0 0 0 0 0 0 0 0 0.113130379134157 0.090021728360961 0 0 0 0 0.253373663305173 0 0 0.4185788826381 0 0 0 0 0 0 0 0 0 0 0.124895346561609 0 0 0 0 0 0 0 0 0 0 0 0 0 0 0 0 0 0 0 0 0 0 0 0 0 0 0 0 0 0 0 0 0 0 0 0 0 0 0 0 0 0 0 0 0 0 0 0 0 0 0 0 0 0 0 0 0 0 0 0 0 0 0 0 0 0 0 0 0 0 0 0 0 0 0 0 0 0 0 0 0 0 0 0 0 0 0 0 0 0 0 0 0 0 0 0 0 0 0 0 0 0 0 0 0 0 0 0 0 0 0 0 0 0 0 0 0 0 0 0 0 0 0 0 0 0 0 0 0 0 0 0 0 0 0 0 0 0 0 0 0
0 0 0 0 0 0 0 0 0 0 0 0 0 0 0 0 0 0 0 0 0 0 0 0 0 0 0 0 0 0 0 0 0 0 0 0 0 0 0 0 0 0 0 0 0 0 0 0 0 0 0 0 0 0 0 0 0 0 0 0 0 0 0 0 0 0 0 0 0 0 0 0 0 0 0 0 0 0 0 0 0 0 0 0 0 0 0 0 0 0 0 0 0 0 0 0 0 0 0 0 0 0 0 0 0 0 0 0 0 0 0 0 0 0 0 0 0 0 0 0 0 0 0 0 0 0 0 0 0 0 0 0 0 0 0 0 0 0 0 0 0 0 0 0 0 0 0 0 0 0 0 0 0 0 0 0 0.0227807185899487 0.0289097927080741 0 0 0 0.262588923844261 0 0 0.389553357412648 0 0 0.00702405489856752 0 0 0 0.00579290400153151 0 0 0 0.145235640280583 0 0.00984152496402645 0.0220209993336581 0 0 0 0 0.0329976205399738 0 0 0 0 0 0 0 0 0 0 0 0 0 0 0 0 0 0 0 0 0 0 0 0 0 0 0 0 0 0 0 0 0 0 0 0 0 0 0 0 0 0 0 0 0 0 0 0 0 0 0 0 0 0 0 0 0 0 0 0 0 0 0 0 0 0 0 0 0 0 0 0 0 0 0 0 0 0 0 0 0 0 0 0 0 0 0 0 0 0 0 0 0 0.0732544634267282 0 0 0 0 0 0 0 0 0 0 0 0 0 0 0 0 0 0 0 0 0 0 0 0 0 0 0 0 0 0 0 0 0 0 0 0 0 0 0
0 0 0 0 0 0 0 0 0 0 0 0 0 0 0 0 0 0 0 0 0 0 0 0 0 0 0 0 0 0 0 0 0 0 0 0 0 0 0 0 0 0 0 0 0 0 0 0 0 0 0 0 0 0 0 0 0 0 0 0 0 0 0 0 0 0 0 0 0 0 0 0 0 0 0 0 0 0 0 0 0 0 0 0 0 0 0 0 0 0 0 0 0 0 0 0 0 0 0 0 0 0 0 0 0 0 0 0 0 0 0 0 0 0 0 0 0 0 0 0 0 0 0 0 0 0 0 0 0 0 0 0 0 0 0 0 0 0 0 0 0 0 0 0 0 0 0 0 0 0 0 0 0 0 0 0.00555876856919963 0.0757656188616732 0.0127123846673819 0 0 0 0.335515327178921 0.0246761400706634 0.169806694098992 0 0 0 0 0 0 0 0 0 0 0 0.228656768227737 0 0.0103922587582 0.010431085791684 0.00287212810264559 0 0 0 0.046371032587016 0 0 0 0 0 0 0 0 0 0 0 0 0 0 0 0 0 0 0 0 0 0 0 0 0 0 0 0 0 0 0 0 0 0 0 0 0 0 0 0 0 0 0 0 0 0 0 0 0 0 0 0 0 0 0 0 0 0 0 0 0 0 0 0 0 0 0 0 0 0 0 0 0 0 0 0 0 0 0 0 0 0 0 0 0 0 0 0 0 0 0 0 0 0.0654245394371811 0 0 0 0 0 0 0.00262995502198692 0 0 0.00342060605707792 0.00388003012945599 0 0 0 0 0 0 0 0 0 0 0 0 0 0 0 0 0 0 0 0.00188666244018419 0 0 0 0 0 0 0 0
0 0 0 0 0 0 0 0 0 0 0 0 0 0 0 0 0 0 0 0 0 0 0 0 0 0 0 0 0 0 0 0 0 0 0 0 0 0 0 0 0 0 0 0 0 0 0 0 0 0 0 0 0 0 0 0 0 0 0 0 0 0 0 0 0 0 0 0 0 0 0 0 0 0 0 0 0 0 0 0 0 0 0 0 0 0 0 0 0 0 0 0 0 0 0 0 0 0 0 0 0 0 0 0 0 0 0 0 0 0 0 0 0 0 0 0 0 0 0 0 0 0 0 0 0 0 0 0 0 0 0 0 0 0 0 0 0 0 0 0 0 0 0 0 0 0 0 0 0 0 0 0 0 0 0 0 0 0 0 0 0 0 0 0 0 0 0 0 0 0 0 0 0 0 0 0 0.0710417601900464 0 0 0 0 0 0 0 0 0 0 0 0 0 0 0 0 0 0 0 0 0 0 0 0 0 0 0 0 0.206359291903257 0 0 0 0 0 0 0 0 0 0 0 0 0 0 0 0 0 0 0 0 0 0 0 0 0 0 0 0 0 0 0 0 0 0 0 0 0 0 0.258368670182659 0 0 0 0 0 0 0 0 0 0 0 0 0 0 0 0 0 0 0 0 0 0 0 0 0 0 0 0 0 0 0 0 0 0 0 0 0 0 0 0 0 0.227054203413875 0 0 0 0 0 0 0 0.118693376448789 0.118482697861373 0 0 0 0 0 0 0 0 0 0 0 0 0 0 0 0 0 0 0 0 0
0 0 0 0 0 0 0 0 0.0019536989402142 0.00377732550464059 0 0 0.0517047206354743 0 0 0 0 0 0.00395386965942118 0 0 0 0 0 0 0 0.00469940681377924 0 0 0 0 0 0.00368996407014707 0 0.00772493586742741 0 0 0 0 0 0 0 0 0 0 0 0 0 0 0 0 0 0 0 0.00370807580478457 0 0 0 0 0 0 0 0 0 0 0 0 0 0.0038318645385019 0 0 0 0 0 0 0 0 0 0 0 0 0 0 0 0 0 0 0 0 0 0 0 0 0 0 0 0 0 0 0 0 0 0 0 0 0 0 0 0.00223172834926204 0 0 0.00196851664920584 0 0.0400040007212499 0.0580317896447625 0.00327514029174583 0.015947856193042 0.0252994422370234 0.0334734018271511 0.0583462352966954 0 0 0 0 0 0 0 0 0 0 0 0 0 0 0 0 0 0 0 0 0 0 0 0 0 0 0 0 0 0 0 0 0 0 0 0 0 0 0 0 0 0 0 0 0 0 0 0.0174810261136054 0.0455070836257826 0.0439819472945149 0.0242759018111853 0 0.0220692256961409 0 0 0 0 0 0 0 0 0 0 0 0 0 0.0348204469314326 0.0078181058102827 0.0376730810256428 0.00267701654098084 0 0 0 0 0 0 0 0 0 0 0.00370002147213383 0 0 0 0 0 0.084647326165564 0 0 0 0 0 0 0 0 0 0 0 0 0 0 0 0 0 0 0 0 0 0 0 0 0 0 0.000901038493871916 0 0 0 0 0 0 0 0 0 0 0 0 0 0 0 0 0 0 0 0 0 0 0.00168183323061841 0 0 0.00308561449110464 0.00924145685339607 0.0704451127438987 0.135018776641935 0.108889928626088 0 0 0 0 0 0 0 0 0 0 0 0 0 0 0 0 0 0 0.0109618017375141 0 0 0 0 0 0 0 0 0 0 0 0 0 0 0 0 0 0 0 0 0 0 0 0 0 0 0 0 0 0 0 0 0 0.0115012816497789
0 0 0 0 0 0 0 0 0 0 0 0 0 0 0 0 0 0 0 0 0 0 0.0243508538385288 0 0 0 0.00542909328494582 0 0 0 0 0 0 0 0 0 0 0 0 0 0 0 0 0 0.0180457385258761 0 0 0 0 0 0 0 0 0 0 0 0 0 0 0 0 0 0 0 0.00198694657724484 0.00430574527722657 0 0 0 0 0 0 0 0.014570070935677 0 0 0 0 0 0 0 0 0 0 0 0 0 0 0 0 0 0 0 0 0 0 0 0 0 0 0 0 0 0 0 0 0 0.00375085681904349 0 0 0 0 0 0 0 0 0 0 0 0.00838247801697153 0 0 0 0 0 0 0 0.210380901072924 0 0 0 0 0 0 0 0 0 0 0 0 0 0 0 0 0 0 0 0 0 0 0 0 0 0 0 0 0 0 0 0 0 0 0 0.00581067493695753 0 0 0.0256778033413202 0 0.00768028730250456 0.128422490969928 0 0 0 0 0 0 0 0.00345747138584038 0.0765523371976204 0 0.0108486233673953 0 0 0.121995636685071 0 0 0 0 0 0.130477970189695 0 0 0 0 0 0 0 0 0 0 0.00385236367056727 0 0 0 0 0 0.004129459629475 0 0.00420248655234359 0 0 0 0 0 0 0 0 0 0.0723281042543166 0 0 0 0 0 0 0 0 0 0 0 0 0 0.00586251188414365 0 0.00924825888337908 0.00290697674107712 0 0 0 0 0 0.00346090356746687 0 0 0 0 0 0 0 0 0 0.00738163917072781 0 0.00175667718817394 0 0 0 0 0 0 0.00179943481918685 0 0.00570513003137706 0.0705379979453094 0 0 0 0 0 0 0 0 0 0 0 0 0 0 0 0 0 0 0.00470207593768576 0 0 0 0 0 0 0 0 0 0 0 0 0 0 0 0 0 0 0 0 0 0 0 0 0 0 0 0 0 0 0 0 0 0
0 0 0 0 0 0 0 0 0 0 0 0 0 0 0 0 0 0 0 0 0 0 0.0116797872426177 0 0 0 0 0 0 0 0 0 0 0 0 0 0 0 0 0 0 0 0 0 0 0 0 0 0 0 0 0 0 0 0 0 0 0 0 0 0 0 0 0 0 0 0 0 0 0 0 0 0 0.00634766016909151 0 0 0 0 0 0 0 0 0 0 0 0 0 0 0 0 0 0 0 0 0 0 0 0 0 0 0 0 0 0 0 0 0 0 0 0 0 0 0 0 0 0 0 0 0 0 0 0 0 0 0 0 0 0.025942477087375 0 0 0 0 0 0 0 0 0 0 0 0 0 0 0 0 0 0 0 0 0 0 0 0 0 0 0 0 0 0 0 0 0 0 0 0 0 0 0.0770031102862983 0.00884740244807003 0 0.0700135230224842 0.207430554611446 0 0 0 0 0 0 0 0.0138030973252214 0 0 0 0 0.0183226955644532 0 0 0.10477440625926 0.00356899110646904 0.0632255766421747 0 0.0786755452947467 0 0 0 0 0 0.00677298923384785 0 0 0 0.00980352573096232 0 0 0 0 0 0.0525816197249492 0 0 0 0 0 0 0 0 0 0 0 0 0 0 0 0 0 0 0 0 0 0 0 0 0 0 0 0 0 0.00349028277865676 0 0 0 0 0.00262395678722324 0 0 0 0 0 0 0 0 0 0 0 0 0 0 0.0029265414832144 0 0 0 0 0 0.00269243597109676 0.0947526754436455 0 0 0 0 0 0 0 0 0 0 0 0 0 0 0 0 0 0 0.129043600173819 0 0 0 0 0 0 0 0 0 0 0 0 0 0 0 0 0 0 0 0 0 0.00232850267592588 0 0 0 0 0 0 0 0 0 0 0 0.00334904293695132
0 0 0 0 0 0 0 0 0 0 0 0 0 0 0 0 0 0 0 0 0 0 0.00449008315900688 0 0 0 0 0 0 0 0 0 0 0 0 0 0 0 0.00552857969357163 0 0 0 0 0 0.0234913459247933 0 0 0.00470148605361884 0 0 0 0 0 0 0 0 0 0 0 0 0 0 0 0 0 0 0 0 0 0 0 0 0 0.0338604595073597 0 0 0 0 0 0 0 0 0 0 0 0 0 0 0 0 0 0 0 0 0 0 0 0 0 0 0 0 0 0 0 0 0 0 0 0 0 0 0 0 0 0 0 0 0 0 0 0 0 0 0 0 0 0.0360741550477734 0 0 0 0 0 0 0 0 0 0 0 0 0 0 0 0 0 0 0 0 0 0 0 0 0 0 0 0 0 0 0 0 0 0 0 0 0 0 0.0713159682922631 0.141762861898994 0.0670911131669005 0 0.268309587427213 0 0 0 0 0 0 0 0.00602798445156139 0 0 0 0 0.0105101557994979 0 0 0 0 0.00478114932994421 0 0 0 0 0 0 0 0.0045456710095697 0 0 0 0.0268156489409755 0 0 0 0 0 0.0260597555510336 0 0 0 0 0 0 0 0 0 0 0 0.0136672917821439 0 0 0 0.0843993749248574 0 0 0 0 0 0 0 0 0 0.00564219137945143 0 0 0.000667430034366863 0 0 0 0 0 0.00680672592920874 0 0 0 0 0 0 0 0 0 0 0 0 0 0 0.00384278980438314 0 0 0 0 0 0.00502417737182918 0.0289159843151532 0 0 0 0 0 0 0 0 0 0 0 0 0 0 0 0 0 0 0.0782512401253892 0 0 0 0 0 0 0 0.0223535700738812 0 0 0 0 0 0 0.00273708246409179 0 0.00255046320517644 0 0 0 0 0 0 0 0 0 0 0 0 0 0 0 0 0.00977567333599081
0 0 0 0 0 0 0 0 0 0 0 0 0 0 0 0 0 0 0 0 0 0.0030638067723179 0 0.0218213839469856 0 0 0 0 0 0 0 0 0 0 0 0 0 0 0.0326310929839897 0 0 0 0 0 0.00165770950789181 0 0 0.0251932886845364 0 0.0038960567432767 0 0 0 0 0 0 0 0 0 0 0 0 0 0 0 0 0 0 0 0 0 0 0 0.00294469952999257 0 0 0 0 0 0 0 0 0 0 0 0 0 0 0 0 0 0 0 0 0 0 0 0 0 0 0 0 0 0 0 0 0 0 0 0 0 0 0 0 0 0 0 0 0 0 0 0 0 0 0 0 0 0.00175617317163172 0 0 0 0 0 0.00267310526127706 0 0 0 0 0 0 0 0 0 0 0 0 0 0 0 0 0 0 0 0 0 0 0 0 0 0 0 0 0 0 0 0 0.0181203965376786 0 0.0915030963604021 0.123514000158631 0 0 0 0 0 0 0 0 0 0 0 0 0 0 0 0 0.0465462409725558 0 0.0319529905412211 0 0.0672178899278957 0 0 0 0 0 0.0049645166569206 0 0 0 0.0223687900648957 0 0 0.0319823746007136 0 0 0.0439847837686152 0 0 0 0 0 0 0 0 0 0 0 0.0289668968162817 0 0 0 0.145878334319219 0 0 0 0 0 0 0 0 0 0 0 0.00182810863296791 0.000356885594436504 0 0 0 0 0 0.0028392975014551 0 0 0 0 0 0 0 0 0 0 0 0 0 0 0.00701015259107372 0 0 0 0 0 0 0.00378539888301254 0 0 0 0 0 0 0 0 0 0 0 0 0 0 0 0 0 0 0.193547853281665 0 0 0 0 0 0 0 0.0291537706033062 0 0 0 0 0 0 0 0 0 0 0 0 0 0.00317710705684295 0 0 0 0 0 0 0 0 0 0 0 0.00566379852831071
0 0 0 0 0 0 0 0 0 0 0 0 0 0 0 0 0 0 0 0 0 0 0 0 0 0 0.0642519624548219 0 0 0 0 0 0 0 0 0 0 0 0 0 0 0 0 0 0 0 0 0 0 0 0 0 0 0 0 0 0 0 0 0 0 0 0 0 0 0 0 0 0 0 0 0 0 0 0 0 0 0 0 0 0 0 0 0 0 0 0 0 0 0 0 0 0 0 0 0 0 0 0 0 0 0 0 0 0 0 0 0 0 0 0 0 0 0 0 0 0 0 0 0 0 0 0 0 0 0 0 0.0789512849457663 0 0 0 0 0 0 0 0 0 0 0 0 0 0 0 0 0 0 0 0 0 0 0 0 0 0 0 0 0 0 0 0 0 0.0557063926035497 0 0.0330026131389133 0 0 0 0 0 0 0 0 0 0 0 0 0 0.0463861197638171 0 0 0 0 0 0 0 0 0 0 0 0 0 0 0 0 0 0 0 0 0 0 0 0 0 0 0 0 0 0.231742602210351 0.0668898729368381 0 0 0 0 0 0 0 0 0 0.124899842616021 0 0 0 0 0 0 0 0 0 0 0 0 0 0 0 0.115242738445781 0.039060937004811 0 0 0 0 0 0 0 0 0 0 0 0 0 0 0 0 0 0 0 0 0 0 0 0 0 0 0 0 0 0 0 0 0 0.143865633879329 0 0 0 0 0 0 0 0 0 0 0 0 0 0 0 0 0 0 0 0 0 0 0 0 0 0 0 0 0 0 0 0 0 0 0 0 0 0 0 0 0 0 0 0 0 0 0
0 0 0 0 0 0 0 0 0 0 0 0 0 0 0 0 0 0 0 0 0 0 0.0409913066744457 0 0 0 0.115976937360593 0 0 0 0 0 0 0 0 0 0 0 0 0 0 0 0 0 0 0 0 0 0.0117059924814354 0 0 0 0 0 0 0 0 0 0 0 0 0 0 0 0 0 0 0 0 0 0 0 0 0 0 0 0 0 0 0 0 0 0 0 0 0 0 0 0 0 0 0 0 0 0 0 0 0 0 0 0 0 0 0 0 0 0 0 0 0 0 0 0 0 0 0.00484745043091028 0.0890159176363153 0 0 0.165671284267613 0 0 0 0 0 0 0 0 0 0 0 0 0 0 0 0 0 0 0 0 0 0 0 0 0 0 0 0 0 0 0 0 0 0 0 0 0 0 0 0 0 0 0 0 0 0 0.0747077654646173 0 0 0 0 0 0 0 0 0 0 0.0102410045584315 0 0 0 0 0 0 0 0 0 0 0 0 0 0 0 0 0 0 0 0 0 0 0 0 0 0 0 0 0.0115403995615704 0 0 0 0 0 0 0 0 0 0 0 0 0 0 0 0 0 0 0 0 0 0 0 0 0 0 0 0 0 0 0 0 0 0 0 0 0 0 0 0 0 0 0 0 0 0 0 0 0 0 0 0 0 0 0.140694772442173 0.00908612765459604 0.325521041467298 0 0 0 0 0 0 0 0 0 0 0 0 0 0 0 0 0 0 0 0 0 0 0 0 0 0 0 0 0 0 0 0 0 0 0 0 0 0 0 0 0 0 0 0 0 0 0 0 0 0 0 0 0
0 0 0 0 0 0 0 0 0 0 0 0 0 0 0 0 0 0 0 0 0 0 0 0 0 0 0.0647319403531945 0.151554582815423 0 0 0 0 0 0 0 0 0 0 0 0 0 0 0 0 0 0 0 0 0 0 0 0 0.0692967761060398 0 0 0 0 0 0.0226379811034774 0 0 0 0 0 0 0.0111718341731306 0 0 0 0 0 0 0 0 0 0 0 0 0 0 0 0 0 0 0 0 0 0 0 0 0 0 0 0 0 0 0 0 0 0 0 0 0 0 0.0301514516656013 0 0.0207669097786433 0.0488406730699981 0 0 0 0 0 0 0 0 0 0 0 0 0 0.0483838583168086 0 0 0 0 0 0.0262095998470345 0.0396815148450276 0 0 0 0 0 0 0 0 0 0 0 0 0 0 0 0 0 0 0 0 0 0 0 0 0 0 0 0 0 0 0 0 0 0 0 0 0 0 0 0 0 0 0 0 0 0 0 0 0 0 0 0 0 0 0 0 0 0 0 0 0 0 0 0 0 0 0 0 0 0 0 0 0 0 0 0 0 0 0.0584775694999807 0.184548770884489 0 0 0 0 0 0 0 0 0.0295595261360148 0 0 0 0 0 0 0 0 0 0 0 0 0 0 0 0 0 0 0 0 0 0 0 0 0 0 0 0 0 0 0 0 0 0 0 0 0 0 0 0 0 0 0 0 0 0 0 0 0 0 0 0 0 0 0 0 0 0 0 0 0 0.193987011405136 0 0 0 0 0 0 0 0 0 0 0 0 0 0 0 0 0 0 0 0 0 0 0 0 0 0 0 0 0 0 0 0 0 0 0 0 0
0 0 0 0 0 0 0 0 0 0 0 0 0 0 0 0 0 0 0 0 0 0 0 0 0 0 0 0 0 0 0 0 0 0 0 0 0 0 0 0 0 0 0 0 0 0 0 0 0 0 0 0 0 0 0 0 0 0.011553805627476 0 0 0 0 0 0 0 0 0 0 0 0 0 0 0 0 0 0.0104653837896252 0 0 0 0 0 0 0 0 0 0 0 0 0 0 0 0 0 0 0 0 0 0 0 0 0 0 0 0.0108733046511832 0 0 0 0 0 0 0 0.0108831386780003 0 0 0 0 0 0 0 0 0 0 0 0 0 0 0 0 0 0 0 0 0 0 0 0 0 0 0 0 0 0 0 0 0 0 0 0 0 0 0 0 0 0 0 0 0 0 0.341306285586438 0 0 0.0408642678171893 0 0 0 0 0 0 0 0 0 0 0 0 0 0.119096209815313 0.160387613405895 0 0.0145138348871907 0 0 0 0 0 0 0 0 0 0 0 0 0 0.238095092444438 0 0 0 0 0 0 0 0 0 0 0 0 0 0 0 0 0 0 0 0 0 0 0 0 0 0 0 0 0 0 0 0 0 0 0 0 0 0 0 0 0 0 0 0 0 0 0 0 0 0 0 0 0 0 0 0 0 0 0 0 0 0 0 0 0 0 0 0 0 0 0 0 0 0 0 0 0 0 0 0 0 0 0 0 0 0 0 0 0 0 0 0 0 0 0 0 0 0 0 0 0 0 0 0 0 0 0 0 0 0 0 0 0 0 0 0.0419610632972512 0 0 0 0 0 0 0 0
0 0 0 0 0 0 0 0 0 0 0 0 0 0 0 0 0 0 0 0 0 0 0 0 0 0 0 0 0 0 0 0 0 0 0 0 0 0 0 0 0 0 0 0 0 0 0 0 0 0 0 0 0 0 0 0 0 0 0 0 0 0 0 0 0 0 0 0 0.00371348931563835 0 0 0 0 0 0 0 0 0 0 0 0 0 0 0 0 0 0 0 0 0 0 0 0 0 0 0 0 0 0 0 0 0 0 0 0 0 0 0 0 0 0 0 0 0 0.0103170325305404 0.00740825502079462 0 0 0 0 0 0 0 0 0 0 0 0 0 0 0 0 0 0 0 0 0 0 0 0 0 0 0 0 0 0 0 0 0 0 0 0 0 0 0 0.00745896070455769 0.140508727518114 0 0 0 0.0931896221968187 0.152280765663297 0.00857994016211552 0.0737732893753937 0.266453942265274 0 0 0 0 0 0 0 0 0 0.0146386021728776 0 0.0379078667694045 0.0150481282674777 0.0279753927016571 0.00588863569328469 0 0 0 0.0358202461887655 0 0 0 0 0 0 0 0 0.0116939447916366 0 0 0 0 0 0 0 0 0 0 0 0 0 0 0 0 0 0 0 0 0 0 0 0 0 0 0 0 0 0 0 0 0 0 0 0 0 0 0 0 0.00170958773161411 0 0 0 0 0 0 0 0 0 0 0 0 0 0 0 0 0 0 0 0 0 0 0 0 0 0 0 0 0 0 0 0 0 0 0 0 0 0.00560596956643175 0.00841421201180788 0 0 0 0 0.0695402920337924 0 0 0 0 0 0 0 0 0 0 0 0 0 0 0 0.00207309731870625 0 0 0 0 0 0 0 0 0 0 0 0 0 0 0 0 0 0 0 0 0 0 0
0 0 0 0 0 0 0 0 0 0 0 0 0 0 0 0 0 0 0 0 0 0 0 0 0 0 0 0 0 0 0 0 0 0 0 0 0 0 0 0 0 0 0 0 0 0 0 0 0 0 0 0 0 0 0 0 0 0 0 0 0 0 0 0 0 0 0 0 0 0 0 0 0 0 0 0 0 0 0 0 0 0 0 0 0 0 0 0 0 0 0 0 0 0 0 0 0 0 0 0 0 0 0 0 0 0 0 0 0 0 0 0 0 0 0 0 0 0 0 0 0 0 0 0 0 0 0 0 0 0 0 0 0 0 0 0 0 0 0 0 0 0 0 0 0 0 0 0 0 0 0 0 0 0 0 0.0488349752430073 0.143446361542337 0 0.0335566516851964 0 0.0543106490021414 0.053202841059601 0 0 0 0.0137715541269529 0 0 0 0 0 0 0 0 0.0674205863608599 0.129643091261835 0 0.0804477123522989 0.0203964389920126 0.0342201156462325 0 0 0 0.0290707866093054 0 0 0 0 0 0 0 0 0 0 0 0 0 0 0 0 0 0 0 0 0 0.0131746495563881 0 0 0 0 0 0 0 0 0 0 0 0 0 0 0 0 0 0 0 0 0 0 0 0 0 0 0 0 0 0 0 0 0 0 0 0 0 0 0.0060070157966274 0 0 0 0 0 0 0 0 0 0 0 0 0 0 0 0.0173352536726464 0 0 0 0 0 0.0107375689119677 0 0 0 0 0.0097125899961965 0 0.0407500934103711 0.016157213251673 0.0247058315440335 0 0 0 0 0 0 0 0 0.01517075796422 0 0 0.0247787667750871 0.0100139903390629 0.020082524579529 0 0 0 0 0.0381733038319901 0.029337605655282 0 0 0 0 0 0 0 0 0 0 0 0.00681880950615324 0 0 0 0 0 0 0 0 0.00872226132699149
0 0 0 0 0 0 0 0 0 0 0 0 0 0 0 0 0 0 0 0 0 0 0 0 0 0 0 0 0 0 0 0 0 0 0 0 0 0 0 0 0 0 0 0 0 0 0 0 0 0 0 0 0 0 0 0 0 0 0 0 0 0 0 0 0 0 0 0 0 0 0 0 0 0 0 0 0 0 0 0 0 0 0 0 0 0 0 0 0 0 0 0 0 0 0 0 0 0 0 0 0 0 0 0 0 0 0.00699964127589763 0 0 0 0 0 0 0 0 0 0 0 0 0 0 0 0 0 0 0 0 0 0 0 0 0 0 0 0 0 0 0 0 0 0 0 0 0 0 0 0 0 0 0 0 0 0 0 0 0 0 0 0 0 0 0.0454907140439786 0 0.0170486845832701 0.041300049678919 0 0 0.00724016375025586 0 0 0 0.0141047218281528 0.00930560577101729 0 0 0.0513198073696539 0.0802225014179301 0 0 0.0881057022916277 0 0 0 0 0 0 0 0.00476799404977011 0 0 0 0 0 0 0 0 0 0.0190951454586461 0 0 0 0 0 0 0 0.0216168958663819 0.00543351184482017 0 0 0 0 0 0 0 0 0 0 0 0 0 0 0.0152952970223262 0 0 0 0 0 0 0 0 0 0 0 0.0256701112745677 0 0 0 0 0 0 0 0 0 0.0303247715132878 0.109537549790475 0 0 0 0 0 0 0 0 0 0 0 0 0 0 0.0109935297652546 0.0260203549681876 0 0.00450178161603313 0.00568501218406361 0.0312775808493807 0.0724412574922472 0.0220540672623852 0 0.0930423287659576 0 0 0 0 0.0155683835343605 0 0.0221890357238094 0 0 0 0 0 0 0 0 0 0 0.0165209822588837 0 0 0.0216413510473252 0 0 0 0 0.0279500391232313 0.0222394781862588 0 0 0 0 0 0 0 0 0 0 0 0 0 0 0 0 0 0 0 0 0.0149959483916436
0 0 0 0 0 0 0 0 0 0 0 0 0 0 0 0 0 0 0 0 0 0 0 0 0 0 0 0 0 0 0 0 0 0 0 0 0 0 0 0 0 0 0 0 0 0 0 0 0 0 0 0 0 0 0 0 0 0 0 0 0 0 0 0 0 0 0 0 0 0 0 0 0 0 0 0 0 0 0 0 0 0 0 0 0 0 0 0 0 0 0 0 0 0 0 0 0 0 0 0 0 0 0 0 0 0 0 0 0 0 0 0 0 0 0 0 0 0 0 0 0 0 0 0 0 0 0 0 0 0 0 0 0 0 0 0 0 0 0 0 0 0 0 0 0 0 0 0 0 0 0 0 0 0 0 0.00609197972727927 0.0110510191083801 0 0.00470049970798734 0 0 0.122034172223468 0 0.0201494429758447 0.0218961461425933 0 0 0.0846731647179083 0.0132533470752949 0.0060400158516573 0 0 0 0 0.00321354157214759 0.0503937025465972 0.0107432181590858 0 0 0.0138396523707156 0.0198635362316563 0 0.0348473706410003 0.421278415421366 0 0 0 0 0 0.050173499893834 0 0 0.013773497843196 0 0 0 0 0 0 0 0 0 0 0 0 0 0 0 0 0 0 0 0 0 0 0 0 0 0.0075383215900896 0 0 0.00326001102758465 0.0144929682029911 0 0 0 0 0 0 0 0 0 0 0 0 0 0 0 0 0 0 0 0 0 0 0 0 0 0 0 0 0 0 0 0 0 0 0 0 0 0 0 0 0.00776395679675846 0 0 0 0 0 0 0 0 0 0 0 0 0 0 0 0 0 0 0 0 0.00667784009523991 0 0.00236226387972318 0 0.00314858263557684 0.0031005126716749 0.016818756857554 0 0 0 0.00178985401081125 0 0 0 0 0 0 0 0 0 0 0 0 0 0.0250307100219848 0 0 0 0 0 0 0 0
0 0 0 0 0 0 0 0 0 0 0 0 0 0 0 0 0 0 0 0 0 0 0 0 0 0 0 0 0 0 0 0 0 0 0 0 0 0 0 0 0 0 0 0 0 0 0 0 0 0 0 0 0 0 0 0 0 0 0 0 0 0 0 0 0 0 0 0 0 0 0 0 0 0 0 0 0 0 0 0 0 0 0 0 0 0 0 0 0 0 0 0 0 0 0 0 0 0 0 0 0 0 0 0 0 0 0.0147519702789025 0 0 0 0 0 0 0 0 0 0 0 0 0 0 0 0 0 0 0 0 0 0 0 0 0 0 0 0 0 0 0 0 0 0 0 0 0 0 0 0 0 0 0 0 0 0 0 0 0 0 0 0 0 0 0.0479426494137198 0 0 0.0322283266449525 0 0 0 0 0 0 0 0 0 0 0.0567035890275352 0.0963512385506815 0.248769621456256 0.073981130948696 0 0 0 0 0.0259423620403949 0 0 0 0 0 0.0691227409628942 0 0 0 0 0 0 0 0 0 0 0 0 0 0 0 0 0 0 0 0 0 0 0 0 0 0 0 0 0 0 0 0 0 0 0 0 0 0 0 0 0 0 0 0 0 0 0 0 0 0 0 0 0 0 0 0 0 0 0 0 0 0 0 0 0 0 0 0 0 0 0.0423793965897282 0 0 0 0.0406075477063107 0.0801949895956462 0.0290907069482098 0 0.0443188993854456 0 0 0 0 0.0464737631596358 0 0.0511410672909917 0 0 0 0 0 0 0 0 0 0 0 0 0 0 0 0 0 0 0 0 0 0 0 0 0 0 0 0 0 0 0 0 0 0 0 0 0 0 0 0 0
0 0 0 0 0 0 0 0 0 0 0 0 0 0 0 0 0 0 0 0 0 0 0 0 0 0 0 0 0 0 0 0 0 0 0 0 0 0 0 0 0 0 0 0 0 0 0 0 0 0 0 0 0 0 0 0 0 0 0 0 0 0 0 0 0 0 0 0 0 0 0 0 0 0 0 0 0 0 0 0 0 0 0 0 0 0 0 0 0 0 0 0 0 0 0 0 0 0 0 0 0 0 0 0 0 0 0 0 0 0 0 0 0 0 0 0 0 0 0 0 0 0 0 0 0 0 0 0 0 0 0 0 0 0 0 0 0 0 0 0 0 0 0 0 0 0 0 0 0 0 0 0 0 0 0 0 0 0 0 0 0 0 0 0 0 0 0 0.192249303086454 0 0 0 0 0 0 0 0 0 0 0.318243374914372 0 0 0 0 0.351364839909441 0 0 0 0 0 0.0620943480100313 0 0 0 0 0 0 0 0 0 0 0 0 0 0 0 0 0 0 0 0 0 0 0 0 0 0 0 0 0 0 0 0 0.0760481340797013 0 0 0 0 0 0 0 0 0 0 0 0 0 0 0 0 0 0 0 0 0 0 0 0 0 0 0 0 0 0 0 0 0 0 0 0 0 0 0 0 0 0 0 0 0 0 0 0 0 0 0 0 0 0 0 0 0 0 0 0 0 0 0 0 0 0 0 0 0 0 0 0 0 0 0 0 0 0 0 0 0 0 0 0 0 0 0 0 0 0 0 0 0 0
0 0 0 0 0 0 0 0 0 0 0 0 0 0 0 0 0 0 0 0 0 0 0 0 0 0 0 0 0 0 0 0 0 0 0 0 0 0 0 0 0 0 0 0 0 0 0 0 0 0 0 0 0 0 0 0 0 0 0 0 0 0 0 0 0 0 0 0 0 0 0 0 0 0 0 0 0 0 0 0 0 0 0 0 0 0 0 0 0 0 0 0 0 0 0 0 0 0 0 0 0 0 0 0 0 0 0 0 0 0 0 0 0 0 0 0 0 0 0 0 0 0 0 0 0 0 0 0 0 0 0 0 0 0 0 0 0 0 0 0 0 0 0 0 0 0 0 0 0 0 0 0 0 0 0 0 0 0 0 0 0 0 0 0 0 0 0 0 0 0 0 0 0 0 0 0 0 0 0 0 0 0 0.521629911501076 0 0 0 0 0 0 0 0 0 0 0 0 0 0 0 0 0 0 0 0 0 0 0 0 0 0 0 0 0 0 0 0 0 0 0 0 0 0 0 0 0 0 0 0 0 0 0 0 0 0 0 0 0 0 0 0 0 0 0 0 0 0 0 0 0 0 0 0 0 0 0 0 0 0 0 0 0 0 0 0 0 0 0 0 0 0 0 0 0 0 0 0 0 0 0 0 0 0 0 0 0.32753210575653 0 0 0 0 0 0 0 0 0.150837982742394 0 0 0 0 0 0 0 0 0 0 0 0 0 0 0 0 0 0 0 0 0 0 0 0
0 0 0 0 0 0 0 0 0 0 0 0 0 0 0 0 0 0 0 0 0 0 0 0 0 0 0 0 0 0 0 0 0 0 0 0 0 0 0 0 0 0 0 0 0 0 0 0 0 0 0 0 0 0 0 0 0 0 0 0 0.00884224540282857 0 0 0 0 0 0 0 0 0.0126575617124005 0 0 0 0 0 0 0 0 0 0 0 0 0 0 0 0 0 0 0 0 0 0 0 0 0 0 0 0 0 0 0 0 0 0 0 0 0 0 0 0 0 0 0 0 0 0 0 0 0 0 0 0 0 0 0 0 0 0 0 0 0 0 0 0 0 0 0 0.00241089897208901 0 0 0 0 0 0 0 0 0 0 0 0 0 0 0 0 0 0 0.0181677841629777 0 0.00867808091662647 0 0 0.0178418516844236 0 0 0 0 0 0 0 0 0 0 0 0 0 0 0 0 0.0383524316686856 0 0 0.0429022505080727 0 0.073527911831693 0 0 0 0 0 0 0 0 0.00328704131783799 0.00237818638995694 0 0 0 0 0 0 0 0 0 0 0 0 0 0 0 0 0 0 0.0794429063681189 0 0 0 0 0 0 0 0 0.0168534561938206 0 0.0426777438276747 0 0 0 0 0 0 0 0 0 0 0 0 0 0 0 0 0 0 0.00697128087178508 0 0 0 0 0 0 0.0191830158851357 0 0 0 0.00110100582862947 0 0 0 0 0 0 0 0 0 0 0 0 0 0 0.00564615285096381 0 0 0 0 0 0 0 0 0 0 0 0 0 0 0 0.00969031812929419 0 0 0.013313995343882 0.0135675084644411 0 0.261455268723747 0 0.272708830321709 0 0 0 0 0 0 0 0 0 0 0 0 0 0 0.00790008821866865 0.0204421844045372 0 0 0 0 0 0 0 0
0 0 0 0 0 0 0 0 0 0 0 0 0 0 0 0 0 0 0 0 0 0 0 0 0 0 0 0 0 0 0 0 0 0 0 0 0 0 0 0 0 0 0 0 0 0 0 0 0 0 0 0 0 0 0 0 0 0 0 0 0 0 0 0 0 0 0 0 0 0 0 0 0 0 0 0 0 0 0 0 0 0 0 0 0 0 0 0 0 0 0 0 0 0 0 0 0 0 0 0 0 0 0 0 0 0 0 0 0 0 0 0 0 0 0 0 0 0 0 0 0 0 0 0 0 0 0 0 0 0 0 0 0 0.00254552091008835 0 0 0 0 0 0 0 0 0 0 0 0 0 0 0 0 0 0 0 0 0 0.0036858161704564 0.0141077815069262 0 0 0 0 0.153486451671772 0 0.0238426233526399 0.0768652998667584 0 0 0.106555783973093 0.0138926079509539 0.00831611530154947 0 0 0 0 0 0.0509535017714723 0.0120915568099769 0 0.332670737857126 0.00383229669387245 0.0173181257730884 0 0.0527563493301195 0 0 0 0 0 0 0.0398345303766487 0 0 0 0 0 0 0 0 0 0 0 0 0 0 0 0 0 0 0 0 0 0 0 0 0 0 0 0 0.0114930449678777 0 0 0 0.00940281902871079 0 0 0 0 0 0 0 0 0 0 0 0 0 0 0 0 0 0 0 0 0 0 0 0 0 0 0 0 0 0 0 0 0 0 0 0 0 0 0 0 0.00779947628297646 0 0 0 0 0 0 0 0 0 0 0 0 0 0 0 0 0 0 0 0 0.00365251366885709 0 0 0.00300971971315375 0.00370809188728847 0 0.0481792351345934 0 0 0 0 0 0 0 0 0 0 0 0 0 0 0 0 0 0 0 0 0 0 0 0 0 0
0 0 0 0 0 0 0 0 0 0 0 0 0 0 0 0 0 0 0 0 0 0 0 0 0 0 0 0 0 0 0 0 0 0 0 0 0 0 0 0 0 0 0 0 0 0 0 0 0 0 0 0 0 0 0 0 0 0 0 0 0 0 0 0 0 0 0 0 0 0 0 0 0 0 0 0 0 0 0 0 0 0 0 0 0 0 0 0 0 0 0 0 0 0 0 0 0 0 0 0 0 0 0 0 0 0 0 0 0 0 0 0 0 0 0 0 0 0 0 0 0 0 0 0 0 0 0 0 0 0 0 0 0 0 0 0 0 0 0 0 0 0 0 0 0 0 0 0 0 0 0 0 0 0 0 0 0 0 0 0 0 0 0 0 0 0 0 0 0 0 0 0 0 0 0 0 0 0 0 0 0 0 0 0 0 0 0 0 0 0 0 0 0 0 0 0 0 0 0 0.464798112835074 0 0 0 0 0 0 0 0 0 0 0 0 0.535201887164926 0 0 0 0 0 0 0 0 0 0 0 0 0 0 0 0 0 0 0 0 0 0 0 0 0 0 0 0 0 0 0 0 0 0 0 0 0 0 0 0 0 0 0 0 0 0 0 0 0 0 0 0 0 0 0 0 0 0 0 0 0 0 0 0 0 0 0 0 0 0 0 0 0 0 0 0 0 0 0 0 0 0 0 0 0 0 0 0 0 0 0 0 0 0 0 0 0 0 0 0 0 0 0 0
0 0 0 0 0 0 0 0 0 0 0 0 0 0 0 0 0 0 0 0 0 0 0 0.202290583373513 0 0 0 0 0 0 0 0 0 0 0 0 0 0 0 0 0 0 0 0 0 0 0 0 0 0 0 0 0 0 0 0 0 0 0 0 0.0486329516008894 0 0.154473677697772 0 0 0 0 0 0 0 0 0 0 0 0 0 0 0.0520535890469105 0 0 0 0 0 0 0 0 0 0 0 0 0 0 0 0 0 0 0 0 0 0 0 0 0 0 0 0 0 0 0 0 0 0 0 0 0 0 0 0 0 0 0 0 0 0 0 0 0 0 0 0 0 0 0 0 0 0 0 0 0 0 0 0 0 0 0 0 0 0 0 0 0 0 0 0 0 0 0 0 0 0 0 0 0 0 0 0 0 0 0 0 0 0 0 0 0 0 0 0 0 0 0 0 0 0 0 0 0 0 0 0 0 0 0 0 0 0 0 0 0 0.147911378621343 0 0 0 0 0 0 0 0 0 0 0 0 0 0 0 0 0 0 0 0 0.107828686718434 0 0 0 0 0 0.0984401480119198 0 0 0 0.122782277674286 0 0 0 0 0 0 0 0 0 0 0 0 0 0 0 0 0 0 0 0 0 0 0 0 0 0 0 0 0 0 0 0 0 0.0655867072549317 0 0 0 0 0 0 0 0 0 0 0 0 0 0 0 0 0 0 0 0 0 0 0 0 0 0 0 0 0 0 0 0 0 0 0 0 0 0 0 0 0 0 0 0 0 0 0 0 0 0 0 0
0 0 0 0 0 0 0 0 0 0 0 0 0.00333184175194543 0 0 0 0 0 0 0 0 0 0 0 0 0 0 0 0 0 0 0.00439832771032475 0 0 0.0168345718364572 0 0 0 0 0 0 0 0 0 0 0 0 0 0.00533310066546523 0 0 0 0 0 0 0 0 0 0 0 0 0 0 0 0 0 0 0 0 0 0 0 0 0 0 0 0 0 0 0 0 0 0 0 0 0 0 0 0 0 0 0 0 0 0 0 0 0 0 0 0 0 0 0 0 0 0 0 0 0 0 0 0 0.0159600574433458 0 0 0 0 0 0 0 0 0 0 0 0 0 0 0 0 0 0 0 0 0 0 0 0 0 0 0 0 0 0 0 0 0 0 0 0 0 0 0 0 0 0 0 0 0 0 0 0 0 0 0 0 0.0488800704349091 0 0.0869207424082883 0 0.0875366193804302 0 0 0 0 0 0 0 0 0 0 0 0 0 0 0 0 0.0255518612538471 0.198830774440019 0 0.0800035786610804 0 0 0 0 0 0.00862313122838778 0 0 0 0.00412523652426841 0 0 0.00456383773967005 0 0 0.0178175221079267 0 0 0 0 0 0 0 0 0 0 0 0 0 0 0.000950525424729177 0.0022857914167526 0 0 0 0 0 0 0 0 0 0 0 0 0.00210531133716205 0.00639875269073078 0 0 0 0 0 0 0 0 0.00464499511258338 0.00264845206344101 0 0 0 0 0 0 0.000534136414995167 0.00188021602325472 0 0.0992666378777724 0 0 0 0 0 0 0.00777740838455983 0 0 0 0 0 0 0 0 0 0 0 0 0 0 0 0 0 0 0.0823819105529747 0 0 0 0 0 0 0 0 0 0 0 0 0 0 0.00522704776594057 0.0113629488531134 0.0102273875610481 0.00815029782765517 0 0 0 0.00309501184452945 0 0 0 0 0 0 0 0 0 0.00110435483024121 0.0064991275174656 0.134748412914685
0 0 0 0 0 0 0 0 0 0 0 0 0 0 0 0 0 0 0 0 0 0 0 0 0 0 0 0 0 0 0 0 0 0 0 0 0 0 0 0 0 0 0 0 0 0 0 0 0 0 0.00336780423277063 0 0 0 0 0 0.00211531281162455 0 0 0 0 0 0 0 0 0 0 0 0 0 0 0 0 0 0 0 0 0 0 0 0 0 0 0 0 0 0 0 0 0 0 0 0 0 0 0 0 0 0 0.0028429804188234 0 0 0 0 0 0 0 0 0 0 0 0 0 0 0 0 0 0 0 0 0 0 0 0 0 0 0 0 0 0 0 0 0 0 0 0 0 0 0 0 0 0 0 0 0 0 0 0 0 0 0 0 0 0 0 0 0 0 0 0 0 0 0 0 0 0 0.0106953416229022 0 0.00288542187287375 0 0 0 0 0 0 0 0 0.00212054787055449 0 0 0 0 0 0 0 0 0.0249010795577136 0 0.0314252812588862 0 0.00752072040031321 0 0 0 0.0299660838316783 0 0 0 0 0 0 0 0 0 0 0 0 0 0 0 0 0 0 0.00981000597709683 0.0383922657404004 0 0 0 0 0 0 0 0 0 0 0 0 0 0 0 0 0 0 0 0 0.00117557751210008 0.0022323301160974 0 0 0 0 0 0 0 0 0 0 0 0 0 0 0 0 0 0 0 0.122512570623811 0 0 0 0 0 0 0 0 0 0 0 0 0 0 0 0 0 0 0 0 0 0 0 0 0 0.00719582372086543 0 0 0 0 0 0 0 0 0 0 0 0 0 0.0396202710181636 0.00367743652172554 0 0.004272345920254 0 0.01010858185949 0.15387761143022 0.0100160608971637 0.0198763180833242 0 0 0 0 0 0 0 0 0 0 0.0152963495475518 0.444095877153596
0 0 0 0 0 0 0 0 0 0 0 0 0.00553594294008105 0 0 0 0 0 0 0 0 0 0 0 0 0 0 0 0 0 0 0.0048294902848918 0.00302501532208361 0 0.0178463360199592 0 0 0 0 0 0 0 0 0 0 0 0 0 0.00339422639967674 0 0.00984465983830911 0 0 0 0.0059155269344991 0 0.00114312232396304 0 0 0 0 0 0 0 0 0 0 0 0 0 0.00271995246842783 0 0 0 0 0.0033267332520658 0 0 0 0 0 0 0 0 0 0 0 0 0 0 0 0 0 0 0 0 0 0 0 0.0056069965549711 0 0 0 0.00241448328849315 0 0 0 0 0.00162065157558036 0 0 0.00227126132870469 0 0.00939525458895235 0.00464017721258763 0 0 0.00144481748980577 0 0 0 0 0 0 0 0 0 0 0 0 0 0 0 0 0 0 0 0 0 0 0 0 0 0 0 0 0 0 0 0 0 0 0 0 0 0 0 0 0 0 0 0 0 0 0 0 0.0459274150088384 0 0.0455516799253736 0.0035946850156281 0.0521867255854287 0 0 0 0 0 0 0 0 0 0 0 0 0 0 0 0.172674013952487 0.02800444168296 0 0 0.0406557818104372 0 0 0 0.0317705150758146 0 0.00306339418998664 0 0 0 0.00152215860991297 0 0 0.00196917802673702 0 0 0.0527146946071197 0 0 0 0 0 0 0 0 0 0 0 0 0 0 0 0.00334336262687457 0 0 0 0 0 0 0 0 0 0 0 0.00219664085865872 0.0121800654651855 0.00359665562804845 0 0 0 0 0 0 0.00538583144865651 0 0.020795116822924 0.0209181780230567 0 0.00156830806641271 0 0.00252997002542405 0.00583310761465225 0.00222509244733272 0.00303522548821827 0.0152468596760491 0.00384827537636785 0.115108966462298 0.00228594757871507 0.00429966179842924 0 0 0 0 0 0 0 0 0 0 0 0 0 0 0 0 0 0 0 0 0 0 0 0.0306219511156194 0 0 0 0 0 0.00344703892583639 0 0 0 0 0 0 0 0 0.0107820662820718 0.00950563690904882 0.0292494154685681 0.00941556993188314 0 0 0 0.00301448870838803 0 0 0.00701458327028582 0 0 0 0 0 0 0 0.0103764295133892 0.0975662231538294
0 0 0 0 0 0 0 0 0 0 0 0 0 0 0 0 0 0 0 0 0 0 0 0 0 0 0 0 0 0 0 0 0 0 0 0 0 0 0 0 0 0 0 0 0 0 0 0 0 0 0 0 0 0 0 0 0 0 0 0 0 0 0.0066965347158243 0 0 0 0 0 0 0 0 0 0 0.0198808901140037 0 0 0 0 0 0 0 0 0 0 0 0 0 0 0 0 0 0 0 0 0 0 0 0 0 0 0 0 0 0 0 0 0 0 0 0 0 0 0 0 0 0 0 0 0 0 0 0 0 0 0 0 0 0.0466805077071047 0 0 0 0 0 0 0 0 0 0 0 0 0 0 0 0 0 0 0 0 0 0 0 0 0 0 0 0 0 0 0 0 0 0 0 0 0 0 0.00937173654204963 0.310967685767591 0 0 0 0 0 0 0 0 0 0 0.108109816157218 0.0278622316521924 0.00835102913752771 0 0 0.108693867127395 0 0 0 0 0 0 0 0 0 0 0 0 0 0 0 0 0 0 0 0 0.0177052048957672 0 0 0.0363935951655404 0 0 0 0 0 0 0 0 0 0 0.0342393072083981 0 0 0 0.231624922289458 0 0 0 0 0 0 0 0 0 0 0 0.012767206086218 0.00467856792758286 0 0 0 0 0 0 0 0 0 0 0 0 0 0 0 0.00500528182478761 0 0.00169074801765308 0 0 0 0 0 0 0 0 0.00343348086608992 0 0 0 0 0 0 0 0 0 0 0 0 0 0 0 0 0 0 0 0 0 0 0 0 0 0 0 0 0 0 0 0 0 0 0 0 0 0 0 0 0 0 0 0 0 0 0 0 0 0 0 0 0 0.00584738679759828
0 0 0 0 0 0 0 0 0 0 0 0 0 0 0 0 0 0 0 0 0 0 0 0 0 0 0 0 0 0 0 0 0 0 0 0 0 0 0 0 0 0 0 0 0 0 0 0 0 0 0 0 0 0 0 0 0 0 0 0 0 0 0 0 0 0 0 0 0 0 0 0 0 0 0 0 0 0 0 0 0 0 0 0 0 0 0 0 0 0 0 0 0 0 0 0 0 0 0 0 0 0 0 0 0 0 0 0 0 0 0 0 0 0 0 0 0 0 0 0 0 0 0 0 0 0 0 0 0 0 0 0 0 0 0 0 0 0 0 0 0 0 0 0 0 0 0 0 0 0 0 0 0 0 0 0 0 0 0 0 0 0 0 0 0 0 0 0 0.0907163290771683 0 0.175698283837411 0 0 0 0 0 0 0 0 0 0 0 0 0 0 0 0.111195420478301 0.0107260865082419 0.06506634683381 0 0 0 0 0 0 0 0.0682604868566007 0 0 0 0.190071001651508 0 0 0 0 0 0.0214218204584846 0 0 0 0 0 0 0 0 0 0 0 0 0 0 0.0023604464997721 0 0 0 0 0 0 0 0 0 0 0 0 0 0 0.0308895329102481 0 0 0 0 0.0132019941111863 0 0 0 0 0 0 0 0 0 0 0 0 0 0 0.00336307237146817 0 0 0 0 0 0 0 0 0 0 0 0 0 0 0 0 0 0 0 0 0 0 0 0 0 0.199939492915587 0 0 0 0 0 0 0 0 0 0 0 0 0 0 0 0 0 0 0 0 0 0.00592947002932865 0 0 0 0 0 0 0 0 0 0.00204914352730903 0 0.00911107193357582
0 0 0 0 0 0 0 0 0 0 0 0 0 0 0 0 0 0 0 0 0 0 0 0 0 0 0 0 0 0 0 0 0 0 0 0 0 0 0 0 0 0 0 0 0 0 0 0 0 0 0 0 0 0 0 0 0 0 0 0 0 0 0.0794793215090132 0 0 0 0 0 0 0 0 0 0 0 0 0 0 0 0 0 0 0 0 0 0 0 0 0 0 0 0 0 0 0 0 0 0 0 0 0 0 0 0 0 0 0 0 0 0 0 0 0 0 0 0 0 0 0 0 0 0 0 0 0 0 0 0 0 0 0 0 0 0 0 0 0 0 0 0 0 0 0 0 0 0 0 0 0 0 0 0 0 0 0 0 0 0 0 0 0 0 0 0 0 0 0 0 0 0 0 0 0 0 0 0 0 0 0 0 0 0 0 0 0 0 0 0 0 0 0 0 0 0 0 0 0 0 0 0 0 0 0 0 0 0.349691569684021 0 0.0464893425680607 0 0 0.21884889937891 0 0 0 0 0 0 0 0 0.146150300816375 0 0 0 0 0 0 0 0 0 0 0 0 0 0.0794326562220965 0 0 0 0 0 0 0 0 0 0 0 0 0 0 0 0 0 0 0 0 0 0 0 0 0 0 0 0 0 0.0799079098215243 0 0 0 0 0 0 0 0 0 0 0 0 0 0 0 0 0 0 0 0 0 0 0 0 0 0 0 0 0 0 0 0 0 0 0 0 0 0 0 0 0 0 0 0 0 0 0 0 0 0 0 0 0 0
0 0 0 0 0 0 0 0 0 0 0 0 0 0 0 0 0 0 0 0 0 0 0 0 0 0 0 0 0 0 0 0 0 0 0 0 0 0 0 0 0 0 0 0 0 0 0 0 0 0 0 0 0 0 0.00302332367187483 0 0 0 0 0 0 0 0 0 0 0 0 0 0 0 0 0 0 0 0 0.00299077001014821 0 0 0 0 0 0 0 0 0 0 0 0 0 0 0 0 0 0 0 0 0 0 0 0 0 0 0 0 0 0 0 0 0 0 0 0 0 0 0 0 0 0 0 0 0 0 0 0 0 0 0 0 0 0 0 0 0 0 0 0 0 0 0 0 0 0 0 0 0 0 0 0 0 0 0 0 0 0 0 0 0.0100859930283569 0 0.01991832237572 0 0.013259252607724 0.0336066294473666 0 0 0 0 0 0 0 0 0 0 0 0 0.0599545970988375 0.0239569439178524 0 0 0.0156644281784534 0 0 0 0.00339666388317173 0 0 0 0 0 0 0 0 0 0 0.00508370540053728 0 0.157939923099503 0 0.00824515895755057 0 0 0 0 0 0 0 0 0 0 0 0 0 0 0 0 0 0 0.0236315212873164 0 0.00716828344105079 0.00500195916410021 0 0.00833137520893972 0 0.00276388366730778 0 0 0 0 0 0 0 0 0 0 0 0 0 0 0 0 0 0 0.00957788939249947 0.00544887238364652 0 0 0 0 0 0.00509152853081258 0 0 0 0.00143691566895072 0 0 0 0 0 0 0 0 0 0 0 0 0 0 0 0 0 0 0 0 0 0 0 0 0 0 0 0 0 0 0.0208059020511225 0.00689170769289103 0 0.0114574706200093 0 0 0 0 0 0 0 0 0 0 0 0 0 0 0 0 0 0 0.0486639393662035 0.0177429168849047 0.468860122963149 0 0 0 0 0 0 0 0
0 0 0 0 0 0 0 0 0 0 0 0 0 0 0 0 0 0 0 0 0 0 0 0 0 0 0 0 0 0 0 0 0 0 0 0 0 0 0 0 0 0 0 0 0 0 0 0 0 0 0 0 0 0 0 0 0 0 0 0 0 0 0 0 0 0 0 0 0 0 0 0 0 0 0 0 0 0 0 0 0 0 0 0 0 0 0 0 0 0 0 0 0 0 0 0 0 0 0 0 0 0 0 0 0 0 0 0 0 0 0 0 0 0.00655826258376411 0 0 0 0 0 0 0 0 0 0 0 0 0 0 0 0 0 0 0 0 0 0 0 0 0 0 0 0 0 0 0 0 0 0 0 0 0 0 0 0 0 0 0 0 0.0423580234927206 0.0439500038150192 0 0.0138961415124805 0 0 0 0 0 0 0 0 0 0 0 0 0 0 0 0 0 0 0 0 0.0121641917487622 0 0 0 0 0 0 0 0 0 0.0251634586346972 0 0 0 0 0.0722975165155398 0 0 0 0 0 0 0 0 0.00941119378731136 0 0 0 0 0 0 0 0 0 0 0 0 0 0 0.0637408272052597 0 0.0093078645123438 0 0 0 0 0 0 0 0 0 0 0 0 0 0 0 0 0 0 0.0633216653418062 0.0645725763947013 0 0 0 0 0 0 0 0 0 0 0 0 0 0 0 0 0 0 0 0 0 0 0 0 0 0 0 0 0 0 0 0 0 0 0 0 0 0 0 0 0.195577844842763 0.0607265684755163 0.0255930337379719 0 0.0667616741241921 0.0573288698749505 0 0 0 0 0 0.0522010234766484 0 0 0 0 0 0.0383290145300888 0 0 0 0 0 0 0.0767402453934632 0 0 0 0 0 0 0 0
0 0 0 0 0 0 0 0 0 0 0 0 0 0 0 0 0 0 0 0 0 0 0 0 0 0 0 0 0 0 0 0.0312863725748915 0 0 0.066320302101071 0 0 0 0 0 0 0 0 0 0 0 0 0 0 0 0.0565225948124352 0 0 0 0 0 0 0 0 0 0 0 0 0 0 0 0 0 0 0 0 0 0 0 0 0.0199359728682482 0 0 0 0 0 0 0 0 0 0 0 0 0 0 0 0 0 0 0 0 0 0 0 0 0 0 0 0 0 0 0 0 0 0 0 0 0 0 0 0 0 0 0 0 0 0 0 0 0 0 0 0 0 0 0 0 0 0 0 0 0 0 0 0 0 0 0 0 0 0 0 0 0 0 0 0 0 0 0 0 0 0 0 0 0 0 0 0 0 0 0 0 0 0 0 0 0 0 0 0 0 0 0 0 0 0 0 0 0 0 0 0.210594139622581 0.250549073955202 0 0 0 0 0 0 0 0 0 0 0 0 0 0 0 0 0 0.0290709343604537 0 0 0 0 0 0 0 0.071416596702053 0 0 0 0 0 0 0 0 0 0 0 0 0 0 0 0 0 0 0 0 0 0 0 0 0 0 0 0 0 0 0 0 0 0 0 0 0 0 0 0 0 0.037188057309453 0 0 0 0 0 0 0 0 0 0 0 0 0 0 0 0 0 0 0 0 0 0 0 0 0 0 0 0 0 0 0 0 0 0 0 0 0 0 0 0.0616924294787652 0 0 0 0 0 0 0 0.0398317697639498 0 0 0 0 0 0 0 0 0 0 0 0.125591756450897
0 0 0 0 0 0 0 0 0 0 0 0 0 0 0 0 0 0 0 0 0 0 0 0 0 0 0 0 0 0 0 0 0 0 0 0 0 0 0 0 0 0 0 0 0 0 0 0 0 0 0 0 0 0 0 0 0 0 0 0 0 0 0 0 0 0 0 0 0 0 0 0 0 0 0 0 0 0 0 0 0 0 0 0 0 0 0 0 0 0 0 0 0 0 0 0 0 0 0 0 0 0 0 0 0 0 0 0 0 0 0 0 0 0 0 0 0 0 0 0 0 0 0 0 0 0 0 0 0 0 0 0 0 0 0 0 0 0 0 0 0 0 0 0 0 0 0 0 0 0 0 0 0 0 0 0 0 0 0 0 0 0 0 0 0 0 0 0 0 0 0 0 0 0 0 0 0 0 0 0 0 0 0 0 0 0 0 0 0 0 0 0 0.132482374513374 0 0 0 0 0 0 0 0 0 0 0 0 0 0 0 0 0 0.0160792434625261 0 0 0 0.0498567761617811 0 0.0455200305056945 0 0 0 0 0.0136075363726202 0 0 0.00312259990033539 0 0 0.00315445759236398 0 0 0 0 0.00462550177929713 0 0 0 0 0 0 0 0 0 0 0 0 0 0 0 0 0.00472832547482504 0 0 0 0 0 0 0 0 0 0 0 0 0 0 0 0 0 0 0 0 0 0.0130461062838373 0 0 0 0 0 0 0 0 0 0 0 0 0 0 0 0 0 0 0 0 0 0 0 0 0 0 0 0 0 0 0 0 0.114176616650517 0 0.217352938720608 0.115615062761875 0.257694145497912 0 0 0.0089382843224335 0 0 0 0 0
0 0 0 0 0 0 0 0 0 0 0 0 0 0 0 0 0 0 0 0 0 0 0 0 0 0 0 0 0 0 0 0 0 0 0 0.00481588220924617 0 0 0 0 0 0 0 0 0 0 0 0 0 0 0 0 0 0 0 0 0 0 0 0 0 0 0 0 0 0 0 0 0 0 0 0 0 0 0 0 0 0 0 0 0 0.0107304347250061 0.026073865431152 0.0384839441825409 0 0 0 0 0 0 0 0 0 0 0 0 0 0 0 0 0 0 0 0 0 0 0 0 0 0 0 0 0 0 0 0 0 0 0 0 0 0 0 0 0 0 0 0 0 0 0 0 0 0 0 0 0 0 0 0 0 0 0 0 0 0 0 0 0 0 0 0 0 0 0 0 0 0 0 0 0 0 0 0 0 0 0 0 0.00648152732320529 0.00453954060860931 0.0107698804197172 0 0 0 0 0 0 0 0 0 0 0 0 0 0 0 0.00994703732516604 0 0.00406900530455359 0 0.056652704387149 0 0 0 0 0 0 0 0 0 0.0753496147852368 0.0240198832220449 0 0 0 0 0 0 0 0 0 0 0 0 0 0 0 0 0 0 0 0 0 0 0 0 0 0 0 0 0 0 0 0 0 0 0.16455094944187 0 0.0981515594382192 0 0.0909364922765736 0.344469171989428 0 0 0 0 0 0 0 0 0 0 0 0 0 0 0.00350553480924458 0 0 0 0 0 0 0 0 0 0 0 0 0 0 0 0 0 0 0 0 0 0 0 0 0 0.0219533304255891 0 0 0 0 0 0 0 0 0 0 0 0 0 0 0 0 0 0 0 0 0 0 0 0 0 0 0 0 0 0 0 0 0 0.00449964169544826
0 0 0 0 0 0 0 0 0 0 0 0 0 0 0 0 0 0 0 0 0 0 0 0 0 0 0 0 0 0 0 0 0 0 0 0 0 0 0 0 0 0 0 0 0 0 0 0 0 0 0 0 0 0 0 0 0 0 0 0 0 0 0 0 0 0 0 0 0 0 0 0 0 0 0 0 0 0 0 0 0 0 0 0 0 0 0 0 0 0 0 0 0 0 0 0 0 0 0 0 0 0 0 0 0 0 0 0 0 0 0 0 0 0 0 0 0 0 0 0 0 0 0 0 0 0 0 0 0 0 0 0 0 0 0 0 0 0 0 0 0 0 0 0 0 0 0 0 0 0 0 0 0 0 0 0 0 0 0.00440064190463432 0 0 0 0 0 0 0 0 0 0 0 0 0 0 0 0 0 0 0.00720693613135287 0 0 0 0 0 0 0 0 0 0 0 0 0 0 0.00518034747400831 0.00917684253447791 0 0 0 0 0 0 0 0 0 0 0 0.0677227931470829 0 0 0 0 0 0 0 0 0 0 0 0 0 0 0 0.0125148733049872 0 0 0 0 0 0 0 0 0 0 0 0 0 0 0 0 0 0 0 0 0 0.205246300616568 0.0174754830728896 0 0 0 0.0888375899972734 0.0229335515820899 0 0 0 0.00187478481237735 0 0 0 0 0 0 0 0 0 0 0 0 0 0 0 0 0 0 0 0 0 0 0 0 0 0 0 0 0 0 0.0189504273409558 0.016781046648467 0.0281167347040839 0.00343402691980135 0.0347963794726384 0.0860251490139456 0 0.0021129608176449 0 0 0.15348526172252 0.200916767376749 0 0 0 0 0 0 0 0 0 0 0 0 0.00821276086077721 0 0 0 0.00264237410712033 0 0.00195596643755462 0 0
0 0 0 0 0 0 0 0 0 0 0 0 0 0 0 0 0 0 0 0 0 0 0 0 0 0 0 0 0 0 0 0 0 0 0 0 0 0 0 0 0 0 0 0 0 0 0 0 0 0 0 0 0 0 0 0 0 0 0 0 0 0 0 0 0 0 0 0 0 0 0 0 0 0 0 0 0 0 0 0 0 0 0 0 0 0 0 0 0 0 0 0 0 0 0 0 0 0 0 0 0 0 0 0 0 0 0 0 0 0 0 0 0 0 0 0 0 0 0 0 0 0 0 0 0 0 0 0 0 0 0 0 0 0 0 0 0 0 0 0 0 0 0 0 0 0 0 0 0 0 0 0 0 0 0 0 0 0 0 0 0 0 0 0 0 0 0 0 0 0 0 0 0 0 0 0 0 0 0 0 0 0 0 0 0 0 0 0 0 0 0 0 0 0 0 0 0 0 0 0 0 0 0 0 0.32232805772884 0 0 0 0 0 0 0 0 0 0 0 0 0 0 0 0 0 0 0 0 0 0 0 0 0 0.245201095380509 0.432470846890651 0 0 0 0 0 0 0 0 0 0 0 0 0 0 0 0 0 0 0 0 0 0 0 0 0 0 0 0 0 0 0 0 0 0 0 0 0 0 0 0 0 0 0 0 0 0 0 0 0 0 0 0 0 0 0 0 0 0 0 0 0 0 0 0 0 0 0 0 0 0 0 0 0 0 0 0 0 0 0 0 0 0 0 0 0
0 0 0 0 0 0 0 0 0 0 0 0 0 0 0 0 0 0 0 0 0 0.0896000260836619 0 0.0913113865818598 0 0 0 0 0 0 0 0 0 0 0 0 0 0 0.0446833828794726 0.123527308687581 0 0 0 0 0 0 0 0 0 0 0 0 0 0 0 0 0 0 0 0 0 0 0 0 0 0 0 0 0 0 0 0 0 0 0 0 0 0 0 0 0 0 0 0 0 0 0 0 0 0 0 0 0 0 0 0 0 0 0 0 0 0 0 0 0 0 0 0 0 0 0 0 0 0 0 0 0 0 0 0 0 0 0 0 0 0 0 0 0 0 0 0 0 0 0 0 0 0 0 0 0 0 0 0 0 0 0 0 0 0 0 0 0 0 0 0 0 0 0 0 0 0 0 0 0 0 0 0 0 0 0 0 0 0 0 0 0 0 0 0 0 0 0 0 0.130235246556886 0.0959507996463606 0 0 0 0 0 0 0 0 0 0 0 0 0 0 0 0 0 0 0 0 0 0 0 0 0 0 0.24734461376576 0 0 0 0 0 0 0 0 0 0 0 0 0 0 0.177347235798418 0 0 0 0 0 0 0 0 0 0 0 0 0 0 0 0 0 0 0 0 0 0 0 0 0 0 0 0 0 0 0 0 0 0 0 0 0 0 0 0 0 0 0 0 0 0 0 0 0 0 0 0 0 0 0 0 0 0 0 0 0 0 0 0 0 0 0 0 0 0 0 0 0 0 0 0 0 0 0 0 0 0 0 0 0 0 0 0 0
0 0 0 0 0 0 0 0 0 0 0 0 0 0 0 0 0 0 0 0 0 0 0 0 0 0 0 0 0 0 0 0 0 0 0 0 0 0 0 0 0 0 0 0 0 0 0 0 0 0 0 0 0 0 0 0 0 0 0 0 0 0 0 0 0 0 0 0 0 0 0 0.00472779266274247 0 0 0 0 0 0 0.00747226317348402 0 0 0 0 0 0 0 0 0 0 0 0 0 0 0 0 0 0 0 0 0 0 0 0 0 0 0 0 0 0 0 0 0 0 0 0 0 0 0 0 0 0 0 0 0 0 0 0 0 0 0 0 0 0 0 0 0 0 0 0 0 0 0 0 0 0 0 0 0 0 0 0 0 0 0 0 0 0 0 0 0 0 0 0 0 0 0 0.010022542900315 0.00710411546087788 0.0156937492480567 0.0447970753636231 0.0811752898432053 0 0 0 0 0 0 0 0 0 0 0 0 0 0 0 0.00796021965458342 0 0.00338214891499355 0 0.26388492049308 0 0 0 0 0 0.126045829793042 0 0 0 0 0.0177888190416216 0 0.0467926377825828 0 0 0.00798946325894701 0 0 0 0 0 0 0 0 0 0 0 0 0 0 0 0.0118187069386814 0 0 0 0 0 0 0 0 0 0 0 0 0 0.0132698734842013 0 0 0 0 0.0498892671861155 0 0 0 0 0 0 0 0 0 0 0 0 0 0 0 0 0 0 0 0 0 0.00413524625005379 0 0 0 0 0 0 0 0 0 0 0 0 0 0 0 0 0 0 0.272407843113984 0 0 0 0 0 0 0 0 0 0 0 0 0 0 0 0 0 0 0 0 0 0 0 0 0 0 0 0 0 0 0 0 0 0.00364219543580908
0 0 0 0 0 0 0 0 0 0 0 0 0 0 0 0 0 0 0 0 0 0 0 0 0 0 0 0 0 0 0 0 0 0 0 0 0 0 0.0200981730284913 0 0.0798497193039646 0 0 0 0 0 0 0.0107078500797237 0 0 0 0 0 0 0 0 0 0 0 0 0.00742359979796792 0 0 0 0 0 0 0 0 0 0 0 0 0 0 0 0 0 0.00705205336654758 0 0 0 0 0 0 0 0 0 0 0 0 0 0 0 0 0 0 0 0 0 0 0 0 0 0 0 0 0 0 0 0 0 0 0 0 0 0 0 0 0 0 0 0 0 0 0 0 0 0 0 0 0 0 0 0 0 0 0 0 0 0 0 0 0 0 0 0 0 0 0 0 0 0 0 0 0 0 0 0 0 0 0 0 0 0 0 0 0 0 0 0 0 0 0 0 0 0 0 0 0 0 0 0 0 0 0 0 0 0 0 0 0 0 0 0 0 0.0567827460848304 0 0 0 0.0251388364208455 0 0 0.217659549504396 0 0 0 0 0 0 0 0 0 0 0 0 0 0 0 0 0 0 0.0189534903054398 0 0 0 0 0 0 0 0 0 0 0 0.00919001134997729 0 0 0 0 0 0 0.0186637639455349 0 0 0 0 0 0 0 0 0 0 0 0.0030641772049563 0.00369179618695351 0 0 0 0 0 0 0 0 0 0 0 0 0 0.00529108891466062 0 0 0 0 0 0 0 0 0 0 0 0 0 0.506411297244616 0 0 0 0 0 0 0 0 0 0 0 0 0 0 0 0 0 0 0 0 0 0 0 0 0 0 0 0 0 0 0 0.0100218472610941 0 0
0 0 0 0 0 0 0 0 0 0 0 0 0 0 0 0 0 0 0 0 0 0 0 0.43860978187018 0 0 0 0 0 0 0 0 0 0 0 0 0 0 0.0457409052306468 0 0 0 0 0 0 0 0 0 0 0 0 0 0 0 0 0 0 0 0 0 0 0 0 0 0 0 0 0 0 0 0 0 0 0 0 0 0 0 0 0 0 0 0 0 0 0 0 0 0 0 0 0 0 0 0 0 0 0 0 0 0 0 0 0 0 0 0 0 0 0 0 0 0 0 0 0 0 0 0 0 0 0 0 0 0 0 0 0 0 0 0 0 0 0 0 0 0 0 0 0 0 0 0 0 0 0 0 0 0 0 0 0 0 0 0 0 0 0 0 0 0 0 0 0 0 0 0 0 0 0 0 0 0 0 0 0 0 0 0 0 0 0 0 0 0 0 0 0 0 0 0 0 0 0 0 0 0 0 0 0 0 0 0 0 0 0 0 0 0 0 0 0 0 0 0 0 0 0 0 0 0 0.166957562955798 0 0.171157768572849 0 0 0 0 0 0 0 0.177533981370525 0 0 0 0 0 0 0 0 0 0 0 0 0 0 0 0 0 0 0 0 0 0 0 0 0 0 0 0 0 0 0 0 0 0 0 0 0 0 0 0 0 0 0 0 0 0 0 0 0 0 0 0 0 0 0 0 0 0 0 0 0 0 0 0 0 0 0 0 0 0 0 0 0 0 0 0 0 0 0 0 0 0 0 0 0
0 0 0 0 0 0 0 0 0 0 0 0 0 0 0 0 0 0 0 0 0 0.0235988333685485 0 0.0841956912747725 0 0 0 0 0 0 0 0 0 0 0 0 0 0 0.0952196979347216 0.0113008464284469 0.0071915683506143 0 0 0 0 0 0 0.0196148551535151 0 0 0 0 0 0 0 0 0 0 0 0 0 0 0.00532718033025435 0 0 0 0 0 0 0 0 0 0 0 0 0 0 0 0 0 0 0 0 0 0 0 0 0 0 0 0 0 0 0 0 0 0 0 0 0 0 0 0 0 0 0 0 0 0 0 0 0 0 0 0 0 0 0 0 0 0 0 0 0 0 0 0 0 0 0 0 0 0 0 0 0 0 0 0 0 0 0 0 0 0 0 0 0 0 0 0 0 0 0 0 0 0 0 0 0 0 0 0 0 0 0 0 0 0 0 0.0969922211277624 0 0 0 0 0 0 0 0 0 0 0 0 0 0 0 0.00735954961696849 0 0.0036564752884545 0 0 0 0 0 0 0 0 0 0 0 0.0391041069934595 0.128713623293123 0 0 0 0 0 0 0 0 0 0 0 0 0 0 0 0 0 0 0 0.00681340760067496 0.0278728498940532 0 0 0 0 0 0 0 0 0 0 0 0.0115320649265659 0.00155913421515036 0 0 0 0 0 0 0 0 0 0 0 0 0 0 0 0 0 0 0.0047430651079171 0 0.00569277931000083 0 0 0 0 0 0 0 0 0 0 0 0.00521082920232813 0 0 0 0 0 0 0 0 0 0 0 0 0 0.395331724677464 0 0 0 0 0 0 0 0 0 0 0 0 0 0 0 0.00461658847877761 0 0 0 0 0 0 0 0 0 0 0 0 0 0 0 0.00664070988693901 0 0.0077121975394874
0 0 0 0 0 0 0 0 0 0 0 0 0 0.0464702299034202 0 0 0 0 0 0.0191060970477961 0 0 0 0 0 0 0 0 0 0 0 0 0 0 0 0 0 0 0 0 0 0 0 0 0 0 0 0 0 0 0 0 0 0 0 0 0 0 0 0 0 0 0.0999138724188185 0 0 0 0 0 0 0 0 0 0 0 0 0 0 0 0 0 0 0 0 0 0 0 0 0 0 0 0 0 0 0 0 0 0 0 0 0 0 0 0 0 0 0 0 0 0 0 0 0 0 0 0 0 0 0 0 0 0 0 0 0 0 0 0 0 0 0 0 0 0 0 0 0 0 0 0 0 0 0 0 0 0 0 0 0 0 0 0 0 0 0 0 0 0 0 0 0 0 0 0 0 0 0 0 0 0 0 0 0 0 0 0 0 0 0 0 0 0 0 0 0 0 0 0 0 0 0.159902426217513 0 0.458821474680237 0 0 0 0 0 0 0.119342692561416 0 0 0 0 0 0 0 0 0 0 0 0 0 0 0 0 0 0 0 0 0 0 0 0 0 0 0 0.0964432071707991 0 0 0 0 0 0 0 0 0 0 0 0 0 0 0 0 0 0 0 0 0 0 0 0 0 0 0 0 0 0 0 0 0 0 0 0 0 0 0 0 0 0 0 0 0 0 0 0 0 0 0 0 0 0 0 0 0 0 0 0 0 0 0 0 0 0 0 0 0 0 0 0 0 0 0 0 0 0 0 0 0 0 0 0 0 0 0 0 0 0
0 0 0 0 0 0 0 0 0 0 0 0 0 0 0 0 0 0 0 0 0 0 0 0 0 0 0 0 0 0 0 0 0 0 0 0 0 0 0 0 0 0 0 0 0 0 0 0 0 0 0 0 0 0 0 0 0 0 0 0 0 0 0 0 0 0 0 0 0 0 0 0 0 0 0 0 0 0 0 0 0 0 0 0 0 0 0 0 0 0 0 0 0 0 0 0 0 0 0 0 0 0 0 0 0 0 0 0 0 0 0 0 0 0 0 0 0 0 0 0 0 0 0 0 0 0 0 0 0 0 0 0 0 0 0 0 0 0 0 0 0 0 0 0 0 0 0 0 0 0 0 0 0 0 0 0 0 0 0.00421193396895622 0 0 0 0 0 0 0.0363362395752265 0 0 0 0 0 0 0 0 0 0 0.0119670135612323 0.0196905361213888 0 0 0 0 0 0 0 0 0 0 0 0 0 0 0 0 0 0 0 0.163444898577386 0 0 0 0 0 0 0 0 0 0 0 0 0 0 0 0 0 0 0 0 0 0 0 0 0 0 0 0 0 0 0 0 0 0 0 0 0 0 0 0 0 0 0 0 0 0.146210832671991 0.170903622624878 0 0 0 0 0 0 0 0 0 0 0 0 0 0 0 0 0 0 0 0 0 0 0 0 0 0 0 0 0 0 0 0 0 0 0 0 0 0 0 0.0133073159292179 0 0.0851141349884949 0 0.0271266252001192 0.069001899645257 0 0 0 0 0.17986786621253 0.0534008562415755 0 0 0 0 0 0 0 0 0 0 0.00574494866714061 0 0.0046406888974233 0 0 0 0 0 0.00903058711718335 0 0
0 0 0 0 0 0 0 0 0 0 0 0 0.0236704281096869 0 0 0 0 0 0 0 0 0 0 0 0 0 0 0 0 0 0 0.0029642766522578 0 0 0.0310093788548218 0 0 0 0 0 0 0 0 0 0 0 0 0 0 0 0.00294237404867859 0 0 0 0.096126792997441 0.00685582047231058 0 0 0 0 0 0 0 0 0 0 0.00580389663735111 0 0 0 0.0155482081952605 0 0 0 0 0.00598561980659304 0 0 0 0 0 0 0 0 0 0 0 0 0 0 0 0 0 0 0 0 0 0 0 0 0 0 0 0.01625983272553 0 0 0 0 0.00758582804840542 0 0 0.00417586514675135 0 0.0994803863246972 0.0172130155602697 0 0 0.00322129590020845 0 0 0 0 0 0 0 0 0 0 0 0 0 0 0 0 0 0 0 0 0 0 0 0 0 0 0 0 0 0 0 0 0 0 0 0 0 0 0 0 0 0 0 0 0 0 0 0 0.149269712361827 0.00495747724700046 0.0547978032177514 0.0283410841700674 0.103912690084416 0 0.00601174632749888 0 0 0 0 0.00311500199332715 0 0 0 0 0 0 0 0 0.0223824836630678 0 0.0762516567316925 0 0.0193615382022407 0.00340210189897095 0 0.00181453197315413 0.00533221968333779 0 0 0 0 0 0.00520118589565466 0 0 0 0 0 0 0 0 0 0 0 0 0 0 0 0 0 0 0 0 0 0.00255230150988443 0 0 0 0 0 0 0 0 0 0 0.00142247166452817 0 0 0 0 0 0 0 0 0.00320145458488108 0.00465393602858499 0 0 0 0 0 0.0103988040572235 0 0.00297133742052015 0 0 0 0 0 0 0 0.0161673847053033 0 0.00640823001291903 0.0403810174394183 0.0203992336696701 0 0 0 0 0 0 0 0 0 0 0 0 0 0 0 0 0 0 0.0591848579453028 0 0 0 0 0 0.00711657832624209 0 0 0 0 0 0 0 0 0 0 0 0 0 0 0 0 0 0 0 0 0.00214813970525246 0 0 0 0 0 0 0
0 0 0 0 0 0 0 0 0 0 0 0 0 0 0 0 0 0 0 0 0 0 0 0 0 0 0 0 0 0 0 0 0 0 0 0 0 0 0 0 0 0 0 0 0.0265058905263212 0.105834924131188 0 0 0 0 0 0 0 0 0 0 0 0 0.0171168143949653 0 0 0.0153019415024887 0 0 0 0 0 0 0 0 0 0 0 0 0 0 0 0 0 0 0 0 0 0 0 0 0 0 0 0 0 0 0 0 0 0 0 0 0 0 0 0 0 0 0 0 0 0 0 0 0 0 0 0 0 0 0 0 0 0 0 0 0 0 0 0 0 0.147450388717361 0.0378602825727509 0 0 0 0 0 0 0 0 0 0 0 0 0 0 0 0 0 0 0 0 0 0 0 0 0 0 0 0 0 0 0 0 0 0 0 0 0 0 0 0 0 0 0.260377744297934 0 0.0889857045230446 0 0 0 0 0 0 0 0 0 0 0 0 0 0 0 0.118156654192127 0 0 0 0 0 0 0 0 0 0 0 0 0 0 0 0 0 0 0 0.110538313780451 0 0 0 0 0 0 0 0 0.0718713413613687 0 0 0 0 0 0 0 0 0 0 0 0 0 0 0 0 0 0 0 0 0 0 0 0 0 0 0 0 0 0 0 0 0 0 0 0 0 0 0 0 0 0 0 0 0 0 0 0 0 0 0 0 0 0 0 0 0 0 0 0 0 0 0 0 0 0 0 0 0 0 0 0 0 0 0 0 0 0 0 0 0 0 0 0 0 0 0 0 0 0 0 0 0 0 0 0 0 0
0 0 0 0 0 0 0 0 0 0 0 0 0 0 0 0 0 0 0 0 0 0 0 0 0 0 0.0333697504327642 0 0 0 0 0 0 0 0 0 0 0 0 0 0 0 0 0 0 0 0 0 0 0 0 0 0 0 0 0 0 0 0 0 0 0 0 0 0 0 0 0 0 0 0 0 0 0 0 0 0 0 0 0 0 0 0 0 0 0 0 0 0 0 0 0 0 0 0 0 0 0 0 0 0 0 0 0 0 0 0 0.0185207174325025 0 0 0 0 0 0 0 0.0105197531312564 0.0228733748336968 0 0 0 0 0 0 0 0 0 0 0 0 0 0 0 0 0 0 0 0 0 0 0 0 0 0 0 0 0 0 0 0 0 0 0 0 0 0 0 0 0 0 0 0 0 0 0 0 0 0 0.0225813133162053 0 0 0 0.0521903154174026 0 0.195017532045408 0 0 0 0 0 0 0 0 0 0 0 0 0 0 0 0 0 0 0 0 0 0 0 0 0 0 0 0 0 0 0 0 0 0 0 0 0 0 0 0 0 0 0 0 0 0 0 0 0 0 0 0 0 0 0 0 0 0 0 0 0 0 0 0 0 0 0 0 0 0 0 0 0 0 0 0 0 0 0 0 0 0 0 0 0 0 0 0 0 0 0.212138412773674 0 0 0.146958095893578 0 0.24091565748587 0 0 0 0 0 0 0 0 0 0.0449150772376432 0 0 0 0 0 0 0 0 0 0 0 0 0 0 0 0 0 0 0 0 0 0 0 0 0 0 0 0 0 0 0 0 0 0 0 0 0
0 0 0 0 0 0 0 0 0 0 0 0 0 0 0 0 0 0 0 0 0 0 0 0 0 0 0 0 0 0 0 0 0 0 0 0 0 0 0 0 0 0 0 0 0 0 0 0 0 0 0 0 0 0 0 0 0 0 0 0 0 0 0 0 0 0 0 0 0 0 0 0 0 0 0 0 0 0 0 0 0 0 0 0 0 0 0 0 0 0 0 0 0 0 0 0 0 0 0 0 0 0 0 0 0 0 0 0 0 0 0 0 0 0 0 0 0 0 0 0 0 0 0 0 0 0 0 0 0 0 0 0 0 0 0 0 0 0 0 0 0 0 0 0 0 0 0 0 0 0 0 0 0 0 0 0 0 0 0 0 0 0 0 0 0 0 0 0 0 0 0 0 0 0 0 0 0 0 0 0 0 0 0 0 0 0 0 0 0 0 0 0.482892276028235 0 0 0 0 0 0 0 0 0 0 0 0 0 0 0 0.517107723971765 0 0 0 0 0 0 0 0 0 0 0 0 0 0 0 0 0 0 0 0 0 0 0 0 0 0 0 0 0 0 0 0 0 0 0 0 0 0 0 0 0 0 0 0 0 0 0 0 0 0 0 0 0 0 0 0 0 0 0 0 0 0 0 0 0 0 0 0 0 0 0 0 0 0 0 0 0 0 0 0 0 0 0 0 0 0 0 0 0 0 0 0 0 0 0 0 0 0 0 0 0 0 0 0 0 0 0 0 0
0 0 0 0 0 0 0 0 0 0 0 0 0 0 0 0 0 0 0 0 0 0 0 0 0 0 0 0 0 0 0 0 0 0 0 0 0 0 0 0 0 0 0 0 0 0 0 0 0 0 0 0 0 0 0 0 0 0 0 0 0 0 0 0 0 0 0 0 0 0 0 0 0 0 0 0 0 0 0 0 0 0 0 0 0 0 0 0 0 0 0 0 0 0 0 0 0 0 0 0 0 0 0 0 0 0 0 0 0 0 0 0 0 0 0 0 0 0 0 0 0 0 0 0 0 0 0 0 0 0 0 0 0 0 0 0 0 0 0 0 0 0 0 0 0 0 0 0 0 0 0 0 0 0 0 0 0 0 0 0 0 0 0 0 0 0 0 0 0 0 0 0 0 0 0 0 0 0 0 0 0 0 0 0 0 0 0 0 0 0 0 0 0 0 0 0.0742271706846932 0 0 0 0 0 0 0 0 0 0 0 0 0 0 0 0 0 0 0.153746509050449 0.0276602543623552 0 0 0 0.129283272597325 0 0 0 0 0 0.161751658644509 0 0 0 0 0 0 0 0 0 0 0 0 0 0 0 0 0 0 0 0 0 0 0 0 0 0 0 0 0 0 0 0 0 0 0 0 0 0 0 0 0 0 0 0 0 0.229032000407412 0.130423675292652 0 0 0 0 0.0524564595140399 0 0 0.0414189994465645 0 0 0 0 0 0 0 0 0 0 0 0 0 0 0 0 0 0 0 0 0 0 0 0 0 0 0 0 0 0 0 0 0 0 0 0
0 0 0 0 0 0 0 0 0 0 0 0 0 0 0 0.0280767412377245 0 0 0 0 0 0 0 0 0 0 0 0 0 0 0 0 0 0 0 0 0 0 0 0 0 0 0 0 0 0 0 0 0 0 0 0 0 0 0 0 0 0 0 0 0.12495788958907 0 0 0 0 0 0 0 0 0.215100572677223 0 0 0 0 0 0 0 0 0 0 0 0 0 0 0 0 0 0 0 0 0 0 0 0 0 0 0 0 0 0 0 0 0 0 0 0 0 0 0 0 0 0 0 0 0 0 0 0 0 0 0 0 0 0 0 0 0 0 0 0 0 0 0 0.0737418867898897 0 0 0 0 0 0 0 0 0 0 0 0 0 0 0 0 0 0 0 0 0 0 0 0 0 0 0 0 0 0 0 0 0 0 0 0 0 0 0 0 0 0 0 0 0 0 0 0 0 0 0 0 0 0 0 0 0 0 0 0 0 0 0 0 0 0 0 0 0 0 0 0 0 0 0 0 0 0 0 0 0 0 0 0 0 0 0 0 0 0 0 0 0 0.106904169497935 0 0 0 0 0 0 0 0 0 0 0 0 0 0 0 0 0 0 0 0 0 0 0 0 0 0 0 0 0 0 0 0 0 0 0 0 0 0 0 0 0 0 0 0 0 0 0 0 0 0 0 0 0 0 0 0 0 0 0 0 0 0 0 0 0 0 0 0 0 0 0 0 0 0 0 0 0 0 0.226386496295072 0.224832243913087 0 0 0 0 0 0 0 0 0
0 0 0 0 0 0 0 0 0 0 0 0 0 0 0 0 0 0 0 0 0 0 0 0 0 0 0 0 0 0 0 0 0 0 0 0 0 0 0 0 0 0 0 0 0 0 0 0 0 0 0 0 0 0 0 0 0 0 0 0 0.0262325979405668 0 0 0 0 0 0 0 0 0.0200028514958229 0 0 0 0 0 0 0 0 0 0 0 0 0 0 0 0 0 0 0 0 0 0 0 0 0 0 0 0 0 0 0 0 0 0 0 0 0 0 0 0 0 0 0 0 0 0 0 0 0 0 0 0 0 0 0 0 0 0 0 0 0 0 0 0 0 0 0 0.0053307599236368 0 0 0 0 0 0 0 0 0 0 0 0 0 0 0 0 0 0 0 0 0 0 0 0.0233880993686981 0 0 0 0 0 0 0 0 0 0 0 0 0 0 0 0 0 0 0 0 0.428541363593571 0 0.0571513046259148 0 0 0 0 0 0 0 0 0 0 0 0 0 0 0.0942642007625309 0 0 0 0 0 0 0 0 0 0 0 0 0 0 0 0 0 0 0 0 0 0.02464825726227 0 0 0 0 0 0 0 0 0 0 0 0 0 0 0 0 0 0 0 0 0.015511582298635 0 0 0 0 0 0 0.0162097171015154 0 0 0 0 0 0 0 0 0 0 0 0 0 0 0 0 0 0 0 0 0 0 0 0 0 0 0 0 0 0 0 0 0 0 0 0 0 0 0 0 0.0349558027779462 0 0.155975201244669 0 0 0 0 0 0 0 0 0 0 0 0 0 0 0.054796497638423 0.0429917639658002 0 0 0 0 0 0 0 0
0 0 0 0 0 0 0 0 0 0 0 0 0 0 0 0 0 0 0 0 0 0 0 0 0 0 0 0 0 0 0 0 0 0 0 0 0 0 0 0 0 0 0 0 0 0 0 0 0 0 0 0 0 0 0 0 0 0 0 0 0 0 0 0 0 0 0 0 0 0 0 0 0 0 0 0 0 0 0 0 0 0 0 0 0 0 0 0 0 0 0 0 0 0 0 0 0 0 0 0 0 0 0 0 0 0 0 0 0 0 0 0 0 0 0 0 0 0 0 0 0 0 0 0 0 0 0 0 0 0 0 0 0 0 0 0 0 0 0 0 0 0 0 0 0 0 0 0 0 0 0 0 0 0 0 0 0 0 0 0 0 0 0 0 0 0 0 0 0 0 0 0 0 0 0 0 0 0 0 0 0 0 0 0 0 0 0 0.0968773103066989 0 0 0 0 0 0 0 0 0 0 0 0 0 0 0 0 0 0 0 0 0 0 0 0 0 0 0.707087358072859 0 0 0 0 0 0 0 0 0 0 0 0 0 0 0 0 0 0 0 0 0 0 0 0 0 0 0 0 0 0 0 0 0 0 0 0 0 0 0 0 0 0.126851004435426 0 0 0 0 0 0 0 0 0 0 0 0 0 0 0 0 0 0 0 0 0 0 0 0 0 0 0 0 0 0 0 0 0 0 0 0 0 0 0 0.0691843271850162 0 0 0 0 0 0 0 0 0 0 0 0 0 0 0 0 0 0 0 0
0 0 0 0 0 0 0 0 0 0 0 0 0 0 0 0 0 0 0 0 0 0 0 0 0 0 0 0 0 0 0 0 0 0 0 0 0 0 0 0 0 0 0 0 0 0 0 0 0 0 0 0 0 0 0 0 0 0 0 0 0 0 0 0 0 0 0 0 0 0 0 0 0 0 0 0 0 0 0 0 0 0 0 0 0 0 0 0 0 0 0 0 0 0 0 0 0 0 0 0 0 0 0 0 0 0 0 0 0 0 0 0 0 0 0 0 0 0 0 0 0 0 0 0 0 0 0 0 0 0 0 0 0 0 0 0 0 0 0 0 0 0 0 0 0 0 0 0 0 0 0 0 0 0 0 0 0 0 0 0 0 0 0 0 0 0 0 0 0 0 0 0 0 0 0 0 0 0 0 0 0 0 0 0 0 0 0 0.0594779189760958 0 0 0 0 0 0 0.0157432677239145 0.0681733390443729 0 0 0 0 0 0 0 0 0 0 0 0 0 0 0.0455405572746435 0 0 0.110925729612356 0 0.016004740321051 0 0.00358463347245111 0 0 0 0 0 0 0.01007381185341 0.0507158465381965 0 0.00502208774947774 0.00614694161939583 0 0 0 0.0109140226376615 0 0 0 0 0 0 0 0 0 0 0 0 0 0 0 0 0 0 0 0 0 0 0 0.0791561861252258 0 0 0 0 0 0 0 0 0 0 0 0 0 0 0.0644860021070405 0 0 0 0 0 0 0 0 0 0 0 0 0 0 0 0 0 0 0 0 0 0 0 0 0.194355676145314 0 0 0 0 0.0743084072747445 0.0108168036123896 0 0.12654587209862 0 0 0 0 0 0 0 0 0 0 0 0.0480081558136395
0 0 0 0 0 0 0 0 0 0 0 0 0 0 0 0 0 0 0 0 0 0 0 0 0 0 0 0 0 0 0 0 0 0 0 0 0 0 0 0 0 0 0 0 0 0 0 0 0 0 0 0 0 0 0 0 0 0.025366888282859 0 0 0 0 0 0 0 0 0 0 0 0 0 0 0 0 0 0 0 0 0 0 0 0 0 0 0 0 0 0 0 0 0 0 0 0 0 0 0 0 0 0 0 0 0 0 0 0 0 0 0 0 0 0 0 0 0 0 0 0 0 0 0 0 0 0 0 0 0 0 0 0 0 0 0 0 0 0 0 0 0 0 0 0 0 0 0 0 0 0 0 0 0 0 0 0 0 0 0 0 0 0 0 0 0 0 0 0 0 0 0 0 0 0 0 0 0 0 0 0 0 0 0 0 0 0 0 0 0 0 0 0 0 0 0 0 0 0 0 0 0 0 0 0 0 0 0 0 0 0 0 0 0.0658068822925691 0 0 0 0.128549591587826 0 0 0 0 0 0 0 0 0 0.307505414944093 0.126627238284456 0 0 0 0 0 0 0 0 0 0 0 0 0 0 0 0 0 0 0 0 0 0 0 0 0 0 0 0 0 0 0 0 0 0 0 0 0 0 0 0 0 0 0 0 0 0.273635790473207 0 0 0 0 0 0.0725081941349896 0 0 0 0 0 0 0 0 0 0 0 0 0 0 0 0 0 0 0 0 0 0 0 0 0 0 0 0 0 0 0 0 0 0 0 0 0 0 0
0 0 0 0 0 0 0 0 0 0 0 0 0 0 0 0 0 0 0 0 0 0 0 0 0 0 0 0 0 0 0 0 0 0 0 0 0 0 0 0 0 0 0 0 0 0 0 0 0 0 0 0 0 0 0 0 0 0 0 0 0 0 0 0 0 0 0 0 0 0 0 0 0 0 0 0.00263172000431667 0 0 0 0 0 0 0 0 0 0 0 0 0 0 0 0 0 0 0 0 0 0 0 0 0 0 0 0 0 0 0 0 0 0 0 0 0 0 0 0 0 0 0 0 0 0 0 0 0 0 0 0 0 0 0 0 0 0 0 0 0 0 0 0 0 0 0 0 0 0 0 0 0 0 0 0 0 0 0 0 0 0 0.0376644349229986 0.0533040027607619 0 0.00880679749543389 0 0 0 0 0 0 0 0 0 0 0 0 0 0 0 0 0 0 0 0 0 0 0 0 0 0 0 0 0 0 0.0309665104896455 0 0 0.0711110271451483 0 0 0 0 0 0 0 0 0 0 0 0 0 0 0 0 0 0 0 0 0 0 0.00744742806439248 0 0 0.152234388001381 0 0 0 0 0 0 0 0 0 0 0 0 0 0 0 0 0 0 0 0 0.0130253737091854 0 0 0 0 0 0.00822458960957357 0.144524461061795 0 0.0118211824100927 0 0.0177414233298112 0 0 0 0 0 0 0 0 0 0 0 0 0 0 0 0 0 0 0 0 0 0 0 0 0 0 0 0 0 0 0.0735850357379146 0 0 0 0.00744461845506307 0 0 0 0 0.00540999378055001 0 0.0129845211807181 0 0 0 0 0 0 0 0 0 0 0.0635537943111403 0.128782971993512 0.148735725536566 0 0 0 0 0 0 0 0
0 0 0 0 0 0 0 0 0 0 0 0 0 0 0 0 0 0 0 0 0 0 0 0 0 0 0.00494928338627838 0.0546482247235434 0 0 0 0 0 0 0 0 0 0 0 0 0 0 0 0 0 0 0 0 0 0 0 0 0.00984947900739875 0 0 0 0 0 0.145264117103844 0 0 0 0 0 0 0 0 0 0 0 0 0 0 0 0 0 0 0 0 0 0 0 0 0 0 0 0 0 0 0 0 0 0 0 0 0 0 0 0 0 0 0 0 0 0 0 0 0 0 0 0 0 0 0 0 0 0 0 0 0 0 0.173889154058268 0 0.0123381161337971 0 0 0 0 0.0266896540710682 0 0 0 0 0 0 0 0 0 0 0 0 0 0 0 0 0 0 0 0 0 0 0 0 0 0 0 0 0 0 0 0 0 0 0 0 0 0 0 0 0 0 0 0 0.0211883729787838 0 0 0 0 0 0 0 0 0 0 0 0 0 0 0 0 0 0 0 0 0 0 0 0 0 0 0 0 0 0 0 0 0 0 0 0 0 0 0 0 0.00905547154592561 0 0 0 0.0312861543167524 0 0 0 0 0 0 0 0 0.020316176948658 0 0 0 0 0.155319567221179 0 0 0 0 0 0 0 0 0 0 0 0 0 0 0 0 0 0 0 0 0 0 0 0 0 0 0 0 0 0 0 0 0 0 0 0 0 0 0.0558341751583987 0.080838588370678 0 0 0 0 0 0 0 0.198533464975427 0 0 0 0 0 0 0 0 0 0 0 0 0 0 0 0 0 0 0 0 0 0 0 0 0 0 0 0 0 0 0 0 0 0 0 0
0 0 0 0 0 0 0 0 0 0 0 0 0 0 0 0 0 0 0 0 0 0 0 0 0 0 0 0 0 0 0 0 0 0 0 0 0 0 0 0 0 0 0 0 0 0 0 0 0 0 0 0 0 0 0 0 0 0 0 0 0 0 0 0 0 0 0 0 0 0 0 0 0 0 0 0 0 0 0 0 0 0 0 0 0 0 0 0 0 0 0 0 0 0 0 0 0 0 0 0 0 0 0 0 0 0 0 0 0 0 0 0 0 0 0 0 0 0 0 0 0 0 0 0 0 0 0 0 0 0 0 0 0 0 0 0 0 0 0 0 0 0 0 0 0 0 0 0 0 0 0 0 0 0 0 0 0 0 0.00468241789820654 0 0 0.113549270773394 0 0 0 0 0 0.132960780111627 0 0.0227602776655343 0.10478933067558 0.033339958108573 0 0 0 0 0 0 0.0125286361123525 0 0 0 0 0.0241890519622842 0 0 0 0 0 0.0264096941232798 0 0.0163773109059435 0.0104754817289264 0 0 0 0 0 0 0 0 0 0 0 0 0 0 0.0170750084784949 0 0 0 0 0 0 0 0 0.00830547667149487 0.0157793150968271 0 0 0 0 0.132132476644968 0 0.0137996586248444 0 0 0 0.0986627006576081 0 0 0 0.0201098417870534 0 0 0 0 0 0 0 0 0 0 0 0 0 0 0 0 0 0 0 0 0 0 0 0 0 0 0 0 0 0 0 0 0 0 0 0 0 0 0 0 0 0 0 0 0 0 0 0 0 0 0 0.00787160341214715 0 0 0 0 0 0.100264727498693 0 0 0 0 0 0 0 0 0 0 0 0 0 0 0 0.0214406539130419 0.0115786668596753 0.0509176602894499 0 0 0 0 0 0 0 0
0 0 0 0 0 0 0 0 0 0 0 0 0 0 0 0 0 0 0 0 0 0 0 0 0 0 0 0 0 0 0 0 0 0 0 0 0 0 0 0 0 0 0 0 0 0 0 0 0 0 0 0 0 0 0 0 0 0 0 0 0 0 0 0 0 0 0 0 0 0 0 0 0 0 0 0 0 0 0 0 0 0 0 0 0 0 0 0 0 0 0 0 0 0 0 0 0 0 0 0 0 0 0 0 0 0 0 0 0 0 0 0 0 0 0 0 0 0 0 0 0 0 0 0 0 0 0 0 0 0 0 0 0 0 0 0 0 0 0 0 0 0 0 0 0 0 0 0 0 0 0 0 0 0 0 0 0 0 0 0 0 0 0 0 0 0 0 0 0 0 0 0 0 0 0 0 0 0 0 0 0 0 0 0 0 0 0 0 0 0 0 0 0.0561526031929939 0 0 0 0 0 0 0 0 0 0 0 0 0 0 0 0 0 0.374807793549461 0 0 0 0 0 0 0 0 0 0 0 0 0 0 0 0 0 0 0 0 0 0 0 0 0 0 0 0 0 0 0 0 0 0 0 0 0 0 0 0 0 0 0 0 0 0 0 0 0 0 0 0 0 0 0 0 0 0 0 0 0.146722852216589 0.422316751040956 0 0 0 0 0 0 0 0 0 0 0 0 0 0 0 0 0 0 0 0 0 0 0 0 0 0 0 0 0 0 0 0 0 0 0 0 0 0 0 0 0 0 0 0
0 0 0 0 0 0 0 0 0 0 0 0 0 0 0 0 0 0 0 0 0 0 0 0 0 0 0 0 0 0 0 0 0 0 0 0 0 0 0 0 0 0 0 0 0 0 0 0 0 0 0 0 0 0 0 0 0 0 0 0 0 0 0.051488960082657 0 0 0 0 0 0 0 0 0 0 0 0 0 0 0 0 0 0 0 0 0 0 0 0 0 0 0 0 0 0 0 0 0 0 0 0 0 0 0 0 0 0 0 0 0 0 0 0 0 0 0 0 0 0 0 0 0 0 0 0 0 0 0 0 0 0 0 0 0 0 0 0 0 0 0 0 0 0 0 0 0 0 0 0 0 0 0 0 0 0 0 0 0 0 0 0 0 0 0 0 0 0 0 0 0 0 0 0 0 0 0 0 0 0 0 0 0 0 0 0 0 0 0.0969046762333949 0 0 0 0 0 0 0 0 0 0 0 0 0 0 0 0 0 0 0 0 0 0 0 0 0 0 0 0 0 0 0 0 0 0 0 0 0 0 0 0 0 0.386716806792005 0.132286916972626 0 0 0 0 0 0 0 0 0 0 0 0 0 0 0 0 0 0 0 0 0 0 0 0 0 0 0 0 0 0 0 0 0 0 0 0 0 0 0 0 0 0 0 0 0 0 0 0 0 0 0 0 0 0 0 0 0 0 0 0 0 0 0 0 0 0 0 0 0 0 0 0 0 0 0 0 0 0.123977311615916 0.208625328303401 0 0 0 0 0 0 0 0 0
0 0 0 0 0 0 0 0 0 0 0 0 0 0 0 0 0 0 0 0 0 0 0 0 0 0 0 0 0 0 0 0 0 0 0 0 0 0 0 0 0 0 0 0 0 0 0 0 0 0 0 0 0 0 0 0 0 0 0 0 0 0 0 0 0 0 0 0 0 0 0 0 0 0 0 0.0045582866218502 0 0 0 0 0 0 0 0 0 0 0 0 0 0 0 0 0 0 0 0 0 0 0 0 0 0 0 0 0 0 0 0 0 0 0 0 0 0 0 0 0 0 0 0 0 0 0 0 0 0 0 0 0 0 0 0 0 0 0 0 0 0 0 0 0 0 0 0 0 0 0 0 0 0 0 0 0 0 0 0 0 0 0 0 0 0.0229044246139664 0 0 0 0 0 0 0 0 0 0 0 0 0 0 0 0.00869870986747796 0.00351009165236584 0 0 0 0.0164879048940423 0 0 0 0.00118452417247631 0 0 0 0.00211639566769353 0 0.00788761638596124 0.0121914910540226 0 0.0153582739335207 0 0.0188580023634077 0 0 0 0 0.0100582367321936 0.00526530481701426 0 0 0 0 0 0 0 0 0.00447018083557707 0 0 0 0.109986976593802 0 0 0 0 0 0 0.0121953901196794 0 0 0 0 0 0 0 0 0 0 0 0 0 0.00503491875861408 0 0 0 0 0.0480711763110061 0.0153170835948614 0 0 0 0.00412786660772745 0.0276263126425073 0.0989782776729372 0 0.0240965141348142 0 0.0411093988842601 0 0 0 0 0 0 0 0 0 0 0 0 0 0 0 0 0 0 0 0 0 0 0 0 0 0 0 0 0 0 0 0 0 0 0 0.0316387757410893 0 0.00577436026108347 0 0 0 0.0380928865391885 0 0 0 0 0 0 0 0 0 0 0.00694013819031475 0.289676826272606 0.10778365406394 0 0 0 0 0 0 0 0
0 0 0 0 0 0 0 0 0 0 0 0 0 0 0 0 0 0 0 0 0 0 0 0.0173438015372165 0 0 0 0 0 0 0 0 0 0 0 0 0 0 0.0160686724008985 0 0 0 0 0 0 0 0 0.027796954297134 0 0.00566374618590701 0 0 0 0 0 0 0 0 0 0 0 0 0.0103348241445749 0 0 0 0 0 0 0 0 0 0 0.016308250983184 0 0 0 0 0 0 0 0 0 0 0 0 0 0 0 0 0 0 0 0 0 0 0 0 0 0 0 0 0 0 0 0 0 0 0 0 0 0 0 0 0 0 0 0 0 0 0 0 0 0 0 0 0 0 0 0 0 0 0 0 0 0 0 0 0 0 0 0 0 0 0 0 0 0 0 0 0 0 0 0 0 0 0 0 0 0 0 0 0 0 0 0 0 0 0 0.0997246246356319 0.37443288160995 0 0 0 0 0 0 0 0.017090491967933 0 0.00559735669220036 0 0 0.0140413837732551 0 0 0.00311971287474315 0 0.00525433949981273 0.126762787174736 0 0 0 0 0 0 0 0 0 0 0.00835933623190029 0.00948621520268022 0 0.0235905660248495 0 0 0.00277299467239593 0 0 0 0 0 0 0 0 0 0 0 0.093751379257148 0 0 0 0 0 0 0 0 0 0 0 0 0 0.00803261821702938 0 0.00782468109864813 0.00108095684284685 0 0 0 0 0 0 0 0 0 0 0 0 0 0 0 0.0027193201126281 0 0 0.00211731747965812 0 0.00520639509994564 0 0 0 0 0 0 0 0 0 0 0 0 0 0 0 0 0 0 0 0 0 0 0 0 0 0.0135819863655817 0 0 0 0 0 0 0 0.0660456407406937 0 0 0 0 0 0 0 0.00263481870668921 0 0 0 0 0 0 0 0 0.00462286738942407 0 0 0 0 0 0 0.00195780649915902 0 0.00667527228154487
0 0 0 0 0 0 0 0 0 0 0 0 0 0 0 0 0 0 0 0 0 0 0 0 0 0 0 0 0 0 0 0 0 0 0 0 0 0 0 0 0 0 0 0 0 0 0 0 0 0 0 0 0 0 0 0 0 0 0 0 0 0 0 0 0 0 0 0 0 0 0 0 0 0 0 0 0 0 0 0 0 0 0 0 0 0 0 0 0 0 0 0 0 0 0 0 0 0 0 0 0 0 0 0 0 0 0 0 0 0 0 0 0 0 0 0 0 0 0 0 0 0 0 0 0 0 0 0 0 0 0 0 0 0 0 0 0 0 0 0 0 0 0 0 0 0 0 0 0 0 0 0 0 0 0 0 0.0435983135381107 0 0 0 0 0 0 0 0 0 0 0 0 0 0 0 0 0 0 0 0 0 0 0 0 0 0.1949052145605 0 0 0 0 0 0 0 0 0 0.0122150248705898 0.00831064423255083 0 0 0 0 0 0 0 0 0.0481346569760043 0 0 0 0 0 0 0 0 0 0 0 0 0 0 0 0 0 0 0.0569300030040971 0 0 0 0 0 0.0472516735932248 0 0 0 0 0 0 0 0 0 0.0575085525668842 0 0 0 0 0.0185271964745607 0 0 0 0 0 0 0.101356799620946 0 0.0124796858987083 0 0.00752804401704562 0 0 0 0 0 0 0 0 0 0 0 0 0 0 0 0 0 0 0 0 0 0 0 0 0 0 0 0 0 0.0367888346210166 0.0530473552114901 0 0 0 0 0 0 0 0 0 0 0 0 0 0 0 0 0 0 0 0 0 0.0412400289864501 0.172196978759452 0.0693829545612604 0 0 0 0 0 0.0185980385071089 0 0
0 0 0 0 0 0 0 0 0 0 0 0 0 0 0 0 0 0 0 0 0 0 0 0 0 0 0 0 0 0 0 0 0 0 0 0 0 0 0 0 0 0 0 0 0 0 0 0 0 0 0 0 0 0 0 0 0 0 0 0 0 0 0 0 0 0 0 0 0 0 0 0 0 0 0 0 0 0 0 0 0 0 0 0 0 0 0 0 0 0 0 0 0 0 0 0 0 0 0 0 0 0 0 0 0 0 0 0 0 0 0 0 0 0 0 0 0 0 0 0 0 0 0 0 0 0 0 0 0 0 0 0 0 0 0 0 0 0 0 0 0 0 0 0 0 0 0 0 0 0 0 0 0 0 0 0 0 0 0 0 0 0 0 0 0 0 0 0 0 0 0 0 0 0 0 0 0 0 0 0 0 0 0 0 0 0 0 0 0 0 0 0 0 0 0 0.024272964807405 0 0 0 0 0 0 0 0 0 0 0 0 0 0 0 0 0 0 0.0572677271472204 0.217644055789127 0 0 0.0615718460282463 0 0 0 0 0 0 0.0707918646657008 0 0.0431802556561728 0.0852285466566655 0 0 0 0.0994903661110174 0 0 0 0 0 0 0 0 0 0 0 0 0 0 0 0 0 0 0 0 0 0 0 0 0 0 0 0 0 0 0 0 0 0 0 0 0 0 0.260926081814523 0 0 0 0 0 0 0 0 0 0 0 0 0 0 0 0 0 0 0 0 0 0 0 0 0 0 0 0 0 0.0796262913239223 0 0 0 0 0 0 0 0 0 0 0 0 0 0 0
0 0 0 0 0 0 0 0 0 0 0 0 0 0 0 0 0 0 0 0 0 0 0 0 0 0 0 0 0 0 0 0 0 0 0 0 0 0 0 0 0 0 0 0 0 0 0 0 0 0 0 0 0 0 0 0 0 0 0 0 0 0 0 0 0 0 0 0 0 0 0 0 0 0 0 0.0224333408807649 0 0 0 0 0 0 0 0 0 0 0 0 0 0 0 0 0 0 0 0 0 0 0 0 0 0 0 0 0 0 0 0 0 0 0 0 0 0 0 0 0 0 0 0 0 0 0 0 0 0 0 0 0 0 0 0 0 0 0 0 0 0 0 0 0 0 0 0 0 0 0 0 0 0 0 0 0 0 0 0 0 0 0 0 0 0 0 0 0 0 0 0 0 0 0 0 0 0 0 0 0 0 0 0 0 0 0 0 0 0 0 0 0 0 0 0 0 0 0 0 0 0 0 0 0 0 0 0 0 0 0 0 0 0 0.241959520854475 0 0 0 0.256120637955735 0.0796170279880306 0 0 0 0 0 0 0 0 0.0628880510771091 0 0 0 0.0238422158819485 0 0 0 0.0205992335883409 0 0 0 0 0 0 0 0 0 0 0 0 0 0 0 0 0 0 0 0 0 0 0 0 0 0 0 0 0 0 0 0 0 0 0 0 0 0 0.221640802063276 0 0 0 0 0 0 0 0 0 0 0 0 0 0 0 0 0 0 0 0 0 0 0 0 0 0 0 0 0 0.0708991697103201 0 0 0 0 0 0 0 0 0 0 0 0 0 0 0
0 0 0 0 0 0 0 0 0 0 0 0 0 0 0 0 0 0 0 0 0 0 0 0.0830880293294309 0 0 0 0 0 0 0 0 0 0 0 0 0 0 0 0 0 0 0 0 0 0 0 0 0 0 0 0 0 0 0 0 0 0 0 0 0 0 0.255462786527848 0 0 0 0 0 0 0 0 0 0 0 0 0 0.0605648718223182 0 0 0 0 0 0 0 0 0 0 0 0 0 0 0 0 0 0 0 0 0 0 0 0 0 0 0 0 0 0 0 0 0 0 0 0 0 0 0 0 0 0 0 0 0 0 0 0 0 0 0 0 0 0 0 0 0.129073312666249 0 0 0 0 0 0 0 0 0 0 0 0 0 0 0 0 0 0 0 0 0 0 0 0 0 0 0 0 0 0 0 0 0 0 0 0 0 0 0 0 0 0 0 0 0 0 0 0 0 0 0 0.0886024387170545 0 0 0 0 0 0 0 0 0 0 0 0 0 0 0 0 0 0 0.107119713137105 0 0 0 0 0 0 0 0 0 0 0 0 0 0 0 0 0 0 0 0 0 0 0 0 0.178586104464533 0.0975027433354623 0 0 0 0 0 0 0 0 0 0 0 0 0 0 0 0 0 0 0 0 0 0 0 0 0 0 0 0 0 0 0 0 0 0 0 0 0 0 0 0 0 0 0 0 0 0 0 0 0 0 0 0 0 0 0 0 0 0 0 0 0 0 0 0 0 0 0 0 0 0 0 0 0 0 0 0 0 0 0 0 0 0 0 0 0 0
0 0 0 0 0 0 0 0 0 0 0 0 0 0 0 0.0118709329627957 0 0 0 0 0.00656755097650816 0 0 0.0212886718851726 0 0 0 0 0 0 0 0 0 0 0 0 0 0 0.011638915570396 0 0 0 0 0 0 0 0 0 0 0 0 0 0 0 0 0 0 0 0 0 0 0 0.0202421276272666 0 0 0 0 0.00683363011598545 0 0.0090731769846302 0 0 0 0 0 0.00318758163893821 0 0.0301672299162494 0 0 0 0 0 0 0 0 0 0 0 0 0 0 0 0 0 0 0 0 0 0 0 0 0 0 0 0 0 0 0 0 0 0 0 0 0 0 0 0 0 0 0 0 0 0 0 0 0 0 0 0 0 0 0 0.153445140173605 0 0 0 0 0 0 0 0 0 0 0 0 0 0 0 0 0 0 0 0 0 0 0 0 0 0 0 0 0 0 0 0 0 0 0 0 0 0 0 0 0 0 0 0 0 0 0 0 0 0 0 0 0 0 0 0 0 0 0 0 0 0.00682744943514792 0 0 0 0.0235059887259525 0 0 0 0 0 0 0 0 0 0 0 0.0266342648915506 0 0 0.00794927868862649 0 0 0.0127297272499628 0 0 0.0369984679689149 0 0 0.019410761775013 0.0120229910482235 0 0 0 0.0594744176950004 0 0 0 0.0595182217176902 0 0 0 0 0 0 0 0 0 0 0 0 0 0 0 0 0 0 0 0 0 0 0 0 0 0 0 0 0 0 0 0 0 0 0 0 0 0 0 0 0 0 0 0 0 0 0 0 0 0 0 0 0 0 0 0 0 0 0 0 0 0 0 0 0 0 0 0 0 0 0 0.00503771643636389 0 0.205656252050332 0.200879979794659 0.0185981449260283 0 0 0.0304413797449867 0 0 0 0 0
0 0 0 0 0 0 0 0 0 0 0 0 0 0 0 0 0 0 0 0 0 0 0 0 0 0 0 0 0 0 0 0 0 0 0 0 0 0 0 0 0 0 0 0 0 0 0 0 0 0 0 0 0 0 0 0 0 0 0 0 0 0 0 0 0 0 0 0 0 0 0 0 0 0 0 0 0 0 0 0 0 0 0 0 0 0 0 0 0 0 0 0 0 0 0 0 0 0 0 0 0 0 0 0 0 0 0 0 0 0 0 0 0 0 0 0 0 0 0 0 0 0 0 0 0 0 0 0 0 0 0 0 0 0 0 0 0 0 0 0 0 0 0 0 0 0 0 0 0 0 0 0 0 0 0 0 0 0 0 0 0 0 0 0 0 0 0 0 0 0 0 0 0 0 0 0 0 0 0 0 0 0 0 0 0 0 0 0 0 0 0 0 0 0 0 0 0 0 0 0 0 0 0 0 0 0 0 0 0 0 0 0 0 0 0.0272216375196731 0 0 0 0.342930314119041 0 0.0354094614346328 0 0 0 0.0663932807417846 0.0209074409275517 0 0.166395635498725 0 0 0 0 0.106891175413283 0 0 0 0 0 0 0 0 0 0 0 0 0 0 0 0 0 0 0 0 0 0 0 0 0 0 0 0 0 0 0 0.0269402462447894 0.0245054782194586 0 0 0 0 0 0.0344528871559499 0 0 0 0.0323488856718655 0 0 0 0 0 0 0 0 0 0 0 0 0 0 0 0 0 0 0 0 0 0 0 0 0 0 0 0 0 0 0.0579505700324688 0.0576529870207758 0 0 0 0 0 0 0 0 0
0 0 0 0 0 0 0 0 0 0 0 0 0 0 0 0 0 0 0 0 0 0 0 0 0 0 0 0 0 0 0 0 0 0 0 0 0 0 0 0 0 0 0 0 0 0 0 0 0 0 0 0 0 0 0 0 0 0 0 0 0 0 0 0 0 0 0 0 0 0 0 0 0 0 0.0909397949638754 0 0 0 0 0 0 0 0.10430352898102 0 0 0 0 0 0 0 0 0 0 0 0 0 0 0 0 0 0 0 0 0 0 0 0 0 0 0 0 0 0 0 0 0 0 0 0 0 0 0 0 0 0 0 0 0 0 0 0 0 0 0 0.410905818981459 0 0 0 0 0 0 0 0 0 0 0 0 0 0 0 0 0 0 0 0 0 0 0 0 0 0 0 0 0 0 0 0 0 0 0 0 0 0 0 0 0 0 0 0 0 0 0 0 0 0 0 0 0 0 0 0 0 0 0 0 0 0 0 0 0 0 0 0 0 0 0 0 0 0 0 0 0 0 0 0 0 0 0 0 0 0 0 0 0 0 0 0.1840938563153 0 0 0 0 0.126131722420793 0 0 0 0 0 0 0 0 0 0 0 0 0 0 0 0 0 0 0 0 0 0 0 0 0 0 0 0 0 0 0 0 0.0836252783375527 0 0 0 0 0 0 0 0 0 0 0 0 0 0 0 0 0 0 0 0 0 0 0 0 0 0 0 0 0 0 0 0 0 0 0 0 0 0 0 0 0 0 0 0 0 0 0 0 0 0 0 0
0 0 0 0 0 0 0 0 0 0 0 0 0 0 0 0 0 0 0 0 0 0.166005945225831 0 0 0 0 0 0 0 0 0 0 0 0 0 0 0 0 0.150462488341138 0 0 0 0 0 0 0 0 0 0 0 0 0 0 0 0 0 0 0 0 0 0 0 0 0 0 0 0 0 0 0 0 0 0 0 0 0 0 0 0 0 0 0 0 0 0 0 0 0 0 0 0 0 0 0 0 0 0 0 0 0 0 0 0 0 0 0 0 0 0 0 0 0 0 0 0 0 0 0 0 0 0 0 0 0 0 0 0 0 0 0 0 0 0 0 0 0 0 0 0 0 0 0 0 0 0 0 0 0 0 0 0 0 0 0 0 0 0 0 0 0 0 0 0 0 0 0 0 0 0 0 0 0 0 0 0 0 0 0 0 0 0 0 0 0 0 0.202943779795278 0 0 0 0 0 0 0 0 0 0 0 0 0.185175926013186 0 0 0 0 0 0 0 0 0 0 0 0 0 0 0 0 0 0 0 0 0 0 0 0 0 0 0 0.179053772973763 0 0 0 0 0 0 0 0 0 0 0 0 0 0 0 0 0 0 0 0 0 0 0 0 0 0 0 0 0 0 0 0 0 0 0 0 0 0.116358087650804 0 0 0 0 0 0 0 0 0 0 0 0 0 0 0 0 0 0 0 0 0 0 0 0 0 0 0 0 0 0 0 0 0 0 0 0 0 0 0 0 0 0 0 0 0 0 0 0 0 0 0 0
0 0 0 0 0 0 0 0 0 0 0 0 0 0 0 0 0 0 0 0 0 0 0 0 0 0 0 0 0 0 0 0 0 0 0 0 0 0 0 0 0 0 0 0 0 0 0 0 0 0 0 0 0 0 0 0 0 0 0 0 0.0458518798292262 0 0.291900366522963 0 0 0 0 0 0 0 0 0 0 0 0 0 0.0856775202165004 0 0 0 0 0 0 0 0 0 0 0 0 0 0 0 0 0 0 0 0 0 0 0 0 0 0 0 0 0 0 0 0 0 0 0 0 0 0 0 0 0 0 0 0 0 0 0 0 0 0 0 0 0 0 0 0 0.177530626685516 0 0 0 0 0 0 0 0 0 0 0 0 0 0 0 0 0 0 0 0 0 0 0 0 0 0 0 0 0 0 0 0 0 0 0 0 0 0 0 0 0 0 0 0 0 0 0 0 0 0 0 0 0 0 0 0 0 0 0 0 0 0 0 0 0.137827422638138 0 0 0 0.166388676583382 0 0 0 0 0 0 0 0 0 0 0 0 0 0 0 0 0 0 0 0 0 0 0 0 0 0 0.0948235075242746 0 0 0 0 0 0 0 0 0 0 0 0 0 0 0 0 0 0 0 0 0 0 0 0 0 0 0 0 0 0 0 0 0 0 0 0 0 0 0 0 0 0 0 0 0 0 0 0 0 0 0 0 0 0 0 0 0 0 0 0 0 0 0 0 0 0 0 0 0 0 0 0 0 0 0 0 0 0 0 0 0 0 0 0 0 0 0
0 0 0 0 0 0 0 0 0 0 0 0 0 0 0 0 0 0 0 0 0 0 0 0 0 0 0 0 0 0 0 0 0 0 0 0 0 0 0 0 0 0 0 0.0108131659905969 0.00761360185415994 0 0 0 0 0 0 0 0 0 0 0 0 0 0 0 0 0.0201244407299451 0.016019372201716 0 0 0 0 0 0 0 0 0 0 0 0 0 0.0181607695948081 0.00775206156071511 0 0 0 0 0 0 0 0 0 0 0 0 0 0 0 0 0 0 0 0 0 0 0 0 0 0 0 0 0 0 0 0 0 0 0 0 0 0 0 0 0 0 0 0 0 0 0 0 0 0 0 0 0 0 0 0 0 0 0 0 0 0 0 0 0 0 0 0 0 0 0 0 0 0 0 0 0 0 0 0 0 0 0 0 0 0 0 0 0 0.0213503374796637 0 0.0186143312693068 0 0 0 0 0 0 0 0 0 0 0 0 0 0 0 0 0 0 0 0 0 0.0176338239846657 0 0 0 0.0159645264650879 0 0 0 0 0 0 0 0 0 0 0 0 0 0 0 0 0 0 0.0275481009679883 0 0 0.15519105057635 0.0398394367377966 0 0 0 0.0224281561564694 0 0.0441745092122417 0.0102957261456481 0 0.0949102979051839 0.0609247155687014 0 0 0 0 0 0 0 0 0 0 0 0 0 0 0 0 0 0 0 0 0 0 0 0 0.00379878329659423 0 0 0 0 0 0 0 0 0 0 0 0 0 0 0 0 0 0 0 0 0 0 0 0 0 0 0 0 0 0 0 0 0 0 0 0 0 0 0 0 0 0 0 0 0 0 0 0 0 0 0 0 0.19874170292081 0.144197447165234 0 0 0 0.0439036422163166 0 0 0 0 0
0 0 0 0 0 0 0 0 0 0 0 0 0 0 0 0 0 0 0 0 0 0 0 0 0 0 0 0 0 0 0 0 0 0 0 0 0 0 0 0 0 0 0 0 0 0 0 0 0 0 0 0 0 0 0 0 0 0 0 0 0 0 0 0 0 0 0 0 0 0 0 0 0 0 0 0 0 0 0 0 0 0 0 0 0 0 0 0 0 0 0 0 0 0 0 0 0 0 0 0 0 0 0 0 0 0 0 0 0 0 0 0 0 0 0 0 0 0 0 0 0 0 0 0 0 0 0 0 0 0 0 0 0 0 0 0 0 0 0 0 0 0 0 0 0 0 0 0 0 0 0 0 0 0 0 0 0 0 0 0 0 0 0 0 0 0 0.00788280121924692 0 0 0 0 0 0 0 0 0.0165825156054747 0 0.0730103180260239 0 0 0 0 0 0 0 0 0 0 0 0 0 0 0 0 0 0 0 0 0 0 0 0 0 0 0 0 0.00705703712655499 0 0 0 0 0 0 0 0 0 0 0 0 0 0 0 0 0 0 0 0 0 0 0 0 0 0 0 0 0 0 0 0.0414718118996643 0 0 0 0 0 0.0557681115435187 0 0.0900142589952258 0.127457643767605 0 0 0.0501325592737168 0.017673341561102 0.0432871667049585 0 0.0124211851958231 0 0 0 0.00767461345943189 0.0358645087785062 0.0354070462604924 0 0.010185061218212 0 0.00721298784953131 0.0594668990672488 0.0227585747747845 0 0.0185433302680171 0 0 0 0 0 0 0 0 0 0 0 0 0 0 0 0 0 0 0 0 0 0 0 0 0.232693505968041 0 0 0 0 0.00497630769926474 0 0 0 0 0 0 0 0 0 0 0 0 0 0 0 0.0060433481117953 0 0.0164150656257602
0 0 0 0 0 0 0 0 0 0 0 0 0 0 0 0 0 0 0 0 0 0 0 0 0 0 0 0 0 0 0 0 0 0 0 0 0 0 0 0 0 0 0 0 0 0 0 0 0 0 0 0 0 0 0 0 0 0 0 0 0 0 0 0 0 0 0 0 0 0 0 0 0 0 0 0 0 0 0 0 0 0 0 0 0 0 0 0 0 0 0 0 0 0 0 0 0 0 0 0 0 0 0 0 0 0 0 0 0 0 0 0 0 0 0 0 0 0 0 0 0 0 0 0 0 0 0 0 0 0 0 0 0 0 0 0 0 0 0 0 0 0 0 0 0 0 0 0 0 0 0 0 0 0 0 0 0 0 0 0 0 0 0 0 0 0 0 0.0103324045131133 0 0 0.00401922244878375 0.0186956977425572 0 0 0 0 0 0 0 0 0 0 0 0 0 0 0 0 0.00295699482114986 0.00598493201063892 0 0 0 0 0 0 0 0 0 0 0 0.00393982273934303 0 0.00836028193837366 0 0 0 0 0 0 0 0 0 0 0 0 0 0 0 0 0 0 0.00670229448566728 0 0 0 0 0 0 0 0 0 0 0 0 0.112983400067458 0 0.00214942262638442 0 0 0 0 0 0 0 0.143322248913651 0.0734735103729171 0 0 0 0.0405429397795176 0.0366014835587069 0.00861473825578864 0 0.13540135911498 0.196555654201747 0.0279463588846796 0.0082343431008066 0.0148003658291476 0 0 0 0 0 0 0 0 0 0 0 0 0 0 0 0 0 0 0 0 0 0 0 0 0 0 0 0 0 0 0 0 0.00291359008976269 0.00397756462013081 0 0 0 0 0.0142814671898743 0 0.0996849856745714 0 0 0 0 0 0 0 0 0 0 0 0.0175249170202496 0 0 0 0 0
0 0 0 0 0 0 0 0 0 0 0 0 0 0 0 0 0 0 0 0 0 0 0 0 0 0 0 0 0 0 0 0 0 0 0 0 0 0 0 0 0 0 0 0 0 0 0 0 0 0 0 0 0 0 0 0 0 0 0 0 0 0 0 0 0 0 0 0 0 0 0 0 0 0 0 0 0 0 0 0 0 0 0 0 0 0 0 0 0 0 0 0 0 0 0 0 0 0 0 0 0 0 0 0 0 0 0 0 0 0 0 0 0 0 0 0 0 0 0 0 0 0 0 0 0 0 0 0 0 0 0 0 0 0 0 0 0 0 0 0 0 0 0 0 0 0 0 0 0 0 0 0 0 0 0 0 0 0 0 0 0 0 0 0 0 0 0 0.00289666569731799 0 0.000602477986050136 0.000699816953500534 0.00565179190223418 0 0 0 0 0 0 0 0 0 0 0 0 0 0 0.00219516218900247 0.00125778357423402 0.0146236749887963 0.00195610286433649 0 0 0 0 0 0 0 0 0 0 0 0 0 0.00100812119212173 0 0 0 0 0 0 0 0 0 0 0 0 0 0 0 0 0 0 0.000825810901770687 0 0 0 0 0 0 0 0 0 0 0 0.100769716638372 0 0 0 0 0 0 0 0 0 0 0.180120531178678 0.0840734350791972 0.000938669745980697 0 0 0.0113988068289097 0.00516449770539119 0.00563234943064531 0 0.0929243428066 0.106540275255454 0.0417142803661685 0.0267954313089343 0.0488405495892714 0 0 0 0 0.000624291543289093 0 0 0 0 0 0 0 0 0 0 0 0 0 0 0 0 0 0 0 0 0 0 0 0 0 0 0 0.000834061938206435 0.000904139922665165 0 0 0 0 0.0857244480553918 0.0116579306444723 0.121828438791675 0.0111435491319312 0 0.00120159058074903 0.000904724700376267 0 0 0 0 0 0.00337721914658042 0.00122050347665474 0.0138154185454941 0 0.00155941067506545 0 0 0.00857397866448217
0 0 0 0 0 0 0 0 0 0 0 0 0 0 0 0 0 0 0 0 0 0 0 0 0 0 0 0 0 0 0 0 0 0 0 0.0171874806214723 0 0 0 0 0 0 0 0 0 0 0 0 0 0 0 0 0 0 0 0 0 0 0 0 0 0 0 0 0 0 0 0 0 0 0 0 0 0 0 0 0 0 0 0 0 0.0529582686113109 0.0089278922169455 0.092936550504496 0 0 0 0 0 0 0 0 0 0 0 0 0 0 0 0.00174361799207566 0 0 0 0 0 0 0 0 0 0 0 0 0 0 0 0 0 0 0 0 0 0 0 0 0 0 0 0 0 0 0 0 0 0 0 0 0 0 0 0 0 0 0 0 0 0 0 0 0 0 0 0 0 0 0 0 0 0 0 0 0 0 0 0 0 0 0 0 0.0037424676738213 0 0 0 0 0 0 0 0 0 0 0 0 0 0 0 0 0 0.00827036258092726 0.00296068366625562 0.00535284541010103 0 0.0287252011453828 0 0 0 0 0 0.18437450395868 0 0 0 0.00888832261155182 0 0 0 0 0 0 0 0 0 0 0 0 0 0 0 0 0 0 0 0 0 0 0 0 0 0 0 0 0 0 0 0 0 0 0 0 0 0.0237392999421587 0 0.471625688599189 0.0885668144656328 0 0 0 0 0 0 0 0 0 0 0 0 0 0 0 0 0 0 0 0 0 0 0 0 0 0 0 0 0 0 0 0 0 0 0 0 0 0 0 0 0 0 0 0 0 0 0 0 0 0 0 0 0 0 0 0 0 0 0 0 0 0 0 0 0 0 0 0 0 0 0 0 0 0 0
0 0 0 0 0 0 0 0 0 0 0 0 0 0 0 0 0 0 0 0 0 0 0 0 0 0 0 0 0 0 0 0 0 0 0 0 0 0 0 0 0 0 0 0 0 0 0 0 0 0 0 0 0 0 0 0 0 0 0 0 0 0 0 0 0 0 0 0 0 0 0 0 0 0 0 0 0 0 0 0 0 0 0 0 0 0 0 0 0 0 0 0 0 0 0 0 0 0 0 0 0 0 0 0 0 0 0 0 0 0 0 0 0 0 0 0 0 0 0 0 0 0 0 0 0 0 0 0 0 0 0 0 0 0 0 0 0 0 0 0 0 0 0 0 0 0 0 0 0 0 0 0 0 0 0 0 0 0 0 0 0 0 0 0 0 0 0 0 0 0 0 0 0 0 0 0 0 0 0 0 0 0 0 0 0 0 0 0 0 0 0 0 0 0 0 0 0 0 0 0 0 0 0 0 0 0 0 0 0 0 0 0 0 0 0 0 0 0 0 0 0 0.0161758226254053 0 0.0395786372299925 0 0 0 0 0 0 0 0 0 0 0.00736107135780055 0 0 0 0.105949427409484 0.151185985428875 0 0 0 0.0130925007137598 0 0 0 0 0 0 0.00942936800528841 0.0161339006768188 0 0.0168238009303441 0 0.00550200511922822 0 0 0 0 0 0 0 0 0 0 0 0 0 0 0 0 0 0 0 0 0 0 0 0 0 0 0 0.246338509622342 0 0 0 0 0 0 0 0.173526247752038 0.056667232888532 0.116003737046476 0 0 0 0 0 0 0 0 0 0 0 0 0 0.0143204656239992 0 0 0 0 0 0 0.0119112875696166 0 0
0 0 0 0 0 0 0 0 0 0 0 0 0 0 0 0 0 0 0 0 0 0 0 0 0 0 0 0 0 0 0 0 0 0 0 0 0 0 0 0 0 0 0 0 0 0 0 0 0 0 0 0 0 0 0 0 0 0 0 0 0 0 0 0 0 0 0 0 0 0 0 0 0 0 0 0 0 0 0 0 0 0 0 0 0 0 0 0 0 0 0 0 0 0 0 0 0 0 0 0 0 0 0 0 0 0 0 0 0 0 0 0 0 0 0 0 0 0 0 0 0 0 0 0 0 0 0 0 0 0 0 0 0 0 0 0 0 0 0 0 0 0 0 0 0 0 0 0 0 0 0 0 0 0 0 0 0 0 0 0 0 0 0 0 0 0 0 0 0 0 0 0 0 0 0 0 0 0 0 0 0 0 0 0 0 0 0 0 0 0 0 0 0 0 0 0 0.149482094443377 0 0 0 0 0 0 0 0 0 0 0 0 0 0 0 0 0 0 0 0 0 0 0 0 0 0 0 0 0 0 0 0 0 0 0 0 0.0116905241797526 0 0 0.0322670606559648 0.0464906092796907 0 0 0.290402095216234 0.276750761434951 0 0 0 0 0 0.0136085673669104 0 0.00711369968140884 0 0.0141184658095577 0 0.00704027552384575 0 0 0 0 0 0 0 0 0 0 0 0 0 0 0 0 0 0 0 0 0 0 0 0 0 0 0 0 0 0.018155576987434 0 0 0 0 0 0 0 0 0 0.132880269420872 0 0 0 0 0 0 0 0 0 0 0 0 0 0 0 0 0 0 0 0 0 0 0
0 0 0 0 0 0 0 0 0 0 0 0 0 0 0 0 0 0 0 0 0 0 0 0 0 0 0 0 0 0 0 0 0 0 0 0 0 0 0 0 0 0 0 0 0 0 0 0 0 0 0 0 0 0 0 0 0 0 0 0 0 0 0 0 0 0 0 0 0 0 0 0 0 0 0 0 0 0 0 0 0 0 0 0 0 0 0 0 0 0 0 0 0 0 0 0 0 0 0 0 0 0 0 0 0 0 0 0 0 0 0 0 0 0 0 0 0 0 0 0 0 0 0 0 0 0 0 0 0 0 0 0 0 0 0 0 0 0 0 0 0 0 0 0 0 0 0 0 0 0 0 0 0 0 0 0 0 0 0 0 0 0 0 0 0 0 0 0 0 0 0 0 0 0 0 0 0 0 0 0 0 0 0 0 0 0 0 0 0 0 0 0 0 0 0 0 0 0 0 0 0 0 0 0 0 0 0 0 0 0 0 0 0 0 0 0 0 0 0 0 0 0 0 0 0 0 0 0 0 0 0 0 0 0 0 0 0 0.6099364534097 0 0 0 0 0 0 0 0 0 0 0 0 0 0.0261476600835629 0 0.0143203064262227 0 0 0 0 0 0 0 0 0 0 0 0.0212967644427308 0 0 0 0 0 0 0 0 0 0 0 0 0 0 0 0 0 0 0 0 0 0 0 0 0 0 0 0.138731174368789 0 0 0 0 0 0 0 0 0 0 0.0190085258706399 0.0504858494243598 0 0 0 0 0 0 0.0769432755672569 0 0.0431299904067374 0 0
0 0 0 0 0 0 0 0 0 0 0 0 0 0 0 0 0 0 0 0 0 0 0 0 0 0 0 0 0 0 0 0 0 0 0 0.0049981887335212 0 0 0 0 0 0 0 0 0 0 0 0 0 0 0 0 0 0 0 0 0 0 0 0 0 0 0 0 0 0 0 0 0 0 0 0 0 0 0 0 0 0 0 0 0.00536205055871216 0.0336535710554874 0.0348428515175029 0.0577386448862566 0 0 0 0 0 0 0 0 0 0 0 0 0 0 0 0 0 0 0 0 0 0 0 0 0 0 0 0 0 0 0 0 0 0 0 0 0 0 0 0 0 0 0 0 0 0 0 0 0 0 0 0 0 0 0 0 0 0 0 0 0 0 0 0 0 0 0 0 0 0 0 0 0 0 0 0 0 0 0 0 0 0 0 0 0 0 0 0 0 0 0 0 0 0 0 0 0 0 0 0 0 0 0 0 0 0 0 0 0 0 0 0 0.0845645858923543 0 0 0 0 0 0 0 0 0 0 0 0 0 0 0 0 0 0 0 0 0 0 0 0 0 0 0 0 0 0 0 0 0 0 0 0 0 0 0 0.391423871694231 0 0.177320155604167 0 0 0.157958651582524 0 0 0 0 0 0 0 0 0 0 0 0 0 0 0 0 0 0 0 0 0 0 0 0 0 0 0 0 0 0 0 0 0 0 0 0 0 0 0 0 0 0 0 0 0 0 0 0 0 0 0 0.0521374284752427 0 0 0 0 0 0 0 0 0 0 0 0 0 0 0 0 0 0 0 0 0 0 0
0 0 0 0 0 0 0 0 0 0 0 0 0 0 0 0 0 0 0 0 0 0 0 0 0 0 0 0 0 0 0 0 0 0 0 0.00419133167473912 0 0 0 0 0 0 0 0 0 0 0 0 0 0 0 0 0 0 0 0 0 0 0 0 0 0 0 0 0 0 0 0 0 0 0 0 0 0 0 0 0 0 0 0 0.00251363977332448 0.010879966344443 0.05568357576585 0.0399367616141857 0 0 0 0 0 0 0 0 0 0 0 0 0 0 0 0 0 0 0 0 0 0 0 0 0 0 0 0 0 0 0 0 0 0 0 0 0 0 0 0 0 0 0 0 0 0 0 0 0 0 0 0 0 0 0 0 0 0 0 0 0 0 0 0 0 0 0 0 0 0 0 0 0 0 0 0 0 0 0 0 0 0 0 0.00387782123337715 0.00255221142168368 0.00690899959782707 0.00626048252728723 0 0 0 0 0 0 0 0 0 0 0 0 0 0 0 0 0 0 0 0.011136630176865 0 0 0 0 0 0.350117129820351 0 0 0 0.0303125643468809 0.00802447690290608 0 0 0 0 0 0 0 0 0 0 0 0 0 0 0 0 0 0 0 0 0 0 0 0 0 0 0 0 0 0 0 0 0 0 0.0803403187478966 0 0.184697004838692 0 0.172645827847328 0 0 0 0 0 0 0 0 0 0 0 0 0 0 0 0 0 0 0 0 0 0 0 0 0 0 0 0 0 0 0 0 0 0 0 0 0 0 0 0 0 0.0126624506213705 0 0 0 0 0 0 0 0 0 0 0.0172588067449921 0 0 0 0 0 0 0 0 0 0 0 0 0 0 0 0 0 0 0 0 0 0 0
0 0 0 0 0 0 0 0 0 0 0 0 0 0 0 0 0 0 0 0 0 0 0 0 0 0 0 0 0 0 0 0 0 0 0 0 0 0 0 0 0 0 0 0 0 0 0 0 0 0 0 0 0 0 0 0 0 0 0 0 0 0 0 0 0 0 0 0 0 0 0 0 0 0 0 0 0 0 0 0 0 0 0 0 0 0 0 0 0 0 0 0 0 0 0 0 0 0 0 0 0 0 0 0 0 0 0 0 0 0 0 0 0 0.00942364188214906 0 0 0 0 0 0 0 0 0 0 0 0 0 0 0 0 0 0 0 0 0 0 0 0 0 0 0 0 0 0 0 0 0 0 0 0 0 0 0 0 0 0 0 0 0 0 0 0.0456875992000849 0 0 0 0 0 0 0 0 0 0 0 0 0 0 0 0 0 0 0 0 0.0283306692096019 0 0 0 0 0 0 0 0 0 0.0376674880979004 0.0503105670861582 0 0 0 0 0 0 0 0 0 0 0 0 0.0131927192613419 0 0 0 0 0 0.011685915211568 0 0 0 0.0390918700288361 0 0 0 0 0.199688247216743 0 0.0164866323498788 0 0 0 0 0 0 0 0 0 0 0 0 0 0 0 0 0 0 0 0 0 0 0 0 0.0503313080097886 0.204088879454878 0 0.0320139406590388 0 0.0421894141962822 0 0 0 0 0 0 0 0 0 0 0 0 0 0 0 0 0 0 0 0 0 0 0 0 0 0 0 0 0 0 0 0 0 0 0 0 0 0 0 0 0 0 0 0 0 0 0 0 0 0 0 0 0 0 0.21981110813575 0 0 0 0 0 0 0 0
0 0 0 0 0 0 0 0 0 0 0 0 0 0 0 0 0 0 0 0 0 0 0 0 0 0 0 0 0 0 0 0 0 0 0.00210753922090781 0 0 0 0 0 0 0 0 0 0 0 0 0 0 0 0 0 0 0 0.00432684917701493 0 0 0 0 0 0 0 0 0 0 0 0 0 0 0 0 0 0 0 0 0 0 0 0 0 0 0 0 0 0 0 0 0 0 0 0 0 0 0 0 0 0 0 0 0 0 0 0 0.00287706591691724 0 0 0 0 0 0 0 0 0 0 0 0 0 0 0 0 0 0 0 0 0 0 0 0 0 0 0 0 0 0 0 0 0 0 0 0 0 0 0 0 0 0 0 0 0 0 0 0 0 0 0 0 0 0 0 0 0 0 0 0 0 0 0 0 0 0 0 0 0 0 0 0 0 0.0179632256918711 0 0 0 0 0 0 0 0 0 0 0.00804969500231801 0 0 0 0.0053731081459628 0.0128640317161889 0 0 0 0.322132412367985 0 0 0 0 0 0 0 0.095082836497452 0.00480871997583944 0 0 0 0 0 0 0 0 0 0 0 0 0 0 0.0159538660350544 0 0 0 0 0 0 0 0 0 0 0 0 0 0 0 0.00424461745739092 0 0 0 0 0 0 0.0318162804630404 0 0 0 0.122624231288867 0.0593930565526272 0 0.00660389813840919 0 0.0157468385413565 0 0 0 0.00359539609508012 0 0 0 0 0 0 0 0 0 0 0 0 0 0 0 0 0 0 0 0 0 0 0 0 0 0 0.0196994942230137 0.0163543004458197 0.00721555757485782 0 0.0128993724626619 0.011488002640085 0 0.00973494292035914 0.00487256591636166 0.00688288480908536 0.0311824746497108 0.0345759388415299 0 0 0.00310540448175194 0 0 0 0 0 0 0 0.0177918165121475 0 0.0152561213537467 0.0211923529787671 0.0116513042330298 0 0.00926108792191112 0 0.0312727097508776 0 0
0 0 0 0 0 0 0 0 0 0 0 0 0 0 0 0 0 0 0 0 0 0 0 0 0 0 0 0 0 0 0 0 0 0 0 0 0 0 0 0 0 0 0 0 0 0 0 0 0 0 0 0 0 0 0 0 0 0 0 0 0 0 0 0 0 0 0 0 0 0 0 0 0 0 0 0 0 0 0 0 0 0 0 0 0 0 0 0 0 0 0 0 0 0 0 0 0 0 0 0 0 0 0 0 0 0 0 0 0 0 0 0 0 0 0 0 0 0 0 0 0 0 0 0 0 0 0 0 0 0 0 0 0 0 0 0 0 0 0 0 0 0 0 0 0 0 0 0 0 0 0 0 0 0 0 0 0 0 0 0 0 0 0 0 0 0.0774115195868862 0 0 0 0 0 0 0 0 0 0 0.00928443065407751 0.169776284175558 0 0 0 0 0 0 0 0 0 0 0 0 0 0 0 0 0 0 0 0.0717654627277238 0 0 0 0 0 0 0 0.290804458046545 0 0 0 0 0 0 0 0 0 0 0 0 0 0 0 0 0 0 0 0 0 0 0 0 0 0 0 0.0303908922972791 0 0 0 0 0 0 0 0 0 0.0832485387602819 0 0 0 0 0.0242608607456825 0 0 0 0 0.00593027053551131 0 0 0 0 0 0.00710591696269832 0 0 0 0 0 0 0 0 0 0 0 0 0 0 0 0 0 0 0 0 0 0 0 0 0 0 0.052292977587822 0 0 0.0302950489057737 0 0 0 0.0451273647573288 0.0516299827152677 0.0190343137026929 0 0 0 0 0 0 0 0 0 0 0.00603393129623887 0.00815871281506683 0 0 0 0 0 0 0.00605697543674333 0 0.0113920582908217
0 0 0 0 0 0 0 0 0 0 0 0 0 0 0 0 0 0 0 0 0 0 0 0 0 0 0 0 0 0 0 0 0 0 0 0 0 0 0 0 0 0 0 0 0 0 0 0 0 0 0 0 0 0 0 0 0 0 0 0 0 0 0 0 0 0 0 0 0 0 0 0 0 0 0 0 0 0 0 0 0 0 0 0 0 0 0 0 0 0 0 0 0 0 0 0 0 0 0 0 0 0 0 0 0 0 0 0 0 0 0 0 0 0 0 0 0 0 0 0 0 0 0 0 0 0 0 0 0 0 0 0 0 0 0 0 0 0 0 0 0 0 0 0 0 0 0 0 0 0 0 0 0 0 0 0 0 0 0 0 0 0 0 0 0 0 0 0 0 0 0 0 0 0 0 0 0 0 0 0 0 0 0 0 0 0 0.00247737382719938 0 0.0127709812598105 0 0 0 0 0 0 0 0 0 0 0 0 0 0 0 0 0 0 0 0 0 0 0 0 0 0 0 0 0 0 0 0 0 0 0 0 0 0 0 0 0 0 0 0 0 0.0653860362418715 0.0921338497831615 0 0 0 0 0 0 0 0 0 0 0.135941541108769 0.000701792776713155 0 0 0.0111539333960412 0.00126217758832411 0.00891420633005052 0 0.147974403986395 0.152021670852682 0.0431095356125453 0.0242465323554775 0.0488350040673358 0 0 0 0 0.000780591149262297 0 0 0 0 0 0 0 0 0 0 0 0 0 0 0 0 0 0 0 0 0 0 0 0 0 0 0 0 0 0 0 0 0 0.0635635954249188 0.0094489811104814 0.106212653923312 0.0120713209001088 0 0 0 0 0 0 0 0 0.00317921379356591 0.00512317352588955 0.0437664287016474 0 0.00287554150760269 0 0 0.00604946077683471
0 0 0 0 0 0 0 0 0 0 0 0 0 0 0 0 0 0 0 0 0 0 0 0 0 0 0 0 0 0 0 0 0 0 0 0 0 0 0 0 0 0 0 0 0 0 0 0 0 0 0 0 0 0 0 0 0 0 0 0 0 0 0 0 0 0 0 0 0 0 0 0 0 0 0 0 0 0 0 0 0 0 0 0 0 0 0 0 0 0 0 0 0 0 0 0 0 0 0 0 0 0 0 0 0 0 0 0 0 0 0 0 0 0 0 0 0 0 0 0 0 0 0 0 0 0 0 0 0 0 0 0 0 0 0 0 0 0 0 0 0 0 0 0 0 0 0 0 0 0 0 0 0 0 0 0 0 0 0 0 0 0 0 0 0 0 0 0 0 0 0 0 0 0 0 0 0 0 0 0 0 0 0 0 0 0 0.00173733843490074 0 0.0158005711202231 0 0 0 0 0 0 0 0 0 0 0 0 0 0 0 0 0 0 0 0 0 0 0 0 0 0 0 0 0 0 0 0 0 0 0 0 0 0 0 0 0 0 0 0 0.00947466522316559 0.0412276151791716 0.0528933189261626 0 0 0 0 0 0 0 0 0 0.167200748088868 0 0.00243631406495862 0 0 0.0332555824228031 0.0125995150998376 0.0614276816554019 0 0.192050931606142 0.151898543680305 0.0490852393589468 0.00561752403841168 0.0233764326755158 0 0.00134331120185094 0 0 0.00120784877483983 0 0.00335228739713468 0 0 0 0 0 0 0 0 0 0 0 0 0 0 0 0 0 0 0 0 0 0 0 0 0 0 0 0.0041057277977161 0 0 0 0.0427974116049516 0.00783232237593733 0.0906865695282189 0.0137823046983974 0 0 0 0 0 0 0 0 0.00247147586592589 0 0.00543507248069479 0 0.00288701284753314 0 0 0.00401663385198595
0 0 0 0 0 0 0 0 0 0 0 0 0 0 0 0 0 0 0 0 0 0 0 0 0 0 0 0 0 0 0 0 0 0 0 0 0 0 0 0 0 0 0 0 0 0 0 0 0 0 0 0 0 0 0 0 0 0 0 0 0 0 0 0 0 0 0 0 0 0 0 0 0 0 0 0 0 0 0 0 0 0 0 0 0 0 0 0 0 0 0 0 0 0 0 0 0 0 0 0 0 0 0 0 0 0 0 0 0 0 0 0 0 0 0 0 0 0 0 0 0 0 0 0 0 0 0 0 0 0 0 0 0 0 0 0 0 0 0 0 0 0 0 0 0 0 0 0 0 0 0 0 0 0 0 0 0 0 0 0 0 0 0 0 0 0 0 0 0 0 0 0 0 0 0 0 0 0 0 0 0 0 0 0 0 0 0 0 0 0 0 0 0 0 0 0 0 0 0 0 0 0 0 0 0 0 0 0 0 0 0 0 0 0 0 0 0 0 0 0 0 0.00732612198299475 0 0 0 0 0 0 0 0 0 0 0 0.0452329402144414 0 0.00199109149356864 0 0 0.0171324852243795 0 0 0 0 0 0 0.00291025665487021 0.00821428264393111 0 0.244527927940858 0.030291963623308 0.0989272861941387 0.240366248811788 0.00604030781975839 0.0394751368859475 0.0173952516426319 0.0100891693508057 0.0072664638618047 0.00898840904319226 0.0134546496255429 0.00323555203525989 0 0 0 0 0 0 0 0 0 0 0 0 0 0 0 0 0 0 0 0 0 0 0 0 0 0 0 0 0 0 0 0 0 0.0974669906151555 0 0 0 0.00762271190157808 0.0048835872921453 0.00687105152908065 0.00302729616574715 0 0 0.00377239519509109 0 0 0 0.0112364608929579 0 0 0 0 0.00793721358649693 0 0.0364823575059505 0 0.0178343902665757
0 0 0 0 0 0 0 0 0 0 0 0 0 0 0 0 0 0 0 0 0 0 0 0 0 0 0 0 0 0 0 0 0 0 0 0 0 0 0 0 0 0 0 0 0 0 0 0 0 0 0 0 0 0 0 0 0 0 0 0 0 0 0 0 0 0 0 0 0 0 0 0 0 0 0 0 0 0 0 0 0 0 0 0 0 0 0 0 0 0 0 0 0 0 0 0 0 0 0 0 0 0 0 0 0 0 0 0 0 0 0 0 0 0 0 0 0 0 0 0 0 0 0 0 0 0 0 0 0 0 0 0 0 0 0 0 0 0 0 0 0 0 0 0 0 0 0 0 0 0 0 0 0 0 0 0 0 0 0 0 0 0 0 0 0 0 0 0 0 0 0 0 0 0 0 0 0 0 0 0 0 0 0 0 0 0 0 0 0.00215325102856792 0 0 0 0 0 0 0 0 0.128083290066173 0 0 0 0 0 0 0 0 0 0 0 0 0 0 0 0 0 0 0.00568550718813284 0 0 0 0 0.0264331791998288 0 0 0 0 0 0 0 0 0 0 0 0 0 0 0 0 0 0 0 0 0.011593029458831 0.112645258859071 0.00851756804385841 0 0 0.13182763311919 0 0.0916274870697297 0 0.265821394172418 0.0173972261149982 0.0859482986173373 0 0 0 0.00651516122837124 0.0135000607746834 0 0 0 0 0 0 0 0 0 0 0 0 0 0 0 0 0 0 0 0 0 0 0 0 0 0 0 0 0 0 0 0 0 0 0 0 0 0 0 0 0 0 0 0 0 0 0 0 0.0263770115805877 0 0.010061874107051 0.0230870388179631 0 0 0 0.0327257305532072 0 0
0 0 0 0 0 0 0 0 0 0 0 0 0 0 0 0 0 0 0 0 0 0 0 0 0 0 0 0 0 0 0 0 0 0 0 0 0 0 0 0 0 0 0 0 0 0 0 0 0 0 0 0 0 0 0 0 0 0 0 0 0 0 0 0 0 0 0 0 0 0 0 0 0 0 0 0 0 0 0 0 0 0 0 0 0 0 0 0 0 0 0 0 0 0 0 0 0 0 0 0 0 0 0 0 0 0 0 0 0 0 0 0.00156371889161392 0 0 0 0 0 0 0 0 0 0 0 0 0 0 0 0 0 0 0 0 0 0 0 0 0 0 0 0 0 0 0 0 0 0 0 0 0 0 0 0 0 0 0 0 0 0 0 0 0 0.0197500368612627 0 0 0 0 0 0 0 0 0 0 0 0 0 0 0 0 0 0 0 0 0.0143240271584041 0 0 0 0 0 0 0 0 0 0.00367916293033679 0 0 0.0040732589595947 0 0.0263762042501412 0 0 0 0 0 0 0 0 0.00787361848306898 0 0 0 0 0 0.00224380990981716 0 0 0 0.0796969330831645 0 0 0 0 0.0755460296152613 0 0.0165721605524459 0 0 0 0 0 0 0 0 0 0 0 0 0 0 0.00385147201216654 0 0 0 0.0374993152990511 0.0435228743907857 0 0 0 0.0130271882159964 0.0730922027652365 0 0.006874605459707 0.123606104743912 0.0157912956604313 0.101941378356676 0 0 0 0 0.0041383471182274 0 0 0 0 0 0 0 0 0 0 0 0 0 0 0 0 0 0 0 0 0 0 0 0 0 0 0 0 0 0 0 0 0 0 0.016114380243259 0 0 0 0 0.00495387302723567 0 0 0.00256388974112023 0 0 0 0 0.00312388848613275 0.230550108167784 0.0387045639900817 0.00611920229372039 0 0 0 0 0.0228263493333656 0 0
0 0 0 0 0 0 0 0 0 0 0 0 0 0 0 0 0 0 0 0 0 0 0 0 0 0 0 0 0 0 0 0 0 0 0 0 0 0 0 0 0 0 0 0 0 0 0 0 0 0 0 0 0 0 0 0 0 0 0 0 0 0 0 0 0 0 0 0 0 0 0 0 0 0 0 0 0 0 0 0 0 0 0 0 0 0 0 0 0 0 0 0 0 0 0 0 0 0 0 0 0 0 0 0 0 0 0 0 0 0 0 0 0 0 0 0 0 0 0 0 0 0 0 0 0 0 0 0 0 0 0 0 0 0 0 0 0 0 0 0 0 0 0 0 0 0 0 0 0 0 0 0 0 0 0 0 0 0 0 0 0 0 0 0 0 0 0 0 0 0 0 0 0 0 0 0 0 0 0 0 0 0 0 0 0 0 0 0 0.00512794927183912 0 0 0 0 0 0 0 0 0 0 0 0 0 0 0 0 0 0 0 0 0 0 0 0 0 0 0 0 0 0 0 0 0 0 0 0 0 0 0 0 0 0 0 0 0.01415962830258 0.061045277789269 0.0192433569002596 0 0.00414572234210998 0 0 0 0 0 0 0 0.0368123453991404 0.0892367967536498 0.0787334242010294 0 0.012722356519048 0 0.175417777745064 0.0370069173967123 0.0105445564601624 0.133731398192402 0.116429636658 0.021344432607935 0.0347382818637283 0.060635975978742 0 0 0 0 0 0 0 0 0 0 0 0 0 0 0 0 0 0 0 0 0 0 0 0 0 0 0 0 0 0 0 0 0.00230887210901241 0 0.015747349680391 0 0 0.00707710711629483 0.0139522462639247 0 0.0281742263565499 0 0 0 0 0 0 0 0 0 0.00665432169028721 0 0 0.00392703033540976 0 0.00475933685198796 0 0.00632367521447045
0 0 0 0 0 0 0 0 0 0 0 0 0 0 0 0 0 0 0 0 0 0 0 0 0 0 0 0 0 0 0 0 0 0 0 0 0 0 0 0 0 0 0 0 0 0 0 0 0 0 0 0 0 0 0.00165182594903525 0 0 0 0 0 0 0 0 0 0 0 0 0 0 0 0 0 0 0 0 0 0 0 0 0 0 0 0 0 0 0.000590080470753047 0 0.0012693977816269 0 0 0 0 0 0 0 0 0 0 0 0 0 0 0 0.00145974591852536 0 0 0 0 0.00148082878710182 0 0 0.0019079665582679 0 0.000700441853965651 0 0 0 0 0 0 0 0 0 0 0 0 0 0 0 0 0 0 0 0 0 0 0 0 0 0 0 0 0 0 0 0 0 0 0 0 0 0 0 0 0 0 0 0 0 0 0 0 0 0 0 0 0 0.00257284493354582 0 0 0 0 0 0 0 0 0 0 0 0 0 0 0 0 0 0 0 0 0.00244968855292761 0.000732000311062374 0 0 0 0 0 0 0 0 0 0 0 0 0 0 0 0 0.000862671135821503 0 0 0 0 0 0 0 0 0 0.00249955957325947 0 0 0 0 0.00705225968104819 0.000726668896917538 0.000782406086585797 0 0 0 0 0 0 0 0 0 0.00103426823703193 0.0114187368998943 0.00180647547153745 0 0.0014697367210411 0.00293103529798456 0.000590418478745499 0 0 0.0022555136251617 0.00185560093320014 0 0.00086311456491001 0.00700512331861174 0.0396368442023187 0.0813087956522736 0.0473960602691676 0.0363459600105792 0 0.0438842716977883 0.106525590421588 0.0103568492546873 0.0577513273965343 0.000704751340261333 0.0518301622996043 0.107251785845967 0 0 0 0 0 0 0 0 0 0.00101766675972861 0 0 0 0 0 0 0 0 0 0 0 0 0 0 0.00052276662248848 0 0 0 0 0 0 0 0.000696580941172259 0 0.0105044429632084 0 0 0.00126956530360402 0.0139233727585742 0.00723124835201598 0.00651383111934227 0.00302344755237048 0 0 0 0 0 0.00232276806955159 0.0409565285165514 0 0.0556476527700711 0.0852123227590729 0.0838082643785297 0.0026861332910008 0.00525459488838167 0.0384480045250034 0 0
0 0 0 0 0 0 0 0 0 0 0 0 0 0 0 0 0 0 0 0 0 0 0 0 0 0 0 0 0 0 0 0 0 0 0 0 0 0 0 0 0 0 0 0 0 0 0 0 0 0 0 0 0 0 0 0 0 0 0 0 0 0 0 0 0 0 0 0 0 0 0 0 0 0 0 0 0 0 0 0 0 0 0 0 0 0 0 0 0 0 0 0 0 0 0 0 0 0 0 0 0 0 0 0 0 0 0 0 0 0 0 0 0 0 0 0 0 0 0 0 0 0 0 0 0 0 0 0 0 0 0 0 0 0 0 0 0 0 0 0 0 0 0 0 0 0 0 0 0 0 0 0 0 0 0 0 0 0 0 0 0 0 0 0 0 0 0 0 0 0 0 0 0 0 0 0 0 0 0 0 0 0 0 0 0 0 0 0 0.00324340832358965 0 0 0 0 0 0 0 0 0 0 0 0 0 0 0 0 0 0 0 0 0 0 0 0 0 0 0 0 0 0 0 0 0 0 0 0 0 0 0 0 0 0 0 0 0.00879258064944525 0.00932833528800558 0.00683811269886688 0 0 0 0 0 0 0 0 0 0.0211579382998924 0.118541047847579 0.00345722255984572 0.0184701442939035 0.0210166151065672 0.026613876272936 0.152318122716726 0 0.0189755851139 0.0224406988653352 0.0310676309641341 0.00805789109873847 0.0500105410698136 0.210297838377087 0 0 0 0 0 0 0 0 0 0 0 0 0 0 0 0 0 0 0 0 0 0 0 0 0 0 0 0 0 0 0 0 0 0 0 0 0 0 0.0382816918643861 0.00467294909122139 0.0207214829900118 0.00692430920695627 0 0 0 0 0 0 0.0302275775976968 0 0.0364307172536147 0.043226230301696 0.078767622924757 0 0 0.0101198292232942 0 0
0 0 0 0 0 0 0 0 0 0 0 0 0 0 0 0 0 0 0 0 0 0 0 0 0 0 0 0 0 0 0 0 0 0 0 0 0 0 0 0 0 0 0 0 0 0 0 0 0 0 0 0 0 0 0.00149043997855495 0 0 0 0 0 0 0 0 0 0 0 0 0 0 0 0 0 0 0 0 0 0 0 0 0 0 0 0 0 0 0 0 0 0 0 0 0 0 0 0 0 0 0 0 0 0 0 0 0.000740464714012351 0 0 0 0 0.000590256513492968 0 0 0.00118099197958753 0 0.000622633167201571 0 0 0 0 0 0 0 0 0 0 0 0 0 0 0 0 0 0 0 0 0 0 0 0 0 0 0 0 0 0 0 0 0 0 0 0 0 0 0 0 0 0 0 0 0 0 0 0 0 0 0 0 0 0.00148357963322233 0 0 0 0 0 0 0 0 0 0 0 0 0 0 0.000763832778230131 0 0 0 0.000472024513265967 0 0.00308858775868499 0.00059912814000601 0 0 0.000964700588639304 0 0 0 0 0.00200333155208861 0 0 0 0.000993006270644492 0 0 0 0 0 0 0 0 0 0 0 0 0 0 0.00908969127817161 0 0 0 0 0.0291523320793081 0 0.00114358596481188 0 0 0 0 0 0 0 0 0.000880932053744763 0 0 0 0 0.00371349110674457 0.00354145150537432 0.000783497334446197 0 0 0.00720224541568557 0.0107210097794472 0.00154308415180119 0 0 0.0157727467296092 0.0637005206809934 0.0947132905506598 0.005293817403306 0.258114291283454 0.0132467882531141 0 0 0.0119952084175175 0.000591972171189621 0.0315472251100529 0.0321643905200068 0 0 0 0 0 0 0 0 0 0 0 0 0 0 0 0 0 0 0 0 0 0 0 0 0 0 0 0 0 0 0 0 0.00378532248914972 0 0.0159549993687313 0 0 0 0.000937004989316143 0.00691365107179067 0 0 0 0 0 0 0 0.00513653848327701 0.106733595355297 0.00176910712540315 0.0370465021264742 0.0743803834717948 0.0789370735779374 0.00127561048766845 0.00233143265594853 0.054894229420142 0 0
0 0 0 0 0 0 0 0 0 0 0 0 0 0 0 0 0 0 0 0 0 0 0 0 0 0 0 0 0 0 0 0 0 0 0 0 0 0 0 0 0 0 0 0 0 0 0 0 0 0 0 0 0 0 0 0 0 0 0 0 0 0 0 0 0 0 0 0 0 0 0 0 0 0 0 0 0 0 0 0 0 0 0 0 0 0 0 0 0 0 0 0 0 0 0 0 0 0 0 0 0 0 0 0 0 0 0 0 0 0 0 0 0 0 0 0 0 0 0 0 0 0 0 0 0 0 0 0 0 0 0 0 0 0 0 0 0 0 0 0 0 0 0 0 0 0 0 0 0 0 0 0 0 0 0 0 0 0 0 0 0 0 0 0 0 0 0 0 0 0 0 0 0 0 0 0 0 0 0 0 0 0 0 0 0 0 0.00123369828227335 0 0.0115196221264897 0 0 0 0 0 0 0 0 0 0 0 0 0.000888310253760938 0 0.00192991976809392 0 0 0 0 0 0 0 0 0 0 0 0 0 0 0 0 0 0 0.00101790949595084 0 0 0 0 0 0 0 0 0 0 0.00130774931021996 0.0759957573228932 0.0584763725853217 0 0 0 0 0 0 0 0 0 0.18204616157018 0.192099094574851 0.00516063621193751 0 0 0.0498497369338884 0.0186326489247561 0.0116316316536066 0 0 0.217175911573934 0.0275176208885579 0.0225133952480192 0.0414141108943378 0 0 0 0 0 0 0 0 0 0 0 0 0 0 0 0 0 0 0 0 0 0 0 0 0 0 0 0 0 0 0 0 0 0 0 0 0 0 0.0101283329112975 0 0.0577089631371118 0.00411752511321542 0 0 0 0 0 0 0 0 0.00175378862502648 0 0.0058811025942765 0 0 0 0 0
0 0 0 0 0 0 0 0 0 0 0 0 0 0 0 0 0 0 0 0 0 0 0 0 0 0 0 0 0 0 0 0 0 0 0 0 0 0 0 0 0 0 0 0 0 0 0 0 0 0 0 0 0 0 0.00116255511544172 0 0 0 0 0 0 0 0 0 0 0 0 0 0 0 0 0 0 0 0 0 0 0 0 0 0 0 0 0 0 0 0 0 0 0 0 0 0 0 0 0 0 0 0 0 0 0 0 0 0 0 0 0 0 0 0 0.0010467224931611 0 0 0 0 0 0 0 0 0 0 0 0 0 0 0 0 0 0 0 0 0 0 0 0 0 0 0 0 0 0 0 0 0 0 0 0 0 0 0 0 0 0 0 0 0 0 0 0 0 0 0 0 0 0 0 0 0 0 0 0 0 0 0 0 0 0 0 0 0 0 0 0 0 0 0 0 0.00261846392909156 0 0 0 0 0 0 0 0 0 0 0 0 0 0 0 0 0 0 0 0 0 0 0 0 0 0 0 0 0 0 0 0 0 0 0 0 0 0 0 0 0 0 0 0 0 0.0993515137843053 0.0603792013832062 0 0.000812064874863591 0 0 0 0 0 0 0 0.168431397513877 0.136831199303518 0.00269556969631355 0 0 0.0390854981413069 0.0935689035734133 0.0145022378666255 0.00802082916975866 0.195584429137546 0 0.0112005081196153 0.0307082962713847 0.044900547289532 0 0 0 0 0 0 0 0 0 0 0 0 0 0 0 0 0 0 0 0 0 0 0 0 0 0 0 0 0 0 0 0 0.000770425480765195 0 0 0 0 0 0.0194895494505666 0.00176816630832928 0.0424730617889819 0 0 0 0 0 0 0 0 0 0.0051082746295273 0 0.018200995143039 0 0 0 0 0.00128958953583009
0 0 0 0 0 0 0.000462426788785857 0 0 0 0 0 0 0 0 0 0 0 0 0 0 0 0 0 0 0 0 0 0 0 0 0.000699366881115073 0.000938886288875731 0.00769199902011901 0.00354769235411444 0 0 0 0 0 0 0 0 0 0 0 0 0 0 0 0.00343856103613407 0 0 0.00696870861321732 0 0 0.0101365640825572 0.00670903220489649 0 0 0 0 0 0 0 0 0 0 0 0 0.00226519952379883 0 0 0 0 0.00187187666361659 0 0 0 0 0 0 0 0 0 0.000430040057576485 0 0.000879120179297518 0.00342716905913664 0 0 0 0 0 0.00052798713593641 0 0 0 0 0.10126409336786 0.0706379292478914 0 0.00168924119444308 0 0 0 0 0 0 0 0 0 0 0 0 0 0 0 0 0 0 0 0 0 0 0 0 0 0 0 0 0 0 0 0 0 0 0 0.0195037643603677 0.00173663994300439 0.0012722422266883 0.00174642242823584 0.0031704231311443 0.017488007211482 0.00355960019827831 0.00135255379851032 0.00787693217542667 0.0114989182583072 0.0018520675703066 0.0162993609753424 0.0215277911159478 0.00123985621987442 0.0111268029086892 0.00252024389034321 0.00296866533273526 0 0 0 0 0 0 0 0 0 0 0 0.000578858054751659 0 0.000595270790856844 0.000815686833026885 0.0032323940442144 0 0 0 0 0 0 0 0 0 0 0 0 0 0 0 0.0243385657686016 0.0308231263788715 0.0324980605538525 0 0.000593267278188143 0 0 0 0.00133132238567215 0 0.000745104525764752 0 0 0 0 0 0 0.000865555609680734 0 0 0 0 0 0 0 0 0 0.00323174543644594 0.0128549050589109 0 0 0 0 0 0 0 0.000935299634290567 0 0 0 0 0 0 0 0 0 0 0 0.00586113891225768 0.00980903176788315 0 0 0 0 0 0 0 0 0 0.019817950096678 0.0183463752372812 0.000805538138053658 0 0 0.00297306606020341 0.000473776282061443 0.00156068808727801 0.000164240627124292 0.0102825621248952 0.00464735191950439 0 0.00206616717277498 0.0112362311471229 0 0 0 0 0.000403702585749328 0 0 0 0 0 0 0 0 0 0 0 0 0 0 0 0 0 0 0.00507820200850567 0 0 0 0 0 0 0 0 0 0 0 0 0 0.0078984240207054 0.0163507709469327 0.151092206851585 0.0676434674019793 0.00976101648167323 0.000604673153048319 0.00242421000495311 0.0214386038146737 0.00971627856804504 0.00225383989464698 0 0.00130887809816705 0 0 0.000408843367740144 0.00380822627143249 0.0449035305922379 0 0.0159494122102864 0.00548360896152528 0.0816626393958103
0 0 0 0 0 0 0 0 0 0 0 0 0 0 0 0 0 0 0 0 0 0 0 0 0 0 0 0 0 0 0 0 0 0 0 0 0 0 0 0 0 0 0 0 0 0 0 0 0 0 0 0 0 0 0.00351265149356104 0 0 0 0 0 0 0 0 0 0 0 0 0 0 0 0 0 0 0 0 0 0 0 0 0 0 0 0 0 0 0 0 0 0 0 0 0 0 0 0 0 0 0 0 0 0 0 0 0.00126616391492538 0 0 0 0 0 0 0 0 0 0 0 0 0 0 0 0 0 0 0 0 0 0 0 0 0 0 0 0 0 0 0 0 0 0 0 0 0 0 0 0 0 0 0 0 0 0 0 0 0 0 0 0 0 0 0 0 0 0 0 0 0 0 0 0 0 0 0 0 0 0 0 0 0 0 0 0 0 0 0 0 0 0 0 0 0.00284511506691333 0 0 0 0 0 0 0 0 0 0 0 0 0 0 0 0 0 0 0 0 0 0 0 0 0 0 0 0 0 0 0 0 0 0 0 0 0 0 0 0 0 0 0 0 0 0.0076132662992838 0.027777132908606 0 0 0 0 0 0 0 0.00299401273562187 0 0.0491383197222501 0.00925613281875068 0.00439269547148139 0.0059060272846105 0 0.0213311150835016 0.153604964883044 0.0427013449977786 0.0385856435558196 0.037086575604395 0.0561705707641068 0.00910858125182474 0 0.165829395570234 0 0 0 0 0 0 0 0 0 0 0 0 0 0 0 0 0 0 0 0 0 0 0 0 0 0 0 0 0 0 0 0 0 0 0 0 0 0 0.0800261834408346 0.00681715706089793 0.0534884872773832 0.00783974133262857 0 0 0 0 0 0 0 0 0.113137069379253 0.0483697978398314 0.0385065889256333 0 0.00332923452484601 0.0030775399060113 0 0.0062884908859723
0 0 0 0 0 0 0 0 0 0 0 0 0 0 0 0 0 0 0 0 0 0 0 0 0 0 0 0 0 0 0 0 0 0 0 0 0 0 0 0 0 0 0 0 0 0 0 0 0 0 0 0 0 0 0 0 0 0 0 0 0 0 0 0 0 0 0 0 0 0 0 0 0 0 0 0 0 0 0 0 0 0 0 0 0 0 0 0 0 0 0 0 0 0 0 0 0 0 0 0 0 0 0 0 0 0 0 0 0 0 0 0 0 0 0 0 0 0 0 0 0 0 0 0 0 0 0 0 0 0 0 0 0 0 0 0 0 0 0 0 0 0 0 0 0 0 0 0 0 0 0 0 0 0 0 0 0 0 0 0 0 0 0 0 0 0 0 0 0 0 0 0 0 0 0 0 0 0 0 0 0 0 0 0 0 0 0 0 0.00234969480571109 0 0 0 0 0 0 0 0 0 0 0 0 0 0 0 0 0 0 0 0 0 0 0 0 0 0 0 0 0 0 0 0 0 0 0 0 0 0 0 0 0 0 0 0 0.000584436463416552 0.00600838985676938 0.0222305802752375 0 0 0 0 0 0 0 0 0 0.0434555734766489 0.0169124477244099 0.00288711612927777 0.0053734052707886 0.00206488331410974 0.016348548056315 0.139563164696885 0.0788421396558697 0.0172736255781059 0.02995488609844 0.0360618781338896 0.0217495129608094 0.0728123603391049 0 0 0 0 0 0 0 0 0 0 0 0 0 0 0 0 0 0 0 0 0 0 0 0 0 0 0 0 0 0 0 0 0 0 0 0 0 0 0 0.0970427375617196 0.00859609207423868 0.0684735272465274 0.007599206063219 0 0.0015545441112403 0.00139020427880371 0 0 0 0.00277682155538616 0 0.0349072057557295 0.0521437637092651 0.187514910921069 0 0.00530969995056791 0.00889745622848497 0 0.00932118770796003
0 0 0 0 0 0 0 0 0 0 0 0 0.0433289910098969 0 0 0 0 0 0 0 0 0 0 0 0 0 0 0 0 0 0 0 0.0188043525085016 0 0.0201955801391962 0 0 0 0 0 0 0 0 0 0 0 0 0 0 0 0 0 0 0 0.0806254912554313 0 0 0 0 0 0 0 0 0 0 0 0 0 0 0 0 0 0 0 0 0 0 0 0 0 0 0 0 0 0 0 0 0 0 0 0 0 0 0 0 0 0 0 0 0 0 0 0 0.0791267649642021 0 0 0 0 0.071213680394888 0 0 0 0 0.150792895903651 0.0795446716500559 0 0 0 0 0 0 0 0 0 0 0 0 0 0 0 0 0 0 0 0 0 0 0 0 0 0 0 0 0 0 0 0 0 0 0 0 0 0 0 0 0 0 0 0 0 0 0 0 0 0 0 0.0325099784948897 0 0 0 0 0 0 0 0 0 0 0.0376557613059168 0 0 0 0 0 0 0 0 0 0 0 0 0 0 0 0 0 0 0 0 0 0 0 0 0 0 0 0 0.0965953760475752 0 0 0 0 0 0 0 0 0 0 0 0 0 0 0 0 0 0 0 0 0 0 0 0 0 0 0.0431919362727848 0 0 0 0 0 0 0 0 0 0 0.0157036425764202 0 0 0.0109798711256193 0 0 0 0 0 0 0 0 0 0 0 0 0 0 0.0586850100939008 0 0 0 0 0 0 0 0.161045996257071 0 0 0 0 0 0 0 0 0 0 0 0 0 0 0 0 0 0 0 0 0 0 0 0 0 0 0 0 0 0 0 0 0 0 0 0 0 0 0 0 0 0 0 0 0 0
0 0 0 0 0 0 0 0 0 0 0 0 0.0201911989292063 0 0 0 0 0 0 0 0 0 0 0 0 0 0 0 0.01398146394384 0 0 0 0 0 0.00853430268182754 0 0 0 0 0 0 0 0 0 0 0 0 0 0 0 0 0 0 0 0 0 0 0 0 0 0 0 0 0 0 0 0 0 0.0550329814630514 0 0 0 0 0 0 0 0 0 0 0 0 0 0 0 0 0 0 0 0 0 0 0 0 0 0 0 0 0 0 0 0 0 0 0 0 0 0 0 0.00617070723432711 0 0 0 0 0.014383217257382 0.0994354460631043 0.0091464934816583 0 0.0323843741710512 0.00555261078230161 0 0 0 0 0 0 0 0 0 0 0 0 0 0 0 0 0 0 0 0 0 0 0 0 0 0 0 0 0 0 0 0 0 0 0 0 0 0 0 0 0 0 0 0 0 0 0 0.0577581737863978 0.00765628666697157 0 0 0 0 0 0 0 0 0.0351240813168266 0.052869534771374 0 0.0304967607533642 0 0 0 0 0 0 0 0 0 0 0 0 0 0 0 0 0 0 0 0 0 0 0 0 0 0 0 0 0 0 0 0 0 0 0 0 0 0 0 0 0 0 0 0 0 0 0 0 0 0 0 0 0 0.0252944640249254 0 0 0 0 0 0 0 0 0 0 0 0 0.00911716587780041 0 0 0 0 0 0 0 0 0 0 0 0 0 0 0.0180039638472667 0.0770798082284753 0 0 0.174643793171404 0.222981094633631 0 0 0 0 0 0 0.0241620769138126 0 0 0 0 0 0 0 0 0 0 0 0 0 0 0 0 0 0 0 0 0 0 0 0 0 0 0 0 0 0 0 0 0 0 0 0 0 0 0 0 0 0 0
0 0 0 0 0 0 0 0 0 0 0 0 0.0454517141402713 0 0 0 0 0 0 0 0 0 0 0 0 0 0.00670667036982004 0 0 0 0 0 0 0 0 0 0 0 0 0 0 0 0 0 0 0 0 0 0 0 0 0 0 0 0 0 0 0 0 0 0 0 0 0 0 0 0 0 0 0 0 0 0 0 0 0 0 0 0 0 0 0 0 0 0 0 0 0 0 0 0 0 0 0 0 0 0 0 0 0 0 0 0 0 0 0 0 0 0 0 0 0 0 0 0 0.0297817453211237 0.0718683209773344 0.0139611908893597 0.119689543722697 0.0620043963302075 0 0 0 0 0 0 0 0 0 0 0 0 0 0 0 0 0 0 0 0 0 0 0 0 0 0 0 0 0 0 0 0 0 0 0 0 0 0 0 0 0 0 0 0 0 0 0.238613383488158 0 0 0 0 0 0.140780739203859 0 0 0 0 0 0 0 0 0 0 0 0 0 0 0 0 0 0 0 0 0 0 0 0 0 0 0 0 0 0 0 0 0 0.0123090226359867 0 0 0 0 0 0 0 0 0 0 0 0 0 0 0 0 0 0 0 0 0 0 0 0 0 0 0 0 0 0 0 0 0 0 0 0 0 0 0 0 0 0 0 0 0 0 0 0 0 0 0 0 0 0.00975751100368856 0 0.121533213460016 0.0706492541995473 0 0 0.04446491481667 0 0.0124283794412614 0 0 0 0 0 0 0 0 0 0 0 0 0 0 0 0 0 0 0 0 0 0 0 0 0 0 0 0 0 0 0 0 0 0 0 0 0 0 0 0 0 0 0 0 0 0 0 0
0 0 0 0 0 0 0 0 0.00479378857750104 0.00347561020800117 0 0 0.0684541864794366 0 0 0 0 0 0 0 0 0 0 0 0 0 0 0 0 0 0 0 0 0 0.00990280708255181 0 0 0 0 0 0 0 0 0 0 0 0 0 0 0 0 0 0 0 0.0154085342654229 0 0 0 0 0 0 0 0 0 0 0 0 0 0.00395879667028321 0 0 0 0 0 0 0 0 0 0 0 0 0 0 0 0 0 0 0 0 0 0 0 0 0 0 0 0 0 0 0 0 0 0 0 0 0 0 0 0 0 0 0.00481482548697736 0 0.0733546212475136 0.0724836589774922 0.0121680829940248 0 0.0415354048926269 0.0261513960975993 0 0 0 0 0 0 0 0 0 0 0 0 0 0 0 0 0 0 0 0 0 0 0 0 0 0 0 0 0 0 0 0 0 0 0 0 0 0 0 0 0 0 0 0 0 0 0 0.370870630818372 0.0106684880425429 0.00437063354973472 0.00851100622283363 0 0 0.00737273217467571 0 0 0 0 0.00402005464583885 0 0 0 0 0 0 0 0 0 0 0 0.00269397703517866 0 0.00910863933480953 0 0 0 0 0 0 0 0 0 0 0 0 0 0 0.0628994835768059 0 0 0 0 0 0 0 0 0 0 0 0 0 0 0 0 0 0 0 0 0 0 0 0 0 0 0.00319782496068829 0 0 0 0 0 0 0 0 0 0 0 0 0 0 0 0 0 0 0 0 0 0 0 0 0 0.0152996128444696 0.0338762934980878 0.0985551504133106 0 0.0102204628381763 0 0 0.018365228252469 0 0.00346806881257539 0 0 0 0 0 0 0 0 0 0 0 0 0 0 0 0 0 0 0 0 0 0 0 0 0 0 0 0 0 0 0 0 0 0 0 0 0 0 0 0 0 0 0 0 0 0 0 0
0 0 0 0 0 0 0 0 0 0 0 0 0 0 0 0 0 0 0 0 0 0 0.0505028334393504 0 0 0 0.0312499161974808 0 0 0 0 0 0 0 0 0.0019835755039355 0 0 0 0 0 0 0 0 0 0 0 0 0.0118827694238899 0 0 0 0 0 0 0 0 0 0 0 0 0 0 0 0 0 0 0 0 0 0 0 0 0 0 0 0 0 0 0 0 0 0 0 0 0 0 0 0 0 0 0 0 0 0 0 0 0 0 0 0 0 0 0 0 0 0 0 0 0 0 0 0 0 0 0 0.0185898176899682 0 0 0.112253034818019 0 0 0 0 0 0 0 0.0737211349756279 0 0 0 0 0 0 0 0 0 0 0 0 0 0 0 0 0 0 0 0 0 0 0 0 0 0 0 0 0 0 0 0 0 0 0 0 0 0 0.192764976288406 0.0850105054395817 0.0991294358009402 0.0315693810469239 0.00897758944221795 0 0.170231855067014 0 0 0 0 0.00327183259671943 0.00845951065431225 0 0 0 0 0.0107617321896877 0 0 0.00980794085212469 0 0 0 0 0 0 0 0 0 0 0 0 0 0.00270251499972869 0 0 0 0 0 0.0204783903506977 0 0 0 0 0 0 0 0 0 0 0 0 0 0 0 0 0 0 0 0 0 0 0 0 0 0 0 0 0.000755057632166216 0 0 0 0 0 0 0 0 0 0.00184569643418408 0.00232200519139288 0 0 0 0 0 0 0 0 0 0.00207640848845709 0 0 0 0 0.0369236025277295 0.00658692479872496 0 0 0 0 0 0 0 0 0 0 0 0 0 0 0 0 0 0 0 0.00414205368035274 0 0 0 0 0 0 0 0 0 0 0 0 0 0 0 0 0.00199950447036609 0 0 0 0 0 0 0 0 0 0 0 0 0 0 0 0 0
0 0 0 0 0 0 0 0 0 0 0 0 0 0 0 0 0 0 0 0 0 0 0 0 0 0 0.0161255890017836 0 0 0 0 0 0 0 0 0 0 0 0 0 0 0 0 0 0 0 0 0 0 0 0 0 0 0 0 0 0 0 0 0 0 0 0 0 0 0 0 0 0 0 0 0 0 0 0 0 0 0 0 0 0 0 0 0 0 0 0 0 0 0 0 0 0 0 0 0 0 0 0 0 0 0 0 0 0.00319617534714418 0 0.0150716716278305 0.00363067326427774 0 0 0 0 0 0 0 0.00329325550048706 0.00668259929124661 0 0 0 0 0 0 0 0 0 0 0 0 0 0 0 0 0 0 0 0 0 0 0 0 0 0 0 0 0 0 0 0 0 0 0 0 0 0 0 0 0 0 0 0 0 0 0 0 0 0 0 0 0 0 0 0 0 0 0 0 0.0136307991643744 0 0.00626760471772476 0 0 0 0 0 0.00225339476202391 0 0 0 0 0 0 0 0 0 0 0 0 0 0 0 0 0 0 0 0 0 0 0.0360291825428445 0 0 0 0 0 0 0 0 0 0 0 0 0 0 0 0 0 0 0 0.00384777942698661 0.0030966632489558 0.00241867752061277 0 0 0.0011052152665178 0 0 0 0 0 0 0 0 0 0 0 0 0 0 0 0 0 0 0 0 0 0 0 0 0 0 0 0 0 0 0 0.0801379609536684 0 0.0408272867498601 0.006150900734455 0 0.00779464744308509 0 0.0588260429298985 0.0112155512580363 0 0.368480770578442 0.0922543442497095 0.0614166809730249 0 0.0970936701546686 0 0.0591528632923414 0 0 0 0 0 0 0 0 0 0 0 0 0 0 0 0 0 0 0 0 0 0 0 0 0 0 0 0 0 0 0 0 0 0 0
0 0 0 0 0 0 0 0 0 0 0 0 0 0 0 0 0 0 0 0 0 0 0 0 0 0 0 0 0 0 0 0 0 0 0 0 0 0 0 0 0 0 0 0 0 0 0 0 0 0 0 0 0 0 0 0 0 0 0 0 0 0 0 0 0 0 0 0 0 0 0 0 0 0 0 0 0 0 0 0 0 0 0 0 0 0 0 0 0 0 0 0 0 0 0 0 0 0 0 0 0 0 0 0 0 0 0 0 0 0 0 0 0 0 0.0151808668085911 0 0 0.00663045444968415 0 0 0 0 0 0 0 0 0 0 0 0 0 0 0 0 0 0 0 0 0 0 0 0 0 0 0 0 0 0 0 0 0 0 0 0 0 0 0 0 0 0 0 0 0 0 0 0 0 0 0 0 0 0 0 0 0 0 0 0.106697097391506 0 0.0418331465308031 0 0 0 0 0 0 0 0 0 0 0 0 0 0 0 0 0 0 0 0 0 0 0 0 0 0 0 0 0 0 0 0 0 0 0 0 0 0 0 0 0 0 0 0 0 0 0 0 0.0118290604221306 0 0 0 0 0.030795370116436 0 0 0 0 0 0.0042553604915201 0 0 0 0 0 0 0.0164929680213985 0 0 0 0 0 0 0 0 0 0 0 0 0 0.126598193325597 0 0 0 0.270842459406086 0 0.0132008248238648 0 0 0 0 0 0 0 0 0.239509689069575 0.0454205758547652 0.0552034691157916 0 0 0 0 0 0 0 0 0 0 0 0 0 0 0 0.0155104641722514 0 0 0 0 0 0 0 0 0 0 0 0 0 0 0 0 0 0 0 0 0 0 0
0 0 0 0 0 0 0 0 0 0 0 0 0.0176969355955547 0 0 0 0 0 0 0 0 0 0 0 0 0 0 0 0 0 0 0 0 0 0 0 0 0 0 0 0 0 0 0 0 0 0 0 0 0 0 0 0 0 0 0 0 0 0 0 0 0 0 0 0 0 0 0 0.0123402889691435 0 0 0 0 0 0 0 0 0 0 0 0 0 0 0 0 0 0 0 0 0 0 0 0 0 0 0 0 0 0 0 0 0 0 0 0 0 0 0 0 0 0 0 0 0 0 0.0950077088026659 0.0870422533149895 0 0.145192507464859 0.074848808719807 0 0 0 0 0 0 0 0 0 0 0 0 0 0 0 0 0 0 0 0 0 0 0 0 0 0 0 0 0 0 0 0 0 0 0 0 0 0 0 0 0 0 0 0 0 0 0 0 0 0 0 0 0 0 0 0 0.0249463687776224 0.0513815933989931 0 0.02400379011284 0 0 0 0 0 0 0 0 0 0 0 0 0 0 0 0 0 0 0 0 0 0 0 0 0 0 0 0 0 0 0 0 0 0 0 0 0 0 0 0 0 0 0 0 0 0 0 0 0 0 0 0 0 0.0186426414010407 0 0 0 0 0 0 0 0 0 0 0 0 0 0 0 0 0 0 0 0 0 0 0 0 0 0 0.255678755934624 0.0940747663789535 0.0479145783092704 0 0 0.0208810972889228 0 0 0.0303479055307129 0 0 0 0 0 0 0 0 0 0 0 0 0 0 0 0 0 0 0 0 0 0 0 0 0 0 0 0 0 0 0 0 0 0 0 0 0 0 0 0 0 0 0 0 0 0 0 0
0 0 0 0 0 0 0 0 0 0 0 0 0 0 0 0 0 0 0 0 0 0 0 0 0 0 0.0473396872858303 0 0 0 0 0 0 0 0 0 0 0 0 0 0 0 0 0 0 0 0 0 0 0 0 0 0 0 0 0 0 0 0 0 0 0 0 0 0 0 0 0 0 0 0 0 0 0 0 0 0 0 0 0 0 0 0 0 0 0 0 0 0 0 0 0 0 0 0 0 0 0 0 0 0 0 0 0 0 0 0.041844639258405 0 0 0 0 0 0 0 0 0.0178083519007216 0.0277864574574883 0 0 0 0 0 0 0 0 0 0 0 0 0 0 0 0 0 0 0 0 0 0 0 0 0 0 0 0 0 0 0 0 0 0 0 0 0 0 0 0 0 0 0 0 0 0 0 0 0 0 0 0 0 0 0 0 0 0 0 0 0 0 0 0 0 0 0 0 0 0 0 0 0 0 0 0 0 0 0 0 0 0 0 0 0 0 0 0 0 0 0 0.096539063399422 0 0 0 0 0 0 0 0 0 0 0 0 0 0 0 0 0 0 0 0 0 0 0 0 0 0 0 0 0 0 0 0 0 0 0 0 0 0 0 0 0 0 0 0 0 0 0 0 0 0 0 0 0 0 0 0.157915583858568 0 0 0 0.187529820998681 0.127863937905354 0 0 0 0 0 0 0 0 0 0.0626190272246502 0 0.23275343071088 0 0 0 0 0 0 0 0 0 0 0 0 0 0 0 0 0 0 0 0 0 0 0 0 0 0 0 0 0 0 0 0 0 0 0
0 0 0 0 0 0 0 0 0 0 0 0 0 0 0 0 0 0 0 0 0 0 0 0 0 0 0.0728511146135885 0 0 0 0 0 0 0 0 0 0 0 0 0 0 0 0 0 0 0 0 0 0 0 0 0 0 0 0 0 0 0 0 0 0 0 0 0 0 0 0 0 0 0 0 0 0 0 0 0 0 0 0 0 0 0 0 0 0 0 0 0 0 0 0 0 0 0 0 0 0 0 0 0 0 0 0 0 0 0.0490427292386513 0.0883064554876391 0 0 0 0 0 0 0 0 0.0462932792964578 0.0923584602457444 0 0.0191014578331218 0.0645945655864417 0 0 0 0 0 0 0 0 0 0 0 0 0 0 0 0 0 0 0 0 0 0 0 0 0 0 0 0 0 0 0 0 0 0 0 0 0 0 0 0 0 0 0 0 0 0 0 0 0 0 0 0 0 0 0 0 0 0.17264920423975 0 0.0291259196917079 0 0 0.0180225486495584 0 0 0 0 0 0 0 0 0 0 0 0 0 0 0 0 0 0 0.00788929281829792 0 0.0131387202060657 0 0 0 0 0 0 0 0 0 0 0 0 0 0 0 0 0 0 0 0 0 0 0 0 0 0 0 0 0 0.0120980466165159 0 0 0 0 0 0 0 0 0 0 0 0 0 0 0 0 0 0.0113453681460272 0 0 0 0 0 0 0 0 0 0.0209428278841925 0.00720649653007609 0 0.02618994363757 0 0.0241709577545434 0.206438984146506 0 0 0 0 0 0 0 0 0 0 0 0 0 0 0 0 0 0 0 0 0 0 0 0 0 0.0182336273775437 0 0 0 0 0 0 0 0 0 0 0 0 0 0 0 0 0 0 0 0 0 0 0
0 0 0 0 0 0 0 0 0 0 0 0 0 0 0 0 0 0 0 0 0 0 0 0 0 0 0.0331650003102074 0 0 0 0 0 0 0 0 0 0 0 0 0 0 0 0 0 0 0 0 0 0 0 0 0 0 0 0 0 0 0 0 0 0 0 0 0 0 0 0 0 0 0 0 0 0 0 0 0 0 0 0 0 0 0 0 0 0 0 0 0 0 0 0 0 0 0 0 0 0 0 0 0 0 0 0 0 0 0 0 0 0 0 0 0 0 0 0 0 0 0 0 0 0 0 0 0 0 0 0 0 0 0 0 0 0 0 0 0 0 0 0 0 0 0 0 0 0 0 0 0 0 0 0 0 0 0 0 0 0 0 0 0 0 0 0 0 0 0 0 0 0 0 0 0.198111702966659 0 0 0 0 0 0 0 0 0 0 0 0 0 0 0 0 0 0 0 0 0 0 0 0 0 0 0 0 0 0 0 0 0 0 0 0 0.425195386268538 0 0 0 0 0 0 0 0 0 0 0 0 0 0 0 0 0 0 0 0 0 0 0 0 0 0 0 0 0 0 0 0 0 0 0 0 0 0 0 0 0 0 0 0 0 0 0 0 0 0 0 0 0 0 0 0 0 0 0.343527910454596 0 0 0 0 0 0 0 0 0 0 0 0 0 0 0 0 0 0 0 0 0 0 0 0 0 0 0 0 0 0 0 0 0 0 0 0 0 0 0 0 0 0 0 0 0 0 0 0 0
0 0 0 0 0 0 0 0 0 0 0 0 0.0242579288582011 0 0 0 0 0 0 0 0 0 0 0 0 0 0 0 0 0 0 0 0 0 0 0 0 0 0 0 0 0 0 0 0 0 0 0 0 0 0 0 0 0 0.020381770759609 0 0 0 0 0 0 0 0 0 0 0 0 0 0 0 0 0 0 0 0 0 0 0 0 0 0 0 0 0 0 0 0 0 0 0 0 0 0 0 0 0 0 0 0 0 0 0 0 0.0514026114664152 0 0 0 0 0.0433654697012958 0 0 0.105898737466269 0 0.0400695337711455 0.0180239719562332 0 0 0.0206723689960069 0 0 0 0 0 0 0 0 0 0 0 0 0 0 0 0 0 0 0 0 0 0 0 0 0 0 0 0 0 0 0 0 0 0 0 0 0 0 0 0 0 0 0 0 0 0 0 0 0 0 0 0 0 0 0 0 0 0 0 0 0 0 0 0 0 0 0 0 0 0 0 0 0 0 0 0 0 0 0 0 0 0 0 0 0 0 0 0 0 0 0 0 0 0 0 0 0 0 0 0 0 0 0 0 0 0 0 0 0 0 0 0 0 0 0 0 0 0 0 0 0 0 0 0 0 0 0 0 0 0 0 0 0 0 0 0 0 0 0 0 0 0.128092915996156 0 0 0 0 0.0487279082451255 0 0 0 0 0 0 0.307852242134313 0 0.19125454064923 0 0 0 0 0 0 0 0 0 0 0 0 0 0 0 0 0 0 0 0 0 0 0 0 0 0 0 0 0 0 0 0 0 0 0 0 0 0 0 0 0 0 0
0 0 0 0 0 0 0 0 0 0 0 0 0.00662657284270166 0 0 0 0 0 0 0 0 0 0 0 0 0 0 0 0 0 0 0 0 0 0 0 0 0 0 0 0 0 0 0 0 0 0 0 0 0 0 0 0 0 0.00401329159228512 0 0 0.00620531846575502 0 0 0 0 0 0 0 0 0 0 0 0 0 0 0 0 0 0 0 0 0 0 0 0 0 0 0 0 0 0 0 0 0 0 0 0 0 0 0 0 0 0 0 0 0 0.0107128172914812 0 0 0 0 0.0101033607691319 0 0 0.0275832899499188 0 0.0160011020457811 0.00972587893165011 0 0 0.00737566110403179 0 0 0 0 0 0 0 0 0 0 0 0 0 0 0 0 0 0 0 0 0 0 0 0 0 0 0 0 0 0 0 0 0 0 0 0 0 0 0 0 0 0 0 0 0 0 0 0 0 0 0 0 0 0 0 0 0 0.0157778889620041 0.00799306202783745 0 0 0 0 0 0 0 0 0 0 0 0 0 0 0 0 0 0 0.0213669490098622 0 0 0 0 0 0 0 0 0 0 0 0 0 0 0.0812569415599168 0 0 0 0.0772390069427822 0.0408058153427989 0 0.0264731133104738 0 0.0179554291929682 0 0 0 0 0.05497593310303 0.0525678294946718 0 0 0.00931840735553015 0 0 0 0 0 0 0 0 0 0 0 0 0 0 0 0 0 0 0 0 0 0 0 0 0 0 0 0 0 0 0 0 0 0 0 0 0 0 0 0 0 0.0932542195195426 0 0.247801589278495 0 0 0 0 0.044524187954373 0.0224751661279784 0 0.046678336283857 0 0 0 0 0 0 0 0 0 0 0 0 0 0 0 0 0 0 0 0 0 0 0 0.0411888315411412 0 0 0 0 0 0 0 0 0 0 0 0
0 0 0 0 0 0 0 0 0 0 0 0 0 0 0 0 0 0 0 0 0 0 0 0 0 0 0 0 0 0 0 0 0 0 0 0 0 0 0 0 0 0 0 0 0 0 0 0 0 0 0 0 0 0 0 0 0 0 0 0 0 0 0 0 0 0 0 0 0 0 0 0 0 0 0 0 0 0 0 0 0 0 0 0 0 0 0 0 0 0 0 0 0 0 0 0 0 0 0 0 0 0 0 0 0 0 0 0 0 0 0 0 0 0 0 0 0 0 0 0 0 0 0 0 0 0 0 0 0 0 0 0 0 0 0 0 0 0 0 0 0 0 0 0 0 0 0 0 0 0 0 0 0 0 0 0 0 0 0 0 0 0 0 0 0 0 0 0 0 0 0 0 0 0 0 0.0123685502392709 0 0 0 0 0 0 0 0 0 0 0 0 0 0 0 0 0 0 0 0 0 0 0 0 0 0 0 0 0 0 0 0 0 0 0.0241672885238511 0 0 0 0 0 0 0.020018467261735 0 0.0269925257790547 0 0 0 0 0 0 0 0 0 0 0 0 0 0 0 0 0 0 0 0 0 0 0 0 0 0 0 0 0 0 0 0 0 0 0 0 0 0 0 0 0 0 0 0 0.0581814158389353 0 0 0 0 0 0 0.129422944001195 0 0 0.0841575862644446 0.177679404428409 0.202194083526895 0.170937967929832 0.0221944486443531 0.0147867695736704 0.0423256459603955 0.0145729020279578 0 0 0 0 0 0 0 0 0 0 0 0 0 0 0 0 0 0 0 0 0 0 0 0 0 0 0 0 0 0 0 0 0 0 0
0 0 0 0 0 0 0 0 0 0 0 0 0 0 0 0 0 0 0 0 0 0 0 0 0 0 0 0 0 0 0 0 0 0 0 0 0 0 0 0 0 0 0 0 0 0 0 0 0 0 0 0 0 0 0 0 0 0 0 0 0 0 0 0 0 0 0 0 0 0 0 0 0 0 0 0 0 0 0 0 0 0 0 0 0 0 0 0 0 0 0 0 0 0 0 0 0 0 0 0 0 0 0 0 0 0 0 0 0 0 0 0.0122628420142997 0 0 0.0583030276013878 0 0 0 0 0 0 0 0 0 0 0 0 0 0 0 0 0 0 0 0 0 0 0 0 0 0 0 0 0 0 0 0 0 0 0 0 0 0 0 0 0 0 0 0 0 0 0 0 0 0 0 0 0 0 0 0 0 0 0 0 0 0.0719695332009868 0.0275728144685162 0 0.0291509081361667 0 0 0 0 0 0 0 0 0 0 0 0 0 0 0 0 0 0 0 0 0 0 0 0 0 0 0 0 0 0 0 0 0 0 0 0 0 0 0 0 0 0 0 0 0 0 0 0 0 0 0 0 0 0 0 0 0 0 0 0 0 0 0 0 0 0 0 0 0 0 0 0 0 0 0 0 0 0 0 0 0.0210610280712539 0 0 0 0.0455795504479554 0 0 0 0 0 0.12433112845152 0 0 0 0.0234848718783072 0.416515886148112 0.0922787728334446 0.0774896367480495 0 0 0 0 0 0 0 0 0 0 0 0 0 0 0 0 0 0 0 0 0 0 0 0 0 0 0 0 0 0 0 0 0 0 0 0 0 0 0
0 0 0 0 0 0 0 0 0 0 0 0 0 0 0 0 0 0 0 0 0 0 0 0 0 0 0 0 0 0 0 0 0 0 0 0 0 0 0 0 0 0 0 0 0 0 0 0 0 0 0 0 0 0 0 0 0 0 0 0 0 0 0 0 0 0 0 0 0 0 0 0 0 0 0 0 0 0 0 0 0 0 0 0 0 0 0 0 0 0 0 0 0 0 0 0 0 0 0 0 0 0 0 0.0287533787429779 0 0 0 0 0.0253350138576857 0 0 0.014099311815051 0 0 0.0582593802224887 0 0 0 0 0 0 0 0 0 0 0 0 0 0 0 0 0 0 0 0 0 0 0 0 0 0 0 0 0 0 0 0 0 0 0 0 0 0 0 0 0 0 0 0 0 0 0 0 0 0 0 0 0 0 0 0 0 0 0 0 0 0.0412205948337577 0 0 0 0 0 0 0 0 0 0 0 0 0 0 0 0 0 0 0 0 0 0 0 0 0 0 0 0 0 0 0 0 0 0 0 0 0 0 0 0 0 0 0 0 0 0 0 0 0 0 0 0 0 0 0 0 0 0 0 0 0 0 0 0 0 0 0 0 0 0 0 0 0 0 0 0 0 0 0 0 0 0 0 0 0 0 0 0 0 0 0 0 0 0 0 0.499523304117696 0.0339246921626074 0 0 0.0616921485301653 0.143098421137006 0.061644428348507 0 0.0324493262320565 0 0 0 0 0 0 0 0 0 0 0 0 0 0 0 0 0 0 0 0 0 0 0 0 0 0 0 0 0 0 0 0 0 0 0 0
0 0 0 0 0 0 0 0 0 0 0 0 0 0 0 0 0 0 0 0 0 0 0 0 0 0 0 0 0 0 0 0 0 0 0 0 0 0 0 0 0 0 0 0 0 0 0 0 0 0 0 0 0 0 0 0 0 0 0 0 0 0 0 0 0 0 0 0 0 0 0 0 0 0 0 0 0 0 0 0 0 0 0 0 0 0 0 0 0 0 0 0 0 0 0 0 0 0 0 0 0 0 0 0 0 0 0 0 0 0 0 0 0 0 0.00482992519265055 0 0 0 0 0 0 0 0 0 0 0 0 0 0 0 0 0 0 0 0 0 0 0 0 0 0 0 0 0 0 0 0 0 0 0 0 0 0 0 0 0 0 0 0 0 0 0 0 0 0 0 0 0 0 0 0 0 0 0 0 0 0.00766015249693568 0.006899122690552 0 0.00563160127046213 0 0 0 0 0 0 0 0 0 0 0 0 0 0 0 0 0 0 0 0 0 0 0 0 0 0 0 0 0 0 0 0 0 0 0 0 0 0 0 0 0 0 0 0 0 0 0 0 0.00329636434217904 0 0 0 0 0 0 0 0 0 0 0 0 0 0 0 0 0 0 0 0 0 0 0 0 0 0 0 0 0 0 0 0 0 0 0 0.262894865508936 0.0505605630255374 0 0 0 0 0 0 0.128170983003207 0.0731222308766107 0 0 0.188245000681555 0.158272211391723 0.0047739575364922 0.0489452264475436 0.00988288630900948 0.0468149092266064 0 0 0 0 0 0 0 0 0 0 0 0 0 0 0 0 0 0 0 0 0 0 0 0 0 0 0 0 0 0 0 0 0 0 0
0 0 0 0 0 0 0 0 0 0 0 0 0 0 0 0 0 0 0 0 0 0 0 0 0 0 0 0 0 0 0 0 0 0 0 0 0 0 0 0 0 0 0 0 0 0 0 0 0 0 0 0 0 0 0 0 0 0 0 0 0 0 0 0 0 0 0 0 0 0 0 0 0 0 0 0 0 0 0 0 0 0 0 0 0 0 0 0 0 0 0 0 0 0 0 0 0 0 0 0 0 0 0 0 0 0 0 0 0 0 0 0 0 0 0 0 0 0 0 0 0 0 0 0 0 0 0 0 0 0 0 0 0 0 0 0 0 0 0 0 0 0 0 0 0 0 0 0 0 0 0 0 0 0 0 0 0 0 0 0 0 0 0 0 0 0 0 0 0 0 0 0 0 0 0 0 0 0 0 0 0 0 0 0 0 0 0 0 0 0 0 0 0 0 0 0 0 0 0 0 0 0 0 0 0 0 0 0 0 0 0 0 0 0 0 0 0 0 0 0 0 0 0 0 0 0 0 0 0 0 0 0 0 0 0 0 0 0 0 0 0 0 0 0 0 0 0 0 0 0 0 0 0 0 0 0 0 0 0 0 0 0 0 0 0.100887569028709 0.0146968752042311 0 0 0 0 0 0 0.22356541731125 0.0248315156663263 0.0114922110662252 0.288540650914297 0 0.244958342599761 0 0.03188531781115 0.00858383531373803 0.0505582650843132 0 0 0 0 0 0 0 0 0 0 0 0 0 0 0 0 0 0 0 0 0 0 0 0 0 0 0 0 0 0 0 0 0 0 0
0 0 0 0 0 0 0 0 0 0 0 0 0 0 0 0 0 0 0 0 0 0 0 0 0 0 0 0 0 0 0 0 0 0 0 0 0 0 0 0 0 0 0 0 0 0 0 0 0 0 0 0 0 0 0 0 0 0 0 0 0 0 0 0 0 0 0 0 0 0 0 0 0 0 0 0 0 0 0 0 0 0 0 0 0 0 0 0 0 0 0 0 0 0 0 0 0 0 0 0 0 0 0 0 0 0 0 0 0 0 0 0 0 0 0 0 0 0 0 0 0 0 0 0 0 0 0 0 0 0 0 0 0 0 0 0 0 0 0 0 0 0 0 0 0 0 0 0 0 0 0 0 0 0 0 0 0 0 0 0 0 0 0 0.0510365242115239 0.104568244425373 0 0 0 0 0 0 0 0 0 0 0.0953800539533602 0 0 0 0 0 0 0 0 0 0 0 0 0 0 0 0 0 0 0 0 0 0 0 0 0 0 0 0 0 0 0 0 0 0 0.0090695590878811 0 0 0 0 0.0052693754293427 0 0 0 0 0 0 0 0 0 0 0 0 0 0 0 0 0 0 0 0 0 0 0 0 0 0 0 0 0 0 0 0 0 0 0 0 0 0 0 0 0 0 0 0 0 0 0 0 0.0566782848876742 0.0150736444347332 0 0 0 0 0 0.0216979598576101 0.159497633489563 0.0175964301141864 0.0224951071283646 0.204723525532206 0.206714889909437 0 0 0 0.00889389817274243 0.0213048693660019 0 0 0 0 0 0 0 0 0 0 0 0 0 0 0 0 0 0 0 0 0 0 0 0 0 0 0 0 0 0 0 0 0 0 0
0 0 0 0 0 0 0 0 0 0 0 0 0 0 0 0 0 0 0 0 0 0 0 0 0 0 0.0220685301194899 0.0461163756696293 0 0 0 0 0 0 0 0 0 0 0 0 0 0 0 0 0 0 0 0 0 0 0 0 0 0 0 0 0 0 0.0454213017247841 0 0 0 0 0 0 0 0 0 0 0 0 0 0 0 0 0 0 0 0 0 0 0 0 0 0 0 0 0 0 0 0 0 0 0 0 0 0 0 0 0 0 0 0 0 0 0 0 0 0 0 0 0 0 0 0 0 0.0150411936542409 0 0 0 0 0.0880522389214029 0 0.00986562435978417 0 0 0 0 0.00520679037375313 0 0 0 0 0 0 0 0 0 0 0 0 0 0 0 0 0 0 0 0 0 0 0 0 0 0 0 0 0 0 0 0 0 0 0 0 0 0 0 0 0 0 0 0 0 0 0 0 0 0 0 0 0 0 0 0 0 0 0 0 0 0 0 0 0 0 0 0 0 0 0 0 0 0 0 0 0 0 0 0 0 0 0 0 0 0 0 0 0 0 0 0 0 0 0 0 0 0 0 0 0 0 0 0 0 0 0 0 0 0 0 0 0 0 0 0 0 0 0 0 0 0 0 0 0 0 0 0 0 0 0 0 0 0 0 0 0 0 0 0 0 0 0.0510663849281496 0.0965538015296984 0 0.0451810545393033 0.028790615080826 0 0 0 0.129313671295871 0.417322417803067 0 0 0 0 0 0 0 0 0 0 0 0 0 0 0 0 0 0 0 0 0 0 0 0 0 0 0 0 0 0 0 0 0 0 0 0
0 0 0 0 0 0 0 0 0 0 0 0 0 0 0 0 0 0 0 0 0 0 0 0 0 0 0.070445023181616 0.00357745010370303 0 0 0 0 0 0 0 0 0 0 0 0 0 0 0 0 0 0 0 0 0 0 0 0 0.0177601535061902 0 0 0 0 0 0 0 0 0 0 0 0 0 0 0 0 0 0 0 0 0 0 0 0 0 0 0 0 0 0 0 0 0 0 0 0 0 0 0 0 0 0 0 0 0 0 0 0 0 0 0 0.036852596637014 0 0.0490634164730789 0.00841719174397988 0 0 0 0 0 0 0 0.0336041323651986 0.0584440411528791 0 0 0 0 0.0142706887944237 0.00445340067266335 0.008433704962759 0 0 0 0 0 0 0 0 0 0 0 0 0 0 0 0 0 0 0 0 0 0 0 0 0 0 0 0 0 0 0 0 0 0 0 0 0 0 0 0 0 0 0 0 0 0 0 0 0 0.0555478450040694 0 0 0 0 0 0 0 0 0 0 0 0 0 0 0 0 0 0 0 0 0 0 0 0 0 0 0 0 0 0 0 0 0 0 0.0121709426088936 0 0 0 0 0 0 0 0 0 0 0 0 0 0 0 0 0 0 0 0 0 0 0 0 0 0 0 0 0 0 0 0 0 0 0 0 0 0 0 0 0 0 0 0 0 0 0 0 0 0 0 0 0 0 0 0.154913008395767 0 0 0.02583026225191 0 0 0 0 0.023853692991648 0 0 0.109456116920158 0.0465196982509302 0 0.0479514500917199 0 0 0.218435183891399 0 0 0 0 0 0 0 0 0 0 0 0 0 0 0 0 0 0 0 0 0 0 0 0 0 0 0 0 0 0 0 0 0 0 0
0 0 0 0 0 0 0 0 0 0 0 0 0 0 0 0 0 0 0 0 0 0 0 0 0 0 0.0199641085578451 0.00608895833983 0 0 0 0 0 0 0 0 0 0 0 0 0 0 0 0 0 0 0 0 0 0 0 0 0 0 0 0 0 0 0.0533769665803813 0 0 0 0 0 0 0 0 0 0 0 0 0 0 0 0 0 0 0 0 0 0 0 0 0 0 0 0 0 0 0 0 0 0 0 0 0 0 0 0 0 0 0 0 0 0.00867245039007751 0 0 0.0150096296288554 0 0 0 0 0 0 0 0 0.00698722835428643 0 0 0 0 0.0569839493313071 0 0 0 0 0 0 0.011724971512692 0 0 0 0 0 0 0 0 0 0 0 0 0 0 0 0 0 0 0 0 0 0 0 0 0 0 0 0 0 0 0 0 0.188239666480422 0 0 0 0 0 0 0 0 0 0 0 0 0 0 0 0 0 0 0 0 0 0 0 0 0 0 0 0 0 0 0 0 0 0 0 0 0 0 0 0 0 0 0 0 0 0 0 0 0.0189807454071299 0 0 0 0 0 0 0.121587237455707 0 0 0 0 0 0 0 0 0 0 0 0 0 0 0 0 0 0 0 0 0 0 0 0 0 0 0 0 0 0 0 0 0 0 0 0 0 0 0 0 0 0 0 0 0 0 0 0 0 0 0 0 0 0.0602926987095114 0.10467567320357 0 0.0135202701169423 0.0338823357575302 0.0191993870270898 0.0235732039586171 0.237240519188205 0 0 0 0 0 0 0 0 0 0 0 0 0 0 0 0 0 0 0 0 0 0 0 0 0 0 0 0 0 0 0 0 0 0 0 0 0 0
0 0 0 0 0 0 0 0 0 0 0 0 0 0 0 0 0 0 0 0 0 0 0 0 0 0 0.0147935457439059 0 0 0 0 0 0 0 0 0 0 0 0 0 0 0 0 0 0 0 0 0 0 0 0 0 0 0 0 0 0 0 0 0 0 0 0 0 0 0 0 0 0 0 0 0 0 0 0 0 0 0 0 0 0 0 0 0 0 0 0 0 0 0 0 0 0 0 0 0 0 0 0 0 0 0 0 0 0.00604157163728231 0 0.0243278018704172 0 0 0 0 0 0 0 0 0.0477657525145571 0.0597031605870594 0 0 0 0 0.0127176071296452 0 0 0 0 0 0 0 0 0 0 0 0 0 0 0 0 0 0 0 0 0 0 0 0 0 0 0 0 0 0 0 0 0 0 0 0 0 0 0 0 0 0 0 0 0 0 0 0 0 0 0 0 0 0 0 0 0 0 0 0 0 0 0 0 0 0 0 0 0 0 0 0 0 0 0 0 0 0 0 0 0 0 0 0 0 0 0 0 0 0 0 0 0 0 0 0 0 0 0 0 0 0 0 0 0 0 0 0 0 0 0 0 0 0 0 0 0 0 0 0 0 0 0 0 0 0 0 0 0 0 0 0 0 0 0 0 0 0 0 0 0 0 0.121634326592321 0 0 0.123737689785194 0 0 0 0 0.0302978477436358 0 0 0.134926512120795 0.0950652325639436 0.0474710570495441 0 0.2815178946617 0 0 0 0 0 0 0 0 0 0 0 0 0 0 0 0 0 0 0 0 0 0 0 0 0 0 0 0 0 0 0 0 0 0 0 0 0
0 0 0 0 0 0 0 0 0 0 0 0 0 0 0 0 0 0 0 0 0 0.00954888058972287 0 0.0130581740035185 0 0 0 0 0 0 0 0 0 0 0 0 0 0 0.0344623535131716 0.00953006823529635 0.0351415163649271 0 0 0 0 0 0 0.0102057359812751 0 0 0 0 0 0 0 0 0 0 0 0 0 0 0 0 0 0 0 0 0 0 0 0 0 0 0 0 0 0 0.00251584726925552 0 0 0 0 0 0 0 0 0 0 0 0 0 0 0 0 0 0 0 0 0 0 0 0 0 0 0 0 0 0 0 0 0 0 0 0 0 0 0 0 0 0 0 0 0 0 0 0 0 0 0 0 0 0 0 0 0 0 0 0 0 0 0 0 0 0 0 0 0 0 0 0 0 0 0 0 0 0 0 0 0 0 0 0 0 0 0 0.00880671901087788 0.00257176267411676 0.0612688042610116 0.038771365474581 0.208318687499659 0 0 0 0 0 0 0 0 0 0 0 0 0 0 0 0.0471483582422221 0.00422590369439505 0.0201801408605684 0 0.0823295637059552 0 0 0 0 0 0.010891968507048 0 0 0 0.0807938167701476 0.10628301070992 0 0.14030570810659 0 0 0.026964002256554 0 0 0 0 0 0 0 0 0 0 0 0 0 0 0 0.00569534422195216 0 0 0 0 0 0 0 0 0 0 0 0 0 0 0 0 0 0 0.00618102825939921 0 0 0 0 0 0 0 0 0 0 0 0 0 0 0.0118536750714964 0 0 0 0 0 0 0.00187978207460792 0 0 0 0 0 0 0 0 0 0 0 0 0 0 0 0 0 0 0 0 0 0 0 0 0 0 0 0 0 0 0 0 0 0 0.00190635952294272 0 0 0 0 0 0.00374223333513854 0 0 0 0 0 0 0 0 0 0 0 0.0154191897836496
0 0 0 0 0 0 0 0 0 0 0 0 0 0 0 0 0 0 0 0 0 0 0 0 0 0 0 0 0 0 0 0 0 0 0 0 0 0 0 0 0 0 0 0 0 0 0 0 0 0 0 0 0 0 0 0 0 0 0 0 0 0 0 0 0 0 0 0 0 0 0 0 0 0 0 0 0 0 0 0 0 0 0 0 0 0 0 0 0 0 0 0 0 0 0 0 0 0 0 0 0 0 0 0 0 0 0 0 0 0 0 0 0 0 0 0 0 0 0 0 0 0 0 0 0 0 0 0 0 0 0 0 0 0 0 0 0 0 0 0 0 0 0 0 0 0 0 0 0 0 0 0 0 0 0 0 0 0 0 0 0 0 0 0 0 0 0 0 0 0 0 0 0 0 0 0 0 0 0 0 0 0.158988774104374 0 0 0 0 0 0 0 0 0 0 0 0 0 0 0 0 0 0 0 0 0 0 0 0 0 0 0 0 0 0 0 0 0 0 0 0 0 0 0 0 0 0.0475432668543628 0 0 0 0 0 0 0 0 0 0 0 0 0 0.462569399710431 0.0776940966571541 0 0 0 0 0 0 0 0 0 0 0 0 0.0107758683021708 0 0 0 0 0 0 0 0 0 0 0 0 0 0 0 0 0 0 0 0 0 0 0 0 0 0 0 0 0 0 0 0 0 0 0 0 0 0 0 0.0920431428907325 0 0.150385451480774 0 0 0 0 0 0 0 0 0 0 0 0 0 0 0 0 0 0 0 0 0 0 0
0 0 0 0 0 0 0 0 0 0 0 0 0 0 0 0 0 0 0 0 0 0 0 0 0 0 0 0 0 0 0 0 0 0 0 0 0 0 0 0 0 0 0 0 0 0 0 0 0 0 0 0 0 0 0 0 0 0 0 0 0 0 0 0 0 0 0 0 0 0 0 0 0 0 0 0 0 0 0 0 0 0 0 0 0 0 0 0 0 0 0 0 0 0 0 0 0 0 0 0 0 0 0 0 0 0 0 0 0 0 0 0 0 0 0 0 0 0 0 0 0 0 0 0 0 0 0 0 0 0 0 0 0 0 0 0 0 0 0 0 0 0 0 0 0 0 0 0 0 0 0 0 0 0 0 0 0.0164432284307135 0 0.14803393497616 0.117585391905922 0 0.0272165656403425 0 0 0.00502603334674831 0 0 0 0 0 0 0 0 0 0 0 0.0072748861758796 0 0.0060795984310329 0 0 0 0.00801593198567552 0.00421100091214048 0 0 0 0 0 0 0 0 0.0166554023280587 0.0316299333394439 0 0 0 0.0241450288074317 0 0 0 0 0 0 0 0.00702526448908639 0 0 0 0 0 0 0 0 0 0 0.0449528773086149 0 0.00431194238606027 0 0 0 0 0.00960854699082779 0 0 0 0 0 0 0 0 0 0 0 0 0 0 0 0 0 0 0 0.0159920709928316 0 0 0 0 0 0 0 0 0 0 0 0 0 0 0 0 0 0 0 0 0 0 0 0 0 0 0 0 0 0 0 0 0 0 0 0 0 0 0 0 0 0.0728744172389412 0.0426213992771175 0.00710232769271626 0.135008134576567 0.0912044204112295 0 0 0 0 0.0412674730781454 0.0291067047381535 0 0 0 0 0 0 0 0 0 0 0 0 0.086607484540159 0 0 0 0 0 0 0 0
0 0 0 0 0 0 0 0 0 0 0 0 0 0 0 0 0 0 0 0 0 0 0 0 0 0 0 0 0 0 0 0 0 0 0 0 0 0 0 0 0 0 0 0 0 0 0 0 0 0 0 0 0 0 0 0 0 0 0 0 0 0 0 0 0 0 0 0 0 0 0 0 0 0 0 0 0 0 0 0 0 0 0 0 0 0 0 0 0 0 0 0 0 0 0 0 0 0 0 0 0 0 0 0 0 0 0 0 0 0 0 0 0 0 0 0 0 0 0 0 0 0 0 0 0 0 0 0 0 0 0 0 0 0 0 0 0 0 0 0 0 0 0 0 0 0 0 0 0 0 0 0 0 0 0 0 0.00823610614890664 0 0 0.0656675519465979 0 0 0 0 0 0 0 0 0 0 0 0 0 0 0 0 0 0 0 0 0 0 0 0 0 0 0 0 0 0 0 0 0.0209206360183852 0.0372423277389996 0 0 0 0.081078782942839 0 0 0 0 0 0 0 0 0 0 0 0 0 0 0 0 0 0 0 0 0 0 0 0 0 0 0 0 0 0 0 0 0 0 0 0 0 0 0 0 0 0 0 0 0 0.0503455467230885 0 0 0 0 0 0 0 0 0 0 0 0 0 0 0 0 0 0 0 0 0 0 0 0 0 0 0 0 0 0 0 0 0 0 0 0 0 0 0 0 0.276346870770153 0 0.0834741629044206 0 0 0.154647071178723 0 0 0 0 0.0861661179811097 0.0958577937686636 0 0 0 0 0 0 0 0 0 0 0 0 0.0400170318781137 0 0 0 0 0 0 0 0
0 0 0 0 0 0 0 0 0 0 0 0 0 0 0 0 0 0 0 0 0 0 0 0 0 0 0 0 0 0 0 0 0 0 0 0 0 0 0 0 0 0 0 0 0 0 0 0 0 0 0 0 0 0 0 0 0 0 0 0 0 0 0 0 0 0 0 0 0 0 0 0 0 0 0 0 0 0 0 0 0 0 0 0 0 0 0 0 0 0 0 0 0 0 0 0 0 0 0 0 0 0 0 0 0 0 0 0 0 0 0 0 0 0 0 0 0 0 0 0 0 0 0 0 0 0 0 0 0 0 0 0 0 0 0 0 0 0 0 0 0 0 0 0 0 0 0 0 0 0 0 0 0 0 0 0 0.0157959683464657 0 0.0307274949662057 0.0366520102055415 0.0164775919499307 0.00606730263723022 0 0 0 0.0278541690162596 0 0 0 0 0 0 0 0 0 0 0 0.0104844290288295 0.0028381790198922 0 0 0 0 0 0 0 0 0 0 0 0 0 0 0.0054622665198132 0 0 0 0.0472765852415393 0 0 0 0 0 0 0 0.05929886742227 0 0 0 0 0 0 0 0 0 0 0 0 0 0 0 0 0 0 0 0 0 0 0 0 0 0 0 0 0 0 0 0 0 0 0 0 0 0.00773022307245908 0.021411065933292 0 0 0 0 0 0 0 0 0 0 0 0 0 0 0 0 0 0 0 0 0 0 0 0 0 0 0 0 0 0 0 0 0 0 0 0 0 0 0 0.0562471084033255 0.0290499315442266 0 0 0.0820669919183917 0.268945724299305 0 0 0 0 0.210488026182544 0.0532963885554265 0 0 0 0 0 0 0 0 0 0 0 0.00293524683908086 0.00889442889797081 0 0 0 0 0 0 0 0
0 0 0 0 0 0 0 0 0 0 0 0 0 0 0 0 0 0 0 0 0 0 0 0 0 0 0 0 0 0 0 0 0 0 0 0 0 0 0 0 0 0 0 0 0 0 0 0 0 0 0 0 0 0 0 0 0 0 0 0 0 0 0 0 0 0 0 0 0 0 0 0 0 0 0 0 0 0 0 0 0 0 0 0 0 0 0 0 0 0 0 0 0 0 0 0 0 0 0 0 0 0 0 0 0 0 0 0 0 0 0 0 0 0 0 0 0 0 0 0 0 0 0 0 0 0 0 0 0 0 0 0 0 0 0 0 0 0 0 0 0 0 0 0 0 0 0 0 0 0 0 0 0 0 0 0 0.103532408709193 0 0.18122908315427 0 0 0.0480511273361972 0 0 0.0392190033067766 0 0 0 0 0 0 0 0 0 0 0 0.0712877747749712 0 0 0 0 0 0.0660755576171952 0.0208178553218233 0 0 0 0 0 0 0 0 0.0550267392282652 0 0 0 0 0.0262499731065732 0 0 0 0 0 0 0 0 0 0 0 0 0 0 0 0 0 0 0 0 0 0 0 0 0 0 0 0 0 0 0 0 0 0 0 0 0 0 0 0 0 0 0 0 0 0 0 0 0 0 0 0 0 0 0 0 0 0 0 0 0 0 0 0 0 0 0 0 0 0 0 0 0 0 0 0 0 0 0 0 0 0 0 0 0 0 0.0426105513581004 0 0 0 0.282045521758659 0 0 0 0 0 0.0296495114867013 0.0342048928412735 0 0 0 0 0 0 0 0 0 0 0 0 0 0 0 0 0 0 0 0 0
0 0 0 0 0 0 0 0 0 0 0 0 0 0 0 0 0 0 0 0 0 0 0 0 0 0 0 0 0 0 0 0 0 0 0 0 0 0 0 0 0 0 0 0 0 0 0 0 0 0 0 0 0 0 0 0 0 0 0 0 0 0 0 0 0 0 0 0 0 0 0 0 0 0 0 0 0 0 0 0 0 0 0 0 0 0 0 0 0 0 0 0 0 0 0 0 0 0 0 0 0 0 0 0 0 0 0 0 0 0 0 0 0 0 0 0 0 0 0 0 0 0 0 0 0 0 0 0 0 0 0 0 0 0 0 0 0 0 0 0 0 0 0 0 0 0 0 0 0 0 0 0 0 0 0 0 0.0149528112767837 0 0.105572934548224 0.0984949417144185 0.0804331544114236 0.0121753293899221 0 0 0.00620472380276723 0 0 0 0 0 0 0 0 0 0 0 0.0040182449040339 0 0.00239863566199282 0 0 0 0.00939131486046228 0.00357729112115646 0 0 0 0 0.00349971597525738 0 0 0 0 0.00903475022516355 0 0 0 0.0370982214935922 0 0 0 0 0 0 0 0.01198335127244 0.00499505479364404 0 0 0 0 0 0 0 0 0 0.00380557903496431 0 0 0 0 0 0 0 0 0 0 0 0 0 0 0 0 0 0 0 0 0 0 0 0 0 0 0.00876251001909395 0 0 0 0 0 0 0 0 0 0 0 0 0 0 0 0 0 0 0 0 0 0 0 0 0 0 0 0 0 0 0 0 0 0 0 0 0 0 0 0 0.112971851919922 0 0.0520362904906531 0.0393380721434115 0 0.234421808745923 0 0 0 0 0.0590833911922876 0.0607055317729837 0 0 0 0 0 0 0 0 0.00695685776754821 0 0 0 0.0148382142661858 0 0 0 0.00324941719574495 0 0 0 0
0 0 0 0 0 0 0 0 0 0 0 0 0 0 0 0 0 0 0 0 0 0 0 0 0 0 0 0 0 0 0 0 0 0 0 0 0 0 0 0 0 0 0 0 0 0 0 0 0 0 0 0 0 0 0 0 0 0 0 0 0 0 0 0 0 0 0 0 0 0 0 0 0 0 0 0 0 0 0 0 0 0 0 0 0 0 0 0 0 0 0 0 0 0 0 0 0 0 0 0 0 0 0 0 0 0 0 0 0 0 0 0 0 0 0 0 0 0 0 0 0 0 0 0 0 0 0 0 0 0 0 0 0 0 0 0 0 0 0 0 0 0 0 0 0 0 0 0 0 0 0 0 0 0 0 0 0.00922934659383866 0 0.0503542359621331 0.0476777908453446 0.0320793394976977 0.00447082676320632 0 0 0 0 0 0 0 0 0 0 0 0 0 0 0.00622148986351309 0.00672322986292491 0.00182359988916193 0 0 0 0 0 0 0 0 0 0 0 0 0 0 0.00598975651756759 0 0 0 0.0708094663191553 0 0 0 0 0 0 0 0.0235337115777124 0 0 0 0 0 0 0 0 0 0 0 0 0 0 0 0.0172828885472431 0 0 0 0 0 0 0 0 0 0 0 0 0 0 0 0 0 0 0 0 0 0.00602492059405782 0.00607227240288544 0 0 0 0 0 0 0 0 0 0 0 0 0 0 0 0 0 0 0 0 0 0 0 0 0 0 0 0 0 0 0 0 0 0 0 0 0 0 0 0.0589213997490503 0.0263462865314063 0.131658624891723 0 0.180985952901481 0 0 0 0 0 0.132010866608139 0.156261979439924 0 0 0 0 0 0 0 0 0.00981303000226356 0 0 0.00461847144249032 0.00709514400344195 0 0 0 0.00399536919363908 0 0 0 0
0 0 0 0 0 0 0 0 0 0 0 0 0 0 0 0 0 0 0 0 0 0 0 0 0 0 0 0 0 0 0 0 0 0 0 0 0 0 0.0127021581262502 0 0 0 0 0 0 0 0 0.00992792745021319 0 0 0 0 0 0 0 0 0 0 0 0 0 0 0.0161598628909765 0 0 0 0 0 0 0 0 0 0 0 0 0 0 0.00441811022016695 0 0 0 0 0 0 0 0 0 0 0 0 0 0 0 0 0 0 0 0 0 0 0 0 0 0 0 0 0 0 0 0 0 0 0 0 0 0 0 0 0 0 0 0 0 0 0 0 0 0 0 0 0 0 0 0.0217818260122618 0 0 0 0 0 0 0 0 0 0 0 0 0 0 0 0 0 0 0 0 0 0 0 0 0 0 0 0.00659762323545143 0 0 0 0 0 0 0 0.0333679966160849 0.0945361638963228 0 0 0 0 0 0 0 0.025055967445989 0 0 0 0.353909150467149 0.0908932833587141 0 0 0 0 0 0 0 0 0 0 0 0 0 0 0 0 0 0 0 0 0 0 0 0 0 0 0 0 0.00877154409737556 0 0 0 0 0 0.0898744668316855 0 0 0 0.0834380636074522 0 0 0 0 0 0 0 0 0 0 0 0 0 0 0 0 0 0 0 0 0 0 0 0 0 0 0 0 0 0 0 0 0 0 0 0 0 0 0 0 0 0 0 0 0 0 0 0 0 0 0 0 0 0 0 0 0 0 0 0 0 0 0 0 0 0 0 0 0.0492914125805155 0.0992744431633918 0 0 0 0 0 0 0 0 0 0 0 0 0 0 0 0 0 0 0 0 0 0 0 0
0 0 0 0 0 0 0 0 0 0 0 0 0 0 0 0 0 0 0 0 0 0 0 0 0 0 0 0 0 0 0 0 0 0 0 0 0 0 0 0 0 0 0 0 0 0 0 0 0 0 0 0 0 0 0 0 0 0 0 0 0 0 0 0 0 0 0 0 0 0 0 0 0 0 0 0 0 0 0 0 0 0 0 0 0 0 0 0 0 0 0 0 0 0 0 0 0 0 0 0 0 0 0 0 0 0 0 0 0 0 0 0 0 0 0 0 0 0 0 0 0 0 0 0 0 0 0 0 0 0 0 0 0 0 0 0 0 0 0 0 0 0 0 0 0 0 0 0 0 0 0 0 0 0 0 0 0 0 0 0 0 0 0 0 0 0 0 0 0 0 0 0 0 0 0 0 0 0 0 0 0 0 0 0 0 0 0 0 0 0 0 0 0 0 0 0 0 0.0102055053898204 0 0 0 0 0 0 0 0 0 0 0 0 0 0 0 0 0 0 0 0 0 0 0 0.0185087768845173 0 0 0 0 0 0 0 0 0 0 0 0 0.00995514519017842 0.00319522946741521 0 0.173127122778751 0 0 0 0 0 0.0299583158588701 0 0 0 0 0 0 0.00523940761038644 0.00762906574093008 0 0.017109785038171 0 0.00520787843184606 0 0 0 0 0 0 0 0 0 0 0 0 0 0 0 0 0 0 0 0 0 0 0 0 0 0 0 0.0489042705250053 0 0 0 0 0 0 0.11418977361598 0 0.530542483504815 0 0 0 0 0 0 0 0 0 0 0 0 0 0 0.0210076037024002 0 0 0.00521963626091329 0 0 0 0 0 0
0 0 0 0 0 0 0 0 0 0 0 0 0 0 0 0 0 0 0 0 0 0 0 0 0 0 0 0 0 0 0 0 0 0 0 0 0 0 0 0 0 0 0 0 0 0 0 0 0 0 0 0 0 0 0 0 0 0 0 0 0 0 0 0 0 0 0 0 0 0 0 0 0 0 0 0 0 0 0 0 0 0 0 0 0 0 0 0 0 0 0 0 0 0 0 0 0 0 0 0 0 0 0 0 0 0 0 0 0 0 0 0 0 0 0 0 0 0 0 0 0 0 0 0 0 0 0 0 0 0 0 0 0 0 0 0 0 0 0 0 0 0 0 0 0 0 0 0 0 0 0 0 0 0 0 0 0 0 0 0 0 0 0 0 0 0 0 0 0 0 0 0 0 0 0 0 0 0 0 0 0 0.021112242099733 0.464093253229926 0 0 0 0 0 0 0 0 0 0 0 0 0 0 0 0 0 0 0 0 0 0 0 0 0 0 0 0 0 0.0492066711552449 0 0 0 0 0 0 0 0 0 0 0 0 0 0 0 0 0 0 0 0 0 0.00737551081087087 0.00187972842474166 0 0.030682281815558 0 0 0 0 0 0.00813762029746108 0 0 0 0 0 0 0 0 0 0 0 0 0 0 0 0 0 0 0 0 0 0 0 0 0 0 0 0 0 0 0 0 0 0 0 0 0 0 0 0 0 0 0 0 0 0 0.124809924454872 0.287922681826238 0 0 0 0 0 0 0 0 0 0 0 0 0 0 0 0.00478008588535368 0 0 0 0 0 0 0 0 0
0 0 0 0 0 0 0 0 0 0 0 0 0 0 0 0 0 0 0 0 0 0 0 0 0 0 0 0 0 0 0 0 0 0 0 0 0 0 0 0 0 0 0 0 0 0 0 0 0 0 0 0 0 0 0 0 0 0 0 0 0 0 0 0 0 0 0 0 0 0 0 0 0 0 0 0 0 0 0 0 0 0 0 0 0 0 0 0 0 0 0 0 0 0 0 0 0 0 0 0 0 0 0 0 0 0 0 0 0 0 0 0 0 0 0 0 0 0 0 0 0 0 0 0 0 0 0 0 0 0 0 0 0 0 0 0 0 0 0 0 0 0 0 0 0 0 0 0 0 0 0 0 0 0 0 0 0 0 0 0 0 0 0 0 0 0 0 0 0 0 0 0 0 0 0 0.00801827367844529 0 0 0 0 0 0 0 0 0 0 0 0 0 0 0 0 0 0 0 0 0 0 0 0 0 0 0 0 0 0 0 0 0 0 0 0 0 0 0 0 0.00779447710509149 0 0 0 0 0 0 0 0 0 0 0 0 0 0 0 0 0.0927868490004543 0 0 0 0.072004525542194 0.18796703416543 0.0213446393100912 0.120784842609088 0.0365814508943371 0 0.0131777833888639 0.0330205744026571 0 0.0155539161562818 0.109514288914477 0 0.0421020823728462 0.0222319551537643 0.0715748875027691 0 0.0448669282167725 0 0 0 0 0 0 0 0 0 0 0 0.0119430932381412 0 0 0.0111441697452961 0 0 0 0 0 0 0 0 0 0 0 0 0 0 0.0497106047820193 0 0 0 0 0 0 0 0 0 0 0 0 0 0 0 0 0 0 0 0 0 0 0 0.0230776101039221 0 0 0 0 0 0 0.00480001371705823 0 0
0 0 0 0 0 0 0 0 0 0 0 0 0 0 0 0 0 0 0 0 0 0 0 0 0 0 0 0 0 0 0 0 0 0 0 0 0 0 0 0 0 0 0 0 0 0 0 0 0 0 0 0 0 0 0 0 0 0 0 0 0 0 0 0 0 0 0 0 0 0 0 0 0 0 0 0 0 0 0 0 0 0 0 0 0 0 0 0 0 0 0 0 0 0 0 0 0 0 0 0 0 0 0 0 0 0 0 0 0 0 0 0 0 0 0 0 0 0 0 0 0 0 0 0 0 0 0 0 0 0 0 0 0 0 0 0 0 0 0 0 0 0 0 0 0 0 0 0 0 0 0 0 0 0 0 0 0.00979128223737328 0 0.0174871596173868 0.0138906224247202 0 0.00345001621241642 0 0 0 0.00925941931332816 0 0 0 0 0 0 0 0 0 0 0.0153620005472197 0.0112794506019111 0.00136749451263991 0 0 0 0 0 0 0 0 0 0 0 0 0 0 0 0 0 0 0.164113573914167 0 0 0 0 0 0 0 0.0796883617425033 0 0 0 0 0 0 0 0 0 0 0 0 0 0 0 0 0 0 0 0 0 0 0 0 0 0 0 0 0 0 0 0 0 0 0 0 0 0.0212436586912136 0.0134429165950139 0 0 0 0 0 0 0 0 0 0 0 0 0 0 0 0 0 0 0 0 0 0 0 0 0 0 0 0 0 0 0 0 0 0 0 0 0 0 0 0.0346319527957125 0.0190689234393434 0.133851734311272 0.00414734533336463 0.0592548914891527 0.171483215579854 0 0 0 0 0 0.21029538142454 0 0 0 0 0 0 0 0 0 0 0 0.00210740296450897 0.00478319625235951 0 0 0 0 0 0 0 0
0 0 0 0 0 0 0 0 0 0 0 0 0 0 0 0 0 0 0 0 0 0 0 0 0 0 0 0 0 0 0 0 0 0 0 0 0 0 0 0 0 0 0 0 0 0 0 0 0 0 0 0 0 0 0 0 0 0 0 0 0 0 0 0 0 0 0 0 0 0 0 0 0 0 0 0 0 0 0 0 0 0 0 0 0 0 0 0 0 0 0 0 0 0 0 0 0 0 0 0 0 0 0 0 0 0 0 0 0 0 0 0 0 0 0 0 0 0 0 0 0 0 0 0 0 0 0 0 0 0 0 0 0 0 0 0 0 0 0 0 0 0 0 0 0 0 0 0 0 0 0 0 0 0 0 0 0 0 0 0 0 0 0 0 0 0.0102452069863828 0 0 0 0 0 0 0 0 0 0 0.0130864312841187 0.00994806592473165 0 0 0 0 0 0 0 0 0 0 0 0 0 0 0 0.00785299422216395 0 0 0 0.238123655731857 0 0 0 0 0 0 0 0.0262239478007944 0 0 0 0 0 0 0 0 0 0 0.0073785592380324 0 0 0 0 0.0299613248920104 0 0 0 0 0 0 0 0 0 0 0 0 0 0 0 0 0 0 0 0 0 0.026109662244889 0.00549335015090991 0 0 0 0 0 0 0 0 0 0 0 0 0 0 0 0 0 0 0 0 0 0 0 0 0 0 0 0 0 0 0 0 0 0 0 0 0 0 0 0.0270751380542872 0.0235139511810714 0.0375666893713445 0.00530333945233579 0.0674831887193267 0.224995479784424 0 0 0 0 0.233097851097196 0 0 0 0 0 0 0 0 0 0 0 0 0 0.00654116386412294 0 0 0 0 0 0 0 0
0 0 0 0 0 0 0 0 0 0 0 0 0 0 0 0 0 0 0 0 0 0 0 0 0 0 0 0 0 0 0 0 0 0 0 0 0 0 0 0 0 0 0 0 0 0 0 0 0 0 0 0 0 0 0 0 0 0 0 0 0 0 0 0 0 0 0 0 0 0 0 0 0 0 0 0 0 0 0 0 0 0 0 0 0 0 0 0 0 0 0 0 0 0 0 0 0 0 0 0.00984276881253383 0.0155842016729309 0 0 0 0 0 0 0 0 0 0 0 0 0 0 0 0 0 0 0 0 0 0 0 0 0 0 0 0 0 0 0 0 0 0 0 0 0 0 0 0 0 0 0 0 0 0 0 0 0 0 0 0.00533765723183192 0 0 0 0 0 0 0 0 0 0 0 0 0 0 0 0 0 0 0 0 0 0 0 0 0 0 0 0 0 0 0 0 0 0 0.0601080597206025 0 0 0 0 0 0 0.013317749727292 0 0 0 0 0 0 0 0 0 0 0 0 0 0 0 0 0 0 0.0106284562325084 0.190327031496375 0 0 0 0 0 0 0 0 0 0 0 0 0 0 0 0 0 0 0 0 0 0 0 0 0 0 0 0 0 0 0 0 0 0 0 0.00594422098258641 0.00514649651289283 0 0 0 0 0.0476277074858356 0 0 0 0 0 0 0 0 0 0 0 0 0 0 0 0 0 0 0 0 0 0 0 0 0 0 0 0 0 0 0 0 0 0 0 0 0 0 0 0 0 0.0250210019939098 0 0 0.0311858798768295 0.0157381973983133 0.120344756535896 0.287077254434187 0 0 0 0 0 0 0 0 0 0 0 0.156768559885475
0 0 0 0 0 0 0 0 0 0 0 0 0 0 0 0 0 0 0 0 0 0 0 0 0 0 0 0 0 0 0 0 0 0 0 0 0 0 0 0 0 0 0 0 0 0 0 0 0 0 0 0 0 0 0 0 0 0 0 0 0 0 0 0 0 0 0 0 0 0 0 0 0 0 0 0 0 0 0 0 0 0 0 0 0 0 0 0 0 0 0 0 0 0 0 0 0 0 0 0 0 0 0 0 0 0 0 0 0 0 0 0 0 0 0 0 0 0 0 0 0 0 0 0 0 0 0 0 0 0 0 0 0 0 0 0 0 0 0 0 0 0 0 0 0 0 0 0 0 0 0 0 0 0 0 0 0 0 0 0 0 0 0 0 0 0 0 0 0 0.00149509347212952 0 0 0 0 0 0 0 0 0 0 0 0 0 0 0 0 0.00329800856634463 0.00238092031259081 0.00783346535971201 0 0 0 0 0 0 0 0 0 0 0 0 0 0 0 0 0 0 0 0 0 0 0 0 0 0 0 0 0 0 0 0 0 0 0 0 0 0 0 0 0 0 0 0 0 0.00770784992159656 0.0518739983363542 0 0 0 0 0 0 0 0 0 0.0751964748359209 0.0411642780694389 0.00217458373697576 0 0 0.00500112510400961 0.0240871543862897 0.0190804883485538 0.000668998044148936 0.00973939697278788 0.0208100572836266 0.0420767197691461 0.0467143668183471 0.129014287680614 0 0 0 0 0 0 0 0 0 0 0 0 0 0 0 0 0 0 0 0 0 0 0 0 0 0 0 0 0 0 0 0 0 0 0 0 0 0 0 0.0631590613965706 0.246740608447056 0.0335561213974272 0 0.00777548834729214 0.0165268108453943 0 0 0 0 0 0.0213265779948875 0.0181862277402813 0.0670578929912396 0.00213899123629613 0.00390506623731694 0 0 0.0293098863476512
0 0 0 0 0 0 0 0 0 0 0 0 0 0 0 0 0 0 0 0 0 0 0 0 0 0 0 0 0 0 0 0 0 0.00254694754317652 0 0 0 0 0 0 0 0 0 0 0 0 0 0 0 0 0.00136198287808318 0 0 0 0 0.000736957302084979 0.000971803371558411 0.000892926932263898 0 0 0 0 0 0 0 0 0 0 0 0 0 0 0 0 0 0 0 0 0 0 0 0 0 0 0 0.000318023434637941 0 0.000395090789881825 0.00114810305985067 0 0 0 0 0 0.000294593789313276 0 0 0 0 0.0485686139956346 0.0495888072843009 0 0.0035165006016122 0 0 0 0 0 0 0 0 0 0 0 0 0 0 0 0 0 0 0 0 0 0 0 0 0 0 0 0 0 0 0 0 0 0 0 0.0162271332658547 0 0.00307315362109071 0 0.000453437500282514 0.014909714938568 0.0032750587802832 0.000854321304998145 0.00540269121206244 0.00671654088336599 0.0031124950592394 0.0141931137110994 0.0167600266450577 0.000924457202022947 0.00786254159583961 0.00121433781187617 0.00183496851079232 0 0 0 0 0 0 0 0 0 0 0 0 0 0 0 0 0 0 0 0 0 0 0 0 0 0 0 0 0 0 0 0.00264992494621866 0 0.00255258587982419 0 0 0 0 0 0 0 0 0 0 0 0 0 0 0.000667640452648872 0 0 0 0 0 0 0 0 0 0 0 0 0 0 0 0 0 0 0.000450210098536774 0 0 0 0 0 0 0 0 0 0 0.000186213001298519 0 0.00260743628400185 0 0 0 0 0 0 0 0.000557944047966674 0 0.00413162806536134 0.00278445860226296 0.00051493545550046 0 0.00121460607978411 0 0.00462382655115612 0.000860868116833332 0.00182447372391599 0 0.000697817406638615 0.143711961374292 0.00147085165133607 0.0042239915361913 0 0 0 0 0 0 0 0 0 0 0 0 0 0 0 0 0 0 0 0 0 0 0 0.000776806077832054 0 0 0 0 0 0 0 0 0 0 0 0 0 0.003946720002459 0.0233444087305557 0 0.0490533852443183 0.0242006336379704 0 0.0122450902401874 0.0665735111640575 0.00109312049019156 0.032663471396841 0 0.00350643884527875 0 0.00333524616568599 0.0279068956382671 0.00391038291808428 0.135563186900148 0.0573426427287506 0.0779389721021342 0.0564060120233905 0.0373073593952481
0 0 0 0 0 0 0 0 0 0 0 0 0 0 0 0 0 0 0 0 0 0 0 0 0 0 0 0 0 0 0 0 0 0 0 0 0 0 0 0 0 0 0 0 0 0 0 0 0 0 0 0 0 0 0 0 0 0.000752194438530575 0 0 0 0 0 0 0 0 0 0 0 0 0 0 0 0 0 0 0 0 0 0 0 0 0 0 0 0 0 0 0.00138290281545243 0 0 0 0 0 0 0 0 0 0 0 0.00328191395108091 0 0.0171623382713564 0 0 0 0 0 0 0 0 0 0 0 0 0 0 0 0 0 0 0 0 0 0 0 0 0 0 0 0 0 0 0 0 0 0 0 0 0 0.0109963620491836 0 0 0 0.00184178191187997 0 0 0.00346534363324536 0.0110246072435365 0.00188539370638271 0.0156215701366501 0.00120756416689811 0 0 0 0 0 0 0 0 0 0 0 0 0 0 0 0 0 0.000823566646472514 0 0 0 0 0 0 0 0 0 0 0 0 0 0 0 0 0.00381468997931011 0.0016351790291569 0.012562276430158 0 0 0 0 0 0 0 0 0 0 0 0 0 0 0 0 0 0 0 0 0 0 0 0 0 0 0 0 0 0 0 0 0 0 0 0 0 0 0 0 0 0 0 0 0 0.0318045605087395 0.0435805723312285 0 0 0 0 0 0 0 0 0 0.0742787372143128 0.0515638335494955 0.00115874816551999 0 0 0.00597000657311792 0.0066615725942184 0.00610546042719114 0 0.0328047396703931 0.0268092256454897 0.102903163599327 0.0184577135336017 0.0538141758902051 0 0 0 0 0.000591390004847076 0 0 0 0 0 0 0 0 0 0 0 0 0 0 0 0 0 0 0 0 0 0 0 0 0 0 0 0 0 0 0 0 0 0.145861224689645 0.0784550669213905 0 0.0399324844610419 0 0.00465633825814834 0.0128142615602865 0 0.000865978459855154 0 0.00749994447173371 0 0.0332901431569661 0.055327658342391 0.0181830349944129 0.00409143873425779 0.0224304606654719 0.00831390821926318 0 0.0243164729481547
0 0 0 0 0 0 0 0 0 0 0 0 0 0 0 0 0 0 0 0 0 0 0 0 0 0 0 0 0 0 0 0 0 0 0 0 0 0 0 0 0 0 0 0 0 0 0 0 0 0 0 0 0 0 0 0 0 0 0 0 0 0 0 0 0 0 0 0 0 0 0 0 0 0 0 0 0 0 0 0 0 0 0 0 0 0 0 0 0 0 0 0 0 0 0 0 0 0 0 0 0 0 0 0 0 0 0 0 0 0 0 0 0 0 0 0 0 0 0 0 0 0 0 0 0 0 0 0 0 0 0 0 0 0 0 0 0 0 0 0 0 0 0 0 0 0 0 0 0.00926190573160281 0 0 0 0 0 0 0 0 0 0 0 0 0 0 0 0 0 0 0 0 0 0 0 0 0 0 0 0 0 0 0 0 0 0 0 0 0 0.0113100375274367 0 0.0150450556922574 0 0 0 0 0 0 0 0 0 0 0 0 0 0 0 0 0 0 0 0 0 0 0 0 0 0 0 0 0 0 0 0 0 0 0 0 0 0 0 0 0 0 0 0 0 0 0.0148307739284371 0 0 0 0 0 0 0 0 0 0.0314079129427275 0.02915547377524 0.00189940158882392 0 0 0 0.0115037316338721 0.00759049454059098 0 0.00870814421989664 0 0.0552451228156973 0.0100650364362391 0.0222197028668254 0 0 0 0 0 0 0 0 0 0 0 0 0 0 0 0 0 0 0 0 0 0 0 0 0 0 0 0 0 0 0 0 0 0 0 0 0 0 0.0738018100334371 0.144004075157716 0.148567003284088 0 0 0 0.00563406022940054 0 0 0 0 0 0.0213247538495221 0.0708894807512065 0.0696307757245679 0 0.160466219097634 0 0 0.0774390281727815
0 0 0 0 0 0 0 0 0 0 0 0 0 0 0 0 0 0 0 0 0 0 0 0 0 0 0 0 0 0 0 0 0 0 0 0 0 0 0 0 0 0 0 0 0 0 0 0 0 0 0 0 0 0 0.0144791865541087 0.0476940488967533 0 0 0 0 0 0 0 0 0 0 0 0 0 0 0.0170440226525735 0 0 0 0 0.0140501989393796 0 0 0 0 0 0 0 0 0 0 0 0 0 0 0 0 0 0 0 0 0 0 0 0.0112913618527768 0 0 0 0.0218480459785082 0 0 0 0 0 0 0 0 0 0.0201357678883859 0 0 0 0 0 0 0 0 0 0 0 0 0 0 0 0 0 0 0 0 0 0 0 0 0 0 0 0 0 0 0 0 0 0 0 0 0 0 0 0 0 0 0 0 0 0 0 0 0 0 0 0 0 0 0 0 0 0 0 0 0 0 0 0 0 0 0 0 0 0 0 0 0 0.0731380711523158 0 0 0 0 0 0.041479689619703 0 0 0 0 0 0 0 0 0 0 0 0 0 0 0 0 0 0 0 0 0.347039733424673 0 0 0 0 0 0 0 0 0 0.0654156445757038 0.0655664245827199 0 0 0 0 0 0 0 0 0 0 0 0 0 0 0 0 0 0 0 0 0 0 0 0.0190062443364949 0 0 0 0 0 0 0.017389132737644 0 0 0 0 0 0 0 0 0 0 0 0 0 0 0 0 0 0 0 0 0 0 0 0 0 0 0 0 0 0 0 0 0 0 0 0 0 0 0 0.148729118768842 0 0 0 0 0 0.0524475756178404 0 0 0 0 0.0232457324215778 0 0 0 0 0 0 0 0 0
0 0 0 0 0 0 0 0 0 0 0 0 0 0 0 0 0 0 0 0 0 0 0 0 0 0 0 0 0 0 0 0 0 0 0 0 0 0 0 0 0 0 0 0 0 0 0 0 0 0 0 0 0 0 0 0 0 0 0 0 0 0 0 0 0 0 0 0 0 0 0 0 0 0 0 0 0 0 0 0 0 0 0 0 0 0 0 0 0 0 0 0 0 0 0 0 0 0 0 0 0.00509300251640083 0 0 0 0 0 0 0 0 0 0 0 0 0 0 0 0 0 0 0 0 0 0 0 0 0 0 0 0 0 0 0 0 0 0 0 0 0 0 0 0 0 0 0 0 0 0 0 0 0 0 0 0 0 0 0 0 0 0 0 0 0 0 0 0 0 0 0 0 0 0 0 0 0 0 0 0 0 0 0 0 0 0 0 0 0 0 0.230798194791117 0 0 0 0 0 0 0 0 0 0 0 0 0 0 0 0 0 0 0 0 0 0 0 0 0 0 0.0104723438672145 0 0 0 0 0 0 0 0 0 0 0 0 0 0 0 0 0 0 0 0 0.00168445276627037 0 0 0 0 0 0 0 0 0 0 0 0 0 0 0 0 0 0 0 0 0.014452107260941 0 0.00478779024344566 0 0 0 0 0 0 0 0 0 0 0 0 0 0 0 0 0 0 0 0 0 0 0 0 0 0 0 0 0 0 0 0 0 0 0 0 0 0.0155595378069184 0.0180129552805637 0.0767488849957962 0.0182474672805079 0 0.0108724925512494 0 0.247201420446276 0 0 0 0 0 0 0 0 0 0.0133330989796797 0 0 0.33273625121362
0 0 0 0 0 0 0 0 0 0 0 0 0 0 0 0 0 0 0 0 0 0 0 0 0 0 0 0 0 0 0 0 0 0 0 0 0 0 0 0 0 0 0 0 0 0 0 0 0 0 0 0 0 0 0 0 0 0 0 0 0 0 0 0 0 0 0 0 0 0 0 0 0 0 0 0 0 0 0 0 0 0 0 0 0 0 0 0 0 0 0 0 0 0 0 0 0 0 0 0.00911878914288909 0.0348898859135339 0 0 0 0 0 0 0 0 0 0 0 0 0 0 0 0 0 0 0 0 0 0 0 0 0 0 0 0 0 0 0 0 0 0 0 0 0 0 0 0 0 0 0 0 0 0 0 0 0.00222851671725651 0.00217337248228953 0.00255590020517057 0.00592611876729316 0 0 0 0 0 0 0 0 0 0 0 0 0 0 0 0 0 0 0 0 0 0 0 0 0 0 0 0 0 0 0 0 0 0 0.00954960682172513 0 0 0 0 0 0 0 0 0 0 0 0 0 0 0 0 0 0 0 0 0 0 0 0 0 0 0 0 0 0 0 0 0 0 0 0 0 0 0 0 0 0 0 0 0 0 0 0.000806213995486271 0 0 0 0 0 0 0 0 0 0 0 0.00158479346672675 0 0 0 0 0 0 0 0 0.0812435700057843 0 0.00272171251165773 0 0 0 0 0 0 0 0 0 0 0 0 0 0 0 0 0 0 0 0 0 0 0 0 0 0 0 0 0 0 0 0 0 0 0 0 0 0.0756311040349268 0.0243376093537479 0.265242498988329 0.0319214947601128 0.00377237700082578 0 0.157138471849101 0 0.0243756597217214 0 0 0 0 0 0 0 0.0331839229262618 0.0117006429163122 0 0.0346739391582634 0.185223799260585
0 0 0 0 0 0 0 0 0 0 0 0 0 0 0 0 0 0 0 0 0 0 0 0 0 0 0 0 0 0 0 0 0 0.00793200010734293 0 0 0 0 0 0 0 0 0 0 0 0 0 0 0 0 0 0 0 0.0104498965557215 0 0 0 0 0 0 0 0 0 0 0 0 0 0 0 0 0.00350200970622266 0 0 0 0 0 0 0 0 0 0 0 0 0 0 0 0 0 0 0 0 0 0 0 0 0 0 0 0 0.0195244207316553 0.0228308462421913 0 0 0 0 0 0 0 0 0 0 0 0 0 0 0 0 0 0 0 0 0 0 0 0 0 0 0 0 0 0 0 0 0 0 0 0 0 0 0 0 0 0 0 0 0 0 0 0 0 0 0 0.00311503006366076 0 0 0 0 0 0 0.00399730952137067 0 0 0 0 0 0 0 0 0.00178641633318608 0 0.00552553999612311 0 0 0 0 0 0 0 0 0 0 0 0 0 0 0 0.00286220038781858 0.0188615779937635 0.00321002194690772 0 0.00394526438145911 0 0 0 0.00537842847013207 0.0956307597758154 0 0 0 0 0 0 0 0 0 0 0 0 0 0 0 0 0 0 0.077513624856377 0 0 0 0 0 0 0 0 0 0 0 0 0.00194948705490923 0 0 0 0 0 0 0 0 0 0 0 0.00108832600200168 0 0 0 0 0 0 0 0 0 0 0 0 0 0 0 0 0.0366476396821562 0 0 0 0 0 0 0 0 0 0 0 0 0 0 0.0210638768612469 0 0 0 0 0 0 0 0 0 0 0.00604691506882539 0 0 0 0 0 0.00729660526700345 0.013331038986108 0 0 0 0 0 0 0.179566617683746 0 0.00433474180444524 0 0 0 0 0.0242610688028695 0 0.0483362737928907 0.0783532868981853 0.112838167392485 0 0 0 0.00899279512425873 0.0643827221060908 0 0 0 0.105445090403031
0 0 0 0 0 0 0 0 0 0 0 0 0 0 0 0 0 0 0 0 0 0 0 0 0 0 0 0 0 0 0 0 0 0 0 0 0 0 0 0 0 0 0 0 0 0 0 0 0 0 0 0 0 0 0 0 0 0 0 0 0 0 0 0 0 0 0 0 0 0 0 0 0 0 0 0 0 0 0 0 0 0 0 0 0 0 0 0 0 0 0 0 0 0 0 0 0 0 0 0.00811007459872732 0.00336667917742513 0 0 0 0 0 0 0 0 0 0 0 0 0 0 0 0 0 0 0 0 0 0 0 0 0 0 0 0 0 0 0 0 0 0 0 0 0 0.00120182237890275 0 0 0 0 0 0 0 0 0 0 0 0 0 0.00177897652126251 0 0 0 0 0 0 0 0 0 0 0 0 0 0 0 0 0 0 0 0 0 0 0 0 0 0 0 0 0 0 0 0 0 0 0 0 0 0 0 0 0 0 0 0 0 0 0 0 0 0 0 0 0 0 0 0 0 0 0 0 0 0 0 0 0 0 0 0 0 0 0 0 0 0 0 0 0 0 0 0 0 0 0 0 0 0 0.00329650187914998 0 0 0 0 0 0 0 0 0 0 0 0 0 0 0 0 0.00969487482339837 0 0 0 0 0 0 0 0 0 0 0 0 0 0 0 0 0 0 0 0 0 0 0 0 0 0 0 0 0 0 0 0 0 0 0 0 0 0 0 0 0 0.147717051579803 0.00244863114080528 0 0 0 0 0.0551247027697432 0 0.0651854448376258 0.0699773275228063 0 0 0.162020525832706 0.00376107674144076 0.327931201320212 0 0.138385108875991 0 0
0 0 0 0 0 0 0 0 0 0 0 0 0 0 0 0 0 0 0 0 0 0 0 0 0 0 0 0 0 0 0 0 0 0 0 0 0 0 0 0 0 0 0 0 0 0 0 0 0 0 0 0 0 0 0 0 0 0 0 0 0 0 0 0 0 0 0 0 0 0 0 0 0 0 0 0 0 0 0 0 0 0 0 0 0 0 0 0 0 0 0 0 0 0 0 0 0 0 0 0 0 0 0 0 0 0 0 0 0 0 0 0 0 0 0 0 0 0 0 0 0 0 0 0 0 0 0 0 0 0 0 0 0 0 0 0 0 0 0 0 0 0 0 0 0 0 0 0 0 0 0 0 0 0 0 0 0 0 0 0 0 0 0 0 0 0 0 0 0 0 0 0 0 0 0 0 0 0 0 0 0 0 0 0 0 0 0 0 0 0 0 0 0.0288887120428866 0 0 0.153822637197589 0 0 0 0 0 0 0 0 0 0.00224911003589186 0 0 0 0 0 0.0184424037702771 0 0 0 0 0.0287913356864392 0 0.00870963810547701 0 0.00387841114430193 0.00435171002758972 0 0.00553943261114636 0 0 0 0.0672454422331226 0.0067727792005752 0 0 0 0.0407517773014405 0 0 0 0 0 0 0 0 0 0 0.0107108087169801 0.00138827377698906 0 0 0 0 0.00256634831916455 0 0.00497649535733366 0 0.00454182295453722 0 0 0 0 0 0 0 0 0 0 0 0 0 0 0 0 0 0 0 0 0 0 0 0 0 0 0 0 0 0 0 0 0 0 0 0 0 0 0 0 0 0 0 0 0 0 0 0 0 0 0.0662051112150878 0.0482960753542412 0 0.276301193619399 0.1602879418426 0 0 0.0397812416224782 0.0155012978644523 0 0 0 0
0 0 0 0 0 0 0 0 0 0 0 0 0 0 0 0 0 0 0 0 0 0 0 0 0 0 0 0 0 0 0 0 0 0 0 0 0 0 0 0 0 0 0 0 0 0 0 0 0 0 0 0 0 0 0.00120713850279807 0 0 0 0 0 0 0 0 0 0 0 0 0 0 0 0 0 0 0 0 0.00310110889292137 0 0 0 0 0 0 0 0 0 0 0 0 0 0 0 0 0 0 0 0 0 0 0 0 0 0 0 0.0030846107062076 0 0 0 0 0.0018943874555325 0 0 0.00119679943076969 0 0.00126674679668259 0 0 0 0 0 0 0 0 0 0 0 0 0 0 0 0 0 0 0 0 0 0 0 0 0 0 0 0 0 0 0 0 0 0 0 0 0 0 0 0 0 0 0 0 0 0 0 0 0 0 0 0 0 0 0 0 0 0 0 0 0 0 0.00132806603500239 0 0 0 0 0 0.00265423956407675 0 0 0 0 0 0.0034567690487821 0 0 0 0.00576880402262824 0 0 0.044813514549391 0 0 0 0 0 0 0 0 0 0 0 0 0 0 0 0.0100314901838559 0.0034128983668913 0 0 0 0.0319535137455777 0 0.00257608679601108 0 0.00357452644291779 0.0994822121639539 0.00144959031293775 0.0126681062889164 0 0 0 0.0359747216960387 0.00369037813036465 0 0 0 0.0161940311007368 0 0 0 0 0.00153078751240322 0 0 0 0 0 0 0.00102810212181424 0 0 0.0021742662971242 0.00946740143764082 0.10373498738285 0 0.0480596655555544 0.010219232195306 0.0516892991143172 0 0 0.00228464854793965 0 0.0025040286930996 0 0 0 0 0 0 0 0 0 0 0 0 0 0 0 0 0 0 0 0 0 0 0 0 0 0 0 0.000903367206053519 0 0 0.00290357657359257 0 0.00225078676177553 0.000943708404939594 0.00397430131545692 0.00101993071651204 0 0 0 0.00643480835973644 0.00860548562077193 0 0.00141093237582522 0 0 0.0522191951177812 0.0283960811749037 0.151329156277058 0 0.0245013877341047 0.019663686582954 0.0052509176349606 0.153441335390126 0.00128604498783552 0 0.0119931386745688 0 0
0 0 0 0 0 0 0 0 0 0 0 0 0 0 0 0 0 0 0 0 0 0 0 0 0 0 0 0 0 0 0 0 0 0 0 0 0 0 0 0 0 0 0 0 0 0 0 0 0 0 0 0 0 0 0 0 0 0 0 0 0 0 0 0 0 0 0 0 0 0 0 0 0 0 0 0 0 0 0 0 0 0 0 0 0 0 0 0 0 0 0 0 0 0 0 0 0 0 0 0 0 0 0 0 0 0 0 0 0 0 0 0 0 0 0 0 0 0 0 0 0 0 0 0 0 0 0 0 0 0 0 0 0 0 0 0 0 0 0 0 0 0 0 0 0 0 0 0 0 0 0 0 0 0 0 0 0.00977316010689744 0 0.011811444438316 0.00296745969658552 0 0.0779652582599349 0 0 0.00221709870104677 0 0 0 0 0 0 0 0 0 0.0052011680654371 0 0 0 0.014012829158764 0 0 0 0.0103981737393275 0 0 0 0 0 0 0 0 0 0.230794606185277 0.00763159972166984 0 0.151224002501362 0 0.00643445364582699 0 0 0 0 0 0 0 0.00150649760739457 0 0 0 0 0 0 0.0040539408683701 0 0 0 0.0558723663701467 0 0.0171510993523252 0 0 0.0560410383861573 0 0.00772788323264616 0 0 0 0.00504257080422152 0 0 0 0 0 0 0 0 0 0 0 0 0 0 0.0275128228051557 0.00761566000529195 0 0 0 0 0 0.0263659666315025 0 0 0 0.001297105278079 0 0 0 0 0 0 0 0 0 0 0 0 0 0 0 0 0 0 0 0 0 0 0 0 0 0 0 0 0 0 0.0532560809844726 0.00648902124826947 0.00414437790787249 0 0.0109039814994285 0.00675332773165095 0 0 0 0 0.00350479705556278 0.00432405459724495 0 0 0 0 0 0 0 0 0 0 0.132911418355443 0.0370947350583191 0 0 0 0 0 0 0 0 0
0 0 0 0 0 0 0 0 0 0 0 0 0 0 0 0 0 0 0 0 0 0 0 0 0 0 0 0 0 0 0 0 0 0 0 0 0 0 0 0 0 0 0 0 0 0 0 0 0 0 0 0 0 0 0.00871872612455427 0 0 0 0 0 0 0 0 0 0 0 0 0 0 0 0 0 0 0 0 0 0 0 0 0 0 0 0 0 0 0 0 0 0 0 0 0 0 0 0 0 0 0 0 0 0 0 0 0.00221095655808139 0 0 0 0 0 0 0 0 0 0.00349394722704594 0 0 0 0 0 0 0 0 0 0 0 0 0 0 0 0 0 0 0 0 0 0 0 0 0 0 0 0 0 0 0 0 0 0 0 0 0 0 0 0 0 0 0 0 0 0 0 0 0 0 0 0 0 0 0 0 0 0 0 0 0 0 0 0 0 0 0 0 0 0 0 0 0 0 0 0 0 0 0 0 0 0 0 0 0 0 0 0 0 0 0 0 0.00170121819440704 0 0 0 0 0 0 0 0 0 0 0 0 0 0 0 0 0 0 0 0 0 0 0 0 0 0 0 0 0.00322231078281828 0 0 0 0 0 0 0 0.0162430505870553 0 0.0059302351748539 0.00374819803939583 0 0.00839519286256506 0.00640031479237281 0.00376088915172452 0.151792758008406 0.0286305202712135 0.0417054977794572 0.00265909898643931 0.00860020630686932 0 0.104132535214891 0.0731733622552213 0 0 0 0 0 0 0 0 0 0 0 0 0 0 0 0 0 0 0 0 0 0 0 0 0 0 0 0 0 0 0 0 0 0 0 0 0 0 0.0336267063156829 0.0142279993922933 0.0887931767487365 0.0152880440725691 0 0 0 0 0 0 0.0457100334798328 0 0 0.206602400229857 0.0810098029738551 0 0.022943204938779 0.0172796135310218 0 0
0 0 0 0 0 0 0 0 0 0 0 0 0 0 0 0 0 0 0 0 0 0 0 0 0 0 0 0 0 0 0 0 0 0 0 0 0 0 0 0 0 0 0 0 0 0 0 0 0 0 0 0 0 0 0 0 0 0.0010347483070304 0 0 0 0 0 0 0 0 0 0 0 0 0 0 0 0 0 0 0 0 0 0 0 0 0 0 0 0 0 0 0.00132865782891173 0 0 0 0 0 0 0 0 0 0 0.000712218780102506 0 0 0.0130318249464825 0 0 0 0 0 0 0 0 0 0 0 0 0 0 0 0 0 0 0 0 0 0 0 0 0 0 0 0 0 0 0 0 0 0 0 0 0 0.00715137268975934 0 0 0 0 0 0 0 0.00687792205517508 0 0.00149243636044002 0 0 0 0 0 0 0 0 0 0 0 0 0 0 0 0 0 0 0 0 0 0 0 0 0 0 0 0 0 0 0 0 0 0 0 0 0 0 0 0 0 0 0 0 0 0 0 0 0 0 0 0 0 0 0 0 0 0 0 0 0 0 0 0 0 0 0 0 0 0 0 0 0 0 0 0 0 0 0 0 0 0 0 0 0.000595192683922576 0 0 0 0 0 0 0 0.00456429117413648 0 0.00488429211645927 0 0 0.00984533307351345 0 0 0.118800149400378 0.0173627800154229 0.0427971545328536 0 0 0.000847879500122031 0.0227544409994132 0.0558663993796715 0 0 0 0 0 0 0 0 0 0 0 0 0 0 0 0 0 0 0 0 0 0 0 0 0 0 0 0 0 0 0 0 0.000664438903869215 0 0 0 0 0 0.0146560238305349 0.0608468155664604 0.0754252229487185 0.0259752703293293 0 0 0 0 0.0781138550260423 0 0.00623867243836257 0 0.105595581043348 0 0.141207024946353 0.00637822482690132 0.0731129373309423 0.100171449670597 0.00166738929474756 0
0 0 0 0 0 0 0 0 0 0 0 0 0 0 0 0 0 0 0 0 0 0 0 0 0 0 0 0 0 0 0 0 0 0 0 0 0 0 0 0 0 0 0 0 0 0 0 0 0 0 0 0 0 0 0 0 0 0 0 0 0 0 0 0 0 0 0 0 0 0 0 0 0 0 0 0 0 0 0 0 0 0 0 0 0 0 0 0 0 0 0 0 0 0 0 0 0 0 0 0 0 0 0 0 0 0 0 0 0 0 0 0 0 0 0 0 0 0 0 0 0 0 0 0 0 0 0 0 0 0 0 0 0 0 0 0 0 0 0 0 0 0 0 0 0 0 0 0 0 0 0 0 0 0 0 0 0 0 0 0 0 0 0 0 0 0 0 0 0 0 0 0 0 0 0 0 0 0 0 0 0 0 0 0 0 0 0 0 0 0 0 0 0 0 0 0.00379715737298282 0 0 0 0 0 0 0 0 0 0 0 0 0 0 0 0 0 0 0 0 0 0 0 0 0 0 0 0 0 0 0 0.00597495949146245 0 0 0 0 0.00540390609152064 0 0.00703141609951767 0.0062149190758828 0 0 0 0 0 0 0 0 0 0.0384907649470623 0.00388628588271924 0 0 0 0 0.107784000292485 0.0291858608330606 0.0418977182322236 0.00420416024154153 0.0144475103833489 0.00728538975829468 0.0167101294891933 0.185326269016832 0 0 0 0 0 0 0 0 0 0 0 0 0 0 0 0 0 0 0 0 0 0 0 0 0 0 0 0 0 0 0 0 0 0 0 0 0 0 0.049851279402162 0.00786499554792052 0.0228661767122758 0.0235359852018902 0 0 0 0.00456119557476 0.00167271941225949 0.0238796539578696 0.168171429212747 0 0.0381944996879429 0.130259429320935 0 0 0.0131677974242517 0.0362212840786976 0 0.00211310725816166
0 0 0 0 0 0 0 0 0 0 0 0 0 0 0 0 0 0 0 0 0 0 0 0 0 0 0 0 0 0 0 0 0 0.00344435045436657 0 0 0 0 0 0 0 0 0 0 0 0 0 0 0 0 0 0 0 0 0 0 0 0 0 0 0 0 0 0 0 0 0 0 0 0 0 0 0 0 0 0 0 0 0 0 0 0 0 0 0 0 0 0 0 0 0 0 0 0 0 0 0 0 0 0.0467765462397001 0.0447568463136214 0 0 0 0 0 0 0 0 0 0 0 0 0 0 0 0 0 0 0 0 0 0 0 0 0 0 0 0 0 0 0 0 0 0 0 0 0 0.0201873915718152 0 0 0 0 0.0213146929897574 0.00107823144658432 0 0.00117847138407565 0.00429980794158502 0 0.0059460874865882 0.00750445071063108 0.000785557092627519 0.00911455879999275 0 0 0 0 0 0 0 0 0 0 0 0 0 0 0 0 0 0 0 0 0 0 0 0 0 0 0 0 0 0 0 0 0 0 0 0 0 0 0 0 0 0 0 0 0.00172102787526644 0 0 0 0 0 0 0 0 0 0 0 0 0 0 0 0 0 0 0 0 0 0 0 0 0 0 0 0 0 0 0 0 0 0 0 0 0 0 0 0 0 0.00256594934175616 0 0 0 0.00384323127621629 0 0 0 0.00193305382643022 0 0 0.00120170285229767 0.00396714300342844 0 0.000777517685491225 0 0 0.0986491575023276 0 0 0 0 0 0 0 0 0 0 0 0 0 0 0 0 0 0 0 0 0 0 0 0 0 0 0 0 0 0 0 0.00198508927313647 0.00316143770518131 0 0 0 0 0 0 0 0.00182607350672467 0.31311495374898 0.0059086202484709 0 0 0 0.0192374771503474 0.0375004237198351 0.167485219697315 0.0106856415558517 0.00161863472022211 0 0 0.00675671400849212 0 0 0.033898788569668 0.0825367984541238 0.0332383518470922 0
0 0 0 0 0 0 0 0 0 0 0 0 0 0 0 0 0 0 0 0 0 0 0 0 0 0 0 0 0 0 0 0 0 0 0 0 0 0 0 0 0 0 0 0 0 0 0 0 0 0 0 0 0 0 0 0 0 0 0 0 0 0 0 0 0 0 0 0 0 0 0 0 0 0 0 0 0 0 0 0 0 0 0 0 0 0 0 0 0 0 0 0 0 0 0 0 0 0 0 0 0 0 0.0221231583250462 0 0 0 0 0 0 0 0 0 0 0 0 0 0 0 0 0 0 0 0 0 0 0 0 0 0 0 0 0 0 0 0 0 0 0 0 0 0.0113179437443802 0 0 0 0.0101403551668184 0 0 0 0.0118578301846697 0 0 0 0 0 0 0 0 0 0 0 0 0 0 0 0 0 0 0 0 0 0 0 0 0 0 0 0 0 0 0 0 0 0 0 0 0 0 0 0 0 0 0 0 0 0 0 0 0 0 0 0 0 0 0 0 0 0 0 0 0 0 0 0 0 0 0 0 0 0 0 0 0 0 0 0 0 0 0 0 0 0 0 0 0 0 0.00161247171037662 0 0 0 0 0 0 0 0 0 0.00581293200072292 0.00474502266357794 0 0 0 0 0.0155334119449809 0 0.00284441129698504 0 0 0 0.00332085050958991 0.0120623332942836 0 0 0 0 0 0 0 0 0 0 0 0 0 0 0 0 0 0 0 0 0 0 0 0 0 0 0 0 0 0 0 0 0 0 0 0 0 0 0.00667290557831072 0.265104480607271 0.0648373928865239 0.124673725826089 0 0.00983468336553624 0.0135771132661494 0 0 0 0 0 0.0248643725161463 0.155026973938403 0.0302672738611182 0.0678518202205575 0 0.0246091170518862 0.0850137819573367 0.0262956380832403
0 0 0 0 0 0 0 0 0 0 0 0 0 0 0 0 0 0 0 0 0 0 0 0 0 0 0 0 0 0 0 0 0 0.00103188238680472 0 0 0 0 0 0 0 0 0 0 0 0 0 0 0 0 0 0 0 0 0 0 0 0 0 0 0 0 0 0 0 0 0 0 0 0 0 0 0 0 0 0 0 0 0 0 0 0 0 0 0 0 0 0 0 0 0 0 0 0 0 0 0 0 0 0.0278299143008123 0.00207313398414377 0 0 0 0 0 0 0 0 0 0 0 0 0 0 0 0 0 0 0 0 0 0 0 0 0 0 0 0 0 0 0 0 0 0 0 0 0 0.00826071440850698 0 0 0 0 0.00320828223451731 0 0 0.00467859299804455 0 0 0.003327530163163 0.00472924386804983 0 0.00182947531179856 0 0 0 0 0 0 0 0 0 0 0 0 0 0 0 0 0 0 0 0 0 0 0 0 0 0 0 0 0 0 0 0 0 0.000758040753649725 0 0 0 0.00101199603463911 0 0 0 0 0 0 0.00162343295137863 0 0 0 0.00252265259945565 0 0.00282668480955202 0 0.00310564947479488 0 0 0 0 0 0 0 0 0 0 0 0 0 0 0 0 0.000984635881259615 0.00219444834892049 0 0 0 0 0 0 0 0 0 0.000665612980942027 0 0 0 0.00204215419520462 0 0.00183288884255355 0 0 0 0.0165378628336398 0.00122417208234275 0 0 0.0113223906157058 0.0188393798315939 0.0164728383634475 0.00185591737905061 0.0723608166622188 0.00548731833310594 0.0426381395678423 0 0 0.044651590431397 0.00195438744275284 0.012868538871243 0 0 0 0 0 0 0 0 0 0 0 0 0 0 0 0 0 0 0 0 0 0 0 0 0 0 0 0 0 0 0 0 0 0 0.00132581975782583 0 0 0 0 0.229401404079726 0.0153001120228943 0 0 0 0 0 0.0900663298285228 0 0.0192355631234705 0 0.0119222844281076 0.135225635415059 0.0530061237660054 0.105178501149346 0.0156674409379957 0 0 0.000920466548515426
0 0 0 0 0 0 0 0 0 0 0 0 0 0 0 0 0 0 0 0 0 0 0 0 0 0 0 0 0 0 0 0 0 0 0 0 0 0 0 0 0 0 0 0 0 0 0 0 0 0 0 0 0 0 0 0 0 0 0 0 0 0 0 0 0 0 0 0 0 0 0 0 0 0 0 0 0 0 0 0 0 0 0 0 0 0 0 0 0 0 0 0 0 0 0 0 0 0 0 0 0 0 0 0 0 0 0 0 0 0 0 0 0 0 0 0 0 0 0 0 0 0 0 0 0 0 0 0 0 0 0 0 0 0 0 0 0 0 0 0 0 0 0 0 0 0 0 0 0 0 0 0 0 0 0 0 0 0 0 0 0 0 0 0 0 0 0 0 0 0 0 0 0 0 0 0 0 0 0 0 0 0 0 0 0 0 0.0113959073412954 0.0275223818057358 0.0209506938624413 0 0 0 0 0 0 0 0 0 0 0 0 0 0 0 0 0 0 0 0 0 0 0 0 0 0 0 0 0 0 0 0 0 0 0 0 0 0 0 0 0 0 0 0 0 0 0 0 0 0 0 0 0 0 0 0 0 0 0 0 0 0 0 0 0 0 0 0.0392164844630359 0 0 0 0 0 0 0 0 0 0 0 0 0 0 0 0 0 0 0 0 0 0 0 0 0 0 0 0 0 0 0 0 0 0 0 0 0 0 0 0 0 0.424108254261149 0 0 0 0 0.0654354154340223 0 0 0 0 0 0 0.00574992278024466 0 0.108200376251241 0.138261512190207 0 0 0.159159051610628
0 0 0 0 0 0 0 0 0 0 0 0 0 0 0 0 0 0 0 0 0 0 0 0 0 0 0 0 0 0 0 0 0 0.00376725615780725 0.00451681759526779 0 0 0 0 0 0 0 0 0 0 0 0 0 0 0 0.00115709977434072 0 0 0.00272332257585181 0 0 0.000797486361070007 0 0 0 0 0 0 0 0 0 0 0 0 0 0 0 0 0 0 0 0 0 0 0 0 0 0 0 0 0 0 0 0 0 0 0 0 0 0 0 0 0 0 0.00851626586558804 0.0112098130830986 0 0 0 0 0 0 0 0 0 0 0 0 0 0 0 0 0 0 0 0 0 0 0 0 0 0 0 0 0 0 0 0 0 0 0 0 0 0 0 0 0 0 0 0 0 0 0 0 0 0 0 0.00192389692661196 0 0 0 0 0 0 0 0 0 0 0 0 0 0.00662516619006292 0 0.00114009749194225 0.00347284091419889 0.00437085107435144 0 0 0 0 0 0.00162885112537707 0.00280830151465185 0 0 0 0 0 0 0 0 0.055293835332443 0.186996794628281 0.0461008750680368 0.000962151240931299 0.00268995518183414 0 0 0 0.00752492652502913 0 0.00160067158828658 0 0 0 0.00077453331779635 0 0 0.00196250222994342 0 0 0 0 0 0 0 0 0 0 0.0130484949622446 0 0 0 0 0 0 0 0.00200698447762169 0 0 0 0 0 0 0 0 0 0 0.00108082636850794 0 0.00337431148609684 0 0 0 0 0 0 0 0 0.00137644224584995 0.00465439714647461 0.00251259788213315 0.00330889237315196 0 0 0.00147418126446797 0 0 0 0 0.000895531202409864 0.13667365194806 0.00238738545026766 0.00805941963077194 0 0 0 0 0 0 0 0 0 0 0 0 0 0 0 0 0 0 0 0 0 0 0 0.0110555383376853 0 0 0 0 0 0 0 0 0 0 0 0 0 0.0435112061634419 0.0190621498815688 0.0656455128036613 0.0267521753817103 0.0228993093086052 0 0.0934115479377013 0.0818023300475446 0.0467887775777724 0 0 0 0 0 0 0.00184864228251524 0 0.0100081748557575 0.000550271660096602 0.0372469355610788 0
