# Supplementary material for: Recovery of neural dynamics criticality in personalized whole-brain models of stroke
Source: Nat Commun. 2022 Jun 27;13:3683. doi: 10.1038/s41467-022-30892-6 (PMC9237050; doi:10.1038/s41467-022-30892-6)
Supplement: Supplementary file 3 — Source Data [file 41467_2022_30892_MOESM3_ESM.zip › Source_Data/Tables/Table1/Structural_Connectivity/patients/pat_1_151_316_19_.txt]

0 0 0.0434146279022073 0 0.019118050347086 0.250110785621267 0.0821687113598327 0 0.078039957469683 0.0453680067242422 0.187317308266255 0.0260090924725031 0 0 0 0 0 0.0734862905461472 0 0 0 0 0 0 0 0 0 0 0 0.169301593689434 0 0 0 0 0 0 0 0 0 0 0 0 0 0 0 0 0 0 0 0 0 0 0 0 0 0 0 0 0 0 0 0 0 0 0 0 0 0 0 0 0 0 0 0 0 0 0 0 0 0 0 0 0 0 0 0 0 0 0 0 0 0 0 0 0 0 0 0 0 0 0 0 0 0 0 0 0 0 0 0 0 0 0 0 0 0 0 0 0 0 0 0 0 0 0 0 0 0 0 0.016114214044514 0 0 0.00955136155682887 0 0 0 0 0 0 0 0 0 0 0 0 0 0 0 0 0 0 0 0 0 0 0 0 0 0 0 0 0 0 0 0 0 0 0 0 0 0 0 0 0 0 0 0 0 0 0 0 0 0 0 0 0 0 0 0 0 0 0 0 0 0 0 0 0 0 0 0 0 0 0 0 0 0 0 0 0 0 0 0 0 0 0 0 0 0 0 0 0 0 0 0 0 0 0 0 0 0 0 0 0 0 0 0 0 0 0 0 0 0 0 0 0 0 0 0 0 0 0 0 0 0 0 0 0 0 0 0 0 0 0 0 0 0 0 0 0 0 0 0 0 0 0 0 0 0 0 0 0 0 0 0 0 0 0 0 0 0 0 0 0 0 0 0 0 0 0 0 0 0 0 0 0 0 0 0 0 0 0 0 0 0 0
0 0 0.117441658112127 0 0 0 0.0872982074448048 0 0 0 0 0.311485171242955 0 0.0608215478747764 0 0 0.168643326469812 0.0284255377908405 0.0478829697425011 0.015523269806258 0 0 0 0 0 0 0 0 0 0.00519834992176037 0 0 0 0 0 0 0 0 0 0 0 0 0 0 0 0 0 0 0 0 0 0 0 0 0 0 0 0 0 0 0 0 0 0 0 0 0 0 0.0603573204780097 0 0 0 0 0 0 0 0 0 0 0 0 0 0 0 0.00473583290022275 0.0019407056205705 0.00936399851705204 0.00472113065613636 0.00353794341348377 0 0 0 0 0 0 0 0 0 0 0 0 0 0 0 0 0 0 0 0 0 0.0204303769542939 0 0.0334840082838929 0 0 0 0 0 0 0 0 0 0 0.0187086447705022 0 0 0 0 0 0 0 0 0 0 0 0 0 0 0 0 0 0 0 0 0 0 0 0 0 0 0 0 0 0 0 0 0 0 0 0 0 0 0 0 0 0 0 0 0 0 0 0 0 0 0 0 0 0 0 0 0 0 0 0 0 0 0 0 0 0 0 0 0 0 0 0 0 0 0 0 0 0 0 0 0 0 0 0 0 0 0 0 0 0 0 0 0 0 0 0 0 0 0 0 0 0 0 0 0 0 0 0 0 0 0 0 0 0 0 0 0 0 0 0 0 0 0 0 0 0 0 0 0 0 0 0 0 0 0 0 0 0 0 0 0 0 0 0 0 0 0 0 0 0 0 0 0 0 0 0 0 0 0 0 0 0 0 0 0 0 0 0 0 0 0 0 0 0 0 0 0 0 0 0 0 0 0 0 0 0 0 0 0 0 0 0
0.0373869462616786 0.150712744436723 0 0 0 0.103055007347182 0.0170567395144797 0.00755423013235122 0.00850079242447395 0.0229811512766778 0.025598870312655 0.109133117087484 0 0.00586877866377431 0 0 0.0360138036339483 0.226843318225561 0.07012422712403 0 0 0 0 0 0 0 0 0 0 0.0646682347055102 0.0242995772019322 0 0 0 0 0 0 0 0 0 0 0 0 0 0 0 0 0 0 0 0 0 0 0 0 0 0 0 0 0 0 0 0 0 0 0 0 0 0.00706694925282274 0 0 0 0 0 0 0 0 0 0 0 0 0 0 0 0.00270466635066576 0.00217943913776522 0.00775349034647743 0.00195622103417095 0.00193048369833206 0 0 0 0 0 0 0 0 0 0 0 0 0 0 0 0 0 0 0 0 0.0277622366577125 0 0 0 0 0 0 0 0 0 0 0 0 0 0.0307994274558637 0 0 0 0 0 0 0 0 0.00804954771772843 0 0 0 0 0 0 0 0 0 0 0 0 0 0 0 0 0 0 0 0 0 0 0 0 0 0 0 0 0 0 0 0 0 0 0 0 0 0 0 0 0 0 0 0 0 0 0 0 0 0 0 0 0 0 0 0 0 0 0 0 0 0 0 0 0 0 0 0 0 0 0 0 0 0 0 0 0 0 0 0 0 0 0 0 0 0 0 0 0 0 0 0 0 0 0 0 0 0 0 0 0 0 0 0 0 0 0 0 0 0 0 0 0 0 0 0 0 0 0 0 0 0 0 0 0 0 0 0 0 0 0 0 0 0 0 0 0 0 0 0 0 0 0 0 0 0 0 0 0 0 0 0 0 0 0 0 0 0 0 0 0 0 0 0 0 0 0 0 0 0 0 0 0 0 0 0 0 0 0 0 0 0 0
0 0 0 0 0 0 0.0502854001309728 0.00625613375976242 0.0513477116485373 0 0 0.0231511266334293 0 0.159408149899767 0 0.0030619982562405 0 0 0 0.110066000901401 0 0 0 0 0 0 0 0 0 0 0 0 0 0 0 0 0 0.101478905532059 0 0 0 0 0 0 0.00311395454876664 0 0 0 0 0 0 0 0 0 0 0 0 0 0 0 0 0 0 0 0 0 0 0 0 0 0 0 0 0 0 0 0 0 0 0 0 0 0 0 0 0 0 0 0 0 0 0 0 0 0 0 0 0 0 0 0 0 0 0 0 0 0 0 0 0 0 0 0 0 0 0 0 0 0 0 0 0 0 0 0 0 0 0 0 0.343682007720967 0 0 0.148148610968098 0 0 0 0 0 0 0 0 0 0 0 0 0 0 0 0 0 0 0 0 0 0 0 0 0 0 0 0 0 0 0 0 0 0 0 0 0 0 0 0 0 0 0 0 0 0 0 0 0 0 0 0 0 0 0 0 0 0 0 0 0 0 0 0 0 0 0 0 0 0 0 0 0 0 0 0 0 0 0 0 0 0 0 0 0 0 0 0 0 0 0 0 0 0 0 0 0 0 0 0 0 0 0 0 0 0 0 0 0 0 0 0 0 0 0 0 0 0 0 0 0 0 0 0 0 0 0 0 0 0 0 0 0 0 0 0 0 0 0 0 0 0 0 0 0 0 0 0 0 0 0 0 0 0 0 0 0 0 0 0 0 0 0 0 0 0 0 0 0 0 0 0 0 0 0 0 0 0 0 0 0 0 0
0.009879860074193 0 0 0 0 0.0358958482547953 0 0.0300943911574835 0 0.225004269508252 0.00852839588921196 0.014097513508158 0 0.0110804194608021 0.00274905043867692 0.0110928139974929 0 0.28851917152794 0 0 0 0 0 0 0 0 0 0 0.0571058457477559 0.0208654421932594 0 0 0 0 0 0 0.0283185885900727 0.0203820433529559 0 0 0 0 0 0 0 0 0 0 0 0 0 0 0 0 0 0 0 0 0 0 0 0 0 0 0 0 0 0 0 0 0 0 0.0197585731280024 0 0 0 0 0 0 0 0 0 0 0 0 0 0 0 0 0 0 0 0 0 0 0 0 0 0 0 0 0 0 0 0 0 0 0 0 0 0 0 0 0 0 0 0 0 0 0 0 0 0 0 0 0 0 0 0 0.0832291012710287 0.0162737110000046 0.019416899171965 0.0958358025052165 0 0 0 0 0.00187225922273293 0 0 0 0 0 0 0 0 0 0 0 0 0 0 0 0 0 0 0 0 0 0 0 0 0 0 0 0 0 0 0 0 0 0 0 0 0 0 0 0 0 0 0 0 0 0 0 0 0 0 0 0 0 0 0 0 0 0 0 0 0 0 0 0 0 0 0 0 0 0 0 0 0 0 0 0 0 0 0 0 0 0 0 0 0 0 0 0 0 0 0 0 0 0 0 0 0 0 0 0 0 0 0 0 0 0 0 0 0 0 0 0 0 0 0 0 0 0 0 0 0 0 0 0 0 0 0 0 0 0 0 0 0 0 0 0 0 0 0 0 0 0 0 0 0 0 0 0 0 0 0 0 0 0 0 0 0 0 0 0 0 0 0 0 0 0 0 0 0 0 0 0 0 0 0 0 0 0
0.133429132210913 0 0.0638415509469369 0 0.03705572108794 0 0.0140013821628783 0.0179166417750805 0.0656315372161476 0.165419885751756 0.126413950900806 0.0452389212721406 0 0.00516288690049443 0 0.0099158349590712 0 0.0880693962799648 0 0 0 0 0 0 0 0 0 0 0 0.123466446014828 0.0222280032862369 0 0 0 0 0 0.013309432025444 0 0 0 0 0 0 0 0 0 0 0 0 0 0 0 0 0 0 0 0 0 0 0 0 0 0 0 0 0 0 0 0 0 0 0 0.00706639993823479 0 0 0 0 0 0 0 0 0 0 0 0 0 0 0 0 0 0 0 0 0 0 0 0 0 0 0 0 0 0 0 0 0 0 0 0 0 0 0 0 0 0 0 0 0 0 0 0 0 0 0 0 0 0 0 0 0.0225981833073178 0 0 0.0392346939638088 0 0 0 0 0 0 0 0 0 0 0 0 0 0 0 0 0 0 0 0 0 0 0 0 0 0 0 0 0 0 0 0 0 0 0 0 0 0 0 0 0 0 0 0 0 0 0 0 0 0 0 0 0 0 0 0 0 0 0 0 0 0 0 0 0 0 0 0 0 0 0 0 0 0 0 0 0 0 0 0 0 0 0 0 0 0 0 0 0 0 0 0 0 0 0 0 0 0 0 0 0 0 0 0 0 0 0 0 0 0 0 0 0 0 0 0 0 0 0 0 0 0 0 0 0 0 0 0 0 0 0 0 0 0 0 0 0 0 0 0 0 0 0 0 0 0 0 0 0 0 0 0 0 0 0 0 0 0 0 0 0 0 0 0 0 0 0 0 0 0 0 0 0 0 0 0 0 0 0 0 0 0 0
0.114119442479249 0.180676797791438 0.0275083962567716 0.199711603982118 0 0.0364506967156026 0 0 0.0835724627394814 0 0 0.128485167818755 0 0 0 0 0 0 0 0 0 0 0 0 0 0 0 0 0 0 0 0 0 0 0 0 0 0 0 0 0 0 0 0 0 0 0 0 0 0 0 0 0 0 0 0 0 0 0 0 0 0 0 0 0 0 0 0 0 0 0 0 0 0 0 0 0 0 0 0 0 0 0 0 0 0 0 0 0 0 0 0 0 0 0 0 0 0 0 0 0 0 0 0 0 0 0 0 0 0 0 0 0 0 0 0 0 0 0 0 0 0 0 0 0 0 0 0 0 0.159908948106751 0 0 0.0695664841098334 0 0 0 0 0 0 0 0 0 0 0 0 0 0 0 0 0 0 0 0 0 0 0 0 0 0 0 0 0 0 0 0 0 0 0 0 0 0 0 0 0 0 0 0 0 0 0 0 0 0 0 0 0 0 0 0 0 0 0 0 0 0 0 0 0 0 0 0 0 0 0 0 0 0 0 0 0 0 0 0 0 0 0 0 0 0 0 0 0 0 0 0 0 0 0 0 0 0 0 0 0 0 0 0 0 0 0 0 0 0 0 0 0 0 0 0 0 0 0 0 0 0 0 0 0 0 0 0 0 0 0 0 0 0 0 0 0 0 0 0 0 0 0 0 0 0 0 0 0 0 0 0 0 0 0 0 0 0 0 0 0 0 0 0 0 0 0 0 0 0 0 0 0 0 0 0 0 0 0 0 0 0 0
0 0 0.00550552909350636 0.0112281191185507 0.0365486323401464 0.0210780840002066 0 0 0.0136621094143155 0.478897224103187 0 0 0 0 0 0 0.00674118523368383 0.0142827999167715 0 0 0 0 0 0 0 0 0 0 0.00897910754627066 0.0108648378342578 0 0 0 0.0093135805197906 0 0 0 0 0 0 0 0 0 0 0 0 0 0 0 0 0 0 0 0 0 0 0 0 0 0 0 0 0 0 0 0 0 0 0 0 0 0 0 0 0 0 0 0 0 0 0 0 0 0 0 0 0 0 0 0 0 0 0 0 0 0 0 0 0 0 0 0 0 0 0 0 0 0 0 0 0 0 0 0 0 0 0 0 0 0 0 0 0 0 0 0 0 0 0 0.0231654282410038 0.0346273249353054 0.0413441515324439 0.270415942795775 0.0049840120006755 0 0 0 0 0 0.00836193137411025 0 0 0 0 0 0 0 0 0 0 0 0 0 0 0 0 0 0 0 0 0 0 0 0 0 0 0 0 0 0 0 0 0 0 0 0 0 0 0 0 0 0 0 0 0 0 0 0 0 0 0 0 0 0 0 0 0 0 0 0 0 0 0 0 0 0 0 0 0 0 0 0 0 0 0 0 0 0 0 0 0 0 0 0 0 0 0 0 0 0 0 0 0 0 0 0 0 0 0 0 0 0 0 0 0 0 0 0 0 0 0 0 0 0 0 0 0 0 0 0 0 0 0 0 0 0 0 0 0 0 0 0 0 0 0 0 0 0 0 0 0 0 0 0 0 0 0 0 0 0 0 0 0 0 0 0 0 0 0 0 0 0 0 0 0 0 0 0 0 0 0 0 0 0 0 0
0.0729607588342661 0 0.00922885492680561 0.137278218996497 0 0.11501822297461 0.0562577492844959 0.0203515417777444 0 0.272894770461205 0 0.0150122225879207 0 0 0 0.0064195109718356 0 0 0 0 0 0 0 0 0 0 0 0 0 0 0 0 0 0 0 0 0 0 0 0 0 0 0 0 0 0 0 0 0 0 0 0 0 0 0 0 0 0 0 0 0 0 0 0 0 0 0 0 0 0 0 0 0 0 0 0 0 0 0 0 0 0 0 0 0 0 0 0 0 0 0 0 0 0 0 0 0 0 0 0 0 0 0 0 0 0 0 0 0 0 0 0 0 0 0 0 0 0 0 0 0 0 0 0 0 0 0 0 0 0.118837178519316 0 0 0.175740970665305 0 0 0 0 0 0 0 0 0 0 0 0 0 0 0 0 0 0 0 0 0 0 0 0 0 0 0 0 0 0 0 0 0 0 0 0 0 0 0 0 0 0 0 0 0 0 0 0 0 0 0 0 0 0 0 0 0 0 0 0 0 0 0 0 0 0 0 0 0 0 0 0 0 0 0 0 0 0 0 0 0 0 0 0 0 0 0 0 0 0 0 0 0 0 0 0 0 0 0 0 0 0 0 0 0 0 0 0 0 0 0 0 0 0 0 0 0 0 0 0 0 0 0 0 0 0 0 0 0 0 0 0 0 0 0 0 0 0 0 0 0 0 0 0 0 0 0 0 0 0 0 0 0 0 0 0 0 0 0 0 0 0 0 0 0 0 0 0 0 0 0 0 0 0 0 0 0 0 0 0 0 0 0
0.0113552268004032 0 0.00667934667740277 0 0.10897570327672 0.0776096258389484 0 0.190983422763164 0.0730582069647413 0 0.0119570396179974 0.0164468614901895 0 0.00766726918164857 0.00232217391546654 0.0109745561744929 0.00175636094544845 0.0268939425810563 0 0.00192255315692995 0 0 0 0 0 0 0 0 0.00415471802501675 0.0274834678568832 0.0281416640884787 0 0 0.00893672021673326 0 0 0.0308576707918451 0.0323905127572802 0 0 0 0 0 0 0 0 0 0 0 0 0 0 0 0 0 0 0 0 0 0 0 0 0 0 0 0 0 0 0 0 0.00325807841974203 0 0.0300368434960086 0 0 0 0 0 0 0 0 0 0 0 0.00568311398947878 0.00144389533954827 0.00310618348997945 0 0 0 0 0 0.00214988848105426 0 0 0 0 0 0 0 0 0 0 0 0 0 0 0 0.00257428260068864 0 0 0 0 0 0 0 0 0 0 0 0 0 0 0 0 0 0 0 0 0.0785510764577908 0.00338607435766046 0.00683491598287523 0.177510678710529 0 0 0 0.00112209399578158 0.001284345227133 0 0.0024914863308832 0 0 0 0 0 0 0 0 0 0 0 0 0 0 0 0 0 0 0 0 0 0 0 0 0 0 0 0 0 0 0 0 0 0 0 0 0 0 0 0 0 0 0 0 0 0 0 0 0 0 0 0 0 0 0 0 0 0 0 0 0 0 0 0 0 0 0 0 0 0 0 0 0 0 0 0 0 0 0 0 0 0 0 0 0 0 0 0 0 0 0 0 0 0 0 0 0 0 0 0 0 0 0 0 0 0 0 0 0 0 0 0 0 0 0 0 0 0 0 0 0 0 0 0 0 0 0 0 0 0 0 0 0 0 0 0 0 0 0 0 0 0 0 0 0 0 0 0 0 0 0 0 0 0 0 0 0 0 0 0 0 0 0 0 0 0 0 0 0 0 0 0 0 0 0 0
0.155093623152917 0 0.0246123409604963 0 0.0136639477488493 0.196197196343638 0 0 0 0.0395542894480746 0 0.0983240266141855 0 0 0.052975380931724 0 0 0.0621391183112395 0 0 0 0 0 0 0 0 0 0 0 0.313227094180526 0.0248499489314208 0 0 0 0 0 0.00957922262816156 0 0 0 0 0 0 0 0 0 0 0 0 0 0 0 0 0 0 0 0 0 0 0 0 0 0 0 0 0 0 0 0 0 0 0 0 0 0 0 0 0 0 0 0 0 0 0 0 0 0 0 0 0 0 0 0 0 0 0 0 0 0 0 0 0 0 0 0 0 0 0 0 0 0 0 0 0 0 0 0 0 0 0 0 0 0 0 0 0 0 0 0 0 0 0 0.0097838107487676 0 0 0 0 0 0 0 0 0 0 0 0 0 0 0 0 0 0 0 0 0 0 0 0 0 0 0 0 0 0 0 0 0 0 0 0 0 0 0 0 0 0 0 0 0 0 0 0 0 0 0 0 0 0 0 0 0 0 0 0 0 0 0 0 0 0 0 0 0 0 0 0 0 0 0 0 0 0 0 0 0 0 0 0 0 0 0 0 0 0 0 0 0 0 0 0 0 0 0 0 0 0 0 0 0 0 0 0 0 0 0 0 0 0 0 0 0 0 0 0 0 0 0 0 0 0 0 0 0 0 0 0 0 0 0 0 0 0 0 0 0 0 0 0 0 0 0 0 0 0 0 0 0 0 0 0 0 0 0 0 0 0 0 0 0 0 0 0 0 0 0 0 0 0 0 0 0 0 0 0 0 0 0
0.0119147127190112 0.212637396503342 0.0580538499085662 0.0303276480386906 0.0124966527808741 0.0388465429612256 0.0423797321418024 0 0.0073558193252565 0.0301019962488862 0.0544003882184835 0 0 0.11560043073616 0.0695480311719122 0.0152030144077305 0.0474342571859547 0.020130334899909 0 0.0304569407226261 0 0 0 0 0 0 0 0 0 0.0430507975987601 0.0970557146274428 0 0 0 0 0 0 0 0 0 0 0 0 0 0 0 0 0 0 0 0 0 0 0 0 0 0 0 0 0 0 0 0 0 0 0 0 0 0.0256303394089704 0 0 0 0 0 0 0 0 0 0 0 0 0 0 0 0 0.00146249922183974 0.00449116115715732 0 0 0 0 0 0.00383771002140079 0 0 0 0 0 0 0 0 0 0 0 0 0 0 0 0 0 0 0 0 0 0 0 0 0 0 0 0 0 0 0 0 0 0 0 0 0.0105959304734129 0 0 0.00901149227178109 0 0 0 0.00329164410877664 0.00468496314002748 0 0 0 0 0 0 0 0 0 0 0 0 0 0 0 0 0 0 0 0 0 0 0 0 0 0 0 0 0 0 0 0 0 0 0 0 0 0 0 0 0 0 0 0 0 0 0 0 0 0 0 0 0 0 0 0 0 0 0 0 0 0 0 0 0 0 0 0 0 0 0 0 0 0 0 0 0 0 0 0 0 0 0 0 0 0 0 0 0 0 0 0 0 0 0 0 0 0 0 0 0 0 0 0 0 0 0 0 0 0 0 0 0 0 0 0 0 0 0 0 0 0 0 0 0 0 0 0 0 0 0 0 0 0 0 0 0 0 0 0 0 0 0 0 0 0 0 0 0 0 0 0 0 0 0 0 0 0 0 0 0 0 0 0 0 0 0 0 0 0 0 0 0 0 0 0 0 0
0 0 0 0 0 0 0 0 0 0 0 0 0 0 0 0 0 0 0 0 0 0 0.0614553232546147 0 0.0471323686672842 0.0129022414459882 0.0125125892052775 0 0 0 0 0.00934213081614187 0 0.00637902099640176 0.137129569016531 0 0 0 0 0 0 0 0 0 0 0 0 0 0.0413138979724967 0 0 0 0 0 0.0870254070924578 0.0365608207898824 0 0 0 0 0 0 0 0 0 0 0 0 0 0 0 0 0 0 0 0 0 0 0 0 0 0 0 0 0 0 0 0 0 0 0 0 0 0 0 0 0 0 0 0 0 0 0 0 0 0 0 0 0 0 0 0 0 0.267915789428491 0 0 0 0.0132538240639591 0.0954405092067434 0.0581358210032163 0 0 0 0 0 0.0080229061606958 0 0.0108088434675341 0 0 0 0 0 0 0 0 0 0 0 0.00277214162948124 0 0 0 0 0 0 0 0 0 0 0 0 0 0 0 0 0 0 0 0 0 0 0 0 0 0 0.0323533150418267 0 0 0 0 0 0 0 0 0 0 0 0 0 0 0 0 0 0 0 0 0 0.00262780226046217 0 0 0 0 0 0 0 0 0 0 0 0 0 0 0 0 0 0.0323593123371108 0 0 0 0 0 0 0 0 0 0 0 0 0 0 0 0 0 0 0 0 0 0 0 0 0 0 0 0 0 0 0 0 0 0 0 0 0 0 0 0 0 0 0 0 0 0 0 0 0 0 0 0 0 0.0228238733216642 0.00173249282173876 0 0 0 0 0 0 0 0 0 0 0 0 0 0 0 0 0 0 0 0 0 0 0 0 0 0 0 0 0 0 0 0 0 0 0 0 0 0 0 0 0 0 0 0 0 0 0 0 0 0 0 0 0 0
0 0.0373309182730766 0.00280692708455083 0.187752641831674 0.00883113084587847 0.00398604026361683 0 0 0 0.0126171686279249 0 0.103936571457725 0 0 0.12057554927631 0.134436056295922 0.0068828880565985 0 0 0.164147350550423 0 0 0 0 0 0 0 0 0 0.00854064309171033 0.0661087231249422 0 0 0 0 0 0 0 0 0 0 0 0 0 0.0121724329553988 0 0 0 0 0 0 0 0 0 0 0 0 0 0 0 0 0 0.00845487376436023 0 0 0 0 0 0.00413551677350246 0 0 0 0 0 0 0 0 0 0 0 0 0 0 0 0 0 0 0 0 0 0 0 0.00979634714155424 0 0 0 0 0 0 0 0 0 0 0 0 0 0 0 0 0 0 0 0 0 0 0 0 0 0 0 0 0 0 0 0 0 0.0166061061737366 0 0 0.00566811502761043 0 0 0.00486555006794878 0.0493798618352324 0 0 0.0227017374763977 0.00826685000390706 0 0 0 0 0 0 0 0 0 0 0 0 0 0 0 0 0 0 0 0 0 0 0 0 0 0 0 0 0 0 0 0 0 0 0 0 0 0 0 0 0 0 0 0 0 0 0 0 0 0 0 0 0 0 0 0 0 0 0 0 0 0 0 0 0 0 0 0 0 0 0 0 0 0 0 0 0 0 0 0 0 0 0 0 0 0 0 0 0 0 0 0 0 0 0 0 0 0 0 0 0 0 0 0 0 0 0 0 0 0 0 0 0 0 0 0 0 0 0 0 0 0 0 0 0 0 0 0 0 0 0 0 0 0 0 0 0 0 0 0 0 0 0 0 0 0 0 0 0 0 0 0 0 0 0 0 0 0 0 0 0 0 0 0 0 0 0 0 0 0 0 0 0 0 0 0 0 0
0 0 0 0 0.00529364299900176 0 0 0 0 0.00923267954765956 0.0636703429248932 0.151079520395755 0 0.29132051697692 0 0.0764828044245841 0 0 0 0.0504199829050891 0 0 0 0 0 0 0 0 0 0.0311038214706266 0.234841958690921 0 0 0 0 0 0 0 0 0 0 0 0 0 0 0 0 0 0 0 0 0 0 0 0 0 0 0 0 0 0 0 0 0 0 0 0 0 0 0 0 0 0 0 0 0 0 0 0 0 0 0 0 0 0 0 0 0 0 0 0 0 0.0222246427684726 0 0 0 0 0 0 0 0 0 0 0 0 0 0 0 0 0 0 0 0 0 0 0 0 0 0 0 0 0 0 0 0 0 0 0 0 0.00688950533139389 0 0 0.00607297136619165 0.0388800033483699 0 0 0.0124876068501212 0 0 0 0 0 0 0 0 0 0 0 0 0 0 0 0 0 0 0 0 0 0 0 0 0 0 0 0 0 0 0 0 0 0 0 0 0 0 0 0 0 0 0 0 0 0 0 0 0 0 0 0 0 0 0 0 0 0 0 0 0 0 0 0 0 0 0 0 0 0 0 0 0 0 0 0 0 0 0 0 0 0 0 0 0 0 0 0 0 0 0 0 0 0 0 0 0 0 0 0 0 0 0 0 0 0 0 0 0 0 0 0 0 0 0 0 0 0 0 0 0 0 0 0 0 0 0 0 0 0 0 0 0 0 0 0 0 0 0 0 0 0 0 0 0 0 0 0 0 0 0 0 0 0 0 0 0 0 0 0 0 0 0 0 0 0 0 0 0 0 0 0 0 0 0 0 0 0 0
0 0 0 0.00197625205068306 0.00484466451584953 0.00419507972623978 0 0 0.0015497398390551 0.00989623550618547 0 0.00749032222257482 0 0.0736677869114054 0.0173465790809794 0 0.000747108460539955 0.00106003816195668 0 0.00297315560828524 0.00968579826403971 0.00727446439367855 0 0.00402117008977803 0 0 0 0 0 0.00286156311971329 0.0592426358421937 0 0 0.00138436829797178 0.00217109971226114 0 0.00145294140510296 0 0.0239107444020474 0.0334891675054288 0 0 0.00264866755176407 0 0 0 0.00449810404137871 0 0 0 0 0 0 0.00297034862602666 0 0 0 0.00281361275313338 0.00348666701624495 0 0 0.014498540203443 0 0 0 0 0.00397281252773046 0 0 0.0212829382526485 0.000892442155710368 0.00288470981622196 0.00126930874046024 0 0.0128747437613997 0.00256012862081131 0 0 0 0 0 0 0 0 0.0163305476012128 0.0022238477964026 0.00866377278612754 0 0.00787259999211146 0 0 0 0.0499171043444028 0 0.00417543897105168 0.0197562921912092 0.0335508756040328 0 0 0 0 0 0 0.000818708197557151 0.00093344424208052 0.00286751344000003 0 0 0.000995542567331831 0 0 0 0 0 0 0 0 0 0 0 0.00162356236244299 0.00338428929774836 0 0.00403531757892307 0 0 0.143544004296558 0 0 0.00287871286132285 0 0 0.0118944122976476 0.0794066446251597 0.0427149573715153 0.0169650563607935 0.102924161929497 0.0845878917951241 0 0 0 0 0 0 0 0 0.00872062150603591 0 0 0.00132074080076834 0 0 0 0 0 0 0 0 0 0 0 0 0 0 0 0 0 0 0 0 0 0 0 0 0 0 0 0 0 0 0 0 0 0 0 0 0 0 0 0 0 0 0 0 0 0 0 0 0 0 0 0 0 0 0 0 0 0 0 0 0 0 0 0 0 0 0 0 0 0 0 0 0 0 0 0 0 0 0 0 0 0 0 0 0 0 0 0 0 0 0 0 0 0 0 0 0 0 0 0 0 0 0 0 0 0 0 0 0 0 0 0 0 0 0 0 0 0 0 0 0 0 0 0 0 0 0 0 0 0 0 0 0 0 0 0 0 0 0 0 0 0 0 0 0 0 0 0 0 0 0 0 0 0 0 0 0 0 0 0 0 0 0 0 0 0
0 0.196743908056216 0.0327395964516116 0 0 0 0 0.00840875578830692 0 0.00549358562105439 0 0.0810628685173834 0 0.0130825268765929 0 0.00259144934797646 0 0 0.0182065529466542 0 0.0190909691844298 0 0 0 0 0 0.00432328456732504 0 0 0 0.0330980358774257 0 0 0 0 0 0 0 0 0 0 0 0 0 0 0 0 0 0 0 0 0 0 0 0 0 0 0 0 0 0 0 0 0 0 0 0.00985669833167956 0 0.112749918407651 0 0 0 0.0177102994947529 0 0 0 0 0 0 0 0 0 0 0 0.00726720407391059 0 0.0110833804615005 0.0143927565912564 0.0120581643190557 0 0 0 0 0 0 0 0 0 0 0 0 0 0 0 0 0 0 0 0 0.0122381724464407 0.0568621053510666 0 0.0855032593500165 0 0 0 0 0 0 0 0 0 0 0.222891288106295 0.00842486451587073 0 0 0.00850293573226995 0 0 0 0 0 0.00561741958325768 0 0 0 0 0 0 0 0 0 0 0 0 0 0 0 0 0 0 0 0 0 0 0 0 0 0 0 0 0 0 0 0 0 0 0 0 0 0 0 0 0 0 0 0 0 0 0 0 0 0 0 0 0 0 0 0 0 0 0 0 0 0 0 0 0 0 0 0 0 0 0 0 0 0 0 0 0 0 0 0 0 0 0 0 0 0 0 0 0 0 0 0 0 0 0 0 0 0 0 0 0 0 0 0 0 0 0 0 0 0 0 0 0 0 0 0 0 0 0 0 0 0 0 0 0 0 0 0 0 0 0 0 0 0 0 0 0 0 0 0 0 0 0 0 0 0 0 0 0 0 0 0 0 0 0 0 0 0 0 0 0 0 0 0 0 0 0 0 0 0 0 0 0 0 0 0 0 0 0 0 0 0
0.0400303607183296 0.0230746839595949 0.143491197134095 0 0.304123977411304 0.0899269690996405 0 0.012396633704445 0 0.0585317537937236 0.0408820091924578 0.023937335213097 0 0 0 0.0025584416005313 0 0 0.0475395623031291 0 0 0 0 0 0 0 0 0 0.00585432874463679 0.0877047827679955 0.0249211458171477 0 0 0 0 0 0.00559851659157795 0 0 0 0 0 0 0 0 0 0 0 0 0 0 0 0 0 0 0 0 0 0 0 0 0 0 0 0 0 0 0 0 0 0 0 0.0152071855882047 0 0 0 0 0 0 0 0 0 0 0 0 0 0 0 0 0 0 0 0 0 0 0 0 0 0 0 0 0 0 0 0 0 0 0 0 0.0225478394171414 0 0 0 0 0 0 0 0 0 0 0 0 0 0.0213254915852066 0 0 0 0 0 0.011686233247844 0 0 0.0186615521098973 0 0 0 0 0 0 0 0 0 0 0 0 0 0 0 0 0 0 0 0 0 0 0 0 0 0 0 0 0 0 0 0 0 0 0 0 0 0 0 0 0 0 0 0 0 0 0 0 0 0 0 0 0 0 0 0 0 0 0 0 0 0 0 0 0 0 0 0 0 0 0 0 0 0 0 0 0 0 0 0 0 0 0 0 0 0 0 0 0 0 0 0 0 0 0 0 0 0 0 0 0 0 0 0 0 0 0 0 0 0 0 0 0 0 0 0 0 0 0 0 0 0 0 0 0 0 0 0 0 0 0 0 0 0 0 0 0 0 0 0 0 0 0 0 0 0 0 0 0 0 0 0 0 0 0 0 0 0 0 0 0 0 0 0 0 0 0 0 0 0 0 0 0 0 0 0 0 0 0 0 0 0 0
0 0.0672084386462463 0.0766978185704039 0 0 0 0 0 0 0 0 0 0 0 0 0 0.0219047511119803 0.0821998141636896 0 0 0 0 0 0 0 0 0 0 0 0.01921030202783 0.0406827063789564 0 0 0 0 0 0 0 0 0 0 0 0 0 0 0 0 0 0 0 0 0 0 0 0 0 0 0 0 0 0 0 0 0 0 0 0.0790090033533645 0 0.336270150371032 0 0 0 0 0 0 0 0 0 0 0 0 0 0 0 0 0 0 0 0 0 0 0 0 0 0 0 0 0 0 0 0 0 0 0 0 0 0 0 0 0.0420711598927242 0.131148995837092 0 0 0 0 0 0 0 0 0 0 0 0 0.103596859646681 0 0 0 0 0 0 0 0 0 0 0 0 0 0 0 0 0 0 0 0 0 0 0 0 0 0 0 0 0 0 0 0 0 0 0 0 0 0 0 0 0 0 0 0 0 0 0 0 0 0 0 0 0 0 0 0 0 0 0 0 0 0 0 0 0 0 0 0 0 0 0 0 0 0 0 0 0 0 0 0 0 0 0 0 0 0 0 0 0 0 0 0 0 0 0 0 0 0 0 0 0 0 0 0 0 0 0 0 0 0 0 0 0 0 0 0 0 0 0 0 0 0 0 0 0 0 0 0 0 0 0 0 0 0 0 0 0 0 0 0 0 0 0 0 0 0 0 0 0 0 0 0 0 0 0 0 0 0 0 0 0 0 0 0 0 0 0 0 0 0 0 0 0 0 0 0 0 0 0 0 0 0 0 0 0 0 0 0 0 0 0 0
0 0.020143321997421 0 0.274072465907827 0 0 0 0 0 0.00668861560941045 0 0.0578937787745451 0 0.347032830195104 0.0441191925839736 0.0114707671854526 0 0 0 0 0.0969722430143139 0 0 0 0 0 0.00345022905204822 0 0 0 0.0254410112849576 0 0 0 0 0 0 0 0 0 0 0 0 0 0.0399210927997602 0.0167465372438623 0 0 0 0.00401044568877556 0 0 0 0 0 0 0 0 0 0.0137077737628779 0 0 0.0131418955845915 0 0 0 0 0 0 0 0 0 0 0.00707952255851122 0 0 0 0 0 0 0 0 0 0 0 0 0 0 0 0 0 0 0 0 0 0 0 0 0 0 0 0 0 0 0 0 0 0 0 0 0 0 0 0 0 0 0 0 0 0 0 0 0 0 0 0 0 0.00542033293049038 0 0 0 0 0 0.00892663643497783 0 0 0.00376130739110031 0 0 0 0 0 0 0 0 0 0 0 0 0 0 0 0 0 0 0 0 0 0 0 0 0 0 0 0 0 0 0 0 0 0 0 0 0 0 0 0 0 0 0 0 0 0 0 0 0 0 0 0 0 0 0 0 0 0 0 0 0 0 0 0 0 0 0 0 0 0 0 0 0 0 0 0 0 0 0 0 0 0 0 0 0 0 0 0 0 0 0 0 0 0 0 0 0 0 0 0 0 0 0 0 0 0 0 0 0 0 0 0 0 0 0 0 0 0 0 0 0 0 0 0 0 0 0 0 0 0 0 0 0 0 0 0 0 0 0 0 0 0 0 0 0 0 0 0 0 0 0 0 0 0 0 0 0 0 0 0 0 0 0 0 0 0 0 0 0 0 0 0 0 0 0 0 0 0 0
0 0 0 0 0 0 0 0 0 0 0 0 0 0 0 0.0383590653642306 0.0217972399021492 0 0 0.0995417366183305 0 0 0 0 0 0 0.0083764696664118 0 0 0 0 0 0 0 0 0 0 0 0 0 0 0 0 0 0.12253174284412 0.0674112804829759 0 0 0 0.0368993009118981 0 0 0.00755284942012227 0 0 0 0 0 0.0855182738786268 0.0387837522526171 0 0.0918645045343429 0 0 0.0249006018907962 0 0 0 0 0 0 0 0 0 0.00773006049900654 0 0.0104852723383906 0 0 0 0 0 0 0 0 0 0 0 0 0 0 0 0 0 0 0 0 0 0 0 0 0 0 0 0 0 0 0.00823094109445604 0 0 0 0 0 0 0 0 0 0 0 0 0 0.0141751311660005 0 0.0319103606339497 0 0 0 0.035881418976181 0.00704798890693234 0 0 0 0 0.199320443427194 0 0 0.014627158420346 0.0270544067709216 0 0 0 0 0 0 0 0 0 0 0 0 0 0 0 0 0 0 0 0 0 0 0 0 0 0 0 0 0 0 0 0 0 0 0 0 0 0 0 0 0 0 0 0 0 0 0 0 0 0 0 0 0 0 0 0 0 0 0 0 0 0 0 0 0 0 0 0 0 0 0 0 0 0 0 0 0 0 0 0 0 0 0 0 0 0 0 0 0 0 0 0 0 0 0 0 0 0 0 0 0 0 0 0 0 0 0 0 0 0 0 0 0 0 0 0 0 0 0 0 0 0 0 0 0 0 0 0 0 0 0 0 0 0 0 0 0 0 0 0 0 0 0 0 0 0 0 0 0 0 0 0 0 0 0 0 0 0 0 0 0 0 0 0 0 0 0 0 0 0 0 0 0 0 0 0 0 0
0 0 0 0 0 0 0 0 0 0 0 0 0 0 0 0.0550943860713964 0 0 0 0 0 0 0 0.118408971146106 0 0 0 0 0 0 0 0 0 0 0 0 0 0 0.030610228992436 0.437516828557403 0 0 0 0 0 0 0 0 0 0 0 0 0 0 0 0 0 0 0 0 0 0 0 0 0 0 0 0 0 0.0491384695555388 0 0.122873020476518 0 0 0 0 0 0 0 0 0 0 0 0 0.0156219252020611 0 0 0 0 0 0 0 0 0 0 0 0 0 0 0 0 0 0 0 0 0 0 0 0 0 0 0 0 0 0 0 0 0 0 0 0 0 0 0 0 0 0 0 0 0 0 0 0 0 0 0 0 0.0115396888895981 0 0 0 0 0 0 0 0 0 0 0 0 0 0 0 0 0 0 0 0 0 0 0 0 0 0 0 0 0 0 0 0 0 0 0 0 0 0 0 0 0 0 0 0 0 0 0 0 0 0 0 0 0.0175046660472888 0 0 0 0 0 0 0 0 0 0.0274237902700572 0.0440364844539481 0 0 0 0 0 0 0 0 0 0 0 0 0 0 0 0 0 0 0 0 0 0 0 0 0 0 0 0 0 0 0 0 0 0 0 0 0 0 0 0 0 0 0 0 0 0 0 0 0 0 0 0 0 0 0 0 0 0 0 0 0 0 0 0 0 0 0 0 0 0 0 0 0 0 0 0 0 0 0 0.0702315403376488 0 0 0 0 0 0 0 0 0 0 0 0 0 0 0 0 0 0 0 0 0 0 0 0 0 0 0 0 0 0 0 0 0 0
0 0 0 0 0 0 0 0 0 0 0 0 0.112749198403693 0 0 0 0 0 0 0 0 0 0 0 0.174863769312988 0.0169456781479119 0 0 0 0 0 0 0 0 0.00589069327151255 0 0 0 0 0 0 0 0 0 0 0 0 0.0147137636126296 0.215344228053519 0 0 0 0 0 0 0 0 0 0 0 0 0 0 0 0 0 0 0 0 0 0 0 0 0.0418345071380166 0 0 0 0 0 0 0 0 0 0 0 0 0 0 0 0 0 0 0 0 0 0 0 0 0 0 0 0 0 0 0 0 0 0 0 0 0 0 0 0 0 0 0 0 0.0154875105905931 0.31783184243521 0 0 0 0 0 0 0 0.039740289670047 0 0 0 0 0 0 0 0 0 0 0 0 0 0 0 0 0 0 0 0 0 0 0 0 0 0 0 0 0 0 0 0 0 0 0 0 0 0 0 0.00711653694494683 0 0 0 0 0.0238882418750048 0 0 0 0 0 0 0 0 0 0 0 0 0 0 0 0 0.00550218200179922 0 0 0 0 0 0 0 0 0 0 0 0 0 0 0 0 0 0 0 0 0 0 0 0 0 0 0 0 0 0 0 0 0 0 0 0 0 0 0 0 0 0 0 0 0 0 0 0 0 0 0 0 0 0 0 0 0 0 0 0 0 0 0 0 0 0 0 0 0 0 0 0 0.00809155854212852 0 0 0 0 0 0 0 0 0 0 0 0 0 0 0 0 0 0 0 0 0 0 0 0 0 0 0 0 0 0 0 0 0 0 0 0 0 0 0 0 0 0 0 0 0 0 0 0 0 0 0 0 0
0 0 0 0 0 0 0 0 0 0 0 0 0 0 0 0.0158189697762814 0 0 0 0 0 0.0615040953297932 0 0 0 0 0 0 0 0 0 0 0 0 0.00615153038296048 0 0 0 0.149440924520728 0.0886647773969747 0 0 0.264148832438537 0 0 0.0623236103966327 0 0 0 0.0342612571086961 0 0 0 0 0 0 0 0 0 0 0 0 0.15499765571409 0 0 0 0 0 0 0 0 0.049489520332854 0 0 0 0 0 0.0246331584229207 0.0179329337138381 0 0 0 0 0 0 0 0 0 0 0 0 0 0 0 0 0 0 0 0 0 0 0 0 0 0 0 0 0 0 0 0 0 0 0 0 0 0 0 0 0 0 0 0 0 0 0 0 0 0 0 0 0 0 0.0205423106751513 0 0 0 0 0 0 0 0 0 0 0 0 0 0 0 0 0 0 0 0 0 0 0 0 0 0 0 0 0 0 0 0 0 0 0 0 0 0 0 0 0 0 0 0 0 0 0 0 0 0 0 0 0 0 0 0 0 0 0 0 0 0 0 0 0 0 0 0.00720187897182469 0 0.0271285119700111 0 0 0 0 0 0 0 0 0 0 0 0 0 0 0 0 0 0 0 0 0 0 0 0 0 0 0 0 0 0 0 0 0 0 0 0 0 0 0 0 0 0 0 0 0 0 0 0 0 0 0 0 0 0 0 0 0 0 0 0 0 0 0 0 0 0 0 0 0 0 0 0 0 0 0 0 0 0.0157600328487052 0 0 0 0 0 0 0 0 0 0 0 0 0 0 0 0 0 0 0 0 0 0 0 0 0 0 0 0 0 0 0 0 0 0
0 0 0 0 0 0 0 0 0 0 0 0 0.0794699330475798 0 0 0 0 0 0 0 0 0 0.160705026678163 0 0 0.111401131415676 0 0 0 0 0 0.049225615435837 0 0 0.0814841921827073 0 0 0 0 0 0 0.0065132466512281 0 0 0 0 0 0.0194388521741037 0.207172759632228 0 0 0 0 0 0 0 0 0 0 0 0 0 0 0 0 0 0 0 0 0 0 0 0 0.0213194897584685 0 0 0 0 0 0 0 0 0 0 0 0 0 0 0 0 0 0 0 0 0 0 0 0 0 0.00422031356360996 0 0 0 0 0 0 0 0 0 0 0 0 0 0.0077447705377596 0 0 0 0 0 0.0802948828056257 0 0 0 0 0 0.058190282158707 0 0.109954078728772 0 0 0 0 0 0 0 0 0 0 0 0 0 0 0 0 0 0 0 0 0 0 0 0.00286542522953409 0 0 0 0 0 0 0 0 0 0 0 0 0 0 0 0 0 0 0 0 0 0 0 0 0 0 0 0 0 0 0 0 0 0 0 0 0 0 0 0 0 0 0 0 0 0 0 0 0 0 0 0 0 0 0 0 0 0 0 0 0 0 0 0 0 0 0 0 0 0 0 0 0 0 0 0 0 0 0 0 0 0 0 0 0 0 0 0 0 0 0 0 0 0 0 0 0 0 0 0 0 0 0 0 0 0 0 0 0 0 0 0 0 0 0 0 0 0 0 0 0 0 0 0 0 0 0 0 0 0 0 0 0 0 0 0 0 0 0 0 0 0 0 0 0 0 0 0 0 0 0 0 0 0 0 0 0 0 0 0 0 0 0 0
0 0 0 0 0 0 0 0 0 0 0 0 0.0658016126078761 0 0 0 0 0 0 0 0 0 0.0471060154572275 0 0.336959257736992 0 0 0 0 0 0 0.0265098278706683 0 0 0.0609471742853026 0 0 0 0 0 0 0.0115819126108523 0 0 0 0 0 0.0673276075858697 0.0722590647336541 0 0 0 0 0 0 0 0 0 0 0 0 0 0 0 0 0 0 0 0 0 0 0 0 0.0385472365156715 0 0 0 0 0 0 0 0 0 0 0 0 0 0 0 0 0 0 0 0.0105392679602848 0 0 0 0 0 0 0 0 0 0 0 0 0 0 0 0 0 0 0 0 0 0 0 0 0 0 0 0 0 0 0 0.257326056096574 0 0 0 0 0 0 0 0 0 0 0 0 0 0 0 0 0 0 0 0 0 0 0 0 0 0.00509496653902794 0 0 0 0 0 0 0 0 0 0 0 0 0 0 0 0 0 0 0 0 0 0 0 0 0 0 0 0 0 0 0 0 0 0 0 0 0 0 0 0 0 0 0 0 0 0 0 0 0 0 0 0 0 0 0 0 0 0 0 0 0 0 0 0 0 0 0 0 0 0 0 0 0 0 0 0 0 0 0 0 0 0 0 0 0 0 0 0 0 0 0 0 0 0 0 0 0 0 0 0 0 0 0 0 0 0 0 0 0 0 0 0 0 0 0 0 0 0 0 0 0 0 0 0 0 0 0 0 0 0 0 0 0 0 0 0 0 0 0 0 0 0 0 0 0 0 0 0 0 0 0 0 0 0 0 0 0 0 0 0 0 0 0 0
0 0 0 0 0 0 0 0 0 0 0 0 0.0581327580321681 0 0 0 0.0101030178094004 0 0 0.00724885592981149 0.017144498605177 0 0 0 0 0 0 0 0 0 0.0123285170819183 0 0 0 0 0 0 0 0 0 0 0 0 0 0 0 0 0 0 0 0 0 0 0 0 0.0130048147247327 0 0 0.0128924408142977 0 0 0 0 0 0.042151170492379 0.109209804071911 0 0 0 0 0.0180211075839295 0 0 0 0 0 0 0 0 0 0 0 0 0 0 0 0 0 0 0 0 0 0 0 0 0 0 0 0 0 0 0 0 0 0 0 0.0364909772597017 0.0395090838085125 0 0 0 0 0 0 0 0.0199108197854528 0.0339607696657887 0 0.0401991590940449 0.120098707889027 0 0 0 0 0 0 0 0.174197005978147 0 0 0 0 0 0 0 0 0 0 0 0 0 0 0 0 0 0 0 0 0 0 0 0 0 0 0 0 0 0 0 0 0 0 0 0 0 0 0.00848161246351757 0 0.0092198827952493 0 0 0 0.113650998373257 0 0 0 0 0 0 0 0 0 0 0 0 0 0 0 0 0 0 0 0 0 0 0 0 0 0 0 0 0 0 0 0 0 0 0 0 0 0 0 0 0 0 0 0 0 0 0 0 0 0 0 0 0 0 0 0 0 0 0 0 0 0 0 0 0 0 0 0 0 0 0 0 0 0 0 0 0 0 0 0 0 0 0 0 0 0 0 0 0 0.0160355945689817 0 0.0286888124439787 0.0229250672505794 0 0.019175633243004 0 0 0 0 0 0 0 0 0 0 0.0112175802685677 0 0 0 0 0 0 0 0 0 0 0 0 0 0 0 0 0 0 0 0.0060013099664647 0 0 0 0 0 0 0 0 0 0 0 0 0 0 0 0 0
0 0 0 0 0 0 0 0 0 0 0 0 0 0 0 0 0 0 0 0 0 0 0 0 0 0 0 0 0 0 0 0 0 0 0 0 0 0 0 0 0 0 0 0 0 0 0 0 0 0 0 0 0.0465394632128202 0 0 0 0 0 0 0.0606582749846333 0 0 0 0 0 0 0 0 0 0 0 0 0 0 0 0 0 0 0 0 0 0 0 0 0 0 0 0 0 0 0 0 0 0 0 0 0 0 0 0 0 0 0 0 0.0673912468203425 0 0.103207802178678 0 0 0 0 0 0 0 0 0 0 0 0 0 0 0 0.706135392381084 0 0 0 0 0 0 0 0 0 0 0 0 0 0 0 0 0 0 0 0 0 0 0 0 0 0 0 0 0 0 0 0 0 0 0 0 0 0 0 0 0 0 0 0 0 0 0 0 0 0.0160678204224428 0 0 0 0 0 0 0 0 0 0 0 0 0 0 0 0 0 0 0 0 0 0 0 0 0 0 0 0 0 0 0 0 0 0 0 0 0 0 0 0 0 0 0 0 0 0 0 0 0 0 0 0 0 0 0 0 0 0 0 0 0 0 0 0 0 0 0 0 0 0 0 0 0 0 0 0 0 0 0 0 0 0 0 0 0 0 0 0 0 0 0 0 0 0 0 0 0 0 0 0 0 0 0 0 0 0 0 0 0 0 0 0 0 0 0 0 0 0 0 0 0 0 0 0 0 0 0 0 0 0 0 0 0 0 0 0 0 0 0 0 0 0 0
0 0 0 0 0.20530115433008 0 0 0.0265802112339793 0 0.0308399351471179 0 0 0 0 0 0 0 0.0199669598363804 0 0 0 0 0 0 0 0 0 0 0 0 0 0 0 0 0 0 0 0.0104177305062112 0 0 0 0 0 0 0 0 0.271674203994256 0 0 0 0 0 0 0 0 0 0 0 0 0 0 0 0 0 0 0 0.0729697726485595 0 0 0 0 0 0.0318946773872428 0 0 0.0194168684561866 0 0 0 0 0 0 0 0 0 0 0.0253270986919507 0.0101742470503849 0.00797382278397941 0 0 0 0 0 0 0 0 0 0 0 0 0 0 0.0301616222686302 0 0 0 0 0.0522075466783631 0 0 0 0 0 0 0 0 0 0 0 0 0 0 0 0 0 0 0 0 0.0298053653252786 0.0404952259552943 0.0400415484083552 0.052533761778411 0.022218247519338 0 0 0 0 0 0 0 0 0 0 0 0 0 0 0 0 0 0 0 0 0 0 0 0 0 0 0 0 0 0 0 0 0 0 0 0 0 0 0 0 0 0 0 0 0 0 0 0 0 0 0 0 0 0 0 0 0 0 0 0 0 0 0 0 0 0 0 0 0 0 0 0 0 0 0 0 0 0 0 0 0 0 0 0 0 0 0 0 0 0 0 0 0 0 0 0 0 0 0 0 0 0 0 0 0 0 0 0 0 0 0 0 0 0 0 0 0 0 0 0 0 0 0 0 0 0 0 0 0 0 0 0 0 0 0 0 0 0 0 0 0 0 0 0 0 0 0 0 0 0 0 0 0 0 0 0 0 0 0 0 0 0 0 0 0 0 0 0 0 0 0 0 0 0 0 0 0 0 0 0 0 0
0.0558163698759996 0.00255393561994634 0.0247575484065585 0 0.0133113144179914 0.0763011788174665 0 0.00570730429867932 0 0.0362014493683024 0.12472221924174 0.0309829928674346 0 0.00683634236265299 0.0103046953834945 0.0041799847875649 0 0.053081188807498 0.00672412687988818 0 0 0 0 0 0 0 0 0 0 0 0.282740444500387 0 0 0.00439601022643759 0 0 0.00626693719241093 0.0121849419560796 0 0 0 0 0 0 0 0 0 0 0 0 0 0 0 0.00497443262465306 0 0 0 0 0 0 0 0 0 0 0 0 0 0 0.00333478744025495 0 0.00551421545239007 0 0.00497404677878379 0 0 0 0 0 0 0 0 0 0 0 0 0 0.0164225837893356 0 0 0 0 0 0.00631751050149692 0 0 0 0 0 0 0 0 0 0 0.00684807220903911 0 0 0 0 0.0212626628147485 0.0240639243528923 0.0288341280956249 0.0181751807182816 0.0280781097445261 0 0.00294646830652435 0 0 0 0 0 0 0 0 0.0219124246641628 0 0 0 0 0 0.0137625454152114 0 0 0.0208141029941184 0 0 0 0 0 0 0 0 0 0 0 0 0 0.00797445426673235 0 0 0 0 0 0 0.00672136482069207 0 0 0 0 0 0 0 0 0 0 0 0 0 0 0 0 0 0 0 0 0 0 0 0 0 0 0 0 0 0 0 0 0 0 0 0 0 0 0 0 0 0 0 0 0 0 0 0 0 0 0 0 0 0 0 0 0 0 0 0 0 0 0 0 0 0 0 0 0 0 0 0 0 0 0 0 0 0 0 0 0 0 0 0 0 0 0 0 0 0 0 0 0 0 0 0 0 0 0 0 0 0 0 0 0 0 0 0 0 0 0 0 0 0 0 0 0 0 0 0 0 0 0 0 0 0 0 0 0 0 0 0 0 0 0 0 0 0 0 0 0 0 0 0 0 0 0 0 0 0 0 0 0 0 0 0 0 0 0 0 0 0
0 0 0.00446814107777137 0 0 0.00659772609417273 0 0 0 0.0178039239744585 0.00475249356863679 0.0335486312159598 0 0.0254157850298174 0.0373687551428941 0.0415639939844488 0.00669462187985527 0.00724430787075946 0.00683947981080859 0.00462639218190184 0 0 0 0 0 0 0.00106708097145847 0 0 0.135799904760277 0 0 0 0.0109152380348319 0 0 0 0.0132021000237517 0.00330769516793171 0 0 0 0 0 0.0043760712912053 0.0026209987358894 0 0 0 0.00999178825860094 0 0 0 0.0194566831371839 0 0 0 0 0 0 0 0 0 0 0 0 0 0 0 0 0.0165225836244997 0 0 0 0 0 0 0 0 0 0 0 0 0 0.00493811016122243 0.0118995995519937 0.00195339401952781 0.010859703268184 0 0 0 0 0.0192291998768172 0.00267582815484364 0.0160569749339486 0.0867786572283586 0.00911533459106023 0 0 0 0 0 0 0.00496751332079275 0 0.00454534927581247 0 0.00243834594287675 0.015252397328925 0.00447009972066915 0.0182486334926876 0.0155514355182154 0.0210010154160542 0 0.0096335409378027 0 0 0 0 0 0 0 0 0.00713482098445714 0 0 0.121817618215587 0.00251309515225779 0 0.0132183979477248 0 0 0.00837446485079947 0.0154686965872976 0.00417119621611097 0.016426680871192 0.0103395914835749 0 0.0107709735609269 0 0 0 0 0 0 0 0.0632765223434736 0.00236931931788072 0 0.00653646677823717 0 0 0.00194764874299979 0.0402591779687237 0 0 0 0 0 0 0 0 0 0 0 0 0 0 0 0 0 0 0 0 0 0 0 0 0 0 0 0 0 0 0 0 0 0 0 0 0 0 0 0 0 0 0 0 0 0 0 0 0 0 0 0 0 0 0 0 0 0 0 0 0 0 0 0 0 0 0 0 0 0 0 0 0 0 0 0 0 0.00157580040185 0 0 0 0 0 0 0 0 0 0 0 0 0 0 0 0 0 0 0 0 0 0 0 0 0 0 0 0 0 0 0 0 0 0 0 0 0 0 0 0 0 0 0 0 0 0 0 0 0 0 0 0 0 0 0 0 0 0 0 0 0 0 0 0 0 0 0 0 0 0 0 0 0 0 0 0 0 0 0 0 0 0 0 0
0 0 0 0 0 0 0 0 0 0 0 0 0.0451612147917164 0 0 0 0 0 0 0 0 0 0 0 0.141132568243901 0.0251278428180171 0 0 0 0 0 0 0 0 0.300705833154647 0 0 0 0 0 0.00972531629560251 0.0246789381368627 0 0 0 0 0 0 0.205798811787093 0 0 0 0 0 0 0 0 0 0 0 0 0 0 0 0 0 0 0 0 0 0 0 0 0 0 0 0 0 0 0 0 0 0 0 0 0 0 0 0.00725328138654284 0.00921971173201332 0 0.00694516361119146 0 0.01152001231629 0 0 0 0 0 0.0746939694130268 0.0714514057182394 0 0.0190282701244652 0 0 0 0 0 0 0 0 0 0 0 0 0 0 0 0 0 0 0 0 0 0 0.0118575758455595 0 0 0 0 0 0 0 0 0 0 0 0 0 0 0 0 0 0 0 0 0 0 0 0 0 0.00998774991529236 0 0 0 0 0 0 0 0 0 0 0 0 0 0 0 0 0 0 0 0 0 0 0 0 0 0 0 0 0 0 0 0 0 0 0 0 0.0115570748988519 0 0 0 0 0 0 0 0 0 0 0 0 0 0 0 0 0 0 0 0 0 0 0 0 0 0 0 0 0 0 0 0 0 0 0 0 0 0 0 0 0 0 0 0 0 0 0 0 0 0 0.00805546035279236 0.00609979945789479 0 0 0 0 0 0 0 0 0 0 0 0 0 0 0 0 0 0 0 0 0 0 0 0 0 0 0 0 0 0 0 0 0 0 0 0 0 0 0 0 0 0 0 0 0 0 0 0 0 0 0 0 0 0 0 0 0 0 0 0 0 0 0 0 0 0 0 0 0 0 0 0 0 0 0
0 0 0 0 0 0 0 0 0 0 0 0 0 0 0 0 0 0 0 0 0 0 0 0 0 0 0 0 0 0 0 0 0 0.0754727398216209 0 0 0 0 0 0 0 0 0 0 0 0 0 0 0 0 0 0 0 0 0 0 0 0 0 0 0 0 0 0 0 0 0 0 0 0 0 0 0 0 0 0 0 0 0 0 0 0 0 0 0 0 0 0.00933042113179379 0.0117729939405607 0.0398023931100304 0 0.0395771270637678 0 0.0111840231894144 0 0 0 0 0 0.0738543270981733 0.0260112410405331 0.0209117609802071 0.0663825892532982 0 0 0 0 0 0 0 0 0 0 0 0 0 0 0 0 0 0 0 0 0 0 0 0 0 0 0 0 0 0 0 0 0 0 0 0 0 0 0 0 0 0 0 0 0 0 0.251610745342256 0.046342988834502 0.0194250359870335 0.29319576743235 0 0 0 0 0 0 0 0 0 0 0 0 0 0 0 0 0 0 0 0 0 0 0 0 0 0 0 0 0 0 0 0 0 0 0 0 0 0 0 0 0 0 0 0 0 0 0 0 0 0 0 0 0 0 0 0 0 0 0 0 0 0 0 0 0 0 0 0 0 0 0 0 0 0 0 0 0 0 0 0 0 0 0 0 0 0 0 0 0 0 0 0 0 0 0 0 0 0 0 0 0 0 0.0151258457744584 0 0 0 0 0 0 0 0 0 0 0 0 0 0 0 0 0 0 0 0 0 0 0 0 0 0 0 0 0 0 0 0 0 0 0 0 0 0 0 0 0 0 0 0 0 0 0 0 0 0 0 0 0 0 0 0 0 0 0 0
0 0 0 0 0 0 0 0.00597472157191042 0 0.014375594267043 0 0 0.00652222829363213 0 0 0.00246954096438426 0 0 0 0 0 0 0 0 0 0 0 0 0 0.00536848707583086 0.0277533172392788 0 0.0233850737805789 0 0 0 0 0 0 0.00248974599984639 0 0 0 0 0 0 0 0 0 0 0 0 0 0.343699155057652 0 0 0 0 0 0 0 0 0 0 0 0 0 0 0 0 0.182068237211044 0 0 0 0 0 0 0 0 0 0 0 0 0 0.00209223400087192 0.00280529567148473 0 0.00249845629447965 0.00920017176446971 0.0150788532162736 0 0.0163448885772215 0 0.0136830554507119 0.00442187415286824 0 0 0 0 0 0 0.00773657248020171 0.0262152508636093 0 0 0 0 0 0 0 0 0 0 0 0 0 0 0 0 0 0 0 0 0 0 0 0 0 0 0 0 0 0.0177333714502929 0 0 0 0 0 0.0682704215321373 0 0 0 0 0.00841021634466372 0 0 0 0 0 0.00226157078175831 0 0.00277985811528499 0.0124412242802442 0.0343293383735082 0 0 0 0 0 0 0 0 0 0 0 0 0 0 0 0 0 0 0 0 0 0 0 0 0 0 0 0 0 0 0 0 0 0.00264458607745657 0 0 0 0 0 0 0 0 0 0 0 0 0 0 0 0 0 0 0 0 0 0 0 0 0 0 0 0 0 0 0 0 0 0 0 0 0 0 0 0 0 0 0 0 0 0 0 0 0 0 0 0 0 0 0 0 0 0 0 0 0 0 0 0 0 0 0 0.0584501694635899 0 0 0 0 0 0 0 0 0 0 0 0 0 0 0 0 0 0 0 0 0 0 0 0 0 0 0 0 0 0 0 0 0 0 0 0 0 0 0 0.00424815354145463 0 0.0243107431411675 0 0 0 0 0.00618888789313106 0.00253632773103863 0 0 0 0 0 0 0 0.00320472196464314 0 0 0 0.0380076553762363
0 0 0 0 0 0 0 0 0 0 0 0 0.250225928134939 0 0 0.00691199781587062 0 0 0 0 0 0 0.00585886716808174 0.00497830204895581 0.0881842409518137 0.0218063711975025 0 0 0 0 0 0.11350719181396 0 0 0 0 0 0 0 0 0 0.0107420926559156 0 0 0.0133044413771335 0 0 0.0162254917113089 0.0745238479236615 0 0 0 0 0 0 0 0 0 0 0 0 0 0 0 0 0 0 0 0 0 0 0 0 0 0 0 0 0 0 0 0 0 0 0 0 0 0 0 0 0.00683429566218551 0 0.00560762720999837 0 0 0 0 0 0 0 0.0985528630484187 0.0910832266654421 0 0.00844884777079986 0 0 0 0 0 0 0 0 0 0 0.0627223816278373 0 0 0 0 0 0 0 0 0 0 0 0.00738535034312109 0 0 0 0 0 0 0 0 0 0 0 0 0 0 0 0 0 0 0.018431454808509 0 0 0 0 0.0119626642775492 0 0 0.0293358688813403 0 0 0 0 0 0 0 0 0 0 0 0 0 0 0 0 0 0 0 0 0 0 0 0 0 0 0 0 0 0 0 0 0 0.00973663670444414 0 0.00616336199520865 0 0 0 0 0 0 0 0 0 0 0 0 0 0 0 0 0 0.0374666482060032 0 0 0 0 0 0 0 0 0 0 0 0 0 0 0 0 0 0 0 0 0 0 0 0 0 0 0 0 0 0 0 0 0 0 0 0 0 0 0 0 0 0 0 0 0 0 0 0 0 0 0 0 0 0 0 0 0 0 0 0 0 0 0 0 0 0 0 0 0 0 0 0 0 0 0 0 0 0 0 0 0 0 0 0 0 0 0 0 0 0 0 0 0 0 0 0 0 0 0 0 0 0 0 0 0 0 0 0 0
0 0 0 0 0 0 0 0 0 0 0 0 0 0 0 0 0 0 0 0 0 0 0 0 0 0 0 0 0 0 0 0 0 0 0 0 0 0 0 0 0 0.115380440824359 0 0 0 0 0 0 0 0 0 0.183187837221137 0 0 0 0 0 0 0 0 0 0 0 0 0 0 0 0 0 0 0 0 0 0 0 0 0 0 0 0 0 0 0 0.12732455942674 0 0 0 0 0 0 0 0 0 0 0 0 0 0 0 0 0 0 0 0 0 0 0 0 0 0 0 0 0 0 0 0 0 0 0 0 0 0 0 0 0 0 0 0 0 0 0 0 0 0 0 0 0 0 0 0 0 0 0 0 0 0 0 0 0 0 0 0 0 0 0 0 0 0 0 0 0 0 0 0 0 0 0 0 0 0 0 0 0 0 0 0 0 0 0 0 0 0 0 0 0 0 0 0 0 0 0 0 0 0 0 0 0.114918678355093 0 0 0 0 0 0 0 0 0 0 0 0 0 0 0 0 0 0 0 0 0 0 0 0 0 0 0 0 0 0 0 0 0 0 0 0 0 0 0 0 0 0 0.165657456849089 0.293531027323582 0 0 0 0 0 0 0 0 0 0 0 0 0 0 0 0 0 0 0 0 0 0 0 0 0 0 0 0 0 0 0 0 0 0 0 0 0 0 0 0 0 0 0 0 0 0 0 0 0 0 0 0 0 0 0 0 0 0 0 0 0 0 0 0 0 0 0 0 0 0 0 0 0 0 0
0 0 0 0 0.0293344541720237 0.0133553379412075 0 0 0 0.0659979776082617 0.00619338151829573 0 0 0 0 0.00344613693348133 0 0.00550178217512158 0 0 0 0 0 0 0 0 0 0 0 0.0101757962138953 0 0 0 0 0 0 0 0.0926447109287921 0 0 0 0 0 0 0 0 0 0 0 0 0 0 0 0 0 0 0 0 0 0 0 0 0 0 0 0 0 0 0 0 0 0 0.0844968860178315 0 0 0 0 0 0 0 0 0 0 0 0.0365016645826422 0 0.0633120683568918 0 0 0 0 0 0 0 0 0 0 0 0 0 0 0 0 0 0 0 0 0 0 0 0 0 0 0 0 0 0 0 0 0 0 0 0 0 0 0 0 0 0 0.136100756526194 0 0 0.322945913186895 0 0 0 0 0 0 0 0 0 0 0 0 0 0.0560335476627251 0 0 0 0 0 0 0.0739595861757415 0 0 0 0 0 0 0 0 0 0 0 0 0 0 0 0 0 0 0 0 0 0 0 0 0 0 0 0 0 0 0 0 0 0 0 0 0 0 0 0 0 0 0 0 0 0 0 0 0 0 0 0 0 0 0 0 0 0 0 0 0 0 0 0 0 0 0 0 0 0 0 0 0 0 0 0 0 0 0 0 0 0 0 0 0 0 0 0 0 0 0 0 0 0 0 0 0 0 0 0 0 0 0 0 0 0 0 0 0 0 0 0 0 0 0 0 0 0 0 0 0 0 0 0 0 0 0 0 0 0 0 0 0 0 0 0 0 0 0 0 0 0 0 0 0 0 0 0 0 0 0 0 0 0 0 0 0 0 0 0 0 0
0 0 0 0.0643129775327503 0.00874087975992262 0 0 0 0 0.0286804741477919 0 0 0 0 0 0 0 0 0 0 0 0 0 0 0 0 0 0 0.00124270979177275 0.00819101160145043 0.0184776002058099 0 0 0 0 0 0.0383549700636828 0 0 0 0 0 0 0 0 0 0 0 0 0 0 0 0 0 0 0 0 0 0 0 0 0 0 0 0 0 0 0 0 0 0 0 0 0 0 0 0 0 0 0 0 0 0 0 0.14413111756141 0.0955064642605936 0.0117536376179971 0.0176442446627965 0.00287644007563672 0 0 0 0.0929223207096845 0 0.0616658879003981 0.0053848510022231 0 0 0 0 0 0.00128737432747038 0.00167792608973668 0 0 0 0 0 0 0 0 0 0 0 0 0 0 0 0 0 0 0 0 0 0 0 0.00499074728343346 0 0 0.252537804372659 0 0 0.123134976798438 0 0 0 0 0 0 0 0 0 0 0 0 0 0.0102663288917141 0 0 0 0 0 0 0.00621925534262791 0 0 0 0 0 0 0 0 0 0 0 0 0 0 0 0 0 0 0 0 0 0 0 0 0 0 0 0 0 0 0 0 0 0 0 0 0 0 0 0 0 0 0 0 0 0 0 0 0 0 0 0 0 0 0 0 0 0 0 0 0 0 0 0 0 0 0 0 0 0 0 0 0 0 0 0 0 0 0 0 0 0 0 0 0 0 0 0 0 0 0 0 0 0 0 0 0 0 0 0 0 0 0 0 0 0 0 0 0 0 0 0 0 0 0 0 0 0 0 0 0 0 0 0 0 0 0 0 0 0 0 0 0 0 0 0 0 0 0 0 0 0 0 0 0 0 0 0 0 0 0 0 0 0 0 0 0 0 0 0 0 0
0 0 0 0 0 0 0 0 0 0 0 0 0 0 0 0.0843047866322849 0 0 0 0 0 0.0142501484817519 0 0.133937728551334 0 0 0 0 0 0 0.0166227056705318 0 0 0 0 0 0 0 0 0.0582656132144084 0 0 0.162268643586406 0.01218998415839 0.0341388615617212 0.00972159990819555 0 0.0406930363250715 0 0.0194793974730551 0 0 0 0 0 0 0 0 0 0 0.0306010636803722 0 0 0 0 0 0 0 0 0 0 0 0 0.0227609595844348 0 0 0 0.0541619616988684 0.00952724212779981 0 0 0 0 0 0 0 0 0 0.00461168498930245 0 0 0.00256573124479454 0 0 0 0.0139145724506184 0 0 0 0 0 0 0.00406320898440152 0 0 0 0 0 0 0 0 0 0 0 0 0 0 0 0 0 0 0 0 0 0 0 0.0103465541451327 0 0 0 0 0 0 0.137777817835877 0 0 0 0 0 0 0 0 0 0 0 0 0.00310855698028161 0 0 0 0 0.00158341141881292 0 0 0 0 0 0 0 0 0 0 0 0 0 0 0 0 0 0.00729066038181221 0.0221006427665026 0 0 0 0 0 0 0 0 0 0 0 0 0 0 0 0 0 0 0 0 0 0 0 0 0 0 0 0 0 0 0 0 0.021539397773744 0 0 0 0 0 0 0 0 0 0 0 0 0 0 0 0 0 0 0.0254288271264459 0 0 0 0 0 0 0 0 0 0 0 0 0 0 0 0 0 0 0 0 0 0 0 0 0 0 0 0 0 0 0 0 0 0 0 0 0 0 0 0 0 0 0 0 0 0 0 0 0 0 0 0 0 0 0 0 0 0 0.0427452012476498 0 0 0 0 0 0 0 0 0 0 0 0 0 0 0 0 0 0 0 0 0 0 0 0 0 0 0 0 0 0 0 0 0 0
0 0 0 0 0 0 0 0 0 0 0 0 0 0 0 0.192169653011001 0 0 0 0 0 0.331488824070034 0 0.129331951150527 0 0 0 0 0 0 0 0 0 0.00800886380577542 0 0 0 0 0.0948273554774038 0 0 0 0 0 0 0 0 0 0 0 0 0 0 0.0120399702849604 0 0 0 0 0 0 0 0 0 0 0 0 0 0 0 0.0517988548133778 0 0.0260280189001028 0 0 0 0 0 0 0 0 0 0 0 0 0 0 0 0 0 0 0 0 0.0163025220343898 0 0 0 0 0 0 0 0 0 0 0 0 0.0109882438281095 0 0 0 0 0 0 0 0 0 0 0 0 0 0 0.00750652148641084 0 0 0 0 0 0.0174389612263548 0 0 0 0 0 0.00923757447244456 0 0 0 0.0115395874781616 0.0150143747723358 0 0 0 0 0 0 0 0 0.018501178683527 0 0 0 0 0 0 0 0 0 0 0 0 0 0 0 0 0 0 0 0 0 0 0 0 0 0 0 0 0 0 0 0 0 0 0 0 0 0 0 0 0 0 0 0 0 0 0 0 0 0 0 0 0 0 0.0169080761825231 0 0 0 0 0 0 0 0 0 0 0 0 0 0 0 0 0 0 0 0 0 0 0 0 0 0 0 0 0 0 0 0 0 0 0 0 0 0 0 0 0 0 0 0 0 0 0 0 0 0 0 0 0 0 0 0 0 0 0 0 0 0 0 0 0 0 0 0 0 0 0 0 0 0 0 0 0 0 0 0.0308694683225595 0 0 0 0 0 0 0 0 0 0 0 0 0 0 0 0 0 0 0 0 0 0 0 0 0 0 0 0 0 0 0 0 0 0
0 0 0 0 0 0 0 0 0 0 0 0 0 0 0 0 0 0 0 0 0 0 0 0 0 0 0 0 0 0 0 0.0352995568594565 0 0 0 0 0 0 0 0 0 0.420525010089211 0 0 0 0 0 0.331236842756191 0 0 0 0 0 0 0 0 0 0 0 0 0 0 0 0 0 0 0 0 0 0 0 0 0 0 0 0 0 0 0 0 0 0 0 0 0 0 0 0 0 0 0 0 0 0 0 0.212938590295141 0 0 0 0 0 0 0 0 0 0 0 0 0 0 0 0 0 0 0 0 0 0 0 0 0 0 0 0 0 0 0 0 0 0 0 0 0 0 0 0 0 0 0 0 0 0 0 0 0 0 0 0 0 0 0 0 0 0 0 0 0 0 0 0 0 0 0 0 0 0 0 0 0 0 0 0 0 0 0 0 0 0 0 0 0 0 0 0 0 0 0 0 0 0 0 0 0 0 0 0 0 0 0 0 0 0 0 0 0 0 0 0 0 0 0 0 0 0 0 0 0 0 0 0 0 0 0 0 0 0 0 0 0 0 0 0 0 0 0 0 0 0 0 0 0 0 0 0 0 0 0 0 0 0 0 0 0 0 0 0 0 0 0 0 0 0 0 0 0 0 0 0 0 0 0 0 0 0 0 0 0 0 0 0 0 0 0 0 0 0 0 0 0 0 0 0 0 0 0 0 0 0 0 0 0 0 0 0 0 0 0 0 0 0 0 0 0 0 0 0
0 0 0 0 0 0 0 0 0 0 0 0 0 0 0 0 0 0 0 0 0 0 0 0 0.0653966909750986 0.0384459628176512 0 0 0 0 0 0.0864268388024473 0 0 0.0996619835171132 0.074481991351014 0 0 0 0 0.40574060290392 0 0 0 0 0 0 0 0 0 0 0.0930935510389133 0 0 0 0 0 0 0 0 0 0 0 0 0 0 0 0 0 0 0 0 0 0 0 0 0 0 0 0 0 0 0 0 0 0.012745235436395 0 0 0 0 0 0 0 0.0370280019400078 0 0 0 0 0 0 0.0337598443224015 0 0 0 0 0 0 0 0 0 0 0 0 0 0 0 0 0 0 0 0 0 0 0 0 0.0532192968950385 0 0 0 0 0 0 0 0 0 0 0 0 0 0 0 0 0 0 0 0 0 0 0 0 0 0 0 0 0 0 0 0 0 0 0 0 0 0 0 0 0 0 0 0 0 0 0 0 0 0 0 0 0 0 0 0 0 0 0 0 0 0 0 0 0 0 0 0 0 0 0 0 0 0 0 0 0 0 0 0 0 0 0 0 0 0 0 0 0 0 0 0 0 0 0 0 0 0 0 0 0 0 0 0 0 0 0 0 0 0 0 0 0 0 0 0 0 0 0 0 0 0 0 0 0 0 0 0 0 0 0 0 0 0 0 0 0 0 0 0 0 0 0 0 0 0 0 0 0 0 0 0 0 0 0 0 0 0 0 0 0 0 0 0 0 0 0 0 0 0 0 0 0 0 0 0 0 0 0 0 0 0 0 0 0 0 0 0 0 0
0 0 0 0 0 0 0 0 0 0 0 0 0 0 0 0.0114374816810581 0 0 0 0 0 0 0 0.289951862653638 0 0 0 0 0 0 0 0 0 0 0 0 0 0 0.198736862702818 0 0 0 0 0.0378415764984865 0 0.0945282307243862 0 0 0 0.152138813365868 0 0 0 0 0 0 0 0 0 0 0 0 0.175427667374824 0 0 0 0 0 0 0 0 0 0 0 0 0 0 0 0 0 0 0 0 0 0 0 0 0 0 0 0 0 0 0 0 0 0 0 0 0 0 0 0 0 0 0 0 0 0 0 0 0 0 0 0 0 0 0 0 0 0 0 0 0 0 0 0 0 0 0 0 0 0 0.0238237635726468 0 0 0 0 0 0 0 0 0 0 0 0 0 0 0 0 0 0 0 0 0 0 0 0 0 0 0 0 0 0 0 0 0 0 0 0 0.0161137414262749 0 0 0 0 0 0 0 0 0 0 0 0 0 0 0 0 0 0 0 0 0 0 0 0 0 0 0 0 0 0 0 0 0 0 0 0 0 0 0 0 0 0 0 0 0 0 0 0 0 0 0 0 0 0 0 0 0 0 0 0 0 0 0 0 0 0 0 0 0 0 0 0 0 0 0 0 0 0 0 0 0 0 0 0 0 0 0 0 0 0 0 0 0 0 0 0 0 0 0 0 0 0 0 0 0 0 0 0 0 0 0 0 0 0 0 0 0 0 0 0 0 0 0 0 0 0 0 0 0 0 0 0 0 0 0 0 0 0 0 0 0 0 0 0 0
0 0 0 0 0 0 0 0 0 0 0 0 0 0 0 0 0 0 0 0 0 0 0 0 0 0 0 0 0 0 0 0 0 0 0 0 0 0 0.0924610583119032 0 0 0 0.234358719311492 0 0 0.112308097821014 0 0 0 0.243252919196184 0 0 0 0 0 0 0 0 0 0 0 0 0 0 0 0 0 0 0 0 0 0 0 0 0 0 0 0 0 0 0 0 0 0 0 0 0 0 0 0 0 0 0 0 0 0 0 0 0 0 0 0 0 0 0 0 0 0 0 0 0 0 0 0 0 0 0 0 0 0 0 0 0 0 0 0 0 0 0 0 0 0 0 0 0 0 0 0 0 0.107570588692925 0 0 0 0 0 0 0 0 0 0 0 0 0 0 0 0 0 0 0 0 0 0 0 0 0 0 0 0 0 0.0682062896165358 0 0 0 0 0 0 0 0 0 0 0 0 0 0 0 0 0 0 0 0.0782624274412221 0 0 0 0 0 0 0 0 0 0 0 0 0 0 0.0635798996087249 0 0 0 0 0 0 0 0 0 0 0 0 0 0 0 0 0 0 0 0 0 0 0 0 0 0 0 0 0 0 0 0 0 0 0 0 0 0 0 0 0 0 0 0 0 0 0 0 0 0 0 0 0 0 0 0 0 0 0 0 0 0 0 0 0 0 0 0 0 0 0 0 0 0 0 0 0 0 0 0 0 0 0 0 0 0 0 0 0 0 0 0 0 0 0 0 0 0 0 0 0 0 0 0 0 0 0 0 0 0 0
0 0 0 0.010573999805531 0 0 0 0 0 0 0 0 0 0.0350936778205487 0 0 0 0 0 0.0544398888572734 0.162781725400462 0 0 0 0 0 0 0 0 0 0.0328164140403755 0 0 0 0.0219868217730544 0 0 0 0.0509424153104701 0 0 0 0 0 0 0 0 0 0 0.18774712282657 0 0 0 0 0 0 0 0 0 0.0306496432835568 0.0106621164705771 0 0 0 0.0542491173951485 0 0 0 0 0 0 0 0 0.0842715091743047 0 0 0 0 0 0.0039355529768357 0 0 0 0 0.0038674707186817 0.00682049651848457 0 0 0.00732821098020768 0.0189974187887206 0.0050807046717529 0.0132201742261571 0.00423472841778764 0.0373884948277409 0.00502873999612282 0 0 0 0 0 0 0 0.0215369677343587 0 0 0 0 0 0 0 0 0 0 0 0 0 0 0 0 0 0 0 0 0 0 0 0 0.0720667677946684 0 0 0 0 0 0 0 0 0 0 0 0 0 0 0 0 0 0 0 0 0 0 0 0.010951610307428 0 0 0 0 0 0 0 0 0 0 0 0 0 0 0 0 0.010669625361808 0 0 0 0 0 0 0 0 0 0 0 0 0 0 0 0 0 0 0 0 0.0248123452435015 0 0.0111005851453855 0 0 0 0 0 0 0 0 0 0 0 0 0.00674565413248653 0 0 0 0 0 0 0 0 0 0 0 0 0 0 0 0 0 0 0 0 0 0 0 0 0 0 0 0 0 0 0 0 0 0 0 0 0 0 0 0 0 0 0 0 0 0 0 0 0 0 0 0 0 0 0 0 0 0 0 0 0 0 0 0 0 0 0 0 0 0 0 0 0 0 0 0 0 0 0 0 0 0 0 0 0 0 0 0 0 0 0 0 0 0 0 0 0 0 0 0 0 0 0 0 0 0 0 0 0 0 0
0 0 0 0 0 0 0 0 0 0 0 0 0 0 0 0 0 0 0 0.012235492605295 0.0479812152978214 0 0 0.0446578813949338 0 0 0 0 0 0 0.0105306499342189 0 0 0 0 0 0 0 0.00777230566389873 0 0 0 0.0617063465198942 0.011837704125283 0 0 0.0257238725286753 0 0 0.0215650639690396 0.0339199540037773 0 0 0.0142313465400487 0 0 0.0114153698647275 0.046153938650888 0.0117238218158123 0.0966014196178238 0.0258291774083099 0.0101713142063641 0.0326203597082066 0 0 0 0 0 0 0 0 0.0427957941945912 0 0 0 0 0.0330429599937936 0.016203591815158 0 0 0 0 0 0 0.00605951242061345 0 0 0.0237743701830066 0.0356260588346999 0 0 0 0 0 0 0 0 0 0 0 0 0 0 0 0 0 0 0 0 0 0 0 0 0 0 0 0 0 0 0 0 0 0 0 0 0 0 0 0.153360326693375 0 0 0 0 0.00856976210389424 0 0 0 0 0 0.0510943443688078 0 0 0.0317014777354149 0 0 0 0 0 0 0 0 0 0 0 0 0 0 0 0 0 0 0 0 0 0 0 0 0.025675172662777 0.0103603528229911 0 0 0 0 0 0 0 0 0 0 0 0 0 0 0 0 0 0 0 0 0 0 0 0 0 0 0 0 0 0 0 0 0 0 0 0.0068676442514595 0 0 0 0 0 0 0 0 0 0 0 0 0 0 0 0 0 0 0 0 0 0 0 0 0 0.0112374734660021 0.0169539245983969 0 0 0 0 0 0 0 0 0 0 0 0 0 0 0 0 0 0 0 0 0 0 0 0 0 0 0 0 0 0 0 0 0 0 0 0 0 0 0 0 0 0 0 0 0 0 0 0 0 0 0 0 0 0 0 0 0 0 0 0 0 0 0 0 0 0 0 0 0 0 0 0 0 0 0 0 0 0 0 0 0 0 0 0
0 0 0 0 0 0 0 0 0 0 0 0 0 0 0 0.00874031099161045 0 0 0 0 0 0 0 0 0 0 0 0 0.064129366025251 0 0 0 0 0 0 0 0 0 0 0 0 0 0 0 0 0.017732193969132 0 0 0 0 0.10772434428581 0 0 0.0271245272712835 0 0 0 0.135654836050923 0.00756175739064901 0.0388861737862456 0.00306278454594332 0 0 0.00408028452309072 0 0 0.012952117855842 0 0 0 0.0269724301388597 0.0106642383888597 0.0252896189737726 0 0 0.00672294680493851 0 0.011298766040285 0 0 0 0 0 0 0.00875882344519447 0.00245201866650043 0.031836823094244 0.0151183174532744 0.0147187517998702 0 0 0 0 0 0.00253020609558836 0 0 0 0 0 0 0 0 0.0078145006488271 0 0 0 0 0.00606183362987925 0 0.00713991051222551 0 0 0 0 0 0 0 0 0 0 0 0 0 0 0 0 0 0.0183475335314232 0 0.134071109260097 0.111955824495141 0 0.0244181159371086 0 0 0 0 0 0.10617953438813 0 0 0 0 0 0 0 0 0 0 0 0 0 0 0 0 0 0 0 0 0 0 0 0 0 0 0 0 0 0 0 0 0 0 0 0 0 0 0 0 0 0 0 0 0 0 0 0 0 0 0 0 0 0 0 0 0 0 0 0 0 0 0 0 0 0 0 0 0 0 0 0 0 0 0 0 0 0 0 0 0 0 0 0 0 0 0 0 0 0 0 0 0 0 0 0 0 0 0 0 0 0 0 0 0 0 0 0 0 0 0 0 0 0 0 0 0 0 0 0 0 0 0 0 0 0 0 0 0 0 0 0 0 0 0 0 0 0 0 0 0 0 0 0 0 0 0 0 0 0 0 0 0 0 0 0 0 0 0 0 0 0 0 0 0 0 0 0 0 0 0 0 0 0 0 0
0 0 0 0 0 0 0 0 0 0 0 0 0 0 0 0 0 0 0 0 0 0 0.0421867953394113 0 0.060644825831399 0.0694430084587366 0 0 0 0 0 0 0 0 0.046773878829696 0 0 0 0.105923007019362 0 0.0993024957549116 0 0 0 0 0 0 0 0 0 0 0 0 0 0 0 0 0 0 0 0 0 0 0 0 0 0 0 0 0 0 0 0 0.36970884707708 0 0 0 0 0 0 0 0 0 0 0 0 0 0 0 0 0 0 0 0 0 0 0 0 0 0 0 0 0 0 0 0 0 0 0 0 0 0 0 0 0 0 0 0 0 0 0 0 0 0 0 0.0908638668848859 0 0 0 0 0 0 0 0 0 0 0 0 0 0 0 0 0 0 0 0 0.0120643516786859 0 0 0 0 0.00823626582437797 0 0 0 0 0 0 0 0 0 0 0 0 0 0 0 0 0 0 0 0 0 0 0 0 0 0 0 0 0 0 0 0 0 0 0 0 0 0 0 0 0 0 0 0 0 0 0 0 0 0 0 0.0392774239978282 0 0 0 0 0 0 0 0 0 0 0 0 0 0 0 0 0 0 0 0 0 0 0 0 0 0 0 0 0 0 0 0 0 0 0 0 0 0 0 0 0 0 0 0 0 0 0 0 0 0 0 0 0 0 0 0 0 0 0 0 0 0 0 0 0 0 0 0 0 0 0 0 0 0 0 0 0 0.0555752333036256 0 0 0 0 0 0 0 0 0 0 0 0 0 0 0 0 0 0 0 0 0 0 0 0 0 0 0 0 0 0 0 0 0 0
0 0 0 0 0 0 0 0 0 0 0 0 0.0798498526650875 0 0 0 0 0 0 0 0 0 0.226859633780384 0 0.237479986999962 0.0273841276334649 0 0 0 0 0 0.0822812987851216 0 0 0.0789354373693119 0 0 0 0 0 0 0 0 0 0 0 0 0 0 0 0 0 0 0 0 0 0 0 0 0 0 0 0 0 0 0 0 0 0 0 0 0 0 0 0 0 0 0 0 0 0 0 0 0 0 0 0 0 0 0 0 0 0 0 0 0 0 0 0 0 0 0 0 0 0 0 0 0 0 0 0 0 0 0 0 0 0 0 0 0.217912586604187 0 0 0 0 0 0 0 0 0 0 0 0 0 0 0 0 0 0 0 0 0 0 0 0 0 0 0 0 0 0 0 0 0.00724389056215896 0 0 0 0 0 0 0 0 0 0 0 0 0 0 0 0 0 0 0 0.0184616265414652 0 0 0 0 0 0 0 0 0 0 0 0 0 0 0 0 0 0 0 0 0 0 0 0 0 0 0 0 0 0 0 0 0 0 0 0 0 0 0 0 0 0 0 0 0 0 0 0 0 0 0 0 0 0 0 0 0 0 0 0 0 0 0 0 0 0 0 0 0 0 0 0 0 0 0 0 0 0 0 0 0 0 0 0 0 0 0 0 0 0 0 0 0 0 0.0235915590588576 0 0 0 0 0 0 0 0 0 0 0 0 0 0 0 0 0 0 0 0 0 0 0 0 0 0 0 0 0 0 0 0 0 0 0 0 0 0 0 0 0 0 0 0 0 0 0 0
0 0 0 0 0 0 0 0 0 0 0 0 0 0 0 0 0 0 0 0.00657490332336361 0.058932803054206 0 0 0.0550869971004376 0 0 0 0 0 0 0.0900807263540526 0 0 0 0 0 0 0 0.0349452329884732 0 0 0 0.222847938939592 0.0575327009363188 0.225712293449777 0.0483894898541838 0 0 0 0 0 0 0 0 0 0 0 0 0 0.0201402494762905 0 0 0.0413353612688522 0 0 0 0 0 0 0 0 0 0 0 0 0 0.0262313847180917 0.0218761768614915 0 0 0 0 0 0 0 0 0 0 0 0 0 0 0 0 0 0.0294599225796197 0 0 0 0 0 0 0 0 0 0 0 0 0 0 0 0 0 0 0 0 0 0 0 0 0 0 0 0 0 0 0 0 0 0 0 0 0 0.051024548363395 0 0 0 0 0 0 0 0 0 0 0 0 0 0 0 0 0 0 0 0 0 0 0 0 0 0 0 0 0 0 0 0 0 0 0 0 0 0 0 0 0 0 0 0 0 0 0 0 0 0 0 0 0 0 0 0 0 0 0 0 0 0 0 0 0 0 0 0 0 0 0 0 0 0 0 0 0 0 0 0 0 0 0 0 0 0 0 0 0 0 0 0 0 0 0 0 0 0.00982927073185417 0 0 0 0 0 0 0 0 0 0 0 0 0 0 0 0 0 0 0 0 0 0 0 0 0 0 0 0 0 0 0 0 0 0 0 0 0 0 0 0 0 0 0 0 0 0 0 0 0 0 0 0 0 0 0 0 0 0 0 0 0 0 0 0 0 0 0 0 0 0 0 0 0 0 0 0 0 0 0 0 0 0 0 0
0 0 0 0 0 0 0 0 0 0 0 0 0 0 0 0 0 0 0 0 0 0 0 0 0 0 0 0 0 0 0 0 0 0 0 0 0 0 0 0 0 0 0 0 0 0.0413202485296988 0.190368639027931 0 0 0 0 0 0 0.100445731106009 0 0 0.0635407500287211 0.0973111193451653 0.00612803367924052 0.025696066320039 0 0 0 0 0 0 0.00911110808542332 0 0 0 0.0403054152735072 0 0 0 0 0.139968015725797 0 0.00429036492529001 0 0 0 0 0 0 0.0158554398406499 0 0 0.0134972129024606 0.020602001441751 0 0 0 0 0 0 0.00520934956231067 0 0 0 0 0 0 0 0.00898264035665951 0 0 0 0 0 0 0.0117329674255321 0.00715739838499908 0.00849331478953671 0 0 0 0 0 0 0 0 0 0 0 0 0 0 0 0.0406787828092881 0 0 0.0151018646336407 0 0.00565054893912102 0 0 0 0 0 0.109983712570829 0 0 0.0185692742963999 0 0 0 0 0 0 0 0 0 0 0 0 0 0 0 0 0 0 0 0 0 0 0 0 0 0 0 0 0 0 0 0 0 0 0 0 0 0 0 0 0 0 0 0 0 0 0 0 0 0 0 0 0 0 0 0 0 0 0 0 0 0 0 0 0 0 0 0 0 0 0 0 0 0 0 0 0 0 0 0 0 0 0 0 0 0 0 0 0 0 0 0 0 0 0 0 0 0 0 0 0 0 0 0 0 0 0 0 0 0 0 0 0 0 0 0 0 0 0 0 0 0 0 0 0 0 0 0 0 0 0 0 0 0 0 0 0 0 0 0 0 0 0 0 0 0 0 0 0 0 0 0 0 0 0 0 0 0 0 0 0 0 0 0 0 0 0 0 0 0 0 0 0
0 0 0 0 0 0 0 0 0 0 0 0 0 0 0 0 0 0 0 0 0 0 0 0 0 0 0 0 0 0 0 0 0 0 0 0.136955657705509 0 0 0 0 0 0.107816158498638 0 0 0 0 0 0 0 0 0 0 0 0 0 0 0 0 0 0 0 0 0 0 0 0 0 0 0 0 0 0 0 0 0 0 0 0 0 0 0 0 0 0 0 0 0 0 0 0 0 0 0 0 0 0 0 0 0 0 0 0 0 0 0 0 0 0 0 0 0 0 0 0 0 0 0 0 0 0 0 0 0 0 0 0 0 0 0 0 0 0 0 0 0 0 0 0 0 0 0 0 0 0 0 0 0 0 0 0 0 0 0 0 0 0 0 0 0 0 0 0 0 0 0 0 0 0 0 0 0 0 0 0 0 0 0 0 0 0 0 0 0 0 0 0 0 0 0 0 0 0 0 0 0 0 0.394356978430069 0 0 0 0 0 0 0 0 0 0 0 0 0 0 0 0 0 0 0 0 0 0 0 0 0 0 0 0 0 0 0 0 0 0 0 0 0 0 0 0 0 0 0 0.360871205365784 0 0 0 0 0 0 0 0 0 0 0 0 0 0 0 0 0 0 0 0 0 0 0 0 0 0 0 0 0 0 0 0 0 0 0 0 0 0 0 0 0 0 0 0 0 0 0 0 0 0 0 0 0 0 0 0 0 0 0 0 0 0 0 0 0 0 0 0 0 0 0 0 0 0 0
0 0 0 0 0 0 0 0 0 0 0 0 0 0 0 0 0 0 0 0 0.016121983409494 0 0 0 0 0 0 0.031938369068429 0 0 0 0 0 0 0 0 0 0 0 0 0 0 0 0 0 0 0 0 0 0 0 0 0 0 0 0 0 0 0 0 0 0 0 0.0326723138672596 0 0.427727669077304 0 0 0 0 0 0 0 0 0 0 0 0 0 0 0 0 0 0 0 0 0 0 0 0 0 0 0 0 0 0 0 0 0 0 0 0 0 0.0272282661553071 0 0 0.269220546235365 0 0.039668180255013 0 0 0 0 0 0 0 0 0 0 0 0 0 0 0.0167405635754549 0 0 0 0 0.0268445630102174 0 0 0 0 0 0 0 0 0 0 0 0 0 0 0 0 0 0 0 0 0 0 0 0 0 0 0 0 0 0 0 0 0 0 0 0 0 0 0 0 0 0 0 0.0782060388547042 0 0 0 0 0 0 0 0 0 0 0 0 0 0 0 0 0 0 0 0 0 0 0 0 0 0 0 0 0 0 0 0 0 0 0 0 0 0 0 0 0 0 0 0 0 0 0 0 0 0 0 0 0 0 0 0 0 0 0 0 0 0 0 0 0 0 0 0 0 0 0 0 0 0 0 0 0 0 0 0 0 0 0 0 0 0 0 0 0 0.0336315064914527 0 0 0 0 0 0 0 0 0 0 0 0 0 0 0 0 0 0 0 0 0 0 0 0 0 0 0 0 0 0 0 0 0 0 0 0 0 0 0 0 0 0 0 0 0 0 0 0 0 0 0 0 0
0 0 0 0 0 0 0 0 0 0 0 0 0 0 0 0.00268994715056772 0 0 0 0 0 0 0 0 0 0 0 0 0 0.00308395835138014 0.0251143665494328 0 0 0.174481826118735 0 0 0 0 0 0.00190012111219596 0 0 0 0 0 0.00457205085008371 0.0126415728402929 0 0 0 0.0264904216910454 0 0 0 0 0 0.0977773469805047 0.024690697987549 0 0 0 0 0 0 0 0 0 0 0 0 0.177845121364488 0 0 0 0 0.0083900299477365 0 0 0 0 0.00238364546346197 0 0 0 0.0162560765977112 0.0087514774438379 0 0.00401219304620916 0.0226739078874856 0.00785918964466756 0 0.0107533570271103 0 0.0107981458755495 0.00607447664071561 0.0057605340267922 0.00142414028604913 0 0 0 0 0.00413438081205198 0.0167256006567337 0 0 0 0 0 0 0 0 0 0 0 0 0 0 0 0 0 0 0 0 0 0 0 0 0 0.0014912030819337 0 0 0 0.00642379182847478 0 0 0 0 0 0.085076821086221 0.0187004960368151 0 0 0.00482744850028203 0.00246168221344776 0 0 0 0 0 0.00131369800440237 0 0 0.012243649925463 0.133871342475106 0 0 0 0 0 0 0 0 0 0 0 0 0 0 0 0 0 0 0 0 0 0 0 0 0 0 0 0 0 0 0 0 0 0 0 0 0 0 0 0 0 0 0 0 0 0 0 0 0 0 0 0 0 0 0 0 0 0 0 0 0 0 0 0 0 0 0 0 0 0 0 0 0 0 0 0 0 0 0 0 0 0 0 0 0 0 0 0 0 0 0 0 0 0 0 0 0 0 0 0 0 0.024160723507916 0 0 0 0 0 0 0 0 0 0 0 0 0 0 0 0 0 0 0 0 0 0 0 0 0 0 0 0 0 0 0 0 0 0 0 0 0 0 0 0 0 0.00968023394930197 0 0 0 0 0 0.00156309252120493 0 0 0 0 0 0 0 0 0 0 0 0.0209012305170444
0 0 0 0 0 0 0 0 0 0 0 0 0.321147544475624 0 0 0 0 0 0 0 0 0 0 0 0 0 0 0 0 0 0 0 0 0 0 0 0 0 0 0 0 0 0 0 0 0 0 0 0 0 0 0 0 0 0 0.120193999409194 0 0 0 0 0 0 0 0 0 0 0 0 0 0 0 0 0 0 0 0 0 0 0 0 0 0 0 0 0 0 0 0 0 0 0 0 0 0 0 0 0 0 0 0 0 0 0 0.0995742592364453 0 0 0 0 0 0 0 0 0 0.37913581452566 0 0 0 0 0 0 0 0 0 0 0 0 0 0 0 0 0 0 0 0 0 0 0 0 0 0 0 0 0 0 0 0 0 0 0 0 0 0 0 0 0 0 0 0 0 0 0 0 0 0 0 0 0 0 0 0 0 0 0 0 0 0 0 0 0 0 0 0 0 0 0 0 0 0 0 0 0 0 0 0 0 0 0 0 0 0 0 0 0 0 0 0 0.0799483823530771 0 0 0 0 0 0 0 0 0 0 0 0 0 0 0 0 0 0 0 0 0 0 0 0 0 0 0 0 0 0 0 0 0 0 0 0 0 0 0 0 0 0 0 0 0 0 0 0 0 0 0 0 0 0 0 0 0 0 0 0 0 0 0 0 0 0 0 0 0 0 0 0 0 0 0 0 0 0 0 0 0 0 0 0 0 0 0 0 0 0 0 0 0 0 0 0 0 0 0 0 0 0 0 0 0 0 0 0 0
0 0 0 0 0 0 0 0 0 0 0 0 0.31053750170244 0 0 0 0 0 0 0 0 0 0 0 0 0 0.0237754390564374 0 0 0 0 0 0 0 0 0 0 0 0 0 0 0 0 0 0 0 0 0 0 0 0 0 0 0 0.27664470480496 0 0 0 0 0 0 0 0 0 0 0 0 0 0 0 0.389042354436163 0 0 0 0 0 0 0 0 0 0 0 0 0 0 0 0 0 0 0 0 0 0 0 0 0 0 0 0 0 0 0 0 0 0 0 0 0 0 0 0 0 0 0 0 0 0 0 0 0 0 0 0 0 0 0 0 0 0 0 0 0 0 0 0 0 0 0 0 0 0 0 0 0 0 0 0 0 0 0 0 0 0 0 0 0 0 0 0 0 0 0 0 0 0 0 0 0 0 0 0 0 0 0 0 0 0 0 0 0 0 0 0 0 0 0 0 0 0 0 0 0 0 0 0 0 0 0 0 0 0 0 0 0 0 0 0 0 0 0 0 0 0 0 0 0 0 0 0 0 0 0 0 0 0 0 0 0 0 0 0 0 0 0 0 0 0 0 0 0 0 0 0 0 0 0 0 0 0 0 0 0 0 0 0 0 0 0 0 0 0 0 0 0 0 0 0 0 0 0 0 0 0 0 0 0 0 0 0 0 0 0 0 0 0 0 0 0 0 0 0 0 0 0 0 0 0 0 0 0 0 0 0 0 0 0 0 0 0 0 0 0 0 0 0 0
0 0 0 0 0 0 0 0 0 0 0 0 0 0 0 0 0 0 0 0 0 0 0 0 0 0 0 0 0 0 0 0 0 0 0 0 0 0 0 0 0 0 0 0 0 0.0172481143386494 0 0 0 0 0.078812717341792 0 0 0.459859143811055 0 0 0 0.071128469522678 0 0 0 0 0 0 0 0 0 0 0 0 0.0734356812556601 0 0 0 0 0 0 0 0 0 0 0 0 0 0.0296615775697089 0.0107459614411199 0 0.00860574935565354 0.0372686247277894 0 0 0 0 0 0.0103960753381933 0 0 0 0 0 0 0 0 0 0 0 0 0 0 0 0 0 0 0 0 0 0 0 0 0 0 0 0 0 0 0 0 0 0.00789809408579964 0 0 0 0 0 0 0 0 0 0 0.063509710809402 0 0 0.0152594749656954 0 0 0.0143880901300559 0 0 0 0 0 0 0 0.101782515306748 0 0 0 0 0 0 0 0 0 0 0 0 0 0 0 0 0 0 0 0 0 0 0 0 0 0 0 0 0 0 0 0 0 0 0 0 0 0 0 0 0 0 0 0 0 0 0 0 0 0 0 0 0 0 0 0 0 0 0 0 0 0 0 0 0 0 0 0 0 0 0 0 0 0 0 0 0 0 0 0 0 0 0 0 0 0 0 0 0 0 0 0 0 0 0 0 0 0 0 0 0 0 0 0 0 0 0 0 0 0 0 0 0 0 0 0 0 0 0 0 0 0 0 0 0 0 0 0 0 0 0 0 0 0 0 0 0 0 0 0 0 0 0 0 0 0 0 0 0 0 0 0 0 0 0 0 0 0 0 0 0 0
0 0 0 0 0 0 0 0 0 0 0 0 0 0 0 0.00138161941711222 0 0 0 0 0 0 0 0 0 0 0 0 0 0 0 0 0 0 0 0 0 0 0 0 0 0 0 0 0 0.00804010291867597 0.0342816720453938 0 0 0 0.0139157826665415 0 0 0.0133881678635436 0 0 0.00820058186806485 0 0 0.0140481150778801 0.000595120366516876 0 0 0 0 0 0 0 0 0 0 0.00197214931734841 0.02696038197879 0 0 0.00469637746589956 0.00288407740900965 0.00113216857516151 0 0 0.000822161319968087 0 0 0 0.0796285621134736 0.00459750652814955 0.0553362057513395 0.0721829964275327 0.153894964639928 0.0012216058206912 0 0.00137091229236565 0 0 0.00318032759453346 0.00383018370112741 0 0 0 0 0 0.0129869410565443 0.0074645346352515 0 0 0 0 0 0 0 0 0 0 0 0 0 0 0 0 0 0 0 0 0 0 0 0.000894802517417012 0 0.00373452097341299 0 0.0126580601654695 0.0296817643949514 0.0063287184664762 0.00297694268476227 0 0 0 0 0.00191525500738487 0.064493135002796 0.0019671271322334 0.0505759349913319 0.162446886966024 0 0 0.0636568547902856 0.00633091206604848 0.00201737083377187 0 0 0 0.000704322986769004 0.000969347092549699 0.0449259853538306 0.0157088397236423 0 0 0 0 0 0 0 0 0 0 0 0 0 0 0 0 0 0 0 0 0 0 0 0 0 0 0 0 0 0 0 0 0 0 0 0 0 0 0 0 0 0 0 0 0 0 0 0 0 0 0 0 0 0 0 0 0 0 0 0 0 0 0 0 0 0 0 0 0 0 0 0 0 0 0 0 0 0 0 0 0 0 0 0 0 0 0 0 0 0 0 0 0 0 0 0 0 0 0 0 0 0 0 0 0 0 0 0 0 0 0 0 0 0 0 0 0 0 0 0 0 0 0 0 0 0 0 0 0 0 0 0 0 0 0 0 0 0 0 0 0 0 0 0 0 0 0 0 0 0 0 0 0 0 0 0 0 0 0 0 0
0 0 0 0 0 0 0 0 0 0 0 0 0 0 0 0.0130222904964545 0 0 0 0 0.0806497888497558 0 0 0 0 0 0.00594039995599551 0 0 0 0 0 0 0 0 0 0 0 0 0 0 0 0 0 0 0.0155336977432449 0.0145345722843989 0 0 0 0.00666529098844089 0 0 0 0 0 0 0 0 0.250621667677295 0 0.207003978818954 0 0 0 0.0648109282814767 0.0136253240712018 0 0 0 0 0.00619576794858703 0 0 0 0.0727006580853924 0 0.0320544996881812 0 0 0 0 0 0 0 0 0 0 0 0 0 0 0 0 0 0 0 0 0 0 0 0 0 0 0 0 0 0.0965187153381295 0 0 0 0 0 0 0 0 0 0 0 0 0 0.0250779844718732 0 0 0 0 0 0.00973747139691739 0.0242581081229478 0 0 0 0 0.0610488557807533 0 0 0 0 0 0 0 0 0 0 0 0 0 0 0 0 0 0 0 0 0 0 0 0 0 0 0 0 0 0 0 0 0 0 0 0 0 0 0 0 0 0 0 0 0 0 0 0 0 0 0 0 0 0 0 0 0 0 0 0 0 0 0 0 0 0 0 0 0 0 0 0 0 0 0 0 0 0 0 0 0 0 0 0 0 0 0 0 0 0 0 0 0 0 0 0 0 0 0 0 0 0 0 0 0 0 0 0 0 0 0 0 0 0 0 0 0 0 0 0 0 0 0 0 0 0 0 0 0 0 0 0 0 0 0 0 0 0 0 0 0 0 0 0 0 0 0 0 0 0 0 0 0 0 0 0 0 0 0 0 0 0 0 0 0 0 0 0 0 0 0 0 0 0 0 0 0 0 0 0 0 0
0 0 0 0 0 0 0 0 0 0 0 0 0 0 0 0 0 0 0 0.00674583262520711 0.0185934801817188 0 0 0 0 0 0 0.00934941932763932 0 0 0 0 0 0 0 0 0 0 0 0 0 0 0 0 0.0110606143219767 0.0650662388073904 0.037996297758821 0 0 0.00604556294235712 0.014207941761646 0 0 0 0 0 0 0.0543172045432807 0.127404617551073 0 0.0198256873607401 0.0377292473604004 0.00602313042680107 0 0 0 0 0 0 0 0 0.0198507915564041 0 0.0161860104476869 0 0.0415639312070575 0.138819122118607 0.0520981415204007 0 0 0 0 0 0 0.0175579860973935 0 0.00521961363593414 0.0425419240121634 0.0651200175407271 0 0 0 0 0 0 0.00165088865183896 0 0 0 0 0 0 0 0 0 0 0 0 0 0 0 0 0 0 0 0 0 0 0 0 0 0.0175674090920229 0 0 0 0 0 0 0.0554952665103622 0 0 0 0.00222663305641011 0.0277031876270573 0 0 0 0 0 0.0215390618945345 0 0 0.0488939404750674 0 0 0 0 0 0 0 0 0 0 0 0 0 0 0 0 0 0 0 0 0 0 0 0 0 0 0 0 0 0 0 0 0 0 0 0 0 0 0 0 0 0 0 0 0 0 0 0 0 0 0 0 0 0 0 0 0 0 0 0 0 0.00210643543887778 0 0 0 0 0 0 0 0 0 0 0 0 0 0 0 0 0 0 0 0 0 0 0 0 0 0.00447564922483833 0.00501871492356447 0 0 0 0 0 0 0 0 0 0 0 0 0 0 0 0 0 0 0 0 0 0 0 0 0 0 0 0 0 0 0 0 0 0 0 0 0 0 0 0 0 0 0 0 0 0 0 0 0 0 0 0 0 0 0 0 0 0 0 0 0 0 0 0 0 0 0 0 0 0 0 0 0 0 0 0 0 0 0 0 0 0 0 0
0 0 0 0 0 0 0 0 0 0 0 0 0 0 0 0 0 0 0 0 0 0 0 0 0 0 0 0 0 0 0 0 0 0 0 0 0 0 0.0471232037426588 0 0 0 0 0 0.0110030024841957 0.0497504179309327 0.00855808273605922 0 0 0 0 0 0 0 0 0 0 0.00658018542246295 0 0.0566946681215123 0 0 0.0562438682451028 0 0 0 0 0 0 0.034445628680989 0 0.418539546341686 0 0 0 0.017735968266927 0.0558461784001938 0.18847173147814 0 0 0 0 0 0 0 0 0.00582561560464279 0.015789509450769 0.0211137256016748 0 0 0 0 0 0 0 0 0 0 0 0 0 0 0 0 0 0 0 0 0 0 0 0 0 0 0 0 0 0 0 0 0 0 0 0 0 0 0 0 0 0 0 0 0 0 0 0 0 0 0 0 0 0.00627866749205359 0 0 0 0 0 0 0 0 0 0 0 0 0 0 0 0 0 0 0 0 0 0 0 0 0 0 0 0 0 0 0 0 0 0 0 0 0 0 0 0 0 0 0 0 0 0 0 0 0 0 0 0 0 0 0 0 0 0 0 0 0 0 0 0 0 0 0 0 0 0 0 0 0 0 0 0 0 0 0 0 0 0 0 0 0 0 0 0 0 0 0 0 0 0 0 0 0 0 0 0 0 0 0 0 0 0 0 0 0 0 0 0 0 0 0 0 0 0 0 0 0 0 0 0 0 0 0 0 0 0 0 0 0 0 0 0 0 0 0 0 0 0 0 0 0 0 0 0 0 0 0 0 0 0 0 0 0 0 0 0 0 0 0 0 0 0 0 0 0 0 0 0 0
0 0 0 0 0 0 0 0 0 0 0 0 0 0 0 0.0832995602774897 0 0 0 0 0.133270360098064 0 0 0 0 0 0 0 0 0 0 0 0 0 0 0 0 0 0 0 0 0 0 0 0 0.0207311902644663 0 0 0 0 0 0 0 0 0 0 0 0 0.31843457681768 0.114170292749734 0 0 0 0 0 0 0 0 0 0 0 0 0 0 0 0.0104191469451788 0.0179222297944887 0.0741442366547528 0 0 0 0 0 0 0 0 0 0 0 0 0 0 0 0 0 0 0 0 0 0 0 0 0 0 0 0 0 0 0 0 0 0 0 0 0 0 0 0 0 0 0 0 0 0 0 0 0 0.0111856820958486 0.0185672147627555 0 0 0 0 0.164934778535 0.0232929064719508 0 0 0.00962782453259028 0 0 0 0 0 0 0 0 0 0 0 0 0 0 0 0 0 0 0 0 0 0 0 0 0 0 0 0 0 0 0 0 0 0 0 0 0 0 0 0 0 0 0 0 0 0 0 0 0 0 0 0 0 0 0 0 0 0 0 0 0 0 0 0 0 0 0 0 0 0 0 0 0 0 0 0 0 0 0 0 0 0 0 0 0 0 0 0 0 0 0 0 0 0 0 0 0 0 0 0 0 0 0 0 0 0 0 0 0 0 0 0 0 0 0 0 0 0 0 0 0 0 0 0 0 0 0 0 0 0 0 0 0 0 0 0 0 0 0 0 0 0 0 0 0 0 0 0 0 0 0 0 0 0 0 0 0 0 0 0 0 0 0 0 0 0 0 0 0 0 0 0 0 0 0 0 0 0
0 0 0 0 0 0 0 0 0 0 0 0 0 0.0279202981664129 0 0 0 0 0 0.0205274144886615 0 0 0 0.237438118252733 0 0 0 0 0 0 0 0 0 0 0 0 0 0 0 0 0 0 0.244819605151536 0 0 0.0697378486839934 0 0 0 0.0393823153084139 0 0 0 0 0 0 0 0 0 0.0191174460656499 0.062426476667738 0 0 0 0 0 0 0 0 0 0 0.0346293423733927 0 0 0 0 0.0445166472904987 0.0859270891785308 0 0 0 0 0 0 0 0 0 0 0 0 0 0 0 0 0 0 0 0 0 0 0 0 0 0 0 0 0 0 0 0 0 0 0 0 0 0 0 0 0 0 0 0 0 0 0 0 0 0 0 0 0 0 0 0.0226312022268728 0 0 0 0 0 0 0 0 0 0 0 0 0 0 0 0 0 0 0 0 0 0 0 0 0 0 0 0 0 0 0 0 0 0 0 0 0 0 0 0 0 0 0 0 0 0 0 0 0 0 0 0.0177701476884984 0 0 0 0 0 0 0 0 0 0 0 0 0 0 0 0 0 0.0253427410779653 0 0 0 0 0 0 0 0 0 0 0 0 0 0 0 0 0 0 0.0261907221444202 0 0 0 0 0 0 0 0 0 0 0 0 0 0 0 0 0 0 0 0 0 0 0 0 0 0 0 0 0 0 0 0 0 0 0 0 0 0 0 0 0 0 0 0 0 0 0 0 0 0 0 0 0 0 0 0 0 0 0.0216225852346828 0 0 0 0 0 0 0 0 0 0 0 0 0 0 0 0 0 0 0 0 0 0 0 0 0 0 0 0 0 0 0 0 0 0
0 0 0 0 0 0 0 0 0 0 0 0 0 0 0 0 0 0 0 0 0 0 0 0 0 0 0 0 0 0 0 0 0 0 0 0 0 0 0 0 0 0 0 0 0 0 0.161133982416135 0 0 0 0 0 0.296574449780023 0 0 0 0 0 0 0 0 0 0 0 0 0 0 0 0 0 0 0 0 0 0 0 0 0 0 0 0 0 0 0 0 0 0 0 0 0 0 0 0 0 0 0 0 0 0 0 0 0 0 0 0 0 0 0 0 0 0 0 0 0 0 0 0 0 0 0 0 0 0 0 0 0 0 0 0.105595129755416 0 0 0 0 0 0 0 0 0 0 0 0 0 0 0 0 0 0 0 0 0 0 0 0 0 0 0 0 0 0 0 0 0 0 0 0 0 0 0 0 0 0 0 0.222146473461713 0 0 0 0 0 0 0 0 0 0 0 0 0 0 0 0 0 0 0 0 0 0 0 0 0 0 0 0 0 0 0 0 0 0 0 0 0 0 0 0 0 0 0 0 0 0 0 0 0 0 0 0 0 0 0 0 0 0 0 0 0 0 0 0 0 0 0 0 0 0 0 0 0 0 0 0 0 0 0 0 0 0 0 0 0 0 0 0 0 0.214549964586712 0 0 0 0 0 0 0 0 0 0 0 0 0 0 0 0 0 0 0 0 0 0 0 0 0 0 0 0 0 0 0 0 0 0 0 0 0 0 0 0 0 0 0 0 0 0 0 0 0 0 0 0 0
0 0 0 0 0 0 0 0 0 0 0 0 0 0 0 0 0 0 0 0 0.0989616224761049 0 0 0 0 0 0.0818470126454949 0 0 0 0 0 0 0 0 0 0 0 0 0 0 0 0 0 0.162290314634619 0 0 0 0 0 0 0 0 0 0 0 0 0 0 0 0 0 0 0 0 0.271905075851926 0 0 0 0 0 0 0 0 0 0 0 0 0 0 0 0 0 0 0 0 0 0 0 0 0 0 0 0 0 0 0 0 0 0 0 0 0 0 0 0 0 0 0 0 0 0 0 0 0 0 0 0 0 0 0 0 0 0 0 0 0 0.384995974391855 0 0 0 0 0 0 0 0 0 0 0 0 0 0 0 0 0 0 0 0 0 0 0 0 0 0 0 0 0 0 0 0 0 0 0 0 0 0 0 0 0 0 0 0 0 0 0 0 0 0 0 0 0 0 0 0 0 0 0 0 0 0 0 0 0 0 0 0 0 0 0 0 0 0 0 0 0 0 0 0 0 0 0 0 0 0 0 0 0 0 0 0 0 0 0 0 0 0 0 0 0 0 0 0 0 0 0 0 0 0 0 0 0 0 0 0 0 0 0 0 0 0 0 0 0 0 0 0 0 0 0 0 0 0 0 0 0 0 0 0 0 0 0 0 0 0 0 0 0 0 0 0 0 0 0 0 0 0 0 0 0 0 0 0 0 0 0 0 0 0 0 0 0 0 0 0 0 0 0 0 0 0 0 0 0 0 0 0
0 0 0 0 0 0 0 0 0 0 0 0 0 0 0 0 0 0 0 0 0 0 0 0 0 0 0.0762621043408445 0 0 0 0 0 0 0 0 0 0 0 0 0 0 0 0 0 0 0 0 0 0 0 0 0 0.286398425977814 0 0 0 0 0 0.098223376418461 0 0 0 0 0 0.0977847834263641 0 0 0 0 0 0 0 0 0 0 0 0 0 0 0 0 0 0 0 0 0 0 0 0 0 0 0 0 0 0 0 0 0 0 0 0 0 0 0.0298327650739641 0 0 0 0.35978712677414 0.0237488457817546 0 0 0 0 0 0 0 0 0 0 0 0 0 0 0 0 0 0 0 0.00922534355394784 0 0 0 0 0 0 0 0 0 0 0 0 0 0 0 0 0 0 0 0 0 0 0 0 0 0 0 0 0 0 0 0 0 0 0 0 0 0 0 0 0 0 0 0.0187372286527093 0 0 0 0 0 0 0 0 0 0 0 0 0 0 0 0 0 0 0 0 0 0 0 0 0 0 0 0 0 0 0 0 0 0 0 0 0 0 0 0 0 0 0 0 0 0 0 0 0 0 0 0 0 0 0 0 0 0 0 0 0 0 0 0 0 0 0 0 0 0 0 0 0 0 0 0 0 0 0 0 0 0 0 0 0 0 0 0 0 0 0 0 0 0 0 0 0 0 0 0 0 0 0 0 0 0 0 0 0 0 0 0 0 0 0 0 0 0 0 0 0 0 0 0 0 0 0 0 0 0 0 0 0 0 0 0 0 0 0 0 0 0 0
0 0 0 0 0 0 0 0 0 0 0 0 0 0 0 0.0127228041832537 0.009100330525105 0 0.0606305754542022 0 0 0 0 0 0 0 0 0 0.0283882694374714 0 0 0 0 0 0 0 0 0 0 0 0 0 0 0 0 0 0.0213465733327233 0 0 0 0.00849722337174398 0 0 0 0 0 0 0 0.0116830088585273 0 0 0 0 0 0 0 0 0.101899589823373 0.172572094829446 0 0.0285300813676017 0 0 0 0 0.050793668649357 0 0 0 0 0 0 0 0 0 0 0 0 0 0 0 0 0 0 0 0 0 0 0 0 0 0 0 0 0 0 0 0 0.224012356091841 0.0172844304133252 0.185195036658899 0 0.0243402181950316 0 0 0 0 0 0 0 0 0.010770617130748 0 0.00915407263450523 0 0 0 0 0.00503713834414476 0 0 0 0 0.0146356001942196 0 0 0 0 0 0 0 0 0 0 0 0 0 0 0 0 0 0 0 0 0 0 0 0 0 0 0 0 0 0 0 0 0 0 0 0 0 0 0 0 0 0 0 0 0 0 0 0 0 0 0 0 0 0 0 0 0 0 0 0 0 0 0 0 0 0 0 0 0 0 0 0 0 0 0 0 0 0 0 0 0 0 0 0 0 0 0 0 0 0 0 0 0 0 0 0 0 0 0 0.00340631050448077 0 0 0 0 0 0 0 0 0 0 0 0 0 0 0 0 0 0 0 0 0 0 0 0 0 0 0 0 0 0 0 0 0 0 0 0 0 0 0 0 0 0 0 0 0 0 0 0 0 0 0 0 0 0 0 0 0 0 0 0 0 0 0 0 0 0 0 0 0 0 0 0 0 0 0 0 0 0 0 0 0 0
0 0 0 0 0 0 0 0 0 0 0 0 0 0 0 0 0 0 0 0 0 0 0 0 0 0 0 0 0 0 0 0 0 0 0 0 0 0 0 0 0 0 0 0 0 0 0 0 0 0 0 0 0 0 0 0 0 0 0 0 0 0 0 0 0 0 0.590145896948361 0 0.328959206731143 0 0 0 0 0 0 0.0808948963204954 0 0 0 0 0 0 0 0 0 0 0 0 0 0 0 0 0 0 0 0 0 0 0 0 0 0 0 0 0 0 0 0 0 0 0 0 0 0 0 0 0 0 0 0 0 0 0 0 0 0 0 0 0 0 0 0 0 0 0 0 0 0 0 0 0 0 0 0 0 0 0 0 0 0 0 0 0 0 0 0 0 0 0 0 0 0 0 0 0 0 0 0 0 0 0 0 0 0 0 0 0 0 0 0 0 0 0 0 0 0 0 0 0 0 0 0 0 0 0 0 0 0 0 0 0 0 0 0 0 0 0 0 0 0 0 0 0 0 0 0 0 0 0 0 0 0 0 0 0 0 0 0 0 0 0 0 0 0 0 0 0 0 0 0 0 0 0 0 0 0 0 0 0 0 0 0 0 0 0 0 0 0 0 0 0 0 0 0 0 0 0 0 0 0 0 0 0 0 0 0 0 0 0 0 0 0 0 0 0 0 0 0 0 0 0 0 0 0 0 0 0 0 0 0 0 0 0 0 0 0 0 0 0 0 0 0 0 0 0 0
0 0.0434755353876502 0.00396660683810613 0 0 0 0 0 0 0 0 0.0270437601118619 0 0.00485326013132986 0 0 0.069614400915178 0 0.172568123790493 0 0 0 0 0 0 0 0 0 0 0.00488921020637675 0 0 0 0 0 0 0 0 0 0 0 0 0 0 0 0 0 0 0 0 0 0 0 0 0 0 0 0 0 0 0 0 0 0 0 0 0.115405823285539 0.0379850097398721 0 0 0 0 0 0 0 0.00942088535215081 0 0 0 0 0 0 0 0 0 0 0 0 0 0 0 0 0 0 0 0 0 0 0 0 0 0 0 0 0 0 0 0 0 0.144515412784791 0.244436597382238 0 0.0992479424902482 0 0 0 0 0 0 0 0 0 0 0.0147456499309341 0.00783178165323086 0 0 0 0 0 0 0 0 0 0 0 0 0 0 0 0 0 0 0 0 0 0 0 0 0 0 0 0 0 0 0 0 0 0 0 0 0 0 0 0 0 0 0 0 0 0 0 0 0 0 0 0 0 0 0 0 0 0 0 0 0 0 0 0 0 0 0 0 0 0 0 0 0 0 0 0 0 0 0 0 0 0 0 0 0 0 0 0 0 0 0 0 0 0 0 0 0 0 0 0 0 0 0 0 0 0 0 0 0 0 0 0 0 0 0 0 0 0 0 0 0 0 0 0 0 0 0 0 0 0 0 0 0 0 0 0 0 0 0 0 0 0 0 0 0 0 0 0 0 0 0 0 0 0 0 0 0 0 0 0 0 0 0 0 0 0 0 0 0 0 0 0 0 0 0 0 0 0 0 0 0 0 0 0 0 0 0 0 0 0 0
0 0 0 0 0 0 0 0 0 0 0 0 0 0 0 0.251671073915279 0 0 0 0 0 0.0767214880836119 0 0 0 0 0 0 0 0 0 0 0 0 0 0 0 0 0 0.106743495728247 0 0 0 0 0 0 0 0 0 0 0 0 0 0 0 0 0 0 0 0 0.0750202332411462 0 0 0 0 0 0 0 0 0 0 0.124029697318697 0 0 0 0 0 0.137732798957898 0 0 0 0 0 0 0 0 0.0131340308023494 0 0 0 0 0 0 0 0 0 0 0 0 0 0 0 0 0 0 0 0 0 0 0 0 0 0 0 0 0 0 0 0 0 0 0 0 0 0 0 0 0 0 0 0 0 0 0.190151546961488 0 0 0 0.0247956349912836 0 0 0 0 0 0 0 0 0 0 0 0 0 0 0 0 0 0 0 0 0 0 0 0 0 0 0 0 0 0 0 0 0 0 0 0 0 0 0 0 0 0 0 0 0 0 0 0 0 0 0 0 0 0 0 0 0 0 0 0 0 0 0 0 0 0 0 0 0 0 0 0 0 0 0 0 0 0 0 0 0 0 0 0 0 0 0 0 0 0 0 0 0 0 0 0 0 0 0 0 0 0 0 0 0 0 0 0 0 0 0 0 0 0 0 0 0 0 0 0 0 0 0 0 0 0 0 0 0 0 0 0 0 0 0 0 0 0 0 0 0 0 0 0 0 0 0 0 0 0 0 0 0 0 0 0 0 0 0 0 0 0 0 0 0 0 0 0 0 0 0 0 0 0 0 0 0 0
0 0 0 0 0 0 0 0 0 0.00579421554749876 0 0 0 0 0 0.00176007078552082 0 0 0 0 0 0 0 0 0 0 0.00438465241455061 0 0 0.00744496083450226 0.0464456575939476 0 0 0.201288820952674 0 0 0 0 0 0 0 0 0 0 0 0 0.0273761735563176 0 0 0 0.0231491219529289 0 0 0.387307307721379 0 0.051775726354365 0.0340043350102801 0 0 0 0 0 0 0 0 0 0.0175698598295124 0 0 0 0 0 0 0 0 0 0 0 0 0 0 0 0 0 0 0.00326339334452937 0 0 0 0 0 0 0 0 0 0 0 0 0 0 0 0 0 0.00838864041951314 0 0 0 0 0.0208466198771095 0 0 0 0 0 0 0 0 0 0 0 0 0 0 0 0 0 0 0 0 0 0 0 0.00601639581012166 0 0 0 0 0 0.0151781026373644 0.0203522378695083 0 0 0 0.00608113314789111 0 0 0 0 0 0 0 0 0 0.0272587955952893 0 0 0 0 0 0 0 0 0 0 0 0 0 0 0 0 0 0 0 0 0 0 0 0 0 0 0 0 0 0 0 0 0 0.00861669868593211 0 0 0 0 0 0 0 0 0 0 0 0 0 0 0 0 0 0 0 0 0 0 0 0 0 0.00398580988951693 0 0 0 0 0 0 0 0 0 0 0 0 0 0 0 0 0 0 0 0 0 0 0 0 0 0 0 0 0 0 0 0 0 0 0 0 0 0 0 0 0 0.030708498201923 0 0 0 0 0 0 0 0 0 0 0 0 0 0 0 0 0 0 0 0 0 0 0 0 0 0 0 0 0 0 0 0 0 0 0 0 0 0 0 0.00953623393264161 0 0.00430475763730531 0 0 0 0 0 0 0 0 0 0 0 0 0 0 0 0 0 0.0271617803978773
0 0 0 0 0 0 0 0 0 0 0 0 0 0 0 0.00928461153254803 0 0 0 0 0 0.0522169876295461 0 0.0404901230867221 0 0 0 0 0 0 0 0 0 0 0 0 0 0 0 0.0145989716229391 0 0 0 0 0 0.0488642717737706 0.0176642035579166 0 0 0 0 0 0 0 0 0 0 0.012926391181696 0.00533924491914247 0.0336508450997991 0.248107950698378 0 0.0184950191183128 0 0 0 0 0 0 0.0337586889303567 0 0 0.00607809071712223 0 0.0209116987137865 0.0132180287897914 0 0.0625785564589481 0 0 0 0 0 0 0.0182873460683986 0 0.0156499203700839 0.03871773846109 0.0565859993188953 0 0 0 0 0 0 0.0134848344619511 0 0 0 0 0 0 0 0 0 0 0 0 0 0 0 0 0 0 0 0 0 0 0 0 0 0 0 0 0 0 0 0 0 0 0 0 0.00697787962751963 0 0 0 0 0 0 0 0 0 0.0149607177704098 0 0 0 0 0 0 0 0 0 0 0 0 0 0 0 0 0 0 0 0 0 0 0 0 0 0 0 0 0 0 0 0 0 0 0 0 0 0 0 0 0 0 0 0 0 0 0 0 0 0 0 0 0 0 0 0 0 0.00670101552649252 0.0618412914602445 0 0.0243306179311283 0 0 0 0 0 0 0 0 0 0 0 0 0 0 0 0 0 0 0 0 0 0 0 0 0 0 0 0 0 0 0 0 0 0 0 0 0 0 0 0 0 0 0 0 0 0 0 0 0 0 0 0 0 0 0 0 0 0 0 0 0 0 0 0 0 0 0 0 0 0 0 0 0 0 0 0 0 0.10427895517301 0 0 0 0 0 0 0 0 0 0 0 0 0 0 0 0 0 0 0 0 0 0 0 0 0 0 0 0 0 0 0 0 0 0
0 0 0 0 0.0277271536246332 0.00960587377152119 0 0 0 0.0870292178242276 0 0 0 0 0 0.0040784486922612 0.0164056925339292 0.0202452232814782 0 0 0 0 0 0 0 0 0 0 0.0124496487995297 0.0109412319887347 0 0 0 0 0 0 0.11446797673428 0 0 0 0 0 0 0 0 0 0.0418189023538937 0 0 0 0 0 0 0 0 0 0 0.176412627857207 0 0 0 0 0 0 0 0 0 0 0 0 0 0.00606782860625552 0 0 0 0 0 0.0111025911275988 0 0 0 0 0 0 0.0213226612679572 0 0.2122341884459 0 0 0 0 0 0 0 0 0 0 0 0 0 0 0 0 0 0 0 0 0 0 0 0 0 0 0 0 0 0 0 0 0 0 0 0 0 0 0 0 0 0 0 0.062236041352714 0.0344319760950886 0.104429481725125 0.0269932339176668 0 0 0 0 0 0 0 0 0 0 0 0 0 0 0 0 0 0 0 0 0 0 0 0 0 0 0 0 0 0 0 0 0 0 0 0 0 0 0 0 0 0 0 0 0 0 0 0 0 0 0 0 0 0 0 0 0 0 0 0 0 0 0 0 0 0 0 0 0 0 0 0 0 0 0 0 0 0 0 0 0 0 0 0 0 0 0 0 0 0 0 0 0 0 0 0 0 0 0 0 0 0 0 0 0 0 0 0 0 0 0 0 0 0 0 0 0 0 0 0 0 0 0 0 0 0 0 0 0 0 0 0 0 0 0 0 0 0 0 0 0 0 0 0 0 0 0 0 0 0 0 0 0 0 0 0 0 0 0 0 0 0 0 0 0 0 0 0 0 0 0 0 0 0 0 0 0 0 0 0 0 0
0 0 0 0 0 0 0 0 0 0 0 0 0 0 0 0 0 0 0 0.0166950688053641 0 0 0.11890966219926 0 0.0659370737427241 0.0394147086245233 0 0 0 0 0 0 0 0 0 0 0 0 0.0587341245495922 0 0 0 0 0 0.145730416493895 0 0 0.366513157689295 0 0 0 0 0 0 0 0 0 0 0 0.0775631478501949 0 0 0 0 0 0 0 0 0 0 0 0 0 0 0 0 0 0 0 0 0 0 0 0 0 0 0 0 0 0 0 0 0 0 0 0 0 0 0 0 0 0 0 0 0 0 0 0 0 0 0 0 0 0 0 0 0 0 0 0 0 0 0 0 0 0 0 0.0797598728319012 0 0 0 0 0 0 0 0 0 0 0 0 0 0 0 0 0 0 0 0 0 0 0 0 0 0 0 0 0 0 0 0 0 0 0 0 0 0 0 0 0 0 0 0 0 0 0 0 0 0 0 0 0 0 0 0 0 0 0 0 0 0 0 0 0 0 0 0 0 0 0 0 0 0 0 0 0 0 0 0 0 0 0 0 0 0 0 0 0 0 0 0 0 0 0.0307427672132507 0 0 0 0 0 0 0 0 0 0 0 0 0 0 0 0 0 0 0 0 0 0 0 0 0 0 0 0 0 0 0 0 0 0 0 0 0 0 0 0 0 0 0 0 0 0 0 0 0 0 0 0 0 0 0 0 0 0 0 0 0 0 0 0 0 0 0 0 0 0 0 0 0 0 0 0 0 0 0 0 0 0 0 0 0 0 0 0 0 0 0 0 0
0 0 0 0 0 0 0 0 0 0 0 0 0 0 0 0.230476557714735 0 0 0 0 0.0349412518091512 0 0 0 0 0 0 0 0 0 0 0 0 0 0 0 0 0 0 0 0 0 0 0 0 0 0 0 0 0 0 0 0 0 0 0 0 0 0 0 0 0 0 0 0 0 0 0 0 0 0 0.116309683132139 0 0 0 0 0 0 0 0 0 0 0 0 0.0226099620855237 0 0.0338848823468052 0.0325741731084813 0.0333587848248824 0 0 0 0 0 0 0.0585312696118121 0 0 0 0 0 0 0 0 0 0 0 0 0 0 0 0 0 0 0 0 0 0 0 0 0 0.021677194411504 0 0.021532679782094 0 0 0 0 0 0 0 0 0 0.270642675745349 0 0 0 0.123460885427524 0 0 0 0 0 0 0 0 0 0 0 0 0 0 0 0 0 0 0 0 0 0 0 0 0 0 0 0 0 0 0 0 0 0 0 0 0 0 0 0 0 0 0 0 0 0 0 0 0 0 0 0 0 0 0 0 0 0 0 0 0 0 0 0 0 0 0 0 0 0 0 0 0 0 0 0 0 0 0 0 0 0 0 0 0 0 0 0 0 0 0 0 0 0 0 0 0 0 0 0 0 0 0 0 0 0 0 0 0 0 0 0 0 0 0 0 0 0 0 0 0 0 0 0 0 0 0 0 0 0 0 0 0 0 0 0 0 0 0 0 0 0 0 0 0 0 0 0 0 0 0 0 0 0 0 0 0 0 0 0 0 0 0 0 0 0 0 0 0 0 0 0 0 0 0 0 0 0
0 0 0 0 0 0 0 0 0 0 0 0 0 0 0 0.0128173905250993 0 0 0 0 0 0 0 0 0 0 0 0 0.0118094092857359 0 0 0 0 0 0 0 0 0 0 0 0 0 0 0 0 0 0.017322083098356 0 0 0 0.204074012062436 0 0 0.0463836606206605 0 0 0 0.0478824896225702 0.0974539099678291 0.109600110113458 0.0163544262296853 0.00907928321230596 0 0 0 0 0.079407704587706 0.021836711040811 0.0220235653195853 0 0 0.0205609378432604 0 0 0 0 0.00960801965990242 0.054792804246184 0 0 0 0 0 0 0 0 0 0 0 0 0 0 0 0 0 0 0 0 0 0 0 0 0 0 0 0 0 0 0 0 0.013436829700954 0 0 0 0 0 0 0 0 0 0 0.013017807904219 0 0 0 0 0 0 0.00887727538002791 0 0 0 0 0.124096893916631 0 0 0 0 0 0.059564675662582 0 0 0 0 0 0 0 0 0 0 0 0 0 0 0 0 0 0 0 0 0 0 0 0 0 0 0 0 0 0 0 0 0 0 0 0 0 0 0 0 0 0 0 0 0 0 0 0 0 0 0 0 0 0 0 0 0 0 0 0 0 0 0 0 0 0 0 0 0 0 0 0 0 0 0 0 0 0 0 0 0 0 0 0 0 0 0 0 0 0 0 0 0 0 0 0 0 0 0 0 0 0 0 0 0 0 0 0 0 0 0 0 0 0 0 0 0 0 0 0 0 0 0 0 0 0 0 0 0 0 0 0 0 0 0 0 0 0 0 0 0 0 0 0 0 0 0 0 0 0 0 0 0 0 0 0 0 0 0 0 0 0 0 0 0 0 0 0 0 0 0 0 0 0 0 0
0 0 0 0 0 0 0 0 0 0 0 0 0 0 0 0 0 0 0 0 0.0155056567452108 0 0 0 0 0 0 0 0 0 0 0 0 0 0 0 0 0 0 0 0 0 0 0 0 0.0686516102002129 0 0 0 0.0242880533132431 0 0 0 0 0 0 0 0.0343974189880546 0 0.428202188765694 0.0602391845911868 0.0182690791693552 0.0432627808715152 0 0 0 0 0 0 0 0 0 0 0 0 0.0112392957447621 0 0.161207547970693 0 0 0 0 0 0 0.00813720577881946 0 0 0.0258630801843217 0.0343634665922024 0 0 0 0 0 0 0 0 0 0 0 0 0 0 0 0 0 0 0 0 0 0 0 0 0 0 0 0 0 0 0 0 0 0 0 0 0 0 0 0 0 0 0 0 0 0 0 0 0 0 0 0 0 0.0204941593245971 0 0 0 0 0 0 0 0 0 0 0 0 0 0 0 0 0 0 0 0 0 0 0 0 0 0 0 0 0 0 0 0 0 0 0 0 0 0 0 0 0 0 0 0 0 0 0 0 0 0 0 0 0 0 0 0.00760143925971897 0 0 0 0 0 0.00862029883768832 0 0 0 0 0 0 0 0 0 0 0 0 0 0 0 0 0 0 0 0 0 0 0 0 0 0.0122417597822337 0.0174157738804903 0 0 0 0 0 0 0 0 0 0 0 0 0 0 0 0 0 0 0 0 0 0 0 0 0 0 0 0 0 0 0 0 0 0 0 0 0 0 0 0 0 0 0 0 0 0 0 0 0 0 0 0 0 0 0 0 0 0 0 0 0 0 0 0 0 0 0 0 0 0 0 0 0 0 0 0 0 0 0 0 0 0 0 0
0 0 0 0 0 0 0 0 0 0 0 0 0 0 0 0 0 0 0 0 0 0 0 0.0205762158705138 0 0 0 0 0 0 0 0 0 0 0 0 0 0 0.050478496335152 0 0 0 0 0 0 0.0188890967043357 0.0191075404277979 0 0 0.0113650415725342 0.00410569287368962 0 0 0 0 0 0 0.00757631725704475 0.028202217478348 0.0901674801066778 0.114066983802124 0.0424062751593956 0.0468543800231573 0 0 0 0 0 0 0.0382742611922941 0 0.0638903247949725 0.0113544937162231 0 0 0.0359630781063002 0.0904510233077747 0 0 0 0 0 0 0 0.005403914650359 0 0.0158406930285847 0.00635867490479055 0.00931609956491024 0 0 0 0 0 0.00406786417352873 0 0 0 0 0 0 0 0 0 0 0 0 0 0 0 0 0 0 0 0 0 0 0 0 0 0 0 0 0 0 0 0 0 0 0 0.0044174980332073 0.00751550138374278 0.004172105244965 0.184845427054556 0 0 0 0 0 0 0 0 0 0 0 0 0 0 0 0 0 0 0 0 0 0 0 0 0 0 0 0 0 0 0 0 0 0 0 0 0.00684270823001457 0 0 0 0 0 0 0 0 0 0 0 0 0 0 0 0 0 0 0 0 0 0 0 0 0 0 0 0.00470304156498035 0 0 0 0 0.00921064296462073 0 0 0 0 0 0 0 0 0 0 0 0 0 0 0 0 0 0 0.0325873157756363 0 0 0 0 0 0 0 0.00497819997449056 0.00601139472327807 0 0 0 0 0 0 0 0 0 0 0 0 0 0 0 0 0 0 0 0 0 0 0 0 0 0 0 0 0 0 0 0 0 0 0 0 0 0 0 0 0 0 0 0 0 0 0 0 0 0 0 0 0 0 0 0 0 0 0 0 0 0 0 0 0 0 0 0 0 0 0 0 0 0 0 0 0 0 0 0 0 0 0 0
0 0 0 0 0 0 0 0 0 0 0 0 0 0 0 0 0 0 0 0 0 0 0 0.390478486401543 0 0 0 0 0 0 0 0 0 0 0 0 0 0 0.231461938940457 0 0 0 0 0 0 0 0 0 0 0 0 0 0 0 0 0 0 0 0 0 0 0 0 0 0 0 0 0 0 0 0 0 0 0 0 0 0 0 0 0 0 0 0 0 0 0 0 0 0 0 0 0 0 0 0 0 0 0 0 0 0 0 0 0 0 0 0 0 0 0 0 0 0 0 0 0 0 0 0 0 0 0 0 0 0 0 0 0 0 0 0 0 0 0 0 0 0 0 0 0 0 0 0 0 0 0 0 0 0 0 0 0 0 0 0 0 0 0 0 0 0 0 0 0 0 0 0 0 0 0 0 0 0 0 0 0 0 0 0 0 0 0 0 0 0 0 0 0 0 0 0.174654816726781 0 0 0 0 0 0 0 0 0 0.203404757931219 0 0 0 0 0 0 0 0 0 0 0 0 0 0 0 0 0 0 0 0 0 0 0 0 0 0 0 0 0 0 0 0 0 0 0 0 0 0 0 0 0 0 0 0 0 0 0 0 0 0 0 0 0 0 0 0 0 0 0 0 0 0 0 0 0 0 0 0 0 0 0 0 0 0 0 0 0 0 0 0 0 0 0 0 0 0 0 0 0 0 0 0 0 0 0 0 0 0 0 0 0 0 0 0 0 0 0 0 0 0 0 0 0 0 0
0 0 0 0 0 0 0 0 0 0 0 0 0 0 0 0 0 0 0 0 0 0 0 0 0 0 0 0 0 0 0 0 0 0 0 0 0 0 0 0 0 0 0 0 0.00266528847058254 0 0 0 0 0 0 0 0 0 0 0 0 0 0 0 0 0 0 0 0 0 0 0 0 0 0 0 0 0 0 0 0 0 0 0 0 0 0 0 0 0.0240616088516284 0 0.168357799619418 0.0500979754464392 0.248937539660462 0.0213909663585358 0.0831706332094383 0 0.0152501423880574 0.190423621044737 0.0817398199382528 0 0 0 0 0 0.0194951016311188 0.0626310715925005 0 0 0 0 0 0 0 0 0 0 0 0 0 0 0 0 0 0 0 0 0 0 0 0 0 0 0 0 0 0 0 0 0 0 0 0 0 0 0 0.023025019523912 0 0 0 0 0 0 0 0 0.00875341226491682 0 0 0 0 0 0 0 0 0 0 0 0 0 0 0 0 0 0 0 0 0 0 0 0 0 0 0 0 0 0 0 0 0 0 0 0 0 0 0 0 0 0 0 0 0 0 0 0 0 0 0 0 0 0 0 0 0 0 0 0 0 0 0 0 0 0 0 0 0 0 0 0 0 0 0 0 0 0 0 0 0 0 0 0 0 0 0 0 0 0 0 0 0 0 0 0 0 0 0 0 0 0 0 0 0 0 0 0 0 0 0 0 0 0 0 0 0 0 0 0 0 0 0 0 0 0 0 0 0 0 0 0 0 0 0 0 0 0 0 0 0 0 0 0 0 0 0 0 0 0 0 0 0 0 0 0 0 0 0 0 0 0 0 0
0 0 0 0 0 0 0 0 0 0 0 0 0 0 0 0 0 0 0 0 0 0 0 0 0 0 0 0 0 0 0 0 0 0 0 0 0 0 0 0 0 0 0 0 0 0 0 0 0 0 0 0 0 0.047199547600674 0 0 0 0.0300237845494144 0 0 0 0 0 0 0 0 0 0 0 0 0 0 0 0 0 0 0 0 0 0 0 0 0 0 0.0295459686537893 0.0298777876024261 0 0.0483747218329739 0.0676596559704049 0 0 0 0 0 0 0.280319695539697 0 0.216911972180491 0 0 0 0 0 0 0 0 0 0 0 0 0 0 0 0 0 0 0 0 0 0 0 0 0 0 0 0 0.0484188325215753 0 0 0 0 0 0 0 0 0.140777474314808 0 0 0 0 0 0 0 0 0 0 0.0237383003412667 0 0 0 0 0 0 0 0 0 0 0 0 0 0 0 0 0 0 0 0 0 0 0 0 0 0 0 0 0 0 0 0 0 0 0 0 0 0 0 0 0 0 0 0 0 0 0 0 0 0.0371522588924793 0 0 0 0 0 0 0 0 0 0 0 0 0 0 0 0 0 0 0 0 0 0 0 0 0 0 0 0 0 0 0 0 0 0 0 0 0 0 0 0 0 0 0 0 0 0 0 0 0 0 0 0 0 0 0 0 0 0 0 0 0 0 0 0 0 0 0 0 0 0 0 0 0 0 0 0 0 0 0 0 0 0 0 0 0 0 0 0 0 0 0 0 0 0 0 0 0 0 0 0 0 0 0 0 0 0 0 0 0 0 0 0 0 0 0 0 0 0 0
0 0 0 0 0 0 0 0 0 0 0 0 0 0 0 0 0 0 0 0 0 0 0 0 0 0 0 0 0 0 0 0 0 0 0 0 0 0 0 0 0 0 0 0 0 0 0 0 0 0 0 0 0 0 0 0 0 0 0 0 0 0 0 0 0 0 0 0 0 0 0 0 0 0 0 0 0 0 0 0 0 0 0.202299608200057 0.212988448660326 0 0.0378564450433438 0 0 0 0 0 0 0 0 0.0141504655301666 0.201409400690991 0 0.050691530844864 0 0 0 0 0 0 0 0 0 0 0 0 0 0 0 0 0 0 0 0 0 0 0 0 0 0 0 0 0 0 0 0 0 0 0 0 0 0.0301837360927265 0 0 0 0 0.00824416132299503 0 0 0 0 0 0 0.00939473254461334 0 0.00871931133936525 0 0 0 0 0 0 0 0 0 0 0 0 0 0 0 0 0 0 0 0 0 0 0 0 0 0 0 0 0 0 0 0 0 0 0 0 0 0 0 0 0 0 0 0 0 0 0 0 0 0 0 0 0 0 0 0 0 0 0 0 0 0 0 0 0 0 0 0 0 0 0 0 0 0 0 0 0 0 0 0 0 0 0 0 0 0.0753489892017724 0 0 0 0.100886743707578 0.0330507694986106 0 0 0 0 0 0 0 0 0 0 0 0 0 0 0 0 0 0 0 0 0 0 0 0 0 0 0 0 0 0 0 0 0 0 0 0 0 0 0 0 0 0 0 0 0 0 0 0 0 0 0 0.00791469762821694 0 0 0 0 0.00686095969437309 0 0 0 0 0 0 0 0 0 0 0 0 0 0 0 0 0 0
0 0 0 0 0 0 0 0 0 0 0 0 0 0 0 0 0 0 0 0 0 0 0 0 0 0 0 0 0 0 0 0 0 0 0 0 0 0 0 0 0 0 0 0 0 0 0 0 0 0 0 0 0 0 0 0 0 0 0 0 0 0 0 0 0 0 0 0 0 0 0 0 0 0 0 0 0 0 0 0 0 0.146910195571534 0 0.232730801261318 0 0.00993863804499611 0 0 0 0 0 0 0 0 0 0.0348811891932434 0 0 0 0 0 0 0 0 0 0 0 0 0 0 0 0 0 0 0 0 0 0 0 0 0 0 0 0 0 0 0 0 0 0 0 0 0 0 0 0.0333518654658163 0 0 0 0 0 0 0 0 0 0 0 0 0 0.00619024079775139 0 0 0 0 0 0 0 0 0 0 0 0 0 0 0 0 0 0 0 0 0 0 0 0 0 0 0 0 0 0 0 0 0 0 0 0 0 0 0 0 0 0 0 0 0 0 0.101622846749878 0 0 0 0 0 0 0 0 0 0 0 0 0 0 0 0 0 0 0 0 0 0 0 0 0 0 0 0 0 0 0 0 0 0 0 0 0 0 0 0 0 0 0.219624168160024 0.214750054755438 0 0 0 0 0 0 0 0 0 0 0 0 0 0 0 0 0 0 0 0 0 0 0 0 0 0 0 0 0 0 0 0 0 0 0 0 0 0 0 0 0 0 0 0 0 0 0 0 0 0 0 0 0 0 0 0 0 0 0 0 0 0 0 0 0 0 0 0 0 0 0 0 0 0 0
0 0 0 0 0 0 0 0 0 0 0 0 0 0 0 0 0 0 0 0 0 0 0 0 0 0 0 0 0 0 0 0 0 0 0 0.0348725919219394 0 0 0 0 0 0 0 0 0 0 0 0 0 0 0 0 0 0 0 0 0 0 0 0 0 0 0 0 0 0 0 0 0 0 0 0 0 0 0 0 0 0 0 0 0 0.294074932189794 0.442485378834686 0 0 0 0 0 0 0 0 0 0 0 0 0 0 0 0 0 0 0 0 0 0 0 0 0 0 0 0 0 0 0 0 0 0 0 0 0 0 0 0 0 0 0 0 0 0 0 0 0 0 0 0 0 0 0 0 0 0 0 0 0 0 0 0 0 0 0 0 0 0 0 0 0 0 0 0 0 0 0 0 0 0 0 0 0 0 0 0 0 0 0 0 0 0 0 0 0 0 0 0 0 0 0 0 0 0 0 0 0 0 0 0 0 0 0 0 0 0 0 0 0 0 0 0 0 0 0 0 0 0 0 0 0 0 0 0 0 0 0 0 0 0 0 0 0 0 0 0 0 0 0 0 0.228567097053581 0 0 0 0 0 0 0 0 0 0 0 0 0 0 0 0 0 0 0 0 0 0 0 0 0 0 0 0 0 0 0 0 0 0 0 0 0 0 0 0 0 0 0 0 0 0 0 0 0 0 0 0 0 0 0 0 0 0 0 0 0 0 0 0 0 0 0 0 0 0 0 0 0 0 0 0 0 0 0 0
0 0.000899303914619444 0.000400217437970386 0 0 0 0 0 0 0.0028933866475971 0 0 0 0 0 0.0092201459921946 0.0011828926568755 0 0 0 0 0.00116456914239394 0 0 0 0 0 0 0 0 0.00397388160332833 0 0 0.000662190149743807 0 0 0.00868890981949363 0.0828722931458717 0 0 0 0 0 0 0.000415025183170981 0.00121367795945229 0.00254498620650094 0 0 0 0.00260697225379916 0 0 0.010134829905218 0 0 0.00393195370385711 0.0915549477495618 0 0.00522117550475482 0 0 0 0 0 0 0 0 0 0 0 0.0032079391973557 0.00374671556974566 0 0.000713097180524995 0 0.000784457285235719 0.000928483885409204 0 0 0.000930256651839624 0 0 0 0 0.0782202516483005 0.134660384982977 0.101483882954698 0.205362329177285 0 0.00202603373445995 0.00110864414210502 0.00128176779187191 0.0058387209551951 0.0233427112445264 0.0276550538103328 0.00222741050780808 0 0 0 0 0.00336866900028314 0.00305841094471034 0 0.00116937347053913 0 0.00180758968343458 0 0 0 0 0 0 0 0 0 0 0 0 0 0 0 0 0 0 0 0.00700968383814633 0 0.00107744161609719 0.0047909872830687 0.001767322776296 0 0.0142606890831832 0.00127640125270977 0.00185669337566289 0.00240348424752678 0.0012482309312279 0.000422817092876049 0.00330188948284459 0.00527290698471542 0.00912944386710961 0.00814714140294353 0.060654016954231 0 0 0.00200571317074616 0.0135593192573832 0.00981671311938845 0.00416971925772945 0.00115025675641206 0 0 0.00159569266680539 0.0125798927878547 0 0 0 0 0 0 0 0 0 0 0 0 0 0 0 0 0 0 0 0 0 0 0 0 0 0 0 0 0 0 0 0 0 0 0 0 0 0 0 0 0 0 0 0 0 0 0 0 0 0 0 0 0 0 0 0 0 0 0 0 0 0 0 0 0 0 0 0 0 0 0 0 0 0 0 0 0 0 0 0 0 0 0 0 0 0 0 0 0 0 0 0 0 0 0 0 0 0 0 0 0 0 0 0 0 0 0 0 0 0 0 0 0 0 0 0 0 0 0 0 0 0 0 0 0 0 0 0 0 0 0 0 0 0 0 0 0 0 0 0 0 0 0 0 0 0 0 0 0 0 0 0 0 0 0 0 0 0 0 0 0 0
0 0.000740495079318577 0.000648006638187194 0 0 0 0 0 0 0.0014770942932159 0 0.000817440003036399 0 0 0 0.00252286789236333 0 0 0 0 0 0 0 0 0 0 0 0 0 0 0.0192414987090702 0 0 0.00178403554089303 0 0 0 0.110340962834388 0 0 0 0.000489522724259626 0 0 0.00147067194214031 0 0.00143158069205332 0 0 0 0 0 0 0.0109631285042483 0 0 0.00286227810012243 0.0106215451568352 0 0 0 0 0 0 0 0 0 0 0 0 0.00187719252095315 0 0 0 0 0 0 0 0 0.00766100983930527 0.00189018967564608 0.00473166313998563 0.00171058228052776 0 0.157170707633051 0 0.0208556661053958 0.0350090536934873 0.0473402046775201 0.00629350394827532 0.0255035153225624 0.00679626239467378 0.042987210471198 0.0360626186038835 0.197385256001364 0.0954730677220855 0.00297482528583257 0 0 0 0 0.0193556957936095 0.0193282451230804 0.00143547649786942 0 0 0 0 0.00172151739900427 0 0 0 0 0 0 0 0 0 0 0 0 0 0 0 0 0 0.018380609152592 0 0 0.00406726501394516 0 0 0.0017339839502808 0.00111522382997791 0 0.0192231831565175 0 0 0.0042559414177087 0 0.00838540606551803 0 0.00490056141289648 0 0 0 0.00745944319096533 0.00890287362528923 0.00622688056223261 0.00270344256566574 0.00167351357485397 0.00382866275128507 0.00326697671733561 0.0049014407734928 0 0 0 0 0 0 0 0 0 0 0 0 0 0 0 0 0 0 0 0 0 0 0 0 0 0 0 0 0 0 0 0 0 0 0 0 0 0 0 0 0 0 0 0 0 0 0 0 0 0 0 0 0 0 0 0 0 0 0 0 0 0 0 0 0 0 0 0 0 0 0 0 0 0 0 0 0 0 0 0 0 0 0 0 0 0 0 0 0 0 0 0 0 0 0 0 0 0 0 0 0 0 0 0 0 0 0 0 0 0 0 0 0 0 0 0 0 0 0 0 0 0 0 0 0 0 0 0 0 0 0 0 0 0 0 0 0 0 0 0 0 0 0 0 0 0 0 0 0 0 0 0 0 0 0 0 0 0 0 0 0 0
0 0.0042798226194154 0.00276142899052098 0 0 0 0 0 0 0.0038062870098744 0 0.00300691258437597 0 0 0 0.011773305780097 0.00434214719205206 0 0 0 0 0 0 0 0 0 0 0 0.00418107508218785 0.0152778233706438 0.0037835399434 0 0 0 0 0 0.0362738323517483 0.0162659045222103 0 0 0 0 0 0 0 0 0.0222650515379041 0 0 0 0 0 0 0 0 0 0 0.15313576869222 0 0.00373582279676289 0.00145806126218501 0 0 0 0 0 0 0 0 0.00150934208941953 0 0.00660757188519182 0.089759201853243 0 0.00257222637548454 0 0 0.00655080070875729 0 0 0 0 0 0 0.324111299126183 0.0249819299034033 0 0.0497270423864165 0.0429868712378061 0 0 0 0 0 0.0115162469078159 0.00617603317080178 0.00227233597451076 0 0.00338243681648893 0 0 0.00361047161382857 0.0117166350672568 0 0 0 0 0 0 0 0 0 0 0 0 0 0 0 0 0 0 0 0 0 0 0 0.00557008490497531 0 0 0 0.0102065593650849 0 0 0.0129925533049831 0.00209857047274789 0 0 0 0 0.00898759378461438 0 0.0385516888010634 0.0404506031182646 0 0 0 0 0 0 0 0 0 0 0.00731511739606128 0 0 0 0 0 0 0 0 0 0 0 0 0 0 0 0 0 0 0 0 0 0 0 0 0 0 0 0 0 0 0 0 0 0 0 0 0 0 0 0 0 0 0 0 0 0 0 0 0 0 0 0 0 0 0 0 0 0 0 0 0 0 0 0 0 0 0 0 0 0 0 0 0 0 0 0 0 0 0 0 0 0 0 0 0 0 0 0 0 0 0 0 0 0 0 0 0 0 0 0 0 0 0 0 0 0 0 0 0 0 0 0 0 0 0 0 0 0 0 0 0 0 0 0 0 0 0 0 0 0 0 0 0 0 0 0 0 0 0 0 0 0 0 0 0 0 0 0 0 0 0 0 0 0 0 0 0 0 0 0 0 0
0 0.000702682081065995 0.00022688353466879 0 0 0 0 0 0 0 0 0 0 0 0 0 0.00183621996942701 0 0 0 0 0 0 0 0 0 0 0 0.000546957055044471 0 0.00684975209645663 0 0.000717174898987981 0.000619793422557811 0 0 0 0.00795165298896965 0 0 0 0 0 0 0 0.00373230865133232 0.0034430701140643 0 0 0 0.00173942200078617 0 0 0.00196058327624202 0 0 0.000894140133803197 0.0650504937825968 0 0.00991547363756994 0.00128691839950404 0 0 0 0 0 0 0 0 0 0 0.00532338862313586 0 0 0.000805239426560355 0 0.00195423592947621 0.000856318362267944 0 0.0209095624305822 0.00119378406579547 0 0 0 0.0795426071026055 0.0136562267028935 0.0161935122914053 0 0.264687039031875 0.0933906555106903 0.0120463722979774 0.0475469184584533 0 0.0172413579581027 0.0153441499715571 0.0385944389341964 0 0 0 0 0.00235327064896224 0.0317276806878483 0.0511172071160781 0 0 0 0 0 0 0 0 0 0 0 0 0 0 0 0 0 0 0 0 0 0 0 0.0150779488590455 0 0.00171329954885787 0 0.00104912442366242 0 0 0.00072970415997659 0 0.00990264732366218 0 0 0.00104830896402552 0.00465545719622961 0.00895916950735755 0.0101907233123165 0.097971016425498 0 0 0.00151389148666401 0.0023832172838674 0.00161391089426131 0.00561748744076445 0 0 0.00373140196444633 0.000942702473410965 0.00994249077109951 0.0010000063713144 0 0 0 0 0 0 0 0 0 0 0 0 0 0 0 0 0 0 0 0 0 0 0 0 0 0 0 0 0 0 0 0 0 0 0 0 0 0 0 0 0 0 0 0 0 0 0 0 0 0 0 0 0 0 0 0 0 0 0 0 0 0 0 0 0 0 0 0 0 0 0 0 0 0 0 0 0 0 0 0 0 0 0 0 0 0 0 0 0 0 0 0 0 0 0 0 0 0 0 0 0 0 0 0 0 0 0 0 0 0 0 0 0 0 0 0 0 0 0 0 0 0 0 0 0 0 0 0 0 0 0 0 0 0 0 0 0 0 0 0 0 0 0 0 0 0 0 0 0 0 0 0 0 0 0 0 0 0 0 0 0
0 0.000330621967476969 0.000140578581936603 0 0 0 0 0 0 0 0 0 0 0 0 0.00218738860432108 0.000965894932372256 0 0 0 0 0 0 0 0 0 0 0 0.000269144490006075 0 0 0.000238946123872105 0.000568170550390695 0.00143297662509438 0 0 0 0.000813912358782565 0.000363419525901216 0 0 0 0 0 0.000387004566743118 0.0035115938185691 0.00210465711813004 0 0 0 0.00166701012629489 0 0 0.00695661253834986 0 0 0.00243124220890594 0.0870779238134518 0 0.00952969080138933 0.00108047621249148 0 0 0 0 0 0 0 0 0 0 0.00488489400461959 0 0 0.000517761575583966 0 0.00163027804822954 0.000787717911486715 0 0.0039066080743995 0.00104834697538946 0 0 0 0.101062838365256 0.0115944043338983 0.00878925827596965 0.166188374486044 0 0.0316828990085141 0.011154128528703 0.0202282525062274 0 0.0120016872529972 0.0199306238404114 0.0204797917445028 0.000866195483560352 0 0 0 0.00104871772035217 0.0847693942190522 0.0609392994707861 0 0.00071756343742539 0 0.00137909534065878 0 0 0 0 0 0 0 0 0 0 0 0 0 0 0 0 0 0 0 0.00205839635690588 0 0.00170692874925781 0 0.000516727113419633 0 0 0.000774739570465974 0 0.000715062970968595 0 0 0.00267522753112078 0.00390650623982619 0.0292195390853283 0.0307531775994486 0.167731593969077 0 0.00082686765229768 0.00520277531266246 0.00402478647038968 0.00620582659629293 0.0159851346865617 0.000742740650279157 0.000987414928963722 0.00585178753652465 0.00247928967443212 0.0255937483888947 0.00437633334833603 0 0 0 0 0 0 0 0 0 0 0 0 0 0 0 0 0 0 0 0 0 0 0 0 0 0 0 0 0 0 0 0 0 0 0 0 0 0 0 0 0 0 0 0 0 0 0 0 0 0 0 0 0 0 0 0 0 0 0 0 0 0 0 0 0 0 0 0 0 0 0 0 0 0 0 0 0 0 0 0 0 0 0 0 0 0 0 0 0 0 0 0 0 0 0 0 0 0 0 0 0 0 0 0 0 0 0 0 0 0 0 0 0 0 0 0 0 0 0 0 0 0 0 0 0 0 0 0 0 0 0 0 0 0 0 0 0 0 0 0 0 0 0 0 0 0 0 0 0 0 0 0 0 0 0 0 0 0 0 0 0
0 0 0 0 0 0 0 0 0 0 0 0 0 0 0 0 0 0 0 0 0 0 0 0 0 0 0 0 0 0 0 0.000603642299473924 0.00381766522665167 0.0046677581158821 0.00118542630172875 0 0 0 0 0 0 0 0 0 0.00199392849890596 0 0 0 0 0 0 0 0 0.00479232280863284 0 0 0 0.00137376234250786 0 0 0 0 0 0 0 0 0 0 0 0 0 0 0 0 0 0 0 0 0 0.0385804171580376 0 0 0 0 0 0.0030634280013694 0 0.116538184068562 0.0629682714346192 0 0.0580215261721963 0.254788351523792 0 0.0577686754172179 0.0214668428637765 0.00822002400452561 0 0 0 0.00448767366590283 0.00646748181416806 0.0824252549481456 0.18851423081345 0 0 0 0 0 0 0 0 0 0 0 0 0 0 0 0 0 0 0 0 0 0 0 0 0 0 0 0 0 0 0 0 0 0 0 0 0 0.00657574084129798 0 0.0332820694742048 0 0 0 0 0.00178283970814647 0.0062512559970807 0.00272197724976608 0.0030802471285475 0.0185940461488576 0.00254304306932139 0.00179935454990644 0 0 0 0 0 0 0 0 0 0 0 0 0 0 0 0 0 0 0 0 0 0 0 0 0 0 0 0 0 0 0 0 0 0 0 0 0 0 0 0 0 0 0 0 0 0 0 0 0 0 0 0 0 0 0 0 0 0 0 0 0 0 0 0 0 0 0 0 0 0 0 0 0 0 0 0 0 0 0 0 0 0 0 0 0 0 0 0 0 0 0 0 0 0 0 0 0 0 0 0 0 0 0 0 0 0 0 0 0 0 0 0 0 0 0 0 0 0 0 0 0 0 0 0 0 0 0 0 0 0 0 0 0 0 0 0 0 0 0 0 0 0 0 0.00083496853913909 0.000789589814185879 0 0 0 0 0 0 0 0 0 0 0 0 0 0 0 0 0
0 0 0 0 0 0 0 0 0 0 0 0 0 0 0 0 0 0 0 0 0 0 0 0 0 0 0 0 0 0 0 0 0 0 0 0 0 0 0 0 0 0 0 0 0.000987084440951641 0 0 0 0 0 0 0 0 0 0 0 0 0 0 0 0 0 0 0 0 0 0 0 0 0 0 0 0 0 0 0 0 0 0 0.00613652209158344 0 0 0 0 0.00366800240504185 0.0229789714781118 0 0.0278250834115014 0.0410343798243542 0.107400058802037 0 0.194971988375378 0 0.218865107254649 0.0203065258648171 0.00286592056020537 0 0 0 0 0.0069951809819694 0.110887486811421 0.151615829976996 0 0 0 0 0 0 0 0 0 0 0 0 0 0 0 0 0 0 0 0 0 0 0 0 0 0 0 0 0 0 0 0 0 0 0 0 0 0.0129544703187456 0 0.0148153613726372 0 0 0 0 0 0.0225163426174339 0.00575954610791679 0.00409063528762406 0.0113331345861256 0.00148518524105008 0 0 0 0 0 0 0 0 0 0 0 0 0 0 0 0 0 0 0 0 0 0 0 0 0 0 0 0 0 0 0 0 0 0 0 0 0 0 0 0 0 0 0 0 0 0 0 0 0 0 0 0 0 0 0 0 0 0 0 0 0 0 0 0 0 0 0 0 0 0 0 0 0 0 0 0 0 0 0 0 0 0 0 0 0 0 0 0 0 0 0 0 0 0 0 0 0 0 0 0 0 0 0 0 0 0 0 0 0 0 0 0 0 0 0 0 0 0 0 0 0 0 0 0 0 0 0 0 0 0 0 0 0 0 0 0 0 0 0 0 0 0 0 0 0.00443120842411664 0.00607597376533358 0 0 0 0 0 0 0 0 0 0 0 0 0 0 0 0 0
0 0 0 0 0 0 0 0 0 0 0 0 0 0 0 0 0 0 0 0 0 0 0 0 0 0 0 0 0 0 0 0.000452624238328952 0.00377855654909833 0.00503633948475516 0.0009681729256904 0 0 0 0.000399990473691005 0 0 0 0 0 0.00138116373371871 0 0 0 0 0 0 0 0 0.00652687603791196 0 0 0 0.00153455757738845 0 0 0 0 0 0 0 0 0 0 0 0 0 0 0 0 0 0 0 0 0 0.0128303805479072 0 0 0 0 0.00107932624738224 0.00329289824219552 0 0.0590581993673869 0.0400173410136044 0.253613619613794 0.104845514012766 0 0 0.0682612558788223 0.0139325598983993 0.00178366915108249 0 0 0 0.00405259551005407 0.00488748790395543 0.100505093287225 0.196745675813491 0 0 0 0 0 0 0 0 0 0 0 0 0 0 0 0 0 0 0 0 0 0 0 0 0 0 0 0 0 0 0 0 0 0 0 0.00470253551674148 0 0.00768309737003673 0 0.0363050979926761 0 0 0 0 0.00198859251443189 0.0164081999370016 0.00752338801215193 0.00689025847698767 0.0213163721102958 0.00511928938689306 0.00215424082199358 0 0 0 0 0 0 0 0 0 0 0 0 0 0 0 0 0 0 0 0 0 0 0 0 0 0 0 0 0 0 0 0 0 0 0 0 0 0 0 0 0 0 0 0 0 0 0 0 0 0 0 0 0 0 0 0 0 0 0 0 0 0 0 0 0 0 0 0 0 0 0 0 0 0 0 0 0 0 0 0 0 0 0 0 0 0 0 0 0 0 0 0 0 0 0 0 0 0 0 0 0 0 0 0 0 0 0 0 0 0 0 0 0 0 0 0 0 0 0 0 0 0 0 0 0 0 0 0 0 0 0 0 0 0 0 0 0 0 0 0 0 0 0 0.00247772437174098 0.00244730598040076 0 0 0 0 0 0 0 0 0 0 0 0 0 0 0 0 0
0 0 0 0 0 0 0 0 0 0.00548504627095945 0 0.00534963629430706 0 0.0151882358462358 0.014261530401412 0.141231213593939 0 0 0 0 0 0 0 0 0 0 0 0 0 0.0122364631852809 0.0775460391657638 0 0 0 0 0 0 0.267741632284254 0 0.00803814152355905 0 0 0 0 0.00227728421493034 0 0 0 0 0 0 0 0 0 0 0 0 0 0 0 0 0 0 0 0 0 0 0 0 0 0 0 0 0 0 0 0 0 0 0 0 0 0 0 0.00642323204137179 0.107208969343776 0 0 0 0 0 0 0 0.0137227315626402 0.125615683409844 0 0 0 0 0 0 0 0 0 0 0 0 0 0 0 0 0 0 0 0 0 0 0 0 0 0 0 0 0 0 0 0 0 0 0.0221862616325574 0 0 0.0157151614670428 0.0231443440791368 0 0 0.0105269298630732 0.0562718077815777 0 0 0 0 0 0 0 0 0.0383830084154663 0.0314466476228727 0 0 0 0 0 0 0 0 0 0 0 0 0 0 0 0 0 0 0 0 0 0 0 0 0 0 0 0 0 0 0 0 0 0 0 0 0 0 0 0 0 0 0 0 0 0 0 0 0 0 0 0 0 0 0 0 0 0 0 0 0 0 0 0 0 0 0 0 0 0 0 0 0 0 0 0 0 0 0 0 0 0 0 0 0 0 0 0 0 0 0 0 0 0 0 0 0 0 0 0 0 0 0 0 0 0 0 0 0 0 0 0 0 0 0 0 0 0 0 0 0 0 0 0 0 0 0 0 0 0 0 0 0 0 0 0 0 0 0 0 0 0 0 0 0 0 0 0 0 0 0 0 0 0 0 0 0 0 0 0 0 0 0 0 0 0 0 0
0 0 0 0 0 0 0 0 0 0 0 0 0 0 0 0 0 0 0 0 0 0 0 0 0 0.00131632988861445 0 0 0 0 0.00423861149606885 0.00151795515172568 0.00215888938510859 0.00852445830114382 0 0 0 0 0 0 0 0.00139320208551063 0 0 0.00789762740215563 0 0 0 0 0 0 0 0 0.0132513815991269 0 0 0 0 0 0 0 0 0 0 0 0 0 0 0 0 0 0 0 0 0 0 0 0 0 0.00475657226854951 0 0 0 0 0.0114928824027066 0.0353277600693669 0 0.0432992093351521 0.0480045981568377 0.11626154347719 0.237960478161647 0.138014572766298 0.00539023319380129 0 0.0272163560131622 0 0 0 0 0 0.0177607735548858 0.0739733907971728 0.127581076907614 0 0 0 0 0 0 0 0 0 0 0 0 0 0 0 0 0 0 0 0 0 0 0 0 0 0 0 0 0 0 0 0 0 0 0 0 0 0 0.00796759927680277 0 0 0 0 0 0 0 0.00970370514422093 0.0050297309038103 0.0195924639940593 0.00993324223475036 0.0097205139419488 0 0 0 0 0 0 0 0 0 0 0 0 0 0 0 0 0 0 0 0 0 0 0 0 0 0 0 0 0 0 0 0 0 0 0 0 0 0 0 0 0 0 0 0 0 0 0 0 0 0 0 0 0 0 0 0 0 0 0 0 0 0 0 0 0 0 0 0 0 0 0 0 0 0 0 0 0 0 0 0 0 0 0 0 0 0 0 0 0 0 0 0 0 0 0 0 0 0 0 0 0 0 0 0 0 0 0 0 0 0 0 0 0 0 0 0 0 0 0 0 0 0 0 0 0 0 0 0 0 0 0 0 0 0 0 0 0 0 0 0 0 0 0 0.00563432524549376 0.00508051684507616 0 0 0 0 0 0 0 0 0 0 0 0 0 0 0 0 0
0 0 0 0 0 0 0 0 0 0 0 0 0 0 0 0.00416419534092556 0 0 0 0 0 0 0 0 0 0 0 0 0 0 0.0228249472610906 0 0 0.00247212679984892 0 0 0 0.0626308772903642 0 0 0 0 0 0 0.000953231753737947 0 0.00129863607203728 0 0 0 0 0 0 0.00668962074989485 0 0 0.00243430769501529 0.00645916987751297 0 0 0 0 0 0 0 0 0 0 0 0 0 0 0 0 0 0 0 0.00123459421183845 0 0.0532993215497221 0 0.00155483469009349 0 0 0.0412328355045661 0.173521867586797 0.00845178715326591 0.0345805576635331 0.071538871721303 0.0387697064394351 0.0198127423953546 0.0252791374128793 0.0442783585109467 0.0244236539466969 0 0.135087433624866 0.00208694458888421 0 0 0 0.00209656634330309 0.0413305599948992 0.0560998062479435 0 0 0 0 0 0 0 0 0 0 0 0 0 0 0 0 0 0 0 0 0 0 0 0.0191126923529396 0 0 0.00257177086369543 0 0 0.00283419752871249 0 0 0.0126014301060081 0 0 0.00339484961384332 0 0.0109839509309151 0 0.0171424145669411 0 0 0 0.0135249292592169 0.00445958915401272 0.00540485819511533 0.00311808763093794 0 0.00843595876808905 0.00174124372330045 0.010067334879517 0 0 0 0 0 0 0 0 0 0 0 0 0 0 0 0 0 0 0 0 0 0 0 0 0 0 0 0 0 0 0 0 0 0 0 0 0 0 0 0 0 0 0 0 0 0 0 0 0 0 0 0 0 0 0 0 0 0 0 0 0 0 0 0 0 0 0 0 0 0 0 0 0 0 0 0 0 0 0 0 0 0 0 0 0 0 0 0 0 0 0 0 0 0 0 0 0 0 0 0 0 0 0 0 0 0 0 0 0 0 0 0 0 0 0 0 0 0 0 0 0 0 0 0 0 0 0 0 0 0 0 0 0 0 0 0 0 0 0 0 0 0 0 0 0 0 0 0 0 0 0 0 0 0 0 0 0 0 0 0 0 0
0 0 0 0 0 0 0 0 0 0 0 0 0 0 0 0.019158494187128 0 0 0 0 0 0 0 0 0 0 0 0 0 0 0.119946051614196 0 0 0 0 0 0 0.00531794907545747 0.00382707224615938 0 0.00674531896568807 0 0 0 0 0 0 0 0 0.00451664518071787 0.0014711619934944 0 0 0.00616853956427584 0 0 0 0.00756399843728974 0 0.000843199332912617 0 0 0 0 0 0 0 0 0 0 0 0.00406293566172087 0 0 0.00317070407548614 0 0 0 0 0.0222464908627519 0.0151592266139967 0.0215189069885821 0.00513186069362666 0 0.047499975856147 0.0816107480791483 0.00440731590822516 0.0845747781304956 0.0714782164279338 0.0144352529483099 0.00271894291596295 0.00314682513433246 0 0 0.131353584405685 0 0.0174112564842458 0 0 0 0 0.0062952403426875 0.00301815627925661 0 0 0 0 0 0 0 0 0 0 0 0 0 0 0 0 0 0 0 0 0 0 0 0.122225208410434 0 0 0 0 0 0 0.00469437161662428 0.00730687669399664 0.0909857583862015 0.00699791061753025 0 0.00248578781511349 0 0.00974510625394732 0.0023053554244722 0.00364983753338604 0 0 0.0024569563686627 0.0082545399523339 0.0101948410747293 0.00304049285812972 0.00190858886721482 0 0 0 0.0089495197213106 0 0 0 0 0 0 0 0 0 0 0 0 0 0 0 0 0 0 0 0 0 0 0 0 0 0 0 0 0 0 0 0 0 0 0 0 0 0 0 0 0 0 0 0 0 0 0 0 0 0 0 0 0 0 0 0 0 0 0 0 0 0 0 0 0 0 0 0 0 0 0 0 0 0 0 0 0 0 0 0 0 0 0 0 0 0 0 0 0 0 0 0 0 0 0 0 0 0 0 0 0 0 0 0 0 0 0 0 0 0 0 0 0 0 0 0 0 0 0 0 0 0 0 0 0 0 0 0 0 0 0 0 0 0 0 0 0 0 0 0 0 0 0 0 0 0 0 0 0 0 0 0 0 0 0 0 0 0 0 0 0 0
0 0 0 0 0 0 0 0 0 0 0 0 0 0 0 0.16562062073859 0 0 0 0 0 0 0 0 0 0 0 0 0 0 0.064135762691696 0 0 0 0 0 0 0 0 0 0 0 0 0 0 0 0 0 0 0 0 0 0 0.00776295374695648 0 0 0 0 0 0 0 0 0 0 0 0 0 0 0 0 0 0 0 0 0 0 0 0 0 0 0 0 0 0 0.0194748339543468 0.0129444190524028 0.00825451808892427 0 0.0153892942769629 0 0 0 0 0 0.0103298142895318 0.088630812678367 0 0.015190606205312 0.0394989401434899 0 0 0 0 0 0 0 0 0 0 0 0 0 0 0 0 0 0 0 0 0 0 0 0 0 0 0 0.161425586900454 0 0 0 0 0 0 0 0.049848471005456 0.247625217833854 0.0873084050028613 0 0 0 0 0 0 0 0 0 0.00655974339079527 0 0 0 0 0 0 0 0 0 0 0 0 0 0 0 0 0 0 0 0 0 0 0 0 0 0 0 0 0 0 0 0 0 0 0 0 0 0 0 0 0 0 0 0 0 0 0 0 0 0 0 0 0 0 0 0 0 0 0 0 0 0 0 0 0 0 0 0 0 0 0 0 0 0 0 0 0 0 0 0 0 0 0 0 0 0 0 0 0 0 0 0 0 0 0 0 0 0 0 0 0 0 0 0 0 0 0 0 0 0 0 0 0 0 0 0 0 0 0 0 0 0 0 0 0 0 0 0 0 0 0 0 0 0 0 0 0 0 0 0 0 0 0 0 0 0 0 0 0 0 0 0 0 0 0 0 0 0 0 0 0 0 0 0 0 0 0 0 0
0 0 0 0 0 0 0 0 0 0 0 0 0 0 0 0 0 0 0 0 0 0 0 0 0 0 0 0 0 0 0 0 0 0 0 0 0 0 0 0 0 0 0 0 0 0 0 0 0 0 0 0 0 0 0 0 0 0 0 0 0 0 0 0 0 0 0 0 0 0 0 0 0 0 0 0 0 0 0 0 0.234760441415148 0.108391153974332 0 0 0 0 0 0 0 0 0 0 0 0 0 0 0.0597225646246156 0 0 0 0 0 0 0 0 0 0 0 0 0 0 0 0 0 0 0 0 0 0 0 0 0 0 0 0 0 0 0 0 0 0 0 0 0 0 0.597125839985905 0 0 0 0 0 0 0 0 0 0 0 0 0 0 0 0 0 0 0 0 0 0 0 0 0 0 0 0 0 0 0 0 0 0 0 0 0 0 0 0 0 0 0 0 0 0 0 0 0 0 0 0 0 0 0 0 0 0 0 0 0 0 0 0 0 0 0 0 0 0 0 0 0 0 0 0 0 0 0 0 0 0 0 0 0 0 0 0 0 0 0 0 0 0 0 0 0 0 0 0 0 0 0 0 0 0 0 0 0 0 0 0 0 0 0 0 0 0 0 0 0 0 0 0 0 0 0 0 0 0 0 0 0 0 0 0 0 0 0 0 0 0 0 0 0 0 0 0 0 0 0 0 0 0 0 0 0 0 0 0 0 0 0 0 0 0 0 0 0 0 0 0 0 0 0 0 0 0 0 0
0 0 0 0 0 0 0 0 0 0 0 0 0 0 0 0 0 0 0 0 0 0 0 0 0 0 0 0 0 0 0 0 0 0 0 0 0 0 0 0 0 0 0 0 0 0 0 0 0 0 0 0 0 0 0 0 0 0 0 0 0 0 0 0 0 0 0 0 0 0 0 0 0 0 0 0 0 0 0 0 0 0 0 0 0 0 0.0663782875402155 0 0 0 0 0 0 0 0 0 0.213384374589487 0 0 0 0 0 0 0 0 0 0 0 0.038078264382609 0 0 0 0 0 0 0 0 0 0 0 0 0 0 0 0 0 0.344831329552303 0 0 0 0 0 0 0 0 0.337327743935386 0 0 0 0 0 0 0 0 0 0 0 0 0 0 0 0 0 0 0 0 0 0 0 0 0 0 0 0 0 0 0 0 0 0 0 0 0 0 0 0 0 0 0 0 0 0 0 0 0 0 0 0 0 0 0 0 0 0 0 0 0 0 0 0 0 0 0 0 0 0 0 0 0 0 0 0 0 0 0 0 0 0 0 0 0 0 0 0 0 0 0 0 0 0 0 0 0 0 0 0 0 0 0 0 0 0 0 0 0 0 0 0 0 0 0 0 0 0 0 0 0 0 0 0 0 0 0 0 0 0 0 0 0 0 0 0 0 0 0 0 0 0 0 0 0 0 0 0 0 0 0 0 0 0 0 0 0 0 0 0 0 0 0 0 0 0 0 0 0 0 0 0 0 0 0 0 0 0 0 0
0 0 0 0 0 0 0 0 0 0 0 0 0 0 0 0 0 0 0 0 0 0 0 0 0.00390663052683655 0 0 0 0 0 0 0.0241160996148574 0.0349320288559139 0 0.0842964428277963 0 0 0 0 0 0 0 0 0 0 0 0 0 0 0 0 0 0 0 0 0 0 0 0 0 0 0 0 0 0 0 0 0 0 0 0 0 0 0 0 0 0 0 0 0 0 0 0 0 0 0 0 0 0 0.0221299521888836 0 0.0200770297569774 0 0 0 0 0 0 0 0 0.203319593253997 0.00555948856344432 0.0284261612462948 0 0 0 0 0 0 0 0 0 0 0 0 0 0 0 0 0 0 0 0 0 0 0 0 0 0 0 0 0 0 0 0 0 0 0 0 0 0 0 0 0.0288226828392002 0.0600381949997502 0 0 0 0.00960126806708861 0.141992183779683 0.0568623464686762 0.0257517103448348 0.222189155189758 0 0 0 0 0 0 0 0 0 0 0 0 0 0 0 0 0 0 0 0 0 0 0 0 0 0 0 0 0 0 0 0 0 0 0 0 0 0 0 0 0 0 0 0 0 0 0 0 0 0 0 0 0 0 0 0 0 0 0 0 0 0 0 0 0 0 0 0 0 0 0 0 0 0 0 0 0 0 0 0 0 0 0 0 0 0 0 0 0 0 0 0 0 0 0 0 0 0 0 0 0 0 0.0111462775285459 0 0 0 0 0 0 0 0 0 0 0 0 0 0 0 0 0 0 0 0 0 0 0 0 0 0 0 0 0 0 0 0 0 0 0 0 0 0 0 0 0 0.00827989029404766 0.00855286365341371 0 0 0 0 0 0 0 0 0 0 0 0 0 0 0 0 0
0 0 0 0 0 0 0 0 0 0 0 0 0 0 0 0 0 0 0 0 0 0 0 0 0 0 0 0 0 0 0 0.0190912395578677 0.0101814763895012 0 0.0644733491132421 0 0 0 0 0 0 0.00257573764977408 0 0 0 0 0 0 0 0 0 0 0 0 0 0 0 0 0 0 0 0 0 0 0 0 0 0 0 0 0 0 0 0 0 0 0 0 0 0 0 0 0 0 0 0 0 0.0119838876354981 0.00850582596087272 0.0263934549344654 0.0154221389451747 0.0200379698814005 0 0.0360146526035305 0.00473745722589478 0 0 0 0 0.168260065015379 0 0.0140509350725898 0.061012240594649 0 0 0 0 0 0 0 0 0 0 0 0 0 0 0 0 0 0 0 0 0 0 0 0 0 0 0 0 0 0 0 0 0 0 0 0 0 0 0 0 0.0311171380702637 0.033800669380284 0 0 0 0.0275044188534369 0.0734346407382054 0.189552906582893 0.0665504101834052 0.100559294337681 0 0 0 0 0 0 0 0 0 0 0 0 0 0 0 0 0 0 0 0 0 0 0 0 0 0 0 0 0 0 0 0 0 0 0 0 0 0 0 0 0 0 0 0 0 0 0 0 0 0 0 0 0 0 0 0 0 0 0 0 0 0 0 0 0 0 0 0 0 0 0 0 0 0 0 0 0 0 0 0 0 0 0 0 0 0 0 0 0 0 0 0 0 0 0 0 0 0 0 0 0 0 0.0099759650713279 0 0 0 0 0 0 0 0 0 0 0 0 0 0 0 0 0 0 0 0 0 0 0 0 0 0 0 0 0 0 0 0 0 0 0 0 0 0 0 0 0 0.00476412620266292 0 0 0 0 0 0 0 0 0 0 0 0 0 0 0 0 0 0
0 0 0 0 0 0 0 0 0 0 0 0 0 0 0 0 0 0 0 0 0 0 0 0 0 0 0 0 0 0 0 0 0.00177568010737398 0.00212018663881581 0 0 0 0.000640928347800972 0 0 0 0 0 0 0 0 0 0 0 0 0 0 0 0.00223184606794309 0 0 0 0.0129292355896225 0 0 0 0 0 0 0 0 0 0 0 0 0 0 0 0 0 0 0 0 0 0.00267477647871759 0 0 0 0 0.00291683171907512 0.00834083292980534 0.00129886091707421 0.0350500477909549 0.149149363284096 0.0729702383344873 0.0530337864080769 0.0893882702121363 0 0.0325399826743053 0.0202596724680485 0.00317355820874392 0 0 0 0.000998070224773535 0.00304810318813885 0 0.216459397154352 0 0.000517737205296771 0 0 0 0 0 0 0 0 0 0 0 0 0 0 0 0 0 0 0 0 0 0 0 0 0 0 0 0 0 0 0 0 0 0.000693695662023362 0 0.0346507265238676 0.0189434714122041 0.123516772550137 0 0.00178027409298615 0 0.00244318723282121 0.0043811297333126 0.0421386010926167 0.0114375261631096 0.00888116438963312 0.0245179673654776 0.00459530310654404 0.00619712660309728 0.00106949521261044 0 0 0 0 0 0 0 0 0 0 0 0 0 0 0 0 0 0 0 0 0 0 0 0 0 0 0 0 0 0 0 0 0 0 0 0 0 0 0 0 0 0 0 0 0 0 0 0 0 0 0 0 0 0 0 0 0 0 0 0 0 0 0 0 0 0 0 0 0 0 0 0 0 0 0 0 0 0 0 0 0 0 0 0 0 0 0 0 0 0 0 0 0 0 0 0 0 0 0 0 0 0 0 0 0 0 0 0 0 0 0 0 0 0 0 0 0 0 0 0 0 0 0 0 0 0 0 0 0 0 0 0 0 0 0 0 0 0 0 0 0 0 0.00148574556997202 0.0017504073399481 0 0 0 0 0 0 0 0 0 0 0 0 0 0 0 0 0
0 0 0 0 0 0 0 0 0 0 0 0 0 0 0 0 0 0 0 0 0 0 0 0 0 0 0 0 0 0 0 0.00086303500737436 0.00441072140770552 0.00562161150161443 0.0010151846980498 0 0 0.000653670339991435 0.000440840436585368 0 0 0 0 0 0.00156590829062768 0 0 0 0 0 0 0 0 0.0070650753976093 0 0 0 0.00581500420947706 0 0 0 0 0 0 0 0 0 0 0 0 0 0 0 0 0 0 0 0 0 0.00672408431653668 0 0 0 0 0.00207219293924411 0.00651739998780002 0.00329824516062751 0.0441874278545356 0.0838998333015032 0.130590300840375 0.05674086583754 0.136923809777305 0 0.0439146444662341 0.0215180943795307 0.001190576190164 0 0 0 0.00399324346848982 0.0103567317748972 0.16937829660214 0 0 0.000550972090008804 0 0 0 0 0 0 0 0 0 0 0 0 0 0 0 0 0 0 0 0 0 0 0 0 0 0 0 0 0 0 0 0 0 0 0 0.0468369528298888 0.0142517389015476 0.042818645957881 0 0.00124625852275013 0 0 0.00573345980458434 0.052064349639006 0.0170459495166609 0.0174183799078963 0.0407811750316989 0.00709934609248307 0.00411248329249369 0 0 0 0 0 0 0 0 0 0 0 0 0 0 0 0 0 0 0 0 0 0 0 0 0 0 0 0 0 0 0 0 0 0 0 0 0 0 0 0 0 0 0 0 0 0 0 0 0 0 0 0 0 0 0 0 0 0 0 0 0 0 0 0 0 0 0 0 0 0 0 0 0 0 0 0 0 0 0 0 0 0 0 0 0 0 0 0 0 0 0 0 0 0 0 0 0 0 0 0 0 0 0 0 0 0 0 0 0 0 0 0 0 0 0 0 0 0 0 0 0 0 0 0 0 0 0 0 0 0 0 0 0 0 0 0 0 0 0 0 0 0 0 0.00128349022714128 0 0 0 0 0 0 0 0 0 0 0 0 0 0 0 0 0 0
0 0 0 0 0 0 0 0 0 0 0 0 0 0 0 0.00685647231877318 0 0 0 0 0 0 0 0 0 0 0 0 0.0306857992080717 0.0392616500599704 0.0592963182041476 0 0 0 0 0 0 0 0 0 0 0 0 0 0 0 0.0336802596129316 0 0 0 0.0219076939368831 0 0.0269743714803496 0 0.129520199722202 0 0 0 0 0 0 0 0 0 0 0.0441389068721983 0 0 0 0 0.0356215742780736 0 0 0 0 0 0 0 0 0 0 0 0 0 0 0.0105968850906269 0 0 0 0 0 0 0 0 0 0 0 0 0 0 0 0 0 0 0 0 0 0 0.474915466171252 0 0 0 0 0 0 0 0 0 0 0 0 0 0 0 0 0 0 0 0 0 0 0 0 0 0 0 0 0 0 0 0 0 0 0 0 0 0 0 0 0 0 0 0 0 0 0 0 0 0 0 0 0 0 0 0 0 0 0 0 0 0 0 0 0 0 0 0 0 0 0 0 0 0 0 0 0 0 0.0166812345811034 0 0 0 0 0 0 0 0 0 0 0 0 0 0 0 0 0 0 0.0577153740595409 0 0 0 0 0 0 0 0 0 0 0 0 0 0 0 0 0 0 0 0 0 0 0 0 0 0 0 0 0 0 0 0 0 0 0 0 0 0 0 0 0 0 0 0 0 0 0 0 0 0 0 0.0121477944038753 0 0 0 0 0 0 0 0 0 0 0 0 0 0 0 0 0 0 0 0 0 0 0 0 0 0 0 0 0 0 0 0 0 0 0 0 0 0 0 0 0 0 0 0 0 0 0 0 0 0 0 0 0 0 0 0 0
0 0 0 0 0 0 0 0 0 0 0 0 0 0 0 0.00408518866758867 0 0 0 0 0 0 0 0 0 0 0 0.0239429882837934 0 0 0 0 0 0 0 0 0 0 0 0 0 0 0 0 0 0 0 0 0 0 0 0 0 0 0 0 0 0 0 0 0 0 0 0 0 0 0 0 0 0 0 0 0 0 0 0 0 0 0 0 0 0 0 0 0.00906441799571102 0 0 0 0.0113025458958866 0 0 0 0 0 0 0 0 0 0 0 0 0.00463492838919628 0.00630350260930695 0 0 0.063673880357979 0 0 0 0 0.0967525702068887 0.0102309945601522 0.136789703053294 0 0 0 0 0 0 0 0.247136034766647 0 0.331489868313253 0 0.0545933769003032 0 0 0 0 0 0 0 0 0 0 0 0 0 0 0 0 0 0 0 0 0 0 0 0 0 0 0 0 0 0 0 0 0 0 0 0 0 0 0 0 0 0 0 0 0 0 0 0 0 0 0 0 0 0 0 0 0 0 0 0 0 0 0 0 0 0 0 0 0 0 0 0 0 0 0 0 0 0 0 0 0 0 0 0 0 0 0 0 0 0 0 0 0 0 0 0 0 0 0 0 0 0 0 0 0 0 0 0 0 0 0 0 0 0 0 0 0 0 0 0 0 0 0 0 0 0 0 0 0 0 0 0 0 0 0 0 0 0 0 0 0 0 0 0 0 0 0 0 0 0 0 0 0 0 0 0 0 0 0 0 0 0 0 0 0 0 0 0 0 0 0 0 0 0 0 0 0 0 0 0 0 0 0 0 0 0 0 0 0 0 0
0 0 0 0 0 0 0 0 0 0 0 0 0 0 0 0.0157876399119549 0 0 0 0 0 0 0 0 0 0 0 0 0 0 0.0356694252158255 0 0 0 0 0 0 0 0 0.0105428877787189 0 0 0 0 0 0 0 0 0 0 0 0 0 0 0 0 0 0 0 0 0 0 0 0 0 0 0 0 0 0 0 0 0 0 0 0 0 0 0 0 0 0 0 0 0 0 0 0 0 0 0 0 0 0 0 0 0 0 0 0 0 0 0 0 0.0801031011560021 0 0.241814693039599 0 0 0 0 0.0961244125256406 0 0 0.257635541647189 0.141161877893544 0.0398053572281162 0 0 0.0524908018801067 0.028864261723303 0 0 0 0 0 0 0 0 0 0 0 0 0 0 0 0 0 0 0 0 0 0 0 0 0 0 0 0 0 0 0 0 0 0 0 0 0 0 0 0 0 0 0 0 0 0 0 0 0 0 0 0 0 0 0 0 0 0 0 0 0 0 0 0 0 0 0 0 0 0 0 0 0 0 0 0 0 0 0 0 0 0 0 0 0 0 0 0 0 0 0 0 0 0 0 0 0 0 0 0 0 0 0 0 0 0 0 0 0 0 0 0 0 0 0 0 0 0 0 0 0 0 0 0 0 0 0 0 0 0 0 0 0 0 0 0 0 0 0 0 0 0 0 0 0 0 0 0 0 0 0 0 0 0 0 0 0 0 0 0 0 0 0 0 0 0 0 0 0 0 0 0 0 0 0 0 0 0 0 0 0 0 0 0 0 0 0 0 0 0 0 0 0 0 0
0 0 0 0 0 0 0 0 0 0 0 0 0 0 0 0 0 0 0 0 0 0 0 0 0 0 0.0329269583591879 0.0612810418427409 0 0 0 0 0 0 0 0 0 0 0 0 0 0 0 0 0 0 0 0 0 0 0 0 0.232932692140607 0 0 0 0 0 0 0 0 0 0 0 0 0 0 0 0 0 0 0 0 0 0 0 0 0 0 0 0 0 0 0 0.023416678335468 0 0 0 0.0363035435009168 0 0 0 0 0 0 0 0 0 0 0 0 0 0 0 0 0.321242814066036 0 0.0771232728234694 0 0 0 0 0 0 0 0.0695741693989499 0.0226611638609861 0 0 0 0 0 0.0262521571806947 0.01425422007198 0 0 0 0 0 0 0 0 0 0 0 0 0 0 0 0 0 0 0 0 0 0 0 0 0 0 0 0 0 0 0 0 0 0 0 0 0 0 0 0 0 0 0 0 0 0 0 0 0.0426319303824818 0 0 0 0 0 0 0 0 0 0 0 0 0 0 0 0 0 0 0 0 0 0 0 0 0 0 0 0 0 0 0 0 0 0 0 0 0 0 0 0 0 0 0 0 0 0 0 0 0 0 0 0 0 0 0 0 0 0 0 0 0 0 0 0 0 0 0 0 0 0 0 0 0 0 0 0 0 0 0 0 0 0 0 0 0 0 0 0.0179941141003207 0 0.0214052439361604 0 0 0 0 0 0 0 0 0 0 0 0 0 0 0 0 0 0 0 0 0 0 0 0 0 0 0 0 0 0 0 0 0 0 0 0 0 0 0 0 0 0 0 0 0 0 0 0 0 0 0 0 0
0 0 0 0 0 0 0 0 0 0 0 0 0 0 0 0 0 0 0 0 0.0115756220301263 0 0 0 0 0 0.02714738701698 0 0 0 0.019357080803066 0 0 0 0 0 0 0 0 0 0 0 0 0 0 0 0 0 0 0 0 0 0 0 0 0 0 0 0.143933560444398 0 0 0 0 0 0 0.354021419310818 0 0 0 0 0 0 0 0 0 0 0 0 0 0 0 0 0 0 0 0 0 0 0 0 0 0 0 0 0 0 0 0 0 0 0 0 0 0 0 0 0.0587287025696027 0 0 0 0 0 0 0 0 0 0.14672899108666 0 0 0 0 0 0 0 0 0 0 0 0 0 0 0 0 0 0 0 0 0 0 0 0 0 0 0 0 0 0 0 0 0 0 0 0 0 0 0 0 0 0 0 0 0 0 0 0 0 0.0156340609331199 0 0 0 0 0 0.0593839228846714 0 0 0 0 0 0 0 0 0 0 0 0 0 0 0 0 0 0 0 0 0 0 0 0 0 0 0 0 0 0 0 0 0 0 0 0 0 0 0 0 0 0 0 0 0 0 0 0 0 0 0 0 0 0 0 0 0 0 0 0 0 0 0 0 0 0 0 0 0 0 0 0 0 0 0 0 0 0 0 0 0 0 0 0 0 0 0 0.0517581551319936 0 0.0351028469026443 0 0.0123949010764334 0.00777102541831213 0 0.00946932145456628 0 0 0 0 0 0 0 0 0 0 0.0263209562586635 0 0.0138669295403892 0 0 0 0 0 0 0 0 0 0 0 0 0 0 0 0 0 0.00680511713755542 0 0 0 0 0 0 0 0 0 0 0 0 0 0 0 0 0
0 0 0 0 0 0 0 0 0 0.0112734961215058 0 0 0 0 0 0.00483480738310559 0 0 0 0 0 0 0 0 0 0 0 0 0.0308009266074097 0.0706912438218567 0.105578272658358 0 0 0 0 0 0 0 0 0 0 0 0 0 0 0 0.0151504651200596 0 0 0 0 0 0.022788795924027 0 0 0 0 0 0 0 0 0 0 0 0 0.0203759716075523 0.339708602630672 0 0 0 0.051333979399502 0 0 0 0 0 0 0 0 0 0 0 0 0 0 0.00736955575987642 0 0 0 0 0 0 0 0 0 0 0 0 0.00693439802942749 0 0 0 0 0.275400083359642 0 0 0 0 0 0 0.0201695100104032 0 0 0 0 0 0 0 0 0 0 0 0 0 0 0 0 0 0 0 0 0 0 0 0 0 0 0 0 0 0 0 0 0 0 0 0 0 0 0 0 0 0 0 0 0 0 0 0 0 0 0 0 0 0 0 0 0 0 0 0 0 0 0 0 0 0 0 0 0 0 0 0 0 0 0 0 0 0 0 0 0 0 0 0 0 0 0 0 0 0 0 0 0 0 0 0.0119711942274405 0 0 0 0 0 0 0 0 0 0 0 0 0 0 0 0 0 0 0 0 0 0 0 0 0 0 0.00561869733916099 0 0 0 0 0 0 0 0 0 0 0 0 0 0 0 0 0 0 0 0 0 0 0 0 0 0 0 0 0 0 0 0 0 0 0 0 0 0 0 0 0 0 0 0 0 0 0 0 0 0 0 0 0 0 0 0 0 0 0 0 0 0 0 0 0 0 0 0 0 0 0 0 0 0 0 0 0 0 0 0 0 0
0 0 0.0255163789843864 0 0 0 0 0 0 0 0 0 0 0 0 0 0.0123730517866185 0.0327619888089537 0.0353536414617314 0 0 0 0 0 0 0 0 0 0 0.0577716025228086 0.0223436255019212 0 0 0 0 0 0 0 0 0 0 0 0 0 0 0 0 0 0 0 0 0 0 0 0 0 0 0 0 0 0 0 0 0 0 0 0.0189273421696441 0 0.23664186319975 0 0 0 0 0 0 0 0 0 0 0 0 0 0 0 0 0 0 0 0 0 0 0 0 0 0 0 0 0 0 0 0 0 0 0 0 0 0 0 0 0 0.247984539217406 0 0.109582823006214 0 0 0 0 0 0 0 0 0 0 0.16258933599152 0.0381538073490461 0 0 0 0 0 0 0 0 0 0 0 0 0 0 0 0 0 0 0 0 0 0 0 0 0 0 0 0 0 0 0 0 0 0 0 0 0 0 0 0 0 0 0 0 0 0 0 0 0 0 0 0 0 0 0 0 0 0 0 0 0 0 0 0 0 0 0 0 0 0 0 0 0 0 0 0 0 0 0 0 0 0 0 0 0 0 0 0 0 0 0 0 0 0 0 0 0 0 0 0 0 0 0 0 0 0 0 0 0 0 0 0 0 0 0 0 0 0 0 0 0 0 0 0 0 0 0 0 0 0 0 0 0 0 0 0 0 0 0 0 0 0 0 0 0 0 0 0 0 0 0 0 0 0 0 0 0 0 0 0 0 0 0 0 0 0 0 0 0 0 0 0 0 0 0 0 0 0 0 0 0 0 0 0 0 0 0 0 0 0 0
0 0.00918441879337783 0 0 0 0 0 0 0 0 0 0 0 0 0 0 0.0219111968559012 0 0.0420046664303006 0 0 0 0 0 0 0 0 0 0 0.0263838207214572 0.0347655963721662 0 0 0 0 0 0 0 0 0 0 0 0 0 0 0 0.0049113130194402 0 0 0 0.00456700161289604 0 0 0 0 0 0 0 0 0 0 0 0 0 0 0 0.0772941822699454 0 0.152555033235845 0 0 0 0 0 0 0.00358724646315494 0 0 0 0 0 0 0 0 0 0 0 0 0 0 0 0 0 0 0 0 0 0 0 0 0 0 0 0 0.0295488789218075 0 0 0 0.00555108964095646 0.0945164732436854 0 0.0155962913295047 0.337640022229573 0 0 0 0 0 0 0 0.0188254044252067 0 0.0135227744817385 0.0121531340920107 0.0916809136622308 0 0 0 0 0 0 0 0 0 0 0 0 0 0 0.00380054219880199 0 0 0 0 0 0 0 0 0 0 0 0 0 0 0 0 0 0 0 0 0 0 0 0 0 0 0 0 0 0 0 0 0 0 0 0 0 0 0 0 0 0 0 0 0 0 0 0 0 0 0 0 0 0 0 0 0 0 0 0 0 0 0 0 0 0 0 0 0 0 0 0 0 0 0 0 0 0 0 0 0 0 0 0 0 0 0 0 0 0 0 0 0 0 0 0 0 0 0 0 0 0 0 0 0 0 0 0 0 0 0 0 0 0 0 0 0 0 0 0 0 0 0 0 0 0 0 0 0 0 0 0 0 0 0 0 0 0 0 0 0 0 0 0 0 0 0 0 0 0 0 0 0 0 0 0 0 0 0 0 0 0 0 0 0 0 0 0 0 0 0 0 0 0 0 0
0 0 0 0 0 0 0 0 0 0 0 0 0 0 0 0 0 0 0 0 0 0 0 0 0 0 0 0 0 0.122450841195862 0.218143355974628 0 0 0 0 0 0 0 0 0 0 0 0 0 0 0 0 0 0 0 0.0205130700148933 0 0 0 0 0 0 0 0 0 0 0 0 0 0 0 0 0 0 0 0 0 0 0 0 0 0 0 0 0 0 0 0 0 0 0 0 0 0 0 0 0 0 0 0 0 0 0 0 0 0 0 0 0 0.0230063923950317 0.171821044497122 0 0 0 0 0.114834797866749 0 0.0717977269912583 0 0.149210177706587 0 0 0 0 0 0.04713758356269 0 0 0 0.0610850097951786 0 0 0 0 0 0 0 0 0 0 0 0 0 0 0 0 0 0 0 0 0 0 0 0 0 0 0 0 0 0 0 0 0 0 0 0 0 0 0 0 0 0 0 0 0 0 0 0 0 0 0 0 0 0 0 0 0 0 0 0 0 0 0 0 0 0 0 0 0 0 0 0 0 0 0 0 0 0 0 0 0 0 0 0 0 0 0 0 0 0 0 0 0 0 0 0 0 0 0 0 0 0 0 0 0 0 0 0 0 0 0 0 0 0 0 0 0 0 0 0 0 0 0 0 0 0 0 0 0 0 0 0 0 0 0 0 0 0 0 0 0 0 0 0 0 0 0 0 0 0 0 0 0 0 0 0 0 0 0 0 0 0 0 0 0 0 0 0 0 0 0 0 0 0 0 0 0 0 0 0 0 0 0 0 0 0 0 0 0 0 0
0 0.0200957643418044 0 0 0 0 0 0 0 0 0 0 0 0 0 0 0.0439863195451819 0 0 0 0 0 0 0 0 0 0 0 0 0.0342997157250297 0.0534135469283632 0 0 0 0 0 0 0 0 0 0 0 0 0 0 0 0 0 0 0 0.00441359328769682 0 0 0 0 0 0 0 0 0 0 0 0 0 0 0 0.0135623116723429 0 0.082693926380179 0 0 0 0 0 0 0 0 0 0 0 0 0 0 0 0 0 0 0 0 0 0 0 0 0 0 0 0 0 0 0 0 0 0 0 0.0557729600083374 0 0 0 0 0.0557592825177042 0.450760352532099 0.0130181812451023 0 0 0 0 0 0 0 0 0.0274751582150915 0 0.021972957581019 0.00733216312552288 0.10808171469639 0 0 0 0 0 0 0 0 0 0 0 0 0 0 0.00736205219813647 0 0 0 0 0 0 0 0 0 0 0 0 0 0 0 0 0 0 0 0 0 0 0 0 0 0 0 0 0 0 0 0 0 0 0 0 0 0 0 0 0 0 0 0 0 0 0 0 0 0 0 0 0 0 0 0 0 0 0 0 0 0 0 0 0 0 0 0 0 0 0 0 0 0 0 0 0 0 0 0 0 0 0 0 0 0 0 0 0 0 0 0 0 0 0 0 0 0 0 0 0 0 0 0 0 0 0 0 0 0 0 0 0 0 0 0 0 0 0 0 0 0 0 0 0 0 0 0 0 0 0 0 0 0 0 0 0 0 0 0 0 0 0 0 0 0 0 0 0 0 0 0 0 0 0 0 0 0 0 0 0 0 0 0 0 0 0 0 0 0 0 0 0 0 0 0
0 0 0 0 0 0 0 0 0 0 0 0 0.528122538307388 0 0 0 0 0 0 0 0 0 0 0 0.00905443523594133 0 0 0 0 0 0 0 0 0 0.0677575564496533 0 0 0 0 0 0 0 0 0 0 0 0 0 0 0 0 0 0 0 0.202522211877173 0 0 0 0 0 0 0 0 0 0 0 0 0 0 0 0 0 0 0 0 0 0 0 0 0 0 0 0 0 0 0 0 0 0 0 0 0 0 0 0 0 0 0 0 0 0 0 0 0 0 0 0 0 0 0 0 0 0 0 0 0 0 0.0497508652787199 0.0179168121628411 0 0 0 0 0 0 0 0 0.0182287102469138 0 0 0 0 0 0 0 0 0 0 0 0 0 0 0 0 0 0 0 0 0 0 0 0 0 0 0 0 0 0 0 0 0 0 0 0 0 0 0.00759172850592081 0 0 0 0 0 0 0 0 0 0 0 0 0 0 0 0 0 0 0 0 0 0.0059398201519213 0 0 0 0 0 0 0 0 0 0 0 0 0 0 0 0 0 0.0931153217835271 0 0 0 0 0 0 0 0 0 0 0 0 0 0 0 0 0 0 0 0 0 0 0 0 0 0 0 0 0 0 0 0 0 0 0 0 0 0 0 0 0 0 0 0 0 0 0 0 0 0 0 0 0 0 0 0 0 0 0 0 0 0 0 0 0 0 0 0 0 0 0 0 0 0 0 0 0 0 0 0 0 0 0 0 0 0 0 0 0 0 0 0 0 0 0 0 0 0 0 0 0 0 0 0 0 0 0 0 0
0 0 0 0 0 0 0 0 0 0 0 0 0 0 0 0 0 0 0 0 0 0 0 0 0 0 0 0 0 0.00871054944674843 0.0592950165689234 0 0 0 0 0 0 0 0 0 0 0 0 0 0 0 0 0 0 0 0 0 0 0 0 0 0 0 0 0 0 0 0 0 0 0 0 0 0 0 0 0 0 0 0 0 0 0 0 0 0 0 0 0 0 0 0 0 0 0 0 0 0 0 0 0 0 0 0 0 0 0 0 0 0 0.202073411102072 0 0 0 0 0 0.0654725398886768 0 0 0 0.395490387388359 0.0112086027496228 0.0752439995258202 0.0473678357868591 0 0 0 0 0 0 0 0 0 0 0 0 0 0 0 0 0 0 0 0 0 0 0 0 0 0 0 0 0 0 0 0 0 0 0 0 0 0 0 0 0 0 0 0 0 0 0 0.0713622761593359 0 0 0 0 0 0 0 0 0 0 0 0 0 0 0 0 0 0 0 0 0 0 0 0 0 0 0 0 0 0 0 0 0 0 0 0 0 0 0 0 0 0 0 0 0 0 0 0 0 0 0 0 0 0 0 0 0 0 0 0 0 0 0 0 0 0 0 0 0 0 0 0 0 0 0 0 0 0 0 0 0 0 0 0 0 0 0 0 0 0 0 0.00653068773637727 0 0.0132325123331093 0.0283057835255402 0 0 0 0 0 0 0 0 0 0 0 0 0 0 0 0 0 0 0 0 0 0.00875933722823282 0.00694706056032258 0 0 0 0 0 0 0 0 0 0 0 0 0 0 0 0 0 0 0 0 0 0 0 0 0 0 0 0 0 0 0
0 0 0 0 0 0 0 0 0 0 0 0 0 0 0 0 0 0 0 0 0 0 0 0 0 0 0.0132642521737985 0 0 0 0 0 0 0 0 0 0 0 0 0 0 0 0 0 0 0 0 0 0 0 0 0 0 0 0 0 0 0 0 0 0 0 0 0 0 0 0 0 0 0 0 0 0 0 0 0 0 0 0 0 0 0 0 0 0 0 0 0 0 0 0 0 0 0 0 0 0 0 0 0 0 0 0 0 0 0.138450864322303 0.0513659752862896 0 0 0 0 0 0 0 0.494550652046901 0 0.122245449186675 0.044000006320151 0.0268973635880109 0 0 0 0 0 0 0 0 0 0 0 0 0 0 0 0 0 0 0 0 0 0 0 0 0 0 0 0 0 0 0 0 0 0 0 0 0 0 0 0 0 0 0 0 0 0 0 0.0472135719009514 0 0 0 0 0 0 0 0 0 0 0 0 0 0 0 0 0 0 0 0 0 0 0 0 0 0 0 0 0 0 0 0 0 0 0 0 0 0 0 0 0 0 0 0 0 0 0 0 0 0 0 0 0 0 0 0 0 0 0 0 0 0 0 0 0 0 0 0 0 0 0 0 0 0 0 0 0 0 0 0 0 0 0 0 0 0 0 0 0 0 0 0 0 0.0397540765226584 0.0147045732562504 0 0 0 0.00755321539601129 0 0 0 0 0 0 0 0 0 0 0 0 0 0 0 0 0 0 0 0 0 0 0 0 0 0 0 0 0 0 0 0 0 0 0 0 0 0 0 0 0 0 0 0 0 0 0 0 0 0
0 0 0 0 0 0 0 0 0 0 0 0 0 0 0 0 0 0 0 0 0 0 0 0 0 0 0.035015437320583 0 0 0 0 0 0 0 0 0 0 0 0 0 0 0 0 0 0 0 0 0 0 0 0 0 0 0 0 0 0 0 0 0 0 0 0 0 0 0 0 0 0 0 0 0 0 0 0 0 0 0 0 0 0 0 0 0 0 0 0 0 0 0 0 0 0 0 0 0 0 0 0 0 0 0 0 0 0 0.0604238191827108 0.0258939390569292 0.220174432833149 0 0 0 0 0 0 0.0216927557401959 0.189199987271932 0 0 0.0894446443313891 0 0 0 0 0 0 0 0 0 0 0 0 0 0 0 0 0 0 0 0 0 0 0 0 0 0 0 0 0 0 0 0 0 0 0 0 0 0 0 0 0 0 0 0 0 0 0 0.137258549747338 0 0 0 0 0 0 0 0 0 0 0 0 0 0 0 0 0 0 0 0 0 0 0 0 0 0 0 0 0 0 0 0 0 0 0 0 0 0 0 0 0 0 0 0 0 0 0 0 0 0 0 0 0 0 0 0 0 0 0 0 0 0 0 0 0 0 0 0 0 0 0 0 0 0 0 0 0 0 0 0 0 0 0 0 0 0 0 0 0 0 0 0 0 0.189967022536719 0 0 0 0 0.0177887663113821 0 0 0 0 0 0 0 0 0 0 0 0 0 0 0 0 0 0 0 0 0 0 0 0 0 0 0 0 0 0 0 0 0.013140645667671 0 0 0 0 0 0 0 0 0 0 0 0 0 0 0 0 0
0 0 0 0 0 0 0 0 0 0 0 0 0.14526391301862 0 0 0 0 0 0 0 0 0 0 0 0 0 0 0 0 0 0 0 0 0 0 0 0 0 0 0 0 0 0 0 0 0 0 0 0 0 0 0 0 0 0 0 0 0 0 0 0 0 0 0 0 0 0 0 0 0 0 0 0 0 0 0 0 0 0 0 0 0 0 0 0 0 0 0 0 0 0 0 0 0 0 0 0 0 0 0 0 0 0 0 0 0 0 0 0 0 0 0 0 0.276618220488304 0.333193013486495 0.155812360359801 0 0 0.0514620199978016 0 0 0 0 0 0 0 0 0 0 0 0 0 0 0 0 0 0 0 0 0 0 0 0 0 0 0 0 0 0 0 0 0 0 0 0 0 0 0 0 0 0 0 0 0 0 0 0 0 0 0 0 0 0 0 0 0 0 0 0 0 0 0 0 0 0 0 0 0 0 0 0 0 0 0 0 0 0 0 0 0 0 0 0 0 0 0 0.0376504726489783 0 0 0 0 0 0 0 0 0 0 0 0 0 0 0 0 0 0 0 0 0 0 0 0 0 0 0 0 0 0 0 0 0 0 0 0 0 0 0 0 0 0 0 0 0 0 0 0 0 0 0 0 0 0 0 0 0 0 0 0 0 0 0 0 0 0 0 0 0 0 0 0 0 0 0 0 0 0 0 0 0 0 0 0 0 0 0 0 0 0 0 0 0 0 0 0 0 0 0 0 0 0 0 0 0 0 0 0 0
0 0 0 0 0 0 0 0 0 0 0 0 0.231502854059705 0 0 0 0 0 0 0 0 0 0.0204762895707829 0 0 0 0.0209877957410867 0 0 0 0 0 0 0 0 0 0 0 0 0 0 0 0 0 0 0 0 0 0 0 0 0 0 0 0 0 0 0 0 0 0 0 0 0 0 0 0 0 0 0 0 0 0 0 0 0 0 0 0 0 0 0 0 0 0 0 0 0 0 0 0 0 0 0 0 0 0 0 0 0 0 0 0 0 0 0 0 0 0 0 0 0 0 0.0220469211898591 0.0464210138356195 0.0210797737744881 0.0452920701650817 0.0113892176794667 0 0.0338709927534826 0 0 0 0 0 0 0 0 0 0 0 0 0 0 0 0 0 0 0 0 0 0 0 0 0 0 0 0 0 0 0 0 0 0 0 0 0 0 0 0 0 0 0 0 0 0 0.323331516883947 0 0 0 0 0 0 0 0 0 0 0 0 0 0 0 0 0 0 0 0 0 0 0 0 0 0 0 0 0 0 0 0 0 0 0 0 0 0 0 0 0 0 0 0 0 0 0 0 0 0 0 0 0 0 0 0 0 0 0 0 0 0 0 0 0 0 0 0 0 0 0 0 0 0 0 0 0 0 0 0 0 0 0 0 0 0 0 0 0 0 0 0 0 0.170257541793635 0.0426601515274525 0 0 0 0.0106838610253935 0 0 0 0 0 0 0 0 0 0 0 0 0 0 0 0 0 0 0 0 0 0 0 0 0 0 0 0 0 0 0 0 0 0 0 0 0 0 0 0 0 0 0 0 0 0 0 0 0 0
0 0 0 0 0 0 0 0 0 0 0 0 0.0852731906813488 0 0 0 0 0 0 0 0 0 0.254104381301451 0 0.0698510583667458 0 0.0379169413690092 0 0 0 0 0 0 0 0 0 0 0 0 0 0 0 0 0 0 0 0 0 0.165376224408403 0 0 0 0 0 0 0 0 0 0 0 0 0 0 0 0 0 0 0 0 0 0 0 0 0 0 0 0 0 0 0 0 0 0 0 0 0 0 0 0 0 0 0 0 0 0 0 0 0 0 0 0 0 0 0 0 0.024398480791132 0 0 0 0 0 0 0 0 0 0 0 0 0.0204820313953914 0 0 0 0 0 0 0 0 0.0192210843367804 0 0 0 0 0 0 0 0 0 0 0 0 0 0 0 0 0 0 0 0 0 0 0 0 0 0 0 0 0 0 0 0 0 0 0 0 0 0 0.017280183130997 0 0 0 0 0 0.0818892194895254 0 0 0 0 0 0 0 0 0 0 0 0 0 0 0 0 0 0 0 0 0 0 0 0 0 0 0 0 0 0 0 0 0 0 0 0 0 0 0 0 0 0 0 0 0 0 0 0 0 0 0 0 0 0 0 0 0 0 0 0 0 0 0 0 0 0 0 0 0 0 0 0 0 0 0 0 0 0 0 0 0 0 0 0 0 0 0 0.038456519665865 0 0 0 0.0534118179782162 0.045746392030686 0 0.0865924750544487 0 0 0 0 0 0 0 0 0 0 0 0 0 0 0 0 0 0 0 0 0 0 0 0 0 0 0 0 0 0 0 0 0 0 0 0 0 0 0 0 0 0 0 0 0 0 0 0
0 0 0 0 0 0 0 0 0 0 0 0 0 0 0 0.014818126145294 0 0 0 0 0 0 0 0 0 0 0 0 0 0 0 0 0 0 0 0 0 0 0 0.0119394024206768 0 0 0 0 0 0 0 0 0 0 0 0 0 0 0 0 0 0 0 0 0 0 0 0 0 0 0 0 0 0 0 0 0 0 0 0 0 0 0 0 0 0 0 0 0 0 0 0 0 0 0 0 0 0 0 0 0 0 0 0 0 0 0 0 0.515390785331126 0.0478490165660925 0 0 0 0 0.128548316223486 0.0437156783166654 0.140530467121806 0 0 0 0 0 0 0 0 0 0.0517550083783926 0 0.0454531994964606 0 0 0 0 0 0 0 0 0 0 0 0 0 0 0 0 0 0 0 0 0 0 0 0 0 0 0 0 0 0 0 0 0 0 0 0 0 0 0 0 0 0 0 0 0 0 0 0 0 0 0 0 0 0 0 0 0 0 0 0 0 0 0 0 0 0 0 0 0 0 0 0 0 0 0 0 0 0 0 0 0 0 0 0 0 0 0 0 0 0 0 0 0 0 0 0 0 0 0 0 0 0 0 0 0 0 0 0 0 0 0 0 0 0 0 0 0 0 0 0 0 0 0 0 0 0 0 0 0 0 0 0 0 0 0 0 0 0 0 0 0 0 0 0 0 0 0 0 0 0 0 0 0 0 0 0 0 0 0 0 0 0 0 0 0 0 0 0 0 0 0 0 0 0 0 0 0 0 0 0 0 0 0 0 0 0 0 0 0 0 0
0 0 0 0 0 0 0 0 0 0 0 0 0 0 0 0.0232338316842706 0 0 0 0 0.0245724153107235 0 0 0 0 0 0 0 0 0 0 0 0 0 0 0 0 0 0 0 0 0 0 0 0 0 0 0 0 0 0 0 0 0 0 0 0 0 0.0460966199259178 0.0635210420882842 0 0 0 0 0 0 0.0230892153841715 0 0 0 0 0 0 0 0.00831320071364233 0.0178506232885757 0 0 0 0 0 0 0 0 0 0 0 0 0 0 0 0 0 0 0 0 0 0 0 0 0 0 0 0 0 0 0 0 0 0 0 0 0 0 0 0 0 0 0 0 0 0 0.36872042174695 0.348458033604551 0 0 0 0 0 0 0 0 0 0 0 0 0 0 0 0 0 0 0 0 0 0 0 0 0 0 0 0 0 0 0 0 0 0 0 0 0 0 0 0 0 0 0 0 0 0 0 0 0.0473809271807236 0 0 0 0 0 0 0 0 0 0 0 0 0 0 0 0 0 0 0 0 0 0 0 0 0 0 0 0 0 0 0 0 0 0 0 0 0 0 0 0 0 0 0 0 0 0 0 0 0 0 0 0 0 0 0 0 0 0 0 0 0 0 0 0 0 0 0 0 0 0 0 0 0 0 0 0 0 0 0 0 0 0 0 0 0 0 0 0 0 0.0105094140008766 0 0 0 0 0 0 0 0 0 0 0 0 0 0 0.0182542550713129 0 0 0 0 0 0 0 0 0 0 0 0 0 0 0 0 0 0 0 0 0 0 0 0 0 0 0 0 0 0 0 0 0 0 0 0 0 0
0 0 0 0 0 0 0 0 0 0 0 0 0 0 0 0 0 0 0 0 0 0 0 0 0 0 0 0.198808315122847 0 0 0 0 0 0 0 0 0 0 0 0 0 0 0 0 0 0 0 0 0 0 0 0 0 0 0 0 0 0 0 0 0 0 0 0 0 0 0 0 0 0 0 0 0 0 0 0 0 0 0 0 0 0 0 0 0 0 0 0 0 0 0 0 0 0 0 0 0 0 0 0 0 0 0 0 0.262689045727472 0 0.0124479533138534 0 0 0 0.0350880320802854 0 0.0427061020613489 0 0 0 0 0 0 0 0.0196663385742237 0.186268438865066 0 0.0363344808511516 0.196878810042388 0 0 0 0 0 0 0 0 0 0 0 0 0 0 0 0 0 0 0 0 0 0 0 0 0 0 0 0 0 0 0 0 0 0 0 0 0 0 0 0 0 0 0 0 0 0 0 0.00911248336136336 0 0 0 0 0 0 0 0 0 0 0 0 0 0 0 0 0 0 0 0 0 0 0 0 0 0 0 0 0 0 0 0 0 0 0 0 0 0 0 0 0 0 0 0 0 0 0 0 0 0 0 0 0 0 0 0 0 0 0 0 0 0 0 0 0 0 0 0 0 0 0 0 0 0 0 0 0 0 0 0 0 0 0 0 0 0 0 0 0 0 0 0 0 0 0 0 0 0 0 0 0 0 0 0 0 0 0 0 0 0 0 0 0 0 0 0 0 0 0 0 0 0 0 0 0 0 0 0 0 0 0 0 0 0 0 0 0 0 0 0 0 0 0
0 0.0214336667167521 0.027495966099534 0 0 0 0 0 0 0 0 0 0 0 0 0.0137454448608834 0.218884548377209 0.0300972020674176 0.0845586434061816 0 0.0274460718261731 0 0 0 0 0 0 0 0 0.0510975580097149 0.0346402694412155 0 0 0 0 0 0 0 0 0 0 0 0 0 0 0 0 0 0 0 0 0 0.00674544979284093 0 0 0 0 0 0 0 0 0 0 0 0 0 0.00973667476533256 0 0.02345325233444 0 0 0 0 0 0.00409723617046634 0 0 0 0 0 0 0 0 0 0 0 0 0 0 0 0 0 0 0 0 0 0 0 0 0 0 0 0 0 0 0 0.00663837916120854 0 0 0.157926061944235 0.0309718491491734 0 0.0139964911691255 0 0 0 0 0 0 0 0 0.172893316016791 0.0356865528282042 0 0.0206497413506621 0 0 0 0 0 0 0 0 0 0 0 0 0 0 0 0 0 0 0 0 0 0 0 0 0 0 0 0 0 0 0 0 0 0 0 0 0 0 0 0 0 0 0 0 0 0 0 0.00780562451244006 0 0 0 0 0 0 0 0 0 0 0 0 0 0 0 0 0 0 0 0 0 0 0 0 0 0 0 0 0 0 0 0 0 0 0 0 0 0 0 0 0 0 0 0 0 0 0 0 0 0 0 0 0 0 0 0 0 0 0 0 0 0 0 0 0 0 0 0 0 0 0 0 0 0 0 0 0 0 0 0 0 0 0 0 0 0 0 0 0 0 0 0 0 0 0 0 0 0 0 0 0 0 0 0 0 0 0 0 0 0 0 0 0 0 0 0 0 0 0 0 0 0 0 0 0 0 0 0 0 0 0 0 0 0 0 0 0 0 0 0 0 0 0
0 0 0 0 0 0 0 0 0 0 0 0 0 0 0 0 0.0104413628277548 0 0 0 0 0 0 0 0 0 0 0 0 0 0 0 0 0 0 0 0 0 0 0 0 0 0 0 0 0 0 0 0 0 0 0 0 0 0 0 0 0 0 0 0 0 0 0 0 0 0 0 0.0157207035833611 0 0 0 0 0 0 0 0 0 0 0 0 0 0 0 0 0 0 0 0 0 0 0 0 0 0 0 0 0 0 0 0 0 0 0 0.0536252775721358 0 0 0 0 0.0467704859370809 0.294869619579001 0.0266829334679181 0.260382344558613 0 0 0 0 0 0 0 0.0214088568519483 0 0.244037668179696 0.0260607474424903 0 0 0 0 0 0 0 0 0 0 0 0 0 0 0 0 0 0 0 0 0 0 0 0 0 0 0 0 0 0 0 0 0 0 0 0 0 0 0 0 0 0 0 0 0 0 0 0 0 0 0 0 0 0 0 0 0 0 0 0 0 0 0 0 0 0 0 0 0 0 0 0 0 0 0 0 0 0 0 0 0 0 0 0 0 0 0 0 0 0 0 0 0 0 0 0 0 0 0 0 0 0 0 0 0 0 0 0 0 0 0 0 0 0 0 0 0 0 0 0 0 0 0 0 0 0 0 0 0 0 0 0 0 0 0 0 0 0 0 0 0 0 0 0 0 0 0 0 0 0 0 0 0 0 0 0 0 0 0 0 0 0 0 0 0 0 0 0 0 0 0 0 0 0 0 0 0 0 0 0 0 0 0 0 0 0 0 0 0 0 0 0
0 0 0 0 0 0 0 0 0 0 0 0 0.0669088002926427 0 0 0 0 0 0 0 0 0 0 0 0.287818305683351 0.420788557844043 0 0 0 0 0 0.020456332322273 0 0 0.0337537037676615 0 0 0 0 0 0 0.026216748796655 0 0 0 0 0 0.144057551293374 0 0 0 0 0 0 0 0 0 0 0 0 0 0 0 0 0 0 0 0 0 0 0 0 0 0 0 0 0 0 0 0 0 0 0 0 0 0 0 0 0 0 0 0 0 0 0 0 0 0 0 0 0 0 0 0 0 0 0 0 0 0 0 0 0 0 0 0 0 0 0 0 0 0 0 0 0 0 0 0 0 0 0 0 0 0 0 0 0 0 0 0 0 0 0 0 0 0 0 0 0 0 0 0 0 0 0 0 0 0 0 0 0 0 0 0 0 0 0 0 0 0 0 0 0 0 0 0 0 0 0 0 0 0 0 0 0 0 0 0 0 0 0 0 0 0 0 0 0 0 0 0 0 0 0 0 0 0 0 0 0 0 0 0 0 0 0 0 0 0 0 0 0 0 0 0 0 0 0 0 0 0 0 0 0 0 0 0 0 0 0 0 0 0 0 0 0 0 0 0 0 0 0 0 0 0 0 0 0 0 0 0 0 0 0 0 0 0 0 0 0 0 0 0 0 0 0 0 0 0 0 0 0 0 0 0 0 0 0 0 0 0 0 0 0 0 0 0 0 0 0 0 0 0 0 0 0 0 0 0 0 0 0 0 0 0 0 0
0 0 0 0 0 0 0 0 0 0 0 0 0 0.0114753828971496 0 0.181018337919015 0 0 0 0 0 0 0 0 0 0 0 0 0 0 0.218959967270533 0 0 0 0 0 0 0.00640940400273344 0.00370061678299533 0.00383246037859653 0 0 0 0 0 0 0 0 0 0 0 0 0 0 0 0 0 0.00229795017958635 0 0 0 0 0 0 0 0 0 0 0 0 0 0 0 0 0 0 0 0 0 0 0.00340501736336883 0 0 0 0.0156566519103042 0.0204318629367207 0.00516901700954058 0.0429674901691754 0.00934240651139792 0 0 0 0 0 0.0241674278939922 0.158943353343414 0.0412381658239908 0 0.0163063406754185 0 0 0 0 0 0 0 0 0 0 0 0 0 0 0 0 0 0 0 0 0 0 0 0 0 0 0 0 0 0 0 0 0 0 0.00514874546701481 0.00917163804572353 0.1653833334313 0.0453775428332266 0.00959688715480243 0 0 0 0 0 0 0 0 0 0 0 0 0 0 0 0 0 0 0 0 0 0 0 0 0 0 0 0 0 0 0 0 0 0 0 0 0 0 0 0 0 0 0 0 0 0 0 0 0 0 0 0 0 0 0 0 0 0 0 0 0 0 0 0 0 0 0 0 0 0 0 0 0 0 0 0 0 0 0 0 0 0 0 0 0 0 0 0 0 0 0 0 0 0 0 0 0 0 0 0 0 0 0 0 0 0 0 0 0 0 0 0 0 0 0 0 0 0 0 0 0 0 0 0 0 0 0 0 0 0 0 0 0 0 0 0 0 0 0 0 0 0 0 0 0 0 0 0 0 0 0 0 0 0 0 0 0 0 0 0 0 0 0 0 0 0 0 0 0 0 0 0 0 0 0 0 0 0
0 0 0 0 0 0 0 0 0 0 0 0 0.033420660529998 0 0 0 0.0132241648010287 0 0 0.00757895910486926 0.0488759754762195 0 0.0669750234713442 0 0.20163390663581 0 0.115931844755685 0 0 0 0.0193234406894485 0 0 0 0 0 0 0 0 0 0 0 0 0 0.0738930914522497 0 0 0 0 0 0 0 0 0 0 0 0 0 0.0140646106934062 0 0 0.0105027364308368 0 0 0.131954758189071 0 0 0 0 0 0 0 0 0.0472915785294398 0 0 0 0 0 0 0 0 0 0 0 0 0 0 0 0 0 0 0 0 0 0 0 0 0 0 0 0 0 0 0 0 0 0 0 0 0 0 0 0.0285927120453155 0 0 0 0 0 0.0405177184748251 0 0 0 0 0 0 0 0 0 0 0 0 0 0 0 0 0 0 0 0 0 0 0 0 0 0 0 0 0 0 0 0 0 0 0 0 0 0 0 0 0 0 0 0 0 0 0 0.0440648831248891 0.015084114415743 0 0 0 0.0507931832154854 0 0 0 0 0 0 0 0 0 0 0 0 0 0 0 0 0 0 0 0 0 0 0 0 0 0 0 0 0 0 0 0.00717839685846463 0 0 0 0 0 0 0 0 0 0 0 0 0 0 0 0 0 0 0 0 0 0 0 0 0 0 0 0 0 0 0 0 0 0 0 0 0 0 0 0 0 0 0 0 0 0 0 0 0 0 0 0 0 0 0 0 0 0.0290982411058707 0 0 0 0 0 0 0 0 0 0 0 0 0 0 0 0 0 0 0 0 0 0 0 0 0 0 0 0 0 0 0 0 0 0 0 0 0 0 0 0 0 0 0 0 0 0 0 0 0 0 0 0 0
0 0 0 0 0 0 0 0 0 0 0 0 0 0 0 0 0 0 0 0 0.0102498040897646 0 0 0 0 0 0 0 0 0 0 0 0 0 0 0 0 0 0 0 0 0 0 0 0 0.313346400754333 0.0543830112264966 0 0 0 0.0682294648058042 0 0.018289382713567 0.00948382256849952 0 0 0.010680272989167 0.0438019806257659 0.0374078692787272 0.168343143590641 0 0.0186127815124942 0 0.0079256110676966 0 0.0093868953410055 0.00905903750742966 0 0 0 0 0 0 0 0 0.0102123293045689 0 0 0 0 0 0 0 0 0.0109910617164546 0 0 0.0222985413745937 0.0353826685030945 0 0 0 0 0 0 0 0 0 0 0 0 0 0 0 0 0 0 0 0 0 0 0 0 0 0 0 0 0 0 0 0 0 0 0 0 0 0 0 0 0 0 0 0 0 0 0 0 0 0 0.0768532956064805 0 0 0.0339143773870601 0 0 0 0 0 0 0 0 0 0 0 0 0 0 0 0 0 0 0 0 0 0 0 0 0.0254202810206403 0.00572796701571458 0 0 0 0 0 0 0 0 0 0 0 0 0 0 0 0 0 0 0 0 0 0 0 0 0 0 0 0 0 0 0 0 0 0 0 0 0 0 0 0 0 0 0 0 0 0 0 0 0 0 0 0 0 0 0 0 0 0 0 0 0 0 0 0 0 0 0 0 0 0 0 0 0 0 0 0 0 0 0 0 0 0 0 0 0 0 0 0 0 0 0 0 0 0 0 0 0 0 0 0 0 0 0 0 0 0 0 0 0 0 0 0 0 0 0 0 0 0 0 0 0 0 0 0 0 0 0 0 0 0 0 0 0 0 0 0 0 0 0 0 0 0 0 0 0 0 0
0.00286162550368964 0 0 0.174529438172495 0.0286003719923795 0.00752244386698449 0.0204467021635241 0.00655467618069149 0.0225727090346613 0.055732650358559 0 0.00410756451187888 0 0.00244385263241022 0.00122945482658936 0.00226502420517681 0 0.0038097374039279 0 0 0 0 0 0 0 0 0 0 0.0028489190077811 0.00741313472790599 0.0148241711878511 0 0 0 0 0 0.0451492570837306 0.20235570456446 0 0 0 0 0 0 0 0 0 0 0 0 0 0 0 0 0 0 0 0 0 0 0 0 0 0 0 0 0 0 0 0 0 0 0 0 0 0 0 0 0 0 0 0 0 0 0.00667670929782218 0.00282089889553062 0 0 0 0 0 0 0.00616988860037175 0 0.00202898024014438 0 0 0 0 0 0 0 0 0 0 0 0 0 0 0 0 0 0 0 0 0 0 0 0 0 0 0 0 0 0 0 0 0 0 0 0.00203736445601275 0 0.341332067588152 0 0 0 0 0 0 0 0 0 0 0 0 0 0.00909947816884782 0 0 0 0 0 0 0.0245671753284217 0 0 0 0 0 0 0 0 0 0 0 0 0 0 0 0 0 0 0 0 0 0 0 0 0 0 0 0 0 0 0 0 0 0 0 0 0 0 0 0 0 0 0 0 0 0 0 0 0 0 0 0 0 0 0 0 0 0 0 0 0 0 0 0 0 0 0 0 0 0 0 0 0 0 0 0 0 0 0 0 0 0 0 0 0 0 0 0 0 0 0 0 0 0 0 0 0 0 0 0 0 0 0 0 0 0 0 0 0 0 0 0 0 0 0 0 0 0 0 0 0 0 0 0 0 0 0 0 0 0 0 0 0 0 0 0 0 0 0 0 0 0 0 0 0 0 0 0 0 0 0 0 0 0 0 0 0 0 0 0 0 0
0 0 0 0 0.020318082741186 0 0 0.0355983196936483 0 0.00872878295816995 0 0 0 0 0 0 0 0 0 0 0 0 0 0 0 0 0 0 0.0140633611143736 0 0 0 0 0 0 0 0 0 0 0 0 0 0 0 0 0 0.197247706110066 0 0 0 0 0 0 0 0 0 0 0.0736914664797971 0 0 0 0 0 0 0 0 0 0 0 0 0 0 0.0553717661431961 0 0 0 0 0.00384307935580697 0 0 0 0 0 0 0.00894855625169126 0 0.0214714880728079 0.0067773724032138 0.00531652228095345 0 0 0 0 0 0 0 0 0 0 0 0 0 0 0 0 0 0 0 0 0 0 0 0 0 0 0 0 0 0 0 0 0 0 0 0 0 0 0 0 0.00740232883105379 0 0.404287701535533 0.0675070869352321 0.0223093104971046 0 0 0 0 0 0.0471170685961661 0 0 0 0 0 0 0 0 0 0 0 0 0 0 0 0 0 0 0 0 0 0 0 0 0 0 0 0 0 0 0 0 0 0 0 0 0 0 0 0 0 0 0 0 0 0 0 0 0 0 0 0 0 0 0 0 0 0 0 0 0 0 0 0 0 0 0 0 0 0 0 0 0 0 0 0 0 0 0 0 0 0 0 0 0 0 0 0 0 0 0 0 0 0 0 0 0 0 0 0 0 0 0 0 0 0 0 0 0 0 0 0 0 0 0 0 0 0 0 0 0 0 0 0 0 0 0 0 0 0 0 0 0 0 0 0 0 0 0 0 0 0 0 0 0 0 0 0 0 0 0 0 0 0 0 0 0 0 0 0 0 0 0 0 0 0 0 0 0 0 0 0 0 0 0 0
0 0 0 0 0.0216350198238119 0 0 0.0379320170509505 0 0.0157243130370684 0 0 0 0 0 0 0 0 0 0 0 0 0 0 0 0 0 0 0.0124101623224264 0 0 0 0 0 0 0 0 0 0 0 0 0 0 0 0 0 0.146995739713539 0 0 0 0.0112203675284165 0 0 0 0 0 0 0.154213024113561 0 0 0 0 0 0 0 0 0 0 0 0 0 0 0.0273394428713804 0 0 0 0 0.00583501858036594 0 0 0 0 0 0 0 0 0 0 0 0 0 0 0 0 0 0 0 0 0 0 0 0 0 0 0 0 0 0 0 0 0 0 0 0 0 0 0 0 0 0 0 0 0 0 0 0 0 0 0 0 0.36080440154588 0 0.151693985109185 0.015911223784102 0 0 0 0 0 0.0382852845193138 0 0 0 0 0 0 0 0 0 0 0 0 0 0 0 0 0 0 0 0 0 0 0 0 0 0 0 0 0 0 0 0 0 0 0 0 0 0 0 0 0 0 0 0 0 0 0 0 0 0 0 0 0 0 0 0 0 0 0 0 0 0 0 0 0 0 0 0 0 0 0 0 0 0 0 0 0 0 0 0 0 0 0 0 0 0 0 0 0 0 0 0 0 0 0 0 0 0 0 0 0 0 0 0 0 0 0 0 0 0 0 0 0 0 0 0 0 0 0 0 0 0 0 0 0 0 0 0 0 0 0 0 0 0 0 0 0 0 0 0 0 0 0 0 0 0 0 0 0 0 0 0 0 0 0 0 0 0 0 0 0 0 0 0 0 0 0 0 0 0 0 0 0 0 0 0
0.0013894995306139 0 0.00135981769379359 0.0616309592636977 0.02697824598997 0.0106990482861371 0.00728685300414392 0.0626805285914044 0.0273460007795413 0.103174290141462 0.00171903662389424 0.00286174845659952 0 0.00171853251781743 0.000887800159563766 0.00766667295269269 0 0.00498376668980194 0 0 0 0 0 0 0 0 0 0 0.00411351990763256 0.00918438915070451 0.00769375075328245 0 0 0.00640753033371425 0 0 0.0877625658449242 0.0808276466493264 0 0.00103762743817106 0 0 0 0 0 0 0 0 0 0 0 0 0 0.00457213541867955 0 0 0 0.00830721826113307 0 0.000755908349445739 0 0 0 0 0 0 0 0 0 0 0.00196630231849601 0.00139741633970493 0.0209488090929852 0 0 0 0 0.000818366878319433 0 0 0 0 0 0 0.0162804876964172 0.000985189042205381 0 0 0 0 0 0 0.0035801521998762 0 0.00183174540340672 0 0 0 0 0 0 0 0 0 0 0 0 0 0 0 0 0 0 0 0 0 0 0 0 0 0 0 0 0 0 0 0 0 0 0.279618911689621 0.015220859208343 0.0383245324316066 0 0.00218821097535227 0 0 0 0.000347235488338042 0.00212399050759243 0.00319573858137199 0 0 0 0 0 0 0.0251196184572418 0 0 0 0 0 0 0.051786686933594 0.00122065396738095 0 0 0 0 0 0 0 0 0 0 0 0 0 0 0 0 0 0 0 0 0 0 0 0 0 0 0 0 0 0 0 0 0 0 0 0 0 0 0 0 0 0 0 0 0 0 0 0 0 0 0 0 0 0 0 0 0 0 0 0 0 0 0 0 0 0 0 0 0 0 0 0 0 0 0 0 0 0 0 0 0 0 0 0 0 0 0 0 0 0 0 0 0 0 0 0 0 0 0 0 0 0 0 0 0 0 0 0 0 0 0 0 0 0 0 0 0 0 0 0 0 0 0 0 0 0 0 0 0 0 0 0 0 0 0 0 0 0 0 0 0 0 0 0 0 0 0 0 0 0 0 0 0 0 0 0 0 0 0 0 0
0 0 0 0 0 0 0 0.00303242106574434 0 0 0 0 0 0.0457810497335696 0.0149193652675459 0.134347893662306 0.00274000787300253 0 0 0.00391459681565017 0.0851516884613957 0 0 0.00883481697842508 0 0 0 0 0.00456662102216891 0 0.0373030925354672 0 0 0 0 0 0 0 0.0661141139925748 0 0 0 0.00933429295349714 0 0 0.00514365128955764 0.0212612492602925 0 0 0.0136483964328117 0.0027841057190839 0 0 0 0 0 0 0.0102570007138586 0.0276550621929374 0.0246865443630422 0 0.0485699690557003 0.00635375665179426 0 0 0 0.00773214131478988 0 0 0.0272064678765894 0 0 0.0142135055192411 0 0.025578915704618 0.0419369745758192 0 0.0951725196735197 0 0 0 0 0 0 0.00382493614008213 0.00166320816390668 0.0161762240820497 0.00278985122027304 0.00471760956716186 0 0 0 0.0138400477118384 0 0 0.00819021970957295 0 0 0 0 0 0 0 0 0 0 0 0 0 0 0 0 0 0 0 0 0 0 0 0 0 0 0 0 0 0 0.00690777086931295 0 0 0 0.0132034071858764 0.0105516932227363 0.00574379934599683 0 0.0118044857960104 0 0.0224562006272723 0.0736509112122663 0 0 0 0 0 0 0 0 0 0 0 0 0 0 0 0 0 0 0 0 0 0 0 0 0 0 0 0 0 0 0 0 0 0 0 0 0 0 0 0 0 0 0 0 0 0 0 0 0 0 0 0 0 0 0 0 0 0 0 0 0 0 0 0 0 0.0162394144406404 0 0 0 0 0 0 0 0 0 0 0 0 0 0 0 0 0 0 0 0 0 0 0 0 0 0 0 0 0 0 0 0 0 0 0 0 0 0 0 0 0 0 0 0 0 0 0 0 0 0 0 0 0 0 0 0 0 0 0 0 0 0 0 0 0 0 0 0 0 0 0 0 0 0 0 0 0 0 0 0 0 0 0 0 0 0 0 0 0 0 0 0 0 0 0 0 0 0 0 0 0 0 0 0 0 0 0 0 0 0 0 0
0 0 0 0 0 0 0 0 0 0 0 0 0 0 0 0.317656777049747 0 0 0 0 0 0 0 0 0 0 0 0 0 0 0.0442135989498795 0 0 0 0 0 0 0 0 0 0 0 0 0 0 0 0 0 0 0 0 0 0 0 0 0 0 0 0 0 0 0.0301497280468506 0 0 0 0 0 0 0 0 0 0 0 0 0 0 0 0 0 0 0 0 0 0 0.0244557668860637 0 0.0114844535668656 0 0 0 0 0 0 0 0 0.0560343057601065 0.0750964557441656 0 0 0 0 0 0 0 0 0 0 0 0 0 0 0 0 0 0 0 0 0 0 0 0 0 0 0 0 0 0.0540863331969838 0 0 0 0 0 0 0.051886121114715 0 0 0.258308927386125 0.06289164189019 0 0 0 0 0 0 0 0 0.0137358904083077 0 0 0 0 0 0 0 0 0 0 0 0 0 0 0 0 0 0 0 0 0 0 0 0 0 0 0 0 0 0 0 0 0 0 0 0 0 0 0 0 0 0 0 0 0 0 0 0 0 0 0 0 0 0 0 0 0 0 0 0 0 0 0 0 0 0 0 0 0 0 0 0 0 0 0 0 0 0 0 0 0 0 0 0 0 0 0 0 0 0 0 0 0 0 0 0 0 0 0 0 0 0 0 0 0 0 0 0 0 0 0 0 0 0 0 0 0 0 0 0 0 0 0 0 0 0 0 0 0 0 0 0 0 0 0 0 0 0 0 0 0 0 0 0 0 0 0 0 0 0 0 0 0 0 0 0 0 0 0 0 0 0 0 0 0 0 0 0 0
0 0 0 0 0 0 0 0 0 0 0 0 0 0 0 0.0377755110249118 0 0 0 0 0 0 0 0 0 0 0 0 0 0 0.0521341096599623 0 0 0 0 0 0 0 0 0 0 0 0 0 0 0 0 0 0 0 0 0 0 0 0 0 0 0 0 0 0 0 0 0 0 0 0 0 0 0 0 0 0 0 0 0 0 0 0 0 0.0174805749247804 0.00740478710633079 0.0112668578950514 0 0.00947892902908405 0.0377303553706437 0 0.049827208611483 0.00573048751374841 0 0 0 0 0 0.0281349354283801 0.20891639821486 0.111696448041951 0.0685089030458069 0.028165624309079 0 0 0 0 0 0 0 0 0 0 0 0 0 0 0 0 0 0 0 0 0 0 0 0 0 0 0 0.292017761012592 0 0 0 0 0 0 0 0 0 0.033731108811335 0 0 0 0 0 0 0 0 0 0 0 0 0 0 0 0 0 0 0 0 0 0 0 0 0 0 0 0 0 0 0 0 0 0 0 0 0 0 0 0 0 0 0 0 0 0 0 0 0 0 0 0 0 0 0 0 0 0 0 0 0 0 0 0 0 0 0 0 0 0 0 0 0 0 0 0 0 0 0 0 0 0 0 0 0 0 0 0 0 0 0 0 0 0 0 0 0 0 0 0 0 0 0 0 0 0 0 0 0 0 0 0 0 0 0 0 0 0 0 0 0 0 0 0 0 0 0 0 0 0 0 0 0 0 0 0 0 0 0 0 0 0 0 0 0 0 0 0 0 0 0 0 0 0 0 0 0 0 0 0 0 0 0 0 0 0 0 0 0 0 0 0 0 0 0 0 0 0 0
0 0 0 0 0 0 0 0 0 0.00339449380089321 0 0.00544059492894449 0 0.0417333917266986 0.00950149576161479 0.345286870550629 0 0 0 0.00327059468950648 0.0123905359717228 0 0 0 0 0 0 0 0 0 0.0494405399625893 0 0 0 0 0 0 0 0 0.00674640726248151 0 0 0 0 0 0 0 0 0 0 0 0 0 0 0 0 0 0 0 0 0 0 0 0 0 0 0 0 0 0 0 0 0 0 0 0 0 0 0 0 0 0 0 0 0.00741686912469387 0 0 0 0 0 0 0 0.0124819703904356 0 0 0.024208907190457 0.0593346288961844 0 0 0 0 0 0 0 0 0 0 0 0 0 0 0 0 0 0 0 0 0 0 0 0 0 0 0 0 0 0.120716374829277 0 0 0 0 0 0 0.0445271591860063 0.116526309840229 0.0508204260403228 0 0.0867624298473136 0 0 0 0 0 0 0 0 0 0 0 0 0 0 0 0 0 0 0 0 0 0 0 0 0 0 0 0 0 0 0 0 0 0 0 0 0 0 0 0 0 0 0 0 0 0 0 0 0 0 0 0 0 0 0 0 0 0 0 0 0 0 0 0 0 0 0 0 0 0 0 0 0 0 0 0 0 0 0 0 0 0 0 0 0 0 0 0 0 0 0 0 0 0 0 0 0 0 0 0 0 0 0 0 0 0 0 0 0 0 0 0 0 0 0 0 0 0 0 0 0 0 0 0 0 0 0 0 0 0 0 0 0 0 0 0 0 0 0 0 0 0 0 0 0 0 0 0 0 0 0 0 0 0 0 0 0 0 0 0 0 0 0 0 0 0 0 0 0 0 0 0 0 0 0 0 0 0
0 0 0 0 0.00368859294487327 0 0 0 0 0.0052244142745119 0 0.0104123737170692 0 0.0204350023624148 0 0.381575934286431 0 0 0 0 0.0308161367830369 0.00687322482560393 0 0 0 0 0 0 0 0 0 0 0 0 0 0 0 0 0 0.0118031947513562 0 0 0 0 0 0 0 0 0 0 0 0 0 0 0 0 0 0 0 0 0 0.00755931616949517 0 0 0 0 0 0 0 0.00945902324080469 0 0 0 0 0.0311110019346338 0 0 0 0 0 0 0 0 0 0.00337822258600168 0 0 0 0 0 0 0 0.0897185685730272 0 0 0 0 0 0 0 0 0 0 0 0 0 0 0 0 0 0 0 0 0 0 0 0 0 0 0 0 0 0 0 0 0 0.034329355301399 0 0 0 0 0 0.00243014916027922 0.196370787924654 0.0381493866643353 0 0.116665314500073 0 0 0 0 0 0 0 0 0 0 0 0 0 0 0 0 0 0 0 0 0 0 0 0 0 0 0 0 0 0 0 0 0 0 0 0 0 0 0 0 0 0 0 0 0 0 0 0 0 0 0 0 0 0 0 0 0 0 0 0 0 0 0 0 0 0 0 0 0 0 0 0 0 0 0 0 0 0 0 0 0 0 0 0 0 0 0 0 0 0 0 0 0 0 0 0 0 0 0 0 0 0 0 0 0 0 0 0 0 0 0 0 0 0 0 0 0 0 0 0 0 0 0 0 0 0 0 0 0 0 0 0 0 0 0 0 0 0 0 0 0 0 0 0 0 0 0 0 0 0 0 0 0 0 0 0 0 0 0 0 0 0 0 0 0 0 0 0 0 0 0 0 0 0 0 0 0 0 0
0 0 0 0 0 0 0 0 0 0 0 0 0 0 0 0 0 0 0 0 0 0 0 0 0 0 0 0 0 0 0.0136192887421012 0 0 0.0339508274248176 0 0 0 0 0 0 0 0 0 0 0 0 0 0 0 0 0 0 0 0.0833407298178303 0 0 0 0.00346006988044683 0 0 0 0 0 0 0 0 0 0 0 0 0.00682731271205117 0 0 0 0 0 0 0 0 0 0 0 0 0 0.00518809417588236 0.00332804016983262 0 0.00210151198803161 0.00854152336488236 0 0 0.00758956404968145 0 0 0.00301977061538065 0.0022740001646641 0 0 0 0 0 0.00125881312556162 0 0 0 0 0 0 0 0 0 0 0 0 0 0 0 0 0 0 0 0 0 0 0 0 0 0 0 0 0 0 0.00292328387095482 0 0 0 0 0 0 0 0 0.0146633383981101 0.0353437927475047 0.0348251555845602 0.00518012426151559 0.0329640885126458 0.0459690923345718 0.00563763964350722 0 0.107953622643852 0 0 0.0360158630941075 0.304537915485772 0.129406962348903 0 0 0 0 0 0 0 0 0 0 0 0 0 0 0 0 0 0 0 0 0 0 0 0 0 0 0 0 0 0 0 0 0 0 0 0 0 0 0 0 0 0 0 0 0 0 0 0 0 0 0 0 0 0 0 0 0 0 0 0 0 0 0 0 0 0 0 0 0 0 0 0 0 0 0 0 0 0 0 0 0 0 0 0 0 0 0 0 0 0 0 0 0 0 0 0 0 0 0 0 0.0320798133030115 0 0 0 0 0 0 0 0 0 0 0 0 0 0 0 0 0 0 0 0 0 0 0 0 0 0 0 0 0 0 0 0 0 0 0 0 0 0 0 0.00227480959449873 0 0.0179036484760531 0.00184493709061523 0 0 0.000967030314433735 0.00677874410882411 0 0 0 0 0 0 0 0 0.00439077454819454 0 0 0 0.00383981740720052
0 0 0 0 0 0 0 0.00514387715661121 0 0.00384316601743613 0 0 0.00271794316338131 0 0 0 0 0 0 0 0 0 0 0 0 0 0 0 0 0 0 0 0 0 0 0 0 0 0 0 0 0 0 0.00688059935870315 0 0.0310062430273049 0.0934740388146704 0 0 0 0.0547894601277983 0 0 0.0353235533410325 0 0 0.0255073191495317 0.22466579913156 0 0.0194057711768885 0 0 0 0 0 0 0 0 0 0 0.0176526411486376 0 0 0 0 0.0203515986796277 0 0 0 0 0 0 0 0 0.0159757273912399 0 0.0113135694238326 0.0179957571221101 0.0240507344514383 0 0 0 0 0 0 0 0 0 0 0 0 0 0 0 0 0 0 0 0 0 0.00486397018997241 0 0.00705752537368546 0 0 0 0 0 0 0 0 0 0 0 0 0 0 0 0.022825858777942 0 0.0281936754210275 0.0256698904346348 0.0084811526015102 0 0 0 0 0 0 0 0 0 0.0194000457887841 0 0 0.0804347563798881 0 0 0 0 0 0 0 0.147113706806759 0.0284438835494447 0 0 0 0 0 0 0 0 0 0 0 0 0 0 0 0 0 0 0 0 0 0 0 0 0 0 0 0 0 0 0 0 0 0 0 0 0 0 0 0 0 0 0 0 0 0 0 0 0 0 0 0 0 0 0 0 0 0 0 0 0 0 0 0 0 0 0 0 0 0 0 0 0 0 0 0 0 0 0 0 0 0 0 0 0 0 0 0 0 0 0 0 0 0 0 0 0 0 0 0 0.00634356312320785 0 0 0 0 0 0 0 0 0 0 0 0 0 0 0 0 0 0 0 0 0 0 0 0 0 0 0 0 0 0 0 0 0 0 0 0 0 0 0 0 0 0 0 0 0 0 0 0.00407150676413665 0 0 0 0 0 0 0 0 0 0 0 0.00700266610720306
0 0 0 0 0 0 0 0 0 0 0 0 0 0 0 0 0 0 0 0 0 0 0 0 0 0 0 0 0 0 0 0 0 0 0 0 0 0 0 0 0 0 0 0 0 0 0 0 0 0 0 0 0 0 0 0 0 0.00398969312318821 0 0 0 0 0 0 0 0 0 0 0 0 0 0 0 0 0 0 0 0 0 0 0 0.000904611677630917 0 0 0.0161041734962197 0.0073614915282877 0 0.0201631845847842 0.104736189431169 0.0118596326861585 0.0126220773966248 0.0139209823647776 0 0 0.0109688424459629 0.0100083345864757 0 0 0 0 0 0.070591665566807 0.121940620368962 0 0 0 0 0 0 0 0 0 0 0 0 0 0 0 0 0 0 0 0 0 0 0 0 0 0 0 0 0 0 0 0 0 0 0 0 0 0 0.0855853166774705 0.125425268827439 0 0.0404827269653318 0.00555521401174358 0.00654184034439342 0.0800140779396493 0.160835251043155 0.041206868283885 0.0111824619362147 0.02778199458151 0 0 0 0 0 0 0 0 0 0 0 0 0 0 0 0 0 0 0 0 0 0 0 0 0 0 0 0 0 0 0 0 0 0 0 0 0 0 0 0 0 0 0 0 0 0 0 0 0 0 0 0 0 0 0 0 0 0 0 0 0 0 0 0 0 0 0 0 0 0 0 0 0 0 0 0 0 0 0 0 0 0 0 0 0 0 0 0 0 0 0 0 0 0 0 0 0 0 0 0 0 0 0 0 0 0 0 0 0 0 0 0 0 0 0 0 0 0 0 0 0 0 0 0 0 0 0 0 0 0 0 0 0 0 0 0 0 0 0 0 0 0 0 0 0 0.00750853304262723 0 0 0 0 0 0 0.00270894708953277 0 0 0 0 0 0 0 0 0 0 0
0 0 0 0 0 0 0 0 0 0 0 0 0 0 0 0 0 0 0 0 0 0 0 0 0 0 0 0 0 0 0 0 0 0 0 0 0 0 0 0 0 0 0 0 0 0 0 0 0 0 0 0 0 0 0 0 0 0.0940439717521421 0 0 0 0 0 0 0 0 0 0 0 0 0 0 0 0 0 0 0 0 0 0 0 0 0 0 0.0131758714983486 0 0.0259037824616511 0.0210269538320919 0.101063278553645 0 0 0 0 0.00654621608670355 0 0.00217066651616641 0 0 0 0 0 0.0353818575298086 0.0340179080891751 0 0 0 0 0 0 0 0 0 0 0 0 0 0 0 0 0 0 0 0 0 0 0 0 0 0 0 0 0 0 0 0 0 0 0 0.0150925156834958 0 0.0784655892426001 0 0.378285674885624 0 0.0129675821471097 0.0572067349537377 0 0.0394057669123542 0.015353131358314 0.00542569888633057 0 0.00234527376302601 0 0.0356231809298391 0.0264983449178367 0 0 0 0 0 0 0 0 0 0 0 0 0 0 0 0 0 0 0 0 0 0 0 0 0 0 0 0 0 0 0 0 0 0 0 0 0 0 0 0 0 0 0 0 0 0 0 0 0 0 0 0 0 0 0 0 0 0 0 0 0 0 0 0 0 0 0 0 0 0 0 0 0 0 0 0 0 0 0 0 0 0 0 0 0 0 0 0 0 0 0 0 0 0 0 0 0 0 0 0 0 0 0 0 0 0 0 0 0 0 0 0 0 0 0 0 0 0 0 0 0 0 0 0 0 0 0 0 0 0 0 0 0 0 0 0 0 0 0 0 0 0 0 0 0 0 0 0 0 0 0 0 0 0 0 0 0 0 0 0 0
0 0 0 0 0 0 0 0 0 0 0 0 0 0 0 0 0 0 0 0 0 0 0 0 0 0 0 0 0 0 0 0 0 0 0 0 0 0 0 0 0 0 0 0 0 0.00385266464184618 0 0 0 0 0.00185254583249208 0 0 0.00182614093474264 0 0 0.00122735347417204 0.113328790512671 0 0.00882194905686036 0.000396153070329887 0 0 0 0 0 0 0 0 0 0 0.00159236927745673 0 0 0 0 0.0011987814803401 0 0 0.00221373116980285 0 0 0 0 0.036802344249012 0.00147982156355751 0.0101973328791798 0.0758421757001276 0.206804545072022 0.0206470813771916 0.00496529692879689 0.0226267905382566 0 0 0.00588838238851621 0.00128934923528103 0 0 0 0 0 0.0865543334448872 0.0383455078780536 0 0 0 0 0 0 0 0 0 0 0 0 0 0 0 0 0 0 0 0 0 0 0 0 0 0.00201722277691671 0 0 0 0 0 0 0 0 0 0.0136484630699553 0.00388515311585942 0.0431426519694851 0.141925918673674 0 0 0.00269029408910588 0.0124942008906884 0.0158427078673145 0.0204764127399309 0.0165591983397893 0.000731673268000631 0 0.00479735417146274 0.00140266447173648 0.0595811398239821 0.0130515040265029 0 0 0 0 0 0 0 0 0 0 0 0 0 0 0 0 0 0 0 0 0 0 0 0 0 0 0 0 0 0 0 0 0 0 0 0 0 0 0 0 0 0 0 0 0 0 0 0 0 0 0 0 0 0 0 0 0 0 0 0 0 0 0 0 0 0 0 0 0 0 0 0 0 0 0 0 0 0 0 0 0 0 0 0 0 0 0 0 0 0 0 0 0 0 0 0 0 0 0 0 0 0 0 0 0 0 0 0 0 0 0 0 0 0 0 0 0 0 0 0 0 0 0 0 0 0 0 0 0 0 0 0 0 0 0 0 0 0 0 0 0 0 0 0 0 0 0 0 0 0 0 0 0 0 0 0 0 0 0 0 0
0 0 0 0 0 0 0 0 0 0 0 0 0 0 0 0 0 0 0 0 0 0 0 0 0 0 0 0 0 0 0 0 0 0.00584470915244146 0 0 0 0 0 0 0 0 0 0 0 0 0 0 0 0 0 0 0 0.00336989206514157 0 0 0 0 0 0 0 0 0 0 0 0 0 0 0 0 0.00382256413359342 0 0 0 0 0 0 0 0 0 0 0 0 0 0 0 0 0 0 0 0 0 0 0 0 0 0 0 0 0.0131217241381439 0.0171180514388312 0 0 0 0 0 0 0 0 0 0 0 0 0 0 0 0 0 0 0 0 0 0 0 0 0 0 0 0 0 0 0 0 0 0 0 0 0 0.0486666019317256 0 0 0 0 0 0.030651231756877 0.0186618700581484 0.0174915344351608 0 0.00513628871251042 0.332403891390861 0.00836390830821144 0.00220637406816632 0.0806190447893769 0.028348843384817 0.00983484713151208 0 0 0 0 0 0 0 0 0 0 0 0 0 0 0 0 0 0 0 0 0 0 0 0 0 0 0 0 0 0 0 0 0 0 0 0 0 0 0 0 0 0 0 0 0 0 0 0 0 0 0 0 0 0 0 0 0 0 0 0 0 0 0 0 0 0 0 0 0 0 0 0 0 0 0 0 0 0 0 0 0 0 0 0 0 0 0 0 0 0 0 0 0 0 0 0 0 0 0 0 0.0259291347362421 0 0 0 0 0 0 0 0 0 0 0 0 0 0 0 0 0 0 0 0 0 0 0 0 0 0 0 0.0107118951874478 0 0 0 0 0 0 0 0 0 0 0 0 0 0.0872086619016722 0.00994636925858776 0 0 0 0.00476205276859695 0.0300370909699189 0.0567146085578899 0.0506944543268084 0 0.0231835277273595 0 0 0 0.00828735496602787 0 0 0.0668634727039303 0
0 0 0 0 0 0 0 0 0 0 0 0 0 0 0 0 0 0 0 0 0 0 0 0 0 0 0 0 0 0 0 0 0 0 0.0091012153217727 0 0 0 0 0 0 0 0 0 0 0 0 0 0 0 0 0 0 0 0 0 0 0 0 0 0 0 0 0 0 0 0 0 0 0 0 0 0 0 0 0 0 0 0 0 0 0 0 0 0 0 0 0 0.00467834061807213 0 0 0 0 0 0 0 0 0 0 0.0346599073544392 0.023578884295125 0.00572480085818144 0.00512153726479009 0 0 0 0 0 0 0 0 0 0 0 0 0 0 0 0 0 0 0 0 0 0 0 0 0 0 0 0 0 0 0 0 0 0 0 0.00917955029960255 0 0.063900195590725 0.0223260276059983 0.0123455484576227 0.0388679112096334 0 0.0481948710590605 0 0.0676208836860192 0.100951324844929 0.276598848549977 0.0995934267422285 0 0 0 0 0 0 0 0 0 0 0 0 0 0 0 0 0 0 0 0 0 0 0 0 0 0 0 0 0 0 0 0 0 0 0 0 0 0 0 0 0 0 0 0 0 0 0 0 0 0 0 0 0 0 0 0 0 0 0 0 0 0 0 0 0 0 0 0 0 0 0 0 0 0 0 0 0 0 0 0 0 0 0 0 0 0 0 0 0 0 0 0 0 0 0 0 0 0 0 0 0 0 0 0 0 0 0 0 0 0 0 0 0 0 0 0 0 0 0 0 0 0 0 0 0 0 0 0 0 0 0 0 0 0 0 0 0 0 0 0 0 0 0 0 0 0 0.119912340025331 0 0 0 0 0 0 0.0205355504919348 0.0147667038368186 0 0 0 0 0.00411795767769693 0 0.0182241742100414 0 0 0
0 0 0 0 0 0 0 0 0 0 0 0 0 0 0 0 0 0 0 0 0 0 0 0 0 0 0 0 0 0 0 0 0 0 0 0 0 0 0 0 0 0 0 0 0 0 0 0 0 0 0 0 0 0 0 0 0.00481229214056916 0.184668493739208 0 0 0 0 0 0 0 0 0 0 0 0 0 0 0 0 0 0 0 0 0 0 0 0 0 0 0.00506061747470398 0 0 0.00487333970306279 0.0266746693865169 0 0 0 0 0 0 0.00360921910542687 0 0 0 0 0 0 0 0 0 0 0 0 0 0 0 0 0 0 0 0 0 0 0 0 0 0 0 0 0 0 0 0 0 0 0 0 0 0 0 0 0 0 0.0529334789485628 0.0669835104884288 0.00794586827228802 0.0892499022732777 0.0519549886089244 0.0214440380704065 0.0436725912623838 0 0.0369098534615189 0.0669802115576251 0 0.0150228382977334 0 0 0 0.156431654008728 0.146084972941525 0 0 0 0 0 0 0 0 0 0 0 0 0 0 0 0 0 0 0 0 0 0 0 0 0 0 0 0 0 0 0 0 0 0 0 0 0 0 0 0 0 0 0 0 0 0 0 0 0 0 0 0 0 0 0 0 0 0 0 0 0 0 0 0 0 0 0 0 0 0 0 0 0 0 0 0 0 0 0 0 0 0 0 0 0 0 0 0 0 0 0 0 0 0 0 0 0 0 0 0 0 0 0 0 0 0 0 0 0 0 0 0 0 0 0 0 0 0 0 0 0 0 0 0 0 0 0 0 0 0 0 0 0 0 0 0 0 0 0 0 0 0 0 0 0 0 0 0 0 0 0 0 0 0 0 0 0 0 0 0.0146874602591092 0
0 0 0 0 0 0 0 0 0 0 0 0 0 0 0 0.0105510034045578 0 0 0 0 0 0 0 0 0 0 0 0 0 0.00660504720855821 0.109120419728996 0 0 0 0 0 0.0285831451957651 0.0126495784024083 0.00106670915272625 0.00390090405673257 0 0 0 0 0 0 0 0.00159045348576951 0 0 0 0 0 0 0 0 0 0.015598703485242 0 0 0 0 0 0 0 0 0 0 0 0 0 0 0 0 0 0 0 0 0 0 0.00160163461914598 0 0 0 0.0290567583869991 0.00795542318866719 0 0.00651583637710306 0.0175259436183088 0 0 0 0.0164136069794634 0 0.016407876340726 0.0102987204222378 0.00160776521054312 0 0 0 0 0.00604662439611925 0 0 0 0 0 0 0 0 0 0 0 0 0 0 0 0 0 0 0 0 0 0 0 0 0 0 0 0.0139922744069778 0 0 0.0471514893634794 0 0.00223472966869637 0 0 0 0.0626945639862201 0 0.00794721749172168 0 0.0559529224317825 0.0170708013720498 0 0.0313485106274435 0 0.0310340725036966 0 0.0538281953778482 0 0 0 0.304357813175384 0.055468566295852 0 0 0 0 0 0 0 0 0 0 0 0 0 0 0 0 0 0 0 0 0 0 0 0 0 0 0 0 0 0 0 0 0 0 0 0 0 0 0 0 0 0 0 0 0 0 0 0 0 0 0 0 0 0 0 0 0 0 0 0 0 0 0 0 0 0 0 0 0 0 0 0 0 0 0 0 0 0 0 0 0 0 0 0 0 0 0 0 0 0 0 0 0 0 0 0 0 0 0 0 0.00290898218880015 0 0 0 0 0 0 0 0 0 0 0 0 0 0 0 0 0 0 0 0 0 0 0 0 0 0 0 0 0 0 0 0 0 0 0 0 0 0 0 0 0 0.00510990981122382 0.00343984694072396 0 0 0 0 0 0.0023639506980305 0 0 0 0 0 0 0 0 0 0 0
0 0 0 0 0 0 0 0 0 0 0 0 0 0 0 0 0 0 0 0 0 0 0 0 0 0 0 0 0 0 0.00561868270290312 0 0 0 0 0 0 0 0 0 0 0 0 0 0 0 0 0 0 0 0 0 0 0 0 0 0 0.00683526640116075 0 0 0 0 0 0 0 0 0 0 0 0 0 0 0 0 0 0 0 0 0 0 0 0.00172211747375143 0 0 0.0289282966176201 0.0130567344480823 0 0.00606783230670972 0.0371608542351615 0.00537157312468244 0 0.00601924458559771 0.0184921266722197 0 0.00743977342038553 0.0174911490810097 0 0 0 0 0 0.0149104188000991 0.0249367116899745 0 0 0 0 0 0 0 0 0 0 0 0 0 0 0 0 0 0 0 0 0 0 0 0 0 0 0 0 0 0 0 0 0 0 0 0.0105732562276141 0 0.133668492225775 0.0718029768707551 0.099447695180373 0 0.0715667109116692 0.0782291466534868 0.0426762506369593 0 0.012998529060868 0.131616977774973 0 0 0 0.00788177314778384 0 0 0 0 0 0 0 0 0 0 0 0 0 0 0 0 0 0 0 0 0 0 0 0 0 0 0 0 0 0 0 0 0 0 0 0 0 0 0 0 0 0 0 0 0 0 0 0 0 0 0 0 0 0 0 0 0 0 0 0 0 0 0 0 0 0 0 0 0 0 0 0 0 0 0 0 0 0 0 0 0 0 0 0 0 0 0 0 0 0 0 0 0 0 0 0 0 0 0 0 0 0 0 0 0 0 0 0 0 0 0 0 0 0 0 0 0 0 0 0 0 0 0 0 0 0 0 0 0 0 0 0 0 0 0 0 0 0 0 0 0 0 0 0.0636132873699593 0 0 0 0 0 0 0.0407662231973579 0.0228923580298315 0 0 0 0.00781259666407141 0.0104029444891653 0 0 0 0 0
0 0 0 0 0 0 0 0 0 0 0 0 0 0 0 0 0 0 0 0 0 0 0 0 0 0 0 0 0 0 0 0 0 0 0 0 0 0 0 0 0 0 0 0 0 0 0 0 0 0 0 0 0 0 0 0 0 0 0 0 0 0 0 0 0 0 0 0 0 0 0 0 0 0 0 0 0 0 0 0 0 0 0 0 0.0071143562316748 0.00528745796742441 0 0.0122283583323395 0.0554210030895443 0.0109050712595973 0.0212199179859804 0.0287560453283272 0 0 0.00522060929644222 0.00302032653852341 0 0 0 0.0033964921233144 0.0117571665215311 0.0830339832176663 0.131109719860748 0 0 0 0 0 0 0 0 0 0 0 0 0 0 0 0 0 0 0 0 0 0 0 0 0 0 0 0 0 0 0 0 0 0 0 0 0 0.155566440687494 0.016197636973446 0.0465642041870961 0.00399112145050324 0.061860620051882 0 0 0.00752603509465168 0 0.149299603872466 0.0827812155703416 0.0685380774202856 0.0181935898205617 0 0 0 0 0 0 0 0 0 0 0 0 0 0 0 0 0 0 0 0 0 0 0 0 0 0 0 0 0 0 0 0 0 0 0 0 0 0 0 0 0 0 0 0 0 0 0 0 0 0 0 0 0 0 0 0 0 0 0 0 0 0 0 0 0 0 0 0 0 0 0 0 0 0 0 0 0 0 0 0 0 0 0 0 0 0 0 0 0 0 0 0 0 0 0 0 0 0 0 0 0 0 0 0 0 0 0 0 0 0 0 0 0 0 0 0 0 0 0 0 0 0 0 0 0 0 0 0 0 0 0 0 0 0 0 0 0 0 0 0 0 0 0 0 0.00799752574028977 0 0 0 0 0 0 0.00301342137786989 0 0 0 0 0 0 0 0 0 0 0
0 0 0 0 0 0 0 0 0 0 0 0 0 0 0 0.000574702956955839 0 0 0 0 0 0 0 0 0 0 0 0 0 0 0.00405402101103545 0 0.0190168710083516 0.000551659920808428 0.00163504582710243 0 0 0 0 0 0 0 0 0 0 0 0 0 0 0 0 0 0 0.000631226255540412 0 0 0 0 0 0 0 0 0 0 0 0 0 0 0 0 0 0 0 0 0 0 0 0 0 0 0 0.000418015670472802 0.000408658960129719 0 0.000886509880410603 0.00103693977901466 0 0 0.00116320235024981 0.00214489338598046 0.00245185118573812 0.00595582154210757 0 0.00379940102865112 0.00136045819214138 0.000856411109930957 0 0 0 0.0226895796543783 0.0141795081345606 0.0101804705955522 0.019389902928889 0 0 0 0 0 0 0 0 0 0 0 0 0 0 0 0 0 0 0 0 0 0 0 0 0 0 0 0 0 0 0 0 0 0 0 0.0529517954123925 0 0.018003804103651 0.00258565381786426 0.000929373019740324 0.116673334669993 0.0765618835272171 0.00458887360308709 0.0193592858173642 0.0344226213155278 0.0674401691296812 0 0.107041714535335 0.0139361460803125 0.122474126470139 0.0016288215870211 0.00146304988304136 0 0 0 0 0 0 0 0 0 0 0 0 0 0 0 0 0 0 0 0 0 0 0 0 0 0 0 0 0 0 0 0 0 0 0 0 0 0 0 0 0 0 0 0 0 0 0 0 0 0 0 0 0 0 0 0 0 0 0 0 0 0 0 0 0 0 0 0 0 0 0 0 0 0 0 0 0 0.00018396231378399 0 0 0 0 0 0 0 0 0 0 0 0 0 0.000832020386195018 0 0 0 0 0 0 0 0 0.00809439075216904 0 0 0 0 0 0 0 0 0 0 0 0 0 0 0 0 0 0 0 0 0 0 0 0 0 0 0 0.002692827391424 0 0 0 0 0 0 0 0 0.000776690309354413 0 0 0 0 0.103226229040496 0.00577294239855956 0.000984172204684425 0 0 0 0.0107151766437697 0.0434836963810863 0.032163579169912 0 0.00794514050011808 0.000876331500357118 0.00503649256059824 0.00554188108964225 0.00145749445745899 0.00263844768757645 0 0.0133808366304634 0.000751884231982186
0 0 0 0 0 0 0 0 0 0 0 0 0 0 0 0 0 0 0 0 0 0 0 0 0 0 0 0 0 0 0 0 0.0104842308500948 0 0 0 0 0 0 0 0 0 0 0 0 0 0 0 0 0 0 0 0 0 0 0 0 0 0 0 0 0 0 0 0 0 0 0 0 0 0 0 0 0 0 0 0 0 0 0 0 0 0 0 0 0.00192135796978217 0 0 0.00462871483343187 0.00726523119954149 0.00521241837749541 0.0163269998402116 0 0.00589474406296952 0 0 0 0 0 0.0271975289622346 0.109555276363042 0.0236618295293357 0.0593068495662622 0 0 0 0 0 0 0 0 0 0 0 0 0 0 0 0 0 0 0 0 0 0 0 0 0 0 0 0 0 0 0 0 0 0 0 0 0 0.014624288865108 0 0 0.00878734005955892 0.0825155076272989 0 0 0 0.11192689437693 0.320402366920767 0 0.0851141791689152 0.0645681354064953 0 0 0 0 0 0 0 0 0 0 0 0 0 0 0 0 0 0 0 0 0 0 0 0 0 0 0 0 0 0 0 0 0 0 0 0 0 0 0 0 0 0 0 0 0 0 0 0 0 0 0 0 0 0 0 0 0 0 0 0 0 0 0 0 0 0 0 0 0 0 0 0 0 0 0 0 0 0 0 0 0 0 0 0 0 0 0 0 0 0 0 0 0 0 0 0 0 0 0 0 0 0 0.0145436965421818 0 0 0 0 0 0 0 0 0 0 0 0 0 0 0 0 0 0 0 0 0 0 0 0 0 0 0 0 0 0 0 0 0 0 0 0 0 0 0 0 0 0.013413647353371 0.00451104501750539 0 0 0 0 0 0.00375930423476689 0.00437841287269982 0 0 0 0 0 0 0 0 0 0
0 0 0 0 0 0 0 0 0 0 0 0 0 0 0 0 0 0 0 0 0 0 0 0 0.00168256272873041 0.000989089813008025 0 0 0 0 0 0.00204556720955798 0.00582819750965084 0.00269182257210156 0 0 0 0 0.000775752217580247 0 0 0 0 0 0.00359564442332132 0 0 0.00155020596235399 0 0 0 0 0 0 0 0 0 0.00247762827162034 0 0 0 0 0 0 0 0 0 0 0 0 0 0 0 0 0 0 0 0 0 0.00424363166095722 0 0 0 0 0 0.00582969794666525 0 0.0145653401082743 0.036380543227251 0.0581644567230697 0.0191521902276426 0.0669890873272077 0 0.0304529349049094 0.0146114691206256 0 0 0 0 0.0163354327101402 0.0510121326886745 0.0866328832504718 0.184152120665268 0 0 0 0 0 0 0 0 0 0 0 0 0 0 0 0 0 0 0 0 0 0 0 0 0 0 0 0 0 0 0 0 0 0 0 0 0 0.0481859742410791 0.0044368095641022 0.0241900745543564 0.00307430681938817 0 0 0 0 0.122900730874119 0.0553229388496102 0.112881249693446 0 0.0188495241348174 0 0 0 0 0 0 0 0 0 0 0 0 0 0 0 0 0 0 0 0 0 0 0 0 0 0 0 0 0 0 0 0 0 0 0 0 0 0 0 0 0 0 0 0 0 0 0 0 0 0 0 0 0 0 0 0 0 0 0 0 0 0 0 0 0 0 0 0 0 0 0 0 0 0 0 0 0 0 0 0 0 0 0 0 0 0 0 0 0 0 0 0 0 0 0 0 0 0 0 0 0 0 0 0 0 0 0 0 0 0 0 0 0 0 0 0 0 0 0 0 0 0 0 0 0 0 0 0 0 0 0 0 0 0 0 0 0 0 0 0 0 0 0 0 0 0 0 0 0 0 0 0 0 0 0 0 0 0 0 0 0 0 0
0 0 0 0 0 0 0 0 0 0 0 0 0 0 0 0 0 0 0 0 0 0 0 0 0 0 0 0 0 0 0.00296191300308729 0 0.0543358292419708 0.00744120199357835 0.00983149804202908 0 0 0 0 0 0 0 0 0 0 0 0 0 0.00229200664819273 0 0 0 0 0.0144251103680508 0 0 0 0.00210620079025566 0 0 0 0 0 0 0 0 0 0 0 0 0 0 0 0 0 0 0 0 0 0 0 0 0 0 0.00301548215669445 0.00307256552628894 0 0.00227289521693918 0.00952059466277492 0.00491353055291483 0.001550262347675 0.00993703048738225 0 0.00953646232054621 0.00186283836672157 0 0 0 0 0.0870569796795296 0.0476103237915886 0.0100292542811762 0.0198012000714678 0 0 0 0 0 0 0 0 0 0 0 0 0 0 0 0 0 0 0 0 0 0 0 0 0 0 0 0 0 0 0 0 0 0 0 0.0433167657581209 0 0 0 0.00436863132524765 0.0693844078017312 0 0 0 0 0.0201510240310352 0.30030535532226 0.052892526527769 0.0116427766069973 0 0.00702836824786485 0 0 0 0 0 0 0 0 0 0 0 0 0 0 0 0 0 0 0 0 0 0 0 0 0 0 0 0 0 0 0 0 0 0 0 0 0 0 0 0 0 0 0 0 0 0 0 0 0 0 0 0 0 0 0 0 0 0 0 0 0 0 0 0 0 0 0 0 0 0 0 0 0 0 0 0 0 0 0 0 0 0 0 0 0 0 0 0 0 0 0 0 0 0 0 0 0 0 0 0 0 0.0831741979870256 0 0 0 0 0 0 0 0 0 0 0 0 0 0 0 0 0 0 0 0 0 0 0 0 0 0 0 0 0 0 0 0 0 0 0 0 0 0 0 0.00166087849154541 0 0.0526382487925214 0.0272572935862181 0 0 0 0.00788334531088099 0 0 0 0 0 0 0 0 0.0100888296236804 0 0 0 0.0046341710382376
0 0 0 0 0 0 0 0 0 0 0 0 0 0 0 0 0 0 0 0 0 0 0 0 0 0 0 0 0 0.00202959289750361 0.0253107398409795 0 0 0.0084883578734992 0 0 0.0137541222318204 0.0027936743311664 0 0 0 0 0 0 0 0 0 0 0 0 0 0 0 0.0652039841394461 0 0 0.0105407889192929 0.0403549063721006 0 0 0 0 0 0 0 0 0 0 0 0 0.00609648405658639 0 0 0 0 0 0 0 0 0 0 0 0 0 0.0098279452208151 0.0019057114652736 0.00237439389896088 0.00991010459399868 0.0406302012475083 0.00143725876309486 0 0.00172869934215694 0 0.0038580137553457 0.00445254583449066 0.00407067692775175 0 0 0 0 0 0.00559143295562504 0.00474193485666302 0 0 0 0 0 0 0 0 0 0 0 0 0 0 0 0 0 0 0 0 0 0 0 0 0 0 0.0137722076795049 0 0 0.0354386374735285 0 0 0 0 0 0.151419511249488 0.0379339786089474 0 0.0172085543345033 0.0767147156253069 0.0100864387572765 0 0.0484368330757041 0.110958599513008 0.00208955090520533 0 0.00165108912295503 0 0 0.00290557962587452 0 0.21925249712328 0 0 0 0 0 0 0 0 0 0 0 0 0 0 0 0 0 0 0 0 0 0 0 0 0 0 0 0 0 0 0 0 0 0 0 0 0 0 0 0 0 0 0 0 0 0 0 0 0 0 0 0 0 0 0 0 0 0 0 0 0 0 0 0 0 0 0 0 0 0 0 0 0 0 0 0 0 0 0 0 0 0 0 0 0 0 0 0 0 0 0 0 0 0 0 0 0 0 0 0 0.0020879324071093 0 0 0 0 0 0 0 0 0 0 0 0 0 0 0 0 0 0 0 0 0 0 0 0 0 0 0 0 0 0 0 0 0 0 0 0 0 0 0 0 0 0.00140586285875737 0 0 0 0 0 0 0 0 0 0 0 0 0 0 0 0 0.00353644211547178 0
0 0 0 0 0 0 0 0 0 0 0 0 0 0 0 0 0 0 0 0 0 0 0 0 0 0 0 0 0 0 0 0 0 0 0 0 0 0 0 0 0 0 0 0 0 0 0 0 0 0 0 0 0 0 0 0 0 0.0339368661854409 0 0 0 0 0 0 0 0 0 0 0 0 0 0 0 0 0 0 0 0 0 0 0 0 0 0 0 0 0 0.00239725759466879 0.0167091503546528 0 0 0 0 0 0 0 0 0 0 0 0 0.00232081483909317 0 0 0 0 0 0 0 0 0 0 0 0 0 0 0 0 0 0 0 0 0 0 0 0 0 0 0 0 0 0 0.00200900191039579 0 0 0 0 0 0.154748699058684 0.0176397750672315 0 0.0307864302217934 0.0404165583292244 0.00841587002539386 0 0.108789139552232 0.0486353837339706 0 0 0.00356685149665596 0 0 0 0.527319027997096 0 0 0 0 0 0 0 0 0 0 0 0 0 0 0 0 0 0 0 0 0 0 0 0 0 0 0 0 0 0 0 0 0 0 0 0 0 0 0 0 0 0 0 0 0 0 0 0 0 0 0 0 0 0 0 0 0 0 0 0 0 0 0 0 0 0 0 0 0 0 0 0 0 0 0 0 0 0 0 0 0 0 0 0 0 0 0 0 0 0 0 0 0 0 0 0 0 0 0 0 0 0 0 0 0 0 0 0 0 0 0 0 0 0 0 0 0 0 0 0 0 0 0 0 0 0 0 0 0 0 0 0 0 0 0 0 0 0 0 0 0 0 0 0 0 0 0 0 0 0 0 0 0 0 0 0 0 0 0 0 0.00230917363346596 0
0 0 0 0 0 0 0 0 0 0 0 0 0 0 0 0 0 0 0 0 0 0 0 0 0 0 0 0 0 0 0 0 0 0 0 0 0 0 0 0 0 0 0 0 0 0 0 0 0 0 0 0 0 0 0 0 0 0 0 0 0 0 0 0 0 0 0 0 0 0 0 0 0 0 0 0 0 0 0 0 0 0 0 0 0 0 0 0 0 0 0 0 0 0 0 0 0 0 0 0 0 0 0 0 0 0 0 0 0 0 0 0 0 0 0 0 0 0 0 0 0 0 0 0 0 0 0 0 0 0 0 0 0 0 0 0 0 0 0 0 0 0 0 0 0 0 0 0 0 0 0 0 0 0 0 0 0.293373295990137 0 0 0 0.0443281330807574 0.0336763936814604 0.107284539837412 0 0.103387849004134 0 0 0 0 0 0 0 0 0 0 0.11673176458768 0.173057118857398 0.0897646764938135 0 0.0306535543587791 0 0 0 0 0 0 0 0 0 0 0 0 0 0 0 0 0 0 0 0 0 0 0 0 0 0 0 0 0 0 0 0 0 0 0 0 0 0 0 0 0 0 0 0 0 0 0 0 0 0 0 0 0.00774267410842891 0 0 0 0 0 0 0 0 0 0 0 0 0 0 0 0 0 0 0 0 0 0 0 0 0 0 0 0 0 0 0 0 0 0 0 0 0 0 0 0 0 0 0 0 0 0 0 0 0 0 0 0 0 0 0 0 0 0 0 0 0 0 0 0 0 0 0 0 0 0 0 0 0 0 0 0 0 0 0 0 0 0 0
0 0 0 0 0 0 0 0 0 0 0 0 0 0 0 0 0 0 0 0 0 0 0 0 0 0 0 0 0 0 0 0 0 0 0 0 0 0 0 0 0 0 0 0 0 0 0 0 0 0 0 0 0 0 0 0 0 0 0 0 0 0 0 0 0 0 0 0 0 0 0 0 0 0 0 0 0 0 0 0 0 0 0 0 0 0 0 0 0 0 0 0 0 0 0 0 0 0 0 0 0 0 0 0 0 0 0 0 0 0 0 0 0 0 0 0 0 0 0 0 0 0 0 0 0 0 0 0 0 0 0 0 0 0 0 0 0 0 0 0 0 0 0 0 0 0 0 0 0 0 0 0 0 0 0 0.112738777425847 0 0.0556961639035636 0 0 0.0752721499850626 0.0980415061403738 0 0 0.159305676433556 0.00894830088354584 0 0 0 0 0 0 0 0 0.0304548721312184 0.321433575231983 0.0349465864085472 0.0279882288815548 0 0.00690932238696952 0 0 0 0 0 0 0 0 0 0 0 0 0 0 0 0 0 0 0 0 0 0 0 0 0 0 0 0 0 0 0 0 0 0 0 0 0 0 0 0 0 0 0 0 0 0 0 0 0 0 0 0 0 0 0 0 0 0 0 0 0 0 0 0 0 0 0 0 0.0101128057930484 0 0 0 0 0 0 0 0 0 0 0 0 0 0 0 0 0 0 0 0 0 0 0 0 0 0 0 0 0 0 0 0 0 0 0 0 0.0106814389333691 0 0 0 0 0 0 0.0135497117616342 0 0 0 0 0 0 0 0 0 0 0 0 0 0.0339208836997267 0 0 0 0 0 0 0 0 0
0 0 0 0 0 0 0 0 0 0 0 0 0 0 0 0 0 0 0 0 0 0 0 0 0 0 0 0 0 0 0 0 0 0 0 0 0 0 0 0 0 0 0 0 0 0 0 0 0 0 0 0 0 0 0 0 0 0 0 0 0 0 0 0 0 0 0 0 0 0 0 0 0 0 0 0 0 0 0 0 0 0 0 0 0 0 0 0 0 0 0 0 0 0 0 0 0 0 0 0 0 0 0 0 0 0 0 0 0 0 0 0 0 0 0 0 0 0 0 0 0 0 0 0 0 0 0 0 0 0 0 0 0 0 0 0 0 0 0 0 0 0 0 0 0 0 0 0 0 0 0 0 0 0 0 0 0.061832096123767 0 0 0 0 0.412191131776908 0 0 0.288775919604329 0.176368247061531 0 0 0 0 0 0 0 0 0 0.01924677167696 0 0 0 0 0 0 0 0 0 0 0 0 0 0 0 0 0 0 0 0 0 0 0 0 0 0 0 0 0 0 0 0 0 0 0 0 0 0 0 0 0 0 0 0 0 0 0 0 0 0 0 0 0 0 0 0 0 0 0 0 0 0 0 0 0 0 0 0 0 0 0 0 0 0 0 0 0 0 0 0 0 0 0 0 0 0 0 0 0 0 0 0 0 0 0 0 0 0 0 0 0 0 0 0 0 0 0 0 0 0.0186449762258211 0 0 0.0133516958059786 0 0 0 0 0 0 0 0 0 0 0 0 0 0 0 0 0 0.00958916172470417 0 0 0 0 0 0 0 0 0
0 0 0 0 0 0 0 0 0 0 0 0 0 0 0 0 0 0 0 0 0 0 0 0 0 0 0 0 0 0 0 0 0 0 0 0 0 0 0 0 0 0 0 0 0 0 0 0 0 0 0 0 0 0 0 0 0 0 0 0 0 0 0 0 0 0 0 0 0 0 0 0 0 0 0 0 0 0 0 0 0 0 0 0 0 0 0 0 0 0 0 0 0 0 0 0 0 0 0 0 0 0 0 0 0 0 0 0 0 0 0 0 0 0 0 0 0 0 0 0 0 0 0 0 0 0 0 0 0 0 0 0 0 0 0 0 0 0 0 0 0 0 0 0 0 0 0 0 0 0 0 0 0 0 0 0 0 0 0 0.0641789254160005 0 0 0 0 0 0 0 0 0 0 0 0 0 0 0.303422824281008 0 0 0 0 0 0 0 0 0 0 0 0 0 0 0 0 0 0.0130532683992247 0 0 0 0 0 0 0 0 0 0 0 0 0 0.0327792045023099 0 0 0 0 0 0 0 0 0 0 0 0 0 0 0 0 0 0 0 0 0 0 0 0 0 0 0 0 0 0 0 0 0 0 0 0 0 0 0 0 0 0 0 0 0 0 0 0 0 0 0 0 0 0 0 0 0 0 0 0 0 0 0 0 0 0 0 0 0 0 0 0 0 0 0 0 0.109002378233705 0 0 0.135474481863918 0.319910249247739 0.0221786680560962 0 0 0 0 0 0 0 0 0 0 0 0 0 0 0 0 0 0 0 0 0 0 0 0 0 0 0
0 0 0 0 0 0 0 0 0 0 0 0 0 0 0 0 0 0 0 0 0 0 0 0 0 0 0 0 0 0 0 0 0 0 0 0 0 0 0 0 0 0 0 0 0 0 0 0 0 0 0 0 0 0 0 0 0 0 0 0 0 0 0 0 0 0 0 0 0 0 0 0 0 0 0 0 0 0 0 0 0 0 0 0 0 0 0 0 0 0 0 0 0 0 0 0 0 0 0 0 0 0 0 0 0 0 0 0 0 0 0 0 0 0 0 0 0 0 0 0 0 0 0 0 0 0 0 0 0 0 0 0 0 0 0 0 0 0 0 0 0 0 0 0 0 0 0 0 0 0 0 0 0 0 0 0 0 0 0.0657547111271004 0 0 0 0 0 0 0 0 0 0 0 0 0 0 0 0 0 0 0 0 0 0 0 0 0 0 0 0 0 0 0 0 0 0 0 0 0 0 0 0 0 0 0 0 0 0 0 0 0 0 0 0 0 0 0 0 0 0.0438028383973081 0 0 0 0 0 0 0 0 0 0 0 0 0 0 0 0 0 0 0 0 0 0 0 0 0 0 0 0 0 0 0 0 0 0 0 0 0 0 0 0 0 0 0 0 0 0 0 0 0 0 0 0 0 0 0 0 0 0 0 0 0 0 0 0 0 0 0.168314144749529 0 0.194850174778971 0 0.208924685597502 0.120765706908566 0 0 0 0 0.173344729452093 0.0242430089889296 0 0 0 0 0 0 0 0 0 0 0 0 0 0 0 0 0 0 0 0 0
0 0 0 0 0 0 0 0 0 0 0 0 0 0 0 0 0 0 0 0 0 0 0 0 0 0 0 0 0 0 0 0 0 0 0 0 0 0 0 0 0 0 0 0 0 0 0 0 0 0 0 0 0 0 0 0 0 0 0 0 0 0 0 0 0 0 0 0 0 0 0 0 0 0 0 0 0 0 0 0 0 0 0 0 0 0 0 0 0 0 0 0 0 0 0 0 0 0 0 0 0 0 0 0 0 0 0 0 0 0 0 0 0 0 0 0 0 0 0 0 0 0 0 0 0 0 0 0 0 0 0 0 0 0 0 0 0 0 0 0 0 0 0 0 0 0 0 0 0 0 0 0 0 0 0 0.0276080842462476 0.121993982932572 0 0 0 0 0.17921043643675 0 0 0.365571999933897 0 0 0 0 0 0 0 0 0 0 0.208441942741549 0.0162751021486943 0 0 0 0 0 0 0 0 0 0 0 0 0 0 0 0 0 0 0 0 0 0 0 0 0 0 0 0 0 0 0 0 0 0 0 0 0 0 0 0 0 0 0 0 0 0 0 0 0 0 0 0 0 0 0 0 0 0 0 0 0 0 0 0 0 0 0 0 0 0 0 0.00713440811703157 0 0.00740042320841736 0 0.00235468011176916 0 0 0 0 0 0 0 0 0 0 0 0 0 0 0 0 0 0 0.0194320979240968 0 0 0 0 0 0 0.0238831839908015 0 0 0 0 0 0 0 0 0 0 0 0 0 0 0 0 0 0 0 0 0 0 0 0 0 0 0 0.0206936582081743 0 0 0 0 0 0 0 0 0
0 0 0 0 0 0 0 0 0 0 0 0 0 0 0 0 0 0 0 0 0 0 0 0 0 0 0 0 0 0 0 0 0 0 0 0 0 0 0 0 0 0 0 0 0 0 0 0 0 0 0 0 0 0 0 0 0 0 0 0 0 0 0 0 0 0 0 0 0 0 0 0 0 0 0 0 0 0 0 0 0 0 0 0 0 0 0 0 0 0 0 0 0 0 0 0 0 0 0 0 0 0 0 0 0 0 0 0 0 0 0 0 0 0 0 0 0 0 0 0 0 0 0 0 0 0 0 0 0 0 0 0 0 0 0 0 0 0 0 0 0 0 0 0 0 0 0 0 0 0 0 0 0 0 0 0.00398013361183558 0.0301529152600186 0.114190320298236 0 0 0.0340078002083557 0 0.0035361041147608 0.0731858068850881 0.333591206238791 0.0818601068396588 0 0 0 0 0 0 0.0167032051087316 0 0.0108378296610479 0.0399529751865461 0.00503753944298171 0.00311010267278106 0.0354635773464439 0 0.0019207601793505 0 0 0.0825869886970039 0 0 0 0 0 0 0 0 0.00233516086242928 0 0 0 0 0.00128960097958817 0 0 0 0 0 0 0 0 0 0 0.00424791619377405 0 0 0 0 0 0 0 0.00344701266044085 0.00815131363703927 0.00752980262881557 0 0 0.00285770849705157 0 0 0 0 0 0 0 0 0 0 0 0 0 0 0 0 0 0 0 0 0 0 0 0 0 0.00179970986283038 0.0100545915510898 0 0.0026838735618643 0 0.000904152796081958 0 0 0 0 0 0 0 0 0 0 0.00313055048294006 0 0 0 0 0 0 0.00324751642551408 0.00571796364035242 0 0 0 0 0 0 0.00505765384182237 0.00500026011792577 0 0 0 0.00552520142955512 0.0020809666969931 0 0 0 0 0 0 0 0 0 0 0 0 0 0 0 0 0 0 0 0 0 0.0427398019569199 0.0120818704253412 0 0 0 0 0 0 0 0
0 0 0 0 0 0 0 0 0 0 0 0 0 0 0 0 0 0 0 0 0 0 0 0 0 0 0 0 0 0 0 0 0 0 0 0 0 0 0 0 0 0 0 0 0 0 0 0 0 0 0 0 0 0 0 0 0 0 0 0 0 0 0 0 0 0 0 0 0 0 0 0 0 0 0 0 0 0 0 0 0 0 0 0 0 0 0 0 0 0 0 0 0 0 0 0 0 0 0 0 0 0 0 0 0 0 0 0 0 0 0 0 0 0 0 0 0 0 0 0 0 0 0 0 0 0 0 0 0 0 0 0 0 0 0 0 0 0 0 0 0 0 0 0 0 0 0 0 0 0 0 0 0 0 0 0.166549824776272 0 0 0 0 0 0.046447250160756 0 0 0 0.229586315343887 0 0 0 0 0 0 0 0 0 0 0.307444655227946 0 0 0.0897287853113199 0.160243169179819 0 0 0 0 0 0 0 0 0 0 0 0 0 0 0 0 0 0 0 0 0 0 0 0 0 0 0 0 0 0 0 0 0 0 0 0 0 0 0 0 0 0 0 0 0 0 0 0 0 0 0 0 0 0 0 0 0 0 0 0 0 0 0 0 0 0 0 0 0 0 0 0 0 0 0 0 0 0 0 0 0 0 0 0 0 0 0 0 0 0 0 0 0 0 0 0 0 0 0 0 0 0 0 0 0 0 0 0 0 0 0 0 0 0 0 0 0 0 0 0 0 0 0 0 0 0 0 0 0 0 0 0 0 0 0
0 0 0 0 0 0 0 0 0 0 0 0 0 0 0 0 0 0 0 0 0 0 0 0 0 0 0 0 0 0 0 0 0 0 0 0 0 0 0 0 0 0 0 0 0 0 0 0 0 0 0 0 0 0 0 0 0 0 0 0 0 0 0 0 0 0 0 0 0 0 0 0 0 0 0 0 0 0 0 0 0 0 0 0 0 0 0 0 0 0 0 0 0 0 0 0 0 0 0 0 0 0 0 0 0 0 0 0 0 0 0 0 0 0 0 0 0 0 0 0 0 0 0 0 0 0 0 0 0 0 0 0 0 0 0 0 0 0 0 0 0 0 0 0 0 0 0 0 0 0 0 0 0 0 0 0 0 0 0 0 0 0.332163575888877 0 0 0.367335890534769 0 0 0 0 0 0 0 0.0336874074823627 0 0 0.0528717343439856 0 0 0.0375446554409275 0 0 0 0 0.0688703642013627 0 0 0 0 0 0 0 0 0 0 0 0 0 0 0 0 0 0 0 0 0 0 0 0 0.00768423956706886 0 0 0 0 0 0 0 0 0 0.0623251862010903 0 0 0 0 0 0 0 0 0 0 0 0 0 0 0 0 0 0 0 0 0 0 0 0 0 0 0 0 0 0 0 0 0 0 0 0 0 0 0 0 0 0 0 0 0 0 0 0 0 0 0 0 0 0 0 0 0 0 0 0 0 0 0 0 0 0 0 0 0 0 0.0188495269789241 0 0.0186674193606324 0 0 0 0 0 0 0 0 0 0 0 0 0 0 0 0 0 0 0 0 0 0 0 0
0 0 0 0 0 0 0 0 0 0 0 0 0 0 0 0 0 0 0 0 0 0 0 0 0 0 0 0 0 0 0 0 0 0 0 0 0 0 0 0 0 0 0 0 0 0 0 0 0 0 0 0 0 0 0 0 0 0 0 0 0 0 0 0 0 0 0 0 0 0 0 0 0 0 0 0 0 0 0 0 0 0 0 0 0 0 0 0 0 0 0 0 0 0 0 0 0 0 0 0 0 0 0 0 0 0 0 0 0 0 0 0 0 0 0 0 0 0 0 0 0 0 0 0 0 0 0 0 0 0 0 0 0 0 0 0 0 0 0 0 0 0 0 0 0 0 0 0 0 0 0 0 0 0 0 0.013218048309841 0.053000058033943 0.0865400983101956 0 0 0.075043646504577 0.360861337992917 0 0.0875515789129971 0 0.0268672663912568 0 0 0 0 0 0 0.0192381293732067 0 0.0204002302045046 0.147671095554975 0.00439279805497049 0 0 0 0 0 0 0.0196177827247419 0 0 0 0 0 0 0 0 0 0 0 0 0 0 0 0 0 0 0 0 0 0 0 0 0.00454911186979152 0 0 0 0 0 0 0.00291528076046307 0 0 0.00969907238150851 0 0 0 0 0 0 0 0 0 0 0 0 0 0 0 0 0 0 0 0 0 0 0 0 0 0 0 0.00123267292358866 0 0 0 0.00206172515153837 0 0.000446029612166105 0 0 0 0 0 0 0 0 0 0 0.00244935009147787 0 0 0 0 0 0 0.00815097288754505 0.0193143496133406 0 0 0 0 0 0 0.00531698708238065 0.0168269787351277 0 0 0 0 0 0 0 0 0 0 0 0 0 0 0 0 0 0 0 0 0 0 0 0 0 0 0.00966368567926363 0.00297171284368172 0 0 0 0 0 0 0 0
0 0 0 0 0 0 0 0 0 0 0 0 0 0 0 0 0 0 0 0 0 0 0 0 0 0 0 0 0 0 0 0 0 0 0 0 0 0 0 0 0 0 0 0 0 0 0 0 0 0 0 0 0 0 0 0 0 0 0 0 0 0 0 0 0 0 0 0 0 0 0 0 0 0 0 0 0 0 0 0 0 0 0 0 0 0 0 0 0 0 0 0 0 0 0 0 0 0 0 0 0 0 0 0 0 0 0 0 0 0 0 0 0 0 0 0 0 0 0 0 0 0 0 0 0 0 0 0 0 0 0 0 0 0 0 0 0 0 0 0 0 0 0 0 0 0 0 0 0 0 0 0 0 0 0 0 0.011094319631564 0.196966246228864 0 0 0 0.329999338683739 0.0704614857978369 0 0.100124067079287 0 0 0 0 0 0 0 0 0 0 0 0 0 0.0563662424329406 0 0.0689280433312779 0 0 0.147798061020929 0 0 0 0 0 0 0 0 0 0 0 0 0 0 0 0 0 0 0 0 0 0 0 0 0 0 0 0 0 0 0 0 0 0 0 0 0 0 0 0 0 0 0 0 0 0 0 0 0 0 0 0 0 0 0 0 0 0 0 0 0 0 0 0 0.00318911068169834 0 0 0 0 0 0 0 0 0 0 0 0 0 0 0 0 0 0 0 0 0 0 0 0 0 0 0 0 0 0 0 0 0 0 0 0 0 0 0 0.00531581209275563 0 0 0 0 0 0 0 0 0 0 0 0 0 0 0 0 0 0.00975727301910795 0 0 0 0 0 0 0 0 0
0 0 0 0 0 0 0 0 0 0 0 0 0.0163604255837388 0 0 0 0 0 0 0 0 0 0 0 0 0 0.000923167472463809 0 0 0 0 0 0 0 0 0 0 0 0 0 0 0 0 0 0 0 0 0 0 0 0 0 0 0 0 0 0 0 0 0 0 0 0 0 0 0 0 0 0 0 0 0 0 0 0 0 0 0 0 0 0 0 0 0 0 0 0 0 0 0 0 0 0 0 0 0 0 0 0 0 0 0 0 0 0 0 0 0.00247652543923442 0 0 0 0 0 0.0019475117465842 0.0145798139074121 0.00771392297904746 0.0144897016806794 0 0.0674062626078783 0.00595738198019382 0 0 0 0 0 0 0 0 0 0 0 0 0 0 0 0 0 0 0 0 0 0 0 0 0 0 0 0 0 0 0 0 0 0 0 0 0 0 0 0 0 0 0 0 0 0 0 0 0.0290484822577132 0.00722932665679214 0.0201892548593515 0 0.00861260947839766 0 0 0 0 0 0 0 0 0 0 0 0 0 0.0217293835653394 0 0.0502124773571343 0 0 0 0 0 0.00532138897829265 0 0 0 0 0 0 0 0.0066417853594133 0.00288222234162596 0 0 0.236661515332927 0 0 0 0 0 0 0 0 0 0 0 0 0 0 0 0 0 0 0 0 0 0.00272649341912222 0 0 0 0 0 0 0 0 0 0 0 0 0 0 0 0 0 0 0 0 0 0 0 0 0 0 0 0 0 0 0 0.165750220782368 0.185168417053268 0.0754962806201695 0 0 0.00509793256723964 0 0 0 0 0.0251327468493734 0 0 0 0 0 0 0 0 0 0 0.0202447491242401 0 0 0 0 0 0 0 0 0 0 0 0 0 0 0 0 0 0 0 0 0 0 0 0 0 0 0 0 0 0 0 0 0 0
0 0 0 0 0 0 0 0 0 0 0 0 0 0 0 0 0 0 0 0 0 0 0.0299193876787228 0 0 0 0 0 0 0 0 0 0 0 0 0 0 0 0 0 0 0 0 0 0 0.122575219952466 0 0 0 0 0 0 0 0 0 0 0 0 0 0 0 0 0 0 0 0 0 0 0 0 0 0 0 0 0 0 0 0 0 0 0 0 0 0 0 0 0 0 0 0 0 0 0 0 0 0 0 0 0 0 0 0 0 0 0 0 0 0 0 0 0 0 0 0 0 0 0 0 0 0 0 0 0 0 0 0 0 0.109924568451135 0.059396105529924 0 0 0 0 0 0 0 0 0 0 0 0 0 0 0 0 0 0 0 0 0 0 0 0 0 0 0 0 0 0 0 0 0 0 0 0 0 0 0 0 0.0830984807619881 0 0 0.116875932185748 0 0 0 0 0 0 0 0 0 0 0 0 0 0 0 0 0.104507628497402 0 0 0 0 0 0 0 0 0 0 0 0 0 0 0 0 0 0 0 0 0 0 0 0 0 0 0 0 0 0 0 0 0.188931387291005 0 0 0 0 0 0 0 0 0 0 0.0346639917461937 0 0 0 0 0 0 0 0 0 0 0 0 0 0 0 0 0 0 0 0 0 0 0 0 0 0 0 0 0.150107297905416 0 0 0 0 0 0 0 0 0 0 0 0 0 0 0 0 0 0 0 0 0 0 0 0 0 0 0 0 0 0 0 0 0 0 0 0 0 0 0 0 0 0 0 0 0 0 0 0 0 0 0 0 0
0 0 0 0 0 0 0 0 0 0 0 0 0 0 0 0 0 0 0 0 0 0 0 0 0 0 0.00192354638955495 0 0 0 0 0 0 0 0 0 0 0 0 0 0 0 0 0 0.00342951863106721 0.00621551202701426 0 0 0 0 0 0 0 0 0 0 0 0 0 0 0 0 0 0 0 0 0 0 0 0 0 0 0 0 0 0 0 0 0 0 0 0 0 0 0 0 0 0 0 0 0 0 0 0 0 0 0 0 0 0 0 0 0 0 0 0 0 0 0 0 0 0 0 0 0 0 0 0 0 0 0 0 0 0 0 0 0 0.00472862661020881 0.00168186521513494 0 0 0 0 0 0 0 0 0 0 0 0 0 0 0 0 0 0 0 0 0 0 0 0 0 0 0 0 0 0 0 0 0 0 0 0 0 0.0556799249876449 0 0 0.123983261334128 0.191814158408585 0 0.00335612738104251 0 0 0 0 0 0 0 0 0 0 0 0 0 0.11760117339153 0 0.0508890103075249 0 0.0597154728753355 0 0 0 0 0 0 0 0 0 0.0283997176782529 0 0 0 0 0 0.019785852458072 0 0 0 0 0 0 0 0 0 0 0 0 0 0 0 0.0109633494447389 0 0 0 0 0 0 0 0 0 0 0 0 0.00308075123221198 0 0 0 0 0 0 0 0 0 0 0 0 0 0 0 0 0 0 0 0.00712383409378113 0 0 0 0 0 0 0.117100731308862 0 0 0 0 0 0 0 0 0 0 0 0 0 0 0 0 0 0 0.18989674116198 0 0 0 0 0 0 0 0 0 0 0 0 0 0 0 0 0.00263082506333039 0 0 0 0 0 0 0 0 0 0 0 0 0 0 0 0 0
0 0 0 0 0 0 0 0 0 0 0 0 0 0 0 0 0 0 0 0 0 0 0 0 0 0 0 0 0 0 0 0 0 0 0 0 0 0 0.00287877394217459 0 0 0 0 0.0035506625600439 0 0 0 0 0 0 0 0 0 0 0 0 0 0 0 0 0 0 0 0 0 0 0 0 0 0 0 0 0 0 0 0 0 0 0 0 0 0 0 0 0 0 0 0 0 0 0 0 0 0 0 0 0 0 0 0 0 0 0 0 0 0 0 0 0 0 0 0 0 0 0 0 0 0 0 0 0 0 0 0 0 0 0 0 0 0 0 0 0 0 0 0 0 0 0 0 0 0 0 0 0 0 0 0 0 0 0 0 0 0 0 0 0 0 0 0 0 0 0 0 0 0 0.0114077303065358 0.00859671129922201 0.102067918278626 0 0.386229697343644 0 0.00839316325082553 0 0 0 0 0 0 0 0 0 0 0 0 0 0.00299144395750447 0 0.00915485515067368 0 0.0136541364843094 0 0 0 0 0 0 0 0 0 0.0495841893808742 0.00846148213271739 0.023040847482166 0.0206821339983705 0 0 0 0 0 0 0 0 0 0 0 0 0 0 0 0 0 0 0.100020618901408 0 0 0 0 0 0 0 0 0 0 0 0 0 0 0 0 0 0 0 0 0 0 0 0 0 0 0 0 0 0 0 0 0.00599502087732761 0 0 0 0 0 0 0.0383169143647811 0 0 0 0 0 0 0 0 0 0 0 0 0 0 0 0 0 0 0.204973700288796 0 0 0 0 0 0 0 0 0 0 0 0 0 0 0 0 0 0 0 0 0 0 0 0 0 0 0 0 0 0 0 0 0 0
0 0 0 0 0 0 0 0 0 0 0 0 0 0 0 0 0 0 0 0 0 0 0 0 0 0 0 0 0 0 0 0 0 0 0 0 0 0 0.00575397788762399 0 0 0 0.00342543594247944 0 0 0 0 0 0 0 0 0 0 0 0 0 0 0 0 0 0 0 0 0 0 0 0 0 0 0 0 0 0 0 0 0 0 0.00191152191875766 0 0 0 0 0 0 0 0 0 0 0 0 0 0 0 0 0 0 0 0 0 0 0 0 0 0 0 0 0 0 0 0 0 0 0 0 0 0 0 0 0 0 0 0 0 0 0 0 0 0 0 0 0 0 0 0 0 0 0 0 0 0 0 0 0 0 0 0 0 0 0 0 0 0 0 0 0 0 0 0 0 0 0 0 0 0 0 0 0.0210060442509834 0 0.104118871139035 0.254664408475088 0 0 0 0 0 0 0 0 0 0 0 0 0 0 0 0 0.0234073986520851 0 0.0386834612474451 0 0.0366777963894759 0 0 0 0.00336115295781551 0 0 0 0 0 0.0503044015202173 0.00875355618484599 0 0.0128199160111993 0 0 0.00169047488070414 0 0 0 0 0 0 0 0 0 0 0 0 0 0 0 0.0747140261027803 0 0 0 0 0 0 0 0 0 0 0 0 0 0 0 0 0 0 0 0 0 0 0 0 0 0 0 0 0 0 0 0 0 0 0 0 0 0 0 0.0121821058769996 0 0 0 0 0 0 0 0 0 0 0 0 0 0 0 0 0 0 0.346525450562464 0 0 0 0 0 0 0 0 0 0 0 0 0 0 0 0 0 0 0 0 0 0 0 0 0 0 0 0 0 0 0 0 0 0
0 0 0 0 0 0 0 0 0 0 0 0 0 0 0 0 0 0 0 0 0 0 0 0 0 0 0 0 0 0 0 0 0 0 0 0 0 0 0 0 0 0 0 0 0 0 0 0 0 0 0 0 0 0 0 0 0 0 0 0 0 0 0 0 0 0 0 0 0 0 0 0 0 0 0 0 0 0 0 0 0 0 0 0 0 0 0 0 0 0 0 0 0 0 0 0 0 0 0 0 0 0 0 0 0 0 0 0 0 0 0 0 0 0 0 0 0 0 0 0 0 0 0 0 0 0 0 0 0 0 0 0 0 0 0 0 0 0 0 0 0 0 0 0 0 0 0 0 0 0 0 0 0 0 0 0 0 0 0 0 0 0 0 0 0 0 0 0 0 0 0 0 0.452909400535512 0 0 0 0 0 0 0 0 0 0 0 0 0 0 0 0 0 0 0 0 0 0 0 0 0 0 0 0 0 0 0 0 0 0 0.182353614769456 0.196707980946644 0 0 0 0 0 0 0 0 0 0 0 0 0 0 0 0 0 0 0 0 0 0 0 0 0 0 0 0 0 0 0 0 0 0 0 0 0 0 0 0 0 0 0 0 0 0 0 0 0 0 0 0 0 0 0 0 0 0 0 0 0 0 0 0 0 0 0 0 0 0 0.168029003748387 0 0 0 0 0 0 0 0 0 0 0 0 0 0 0 0 0 0 0 0 0 0 0 0 0 0 0 0 0 0 0 0 0 0 0 0
0 0 0 0 0 0 0 0 0 0 0 0 0 0 0 0 0 0 0 0 0 0 0.0211597647252507 0 0 0 0.0397539343443914 0.00369837819992546 0 0 0 0 0 0 0 0 0 0 0 0 0 0 0 0 0 0 0 0 0.0155228913310096 0 0 0 0.0262303010582314 0 0 0 0 0 0 0 0 0 0 0.00820821206597438 0 0.00938566525228667 0 0 0 0 0 0 0 0 0 0 0 0 0 0 0 0 0 0 0 0 0 0 0 0 0 0 0 0 0 0 0 0 0 0 0 0 0 0 0 0 0.0165263040590999 0.0302304539669778 0 0 0 0 0 0 0 0 0 0 0 0.0907274345318165 0 0.0195683146824335 0.00744979863668926 0.00649725335559605 0 0 0 0.026696248214386 0 0 0 0 0 0 0 0 0 0 0 0 0 0 0 0 0 0 0 0 0 0 0 0 0 0 0 0 0 0 0 0 0 0.0800555632670262 0 0.035574118825192 0.0852371230943775 0 0.0276783086279619 0.0246245181858452 0.00562688491477305 0.0170934240257158 0 0.067193907509325 0 0 0 0 0 0 0 0 0 0 0 0 0 0 0 0 0 0 0 0 0 0 0 0 0 0 0 0 0 0 0 0 0 0 0 0 0.0211689434176849 0 0 0 0 0 0 0 0 0 0 0 0 0 0 0 0 0 0 0 0 0 0 0 0 0 0 0 0 0 0 0 0 0 0 0 0 0 0 0 0 0 0 0 0 0 0 0 0 0 0 0 0 0 0.100707135137586 0 0 0 0 0.0143425432796646 0.0550703609390125 0 0 0 0 0 0 0 0 0 0 0.123348705536965 0 0 0 0 0 0 0 0 0 0 0 0 0.0143995505254449 0 0 0 0 0 0.0062239582893565 0 0 0 0 0 0 0 0 0 0 0 0 0 0 0 0 0
0 0 0 0 0 0 0 0 0 0 0 0 0 0 0 0 0 0 0 0 0 0 0 0 0 0 0 0 0 0 0 0 0 0 0 0 0 0 0 0 0 0 0 0 0 0 0 0 0 0 0 0 0 0 0 0 0 0 0 0 0 0 0 0 0 0 0 0 0 0 0 0 0 0 0 0 0 0 0 0 0 0 0 0 0 0 0 0 0 0 0 0 0 0 0 0 0 0 0 0 0 0 0 0 0 0 0 0 0 0 0 0 0 0 0 0 0 0 0 0 0 0 0 0 0 0 0 0 0 0 0 0 0 0 0 0 0 0 0 0 0 0 0 0 0 0 0 0 0 0 0 0 0 0 0 0 0 0 0 0 0 0 0 0 0 0 0 0 0 0 0 0 0 0 0 0 0 0 0 0 0 0 0 0 0 0 0 0 0 0 0 0 0 0 0 0.0289157567713637 0 0 0 0 0 0 0 0 0 0 0 0.0576684635633461 0.358418472219779 0 0 0 0 0 0 0 0 0 0 0 0 0 0 0 0 0 0 0 0 0 0 0.106822338301786 0 0 0 0 0 0 0 0 0 0 0 0 0 0 0.0193814070506289 0 0 0 0 0 0 0 0 0 0 0 0 0 0 0 0 0 0 0 0 0 0 0.0892066614933197 0.0997156175011099 0 0 0 0 0 0 0 0.239871283098667 0 0 0 0 0 0 0 0 0 0 0 0 0 0 0 0 0 0 0 0 0 0 0 0 0 0 0 0 0 0 0 0 0 0 0 0 0
0 0 0 0 0 0 0 0 0 0 0 0 0 0 0 0 0 0 0 0 0 0 0 0 0 0 0 0 0 0 0 0 0 0 0 0 0 0 0 0 0 0 0 0 0 0 0 0 0 0 0 0 0 0 0 0 0 0 0 0 0 0 0 0 0 0 0 0 0 0 0 0 0 0 0 0 0 0 0 0 0 0 0 0 0 0 0 0 0 0 0 0 0 0 0 0 0 0 0 0 0 0 0 0 0 0 0 0 0 0 0 0 0 0 0 0 0 0 0 0 0 0 0 0 0 0 0 0 0 0 0 0 0 0 0 0 0 0 0 0 0 0 0 0 0 0 0 0 0 0 0 0 0 0 0 0 0.0295828334472573 0 0.156951055318647 0 0 0.0342299272494062 0 0 0.0595625060506092 0 0 0 0 0 0 0 0 0 0 0.227284734458349 0 0 0 0 0 0 0 0 0 0 0 0 0 0 0 0 0.0288589550580474 0 0 0 0 0 0 0 0 0 0 0 0 0 0.0409757003885546 0 0 0 0.143962883008544 0 0 0 0 0.0381532035264535 0 0 0 0.0681788378693955 0 0 0 0 0 0 0 0 0 0 0 0 0 0 0 0 0 0 0 0 0 0 0 0 0 0 0 0 0.00539680833085273 0 0 0 0 0 0 0 0 0 0.0155649093906416 0 0 0 0 0 0 0 0 0 0 0 0.0694964234749698 0.0487741198630807 0 0 0 0 0 0 0 0 0 0 0 0 0 0 0 0.00512979067907109 0 0 0 0 0 0 0 0 0 0 0 0 0.0202824135188005 0 0 0 0 0 0.00761489836731981 0 0 0 0 0 0 0 0 0
0 0 0 0 0 0 0 0 0 0 0 0 0 0 0 0 0 0 0 0 0 0 0 0 0 0 0 0 0 0 0 0 0 0 0 0 0 0 0 0 0 0 0 0 0 0 0 0 0 0 0 0 0 0 0 0 0 0 0 0 0 0 0 0 0 0 0 0 0 0 0 0 0 0 0 0 0 0 0 0 0 0 0 0 0 0 0 0 0 0 0 0 0 0 0 0 0 0 0 0 0 0 0 0 0 0 0 0 0 0 0 0 0 0 0 0 0 0 0 0 0 0 0 0 0 0 0 0 0 0 0 0 0 0 0 0 0 0 0 0 0 0 0 0 0 0 0 0 0 0 0 0 0 0 0 0.0232044500827779 0.166272615384434 0.0089680639829512 0 0 0.0665289258736732 0.0671984540551594 0 0.0195933443521055 0.229604233764623 0 0 0 0 0 0 0 0 0 0.121036614769071 0 0.00464440408042535 0.00336788832811422 0 0 0 0 0 0 0 0 0 0 0 0 0 0 0 0 0 0 0 0 0 0 0 0 0 0 0 0 0 0 0 0 0 0 0 0 0 0.00471737824138361 0 0 0 0 0 0 0 0 0 0 0 0 0 0 0 0 0 0 0 0 0 0 0 0 0 0 0 0 0 0 0.00109113008050964 0 0.00355777209259323 0 0.00299325133372607 0 0.000889529561735215 0 0 0 0 0 0 0 0 0 0 0 0 0 0 0 0 0 0.0344939189212325 0.143763279305458 0 0 0 0.00438950998034424 0.0856331540328788 0 0 0 0 0 0 0 0 0 0 0 0 0 0 0 0 0 0 0 0 0 0 0 0 0 0 0 0 0 0.00805208177680452 0 0 0 0 0 0 0 0 0
0 0 0 0 0 0 0 0 0 0 0 0 0 0 0 0 0 0 0 0 0 0 0 0 0 0 0 0 0 0 0 0 0 0 0 0 0 0 0 0 0 0 0 0 0 0 0 0 0 0 0 0 0 0 0 0 0 0 0 0 0 0 0 0 0 0 0 0 0 0 0 0 0 0 0 0 0 0 0 0 0 0 0 0 0 0 0 0 0 0 0 0 0 0 0 0 0 0 0 0 0 0 0 0 0 0 0 0 0 0 0 0 0 0 0 0 0 0 0 0 0 0 0 0 0 0 0 0 0 0 0 0 0 0 0 0 0 0 0 0 0 0 0 0 0 0 0 0 0 0 0 0 0 0 0 0.157868556748055 0.0829579838799467 0 0 0 0.0238381782023939 0.0388823545008087 0.180661694627275 0 0.0313436502804887 0 0 0 0 0 0 0 0 0 0 0.0213134589806891 0 0.0842595953657916 0 0.147195045415818 0 0 0 0 0 0 0 0 0 0 0 0 0 0 0 0 0 0 0 0 0 0 0 0 0 0 0 0 0 0 0 0 0 0 0 0 0 0 0 0 0 0 0 0 0 0 0 0 0 0 0 0 0 0 0 0 0 0 0 0 0 0 0 0 0 0 0 0 0 0 0 0 0 0 0 0 0 0 0 0 0 0 0 0 0 0 0 0 0 0 0 0 0 0 0 0 0 0 0 0 0 0 0 0 0 0 0 0 0 0 0 0 0 0.0940940124431466 0.122885326592501 0 0 0.0147001429630851 0 0 0 0 0 0 0 0 0 0 0 0 0 0 0 0 0 0
0 0 0 0 0 0 0 0 0 0 0 0 0 0 0 0 0 0 0 0 0 0 0 0 0 0 0 0 0 0 0 0 0 0 0 0 0 0 0 0 0 0 0 0 0 0 0 0 0 0 0 0 0 0 0 0 0 0 0 0 0 0 0 0 0 0 0 0 0 0 0 0 0 0 0 0 0 0 0 0 0 0 0 0 0 0 0 0 0 0 0 0 0 0 0 0 0 0 0 0 0 0 0 0 0 0 0 0 0 0 0 0 0 0 0 0 0 0 0 0 0 0 0 0 0 0 0 0 0 0 0 0 0 0 0 0 0 0 0 0 0 0 0 0 0 0 0 0 0 0 0 0 0 0 0 0.164588430103321 0.133541579535083 0 0 0 0 0.0482499075597251 0 0 0 0 0 0 0 0 0 0 0 0 0 0.0310648517631568 0.169358513234137 0 0 0.121239029141327 0 0 0 0 0 0 0 0 0 0 0 0 0 0 0 0 0 0 0 0 0 0 0 0 0 0.0918135022698514 0 0 0 0 0 0 0 0 0 0 0 0 0 0 0 0 0 0 0 0 0 0 0 0 0 0 0.0814648957444164 0 0 0 0 0 0 0 0 0 0 0.0484476169695541 0 0.0512854551809437 0 0 0 0 0 0 0 0 0 0 0 0 0 0 0 0 0 0 0 0 0 0 0 0 0 0 0 0 0 0 0 0 0 0 0 0 0 0 0 0 0 0 0 0 0 0 0.0227629323719781 0 0 0 0 0.025160274210548 0 0 0 0 0 0 0 0 0 0 0 0 0 0 0 0.0110230119159589 0 0
0 0 0 0 0 0 0 0 0 0 0 0 0 0 0 0 0 0 0 0 0 0 0 0 0 0 0 0 0 0 0 0 0 0 0 0 0 0 0 0 0 0 0 0 0 0 0 0 0 0 0 0 0 0 0 0 0 0 0 0 0 0 0 0 0 0 0 0 0 0 0 0 0 0 0 0 0 0 0 0 0 0 0 0 0 0 0 0 0 0 0 0 0 0 0 0 0 0 0 0 0 0 0 0 0 0 0 0 0 0 0 0 0 0 0 0 0 0 0 0 0 0 0 0 0 0 0 0 0 0 0 0 0 0 0 0 0 0 0 0 0 0 0 0 0 0 0 0 0 0 0 0 0 0 0 0 0 0 0 0 0 0.110230350092733 0 0.0257123413763163 0 0.0434607249292819 0 0 0 0 0 0 0 0 0 0 0 0 0 0 0.0105718268105214 0 0.163306350091038 0.311613838747138 0 0 0 0 0 0 0 0 0.00283120083225588 0 0 0 0 0 0 0 0 0 0.0188127400814479 0.0155026756306283 0 0 0 0.00458192890957383 0 0 0 0 0 0 0 0 0.00293738619709217 0.0228215259819517 0.0483990895420611 0 0 0 0.00802584836062629 0 0 0 0 0 0 0 0 0 0 0 0 0 0.0297668178353659 0 0 0 0 0 0 0 0 0 0.00722535236412986 0 0.00542282728922343 0 0.003386033996747 0 0 0 0 0 0 0 0 0 0 0 0 0 0 0 0 0 0 0 0 0 0 0 0 0 0 0 0 0 0 0 0 0.00629752525107234 0 0 0 0 0 0.0576235108933976 0.00623580324726758 0.0509888599919466 0 0 0 0 0 0 0 0 0 0 0 0 0 0 0.0323338216113403 0.011911619936844 0 0 0 0 0 0 0 0
0 0 0 0 0 0 0 0 0 0 0 0 0 0 0 0 0 0 0 0 0 0 0 0 0 0 0 0 0 0 0 0 0 0 0 0 0 0 0 0 0 0 0 0 0 0 0 0 0 0 0 0 0 0 0 0 0 0 0 0 0 0 0 0 0 0 0 0 0 0 0 0 0 0 0 0 0 0 0 0 0 0 0 0 0 0 0 0 0 0 0 0 0 0 0 0 0 0 0 0 0 0 0 0 0 0 0 0 0 0 0 0 0 0 0 0 0 0 0 0 0 0 0 0 0 0 0 0 0 0 0 0 0 0 0 0 0 0 0 0 0 0 0 0 0 0 0 0 0 0 0 0 0 0 0 0.091801306113625 0.0538456640545525 0 0 0 0 0 0.17309828782547 0 0 0 0 0 0 0 0 0 0 0 0 0 0.483231284946028 0.198023457060325 0 0 0 0 0 0 0 0 0 0 0 0 0 0 0 0 0 0 0 0 0 0 0 0 0 0 0 0 0 0 0 0 0 0 0 0 0 0 0 0 0 0 0 0 0 0 0 0 0 0 0 0 0 0 0 0 0 0 0 0 0 0 0 0 0 0 0 0 0 0 0 0 0 0 0 0 0 0 0 0 0 0 0 0 0 0 0 0 0 0 0 0 0 0 0 0 0 0 0 0 0 0 0 0 0 0 0 0 0 0 0 0 0 0 0 0 0 0 0 0 0 0 0 0 0 0 0 0 0 0 0 0 0 0 0 0 0 0
0 0 0 0 0 0 0 0 0 0 0 0 0 0 0 0 0 0 0 0 0 0 0 0 0 0 0 0 0 0 0 0 0 0 0 0 0 0 0 0 0 0 0 0 0 0 0 0 0 0 0 0 0 0 0 0 0 0 0 0 0 0 0 0 0 0 0 0 0 0 0 0 0 0 0 0 0 0 0 0 0 0 0 0 0 0 0 0 0 0 0 0 0 0 0 0 0 0 0 0 0 0 0 0 0 0 0 0 0 0 0 0 0 0 0 0 0 0 0 0 0 0 0 0 0 0 0 0 0 0 0 0 0 0 0 0 0 0 0 0 0 0 0 0 0 0 0 0 0 0 0 0 0 0 0 0 0 0 0 0 0 0.0513094525644015 0.325888323001899 0 0 0.456750914394645 0 0 0 0 0 0 0 0 0 0 0 0 0.0908564226601905 0 0 0 0.0751948873788643 0 0 0 0 0 0 0 0 0 0 0 0 0 0 0 0 0 0 0 0 0 0 0 0 0 0 0 0 0 0 0 0 0 0 0 0 0 0 0 0 0 0 0 0 0 0 0 0 0 0 0 0 0 0 0 0 0 0 0 0 0 0 0 0 0 0 0 0 0 0 0 0 0 0 0 0 0 0 0 0 0 0 0 0 0 0 0 0 0 0 0 0 0 0 0 0 0 0 0 0 0 0 0 0 0 0 0 0 0 0 0 0 0 0 0 0 0 0 0 0 0 0 0 0 0 0 0 0 0 0 0 0 0
0 0 0 0 0 0 0 0 0 0 0 0 0 0 0 0 0 0 0 0 0 0 0 0 0 0 0 0 0 0 0 0 0 0 0 0 0 0 0 0 0 0 0 0 0 0 0 0 0 0 0 0 0 0 0 0 0 0 0 0 0 0 0 0 0 0 0 0 0 0 0 0 0 0 0 0 0 0 0 0 0 0 0 0 0 0 0 0 0 0 0 0 0 0 0 0 0 0 0 0 0 0 0 0 0 0 0 0 0 0 0 0 0 0 0 0 0 0 0 0 0 0 0 0 0 0 0 0 0 0 0 0 0 0 0 0 0 0 0 0 0 0 0 0 0 0 0 0 0 0 0 0 0 0 0 0 0 0 0 0 0 0 0 0 0 0 0 0 0 0 0 0 0 0 0 0 0 0 0 0 0 0 1 0 0 0 0 0 0 0 0 0 0 0 0 0 0 0 0 0 0 0 0 0 0 0 0 0 0 0 0 0 0 0 0 0 0 0 0 0 0 0 0 0 0 0 0 0 0 0 0 0 0 0 0 0 0 0 0 0 0 0 0 0 0 0 0 0 0 0 0 0 0 0 0 0 0 0 0 0 0 0 0 0 0 0 0 0 0 0 0 0 0 0 0 0 0 0 0 0 0 0 0 0 0 0 0 0 0 0 0 0 0 0 0 0 0 0 0 0 0 0 0 0 0 0 0 0 0 0 0 0 0 0 0 0
0 0 0 0 0 0 0 0 0 0 0 0 0 0 0 0 0 0 0 0 0 0 0 0 0 0 0 0 0 0 0 0 0 0 0 0 0 0 0 0 0 0 0 0 0 0 0 0 0 0 0 0 0 0 0 0 0 0 0 0 0 0 0 0 0 0 0 0 0 0 0 0 0 0 0 0 0 0 0 0 0 0 0 0 0 0 0 0 0 0 0 0 0 0 0 0 0 0 0 0 0 0 0 0 0 0 0 0 0 0 0 0 0 0 0 0 0 0 0 0 0 0 0 0 0 0 0 0 0 0 0 0 0 0 0 0 0 0 0 0 0 0 0 0 0 0 0 0 0 0 0 0 0 0 0 0 0 0 0 0 0 0 0 0 0 0 0 0 0 0 0 0 0 0 0 0 0 0 0.12224196304651 0 0.00654937658848649 0.00903352865774659 0 0.0884280472641508 0.00395904032940497 0 0 0 0 0 0 0 0 0 0 0 0 0 0 0 0 0.0397784136364103 0.0847683392740756 0.0698515654537829 0 0 0 0 0 0 0 0.00824949045619715 0.0102262588728737 0 0 0 0 0 0.0185098950924775 0 0.0340907099365484 0 0.00361454248030238 0.0211709311144806 0 0.0233707116762145 0 0.0570495406567019 0.0435464328707106 0.00579769378729094 0 0 0 0 0 0 0.0483815547344674 0 0 0 0 0 0 0.00324086798406471 0 0 0 0 0 0 0 0 0 0 0 0 0 0 0 0 0 0 0 0 0 0 0 0 0 0 0 0 0 0 0 0 0 0 0.00397143048450777 0 0 0.0173775141391298 0 0 0 0 0 0 0 0.163236305902542 0.0260319033691509 0.0826629077356376 0 0 0 0 0 0 0 0 0 0 0 0 0 0 0.00266631906795198 0.00219471538818234 0 0 0 0 0 0 0 0
0 0 0 0 0 0 0 0 0 0 0 0 0 0 0 0 0 0 0 0 0 0 0 0 0 0 0 0 0 0 0 0 0 0 0 0 0 0 0 0 0 0 0 0 0 0 0 0 0 0 0 0 0 0 0 0 0 0 0 0 0 0 0 0 0 0 0 0 0 0 0 0 0 0 0 0 0 0 0 0 0 0 0 0 0 0 0 0 0 0 0 0 0 0 0 0 0 0 0 0 0 0 0 0 0 0 0 0 0 0 0 0 0 0 0 0 0 0 0 0 0 0 0 0 0 0 0 0 0 0 0 0 0 0 0 0 0 0 0 0 0 0 0 0 0 0 0 0 0 0 0 0 0 0 0 0 0 0 0 0 0 0.204899698142053 0 0.0376475679040247 0.0449939215155745 0.0909615100893757 0 0 0 0 0 0 0 0 0 0 0 0 0.248729776498552 0 0 0 0.0942939512984137 0 0 0 0 0 0 0 0 0 0 0 0 0 0 0 0 0 0 0 0 0.0224577400679369 0 0 0 0 0 0 0 0 0 0 0 0 0 0 0.0802353144017903 0 0 0 0.00598655533274451 0 0 0 0 0 0 0 0 0 0 0 0 0 0 0 0 0 0 0 0 0 0 0 0.00307230310782438 0 0.00855731507547522 0 0 0 0 0 0 0 0 0 0 0 0 0 0 0 0 0 0 0 0 0 0 0 0 0 0 0 0 0.00660163979255236 0 0 0 0 0 0 0 0 0 0 0 0.0508599806313359 0.00864619670732711 0.059447256861532 0 0 0 0 0 0 0 0 0 0 0 0 0 0 0.0290527426797915 0.00355652989369638 0 0 0 0 0 0 0 0
0 0 0 0 0 0 0 0 0 0 0 0 0 0 0 0 0 0 0 0 0 0 0 0 0 0 0 0 0 0 0 0 0 0 0 0 0 0 0 0 0 0 0 0 0 0 0 0 0 0 0 0 0 0 0 0 0 0 0 0 0 0 0 0 0 0 0 0 0 0 0 0 0 0 0 0 0 0 0 0 0 0 0 0 0 0 0 0 0 0 0 0 0 0 0 0 0 0 0 0 0 0 0 0 0 0 0 0 0 0 0 0 0 0 0 0 0 0 0 0 0 0 0 0 0 0 0 0 0 0 0 0 0 0 0 0 0 0 0 0 0 0 0 0 0 0 0 0 0 0 0 0 0 0 0 0 0 0 0 0 0 0 0 0 0 0 0 0 0 0 0 0 0 0 0 0 0 0 0 0 0 0 0.0434378812029464 0 0 0.0730265474479121 0 0 0 0 0 0 0 0 0 0 0 0 0 0 0 0 0 0 0.0773872371779598 0 0 0 0 0 0 0.341267357993426 0 0 0 0 0 0 0 0 0 0 0 0 0 0 0 0 0 0.464880976177756 0 0 0 0 0 0 0 0 0 0 0 0 0 0 0 0 0 0 0 0 0 0 0 0 0 0 0 0 0 0 0 0 0 0 0 0 0 0 0 0 0 0 0 0 0 0 0 0 0 0 0 0 0 0 0 0 0 0 0 0 0 0 0 0 0 0 0 0 0 0 0 0 0 0 0 0 0 0 0 0 0 0 0 0 0 0
0 0 0 0 0 0 0 0 0 0 0 0 0 0 0 0 0 0 0 0 0 0 0 0 0 0 0 0 0 0 0 0 0 0 0 0 0 0 0 0 0 0 0 0 0 0 0 0 0 0 0 0 0 0 0 0 0 0 0 0 0 0 0.0573610089048346 0 0 0 0 0 0 0 0 0 0 0 0 0 0 0 0 0 0 0 0 0 0 0 0 0 0 0 0 0 0 0 0 0 0 0 0 0 0 0 0 0 0 0 0 0 0 0 0 0 0 0 0 0 0 0 0 0 0 0 0 0 0 0 0 0 0 0 0 0 0 0 0 0 0 0 0 0 0 0 0 0 0 0 0 0 0 0 0 0 0 0 0 0 0 0 0 0 0 0 0 0 0 0 0 0 0 0 0 0 0 0 0 0 0 0 0 0 0 0 0 0 0.0940657362603286 0 0 0 0 0 0 0 0 0 0 0.0647578022971974 0 0 0.0732099919440952 0 0 0 0 0 0.107529551715469 0 0 0 0 0 0 0.525605630834561 0 0 0 0 0 0 0 0 0 0 0 0 0 0.0774702780435143 0 0 0 0 0 0 0 0 0 0 0 0 0 0 0 0 0 0 0 0 0 0 0 0 0 0 0 0 0 0 0 0 0 0 0 0 0 0 0 0 0 0 0 0 0 0 0 0 0 0 0 0 0 0 0 0 0 0 0 0 0 0 0 0 0 0 0 0 0 0 0 0 0 0 0 0 0 0 0 0 0 0 0 0 0 0 0 0 0 0
0 0 0 0 0 0 0 0 0 0 0 0 0 0 0 0 0 0 0 0 0 0 0 0 0 0 0 0 0 0 0 0 0 0 0.00525950383708481 0 0 0 0 0 0 0 0 0 0 0 0 0 0 0 0 0 0 0 0 0 0 0 0 0 0 0 0 0 0 0 0 0 0 0 0 0 0 0 0 0 0 0 0 0 0 0 0 0 0 0 0 0 0 0 0 0 0 0 0 0 0 0 0 0 0 0 0 0 0 0 0 0 0 0 0 0 0 0 0 0 0 0 0 0 0 0 0 0 0 0 0 0 0 0 0 0 0 0 0 0 0 0 0 0 0 0 0 0 0 0 0 0 0 0 0 0 0 0 0 0 0 0 0 0 0 0 0 0 0 0 0.042355382126771 0 0.119590768773464 0.00369522317209438 0.0438520968082397 0 0 0 0 0 0 0 0 0 0 0 0 0 0 0 0 0 0.183832213316666 0 0.117952828652934 0 0 0 0 0 0.0118248864372386 0 0 0 0.0202402396459182 0 0 0.0550273758653402 0 0 0.00785016448936918 0 0 0 0 0 0 0 0 0 0 0 0 0 0 0 0.00326327383449174 0 0 0 0 0 0 0 0 0 0 0 0 0.00549195736962473 0 0 0 0 0 0 0 0 0 0 0 0 0 0 0 0 0 0 0 0.168015948427911 0 0 0 0 0.00996290431917192 0 0 0 0 0 0 0 0 0 0 0 0 0 0 0 0 0 0 0 0 0.194535898922479 0 0 0 0 0 0 0 0 0 0 0 0 0 0 0 0.00143929906082708 0 0 0 0 0 0 0 0 0 0 0 0 0 0 0.00581003494037356 0 0 0
0 0 0 0 0 0 0 0 0 0 0 0 0 0 0 0 0 0 0 0 0 0 0 0 0 0 0 0 0 0 0 0 0 0.00183069260512313 0 0 0 0 0 0 0 0 0 0 0 0 0 0 0 0 0 0 0 0 0 0 0 0 0 0 0 0 0 0 0 0 0 0 0 0 0.00539526968457736 0 0 0 0 0 0 0 0 0 0 0 0 0 0 0 0 0 0 0 0 0 0 0 0 0 0 0 0 0 0 0 0 0.00245968170459204 0 0 0 0 0 0 0 0 0 0 0 0 0 0 0 0 0 0 0 0 0 0 0 0 0 0 0 0 0 0 0 0 0 0 0 0 0 0 0 0 0 0 0 0 0 0 0 0 0 0 0 0 0 0 0 0 0 0 0 0 0 0 0 0 0 0 0 0 0 0 0 0 0 0 0 0 0 0 0 0 0 0 0 0 0.0023591039039352 0 0 0 0 0 0.0216892099098108 0 0 0 0 0 0 0 0 0 0.00183716715535798 0 0 0.0133800465217193 0.00294538677416217 0.00203989459205948 0 0 0 0.0869228957965328 0.0137806316656516 0 0 0 0 0 0 0 0 0 0 0 0 0 0 0 0 0 0 0 0.000968536666315985 0 0 0 0 0 0 0 0 0 0.00394462681803395 0 0 0 0 0 0 0.011851849807911 0 0 0 0.150095015823967 0.00382268936273821 0.0158468855714991 0 0 0 0 0 0 0 0 0 0 0 0 0 0 0 0 0 0 0 0 0 0 0 0 0 0 0 0.00471489275532756 0 0 0.00598662819122237 0 0 0 0.00354885315692297 0.00233426998793453 0.00613945797368005 0.0711940268065481 0.0177741046432607 0 0.034138464152269 0.00533997091895278 0 0.0434895775592985 0 0.0560169210808748 0.0116970371909477 0 0.00446825674731833 0 0 0 0 0 0 0 0 0.391987954471456
0 0 0 0 0 0 0 0 0 0 0 0 0.00282790152080011 0 0 0 0 0 0 0 0 0 0 0 0 0 0 0 0 0 0 0.00257276344390005 0 0 0.00363486326122533 0 0 0 0 0 0 0 0 0 0 0 0 0 0 0 0 0 0 0 0 0 0 0 0 0 0 0 0 0 0 0 0 0 0 0 0 0 0 0 0 0 0 0 0 0 0 0 0 0 0 0 0 0 0 0 0 0 0 0 0 0 0 0 0 0 0 0 0 0 0 0 0 0 0 0 0 0 0 0.00324271292253523 0 0 0 0 0 0 0 0 0 0 0 0 0 0 0 0 0 0 0 0 0 0 0 0 0 0 0 0 0 0 0 0 0 0 0 0 0 0 0 0 0 0 0 0 0 0 0 0 0 0 0 0 0.106858097665577 0 0.0564994992617517 0.0123465571256683 0.0791219769466562 0 0 0 0 0 0 0 0 0 0 0 0 0 0 0 0.200704082934179 0.00358689764898449 0 0 0.0601789661555003 0 0 0 0.0360532802469596 0 0.00572955583479276 0 0 0 0.0339234546140812 0 0.00213480092721145 0.0289858134463598 0 0 0.0264671769012334 0 0 0 0 0 0 0 0 0 0 0 0 0 0 0 0 0 0 0 0 0 0 0 0 0 0 0 0 0 0 0 0 0 0 0 0 0 0 0 0.00214008588557969 0 0 0 0 0 0 0 0 0.0662140715581436 0 0 0 0 0 0.00368033772246958 0 0 0 0 0 0 0 0 0 0 0 0 0 0 0 0 0 0 0 0.178638411543371 0 0 0 0.00259567680978979 0 0 0.00359408126492197 0 0 0 0 0 0 0 0 0 0.00345454046008788 0 0 0 0 0 0 0 0.00197311319902177 0 0 0 0 0 0.00348254608876209 0 0.0223492672123365 0.0470094673981001
0 0 0 0 0 0 0 0 0 0 0 0 0 0 0 0 0 0 0 0 0 0 0.0180808264833903 0 0 0 0 0 0 0 0 0 0 0 0 0 0 0 0 0 0 0 0 0.0307821085578535 0.049606443064012 0 0 0 0 0 0 0 0 0 0 0 0 0 0 0 0 0 0 0 0 0 0 0 0 0 0 0 0 0 0 0 0 0 0 0 0 0 0 0 0 0 0 0 0 0 0 0 0 0 0 0 0 0 0 0 0 0 0 0 0 0 0 0 0 0 0 0 0 0 0 0 0 0 0 0 0 0 0 0 0 0 0 0 0 0 0 0 0 0 0 0 0 0 0 0 0 0 0 0 0 0 0 0 0 0 0 0 0 0 0 0 0 0 0 0 0 0 0 0 0 0 0 0.0816859428889559 0 0 0 0 0 0 0 0 0 0 0 0 0 0 0 0 0 0 0 0 0 0 0 0 0 0 0 0 0 0 0 0 0 0 0.101501957824436 0 0.0279537099179212 0 0 0 0 0 0 0 0 0 0 0 0 0 0 0 0 0 0.690389011263431 0 0 0 0 0 0 0 0 0 0 0 0 0 0 0 0 0 0 0 0 0 0 0 0 0 0 0 0 0 0 0 0 0 0 0 0 0 0 0 0 0 0 0 0 0 0 0 0 0 0 0 0 0 0 0 0 0 0 0 0 0 0 0 0 0 0 0 0 0 0 0 0 0 0 0 0 0 0 0 0 0 0 0 0 0 0 0 0 0 0 0 0 0
0 0 0 0 0 0 0 0 0 0 0 0 0 0 0 0 0 0 0 0 0 0.00550643941940565 0 0 0 0 0 0 0 0 0 0 0 0 0 0 0 0 0 0 0 0 0 0 0 0 0 0 0 0 0 0 0 0 0 0 0 0 0 0 0 0 0 0 0 0 0 0 0 0 0 0 0 0 0 0 0 0 0.00485771921201527 0 0 0 0 0 0 0 0 0 0 0 0 0 0 0 0 0 0 0 0 0 0 0 0 0 0 0 0 0 0 0 0 0 0 0 0 0 0 0 0 0 0 0 0 0 0 0 0 0 0 0 0 0 0 0 0 0 0 0 0 0 0 0 0 0 0 0 0 0 0 0 0 0 0 0 0 0 0 0 0 0 0 0 0 0 0 0 0 0 0.0841272333729606 0.0233661827829796 0.0951928164094702 0 0 0 0 0 0 0 0 0 0 0 0 0 0 0 0.163407538750847 0 0.0763613960380828 0 0 0 0 0 0 0 0.0644586633742837 0 0 0 0.141232504375895 0 0 0 0 0 0 0 0 0 0 0 0 0 0 0 0 0 0 0 0 0 0 0 0 0 0 0 0 0 0 0 0 0 0 0.0172685414409555 0 0 0 0 0 0 0 0 0 0 0 0 0 0 0 0 0 0 0 0.0348197890917062 0 0 0 0 0 0 0 0 0 0 0 0 0 0 0 0 0 0 0 0 0 0 0 0 0 0.289401175731399 0 0 0 0 0 0 0 0 0 0 0 0 0 0 0 0 0 0 0 0 0 0 0 0 0 0 0 0 0 0 0 0 0 0
0 0 0 0 0 0 0 0 0 0 0 0 0 0 0 0 0 0 0 0 0 0 0 0 0 0 0 0 0 0 0 0 0 0 0 0 0 0 0 0 0 0 0 0 0.0698905359220647 0 0 0 0 0 0 0 0 0 0 0 0 0 0 0 0 0 0 0 0 0 0 0 0 0 0 0 0 0 0 0 0 0 0 0 0 0 0 0 0 0 0 0 0 0 0 0 0 0 0 0 0 0 0 0 0 0 0 0 0 0 0 0 0 0 0 0 0 0 0 0 0 0 0 0 0 0 0 0 0 0 0 0 0 0 0 0 0 0 0 0 0 0 0 0 0 0 0 0 0 0 0 0 0 0 0 0 0 0 0 0 0 0 0 0 0 0 0 0 0 0 0 0 0 0 0 0 0 0 0 0 0 0 0 0 0 0 0 0 0 0 0 0 0 0 0 0 0 0 0 0.0672757782746392 0 0 0.167079230194614 0 0 0 0 0 0.551098510546403 0 0 0 0 0 0 0 0 0 0.0629901616083002 0 0 0 0 0 0 0 0 0 0 0 0 0 0 0 0 0 0 0 0 0 0 0 0 0 0 0 0 0 0 0 0 0 0 0 0 0 0 0 0 0 0 0 0 0 0 0 0 0 0 0 0 0 0 0 0 0 0 0 0 0 0 0 0 0 0 0 0 0 0 0 0 0 0 0 0 0 0 0 0 0 0 0 0 0 0 0 0 0.0816657834539789 0 0 0 0 0 0 0 0 0 0 0 0
0 0 0 0 0 0 0 0 0 0 0 0 0 0 0 0 0 0 0 0 0 0 0 0 0 0 0 0 0 0 0 0 0 0 0 0 0 0 0 0 0 0 0 0 0 0 0 0 0 0 0 0 0 0 0 0 0 0 0 0 0 0 0 0 0 0 0 0 0 0 0 0 0 0 0 0 0 0 0 0 0 0 0 0 0 0 0 0 0 0 0 0 0 0 0 0 0 0 0 0 0 0 0 0 0 0 0 0 0 0 0 0 0 0 0 0 0 0 0 0 0 0 0 0 0 0 0 0 0 0 0 0 0 0 0 0 0 0 0 0 0 0 0 0 0 0 0 0 0 0 0 0 0 0 0 0 0 0 0.0177985785681433 0 0 0.019441533443499 0 0 0 0 0 0 0 0 0 0 0 0 0.0760730204639429 0 0 0 0.00758343112119571 0 0 0 0 0 0 0 0 0 0 0 0 0 0 0 0 0.0343867309136824 0 0.0121825372810743 0 0 0 0 0 0 0 0 0 0 0 0 0 0 0 0.0824494115149548 0 0 0 0 0 0.0669953383397623 0 0.022201881452242 0 0 0 0 0 0 0 0 0 0 0 0 0 0 0 0 0 0 0 0.0122768446176233 0 0 0 0 0 0 0 0 0 0 0.00366541149386814 0 0 0 0 0 0 0 0 0 0 0 0 0 0 0 0 0 0 0 0 0 0 0 0 0 0 0 0 0 0 0.039990606266214 0 0 0 0.0301576269044827 0 0 0 0 0 0 0 0 0 0 0 0 0 0 0 0 0 0.0568897335894992 0.0357470399031762 0.48216027412664 0 0 0 0 0 0 0 0
0 0 0 0 0 0 0 0 0 0 0 0 0 0 0 0 0 0 0 0 0 0 0 0 0 0 0 0 0 0 0 0 0 0 0 0 0 0 0 0 0 0 0 0 0 0 0 0 0 0 0 0 0 0 0 0 0 0 0 0 0 0 0 0 0 0 0 0 0 0 0 0 0 0 0 0 0 0 0 0 0 0 0 0 0 0 0 0 0 0 0 0 0 0 0 0 0 0 0 0 0 0 0 0 0 0 0 0 0 0 0 0 0 0 0 0 0 0 0 0 0 0 0 0 0 0 0 0 0 0 0 0 0 0 0 0 0 0 0 0 0 0 0 0 0 0 0 0 0 0 0 0 0 0 0 0 0 0 0 0 0 0 0 0 0 0 0 0 0 0 0 0 0 0 0 0 0 0 0 0 0 0 0 0 0 0 0 0 0 0 0 0 0 0 0 0 0 0.047975256754989 0 0 0 0 0 0 0 0.04401770190483 0 0 0 0 0 0 0 0 0 0 0 0 0 0 0 0 0 0 0 0 0 0 0 0 0 0 0 0 0 0 0 0 0 0 0 0 0.0381685027778368 0 0 0 0 0 0 0 0 0 0 0 0 0 0 0 0 0 0 0 0 0 0 0 0 0 0 0 0 0 0 0 0 0 0 0 0 0 0 0 0 0 0 0.291673127877642 0 0 0.179334540997473 0 0 0 0 0.303572310357109 0.0952585593301205 0 0 0 0 0 0 0 0 0 0 0 0 0 0 0 0 0 0 0 0 0
0 0 0 0 0 0 0 0 0 0 0 0 0 0 0 0 0 0 0 0 0 0 0 0 0 0 0 0 0 0 0 0 0 0 0 0 0 0 0 0 0 0 0 0 0 0 0 0 0 0 0 0 0 0 0 0 0 0 0 0 0 0 0 0 0 0 0 0 0 0 0 0 0 0 0 0 0 0 0 0 0 0 0 0 0 0 0 0 0 0 0 0 0 0 0 0 0 0 0 0 0 0 0 0 0 0 0 0 0 0 0 0 0 0 0 0 0 0 0 0 0 0 0 0 0 0 0 0 0 0 0 0 0 0 0 0 0 0 0 0 0 0 0 0 0 0 0 0 0 0 0 0 0 0 0 0 0 0 0 0 0 0 0 0 0 0 0.0734742881682192 0 0 0 0.0446040888695526 0 0 0 0 0 0 0 0 0 0 0 0 0 0 0 0 0.213958842125016 0.233915702431076 0 0 0 0 0 0 0 0 0 0 0 0.0133066983098432 0 0 0 0 0 0 0.0283309161451531 0 0 0 0 0 0 0 0 0 0 0 0 0 0 0 0 0 0 0 0 0 0 0 0 0 0 0 0 0 0 0 0 0 0 0 0 0 0 0 0 0 0 0 0.0254537422702222 0 0 0 0.0866302970244558 0.0138000048109328 0.0375582066910353 0 0 0 0 0 0 0 0 0 0 0 0 0 0 0 0 0 0 0 0 0 0 0 0.0353505419619588 0 0 0 0 0 0 0 0 0 0 0 0 0 0 0.0336521531951676 0 0.0426682318233884 0.0142323959935619 0 0 0 0 0 0 0 0 0 0 0 0 0 0 0 0.103063890180417
0 0 0 0 0 0 0 0 0 0 0 0 0 0 0 0 0 0 0 0 0 0 0 0 0 0 0 0 0 0 0 0 0 0 0 0 0 0 0 0 0 0 0 0 0 0 0 0 0 0 0 0 0 0 0 0 0 0 0 0 0 0 0 0 0 0 0 0 0 0 0 0 0 0 0 0 0 0 0 0 0 0 0 0 0 0 0 0 0 0 0 0 0 0 0 0 0 0 0 0 0 0 0 0 0 0 0 0 0 0 0 0 0 0 0 0 0 0 0 0 0 0 0 0 0 0 0 0 0 0 0 0 0 0 0 0 0 0 0 0 0 0 0 0 0 0 0 0 0 0 0 0 0 0 0 0 0 0 0 0 0 0 0 0 0 0 0 0 0 0 0 0 0 0.0068442050649611 0 0 0 0 0 0 0 0 0 0 0 0.00788044945548605 0 0 0 0 0 0.00480764391243852 0.0165272786116546 0 0 0 0 0 0 0 0 0 0.00446408897364754 0 0.0171090798562088 0 0 0.0328145454414648 0.00960513478777137 0 0 0.00648752738637247 0 0.185560315039594 0.126292031395607 0 0 0 0 0 0 0 0 0 0 0.00567642622069164 0 0 0 0 0 0 0 0 0 0 0 0 0 0 0 0 0 0 0 0 0 0 0 0 0 0 0 0 0 0 0 0 0 0 0 0 0 0.00642422249355165 0 0 0 0 0 0 0 0 0 0 0 0 0 0 0.0463509386797068 0 0.0107089548059114 0 0 0 0 0 0 0 0 0 0 0 0 0 0 0.0219551696547659 0 0 0 0 0.0422743376730842 0.0239644811106107 0.025341827204537 0.144971738377023 0 0.0227772353678668 0.0225732918960061 0.101674831939326 0 0 0.0112480086179354 0 0 0 0.0325449423685889 0.0631212936651886
0 0 0 0 0 0 0 0 0 0 0 0 0 0 0 0 0 0 0 0 0 0 0 0 0 0 0 0 0 0 0 0 0 0 0 0.0216093790123002 0 0 0 0 0 0 0 0 0 0 0 0 0 0 0 0.0991877073218718 0 0 0 0 0 0 0 0 0 0 0 0 0 0 0 0 0 0 0 0 0 0 0 0 0 0 0 0 0.0178258299550583 0 0.132652682007253 0 0 0 0 0 0 0 0 0 0 0 0 0 0 0 0 0 0 0 0 0 0 0 0 0 0 0 0 0 0 0 0 0 0 0 0 0 0 0 0 0 0 0 0 0 0 0 0 0 0 0 0 0 0 0 0 0 0 0 0 0 0 0 0 0 0 0 0 0 0 0 0 0 0 0 0 0 0 0 0 0 0 0 0 0 0 0 0 0 0 0 0 0 0 0 0 0 0 0 0 0 0 0 0.0591608464488333 0 0.0262557098944017 0 0.232784986887522 0 0 0 0 0 0 0 0 0 0 0 0 0 0 0 0 0 0 0 0 0 0 0 0 0 0 0 0 0 0 0 0 0 0 0 0 0 0 0 0 0 0 0 0 0.261506825455998 0 0 0 0 0.0738850920056025 0 0 0 0 0 0 0 0 0 0 0 0 0 0 0.0236797304543205 0 0 0 0 0 0 0 0 0 0 0 0 0 0 0 0 0 0 0 0 0 0 0 0 0 0.0514512105568379 0 0 0 0 0 0 0 0 0 0 0 0 0 0 0 0 0 0 0 0 0 0 0 0 0 0 0 0 0 0 0 0 0 0
0 0 0 0 0 0 0 0 0 0 0 0 0 0 0 0 0 0 0 0 0 0 0 0 0 0 0 0 0 0 0 0 0 0 0 0 0 0 0 0 0 0 0 0 0 0 0 0 0 0 0 0 0 0 0 0 0 0 0 0 0 0 0 0 0 0 0 0 0 0 0 0 0 0 0 0 0 0 0 0 0 0 0 0 0 0 0 0 0 0 0 0 0 0 0 0 0 0 0 0 0 0 0 0 0 0 0 0 0 0 0 0 0 0 0 0 0 0 0 0 0 0 0 0 0 0 0 0 0 0 0 0 0 0 0 0 0 0 0 0 0 0 0 0 0 0 0 0 0 0 0 0 0 0 0 0 0 0 0 0 0 0.00485143035906722 0 0 0 0 0 0 0 0 0 0 0 0 0 0 0 0 0 0 0 0 0 0 0 0 0 0 0 0 0 0 0.00550476118771482 0.00660722849714431 0 0 0 0 0 0 0 0 0 0 0 0.0531138736939626 0 0 0 0 0 0 0 0 0 0 0.0130527195995546 0 0 0 0 0.0302481784332136 0 0 0 0 0 0 0 0 0 0 0 0 0 0 0 0 0 0 0 0.0687042989400099 0.0954988225386819 0.0597820780800059 0 0 0 0 0.00898854499040957 0 0 0 0 0 0 0 0 0 0 0 0 0 0 0 0 0 0 0 0 0 0 0 0 0 0 0 0 0 0 0 0 0 0 0.0148209683837779 0 0.00907609207547234 0 0 0.0885176577279463 0 0 0 0 0.114184015093252 0.287202951352948 0 0 0.0568338056415896 0 0 0 0 0 0 0.0042240750879125 0.0111295606313298 0 0.0435931483581112 0 0 0 0 0.00528190616933429 0.018783883158562 0 0
0 0 0 0 0 0 0 0 0 0 0 0 0 0 0 0 0 0 0 0 0 0 0 0 0 0 0 0 0 0 0 0 0 0 0 0 0 0 0 0 0 0 0 0 0 0 0 0 0 0 0 0 0 0 0 0 0 0 0 0 0 0 0 0 0 0 0 0 0 0 0 0 0 0 0 0 0.0378429891825135 0.0417292240104626 0 0 0 0 0 0 0 0 0 0 0 0 0 0 0 0 0 0 0 0 0 0 0 0 0 0 0 0 0 0 0 0 0 0 0 0 0 0 0 0 0 0 0 0 0 0 0 0 0 0 0 0 0 0 0 0 0 0 0 0 0 0 0 0 0 0 0 0 0 0 0 0 0 0 0 0 0 0 0 0 0 0 0 0 0 0 0 0 0 0 0 0 0 0 0 0 0 0 0 0 0 0 0 0 0 0 0 0.109730207942278 0 0 0 0 0 0.147059466195645 0 0 0 0 0 0 0 0 0 0 0.322147166912775 0 0.216031843733586 0 0 0 0 0.0450634790793459 0 0 0 0 0 0 0 0 0 0 0 0 0 0 0 0.0803956229433941 0 0 0 0 0 0 0 0 0 0 0 0 0 0 0 0 0 0 0 0 0 0 0 0 0 0 0 0 0 0 0 0 0 0 0 0 0 0 0 0 0 0 0 0 0 0 0 0 0 0 0 0 0 0 0 0 0 0 0 0 0 0 0 0 0 0 0 0 0 0 0 0 0 0 0 0 0 0 0 0 0 0 0 0 0 0 0 0 0 0
0 0 0 0 0 0 0 0 0 0 0 0 0 0 0 0 0 0 0 0 0 0 0 0 0 0 0 0 0 0 0 0 0 0 0 0 0 0 0 0 0 0 0 0 0 0 0 0 0 0 0 0 0 0 0 0 0 0 0 0 0 0 0 0 0 0 0 0 0 0 0 0 0 0 0 0 0 0 0 0 0 0 0 0 0 0 0 0 0 0 0 0 0 0 0 0 0 0 0 0 0 0 0 0 0 0 0 0 0 0 0 0 0 0 0 0 0 0 0 0 0 0 0 0 0 0 0 0 0 0 0 0 0 0 0 0 0 0 0 0 0 0 0 0 0 0 0 0 0 0 0 0 0 0 0 0 0 0 0 0 0 0 0 0 0 0 0 0 0 0 0 0 0 0 0 0 0 0 0 0 0 0 0 0 0 0 0 0 0 0 0 0 0 0 0 0 0 0 0 0 0 0 0 0 1 0 0 0 0 0 0 0 0 0 0 0 0 0 0 0 0 0 0 0 0 0 0 0 0 0 0 0 0 0 0 0 0 0 0 0 0 0 0 0 0 0 0 0 0 0 0 0 0 0 0 0 0 0 0 0 0 0 0 0 0 0 0 0 0 0 0 0 0 0 0 0 0 0 0 0 0 0 0 0 0 0 0 0 0 0 0 0 0 0 0 0 0 0 0 0 0 0 0 0 0 0 0 0 0 0 0 0 0 0 0 0
0 0 0 0 0 0 0 0 0 0 0 0 0 0 0 0 0 0 0 0 0 0.0101511107812523 0 0 0 0 0 0 0 0 0 0 0 0 0 0 0 0 0 0 0 0 0 0 0 0 0 0 0 0 0 0 0 0 0 0 0 0 0 0 0 0 0 0 0 0 0 0 0 0 0 0.00583675458261661 0 0 0 0 0 0 0.0066570527866949 0 0 0 0 0 0 0 0 0 0 0 0 0 0 0 0 0 0 0 0 0 0 0 0 0 0 0 0 0 0 0 0 0 0 0 0 0 0 0 0 0 0 0 0 0 0 0 0 0 0 0 0 0 0 0 0 0 0 0 0 0 0 0 0 0 0 0 0 0 0 0 0 0 0 0 0 0 0 0 0 0 0 0 0 0 0 0 0 0 0.0470796045702026 0.0998471792468394 0.153629982138118 0 0 0 0 0 0 0 0 0 0 0 0 0 0 0 0.032995022688483 0 0.0506521940667745 0 0.166189550375522 0 0 0 0.00306234353453957 0 0 0 0 0 0 0.0359005956933595 0 0.0814202198298434 0 0 0.00407748161579967 0 0 0 0 0 0 0 0 0 0 0 0 0 0 0 0.0151058196149588 0 0 0 0 0 0 0 0 0 0 0 0 0 0 0 0 0 0 0 0 0 0 0 0 0 0 0 0 0 0 0 0 0.0179131001354061 0 0 0 0 0 0 0 0 0 0 0 0 0 0 0 0 0 0 0 0 0 0 0 0 0 0.26948198833959 0 0 0 0 0 0 0 0 0 0 0 0 0 0 0 0 0 0 0 0 0 0 0 0 0 0 0 0 0 0 0 0 0 0
0 0 0 0 0 0 0 0 0 0 0 0 0 0 0 0 0 0 0 0 0 0.0154326297730416 0 0.00485907596033599 0 0 0 0 0 0 0 0 0 0 0 0 0 0 0 0.00782073128390982 0 0 0 0 0 0 0 0 0 0 0 0 0 0 0 0 0 0 0 0 0 0 0 0 0 0 0 0 0 0 0 0.0509976973974939 0 0 0 0 0 0 0 0 0 0 0 0 0 0 0 0 0 0 0 0 0 0 0 0 0 0 0 0 0 0 0 0 0 0 0 0 0 0 0 0 0 0 0 0 0 0 0 0 0 0 0 0 0 0 0 0 0 0 0 0 0 0 0 0 0 0 0 0 0 0 0 0 0 0 0 0 0 0 0 0 0 0 0 0 0 0 0 0 0 0 0 0 0 0 0 0 0 0.016131703559005 0.0253102086587971 0 0 0 0 0 0 0 0 0 0 0 0.0767067656122305 0 0 0 0 0 0 0 0 0 0 0 0 0 0 0 0 0 0.0339893502965537 0 0.0282687449871611 0.390282200828308 0 0 0 0 0 0 0 0 0 0 0 0 0 0 0 0 0 0 0.0110792147350275 0 0 0 0 0 0 0 0 0 0 0 0 0 0 0 0 0 0 0 0 0 0 0 0 0 0 0 0 0 0 0 0 0 0 0 0 0 0 0 0 0 0 0 0 0 0 0 0 0 0 0 0 0 0 0 0 0 0 0.304485870637919 0 0 0 0 0 0 0 0.00867091885514223 0 0.0259648874150747 0 0 0 0 0 0 0 0 0 0 0 0 0 0 0 0 0 0 0 0 0 0 0 0
0 0 0 0 0 0 0 0 0 0 0 0 0 0 0 0 0 0 0 0 0 0 0 0 0 0 0 0 0 0 0 0 0 0 0 0 0 0 0 0 0 0 0 0 0 0 0 0 0 0 0 0 0 0 0 0 0 0 0 0 0 0 0 0 0 0 0 0 0 0 0 0 0 0 0 0 0 0 0 0 0 0 0 0 0 0 0 0 0 0 0 0 0 0 0 0 0 0 0 0 0 0 0 0 0 0 0 0 0 0 0 0 0 0 0 0 0 0 0 0 0 0 0 0 0 0 0 0 0 0 0 0 0 0 0 0 0 0 0 0 0 0 0 0 0 0 0 0 0 0 0 0 0 0 0 0 0 0 0 0 0 0 0 0 0 0 0.0332258386396899 0 0 0.0730446088237255 0 0 0 0 0 0 0 0 0.0451555812836504 0 0 0 0.271816498551894 0 0 0 0 0 0.0050182547958514 0.0425896491474067 0 0 0 0 0 0.00832313035532751 0 0 0.048765335234488 0 0 0.0470069913775564 0 0.0452501464747514 0 0 0 0 0 0 0 0 0 0 0.00505394672498887 0 0 0 0 0 0 0 0.206823228053728 0 0 0 0 0 0 0 0 0 0 0 0 0 0 0 0 0 0 0 0 0 0 0 0 0 0 0 0 0 0 0 0 0 0 0 0 0 0 0 0 0 0 0 0 0 0 0 0 0 0 0 0 0 0 0 0 0 0 0 0 0 0 0 0 0 0 0.149411189615085 0 0.0185156009218563 0 0 0 0 0 0 0 0 0 0 0 0 0 0 0 0 0 0 0 0 0 0 0 0
0 0 0 0 0 0 0 0 0 0 0 0 0 0 0 0 0 0 0 0 0 0 0 0.0101517313682165 0 0 0 0 0 0 0 0 0 0 0 0 0 0 0.00899320134971015 0 0 0 0 0 0 0 0 0.00630018862304538 0 0 0 0 0 0 0 0 0 0 0 0 0 0 0.00619073791654571 0 0 0 0 0 0 0 0 0.0111283667689875 0 0 0 0 0 0.00412627990144256 0 0 0 0 0 0 0 0 0 0 0 0 0 0 0 0 0 0 0 0 0 0 0 0 0 0 0 0 0 0 0 0 0 0 0 0 0 0 0 0 0 0 0 0 0 0 0 0 0 0 0 0 0 0 0 0.0141298075129164 0 0 0 0 0 0 0 0 0 0 0 0 0 0 0 0 0 0 0 0 0 0 0 0 0 0 0 0 0 0 0 0 0.00480915685817995 0 0 0.0218693267376774 0.020559031715574 0 0 0 0 0 0 0 0.01241127473737 0 0 0 0.0747082613901848 0.0225249967400887 0 0 0.0471041386662649 0 0.0227264271664122 0 0 0 0 0 0 0 0 0 0 0 0.0427542954048616 0.216463671319891 0.0150928180498318 0 0 0 0 0 0 0 0 0 0 0 0.00337020735620217 0 0 0 0 0 0 0 0.0550146772039619 0 0 0 0 0 0 0 0 0 0 0 0 0 0 0 0 0 0 0 0 0 0 0 0 0 0 0 0 0 0 0 0 0.0304963224742956 0 0 0 0 0 0 0 0 0 0 0 0 0 0 0 0 0 0 0 0 0 0 0 0 0 0.301555230392819 0 0 0 0 0 0 0 0.0363178342490557 0 0 0 0 0 0 0 0 0 0 0 0 0 0.00317820780144139 0 0 0 0 0 0 0 0 0.00514869663833505 0.0028751116566895 0 0
0 0 0 0 0 0 0 0 0 0 0 0 0 0 0 0 0 0 0 0 0 0 0 0 0 0 0 0 0 0 0 0 0 0 0 0 0 0 0 0 0 0 0 0.0245707122362269 0.013250955606574 0.0251796267948743 0 0 0 0 0 0 0 0 0 0 0 0 0 0.011466145729457 0 0 0 0 0 0 0 0 0 0 0 0 0 0 0 0 0.0152122003576382 0 0 0 0 0 0 0 0 0 0 0 0 0 0 0 0 0 0 0 0 0 0 0 0 0 0 0 0 0 0 0 0 0 0 0 0 0 0 0 0 0 0 0 0 0 0 0 0 0 0 0.0137525046849386 0 0 0 0 0 0 0 0 0 0 0 0 0 0 0 0 0 0 0 0 0 0 0 0 0 0 0 0 0 0 0 0 0 0 0 0 0 0 0 0 0 0 0 0 0 0 0 0 0 0 0 0 0 0 0 0 0.0529609768438316 0.0571299428358488 0 0.0153758497526666 0 0.0274658036232303 0 0.171941166171322 0 0 0 0.0746970965598166 0 0 0.076576918001492 0.062069183175662 0 0 0 0 0 0 0.0145777962610908 0.0614698169590964 0 0 0 0 0 0 0.0780469041749417 0 0 0 0 0 0 0 0 0 0 0.112763214194284 0 0 0 0 0 0 0 0 0 0 0 0 0 0 0 0 0 0 0 0 0 0 0 0 0 0 0 0 0 0 0 0 0 0 0 0 0 0 0 0 0 0 0 0 0 0 0 0 0 0 0 0 0 0 0 0 0 0 0 0 0 0 0 0 0 0 0 0 0 0.0186338557389408 0 0 0 0 0 0 0 0.0728593302980673 0 0 0 0 0 0 0 0 0 0 0 0
0 0 0 0 0 0 0 0 0 0 0 0 0 0 0 0 0 0 0 0 0 0 0 0 0 0 0 0 0 0 0 0 0 0 0 0 0 0 0 0 0 0 0 0 0 0 0 0 0 0 0 0 0 0 0 0 0 0 0 0 0 0 0 0 0 0 0 0 0 0 0 0 0 0 0 0 0 0 0 0 0 0 0 0 0 0 0 0 0 0 0 0 0 0 0 0 0 0 0 0 0 0 0 0 0 0 0 0 0 0 0 0 0 0 0 0 0 0 0 0 0 0 0 0 0 0 0 0 0 0 0 0 0 0 0 0 0 0 0 0 0 0 0 0 0 0 0 0 0 0 0 0 0 0 0 0 0 0 0 0 0 0 0 0 0 0 0 0 0 0 0 0 0 0 0 0 0 0.0597175731467266 0 0 0 0 0 0 0 0 0 0 0 0 0 0 0 0.01626043993736 0 0 0 0.142465886388277 0 0 0 0 0 0 0 0 0 0 0 0 0 0 0 0 0 0 0 0 0 0 0 0 0 0 0 0 0 0 0 0 0 0 0 0 0 0 0 0 0 0 0 0 0 0.218111011407034 0 0 0.0338504965149301 0 0 0 0 0 0 0 0 0 0 0 0 0 0 0 0 0 0 0 0 0 0 0 0 0 0 0 0 0 0 0 0 0 0 0 0 0 0 0.0580765914022228 0 0 0 0 0 0 0 0.284744076845008 0.178148653680965 0 0 0.0086252706774775 0 0 0 0 0 0 0 0 0 0 0 0 0 0 0 0 0 0
0 0 0 0 0 0 0 0 0 0 0 0 0.0398415948555223 0 0 0 0 0 0 0 0 0 0 0 0 0 0 0 0 0 0 0 0 0 0.0252802331958834 0 0 0 0 0 0 0 0 0 0 0 0 0 0 0 0 0 0 0 0.0266740259653645 0 0 0 0 0 0 0 0 0 0 0 0 0 0 0 0 0 0 0 0 0 0 0 0 0 0 0 0 0 0 0 0 0 0 0 0 0 0 0 0 0 0 0 0 0 0 0 0 0.0148040308791466 0 0 0 0 0.00529514906358709 0 0 0 0 0.0581597038765535 0 0 0 0.0042295223680728 0 0 0 0 0 0 0 0 0 0 0 0 0 0 0 0 0 0 0 0 0 0 0 0 0 0 0 0 0 0 0 0 0 0 0 0 0 0 0 0 0.0194939245299721 0 0 0 0 0 0 0 0.576221238877801 0 0.0251328183110093 0 0.00395590958638112 0 0 0 0.0471098002213894 0 0 0 0 0 0 0 0 0 0 0 0.00980571303958455 0 0.0302812257894575 0 0 0 0 0 0 0 0 0 0 0 0.00312434981490291 0 0 0 0.00302997586168387 0 0 0 0 0 0 0 0 0 0 0 0 0 0 0.00679871295333609 0 0 0 0 0 0 0 0 0.00436387744975398 0 0 0 0 0 0 0 0 0 0 0 0 0 0 0 0 0 0 0 0 0 0 0 0 0 0 0 0 0 0.00677196822042384 0 0 0.0272395067424303 0.0477785650270035 0 0 0 0 0 0 0 0 0 0 0 0 0 0 0 0 0 0 0.0146081533707408 0 0 0 0 0 0 0 0 0 0 0 0 0 0 0 0 0 0 0 0 0 0 0 0 0 0 0 0 0 0 0 0 0 0
0 0 0 0 0 0 0 0 0 0 0 0 0 0 0 0 0 0 0 0 0 0 0 0 0 0 0 0 0 0 0 0 0 0 0 0 0 0 0 0 0 0 0 0 0 0 0 0 0 0 0 0 0 0 0 0 0 0 0 0 0 0 0 0 0 0 0 0 0 0 0 0 0 0 0 0 0 0 0 0 0 0 0 0 0 0 0 0 0 0 0 0 0 0 0 0 0 0 0 0 0 0 0 0 0 0 0 0 0 0 0 0 0 0 0 0 0 0 0 0 0 0 0 0 0 0 0 0 0 0 0 0 0 0 0 0 0 0 0 0 0 0 0 0 0 0 0 0 0 0 0 0 0 0 0 0 0 0 0 0 0 0 0 0 0 0 0 0 0 0 0 0.0414682318167647 0 0.0250597619737533 0 0 0 0 0.0108293897548486 0 0 0 0 0 0 0 0 0.0470891791446751 0 0 0 0 0 0 0.0101073570571623 0.0602443749789141 0 0 0 0 0 0 0 0 0.0258484771743014 0 0 0 0.261213565390807 0.117079486267052 0 0 0 0.0483407250585061 0.0654976447630801 0 0 0 0 0 0 0 0 0 0 0 0 0 0 0 0 0 0 0 0 0 0 0 0 0 0 0 0 0 0 0 0 0 0 0 0 0 0 0 0 0 0 0 0 0 0 0 0 0 0 0 0 0 0 0 0 0 0 0 0 0 0 0.0354592450209411 0.0453295461343417 0.109033169893883 0 0 0 0 0 0 0 0 0 0 0 0 0 0 0 0.0176961595689333 0 0 0 0 0 0 0 0.0596940772797008 0 0 0 0 0 0 0 0 0 0 0 0.0200096087223353
0 0 0 0 0 0 0 0 0 0 0 0 0 0 0 0 0 0 0 0 0 0 0 0 0 0 0 0 0 0 0 0 0 0 0 0 0 0 0 0 0 0 0 0 0 0 0 0 0 0 0 0 0 0 0 0 0 0 0 0 0 0 0 0 0 0 0 0 0 0 0 0 0 0 0 0 0 0 0 0 0 0 0 0 0 0 0 0 0 0 0 0 0 0 0 0 0 0 0 0 0 0 0 0 0 0 0 0 0 0 0 0 0 0 0 0 0 0 0 0 0 0 0 0 0 0 0 0 0 0 0 0 0 0 0 0 0 0 0 0 0 0 0 0 0 0 0 0 0 0 0 0 0 0 0 0 0 0 0 0 0 0.0173134252052804 0 0.00690053573646717 0.0171398852754696 0 0 0 0 0 0 0.0248173779448039 0.018001742024885 0.0864095449370127 0 0 0 0 0 0 0 0 0 0 0 0 0 0.00575093689024975 0 0 0 0 0 0 0 0.00978332198251308 0 0 0 0 0 0 0 0 0 0 0 0.144920058271292 0 0.00529352730506445 0 0 0 0.0358256190942126 0.0119590283340799 0 0 0.0192132786642576 0 0 0 0 0 0 0 0 0 0.00777238236864248 0 0 0 0.0117316560001779 0 0 0 0 0 0 0 0 0 0 0 0 0 0 0.00286042428046571 0 0 0 0 0 0 0 0 0 0 0 0.0108125435674075 0.0130328795866608 0 0 0 0.0513007722445057 0.0584510493743574 0.0122226172850526 0.0143940559533218 0.0368945522887294 0.108244684093848 0.0442898198973737 0.0228639162970451 0 0 0 0 0 0 0.128813201058759 0.0146680860943508 0.0440685029833151 0 0 0 0 0 0 0 0 0 0 0 0 0.0046360690138904 0 0 0 0 0 0 0 0.00961450594650832 0 0 0 0 0 0 0 0 0 0 0 0 0 0 0
0 0 0 0 0 0 0 0 0 0 0 0 0 0 0 0 0 0 0 0 0 0 0 0 0 0 0 0 0 0 0 0 0 0 0 0 0 0 0 0 0 0 0 0 0 0 0 0 0 0 0 0 0 0 0 0 0 0 0 0 0 0 0 0 0 0 0 0 0 0 0 0 0 0 0 0 0 0 0 0 0 0 0 0 0 0 0 0 0 0 0 0 0 0 0 0 0 0 0 0 0 0 0 0 0 0 0 0 0 0 0 0 0 0 0 0 0 0 0 0 0 0 0 0 0 0 0 0 0 0 0 0 0 0 0 0 0 0 0 0 0 0 0 0 0 0 0 0 0 0 0 0 0 0 0 0 0 0 0 0 0 0 0 0 0 0 0 0 0 0 0 0 0 0 0 0 0 0 0 0 0 0 0 0 0 0 0 0.0459437694906284 0 0 0 0 0 0 0 0 0 0 0.0429866174746774 0 0 0 0 0 0 0 0 0.749266316835509 0.0610615445996751 0 0 0 0 0 0.0516184090107218 0 0 0 0 0 0 0 0 0 0 0 0 0 0 0 0 0 0 0 0 0 0 0 0 0 0 0 0 0 0 0 0 0 0 0 0 0 0 0 0 0 0 0 0 0 0 0 0 0 0 0 0 0 0 0 0 0 0 0 0 0 0 0 0 0 0 0 0 0 0 0 0 0 0 0 0 0 0 0 0 0 0 0 0 0 0 0 0 0.0491233425887884 0 0 0 0 0 0 0 0 0 0 0 0
0 0 0 0 0 0 0 0 0 0 0 0 0 0 0 0 0 0 0 0 0 0 0 0 0 0 0 0 0 0 0 0 0 0 0 0 0 0 0 0 0 0 0 0 0 0 0 0 0 0 0 0 0 0 0 0 0 0 0 0 0 0 0 0 0 0 0 0 0 0 0 0 0 0 0 0 0 0 0 0 0 0 0 0 0 0 0 0 0 0 0 0 0 0 0 0 0 0 0 0 0 0 0 0 0 0 0 0 0 0 0 0 0 0 0 0 0 0 0 0 0 0 0 0 0 0 0 0 0 0 0 0 0 0 0 0 0 0 0 0 0 0 0 0 0 0 0 0 0 0 0 0 0 0 0 0 0 0 0 0 0 0 0 0 0 0 0 0 0 0 0 0 0 0 0.456416656569363 0 0 0 0 0 0 0 0 0 0 0 0 0 0 0 0 0 0 0 0 0 0 0 0 0 0 0 0 0 0 0 0 0 0 0 0 0 0 0 0 0.196126918876825 0 0 0 0.168480070263 0 0 0 0 0 0 0 0 0 0 0 0 0 0 0 0 0 0 0 0 0 0 0 0 0 0 0 0 0 0 0 0 0 0 0 0 0 0 0 0 0 0 0 0 0 0 0 0 0 0 0.178976354290812 0 0 0 0 0 0 0 0 0 0 0 0 0 0 0 0 0 0 0 0 0 0 0 0 0 0 0 0 0 0 0 0 0 0 0 0 0 0 0 0 0 0 0 0 0
0 0 0 0 0 0 0 0 0 0 0 0 0 0 0 0 0 0 0 0 0 0 0 0 0 0 0 0 0 0 0 0 0 0 0 0 0 0 0 0 0 0 0 0 0 0 0 0 0 0 0 0 0 0 0 0 0 0 0 0 0 0 0 0 0 0 0 0 0 0 0 0 0 0 0 0 0 0 0 0 0 0 0 0 0 0 0 0 0 0 0 0 0 0 0 0 0 0 0 0 0 0 0 0 0 0 0 0 0 0 0 0 0 0 0 0 0 0 0 0 0 0 0 0 0 0 0 0 0 0 0 0 0 0 0 0 0 0 0 0 0 0 0 0 0 0 0 0 0 0 0 0 0 0 0 0 0 0 0 0 0 0 0 0 0 0 0 0 0 0 0 0 0 0 0 0 0 0 0 0 0 0 0.0229950923568985 0 0.0867009940047389 0.103666549851588 0 0 0 0 0 0 0 0 0 0.0105147500563754 0 0 0 0 0 0 0 0 0 0 0 0 0 0 0 0 0.0378993188845179 0 0 0 0 0 0 0 0.168646630633938 0 0 0 0 0.0976059657016479 0.0952274701284016 0.175480922385624 0.0888352448095301 0.0539245689908928 0.0125831730683775 0.0238942125720505 0 0 0 0 0 0 0 0 0 0 0 0 0 0 0 0 0 0 0 0 0 0 0 0 0 0 0 0 0 0 0 0 0 0 0 0 0 0 0 0 0 0 0 0 0 0 0 0 0 0 0 0 0 0 0 0 0 0.0220251065554185 0 0 0 0 0 0 0 0 0 0 0 0 0 0 0 0 0 0 0 0 0 0 0 0 0 0
0 0 0 0 0 0 0 0 0 0 0 0 0 0 0 0 0 0 0 0 0 0 0 0 0 0 0 0 0 0 0 0 0 0 0 0 0 0 0 0 0 0 0 0 0 0 0 0 0 0 0 0 0 0 0 0 0 0 0 0 0 0 0 0 0 0 0 0 0 0 0 0 0 0 0 0 0 0 0 0 0 0 0 0 0 0 0 0 0 0 0 0 0 0 0 0 0 0 0 0 0 0 0 0 0 0 0 0 0 0 0 0 0 0 0 0 0 0 0 0 0 0 0 0 0 0 0 0 0 0 0 0 0 0 0 0 0 0 0 0 0 0 0 0 0 0 0 0 0 0 0 0 0 0 0 0 0 0 0 0 0 0 0 0 0 0 0 0 0 0 0 0 0 0 0 0 0 0 0 0 0 0 0.11776364818384 0 0 0 0 0 0 0 0 0 0 0 0 0 0 0 0 0 0 0 0 0 0 0 0 0 0 0 0 0.156573348632705 0 0 0 0 0 0 0.140043945245925 0 0 0 0 0 0 0 0 0 0 0 0 0 0 0 0 0 0 0 0 0 0 0 0 0 0 0 0 0 0 0 0 0 0 0 0 0 0 0 0 0 0 0 0 0 0 0 0 0 0 0 0 0 0 0 0 0 0 0 0 0 0 0 0 0 0 0 0 0 0 0.117818802576485 0.0664560388319782 0.401344216529067 0 0 0 0 0 0 0 0 0 0 0 0 0 0 0 0 0 0 0 0 0 0 0 0
0 0 0 0 0 0 0 0 0 0 0 0 0 0 0 0 0 0 0 0 0 0 0 0 0 0 0 0 0 0 0 0 0 0 0 0 0 0 0 0 0 0 0 0 0 0 0 0 0 0 0 0 0 0 0 0 0 0 0 0 0 0 0 0 0 0 0 0 0 0 0.00355528249450226 0 0 0 0 0 0 0 0 0 0 0 0 0 0 0 0 0 0 0 0 0 0 0 0 0 0 0 0 0 0 0 0 0 0 0 0 0 0 0 0 0 0 0 0 0 0 0 0 0 0 0 0 0 0 0 0 0 0 0 0 0 0 0 0 0 0 0 0 0 0 0 0 0 0 0 0 0 0 0 0 0 0 0 0 0 0 0 0 0 0 0 0 0 0 0 0 0 0 0 0 0 0 0 0 0 0 0 0 0 0 0 0 0 0 0 0 0.123828174036681 0 0 0 0 0.0294489568038827 0 0 0.13789769211626 0 0 0 0 0 0 0 0 0 0 0 0.0195674821483955 0.0261386237478008 0 0 0 0 0 0.120562226157741 0 0 0 0 0.0619219229161778 0 0 0 0 0.0525909000593958 0 0 0 0 0 0 0 0 0 0 0 0 0 0 0 0 0 0 0 0 0 0 0 0 0 0 0.00329298588327615 0 0 0 0.0207396844472747 0 0.00483350549311515 0.0322382811810355 0 0 0 0 0 0 0 0 0 0 0 0 0 0 0 0 0 0 0 0 0 0 0 0 0 0 0.00612131173085684 0 0 0.00861393869154626 0 0 0 0.00526478519844897 0 0 0.0162161932039287 0.00513082368836465 0 0.0053998728706943 0 0.154879802773409 0 0 0 0 0 0 0.01673526252817 0 0 0 0 0 0 0 0.145022291829043
0 0 0 0 0 0 0 0 0 0 0 0 0 0 0 0 0 0 0 0 0 0 0 0 0 0 0 0 0 0 0 0 0 0 0 0 0 0 0 0 0 0 0 0 0 0 0 0 0 0 0 0 0 0 0 0 0 0 0 0 0 0 0 0 0 0 0 0 0 0 0 0 0 0 0 0 0 0 0 0 0 0 0 0 0 0 0 0 0 0 0 0 0 0 0 0 0 0 0 0 0 0 0 0 0 0 0 0 0 0 0 0 0 0 0 0 0 0 0 0 0 0 0 0 0 0 0 0 0 0 0 0 0 0 0 0 0 0 0 0 0 0 0 0 0 0 0 0 0 0 0 0 0 0 0 0 0 0 0 0 0 0 0 0 0 0 0 0 0 0 0 0 0 0 0 0 0 0 0 0 0 0 0 0 0 0 0 0.0300045843617603 0 0 0 0.0051127127057448 0 0 0 0.143443559331786 0 0 0 0 0 0 0.00307880305725478 0.00615541763773728 0.0203040987567144 0 0 0.0405210487595141 0.0133357705827643 0.00499004206922462 0 0 0 0.184265685044768 0 0 0 0 0 0 0 0 0 0 0 0 0 0 0 0 0 0 0 0 0 0 0 0 0 0 0 0 0 0 0 0 0 0 0 0 0 0 0 0 0 0 0 0 0 0 0 0 0 0 0 0 0 0 0 0 0 0 0 0 0 0 0 0 0 0 0 0 0 0 0 0.00371905241712501 0 0 0.0113718493680788 0 0 0 0 0 0 0.067078035711101 0 0 0 0 0 0.0680258791184138 0.0486403881676915 0.208436152035764 0 0 0.00663461935942605 0.0335740456191781 0 0 0 0 0 0 0.0190330642873535 0.0822751916085988
0 0 0 0 0 0 0 0 0 0 0 0 0 0 0 0 0 0 0 0 0 0 0 0 0 0 0 0 0 0 0 0 0 0 0 0 0 0 0 0 0 0 0 0 0 0 0 0 0 0 0 0 0 0 0 0 0 0 0 0 0 0 0 0 0 0 0 0 0 0 0 0 0 0 0 0 0 0 0 0 0 0 0 0 0 0 0 0 0 0 0 0 0 0 0 0 0 0 0 0 0 0 0 0 0 0 0 0 0 0 0 0 0 0 0 0 0 0 0 0 0 0 0 0 0 0 0 0 0 0 0 0 0 0 0 0 0 0 0 0 0 0 0 0 0 0 0 0 0 0 0 0 0 0 0 0 0 0 0 0 0 0 0 0 0.0195046000732885 0 0 0 0 0 0 0 0 0 0.0874278460316351 0.0202989216781418 0 0 0 0 0 0 0 0 0 0 0 0 0 0 0 0 0 0 0 0 0 0 0 0 0 0 0 0 0 0 0 0 0 0 0.141757166958077 0 0 0 0 0 0 0 0 0 0 0 0 0 0 0 0 0 0 0 0 0 0 0 0 0 0 0 0 0 0 0 0 0 0 0 0 0 0 0 0 0 0 0 0 0 0 0 0 0 0 0 0 0 0 0 0 0 0 0 0.400287776050253 0.258302778806707 0 0 0 0 0 0 0.0200770534960476 0 0 0 0 0 0 0 0 0 0 0 0 0 0 0 0 0 0 0 0 0 0.0523438569058502 0 0 0 0 0 0 0 0 0 0 0 0 0 0 0
0 0 0 0 0 0 0 0 0 0 0 0 0 0 0 0 0 0 0 0 0 0 0 0 0 0 0 0 0 0 0 0 0 0 0 0 0 0 0 0 0 0 0 0 0 0 0 0 0 0 0 0 0 0 0 0 0 0 0 0 0 0 0 0 0 0 0 0 0 0 0 0 0 0 0 0 0 0 0 0 0 0 0 0 0 0 0 0 0 0 0 0 0 0 0 0 0 0 0 0 0 0 0 0 0 0 0 0 0 0 0 0 0 0 0 0 0 0 0 0 0 0 0 0 0 0 0 0 0 0 0 0 0 0 0 0 0 0 0 0 0 0 0 0 0 0 0 0 0 0 0 0 0 0 0 0 0 0 0 0.0725091294766536 0 0.0356956595405682 0 0 0 0 0 0 0 0 0 0 0 0 0 0 0 0 0.009786219164635 0 0 0 0 0 0 0 0 0 0 0 0 0 0 0 0 0 0 0.0359301552308254 0 0 0 0 0 0 0 0 0 0 0 0 0 0 0 0 0 0 0 0 0 0 0 0.129875725210057 0 0 0 0 0 0 0 0 0 0 0 0 0 0 0 0 0 0 0 0.0366043403622741 0 0 0 0 0 0 0 0 0 0 0.00599627242319704 0 0 0 0 0 0 0 0 0 0 0 0 0 0 0 0 0 0 0 0 0 0 0 0 0 0 0 0 0 0 0.0813594093240201 0 0 0 0.0371498516482555 0.0743927825774945 0 0 0 0 0 0.0587764984292438 0 0 0 0 0 0 0 0 0 0 0.100741947371086 0 0.32118200924169 0 0 0 0 0 0 0 0
0 0 0 0 0 0 0 0 0 0 0 0 0 0 0 0 0 0 0 0 0 0 0 0 0 0 0 0 0 0 0 0 0 0 0 0 0 0 0 0 0 0 0 0 0 0 0 0 0 0 0 0 0 0 0 0 0 0 0 0 0 0 0 0 0 0 0 0 0 0 0 0 0 0 0 0 0 0 0 0 0 0 0 0 0 0 0 0 0 0 0 0 0 0 0 0 0 0 0 0 0 0 0 0 0 0 0 0 0 0 0 0 0 0 0 0 0 0 0 0 0 0 0 0 0 0 0 0 0 0 0 0 0 0 0 0 0 0 0 0 0 0 0 0 0 0 0 0 0 0 0 0 0 0 0 0 0 0 0 0 0 0.109135739120279 0 0 0 0 0 0 0 0 0 0 0 0 0 0 0 0 0.0983026954974984 0 0 0 0 0 0 0 0 0 0 0 0 0 0 0 0 0 0 0 0 0 0 0 0 0 0 0 0 0 0.0631151788068694 0 0 0 0 0 0 0 0 0 0.0669087487138924 0 0 0 0 0 0 0 0 0.15078929441428 0 0 0 0.463070176743144 0 0 0 0 0 0 0 0 0 0 0 0 0 0 0 0 0 0 0 0 0 0 0 0 0 0 0 0 0 0 0 0 0 0 0 0 0 0 0 0 0 0 0 0 0 0.0486781667040364 0 0 0 0 0 0 0 0 0 0 0 0 0 0 0 0 0 0 0 0 0 0 0 0 0 0 0 0 0 0 0 0 0 0 0 0 0 0
0 0 0 0 0 0 0 0 0 0 0 0 0 0 0 0 0 0 0 0 0 0 0 0 0 0 0 0 0 0 0 0 0 0 0 0 0 0 0 0 0 0 0 0 0 0 0 0 0 0 0 0 0 0 0 0 0 0 0 0 0 0 0 0 0 0 0 0 0 0 0 0 0 0 0 0 0 0 0 0 0 0 0 0 0 0 0 0 0 0 0 0 0 0 0 0 0 0 0 0 0 0 0 0 0 0 0 0 0 0 0 0 0 0 0 0 0 0 0 0 0 0 0 0 0 0 0 0 0 0 0 0 0 0 0 0 0 0 0 0 0 0 0 0 0 0 0 0 0 0 0 0 0 0 0 0 0 0 0 0 0 0.0261563028707035 0 0.0477014090349536 0.0311456360188542 0 0 0 0 0 0 0 0 0 0 0 0 0 0.0540892939668945 0 0 0 0.0276350869157251 0.112338503997055 0 0 0 0 0 0 0 0 0 0 0 0 0 0 0 0 0 0 0 0 0 0 0 0 0 0 0 0 0.01815627473885 0 0 0 0 0.01735946284566 0 0 0 0 0 0 0 0 0 0.101589576613189 0 0 0 0.0514253950439455 0 0 0 0 0.0264091618522159 0 0 0 0 0 0 0 0 0 0.0113694641067467 0 0 0 0.00786660690432348 0 0 0 0 0 0 0 0 0 0 0 0 0 0 0 0 0 0 0 0 0 0 0 0 0 0 0 0 0.041500996105481 0 0 0 0 0 0 0 0 0 0.218047359878112 0.0211169785854561 0.154696364977201 0 0 0 0 0 0 0 0 0 0 0 0 0 0 0.0313961255446338 0 0 0 0 0 0 0 0 0
0 0 0 0 0 0 0 0 0 0 0 0 0 0 0 0 0 0 0 0 0 0 0 0 0 0 0 0 0 0 0 0 0 0 0 0 0 0 0 0 0 0 0 0 0 0 0 0 0 0 0 0 0 0 0 0 0 0 0 0 0 0 0 0 0 0 0 0 0 0 0 0 0 0 0 0 0 0 0 0 0 0 0 0 0 0 0 0 0 0 0 0 0 0 0 0 0 0 0 0 0 0 0 0 0 0 0 0 0 0 0 0 0 0 0 0 0 0 0 0 0 0 0 0 0 0 0 0 0 0 0 0 0 0 0 0 0 0 0 0 0 0 0 0 0 0 0 0 0 0 0 0 0 0 0 0 0 0 0 0 0 0 0 0 0 0 0 0 0 0 0 0 0 0 0.196031323596984 0 0 0 0 0 0 0 0 0 0 0 0 0 0 0 0 0 0.0730752659188167 0 0 0 0 0 0 0 0 0 0 0 0 0 0.0170026927307389 0 0 0 0.152796519941863 0 0 0.189098419633049 0 0 0 0 0 0 0 0 0 0 0 0 0 0 0 0 0 0 0 0 0 0 0 0 0 0 0 0 0 0 0 0 0 0 0 0 0 0 0 0 0 0 0 0 0 0 0 0 0 0 0 0 0 0 0 0 0 0 0 0 0 0 0 0 0 0 0 0 0 0 0 0 0 0 0 0 0 0 0 0 0 0 0 0 0 0 0.34531972230135 0 0 0 0 0 0.0116931326509413 0.0149829232262563 0 0 0 0 0 0 0 0
0 0 0 0 0 0 0 0 0 0 0 0 0 0 0 0 0 0 0 0 0 0 0 0 0 0 0 0 0 0 0 0 0 0 0 0 0 0 0 0 0 0 0 0 0 0 0 0 0 0 0 0 0 0 0 0 0 0 0 0 0 0 0 0 0 0 0 0 0 0 0 0 0 0 0 0 0 0 0 0 0 0 0 0 0 0 0 0 0 0 0 0 0 0 0 0 0 0 0 0 0 0 0 0 0 0 0 0 0 0 0 0 0 0 0 0 0 0 0 0 0 0 0 0 0 0 0 0 0 0 0 0 0 0 0 0 0 0 0 0 0 0 0 0 0 0 0 0 0 0 0 0 0 0 0 0 0 0 0 0 0 0 0 0 0 0 0 0 0 0 0 0 0 0 0 0 0 0 0 0 0 0 0.177465758258461 0 0 0 0 0 0 0 0 0 0 0 0 0 0 0 0 0 0 0 0 0 0 0 0 0 0 0 0 0.31495474720126 0 0 0 0 0 0 0 0 0 0 0 0 0 0.0687251352024429 0.0927836079381599 0.0920568957277654 0.199937741011523 0.054076114660388 0 0 0 0 0 0 0 0 0 0 0 0 0 0 0 0 0 0 0 0 0 0 0 0 0 0 0 0 0 0 0 0 0 0 0 0 0 0 0 0 0 0 0 0 0 0 0 0 0 0 0 0 0 0 0 0 0 0 0 0 0 0 0 0 0 0 0 0 0 0 0 0 0 0 0 0 0 0 0 0 0 0 0 0 0 0
0 0 0 0 0 0 0 0 0 0 0 0 0 0 0 0 0 0 0 0 0 0 0 0 0 0 0 0 0 0 0 0 0 0 0 0 0 0 0 0 0 0 0 0 0 0 0 0 0 0 0 0 0 0 0 0 0 0 0 0 0 0 0 0 0 0 0 0 0 0 0 0 0 0 0 0 0 0 0 0 0 0 0 0 0 0 0 0 0 0 0 0 0 0 0 0 0 0 0 0 0 0 0 0 0 0 0 0 0 0 0 0 0 0 0 0 0 0 0 0 0 0 0 0 0 0 0 0 0 0 0 0 0 0 0 0 0 0 0 0 0 0 0 0 0 0 0 0 0 0 0 0 0 0 0 0 0 0 0 0 0 0.0227185005435935 0 0 0 0 0 0 0 0 0 0 0 0 0 0 0 0 0 0 0 0 0 0 0 0 0 0 0 0 0 0 0.0212000948306223 0 0 0 0 0.0639214350990561 0 0 0 0 0 0 0 0 0 0 0 0 0 0 0 0 0 0 0.0997050581548824 0 0 0 0 0 0 0 0 0 0 0 0 0 0 0 0 0 0 0 0 0 0 0 0 0.130491335211582 0.0291025450399317 0.0143335672730935 0 0 0 0.0185071774968458 0.0663929750969524 0 0 0 0 0 0 0 0 0 0 0 0 0 0 0 0 0 0 0 0 0 0 0 0 0 0 0 0 0 0 0 0 0 0 0.0243563595205403 0 0 0 0 0.0309438701486328 0 0 0 0 0.022092859980958 0.036558487899742 0 0 0 0 0 0 0 0 0 0 0 0.323129195396492 0.0965465383070751 0 0 0 0 0 0 0 0
0 0 0 0 0 0 0 0 0 0 0 0 0 0 0 0 0 0 0 0 0 0 0 0 0 0 0 0 0 0 0 0 0 0 0 0 0 0 0.0189608937350157 0 0 0 0 0 0 0 0 0 0 0 0 0 0 0 0 0 0 0 0 0 0 0 0.0114258368862153 0 0 0 0 0 0 0 0 0 0 0.00888332393725743 0 0 0 0.0260716813848733 0 0 0 0 0 0 0 0 0 0 0 0 0 0 0 0 0 0 0 0 0 0 0 0 0 0 0 0 0 0 0 0 0 0 0 0 0 0 0 0 0 0 0 0 0 0 0 0 0 0 0 0 0 0 0 0 0 0 0 0 0 0 0 0 0 0 0 0 0 0 0 0 0 0 0 0 0 0 0 0 0 0 0 0 0 0 0 0 0 0.0369092441837559 0.017043596276594 0.18887797487311 0.213979087351693 0 0 0 0 0 0 0 0.0114749920571179 0 0 0 0.00690394835125855 0.0107232739558258 0 0 0.00498867828115734 0 0 0.172554216060735 0 0 0 0 0 0 0 0 0 0 0.0141658778228552 0.0109740508697921 0.12319735217912 0.0982494852301515 0 0 0 0 0 0 0 0 0 0 0 0 0 0 0 0 0 0 0 0 0 0 0 0 0 0 0 0 0 0 0 0 0 0 0 0 0 0 0 0 0 0 0 0 0 0 0 0 0 0 0 0.00641349917931556 0 0 0 0 0 0 0 0 0 0 0 0 0 0 0 0 0 0 0 0 0 0 0 0 0 0.0182029873841559 0 0 0 0 0 0 0 0 0 0 0 0 0 0 0 0 0 0 0 0 0 0 0 0 0 0 0 0 0 0 0 0 0 0
0 0 0 0 0 0 0 0 0 0 0 0 0 0 0 0 0 0 0 0 0 0 0 0 0 0 0 0 0 0 0 0 0 0 0 0 0 0 0 0 0 0 0 0 0 0 0 0 0 0 0 0 0 0 0 0 0 0 0 0 0 0 0 0 0 0 0 0 0 0 0 0 0 0 0 0 0 0 0 0 0 0 0 0 0 0 0 0 0 0 0 0 0 0 0 0 0 0 0 0 0 0 0 0 0 0 0 0 0 0 0 0 0 0 0 0 0 0 0 0 0 0 0 0 0 0 0 0 0 0 0 0 0 0 0 0 0 0 0 0 0 0 0 0 0 0 0 0 0 0 0 0 0 0 0 0 0 0 0 0 0 0 0 0 0 0 0 0 0 0 0 0 0 0 0 0 0 0 0 0 0 0 1 0 0 0 0 0 0 0 0 0 0 0 0 0 0 0 0 0 0 0 0 0 0 0 0 0 0 0 0 0 0 0 0 0 0 0 0 0 0 0 0 0 0 0 0 0 0 0 0 0 0 0 0 0 0 0 0 0 0 0 0 0 0 0 0 0 0 0 0 0 0 0 0 0 0 0 0 0 0 0 0 0 0 0 0 0 0 0 0 0 0 0 0 0 0 0 0 0 0 0 0 0 0 0 0 0 0 0 0 0 0 0 0 0 0 0 0 0 0 0 0 0 0 0 0 0 0 0 0 0 0 0 0 0
0 0 0 0 0 0 0 0 0 0 0 0 0 0 0 0 0 0 0 0 0 0 0 0 0 0 0 0 0 0 0 0 0 0 0 0 0 0 0 0 0 0 0 0 0 0 0 0 0 0 0 0 0 0 0 0 0 0 0 0 0 0 0 0 0 0 0 0 0 0 0 0 0 0 0 0 0 0 0 0 0 0 0 0 0 0 0 0 0 0 0 0 0 0 0 0 0 0 0 0 0 0 0 0 0 0 0 0 0 0 0 0 0 0 0 0 0 0 0 0 0 0 0 0 0 0 0 0 0 0 0 0 0 0 0 0 0 0 0 0 0 0 0 0 0 0 0 0 0 0 0 0 0 0 0 0 0 0 0 0 0 0 0 0 0 0 0 0 0 0 0 0 0 0 0 0 0 0 0 0 0 0 0 0 0 0 0 0 0 0 0 0 0 0 0 0 0 0 0 0 0 0 0 0 0 0 0 0 0 0 0 0 0 0.439927812988386 0 0 0 0 0 0 0 0 0 0 0 0 0 0 0 0 0 0 0 0 0 0 0 0 0 0 0 0 0 0 0 0 0 0 0 0 0 0 0 0 0 0 0 0 0 0 0 0 0 0 0 0 0 0 0 0 0 0 0 0 0 0 0 0 0 0 0 0 0 0 0 0 0 0 0 0 0 0 0 0 0 0 0 0 0 0 0.387920953154699 0 0 0 0 0 0.0510535977469655 0.12109763610995 0 0 0 0 0 0 0 0
0 0 0 0 0 0 0 0 0 0 0 0 0 0 0 0 0 0 0 0 0 0 0 0 0 0 0 0 0 0 0 0 0 0 0 0 0 0 0 0 0 0 0 0 0 0 0 0 0 0 0 0 0 0 0 0 0 0 0 0 0 0 0 0 0 0 0 0 0 0 0 0 0 0 0 0 0 0 0 0 0 0 0 0 0 0 0 0 0 0 0 0 0 0 0 0 0 0 0 0 0 0 0 0 0 0 0 0 0 0 0 0 0 0 0 0 0 0 0 0 0 0 0 0 0 0 0 0 0 0 0 0 0 0 0 0 0 0 0 0 0 0 0 0 0 0 0 0 0 0 0 0 0 0 0 0 0 0 0 0 0 0 0 0 0 0 0 0 0 0 0 0 0 0 0 0 0 0 0 0 0 0 0.0917687332924685 0 0 0.0215242742104344 0 0 0 0 0 0 0 0 0 0.0129601346198607 0 0 0.0149028717144989 0 0 0 0 0 0.0589691535217748 0 0 0 0 0 0 0.137496336999571 0 0 0 0 0 0 0 0 0.0518393895635028 0 0 0 0 0 0 0.539776775688079 0.0495071096070063 0 0 0 0 0 0 0 0 0 0 0 0 0 0 0 0 0 0 0 0 0 0 0 0 0 0 0 0 0 0 0 0 0 0 0 0 0 0 0 0 0 0 0 0 0 0 0 0 0 0 0 0 0 0 0 0 0 0 0 0 0.021255220782804 0 0 0 0 0 0 0 0 0 0 0 0 0 0 0 0 0 0 0 0 0 0 0 0 0 0
0 0 0 0 0 0 0 0 0 0 0 0 0 0 0 0 0 0 0 0 0 0 0 0 0 0 0 0 0 0 0 0 0 0 0 0 0 0 0 0 0 0 0 0 0 0 0 0 0 0 0 0 0 0 0 0 0 0 0 0 0 0 0 0 0 0 0 0 0 0 0 0 0 0 0 0 0 0 0 0 0 0 0 0 0 0 0 0 0 0 0 0 0 0 0 0 0 0 0 0 0 0 0 0 0 0 0 0 0 0 0 0 0 0 0 0 0 0 0 0 0 0 0 0 0 0 0 0 0 0 0 0 0 0 0 0 0 0 0 0 0 0 0 0 0 0 0 0 0 0 0 0 0 0 0 0 0 0 0 0 0 0 0 0 0 0 0 0 0 0 0 0 0 0 0 0 0 0 0 0 0 0 0 0 0 0 0 0 0 0 0 0 0 0 0 0 0 0 0 0 0 0 0 0 0 0 0 0 0 0 0 0.264474201138893 0 0 0 0 0 0 0 0 0.1379818087742 0 0 0 0 0 0 0.508847585702236 0 0 0 0 0 0 0 0 0 0 0 0 0 0 0 0 0 0 0 0 0 0 0 0 0 0 0 0 0 0 0 0 0 0 0 0 0 0 0 0 0 0 0 0 0 0 0 0 0 0 0 0 0 0 0 0 0 0 0 0 0 0.088696404384671 0 0 0 0 0 0 0 0 0 0 0 0 0 0 0 0 0 0 0 0 0 0 0 0 0 0
0 0 0 0 0 0 0 0 0 0 0 0 0 0 0 0 0 0 0 0 0 0 0 0 0 0 0 0 0 0 0 0 0 0 0 0 0 0 0 0 0 0 0 0 0 0 0 0 0 0 0 0 0 0 0 0 0 0 0 0 0 0 0 0 0 0 0 0 0 0 0 0 0 0 0 0 0 0 0 0 0 0 0 0 0 0 0 0 0 0 0 0 0 0 0 0 0 0 0 0 0 0 0 0 0 0 0 0 0 0 0 0 0 0 0 0 0 0 0 0 0 0 0 0 0 0 0 0 0 0 0 0 0 0 0 0 0 0 0 0 0 0 0 0 0 0 0 0 0 0 0 0 0 0 0 0 0 0 0 0 0 0 0 0 0 0 0 0 0 0 0 0 0 0 0 0 0 0 0 0 0 0 0.0943973684171733 0 0 0 0 0 0 0 0 0 0 0 0 0 0 0 0 0 0 0 0 0 0 0 0 0 0.00734160011702775 0 0 0.104166868901777 0 0 0 0 0 0.0433585491447592 0.112590049017443 0 0.0292607556633157 0 0 0 0 0.227456907724765 0.108759287210786 0 0.0529392928650368 0.0082046584513959 0.0276852770853757 0.118101452847778 0 0 0 0 0 0 0 0 0 0 0 0 0 0 0 0 0 0 0 0 0 0 0 0 0 0 0 0 0 0 0 0 0 0 0 0 0 0 0 0 0 0 0 0 0 0 0.00854182130904623 0 0 0 0 0 0 0 0 0 0 0.0571961112443209 0 0 0 0 0 0 0 0 0 0 0 0 0 0 0 0 0 0 0 0 0 0 0 0 0 0
0 0 0 0 0 0 0 0 0 0 0 0 0 0 0 0 0 0 0 0 0 0 0 0 0 0 0 0 0 0 0 0 0 0 0 0 0 0 0 0 0 0 0 0 0 0 0 0 0 0 0 0 0 0 0 0 0 0 0 0 0 0 0 0 0 0 0 0 0 0 0 0 0 0 0 0 0 0 0 0 0 0 0 0 0 0 0 0 0 0 0 0 0 0 0 0 0 0 0 0 0 0 0 0 0 0 0 0 0 0 0 0 0 0 0 0 0 0 0 0 0 0 0 0 0 0 0 0 0 0 0 0 0 0 0 0 0 0 0 0 0 0 0 0 0 0 0 0 0 0 0 0 0 0 0 0 0 0 0 0 0 0 0 0 0 0 0.0243960146875513 0 0 0 0 0 0 0 0 0 0 0 0 0 0 0 0.249757214162453 0 0 0 0 0 0 0 0 0 0 0 0 0 0 0 0 0 0 0 0 0 0 0 0.0160370822770587 0 0 0 0 0.182785914513735 0 0 0 0 0 0 0 0 0.220283370856996 0 0 0 0 0.072311975825442 0 0.183499910508838 0 0 0 0 0 0 0 0 0 0 0 0 0 0 0 0 0 0 0 0 0 0 0 0 0 0 0 0 0 0 0 0 0 0 0 0 0 0 0 0 0 0 0 0 0 0 0 0 0 0 0 0 0 0 0 0 0 0 0 0 0 0 0 0 0 0 0 0 0 0.0150771487256304 0 0 0 0 0 0 0 0 0 0 0 0 0 0 0 0.0358513684422962 0 0
0 0 0 0 0 0 0 0 0 0 0 0 0 0 0 0 0 0 0 0 0 0 0 0 0 0 0 0 0 0 0 0 0 0 0 0 0 0 0 0 0 0 0 0 0 0 0 0 0 0 0 0 0 0 0 0 0 0 0 0 0 0 0 0 0 0 0 0 0 0 0 0 0 0 0 0 0 0 0 0 0 0 0 0 0 0 0 0 0 0 0 0 0 0 0 0 0 0 0 0 0 0 0 0 0 0 0 0 0 0 0 0 0 0 0 0 0 0 0 0 0 0 0 0 0 0 0 0 0 0 0 0 0 0 0 0 0 0 0 0 0 0 0 0 0 0 0 0 0 0 0 0 0 0 0 0 0 0 0 0 0 0 0 0 0 0 0 0 0 0 0 0 0 0 0 0 0 0 0 0 0 0 0.0699697593129013 0 0.511349897376936 0 0 0 0 0 0 0 0 0 0 0 0 0 0 0 0 0 0 0 0 0 0 0 0 0 0 0.23347143625733 0 0 0 0 0 0 0 0 0.125366662096799 0 0 0 0 0 0 0.0598422449560339 0 0 0 0 0 0 0 0 0 0 0 0 0 0 0 0 0 0 0 0 0 0 0 0 0 0 0 0 0 0 0 0 0 0 0 0 0 0 0 0 0 0 0 0 0 0 0 0 0 0 0 0 0 0 0 0 0 0 0 0 0 0 0 0 0 0 0 0 0 0 0 0 0 0 0 0 0 0 0 0 0 0 0 0 0 0 0 0
0 0 0 0 0 0 0 0 0 0 0 0 0 0 0 0 0 0 0 0 0 0 0 0 0 0 0 0 0 0 0 0 0 0 0 0 0 0 0 0 0 0 0 0 0 0.0398831038627457 0 0 0 0 0 0 0 0 0 0 0 0 0 0.0235832751396194 0 0 0 0 0 0 0 0 0 0 0 0 0 0 0 0 0.0209118444599792 0.0151562832404857 0 0 0 0 0 0 0 0 0 0 0 0 0 0 0 0 0 0 0 0 0 0 0 0 0 0 0 0 0 0 0 0 0 0 0 0 0 0 0 0 0 0 0 0 0 0 0 0 0 0 0 0 0 0 0 0 0 0 0 0 0 0 0 0 0 0 0 0 0 0 0 0 0 0 0 0 0 0 0 0 0 0 0 0 0 0 0 0 0 0 0 0 0 0 0 0 0 0 0 0 0 0 0 0 0 0 0 0 0 0 0 0 0 0 0 0 0 0 0 0 0 0 0 0 0 0 0 0 0 0 0 0 0 0.0328115132377313 0 0 0 0 0 0 0 0 0 0 0 0 0 0 0 0.121614473250612 0 0 0 0.746039506808827 0 0 0 0 0 0 0 0 0 0 0 0 0 0 0 0 0 0 0 0 0 0 0 0 0 0 0 0 0 0 0 0 0 0 0 0 0 0 0 0 0 0 0 0 0 0 0 0 0 0 0 0 0 0 0 0 0 0 0 0 0 0 0 0 0 0 0 0 0 0 0 0 0 0 0 0 0 0 0 0 0 0 0 0
0 0 0 0 0 0 0 0 0 0 0 0 0 0 0 0 0 0 0 0 0 0 0 0 0 0 0 0 0 0 0.0087564933578088 0 0 0 0 0 0 0 0 0 0 0 0 0 0 0.023448274984273 0 0 0 0.00605845177916228 0 0 0 0 0 0 0 0 0 0.0103053081923954 0 0 0 0 0 0 0 0 0 0 0 0 0 0 0 0 0.0115934220206953 0.00713207663887687 0 0 0 0 0 0 0 0 0 0 0 0 0 0 0 0 0 0 0 0 0 0 0 0 0 0 0 0 0 0 0 0 0 0 0 0 0 0 0 0 0 0 0 0 0 0 0 0 0 0 0 0 0 0 0 0 0 0 0 0 0 0 0 0 0 0 0 0 0 0 0 0 0 0 0 0 0 0 0 0 0 0 0 0 0 0 0 0 0 0 0 0 0 0 0 0.0416415370251884 0 0 0 0 0 0 0 0 0 0 0 0 0 0 0 0 0 0 0 0 0 0 0 0 0 0 0 0 0 0 0 0 0 0 0.0189693590675968 0 0 0.0242800286158664 0 0 0 0 0 0.227933318771757 0.0975630264967394 0 0 0 0 0 0 0 0 0.202167811516547 0 0 0.290724884953075 0 0 0 0 0 0 0 0 0 0 0 0 0 0 0 0 0 0 0 0 0 0 0 0 0 0 0 0 0 0 0 0 0 0 0 0 0 0 0 0 0 0 0 0 0 0 0 0 0.0294260065800189 0 0 0 0 0 0 0 0 0 0 0 0 0 0 0 0 0 0 0 0 0 0 0 0 0 0 0 0 0 0 0 0 0 0 0 0
0 0 0 0 0 0 0 0 0 0 0 0 0 0 0 0 0 0 0 0 0 0 0 0 0 0 0 0 0 0 0 0 0 0 0 0 0 0 0 0 0 0 0 0 0 0 0 0 0 0 0 0 0 0 0 0 0 0 0 0 0 0 0 0 0 0 0 0 0 0 0 0 0 0 0 0 0 0 0 0 0 0 0 0 0 0 0 0 0 0 0 0 0 0 0 0 0 0 0 0 0 0 0 0 0 0 0 0 0 0 0 0 0 0 0 0 0 0 0 0 0 0 0 0 0 0 0 0 0 0 0 0 0 0 0 0 0 0 0 0 0 0 0 0 0 0 0 0 0 0.00404901086053122 0 0 0 0 0 0.0148148563845755 0 0 0 0 0 0 0 0 0 0 0 0 0 0 0 0 0 0 0 0 0 0.0850125687396369 0 0 0 0 0 0 0 0 0 0 0 0 0 0 0 0 0 0 0 0 0 0 0 0 0 0 0 0 0 0 0 0 0 0 0 0 0 0 0 0 0 0 0 0 0 0 0 0 0 0 0 0 0 0 0 0.0140423418624487 0 0 0 0 0 0.0283970543555329 0.0103344468145988 0 0 0.0154154299924876 0.0102606921785638 0.107831882136275 0.351191318626455 0 0 0 0 0.0312797604380848 0 0 0.0082152676960192 0 0 0.0203755350744227 0 0 0 0 0 0 0 0 0 0 0 0 0 0 0 0 0 0 0 0 0 0 0 0 0 0 0 0 0 0 0 0 0 0 0.125053359023676 0 0 0 0.0109156299771956 0.078007990354987 0.0160923160593768 0 0 0 0 0 0 0 0 0 0.0143166990175679 0.0215104808011083 0 0 0 0.0328833596064574 0 0
0 0 0 0 0 0 0 0 0 0 0 0 0 0 0 0 0 0 0 0 0 0 0 0 0 0 0 0 0 0 0 0 0 0 0 0 0 0 0 0 0 0 0 0 0 0 0 0 0 0 0 0 0 0 0 0 0 0 0 0 0 0 0 0 0 0 0.00384049555164201 0 0 0 0 0 0 0 0 0 0 0 0 0 0 0 0 0 0 0 0 0 0 0 0 0 0 0 0 0 0 0 0 0 0 0 0 0 0 0 0 0 0.00417738112634745 0 0 0 0 0 0 0 0 0 0 0 0 0 0 0 0 0 0 0 0 0 0 0 0 0 0 0 0 0 0 0 0 0 0 0 0 0 0 0 0 0 0 0 0 0 0 0 0 0 0 0 0 0 0 0 0 0 0 0.00930048942804134 0 0 0 0 0 0 0 0 0 0 0 0 0 0 0 0 0 0 0 0 0 0 0 0 0 0 0 0 0 0 0 0 0 0 0 0 0 0 0 0 0 0 0 0 0 0 0 0 0 0 0 0 0 0 0 0 0 0 0 0 0 0 0 0 0.00529396944069489 0 0.130080737916954 0 0 0 0 0 0 0 0 0 0.148685542348582 0.0248471794509535 0.0315811016124527 0 0 0.03452426999897 0 0 0 0.0203568312611966 0.236651847683478 0 0.03879477956805 0 0 0 0 0 0 0 0 0 0 0 0 0 0 0 0 0 0 0 0 0 0 0 0 0 0 0 0 0 0 0 0 0 0 0 0 0 0 0 0 0.0762155695009819 0.201939416725925 0 0 0 0 0 0 0 0 0 0 0 0 0 0 0.0337103883857301 0 0
0 0 0 0 0 0 0 0 0 0 0 0 0 0 0 0 0 0 0 0 0 0 0 0 0 0 0 0 0 0 0 0 0 0 0 0 0 0 0 0 0 0 0 0 0 0 0 0 0 0 0 0 0 0 0 0 0 0 0 0 0 0 0 0 0 0 0 0 0 0 0 0 0 0 0 0 0 0 0 0 0 0 0 0 0 0 0 0 0 0 0 0 0 0 0 0 0 0 0 0 0 0 0 0 0 0 0 0 0 0 0 0 0 0 0 0 0 0 0 0 0 0 0 0 0 0 0 0 0 0 0 0 0 0 0 0 0 0 0 0 0 0 0 0 0 0 0 0 0 0 0 0 0 0 0 0 0 0 0 0 0 0 0 0 0 0 0 0 0 0 0 0 0 0 0 0 0 0 0 0 0 0 0 0 0 0 0 0.00268778067364939 0 0 0 0 0 0 0 0 0 0 0 0 0 0 0 0 0 0 0 0 0 0 0 0 0 0 0 0 0 0 0 0 0 0 0 0 0 0 0 0 0 0 0 0 0 0.123459711397023 0 0 0 0 0 0 0 0 0 0 0.240814170887194 0.0289992599292726 0 0 0 0.00804388064734015 0 0.0731891913185851 0 0.0873085822333811 0.102923439408978 0.0240401160421734 0.0371453902489959 0.0139894516737672 0 0 0 0 0 0 0 0 0 0 0 0 0 0 0 0 0 0 0 0 0 0 0 0 0 0 0 0 0 0 0 0 0 0 0 0 0 0.00213701787754176 0.13240793496788 0.0140909390020018 0.0807964628266917 0 0 0 0 0 0 0 0 0 0.0154201336023943 0 0 0 0 0.00837589400179886 0 0.00417064326133162
0 0 0 0 0 0 0 0 0 0 0 0 0 0 0 0 0 0 0 0 0 0 0 0 0 0 0 0 0 0 0 0 0 0 0 0 0 0 0 0 0 0 0 0 0 0 0 0 0 0 0 0 0 0 0 0 0 0 0 0 0 0 0 0 0 0 0 0 0 0 0 0 0 0 0 0 0 0 0 0 0 0.103267450733624 0 0.226880819776039 0 0 0 0 0 0 0 0 0 0 0 0 0 0 0 0 0 0 0 0 0 0 0 0 0 0 0 0 0 0 0 0 0 0 0 0 0 0 0 0 0 0 0 0 0 0 0 0 0 0 0 0 0 0 0 0 0 0 0 0 0 0 0 0 0 0 0 0 0 0 0 0 0 0 0 0 0 0 0 0 0 0 0 0 0.0226612825478082 0 0 0 0 0 0 0 0 0 0 0 0 0 0 0 0 0 0.039725466846124 0 0 0 0.090164126766524 0 0 0 0 0 0.37808328733502 0 0 0 0 0 0 0 0 0 0 0 0 0 0 0 0 0 0 0 0 0 0 0 0 0 0 0 0 0 0 0 0 0 0 0 0 0 0 0 0 0 0 0.110171457745634 0 0 0 0 0 0 0 0 0 0 0 0 0 0 0 0 0 0 0 0 0 0 0 0 0 0 0 0 0 0 0 0 0 0 0 0 0 0 0 0 0 0 0 0 0 0 0 0 0 0 0 0 0.0290461082492276 0 0 0 0 0 0 0 0 0 0 0 0 0 0 0 0 0 0 0 0 0 0 0
0 0 0 0 0 0 0 0 0 0 0 0 0 0 0 0 0 0 0 0 0 0 0 0 0 0 0 0 0 0 0 0 0 0 0 0 0 0 0 0 0 0 0 0 0 0 0 0 0 0 0 0 0 0 0 0 0 0 0 0 0 0 0 0 0 0 0 0 0 0 0 0 0 0 0 0 0 0 0 0 0 0 0 0 0 0 0 0 0 0 0 0 0 0 0 0 0 0 0 0 0 0 0 0 0 0 0 0 0 0 0 0 0 0 0 0 0 0 0 0 0 0 0 0 0 0 0 0 0 0 0 0 0 0 0 0 0 0 0 0 0 0 0 0 0 0 0 0 0 0 0 0 0 0 0 0 0 0 0 0 0 0 0 0 0 0 0 0 0 0 0 0 0 0 0 0 0 0 0.101760432014245 0 0 0 0.22095768418939 0 0 0 0 0 0 0 0 0 0 0 0 0 0 0 0 0 0 0 0 0 0 0 0 0 0 0 0 0 0 0 0 0 0 0 0.0807843118754665 0 0 0 0 0 0 0 0 0 0 0 0 0 0 0 0 0 0 0 0.0295182061871225 0 0 0 0 0 0 0 0 0 0 0 0 0 0 0 0 0 0 0 0 0 0 0 0 0 0 0 0 0 0 0 0 0 0 0 0 0 0 0 0 0 0 0 0.0483468301937888 0 0 0 0 0 0 0.106677868264765 0.0977969544419127 0.243724222833404 0.0360470734847572 0 0 0 0 0.00895636035036978 0 0 0 0 0 0 0 0 0.00997480190021778 0.00830206550545351 0 0.00715318875910694 0 0 0 0 0 0
0 0 0 0 0 0 0 0 0 0 0 0 0 0 0 0 0 0 0 0 0 0 0 0 0 0 0 0 0 0 0 0 0 0 0 0 0 0 0 0 0 0 0 0 0 0 0 0 0 0 0 0 0 0 0 0 0 0 0 0 0 0 0 0 0 0 0 0 0 0 0 0 0 0 0 0 0 0 0 0 0 0 0 0 0 0 0 0 0 0 0 0 0 0 0 0 0 0 0 0 0 0 0 0 0 0 0 0 0 0 0 0 0 0 0 0 0 0 0 0 0 0 0 0 0 0 0 0 0 0 0 0 0 0 0 0 0 0 0 0 0 0 0 0 0 0 0 0 0 0 0 0 0 0 0 0 0 0 0 0 0 0 0 0 0 0 0 0 0 0 0 0 0 0 0 0 0 0 0 0 0 0 0 0 0 0 0 0 0 0 0 0 0 0 0 0 0 0 0 0 0 0 0 0 0 0 0 0 0 0 0 0 0 0 0 0 0 0 0 0 0 0 0 0 0 0 0 0 0 0 0 0 0 0 0 0 0 0 0.0427635225944216 0.101643937103014 0.124237348818475 0 0 0 0 0 0 0 0 0 0 0 0 0 0 0 0 0 0 0 0 0 0 0 0 0 0 0 0 0 0 0 0 0 0 0 0 0 0 0 0 0 0.0902991621876457 0 0 0 0 0 0 0 0 0 0.641056029296444 0 0 0 0 0 0 0 0 0 0 0 0 0 0 0 0 0 0 0 0 0 0 0
0 0 0 0 0 0 0 0 0 0 0 0 0 0 0 0 0 0 0 0 0 0 0 0 0 0 0 0 0 0 0 0 0 0 0 0 0 0 0 0 0 0 0 0 0 0 0 0 0 0 0 0 0 0 0 0 0 0 0 0 0 0 0 0 0 0 0 0 0 0 0 0 0 0 0 0 0 0 0 0 0 0 0 0 0 0 0 0 0 0 0 0 0 0 0 0 0 0 0 0 0 0 0 0 0 0 0 0 0 0 0 0 0 0 0 0 0 0 0 0 0 0 0 0 0 0 0 0 0 0 0 0 0 0 0 0 0 0 0 0 0 0 0 0 0 0 0 0 0 0 0 0 0 0 0 0 0 0 0 0 0 0 0 0 0 0 0 0 0 0 0 0 0 0 0 0 0 0 0 0 0 0 0 0 0 0 0 0 0 0 0 0 0 0 0 0 0 0 0 0 0 0 0 0 0 0 0 0 0 0 0 0 0 0 0 0 0 0 0 0 0 0 0 0 0 0 0 0 0 0 0 0 0 0 0 0 0.307928476471434 0.272532600095751 0 0 0 0 0 0 0 0 0 0 0 0 0 0 0 0 0 0 0 0 0 0 0 0 0 0 0 0 0 0 0 0 0 0 0 0 0 0 0 0 0 0 0 0 0 0 0 0 0 0 0 0 0 0 0.298647851993611 0 0 0 0 0 0 0 0 0 0 0 0 0 0 0 0 0 0 0 0 0.120891071439204 0 0
0 0 0 0 0 0 0 0 0 0 0 0 0 0 0 0 0 0 0 0 0 0 0 0 0 0 0 0 0 0 0 0.00408142430083412 0 0 0 0.0154713887172753 0 0 0 0 0 0 0 0 0 0 0 0 0 0 0 0 0 0 0 0 0 0 0 0 0 0 0 0 0 0 0 0 0 0 0 0 0 0 0 0 0 0 0 0 0 0.047498765491283 0.142387364642746 0 0 0 0 0 0 0 0 0 0 0 0 0 0 0 0 0 0 0 0 0 0 0 0 0 0 0 0 0 0 0 0 0 0 0 0 0 0 0 0 0 0 0 0 0 0 0 0 0 0 0 0 0 0 0 0 0 0 0 0 0 0 0 0 0 0 0 0 0 0 0 0 0 0 0 0 0 0 0 0 0 0 0 0 0 0 0 0 0 0 0 0 0 0 0 0 0 0 0 0 0 0 0 0 0 0 0 0 0 0 0 0 0 0 0 0 0 0 0 0 0 0 0 0 0 0 0 0 0 0 0 0 0 0 0 0 0 0 0 0 0 0 0 0 0 0 0 0 0 0.0126704212627371 0 0 0.0378469850014889 0 0.042213712864943 0 0 0.277718256856095 0 0 0 0 0 0.0129884185922591 0 0 0 0 0 0 0 0 0 0 0 0 0 0 0 0 0 0 0 0 0 0 0 0 0 0 0 0 0 0 0 0 0 0 0 0 0 0 0 0 0 0 0 0 0 0.24018117328697 0 0 0 0 0.0586654259964802 0 0 0 0 0 0.0189679719062976 0 0 0 0 0.0110201940945182 0.0674722163784193 0 0 0 0.0108162806076527 0 0
0 0 0 0 0 0 0 0 0 0 0 0 0 0 0 0 0 0 0 0 0 0 0 0 0 0 0 0 0 0 0 0.00355306962993455 0 0 0 0.0315165813352986 0 0 0 0 0 0 0 0 0 0 0 0 0 0 0 0.0518267500111438 0 0 0 0 0 0 0 0 0 0 0 0 0 0 0 0 0 0 0 0 0 0 0 0 0 0 0 0 0 0.0178894328780114 0.160063159672274 0 0 0 0 0 0 0 0 0 0 0 0 0 0 0 0 0 0 0 0 0 0 0 0 0 0 0 0 0 0 0 0 0 0 0 0 0 0 0 0 0 0 0 0 0 0 0 0 0 0 0 0 0 0 0 0 0 0 0 0 0 0 0 0 0 0 0 0 0 0 0 0 0 0 0 0 0 0 0 0 0 0 0 0 0 0 0 0 0 0 0 0 0 0 0 0 0 0 0 0 0 0 0 0 0 0 0 0 0 0 0 0 0 0.042188126777086 0 0 0 0 0 0 0 0 0 0 0 0 0 0 0 0 0 0 0 0 0 0 0 0 0 0 0 0 0 0 0 0 0 0 0 0.00530117054529533 0 0 0 0 0.0593186185218686 0 0.319279629415344 0 0 0 0 0 0 0 0.0129515013926331 0 0 0.0128269677253962 0 0 0 0 0 0 0 0 0 0 0 0 0 0 0 0 0 0 0 0 0 0 0 0 0 0 0 0 0 0 0 0 0 0 0 0 0 0 0 0 0 0.161823063599122 0 0 0 0 0.0448704886737966 0 0 0 0 0 0 0 0 0 0 0 0.0445884683804488 0 0 0 0.0320029714423466 0 0
0 0 0 0 0 0 0 0 0 0 0 0 0 0 0 0 0 0 0 0 0 0 0 0 0 0 0 0 0 0 0 0 0 0 0 0 0 0 0 0 0 0 0 0 0 0 0 0 0 0 0 0 0 0 0 0 0 0 0 0 0 0 0 0 0 0 0 0 0 0 0 0 0 0 0 0 0 0 0 0 0 0 0 0 0 0 0 0 0 0 0 0 0 0 0 0 0 0 0 0 0 0 0 0 0 0 0 0 0 0 0 0 0 0 0 0 0 0 0 0 0 0 0 0 0 0 0 0 0 0 0 0 0 0 0 0 0 0 0 0 0 0 0 0 0 0 0 0 0 0 0 0 0 0 0 0 0 0 0 0 0 0 0 0 0 0 0 0 0 0 0 0 0 0 0 0 0 0 0 0 0 0 0 0 0 0 0 0 0 0 0 0 0.011773219752351 0 0 0 0 0.14581146381622 0 0 0 0 0 0 0 0 0 0 0 0 0 0 0 0 0 0 0.0282216406386971 0 0 0 0 0.131051543973898 0 0 0 0 0 0 0 0 0 0 0 0 0 0 0 0 0 0 0 0 0 0 0 0 0.0151748381142474 0.14337697128933 0.225252286306713 0 0.0519660885401042 0 0.0391283293194139 0 0 0 0 0 0 0 0 0 0 0 0 0 0 0 0 0 0 0 0 0 0 0 0 0 0 0 0 0 0 0 0 0 0 0 0 0 0 0 0 0 0 0 0 0 0 0 0 0 0 0 0 0 0.0926049697102442 0.101138719308496 0 0 0 0 0 0.0144999292302851 0 0
0 0 0 0 0 0 0 0 0 0 0 0 0 0 0 0 0 0 0 0 0 0 0 0 0 0 0 0 0 0 0 0 0 0 0 0 0 0 0 0 0 0 0 0 0 0 0 0 0 0 0 0 0 0 0 0 0 0 0 0 0 0 0 0 0 0 0 0 0 0 0 0 0 0 0 0 0 0 0 0 0 0 0 0 0 0 0 0 0 0 0 0 0 0 0 0 0 0 0 0 0 0 0 0 0 0 0 0 0 0 0 0 0 0 0 0 0 0 0 0 0 0 0 0 0 0 0 0 0 0 0 0 0 0 0 0 0 0 0 0 0 0 0 0 0 0 0 0 0 0 0 0 0 0 0 0 0 0 0 0 0 0 0 0 0 0 0 0 0 0 0 0 0 0 0 0 0 0 0 0 0 0 0 0 0 0 0 0 0 0 0 0 0 0.0134799836628229 0 0 0 0.24489518135487 0 0 0 0 0 0 0 0 0 0 0 0 0 0 0 0 0 0 0 0 0 0 0 0.0353155441595166 0 0 0 0 0 0 0 0 0 0 0 0 0 0 0 0 0 0 0 0 0 0.14156260236607 0 0 0 0 0.093621512149064 0 0 0 0.0514465672677065 0 0 0 0 0 0 0 0 0 0 0 0 0 0 0 0 0 0 0 0 0 0 0 0 0 0 0 0 0 0 0.0211358628859593 0 0 0 0 0.0632032400461206 0 0 0 0 0.0436369391601288 0.189851021629035 0 0 0.0462420902617894 0 0 0 0 0 0 0 0.0159043174593255 0 0.0202309111218678 0 0 0 0 0 0.0194742264757237 0 0
0 0 0 0 0 0 0 0 0 0 0 0 0 0 0 0 0 0 0 0 0 0 0 0 0 0 0 0 0 0 0 0 0 0 0 0 0 0 0 0 0 0 0 0 0 0 0 0 0 0 0 0 0 0 0 0 0 0 0 0 0 0 0 0 0 0 0 0 0 0 0 0 0 0 0 0 0 0 0 0 0 0 0 0 0 0 0 0 0 0 0 0 0 0 0 0 0 0 0 0 0 0 0 0 0 0 0 0 0 0 0 0 0 0 0 0 0 0 0 0 0 0 0 0 0 0 0 0 0 0 0 0 0 0 0 0 0 0 0 0 0 0 0 0 0 0 0 0 0 0 0 0 0 0 0 0 0 0 0 0 0 0 0 0 0 0 0 0 0 0 0 0 0 0 0 0 0 0.021860168290889 0 0 0 0 0.00975053158312367 0 0 0 0 0 0 0 0 0 0 0 0 0 0 0.111239595372922 0 0 0 0 0 0 0 0.151308413157507 0 0 0 0 0 0 0 0 0 0 0 0 0 0 0 0.0126210472207587 0 0 0 0 0 0 0 0 0 0 0.00666536737541175 0 0 0 0 0 0 0 0 0 0.102719928361564 0 0 0 0.0776042629114424 0.0271378073779738 0.0391794087249151 0 0.032828766679961 0 0.0265736078407893 0 0 0 0 0 0 0 0 0 0 0 0 0 0 0 0 0 0 0 0 0 0 0 0 0 0 0 0 0 0 0 0 0 0 0 0 0 0 0 0 0.0271249032131537 0.027712757031005 0.00456168946967207 0 0.0723630495675015 0 0 0 0 0 0.00529373583371837 0.00790314285941808 0.036310684393402 0.0119872665222494 0 0 0.0230956499335154 0 0.0139509747426923 0 0.150207241536415 0 0
0 0 0 0 0 0 0 0 0 0 0 0 0 0 0 0 0 0 0 0 0 0 0 0 0 0 0 0 0 0 0 0 0 0 0 0 0 0 0 0 0 0 0 0 0 0 0 0 0 0 0 0 0 0 0 0 0 0 0 0 0 0 0 0 0 0 0 0 0 0 0 0 0 0 0 0 0 0 0 0 0 0 0 0 0 0 0 0 0 0 0 0 0 0 0 0 0 0 0 0 0 0 0 0 0 0 0 0 0 0 0 0 0 0 0 0 0 0 0 0 0 0 0 0 0 0 0 0 0 0 0 0 0 0 0 0 0 0 0 0 0 0 0 0 0 0 0 0 0 0 0 0 0 0 0 0 0 0 0 0 0 0 0 0 0 0 0 0 0 0 0 0 0 0 0 0 0 0 0 0 0 0 0 0 0 0 0 0.00306053110140864 0 0 0 0 0 0 0 0 0 0 0 0 0 0 0 0 0 0 0 0 0 0 0 0 0 0 0 0 0 0 0 0 0 0 0 0 0 0 0 0 0 0 0 0 0.0010264644827112 0.0394542798615076 0.0673279131711875 0 0 0 0 0 0 0 0 0 0 0.0367473367169964 0 0 0 0 0 0.106497453316469 0 0.126440191138891 0.0927859223330239 0.0420783953091761 0.0485924685018858 0.112615106672177 0 0 0 0 0 0 0 0 0 0 0 0 0 0 0 0 0 0 0 0 0 0 0 0 0 0 0 0 0 0 0 0 0 0 0 0 0 0.00149436537927549 0.163588563691464 0.00459316854587159 0.0827568727809207 0.00748557638999768 0 0 0 0 0 0 0 0 0.0167907356840809 0.00468906353446448 0.0372672511805671 0 0 0 0 0.0047083402079238
0 0 0 0 0 0 0 0 0 0 0 0 0 0 0 0 0 0 0 0 0 0 0 0 0 0 0 0 0 0 0 0 0 0 0 0 0 0 0 0 0 0 0 0 0 0 0 0 0 0 0 0 0 0 0 0 0 0 0 0 0 0 0 0 0 0 0 0 0 0 0 0 0 0 0 0 0 0 0 0 0 0 0 0 0 0 0 0 0 0 0 0 0 0 0 0 0 0 0 0 0 0 0 0 0 0 0 0 0 0 0 0 0 0 0 0 0 0 0 0 0 0 0 0 0 0 0 0 0 0 0 0 0 0 0 0 0 0 0 0 0 0 0 0 0 0 0 0 0 0 0 0 0 0 0 0 0 0 0 0 0 0 0 0 0 0 0 0 0 0 0 0 0 0 0 0 0 0.0173098768493591 0 0 0 0 0 0 0 0 0 0 0 0 0 0 0 0 0 0 0 0 0 0 0 0 0 0 0 0 0 0 0 0 0 0 0 0 0 0 0 0 0 0 0 0 0 0 0 0 0 0 0 0 0 0 0.0348766141247714 0.0213168161234373 0.0262131909827822 0 0 0 0 0 0 0 0 0 0.118808012783415 0 0 0 0 0.133374547601629 0 0.140377026468193 0 0.216467262380215 0.0466452505742673 0 0 0.0837477080980822 0 0 0 0 0 0 0 0 0 0 0 0 0 0 0 0 0 0 0 0 0 0 0 0 0 0 0 0 0 0 0 0 0 0 0.0106793768115681 0 0 0 0.0611300429440768 0.0157310773426684 0.0217808052042095 0 0 0 0 0 0 0 0 0 0 0.00571365050997789 0.0458287412013473 0 0 0 0 0
0 0 0 0 0 0 0 0 0 0 0 0 0 0 0 0 0 0 0 0 0 0 0 0 0 0 0 0 0 0 0 0 0 0 0 0 0 0 0 0 0 0 0 0 0 0 0 0 0 0 0 0 0 0 0 0 0 0 0 0 0 0 0 0 0 0 0 0 0 0 0 0 0 0 0 0 0 0 0 0 0 0 0 0 0 0 0 0 0 0 0 0 0 0 0 0 0 0 0 0 0 0 0 0 0 0 0 0 0 0 0 0 0 0 0 0 0 0 0 0 0 0 0 0 0 0 0 0 0 0 0 0 0 0 0 0 0 0 0 0 0 0 0 0 0 0 0 0 0 0.00260838869959556 0 0 0 0 0 0 0 0 0 0 0 0 0 0 0.00262769377029632 0 0 0 0 0 0 0 0 0.00264363953255619 0 0.0014959567183051 0 0 0.00536034871468412 0 0 0 0 0.00285553198359019 0 0 0 0 0.0015548953264441 0 0 0 0 0 0 0 0 0 0 0 0 0 0 0 0 0.00773571291900424 0 0 0.00161836343318904 0 0 0 0 0 0 0 0 0 0.00754744377247456 0 0 0 0 0 0 0 0 0 0 0 0 0 0.0500221133299728 0.0119317364182702 0 0 0 0 0 0.00414626235944193 0 0.00438282891538179 0 0.0255643876415811 0 0 0 0.0752649736978668 0.00844205647912103 0.027091769860211 0.147860383914315 0.0225156533041409 0.0368332288560131 0 0.0433383262435125 0 0.0103273498021777 0.024781441057592 0 0 0 0 0 0 0 0 0 0 0 0 0 0 0 0 0 0 0 0 0 0 0 0 0 0 0 0 0 0 0 0 0 0 0.0165338034984937 0 0 0.00228496732442679 0 0.0575221803612439 0.0151775125026054 0 0 0 0.00349360995101126 0.00663672174523191 0.00235893617336803 0.00357512395308121 0.131026995514108 0.0041262869473391 0.0623640612027432 0.100037048931275 0.0114643149258081 0.00204844397900789 0.0218998224287956 0.0284179136262553 0.00248177018546823 0
0 0 0 0 0 0 0 0 0 0 0 0 0 0 0 0 0 0 0 0 0 0 0 0 0 0 0 0 0 0 0 0 0 0 0 0 0 0 0 0 0 0 0 0 0 0 0 0 0 0 0 0 0 0 0 0 0 0 0 0 0 0 0 0 0 0 0 0 0 0 0 0 0 0 0 0 0 0 0 0 0 0 0 0 0 0 0 0 0 0 0 0 0 0 0 0 0 0 0 0 0 0 0 0 0 0 0 0 0 0 0 0 0 0 0 0 0 0 0 0 0 0 0 0 0 0 0 0 0 0 0 0 0 0 0 0 0 0 0 0 0 0 0 0 0 0 0 0 0 0 0 0 0 0 0 0 0 0 0 0 0 0.00331821771050465 0 0 0 0 0 0 0 0 0 0 0 0 0 0 0 0 0 0 0 0 0 0 0 0 0 0 0 0 0 0 0 0 0 0 0 0 0 0 0 0 0 0 0 0 0 0 0 0 0 0 0 0 0 0 0 0 0 0 0 0.00429220872193239 0 0 0 0 0 0 0 0 0 0 0 0 0 0 0 0 0 0 0.00287543505523446 0.0331100302569228 0 0.00714783132698118 0 0 0.0601786773465312 0 0.26698624885539 0.0388411356454242 0.271910188403032 0 0.125329604342049 0 0.0103606527646101 0 0.00352697996101993 0.0319904347204201 0 0 0 0 0 0 0 0 0 0 0 0 0 0 0 0 0 0 0 0 0 0 0 0 0 0 0 0 0 0 0 0 0 0 0.00577208651211893 0 0 0 0 0.00524330580644485 0 0 0 0 0 0 0.00141412948070808 0.00414280185897579 0.0904248673820027 0.0168582225229681 0.00504142142046378 0.0027097537617069 0.00852576614455888 0 0 0 0 0
0 0 0 0 0 0 0 0 0 0 0 0 0 0 0 0 0 0 0 0 0 0 0 0 0 0 0 0 0 0 0 0 0 0 0 0 0 0 0 0 0 0 0 0 0 0 0 0 0 0 0 0 0 0 0 0 0 0 0 0 0 0 0 0 0 0 0 0 0 0 0 0 0 0 0 0 0 0 0 0 0 0 0 0 0 0 0 0 0 0 0 0 0 0 0 0 0 0 0 0 0 0 0 0 0 0 0 0 0 0 0 0 0 0 0 0 0 0 0 0 0 0 0 0 0 0 0 0 0 0 0 0 0 0 0 0 0 0 0 0 0 0 0 0 0 0 0 0 0 0 0 0 0 0 0 0 0.00854030671491655 0 0 0 0.00371754008774152 0.0276087599763529 0 0 0 0.00217225746311775 0 0 0 0 0 0 0 0 0.00469197627301849 0.00580831867451548 0 0 0.00479059654325735 0 0 0 0 0.00947087933484176 0 0 0 0 0 0 0 0 0 0 0 0 0 0.0065608093457339 0 0 0 0 0 0 0 0 0 0 0 0 0 0 0 0 0 0 0 0 0 0 0 0.0229320489688504 0 0 0 0 0 0 0 0 0 0 0 0 0 0 0 0 0 0 0 0.0774692713680127 0.0266478054813445 0.015368713176751 0 0 0.0100525922070285 0.397620696318898 0 0 0.0525390581639551 0 0.108221532148492 0 0 0 0 0 0 0 0 0 0 0 0 0 0 0 0 0 0 0 0 0 0 0 0 0 0 0 0 0 0 0 0 0 0 0 0 0 0 0 0 0 0 0 0 0 0 0 0 0 0 0 0 0 0.197146260857245 0.0186405768959266 0 0 0 0 0 0 0 0
0 0 0 0 0 0 0 0 0 0 0 0 0 0 0 0 0 0 0 0 0 0 0 0 0 0 0 0 0 0 0 0 0 0 0 0 0 0 0 0 0 0 0 0 0 0 0 0 0 0 0 0 0 0 0 0 0 0 0 0 0 0 0 0 0 0 0 0 0 0 0 0 0 0 0 0 0 0 0 0 0 0 0 0 0 0 0 0 0 0 0 0 0 0 0 0 0 0 0 0 0 0 0 0 0 0 0 0 0 0 0 0 0 0 0 0 0 0 0 0 0 0 0 0 0 0 0 0 0 0 0 0 0 0 0 0 0 0 0 0 0 0 0 0 0 0 0 0 0 0 0 0 0 0 0 0 0 0 0 0 0 0 0 0 0 0 0 0 0 0 0 0 0 0 0 0 0 0 0 0 0 0 0 0 0 0 0 0 0 0 0 0 0 0 0 0 0 0 0 0 0 0 0 0 0 0 0 0 0 0 0 0 0 0 0 0 0 0 0 0 0 0 0 0 0 0 0 0 0 0 0 0 0 0.0152651271542063 0.00374739328607004 0 0 0 0 0 0 0 0 0 0 0.0687390678773431 0.0317056691656488 0.0568514755842054 0 0 0.3200285293845 0.0127227544624465 0.0461121277202121 0.00749636437890854 0.0486467520472011 0.00960695716701313 0.029280122321833 0.103089217983999 0 0 0 0 0 0 0 0 0 0 0 0 0 0 0 0 0 0 0 0 0 0 0 0 0 0 0 0 0 0 0 0 0 0 0.0053402484564503 0 0 0 0.0168008685391651 0.019502539519454 0.0166985985742571 0.00338618254302474 0 0 0 0 0 0 0.0961941695661329 0 0.0315055525253004 0.0382518832775235 0.00931539399071374 0 0 0.00971300447439214 0 0
0 0 0 0 0 0 0 0 0 0 0 0 0 0 0 0 0 0 0 0 0 0 0 0 0 0 0 0 0 0 0 0 0 0 0 0 0 0 0 0 0 0 0 0 0 0 0 0 0 0 0 0 0 0 0 0 0 0 0 0 0 0 0 0 0 0 0 0 0 0 0 0 0 0 0 0 0 0 0 0 0 0 0 0 0 0 0 0 0 0 0 0 0 0 0 0 0 0 0 0 0 0 0 0 0 0 0 0 0 0 0 0 0 0 0 0 0 0 0 0 0 0 0 0 0 0 0 0 0 0 0 0 0 0 0 0 0 0 0 0 0 0 0 0 0 0 0 0 0 0 0 0 0 0 0 0 0 0 0 0 0.00169356336644468 0.00323661992655717 0 0 0.00229844787466715 0 0 0 0 0 0 0 0 0 0 0.00214616288298415 0 0 0.00131371851663668 0 0 0 0 0 0 0 0 0 0 0 0 0 0 0 0 0 0 0 0 0 0 0 0 0 0 0 0 0 0 0 0 0 0 0 0 0 0 0 0.00273101657141566 0 0 0 0 0 0 0 0 0 0 0 0 0 0 0 0 0 0 0 0 0 0.00186266485156016 0.00784923759988313 0 0.00565563506471884 0 0 0.077326583914867 0.177849542302288 0.023074349491645 0.143009913840736 0 0.0195891271405389 0.0861002351187273 0 0.00493135035129159 0.00687827526959173 0.0132983811561965 0.0751320995784324 0 0 0 0 0 0 0 0 0 0 0 0 0 0 0 0 0 0 0 0 0 0 0 0 0 0 0 0 0 0 0 0 0 0 0.00949978915353788 0 0 0 0.00824424451312414 0.0097625679010225 0.0145571261188976 0.00170019137608485 0 0 0.00170260739769198 0.00295940083146647 0.000920300399082111 0.00255447949354478 0.165080718434723 0.0192061988187897 0.0338428946807708 0.0399322412596537 0.0180418194417554 0 0.00880324945275302 0.00411685023769012 0.00135009683107449 0.00174829883915546
0 0 0 0 0 0 0 0 0 0 0 0 0 0 0 0 0 0 0 0 0 0 0 0 0 0 0 0 0 0 0 0 0 0 0 0 0 0 0 0 0 0 0 0 0 0 0 0 0 0 0 0 0 0 0 0 0 0 0 0 0 0 0 0 0 0 0 0 0 0 0 0 0 0 0 0 0 0 0 0 0 0 0 0 0 0 0 0 0 0 0 0 0 0 0 0 0 0 0 0 0 0 0 0 0 0 0 0 0 0 0 0 0 0 0 0 0 0 0 0 0 0 0 0 0 0 0 0 0 0 0 0 0 0 0 0 0 0 0 0 0 0 0 0 0 0 0 0 0 0 0 0 0 0 0 0 0 0 0 0 0 0 0 0 0 0 0 0 0 0 0 0 0 0 0 0 0 0 0 0 0 0 0 0 0 0 0 0.00688608067631521 0 0 0 0 0 0 0.00149917075824649 0 0 0 0 0 0 0 0 0 0 0 0 0 0 0 0 0 0 0.00134304496648333 0 0 0 0 0 0 0 0 0 0 0 0 0 0 0 0 0 0 0.00234328859667847 0 0.0153234006052215 0 0 0 0 0 0 0 0 0 0.0797506654656845 0.0325140649420123 0.0118420979641118 0 0 0.00571775702986854 0.0197007239914148 0 0.0130065843824986 0.00990401380930525 0.0112957993026071 0.051241058435073 0.0332648776234558 0.293819002206433 0 0 0 0 0 0 0 0 0 0 0 0 0 0 0 0 0 0 0 0 0 0 0 0 0 0 0 0 0 0 0 0 0 0 0 0 0 0.00141565621934214 0.126001041045999 0.00810408314303054 0.0749927707186699 0.0203513137678962 0 0 0.00134639944971741 0 0 0 0.0291983410954312 0 0.0182345425196273 0.0335186375778822 0.0808891676090627 0 0.00455589241746092 0.0014640335416828 0 0.0104764901387883
0 0 0 0 0 0 0 0 0 0 0 0 0 0 0 0 0 0 0 0 0 0 0 0 0 0 0 0 0 0 0 0 0 0 0 0 0 0 0 0 0 0 0 0 0 0 0 0 0 0 0 0 0 0 0 0 0 0 0 0 0 0 0 0 0 0 0 0 0 0 0 0 0 0 0 0 0 0 0 0 0 0 0 0 0 0 0 0 0 0 0 0 0 0 0 0 0 0 0 0 0 0 0 0 0 0 0 0 0 0 0 0 0 0 0 0 0 0 0 0 0 0 0 0 0 0 0 0 0 0 0 0 0 0 0 0 0 0 0 0 0 0 0 0 0 0 0 0 0 0 0 0 0 0 0 0 0 0 0 0 0.00122113973623446 0.00247092768007853 0 0 0.00112682412419995 0 0 0 0 0 0 0 0 0 0 0.00144533471511879 0 0 0 0 0 0 0 0 0 0 0 0 0 0 0 0 0.00120317064834652 0 0 0 0 0 0 0 0 0 0 0 0 0 0 0 0 0 0 0 0 0 0 0 0.00158243918349422 0 0 0 0 0 0 0 0 0 0 0 0 0 0 0 0 0 0 0 0 0 0 0 0 0.0133932910045651 0.0145739721999583 0.0103744692121115 0 0 0.0436521199614387 0.185767395903383 0.107708360380915 0.0466961596032156 0.195116003054154 0.0293079009255662 0 0 0.00377623050572364 0 0.0016137440632396 0.0625104156138501 0 0 0 0 0 0 0 0 0 0 0 0 0 0 0 0 0 0 0 0 0 0 0 0 0 0 0 0 0 0 0 0 0 0 0 0 0 0 0 0.00494320287656813 0 0 0 0 0 0.00113891773244284 0.00149837444884237 0.00234055414187562 0.178245464075472 0.0176853166517263 0.00259512961632411 0.00701945633463527 0.0609936856065205 0 0 0 0 0
0 0 0 0 0 0 0 0 0 0 0 0 0 0 0 0 0 0 0 0 0 0 0 0 0 0 0 0 0 0 0 0 0 0 0 0 0 0 0 0 0 0 0 0 0 0 0 0 0 0 0 0 0 0 0 0 0 0 0 0 0 0 0 0 0 0 0 0 0 0 0 0 0 0 0 0 0 0 0 0 0 0 0 0 0 0 0 0 0 0 0 0 0 0 0 0 0 0 0 0 0 0 0 0 0 0 0 0 0 0 0 0 0 0 0 0 0 0 0 0 0 0 0 0 0 0 0 0 0 0 0 0 0 0 0 0 0 0 0 0 0 0 0 0 0 0 0 0 0 0 0 0 0 0 0 0 0 0 0 0 0 0 0 0 0 0 0 0 0 0 0 0 0 0 0 0 0 0 0 0 0 0 0 0 0 0 0 0 0 0 0 0 0 0 0 0 0 0 0 0 0 0 0 0 0 0 0 0 0 0 0 0 0 0 0 0 0 0 0 0 0 0 0 0 0 0 0 0 0 0 0 0 0 0.0140218406568464 0.0633635529463145 0 0 0 0 0 0 0 0 0 0.328212120435093 0.173796822883906 0 0 0 0.0116780308244949 0 0.0343309337221483 0 0 0.112942050859647 0.00681317676956409 0.0320129904545821 0.0972587355698089 0 0 0 0 0 0 0 0 0 0 0 0 0 0 0 0 0 0 0 0 0 0 0 0 0 0 0 0 0 0 0 0 0 0 0 0 0 0 0.0882051449928837 0 0.0373645998847112 0 0 0 0 0 0 0 0 0 0 0 0 0 0 0 0 0
0 0 0 0 0 0 0 0 0 0 0 0 0 0 0 0 0 0 0 0 0 0 0 0 0 0 0 0 0 0 0 0 0 0 0 0 0 0 0 0 0 0 0 0 0 0 0 0 0 0 0 0 0 0 0 0 0 0 0 0 0 0 0 0 0 0 0 0 0 0 0 0 0 0 0 0 0 0 0 0 0 0 0 0 0 0 0 0 0 0 0 0 0 0 0 0 0 0 0 0 0 0 0 0 0 0 0 0 0 0 0 0 0 0 0 0 0 0 0 0 0 0 0 0 0 0 0 0 0 0 0 0 0 0 0 0 0 0 0 0 0 0 0 0 0 0 0 0 0 0 0 0 0 0 0 0 0 0 0 0 0 0 0 0 0 0 0 0 0 0 0 0 0 0 0 0 0 0 0 0 0 0 0 0 0 0 0 0 0 0 0 0 0 0 0 0 0 0 0 0 0 0 0 0 0 0 0 0 0 0 0 0 0 0 0 0 0 0 0 0 0 0 0 0 0 0 0 0 0 0 0 0 0.00152703180404448 0.116679450235096 0.0534670840759017 0 0 0 0 0 0 0 0 0 0.172401557198481 0.0268069042106181 0.0565562015128238 0.0169100734220333 0 0.0542453358201437 0.0123054347512161 0.0280272811093634 0.00415815856414197 0.0808435346286671 0 0 0.10307501209553 0.101718121663233 0 0 0 0 0 0 0 0 0 0 0 0 0 0 0 0 0 0 0 0 0 0 0 0 0 0 0 0 0 0 0 0 0 0 0 0 0 0 0.0415824256734529 0.00608684369821144 0.037379871168997 0 0 0 0 0 0 0 0 0 0.0414750053022996 0 0.0447546730657453 0 0 0 0 0
0 0 0 0 0 0 0 0 0 0 0 0 0 0 0 0 0 0 0 0 0 0 0 0 0 0 0 0 0 0 0 0 0.00130365179188536 0.0162584479224807 0 0 0 0 0 0 0 0 0 0 0 0 0 0 0 0 0 0 0 0.0132382784464745 0 0 0 0 0 0 0 0 0 0 0 0 0 0 0 0 0.00772620840991229 0 0 0 0 0 0 0 0 0 0 0 0 0 0 0 0 0 0 0 0 0 0 0 0 0 0 0 0 0.00203106548273046 0.00219658074851057 0 0 0 0 0 0 0 0 0 0 0 0 0 0 0 0 0 0 0 0 0 0 0 0 0 0 0 0 0 0 0 0 0 0 0 0 0 0.0179435084307145 0.0018401091458523 0 0 0 0.0103782851103133 0 0 0.00119303349077257 0 0 0.00923030873268924 0.00554069452558662 0 0.0386813797649468 0.00234882952142611 0 0 0 0 0 0 0 0 0 0 0 0 0 0 0.00209024919673463 0.0021367256687515 0 0 0 0 0 0 0 0 0 0 0 0 0 0 0 0 0.048478455358323 0.0603117403408428 0.0174990297030086 0 0.00725204806176593 0 0 0 0.0035287337074919 0 0.0013656443740005 0 0 0 0.00317056191433888 0 0 0.0102793457295749 0 0 0 0 0 0 0 0 0 0.005849954002177 0 0 0 0 0 0 0 0 0.00121049034778516 0 0 0 0 0 0 0 0 0 0 0 0.00348092277985877 0 0 0 0 0 0 0 0 0 0.0217923409358002 0 0 0 0 0.0029859327862255 0.00478405623802086 0.0354378784565306 0 0.00135932999802481 0 0 0.0126635342972018 0.0442269051552815 0 0 0 0 0 0 0 0 0 0 0 0 0 0 0 0 0 0 0 0 0 0 0 0.0191173536684708 0 0 0 0.000612288836075623 0 0 0 0 0 0 0 0 0 0.0143806050580115 0.0619205600079704 0.106575004790708 0.141490087221484 0.0126685101005501 0 0.00540401018540095 0.0219746651055438 0.00633379107193308 0.000532208588090306 0 0 0 0.00560145118627937 0.00411572302977509 0.00161294599473246 0.0230441429765322 0.00594568180036941 0.00117867664707006 0.00300045377560522 0.144677579379363
0 0 0 0 0 0 0 0 0 0 0 0 0 0 0 0 0 0 0 0 0 0 0 0 0 0 0 0 0 0 0 0 0 0 0 0 0 0 0 0 0 0 0 0 0 0 0 0 0 0 0 0 0 0 0 0 0 0 0 0 0 0 0 0 0 0 0 0 0 0 0 0 0 0 0 0 0 0 0 0 0 0 0 0 0 0 0 0 0 0 0 0 0 0 0 0 0 0 0 0 0 0 0 0 0 0 0 0 0 0 0 0 0 0 0 0 0 0 0 0 0 0 0 0 0 0 0 0 0 0 0 0 0 0 0 0 0 0 0 0 0 0 0 0 0 0 0 0 0 0 0 0 0 0 0 0 0 0 0 0 0 0 0 0 0 0 0 0 0 0 0 0 0 0 0 0 0 0 0 0 0 0 0 0 0 0 0 0.00494417945222485 0 0 0 0 0 0 0.00180933068278966 0 0 0 0 0 0 0 0 0 0 0 0 0 0 0 0 0 0 0 0 0 0 0 0 0 0 0 0 0 0 0 0 0 0 0 0 0 0 0.0171606214481803 0.0173122048574047 0 0 0 0 0 0 0 0 0 0.0810034105932763 0 0.0120912787714211 0.00516459909581251 0 0.0292925167892223 0.0297718024172778 0.0740500199953826 0.00159423542679368 0.0205584854552467 0.092475916147075 0.0407609745197829 0 0.199058898108568 0 0 0 0 0 0 0 0 0 0 0 0 0 0 0 0 0 0 0 0 0 0 0 0 0 0 0 0 0 0 0 0 0 0 0 0 0 0.00211182616026358 0.12001781654576 0.00740420406374153 0.0717522117700607 0.0206894620773807 0 0 0.00243508883399357 0 0 0 0 0 0.0632301001283741 0.0413934984574516 0.0326786238049157 0 0.00281879037328585 0 0 0.0084199040243147
0 0 0 0 0 0 0 0 0 0 0 0 0 0 0 0 0 0 0 0 0 0 0 0 0 0 0 0 0 0 0 0 0 0 0 0 0 0 0 0 0 0 0 0 0 0 0 0 0 0 0 0 0 0 0 0 0 0 0 0 0 0 0 0 0 0 0 0 0 0 0 0 0 0 0 0 0 0 0 0 0 0 0 0 0 0 0 0 0 0 0 0 0 0 0 0 0 0 0 0 0 0 0 0 0 0 0 0 0 0 0 0 0 0 0 0 0 0 0 0 0 0 0 0 0 0 0 0 0 0 0 0 0 0 0 0 0 0 0 0 0 0 0 0 0 0 0 0 0 0 0 0 0 0 0 0 0 0 0 0 0 0 0 0 0 0 0 0 0 0 0 0 0 0 0 0 0 0 0 0 0 0 0 0 0 0 0 0.00609440313406645 0 0 0 0 0 0 0.00146421751395418 0 0 0 0 0 0 0 0 0 0 0 0 0 0 0 0 0 0 0.00130486081821099 0 0 0 0 0 0 0 0 0 0 0 0 0 0 0 0 0 0 0.00101035192363818 0 0.00193869811867419 0 0 0 0 0 0 0 0 0 0.0558204116708557 0.0128395395731315 0.00862724126437818 0.0139288673956425 0 0.0306661379750729 0.0500142679455222 0.194482786797464 0.018362517553248 0.0185718655267274 0.0271353619780422 0.042329020322499 0.059189358775742 0 0 0 0 0 0 0 0 0 0 0 0 0 0 0 0 0 0 0 0 0 0 0 0 0 0 0 0 0 0 0 0 0 0 0 0 0 0 0.0017441470360772 0.0979584385689408 0.00634918225253883 0.0548782037201255 0.023408681535911 0 0 0.00148968357684228 0.00100811512360483 0.00115257439826482 0 0.0294089062171098 0 0.0320886565353556 0.0462162639086482 0.142509254520547 0 0.0055916095538127 0.000855528854967823 0 0.011560845910384
0 0 0 0 0 0 0 0 0 0 0 0 0 0 0 0 0 0 0 0 0 0 0 0 0 0 0 0 0 0 0 0 0 0 0 0 0 0 0 0 0 0 0 0 0 0 0 0 0 0 0 0 0 0 0 0 0 0 0 0 0 0 0 0 0 0 0 0 0 0 0 0 0 0 0 0 0 0 0 0 0 0 0 0 0 0 0 0 0 0 0 0 0 0 0 0 0 0 0 0 0 0 0 0.0177157748671874 0 0 0 0 0 0 0 0 0 0 0.0184704756050853 0 0 0 0 0 0 0 0 0 0 0 0 0 0 0 0 0 0 0 0 0 0 0 0 0 0 0 0 0 0 0 0 0 0 0 0 0 0 0 0 0 0 0 0 0 0 0 0 0 0 0 0 0 0 0 0 0 0 0 0.101743277987383 0 0 0 0 0 0 0 0 0 0 0 0 0 0 0 0 0 0 0 0 0 0 0 0 0 0 0 0 0 0 0 0.0385025207283862 0 0.0547701082688072 0 0 0 0 0.223819847055976 0 0 0 0 0 0 0 0 0 0 0 0 0 0 0 0 0 0 0 0 0 0 0 0 0 0 0 0 0 0 0 0 0 0 0 0 0 0 0 0 0 0 0 0 0 0 0 0 0 0.151519229508409 0 0 0 0 0 0.0976919890345663 0.131895362769781 0 0 0 0 0 0 0 0 0 0 0 0 0 0 0 0 0 0 0 0 0 0.060838599879062 0 0 0 0 0 0 0 0.103032814295357 0 0 0 0 0 0 0 0 0 0 0 0 0 0 0
0 0 0 0 0 0 0 0 0 0 0 0 0 0 0 0 0 0 0 0 0 0 0 0 0 0 0 0 0 0 0 0 0 0 0 0 0 0 0 0 0 0 0 0 0 0 0 0 0 0 0 0 0 0 0 0 0 0 0 0 0 0 0 0 0 0 0 0 0 0 0 0 0 0 0 0 0 0 0 0 0 0 0 0 0 0 0 0 0 0 0 0 0 0 0 0 0 0 0 0 0 0 0 0 0 0 0 0 0 0 0 0 0 0 0 0 0 0 0 0 0 0 0 0 0 0 0 0 0 0 0 0 0 0 0 0 0 0 0 0 0 0 0 0 0 0 0 0 0 0 0 0 0 0 0 0 0 0 0 0 0 0 0 0 0 0 0 0 0 0 0 0 0 0 0 0 0 0 0 0 0 0 0 0 0 0 0 0 0 0 0 0 0 0 0 0 0 0 0 0 0 0 0 0 0 0 0 0 0.0224211442795575 0 0 0 0 0 0 0 0 0 0 0 0 0 0 0 0 0 0 0 0 0 0 0 0 0 0 0 0 0 0 0 0 0 0 0 0 0 0 0 0 0 0 0 0 0 0 0 0 0 0 0 0.0548885569431299 0.0592981014586997 0 0.14655583933307 0.398270199957637 0.117079232072159 0 0 0 0 0 0 0.201486925955746 0 0 0 0 0 0 0 0 0 0 0 0 0 0 0 0 0 0 0 0 0 0 0 0 0 0 0 0 0 0 0 0 0 0 0 0 0 0 0 0 0 0 0
0 0 0 0 0 0 0 0 0 0 0 0 0.0288070095958227 0 0 0 0 0 0 0 0 0 0 0 0 0 0 0 0 0 0 0 0 0 0 0 0 0 0 0 0 0 0 0 0 0 0 0 0 0 0 0 0 0 0 0 0 0 0 0 0 0 0 0 0 0 0 0 0 0 0 0 0 0 0 0 0 0 0 0 0 0 0 0 0 0 0 0 0 0 0 0 0 0 0 0 0 0 0 0 0 0 0 0 0 0 0.00541750645745259 0.0204636359076796 0 0 0 0 0 0 0.00674774424525616 0.0162114973185833 0.0500531337413321 0 0.0885914043137602 0.0330910161493155 0 0 0 0 0 0 0 0 0 0 0 0 0 0 0 0 0 0 0 0 0 0 0 0 0 0 0 0 0 0 0 0 0 0 0 0 0 0 0 0 0 0 0 0 0 0 0.413701537166584 0 0 0 0 0 0 0 0 0 0 0 0 0 0 0 0 0 0 0 0.0127572709741841 0 0 0 0 0 0 0 0 0 0 0 0 0 0 0 0 0 0 0 0 0 0 0 0 0 0 0 0 0 0 0 0 0 0 0 0 0 0 0 0 0 0 0 0 0 0 0 0 0 0 0 0 0 0 0 0 0 0 0 0 0 0 0 0 0 0 0 0 0 0 0 0 0.0291391780816491 0 0.0645708076984758 0.0181682074878071 0 0 0.175041354313085 0 0.0372386965490127 0 0 0 0 0 0 0 0 0 0 0 0 0 0 0 0 0 0 0 0 0 0 0 0 0 0 0 0 0 0 0 0 0 0 0 0 0 0 0 0 0 0 0 0 0 0 0 0
0 0 0 0 0 0 0 0 0 0 0 0 0.00299108679013844 0 0 0 0 0 0 0 0 0 0 0 0 0 0 0 0 0 0 0 0 0 0 0 0 0 0 0 0 0 0 0 0 0 0 0 0 0 0 0 0 0 0 0 0 0 0 0 0 0 0 0 0 0 0 0 0 0 0 0 0 0 0 0 0 0 0 0 0 0 0 0 0 0 0 0 0 0 0 0 0 0 0 0 0 0 0 0 0 0 0 0 0 0 0 0 0 0 0 0 0 0 0.0197442312473474 0.00820243177211284 0 0 0.0303638168310231 0 0 0 0 0 0 0 0 0 0 0 0 0 0 0 0 0 0 0 0 0 0 0 0 0 0 0 0 0 0 0 0 0 0 0 0 0 0 0 0 0 0 0 0 0 0 0 0.632191532746303 0 0 0 0 0 0 0 0 0 0 0 0 0 0 0 0 0 0 0 0 0 0.00590437108131607 0 0 0 0 0 0 0 0 0 0 0 0 0 0 0 0 0 0.0381961314278298 0 0 0 0 0 0 0 0 0 0 0 0 0 0 0 0 0 0 0 0 0 0 0 0 0 0 0 0 0 0 0 0 0 0 0 0 0 0 0 0 0 0 0 0 0 0 0 0 0 0 0 0 0.0430610896433337 0.0883252673728206 0 0 0 0 0.0790831227315439 0 0 0 0 0.051936918356231 0 0 0 0 0 0 0 0 0 0 0 0 0 0 0 0 0 0 0 0 0 0 0 0 0 0 0 0 0 0 0 0 0 0 0 0 0 0 0 0 0 0 0 0 0
0 0 0 0 0 0 0 0 0 0 0 0 0 0 0 0 0 0 0 0 0 0 0.00811131224615124 0 0 0 0.00634781441146058 0 0 0 0 0 0 0 0 0 0 0 0 0 0 0 0 0 0 0 0 0 0 0 0 0 0.0127656108177085 0 0 0 0 0 0 0 0 0 0 0.00897159963961641 0 0 0 0 0 0 0 0 0 0 0 0 0 0 0 0 0 0 0 0 0 0 0 0 0 0 0 0 0 0 0 0 0 0 0 0 0 0 0 0 0 0 0.0093905972560576 0.0202232251961697 0 0 0 0 0 0 0 0 0 0 0 0 0 0.00491202605786937 0 0 0 0 0 0.0173078782429705 0 0 0 0 0 0 0 0 0 0 0 0 0 0 0 0 0 0 0 0 0 0 0 0 0 0 0 0 0 0 0 0 0 0 0 0 0 0 0.27457604247547 0.0357912407294763 0.222188458879948 0.0883133210036374 0.0425829229718593 0 0.11397052116148 0 0 0 0 0 0 0 0 0 0 0 0 0 0 0 0 0 0 0 0 0 0 0 0 0 0 0 0 0 0 0 0 0 0.0713688281764242 0 0 0 0 0 0 0 0 0 0 0 0 0 0 0 0 0 0 0 0 0 0 0 0 0 0 0 0 0 0 0 0 0 0 0 0 0 0 0 0 0 0 0 0 0 0 0 0 0 0 0 0 0 0.0264737916649296 0 0 0 0 0 0 0 0 0 0 0 0 0 0 0 0 0 0 0 0 0.0367048090687722 0 0 0 0 0 0 0 0 0 0 0 0 0 0 0 0 0 0 0 0 0 0 0 0 0 0 0 0 0 0 0 0 0 0
0 0 0 0 0 0 0 0 0 0 0 0 0 0 0 0 0 0 0 0 0 0 0 0 0 0 0 0 0 0 0 0 0 0 0 0 0 0 0 0 0 0 0 0 0 0 0 0 0 0 0 0 0 0 0 0 0 0 0 0 0 0 0 0 0 0 0 0 0 0 0 0 0 0 0 0 0 0 0 0 0 0 0 0 0 0 0 0 0 0 0 0 0 0 0 0 0 0 0 0 0 0 0 0 0 0 0 0 0 0 0 0 0 0 0 0 0 0 0 0 0 0 0 0 0 0 0 0 0 0 0 0 0 0 0 0 0 0 0 0 0 0 0 0 0 0 0 0 0 0 0 0 0 0 0 0 0 0 0 0 0 0.00753391797310621 0 0 0.00544910628419799 0 0 0 0 0 0 0 0 0 0 0 0 0 0 0 0 0 0 0 0 0 0 0 0 0 0 0 0 0 0 0.00386363932555782 0 0 0 0 0 0 0 0 0 0 0 0 0.0302912380172499 0 0 0 0 0 0 0 0 0 0 0 0 0 0 0 0 0 0 0 0 0 0 0 0 0 0 0 0 0 0 0 0 0 0 0 0 0 0 0 0 0 0 0 0 0 0 0 0 0 0.0176622141018903 0.0503012592303249 0 0 0 0 0.132438944399286 0.0209293486568589 0.0699869588376679 0.0338349897250313 0 0.012191276700755 0.0206228896325982 0.136660903078664 0.0879364941431959 0.0644570099248448 0.176785347377272 0.0421821699295955 0 0 0.0868722926619038 0 0 0 0 0 0 0 0 0 0 0 0 0 0 0 0 0 0 0 0 0 0 0 0 0 0 0 0 0 0 0 0 0 0 0 0 0
0 0 0 0 0 0 0 0 0 0 0 0 0 0 0 0 0 0 0 0 0 0 0 0 0 0 0.00858453580800198 0 0 0 0 0 0 0 0 0 0 0 0 0 0 0 0 0 0 0 0 0 0 0 0 0 0 0 0 0 0 0 0 0 0 0 0 0 0 0 0 0 0 0 0 0 0 0 0 0 0 0 0 0 0 0 0 0 0 0 0 0 0 0 0 0 0 0 0 0 0 0 0 0 0 0 0 0 0 0 0 0.00539779311086995 0 0 0 0 0 0 0 0 0 0 0 0.0506228560354381 0 0 0 0 0 0 0 0 0 0 0 0 0 0 0 0 0 0 0 0 0 0 0 0 0 0 0 0 0 0 0 0 0 0 0 0 0 0 0 0 0 0 0 0 0 0 0 0 0 0 0 0 0 0 0 0 0 0 0 0 0 0 0 0 0 0 0 0 0 0 0 0 0 0 0 0 0 0 0 0 0 0 0 0 0 0 0 0 0.0587995964048684 0 0 0 0 0 0 0 0 0 0 0 0 0 0 0 0 0 0 0 0 0 0 0 0 0 0 0 0 0 0 0 0 0 0 0 0 0 0 0 0 0 0 0 0 0 0 0 0 0 0 0.23288550266446 0 0 0 0.225634041484998 0 0.287352490569316 0 0.0250786667683032 0 0 0 0 0.105644517153744 0 0 0 0 0 0 0 0 0 0 0 0 0 0 0 0 0 0 0 0 0 0 0 0 0 0 0 0 0 0 0 0 0 0 0 0 0 0 0 0 0 0 0
0 0 0 0 0 0 0 0 0 0 0 0 0 0 0 0 0 0 0 0 0 0 0 0 0 0 0.00896577985761321 0 0 0 0 0 0 0 0 0 0 0 0 0 0 0 0 0 0 0 0 0 0 0 0 0 0 0 0 0 0 0 0 0 0 0 0 0 0 0 0 0 0 0 0 0 0 0 0 0 0 0 0 0 0 0 0 0 0 0 0 0 0 0 0 0 0 0 0 0 0 0 0 0 0 0 0 0 0 0 0 0.00442307910627099 0 0 0 0 0 0 0 0.00443420425300404 0.00674747450361607 0 0.00800305538544607 0.0566681895839252 0 0 0 0 0 0 0 0 0 0 0 0 0 0 0 0 0 0 0 0 0 0 0 0 0 0 0 0 0 0 0 0 0 0 0 0 0 0 0 0 0 0 0 0 0 0 0.0183176379373182 0 0 0 0 0 0 0 0 0 0 0 0 0 0 0 0 0 0 0 0 0 0 0 0 0 0 0 0 0 0 0 0 0 0 0 0 0 0 0 0 0 0.0160701323507942 0 0 0 0 0 0 0 0 0 0 0 0 0 0 0 0 0 0 0 0 0 0 0 0 0 0 0 0 0 0 0 0 0 0 0 0 0 0 0 0 0 0 0 0 0 0 0 0 0 0 0.0894782980390324 0.251989839473314 0.0832295282419154 0 0.0466034246822298 0.375567646988786 0 0 0.0188241109432979 0 0 0 0 0 0 0 0 0 0 0 0 0 0 0 0 0 0 0 0 0 0 0 0 0 0 0 0 0 0 0.0106775986534359 0 0 0 0 0 0 0 0 0 0 0 0 0 0 0 0 0
0 0 0 0 0 0 0 0 0 0 0 0 0 0 0 0 0 0 0 0 0 0 0 0 0 0 0 0 0 0 0 0 0 0 0 0 0 0 0 0 0 0 0 0 0 0 0 0 0 0 0 0 0 0 0 0 0 0 0 0 0 0 0 0 0 0 0 0 0 0 0 0 0 0 0 0 0 0 0 0 0 0 0 0 0 0 0 0 0 0 0 0 0 0 0 0 0 0 0 0 0 0 0 0 0 0 0 0 0 0 0 0 0 0 0 0 0 0 0 0 0 0 0 0 0 0 0 0 0 0 0 0 0 0 0 0 0 0 0 0 0 0 0 0 0 0 0 0 0 0 0 0 0 0 0 0 0 0 0 0 0 0 0 0 0 0 0 0 0 0 0 0 0 0 0 0 0 0 0 0 0 0 0 0 0 0 0 0 0 0 0 0 0 0 0 0 0 0 0 0 0 0 0 0 0 0 0 0 0.0485696551321552 0 0 0 0 0 0 0 0 0 0 0 0 0 0 0 0 0 0 0 0 0 0 0 0 0 0 0 0 0 0 0 0 0 0 0 0 0 0 0 0 0 0 0 0 0 0 0 0 0 0 0 0 0 0 0.399950123125278 0 0 0 0.191399872632348 0.155457090644004 0 0 0.0816647908435264 0 0.0362946584615637 0.0722829067518262 0 0 0 0 0 0 0 0 0 0 0 0 0 0 0 0 0 0.0143809024092988 0 0 0 0 0 0 0 0 0 0 0 0 0 0 0 0 0 0 0 0 0 0 0
0 0 0 0 0 0 0 0 0 0 0 0 0 0 0 0 0 0 0 0 0 0 0 0 0 0 0.013499651373242 0 0 0 0 0 0 0 0 0 0 0 0 0 0 0 0 0 0 0 0 0 0.0399231936684567 0 0 0 0 0 0 0 0 0 0 0 0 0 0 0 0 0 0 0 0 0 0 0 0 0 0 0 0 0 0 0 0 0 0 0 0 0 0 0 0 0 0 0 0 0 0 0 0 0 0 0 0 0 0 0 0 0 0 0.00970198552965735 0 0 0 0 0 0 0 0 0 0 0 0.193089220567321 0 0 0 0 0 0 0 0 0 0 0 0 0 0 0 0 0 0 0 0 0 0 0 0 0 0 0 0 0 0 0 0 0 0 0 0 0 0 0 0 0 0 0 0 0 0 0 0 0 0 0 0 0.0288663681705085 0 0 0 0 0 0 0 0 0 0 0 0 0 0 0 0 0 0 0 0 0 0 0 0 0 0 0 0 0 0 0 0 0 0 0 0.0873198277517631 0 0 0 0 0 0 0 0 0 0 0 0 0 0 0 0 0 0 0 0 0 0 0 0 0 0 0 0 0 0 0 0 0 0 0 0 0 0 0 0 0 0 0 0 0 0 0 0 0 0 0 0.0965010906382031 0 0 0.135619941865014 0.0590028565405193 0.0338851848620894 0.134248807595945 0 0.16834187143728 0 0 0 0 0 0 0 0 0 0 0 0 0 0 0 0 0 0 0 0 0 0 0 0 0 0 0 0 0 0 0 0 0 0 0 0 0 0 0 0 0 0 0 0 0 0 0
0 0 0 0 0 0 0 0 0 0 0 0 0 0 0 0 0 0 0 0 0 0 0 0 0 0 0 0 0 0 0 0 0 0 0 0 0 0 0 0 0 0 0 0 0 0 0 0 0 0 0 0 0 0 0 0 0 0 0 0 0 0 0 0 0 0 0 0 0 0 0 0 0 0 0 0 0 0 0 0 0 0 0 0 0 0 0 0 0 0 0 0 0 0 0 0 0 0 0 0 0 0 0 0 0 0 0 0 0 0 0 0 0 0 0 0 0 0 0 0 0 0 0 0 0 0 0 0 0 0 0 0 0 0 0 0 0 0 0 0 0 0 0 0 0 0 0 0 0 0 0 0 0 0 0 0 0 0 0 0 0 0 0 0 0 0 0 0 0 0 0 0 0.165733286519364 0 0 0 0 0 0 0 0 0 0 0 0 0 0 0 0 0 0 0 0 0 0 0 0 0 0 0 0 0 0 0 0 0 0 0 0.38307432529487 0 0 0 0 0 0 0 0 0 0 0 0 0 0 0 0 0 0 0 0 0 0 0 0 0 0 0 0 0 0 0 0 0 0 0 0 0 0 0 0 0 0 0 0 0 0 0 0 0 0 0 0 0 0 0 0 0 0.16304413104119 0.25172015653807 0 0 0 0 0 0 0 0 0 0 0 0.0364281006065069 0 0 0 0 0 0 0 0 0 0 0 0 0 0 0 0 0 0 0 0 0 0 0 0 0 0 0 0 0 0 0 0 0 0 0 0
0 0 0 0 0 0 0 0 0 0 0 0 0 0 0 0 0 0 0 0 0 0 0 0 0 0 0 0 0 0 0 0 0 0 0 0 0 0 0 0 0 0 0 0 0 0 0 0 0 0 0 0 0 0 0 0 0 0 0 0 0 0 0 0 0 0 0 0 0 0 0 0 0 0 0 0 0 0 0 0 0 0 0 0 0 0 0 0 0 0 0 0 0 0 0 0 0 0 0 0 0 0 0 0 0 0 0 0 0 0 0 0 0 0 0 0 0 0 0 0 0 0 0 0 0 0 0 0 0 0 0 0 0 0 0 0 0 0 0 0 0 0 0 0 0 0 0 0 0 0 0 0 0 0 0 0 0 0 0 0 0 0 0 0 0 0 0 0 0 0 0 0 0 0.0850426930945468 0 0 0 0 0 0 0 0 0 0 0 0 0 0 0 0 0 0 0 0 0 0 0 0 0 0 0 0 0 0 0 0 0 0 0.175134738754276 0 0 0 0 0 0 0 0 0 0 0 0 0 0 0 0 0 0 0 0 0 0 0 0 0 0 0 0 0 0 0 0 0 0 0 0 0 0 0 0 0 0 0 0 0 0 0 0 0 0.0762626000263631 0 0 0 0 0.0816440334959654 0 0 0 0 0 0 0.438132727006932 0 0.0261493932021673 0.11763381441975 0 0 0 0 0 0 0 0 0 0 0 0 0 0 0 0 0 0 0 0 0 0 0 0 0 0 0 0 0 0 0 0 0 0 0 0 0 0 0 0 0 0
0 0 0 0 0 0 0 0 0 0 0 0 0 0 0 0 0 0 0 0 0 0 0 0 0 0 0 0 0 0 0 0 0 0 0 0 0 0 0 0 0 0 0 0 0 0 0 0 0 0 0 0 0 0 0 0 0 0 0 0 0 0 0 0 0 0 0 0 0 0 0 0 0 0 0 0 0 0 0 0 0 0 0 0 0 0 0 0 0 0 0 0 0 0 0 0 0 0 0 0 0 0 0 0 0 0 0 0 0 0 0 0 0 0 0 0 0 0 0 0 0 0 0 0 0 0 0 0 0 0 0 0 0 0 0 0 0 0 0 0 0 0 0 0 0 0 0 0 0 0 0 0 0 0 0 0 0 0 0 0 0 0.00890312293629499 0 0 0.0206573544350164 0 0.0462002216853566 0 0 0 0 0 0 0.0161703148304093 0.0603239558682668 0.0562242143751244 0 0 0 0 0 0 0 0 0 0 0 0 0 0 0 0 0 0 0 0 0 0 0 0 0 0 0 0 0 0 0 0 0.0153792295894212 0 0.0490018036804896 0 0 0 0 0.151628527358223 0 0 0 0 0 0 0 0 0 0 0 0 0 0 0 0 0 0 0 0 0 0 0 0 0 0 0 0 0 0 0 0 0 0 0 0 0 0 0 0 0 0 0.0175145005168743 0 0 0.0279639501486604 0 0.0234931015311459 0 0 0 0 0 0.074528309245076 0 0.283293338558367 0.00871956082694515 0.0552029791232933 0.0205939667418217 0 0 0 0.0374426007746688 0 0.0174071808700781 0 0 0 0 0 0 0 0 0 0 0 0 0 0 0 0 0 0 0 0.00935176690446623 0 0 0 0 0 0 0 0 0 0 0 0 0 0 0
0 0 0 0 0 0 0 0 0 0 0 0 0 0 0 0 0 0 0 0 0 0 0 0 0 0 0 0 0 0 0 0 0 0 0 0 0 0 0 0 0 0 0 0 0 0 0 0 0 0 0 0 0 0 0 0 0 0 0 0 0 0 0 0 0 0 0 0 0 0 0 0 0 0 0 0 0 0 0 0 0 0 0 0 0 0 0 0 0 0 0 0 0 0 0 0 0 0 0 0 0 0 0 0 0 0 0 0 0 0 0 0 0 0 0 0 0 0 0 0 0 0 0 0 0 0 0 0 0 0 0 0 0 0 0 0 0 0 0 0 0 0 0 0 0 0 0 0 0 0 0 0 0 0 0 0 0 0 0 0 0.00371012480837772 0.00575300796792894 0 0 0.0179642013091983 0 0 0 0 0 0 0 0 0 0.0155374366923294 0.0859986037845674 0 0 0 0 0 0 0 0 0 0 0 0 0 0 0 0 0 0 0 0 0 0 0 0 0 0 0 0 0 0 0 0 0 0 0 0 0 0 0 0.0359087460569807 0 0 0 0 0 0 0 0 0 0 0 0 0 0 0 0 0 0 0 0 0 0 0 0 0 0 0 0 0 0 0 0 0 0 0 0 0 0 0 0 0 0 0 0 0 0 0 0.0571344033617546 0 0 0.00597447230026778 0 0 0 0.103967819270754 0 0 0.101540355407938 0.147771473137261 0.14814269271623 0.1295648008904 0.00401024426420932 0.0582201455231611 0.00675874757560821 0.0720427249330329 0 0 0 0 0 0 0 0 0 0 0 0 0 0 0 0 0 0 0 0 0 0 0 0 0 0 0 0 0 0 0 0 0 0 0
0 0 0 0 0 0 0 0 0 0 0 0 0 0 0 0 0 0 0 0 0 0 0 0 0 0 0 0 0 0 0 0 0 0 0 0 0 0 0 0 0 0 0 0 0 0 0 0 0 0 0 0 0 0 0 0 0 0 0 0 0 0 0 0 0 0 0 0 0 0 0 0 0 0 0 0 0 0 0 0 0 0 0 0 0 0 0 0 0 0 0 0 0 0 0 0 0 0 0 0 0 0 0 0 0 0 0 0 0 0 0 0 0 0 0 0 0 0 0 0 0 0 0 0 0 0 0 0 0 0 0 0 0 0 0 0 0 0 0 0 0 0 0 0 0 0 0 0 0 0 0 0 0 0 0 0 0 0 0 0 0 0 0 0 0 0 0 0 0 0 0 0 0 0 0 0 0 0 0 0 0 0 0 0 0 0 0 0 0 0 0 0 0 0 0 0 0 0 0 0 0 0 0 0 0 0 0 0 0 0 0 0 0 0 0 0 0 0 0 0 0 0 0 0 0 0 0 0 0 0 0 0 0 0 0 0 0 0 0 0 0 0 0 0 0 0 0 0 0 0 0 0 0 0 0 0 0 0 0 0.170057503064112 0 0 0 0.216243142533454 0.152486447809253 0 0 0 0 0.00960195239793837 0.0188224854684238 0 0 0 0.43278846872682 0 0 0 0 0 0 0 0 0 0 0 0 0 0 0 0 0 0 0 0 0 0 0 0 0 0 0 0 0 0 0 0 0 0 0 0 0 0 0 0 0
0 0 0 0 0 0 0 0 0 0 0 0 0 0 0 0 0 0 0 0 0 0 0 0 0 0 0 0 0 0 0 0 0 0 0 0 0 0 0 0 0 0 0 0 0 0 0 0 0 0 0 0 0 0 0 0 0 0 0 0 0 0 0 0 0 0 0 0 0 0 0 0 0 0 0 0 0 0 0 0 0 0 0 0 0 0 0 0 0 0 0 0 0 0 0 0 0 0 0 0 0 0 0 0 0 0 0 0 0 0 0 0 0 0 0 0 0 0 0 0 0 0 0 0 0 0 0 0 0 0 0 0 0 0 0 0 0 0 0 0 0 0 0 0 0 0 0 0 0 0 0 0 0 0 0 0 0 0 0 0 0 0 0 0 0 0 0 0 0 0 0 0 0 0 0 0 0 0 0 0 0 0 0 0 0 0 0 0 0 0 0 0 0 0 0 0 0 0 0 0 0 0 0 0 0 0 0 0 0 0 0 0 0 0 0 0 0 0 0 0 0 0 0 0 0 0 0 0 0 0 0 0 0 0 0 0 0 0 0 0 0 0 0 0 0 0 0 0 0 0 0 0 0 0 0 0 0 0 0 0 0 0 0 0.0975326809103214 0 0 0.00961023501295787 0 0 0.0265788950701511 0.0733249346245558 0.367506712271615 0 0 0.216684910564252 0.115356684893166 0.0485989930105985 0 0.0264119744730922 0 0.0183939791692904 0 0 0 0 0 0 0 0 0 0 0 0 0 0 0 0 0 0 0 0 0 0 0 0 0 0 0 0 0 0 0 0 0 0 0
0 0 0 0 0 0 0 0 0 0 0 0 0 0 0 0 0 0 0 0 0 0 0 0 0 0 0 0 0 0 0 0 0 0 0 0 0 0 0 0 0 0 0 0 0 0 0 0 0 0 0 0 0 0 0 0 0 0 0 0 0 0 0 0 0 0 0 0 0 0 0 0 0 0 0 0 0 0 0 0 0 0 0 0 0 0 0 0 0 0 0 0 0 0 0 0 0 0 0 0 0 0 0 0 0 0 0 0 0 0 0 0 0 0 0 0 0 0 0 0 0 0 0 0 0 0 0 0 0 0 0 0 0 0 0 0 0 0 0 0 0 0 0 0 0 0 0 0 0 0 0 0 0 0 0 0 0 0 0 0 0 0 0 0 0 0 0 0 0 0 0 0 0 0 0 0 0 0 0 0 0 0 0 0 0 0 0 0 0 0 0 0 0 0 0 0 0 0 0 0 0 0 0 0 0 0 0 0 0 0 0 0 0 0 0 0 0 0 0 0 0 0 0 0 0 0 0 0 0 0 0 0 0 0 0 0 0 0 0 0 0 0 0 0 0 0 0 0 0 0 0 0 0 0 0 0 0 0 0 0 0 0 0 0.147184785646527 0 0 0.0105308529833684 0 0 0 0.0150510161753236 0.294275323681045 0.146527499156898 0.119224446779662 0 0.174291039954587 0 0 0.0450884652605563 0 0.0478265703620329 0 0 0 0 0 0 0 0 0 0 0 0 0 0 0 0 0 0 0 0 0 0 0 0 0 0 0 0 0 0 0 0 0 0 0
0 0 0 0 0 0 0 0 0 0 0 0 0 0 0 0 0 0 0 0 0 0 0 0 0 0 0 0 0 0 0 0 0 0 0 0 0 0 0 0 0 0 0 0 0 0 0 0 0 0 0 0 0 0 0 0 0 0 0 0 0 0 0 0 0 0 0 0 0 0 0 0 0 0 0 0 0 0 0 0 0 0 0 0 0 0 0 0 0 0 0 0 0 0 0 0 0 0 0 0 0 0 0 0 0 0 0 0 0 0 0 0 0 0 0 0 0 0 0 0 0 0 0 0 0 0 0 0 0 0 0 0 0 0 0 0 0 0 0 0 0 0 0 0 0 0 0 0 0 0 0 0 0 0 0 0 0 0 0 0 0 0 0 0 0 0 0 0 0 0 0 0 0 0 0 0.00691708977502208 0 0 0 0 0 0 0 0 0 0 0 0 0 0 0 0 0 0 0 0 0 0 0 0 0 0 0 0 0 0 0 0 0 0 0 0 0 0 0 0 0 0 0 0 0 0 0 0 0 0 0 0 0 0 0 0 0 0 0 0 0 0 0 0 0 0 0 0 0 0 0 0 0 0 0 0 0 0 0 0 0 0 0 0 0 0 0 0.0464564766436406 0 0 0 0 0 0 0 0.390251136156259 0 0.0839614851921423 0.230555644837878 0 0.080890100792514 0 0.0743477840413941 0 0.08662028256115 0 0 0 0 0 0 0 0 0 0 0 0 0 0 0 0 0 0 0 0 0 0 0 0 0 0 0 0 0 0 0 0 0 0 0
0 0 0 0 0 0 0 0 0 0 0 0 0 0 0 0 0 0 0 0 0 0 0 0 0 0 0 0 0 0 0 0 0 0 0 0 0 0 0 0 0 0 0 0 0 0 0 0 0 0 0 0 0 0 0 0 0 0 0 0 0 0 0 0 0 0 0 0 0 0 0 0 0 0 0 0 0 0 0 0 0 0 0 0 0 0 0 0 0 0 0 0 0 0 0 0 0 0 0 0 0 0 0 0 0 0 0 0 0 0 0 0 0 0 0 0 0 0 0 0 0 0 0 0 0 0 0 0 0 0 0 0 0 0 0 0 0 0 0 0 0 0 0 0 0 0 0 0 0 0 0 0 0 0 0 0 0 0 0 0 0 0 0 0 0 0 0 0 0 0 0 0 0 0 0 0.170564110797756 0 0 0 0 0 0 0 0 0 0 0 0 0 0 0 0 0 0 0 0 0 0 0 0 0 0 0 0 0 0 0 0 0 0 0 0 0 0 0 0 0 0 0 0 0 0 0 0 0 0 0 0 0 0 0 0 0 0 0 0 0 0 0 0 0 0 0 0 0 0 0 0 0 0 0 0 0 0 0 0 0 0 0 0 0 0 0 0 0 0 0 0 0 0 0 0.431409114699124 0 0.0447098238418147 0 0.10224303186054 0 0.0300418753367373 0.00959266845589331 0.0144967993973071 0.196942575610828 0 0 0 0 0 0 0 0 0 0 0 0 0 0 0 0 0 0 0 0 0 0 0 0 0 0 0 0 0 0 0 0 0 0 0
0 0 0 0 0 0 0 0 0 0 0 0 0 0 0 0 0 0 0 0 0 0 0 0 0 0 0 0 0 0 0 0 0 0 0 0 0 0 0 0 0 0 0 0 0 0 0 0 0 0 0 0 0 0 0 0 0 0 0 0 0 0 0 0 0 0 0 0 0 0 0 0 0 0 0 0 0 0 0 0 0 0 0 0 0 0 0 0 0 0 0 0 0 0 0 0 0 0 0 0 0 0 0 0 0 0 0 0 0 0 0 0 0 0 0 0 0 0 0 0 0 0.00767396613305488 0 0 0 0 0 0 0 0 0 0 0 0 0 0 0 0 0 0 0 0 0 0 0 0 0 0 0 0 0 0 0 0 0 0 0 0 0 0 0 0 0 0 0 0 0 0 0 0 0 0 0 0 0 0 0 0 0 0 0 0 0 0.0129813462741427 0 0 0 0 0 0 0 0 0 0 0 0 0 0 0 0 0 0 0 0 0 0 0 0.0235479335001535 0.15418812097156 0 0 0 0 0 0 0 0 0.0177375005353351 0 0 0 0 0 0 0 0 0 0 0 0 0 0 0 0 0 0 0 0 0 0 0 0 0 0 0 0 0 0 0 0 0 0 0 0 0 0 0 0 0 0 0 0 0 0 0 0 0 0 0 0 0 0.0194453085361675 0 0 0 0 0.0437490641339119 0 0.125250989106454 0.401824748652148 0.193601022157073 0 0 0 0 0 0 0 0 0 0 0 0 0 0 0 0 0 0 0 0 0 0 0 0 0 0 0 0 0 0 0 0 0 0 0
0 0 0 0 0 0 0 0 0 0 0 0 0 0 0 0 0 0 0 0 0 0 0 0 0 0 0.00241306773927124 0 0 0 0 0 0 0 0 0 0 0 0 0 0 0 0 0 0 0 0 0 0 0 0 0 0 0 0 0 0 0 0 0 0 0 0 0 0 0 0 0 0 0 0 0 0 0 0 0 0 0 0 0 0 0 0 0 0 0 0 0 0 0 0 0 0 0 0 0 0 0 0 0 0 0 0 0 0 0 0 0.00824026001155765 0 0 0 0 0 0 0 0 0 0 0 0 0 0 0 0 0 0 0 0 0 0 0 0 0 0 0 0 0 0 0 0 0 0 0 0 0 0 0 0 0 0 0 0 0 0 0 0 0 0 0 0 0.0133586520357821 0.014907481257322 0 0 0.01448755220782 0 0 0 0 0 0 0 0 0.0418213171822171 0 0 0 0 0 0 0 0 0.00503113820863399 0 0 0 0 0 0 0 0 0 0 0 0 0.034142045135313 0 0 0 0 0 0 0 0 0 0 0 0.0181870499131027 0.0106077082230638 0 0 0 0 0 0 0.00817659941776804 0 0 0 0 0 0 0 0 0 0 0 0.00653976329338727 0 0 0 0 0 0 0 0 0 0 0 0 0 0 0 0 0 0 0 0 0 0 0 0 0 0 0 0 0 0 0 0 0 0 0 0.106398689167792 0 0 0 0 0 0 0.0402559577469863 0.170559090178657 0 0.0213784323808707 0.0663290525241598 0.0826809905560074 0.00843992785029924 0.07567261396729 0 0.0600664771205294 0.190306133882169 0 0 0 0 0 0 0 0 0 0 0 0 0 0 0 0 0 0 0 0 0 0 0 0 0 0 0 0 0 0 0 0 0 0 0
0 0 0 0 0 0 0 0 0 0 0 0 0 0 0 0 0 0 0 0 0 0 0 0 0 0 0 0 0 0 0 0 0 0 0 0 0 0 0 0 0 0 0 0 0 0 0 0 0 0 0 0 0 0 0 0 0 0 0 0 0 0 0 0 0 0 0 0 0 0 0 0 0 0 0 0 0 0 0 0 0 0 0 0 0 0 0 0 0 0 0 0 0 0 0 0 0 0 0 0 0 0 0 0 0 0 0 0 0 0 0 0 0 0 0 0 0 0 0 0 0 0 0 0 0 0 0 0 0 0 0 0 0 0 0 0 0 0 0 0 0 0 0 0 0 0 0 0 0 0 0 0 0 0 0 0 0 0 0 0 0 0.0207705872073978 0 0 0.0646154780806611 0 0 0 0 0 0 0.0216056476228496 0.106905259036566 0 0 0 0 0 0 0 0 0 0 0 0 0 0 0 0 0 0 0 0 0 0 0 0 0 0 0 0 0 0 0 0 0 0 0.0616510579574296 0.0449135537883198 0 0 0 0 0 0 0 0 0 0.0496274468871337 0 0 0 0 0 0 0 0 0 0 0 0 0.0185475740110169 0 0 0 0 0 0 0 0 0 0 0 0 0 0 0 0 0 0 0 0 0 0 0 0 0 0 0 0 0 0 0 0 0 0 0 0 0.0104908138667571 0 0 0.0279041513014147 0 0 0 0 0.0179751463924587 0.34213323269442 0.0846512096951381 0 0.118228664796761 0 0 0 0 0 0 0 0 0 0 0 0 0 0 0 0 0 0 0 0 0 0 0 0 0 0.00998017666167639 0 0 0 0 0 0 0 0 0
0 0 0 0 0 0 0 0 0 0 0 0 0 0 0 0 0 0 0 0 0 0 0 0 0 0 0 0 0 0 0 0 0 0 0 0 0 0 0 0 0 0 0 0 0 0 0 0 0 0 0 0 0 0 0 0 0 0 0 0 0 0 0 0 0 0 0 0 0 0 0 0 0 0 0 0 0 0 0 0 0 0 0 0 0 0 0 0 0 0 0 0 0 0 0 0 0 0 0 0 0 0 0 0 0 0 0 0.00439396208175317 0 0 0 0 0 0 0 0 0 0 0 0 0 0 0 0 0 0 0 0 0 0 0 0 0 0 0 0 0 0 0 0 0 0 0 0 0 0 0 0 0 0 0 0 0 0 0 0 0 0 0 0 0 0 0 0 0 0 0 0 0 0 0 0 0 0 0 0 0 0 0 0 0 0 0 0 0 0 0 0 0 0 0 0 0 0 0 0.00798389520795295 0 0 0 0 0 0 0 0 0 0 0 0 0 0 0 0 0 0 0 0 0 0 0 0 0 0 0 0 0 0 0 0 0 0 0 0 0 0 0 0 0 0 0 0 0 0 0 0 0 0 0 0 0 0 0 0 0 0 0 0 0 0 0 0 0 0 0 0 0 0 0 0 0 0 0.0189421530786147 0.213613383501667 0 0.0150691037080105 0.0712105472681293 0.097497612786432 0.175378219493787 0.118386440168754 0.192614745138189 0.0849099375667096 0 0 0 0 0 0 0 0 0 0 0 0 0 0 0 0 0 0 0 0 0 0 0 0 0 0 0 0 0 0 0 0 0 0 0 0
0 0 0 0 0 0 0 0 0 0 0 0 0 0 0 0 0 0 0 0 0 0.00588054475269345 0 0.0025405225666032 0 0 0 0 0 0 0 0 0 0 0 0 0 0 0.0076881158844667 0.00341146081032598 0 0 0 0 0 0 0 0.00384010981587586 0 0 0 0 0 0 0 0 0 0 0 0 0 0 0.00227535017749647 0 0 0 0 0 0 0 0 0.0205459750889136 0 0 0 0 0 0 0 0 0 0 0 0 0 0 0 0 0 0 0 0 0 0 0 0 0 0 0 0 0 0 0 0 0 0 0 0 0 0 0 0 0 0 0 0 0 0 0 0 0 0 0 0 0 0 0 0 0 0 0 0 0 0 0 0 0 0 0 0 0 0 0 0 0 0 0 0 0 0 0 0 0 0 0 0 0 0 0 0 0 0 0 0 0 0 0.0145514293774053 0 0.0712091124786005 0.0933662683406963 0.239389119758965 0 0 0 0 0 0 0 0 0 0 0 0.00800630132100701 0 0 0 0.0717351175921216 0 0.0603354165473089 0 0.0770315472535565 0 0 0 0.00184025900472565 0 0.00379219145563666 0 0 0 0.0609577629123479 0.072748696059626 0 0.129902844198342 0 0 0.00431247862561155 0 0 0 0 0 0 0 0 0 0 0 0 0 0 0 0.00439079082438559 0 0 0 0 0 0 0 0 0 0 0 0 0 0 0 0 0 0 0 0 0 0 0 0 0 0 0 0 0 0 0 0 0.0244321433130064 0 0 0 0 0 0 0.00725402655445686 0 0 0 0 0 0 0 0 0 0 0 0 0 0 0 0 0 0 0 0 0 0 0 0 0 0 0.00462396914182439 0 0 0 0 0 0 0 0 0 0 0 0 0 0 0 0 0 0 0 0 0 0 0.00272976793869738 0.00120867820530305 0 0
0 0 0 0 0 0 0 0 0 0 0 0 0 0 0 0 0 0 0 0 0 0 0 0 0 0 0 0 0 0 0 0 0 0 0 0 0 0 0 0 0 0 0 0 0 0 0 0 0 0 0 0 0 0 0 0 0 0 0 0 0 0 0 0 0 0 0 0 0 0 0 0 0 0 0 0 0 0 0 0 0 0 0 0 0 0 0 0 0 0 0 0 0 0 0 0 0 0 0 0 0 0 0 0 0 0 0 0 0 0 0 0 0 0 0 0 0 0 0 0 0 0 0 0 0 0 0 0 0 0 0 0 0 0 0 0 0 0 0 0 0 0 0 0 0 0 0 0 0 0 0 0 0 0 0 0 0 0 0 0 0 0 0 0 0 0 0 0 0 0 0 0 0 0 0 0 0 0 0 0 0 0 0 0 0 0 0 0 0 0 0 0 0 0 0 0 0 0 0 0 0 0 0 0 0 0 0 0 0 0 0 0 0 0 0 0 0 0 0 0 0 0 0 0 0 0 0 0 0 0 0 0 0 0 0 0 0.370479197342968 0.422731527096494 0 0 0 0 0 0 0 0 0 0 0 0 0 0 0 0 0 0 0 0 0 0 0 0 0 0 0 0 0 0 0 0 0 0 0 0 0 0 0 0 0 0 0 0 0 0 0 0 0 0 0 0 0 0 0.206789275560539 0 0 0 0 0 0 0 0 0 0 0 0 0 0 0 0 0 0 0 0 0 0 0
0 0 0 0 0 0 0 0 0 0 0 0 0 0 0 0 0 0 0 0 0 0 0 0 0 0 0 0 0 0 0 0 0 0 0 0 0 0 0 0 0 0 0 0 0 0 0 0 0 0 0 0 0 0 0 0 0 0 0 0 0 0 0 0 0 0 0 0 0 0 0 0 0 0 0 0 0 0 0 0 0 0 0 0 0 0 0 0 0 0 0 0 0 0 0 0 0 0 0 0 0 0 0 0 0 0 0 0 0 0 0 0 0 0 0.0030131023466052 0 0 0 0 0 0 0 0 0 0 0 0 0 0 0 0 0 0 0 0 0 0 0 0 0 0 0 0 0.0128352334894058 0 0 0 0 0 0.00919264446771963 0 0 0 0 0 0 0 0 0.0448264733971982 0.0675592440426723 0 0.0138737663659529 0 0 0 0 0 0 0 0 0 0 0 0 0 0 0 0 0.00508741931425179 0 0 0 0 0 0 0 0 0 0 0 0 0 0.0120612004669374 0 0 0 0 0.00989255320737786 0 0 0 0 0 0 0 0 0 0 0 0 0 0 0 0 0 0 0.0197279298931399 0 0 0 0 0.00769302067239725 0 0 0 0 0 0 0 0 0 0 0 0 0 0 0 0 0 0 0 0 0.00550135377446244 0 0 0 0 0 0 0 0 0 0 0 0 0 0 0 0 0 0 0 0 0 0 0 0 0 0 0 0 0 0 0 0 0 0 0 0 0 0 0 0 0 0.144575073333831 0.00524045770992584 0.0333822147034381 0.105619658559247 0.0978265909937292 0 0 0 0 0.00422384640947287 0.045368610611756 0.0105650865542836 0 0 0 0 0 0 0.00824090723478291 0.0369671478773539 0 0.0235983328867537 0.00519904706607731 0.244522631636881 0 0 0 0 0 0 0.0234064529843474 0
0 0 0 0 0 0 0 0 0 0 0 0 0 0 0 0 0 0 0 0 0 0 0 0 0 0 0 0 0 0 0 0 0 0 0 0 0 0 0 0 0 0 0 0 0 0 0 0 0 0 0 0 0 0 0 0 0 0 0 0 0 0 0 0 0 0 0 0 0 0 0 0 0 0 0 0 0 0 0 0 0 0 0 0 0 0 0 0 0 0 0 0 0 0 0 0 0 0 0 0 0 0 0 0 0 0 0 0 0 0 0 0 0 0 0.00711167951106057 0 0 0 0 0 0 0 0 0 0 0 0 0 0 0 0 0 0 0 0 0 0 0 0 0 0 0 0 0 0 0 0 0 0 0 0 0 0 0 0 0 0 0 0 0 0 0.0155503384657729 0 0 0 0 0 0 0 0 0 0 0 0 0 0 0 0 0 0 0 0 0 0 0 0 0 0 0 0 0 0 0 0 0 0 0 0 0 0 0 0 0 0 0 0 0 0 0 0 0 0 0 0 0 0 0 0 0 0 0 0 0 0 0 0 0 0 0 0 0 0 0 0 0 0 0 0 0 0 0 0 0 0 0 0 0 0 0 0 0 0 0 0 0 0 0 0 0 0 0 0 0 0 0 0 0 0 0 0 0 0 0 0 0 0 0 0 0 0 0 0 0 0.430250988031083 0 0 0.0441669632154142 0.191292561757419 0.0655710941820887 0 0 0 0 0 0 0.0120726733469888 0 0 0 0 0 0 0 0.0210197678571827 0 0.0328150478363625 0 0.180148885796628 0 0 0 0 0 0 0 0
0 0 0 0 0 0 0 0 0 0 0 0 0 0 0 0 0 0 0 0 0 0 0 0 0 0 0 0 0 0 0 0 0 0 0 0 0 0 0 0 0 0 0 0 0 0 0 0 0 0 0 0 0 0 0 0 0 0 0 0 0 0 0 0 0 0 0 0 0 0 0 0 0 0 0 0 0 0 0 0 0 0 0 0 0 0 0 0 0 0 0 0 0 0 0 0 0 0 0 0 0 0 0 0 0 0 0 0 0 0 0 0 0 0 0 0 0 0 0 0 0 0 0 0 0 0 0 0 0 0 0 0 0 0 0 0 0 0 0 0 0 0 0 0 0 0 0 0 0 0 0 0 0 0 0 0 0.0143123770611951 0.0225037635395005 0 0.135700478699787 0 0 0 0 0 0 0 0 0 0 0 0 0 0 0 0 0 0 0 0 0 0 0 0 0 0 0 0.00984064823149784 0.00356312116411711 0 0 0 0 0.0465207454027843 0 0 0 0.0105110746470213 0 0 0 0 0 0 0 0.0250753173626487 0 0 0 0 0 0 0 0.00896832014237789 0.00356505059791533 0 0 0 0 0 0 0 0 0 0 0 0 0 0 0 0 0 0 0 0 0 0 0 0 0 0 0 0 0 0 0 0 0 0 0 0 0 0 0 0 0.00318033332662663 0 0 0 0 0 0 0 0 0 0 0 0 0 0 0 0 0 0 0 0 0 0 0 0 0 0 0 0.00909254865973448 0 0 0 0.0190354814903194 0.253933721657407 0 0 0 0 0.250919470064256 0.121606371037699 0.0134557873195133 0 0 0 0 0 0 0 0.0157942695364314 0 0 0 0 0 0 0.0103754486243574 0 0 0 0.00786934953142982 0.01417632190338
0 0 0 0 0 0 0 0 0 0 0 0 0 0 0 0 0 0 0 0 0 0 0 0 0 0 0 0 0 0 0 0 0 0 0 0 0 0 0 0 0 0 0 0 0 0 0 0 0 0 0 0 0 0 0 0 0 0 0 0 0 0 0 0 0 0 0 0 0 0 0 0 0 0 0 0 0 0 0 0 0 0 0 0 0 0 0 0 0 0 0 0 0 0 0 0 0 0 0 0 0 0 0 0 0 0 0 0 0 0 0 0 0 0 0 0 0 0 0 0 0 0 0 0 0 0 0 0 0 0 0 0 0 0 0 0 0 0 0 0 0 0 0 0 0 0 0 0 0 0 0 0 0 0 0 0 0 0 0.408233055662058 0 0 0 0 0 0 0 0 0 0 0 0 0 0 0 0 0 0 0 0 0 0 0 0 0 0 0 0 0 0 0 0 0 0 0 0 0 0 0 0 0 0 0 0 0 0 0 0 0 0 0 0 0 0 0 0 0 0 0 0 0 0 0 0 0 0 0 0 0 0 0 0 0 0 0 0 0 0 0 0 0 0 0 0 0 0 0 0 0 0 0 0 0 0 0 0 0 0 0 0 0 0 0 0 0 0 0 0 0 0 0 0 0 0 0 0 0 0 0 0 0 0 0 0 0.244606061759634 0.108747968774896 0 0 0.238412913803412 0 0 0 0 0 0 0 0 0 0 0 0 0 0 0 0 0 0 0 0 0 0 0 0 0 0 0 0
0 0 0 0 0 0 0 0 0 0 0 0 0 0 0 0 0 0 0 0 0 0 0 0 0 0 0 0 0 0 0 0 0 0 0 0 0 0 0 0 0 0 0 0 0 0 0 0 0 0 0 0 0 0 0 0 0 0 0 0 0 0 0 0 0 0 0 0 0 0 0 0 0 0 0 0 0 0 0 0 0 0 0 0 0 0 0 0 0 0 0 0 0 0 0 0 0 0 0 0 0 0 0 0 0 0 0 0 0 0 0 0 0 0 0 0 0 0 0 0 0 0 0 0 0 0 0 0 0 0 0 0 0 0 0 0 0 0 0 0 0 0 0 0 0 0 0 0 0 0 0 0 0 0 0 0 0 0 0.189087598886897 0.120528629168803 0 0 0 0 0 0 0 0 0 0 0 0 0 0 0.0058616319161606 0 0 0 0 0 0 0 0 0 0 0 0 0 0 0 0 0 0.0130727213715983 0 0 0 0 0 0 0 0 0 0 0 0 0 0 0 0 0 0 0 0 0 0 0 0.0129469391237852 0 0 0 0 0 0 0 0 0 0 0 0 0 0 0 0 0 0 0 0 0 0 0 0 0 0 0 0 0 0 0 0 0 0 0 0 0 0 0 0 0 0 0 0 0 0 0 0 0 0 0 0 0 0 0 0 0 0 0 0 0 0 0 0 0 0 0.15180324396995 0.0923859483619818 0.0157682590564838 0.0467642527786808 0 0.228427579511094 0 0 0 0 0.00784398266709842 0.0740373465817376 0 0 0 0 0 0 0 0 0 0 0 0 0.0414718666057299 0 0 0 0 0 0 0 0
0 0 0 0 0 0 0 0 0 0 0 0 0 0 0 0 0 0 0 0 0 0 0 0 0 0 0 0 0 0 0 0 0 0 0 0 0 0 0 0 0 0 0 0 0 0 0 0 0 0 0 0 0 0 0 0 0 0 0 0 0 0 0 0 0 0 0 0 0 0 0 0 0 0 0 0 0 0 0 0 0 0 0 0 0 0 0 0 0 0 0 0 0 0 0 0 0 0 0 0 0 0 0 0 0 0 0 0 0 0 0 0 0 0 0 0 0 0 0 0 0 0 0 0 0 0 0 0 0 0 0 0 0 0 0 0 0 0 0 0 0 0 0 0 0 0 0 0 0 0 0 0 0 0 0 0 0 0.00822649641687967 0.00807859126808868 0.0429347926368085 0 0 0 0 0 0.00293276115065527 0 0 0 0 0 0 0 0 0 0 0 0 0 0 0 0 0 0 0 0 0 0.00637851141586417 0.00251856421382263 0 0 0 0 0.0146015632225212 0 0 0 0.0523315143798087 0 0 0 0 0 0 0 0 0 0 0 0 0 0 0 0.00644248690408098 0.00556480126246008 0 0.0159773999775014 0 0 0 0 0.00865686666696706 0 0 0 0 0 0 0 0 0 0 0 0 0 0 0 0 0 0 0 0 0.0145710385997801 0 0 0 0 0 0 0 0 0 0 0 0 0 0 0 0 0 0 0 0 0 0 0 0 0 0 0 0 0 0 0 0 0 0 0 0 0 0 0 0 0.0866479904333367 0.0195157636956255 0.129630005539096 0 0.140771202300762 0 0 0 0 0 0.0641960951036749 0.253872766462703 0.0174917455211774 0 0.00330413570850096 0 0 0 0 0 0.0247275429559824 0 0 0 0.0311185498552938 0 0 0.00715248946720657 0 0 0 0.0112367916277051 0.0211195332136969
0 0 0 0 0 0 0 0 0 0 0 0 0 0 0 0 0 0 0 0 0 0 0 0 0 0 0 0 0 0 0 0 0 0 0 0 0 0 0 0 0 0 0 0 0 0 0 0 0 0 0 0 0 0 0 0 0 0 0 0 0 0 0 0 0 0 0 0 0 0 0 0 0 0 0 0 0 0 0 0 0 0 0 0 0 0 0 0 0 0 0 0 0 0 0 0 0 0 0 0 0 0 0 0 0 0 0 0 0 0 0 0 0 0 0 0 0 0 0 0 0 0 0 0 0 0 0 0 0 0 0 0 0 0 0 0 0 0 0 0 0 0 0 0 0 0 0 0 0 0 0 0 0 0 0 0 0 0 0 0 0 0 0 0.0133457799264984 0 0 0 0 0 0 0 0 0 0 0 0 0 0 0.0595730335803627 0 0 0 0.225449623928187 0.0658741686834587 0 0 0 0 0 0 0 0 0 0 0 0 0 0 0 0 0 0.00621028695535063 0.0643537326486209 0.0468986361665834 0 0 0 0 0 0 0 0.0109129644797094 0.014130349152507 0 0 0 0 0 0.20170966696026 0 0 0 0 0 0 0.00747610819956623 0.0158237593971803 0.0477410013630837 0 0 0 0 0 0 0 0 0.0322609978776057 0 0 0 0 0 0 0 0 0 0 0 0 0 0 0 0 0 0 0 0 0 0 0 0 0 0 0 0 0 0 0 0 0 0 0 0 0 0 0 0 0 0 0 0 0.0138612821554189 0 0 0 0 0 0 0 0 0.0210439460021909 0.153334662523416 0 0 0 0 0 0 0 0 0 0 0 0 0 0 0 0 0 0 0 0 0 0 0 0
0 0 0 0 0 0 0 0 0 0 0 0 0 0 0 0 0 0 0 0 0 0 0 0 0 0 0 0 0 0 0 0 0 0 0 0 0 0 0 0 0 0 0 0 0 0 0 0 0 0 0 0 0 0 0 0 0 0 0 0 0 0 0 0 0 0 0 0 0 0 0 0 0 0 0 0 0 0 0 0 0 0 0 0 0 0 0 0 0 0 0 0 0 0 0 0 0 0 0 0 0 0 0 0 0 0 0 0 0 0 0 0 0 0 0 0 0 0 0 0 0 0 0 0 0 0 0 0 0 0 0 0 0 0 0 0 0 0 0 0 0 0 0 0 0 0 0 0 0 0 0 0 0 0 0 0 0 0 0 0 0 0 0 0 0 0 0 0 0 0 0 0 0 0 0 0 0 0 0.0249810230476613 0 0 0 0.139317764340709 0.0433942198416268 0 0 0 0 0 0 0 0 0 0 0 0 0 0 0 0 0 0 0 0 0 0 0 0 0 0 0 0 0.0308844986435017 0 0 0 0 0 0.0756964434907468 0 0 0 0 0 0 0 0 0 0 0 0 0 0 0 0 0 0.114603165661731 0 0 0 0 0 0 0 0 0 0 0 0 0 0 0 0 0 0 0 0 0 0 0 0 0 0 0 0 0 0 0 0 0 0 0 0 0 0 0 0 0 0 0 0 0 0 0 0 0 0 0 0 0.0815445601823857 0 0.489578324791638 0 0 0 0 0 0 0 0 0 0 0 0 0 0 0 0 0 0 0 0 0 0 0 0
0 0 0 0 0 0 0 0 0 0 0 0 0 0 0 0 0 0 0 0 0 0 0 0 0 0 0 0 0 0 0 0 0 0 0 0 0 0 0 0 0 0 0 0 0 0 0 0 0 0 0 0 0 0 0 0 0 0 0 0 0 0 0 0 0 0 0 0 0 0 0 0 0 0 0 0 0 0 0 0 0 0 0 0 0 0 0 0 0 0 0 0 0 0 0 0 0 0 0 0 0 0 0 0 0 0 0 0 0 0 0 0 0 0 0 0 0 0 0 0 0 0 0 0 0 0 0 0 0 0 0 0 0 0 0 0 0 0 0 0 0 0 0 0 0 0 0 0 0 0 0 0 0 0 0 0 0 0 0 0 0 0 0 0.0159567698059119 0 0 0 0 0 0 0 0 0 0 0 0 0 0 0.0636418060391767 0 0 0 0.137835354739577 0.0929582564990486 0 0 0 0 0 0 0 0 0 0 0 0 0 0 0 0 0 0.022451749232565 0.00962821153073561 0 0 0 0 0 0 0 0 0 0.0581128922805301 0 0 0 0 0 0.172771928844371 0 0 0 0 0 0 0 0 0 0 0 0 0 0 0 0 0 0.0889855226089735 0 0 0 0 0 0 0 0 0 0 0 0 0 0 0 0 0 0 0 0 0 0 0 0 0 0 0 0 0 0 0 0 0 0 0 0 0 0 0 0 0 0 0 0 0 0 0 0 0 0 0 0 0.185121787410124 0.152535721008987 0 0 0 0 0 0 0 0 0 0 0 0 0 0 0 0 0 0 0 0 0 0 0 0 0
0 0 0 0 0 0 0 0 0 0 0 0 0 0 0 0 0 0 0 0 0 0 0 0 0 0 0 0 0 0 0 0 0 0 0 0 0 0 0 0 0 0 0 0 0 0 0 0 0 0 0 0 0 0 0 0 0 0 0 0 0 0 0 0 0 0 0 0 0 0 0 0 0 0 0 0 0 0 0 0 0 0.0020040028163533 0 0 0 0 0 0 0 0 0 0 0 0 0 0 0 0 0 0 0 0 0 0 0 0 0 0 0 0 0 0 0 0 0 0 0 0 0 0 0 0 0 0 0 0 0 0 0 0 0 0 0 0 0 0 0 0 0 0 0 0 0 0 0 0 0 0 0 0.00410205528028521 0 0 0 0 0 0 0.016188899440905 0 0 0 0 0 0 0 0 0 0 0 0 0 0 0 0.0116714595297339 0 0 0 0 0.00569999382057762 0 0 0 0 0 0 0 0 0 0.00660457961676629 0 0 0 0 0 0 0 0 0 0 0 0 0 0 0 0 0 0 0 0 0.00441886540176991 0 0 0 0 0.00687784721829347 0 0 0 0 0 0 0 0 0 0 0 0 0 0 0 0 0 0 0.0300074371713703 0 0 0.00536618852000752 0.0131787060469843 0.143180489972836 0.0104665189337883 0.129167943184213 0.0756988742456215 0 0 0 0 0.00792304866558603 0.0278540307983411 0.0121618148445851 0 0.0076873595974778 0.0306021719328089 0 0 0 0 0 0 0 0.0114478613947635 0 0 0 0 0 0 0 0.00406223633769524 0 0 0 0 0 0 0 0 0 0 0 0 0 0 0 0.00986586001897011 0 0 0 0 0 0 0 0 0 0 0 0 0.0449697485851493 0 0.109310305112127 0 0 0 0.0136674436601861 0.00473750425545755 0.0782298873919004 0.00705207175969419 0 0 0 0.0146832303828892 0.0723271094038889 0.00805016347409117 0.00808372415560552 0.0176904535168397 0.0223103733372964 0.0141223326210598 0.00852740755408126
0 0 0 0 0 0 0 0 0 0 0 0 0 0 0 0 0 0 0 0 0 0 0 0 0 0 0 0 0 0 0 0 0 0 0 0 0 0 0 0 0 0 0 0 0 0 0 0 0 0 0 0 0 0 0 0 0 0 0 0 0 0 0 0 0 0 0 0 0 0 0 0 0 0 0 0 0 0 0 0 0 0 0 0 0 0 0 0 0 0 0 0 0 0 0 0 0 0 0 0 0 0 0 0 0 0 0 0 0 0 0 0 0 0 0 0 0 0 0 0 0 0 0 0 0 0 0 0 0 0 0 0 0 0 0 0 0 0 0 0 0 0 0 0 0 0 0 0 0 0 0 0 0 0 0 0 0 0 0 0.086388789035281 0 0 0 0 0 0 0 0 0 0 0 0 0 0 0 0 0.0380063997465715 0 0 0 0 0 0 0 0 0 0 0.00348633519290827 0 0 0 0 0 0.0346480315747919 0 0 0 0.094628008947089 0 0 0 0 0 0 0 0.0879763992291907 0 0 0 0 0 0 0 0 0 0 0 0 0 0 0 0.00866401193133644 0 0 0 0 0 0 0 0 0 0 0 0 0 0 0 0 0 0 0 0 0.0141021863503307 0.0120807583216746 0 0 0 0 0 0 0 0 0 0 0 0 0 0 0 0 0 0 0 0 0 0 0 0 0 0 0 0 0 0 0 0 0 0 0 0 0 0 0 0.00524433825826839 0 0.179556249914291 0 0.00677614842586207 0.0899890391565512 0 0 0 0 0 0.300924202304263 0 0 0.0218616239104663 0 0 0 0 0 0.00649228100617226 0 0 0 0 0 0 0 0 0.00432348953050389 0 0 0.00485170716444806
0 0 0 0 0 0 0 0 0 0 0 0 0 0 0 0 0 0 0 0 0 0 0 0 0 0 0 0 0 0 0 0 0 0 0 0 0 0 0 0 0 0 0 0 0 0 0 0 0 0 0 0 0 0 0 0 0 0 0 0 0 0 0 0 0 0 0 0 0 0 0 0 0 0 0 0 0 0 0 0 0 0 0 0 0 0 0 0 0 0 0 0 0 0 0 0 0 0 0 0 0 0 0 0 0 0 0 0 0 0 0 0 0 0 0 0 0 0 0 0 0 0 0 0 0 0 0 0 0 0 0 0 0 0 0 0 0 0 0 0 0 0 0 0 0 0 0 0 0 0 0 0 0 0 0 0 0 0 0 0.00809402024338772 0 0 0 0 0 0 0 0 0 0 0 0 0 0 0 0 0.0332526139476534 0 0 0 0 0 0 0 0 0 0 0.00614298002881023 0 0 0 0 0 0.00728368974870736 0 0 0 0.159453592906005 0 0 0 0 0 0 0 0.0368744072288876 0 0 0 0 0 0 0 0 0 0 0.0118547127665763 0 0 0 0 0.00960475618865205 0 0 0 0 0 0 0 0 0 0 0 0 0 0 0 0 0 0 0 0 0.0411032465960747 0.00826869079825783 0 0 0 0 0 0 0 0 0 0 0 0 0 0 0 0 0 0 0 0 0 0 0 0 0 0 0 0 0 0 0 0 0 0 0 0 0 0 0 0.0377371481192011 0 0.0582979807152097 0 0.0428477626466899 0.238412014530048 0 0 0 0 0.201598890147859 0 0 0 0.0468419420234379 0 0 0 0 0 0.00766772741637826 0.00344151116486754 0 0 0.0234700392817974 0 0 0 0 0.00764479460330896 0.00505989741269429 0 0.00504758148549532
0 0 0 0 0 0 0 0 0 0 0 0 0 0 0 0 0 0 0 0 0 0 0 0 0 0 0 0 0 0 0 0 0 0.00167854909290438 0 0 0 0 0 0 0 0 0 0 0 0 0 0 0 0 0 0 0 0 0 0 0 0 0 0 0 0 0 0 0 0 0 0 0 0 0.00340820155397682 0 0 0 0 0 0 0 0 0 0 0 0 0 0 0 0 0 0 0 0 0 0 0 0 0 0 0 0 0 0 0 0 0 0 0 0 0 0 0 0 0 0 0 0 0 0 0 0 0 0 0 0 0 0 0 0 0 0 0 0 0 0 0 0 0 0 0 0.00180742845485897 0 0 0 0 0 0 0 0 0 0 0 0 0 0.00109721498201702 0 0 0 0 0 0 0 0 0 0 0 0 0 0 0 0 0 0 0 0 0 0 0 0 0 0 0 0 0 0 0 0 0 0 0.0406368167313149 0 0 0 0 0 0 0 0.00653731683592801 0 0 0 0 0 0 0 0 0.00127083274753825 0 0 0.00287006446650679 0 0 0 0 0 0.00649740218119219 0.0175848216823961 0 0 0 0 0 0 0 0 0 0 0 0 0 0 0 0 0 0 0 0.000439548211925572 0 0 0 0 0 0 0 0 0.000776443370075816 0.00109936535294766 0 0.001180631172779 0 0 0 0 0.00139074643881214 0 0 0 0.0204276163195489 0.000931985317744615 0.00258864180286488 0 0 0 0 0 0 0 0 0 0 0 0 0 0 0 0 0 0 0 0 0 0 0 0 0 0.00501318470935826 0.00192493310669109 0.00367987738309045 0 0 0.00937070405544374 0 0 0 0.0137923869165419 0 0 0 0.00210470889774467 0 0.00287093603178663 0 0 0.0738474334537203 0.143311449862808 0.270831708685132 0.062451338080229 0.00611953561544536 0.0084657048540975 0.0299141561292045 0 0.0264710365647204 0.0306445404522274 0.0221632055154248 0 0 0.0221737319464147 0.152625801024587
0 0 0 0 0 0 0 0 0 0 0 0 0 0 0 0 0 0 0 0 0 0 0 0 0 0 0 0 0 0 0 0 0 0 0 0 0 0 0 0 0 0 0 0 0 0 0 0 0 0 0 0 0 0 0 0 0 0 0 0 0 0 0 0 0 0 0 0 0 0 0 0 0 0 0 0 0 0 0 0 0 0 0 0 0 0 0 0 0 0 0 0 0 0 0 0 0 0 0 0 0 0 0 0 0 0 0 0 0 0 0 0 0 0 0 0 0 0 0 0 0 0 0 0 0 0 0 0 0 0 0 0 0 0 0 0 0 0 0 0 0 0 0 0 0 0 0 0 0 0 0 0 0 0 0 0 0 0 0 0 0 0 0 0 0 0 0 0 0 0 0 0 0 0 0 0 0 0 0 0 0 0 0 0 0 0 0 0.0108424192135404 0 0 0 0 0 0 0.00208096517549978 0 0 0 0 0 0 0 0 0 0 0 0 0 0 0 0 0 0 0.00219705166982664 0 0 0 0 0 0 0 0 0 0 0 0 0 0 0 0 0 0 0.000858546181759636 0 0.0291054765440061 0 0 0 0 0 0 0 0 0 0.128617637294114 0.014865599424673 0 0 0 0.00792736362074061 0.00870503377339663 0.132289881767859 0 0.0267160369209768 0.0175953663197772 0.0940021416109982 0.0566055437280527 0.15537926383095 0 0 0 0 0 0 0 0 0 0 0 0 0 0 0 0 0 0 0 0 0 0 0 0 0 0 0 0 0 0 0 0 0 0 0 0 0 0.00224933622091405 0 0.0139135023342307 0.151858033388429 0.0351769575446809 0 0 0.00287206012759696 0 0 0 0 0 0.0458785693586852 0.0330747523870169 0.00262881706322475 0 0.00768711277691503 0 0 0.0168725317221357
0 0 0 0 0 0 0 0 0 0 0 0 0 0 0 0 0 0 0 0 0 0 0 0 0 0 0 0 0 0 0 0 0 0.00420789148400632 0 0 0 0 0 0 0 0 0 0 0 0 0 0 0 0 0 0 0 0.00330050516398252 0 0 0 0 0 0 0 0 0 0 0 0 0 0 0 0 0.000673952879590508 0 0 0 0 0 0 0 0 0 0 0.000233399700366473 0 0 0 0 0 0 0 0.000466870442333443 0.00133854530252004 0.00139183020384153 0 0.00156539703273416 0 0 0 0 0 0.00093884012564183 0.000652752430638181 0.00093839405113153 0.00103598162326534 0 0 0 0 0 0 0 0 0 0 0 0 0 0 0 0 0 0 0 0 0 0 0 0 0 0 0 0 0 0 0 0 0 0 0 0.0062314635673578 0 0.00232784904616115 0 0 0.0217205182287069 0.023552183044915 0 0.00130406066488028 0.011805514336993 0.00256342544251146 0.0732478886853909 0.00317986933153107 0 0.0152330811122283 0.000984126680881043 0 0 0 0 0 0 0 0 0 0 0 0 0 0 0 0 0 0 0 0 0 0 0.000994046784452833 0.000846472733343364 0 0 0 0 0 0 0 0 0.000258417722682178 0 0 0 0 0 0 0 0 0 0 0.00788518074695235 0 0 0 0 0 0 0 0.000446143674638284 0 0 0 0 0 0 0 0 0 0 0 0 0 0 0 0 0 0 0 0 0 0 0.000589708296123419 0 0 0 0.00251491933575251 0.0065175861599849 0.00126961121873776 0 0.000439932193720252 0 0 0.00423886355375512 0.00282007869667501 0 0.00250184355660113 0.00539552094673124 0.00148023300851684 0.00156803699825805 0.013019732024695 0.00148430164898397 0 0.00377188398878413 0.00422526330980812 0.00348759862167924 0.000944081728314165 0 0.00105572488153457 0.0663175308196721 0.00143140239311483 0.00412799453406393 0 0 0 0 0 0 0 0 0 0 0 0 0 0 0 0 0 0 0 0 0 0 0 0 0 0 0 0 0 0 0.000775406437885159 0 0 0 0.014686304652055 0.00365993137066956 0.0117056193211808 0 0.00570304212726639 0 0.0504362319306094 0.033581683198822 0 0.00449532393441942 0.030339685150688 0.00889626113418916 0.101363719168916 0.0399180802778086 0.00385109004417684 0.00563686169598821 0.0110369983702963 0.0398598215204448 0.00894048333971279 0.0992799746892005 0.0599597535556516 0.0494211959658953 0.0782575010215451 0.0196685809333947
0 0 0 0 0 0 0 0 0 0 0 0 0 0 0 0 0 0 0 0 0 0 0 0 0 0 0.000497793252690901 0 0 0 0 0 0 0 0 0 0 0 0 0 0 0 0 0 0 0 0 0 0 0 0 0 0 0 0 0 0 0 0 0 0 0 0 0 0 0 0 0 0 0 0 0 0 0 0 0 0 0 0 0 0 0 0 0 0 0 0 0 0 0.000961382543531534 0.00399664168556109 0.00299357375623867 0 0.00307368187297427 0 0 0 0 0 0.00211177204414218 0 0.00240740054775613 0 0 0 0 0 0.000821499827812513 0 0 0 0 0 0 0 0 0.00105715245208257 0 0 0 0 0 0 0 0 0 0 0 0 0 0 0 0 0 0 0 0 0 0.00139829404238943 0 0 0 0 0.00539440520379767 0 0 0.00191157836320628 0 0 0.00892012006610156 0.00232867015986149 0 0.0171766110454317 0 0 0 0 0 0 0 0 0 0 0 0 0 0 0 0.00104596620679253 0 0 0 0.00147591980227959 0 0 0 0 0 0 0 0 0 0 0 0 0 0 0.0185875000532963 0.00123707312586778 0 0 0 0 0 0.00235502294539347 0 0 0 0 0 0 0 0 0 0 0 0 0 0 0 0 0 0 0.00206383634647064 0 0 0 0 0 0 0 0 0 0 0 0 0 0 0 0 0 0 0.00112972294939426 0.0376038755545947 0.0158522747921458 0 0 0 0 0 0 0 0 0 0.0580751313737115 0.00472759427113023 0.00748058793828242 0 0 0.00703259507258993 0.0137193578079844 0.0702765505102361 0 0.0101012936045586 0.014117728801197 0.191720003674874 0.0302055730484199 0.0776943852606565 0 0 0 0 0 0 0 0.00226463954673982 0 0 0 0 0 0 0 0 0 0 0 0 0 0 0 0 0 0 0 0 0 0 0 0 0 0 0 0 0 0.00273857347461113 0.135542756345622 0.109827490533077 0 0.0240091462436743 0 0 0.00643986559768273 0 0.000952008126290378 0.000809016364938638 0 0 0.0152634684446666 0.0122811268804893 0.00209476354839137 0.00876829974740702 0.00813587913705045 0.0136461163150512 0 0.0356742796908548
0 0 0 0 0 0 0 0 0 0 0 0 0 0 0 0 0 0 0 0 0 0 0 0 0 0 0 0 0 0 0 0 0 0 0 0 0 0 0 0 0 0 0 0 0 0 0 0 0 0 0 0 0 0 0 0 0 0 0 0 0 0 0 0 0 0 0 0 0 0 0 0 0 0 0 0 0 0 0 0 0 0 0 0 0 0 0 0 0 0 0 0 0 0 0 0 0 0 0 0 0 0 0 0 0 0 0 0 0 0 0 0 0 0 0 0 0 0 0 0 0 0 0 0 0 0 0 0 0 0 0 0 0 0 0 0 0 0 0 0 0 0 0 0 0 0 0 0 0 0.00365970374024605 0 0 0 0 0 0 0 0 0 0 0 0 0 0 0 0 0 0 0 0 0 0 0 0 0 0 0 0 0 0 0 0 0 0 0 0 0 0.00699708668747333 0 0 0 0 0 0 0.00189047036729818 0 0 0 0 0 0 0 0 0 0 0 0 0 0 0 0 0 0 0 0 0 0 0 0 0 0 0 0 0 0 0 0 0 0 0 0 0 0 0 0 0 0 0 0 0 0 0 0 0 0.0126419111889962 0 0 0 0 0.00343200026314928 0.00385618007095424 0.0458970577070972 0 0 0 0.0413112479905532 0.0209605340835934 0.079756862117829 0 0 0 0 0 0 0 0 0 0 0 0 0 0 0 0 0 0 0 0 0 0 0 0 0 0 0 0 0 0 0 0 0 0 0 0 0 0 0.0755610831756837 0.175983619698572 0.0577800715894653 0 0 0 0.0508948918622749 0 0 0 0 0 0.0226500449418444 0.0329865948199362 0.0203615726355415 0.0116338991971162 0.289307947737814 0 0.0276804415487077 0.0147567785758541
0 0 0 0 0 0 0 0 0 0 0 0 0 0 0 0 0 0 0 0 0 0 0 0 0 0 0 0 0 0 0 0 0 0 0 0 0 0 0 0 0 0 0 0 0 0 0 0 0 0 0 0 0 0 0 0 0 0 0 0 0 0 0 0 0 0 0 0 0 0 0 0 0 0 0 0 0 0 0 0 0 0 0 0 0 0 0 0 0 0 0 0 0 0 0 0 0 0 0 0 0 0 0 0 0 0 0 0 0 0 0 0 0 0 0 0 0 0 0 0 0 0 0 0 0 0 0 0 0 0 0 0 0 0 0 0 0 0 0 0 0 0 0 0 0 0 0 0 0 0 0 0 0 0 0 0 0 0 0 0 0 0 0 0 0 0 0 0 0 0 0 0 0 0 0.0456470206783421 0 0 0 0 0 0 0 0 0 0 0 0 0 0 0 0 0 0 0 0 0.0750946676657364 0 0 0 0 0 0 0 0 0 0 0 0 0.0167678112496972 0 0 0 0 0.370215994640263 0 0.0514090708478877 0 0 0 0.270295184845666 0 0 0 0 0.110849263776774 0 0 0 0 0 0 0 0 0 0 0 0 0 0 0 0 0 0 0 0 0 0 0 0 0 0 0 0 0 0 0 0 0 0.0354739245297482 0 0 0 0 0 0 0 0 0 0 0 0.0242470617658852 0 0 0 0 0 0 0 0 0 0 0 0 0 0 0 0 0 0 0 0 0 0 0 0 0 0 0 0 0 0 0 0 0 0 0 0 0 0 0 0 0 0 0 0 0
0 0 0 0 0 0 0 0 0 0 0 0 0 0 0 0 0 0 0 0 0 0 0 0 0 0 0 0 0 0 0 0 0 0 0 0 0 0 0 0 0 0 0 0 0 0 0 0 0 0 0 0 0 0 0 0 0 0 0 0 0 0 0 0 0 0 0 0 0 0 0 0 0 0 0 0 0 0 0 0 0 0 0 0 0 0 0 0 0 0 0 0 0 0 0 0 0 0 0 0 0 0 0 0 0 0 0 0 0 0 0 0 0 0 0 0 0 0 0 0 0 0 0 0 0 0 0 0 0 0 0 0 0 0 0 0 0 0 0.00160296815638003 0 0 0 0 0 0 0 0 0 0 0 0 0 0 0 0 0 0 0 0 0 0 0 0 0 0 0 0 0 0 0 0 0 0 0 0 0 0 0 0 0 0 0 0 0 0 0 0 0.0517881090981501 0 0 0 0 0 0 0 0.0148867367623786 0 0 0 0 0 0 0 0 0 0 0 0 0 0 0 0 0 0 0.0372049339525607 0 0 0 0 0 0 0 0 0 0 0 0 0 0 0 0 0 0 0 0 0 0 0 0 0 0 0 0 0 0 0 0 0 0 0 0 0 0 0 0 0.0160149443695856 0 0 0 0 0 0 0 0 0 0 0 0 0 0 0 0 0 0 0 0 0 0 0 0 0 0 0 0 0 0 0 0 0 0 0 0 0.00874530594112211 0 0 0.15406505690396 0 0.0214090443116153 0 0 0 0 0.275497032016051 0.0689971153214878 0.0309384384648959 0.00429050025017055 0.0102367379843743 0.0178300750702223 0 0.0172497042439605 0.0100591386451323 0 0 0 0 0.259184158507953
0 0 0 0 0 0 0 0 0 0 0 0 0 0 0 0 0 0 0 0 0 0 0 0 0 0 0 0 0 0 0 0 0 0.00318476573663923 0 0 0 0 0 0 0 0 0 0 0 0 0 0 0 0 0 0 0 0 0 0 0 0 0 0 0 0 0 0 0 0 0 0 0 0 0 0 0 0 0 0 0 0 0 0 0 0 0 0 0 0 0 0 0 0 0 0 0 0 0 0 0 0 0 0 0 0 0 0 0 0 0 0 0 0 0 0 0 0 0 0 0 0 0 0 0 0 0 0 0 0 0 0 0 0 0 0 0 0 0 0 0 0 0.00701449383282476 0 0 0 0 0.00352617078761757 0 0 0 0 0 0 0 0 0.00678258823286828 0 0 0 0 0 0 0 0 0 0 0 0 0 0 0 0 0 0 0 0 0 0 0 0 0 0 0 0 0 0 0 0 0 0 0 0 0 0 0 0 0 0 0.00982724301250882 0 0 0 0 0 0 0 0 0 0 0 0 0 0 0 0 0 0 0.0166067901681102 0 0 0 0 0 0 0 0 0 0 0 0 0 0 0 0 0 0 0 0 0 0 0 0 0 0 0 0 0 0 0 0.0023509300201769 0 0 0 0.00219080037557699 0.00172264232904369 0 0 0 0.0406531153147475 0.00139957684345694 0.00287947909250979 0 0 0 0 0 0 0 0 0 0 0 0 0 0 0 0 0 0 0 0 0 0 0 0 0 0.00509268373199174 0 0 0 0 0 0 0 0 0.00189234195948184 0 0 0.186643093288846 0.00349995307707317 0.0902006462954377 0.00879239025015155 0.0288737365627302 0 0.171980503360393 0 0.119766321144853 0.0376620194020014 0.00819759566110262 0.0031180756057083 0.0262343198163973 0.00452236694915371 0.010939010415072 0.00946026586638509 0.0528369712880306 0.0228190763719266 0 0 0.109330033207184
0 0 0 0 0 0 0 0 0 0 0 0 0 0 0 0 0 0 0 0 0 0 0 0 0 0 0 0 0 0 0 0 0 0.000769958709795728 0 0 0 0 0 0 0 0 0 0 0 0 0 0 0 0 0 0 0 0.000934705972534726 0 0 0 0 0 0 0 0 0 0 0 0 0 0 0 0 0 0 0 0 0 0 0 0 0 0 0 0 0 0 0 0 0 0 0 0 0 0 0 0 0 0 0 0 0 0 0 0 0 0 0 0 0 0 0 0 0 0 0 0 0 0 0 0 0 0 0 0 0 0 0 0 0 0 0 0 0 0 0 0 0 0 0 0 0 0.0012889445517751 0 0 0 0.0131209173291982 0 0 0 0 0 0.0133352190155352 0 0 0 0 0 0 0 0 0 0 0 0 0 0 0 0 0 0 0 0 0 0 0 0 0 0 0 0 0 0 0 0 0 0 0 0 0 0.0245653853129882 0 0 0 0.00133507190089058 0 0 0 0.0331645650957668 0 0 0 0 0 0 0 0.00116914680604953 0.0038176759931623 0 0 0.00743827264338712 0 0.000956474418134923 0 0 0 0 0.0419815919197383 0 0 0 0 0 0 0 0 0 0 0 0 0 0 0 0 0 0 0 0 0 0 0 0 0.00240371999209215 0 0 0 0.000692268478183554 0 0 0.00263460847768731 0 0 0 0.00224641128301422 0 0.00038149537883544 0 0 0.0069124577509023 0 0.00114954828878796 0 0 0 0 0 0 0 0 0 0 0 0 0 0 0 0 0 0 0 0 0 0 0 0 0 0.013476738926252 0.00257494721542388 0.00331857779017044 0 0 0.0101776675402844 0 0 0 0.0184340134851642 0.00190626643722966 0.00336063958746469 0.208078751390572 0 0.015602826947308 0 0 0 0.0254091662448302 0.0706532101896432 0 0.0497054465456202 0.0575985995115989 0.0492608450607379 0.0677092307845182 0 0.0164821829217995 0.0575987203138791 0.0478960749782381 0 0 0.0690433199854223 0.0514143348253833
0 0 0 0 0 0 0 0 0 0 0 0 0 0 0 0 0 0 0 0 0 0 0 0 0 0 0 0 0 0 0 0 0 0 0 0 0 0 0 0 0 0 0 0 0 0 0 0 0 0 0 0 0 0 0 0 0 0 0 0 0 0 0 0 0 0 0 0 0 0 0 0 0 0 0 0 0 0 0 0 0 0 0 0 0 0 0 0 0 0 0 0 0 0 0 0 0 0 0 0 0 0 0 0 0 0 0 0 0 0 0 0 0 0 0 0 0 0 0 0 0 0 0 0 0 0 0 0 0 0 0 0 0 0 0 0 0 0 0 0 0.00145248773767363 0 0 0.0244296774551811 0.00697566913663003 0 0.00104336246549938 0.0130842786835232 0.00167046408582354 0.0533634300941627 0.00154128196878159 0 0 0 0 0 0 0 0 0 0 0 0 0 0 0 0 0 0 0 0 0 0 0 0 0 0 0 0 0 0 0 0 0 0 0 0 0.00505820796965879 0 0 0 0 0 0 0 0 0 0.00101355840375867 0 0 0 0 0 0 0 0 0 0 0 0 0 0 0 0 0 0 0 0 0 0 0 0 0 0 0 0 0 0 0 0 0 0 0 0 0 0 0 0 0 0 0 0 0 0.00101912765933752 0 0 0.000923411184237889 0.00069233835579823 0 0 0.000688860932820052 0 0.000494918570864815 0 0 0.000572752639796717 0 0.00129599260242417 0 0 0 0 0 0 0 0 0 0 0 0 0 0 0 0 0 0 0 0 0 0 0 0 0 0 0 0 0 0 0 0 0 0 0.00163862804472577 0 0.00148737651885042 0.0473136481816577 0 0.17530518892054 0.000756109095441211 0 0 0.0112350325687424 0.0219087327216687 0.0490140336455012 0 0.122367070509043 0.0258805812569726 0.00675204834380294 0 0.0425248283404471 0.0358646927889979 0.182392987822576 0.00522754354040911 0.131904451990262 0.00692334640918847 0.0161838793552009
0 0 0 0 0 0 0 0 0 0 0 0 0 0 0 0 0 0 0 0 0 0 0 0 0 0 0 0 0 0 0 0 0 0 0 0 0 0 0 0 0 0 0 0 0 0 0 0 0 0 0 0 0 0 0 0 0 0 0 0 0 0 0 0 0 0 0 0 0 0 0 0 0 0 0 0 0 0 0 0 0 0 0 0 0 0 0 0 0 0 0 0 0 0 0 0 0 0 0 0 0 0 0 0 0 0 0 0 0 0 0 0 0 0 0 0 0 0 0 0 0 0 0 0 0 0 0 0 0 0 0 0 0 0 0 0 0 0 0 0 0 0 0 0.0299452168716633 0.00687871481880153 0 0 0.0100759047459856 0 0.0541284847491614 0.0024617024149158 0 0 0 0 0 0 0 0 0 0 0 0 0 0 0 0 0 0 0 0 0 0 0 0 0 0 0 0 0 0 0 0 0 0 0 0 0 0 0 0 0 0.00845855151894385 0 0 0.00704616242673956 0 0.00366217745652167 0 0 0 0 0 0 0 0 0 0 0 0 0 0 0 0 0 0 0.012042415893395 0 0 0 0 0 0 0 0 0 0 0 0 0 0 0 0 0 0 0 0 0 0 0 0 0 0.00204077054855201 0.00642107003455473 0 0 0.00191917359591613 0.00278142654144058 0 0 0.0026220959618664 0 0.00106017192500583 0 0 0 0 0 0 0 0 0 0 0 0 0 0 0 0 0 0 0 0 0 0 0 0 0 0 0 0 0 0 0.0116335128614976 0.0054359335326546 0 0 0 0 0 0 0 0 0 0 0.00635780744919302 0 0.0946729908480935 0.000881140837240233 0 0 0.00213662395501608 0.00653949728301951 0.0778883680784626 0.167806499907614 0 0.140801529489298 0.10195517172834 0 0.0129072734929595 0.0095408902759691 0.0531364996595599 0 0.146244683282188 0.00597757251114528 0.0045399653042854
0 0 0 0 0 0 0 0 0 0 0 0 0 0 0 0 0 0 0 0 0 0 0 0 0 0 0 0 0 0 0 0 0 0 0 0 0 0 0 0 0 0 0 0 0 0 0 0 0 0 0 0 0 0 0 0 0 0 0 0 0 0 0 0 0 0 0 0 0 0 0 0 0 0 0 0 0 0 0 0 0 0 0 0 0 0 0 0 0 0 0 0 0 0 0 0 0 0 0 0 0 0 0 0 0 0 0 0 0 0 0 0 0 0 0 0 0 0 0 0 0 0 0 0 0 0 0 0 0 0 0 0 0 0 0 0 0 0 0 0 0 0 0 0 0 0 0 0 0 0 0 0 0 0 0 0 0.00928767087923773 0.00236500257049012 0 0 0.00349601140897399 0.038049839742966 0 0 0.00795311680495686 0.0021548052315707 0 0 0 0 0 0 0 0 0.00214645003121625 0.0042620481034925 0 0 0.0092610178257453 0 0 0 0.00102022640047981 0.0104250411175941 0 0 0 0.00190566984008009 0.000553464318638191 0 0 0 0.00382249299390296 0 0 0.00502216586972005 0 0 0 0 0 0 0 0 0 0 0 0 0 0 0 0 0 0 0.00129959209878403 0 0 0 0.0080464370620811 0.00114633530952672 0 0.0361855175005178 0 0 0.00182717352674269 0 0 0 0 0 0 0 0 0 0 0 0.000835717370605798 0 0 0 0 0.0103260070167198 0 0.00152453587206407 0 0 0.0505857802339575 0.0436622213221284 0.063918474705528 0.0317334195872208 0.121867254008205 0.0214329401530592 0.0580658260308163 0 0 0 0 0.0326137814481821 0 0 0 0 0 0 0 0 0 0 0 0 0 0 0 0 0 0 0 0 0 0.00213895859632053 0 0 0 0.00184330760279926 0 0 0 0 0 0 0 0 0 0 0 0.00632552449131114 0 0.00656877879868109 0 0 0 0.0036662853475175 0.00178891220075534 0.0479078909900753 0.0255248239945014 0.101263255791844 0 0.0354768504103629 0 0.0473839458614756 0.0970050650404241 0.0072153043808431 0 0.0202035936874981 0.00384863503812123 0.00504283138226551
0 0 0 0 0 0 0 0 0 0 0 0 0 0 0 0 0 0 0 0 0 0 0 0 0 0 0 0 0 0 0 0 0 0 0 0 0 0 0 0 0 0 0 0 0 0 0 0 0 0 0 0 0 0 0 0 0 0 0 0 0 0 0 0 0 0 0 0 0 0 0 0 0 0 0 0 0 0 0 0 0 0 0 0 0 0 0 0 0 0 0 0 0 0 0 0 0 0 0 0 0 0 0 0 0 0 0 0 0 0 0 0 0 0 0 0 0 0 0 0 0 0 0 0 0 0 0 0 0 0 0 0 0 0 0 0 0 0 0 0 0 0 0 0.0149893063104118 0 0 0 0 0 0.0146351805183793 0 0 0 0 0 0 0 0 0 0 0 0.0163698609155733 0 0 0.00372213307159528 0 0 0 0 0 0 0 0 0 0 0 0 0 0.00519233852485465 0 0 0 0.00127806557463694 0.00194226100853414 0 0 0 0 0 0 0 0 0.0784672672032187 0 0 0.0344270735420548 0 0.0157005405195664 0 0 0 0 0 0 0 0 0 0 0 0 0 0 0 0.0076251304334649 0.0100088738632942 0 0.0420232361906199 0 0 0.00223546480476164 0 0.0164545414769218 0 0 0.00659598405106551 0 0 0 0 0 0 0 0 0 0 0 0.0010585997688912 0 0 0 0 0.0171635081678092 0.0028413817569807 0 0 0 0.00242447430433264 0.0123885425717229 0.00919787909417315 0 0.0215785662167863 0 0.00876809912823644 0 0 0 0 0 0 0 0 0 0 0 0 0 0 0 0 0 0 0 0 0 0 0 0 0 0 0 0 0 0 0.131942167952934 0.0326638731177548 0 0 0.0155697573531886 0.0189575552254325 0 0 0 0 0 0.0152252619722639 0.0340173645007377 0 0.0146328470353966 0 0 0 0.00971870358736988 0.0229067081377954 0.100217499856572 0.0101347901921781 0.111594878550953 0.0539927622031226 0 0 0 0.00455469561159936 0.00522911077600379 0 0 0.0599716508592015 0.01158206404961
0 0 0 0 0 0 0 0 0 0 0 0 0 0 0 0 0 0 0 0 0 0 0 0 0 0 0 0 0 0 0 0 0 0 0 0 0 0 0 0 0 0 0 0 0 0 0 0 0 0 0 0 0 0 0 0 0 0 0 0 0 0 0 0 0 0 0 0 0 0 0 0 0 0 0 0 0 0 0 0 0 0 0 0 0 0 0 0 0 0 0 0 0 0 0 0 0 0 0 0 0 0 0 0 0 0 0 0 0 0 0 0 0 0 0 0 0 0 0 0 0 0 0 0 0 0 0 0 0 0 0 0 0 0 0 0 0 0 0 0 0 0 0 0 0 0 0 0 0 0.00336182491999335 0 0 0 0 0 0 0 0 0 0 0 0 0 0 0 0 0 0 0 0 0 0 0 0 0 0 0 0 0 0 0 0 0 0 0 0 0 0 0 0 0 0 0 0 0 0 0 0 0 0 0 0 0 0 0 0 0 0 0 0 0 0 0 0 0 0 0 0 0 0 0 0 0 0 0 0 0 0 0 0 0 0 0.00249533860497394 0 0.00751139452942764 0 0 0 0 0.00430485048953611 0 0 0 0 0.0292542553655783 0 0.0763137360689933 0.00771563376365423 0 0.0329424489113224 0.0791879014493323 0.0424247314443423 0.00267954979450717 0 0.0388907822073661 0.0188440897176504 0.0660859061698333 0.112791007303852 0 0 0 0 0 0 0 0 0 0 0 0 0 0 0 0 0 0 0 0 0 0 0 0 0 0 0 0 0 0 0 0 0 0 0.0106653388977773 0 0 0 0.101667372958151 0.0596695275167317 0.0378953939674814 0.0233668893861922 0 0 0.00822372992665541 0 0 0 0 0 0 0.162013944405546 0 0 0.0682324015622039 0 0 0.00346195063889815
0 0 0 0 0 0 0 0 0 0 0 0 0 0 0 0 0 0 0 0 0 0 0 0 0 0 0 0 0 0 0 0 0 0 0 0 0 0 0 0 0 0 0 0 0 0 0 0 0 0 0 0 0 0 0 0 0 0 0 0 0 0 0 0 0 0 0 0 0 0 0 0 0 0 0 0 0 0 0 0 0 0 0 0 0 0 0 0 0 0 0 0 0 0 0 0 0 0 0 0 0 0 0 0 0 0 0 0 0 0 0 0 0 0 0 0 0 0 0 0 0 0 0 0 0 0 0 0 0 0 0 0 0 0 0 0 0 0 0 0 0 0 0 0 0 0 0 0.00317514785655427 0 0.00782644831867248 0 0 0 0 0 0 0 0 0 0 0 0 0 0 0 0 0 0 0 0 0 0 0 0 0 0 0 0 0 0 0 0 0 0 0 0 0 0 0 0 0 0 0 0 0 0 0 0 0 0 0 0 0 0 0 0 0 0 0 0 0 0 0 0 0 0 0 0 0 0 0 0 0 0 0 0 0 0 0 0 0 0 0.00151868101682969 0 0 0 0.00076945875843586 0 0 0.0106763711071192 0.00613697648775704 0 0 0.00377118802938598 0.00330929357461914 0.00124721977467844 0.0495859974944475 0.00167988010318033 0 0.0162013594813827 0.0378481689488663 0.031589332086569 0.00293586519696153 0 0 0.00560855010886049 0.0175245537974429 0.0658032934868937 0 0 0 0 0 0 0 0 0 0 0 0 0 0 0 0 0 0 0 0 0 0 0 0 0 0 0 0 0 0 0 0 0 0 0.0212806069978471 0 0 0.0253942200391281 0.0296891792876449 0.0872904688412898 0.0123509757016828 0.013784758960356 0 0.00793189289325296 0.00805769700464792 0.0205802400800141 0.0538470370919668 0.0119181689813285 0.0608361518995548 0 0.0656269545903809 0 0.155310272140888 0.0363186870623665 0.0546923753220294 0.0584671617717276 0 0.00941536570523724
0 0 0 0 0 0 0 0 0 0 0 0 0 0 0 0 0 0 0 0 0 0 0 0 0 0 0 0 0 0 0 0 0 0 0 0 0 0 0 0 0 0 0 0 0 0 0 0 0 0 0 0 0 0 0 0 0 0 0 0 0 0 0 0 0 0 0 0 0 0 0 0 0 0 0 0 0 0 0 0 0 0 0 0 0 0 0 0 0 0 0 0 0 0 0 0 0 0 0 0 0 0 0 0 0 0 0 0 0 0 0 0 0 0 0 0 0 0 0 0 0 0 0 0 0 0 0 0 0 0 0 0 0 0 0 0 0 0 0 0 0 0 0 0 0.00180710074798983 0 0 0.00431346771285366 0 0.00878608597277128 0 0 0 0 0 0 0 0 0 0 0 0 0 0 0 0 0 0 0 0 0 0 0 0 0 0 0 0 0 0 0 0 0 0 0 0 0 0 0 0 0 0 0 0 0 0.00327796285499242 0 0 0 0 0 0 0 0 0 0 0 0 0 0 0 0 0 0 0 0 0 0 0 0 0 0 0 0 0 0 0 0 0 0 0 0 0 0 0 0 0 0 0 0 0 0 0 0 0.0268335578814778 0.0102063149277507 0.00579759682789993 0.00539241856327697 0 0.00402533088057784 0.0174462961406408 0.0777761018864182 0.026026707497998 0 0.0173432383740596 0.00224246674029681 0.0141149815588543 0.207012983795634 0 0 0 0 0 0 0 0 0 0 0 0 0 0 0 0 0 0 0 0 0 0 0 0 0 0 0 0.00277713357502288 0 0 0.00375026494005471 0 0 0 0.00241651404152017 0 0 0.0299929210316105 0.00240748547956073 0.0199753406901047 0.00214931355509389 0.00868109939892401 0 0.00471908394216075 0.00710948199994577 0.0733753629193864 0.0463327500174773 0.00898805348717983 0.127065205720777 0.0039201357105099 0 0.158453523611312 0 0.0249257263198979 0.00343776692435278 0.0064393418652096 0.0116602643020669 0.0190206181043401
0 0 0 0 0 0 0 0 0 0 0 0 0 0 0 0 0 0 0 0 0 0 0 0 0 0 0 0 0 0 0 0 0 0.00138158615149086 0 0 0 0 0 0 0 0 0 0 0 0 0 0 0 0 0 0 0 0 0 0 0 0 0 0 0 0 0 0 0 0 0 0 0 0 0 0 0 0 0 0 0 0 0 0 0 0 0 0 0 0 0 0 0 0 0 0 0 0 0 0 0 0 0 0 0 0 0 0 0 0 0 0 0 0 0 0 0 0 0 0 0 0 0 0 0 0 0 0 0 0 0 0 0 0 0 0 0 0 0 0 0 0 0.0038063697548924 0 0 0 0 0.00514100254397646 0 0 0 0 0 0.00257592538073055 0 0 0.00727190887108347 0 0 0 0 0 0 0 0 0 0 0 0 0 0 0 0 0 0 0 0 0 0 0 0 0 0 0 0 0 0 0 0 0 0 0 0 0 0 0 0 0 0 0 0 0 0 0 0 0 0 0 0 0 0 0 0 0 0 0 0 0 0 0 0 0 0 0 0 0 0 0 0 0 0 0 0 0 0 0 0 0 0 0 0 0 0 0 0 0 0 0.00259085073064626 0 0 0.00115481419917917 0 0 0 0 0 0 0 0 0.0357153463397112 0 0 0 0 0 0 0 0 0 0 0 0 0 0 0 0 0 0 0 0 0 0 0 0 0 0 0 0 0 0 0 0 0 0 0 0 0.0027051056386437 0 0 0.0241816730774304 0 0.247276574313176 0.0100292458715593 0.00552938497837411 0 0 0.0442650188136597 0.0680182530351532 0.262674080891679 0.0558030337037527 0.0105359817640923 0.00501715717411936 0 0.041306650643058 0.0277866341518937 0 0.0144619428929334 0.0505961510153576 0.0650994359686681 0.00507587209473903
0 0 0 0 0 0 0 0 0 0 0 0 0 0 0 0 0 0 0 0 0 0 0 0 0 0 0 0 0 0 0 0 0 0 0 0 0 0 0 0 0 0 0 0 0 0 0 0 0 0 0 0 0 0 0 0 0 0 0 0 0 0 0 0 0 0 0 0 0 0 0 0 0 0 0 0 0 0 0 0 0 0 0 0 0 0 0 0 0 0 0 0 0 0 0 0 0 0 0 0 0 0 0 0 0 0 0 0 0 0 0 0 0 0 0 0 0 0 0 0 0 0 0 0 0 0 0 0 0 0 0 0 0 0 0 0 0 0 0 0 0 0 0 0 0.0147904150880986 0 0 0 0 0.00773604078603722 0 0 0 0 0 0 0 0 0 0 0 0 0 0 0 0 0 0 0 0 0 0 0 0 0 0 0 0 0 0 0 0 0 0 0 0 0.00431037655071685 0 0.00236645771424706 0 0 0 0 0 0 0 0 0.00302803444628388 0 0 0 0 0 0.00446224598143473 0 0 0 0 0 0 0 0 0 0 0 0 0 0 0 0 0 0 0 0 0 0 0 0 0 0 0 0 0 0 0 0 0 0 0 0 0 0 0 0 0 0 0.0204820071709564 0 0 0 0.0157433783860878 0.00810142253798821 0 0 0 0.0152876194842609 0.00225170427983642 0.0150218483216471 0 0 0 0 0 0 0 0 0 0 0 0 0 0 0 0 0 0 0 0 0 0 0 0.00549199505407351 0 0 0 0 0 0 0 0 0 0 0.00982099765818914 0.00299081912411339 0.00789388035959698 0 0.0130196281716961 0.247756497875383 0.0154383639634349 0.228116023806571 0 0 0.0317149985945216 0 0.0124896606622975 0 0 0 0.0521499925966436 0.103195443870368 0.00635782319145498 0.0239922257313507 0 0.053993892793987 0.0719962057987241 0
0 0 0 0 0 0 0 0 0 0 0 0 0 0 0 0 0 0 0 0 0 0 0 0 0 0 0 0 0 0 0 0 0 0 0 0 0 0 0 0 0 0 0 0 0 0 0 0 0 0 0 0 0 0 0 0 0 0 0 0 0 0 0 0 0 0 0 0 0 0 0 0 0 0 0 0 0 0 0 0 0 0 0 0 0 0 0 0 0 0 0 0 0 0 0 0 0 0 0 0 0 0 0 0 0 0 0 0 0 0 0 0 0 0 0 0 0 0 0 0 0 0 0 0 0 0 0 0 0 0 0 0 0 0 0 0 0 0 0 0 0 0 0 0 0 0 0 0 0 0 0 0 0 0 0 0 0 0 0 0 0 0 0 0 0 0 0 0 0 0 0 0 0 0 0 0 0 0.00119040774612717 0 0 0 0 0 0 0 0 0 0 0 0 0 0 0 0 0 0 0 0.00836542784058167 0 0 0 0 0 0.00193572459636191 0 0 0 0 0 0 0 0 0 0 0 0 0 0 0 0 0 0 0 0 0 0 0 0 0.00450113066217008 0 0 0 0.00340297701901166 0.00925347172547089 0.00242247806478145 0 0 0 0.00182720125659071 0.00250866700802905 0.00645637276175237 0.00304271239972039 0.00338205583091756 0.0359505266480933 0 0 0.020646990605453 0 0 0.00603001806329246 0.00571942861271585 0.0020224206931651 0 0 0 0.00235432020736557 0 0.00178547529735091 0 0 0 0 0 0 0 0 0 0 0 0 0 0 0 0 0 0 0 0 0 0 0 0.00188906868890251 0 0 0 0 0 0 0 0 0 0 0.00962179563495947 0 0.00405881334892396 0 0 0.158639420611021 0.0201158554246058 0 0 0 0 0 0.244818979895351 0.197934500924911 0.0380211742762754 0 0 0.0856995220325596 0.00925137211205103 0.0652069709665155 0.0419447190449728 0 0 0
0 0 0 0 0 0 0 0 0 0 0 0 0 0 0 0 0 0 0 0 0 0 0 0 0 0 0 0 0 0 0 0 0 0 0 0 0 0 0 0 0 0 0 0 0 0 0 0 0 0 0 0 0 0 0 0 0 0 0 0 0 0 0 0 0 0 0 0 0 0 0 0 0 0 0 0 0 0 0 0 0 0 0 0 0 0 0 0 0 0 0 0 0 0 0 0 0 0 0 0 0 0 0 0 0 0 0 0 0 0 0 0 0 0 0 0 0 0 0 0 0 0 0 0 0 0 0 0 0 0 0 0 0 0 0 0 0 0 0 0 0 0 0 0.0597673537805334 0 0.0114253732018569 0 0 0 0.0340763331720794 0 0 0 0.00888462580919229 0.00241212762814572 0 0 0 0 0 0 0 0 0 0 0 0 0 0 0 0 0 0 0 0 0 0 0 0 0 0 0 0 0 0 0 0 0 0.0131905981090422 0 0 0 0 0 0 0.0152350272818442 0 0 0 0 0 0 0 0 0 0 0 0 0 0 0 0 0 0 0.00784446518369501 0 0 0 0 0 0 0 0 0 0 0 0 0 0 0 0 0 0 0 0 0 0 0 0 0 0 0 0 0 0 0 0.00201601058412054 0 0 0 0.0020971001326503 0 0 0 0 0.00670076622175462 0 0 0 0 0 0 0 0 0 0 0 0 0 0 0 0 0 0 0 0 0 0 0 0 0 0 0 0.0174611661814891 0 0.0033834523328629 0 0 0.00946407977296726 0 0 0 0.00680961253578266 0 0 0.0348606745242494 0 0.280860402841188 0 0.0189569195279524 0 0 0 0.141283171732638 0.0143670752612714 0.00904550757889239 0.00809786074277089 0.0829123241812628 0 0 0.0187300844947401 0.0938038032086846 0.06253295247359 0 0 0.0337811315047431
0 0 0 0 0 0 0 0 0 0 0 0 0 0 0 0 0 0 0 0 0 0 0 0 0 0 0 0 0 0 0 0 0 0.0115761211328024 0 0 0 0 0 0 0 0 0 0 0 0 0 0 0 0 0 0 0 0.0125398431597765 0 0 0 0 0 0 0 0 0 0 0 0 0 0 0 0 0.00748281051824169 0 0 0 0 0 0 0 0 0 0 0 0 0 0 0 0 0 0 0 0 0 0 0 0 0 0 0 0 0 0 0 0 0 0 0 0 0 0 0 0 0 0 0 0 0 0 0 0 0 0 0 0 0 0 0 0 0 0 0 0 0 0 0 0 0 0 0 0.00235171547754264 0.00222419269912865 0 0 0 0 0 0 0 0 0 0.00093881865797305 0 0 0.00235984819933709 0 0 0 0 0 0 0 0 0 0 0 0 0 0 0 0 0 0 0 0 0 0 0 0 0 0 0 0 0 0 0 0 0 0 0.172467387434024 0.0136034065866129 0 0 0 0 0 0.00459678601062553 0.0144876107208112 0 0 0 0 0 0 0 0 0 0 0 0.00250155100821734 0 0 0 0 0 0.0447902766035728 0.0166258812859366 0 0 0 0 0 0 0 0 0 0 0 0 0 0 0 0 0 0 0 0.000661240653735032 0 0 0 0 0 0 0 0 0 0.00266999977447703 0 0 0 0 0 0.00133146902180062 0.00793348681447764 0 0 0 0.158416315211741 0.00286428472430998 0.0132262466986364 0 0 0 0 0 0 0 0 0 0 0 0 0 0 0 0 0 0 0 0 0 0 0 0 0 0 0 0.00298844963102887 0 0 0.00872130605694602 0 0 0 0.00201601673410063 0.00142925851918772 0.00221956837954915 0.11764841936741 0.0121695930054814 0.0346097700274043 0.0288278644941329 0.0049550433830133 0 0.0957630239601817 0.0647092828405906 0.0515838957989446 0.0164663023106138 0.00336838535262078 0.00520234523234802 0.0078509135501123 0.00112679506733409 0.00756539143146971 0.0149801828796236 0.00358603924844448 0 0 0.0165628603356818 0
