# Supplementary material for: Recovery of neural dynamics criticality in personalized whole-brain models of stroke
Source: Nat Commun. 2022 Jun 27;13:3683. doi: 10.1038/s41467-022-30892-6 (PMC9237050; doi:10.1038/s41467-022-30892-6)
Supplement: Supplementary file 3 — Source Data [file 41467_2022_30892_MOESM3_ESM.zip › Source_Data/Tables/Table1/Structural_Connectivity/patients/pat_1_155_317_18_.txt]

0 0 0.0128074314775255 0 0 0.164499170649929 0.0842494233705137 0.0208543339490063 0.0458204021371852 0.0724303394388655 0.171527145996914 0.0146861471680073 0 0.00440508985419427 0.00384752633117526 0.00711631460956664 0.00580332937949461 0.0067006428117561 0.0380811554914586 0 0 0 0 0 0 0 0 0 0 0.110996692984593 0.0619388046166025 0 0 0 0 0 0 0 0 0 0 0 0 0 0 0 0 0 0 0 0 0 0 0 0 0 0 0 0 0 0 0 0 0 0 0 0.0375181402062275 0 0 0 0.0664965559504724 0 0 0 0 0 0 0 0 0 0 0 0 0 0.00511865463551352 0.00292470927403793 0 0 0 0 0 0 0 0 0 0 0 0 0 0 0 0 0 0 0 0 0 0 0.0147704716238147 0 0 0 0 0 0.00569641600736954 0 0 0 0 0 0 0 0 0 0 0 0 0 0 0.037138609113155 0 0 0 0.002337929552951 0 0 0 0.00223456336967103 0 0 0 0 0 0 0 0 0 0 0 0 0 0 0 0 0 0 0 0 0 0 0 0 0 0 0 0 0 0 0 0 0 0 0 0 0 0 0 0 0 0 0 0 0 0 0 0 0 0 0 0 0 0 0 0 0 0 0 0 0 0 0 0 0 0 0 0 0 0 0 0 0 0 0 0 0 0 0 0 0 0 0 0 0 0 0 0 0 0 0 0 0 0 0 0 0 0 0 0 0 0 0 0 0 0 0 0 0 0 0 0 0 0 0 0 0 0 0 0 0 0 0 0 0 0 0 0 0 0 0 0 0 0 0 0 0 0 0 0 0 0 0 0 0 0 0 0 0 0 0 0 0 0 0 0 0 0 0 0 0 0 0 0 0 0 0 0 0 0 0 0 0 0 0 0 0 0 0
0 0 0.113430733643638 0 0 0 0 0 0 0 0 0.478149517323049 0 0 0 0 0.408419749033313 0 0 0 0 0 0 0 0 0 0 0 0 0 0 0 0 0 0 0 0 0 0 0 0 0 0 0 0 0 0 0 0 0 0 0 0 0 0 0 0 0 0 0 0 0 0 0 0 0 0 0 0 0 0 0 0 0 0 0 0 0 0 0 0 0 0 0 0 0 0 0 0 0 0 0 0 0 0 0 0 0 0 0 0 0 0 0 0 0 0 0 0 0 0 0 0 0 0 0 0 0 0 0 0 0 0 0 0 0 0 0 0 0 0 0 0 0 0 0 0 0 0 0 0 0 0 0 0 0 0 0 0 0 0 0 0 0 0 0 0 0 0 0 0 0 0 0 0 0 0 0 0 0 0 0 0 0 0 0 0 0 0 0 0 0 0 0 0 0 0 0 0 0 0 0 0 0 0 0 0 0 0 0 0 0 0 0 0 0 0 0 0 0 0 0 0 0 0 0 0 0 0 0 0 0 0 0 0 0 0 0 0 0 0 0 0 0 0 0 0 0 0 0 0 0 0 0 0 0 0 0 0 0 0 0 0 0 0 0 0 0 0 0 0 0 0 0 0 0 0 0 0 0 0 0 0 0 0 0 0 0 0 0 0 0 0 0 0 0 0 0 0 0 0 0 0 0 0 0 0 0 0 0 0 0 0 0 0 0 0 0 0 0 0 0 0 0 0 0 0
0.082636727880606 0.0861979160499156 0 0 0 0.247554917593199 0 0 0 0 0.0405304980331844 0.183814115135813 0 0 0 0 0.0816382653323042 0.234516022636928 0 0 0 0 0 0 0 0 0 0 0 0.0201542982142745 0 0 0 0 0 0 0 0 0 0 0 0 0 0 0 0 0 0 0 0 0 0 0 0 0 0 0 0 0 0 0 0 0 0 0 0 0 0 0 0 0 0 0 0 0 0 0 0 0 0 0 0 0 0 0 0 0 0 0 0 0 0 0 0 0 0 0 0 0 0 0 0 0 0 0 0 0 0 0 0 0 0 0 0 0 0 0 0 0 0 0 0 0 0 0 0 0 0 0 0 0 0 0 0 0 0 0 0 0 0 0 0 0 0 0 0 0 0 0 0 0 0 0 0 0 0 0 0 0 0 0 0 0 0 0 0 0 0 0 0 0 0 0 0 0 0 0 0 0 0 0 0 0 0 0 0 0.00925373870701809 0 0 0 0 0 0 0 0 0 0 0 0 0 0 0 0 0.0137035004167562 0 0 0 0 0 0 0 0 0 0 0 0 0 0 0 0 0 0 0 0 0 0 0 0 0 0 0 0 0 0 0 0 0 0 0 0 0 0 0 0 0 0 0 0 0 0 0 0 0 0 0 0 0 0 0 0 0 0 0 0 0 0 0 0 0 0 0 0 0 0 0 0 0 0 0 0 0 0 0 0 0 0 0 0 0 0 0 0 0 0 0 0 0 0 0 0 0 0 0 0 0 0 0 0 0 0 0 0 0 0 0 0 0
0 0 0 0 0 0.0139429891744931 0.0136922290133884 0 0 0.0120294171047977 0.234861317099171 0 0 0.0269505062318477 0 0 0 0 0 0.0174846791842786 0 0 0 0 0 0 0 0 0 0.15322381852052 0.0299545770766959 0 0 0 0 0 0 0.255967413401507 0 0 0 0 0 0 0 0 0 0 0 0 0.0250810467414989 0 0 0 0 0 0 0 0 0 0 0 0 0 0 0 0 0 0 0 0 0 0 0 0 0 0 0 0 0 0 0 0 0 0 0 0 0 0 0 0 0 0.0593926145959274 0 0 0 0 0 0 0 0 0 0 0 0 0 0 0 0 0 0 0 0 0 0 0 0 0 0 0 0 0 0 0 0 0 0 0 0 0.140118690695826 0 0 0.0128476475837953 0 0 0 0 0 0 0 0 0 0 0 0 0.00445305357625339 0 0 0 0 0 0 0 0 0 0 0 0 0 0 0 0 0 0 0 0 0 0 0 0 0 0 0 0 0 0 0 0 0 0 0 0 0 0 0 0 0 0 0 0 0 0 0 0 0 0 0 0 0 0 0 0 0 0 0 0 0 0 0 0 0 0 0 0 0 0 0 0 0 0 0 0 0 0 0 0 0 0 0 0 0 0 0 0 0 0 0 0 0 0 0 0 0 0 0 0 0 0 0 0 0 0 0 0 0 0 0 0 0 0 0 0 0 0 0 0 0 0 0 0 0 0 0 0 0 0 0 0 0 0 0 0 0 0 0 0 0 0 0 0 0 0 0 0 0 0 0 0 0 0 0 0 0 0 0 0 0 0 0 0 0 0 0 0 0 0 0
0 0 0 0 0 0.00555035268394899 0 0.0389670102640216 0 0.0877342071777434 0.0129290568402576 0.0552113217062308 0 0.0968679593676004 0.0687785602521442 0.0781354285864954 0 0.0273284938185154 0.112137425993037 0 0.00699609441753994 0 0 0 0 0 0 0 0.208123431988499 0 0 0 0 0 0 0 0.0409355048226786 0.011849157181806 0 0 0 0 0 0 0 0 0 0 0 0 0 0 0 0 0 0 0 0 0 0 0 0 0 0 0 0 0 0 0 0 0 0 0 0 0 0 0 0 0 0 0 0 0 0 0.0115089013213606 0 0 0 0 0 0 0 0 0 0 0 0 0 0 0 0 0 0 0 0 0 0 0 0 0 0 0 0 0 0 0 0 0 0 0 0 0 0 0 0 0 0 0 0 0.0250997015468451 0 0 0 0.0232136764002999 0 0 0 0 0 0 0 0 0 0 0 0 0 0 0 0 0 0 0 0 0 0 0 0 0 0 0 0 0 0 0 0 0 0 0 0 0 0 0 0 0 0 0 0 0 0 0 0 0 0 0 0 0 0 0 0 0 0 0 0 0 0 0 0 0 0 0 0 0 0 0 0 0.013673429220991 0 0 0 0 0 0 0 0 0.0358100822708082 0 0 0 0 0 0 0 0 0 0 0 0 0 0 0 0 0 0 0 0 0 0 0 0 0 0 0 0 0 0 0 0 0.00572380120532239 0 0 0 0 0.00223004124421108 0 0 0 0 0 0 0 0 0 0 0 0 0 0 0 0 0 0 0 0 0 0 0 0 0 0 0 0 0 0 0 0 0 0 0 0 0 0 0 0 0 0 0 0 0 0 0 0.031196361689643 0 0 0 0 0 0 0 0 0 0 0 0 0 0 0
0.0925436006457474 0 0.0215845583401555 0.00909186293377745 0.00285809591539643 0 0.0176555194188264 0.0687888001306295 0.103152489151958 0.217350672652422 0.0754729759688545 0.0168375405071743 0 0 0.0056620007153294 0.0100805203842206 0 0.0534996335349526 0.0368444194929089 0 0 0 0 0 0 0 0 0 0 0.0321445208119006 0.013243348383266 0 0 0 0 0 0 0 0 0 0 0 0 0 0 0 0 0 0 0 0.00422129937653224 0 0 0 0 0 0 0 0 0 0 0 0 0 0 0 0.0126466779405876 0 0 0 0.0140807619896365 0 0 0 0 0 0 0 0 0 0 0 0 0 0 0 0 0 0 0 0 0 0 0 0 0 0 0 0 0 0 0 0 0 0 0 0 0 0 0 0 0 0 0 0.00619593963527808 0 0 0 0 0 0 0 0 0 0 0 0 0 0 0.0649475560977016 0 0 0.00663455525996932 0 0 0 0 0 0 0 0 0 0 0 0 0 0 0 0 0 0 0 0 0 0 0 0 0 0.00567113650533326 0.00241002737632483 0 0 0 0 0 0 0 0 0 0 0 0 0 0 0 0 0 0 0 0 0 0 0 0 0 0 0 0 0 0 0 0 0 0 0 0 0 0 0 0 0 0 0 0 0 0 0.0150825830544989 0 0 0 0 0 0 0 0 0.00436910397655087 0 0 0 0 0 0 0 0 0 0 0 0 0 0 0 0 0 0 0 0 0 0 0 0 0 0 0 0 0 0 0 0.00117222607416543 0.00252554067297926 0 0 0 0 0.00159664156281904 0 0 0 0 0 0.0276837512353644 0 0 0 0 0 0 0 0 0 0 0.0142016400460379 0 0 0.00272541908828706 0 0 0 0 0 0 0 0 0 0 0.0192507660760202 0 0 0.00194100906883167 0.0124378241889258 0.00339498178663643 0 0 0 0 0 0 0 0 0 0 0 0 0 0 0 0 0 0 0 0 0 0 0 0 0 0 0
0.24977149934499 0 0 0.0470505178478192 0 0.0930408699588652 0 0 0.0530983094134855 0.099087766368365 0.231706941228399 0 0 0 0 0 0 0 0.0209467012340187 0 0 0 0 0 0 0 0 0 0 0 0 0 0 0 0 0 0 0 0 0 0 0 0 0 0 0 0 0 0 0 0 0 0 0 0 0 0 0 0 0 0 0 0 0 0 0 0.0125816038975847 0 0 0 0.0343608521597062 0 0 0 0 0 0 0 0 0 0 0 0 0 0 0 0 0 0 0 0 0 0 0 0 0 0 0 0 0 0 0 0 0 0 0 0 0 0 0 0 0 0 0 0 0 0 0 0 0 0 0 0 0 0 0 0 0 0 0.158354938546766 0 0 0 0 0 0 0 0 0 0 0 0 0 0 0 0 0 0 0 0 0 0 0 0 0 0 0 0 0 0 0 0 0 0 0 0 0 0 0 0 0 0 0 0 0 0 0 0 0 0 0 0 0 0 0 0 0 0 0 0 0 0 0 0 0 0 0 0 0 0 0 0 0 0 0 0 0 0 0 0 0 0 0 0 0 0 0 0 0 0 0 0 0 0 0 0 0 0 0 0 0 0 0 0 0 0 0 0 0 0 0 0 0 0 0 0 0 0 0 0 0 0 0 0 0 0 0 0 0 0 0 0 0 0 0 0 0 0 0 0 0 0 0 0 0 0 0 0 0 0 0 0 0 0 0 0 0 0 0 0 0 0 0 0 0 0 0 0 0 0 0 0 0 0 0 0 0 0 0 0 0 0 0 0 0 0 0
0.0285680632198431 0 0 0 0.0488601841357736 0.167501819348332 0 0 0.0182001356768028 0.414386627205553 0 0 0 0 0 0 0 0 0 0 0 0 0 0 0 0 0 0 0.00970493047896719 0 0 0 0 0 0 0 0 0 0 0 0 0 0 0 0 0 0 0 0 0 0 0 0 0 0 0 0 0 0 0 0 0 0 0 0 0 0 0 0 0 0 0 0 0 0 0 0 0 0 0 0 0 0 0 0.0146329166805043 0 0 0 0 0 0 0 0 0 0 0 0 0 0 0 0 0 0 0 0 0 0 0 0 0 0 0 0 0 0 0 0 0 0 0 0 0 0 0 0 0 0 0 0 0 0.0265280103383024 0 0.0701461811830111 0 0 0 0 0 0 0 0 0 0 0 0 0 0 0 0 0 0 0 0 0 0 0 0 0 0.0135196494496537 0 0 0 0 0 0 0 0 0 0 0 0 0 0 0 0 0 0 0 0 0 0 0 0 0 0 0 0 0 0 0 0 0 0 0 0 0 0 0 0 0 0 0 0 0 0 0 0.0237251950232131 0 0 0 0 0 0 0 0 0.0123240440651803 0 0 0 0 0 0 0 0 0 0 0 0 0 0 0 0 0 0 0 0 0 0 0 0 0 0 0 0 0 0 0 0 0.00624094769445865 0 0 0 0 0.00393800420824594 0 0 0.0137429252929981 0 0 0.0103657210545785 0 0 0 0 0 0 0 0 0 0 0.00706129736772719 0 0 0 0 0 0 0 0 0 0 0 0 0 0.0670427479497334 0.00759572204190232 0 0.0134300494164822 0.00935503186884986 0 0 0 0 0 0 0 0 0 0 0 0 0.0131297962998871 0 0 0 0 0 0 0 0 0 0 0 0 0 0 0
0.0599267757110129 0 0 0 0 0.239805449140766 0.0234243077580762 0.0173760943587481 0 0.306091275043673 0 0 0 0 0 0 0 0 0 0 0 0 0 0 0 0 0 0 0 0 0 0 0 0 0 0 0 0 0 0 0 0 0 0 0 0 0 0 0 0 0 0 0 0 0 0 0 0 0 0 0 0 0 0 0 0 0 0 0 0 0.0104839674567285 0 0 0 0 0 0 0 0 0 0 0 0 0 0 0 0 0 0 0 0 0 0 0 0 0 0 0 0 0 0 0 0 0 0 0 0 0 0 0 0 0 0 0 0.00832661324451318 0 0 0 0 0 0 0 0 0 0 0 0 0 0 0.140105161432591 0 0 0.0416806021817219 0 0 0 0 0 0 0 0 0 0 0 0 0 0 0 0 0 0 0 0 0 0 0 0 0 0.00549728573327652 0 0 0 0 0 0 0 0 0 0 0 0 0 0 0 0 0 0 0 0 0 0 0 0 0 0 0 0 0 0 0 0 0 0 0 0 0 0 0 0 0 0 0 0 0 0 0 0.0265071917440414 0 0 0 0 0 0 0 0 0.0049575981218776 0 0 0 0 0 0 0 0 0 0 0 0 0 0 0 0 0 0 0 0 0 0 0 0 0 0 0 0 0 0 0 0 0.00472251090657445 0 0 0 0 0.00256013493951089 0 0 0 0 0 0.0449521241738396 0 0 0 0 0 0 0 0 0 0 0.0208234012359225 0 0 0 0 0 0 0 0 0 0 0 0 0 0.0194722673796172 0 0 0 0.0174158494137044 0.00587139002380485 0 0 0 0 0 0 0 0 0 0 0 0 0 0 0 0 0 0 0 0 0 0 0 0 0 0 0
0.0387729880471509 0 0 0.00746393148339257 0.0429883964716527 0.206817392928112 0.0178917510103947 0.161931003795944 0.12528459863932 0 0.00957642275900823 0.00782924566716658 0 0 0 0.00510358242911461 0 0 0 0 0 0 0 0 0 0 0 0 0.0157214599533289 0 0 0 0 0 0 0 0.0122102243464669 0.00940576904683792 0 0 0 0 0 0 0 0 0 0 0 0 0 0 0 0 0 0 0 0 0 0 0 0 0 0 0 0 0 0 0 0 0.00413262609262107 0 0 0 0 0 0 0 0 0 0 0 0 0 0 0 0 0 0 0 0 0 0 0 0 0 0 0 0 0 0 0 0 0 0 0 0 0 0 0 0 0 0 0 0.00622688859106487 0 0 0 0 0 0 0 0 0 0 0 0 0 0 0.0972644405551525 0 0 0.0236829013292896 0 0 0 0 0 0 0 0 0 0 0 0 0 0 0 0 0 0 0 0 0 0 0 0 0 0.0087231032139344 0.00241786447034623 0 0 0 0 0 0 0 0 0 0 0 0 0 0 0 0 0 0 0 0 0 0 0 0 0 0 0 0 0 0 0 0 0 0 0 0 0 0 0 0 0 0 0 0 0 0 0.0336838089270075 0 0 0 0 0 0 0 0 0.0111019522336976 0 0 0 0 0 0 0 0 0 0 0 0 0 0 0 0 0 0 0 0 0 0 0 0 0 0 0 0 0 0 0 0.00172078461402868 0.00679402390679739 0 0 0 0 0.00332393900409884 0 0 0.00572845055770564 0 0 0.0356544379415121 0 0 0 0 0 0 0 0 0 0 0.0174786162723952 0 0 0.00274238193059656 0 0 0 0 0 0 0 0 0 0 0.0409100135330142 0.00438780457509239 0 0.00602935454480591 0.0149862728649999 0.00338001172955049 0 0 0 0 0 0 0 0 0 0 0 0.00863355653439926 0 0 0 0 0 0 0 0 0 0 0 0 0 0 0
0.106640682844602 0 0.00390535865985834 0.169245003956661 0.00735750285795534 0.0834062990000341 0.048590700060405 0 0 0.0111220441592357 0 0.0137485540693149 0 0.00409642626370876 0.00440532395653043 0.0296151375167644 0 0 0.0207754591651744 0.00155929839453178 0 0.00413758124454975 0 0 0 0 0 0 0 0.169937648096995 0.0963324530682808 0 0 0 0 0 0 0.0386675372520305 0 0.00323058670474148 0 0 0 0 0 0 0 0 0 0 0.0207619861524549 0 0 0.00456216066654261 0 0 0 0 0 0 0 0 0 0 0 0 0.0241079060456306 0 0 0 0.0929197369164086 0 0 0 0 0 0 0 0 0 0 0 0 0 0.0065539286913668 0.00483903559375471 0 0 0 0 0 0 0 0 0 0 0 0 0 0 0 0 0 0 0 0 0 0 0 0 0 0.00348176435265314 0 0 0 0 0 0 0 0 0 0 0 0 0 0 0.00745077025287418 0 0 0.00843336412492051 0 0 0 0.0049090125364608 0 0 0 0.00520673739555966 0 0 0 0 0 0 0 0 0 0 0 0 0 0 0 0 0 0 0 0 0 0 0 0 0 0 0 0 0 0 0 0 0 0 0 0 0 0 0 0 0 0 0 0 0 0 0 0 0 0 0 0 0 0 0 0 0 0 0 0 0 0 0 0 0 0 0 0 0 0 0 0 0 0 0 0 0 0 0 0 0 0 0 0 0 0 0 0 0 0 0 0 0 0 0 0 0 0 0 0 0 0 0 0 0 0 0 0 0 0 0 0 0 0 0 0 0 0 0 0 0 0 0 0 0 0 0 0 0 0 0 0 0 0 0 0 0 0 0 0 0 0 0 0 0 0 0 0 0 0 0 0 0 0 0 0 0 0 0 0 0 0 0 0 0 0 0 0 0 0 0 0 0 0 0 0 0 0 0
0.0187699456845625 0.0719736977296276 0.0364101884341709 0 0.0645887415478096 0.0382517327983844 0 0 0 0.0186924535375969 0.0282632506604613 0 0 0.10750930050789 0.0698970396370555 0.0351851481815872 0.296447869606835 0.0254620139603017 0 0.0298948497639806 0 0 0 0 0 0 0 0 0.0144766768508026 0 0.144177091098934 0 0 0 0 0 0 0 0 0 0 0 0 0 0 0 0 0 0 0 0 0 0 0 0 0 0 0 0 0 0 0 0 0 0 0 0 0 0 0 0 0 0 0 0 0 0 0 0 0 0 0 0 0 0 0 0 0 0 0 0 0 0 0 0 0 0 0 0 0 0 0 0 0 0 0 0 0 0 0 0 0 0 0 0 0 0 0 0 0 0 0 0 0 0 0 0 0 0 0 0 0 0 0 0 0 0 0 0 0 0 0 0 0 0 0 0 0 0 0 0 0 0 0 0 0 0 0 0 0 0 0 0 0 0 0 0 0 0 0 0 0 0 0 0 0 0 0 0 0 0 0 0 0 0 0 0 0 0 0 0 0 0 0 0 0 0 0 0 0 0 0 0 0 0 0 0 0 0 0 0 0 0 0 0 0 0 0 0 0 0 0 0 0 0 0 0 0 0 0 0 0 0 0 0 0 0 0 0 0 0 0 0 0 0 0 0 0 0 0 0 0 0 0 0 0 0 0 0 0 0 0 0 0 0 0 0 0 0 0 0 0 0 0 0 0 0 0 0 0 0 0 0 0 0 0 0 0 0 0 0 0 0 0 0 0 0 0 0 0 0 0 0 0 0 0 0 0 0 0 0 0 0 0 0 0 0
0 0 0 0 0 0 0 0 0 0 0 0 0 0 0 0 0 0 0 0 0 0 0.028631901252357 0 0.0077790963524296 0 0 0 0 0 0 0 0 0 0.0391544455179298 0 0 0 0 0 0 0 0 0 0 0 0 0.00905183414696602 0.115814695435491 0 0 0 0 0 0.0524915546014811 0.0168366432961472 0 0 0 0 0 0 0 0 0 0 0 0 0 0 0 0 0 0.00385661917599287 0 0 0 0 0 0 0 0 0 0 0 0 0 0 0 0 0 0 0 0 0 0 0 0 0 0 0 0 0 0.00804890694156194 0 0 0 0 0 0 0 0 0 0.311756546184935 0 0 0 0.131577492291484 0.0395517411249044 0.017482899079037 0 0 0 0 0 0 0 0 0 0 0 0 0 0 0 0 0 0 0 0 0 0 0 0 0 0 0 0 0 0 0 0 0 0 0 0 0 0 0 0 0 0 0 0 0 0 0.0395132058479755 0 0 0 0 0 0 0 0 0 0 0 0 0 0 0 0 0 0 0 0.00909707075600456 0.0070093831677412 0 0 0 0 0 0.0067058388375043 0 0 0 0 0 0 0 0 0 0 0 0 0.0702596435890475 0 0 0 0 0 0 0 0 0 0 0 0 0 0 0 0 0 0 0 0 0 0 0 0 0 0 0 0 0 0 0 0 0 0 0 0 0 0 0 0 0 0 0 0 0 0 0.000878949418481415 0 0 0.00389074070125104 0 0 0.0165916030229836 0 0 0.0231148023681452 0 0 0 0 0 0 0 0 0 0 0.0324267620644611 0 0 0 0 0 0 0 0 0 0 0 0 0 0 0 0 0 0 0 0 0 0 0 0 0.00392090148188089 0 0 0 0 0 0 0 0 0 0 0 0 0 0 0 0 0 0.00455672334380752
0.00532095581536313 0 0 0.037732546673047 0.107099778094984 0 0 0 0 0 0.00795884354187806 0.101607502672735 0 0 0.212199086051167 0.144773175968113 0 0 0 0.290305949879308 0 0 0 0 0 0 0 0 0 0.00824966836836472 0.0397557183610671 0 0 0 0 0 0 0 0 0 0 0 0 0 0 0 0 0 0 0 0 0 0 0 0 0 0 0 0 0 0 0 0 0 0 0 0 0 0 0 0.00487808677441305 0 0 0 0 0 0 0 0 0 0 0 0 0 0 0 0 0 0 0 0 0 0 0 0 0 0 0 0 0 0 0 0 0 0 0 0 0 0 0 0 0 0 0 0 0 0 0 0 0 0 0 0 0 0 0 0 0 0 0 0 0 0 0.0222004223719237 0 0 0 0.0179182654276364 0 0 0 0 0 0 0 0 0 0 0 0 0 0 0 0 0 0 0 0 0 0 0 0 0 0 0 0 0 0 0 0 0 0 0 0 0 0 0 0 0 0 0 0 0 0 0 0 0 0 0 0 0 0 0 0 0 0 0 0 0 0 0 0 0 0 0 0 0 0 0 0 0 0 0 0 0 0 0 0 0 0 0 0 0 0 0 0 0 0 0 0 0 0 0 0 0 0 0 0 0 0 0 0 0 0 0 0 0 0 0 0 0 0 0 0 0 0 0 0 0 0 0 0 0 0 0 0 0 0 0 0 0 0 0 0 0 0 0 0 0 0 0 0 0 0 0 0 0 0 0 0 0 0 0 0 0 0 0 0 0 0 0 0 0 0 0 0 0 0 0 0 0 0 0 0 0 0 0
0.00577755676462759 0 0 0 0.0945342623722898 0.0151129713913417 0 0 0 0 0.0106402152936463 0.0821232754794424 0 0.263797848018432 0 0.23644926864531 0 0 0 0.0323133703627417 0 0 0 0 0 0 0 0 0 0.0224541034921452 0.147674989135489 0 0 0 0 0 0 0 0 0 0 0 0 0 0.0131829079950992 0 0 0 0 0 0 0 0 0 0 0 0 0 0 0 0 0 0 0 0 0 0 0 0 0 0.00895820792082254 0 0 0 0 0 0 0 0 0 0 0 0 0 0 0 0 0 0 0 0 0 0 0 0 0 0 0 0 0 0 0 0 0 0 0 0 0 0 0 0 0 0 0 0 0 0 0 0 0 0 0 0 0 0 0 0 0 0 0 0 0 0 0.0621322038727513 0 0 0 0.00484881925586113 0 0 0 0 0 0 0 0 0 0 0 0 0 0 0 0 0 0 0 0 0 0 0 0 0 0 0 0 0 0 0 0 0 0 0 0 0 0 0 0 0 0 0 0 0 0 0 0 0 0 0 0 0 0 0 0 0 0 0 0 0 0 0 0 0 0 0 0 0 0 0 0 0 0 0 0 0 0 0 0 0 0 0 0 0 0 0 0 0 0 0 0 0 0 0 0 0 0 0 0 0 0 0 0 0 0 0 0 0 0 0 0 0 0 0 0 0 0 0 0 0 0 0 0 0 0 0 0 0 0 0 0 0 0 0 0 0 0 0 0 0 0 0 0 0 0 0 0 0 0 0 0 0 0 0 0 0 0 0 0 0 0 0 0 0 0 0 0 0 0 0 0 0 0 0 0 0 0 0
0.00334155516023447 0 0 0 0.0335826553456656 0.00841383065627237 0 0 0 0.00447671943889684 0.0223674869480716 0.0129269997124964 0 0.0562790445095896 0.0739381958676946 0 0 0 0 0.0111364106393965 0 0.0758187478607544 0 0 0 0 0 0 0 0.0127894908107685 0.0958161799939901 0 0 0 0.00306122415055947 0 0 0 0.0137963599278902 0.0460849165690471 0.00586081047184463 0 0 0 0 0 0.00113696503233284 0 0 0 0.00519902970446872 0 0.00127698840595621 0.00278756799710031 0 0 0 0 0 0 0 0 0 0 0 0 0 0 0 0.0492878593402013 0.0288427980163277 0 0 0 0.008185573547326 0 0 0 0 0 0 0 0 0 0 0 0 0 0 0 0 0 0 0 0 0 0 0 0 0.00154428601092279 0 0 0 0 0 0.00202343172261086 0 0 0 0 0 0 0 0 0 0 0 0 0 0 0 0 0 0 0 0 0.0725243248589417 0 0 0 0 0 0.00354914275952607 0.112159756740628 0.00409636254584679 0 0.0752074975882314 0.139657487371019 0.00428939341908983 0.00117435456469018 0 0 0 0 0 0 0.00174812075117434 0 0 0.00356982915431887 0 0 0 0 0 0 0 0 0 0 0 0 0 0 0 0 0 0 0 0 0 0 0 0 0 0 0 0 0 0 0 0 0 0 0 0 0 0 0 0.00204860240611409 0 0 0 0 0 0 0 0 0 0 0 0 0 0 0 0 0 0 0 0 0 0 0 0 0 0 0 0 0 0 0 0 0 0 0 0 0 0 0 0 0 0 0 0 0 0 0 0 0 0 0 0 0 0 0 0 0 0 0 0 0 0 0 0 0 0 0 0 0 0 0 0 0 0 0 0 0 0 0 0 0 0 0 0 0 0 0 0 0 0 0 0 0 0 0 0 0 0 0 0 0 0 0 0 0 0 0 0 0 0 0 0 0 0 0 0 0 0 0 0 0 0 0 0 0 0 0
0.00903119068205754 0.0748564934801095 0.0196902163583217 0 0 0 0 0 0 0 0 0.360961585127157 0 0 0 0 0 0 0 0.0444354688104204 0.0161502006720132 0 0 0 0 0 0.0097742648018317 0 0 0.0127595388353296 0.0142609294922765 0 0 0 0 0 0 0 0 0 0 0 0 0 0 0 0 0 0 0 0 0 0 0 0 0 0 0 0.0191682414476323 0 0 0 0 0 0 0.0207231993205612 0 0 0 0 0 0 0 0 0 0 0 0 0 0 0 0 0 0 0 0 0 0 0 0 0 0 0 0 0 0 0 0 0 0 0 0 0 0 0 0 0 0 0 0 0 0 0 0 0 0 0 0 0 0 0 0 0 0.379046901443548 0 0 0 0.0191417695287409 0 0 0 0 0 0 0 0 0 0 0 0 0 0 0 0 0 0 0 0 0 0 0 0 0 0 0 0 0 0 0 0 0 0 0 0 0 0 0 0 0 0 0 0 0 0 0 0 0 0 0 0 0 0 0 0 0 0 0 0 0 0 0 0 0 0 0 0 0 0 0 0 0 0 0 0 0 0 0 0 0 0 0 0 0 0 0 0 0 0 0 0 0 0 0 0 0 0 0 0 0 0 0 0 0 0 0 0 0 0 0 0 0 0 0 0 0 0 0 0 0 0 0 0 0 0 0 0 0 0 0 0 0 0 0 0 0 0 0 0 0 0 0 0 0 0 0 0 0 0 0 0 0 0 0 0 0 0 0 0 0 0 0 0 0 0 0 0 0 0 0 0 0 0 0 0 0 0 0 0 0 0 0 0 0 0 0 0 0
0.0289464832615819 0 0.157014871899776 0 0.10806089897814 0.410816111593332 0 0 0 0 0 0.0860630934919004 0 0 0 0 0 0 0.158539721502972 0 0 0 0 0 0 0 0 0 0 0 0 0 0 0 0 0 0 0 0 0 0 0 0 0 0 0 0 0 0 0 0 0 0 0 0 0 0 0 0 0 0 0 0 0 0 0 0 0 0 0 0 0 0 0 0 0 0 0 0 0 0 0 0 0 0 0 0 0 0 0 0 0 0 0 0 0 0 0 0 0 0 0 0 0 0 0 0 0 0 0 0 0 0 0 0 0 0 0 0 0 0 0 0 0 0 0 0 0 0 0 0 0 0 0 0 0 0 0 0 0 0 0 0 0 0 0 0 0 0 0 0 0 0 0 0 0 0 0 0 0 0 0 0 0 0 0 0 0 0 0 0 0 0 0 0 0 0 0 0 0 0 0 0 0 0 0 0 0 0 0 0 0 0 0 0 0 0 0 0 0 0 0 0 0 0 0 0 0 0 0 0 0 0 0 0 0.0260729337054455 0 0 0 0 0 0 0 0 0 0 0 0 0 0 0 0 0 0 0 0 0 0 0 0 0 0 0 0 0 0 0 0 0 0 0 0 0 0 0 0 0 0 0 0 0 0 0 0 0 0 0 0 0 0 0 0 0 0 0 0 0 0 0 0 0 0 0 0 0 0 0 0 0 0 0 0 0 0 0 0 0 0 0 0 0 0.0244858855668532 0 0 0 0 0 0 0 0 0 0 0 0 0 0 0
0.0452660574193247 0 0 0 0.122007541034892 0.077848740492849 0.00839851006305528 0 0 0 0.0397212701798638 0 0 0 0 0 0 0.0436235799326568 0 0 0 0 0 0 0 0 0 0 0 0.0336908076870716 0.0487556145650769 0 0 0 0 0 0 0 0 0 0 0 0 0 0 0 0 0 0 0 0 0 0 0 0 0 0 0 0 0 0 0 0 0 0 0 0.0119692250902346 0 0.0433461787064183 0 0 0 0 0 0 0 0 0 0 0 0 0 0 0 0 0 0 0 0 0 0 0 0 0 0 0 0 0 0 0 0 0 0 0.00907678995779419 0 0.117512493059653 0 0 0.0716359473312996 0 0 0.0158805686488466 0 0 0.115903207835038 0.0143527734284963 0 0 0 0 0 0 0 0.092283760249031 0 0 0 0 0 0 0 0 0 0 0 0 0 0 0 0 0 0 0 0 0 0 0 0 0 0 0 0 0 0 0 0 0 0 0 0 0 0 0 0 0 0 0 0 0 0 0 0 0 0 0 0 0 0 0 0 0 0 0 0 0 0 0 0 0 0 0 0 0 0 0 0 0 0 0 0 0 0 0 0 0 0 0 0 0 0 0 0 0 0 0 0.0139068990016425 0 0 0 0 0 0 0 0 0 0 0 0 0 0 0 0 0 0 0 0 0 0 0 0 0 0 0 0 0 0 0 0 0.00690251109280593 0 0 0 0 0.00203204765816249 0 0 0 0 0 0.00631824697162404 0 0 0 0 0 0 0 0 0 0 0 0 0 0 0 0.0470123902176804 0 0 0 0 0 0 0 0 0 0 0 0 0 0 0 0 0 0 0 0 0 0 0 0 0 0.0125548393764829 0 0 0 0 0 0 0 0 0 0 0 0 0 0 0
0 0 0 0.0484103618064261 0 0 0 0 0 0 0.00599108562773702 0.0558737198678732 0 0.574099814560549 0.051402706768881 0.056652371271144 0.0682069022864512 0 0 0 0.0361132005874436 0 0 0 0 0 0 0 0 0 0.016474904391895 0 0 0 0 0 0 0 0 0 0 0 0 0 0 0 0 0 0 0 0 0 0 0 0 0 0 0 0 0 0 0 0 0 0.0100545215942012 0 0 0 0 0 0.00627637541953402 0 0 0 0 0 0 0 0 0 0 0 0 0 0 0 0 0 0 0 0 0 0 0 0 0 0 0 0 0 0 0 0 0 0 0 0 0 0 0 0 0 0 0 0 0 0 0 0 0 0 0 0 0.0291052546509671 0 0 0 0.0299973647377567 0 0 0 0 0 0 0 0 0 0.0113414164291409 0 0 0 0 0 0 0 0 0 0 0 0 0 0 0 0 0 0 0 0 0 0 0 0 0 0 0 0 0 0 0 0 0 0 0 0 0 0 0 0 0 0 0 0 0 0 0 0 0 0 0 0 0 0 0 0 0 0 0 0 0 0 0 0 0 0 0 0 0 0 0 0 0 0 0 0 0 0 0 0 0 0 0 0 0 0 0 0 0 0 0 0 0 0 0 0 0 0 0 0 0 0 0 0 0 0 0 0 0 0 0 0 0 0 0 0 0 0 0 0 0 0 0 0 0 0 0 0 0 0 0 0 0 0 0 0 0 0 0 0 0 0 0 0 0 0 0 0 0 0 0 0 0 0 0 0 0 0 0 0 0 0 0 0 0 0 0 0 0 0 0 0 0 0 0 0 0 0 0
0 0 0 0 0.0139855893718383 0 0 0 0 0 0 0 0 0 0 0 0.0226653120899137 0 0 0.0330180333036902 0 0 0 0 0 0 0 0 0 0 0 0 0 0 0 0 0 0 0 0 0 0 0 0 0.150319075687514 0 0 0 0 0.021233946999139 0 0 0 0 0 0 0 0 0.0800926179970965 0 0 0.133229039331214 0 0 0.123692028550418 0 0.00831678930519432 0 0 0 0 0 0 0 0 0 0 0 0 0 0 0 0 0 0 0 0 0 0 0 0 0 0 0 0 0 0 0 0 0 0 0 0 0 0 0 0 0 0 0 0 0 0 0 0 0 0 0 0 0 0 0 0 0 0 0 0 0.0792249508686859 0 0 0 0 0 0.3027116640876 0 0 0 0 0 0 0 0 0 0 0 0 0 0 0 0 0 0 0 0 0 0 0 0 0 0 0 0 0 0 0 0 0 0 0 0 0.0117585778078606 0 0 0 0 0 0 0 0 0 0 0 0 0 0 0 0 0 0 0 0 0 0 0 0 0 0 0 0 0 0 0 0 0.0197523745998365 0 0 0 0 0 0 0 0 0 0 0 0 0 0 0 0 0 0 0 0 0 0 0 0 0 0 0 0 0 0 0 0 0 0 0 0 0 0 0 0 0 0 0 0 0 0 0 0 0 0 0 0 0 0 0 0 0 0 0 0 0 0 0 0 0 0 0 0 0 0 0 0 0 0 0 0 0 0 0 0 0 0 0 0 0 0 0 0 0 0 0 0 0 0 0 0 0 0 0 0 0 0 0 0 0 0 0 0 0 0 0 0 0
0 0 0 0 0 0 0 0 0 0 0.00683894563793228 0 0 0 0 0.165926512773372 0 0 0 0 0 0 0 0.09062522463205 0 0 0 0 0 0 0 0 0 0 0 0 0 0 0.0385447430689378 0.377372358653986 0 0 0.0134439966996154 0 0 0 0 0 0 0 0 0 0 0 0 0 0 0 0 0 0 0 0.0186955177070633 0 0 0 0 0 0 0.0733624275777953 0.00553993258098613 0.0273616006202732 0 0 0 0 0 0 0.0107681648028557 0 0 0 0 0 0 0 0 0 0 0 0 0 0 0 0 0 0 0 0 0 0 0 0 0 0 0 0 0 0 0 0 0 0 0 0 0 0 0 0 0 0 0 0 0 0 0 0 0 0 0 0 0 0 0 0 0 0 0.00427669891946087 0 0 0 0 0 0 0 0 0 0 0 0 0 0 0 0 0 0 0 0 0 0 0 0 0 0 0 0 0 0 0 0 0 0 0 0 0 0 0 0 0 0 0 0 0 0 0.0231531986246094 0 0 0 0 0 0 0 0 0 0 0 0 0 0 0 0.0166253088002393 0.0132078022589301 0 0.0338668659524616 0 0 0 0 0 0 0 0.00670011244541443 0 0 0 0 0 0 0 0 0 0 0 0 0 0 0 0 0 0 0 0 0 0 0 0 0 0 0 0 0 0 0 0 0 0 0 0 0 0 0 0 0 0 0 0 0 0 0 0 0 0 0 0 0 0 0 0 0 0 0 0 0 0 0 0 0 0 0 0 0 0 0.0736905882440167 0 0 0 0 0 0 0 0 0 0 0 0 0 0 0 0 0 0 0 0 0 0 0 0 0 0 0 0 0 0 0 0 0 0
0 0 0 0 0 0 0 0 0 0 0 0 0.131308231803046 0 0 0 0 0 0 0 0 0 0 0 0.138345690930406 0 0 0 0 0 0 0 0 0 0.0186806084012295 0 0 0 0 0 0 0 0 0 0 0 0 0 0 0 0 0 0 0 0 0 0 0 0 0 0 0 0 0 0 0.188956918895224 0 0 0 0 0 0 0 0.0351733978005131 0 0 0 0 0 0 0 0 0 0 0 0 0 0 0 0 0 0 0 0 0 0 0 0 0 0 0 0 0 0 0 0 0 0 0 0 0 0 0 0.0318821643240802 0 0 0 0 0 0.155738253971804 0 0 0 0 0 0 0 0.118124714149129 0 0 0 0 0 0 0 0 0 0 0 0 0 0 0 0 0 0 0 0 0 0 0 0 0 0 0 0 0 0 0 0 0 0 0 0 0 0 0 0 0 0 0 0 0.163997008130689 0 0 0 0 0 0 0 0 0 0 0 0 0 0 0 0 0 0 0 0 0 0 0 0 0 0 0 0 0 0 0 0 0 0 0 0 0 0 0 0 0 0 0 0 0 0 0 0 0 0 0 0 0 0 0 0 0 0 0 0 0 0 0 0 0 0 0 0 0 0 0 0 0 0 0 0 0 0 0 0 0 0 0 0 0 0 0 0 0 0 0.0177930115938793 0 0 0 0 0 0 0 0 0 0 0 0 0 0 0 0 0 0 0 0 0 0 0 0 0 0 0 0 0 0 0 0 0 0 0 0 0 0 0 0 0 0 0 0 0 0 0 0 0 0 0 0 0
0 0 0 0 0 0 0 0 0 0 0 0 0 0 0 0 0 0 0 0 0 0.256318179137621 0 0 0 0 0 0 0 0 0 0 0 0 0 0 0 0 0.249370184650001 0.173261609375086 0 0 0.0515408213711743 0 0 0 0 0 0 0.0848576595623593 0 0 0 0 0 0 0 0 0 0 0 0 0.0501008023893515 0 0 0 0 0 0 0 0 0 0 0 0 0 0.0594636453719692 0 0 0 0 0 0 0 0 0 0 0 0 0 0 0 0 0 0 0 0 0 0 0 0 0 0 0 0 0 0 0 0 0 0 0 0 0 0 0 0 0 0 0 0 0 0 0 0 0 0 0 0 0 0 0 0 0 0 0 0 0 0 0 0 0 0 0 0 0 0 0 0 0 0 0 0 0 0 0 0 0 0 0 0 0 0 0 0 0 0 0 0 0 0 0 0 0 0 0 0 0 0 0 0 0 0 0 0.0249010829380459 0 0 0 0 0 0 0 0 0 0 0 0 0 0 0 0 0 0 0.0228789186961203 0 0 0 0 0 0 0 0 0 0 0 0 0 0 0 0 0 0 0 0 0 0 0 0 0 0 0 0 0 0 0 0 0 0 0 0 0 0 0 0 0 0 0 0 0 0 0 0 0 0 0 0 0 0 0 0 0 0 0 0 0 0 0 0 0 0 0 0 0 0 0 0 0 0 0 0 0 0 0.0273070965082726 0 0 0 0 0 0 0 0 0 0 0 0 0 0 0 0 0 0 0 0 0 0 0 0 0 0 0 0 0 0 0 0 0 0
0 0 0 0 0 0 0 0 0 0 0 0 0.0138002369104552 0 0 0 0 0 0 0 0 0 0.0535157063959758 0 0 0.22722152678357 0 0 0 0 0 0.117342061180467 0 0 0.10791781546732 0 0 0 0 0 0 0 0 0 0 0 0 0.0300248114503316 0.43093649500967 0 0 0 0 0 0 0 0 0 0 0 0 0 0 0 0 0 0 0 0 0 0 0 0 0 0 0 0 0 0 0 0 0 0 0 0 0 0 0 0 0 0 0 0 0 0 0 0 0 0 0 0 0 0 0 0 0 0 0 0 0 0 0 0 0 0 0 0 0 0 0 0 0 0 0 0 0 0 0 0 0 0 0 0 0 0 0 0 0 0 0 0 0 0 0 0 0 0 0 0 0 0 0 0 0 0 0 0 0 0 0 0 0 0 0 0 0 0 0 0 0 0 0 0 0 0 0 0 0 0 0 0 0 0 0 0 0.0192413468022103 0 0 0 0 0 0 0 0 0 0 0 0 0 0 0 0 0 0 0 0 0 0 0 0 0 0 0 0 0 0 0 0 0 0 0 0 0 0 0 0 0 0 0 0 0 0 0 0 0 0 0 0 0 0 0 0 0 0 0 0 0 0 0 0 0 0 0 0 0 0 0 0 0 0 0 0 0 0 0 0 0 0 0 0 0 0 0 0 0 0 0 0 0 0 0 0 0 0 0 0 0 0 0 0 0 0 0 0 0 0 0 0 0 0 0 0 0 0 0 0 0 0 0 0 0 0 0 0 0 0 0
0 0 0 0 0 0 0 0 0 0 0 0 0 0 0 0 0 0 0 0 0 0 0 0 0.349658869788135 0 0 0 0 0 0 0.0211248918649901 0 0 0.0206383560117916 0 0 0 0 0 0.0121454190104821 0 0 0 0 0 0 0.0941147043970155 0.339329421306808 0 0 0 0 0 0 0 0 0 0 0 0 0 0 0 0 0 0 0 0 0 0 0 0 0.0330689888006316 0 0 0 0.0130385698618178 0 0 0 0 0 0 0 0 0 0 0 0 0 0 0 0 0 0 0 0 0 0 0 0 0 0 0 0 0 0 0 0 0 0 0 0 0 0 0 0 0 0 0 0 0 0 0 0.102850196026076 0 0 0 0 0 0 0 0 0 0 0 0 0 0 0 0 0 0 0 0 0 0 0 0 0 0 0 0 0 0 0 0 0 0 0 0 0 0 0 0 0 0 0 0 0 0 0 0 0 0 0 0 0 0 0 0 0 0 0 0.0140305829322516 0 0 0 0 0 0 0 0 0 0 0 0 0 0 0 0 0 0 0 0 0 0 0 0 0 0 0 0 0 0 0 0 0 0 0 0 0 0 0 0 0 0 0 0 0 0 0 0 0 0 0 0 0 0 0 0 0 0 0 0 0 0 0 0 0 0 0 0 0 0 0 0 0 0 0 0 0 0 0 0 0 0 0 0 0 0 0 0 0 0 0 0 0 0 0 0 0 0 0 0 0 0 0 0 0 0 0 0 0 0 0 0 0 0 0 0 0 0 0 0 0 0 0 0 0 0 0 0 0 0 0
0 0 0 0 0 0 0 0 0 0 0 0 0 0 0 0 0.0116792041081818 0 0 0 0 0 0 0 0 0 0 0 0 0 0 0 0 0 0 0 0 0 0 0 0 0 0 0 0 0 0 0 0 0 0 0 0 0 0 0 0 0 0.00826038896311921 0 0 0 0 0 0 0.086757001296569 0 0 0 0 0 0 0 0 0 0 0 0 0 0 0 0 0 0 0 0 0 0 0 0 0 0 0 0 0 0 0 0 0 0 0 0 0 0 0 0.0254143165030012 0 0.0326244223773037 0 0 0 0 0 0.00868314287638322 0.085352880358017 0 0.0747806033702317 0 0.0806731133385396 0.0295098230474945 0 0 0 0 0 0 0 0 0 0 0 0 0 0 0 0 0 0 0 0 0 0 0 0 0 0 0 0 0 0 0 0 0 0 0 0 0 0 0 0 0 0 0 0 0 0 0.0387592190824658 0 0 0 0 0 0.148088597482779 0 0 0 0 0 0 0 0 0 0 0 0 0 0 0 0 0 0 0 0 0 0 0 0 0 0 0 0 0 0 0 0 0 0 0 0.0104163221782422 0 0 0 0 0 0 0 0 0 0 0 0 0 0 0 0 0 0 0 0 0 0 0 0 0 0 0 0 0 0 0 0 0 0 0 0 0 0 0 0 0 0 0 0 0 0 0 0 0 0 0 0.0466716896684923 0.0547195108124836 0 0.0874267324148602 0 0.121302444619028 0.0351207523916757 0.00553890906640592 0.00822092604472604 0 0 0 0 0 0 0 0 0 0 0 0 0 0 0 0 0 0 0 0 0 0 0 0 0 0 0 0 0 0 0 0 0 0 0 0 0 0 0 0 0 0 0 0 0 0 0 0
0 0 0 0 0 0 0 0 0 0 0 0 0 0 0 0 0 0 0 0 0 0 0 0 0 0 0 0 0 0 0 0 0 0 0 0 0 0 0 0 0 0 0 0 0 0 0 0 0 0 0 0 0 0 0 0 0 0 0 0 0 0 0 0 0 0 0.0609499707775685 0.0205731738452399 0 0 0 0 0 0 0 0.0611688080441788 0 0 0 0 0 0 0 0 0 0 0 0 0 0 0 0 0 0 0 0 0 0 0 0 0 0 0 0 0 0 0 0 0.0434831819715326 0 0 0 0.041722057905079 0 0 0 0 0 0 0 0.0328480696027981 0 0.237845896663321 0 0 0 0 0 0.125055580488495 0 0 0 0 0 0 0 0 0 0 0 0 0 0 0 0 0 0 0 0 0 0 0 0 0 0 0 0 0 0 0 0 0 0 0 0 0 0 0 0 0 0 0 0.0707762670986799 0.0319718324920044 0 0 0 0 0 0 0 0 0 0 0 0 0 0 0 0 0 0 0 0 0 0 0 0 0 0 0 0 0 0 0 0 0 0 0.0814105261416281 0 0 0 0 0 0 0 0 0 0 0 0 0 0 0 0 0 0 0 0 0 0 0 0 0 0 0 0 0 0 0 0 0 0 0 0 0 0 0 0 0 0 0 0 0 0 0 0 0 0 0 0 0 0 0 0 0 0 0.116729227229886 0.0488583496595127 0.0266070580800758 0 0 0 0 0 0 0 0 0 0 0 0 0 0 0 0 0 0 0 0 0 0 0 0 0 0 0 0 0 0 0 0 0 0 0 0 0 0 0 0 0 0 0 0 0 0 0
0 0 0 0 0.516013723972957 0 0 0.0191899873622787 0 0.0795519551002326 0 0.0306817745700833 0 0 0 0 0 0 0 0 0 0 0 0 0 0 0 0 0 0 0 0 0 0 0 0 0.0781636513431604 0.0227870978561729 0 0 0 0 0 0 0 0 0 0 0 0 0 0 0 0 0 0 0 0 0 0 0 0 0 0 0 0 0 0 0 0 0 0 0.0382437075525841 0 0 0 0 0 0 0 0 0 0 0 0.0764256745309659 0 0 0 0 0 0 0 0 0 0 0 0 0 0 0 0 0 0 0 0 0 0 0 0 0 0 0 0 0 0 0 0 0 0 0 0 0 0 0 0 0 0 0 0 0.0254913878824166 0 0 0.0256842732985925 0 0 0 0 0 0 0 0 0 0 0 0 0 0 0 0 0 0 0 0 0 0 0 0 0 0 0 0 0 0 0 0 0 0 0 0 0 0 0 0 0 0 0 0 0 0 0 0 0 0 0 0 0 0 0 0 0 0 0 0 0 0 0 0 0 0 0 0 0 0 0 0 0 0.0295548056295066 0 0 0 0 0 0 0 0 0.0242532347566992 0 0 0 0 0 0 0 0 0 0 0 0 0 0 0 0 0 0 0 0 0 0 0 0 0 0 0 0 0 0 0 0 0.00544017343836238 0 0 0 0 0.00399974814874396 0 0 0 0 0 0.00704346824913216 0 0 0 0 0 0 0 0 0 0 0 0 0 0 0 0 0 0 0 0 0 0 0 0 0 0 0 0 0 0 0 0 0 0 0 0 0 0 0 0 0 0.0174753363081121 0 0 0 0 0 0 0 0 0 0 0 0 0 0 0
0.0608082050136397 0 0.00171123144875945 0.0972954956560871 0 0.0313023122922468 0 0 0 0 0.149744779857776 0 0 0.00374156895531718 0.00819191134497849 0.0149214800816864 0.0044917888286786 0 0.015527481282217 0 0 0 0 0 0 0 0 0 0 0 0.208090044592911 0 0 0 0 0 0 0.095252177208083 0 0 0 0 0 0 0 0 0 0 0 0 0.00290606454980427 0 0 0 0 0 0 0 0 0 0 0 0 0 0 0 0.0118704135732771 0 0 0 0.0445759369040006 0 0 0 0 0 0 0 0 0 0 0 0 0 0.0136014038331556 0.0085862170786541 0 0 0 0 0 0 0.0479507722084649 0 0 0 0 0 0 0 0 0 0 0 0 0.0126885861963295 0 0 0.0280563600777263 0 0 0.0278342717274509 0 0 0.00356331100014917 0 0 0 0 0 0.0345879977670287 0 0 0.0058503729277395 0 0 0.0281444839123541 0 0 0.00743813059801181 0 0 0.0154537363141815 0.00317749186249592 0 0 0.00506000656176386 0.00392068292088381 0 0 0 0 0 0 0 0 0.00365528342414751 0 0 0 0 0 0 0 0 0 0 0 0 0 0 0 0 0 0 0 0 0 0 0 0 0 0 0 0 0 0 0 0 0 0 0 0 0 0 0 0 0 0 0 0 0 0 0 0 0 0 0 0 0 0 0 0 0 0 0 0 0 0 0 0 0 0 0 0 0 0 0 0 0 0 0 0 0 0 0 0 0 0 0 0 0 0 0 0 0 0 0 0 0 0 0 0 0 0 0 0 0 0 0 0 0 0 0 0 0 0 0 0 0 0 0 0 0 0 0 0 0 0 0 0 0 0 0 0 0 0 0 0 0 0 0 0 0 0 0 0 0 0 0 0 0 0 0 0 0 0 0 0 0 0 0 0 0 0 0 0 0 0 0 0 0 0 0 0 0 0
0.0164804556776573 0 0 0.00923812635174917 0 0.00626356400805709 0 0 0 0 0.0412276860220823 0.0300156335878749 0 0.00875731799995343 0.0261668065231691 0.0542939893943992 0.00243829606265547 0 0.0109136112252387 0.00183511357663463 0 0 0 0 0 0 0 0 0 0.101066111200321 0 0 0 0 0 0 0 0.0276344696014431 0 0 0 0 0 0 0.00308965947049188 0 0 0 0 0 0.00184267848247741 0 0 0 0 0 0 0 0 0 0 0 0 0 0 0 0.00419887574014833 0 0 0 0.0231655989092642 0 0 0 0 0 0 0 0 0 0 0 0 0 0.0122251392926238 0.0140525509745373 0.00624305110314759 0 0 0 0 0 0.160327264466597 0 0.00343772341733046 0.0542360913780345 0 0 0 0 0 0 0 0.00185843495915026 0.00686116718600122 0.03233312074844 0 0 0.0198018162824439 0 0 0.0266347454508941 0 0 0 0 0 0 0 0 0.0323753465036944 0 0 0.00496858052313996 0 0 0.127669823772075 0.00548906403752724 0 0.00952515735269444 0 0 0.00783764276177532 0.0160660834563268 0 0.0588950101793638 0.00620356599856439 0.00800933373400695 0.00254161032862335 0 0 0 0 0 0 0 0.00735074762394566 0 0 0.00642893463544579 0 0 0 0 0 0 0 0 0 0 0 0 0 0 0 0 0 0 0 0 0 0 0 0 0 0 0 0 0 0 0 0 0 0 0 0 0 0 0 0 0 0 0 0 0 0 0 0 0 0 0 0 0 0 0 0 0 0 0 0 0 0 0 0 0 0 0 0 0 0 0 0 0 0 0 0 0 0 0 0 0 0 0 0 0 0 0 0 0 0 0 0 0 0 0 0 0 0 0 0 0 0 0 0 0 0 0 0 0 0 0 0 0 0 0 0 0 0 0 0 0 0 0 0 0 0 0 0 0 0 0 0 0 0 0 0 0 0 0 0 0 0 0 0 0 0 0 0 0 0 0 0 0 0 0 0 0 0 0 0 0 0 0 0 0 0 0
0 0 0 0 0 0 0 0 0 0 0 0 0 0 0 0 0 0 0 0 0 0 0 0 0.170270546790759 0.0199198120726947 0 0 0 0 0 0 0 0.00966827051116088 0.399465210129854 0.0213086401183003 0 0 0 0 0 0 0 0 0 0 0 0 0.143753665018328 0 0 0 0 0 0 0 0 0 0 0 0 0 0 0 0 0 0 0 0 0 0 0 0 0 0 0 0 0 0 0 0 0 0 0 0 0 0 0 0 0 0 0 0 0 0 0 0 0 0 0.0407118911473892 0.0112694471163738 0 0 0 0 0 0 0 0 0 0 0 0 0 0 0 0 0 0 0 0 0 0 0 0 0.0363803410893084 0 0 0 0 0 0 0 0 0 0 0 0 0 0 0 0 0 0 0 0 0 0 0 0 0.0137272567037014 0 0 0 0 0 0 0 0 0 0 0 0 0 0 0 0 0 0 0 0 0 0 0 0 0 0 0 0 0 0 0 0 0 0 0.0403635747831125 0 0.0218096040774377 0 0 0 0 0 0.0294824192143428 0 0 0 0 0 0 0 0 0 0 0 0 0.0125070463315712 0 0 0 0 0 0 0 0 0 0 0 0 0 0 0 0 0 0 0 0 0 0 0 0 0 0 0 0 0 0 0 0 0 0 0 0 0 0 0 0 0 0 0 0 0 0 0 0 0 0.0293622748956665 0 0 0 0 0 0 0 0 0 0 0 0 0 0 0 0 0 0 0 0 0 0 0 0 0 0 0 0 0 0 0 0 0 0 0 0 0 0 0 0 0 0 0 0 0 0 0 0 0 0 0 0 0 0 0 0 0 0 0 0
0 0 0 0 0 0 0 0 0 0 0 0 0 0 0 0 0 0 0 0 0 0 0 0 0 0 0 0 0 0 0 0 0 0.125974482930791 0 0 0 0 0 0 0 0 0 0 0 0 0 0 0.0174590063565255 0 0 0 0 0 0 0 0 0 0 0 0 0 0 0 0 0 0 0 0 0 0 0 0 0 0 0 0 0 0 0 0 0 0 0 0 0 0 0 0 0.0367686280368555 0 0 0 0.04628275622823 0 0 0 0 0 0.391081370740035 0.0307334646056777 0.0176452258917261 0.033310251229275 0 0 0 0 0 0 0 0 0 0 0 0 0 0 0 0 0 0 0 0 0 0 0 0 0 0 0 0 0 0 0 0 0 0 0 0 0 0 0 0 0 0 0 0 0 0 0.0371861358858177 0.0421502181404316 0.0200607023768702 0.063334419991494 0 0 0 0 0 0 0 0 0 0 0 0 0 0 0 0 0 0 0 0 0 0 0 0 0 0 0 0 0 0 0 0 0 0 0 0 0 0 0 0 0.0130855410319277 0 0 0 0 0 0 0 0 0 0 0 0 0 0 0 0 0 0 0 0 0 0 0 0 0 0 0 0 0 0 0 0 0 0 0 0 0 0 0 0 0 0 0 0 0 0 0 0 0 0 0 0 0 0 0 0 0 0 0 0 0 0 0.111500886645259 0 0 0 0 0 0 0 0 0 0 0 0 0 0 0 0 0 0 0 0 0 0 0 0 0 0 0 0 0 0 0 0 0 0 0 0 0 0 0 0 0 0 0 0 0 0 0 0 0 0 0 0 0 0 0 0 0 0 0 0.0134269099090843
0 0 0 0 0 0 0 0 0 0 0 0 0 0 0 0 0 0 0 0 0 0 0 0 0 0 0 0 0 0 0 0.00328113778644897 0.0355113606012753 0 0.0278925420169819 0 0 0 0 0 0 0 0 0 0 0 0 0 0 0 0.00842949793114591 0 0 0.331190935267185 0 0.00426245340695488 0 0 0 0 0 0 0 0 0 0 0 0 0 0 0.0436178474270582 0 0 0 0 0 0 0 0 0 0 0 0 0 0 0 0 0 0 0.0031492697811095 0 0 0 0.00324768446176918 0 0 0 0 0 0.0398218838957372 0.0152287205232102 0 0.00418738082180334 0 0 0 0 0 0 0 0 0 0 0 0 0 0 0 0 0 0 0 0 0 0 0 0 0 0 0 0 0 0 0 0 0 0 0 0.167691056345379 0.0289238064592032 0 0 0 0 0 0 0 0 0 0.00868059343267936 0 0.00187350127020623 0.0104724570613063 0.0263219954554939 0 0 0 0 0 0 0 0 0 0 0 0 0 0 0 0 0 0 0 0 0 0 0 0 0 0 0 0 0 0 0 0 0.0080138170683733 0.00491207521055635 0 0 0 0 0 0.0326682811554104 0 0 0 0 0 0 0 0 0 0 0 0 0 0 0 0 0 0 0 0.0098273558498793 0 0 0 0 0 0 0 0 0 0 0 0 0 0 0 0 0 0 0 0 0 0 0 0 0 0 0 0 0 0 0 0 0 0 0 0 0 0 0 0 0 0 0.16803615517292 0 0 0 0 0 0 0 0 0 0 0 0 0 0 0 0 0 0 0 0 0 0 0 0 0 0 0 0 0 0 0 0 0 0 0 0 0 0 0 0 0 0.0048496075624281 0 0 0 0 0 0 0 0 0 0 0 0 0 0 0 0 0 0.00790858403548481
0 0 0 0 0 0 0 0 0 0 0 0 0.0432554435593531 0 0 0.00523465083285112 0 0 0 0 0 0 0.00449996299666149 0 0.0672040499404043 0.00835184305006414 0 0 0 0 0 0.171433402316456 0 0.0352719039397693 0 0.0116815926511557 0 0 0 0 0.00379110766175795 0.00200730978563699 0 0 0 0 0 0.0164675658276237 0.106367058496272 0 0 0 0 0 0 0.0145513775077069 0 0 0 0 0 0 0 0 0 0 0 0 0 0 0 0 0 0.0407880041591014 0 0 0 0 0 0 0 0 0 0 0 0 0 0 0 0.0152354654963818 0.0121380731473575 0.00641839856163131 0 0.0255443734898768 0 0 0 0 0 0.0630091715768344 0.0593381482842599 0.00483868055035935 0 0 0 0 0 0 0 0 0 0 0 0.0372652145996527 0 0 0 0 0 0 0 0 0 0 0 0.0194190176672289 0 0 0 0 0 0 0 0 0 0 0 0 0 0 0 0 0 0 0 0 0 0 0 0 0 0.0180391980128477 0 0 0 0 0 0 0 0 0 0 0 0 0 0 0 0 0 0 0 0 0 0 0 0 0 0 0 0 0 0 0 0 0 0.0159238148410978 0 0.0229708416707018 0 0 0 0 0 0.0398357903800881 0 0 0 0 0 0 0 0 0 0 0 0 0.0215868519775575 0 0 0 0 0 0 0 0 0 0 0 0 0 0 0 0 0 0 0 0 0 0 0 0 0 0 0 0 0 0 0 0 0 0 0 0 0 0 0 0 0 0 0 0 0 0 0 0 0 0.10753168701931 0 0 0 0 0 0 0 0 0 0 0 0 0 0 0 0 0 0 0 0 0 0 0 0 0 0 0 0 0 0 0 0 0 0 0 0 0 0 0 0 0 0 0 0 0 0 0 0 0 0 0 0 0 0 0 0 0 0 0 0
0 0 0 0 0 0 0 0 0 0 0 0 0 0 0 0 0 0 0 0 0 0 0 0 0 0 0 0 0 0 0 0.0391630369676524 0 0 0.0500272008366586 0 0 0 0 0 0 0.0352734392411121 0 0 0 0 0 0 0 0 0 0.42077659597799 0 0 0 0 0 0 0 0 0 0 0 0 0 0 0 0 0 0 0 0 0 0 0 0 0 0 0 0 0 0.113215913923734 0.0591363855833658 0.219621164317583 0 0 0 0 0 0 0 0 0 0 0 0 0 0 0 0.00951906938398072 0 0 0 0 0 0 0 0 0 0 0 0 0 0 0 0 0 0 0 0 0 0 0 0 0 0 0 0 0 0 0 0 0 0 0 0 0 0 0 0 0 0 0 0 0 0 0 0 0 0 0 0 0 0 0 0 0 0 0 0 0 0 0 0 0 0 0 0 0 0 0 0 0 0 0 0 0 0 0 0 0 0 0 0 0 0 0 0 0 0 0 0 0 0 0 0 0.0331827250346092 0 0 0 0 0 0 0 0 0 0 0 0 0 0 0 0 0 0 0 0 0 0 0 0 0 0 0 0 0 0 0 0 0 0 0 0 0 0 0 0 0 0 0 0 0.0200844687333135 0 0 0 0 0 0 0 0 0 0 0 0 0 0 0 0 0 0 0 0 0 0 0 0 0 0 0 0 0 0 0 0 0 0 0 0 0 0 0 0 0 0 0 0 0 0 0 0 0 0 0 0 0 0 0 0 0 0 0 0 0 0 0 0 0 0 0 0 0 0 0 0 0 0 0
0 0 0 0 0.0236238973797392 0 0 0 0 0.0143811213432227 0 0 0 0 0 0 0 0 0 0 0 0 0 0 0 0 0 0 0.018193487732058 0 0 0 0 0 0 0 0 0.191948547420513 0 0 0 0 0 0 0 0 0.0171667478104614 0 0 0 0 0 0 0 0 0 0 0 0 0 0 0 0 0 0 0 0 0 0 0 0 0 0.173532927093145 0 0 0 0 0 0 0 0 0 0 0 0.151892988161961 0.038522592584475 0.185006931995441 0.0357080313409213 0 0 0 0 0 0 0.00736382168269339 0 0 0 0.00357248859144322 0 0 0 0 0 0 0 0 0 0 0 0 0 0 0 0 0 0 0 0 0 0 0 0 0 0 0 0 0 0 0 0.00955804273696017 0.0312525910820757 0.0982757830448904 0 0 0 0 0 0 0 0 0 0 0 0 0 0 0 0 0 0 0 0 0 0 0 0 0 0 0 0 0 0 0 0 0 0 0 0 0 0 0 0 0 0 0 0 0 0 0 0 0 0 0 0 0 0 0 0 0 0 0 0 0 0 0 0 0 0 0 0 0 0 0 0 0 0 0 0 0 0 0 0 0 0 0 0 0 0 0 0 0 0 0 0 0 0 0 0 0 0 0 0 0 0 0 0 0 0 0 0 0 0 0 0 0 0 0 0 0 0 0 0 0 0 0 0 0 0 0 0 0 0 0 0 0 0 0 0 0 0 0 0 0 0 0 0 0 0 0 0 0 0 0 0 0 0 0 0 0 0 0 0 0 0 0 0 0 0 0 0 0 0 0 0 0 0 0 0 0 0 0 0 0 0 0 0
0 0 0 0.0831946113069692 0.00304128561055024 0 0 0 0 0.00492699098412797 0.0174402483291069 0 0 0 0 0 0 0 0 0 0 0 0 0 0 0 0 0 0.00235894866796205 0.0487549791292799 0.0291233242111612 0 0 0 0 0 0.085369586852976 0 0 0 0 0 0 0 0 0 0.00480193302302364 0 0 0 0 0 0 0 0 0 0 0 0 0 0 0 0 0 0 0 0 0 0 0 0 0 0.0134555932411934 0 0 0 0 0 0 0 0 0 0 0 0.265176703634025 0.0440629160511864 0.103871918587237 0.0238550140066718 0 0 0 0 0.0777687826205304 0 0.0177495121774528 0 0 0 0 0 0 0 0 0 0 0 0 0 0 0 0 0 0 0 0 0 0 0 0 0 0 0 0 0 0 0 0.00709503746849487 0 0 0.0826377863730434 0.00529505569068337 0.00867081492354705 0.0486664933534612 0 0 0 0 0 0 0 0 0 0 0 0 0 0.0107967182974336 0 0 0.00874238725755716 0 0 0 0.00314335820232546 0 0 0 0 0 0 0 0 0 0 0 0 0 0 0 0 0 0 0 0 0 0 0 0 0 0 0 0 0 0 0 0 0 0 0 0 0 0 0 0 0 0 0 0 0 0 0 0 0 0 0 0 0 0 0 0 0 0 0 0 0 0 0 0 0 0 0 0 0 0 0 0 0 0 0 0 0 0 0 0 0 0 0 0 0 0 0 0 0 0 0 0 0 0 0 0 0 0 0 0 0 0 0 0 0 0 0 0 0 0 0 0 0 0 0 0 0 0 0 0 0 0 0 0 0 0 0 0 0 0 0 0 0 0 0 0 0 0 0 0 0 0 0 0 0 0 0 0 0 0 0 0 0 0 0 0 0 0 0 0 0 0 0
0 0 0 0 0 0 0 0 0 0 0 0 0 0 0 0.0695555011436176 0 0 0 0 0 0.0887959064785809 0 0.203115003074202 0 0 0 0 0 0 0 0 0 0 0 0 0 0 0 0.223916201907368 0 0 0.0265707653426971 0 0.0420942354876365 0 0 0 0 0.0469103776181755 0 0 0 0 0 0 0 0 0 0 0.0273908968947719 0 0.0325213002408946 0 0 0 0 0 0 0.051857006929472 0 0 0 0 0 0 0 0.0914823986054526 0 0 0 0 0 0 0 0 0 0 0 0 0 0 0 0 0 0 0 0 0 0 0 0 0 0 0 0 0 0 0 0 0 0 0 0 0 0 0 0 0 0 0 0 0 0 0 0 0 0 0 0 0 0 0 0.0577553681411771 0 0 0 0 0 0 0 0 0 0 0 0 0 0 0 0 0 0 0 0 0 0 0 0 0 0 0 0 0 0 0 0 0 0 0 0 0 0 0 0 0 0 0 0 0 0 0 0 0 0 0 0 0 0 0 0 0 0 0 0 0 0 0 0 0 0 0 0 0 0.013035426562375 0 0 0 0 0 0 0 0 0 0 0 0 0 0 0 0 0 0 0 0 0 0 0 0 0 0 0 0 0 0 0 0 0 0 0 0 0 0 0 0 0 0 0 0 0 0 0 0 0 0 0 0 0 0 0 0 0 0 0 0 0 0 0 0 0 0 0 0 0 0 0 0 0 0 0 0 0 0 0.0167585236330189 0 0 0 0 0 0 0 0.00824108794056026 0 0 0 0 0 0 0 0 0 0 0 0 0 0 0 0 0 0 0 0 0 0 0 0 0 0
0 0 0 0 0 0 0 0 0 0 0.0074009083105328 0 0 0 0 0.13978449086498 0 0 0 0 0 0.523035409527936 0 0.0849049550308984 0 0 0 0 0 0 0 0 0 0 0 0 0 0 0.134715861982359 0 0 0 0 0 0 0 0 0 0 0 0.00418592947417953 0 0 0 0 0 0 0 0 0 0 0 0 0 0 0 0 0 0 0.0739403761630951 0.00874439328891497 0 0 0 0 0 0 0 0 0 0 0 0 0 0 0 0 0 0 0 0 0 0 0 0 0 0 0 0 0 0 0 0 0 0 0 0 0 0 0 0 0 0 0 0 0 0 0 0 0 0 0 0 0 0 0 0 0 0 0 0 0 0 0 0 0 0 0 0 0 0 0 0 0 0 0 0 0 0 0 0 0 0 0 0 0 0 0 0 0 0 0 0 0 0 0 0 0 0 0 0 0 0 0 0 0 0 0 0 0 0 0 0 0 0.00946571272093939 0 0 0 0 0 0 0 0 0 0 0 0 0 0 0 0 0 0 0 0 0 0 0 0 0 0 0 0 0 0 0 0 0 0 0 0 0 0 0 0 0 0 0 0 0 0 0 0 0 0 0 0 0 0 0 0 0 0 0 0 0 0 0 0 0 0 0 0 0 0 0 0 0 0 0 0 0 0 0 0 0 0 0 0 0 0 0 0 0 0 0 0 0 0 0 0 0 0.0138219626361652 0 0 0 0 0 0 0 0 0 0 0 0 0 0 0 0 0 0 0 0 0 0 0 0 0 0 0 0 0 0 0 0 0 0
0 0 0 0 0 0 0 0 0 0 0 0 0 0 0 0.148646757928833 0 0 0 0 0 0 0 0 0 0.0728995594440252 0 0 0 0 0 0 0 0 0.0562304157719215 0 0 0 0 0 0 0 0 0 0 0 0 0 0.149105440631857 0 0 0 0 0 0 0 0 0 0 0 0 0 0 0 0 0 0 0 0 0 0 0 0 0 0 0 0 0 0 0 0 0 0 0 0 0 0 0 0 0 0 0 0 0 0 0 0 0 0 0 0 0 0 0 0 0 0 0 0 0 0 0 0 0 0 0 0 0 0 0 0 0 0 0 0 0 0 0 0 0 0 0 0 0 0 0 0 0.0768667645563545 0 0 0 0 0 0 0 0 0 0 0 0 0 0 0 0 0 0 0 0 0 0 0 0 0 0 0 0 0 0 0 0 0 0 0 0 0 0 0 0 0 0 0 0 0 0 0 0 0 0 0 0 0 0 0 0 0 0 0 0 0 0 0.203164921334028 0.100960605787551 0 0 0 0 0 0 0 0 0 0 0 0 0 0 0 0 0 0 0 0 0 0 0 0 0 0 0 0 0 0 0 0 0 0 0 0 0 0 0 0 0 0 0 0 0 0 0 0 0 0 0 0 0 0 0 0 0 0 0 0 0 0 0 0 0 0 0 0 0 0 0 0 0 0 0 0 0 0 0 0 0.19212553454543 0 0 0 0 0 0 0 0 0 0 0 0 0 0 0 0 0 0 0 0 0 0 0 0 0 0 0 0 0 0 0 0 0 0
0 0 0 0 0 0 0 0 0 0 0 0 0 0 0 0 0 0 0 0 0 0 0 0 0 0 0 0 0 0 0 0 0 0 0.088648663700011 0.363748702078757 0 0 0 0 0 0 0 0 0 0 0 0 0 0 0 0 0 0 0 0 0 0 0 0 0 0 0 0 0 0 0 0 0 0 0 0 0 0 0 0 0 0 0 0 0 0 0 0 0 0 0 0 0 0 0 0 0 0 0 0 0 0 0 0 0 0 0 0 0 0 0 0 0 0 0 0 0 0 0 0 0 0 0 0 0 0 0 0 0 0 0 0 0 0 0 0 0 0 0 0 0 0 0 0 0 0 0 0 0 0 0 0 0 0 0 0 0 0 0 0 0 0 0 0 0 0 0 0 0 0 0 0 0 0 0 0 0 0 0 0 0 0 0 0 0 0 0 0 0 0 0 0 0 0.181258217685209 0 0 0 0 0 0 0 0 0 0 0.366344416536023 0 0 0 0 0 0 0 0 0 0 0 0 0 0 0 0 0 0 0 0 0 0 0 0 0 0 0 0 0 0 0 0 0 0 0 0 0 0 0 0 0 0 0 0 0 0 0 0 0 0 0 0 0 0 0 0 0 0 0 0 0 0 0 0 0 0 0 0 0 0 0 0 0 0 0 0 0 0 0 0 0 0 0 0 0 0 0 0 0 0 0 0 0 0 0 0 0 0 0 0 0 0 0 0 0 0 0 0 0 0 0 0 0 0 0 0
0 0 0 0 0 0 0 0 0 0 0 0 0 0 0 0 0 0 0 0 0 0.0213008783276657 0 0.0288728820457761 0 0 0 0 0 0 0 0 0 0 0 0 0 0 0.0182744951682924 0 0 0 0 0.0757202455620445 0 0.0733586984210915 0 0 0 0.583915657669425 0 0 0 0 0 0 0 0 0 0 0 0 0.143960970144154 0 0 0 0 0 0 0 0 0 0 0 0 0 0 0 0 0 0 0 0 0 0 0 0 0 0 0 0 0 0 0 0 0 0 0 0 0 0 0 0 0 0 0 0 0 0 0 0 0 0 0 0 0 0 0 0 0 0 0 0 0 0 0 0 0 0 0 0 0 0 0 0 0 0 0 0 0 0 0 0 0 0 0 0 0 0 0 0 0 0 0 0 0 0 0 0 0 0 0 0 0 0 0 0 0 0 0 0 0 0 0 0 0 0 0 0 0 0 0 0 0 0 0 0 0 0.0342640884453619 0 0 0 0 0 0 0 0 0 0 0 0 0 0 0 0 0 0 0 0 0 0 0 0 0 0 0 0 0 0 0 0 0 0.0203320842161889 0 0 0 0 0 0 0 0 0 0 0 0 0 0 0 0 0 0 0 0 0 0 0 0 0 0 0 0 0 0 0 0 0 0 0 0 0 0 0 0 0 0 0 0 0 0 0 0 0 0 0 0 0 0 0 0 0 0 0 0 0 0 0 0 0 0 0 0 0 0 0 0 0 0 0 0 0 0 0 0 0 0 0 0 0 0 0 0 0 0 0 0 0 0
0 0 0 0 0 0 0 0 0 0 0 0 0 0 0 0 0 0 0 0 0 0 0 0 0 0 0 0 0 0 0 0 0 0 0 0 0 0 0 0 0 0 0.483621263782524 0 0 0.247586954239749 0 0 0 0 0 0 0 0 0 0 0 0 0 0 0 0 0 0 0 0 0 0 0 0 0 0 0 0 0 0.0476884454282809 0 0 0 0 0 0 0 0 0 0 0 0 0 0 0 0 0 0 0 0 0 0 0 0 0 0 0 0 0 0 0 0 0 0 0 0 0 0 0 0 0 0 0 0 0 0 0 0 0 0 0 0.155656732900044 0 0 0 0 0 0 0 0 0 0 0 0 0 0 0 0 0 0 0 0 0 0 0 0 0 0 0 0 0 0 0 0 0 0 0 0 0 0 0 0.0654466036494019 0 0 0 0 0 0 0 0 0 0 0 0 0 0 0 0 0 0 0 0 0 0 0 0 0 0 0 0 0 0 0 0 0 0 0 0 0 0 0 0 0 0 0 0 0 0 0 0 0 0 0 0 0 0 0 0 0 0 0 0 0 0 0 0 0 0 0 0 0 0 0 0 0 0 0 0 0 0 0 0 0 0 0 0 0 0 0 0 0 0 0 0 0 0 0 0 0 0 0 0 0 0 0 0 0 0 0 0 0 0 0 0 0 0 0 0 0 0 0 0 0 0 0 0 0 0 0 0 0 0 0 0 0 0 0 0 0 0 0 0 0 0 0 0 0 0 0 0 0
0 0 0 0 0 0 0 0 0 0 0 0 0 0 0.0169628218825621 0 0 0 0 0 0.132987868671655 0 0 0 0 0 0 0 0 0 0.0224364282526315 0 0 0 0 0 0 0 0.0343567175615626 0 0 0 0 0 0 0 0 0 0 0.0330436938648846 0 0 0 0.00483395652395288 0 0 0 0 0 0 0 0 0.0226016891023784 0 0.0629646267907431 0 0 0 0 0 0 0 0 0.0705662200605251 0 0 0 0.105809739562947 0 0 0 0 0 0 0 0 0 0 0 0 0 0 0 0 0 0 0 0 0 0 0 0 0 0 0 0 0 0 0 0 0 0 0 0 0 0 0 0 0 0 0 0 0 0 0 0 0 0.0854354072221576 0 0 0 0 0 0.0771567181736965 0 0 0 0 0.00407164774985704 0 0 0 0 0 0 0 0 0 0 0 0 0 0 0 0 0 0 0 0 0 0 0 0 0 0 0 0 0.037834701789046 0.0189734156798775 0.0775544967940303 0.0222376723136998 0 0 0 0 0 0 0 0 0 0 0 0 0 0 0 0 0 0.0116788122646319 0 0 0 0 0 0 0 0 0 0 0 0 0 0 0 0.0169435380843341 0 0 0 0 0 0 0 0 0 0 0 0 0 0 0 0 0 0.141549827654827 0 0 0 0 0 0 0 0 0 0 0 0 0 0 0 0 0 0 0 0 0 0 0 0 0 0 0 0 0 0 0 0 0 0 0 0 0 0 0 0 0 0 0 0 0 0 0 0 0 0 0 0 0 0 0 0 0 0 0 0 0 0 0 0 0 0 0 0 0 0 0 0 0 0 0 0 0 0 0 0 0 0 0 0 0 0 0 0 0 0 0 0 0 0
0 0 0 0 0 0 0 0 0 0 0 0 0 0 0 0 0 0 0 0 0 0 0 0 0 0 0 0 0 0 0 0 0 0 0 0 0 0 0 0 0 0 0.0559098833145459 0.0295441399623128 0 0 0.0140257946589957 0 0 0.0439279216449058 0.00603930774587463 0 0 0 0 0 0 0 0 0.0338574814442452 0 0 0 0 0 0 0 0.0772139711319063 0 0 0 0 0 0 0 0.0782881484763604 0.048460992803772 0 0 0 0 0 0 0 0 0 0 0 0 0 0 0 0 0 0 0 0 0 0 0 0 0 0 0 0 0 0 0 0 0 0 0 0 0 0 0 0 0 0 0 0 0 0 0 0 0 0 0 0.181818106139593 0 0 0 0 0 0 0 0 0 0 0 0 0 0 0 0 0 0 0 0 0 0 0 0 0 0 0 0 0 0 0 0 0 0 0 0 0 0 0 0 0.0130567789803796 0 0 0.0347542150268217 0.00986276520209272 0 0 0 0 0.00428297691549949 0 0 0 0.0161504942459525 0 0 0 0 0 0.0260365681088244 0 0 0 0 0 0 0 0 0 0 0 0 0 0 0 0.0839082793179673 0 0 0 0.0111866504828165 0 0 0 0 0 0 0 0 0.0844705369246102 0 0 0 0 0.0500323054420829 0 0 0 0 0 0 0 0 0.00907172804635945 0.019332161415497 0 0 0 0 0 0 0 0 0 0 0 0 0 0 0 0 0 0 0 0 0 0 0 0 0 0 0 0 0 0 0 0 0 0 0.00953124368269465 0 0.00937641382271981 0 0 0 0 0 0 0 0 0.0180455556343801 0 0.0173447429522216 0 0 0 0 0 0 0 0 0 0.0144708364765686 0 0 0 0 0 0 0 0 0 0 0 0 0 0 0 0 0 0 0 0 0 0 0 0 0 0
0 0 0 0 0 0 0 0 0 0 0 0 0 0 0 0.00128458095624476 0 0 0 0 0 0 0 0 0 0 0 0 0 0 0 0 0 0 0 0 0.014445016267938 0.00908505909663818 0 0 0 0 0 0 0 0.0059964827205484 0 0 0 0 0.0784905555073848 0 0 0 0 0 0 0.0674216533500841 0 0.00463927592640226 0 0.00182342138693936 0 0 0 0 0 0.0125405209299514 0.00683421853503702 0 0 0 0.0858150814458595 0 0 0 0.00249418447762994 0.00655713546509285 0 0 0 0 0 0 0.0224821102113254 0.00140475309924864 0.00988976474047886 0.011342285732835 0.0110441265155351 0 0 0 0 0 0 0 0 0 0 0 0 0 0 0 0 0 0 0 0 0 0 0 0 0 0 0 0 0 0 0 0 0 0 0 0 0 0 0 0 0 0.26959852037015 0.322545842867454 0.0397606617127188 0.00226323784296995 0 0 0 0 0 0 0 0 0 0 0 0 0 0 0 0 0 0 0 0 0 0 0 0 0 0 0 0 0 0 0 0 0 0 0 0 0 0 0 0 0 0 0 0 0 0 0 0 0 0 0 0 0 0 0 0 0 0 0 0.00552535119695683 0 0 0 0 0 0 0 0 0 0 0 0 0 0 0 0 0 0 0 0 0 0 0 0 0 0 0 0 0 0 0 0 0 0 0 0 0 0 0 0 0 0 0 0 0 0 0 0 0 0 0 0 0 0 0 0 0 0 0 0 0 0 0.00671615964457684 0 0 0 0 0 0 0 0 0 0 0 0 0 0 0 0 0 0 0 0 0 0 0 0 0 0 0 0 0 0 0 0 0 0 0 0 0 0 0 0 0 0 0 0 0 0 0 0 0 0 0 0 0 0 0 0 0 0 0 0
0 0 0 0 0 0 0 0 0 0 0 0 0.0310664418532115 0 0 0 0 0 0 0 0 0 0 0 0.0580868498228482 0.118320485310589 0 0 0 0 0 0 0 0 0.0511593058758796 0 0 0 0 0 0 0 0 0 0 0 0 0 0.215653785811291 0 0 0 0 0 0 0 0 0 0 0 0 0 0 0 0 0 0 0 0 0 0 0 0 0 0 0 0 0 0 0 0 0 0 0 0 0 0 0 0 0.00892692641765213 0 0 0 0.014699689205222 0 0 0 0 0 0.0107232089661392 0.0179890576977203 0 0 0 0 0 0 0 0 0 0 0 0 0 0 0 0 0 0 0 0 0 0 0 0 0.115810656834304 0 0 0 0 0 0 0 0 0 0 0 0 0 0 0 0 0 0 0 0 0 0 0 0 0 0.00697518233309656 0 0 0 0 0 0 0 0 0 0 0 0 0 0 0 0 0 0 0.0301386769592886 0 0 0 0 0 0 0 0 0 0 0.0467541369101369 0 0 0 0 0 0 0 0 0 0 0 0 0 0 0 0 0 0 0 0 0 0.100698942078583 0 0 0 0 0 0 0 0 0 0 0 0 0 0 0 0 0 0 0.0179906020939884 0 0 0 0 0 0 0 0 0 0 0 0 0 0 0 0 0 0 0 0 0 0 0 0 0 0 0 0 0 0 0 0 0 0 0 0 0 0 0 0 0 0 0 0 0 0 0 0 0 0 0 0 0 0 0 0 0 0 0 0.100127446681447 0 0 0 0 0 0 0 0.0548786051486035 0 0 0 0 0 0 0 0 0 0 0 0 0 0 0 0 0 0 0 0 0 0 0 0 0 0
0 0 0 0 0 0 0 0 0 0 0 0 0.142674767978124 0 0 0 0 0 0 0 0 0 0 0 0.299253603858041 0.153127275307444 0 0 0 0 0 0.0687953717818361 0.0069401502376975 0 0.118612637517709 0 0 0 0 0 0.0112101681644814 0 0 0 0 0 0 0.0774079676604775 0 0 0 0 0 0 0 0 0 0 0 0 0 0 0 0 0 0 0 0 0 0 0 0 0 0 0 0 0 0 0 0 0 0 0 0 0 0 0 0 0 0 0 0 0 0 0 0 0 0 0 0 0 0 0 0 0 0 0 0 0 0 0 0 0 0 0 0 0 0 0 0.0135729970788235 0 0 0 0 0 0.0274811879590601 0 0 0 0 0 0 0 0 0 0 0 0 0 0 0 0 0 0 0 0 0 0 0 0 0 0 0 0 0 0 0 0 0 0 0 0 0 0 0 0 0 0 0.0131013485316829 0 0.0130209685739332 0 0 0 0 0 0 0 0 0 0 0 0 0 0 0.048257051264692 0 0.00654450408599921 0 0 0 0 0 0 0 0 0 0 0 0 0 0 0 0 0 0 0 0 0 0 0 0 0 0 0 0 0 0 0 0 0 0 0 0 0 0 0 0 0 0 0 0 0 0 0 0 0 0 0 0 0 0 0 0 0 0 0 0 0 0 0 0 0 0 0 0 0 0 0 0 0 0 0 0 0 0 0 0 0 0 0 0 0 0 0 0 0 0 0 0 0 0 0 0 0 0 0 0 0 0 0 0 0 0 0 0 0 0 0 0 0 0 0 0 0 0 0 0 0 0 0 0 0 0 0 0 0
0 0 0 0 0 0 0 0 0 0 0 0 0 0 0 0 0 0 0 0 0.0131499814190368 0 0 0.0394888099239205 0 0 0 0 0 0 0 0 0 0 0 0 0 0 0.0268012128742967 0 0 0 0.485058719374895 0 0.0231305026682485 0.0478793099048009 0 0 0 0 0 0 0 0 0 0 0 0 0 0 0.0113488848688914 0 0.210379369447681 0 0.0367550734427379 0 0 0 0 0 0 0 0 0 0 0 0 0.0644772117461243 0 0 0 0 0 0 0 0 0 0 0 0 0 0 0 0 0 0 0 0 0 0 0 0 0 0 0 0 0 0 0 0 0 0 0 0 0 0 0 0 0 0 0 0 0 0 0 0 0 0.0260432970887117 0 0 0 0 0 0.0154876272406554 0 0 0 0 0 0 0 0 0 0 0 0 0 0 0 0 0 0 0 0 0 0 0 0 0 0 0 0 0 0 0 0 0 0 0 0 0 0 0 0 0 0 0 0 0 0 0 0 0 0 0 0 0 0 0 0 0 0 0 0 0 0 0 0 0 0 0 0 0 0 0 0 0 0 0 0 0 0 0 0 0 0 0 0 0 0 0 0 0 0 0 0 0 0 0 0 0 0 0 0 0 0 0 0 0 0 0 0 0 0 0 0 0 0 0 0 0 0 0 0 0 0 0 0 0 0 0 0 0 0 0 0 0 0 0 0 0 0 0 0 0 0 0 0 0 0 0 0 0 0 0 0 0 0 0 0 0 0 0 0 0 0 0 0 0 0 0 0 0 0 0 0 0 0 0 0 0 0 0 0 0 0 0
0 0 0 0.0440395005697361 0 0.0113670008285776 0 0 0 0 0.0505896016163151 0 0 0 0 0.0167730183525181 0 0 0 0 0 0 0 0 0 0 0 0 0 0.00803591863423359 0.0104912101503859 0 0 0.0201112401312437 0 0 0 0 0 0.00445226132178452 0 0 0 0 0 0.00737277232359636 0.224125852688416 0 0 0 0 0 0 0.0413791833921836 0 0 0.161268505991659 0.0615592637337911 0 0 0 0 0 0 0 0 0 0 0 0 0 0 0 0 0 0.0610369744764312 0 0 0 0 0 0 0 0 0 0 0 0 0 0 0 0 0 0 0 0 0 0 0 0 0.0130810224444395 0 0 0 0 0 0 0 0 0 0 0 0 0 0 0 0 0 0 0 0 0 0 0 0 0 0.00856736286175162 0 0 0.0114334354317494 0.0204710182110695 0.0184921614235348 0 0 0 0 0 0 0.0164734857324518 0.0291234635066184 0 0 0 0 0 0 0 0 0 0 0 0 0 0 0 0 0 0 0 0 0 0 0 0 0 0 0 0 0 0 0 0 0 0 0 0 0 0 0 0 0 0 0 0 0 0 0 0 0 0 0 0 0 0.025489092399275 0 0 0 0 0 0 0 0 0 0 0 0 0 0 0 0 0 0 0 0 0 0 0 0 0 0 0 0 0 0 0 0 0 0 0 0 0 0 0 0 0 0 0 0 0 0 0 0 0 0 0 0 0 0 0 0 0 0 0 0 0 0 0.134266653778238 0 0 0 0 0 0 0 0 0 0 0 0 0 0 0 0 0 0 0 0 0 0 0 0 0 0 0 0 0 0 0 0 0 0 0 0 0 0 0 0 0 0 0 0 0 0 0 0 0 0 0 0 0 0 0 0 0 0 0 0
0 0 0 0 0 0 0 0 0 0 0 0 0 0 0 0 0 0 0 0 0 0 0 0 0 0 0 0 0 0 0 0 0 0 0 0.21528992035834 0 0 0 0 0 0 0 0 0 0 0 0 0 0 0 0 0 0 0 0 0 0 0 0 0 0 0 0 0 0 0 0 0 0 0 0 0 0 0 0 0 0 0 0 0 0.191203068309549 0.210750830167411 0.21314848400167 0 0 0 0 0 0 0 0 0 0 0 0 0 0 0 0 0 0 0 0 0 0 0 0 0 0 0 0 0 0 0 0 0 0 0 0 0 0 0 0 0 0 0 0 0 0 0 0 0 0 0 0 0 0 0 0 0 0 0 0 0 0 0 0 0 0 0 0 0 0 0 0 0 0 0 0 0 0 0 0 0 0 0 0 0 0 0 0 0 0 0 0 0 0 0 0 0 0 0 0 0 0 0 0 0 0 0 0 0 0 0 0 0.0856795193019719 0 0 0 0 0 0 0 0 0 0 0 0 0 0 0 0 0 0 0 0 0 0 0 0 0 0 0 0 0 0 0 0 0.0405032640193354 0 0 0 0 0 0 0 0.0117771921341161 0 0 0.0124812775208559 0.0191664441867504 0 0 0 0 0 0 0 0 0 0 0 0 0 0 0 0 0 0 0 0 0 0 0 0 0 0 0 0 0 0 0 0 0 0 0 0 0 0 0 0 0 0 0 0 0 0 0 0 0 0 0 0 0 0 0 0 0 0 0 0 0 0 0 0 0 0 0 0 0 0 0 0 0 0 0
0 0 0 0 0 0 0 0 0 0 0 0 0 0 0 0.001729709664467 0 0 0 0 0 0 0 0 0 0 0 0 0 0 0 0 0 0 0 0 0 0 0 0 0 0 0 0 0 0 0 0 0 0 0 0 0 0 0 0 0 0 0 0 0 0 0 0.0486711079583212 0.0143763995783251 0.205931868458722 0 0 0 0 0 0 0 0 0 0 0 0 0 0 0 0 0 0 0 0 0 0 0 0 0 0 0 0 0 0 0 0 0 0 0 0 0 0 0.183966456704118 0 0.213121939807731 0.0217612799885664 0 0 0 0 0 0 0 0 0 0 0 0 0 0 0 0 0 0 0 0 0 0 0 0 0 0 0 0 0 0 0 0 0 0 0 0 0 0 0 0 0 0 0 0 0 0 0 0 0 0 0 0 0 0 0 0 0 0 0 0 0 0 0 0 0.0494589292883142 0.00366175325283706 0 0 0 0 0 0 0 0 0 0 0 0 0 0 0 0 0 0 0 0 0 0 0 0 0 0 0 0 0 0 0 0 0 0 0.0362075708413816 0 0 0 0 0 0 0 0 0 0 0 0 0 0 0 0 0 0 0 0 0 0 0 0 0 0 0 0 0 0 0 0 0 0 0 0 0 0 0 0 0 0 0 0 0 0 0 0 0 0 0 0.00626305274963832 0.0341096269634928 0 0 0.00929390160869284 0.0471620163278592 0.0208085578986269 0.0362988274811699 0.0612056901512757 0.00597131127646079 0 0 0 0 0 0 0 0 0 0 0 0 0 0 0 0 0 0 0 0 0 0 0 0 0 0 0 0 0 0 0 0 0 0 0 0 0 0 0 0 0 0 0 0 0 0 0
0 0 0 0 0 0 0 0 0 0 0.00504862491456299 0 0 0 0 0.00408436514399574 0 0 0 0 0 0 0 0 0 0 0 0 0 0 0 0 0 0.358860578332414 0 0 0 0 0 0 0 0 0 0 0.00172125741836593 0 0 0 0 0 0.0187928256083137 0 0 0 0 0 0.0715074878742396 0 0 0 0 0 0 0 0 0 0 0 0 0 0.101508486666953 0 0 0 0 0.00943697756342194 0 0 0 0 0 0 0 0 0 0 0 0 0 0 0 0 0 0 0 0 0 0 0 0.0064687778794798 0.00458264542620243 0 0 0 0 0 0 0 0 0 0 0 0 0 0 0 0 0 0 0 0 0 0 0 0 0 0.00772683951411745 0 0 0 0 0 0 0 0 0 0 0 0.263883315929273 0.0449724742953932 0 0 0 0 0 0 0 0 0 0 0 0 0.00690905480416168 0.0577048067870438 0 0 0 0 0 0 0 0 0 0 0 0 0 0 0 0 0 0 0 0 0 0 0 0 0 0 0 0 0 0 0 0 0 0 0 0 0 0 0 0 0 0 0 0 0 0 0 0 0 0 0 0 0 0 0 0 0 0 0 0 0 0 0 0 0 0 0 0 0 0 0 0 0 0 0 0 0 0 0 0 0 0 0 0 0 0 0 0 0 0 0 0 0 0 0 0 0 0 0 0 0 0 0.0223465780251982 0 0 0 0 0 0 0 0 0 0 0 0 0 0 0 0 0 0 0 0 0 0 0 0 0 0 0 0 0 0 0 0 0 0 0 0 0 0 0 0 0 0.00510232686628724 0 0 0 0 0.00392583025028216 0 0 0 0 0 0 0 0 0 0 0 0 0.0054167467002939
0 0 0 0 0 0 0 0 0 0 0 0 0.218916722802923 0 0 0 0 0 0 0 0 0 0 0 0 0 0 0 0 0 0 0 0 0 0 0 0 0 0 0 0 0 0 0 0 0 0 0 0 0 0 0 0 0 0 0.044239934208977 0 0 0 0 0 0 0 0 0 0 0 0 0 0 0.0609859713315838 0 0 0 0 0 0 0 0 0 0 0 0 0 0 0 0 0 0 0 0 0 0 0 0 0 0 0 0 0 0 0 0 0 0 0 0 0 0 0 0 0 0 0.282445659106964 0 0 0 0 0 0 0 0 0 0 0 0 0 0 0 0 0 0 0 0 0 0 0 0 0 0 0 0 0 0 0 0 0 0 0 0 0 0 0 0 0 0 0 0 0 0 0 0 0 0 0 0 0 0 0 0 0 0 0 0 0 0 0 0 0 0 0 0 0 0 0 0 0 0 0 0 0 0 0 0.0109092122267374 0 0 0 0 0 0 0 0 0 0 0 0 0.32521420055939 0 0 0 0 0 0 0.0150357500753965 0 0 0 0 0 0 0 0 0 0 0 0 0 0 0 0 0 0 0 0 0 0 0 0 0 0 0 0 0 0 0 0 0 0 0 0 0 0 0 0.00388125971213739 0 0 0.0383712899758912 0 0 0 0 0 0 0 0 0 0 0 0 0 0 0 0 0 0 0 0 0 0 0 0 0 0 0 0 0 0 0 0 0 0 0 0 0 0 0 0 0 0 0 0 0 0 0 0 0 0 0 0 0 0 0 0 0 0 0 0
0 0 0 0 0 0 0 0 0 0 0 0 0.0632893298445421 0 0 0 0 0 0 0 0 0 0 0 0 0 0 0 0 0 0 0 0 0.0183406932046953 0.0495130183687397 0 0 0 0 0 0 0 0 0 0 0 0 0 0 0 0 0 0 0 0.0398749320097585 0 0 0 0 0 0 0 0 0 0 0 0 0 0 0 0 0 0 0.0169690444376491 0 0 0 0 0 0 0 0 0 0 0 0 0 0 0 0 0 0 0 0 0 0 0 0 0 0 0 0 0 0 0 0 0 0 0 0 0 0 0 0 0 0 0 0 0 0 0 0 0 0 0 0 0 0 0 0 0 0 0 0 0 0 0 0 0 0 0 0 0 0 0 0 0 0 0 0 0 0 0 0 0 0 0 0 0 0 0 0 0 0 0 0 0 0 0 0 0 0 0 0 0 0 0 0 0 0 0 0 0 0 0 0 0 0 0 0 0 0 0 0.22745982897873 0 0 0 0 0 0 0 0 0 0 0 0 0.0991063093211147 0 0 0 0 0 0 0 0 0 0 0 0 0 0 0 0 0 0 0 0 0 0 0 0 0 0 0 0 0 0 0 0 0 0 0 0 0 0 0 0 0 0 0 0 0 0 0 0 0 0.485446843834771 0 0 0 0 0 0 0 0 0 0 0 0 0 0 0 0 0 0 0 0 0 0 0 0 0 0 0 0 0 0 0 0 0 0 0 0 0 0 0 0 0 0 0 0 0 0 0 0 0 0 0 0 0 0 0 0 0 0 0 0
0 0 0 0 0 0 0 0 0 0 0 0 0 0 0 0 0 0 0 0 0 0 0 0 0 0 0 0 0 0 0 0 0 0 0 0 0 0 0 0 0 0 0 0 0 0 0 0 0 0 0.437480059644289 0 0 0.427120142978883 0 0 0 0 0 0 0 0 0 0 0 0 0 0 0 0 0.0675145771359051 0 0 0 0 0 0 0 0 0 0 0 0 0 0 0 0 0 0 0 0 0 0 0 0 0 0 0 0 0 0 0 0 0 0 0 0 0 0 0 0 0 0 0 0 0 0 0 0 0 0 0 0 0 0 0 0 0 0 0 0 0 0 0 0 0 0 0 0 0 0 0 0 0 0 0 0 0 0 0 0 0 0 0 0 0 0 0 0 0 0 0 0 0 0 0 0 0 0 0 0 0 0 0 0 0 0 0 0 0 0 0 0 0 0 0 0 0 0 0 0 0 0 0 0 0 0 0 0 0 0 0 0 0 0 0 0 0 0 0 0 0 0 0 0 0 0 0 0 0 0 0 0 0 0 0 0 0 0 0 0 0 0 0 0 0 0 0 0 0 0 0 0 0 0 0 0 0 0 0 0 0 0 0 0 0 0.067885220240923 0 0 0 0 0 0 0 0 0 0 0 0 0 0 0 0 0 0 0 0 0 0 0 0 0 0 0 0 0 0 0 0 0 0 0 0 0 0 0 0 0 0 0 0 0 0 0 0 0 0 0 0 0 0 0 0 0 0 0 0
0 0 0 0 0 0 0 0 0 0 0 0 0 0 0 0 0 0 0 0 0 0 0 0 0 0 0 0 0 0 0 0 0 0 0 0 0 0 0 0 0 0 0 0 0 0 0.033522502147158 0 0 0 0.0107190400540898 0 0 0 0 0 0 0 0 0 0 0 0 0 0 0 0 0 0 0 0 0 0.0314463410857631 0 0 0 0 0 0 0 0 0 0 0 0.106349353329184 0 0.0242396070982039 0.0469779274836745 0.204551164142989 0 0 0 0 0.00790794319819687 0 0 0 0 0 0 0 0.00159736999066925 0.0211281312240789 0 0 0 0 0 0 0 0 0 0 0 0 0 0 0 0 0 0 0 0 0 0 0 0 0 0 0 0 0.00374383591563105 0 0 0 0 0 0 0.0049968295784841 0.0148662656622555 0.00788609780084052 0.0422916434955819 0.348641950845871 0 0 0.0758421191079527 0 0 0.00391696253151489 0 0 0 0 0.00224984338319546 0.00178630622612475 0 0 0 0 0 0 0 0 0 0 0 0 0 0 0 0 0 0 0 0 0 0 0 0 0 0 0 0 0 0 0 0 0 0 0 0 0 0 0 0 0 0 0 0 0 0 0 0 0 0 0 0 0 0 0 0 0 0 0 0 0 0 0 0 0 0 0 0 0 0 0 0 0 0 0 0 0 0 0 0 0 0 0 0 0 0 0 0 0 0 0 0 0 0 0 0 0 0 0 0 0 0.00533876569854095 0 0 0 0 0 0 0 0 0 0 0 0 0 0 0 0 0 0 0 0 0 0 0 0 0 0 0 0 0 0 0 0 0 0 0 0 0 0 0 0 0 0 0 0 0 0 0 0 0 0 0 0 0 0 0 0 0 0 0 0
0 0 0 0 0 0 0 0 0 0 0 0 0 0 0 0 0.0158553103411275 0 0 0 0.0472064329383538 0 0 0 0 0 0.00571825904870356 0 0 0 0 0 0 0 0 0 0 0 0 0 0 0 0 0 0 0 0 0 0 0 0 0 0 0 0 0 0 0 0 0.222666523845922 0 0.0442558727326486 0 0 0 0.0473687665424566 0.0306106391282141 0.0219373416033695 0 0 0.00804121684519384 0 0 0 0 0.0378220494814807 0.0416377452424121 0.0129558492399764 0 0 0 0 0 0 0 0 0 0 0 0 0 0 0 0 0 0 0 0 0 0 0 0 0 0 0 0 0 0 0 0 0.00745245551291486 0 0.00903646649276241 0 0 0 0 0 0 0 0 0.325804843159131 0 0.066194505973031 0 0 0 0 0.0204663245279249 0 0 0 0 0 0 0 0 0 0 0 0 0 0 0 0 0 0 0 0 0 0 0 0 0 0 0 0 0 0 0 0 0 0 0 0 0 0 0 0 0 0 0 0 0.01909998694236 0 0 0 0 0 0 0 0 0 0 0 0 0 0 0 0 0 0 0 0 0 0 0 0 0 0 0 0 0 0 0 0 0 0 0.00898212566272958 0 0 0 0 0 0 0 0 0 0 0 0 0 0 0 0 0 0 0 0 0 0 0 0 0 0 0 0 0 0 0 0 0 0 0 0 0 0 0 0 0 0 0 0 0 0 0 0 0 0 0 0 0 0 0 0 0 0 0 0 0.0068872847392884 0 0 0 0 0 0 0 0 0 0 0 0 0 0 0 0 0 0 0 0 0 0 0 0 0 0 0 0 0 0 0 0 0 0 0 0 0 0 0 0 0 0 0 0 0 0 0
0 0 0 0 0 0 0 0 0 0 0 0 0 0 0 0 0 0 0 0 0 0 0 0 0 0 0 0 0 0 0 0 0 0 0 0 0 0 0 0 0 0 0 0 0 0.0661281231732063 0.0211939859011806 0 0 0 0 0 0 0 0 0 0 0 0.41924217521472 0 0 0.0714620210977944 0 0 0 0 0.0155852999903645 0.112037956281713 0 0 0 0 0 0 0 0.0203541683238417 0.18919631296071 0.0298088442700346 0 0 0 0 0 0 0 0 0 0 0 0 0 0 0 0 0 0 0 0 0 0 0 0 0 0 0 0 0 0 0 0 0 0 0 0 0 0 0 0 0 0 0 0 0 0 0 0 0 0 0.0549911127864356 0 0 0 0 0 0 0 0 0 0 0 0 0 0 0 0 0 0 0 0 0 0 0 0 0 0 0 0 0 0 0 0 0 0 0 0 0 0 0 0 0 0 0 0 0 0 0 0 0 0 0 0 0 0 0 0 0 0 0 0 0 0 0 0 0 0 0 0 0 0 0 0 0 0 0 0 0 0 0 0 0 0 0 0 0 0 0 0 0 0 0 0 0 0 0 0 0 0 0 0 0 0 0 0 0 0 0 0 0 0 0 0 0 0 0 0 0 0 0 0 0 0 0 0 0 0 0 0 0 0 0 0 0 0 0 0 0 0 0 0 0 0 0 0 0 0 0 0 0 0 0 0 0 0 0 0 0 0 0 0 0 0 0 0 0 0 0 0 0 0 0 0 0 0 0 0 0 0 0 0 0 0 0 0 0 0 0 0
0 0 0 0 0 0 0 0 0 0 0 0 0 0 0 0 0 0 0 0 0 0 0 0 0 0 0 0 0 0 0 0 0 0 0 0 0 0 0.0207872084758166 0 0 0 0 0 0 0 0 0 0 0.0150750093244551 0 0 0 0 0 0 0 0 0 0 0 0 0.0397430970559911 0 0 0 0 0 0 0.123339615968458 0 0.383120088353353 0 0 0.0963236563416878 0 0.0169861329555359 0.0558679468384002 0 0 0 0 0 0 0 0 0 0 0 0 0 0 0 0 0 0 0 0 0 0 0 0 0 0 0 0 0 0 0 0 0 0 0 0 0 0 0 0 0 0 0 0 0 0 0 0 0 0 0 0 0 0 0 0 0 0 0 0 0 0 0 0 0 0 0 0 0 0 0 0 0 0 0 0 0 0 0 0 0 0 0 0 0 0 0 0 0 0 0 0 0.0451137871140587 0 0 0 0 0 0 0 0 0 0 0 0 0 0.00789493281817653 0 0 0 0 0 0 0 0 0 0 0 0 0 0 0 0 0.00926556661407954 0 0.107717599412297 0 0 0 0 0 0 0 0 0 0 0 0 0 0 0 0 0 0 0 0 0 0 0 0 0 0 0 0 0 0 0 0 0 0 0 0 0 0 0 0 0 0 0 0 0 0 0 0 0 0 0 0 0 0 0 0 0 0 0 0 0 0 0 0 0 0 0 0 0 0 0 0 0 0 0 0 0 0 0.0787653587276916 0 0 0 0 0 0 0 0 0 0 0 0 0 0 0 0 0 0 0 0 0 0 0 0 0 0 0 0 0 0 0 0 0 0
0 0 0 0 0 0 0 0 0 0 0 0 0 0 0 0 0 0 0 0 0.312589822768524 0 0 0 0 0 0 0 0 0 0 0 0 0 0 0 0 0 0 0 0 0 0 0 0 0 0.0176119193527093 0 0 0 0 0 0 0 0 0 0 0 0.176172514112326 0.151088879683627 0 0 0 0 0 0 0.0618205479959303 0 0 0 0 0 0 0 0 0 0.15320686953294 0.0934067873230197 0 0 0 0 0 0 0 0 0 0 0 0 0 0 0 0 0 0 0 0 0 0 0 0 0 0 0 0 0 0 0 0 0 0 0 0 0 0 0 0 0 0 0 0 0 0.034102659230923 0 0 0 0 0 0 0 0 0 0 0 0 0 0 0 0 0 0 0 0 0 0 0 0 0 0 0 0 0 0 0 0 0 0 0 0 0 0 0 0 0 0 0 0 0 0 0 0 0 0 0 0 0 0 0 0 0 0 0 0 0 0 0 0 0 0 0 0 0 0 0 0 0 0 0 0 0 0 0 0 0 0 0 0 0 0 0 0 0 0 0 0 0 0 0 0 0 0 0 0 0 0 0 0 0 0 0 0 0 0 0 0 0 0 0 0 0 0 0 0 0 0 0 0 0 0 0 0 0 0 0 0 0 0 0 0 0 0 0 0 0 0 0 0 0 0 0 0 0 0 0 0 0 0 0 0 0 0 0 0 0 0 0 0 0 0 0 0 0 0 0 0 0 0 0 0 0 0 0 0 0 0 0 0 0 0 0 0 0 0 0 0 0
0 0 0 0 0 0 0 0 0 0 0 0 0 0 0 0 0 0 0 0 0 0.0360809228796251 0 0.0341864897287096 0 0 0 0 0 0 0 0 0 0 0 0 0 0 0.0272445884763311 0 0 0 0.175354046301057 0 0.023198729969628 0 0 0 0 0.308482108933558 0 0 0 0 0 0 0 0 0 0 0.0438716673644377 0 0 0 0 0 0 0 0 0 0 0 0 0 0.014560452365602 0 0.0513466506279442 0.144560013709972 0.0139778547921957 0 0 0 0 0 0 0 0 0 0 0 0 0 0 0 0 0 0 0 0 0 0 0 0 0 0 0 0 0 0 0 0 0 0 0 0 0 0 0 0 0 0 0 0 0 0 0 0 0 0 0 0 0 0 0 0 0 0 0 0 0 0 0 0 0 0 0 0 0 0 0 0 0 0 0 0 0 0 0 0 0 0 0 0 0 0 0 0 0 0 0 0.0267903785222654 0 0 0 0 0 0 0 0 0 0 0 0 0 0 0 0 0 0 0 0 0 0 0 0 0 0 0 0 0 0 0 0 0 0 0 0 0 0 0 0 0 0 0 0 0 0 0 0 0 0 0 0.0934185723942049 0 0 0 0 0 0 0 0 0 0 0 0 0 0 0 0 0 0 0 0 0 0 0 0 0 0 0 0 0 0 0 0 0 0 0 0 0 0 0 0 0 0 0 0 0 0 0 0 0 0 0 0 0 0 0 0 0 0 0 0 0 0 0 0 0 0 0 0.006927523934469 0 0 0 0 0 0 0 0 0 0 0 0 0 0 0 0 0 0 0 0 0 0 0 0 0 0
0 0 0 0 0 0 0 0 0 0 0 0 0 0 0 0 0 0 0 0 0 0 0 0 0 0 0 0 0 0 0 0 0 0 0 0 0 0 0 0 0 0 0 0 0 0 0 0 0 0 0 0 0.16430373583173 0 0 0 0 0 0 0 0 0 0 0 0.0674907732067997 0.195149882273486 0 0 0 0 0 0 0 0 0 0 0 0 0 0 0 0 0 0 0 0 0 0 0 0 0 0 0 0 0 0 0 0 0 0 0 0 0 0 0 0 0 0 0 0 0 0 0 0 0 0 0 0 0 0.00505612627358837 0 0 0 0 0 0 0 0 0 0 0 0 0 0 0 0 0 0 0 0 0 0 0 0 0 0 0 0 0 0 0 0 0 0 0 0 0 0 0 0 0 0 0 0.0372008334251451 0 0 0 0.050829825509287 0.0166456586873041 0 0 0.0852002421084225 0.160325387037653 0 0 0 0 0 0 0 0 0 0 0 0 0 0 0 0 0 0 0 0 0 0 0 0 0 0 0 0 0 0 0 0 0 0 0 0 0 0 0 0 0 0 0 0 0.0677389803904917 0.0362999221614865 0 0 0 0 0 0 0 0 0 0 0 0 0 0.0319409648007154 0 0 0 0 0 0 0 0 0 0 0 0 0 0 0 0 0 0 0 0 0 0 0 0 0 0 0 0 0 0 0.0433173599697237 0 0 0 0.0136431760238977 0 0.0248571323002692 0 0 0 0 0 0 0 0 0 0 0 0 0 0 0 0 0 0 0 0 0 0 0 0 0 0 0 0 0 0 0 0 0 0 0 0 0 0 0 0 0 0 0 0 0 0 0
0 0 0 0 0 0 0 0 0 0 0 0 0 0 0 0 0 0 0 0.0140141185921837 0.188564905604907 0 0 0 0 0 0 0 0 0 0 0 0 0 0 0 0 0 0 0 0 0 0 0 0.108497032584206 0 0 0 0 0.0904778018171038 0 0 0.0752559964513935 0 0 0 0 0 0 0 0 0 0 0.104654805183396 0 0.190904837788335 0 0 0 0 0 0 0 0 0 0 0 0 0 0 0 0 0 0 0 0 0 0 0 0 0 0 0 0 0 0 0 0 0 0 0 0 0 0 0 0 0 0 0 0 0 0 0 0 0 0 0 0 0 0 0 0 0 0 0 0 0 0.200325230312313 0 0 0 0 0 0 0 0 0 0 0 0 0 0 0 0 0 0 0 0 0 0 0 0 0 0 0 0 0 0 0 0 0 0 0 0 0 0 0 0.0273052716661627 0 0 0 0 0 0 0 0 0 0 0 0 0 0 0 0 0 0 0 0 0 0 0 0 0 0 0 0 0 0 0 0 0 0 0 0 0 0 0 0 0 0 0 0 0 0 0 0 0 0 0 0 0 0 0 0 0 0 0 0 0 0 0 0 0 0 0 0 0 0 0 0 0 0 0 0 0 0 0 0 0 0 0 0 0 0 0 0 0 0 0 0 0 0 0 0 0 0 0 0 0 0 0 0 0 0 0 0 0 0 0 0 0 0 0 0 0 0 0 0 0 0 0 0 0 0 0 0 0 0 0 0 0 0 0 0 0 0 0 0 0 0 0 0 0 0 0 0 0
0 0 0 0 0 0 0 0 0 0 0 0 0 0 0 0 0.0132690663615989 0 0 0 0 0 0.0564866730182417 0 0 0 0.0464899358305062 0 0 0 0 0 0 0 0 0 0 0 0 0 0 0 0 0 0 0 0 0 0 0 0 0 0.322622877838078 0 0 0 0 0 0.0366676571705856 0 0 0 0 0.0905656876475659 0.0571343853441636 0 0 0 0 0 0 0 0 0 0 0 0 0 0 0 0 0 0 0 0 0 0 0 0 0 0 0 0 0 0 0 0 0 0 0 0 0 0 0.0105734705903431 0 0 0 0.0408210614835493 0 0 0 0 0 0 0 0 0 0 0 0 0 0 0 0 0 0 0 0.026314571645144 0 0 0 0 0 0 0 0 0 0 0 0 0 0 0 0 0 0 0 0 0 0 0 0 0 0 0 0 0 0 0 0 0 0 0 0 0 0 0 0 0 0 0 0 0.114872001694254 0 0 0 0 0 0 0 0 0 0 0 0 0 0 0 0 0 0 0 0 0 0 0 0 0 0 0 0 0 0 0 0 0 0 0 0.00759340793168917 0 0 0 0 0 0 0 0 0 0 0 0 0 0 0 0 0 0 0 0 0 0 0 0 0 0 0 0 0 0 0 0 0 0 0 0 0 0 0 0 0 0 0 0 0 0 0 0 0 0 0 0.00262032746882972 0.032458676488034 0 0.0203099671585049 0 0.0107765216521565 0.0105240892034828 0.019837778221538 0.075152472572634 0.00490937067910026 0 0 0 0 0 0 0 0 0 0 0 0 0 0 0 0 0 0 0 0 0 0 0 0 0 0 0 0 0 0 0 0 0 0 0 0 0 0 0 0 0 0 0 0 0 0 0
0.0458204054523505 0 0 0 0 0.0274543650902704 0.00518295800944569 0 0 0 0.0473573137892966 0 0 0 0 0 0 0 0.0122976210945077 0 0.00465073670483202 0 0 0 0 0 0 0.0246327318609782 0 0.0264625280921595 0.0192727750397899 0 0 0 0 0 0 0 0 0 0 0 0 0 0 0 0 0 0 0 0 0 0 0 0 0 0 0 0.0290422163239297 0.00785348625930103 0 0.0147340780616959 0 0 0 0 0 0.0788224044240144 0.14658743441885 0 0.0124450951407421 0 0 0 0 0.0264855480319159 0.0117115135613209 0.032771237034105 0 0 0 0 0 0 0 0 0 0 0 0 0 0 0 0 0 0 0 0 0 0 0 0 0 0 0 0 0 0 0.0906571591904307 0.0198588908087523 0.10571300105268 0 0.0461349922676836 0 0 0 0 0 0 0 0 0.0185083901610566 0.0195392202261514 0.0195069604333981 0.0435658146618313 0 0 0 0.0093186745032842 0 0 0 0 0.0126360516270286 0 0 0 0 0 0 0 0 0 0 0 0 0 0 0 0 0 0 0 0 0 0 0 0 0 0 0 0 0 0 0 0 0 0 0 0 0 0 0 0 0 0 0 0 0 0 0 0 0 0 0 0 0 0 0 0 0 0 0 0.0191775601437936 0 0 0 0 0 0 0 0 0 0 0 0 0.00674426325097598 0 0 0 0 0 0 0.00961006669894962 0 0 0 0 0 0 0 0 0 0 0 0 0 0 0 0 0 0 0 0 0 0 0 0 0 0 0 0 0 0 0 0 0 0 0 0 0 0 0 0 0 0 0 0 0 0 0 0 0 0 0 0 0 0 0 0 0 0 0 0 0 0 0 0 0 0 0 0 0 0 0 0 0 0 0 0 0 0 0 0 0 0 0 0 0 0 0 0.0054445065844784 0 0 0 0 0 0 0 0 0 0 0 0 0 0 0
0 0 0 0 0 0 0 0 0 0 0 0 0 0 0 0 0 0 0 0 0 0 0 0 0 0 0 0.0112593158018167 0 0 0 0 0 0 0 0 0 0 0 0 0 0 0 0 0 0.102907347844019 0.039092816767695 0 0 0 0 0 0 0 0 0 0 0 0.0281846718926494 0.0764511683941843 0 0 0 0 0 0 0.10673855163222 0 0.117904327323862 0 0 0 0 0 0 0.280465395155742 0.0238679865235741 0.0475749274516306 0 0 0 0 0 0 0 0 0 0 0 0 0 0 0 0 0 0 0 0 0 0 0 0 0 0 0 0 0 0 0 0 0.0342985478043967 0 0 0 0 0 0 0 0 0 0 0.0157621013936119 0.0124614131887125 0.0304020223079882 0.0183660203783757 0 0 0 0.011330707788651 0 0 0 0 0.00950464366470614 0 0 0 0 0 0 0 0 0 0 0 0 0 0 0 0 0 0 0 0 0 0 0 0 0 0 0 0 0 0 0 0 0 0 0 0 0 0 0 0 0 0 0 0 0 0 0 0 0 0 0 0 0 0 0 0 0 0 0 0.0147147329719001 0 0 0 0 0 0 0 0 0 0 0 0 0 0 0 0 0 0 0 0 0 0 0 0 0 0 0 0 0 0 0 0 0 0 0 0 0 0 0 0 0 0 0 0 0 0 0 0 0 0 0 0 0 0 0 0 0 0 0 0 0 0 0.0187133017142642 0 0 0 0 0 0 0 0 0 0 0 0 0 0 0 0 0 0 0 0 0 0 0 0 0 0 0 0 0 0 0 0 0 0 0 0 0 0 0 0 0 0 0 0 0 0 0 0 0 0 0 0 0 0 0 0 0 0 0 0
0 0 0 0 0 0 0 0 0 0 0 0 0 0 0 0 0 0 0.060299897702246 0 0 0 0 0 0 0 0 0 0 0 0 0 0 0 0 0 0 0 0 0 0 0 0 0 0 0 0.0213014568349784 0 0 0 0 0 0 0 0 0 0 0 0 0 0 0 0 0 0 0 0.198475739437661 0.117887783637537 0 0 0.0220168549050344 0 0 0 0 0.0418080798464973 0 0 0 0 0 0 0 0 0 0 0 0 0 0 0 0 0 0 0 0 0 0 0 0 0 0 0 0.0114861537875922 0 0.0158018599848653 0 0 0.191275892464889 0.0192819440326949 0.187773819816464 0 0 0 0.0208973260262272 0 0 0 0 0 0 0 0 0.0524812869523638 0.0238871677731456 0 0 0 0 0 0 0 0 0 0 0 0 0 0 0 0 0 0 0 0 0 0 0 0 0 0 0 0 0 0 0 0 0 0 0 0 0 0 0 0 0 0 0 0 0 0 0 0 0 0 0 0 0 0 0 0 0 0 0 0 0 0 0 0 0 0 0 0 0 0 0 0 0 0 0 0 0 0 0 0 0 0.0153247367978049 0 0 0 0 0 0 0 0 0 0 0 0 0 0 0 0 0 0 0 0 0 0 0 0 0 0 0 0 0 0 0 0 0 0 0 0 0 0 0 0 0 0 0 0 0 0 0 0 0 0 0 0 0 0 0 0 0 0 0 0 0 0 0 0 0 0 0 0 0 0 0 0 0 0 0 0 0 0 0 0 0 0 0 0 0 0 0 0 0 0 0 0 0 0 0 0 0 0 0 0 0 0 0 0 0 0 0 0 0 0
0 0 0 0 0 0 0 0 0 0 0 0 0 0 0 0.193714624298318 0 0 0 0 0 0.131751924594572 0 0 0 0 0 0 0 0 0 0 0 0 0 0 0 0 0.0404262009845577 0.0958084743443705 0 0 0 0 0 0 0 0 0 0 0 0 0 0 0 0 0 0 0 0 0.126697532701893 0 0 0 0 0 0 0 0 0 0 0.041337004212493 0 0 0.0844820136997643 0 0 0.0582441967964993 0 0 0 0 0 0 0 0 0 0 0 0 0 0 0 0 0 0 0 0 0 0 0 0 0 0 0 0 0 0 0 0 0 0 0 0 0 0 0 0 0 0 0 0 0 0 0 0 0 0 0 0 0 0 0 0.0687491262923152 0.0237199534521029 0 0.022934443668943 0.112134504954171 0 0 0 0 0 0 0 0 0 0 0 0 0 0 0 0 0 0 0 0 0 0 0 0 0 0 0 0 0 0 0 0 0 0 0 0 0 0 0 0 0 0 0 0 0 0 0 0 0 0 0 0 0 0 0 0 0 0 0 0 0 0 0 0 0 0 0 0 0 0 0 0 0 0 0 0 0 0 0 0 0 0 0 0 0 0 0 0 0 0 0 0 0 0 0 0 0 0 0 0 0 0 0 0 0 0 0 0 0 0 0 0 0 0 0 0 0 0 0 0 0 0 0 0 0 0 0 0 0 0 0 0 0 0 0 0 0 0 0 0 0 0 0 0 0 0 0 0 0 0 0 0 0 0 0 0 0 0 0 0 0 0 0 0 0 0 0 0 0 0 0 0 0 0 0 0 0 0 0
0.058939336236981 0 0 0 0 0.0221844959457134 0.0102729238837512 0 0.00710509251214817 0.00684263620148547 0.132471972763088 0 0 0.00357948649756099 0.00528767319714174 0.0544439945692147 0 0 0 0.00232888825227881 0 0.00477834931235947 0 0 0 0 0 0 0 0.0721197851151336 0.0771690625797758 0 0 0.0608870653235123 0 0 0 0 0 0.00544179393444598 0 0 0 0 0 0 0 0 0 0 0 0 0 0.130772328027805 0.0178328246840496 0 0.0145617148307624 0 0.00553691166122059 0 0 0 0 0 0 0 0.00903205728439804 0 0.0118013871517972 0 0 0 0 0 0 0.0181444914174128 0 0 0 0 0 0 0 0 0 0 0 0 0 0 0 0 0 0 0 0 0 0 0 0 0 0 0 0 0 0 0 0 0.00562098952298575 0 0 0 0 0 0 0 0 0 0 0 0 0 0 0 0 0 0 0 0 0.01713931114854 0 0 0 0.0159953100117754 0 0 0 0.00855504757067599 0 0 0 0 0 0 0 0 0 0 0 0 0 0 0 0 0 0 0 0 0 0 0 0 0 0 0 0 0 0 0 0 0 0 0 0 0 0 0 0 0 0 0 0 0 0 0 0 0 0 0 0 0 0 0 0.0141181863281074 0 0 0 0 0 0 0 0 0 0 0 0 0 0 0 0 0 0 0 0.015261797274549 0 0 0 0 0 0 0 0 0 0 0 0 0 0 0 0 0 0 0 0 0 0 0 0 0 0 0 0 0 0 0 0 0 0 0 0 0 0 0 0 0 0 0.180679724932881 0 0 0 0 0 0 0 0 0 0 0 0 0 0 0 0 0 0 0 0 0 0 0 0 0 0 0 0 0 0 0 0 0 0 0 0 0 0 0 0 0 0 0 0 0 0.00565591732790492 0 0.00543944450054445 0 0 0 0 0 0 0 0 0 0 0 0
0 0 0 0 0 0 0 0 0 0 0 0 0 0 0 0 0 0 0 0 0 0.0784419062644667 0 0 0 0 0 0 0 0 0 0 0 0 0 0 0 0 0 0 0 0 0 0 0 0 0 0 0 0 0 0 0 0 0 0 0 0 0 0 0.628237498768967 0 0 0 0 0 0 0 0 0.0659876047802843 0 0 0 0 0 0 0 0.103252490206359 0 0 0 0 0 0 0 0 0 0 0 0 0.0119049750796941 0.0140963851460537 0 0 0 0 0 0 0 0 0 0 0 0 0 0 0 0 0 0 0 0 0 0 0 0 0 0 0 0 0 0 0 0 0 0 0 0 0 0 0 0 0 0 0 0 0 0 0 0 0 0 0 0 0 0 0 0 0 0 0 0 0 0 0 0 0 0 0 0 0 0 0 0 0 0 0 0 0 0 0 0 0 0 0 0 0 0 0 0 0 0 0 0 0 0 0 0 0 0 0 0 0 0 0 0 0 0 0 0 0.0220565815545711 0.0270285513044658 0 0 0 0 0 0 0 0 0 0 0 0 0 0 0 0 0 0 0 0 0 0 0 0 0 0 0 0 0 0 0 0 0 0 0 0 0 0 0 0 0 0 0 0 0 0 0 0 0 0 0 0 0 0 0 0 0 0 0 0 0 0 0 0 0 0 0 0 0 0 0 0 0 0 0 0 0 0 0 0 0.0489940068951393 0 0 0 0 0 0 0 0 0 0 0 0 0 0 0 0 0 0 0 0 0 0 0 0 0 0 0 0 0 0 0 0 0 0
0 0 0 0 0 0 0 0 0 0 0 0 0 0 0 0 0 0 0 0 0 0 0 0 0 0 0 0 0.00661043981001764 0 0 0 0 0 0 0 0.128866827102481 0.0224669305910552 0 0 0 0 0 0 0 0 0.0757343415912659 0 0 0 0 0 0 0 0 0 0 0.055816464858169 0 0 0 0 0 0 0 0 0 0 0 0 0 0 0 0 0 0 0 0 0 0 0 0 0 0 0.150795431558971 0.00442996017357177 0.213377633006304 0.0258766017911716 0.0242889200227843 0 0 0 0 0 0 0 0 0 0 0 0 0 0 0 0 0 0 0 0 0 0 0 0 0 0 0 0 0 0 0 0 0 0 0 0 0 0 0 0 0 0.0524326485813627 0.148394890522859 0.0622917790838412 0 0 0 0 0 0 0 0 0 0.0194352671370496 0 0 0 0 0 0 0.0041424971612882 0 0 0 0 0 0 0 0 0 0 0 0 0 0 0 0 0 0 0 0 0 0 0 0 0 0 0 0 0 0 0 0 0 0 0 0 0 0 0 0 0 0 0 0 0 0 0 0 0 0 0 0 0 0 0 0 0 0 0 0 0 0 0 0 0 0 0 0 0 0 0 0 0 0 0 0 0 0 0 0 0 0 0 0 0 0 0 0 0 0 0 0 0 0 0 0 0 0 0 0 0 0 0 0 0 0 0.00503936700780852 0 0 0 0 0 0 0 0 0 0 0 0 0 0 0 0 0 0 0 0 0 0 0 0 0 0 0 0 0 0 0 0 0 0 0 0 0 0 0 0 0 0 0 0 0 0 0 0 0 0 0 0 0 0 0 0 0 0 0 0
0 0 0 0 0 0 0 0 0 0 0 0 0.00920269962777096 0 0 0 0 0 0 0 0 0 0.0183012624442323 0 0 0.028905263895892 0 0 0 0 0 0 0 0 0.0881010843933938 0 0 0 0 0 0 0 0 0 0.0633406089985165 0 0 0 0 0 0 0 0 0 0 0.0107718647445321 0 0 0 0 0 0 0 0 0 0 0 0 0 0 0 0 0 0 0 0 0 0 0 0 0 0 0 0 0 0 0 0 0 0.0145391185584801 0 0 0 0.0112288328440563 0 0 0 0 0 0.0783187317849589 0.0513763827329912 0 0 0 0 0 0 0 0 0 0 0 0 0.0092847815591082 0 0 0 0 0 0 0 0 0 0 0 0 0 0 0 0 0 0 0 0.0169751855650239 0 0 0 0 0 0 0 0 0 0 0 0 0 0 0 0 0.0159100762338373 0.0111453806759985 0 0 0 0 0 0 0 0 0 0 0 0 0 0 0 0.034444206507492 0.0618179867709581 0.212791814141387 0.127768824631375 0 0 0 0 0 0 0 0 0 0 0 0 0 0 0 0 0 0 0 0 0 0 0 0 0 0 0 0 0 0 0 0 0 0.0107097858327281 0 0 0 0 0 0 0 0 0 0 0 0 0 0 0 0 0 0.125066108057268 0 0 0 0 0 0 0 0 0 0 0 0 0 0 0 0 0 0 0 0 0 0 0 0 0 0 0 0 0 0 0 0 0 0 0 0 0 0 0 0 0 0 0 0 0 0 0 0 0 0 0 0 0 0 0 0 0 0 0 0 0 0 0 0 0 0 0 0 0 0 0 0 0 0 0 0 0 0 0 0 0 0 0 0 0 0 0 0 0 0 0 0 0 0
0 0 0 0 0 0 0 0 0 0 0 0 0 0 0 0.0913742957699499 0 0 0 0 0 0 0 0 0 0 0 0 0 0 0 0 0 0 0 0 0 0 0 0 0 0 0 0 0 0 0 0 0 0 0 0 0 0 0 0 0 0 0 0 0.281028911255875 0 0.0384831378288755 0 0 0 0 0 0 0.239947778077427 0 0 0 0 0 0 0 0.14118477585368 0 0 0 0 0 0 0 0 0 0 0 0 0 0 0 0 0 0 0.110556873457422 0 0 0 0 0 0 0 0 0 0 0 0 0 0 0 0 0 0 0 0 0 0 0 0 0 0 0 0 0 0 0 0 0 0 0 0 0.0974242277567712 0 0 0 0 0 0 0 0 0 0 0 0 0 0 0 0 0 0 0 0 0 0 0 0 0 0 0 0 0 0 0 0 0 0 0 0 0 0 0 0 0 0 0 0 0 0 0 0 0 0 0 0 0 0 0 0 0 0 0 0 0 0 0 0 0 0 0 0 0 0 0 0 0 0 0 0 0 0 0 0 0 0 0 0 0 0 0 0 0 0 0 0 0 0 0 0 0 0 0 0 0 0 0 0 0 0 0 0 0 0 0 0 0 0 0 0 0 0 0 0 0 0 0 0 0 0 0 0 0 0 0 0 0 0 0 0 0 0 0 0 0 0 0 0 0 0 0 0 0 0 0 0 0 0 0 0 0 0 0 0 0 0 0 0 0 0 0 0 0 0 0 0 0 0 0 0 0 0 0 0 0 0 0
0 0 0 0 0 0 0 0 0 0 0 0 0 0 0 0 0 0 0 0 0 0 0 0 0 0 0 0.0398647773595818 0 0 0 0 0 0 0 0 0 0 0 0 0 0 0 0.00903141663524168 0 0.124249640107837 0 0 0 0 0.0793502781134946 0 0 0.0270133353310062 0 0 0 0 0.0578658936523306 0.0165394449666725 0 0 0 0 0 0 0.0427099645746623 0.333985724903233 0.0497931710085281 0 0.0403159209374185 0 0 0 0 0 0.0162076537387219 0 0 0 0 0 0 0 0 0 0 0 0 0 0 0 0 0 0 0 0 0 0 0 0 0 0 0 0 0 0 0 0 0 0 0 0 0 0 0 0 0 0 0 0 0.0257853241740577 0.0208622050774787 0.0293893214407796 0.0472752468630722 0 0 0 0.0264181898409398 0 0 0 0 0 0 0 0 0 0 0 0 0 0 0 0 0 0 0 0 0 0 0 0 0 0 0 0 0 0 0 0 0 0 0 0 0 0 0 0 0 0 0 0 0 0 0 0 0 0 0 0 0 0 0 0 0 0 0 0 0 0 0 0 0 0 0 0 0 0 0 0 0 0 0 0 0 0 0 0 0 0 0 0 0 0 0 0 0 0 0 0 0 0 0 0 0 0 0 0 0 0 0 0 0 0 0 0 0 0 0 0 0 0 0 0 0 0 0 0 0 0 0 0 0 0 0 0.0133424912749437 0 0 0 0 0 0 0 0 0 0 0 0 0 0 0 0 0 0 0 0 0 0 0 0 0 0 0 0 0 0 0 0 0 0 0 0 0 0 0 0 0 0 0 0 0 0 0 0 0 0 0 0 0 0 0 0 0 0 0 0
0 0 0 0 0 0 0 0 0 0 0 0 0 0 0 0 0 0 0 0 0 0 0 0.0382641185997317 0 0 0 0 0 0 0 0 0 0 0 0 0 0 0 0 0 0 0 0 0 0.0730393200157304 0.00879273280961465 0 0 0 0 0 0 0 0 0 0 0 0.0604964800926706 0.145997538973108 0.017682648254173 0.0559182921885356 0.0484219723562409 0 0 0 0.0179348839133878 0.0269916666353918 0 0 0 0 0 0 0 0.0153916594806508 0 0.35002124232682 0 0 0 0 0 0 0 0 0 0 0 0 0 0 0 0 0 0 0 0 0 0 0 0 0 0 0 0 0 0 0 0 0 0 0 0 0 0 0 0 0 0 0 0 0 0.0155864501071335 0 0 0 0 0 0 0 0 0 0 0 0 0 0 0 0 0 0 0 0 0 0 0 0 0 0 0 0 0 0 0 0 0 0 0 0 0 0 0 0 0 0 0 0 0 0 0 0 0 0 0 0 0 0 0 0 0 0 0.0124631024617104 0 0 0 0 0 0.0310774554103567 0 0 0 0 0 0 0 0 0 0 0 0 0 0 0 0.0122018053024293 0 0 0 0 0 0 0 0 0 0 0 0 0 0 0 0 0 0.0697186310723147 0 0 0 0 0 0 0 0 0 0 0 0 0 0 0 0 0 0 0 0 0 0 0 0 0 0 0 0 0 0 0 0 0 0 0 0 0 0 0 0 0 0 0 0 0 0 0 0 0 0 0 0 0 0 0 0 0 0 0 0 0 0 0 0 0 0 0 0 0 0 0 0 0 0 0 0 0 0 0 0 0 0 0 0 0 0 0 0 0 0 0 0 0 0
0 0 0 0 0 0 0 0 0 0 0 0 0 0 0 0 0 0 0 0 0 0 0 0 0 0.00572052803496568 0 0 0 0 0 0 0 0 0 0 0 0 0.0336404733178845 0 0 0 0 0 0.0476717573345111 0 0.0107594806121621 0 0 0.0414997312186402 0 0 0 0 0 0 0 0 0.00876174553483797 0.0107068039857423 0.0270705666951678 0.0158685024281181 0.0634542015808072 0 0 0 0.0233593216558443 0.025042281867366 0 0.0274739896997264 0 0.030510283253752 0 0 0.0234479275501631 0 0.162920693184266 0 0 0 0 0 0 0 0 0 0 0 0 0 0 0 0 0 0 0 0 0 0 0 0 0 0 0 0 0 0 0 0 0 0.00327526232401944 0 0 0 0 0 0 0 0 0 0 0 0 0 0 0 0 0 0 0 0 0 0 0.183092012223314 0 0 0 0 0 0 0 0 0 0 0 0 0 0 0 0 0 0 0 0 0 0 0 0 0 0 0 0 0 0 0 0 0 0 0 0.0195819673308839 0.045965654625373 0 0 0 0 0 0 0 0 0 0 0.0101416913508363 0 0 0 0 0 0 0.0249278155746565 0 0 0 0 0 0 0 0 0 0 0 0 0 0 0.0618217789241138 0 0 0 0 0 0 0 0 0 0 0 0 0 0 0 0 0 0 0.0640836317161988 0 0 0 0 0 0 0 0 0 0 0 0 0 0 0 0 0 0 0 0 0 0 0 0 0 0 0 0 0 0 0 0 0 0 0 0 0 0 0 0 0 0 0 0 0 0 0 0 0 0 0 0 0 0 0 0 0 0 0 0.0215873086363869 0 0 0 0 0 0 0 0.00761458934026259 0 0 0 0 0 0 0 0 0 0 0 0 0 0 0 0 0 0 0 0 0 0 0 0 0 0
0 0 0 0 0 0 0 0 0 0 0 0 0 0 0 0 0 0 0 0 0 0.597870566103601 0 0 0 0 0 0 0 0 0 0 0 0 0 0 0 0 0 0 0 0 0 0 0 0 0 0 0 0 0 0 0 0 0 0 0 0 0 0 0 0 0.402129433896399 0 0 0 0 0 0 0 0 0 0 0 0 0 0 0 0 0 0 0 0 0 0 0 0 0 0 0 0 0 0 0 0 0 0 0 0 0 0 0 0 0 0 0 0 0 0 0 0 0 0 0 0 0 0 0 0 0 0 0 0 0 0 0 0 0 0 0 0 0 0 0 0 0 0 0 0 0 0 0 0 0 0 0 0 0 0 0 0 0 0 0 0 0 0 0 0 0 0 0 0 0 0 0 0 0 0 0 0 0 0 0 0 0 0 0 0 0 0 0 0 0 0 0 0 0 0 0 0 0 0 0 0 0 0 0 0 0 0 0 0 0 0 0 0 0 0 0 0 0 0 0 0 0 0 0 0 0 0 0 0 0 0 0 0 0 0 0 0 0 0 0 0 0 0 0 0 0 0 0 0 0 0 0 0 0 0 0 0 0 0 0 0 0 0 0 0 0 0 0 0 0 0 0 0 0 0 0 0 0 0 0 0 0 0 0 0 0 0 0 0 0 0 0 0 0 0 0 0 0 0 0 0 0 0 0 0 0 0 0 0 0 0 0 0 0 0 0 0 0 0 0 0 0 0
0 0 0 0 0 0 0 0 0 0 0 0 0 0 0 0 0 0 0 0 0 0 0 0 0 0 0 0 0 0 0 0 0 0 0 0 0 0 0 0 0 0 0 0 0 0 0 0 0 0 0 0 0 0 0 0 0 0 0 0 0 0 0 0 0 0 0 0 0 0 0 0 0 0 0 0 0 0 0 0 0.00504923471353992 0.0218473862623839 0.00536481188313617 0 0 0 0 0.321272360580009 0.014371611036064 0.233154109969252 0.0318693839360588 0.0764336479693688 0 0.0167442580588309 0.116032793729729 0.110601409915034 0 0 0 0 0.00471587203566484 0.0152717625810212 0.0237833521613925 0 0 0 0 0 0 0 0 0 0 0 0 0 0 0 0 0 0 0 0 0 0 0 0 0 0 0 0 0 0 0 0 0 0 0 0 0 0 0 0 0 0 0 0 0 0 0 0 0.00348800516851481 0 0 0 0 0 0 0 0 0 0 0 0 0 0 0 0 0 0 0 0 0 0 0 0 0 0 0 0 0 0 0 0 0 0 0 0 0 0 0 0 0 0 0 0 0 0 0 0 0 0 0 0 0 0 0 0 0 0 0 0 0 0 0 0 0 0 0 0 0 0 0 0 0 0 0 0 0 0 0 0 0 0 0 0 0 0 0 0 0 0 0 0 0 0 0 0 0 0 0 0 0 0 0 0 0 0 0 0 0 0 0 0 0 0 0 0 0 0 0 0 0 0 0 0 0 0 0 0 0 0 0 0 0 0 0 0 0 0 0 0 0 0 0 0 0 0 0 0 0 0 0 0 0 0 0 0 0 0 0 0 0 0 0 0 0
0 0 0 0 0 0 0 0 0 0 0 0 0 0 0 0 0 0 0 0 0 0 0 0 0 0 0 0 0 0 0 0 0 0 0 0 0 0 0 0 0 0 0 0 0 0 0 0 0 0 0 0 0 0 0 0 0 0 0 0 0 0 0 0 0 0 0 0 0 0 0 0 0 0 0 0 0 0 0 0.00606028457159881 0 0.122839327232018 0.383922350706592 0.0147414111638128 0.0154901444925909 0.0230054462622462 0 0.0250810294103919 0 0 0 0 0 0 0.0436306609835583 0.0585525692018688 0 0.136169865851298 0.0631210052217114 0 0 0 0 0 0.00466154955011423 0 0 0 0 0 0 0 0 0 0 0 0 0 0 0 0 0 0 0 0 0 0.00671260686923618 0 0 0 0 0 0 0 0 0.0695729221640511 0 0 0 0 0 0 0 0 0 0 0 0 0 0 0 0 0 0 0 0 0 0 0 0 0 0 0 0 0 0 0 0 0 0 0 0 0 0 0 0 0 0 0 0 0 0 0 0 0 0 0 0 0 0 0 0 0 0 0 0 0.0208208577979115 0 0 0 0 0 0 0 0 0 0 0 0 0 0 0 0 0 0 0 0 0 0 0 0 0 0 0 0 0 0 0 0 0 0 0 0 0 0 0 0 0 0 0 0 0.00561796852099896 0 0 0 0 0 0 0 0 0 0 0 0 0 0 0 0 0 0 0 0 0 0 0 0 0 0 0 0 0 0 0 0 0 0 0 0 0 0 0 0 0 0 0 0 0 0 0 0 0 0 0 0 0 0 0 0 0 0 0 0 0 0 0 0 0 0 0 0 0 0 0 0 0 0 0
0 0 0 0 0 0 0 0 0 0 0 0 0 0 0 0 0 0 0 0 0 0 0 0 0 0 0 0 0 0 0 0 0 0 0 0.0238988883632056 0 0 0 0 0 0 0 0 0 0 0 0 0 0 0 0.078884733008936 0 0 0 0 0 0 0 0 0 0 0 0 0 0 0 0 0 0 0 0 0 0 0 0 0 0 0 0.0179766927405278 0.0842132211156245 0 0.124901415081898 0.255605460111023 0.00206325465585761 0.0128945993668074 0 0.0396066730624657 0 0 0 0 0 0 0.0219706360925132 0.0886872594974606 0 0.0183786292523118 0 0 0 0 0 0 0 0 0 0 0 0 0 0 0 0 0 0 0 0 0 0 0 0 0 0 0 0 0 0 0 0 0 0 0 0 0 0.00347696617931559 0 0 0 0 0 0 0 0 0 0 0 0 0 0 0 0 0 0 0 0 0 0 0 0 0 0 0 0 0 0 0 0 0 0 0 0 0 0 0 0 0 0 0 0 0 0 0 0 0 0 0 0 0 0.00548954102697731 0 0 0 0 0 0 0.0209395046733365 0 0 0 0 0 0 0 0 0 0 0 0 0 0 0 0 0 0 0 0 0 0 0 0 0 0 0 0 0 0 0 0 0 0 0 0 0 0 0 0.0943054283028643 0 0 0 0.0599808038545158 0.0467262936143591 0 0 0 0 0 0 0 0 0 0 0 0 0 0 0 0 0 0 0 0 0 0 0 0 0 0 0 0 0 0 0 0 0 0 0 0 0 0 0 0 0 0 0 0 0 0 0 0 0 0 0 0 0 0 0 0 0 0 0 0 0 0 0 0 0 0 0 0 0 0 0 0 0 0 0
0 0 0 0 0 0 0 0 0 0 0 0 0 0 0 0 0 0 0 0 0 0 0 0 0 0 0 0 0 0 0 0 0 0 0 0.014447309449721 0 0 0 0 0 0 0 0 0 0 0 0 0 0 0 0.100630439868556 0 0 0 0 0 0 0 0 0 0 0 0 0 0 0 0 0 0 0 0 0 0 0 0 0 0 0 0.00510889269203386 0.30461285030591 0.144553740194703 0 0.165161156531809 0 0.00623056110393862 0 0.0232402680906838 0 0 0 0 0 0 0.0161834134743662 0.0708437187372706 0 0.0355531613645162 0.0272942830805213 0 0 0 0 0 0 0 0 0 0 0 0 0 0 0 0 0 0 0 0 0 0 0 0 0 0 0 0.00465698477104186 0 0 0 0 0 0 0 0 0.0154941088176012 0 0 0 0 0 0 0 0 0 0 0 0 0 0 0 0 0 0 0 0 0 0 0 0 0 0 0 0 0 0 0 0 0 0 0 0 0 0 0 0 0 0 0 0 0 0 0 0 0 0 0 0 0 0 0 0 0 0 0 0 0.028857059143284 0 0 0 0 0 0 0 0 0 0 0 0 0 0 0 0 0 0 0 0 0 0 0 0 0 0 0 0 0 0 0 0 0 0 0 0 0 0 0 0 0 0 0 0.0100016722247116 0.0271303801493318 0 0 0 0 0 0 0 0 0 0 0 0 0 0 0 0 0 0 0 0 0 0 0 0 0 0 0 0 0 0 0 0 0 0 0 0 0 0 0 0 0 0 0 0 0 0 0 0 0 0 0 0 0 0 0 0 0 0 0 0 0 0 0 0 0 0 0 0 0 0 0 0 0 0 0
0 0 0 0 0 0 0 0 0 0 0 0 0 0 0 0 0 0 0 0 0 0 0 0 0 0 0 0 0 0 0 0 0 0 0 0.0468332599264059 0 0 0 0 0 0 0 0 0 0 0 0 0 0 0 0.0888362721958731 0 0 0 0 0 0 0 0 0 0 0 0 0 0 0 0 0 0 0 0 0 0 0 0 0 0 0 0 0.0102092040694607 0.25821418828056 0.144163698755839 0 0.00568250593790928 0.00289536756545369 0 0.00764690709510843 0 0 0 0 0 0 0 0 0 0 0 0 0 0 0 0 0 0 0 0 0 0 0 0 0 0 0 0 0 0 0 0 0 0 0 0 0 0 0 0 0 0 0 0 0 0 0 0 0 0 0 0 0 0 0 0 0 0 0 0 0 0 0 0 0 0 0 0 0 0 0 0 0 0 0 0 0 0 0 0 0.00556593322997391 0 0.0098106427775864 0 0 0 0 0 0 0 0 0 0 0 0 0 0 0.00636356604307113 0 0 0 0.0122265067011522 0 0 0 0 0 0 0.038701193358264 0 0 0 0 0 0 0 0 0 0 0 0 0 0 0 0 0 0 0 0 0 0 0 0 0 0 0 0 0 0 0 0 0 0 0 0 0 0 0 0.164133435449693 0 0 0 0.10310769155451 0.0827810402613545 0 0 0 0 0 0 0 0 0 0 0 0 0 0 0 0 0 0 0 0 0 0 0 0 0 0 0 0 0 0 0 0 0 0 0 0 0 0 0 0 0.00778474613968633 0 0 0 0 0 0 0 0 0 0 0.00504384065809811 0 0 0 0 0 0 0 0 0 0 0 0 0 0 0 0 0 0 0 0 0 0 0
0.000887735476725827 0 0 0 0.00182698572237527 0 0 0.00185256806517417 0 0 0.00182826608972788 0 0 0 0 0 0 0 0 0 0 0 0 0 0 0 0 0 0.00489328255390302 0.00430585438959688 0.00796847414993104 0 0 0 0 0 0.0417818452422769 0.164008708254155 0 0 0 0 0 0 0 0 0.00734948578910236 0 0 0 0 0 0 0 0 0 0 0.0699226221884828 0 0 0 0 0 0 0 0 0 0 0 0 0 0 0.0558571575187024 0 0 0 0 0 0 0 0.00253726375374646 0.000492969590738591 0 0.00134399365793977 0 0.0768596590155301 0.157056273502533 0.054565828635898 0.124273018925701 0 0.00527250531916299 0.00149013743736388 0.00324700673679267 0.00580225162087845 0.0155140963735966 0.00521341941284697 0 0.000834387217485008 0 0 0 0.00965151717744945 0.0120008584336176 0 0 0 0 0 0 0 0 0 0 0 0 0 0 0 0 0 0 0 0 0 0 0 0 0 0 0.0035141430801243 0.00483154383138098 0.0119309129673436 0.0126462979403273 0 0 0.00637594050133834 0 0 0.00339207809128256 0 0 0 0.0735782300500274 0 0.0011268718754802 0.00209373924607564 0.00799265886061666 0.00202101337012096 0.00212296171223947 0.0180390357633153 0.00113848911130989 0 0 0 0 0 0 0 0 0 0 0 0 0 0 0 0 0 0 0 0 0 0 0 0 0 0 0 0 0 0 0 0 0 0 0 0 0 0 0 0 0 0 0 0 0 0 0 0 0 0 0 0 0 0 0 0 0 0 0 0 0 0 0 0 0 0 0 0 0 0 0 0 0 0 0 0 0 0 0 0 0 0 0 0 0 0 0 0 0 0 0 0 0 0 0 0 0 0 0 0 0 0 0 0 0 0.00626800548414443 0 0 0 0 0 0 0 0 0 0 0 0 0 0 0 0 0 0 0 0 0 0 0 0 0 0 0 0 0 0 0 0 0 0 0 0 0 0 0 0 0 0.00216235245884035 0.00212755340459868 0 0 0 0 0 0 0 0 0 0 0 0 0 0 0 0 0
0.00153758787545489 0 0 0 0 0 0 0 0 0 0.00409190935311148 0 0 0 0 0 0 0 0 0 0 0 0 0 0 0 0 0 0 0.0082396158370104 0.0277655331228838 0 0 0 0 0 0.0321214316267494 0.0826103136193174 0 0 0 0 0 0 0 0 0.00139203250466187 0 0 0 0 0 0 0 0 0 0 0 0 0 0 0 0 0 0 0 0 0 0 0 0 0 0.0049741624435895 0 0 0 0 0 0 0 0.0114227403267544 0.0093390918160408 0.00389907848400956 0.0020758239656089 0.232984993340802 0 0.0137856345769676 0.0765450369939542 0.00622463412804761 0.00313381078923303 0.00268866519949591 0 0.0677616328363491 0.00752816474603113 0.232404732654759 0.0306116583860496 0 0.00851767932274178 0 0 0 0 0.00913247453821437 0 0.0025038155380716 0 0 0 0 0 0 0 0 0 0 0 0 0 0 0 0 0 0 0 0 0 0.0111724768454171 0 0 0.00703659568383228 0.00125777556258788 0.00166296500556922 0.0083725248627088 0 0 0.0131756491250282 0 0 0 0 0 0 0 0 0 0 0.0146576406321749 0.00508147384186123 0 0.0409571791774685 0 0 0 0 0 0 0 0 0 0 0 0 0 0 0 0 0 0 0 0 0 0 0 0 0 0 0 0 0 0 0 0 0 0 0 0 0 0 0 0 0 0 0 0 0 0 0 0 0 0 0 0 0 0 0 0 0 0 0 0 0 0 0 0 0 0 0 0 0 0 0 0 0 0 0 0 0 0 0 0 0 0 0 0 0 0 0 0 0 0 0 0 0 0 0 0 0 0 0 0 0 0 0 0 0 0 0.00760392009788534 0 0 0 0 0 0 0 0 0 0 0 0 0 0 0 0 0 0 0 0 0 0 0 0 0 0 0 0 0 0 0 0 0 0 0 0 0 0 0 0 0 0.00265847051140378 0.00307107462815356 0 0 0 0 0 0 0 0 0 0 0 0 0 0 0 0 0
0 0 0 0 0 0 0 0 0 0 0 0 0 0 0 0 0 0 0 0 0 0 0 0 0 0 0 0 0 0 0.00894445037522383 0 0 0 0 0 0.111859611952302 0.14120988874839 0 0 0 0 0 0 0 0 0.00710626272470387 0 0 0 0 0 0 0 0 0 0 0.0350302991531804 0 0 0 0 0 0 0 0 0 0 0 0 0 0 0.173730054981018 0 0 0 0 0 0 0 0 0 0 0 0.345215832755718 0.00999614814496528 0 0.070316178739931 0.0184562188557507 0 0 0 0 0 0.00342612556672737 0 0 0 0 0 0 0 0 0 0 0 0 0 0 0 0 0 0 0 0 0 0 0 0 0 0 0 0 0 0 0 0.00832041895369659 0 0 0 0.00639129843158449 0.012281300385969 0.027965837420727 0 0 0 0 0 0 0 0 0 0.0186288385267465 0 0 0 0 0 0 0.00112123428336634 0 0 0 0 0 0 0 0 0 0 0 0 0 0 0 0 0 0 0 0 0 0 0 0 0 0 0 0 0 0 0 0 0 0 0 0 0 0 0 0 0 0 0 0 0 0 0 0 0 0 0 0 0 0 0 0 0 0 0 0 0 0 0 0 0 0 0 0 0 0 0 0 0 0 0 0 0 0 0 0 0 0 0 0 0 0 0 0 0 0 0 0 0 0 0 0 0 0 0 0 0 0 0 0 0 0 0 0 0 0 0 0 0 0 0 0 0 0 0 0 0 0 0 0 0 0 0 0 0 0 0 0 0 0 0 0 0 0 0 0 0 0 0 0 0 0 0 0 0 0 0 0 0 0 0 0 0 0 0 0 0 0 0 0 0 0 0
0 0 0 0 0 0 0 0 0 0 0 0 0 0 0 0 0 0 0 0 0 0 0 0 0 0 0 0 0 0 0 0 0 0 0 0 0.009577357616326 0.0143860353475481 0 0 0 0 0 0 0 0 0.00361535020854158 0 0 0 0 0 0 0 0 0 0 0.0301166466129419 0 0 0 0 0 0 0 0 0 0 0 0 0 0 0.00934604346058954 0 0 0 0 0 0 0.0615858409323907 0.00400576447460201 0.00922710720899827 0.00467817390905005 0.00176349016412362 0.053204781199055 0.0246216667317455 0.0311924689277764 0 0.250920915048841 0.0802922018240622 0.0221419767106701 0.0214092782680071 0 0.0197483416788254 0.0285161926979512 0.031590470831503 0 0.00484158358918104 0 0.00101262871266516 0.00317815009844601 0.0562750183882055 0.0504527837576057 0 0 0 0 0 0 0 0 0 0 0 0 0 0 0 0 0 0 0 0 0 0 0 0 0 0 0 0.00321703774037491 0.00585296183387151 0.00300048285734924 0 0 0 0 0 0.00113510264340161 0 0.0215076976127391 0.00462509477509796 0.0905580901031775 0 0.00492023587348291 0.00326068532332766 0.000975279244772216 0.00297544288962475 0.0123569442458355 0.0107345650094233 0 0.00400879919222836 0 0.00150316608522621 0 0 0 0 0 0 0 0 0 0 0 0 0 0 0 0 0 0 0 0 0 0 0 0 0 0 0 0 0 0 0 0 0 0 0 0 0 0 0 0 0 0 0 0 0 0 0 0 0 0 0 0 0 0 0 0 0 0 0 0 0 0 0 0 0 0 0 0 0 0 0 0 0 0 0 0 0 0 0 0 0 0 0 0 0 0 0 0 0 0 0 0 0 0 0 0 0 0 0 0 0 0 0.00166814617041481 0 0 0 0 0 0 0 0 0 0 0 0 0 0 0 0 0 0 0 0 0 0 0 0 0 0 0 0 0 0 0 0 0 0 0 0 0 0 0 0 0 0 0 0 0 0 0 0 0 0 0 0 0 0 0 0 0 0 0 0
0 0 0 0 0 0 0 0 0 0 0 0 0 0 0 0 0 0 0 0 0 0 0 0 0 0 0 0 0 0 0 0 0 0 0 0 0 0 0 0 0 0 0 0 0 0 0.0022208023676997 0 0 0 0 0 0 0 0 0 0 0.0827262742310667 0 0 0 0 0 0 0 0 0 0 0 0 0 0 0.00553423387654801 0 0 0 0 0 0 0.00173796776153031 0 0 0 0 0.0764426097392707 0.00126311528572584 0.00516494821051243 0.158294422446595 0 0.0683322396577701 0.0338469541312342 0.0320894287474394 0 0.0262803845446111 0 0 0 0 0 0.00482019047168094 0.00507688270260436 0.116959117336015 0.107192446466222 0 0 0 0 0 0 0 0 0 0 0 0 0 0 0 0 0 0 0 0 0 0 0 0 0 0 0 0.00187585386268009 0.00431241793992909 0.00152096165997604 0 0 0 0 0 0.00370261715257217 0 0.0156610836612127 0.00979105875210154 0.182206780819981 0 0.00426151907985323 0.00876164776405903 0.000930395554420832 0.00208272058271966 0.0115799693727257 0.0111077257848551 0.0018362086210833 0.00728477830853015 0 0.00109573861109661 0 0 0 0 0 0 0 0 0 0 0 0 0 0 0 0 0 0 0 0 0 0 0 0 0 0 0 0 0 0 0 0 0 0 0 0 0 0 0 0 0 0 0 0 0 0 0 0 0 0 0 0 0 0 0 0 0 0 0 0 0 0 0 0 0 0 0 0 0 0 0 0 0 0 0 0 0 0 0 0 0 0 0 0 0 0 0 0 0 0 0 0 0 0 0 0 0 0 0 0 0 0 0.00295191837287758 0 0 0 0 0 0 0 0 0 0 0 0 0 0 0 0 0 0 0 0 0 0 0 0 0 0 0 0 0 0 0 0 0 0 0 0 0 0 0 0 0 0.000450288259398033 0.000604297863402157 0 0 0 0 0 0 0 0 0 0 0 0 0 0 0 0 0
0 0 0 0 0 0 0 0 0 0 0 0 0 0 0 0 0 0 0 0 0 0 0 0 0 0 0 0 0 0 0 0 0.00317403366088331 0.00096440452841159 0.00368947265552272 0 0 0 0 0 0 0 0 0 0 0 0 0.000695849449116615 0 0 0 0 0 0 0 0 0 0 0 0 0 0 0 0 0 0 0 0 0 0 0 0 0 0.00163003844274903 0 0 0 0 0 0.0513910607901239 0 0 0 0 0 0.00115907136840578 0 0.0923230966194448 0.124547180550158 0 0.109083854207308 0.19414824526492 0 0.121431956410604 0 0 0 0 0 0.0241191292139528 0.035496932058315 0.0795405161672554 0.0974961783771564 0 0 0 0 0 0 0 0 0 0 0 0 0 0 0 0 0 0 0 0 0 0 0 0 0 0 0 0 0 0 0 0 0 0 0 0.00313823325546639 0 0 0 0.0215659577625338 0 0 0 0 0 0.00331822341051249 0.00241964155541884 0.00389629272307205 0.0202491361547618 0.00452149537390785 0 0 0 0 0 0 0 0 0 0 0 0 0 0 0 0 0 0 0 0 0 0 0 0 0 0 0 0 0 0 0 0 0 0 0 0 0 0 0 0 0 0 0 0 0 0 0 0 0 0 0 0 0 0 0 0 0 0 0 0 0 0 0 0 0 0 0 0 0 0 0 0 0 0 0 0 0 0 0 0 0 0 0 0 0 0 0 0 0 0 0 0 0 0 0 0 0 0 0 0 0 0 0 0 0 0 0 0 0 0 0 0 0 0 0 0 0 0 0 0 0 0 0 0 0 0 0 0 0 0 0 0 0 0 0 0 0 0 0 0 0 0 0 0 0 0 0 0 0 0 0 0 0 0 0 0 0 0 0 0 0 0 0 0
0 0 0 0 0 0 0 0 0 0 0 0 0 0 0 0 0 0 0 0 0 0 0 0 0 0 0 0 0 0 0 0 0 0 0.00481853904753939 0 0 0 0 0 0 0 0 0 0 0 0 0 0 0 0 0 0 0 0 0 0 0 0 0 0 0 0 0 0 0 0 0 0 0 0 0.00128807423305689 0 0 0 0 0 0 0 0.0115152995395227 0 0 0 0 0.00969038412802612 0.00163016362000063 0 0.0417359640104546 0.101131139906467 0.178820596253874 0 0.150849899513304 0 0.185085027199516 0 0 0 0 0 0.0267254811213351 0.0448104286718827 0.100122326888106 0.0943971216488854 0 0 0 0 0 0 0 0 0 0 0 0 0 0 0 0 0 0 0 0 0 0 0 0 0 0 0 0 0 0 0 0 0 0 0 0.00586461530628021 0 0 0 0 0 0 0 0 0 0 0.00452917041800093 0.00348463775411334 0.0260501877501642 0.00305152787929469 0 0 0 0 0 0 0 0 0 0 0 0 0 0 0 0 0 0 0 0 0 0 0 0 0 0 0 0 0 0 0 0 0 0 0 0 0 0 0 0 0 0 0 0 0 0 0 0 0 0 0 0 0 0 0 0 0 0 0 0 0 0 0 0 0 0 0 0 0 0 0 0 0 0 0 0 0 0 0 0 0 0 0 0 0 0 0 0 0 0 0 0 0 0 0 0 0 0 0 0 0 0 0 0.00252838388620723 0 0 0 0 0 0 0 0 0 0 0 0 0 0 0 0 0 0 0 0 0 0 0 0 0 0 0 0 0 0 0 0 0 0 0 0 0 0 0 0 0 0 0.00187103122396962 0 0 0 0 0 0 0 0 0 0 0 0 0 0 0 0 0
0 0 0 0 0 0 0 0 0 0 0 0 0 0 0 0 0 0 0 0 0 0 0 0 0 0 0 0 0 0 0 0 0 0 0.0025193465636551 0 0 0 0 0 0 0 0 0 0 0 0 0 0 0 0 0 0 0 0 0 0 0 0 0 0 0 0 0 0 0 0 0 0 0 0 0.00150805006067476 0 0 0 0 0 0 0 0.0273074884297667 0 0 0 0 0.00270798273723495 0 0 0.0399017263525827 0.0948031777377485 0.314692312210365 0.149155964429685 0 0 0.0753610807700633 0 0 0 0 0 0.00283632819138235 0.0192406533665454 0.0733641640425998 0.140015066240786 0 0 0 0 0 0 0 0 0 0 0 0 0 0 0 0 0 0 0 0 0 0 0 0 0 0 0 0 0 0 0 0 0 0 0 0.0011299123429891 0 0 0 0.0299991898170267 0 0 0 0 0 0.00244298084324075 0.00263483907115034 0.00297662861534017 0.0174031081771632 0 0 0 0 0 0 0 0 0 0 0 0 0 0 0 0 0 0 0 0 0 0 0 0 0 0 0 0 0 0 0 0 0 0 0 0 0 0 0 0 0 0 0 0 0 0 0 0 0 0 0 0 0 0 0 0 0 0 0 0 0 0 0 0 0 0 0 0 0 0 0 0 0 0 0 0 0 0 0 0 0 0 0 0 0 0 0 0 0 0 0 0 0 0 0 0 0 0 0 0 0 0 0 0 0 0 0 0 0 0 0 0 0 0 0 0 0 0 0 0 0 0 0 0 0 0 0 0 0 0 0 0 0 0 0 0 0 0 0 0 0 0 0 0 0 0 0 0 0 0 0 0 0 0 0 0 0 0 0 0 0 0 0 0 0
0 0 0 0.0419291767288441 0 0 0 0 0 0 0 0 0 0 0 0 0 0 0 0 0 0 0 0 0 0 0 0 0 0.0533105352342719 0.3670038057913 0 0 0 0 0 0 0.168919067134937 0 0 0 0 0 0 0 0 0 0 0 0 0 0 0 0 0 0 0 0 0 0 0 0 0 0 0 0 0 0 0 0 0 0 0 0 0 0 0 0 0 0 0 0 0 0 0.0114031548783761 0.0785047979892189 0 0 0 0 0 0 0 0 0.0577066094917238 0.0591580798573009 0 0 0 0 0 0 0 0 0 0 0 0 0 0 0 0 0 0 0 0 0 0 0 0 0 0 0 0 0 0 0.0166721514082846 0 0 0.0183181266224144 0 0 0.010043698666336 0 0 0.0456126195135042 0 0 0.0027250554620614 0 0 0 0 0 0 0 0.0358926664781389 0 0 0.0328004547432877 0 0 0 0 0 0 0 0 0 0 0 0 0 0 0 0 0 0 0 0 0 0 0 0 0 0 0 0 0 0 0 0 0 0 0 0 0 0 0 0 0 0 0 0 0 0 0 0 0 0 0 0 0 0 0 0 0 0 0 0 0 0 0 0 0 0 0 0 0 0 0 0 0 0 0 0 0 0 0 0 0 0 0 0 0 0 0 0 0 0 0 0 0 0 0 0 0 0 0 0 0 0 0 0 0 0 0 0 0 0 0 0 0 0 0 0 0 0 0 0 0 0 0 0 0 0 0 0 0 0 0 0 0 0 0 0 0 0 0 0 0 0 0 0 0 0 0 0 0 0 0 0 0 0 0 0 0 0 0 0 0 0 0 0 0 0 0
0 0 0 0 0 0 0 0 0 0 0 0 0 0 0 0 0 0 0 0 0 0 0 0 0 0 0 0 0 0 0 0 0.00525855122012355 0.00130898899044914 0.00814172847711129 0 0 0 0 0 0 0 0 0 0 0 0 0.00150811436484003 0 0 0 0 0 0 0 0 0 0.00767230903351101 0 0 0 0 0 0 0 0 0 0 0 0 0 0 0 0.00165694150601758 0 0 0 0 0 0.00485761629527276 0 0 0 0 0.00856202027228639 0.00366470746152656 0 0.029886868941438 0.0630453053078502 0.15982539387169 0.148602807349527 0.0611937750544205 0 0 0 0 0 0 0 0.0481310934945724 0.0714483840959776 0.0870535998265086 0.15232691998677 0 0 0 0 0 0 0 0 0 0 0 0 0 0 0 0 0 0 0 0 0 0 0 0 0 0 0 0 0 0 0 0 0 0 0 0.00925456227103685 0 0.00733199529460436 0 0 0 0 0.00300273524247664 0 0.00210891843267264 0.0205724725915945 0.018894899020984 0.00829799381510546 0.0387385116336353 0.00691722768816945 0 0 0 0 0 0 0 0 0 0 0 0 0 0 0 0 0 0 0 0 0 0 0 0 0 0 0 0 0 0 0 0 0 0 0 0 0 0 0 0 0 0 0 0 0 0 0 0 0 0 0 0 0 0 0 0 0 0 0 0 0 0 0 0 0 0 0 0 0 0 0 0 0 0 0 0 0 0 0 0 0 0 0 0 0 0 0 0 0 0 0 0 0 0 0 0 0 0 0 0 0 0 0 0.00771947944441603 0 0 0 0 0 0 0 0 0 0 0 0 0 0 0 0 0 0 0 0 0 0 0 0 0 0 0 0 0 0 0 0 0 0 0 0 0 0 0 0 0 0.00595066059498195 0.00706541842043086 0 0 0 0 0 0 0 0 0 0 0 0 0 0 0 0 0
0 0 0 0 0 0 0 0 0 0 0 0 0 0 0 0 0 0 0 0 0 0 0 0 0 0 0 0 0 0 0.00767232316060646 0 0 0 0 0 0.00693565938074734 0.0375882896357963 0 0 0 0 0 0 0 0 0 0 0 0 0 0 0 0 0 0 0 0 0 0 0 0 0 0 0 0 0 0 0 0 0 0 0 0 0 0 0 0 0 0.0781075393838385 0.0244701449295967 0.0179739914157811 0.0114395793472601 0 0.0531203695453918 0.262512552609455 0.00533706462248831 0.100137382867306 0 0 0 0 0.0562624095583265 0 0 0.27589266523023 0 0.0312558123729927 0 0 0 0 0 0 0 0 0 0 0 0 0 0 0 0 0 0 0 0 0 0 0 0 0 0 0 0 0.0148996588872981 0 0 0 0 0 0 0 0 0.0114520722023332 0 0 0 0 0 0 0 0 0 0 0 0 0 0.00494248485055134 0 0 0 0 0 0 0 0 0 0 0 0 0 0 0 0 0 0 0 0 0 0 0 0 0 0 0 0 0 0 0 0 0 0 0 0 0 0 0 0 0 0 0 0 0 0 0 0 0 0 0 0 0 0 0 0 0 0 0 0 0 0 0 0 0 0 0 0 0 0 0 0 0 0 0 0 0 0 0 0 0 0 0 0 0 0 0 0 0 0 0 0 0 0 0 0 0 0 0 0 0 0 0 0 0 0 0 0 0 0 0 0 0 0 0 0 0 0 0 0 0 0 0 0 0 0 0 0 0 0 0 0 0 0 0 0 0 0 0 0 0 0 0 0 0 0 0 0 0 0 0 0 0 0 0 0 0 0 0 0 0 0 0 0 0 0 0
0 0 0 0 0 0 0 0 0 0 0 0 0 0 0 0 0 0 0 0 0 0 0 0 0 0 0 0 0 0 0.109043069682449 0 0 0 0 0 0 0 0 0 0 0 0 0 0 0 0 0 0 0 0 0 0 0 0 0 0 0 0 0 0 0 0 0 0 0 0 0 0 0 0 0 0 0 0 0 0 0 0 0.0670697366799563 0.029583151366363 0.0653607255758571 0.0451123037137689 0 0.0160809239437409 0.0311491138323353 0 0.0999342885910317 0 0 0 0 0.0519589742865603 0 0.24853862142929 0 0 0.0618371783454462 0 0 0 0 0 0 0 0 0 0 0 0 0 0 0 0 0 0 0 0 0 0 0 0 0 0 0 0 0.0557116287666857 0 0 0 0 0 0 0 0 0.118620283786516 0 0 0 0 0 0 0 0 0 0 0 0 0 0 0 0 0 0 0 0 0 0 0 0 0 0 0 0 0 0 0 0 0 0 0 0 0 0 0 0 0 0 0 0 0 0 0 0 0 0 0 0 0 0 0 0 0 0 0 0 0 0 0 0 0 0 0 0 0 0 0 0 0 0 0 0 0 0 0 0 0 0 0 0 0 0 0 0 0 0 0 0 0 0 0 0 0 0 0 0 0 0 0 0 0 0 0 0 0 0 0 0 0 0 0 0 0 0 0 0 0 0 0 0 0 0 0 0 0 0 0 0 0 0 0 0 0 0 0 0 0 0 0 0 0 0 0 0 0 0 0 0 0 0 0 0 0 0 0 0 0 0 0 0 0 0 0 0 0 0 0 0 0 0 0 0 0 0 0 0 0
0 0 0 0 0 0 0 0 0 0 0 0 0 0 0 0 0 0 0 0 0 0 0 0 0 0 0 0 0 0 0 0 0 0 0 0 0 0 0 0 0 0 0 0 0 0 0 0 0 0 0 0 0 0 0 0 0 0 0 0 0 0 0 0 0 0 0 0 0 0 0 0 0 0 0.0355799577540457 0 0 0 0 0 0 0 0 0 0 0 0 0 0 0 0 0 0 0 0 0 0 0.10164252388646 0.0328556421335773 0 0 0 0 0 0 0 0 0 0 0 0 0 0 0 0 0 0 0 0 0 0 0 0 0 0 0 0.198041529997116 0 0 0 0 0 0 0 0.0408917458661282 0.414822001161204 0.176166599201469 0 0 0 0 0 0 0 0 0 0 0 0 0 0 0 0 0 0 0 0 0 0 0 0 0 0 0 0 0 0 0 0 0 0 0 0 0 0 0 0 0 0 0 0 0 0 0 0 0 0 0 0 0 0 0 0 0 0 0 0 0 0 0 0 0 0 0 0 0 0 0 0 0 0 0 0 0 0 0 0 0 0 0 0 0 0 0 0 0 0 0 0 0 0 0 0 0 0 0 0 0 0 0 0 0 0 0 0 0 0 0 0 0 0 0 0 0 0 0 0 0 0 0 0 0 0 0 0 0 0 0 0 0 0 0 0 0 0 0 0 0 0 0 0 0 0 0 0 0 0 0 0 0 0 0 0 0 0 0 0 0 0 0 0 0 0 0 0 0 0 0 0 0 0 0 0 0 0 0 0
0 0 0 0 0 0 0 0 0 0 0 0 0 0 0 0 0 0 0 0 0 0 0 0 0 0 0 0 0 0 0 0 0 0 0 0 0 0 0 0 0 0 0 0 0 0 0 0 0 0 0 0 0 0 0 0 0 0 0 0 0 0 0 0 0 0 0 0 0 0 0 0 0 0 0 0 0 0 0 0 0.253603085923634 0.0499279565002315 0.0834539551085234 0 0.0094870462984672 0.0319488454066366 0 0.0564574040770003 0 0 0 0 0 0 0.10379096892677 0.227942186038314 0.118816967535046 0 0 0 0 0 0 0 0 0 0 0 0 0 0 0 0 0 0 0 0 0 0 0 0 0 0 0 0 0 0 0 0 0 0 0 0 0 0 0.0645715841853776 0 0 0 0 0 0 0 0 0 0 0 0 0 0 0 0 0 0 0 0 0 0 0 0 0 0 0 0 0 0 0 0 0 0 0 0 0 0 0 0 0 0 0 0 0 0 0 0 0 0 0 0 0 0 0 0 0 0 0 0 0 0 0 0 0 0 0 0 0 0 0 0 0 0 0 0 0 0 0 0 0 0 0 0 0 0 0 0 0 0 0 0 0 0 0 0 0 0 0 0 0 0 0 0 0 0 0 0 0 0 0 0 0 0 0 0 0 0 0 0 0 0 0 0 0 0 0 0 0 0 0 0 0 0 0 0 0 0 0 0 0 0 0 0 0 0 0 0 0 0 0 0 0 0 0 0 0 0 0 0 0 0 0 0 0 0 0 0 0 0 0 0 0 0 0 0 0 0 0 0 0
0 0 0 0 0 0 0 0 0 0 0 0 0 0 0 0 0 0 0 0 0 0 0 0 0 0 0 0 0 0 0 0 0 0 0 0 0.0264323937468348 0 0 0 0 0 0 0 0 0 0 0 0 0 0 0 0 0 0 0 0 0 0 0 0 0 0 0 0 0 0 0 0 0 0 0 0 0 0 0 0 0 0 0 0.278099243445053 0 0.151562851680916 0 0 0 0 0 0 0 0 0 0 0 0 0 0.0908584575253502 0 0 0 0 0 0 0 0 0 0 0 0 0 0 0 0 0 0 0 0 0 0 0 0 0 0 0 0 0 0.0847917346823504 0 0 0 0 0 0 0 0.107988128128716 0.0406634265672843 0.0713284004655966 0 0 0 0 0 0 0 0 0 0 0 0 0.0306031573253662 0 0 0 0 0 0 0 0 0 0 0 0 0 0 0 0 0 0 0 0 0 0 0 0 0 0 0 0 0 0 0 0 0 0 0 0 0 0 0 0 0 0 0 0 0 0 0.0908150399763575 0 0 0 0 0 0 0 0 0 0 0 0 0 0 0 0 0 0 0 0 0 0 0 0 0 0 0 0 0 0 0 0 0 0 0 0 0 0 0 0 0.0268571664561745 0 0 0 0 0 0 0 0 0 0 0 0 0 0 0 0 0 0 0 0 0 0 0 0 0 0 0 0 0 0 0 0 0 0 0 0 0 0 0 0 0 0 0 0 0 0 0 0 0 0 0 0 0 0 0 0 0 0 0 0 0 0 0 0 0 0 0 0 0 0 0 0 0 0 0 0 0 0 0
0 0 0 0 0 0 0 0 0 0 0 0 0 0 0 0.00135172161271496 0 0 0 0 0 0 0 0 0 0 0 0 0 0 0 0.00894344194233441 0.0713607813953813 0.0257768320571374 0.0322530435369429 0.00113777733927759 0 0 0 0 0 0 0 0 0 0 0 0.00176683692589741 0 0 0 0 0 0.0038644052903165 0 0 0 0 0 0 0 0 0 0 0 0 0 0 0 0 0 0 0 0.0185602482339383 0 0 0 0 0 0 0 0 0 0 0 0 0 0.00246119258403671 0.0185708084413099 0.0509823663418746 0.0344609172589808 0.00369881136210512 0 0.0772985420086201 0 0 0 0 0 0 0.168943679785811 0.0341617795138686 0.018126684735825 0 0 0 0 0 0 0 0 0 0 0 0 0 0 0 0 0 0 0 0 0 0 0 0 0 0 0 0 0 0 0.00162906514841978 0 0 0 0 0 0 0 0 0 0.00280827061580374 0 0 0 0 0.00458449304052048 0.0235983210210206 0.0620143479130112 0.0238627926651565 0.0263843163620782 0 0 0 0 0 0 0 0 0 0 0 0 0 0 0 0 0 0 0 0 0 0 0 0 0 0 0 0 0 0 0 0 0 0.0119124839506542 0.0180916171509002 0 0 0 0 0 0.0115646103859538 0 0 0 0 0 0 0 0 0 0 0 0 0 0 0 0 0 0 0 0 0 0 0 0 0 0 0 0 0 0 0 0 0 0 0 0 0 0 0 0 0 0 0 0 0 0 0 0 0 0 0 0 0 0 0 0 0.00134238198433194 0 0 0 0 0 0.107469862448403 0.000552467184569541 0.00177068621889674 0 0 0 0 0 0 0 0 0 0 0 0 0 0 0 0 0 0 0 0 0 0 0 0 0 0 0 0 0 0 0 0 0 0 0 0 0 0 0 0.049549868865578 0 0 0 0 0.0184806452451312 0.00642570395141533 0.00416430079324836 0 0.00270593302306558 0 0 0.00229782193525644 0.00401903715493064 0.00216969028286558 0 0 0.00667864357989222 0.0322027687125245
0 0 0 0 0 0 0 0 0 0 0 0 0 0 0 0 0 0 0 0 0 0 0 0 0 0 0 0 0 0 0 0.00203983974426376 0.00462076639988023 0.00812234029578866 0.0250271240758924 0 0 0 0 0 0 0 0 0 0 0 0 0.00244225010361223 0 0 0.00292430261024873 0 0 0.00225572788856907 0 0 0 0 0 0 0 0 0 0 0 0 0 0 0 0 0 0 0 0.0100320960526546 0 0 0 0 0 0.00181040153054525 0 0 0 0 0 0 0 0.00636472712286506 0.0161166124937709 0.0618243001037982 0.0476091495170775 0.020674525031912 0 0.0945470556975136 0 0 0 0 0 0.139204082892697 0 0.0320512391165708 0.0299000970993981 0 0 0 0 0 0 0 0 0 0 0 0 0 0 0 0 0 0 0 0 0 0 0 0 0 0 0 0 0 0 0.00116256431435114 0 0 0 0 0.00583481120632598 0 0 0 0.00220357159333334 0.00390290476115896 0 0 0 0 0.00931382762121273 0.0239287317501931 0.042366118317726 0.0516310448473271 0.0201602209198689 0 0 0 0 0 0 0 0 0 0 0 0 0 0 0 0 0 0 0 0 0 0 0 0 0 0 0 0 0 0 0 0 0 0 0 0 0 0 0 0 0 0 0 0 0 0 0 0 0 0 0 0 0 0 0 0 0 0 0 0 0 0 0 0 0 0 0 0 0 0 0 0 0 0 0 0 0 0 0 0 0 0 0 0 0 0 0 0 0 0 0 0 0 0 0 0 0 0.00161021422244945 0 0 0 0 0 0.1355534906572 0.000861103020558396 0.00229041425215348 0 0 0 0 0 0 0 0 0 0 0 0 0 0 0 0 0 0 0 0 0 0 0 0 0 0 0 0 0 0 0 0 0 0 0 0 0 0 0 0.0742113259848019 0 0 0 0 0.0218541989062518 0.0109369036164461 0.00479780976116505 0 0.00288832627618623 0 0 0.00305810721737528 0.00481907546258218 0.0032163631294688 0 0 0.0104782929526065 0.0553539414322003
0 0 0 0 0 0 0 0 0 0 0 0 0 0 0 0 0 0 0 0 0 0 0 0 0 0 0 0 0 0 0 0 0.00160447073702245 0 0.0012342581227986 0 0 0 0 0 0 0 0 0 0 0 0 0 0 0 0 0 0 0 0 0 0 0.00124029716601061 0 0 0 0 0 0 0 0 0 0 0 0 0 0 0 0 0 0 0 0 0 0.00354571762156258 0 0 0 0 0.0113981131791408 0 0 0.0681589852324935 0.224549867148305 0.0837835735663909 0.0643345614750318 0.0476762166576621 0 0.0696697766942906 0 0 0 0 0 0.0170236466118267 0.0193841566198161 0 0.201397249193776 0 0 0 0 0 0 0 0 0 0 0 0 0 0 0 0 0 0 0 0 0 0 0 0 0 0 0 0 0 0 0 0 0 0 0 0.0016364663850393 0 0.0288209962558099 0 0.0816769802387612 0 0.00969900415191293 0 0 0.00259340857264792 0.0217147107499161 0.0131306735082606 0.00751831864969016 0.0171253045659621 0.00108324689587197 0 0 0 0 0 0 0 0 0 0 0 0 0 0 0 0 0 0 0 0 0 0 0 0 0 0 0 0 0 0 0 0 0 0 0 0 0 0 0 0 0 0 0 0 0 0 0 0 0 0 0 0 0 0 0 0 0 0 0 0 0 0 0 0 0 0 0 0 0 0 0 0 0 0 0 0 0 0 0 0 0 0 0 0 0 0 0 0 0 0 0 0 0 0 0 0 0 0 0 0 0 0 0 0 0 0 0 0 0 0 0 0 0 0 0 0 0 0 0 0 0 0 0 0 0 0 0 0 0 0 0 0 0 0 0 0 0 0 0 0 0 0 0 0 0 0 0 0 0 0 0 0 0 0 0 0 0 0 0 0 0 0 0 0
0 0 0 0 0 0 0 0 0 0 0 0 0 0 0 0 0 0 0 0 0 0 0 0 0 0 0 0 0 0 0 0 0.0022877726514118 0.00102021730903778 0 0 0 0 0 0 0 0 0 0 0 0 0 0 0 0 0 0 0 0 0 0 0 0.0123911522558136 0 0 0 0 0 0 0 0 0 0 0 0 0 0 0 0 0 0 0 0 0 0.0041707909851144 0 0 0 0 0.0107048372135957 0.00268736545001376 0 0.0461554491623186 0.155443755786182 0.0775690451623225 0.0458144566673449 0.0687262993272994 0 0.0920798752738483 0 0 0 0 0 0.00682277216689724 0.0136585646387416 0.152119157721159 0 0 0 0 0 0 0 0 0 0 0 0 0 0 0 0 0 0 0 0 0 0 0 0 0 0 0 0 0 0 0 0 0 0 0 0 0.00103266051246906 0 0.0526609432978269 0.00263353309678911 0.0234325429871003 0 0.0141694102721388 0.00627501346461082 0 0.00343239876018665 0.0841341403883025 0.052017645394439 0.0292709564134976 0.02947479076943 0 0 0 0 0 0 0 0 0 0 0 0 0 0 0 0 0 0 0 0 0 0 0 0 0 0 0 0 0 0 0 0 0 0 0 0 0 0 0 0 0 0 0 0 0 0 0 0 0 0 0 0 0 0 0 0 0 0 0 0 0 0 0 0 0 0 0 0 0 0 0 0 0 0 0 0 0 0 0 0 0 0 0 0 0 0 0 0 0 0 0 0 0 0 0 0 0 0 0 0 0 0 0 0 0.00308640294621993 0 0 0 0 0 0 0 0 0 0 0 0 0 0 0 0 0 0 0 0 0 0 0 0 0 0 0 0 0 0 0 0 0 0 0 0 0 0 0 0 0 0.0032553672948434 0.00347268263104576 0 0 0 0 0 0 0 0 0 0 0 0 0 0 0 0 0
0 0 0 0 0 0 0 0 0 0 0 0 0.0480669795602888 0 0 0 0 0 0.0331440862335558 0 0 0 0 0 0 0 0 0 0 0 0.0303163761633533 0 0 0 0 0 0 0 0 0 0 0 0 0 0 0 0 0 0 0 0 0 0 0 0 0 0 0 0 0 0 0 0 0 0 0.0460577295309113 0 0 0.0301496748621993 0 0 0 0 0 0 0 0 0 0 0 0 0 0 0 0 0 0 0 0 0 0 0 0 0 0 0 0 0 0 0 0 0 0 0 0 0.287082715395128 0 0 0.196796106141325 0 0 0 0 0.0793072022077032 0.147172570176279 0 0 0 0 0 0 0 0 0 0 0 0 0 0 0 0 0 0 0 0 0 0 0 0 0 0 0 0 0 0 0 0 0 0 0 0 0 0 0 0 0 0 0 0 0 0 0 0 0 0 0 0 0 0 0 0 0 0 0 0 0 0 0 0 0 0 0 0 0 0 0 0 0 0 0 0 0 0 0 0 0 0 0 0 0 0 0 0 0 0 0 0.0314864392925212 0 0 0 0 0 0 0 0 0 0 0 0 0 0 0 0 0 0 0 0 0 0 0 0 0 0 0 0 0 0 0 0 0 0 0 0 0 0 0 0 0 0 0 0 0 0 0 0 0 0 0 0 0.0285574681955425 0 0 0 0 0 0 0 0 0 0 0 0 0 0 0 0 0 0 0 0 0 0 0 0 0.041862652241193 0 0 0 0 0 0 0 0 0 0 0 0 0 0 0 0 0 0 0 0 0 0 0 0 0 0 0 0 0 0 0 0
0 0 0 0 0 0 0 0 0 0 0 0 0 0 0 0 0 0 0 0 0 0 0 0 0 0 0 0 0 0 0.0290323823166704 0 0 0 0 0 0 0 0 0 0 0 0 0 0 0 0 0 0 0 0 0 0.325649158082014 0 0 0 0 0 0 0 0 0 0 0 0 0 0 0 0 0 0 0 0 0 0 0 0 0 0 0 0.00495682711569587 0 0 0 0 0.00536211538608249 0 0 0 0 0 0 0 0 0 0 0 0 0 0 0 0 0 0 0 0.007084883381611 0.0806844840285109 0 0 0 0 0.0363607213972317 0 0 0 0 0 0 0 0 0.0890355132629661 0.0395033321666539 0.344522632896162 0 0 0 0 0 0.0133721473005147 0 0 0 0 0 0 0 0 0 0 0 0 0 0 0 0 0 0 0 0 0 0 0 0 0 0 0 0 0 0 0 0 0 0 0 0 0 0 0 0 0 0 0 0 0 0 0 0 0 0 0 0 0 0 0 0 0 0 0 0 0 0 0 0 0 0 0 0 0 0 0 0 0 0 0 0 0 0 0 0.0155291248852222 0 0 0 0 0 0 0 0 0 0 0 0 0 0 0 0 0 0 0 0 0 0 0 0 0 0 0 0 0 0 0 0 0 0 0 0 0 0 0 0 0 0 0 0 0 0 0 0 0 0 0 0 0 0 0 0 0 0 0.00890667778066419 0 0 0 0 0 0 0 0 0 0 0 0 0 0 0 0 0 0 0 0 0 0 0 0 0 0 0 0 0 0 0 0 0 0 0 0 0 0 0 0 0 0 0 0 0 0 0 0 0
0 0 0 0 0 0 0 0 0 0 0 0 0 0 0 0.00367743290245542 0 0 0.0843667239802995 0 0 0 0 0 0 0 0.0116635617466605 0 0 0.0197656357619385 0.103702905825781 0 0 0 0 0 0 0 0 0 0 0 0 0 0 0 0 0 0 0 0 0 0 0 0 0 0 0 0 0 0 0 0 0 0 0 0 0 0.00815510574058629 0 0 0 0 0 0 0 0 0 0 0 0 0 0 0 0 0 0 0 0 0 0 0 0 0 0 0 0 0 0 0 0 0 0 0.0564443435217012 0.0053702108208906 0 0.00802982187247439 0 0.0373394079691993 0.0280075817839251 0 0.030133179905331 0 0 0.255654054875848 0.188277772319114 0 0 0.0160369378532904 0 0.00986722179329845 0 0 0 0 0 0 0 0 0 0 0 0 0 0 0 0 0 0 0 0 0 0 0 0 0 0 0 0 0 0 0 0 0 0 0 0 0 0 0 0 0 0 0 0 0 0.0562270677777403 0 0 0 0 0 0 0 0.00431692309466761 0.0223047119535424 0 0 0 0 0 0 0 0 0 0 0 0 0 0 0 0 0 0 0 0 0 0 0 0 0 0 0 0 0 0 0 0 0 0 0 0 0 0 0 0 0 0 0 0 0 0 0 0 0 0 0 0 0 0 0 0 0 0 0 0 0 0 0 0 0 0 0 0 0 0 0 0 0 0 0 0 0 0 0 0 0 0 0 0 0 0 0.0345173620199701 0 0 0 0 0 0 0 0 0 0 0.0161420364812859 0 0 0 0 0 0 0 0 0 0 0 0 0 0 0 0 0 0 0 0 0 0 0 0 0 0 0 0 0 0 0 0 0 0 0 0 0 0 0 0 0 0 0
0 0 0 0 0 0 0 0 0 0 0 0 0 0 0 0 0 0 0 0 0 0 0 0 0 0 0 0 0 0 0 0 0 0 0 0 0 0 0 0 0 0 0 0 0 0 0 0 0 0 0 0 0.654509836536112 0 0 0 0 0 0 0 0 0 0 0 0 0 0 0 0 0 0 0 0 0 0 0 0 0 0 0 0 0 0 0 0 0 0 0 0 0 0 0 0 0 0 0 0 0 0 0 0 0 0 0 0.139980237981744 0.0183790891146011 0 0.124943671365205 0 0 0 0 0 0 0 0 0 0 0 0 0 0 0 0 0 0 0 0 0 0 0 0 0 0 0 0 0 0 0 0 0 0 0 0 0 0 0 0 0 0 0 0 0 0 0 0 0 0 0 0 0 0 0 0 0 0 0 0 0 0 0 0 0 0 0 0 0 0 0 0 0 0 0 0 0 0 0 0 0 0 0 0 0 0 0 0 0 0 0 0 0 0 0 0 0 0 0 0 0.0117896919568335 0 0 0 0 0 0 0 0 0 0 0 0 0 0 0 0 0 0 0 0 0 0 0 0 0 0 0 0 0 0 0 0 0 0 0 0 0 0 0 0 0 0 0 0 0 0 0 0 0 0 0 0 0.0194157960283918 0 0 0 0 0.0199997392557115 0.0109819377614023 0 0 0 0 0 0 0 0 0 0 0 0 0 0 0 0 0 0 0 0 0 0 0 0 0 0 0 0 0 0 0 0 0 0 0 0 0 0 0 0 0 0 0 0 0 0 0 0 0
0 0 0 0 0 0 0 0 0 0 0 0 0 0 0 0 0 0 0 0 0 0 0 0 0 0 0.0390566707327537 0 0 0 0 0 0 0 0 0 0 0 0 0 0 0 0 0 0 0 0 0 0 0 0 0 0.076164748559365 0 0 0 0 0 0 0 0 0 0 0 0 0.0911973604600189 0 0 0 0 0 0 0 0 0 0 0 0 0 0 0 0 0 0 0 0 0 0 0 0 0 0 0 0 0 0 0 0 0 0 0 0 0 0 0 0 0.142395354657529 0 0 0 0 0 0 0 0 0 0.19511838175482 0 0.0912299756242046 0 0 0 0 0 0 0 0 0 0 0 0 0 0 0 0 0 0 0 0 0 0 0 0 0 0 0 0 0 0 0 0 0 0 0 0 0 0 0 0 0 0 0 0 0 0 0 0 0 0 0 0 0 0.0148624859725675 0 0 0 0 0 0 0 0 0 0 0 0 0 0 0 0 0 0 0 0 0 0 0 0 0 0 0 0 0 0 0 0 0 0 0 0.0248768501439874 0 0 0 0 0 0 0 0 0 0 0 0 0 0 0 0 0 0 0 0 0 0 0 0 0 0 0 0 0 0 0 0 0 0 0 0 0 0 0 0 0 0 0 0 0 0 0 0 0 0 0 0.0134822927757097 0.152161394363724 0 0 0.0123924115028172 0.057146118087339 0.0546014170562274 0.0251924342283414 0.0101221040805951 0 0 0 0 0 0 0 0 0 0 0 0 0 0 0 0 0 0 0 0 0 0 0 0 0 0 0 0 0 0 0 0 0 0 0 0 0 0 0 0 0 0 0 0 0 0 0 0
0.0265719424000805 0 0 0 0 0 0 0 0 0 0 0 0 0 0 0 0 0 0.108417002518825 0 0 0 0 0 0 0 0 0.0258864030326223 0 0.09213149583004 0.133883658230602 0 0 0 0 0 0 0 0 0 0 0 0 0 0 0 0 0 0 0 0 0 0 0 0 0 0 0 0 0 0 0 0 0 0 0 0.133540629743635 0 0.208094626658709 0 0.0114086860047159 0 0 0 0 0 0 0 0 0 0 0 0 0 0 0 0 0 0 0 0 0 0 0 0 0 0 0 0 0 0 0 0 0.0815659922991745 0 0.0787130370958767 0 0 0 0 0.011091274489262 0.0128283129488209 0 0 0.0342731740627256 0 0 0 0 0 0 0 0.0360092248659205 0 0 0 0 0 0.00558453981899008 0 0 0 0 0 0 0 0 0 0 0 0 0 0 0 0 0 0 0 0 0 0 0 0 0 0 0 0 0 0 0 0 0 0 0 0 0 0 0 0 0 0 0 0 0 0 0 0 0 0 0 0 0 0 0 0 0 0 0 0 0 0 0 0 0 0 0 0 0 0 0 0 0 0 0 0 0 0 0 0 0 0 0 0 0 0 0 0 0 0 0 0 0 0 0 0 0 0 0 0 0 0 0 0 0 0 0 0 0 0 0 0 0 0 0 0 0 0 0 0 0 0 0 0 0 0 0 0 0 0 0 0 0 0 0 0 0 0 0 0 0 0 0 0 0 0 0 0 0 0 0 0 0 0 0 0 0 0 0 0 0 0 0 0 0 0 0 0 0 0 0 0 0 0 0 0 0 0 0 0 0 0 0 0 0 0 0 0
0 0 0 0 0 0 0 0 0 0 0 0 0 0 0 0 0 0 0 0 0 0 0 0 0 0 0 0 0 0 0 0 0 0 0 0 0 0 0 0 0 0 0 0 0 0 0 0 0 0 0 0 0 0 0 0 0 0 0 0 0 0 0 0 0 0 0.0673853999845341 0 0.0483226737025357 0 0 0 0 0 0 0 0 0 0 0 0 0 0 0 0 0 0 0 0 0 0 0 0 0 0 0 0 0 0 0 0 0 0 0 0 0.136004839888481 0 0 0 0 0 0 0.187254964225834 0 0.0200499345704543 0.051183540424832 0 0 0 0 0 0 0 0.207536774729316 0.282261872474013 0 0 0 0 0 0 0 0 0 0 0 0 0 0 0 0 0 0 0 0 0 0 0 0 0 0 0 0 0 0 0 0 0 0 0 0 0 0 0 0 0 0 0 0 0 0 0 0 0 0 0 0 0 0 0 0 0 0 0 0 0 0 0 0 0 0 0 0 0 0 0 0 0 0 0 0 0 0 0 0 0 0 0 0 0 0 0 0 0 0 0 0 0 0 0 0 0 0 0 0 0 0 0 0 0 0 0 0 0 0 0 0 0 0 0 0 0 0 0 0 0 0 0 0 0 0 0 0 0 0 0 0 0 0 0 0 0 0 0 0 0 0 0 0 0 0 0 0 0 0 0 0 0 0 0 0 0 0 0 0 0 0 0 0 0 0 0 0 0 0 0 0 0 0 0 0 0 0 0 0 0 0 0 0 0 0 0 0 0 0 0 0
0 0 0 0 0 0 0 0 0 0 0 0 0 0 0 0 0 0 0 0 0 0 0 0 0 0 0 0 0 0 0 0 0 0 0 0 0 0 0 0 0 0 0 0 0 0 0 0 0 0 0 0 0 0 0 0 0 0 0.0137695471629293 0 0 0 0 0 0 0 0.205869167928108 0.0493249907849162 0.270076790190028 0 0 0 0 0 0 0 0 0.0089483220295389 0 0 0 0 0 0 0 0 0 0 0 0 0 0 0 0 0 0 0 0 0 0 0 0 0 0 0 0 0 0 0.0146633447933111 0 0 0 0.329189049019756 0 0 0 0 0 0 0 0 0.0260642241029863 0 0.0293690980983382 0.0445700867816543 0 0 0 0.00815537910843322 0 0 0 0 0 0 0 0 0 0 0 0 0 0 0 0 0 0 0 0 0 0 0 0 0 0 0 0 0 0 0 0 0 0 0 0 0 0 0 0 0 0 0 0 0 0 0 0 0 0 0 0 0 0 0 0 0 0 0 0 0 0 0 0 0 0 0 0 0 0 0 0 0 0 0 0 0 0 0 0 0 0 0 0 0 0 0 0 0 0 0 0 0 0 0 0 0 0 0 0 0 0 0 0 0 0 0 0 0 0 0 0 0 0 0 0 0 0 0 0 0 0 0 0 0 0 0 0 0 0 0 0 0 0 0 0 0 0 0 0 0 0 0 0 0 0 0 0 0 0 0 0 0 0 0 0 0 0 0 0 0 0 0 0 0 0 0 0 0 0 0 0 0 0 0 0 0 0 0 0 0 0 0 0 0 0 0 0
0 0 0 0 0 0 0 0 0 0 0.00976135130998948 0 0 0 0 0 0 0 0.0232864948216428 0 0 0 0 0 0 0 0 0 0 0.0885581107738433 0.174478845510307 0 0 0 0 0 0 0 0 0 0 0 0 0 0 0 0 0 0 0 0 0 0 0 0 0 0 0 0 0 0 0 0 0 0 0 0 0 0 0 0 0 0 0 0 0 0 0 0 0 0 0 0 0 0 0 0 0 0 0 0 0 0 0 0 0 0 0 0 0 0 0 0 0 0.0562913996208729 0.0615454414624861 0 0 0.0124291443206208 0 0 0 0 0 0.0432073131217068 0 0 0 0 0 0.499564394238681 0 0.030877504819849 0 0 0 0 0 0 0 0 0 0 0 0 0 0 0 0 0 0 0 0 0 0 0 0 0 0 0 0 0 0 0 0 0 0 0 0 0 0 0 0 0 0 0 0 0 0 0 0 0 0 0 0 0 0 0 0 0 0 0 0 0 0 0 0 0 0 0 0 0 0 0 0 0 0 0 0 0 0 0 0 0 0 0 0 0 0 0 0 0 0 0 0 0 0 0 0 0 0 0 0 0 0 0 0 0 0 0 0 0 0 0 0 0 0 0 0 0 0 0 0 0 0 0 0 0 0 0 0 0 0 0 0 0 0 0 0 0 0 0 0 0 0 0 0 0 0 0 0 0 0 0 0 0 0 0 0 0 0 0 0 0 0 0 0 0 0 0 0 0 0 0 0 0 0 0 0 0 0 0 0 0 0 0 0 0 0 0 0 0 0 0 0 0 0
0 0 0 0 0 0 0 0 0 0 0 0 0 0 0 0 0 0 0 0 0 0 0 0 0 0 0 0.0230825446103455 0 0 0 0 0 0 0 0 0 0 0 0 0 0 0 0 0 0 0 0 0 0 0 0 0 0 0 0 0 0 0.0117363995360208 0 0 0 0 0 0 0 0.063155232253805 0 0 0 0 0 0 0 0 0 0 0 0 0 0 0 0 0 0 0 0 0 0 0 0 0 0 0 0 0 0 0 0 0 0 0 0 0 0 0 0 0 0 0.075544247871135 0.231398935413247 0 0 0 0 0 0 0 0 0 0.147746585911217 0.0200552082542261 0.0744498654905645 0.0367222300619132 0.306617391326012 0 0 0 0.00949135927151388 0 0 0 0 0 0 0 0 0 0 0 0 0 0 0 0 0 0 0 0 0 0 0 0 0 0 0 0 0 0 0 0 0 0 0 0 0 0 0 0 0 0 0 0 0 0 0 0 0 0 0 0 0 0 0 0 0 0 0 0 0 0 0 0 0 0 0 0 0 0 0 0 0 0 0 0 0 0 0 0 0 0 0 0 0 0 0 0 0 0 0 0 0 0 0 0 0 0 0 0 0 0 0 0 0 0 0 0 0 0 0 0 0 0 0 0 0 0 0 0 0 0 0 0 0 0 0 0 0 0 0 0 0 0 0 0 0 0 0 0 0 0 0 0 0 0 0 0 0 0 0 0 0 0 0 0 0 0 0 0 0 0 0 0 0 0 0 0 0 0 0 0 0 0 0 0 0 0 0 0 0 0 0 0 0 0 0 0
0 0 0 0 0 0 0 0 0 0 0 0 0.396794356192327 0 0 0 0 0 0 0 0 0 0.00884822046545133 0 0 0 0.00431972702335921 0 0 0 0 0 0 0 0.0429332573556031 0 0 0 0 0 0 0 0 0 0 0 0 0 0 0 0 0 0 0 0.0861976262869004 0 0 0 0 0 0 0 0 0 0 0 0 0 0 0 0 0 0 0.0049523702359657 0 0 0 0 0 0 0 0 0 0 0 0 0 0 0 0 0 0 0 0 0 0 0 0 0 0 0 0 0 0.0169025647218026 0 0 0 0 0 0 0 0 0 0 0.027919682762874 0 0 0.146082720502376 0 0 0 0 0 0 0 0 0 0 0 0 0 0 0 0 0 0 0 0 0 0 0 0 0 0 0 0 0 0 0 0 0 0 0 0 0 0 0 0 0 0 0 0 0 0 0 0 0.0202581999182343 0 0 0 0 0 0 0 0 0 0 0 0 0 0 0 0 0 0 0 0.0113069518235922 0.00373036606400041 0 0 0 0 0 0.0146552605466208 0 0 0 0 0 0 0 0 0 0 0 0 0.108507469519999 0 0 0 0 0 0 0 0 0 0 0 0 0 0 0 0 0 0 0 0 0 0 0 0 0 0 0 0 0 0 0 0 0 0 0 0 0 0 0 0 0 0.00332360870760728 0 0 0 0 0.00184288109777112 0 0 0.0229431102008734 0 0 0.0194086764419799 0 0 0.0120753492102267 0 0 0 0 0 0 0 0 0 0 0.0321958259910499 0 0 0 0 0 0 0 0 0 0 0 0 0 0 0 0 0 0 0 0 0 0 0 0 0.00731616669844678 0 0 0 0 0 0 0 0 0 0 0 0 0 0 0 0 0 0.0074856082329394
0.00538497240604073 0 0 0 0 0.0104113316702024 0 0 0.00601849857145729 0.0109962379438093 0 0 0 0 0 0 0 0 0.0921753271605106 0 0 0 0 0 0 0 0.0433913364447436 0 0 0.00614870091371564 0 0 0 0 0 0 0 0 0 0 0 0 0 0 0 0 0 0 0 0 0 0 0 0 0 0 0 0 0 0 0 0 0 0 0 0 0 0 0.0119465963989139 0 0 0 0 0 0 0 0 0 0 0 0 0 0 0 0 0 0 0 0 0 0 0 0 0 0 0 0 0 0 0 0 0 0 0.0320532699785691 0 0.283194472026215 0 0 0.0180097287127061 0.0045736854720748 0 0.0234335680203429 0 0.0285309326182868 0 0.0187958881426796 0 0.00851329182188468 0.105649432649797 0.0734901084126388 0 0 0 0 0 0 0 0 0 0.0113682750794193 0 0 0 0 0 0 0 0 0 0 0 0 0 0 0 0 0 0 0 0 0 0 0 0 0 0 0 0 0 0 0 0 0 0 0 0 0.0943993967166623 0 0 0 0 0 0 0 0 0 0 0 0 0 0 0 0 0 0 0 0 0 0 0 0 0 0 0 0 0 0 0 0 0 0 0 0 0 0 0 0 0 0 0 0 0 0 0 0 0 0 0 0 0 0 0 0 0 0 0 0 0 0 0 0 0 0 0 0 0 0 0 0 0 0 0 0 0 0 0 0 0 0 0 0 0 0 0 0 0 0 0 0 0 0 0 0.0573753655016678 0 0 0 0 0 0 0 0 0 0 0.0541395833376633 0 0 0 0 0 0 0 0 0 0 0 0 0 0 0 0 0 0 0 0 0 0 0 0 0 0 0 0 0 0 0 0 0 0 0 0 0 0 0 0 0 0 0
0 0 0 0 0 0 0 0 0 0 0 0 0 0 0 0 0 0 0.0355720006097975 0 0 0 0 0 0 0 0 0 0 0 0 0 0 0 0 0 0 0 0 0 0 0 0 0 0 0 0 0 0 0 0 0 0 0 0 0 0 0 0 0 0 0 0 0 0 0 0 0 0 0 0 0 0 0 0 0 0 0 0 0 0 0 0 0 0 0 0 0 0 0 0 0 0 0 0 0 0 0 0 0 0 0 0 0 0 0.649956614156303 0 0 0 0.0363862156423168 0 0 0 0 0.0585755104654022 0 0 0 0 0 0 0 0 0 0 0 0 0 0 0 0 0 0 0 0 0 0 0 0 0 0 0 0 0 0 0 0 0 0 0 0 0 0 0 0 0 0 0 0 0 0 0 0 0 0 0 0.0959307635816831 0 0 0 0 0 0 0 0 0.043626314358761 0 0 0 0 0 0 0 0 0 0 0 0 0 0 0 0 0 0 0 0 0 0 0 0 0 0 0 0 0 0 0 0 0 0 0 0 0 0 0 0 0 0 0 0 0 0 0 0 0 0 0 0 0 0 0 0 0 0 0 0 0 0 0 0 0 0 0 0 0 0 0 0 0 0 0 0 0 0 0 0 0 0 0 0 0 0 0.0799525811857359 0 0 0 0 0 0 0 0 0 0 0 0 0 0 0 0 0 0 0 0 0 0 0 0 0 0 0 0 0 0 0 0 0 0 0 0 0 0 0 0 0 0 0 0 0 0 0 0 0 0 0 0 0 0
0 0 0 0 0 0 0 0 0 0 0 0 0 0 0 0 0 0 0 0 0 0 0 0 0 0 0.0880510506812684 0 0 0 0 0 0 0 0 0 0 0 0 0 0 0 0 0 0 0 0 0 0 0 0 0 0 0 0 0 0 0 0 0 0 0 0 0 0 0 0 0 0 0 0 0 0 0 0 0 0 0 0 0 0 0 0 0 0 0 0 0 0 0 0 0 0 0 0 0 0 0 0 0 0 0 0 0 0 0 0 0.191907246330102 0 0 0 0 0 0 0 0 0 0 0.150968755433812 0.0500551940918324 0 0 0 0 0 0 0 0 0 0 0 0 0 0 0 0 0 0 0 0 0 0 0 0 0 0 0 0 0 0 0 0 0 0 0 0 0 0 0 0 0 0 0 0 0 0 0.0726274416369328 0 0 0 0 0 0 0 0 0 0 0 0 0 0 0 0 0 0 0 0 0 0 0 0 0 0 0 0 0 0 0 0 0 0 0 0 0 0 0 0 0 0 0 0 0 0 0 0 0 0 0 0 0 0 0 0 0 0 0 0 0 0 0 0 0 0 0 0 0 0 0 0 0 0 0 0 0 0 0 0 0 0 0 0 0 0 0 0 0 0 0 0 0 0.039992989486249 0.125394045813225 0 0.0695489243738563 0 0.155273704242224 0.0262067819067334 0.0209889459016107 0 0 0 0 0 0 0 0 0.00898492010215451 0 0 0 0 0 0 0 0 0 0 0 0 0 0 0 0 0 0 0 0 0 0 0 0 0 0 0 0 0 0 0 0 0 0 0 0 0 0 0 0
0 0 0 0 0 0 0 0 0 0 0 0 0.466974313184561 0 0 0 0 0 0 0 0 0 0 0 0 0 0 0 0 0 0 0 0 0 0 0 0 0 0 0 0 0 0 0 0 0 0 0 0 0 0 0 0 0 0 0 0 0 0 0 0 0 0 0 0 0 0 0 0 0 0 0 0 0 0 0 0 0 0 0 0 0 0 0 0 0 0 0 0 0 0 0 0 0 0 0 0 0 0 0 0 0 0 0 0 0 0 0 0 0 0 0 0 0.407343068199432 0.0232302302238429 0 0 0 0 0 0 0 0 0 0 0 0 0 0 0 0 0 0 0 0 0 0 0 0 0 0 0 0 0 0 0 0 0 0 0 0 0 0 0 0 0 0 0 0 0 0 0 0 0 0 0 0.0185448977603134 0 0 0 0 0 0 0 0 0 0 0 0 0 0 0 0 0 0 0 0 0 0 0 0 0 0 0 0 0 0 0 0 0 0 0 0 0 0 0 0 0 0 0 0 0 0 0 0 0 0 0 0 0 0 0 0 0 0 0 0 0 0 0 0 0 0 0 0 0 0 0 0 0 0 0 0 0 0 0 0 0 0 0 0 0 0 0 0 0 0 0 0 0 0 0 0.0124462401075929 0 0 0 0 0 0 0 0 0 0 0.0714612505242578 0 0 0 0 0 0 0 0 0 0 0 0 0 0 0 0 0 0 0 0 0 0 0 0 0 0 0 0 0 0 0 0 0 0 0 0 0 0 0 0 0 0 0
0 0 0 0 0 0 0 0 0 0 0 0 0.122448224355504 0 0 0 0 0 0 0 0 0 0 0 0 0 0.0976214275096217 0 0 0 0 0 0 0 0 0 0 0 0 0 0 0 0 0 0 0 0 0 0 0 0 0 0 0 0 0 0 0 0 0 0 0 0 0 0 0 0 0 0 0 0 0 0 0 0 0 0 0 0 0 0 0 0 0 0 0 0 0 0 0 0 0 0 0 0 0 0 0 0 0 0 0 0 0 0 0.0422848723641343 0 0.0922149862832074 0 0 0 0 0 0 0.251477225785775 0 0.15515216266435 0 0 0.0728424829722436 0 0 0 0 0 0 0 0 0 0 0 0 0 0 0 0 0 0 0 0 0 0 0 0 0 0 0 0 0 0 0 0 0 0 0 0 0 0 0 0 0 0 0 0 0 0 0.0536701369247943 0 0 0 0 0 0 0 0 0 0 0 0 0 0 0 0 0 0 0 0 0 0 0 0 0 0 0 0 0 0 0 0 0 0 0 0 0 0 0 0.0117598111076149 0 0 0 0 0 0 0 0 0 0 0 0 0 0 0 0 0 0 0 0 0 0 0 0 0 0 0 0 0 0 0 0 0 0 0 0 0 0 0 0 0 0 0 0 0 0 0 0 0 0 0 0 0 0 0.0855636534758999 0.0149650165568541 0 0 0 0 0 0 0 0 0 0 0 0 0 0 0 0 0 0 0 0 0 0 0 0 0 0 0 0 0 0 0 0 0 0 0 0 0 0 0 0 0 0 0 0 0 0 0 0 0 0 0 0 0 0
0 0 0 0 0 0 0 0 0 0 0 0 0.0397448640845387 0 0 0 0 0 0 0 0 0 0.0772006756710391 0 0 0 0.0262218677164288 0 0 0 0 0 0 0 0 0 0 0 0 0 0 0 0 0 0 0 0 0 0.0250472364535554 0 0 0 0 0 0 0 0 0 0 0 0 0 0 0.00389095232548259 0 0 0 0 0 0 0 0 0 0 0 0 0 0 0 0 0 0 0 0 0 0 0 0 0 0 0 0 0 0 0 0 0 0 0 0 0 0 0 0 0 0 0 0 0 0 0 0 0 0 0.1284520560001 0 0.0377746621598935 0 0.053489116124286 0 0 0 0 0 0 0 0 0 0 0 0 0 0 0 0 0 0 0 0 0 0 0 0 0 0 0 0 0 0 0 0 0 0 0 0 0 0 0 0 0 0 0 0 0 0 0 0.0461646697874711 0 0.0162097247030693 0 0 0 0.156663261597748 0 0 0 0 0 0 0 0 0 0 0 0 0.0308152373601924 0 0.0215145599973751 0 0 0 0 0 0 0 0 0 0 0 0 0 0 0 0 0 0 0 0 0 0 0 0 0 0 0 0 0 0 0 0 0 0 0 0 0 0 0 0 0 0 0 0 0 0 0 0 0 0 0 0 0 0 0 0 0 0 0 0 0 0 0 0 0 0 0 0 0.00908864051967361 0 0 0 0 0.170787195687278 0 0.145187065581441 0 0 0.0117482142304268 0 0 0 0 0 0 0 0 0 0 0 0 0 0 0 0 0 0 0 0 0 0 0 0 0 0 0 0 0 0 0 0 0 0 0 0 0 0 0 0 0 0 0 0 0 0 0 0 0 0
0 0 0 0 0 0 0 0 0 0 0 0 0 0 0 0 0 0 0 0 0 0 0 0 0 0 0 0.0138490727289038 0 0.0804382604612752 0.155023458292554 0 0 0 0 0 0 0 0 0 0 0 0 0 0 0 0 0 0 0 0 0 0 0 0 0 0 0 0 0 0 0 0 0 0 0 0 0 0 0 0 0 0 0 0 0 0 0 0 0 0 0 0 0 0 0 0 0 0 0 0 0 0 0 0 0 0 0 0 0 0 0 0 0 0.100753835990702 0.0147310798762494 0 0 0 0 0 0.365157516279805 0.112592726444212 0 0 0 0 0 0 0 0 0 0.113389410905363 0 0.0372863493903321 0 0 0 0.0067782896306037 0 0 0 0 0 0 0 0 0 0 0 0 0 0 0 0 0 0 0 0 0 0 0 0 0 0 0 0 0 0 0 0 0 0 0 0 0 0 0 0 0 0 0 0 0 0 0 0 0 0 0 0 0 0 0 0 0 0 0 0 0 0 0 0 0 0 0 0 0 0 0 0 0 0 0 0 0 0 0 0 0 0 0 0 0 0 0 0 0 0 0 0 0 0 0 0 0 0 0 0 0 0 0 0 0 0 0 0 0 0 0 0 0 0 0 0 0 0 0 0 0 0 0 0 0 0 0 0 0 0 0 0 0 0 0 0 0 0 0 0 0 0 0 0 0 0 0 0 0 0 0 0 0 0 0 0 0 0 0 0 0 0 0 0 0 0 0 0 0 0 0 0 0 0 0 0 0 0 0 0 0 0 0 0 0 0 0 0
0 0 0 0 0 0 0 0 0 0 0 0 0 0 0 0 0 0 0 0 0 0 0 0 0 0 0 0 0 0 0 0 0 0 0 0 0 0 0 0 0 0 0 0 0 0 0 0 0 0 0 0 0 0 0 0 0 0 0.31251893933985 0 0 0 0 0 0 0 0.018712425883703 0.0117680346181352 0 0 0 0 0 0 0 0.0161664176910562 0 0 0 0 0 0 0 0 0 0 0 0 0 0 0 0 0 0 0 0 0 0 0 0 0 0 0 0 0.0433233204536678 0 0 0 0 0 0.0135314189690311 0 0.0148118647880047 0 0 0 0 0 0 0 0 0 0.109171314940359 0.251064113736678 0.128652992856063 0 0 0 0.0362417903175781 0 0 0 0 0 0 0 0 0 0 0 0 0 0 0 0 0 0 0 0 0 0 0 0 0 0 0 0 0 0 0 0 0 0 0 0 0 0 0 0 0 0 0 0 0 0 0 0 0 0 0 0 0 0 0 0 0 0 0 0 0 0 0 0 0 0 0 0 0 0 0 0 0 0 0 0 0 0.0076669630091697 0 0 0 0 0 0 0 0 0 0 0 0 0 0 0 0 0 0 0 0 0 0 0 0 0 0 0 0 0 0 0 0 0 0 0 0 0 0 0 0 0 0 0 0 0 0 0 0 0 0 0 0 0 0 0.0304558890753446 0.00591451432135948 0 0 0 0 0 0 0 0 0 0 0 0 0 0 0 0 0 0 0 0 0 0 0 0 0 0 0 0 0 0 0 0 0 0 0 0 0 0 0 0 0 0 0 0 0 0 0 0 0 0 0 0 0 0
0 0 0 0 0 0 0 0 0 0 0 0 0 0 0 0 0 0 0 0 0 0 0 0 0 0 0 0.0791006589486904 0 0 0 0 0 0 0 0 0 0 0 0 0 0 0 0 0 0 0 0 0 0 0 0 0 0 0 0 0 0 0 0 0 0 0 0 0 0 0.01607876131519 0.00757253047766149 0 0 0 0 0 0 0 0.0106459720867446 0 0 0 0 0 0 0 0 0 0 0 0 0 0 0 0 0 0 0 0 0 0 0 0 0 0 0 0 0.307531548631577 0 0 0 0.0201162868268374 0 0 0.0178034660163845 0.0447538491246142 0 0 0 0 0 0 0 0.0894429456151395 0.0888571653238081 0 0.0196227074814744 0.285783512887407 0 0 0 0.0126905952644716 0 0 0 0 0 0 0 0 0 0 0 0 0 0 0 0 0 0 0 0 0 0 0 0 0 0 0 0 0 0 0 0 0 0 0 0 0 0 0 0 0 0 0 0 0 0 0 0 0 0 0 0 0 0 0 0 0 0 0 0 0 0 0 0 0 0 0 0 0 0 0 0 0 0 0 0 0 0 0 0 0 0 0 0 0 0 0 0 0 0 0 0 0 0 0 0 0 0 0 0 0 0 0 0 0 0 0 0 0 0 0 0 0 0 0 0 0 0 0 0 0 0 0 0 0 0 0 0 0 0 0 0 0 0 0 0 0 0 0 0 0 0 0 0 0 0 0 0 0 0 0 0 0 0 0 0 0 0 0 0 0 0 0 0 0 0 0 0 0 0 0 0 0 0 0 0 0 0 0 0 0 0 0 0 0 0 0 0
0 0 0 0 0 0 0 0 0 0 0 0 0 0 0 0 0.224337306505261 0 0.0715054380891147 0.0112222876009264 0 0 0 0 0 0 0 0 0 0.0098357560474722 0.0171989636390513 0 0 0 0 0 0 0 0 0 0 0 0 0 0 0 0 0 0 0 0 0 0 0 0 0 0 0 0.0473628709659477 0 0 0.00612966976275683 0 0 0 0 0.0147112074306164 0.0169312710600905 0.0292315946421503 0 0 0 0 0 0 0.0137444709423187 0.00767574229662841 0 0 0 0 0 0 0 0 0 0 0 0 0 0 0 0 0 0 0 0 0 0 0 0 0 0 0 0 0 0 0 0 0.0461256985733841 0.0113732980063239 0 0.0202306053778964 0 0 0 0 0 0 0 0 0.187275907125175 0.0179834199245292 0 0.196818739260039 0 0 0 0 0 0 0 0 0 0 0 0 0 0 0 0 0 0 0 0 0 0 0 0 0 0 0 0 0 0 0 0 0 0 0 0 0 0 0 0 0 0 0 0 0 0 0 0 0 0 0 0 0 0 0 0 0 0 0 0 0 0 0 0 0 0 0 0 0 0 0 0 0 0 0 0 0 0 0 0 0 0.00753600282130703 0 0 0 0 0 0 0 0 0 0 0 0 0 0 0 0 0 0 0 0 0 0 0 0 0 0 0 0 0 0 0 0 0 0 0 0 0 0 0 0 0 0 0 0 0 0 0 0 0 0 0 0 0 0 0.0315616147074269 0.00655578605087691 0 0 0 0.00465234917070624 0 0 0 0 0 0 0 0 0 0 0 0 0 0 0 0 0 0 0 0 0 0 0 0 0 0 0 0 0 0 0 0 0 0 0 0 0 0 0 0 0 0 0 0 0 0 0 0 0 0
0 0 0 0 0 0 0 0 0 0 0 0 0 0 0 0 0 0 0 0 0 0 0 0 0 0 0 0 0 0 0 0 0 0 0 0 0 0 0 0 0 0 0 0 0 0 0 0 0 0 0 0 0 0 0 0 0 0 0 0 0 0 0 0 0 0 0.0361420656314461 0.0112515036568331 0.0146359563557714 0 0 0 0 0 0 0.02432095859896 0 0 0 0 0 0 0 0 0 0 0 0 0 0 0 0 0 0 0 0 0 0 0 0 0 0 0 0 0 0 0 0 0 0.0690094436577668 0.0189866219545784 0 0.185816823056035 0 0 0 0 0 0 0 0.0296514017641051 0.105566367297204 0.288110403411334 0.216508454615965 0 0 0 0 0 0 0 0 0 0 0 0 0 0 0 0 0 0 0 0 0 0 0 0 0 0 0 0 0 0 0 0 0 0 0 0 0 0 0 0 0 0 0 0 0 0 0 0 0 0 0 0 0 0 0 0 0 0 0 0 0 0 0 0 0 0 0 0 0 0 0 0 0 0 0 0 0 0 0 0 0 0 0 0 0 0 0 0 0 0 0 0 0 0 0 0 0 0 0 0 0 0 0 0 0 0 0 0 0 0 0 0 0 0 0 0 0 0 0 0 0 0 0 0 0 0 0 0 0 0 0 0 0 0 0 0 0 0 0 0 0 0 0 0 0 0 0 0 0 0 0 0 0 0 0 0 0 0 0 0 0 0 0 0 0 0 0 0 0 0 0 0 0 0 0 0 0 0 0 0 0 0 0 0 0 0 0 0 0 0 0 0 0
0 0 0 0 0 0 0 0 0 0 0 0 0 0 0 0 0 0 0 0 0 0 0 0 0 0.300349929005565 0 0 0 0 0 0.112667441957515 0 0 0.140133652607429 0 0 0 0 0 0 0 0 0 0 0 0 0.269010031182683 0.177838945246809 0 0 0 0 0 0 0 0 0 0 0 0 0 0 0 0 0 0 0 0 0 0 0 0 0 0 0 0 0 0 0 0 0 0 0 0 0 0 0 0 0 0 0 0 0 0 0 0 0 0 0 0 0 0 0 0 0 0 0 0 0 0 0 0 0 0 0 0 0 0 0 0 0 0 0 0 0 0 0 0 0 0 0 0 0 0 0 0 0 0 0 0 0 0 0 0 0 0 0 0 0 0 0 0 0 0 0 0 0 0 0 0 0 0 0 0 0 0 0 0 0 0 0 0 0 0 0 0 0 0 0 0 0 0 0 0 0 0 0 0 0 0 0 0 0 0 0 0 0 0 0 0 0 0 0 0 0 0 0 0 0 0 0 0 0 0 0 0 0 0 0 0 0 0 0 0 0 0 0 0 0 0 0 0 0 0 0 0 0 0 0 0 0 0 0 0 0 0 0 0 0 0 0 0 0 0 0 0 0 0 0 0 0 0 0 0 0 0 0 0 0 0 0 0 0 0 0 0 0 0 0 0 0 0 0 0 0 0 0 0 0 0 0 0 0 0 0 0 0 0 0 0 0 0 0 0 0 0 0 0 0 0 0 0 0 0 0 0
0 0 0 0 0 0 0 0 0 0 0.00672120416558031 0 0 0 0 0.086621594037103 0 0 0 0 0 0 0 0 0 0 0 0 0 0.02881224618811 0.269102563205399 0 0 0 0 0 0 0.0141903941097606 0 0 0 0 0 0 0 0 0 0 0 0 0.00317176290010151 0 0 0.00629861811151853 0 0 0 0 0 0 0 0 0 0 0 0 0 0 0 0 0 0 0 0 0 0 0 0 0 0 0.00355557286448354 0 0.00310898311548871 0 0 0.0119186808696772 0.0122410310963891 0 0 0 0 0 0.0153517551816391 0 0.0140718094850043 0.0584071137943703 0.0658421709843173 0 0.0101940319265771 0 0 0 0 0 0 0 0 0 0 0 0 0 0 0 0 0 0 0 0 0 0 0 0 0 0 0 0 0 0 0.0181819066933817 0 0 0.0181238588288482 0 0.00588666555148692 0.241932136984792 0.0695704374518898 0.0208253528741641 0.0048406810198201 0 0 0 0 0 0 0 0.00440994546987904 0 0 0.00661948309021795 0 0 0 0 0 0 0 0 0 0 0 0 0 0 0 0 0 0 0 0 0 0 0 0 0 0 0 0 0 0 0 0 0 0 0 0 0 0 0 0 0 0 0 0 0 0 0 0 0 0 0 0 0 0 0 0 0 0 0 0 0 0 0 0 0 0 0 0 0 0 0 0 0 0 0 0 0 0 0 0 0 0 0 0 0 0 0 0 0 0 0 0 0 0 0 0 0 0 0 0 0 0 0 0 0 0 0 0 0 0 0 0 0 0 0 0 0 0 0 0 0 0 0 0 0 0 0 0 0 0 0 0 0 0 0 0 0 0 0 0 0 0 0 0 0 0 0 0 0 0 0 0 0 0 0 0 0 0 0 0 0 0 0 0 0 0 0
0 0 0 0 0 0 0 0 0 0 0 0 0 0 0 0 0.0118850334962152 0 0 0.0121339687318819 0.0350506862372453 0 0.0342419692692298 0 0 0 0 0 0 0 0.0199332456976449 0 0 0 0 0 0 0 0 0 0 0 0 0.014463016051432 0.0427242562525536 0 0 0 0 0.0186052753455353 0 0 0 0 0 0 0 0 0 0 0 0 0 0 0.0581367890158355 0.0255170855735664 0 0 0 0 0 0 0 0 0 0 0 0 0 0 0 0 0 0 0 0 0 0 0 0 0 0 0 0 0 0 0 0 0 0 0 0 0 0 0 0 0 0 0 0 0 0 0 0 0 0 0 0 0 0 0 0 0 0 0 0 0 0 0 0 0 0 0 0 0 0 0 0 0 0 0 0 0 0 0 0 0 0 0 0 0 0 0 0 0 0 0 0 0 0 0 0 0 0 0 0 0 0.113977172413005 0.126000315327401 0.0397371539823548 0 0.0080771747845114 0.255065184981864 0 0 0 0 0 0 0 0 0 0 0 0 0 0 0 0.0327155787063299 0 0 0 0 0 0 0 0 0 0 0 0 0 0 0 0.0233815832907545 0 0 0 0 0 0 0 0 0 0 0 0 0.0125723139156536 0 0 0 0 0 0 0 0 0 0 0 0 0 0 0 0 0 0 0 0 0 0 0 0 0 0 0 0 0 0 0 0 0 0 0 0 0 0 0 0 0 0 0 0 0 0.115782196926986 0 0 0 0 0 0 0 0 0 0 0 0 0 0 0 0 0 0 0 0 0 0 0 0 0 0 0 0 0 0 0 0 0 0 0 0 0 0 0 0 0 0 0 0 0 0 0 0 0 0 0 0 0
0 0 0 0 0 0 0 0 0 0 0 0 0 0 0 0 0 0 0 0 0 0 0 0 0 0 0 0.0634808318432715 0 0 0 0 0 0 0 0 0 0 0 0 0 0 0 0 0 0.224758670520917 0 0 0 0 0 0 0 0 0 0 0 0 0.0243892064410753 0.0348048915666136 0 0 0 0 0 0 0.0117045466585753 0.0105095922733152 0 0 0 0 0 0 0 0.020577057164523 0 0 0 0 0 0 0 0 0 0 0 0 0 0 0 0 0 0 0 0 0 0 0 0 0 0 0 0 0.018219152209394 0 0 0 0.00476185901336025 0 0.00525995104430087 0 0.0087086328888515 0 0 0 0 0 0 0 0.00816110209291856 0.0450244743292831 0.0193703330544934 0 0 0 0 0 0 0 0 0 0 0 0 0 0 0 0 0 0 0 0 0 0 0 0 0 0 0 0 0 0 0 0 0 0 0 0 0 0 0 0 0 0 0 0 0 0 0 0 0 0.0441210545946123 0.0944903939009038 0 0 0 0 0 0 0 0 0 0 0 0 0 0 0 0 0 0 0 0 0 0 0 0 0 0 0 0 0 0 0 0 0 0 0.0828257510653442 0 0 0 0 0 0 0 0 0.0639482467148551 0 0 0 0 0 0 0 0 0 0 0 0 0 0 0.00904440439475316 0 0 0 0 0 0 0 0 0 0 0 0 0 0 0 0 0 0 0 0 0 0 0 0 0 0 0 0 0 0 0 0 0 0 0.0585031300152325 0.0114064999707482 0.0208219845163297 0 0 0 0 0 0 0 0.00390959399798389 0.0660073536137293 0 0.0451912861146147 0 0 0 0 0 0 0 0 0 0 0 0 0 0 0 0 0 0 0 0 0 0 0 0 0 0 0 0 0 0 0 0 0 0 0 0
0.0220767257974264 0 0 0.0965426929348237 0.0136568684194522 0.0686260752768437 0.0317515329021589 0 0.0636797204702391 0.108007613730725 0.00806343009232375 0 0 0 0 0 0 0 0 0 0 0 0 0 0 0 0 0 0.00559417148932294 0.00807087616981116 0.0212801552189598 0 0 0 0 0 0 0.175182813193152 0 0 0 0 0 0 0 0 0 0 0 0 0.00448645539276433 0 0 0 0 0 0 0 0 0 0 0 0 0 0 0 0 0 0 0 0.0114946646019447 0 0 0 0 0 0 0 0 0 0 0 0 0 0.0120448312731119 0.00795635922046127 0 0 0 0 0 0 0.0178780646761708 0 0 0 0 0 0 0 0 0 0 0 0 0 0 0 0 0 0 0 0 0 0.00714861352373955 0 0 0 0 0 0 0 0 0 0 0 0.0192713652098286 0 0 0 0 0 0.248018249524056 0 0 0 0.00415078607365123 0 0 0 0 0 0 0 0 0 0.00499461054750776 0 0 0 0 0 0 0 0 0 0 0 0.00230590286626951 0 0 0 0 0 0 0 0 0 0 0 0 0 0 0 0 0 0 0 0 0 0 0 0 0 0 0 0 0 0 0 0 0 0 0 0 0 0 0 0 0 0 0 0 0 0 0 0.00763683727688019 0 0 0 0 0 0 0 0 0 0 0 0 0 0 0 0 0 0 0 0 0 0 0 0 0 0 0 0 0 0 0 0 0 0 0 0 0 0 0 0 0 0 0 0 0 0 0 0 0 0 0 0 0.00862220926794728 0 0 0 0 0 0 0 0 0 0 0.00559468580131055 0 0 0 0 0 0 0 0 0 0 0 0 0 0.00963860588169803 0 0 0 0.00622508316741925 0 0 0 0 0 0 0 0 0 0 0 0 0 0 0 0 0 0 0 0 0 0 0 0 0 0 0 0
0 0 0 0 0 0 0 0.0113776271885385 0 0 0 0 0 0 0 0 0 0 0 0 0 0 0 0 0 0 0 0 0 0 0 0 0 0 0 0 0.00890681856308406 0.0110944510910785 0 0 0 0 0 0 0 0 0.298566538965173 0 0 0 0.00793941533756216 0 0 0 0 0 0 0 0 0 0 0 0 0 0 0 0 0 0 0 0 0 0.0657954998245389 0 0 0 0 0 0 0 0 0 0 0 0.0163677759341694 0.0014056506717399 0.00985048075965592 0.0111771221312709 0.0103310411769225 0 0 0 0 0 0 0 0 0 0 0 0 0 0 0 0 0 0 0 0 0 0 0 0 0 0 0 0 0 0 0 0 0 0 0 0 0 0 0 0 0 0 0.492771247564011 0.0544163307922552 0 0 0 0 0 0 0 0 0 0 0 0 0 0 0 0 0 0 0 0 0 0 0 0 0 0 0 0 0 0 0 0 0 0 0 0 0 0 0 0 0 0 0 0 0 0 0 0 0 0 0 0 0 0 0 0 0 0 0 0 0 0 0 0 0 0 0 0 0 0 0 0 0 0 0 0 0 0 0 0 0 0 0 0 0 0 0 0 0 0 0 0 0 0 0 0 0 0 0 0 0 0 0 0 0 0 0 0 0 0 0 0 0 0 0 0 0 0 0 0 0 0 0 0 0 0 0 0 0 0 0 0 0 0 0 0 0 0 0 0 0 0 0 0 0 0 0 0 0 0 0 0 0 0 0 0 0 0 0 0 0 0 0 0 0 0 0 0 0 0 0 0 0 0 0 0 0 0 0 0 0 0 0 0
0 0 0 0 0 0 0 0 0 0 0 0 0 0 0 0 0 0 0 0 0 0 0 0 0 0 0 0 0 0 0 0 0 0 0 0 0.0214796168956899 0.0133992986895148 0 0 0 0 0 0 0 0 0.263452268397443 0 0 0 0.00528960956534306 0 0 0 0 0 0 0.00615021461240096 0 0 0 0 0 0 0 0 0 0 0 0 0 0 0.137341000256302 0 0 0 0 0 0 0 0 0 0 0 0.0298101587697327 0.00137070572374505 0.0139604542015374 0.0149981052466259 0.0175167204363592 0 0 0 0 0 0 0 0 0 0 0 0 0 0 0 0 0 0 0 0 0 0 0 0 0 0 0 0 0 0 0 0 0 0 0 0 0 0 0 0 0 0.363439581361193 0 0.111792265844114 0 0 0 0 0 0 0 0 0 0 0 0 0 0 0 0 0 0 0 0 0 0 0 0 0 0 0 0 0 0 0 0 0 0 0 0 0 0 0 0 0 0 0 0 0 0 0 0 0 0 0 0 0 0 0 0 0 0 0 0 0 0 0 0 0 0 0 0 0 0 0 0 0 0 0 0 0 0 0 0 0 0 0 0 0 0 0 0 0 0 0 0 0 0 0 0 0 0 0 0 0 0 0 0 0 0 0 0 0 0 0 0 0 0 0 0 0 0 0 0 0 0 0 0 0 0 0 0 0 0 0 0 0 0 0 0 0 0 0 0 0 0 0 0 0 0 0 0 0 0 0 0 0 0 0 0 0 0 0 0 0 0 0 0 0 0 0 0 0 0 0 0 0 0 0 0 0 0 0 0 0 0 0 0
0 0 0 0.00825603231090173 0 0.00653826614402935 0 0.0283891910439284 0.0176687338469873 0.024527857477298 0 0 0 0 0 0.00419047672750379 0 0 0 0 0 0 0 0 0 0 0 0 0.00525695194621581 0.0156392100535666 0.0163309905543092 0 0 0 0 0 0.0864175827487608 0.0962204327898287 0 0 0 0 0 0 0 0 0.0415507815084569 0 0 0 0 0 0 0 0 0 0 0 0 0 0 0 0 0 0 0 0 0 0 0 0 0 0.0737610504018963 0 0 0 0 0 0 0 0 0 0 0 0.0404267771515114 0.00882942987311168 0.0406722429096301 0.00983709700921277 0.00790433468759041 0 0 0 0.0091423438683991 0 0 0 0 0 0 0 0 0 0 0 0 0 0 0 0 0 0 0 0 0 0 0 0 0 0 0 0 0 0 0 0 0 0.0179162930837889 0 0 0.231317275511505 0.0513489087304518 0.143029907691659 0 0 0 0 0.00388217618658514 0 0 0 0 0 0 0 0 0 0 0 0 0 0 0 0 0 0 0 0 0 0 0 0 0 0 0 0 0 0 0 0 0 0 0 0 0 0 0 0 0 0 0 0 0 0 0 0 0 0 0 0 0 0 0 0 0 0 0 0 0 0 0 0 0 0 0 0 0 0.00414437858538044 0 0 0 0 0 0 0 0 0 0 0 0 0 0 0 0 0 0 0 0 0 0 0 0 0 0 0 0 0 0 0 0 0 0 0 0 0 0 0 0 0 0 0 0 0 0 0 0 0 0 0 0 0 0 0 0 0 0 0 0 0 0 0 0 0 0 0 0 0 0 0 0 0 0 0 0 0 0.00348670519183365 0 0 0 0.00331457196565715 0 0 0 0 0 0 0 0 0 0 0 0 0 0 0 0 0 0 0 0 0 0 0 0 0 0 0 0
0.00206553034943018 0 0 0 0.0187723059987198 0 0 0 0 0 0.00697596423328678 0 0 0.0162377748722958 0.0365556321080494 0.211029769108954 0 0 0 0 0.122455344210984 0 0 0 0 0 0 0 0 0.0051242754031238 0.0533462360464287 0 0 0 0 0 0 0 0.0215542072039573 0 0 0 0 0 0.0352796611726331 0 0.00376896834582324 0 0 0.0101167045072097 0 0 0 0 0 0 0 0 0 0 0 0 0 0 0 0 0.00914100456140328 0.00507746275877082 0 0.0329117818791598 0.0159436126070988 0 0 0.0086472857241078 0.01642096627797 0 0 0.185816613179457 0 0 0 0 0 0 0 0 0 0 0 0 0 0 0 0 0 0 0 0 0 0.0035017537087707 0.00303287218734102 0 0 0 0 0 0 0 0 0 0 0 0 0 0 0 0 0 0 0 0 0 0 0 0 0 0 0 0 0 0 0 0 0 0 0 0 0.0135805515238393 0 0 0 0 0 0 0 0 0 0 0 0 0 0 0 0 0 0 0 0 0 0 0 0 0 0 0 0 0 0 0 0 0 0 0 0 0 0 0 0 0 0 0 0 0 0 0.004054328361328 0 0 0 0 0 0 0 0 0 0 0 0 0 0 0 0 0.00686490662989232 0 0.0695805094825792 0 0 0 0 0 0 0 0 0 0 0 0 0 0 0 0 0 0 0 0 0 0 0 0 0 0 0 0 0 0 0 0 0 0 0 0 0 0 0 0 0 0 0 0 0 0 0 0 0 0 0 0 0 0 0 0 0 0 0 0 0 0 0 0 0 0 0 0 0 0 0 0 0 0 0 0 0 0 0.0821439775573865 0 0 0 0 0 0 0 0 0 0 0 0 0 0 0 0 0 0 0 0 0 0 0 0 0 0 0 0 0 0 0 0 0 0
0 0 0 0 0 0 0 0 0 0 0 0 0 0 0 0.0663175215520159 0 0 0 0 0 0 0 0 0 0 0 0 0 0 0 0 0 0 0 0 0 0 0 0 0 0 0 0 0 0 0 0 0 0 0 0 0 0 0 0 0 0 0 0 0 0 0 0 0 0 0 0 0 0.0977060105282271 0 0 0 0 0 0 0 0 0 0 0 0 0 0 0 0 0 0 0 0 0 0 0 0 0 0 0.184276920534369 0 0.175976998506252 0 0 0 0 0 0 0 0 0 0 0 0 0 0 0 0 0 0 0 0 0 0 0 0 0 0 0 0.0797915287477301 0 0 0 0 0 0 0 0 0.11417420101242 0.281756819118986 0 0 0 0 0 0 0 0 0 0 0 0 0 0 0 0 0 0 0 0 0 0 0 0 0 0 0 0 0 0 0 0 0 0 0 0 0 0 0 0 0 0 0 0 0 0 0 0 0 0 0 0 0 0 0 0 0 0 0 0 0 0 0 0 0 0 0 0 0 0 0 0 0 0 0 0 0 0 0 0 0 0 0 0 0 0 0 0 0 0 0 0 0 0 0 0 0 0 0 0 0 0 0 0 0 0 0 0 0 0 0 0 0 0 0 0 0 0 0 0 0 0 0 0 0 0 0 0 0 0 0 0 0 0 0 0 0 0 0 0 0 0 0 0 0 0 0 0 0 0 0 0 0 0 0 0 0 0 0 0 0 0 0 0 0 0 0 0 0 0 0 0 0 0 0 0 0 0 0 0
0 0 0 0 0 0 0 0 0 0 0 0 0 0 0 0 0 0 0 0 0 0 0 0 0 0 0 0 0 0 0.149850755418185 0 0 0 0 0 0 0 0 0 0 0 0 0 0 0 0 0 0 0 0 0 0 0 0 0 0 0 0 0 0 0 0 0 0 0 0 0 0 0 0 0 0 0 0 0 0 0 0 0 0.0444845779679496 0.00324284989301925 0.0124862207101951 0 0.0248887645449023 0.0169668651777777 0 0 0 0 0 0 0.0506993351840602 0 0.0130559524067109 0.150116942047624 0.166479403659188 0.0221685428233728 0.00590129467814143 0 0 0 0 0 0 0 0 0 0 0 0 0 0 0 0 0 0 0 0 0 0 0 0 0 0 0 0.292041399845319 0 0 0 0 0 0 0 0.0101679035355313 0 0.0374491921080243 0 0 0 0 0 0 0 0 0 0 0 0 0 0 0 0 0 0 0 0 0 0 0 0 0 0 0 0 0 0 0 0 0 0 0 0 0 0 0 0 0 0 0 0 0 0 0 0 0 0 0 0 0 0 0 0 0 0 0 0 0 0 0 0 0 0 0 0 0 0 0 0 0 0 0 0 0 0 0 0 0 0 0 0 0 0 0 0 0 0 0 0 0 0 0 0 0 0 0 0 0 0 0 0 0 0 0 0 0 0 0 0 0 0 0 0 0 0 0 0 0 0 0 0 0 0 0 0 0 0 0 0 0 0 0 0 0 0 0 0 0 0 0 0 0 0 0 0 0 0 0 0 0 0 0 0 0 0 0 0 0 0 0 0 0 0 0 0 0 0 0 0 0 0 0 0 0 0 0 0
0 0 0 0 0 0 0 0 0 0 0 0 0 0 0 0.249829242993121 0 0 0 0 0 0 0 0 0 0 0 0 0 0.014407033442491 0.0363672648314575 0 0 0 0 0 0 0 0 0 0 0 0 0 0 0 0 0 0 0 0 0 0 0 0 0 0 0 0 0 0 0 0 0 0 0 0 0 0 0.0193842004018822 0 0 0 0 0 0 0 0 0 0 0 0 0 0 0 0 0 0 0 0 0 0 0 0 0 0 0.162896253750889 0 0.023850342000458 0 0 0 0 0 0 0 0 0 0 0 0 0 0 0 0 0 0 0 0 0 0 0 0 0 0 0 0.193492613571436 0 0 0.0108917320985858 0 0 0.010922383229582 0 0.0578131547592809 0.0862841946409464 0 0.121419284837917 0 0 0 0 0 0 0 0 0 0 0 0 0 0 0 0 0 0 0 0 0 0 0 0 0 0 0 0 0 0 0 0 0 0 0 0 0 0 0 0 0 0 0 0 0 0 0 0 0 0 0 0.00644223996020583 0 0 0 0 0 0 0 0 0 0 0 0 0 0 0 0 0 0 0 0 0 0 0 0 0 0 0 0 0 0 0 0 0 0.00600005948174752 0 0 0 0 0 0 0 0 0 0 0 0 0 0 0 0 0 0 0 0 0 0 0 0 0 0 0 0 0 0 0 0 0 0 0 0 0 0 0 0 0 0 0 0 0 0 0 0 0 0 0 0 0 0 0 0 0 0 0 0 0 0 0 0 0 0 0 0 0 0 0 0 0 0 0 0 0 0 0 0 0 0 0 0 0 0 0 0 0 0 0 0 0
0.00383483914969157 0 0 0 0 0 0 0 0 0 0.0143724264799535 0 0 0.0254574888161956 0.00554150656905515 0.510417089343879 0 0 0 0.00814808260650169 0 0.00714217490232694 0 0 0 0 0 0 0 0.0122818574926807 0.0516588187617323 0 0 0 0 0 0 0 0 0 0.0110764813242837 0 0 0 0 0 0 0 0 0 0 0 0 0 0 0 0 0 0 0 0 0 0 0 0 0 0 0 0 0.104274424178924 0.0165642134337506 0 0 0 0 0 0 0 0 0 0 0 0 0 0 0 0 0 0 0 0 0 0 0 0 0 0 0 0 0 0 0 0 0 0 0 0 0 0 0 0 0 0 0 0 0 0 0 0 0 0 0 0 0 0 0 0.0637251511890034 0 0 0 0 0 0 0.026379813746069 0 0 0.133587714388542 0 0.00209141660946035 0 0 0 0 0 0 0 0 0 0 0 0 0 0 0 0 0 0 0 0 0 0 0 0 0 0 0 0 0 0 0 0 0 0 0 0 0 0 0 0 0 0 0 0 0 0 0 0 0 0 0 0 0 0 0 0 0 0 0 0 0 0 0 0 0 0 0 0 0 0 0 0 0 0 0 0 0 0 0 0 0 0 0 0 0.00344650100795065 0 0 0 0 0 0 0 0 0 0 0 0 0 0 0 0 0 0 0 0 0 0 0 0 0 0 0 0 0 0 0 0 0 0 0 0 0 0 0 0 0 0 0 0 0 0 0 0 0 0 0 0 0 0 0 0 0 0 0 0 0 0 0 0 0 0 0 0 0 0 0 0 0 0 0 0 0 0 0 0 0 0 0 0 0 0 0 0 0 0 0 0 0
0 0 0 0 0 0 0 0 0 0 0 0 0 0 0 0.00353116327883028 0 0 0 0 0 0 0 0 0 0 0 0 0 0 0.00369247857212298 0 0 0.10208925597033 0 0 0 0 0 0 0 0 0 0 0.000814584441511687 0 0 0 0 0 0.00420357208278271 0 0 0.148263674676914 0 0 0 0.00732259569271029 0 0 0 0 0 0 0 0 0 0 0 0 0 0 0 0 0 0 0 0 0 0 0 0 0 0 0.00756055203847215 0 0 0.00259473430315664 0.013416456195234 0.00623887067650546 0.00711218800360078 0.00138583923366312 0.00172950243384676 0.0139786056698844 0 0 0 0 0 0 0.00666007595765809 0.00308856948836409 0.00258034324409791 0 0 0 0 0 0 0 0 0 0 0 0 0 0 0 0 0 0 0 0 0 0 0 0.0033364598797537 0 0 0 0 0 0 0 0 0 0 0.000471087400277004 0 0.0373148579012008 0 0.00288650820845045 0 0.0629570651289327 0 0.0538804174222662 0.0529623955929391 0 0.0106292153174314 0.0794906990634913 0 0.00250472068635549 0 0.184123846270102 0 0 0 0 0 0 0 0 0 0 0 0 0 0 0 0 0 0 0 0 0 0 0 0 0 0 0 0 0 0 0 0 0 0 0 0 0 0 0 0 0 0 0 0 0 0 0 0 0 0 0 0 0 0 0 0 0 0 0 0 0 0 0 0 0 0 0 0 0 0 0 0 0 0 0 0 0 0 0 0 0 0 0 0 0 0 0 0 0 0 0 0 0 0 0 0 0 0 0 0 0 0 0.0688797827947432 0 0 0 0 0 0 0 0 0 0 0 0 0 0 0 0 0 0 0 0 0 0 0 0 0 0 0 0 0 0 0 0 0 0 0 0 0 0 0 0 0 0.0688878007864299 0 0 0 0 0.00848563814036664 0 0.00147265060073735 0 0 0 0 0 0 0.0208292077723005 0 0 0.00462458507453723 0
0 0 0 0 0 0 0 0 0 0 0 0 0 0 0 0.0056774312772383 0 0 0 0 0 0 0 0 0 0 0 0 0 0 0 0 0 0.103408517593251 0 0 0 0 0 0 0 0 0 0 0 0 0 0 0 0 0.0436422109843071 0 0 0.148388531407293 0 0 0 0.127939053937575 0 0 0 0 0 0 0 0 0 0 0 0 0 0 0 0 0 0 0 0 0 0 0 0 0 0 0 0 0 0 0 0 0 0 0 0 0 0 0 0 0 0 0 0 0 0 0 0 0 0 0 0 0 0 0 0 0 0 0 0 0 0 0 0 0 0 0 0 0 0 0 0 0 0 0 0 0 0 0 0 0.219135389209704 0 0 0 0 0 0 0.115794428570016 0 0 0 0 0 0 0 0.236014437020616 0 0 0 0 0 0 0 0 0 0 0 0 0 0 0 0 0 0 0 0 0 0 0 0 0 0 0 0 0 0 0 0 0 0 0 0 0 0 0 0 0 0 0 0 0 0 0 0 0 0 0 0 0 0 0 0 0 0 0 0 0 0 0 0 0 0 0 0 0 0 0 0 0 0 0 0 0 0 0 0 0 0 0 0 0 0 0 0 0 0 0 0 0 0 0 0 0 0 0 0 0 0 0 0 0 0 0 0 0 0 0 0 0 0 0 0 0 0 0 0 0 0 0 0 0 0 0 0 0 0 0 0 0 0 0 0 0 0 0 0 0 0 0 0 0 0 0 0 0 0 0 0 0 0 0 0 0 0 0 0 0 0 0
0 0 0 0 0 0 0 0 0 0 0 0 0 0 0 0 0 0 0 0 0 0 0 0 0 0 0 0 0 0 0 0 0 0 0 0 0 0 0 0 0 0 0 0 0 0 0 0 0 0 0 0 0 0 0 0 0 0.0138600623207015 0 0 0 0 0 0 0 0 0 0 0 0 0 0 0 0 0 0 0 0 0 0 0 0 0 0 0 0 0 0.0589636264788481 0.0680586490281997 0 0 0 0 0.0132819749112495 0 0 0 0 0 0 0 0.0652366698091973 0.157812373137914 0 0 0 0 0 0 0 0 0 0 0 0 0 0 0 0 0 0 0 0 0 0 0 0 0 0 0 0 0 0 0 0 0 0 0 0 0 0 0.0365890985263389 0.07448304166253 0 0.110831939632291 0.0245248438963605 0 0.0842982146358505 0.160767629875196 0.108333151642822 0.00595799581452537 0.0170007286279766 0 0 0 0 0 0 0 0 0 0 0 0 0 0 0 0 0 0 0 0 0 0 0 0 0 0 0 0 0 0 0 0 0 0 0 0 0 0 0 0 0 0 0 0 0 0 0 0 0 0 0 0 0 0 0 0 0 0 0 0 0 0 0 0 0 0 0 0 0 0 0 0 0 0 0 0 0 0 0 0 0 0 0 0 0 0 0 0 0 0 0 0 0 0 0 0 0 0 0 0 0 0 0 0 0 0 0 0 0 0 0 0 0 0 0 0 0 0 0 0 0 0 0 0 0 0 0 0 0 0 0 0 0 0 0 0 0 0 0 0 0 0 0 0 0 0 0 0 0 0 0 0 0 0 0 0 0 0 0 0 0 0 0 0 0
0 0 0 0 0 0 0 0 0 0 0 0 0 0 0 0 0 0 0 0 0 0 0 0 0 0 0 0 0 0 0 0 0 0 0 0 0 0 0 0 0 0 0 0 0 0 0 0 0 0 0 0 0 0 0 0 0 0.139808424298452 0 0 0 0 0 0 0 0 0 0 0 0 0 0 0 0 0 0 0 0 0 0 0 0 0 0 0 0 0 0.0238499050918396 0.0800325998712767 0 0 0 0 0 0 0 0 0 0 0 0 0 0.014844547076371 0 0 0 0 0 0 0 0 0 0 0 0 0 0 0 0 0 0 0 0 0 0 0 0 0 0 0 0 0 0 0 0 0 0 0 0.00651150018418289 0 0.0688220276462444 0 0.318279099109555 0 0.0696672243215088 0.115670559590514 0 0.162514112810056 0 0 0 0 0 0 0 0 0 0 0 0 0 0 0 0 0 0 0 0 0 0 0 0 0 0 0 0 0 0 0 0 0 0 0 0 0 0 0 0 0 0 0 0 0 0 0 0 0 0 0 0 0 0 0 0 0 0 0 0 0 0 0 0 0 0 0 0 0 0 0 0 0 0 0 0 0 0 0 0 0 0 0 0 0 0 0 0 0 0 0 0 0 0 0 0 0 0 0 0 0 0 0 0 0 0 0 0 0 0 0 0 0 0 0 0 0 0 0 0 0 0 0 0 0 0 0 0 0 0 0 0 0 0 0 0 0 0 0 0 0 0 0 0 0 0 0 0 0 0 0 0 0 0 0 0 0 0 0 0 0 0 0 0 0 0 0 0 0
0 0 0 0 0 0 0 0 0 0 0 0 0 0 0 0 0 0 0 0 0 0 0 0 0 0 0 0 0 0 0 0 0 0 0 0 0 0 0 0 0 0 0 0 0 0 0 0 0 0 0 0 0 0 0 0 0 0.230161279432606 0 0 0 0 0 0 0 0 0 0 0 0 0 0 0.00722854565272016 0 0 0 0 0 0 0 0 0 0 0 0.073878675958594 0 0.00850981518477841 0.0932539238646645 0.297423750270911 0.0193139727943561 0 0.0165752362519569 0 0 0 0 0 0 0 0 0.0011330827840639 0.0694435737231039 0.0263767592026686 0 0 0 0 0 0 0 0 0 0 0 0 0 0 0 0 0 0 0 0 0 0 0 0 0 0 0 0 0 0 0 0 0 0 0 0 0 0.0279773772750233 0.0635597180035272 0 0 0.00464987895114452 0.0344118234712355 0 0.0055828363017618 0.0121946907103019 0.00599516054971583 0 0 0 0 0 0 0 0 0 0 0 0 0 0 0 0 0 0 0 0 0 0 0 0 0 0 0 0 0 0 0 0 0 0 0 0 0 0 0 0 0 0 0 0 0 0 0 0 0 0 0 0 0 0 0 0 0 0 0 0 0 0 0 0 0 0 0 0 0 0 0 0 0 0 0 0 0 0 0 0 0 0 0 0 0 0 0 0 0 0 0 0 0 0 0 0 0 0 0 0 0 0 0 0 0 0 0.00232989961686669 0 0 0 0 0 0 0 0 0 0 0 0 0 0 0 0 0 0 0 0 0 0 0 0 0 0 0 0 0 0 0 0 0 0 0 0 0 0 0 0 0 0 0 0 0 0 0 0 0 0 0 0 0 0 0 0 0 0 0 0
0 0 0 0 0 0 0 0 0 0 0 0 0 0 0 0 0 0 0 0 0 0 0 0 0 0 0 0 0 0 0 0 0 0 0 0 0 0 0 0 0 0 0 0 0 0 0 0 0 0 0 0 0 0 0 0 0 0 0 0 0 0 0 0 0 0 0 0 0 0 0 0 0 0 0 0 0 0 0 0 0 0 0 0 0 0 0 0 0 0 0 0 0 0 0 0 0 0 0 0.0161757076720176 0.0272836370564087 0 0 0 0 0 0 0 0 0 0 0 0 0 0 0 0 0 0 0 0 0 0 0 0 0 0 0 0 0 0 0 0 0 0 0 0 0 0.385572818679231 0 0 0 0 0 0 0 0.0837423693887113 0 0 0.339661040928032 0 0 0.0574403752057062 0 0 0 0 0 0 0 0 0 0 0 0 0 0 0 0 0 0 0 0 0 0 0 0 0 0 0 0 0 0 0 0 0 0 0 0 0 0 0 0 0 0 0 0 0 0 0 0 0 0 0 0 0 0 0 0 0 0 0 0 0 0 0 0 0 0 0 0 0 0 0 0 0 0 0 0 0 0 0 0 0 0 0 0 0 0 0 0 0 0 0 0 0 0 0 0 0 0 0 0 0 0 0 0.0447786165693181 0 0 0 0 0 0 0 0 0 0 0 0 0 0 0 0 0 0 0 0 0 0 0 0 0 0 0 0 0 0 0 0 0 0 0 0 0 0 0 0 0 0.0453454345005753 0 0 0 0 0 0 0 0 0 0 0 0 0 0 0 0 0 0
0 0 0 0 0 0 0 0 0 0 0 0 0 0 0 0 0 0 0 0 0 0 0 0 0 0 0 0 0 0 0 0 0 0 0 0 0 0 0 0 0 0 0 0 0 0 0 0 0 0 0 0 0 0 0 0 0 0 0 0 0 0 0 0 0 0 0 0 0 0 0 0 0 0 0 0 0 0 0 0 0 0 0 0 0.00714137483134552 0 0 0.0319788841058792 0.0439049077732376 0 0 0 0 0 0 0 0 0 0 0 0 0.0520471624031574 0.100667969610963 0 0 0 0 0 0 0 0 0 0 0 0 0 0 0 0 0 0 0 0 0 0 0 0 0 0 0 0 0 0 0 0 0 0 0 0 0 0.262755642655289 0.0878091697958517 0.0293480445015896 0 0 0 0 0.150713535543649 0.11410984653195 0.111251228376732 0 0.0082722338703551 0 0 0 0 0 0 0 0 0 0 0 0 0 0 0 0 0 0 0 0 0 0 0 0 0 0 0 0 0 0 0 0 0 0 0 0 0 0 0 0 0 0 0 0 0 0 0 0 0 0 0 0 0 0 0 0 0 0 0 0 0 0 0 0 0 0 0 0 0 0 0 0 0 0 0 0 0 0 0 0 0 0 0 0 0 0 0 0 0 0 0 0 0 0 0 0 0 0 0 0 0 0 0 0 0 0 0 0 0 0 0 0 0 0 0 0 0 0 0 0 0 0 0 0 0 0 0 0 0 0 0 0 0 0 0 0 0 0 0 0 0 0 0 0 0 0 0 0 0 0 0 0 0 0 0 0 0 0 0 0 0 0 0 0 0
0 0 0 0.00358405599009416 0 0 0 0 0 0 0 0 0 0 0 0 0 0 0 0 0 0 0 0 0 0 0 0 0 0 0 0 0 0 0 0 0 0 0 0 0 0 0 0 0 0 0 0 0 0 0 0 0 0 0 0 0 0.199649450811602 0 0 0 0 0 0 0 0 0 0 0 0 0 0 0 0 0 0 0 0 0 0 0 0 0 0 0.0083829601455184 0 0 0.013389174126549 0.0570298120906326 0 0 0 0 0.0081472708743198 0 0 0 0 0 0 0 0 0.0281657756045029 0 0 0 0 0 0 0 0 0 0 0 0 0 0 0 0 0 0 0 0 0 0 0 0 0 0 0 0 0 0 0 0 0 0 0 0.0967872374637828 0.0354196348097025 0.0367333797158896 0.0921089261043979 0.137218518807167 0 0 0 0.0838242791889391 0.0851478148241492 0 0 0 0 0 0.0656193629571363 0.0487923464856171 0 0 0 0 0 0 0 0 0 0 0 0 0 0 0 0 0 0 0 0 0 0 0 0 0 0 0 0 0 0 0 0 0 0 0 0 0 0 0 0 0 0 0 0 0 0 0 0 0 0 0 0 0 0 0 0 0 0 0 0 0 0 0 0 0 0 0 0 0 0 0 0 0 0 0 0 0 0 0 0 0 0 0 0 0 0 0 0 0 0 0 0 0 0 0 0 0 0 0 0 0 0 0 0 0 0 0 0 0 0 0 0 0 0 0 0 0 0 0 0 0 0 0 0 0 0 0 0 0 0 0 0 0 0 0 0 0 0 0 0 0 0 0 0 0 0 0 0 0 0 0 0 0 0 0 0 0 0 0 0 0 0
0 0 0 0 0 0 0 0 0 0 0 0 0 0 0 0.00312103702804607 0 0 0 0 0 0 0 0 0 0 0 0 0 0.00559358060445543 0.0231604025642273 0 0 0 0 0 0 0.0322787382550618 0 0 0 0 0 0 0 0 0 0 0 0 0 0 0 0 0 0 0 0 0 0 0 0 0 0 0 0 0 0 0 0 0 0 0 0 0 0 0 0 0 0 0 0 0 0 0.0386353202664898 0.0233737187480519 0 0.00483495364766621 0.00731142803273388 0 0 0 0.0494034331252957 0 0 0 0 0 0 0 0 0 0 0 0 0 0 0 0 0 0 0 0 0 0 0 0 0 0 0 0 0 0 0 0 0 0.0065920157364574 0 0 0.00704390660469246 0 0 0 0 0 0 0 0 0.114861159342422 0 0 0 0 0.0296543823723528 0 0.101201805254666 0 0.0687387640044392 0 0.010081153589937 0 0 0 0.333575709221711 0.0662671599418248 0 0 0 0 0 0 0 0 0 0 0 0 0 0 0 0 0 0 0 0 0 0 0 0 0 0 0 0 0 0 0 0 0 0 0 0 0 0 0 0 0 0 0 0 0 0 0 0 0 0 0 0 0 0 0 0 0 0 0 0 0 0 0 0 0 0 0 0 0 0 0 0 0 0 0 0 0 0 0 0 0 0 0 0 0 0 0 0 0 0 0 0 0 0 0 0 0 0 0 0 0 0.0416916321489293 0 0 0 0 0 0 0 0 0 0 0 0 0 0 0 0 0 0 0 0 0 0 0 0 0 0 0 0 0 0 0 0 0 0 0 0 0 0 0 0 0 0.0149267359731593 0 0 0 0 0 0 0.0176529635373805 0 0 0 0 0 0 0 0 0 0 0
0 0 0 0 0 0 0 0 0 0 0 0 0 0 0 0 0 0 0 0 0 0 0 0 0 0 0 0 0 0 0 0 0 0 0 0 0 0 0 0 0 0 0 0 0 0 0 0 0 0 0 0 0 0 0 0 0 0 0 0 0 0 0 0 0 0 0 0 0 0 0 0 0 0 0 0 0 0 0 0 0 0 0 0 0.0116660284054706 0.00967640510198637 0 0.0176147123318972 0.0195445733861798 0 0 0 0 0.00824961977523072 0 0 0 0 0 0 0 0.0126761511170934 0.0222118035935551 0 0 0 0 0 0 0 0 0 0 0 0 0 0 0 0 0 0 0 0 0 0 0 0 0 0 0 0 0 0 0 0 0 0 0 0 0 0.182033805553924 0.186573087650017 0.0320951174834126 0 0.137277326348389 0.12275877394349 0.0820847201791246 0 0.0106383683735197 0.14489950675671 0 0 0 0 0 0 0 0 0 0 0 0 0 0 0 0 0 0 0 0 0 0 0 0 0 0 0 0 0 0 0 0 0 0 0 0 0 0 0 0 0 0 0 0 0 0 0 0 0 0 0 0 0 0 0 0 0 0 0 0 0 0 0 0 0 0 0 0 0 0 0 0 0 0 0 0 0 0 0 0 0 0 0 0 0 0 0 0 0 0 0 0 0 0 0 0 0 0 0 0 0 0 0 0 0 0 0 0 0 0 0 0 0 0 0 0 0 0 0 0 0 0 0 0 0 0 0 0 0 0 0 0 0 0 0 0 0 0 0 0 0 0 0 0 0 0 0 0 0 0 0 0 0 0 0 0 0 0 0 0 0 0 0 0 0 0 0
0 0 0 0 0 0 0 0 0 0 0 0 0 0 0 0 0 0 0 0 0 0 0 0 0 0 0 0 0 0 0 0 0 0 0 0 0 0 0 0 0 0 0 0 0 0 0 0 0 0 0 0 0 0 0 0 0 0.0061192051712217 0 0 0 0 0 0 0 0 0 0 0 0 0 0 0 0 0 0 0 0 0 0 0 0 0 0 0.00504434644635571 0 0 0.030112299758222 0.0447312977982097 0.0070323660022511 0 0.00319420834815678 0 0.0331260416641438 0 0 0 0 0 0.00459651620230424 0.0113332808012383 0.0436897355789867 0.224113104519818 0 0 0 0 0 0 0 0 0 0 0 0 0 0 0 0 0 0 0 0 0 0 0 0 0 0 0 0 0 0 0 0 0 0 0 0.0113312098932674 0 0.142902946183801 0 0.0288578364389794 0 0.0427837233340139 0 0 0.00437909055659545 0 0.164048474448913 0.0894159364612277 0.0864409855066698 0 0 0 0 0 0 0 0 0 0 0 0 0 0 0 0 0 0 0 0 0 0 0 0 0 0 0 0 0 0 0 0 0 0 0 0 0 0 0 0 0 0 0 0 0 0 0 0 0 0 0 0 0 0 0 0 0 0 0 0 0 0 0 0 0 0 0 0 0 0 0 0 0 0 0 0 0 0 0 0 0 0 0 0 0 0 0 0 0 0 0 0 0 0 0 0 0 0 0 0 0 0 0 0 0.00680373929477366 0 0 0 0 0 0 0 0 0 0 0 0 0 0 0 0 0 0 0 0 0 0 0 0 0 0 0 0 0 0 0 0 0 0 0 0 0 0 0 0 0 0.0063300203267729 0.00361363526407809 0 0 0 0 0 0 0 0 0 0 0 0 0 0 0 0 0
0 0 0 0 0 0 0 0 0 0 0 0 0 0 0 0.00237775283010908 0 0 0 0 0 0 0 0 0 0 0 0 0 0 0.0075569297335377 0 0.00516337033059975 0.00427579535270026 0 0 0 0.00975094266071547 0 0 0 0 0 0 0 0 0 0 0 0 0 0 0 0 0 0 0 0 0 0 0 0 0 0 0 0 0 0 0 0 0 0 0.0027671830463623 0 0 0 0 0 0 0 0 0 0 0 0.0325310694973763 0.0243660743183921 0.000919911341629275 0.0198536136188173 0.0325650324279609 0.00389196704726885 0.00444405799280363 0.00261468605728502 0.0168431398007389 0.0230913808330096 0.00260312945295604 0 0 0 0.00205180225328616 0.0179572926152182 0.0220988366575301 0.0200509358536571 0.105164208336225 0 0 0 0 0 0 0 0 0 0 0 0 0 0 0 0 0 0 0 0 0 0 0 0.00369148302234767 0 0 0 0 0 0 0 0 0 0 0 0.0643152072022929 0 0.0730846596017508 0 0.0107675295640145 0.0448725920397036 0.0316579324500169 0 0.00376098857053973 0.045268706588974 0.124507201949294 0 0.130259141313795 0.0252149214070637 0.0148930718506079 0.0185228925757008 0 0 0 0 0 0 0 0 0 0 0 0 0 0 0 0 0 0 0 0 0 0 0 0 0 0 0 0 0 0 0 0 0 0 0 0 0 0 0 0 0 0 0 0 0 0 0 0 0 0 0 0 0 0 0 0 0 0 0 0 0 0 0 0 0 0 0 0 0 0 0 0 0 0 0 0 0 0 0 0 0 0 0 0 0 0 0 0 0 0 0 0 0 0 0 0 0 0 0 0 0 0 0.0187449979977145 0 0 0 0 0 0 0 0 0 0 0 0 0 0 0 0 0 0 0 0 0 0 0 0 0 0 0 0 0 0 0 0 0 0 0 0 0 0 0 0 0 0.0175319434428483 0.00996761836515547 0 0 0 0 0 0 0 0 0 0 0 0 0 0 0 0 0
0 0 0 0 0 0 0 0 0 0 0 0 0 0 0 0 0 0 0 0 0 0 0 0 0 0 0 0 0 0 0 0.00491094536804606 0.0125253602868649 0 0 0 0 0 0 0 0 0 0 0 0 0 0 0 0 0 0 0 0 0 0 0 0 0 0 0 0 0 0 0 0 0 0 0 0 0 0 0 0 0.0061402821390002 0 0 0 0 0 0 0 0 0 0 0.00439391934461899 0 0 0 0.0115209041838111 0.0134124425519132 0.0073174012577352 0.00632161854186791 0 0.0217028422110762 0 0 0 0 0 0.10099273037973 0.0837349148409082 0.024570078883386 0.12664625664584 0 0 0 0 0 0 0 0 0 0 0 0 0 0 0 0 0 0 0 0 0 0 0 0 0 0 0 0 0 0 0 0 0 0 0 0 0 0.00860207494384193 0 0 0 0 0 0 0 0.145236369445059 0.278770226801613 0 0.0907834451972328 0 0 0 0 0 0 0 0 0 0 0 0 0 0 0 0 0 0 0 0 0 0 0 0 0 0 0 0 0 0 0 0 0 0 0 0 0 0 0 0 0 0 0 0 0 0 0 0 0 0 0 0 0 0 0 0 0 0 0 0 0 0 0 0 0 0 0 0 0 0 0 0 0 0 0 0 0 0 0 0 0 0 0 0 0 0 0 0 0 0 0 0 0 0 0 0 0 0 0 0 0 0 0 0 0.0240223005866815 0 0 0 0 0 0 0 0 0 0 0 0 0 0 0 0 0 0 0 0 0 0 0 0 0 0 0 0 0 0 0 0 0 0 0 0 0 0 0 0 0 0.0163715957465753 0.0120242906441988 0 0 0 0 0 0 0 0 0 0 0 0 0 0 0 0 0
0 0 0 0 0 0 0 0 0 0 0 0 0 0 0 0 0 0 0 0 0 0 0 0 0 0 0 0 0 0 0 0 0.00591851782448808 0.00196081260041929 0.0149299555895324 0 0 0 0 0 0 0 0 0 0 0 0 0.00185823920936738 0 0 0 0 0 0 0 0 0 0 0 0 0 0 0 0 0 0 0 0 0 0 0 0 0 0.00427058526917105 0 0 0 0 0 0.0026275703270594 0 0 0 0 0 0 0 0.0157537525506929 0.0453792492996498 0.0692052788248636 0.0543108394520941 0.036694998829729 0 0.100591865331815 0 0 0 0 0 0.0385829672969481 0.101315349475297 0.055564901777941 0.126614253917467 0 0 0 0 0 0 0 0 0 0 0 0 0 0 0 0 0 0 0 0 0 0 0 0 0 0 0 0 0 0 0 0 0 0 0 0.00430597259678123 0 0.0243695207201499 0 0 0 0.00500167121022867 0 0 0 0.139398014852827 0.0535762387242961 0.0901328460741769 0 0.00763659824500465 0 0 0 0 0 0 0 0 0 0 0 0 0 0 0 0 0 0 0 0 0 0 0 0 0 0 0 0 0 0 0 0 0 0 0 0 0 0 0 0 0 0 0 0 0 0 0 0 0 0 0 0 0 0 0 0 0 0 0 0 0 0 0 0 0 0 0 0 0 0 0 0 0 0 0 0 0 0 0 0 0 0 0 0 0 0 0 0 0 0 0 0 0 0 0 0 0 0 0 0 0 0 0 0 0 0 0 0 0 0 0 0 0 0 0 0 0 0 0 0 0 0 0 0 0 0 0 0 0 0 0 0 0 0 0 0 0 0 0 0 0 0 0 0 0 0 0 0 0 0 0 0 0 0 0 0 0 0 0 0 0 0 0 0
0 0 0 0 0 0 0 0 0 0 0 0 0 0 0 0 0 0 0 0 0 0 0 0 0 0 0 0 0 0 0 0 0.051961614757034 0.0304794202091396 0 0 0 0 0 0 0 0 0 0 0 0 0 0 0 0 0 0 0 0.0185579260404573 0 0 0 0 0 0 0 0 0 0 0 0 0 0 0 0 0 0 0 0 0 0 0 0 0 0 0 0 0 0 0 0 0 0 0 0.0429725206412393 0.0176916775687581 0 0 0.0499491403168244 0 0 0 0 0 0.11863046114828 0.110010879238818 0.00977385104625964 0 0 0 0 0 0 0 0 0 0 0 0 0 0 0 0 0 0 0 0 0 0 0 0 0 0 0 0 0 0 0 0 0 0 0 0 0 0 0 0 0 0.0448376979481726 0 0 0 0 0 0.0879984257345535 0 0.0212361585530305 0 0 0 0 0 0 0 0 0 0 0 0 0 0 0 0 0 0 0 0 0 0 0 0 0 0 0 0 0 0 0 0 0 0 0 0 0 0 0 0 0 0 0 0 0 0 0 0 0 0 0 0 0 0 0 0 0 0 0 0 0 0 0 0 0 0 0 0 0 0 0 0 0 0 0 0 0 0 0 0 0 0 0 0 0 0 0 0 0 0 0 0 0 0 0 0 0 0 0 0 0 0 0 0 0.145172426546476 0 0 0 0 0 0 0 0 0 0 0 0 0 0 0 0 0 0 0 0 0 0 0 0 0 0 0 0 0 0 0 0 0 0 0 0 0 0 0 0 0 0.139253826545158 0.0052555407229533 0 0 0 0.0369656004599959 0 0.00550752092468134 0 0 0 0 0 0 0.0294235567196244 0 0 0.021515376734737 0.0128063781438067
0 0 0 0 0 0 0 0 0 0 0 0 0 0 0 0 0 0 0 0 0 0 0 0 0 0 0 0 0 0 0 0 0 0.0234014356798724 0 0 0 0.00632800237855883 0 0 0 0 0 0 0 0 0 0 0 0 0 0 0 0.0473465536806757 0 0 0 0.00481477901835213 0 0 0 0 0 0 0 0 0 0 0 0 0 0 0 0 0 0 0 0 0 0 0 0 0 0 0 0 0 0.00501785700680636 0.00579815108740717 0 0 0 0 0 0 0 0 0 0 0 0 0 0 0 0 0 0 0 0 0 0 0 0 0 0 0 0 0 0 0 0 0 0 0 0 0 0 0 0 0 0 0 0 0 0 0 0 0 0.268883153402625 0.058689633366871 0 0 0 0 0 0.0533455775621173 0.22461688374086 0 0 0.0334322037916058 0 0 0 0 0.0817258049726888 0 0 0 0 0 0 0 0 0 0 0 0 0 0 0 0 0 0 0 0 0 0 0 0 0 0 0 0 0 0 0 0 0 0 0 0 0 0 0 0 0 0 0 0 0 0 0 0 0 0 0 0 0 0 0 0 0 0 0 0 0 0 0 0 0 0 0 0 0 0 0 0 0 0 0 0 0 0 0 0 0 0 0 0 0 0 0 0 0 0 0 0 0 0 0 0 0 0 0 0 0 0.0898834765668034 0 0 0 0 0 0 0 0 0 0 0 0 0 0 0 0 0 0 0 0 0 0 0 0 0 0 0 0 0 0 0 0 0 0 0 0 0 0 0 0 0 0.0563444149473378 0 0 0 0 0 0 0.0344567620965563 0 0 0 0 0 0 0.00591531070086254 0 0 0 0
0 0 0 0 0 0 0 0 0 0 0 0 0 0 0 0 0 0 0 0 0 0 0 0 0 0 0 0 0 0 0 0 0 0 0 0 0 0 0 0 0 0 0 0 0 0 0 0 0 0 0 0 0 0 0 0 0 0.0225086525021068 0 0 0 0 0 0 0 0 0 0 0 0 0 0 0 0 0 0 0 0 0 0 0 0 0 0 0 0 0 0 0 0 0 0 0 0 0 0 0 0 0 0 0 0 0 0 0 0 0 0 0 0 0 0 0 0 0 0 0 0 0 0 0 0 0 0 0 0 0 0 0 0 0 0 0 0 0 0 0 0 0 0 0 0 0 0 0 0.233554171220363 0.262733741089566 0 0 0 0 0 0 0.481203435187964 0 0 0 0 0 0 0 0 0 0 0 0 0 0 0 0 0 0 0 0 0 0 0 0 0 0 0 0 0 0 0 0 0 0 0 0 0 0 0 0 0 0 0 0 0 0 0 0 0 0 0 0 0 0 0 0 0 0 0 0 0 0 0 0 0 0 0 0 0 0 0 0 0 0 0 0 0 0 0 0 0 0 0 0 0 0 0 0 0 0 0 0 0 0 0 0 0 0 0 0 0 0 0 0 0 0 0 0 0 0 0 0 0 0 0 0 0 0 0 0 0 0 0 0 0 0 0 0 0 0 0 0 0 0 0 0 0 0 0 0 0 0 0 0 0 0 0 0 0 0 0 0 0 0 0 0 0 0 0 0 0 0 0
0 0 0 0 0 0 0 0 0 0 0 0 0 0 0 0 0 0 0 0 0 0 0 0 0 0 0 0 0 0 0 0 0 0 0 0 0 0 0 0 0 0 0 0 0 0 0 0 0 0 0 0 0 0 0 0 0 0 0 0 0 0 0 0 0 0 0 0 0 0 0 0 0 0 0 0 0 0 0 0 0 0 0 0 0 0 0 0 0 0 0 0 0 0 0 0 0 0 0 0 0 0 0 0 0 0 0 0 0 0 0 0 0 0 0 0 0 0 0 0 0 0 0 0 0 0 0 0 0 0 0 0 0 0 0 0 0 0 0 0 0 0 0 0 0 0 0 0 0 0 0 0 0 0 0 0 0.631645264747146 0 0 0 0 0 0.199971032797658 0 0 0 0 0 0 0 0 0 0 0 0 0.168383702455195 0 0 0 0 0 0 0 0 0 0 0 0 0 0 0 0 0 0 0 0 0 0 0 0 0 0 0 0 0 0 0 0 0 0 0 0 0 0 0 0 0 0 0 0 0 0 0 0 0 0 0 0 0 0 0 0 0 0 0 0 0 0 0 0 0 0 0 0 0 0 0 0 0 0 0 0 0 0 0 0 0 0 0 0 0 0 0 0 0 0 0 0 0 0 0 0 0 0 0 0 0 0 0 0 0 0 0 0 0 0 0 0 0 0 0 0 0 0 0 0 0 0 0 0 0 0 0 0 0 0 0 0 0 0 0 0 0 0 0 0 0
0 0 0 0 0 0 0 0 0 0 0 0 0 0 0 0 0 0 0 0 0 0 0 0 0 0 0 0 0 0 0 0 0 0 0 0 0 0 0 0 0 0 0 0 0 0 0 0 0 0 0 0 0 0 0 0 0 0 0 0 0 0 0 0 0 0 0 0 0 0 0 0 0 0 0 0 0 0 0 0 0 0 0 0 0 0 0 0 0 0 0 0 0 0 0 0 0 0 0 0 0 0 0 0 0 0 0 0 0 0 0 0 0 0 0 0 0 0 0 0 0 0 0 0 0 0 0 0 0 0 0 0 0 0 0 0 0 0 0 0 0 0 0 0 0 0 0 0 0 0 0 0 0 0 0 0.0732539024487693 0 0.010998048031495 0 0 0.026411309984001 0.234530705837507 0 0 0.174722071337901 0 0 0 0 0 0 0 0 0 0 0.213809758127917 0 0 0.0252945477410821 0.0083191776404416 0 0 0.0895388542537629 0 0 0 0 0 0 0 0 0 0 0 0 0 0 0 0 0 0 0 0 0 0 0 0 0 0 0 0 0 0 0 0 0 0 0 0.0585022671978669 0 0 0 0 0 0 0 0 0 0 0 0 0 0 0 0 0 0 0 0 0 0 0 0 0 0 0 0 0 0 0 0 0 0 0 0 0 0 0 0 0 0 0 0 0 0 0 0 0 0 0 0 0 0 0 0 0 0 0 0 0 0 0 0 0 0.0272085964171132 0 0 0.0136127948013048 0.016793653736997 0.00801503566218889 0 0 0 0 0 0 0 0 0 0 0 0 0 0 0 0 0 0 0.0189892767816521 0 0 0 0 0 0 0 0
0 0 0 0 0 0 0 0 0 0 0 0 0 0 0 0 0 0 0 0 0 0 0 0 0 0 0 0 0 0 0 0 0 0 0 0 0 0 0 0 0 0 0 0 0 0 0 0 0 0 0 0 0 0 0 0 0 0 0 0 0 0 0 0 0 0 0 0 0 0 0 0 0 0 0 0 0 0 0 0 0 0 0 0 0 0 0 0 0 0 0 0 0 0 0 0 0 0 0 0 0 0 0 0 0 0 0 0 0 0 0 0 0 0 0 0 0 0 0 0 0 0 0 0 0 0 0 0 0 0 0 0 0 0 0 0 0 0 0 0 0 0 0 0 0 0 0 0 0 0 0 0 0 0 0 0 0.019901384656261 0 0.0324180592731397 0.03155773402331 0 0.174316851713045 0 0 0.579592192098637 0 0 0 0 0 0 0 0 0 0 0.108369258636046 0 0 0 0 0 0 0 0 0 0 0 0 0 0 0 0 0 0 0 0 0 0 0 0 0 0 0 0 0 0 0 0 0 0 0 0 0 0 0 0 0 0 0 0 0 0 0 0 0 0 0 0 0 0 0 0 0 0 0 0 0 0 0 0 0 0 0 0 0 0 0 0 0 0 0 0 0 0 0 0 0 0 0 0 0 0 0 0 0 0 0 0 0 0 0 0 0 0 0 0 0 0 0 0 0 0 0 0 0 0 0.0292506808717971 0 0.0245938387277637 0 0 0 0 0 0 0 0 0 0 0 0 0 0 0 0 0 0 0 0 0 0 0 0 0 0 0 0
0 0 0 0 0 0.0084515700139296 0 0.00827429364057362 0.00352400299172668 0.0136619355780573 0 0 0 0 0 0 0 0 0 0 0 0 0 0 0 0 0 0 0 0 0 0 0 0 0 0 0 0 0 0 0 0 0 0 0 0 0 0 0 0 0 0 0 0 0 0 0 0 0 0 0 0 0 0 0 0 0 0 0 0 0 0 0 0 0 0 0 0 0 0 0 0 0 0 0 0 0 0 0 0 0 0 0 0 0 0 0 0 0 0 0 0 0 0 0 0 0 0 0 0 0 0 0 0 0 0 0 0 0 0 0 0 0 0 0 0 0 0 0 0.00325223525346183 0 0 0 0 0 0 0 0 0 0 0 0 0 0 0 0 0 0 0 0 0 0 0 0 0 0 0 0.0178701365664472 0 0.108843153107364 0.00793743795280627 0.0311503973539595 0 0 0.0312618758438081 0.0145787227919136 0 0 0 0 0 0 0 0 0.101093549247493 0.0924328525943642 0 0 0 0 0 0 0.0106388414475933 0 0 0 0 0 0 0 0 0.0593641027249638 0 0 0 0 0 0.0218455161702247 0 0 0 0 0 0 0 0.0155006978401041 0 0 0 0 0 0 0 0 0 0 0 0 0 0 0 0 0 0 0 0 0 0 0 0 0 0 0 0 0 0 0 0 0 0 0 0 0 0 0 0 0 0 0 0 0 0 0 0 0 0 0 0 0 0 0 0 0 0 0 0 0 0 0 0 0 0 0 0 0 0 0 0 0 0 0 0 0 0 0.0960840044434722 0 0.0261991493403763 0.0285815414919942 0.125420631177957 0.101084193132019 0 0 0 0 0.0119807549874748 0.0248450901550605 0 0 0 0 0 0 0 0 0 0 0 0 0.0361233141528545 0 0 0 0 0 0 0 0
0 0 0 0 0 0.00311709226400678 0 0 0 0.00328649945226802 0 0 0 0 0 0 0 0 0 0 0 0 0 0 0 0 0 0 0 0 0 0 0 0 0 0 0 0 0 0 0 0 0 0 0 0 0 0 0 0 0 0 0 0 0 0 0 0 0 0 0 0 0 0 0 0 0 0 0 0 0 0 0 0 0 0 0 0 0 0 0 0 0 0 0 0 0 0 0 0 0 0 0 0 0 0 0 0 0 0 0 0 0 0 0 0 0 0 0 0 0 0 0 0 0 0 0 0 0 0 0 0 0 0 0 0 0 0 0 0 0 0 0 0 0 0 0 0 0 0 0 0 0 0 0 0 0 0 0 0 0 0 0 0 0 0 0 0.015097570274433 0.0944629498217927 0 0.0346703782217927 0 0 0 0 0.0605829706986761 0 0 0 0 0 0 0 0 0 0 0.0341161841965083 0.0103253714326731 0 0 0 0 0 0 0 0 0 0 0 0 0 0 0 0 0 0 0 0.0123745244749041 0 0 0 0 0 0 0 0.0152259889565011 0 0 0 0 0 0 0 0 0 0 0 0 0 0 0 0 0 0 0 0 0 0 0 0 0 0 0 0 0 0 0 0 0 0 0 0 0 0 0.00624737847570755 0 0 0 0 0 0 0 0 0 0 0 0 0 0 0 0 0 0 0 0 0 0 0 0 0 0 0 0 0 0 0 0 0 0 0 0 0 0 0 0.0863119595265752 0.0180064834500427 0.139862398915594 0.0336182161608772 0.13722926046731 0.136051646032592 0 0 0 0 0.0419650249089467 0.0522370440120596 0 0 0 0 0 0 0 0.00700188335686715 0 0 0 0 0.0582091748998727 0 0 0 0 0 0 0 0
0 0 0 0 0 0 0 0 0 0 0 0 0 0 0 0 0 0 0 0 0 0 0 0 0 0 0 0 0 0 0 0 0 0 0 0 0 0 0 0 0 0 0 0 0 0 0 0 0 0 0 0 0 0 0 0 0 0 0 0 0 0 0 0 0 0 0 0 0 0 0 0 0 0 0 0 0 0 0 0 0 0 0 0 0 0 0 0 0 0 0 0 0 0 0 0 0 0 0 0 0 0 0 0 0 0 0 0 0 0 0 0 0 0 0 0 0 0 0 0 0 0 0 0 0 0 0 0 0 0 0 0 0 0 0 0 0 0 0 0 0 0 0 0 0 0 0 0 0 0 0 0 0 0 0 0 0.0912730024147975 0 0.0274994619423644 0.138401897275715 0 0 0 0 0 0.0363544154134368 0 0 0 0 0 0 0 0 0 0.320505028951704 0 0 0 0 0 0 0 0 0 0 0 0 0 0 0 0 0 0 0 0 0 0 0 0 0 0 0 0 0 0 0 0 0 0 0 0 0 0 0 0 0 0 0 0 0 0 0 0 0 0 0 0 0 0 0 0 0 0 0 0 0 0 0 0 0 0 0 0 0 0 0 0 0 0 0 0 0 0 0 0 0 0 0 0 0 0 0 0 0 0 0 0 0 0 0 0 0 0 0 0 0 0 0 0 0 0 0 0 0.057660713255144 0 0 0 0.0920357404364427 0.12218880360699 0 0 0 0 0.0399640736814376 0.0741168630219678 0 0 0 0 0 0 0 0 0 0 0 0 0 0 0 0 0 0 0 0 0
0 0 0 0 0 0 0 0 0 0 0 0 0 0 0 0 0 0 0 0 0 0 0 0 0 0 0 0 0 0 0 0 0 0 0 0 0 0 0 0 0 0 0 0 0 0 0 0 0 0 0 0 0 0 0 0 0 0 0 0 0 0 0 0 0 0 0 0 0 0 0 0 0 0 0 0 0 0 0 0 0 0 0 0 0 0 0 0 0 0 0 0 0 0 0 0 0 0 0 0 0 0 0 0 0 0 0 0 0 0 0 0 0 0 0 0 0 0 0 0 0 0 0 0 0 0 0 0 0 0 0 0 0 0 0 0 0 0 0 0 0 0 0 0 0 0 0 0 0 0 0 0 0 0 0 0 0.0728028802305343 0.0299033980890423 0.00969401974982384 0 0 0 0.0138618919865504 0.112121300120997 0.216862414759781 0.00978123512370211 0 0 0 0 0 0 0 0 0.0131842718847402 0.163526976568544 0 0.00451736904342463 0.0372726538004143 0 0 0 0.159543081032571 0 0 0 0 0 0 0 0 0.0102959668485646 0 0 0 0 0 0 0 0 0 0 0 0 0 0 0 0 0 0 0 0 0 0 0 0 0 0 0.0598139950942987 0.00335828876325918 0 0 0 0 0 0 0 0 0 0 0 0 0 0.00125985273391996 0 0 0 0 0 0 0 0 0 0 0.00129893566303902 0 0 0 0 0 0 0 0 0 0 0 0 0 0 0 0 0 0 0 0 0 0 0 0 0 0 0 0 0 0 0 0 0 0 0 0 0 0 0 0.0316818660091995 0 0 0.00351328546097539 0.00229996727800213 0.0024604858276127 0 0 0.00170607901372928 0 0 0 0 0 0 0 0 0 0 0 0 0 0 0 0.0392397849172749 0 0 0 0 0 0 0 0
0 0 0 0 0 0 0 0 0 0 0 0 0 0 0 0 0 0 0 0 0 0 0 0 0 0 0 0 0 0 0 0 0 0 0 0 0 0 0 0 0 0 0 0 0 0 0 0 0 0 0 0 0 0 0 0 0 0 0 0 0 0 0 0 0 0 0 0 0 0 0 0 0 0 0 0 0 0 0 0 0 0 0 0 0 0 0 0 0 0 0 0 0 0 0 0 0 0 0 0 0 0 0 0 0 0 0 0 0 0 0 0 0 0 0 0 0 0 0 0 0 0 0 0 0 0 0 0 0 0 0 0 0 0 0 0 0 0 0 0 0 0 0 0 0 0 0 0 0 0 0 0 0 0 0 0.25510751607481 0 0 0 0 0 0.491215772635613 0 0 0.253676711289576 0 0 0 0 0 0 0 0 0 0 0 0 0 0 0 0 0 0 0 0 0 0 0 0 0 0 0 0 0 0 0 0 0 0 0 0 0 0 0 0 0 0 0 0 0 0 0 0 0 0 0 0 0 0 0 0 0 0 0 0 0 0 0 0 0 0 0 0 0 0 0 0 0 0 0 0 0 0 0 0 0 0 0 0 0 0 0 0 0 0 0 0 0 0 0 0 0 0 0 0 0 0 0 0 0 0 0 0 0 0 0 0 0 0 0 0 0 0 0 0 0 0 0 0 0 0 0 0 0 0 0 0 0 0 0 0 0 0 0 0 0 0 0 0 0 0 0 0 0 0 0 0
0 0 0 0 0 0 0 0 0 0 0 0 0 0 0 0 0 0 0 0 0 0 0 0 0 0 0 0 0 0 0 0 0 0 0 0 0 0 0 0 0 0 0 0 0 0 0 0 0 0 0 0 0 0 0 0 0 0 0 0 0 0 0 0.0134812251489966 0 0 0 0 0 0 0 0 0 0 0 0 0 0 0 0 0 0 0 0 0 0 0 0 0 0 0 0 0 0 0 0 0 0 0 0 0 0 0 0 0 0 0 0 0 0 0 0 0 0 0 0 0 0 0 0 0 0 0 0 0 0 0 0 0 0 0 0 0 0 0 0 0 0 0 0 0 0 0 0 0 0 0 0 0 0 0 0 0 0 0 0 0 0 0 0 0 0.334372454554053 0 0 0.182387427169607 0.017216358566236 0 0 0 0 0 0 0 0 0.0190932001706541 0.266176618166536 0 0 0 0 0 0 0.0423807935128765 0 0 0 0 0 0 0 0 0 0 0 0 0 0 0 0 0 0 0 0 0 0 0 0 0 0 0 0 0 0 0 0 0 0 0 0.0823995417710554 0 0 0 0 0 0 0 0 0 0 0 0 0 0 0 0 0 0 0 0 0 0 0 0 0 0 0 0 0 0 0 0 0 0 0 0 0 0 0 0 0 0 0 0 0 0 0 0 0 0 0 0 0 0 0 0 0 0 0 0 0 0.0424923809399862 0 0 0 0 0 0 0 0 0 0 0 0 0 0 0 0 0 0 0 0 0 0 0 0 0 0 0 0 0 0 0 0 0 0 0 0
0 0 0 0 0 0 0 0 0 0 0 0 0 0 0 0 0 0 0 0 0 0 0 0 0 0 0 0 0 0 0 0 0 0 0 0 0 0 0 0 0 0 0 0 0 0 0 0 0 0 0 0 0 0 0 0 0 0 0 0 0 0 0 0 0 0 0 0 0 0 0 0 0 0 0 0 0 0 0 0 0 0 0 0 0 0 0 0 0 0 0 0 0 0 0 0 0 0 0 0 0 0 0 0 0 0 0 0 0 0 0 0 0 0 0 0 0 0 0 0 0 0 0 0 0 0 0 0 0 0 0 0 0 0 0 0 0 0 0 0 0 0 0 0 0 0 0 0 0 0 0 0 0 0 0 0 0.0708243664195426 0.129834399289455 0.0127040273803013 0 0 0.28318507931717 0.0093479608268314 0.0798617102926798 0 0.0448681658331646 0 0 0 0 0 0 0 0 0.00650344343936343 0.179282466493243 0 0.00251296339554997 0 0 0 0 0.0968618569192317 0 0 0 0 0 0 0 0 0 0 0 0 0 0 0 0 0 0 0 0 0 0 0 0 0 0 0 0 0 0 0 0 0 0 0 0.0706804268464218 0 0 0 0 0 0 0 0 0 0 0 0 0 0 0 0 0 0 0 0 0 0 0 0 0 0 0 0 0 0 0 0 0 0 0 0 0 0 0 0 0 0 0.00350692013312509 0 0 0 0 0 0 0 0 0 0 0 0 0 0 0 0 0 0 0.0100262134139202 0 0 0 0 0 0 0 0 0 0 0 0 0 0 0 0 0 0 0 0 0 0 0 0 0 0 0 0 0 0 0 0 0 0 0 0
0 0 0 0 0 0 0 0 0 0 0 0 0 0 0 0 0 0 0 0 0 0 0 0 0 0 0 0 0 0 0 0 0 0 0 0 0 0 0 0 0 0 0 0 0 0 0 0 0 0 0 0 0 0 0 0 0 0 0 0 0 0 0 0 0 0 0 0 0 0 0 0 0 0 0 0 0 0 0 0 0 0 0 0 0 0 0 0 0 0 0 0 0 0 0 0 0 0 0 0 0 0 0 0 0 0 0 0 0 0 0 0 0 0 0 0 0 0 0 0 0 0 0 0 0 0 0 0 0 0 0 0 0 0 0 0 0 0 0 0 0 0 0 0 0 0 0 0 0 0 0 0 0 0 0 0 0 0 0.012863337864087 0.0615920097172691 0.00925864667768736 0.0277324084587245 0 0.0163678946219747 0.0974195519690338 0 0 0 0 0 0 0 0 0 0 0.0193463292028004 0.0625445377499144 0.0186656283118642 0 0 0 0 0 0 0 0 0 0 0 0 0 0 0.00455042484357207 0 0 0 0 0.0127161224521669 0 0 0 0 0 0 0 0.0507724467614813 0 0 0 0 0 0 0 0 0 0 0 0 0 0 0 0 0 0 0 0 0 0 0 0 0 0 0 0 0 0 0 0 0 0 0 0 0 0 0.0135562530427724 0 0 0 0 0 0 0 0 0 0 0 0 0 0 0 0 0 0 0 0 0 0 0 0 0 0 0 0 0 0 0 0 0 0 0 0 0 0 0 0.017619278514936 0 0.0696970229999649 0 0.0682422121413453 0.168195250297945 0 0 0 0 0.0826502738870335 0.167012977019403 0 0 0 0 0 0 0 0 0 0 0 0 0.0118683998750859 0 0 0 0.00732899359093785 0 0 0 0
0 0 0 0 0 0 0 0 0 0 0 0 0.0207931342662731 0 0 0 0 0 0 0 0 0 0 0 0 0 0.00797227297075229 0 0 0 0 0 0 0 0 0 0 0 0 0 0 0 0 0 0 0 0 0 0 0 0 0 0 0 0 0 0 0 0 0 0 0 0 0 0 0 0 0 0 0 0 0 0 0 0 0 0 0 0 0 0 0 0 0 0 0 0 0 0 0 0 0 0 0 0 0 0 0 0 0 0 0 0 0 0 0.0251999581383622 0 0 0 0 0 0 0 0.00837584513208171 0.0381936809681205 0.0124545192550515 0.0126870984686055 0.00274973440278757 0.00912270243027384 0.0106861153741763 0 0 0 0 0 0 0 0 0 0 0 0 0 0 0 0 0 0 0 0 0 0 0 0 0 0 0 0 0 0 0 0 0 0 0 0 0 0 0 0 0 0 0 0 0 0 0 0 0.0151367002765465 0.00480003951788456 0 0.00816318960029489 0.0449951195989256 0 0 0.0159465750408684 0 0 0 0 0 0 0 0 0 0.0316045596814697 0 0.0340463741141801 0 0 0 0 0 0.00607862598696365 0 0 0 0 0 0 0 0 0 0 0 0 0.209627968640632 0 0 0 0 0 0 0 0 0 0 0 0 0 0 0 0 0 0 0 0 0 0 0 0 0 0 0 0 0 0 0 0 0 0 0 0 0 0 0 0 0 0.0133460339457081 0 0 0 0 0.00418404486555904 0 0 0 0 0 0.00956092456483644 0.00434421442022496 0.0906630461336894 0.204233326326848 0.132905828371724 0 0.0221283675071589 0 0 0 0 0 0 0 0 0 0 0 0 0 0 0 0 0 0 0 0 0 0 0 0 0 0 0 0 0 0 0 0 0 0 0 0 0 0 0 0 0 0 0 0 0 0 0 0 0 0 0
0 0 0 0 0 0 0 0 0 0 0 0 0 0 0 0 0 0 0 0 0 0 0 0 0 0 0 0 0 0 0 0 0 0 0 0 0 0 0 0 0 0 0 0.00787677798484418 0.0245074127992915 0 0 0 0 0 0 0 0 0 0 0 0 0 0 0 0 0 0 0.0296291581972439 0.0102643730045251 0 0 0 0 0 0 0 0 0.0248563843202516 0 0 0 0 0 0 0 0 0 0 0 0 0 0 0 0 0 0 0 0 0 0 0 0 0 0 0 0 0 0 0 0 0 0 0 0 0 0 0 0 0 0 0 0 0 0 0 0 0 0 0 0 0 0.147634688488967 0 0 0 0 0 0 0 0 0 0 0 0 0 0 0 0 0 0 0 0 0 0 0 0 0 0 0 0 0 0 0 0 0 0 0 0 0 0 0 0 0.0475490076198101 0.0977258844374253 0 0 0.0457033658299825 0 0 0 0 0 0.0169059526161779 0 0 0 0.0857119495519649 0 0 0 0 0 0.236307812635986 0 0 0.00550481544835548 0 0 0 0 0 0 0 0 0 0 0 0 0 0 0 0 0 0 0 0 0 0 0 0 0 0 0.130192539213652 0 0 0 0 0 0 0 0 0 0 0 0 0 0 0 0.0339209037811171 0.0078244084187349 0 0 0 0 0 0 0 0 0 0.00382838556071574 0 0 0.0179694636441912 0 0.0042325291737486 0 0 0.00703747714425331 0.00383572956370967 0.0109809805650522 0 0 0 0 0 0 0 0 0 0 0 0 0 0 0 0 0 0 0 0 0 0 0 0 0 0 0 0 0 0 0 0 0 0 0 0 0 0 0 0 0 0 0 0 0 0 0 0 0 0 0 0 0 0 0 0 0 0 0 0 0
0 0 0 0 0 0 0 0 0 0 0 0 0 0 0 0 0 0 0 0 0 0 0 0 0 0 0 0 0 0 0 0 0 0 0 0 0 0 0 0 0 0 0 0 0.00332029994235212 0 0 0 0.00494751821453993 0 0 0 0 0 0 0 0 0 0 0 0 0 0 0.00262135792757532 0 0 0 0 0 0 0 0 0 0.0120520596812754 0 0 0 0 0 0 0 0 0 0.0025665448782687 0 0 0 0 0 0 0 0 0 0 0 0 0 0 0 0 0 0 0 0 0 0 0 0 0 0 0 0 0 0 0 0 0 0 0 0.00331713373134543 0 0 0 0 0 0 0 0.0440927119145976 0 0 0 0 0 0 0 0 0 0 0 0 0 0 0 0 0 0 0 0 0 0 0 0 0 0 0 0 0 0 0 0 0 0 0 0 0 0 0.013381611823949 0.0128459463188405 0 0.0883181866775503 0.203781971346234 0 0.0178884321050127 0 0 0 0 0 0 0 0 0 0 0 0 0.122632666944639 0.00482301459890092 0.102493424212915 0 0.074298113561061 0 0 0 0.0130785420986528 0 0 0.00689481051397361 0 0 0 0 0 0 0.00530067439685725 0 0 0.0129661524265666 0 0 0 0 0 0 0 0 0 0 0 0 0 0 0 0.011862905355234 0 0 0 0 0 0 0 0 0 0 0 0 0 0.00451886509101051 0 0 0 0 0 0 0 0 0 0 0 0 0 0 0 0 0 0 0 0.0231495522380052 0 0 0 0 0 0 0.0513226755404044 0 0 0 0 0 0 0 0 0 0 0 0 0 0 0 0 0 0 0.129248260147266 0 0 0 0 0 0 0 0 0 0 0 0 0 0 0 0.00236201880457476 0 0 0 0 0 0 0 0 0 0 0 0 0 0 0.00368257379150083 0 0.0030938734087692 0.0191381023081279
0 0 0 0 0 0 0 0 0 0 0 0 0 0 0 0 0 0 0 0 0 0 0 0 0 0 0 0 0 0 0 0 0 0 0 0 0 0 0 0 0 0 0 0 0.0273033221249457 0.00715740028852215 0 0 0 0 0 0 0 0 0 0 0 0 0 0 0 0 0 0 0 0 0 0 0 0 0 0 0 0.0834599357049033 0 0 0 0.0153013346665766 0 0 0 0 0 0 0 0 0 0 0 0 0 0 0 0 0 0 0 0 0 0 0 0 0 0 0 0 0 0 0 0 0 0 0 0 0 0 0 0 0 0 0 0 0 0 0 0 0 0.0279749069373387 0 0 0 0 0 0 0 0 0 0 0 0 0 0 0 0 0 0 0 0 0 0 0 0 0 0 0 0 0 0 0 0 0 0 0 0 0 0 0.00853687144134731 0.0531142394809943 0.177675217603615 0 0.147308276344278 0 0.039502161151986 0 0 0 0 0 0 0 0 0 0 0 0 0 0 0.0369530532120212 0 0 0 0 0 0.0161486857024319 0 0 0 0 0 0 0 0 0 0.0577720579262549 0 0 0.0146108345481614 0 0 0 0 0 0 0 0 0 0 0 0 0 0 0 0.147336337034826 0 0 0 0 0 0 0 0 0 0 0 0 0 0 0 0 0 0 0 0 0 0 0 0 0 0 0 0 0 0 0 0 0 0.029557128132434 0 0 0 0 0 0 0.0327960632912436 0 0 0 0 0 0 0 0 0 0 0 0 0 0 0 0 0 0 0.0227297374897716 0 0 0 0 0 0 0 0 0 0 0 0 0 0 0 0.00416053527936173 0 0 0 0 0 0 0 0 0 0 0 0 0 0 0.00991314047845249 0 0 0.0406887611605347
0 0 0 0 0 0 0 0 0 0 0 0 0 0 0 0 0 0 0 0 0.00113032971888977 0 0 0 0 0 0 0 0 0 0 0 0 0 0 0 0 0 0 0 0 0 0 0 0.00241624932732679 0 0 0.00253655794188715 0.00305305983456734 0 0 0 0 0 0 0 0 0 0 0 0.00527182306067673 0 0.00283601129711813 0 0 0 0 0 0 0 0 0 0 0.015466496210614 0 0 0 0.0110853740784295 0 0 0 0 0 0.002808852647061 0 0 0 0 0 0 0 0 0 0 0 0 0 0 0 0 0 0 0 0 0 0 0 0 0 0 0 0 0 0 0 0 0 0 0 0 0 0 0 0 0 0 0 0 0 0 0 0 0 0 0 0 0 0 0 0 0 0 0 0 0 0 0 0 0 0 0 0 0 0 0 0 0 0 0 0 0 0 0 0 0 0 0 0 0.126527924079938 0.0454643576038506 0 0 0 0 0 0 0 0 0 0 0 0 0 0 0 0.10329100405431 0.00295534609577393 0.06397403704027 0 0.0782314206065538 0 0 0 0 0 0 0.0114901890923535 0 0 0 0 0 0 0.099444279141057 0 0 0 0 0 0 0 0 0 0 0 0 0 0 0 0 0 0 0.150630944512833 0 0 0 0 0 0.00225688344001687 0 0 0 0 0 0 0 0.00655797650036683 0 0 0 0 0 0 0 0 0 0 0 0 0 0 0 0 0 0 0 0.027789112365495 0 0 0 0 0 0 0 0 0 0 0 0 0 0 0 0 0 0 0 0 0 0 0 0 0 0.180891580061814 0 0 0 0 0 0 0 0.0217115028408871 0 0 0 0 0 0 0.0010582251112671 0.00206311664851604 0.000982637603319448 0 0 0 0 0 0 0 0 0 0 0 0 0 0.00334847282841751 0 0.00310903537270111 0.0216172008836886
0 0 0 0 0 0 0 0 0 0 0 0 0 0 0 0 0 0 0 0 0 0 0 0 0 0 0 0 0 0 0 0 0 0 0 0 0 0 0 0 0 0 0 0 0 0 0 0 0 0 0 0 0 0 0 0 0 0 0 0 0 0 0 0.133671973155572 0 0 0 0 0 0 0 0 0 0 0 0 0 0 0 0 0 0 0 0 0 0 0 0 0 0 0 0 0 0 0 0 0 0 0 0 0 0 0 0 0 0 0 0 0 0 0 0 0 0 0 0 0 0 0 0 0 0 0 0 0 0 0 0.0281597535870293 0 0 0 0 0 0 0 0 0 0 0 0 0 0 0 0 0 0 0 0 0 0 0 0 0 0 0 0 0 0 0 0 0 0 0 0 0 0 0.0718970862577393 0 0 0 0 0 0.169977655015466 0 0 0 0 0 0 0 0 0 0 0 0 0 0 0 0.0849794862689035 0 0 0 0 0 0 0 0 0 0 0 0 0 0 0 0 0 0 0.299441382897672 0 0.122758014047236 0 0 0 0 0 0 0 0 0 0 0 0 0 0 0 0 0 0 0 0 0 0 0 0 0 0 0 0 0 0 0 0 0 0 0 0 0 0 0 0 0 0 0 0 0 0 0 0 0 0 0 0 0 0 0 0 0 0.0891146487703814 0 0 0 0 0 0 0 0 0 0 0 0 0 0 0 0 0 0 0 0 0 0 0 0 0 0 0 0 0 0 0 0 0 0 0 0 0 0 0 0 0 0 0 0 0 0 0 0 0
0 0 0 0 0 0 0 0 0 0 0 0 0 0 0 0 0 0 0 0 0 0 0.0327391566290315 0 0 0 0.0529937191082607 0.0155850723818442 0 0 0 0 0 0 0 0 0 0 0 0 0 0 0 0 0 0.0186366756295007 0 0 0 0 0 0 0.0517445573784962 0 0 0 0 0 0 0 0 0 0 0.0496873754682918 0 0.0767118672481126 0 0 0 0 0 0 0 0 0 0 0 0 0 0 0 0 0 0 0 0 0 0 0 0 0 0 0 0 0 0 0 0 0 0 0 0 0 0 0 0 0 0.00444264741994367 0 0 0 0 0 0 0 0 0 0 0 0.0630918012481811 0 0 0 0 0 0 0 0.175656725969805 0.0191393648924903 0 0 0 0 0 0 0 0 0 0 0 0 0 0 0 0 0 0 0 0 0 0 0 0 0 0 0 0 0 0 0 0 0 0 0 0 0 0.0782818440794778 0.0242991594852402 0.0352038934644392 0.0386422641704442 0 0.0335765495262408 0 0 0 0 0 0 0 0 0 0 0 0 0 0 0 0 0 0 0 0 0 0 0 0 0 0 0 0 0 0 0 0 0 0 0.00807826287517023 0 0 0 0 0 0 0 0 0 0 0 0.0109991280245455 0 0 0 0 0 0 0 0 0 0 0 0 0 0 0 0 0 0 0 0 0 0 0 0 0 0 0 0 0 0 0 0 0 0 0 0 0 0 0 0 0 0 0.00902275502361134 0 0.142984534133977 0 0 0 0 0.0289895892084483 0.0294930566344474 0 0 0 0 0 0 0 0 0 0 0 0 0 0 0 0 0 0 0 0 0 0 0 0 0 0 0 0 0 0 0 0 0 0 0 0 0 0 0 0 0 0 0 0 0 0 0
0 0 0 0 0 0 0 0 0 0 0 0 0 0 0 0 0 0 0 0 0 0 0 0 0 0 0 0.0204035832324946 0 0 0 0 0 0 0 0 0 0 0 0 0 0 0 0 0 0.0153277144644923 0 0 0 0 0 0 0.0111026535125798 0 0 0 0 0 0.028614770447448 0 0 0 0 0 0 0 0 0 0 0 0 0 0 0 0 0 0 0 0 0 0 0 0 0 0 0 0 0 0 0 0 0 0 0 0 0 0 0 0 0 0 0 0 0 0 0 0 0 0 0 0 0 0 0 0 0 0 0 0 0 0 0 0 0 0 0 0 0 0.11879195833076 0 0 0 0 0 0 0 0 0 0 0 0 0 0 0 0 0 0 0 0 0 0 0 0 0 0 0 0 0 0 0 0 0 0 0 0 0 0 0 0 0 0 0 0 0 0 0 0 0 0 0 0 0 0 0 0 0 0 0 0 0 0 0 0 0 0 0 0 0 0 0 0 0 0 0 0 0 0 0.104074311027356 0.258916449914309 0.0435383459498124 0 0 0 0 0 0 0 0 0 0 0 0 0 0 0 0 0 0 0 0 0 0 0.0426599918541165 0 0 0 0 0 0 0 0 0 0 0 0 0 0 0 0 0 0 0 0 0 0 0 0 0 0 0 0 0 0 0 0 0 0 0.035204847646601 0 0.161211850591452 0 0 0 0 0 0.0349907741426602 0 0 0 0.125162748885919 0 0 0 0 0 0 0 0 0 0 0 0 0 0 0 0 0 0 0 0 0 0 0 0 0 0 0 0 0 0 0 0 0 0 0 0 0
0 0 0 0 0 0 0 0 0 0 0 0 0 0 0 0 0 0 0 0 0 0 0 0 0 0 0 0 0 0 0 0 0 0 0 0 0 0 0 0 0 0 0 0 0 0 0 0 0 0 0 0 0 0 0 0 0 0 0 0 0 0 0 0 0 0 0 0 0 0 0 0 0 0 0 0 0 0 0 0 0 0 0 0 0 0 0 0 0 0 0 0 0 0 0 0 0 0 0 0 0 0 0 0 0 0.00698660849092272 0 0 0 0 0 0 0 0 0 0 0 0 0 0 0 0 0 0 0 0 0 0 0 0 0 0 0 0 0 0 0 0 0 0 0 0 0 0 0 0 0 0 0 0 0 0 0 0 0 0 0 0 0.166538736268952 0 0 0.0697923242621524 0 0.0338912719780947 0.0263638481141905 0 0 0 0 0 0 0 0 0 0 0.190999352835007 0 0 0 0 0 0 0 0 0 0 0 0 0 0 0 0.268400938079282 0 0 0 0 0 0 0 0 0 0 0 0 0 0 0.037123824337448 0 0 0 0 0 0 0 0 0.0255570821035726 0 0 0.0294453516367912 0 0 0 0 0 0 0 0 0 0 0 0 0 0 0 0 0 0 0 0 0 0 0 0 0 0 0 0 0 0 0 0 0 0 0 0 0 0 0 0 0.0160020779171538 0 0 0 0 0 0 0 0 0 0 0 0 0 0 0.0151275262107805 0 0 0 0 0 0 0 0 0 0 0 0 0 0 0 0 0 0 0 0 0 0 0 0 0 0 0.043271250122451 0 0 0 0 0 0 0.0704998076432017 0 0 0 0 0 0 0 0
0 0 0 0 0 0 0 0 0 0 0 0 0 0 0 0 0 0 0 0 0 0 0 0 0 0 0 0 0 0 0 0 0 0 0 0 0 0 0 0 0 0 0 0 0 0 0 0 0 0 0 0 0 0 0 0 0 0 0 0 0 0 0 0 0 0 0 0 0 0 0 0 0 0 0 0 0 0 0 0 0 0 0 0 0 0 0 0 0 0 0 0 0 0 0 0 0 0 0 0 0 0 0 0 0 0.0077455816385967 0 0 0 0 0 0 0 0 0 0.00438854569428676 0 0 0 0 0 0 0 0 0 0 0 0 0 0 0 0 0 0 0 0 0 0 0 0 0 0 0 0 0 0 0 0 0 0 0 0 0 0 0 0.00688530620042141 0.0753864348519287 0.0211156329230359 0.0326725851043498 0 0.0327000289396277 0.185740341479096 0 0.101378151273684 0.155943965256776 0.00775035359180627 0.0123557881697435 0 0 0 0 0 0 0 0.0409823838708611 0 0 0 0.00558469215068661 0 0 0 0.0407306936195288 0 0 0 0 0 0 0 0 0.00659057249864892 0 0 0 0 0 0 0 0 0 0 0 0 0 0 0 0 0 0 0 0 0 0 0 0.0078595705482701 0 0 0.033174916060007 0.00400589486186623 0 0 0 0 0 0 0 0 0 0 0 0 0 0 0 0 0 0 0 0 0 0 0 0 0 0 0 0 0 0 0 0 0 0 0 0 0 0 0 0.0115869928850715 0.00133375297922876 0.00461963890731283 0.00881932703487675 0 0 0 0 0 0 0 0.0125792936663671 0.00955786276376251 0.0599610068696973 0.00592845305013361 0.0490413210946105 0.00369634095606869 0.0066788716472945 0.0142365615392662 0.00313609290155448 0 0.0133832250829501 0 0 0 0 0 0 0 0 0.00246592599014693 0 0 0 0 0 0.00689415016260627 0 0 0 0 0 0 0 0 0 0 0 0 0.00308974373583093 0 0 0 0 0 0 0 0
0 0 0 0 0 0 0 0 0 0 0 0 0 0 0 0 0 0 0 0 0 0 0 0 0 0 0 0 0 0 0 0 0 0 0 0 0 0 0 0 0 0 0 0 0 0 0 0 0 0 0 0 0 0 0 0 0 0 0 0 0 0 0 0 0 0 0 0 0 0 0 0 0 0 0 0 0 0 0 0 0 0 0 0 0 0 0 0 0 0 0 0 0 0 0 0 0 0 0 0 0 0 0 0 0 0 0 0 0 0 0 0 0 0 0 0 0 0 0 0 0 0 0 0 0 0 0 0 0 0 0 0 0 0 0 0 0 0 0 0 0 0 0 0 0 0 0 0 0 0 0 0 0 0 0 0 0 0 0 0.121533877440047 0 0 0 0 0 0.219155553633385 0 0 0 0 0 0 0 0 0 0 0 0.0784030022951126 0 0.0195337468981208 0 0 0 0 0 0 0 0 0 0 0 0 0 0 0 0 0 0 0 0 0 0 0 0 0 0.0959623425137208 0 0 0 0 0 0 0 0 0 0 0 0 0 0 0 0 0 0 0 0 0 0 0 0 0 0 0 0 0 0 0 0 0 0 0 0 0 0 0.0307564468626451 0 0 0 0 0 0 0 0 0 0 0 0 0 0 0 0 0 0 0 0 0 0 0 0 0 0 0 0 0 0 0 0 0 0 0 0 0 0 0 0 0 0.184904974348421 0 0.0280239334510932 0.098356437560195 0 0 0 0 0.071342935974265 0.0520267490229933 0 0 0 0 0 0 0 0 0 0 0 0 0 0 0 0 0 0 0 0 0
0 0 0 0 0 0 0 0 0 0 0 0 0 0 0 0 0 0 0 0 0 0 0 0 0 0 0 0 0 0 0 0 0 0 0 0 0 0 0 0 0 0 0 0 0 0 0 0 0 0 0 0 0 0 0 0 0 0 0 0 0 0 0 0 0 0 0 0 0 0 0 0 0 0 0 0 0 0 0 0 0 0 0 0 0 0 0 0 0 0 0 0 0 0 0 0 0 0 0 0 0 0 0 0 0 0 0 0 0 0 0 0 0 0 0 0 0 0 0 0 0 0 0 0 0 0 0 0 0 0 0 0 0 0 0 0 0 0 0 0 0 0 0 0 0 0 0 0 0 0 0 0 0 0 0 0 0 0 0 0.0430798258534519 0 0.0525622450389568 0 0 0.0223917697588135 0.0766014621135737 0 0 0 0 0 0 0 0 0 0 0.0918256572906173 0 0 0.174767356501368 0 0.0313234512264619 0.0203037092283225 0.0150735089934901 0 0 0 0 0 0 0 0 0 0 0 0 0 0 0 0 0 0 0 0 0 0.0599760641530395 0 0 0 0 0 0 0 0 0 0 0 0 0 0 0 0 0 0 0 0 0 0 0 0 0 0 0 0.0302594259458871 0 0 0 0 0 0 0 0 0 0 0.176573305551411 0 0 0 0 0 0 0 0 0 0 0 0 0 0 0 0.00949840526395174 0 0 0 0 0 0 0 0 0 0 0 0 0 0.024385453151068 0 0 0 0 0 0 0 0 0 0 0 0.0917145008045718 0 0 0 0 0 0 0 0.0796638591250155 0 0 0 0 0 0 0 0 0 0 0 0 0 0 0 0 0 0 0 0 0 0
0 0 0 0 0 0 0 0 0 0 0 0 0 0 0 0 0 0 0 0 0 0 0 0 0 0 0 0 0 0 0 0 0 0 0 0 0 0 0 0 0 0 0 0 0 0.00351646382487462 0 0 0 0 0 0 0 0 0 0 0 0 0 0 0 0 0 0 0 0 0 0 0 0 0 0 0 0 0 0 0 0 0 0 0 0 0 0 0 0 0 0 0 0 0 0 0 0 0 0 0 0 0 0 0 0 0 0 0 0 0 0 0 0 0 0 0 0 0 0 0 0 0 0 0 0 0 0 0 0 0 0 0 0 0 0 0 0 0 0 0 0 0 0 0 0 0 0 0 0 0 0 0 0 0 0 0 0 0 0 0.0306608834089944 0 0 0 0 0.145545643233662 0 0 0 0 0 0.0137620195916525 0 0 0 0 0 0 0 0.0191995610616409 0 0 0 0 0 0.053470210741931 0.494988211575015 0 0 0 0 0 0.0165605600820258 0 0 0 0 0 0 0 0 0 0 0 0 0 0 0 0 0 0 0 0 0 0 0 0 0 0 0 0 0 0.0858347402719735 0 0 0 0.0103945942110435 0 0 0 0 0 0 0 0 0 0 0 0 0 0 0 0 0 0 0 0 0 0 0 0 0 0 0 0 0 0 0.00247261512868218 0 0 0 0 0 0 0 0 0 0 0 0 0 0 0 0 0 0 0 0 0 0 0 0 0 0 0 0 0 0 0.0166453844613724 0.00750759063614904 0 0 0 0 0.0835666418642321 0 0 0 0 0 0 0 0 0 0 0 0 0 0 0 0 0 0.0158748799067511 0 0 0 0 0 0 0 0
0 0 0 0 0 0 0 0 0 0 0 0 0 0 0 0 0 0 0 0 0 0 0 0 0 0 0 0 0 0 0 0 0 0 0 0 0 0 0 0 0 0 0 0 0 0 0 0 0 0 0 0 0 0 0 0 0 0 0 0 0 0 0 0 0 0 0 0 0 0 0 0 0 0 0 0 0 0 0 0 0 0 0 0 0 0 0 0 0 0 0 0 0 0 0 0 0 0 0 0 0 0 0 0 0 0 0 0 0 0 0 0 0 0 0 0 0 0 0 0 0 0 0 0 0 0 0 0 0 0 0 0 0 0 0 0 0 0 0 0 0 0 0 0 0 0 0 0 0 0 0 0 0 0 0 0 0.0811155766252336 0 0 0 0 0 0 0 0 0 0 0 0 0 0 0 0 0 0 0 0.0617594734349725 0.471788111870888 0 0 0.0913926726757065 0.142706356092461 0 0 0 0 0 0 0 0 0 0 0 0 0 0 0 0 0 0 0 0 0 0 0 0 0 0 0 0 0 0 0 0 0 0 0 0 0 0 0 0 0 0 0 0 0 0 0 0 0 0 0 0 0 0 0 0 0 0 0 0 0 0 0 0 0 0 0 0 0 0 0 0 0 0 0 0 0 0 0 0 0 0 0 0 0 0 0 0 0 0 0 0.0567591845619383 0.0944786247387997 0 0 0 0 0 0 0 0 0 0 0 0 0 0 0 0 0 0 0 0 0 0 0 0 0 0 0 0 0 0 0 0 0 0 0 0 0 0 0 0 0 0
0 0 0 0 0 0 0 0 0 0 0 0 0 0 0 0 0 0 0 0 0 0 0 0 0 0 0 0 0 0 0 0 0 0 0 0 0 0 0 0 0 0 0 0 0 0 0 0 0 0 0 0 0 0 0 0 0 0 0 0 0 0 0 0 0 0 0 0 0 0 0 0 0 0 0 0 0 0 0 0 0 0 0 0 0 0 0 0 0 0 0 0 0 0 0 0 0 0 0 0 0 0 0 0 0 0 0 0 0 0 0 0 0 0 0 0 0 0 0 0 0 0 0 0 0 0 0 0 0 0 0 0 0 0 0 0 0 0 0 0 0 0 0 0 0 0 0 0 0 0 0 0 0 0 0 0 0 0 0 0 0 0 0 0 0 0 0 0 0 0 0 0 0 0 0 0 0 0 0 0.244226116845817 0 0.345636634529344 0 0 0 0 0 0 0 0 0 0 0 0 0 0 0 0 0 0 0 0 0 0 0 0 0 0 0 0 0 0 0 0 0 0 0 0 0 0 0 0 0 0 0 0 0 0 0 0 0 0 0 0 0 0 0 0 0 0 0 0 0 0 0 0 0 0 0 0 0 0 0 0 0 0 0 0 0 0 0 0 0 0 0 0 0 0 0 0 0 0 0 0 0 0 0 0 0 0 0 0 0 0.410137248624838 0 0 0 0 0 0 0 0 0 0 0 0 0 0 0 0 0 0 0 0 0 0 0 0 0 0 0 0 0 0 0 0 0
0 0 0 0 0 0 0 0 0 0 0 0 0 0 0 0 0 0 0 0 0 0 0 0 0 0 0 0 0 0 0 0 0 0 0 0 0 0 0 0 0 0 0 0 0 0 0 0.0257733666405754 0 0 0 0 0 0 0 0 0 0 0 0 0 0 0 0 0 0 0 0 0 0 0 0 0 0 0 0 0 0.0160198260742604 0 0 0 0 0 0 0 0 0 0 0 0 0 0 0 0 0 0 0 0 0 0 0 0 0 0 0 0 0 0 0 0 0 0 0 0 0 0 0 0 0 0 0 0 0 0 0 0 0 0 0 0 0 0 0 0 0 0 0 0 0 0 0 0 0 0 0 0 0 0 0 0 0 0 0 0 0 0 0 0 0 0 0 0 0 0 0 0 0 0 0 0 0 0 0 0 0 0 0 0.0141880730045231 0.0721680788567075 0.0239447577998189 0.0217023205104067 0 0.0550659939834724 0 0 0 0 0 0 0 0 0 0 0 0 0 0 0 0 0.0143991829425658 0 0 0 0.018300615366089 0 0 0 0 0 0 0 0 0.0269224848043923 0 0 0 0 0 0 0 0 0 0 0 0 0 0 0 0 0 0 0 0 0 0 0 0 0 0 0 0 0 0 0 0 0 0 0 0 0 0 0 0 0 0 0 0 0 0 0 0 0 0 0 0 0 0 0 0 0 0 0 0 0 0 0 0 0 0 0 0 0 0 0 0 0 0 0 0 0 0.563820037408314 0 0.142768220285873 0 0 0 0 0 0 0 0 0 0 0 0 0 0 0 0 0 0 0 0.00492704232300081 0 0 0 0
0 0 0 0 0 0 0 0 0 0 0 0 0 0 0 0 0 0 0 0 0 0 0 0 0 0 0 0 0 0 0 0 0 0 0 0 0 0 0 0 0 0 0 0 0 0.00540597863061071 0 0 0 0 0 0 0 0 0 0 0 0 0 0 0 0 0 0 0 0 0 0 0 0 0 0 0 0 0 0 0.00276789912587158 0 0 0 0 0 0 0 0 0 0 0 0 0 0 0 0 0 0 0 0 0 0 0 0 0 0 0 0 0 0 0 0 0 0 0 0 0 0 0 0 0 0 0 0 0 0 0 0 0 0 0 0 0 0 0 0 0 0 0 0 0 0 0 0 0 0 0 0 0 0 0 0 0 0 0 0 0 0 0 0.0442483789267973 0 0.0052707404076644 0 0 0.253989027900171 0 0.0226237033161234 0.1180874362469 0 0 0.0284453960329248 0 0 0 0 0 0 0 0.0570876222516197 0 0.00277794748363703 0.201800827584848 0 0 0.0166332961965908 0 0 0 0 0 0 0.0133983433967388 0 0.00518656688125414 0 0 0 0 0 0 0 0 0 0 0 0 0 0 0 0 0.00634957098086244 0 0.00245470805169679 0 0 0 0 0 0 0 0 0.155779493568376 0 0 0 0 0 0 0 0 0 0 0 0 0.00656003359720814 0 0 0 0 0 0 0 0 0 0 0 0 0 0 0 0 0 0 0 0 0 0.000823157055517859 0 0 0 0 0 0 0 0 0 0 0 0 0 0 0 0 0 0 0 0 0 0 0 0 0 0 0 0 0 0 0.0121203371196627 0.00228396438919518 0 0 0 0 0.0221980934855023 0 0 0 0 0 0 0 0 0 0 0 0 0 0 0 0 0 0.0137074773702275 0 0 0 0 0 0 0 0
0 0 0 0 0 0 0 0 0 0 0 0 0 0 0 0 0 0 0 0 0 0 0 0 0 0 0 0 0 0 0 0 0 0 0 0 0 0 0 0 0 0 0 0 0 0 0 0 0 0 0 0 0 0 0 0 0 0 0 0 0 0 0 0 0 0 0 0 0 0 0 0 0 0 0 0 0 0 0 0 0 0 0 0 0 0 0 0 0 0 0 0 0 0 0 0 0 0 0 0 0 0 0 0 0 0 0 0 0 0 0 0 0 0 0 0 0 0 0 0 0 0 0 0 0 0 0 0 0 0 0 0 0 0 0 0 0 0 0 0 0 0 0 0 0 0 0 0 0 0 0 0 0 0 0 0 0 0 0 0 0 0 0 0 0 0 0 0 0 0 0 0 0 0 0 0 0 0.274054412740544 0 0 0 0 0 0 0.725945587259456 0 0 0 0 0 0 0 0 0 0 0 0 0 0 0 0 0 0 0 0 0 0 0 0 0 0 0 0 0 0 0 0 0 0 0 0 0 0 0 0 0 0 0 0 0 0 0 0 0 0 0 0 0 0 0 0 0 0 0 0 0 0 0 0 0 0 0 0 0 0 0 0 0 0 0 0 0 0 0 0 0 0 0 0 0 0 0 0 0 0 0 0 0 0 0 0 0 0 0 0 0 0 0 0 0 0 0 0 0 0 0 0 0 0 0 0 0 0 0 0 0 0 0 0 0 0 0 0 0 0 0 0
0 0 0 0 0 0 0 0 0 0 0 0 0 0 0 0 0 0 0 0 0 0.0979433009623101 0 0.0372436006339332 0 0 0 0 0 0 0 0 0 0 0 0 0 0 0 0.0288905662341733 0 0 0 0 0 0 0 0 0 0 0 0 0 0 0 0 0 0 0 0 0.0191026874331946 0 0 0 0 0 0 0 0 0 0 0 0 0 0 0 0 0 0 0 0 0 0 0 0 0 0 0 0 0 0 0 0 0 0 0 0 0 0 0 0 0 0 0 0 0 0 0 0 0 0 0 0 0 0 0 0 0 0 0 0 0 0 0 0 0 0 0 0 0 0 0 0 0.0199487263001163 0 0 0 0 0 0 0 0 0 0 0 0 0 0 0 0 0 0 0 0 0 0 0 0 0 0 0 0 0 0 0 0 0 0 0 0 0 0 0 0 0 0 0 0 0 0 0 0 0 0.0571741122201492 0 0 0 0 0 0 0 0 0 0 0 0 0 0 0.128754750141702 0.345322773067987 0 0 0 0 0 0 0 0 0 0 0 0 0 0 0 0 0 0 0 0 0.0511491620172114 0 0 0 0 0 0 0 0 0 0.185181176425936 0.0292891445632865 0 0 0 0 0 0 0 0 0 0 0 0 0 0 0 0 0 0 0 0 0 0 0 0 0 0 0 0 0 0 0 0 0 0 0 0 0 0 0 0 0 0 0 0 0 0 0 0 0 0 0 0 0 0 0 0 0 0 0 0 0 0 0 0 0 0 0 0 0 0 0 0 0 0 0 0 0 0 0 0 0 0 0 0 0
0 0 0 0 0 0 0 0 0 0 0 0 0 0 0 0 0 0 0 0 0 0 0 0 0.00610005213420371 0.00289053823753418 0 0 0 0 0 0.00881864547799113 0 0 0.00810667753504984 0 0 0 0 0 0 0 0 0 0 0 0 0 0.0220309257172874 0 0 0 0 0 0 0 0 0 0 0 0 0 0 0 0 0 0 0 0 0 0 0 0 0 0 0 0 0 0 0 0 0 0 0.00354741493342924 0 0 0 0 0 0 0 0 0 0 0 0 0 0 0 0 0 0 0 0 0 0 0 0 0 0 0 0 0 0 0 0 0 0 0 0.00762348275985577 0 0 0 0 0 0 0 0 0 0 0 0 0 0 0 0 0 0 0 0 0 0 0 0 0 0 0 0 0 0 0 0 0 0 0 0 0 0 0 0 0 0 0 0 0 0 0.0337775016510947 0 0.148254108234014 0 0.201114062687202 0 0 0 0 0 0 0 0 0 0 0 0 0 0 0 0 0.145340315851308 0 0.101248402791138 0 0 0 0.0129929697229045 0 0 0.0143694975602608 0 0 0 0.00727715135863737 0.00440078817727047 0 0.00244345182999956 0 0 0.013985435040218 0 0 0 0 0 0 0 0 0 0 0 0 0 0 0 0 0 0 0 0 0 0 0 0 0 0 0 0 0 0.00704192671286696 0 0 0 0 0 0 0 0 0 0 0 0 0 0 0 0 0 0 0 0.0533555732427151 0 0 0 0 0.00597994218434717 0 0.00518305083298355 0 0 0 0 0 0 0 0 0 0 0 0 0 0 0 0 0 0 0.149866370658826 0 0 0 0 0 0 0 0 0 0 0 0 0 0 0 0.00213775896359129 0 0 0 0 0 0 0 0 0 0 0 0 0 0 0 0 0.00218949839397524 0.029924457311296
0 0 0.000588723593566828 0 0 0 0 0 0 0 0 0 0.00513783865732496 0 0 0 0 0 0 0 0 0 0 0 0 0 0 0 0 0 0 0 0 0.00518083104393927 0 0 0 0 0 0 0 0 0 0 0 0 0 0 0 0 0 0 0 0 0 0 0 0 0 0 0 0 0 0 0 0 0 0 0 0 0 0 0 0 0 0 0 0 0 0 0 0 0 0 0 0 0 0 0 0 0 0 0 0 0 0 0 0 0 0.011897469309665 0 0 0 0 0 0 0 0 0 0 0 0 0 0.0050173514872633 0 0 0 0 0 0 0 0 0 0 0 0 0 0 0 0 0 0 0 0 0 0 0 0 0 0 0 0 0 0 0 0 0 0 0 0 0 0 0 0 0 0 0 0 0 0 0 0 0 0 0 0 0 0 0.00585521111897482 0 0.00577845461471898 0 0 0 0 0 0 0 0 0 0 0 0 0 0 0 0 0.0376271463284026 0 0 0 0 0 0.0459967632644673 0.00540504486373954 0 0 0 0 0 0 0 0 0.00295215301794609 0 0 0 0 0 0 0 0 0 0.0864486044718936 0.00279239357487163 0 0 0 0 0 0 0 0 0 0.00599161498356363 0 0 0 0 0 0 0 0 0 0 0 0 0 0 0 0 0 0 0 0 0 0 0.00145492348563578 0 0 0 0 0 0 0 0 0.173377268874939 0 0 0 0 0 0 0 0 0 0 0 0 0 0 0 0 0 0 0 0 0 0 0 0 0 0.00243271000676942 0 0 0 0 0 0 0 0 0 0 0 0 0 0.0117613776234972 0.00269294827832691 0.0111947844512697 0.00670129223905644 0 0 0.0547383709189035 0.0451822189283948 0.0721430357144048 0.00400483467055743 0 0 0 0 0.00237682736783977 0 0 0 0 0.0131782575322381 0.372091549577829
0 0 0 0 0 0 0 0 0 0 0 0 0.0039971215466561 0 0 0 0 0 0 0 0 0 0 0 0 0 0 0 0 0 0 0.00483139032860057 0 0.00320637029657857 0.011857271662069 0 0 0 0 0 0 0 0 0 0 0 0 0 0.00302942908756801 0 0 0 0 0 0 0 0 0 0 0 0 0 0 0 0 0 0 0 0 0 0 0 0 0 0 0 0 0 0 0 0 0 0 0 0 0 0 0 0 0 0 0 0 0 0 0 0 0 0 0.0182439266447514 0 0 0 0 0 0 0 0 0 0 0 0 0 0.00167135652078864 0 0 0 0 0 0.00539675194109195 0 0 0 0 0 0 0 0 0 0 0 0 0 0 0 0 0 0 0 0 0 0 0 0 0 0 0 0 0 0 0 0 0 0 0 0 0 0 0 0 0 0 0 0 0 0 0.0368944235754076 0 0.125634422872399 0.0225157418853798 0.126297798453833 0 0 0 0 0 0 0 0 0 0 0 0 0 0 0.147366300912455 0.037991806645125 0 0 0.070065418067766 0 0 0 0.0476089797159561 0 0 0.0112337121375514 0 0 0 0.00858499369215484 0.00933880384214818 0 0.00793613303130362 0 0 0.0319731940450601 0 0 0 0 0 0 0 0 0 0 0 0 0 0 0 0.0128760147965786 0 0 0 0 0 0 0 0 0 0 0 0 0 0.00317250858438802 0 0 0 0 0.00128553034397603 0 0 0 0 0 0 0.00903810170986712 0 0 0 0 0.00545908357662218 0 0 0.0636936687568505 0 0 0 0 0 0 0 0 0 0 0 0 0 0 0 0 0 0 0 0 0 0 0 0 0 0.116919667439104 0 0 0 0 0 0 0 0 0 0 0 0 0 0 0 0.00280832293877462 0 0 0 0 0 0 0 0 0 0 0 0 0 0 0 0 0.0157003898803435 0.0333713650688518
0 0 0 0 0 0 0 0 0 0 0 0 0 0 0 0 0 0 0 0 0 0 0 0 0 0 0 0 0 0 0 0 0 0 0 0 0 0 0 0 0 0 0.0199896852538533 0 0.00574139910074484 0.0199302866035851 0 0 0 0 0 0 0 0 0 0 0 0 0 0 0 0 0 0 0 0 0 0 0 0 0 0 0 0 0 0 0.0157837735954774 0.0271999287446969 0 0 0 0 0 0 0 0 0 0 0 0 0 0 0 0 0 0 0 0 0 0 0 0 0 0 0 0 0 0 0 0 0 0 0 0 0 0 0 0 0 0 0 0 0 0 0 0 0 0.032161555787418 0 0 0 0 0 0 0 0 0 0 0 0 0 0 0 0 0 0 0 0 0 0 0 0 0 0 0 0 0 0 0 0 0 0 0 0 0 0 0 0.179345295547519 0 0 0 0.0239622267887526 0 0 0 0 0 0 0.0154398972249397 0 0 0 0.030640256889503 0 0 0 0 0 0 0 0.0432151337409077 0 0 0 0 0 0 0 0 0 0 0 0 0 0 0 0.0643378586203821 0 0 0 0 0 0 0 0 0 0 0 0.0352709875051767 0 0.00571866609397411 0 0.293288071995612 0 0 0 0 0 0 0 0 0 0 0 0.0127441200965954 0.00309065703666388 0 0 0 0 0 0 0 0 0 0.00254716583974929 0 0 0.00774540918527357 0 0 0 0 0.00376585732824881 0 0.00582129279220184 0 0 0 0 0 0 0 0 0 0 0 0 0 0 0 0 0 0 0 0 0 0 0 0 0 0 0 0 0 0 0 0 0 0 0.152260474228725 0 0 0 0 0 0 0 0 0 0 0 0 0 0 0 0 0 0 0 0 0 0 0 0 0 0
0 0 0 0 0 0 0 0 0 0 0 0 0 0 0 0.00185605320867129 0 0 0 0 0 0 0 0 0 0 0 0 0 0 0 0 0 0 0 0 0 0 0 0 0 0.00217460343716165 0 0 0 0 0 0 0 0 0 0 0 0 0 0 0 0 0 0 0 0 0 0 0 0 0 0 0 0 0 0 0 0 0 0 0 0 0 0 0 0.00321737603155606 0 0.00709346126986235 0 0 0 0 0 0 0 0 0 0 0 0 0 0 0 0 0 0 0 0 0 0 0 0 0 0 0 0 0 0 0 0 0 0 0 0 0 0 0 0 0 0 0 0 0 0 0 0 0 0 0 0 0.00175706370420882 0 0 0 0 0 0 0 0 0 0 0 0 0 0 0 0 0 0 0 0 0 0 0 0 0 0 0 0 0 0 0 0.0934808662537244 0 0.158527837086662 0 0 0 0 0 0 0 0 0 0 0 0 0 0 0.105373779711113 0 0.0719177368785714 0 0 0 0 0 0 0 0 0.0624110051453585 0 0 0 0.166017288995203 0 0 0 0 0 0 0 0 0 0 0 0 0 0 0 0 0 0 0 0 0 0 0 0 0 0 0 0 0 0 0 0 0 0.0030803756193564 0 0.0129653186684974 0 0 0 0.0104024446516677 0.0128123553089299 0 0 0 0 0 0 0 0 0.00110866630306286 0 0 0 0.00101795724190317 0.00138736875130605 0.0335780100003157 0 0 0 0 0 0 0 0 0 0 0 0 0 0 0 0 0 0 0 0 0 0 0 0 0 0.213106454742144 0.00659361235172855 0 0 0 0 0 0 0 0 0 0 0 0 0 0 0.00201031166566648 0 0 0 0 0 0 0 0 0 0 0 0 0 0 0 0 0.00277070388654734 0.0253393490867819
0 0 0 0 0 0 0 0 0 0 0 0 0 0 0 0 0 0 0 0 0 0 0 0 0 0 0 0 0 0 0 0 0 0 0 0 0 0 0 0 0 0 0 0 0 0 0 0 0 0 0 0 0 0 0 0 0 0 0 0 0 0 0 0 0 0 0 0 0 0 0 0 0 0 0 0 0 0 0 0 0 0 0 0 0 0 0 0 0 0 0 0 0 0 0 0 0 0 0 0 0 0 0 0 0 0 0 0 0 0 0 0 0 0 0 0 0 0 0 0 0 0 0 0 0 0 0 0 0 0 0 0 0 0 0 0 0 0 0 0 0 0 0 0 0 0 0 0 0 0 0 0 0 0 0 0 0 0 0 0 0 0 0 0 0 0 0 0 0 0 0 0 0 0 0 0 0 0 0 0 0 0 0.0600728301618967 0 0 0 0 0 0.218873243689604 0 0 0 0 0 0 0 0 0 0.223317618726194 0 0 0 0 0 0.0853223788742397 0 0 0 0 0.0269551546933296 0 0 0 0 0 0 0 0 0.0899040273836234 0 0 0 0.146916411510661 0 0 0 0 0 0 0 0 0 0 0 0 0 0 0 0 0 0 0 0 0 0 0 0 0 0 0 0 0 0 0 0 0 0 0 0 0 0 0 0 0 0 0 0 0 0 0 0 0 0 0 0 0 0 0 0 0 0 0 0 0 0 0 0 0 0 0 0.148638334960452 0 0 0 0 0 0 0 0 0 0 0 0 0 0 0 0 0 0 0 0 0 0 0 0 0 0
0 0 0 0 0 0 0 0 0 0 0 0 0 0 0 0 0 0 0 0 0 0 0 0 0 0 0 0 0 0 0 0 0 0 0 0 0 0 0 0 0 0 0 0 0 0 0 0 0 0 0 0 0 0 0 0 0 0 0 0 0 0 0 0 0 0 0 0 0 0 0 0 0 0 0 0 0 0 0 0 0 0 0 0 0 0 0 0 0 0 0 0 0 0 0 0 0 0 0 0 0 0 0 0 0 0 0 0 0 0 0 0 0 0 0 0 0 0 0 0 0 0 0 0 0 0 0 0 0 0 0 0 0 0 0 0 0 0 0 0 0 0 0 0 0 0 0 0 0 0 0 0 0 0 0 0 0 0 0.0672870641567933 0 0 0.0375002789301452 0 0 0 0 0 0.00417968695929919 0 0 0 0 0 0 0.184671501649492 0.0211336091811649 0 0 0 0 0 0 0 0 0 0 0 0 0 0 0 0 0 0 0.133931083424498 0 0 0 0 0 0 0 0 0 0 0 0 0 0 0 0 0 0 0 0 0 0.0508898284690582 0 0.00749580825211212 0.0189994511883487 0 0.0211733807817561 0 0 0 0 0 0 0.00844471856932173 0 0 0 0 0 0 0 0 0 0 0 0 0 0 0.00607021124352573 0 0 0 0 0.0122601668990948 0.0098688717995115 0 0 0 0.00596059351714981 0 0 0 0 0 0 0 0 0 0 0 0 0 0 0 0 0 0 0 0 0 0 0 0 0 0 0 0 0 0 0.0309703541737097 0 0 0 0 0 0 0 0 0 0 0 0 0 0 0 0 0 0 0 0 0 0 0 0.379163390805018 0 0 0 0 0 0 0 0
0 0 0 0 0 0 0 0 0 0 0 0 0 0 0 0 0 0 0 0 0 0 0 0 0 0 0 0 0 0 0 0 0 0 0 0 0 0 0 0 0 0 0 0 0 0 0 0 0 0 0 0 0 0 0 0 0 0 0 0 0 0 0 0 0 0 0 0 0 0 0 0 0 0 0 0 0 0 0 0 0 0 0 0 0 0 0 0 0 0 0 0 0 0 0 0 0 0 0 0 0 0 0 0 0 0 0 0 0 0 0 0 0 0 0 0 0 0 0 0 0 0 0 0 0 0 0 0 0 0 0 0 0 0 0 0 0 0 0 0 0 0 0 0 0 0 0 0 0 0 0 0 0 0 0 0 0 0 0 0 0 0 0 0 0 0.0102162883442983 0 0 0 0 0 0 0 0 0 0 0 0 0 0 0 0 0 0 0 0 0 0 0 0 0 0 0 0 0 0 0 0.260497768539444 0 0 0 0 0 0 0 0 0 0 0 0 0 0.00319996219648225 0 0 0 0 0 0 0 0 0 0 0 0 0 0 0 0 0 0 0 0 0 0.0119299731586088 0 0 0 0 0 0 0 0 0.194937120372181 0.0493268981809367 0.0906990356615814 0 0 0.0220136649753528 0.0298046447984558 0.0405618439567246 0 0 0 0.00745475286249767 0 0 0 0 0 0 0 0 0 0 0 0 0 0 0 0 0 0 0 0 0 0 0 0 0 0 0 0 0 0 0.0755717428219701 0.0241791068498789 0 0 0.0279840213318895 0.0447676041763156 0 0 0 0 0.0193151031922538 0.0443099979245165 0 0 0 0 0 0 0 0 0 0 0 0 0.0432304706566131 0 0 0 0 0 0 0 0
0 0 0 0 0 0 0 0 0 0 0 0 0.0073114443670267 0 0 0 0 0 0 0 0 0 0 0 0 0 0 0 0 0 0 0.012487341124951 0.00460370614720414 0.040771573080957 0.0393155010426933 0 0 0 0 0 0 0 0 0 0 0 0.00825331611870401 0 0 0 0.0133336303791214 0 0 0 0.00285202912092819 0.0659750594465051 0 0 0 0 0 0 0 0 0 0 0.0124437760362972 0.00705081940589761 0 0 0.0126226133588946 0 0 0 0 0 0 0 0 0 0 0 0 0 0 0 0 0 0 0 0 0 0 0 0 0 0 0 0 0.0222974115133835 0 0 0 0 0 0 0 0 0 0 0 0 0 0.0125543348223607 0 0 0 0 0 0 0 0 0 0 0 0 0 0 0 0 0 0 0 0 0 0 0 0 0 0 0 0 0 0 0 0 0 0 0 0 0 0 0 0 0 0 0 0 0 0 0 0 0 0 0 0 0.0125944091947456 0 0.0306516950125037 0.0188128949609118 0 0 0 0 0 0 0 0 0 0 0 0 0 0 0 0.025188541648789 0.0887970321322201 0.0910272429769564 0 0 0 0 0 0 0 0 0 0 0 0 0 0 0 0 0 0 0.0286894133760026 0 0 0 0 0 0 0 0.00678124389334585 0 0 0 0 0.00347086562829941 0 0 0.0102779961849807 0 0.0333008224903233 0 0 0 0 0 0 0 0 0 0 0 0 0 0 0 0 0 0 0 0 0 0 0 0.0218227333337088 0 0.00295578413550382 0.00403385130882469 0 0.0176615981262794 0 0 0.176741256099177 0 0 0 0 0 0 0 0 0 0 0 0 0 0 0 0 0 0 0 0 0 0 0 0 0 0 0 0 0 0 0 0 0 0 0 0 0 0 0 0 0 0 0 0 0 0 0 0.0630751949388126 0.00431509638740219 0 0.022287138799032 0 0 0 0 0 0 0 0 0.0756426334072565
0 0 0 0 0 0 0 0 0 0 0 0 0 0 0 0 0 0 0 0 0 0 0 0 0 0 0 0 0 0 0 0 0 0 0 0 0 0 0 0 0 0 0 0 0 0 0 0 0 0 0 0 0 0 0 0 0 0 0 0 0 0 0 0 0 0 0 0 0 0 0 0 0 0 0 0 0 0 0 0 0 0 0 0 0 0 0 0 0 0 0 0 0 0 0 0 0 0 0 0 0 0 0 0 0 0 0 0 0 0 0 0 0 0 0 0 0 0 0 0 0 0 0 0 0 0 0 0 0 0 0 0 0 0 0 0 0 0 0 0 0 0 0 0 0 0 0 0 0 0 0 0 0 0 0 0 0 0 0 0 0 0 0 0 0 0 0 0 0 0 0 0 0 0 0 0 0 0 0 0 0 0 0 0 0 0 0.0170620618275061 0 0 0 0 0.182625419101334 0 0 0 0 0 0 0 0 0 0 0 0 0 0 0 0 0 0 0 0 0 0 0.0944200493419912 0.028235147126272 0.061675086433652 0 0.0406311944580499 0.0192325978731953 0 0.0277050633573345 0 0 0 0.0305497796842037 0 0 0.0100123317770136 0 0 0 0 0 0 0 0 0 0 0 0 0 0 0.00823958939331641 0 0 0 0 0.0229654956326729 0.0192319801444671 0 0 0 0.00809321517677422 0 0 0 0 0 0 0 0 0 0 0 0 0 0 0 0 0 0 0 0 0 0 0 0 0 0 0 0 0 0 0 0 0 0 0 0 0 0 0 0 0 0 0 0 0 0 0 0 0 0 0.160557053967127 0 0.103018413371811 0.0171153051410104 0.148630216192269 0 0 0 0 0 0 0 0
0 0 0 0 0 0 0 0 0 0 0 0 0 0 0 0 0 0 0 0 0 0 0 0 0 0 0 0 0 0 0 0 0 0 0 0 0 0 0 0 0 0 0 0 0 0 0 0 0 0 0 0 0 0 0 0 0 0 0 0 0 0 0 0 0 0 0 0 0 0 0 0 0 0 0 0 0 0 0 0 0 0 0 0 0 0 0 0 0 0 0 0 0 0 0 0 0 0 0 0 0 0 0 0 0 0 0 0 0 0 0 0 0 0 0 0 0 0 0 0 0 0 0 0 0 0 0 0 0 0 0 0 0 0 0 0 0 0 0 0 0 0 0 0 0 0 0 0 0 0 0 0 0 0 0 0 0 0 0 0 0 0 0 0 0 0 0 0 0 0 0 0 0 0 0 0 0 0 0 0 0 0 0 0 0 0 0 0 0 0 0 0 0 0 0 0 1 0 0 0 0 0 0 0 0 0 0 0 0 0 0 0 0 0 0 0 0 0 0 0 0 0 0 0 0 0 0 0 0 0 0 0 0 0 0 0 0 0 0 0 0 0 0 0 0 0 0 0 0 0 0 0 0 0 0 0 0 0 0 0 0 0 0 0 0 0 0 0 0 0 0 0 0 0 0 0 0 0 0 0 0 0 0 0 0 0 0 0 0 0 0 0 0 0 0 0 0 0 0 0 0 0 0 0 0 0 0 0 0 0 0 0 0 0 0 0 0
0 0 0 0 0 0 0 0 0 0 0 0 0 0 0 0 0 0 0 0 0 0 0 0 0 0 0 0 0 0 0 0 0 0 0 0.00562312354966391 0 0 0 0 0 0 0 0 0 0 0 0 0 0 0 0.0283772611913285 0 0 0 0 0 0 0 0 0 0 0 0 0 0 0 0 0 0 0 0 0 0 0 0 0 0 0 0 0.0114587388469439 0.0168097694795957 0.0200163759239406 0.0307545753700087 0 0 0 0 0 0 0 0 0 0 0 0 0 0 0.0113441009138867 0 0 0 0 0 0 0 0 0 0 0 0 0 0 0 0 0 0 0 0 0 0 0 0 0 0 0 0 0 0 0 0 0 0 0 0 0 0 0 0 0 0 0 0 0 0 0 0 0 0 0 0 0 0 0 0 0 0 0 0 0 0 0 0 0 0 0 0 0 0.0118821995863562 0 0.0318919489420055 0 0 0 0 0 0 0 0 0 0 0 0 0 0 0.0204840358419831 0 0.0157937461135352 0 0.085485162925113 0 0 0 0 0 0.00833400802028913 0 0 0 0 0.0569096882411892 0.0100878873757229 0 0.0121274185674552 0 0 0 0 0 0 0 0 0 0 0 0 0 0 0 0 0 0 0 0 0 0 0 0 0 0 0 0 0 0 0 0 0.200369679669225 0 0 0 0.132382821623492 0.208187352074648 0 0 0 0 0 0 0 0 0 0 0 0 0 0 0.00848580706227803 0 0 0 0 0 0 0 0 0 0 0 0 0 0 0 0 0 0 0 0 0 0 0 0 0 0.050755306675724 0 0 0 0 0 0 0 0 0 0 0.00418955618197428 0 0 0 0 0.00413645503427722 0 0 0 0 0 0 0 0 0 0 0 0 0 0.00449887847506167 0 0 0 0.00961410231430265
0 0 0 0 0 0 0 0 0 0 0 0 0 0 0 0 0 0 0 0 0 0 0 0 0 0 0 0 0 0 0 0 0 0 0 0 0 0 0 0 0 0 0 0 0 0 0 0 0 0 0 0 0 0 0 0 0 0 0 0 0 0 0 0 0 0 0 0 0 0 0 0 0 0 0 0 0 0 0 0 0 0 0 0 0 0 0 0 0 0 0 0 0 0 0 0 0 0 0 0 0 0 0 0 0 0 0 0 0 0 0 0 0 0 0 0 0 0 0 0 0 0 0 0 0 0 0 0 0 0 0 0 0 0 0 0 0 0 0 0 0 0 0 0 0 0 0 0 0 0 0 0 0 0 0 0 0 0 0.0123386585268114 0.00805329790490672 0 0 0 0 0 0.00814003246843496 0 0 0 0 0 0 0 0 0 0 0 0 0 0 0 0 0 0 0 0 0 0 0 0 0 0 0.0742735611167646 0 0 0 0 0 0 0 0 0 0 0 0 0.0778516078298602 0 0 0 0 0 0 0 0 0 0 0.00611897991956382 0 0 0 0 0.00955274702065584 0 0 0 0 0 0 0 0 0 0 0 0 0 0 0 0 0 0 0 0 0.0551343688243064 0.275768016799891 0.162542579081929 0 0 0.00602482412724862 0.0451707681879852 0.0519626501107036 0 0.0115128536578041 0 0.0036565343248531 0 0 0 0 0 0 0 0 0 0 0 0 0 0 0 0 0 0 0 0 0 0 0 0 0 0 0 0 0 0 0 0.0169549613842991 0.00368851576062178 0 0.0481833386303515 0.0388837633376762 0 0 0 0.00803072038730092 0.0219318286660195 0.0429843852639151 0 0 0 0 0 0 0 0 0 0 0 0 0.0112410066680966 0 0 0 0 0 0 0 0
0 0 0 0 0 0 0 0 0 0 0 0 0 0 0 0 0 0 0 0 0 0 0 0 0 0 0 0 0 0 0 0 0 0 0 0 0 0 0 0 0 0 0 0 0 0 0 0 0 0 0 0 0 0 0 0 0 0 0 0 0 0 0 0 0 0 0 0 0 0 0 0 0 0 0 0 0 0 0 0 0 0 0 0 0 0 0 0 0 0 0 0 0 0 0 0 0 0 0 0 0 0 0 0 0 0 0 0 0 0 0 0 0 0 0 0 0 0 0 0 0 0 0 0 0 0 0 0 0 0 0 0 0 0 0 0 0 0 0 0 0 0 0 0 0 0 0 0 0 0 0 0 0 0 0 0 0 0 0 0 0 0 0 0 0 0 0 0 0 0 0 0 0 0 0 0 0 0 0 0 0 0 0 0 0.163807904017852 0 0 0 0 0 0.256723496891769 0 0 0 0 0 0 0 0 0.0490841492417223 0 0 0.152036780889478 0 0.158160775627856 0 0 0 0 0 0 0 0 0 0 0 0 0 0 0 0 0 0 0 0 0 0.0684012812136192 0 0.0322264135399096 0 0 0 0 0 0 0 0 0 0 0 0 0 0 0 0 0 0 0 0 0 0 0 0 0 0 0 0 0 0 0 0 0 0 0 0 0 0 0 0 0 0 0 0 0 0 0 0 0 0 0 0 0 0 0 0 0 0 0 0 0 0.119559198577794 0 0 0 0 0 0 0 0 0 0 0 0 0 0 0 0 0 0 0 0 0 0 0 0 0 0
0 0 0 0 0 0 0 0 0 0 0 0 0 0 0 0 0 0 0 0 0 0 0 0 0 0 0 0 0 0 0 0 0 0 0 0 0 0 0 0 0 0 0 0 0 0 0 0 0 0 0 0 0 0 0 0 0 0 0 0 0 0 0 0 0 0 0 0 0 0 0 0 0 0 0 0 0 0 0 0 0 0 0 0 0 0 0 0 0 0 0 0 0 0 0 0 0 0 0 0 0 0 0 0 0 0 0 0 0 0 0 0 0 0 0 0 0 0 0 0 0 0 0 0 0 0 0 0 0 0 0 0 0 0 0 0 0 0 0 0 0 0 0 0 0 0 0 0 0 0 0 0 0 0 0 0 0 0 0 0 0 0 0 0 0 0 0 0 0 0 0 0 0 0 0 0 0 0 0 0 0 0.0270105379265809 0 0 0.204906915796916 0 0 0 0 0 0 0 0 0 0 0 0 0 0.022892913727354 0 0 0 0.159783087212792 0 0 0 0 0 0 0 0 0 0 0 0 0 0 0 0.199978901873439 0 0 0 0 0 0 0 0.141941283198073 0.0821647733833544 0.0374936551182493 0 0 0.031211304726209 0.0340895638887874 0 0 0 0 0 0 0 0 0 0 0 0 0 0 0 0 0 0 0 0 0 0 0 0 0 0 0 0 0 0 0 0 0 0 0 0 0 0 0 0 0 0 0 0 0 0 0 0 0 0 0 0 0 0 0 0 0 0.0585270631482446 0 0 0 0 0 0 0 0 0 0 0 0 0 0 0 0 0 0 0 0 0 0 0 0 0 0
0 0 0 0 0 0 0 0 0 0 0 0 0 0 0 0 0 0 0 0 0 0.0207768634258981 0 0 0 0 0 0 0 0 0 0 0 0 0 0 0 0 0 0 0.0219078824795392 0.01326748606889 0 0 0 0 0 0 0 0 0 0 0 0 0 0 0 0 0 0 0 0 0 0 0 0 0 0 0 0 0 0.00961483484475483 0 0 0 0 0 0 0 0 0 0 0 0 0 0 0 0 0 0 0 0 0 0 0 0 0 0 0 0 0 0 0 0 0 0 0 0 0 0 0 0 0 0 0 0 0 0 0 0 0 0 0 0 0 0 0 0 0 0 0 0 0 0 0 0 0 0 0 0 0 0 0 0 0 0 0 0 0 0 0 0 0 0 0 0 0 0 0 0 0 0 0 0 0 0 0 0 0 0 0 0 0 0 0 0 0 0 0 0 0 0 0 0 0 0.0228624350104066 0 0.0266004493921744 0 0.501152632810451 0 0 0 0 0 0 0.125421889260868 0 0 0 0 0.04180148547007 0 0.0904788894180894 0 0 0 0 0 0 0 0 0 0 0 0 0 0 0 0 0 0 0 0 0 0 0 0 0 0 0 0 0 0 0 0 0 0 0 0 0 0.0300337194112168 0 0 0 0 0 0 0 0 0 0 0 0 0 0 0.0219227426894942 0 0 0 0 0 0 0 0 0 0 0 0 0 0 0 0 0 0 0 0 0 0 0 0 0 0.0675593501455214 0 0 0 0 0 0 0 0 0 0 0 0 0 0 0 0 0 0 0 0 0 0 0 0 0 0 0 0 0 0 0 0 0 0.00659933957262691
0 0 0 0 0 0 0 0 0 0 0 0 0 0 0 0 0 0 0 0 0 0.0180292184655917 0 0 0 0 0 0 0 0 0 0 0 0 0 0 0 0 0 0 0.0118915839089592 0 0 0 0 0 0 0 0 0 0 0 0 0 0 0 0 0 0 0 0.00723436833991994 0 0 0 0 0 0 0 0 0 0 0.0128695236407668 0 0 0 0 0 0 0 0 0 0 0 0 0 0 0 0 0 0 0 0 0 0 0 0 0 0 0 0 0 0 0 0 0 0 0 0 0 0 0 0 0 0 0 0 0 0 0 0 0 0 0 0 0 0 0 0 0 0 0 0 0 0.0108996735466632 0 0 0 0 0 0 0 0 0 0 0 0 0 0 0 0 0 0 0 0 0 0 0 0 0 0 0 0 0 0 0 0 0 0 0 0 0 0 0 0 0 0 0 0 0 0 0 0 0 0 0 0.0151017619384477 0 0.0316064941164681 0 0 0 0 0 0 0 0 0.0242841795658597 0 0 0 0.0456591470159437 0 0 0.109642263863214 0 0 0 0 0 0 0 0 0 0 0 0 0 0 0 0 0 0 0 0 0 0 0 0 0 0 0 0 0 0 0.0258232966413361 0.00149803366900375 0 0 0 0 0 0 0 0 0 0 0 0 0.0534231168956394 0 0.0176834743286202 0.00470577967763135 0 0.02013749930889 0.0134342988566504 0.0290978083375929 0.0250411488235502 0 0 0 0 0 0 0 0 0 0 0 0 0 0 0 0 0 0 0 0 0 0 0 0 0 0.440972404580647 0 0 0 0 0 0 0 0 0 0 0 0 0 0 0 0 0 0 0 0 0 0 0 0.0347921905407545 0.0337296967247251 0 0 0 0 0.00430522273301166 0 0 0 0.00813781448011436
0 0 0 0 0 0 0 0 0 0 0 0 0 0 0 0 0 0 0 0 0 0 0 0 0 0 0 0 0 0 0 0 0 0 0 0 0 0 0 0 0 0 0 0 0 0 0 0 0 0 0 0 0 0 0 0 0 0 0 0 0 0 0 0 0 0 0 0 0 0 0 0 0 0 0 0 0 0 0 0 0 0 0 0 0 0 0 0 0 0 0 0 0 0 0 0 0 0 0 0 0 0 0 0 0 0 0 0 0 0 0 0 0 0 0 0 0 0 0 0 0 0 0 0 0 0 0 0 0 0 0 0 0 0 0 0 0 0 0 0 0 0 0 0 0 0 0 0 0 0 0 0 0 0 0 0 0 0 0 0 0 0 0 0 0 0 0 0 0 0 0 0 0 0 0 0 0 0 0 0 0 0 0 0 0 0 0 0 0 0 0 0 0 0 0 0 0 0 0.0794457423388101 0.179016460543306 0 0 0 0 0 0 0 0 0 0 0 0 0 0 0 0 0 0 0.0735267139346253 0 0 0 0 0 0 0 0.160911816772811 0.084832785166067 0.0911244512423688 0 0 0 0.0482462565750341 0 0 0 0 0 0 0 0 0 0 0 0 0 0 0 0 0 0 0 0 0 0 0 0 0 0 0 0 0 0 0 0 0 0 0 0 0 0 0 0 0 0 0 0 0 0 0 0 0 0 0 0 0 0 0 0 0 0.282895773426978 0 0 0 0 0 0 0 0 0 0 0 0 0 0 0 0 0 0 0 0 0 0 0 0 0 0
0 0 0.000950311185536974 0 0 0 0 0 0 0 0 0 0 0 0 0 0 0 0 0 0.0040468130005484 0.0147464584386671 0 0.00352223156021935 0 0 0 0 0 0 0 0 0 0 0 0 0 0 0.00246382682682808 0 0 0 0 0 0 0 0 0.0180629627298551 0 0 0 0 0 0 0 0 0 0 0 0 0.0268275912069153 0 0 0 0 0 0 0 0 0 0 0 0 0 0 0 0 0.0317761937913432 0 0 0 0 0 0 0 0 0 0 0 0 0 0 0 0 0 0 0 0 0 0 0 0 0 0 0 0 0 0 0 0 0 0 0 0 0 0 0 0 0 0 0 0 0 0 0 0 0 0 0 0 0 0 0 0.0352397517019847 0 0 0 0 0 0 0 0 0 0 0 0 0 0 0 0 0 0 0 0 0 0 0 0 0 0 0 0 0 0 0 0 0 0 0.00701447586761721 0.0380018923499337 0.211945050050839 0 0 0 0 0 0 0 0 0 0 0.00595495746203446 0 0 0 0.00267465219699997 0.00321794768718306 0.00856762383822664 0 0 0 0 0 0 0 0 0.00931232141045734 0 0 0 0.0315246097631534 0.0349739249303084 0 0 0 0 0 0 0 0 0 0 0 0 0 0 0 0 0 0 0 0 0.0374631263033466 0 0 0 0 0 0 0 0 0 0 0 0.00172680122067414 0 0 0 0 0 0 0 0 0 0 0 0 0 0.018265250558 0 0 0 0 0.00645969783849803 0 0.00277672753265984 0.0181387251933427 0 0 0 0 0 0 0 0 0 0 0 0 0 0 0 0 0 0 0 0 0 0 0 0 0 0.362917036511041 0 0 0 0 0 0 0 0.0408395856268442 0 0 0 0 0 0 0.00181602009013122 0 0.00169758399729657 0 0 0 0 0 0 0 0 0 0 0 0 0 0 0 0 0.0170758491295141
0 0 0 0 0 0 0 0 0 0 0 0 0 0 0 0 0 0 0 0 0 0 0 0 0 0 0 0 0 0 0 0 0 0 0 0 0 0 0 0 0 0 0 0 0.0397325042756701 0.306377872509828 0 0 0 0 0 0 0 0 0 0 0 0 0 0 0 0 0 0 0 0 0 0 0 0 0 0 0 0.0279793255749352 0 0 0.0295605328029858 0 0 0 0 0 0 0 0 0 0 0 0 0 0 0 0 0 0 0 0 0 0 0 0 0 0 0 0 0 0 0 0 0 0 0 0 0 0 0 0 0 0 0 0 0 0 0 0 0 0 0.109642551735679 0 0 0 0 0 0 0 0 0 0 0 0 0 0 0 0 0 0 0 0 0 0 0 0 0 0 0 0 0 0 0 0 0 0 0 0 0 0 0 0 0 0 0 0 0 0 0 0 0 0 0 0 0 0 0 0 0 0 0 0 0 0 0.0803579628919453 0 0 0 0 0 0 0 0.129575268594658 0 0 0 0 0 0 0 0 0 0 0 0 0 0 0 0 0 0 0 0 0 0 0 0 0 0 0 0.0759026572702077 0 0 0 0 0.200871324344091 0 0 0 0 0 0 0 0 0 0 0 0 0 0 0 0 0 0 0 0 0 0 0 0 0 0 0 0 0 0 0 0 0 0 0 0 0 0 0 0 0 0 0 0 0 0 0 0 0 0 0 0 0 0 0 0 0 0 0 0 0 0 0 0 0 0 0 0 0 0 0 0 0 0 0 0 0 0 0 0 0 0 0 0 0
0 0 0 0 0 0 0 0 0 0 0 0 0 0 0 0 0 0 0 0 0 0 0 0 0 0 0 0 0 0 0 0 0 0 0 0 0 0 0 0 0 0 0 0 0 0 0 0 0 0 0 0 0 0 0 0 0 0 0 0 0 0 0 0 0 0 0 0 0 0 0 0 0 0 0 0 0 0 0 0 0 0 0 0 0 0 0 0 0 0 0 0 0 0 0 0 0 0 0 0 0 0 0 0 0 0 0 0 0 0 0 0 0 0 0 0 0 0 0 0 0 0 0 0 0 0 0 0 0 0 0 0 0 0 0 0 0 0 0 0 0 0 0 0 0 0 0 0 0 0 0 0 0 0 0 0 0 0 0.0190424531619733 0.0215524560026341 0 0 0 0 0 0.0706912302327267 0 0 0 0 0 0 0 0 0 0 0.0381307365361294 0.0203479641352528 0 0 0 0 0 0 0 0 0 0 0 0 0 0 0 0 0 0 0 0.169329878710577 0 0 0 0 0 0 0 0 0 0 0 0 0 0 0 0 0 0 0 0 0 0 0 0.00760236133913713 0 0 0 0 0 0 0 0 0 0 0 0 0 0 0 0 0 0 0 0 0 0 0.0716678367799709 0 0 0.0054785279465215 0 0 0 0 0 0 0 0 0 0 0 0 0 0 0 0 0 0 0 0 0 0 0 0 0 0 0 0 0 0 0 0 0 0 0 0 0.00895434177174737 0.0239894491946543 0.0699903217827412 0 0.100611618053373 0.106988282651279 0 0 0 0 0.149017855444023 0.0903148094304145 0 0 0 0 0 0 0 0 0 0 0 0 0.0262898768268446 0 0 0 0 0 0 0 0
0 0 0 0 0.00633649148747604 0.0135734708723757 0 0.00876845720063482 0.0102612335943474 0.0318573989527781 0 0 0.0489415164629432 0 0 0 0 0 0 0 0 0 0 0 0 0 0 0 0.00552407088612708 0 0 0.00338441046110705 0 0 0.0136113468627022 0 0 0 0 0 0 0 0 0 0 0 0 0 0 0 0 0 0 0 0.0543189639017284 0.0183652902706153 0 0 0 0 0 0 0 0 0 0 0.0027958557336572 0 0.0046920494832477 0 0 0 0 0 0 0 0 0 0 0 0 0 0 0 0 0 0 0 0 0 0 0 0 0 0 0 0 0 0 0 0 0 0 0.00367269702704937 0 0 0 0 0 0 0 0 0 0.0593856084041536 0 0 0 0 0.00264597014879789 0 0 0.00314370774331798 0 0.0041425006040899 0 0 0 0 0 0.0065043271670355 0 0 0.00378463352128501 0 0 0 0 0 0 0 0 0 0 0 0 0 0 0 0 0 0 0 0 0 0 0 0 0 0 0 0 0 0 0 0 0 0.277487238229527 0 0.019414566383872 0.0108746398560916 0 0 0.00614633366228895 0 0.0136084538758359 0 0 0 0 0 0 0 0 0 0 0.0173217588900175 0 0.0390561967204195 0.0342922444657884 0 0 0 0 0.0183291818342787 0 0 0 0 0 0 0 0 0 0 0 0 0 0 0 0.00266453080441671 0 0 0 0 0 0 0 0 0 0 0 0 0.00922943592978135 0 0 0 0 0 0 0 0 0 0 0 0 0 0 0 0 0 0 0 0 0 0 0 0 0 0 0 0 0 0 0.00170424913948676 0 0 0.00813884443283389 0 0 0 0 0.0864065894962689 0.0685552176545046 0.0496534675147829 0 0 0.0314070503243358 0 0 0 0 0 0 0 0 0 0 0 0 0 0 0 0 0 0 0 0 0 0 0 0 0 0 0 0 0 0 0 0 0 0 0 0 0 0 0 0 0 0 0 0 0 0 0 0 0 0
0 0 0 0 0 0 0 0 0 0 0 0 0 0 0 0 0 0 0 0 0 0 0 0 0 0 0 0 0 0 0 0 0 0 0 0 0 0 0 0 0 0 0 0 0 0 0 0 0 0 0 0 0 0 0 0 0 0 0 0 0 0 0 0 0 0 0 0 0 0 0 0 0 0 0 0 0 0 0 0 0 0 0 0 0 0 0 0 0 0 0 0 0 0 0 0 0 0 0 0 0 0 0 0 0 0 0 0 0 0 0 0 0 0 0 0 0 0 0 0 0 0 0 0 0 0 0 0 0 0 0 0 0 0 0 0 0 0 0 0 0 0 0 0 0 0 0 0 0 0 0 0 0 0 0 0 0 0 0 0 0 0 0 0 0 0 0 0 0 0 0 0.121237148728962 0 0.0736046858628622 0 0 0 0 0 0 0 0 0.0208495411423002 0 0 0 0 0 0 0 0 0 0 0 0 0 0 0 0 0 0 0 0 0 0 0 0 0 0.300779149930634 0.145558970927207 0 0 0 0 0.00782132933408517 0 0 0 0.133863140938681 0 0 0 0 0 0 0 0 0 0 0 0 0 0 0 0 0 0 0 0 0 0 0 0 0 0 0 0 0 0 0 0 0 0 0 0 0 0 0 0 0 0 0 0 0 0 0 0 0.13015948112292 0 0.0423098264190719 0 0 0 0 0 0 0 0 0 0 0 0 0 0 0 0 0 0 0 0 0 0 0 0 0 0 0 0 0 0 0 0 0 0 0.0238167255932773 0 0 0 0 0 0 0 0 0 0 0 0
0 0 0 0 0 0 0 0 0 0 0 0 0 0 0 0 0 0 0 0 0 0 0 0 0 0 0.00575313438347559 0.027668719895617 0 0 0 0 0 0 0 0 0 0 0 0 0 0 0 0 0 0.0092586649154336 0 0 0 0 0 0 0.0584664453039484 0 0 0 0 0 0.00716648032451245 0 0 0 0 0 0 0.00782658726026761 0 0 0 0 0 0 0 0 0 0 0 0 0 0 0 0 0 0 0 0 0 0 0 0 0 0 0 0 0 0 0 0 0 0 0 0 0 0 0.0141658607207388 0 0.00619900149910411 0.0114771250892644 0 0 0 0 0 0 0 0 0 0 0 0 0 0 0 0 0 0 0 0 0.0554541886450234 0 0 0 0 0 0 0 0 0 0 0 0 0 0 0 0 0 0 0 0 0 0 0 0 0 0 0 0 0 0 0 0 0 0 0 0 0 0 0 0 0 0 0 0 0.137888876767175 0 0 0 0 0 0 0 0 0 0 0 0 0 0 0 0 0 0 0 0 0 0 0 0 0 0 0 0 0 0 0 0 0 0.226493320531598 0 0.0288892311320241 0 0 0 0 0 0 0 0.0167037684413587 0 0 0 0 0 0 0 0 0 0 0 0 0 0 0 0 0 0 0 0 0 0 0 0 0 0 0 0 0 0 0 0 0 0 0 0 0 0 0 0 0 0 0 0 0 0 0.0617724266887983 0 0 0.2502447833139 0 0.0412582677126326 0 0 0 0 0 0.0333131173751272 0 0 0 0 0 0 0 0 0 0 0 0 0 0 0 0 0 0 0 0 0 0 0 0 0 0 0 0 0 0 0 0 0 0 0 0 0 0 0 0 0
0 0 0 0 0 0 0 0 0 0 0 0 0 0 0 0 0 0 0 0 0 0 0 0 0 0 0 0 0 0 0 0 0 0 0 0 0 0 0 0 0 0 0 0 0 0 0 0 0 0 0 0 0 0 0 0 0 0 0 0 0 0 0 0 0 0 0 0 0 0 0 0 0 0 0 0 0 0 0 0 0 0 0 0 0 0 0 0 0 0 0 0 0 0 0 0 0 0 0 0 0 0 0 0 0 0 0 0 0 0 0 0 0 0 0 0 0 0 0 0 0 0 0 0 0 0 0 0 0 0 0 0 0 0 0 0 0 0 0 0 0 0 0 0 0 0 0 0 0 0 0 0 0 0 0 0 0 0 0 0 0 0 0 0 0 0 0 0 0 0 0 0.097647000449492 0 0.0604949335177446 0 0 0 0 0 0 0 0 0.0158356948726333 0 0 0 0 0 0 0 0.0150134670785683 0 0 0 0 0 0 0 0 0 0 0 0 0 0 0 0.0141022177614957 0.28597241007255 0.0753725955819331 0 0 0 0 0 0 0 0 0.0894507901692622 0.109562137753123 0 0 0 0 0 0 0 0 0 0 0 0 0 0.0388293477284113 0 0 0 0 0 0 0 0 0 0 0 0 0 0 0 0 0 0 0 0 0 0 0 0 0 0 0 0 0 0 0 0 0 0 0 0 0.197719405014787 0 0 0 0 0 0 0 0 0 0 0 0 0 0 0 0 0 0 0 0 0 0 0 0 0 0 0 0 0 0 0 0 0 0 0 0 0 0 0 0 0 0 0 0 0 0 0
0 0 0 0 0 0 0 0 0 0 0 0 0 0 0 0 0 0 0 0 0 0 0 0 0 0 0 0 0 0 0 0 0 0 0 0 0 0 0 0 0 0 0 0 0 0 0 0 0 0 0 0 0 0 0 0 0 0 0 0 0 0 0 0 0 0 0 0 0 0 0 0 0 0 0 0 0 0 0 0 0 0 0 0 0 0 0 0 0 0 0 0 0 0 0 0 0 0 0 0 0 0 0 0 0 0 0 0 0 0 0 0 0 0 0 0 0 0 0 0 0 0 0 0 0 0 0 0 0 0 0 0 0 0 0 0 0 0 0 0 0 0 0 0 0 0 0 0 0 0 0 0 0 0 0 0 0 0 0 0 0 0 0 0 0 0 0 0 0 0 0 0 0 0 0 0 0 0 0 0 0 0 0 0 0 0 0 0 0 0 0 0 0 0 0 0 0 0 0 0 0 0 0 0 0 0 0 0 0 0 0 0 0 0 0 0 0 0 0 0 0 0 0 0 0 0 0 0 0 0 0 0 0 0 0 0 0 0 0 0 0 0 0 0 0 0 0 0 0 0 0 0 0 0 0 0 0 0 0 0 0 0 0 0 0 0 0 0 0 0 0 0 1 0 0 0 0 0 0 0 0 0 0 0 0 0 0 0 0 0 0 0 0 0 0 0 0 0 0 0 0 0 0 0 0 0 0 0 0 0 0 0 0 0 0 0 0
0 0 0 0 0 0 0 0 0 0 0 0 0 0 0 0 0 0 0 0 0 0.047481101651456 0 0 0 0 0 0 0 0 0 0 0 0 0 0 0 0 0 0 0 0 0 0 0 0 0 0 0 0 0 0 0 0 0 0 0 0 0 0 0 0 0 0 0 0 0 0 0 0 0 0 0 0 0 0 0 0 0 0 0 0 0 0 0 0 0 0 0 0 0 0 0 0 0 0 0 0 0 0 0 0 0 0 0 0 0 0 0 0 0 0 0 0 0 0 0 0 0 0 0 0 0 0 0 0 0 0 0 0 0 0 0 0 0 0 0 0 0 0 0 0 0 0 0 0 0 0 0 0 0 0 0 0 0 0 0 0 0 0 0 0 0 0 0 0 0 0 0 0 0 0 0 0 0 0 0 0 0 0 0 0 0 0 0 0 0 0 0 0 0 0 0.0140310718452066 0 0 0 0 0 0 0 0 0 0 0 0 0 0 0 0 0 0 0 0 0 0 0 0 0 0.102692365782966 0 0.209465280540957 0 0 0 0 0 0.100239719479502 0.254522890935755 0.173450404716297 0 0 0 0 0 0 0 0 0 0 0 0 0 0 0 0.0191094143953324 0 0 0 0.0278846040459599 0 0 0 0 0.0122385350610854 0 0 0 0 0 0 0 0 0 0 0 0 0 0 0 0 0 0 0 0 0 0 0 0 0 0 0 0 0 0 0 0 0 0 0 0.0388846115454815 0 0 0 0 0 0 0 0 0 0 0 0 0 0 0 0 0 0 0 0 0 0 0 0 0 0 0
0 0 0 0 0 0 0 0 0 0 0 0 0 0 0 0 0 0 0 0 0 0 0 0 0 0 0 0 0 0 0 0 0 0 0 0 0 0 0 0 0 0 0 0 0 0 0 0 0 0 0 0 0 0 0 0 0 0 0 0 0 0 0 0 0 0 0 0 0 0 0 0 0 0 0 0 0 0 0 0 0 0 0 0 0 0 0 0 0 0 0 0 0 0 0 0 0 0 0 0 0 0 0 0 0 0 0 0 0 0 0 0 0 0 0 0 0 0 0 0 0 0 0 0 0 0 0 0 0 0 0 0 0 0 0 0 0 0 0 0 0 0 0 0 0 0 0 0 0 0 0 0 0 0 0 0 0 0 0 0 0 0 0 0 0 0 0 0 0 0 0 0 0 0 0 0 0 0 0 0 0 0.397888914733658 0 0 0 0 0 0 0 0 0 0 0 0 0 0 0 0 0 0 0 0 0 0 0 0 0 0 0 0 0 0 0 0 0 0 0 0 0 0 0 0 0 0 0 0 0 0.376478739204036 0 0 0 0 0 0 0 0 0 0 0 0 0 0 0 0 0 0 0 0 0 0 0 0 0 0 0 0 0 0 0 0 0 0 0 0 0 0 0 0 0 0 0 0 0 0 0 0 0 0 0 0 0 0 0 0 0 0 0 0 0 0 0 0 0.225632346062306 0 0 0 0 0 0 0 0 0 0 0 0 0 0 0 0 0 0 0 0 0 0 0 0
0 0 0 0 0 0 0 0 0 0 0 0 0 0 0 0 0 0 0 0 0 0 0 0 0 0 0 0 0 0 0 0 0 0.0131320285349262 0 0 0 0 0 0 0 0 0 0 0 0 0 0 0 0 0 0 0 0 0.00420871594613234 0 0 0 0 0 0 0 0 0 0 0 0.00667650512401502 0 0 0 0.0146096564287116 0 0 0 0 0 0 0 0 0 0 0 0 0 0 0 0 0 0 0 0 0 0 0 0 0 0 0 0 0 0 0 0 0 0 0 0 0 0 0 0 0 0 0 0 0 0 0 0 0 0 0 0 0 0 0 0 0 0 0 0 0 0 0 0 0 0 0 0 0 0 0 0 0 0 0 0 0 0 0 0 0 0 0 0 0 0 0 0 0 0 0 0 0 0 0 0 0 0 0 0 0 0 0 0 0 0 0 0 0 0 0 0 0 0 0 0.178687065889944 0 0 0 0 0 0 0 0 0 0 0 0 0 0 0 0 0 0 0 0 0 0 0 0 0 0 0 0.141788649755422 0 0 0 0 0 0 0 0 0 0.03169837787977 0 0 0 0 0 0 0 0 0 0 0 0 0 0 0 0 0 0 0 0 0 0 0 0 0 0 0 0 0 0 0 0.0337247667708599 0 0 0 0 0 0 0 0 0 0 0 0 0 0 0 0 0 0 0 0 0 0 0 0 0 0 0 0 0 0 0 0 0 0 0 0 0 0 0 0.070854017325837 0 0 0 0 0.107422468127917 0 0 0.214392341981453 0 0 0 0 0 0 0 0 0 0 0 0.182805406235012
0 0 0 0 0 0 0 0 0 0 0 0 0 0 0 0 0 0 0 0 0 0 0 0 0 0 0 0 0 0 0 0 0 0 0 0 0 0 0 0 0 0 0 0 0 0 0 0 0 0 0 0 0 0 0 0 0 0 0 0 0 0 0 0 0 0 0 0 0 0 0 0 0 0 0 0 0 0 0 0 0 0 0 0 0 0 0 0 0 0 0 0 0 0 0 0 0 0 0 0 0 0 0 0 0 0 0 0 0 0 0 0 0 0 0 0 0 0 0 0 0 0 0 0 0 0 0 0 0 0 0 0 0 0 0 0 0 0 0 0 0 0 0 0 0 0 0 0 0 0 0 0 0 0 0 0 0 0 0 0 0 0 0 0 0 0 0 0 0 0 0 0 0 0 0 0 0 0 0 0 0 0 0 0 0 0 0.00652928263252831 0 0 0 0 0 0 0.00821347659809772 0.0699392310307477 0 0 0 0 0 0 0 0 0 0 0 0 0.00550421398040597 0 0 0 0 0 0.160396605981488 0 0.0562837494128072 0 0 0 0 0 0 0 0 0.0258766504993304 0.0551857684536274 0 0 0 0 0 0 0 0 0 0 0 0 0 0 0 0 0 0 0 0 0 0 0 0 0 0 0 0 0 0 0 0 0 0 0 0 0 0 0 0 0 0 0 0 0 0 0 0 0 0 0.00900183143436333 0 0 0 0 0 0 0 0 0 0 0 0 0 0 0 0 0 0 0 0.145568388597543 0 0 0 0 0.00590872791965634 0.00819591061990952 0 0.427771167273925 0 0 0 0 0 0 0 0 0 0 0 0.0156249955655692
0 0 0 0 0.0539640517038116 0.0127860203737377 0 0.014811343702637 0.00624072427777681 0.034144149212632 0 0 0 0 0 0 0 0.00993656440473328 0.0192616479230214 0 0 0 0 0 0 0 0 0 0.014741057083945 0 0 0 0 0 0 0 0 0 0 0 0 0 0 0 0 0 0 0 0 0 0 0 0 0 0 0 0 0 0 0 0 0 0 0 0 0 0 0 0 0 0 0 0 0 0 0 0 0 0 0 0 0 0 0 0 0 0 0 0 0 0 0 0 0 0 0 0 0 0 0 0 0 0 0 0 0 0 0 0 0 0 0 0 0 0 0 0 0 0 0 0 0 0 0 0 0 0 0 0 0 0 0 0 0 0 0 0 0 0 0 0 0 0 0 0 0 0 0 0 0 0 0 0 0 0 0 0 0 0 0 0 0 0 0 0 0 0 0 0 0 0 0 0 0 0.0304645780206297 0.0436633842739636 0 0 0 0 0 0 0 0 0 0 0 0 0 0 0 0 0 0 0.0358738723933609 0 0 0 0 0 0 0 0 0 0 0 0 0 0 0 0 0 0 0 0.0965416227996598 0 0 0 0.0232645888768469 0.0771760004095725 0 0 0 0 0.0377320199138998 0.0754599362449368 0 0 0 0 0 0 0 0 0 0 0 0 0 0 0 0 0 0 0 0 0 0 0 0 0 0 0 0 0 0 0 0 0 0 0 0 0 0 0 0 0 0 0 0 0 0 0.0688266037193394 0 0 0 0.040706232304501 0.0431574982063247 0 0 0 0 0 0 0 0 0 0 0 0 0 0 0 0 0 0 0 0 0 0 0 0.26124810415467 0 0 0 0 0 0 0 0 0 0 0 0 0 0 0
0 0 0 0 0 0 0 0 0 0 0 0 0 0 0 0 0 0 0 0 0 0 0 0 0 0 0 0 0 0 0 0 0 0 0 0 0 0 0 0 0 0 0 0 0 0 0 0 0 0 0 0 0 0 0 0 0 0 0 0 0 0 0 0 0 0 0 0 0 0 0 0 0 0 0 0 0 0 0 0 0 0 0 0 0 0 0 0 0 0 0 0 0 0 0 0 0 0 0 0 0 0 0 0 0 0 0 0 0 0 0 0 0 0 0 0 0 0 0 0 0 0 0 0 0 0 0 0 0 0 0 0 0 0 0 0 0 0 0 0 0 0 0 0 0 0 0 0 0 0 0 0 0 0 0 0 0 0 0 0 0 0 0 0 0 0 0 0 0 0 0 0 0 0 0 0 0 0 0 0 0 0 0 0 0 0 0 0 0 0 0 0.0491929692620614 0 0 0.043722196661089 0 0 0.011870065499626 0 0 0 0 0 0 0 0 0 0 0 0 0 0 0 0 0 0 0 0 0.0088062124961803 0 0 0.330449634121863 0 0 0 0 0 0.00820930119287823 0 0 0 0 0 0 0 0 0 0 0 0 0 0 0.0306872384455019 0.0231887421349449 0.00628226753476597 0 0 0 0.0580208801621719 0.0578500420902921 0 0 0 0.0236759556008172 0 0 0 0 0 0 0 0 0 0 0 0 0 0 0 0 0 0 0 0 0 0 0 0 0 0 0 0 0 0 0.0123261897642656 0 0 0 0 0.00867979246609573 0 0 0 0 0 0.0115264395794566 0 0 0 0 0 0 0 0 0 0 0.125368280077429 0.066557232145482 0.123586560765079 0 0 0 0 0 0 0 0
0 0 0 0 0 0 0 0 0 0 0 0 0 0 0 0 0 0 0 0 0 0 0 0 0 0 0 0 0 0 0 0 0 0 0 0 0 0 0 0 0 0 0 0 0 0.156483433889639 0 0 0 0 0 0 0 0 0 0 0 0 0 0 0 0 0 0.0725244704301174 0 0 0 0 0 0 0 0 0 0 0 0 0 0 0 0 0 0 0 0 0 0 0 0 0 0 0 0 0 0 0 0 0 0 0 0 0 0 0 0 0 0 0 0 0 0 0 0 0 0 0 0 0 0 0 0 0 0 0 0 0 0 0 0.0299110023315037 0.0958324144392575 0 0 0 0 0 0 0 0 0 0 0 0 0 0 0 0 0 0 0 0 0 0 0 0 0 0 0 0 0 0 0 0 0 0 0 0 0 0 0 0 0 0 0 0 0 0 0 0 0 0 0 0 0 0 0 0 0 0 0 0 0 0 0 0 0 0 0 0 0 0 0 0 0 0 0 0 0 0 0 0.0373877453847488 0.0767399495187314 0 0 0 0 0 0 0 0 0.168715028743525 0 0 0 0 0 0 0 0 0 0 0 0 0 0.163097035578946 0 0 0 0 0 0 0 0 0 0 0 0 0 0 0 0 0 0 0 0 0 0 0 0 0 0 0 0 0 0 0 0 0 0 0 0 0.140434249214609 0 0 0 0 0 0 0 0 0.0588746704689213 0 0 0 0 0 0 0 0 0 0 0 0 0 0 0 0 0 0 0 0 0 0 0 0 0 0 0 0 0 0 0 0 0 0 0 0 0 0
0 0 0 0 0 0 0 0 0 0 0 0 0 0 0 0 0 0 0 0 0 0 0 0 0 0 0 0 0 0 0 0 0 0 0 0 0 0 0 0 0 0 0 0 0 0 0 0 0 0 0 0 0 0 0 0 0 0 0 0 0 0 0 0.00540701976667421 0 0 0 0 0 0 0 0 0 0 0 0 0 0 0 0 0 0 0 0 0 0 0 0 0 0 0 0 0 0 0 0 0 0 0 0 0 0 0 0 0 0 0 0 0 0 0 0 0 0 0 0 0 0 0 0 0 0 0 0 0 0 0 0 0 0 0 0 0 0 0 0 0 0 0 0 0 0 0 0 0 0 0 0 0 0 0 0 0 0 0 0 0.0222607343588548 0 0 0 0 0.073319711975378 0 0.0338688435415858 0.0663484872286266 0 0 0.033268840651127 0 0 0 0 0.0052864820267948 0 0.00681841095576931 0.0358023010181156 0 0 0.0269446249253378 0 0 0 0.119947512512036 0 0 0 0 0 0.0118756469966613 0 0.0059767074022145 0.00252271997181847 0 0 0.0100283694018195 0 0 0 0 0.0247950273621195 0 0 0.00813698305102142 0 0 0 0 0.0313898940850365 0 0.0130768811889461 0 0.00450998411576603 0 0 0 0.00451937013889978 0.00306596849410496 0.023472541889625 0 0.00311846680279983 0 0.00196565499139293 0.0107318367304123 0 0 0 0 0 0.0699591147097037 0 0.00623856673825366 0.0313087791194967 0.0576220067462627 0 0 0 0 0 0 0 0 0 0 0.0013084749848086 0 0 0 0 0.00507595582583806 0.0030031556732096 0 0 0 0.00270681841810016 0 0 0 0 0 0 0 0 0 0.00568807868342423 0 0 0 0 0 0.00811441661138204 0 0 0.00480200644431781 0 0 0 0 0 0 0 0 0 0 0 0 0 0 0 0 0 0.00618236968467286 0 0 0 0 0 0 0 0 0 0 0 0 0 0 0 0.129548808347182 0.049762725957153 0.0302197004732571 0 0 0 0 0 0 0 0
0 0 0 0 0 0 0 0 0 0 0 0 0 0 0 0 0 0 0 0 0 0 0 0 0 0 0 0 0 0 0 0 0 0 0 0 0 0 0 0 0 0 0 0 0 0 0 0 0 0 0 0 0 0 0 0 0 0 0 0 0 0 0 0 0 0 0 0 0 0 0 0 0 0 0 0 0 0 0 0 0 0 0 0 0 0 0 0 0 0 0 0 0 0 0 0 0 0 0 0 0 0 0 0 0 0 0 0 0 0 0 0 0 0 0 0 0 0 0 0 0 0 0 0 0 0 0 0 0 0 0 0 0 0 0 0 0 0 0 0 0 0 0 0 0 0 0 0 0 0 0 0 0 0 0 0 0 0 0 0 0 0.0565968276485534 0 0 0 0 0 0 0 0 0 0 0 0 0 0.0594369843860092 0 0 0 0 0 0 0 0 0 0 0 0 0 0 0 0.0879119161832441 0 0.0192586427415216 0.0652626640217805 0 0 0 0 0 0 0 0 0 0 0 0 0 0 0 0 0 0 0 0 0.206120368598677 0 0 0.0428743193322994 0 0 0 0 0 0.06480686128893 0 0 0 0 0 0 0 0 0 0 0 0 0 0 0 0 0 0 0 0 0 0 0 0 0 0 0 0 0 0 0 0 0 0 0.0686860161634246 0 0 0 0 0 0 0 0 0 0 0 0 0 0 0 0 0 0 0 0 0 0 0 0 0 0 0 0 0 0 0 0 0 0 0 0 0 0 0 0 0 0.32904539963556 0 0 0 0 0 0 0 0 0 0 0 0 0 0 0
0 0 0 0 0 0 0 0 0 0 0 0 0 0 0 0 0 0 0 0 0 0 0 0 0 0 0 0 0 0 0 0 0 0 0 0 0 0 0 0 0 0 0 0 0 0 0 0 0 0 0 0 0 0 0 0 0 0 0 0 0 0 0 0 0 0 0 0 0 0 0 0 0 0 0 0 0 0 0 0 0 0 0 0 0 0 0 0 0 0 0 0 0 0 0 0 0 0 0 0 0 0 0 0 0 0 0 0 0 0 0 0 0 0 0 0 0 0 0 0 0 0 0 0 0 0 0 0 0 0 0 0 0 0 0 0 0 0 0 0 0 0 0 0 0 0 0 0 0 0 0 0 0 0 0 0 0 0 0 0 0 0 0 0 0 0 0 0 0 0 0 0 0 0 0 0 0 0 0 0 0 0 0 0 0.183987567980796 0 0 0 0.0941396428741463 0 0 0 0 0 0 0 0 0 0 0 0 0 0 0 0 0 0 0 0 0 0 0.449766440646438 0 0 0 0 0 0 0 0 0 0 0.272106348498619 0 0 0 0 0 0 0 0 0 0 0 0 0 0 0 0 0 0 0 0 0 0 0 0 0 0 0 0 0 0 0 0 0 0 0 0 0 0 0 0 0 0 0 0 0 0 0 0 0 0 0 0 0 0 0 0 0 0 0 0 0 0 0 0 0 0 0 0 0 0 0 0 0 0 0 0 0 0 0 0 0 0 0 0 0 0 0 0 0 0 0 0 0 0
0 0 0 0 0 0 0 0 0 0 0 0 0 0 0 0 0 0 0 0 0 0 0 0 0 0 0 0 0 0 0 0 0 0 0 0 0 0 0 0 0 0 0 0 0 0 0 0 0 0 0 0 0 0 0 0 0 0 0 0 0 0 0 0 0 0 0 0 0 0 0 0 0 0 0 0 0 0 0 0 0 0 0 0 0 0 0 0 0 0 0 0 0 0 0 0 0 0 0 0 0 0 0 0 0 0 0 0 0 0 0 0 0 0 0 0 0 0 0 0 0 0 0 0 0 0 0 0 0 0 0 0 0 0 0 0 0 0 0 0 0 0 0 0 0 0 0 0 0 0 0 0 0 0 0 0 0 0 0 0 0 0 0 0 0 0 0 0 0 0 0 0 0 0 0 0 0 0 0 0 0 0 0 0 0 0 0 0 0 0 0 0.0130663980677609 0 0 0.0125384825829419 0 0 0.0118303063497443 0 0 0 0 0 0 0 0.0043286274669696 0 0 0 0 0 0 0 0 0 0 0.210959409983913 0 0.00360431213033069 0 0 0 0 0 0 0 0 0.00220640073474373 0 0.00355339540771996 0 0 0 0 0 0 0 0 0 0 0 0 0.0597845225467801 0.0233059141937477 0.00780795570914033 0 0 0 0.107655831656232 0.142033324701425 0 0.0046947290973601 0 0.037394853132776 0 0 0.00466489822393077 0 0 0 0 0 0 0 0 0 0 0 0 0 0 0 0 0 0 0 0 0 0 0 0 0 0 0 0 0.0426799451280307 0 0 0 0 0 0 0 0 0 0.00915897372278972 0 0 0.00828675774556596 0 0 0 0 0 0 0 0.0213365287580262 0.22539300080465 0.0437154318554205 0 0 0 0 0 0 0 0
0 0 0 0 0 0 0 0 0 0 0 0 0 0 0 0 0 0 0 0 0 0 0 0 0 0 0 0 0 0 0 0 0 0 0 0 0 0 0 0 0 0 0.00562923998792837 0 0.0330239862795065 0.018175292579619 0 0.00325112772979252 0 0 0 0 0 0 0 0 0 0 0 0 0 0 0.0212339144528697 0 0 0 0 0 0 0 0 0 0 0.032506813942505 0 0 0.0168041029053612 0.0331842303856478 0 0 0 0 0 0 0 0 0 0 0 0 0 0 0 0 0 0 0 0 0 0 0 0 0 0 0 0 0 0 0 0 0 0 0 0 0 0 0 0 0 0 0 0 0 0 0 0 0 0 0 0 0 0 0 0 0 0 0 0 0 0 0 0 0 0 0 0 0 0 0 0 0 0 0 0 0 0 0 0 0 0 0 0 0 0 0 0 0 0 0.0158153722873428 0.0976385924820745 0.323431213151665 0 0 0 0 0 0 0 0.0045991546669236 0 0 0 0 0 0 0 0 0.0140041635702834 0.139185979859103 0 0.0137662163220219 0 0 0.00584657661494 0 0 0 0 0 0 0 0 0 0.037742292214754 0 0 0.00821763676670409 0 0 0 0 0 0 0 0 0 0 0 0.015126396732177 0 0.00784444022274871 0 0 0 0 0 0 0 0 0 0 0 0 0 0.00314450685602909 0.000866954924511349 0 0 0 0 0 0 0 0 0 0 0 0 0 0 0 0 0 0 0 0.00246580593681634 0.0122548643209185 0 0 0 0 0 0 0 0 0 0 0 0 0 0 0 0 0 0 0 0 0 0 0 0 0 0.0124685691746265 0 0 0 0 0 0 0 0.104147945404539 0 0 0 0 0 0 0 0 0 0 0 0 0 0 0 0 0 0 0 0 0 0 0 0 0 0.0176246102285905
0 0 0 0 0 0 0 0 0 0 0 0 0 0 0 0 0 0 0 0 0 0 0 0 0 0 0 0 0 0 0 0 0 0 0 0 0 0 0 0 0 0 0 0 0 0 0 0 0 0 0 0 0 0 0 0 0 0 0 0 0 0 0 0 0 0 0 0 0 0 0 0 0 0 0 0 0 0 0 0 0 0 0 0 0 0 0 0 0 0 0 0 0 0 0 0 0 0 0 0 0 0 0 0 0 0 0 0 0 0 0 0 0 0 0 0 0 0 0 0 0 0 0 0 0 0 0 0 0 0 0 0 0 0 0 0 0.0346877931558295 0.0181100928122804 0 0 0 0 0 0 0 0 0 0 0 0 0 0 0 0 0 0 0 0 0 0 0 0 0 0 0 0 0 0 0 0 0 0 0 0 0 0 0 0 0 0 0 0 0 0 0 0 0 0 0 0 0 0 0 0 0 0 0 0 0 0 0 0 0 0 0 0 0 0 0 0 0 0 0 0 0 0 0 0 0 0 0 0 0 0 0 0 0 0 0 0.765601119771981 0 0 0 0 0 0 0 0.113244373595753 0 0 0 0 0 0 0 0 0 0 0 0 0 0 0 0 0 0 0 0 0 0 0 0 0 0 0 0 0 0 0 0 0 0 0 0 0 0 0 0 0 0 0 0 0 0 0 0 0 0 0 0 0 0.0683566206641557 0 0 0 0 0 0 0 0 0 0 0 0 0 0 0 0 0 0 0 0 0 0 0 0 0
0 0 0 0 0 0 0 0 0 0 0 0 0 0 0 0 0 0 0 0 0 0 0 0 0 0 0 0 0 0 0 0 0 0 0 0 0 0 0 0 0 0 0 0 0 0 0 0 0 0 0 0 0 0 0 0 0 0 0 0 0 0 0 0 0 0 0 0 0 0 0 0 0 0 0 0 0 0 0 0 0 0 0 0 0 0 0 0 0 0 0 0 0 0 0 0 0 0 0 0 0 0 0 0 0 0 0 0 0 0 0 0 0 0 0 0 0 0 0 0 0 0 0 0 0 0 0 0 0 0 0 0 0 0 0 0 0 0 0 0 0 0 0 0 0 0 0 0 0 0 0 0 0 0 0 0 0 0 0 0 0 0 0 0 0 0 0 0 0 0 0 0 0 0 0 0 0 0 0 0 0 0 0 0 0 0 0.0671711377785245 0 0 0 0 0 0 0.193384912413662 0 0 0 0 0 0 0 0 0 0 0 0 0 0 0 0 0 0 0 0.171925665521233 0.124067499205952 0.105469879370453 0 0 0 0.0678267081762201 0 0 0 0 0 0 0 0 0 0 0 0 0 0 0 0 0 0 0 0 0 0 0 0 0 0 0 0 0 0 0 0 0 0 0 0 0 0 0 0 0 0 0 0 0 0 0 0 0 0 0 0 0 0 0 0 0 0 0 0 0 0 0 0 0 0 0 0 0 0 0 0 0 0 0 0 0 0 0 0 0 0.270154197533955 0 0 0 0 0 0 0 0 0 0 0 0 0 0 0
0 0 0 0 0 0 0 0 0 0 0 0 0 0 0 0 0 0 0 0 0 0 0 0 0 0 0 0 0 0 0 0 0 0 0 0 0 0 0 0 0 0 0 0 0 0 0 0 0 0 0 0 0 0 0 0 0 0 0 0 0 0 0 0 0 0 0 0 0 0 0 0 0 0 0 0 0 0 0 0 0 0 0 0 0 0 0 0 0 0 0 0 0 0 0 0 0 0 0 0 0 0 0 0 0 0 0 0 0 0 0 0 0 0 0 0 0 0 0 0 0 0 0 0 0 0 0 0 0 0 0 0 0 0 0 0 0 0 0 0 0 0 0 0 0 0 0 0 0 0 0 0 0 0 0 0 0 0 0 0 0 0 0 0 0 0 0 0 0 0 0 0 0 0 0 0 0 0 0 0 0 0 0 0 0 0 0 0 0 0 0 0 0 0 0.18577590414121 0 0 0 0 0 0 0 0 0 0 0 0 0 0 0 0 0 0 0 0.453055873956074 0.361168221902717 0 0 0 0 0 0 0 0 0 0 0 0 0 0 0 0 0 0 0 0 0 0 0 0 0 0 0 0 0 0 0 0 0 0 0 0 0 0 0 0 0 0 0 0 0 0 0 0 0 0 0 0 0 0 0 0 0 0 0 0 0 0 0 0 0 0 0 0 0 0 0 0 0 0 0 0 0 0 0 0 0 0 0 0 0 0 0 0 0 0 0 0 0 0 0 0 0 0 0 0 0
0 0 0 0 0 0 0 0 0 0 0 0 0 0 0 0 0 0 0 0 0 0 0 0 0 0 0 0 0 0 0 0 0 0 0 0 0 0 0 0 0 0 0 0 0 0 0 0 0 0 0 0 0 0 0 0 0 0 0 0 0 0 0 0 0 0 0 0 0 0 0 0 0 0 0 0 0 0 0 0 0 0 0 0 0 0 0 0 0 0 0 0 0 0 0 0 0 0 0 0 0 0 0 0 0 0 0 0 0 0 0 0 0 0 0 0 0 0 0 0 0 0 0 0 0 0 0 0 0 0 0 0 0 0 0 0 0 0 0 0 0 0 0 0 0 0 0 0 0 0 0 0 0 0 0 0 0 0 0 0 0 0 0 0 0 0 0 0 0 0 0 0 0 0 0 0 0 0 0 0 0 0 0 0 0 0 0 0 0 0 0 0 0 0 0 0 0 0 0.0385840105692762 0.171669070142199 0 0 0.173703715409436 0 0.0522608874268261 0 0 0 0 0 0 0.0429417373111482 0 0 0 0 0 0 0 0 0 0 0 0 0 0 0 0.0954308827237993 0.0840992550418498 0 0 0.189827651650982 0.0822201774247268 0 0 0 0 0 0 0 0 0 0 0.00844623033975644 0 0 0 0 0.00982483945176938 0 0 0 0 0.00972502934654413 0 0 0 0 0 0 0 0 0 0 0 0 0 0 0 0 0 0 0 0 0 0 0 0 0 0 0 0 0 0 0 0 0 0 0 0 0.0412665131616859 0 0 0 0 0 0 0 0 0 0 0 0 0 0 0 0 0 0 0 0 0 0 0 0 0 0
0 0 0 0 0 0 0 0 0 0 0 0 0 0 0 0 0 0 0 0 0 0 0 0 0 0 0 0 0 0 0 0 0 0 0 0 0 0 0 0 0 0 0 0 0 0 0 0 0 0 0 0 0 0 0 0 0 0 0 0 0 0 0 0 0 0 0 0 0 0 0 0 0 0 0 0 0 0 0 0 0 0 0 0 0 0 0 0 0 0 0 0 0 0 0 0 0 0 0 0 0 0 0 0 0 0 0 0 0 0 0 0 0 0 0 0 0 0 0 0 0 0 0 0 0 0 0 0 0 0 0 0 0 0 0 0 0 0 0 0 0 0 0 0 0 0 0 0 0 0 0 0 0 0 0 0 0 0 0 0 0 0 0 0 0 0 0 0 0 0 0 0 0 0 0 0 0 0 0 0 0 0 0 0 0 0 0 0 0 0 0 0 0 0 0 0 0 0 0 0.113714073292351 0 0 0.104792480919083 0 0 0 0 0 0 0 0 0.124770479091083 0.066132919394613 0 0 0 0.0319030980602246 0 0 0 0 0.0134312810103821 0 0 0 0 0.109202899078608 0 0.137611189471198 0 0 0 0 0 0 0 0 0 0 0 0 0 0 0.0241783712726263 0.0107650325455621 0 0 0 0.0781806859093231 0 0 0 0 0.0420506106124923 0 0 0 0 0 0 0 0 0 0 0 0 0 0 0 0 0 0 0 0 0 0 0 0 0 0 0 0 0 0 0 0 0 0 0 0.0103855672863665 0.0922543238130264 0 0 0 0 0 0 0 0 0 0 0 0 0 0 0 0.0406269882430597 0 0 0 0 0 0 0 0 0 0
0 0 0 0 0 0 0 0 0 0 0 0 0 0 0 0 0 0 0 0 0 0 0 0 0 0 0 0 0 0 0 0 0 0 0 0 0 0 0 0 0 0 0 0 0 0 0 0 0 0 0 0 0 0 0 0 0 0 0 0 0 0 0 0 0 0 0 0 0 0 0 0 0 0 0 0 0 0 0 0 0 0 0 0 0 0 0 0 0 0 0 0 0 0 0 0 0 0 0 0 0 0 0 0 0 0 0 0 0 0 0 0 0 0 0 0 0 0 0 0 0 0 0 0 0 0 0 0 0 0 0 0 0 0 0 0 0 0 0 0 0 0 0 0 0 0 0 0 0 0 0 0 0 0 0 0 0 0 0 0 0 0 0 0 0 0 0 0 0 0 0.0142516957975266 0 0 0 0 0 0 0 0 0 0 0 0 0 0 0 0 0 0 0 0 0.0117811279045119 0 0 0.0102437053765391 0 0 0 0.00772508568945182 0.0192703368469548 0 0 0.0418026961931529 0 0 0 0 0 0 0 0 0.0315764486525782 0 0 0 0 0 0 0.289998277570976 0 0 0 0 0 0 0 0.0357388313497407 0.0511042148232225 0 0 0 0.193602976448709 0.0815848658344079 0 0 0 0 0 0 0 0 0 0 0 0 0 0 0 0.0102619791711751 0.00427886207944563 0 0 0 0.00433513903586607 0 0 0 0 0 0 0 0 0 0 0 0 0 0 0 0 0 0 0 0 0 0 0 0 0 0 0 0 0 0 0 0 0 0 0 0 0.018586462458916 0 0 0 0 0 0 0 0 0 0 0 0 0 0 0 0.0868514408073489 0.0370262709366362 0.0499795830228406 0 0 0 0 0 0 0 0
0 0 0 0 0 0 0 0 0 0 0 0 0 0 0 0 0 0 0 0 0 0 0 0 0 0 0 0 0 0 0 0 0 0 0 0 0 0 0 0 0 0 0 0 0 0 0 0 0 0 0 0.165657725303411 0 0 0 0 0 0 0 0 0 0 0 0 0 0 0 0 0 0 0 0 0 0 0 0 0 0 0 0 0 0 0 0 0 0 0 0 0 0 0 0 0 0 0 0 0 0 0 0 0 0 0 0 0 0 0 0 0 0 0 0 0 0 0 0 0 0 0 0 0 0 0 0 0 0 0 0 0 0 0 0 0 0 0 0 0 0 0 0 0 0 0 0 0 0 0 0 0 0 0 0 0 0 0 0 0 0 0 0 0 0 0 0 0 0 0 0 0 0 0 0 0 0 0 0 0 0 0 0 0 0 0 0 0 0 0 0 0 0 0 0 0 0 0 0 0 0 0 0 0 0 0 0 0 0 0 0 0 0 0 0 0 0 0 0 0 0 0 0 0 0.0436017815706417 0 0.610927727266479 0 0 0 0 0 0 0 0 0 0 0 0 0 0.0694887600247888 0 0 0 0 0.0860521308260205 0 0 0 0 0 0 0 0 0 0 0 0 0 0 0 0 0 0 0 0 0 0 0 0 0 0 0 0 0 0 0 0 0 0 0 0 0 0 0 0 0 0 0 0 0 0 0 0 0 0 0 0 0 0 0 0 0 0 0 0 0 0 0 0 0 0 0 0 0 0 0 0.0242718750086585 0 0
0 0 0 0 0 0 0 0 0 0 0 0 0 0 0 0 0 0 0 0 0 0 0 0 0 0 0 0 0 0 0 0 0 0 0 0 0 0 0 0 0 0 0 0 0 0 0 0 0 0 0 0 0 0 0 0 0 0 0 0 0 0 0 0 0 0 0 0 0 0 0 0 0 0 0 0 0 0 0 0 0 0 0 0 0 0 0 0 0 0 0 0 0 0 0 0 0 0 0 0 0 0 0 0 0 0 0 0 0 0 0 0 0 0 0 0 0 0 0 0 0 0 0 0 0 0 0 0 0 0 0 0 0 0 0 0 0 0 0 0 0 0 0 0 0 0 0 0 0 0 0 0 0 0 0 0 0 0 0 0 0 0 0 0 0 0 0 0 0 0 0 0 0 0 0 0 0 0 0 0 0 0 0 0 0.685915356313947 0 0 0 0 0 0 0 0 0 0 0 0 0 0 0 0 0 0 0 0 0 0 0 0 0 0 0 0 0 0 0 0 0 0.314084643686053 0 0 0 0 0 0 0 0 0 0 0 0 0 0 0 0 0 0 0 0 0 0 0 0 0 0 0 0 0 0 0 0 0 0 0 0 0 0 0 0 0 0 0 0 0 0 0 0 0 0 0 0 0 0 0 0 0 0 0 0 0 0 0 0 0 0 0 0 0 0 0 0 0 0 0 0 0 0 0 0 0 0 0 0 0 0 0 0 0 0 0 0 0 0 0 0 0 0
0 0 0 0 0 0 0 0 0 0 0 0 0 0 0 0 0 0 0 0 0 0 0 0 0 0 0 0 0 0 0 0 0 0 0 0 0 0 0 0 0 0 0 0 0 0.0141343892355056 0 0 0 0 0 0 0 0 0 0 0 0 0 0 0 0 0 0 0 0 0 0 0 0 0 0 0 0 0 0 0 0 0 0 0 0 0 0 0 0 0 0 0 0 0 0 0 0 0 0 0 0 0 0 0 0 0 0 0 0 0 0 0 0 0 0 0 0 0 0 0 0 0 0 0 0 0 0 0 0 0 0 0 0 0 0 0 0 0 0 0 0 0 0 0 0 0 0 0 0 0 0 0 0 0 0 0 0 0 0 0 0 0 0 0 0 0 0 0 0 0 0 0 0 0 0 0 0 0 0 0 0 0 0 0 0 0.0305354680156597 0 0.0130267493171908 0 0 0 0 0 0 0 0 0 0 0 0 0 0 0.0233942914094253 0 0 0 0 0.0857141231015479 0 0 0 0 0 0 0 0 0 0 0 0 0 0.189270832160743 0 0 0 0 0 0 0 0.117645174694776 0 0.282343942969838 0 0 0 0.243935029095315 0 0 0 0 0 0 0 0 0 0 0 0 0 0 0 0 0 0 0 0 0 0 0 0 0 0 0 0 0 0 0 0 0 0 0 0 0 0 0 0 0 0 0 0 0 0 0 0 0 0 0 0 0 0 0 0 0 0 0 0 0 0 0 0 0 0 0 0 0 0 0 0 0 0 0 0 0 0 0 0 0 0 0 0
0 0 0 0 0 0 0 0 0 0 0 0 0 0 0 0 0 0 0 0 0 0 0 0 0 0 0 0 0 0 0 0 0 0 0 0 0 0 0 0 0 0 0 0 0 0.0237578387718724 0 0 0 0 0 0 0 0 0 0 0 0 0 0 0 0 0 0.0226859696217625 0 0 0 0 0 0 0 0 0 0 0 0 0 0 0 0 0 0 0 0 0 0 0 0 0 0 0 0 0 0 0 0 0 0 0 0 0 0 0 0 0 0 0 0 0 0 0 0 0 0 0 0 0 0 0 0 0 0 0 0 0 0 0 0 0.00899139683488386 0 0 0 0 0 0 0 0 0 0 0 0 0 0 0 0 0 0 0 0 0 0 0 0 0 0 0 0 0 0 0 0 0 0 0 0 0 0 0 0 0 0 0 0 0.0337340573578501 0 0 0 0 0 0 0 0 0 0 0 0 0 0 0 0 0 0 0 0 0 0 0 0 0 0.0201538912347022 0 0 0.0254588586097423 0 0 0 0 0 0 0.0220983998816856 0 0 0 0 0 0 0 0.10819556832916 0.274754890565188 0 0 0 0 0 0 0 0.0401913456516939 0 0.0938459516969438 0 0 0.192403807984899 0 0 0 0 0 0 0 0 0 0 0 0 0 0 0 0 0 0 0 0 0 0 0 0 0 0 0 0 0 0 0 0 0 0 0 0 0 0.0381704552179128 0.0116530705432227 0 0.0261175377869208 0 0 0 0 0 0 0 0 0 0 0 0 0 0 0 0 0 0 0 0 0 0 0 0 0 0 0 0 0 0 0 0 0.00735011996064762 0.0504368399509115 0 0 0 0 0 0 0 0 0 0
0 0 0 0 0 0 0 0 0 0 0 0 0 0 0 0 0 0 0 0 0 0 0 0 0 0 0 0 0 0 0 0 0 0 0 0 0 0 0 0 0 0 0 0 0 0 0 0 0 0 0 0 0 0 0 0 0 0 0 0 0 0 0 0 0 0 0 0 0 0 0 0 0 0 0 0 0 0 0 0 0 0 0 0 0 0 0 0 0 0 0 0 0 0 0 0 0 0 0 0 0 0 0 0 0 0 0 0 0 0 0 0 0 0 0 0 0 0 0 0 0 0 0 0 0 0 0 0 0 0 0 0 0 0 0 0 0 0 0 0 0 0 0 0 0 0 0 0 0 0 0 0 0 0 0 0 0 0 0 0 0 0.00886321900528726 0 0 0 0 0 0 0 0 0 0 0 0 0 0 0 0.0182954900829457 0 0 0 0 0 0 0 0 0 0 0 0 0 0 0.0131848768844423 0 0 0 0 0 0 0 0 0 0 0 0 0 0 0 0 0 0 0 0 0 0 0 0 0 0 0 0 0 0 0 0 0 0 0 0 0 0 0 0 0 0 0.00706527293204806 0 0 0 0 0.0333623017666343 0 0.0216192908955718 0 0.0966367335830668 0.0138853554747706 0.0311081867014836 0.179948685326171 0 0 0.0116176450851837 0.013161015925186 0.0207705568790057 0.0118438310513551 0 0 0 0.0317984269820602 0.0592945770671943 0 0 0 0 0 0 0 0 0 0 0 0 0 0 0 0 0 0 0 0 0 0 0 0 0 0 0 0 0 0 0 0 0 0 0.337325154189063 0 0 0 0.0125144539305593 0.0040374328770161 0.0194603155599574 0 0 0 0 0 0 0 0 0.0138524357613887 0.00833998882436032 0 0.0142505085541689 0.0035397199593866 0 0.0142245247016936 0 0
0 0 0 0 0 0 0 0 0 0 0 0 0 0 0 0 0 0 0 0 0 0 0 0 0 0 0 0 0 0 0 0 0 0 0 0 0 0 0 0 0 0 0 0 0 0 0 0 0 0 0 0 0 0 0 0 0 0 0 0 0 0 0 0 0 0 0 0 0 0 0 0 0 0 0 0 0 0 0 0 0 0 0 0 0 0 0 0 0 0 0 0 0 0 0 0 0 0 0 0 0 0 0 0 0 0 0 0 0 0 0 0 0 0 0 0 0 0 0 0 0 0 0 0 0 0 0 0 0 0 0 0 0 0 0 0 0 0 0 0 0 0 0 0 0 0 0 0 0 0 0 0 0 0 0 0 0 0 0 0 0 0 0 0 0 0 0 0.0167777615552778 0 0 0 0 0 0 0 0 0 0 0 0 0 0 0 0 0 0 0 0 0.00830547641944766 0.00448229765997133 0 0 0 0 0 0 0 0 0 0 0 0.0113960913883803 0 0.00238902231726531 0 0 0 0 0 0 0 0 0 0 0 0 0 0 0 0 0 0 0.00431823377052634 0 0 0 0 0 0 0 0 0 0 0 0 0.154031325866296 0 0 0 0 0 0 0 0 0 0.197565360608087 0.0190987644522072 0 0 0 0.0674249028524715 0.010142208432944 0.0218170689790852 0.00735205224865919 0.051029059408532 0.180571843820903 0 0 0 0 0 0 0 0 0 0 0 0 0 0 0 0 0 0 0 0 0 0 0 0 0 0 0.00640377930727031 0 0 0 0 0 0 0 0 0 0 0 0 0 0 0 0.00433801023944896 0.232556740673227 0 0 0 0 0 0 0 0 0 0 0 0 0 0 0 0 0
0 0 0 0 0 0 0 0 0 0 0 0 0 0 0 0 0 0 0 0 0 0 0 0 0 0 0 0 0 0 0 0 0 0 0 0 0 0 0 0 0 0 0 0 0 0 0 0 0 0 0 0 0 0 0 0 0 0 0 0 0 0 0 0 0 0 0 0 0 0 0 0 0 0 0 0 0 0 0 0 0 0 0 0 0 0 0 0 0 0 0 0 0 0 0 0 0 0 0 0 0 0 0 0 0 0 0 0 0 0 0 0 0 0 0 0 0 0 0 0 0 0 0 0 0 0 0 0 0 0 0 0 0 0 0 0 0 0 0 0 0 0 0 0 0 0 0 0 0 0 0 0 0 0 0 0 0 0 0 0 0 0 0 0 0 0 0 0.00377720471363333 0 0 0 0 0 0 0 0 0 0 0 0 0 0 0 0 0 0 0 0 0.00196588413315976 0 0 0 0 0 0 0 0 0 0 0 0 0.000645235452827584 0 0 0 0 0 0 0 0 0 0 0 0 0 0 0 0 0 0 0 0 0.00116199037220727 0 0 0 0 0 0 0 0 0 0 0.00232564074007096 0.150335470831298 0 0 0 0 0 0 0 0 0 0 0.204898479370442 0.0612281661517302 0 0 0 0.0169097566007684 0 0.0519507289078402 0.0014209084830039 0.0756936298619483 0.0694489542745208 0.0266605237298551 0.0115606272873897 0.0144418406030957 0 0 0 0 0 0 0 0 0 0 0 0 0 0 0 0 0 0 0 0 0 0 0 0 0 0 0 0 0 0 0 0 0 0 0 0 0 0 0.0648888039265743 0.0101270424040768 0.179010520452998 0.0013994224830557 0 0 0 0 0 0 0.00190917852111646 0 0.00865074683783791 0.00872701976818949 0.02233588822724 0 0.00332178705188484 0.00323873533179622 0 0.00196581348143889
0 0 0 0 0 0 0 0 0 0 0 0 0 0 0 0 0 0 0 0 0 0 0 0 0 0 0 0 0 0 0 0 0 0 0 0 0 0 0 0 0 0 0 0 0 0 0 0 0 0 0 0 0 0 0 0 0 0 0 0 0 0 0 0 0 0 0 0 0 0 0 0 0 0 0 0 0 0 0 0 0 0.0824337482652679 0 0.142021939841161 0 0 0 0 0 0 0 0 0 0 0 0 0 0 0 0 0 0 0 0 0 0 0 0 0 0 0 0 0 0 0 0 0 0 0 0 0 0 0 0 0 0 0 0 0 0 0 0 0 0 0 0 0 0 0 0 0 0 0 0 0 0 0 0 0 0 0 0 0 0 0 0 0 0 0 0 0 0 0 0 0 0 0 0 0.00847962967110043 0 0.0198196847607404 0 0 0 0 0 0 0 0 0 0 0 0 0 0 0.0109304602008106 0 0.00485665964991112 0 0.0193368516093278 0 0 0 0 0 0 0.218175010786238 0 0 0 0 0 0 0 0 0 0 0 0 0 0 0 0 0 0 0 0 0 0 0 0 0 0 0 0 0 0 0 0 0 0 0 0 0 0 0 0 0 0 0 0.258934071363618 0.178566039817872 0 0 0 0 0 0 0 0 0 0 0 0.00220364019329689 0 0 0 0 0 0 0 0 0 0 0 0 0 0 0 0 0 0 0 0 0 0 0 0 0 0 0 0 0.0127024164923477 0 0 0 0 0 0 0 0 0 0 0.0415398473483086 0 0 0 0 0 0 0 0 0 0 0 0 0 0 0 0 0 0 0 0 0 0 0
0 0 0 0 0 0 0 0 0 0 0 0 0 0 0 0 0 0 0 0 0 0 0 0 0 0 0 0 0 0 0 0 0 0 0 0 0 0 0 0 0 0 0 0 0 0 0 0 0 0 0 0.0205478667778165 0 0 0 0 0 0 0 0 0 0 0 0 0 0 0 0 0 0 0 0 0 0 0 0 0 0 0 0 0 0 0 0 0 0 0 0 0 0 0 0 0 0 0 0 0 0 0.0176727452984255 0 0 0 0 0 0 0 0 0 0 0 0 0 0 0 0 0 0 0 0 0 0 0 0 0 0 0 0 0 0 0 0 0 0 0 0 0 0 0 0 0 0 0 0 0 0 0 0 0 0 0 0 0 0 0 0 0 0 0 0 0 0 0 0 0 0 0 0 0 0 0 0 0 0 0 0 0 0 0 0 0 0 0 0 0 0 0 0 0 0 0 0 0 0 0 0 0 0 0 0 0 0 0 0 0 0 0 0 0 0 0 0 0 0 0 0 0 0 0 0 0 0 0 0 0.038548476661913 0 0 0 0 0 0.0296427077619927 0 0 0 0 0 0 0 0 0.133325522167883 0 0.0877674436233672 0 0.018107090702695 0 0 0 0 0 0 0 0 0 0 0 0 0 0 0 0 0 0 0 0 0 0 0 0 0 0 0 0 0 0 0 0 0 0 0 0 0 0 0 0 0.128663790623552 0 0 0 0 0 0 0 0.188543151735513 0.326314854497134 0 0 0 0 0 0.0108663501497076 0 0 0 0 0 0 0 0 0 0 0 0 0 0 0 0 0 0
0 0 0 0 0 0 0 0 0 0 0 0 0 0 0 0 0 0 0 0 0 0 0 0 0 0 0 0 0 0 0 0 0 0 0 0 0 0 0 0 0 0 0 0 0 0 0 0 0 0 0 0 0 0 0 0 0 0 0 0 0 0 0 0 0 0 0 0 0 0 0 0 0 0 0 0 0 0 0 0 0 0 0 0 0 0 0 0 0 0 0 0 0 0 0 0 0 0 0 0 0 0 0 0 0 0 0 0 0 0 0 0 0 0 0 0 0 0 0 0 0 0 0 0 0 0 0 0 0 0 0 0 0 0 0 0 0 0 0 0 0 0 0 0 0 0 0 0 0 0 0 0 0 0 0 0 0 0 0 0 0 0 0 0 0 0 0 0 0 0 0 0 0 0 0 0 0 0 0 0 0 0 0 0 0 0 0 0 0 0 0 0 0 0 0 0 0 0 0 0 0 0 0 0 0 0 0 0 0 0 0 0 0 0 0 0 0 0 0 0 0 0 0 0 0 0 0 0 0 0 0 0 0 0 0 0 0 0.253033173383112 0 0 0.435888451843118 0.0269046910005636 0 0 0 0 0 0 0 0 0 0 0 0 0 0 0 0 0 0 0 0 0 0 0 0 0 0 0 0 0 0 0 0 0 0 0 0 0 0 0 0 0 0 0 0 0 0 0 0 0 0 0 0.254218683776779 0 0 0 0 0.029954999996427 0 0 0 0 0 0 0 0 0 0 0 0 0 0 0 0 0 0
0 0 0 0 0 0 0 0 0 0 0 0 0 0 0 0 0 0 0 0 0 0 0 0 0 0 0 0 0 0 0 0 0 0 0 0 0 0 0 0 0 0 0 0 0 0 0 0 0 0 0 0 0 0 0 0 0 0 0 0 0 0 0 0 0 0 0 0 0 0 0 0 0 0 0 0 0 0 0 0 0 0 0 0 0 0 0 0 0 0 0 0 0 0 0 0 0 0 0 0 0 0 0 0 0 0 0 0 0 0 0 0 0 0 0 0 0 0 0 0 0 0 0 0 0 0 0 0 0 0 0 0 0 0 0 0 0 0 0 0 0 0 0 0 0 0 0 0 0 0 0 0 0 0 0 0 0 0 0 0 0 0 0 0 0 0 0 0 0 0 0 0 0 0 0 0 0 0 0 0 0 0 0 0 0 0 0 0 0 0 0 0 0 0 0 0 0 0 0 0 0 0 0 0 0 0 0 0 0 0 0 0 0 0 0 0 0 0 0 0 0 0 0 0 0 0 0 0 0 0 0 0 0 0 0 0 0 0 0 0 0 0.795695168020517 0 0 0 0 0 0 0 0 0 0 0 0 0 0 0 0 0 0 0 0 0 0 0 0 0 0 0 0 0 0 0 0 0 0 0 0 0 0 0 0 0 0 0 0 0 0 0 0 0 0 0 0 0 0 0 0 0.0961143269086948 0 0 0 0 0 0 0 0 0 0 0 0 0 0 0 0.108190505070788 0 0
0 0 0 0 0 0 0 0 0 0 0 0 0 0 0 0 0 0 0 0 0 0 0 0 0 0 0 0 0 0 0 0 0 0 0 0 0 0 0 0 0 0 0 0 0 0 0 0 0 0 0 0.00377598217905819 0 0 0 0 0 0 0 0 0 0 0 0 0 0 0 0 0 0 0 0 0 0 0 0 0 0 0 0 0 0.043983022969095 0.00633699605605729 0.0748434643368976 0 0 0 0 0 0 0 0 0 0 0 0 0 0 0 0 0 0 0 0 0 0 0 0 0 0 0 0 0 0 0 0 0 0 0 0 0 0 0 0 0 0 0 0 0 0 0 0 0 0 0 0 0 0 0 0 0 0 0 0 0 0 0 0 0 0 0 0 0 0 0 0 0 0 0 0 0 0 0 0 0 0 0 0 0 0 0 0 0 0 0 0 0 0 0 0 0 0 0 0 0 0 0 0 0 0.0130149474895726 0 0 0 0 0 0 0.120923044593828 0 0 0 0 0 0 0 0 0 0 0 0 0 0 0 0 0 0 0 0 0 0 0 0 0 0 0 0 0 0 0 0 0 0 0 0 0.00967447198776067 0 0 0.217216913125774 0.0152187633557021 0.039825121495337 0 0 0.261850622773373 0 0 0 0 0.00944622870399783 0.00626973714073326 0 0 0.00801925822616923 0 0 0.00223200281188526 0 0.0136214706919054 0 0 0 0 0 0 0 0 0 0 0 0 0 0 0 0 0 0 0 0 0 0 0 0 0 0 0 0 0 0 0 0 0 0 0 0 0 0.132170596003637 0 0 0 0 0.00928852617684001 0 0 0 0 0 0 0 0 0 0 0 0 0 0 0 0.0122888298823765 0 0
0 0 0 0 0 0 0 0 0 0 0 0 0 0 0 0 0 0 0 0 0 0 0 0 0 0 0 0 0 0 0 0 0 0 0 0.00367155301502687 0 0 0 0 0 0 0 0 0 0 0 0 0 0 0 0.00684792322654332 0 0 0 0 0 0 0 0 0 0 0 0 0 0 0 0 0 0 0 0 0 0 0 0 0 0 0 0 0.0033353497592904 0.0404650950515958 0.0203007992235742 0.0709643346997681 0 0 0 0 0 0 0 0 0 0 0 0 0 0 0 0 0 0 0 0 0 0 0 0 0 0 0 0 0 0 0 0 0 0 0 0 0 0 0 0 0 0 0 0 0 0 0 0 0 0 0 0 0 0 0 0 0 0 0 0 0 0 0 0 0 0 0 0 0 0 0 0 0 0 0 0 0 0 0 0 0 0 0 0 0 0 0 0 0 0 0 0 0 0 0 0 0 0 0 0 0 0 0 0.00194970125561244 0 0.0189313863323162 0 0 0 0 0 0 0.224583693045609 0 0 0 0.0147009657174583 0 0 0 0 0 0 0 0 0 0 0 0 0 0 0 0 0 0 0 0 0 0 0 0 0 0 0 0 0 0 0 0 0 0 0 0.176908924590741 0 0.00290306120748179 0.0099391566518263 0.309243121892975 0 0 0 0 0 0 0.00342166135960296 0 0 0.00358942088972226 0 0 0.00175937847952813 0 0.00696936804802054 0 0 0 0 0 0 0 0 0 0 0 0 0 0 0 0 0 0 0 0 0 0 0 0 0 0 0 0 0 0 0 0 0 0 0 0 0 0.0391167450636198 0 0 0.0020120766069887 0 0.0141012742989603 0 0 0 0 0.00205540665401053 0 0.00134467274271087 0 0 0 0 0 0 0.00829187672702218 0 0.0125930534599947 0 0
0 0 0 0 0 0 0 0 0 0 0 0 0 0 0 0 0 0 0 0 0 0 0 0 0 0 0 0 0 0 0 0 0 0 0 0 0 0 0 0 0 0 0 0 0 0 0 0 0 0 0 0 0 0 0 0 0 0 0 0 0 0 0 0 0 0 0 0 0 0 0 0 0 0 0 0 0 0 0 0 0 0 0 0 0 0 0 0 0 0 0 0 0 0 0 0 0 0 0 0 0 0 0 0 0 0 0 0 0 0 0 0 0 0 0 0 0 0 0 0 0 0 0 0 0 0 0 0 0 0 0 0 0 0 0 0 0 0 0 0 0 0 0 0 0 0 0 0 0 0 0 0 0 0 0 0 0 0 0 0 0 0 0 0 0 0 0 0 0 0 0 0 0 0 0 0 0 0 0 0 0 0 0 0 0 0 0 0 0 0 0 0 0.0881672238121607 0 0 0 0 0.0874590563598352 0 0 0 0 0 0 0 0 0 0 0 0 0 0 0 0 0 0 0.0250937808291269 0 0 0 0 0.0765778962188735 0 0 0 0 0 0 0 0.00898287996638773 0 0 0 0.00884743646447122 0 0 0 0.00443097535351859 0 0 0 0 0 0.0647027023770689 0.0515301259303883 0 0 0.0403582146657285 0.106018339161211 0.327714757188487 0 0.0607714200148823 0 0.0362295046114456 0 0 0 0 0 0 0 0 0 0 0 0 0 0 0 0 0 0 0 0 0 0 0 0 0 0 0 0 0 0 0 0.013115687046415 0 0 0 0 0 0 0 0 0 0 0 0 0 0 0 0 0 0 0 0 0 0 0 0 0 0 0 0 0 0 0
0 0 0 0 0 0 0 0 0 0 0 0 0 0 0 0 0 0 0 0 0 0 0 0 0 0 0 0 0 0 0 0 0 0 0 0 0 0 0 0 0 0 0 0 0 0 0 0 0 0 0 0 0 0 0 0 0 0 0 0 0 0 0 0 0 0 0 0 0 0 0 0 0 0 0 0 0 0 0 0 0 0 0 0 0 0 0 0 0 0 0 0 0 0 0 0 0 0 0 0 0 0 0 0 0 0 0 0 0 0 0 0 0 0 0 0 0 0 0 0 0 0 0 0 0 0 0 0 0 0 0 0 0 0 0 0 0 0 0 0 0 0 0 0 0 0 0 0 0 0 0 0 0 0 0 0 0 0 0 0 0 0 0 0 0 0 0 0 0 0 0 0 0 0 0 0 0 0 0 0 0 0 0 0 0 0 0 0 0 0 0 0.00317193855317269 0.0147481329627704 0 0.00315752419500656 0 0 0.289179094814826 0 0 0 0 0 0 0 0 0 0 0 0 0 0 0 0 0 0 0.0125350508996316 0 0.00203158879147718 0 0 0.0197342864128979 0 0 0 0 0.00134440583832846 0.00336317358951426 0 0 0 0 0 0 0 0 0 0 0 0 0 0 0.0427723427038007 0 0.132817762033673 0 0 0.041558361934668 0.217335758790005 0.13143550918383 0 0.0278477769106675 0 0.0339375510062572 0 0 0 0 0 0 0 0 0 0 0 0 0 0 0 0 0 0 0 0 0 0 0 0 0 0 0 0 0 0 0 0 0 0 0 0 0 0 0 0 0.00800485233732299 0 0 0 0 0 0 0 0 0 0 0 0.00229363524114316 0.0127312538010088 0 0 0 0 0 0 0 0 0
0 0 0 0 0 0 0 0 0 0 0 0 0 0 0 0 0 0 0 0 0 0 0 0 0 0 0 0 0 0 0 0 0 0 0 0 0 0 0 0 0 0 0 0 0 0 0 0 0 0 0 0 0 0 0 0 0 0 0 0 0 0 0 0 0 0 0 0 0 0 0 0 0 0 0 0 0 0 0 0 0 0 0 0 0 0 0 0 0 0 0 0 0 0 0 0 0 0 0 0 0 0 0 0 0 0 0 0 0 0 0 0 0 0 0 0 0 0 0 0 0 0 0 0 0 0 0 0 0 0 0 0 0 0 0 0 0 0 0 0 0 0 0 0 0 0 0 0 0 0 0 0 0 0 0 0 0 0 0 0.00587063901940639 0 0.00340404490185469 0 0 0 0.0125300676792377 0 0 0 0 0 0 0 0 0 0 0.00811309980570258 0.0397689707742006 0 0 0 0 0 0 0 0 0 0 0 0 0 0 0.037340078216408 0 0 0 0 0.234698038842306 0 0 0 0 0 0 0 0.0475773883793295 0 0 0 0 0 0.00179421272085233 0 0 0 0 0.00467610930036687 0 0 0 0 0.00910357429836846 0 0 0 0 0 0.00206184923036902 0 0 0 0 0 0.0359979843167996 0 0 0 0 0 0 0 0 0.0469052157451758 0.182883899878556 0 0 0 0.0520443756520396 0.097806398966178 0.0169118270637919 0 0.0305492160442354 0 0.00939936082534252 0 0 0 0 0 0 0 0 0 0 0 0 0 0 0 0 0 0 0 0 0 0 0 0 0 0 0 0 0 0 0.00322255720871251 0.0044355882787452 0.0137323335032313 0 0.0131060341406068 0.00589723364079293 0 0 0 0.0264851136015365 0.0192263204887043 0.0251482715941936 0 0 0.00194532552721272 0 0 0 0 0 0 0 0 0 0.00554424400918806 0 0 0 0 0 0.0018206263465546 0 0
0 0 0 0 0 0 0 0 0 0 0 0 0 0 0 0 0 0 0 0 0 0 0 0 0 0 0 0 0 0 0 0 0 0 0 0 0 0 0 0 0 0 0 0 0 0 0 0 0 0 0 0 0 0 0 0 0 0 0 0 0 0 0 0 0 0 0 0 0 0 0 0 0 0 0 0 0 0 0 0 0 0 0 0 0 0 0 0 0 0 0 0 0 0 0 0 0 0 0 0 0 0 0 0 0 0 0 0 0 0 0 0 0 0 0 0 0 0 0 0 0 0 0 0 0 0 0 0 0 0 0 0 0 0 0 0 0 0 0 0 0 0 0 0 0 0 0 0 0 0 0 0 0 0 0 0 0 0 0 0 0 0 0 0 0 0 0 0.000858506883688336 0 0 0 0 0 0 0 0 0 0 0 0 0 0 0 0 0 0 0 0 0.000752615962310245 0 0 0 0 0 0 0 0 0 0 0 0 0 0 0 0 0 0 0 0 0 0 0 0 0 0 0 0 0 0 0 0 0 0 0 0 0 0 0 0 0 0 0 0 0.00212314564278278 0.0895720081162471 0.0951804680862021 0 0 0 0 0 0 0 0 0 0 0.0922216946311253 0 0 0 0.018099301078989 0 0.0939565546201426 0 0.138775082171272 0.0831646171819638 0.0367021780860036 0.0284557528833157 0.0473139991098966 0 0 0 0 0 0 0 0 0 0 0 0 0 0 0 0 0 0 0 0 0 0 0 0 0 0 0 0 0 0 0 0 0 0 0 0 0 0 0.0818199002449908 0.00295131087536116 0.166294372850791 0.00158905203674562 0 0 0 0 0 0 0 0 0.00365585768288142 0 0.0144179029824162 0 0 0 0 0.00209567887287447
0 0 0 0 0 0 0 0 0 0 0 0 0 0 0 0 0 0 0 0 0 0 0 0 0 0 0 0 0 0 0 0 0 0 0 0 0 0 0 0 0 0 0 0 0 0 0 0 0 0 0 0 0 0 0 0 0 0 0 0 0 0 0 0 0 0 0 0 0 0 0 0 0 0 0 0 0 0 0 0 0 0 0 0 0 0 0 0 0 0 0 0 0 0 0 0 0 0 0 0 0 0 0 0 0 0 0 0 0 0 0 0 0 0 0 0 0 0 0 0 0 0 0 0 0 0 0 0 0 0 0 0 0 0 0 0 0 0 0 0 0 0 0 0 0 0 0 0 0 0 0 0 0 0 0 0 0 0 0 0 0 0 0 0 0 0 0 0 0 0 0 0 0 0 0 0 0 0 0 0 0 0 0 0 0 0 0 0 0 0 0 0 0 0 0 0 0 0 0 0 0 0 0 0 0 0 0 0 0 0 0 0 0 0 0 0 0 0 0 0 0 0 0 0 0 0 0 0 0 0 0 0 0 0.0094107269123359 0.0171313848571499 0.0562711826501559 0 0 0 0 0.00985452430765823 0 0 0 0 0.182456268315303 0 0 0 0 0.0313024802900298 0 0.210647832621517 0 0.146854007204751 0.0255148284579621 0.0261928818788299 0.0188806270991421 0.0197295826941403 0 0 0 0 0 0 0 0 0 0 0 0 0 0 0 0 0 0 0 0 0 0 0 0 0 0 0 0 0 0 0 0 0 0 0.0161634715865345 0 0 0.00276806637678749 0.0674886862080996 0.00319346059022392 0.137606015747551 0 0 0 0 0 0 0 0 0 0.00752234064990475 0 0.0110116315519244 0 0 0 0 0
0 0 0 0 0 0.00166145991712151 0 0 0 0.00256317899037997 0 0 0 0 0 0 0 0 0 0 0 0 0 0 0 0 0 0 0 0 0 0 0 0 0 0 0 0 0 0 0 0 0 0 0 0 0 0 0 0 0 0 0 0 0 0 0 0 0 0 0 0 0 0 0 0 0 0 0 0 0 0 0 0 0 0 0 0 0 0 0 0 0 0 0 0 0 0 0 0 0 0 0 0 0 0 0 0 0 0 0 0 0 0 0 0 0 0 0 0 0 0 0 0 0 0 0 0 0 0 0 0 0 0 0 0 0 0 0 0 0 0 0 0 0 0 0 0 0 0 0 0 0 0 0 0 0 0 0 0 0 0 0 0 0 0 0 0 0 0 0 0 0 0 0 0 0 0 0 0 0 0 0 0 0 0 0 0 0 0 0 0 0 0 0 0 0.00282615544745749 0 0 0 0 0 0.0105688602728333 0 0 0 0 0.0101449506261316 0 0 0 0 0 0 0 0.00424134337832361 0 0 0 0 0 0 0 0 0 0 0 0 0 0 0 0 0 0 0 0 0 0 0 0 0 0 0 0.0781713962982902 0 0 0 0 0 0 0.00939241469809331 0.00434028765626911 0.04284055908581 0.0667330519056993 0.0606927830946069 0 0 0 0.0883132074449709 0.0411391963317154 0.13413984955325 0.164548499063123 0 0.0830126050125494 0 0.0135679323776376 0.0018881230445058 0.00400589237709348 0 0 0 0 0 0 0 0 0 0 0 0 0 0 0 0 0 0 0 0 0 0 0 0 0 0 0 0 0 0 0 0 0 0 0 0.0995576539306807 0 0 0 0 0.0130775470452458 0 0 0 0 0 0 0.003824849750922 0.00548606543621553 0.0118687880233347 0 0.00924558317311763 0.00349624473531849 0 0.00243794881118095 0 0.0207041509717873 0 0.00550942154633399
0 0 0 0 0.00110937056350154 0.000950583439898028 0 0.000964683000508589 0.000764591580905161 0.00268742824413423 0 0 0 0 0 0 0 0 0.00122959791521106 0 0 0 0 0 0 0 0 0 0.000425269824925227 0 0 0 0 0 0 0 0 0 0 0 0 0 0 0 0 0 0 0 0 0 0 0 0 0 0 0 0 0 0 0 0 0 0 0 0 0 0 0 0 0 0 0 0 0 0 0 0 0 0 0 0 0 0 0 0 0 0 0 0 0 0 0 0 0 0 0 0 0 0 0 0 0 0 0 0 0 0 0 0 0 0 0 0 0.000760767848294528 0 0 0 0 0 0 0 0 0 0 0 0 0 0 0 0 0 0 0 0 0 0 0 0 0 0 0 0 0 0 0 0 0 0 0 0 0 0 0 0 0 0 0 0 0 0 0 0 0 0 0 0 0.00738867733178129 0.00304016405349355 0 0 0 0 0 0 0 0 0 0 0 0 0 0 0 0 0 0 0 0.00461744613425523 0.00172661044017491 0 0 0.00273185280246631 0.00379994350687885 0.00583111013977091 0.00375281271829522 0 0 0.0201985608202907 0 0 0 0.00806433878249034 0 0.00864368230572751 0 0 0 0 0 0 0 0.000810796137204563 0 0 0 0 0.0133743651190511 0 0.00336068780201137 0 0 0.0388716339229889 0 0 0 0 0.000666857258950831 0.00463726238768601 0.00163904301461095 0 0 0 0 0 0 0 0 0 0 0 0 0 0.0298855715812909 0.0926768234441749 0.030289207138034 0 0 0.023452170572772 0 0.175217366179099 0.0273907826092839 0.18508786635413 0.00487026986692333 0.134865813195698 0 0.00971999368556932 0 0 0.0272970022529793 0 0 0 0 0 0 0 0 0 0 0 0 0 0 0 0 0 0 0 0 0 0 0 0.0105936468723986 0 0 0.00319647891304384 0 0 0 0 0.000848727420482875 0 0 0.0015226561205188 0.00388055128285558 0 0 0 0.00174212774293472 0 0 0 0 0 0 0 0.0068299918065485 0.0743478833663318 0.00126048810985029 0.00365619888754192 0.00170545299715733 0.00439821249954591 0 0 0.0032165800053276 0 0
0 0 0 0 0 0 0 0 0 0 0 0 0 0 0 0 0 0 0 0 0 0 0 0 0 0 0 0 0 0 0 0 0 0 0 0 0 0 0 0 0 0 0 0 0 0 0 0 0 0 0 0 0 0 0 0 0 0 0 0 0 0 0 0 0 0 0 0 0 0 0 0 0 0 0 0 0 0 0 0 0 0 0 0 0 0 0 0 0 0 0 0 0 0 0 0 0 0 0 0 0 0 0 0 0 0 0 0 0 0 0 0 0 0 0 0 0 0 0 0 0 0 0 0 0 0 0 0 0 0 0 0 0 0 0 0 0 0 0 0 0 0 0 0 0 0 0 0 0 0 0 0 0 0 0 0 0 0 0 0 0 0 0 0 0 0 0 0 0 0 0 0 0 0 0 0 0 0 0 0 0 0 0 0 0 0 0 0 0 0 0 0.00355132166420356 0.00835165355011089 0 0.00507535776967122 0 0 0.0375245793735418 0 0 0 0 0 0 0 0 0 0 0 0 0 0 0 0 0 0 0.0215354589946789 0 0.00321106998809752 0 0 0.082822260468601 0 0 0 0 0 0 0.00110369506622797 0 0 0 0 0 0 0 0 0 0 0 0 0 0.149189465829432 0.0905136867167881 0.00845809883196951 0 0 0.0176430953033978 0.282968920825737 0 0 0.0402059404225701 0 0.0742768894329808 0 0 0 0 0.020208352803424 0 0 0 0 0 0 0 0 0 0 0 0 0 0 0 0 0 0 0 0 0 0 0 0 0 0 0 0 0 0 0 0.00107094779879166 0 0 0 0 0 0 0 0 0 0 0 0 0 0 0 0.00555958402665615 0.134429888918303 0 0 0.00213268899389956 0.0101670432209177 0 0 0 0 0
0 0 0 0 0 0 0 0 0 0 0 0 0 0 0 0 0 0 0 0 0 0 0 0 0 0 0 0 0 0 0 0 0 0 0 0 0 0 0 0 0 0 0 0 0 0 0 0 0 0 0 0 0 0 0 0 0 0 0 0 0 0 0 0 0 0 0 0 0 0 0 0 0 0 0 0 0 0 0 0 0 0 0 0 0 0 0 0 0 0 0 0 0 0 0 0 0 0 0 0.00071910534348233 0.0010468634450313 0 0 0 0 0 0 0 0 0 0 0 0 0 0 0 0 0 0 0 0 0 0 0 0 0 0 0 0 0 0 0 0 0 0 0 0 0 0 0 0 0 0 0 0 0 0 0 0 0 0 0 0 0 0 0 0 0 0 0 0 0 0 0 0 0 0 0.000744582327945245 0 0 0 0 0 0 0 0 0 0 0 0 0 0 0 0 0 0 0 0 0 0.000573778175594965 0 0 0 0.000821231636579152 0 0 0 0 0 0 0 0.00277560714372587 0 0 0 0 0 0 0 0 0 0 0 0 0 0 0 0 0 0 0 0 0 0 0 0 0 0 0 0 0 0 0 0.00139355957934044 0.0239809559060937 0.00616213358985884 0 0 0 0 0.00331719016683254 0.00125722821564939 0 0 0 0.0141986304670739 0.0124118841359552 0.0370395805411531 0.0284810043371229 0 0 0.223994654893039 0.0883344762199176 0.0313542510414373 0.0364496882020172 0.0752418549578125 0.00487407460818319 0.0306440395759773 0.102448522873141 0 0 0 0 0 0 0 0 0 0 0 0 0 0 0 0 0 0 0 0 0 0 0 0.00215836519870162 0 0 0 0 0 0 0 0 0 0 0.0061857783352155 0 0 0.000925713887521151 0.0112061424877614 0.0253195700605916 0.0202812306168424 0 0 0 0.00407097477113652 0 0.00654698605108084 0.00479647797087552 0.0387991874449355 0 0.0512194772666092 0.0412687686106963 0.0228581779713112 0.00239298841638754 0.00928950254294437 0.0188897610099163 0 0.00552599997450851
0 0 0 0 0 0 0 0 0 0 0 0 0 0 0 0 0 0 0 0 0 0 0 0 0 0 0 0 0 0 0 0 0 0 0 0 0 0 0 0 0 0 0 0 0 0 0 0 0 0 0 0 0 0 0 0 0 0 0 0 0 0 0 0 0 0 0 0 0 0 0 0 0 0 0 0 0 0 0 0 0 0 0 0 0 0 0 0 0 0 0 0 0 0 0 0 0 0 0 0 0 0 0 0 0 0 0 0 0 0 0 0 0 0 0 0 0 0 0 0 0 0 0 0 0 0 0 0 0 0 0 0 0 0 0 0 0 0 0 0 0 0 0 0 0 0 0 0 0 0 0 0 0 0 0 0 0 0 0 0 0 0 0 0 0 0 0 0 0 0 0 0 0 0 0 0 0 0 0 0 0 0 0 0 0 0 0 0 0 0 0 0 0 0.000813139709291168 0 0 0 0.00388373080599321 0 0 0 0.000535888351451497 0 0 0 0 0 0 0 0 0 0 0 0 0 0 0 0 0 0 0 0.00127881864142112 0 0 0 0 0 0 0 0 0 0 0 0.00114537889802365 0.00261716449201699 0 0 0 0 0 0 0 0.012923589058825 0.00895846639037058 0.00713713466698629 0 0 0.0329651075429587 0.139630770538329 0.0187815668210493 0.162513701375806 0 0.0949421827126362 0.0850021224544311 0.00723063356685914 0.0386725786289706 0.00212992140199542 0.011214600679234 0.0902096230726218 0 0 0 0 0 0 0 0 0 0 0 0 0 0 0 0 0 0 0 0 0 0 0 0.000808225054648159 0 0 0 0 0 0 0 0 0 0 0 0 0 0 0.0031504576356753 0.0228687888625905 0.00528403388345166 0 0 0 0.00234136648319014 0 0.00702301759318611 0.00525170584422467 0.0751008759773527 0 0.0369174089047111 0.0345151661122044 0.0430058345195698 0.00249127309408632 0.00809338153339299 0.0268819993596984 0 0.00368034533274772
0 0 0 0 0 0 0 0 0 0 0 0 0 0 0 0 0 0 0 0 0 0 0 0 0 0 0 0 0 0 0 0 0 0 0 0 0 0 0 0 0 0 0 0 0 0 0 0 0 0 0 0 0 0 0 0 0 0 0 0 0 0 0 0 0 0 0 0 0 0 0 0 0 0 0 0 0 0 0 0 0 0 0 0 0 0 0 0 0 0 0 0 0 0 0 0 0 0 0 0 0 0 0 0 0 0 0 0 0 0 0 0 0 0 0 0 0 0 0 0 0 0 0 0 0 0 0 0 0 0 0 0 0 0 0 0 0 0 0 0 0 0 0 0 0 0 0 0 0 0 0 0 0 0 0 0 0 0 0 0 0 0 0 0 0 0 0 0 0 0 0 0 0 0 0 0 0 0 0 0 0 0 0 0 0 0 0 0 0 0 0 0 0 0 0 0 0 0 0 0 0 0 0 0 0 0 0 0 0 0 0 0 0 0 0 0 0 0 0 0 0 0 0 0 0 0 0 0 0 0 0 0 0 0.00277128940123166 0.00863115408885425 0.0210577372440835 0 0 0 0 0 0 0 0 0 0.0819856867402044 0.0929056788740846 0 0.00563287598164571 0 0.098255425858316 0.145557031238246 0 0.0342483047522319 0.00956075966302802 0.00684196811395241 0.0194229332402024 0.0191839143861789 0.128360577935422 0 0 0 0 0 0 0 0 0 0 0 0 0 0 0 0 0 0 0 0 0 0 0 0 0 0 0 0 0 0 0 0 0 0 0 0 0 0 0.0316223627385507 0.0163374171950565 0.0555512336618212 0 0 0 0 0 0.00644857263604574 0.00330260523771391 0.0481850908220954 0 0.0243698442228795 0.039727852308561 0.0685143784657008 0.00237067620546224 0.00986522022781993 0.0170071666258501 0 0.0022822421347607
0 0 0 0 0.000660699266336227 0.000918633207392191 0 0.000930484389998426 0.000633604468923766 0.00200984092473275 0 0 0.000391430698715692 0 0 0 0 0 0.000553335746453851 0 0 0 0 0 0 0 0 0 0.000477950919908659 0 0 0 0 0 0 0 0 0 0 0 0 0 0 0 0 0 0 0 0 0 0 0 0 0 0.000414451963216739 0 0 0 0 0 0 0 0 0 0 0 0 0 0 0 0 0 0 0 0 0 0 0 0 0 0 0 0 0 0 0 0 0 0 0 0 0 0 0 0 0 0 0 0 0 0 0 0 0 0 0 0 0 0 0 0 0 0 0.000644819868321349 0 0 0 0 0 0 0 0 0 0 0 0 0 0 0 0 0 0 0 0 0 0 0 0 0 0 0 0 0 0 0 0 0 0 0 0 0 0 0 0 0 0 0 0 0 0 0 0 0 0 0 0 0.00354086722377577 0.00182002660163163 0 0 0 0 0 0 0 0 0 0 0.000785551633584578 0 0 0 0.000641464803510421 0 0 0 0 0.00426327345196415 0.00128325419283443 0 0 0.00203024875037411 0.00145286503866372 0.00721391349870847 0.00202162681494333 0 0 0.00249937509320451 0 0 0 0.00464669228087172 0 0.00467287537803104 0 0 0.00108956364463635 0 0 0 0 0.00054397063803339 0 0 0 0 0.00834248073642423 0 0.00273948099376152 0 0 0.0206398197733688 0 0 0 0 0.00100901395863891 0.00381270613526268 0.00105842742925163 0 0 0 0 0.00208856316397169 0.00384417119497992 0.000761215870182742 0.00112416295035103 0 0 0 0.0013573094807044 0.00090593488381257 0.0156113981021914 0.0221217400472106 0.00444956741035663 0 0 0.0336977001682717 0.206158244985399 0.070305766987962 0.0460940008462071 0.17223658951618 0.0452648149729343 0 0 0.0196347792733985 0.000783767857952507 0 0.0220809742562389 0 0 0 0 0 0 0 0 0 0 0 0 0 0 0 0 0 0 0 0 0 0 0 0.00476067340285043 0 0 0 0 0 0 0 0.000734351709182562 0 0 0.00288211672711275 0 0 0 0.000741684237794283 0.0119010861665705 0.00176619637394532 0 0 0 0.00066723294060177 0 0.00663653479376617 0.00977348221786062 0.135612207266844 0.000627931728912932 0.0075500111259526 0.0153113554458362 0.027213377502216 0.0014731881778175 0.00301104646592725 0.0170740722230296 0 0
0 0 0 0 0 0 0 0 0 0 0 0 0 0 0 0 0 0 0 0 0 0 0 0 0 0 0 0 0 0 0 0 0 0 0 0 0 0 0 0 0 0 0 0 0 0 0 0 0 0 0 0 0 0 0 0 0 0 0 0 0 0 0 0 0 0 0 0 0 0 0 0 0 0 0 0 0 0 0 0 0 0 0 0 0 0 0 0 0 0 0 0 0 0 0 0 0 0 0 0 0 0 0 0 0 0 0 0 0 0 0 0 0 0 0 0 0 0 0 0 0 0 0 0 0 0 0 0 0 0 0 0 0 0 0 0 0 0 0 0 0 0 0 0 0 0 0 0 0 0 0 0 0 0 0 0 0 0 0 0 0 0 0 0 0 0 0 0.00152502275436403 0 0 0 0 0 0 0 0 0 0 0 0 0 0 0 0 0 0 0 0 0 0.00119066145249041 0 0 0 0 0 0 0 0 0 0 0 0.00476563728978675 0 0 0 0 0 0 0 0 0 0 0 0 0 0 0 0 0 0 0 0 0 0 0 0 0 0 0 0 0 0 0 0 0.041018455563726 0.0623402679661651 0 0 0 0 0 0 0 0 0 0.246043402837142 0.131601349700052 0 0 0 0.0823776497637882 0.0225236933473809 0.0194259236174336 0 0 0.138687090526575 0.0194633270419053 0.012534317346343 0.0156225160020176 0 0 0 0 0 0 0 0 0 0 0 0 0 0 0 0 0 0 0 0 0 0 0 0.00340182296613743 0 0 0 0 0 0 0 0 0 0 0 0 0 0 0.0650401432001065 0.00244999341021674 0.124215695952663 0.00302411090829581 0 0 0 0 0 0 0 0 0 0.00274891835341129 0 0 0 0 0 0
0 0 0 0 0 0 0 0 0 0 0 0 0 0 0 0 0 0 0 0 0 0 0 0 0 0 0 0 0 0 0 0 0 0 0 0 0 0 0 0 0 0 0 0 0 0 0 0 0 0 0 0 0 0 0 0 0 0 0 0 0 0 0 0 0 0 0 0 0 0 0 0 0 0 0 0 0 0 0 0 0 0 0 0 0 0 0 0 0 0 0 0 0 0 0 0 0 0 0 0 0 0 0 0 0 0 0 0 0 0 0 0 0 0 0 0 0 0 0 0 0 0 0 0 0 0 0 0 0 0 0 0 0 0 0 0 0 0 0 0 0 0 0 0 0 0 0 0 0 0 0 0 0 0 0 0 0 0 0 0 0 0 0 0 0 0 0 0.00381972225928921 0 0 0 0 0 0 0 0 0 0 0 0 0 0 0 0 0 0 0 0 0.00266807600559533 0.00141975361902784 0 0 0 0 0 0 0 0 0 0 0 0.00903084893782997 0 0.00270168795150447 0 0 0 0 0 0 0 0 0 0 0 0 0 0 0 0 0 0 0.00238142307282507 0 0 0 0 0 0 0 0 0 0 0 0.126991336045104 0.0500423115156087 0 0 0 0 0.0111413564709858 0.00482681920104746 0 0 0 0.129003395983404 0.0200045834859029 0.00740798021577755 0.0199845668707467 0 0.148777546448384 0.105397110057326 0.0121627740911187 0.0264092427014445 0.121338425752699 0 0.00742725212565302 0.0208525688797179 0.0248626150393665 0 0 0 0 0 0 0 0 0 0 0 0 0 0 0 0 0 0 0 0 0 0 0 0.00635028316822222 0 0 0 0 0 0 0 0 0 0 0.00438324771763527 0 0 0 0.0100471286071834 0.0135290155071621 0.0684054975910611 0 0 0 0 0 0 0 0 0 0.0169699836592498 0.0118059993844459 0 0 0 0.00985744763468332 0 0
0 0 0 0 0 0 0 0.00112562348078715 0 0.00120067882369415 0 0 0.000600626280104008 0 0 0 0 0 0 0 0 0 0 0 0 0 0 0 0 0 0 0.0017608344779262 0.00555413212352003 0.0296931241248963 0.0150261877185901 0 0 0 0 0 0 0 0 0 0 0 0.00142040298929551 0 0 0 0.00994452811990869 0 0 0.00364432310886958 0.00142032894979354 0.0199360327390976 0.00185345713257406 0.0022708811182416 0 0 0 0 0 0 0 0 0 0.00126957861931151 0 0 0.022871874821212 0 0.0012076395286431 0 0 0.000760146826919325 0 0 0 0 0 0 0 0 0.00405508584486393 0.00162285132317688 0 0.00110681460381002 0.00310467662654263 0 0.000889999437675888 0 0 0.00338437911675468 0 0 0 0 0 0.0293381085189961 0.0449103147948196 0 0.00223849204236978 0 0 0 0 0 0 0 0 0 0 0.0027827515203398 0 0 0 0 0 0.000617168004528701 0 0 0 0 0 0 0 0 0 0 0 0 0 0 0 0 0 0 0.01999285372861 0 0 0 0.00150119852052998 0.0021222266095749 0 0 0.0055798990558578 0 0.00185248885614652 0.0067246713033959 0.00402681875125366 0 0.00881412450420907 0.0178652594387444 0 0 0 0 0 0 0 0 0 0 0 0 0 0 0.0076817422442435 0.00487531473160378 0.0148515296533666 0 0 0 0 0 0 0 0 0 0 0 0 0 0 0.0146452355763414 0.0473898474227061 0.0172425206199734 0 0.0088557867161353 0 0 0 0.0250241832448533 0 0 0.00163393878122089 0 0 0 0.00191535986223649 0.00200296641081499 0 0.00454841202309344 0 0 0.00180369586763008 0 0 0 0 0 0 0.0044597136793008 0 0 0 0 0 0 0 0.000892518618161457 0.00305026301414781 0 0 0 0 0 0 0 0 0 0 0 0 0.00495098312611651 0 0 0 0 0 0 0 0 0 0.0146725469140138 0.00529262669819872 0.000265685317322612 0 0 0.0024838261178694 0.00149602987904299 0.00889851486145792 0.000271686770723032 0.00438864565903278 0.00191416462077671 0 0.00273040042119857 0.00545560433673824 0 0 0 0 0 0 0 0 0 0 0 0 0 0 0 0 0 0 0 0 0 0 0 0.0209417151712203 0 0 0 0 0 0 0 0 0 0 0 0 0 0.00108093792551973 0.0197757915848634 0.168826016148791 0.0674095557268863 0.0054996680135843 0 0.00127074333148228 0.0148499393222186 0.00866388962144972 0.014764369480287 0.0016897420444906 0.00267266235948804 0 0 0.0019241615195738 0.00477684753395202 0.0166619593562706 0.0239237238602907 0 0.00837888027185009 0.119105069953876
0 0 0 0 0 0 0 0 0 0 0 0 0 0 0 0 0 0 0 0 0 0 0 0 0 0 0 0 0 0 0 0 0 0 0 0 0 0 0 0 0 0 0 0 0 0 0 0 0 0 0 0 0 0 0 0 0 0 0 0 0 0 0 0 0 0 0 0 0 0 0 0 0 0 0 0 0 0 0 0 0 0 0 0 0 0 0 0 0 0 0 0 0 0 0 0 0 0 0 0.00101990427994409 0.00192929223314859 0 0 0 0 0 0 0 0 0 0 0 0 0 0 0 0 0 0 0 0 0 0 0 0 0 0 0 0 0 0 0 0 0 0 0 0 0 0 0 0 0 0 0 0 0 0 0 0 0 0 0 0 0 0 0 0 0 0 0 0 0 0 0 0 0 0 0 0 0 0 0 0 0 0 0 0 0 0 0 0 0 0 0 0 0 0 0 0 0 0 0 0 0 0 0 0 0 0 0 0 0 0 0 0 0 0 0 0 0 0 0 0 0 0 0 0 0 0 0 0 0 0 0 0 0 0 0 0 0 0 0 0 0.013144667330119 0 0.0145181633697298 0 0 0 0 0 0 0 0 0 0.0769292075940617 0.0257995364760714 0.00381192237911198 0 0 0.105604528290005 0.0532681990423368 0.059435709310771 0 0.0191126819465511 0.0363427839550124 0.018464342695206 0 0.226675977617739 0 0 0 0 0 0 0 0 0 0 0 0 0 0 0 0 0 0 0 0 0 0 0 0 0 0 0 0 0 0 0 0 0 0 0 0 0 0 0.0848743065064036 0.0118253759805727 0.0770454470917752 0 0 0 0 0 0.00473520677630064 0 0.00538848859965117 0 0.0836572929839409 0.0306247494431279 0.0346942589260115 0 0.00337299920263362 0.00250015479758842 0 0.00522480317218683
0 0 0 0 0 0 0 0 0 0 0 0 0 0 0 0 0 0 0 0 0 0 0 0 0 0 0 0 0 0 0 0 0 0 0 0 0 0 0 0 0 0 0 0 0 0 0 0 0 0 0 0 0 0 0 0 0 0 0 0 0 0 0 0 0 0 0 0 0 0 0 0 0 0 0 0 0 0 0 0 0 0 0 0 0 0 0 0 0 0 0 0 0 0 0 0 0 0 0 0.00102353101293195 0.00160680588041418 0 0 0 0 0 0 0 0 0 0 0 0 0 0 0 0 0 0 0 0 0 0 0 0 0 0 0 0 0 0 0 0 0 0 0 0 0 0 0 0 0 0 0 0 0 0 0 0 0 0 0 0 0 0 0 0 0 0 0 0 0 0 0 0 0 0 0 0 0 0 0 0 0 0 0 0 0 0 0 0 0 0 0 0 0 0 0 0 0 0 0 0 0 0 0 0 0 0 0 0 0 0 0 0 0 0 0 0 0 0 0 0 0 0 0 0 0 0 0 0 0 0 0 0 0 0 0 0 0 0 0 0 0.00767477072099241 0 0.00567883562732981 0 0 0 0 0 0 0 0 0 0.0400513636604145 0.00844150456588619 0 0.0306273070571513 0.0140398730761011 0.110547442376556 0.134166329812837 0.124522650994241 0.0162073964437505 0.00745896203434372 0.0135678772332042 0.0115519911462825 0.0709760733846074 0 0 0 0 0 0 0 0 0 0 0 0 0 0 0 0 0 0 0 0 0 0 0 0 0 0 0 0 0 0 0 0 0 0 0 0 0 0 0 0.0411979765997381 0.0201309719070104 0.0338790312890856 0 0 0 0 0 0.0074605314326119 0.00191658678315015 0.0372656033926685 0 0.0380825376736842 0.0605984315360177 0.122066259816354 0 0.0123947423501221 0.022129057541864 0 0.00473555465064943
0 0 0 0 0 0.140555287526523 0 0.0216132448329707 0.0981732421050969 0.190243476569378 0 0 0.0652028963357642 0 0 0 0 0 0.0151823491779419 0 0 0 0 0 0 0 0 0 0.00742719380733051 0 0 0 0 0 0 0 0 0 0 0 0 0 0 0 0 0 0 0 0 0 0 0 0 0 0 0 0 0 0 0 0 0 0 0 0 0 0 0 0 0 0 0 0 0 0 0 0 0 0 0 0 0 0 0 0 0 0 0 0 0 0 0 0 0 0 0 0 0 0 0 0 0 0 0.0187926625286679 0 0 0 0 0 0 0 0 0 0.059927278418717 0 0 0 0 0 0 0 0 0 0 0 0 0 0 0 0.0414299549049868 0 0 0 0 0 0 0 0 0 0 0 0 0 0 0 0 0 0 0 0 0 0 0 0 0 0 0 0 0 0 0 0 0 0 0 0 0.0714004157033116 0 0 0 0 0 0 0 0.03309325741273 0.11167823864968 0 0 0 0 0 0 0 0 0 0 0 0 0 0 0 0 0 0 0 0 0 0 0 0 0 0 0 0 0 0 0 0 0 0 0 0 0 0 0 0 0 0 0 0.0446178791763442 0 0 0 0 0 0 0 0 0 0 0 0 0 0 0 0 0 0 0 0 0 0 0 0 0 0 0 0 0 0 0 0 0 0 0 0 0 0 0 0 0 0 0 0 0 0 0 0 0 0 0.0806626228505568 0 0 0 0 0 0 0 0 0 0 0 0 0 0 0 0 0 0 0 0 0 0 0 0 0 0 0 0 0 0 0 0 0 0 0 0 0 0 0 0 0 0 0 0 0 0
0 0 0 0 0 0 0 0 0 0 0 0 0 0 0 0 0 0 0 0 0 0 0 0 0 0 0.0456532859783751 0 0 0 0 0 0 0 0 0 0 0 0 0 0 0 0 0 0 0 0 0 0 0 0 0 0.0179110800221173 0 0 0 0 0 0 0 0 0 0 0 0 0.0047832124783053 0 0 0 0 0 0 0 0 0 0 0 0 0 0 0 0 0 0 0 0 0 0 0 0 0 0 0 0 0 0 0 0 0 0 0 0 0 0 0 0 0 0.0110161510614582 0 0 0 0 0 0 0 0 0.0332243741907622 0 0 0 0 0 0 0 0 0 0 0 0 0 0 0 0 0 0 0 0 0 0 0 0 0 0 0 0 0 0 0 0 0 0 0 0 0 0 0 0 0 0 0 0 0 0 0 0 0 0.0206596342533945 0 0 0 0 0 0 0 0 0.0081862262837499 0 0.00569098623966788 0 0 0 0 0 0 0 0 0 0 0 0 0 0 0 0 0 0 0 0 0 0 0 0 0 0 0 0 0 0 0 0 0 0 0 0 0 0 0 0 0 0 0 0 0 0 0 0 0 0 0 0 0 0 0 0 0 0 0 0 0 0 0 0 0 0 0 0 0 0 0 0 0 0 0 0 0 0 0 0 0 0 0 0 0.086503733519802 0 0 0.638787689870558 0.0577294692640456 0 0 0 0 0 0 0.0657460074991484 0 0 0 0 0 0 0 0 0 0 0 0 0 0 0 0 0 0 0 0 0 0 0 0 0.00410814933861533 0 0 0 0 0 0 0 0 0 0 0 0 0 0 0 0 0 0
0 0 0 0 0 0 0 0 0 0 0 0 0 0 0 0 0 0 0 0 0 0 0 0 0 0 0.0250746222917569 0 0 0 0 0 0 0 0 0 0 0 0 0 0 0 0 0 0 0 0 0 0 0 0 0 0.0456968590490008 0 0 0 0 0 0 0 0 0 0 0 0 0.0277567482697559 0 0 0 0 0 0 0 0 0 0 0 0 0 0 0 0 0 0 0 0 0 0 0 0 0 0 0 0 0 0 0 0 0 0 0 0 0 0 0 0 0.00846986647128546 0.0582430733635448 0 0 0 0 0 0 0 0 0.0488004167674098 0 0.0324015045820021 0.0880745604218904 0 0.0210175138247975 0 0.0291992707228724 0 0 0 0 0 0 0 0 0 0 0 0 0 0 0 0 0 0 0 0 0 0 0 0 0 0 0 0 0 0 0 0 0 0 0 0 0 0 0 0 0.00877078869651647 0 0.201983250972888 0 0 0 0 0 0.0115538993579109 0 0 0.0132828126978236 0 0 0 0 0 0 0 0 0 0.0124653436765608 0 0 0 0 0 0 0 0 0 0 0 0 0 0 0 0 0 0 0 0 0.145424683246934 0 0 0 0 0 0 0 0 0 0 0 0 0 0 0 0 0 0 0 0 0 0 0 0 0 0 0 0 0 0 0 0 0 0 0 0 0 0 0 0 0 0 0 0 0 0 0 0 0 0 0 0 0 0 0 0.116586117670638 0 0 0 0.0410572496533915 0 0.0641414182630197 0 0 0 0 0 0 0 0 0 0 0 0 0 0 0 0 0 0 0 0 0 0 0 0 0 0 0 0 0 0 0 0 0 0 0 0 0 0 0 0 0 0 0 0 0 0 0 0
0 0 0 0 0 0 0 0 0 0 0 0 0.0280150904155197 0 0 0 0 0 0 0 0 0 0 0 0 0 0 0 0 0 0 0 0 0 0 0 0 0 0 0 0 0 0 0 0 0 0 0 0 0 0 0 0 0 0 0 0 0 0 0 0 0 0 0 0 0 0 0 0 0 0 0 0 0 0 0 0 0 0 0 0 0 0 0 0 0 0 0 0 0 0 0 0 0 0 0 0 0 0 0 0 0 0 0 0 0.035630025564484 0 0 0 0 0 0 0 0.0114987766412639 0.0534652885918732 0.0239070345430751 0 0.00425038853870591 0.00585857724370551 0 0 0.00421957051481171 0 0.00627013171797372 0 0 0 0 0 0 0 0 0 0 0 0 0 0 0 0 0 0 0 0 0 0 0 0 0 0 0 0 0 0 0 0 0 0 0 0 0 0 0 0 0 0 0.470382075067503 0 0 0 0 0 0 0 0 0.0262154047302657 0 0 0 0 0 0 0 0 0 0 0 0 0 0 0 0 0 0 0 0 0 0 0 0 0 0 0 0 0 0 0.11928089204622 0 0 0 0 0 0 0 0 0 0 0 0 0 0 0 0 0 0 0 0 0 0 0 0 0 0 0 0 0 0 0 0 0 0 0 0 0 0 0 0 0 0 0 0 0 0 0 0 0 0 0 0 0 0.0418935949277462 0.120527442702428 0 0 0 0 0.048585706754424 0 0 0 0 0 0 0 0 0 0 0 0 0 0 0 0 0 0 0 0 0 0 0 0 0 0 0 0 0 0 0 0 0 0 0 0 0 0 0 0 0 0 0 0 0 0 0 0 0 0
0 0 0 0 0 0 0 0 0 0 0 0 0 0 0 0 0 0 0 0 0 0 0.00436373081883567 0 0 0 0.038434740646659 0 0 0 0 0 0 0 0 0 0 0 0 0 0 0 0 0 0 0 0 0 0 0 0 0 0 0 0 0 0 0 0 0 0 0 0 0.0164923548000235 0 0.0166622833220717 0 0 0 0 0 0 0 0 0 0 0 0 0 0 0 0 0 0 0 0 0 0 0 0 0 0 0 0 0 0 0 0 0 0 0 0 0 0 0 0 0 0 0 0 0 0 0 0 0 0 0.0259671656254381 0 0 0.0718307860226768 0 0 0 0 0 0 0 0.0979562868692878 0 0 0 0 0 0 0 0 0 0 0 0 0 0 0 0 0 0 0 0 0 0 0 0 0 0 0 0 0 0 0 0 0 0 0 0 0 0 0.284064257849408 0 0.124080815302483 0.0394130780314184 0 0 0.175657215168295 0 0 0 0 0 0 0 0 0 0 0 0 0.0103652612852753 0 0 0 0 0 0 0 0 0 0 0 0 0 0 0 0 0 0 0 0 0.0801730415184892 0 0 0 0 0 0 0 0 0 0 0 0.0145389827396384 0 0 0 0 0 0 0 0 0 0 0 0 0 0 0 0 0 0 0 0 0 0 0 0 0 0 0 0 0 0 0 0 0 0 0 0 0 0 0 0 0 0 0 0 0 0 0 0 0 0 0 0 0 0 0 0 0 0 0 0 0 0 0 0 0 0 0 0 0 0 0 0 0 0 0 0 0 0 0 0 0 0 0 0 0 0 0 0 0 0 0 0 0 0 0 0 0 0
0 0 0 0 0 0 0 0 0 0 0 0 0 0 0 0 0 0 0 0 0 0 0 0 0 0 0 0 0 0 0 0 0 0 0 0 0 0 0 0 0 0 0 0 0 0 0 0 0 0 0 0 0.026906330042579 0 0 0 0 0 0 0 0 0 0 0 0 0 0 0 0 0 0 0 0 0 0 0 0 0 0 0 0 0 0 0 0 0 0 0 0 0 0 0 0 0 0 0 0 0 0 0 0 0 0 0 0 0 0 0.0102504432347652 0 0 0 0 0 0 0 0 0 0 0 0 0 0 0 0 0 0 0 0 0 0 0 0 0 0 0 0 0 0 0 0 0 0 0 0 0 0 0 0 0 0 0 0 0 0 0 0 0 0 0 0 0 0 0 0 0 0 0 0 0 0 0 0 0 0 0 0 0 0 0 0 0 0 0 0 0 0 0 0 0 0 0 0 0 0 0 0 0 0 0 0 0 0 0 0 0 0 0 0 0.110750005473252 0 0 0 0 0 0 0 0 0 0 0 0 0 0 0 0 0 0 0 0 0 0 0 0 0 0 0 0 0 0 0 0 0 0 0 0 0 0 0 0 0 0 0 0 0 0 0 0 0 0 0 0 0 0 0 0 0 0 0.0742785653390891 0 0 0 0 0 0 0 0.595690836363777 0.0985120787373382 0 0 0.0836117408091985 0 0 0 0 0 0 0 0 0 0 0 0 0 0 0 0 0 0 0 0 0 0 0 0 0 0 0 0 0 0 0 0 0 0 0 0 0
0 0 0 0 0 0 0 0 0 0 0 0 0 0 0 0 0 0 0 0 0 0 0 0 0 0 0.0723197687857707 0 0 0 0 0 0 0 0 0 0 0 0 0 0 0 0 0 0 0 0 0 0 0 0 0 0.0822047715188104 0 0 0 0 0 0 0 0 0 0 0 0 0.0119897925037872 0 0 0 0 0 0 0 0 0 0 0 0 0 0 0 0 0 0 0 0 0 0 0 0 0 0 0 0 0 0 0 0 0 0 0 0 0 0 0 0 0 0.0284591431814672 0 0 0 0 0 0 0 0 0.0786212259863613 0 0 0 0 0 0 0 0 0 0 0 0 0 0 0 0 0 0 0 0 0 0 0 0 0 0 0 0 0 0 0 0 0 0 0 0 0 0 0 0 0 0 0 0 0 0 0 0 0 0.0641401112735824 0 0 0 0 0 0 0 0 0 0 0 0 0 0 0 0 0 0 0 0 0 0 0 0 0 0 0 0 0 0 0 0 0 0 0 0 0 0 0 0 0 0 0 0 0 0 0 0 0 0 0 0 0 0 0 0 0 0 0 0 0 0 0 0 0 0 0 0 0 0 0 0 0 0 0 0 0 0 0 0 0 0 0 0 0 0 0 0 0 0 0 0 0 0.389336836536285 0 0 0 0 0 0.194933210019243 0 0 0 0 0 0 0.0730175282949549 0 0 0 0 0 0 0 0 0 0 0 0 0 0 0 0 0 0 0 0 0 0 0 0 0.0049776118997382 0 0 0 0 0 0 0 0 0 0 0 0 0 0 0 0 0 0
0 0 0 0 0 0 0 0 0 0 0 0 0 0 0 0 0 0 0 0 0 0 0 0 0 0 0.0379793291905661 0 0 0 0 0 0 0 0 0 0 0 0 0 0 0 0 0 0 0 0 0 0 0 0 0 0.0657873887153996 0 0 0 0 0 0 0 0 0 0 0 0 0.0212379984530538 0 0 0 0 0 0 0 0 0 0 0 0 0 0 0 0 0 0 0 0 0 0 0 0 0 0 0 0 0 0 0 0 0 0 0 0 0 0 0 0 0.0205890819068489 0.0493213554331872 0 0 0 0 0 0 0 0 0.0240686424520018 0 0 0.0142974411970127 0 0 0 0.0101572555222021 0 0 0 0 0 0 0 0 0 0 0 0 0 0 0 0 0 0 0 0 0 0 0 0 0 0 0 0 0 0 0 0 0 0 0 0 0 0 0 0 0 0 0 0 0 0 0 0 0 0 0 0 0 0 0 0 0 0 0 0 0 0 0 0 0 0 0 0 0 0 0 0 0 0 0 0 0 0 0 0 0 0 0.124741136960541 0 0 0 0 0 0 0 0 0 0 0 0 0 0 0 0 0 0 0 0 0 0 0 0 0 0 0 0 0 0 0 0 0 0 0 0 0 0 0 0 0 0 0 0 0 0 0 0 0 0 0 0 0 0.0638208413622019 0.0968904868988709 0.110907446922353 0 0 0.353575233921591 0 0 0 0 0 0 0 0 0 0 0 0 0 0 0 0 0 0 0 0 0 0 0 0 0 0 0 0 0 0 0 0 0.00662636106416913 0 0 0 0 0 0 0 0 0 0 0 0 0 0 0 0 0 0
0 0 0 0 0 0 0 0 0 0 0 0 0 0 0 0 0 0 0 0 0 0 0 0 0 0 0.00350288415738877 0.0454254816914797 0 0 0 0 0 0 0 0 0 0 0 0 0 0 0 0 0 0.00903252757814996 0 0 0 0 0 0 0.0671137217874952 0 0 0 0 0 0 0 0 0 0 0.00747236372374224 0 0.0234120884571924 0 0 0 0 0 0 0 0 0 0 0 0 0 0 0 0 0 0 0 0 0 0 0 0 0 0 0 0 0 0 0 0 0 0 0 0 0 0 0.00930300279613396 0 0.00661164743896112 0.0133081989279287 0 0 0 0 0 0 0 0 0.0112731838650535 0 0 0 0 0 0 0 0 0 0 0 0.0448496956698327 0 0 0 0 0 0 0 0 0 0 0 0 0 0 0 0 0 0 0 0 0 0 0 0 0 0 0 0 0 0 0 0 0 0 0 0 0 0 0 0 0 0 0.031109432645784 0 0.0214675995255448 0 0 0 0 0 0 0 0 0 0 0 0 0 0 0 0 0 0 0 0 0 0 0 0 0 0 0 0 0 0 0 0 0 0.11222636734136 0.286534195162683 0 0 0 0 0 0 0 0 0 0 0 0 0 0 0 0 0 0 0 0 0 0 0 0 0 0 0 0 0 0 0 0 0 0 0 0 0 0 0 0 0 0 0 0 0 0 0 0 0 0 0 0 0 0 0 0.0474379418909492 0 0 0 0 0.0180153295859496 0 0 0 0.0641713180095169 0 0.177733019744855 0 0 0 0 0 0 0 0 0 0 0 0 0 0 0 0 0 0 0 0 0 0 0 0 0 0 0 0 0 0 0 0 0 0 0 0 0 0 0 0 0
0 0 0 0 0 0 0 0 0 0 0 0 0 0 0 0 0 0 0 0 0 0 0 0 0 0 0.0121674375437216 0.0444974955776746 0 0 0 0 0 0 0 0 0 0 0 0 0 0 0 0 0 0 0 0 0 0 0 0 0.264842311910397 0 0 0 0 0 0 0 0 0 0 0 0 0.207571270642191 0 0 0 0 0 0 0 0 0 0 0 0 0 0 0 0 0 0 0 0 0 0 0 0 0 0 0 0 0 0 0 0 0 0 0 0 0 0 0 0 0 0.0125140185291211 0 0 0 0 0 0 0 0 0 0 0 0 0 0 0 0 0 0 0 0 0.0204649009237168 0 0 0 0 0 0 0 0 0 0 0 0 0 0 0 0 0 0 0 0 0 0 0 0 0 0 0 0 0 0 0 0 0 0 0 0 0 0 0 0 0 0 0 0.119899581224145 0 0 0 0 0 0 0 0 0 0 0 0 0 0 0 0 0 0 0 0 0 0 0 0 0 0 0 0 0 0 0 0 0 0 0 0 0 0 0 0 0 0 0 0 0 0 0 0 0 0 0 0 0 0 0 0 0 0 0 0 0 0 0 0 0 0 0 0 0 0 0 0 0 0 0 0 0 0 0 0 0 0 0 0 0 0 0 0 0.207168990264451 0 0 0 0 0 0 0 0.110873993384581 0 0 0 0 0 0 0 0 0 0 0 0 0 0 0 0 0 0 0 0 0 0 0 0 0 0 0 0 0 0 0 0 0 0 0 0 0 0 0 0 0 0 0 0 0 0 0
0 0 0 0 0 0 0 0 0 0 0 0 0 0 0 0 0 0 0 0 0 0 0 0 0 0 0 0.0175683353301143 0 0 0 0 0 0 0 0 0 0 0 0 0 0 0 0 0 0.0150768395604295 0 0 0 0 0 0 0.0187327812318898 0 0 0 0 0 0.0106757912665417 0 0 0 0 0.0230997547295688 0 0.00983075276110082 0 0 0 0 0 0 0 0 0 0 0 0 0 0 0 0 0 0 0 0 0 0 0 0 0 0 0 0 0 0 0 0 0 0 0 0 0 0 0 0 0 0 0 0 0 0 0 0 0 0 0 0 0 0 0 0 0 0 0 0 0 0 0.0270842205283024 0 0 0 0 0 0 0 0 0 0 0 0 0 0 0 0 0 0 0 0 0 0 0 0 0 0 0 0 0 0 0 0 0 0 0 0 0 0 0 0 0 0 0 0.0884366675176998 0.166798370287634 0 0 0 0 0 0 0 0 0 0 0 0 0 0 0 0 0 0 0 0 0 0 0 0 0 0 0 0 0 0 0 0 0 0.0618976504704626 0.0801560373455339 0.1472302524102 0 0 0 0 0 0 0 0.121894320477147 0.0506245741368613 0 0 0 0 0 0 0 0 0 0 0 0 0 0.0499429703235132 0 0 0 0 0 0 0 0 0 0 0 0 0 0 0 0 0 0 0 0 0 0 0 0 0 0 0 0 0 0 0 0 0 0 0.0305672265441363 0.0803834550788649 0 0 0 0 0 0 0 0 0 0 0 0 0 0 0 0 0 0 0 0 0 0 0 0 0 0 0 0 0 0 0 0 0 0 0 0 0 0 0 0 0 0 0 0 0 0 0 0
0 0 0 0 0 0.0968667186718793 0 0.0197796587320399 0.0610953869610488 0.125290189122383 0 0 0 0 0 0 0 0 0 0 0 0 0 0 0 0 0 0 0 0 0 0 0 0 0 0 0 0 0 0 0 0 0 0 0 0 0 0 0 0 0 0 0 0 0 0 0 0 0 0 0 0 0 0 0 0 0 0 0 0 0 0 0 0 0 0 0 0 0 0 0 0 0 0 0 0 0 0 0 0 0 0 0 0 0 0 0 0 0 0 0 0 0 0 0 0 0 0 0 0 0 0 0 0 0 0 0 0 0 0 0 0 0 0 0 0 0 0 0 0.0361148188194703 0 0 0 0 0 0 0 0 0 0 0 0 0 0 0 0 0 0 0 0 0 0 0 0 0 0 0 0 0 0 0 0 0 0 0 0 0 0 0 0 0 0 0 0 0 0.162880055686169 0 0 0 0 0 0 0 0 0 0 0 0 0 0 0 0 0 0 0 0 0 0 0 0 0 0 0 0 0 0 0 0 0 0 0 0 0 0 0 0 0 0 0 0 0 0 0 0 0 0 0 0 0 0 0 0 0.0293220188873735 0 0 0 0 0 0 0 0 0 0 0 0 0 0 0 0 0 0 0 0 0 0 0 0 0 0 0.108364286854723 0 0 0 0 0 0 0 0 0 0 0 0.121256580712836 0.135008061702466 0.10402222384961 0 0 0 0 0 0 0 0 0 0 0 0 0 0 0 0 0 0 0 0 0 0 0 0 0 0 0 0 0 0 0 0 0 0 0 0 0 0 0 0 0 0 0
0 0 0 0 0 0 0 0 0 0 0 0 0 0 0 0 0 0 0 0 0 0 0 0 0 0 0 0 0 0 0 0 0 0 0 0 0 0 0 0 0 0 0 0 0 0 0 0 0 0 0 0 0 0 0 0 0 0 0 0 0 0 0 0 0 0 0 0 0 0 0 0 0 0 0 0 0 0 0 0 0 0 0 0 0 0 0 0 0 0 0 0 0 0 0 0 0 0 0 0 0 0 0 0 0 0 0 0 0 0 0 0 0 0 0 0 0 0 0 0 0 0 0 0 0 0 0 0 0 0 0 0 0 0 0 0 0 0 0 0 0 0 0 0 0 0 0 0 0 0 0 0 0 0 0 0 0 0 0 0 0 0 0 0 0 0 0 0 0 0 0 0 0 0 0 0.167999366714826 0 0 0 0 0 0 0 0 0 0 0 0 0 0 0 0 0 0 0 0 0 0 0 0 0 0 0 0 0 0 0 0 0 0 0 0 0 0 0 0 0 0 0 0 0 0 0 0 0 0 0 0 0 0 0 0 0 0 0 0 0 0 0 0 0 0 0 0 0 0 0 0 0 0 0 0 0 0 0 0 0 0 0 0 0 0 0 0 0 0 0 0 0 0 0.164604050719426 0 0.396459844544327 0 0.270936738021421 0 0 0 0 0 0 0 0 0 0 0 0 0 0 0 0 0 0 0 0 0 0 0 0 0 0 0 0 0 0 0 0 0 0 0 0 0 0 0 0 0 0
0 0 0 0 0 0 0 0 0 0 0 0 0 0 0 0 0 0 0 0 0 0 0 0 0 0 0 0 0 0 0 0 0 0 0 0 0 0 0 0 0 0 0 0 0 0 0 0 0 0 0 0 0 0 0 0 0 0 0 0 0 0 0 0 0 0 0 0 0 0 0 0 0 0 0 0 0 0 0 0 0 0 0 0 0 0 0 0 0 0 0 0 0 0 0 0 0 0 0 0 0 0 0 0 0 0 0 0 0 0 0 0 0 0 0 0 0 0 0 0 0 0 0 0 0 0 0 0 0 0 0 0 0 0 0 0 0 0 0 0 0 0 0 0 0 0 0 0 0 0 0 0 0 0 0 0 0 0 0 0 0 0 0 0 0 0 0 0 0 0 0 0 0 0 0 0.168758267048643 0 0 0 0 0 0 0 0 0 0 0 0 0 0 0 0 0 0 0 0 0 0 0 0 0 0 0 0 0 0 0 0 0 0 0.0268083212555487 0 0 0 0 0.0348685511610937 0 0 0.0125232707959028 0 0 0 0 0 0 0 0 0 0 0 0 0 0.0142846700117257 0 0 0 0 0 0 0 0 0 0 0 0 0 0 0 0 0 0 0 0 0 0 0 0 0 0 0 0 0 0 0 0 0 0 0 0 0 0.0293456807849581 0.0634816917942271 0 0 0.237378532691682 0 0.167900502355609 0.220820893206789 0.023829618893821 0 0 0 0 0 0 0 0 0 0 0 0 0 0 0 0 0 0 0 0 0 0 0 0 0 0 0 0 0 0 0 0 0 0 0 0 0 0
0 0 0 0 0 0.00708545665951735 0 0 0 0.00749266681236318 0 0 0.0652520901005371 0 0 0 0 0 0 0 0 0 0 0 0 0 0 0 0 0 0 0 0 0 0 0 0 0 0 0 0 0 0 0 0 0 0 0 0 0 0 0 0 0 0 0 0 0 0 0 0 0 0 0 0 0 0 0 0 0 0 0 0 0 0 0 0 0 0 0 0 0 0 0 0 0 0 0 0 0 0 0 0 0 0 0 0 0 0 0 0 0 0 0 0 0.0276646932720601 0 0 0 0 0 0 0 0.0509026636610461 0.0837626401752765 0 0 0.0405181928425554 0 0 0 0 0 0 0 0 0 0 0 0 0 0 0 0 0 0 0 0 0 0 0 0 0 0 0 0 0 0 0 0 0 0 0 0 0 0 0 0 0 0 0 0 0 0 0 0 0 0 0 0 0 0 0 0 0 0.0292584626602561 0 0 0 0.0101295018226238 0 0 0 0 0 0 0 0 0 0 0 0 0 0 0 0 0 0 0 0 0 0 0 0 0 0 0 0 0 0 0 0 0 0 0 0 0 0 0 0 0 0 0 0 0 0 0 0 0 0 0 0 0 0 0 0 0 0 0 0 0 0 0 0 0 0 0 0 0 0 0 0 0 0 0 0 0 0 0 0 0.0528653559143708 0 0 0 0 0.0963296418367749 0 0.0798104414530417 0 0 0.0396483025885527 0 0 0 0 0.409279890201024 0 0 0 0 0 0 0 0 0 0 0 0 0 0 0 0 0 0 0 0 0 0 0 0 0 0 0 0 0 0 0 0 0 0 0 0 0 0 0 0 0
0 0 0 0 0 0 0 0 0 0 0 0 0 0 0 0 0 0 0 0 0 0 0 0 0 0 0 0 0 0 0 0 0 0 0 0 0 0 0 0 0 0 0 0 0 0 0 0 0 0 0 0 0 0 0 0 0 0 0 0 0 0 0 0 0 0 0 0 0 0 0 0 0 0 0 0 0 0 0 0 0 0 0 0 0 0 0 0 0 0 0 0 0 0 0 0 0 0 0 0 0 0 0 0 0 0 0 0 0 0 0 0 0 0 0 0 0 0 0 0 0 0 0 0 0 0 0 0 0 0 0 0 0 0 0 0 0 0 0 0 0 0 0 0 0 0 0 0 0 0 0 0 0 0 0 0 0 0 0 0 0 0 0 0 0 0 0 0 0 0 0 0 0 0 0.0114271148939631 0.172649577380201 0 0.00838036021638003 0 0.0120275935326424 0 0 0 0 0 0 0 0 0 0 0 0 0 0 0 0 0 0 0 0 0 0 0 0 0 0 0 0 0 0 0 0 0 0 0 0 0 0 0 0 0 0 0 0 0 0 0 0 0 0 0 0 0 0 0 0 0 0 0 0 0 0 0 0 0 0 0 0 0 0 0 0 0 0 0 0 0 0 0 0 0 0 0 0 0 0 0 0 0 0 0 0.0542655741403591 0.296926295269281 0 0 0.217900602147087 0.108138529139651 0.118284353280435 0 0 0 0 0 0 0 0 0 0 0 0 0 0 0 0 0 0 0 0 0 0 0 0 0 0 0 0 0 0 0 0 0 0 0 0 0 0 0
0 0 0 0 0 0 0 0 0 0 0 0 0 0 0 0 0 0 0.0306215787142788 0 0 0 0 0 0 0 0 0 0 0 0 0 0 0 0 0 0 0 0 0 0 0 0 0 0 0 0 0 0 0 0 0 0 0 0 0 0 0 0 0 0 0 0 0 0 0 0 0 0 0 0 0 0 0 0 0 0 0 0 0 0 0 0 0 0 0 0 0 0 0 0 0 0 0 0 0 0 0 0 0 0 0 0 0 0 0 0 0 0 0 0 0 0 0 0 0 0 0 0 0 0 0 0 0 0 0 0 0 0 0 0 0 0 0 0 0 0 0 0 0 0 0 0 0 0 0 0 0 0 0 0 0 0 0 0 0 0 0 0 0 0 0 0 0 0 0 0 0 0 0 0 0 0 0.0140479801576884 0 0.00965701058022528 0 0 0 0 0 0 0 0 0 0 0 0 0 0 0 0 0 0 0 0 0 0 0 0 0 0 0 0 0 0 0 0 0.0251134291935847 0 0 0 0 0 0 0 0 0 0 0 0 0 0 0 0 0 0 0 0 0 0 0 0 0 0 0 0 0 0 0 0 0 0 0 0 0 0 0 0 0 0 0 0 0 0 0 0 0 0 0 0 0 0 0 0.25047395275954 0 0 0.117016589993865 0 0 0 0 0 0.216661113554274 0.161705858531615 0 0.0926460815500384 0 0 0.0820564049648899 0 0 0 0 0 0 0 0 0 0 0 0 0 0 0 0 0 0 0 0 0 0 0 0 0 0 0 0 0 0 0 0 0 0 0 0 0
0 0 0 0 0 0 0 0 0 0 0 0 0 0 0 0 0 0 0 0 0 0 0 0 0 0 0 0 0 0 0 0 0 0 0 0 0 0 0 0 0 0 0 0 0 0 0 0 0 0 0 0 0 0 0 0 0 0 0 0 0 0 0 0 0 0 0 0 0 0 0 0 0 0 0 0 0 0 0 0 0 0 0 0 0 0 0 0 0 0 0 0 0 0 0 0 0 0 0 0 0 0 0 0 0 0 0 0 0 0 0 0 0 0 0 0 0.00425553472614066 0 0 0 0 0 0 0 0 0 0 0 0 0 0 0 0 0 0 0 0 0 0 0 0 0 0 0 0 0 0 0 0 0 0 0 0 0 0 0 0 0 0 0 0 0 0 0 0 0 0 0 0 0 0 0 0 0 0 0.0233710604635894 0 0 0 0 0 0 0 0 0 0 0 0 0 0 0 0 0 0 0 0 0 0 0 0 0 0 0 0 0 0 0 0 0 0 0 0 0 0 0.00972566249128216 0.0256399781524548 0 0 0 0 0 0 0 0 0 0 0 0 0 0 0 0 0 0 0 0 0 0 0 0 0 0 0 0 0 0 0 0 0 0 0 0 0 0 0 0 0 0 0 0 0 0 0 0 0.0554799131166438 0 0 0 0 0 0 0 0.208752255716486 0 0.107486128632067 0.124088545601593 0 0.335350902113187 0.0264727560264666 0 0.0136910714981437 0.034254539492223 0 0 0 0 0 0 0 0 0 0 0 0 0 0 0 0 0 0 0 0 0 0 0.0314316519697244 0 0 0 0 0 0 0 0 0 0 0 0
0 0 0 0 0 0 0 0 0 0 0 0 0 0 0 0 0 0 0 0 0 0 0 0 0 0 0 0 0 0 0 0 0 0 0 0 0 0 0 0 0 0 0 0 0 0 0 0 0 0 0 0 0 0 0 0 0 0 0 0 0 0 0 0 0 0 0 0 0 0 0 0 0 0 0 0 0 0 0 0 0 0 0 0 0 0 0 0 0 0 0 0 0 0 0 0 0 0 0 0 0 0 0 0 0 0 0 0 0 0 0 0 0 0 0 0 0 0 0 0 0 0 0 0 0 0 0 0 0.0022891640504469 0 0 0 0 0 0 0 0 0 0 0 0 0 0 0 0 0 0 0 0 0 0 0 0 0 0 0 0 0 0 0 0 0 0 0 0 0 0 0 0 0 0 0 0 0 0 0.0431480659368917 0 0 0 0 0 0 0 0 0 0 0 0 0 0 0 0 0 0 0 0 0 0 0 0 0 0 0 0 0 0 0 0 0 0 0 0 0 0 0 0.0235447404683706 0 0 0 0 0 0 0 0 0 0 0 0 0 0 0 0 0 0 0 0 0 0 0 0 0 0 0 0 0 0 0 0 0 0 0 0 0 0 0 0 0 0 0 0 0 0 0 0 0 0 0 0 0 0 0 0 0.237793646178465 0 0.101831036652472 0 0.290456019493571 0 0.101054083136295 0.0175245621825295 0.13866590880515 0.0302687494516591 0 0 0 0 0 0 0 0 0 0 0 0 0 0 0 0 0 0 0 0 0 0 0.0134240236441491 0 0 0 0 0 0 0 0 0 0 0 0
0 0 0 0 0 0 0 0 0 0 0 0 0 0 0 0 0 0 0 0 0 0 0 0 0 0 0 0 0 0 0 0 0 0 0 0 0 0 0 0 0 0 0 0 0 0.0178143547769783 0 0 0 0 0 0 0 0 0 0 0 0 0 0 0 0 0 0 0 0 0 0 0 0 0 0 0 0 0 0 0 0 0 0 0 0 0 0 0 0 0 0 0 0 0 0 0 0 0 0 0 0 0 0 0 0 0 0 0 0 0 0 0 0 0 0 0 0 0 0 0 0 0 0 0 0 0 0 0 0 0 0 0.0527124054205337 0 0 0 0 0 0 0 0 0 0 0 0 0 0 0 0 0 0 0 0 0 0 0 0 0 0 0 0 0 0 0 0 0 0 0 0 0 0 0 0 0 0 0 0 0 0 0.0129634440988237 0 0 0 0 0 0 0 0 0 0 0 0 0 0 0 0 0 0 0 0 0 0 0 0 0 0 0 0 0 0 0 0 0 0 0 0 0 0 0 0 0 0.0313736620866554 0 0 0 0 0 0 0 0 0 0 0 0 0 0 0 0 0 0 0 0 0 0 0 0 0 0 0 0 0 0 0 0 0 0 0 0 0 0 0 0 0 0 0 0 0 0 0 0 0 0 0 0 0 0 0.0349987421744969 0 0 0 0.0312719753722005 0.137825355668999 0 0 0.67124995938918 0 0 0 0 0 0 0 0 0 0 0 0 0 0 0 0 0 0 0 0 0 0 0 0.00979010101213251 0 0 0 0 0 0 0 0 0 0 0 0
0 0 0 0 0 0 0 0 0 0 0 0 0 0 0 0 0 0 0 0 0 0 0 0 0 0 0 0 0 0 0 0 0 0 0 0 0 0 0 0 0 0 0 0 0 0 0 0 0 0 0 0 0 0 0 0 0 0 0 0 0 0 0 0 0 0 0 0 0 0 0 0 0 0 0 0 0 0 0 0 0 0 0 0 0 0 0 0 0 0 0 0 0 0 0 0 0 0 0 0 0 0 0 0 0 0 0 0 0 0 0 0 0 0 0 0 0 0 0 0 0 0 0 0 0 0 0 0 0 0 0 0 0 0 0 0 0 0 0 0 0 0 0 0 0 0 0 0 0 0 0 0 0 0 0 0 0 0 0 0 0 0 0 0 0 0 0 0 0 0 0 0 0 0.275237214584656 0 0 0 0 0 0 0 0 0 0 0 0 0 0 0 0 0 0 0 0 0 0 0 0 0 0 0 0 0 0 0 0 0 0 0 0 0 0 0 0 0 0 0 0 0 0 0 0 0 0 0 0 0 0 0 0 0 0 0 0 0 0 0 0 0 0 0 0 0 0 0 0 0 0 0 0 0 0 0 0 0 0 0 0 0 0 0 0 0 0 0.192566458343398 0 0 0 0 0 0 0 0 0 0 0.449452927002517 0 0.0827434000694289 0 0 0 0 0 0 0 0 0 0 0 0 0 0 0 0 0 0 0 0 0 0 0 0 0 0 0 0 0 0 0 0 0 0 0 0 0 0 0
0 0 0 0 0 0 0 0 0 0 0 0 0 0 0 0 0 0 0 0 0 0 0 0 0 0 0 0 0 0 0 0 0 0 0 0 0 0 0 0 0 0 0 0 0 0.0156275186912697 0 0 0 0 0 0 0 0 0 0 0 0 0 0 0 0 0 0 0 0 0 0 0 0 0 0 0 0 0 0 0 0 0 0 0 0 0 0 0 0 0 0 0 0 0 0 0 0 0 0 0 0 0 0 0 0 0 0 0 0 0 0 0 0 0 0 0 0 0 0 0 0 0 0 0 0 0 0 0 0 0 0 0.0329380235303201 0 0 0 0 0 0 0 0 0 0 0 0 0 0 0 0 0 0 0 0 0 0 0 0 0 0 0 0 0 0 0 0 0 0 0.0610575439758991 0.0329019395166056 0 0 0 0 0 0 0 0 0 0 0.0504910709616013 0 0 0 0 0 0 0 0 0 0 0 0 0 0 0 0 0 0 0 0 0 0 0 0 0 0 0 0 0 0 0 0 0 0 0 0 0 0 0 0 0 0 0 0 0 0 0 0 0 0 0 0 0 0 0 0 0 0 0 0 0 0 0 0 0 0 0 0 0 0 0 0 0 0 0 0 0 0 0 0 0 0 0 0 0 0 0 0 0 0 0 0 0 0 0 0 0 0 0 0 0.0147610046595957 0.17261052711942 0.612641754995382 0 0 0 0 0 0 0 0 0 0 0 0 0 0 0 0 0 0 0 0 0 0 0 0 0 0.00697061654990735 0 0 0 0 0 0 0 0 0 0 0 0
0 0 0 0 0 0 0 0 0 0 0 0 0 0 0 0 0 0 0 0 0 0 0 0 0 0 0 0 0 0 0 0 0 0 0 0 0 0 0 0 0 0 0 0 0 0 0 0 0 0 0 0 0 0 0 0 0 0 0 0 0 0 0 0 0 0 0 0 0 0 0 0 0 0 0 0 0 0 0 0 0 0 0 0 0 0 0 0 0 0 0 0 0 0 0 0 0 0 0 0 0 0 0 0 0 0 0 0 0 0 0 0 0 0 0 0 0 0 0 0 0 0 0 0 0 0 0 0 0 0 0 0 0 0 0 0 0 0 0 0 0 0 0 0 0 0 0 0 0 0 0 0 0 0 0 0 0 0 0 0 0 0 0 0 0 0 0 0 0 0 0 0 0 0 0 0 0 0 0 0 0 0 0 0 0 0 0 0 0 0 0 0 0 0 0 0 0 0 0 0 0 0 0 0 0 0 0 0 0 0 0 0 0 0 0 0 0 0 0 0 0 0 0 0 0 0 0 0 0 0 0 0 0 0 0 0 0 0 0 0 0 0 0 0 0 0 0 0 0 0 0 0 0 0 0 0 0 0 0 0 0 0 0 0 0 0 0 0 0 0 0 0 0 0 0 0 0.494994667991288 0.505005332008712 0 0 0 0 0 0 0 0 0 0 0 0 0 0 0 0 0 0 0 0 0 0 0 0 0 0 0 0 0 0 0 0 0 0 0 0 0 0 0
0 0 0 0 0 0 0 0 0 0 0 0 0 0 0 0 0 0 0 0 0 0.0155444194364423 0 0.00203660917080773 0 0 0 0 0 0 0 0 0 0 0 0 0 0 0.00153451256591066 0.00210363889621833 0.00349694648135276 0 0 0 0 0 0 0.00870095615109064 0 0 0 0 0 0 0 0 0 0 0 0 0.00950342233327464 0 0 0 0 0 0 0 0 0 0 0.00360494632101796 0 0 0 0 0 0.00537537341473501 0 0 0 0 0 0.00230127851929792 0 0 0 0 0 0 0 0 0 0 0 0 0 0 0 0 0 0 0 0 0 0 0 0 0 0 0 0 0 0 0 0 0 0 0 0 0 0 0 0 0 0 0 0 0 0 0 0 0 0.0201544394762864 0 0 0 0 0 0 0 0 0 0 0 0 0 0 0 0 0 0 0 0 0 0 0 0 0 0 0 0 0 0 0 0 0 0 0.0828587856161987 0.00724321815995518 0.186771921628421 0 0 0 0 0 0 0 0 0 0 0 0 0 0 0.0794726115673778 0.00128463638229549 0.0611489189299319 0 0.108583921328476 0 0 0 0 0 0 0.0188808180382869 0 0 0 0.0114034872708696 0.0681439890295565 0 0.175815482370058 0 0 0 0 0 0 0 0 0 0 0 0 0 0 0 0 0 0 0.00599573077288624 0 0 0 0 0 0 0 0 0 0 0 0.00224237507467171 0 0.00433962993982912 0 0 0 0 0 0 0 0 0 0 0 0.0108448135721533 0 0.00212495956070703 0.00109674514912676 0 0.0031882043796602 0.00148191013680065 0.00316184759627467 0.0404584249290501 0 0 0 0 0 0 0 0 0 0 0 0 0 0 0 0 0 0 0 0 0 0 0 0 0 0 0 0 0 0 0 0 0 0 0 0 0 0 0 0 0 0.00280549342888371 0.000898828696261444 0 0 0 0 0 0 0.00130494284915028 0.00137243989307185 0 0 0 0 0 0.00386450245613125 0 0.0025242518140503 0.0363305666634295
0 0 0 0 0 0 0 0 0 0 0 0 0 0 0 0 0 0 0 0 0 0 0 0 0 0 0 0 0 0 0 0 0 0 0 0 0 0 0 0 0 0 0 0 0 0 0 0 0 0 0 0 0 0 0 0 0 0 0 0 0 0 0 0 0 0 0 0 0 0 0 0 0 0 0 0 0 0 0 0 0 0 0 0 0 0 0 0 0 0 0 0 0 0 0 0 0 0 0 0 0 0 0 0 0 0 0 0 0 0 0 0 0 0 0 0 0 0 0 0 0 0 0 0 0 0 0 0 0 0 0 0 0 0 0 0 0 0 0 0 0 0 0 0 0 0 0 0 0 0 0 0 0 0 0 0 0 0 0 0 0 0 0 0 0 0 0 0 0 0 0 0 0 0 0 0 0 0 0 0 0.194873487004678 0 0 0 0 0 0 0 0 0.161274882623091 0 0 0 0 0 0 0 0 0 0 0 0 0 0 0 0 0 0 0 0 0 0 0 0 0 0 0 0 0 0 0 0 0 0 0 0 0 0 0 0 0 0 0 0 0 0 0 0.436152709206523 0 0 0 0 0 0 0 0 0 0 0 0 0 0 0 0 0 0 0 0 0 0 0 0 0 0 0 0 0 0 0 0 0 0 0 0 0 0 0 0 0 0 0 0 0 0 0 0 0 0 0 0 0 0 0 0.207698921165708 0 0 0 0 0 0 0 0 0 0 0 0 0 0 0 0 0 0 0 0 0 0 0
0 0 0 0 0 0.015644551886135 0 0.0223751071488749 0.00680694592368247 0.0349396591296532 0 0 0 0 0 0 0 0 0 0 0 0 0 0 0 0 0 0 0 0 0 0 0 0 0 0 0 0 0 0 0 0 0 0 0 0 0 0 0 0 0 0 0 0 0 0 0 0 0 0 0 0 0 0 0 0 0 0 0 0 0 0 0 0 0 0 0 0 0 0 0 0 0 0 0 0 0 0 0 0 0 0 0 0 0 0 0 0 0 0 0 0 0 0.00440948850148102 0 0 0 0 0 0 0 0 0 0 0 0 0 0 0 0 0 0 0 0 0 0 0 0 0 0.0074131533674895 0 0 0.00287527614074922 0 0 0 0 0 0 0 0 0 0 0 0 0 0 0 0 0 0 0 0 0 0 0 0.0148000266962261 0 0.0523960940777329 0.054232347817517 0.00907578033283429 0.0555160121579839 0 0 0 0.0108893445761383 0 0 0 0 0 0 0 0 0 0 0 0 0.00746951571970209 0 0 0 0.01334090303953 0 0 0 0 0 0 0 0 0.0149000017259601 0.0208032822634845 0 0 0 0 0 0 0 0 0 0 0 0 0.0039747501985181 0 0 0 0 0 0 0 0 0 0 0.00613475108608087 0 0 0 0 0 0 0 0 0 0 0 0 0 0 0 0 0 0 0 0 0 0 0 0 0 0 0 0.00215476794345816 0 0 0 0 0 0 0 0 0 0 0 0 0 0 0 0 0 0 0 0 0 0 0 0 0 0 0 0 0 0 0 0 0 0 0 0 0 0 0 0 0.103974255929686 0.0138959238346545 0.057596011076713 0.104579753161236 0.0710402175191404 0.00199881196348675 0 0 0 0 0.00842546928955227 0 0 0 0 0 0 0 0 0 0 0.0163076617900927 0 0.262030135702207 0 0 0 0 0 0 0 0
0 0 0 0 0 0 0 0.00711623210352811 0 0.0105197166251878 0 0 0 0 0 0 0 0 0 0 0 0 0 0 0 0 0 0 0 0 0 0 0 0 0 0 0 0 0 0 0 0 0 0 0 0 0 0 0 0 0 0 0 0 0 0 0 0 0 0 0 0 0 0 0 0 0 0 0 0 0 0 0 0 0 0 0 0 0 0 0 0 0 0 0 0 0 0 0 0 0 0 0 0 0 0 0 0 0 0 0 0 0 0 0 0 0 0 0 0 0 0 0 0 0 0 0 0 0 0 0 0 0 0 0 0 0 0 0 0 0 0 0 0 0 0 0 0 0 0 0 0 0 0 0 0 0 0 0 0 0 0 0 0 0 0 0 0 0 0.0317602607999932 0 0 0 0 0 0 0 0 0 0 0 0 0 0 0 0 0 0 0.00945729471302125 0 0 0 0.00705712126901707 0 0 0 0 0 0 0 0 0 0.0186844536064284 0 0 0 0 0.0459522428161193 0 0 0 0 0 0 0 0.0298926332338634 0 0 0 0 0 0 0 0 0 0 0 0 0 0 0 0.093404122827928 0 0 0 0 0 0 0 0 0 0 0 0 0 0 0 0 0 0 0 0 0.0224087986036596 0 0.00832566287081711 0 0 0 0.0193739779830546 0 0 0 0 0 0 0 0 0 0 0 0 0 0 0 0 0 0 0 0 0 0 0 0 0 0 0 0 0 0 0 0 0 0 0 0.291872746695136 0 0.0203109769648474 0 0.191692435576946 0.0680472942205245 0 0 0 0 0 0.0198304003572707 0 0 0 0 0 0 0 0 0 0 0 0 0.104293628732657 0 0 0 0 0 0 0 0
0 0 0 0 0 0 0 0 0 0 0 0 0 0 0 0 0 0 0 0 0 0 0 0 0 0 0 0 0 0 0 0 0 0 0 0 0 0 0 0 0 0 0 0 0 0 0 0 0 0 0 0 0 0 0 0 0 0 0 0 0 0 0 0 0 0 0 0 0 0 0 0 0 0 0 0 0 0 0 0 0 0 0 0 0 0 0 0 0 0 0 0 0 0 0 0 0 0 0 0 0 0 0 0 0 0 0 0 0 0 0 0 0 0 0 0 0 0 0 0 0 0 0 0 0 0 0 0 0 0 0 0 0 0 0 0 0 0 0 0 0 0 0 0 0 0 0 0 0 0 0 0 0 0 0 0 0 0.020040047038573 0.0325618512411221 0.200291482742021 0 0 0 0 0 0.0981752299167702 0 0 0 0 0 0 0 0 0 0 0.0743315518822954 0.0314797489039585 0 0 0 0 0 0 0 0 0 0 0 0 0 0 0 0 0 0 0 0.00811648343118987 0 0 0 0 0 0 0 0.0708089642932423 0 0 0 0 0 0 0 0 0 0 0 0 0 0 0 0 0 0 0 0 0 0 0 0 0 0 0 0 0 0 0 0 0 0 0 0 0 0 0.0209275453130622 0 0 0 0 0 0 0 0 0 0 0 0 0 0 0 0 0 0 0 0 0 0 0 0 0 0 0 0 0 0 0 0 0 0 0 0 0 0 0 0.0316709801337013 0.0164906269974086 0 0 0.0674117864798733 0.0576467510188576 0 0 0 0 0.198930605589768 0.0537065712757876 0 0 0 0 0 0 0 0 0 0 0 0 0.0174097737423688 0 0 0 0 0 0 0 0
0 0 0 0 0 0.00890035710256724 0 0.0252903991476694 0 0.0290552501724052 0 0 0 0 0 0 0 0 0 0 0 0 0 0 0 0 0 0 0 0 0 0 0 0 0 0 0 0 0 0 0 0 0 0 0 0 0 0 0 0 0 0 0 0 0 0 0 0 0 0 0 0 0 0 0 0 0 0 0 0 0 0 0 0 0 0 0 0 0 0 0 0 0 0 0 0 0 0 0 0 0 0 0 0 0 0 0 0 0 0 0 0 0 0 0 0 0 0 0 0 0 0 0 0 0 0 0 0 0 0 0 0 0 0 0 0 0 0 0 0 0 0 0 0 0 0 0 0 0 0 0 0 0 0 0 0 0 0 0 0 0 0 0 0 0 0 0.0417799979283413 0 0.0879423815937641 0.119186440909556 0 0.0347364717247218 0 0 0 0 0 0 0 0 0 0 0 0 0 0 0 0 0 0 0 0 0 0 0 0 0 0 0 0 0 0 0 0 0 0 0 0 0 0 0 0 0 0 0 0 0 0 0 0 0 0 0 0 0 0 0 0 0 0 0 0 0 0 0 0 0 0 0 0 0 0 0 0 0 0 0 0 0 0 0 0 0 0 0 0 0 0 0 0 0 0 0 0 0 0 0 0 0 0 0 0 0 0 0 0 0 0 0 0 0 0 0 0 0 0 0 0 0 0 0 0 0 0 0.324980395369545 0 0 0 0.168226063997886 0.0539807372585078 0 0 0 0 0 0 0 0 0 0 0 0 0 0 0 0 0 0 0.105921504795037 0 0 0 0 0 0 0 0
0 0 0 0 0 0.0100836641813179 0 0.00311470870831621 0.00607350349796967 0.0127685483484842 0 0 0 0 0 0 0 0 0 0 0 0 0 0 0 0 0 0 0 0 0 0 0 0 0 0 0 0 0 0 0 0 0 0 0 0 0 0 0 0 0 0 0 0 0 0 0 0 0 0 0 0 0 0 0 0 0 0 0 0 0 0 0 0 0 0 0 0 0 0 0 0 0 0 0 0 0 0 0 0 0 0 0 0 0 0 0 0 0 0 0 0 0 0 0 0 0 0 0 0 0 0 0 0 0 0 0 0 0 0 0 0 0 0 0 0 0 0 0 0.00477631289477346 0 0 0.00272678335238917 0 0 0 0 0 0 0 0 0 0 0 0 0 0 0 0 0 0 0 0 0 0 0 0.00911297970806941 0.00737520077960532 0.0682300437204385 0.0860187251300249 0.0144517128963751 0.004020573589557 0 0 0 0.0420751395749068 0 0 0 0 0 0 0 0 0 0 0.00493103935091809 0 0 0 0 0 0 0 0 0 0 0 0 0 0 0 0.00768495618724588 0 0 0 0 0.0464085417332623 0 0 0 0 0 0 0 0.0445536363162375 0 0 0 0 0 0 0 0 0 0 0 0 0 0 0 0 0 0 0 0 0 0 0 0 0 0 0 0 0 0 0 0 0 0 0 0 0 0 0.00874238672435703 0 0 0 0 0 0 0 0 0 0 0 0 0 0 0 0 0 0 0 0 0 0 0 0 0 0 0 0 0 0 0 0 0 0 0 0 0 0 0 0.104329340329583 0.0681233662958773 0.0295066976543428 0.0297431784400018 0 0.211173902350402 0 0 0 0 0.022898896830496 0.0328867476130525 0 0 0 0 0 0 0 0 0 0 0 0 0.115795947029475 0 0 0 0.00239346676252055 0 0 0 0
0 0 0 0 0 0.00275669703349877 0 0 0.00205075219772692 0.00288432189616075 0 0 0 0 0 0 0 0 0 0 0 0 0 0 0 0 0 0 0 0 0 0 0 0 0 0 0 0 0 0 0 0 0 0 0 0 0 0 0 0 0 0 0 0 0 0 0 0 0 0 0 0 0 0 0 0 0 0 0 0 0 0 0 0 0 0 0 0 0 0 0 0 0 0 0 0 0 0 0 0 0 0 0 0 0 0 0 0 0 0 0 0 0 0 0 0 0 0 0 0 0 0 0 0 0 0 0 0 0 0 0 0 0 0 0 0 0 0 0 0 0 0 0 0 0 0 0 0 0 0 0 0 0 0 0 0 0 0 0 0 0 0 0 0 0 0 0.00435610458326688 0 0.0550766537651022 0.0854137342140696 0.0192163923360928 0.00430789248826978 0 0 0 0.103863708774511 0 0 0 0 0 0 0 0 0 0.00380108160729687 0.017333640925365 0 0 0 0 0 0 0 0 0 0 0 0 0 0 0 0.0123132516568928 0 0 0 0 0.0375099905067886 0 0 0 0 0 0 0 0.047451382310494 0 0 0 0 0 0.0024391621194771 0 0 0 0 0.00431632280625074 0 0 0 0 0 0 0 0 0 0 0.00132894843651736 0 0 0 0 0 0 0 0 0 0 0 0 0 0 0 0 0.00393989532112321 0 0 0 0 0 0 0 0 0 0 0 0 0 0 0 0 0 0 0 0 0 0 0 0 0 0 0 0 0 0 0 0 0 0 0 0 0 0 0 0.0709807790275014 0.0242203054519165 0.025271861659184 0.00955895758552833 0.211503654347687 0 0 0 0 0 0.0633799572916664 0.116039873972239 0 0 0 0 0 0 0 0.00761604759888923 0 0 0 0 0.0486768073986911 0 0 0 0.0059393606042496 0 0 0 0.00645246208354356
0 0 0 0 0 0 0 0 0 0 0 0 0 0 0 0 0 0 0 0 0 0 0 0 0 0 0 0 0 0 0 0 0 0 0 0 0 0 0.00232143330095728 0 0 0 0 0 0 0.00777655063921423 0 0.0146708025288077 0 0 0 0 0 0 0 0 0 0 0 0 0 0 0.00232936392394596 0 0 0 0 0 0 0 0 0 0 0 0 0 0 0.0058330217181662 0 0 0 0 0 0 0 0 0 0 0 0 0 0 0 0 0 0 0 0 0 0 0 0 0 0 0 0 0 0 0 0 0 0 0 0 0 0 0 0 0 0 0 0 0 0 0 0 0 0 0 0 0 0 0 0 0 0 0 0 0 0 0 0 0 0 0 0 0 0 0 0 0 0 0 0 0 0 0 0 0 0 0 0 0 0 0 0 0 0 0 0 0.0689636261978267 0 0 0 0 0 0 0 0.0546973011863628 0 0 0.273426249564157 0.0356385919616412 0 0 0 0 0 0.106893363223365 0 0.0206033377733695 0 0 0 0 0 0 0 0.0144160777018083 0.0151307706223108 0 0 0.0652782670121429 0.0608650602385483 0 0 0 0 0 0 0 0 0 0 0 0 0 0 0.0128907704163032 0 0 0 0.154068260677361 0 0 0 0.00882101909699424 0.0172330636010952 0.00934909404305384 0 0 0 0 0 0 0 0 0 0 0 0 0 0 0 0 0 0 0 0.00267289439712309 0.00208843171125418 0 0 0 0.00151293003307335 0 0 0 0 0 0 0 0 0 0 0 0 0 0 0 0 0 0 0 0 0 0 0 0 0 0 0 0 0 0 0.00291545453497622 0 0 0 0 0 0 0 0.0250224090284515 0 0 0 0 0 0 0 0 0 0 0 0 0 0.00793634765955526 0.00664550720813466 0 0 0 0 0 0 0 0 0
0 0 0 0 0 0 0 0 0 0 0 0 0 0 0 0 0 0 0 0 0 0 0 0 0 0 0 0 0 0 0 0 0 0 0 0 0 0 0 0 0 0 0 0 0 0 0 0 0 0 0 0 0 0 0 0 0 0 0 0 0 0 0 0 0 0 0 0 0 0 0 0 0 0 0 0 0 0 0 0 0 0 0 0 0 0 0 0 0 0 0 0 0 0 0 0 0 0 0 0 0 0 0 0 0 0 0 0 0 0 0 0 0 0 0 0 0 0 0 0 0 0 0 0 0 0 0 0 0 0 0 0 0 0 0 0 0 0 0 0 0 0 0 0 0 0 0 0 0 0 0 0 0 0 0 0 0 0 0 0 0 0 0 0 0 0 0 0 0 0 0 0 0 0 0 0 0 0 0 0 0 0 0 0 0 0 0 0 0 0 0 0 0 0 0 0 0 0 0 0 0 0 0 0 0 0 0 0 0 0 0 0 0 0 0 0 0 0 0 0 0 0 0 0.109855301000488 0 0 0 0 0 0 0 0 0 0 0 0 0 0.890144698999512 0 0 0 0 0 0 0 0 0 0 0 0 0 0 0 0 0 0 0 0 0 0 0 0 0 0 0 0 0 0 0 0 0 0 0 0 0 0 0 0 0 0 0 0 0 0 0 0 0 0 0 0 0 0 0 0 0 0 0 0 0 0 0 0 0 0 0 0 0 0 0 0 0 0 0 0 0 0 0
0 0 0 0 0 0 0 0 0 0 0 0 0 0 0 0 0 0 0 0 0 0 0 0 0 0 0 0 0 0 0 0 0 0 0 0 0 0 0 0 0 0 0 0 0 0 0 0 0 0 0 0 0 0 0 0 0 0 0 0 0 0 0 0 0 0 0 0 0 0 0 0 0 0 0 0 0 0 0 0 0 0 0 0 0 0 0 0 0 0 0 0 0 0 0 0 0 0 0 0 0 0 0 0 0 0 0 0 0 0 0 0 0 0 0 0 0 0 0 0 0 0 0 0 0 0 0 0 0 0 0 0 0 0 0 0 0 0 0 0 0 0 0 0 0 0 0 0 0 0 0 0 0 0 0 0 0 0 0 0 0 0.0246481012253407 0 0 0 0 0 0 0 0 0 0 0 0 0 0 0 0 0 0 0 0.391357562949759 0 0 0 0 0 0 0 0 0 0 0 0 0 0 0 0 0 0 0 0 0 0 0 0 0 0 0 0 0 0 0.0418501332404507 0 0 0 0 0 0 0 0 0 0 0 0 0 0 0 0 0 0 0 0 0 0 0 0 0.40070441197645 0 0 0 0 0 0 0 0 0 0 0 0 0 0 0 0 0 0 0 0 0 0 0 0 0 0 0 0 0 0 0 0 0 0 0 0 0 0 0 0 0 0 0 0 0 0 0 0 0 0 0 0 0.141439790607999 0 0 0 0 0 0 0 0 0 0 0 0 0 0 0 0 0 0 0 0 0 0 0 0 0 0
0 0 0 0 0 0 0 0 0 0 0 0 0 0 0 0 0 0 0 0 0 0 0 0 0 0 0 0 0 0 0 0 0 0 0 0 0 0 0 0 0 0 0 0 0 0 0 0 0 0 0 0 0 0 0 0 0 0 0 0 0 0 0 0 0 0 0 0 0 0 0 0 0 0 0 0 0 0 0 0 0 0 0 0.00746237548031893 0 0 0 0 0 0 0 0 0 0 0 0 0 0 0 0 0 0 0 0 0 0 0 0 0 0 0 0 0 0 0 0 0 0 0 0 0 0 0 0 0 0 0 0 0 0 0 0 0 0 0 0 0 0 0 0 0 0 0 0 0 0 0 0 0 0 0 0 0 0 0 0 0 0 0 0 0 0 0 0 0 0 0 0 0 0 0 0 0 0 0 0 0 0 0 0 0 0 0 0 0 0 0 0 0 0 0 0 0 0 0 0 0.00780006783505952 0.0183986121292409 0 0 0 0 0 0 0 0 0 0 0 0 0 0 0 0 0 0 0 0 0 0 0 0 0 0 0 0 0 0 0 0 0 0 0 0.199376016144467 0 0 0.0710268010323206 0 0.0473415129505408 0 0.26939390740283 0.067510168655204 0 0 0.0420232933497664 0 0.0315798713388798 0.135456437333322 0.0078013442330034 0 0.0304797291396889 0 0 0.00966007152159725 0 0.0109228222655292 0 0 0 0 0 0 0 0 0 0 0 0 0 0 0 0 0 0 0 0 0 0 0 0 0 0 0 0.0216546338406425 0 0 0 0 0 0 0 0 0 0 0 0 0 0 0.00916620716698055 0 0 0 0 0 0 0 0 0 0 0 0 0 0 0 0.0129461281806074 0 0
0 0 0 0 0 0 0 0 0 0 0 0 0 0 0 0 0 0 0 0 0 0 0 0 0 0 0 0 0 0 0 0 0 0 0 0 0 0 0 0 0 0 0 0 0 0 0 0 0 0 0 0 0 0 0 0 0 0 0 0 0 0 0 0 0 0 0 0 0 0 0 0 0 0 0 0 0 0 0 0 0 0 0 0 0 0 0 0 0 0 0 0 0 0 0 0 0 0 0 0 0 0 0 0 0 0 0 0 0 0 0 0 0 0 0 0 0 0 0 0 0 0 0 0 0 0 0 0 0 0 0 0 0 0 0 0 0 0 0 0 0 0 0 0 0 0 0 0 0 0 0 0 0 0 0 0 0 0 0.0119263667196835 0.0481339019425412 0.0114828547261068 0 0 0 0 0.0932468287757028 0 0 0 0 0 0 0 0 0 0 0.0229708813268791 0.021900633071821 0 0 0 0 0 0 0 0 0 0 0 0 0 0 0.00970611897229275 0 0 0 0 0.038653887865217 0 0 0 0 0 0 0 0.120750972179416 0 0 0 0 0 0 0 0 0 0 0 0 0 0 0 0 0 0 0 0 0 0 0 0 0 0 0 0 0 0 0 0 0 0 0 0 0 0.013453914547326 0.0234677904285538 0 0 0 0.0152949765380127 0 0 0 0 0 0 0 0 0 0 0 0 0 0 0 0 0 0 0 0 0 0 0 0 0 0 0 0 0 0 0 0 0 0 0 0 0 0.159332246591177 0 0.0419017214384331 0.11579548260924 0 0 0 0 0 0.24461717430485 0 0 0 0 0 0 0 0 0 0 0 0 0 0 0 0 0.00736424796274684 0 0 0 0
0 0 0 0 0 0 0 0 0 0 0 0 0 0 0 0 0 0 0 0 0 0 0 0 0 0 0 0 0 0 0 0 0 0 0 0 0 0 0 0 0 0 0 0 0 0 0 0 0 0 0 0 0 0 0 0 0 0 0 0 0 0 0 0 0 0 0 0 0 0 0 0 0 0 0 0 0 0 0 0 0 0 0 0 0 0 0 0 0 0 0 0 0 0 0 0 0 0 0 0 0 0 0 0 0 0 0 0 0 0 0 0 0 0 0 0 0 0 0 0 0 0 0 0 0 0 0 0 0 0 0 0 0 0 0 0 0 0 0 0 0 0 0 0 0 0 0 0 0 0 0 0 0 0 0 0 0 0 0.0213852805823318 0.0518074933638854 0.0184139751324254 0 0 0 0 0.162925999691536 0 0 0 0 0 0 0 0 0 0.0167879618098015 0.0144845088234744 0 0 0 0 0 0 0 0 0 0 0 0 0 0 0 0.0192531019513379 0 0 0 0 0.0655057557195694 0 0 0 0 0 0 0 0.0632793049162457 0 0 0 0 0 0 0 0 0 0 0.0090550287150414 0 0 0 0 0.0112706208474451 0 0 0 0 0 0 0 0 0 0 0 0 0 0 0 0 0 0 0 0 0 0 0.0265420564829873 0 0 0 0 0 0 0 0 0 0 0 0 0 0 0 0 0 0 0 0 0 0 0 0 0 0 0 0 0 0 0 0 0 0 0 0 0 0 0 0.0132990511709553 0.0111503966170998 0.0371946010996773 0 0.0520341702457402 0.183314714432271 0 0 0 0 0.211513137950509 0 0 0 0 0 0 0 0 0 0 0 0 0 0 0 0 0 0.0107828404476657 0 0 0 0
0 0 0 0 0 0 0 0 0 0 0 0 0 0 0 0 0 0 0 0 0 0 0 0 0 0 0 0 0 0 0 0 0 0 0 0 0 0 0 0 0 0 0 0 0 0 0 0 0 0 0 0 0 0 0 0 0 0 0 0 0 0 0 0 0 0 0 0 0 0 0 0 0 0 0 0 0 0 0 0 0 0 0 0 0 0 0 0 0 0 0 0 0 0 0 0 0 0 0 0 0 0 0 0 0 0 0 0 0 0 0 0 0 0 0 0 0 0 0 0 0 0 0 0 0 0 0 0 0 0 0 0 0 0 0 0 0 0 0 0 0 0 0 0 0 0 0 0 0 0 0 0 0 0 0 0 0 0 0 0 0 0 0 0 0 0 0 0 0 0 0 0 0 0 0 0 0 0 0 0 0 0 0 0 0 0 0.0314435085370944 0 0 0 0 0 0 0 0 0 0 0 0 0 0 0 0 0 0 0 0 0 0 0 0 0 0 0.0916436027237229 0.166437445577286 0 0 0 0 0 0 0 0 0 0 0 0 0 0 0 0 0 0 0 0 0 0 0 0 0 0 0.00351271499250599 0 0 0 0 0.00547071551430044 0 0 0 0.00461408348632492 0 0 0 0 0 0.0105725660540777 0 0 0 0 0 0 0 0 0 0 0 0 0 0 0 0 0 0 0 0 0 0 0 0 0 0 0 0 0 0 0 0 0 0 0 0 0 0 0 0 0 0 0 0 0 0.0602323797371998 0.118488847885295 0.368436207541171 0.0838946545549311 0 0 0 0 0 0 0 0 0 0 0.0552532733960911
0 0 0 0 0 0 0 0 0 0 0 0 0 0 0 0 0 0 0 0 0 0 0 0 0 0 0 0 0 0 0 0 0 0 0 0 0 0 0 0 0 0 0 0 0 0 0 0 0 0 0 0 0 0 0 0 0 0 0 0 0 0 0 0 0 0 0 0 0 0 0 0 0 0 0 0 0 0 0 0 0 0 0 0 0 0 0 0 0 0 0 0 0 0 0 0 0 0 0 0 0 0 0 0 0 0 0 0 0 0 0 0 0 0 0 0 0 0 0 0 0 0 0 0 0 0 0 0 0 0 0 0 0 0 0 0 0 0 0 0 0 0 0 0 0 0 0 0 0 0 0 0 0 0 0 0 0 0 0 0 0 0 0 0 0 0 0 0 0 0 0.00209305179782432 0 0 0 0 0 0 0 0 0 0 0 0 0 0 0 0.00272412208191036 0 0 0 0 0 0 0 0 0 0 0 0 0 0 0 0 0.00168530724484676 0 0 0 0 0 0 0 0 0 0 0 0 0 0 0 0 0 0 0 0 0 0 0 0 0 0 0 0 0 0.00283109053727838 0 0.0445962087788652 0 0 0 0 0 0 0 0 0 0.121053685367185 0.0504689598391095 0 0 0 0.0211344309288515 0.0081894688502644 0.0536169900815237 0.000951492771788038 0.0542750618650993 0.00958293364621529 0.0731878986187468 0.046448760629033 0.0720057712610115 0 0 0 0 0 0 0 0 0 0 0 0 0 0 0 0 0 0 0 0 0 0 0 0 0 0 0 0 0 0 0 0 0 0 0 0 0 0 0 0.0335532577957433 0.232423836591669 0.0265581027725817 0 0 0 0 0 0 0 0 0.0244788710316604 0.0396078999672136 0.0420788098839658 0 0.0236024035144865 0 0 0.0128515841431266
0 0 0 0 0 0 0 0 0 0 0 0 0.000788876760933907 0 0 0 0 0 0 0 0 0 0 0 0 0 0 0 0 0 0 0 0 0.00111689139275923 0 0 0 0 0 0 0 0 0 0 0 0 0 0 0 0 0 0 0 0.00108448940562797 0 0 0 0 0 0 0 0 0 0 0 0 0 0 0 0 0 0 0 0 0 0 0 0 0 0 0 0 0 0 0.00182325897137804 0.000739476243975238 0 0 0.000617239685798537 0 0 0 0 0.0034002226952938 0 0 0 0 0 0.0176294643540853 0.0320447416862166 0 0.00307718860806074 0 0 0 0 0 0 0 0 0 0 0.00115653004564003 0 0 0 0 0 0 0 0 0 0 0 0 0 0 0 0 0 0 0 0 0 0 0 0 0.0260601271277306 0 0 0 0 0.00280095312843085 0 0 0.00260371524575212 0 0.00224628178125669 0.0081972260932177 0.00357675907480209 0 0.0110192839095522 0.0145959218425971 0 0 0 0 0 0 0 0 0 0 0 0 0 0 0.00102153129550702 0.000894418599854033 0.00143704869788003 0 0 0 0 0 0 0 0 0 0 0 0 0 0 0.000764762347750674 0.00398804526427295 0.000990838165111636 0 0.000691013889898661 0 0 0 0 0 0 0.00103805920817269 0 0 0 0 0 0 0 0 0 0 0 0 0 0 0 0 0 0 0 0 0 0 0 0 0.00206638358997205 0 0 0 0 0 0 0 0 0 0 0 0.000321656963718369 0.00102474767274768 0.00245107493040093 0 0.00051766164506327 0.000751912747681975 0.000279293535530072 0.0025518972689073 0.0032804113099826 0 0 0.000416048525548685 0.00153772904252703 0.000841009167316428 0.00239836204498948 0.00120312586219863 0 0.0168165357002187 0.0209349074277839 0.00975522525623702 0.00537673747533468 0.000719995104029526 0.00454431578371045 0.220034389357625 0.00227907510921879 0.0123908743018558 0 0.000330278564402408 0 0 0 0 0.000656577868992738 0.000481885991692692 0 0 0 0 0 0 0 0 0 0 0 0 0 0 0 0.00189262129742761 0 0 0 0 0 0 0 0 0 0 0.00123552951694486 0 0 0 0.0118162720751736 0 0.0574514381086852 0.0076140974364178 0 0 0.0586705237090462 0.00165669212428654 0.0265305935895488 0 0.0106933466624835 0 0.00137232005965597 0.0326849081399103 0.0136660227983918 0.0876071677452753 0.0429408005514035 0.0533227276484553 0.0671684449836002 0.0643100157840505
0 0 0 0 0 0 0 0 0 0 0 0 0 0 0 0 0 0 0 0 0 0 0 0 0 0 0 0 0 0 0 0 0 0 0 0 0 0 0 0 0 0 0 0 0 0 0 0 0 0 0 0 0 0 0 0 0 0 0 0 0 0 0 0 0 0 0 0 0 0 0 0 0 0 0 0 0 0 0 0 0 0 0 0 0.0025989709330621 0.00123760434867085 0 0 0.00120008872099905 0 0.00124359229001951 0 0 0.00584896664984372 0 0 0 0 0 0 0 0 0.00475574206767884 0 0 0 0 0 0 0 0 0 0 0 0 0 0 0 0 0 0 0 0 0 0 0 0 0 0 0 0 0 0 0 0 0 0 0 0 0 0 0 0 0 0 0 0 0 0.00185781524848792 0.00675192068201466 0.00380589864077249 0 0.000602507861165879 0 0 0 0 0 0 0 0 0 0 0 0 0 0 0 0 0 0.000991608312587337 0 0 0 0 0 0 0 0 0 0 0 0 0 0 0 0.00345861306718647 0 0 0 0 0 0 0 0 0 0 0 0 0 0 0 0 0.000803775154547483 0 0 0 0 0 0 0 0 0 0 0 0 0 0 0 0 0 0 0 0 0 0 0 0 0 0 0 0 0 0.00224613884461743 0.0795892436085384 0.0627699224539278 0 0 0 0 0 0 0 0 0 0.125528254404422 0.0525019781120316 0 0 0 0.0195152261084247 0.00700797511709079 0.0480558969931888 0.00115603317859226 0.052885934318726 0.0332883594173383 0.127283389597929 0.0215124432326299 0.0302111508808949 0 0 0 0 0 0 0 0 0 0 0 0 0 0 0 0 0 0 0 0 0 0 0 0.000878477158414778 0 0 0 0 0 0 0 0 0 0 0 0 0 0 0.118583846032579 0.0832338496466863 0 0.018783826832173 0 0 0 0.00132849070998368 0.000864259755565588 0 0 0 0.0065736730100124 0.0202234772636228 0.0116952226652439 0 0.0185768216918039 0.00405125271008548 0 0.0164977522784407
0 0 0 0 0 0 0 0 0 0 0 0 0 0 0 0 0 0 0 0 0 0 0 0 0 0 0 0 0 0 0 0 0 0 0 0 0 0 0 0 0 0 0 0 0 0 0 0 0 0 0 0 0 0 0 0 0 0 0 0 0 0 0 0 0 0 0 0 0 0 0 0 0 0 0 0 0 0 0 0 0 0 0 0 0 0 0 0 0 0 0 0 0 0 0 0 0 0 0 0 0 0 0 0 0 0 0 0 0 0 0 0 0 0 0 0 0 0 0 0 0 0 0 0 0 0 0 0 0 0 0 0 0 0 0 0 0 0 0 0 0 0 0 0 0 0 0 0 0 0 0 0 0 0 0 0 0 0 0 0 0 0 0 0 0 0 0 0 0 0 0 0 0 0 0 0 0 0 0 0 0 0 0 0 0 0 0 0 0 0 0 0 0 0 0 0 0 0 0 0 0 0 0 0 0 0 0 0 0 0 0 0 0 0 0 0 0 0 0 0 0 0 0 0 0 0 0 0 0 0 0 0 0 0 0 0.00381308230042315 0 0 0 0 0 0 0 0 0 0.00932086784547881 0 0 0 0 0 0 0 0 0.0100049682378075 0 0.0806939614862785 0 0 0 0 0 0 0 0 0 0 0 0 0 0 0 0 0 0 0 0 0 0 0 0 0 0 0 0 0 0 0 0 0 0 0 0 0 0 0 0 0.105292202007029 0.0857179552432948 0.145961517874613 0 0 0 0 0 0 0 0 0 0.0197108988955924 0.0892039731802428 0.0505496801143692 0 0.346417455150211 0 0 0.0533134376646604
0 0 0 0 0.0521847041411284 0 0 0.0175161741189788 0 0.0294745189777632 0 0 0 0 0 0 0 0.0103586274696111 0.0193025349838818 0 0 0 0 0 0 0 0 0 0.0117902916358046 0 0 0 0 0 0 0 0 0 0 0 0 0 0 0 0 0 0 0 0 0 0 0 0 0 0 0 0 0 0 0 0 0 0 0 0 0 0.008147167427566 0 0 0 0 0 0 0 0 0 0 0 0 0 0 0 0 0 0 0 0 0 0 0 0 0 0 0 0 0 0 0 0 0 0 0 0 0 0 0 0 0 0 0 0 0 0 0 0 0 0 0 0 0 0 0 0 0 0 0 0 0 0 0 0 0 0 0 0 0 0 0 0 0 0 0 0 0 0 0 0 0 0 0 0 0 0 0 0 0 0 0 0 0 0 0 0 0 0 0 0 0 0 0 0 0 0 0 0.0572563143756227 0 0 0 0 0 0 0 0 0 0 0 0 0 0 0 0 0 0 0 0 0 0 0 0 0 0 0 0 0 0 0 0 0 0 0 0 0 0 0.231377143798443 0.0112503391321271 0.289996793057494 0 0 0 0.136759413136807 0 0 0 0 0.107283608644425 0 0 0 0 0 0 0 0 0 0 0 0 0 0 0 0 0 0 0 0 0 0 0 0 0 0 0 0 0 0 0 0 0 0 0 0 0 0 0 0 0 0 0 0 0 0 0 0 0 0 0 0 0 0 0 0 0 0 0 0 0 0 0 0 0 0 0 0 0 0 0 0 0 0 0 0 0 0 0 0.0173023691003475 0 0 0 0 0 0 0 0 0 0 0 0
0 0 0 0 0 0 0 0 0 0 0 0 0 0 0 0 0 0 0 0 0 0 0 0 0 0 0 0 0 0 0 0 0 0 0 0 0 0 0 0 0 0 0 0 0 0 0 0 0 0 0 0 0 0 0 0 0 0 0 0 0 0 0 0 0 0 0 0 0 0 0.0078602998076647 0 0 0 0 0 0 0 0 0 0 0 0 0 0 0 0 0 0 0 0 0 0 0 0 0 0 0 0 0 0 0 0 0 0 0 0 0 0 0 0 0 0 0 0 0 0 0 0 0 0 0 0 0 0 0 0 0 0 0 0 0 0 0 0 0 0 0 0 0 0 0 0 0 0 0 0 0 0 0 0 0 0 0 0 0 0 0 0 0 0 0 0 0 0 0 0 0 0 0 0 0 0 0 0 0 0 0 0 0 0 0 0 0 0 0 0.16425883369435 0 0 0 0 0 0 0 0 0 0 0 0 0 0 0 0 0 0 0 0 0 0 0 0 0 0 0 0.0105182924573911 0 0 0 0 0 0 0 0 0 0 0 0 0 0 0 0 0 0 0 0 0 0 0 0 0 0 0 0 0 0 0 0 0 0 0 0 0 0 0 0 0 0.0139508783916195 0 0 0 0 0 0 0 0 0 0 0 0 0 0 0 0 0 0 0 0 0 0 0 0 0 0 0 0 0 0 0 0 0 0 0 0 0 0 0 0.0676073764810403 0 0 0 0 0 0 0.229717277995604 0.0863401053484216 0 0 0 0 0 0 0 0 0 0 0 0.419746935823909
0 0 0 0 0 0 0 0 0 0 0 0 0 0 0 0 0 0 0 0 0 0 0 0 0 0 0 0 0 0 0 0 0 0 0 0 0 0 0 0 0 0 0 0 0 0 0 0 0 0 0 0 0 0.00279908579120527 0 0 0 0 0 0 0 0 0 0 0 0 0 0 0 0 0 0 0 0 0 0 0 0 0 0 0 0 0 0 0 0 0 0 0 0 0 0 0 0 0 0 0 0 0 0.0220567435544998 0.0316554965946216 0 0 0 0 0 0 0 0 0 0 0 0 0 0 0 0 0 0 0 0 0 0 0 0 0 0 0 0 0 0 0 0 0 0 0 0 0 0.010768280835127 0 0 0 0 0 0 0 0 0 0 0 0 0 0.00981231893225887 0 0 0 0 0 0 0.00472043246693922 0 0 0 0 0 0 0 0 0 0 0 0 0 0 0 0 0 0 0 0 0 0 0 0 0 0 0.0539932605404897 0 0 0 0 0 0 0 0 0 0 0 0 0 0 0 0 0 0 0 0 0 0 0 0 0 0 0 0 0 0 0 0 0 0 0 0 0 0 0 0 0 0 0 0 0 0 0 0 0 0 0 0 0 0 0.00160396672321315 0 0 0 0 0 0 0 0 0.00906997883267857 0.00718993448175352 0 0.0010112007130491 0 0 0.0649237392606631 0 0 0 0 0 0 0 0 0 0 0 0 0 0 0 0 0 0 0 0 0 0 0 0 0 0 0 0 0 0 0 0 0.00817848116785077 0 0 0 0 0 0 0.0529634991484797 0 0.19681020816135 0 0 0 0.0914805556070391 0 0.043168196210753 0.00802915050432518 0 0 0 0 0 0 0.0431802093898839 0 0.00868227344065771 0.164177787036892 0.163725200606269
0 0 0 0 0 0 0 0 0 0 0 0 0 0 0 0 0 0 0 0 0 0 0 0 0 0 0 0 0 0 0 0 0 0 0 0 0 0 0 0 0 0 0 0 0 0 0 0 0 0 0 0 0 0 0 0 0 0 0 0 0 0 0 0 0 0 0 0 0 0 0.00236657862028892 0 0 0 0 0 0 0 0 0 0 0 0 0 0 0 0 0 0 0 0 0 0 0 0 0 0 0 0 0.00602892904110939 0.0124538554468981 0 0 0 0 0 0 0 0 0 0 0 0 0 0 0 0 0 0 0 0 0 0 0 0 0 0 0 0 0 0 0 0 0 0 0 0 0 0 0 0 0 0 0 0 0 0 0 0 0 0 0 0 0 0 0 0 0 0 0 0 0 0 0 0 0 0 0 0 0 0 0 0 0 0 0 0 0 0 0 0 0 0 0 0 0 0.0677737643363698 0 0 0 0 0 0 0.0306940798030254 0.0477820059006675 0 0 0 0 0 0 0 0 0 0 0 0 0.00673403153276063 0 0 0 0 0 0.097440910374693 0.17186595897667 0 0 0 0 0 0 0 0 0 0 0 0 0 0 0 0 0 0 0 0 0 0 0 0 0 0 0 0 0 0 0 0 0 0 0 0 0 0 0 0 0 0.029777412202432 0 0 0 0 0 0 0 0 0 0 0 0 0 0 0 0 0 0 0 0.011688458680523 0.00576357361964883 0.00308191781615353 0 0.00240426731854603 0 0 0 0 0 0 0 0 0 0 0 0 0 0 0 0.129466286989607 0 0.0043688251112147 0.00241814476338612 0 0.00365100398925158 0.0270298043792692 0.0339358786555764 0 0.0754513292198363 0.0500917402183041 0.0102400155969324 0 0 0.00700377902913182 0.0101390835435576 0.0173547464895048 0 0 0 0.132993618344642
0 0 0 0 0 0 0 0 0 0 0 0 0 0 0 0 0 0 0 0 0 0 0 0 0 0 0 0 0 0 0 0 0 0 0 0 0 0 0 0 0 0 0 0 0 0 0 0 0 0 0 0 0 0 0 0 0 0 0 0 0 0 0 0 0 0 0 0 0 0 0 0 0 0 0 0 0 0 0 0 0 0 0 0 0 0 0 0 0 0 0 0 0 0 0 0 0 0 0 0.003808447634301 0.00532523645545662 0 0 0 0 0 0 0 0 0 0 0 0 0 0 0 0 0 0 0 0 0 0 0 0 0 0 0 0 0 0 0 0 0 0 0 0 0 0.00143200065868754 0 0 0 0 0 0 0 0.00791508436731267 0 0 0 0 0 0.00112024155791373 0.0229437503751102 0 0 0 0 0 0 0 0 0 0 0 0 0 0 0 0 0 0 0 0 0 0 0 0 0 0 0 0 0 0 0 0 0.00366723063724588 0 0 0 0 0 0 0.00204678843629655 0 0 0 0 0 0 0 0 0 0 0 0 0 0 0 0 0 0 0 0 0 0 0 0 0 0 0 0 0 0 0 0 0 0 0 0 0 0 0.00181170742902572 0 0 0 0 0 0 0 0 0.000804073650845252 0 0 0 0 0 0.00180306806120804 0 0 0.0111771456821926 0.0165257403725694 0.00989752911313333 0.00770695631576326 0 0 0.0494624226483652 0.00234580505550399 0.0118036483372266 0 0 0 0 0 0 0 0 0 0 0 0 0 0 0 0 0 0 0 0 0 0 0 0 0 0 0 0 0 0 0 0 0 0 0 0 0 0.0287352590579968 0 0.0681955845047516 0.0015333966223664 0 0 0 0.00615249447085712 0.0735450304597591 0 0.0864206751863307 0.122413092860227 0 0 0.0524533109001008 0.0813334197144119 0.194391177610627 0 0.09734237178298 0 0.0258873100414338
0 0 0 0 0 0 0 0 0 0 0 0 0 0 0 0 0 0 0 0 0 0 0 0 0 0 0 0 0 0 0 0 0 0 0 0 0 0 0 0 0 0 0 0 0 0 0 0 0 0 0 0 0 0 0 0 0 0 0 0 0 0 0 0 0 0 0 0 0 0 0 0 0 0 0 0 0 0 0 0 0 0 0 0 0 0 0 0 0 0 0 0 0 0 0 0 0 0 0 0 0 0 0 0 0 0 0 0 0 0 0 0 0 0 0 0 0 0 0 0 0 0 0 0 0 0 0 0 0 0 0 0 0 0 0 0 0 0 0 0 0 0 0 0 0 0 0 0 0 0 0 0 0 0 0 0 0 0 0 0 0 0 0 0 0 0 0 0 0 0 0 0 0 0 0 0 0 0 0 0 0 0 0 0 0 0 0 0 0 0 0 0 0 0 0.0329843854390641 0 0 0 0 0 0 0.010290436222118 0 0 0 0 0 0 0 0 0 0 0 0 0 0 0.0566224948824947 0 0.168056853866293 0 0 0.0150949428112577 0 0 0 0 0 0.00472160109542338 0.0271799542065007 0 0 0 0.0137218801770191 0 0 0 0 0 0 0 0 0 0 0.00191635858015055 0 0 0 0.00285450521182546 0.0133823582985937 0.00674517433066624 0.0090382440957234 0.013639852621368 0.005594895421302 0.0125274582735284 0 0 0.00624817242143696 0 0.00334693364796752 0 0 0 0 0 0 0 0 0 0 0 0 0 0 0 0 0 0 0 0 0 0 0 0.00249762575501273 0 0.0147987465589112 0 0 0 0 0 0.00493764187896279 0 0 0 0 0 0 0 0 0 0 0 0 0 0.0538920461114973 0.0953871276060372 0 0.281542574240691 0.0890946754523781 0 0 0.00702541268975183 0.0393114361792358 0 0 0 0.00754621192478919
0 0 0 0 0 0 0 0 0 0 0 0 0 0 0 0 0 0 0 0 0 0 0 0 0 0 0 0 0 0 0 0 0 0 0 0 0 0 0 0 0 0 0 0 0 0 0 0 0 0 0 0 0 0 0 0 0 0 0 0 0 0 0 0 0 0 0 0 0 0 0 0 0 0 0 0 0 0 0 0 0 0 0 0 0 0 0 0 0 0 0 0 0 0 0 0 0 0 0 0.00110598515922824 0.00143274362172056 0 0 0 0 0 0 0 0 0 0 0 0 0 0 0 0 0 0 0 0 0 0 0 0 0 0 0 0 0 0 0 0 0 0 0 0 0 0 0 0 0 0 0 0 0 0 0 0 0 0 0 0 0 0 0 0 0 0 0 0 0 0 0 0 0 0 0 0 0 0 0 0 0 0 0 0 0 0 0 0 0 0 0 0 0 0 0 0 0 0 0 0 0.00472457917266411 0.00221887292086869 0 0 0 0 0 0 0.0040394170319673 0 0 0 0 0 0 0 0 0 0 0 0 0 0 0.0121716885248399 0 0.0261385331988121 0 0 0.0645657761342704 0 0 0 0 0 0 0.00469176133254004 0 0 0 0 0 0 0.000530830842313083 0 0 0 0 0 0 0 0.00430702946127881 0 0 0 0.00250052081462155 0.058984149752975 0.0660390722813999 0.0296031881987035 0.0789784364308233 0.0330523416711585 0.0703828204348254 0 0 0.00400157477089296 0.00119301608076312 0.0263500239994694 0 0 0 0 0 0 0 0 0 0 0 0 0 0 0 0 0 0 0 0 0 0 0 0.00106361254068747 0 0 0 0 0 0 0 0.00167409955438737 0 0 0 0 0 0 0 0.0122842683544759 0 0 0 0 0 0.00446080680888724 0.0547084273410748 0.11399828582275 0 0 0.00578683464895599 0.100245265049152 0.158599701367622 0.0173135115637947 0 0.0281986080883799 0 0.0046542170236968
0 0 0 0 0 0 0 0 0 0 0 0 0 0 0 0 0 0 0 0 0 0 0 0 0 0 0 0 0 0 0 0 0 0 0 0 0 0 0 0 0 0 0 0 0 0 0 0 0 0 0 0 0 0 0 0 0 0 0 0 0 0 0 0 0 0 0 0 0 0 0 0 0 0 0 0 0 0 0 0 0 0 0 0 0 0 0 0 0 0 0 0 0 0 0 0 0 0 0 0 0 0 0 0 0 0 0 0 0 0 0 0 0 0 0 0 0 0 0 0 0 0 0 0 0 0 0 0 0 0 0 0 0 0 0 0 0 0 0 0 0 0 0 0 0 0 0 0 0 0 0 0 0 0 0 0 0.00848286591996852 0 0.0161775676521007 0.0300370094452028 0 0.0564692403621281 0 0 0 0.00602398120550876 0 0 0 0 0 0 0 0 0.0191655703536888 0.00391463212045709 0 0 0.00585041779682651 0 0 0 0.0123909864968943 0 0 0 0 0 0 0 0 0.149811227755524 0.00977327694520064 0 0.0430670605296106 0 0 0.00891302670057094 0 0 0 0 0 0 0 0.00958390593298016 0 0 0 0 0 0 0 0 0 0 0.0505146282539504 0 0.0354778704297093 0 0 0.0279889792992082 0 0 0 0 0 0 0.0141549683619763 0 0 0 0 0.00283360802820188 0 0 0 0 0 0 0 0 0 0 0.00304452835957804 0 0 0 0.00223509406548838 0 0 0 0 0.000728401190985052 0 0 0 0 0 0 0 0 0 0 0 0 0 0 0 0 0 0 0 0 0 0 0 0 0 0 0 0 0 0 0.215193455697399 0.0305118030445351 0.00627331169269423 0.0154169052703917 0.0953262103068981 0.0400095277404782 0 0 0 0 0 0 0 0 0 0 0 0 0 0 0 0 0.0806299390418446 0 0 0 0 0 0 0 0 0 0
0 0 0 0 0 0 0 0 0 0 0 0 0 0 0 0 0 0 0 0 0 0 0 0 0 0 0 0 0 0 0 0 0 0 0 0 0 0 0 0 0 0 0 0 0 0 0 0 0 0 0 0 0 0 0 0 0 0 0 0 0 0 0 0 0 0 0 0 0 0 0 0 0 0 0 0 0 0 0 0 0 0 0 0 0 0 0 0 0 0 0 0 0 0 0 0 0 0 0 0 0 0 0 0 0 0 0 0 0 0 0 0 0 0 0 0 0 0 0 0 0 0 0 0 0 0 0 0 0 0 0 0 0 0 0 0 0 0 0 0 0 0 0 0 0 0 0 0 0 0 0 0 0 0 0 0 0 0 0 0 0 0 0 0 0 0 0 0 0 0 0 0 0 0 0 0 0 0 0 0 0 0 0 0 0 0 0 0 0 0 0 0 0 0 0 0 0 0 0 0 0 0 0 0 0 0 0 0 0 0 0 0 0 0 0 0 0 0 0 0 0 0 0 0 0 0 0 0 0 0 0 0 0 0.00316090792265958 0 0.00996061824913453 0 0 0 0 0 0 0 0 0 0.0090617666195206 0.00942433898287466 0.0080664323316417 0.012012118590928 0 0.161835607345172 0.160774743464111 0.0692253864968133 0.016227012008758 0 0.0271170514904029 0 0.0767019174832785 0.111512055788409 0 0 0 0 0 0 0 0 0 0 0 0 0 0 0 0 0 0 0 0 0 0 0 0 0 0 0 0 0 0 0 0 0 0 0 0 0 0 0.0410105795122956 0.0065285110724995 0.0215857803508338 0.00832936303460484 0 0 0 0 0 0 0.0239642674374286 0 0 0.120055597496646 0.026318211048871 0 0.0771277332731174 0 0 0
0 0 0 0 0 0 0 0 0 0 0 0 0 0 0 0 0 0 0 0 0 0 0 0 0 0 0 0 0 0 0 0 0 0 0 0 0 0 0 0 0 0 0 0 0 0 0 0 0 0 0 0 0 0 0 0 0 0 0 0 0 0 0 0 0 0 0 0 0 0 0 0 0 0 0 0 0 0 0 0 0 0 0 0 0 0 0 0 0 0 0 0 0 0 0 0 0 0 0 0.00132471249906452 0.00213967566195086 0 0 0 0 0 0 0 0 0 0 0 0 0 0 0 0 0 0 0 0 0 0 0 0 0 0 0 0 0 0 0 0 0 0 0 0 0 0 0 0 0 0 0 0 0 0 0 0 0 0 0 0 0 0 0 0 0 0 0 0 0 0 0 0 0 0 0 0 0 0 0 0 0 0 0 0 0 0 0 0 0 0 0 0 0 0.00137198902692201 0 0 0 0 0 0 0 0 0 0 0 0 0 0 0 0 0 0 0 0 0 0 0 0 0 0 0 0 0 0 0 0 0 0 0 0 0 0 0 0 0 0 0 0 0 0 0 0 0.00342254033255705 0 0 0 0 0 0 0 0 0 0 0 0.00103896025117305 0.00190844424082027 0.00147776595870284 0.0444130268819775 0.0511972345931064 0.0384377223876533 0.0112086814453009 0.00130898636679257 0.00642560049019037 0.00406351035308161 0.00956367655818977 0.0604376052199715 0 0 0 0 0 0 0 0 0 0 0 0 0 0 0 0 0 0 0 0 0 0 0 0 0 0 0 0 0 0 0 0 0 0 0 0 0 0 0.0226014478290569 0.0529609691973526 0.022618583796336 0.0128392448581847 0 0 0 0.00430346464002749 0.0330652851796271 0 0.141395919004126 0 0.0408914334994706 0 0.202637145456844 0.0125649899027963 0.0967669148889763 0.110236381470428 0 0.0073780880093188
0 0 0 0 0 0 0 0 0 0 0 0 0 0 0 0 0 0 0 0 0 0 0 0 0 0 0 0 0 0 0 0 0 0 0 0 0 0 0 0 0 0 0 0 0 0 0 0 0 0 0 0 0 0 0 0 0 0 0 0 0 0 0 0 0 0 0 0 0 0 0 0 0 0 0 0 0 0 0 0 0 0 0 0 0 0 0 0 0 0 0 0 0 0 0 0 0 0 0 0.00226348621863276 0.00329389337282625 0 0 0 0 0 0 0 0 0 0 0 0 0 0 0 0 0 0 0 0 0 0 0 0 0 0 0 0 0 0 0 0 0 0 0 0 0 0 0 0 0 0 0 0 0 0 0 0 0 0 0 0 0 0 0 0 0 0 0 0 0 0 0 0 0 0 0 0 0 0 0 0 0 0 0 0 0 0 0 0 0 0 0 0 0 0 0 0 0 0 0 0 0 0 0 0 0 0 0 0 0 0 0 0 0 0 0 0 0 0 0 0 0 0 0 0 0 0 0 0 0 0 0 0 0 0 0 0 0 0 0 0 0.00179712063928104 0 0.00855729320986638 0 0 0 0 0 0 0 0 0 0.0118912136810697 0.00459039508766667 0 0.00480802259431524 0.00688213790065953 0.024031509011673 0.0623181403932429 0.0647582122430884 0.0194613921829945 0 0 0.00985489033095478 0.0105842605309612 0.118930178887786 0 0 0 0 0 0 0 0 0 0 0 0 0 0 0 0 0 0 0 0 0 0 0 0 0 0 0 0 0 0 0 0 0 0 0 0 0 0 0.0234567836714407 0.0216322337311062 0.0127781694581891 0.00710762105125094 0 0 0 0.00608604382394513 0.0500863021990491 0.00391967141236222 0.218537485672632 0 0.00875703040651463 0.197956437422146 0 0.00607880283092741 0.0397509461502545 0.0411355947941264 0 0.00869473109103677
0 0 0 0 0 0 0 0 0 0 0 0 0 0 0 0 0 0 0 0 0 0 0 0 0 0 0 0 0 0 0 0 0 0 0 0 0 0 0 0 0 0 0 0 0 0 0 0 0 0 0 0 0 0 0 0 0 0 0 0 0 0 0 0 0 0 0 0 0 0 0 0 0 0 0 0 0 0 0 0 0 0 0 0 0 0 0 0 0 0 0 0 0 0 0 0 0 0 0 0.00232319729521383 0.00417968353456347 0 0 0 0 0 0 0 0 0 0 0 0 0 0 0 0 0 0 0 0 0 0 0 0 0 0 0 0 0 0 0 0 0 0 0 0 0 0.0237136662678499 0 0 0 0 0 0 0 0 0 0 0 0 0 0.00700701658834165 0.00461158224060193 0 0 0 0 0 0 0 0 0 0 0 0.00436015105171213 0 0 0 0 0 0 0 0 0 0 0 0 0 0 0 0.00157686761003965 0 0 0 0 0 0 0 0 0 0 0 0 0 0 0.00339773748443169 0 0 0 0 0.00135069711942826 0 0 0 0 0 0 0 0 0 0 0 0 0 0 0 0 0 0 0 0 0 0 0 0 0 0 0 0 0 0 0 0.00084868844535665 0 0 0 0 0 0 0 0.00580516433839951 0 0 0 0 0 0.00134556529146691 0 0 0.00478313396735831 0.00686342606035058 0.00426008127875631 0.00200300576538043 0 0 0.0653535227839591 0 0 0 0 0 0 0 0 0 0 0 0 0 0 0 0 0 0 0 0 0 0 0 0 0 0 0 0 0 0 0 0.00230946893712695 0.00572198596586746 0 0 0 0 0.00388325421835625 0.00657582421644996 0 0 0.263652189351282 0 0 0 0 0.0387390378399078 0.0198055616969354 0.227593053893824 0.0416993463127123 0.0453566796290346 0 0 0.0233370109651496 0.0115571452897405 0 0 0.138121900587631 0.0209695727791238 0.00689478119364865
0 0 0 0 0 0 0 0 0 0 0 0 0 0 0 0 0 0 0 0 0 0 0 0 0 0 0 0 0 0 0 0 0 0 0 0 0 0 0 0 0 0 0 0 0 0 0 0 0 0 0 0 0 0 0 0 0 0 0 0 0 0 0 0 0 0 0 0 0 0 0 0 0 0 0 0 0 0 0 0 0 0 0 0 0 0 0 0 0 0 0 0 0 0 0 0 0 0 0 0 0 0 0 0 0 0 0 0 0 0 0 0 0 0 0 0 0 0 0 0 0 0 0 0 0 0 0 0 0 0 0 0 0 0 0 0 0 0 0 0 0 0 0 0 0 0 0 0 0 0 0 0 0 0 0 0 0 0 0 0 0 0 0 0 0 0 0 0 0.00514750380694193 0.00688778792498369 0.00753826454110152 0 0 0 0 0 0 0 0 0 0 0 0 0 0 0 0 0 0 0 0 0 0 0 0 0 0 0 0 0 0 0 0 0 0 0 0 0 0 0 0 0 0 0 0 0 0 0 0 0 0 0 0 0 0 0 0 0 0 0 0 0 0 0 0 0.00259849951792742 0 0 0 0 0 0 0 0 0 0 0 0 0 0 0.0199411204980427 0.0239460997467464 0.0190387127106071 0.00439669746654375 0 0 0.100775941452015 0.00210105205227207 0.0246576455393539 0 0 0 0 0 0 0 0 0 0 0 0 0 0 0 0 0 0 0 0 0 0 0 0.00842606777013264 0 0 0 0 0 0 0 0 0 0 0 0 0 0 0.0268645093254081 0.138786438100882 0.041442813205939 0.099454236468475 0 0 0 0 0 0 0 0 0.0523996912056241 0.193016809588951 0.0811643168238394 0 0 0.0119576968966571 0 0.129458095357556
0 0 0 0 0 0 0 0 0 0 0 0 0 0 0 0 0 0 0 0 0 0 0 0 0 0 0 0 0 0 0 0 0 0 0 0 0 0 0 0 0 0 0 0 0 0 0 0 0 0 0 0 0 0 0 0 0 0 0 0 0 0 0 0 0 0 0 0 0 0 0 0 0 0 0 0 0 0 0 0 0 0 0 0 0 0 0 0 0 0 0 0 0 0 0 0 0 0 0 0 0 0 0 0 0 0 0 0 0 0 0 0 0 0 0 0 0 0 0 0 0 0 0 0 0 0 0 0 0 0 0 0 0 0 0 0 0 0 0 0 0 0 0 0 0 0 0 0 0 0 0 0 0 0 0 0 0 0 0 0 0 0 0 0 0 0 0 0 0 0 0 0 0 0 0 0 0 0 0 0 0 0 0 0 0 0 0 0 0 0 0 0 0 0 0 0 0 0 0 0 0 0 0 0 0 0 0 0 0 0 0 0 0 0 0 0 0 0 0 0 0 0 0 0 0 0 0 0 0 0.00139195436561673 0 0 0 0.00319802219826467 0 0.00221210371897645 0 0 0 0.000887192721669888 0.00952758818569411 0.00826717354083532 0 0 0.00109882515215156 0 0 0.0107152410336298 0.00626875780113498 0 0.0354048482534901 0.0694457245850801 0.0286577398953176 0.0217683451052106 0 0.00934378537332176 0 0.00135977372951436 0.038437593884203 0 0 0 0 0 0 0 0 0 0 0 0 0 0 0 0 0 0 0 0 0 0 0 0 0 0 0 0 0 0 0 0 0 0 0.0049244692119836 0 0 0 0 0.150476410977106 0.00789125948739692 0 0 0 0.00730401860667703 0 0.106868251012092 0 0.0692704629163948 0 0 0.191987238027026 0.0733355616988059 0.129517028288368 0.0104406302300381 0 0 0
0 0 0 0 0 0 0 0 0 0 0 0 0 0 0 0 0 0 0 0 0 0 0 0 0 0 0 0 0 0 0 0 0 0 0 0 0 0 0 0 0 0 0 0 0 0 0 0 0 0 0 0 0 0 0 0 0 0 0 0 0 0 0 0 0 0 0 0 0 0 0 0 0 0 0 0 0 0 0 0 0 0 0 0 0 0 0 0 0 0 0 0 0 0 0 0 0 0 0 0.0141460964069712 0.0269357367382032 0 0 0 0 0 0 0 0 0 0 0 0 0 0 0 0 0 0 0 0 0 0 0 0 0 0 0 0 0 0 0 0 0 0 0 0 0 0.0104149867488497 0 0 0 0 0 0 0 0 0 0 0 0 0 0.0101355408559648 0 0 0 0 0 0 0 0 0 0 0 0 0 0 0 0.00796567538197295 0 0.0128921426983614 0 0 0 0 0 0 0 0 0 0 0 0 0 0 0.00466298621422254 0.0279482147858094 0.032977509571789 0 0.00566976732865695 0 0 0 0 0 0 0 0 0 0 0 0 0 0 0 0 0 0 0 0 0 0 0 0 0 0 0 0 0 0 0 0 0 0 0 0 0 0 0 0 0 0 0 0 0 0 0 0 0 0 0 0 0 0 0 0 0 0 0 0 0 0 0 0 0 0 0.0650113094384915 0 0 0 0 0 0 0 0 0 0 0 0 0 0 0 0 0 0 0 0 0 0 0 0 0 0.0101376871077146 0 0 0 0 0 0 0 0 0 0 0 0 0 0 0 0.399868352109406 0 0 0 0 0.291365737477794 0 0 0 0 0 0 0 0 0.0414810345768329 0 0 0 0.0383872225589596
0 0 0 0 0 0 0 0 0 0 0 0 0.00112488167352872 0 0 0 0 0 0 0 0 0 0 0 0 0 0 0 0 0 0 0 0.00106953770093078 0.00223477615492134 0 0 0 0 0 0 0 0 0 0 0 0 0 0 0 0 0 0 0 0.00141262377520511 0 0 0 0 0 0 0 0 0 0 0 0 0 0 0 0 0 0 0 0 0 0 0 0 0 0 0 0 0 0 0 0 0 0 0 0 0 0 0 0 0 0 0 0 0 0.0140579102943108 0.0293268947588115 0 0 0 0 0 0 0 0 0 0 0 0 0.00145188216001963 0 0 0 0 0 0 0 0 0 0 0 0 0 0 0 0 0 0 0 0 0 0 0 0 0 0 0 0 0 0 0 0 0 0 0 0 0 0 0.00124337892931457 0 0 0 0 0 0 0 0 0 0 0 0 0 0 0 0.0101554259661683 0.0107324043704434 0.0184747303126577 0 0 0 0 0 0 0 0 0 0 0 0 0 0 0.0131348462037112 0.162639150510418 0.0144464320194626 0 0.0106868517813279 0 0 0 0.017126584099872 0 0 0.00296028486277215 0 0 0 0.000922015259423089 0.00104090079243547 0 0.0068472704842125 0 0 0 0 0 0 0 0 0 0.038657093237295 0.00292083049840451 0 0 0 0 0 0 0 0.00701504465435239 0 0 0 0 0 0 0 0 0 0 0 0 0.000583777316545778 0 0 0 0 0 0 0 0 0 0.0013397400521992 0 0.00123972512223494 0 0 0.00450320826285916 0.00413378036730133 0.00167203963860832 0 0 0 0.190463774086226 0.00123550515538931 0.00357634171765325 0 0 0 0 0 0 0 0 0 0 0 0 0 0 0 0 0 0 0 0 0 0 0 0.0300716727111111 0 0 0 0 0 0 0.00253438016474989 0 0 0 0 0 0 0.00903359252162591 0.00555307321966019 0.0789059155593222 0.0139719379438686 0.0058105101151024 0 0.0611400737066015 0.0598851060005182 0.0618783745735607 0.012356872999594 0.00326346184593577 0.00497097900163273 0 0 0.00558683857535796 0.00673950308046811 0.00281099254478804 0.0491454444849685 0 0.00791162873211897 0
