# Supplementary material for: Recovery of neural dynamics criticality in personalized whole-brain models of stroke
Source: Nat Commun. 2022 Jun 27;13:3683. doi: 10.1038/s41467-022-30892-6 (PMC9237050; doi:10.1038/s41467-022-30892-6)
Supplement: Supplementary file 3 — Source Data [file 41467_2022_30892_MOESM3_ESM.zip › Source_Data/Tables/Table1/Structural_Connectivity/patients/pat_1_171_319_20_.txt]

0 0 0.0452011006282106 0 0 0.181682699885716 0.0610773909826302 0.0242257225731443 0.0373698792527986 0.0957793131264416 0.247794955920601 0.0184569829287861 0 0 0 0.052098798100837 0 0.0219989392652711 0 0 0 0 0 0 0 0 0 0 0 0.113576779213439 0.0393306104834086 0 0 0 0 0 0 0 0 0 0 0 0 0 0 0 0 0 0 0 0 0 0 0 0 0 0 0 0 0 0 0 0 0 0 0 0 0 0 0 0.00623297668483537 0 0 0 0 0 0 0 0 0 0 0 0 0 0 0 0 0.0105909001818392 0 0 0 0 0 0 0 0 0 0 0 0 0 0 0 0 0 0 0 0 0 0 0 0 0.0121436027345011 0 0 0 0 0 0 0 0 0.0103747672462861 0 0 0 0 0 0 0 0 0.0220645807912544 0 0 0 0 0 0 0 0 0 0 0 0 0 0 0 0 0 0 0 0 0 0 0 0 0 0 0 0 0 0 0 0 0 0 0 0 0 0 0 0 0 0 0 0 0 0 0 0 0 0 0 0 0 0 0 0 0 0 0 0 0 0 0 0 0 0 0 0 0 0 0 0 0 0 0 0 0 0 0 0 0 0 0 0 0 0 0 0 0 0 0 0 0 0 0 0 0 0 0 0 0 0 0 0 0 0 0 0 0 0 0 0 0 0 0 0 0 0 0 0 0 0 0 0 0 0 0 0 0 0 0 0 0 0 0 0 0 0 0 0 0 0 0 0 0 0 0 0 0 0 0 0 0 0 0 0 0 0 0 0 0 0 0 0 0 0 0 0 0 0 0 0 0 0 0 0 0 0 0 0 0 0 0 0 0 0 0 0
0 0 0.0111042755692098 0.131619532509349 0 0.0342446540281225 0 0 0 0.0086836789131168 0 0.344346144400291 0 0.022400501972845 0.0178813693134674 0 0.237387918800681 0 0 0.170587440273239 0 0 0 0 0 0 0 0 0 0 0 0 0 0 0 0 0 0 0 0 0 0 0 0 0 0 0 0 0 0 0 0 0 0 0 0 0 0 0 0 0 0 0 0 0 0 0 0 0 0 0 0 0 0 0 0 0 0 0 0 0 0 0 0 0 0 0 0 0 0 0 0 0 0 0 0 0 0 0 0 0 0 0 0 0 0 0 0 0 0 0 0 0 0 0 0 0 0 0 0 0 0 0 0 0.021744484219679 0 0 0 0 0 0 0 0 0 0 0 0 0 0 0 0 0 0 0 0 0 0 0 0 0 0 0 0 0 0 0 0 0 0 0 0 0 0 0 0 0 0 0 0 0 0 0 0 0 0 0 0 0 0 0 0 0 0 0 0 0 0 0 0 0 0 0 0 0 0 0 0 0 0 0 0 0 0 0 0 0 0 0 0 0 0 0 0 0 0 0 0 0 0 0 0 0 0 0 0 0 0 0 0 0 0 0 0 0 0 0 0 0 0 0 0 0 0 0 0 0 0 0 0 0 0 0 0 0 0 0 0 0 0 0 0 0 0 0 0 0 0 0 0 0 0 0 0 0 0 0 0 0 0 0 0 0 0 0 0 0 0 0 0 0 0 0 0 0 0 0 0 0 0 0 0 0 0 0 0 0 0 0 0 0 0 0 0 0 0 0 0 0 0
0.183002363955654 0.0678628870251258 0 0 0 0.390794116917431 0 0 0 0 0.0748382646349661 0.108664397494747 0 0 0 0.0231379369573235 0 0.0931354766952713 0 0.0212704571272782 0 0 0 0 0 0 0 0 0 0.0372940991922037 0 0 0 0 0 0 0 0 0 0 0 0 0 0 0 0 0 0 0 0 0 0 0 0 0 0 0 0 0 0 0 0 0 0 0 0 0 0 0 0 0 0 0 0 0 0 0 0 0 0 0 0 0 0 0 0 0 0 0 0 0 0 0 0 0 0 0 0 0 0 0 0 0 0 0 0 0 0 0 0 0 0 0 0 0 0 0 0 0 0 0 0 0 0 0 0 0 0 0 0 0 0 0 0 0 0 0 0 0 0 0 0 0 0 0 0 0 0 0 0 0 0 0 0 0 0 0 0 0 0 0 0 0 0 0 0 0 0 0 0 0 0 0 0 0 0 0 0 0 0 0 0 0 0 0 0 0 0 0 0 0 0 0 0 0 0 0 0 0 0 0 0 0 0 0 0 0 0 0 0 0 0 0 0 0 0 0 0 0 0 0 0 0 0 0 0 0 0 0 0 0 0 0 0 0 0 0 0 0 0 0 0 0 0 0 0 0 0 0 0 0 0 0 0 0 0 0 0 0 0 0 0 0 0 0 0 0 0 0 0 0 0 0 0 0 0 0 0 0 0 0 0 0 0 0 0 0 0 0 0 0 0 0 0 0 0 0 0 0 0 0 0 0 0 0 0 0 0 0 0 0 0 0 0 0 0 0 0 0
0 0.27378386905951 0 0 0 0 0 0 0 0 0 0.0737283472702601 0 0 0 0 0 0 0 0 0 0 0 0 0 0 0 0 0 0.0612177923082641 0 0 0 0 0 0 0 0.187377121047898 0 0 0 0 0 0 0 0 0 0 0 0 0 0 0 0 0 0 0 0 0 0 0 0 0 0 0 0 0 0 0 0 0 0 0 0 0 0 0 0 0 0 0 0 0 0 0 0 0 0 0 0 0 0 0 0 0 0 0 0 0 0 0 0 0 0 0 0 0 0 0 0 0 0 0 0 0 0 0 0 0 0 0 0 0 0 0 0 0 0 0 0 0.334553956115581 0 0 0 0 0 0 0 0 0.0296825374006124 0 0 0 0 0 0 0 0 0 0 0 0 0 0 0.0396563767978748 0 0 0 0 0 0 0 0 0 0 0 0 0 0 0 0 0 0 0 0 0 0 0 0 0 0 0 0 0 0 0 0 0 0 0 0 0 0 0 0 0 0 0 0 0 0 0 0 0 0 0 0 0 0 0 0 0 0 0 0 0 0 0 0 0 0 0 0 0 0 0 0 0 0 0 0 0 0 0 0 0 0 0 0 0 0 0 0 0 0 0 0 0 0 0 0 0 0 0 0 0 0 0 0 0 0 0 0 0 0 0 0 0 0 0 0 0 0 0 0 0 0 0 0 0 0 0 0 0 0 0 0 0 0 0 0 0 0 0 0 0 0 0 0 0 0 0 0 0 0 0 0 0 0 0 0 0 0 0 0 0 0 0 0
0 0 0 0 0 0.0861842425204634 0 0.0264315225176284 0 0.02215924137067 0.0315669043217224 0.19501095322498 0 0.101688930146871 0.0261006294672866 0.0583010006789853 0 0.136992798304489 0 0 0 0 0 0 0 0 0 0 0.182570001689475 0.0505311557530852 0.0282725177210586 0 0 0 0 0 0 0 0 0 0 0 0 0 0 0 0 0 0 0 0 0 0 0 0 0 0 0 0 0 0 0 0 0 0 0 0 0 0 0 0 0.0220211203060159 0 0 0 0 0 0 0 0 0 0 0 0 0 0 0 0 0 0 0 0 0 0 0 0 0 0 0 0 0 0 0 0 0 0 0 0 0 0 0 0 0 0 0 0 0 0 0 0 0 0 0 0 0 0 0 0 0 0 0.0151316866626546 0 0 0 0 0 0 0.0111890180482732 0.00584827726634186 0 0 0 0 0 0 0 0 0 0 0 0 0 0 0 0 0 0 0 0 0 0 0 0 0 0 0 0 0 0 0 0 0 0 0 0 0 0 0 0 0 0 0 0 0 0 0 0 0 0 0 0 0 0 0 0 0 0 0 0 0 0 0 0 0 0 0 0 0 0 0 0 0 0 0 0 0 0 0 0 0 0 0 0 0 0 0 0 0 0 0 0 0 0 0 0 0 0 0 0 0 0 0 0 0 0 0 0 0 0 0 0 0 0 0 0 0 0 0 0 0 0 0 0 0 0 0 0 0 0 0 0 0 0 0 0 0 0 0 0 0 0 0 0 0 0 0 0 0 0 0 0 0 0 0 0 0 0 0 0 0 0 0 0 0 0 0 0 0 0 0 0 0 0 0 0 0 0 0 0
0.0901112340173759 0.0256384966162612 0.047874658515993 0 0.0629537135759881 0 0.0311071752572228 0.0410754118946549 0.0652192277669071 0.175850867380771 0.111726954656685 0.0728482837432879 0 0.018497492557711 0.00422257351678376 0.0295208652471444 0 0.0852341727639519 0 0.00662021515076398 0 0 0 0 0 0 0 0 0 0.0669178236560773 0.0370855773888888 0 0 0 0 0 0 0 0 0 0 0 0 0 0 0 0 0 0 0 0 0 0 0 0 0 0 0 0 0 0 0 0 0 0 0 0 0 0 0 0 0 0 0 0 0 0 0 0 0 0 0 0 0 0 0 0 0 0 0 0 0 0 0 0 0 0 0 0 0 0 0 0 0 0 0 0 0 0 0 0 0 0 0 0 0 0 0 0 0 0 0 0 0 0 0 0 0 0 0 0.0222185429522781 0 0 0 0 0 0 0.00527671334125431 0 0 0 0 0 0 0 0 0 0 0 0 0 0 0 0 0 0 0 0 0 0 0 0 0 0 0 0 0 0 0 0 0 0 0 0 0 0 0 0 0 0 0 0 0 0 0 0 0 0 0 0 0 0 0 0 0 0 0 0 0 0 0 0 0 0 0 0 0 0 0 0 0 0 0 0 0 0 0 0 0 0 0 0 0 0 0 0 0 0 0 0 0 0 0 0 0 0 0 0 0 0 0 0 0 0 0 0 0 0 0 0 0 0 0 0 0 0 0 0 0 0 0 0 0 0 0 0 0 0 0 0 0 0 0 0 0 0 0 0 0 0 0 0 0 0 0 0 0 0 0 0 0 0 0 0 0 0 0 0 0 0 0 0 0 0 0 0 0 0 0 0 0 0 0 0 0 0 0 0 0
0.0914661403670029 0 0 0 0 0.0939236778171873 0 0 0.0841548045325892 0.150010922308837 0 0 0 0 0 0 0 0 0 0 0 0 0 0 0 0 0 0 0 0 0 0 0 0 0 0 0 0.0640494789586911 0 0 0 0 0 0 0 0 0 0 0 0 0 0 0 0 0 0 0 0 0 0 0 0 0 0 0 0 0 0 0 0 0 0.0193827915965257 0 0 0 0 0 0 0 0 0 0 0 0 0 0 0 0 0 0 0 0 0 0.0485981085490692 0 0 0 0 0 0 0 0 0 0 0 0 0 0 0 0 0 0 0 0 0 0 0 0 0 0 0 0 0 0 0 0 0 0 0 0 0.405067027034795 0 0 0.0351259804336778 0 0 0 0 0 0.0082210684016253 0 0 0 0 0 0 0 0 0 0 0 0 0 0 0 0 0 0 0 0 0 0 0 0 0 0 0 0 0 0 0 0 0 0 0 0 0 0 0 0 0 0 0 0 0 0 0 0 0 0 0 0 0 0 0 0 0 0 0 0 0 0 0 0 0 0 0 0 0 0 0 0 0 0 0 0 0 0 0 0 0 0 0 0 0 0 0 0 0 0 0 0 0 0 0 0 0 0 0 0 0 0 0 0 0 0 0 0 0 0 0 0 0 0 0 0 0 0 0 0 0 0 0 0 0 0 0 0 0 0 0 0 0 0 0 0 0 0 0 0 0 0 0 0 0 0 0 0 0 0 0 0 0 0 0 0 0 0 0 0 0 0 0 0 0 0 0 0 0 0 0 0 0 0 0 0 0 0 0
0.031699578910628 0 0 0 0.0509362603595223 0.108366068813474 0 0 0.0159423255483459 0.164465980019213 0.0463228097909149 0.0651923457018028 0 0.0219777597915757 0 0.0248518176114109 0 0 0 0 0 0 0 0 0 0 0 0 0.0510730970015256 0.0263229449573392 0.0298815263476371 0 0 0.0296149479437318 0 0 0 0 0 0 0 0 0 0 0 0 0.0908815553450289 0 0 0 0 0 0 0 0 0 0 0 0 0 0 0 0 0 0 0 0 0 0 0 0 0 0 0 0 0 0 0 0 0 0 0 0 0 0 0 0 0 0 0 0 0 0 0.0142068951138689 0 0 0 0 0 0 0 0 0 0 0 0 0 0 0 0 0 0 0 0 0 0 0 0 0 0 0 0 0 0 0 0 0 0 0 0 0 0.0387913769370897 0 0.181715580567411 0 0 0 0.00775712923948067 0 0 0 0 0 0 0 0 0 0 0 0 0 0 0 0 0 0 0 0 0 0 0 0 0 0 0 0 0 0 0 0 0 0 0 0 0 0 0 0 0 0 0 0 0 0 0 0 0 0 0 0 0 0 0 0 0 0 0 0 0 0 0 0 0 0 0 0 0 0 0 0 0 0 0 0 0 0 0 0 0 0 0 0 0 0 0 0 0 0 0 0 0 0 0 0 0 0 0 0 0 0 0 0 0 0 0 0 0 0 0 0 0 0 0 0 0 0 0 0 0 0 0 0 0 0 0 0 0 0 0 0 0 0 0 0 0 0 0 0 0 0 0 0 0 0 0 0 0 0 0 0 0 0 0 0 0 0 0 0 0 0 0 0 0 0 0 0 0 0 0 0 0 0 0 0 0 0 0 0 0
0.0451163374466639 0 0 0 0 0.158753179418999 0.0678439587031016 0.0147091325414769 0 0.347377815379425 0.0548655942105325 0.0098258937424608 0 0 0 0.0240041298884439 0 0 0 0 0 0 0 0 0 0 0 0 0 0 0 0 0 0 0 0 0 0.0280569492869582 0 0 0 0 0 0 0 0 0 0 0 0 0 0 0 0 0 0 0 0 0 0 0 0 0 0 0 0 0 0 0 0 0 0.0157188943725674 0 0 0 0 0 0 0 0 0 0 0 0 0 0 0 0 0 0 0 0 0 0.014678589497827 0 0 0 0 0 0 0 0 0 0 0 0 0 0 0 0 0 0 0 0 0 0 0 0 0 0 0 0 0 0 0 0 0 0 0 0 0.113570659130311 0 0 0.0970352527068446 0 0 0 0 0 0.00844361367438883 0 0 0 0 0 0 0 0 0 0 0 0 0 0 0 0 0 0 0 0 0 0 0 0 0 0 0 0 0 0 0 0 0 0 0 0 0 0 0 0 0 0 0 0 0 0 0 0 0 0 0 0 0 0 0 0 0 0 0 0 0 0 0 0 0 0 0 0 0 0 0 0 0 0 0 0 0 0 0 0 0 0 0 0 0 0 0 0 0 0 0 0 0 0 0 0 0 0 0 0 0 0 0 0 0 0 0 0 0 0 0 0 0 0 0 0 0 0 0 0 0 0 0 0 0 0 0 0 0 0 0 0 0 0 0 0 0 0 0 0 0 0 0 0 0 0 0 0 0 0 0 0 0 0 0 0 0 0 0 0 0 0 0 0 0 0 0 0 0 0 0 0 0 0 0 0 0 0 0
0.063761792910696 0.00872623630534756 0 0 0.021725601692857 0.236030406844589 0.0666855607248956 0.0836735366428216 0.191548493261191 0 0.112772770217914 0.024147394955156 0 0 0 0.0409298551589852 0 0 0 0 0 0 0 0 0 0 0 0 0.00634585115435204 0.0370830433367387 0.0431322200097996 0 0 0 0 0 0 0 0 0 0 0 0 0 0 0 0 0 0 0 0 0 0 0 0 0 0 0 0 0 0 0 0 0 0 0 0 0 0 0 0 0 0 0 0 0 0 0 0 0 0 0 0 0 0 0 0 0 0 0 0 0 0 0.00640314431354362 0 0 0 0 0 0 0 0 0 0 0 0 0 0 0 0 0 0 0 0 0 0 0 0 0 0 0 0 0 0 0 0 0 0 0 0 0.0225815030229112 0 0 0.0344525894482027 0 0 0 0 0 0 0 0 0 0 0 0 0 0 0 0 0 0 0 0 0 0 0 0 0 0 0 0 0 0 0 0 0 0 0 0 0 0 0 0 0 0 0 0 0 0 0 0 0 0 0 0 0 0 0 0 0 0 0 0 0 0 0 0 0 0 0 0 0 0 0 0 0 0 0 0 0 0 0 0 0 0 0 0 0 0 0 0 0 0 0 0 0 0 0 0 0 0 0 0 0 0 0 0 0 0 0 0 0 0 0 0 0 0 0 0 0 0 0 0 0 0 0 0 0 0 0 0 0 0 0 0 0 0 0 0 0 0 0 0 0 0 0 0 0 0 0 0 0 0 0 0 0 0 0 0 0 0 0 0 0 0 0 0 0 0 0 0 0 0 0 0 0 0 0 0 0 0 0 0 0 0 0 0 0
0.157267159472282 0 0.0117317175772549 0 0.0295056847382502 0.14296778224258 0 0.0224679641231183 0.0288425415154388 0.107513011690741 0 0.0526489542778622 0 0.0108219093577342 0 0.0534440288228571 0 0.0331822251458378 0 0 0 0 0 0 0 0 0 0 0 0.199569477983732 0.100918826221791 0 0 0 0 0 0 0 0 0 0 0 0 0 0 0 0 0 0 0 0 0 0 0 0 0 0 0 0 0 0 0 0 0 0 0 0 0 0 0 0.0055296465879519 0 0 0 0 0 0 0 0 0 0 0 0 0 0 0 0 0.0212527257749726 0 0 0 0 0 0.00704647454527942 0 0 0 0 0 0 0 0 0 0 0 0 0 0 0 0 0 0 0 0 0 0 0 0 0 0 0 0 0 0 0 0 0 0 0 0 0.0152898699223169 0 0 0 0 0 0 0 0 0 0 0 0 0 0 0 0 0 0 0 0 0 0 0 0 0 0 0 0 0 0 0 0 0 0 0 0 0 0 0 0 0 0 0 0 0 0 0 0 0 0 0 0 0 0 0 0 0 0 0 0 0 0 0 0 0 0 0 0 0 0 0 0 0 0 0 0 0 0 0 0 0 0 0 0 0 0 0 0 0 0 0 0 0 0 0 0 0 0 0 0 0 0 0 0 0 0 0 0 0 0 0 0 0 0 0 0 0 0 0 0 0 0 0 0 0 0 0 0 0 0 0 0 0 0 0 0 0 0 0 0 0 0 0 0 0 0 0 0 0 0 0 0 0 0 0 0 0 0 0 0 0 0 0 0 0 0 0 0 0 0 0 0 0 0 0 0 0 0 0 0 0 0 0 0 0 0 0 0
0.00846665615695932 0.238440952182109 0.0123120621365275 0.0245432803870466 0.131746273619212 0.0673759923492969 0 0.0228544653680342 0.00373345682980772 0.0166392097175573 0.0380535677590732 0 0 0.167913299765458 0.0487698621868212 0.02521003177561 0.00943335506508775 0 0 0.0964386612133236 0.0115184815134053 0 0 0 0 0 0 0 0 0.02158600179575 0.0268407146855379 0 0 0 0 0 0 0 0 0 0 0 0 0 0 0 0 0 0 0 0 0 0 0 0 0 0 0 0 0 0 0 0 0 0 0 0 0 0 0 0.00566485010501796 0 0 0 0 0 0 0 0 0 0 0 0 0 0 0 0 0 0 0 0 0 0 0 0 0 0 0 0 0 0 0 0 0 0 0 0 0 0 0 0 0 0 0 0 0 0 0 0 0 0 0 0 0 0.0163664357877613 0 0 0 0 0 0 0 0 0 0 0 0 0.00609238960060349 0 0 0 0 0 0 0 0 0 0 0 0 0 0 0 0 0 0 0 0 0 0 0 0 0 0 0 0 0 0 0 0 0 0 0 0 0 0 0 0 0 0 0 0 0 0 0 0 0 0 0 0 0 0 0 0 0 0 0 0 0 0 0 0 0 0 0 0 0 0 0 0 0 0 0 0 0 0 0 0 0 0 0 0 0 0 0 0 0 0 0 0 0 0 0 0 0 0 0 0 0 0 0 0 0 0 0 0 0 0 0 0 0 0 0 0 0 0 0 0 0 0 0 0 0 0 0 0 0 0 0 0 0 0 0 0 0 0 0 0 0 0 0 0 0 0 0 0 0 0 0 0 0 0 0 0 0 0 0 0 0 0 0 0 0 0 0 0 0 0 0 0 0 0 0 0 0 0 0 0 0
0 0 0 0 0 0 0 0 0 0 0 0 0 0 0 0 0 0 0 0 0 0 0.0420640886164066 0 0.00604776324895483 0 0 0 0 0 0 0.00617460976431193 0 0 0.0252981095798885 0 0 0 0 0 0 0.00174847840516857 0 0 0 0 0 0 0.0549723739972742 0 0 0 0 0 0 0.0354308119302196 0 0 0 0 0 0 0 0 0 0 0 0 0 0 0.00463879155357247 0 0 0 0 0 0 0 0 0 0 0 0 0 0 0 0 0 0 0 0 0 0 0 0 0 0 0 0 0 0 0 0 0 0.0243858274501725 0 0 0 0 0 0 0 0 0 0.256849444805271 0.0647954503025699 0 0 0.170131672544089 0.0463757722967991 0.0142287017804853 0 0 0 0 0 0 0 0.0100160618995729 0 0 0 0 0 0 0 0 0 0 0 0 0 0 0 0 0 0 0 0 0 0 0 0 0 0 0 0 0 0 0 0 0 0 0 0 0 0 0.119683592302911 0 0 0 0 0 0 0 0 0 0 0 0 0 0 0 0 0 0 0 0.0039049510183215 0 0 0 0 0 0 0 0 0 0 0 0 0 0 0 0 0 0 0 0 0 0 0 0 0 0 0 0 0 0 0 0 0 0 0 0 0 0 0 0 0 0 0 0 0 0 0 0 0 0 0 0 0 0 0 0 0 0 0 0 0 0 0 0 0 0 0 0 0 0 0 0 0 0.00226525631486472 0.0141776867501891 0.077304531628902 0.00895787351943757 0 0 0 0.0105481502906182 0 0 0 0 0 0 0 0 0 0 0 0 0 0 0 0 0 0 0 0 0 0 0 0 0 0 0 0 0 0 0 0 0 0 0 0 0 0 0 0 0 0 0 0 0 0 0 0 0 0
0 0.0197845472197528 0 0 0.0876265585541681 0.0218213418892731 0 0.0098274450289363 0 0 0.00997682295696937 0.21417453789855 0 0 0.181821862028842 0.0813460479711389 0 0 0 0.153672527134325 0.0531899692388406 0 0 0 0 0 0 0 0 0 0.0492416521515564 0 0 0 0 0 0 0 0 0 0 0 0 0 0.00592694520966212 0 0 0 0 0 0 0 0 0 0 0 0 0 0 0 0 0 0 0 0 0 0 0 0 0 0.010368622711169 0 0 0 0 0 0 0 0 0 0 0 0 0 0 0 0 0 0 0 0 0 0 0 0 0 0 0 0 0 0 0 0 0 0 0 0 0 0 0 0 0 0 0 0 0 0 0 0 0 0 0 0 0 0 0 0 0 0 0 0 0 0 0 0.0776884304608916 0 0 0.0177442963022029 0.00578839324372197 0 0 0 0 0 0 0 0 0 0 0 0 0 0 0 0 0 0 0 0 0 0 0 0 0 0 0 0 0 0 0 0 0 0 0 0 0 0 0 0 0 0 0 0 0 0 0 0 0 0 0 0 0 0 0 0 0 0 0 0 0 0 0 0 0 0 0 0 0 0 0 0 0 0 0 0 0 0 0 0 0 0 0 0 0 0 0 0 0 0 0 0 0 0 0 0 0 0 0 0 0 0 0 0 0 0 0 0 0 0 0 0 0 0 0 0 0 0 0 0 0 0 0 0 0 0 0 0 0 0 0 0 0 0 0 0 0 0 0 0 0 0 0 0 0 0 0 0 0 0 0 0 0 0 0 0 0 0 0 0 0 0 0 0 0 0 0 0 0 0 0 0 0 0 0 0 0 0 0 0
0 0.0253922223839647 0 0 0.0361613498365267 0.00800898327804426 0 0 0 0 0 0.100015162633954 0 0.292332887231335 0 0.193445524932954 0 0 0 0.0131274196714172 0 0 0 0 0 0 0 0 0 0.0120100168592328 0.188268576074356 0 0 0 0 0 0 0 0 0 0 0 0 0 0 0 0 0 0 0 0 0 0 0 0 0 0 0 0 0 0 0 0 0 0 0 0 0 0 0 0.016637419203339 0 0 0 0 0 0 0 0 0 0 0 0 0 0 0 0 0.00584943872220902 0 0 0 0 0 0 0 0 0 0 0 0 0 0 0 0 0 0 0 0 0 0 0 0 0 0 0 0 0 0 0 0 0 0 0 0 0 0 0 0 0 0 0 0 0 0 0.0628253371965802 0 0 0.0217013764230715 0.0242242855530162 0 0 0 0 0 0 0 0 0 0 0 0 0 0 0 0 0 0 0 0 0 0 0 0 0 0 0 0 0 0 0 0 0 0 0 0 0 0 0 0 0 0 0 0 0 0 0 0 0 0 0 0 0 0 0 0 0 0 0 0 0 0 0 0 0 0 0 0 0 0 0 0 0 0 0 0 0 0 0 0 0 0 0 0 0 0 0 0 0 0 0 0 0 0 0 0 0 0 0 0 0 0 0 0 0 0 0 0 0 0 0 0 0 0 0 0 0 0 0 0 0 0 0 0 0 0 0 0 0 0 0 0 0 0 0 0 0 0 0 0 0 0 0 0 0 0 0 0 0 0 0 0 0 0 0 0 0 0 0 0 0 0 0 0 0 0 0 0 0 0 0 0 0 0 0 0 0 0 0 0
0.0228178253035532 0 0.00250301521664192 0 0.0376054403258893 0.0260681533235241 0 0.00831817303458637 0.00870803914769914 0.0269276188828898 0.0368807848765415 0.0240695919170369 0 0.0608904313107418 0.0900616095830199 0 0 0.0046676007223953 0 0.00604908763450698 0 0 0 0 0 0 0 0 0 0.0307947958841837 0.151259065899832 0 0 0 0 0 0 0.00654733682632727 0 0 0 0 0 0 0 0 0.00633733287390579 0 0 0 0 0 0 0 0.00295415033975206 0 0 0 0 0 0 0 0 0 0 0 0 0 0 0 0.0355769230968498 0.0061619965253856 0 0 0 0.00518830128495726 0 0 0 0 0 0.00426034048332594 0 0 0 0.00360415610613593 0 0.0140256076150763 0 0 0 0 0 0.00593950659339094 0 0 0 0 0 0.0204517767534987 0 0 0 0 0.00352715281632851 0 0 0 0 0 0 0 0.0105424585203701 0 0 0 0 0 0 0 0 0.00541996904429375 0 0 0 0 0 0.022838338043949 0 0 0 0 0 0.00819214194089715 0.0457201582078881 0.0121458434142819 0 0.100988391206845 0.0818793566580106 0.0120349806795548 0 0 0 0 0 0 0 0.012670481506148 0 0 0.0198374626218678 0 0 0 0.015534603777918 0 0 0 0 0 0 0 0 0 0 0 0 0 0 0 0 0 0 0 0 0 0 0 0 0 0 0 0 0 0 0 0 0 0 0 0 0 0 0 0 0 0 0 0 0 0 0 0 0 0 0 0 0 0 0 0 0 0 0 0 0 0 0 0 0 0 0 0 0 0 0 0 0 0 0 0 0 0 0 0 0 0 0 0 0 0 0 0 0 0 0 0 0 0 0 0 0 0 0 0 0 0 0 0 0 0 0 0 0 0 0 0 0 0 0 0 0 0 0 0 0 0 0 0 0 0 0 0 0 0 0 0 0 0 0 0 0 0 0 0 0 0 0 0 0 0 0 0 0 0 0 0 0 0 0 0 0 0 0 0 0 0 0 0
0 0.296167679934385 0 0 0 0 0 0 0 0 0 0.0169965043102601 0 0 0 0 0 0 0.0474202949597207 0.016958625158135 0.113023692893464 0 0 0 0 0 0 0.00909726398415358 0 0 0 0 0 0 0 0 0 0 0 0 0 0 0 0 0 0 0 0 0 0 0 0 0 0 0 0 0 0 0 0.0782985021348906 0 0 0.0210254207590827 0 0.00865265150976219 0 0.0435840437264923 0 0 0 0 0 0 0 0 0 0 0 0 0 0 0 0 0 0 0 0 0 0 0 0 0 0 0 0 0 0 0 0 0 0 0 0 0 0 0 0 0.0256853330484737 0 0 0 0.0191265243906435 0 0 0 0 0 0 0 0 0 0 0.107391878132565 0 0.184372758001588 0 0 0 0 0 0 0 0 0 0 0 0 0 0 0 0 0 0 0 0 0 0 0 0 0 0 0 0 0 0 0 0 0 0 0 0 0 0 0 0 0 0 0 0 0 0 0 0 0 0.00656983430894003 0 0 0 0 0 0 0 0 0 0 0 0 0 0 0 0 0 0 0 0 0 0 0 0 0 0 0 0 0 0 0 0 0 0 0 0 0 0 0 0 0 0 0 0 0 0 0 0 0 0 0 0 0 0 0 0 0 0 0 0 0 0 0 0 0 0 0 0 0 0 0 0 0 0 0 0 0 0 0 0 0 0 0 0 0 0 0 0 0 0 0 0 0 0 0 0 0 0 0 0 0 0 0 0 0 0 0.00562899274744446 0 0 0 0 0 0 0 0 0 0 0 0 0 0 0 0 0 0 0 0 0 0 0 0 0 0 0 0 0 0 0 0 0 0 0 0 0
0.0351337244517034 0 0.0367392174824574 0 0.322216896179655 0.27445480501223 0 0 0 0 0.0834992115962004 0 0 0 0 0.0170203937234035 0 0 0.0763722060388934 0 0 0 0 0 0 0 0 0 0.0475008123029626 0.0656815642382607 0.0231298081122157 0 0 0 0 0 0 0 0 0 0 0 0 0 0 0 0 0 0 0 0 0 0 0 0 0 0 0 0 0 0 0 0 0 0 0 0 0 0 0 0 0 0 0 0 0 0 0 0 0 0 0 0 0 0 0 0 0 0 0 0 0 0 0 0 0 0 0 0 0 0 0 0 0 0 0 0 0 0 0 0 0 0 0 0 0 0 0 0 0 0 0 0 0 0 0 0 0 0 0 0 0 0 0 0 0 0 0 0 0 0 0 0 0 0 0 0 0 0 0 0 0 0 0 0 0 0 0 0 0 0 0 0 0 0 0 0 0 0 0 0 0 0 0 0 0 0 0 0 0 0 0 0 0 0 0 0 0 0 0 0 0 0 0 0 0 0 0 0 0 0 0 0 0 0 0 0 0 0 0 0 0 0 0 0 0 0 0 0 0 0 0 0 0 0 0 0 0 0 0 0 0 0 0 0 0 0 0 0 0 0 0 0 0 0 0 0 0 0 0 0 0 0 0 0 0 0 0 0 0 0 0 0.0182513608620179 0 0 0 0 0 0 0 0 0 0 0 0 0 0 0 0 0 0 0 0 0 0 0 0 0 0 0 0 0 0 0 0 0 0 0 0 0 0 0 0 0 0 0 0 0 0 0 0 0 0 0 0 0 0 0 0
0 0 0 0 0 0 0 0 0 0 0 0 0 0 0 0 0.0868244304592975 0.0723661082090309 0 0 0 0 0 0 0 0 0 0 0.0838088563919257 0 0 0 0 0 0 0 0 0 0 0 0 0 0 0 0 0 0 0 0 0 0 0 0 0 0 0 0 0 0 0 0 0 0 0 0 0 0 0 0 0.151279476316921 0 0 0 0 0 0 0 0 0 0 0 0 0 0 0 0 0 0 0 0 0 0 0 0 0 0 0 0 0 0 0 0 0 0 0 0 0 0 0 0 0 0.10175606025999 0 0 0 0 0 0 0 0 0 0 0 0 0.334945063414642 0 0 0 0 0 0 0 0 0 0 0 0 0 0 0 0 0 0 0 0 0 0 0 0 0 0 0 0 0 0 0 0 0 0 0 0 0 0 0 0 0 0 0 0 0 0 0 0 0 0 0 0 0 0 0 0 0 0 0 0 0 0 0 0 0 0 0 0 0 0 0 0 0 0 0 0 0 0 0 0 0 0 0 0 0 0 0 0 0 0 0 0 0 0 0 0 0 0 0 0 0 0 0 0 0 0 0 0 0 0 0 0 0 0 0 0 0 0 0 0 0 0 0 0 0 0 0 0 0 0 0 0 0 0 0 0 0 0 0.0752653213127736 0 0 0 0 0.0173813591601181 0 0 0 0 0.0176386007753955 0.0321953300280963 0 0 0 0.0265393936718091 0 0 0 0 0 0 0 0 0 0 0 0 0 0 0 0 0 0 0 0 0 0 0 0 0 0 0 0 0 0 0 0 0 0 0 0 0 0 0 0
0 0.247523244635206 0.00505014281344393 0 0 0.0128304316664301 0 0 0 0 0 0.202085189860488 0 0.252462457268114 0.0134136931202262 0.0132763244152772 0.0197233430016027 0 0 0 0.0889233906971728 0 0 0 0 0 0 0 0 0 0 0 0 0 0 0 0 0 0 0 0 0 0 0 0.00965082580455503 0 0 0 0 0 0 0 0 0 0 0 0 0 0 0 0 0 0 0 0 0 0.041591946612881 0 0 0 0 0 0 0 0 0 0 0 0 0 0 0 0 0 0 0 0 0 0 0 0 0 0 0 0 0 0 0 0 0 0 0 0 0 0 0 0 0 0 0 0 0 0 0 0 0 0 0 0 0 0 0 0 0 0 0 0 0 0.0336025161426396 0 0 0 0 0 0.0540427743591761 0 0 0.0058237196027865 0 0 0 0 0 0 0 0 0 0 0 0 0 0 0 0 0 0 0 0 0 0 0 0 0 0 0 0 0 0 0 0 0 0 0 0 0 0 0 0 0 0 0 0 0 0 0 0 0 0 0 0 0 0 0 0 0 0 0 0 0 0 0 0 0 0 0 0 0 0 0 0 0 0 0 0 0 0 0 0 0 0 0 0 0 0 0 0 0 0 0 0 0 0 0 0 0 0 0 0 0 0 0 0 0 0 0 0 0 0 0 0 0 0 0 0 0 0 0 0 0 0 0 0 0 0 0 0 0 0 0 0 0 0 0 0 0 0 0 0 0 0 0 0 0 0 0 0 0 0 0 0 0 0 0 0 0 0 0 0 0 0 0 0 0 0 0 0 0 0 0 0 0 0 0 0 0 0 0 0 0
0 0 0 0 0 0 0 0 0 0 0 0.0266475155745041 0 0.0964736015712227 0 0 0.145123438822163 0 0 0.0981734821386648 0 0 0 0 0 0 0 0.0123054003893381 0 0 0 0 0 0 0 0 0 0 0 0 0 0 0 0.0667697415516589 0.0150215277854312 0 0 0 0 0.0123598227253838 0 0 0 0 0 0.0073809246493991 0 0 0 0.0439169820468816 0.023615451357342 0 0.25788118544899 0 0.0281199367257036 0 0 0 0 0 0 0 0 0 0 0 0 0 0 0 0 0 0 0 0 0 0 0 0 0 0 0 0 0 0 0 0 0 0 0 0 0 0 0 0 0 0 0 0 0 0 0 0 0 0 0 0 0 0 0 0 0 0 0 0 0 0 0 0.135267002347846 0 0 0 0 0 0.0309439868654703 0 0 0 0 0 0 0 0 0 0 0 0 0 0 0 0 0 0 0 0 0 0 0 0 0 0 0 0 0 0 0 0 0 0 0 0 0 0 0 0 0 0 0 0 0 0 0 0 0 0 0 0 0 0 0 0 0 0 0 0 0 0 0 0 0 0 0 0 0 0 0 0 0 0 0 0 0 0 0 0 0 0 0 0 0 0 0 0 0 0 0 0 0 0 0 0 0 0 0 0 0 0 0 0 0 0 0 0 0 0 0 0 0 0 0 0 0 0 0 0 0 0 0 0 0 0 0 0 0 0 0 0 0 0 0 0 0 0 0 0 0 0 0 0 0 0 0 0 0 0 0 0 0 0 0 0 0 0 0 0 0 0 0 0 0 0 0 0 0 0 0 0 0 0 0 0 0 0 0 0 0 0 0 0
0 0 0 0 0 0 0 0 0 0 0 0 0 0 0 0 0 0 0 0 0 0 0 0 0 0 0 0 0 0 0 0 0 0 0 0 0 0 0 0.426998791820144 0 0 0 0 0 0.109937710506731 0 0 0 0 0 0 0 0 0 0 0 0 0 0 0.0686826325808973 0 0 0.020657930187089 0 0 0 0 0 0 0 0 0 0 0 0 0 0.02425516033553 0.00591504462422157 0 0 0 0 0 0 0 0 0 0 0 0 0 0 0 0 0 0 0 0 0 0 0 0 0 0 0 0 0 0 0 0 0 0 0 0 0 0 0 0 0 0 0 0 0 0 0 0 0 0 0 0 0 0 0 0 0 0 0 0 0 0 0 0 0 0 0 0 0 0 0 0 0 0 0 0 0 0 0 0 0 0 0 0 0 0 0 0 0 0 0 0 0 0 0 0 0 0 0 0 0.00864358606852845 0 0 0 0.0457353717823546 0 0.0191580783689655 0.00928138952095342 0 0 0 0 0 0 0 0 0 0 0 0 0 0.0521706558554052 0.00773419458578617 0 0.0153361408764259 0.020827998419883 0.0359314126451723 0 0 0 0 0 0 0 0.00684304947739506 0.03100616800292 0 0 0 0 0 0 0 0.00536581216110827 0 0 0 0 0 0 0.0112390976696908 0 0 0 0 0 0 0 0 0 0 0 0 0 0 0 0 0 0 0 0 0 0 0 0 0 0 0 0 0 0 0 0 0 0 0 0 0 0 0 0 0 0 0 0 0 0 0 0 0 0 0 0 0 0 0.0342770787951971 0 0 0 0 0 0 0 0.040002695715601 0 0 0 0 0 0 0 0 0 0 0 0 0 0 0 0 0 0 0 0 0 0 0 0 0 0
0 0 0 0 0 0 0 0 0 0 0 0 0.182379381718378 0 0 0 0 0 0 0 0 0 0 0 0.167599079168359 0 0 0 0 0 0 0 0 0 0.0339048595807496 0 0 0 0 0 0 0 0 0 0 0 0 0 0.185408939554232 0 0 0 0 0 0 0.032566804974514 0 0 0 0 0 0.028172353531786 0 0 0 0 0 0 0 0 0 0 0 0 0 0 0 0 0 0 0 0 0 0 0 0 0 0 0 0 0 0 0 0 0 0 0 0 0 0 0 0 0 0 0 0 0 0 0 0 0 0 0 0 0.0393014723984674 0 0 0 0 0 0.195316381819272 0 0 0 0 0 0 0 0.065914311306076 0 0 0 0 0 0 0 0 0 0 0 0 0 0 0 0 0 0 0 0 0 0 0 0 0 0 0 0 0 0 0 0 0 0 0 0 0 0 0 0.0217192347465215 0 0 0 0 0.0268430409490721 0 0 0 0 0 0 0 0 0 0 0 0 0 0 0 0 0 0 0 0 0 0 0 0 0 0 0 0 0 0 0 0 0 0 0 0 0 0 0 0 0 0 0 0 0 0 0 0 0 0 0 0 0 0 0 0 0 0 0 0 0 0 0 0 0 0 0 0 0 0 0 0 0 0 0 0 0 0 0 0 0 0 0 0 0 0 0 0 0 0 0 0.0208741402525735 0 0 0 0 0 0 0 0 0 0 0 0 0 0 0 0 0 0 0 0 0 0 0 0 0 0 0 0 0 0 0 0 0 0 0 0 0 0 0 0 0 0 0 0 0 0 0 0 0 0 0 0 0
0 0 0 0 0 0 0 0 0 0 0 0 0 0 0 0 0 0 0 0 0 0 0 0 0 0 0 0 0 0 0 0 0 0 0 0 0 0 0 0.300000829064114 0 0 0.0514712759183914 0 0 0.158028370019295 0 0 0 0 0 0 0 0 0 0 0 0 0 0 0.051574227170334 0.0394778568380575 0 0.121001393586344 0 0 0 0 0 0 0 0 0 0 0 0 0 0 0 0 0 0 0 0 0 0 0 0 0 0 0 0 0 0 0 0 0 0 0 0 0 0 0 0 0 0 0 0 0 0 0 0 0 0 0 0 0 0 0 0 0 0 0 0 0 0 0 0 0 0 0 0 0 0 0 0 0 0 0 0 0 0 0 0 0 0 0 0 0 0 0 0 0 0 0 0 0 0 0 0 0 0 0 0 0 0 0 0 0 0 0.0325830032368061 0.081174610529075 0 0 0 0 0 0 0 0 0 0 0 0 0 0 0.0146670571664082 0 0 0 0 0 0 0 0 0 0 0 0 0 0 0 0 0 0.0233042663552582 0.0500743680605991 0 0 0 0 0 0 0 0 0 0 0 0 0 0 0 0 0 0 0.0766427420553176 0 0 0 0 0 0 0 0 0 0 0 0 0 0 0 0 0 0 0 0 0 0 0 0 0 0 0 0 0 0 0 0 0 0 0 0 0 0 0 0 0 0 0 0 0 0 0 0 0 0 0 0 0 0 0 0 0 0 0 0 0 0 0 0 0 0 0 0 0 0 0 0 0 0 0 0 0 0 0 0 0 0 0 0 0 0 0 0 0 0 0 0 0 0
0 0 0 0 0 0 0 0 0 0 0 0 0.0180515550174239 0 0 0 0 0 0 0 0 0 0.115379116896049 0 0 0.107958710653206 0 0 0 0 0 0.0647071525476142 0.0233543609612636 0.00846929418857813 0.0688983851110445 0 0 0 0 0 0.0322080411556204 0.029490518341089 0 0 0 0 0 0 0.365109654824752 0 0 0 0.0160200830170919 0 0 0 0 0 0 0 0 0.0216563441062803 0 0 0 0 0 0 0 0 0 0 0 0 0.0502273165339591 0 0 0 0 0 0 0 0 0 0 0 0 0 0 0 0 0 0 0 0 0 0 0 0 0 0 0 0 0 0 0 0 0 0 0 0 0 0 0 0 0 0 0 0 0 0 0 0 0 0 0 0 0 0.0784694666460282 0 0 0 0 0 0 0 0 0 0 0 0 0 0 0 0 0 0 0 0 0 0 0 0 0 0 0 0 0 0 0 0 0 0 0 0 0 0 0 0 0 0 0 0 0 0 0 0 0 0 0 0 0 0 0 0 0 0 0 0 0 0 0 0 0 0 0 0 0 0 0 0 0 0 0 0 0 0 0 0 0 0 0 0 0 0 0 0 0 0 0 0 0 0 0 0 0 0 0 0 0 0 0 0 0 0 0 0 0 0 0 0 0 0 0 0 0 0 0 0 0 0 0 0 0 0 0 0 0 0 0 0 0 0 0 0 0 0 0 0 0 0 0 0 0 0 0 0 0 0 0 0 0 0 0 0 0 0 0 0 0 0 0 0 0 0 0 0 0 0 0 0 0 0 0 0 0 0 0 0 0 0 0 0 0 0 0 0 0 0
0 0 0 0 0 0 0 0 0 0 0 0 0 0 0 0 0 0 0 0 0 0 0 0 0.262971179538224 0 0 0 0 0 0 0 0.0341040680555381 0.0243437542642016 0.0955151710076257 0 0 0 0 0 0.100676657727352 0.0619196386707702 0 0 0 0 0 0.222217561583604 0.0668841814965352 0 0 0 0 0 0 0 0 0 0 0 0 0 0 0 0 0 0 0 0 0 0 0 0 0 0 0 0 0 0 0 0 0 0 0 0 0 0 0 0 0 0 0 0 0 0 0 0 0 0 0 0.0243685665541898 0 0 0 0 0 0 0 0 0 0 0 0 0 0 0 0 0 0 0 0 0 0 0 0 0 0.0529472966053477 0 0 0 0 0 0 0 0 0 0 0 0 0 0 0 0 0 0 0 0 0 0 0 0 0 0 0 0 0 0 0 0 0 0 0 0 0 0 0 0 0 0 0 0 0 0 0 0 0 0 0 0 0 0 0 0 0 0 0 0 0 0 0 0 0 0 0 0 0 0 0 0 0 0 0 0 0 0 0 0 0 0 0 0 0 0 0 0 0 0 0 0 0 0 0 0 0 0 0 0 0 0 0 0 0 0 0 0 0 0 0 0 0 0 0 0.0305392072673124 0.0235127172293 0 0 0 0 0 0 0 0 0 0 0 0 0 0 0 0 0 0 0 0 0 0 0 0 0 0 0 0 0 0 0 0 0 0 0 0 0 0 0 0 0 0 0 0 0 0 0 0 0 0 0 0 0 0 0 0 0 0 0 0 0 0 0 0 0 0 0 0 0 0 0 0 0 0 0
0 0 0 0 0 0 0 0 0 0 0 0 0 0 0 0 0 0 0 0 0 0 0 0 0 0 0 0 0 0 0 0 0 0 0 0 0 0 0 0 0 0 0 0 0 0 0 0 0.0359376235161833 0 0 0 0 0 0 0 0 0 0 0 0 0 0 0 0 0 0 0 0 0 0 0 0 0 0 0 0 0 0 0 0 0 0 0 0 0 0 0 0 0 0 0 0 0 0 0 0 0 0 0 0 0 0 0 0 0 0 0.0633216785444536 0.0329936814442415 0 0 0 0 0 0 0 0 0.0534561546865841 0 0 0 0 0 0 0 0 0 0 0 0 0 0 0 0 0 0 0 0 0 0 0 0 0 0 0 0 0 0 0 0 0 0 0 0 0 0 0 0 0 0 0 0 0 0 0 0 0 0.224261209528783 0 0 0 0 0.0124954824674612 0.226939848066235 0 0 0 0 0 0 0 0 0 0 0 0 0 0.0421670368328111 0 0 0 0 0 0 0 0 0 0 0 0 0 0 0 0 0 0 0 0 0 0 0.00614898075632716 0 0 0 0 0 0 0 0 0 0 0 0 0 0 0 0 0 0 0 0 0 0 0 0 0 0 0 0 0 0 0 0 0 0 0 0 0 0 0 0 0 0 0 0 0 0 0 0 0 0 0 0 0.0103828300448942 0 0.21489183904822 0.00832979933940733 0 0 0.0146410983029656 0 0.0540327374214331 0 0 0 0 0 0 0 0 0 0 0 0 0 0 0 0 0 0 0 0 0 0 0 0 0 0 0 0 0 0 0 0 0 0 0 0 0 0 0 0 0 0 0 0 0 0 0
0 0 0 0 0 0 0 0 0 0 0 0 0 0 0 0 0.0359751180973418 0 0 0 0.0378982461855176 0 0 0 0 0 0 0 0 0 0 0 0 0 0 0 0 0 0 0 0 0 0 0 0 0 0 0 0 0 0 0 0 0 0 0 0 0 0 0.27472305726882 0.213016718139586 0 0.200675563732796 0 0 0 0.0422496554921382 0 0 0 0 0 0 0 0 0 0.0270025004071813 0 0 0 0 0 0 0 0 0 0 0 0 0 0 0 0 0 0 0 0 0 0 0 0 0 0 0 0 0 0 0 0 0 0 0 0 0 0 0 0 0 0 0 0 0 0 0 0 0 0 0 0 0.0317018305885416 0 0 0 0 0.0720685753989513 0 0 0 0 0 0 0 0 0 0 0 0 0 0 0 0 0 0 0 0 0 0 0 0 0 0 0 0 0 0 0 0 0 0 0 0 0 0 0 0 0 0 0 0 0 0 0 0 0 0 0 0 0 0 0 0 0 0 0 0 0 0 0 0 0 0 0 0 0 0 0 0 0 0 0 0.0367198035117899 0 0 0 0 0 0 0 0 0 0 0 0 0 0 0 0 0 0 0 0 0 0 0 0 0 0 0 0 0 0 0 0 0 0 0 0 0 0 0 0 0 0 0 0 0 0 0 0 0 0 0 0 0 0 0 0 0 0 0.0279689311773372 0 0 0 0 0 0 0 0 0 0 0 0 0 0 0 0 0 0 0 0 0 0 0 0 0 0 0 0 0 0 0 0 0 0 0 0 0 0 0 0 0 0 0 0 0 0 0 0 0
0 0 0 0 0.394356490714452 0 0 0.0572462299647978 0 0.0139808163177719 0 0 0 0 0 0 0 0.0436224483616157 0.0812267419124596 0 0 0 0 0 0 0 0 0 0 0.0154044684994793 0 0 0 0 0 0 0 0 0 0 0 0 0 0 0 0 0.0445578666428721 0 0 0 0 0 0 0 0 0 0 0 0 0 0 0 0 0 0 0 0 0.0237681943257689 0.0564301691581771 0.0498166971039704 0 0.0833135941344986 0 0 0 0 0.0186208751464087 0 0 0 0 0 0 0 0 0 0 0.0122341830153229 0 0 0 0 0 0 0 0 0 0 0 0 0 0 0 0 0 0 0 0 0 0 0 0.0612992488500923 0 0 0 0 0 0 0 0 0 0 0 0 0 0 0 0 0 0 0 0 0 0.0164433253278163 0.0195087265098216 0 0 0 0 0 0 0 0 0 0 0 0 0 0 0 0 0 0 0 0 0 0 0 0 0 0 0 0 0 0 0 0 0 0 0 0 0 0 0 0 0 0 0 0 0 0 0 0 0 0 0 0 0 0 0 0 0 0 0 0 0 0 0 0 0 0 0 0 0 0 0 0 0 0 0 0 0 0 0 0 0 0 0 0 0 0 0 0 0 0 0 0 0 0 0 0 0 0 0 0 0 0 0 0 0 0 0 0 0 0 0 0 0 0 0 0 0 0 0 0 0 0 0 0 0 0 0 0 0 0 0 0 0 0 0 0 0 0.00816992401467468 0 0 0 0 0 0 0 0 0 0 0 0 0 0 0 0 0 0 0 0 0 0 0 0 0 0 0 0 0 0 0 0 0 0 0 0 0 0 0 0 0 0 0 0 0 0
0.0647586698421791 0 0.0052521945219331 0.0253298683351899 0.042432217171934 0.0769280664585465 0 0.0114700706434826 0 0.0317610562701933 0.179290348373587 0.0268305371485082 0 0 0.007279247038276 0.0400902859761857 0 0.0234492743499092 0 0 0 0 0 0 0 0 0 0 0.00598857700445657 0 0.336336714655495 0 0 0 0 0 0 0.0456365679761728 0 0 0 0 0 0 0 0 0 0 0 0 0 0 0 0 0 0 0 0 0 0 0 0 0 0 0 0 0 0 0 0 0 0 0 0 0 0 0 0 0 0 0 0 0 0 0 0 0 0.00960177306846703 0 0 0 0 0 0.0230187407731555 0 0 0 0 0 0 0 0 0 0 0 0 0 0 0 0 0 0 0 0 0 0 0 0 0 0 0 0 0 0 0.0207950251986975 0 0 0 0 0 0 0 0 0 0.0137244342224454 0 0 0 0.00634575140662578 0.00368057956455999 0 0 0 0 0 0 0 0 0 0 0 0 0 0 0 0 0 0 0 0 0 0 0 0 0 0 0 0 0 0 0 0 0 0 0 0 0 0 0 0 0 0 0 0 0 0 0 0 0 0 0 0 0 0 0 0 0 0 0 0 0 0 0 0 0 0 0 0 0 0 0 0 0 0 0 0 0 0 0 0 0 0 0 0 0 0 0 0 0 0 0 0 0 0 0 0 0 0 0 0 0 0 0 0 0 0 0 0 0 0 0 0 0 0 0 0 0 0 0 0 0 0 0 0 0 0 0 0 0 0 0 0 0 0 0 0 0 0 0 0 0 0 0 0 0 0 0 0 0 0 0 0 0 0 0 0 0 0 0 0 0 0 0 0 0 0 0 0 0 0 0 0 0 0 0 0 0 0 0
0.0131128494972891 0 0 0 0.0138822223724656 0.0249290697099264 0 0.00761364131284824 0 0.0216012756393824 0.0530142960151372 0.0195078430314129 0 0.0280585387936877 0.0667234813150451 0.115143985267129 0 0.00482854150424244 0 0 0 0 0 0 0 0 0 0 0 0.196667363628888 0 0 0 0 0 0 0 0.0204371447251695 0 0 0 0 0 0 0 0 0 0 0 0 0 0 0 0 0 0 0 0 0 0 0 0 0 0 0 0 0 0 0 0 0 0 0 0 0 0 0 0 0 0 0 0 0 0 0 0.0289642799964794 0 0.00544577369851106 0 0 0 0 0 0.0339095965108595 0 0.0560007486537366 0.0479056404331653 0 0 0.0111747892408636 0 0 0 0 0 0 0 0 0 0 0 0 0 0 0 0 0 0 0 0 0 0 0 0 0.00957938257231594 0 0 0.128690744810226 0 0 0 0 0 0 0.0229306611473886 0 0.0125336150948363 0.0118339893050763 0.0203624130262139 0.00598620028778128 0 0 0 0 0 0 0 0.00606700396302248 0 0 0.00713442143133191 0 0 0 0.00596048701556879 0 0 0 0 0 0 0 0 0 0 0 0 0 0 0 0 0 0 0 0 0 0 0 0 0 0 0 0 0 0 0 0 0 0 0 0 0 0 0 0 0 0 0 0 0 0 0 0 0 0 0 0 0 0 0 0 0 0 0 0 0 0 0 0 0 0 0 0 0 0 0 0 0 0 0 0 0 0 0 0 0 0 0 0 0 0 0 0 0 0 0 0 0 0 0 0 0 0 0 0 0 0 0 0 0 0 0 0 0 0 0 0 0 0 0 0 0 0 0 0 0 0 0 0 0 0 0 0 0 0 0 0 0 0 0 0 0 0 0 0 0 0 0 0 0 0 0 0 0 0 0 0 0 0 0 0 0 0 0 0 0 0 0 0
0 0 0 0 0 0 0 0 0 0 0 0 0.0189506307131017 0 0 0 0 0 0 0 0 0 0 0 0.0665344551141882 0 0 0 0 0 0 0 0.0454355833980965 0.0196194209649551 0.369450853409403 0 0 0 0 0 0.0524410685555649 0 0 0 0 0 0 0 0.188272896240596 0 0 0 0 0 0 0 0 0 0 0 0 0 0 0 0 0 0 0 0 0 0 0 0 0 0 0 0 0 0 0 0 0 0 0 0 0 0 0 0 0 0 0 0 0 0 0 0 0 0 0 0.0770429638725138 0 0 0 0 0 0 0 0 0 0 0 0 0 0.0174267916094358 0 0 0 0 0 0 0 0 0 0 0 0 0 0 0 0 0 0 0 0 0 0 0 0 0 0 0 0 0 0 0 0 0 0 0 0 0 0 0.0178472537459815 0 0 0 0 0 0 0 0 0 0 0 0 0 0.0219911413126158 0 0 0 0 0 0 0 0 0 0 0 0 0 0 0 0 0 0 0 0.0694485466592131 0 0.0094046924395941 0 0 0 0 0 0 0 0 0 0 0 0 0 0 0 0 0 0 0.015570485057255 0 0 0 0 0 0 0 0 0 0 0 0 0 0 0 0 0 0 0 0 0 0 0 0 0 0 0 0 0 0 0 0 0 0 0 0 0 0 0 0 0 0 0 0 0 0 0 0 0 0 0 0 0 0 0 0.010563216907486 0 0 0 0 0 0 0 0 0 0 0 0 0 0 0 0 0 0 0 0 0 0 0 0 0 0 0 0 0 0 0 0 0 0 0 0 0 0 0 0 0 0 0 0 0 0 0 0 0 0 0 0 0 0
0 0 0 0 0 0 0 0 0 0 0 0 0 0 0 0 0 0 0 0 0 0 0 0 0.0183685778350922 0.0110119255274433 0 0 0 0 0 0.0347543633961137 0 0.126343576470506 0.116067796615194 0 0 0 0 0 0.0163201019755912 0.0153303222800242 0 0 0 0 0.00488051048717046 0 0.0194108165917823 0 0 0 0 0 0.0271556809980748 0 0 0 0 0 0 0 0 0 0 0 0 0 0 0 0 0 0 0 0.0178565836402921 0 0 0 0 0 0 0 0 0 0 0 0 0 0 0 0 0 0.00710734119232236 0 0 0 0 0 0 0 0.153250847237493 0.0473806940543479 0 0.0128585628000002 0 0 0 0 0 0 0 0 0 0 0 0 0 0 0 0 0 0 0 0 0 0 0 0 0 0 0 0 0 0 0 0 0 0 0 0.0173067712371137 0 0 0 0 0 0 0 0 0 0 0 0.035027524653397 0.00602116020666108 0.132149671244589 0 0 0 0 0 0 0 0 0 0 0 0 0 0 0 0 0 0 0 0 0 0 0 0 0 0 0 0 0 0 0 0 0 0.00638775345202595 0.0202233750720651 0.00637767842140504 0 0 0 0 0 0.00956686377476272 0 0 0 0 0 0 0 0 0 0 0 0 0.00705077860200013 0 0 0 0 0 0 0 0 0 0 0 0 0 0 0 0 0 0 0 0 0 0 0 0 0 0 0 0 0 0 0 0 0 0 0 0 0 0 0 0 0 0 0 0 0 0 0 0 0 0.0893987225370352 0 0 0 0 0 0 0 0 0 0 0 0 0 0 0 0 0 0 0 0 0 0 0 0 0 0 0 0 0 0 0 0 0 0 0 0 0 0 0 0 0 0 0 0 0 0 0.0234401806577756 0 0 0 0 0 0 0 0 0 0 0 0 0.0189518190397216
0 0 0 0 0 0 0 0.00838411682625581 0 0 0 0 0 0 0 0 0 0 0 0 0 0 0 0 0.00307211618330541 0.00362516273980857 0 0 0 0 0 0.00692121415899826 0.0582687953153824 0 0.0094438410636694 0 0.00488988116933577 0 0 0 0 0 0 0 0 0 0 0 0.00407532655157174 0 0.0395923957960956 0 0 0 0.277848503557039 0 0.0073295691257533 0.069148110111068 0 0 0 0 0 0 0 0 0 0 0 0 0 0.118543174005487 0 0 0 0 0 0 0 0 0 0 0 0 0 0 0.00242661092127618 0.00323462074884618 0 0.00582950539403167 0.013224566031498 0 0.0176297437630567 0 0.00423959710248799 0 0 0 0 0 0.0621759724842694 0.0483911778598389 0.00307133032123569 0.0248205304003132 0 0 0 0 0 0 0 0 0 0 0 0 0 0 0 0 0 0 0 0 0 0 0 0 0 0 0 0 0 0.00502540332414221 0 0 0 0 0 0.0214085005511913 0 0 0 0 0 0 0 0 0 0.00348621922016434 0 0.0302805474185762 0.00749530331283401 0.0103785377161765 0 0 0 0 0 0 0 0 0 0 0 0 0 0.0105462371387379 0 0 0 0 0 0 0 0 0 0 0 0 0 0 0 0 0 0 0 0.0114536787323572 0.0133520503792867 0.00581592946158166 0 0 0 0 0 0.0101839831881327 0 0 0 0 0 0 0 0 0 0 0 0 0.0227535948184689 0 0 0 0 0 0 0 0 0 0 0 0 0 0 0 0 0 0 0 0 0 0 0 0 0 0 0 0 0 0 0 0 0 0 0 0 0 0 0 0 0 0 0 0 0 0 0.000983398481131539 0 0 0.0260636496748049 0 0 0.00398881542844141 0 0 0.0040845809012238 0 0 0 0 0 0 0 0 0 0 0 0 0 0 0 0 0 0 0 0 0 0 0 0 0 0 0 0 0 0 0 0 0 0.00288277568936905 0 0 0 0 0 0 0.00293370812204341 0 0 0 0.00256718761390128 0 0 0 0 0 0 0 0 0.00813003719681048
0 0 0 0 0 0 0 0 0 0 0 0 0.0442396359453234 0 0 0 0 0 0 0 0 0 0.0136748058690204 0 0.0403657178255373 0.0229734135024343 0 0 0 0 0 0.210506735231749 0.0864585271114037 0.0152532324723358 0 0 0 0 0 0 0.0438006240824837 0.00584216042886722 0 0 0 0 0 0 0.180064383984913 0 0 0 0 0 0 0 0 0 0 0 0 0 0 0 0 0 0 0 0 0 0.00658310942342018 0 0 0 0.00628994278509177 0 0 0 0 0 0 0 0 0 0 0 0 0 0 0 0 0 0 0 0 0 0 0 0 0 0.122060379862013 0.0402074811525484 0 0 0 0 0 0 0 0 0 0 0 0 0.0193689036748202 0 0 0 0 0 0 0 0 0 0 0 0 0 0 0 0 0 0 0 0.00492317274643073 0 0 0 0 0 0 0 0 0 0 0 0 0 0 0 0 0.028164426348947 0 0.0215199093321837 0 0 0 0 0 0 0 0 0 0 0 0 0 0.0115233837225657 0 0 0 0 0 0 0 0 0 0 0 0 0 0 0 0 0 0 0 0.00780169671056392 0.00928548459766034 0.0328448839588924 0 0 0 0 0 0 0 0 0 0 0 0 0 0 0 0 0 0 0.00865721622655514 0 0 0 0 0 0 0 0 0 0 0 0 0 0 0 0 0 0 0 0 0 0 0 0 0 0 0 0 0 0 0 0 0 0 0 0 0 0 0 0 0 0 0 0 0 0 0 0 0 0.0175907730042399 0 0 0 0 0 0 0 0 0 0 0 0 0 0 0 0 0 0 0 0 0 0 0 0 0 0 0 0 0 0 0 0 0 0 0 0 0 0 0 0 0 0 0 0 0 0 0 0 0 0 0 0 0 0 0 0 0 0 0 0
0 0 0 0 0 0 0 0 0 0 0 0 0 0 0 0 0 0 0 0 0 0 0 0 0 0 0 0 0 0 0 0 0 0 0 0 0 0 0 0 0 0 0 0 0 0 0 0 0.0711257372919312 0 0 0 0.107916056072784 0 0 0 0 0 0 0 0 0 0 0 0 0 0 0 0 0 0 0 0 0 0 0 0 0 0 0 0 0 0 0 0.286349858397743 0 0 0 0 0 0 0 0 0 0 0 0 0 0 0 0 0 0 0 0 0 0 0 0 0 0 0 0 0 0 0 0 0 0 0 0 0 0 0 0 0 0 0 0 0 0 0 0 0 0 0 0 0 0 0 0 0 0 0 0 0 0 0 0 0 0.0275452178732302 0 0 0 0 0 0 0 0 0 0 0 0 0 0 0 0 0 0 0 0 0 0 0 0 0 0 0 0 0 0 0 0 0 0 0 0 0 0 0 0 0 0 0 0 0 0 0.274343400451354 0 0 0 0 0 0 0 0 0 0 0 0 0 0 0 0 0 0 0 0 0 0 0 0 0 0 0 0 0 0 0 0 0 0 0 0 0 0 0 0 0 0 0 0 0.0889041084909997 0.143815621421957 0 0 0 0 0 0 0 0 0 0 0 0 0 0 0 0 0 0 0 0 0 0 0 0 0 0 0 0 0 0 0 0 0 0 0 0 0 0 0 0 0 0 0 0 0 0 0 0 0 0 0 0 0 0 0 0 0 0 0 0 0 0 0 0 0 0 0 0 0 0 0 0 0 0 0
0 0 0 0 0 0 0 0 0 0 0 0 0 0 0 0 0 0 0 0 0 0 0 0 0 0 0 0 0 0 0 0 0 0.00981851695382566 0 0 0 0.100450981142986 0 0 0 0 0 0 0 0 0.149761098676589 0 0 0 0.0585701837692462 0 0 0 0 0 0 0 0 0 0 0 0 0 0 0 0 0 0 0 0 0 0 0.134042843249301 0 0.00940296407210922 0 0 0 0 0 0 0 0 0 0.0232453674351247 0 0.220939048166451 0 0 0 0 0 0 0 0 0 0 0 0 0 0 0 0 0 0 0 0 0 0 0 0 0 0 0 0 0 0 0 0 0 0 0 0 0 0 0 0 0 0 0 0.135064813488701 0 0.0781764768589868 0 0 0 0 0 0.0631013322828309 0 0 0 0 0 0 0 0 0 0 0 0 0 0 0.0174263739038488 0 0 0 0 0 0 0 0 0 0 0 0 0 0 0 0 0 0 0 0 0 0 0 0 0 0 0 0 0 0 0 0 0 0 0 0 0 0 0 0 0 0 0 0 0 0 0 0 0 0 0 0 0 0 0 0 0 0 0 0 0 0 0 0 0 0 0 0 0 0 0 0 0 0 0 0 0 0 0 0 0 0 0 0 0 0 0 0 0 0 0 0 0 0 0 0 0 0 0 0 0 0 0 0 0 0 0 0 0 0 0 0 0 0 0 0 0 0 0 0 0 0 0 0 0 0 0 0 0 0 0 0 0 0 0 0 0 0 0 0 0 0 0 0 0 0 0 0 0 0 0 0 0 0 0 0 0 0 0 0 0 0 0 0
0 0 0 0.0391480535135596 0 0 0.0123135261879505 0 0.00669075332950521 0 0 0 0 0 0 0.00430392654589254 0 0 0 0 0 0 0 0 0 0 0 0 0 0.0230436525952458 0.0176482051967811 0 0 0 0 0 0.0388803536027546 0 0 0 0 0 0 0 0 0 0.0455375527749138 0 0 0 0.0151268821191671 0 0 0 0.00250034428313534 0 0.00364580437810746 0 0 0 0 0 0 0 0 0 0 0 0 0 0 0 0 0 0 0.00220197319369385 0 0 0 0 0 0 0 0 0 0.160422675881809 0.0333616601731199 0.119549659793535 0 0 0 0 0 0.150182999615819 0.00603732198800537 0.013155902030533 0 0 0 0 0 0 0 0 0 0 0 0 0 0 0 0 0 0 0 0 0 0 0 0 0 0 0 0 0 0 0 0.00496670091879276 0 0 0.157822263282441 0.0393350452736414 0 0.0379556039375103 0 0 0 0 0.00171238256807956 0.0307350341349814 0 0 0 0 0.00614281137043938 0 0 0 0 0 0 0 0 0 0.0275789113105867 0 0 0 0 0 0 0 0 0 0 0 0 0 0 0 0 0 0 0 0 0 0 0 0 0 0 0 0 0 0 0 0 0 0 0 0 0 0 0 0 0 0 0 0 0 0 0 0 0 0 0 0 0 0 0 0 0 0 0 0 0 0 0 0 0 0 0 0 0 0 0 0 0 0 0 0 0 0 0 0 0 0 0 0 0 0 0 0 0 0 0 0 0 0 0 0 0 0 0 0 0 0 0 0 0 0 0 0 0 0 0 0 0 0 0 0 0 0 0 0 0 0 0 0 0 0 0 0 0 0 0 0 0 0 0 0 0 0 0 0 0 0 0 0 0 0 0 0 0 0 0 0 0 0 0 0 0 0 0 0 0 0 0 0
0 0 0 0 0 0 0 0 0 0 0 0 0 0 0 0 0 0 0 0 0 0 0 0 0 0 0 0 0 0 0 0 0 0 0 0 0 0 0 0.0319279761899571 0 0 0.0590408038082579 0 0.0352092942699983 0.0326780015163193 0 0.019844379194864 0 0.0235071489051069 0 0 0 0 0 0 0 0 0 0 0 0.105553197045382 0 0.0965202237236774 0 0 0 0 0 0 0.0179354533655554 0 0 0 0.0302222788892648 0 0 0.0152918865424807 0.0483275228947793 0 0 0 0 0 0 0 0 0 0 0 0 0 0 0 0 0 0 0 0 0 0 0 0 0 0 0 0 0 0 0 0 0 0 0 0 0 0 0 0 0 0 0 0 0 0 0 0 0 0 0 0 0 0 0 0 0 0 0 0 0 0 0 0 0 0 0 0 0 0 0 0 0 0 0 0 0 0 0 0 0 0 0 0 0 0 0 0 0 0 0 0 0.0180716469133629 0 0 0 0 0 0 0 0 0 0 0 0 0 0.0192099408940435 0.00710944417289756 0 0 0 0 0 0 0 0 0 0 0 0 0 0.0911420630138677 0 0 0.0415387949305478 0.111072517168524 0.0934198577027494 0 0 0 0 0 0 0 0 0 0 0 0 0 0 0 0 0 0 0.0193224292985273 0 0 0 0 0 0 0 0.00738941500163384 0 0 0 0 0 0 0 0 0 0 0 0 0 0 0 0 0 0 0 0 0 0 0 0 0 0 0 0 0 0 0 0 0 0 0 0 0 0 0 0 0 0 0 0 0 0 0 0 0 0 0 0.0756657245582032 0 0 0 0 0 0 0 0 0 0 0 0 0 0 0 0 0 0 0 0 0 0 0 0 0 0 0 0 0 0 0 0 0 0
0 0 0 0 0 0 0 0 0 0 0 0 0 0 0 0 0 0 0 0 0 0.436477249044331 0 0.0972706132669901 0 0 0 0 0 0 0 0 0 0 0 0 0 0 0.0116541582379446 0 0 0 0.0104655382093696 0 0.00587511876411533 0.0876539509975912 0 0 0 0 0 0 0 0 0 0 0 0 0 0 0.0307952961878896 0.0116740989174558 0 0.0109369480509628 0 0 0.00344040158598702 0 0 0 0 0 0 0 0 0 0 0.0218901753555514 0.00390824558795293 0 0 0 0 0 0 0 0 0 0 0 0 0 0 0 0 0 0 0 0 0 0 0 0 0 0 0 0 0 0 0 0 0 0 0 0 0 0 0 0 0 0 0 0 0 0 0 0 0 0 0 0 0 0 0 0 0 0 0 0 0 0 0 0 0 0 0 0 0 0 0 0 0 0 0 0 0 0 0 0 0 0 0 0 0 0 0 0 0 0 0.00181793595420177 0.0107975668346648 0.0233640928544428 0 0 0 0 0 0 0 0.00320505208979394 0 0 0 0.0100599084349747 0 0.0051174529307427 0.0107789178390015 0 0 0 0 0 0 0 0 0 0 0 0 0 0.0420975372983766 0.00372617197794705 0 0.0123670251506029 0.0231868512221736 0.0341801353876754 0 0 0 0 0 0 0 0.0041046113194573 0.0115559659323849 0 0 0 0 0 0 0 0 0 0.0195788474554041 0 0 0 0 0.00976777779746726 0 0 0.00611137780245167 0 0 0 0 0 0 0 0 0 0 0 0 0 0 0 0 0 0 0 0 0 0 0 0 0 0 0 0 0 0 0 0 0 0 0 0 0 0 0 0 0 0 0 0 0 0 0 0 0 0 0 0.0258552856974688 0 0 0 0 0 0 0 0.0102856918146266 0 0 0 0 0 0 0 0 0 0 0 0 0 0 0 0 0 0 0 0 0 0 0 0 0 0
0 0 0 0 0 0 0 0 0 0 0 0 0 0 0 0 0 0 0 0 0 0 0 0 0.0889404210474883 0.114133515050854 0 0 0 0 0 0.140835482330261 0.0572994155377134 0 0.206448404017929 0 0 0 0 0 0 0.0865294683872421 0 0 0 0 0 0 0.207113953071482 0 0 0 0 0 0 0 0 0 0 0 0 0 0 0 0 0 0 0 0 0 0 0 0 0 0 0 0 0 0 0 0 0 0 0 0 0 0 0 0 0 0 0 0 0 0 0 0 0 0 0 0.0781432636572033 0 0 0 0 0 0 0 0 0 0 0 0 0 0 0 0 0 0 0 0 0 0 0 0 0 0 0 0 0 0 0 0 0 0 0 0 0 0 0 0 0 0 0 0 0 0 0 0 0 0 0 0 0.020556076899826 0 0 0 0 0 0 0 0 0 0 0 0 0 0 0 0 0 0 0 0 0 0 0 0 0 0 0 0 0 0 0 0 0 0 0 0 0 0 0 0 0 0 0 0 0 0 0 0 0 0 0 0 0 0 0 0 0 0 0 0 0 0 0 0 0 0 0 0 0 0 0 0 0 0 0 0 0 0 0 0 0 0 0 0 0 0 0 0 0 0 0 0 0 0 0 0 0 0 0 0 0 0 0 0 0 0 0 0 0 0 0 0 0 0 0 0 0 0 0 0 0 0 0 0 0 0 0 0 0 0 0 0 0 0 0 0 0 0 0 0 0 0 0 0 0 0 0 0 0 0 0 0 0 0 0 0 0 0 0 0 0 0 0 0 0
0 0 0 0 0 0 0 0 0 0 0 0 0.0334958726424799 0 0 0 0 0 0 0 0 0 0 0 0.189275146926228 0.163150772374684 0 0 0 0 0 0 0.125099313444663 0 0.064000155250567 0 0 0 0 0 0.201113096549502 0 0 0 0 0 0 0 0.0908341062332413 0 0 0 0 0 0 0 0 0 0 0 0 0 0 0 0 0 0 0 0 0 0 0 0 0 0 0 0 0 0 0 0 0 0 0 0 0 0 0 0 0 0 0 0 0 0 0 0 0 0 0 0 0 0 0 0 0 0 0 0 0 0 0 0 0 0 0 0 0 0 0 0 0 0 0 0 0 0.133031536578635 0 0 0 0 0 0 0 0 0 0 0 0 0 0 0 0 0 0 0 0 0 0 0 0 0 0 0 0 0 0 0 0 0 0 0 0 0 0 0 0 0 0 0 0 0 0 0 0 0 0 0 0 0 0 0 0 0 0 0 0 0 0 0 0 0 0 0 0 0 0 0 0 0 0 0 0 0 0 0 0 0 0 0 0 0 0 0 0 0 0 0 0 0 0 0 0 0 0 0 0 0 0 0 0 0 0 0 0 0 0 0 0 0 0 0 0 0 0 0 0 0 0 0 0 0 0 0 0 0 0 0 0 0 0 0 0 0 0 0 0 0 0 0 0 0 0 0 0 0 0 0 0 0 0 0 0 0 0 0 0 0 0 0 0 0 0 0 0 0 0 0 0 0 0 0 0 0 0 0 0 0 0 0 0 0 0 0 0 0 0 0 0
0 0 0 0 0 0 0 0 0 0 0 0 0 0 0 0 0 0 0 0 0 0 0 0.0376957719177047 0 0 0 0 0 0 0 0 0 0 0 0 0 0 0.0486777268145308 0.023639053061555 0 0 0 0.123832134837473 0 0.128993250387343 0 0 0 0.173484892787946 0 0 0 0 0 0 0 0 0 0 0.0410808098416632 0.0307885468018558 0 0.096122327767841 0 0 0 0 0 0 0 0 0 0 0 0 0 0.046106387695042 0.0714728104224581 0 0 0 0 0 0 0 0 0 0 0 0 0 0 0 0 0 0 0 0 0 0 0 0 0 0 0 0 0 0 0 0 0 0 0 0 0 0 0 0 0 0 0 0 0 0 0 0 0 0 0 0 0 0 0 0.0403576911555271 0 0 0 0 0 0 0 0 0 0 0 0 0 0 0 0 0 0 0 0 0 0 0 0 0 0 0 0 0 0 0 0 0 0 0 0 0.0367976711127682 0 0 0 0 0 0 0 0 0 0 0 0 0 0 0.0332431566637356 0 0 0 0 0 0 0 0 0 0 0 0 0.0147325200441776 0 0 0 0 0 0 0 0 0 0 0 0 0 0 0 0 0 0 0 0 0 0 0 0 0.0318673107616017 0 0 0 0.0112551806107214 0.00985275731605614 0 0 0 0 0 0 0 0 0 0 0 0 0 0 0 0 0 0 0 0 0 0 0 0 0 0 0 0 0 0 0 0 0 0 0 0 0 0 0 0 0 0 0 0 0 0 0 0 0 0 0 0 0 0 0 0 0 0 0 0 0 0 0 0 0 0 0 0 0 0 0 0 0 0 0 0 0 0 0 0 0 0 0 0 0 0 0 0 0
0 0 0 0 0 0 0 0 0 0 0 0 0 0 0 0 0 0 0 0 0.0716814731738275 0 0 0 0 0 0 0 0 0 0 0 0 0 0 0 0 0 0 0 0 0 0.186212394682992 0 0.0168805505582832 0.141403171344559 0 0 0 0.0835329493819782 0 0 0 0 0.0301094295060702 0 0 0.0119237505092296 0 0 0 0 0 0 0 0 0 0 0 0 0 0 0 0 0 0 0 0 0 0 0 0 0 0 0 0 0 0 0 0 0 0 0 0 0 0 0 0 0 0 0 0 0 0 0 0 0 0 0 0 0 0 0 0 0 0 0 0 0 0 0 0 0 0 0 0 0 0 0 0 0 0 0 0 0.0743018044034186 0 0 0 0 0.00969700744386672 0 0 0 0 0 0 0 0 0 0 0 0 0 0 0 0 0 0 0 0 0 0 0 0 0 0 0 0 0.132025589978946 0 0 0 0 0 0 0 0 0 0 0 0 0 0 0 0 0 0 0 0 0 0.0427909272199053 0 0 0 0 0 0 0 0 0 0 0 0 0 0 0 0.0539001369510262 0 0 0 0 0 0 0 0 0 0 0 0 0 0 0 0 0 0 0 0 0 0 0 0 0 0 0.0924737469475151 0.0530670678983826 0 0 0 0 0 0 0 0 0 0 0 0 0 0 0 0 0 0 0 0 0 0 0 0 0 0 0 0 0 0 0 0 0 0 0 0 0 0 0 0 0 0 0 0 0 0 0 0 0 0 0 0 0 0 0 0 0 0 0 0 0 0 0 0 0 0 0 0 0 0 0 0 0 0 0 0 0 0 0 0 0 0 0 0
0 0 0 0 0 0 0 0 0 0 0 0 0 0.0134431563202195 0 0 0 0 0 0.0133239882579504 0.0187847616469175 0 0 0 0 0 0 0 0 0 0 0 0 0 0 0 0 0 0.0508481233570199 0.0232447424948923 0 0 0 0.0196630536136978 0 0.033466085354133 0 0 0 0.0339933586248397 0 0 0 0 0 0 0 0 0 0 0 0 0 0 0 0 0 0 0 0 0 0 0 0 0.0597003162567228 0 0 0 0.039709540327283 0 0 0 0 0 0 0 0 0 0 0 0 0 0 0 0 0 0 0 0 0 0 0 0 0 0 0 0 0 0 0 0 0 0 0 0 0 0 0 0 0 0 0 0 0 0 0 0 0 0 0 0 0 0 0 0.0383256289290614 0 0 0 0 0 0 0 0 0 0 0 0 0 0 0 0 0 0 0 0 0 0 0 0 0 0 0 0 0 0 0 0 0 0.0452049044046152 0.0273225344639963 0.147683344557474 0.0218900077610081 0 0 0 0 0 0 0 0 0 0 0 0 0 0 0 0 0 0 0.12194315676505 0 0 0 0 0 0 0 0 0 0 0 0 0 0 0 0.0747752298343193 0 0 0 0 0 0 0 0 0 0 0 0 0 0 0 0 0 0.117824159363136 0 0 0 0 0 0 0 0 0.0988539076676643 0 0 0 0 0 0 0 0 0 0 0 0 0 0 0 0 0 0 0 0 0 0 0 0 0 0 0 0 0 0 0 0 0 0 0 0 0 0 0 0 0 0 0 0 0 0 0 0 0 0 0 0 0 0 0 0 0 0 0 0 0 0 0 0 0 0 0 0 0 0 0 0 0 0 0 0 0 0 0 0 0 0 0 0 0
0 0 0 0 0 0 0 0 0 0 0 0 0 0 0 0 0 0 0 0 0 0.099452356989452 0 0.0453448204201243 0 0 0 0 0 0 0 0 0 0 0 0 0 0 0.0105559769893449 0.0775719882979051 0 0 0.050539612183969 0.0368424789028176 0.00748566265841329 0 0 0 0 0.0455539975517772 0.0205293943455078 0.00733085697843653 0 0 0 0 0 0 0 0 0.298971424509575 0.00737987930895082 0 0.0186034818955958 0.0398004697363156 0 0 0 0 0 0 0 0 0 0 0 0 0.0509520359900207 0.0148357908580454 0.00270272909929551 0 0 0 0 0 0 0 0 0 0 0 0 0 0 0 0 0 0 0 0 0 0 0 0 0 0 0 0 0 0 0 0 0 0 0 0 0 0 0 0 0 0 0 0 0 0 0 0 0 0.0675944077544277 0 0 0 0 0 0 0 0 0 0 0 0 0 0 0 0 0 0 0 0 0 0 0 0 0 0 0 0 0 0 0 0 0 0 0 0 0 0 0.002813817649676 0 0.00320974656832957 0 0 0 0.00339474063629367 0 0 0 0 0 0 0 0 0 0 0 0 0 0 0 0.00687327850643956 0 0 0 0 0 0 0 0 0 0 0 0 0 0 0 0.0124740421636595 0 0 0.00298193292313796 0.00256984167922947 0 0 0 0 0 0 0 0 0 0 0 0 0 0.0027787472957299 0 0 0 0.00292605711943814 0 0 0 0 0.0352703578803029 0.0226600731077888 0 0 0 0 0 0 0 0 0 0 0 0 0 0 0 0 0 0 0 0 0 0 0 0 0 0 0 0 0 0 0 0 0 0 0 0 0 0 0 0 0 0 0 0 0 0 0 0 0 0 0 0 0 0 0 0 0 0 0 0 0 0 0 0 0 0 0 0 0 0 0 0 0 0 0 0 0 0 0 0 0 0 0 0
0 0 0 0 0 0 0 0.0166487361532895 0 0 0 0 0 0 0 0.0034685043742521 0 0 0 0 0 0 0 0 0 0 0 0 0.00728241144013425 0 0 0 0.00145648928920112 0 0 0 0.048262587338833 0.0379144925426611 0 0 0 0 0 0 0 0 0 0 0 0 0.245532332805849 0 0 0 0 0 0 0 0.050517422068881 0 0.0115792443444571 0 0.00646605405014225 0 0 0 0 0 0.0254868772431686 0 0.0118858210371547 0.0165114885026453 0 0.0635278220445835 0 0 0 0.00536412740787723 0.0200019131695412 0 0 0 0 0 0 0.00320347758330607 0 0.0803450938881015 0 0 0 0 0 0 0 0 0 0 0 0.00318059405647054 0 0 0 0 0 0 0 0 0 0 0 0 0 0 0 0 0 0 0 0 0 0 0 0 0 0 0 0 0 0 0 0.201839710052955 0.0605354794520411 0.0207575888189409 0.0379955710878861 0 0 0 0.00245729490493915 0 0.0177788663426889 0 0 0 0 0 0 0 0 0 0 0 0 0 0 0 0 0 0 0 0 0 0 0 0 0 0 0 0 0 0 0 0 0 0 0 0 0 0 0 0 0 0 0 0 0 0 0 0 0 0 0 0 0 0 0 0 0 0 0 0 0 0 0 0 0 0 0 0 0 0 0 0 0 0 0 0 0 0 0 0 0 0 0 0 0 0 0 0 0 0 0 0 0 0 0 0 0 0 0 0 0 0 0 0 0 0 0 0 0 0 0 0 0 0 0 0 0 0 0 0 0 0 0 0 0 0 0 0 0 0 0 0 0 0 0 0 0 0 0 0 0 0 0 0 0 0 0 0 0 0 0 0 0 0 0 0 0 0 0 0 0 0 0 0 0 0 0 0 0 0 0 0 0 0 0 0 0 0
0 0 0 0 0 0 0 0 0 0 0 0 0 0 0 0 0 0 0 0 0 0 0 0 0 0.373556942586954 0 0 0 0 0 0 0 0 0 0 0 0 0.0903051293422183 0 0 0 0 0 0 0 0 0 0 0 0 0 0 0 0 0 0 0 0 0 0 0 0 0 0 0 0 0 0 0 0 0 0 0 0 0 0 0 0 0 0 0 0 0 0 0 0 0 0 0 0 0 0 0 0 0 0 0 0 0 0 0 0 0 0 0 0 0 0 0 0 0 0 0 0 0 0 0 0 0 0 0 0 0 0 0 0 0 0 0 0 0 0 0 0 0 0 0 0 0 0 0 0 0 0 0 0 0 0 0 0 0 0 0 0 0 0 0 0 0 0 0 0 0 0 0 0 0 0 0 0 0 0 0 0 0 0 0 0 0 0 0 0 0 0 0 0 0 0 0 0 0 0 0 0 0 0 0 0 0 0 0 0 0.145734337712623 0.195196018924378 0.0827805453035182 0 0 0 0 0 0 0 0 0 0 0 0 0 0 0 0 0 0 0 0 0 0 0 0 0 0 0 0 0 0 0 0 0 0 0 0 0 0 0 0 0 0 0 0 0 0 0 0 0 0 0 0 0 0 0 0 0 0 0 0 0 0 0 0 0 0 0 0 0 0 0 0 0 0 0 0 0 0 0.112427026130308 0 0 0 0 0 0 0 0 0 0 0 0 0 0 0 0 0 0 0 0 0 0 0 0 0 0 0 0 0 0 0 0 0 0
0 0 0 0 0 0 0 0 0 0 0 0 0.0963222253600474 0 0 0 0 0 0 0 0 0 0.0749287400287805 0 0.214331249005737 0.0161188899004166 0.0156164367403919 0 0 0 0 0.107486931588338 0.0144876664574365 0.00659529421370822 0.180420698447896 0.00725261187250278 0 0 0 0 0.0440287815178385 0.00830806601415809 0 0 0 0 0 0 0 0 0 0 0 0 0 0.0103769032919801 0 0 0 0 0 0 0 0 0 0 0 0 0 0 0 0 0 0 0 0 0 0 0 0 0 0 0 0 0 0 0 0 0 0 0 0 0 0 0 0 0 0 0 0 0.0242729008853995 0 0 0 0 0 0 0 0 0 0 0 0 0 0.0230726861878905 0 0 0 0 0 0.0751192368254638 0 0 0 0 0 0 0 0 0 0 0 0 0 0 0 0 0 0 0 0 0 0 0 0 0 0 0 0 0 0 0 0 0 0 0 0 0 0 0 0 0 0 0 0 0 0 0 0 0.0278275303009355 0 0.0361035040603892 0 0 0 0 0 0 0 0 0 0 0 0 0 0 0 0 0 0 0 0 0 0 0 0 0 0.0173296473006897 0 0 0 0 0 0 0 0 0 0 0 0 0 0 0 0 0 0 0 0 0 0 0 0 0 0 0 0 0 0 0 0 0 0 0 0 0 0 0 0 0 0 0 0 0 0 0 0 0 0 0 0 0 0 0 0 0 0 0 0 0 0 0 0 0 0 0 0 0 0 0 0 0 0 0 0 0 0 0 0 0 0 0 0 0 0 0 0 0 0 0 0 0 0 0 0 0 0 0 0 0 0 0 0 0 0 0 0 0 0 0 0 0 0 0 0 0 0 0 0 0
0 0 0 0 0 0 0 0 0 0 0 0 0 0 0 0 0 0 0 0 0.0136416760527745 0 0 0 0 0 0 0 0 0 0 0 0 0 0 0 0 0 0.0299627364482723 0 0 0 0.268203938109463 0.0858788221032907 0.0300025372091625 0.179748412619804 0 0 0 0 0 0 0 0 0 0 0 0 0 0 0.0408994105605541 0 0 0.0328371429549964 0 0.0430480288679322 0 0 0 0 0 0 0 0 0 0 0 0 0.0690690990015744 0 0 0 0 0 0 0 0 0 0 0 0 0 0 0 0 0 0 0 0 0 0 0 0 0 0 0 0 0.0218586005885064 0 0 0 0 0 0 0 0 0 0 0 0 0 0 0 0 0 0 0 0 0 0 0 0 0 0 0.0661511569440725 0 0 0 0 0 0 0 0 0 0 0 0 0 0 0 0 0 0 0 0 0 0 0 0 0 0 0 0 0 0 0 0 0 0.019192511932193 0 0 0 0 0 0 0 0 0 0 0 0 0 0 0 0 0 0 0 0 0 0.0198466397548511 0 0 0 0 0 0 0 0 0 0 0 0 0 0 0 0.022642073806358 0 0 0 0 0 0 0 0 0 0 0 0 0 0 0 0 0 0.0168968000342115 0 0 0 0 0 0 0 0 0.0401204130119835 0 0 0 0 0 0 0 0 0 0 0 0 0 0 0 0 0 0 0 0 0 0 0 0 0 0 0 0 0 0 0 0 0 0 0 0 0 0 0 0 0 0 0 0 0 0 0 0 0 0 0 0 0 0 0 0 0 0 0 0 0 0 0 0 0 0 0 0 0 0 0 0 0 0 0 0 0 0 0 0 0 0 0 0 0
0 0 0 0 0 0 0 0 0 0 0 0 0 0 0 0 0 0 0 0 0 0 0 0 0 0 0 0 0 0 0 0 0 0.0305400889580484 0 0 0.0225002587774294 0.0150135821923041 0 0 0 0 0 0 0 0.01976187399015 0.292690100201006 0 0 0 0 0 0 0 0.102046632658903 0 0 0.0884512619911603 0.035126941648133 0.0063571902295565 0.0733354210437987 0 0.00337423235572634 0 0 0 0 0.00492036778292968 0 0 0 0.0746520688910495 0 0.0141744220455924 0 0 0 0.00576930191808808 0.0032501771926978 0 0 0 0 0 0 0.002677150991075 0 0.040611068002435 0 0 0 0 0 0 0 0 0 0 0 0 0 0 0 0 0 0 0 0 0 0 0 0.00815891147328257 0 0 0 0 0 0 0 0 0 0 0.00847876906795422 0.0193286863241993 0 0 0 0 0 0.00482695782257563 0 0.0945773278999969 0.0132706752627004 0.00392611098294856 0 0 0 0 0 0 0.0121804202962589 0 0 0 0 0 0 0 0 0 0 0 0 0 0 0 0 0 0 0 0 0 0 0 0 0 0 0 0 0 0 0 0 0 0 0 0 0 0 0 0 0 0 0 0 0 0 0 0 0 0 0 0 0 0 0 0 0 0 0 0 0 0 0 0 0 0 0 0 0 0 0 0 0 0 0 0 0 0 0 0 0 0 0 0 0 0 0 0 0 0 0 0 0 0 0 0 0 0 0 0 0 0 0 0 0 0 0 0 0 0 0 0 0 0 0 0 0 0 0 0 0 0 0 0 0 0 0 0 0 0 0 0 0 0 0 0 0 0 0 0 0 0 0 0 0 0 0 0 0 0 0 0 0 0 0 0 0 0 0 0 0 0 0 0 0 0 0 0 0 0 0 0 0 0 0 0 0 0
0 0 0 0 0 0 0 0 0 0 0 0 0 0 0 0 0 0 0 0 0 0 0 0 0 0 0 0 0 0 0 0 0 0 0 0 0 0 0 0 0 0 0 0 0 0.0583283800884245 0 0 0 0 0 0 0 0 0 0 0 0 0 0 0.0294772068357757 0 0 0.191071285521909 0 0 0 0 0 0 0 0 0.111553009483506 0 0 0 0 0 0.32210269973263 0.287467418337755 0 0 0 0 0 0 0 0 0 0 0 0 0 0 0 0 0 0 0 0 0 0 0 0 0 0 0 0 0 0 0 0 0 0 0 0 0 0 0 0 0 0 0 0 0 0 0 0 0 0 0 0 0 0 0 0 0 0 0 0 0 0 0 0 0 0 0 0 0 0 0 0 0 0 0 0 0 0 0 0 0 0 0 0 0 0 0 0 0 0 0 0 0 0 0 0 0 0 0 0 0 0 0 0 0 0 0 0 0 0 0 0 0 0 0 0 0 0 0 0 0 0 0 0 0 0 0 0 0 0 0 0 0 0 0 0 0 0 0 0 0 0 0 0 0 0 0 0 0 0 0 0 0 0 0 0 0 0 0 0 0 0 0 0 0 0 0 0 0 0 0 0 0 0 0 0 0 0 0 0 0 0 0 0 0 0 0 0 0 0 0 0 0 0 0 0 0 0 0 0 0 0 0 0 0 0 0 0 0 0 0 0 0 0 0 0 0 0 0 0 0 0 0 0 0 0 0 0 0 0 0 0 0 0 0 0 0 0 0
0 0 0 0 0 0 0 0 0 0 0 0 0 0 0 0 0 0 0 0 0 0 0 0 0.0797868132940037 0 0 0 0 0 0 0 0 0 0 0.0933593673975552 0 0 0 0 0 0 0 0 0 0 0 0 0 0 0 0 0 0 0 0 0 0 0 0 0 0 0 0 0 0 0 0 0 0 0 0 0 0 0.0757229759933905 0 0 0 0 0 0 0 0 0 0 0 0 0 0 0 0 0 0 0 0 0 0 0 0 0 0 0 0 0 0 0 0 0 0 0 0 0 0 0 0 0 0 0 0 0 0 0 0 0 0 0 0 0 0 0 0 0 0 0 0 0 0 0 0 0 0 0 0 0 0 0 0 0 0 0 0 0 0 0 0 0 0 0 0 0 0 0 0 0 0 0 0 0 0 0 0 0 0 0 0 0 0 0 0 0 0 0 0 0 0 0 0 0 0 0 0 0 0 0 0 0 0 0.5428504890593 0 0 0 0 0 0 0 0.0439226472593241 0 0 0 0 0 0 0 0 0 0 0 0 0 0 0 0 0 0 0 0 0 0 0 0 0 0 0 0 0 0 0 0 0 0 0 0.0606397694586456 0 0.103717937537781 0 0 0 0 0 0 0 0 0 0 0 0 0 0 0 0 0 0 0 0 0 0 0 0 0 0 0 0 0 0 0 0 0 0 0 0 0 0 0 0 0 0 0 0 0 0 0 0 0 0 0 0 0 0 0 0 0 0 0 0 0 0 0 0 0 0 0 0 0 0 0 0 0 0 0
0 0 0 0 0 0 0 0 0 0 0 0 0 0 0 0 0 0 0 0 0 0 0 0 0 0 0 0 0 0 0 0 0 0 0 0 0 0 0 0 0 0 0 0 0 0 0 0 0 0 0 0 0 0 0 0 0 0 0 0 0 0 0 0 0.0351977051647764 0.0227993183420874 0.482107222382636 0 0 0 0 0 0 0 0 0 0 0 0 0 0 0 0 0 0 0 0 0 0 0 0 0 0 0 0 0 0 0 0 0 0 0 0 0 0 0 0 0.280195202293551 0 0 0 0 0 0 0 0 0 0 0 0 0 0 0 0 0 0 0 0 0 0 0 0 0 0 0 0 0 0 0 0 0 0 0 0 0 0 0 0 0 0 0 0 0 0 0 0 0 0 0 0 0 0 0 0 0 0 0 0 0 0 0 0 0 0.0627174434503951 0 0 0 0 0 0 0 0 0 0 0 0 0 0 0 0 0 0 0 0 0 0 0 0 0 0 0 0 0 0 0 0 0 0 0 0 0.0480942680163086 0 0 0 0 0 0.01033862711408 0 0 0 0 0 0 0 0 0 0 0 0 0 0 0 0 0 0.0424803906566722 0 0 0 0 0 0 0 0 0 0 0 0 0 0 0 0 0 0 0 0 0 0 0 0 0 0 0 0 0 0 0 0 0 0 0 0 0 0 0 0 0 0 0 0 0 0 0 0 0 0 0 0 0 0 0 0 0 0 0 0 0 0 0 0 0 0 0 0 0 0 0 0.0160698225794939 0 0 0 0 0 0 0 0 0 0 0 0
0 0 0 0 0 0 0 0 0 0 0 0 0 0 0 0.00108472334618516 0 0 0 0 0 0 0 0 0 0 0 0 0 0 0 0 0.0054369258536878 0.120619604832876 0 0 0 0.0013966450286672 0 0 0 0 0 0.00425006461756847 0 0 0 0 0 0 0.0574314792249849 0 0 0 0 0 0.0215323209689653 0.100028603755635 0 0 0 0 0 0 0 0 0 0 0.0116229405613616 0 0 0.237809977931392 0 0 0 0 0.0114067181091195 0 0 0 0 0 0 0 0 0 0.00241921878727927 0 0 0.00183849658700938 0.0016928903765257 0 0.011540902725954 0.00157256878774656 0.00379861140323005 0 0 0 0 0 0.0317850711343678 0.0247705014679998 0 0.0050735108237928 0 0 0 0 0 0 0 0 0 0 0 0 0 0 0 0 0 0 0 0 0 0 0 0 0 0 0.00471842690930332 0 0 0.00579968304229538 0 0 0 0 0 0.221345083339454 0 0 0 0 0 0 0 0 0 0 0 0.0044108077233288 0.00135058408057814 0.00580328588111915 0.022505250200665 0 0 0 0 0 0 0 0 0 0 0 0 0 0 0 0 0 0 0 0 0 0 0 0 0 0 0 0 0 0 0 0 0 0.0180233529673786 0.00119381212597707 0 0 0 0 0 0.00207981614922878 0 0 0 0 0 0 0 0 0 0 0 0 0 0 0 0 0 0 0 0 0 0 0 0 0 0 0 0 0 0 0 0 0 0 0 0 0 0 0 0 0 0 0 0 0 0 0 0 0 0 0 0 0 0 0 0 0 0 0 0 0 0 0.0332371856047948 0 0 0 0 0 0 0 0 0 0 0 0 0 0 0 0 0 0 0 0 0 0 0 0 0 0 0 0 0 0 0 0 0 0 0 0 0 0 0 0 0 0 0 0 0 0.00296534562529562 0.0030632744218272 0 0 0 0 0 0 0 0 0 0 0 0 0.0163923156044059
0 0 0 0 0 0 0 0 0 0 0 0 0.19224504373325 0 0 0 0 0 0 0 0.0129117455218348 0 0.0407553798652381 0 0 0 0 0 0 0 0 0 0 0 0 0 0 0 0 0 0 0 0 0 0 0 0 0 0.0321336309471514 0 0 0 0 0 0 0 0.146646028975428 0 0 0 0 0 0 0 0 0 0 0 0 0 0 0 0 0 0 0 0 0 0 0 0 0 0 0 0 0 0 0 0 0 0 0 0 0 0 0 0 0 0 0 0 0 0 0 0.021310637361465 0 0 0 0 0 0 0 0 0 0 0 0 0 0 0 0 0 0 0 0 0 0 0 0 0 0 0 0 0 0 0 0 0 0 0 0 0 0 0 0 0 0 0 0 0 0 0 0 0 0 0 0 0 0 0 0 0 0 0 0 0 0 0.319545625738278 0 0 0 0 0 0 0 0 0 0 0 0 0 0 0 0 0 0 0 0 0 0 0 0 0 0 0 0 0 0 0 0 0 0 0 0 0 0 0 0 0.0172797903867241 0 0 0 0 0 0 0 0 0 0 0 0 0 0 0 0 0 0 0 0 0 0 0 0 0 0 0 0 0 0 0 0 0 0 0 0 0 0 0 0 0 0 0 0 0 0 0 0 0 0 0 0 0.0358212516683503 0 0 0.181350865802281 0 0 0 0 0 0 0 0 0 0 0 0 0 0 0 0 0 0 0 0 0 0 0 0 0 0 0 0 0 0 0 0 0 0 0 0 0 0 0 0 0 0 0 0 0 0 0 0 0 0 0 0 0 0
0 0 0 0 0 0 0 0 0 0 0 0 0 0 0 0 0 0 0 0 0 0 0 0 0 0 0 0 0 0 0 0 0 0.0182253022795915 0 0 0 0.0116644977894804 0 0 0 0 0 0 0 0 0 0 0 0 0 0 0 0 0.123332433511755 0.0727616954324918 0 0.0188659026747542 0 0 0 0 0 0 0 0 0 0 0 0 0 0.412919600652154 0 0 0 0 0 0 0 0 0 0 0 0 0 0 0 0 0 0 0 0 0 0 0.0203413190969325 0 0 0 0 0 0.00730303267291644 0 0 0 0 0 0 0 0 0 0 0 0 0 0 0 0 0 0 0 0 0 0 0 0 0 0 0 0 0 0.0324791096245457 0 0 0.0308389785741437 0 0 0 0 0 0.0225675882887017 0 0 0 0 0 0 0 0 0 0 0 0 0 0 0 0 0 0 0 0 0 0 0 0 0 0 0 0.0618478168893614 0 0 0 0 0 0 0 0 0 0 0 0 0 0 0 0 0 0 0 0 0.0216843490218569 0.00518001158984947 0 0 0 0 0 0.0275037503405408 0 0 0 0 0 0 0 0 0 0 0 0 0.0445726394110597 0 0 0 0 0 0 0 0 0 0 0 0 0 0 0 0 0 0 0 0 0 0 0 0 0 0 0 0 0 0 0 0 0 0 0 0 0 0 0 0 0 0 0 0 0 0 0.00264871590420616 0 0 0.00889064847137654 0 0 0.0142419090930295 0 0 0.0278772548042089 0 0 0 0 0 0 0 0 0 0 0 0 0 0 0 0 0 0 0 0 0 0 0 0 0 0 0 0 0 0 0 0 0 0 0 0 0 0 0 0 0 0 0 0 0 0 0.0142534438770435 0 0 0 0 0 0 0
0 0 0 0 0 0 0 0 0 0 0 0 0 0 0 0 0 0 0 0 0 0 0 0 0 0 0 0 0 0 0 0 0 0.120096762256061 0 0 0 0 0 0 0 0 0 0.00673359561956751 0 0 0 0 0 0 0.199157425068461 0 0 0 0.400189188766459 0 0.0131774773658815 0 0 0 0 0 0 0 0 0 0 0 0 0 0 0.184926550545549 0 0 0 0 0 0 0 0 0 0 0 0 0 0 0 0 0 0 0 0 0 0 0 0 0 0 0 0 0 0 0 0 0 0 0 0 0 0 0 0 0 0 0 0 0 0 0 0 0 0 0 0 0 0 0 0 0 0 0 0 0 0 0 0 0 0 0 0.061734028361087 0 0 0 0 0 0 0 0 0 0 0 0 0 0 0.0139849720169339 0 0 0 0 0 0 0 0 0 0 0 0 0 0 0 0 0 0 0 0 0 0 0 0 0 0 0 0 0 0 0 0 0 0 0 0 0 0 0 0 0 0 0 0 0 0 0 0 0 0 0 0 0 0 0 0 0 0 0 0 0 0 0 0 0 0 0 0 0 0 0 0 0 0 0 0 0 0 0 0 0 0 0 0 0 0 0 0 0 0 0 0 0 0 0 0 0 0 0 0 0 0 0 0 0 0 0 0 0 0 0 0 0 0 0 0 0 0 0 0 0 0 0 0 0 0 0 0 0 0 0 0 0 0 0 0 0 0 0 0 0 0 0 0 0 0 0 0 0 0 0 0 0 0 0 0 0 0 0 0 0 0 0 0
0 0 0 0 0 0 0 0 0 0 0 0 0 0 0 0 0 0 0 0 0 0 0 0 0 0 0 0 0 0 0 0 0 0 0 0 0 0 0 0 0 0 0 0 0 0 0.0308657875680948 0 0 0 0.0180043388813674 0 0 0 0 0 0 0 0 0 0.0014125192634355 0 0 0 0 0 0 0 0 0 0 0 0 0 0 0 0 0 0 0 0 0 0 0 0 0.141309911414992 0.00353267252246673 0.0677511350353091 0.0384670423646337 0.0900957974158736 0 0 0 0 0 0 0 0 0 0 0 0 0 0 0 0 0 0 0 0 0 0 0 0 0 0 0 0 0 0 0 0 0 0 0 0 0 0 0 0 0 0.0143099712078348 0.0248558026549433 0 0 0 0 0 0 0.00118773850144295 0.0453442078051988 0 0.0592351178336159 0.162252281911606 0 0 0.141826709465813 0.0132061806270666 0.0046275572298738 0 0 0 0 0 0.130687748482962 0.0110274798134708 0 0 0 0 0 0 0 0 0 0 0 0 0 0 0 0 0 0 0 0 0 0 0 0 0 0 0 0 0 0 0 0 0 0 0 0 0 0 0 0 0 0 0 0 0 0 0 0 0 0 0 0 0 0 0 0 0 0 0 0 0 0 0 0 0 0 0 0 0 0 0 0 0 0 0 0 0 0 0 0 0 0 0 0 0 0 0 0 0 0 0 0 0 0 0 0 0 0 0 0 0 0 0 0 0 0 0 0 0 0 0 0 0 0 0 0 0 0 0 0 0 0 0 0 0 0 0 0 0 0 0 0 0 0 0 0 0 0 0 0 0 0 0 0 0 0 0 0 0 0 0 0 0 0 0 0 0 0 0 0 0 0 0
0 0 0 0 0 0 0 0 0 0 0 0 0 0 0 0 0.0448097176167966 0 0 0 0.0195741617782516 0 0 0 0 0 0 0.0397578080785767 0 0 0 0 0 0 0 0 0 0 0 0 0 0 0 0 0 0 0 0 0 0 0.010523179616607 0 0 0 0 0 0 0 0 0 0.117075476002537 0 0.22717792652169 0 0.0131418953366223 0 0.0115139205636721 0 0 0 0 0 0 0 0 0 0.0143221658200424 0 0.077447694739735 0 0 0 0 0 0 0 0 0 0 0 0 0 0 0 0 0 0 0 0 0 0 0 0 0 0 0 0 0 0 0 0 0 0 0 0 0 0 0 0 0 0 0 0.147715667214764 0 0.0700405046250727 0 0 0 0 0.0165941367831391 0 0 0 0 0.0805396406884776 0 0 0 0 0 0 0 0 0 0 0 0 0 0 0 0 0 0 0 0 0 0 0 0 0 0 0 0 0 0 0 0 0 0 0 0 0 0 0 0.0286132505443953 0 0 0 0 0 0 0 0 0 0 0 0 0 0 0 0 0 0 0 0 0 0 0 0 0 0 0 0 0 0 0 0 0 0 0 0.0192336769535831 0 0 0 0 0 0.00336569168410105 0 0 0.00694702298204502 0 0 0 0 0 0 0 0 0 0 0 0 0 0 0.0168082892928767 0 0 0 0 0 0 0 0 0 0 0 0 0 0 0 0 0 0 0 0 0 0 0 0 0 0 0 0 0 0 0 0 0 0 0.017059524111346 0 0 0 0 0 0 0 0 0 0 0 0.00874509993667029 0 0 0 0 0 0 0 0 0 0 0 0 0 0 0 0 0 0 0 0 0 0 0 0 0.00547841215135449 0 0 0.00351513695764351 0 0 0 0 0 0 0 0 0
0 0 0 0 0 0 0 0 0 0 0 0 0 0 0 0 0 0 0 0 0.005067946243127 0.0476687927553641 0 0.0113538769412384 0 0 0 0.0148431499550958 0 0 0 0 0 0 0 0 0 0 0 0.0209091626196252 0 0 0.0123487427487285 0 0 0.229376282044015 0.0110013606310758 0 0 0.00795238335535254 0.0584494769841169 0.00284236592786145 0 0 0 0 0 0 0.00219646546607077 0.0563703843235692 0 0.00836881145933292 0.0493323611195806 0.0254199205506018 0.00571887709057695 0 0 0 0.00728766805732638 0 0 0 0 0 0 0 0.00537694903631543 0.11944457369182 0.065671674318937 0 0 0 0 0 0 0.00121076504046053 0 0.00740368669714526 0 0 0 0 0 0 0 0 0 0 0 0 0 0 0 0 0 0 0 0 0 0 0 0 0 0 0 0 0 0 0 0 0 0 0 0 0 0 0 0 0 0.0241687505295614 0 0 0 0 0.0194596007628366 0 0 0 0 0 0.00285011151973819 0 0 0 0 0 0 0 0 0 0 0 0 0 0 0 0 0 0 0 0 0 0 0 0 0 0 0 0.00236940935331314 0 0.00370642466451677 0 0 0 0 0 0 0 0 0.00134963689566385 0 0 0 0 0.00225083840179026 0 0 0 0 0 0.00552645928238689 0 0 0 0 0 0 0 0 0 0 0 0 0 0 0 0.0223988765171628 0 0 0 0.00149028083990837 0 0 0 0 0 0 0 0 0 0.00337388133862275 0 0 0 0.00235437824065159 0 0 0 0.00985679483137365 0 0.00185916966872747 0 0 0.0731504921610675 0.0445636513458496 0 0 0 0 0 0 0 0 0 0 0 0 0 0 0 0 0 0 0 0 0 0 0 0 0 0 0 0 0 0 0 0 0 0 0 0 0 0 0 0 0 0 0 0 0 0 0 0 0 0 0 0 0 0 0 0 0 0.00224469426303021 0 0 0 0 0 0 0 0 0 0 0 0 0 0.00141087232646093 0 0 0 0 0 0 0 0 0 0 0 0
0 0 0 0 0 0 0 0 0 0 0 0 0 0 0 0 0 0 0 0 0 0 0.0142873381627403 0.0287092509392585 0.015953565343093 0 0 0 0 0 0 0 0 0 0 0 0 0 0.0864151734701621 0.0261837872367915 0 0 0.0305724172096531 0 0 0.0187035879968531 0 0 0 0 0 0 0 0 0 0 0 0 0 0 0.0276452564735705 0 0 0.0792058590551111 0 0 0 0 0 0 0.305404840079094 0 0.148287851786387 0 0 0.0947964884726582 0 0 0.109231127849225 0 0 0 0 0 0 0 0 0 0 0 0 0 0 0 0 0 0 0 0 0 0 0 0 0 0 0 0 0 0 0 0 0 0 0 0.00805356731124659 0 0 0 0 0 0 0 0 0 0 0 0 0 0 0 0 0 0 0 0 0 0 0 0 0 0 0 0 0 0 0 0 0 0 0 0.00654988861415542 0 0 0 0 0 0 0 0 0 0 0 0 0 0 0 0 0 0 0 0 0 0 0 0 0 0 0 0 0 0 0 0 0 0 0 0 0 0 0 0 0 0 0 0 0 0 0 0 0 0 0 0 0 0 0 0 0 0 0 0 0 0 0 0 0 0 0 0 0 0 0 0 0 0 0 0 0 0 0 0 0 0 0 0 0 0 0 0 0 0 0 0 0 0 0 0 0 0 0 0 0 0 0 0 0 0 0 0 0 0 0 0 0 0 0 0 0 0 0 0 0 0 0 0 0 0 0 0 0 0 0 0 0 0 0 0 0 0 0 0 0 0 0 0 0 0 0 0 0 0 0 0 0 0 0 0 0 0 0 0 0 0 0 0 0 0 0 0
0 0 0 0 0 0 0 0 0 0 0 0 0 0 0 0 0.0112557695132601 0 0 0 0.107518224994729 0 0 0 0 0 0 0.0271664916637337 0 0 0 0 0 0 0 0 0 0 0 0 0 0 0 0 0 0 0.0119352684742493 0 0 0 0.00522478596706758 0 0 0 0 0 0 0 0 0.2125092673703 0.0958425987600425 0 0 0 0.0136120883651554 0 0 0.0124448172588706 0.0161461865849408 0.00544691667473375 0 0 0 0 0 0 0.00321340481191007 0.0355566207396303 0.15830505746148 0 0 0 0 0 0 0 0 0 0 0 0 0 0 0 0 0 0 0 0 0 0 0 0 0 0 0 0 0 0 0 0 0.0699343594547626 0 0.043666100252365 0 0 0 0 0 0 0 0 0.00860102299253408 0 0 0 0 0 0.0173243523746271 0.0143277178600912 0 0 0 0 0.129968948425517 0 0 0 0 0 0 0 0 0 0 0 0 0 0 0 0 0 0 0 0 0 0 0 0 0 0 0 0 0 0 0 0 0 0 0 0 0 0 0 0 0 0 0 0 0 0 0 0 0 0 0 0 0 0 0 0 0 0 0 0 0 0 0 0 0 0 0 0 0 0 0 0 0 0 0 0 0 0 0 0 0 0 0 0 0 0 0 0 0 0 0 0 0 0 0 0 0 0 0 0 0 0 0 0 0 0 0 0 0 0 0 0 0 0 0 0 0 0 0 0 0 0 0 0 0 0 0 0 0 0 0 0 0 0 0 0 0 0 0 0 0 0 0 0 0 0 0 0 0 0 0 0 0 0 0 0 0 0 0 0 0 0 0 0 0 0 0 0 0 0 0 0 0 0 0 0 0 0 0 0 0 0 0 0
0 0 0 0 0 0 0 0 0 0 0 0 0 0 0 0 0 0 0 0 0 0.0431683534387398 0 0.0802034932597239 0 0 0 0 0 0 0 0 0 0 0 0 0 0 0.0720230572853888 0.0223583557678634 0 0 0.0869960400856839 0 0 0.0429738756179544 0 0 0 0.0192237044335692 0 0.0554728582434864 0 0 0 0 0 0 0 0 0.0765359799365486 0.0721924743577238 0 0 0 0 0 0 0 0 0 0 0.044839993476883 0 0 0 0 0.108446315118755 0.264184711314026 0.0113807876636531 0 0 0 0 0 0 0 0 0 0 0 0 0 0 0 0 0 0 0 0 0 0 0 0 0 0 0 0 0 0 0 0 0 0 0 0 0 0 0 0 0 0 0 0 0 0 0 0 0 0 0 0 0 0 0 0 0 0 0 0 0 0 0 0 0 0 0 0 0 0 0 0 0 0 0 0 0 0 0 0 0 0 0 0 0 0 0 0 0 0 0 0 0 0 0 0 0 0 0 0 0 0 0 0 0 0 0 0 0 0 0 0 0 0 0 0 0 0 0 0 0 0 0 0 0 0 0 0 0 0 0 0 0 0 0 0 0 0 0 0 0 0 0 0 0 0 0 0 0 0 0 0 0 0 0 0 0 0 0 0 0 0 0 0 0 0 0 0 0 0 0 0 0 0 0 0 0 0 0 0 0 0 0 0 0 0 0 0 0 0 0 0 0 0 0 0 0 0 0 0 0 0 0 0 0 0 0 0 0 0 0 0 0 0 0 0 0 0 0 0 0 0 0 0 0 0 0 0 0 0 0 0 0 0 0 0 0 0 0
0 0 0 0 0 0 0 0 0 0 0 0 0 0 0 0 0.0250947184038222 0 0 0 0.0635154509024738 0 0 0 0 0 0 0 0 0 0 0 0 0 0 0 0 0 0 0 0 0 0 0 0 0.321392933345887 0 0 0 0 0 0 0 0.0427184476509898 0 0 0 0 0 0.0665997141406234 0.0601921782902303 0 0.0737441166971926 0 0 0.0587162806556909 0.0640921174993953 0 0 0 0 0 0 0 0 0 0 0 0 0 0 0 0 0 0 0 0 0 0 0 0 0 0 0 0 0 0 0 0 0 0 0 0 0 0 0 0 0 0 0 0 0 0 0 0 0 0 0 0 0 0 0 0 0 0 0 0 0 0 0.108367717982686 0 0 0 0 0 0 0 0 0 0 0 0 0 0 0 0 0 0 0 0 0 0 0 0 0 0 0 0 0 0 0 0 0 0 0 0 0 0 0 0 0 0 0.0423968478749426 0 0 0 0 0 0 0 0 0 0 0 0 0 0 0 0 0 0 0 0 0 0 0 0 0 0 0 0 0 0 0 0 0 0 0 0 0.0251170602120462 0.04805241634402 0 0 0 0 0 0 0 0 0 0 0 0 0 0 0 0 0 0 0 0 0 0 0 0 0 0 0 0 0 0 0 0 0 0 0 0 0 0 0 0 0 0 0 0 0 0 0 0 0 0 0 0 0 0 0 0 0 0 0 0 0 0 0 0 0 0 0 0 0 0 0 0 0 0 0 0 0 0 0 0 0 0 0 0 0 0 0 0 0 0 0 0 0 0 0 0 0 0 0 0 0 0 0 0 0 0 0 0
0 0 0 0 0 0 0 0 0 0 0 0 0 0 0 0 0 0 0 0 0 0 0 0 0 0 0 0 0 0 0 0 0 0 0 0 0 0 0 0 0 0 0 0 0 0 0 0 0 0.124717566368665 0 0 0 0.0391730852295855 0 0 0 0 0 0 0 0 0 0 0.0831234077150944 0 0.725145186536688 0 0 0 0 0 0 0 0 0 0 0 0 0 0 0 0 0 0 0 0 0 0 0 0 0 0 0 0 0 0 0 0 0 0 0 0 0 0 0 0 0 0 0 0 0 0 0 0 0 0 0 0 0 0 0 0 0 0 0 0 0 0 0 0 0 0 0 0 0 0 0 0 0 0 0 0 0 0 0 0 0 0 0 0 0 0 0 0.0278407541499673 0 0 0 0 0 0 0 0 0 0 0 0 0 0 0 0 0 0 0 0 0 0 0 0 0 0 0 0 0 0 0 0 0 0 0 0 0 0 0 0 0 0 0 0 0 0 0 0 0 0 0 0 0 0 0 0 0 0 0 0 0 0 0 0 0 0 0 0 0 0 0 0 0 0 0 0 0 0 0 0 0 0 0 0 0 0 0 0 0 0 0 0 0 0 0 0 0 0 0 0 0 0 0 0 0 0 0 0 0 0 0 0 0 0 0 0 0 0 0 0 0 0 0 0 0 0 0 0 0 0 0 0 0 0 0 0 0 0 0 0 0 0 0 0 0 0 0 0 0 0 0 0 0 0 0 0 0 0 0 0 0 0 0 0
0 0 0 0 0 0 0 0 0 0 0 0 0 0 0 0 0.0714549780538985 0 0 0.0586305987087701 0 0 0 0 0 0 0 0.0175160715093611 0 0 0 0 0 0 0 0 0 0 0 0.0138983276536381 0 0 0 0 0 0 0 0 0 0 0 0 0 0.330762758726043 0 0 0 0 0 0.0329844650026792 0 0 0 0 0.0362306791228937 0.289555635268197 0 0 0 0 0 0 0 0 0 0 0 0 0 0 0 0 0 0 0 0 0 0 0 0 0 0 0 0 0 0 0 0 0 0 0 0 0 0 0 0 0 0 0 0 0 0 0 0 0 0 0 0.0660610225266154 0 0 0 0 0 0 0 0 0 0 0 0.0155132257751398 0 0 0 0 0 0 0 0 0 0 0 0 0 0 0 0 0 0 0 0 0 0 0 0 0 0 0 0 0 0 0 0 0 0 0 0 0 0 0 0 0 0 0 0.0525648787530805 0 0 0 0 0 0 0 0 0 0 0 0 0 0 0 0 0 0 0 0 0 0 0 0 0 0 0 0 0 0 0 0 0 0 0 0 0 0 0 0 0 0 0 0 0 0 0 0 0 0 0 0 0 0 0 0 0 0 0 0 0 0 0 0 0 0 0 0 0 0 0 0 0 0 0 0 0 0 0 0 0 0 0 0 0 0 0 0 0 0 0 0 0 0 0 0 0 0.0148273588996828 0 0 0 0 0 0 0 0 0 0 0 0 0 0 0 0 0 0 0 0 0 0 0 0 0 0 0 0 0 0 0 0 0 0 0 0 0 0 0 0 0 0 0 0 0 0 0
0 0 0 0 0 0 0 0 0 0 0 0 0 0 0 0 0 0 0 0 0 0 0 0 0 0 0 0 0.0223859835652134 0 0 0 0 0 0 0 0 0 0 0 0 0 0 0 0 0 0 0 0 0 0.0237863273496982 0 0 0 0 0 0 0 0 0 0 0 0.038853024344775 0 0 0 0 0 0 0.0340989848670425 0 0.0671434125208494 0 0 0 0 0.0472875004898167 0 0 0 0 0 0 0 0 0 0 0 0 0 0 0 0 0 0 0 0 0 0 0 0 0 0 0 0 0 0 0 0 0.204842616604016 0 0.530281243020438 0 0 0 0 0 0 0 0 0 0 0.0157209186909637 0 0.015599988547187 0 0 0 0 0 0 0 0 0 0 0 0 0 0 0 0 0 0 0 0 0 0 0 0 0 0 0 0 0 0 0 0 0 0 0 0 0 0 0 0 0 0 0 0 0 0 0 0 0 0 0 0 0 0 0 0 0 0 0 0 0 0 0 0 0 0 0 0 0 0 0 0 0 0 0 0 0 0 0 0 0 0 0 0 0 0 0 0 0 0 0 0 0 0 0 0 0 0 0 0 0 0 0 0 0 0 0 0 0 0 0 0 0 0 0 0 0 0 0 0 0 0 0 0 0 0 0 0 0 0 0 0 0 0 0 0 0 0 0 0 0 0 0 0 0 0 0 0 0 0 0 0 0 0 0 0 0 0 0 0 0 0 0 0 0 0 0 0 0 0 0 0 0 0 0 0 0 0 0 0 0 0 0 0 0 0 0 0 0 0 0 0 0 0
0 0 0 0 0 0 0 0 0 0 0 0 0 0 0 0 0 0 0 0 0 0 0 0 0 0 0 0 0.0345897039673177 0 0 0 0 0 0 0 0 0 0 0 0 0 0 0 0 0 0.0955875427884992 0 0 0 0 0 0 0 0.0649755583506723 0 0 0 0 0 0.0287678278034516 0 0.0328066416885319 0 0 0 0 0 0 0.143130811051025 0 0.158251951380053 0 0 0 0 0.213866220616747 0 0.0144607944917491 0 0 0 0 0 0 0 0 0 0 0 0 0 0 0 0 0 0 0 0 0 0 0 0 0 0 0 0 0 0 0 0 0.196284574846065 0 0 0 0 0 0 0 0 0 0 0.017278373015888 0 0 0 0 0 0 0 0 0 0 0 0 0 0 0 0 0 0 0 0 0 0 0 0 0 0 0 0 0 0 0 0 0 0 0 0 0 0 0 0 0 0 0 0 0 0 0 0 0 0 0 0 0 0 0 0 0 0 0 0 0 0 0 0 0 0 0 0 0 0 0 0 0 0 0 0 0 0 0 0 0 0 0 0 0 0 0 0 0 0 0 0 0 0 0 0 0 0 0 0 0 0 0 0 0 0 0 0 0 0 0 0 0 0 0 0 0 0 0 0 0 0 0 0 0 0 0 0 0 0 0 0 0 0 0 0 0 0 0 0 0 0 0 0 0 0 0 0 0 0 0 0 0 0 0 0 0 0 0 0 0 0 0 0 0 0 0 0 0 0 0 0 0 0 0 0 0 0 0 0 0 0 0 0 0 0 0 0 0 0 0 0 0 0 0 0
0 0 0 0 0 0 0 0 0 0 0 0 0 0 0 0 0 0 0.133043033159807 0 0 0 0 0 0 0 0 0 0.0452041113508239 0 0 0 0 0 0 0 0 0 0 0 0 0 0 0 0 0 0 0 0 0 0 0 0 0 0 0 0 0 0 0 0 0 0.0163836270413196 0 0 0 0 0.0328522005348718 0.211885211006887 0 0 0 0 0 0 0 0 0 0 0 0 0 0 0 0 0 0 0 0 0 0 0 0 0 0 0 0 0 0 0 0 0 0 0 0 0 0 0 0 0 0.0526067563279112 0.360491771325405 0 0 0 0 0 0 0 0 0 0 0 0 0 0 0 0 0 0 0 0 0 0 0.0207073194582617 0 0 0 0 0 0 0 0 0 0 0 0 0 0 0 0 0 0 0 0 0 0 0 0 0 0 0 0 0 0 0 0 0 0 0 0 0 0 0 0 0 0 0 0 0 0 0 0 0 0 0 0 0 0 0 0 0 0 0 0 0 0 0 0 0 0 0 0 0 0 0 0 0 0 0 0 0 0 0 0 0 0 0 0 0 0 0 0 0 0 0 0 0 0 0 0 0 0 0 0 0 0 0 0 0 0 0 0 0 0 0 0 0 0 0 0 0 0 0 0 0 0 0 0 0 0 0 0 0.053192218779029 0 0 0 0 0 0 0 0 0 0 0.0399047424859188 0 0 0 0.0337290085297647 0 0 0 0 0 0 0 0 0 0 0 0 0 0 0 0 0 0 0 0 0 0 0 0 0 0 0 0 0 0 0 0 0 0 0 0 0 0 0 0
0.00369606148147095 0 0 0 0 0 0 0 0 0 0.00516648864077932 0.00732286275792066 0.00803962322156184 0.0105082598065928 0.0104873102104674 0.048168766274935 0 0 0 0 0 0 0 0 0 0 0 0 0 0 0 0 0 0 0.00652436782186526 0 0 0 0.0115736238034134 0 0 0 0 0 0 0 0.0294029291754149 0 0 0 0 0 0 0 0 0 0 0 0 0 0 0.240721180190849 0 0 0 0 0 0 0 0 0 0 0.0687547523166413 0 0 0.170810179748703 0 0 0.0291169508619185 0 0 0 0 0 0 0 0 0 0 0 0 0 0 0 0.00836863841882309 0 0 0 0 0.0643475392292404 0 0 0 0 0 0 0 0 0 0 0 0 0 0 0.010759513220028 0 0 0 0.00397953922445349 0 0 0 0 0 0 0 0 0 0 0 0 0 0 0 0.191509761853515 0.0390154943534596 0 0 0.0262036847072598 0 0 0 0 0 0 0 0 0 0 0 0.00552247268068684 0 0 0 0 0 0 0 0 0 0 0 0 0 0 0 0 0 0 0 0 0 0 0 0 0 0 0 0 0 0 0 0 0 0 0 0 0 0 0 0 0 0 0 0 0 0 0 0 0 0 0 0 0 0 0 0 0 0 0 0 0 0 0 0 0 0 0 0 0 0 0 0 0 0 0 0 0 0 0 0 0 0 0 0 0 0 0 0 0 0 0 0 0 0 0 0 0 0 0 0 0 0 0 0 0 0 0 0 0 0 0 0 0 0 0 0 0 0 0 0 0 0 0 0 0 0 0 0 0 0 0 0 0 0 0 0 0 0 0 0 0 0 0 0 0 0 0 0 0 0 0 0 0 0 0 0 0 0 0 0 0 0 0 0 0 0 0 0
0 0 0 0 0.00766353446332754 0 0.00305842639082455 0 0.00307660283793924 0 0 0 0 0 0 0.00332457768208594 0 0 0 0 0 0 0 0 0 0 0 0 0.0134228890917542 0 0 0 0 0.0756162319939732 0 0 0 0 0 0 0 0 0 0 0 0 0.0162766691334011 0 0 0 0.0617336298816433 0 0 0 0.349428814209089 0 0.105927246832575 0.0679182935222159 0 0 0 0 0 0 0 0 0 0.0114855963854242 0.0415952474675322 0 0 0 0 0 0 0 0.0335200065610104 0 0 0 0 0 0 0 0 0 0.00223620219180835 0 0 0 0 0.00545558914760502 0.0109524872959355 0 0.0216947731579357 0 0 0 0 0 0.00353356124991575 0 0 0.00794416676484253 0 0 0 0 0 0.0187367763149951 0 0.00405165680746541 0 0 0 0 0 0 0 0 0 0 0 0 0 0 0 0 0 0 0.0182036416070541 0 0 0.00871795355354418 0.0046330101702304 0 0 0 0 0.0694380756860216 0 0 0 0 0 0 0 0 0 0 0 0 0 0 0 0 0 0 0 0 0 0 0 0 0 0 0 0 0 0 0 0 0 0 0 0 0 0 0 0 0 0 0 0 0 0 0 0 0.00525945146666409 0 0 0 0 0 0 0.0061163685241508 0 0 0 0 0 0 0 0 0 0 0 0 0.00836294233295789 0 0 0 0 0 0 0 0 0 0 0 0 0 0 0 0 0 0 0 0 0 0 0 0 0 0 0 0 0 0 0 0 0 0 0 0 0 0 0 0 0 0 0 0 0 0 0 0 0 0.00417040461008767 0 0 0.00370723759191281 0 0 0 0 0 0 0 0 0 0 0 0 0 0 0 0 0 0 0 0 0 0 0 0 0 0 0 0 0 0 0 0 0 0 0 0 0 0 0 0 0 0 0 0 0 0 0 0 0 0.00273793507407687 0 0 0 0 0 0 0
0 0 0 0 0 0 0 0 0 0 0 0 0 0 0 0 0 0 0 0 0 0 0 0 0 0 0 0 0 0 0 0 0 0 0 0 0 0 0 0 0 0 0 0 0 0 0 0 0 0 0 0.0941099040282781 0 0 0 0 0 0 0 0 0 0.392743597313292 0 0.130297013682611 0 0 0 0 0 0 0.231029731535101 0 0 0 0 0.151819753440718 0 0 0 0 0 0 0 0 0 0 0 0 0 0 0 0 0 0 0 0 0 0 0 0 0 0 0 0 0 0 0 0 0 0 0 0 0 0 0 0 0 0 0 0 0 0 0 0 0 0 0 0 0 0 0 0 0 0 0 0 0 0 0 0 0 0 0 0 0 0 0 0 0 0 0 0 0 0 0 0 0 0 0 0 0 0 0 0 0 0 0 0 0 0 0 0 0 0 0 0 0 0 0 0 0 0 0 0 0 0 0 0 0 0 0 0 0 0 0 0 0 0 0 0 0 0 0 0 0 0 0 0 0 0 0 0 0 0 0 0 0 0 0 0 0 0 0 0 0 0 0 0 0 0 0 0 0 0 0 0 0 0 0 0 0 0 0 0 0 0 0 0 0 0 0 0 0 0 0 0 0 0 0 0 0 0 0 0 0 0 0 0 0 0 0 0 0 0 0 0 0 0 0 0 0 0 0 0 0 0 0 0 0 0 0 0 0 0 0 0 0 0 0 0 0 0 0 0 0 0 0 0 0 0 0 0 0 0 0 0 0 0 0
0 0 0 0 0 0 0 0 0 0 0 0 0 0 0 0 0 0 0 0 0 0 0 0 0 0 0 0 0 0 0 0 0 0 0 0 0.210955431540149 0 0 0 0 0 0 0 0 0 0.310241194497125 0 0 0 0.0580686211779442 0 0 0 0 0 0 0 0 0 0 0 0 0 0 0 0 0 0 0 0 0 0 0 0 0 0 0 0 0 0 0 0 0 0 0 0 0.300126665624438 0 0 0 0 0 0 0 0 0 0 0 0 0 0 0 0 0 0 0 0 0 0 0 0 0 0 0 0 0 0 0 0 0 0 0 0 0 0 0 0 0 0 0 0.120608087160344 0 0 0 0 0 0 0 0 0 0 0 0 0 0 0 0 0 0 0 0 0 0 0 0 0 0 0 0 0 0 0 0 0 0 0 0 0 0 0 0 0 0 0 0 0 0 0 0 0 0 0 0 0 0 0 0 0 0 0 0 0 0 0 0 0 0 0 0 0 0 0 0 0 0 0 0 0 0 0 0 0 0 0 0 0 0 0 0 0 0 0 0 0 0 0 0 0 0 0 0 0 0 0 0 0 0 0 0 0 0 0 0 0 0 0 0 0 0 0 0 0 0 0 0 0 0 0 0 0 0 0 0 0 0 0 0 0 0 0 0 0 0 0 0 0 0 0 0 0 0 0 0 0 0 0 0 0 0 0 0 0 0 0 0 0 0 0 0 0 0 0 0 0 0 0 0 0 0 0 0 0 0 0 0 0 0 0
0 0 0 0 0 0 0 0 0 0 0 0 0 0 0 0 0 0 0 0 0 0 0 0 0.10019484855776 0 0 0 0 0 0 0 0.0452893664059732 0 0.0214164988869329 0 0 0 0.0670005901841872 0 0 0 0 0 0.0916453517030052 0 0 0 0 0 0 0 0.030329603568301 0 0 0 0 0 0 0 0 0 0 0 0 0 0 0 0 0 0 0 0 0 0 0 0 0 0 0 0 0 0 0 0 0 0 0 0 0 0 0 0 0 0 0 0 0 0 0 0 0 0 0 0 0 0 0 0 0 0 0 0 0 0 0 0 0 0 0 0 0 0 0 0 0 0 0 0 0 0 0 0 0 0.0565256419001569 0 0 0 0 0 0 0 0 0 0 0 0 0 0 0 0 0 0 0 0 0 0 0 0 0 0 0 0 0 0 0 0 0 0.0529896844927979 0 0.0534183341065859 0.06739394339016 0 0 0 0 0 0 0 0 0 0 0 0 0 0 0 0 0 0 0.102873115458805 0 0 0 0 0 0 0 0 0 0 0 0 0 0 0 0.044780959541417 0 0 0 0 0 0 0 0 0 0 0 0 0 0 0 0 0 0.266142061803917 0 0 0 0 0 0 0 0 0 0 0 0 0 0 0 0 0 0 0 0 0 0 0 0 0 0 0 0 0 0 0 0 0 0 0 0 0 0 0 0 0 0 0 0 0 0 0 0 0 0 0 0 0 0 0 0 0 0 0 0 0 0 0 0 0 0 0 0 0 0 0 0 0 0 0 0 0 0 0 0 0 0 0 0 0 0 0 0 0 0 0 0 0 0
0 0 0 0 0 0 0 0 0 0 0 0 0 0 0 0.01478092644598 0 0 0 0 0 0 0 0 0 0 0 0 0 0 0 0 0 0 0 0 0.0157731016030467 0.0095430748199422 0 0 0 0 0 0 0 0 0 0 0 0 0 0 0 0 0 0 0 0 0 0 0 0.15722078802903 0 0 0 0 0 0 0 0 0.359412419292096 0 0.0950697737498573 0 0 0 0 0 0 0 0 0 0 0 0 0.0275396847447917 0 0.0111232225759694 0 0 0 0 0 0 0 0 0.0200314531491321 0.04549823695664 0 0 0 0 0 0 0 0 0 0 0 0 0 0 0 0 0 0 0 0 0 0 0 0 0 0 0 0 0 0.0321213498658239 0 0 0 0 0 0 0 0.0347213802283341 0.0242634356446575 0 0 0 0 0 0 0 0 0 0 0.0663218914757893 0.00673435580907646 0 0.046247769117591 0 0 0 0.0335971364922428 0 0 0 0 0 0 0 0 0 0 0 0 0 0 0 0 0 0 0 0 0 0 0 0 0 0 0 0 0 0 0 0 0 0 0 0 0 0 0 0 0 0 0 0 0 0 0 0 0 0 0 0 0 0 0 0 0 0 0 0 0 0 0 0 0 0 0 0 0 0 0 0 0 0 0 0 0 0 0 0 0 0 0 0 0 0 0 0 0 0 0 0 0 0 0 0 0 0 0 0 0 0 0 0 0 0 0 0 0 0 0 0 0 0 0 0 0 0 0 0 0 0 0 0 0 0 0 0 0 0 0 0 0 0 0 0 0 0 0 0 0 0 0 0 0 0 0 0 0 0 0 0 0 0 0 0 0 0 0 0 0 0 0 0
0 0 0 0 0 0 0 0 0 0 0 0 0 0 0 0 0 0 0 0 0 0 0 0 0 0 0 0.0116310655519543 0.0178739372994437 0 0 0 0 0 0 0 0 0 0 0 0 0 0 0 0 0 0 0 0 0 0 0 0 0 0.0998571947337942 0 0 0 0 0.0426281904782315 0.0332383193893262 0 0.0102244957106604 0 0 0 0 0.0481932827358547 0.334909019461096 0 0 0.199707375996272 0 0 0 0 0 0 0 0 0 0 0 0 0 0 0 0 0 0 0 0 0 0 0 0 0 0 0 0 0 0 0 0 0 0 0 0 0 0 0 0.142131449543887 0 0 0 0 0 0 0 0 0 0 0.0374958497566164 0.022109819342863 0 0 0 0 0 0 0 0 0 0 0 0 0 0 0 0 0 0 0 0 0 0 0 0 0 0 0 0 0 0 0 0 0 0 0 0 0 0 0 0 0 0 0 0 0 0 0 0 0 0 0 0 0 0 0 0 0 0 0 0 0 0 0 0 0 0 0 0 0 0 0 0 0 0 0 0 0 0 0 0 0 0 0 0 0 0 0 0 0 0 0 0 0 0 0 0 0 0 0 0 0 0 0 0 0 0 0 0 0 0 0 0 0 0 0 0 0 0 0 0 0 0 0 0 0 0 0 0 0 0 0 0 0 0 0 0 0 0 0 0 0 0 0 0 0 0 0 0 0 0 0 0 0 0 0 0 0 0 0 0 0 0 0 0 0 0 0 0 0 0 0 0 0 0 0 0 0 0 0 0 0 0 0 0 0 0 0 0 0 0 0 0 0 0 0
0 0 0 0 0 0 0 0 0 0 0 0 0 0 0 0 0 0 0 0 0 0.0436964482434871 0 0 0 0 0 0 0 0 0 0 0 0 0 0 0 0 0.00983733836390501 0.0385794705612601 0 0 0.035974901437611 0 0 0.101469410863308 0.0132287873524714 0 0 0 0.011935617005047 0 0 0 0 0 0 0 0 0 0.310042473277582 0 0.0475060113580175 0.0934927877004652 0 0 0 0 0 0 0 0 0 0 0 0 0 0 0.219741440542462 0 0 0 0 0 0 0 0 0.0134030029796639 0 0 0 0 0 0 0 0 0 0 0 0 0 0 0 0 0 0 0 0 0 0 0 0 0 0 0 0 0 0 0 0 0 0 0 0 0 0 0 0 0 0 0 0 0 0 0 0 0 0 0 0 0 0 0 0 0 0 0 0 0 0 0 0 0 0 0 0 0 0 0 0 0 0 0 0 0 0 0 0 0 0 0 0 0 0 0 0 0 0 0 0 0 0 0 0 0 0 0 0 0 0 0 0 0 0 0 0 0 0 0 0 0 0 0 0 0 0 0.0145543792514517 0 0 0 0 0 0 0 0 0 0 0 0 0 0 0 0 0 0 0 0 0 0 0 0 0 0 0.0324999956851582 0.00903137858303523 0 0 0 0 0 0 0 0 0 0 0 0 0 0 0 0 0 0 0 0 0 0 0 0 0 0 0 0 0 0 0 0 0 0 0 0 0 0 0 0 0 0 0 0 0 0 0 0 0 0 0 0 0 0 0 0 0 0 0 0 0 0 0 0 0 0 0 0 0 0 0 0.00500655679507554 0 0 0 0 0 0 0 0 0 0 0 0
0 0 0 0 0 0 0 0 0 0 0 0 0 0 0 0 0 0 0 0 0 0.00683349788076824 0 0 0 0 0 0 0 0 0 0 0 0 0 0 0 0 0.0199367392282296 0.00441704597575483 0 0 0.0357620515741384 0 0.0113432327647435 0.0189464282378202 0.0316326473025274 0 0 0.0223543408157184 0.00431192994786082 0.051699440512692 0 0 0 0 0 0 0 0.0620713766528293 0.109314030522277 0.055041137029668 0.135633175331961 0.146054196951395 0 0 0 0 0.00609777626139848 0 0.0186143760809101 0 0 0 0 0 0 0.140914283876078 0 0.0041226826495779 0 0 0 0 0 0 0 0.0125964155587813 0 0 0 0 0 0 0 0 0 0 0 0 0 0 0 0 0 0 0 0 0 0 0 0 0 0 0 0 0 0 0 0 0 0 0 0 0 0 0 0 0 0.00412978876280456 0 0.00188404360197271 0 0 0.096289362480093 0 0 0 0 0 0 0 0 0 0 0 0 0 0 0 0 0 0 0 0 0 0 0 0 0 0 0 0 0 0 0 0 0 0 0 0 0 0 0 0 0 0 0 0 0 0 0 0 0 0 0 0 0 0 0 0 0 0 0 0 0 0 0 0 0 0 0 0 0 0 0 0 0 0 0 0 0 0 0 0 0 0 0 0 0 0 0 0 0 0 0 0 0 0 0 0 0 0 0 0 0 0 0 0 0 0 0 0 0 0 0 0 0 0 0 0 0 0 0 0 0 0 0 0 0 0 0 0 0 0 0 0 0 0 0 0 0 0 0 0 0 0 0 0 0 0 0 0 0 0 0 0 0 0 0 0 0 0 0 0 0 0 0 0 0 0 0 0 0 0 0 0 0 0 0 0 0 0 0 0 0 0 0 0
0 0 0 0 0 0 0 0 0 0 0 0 0 0 0 0 0 0 0 0 0 0 0 0 0 0 0 0 0 0 0 0 0 0 0 0 0 0 0 0 0 0 0 0 0 0.0575203648849245 0 0 0 0 0 0.768922510072903 0 0 0 0 0 0 0 0 0 0 0 0.104853069555396 0 0 0 0 0 0 0 0 0 0 0 0 0 0 0.0687040554867761 0 0 0 0 0 0 0 0 0 0 0 0 0 0 0 0 0 0 0 0 0 0 0 0 0 0 0 0 0 0 0 0 0 0 0 0 0 0 0 0 0 0 0 0 0 0 0 0 0 0 0 0 0 0 0 0 0 0 0 0 0 0 0 0 0 0 0 0 0 0 0 0 0 0 0 0 0 0 0 0 0 0 0 0 0 0 0 0 0 0 0 0 0 0 0 0 0 0 0 0 0 0 0 0 0 0 0 0 0 0 0 0 0 0 0 0 0 0 0 0 0 0 0 0 0 0 0 0 0 0 0 0 0 0 0 0 0 0 0 0 0 0 0 0 0 0 0 0 0 0 0 0 0 0 0 0 0 0 0 0 0 0 0 0 0 0 0 0 0 0 0 0 0 0 0 0 0 0 0 0 0 0 0 0 0 0 0 0 0 0 0 0 0 0 0 0 0 0 0 0 0 0 0 0 0 0 0 0 0 0 0 0 0 0 0 0 0 0 0 0 0 0 0 0 0 0 0 0 0 0 0 0 0 0 0 0 0 0 0 0
0 0 0 0 0 0 0 0 0 0 0 0 0 0 0 0 0 0 0 0 0 0 0 0 0 0 0 0 0 0 0 0 0 0 0 0 0 0 0 0 0 0 0 0 0 0 0 0 0 0 0 0 0 0 0 0 0 0 0 0 0 0 0 0 0 0 0 0 0 0 0 0 0 0 0 0 0 0 0 0 0 0 0 0 0 0 0 0 0.211337557607956 0.0877462182610706 0.183039540241763 0 0.0920015215243968 0 0 0.125684847915709 0.0440556322743128 0 0 0 0.0136578376712259 0.0227030124319836 0.0693986058033239 0.0814462287358373 0 0 0 0 0 0 0 0 0 0 0 0 0 0 0 0 0 0 0 0 0 0 0 0 0 0 0 0 0 0 0 0 0 0 0 0 0 0 0 0 0 0 0 0 0 0.0155745578593894 0 0.0354733804011215 0.0178810592719098 0 0 0 0 0 0 0 0 0 0 0 0 0 0 0 0 0 0 0 0 0 0 0 0 0 0 0 0 0 0 0 0 0 0 0 0 0 0 0 0 0 0 0 0 0 0 0 0 0 0 0 0 0 0 0 0 0 0 0 0 0 0 0 0 0 0 0 0 0 0 0 0 0 0 0 0 0 0 0 0 0 0 0 0 0 0 0 0 0 0 0 0 0 0 0 0 0 0 0 0 0 0 0 0 0 0 0 0 0 0 0 0 0 0 0 0 0 0 0 0 0 0 0 0 0 0 0 0 0 0 0 0 0 0 0 0 0 0 0 0 0 0 0 0 0 0 0 0 0 0 0 0 0 0 0 0 0 0 0 0 0 0 0 0 0 0
0 0 0 0 0 0 0 0 0 0 0 0 0 0 0 0.0144796897860669 0 0 0 0 0 0 0 0 0 0 0 0 0 0 0 0 0 0 0 0 0 0 0 0 0 0 0 0 0 0 0 0 0 0 0 0 0 0 0 0 0 0 0 0 0 0 0 0 0 0 0 0 0 0 0 0 0 0 0 0 0 0 0 0 0 0 0.0932332049030941 0.376230788570963 0 0 0.0380390757871913 0 0 0.0588056401436644 0 0 0 0 0 0 0.130631133193936 0 0.149461833926908 0.0508530722843764 0 0 0.0102419376855921 0 0 0 0 0 0 0 0 0 0 0 0 0 0 0 0 0 0 0 0 0 0 0 0 0 0 0 0 0 0 0 0 0 0 0.0224863996494137 0 0 0 0 0 0.0202958559536297 0 0 0 0.00923752001622256 0 0 0.0260038480989409 0 0 0 0 0 0 0 0 0 0 0 0 0 0 0 0 0 0 0 0 0 0 0 0 0 0 0 0 0 0 0 0 0 0 0 0 0 0 0 0 0 0 0 0 0 0 0 0 0 0 0 0 0 0 0 0 0 0 0 0 0 0 0 0 0 0 0 0 0 0 0 0 0 0 0 0 0 0 0 0 0 0 0 0 0 0 0 0 0 0 0 0 0 0 0 0 0 0 0 0 0 0 0 0 0 0 0 0 0 0 0 0 0 0 0 0 0 0 0 0 0 0 0 0 0 0 0 0 0 0 0 0 0 0 0 0 0 0 0 0 0 0 0 0 0 0 0 0 0 0 0 0 0 0 0 0 0 0 0 0 0 0 0 0 0 0 0 0
0 0 0 0 0 0 0 0 0 0 0 0 0 0 0 0 0 0 0 0 0 0 0 0 0 0 0 0 0 0 0 0 0 0 0 0 0 0 0 0 0 0 0 0 0 0 0 0 0 0 0 0 0 0 0 0 0 0 0 0 0 0 0 0 0 0 0 0 0 0 0 0 0 0 0 0 0 0 0 0 0 0.0477574369120021 0 0.160023360461538 0.33396389186121 0 0.027527571592175 0 0 0.0292486898545822 0 0 0 0 0 0.113279132333595 0.0531573702048677 0 0.0598937092050091 0 0 0 0.00929390453623767 0 0 0 0 0 0 0 0 0 0 0 0 0 0 0 0 0 0 0 0 0 0 0 0 0 0 0 0 0 0 0 0 0 0 0 0 0 0 0.00471933767621203 0 0 0 0 0 0.013968520321883 0.00381012637779494 0.00713344504507491 0.0125762392244578 0.0033784450772464 0 0 0.00436656277506856 0.00404125226642904 0 0 0 0 0 0 0 0 0 0 0 0 0 0 0 0 0 0 0 0 0 0 0 0 0 0 0 0 0 0 0 0 0 0 0 0 0 0 0 0 0 0.0234182603204424 0 0 0 0 0 0 0 0 0 0 0 0 0 0 0 0 0 0 0 0 0 0 0 0 0 0 0 0 0 0 0 0 0 0 0 0 0 0 0 0 0.026962047717469 0 0 0 0.0205019336432939 0.0409787625934112 0 0 0 0 0 0 0 0 0 0 0 0 0 0 0 0 0 0 0 0 0 0 0 0 0 0 0 0 0 0 0 0 0 0 0 0 0 0 0 0 0 0 0 0 0 0 0 0 0 0 0 0 0 0 0 0 0 0 0 0 0 0 0 0 0 0 0 0 0 0 0 0 0 0 0
0 0 0 0 0 0 0 0 0 0 0 0 0 0 0 0 0 0 0 0 0 0 0 0 0 0 0 0 0 0 0 0 0 0 0 0 0 0 0 0 0 0 0 0 0 0 0 0 0 0 0 0 0 0 0 0 0 0 0 0 0 0 0 0 0 0 0 0 0 0 0 0 0 0 0 0 0 0 0 0 0 0.229339359701471 0.19043082629135 0 0.269640334934725 0 0 0 0 0.0106489111100415 0 0 0 0 0 0 0 0 0 0 0 0 0 0 0 0 0 0 0 0 0 0 0 0 0 0 0 0 0 0 0 0 0 0 0 0 0 0 0 0 0 0 0 0 0 0 0 0 0 0 0 0 0 0 0 0 0 0.0111580915868313 0 0 0.0118720763229666 0 0 0 0 0 0 0 0 0 0 0 0 0 0 0 0 0 0 0 0 0 0 0 0 0 0 0 0 0 0 0 0 0 0 0 0 0 0 0 0 0 0 0 0 0 0 0.0795929023864813 0 0 0 0 0 0 0 0 0 0 0 0 0 0 0 0 0 0 0 0 0 0 0 0 0 0 0 0 0 0 0 0 0 0 0 0 0 0 0 0 0.0174786897290176 0 0 0.00560993700180061 0.0738380871256309 0.100390783809685 0 0 0 0 0 0 0 0 0 0 0 0 0 0 0 0 0 0 0 0 0 0 0 0 0 0 0 0 0 0 0 0 0 0 0 0 0 0 0 0 0 0 0 0 0 0 0 0 0 0 0 0 0 0 0 0 0 0 0 0 0 0 0 0 0 0 0 0 0 0 0 0 0 0 0
0 0 0 0 0 0 0 0 0 0 0 0 0 0 0 0 0 0 0 0 0 0 0 0 0 0 0 0 0 0 0 0 0 0 0 0.0474035377436372 0 0 0 0 0 0 0 0 0 0 0 0 0 0 0 0 0 0 0 0 0 0 0 0 0 0 0 0 0 0 0 0 0 0 0 0 0 0 0 0 0 0 0 0 0 0 0.426293400305999 0.289227835872043 0 0 0 0 0 0.0209229541409038 0 0 0 0 0 0 0 0 0 0 0 0 0.00869294968016355 0 0 0 0 0 0 0 0 0 0 0 0 0 0 0 0 0 0 0 0 0 0 0 0 0 0 0 0 0 0 0 0 0 0 0 0 0 0 0 0 0 0 0 0 0.0146085031761797 0 0 0.00652609309836669 0 0 0 0.00977218875638544 0 0 0 0 0 0 0 0 0 0 0 0 0 0 0 0 0 0 0 0 0 0 0 0 0 0 0 0 0 0 0 0 0 0 0 0 0 0 0 0 0 0 0.0331891376054095 0 0 0 0 0 0 0 0 0 0 0 0 0 0 0 0 0 0 0 0 0 0 0 0 0 0 0 0 0 0 0 0 0 0 0 0 0 0 0 0 0.0656061834129478 0 0 0 0.0314057956982253 0.0463514205097384 0 0 0 0 0 0 0 0 0 0 0 0 0 0 0 0 0 0 0 0 0 0 0 0 0 0 0 0 0 0 0 0 0 0 0 0 0 0 0 0 0 0 0 0 0 0 0 0 0 0 0 0 0 0 0 0 0 0 0 0 0 0 0 0 0 0 0 0 0 0 0 0 0 0 0
0 0 0 0 0 0 0 0 0 0 0 0 0 0 0 0.00177366888385504 0 0 0 0 0 0 0 0 0 0 0 0 0 0 0.0187245697901287 0 0 0 0 0 0.00673567656899908 0.120097659276715 0 0 0 0 0 0 0 0 0.00288041401961582 0 0 0 0.0020193274527472 0 0 0 0 0 0 0 0.207955144294191 0 0.00114584775070499 0 0 0 0 0 0 0 0 0 0 0 0 0 0 0.00475720043734226 0 0 0 0 0 0 0 0 0 0 0.0590996898745262 0.072710686448106 0.0870818359915273 0.0753374244558722 0 0.00596496414095994 0 0.00815922778683336 0.00441640003277552 0.0260242019280002 0.00839988340801936 0 0.00453911948228741 0 0 0 0 0 0 0 0 0 0 0 0 0 0 0 0 0 0 0 0 0 0 0 0 0 0 0 0 0.0133825764046749 0 0 0 0 0 0 0 0 0 0 0 0.0079564970191794 0 0 0.0207223437832328 0.0947584520326543 0 0 0.0721656019887925 0.00341515047107318 0.00294014194274624 0 0.00159694313064798 0 0 0 0.0652393512037922 0 0 0 0 0 0 0 0 0 0 0 0 0 0 0 0 0 0 0 0 0 0 0 0 0 0 0 0 0 0 0 0 0 0 0 0 0 0 0 0 0 0 0 0 0 0 0 0 0 0 0 0 0 0 0 0 0 0 0 0 0 0 0 0 0 0 0 0 0 0 0 0 0 0 0 0 0 0 0 0 0 0 0 0 0 0 0 0 0 0 0 0 0 0 0 0 0 0 0 0 0 0 0 0 0 0 0 0 0 0 0 0 0 0 0 0 0 0 0 0 0 0 0 0 0 0 0 0 0 0 0 0 0 0 0 0 0 0 0 0 0 0 0 0 0 0 0 0 0 0 0 0 0 0 0 0 0 0 0 0 0 0 0 0
0 0 0 0 0 0 0 0 0 0 0 0 0 0 0 0 0 0 0 0 0 0 0 0 0 0 0 0 0 0 0 0 0 0.00215596303516863 0 0 0 0.0381386402157104 0 0 0 0 0 0 0 0 0 0 0 0 0 0 0 0 0.00495115439963156 0 0 0 0.00793869630093189 0 0 0 0 0 0 0 0 0 0 0 0 0.0031146822673042 0 0 0 0 0 0 0 0 0 0.0084107112919431 0.0118822934173001 0 0 0.0902472476278938 0 0.0227506079214135 0.0433881490553904 0.099589688920134 0 0.0305614014867191 0.0102758292379567 0.104336048638465 0.0417737080861452 0.217346597153055 0.0623848710235986 0 0.00915217357557409 0 0.00569381907779605 0.0065901016817138 0.0216046922393097 0.0100408242158395 0 0 0 0 0 0 0 0 0 0 0 0 0 0 0 0 0 0 0 0 0 0 0 0.00523474430500831 0 0 0 0 0 0 0 0 0 0 0 0.027743266895421 0 0.0033081186414841 0 0.0326347827371651 0.0035496370651244 0 0 0.0224648951272442 0 0.00345719995436268 0.00878313932119628 0.00590719534774117 0.00348481625983207 0 0.0242012440003032 0.00337522868706299 0 0 0 0 0 0 0 0 0 0 0 0 0 0 0 0 0 0 0 0 0 0 0 0 0 0 0 0 0 0 0 0 0 0 0 0 0 0 0 0.00125228224676838 0 0 0 0 0 0 0 0 0 0 0 0 0 0 0 0 0 0 0 0 0 0 0 0 0 0 0 0 0 0 0 0 0 0 0 0 0 0 0 0 0 0 0 0 0 0 0 0 0 0 0 0 0 0 0 0 0 0 0 0 0 0 0.00111408089471877 0 0 0 0 0 0 0 0 0 0 0 0 0 0 0 0 0 0 0 0 0 0 0 0 0 0 0 0 0 0 0 0 0 0 0 0 0 0 0 0 0 0.0011614676475723 0 0 0 0 0 0 0 0 0 0 0 0 0 0 0 0 0 0
0.00338550545355994 0 0 0 0 0 0 0 0 0 0.0107043352008992 0 0 0 0.00198764723632838 0.0102368368377079 0 0 0 0 0 0 0 0 0 0 0 0 0.00266645442373499 0.00538311564172106 0.00522136247702151 0 0 0.00279119969850898 0 0 0.0949494451249679 0.132737084387869 0 0 0 0 0 0 0 0 0.107143969433907 0 0 0 0.0454311193165603 0 0 0 0 0 0 0 0.147872958532331 0 0.010391786579099 0 0 0 0 0 0 0 0 0 0 0 0 0.081955377531264 0 0.00284969418271203 0 0.00724752183876999 0.0106216343702371 0 0 0 0 0 0 0.107838388018519 0.022096291209596 0 0.00428658550551551 0 0 0 0 0 0 0.00982866837898344 0 0 0 0 0 0 0 0 0 0 0 0 0 0 0 0 0 0 0 0 0 0 0 0 0 0 0 0 0 0 0 0 0 0 0 0.0817579899870963 0.00654018010421045 0 0 0 0 0 0.00207568859621734 0.0356149699741335 0.00893011115329803 0 0 0 0 0 0.00784163634441672 0.00517234815098701 0 0 0 0 0 0 0.0244400943098267 0 0 0 0 0 0 0 0 0 0 0 0 0 0 0 0 0 0 0 0 0 0 0 0 0 0 0 0 0 0 0 0 0 0 0 0 0 0 0 0 0 0 0 0 0 0 0 0 0 0 0 0 0 0 0 0 0 0 0 0 0 0 0 0 0 0 0 0 0 0 0 0 0 0 0 0 0 0 0 0 0 0 0 0 0 0 0 0 0 0 0 0 0 0 0 0 0 0 0 0 0 0 0 0 0 0 0 0 0 0 0 0 0 0 0 0 0 0 0 0 0 0 0 0 0 0 0 0 0 0 0 0 0 0 0 0 0 0 0 0 0 0 0 0 0 0 0 0 0 0 0 0 0 0 0 0 0 0 0 0 0 0 0 0
0 0 0 0 0 0 0 0 0 0 0 0 0 0 0 0 0 0 0 0 0 0 0 0 0 0 0 0 0 0 0 0 0 0 0 0 0 0 0 0 0 0 0 0 0 0 0 0 0 0 0 0 0 0 0 0 0 0 0.0575873089820809 0 0 0 0 0 0 0 0 0 0 0 0 0 0 0 0 0 0 0 0 0 0.0416986089533905 0 0 0 0 0.0885866995906041 0.028904356471131 0.00294020284445518 0 0.183754749973498 0.115177589060759 0.0202751961020475 0.0424626336219444 0 0 0.0985431946911553 0.0205818356711996 0 0 0 0.0129596044897406 0.0218702526176392 0.0199009497436666 0.0341129722583258 0 0 0 0 0 0 0 0 0 0 0 0 0 0 0 0 0 0 0 0 0 0 0 0 0 0 0 0 0 0 0 0 0 0 0 0 0 0 0 0.102141050745034 0 0 0.0217677143289759 0.00853472740559632 0.00493135048804828 0.00634558021138242 0.00878505583183014 0.0287360790476718 0.0109497914368196 0 0.0184524954330034 0 0 0 0 0 0 0 0 0 0 0 0 0 0 0 0 0 0 0 0 0 0 0 0 0 0 0 0 0 0 0 0 0 0 0 0 0 0 0 0 0 0 0 0 0 0 0 0 0 0 0 0 0 0 0 0 0 0 0 0 0 0 0 0 0 0 0 0 0 0 0 0 0 0 0 0 0 0 0 0 0 0 0 0 0 0 0 0 0 0 0 0 0 0 0 0 0 0 0 0 0 0 0 0 0 0 0 0 0 0 0 0 0 0 0 0 0 0 0 0 0 0 0 0 0 0 0 0 0 0 0 0 0 0 0 0 0 0 0 0 0 0 0 0 0 0 0 0 0 0 0 0 0 0 0 0 0 0 0 0 0 0 0 0
0 0 0 0 0 0 0 0 0 0 0 0 0 0 0 0 0 0 0 0 0 0 0 0 0 0 0 0 0 0 0 0 0 0.00163104447205316 0 0 0 0 0 0 0 0 0 0 0 0 0 0 0 0 0 0 0 0 0.00118491468795375 0 0 0 0.0637592607202722 0 0 0 0 0 0 0 0 0 0 0 0 0 0 0 0 0 0 0 0 0 0.00818415869141828 0.00409463017418644 0.00397586583420592 0.00121640063893998 0.00222812325200119 0.0362286761282281 0.0313622568610067 0 0.0868639000592638 0 0.0198247391463078 0.00857938619966032 0.0255122255050541 0 0.00249606857220069 0.0319462029712986 0.00536442842240828 0 0.00305855107989854 0 0.01644972943331 0.0238671646516973 0.0943536921297138 0.0945782589365384 0 0 0 0 0 0 0 0 0 0 0 0 0 0 0 0 0 0 0 0 0 0 0 0 0 0 0 0 0 0 0 0 0 0 0 0.00334104491688537 0 0.0136838110179529 0 0.219915770185129 0.00554352629159498 0 0.0131874708430269 0.0144847153949672 0.0106964060104005 0.0315220794164588 0.0165751074060535 0.0392033318825285 0.0153690097441996 0 0.0458423074185666 0.00387574090461915 0 0 0 0 0 0 0 0 0 0 0 0 0 0 0 0 0 0 0 0 0 0 0 0 0 0 0 0 0 0 0 0 0 0 0 0 0 0 0 0 0 0 0 0 0 0 0 0 0 0 0 0 0 0 0 0 0 0 0 0 0 0 0 0 0 0 0 0 0 0 0 0 0 0 0 0 0 0 0 0 0 0 0 0 0 0 0 0 0 0 0 0 0 0 0 0 0 0 0 0 0 0 0 0 0 0 0 0 0 0 0 0 0 0 0 0 0 0 0 0 0 0 0 0 0 0 0 0 0 0 0 0 0 0 0 0 0 0 0 0 0 0 0 0 0 0 0 0 0 0 0 0 0 0 0 0 0 0 0 0 0 0 0
0 0 0 0 0 0 0 0 0 0 0 0 0 0 0 0 0 0 0 0 0 0 0 0 0 0 0 0 0 0 0 0 0 0.00818671247460871 0 0 0 0 0 0 0 0 0 0 0 0 0 0 0 0 0 0 0 0 0.00241405469333417 0 0 0 0 0 0 0 0 0 0 0 0 0 0 0 0 0 0 0 0 0 0 0 0 0 0.037773268366732 0 0 0 0 0 0 0 0.120465516801735 0.0438633195551142 0 0.0525582971081014 0.210383681244814 0 0 0 0.0136213787951003 0 0 0 0.0460121496179605 0.0905198848441098 0.0220174046903566 0.164795908441156 0 0 0 0 0 0 0 0 0 0 0 0 0 0 0 0 0 0 0 0 0 0 0 0 0 0 0 0 0 0 0 0 0 0 0 0.00193734241915576 0 0 0 0 0 0 0 0 0 0.00918604574300229 0.00562276659366621 0.1085161407055 0.0537640172504628 0 0 0 0 0 0 0 0 0 0 0 0 0 0 0 0 0 0 0 0 0 0 0 0 0 0 0 0 0 0 0 0 0 0 0 0 0 0 0 0 0 0 0 0 0 0 0 0 0 0 0 0 0 0 0 0 0 0 0 0 0 0 0 0 0 0 0 0 0 0 0 0 0 0 0 0 0 0 0 0 0 0 0 0 0 0 0 0 0 0 0 0 0 0 0 0 0 0 0 0 0 0 0 0 0 0.00415716358281605 0 0 0 0 0 0 0 0 0 0 0 0 0 0 0 0 0 0 0 0 0 0 0 0 0 0 0 0 0 0 0 0 0 0 0 0 0 0 0 0 0 0.00420494707227371 0 0 0 0 0 0 0 0 0 0 0 0 0 0 0 0 0 0
0 0 0 0 0 0 0 0 0 0 0 0 0 0 0 0 0 0 0 0 0 0 0 0 0 0 0 0 0 0 0 0 0 0 0 0 0 0 0 0 0 0 0 0 0 0 0 0 0 0 0 0 0 0 0 0 0 0 0 0 0 0 0 0 0 0 0 0 0 0 0 0.00745987276531634 0 0 0 0 0 0 0 0 0 0 0 0 0 0.00894218566566125 0.0300027006043975 0 0.0298785807342531 0.0267454782586014 0.074052789347437 0 0.134484267343998 0 0.264402238709246 0.0134960699294183 0 0 0 0 0.0541031356176519 0.117982161925856 0.0106304910627806 0.0201301715713658 0 0 0 0 0 0 0 0 0 0 0 0 0 0 0 0 0 0 0 0 0 0 0 0 0 0 0 0 0 0 0 0 0 0 0 0 0 0 0 0 0 0 0 0 0 0 0.00435700496196405 0.0841626934221561 0.0731338907590812 0 0 0 0 0 0 0 0 0 0 0 0 0 0 0 0 0 0 0 0 0 0 0 0 0 0 0 0 0 0 0 0 0 0 0 0 0 0 0 0 0 0 0 0 0 0 0 0 0 0 0 0 0 0 0 0 0 0 0 0 0 0 0 0 0 0 0 0 0 0 0 0 0 0 0 0 0 0 0 0 0 0 0 0 0 0 0 0 0 0 0 0 0 0 0 0 0 0 0 0 0 0 0 0 0 0.0211275047279593 0 0 0 0 0 0 0 0 0 0 0 0 0 0 0 0 0 0 0 0 0 0 0 0 0 0 0 0 0 0 0 0 0 0 0 0 0 0 0 0 0 0.014130085371223 0 0 0 0 0.0078761282803058 0 0 0 0 0 0 0 0 0 0 0 0.00290254894132718 0
0 0 0 0 0 0 0 0 0 0 0 0 0 0 0 0 0 0 0 0 0 0 0 0 0 0 0 0 0 0 0 0 0.00201894082790461 0.0108587429726312 0 0 0 0 0 0 0 0 0 0 0 0 0 0 0 0 0 0 0 0 0.0163743283377958 0 0 0 0 0 0 0 0 0 0 0 0 0 0 0 0 0.0105756685291003 0 0 0 0 0 0 0 0 0.018890354264306 0 0 0 0 0 0.00712375983167232 0 0.044188283949055 0.0561626774962367 0.209323262470538 0.094967890257721 0 0 0.0142788328184938 0.0079953707987767 0.00549394728937863 0 0 0 0.0415880037298642 0.0782637498428492 0.0195351462105716 0.161333637526032 0 0 0 0 0 0 0 0 0 0 0 0 0 0 0 0 0 0 0 0 0 0 0 0 0 0 0 0 0 0 0 0 0 0 0 0.0171856842995191 0 0 0 0 0.00832513023429425 0 0 0 0 0.0225375734498322 0.00401914399427934 0.0911430331370915 0.0519904757936509 0 0 0 0 0 0 0 0 0 0 0 0 0 0 0 0 0 0 0 0 0 0 0 0 0 0 0 0 0 0 0 0 0 0 0 0 0 0 0 0 0 0 0 0 0 0 0 0 0 0 0 0 0 0 0 0 0 0 0 0 0 0 0 0 0 0 0 0 0 0 0 0 0 0 0 0 0 0 0 0 0 0 0 0 0 0 0 0 0 0 0 0 0 0 0 0 0 0 0 0 0 0 0 0 0 0.00289975617211002 0 0 0 0 0 0 0 0 0 0 0 0 0 0 0 0 0 0 0 0 0 0 0 0 0 0 0 0 0 0 0 0 0 0 0 0 0 0 0 0 0 0.00292660576629623 0 0 0 0 0 0 0 0 0 0 0 0 0 0 0 0 0 0
0 0 0 0 0 0 0.0125192996005676 0.00418854284846141 0.00469043071971335 0.00371060760150815 0.0042831851539306 0 0 0 0 0.00523171845673944 0 0 0 0 0 0 0 0 0 0 0 0 0 0.0155744863870337 0.0392370886007622 0 0 0 0 0 0 0.201240136386375 0 0 0 0 0 0 0 0 0 0 0 0 0 0 0 0 0.00377239580379141 0 0 0 0 0 0 0 0 0 0 0 0 0 0 0 0 0 0 0 0 0 0 0 0 0 0 0 0 0 0 0.0146040765151215 0.12229555252908 0 0 0 0 0 0 0 0.0277812178303982 0.0251453781139477 0.0549443607270697 0 0 0 0 0 0 0 0 0 0 0 0 0 0 0 0 0 0 0 0 0 0 0 0 0 0 0 0 0 0 0.0125375537294572 0 0 0.110987640692182 0 0 0.0245193012644225 0 0 0.0102942402186478 0 0 0.0517518869759997 0 0 0 0 0 0 0 0.108617888020974 0 0 0.0088451297650276 0 0 0 0.12769486749657 0.00371760898811088 0 0 0 0 0 0 0 0 0 0 0 0 0 0 0 0 0 0 0 0 0 0 0 0 0 0 0 0 0 0 0 0 0 0 0 0 0 0 0 0 0 0 0 0 0 0 0 0 0 0 0 0 0 0 0 0 0 0 0 0 0 0 0 0 0 0 0 0 0 0 0 0 0 0 0 0 0 0 0 0 0 0 0 0 0 0 0 0 0 0 0 0 0 0 0 0 0 0 0 0 0 0 0.00181540557410768 0 0 0 0 0 0 0 0 0 0 0 0 0 0 0 0 0 0 0 0 0 0 0 0 0 0 0 0 0 0 0 0 0 0 0 0 0 0 0 0 0 0 0 0 0 0 0 0 0 0 0 0 0 0 0 0 0 0 0 0
0 0 0 0 0 0 0 0 0 0 0 0 0 0 0 0 0 0 0 0 0 0 0 0 0 0 0 0 0 0 0 0 0 0.00515358025207141 0 0 0 0.00944289549292588 0 0 0 0 0 0 0 0 0 0 0 0 0 0 0 0 0.0106365181388194 0 0.00994414101468874 0 0 0 0 0 0 0 0 0 0 0 0 0 0.0063550456918168 0.0413429144790166 0 0 0 0 0 0 0 0 0 0 0 0 0 0.00922699875886556 0.057153959357451 0 0 0.0108444336168416 0 0.368486295208853 0.0281801702194912 0.032427860466951 0 0.0103853932214418 0 0 0 0 0.0354112236299105 0.0908545121998211 0 0 0.00574890831524217 0 0 0 0 0 0 0 0 0 0 0 0 0 0 0 0 0 0 0 0 0 0 0 0 0 0 0 0 0 0 0 0 0 0 0.0124070557358925 0 0 0 0 0.00889705800849974 0 0 0.0293323094735415 0 0 0.00887683636255975 0.0452218698124875 0.0583055082021433 0 0.0151865718761889 0 0 0 0 0 0 0 0 0 0 0 0 0 0 0 0 0 0 0 0 0 0 0 0 0 0 0 0 0 0 0 0 0 0.0115074120912337 0 0 0 0 0 0 0 0 0 0 0 0 0 0 0 0 0 0 0 0 0 0 0 0 0 0 0 0 0 0 0 0 0 0 0 0 0 0 0 0 0 0 0 0 0 0 0 0 0 0 0 0 0 0 0 0 0 0 0 0 0 0 0 0 0 0 0 0 0 0.0379579959768021 0 0 0 0 0 0 0 0 0 0 0 0 0 0 0 0 0 0 0 0 0 0 0 0 0 0 0 0 0 0 0 0 0 0 0 0 0 0 0 0 0 0.0172436610828237 0 0 0 0 0.0103922666644901 0 0 0 0 0 0 0 0 0 0 0 0 0.0130766046491292
0 0 0 0 0 0 0 0 0 0 0 0 0 0 0 0 0 0 0 0 0 0 0 0 0 0 0 0 0 0 0.0544844788524109 0 0 0 0 0 0 0.0148224254471957 0 0 0 0 0 0 0 0 0 0 0 0 0 0 0 0 0 0 0 0 0 0 0 0 0 0 0 0 0 0 0 0 0 0 0 0 0 0 0 0 0 0 0.0366873818084227 0 0.0481907160027269 0 0 0.039165824828278 0.214207137928062 0.00997354144311873 0.145785909258857 0.0999786822746317 0 0.0135488155775843 0.0113665145539265 0.0211428235694603 0.00748101876614887 0 0.193048539346636 0 0.0201717741686427 0 0 0.00312146227045097 0.0247927527583777 0.00817120398894207 0 0 0 0 0 0 0 0 0 0 0 0 0 0 0 0 0 0 0 0 0 0 0 0 0 0 0 0 0 0 0 0 0 0 0 0 0 0 0 0.0225103050644218 0 0 0 0.00296085843829497 0 0 0 0 0 0 0.00838783365340995 0 0 0 0 0 0 0 0 0 0 0 0 0 0 0 0 0 0 0 0 0 0 0 0 0 0 0 0 0 0 0 0 0 0 0 0 0 0 0 0 0 0 0 0 0 0 0 0 0 0 0 0 0 0 0 0 0 0 0 0 0 0 0 0 0 0 0 0 0 0 0 0 0 0 0 0 0 0 0 0 0 0 0 0 0 0 0 0 0 0 0 0 0 0 0 0 0 0 0 0 0 0 0 0 0 0 0 0 0 0 0 0 0 0 0 0 0 0 0 0 0 0 0 0 0 0 0 0 0 0 0 0 0 0 0 0 0 0 0 0 0 0 0 0 0 0 0 0 0 0 0 0 0 0 0 0 0 0 0 0 0 0 0 0
0 0 0 0 0 0 0 0 0 0 0 0 0 0 0 0 0 0 0 0 0 0 0 0 0 0 0 0 0 0 0.0765442210283374 0 0 0 0 0 0 0 0 0 0 0 0 0 0 0 0 0 0 0 0 0 0 0 0 0 0 0 0 0 0 0 0 0 0 0 0 0 0 0 0 0 0 0 0 0.00855227362480756 0 0 0 0 0.0211194217493137 0.046749540398917 0.0371384472086498 0 0 0.020761078191576 0.100973442731872 0 0.0500057341441865 0.0275713737628364 0.0316418601656103 0 0.0128268489364621 0.0758708114591732 0 0.317039452254497 0 0 0.0443730834009379 0 0 0 0 0 0 0 0 0 0 0 0 0 0 0 0 0 0 0 0 0 0 0 0 0 0 0 0 0.0596520510385528 0 0 0 0 0 0 0 0 0.0428859420188412 0 0 0 0 0 0 0.012603963091728 0 0 0 0.00539407092836977 0 0 0.00829638386533116 0 0 0 0 0 0 0 0 0 0 0 0 0 0 0 0 0 0 0 0 0 0 0 0 0 0 0 0 0 0 0 0 0 0 0 0 0 0 0 0 0 0 0 0 0 0 0 0 0 0 0 0 0 0 0 0 0 0 0 0 0 0 0 0 0 0 0 0 0 0 0 0 0 0 0 0 0 0 0 0 0 0 0 0 0 0 0 0 0 0 0 0 0 0 0 0 0 0 0 0 0 0 0 0 0 0 0 0 0 0 0 0 0 0 0 0 0 0 0 0 0 0 0 0 0 0 0 0 0 0 0 0 0 0 0 0 0 0 0 0 0 0 0 0 0 0 0 0 0 0 0 0 0 0 0 0 0 0 0 0 0 0 0 0 0 0 0 0
0 0 0 0 0 0 0 0 0 0 0 0 0 0 0 0 0 0 0 0 0 0 0 0 0 0 0 0 0 0 0 0 0 0 0 0 0 0 0 0 0 0 0 0 0 0 0 0 0 0 0 0 0 0 0 0 0 0 0 0 0 0 0 0 0 0 0 0 0 0 0 0 0 0 0 0.0860826654882293 0 0 0 0 0 0 0 0 0 0 0 0 0 0 0 0 0 0 0 0 0 0 0.364607113434953 0.297949586537803 0 0 0 0 0 0 0 0 0 0 0 0 0 0 0 0 0 0 0 0 0 0 0 0 0 0 0 0.0299349155537386 0 0 0 0 0 0 0 0.0407170729059571 0.101236542268478 0.0555040214628544 0 0 0 0 0 0 0 0 0 0 0 0 0.0239680823479874 0 0 0 0 0 0 0 0 0 0 0 0 0 0 0 0 0 0 0 0 0 0 0 0 0 0 0 0 0 0 0 0 0 0 0 0 0 0 0 0 0 0 0 0 0 0 0 0 0 0 0 0 0 0 0 0 0 0 0 0 0 0 0 0 0 0 0 0 0 0 0 0 0 0 0 0 0 0 0 0 0 0 0 0 0 0 0 0 0 0 0 0 0 0 0 0 0 0 0 0 0 0 0 0 0 0 0 0 0 0 0 0 0 0 0 0 0 0 0 0 0 0 0 0 0 0 0 0 0 0 0 0 0 0 0 0 0 0 0 0 0 0 0 0 0 0 0 0 0 0 0 0 0 0 0 0 0 0 0 0 0 0 0 0 0 0 0 0
0 0 0 0 0 0 0 0 0 0 0 0 0 0 0 0 0 0 0 0 0 0 0 0 0 0 0 0 0 0 0 0 0 0 0 0 0 0 0 0 0 0 0 0 0 0 0 0 0 0 0 0 0 0 0 0 0 0 0 0 0 0 0 0 0 0 0 0 0 0 0 0 0 0 0 0 0 0 0 0 0 0.137576236863707 0.107627668294737 0 0 0.0288556411622416 0.0381008441916198 0 0 0.0404327384533959 0 0 0 0 0 0.0852066231923759 0.114130593543449 0.21161945864233 0 0 0 0 0 0 0 0 0 0 0 0 0 0 0 0 0 0 0 0 0 0 0 0 0 0 0 0 0 0 0 0 0 0 0 0 0 0 0.0902445761679665 0.0538930952660172 0 0 0 0 0 0 0 0 0 0.0394050530740788 0 0 0.0139831272856273 0 0 0 0.0389243438624536 0 0 0 0 0 0 0 0 0 0 0 0 0 0 0 0 0 0 0 0 0 0 0 0 0 0 0 0 0 0 0 0 0 0 0 0 0 0 0 0 0 0 0 0 0 0 0 0 0 0 0 0 0 0 0 0 0 0 0 0 0 0 0 0 0 0 0 0 0 0 0 0 0 0 0 0 0 0 0 0 0 0 0 0 0 0 0 0 0 0 0 0 0 0 0 0 0 0 0 0 0 0 0 0 0 0 0 0 0 0 0 0 0 0 0 0 0 0 0 0 0 0 0 0 0 0 0 0 0 0 0 0 0 0 0 0 0 0 0 0 0 0 0 0 0 0 0 0 0 0 0 0 0 0 0 0 0 0 0 0 0 0 0 0
0 0 0 0 0 0 0 0 0 0 0 0 0 0 0 0.0615435879029786 0 0 0 0 0 0 0 0 0 0 0 0 0 0 0.0441744617225768 0 0 0 0 0 0 0 0 0 0 0 0 0 0 0 0.0174873613387983 0 0 0 0 0 0 0 0 0 0 0 0 0 0 0 0 0 0 0 0 0 0 0 0.143016640863256 0 0 0 0 0 0 0 0 0 0 0.0450250304571685 0 0 0 0 0 0 0 0 0 0 0 0 0 0 0 0.166340096436166 0 0 0 0 0 0 0 0 0 0 0 0 0 0 0 0 0 0 0 0 0 0 0 0 0 0 0 0 0 0.199415685970337 0 0 0 0 0 0 0 0 0 0.0689223249437259 0.0108010965297441 0 0 0 0 0 0 0 0 0.115054393728227 0 0 0.09585986893054 0 0 0 0.0323594511764827 0 0 0 0 0 0 0 0 0 0 0 0 0 0 0 0 0 0 0 0 0 0 0 0 0 0 0 0 0 0 0 0 0 0 0 0 0 0 0 0 0 0 0 0 0 0 0 0 0 0 0 0 0 0 0 0 0 0 0 0 0 0 0 0 0 0 0 0 0 0 0 0 0 0 0 0 0 0 0 0 0 0 0 0 0 0 0 0 0 0 0 0 0 0 0 0 0 0 0 0 0 0 0 0 0 0 0 0 0 0 0 0 0 0 0 0 0 0 0 0 0 0 0 0 0 0 0 0 0 0 0 0 0 0 0 0 0 0 0 0 0 0 0 0 0 0 0 0 0 0 0 0 0 0 0 0 0 0 0 0 0 0 0 0
0 0 0 0 0 0 0 0 0 0 0 0 0 0 0 0 0 0 0 0 0 0 0 0 0 0.00147635428903346 0 0 0 0 0 0.0110573164400509 0.0287545391610154 0.025295498440111 0.0307455419016875 0 0 0 0 0 0.00417606980131362 0 0 0 0 0 0 0 0.00610197715342651 0 0 0 0 0 0.0297874964244239 0 0.00119488911065395 0 0 0 0 0 0 0 0 0 0 0 0 0 0 0.00225369321585696 0 0 0 0 0 0 0 0 0.00185231200288428 0 0 0 0 0 0.00260725287737894 0 0.00890797641725271 0.0239191267167959 0.0302388360044555 0.0252356703806414 0.0274697796478293 0 0.0118516040060463 0 0 0 0 0 0 0.187254943325108 0.0237632251075361 0.0680139499886345 0 0 0 0 0 0 0 0 0 0 0 0 0 0 0 0 0 0 0 0 0 0 0 0 0 0 0 0 0 0 0.00112616714662234 0 0 0 0 0.0139917504589614 0 0 0 0 0.00718168185140047 0 0 0 0 0.0245882290921769 0.00344707492099526 0.102002519056324 0.0264751458079298 0.0101983667955825 0 0 0 0 0 0 0 0 0 0 0 0 0 0 0 0 0 0 0 0 0 0 0 0 0 0 0 0 0 0 0 0 0 0 0.0577717626053504 0.0108813361384856 0 0 0 0 0 0.0116335821171374 0 0 0 0 0 0 0 0 0 0 0 0 0 0 0 0 0 0 0 0.00369180927229077 0 0 0 0 0 0 0 0 0 0 0 0 0 0 0 0 0 0 0 0 0 0 0 0 0 0 0 0 0 0 0 0 0 0 0 0 0 0 0 0 0 0 0.120851265539196 0 0 0 0 0 0 0 0 0 0 0 0 0 0 0 0 0 0 0 0 0 0 0 0 0 0 0 0 0 0 0 0 0 0 0 0 0 0 0 0.0012521184441801 0 0.00459066979173055 0 0 0 0.00160177909928205 0.00501232827347018 0 0 0 0 0 0 0 0 0 0 0 0.00256018761846232 0.0391841735582863
0 0 0 0 0 0 0 0 0 0 0 0 0 0 0 0 0 0 0 0 0 0 0 0 0 0 0 0 0 0 0 0 0.00648131705732131 0.014353082106623 0.00738367586270275 0 0 0 0 0 0 0 0 0 0 0 0 0 0 0 0 0 0 0 0.0169240358121052 0 0 0 0 0 0 0 0 0 0 0 0 0 0 0 0 0 0 0 0 0 0 0 0 0 0.00224478112825385 0 0 0 0 0 0.00220003671788987 0 0.0109597193172556 0.0253014674914443 0.0433705430951144 0.0401205688078509 0.0376882589463336 0 0.0221687405377567 0.00105734035992112 0 0 0 0 0.136518532995761 0 0.0256077063990867 0.0911163671210682 0 0 0 0 0 0 0 0 0 0 0 0 0 0 0 0 0 0 0 0 0 0 0 0 0 0 0 0 0 0 0 0 0 0 0 0.0206436169895485 0 0 0 0 0.0193780728256629 0 0 0 0 0.0334816653980088 0.0220581377511679 0.154242463621355 0.0496912375292975 0.00292391325760535 0 0 0 0 0 0 0 0 0 0 0 0 0 0 0 0 0 0 0 0 0 0 0 0 0 0 0 0 0 0 0 0 0 0 0.0198937123714389 0.000971487368619608 0 0 0 0 0 0.00291135958371377 0 0 0 0 0 0 0 0 0 0 0 0 0 0 0 0 0 0 0 0 0 0 0 0 0 0 0 0 0 0 0 0 0 0 0 0 0 0 0 0 0 0 0 0 0 0 0 0 0 0 0 0 0 0 0 0 0 0 0 0 0 0 0.101544466372184 0 0 0 0 0 0 0 0 0 0 0 0 0 0 0 0 0 0 0 0 0 0 0 0 0 0 0 0 0 0 0 0 0 0 0 0 0 0 0 0 0 0.0314871975105417 0 0 0 0.00118579331290946 0.0242233540402376 0 0 0 0 0 0 0 0 0.00457334915806371 0 0 0.00723154714735641 0.0200624520058003
0 0 0 0 0 0 0 0 0 0 0 0 0 0 0 0 0 0 0 0 0 0 0 0 0 0 0 0 0 0 0 0 0 0.00168273876674925 0 0 0 0 0 0 0 0 0 0 0 0 0 0 0 0 0 0 0 0 0 0 0 0 0 0 0 0 0 0 0 0 0 0 0 0 0 0 0 0 0 0 0 0 0 0 0.0126751310434614 0.00139647738928266 0.0024738854661806 0 0.00181275642026914 0 0.0133228486531525 0 0.0184217393012308 0.184762988270083 0.0194862463829224 0.0066775208843985 0.0173769393584996 0 0 0.015512888333428 0 0 0 0 0.032001836358942 0.0473022586533592 0 0.297851452091986 0 0 0 0 0 0 0 0 0 0 0 0 0 0 0 0 0 0 0 0 0 0 0 0 0 0 0 0 0 0 0 0 0 0 0 0.00630015442487541 0 0.0155072926592892 0 0.0636630347924007 0.0166354900950142 0 0 0.00262825306573021 0.00222485584531042 0.0801735755482946 0.0311610164290665 0.0829923330115765 0.0259562867544973 0 0 0 0 0 0 0 0 0 0 0 0 0 0 0 0 0 0 0 0 0 0 0 0 0 0 0 0 0 0 0 0 0 0 0 0 0 0 0 0 0 0 0 0 0 0 0 0 0 0 0 0 0 0 0 0 0 0 0 0 0 0 0 0 0 0 0 0 0 0 0 0 0 0 0 0 0 0 0 0 0 0 0 0 0 0 0 0 0 0 0 0 0 0 0 0 0 0 0 0 0 0 0 0 0 0 0 0 0 0 0 0 0 0 0 0 0 0 0 0 0 0 0 0 0 0 0 0 0 0 0 0 0 0 0 0 0 0 0 0 0 0 0 0 0 0 0 0 0 0 0 0 0 0 0 0 0 0 0 0 0 0 0 0 0 0
0 0 0 0 0 0 0 0 0 0 0 0 0 0 0 0 0 0 0 0 0 0 0 0 0 0 0 0 0 0 0 0 0.00179678583128649 0.00752024637683325 0 0 0 0 0 0 0 0 0 0 0 0 0 0 0 0 0 0 0 0 0.00354094974617624 0 0 0 0 0 0 0 0 0 0 0 0 0 0 0 0 0.00377338294775712 0 0 0 0 0 0 0 0 0.00822628081060399 0 0 0 0 0 0.00342412186293496 0 0.0174625325453156 0.102418457792193 0.0806564916973682 0.00699262507385147 0.0793619597536258 0 0 0.00282738407642604 0 0 0 0 0.0506522048032982 0.0930761542938957 0.16471401751846 0 0 0 0 0 0 0 0 0 0 0 0 0 0 0 0 0 0 0 0 0 0 0 0 0 0 0 0 0 0 0 0 0 0 0 0 0.00733906989938367 0 0.0109218437888693 0 0.0331866390111862 0.0192269478234963 0 0 0 0.0016425006070876 0.0833194567931575 0.0292786354818672 0.136700707871937 0.0519406035929889 0 0 0 0 0 0 0 0 0 0 0 0 0 0 0 0 0 0 0 0 0 0 0 0 0 0 0 0 0 0 0 0 0 0 0 0 0 0 0 0 0 0 0 0 0 0 0 0 0 0 0 0 0 0 0 0 0 0 0 0 0 0 0 0 0 0 0 0 0 0 0 0 0 0 0 0 0 0 0 0 0 0 0 0 0 0 0 0 0 0 0 0 0 0 0 0 0 0 0 0 0 0 0 0 0 0 0 0 0 0 0 0 0 0 0 0 0 0 0 0 0 0 0 0 0 0 0 0 0 0 0 0 0 0 0 0 0 0 0 0 0 0 0 0 0 0 0 0 0 0 0 0 0 0 0 0 0 0 0 0 0 0 0 0 0 0
0 0 0 0 0 0 0 0 0 0 0 0 0.129207221700917 0 0 0.0145995633741673 0 0 0 0 0 0 0 0 0 0 0 0 0 0 0 0 0 0 0 0 0 0 0 0 0 0 0 0 0 0 0 0 0 0 0 0 0 0 0 0.0208099809713144 0 0 0 0 0 0 0 0 0 0 0 0 0 0 0 0 0 0 0 0 0 0 0 0 0 0 0 0 0 0 0 0 0 0 0 0 0 0 0.0231440821568962 0 0 0 0 0 0 0 0 0 0 0 0 0 0 0.202004647752241 0 0 0 0 0.0896521336087754 0.0206308388706452 0 0 0.0781315695602941 0 0 0 0 0 0 0 0 0 0 0 0 0 0 0 0 0 0 0 0 0 0 0 0 0 0 0 0 0 0 0 0 0 0 0 0 0 0 0 0 0 0 0 0 0 0 0 0 0.112264875287504 0 0 0 0 0 0 0 0 0 0 0 0 0 0 0 0 0 0 0 0 0 0 0 0 0 0 0 0 0 0 0 0 0 0 0 0 0 0 0 0 0 0 0 0 0 0 0 0 0 0 0 0 0 0 0 0 0 0 0 0 0 0 0 0 0 0 0 0 0 0 0 0 0 0 0 0 0 0 0 0 0 0 0 0 0 0 0 0 0 0 0 0 0 0.0547729502955624 0.0446614693703233 0 0.0860692809134728 0 0 0 0 0 0 0 0.0563980261702682 0.0191111934133999 0 0.022090695923646 0.0264514706305731 0 0 0 0 0 0 0 0 0 0 0 0 0 0 0 0 0 0 0 0 0 0 0 0 0 0 0 0 0 0 0 0 0 0 0 0 0 0 0 0 0 0
0 0 0 0 0 0 0 0 0 0 0 0 0 0 0 0 0 0 0 0 0 0 0 0 0 0 0 0 0 0 0 0 0 0 0 0 0 0 0 0 0 0 0 0 0 0 0 0 0 0 0 0 0 0 0 0 0 0 0 0 0 0 0 0 0 0 0 0 0 0 0 0 0 0 0 0 0 0 0 0 0 0 0 0 0 0 0 0 0 0 0 0 0 0 0 0 0 0 0 0 0 0 0 0 0 0 0 0.0656070697728019 0 0 0 0 0 0 0 0 0 0 0 0 0 0.356820936219219 0 0.28814120275095 0 0 0 0 0 0 0 0 0 0 0 0 0 0 0 0 0 0 0 0 0 0 0 0 0 0 0 0 0 0 0 0 0 0 0 0 0 0 0 0 0 0 0 0 0 0 0 0 0 0.0384645082247862 0.0667777089862557 0 0 0 0 0 0 0 0 0 0 0 0 0 0 0 0 0 0 0 0 0 0 0 0 0 0 0 0 0 0 0 0 0 0 0 0 0 0 0 0 0 0 0 0 0.011582705216248 0 0 0 0 0 0 0 0 0 0 0 0 0 0.00893291836235042 0.0109718651588851 0 0 0 0 0 0 0 0 0 0 0 0 0 0 0 0 0 0 0 0 0 0 0 0 0 0 0 0 0.00959053320349365 0 0 0.0237747039939662 0 0 0.0115839602324271 0 0.0628435334639913 0 0 0 0 0 0 0 0 0 0.0449083544146263 0 0 0 0 0 0 0 0 0 0 0 0 0 0 0 0 0 0 0 0 0 0 0 0 0 0 0 0 0 0 0 0 0 0 0 0 0
0 0 0 0 0 0 0 0 0 0 0 0 0 0 0 0 0 0 0 0 0 0 0 0 0 0 0 0 0 0 0 0 0 0 0 0 0 0 0 0 0 0 0 0 0 0 0 0 0 0 0 0 0 0 0 0 0 0 0 0 0 0 0 0 0 0 0 0 0 0 0 0 0 0 0 0 0 0 0 0 0 0 0 0 0 0 0 0 0 0 0 0 0 0 0 0 0 0 0 0 0 0 0 0 0 0 0 0 0 0 0 0 0 0 0 0.124752385854765 0.383177198253627 0 0 0 0 0 0 0 0 0 0 0 0 0 0 0 0 0 0 0 0 0 0 0 0 0 0 0 0 0 0 0 0 0 0 0 0 0 0 0 0 0 0 0 0 0 0 0 0 0 0 0 0 0 0 0 0 0 0 0 0 0 0 0 0 0 0 0 0 0 0 0 0 0 0 0 0 0 0 0 0 0 0 0 0 0 0 0 0 0 0 0 0 0 0 0 0 0 0 0 0 0 0 0 0 0 0 0 0 0 0 0 0 0 0 0 0 0 0 0 0 0 0 0 0 0 0 0 0 0 0 0 0 0 0 0 0 0 0 0 0 0 0 0 0 0 0 0 0 0 0.199672561646136 0 0 0.119669507265601 0.172728346979871 0 0 0 0 0 0 0 0 0 0 0 0 0 0 0 0 0 0 0 0 0 0 0 0 0 0 0 0 0 0 0 0 0 0 0 0 0 0 0 0 0 0 0 0 0 0 0 0
0 0 0 0 0 0 0 0 0 0 0 0 0 0 0 0 0.0354739487416642 0 0 0 0 0 0 0 0 0 0.0523912935549961 0 0 0 0 0 0 0 0 0 0 0 0 0 0 0 0 0 0 0 0 0 0 0.021302134833045 0 0 0 0.161939586793633 0 0 0 0 0 0 0 0 0 0 0 0 0 0 0 0 0 0 0 0 0 0 0 0 0 0 0 0 0 0 0 0 0 0 0 0 0 0 0 0 0 0 0 0 0 0 0 0 0 0 0 0.0756789950479052 0 0 0.0552362960752042 0 0 0 0 0 0 0 0 0.228903709078783 0 0 0 0 0 0 0 0 0 0 0 0 0 0 0 0 0 0 0 0 0 0 0 0 0 0 0 0 0 0 0 0 0 0 0 0 0 0 0 0 0 0 0 0 0 0 0 0 0 0 0 0 0 0 0 0.0844605383232113 0.07436720981733 0 0 0 0 0 0 0 0 0 0 0 0 0 0 0 0 0 0 0 0 0 0 0 0 0 0 0 0 0 0 0 0 0 0 0 0.0216273606055159 0 0 0 0 0 0 0 0 0 0 0 0 0 0 0 0 0 0 0 0 0 0 0.0302812616070499 0.0291492518273471 0 0 0 0 0 0 0 0 0 0 0 0 0 0 0 0 0 0 0 0 0 0 0 0 0 0 0 0 0 0 0 0 0 0 0.019321980017062 0 0.0558719485930123 0 0 0 0 0 0 0 0 0 0.0539944850842415 0 0 0 0 0 0 0 0 0 0 0 0 0 0 0 0 0 0 0 0 0 0 0 0 0 0 0 0 0 0 0 0 0 0 0 0 0
0 0 0 0 0 0 0 0 0 0 0 0 0 0 0 0 0 0 0 0 0 0 0 0 0 0 0.118679684774973 0 0 0 0 0 0 0 0 0 0 0 0 0 0 0 0 0 0 0 0 0 0 0 0 0 0 0 0 0 0 0 0 0 0 0 0 0 0 0 0 0 0 0 0 0 0 0 0 0 0 0 0 0 0 0 0 0 0 0 0 0 0 0 0 0 0 0 0 0 0 0 0 0 0 0 0 0 0 0 0 0.240139417746698 0 0 0 0 0 0 0 0 0 0 0 0 0 0 0 0 0 0 0 0 0 0 0 0 0 0 0 0 0 0 0 0 0 0 0 0 0 0 0 0 0 0 0 0 0 0 0 0 0 0 0 0 0 0 0 0 0 0 0 0 0 0 0 0 0 0.400516118508007 0 0 0 0 0 0 0 0 0 0 0 0 0 0 0 0 0 0 0 0 0 0 0 0 0 0 0 0 0 0 0 0 0 0 0 0 0 0 0 0 0 0 0 0 0 0 0 0 0 0 0 0 0 0 0 0 0 0 0 0 0 0 0 0 0 0 0 0 0 0 0 0 0 0 0 0 0 0 0 0 0 0 0 0 0 0 0 0 0 0 0 0.123055623196649 0 0 0 0.0610178927675227 0 0.0565912630061498 0 0 0 0 0 0 0 0 0 0 0 0 0 0 0 0 0 0 0 0 0 0 0 0 0 0 0 0 0 0 0 0 0 0 0 0 0 0 0 0 0 0 0 0 0 0 0
0 0 0 0 0 0 0 0 0 0 0 0 0 0 0 0 0 0 0 0 0 0 0 0 0 0 0 0 0 0 0 0 0 0 0 0 0 0 0 0 0 0 0 0 0 0 0 0 0 0 0 0 0 0 0 0 0 0 0 0 0 0 0 0 0 0 0 0.338883233553432 0 0 0 0.181206803411063 0 0 0 0 0 0 0 0 0 0 0 0 0 0 0 0 0 0 0 0 0 0 0 0 0 0 0 0 0 0 0 0 0.254648096175966 0 0 0 0 0 0 0.0896002208824632 0 0 0 0 0 0 0 0 0 0 0 0 0 0 0 0 0 0 0 0 0 0 0 0 0 0 0 0 0 0 0 0 0 0 0 0 0 0 0 0 0 0 0 0 0 0 0 0 0 0 0 0 0 0 0 0.0252708660326346 0 0 0 0 0 0 0 0 0 0 0 0 0 0 0 0 0 0 0 0 0 0 0 0 0 0 0 0 0 0 0 0 0 0 0 0 0 0 0 0 0 0 0 0 0 0 0 0 0 0 0 0 0 0 0 0 0 0 0 0 0 0 0 0 0 0 0 0 0 0 0 0 0 0 0 0 0 0 0 0 0 0 0 0 0 0 0 0 0 0 0 0 0 0 0 0 0.0144416319226318 0 0 0 0 0 0 0 0 0.0390807444993979 0 0 0.0568684035224118 0 0 0 0 0 0 0 0 0 0 0 0 0 0 0 0 0 0 0 0 0 0 0 0 0 0 0 0 0 0 0 0 0 0 0 0 0 0 0 0 0 0
0 0 0 0 0 0 0 0 0 0 0 0 0 0 0 0 0 0 0 0 0 0 0 0 0 0 0 0 0 0 0 0 0 0 0 0 0 0 0 0 0 0 0 0 0 0 0 0 0 0 0 0 0 0 0 0 0 0 0 0 0 0 0 0 0 0 0 0 0 0.145819216614971 0 0 0 0 0 0 0 0 0 0 0 0 0 0 0 0 0 0 0 0 0 0 0 0 0 0 0 0 0 0 0 0 0 0 0 0 0 0 0 0 0 0.296308432934594 0 0.197983326687507 0 0 0 0 0 0 0 0 0 0 0 0.0233149703433476 0 0 0 0 0 0 0 0 0 0 0 0 0 0 0 0 0 0 0 0 0 0 0 0 0 0 0 0 0 0 0 0 0 0 0 0 0 0 0 0 0 0 0 0 0 0 0 0 0 0 0 0 0 0 0 0 0 0 0 0 0 0 0 0 0 0 0 0 0 0 0 0 0 0 0 0 0 0 0 0 0 0 0 0 0 0 0 0 0 0 0 0 0 0 0 0 0 0 0 0 0 0 0 0 0 0 0 0 0 0 0 0 0 0 0 0 0 0 0 0 0 0 0 0 0 0 0 0 0 0 0 0 0 0 0 0 0 0.157379229902664 0 0 0 0 0 0 0 0 0 0.0392522271000968 0.0430289219960886 0 0.057425106766093 0 0.0394885676546382 0 0 0 0 0 0 0 0 0 0 0 0 0 0 0 0 0 0 0 0 0 0 0 0 0 0 0 0 0 0 0 0 0 0 0 0 0 0 0 0
0 0 0 0 0 0 0 0 0 0 0 0 0 0 0 0 0.00754506276128381 0 0.0219234748097114 0 0 0 0 0 0 0 0 0 0.0136268394662894 0 0 0 0 0 0 0 0 0 0 0 0 0 0 0 0 0 0 0 0 0 0.00930940751888844 0 0 0 0 0 0 0 0 0 0 0 0.0515331753803758 0 0 0 0 0.125160203748762 0.0711853566830961 0.08831456552007 0 0.00559039515614503 0 0 0 0 0.0329162255961132 0 0 0 0 0 0 0 0 0 0 0 0 0 0 0 0 0 0 0 0 0 0 0 0 0 0 0 0 0 0 0 0 0.0127831918978734 0.0261883270716822 0 0.0210909041867448 0.254240277145718 0.0112166217897146 0.0130538270828575 0 0 0 0 0 0.00781647096373593 0.0104872188434167 0 0.0198251462428752 0.0168276277683918 0 0 0 0 0 0 0 0 0.00539006448501666 0 0 0 0 0 0 0 0 0 0 0 0 0 0 0 0 0 0 0 0 0 0 0 0 0.00357311370064874 0 0 0 0 0 0 0 0 0 0 0 0 0 0 0 0 0.0166598239334762 0 0 0 0 0 0 0 0 0 0 0 0 0 0 0 0 0 0 0 0 0 0 0 0 0 0 0 0 0 0 0 0.00279218649125061 0 0 0 0 0 0 0 0 0 0 0 0 0 0 0 0 0 0 0 0 0 0 0 0 0 0 0 0 0 0 0 0 0 0 0 0 0 0 0 0 0 0 0 0 0 0 0 0 0 0 0 0 0 0.00192808041566264 0.0151301502377409 0 0 0 0 0 0 0 0 0 0.0249753411908864 0.0147808383792196 0.0166859263983616 0.0494065507448798 0.0032980354083168 0.00652936082809597 0 0 0 0 0 0 0 0 0 0 0.00753034240042215 0.00193608071776719 0 0 0 0 0 0 0 0 0 0 0 0 0 0 0 0.00401565841922215 0 0 0.00317459120595499 0 0 0.00155953540933197 0 0 0 0 0 0
0.0134494275842066 0 0 0 0 0 0 0 0 0 0 0 0 0 0 0.0266594757054424 0 0 0 0 0 0 0 0 0 0 0 0 0 0 0 0 0 0 0 0 0 0 0 0 0 0 0 0 0 0 0 0 0 0 0 0 0 0 0 0 0 0 0 0 0 0 0 0 0 0 0 0 0 0 0 0 0 0 0 0 0 0 0 0 0 0 0 0 0 0 0 0 0 0 0 0 0 0 0 0 0 0 0 0 0 0 0 0 0 0 0 0 0 0 0 0.0716440305813484 0 0.0618575416898694 0 0 0 0 0 0 0 0.296861402069187 0 0 0 0.00766790388294678 0 0 0 0 0 0 0 0 0 0 0 0 0 0 0 0 0 0 0 0 0 0 0 0 0 0 0 0 0 0 0 0 0 0 0 0 0 0 0 0 0 0 0 0 0 0 0 0 0 0 0.00951295588597121 0 0 0 0 0 0 0 0 0 0 0 0 0 0 0 0 0 0 0 0 0 0 0 0 0 0 0 0 0 0 0 0.00947471284723364 0 0 0 0 0 0 0 0 0 0 0 0 0 0 0 0 0 0 0 0 0 0 0 0 0 0 0 0 0 0 0 0 0 0 0 0 0 0 0 0 0 0 0 0 0 0 0 0 0 0 0 0 0.0219511473178242 0.0447127457133707 0.0113659086648793 0.011296740663986 0 0 0.0349836787909061 0.0138517544428314 0 0 0 0 0.0744631044238734 0.0106687996001 0.0783431371189584 0.201235533017065 0 0 0 0 0 0 0 0 0 0 0 0 0 0 0 0 0 0 0 0 0 0 0 0 0 0 0 0 0 0 0 0 0 0 0 0 0 0 0 0 0 0
0 0 0 0 0 0 0 0 0 0 0 0 0 0 0 0 0 0 0 0 0 0 0 0 0 0 0 0 0 0 0 0 0 0 0 0 0 0 0 0 0 0 0 0 0 0 0 0 0 0 0 0 0 0 0 0 0 0 0 0 0 0 0.0637390574051958 0 0 0 0 0 0 0 0 0 0 0 0 0 0 0 0 0 0 0 0 0 0 0 0 0 0 0 0 0 0 0 0 0 0 0 0 0 0 0 0 0 0 0 0 0 0 0 0.0346622929861107 0.503627319008556 0.0360722117371313 0 0.0100085976330907 0.0127252169906438 0 0 0 0 0 0.00837654339720252 0.0185217264808439 0 0.0266579643486111 0.0799184426792389 0 0 0 0 0 0 0 0 0 0 0 0 0 0 0 0 0 0 0 0 0 0 0 0 0 0 0 0 0 0 0 0 0 0 0 0 0 0 0 0 0 0 0 0 0 0 0 0 0 0 0 0 0 0 0 0 0 0 0 0 0 0 0 0 0 0 0 0 0 0 0 0 0 0 0 0 0 0 0 0 0 0 0 0 0 0 0 0 0 0 0 0 0 0 0 0 0 0 0 0 0 0 0 0 0 0 0 0 0 0 0 0 0 0 0 0 0 0 0 0 0 0 0 0 0 0 0 0 0 0 0 0 0 0 0 0 0.00364661662103743 0.0207401747898874 0 0 0 0 0 0 0 0 0 0.0452007767625916 0 0.0446705836318851 0.0822046435393361 0.00922783198863745 0 0 0 0 0 0 0 0 0 0 0 0 0 0 0 0 0 0 0 0 0 0 0 0 0 0 0 0 0 0 0 0 0 0 0 0 0 0 0 0 0
0 0 0 0 0 0 0 0 0 0 0 0 0.248537305588248 0 0 0 0 0 0 0 0 0 0.00877116983521618 0 0 0 0 0 0 0 0 0.00549434895968344 0 0 0.0107175253349232 0 0 0 0 0 0 0 0 0 0 0 0 0 0.0127417505534598 0 0 0 0 0 0 0 0 0 0 0 0 0.00354412309601825 0 0 0 0 0 0 0 0 0.00600723663387275 0 0 0 0 0 0 0 0 0 0 0 0 0 0 0 0 0 0 0 0 0 0 0 0 0 0 0 0 0 0 0 0 0 0.0163728503590702 0 0 0 0 0 0 0.0113898089454401 0 0.00513053513522787 0 0.220170773394099 0 0 0.261169980672099 0 0 0 0 0 0 0 0 0 0 0 0 0 0 0 0 0 0 0 0 0 0 0 0 0 0 0 0 0 0 0 0 0 0 0 0 0 0 0 0 0 0 0 0 0 0 0 0 0.0965925398092576 0 0 0 0 0 0 0 0 0 0 0 0 0 0 0 0 0 0 0 0.00341648241043529 0 0 0 0 0 0 0 0 0 0 0 0 0 0 0 0 0 0 0 0 0 0 0 0 0 0 0 0 0 0 0 0 0 0 0 0 0 0 0 0 0 0 0 0 0 0 0 0 0 0 0 0 0 0 0 0 0 0 0 0 0 0 0 0 0 0 0 0 0 0 0 0 0 0.00335246047749972 0.0224116194227791 0.0373458476301651 0.0141306749265251 0 0 0 0.0127029668159797 0 0 0 0 0 0 0 0 0 0 0 0 0 0 0 0 0 0 0 0 0 0 0 0 0 0 0 0 0 0 0 0 0 0 0 0 0 0 0 0 0 0 0 0 0 0 0 0 0 0
0 0 0 0 0 0 0 0 0 0 0 0 0.112825298053383 0 0 0 0 0 0 0 0 0 0 0 0 0 0 0 0 0 0 0 0 0 0 0 0 0 0 0 0 0 0 0 0 0 0 0 0 0 0 0 0 0 0 0 0 0 0 0 0 0 0 0 0 0 0 0 0 0 0 0 0 0 0 0 0 0 0 0 0 0 0 0 0 0 0 0 0 0 0 0 0 0 0 0 0 0 0 0 0 0 0 0 0.00677999810787425 0 0.0234256830506388 0 0 0 0 0.0238529029447962 0 0.0117382581223258 0.396194726452083 0 0.0584974625774443 0 0.217691683521768 0 0 0 0 0 0 0 0 0 0 0 0 0 0 0 0 0 0 0 0 0 0 0 0 0 0 0 0 0 0 0 0 0 0 0 0 0 0 0 0 0 0 0 0 0 0 0 0 0.0461887783507578 0 0 0 0 0 0 0 0 0 0 0 0 0 0 0 0 0 0 0 0 0 0 0 0 0 0 0 0 0 0 0 0 0 0 0 0 0 0 0 0 0 0 0 0 0 0 0 0 0 0 0 0 0 0 0 0 0 0 0 0 0 0 0 0 0 0 0 0 0 0 0 0 0 0 0 0 0 0 0 0 0 0 0 0 0 0 0 0 0 0 0 0 0 0 0.0311021336595562 0.0163753259800578 0.0144404962682088 0 0 0 0.00920718515210832 0 0 0 0 0 0 0.0167607777018109 0.0149192900571866 0 0 0 0 0 0 0 0 0 0 0 0 0 0 0 0 0 0 0 0 0 0 0 0 0 0 0 0 0 0 0 0 0 0 0 0 0 0 0 0 0 0
0 0 0 0 0 0 0 0 0 0 0 0 0 0 0 0 0 0 0 0 0 0 0 0 0 0 0 0 0 0 0 0 0 0 0 0 0 0 0 0 0 0 0 0 0 0 0 0 0 0 0 0 0 0 0 0 0 0 0 0 0 0 0 0 0 0 0 0 0 0 0 0 0 0 0 0 0 0 0 0 0 0 0 0 0 0 0 0 0 0 0 0 0 0 0 0 0 0 0 0 0 0 0 0 0 0 0.28524432287342 0 0 0 0 0 0 0 0 0.231905461896124 0 0.116138210639316 0 0.0621506658240816 0 0 0 0 0 0 0 0 0 0 0 0 0 0 0 0 0 0 0 0 0 0 0 0 0 0 0 0 0 0 0 0 0 0 0 0 0 0 0 0 0 0 0 0 0 0 0 0.0284083965579401 0 0 0 0 0 0 0 0 0 0 0 0 0 0 0 0 0 0 0 0 0 0 0 0 0 0 0 0 0 0 0 0 0 0 0 0 0 0 0 0 0 0 0 0 0 0 0 0 0 0 0 0 0 0 0 0 0 0 0 0 0 0 0 0 0 0 0 0 0 0 0 0 0 0 0 0 0 0 0 0 0 0 0 0 0 0 0 0 0 0 0 0 0 0 0 0.150480454111487 0 0 0.0453028052810516 0 0 0.0300716516257352 0.0502980311908441 0 0 0 0 0 0 0 0 0 0 0 0 0 0 0 0 0 0 0 0 0 0 0 0 0 0 0 0 0 0 0 0 0 0 0 0 0 0 0 0 0 0 0 0 0 0 0 0
0 0 0 0 0 0 0 0 0 0 0 0 0 0 0 0 0 0 0 0 0 0 0 0 0 0 0.0360523836661956 0 0 0 0 0 0 0 0 0 0 0 0 0 0 0 0 0 0 0 0 0 0 0 0 0 0 0 0 0 0 0 0 0 0 0 0 0 0 0 0.0453622118269857 0 0 0 0 0 0 0 0 0 0 0 0 0 0 0 0 0 0 0 0 0 0 0 0 0 0 0 0 0 0 0 0 0 0 0 0 0 0 0 0 0.186587435759939 0 0 0 0 0 0 0 0 0.0457535605920635 0 0 0.0168325929910748 0 0 0 0 0 0 0 0 0 0 0 0 0 0 0 0 0 0 0 0 0 0 0 0 0 0 0 0 0 0 0 0 0 0 0 0 0 0 0 0 0 0 0 0 0 0 0 0.0678598990264334 0 0 0 0 0 0.0588072356651066 0.0335145396754075 0 0 0 0 0 0 0 0 0 0 0 0 0 0 0 0 0 0 0 0 0 0 0 0 0 0 0 0 0 0 0 0 0 0 0 0 0 0 0 0 0 0 0 0 0 0 0 0 0 0 0 0 0 0 0 0 0 0 0 0 0 0 0 0 0 0 0 0 0 0 0 0 0 0 0 0 0 0 0 0 0 0 0 0 0 0 0 0 0.113617458945884 0 0.0169034368813096 0.03201417911542 0 0 0.0534855139595377 0.222918845529857 0.0357859527309191 0 0 0 0 0 0 0 0 0 0.0345047536338661 0 0 0 0 0 0 0 0 0 0 0 0 0 0 0 0 0 0 0 0 0 0 0 0 0 0 0 0 0 0 0 0 0 0 0 0 0
0 0 0 0 0 0 0 0 0 0 0 0 0.221416524740211 0 0 0 0 0 0 0 0 0 0 0 0 0 0 0 0 0 0 0 0 0 0 0 0 0 0 0 0 0 0 0 0 0 0 0 0 0 0 0 0 0 0 0 0 0 0 0 0 0 0 0 0 0 0 0 0 0 0.00298831799421391 0 0 0 0 0 0 0 0 0 0 0 0 0 0 0 0 0 0 0 0 0 0 0 0 0 0 0 0 0 0 0 0 0 0.0191911993024066 0 0 0 0 0 0 0 0 0 0.351265228067631 0.162706431196106 0 0 0 0.0131788258393103 0 0 0 0 0 0 0 0 0 0 0 0 0 0 0 0 0 0 0 0 0 0 0 0 0 0 0 0 0 0 0 0 0 0 0 0 0 0 0 0 0 0 0 0 0 0 0 0.108207614109153 0 0 0 0 0 0 0 0 0 0 0 0 0 0 0 0 0 0 0 0 0 0 0 0 0 0 0 0 0 0 0 0 0 0 0 0 0 0 0 0 0 0 0 0 0 0 0 0 0 0 0 0 0 0 0 0 0 0 0 0 0 0 0 0 0 0 0 0 0 0 0 0 0 0 0 0 0 0 0 0 0 0 0 0 0 0 0 0 0 0 0 0 0 0.00363021020918325 0.0209381933521918 0.0743945558254794 0.0156771034109139 0 0 0 0.00640579595319814 0 0 0 0 0 0 0 0 0 0 0 0 0 0 0 0 0 0 0 0 0 0 0 0 0 0 0 0 0 0 0 0 0 0 0 0 0 0 0 0 0 0 0 0 0 0 0 0 0 0
0 0 0 0 0 0 0 0 0 0 0 0 0.131771498750873 0 0 0 0 0 0 0 0 0 0 0 0 0 0 0 0 0 0 0 0 0 0 0 0 0 0 0 0 0 0 0 0 0 0 0 0 0 0 0 0 0 0 0 0 0 0 0 0 0 0 0 0 0 0 0 0 0 0 0 0 0 0 0 0 0 0 0 0 0 0 0 0 0 0 0 0 0 0 0 0 0 0 0 0 0 0 0 0 0 0 0 0 0 0 0 0 0 0 0 0 0 0 0 0.0255823354878395 0.017587157799108 0.0287728042344526 0 0.0388403559482822 0 0 0 0 0 0 0 0 0 0 0 0 0 0 0 0 0 0 0 0 0 0 0 0 0 0 0 0 0 0 0 0 0 0 0 0 0 0 0 0 0 0 0 0 0 0 0.341518594346496 0 0 0 0 0 0 0 0 0 0 0 0 0 0 0 0 0 0 0 0.0301055028887066 0 0 0 0 0 0 0 0 0 0 0 0 0 0 0 0 0 0 0 0 0 0 0 0 0 0 0 0 0 0 0 0 0 0 0 0 0 0 0 0 0 0 0 0 0 0 0 0 0 0 0 0 0 0 0 0 0 0 0 0 0 0 0 0 0 0 0 0 0 0 0 0 0 0 0 0.293836509052944 0 0.0271522270501735 0 0 0 0.0166154013115782 0.0482176131295459 0 0 0 0 0 0 0 0 0 0 0 0 0 0 0 0 0 0 0 0 0 0 0 0 0 0 0 0 0 0 0 0 0 0 0 0 0 0 0 0 0 0 0 0 0 0 0 0
0 0 0 0 0 0 0 0 0 0 0 0 0.0632754874284829 0 0 0 0 0 0 0 0 0 0.200329375588632 0 0 0 0 0 0 0 0 0 0 0 0 0 0 0 0 0 0 0 0 0 0 0 0 0 0.190651125805238 0 0 0 0 0 0 0 0 0 0 0 0 0 0 0 0 0 0 0 0 0 0 0 0 0 0 0 0 0 0 0 0 0 0 0 0 0 0 0 0 0 0 0 0 0 0 0 0 0 0 0 0 0 0 0 0 0 0 0 0 0 0 0 0 0 0 0 0 0 0 0.0607887331900875 0 0 0 0 0 0 0 0 0 0 0 0 0 0 0 0 0 0 0 0 0 0 0 0 0 0 0 0 0 0 0 0 0 0 0 0 0 0 0 0 0 0 0 0 0 0 0 0.142482421131159 0 0 0 0 0 0.112523985655808 0 0 0 0 0 0 0 0 0 0 0 0 0 0.0320989423090755 0 0 0 0 0 0 0 0 0 0 0 0 0 0 0 0 0 0 0 0 0 0 0 0 0 0 0 0 0 0 0 0 0 0 0 0 0 0 0 0 0 0 0 0 0 0 0 0 0 0 0 0 0 0 0 0 0 0 0 0 0 0 0 0 0 0 0 0 0 0 0 0 0 0 0 0.0272041104571886 0 0.170645818434328 0 0 0 0 0 0 0 0 0 0 0 0 0 0 0 0 0 0 0 0 0 0 0 0 0 0 0 0 0 0 0 0 0 0 0 0 0 0 0 0 0 0 0 0 0 0 0 0 0 0 0 0 0
0.0120102724481872 0 0 0 0 0 0 0 0 0 0 0 0 0 0 0.0143259937306416 0 0 0 0 0 0 0 0 0 0 0 0 0 0 0 0 0 0 0 0 0 0 0 0 0 0 0 0 0 0 0 0 0 0 0 0 0 0 0 0 0 0 0 0 0 0 0 0 0 0 0 0 0 0 0 0 0 0 0 0 0 0 0 0 0 0 0 0 0 0 0 0 0 0 0 0 0 0 0 0 0 0 0 0 0 0 0 0 0 0.417427030233941 0 0 0 0 0 0.0277532455525282 0.310293002432389 0.0150142269154431 0 0 0 0 0 0 0 0 0 0 0 0 0 0 0 0 0 0 0 0 0 0 0 0 0 0 0 0 0 0 0 0 0 0 0 0 0 0 0 0 0 0 0 0 0 0 0 0 0 0 0 0 0 0 0 0 0 0 0 0 0 0 0 0 0 0 0 0 0 0 0 0 0 0 0 0 0 0 0 0 0 0 0 0 0 0 0 0 0 0 0 0 0 0 0 0 0 0 0 0 0 0 0 0 0 0 0 0 0 0 0 0 0 0 0 0 0 0 0 0 0 0 0 0 0 0 0 0 0 0 0 0 0 0 0 0 0 0 0 0 0 0 0 0 0 0 0 0 0.0210057117072302 0.0203673850689352 0 0 0 0.0156175457800333 0.018197891685862 0 0 0 0 0.0257742921726813 0 0.0213483538953957 0.0808650483767327 0 0 0 0 0 0 0 0 0 0 0 0 0 0 0 0 0 0 0 0 0 0 0 0 0 0 0 0 0 0 0 0 0 0 0 0 0 0 0 0 0 0
0 0 0 0 0 0 0 0 0 0 0 0 0 0 0 0 0.0767347106047334 0 0 0 0 0 0 0 0 0 0 0 0 0 0 0 0 0 0 0 0 0 0 0 0 0 0 0 0 0 0 0 0 0 0.0175233143435044 0 0 0 0 0 0 0 0 0.184428582926896 0 0 0.0114799510118365 0 0 0 0 0.00672096356782969 0.011350133332383 0 0 0 0 0 0 0 0.0157288390753324 0 0 0 0 0 0 0 0 0 0 0 0 0 0 0 0 0 0 0 0 0 0 0 0 0 0 0 0 0 0 0 0 0 0 0.0189956410635472 0 0.0169359734229203 0 0 0 0 0 0 0 0 0 0 0.459803797061897 0 0 0 0 0 0 0 0 0 0 0 0 0 0 0 0 0 0 0 0 0 0 0 0 0 0 0 0 0 0 0 0 0 0 0 0 0 0 0 0 0 0 0 0 0 0 0 0 0 0.0494551401017704 0 0 0 0 0 0 0 0 0 0 0 0 0 0 0 0 0 0 0 0 0 0 0 0 0 0 0 0 0 0 0 0 0 0 0 0.0251484795906325 0 0 0 0 0 0 0 0 0.0179037421555804 0 0 0 0 0 0 0 0 0 0 0 0 0 0 0.0234122417462137 0 0 0 0 0 0 0 0 0 0 0 0 0 0 0 0 0 0 0 0 0 0 0 0 0 0 0 0 0 0 0 0 0 0 0.0339874233212603 0 0 0 0 0 0 0 0 0 0 0.00847038689443188 0.0185778498133301 0 0 0 0 0 0 0 0 0 0 0 0 0 0 0 0 0 0 0 0 0 0 0 0 0.00334282996590081 0 0 0 0 0 0 0 0 0 0 0 0
0 0 0 0 0 0 0 0 0 0 0 0 0 0 0 0 0 0 0 0 0 0 0 0 0 0 0 0 0 0 0 0 0 0 0 0 0 0 0 0 0 0 0 0 0 0 0 0 0 0 0.0835970765012094 0 0 0 0 0 0 0 0 0 0 0 0 0 0 0 0 0 0 0 0 0 0 0 0 0 0.0194090361799466 0 0 0 0 0 0 0 0 0 0 0 0 0 0 0 0 0 0 0 0 0 0 0 0 0 0 0 0 0.359858260074755 0 0 0 0 0 0 0 0 0 0 0 0 0 0 0 0 0 0 0 0 0 0 0 0 0 0 0 0 0 0 0 0 0 0 0 0 0 0 0 0 0 0 0 0 0 0 0 0 0 0 0 0 0 0 0 0 0 0 0 0 0 0 0 0 0 0 0 0 0.108457486143248 0 0 0 0 0 0 0 0 0 0 0 0 0 0 0 0 0 0 0 0 0 0 0 0 0 0 0 0 0 0 0 0 0 0 0 0 0 0 0 0 0 0 0 0 0.0276462806978633 0 0 0 0 0 0 0 0 0 0 0 0 0 0 0 0 0 0 0 0 0 0 0 0 0 0 0 0 0 0 0 0 0 0 0 0 0 0 0 0 0 0 0 0 0 0 0 0 0 0.0795022964435659 0 0.262808891171427 0 0 0 0 0 0 0 0 0.0166617081244493 0.0420589646635354 0 0 0 0 0 0 0 0 0 0 0 0 0 0 0 0 0 0 0 0 0 0 0 0 0 0 0 0 0 0 0 0 0 0 0 0 0
0 0.020284461659714 0 0 0 0 0 0 0 0 0 0.0220486936673452 0 0 0 0 0.137858033001843 0 0.136782713324349 0 0 0 0 0 0 0 0 0 0 0.0225388132531358 0.0177562435759855 0 0 0 0 0 0 0 0 0 0 0 0 0 0 0 0 0 0 0 0 0 0 0 0 0 0 0 0 0.0915094275630056 0 0 0 0 0 0 0 0.00697899364068294 0 0 0 0 0 0 0 0 0 0 0 0 0 0 0 0 0 0 0 0 0 0 0 0 0 0 0 0 0 0 0 0 0 0 0 0 0 0 0 0 0 0 0 0.0375772441803977 0 0.0255076578672239 0 0 0 0 0 0 0 0 0.481157718266318 0 0 0 0 0 0 0 0 0 0 0 0 0 0 0 0 0 0 0 0 0 0 0 0 0 0 0 0 0 0 0 0 0 0 0 0 0 0 0 0 0 0 0 0 0 0 0 0 0 0 0 0 0 0 0 0 0 0 0 0 0 0 0 0 0 0 0 0 0 0 0 0 0 0 0 0 0 0 0 0 0 0 0 0 0 0 0 0 0 0 0 0 0 0 0 0 0 0 0 0 0 0 0 0 0 0 0 0 0 0 0 0 0 0 0 0 0 0 0 0 0 0 0 0 0 0 0 0 0 0 0 0 0 0 0 0 0 0 0 0 0 0 0 0 0 0 0 0 0 0 0 0 0 0 0 0 0 0 0 0 0 0 0 0 0 0 0 0 0 0 0 0 0 0 0 0 0 0 0 0 0 0 0 0 0 0 0 0 0 0 0 0 0 0 0 0
0 0 0 0 0 0 0 0 0 0 0 0 0 0 0 0 0 0 0 0 0 0 0 0 0 0 0 0 0 0 0 0 0 0 0 0 0 0 0 0 0 0 0 0 0 0 0 0 0 0 0 0 0 0 0 0 0 0 0 0 0 0 0 0 0 0 0 0 0 0 0 0 0 0 0 0 0 0 0 0 0 0 0 0 0 0 0 0 0 0 0 0 0 0 0 0 0 0 0 0 0 0 0 0 0 0 0 0 0 0 0.0259013859587344 0.21151797895223 0.0283737174687131 0.507115023635815 0 0 0 0 0 0 0 0 0 0 0 0 0 0 0 0 0 0 0 0 0 0 0 0 0 0 0 0 0 0 0 0 0 0 0 0 0 0 0 0 0 0 0 0 0 0 0 0 0 0 0 0 0 0 0 0 0 0 0 0 0 0 0 0 0 0 0 0 0 0 0 0 0 0 0 0 0 0 0 0 0 0 0 0 0 0 0 0 0 0 0 0 0 0 0 0 0 0 0 0 0 0 0 0 0 0 0 0 0 0 0 0 0 0 0 0 0 0 0 0 0 0 0 0 0 0 0 0 0 0 0 0 0 0 0 0 0 0 0 0 0 0 0 0 0 0 0 0 0 0.0839403762177583 0 0 0 0 0 0 0 0 0 0.0852900002030513 0 0 0.0578615175636979 0 0 0 0 0 0 0 0 0 0 0 0 0 0 0 0 0 0 0 0 0 0 0 0 0 0 0 0 0 0 0 0 0 0 0 0 0 0 0 0 0 0
0 0 0 0 0 0 0 0 0 0 0 0 0 0 0 0 0 0 0 0 0 0 0 0 0 0.511884801262452 0 0 0 0 0 0 0 0 0 0 0 0 0 0 0 0.488115198737548 0 0 0 0 0 0 0 0 0 0 0 0 0 0 0 0 0 0 0 0 0 0 0 0 0 0 0 0 0 0 0 0 0 0 0 0 0 0 0 0 0 0 0 0 0 0 0 0 0 0 0 0 0 0 0 0 0 0 0 0 0 0 0 0 0 0 0 0 0 0 0 0 0 0 0 0 0 0 0 0 0 0 0 0 0 0 0 0 0 0 0 0 0 0 0 0 0 0 0 0 0 0 0 0 0 0 0 0 0 0 0 0 0 0 0 0 0 0 0 0 0 0 0 0 0 0 0 0 0 0 0 0 0 0 0 0 0 0 0 0 0 0 0 0 0 0 0 0 0 0 0 0 0 0 0 0 0 0 0 0 0 0 0 0 0 0 0 0 0 0 0 0 0 0 0 0 0 0 0 0 0 0 0 0 0 0 0 0 0 0 0 0 0 0 0 0 0 0 0 0 0 0 0 0 0 0 0 0 0 0 0 0 0 0 0 0 0 0 0 0 0 0 0 0 0 0 0 0 0 0 0 0 0 0 0 0 0 0 0 0 0 0 0 0 0 0 0 0 0 0 0 0 0 0 0 0 0 0 0 0 0 0 0 0 0 0 0 0 0 0 0 0 0 0 0 0 0
0 0 0 0 0 0 0 0 0 0 0 0 0 0 0 0.0401183602088223 0 0 0 0 0 0 0 0 0 0 0 0 0 0 0.296965602668823 0 0 0 0 0 0 0.0132723100402737 0 0 0 0 0 0 0 0 0 0 0 0 0 0 0 0 0 0 0 0 0 0 0 0 0 0 0 0 0 0 0 0 0 0 0 0 0 0.0198059644908216 0 0 0 0 0 0 0 0 0 0.0477693634576547 0.0122364779530825 0 0 0 0 0 0 0.0250033089923211 0 0 0.0861506299246363 0.00975571507233793 0 0.116408910697969 0 0 0 0 0 0 0 0 0 0 0 0 0 0 0 0 0 0 0 0 0 0 0 0 0 0 0 0 0 0 0 0 0 0 0 0 0.125297780724524 0.0711071781116463 0 0.00580692540639058 0 0 0 0 0 0 0 0.083010967304079 0 0 0.0194254802819151 0 0 0 0.0278650246647033 0 0 0 0 0 0 0 0 0 0 0 0 0 0 0 0 0 0 0 0 0 0 0 0 0 0 0 0 0 0 0 0 0 0 0 0 0 0 0 0 0 0 0 0 0 0 0 0 0 0 0 0 0 0 0 0 0 0 0 0 0 0 0 0 0 0 0 0 0 0 0 0 0 0 0 0 0 0 0 0 0 0 0 0 0 0 0 0 0 0 0 0 0 0 0 0 0 0 0 0 0 0 0 0 0 0 0 0 0 0 0 0 0 0 0 0 0 0 0 0 0 0 0 0 0 0 0 0 0 0 0 0 0 0 0 0 0 0 0 0 0 0 0 0 0 0 0 0 0 0 0 0 0 0 0 0 0 0 0 0 0 0 0 0
0 0 0 0 0 0 0 0 0 0 0 0 0.0168770176175836 0 0 0 0 0 0 0.0201534230888973 0.073483648059288 0 0.0256161682638365 0 0.044297535704954 0 0 0 0 0 0 0 0 0 0 0 0 0 0 0 0 0 0 0 0 0 0 0 0 0 0 0 0 0 0 0 0 0 0 0 0 0 0.0225732152716066 0 0 0 0 0 0 0 0 0 0 0 0 0 0 0 0 0 0 0 0 0 0 0 0 0 0 0 0 0 0 0 0 0 0 0 0 0 0 0 0 0 0 0 0 0 0 0 0 0 0 0 0 0 0 0 0 0 0 0 0 0 0 0 0 0 0 0 0 0 0 0 0 0 0 0 0 0 0 0 0 0 0 0 0 0 0 0 0 0 0 0 0 0 0 0 0 0 0 0 0 0 0 0 0 0 0.405598670042746 0.0531711111218377 0.0361890334604989 0 0.0526410291069474 0.0978798572368931 0 0 0 0 0 0 0 0 0 0 0 0 0 0 0 0 0.0337335348153697 0 0 0 0 0 0 0 0 0 0 0 0 0 0 0 0 0 0 0 0 0 0 0 0 0 0 0 0 0 0 0 0 0 0 0 0 0 0 0 0 0 0 0.00832192645962293 0.00788193383658251 0 0 0 0 0 0 0 0 0 0 0 0 0 0 0 0 0 0 0 0 0 0 0 0 0 0 0 0 0 0 0.101581895913335 0 0 0 0 0 0 0 0 0 0 0 0 0 0 0 0 0 0 0 0 0 0 0 0 0 0 0 0 0 0 0 0 0 0 0 0 0 0 0 0 0 0 0 0 0 0 0 0 0 0 0 0 0
0 0 0 0 0 0 0 0 0 0 0 0 0 0 0 0 0 0 0 0 0 0 0 0 0 0 0 0.0173884325624735 0 0 0 0 0 0 0 0 0 0 0 0 0 0 0 0 0 0.408219084528593 0 0 0 0 0.0302833595280466 0 0 0 0 0 0 0 0 0.0628931632123962 0.190247039761115 0 0.0580515808261095 0 0.0810465140036318 0 0.0205241259051889 0 0 0 0 0 0 0 0 0 0 0 0.0195296171016749 0 0 0 0 0 0 0 0 0 0 0 0 0 0 0 0 0 0 0 0 0 0 0 0 0 0 0 0 0 0 0 0 0 0 0 0 0 0 0 0 0 0 0 0 0 0 0 0 0 0 0 0 0 0 0 0.0223290927188496 0 0 0 0 0 0 0 0 0 0 0 0 0 0 0 0 0 0 0 0 0 0 0 0 0 0 0 0 0 0 0 0 0 0 0 0 0 0 0 0.0134855657807943 0 0 0 0 0 0 0 0 0 0 0 0 0 0 0 0 0 0 0 0 0 0 0 0 0 0 0 0 0 0 0 0 0 0 0.0211141720725658 0.021922976092613 0 0 0 0 0 0 0 0 0 0 0 0 0 0 0 0 0 0 0 0 0 0 0.0111795839783453 0.0217856919276029 0 0 0 0 0 0 0 0 0 0 0 0 0 0 0 0 0 0 0 0 0 0 0 0 0 0 0 0 0 0 0 0 0 0 0 0 0 0 0 0 0 0 0 0 0 0 0 0 0 0 0 0 0 0 0 0 0 0 0 0 0 0 0 0 0 0 0 0 0 0 0 0 0 0 0 0 0 0 0 0 0 0 0 0
0.00863380626606202 0 0 0.0949991427650258 0.00872011236350136 0.0175289875265068 0.105840927018048 0 0.0368095597540188 0.0132730478973329 0.00942681161700212 0 0 0 0 0 0 0 0 0 0 0 0 0 0 0 0 0 0 0 0 0 0 0 0 0 0 0.214500432618002 0 0 0 0 0 0 0 0 0 0 0 0 0 0 0 0 0.0114807671842425 0 0.0137972119951061 0 0 0 0 0 0 0 0 0 0 0 0 0 0 0.030144168780996 0 0 0 0 0 0 0 0 0 0 0 0 0 0 0 0 0 0 0 0 0 0.112574673502907 0 0 0 0 0 0 0 0 0 0 0 0 0 0 0 0 0 0 0 0 0 0 0 0 0 0 0 0 0 0 0 0 0 0 0 0 0 0 0 0.193208395847719 0 0 0 0 0 0.0678237503692302 0 0 0 0 0.0222474979385939 0 0 0 0 0 0 0 0 0 0.0389907065557054 0 0 0 0 0 0 0 0 0 0 0 0 0 0 0 0 0 0 0 0 0 0 0 0 0 0 0 0 0 0 0 0 0 0 0 0 0 0 0 0 0 0 0 0 0 0 0 0 0 0 0 0 0 0 0 0 0 0 0 0 0 0 0 0 0 0 0 0 0 0 0 0 0 0 0 0 0 0 0 0 0 0 0 0 0 0 0 0 0 0 0 0 0 0 0 0 0 0 0 0 0 0 0 0 0 0 0 0 0 0 0 0 0 0 0 0 0 0 0 0 0 0 0 0 0 0 0 0 0 0 0 0 0 0 0 0 0 0 0 0 0 0 0 0 0 0 0 0 0 0 0 0 0 0 0 0 0 0 0 0 0 0 0 0
0 0 0 0 0 0 0 0.0124227268210093 0 0 0 0 0 0 0 0 0 0 0 0 0 0 0 0 0 0 0 0 0 0 0 0 0 0 0 0 0.0760904278317722 0.0572521017133088 0 0 0 0 0 0 0 0 0.352844078450925 0 0 0 0.138695993610196 0 0 0 0 0 0 0 0.0409429185087735 0 0 0 0 0 0 0 0 0 0 0 0 0 0 0.0431734894979358 0 0 0 0 0.00208258706961124 0 0 0 0 0 0 0 0 0.107176126313239 0 0 0 0 0 0 0 0 0 0 0 0 0 0 0 0 0 0 0 0 0 0 0 0 0 0 0 0 0 0 0 0 0 0 0 0 0 0 0 0 0 0 0 0 0.0970208146539256 0.065819995548149 0 0 0 0 0 0 0.00647873998115551 0 0 0 0 0 0 0 0 0 0 0 0 0 0 0 0 0 0 0 0 0 0 0 0 0 0 0 0 0 0 0 0 0 0 0 0 0 0 0 0 0 0 0 0 0 0 0 0 0 0 0 0 0 0 0 0 0 0 0 0 0 0 0 0 0 0 0 0 0 0 0 0 0 0 0 0 0 0 0 0 0 0 0 0 0 0 0 0 0 0 0 0 0 0 0 0 0 0 0 0 0 0 0 0 0 0 0 0 0 0 0 0 0 0 0 0 0 0 0 0 0 0 0 0 0 0 0 0 0 0 0 0 0 0 0 0 0 0 0 0 0 0 0 0 0 0 0 0 0 0 0 0 0 0 0 0 0 0 0 0 0 0 0 0 0 0 0 0 0 0 0 0 0 0 0 0 0 0
0 0 0 0 0 0 0 0 0 0 0 0 0 0 0 0 0 0 0 0 0 0 0 0 0 0 0 0 0 0 0 0 0 0 0 0 0 0 0 0 0 0 0 0 0 0 0.337561844778532 0 0 0 0.06207790385214 0 0 0 0 0 0 0 0.22684801043005 0 0 0 0 0 0 0 0 0 0 0 0 0 0 0 0 0 0 0 0 0 0 0 0 0 0 0 0 0.0273479453888139 0 0 0 0 0 0 0 0 0 0 0 0 0 0 0 0 0 0 0 0 0 0 0 0 0 0 0 0 0 0 0 0 0 0 0 0 0 0 0 0 0 0 0 0.309479625333783 0 0.0366846702166815 0 0 0 0 0 0 0 0 0 0 0 0 0 0 0 0 0 0 0 0 0 0 0 0 0 0 0 0 0 0 0 0 0 0 0 0 0 0 0 0 0 0 0 0 0 0 0 0 0 0 0 0 0 0 0 0 0 0 0 0 0 0 0 0 0 0 0 0 0 0 0 0 0 0 0 0 0 0 0 0 0 0 0 0 0 0 0 0 0 0 0 0 0 0 0 0 0 0 0 0 0 0 0 0 0 0 0 0 0 0 0 0 0 0 0 0 0 0 0 0 0 0 0 0 0 0 0 0 0 0 0 0 0 0 0 0 0 0 0 0 0 0 0 0 0 0 0 0 0 0 0 0 0 0 0 0 0 0 0 0 0 0 0 0 0 0 0 0 0 0 0 0 0 0 0 0 0 0 0 0 0 0 0 0 0
0 0 0 0 0 0 0.0139637891472211 0.0826742218096795 0.0478489159480951 0.0308097213275833 0 0 0 0 0 0.0111353949594053 0 0 0 0 0 0 0 0 0 0 0 0 0.00667441031660786 0 0 0 0 0.00807611556378646 0 0 0.0625691287199641 0.0784845000620911 0 0 0 0 0 0 0 0 0.0515524529839117 0 0 0 0.00817966766186514 0 0 0 0.0214697022983244 0 0.019931284680043 0 0 0 0 0 0 0 0 0 0 0 0 0 0 0.0219638096859819 0 0 0 0 0 0 0 0 0 0 0 0 0 0 0 0 0 0 0 0 0 0.0378374840675227 0 0 0 0 0 0 0 0 0 0 0 0 0 0 0 0 0 0 0 0 0 0 0 0 0 0 0 0 0 0 0 0 0 0 0 0 0.293950416232918 0.0935091391372469 0.0163385564903929 0 0 0 0 0 0 0.066188378113849 0 0 0 0 0.0268429107935108 0 0 0 0 0 0 0 0 0 0 0 0 0 0 0 0 0 0 0 0 0 0 0 0 0 0 0 0 0 0 0 0 0 0 0 0 0 0 0 0 0 0 0 0 0 0 0 0 0 0 0 0 0 0 0 0 0 0 0 0 0 0 0 0 0 0 0 0 0 0 0 0 0 0 0 0 0 0 0 0 0 0 0 0 0 0 0 0 0 0 0 0 0 0 0 0 0 0 0 0 0 0 0 0 0 0 0 0 0 0 0 0 0 0 0 0 0 0 0 0 0 0 0 0 0 0 0 0 0 0 0 0 0 0 0 0 0 0 0 0 0 0 0 0 0 0 0 0 0 0 0 0 0 0 0 0 0 0 0 0 0 0 0 0 0 0 0 0 0 0 0 0 0 0
0 0 0 0 0 0 0 0 0 0 0 0 0 0.0584701834948553 0.0294090748456743 0.0459698664407291 0 0 0 0.0247579780521608 0.0128403134178103 0 0 0 0 0 0 0.00971006037703638 0.00585746272235444 0.0105998115242544 0.0302874180031948 0 0 0 0.00362343785596385 0 0 0 0 0 0 0 0.0234570647648977 0.0287191439228869 0.0127173628730103 0 0.0698011803717526 0 0 0.0248703163888148 0 0 0 0 0 0 0 0 0 0.0749822311081944 0.0376268215222139 0 0.129353008323891 0 0 0 0 0 0 0.00685174971530063 0.142219548510126 0.00863403361053238 0 0 0.0122185442351143 0 0 0 0.111852089147671 0 0 0 0 0 0 0 0 0 0 0 0 0 0 0 0 0 0 0 0 0 0.00329057020750068 0 0 0 0 0 0 0 0 0 0 0.00728005377048874 0 0 0 0 0 0 0 0 0 0 0 0 0 0 0 0 0 0.00548492856265008 0 0 0 0 0 0 0 0 0.00899795966824708 0 0 0 0 0 0 0 0 0 0 0 0 0 0 0 0 0 0 0 0 0 0 0 0 0 0 0 0 0 0 0 0.0233184181965279 0.0139924996513485 0 0 0 0 0 0 0 0 0 0 0 0 0 0 0 0 0 0 0.00675623010836655 0 0 0 0 0 0 0 0 0 0 0 0 0 0 0 0 0 0 0 0 0 0 0 0 0 0 0 0 0 0 0 0 0 0.0160506386064309 0 0 0 0 0 0 0 0 0 0 0 0 0 0 0 0 0 0 0 0 0 0 0 0 0 0 0 0 0 0 0 0 0 0 0 0 0 0 0 0 0 0 0 0 0 0 0 0 0 0 0 0 0 0 0 0 0 0 0 0 0 0 0 0 0 0 0 0 0 0 0 0 0 0 0 0 0 0 0 0 0 0 0 0 0 0 0 0 0 0 0 0 0 0
0 0 0 0 0 0 0 0 0 0 0 0 0 0 0 0.1915530242635 0 0 0 0 0 0 0 0 0 0 0 0 0 0 0 0 0 0 0 0 0 0 0 0 0 0 0 0 0 0 0 0 0 0 0 0 0 0 0 0 0 0 0 0 0 0 0 0 0 0 0 0 0 0 0.454465909381155 0 0 0 0 0.19221259754399 0 0 0 0 0 0 0 0 0 0 0 0 0 0 0 0 0 0 0 0 0 0.119135249509984 0 0 0 0 0 0 0 0 0 0 0 0 0 0 0 0 0 0 0 0 0 0 0 0 0 0 0 0 0 0 0 0 0 0 0 0 0 0 0 0 0.0426332193013721 0 0 0 0 0 0 0 0 0 0 0 0 0 0 0 0 0 0 0 0 0 0 0 0 0 0 0 0 0 0 0 0 0 0 0 0 0 0 0 0 0 0 0 0 0 0 0 0 0 0 0 0 0 0 0 0 0 0 0 0 0 0 0 0 0 0 0 0 0 0 0 0 0 0 0 0 0 0 0 0 0 0 0 0 0 0 0 0 0 0 0 0 0 0 0 0 0 0 0 0 0 0 0 0 0 0 0 0 0 0 0 0 0 0 0 0 0 0 0 0 0 0 0 0 0 0 0 0 0 0 0 0 0 0 0 0 0 0 0 0 0 0 0 0 0 0 0 0 0 0 0 0 0 0 0 0 0 0 0 0 0 0 0 0 0 0 0 0 0 0 0 0 0 0 0 0 0 0 0 0
0 0 0 0 0 0 0 0 0 0 0 0 0 0 0 0 0 0 0 0 0 0 0 0 0 0 0 0 0 0 0.0594635055389455 0 0 0 0 0 0 0 0 0 0 0 0 0 0 0 0 0 0 0 0 0 0 0 0 0 0 0 0 0 0 0 0 0 0 0 0 0 0 0 0 0 0 0 0 0.030758830971755 0 0 0 0 0 0 0 0 0 0 0 0 0 0 0 0 0 0.042207953986332 0 0 0.127339562048329 0.0678318551817863 0.104180644456603 0 0 0 0 0 0 0 0 0 0 0 0 0 0 0 0 0 0 0 0 0 0 0 0 0 0 0 0 0.25760761693627 0 0 0 0 0 0 0 0 0 0.310610030879979 0 0 0 0 0 0 0 0 0 0 0 0 0 0 0 0 0 0 0 0 0 0 0 0 0 0 0 0 0 0 0 0 0 0 0 0 0 0 0 0 0 0 0 0 0 0 0 0 0 0 0 0 0 0 0 0 0 0 0 0 0 0 0 0 0 0 0 0 0 0 0 0 0 0 0 0 0 0 0 0 0 0 0 0 0 0 0 0 0 0 0 0 0 0 0 0 0 0 0 0 0 0 0 0 0 0 0 0 0 0 0 0 0 0 0 0 0 0 0 0 0 0 0 0 0 0 0 0 0 0 0 0 0 0 0 0 0 0 0 0 0 0 0 0 0 0 0 0 0 0 0 0 0 0 0 0 0 0 0 0 0 0 0 0 0 0 0 0 0 0 0 0 0 0 0 0 0 0 0 0 0
0 0 0 0 0.0190672618239399 0.012310235821497 0 0.00685950072658656 0 0 0 0.0153675519114823 0 0.0350907830313243 0.0266925450087079 0.266804493917158 0 0 0 0.00701026061012534 0 0 0 0 0 0 0 0 0 0 0.0410707861882581 0 0 0 0 0 0 0 0 0 0 0 0 0 0 0 0 0 0 0 0 0 0 0 0 0 0 0 0 0 0 0 0 0 0 0 0 0 0 0 0 0 0 0 0 0 0 0 0 0 0 0.017479405721776 0 0 0 0 0 0 0 0 0 0 0 0 0 0 0 0.0272049875133206 0.0455120865006326 0.0605103740587842 0 0 0 0 0 0 0 0 0 0 0 0 0 0 0 0 0 0 0 0 0 0 0 0 0 0 0 0.106944007441337 0 0 0 0 0 0 0 0 0.22721822644073 0 0.0319795702778823 0.00860504015399405 0 0 0 0 0 0 0 0.00894057627008247 0 0 0.0238697098812581 0 0 0 0.0114625967011229 0 0 0 0 0 0 0 0 0 0 0 0 0 0 0 0 0 0 0 0 0 0 0 0 0 0 0 0 0 0 0 0 0 0 0 0 0 0 0 0 0 0 0 0 0 0 0 0 0 0 0 0 0 0 0 0 0 0 0 0 0 0 0 0 0 0 0 0 0 0 0 0 0 0 0 0 0 0 0 0 0 0 0 0 0 0 0 0 0 0 0 0 0 0 0 0 0 0 0 0 0 0 0 0 0 0 0 0 0 0 0 0 0 0 0 0 0 0 0 0 0 0 0 0 0 0 0 0 0 0 0 0 0 0 0 0 0 0 0 0 0 0 0 0 0 0 0 0 0 0 0 0 0 0 0 0 0 0 0 0 0 0 0 0
0 0 0 0 0.0196549758753587 0 0 0 0 0 0 0 0 0.0225756628914136 0.0587627194205755 0.426623047106858 0 0 0 0 0 0 0 0 0 0 0 0 0 0.0253975089434239 0.139373206313529 0 0 0 0 0 0 0.0135728335346371 0 0 0 0 0 0 0 0 0.0233932975400432 0 0 0 0 0 0 0 0 0 0 0 0 0 0 0 0 0 0 0 0 0 0 0 0.100840529806703 0 0 0 0 0 0 0 0 0 0 0 0 0 0 0 0 0.0148179455460492 0 0 0 0 0 0 0 0 0 0 0 0.0187019103597923 0 0 0 0 0 0 0 0 0 0 0 0 0 0 0 0 0 0 0 0 0 0 0 0 0 0 0 0 0 0 0 0 0 0 0.0466281748518042 0.0140849945907038 0 0.0630697092160436 0 0 0 0 0 0 0 0 0 0.00604691945609582 0 0 0 0 0 0 0.00645656454696892 0 0 0 0 0 0 0 0 0 0 0 0 0 0 0 0 0 0 0 0 0 0 0 0 0 0 0 0 0 0 0 0 0 0 0 0 0 0 0 0 0 0 0 0 0 0 0 0 0 0 0 0 0 0 0 0 0 0 0 0 0 0 0 0 0 0 0 0 0 0 0 0 0 0 0 0 0 0 0 0 0 0 0 0 0 0 0 0 0 0 0 0 0 0 0 0 0 0 0 0 0 0 0 0 0 0 0 0 0 0 0 0 0 0 0 0 0 0 0 0 0 0 0 0 0 0 0 0 0 0 0 0 0 0 0 0 0 0 0 0 0 0 0 0 0 0 0 0 0 0 0 0 0 0 0 0 0 0 0 0 0 0 0 0
0 0 0 0.00347098779720216 0 0 0.000884613475369496 0 0.00112699341393227 0 0 0 0 0 0 0.00442796333630876 0 0 0 0 0 0 0 0 0 0 0 0 0 0.00104019079185813 0.00289327703291775 0 0.00347201017946937 0.00931254349722392 0 0 0.0136701412979124 0.0172025231748809 0 0 0 0 0 0.00137152257315691 0 0 0 0 0 0 0 0 0 0 0.22179007317624 0 0.00394794341099648 0.0154616449650469 0.00130679523946338 0 0 0 0 0 0 0 0 0 0 0 0 0.047352319760315 0 0 0 0 0 0 0 0 0 0 0 0 0 0.0059485562049787 0.0135830875882065 0.0179534164480025 0 0.00519433893116006 0.00136132037015658 0 0.0121371114553272 0.0216167705474189 0.00443982998978461 0 0 0 0 0 0.0149600642957953 0.0302753296456377 0.00500199307056847 0.0105366384159812 0 0 0 0 0 0 0 0 0 0 0 0 0 0 0 0 0 0 0 0 0 0 0 0.0012162593434944 0 0 0.0279306052787143 0 0 0.017915634798796 0 0 0 0.00119836697880277 0 0 0 0 0.00275233003472281 0.00421935612431638 0.0246455425375246 0 0.0204903320083843 0.0239919975128636 0.00524535332675831 0.0072497838717627 0.0165706604296032 0.0126432901580149 0.00174015693358349 0.00426417207591566 0.131651487628697 0.0637278254163957 0 0 0 0 0 0 0 0 0 0 0 0 0 0 0 0 0 0 0 0 0 0 0 0 0 0 0 0 0 0 0 0 0.0150412087594421 0.00080756293144882 0 0 0 0 0 0 0 0 0 0 0 0 0 0 0 0 0 0 0 0 0 0 0 0 0 0 0 0 0 0 0 0 0 0 0 0 0 0 0 0 0 0 0 0 0 0 0 0 0 0 0 0 0 0 0 0 0 0 0 0 0 0 0 0 0 0 0 0 0.0605548434089003 0 0 0 0 0 0 0 0 0 0 0 0 0 0 0 0 0 0 0 0 0 0 0 0 0 0 0 0 0 0 0 0 0 0 0 0 0 0 0 0 0 0.0103194449874614 0 0 0 0.0045942997235595 0.0228938678603471 0 0 0 0 0 0 0 0 0.00325247866227744 0 0.00180710452266995 0 0.0215360346002319
0 0 0 0 0 0 0 0 0 0 0 0 0 0 0 0 0 0 0 0 0 0 0 0 0 0 0 0 0 0 0 0 0 0 0 0 0 0 0 0 0 0 0 0 0 0 0.137416958659613 0 0 0 0.0789767391716192 0 0 0 0 0 0 0 0.573616854394039 0 0.0231863260147662 0 0 0 0 0 0 0 0 0 0 0 0 0 0 0 0 0 0 0 0 0 0 0 0 0 0 0.0517588671873249 0 0 0 0 0 0 0 0 0 0 0 0 0 0 0 0 0 0 0 0 0 0 0 0 0 0 0 0 0 0 0 0 0 0 0 0 0 0 0 0 0 0 0 0.0286451168331946 0 0 0 0 0 0 0 0 0 0 0 0 0 0 0 0 0 0 0 0 0 0 0.106399137739444 0 0 0 0 0 0 0 0 0 0 0 0 0 0 0 0 0 0 0 0 0 0 0 0 0 0 0 0 0 0 0 0 0 0 0 0 0 0 0 0 0 0 0 0 0 0 0 0 0 0 0 0 0 0 0 0 0 0 0 0 0 0 0 0 0 0 0 0 0 0 0 0 0 0 0 0 0 0 0 0 0 0 0 0 0 0 0 0 0 0 0 0 0 0 0 0 0 0 0 0 0 0 0 0 0 0 0 0 0 0 0 0 0 0 0 0 0 0 0 0 0 0 0 0 0 0 0 0 0 0 0 0 0 0 0 0 0 0 0 0 0 0 0 0 0 0 0 0 0 0 0 0 0 0 0 0 0 0 0 0 0 0 0 0
0 0 0 0 0 0 0 0 0 0 0 0 0 0 0 0 0 0 0 0 0 0 0 0 0 0 0 0 0 0 0 0 0 0 0 0 0 0 0 0 0 0 0 0 0 0 0 0 0 0 0 0 0 0 0 0 0 0 0 0 0 0 0 0 0 0 0 0 0 0 0 0 0 0 0 0 0 0 0 0 0 0 0.00209367235744328 0 0 0 0.00339998006840227 0 0 0.0446590448762166 0 0 0 0 0 0 0 0 0 0 0 0 0.0258453410506337 0.0329163299166263 0 0 0 0 0 0 0 0 0 0 0 0 0 0 0 0 0 0 0 0 0 0 0 0 0 0 0 0 0 0 0 0 0 0 0 0 0 0 0.214147287450271 0.191595904962526 0.0311151068421626 0.00864665662434695 0.0135132702961376 0.0447250615994098 0.173581594511936 0.103230822143453 0.086105312836073 0.0128541814995872 0.0115704329647749 0 0 0 0 0 0 0 0 0 0 0 0 0 0 0 0 0 0 0 0 0 0 0 0 0 0 0 0 0 0 0 0 0 0 0 0 0 0 0 0 0 0 0 0 0 0 0 0 0 0 0 0 0 0 0 0 0 0 0 0 0 0 0 0 0 0 0 0 0 0 0 0 0 0 0 0 0 0 0 0 0 0 0 0 0 0 0 0 0 0 0 0 0 0 0 0 0 0 0 0 0 0 0 0 0 0 0 0 0 0 0 0 0 0 0 0 0 0 0 0 0 0 0 0 0 0 0 0 0 0 0 0 0 0 0 0 0 0 0 0 0 0 0 0 0 0 0 0 0 0 0 0 0 0 0 0 0 0 0 0 0 0 0 0 0 0
0 0 0 0 0 0 0 0 0 0 0 0 0 0 0 0 0 0 0 0 0 0 0 0 0 0 0 0 0 0 0 0 0 0 0 0 0 0 0 0 0 0 0 0 0 0 0 0 0 0 0 0 0 0 0 0 0 0 0.0781936121854925 0 0 0 0 0 0 0 0 0 0 0 0 0 0 0 0 0 0 0 0 0 0 0 0 0 0 0.0185880507521063 0 0 0 0 0 0 0 0 0 0 0 0 0 0 0 0 0 0 0 0 0 0 0 0 0 0 0 0 0 0 0 0 0 0 0 0 0 0 0 0 0 0 0 0 0 0 0 0 0 0 0 0 0 0.00330221860285619 0 0.122394948717918 0 0.132372328027754 0 0 0.165255778106111 0.120944887554935 0.183928553971599 0 0 0 0 0 0.0861836432549278 0.0888359788263004 0 0 0 0 0 0 0 0 0 0 0 0 0 0 0 0 0 0 0 0 0 0 0 0 0 0 0 0 0 0 0 0 0 0 0 0 0 0 0 0 0 0 0 0 0 0 0 0 0 0 0 0 0 0 0 0 0 0 0 0 0 0 0 0 0 0 0 0 0 0 0 0 0 0 0 0 0 0 0 0 0 0 0 0 0 0 0 0 0 0 0 0 0 0 0 0 0 0 0 0 0 0 0 0 0 0 0 0 0 0 0 0 0 0 0 0 0 0 0 0 0 0 0 0 0 0 0 0 0 0 0 0 0 0 0 0 0 0 0 0 0 0 0 0 0 0 0 0 0 0 0 0 0 0 0 0 0 0 0 0 0 0 0
0 0 0 0 0 0 0 0 0 0 0 0 0 0 0 0 0 0 0 0 0 0 0 0 0 0 0 0 0 0 0 0 0 0 0 0 0 0 0 0 0 0 0 0 0 0 0 0 0 0 0 0 0 0 0 0 0 0 0.128692087455014 0 0 0 0 0 0 0 0 0 0 0 0 0 0 0 0 0 0 0 0 0 0 0.00158389126999438 0 0 0 0.0510718918237606 0.0115185006202444 0 0.0541157104367665 0.246478286665227 0 0 0 0 0 0.00806149356305036 0.00274849192021142 0 0 0 0 0 0.0364379177727125 0.0343477779729835 0 0 0 0 0 0 0 0 0 0 0 0 0 0 0 0 0 0 0 0 0 0 0 0 0 0 0 0 0 0 0 0 0 0 0 0.00304172890950479 0 0.0657970090561659 0.0795364530438825 0 0 0 0.0623589026344472 0.0359859092054404 0.0399579909847437 0.00710323745866986 0.00945767681171121 0.0044429781698058 0 0 0.106626444350758 0.010635619874906 0 0 0 0 0 0 0 0 0 0 0 0 0 0 0 0 0 0 0 0 0 0 0 0 0 0 0 0 0 0 0 0 0 0 0 0 0 0 0 0 0 0 0 0 0 0 0 0 0 0 0 0 0 0 0 0 0 0 0 0 0 0 0 0 0 0 0 0 0 0 0 0 0 0 0 0 0 0 0 0 0 0 0 0 0 0 0 0 0 0 0 0 0 0 0 0 0 0 0 0 0 0 0 0 0 0 0 0 0 0 0 0 0 0 0 0 0 0 0 0 0 0 0 0 0 0 0 0 0 0 0 0 0 0 0 0 0 0 0 0 0 0 0 0 0 0 0 0 0 0 0 0 0 0 0 0 0 0 0 0 0 0 0
0 0 0 0 0 0 0 0 0 0 0 0 0 0 0 0 0 0 0 0 0 0 0 0 0 0 0 0 0 0 0 0 0 0 0 0 0 0.0052248729413486 0 0 0 0 0 0 0 0 0 0 0 0 0 0 0 0 0 0 0 0 0 0 0 0 0 0 0 0 0 0 0 0 0 0 0 0 0 0 0 0 0 0 0 0 0 0 0 0 0.0026410398507085 0 0 0.0130973726310105 0 0 0.00893489903074382 0 0.00483831491067112 0 0 0 0 0 0.011669108380493 0.0431880677412099 0.0200713966511741 0.0419489894189694 0 0 0 0 0 0 0 0 0 0 0 0 0 0 0 0 0 0 0 0 0 0 0 0 0 0 0.0139229038572021 0 0 0.011041553276671 0 0 0 0 0 0.0374531616842706 0 0.0225251144236316 0 0 0 0.0211862086963922 0 0.0111167752265895 0.0104577839741778 0.0471230065375111 0.148388242685032 0.0740881775140479 0.0100217059265642 0 0.0030257026077686 0 0 0 0 0 0 0 0 0 0 0 0 0 0 0 0 0 0 0 0 0 0 0 0 0 0 0 0 0 0 0 0 0 0.015204868639544 0 0 0 0 0 0 0 0 0 0 0 0 0 0 0 0 0 0 0 0 0 0 0 0 0 0 0 0 0 0 0 0 0 0 0 0 0 0 0 0 0 0 0 0 0 0 0 0 0 0 0 0 0 0 0 0 0 0 0 0 0 0 0 0 0 0 0 0 0 0.170161663236147 0 0 0 0 0 0 0 0 0 0 0 0 0 0 0 0 0 0 0 0 0 0 0 0 0 0 0 0 0 0 0 0 0 0 0 0 0 0 0 0 0 0.0904681402790274 0.00990783738634505 0 0 0.00247878641747788 0.0484840824760458 0 0.00150098899677801 0 0 0 0 0 0 0.0649729944940047 0 0.00419940922374916 0 0.0306568308846937
0 0 0 0 0 0 0 0 0 0 0 0 0 0 0 0 0 0 0 0 0 0 0 0 0 0 0 0 0 0 0 0 0 0 0 0 0 0 0 0 0 0 0 0 0 0 0 0 0 0 0 0 0 0 0 0 0 0 0 0 0 0 0 0 0 0 0 0 0 0 0 0 0 0 0 0 0 0 0 0 0 0 0 0 0 0 0 0 0 0 0 0 0 0 0 0 0 0 0 0 0 0 0 0 0 0 0 0 0 0 0 0 0 0 0 0 0 0 0 0 0 0 0 0 0 0 0 0 0 0 0 0 0 0 0 0 0 0 0 0 0 0.0270201422650996 0 0 0.0914527892049525 0 0 0 0.18237865784066 0.14851246160968 0.197145419212181 0 0.0446153456505721 0 0 0 0 0 0 0 0 0 0 0 0 0 0 0 0 0 0 0 0 0 0 0 0 0 0 0 0 0 0 0 0 0 0 0 0 0 0 0 0 0 0 0 0 0 0 0 0 0 0 0 0 0 0 0 0 0 0 0 0 0 0 0 0 0 0 0 0 0 0 0 0 0 0 0 0 0 0 0 0 0 0 0 0.0144101842070331 0 0 0 0 0 0 0 0 0 0 0 0 0 0 0 0 0 0 0 0 0 0.0094364108820487 0 0 0 0 0 0 0 0 0 0 0 0 0 0 0 0 0 0 0 0 0 0 0 0 0 0 0 0 0 0 0 0 0 0 0 0 0 0 0 0 0 0.0545816807630845 0.0244048475295656 0 0 0 0 0 0 0 0 0 0 0 0 0 0.130902515998967 0.0751395448361559 0 0
0 0 0 0 0 0 0 0 0 0 0 0 0 0 0 0 0 0 0 0 0 0 0 0 0 0 0 0 0 0 0 0 0 0 0 0 0 0 0 0 0 0 0 0 0 0 0 0 0 0 0 0 0 0 0 0 0 0 0.18211700879888 0 0 0 0 0 0 0 0 0 0 0 0 0 0 0 0 0 0 0 0 0 0 0 0 0 0 0.0629688376049117 0 0.00461346248094061 0.0186709889547252 0.0239284878667297 0 0 0 0 0 0 0 0 0 0 0 0 0 0 0 0 0 0 0 0 0 0 0 0 0 0 0 0 0 0 0 0 0 0 0 0 0 0 0 0 0 0 0 0 0 0 0 0 0 0.0239141400360044 0 0.00751297326045168 0.160752270514467 0.100955483651215 0 0 0 0.118277866424039 0.0457407473353788 0 0 0 0 0 0.158648394801298 0.0918993382709582 0 0 0 0 0 0 0 0 0 0 0 0 0 0 0 0 0 0 0 0 0 0 0 0 0 0 0 0 0 0 0 0 0 0 0 0 0 0 0 0 0 0 0 0 0 0 0 0 0 0 0 0 0 0 0 0 0 0 0 0 0 0 0 0 0 0 0 0 0 0 0 0 0 0 0 0 0 0 0 0 0 0 0 0 0 0 0 0 0 0 0 0 0 0 0 0 0 0 0 0 0 0 0 0 0 0 0 0 0 0 0 0 0 0 0 0 0 0 0 0 0 0 0 0 0 0 0 0 0 0 0 0 0 0 0 0 0 0 0 0 0 0 0 0 0 0 0 0 0 0 0 0 0 0 0 0 0 0 0 0 0 0 0
0 0 0 0 0 0 0 0 0 0 0 0 0 0 0 0.00340040292280649 0 0 0 0 0 0 0 0 0 0 0 0 0 0 0.002138905993153 0 0 0 0 0 0 0 0 0 0 0 0 0 0 0 0 0 0 0 0 0 0 0 0 0 0 0 0.0105984555977792 0 0 0 0 0 0 0 0 0 0 0 0 0 0 0 0 0.00624766445777716 0 0 0 0 0 0.000729420064185041 0.00215328898877566 0.00144539973865191 0.00176420293095994 0.00186242224808698 0.0080227625659712 0.00190187037933593 0.00457527304593073 0.0164261800395678 0 0 0 0.0330936462131475 0.00765636286628842 0.0010728922157259 0.00119016812358471 0 0.00338034565070771 0.0102609767077793 0 0 0.00152208081991264 0 0 0 0 0 0 0 0 0 0 0 0 0 0 0 0 0 0 0 0 0 0 0 0 0.0126821842826221 0 0 0 0 0 0 0 0 0 0.000908199141973462 0.000311459479700189 0.0175002821362336 0 0.0155408653198757 0.073529370422644 0.0364113515284841 0.00533589610429876 0 0.0739224499330768 0 0.0856322262635267 0 0.018558514483609 0.00367193821755458 0 0 0.302528739197638 0.0714262854786788 0 0 0 0 0 0 0 0 0 0 0 0 0 0 0 0 0 0 0 0 0 0 0 0 0 0 0 0 0 0 0 0 0 0 0 0 0 0 0 0 0 0 0 0 0 0 0 0 0 0 0 0 0 0 0 0 0 0 0 0 0 0 0 0 0 0 0 0 0 0 0 0 0 0 0 0 0 0 0 0 0 0 0 0 0 0 0 0 0 0 0 0 0 0 0 0 0 0 0 0 0 0 0.0668046234757465 0 0 0 0 0 0 0 0 0 0 0 0 0 0 0 0 0 0 0 0 0 0 0 0 0 0 0 0 0 0 0 0 0 0 0 0 0 0 0 0 0 0.0419353080790639 0.0267112440898818 0 0 0 0.00949994634784015 0 0 0 0 0 0 0 0 0.0105732552536545 0.00214376751722416 0.00492937167654611 0 0
0 0 0 0 0 0 0 0 0 0 0 0 0 0 0 0 0 0 0 0 0 0 0 0 0 0 0 0 0 0 0 0 0 0 0 0 0 0 0 0 0 0 0 0 0 0 0 0 0 0 0 0 0 0 0 0 0 0 0.00769066452380115 0 0 0 0 0 0 0 0 0 0 0 0 0 0 0 0 0.00131372229113358 0 0 0 0 0 0 0.0012162924580659 0 0 0.00332034584870462 0 0 0.00547444315253385 0.0251195126245565 0 0 0 0 0 0 0 0 0 0 0 0 0.00266820459619941 0.00356198389237536 0 0 0 0 0 0 0 0 0 0 0 0 0 0 0 0 0 0 0 0 0 0 0 0 0 0 0 0 0 0 0 0 0 0 0 0.00792319067244413 0 0.124903509163706 0.231563020600835 0.0837249084660375 0.0103947709436004 0.0419957714213396 0.0592001549212677 0.177330709686254 0 0.00552965135182396 0.115457983395682 0 0.00306921015399404 0 0.0412879005448434 0.047254049290802 0 0 0 0 0 0 0 0 0 0 0 0 0 0 0 0 0 0 0 0 0 0 0 0 0 0 0 0 0 0 0 0 0 0 0 0 0 0 0 0 0 0 0 0 0 0 0 0 0 0 0 0 0 0 0 0 0 0 0 0 0 0 0 0 0 0 0 0 0 0 0 0 0 0 0 0 0 0 0 0 0 0 0 0 0 0 0 0 0 0 0 0 0 0 0 0 0 0 0 0 0 0 0 0 0 0 0 0 0 0 0 0 0 0 0 0 0 0 0 0 0 0 0 0 0 0 0 0 0 0 0 0 0 0 0 0 0 0 0 0 0 0 0 0 0 0 0 0 0 0 0 0 0 0 0 0 0 0 0 0 0 0 0
0 0 0 0 0 0 0 0 0 0 0 0 0 0 0 0 0 0 0 0 0 0 0 0 0 0 0 0 0 0 0 0 0 0.00192260325929302 0 0 0 0 0 0 0 0 0 0 0 0 0 0 0 0 0 0 0 0 0 0 0 0 0 0 0 0 0 0 0 0 0 0 0 0 0 0 0 0 0 0 0 0 0 0 0.00286326963323676 0 0.00191128525910717 0 0 0 0.00214594366794892 0 0.00591252480472644 0.0621320590011481 0.00818343197411589 0 0.0201794155197724 0 0 0 0 0 0 0 0.0333304807165862 0.0622533973495136 0.0807004694369054 0.15165628037173 0 0 0 0 0 0 0 0 0 0 0 0 0 0 0 0 0 0 0 0 0 0 0 0 0 0 0 0 0 0 0 0 0 0 0 0.00919132191853554 0 0.062345901685625 0 0.012492084915596 0.0393129656134357 0.028702650457717 0 0 0.0046411468195765 0 0.164432024275959 0.148001629579685 0.0976891137397861 0 0 0 0 0 0 0 0 0 0 0 0 0 0 0 0 0 0 0 0 0 0 0 0 0 0 0 0 0 0 0 0 0 0 0 0 0 0 0 0 0 0 0 0 0 0 0 0 0 0 0 0 0 0 0 0 0 0 0 0 0 0 0 0 0 0 0 0 0 0 0 0 0 0 0 0 0 0 0 0 0 0 0 0 0 0 0 0 0 0 0 0 0 0 0 0 0 0 0 0 0 0 0 0 0 0 0 0 0 0 0 0 0 0 0 0 0 0 0 0 0 0 0 0 0 0 0 0 0 0 0 0 0 0 0 0 0 0 0 0 0 0 0 0 0 0 0 0 0 0 0 0 0 0 0 0 0 0 0 0 0 0 0 0 0 0
0 0 0 0 0 0 0 0 0 0 0 0 0 0 0 0.00738351579255688 0 0 0 0 0 0 0 0 0 0 0 0 0 0 0.0034883174744726 0 0 0 0 0.000763734903454411 0 0 0 0 0 0 0 0 0 0 0 0 0 0 0 0 0 0 0 0 0 0 0 0 0 0.00141922826416162 0 0 0 0 0 0 0 0 0.00151814594790387 0 0 0 0 0.00604214866502033 0 0 0 0 0 0.00284773621665955 0.00268870113621464 0.00213287083233463 0.00109303963449741 0.00120780711429842 0.00435019916656524 0 0.00653148169204034 0.0260689049625799 0.00399689260611114 0.00219816526882581 0.00287144527894505 0.00373755248197361 0.00321347029076178 0 0.00253875227106284 0.00165505628833084 0.00166361692430496 0.0118566540831523 0.00372846954212657 0.0327258096593428 0.0250277595665608 0.0425236322071358 0 0 0 0 0 0 0 0 0 0 0 0 0 0 0 0 0 0 0 0 0 0 0 0.00411595080586472 0 0 0 0 0 0 0 0 0 0.00336281162890974 0 0.0167632524554931 0 0.0414948332370314 0 0.0132717628888855 0.0987797350713118 0.0304026434541337 0 0.0257384882705093 0.0773244920536335 0.131205473737942 0 0.124610494336666 0.0427549493752587 0 0 0 0 0 0 0 0 0 0 0 0 0 0 0 0 0 0 0 0 0 0 0 0 0 0 0 0 0 0 0 0 0 0 0 0 0 0 0 0 0 0 0 0 0 0 0 0 0 0 0 0 0 0 0 0 0 0 0 0 0 0 0 0 0 0 0 0 0 0 0 0 0 0 0 0 0 0 0 0 0 0 0 0 0 0 0 0 0 0 0 0 0 0 0 0 0 0 0 0 0 0 0 0 0 0.0660629705333343 0 0 0 0 0 0 0 0 0 0 0 0 0 0 0 0 0 0 0 0 0 0 0 0 0 0 0 0 0 0 0 0 0 0 0 0 0 0 0 0 0 0.0592337009780145 0.00850175625928113 0 0 0 0.00431542170365764 0 0 0 0 0 0 0 0 0.0240748311973296 0.0113785914858411 0.00855753719539019 0.00277719506011739 0
0 0 0 0 0 0 0 0 0 0 0 0 0 0 0 0 0 0 0 0 0 0 0 0 0 0 0 0 0 0 0 0 0.00484365866236479 0.00907914458627842 0.00522840113507729 0 0 0 0 0 0 0 0 0 0 0 0 0 0 0 0 0 0 0 0.00304641803163225 0 0 0 0 0 0 0 0 0 0 0 0 0 0 0 0 0 0 0 0 0 0 0 0 0 0.00354564561368976 0 0.000492140699687911 0 0 0 0.00199352359644126 0 0.0145571171168072 0.042011684481273 0.0525590421334545 0.0289316092721609 0.0443681309644856 0 0.011154375716944 0 0 0 0 0 0.0751746565568314 0.155921565792935 0.0454181050686232 0.135279180096511 0 0 0 0 0 0 0 0 0 0 0 0 0 0 0 0 0 0 0 0 0 0 0 0 0 0 0 0 0 0 0 0 0 0 0 0.00871483665175733 0 0.00422074564358967 0 0.00424814177998635 0.0336045400581208 0 0 0.00346989129208024 0 0.0804660580299375 0.0849053970750239 0 0.0658650334979713 0 0 0 0 0 0 0 0 0 0 0 0 0 0 0 0 0 0 0 0 0 0 0 0 0 0 0 0 0 0 0 0 0 0 0 0 0 0 0 0 0 0 0 0 0 0 0 0 0 0 0 0 0 0 0 0 0 0 0 0 0 0 0 0 0 0 0 0 0 0 0 0 0 0 0 0 0 0 0 0 0 0 0 0 0 0 0 0 0 0 0 0 0 0 0 0 0 0 0 0 0 0 0 0 0 0.0347452598271347 0 0 0 0 0 0 0 0 0 0 0 0 0 0 0 0 0 0 0 0 0 0 0 0 0 0 0 0 0 0 0 0 0 0 0 0 0 0 0 0 0 0.0285305115421693 0.0019638445424425 0 0 0 0.00190321966137325 0 0 0 0 0 0 0 0 0.0122023281614719 0 0 0.00155579271174426 0
0 0 0 0 0 0 0 0 0 0 0 0 0 0 0 0 0 0 0 0 0 0 0 0 0 0 0 0 0 0 0 0 0.00195142260283392 0.005267171843577 0 0 0 0 0 0 0 0 0 0 0 0 0 0 0 0 0 0 0 0 0.00218625120866934 0 0 0 0 0 0 0 0 0 0 0 0 0 0 0 0 0 0 0 0 0 0 0 0 0 0.00418883311079985 0 0 0 0 0 0.00275630325110168 0 0.0130005216498544 0.0386011343494119 0.0610311957381844 0.0589221668660234 0.0593169092984217 0 0.0337064802185361 0 0 0 0 0 0.0457305033164868 0.117730533507486 0.033292059802857 0.120468709048207 0 0 0 0 0 0 0 0 0 0 0 0 0 0 0 0 0 0 0 0 0 0 0 0 0 0 0 0 0 0 0 0 0 0 0 0.00281121866661367 0 0.00890433373268869 0 0 0.0106536337850081 0.0109874436724872 0 0 0.00328252073497709 0.124479966779465 0.0682769543723475 0.154369672337888 0 0 0 0 0 0 0 0 0 0 0 0 0 0 0 0 0 0 0 0 0 0 0 0 0 0 0 0 0 0 0 0 0 0 0 0 0 0 0 0 0 0 0 0 0 0 0 0 0 0 0 0 0 0 0 0 0 0 0 0 0 0 0 0 0 0 0 0 0 0 0 0 0 0 0 0 0 0 0 0 0 0 0 0 0 0 0 0 0 0 0 0 0 0 0 0 0 0 0 0 0 0 0 0 0 0 0.00814474703111004 0 0 0 0 0 0 0 0 0 0 0 0 0 0 0 0 0 0 0 0 0 0 0 0 0 0 0 0 0 0 0 0 0 0 0 0 0 0 0 0 0 0.00599527538862855 0 0 0 0 0.00287221973703055 0 0 0 0 0 0 0 0 0 0 0 0.00107181794930512 0
0 0 0 0 0 0 0 0 0 0 0 0 0 0 0 0 0 0 0 0 0 0 0 0 0 0 0 0 0 0 0 0.0360704707734438 0.349167063286617 0.0594593939544068 0.0763328587930244 0 0 0 0 0 0.0154696359279022 0 0 0 0 0 0 0 0 0 0 0 0 0 0.0765858323009425 0 0 0 0 0 0 0 0 0 0 0 0 0 0 0 0 0 0 0 0 0 0 0 0 0 0 0 0 0 0 0 0 0 0 0 0 0 0 0 0 0 0 0 0 0 0.143613174917793 0.0564767658406612 0 0 0 0 0 0 0 0 0 0 0 0 0 0 0 0 0 0 0 0 0 0 0 0 0 0 0 0 0 0 0 0 0 0 0 0 0 0.0561612762405409 0 0 0 0 0 0 0 0 0 0 0 0 0 0 0 0 0 0 0 0 0 0 0 0 0 0 0 0 0 0 0 0 0 0 0 0 0 0 0 0 0 0 0 0 0 0 0 0 0 0 0 0 0 0 0 0 0 0 0 0 0 0 0 0 0 0 0 0 0 0 0 0 0 0 0 0 0 0 0 0 0 0 0 0 0 0 0 0 0 0 0 0 0 0 0 0 0 0 0 0 0 0 0 0 0 0 0 0 0 0 0 0 0 0 0 0 0 0 0.112491601999654 0 0 0 0 0 0 0 0 0 0 0 0 0 0 0 0 0 0 0 0 0 0 0 0 0 0 0 0 0 0 0 0 0 0 0 0 0 0 0 0 0 0 0 0 0 0 0.0181719259650143 0 0 0 0 0 0 0 0 0 0 0 0 0
0 0 0 0.00254310330833361 0 0 0 0 0 0 0 0 0 0 0 0.00313442373181017 0 0 0 0 0 0 0 0 0 0 0 0 0 0 0.00157986300547944 0 0 0 0 0 0.00207033398017083 0.00846514647659704 0 0 0 0 0 0 0 0 0 0 0 0 0 0 0 0 0.0123667328026955 0 0 0.00192084175834589 0.0788534123952424 0 0 0 0 0 0 0.000725007522112652 0 0 0 0 0 0 0 0 0 0.00237948691929572 0 0 0 0 0 0 0.000506071509522793 0 0.00088726823098152 0.0267484244253626 0.00649796696179923 0.00675641483943271 0.00743708480736064 0.0390852906797316 0 0 0 0.0292507477207003 0.00298027448339688 0.00228511743643456 0 0 0.00251044527636305 0.00216973605315589 0 0 0 0 0 0 0 0 0 0 0 0 0 0 0 0 0 0 0 0 0 0 0 0 0 0 0 0.00320065070757779 0 0 0.00880559200226217 0 0 0 0 0 0 0.000875424812938239 0.000250028279029946 0.0721979187260882 0.00507485502427961 0 0.0393929446816965 0.081112822042693 0.00109188033527285 0 0.0745467676106746 0.227450503275943 0.0149898175701686 0 0 0 0 0 0 0.139491017728646 0 0 0 0 0 0 0 0 0 0 0 0 0 0 0 0 0 0 0 0 0 0 0 0 0 0 0 0 0 0 0 0 0 0 0 0 0 0 0 0 0 0 0 0 0 0 0 0 0 0 0 0 0 0 0 0 0 0 0 0 0 0 0 0 0 0 0 0 0 0 0 0 0 0 0 0 0 0 0 0 0 0 0 0 0 0 0 0 0 0 0 0 0 0 0 0 0 0 0 0 0 0 0.0394817947319975 0 0 0 0 0 0 0 0 0 0 0 0 0 0 0 0 0 0 0 0 0 0 0 0 0 0 0 0 0 0 0 0 0 0 0 0 0 0 0 0 0 0.019279136353409 0.00936891798029466 0 0 0 0.0140802462068199 0 0 0 0 0 0 0 0 0.00699354842773577 0 0.00116293917814745 0 0
0 0 0 0 0 0 0 0 0 0 0 0 0 0 0 0 0 0 0 0 0 0 0 0 0 0 0 0 0 0 0 0 0 0 0 0 0 0 0 0 0 0 0 0 0 0 0 0 0 0 0 0 0 0 0 0 0 0 0.0190454232646641 0 0 0 0 0 0 0 0 0 0 0 0 0 0 0 0 0 0 0 0 0 0 0 0.0013406545378707 0 0 0 0.00259401064071725 0 0 0.0094586761149699 0 0 0 0.0024375637400901 0 0 0 0 0 0 0 0 0 0 0 0 0 0 0 0 0 0 0 0 0 0 0 0 0 0 0 0 0 0 0 0 0 0 0 0 0 0 0 0 0 0 0 0 0 0.100036099001726 0 0 0.116228124528212 0.0231588042740417 0 0 0.123604493680357 0.153711751408037 0.0491067642547357 0 0 0 0 0 0.399277634554579 0 0 0 0 0 0 0 0 0 0 0 0 0 0 0 0 0 0 0 0 0 0 0 0 0 0 0 0 0 0 0 0 0 0 0 0 0 0 0 0 0 0 0 0 0 0 0 0 0 0 0 0 0 0 0 0 0 0 0 0 0 0 0 0 0 0 0 0 0 0 0 0 0 0 0 0 0 0 0 0 0 0 0 0 0 0 0 0 0 0 0 0 0 0 0 0 0 0 0 0 0 0 0 0 0 0 0 0 0 0 0 0 0 0 0 0 0 0 0 0 0 0 0 0 0 0 0 0 0 0 0 0 0 0 0 0 0 0 0 0 0 0 0 0 0 0 0 0 0 0 0 0 0 0 0 0 0 0 0 0 0 0 0 0
0 0 0 0 0 0 0 0 0 0 0 0 0 0 0 0 0 0 0 0 0 0 0 0 0 0 0 0 0 0 0 0 0 0 0 0 0 0 0 0 0 0 0 0 0 0 0 0 0 0 0 0 0 0 0 0 0 0 0 0 0 0 0 0 0 0 0 0 0 0 0 0 0 0 0 0 0 0 0 0 0 0 0 0 0 0 0 0 0 0 0 0 0 0 0 0 0 0 0 0 0 0 0 0 0 0 0 0 0 0 0 0 0 0 0 0 0 0 0 0 0 0 0 0 0 0 0 0 0 0 0 0 0 0 0 0 0 0 0 0 0 0 0 0 0 0 0 0 0 0 0 0 0 0 0 0 0 0.20470410961904 0.0387712617792594 0 0 0.0841382586141403 0.103278785816053 0.0741185751782341 0 0.0744304531049287 0.0284557134454281 0 0 0 0 0 0 0 0 0 0.144890087917293 0.0989457382198791 0 0.0248756032716147 0 0 0 0 0.0173110253059883 0 0 0 0 0 0 0 0 0 0 0 0 0 0 0 0 0 0 0 0 0 0 0 0 0 0 0 0 0 0 0 0 0 0 0 0 0 0 0 0 0 0 0 0 0 0 0 0 0 0 0 0 0 0 0 0 0 0 0 0 0 0 0 0 0 0 0 0 0 0 0 0 0 0 0 0 0 0 0 0 0 0 0 0 0 0 0 0 0 0 0 0 0 0 0 0 0 0 0 0 0 0 0 0 0 0 0.038995964590478 0 0 0 0 0.0380415946943686 0.029042828443295 0 0 0 0 0 0 0 0 0 0 0 0 0 0 0 0 0 0 0 0 0
0 0 0 0 0 0 0 0 0 0 0 0 0 0 0 0 0 0 0 0 0 0 0 0 0 0 0 0 0 0 0 0 0 0 0 0 0 0 0 0 0 0 0 0 0 0 0 0 0 0 0 0 0 0 0 0 0 0 0 0 0 0 0 0 0 0 0 0 0 0 0 0 0 0 0 0 0 0 0 0 0 0 0 0 0 0 0 0 0 0 0 0 0 0 0 0 0 0 0 0 0 0 0 0 0 0 0 0 0 0 0 0 0 0 0 0 0 0 0 0 0 0 0 0 0 0 0 0 0 0 0 0 0 0 0 0 0 0 0 0 0 0 0 0 0 0 0 0 0 0 0 0 0 0 0 0 0.0860507307889 0 0.0559804815886351 0.0374906906184433 0 0.0818216531062272 0.0778426953589164 0.018678397647403 0 0.116461764397334 0 0.00810376364165773 0 0 0 0 0 0 0 0 0.265694351801109 0.040142827341652 0 0.00384808631523479 0.00843642084664212 0 0 0.00792039388430955 0 0 0 0 0 0 0 0 0 0.0134091053063401 0 0 0 0 0 0 0 0 0 0 0 0 0 0 0 0 0 0 0 0 0 0 0 0 0.00456119579217319 0 0 0 0 0.00503583855540437 0 0 0 0 0 0 0 0 0 0 0 0 0 0 0 0 0 0 0 0 0 0 0.00255138153389603 0 0 0 0 0 0 0.00554653591822864 0 0.00367302662332579 0 0 0 0 0 0 0 0 0.00458974223952296 0 0 0 0 0 0 0 0 0 0 0 0 0 0 0 0 0 0 0 0 0 0.0466093026611895 0 0 0.0619180204534627 0.017918829717624 0.0109921423160263 0 0 0.00512720805766229 0.00286559859842932 0 0.00672981489025068 0 0 0 0 0 0 0 0 0 0 0 0 0 0 0 0 0 0 0 0 0
0 0 0 0 0 0 0 0 0 0 0 0 0 0 0 0 0 0 0 0 0 0 0 0 0 0 0 0 0 0 0 0 0 0 0 0 0 0 0 0 0 0 0 0 0 0 0 0 0 0 0 0 0 0 0 0 0 0 0 0 0 0 0 0 0 0 0 0 0 0 0 0 0 0 0 0 0 0 0 0 0 0 0 0 0 0 0 0 0 0 0 0 0 0 0 0 0 0 0 0 0 0 0 0 0 0 0 0 0 0 0 0 0 0 0 0 0 0 0 0 0 0 0 0 0 0 0 0 0 0 0 0 0 0 0 0 0 0 0 0 0 0 0 0 0 0 0 0 0 0 0 0 0 0 0 0 0.0230941023197809 0.0793231184877614 0 0 0 0 0.384333038792982 0.0261081339318525 0 0.381233231115328 0.0297489150852286 0 0 0 0 0 0 0 0 0 0.0117341295061997 0.0326635543259279 0 0 0 0 0 0 0 0 0 0 0 0 0 0 0 0 0 0 0 0 0 0 0 0 0 0 0 0 0 0 0 0 0 0 0 0 0 0 0 0 0 0 0 0 0 0 0 0 0 0 0 0 0 0 0 0 0 0 0 0 0 0 0 0 0 0 0 0 0 0 0 0 0 0 0 0 0 0 0 0 0 0 0 0 0 0 0 0 0 0 0 0 0 0 0 0 0 0 0 0 0 0 0 0 0 0 0 0 0.0118806707520519 0 0 0.00768195712048739 0 0 0 0 0 0 0.0121991485624002 0 0 0 0 0 0 0 0 0 0 0 0 0 0 0 0 0 0 0 0 0 0
0 0 0 0 0 0 0 0 0 0 0 0 0 0 0 0 0 0 0 0 0 0 0 0 0 0 0 0 0 0 0 0 0 0 0 0 0 0 0 0 0 0 0 0 0 0 0 0 0 0 0 0 0 0 0 0 0 0 0 0 0 0 0 0 0 0 0 0 0 0 0 0 0 0 0 0 0 0 0 0 0 0 0 0 0 0 0 0 0 0 0 0 0 0 0 0 0 0 0 0 0 0 0 0 0 0 0 0 0 0 0 0.00395521743102832 0 0 0 0 0 0 0 0 0 0 0 0 0 0 0 0 0 0 0 0 0 0 0 0 0 0 0 0 0 0 0 0 0 0 0 0 0 0 0 0 0 0 0 0 0 0.0457590049619249 0 0 0.0516673450435883 0 0.00457149847551313 0 0 0.0256842279345267 0 0 0 0 0 0 0 0 0 0.0201655703366125 0.0562713979648021 0.00589998934156394 0 0 0 0 0 0.0254959688134855 0 0 0 0 0 0 0 0 0 0.0438801378801678 0.00842657549305176 0 0 0 0.00630692734807635 0 0 0 0 0 0 0 0 0 0.00907141069240564 0 0 0 0 0 0 0 0 0 0 0 0 0 0 0 0 0 0 0 0 0 0 0 0 0 0 0 0 0 0 0 0 0 0 0 0 0.0137933143657724 0 0 0 0 0.00925227776909965 0.0163584862731381 0 0 0 0 0 0 0 0 0 0 0 0 0 0 0 0 0 0 0 0 0 0 0 0 0 0 0 0 0 0 0 0 0 0 0.158046043842376 0.0780006711743118 0.0299286427391692 0.0954613062733239 0.178028457539739 0.0663361627285622 0 0 0 0 0.00969316198938481 0.0379462035883763 0 0 0 0 0 0 0 0 0 0 0 0 0 0 0 0 0 0 0 0 0
0 0 0 0 0 0 0 0 0 0 0 0 0 0 0 0 0 0 0 0 0 0 0 0 0 0 0 0 0 0 0 0 0 0 0 0 0 0 0 0 0 0 0 0 0 0 0 0 0 0 0 0 0 0 0 0 0 0 0 0 0 0 0 0 0 0 0 0 0 0 0 0 0 0 0 0 0 0 0 0 0 0 0 0 0 0 0 0 0 0 0 0 0 0 0 0 0 0 0 0 0 0 0 0 0 0 0 0 0 0 0 0 0 0 0 0 0 0 0 0 0 0 0 0 0 0 0 0 0 0 0 0 0 0 0 0 0 0 0 0 0 0 0 0 0 0 0 0 0 0 0 0 0 0 0 0 0 0 0 0.0447931390283428 0 0.0442044665109234 0 0 0 0 0 0 0 0 0 0 0 0 0 0 0 0 0 0 0 0 0 0 0 0 0 0 0.00567460743526756 0 0 0 0 0 0 0 0.0140003069976061 0 0.0172920115176437 0 0 0 0 0 0 0 0 0.0226475782553206 0.00936848852527699 0 0 0 0 0 0 0 0.0302546934601236 0 0 0 0 0 0 0 0 0 0 0 0 0 0 0 0 0 0 0 0 0 0 0 0 0 0 0 0 0 0 0 0 0 0 0 0 0.00281667120629239 0 0.00121239692534567 0 0 0 0 0 0 0 0 0 0 0 0 0 0 0 0 0 0 0 0 0 0 0 0 0 0 0 0 0 0 0.0311441062447622 0.0155791578557594 0.0973704732335821 0 0.167746038519056 0.18500625745043 0 0 0 0 0.0492406640721122 0.126078845047894 0.030773290415932 0 0 0 0 0 0 0.00996805500023499 0.0534922494144425 0 0 0.013479145528879 0 0 0.00561908549406701 0.0135902495407741 0 0 0 0 0.00864802231993175
0 0 0 0 0 0 0 0 0 0 0 0 0 0 0 0 0 0 0 0 0 0 0 0 0 0 0 0 0 0 0 0 0 0 0 0 0 0 0 0 0 0 0 0 0 0 0 0 0 0 0 0 0 0 0 0 0 0 0 0 0 0 0 0 0 0 0 0 0 0 0 0 0 0 0 0 0 0 0 0 0 0 0 0 0 0 0 0 0 0 0 0 0 0 0 0 0 0 0 0 0 0 0 0 0 0 0 0 0 0 0 0 0 0 0 0 0 0 0 0 0 0 0 0 0 0 0 0 0 0 0 0 0 0 0 0 0 0 0 0 0 0 0 0 0 0 0 0 0 0 0 0 0 0 0 0 0.0641639928751569 0.148435613199907 0 0 0.0757857461728698 0 0 0 0 0.0452071962090199 0 0 0 0 0 0 0 0 0 0 0.217575962585161 0.025599899732961 0 0 0 0 0 0 0 0 0 0 0 0 0 0 0 0.0161861097147946 0 0 0.0117451358326775 0 0 0 0 0 0 0 0 0 0 0 0.00951669535757106 0 0 0 0 0 0 0 0.0201651284802929 0 0 0 0 0 0 0 0 0 0 0 0 0 0 0 0 0 0 0 0 0 0 0 0 0 0 0 0 0 0 0 0 0 0 0 0 0 0 0 0 0 0 0 0 0 0 0 0 0 0 0 0 0 0 0 0 0 0 0 0 0 0 0 0 0 0 0 0 0 0 0 0.0264879309436673 0 0.1556370410239 0.0894763822773464 0 0 0 0 0 0.0240227614981881 0.0189492898513341 0 0 0 0 0 0 0 0.0280952561618114 0 0 0.00904896846543754 0 0 0 0.0139008896179042 0 0 0 0 0
0 0 0 0 0 0 0 0 0 0 0 0 0 0 0 0 0 0 0 0 0 0 0 0 0 0 0 0 0 0 0 0 0 0 0 0 0 0 0 0 0 0 0 0 0 0 0 0 0 0 0 0 0 0 0 0 0 0 0 0 0 0 0 0 0 0 0 0 0 0 0 0 0 0 0 0 0 0 0 0 0 0 0 0 0 0 0 0 0 0 0 0 0 0 0 0 0 0 0 0 0 0 0 0 0 0 0 0 0 0 0 0 0 0 0 0 0 0 0 0 0 0 0 0 0 0 0 0 0 0 0 0 0 0 0 0 0 0 0 0 0 0 0 0 0 0 0 0 0 0 0 0 0 0 0 0 0.0134926893040914 0.0241923056250455 0.0842954174101924 0.00116403179478406 0 0 0 0.02376480698931 0 0.273118902400881 0.0757475022498515 0.00347551460964409 0.00265329056338718 0 0 0 0.0109012033677971 0.0143442909583348 0 0.0101202631802932 0.088074765221229 0.0280396019226578 0 0.0743567110694137 0.00924680495783405 0 0.00234668809828466 0.00391001839803633 0.168161082836343 0 0 0 0 0 0 0 0 0.0120209731651797 0 0 0.00753145944834163 0 0 0 0 0 0 0 0 0 0 0 0.00737089516544781 0 0 0 0 0 0 0 0 0 0 0 0.0255798689764001 0.00188173164330969 0 0 0 0 0.00439006276889987 0 0 0 0 0 0 0 0 0 0 0 0 0 0 0 0 0 0 0 0 0 0 0 0 0 0 0 0 0 0 0 0 0 0 0 0 0 0.00250131483344295 0.0026804042261855 0 0 0 0 0 0 0 0 0 0 0 0 0 0.00338673043741051 0 0 0 0 0 0 0 0 0 0.00198711492193459 0 0 0.0164885444375918 0 0.00137345181688766 0.00140155720155756 0 0 0 0 0 0 0 0 0 0 0 0 0 0 0 0 0 0 0 0 0 0 0
0 0 0 0 0 0 0 0 0 0 0 0 0 0 0 0 0 0 0 0 0 0 0 0 0 0 0 0 0 0 0 0 0 0 0 0 0 0 0 0 0 0 0 0 0 0 0 0 0 0 0 0 0 0 0 0 0 0 0 0 0 0 0 0 0 0 0 0 0 0 0 0 0 0 0 0 0 0 0 0 0 0 0 0 0 0 0 0 0 0 0 0 0 0 0 0 0 0 0 0 0 0 0 0 0 0 0 0 0 0 0 0 0 0 0 0 0 0 0 0 0 0 0 0 0 0 0 0 0 0 0 0 0 0 0 0 0 0 0 0 0 0 0 0 0 0 0 0 0 0 0 0 0 0 0 0 0.133881618836311 0.080261174106747 0.0791732684983826 0 0 0 0.328579744801874 0 0 0.104171829683311 0.0628176089279575 0 0 0 0 0 0 0 0 0 0.106668625759997 0 0 0.0275987146668971 0 0 0 0 0.0768474147185231 0 0 0 0 0 0 0 0 0 0 0 0 0 0 0 0 0 0 0 0 0 0 0 0 0 0 0 0 0 0 0 0 0 0 0 0 0 0 0 0 0 0 0 0 0 0 0 0 0 0 0 0 0 0 0 0 0 0 0 0 0 0 0 0 0 0 0 0 0 0 0 0 0 0 0 0 0 0 0 0 0 0 0 0 0 0 0 0 0 0 0 0 0 0 0 0 0 0 0 0 0 0 0 0 0 0 0 0 0 0 0 0 0 0 0 0 0 0 0 0 0 0 0 0 0 0 0 0 0 0 0 0 0 0
0 0 0 0 0 0 0 0 0 0 0 0 0 0 0 0 0 0 0 0 0 0 0 0 0 0 0 0 0 0 0 0 0 0 0 0 0 0 0 0 0 0 0 0 0 0 0 0 0 0 0 0 0 0 0 0 0 0 0 0 0 0 0 0 0 0 0 0 0 0 0 0 0 0 0 0 0 0 0 0 0 0 0 0 0 0 0 0 0 0 0 0 0 0 0 0 0 0 0 0 0 0 0 0 0 0 0 0 0 0 0 0 0 0 0 0 0 0 0 0 0 0 0 0 0 0 0 0 0 0 0 0 0 0 0 0 0 0 0 0 0 0 0 0 0 0 0 0 0 0 0 0 0 0 0 0 0 0 0 0 0 0 0 0 0 0.323919200092934 0 0 0 0 0 0 0.109226620899508 0.131895200108232 0 0 0 0 0 0 0 0 0 0 0 0 0 0 0 0 0 0 0 0 0 0 0 0 0 0 0 0 0 0 0 0 0 0 0 0 0 0 0 0 0 0 0 0 0 0 0 0 0 0 0 0 0 0 0 0 0 0 0 0 0 0 0 0 0 0 0 0 0 0 0 0 0 0 0 0 0 0 0 0 0 0 0 0 0 0 0 0 0 0 0 0 0 0 0 0 0 0 0 0 0 0 0 0 0 0 0.0607393223922424 0 0.374219656507083 0 0 0 0 0 0 0 0 0 0 0 0 0 0 0 0 0 0 0 0 0 0 0 0 0 0 0 0 0 0 0 0 0 0 0 0
0 0 0 0 0 0 0 0 0 0 0 0 0 0 0 0 0 0 0 0 0 0 0 0 0 0 0 0 0 0 0 0 0 0 0 0 0 0 0 0 0 0 0 0 0 0 0 0 0 0 0 0 0 0 0 0 0 0 0 0 0 0 0 0 0 0 0 0 0 0 0 0 0 0 0 0 0 0 0 0 0 0 0 0 0 0 0 0 0 0 0 0 0 0 0 0 0 0 0 0 0 0 0 0 0 0 0 0 0 0 0 0 0 0 0 0 0 0 0 0 0 0 0 0 0 0 0 0 0 0 0 0 0 0 0 0 0 0 0 0 0 0 0 0 0 0 0 0 0 0 0 0 0 0 0 0 0.0148353827348703 0.0552208969135739 0.12756974621127 0.00997776968316484 0 0.0118156550119714 0.416689401458661 0.0114948813142616 0.0365382335632228 0 0.030150093830331 0 0 0 0 0 0 0.00498597829194521 0 0.00498224627226561 0.158549496084154 0.0312169112827267 0 0.0102235407890977 0 0 0 0 0.0502111807681501 0 0 0 0 0 0 0 0 0 0 0 0 0 0 0 0 0 0 0 0 0 0 0 0 0 0 0 0 0 0 0 0 0 0 0 0 0 0 0 0 0 0 0 0 0 0 0 0 0 0 0 0 0 0 0 0 0 0 0 0 0 0 0 0 0 0 0 0 0.00154225391735206 0 0.000753774677961789 0 0 0 0 0 0 0 0 0 0 0 0 0 0 0 0 0 0 0 0 0 0 0 0 0 0 0 0 0 0 0.011544981846712 0 0 0.00898948525006651 0 0 0.00270809009824175 0 0 0 0 0 0 0 0 0 0 0 0 0 0 0 0 0 0 0 0 0 0 0 0 0 0
0 0 0 0 0 0 0 0 0 0 0 0 0 0 0 0 0 0 0 0 0 0 0 0 0 0 0 0 0 0 0 0 0 0 0 0 0 0 0 0 0 0 0 0 0 0 0 0 0 0 0 0 0 0 0 0 0 0 0 0 0 0 0 0 0 0 0 0 0 0 0 0 0 0 0 0 0 0 0 0 0 0 0 0 0 0 0 0 0 0 0 0 0 0 0 0 0 0 0 0 0 0 0 0 0 0 0 0 0 0 0 0 0 0 0 0 0 0 0 0 0 0 0 0 0 0 0 0 0 0 0 0 0 0 0 0 0 0 0 0 0 0 0 0 0 0 0 0 0 0 0 0 0 0 0 0 0.0170168062986705 0 0.0298667906614499 0 0 0 0.346728464914959 0.0207967794006576 0 0.0904584521885114 0 0 0 0 0 0 0 0.0397344939845242 0 0 0.0180818807141141 0.0116775866898539 0 0.00700329901145609 0 0 0 0 0.33422692119344 0 0 0 0.00483884374623055 0.00295694847150368 0 0 0 0 0 0 0 0 0 0 0 0 0 0 0 0 0 0 0 0 0 0 0 0 0 0 0 0 0 0 0 0 0 0 0 0 0 0 0 0 0 0 0 0 0 0 0 0 0 0 0 0 0 0 0 0 0 0 0 0 0 0 0 0 0 0 0 0 0 0 0 0 0 0 0 0.00781676184270108 0 0 0 0 0 0 0 0 0 0 0 0 0 0 0 0 0 0 0 0 0 0 0 0 0 0.01589043715838 0 0 0 0 0.0384845714959917 0.00920650234576932 0 0 0 0 0 0 0 0 0 0 0 0 0 0 0 0 0 0 0 0 0.00521445988178672
0 0 0 0 0 0 0 0 0 0 0 0 0.0436401588186945 0 0 0 0 0 0 0 0 0 0 0 0 0 0.0202794626380315 0 0 0 0 0.00261267459504821 0 0.00355172214987085 0.0024027481705278 0 0 0 0 0 0 0 0 0 0 0 0 0 0 0 0 0 0 0 0 0.0214738806927411 0.00837663381437857 0 0 0 0 0 0 0 0 0 0 0 0 0 0 0 0 0 0 0 0 0 0 0 0 0 0 0 0 0 0 0 0 0 0 0 0 0 0 0 0 0 0 0 0 0 0 0 0.00772585073104569 0 0 0 0 0.00137956913216003 0 0 0 0 0.0363984036954651 0.00967222086339099 0.00150059156844686 0.00909869742209024 0.0303168914823486 0.0438263931285594 0.0116826877817438 0 0 0 0 0 0 0 0 0 0 0 0 0 0 0 0 0 0 0 0 0 0 0 0 0 0 0 0 0 0 0 0 0 0 0 0 0.00341908175144717 0 0 0 0 0.00471826623269289 0 0 0 0 0 0 0.0737202886403995 0.0613241164062298 0.106794026893841 0 0.0118389804147688 0 0.00295679824426556 0.0204139699455039 0 0 0 0 0 0 0 0 0 0 0.0748455049111969 0 0.0289120838864308 0 0 0 0 0 0.0073457704909245 0 0 0 0 0 0 0 0 0 0.00894666142912592 0 0 0.0313759911178368 0 0 0 0 0.00230389738090347 0.00211178937874621 0 0 0 0 0 0 0 0 0 0.00202362652612771 0 0 0 0 0.00184090778261629 0 0 0 0 0 0 0 0 0 0 0 0 0 0 0 0 0 0 0 0 0 0 0 0 0 0 0 0 0 0 0 0.016885594038135 0.00303276226578681 0.0543035716072525 0.114542145692114 0.0650142867615933 0 0 0 0 0.00241044240021523 0 0 0 0 0 0 0 0 0 0 0 0 0 0.0449808491173026 0 0 0 0 0 0 0 0 0 0 0 0 0 0 0 0 0 0 0 0 0 0 0 0 0 0 0 0 0 0 0 0 0 0
0 0 0 0 0 0 0 0 0 0 0 0 0 0 0 0 0 0 0 0 0 0 0.00586216954563049 0 0 0 0 0 0 0 0 0 0 0 0 0 0 0 0 0 0 0 0 0.046399055458762 0.0136386762908849 0.00379539759948672 0 0 0 0.00656076646155718 0 0 0 0 0 0 0 0 0 0 0.0041656482917486 0 0 0 0 0 0 0 0 0 0 0 0 0 0.0104146382571126 0 0 0 0 0 0 0 0 0 0 0 0 0 0 0 0 0 0 0 0 0 0 0 0 0 0 0 0 0 0 0 0 0 0 0 0 0 0 0 0 0 0 0 0 0 0 0 0 0 0 0 0 0 0.281692918526156 0 0 0 0 0 0 0 0 0 0 0 0 0 0 0 0 0 0 0 0 0 0 0 0 0 0 0 0 0 0 0 0 0 0.011560444721141 0 0 0 0 0 0 0.0620235129724424 0.0380326557245952 0 0 0.0069724048484216 0 0 0 0 0 0.1166797277612 0 0 0 0 0.199049033562739 0 0 0 0 0 0.099426879609562 0 0 0 0 0 0 0 0 0 0 0 0 0 0 0 0 0 0 0 0 0 0 0 0 0 0 0 0 0 0 0 0 0 0 0 0 0 0 0 0 0 0 0 0 0 0.00228345963870772 0 0 0 0 0 0 0 0 0 0 0 0 0 0 0 0 0 0 0 0 0 0 0 0 0 0 0 0 0.0875576765905218 0 0 0 0 0 0 0 0 0 0 0 0 0 0 0 0 0 0 0 0 0 0 0 0 0 0 0 0 0 0 0 0 0 0 0 0.00388493413933082 0 0 0 0 0 0 0 0 0 0 0 0 0 0 0 0 0
0 0 0 0 0 0 0 0 0 0 0 0 0 0 0 0 0 0 0 0 0 0 0 0 0 0 0 0 0 0 0 0 0 0 0 0 0 0 0 0.00100209090560368 0 0 0 0 0.00380663674048441 0 0 0 0.00858231689006767 0 0 0 0 0 0 0 0 0 0 0 0 0 0 0 0 0 0 0 0 0 0 0 0 0 0 0 0 0 0 0 0 0 0 0 0 0 0 0 0 0 0 0 0 0 0 0 0 0 0 0 0 0 0 0 0 0 0 0 0 0 0 0 0 0 0 0 0 0 0 0 0 0 0 0 0 0 0 0 0.0170525341932614 0 0 0 0 0 0 0 0 0 0 0 0 0 0 0 0 0 0 0 0 0 0 0 0 0 0 0 0 0 0 0 0 0 0 0 0 0 0 0.109256483330061 0.0286411298848807 0 0.083398884316214 0.287159804666116 0 0 0 0 0 0 0 0 0 0 0 0 0 0 0 0.113154338252304 0.013043574514152 0.092794565166156 0 0.0163041799253874 0 0 0 0.00428851983650473 0 0.0254816980985289 0 0 0 0 0.00196682308505001 0.00238642348586435 0 0.00574752816338199 0 0 0.0124011558126643 0 0 0 0 0 0.00154849038329241 0 0 0 0 0 0 0 0 0 0.0045686459760404 0 0 0 0 0 0 0 0 0 0 0 0 0 0 0 0 0 0 0 0 0 0 0 0 0 0 0 0 0 0 0 0 0 0 0 0 0 0.000437115939398964 0 0 0.0513495158459592 0 0 0 0 0 0 0 0 0 0 0 0 0 0 0 0 0 0 0.115627544588626 0 0 0 0 0 0 0 0 0 0 0 0 0 0 0 0 0 0 0 0 0 0 0 0 0 0 0 0 0 0 0 0 0 0
0 0 0 0 0 0 0 0 0 0 0 0 0 0 0 0 0 0 0 0 0 0 0 0.00528566474064036 0 0 0 0 0 0 0 0 0 0 0 0 0 0 0 0.0054022565345622 0 0 0 0 0.0186755212636018 0.00181462386912316 0 0 0 0 0 0 0 0 0 0 0 0 0 0 0.002731191957719 0 0 0 0 0 0 0 0 0 0 0 0 0 0.00440045660885838 0 0 0 0 0 0 0 0 0 0 0 0 0 0 0 0 0 0 0 0 0 0 0 0 0 0 0 0 0 0 0 0 0 0 0 0 0 0 0 0 0 0 0 0 0 0 0 0 0 0 0 0 0 0.0105344274867888 0 0 0 0 0 0.00888653645894908 0 0 0 0 0 0 0 0 0 0 0 0 0 0 0 0 0 0 0 0 0 0 0 0 0 0 0 0 0 0 0 0 0.0824920793471999 0.0159408398620192 0.0756974067472734 0 0.284174027832868 0 0 0 0 0 0 0 0 0 0 0 0 0 0 0 0.00910689011631427 0.00451528221504268 0.013761528356455 0.0104388771240968 0 0 0 0 0.00775238658280147 0 0 0 0 0 0 0 0 0 0.0149692810437455 0 0 0.0170330508274564 0 0 0 0 0 0 0 0 0 0 0 0 0 0 0 0.0995140694259811 0 0 0 0 0 0 0 0 0 0.00345046837008355 0 0 0.00103759295470713 0 0 0 0 0 0 0 0 0 0.00388210842904349 0.0125374365996913 0 0 0 0 0.00230692895278472 0.0213242336886958 0 0 0 0.0373175787997231 0 0.0332208848368863 0 0 0.00163772578071434 0 0.0418553359225313 0 0 0 0 0 0 0 0 0 0 0 0 0 0 0 0 0 0 0.0470062826062805 0 0 0 0 0 0 0 0 0 0 0 0 0 0 0.0347334594370614 0 0.0328077666863958 0 0 0 0 0 0 0 0 0 0 0 0.0337557985339051 0 0 0 0 0
0 0 0 0 0 0 0 0 0 0 0 0 0 0 0 0 0 0 0 0 0 0 0 0.00706638303788031 0 0 0 0 0 0 0 0 0 0 0 0 0 0 0.00177102631647958 0.00627287575725624 0 0 0.00437390743579093 0 0.00148544162171985 0 0 0 0.00542336029440696 0 0 0 0 0 0 0 0 0 0 0 0 0 0 0 0 0 0 0 0 0 0 0 0 0 0.00297917991477741 0 0 0 0 0 0 0 0 0 0 0 0 0 0 0 0 0 0 0 0 0 0 0 0 0 0 0 0 0 0 0 0 0 0 0 0 0 0 0 0 0 0 0 0 0 0 0 0 0 0 0 0 0 0 0 0 0 0 0 0.00286152276117091 0 0 0 0 0 0 0 0 0 0 0 0 0 0 0 0 0 0 0 0 0 0 0 0 0 0 0 0 0 0 0 0 0.0770897032684707 0 0.139866230267928 0.15249403029887 0 0 0 0 0 0 0 0 0 0 0 0 0 0 0 0 0.0801065288594666 0.00831951347315945 0.0583030894607227 0 0.0173444054180101 0 0 0 0.00484022231044669 0 0.0194594801921578 0 0 0 0 0.00493579089939854 0.00189558041621023 0 0.0237330004677816 0 0 0.00984280467247034 0 0 0 0 0.00202118293658134 0.00475546927321713 0 0 0 0 0 0 0 0 0 0.0471633365316633 0 0 0 0 0 0 0 0.00173788220262272 0 0 0 0 0.000848259981829817 0 0 0 0 0 0.000887406580800363 0 0 0 0.0028174943299122 0.00746191026486219 0 0 0 0 0.00145881921671917 0.0136941592935473 0 0.000695883379606404 0 0.0265258259443412 0 0.0209123139840989 0.00226264276613657 0 0.000922781638654869 0.00190287154885903 0.0139373035150697 0 0 0 0 0 0 0 0 0 0 0 0 0 0 0 0 0 0 0.154659489836688 0 0 0 0 0 0 0 0 0 0 0 0 0 0 0.0225000981938966 0 0.0212870965460112 0 0 0 0 0 0 0 0 0 0 0 0.0210836948903068 0 0 0 0 0
0 0 0 0 0 0 0 0 0 0 0 0 0 0 0 0 0 0 0 0 0 0 0 0 0 0 0.00639941779154567 0 0 0 0 0 0 0 0 0 0 0 0 0 0 0 0 0 0 0 0 0 0 0 0 0 0 0 0 0 0 0 0 0 0 0 0 0 0.012496992803615 0 0 0 0 0 0 0 0 0 0 0 0 0 0 0 0 0 0 0 0 0 0 0 0 0 0 0 0 0 0 0 0 0 0 0 0 0 0 0 0 0 0 0 0 0 0 0 0 0 0 0 0 0 0 0 0 0 0 0 0 0 0 0 0.0645152709411845 0 0 0 0 0 0 0 0 0 0 0 0 0 0 0 0 0 0 0 0 0 0 0 0 0 0 0 0 0 0 0 0 0 0.0838152255573605 0 0.0620907827943855 0 0 0 0 0 0 0 0 0 0 0 0 0 0 0.0636300678130843 0 0 0 0 0.246105723282276 0 0 0 0 0 0 0 0 0 0 0 0 0 0 0 0 0 0 0 0 0 0 0 0 0.0253022386263155 0.0226392501655687 0.0622444139110095 0 0 0 0 0 0 0 0.0909401027912402 0.0264601546227045 0 0 0 0 0 0 0 0 0 0 0 0 0 0.0344089389363417 0 0 0 0 0 0 0 0 0 0 0 0 0 0 0 0 0 0 0 0 0 0 0 0 0 0 0 0 0 0 0 0 0 0 0 0 0.0423176364402786 0 0 0 0 0 0 0 0 0 0 0.15663378352309 0 0 0 0 0 0 0 0 0 0 0 0 0 0 0 0 0 0 0 0 0 0 0 0 0 0 0 0 0 0 0 0 0 0 0 0
0 0 0 0 0 0 0 0 0 0 0 0 0 0 0 0 0 0 0 0 0 0 0.00988062348006524 0 0 0 0.0898210706946554 0 0 0 0 0 0 0 0 0 0 0 0 0 0 0 0 0 0 0 0 0 0 0 0 0 0 0.0173396946041014 0 0 0 0 0 0 0 0 0 0 0 0 0.0211824308054848 0 0 0 0 0 0 0 0 0 0 0 0 0 0 0 0 0 0 0 0 0 0 0 0 0 0 0 0 0 0 0 0 0 0 0 0 0 0 0.0212249005822088 0 0.0404030927372259 0.0440698791333453 0 0 0 0 0 0 0 0 0.0345113512511422 0 0 0.0403823674213687 0 0 0 0 0 0 0 0.0927067838178253 0 0 0 0 0 0 0 0 0 0 0 0 0 0 0 0 0 0 0 0 0 0 0 0 0 0 0 0 0 0 0 0 0 0.0852329647457873 0 0.0579438917695733 0.0194186125648982 0.0515792491728377 0.0518178616589559 0.00950870505879797 0 0 0 0 0 0 0 0 0 0 0 0 0 0 0 0.0873922051147187 0 0 0 0 0 0 0 0 0 0 0 0 0 0 0 0 0 0 0 0 0 0 0 0.00888947587192774 0 0 0 0 0 0 0 0 0 0 0 0 0 0 0 0 0 0 0 0 0 0 0 0 0 0 0 0 0 0 0 0 0.00590521432810441 0 0 0 0 0 0 0 0 0 0 0 0 0 0 0 0 0 0 0 0 0 0.0191218541385875 0 0.110825697974704 0 0 0 0 0 0.0480268418728223 0 0 0 0 0 0 0 0 0 0 0.0328152312008622 0 0 0 0 0 0 0 0 0 0 0 0 0 0 0 0 0 0 0 0 0 0 0 0 0 0 0 0 0 0 0 0 0 0 0 0
0 0 0 0 0 0 0 0 0 0 0 0 0 0 0 0 0.00557387786353186 0 0 0 0 0 0 0 0 0 0 0 0 0 0 0 0 0 0 0 0 0 0 0 0 0 0 0 0 0.00801908177029543 0 0 0 0 0 0 0 0 0 0 0 0 0 0.0424181258117276 0 0 0 0 0 0 0 0 0 0 0 0 0 0 0 0 0 0 0 0 0 0 0 0 0 0 0 0 0 0 0 0 0 0 0 0 0 0 0 0 0 0 0 0 0 0.0473189314496449 0 0.0456835858793341 0 0 0 0 0 0 0 0 0 0.0252570364387313 0 0 0 0 0.0587210815332509 0.0615370731884638 0 0 0 0 0 0.0052747839674626 0 0 0 0 0 0 0 0 0 0 0 0 0 0 0 0 0 0 0 0 0 0 0 0 0 0 0 0 0 0 0 0 0 0 0 0 0 0 0 0 0 0 0 0 0 0 0 0 0 0 0 0 0 0 0 0 0 0 0 0 0 0 0 0 0 0 0.0125441218252617 0 0 0 0 0 0 0 0 0 0 0 0 0.063180190188052 0.103777032624709 0 0 0 0 0 0 0 0 0 0 0 0 0 0 0 0.0205971205197288 0 0 0 0 0 0 0 0.0996017115905761 0 0 0 0 0 0 0 0 0 0 0 0 0 0 0 0 0 0 0 0 0 0 0 0 0 0 0 0 0 0 0 0 0 0 0 0 0.0688818552235041 0 0 0.0350958851546036 0 0 0.0497919490826898 0 0 0 0.246726555888432 0 0 0 0 0 0 0 0 0 0 0 0 0 0 0 0 0 0 0 0 0 0 0 0 0 0 0 0 0 0 0 0 0 0 0 0 0
0 0 0 0 0 0 0 0 0 0 0 0 0 0 0 0 0 0 0 0 0 0 0 0 0 0 0 0 0 0 0 0 0 0 0 0 0 0 0 0 0 0 0 0 0 0 0 0 0 0 0 0 0 0 0 0 0 0 0 0 0 0 0 0 0 0 0 0 0 0 0 0 0 0 0 0 0 0 0 0 0 0 0 0 0 0 0 0 0 0 0 0 0 0 0 0 0 0 0 0 0 0 0 0 0 0 0 0 0 0 0 0 0 0 0 0 0 0 0 0 0 0 0 0 0 0 0 0 0 0 0 0 0 0 0 0 0 0 0 0 0 0 0 0 0 0 0 0 0 0 0 0 0 0 0 0 0 0 0 0.0590483969193231 0 0 0.116381284185797 0 0 0.03755396813997 0 0.0250466533900267 0 0 0 0 0 0 0 0 0.233918399694196 0 0 0.0202564176800594 0 0 0 0.0380036970687739 0 0 0 0 0 0 0 0 0 0.292814342990922 0 0 0 0 0 0 0 0 0 0 0 0 0 0 0.0620878356095631 0 0 0 0 0 0 0 0 0 0 0 0 0.100331975000669 0 0 0 0 0 0 0 0 0 0 0 0 0 0 0 0 0 0 0 0 0 0 0 0 0 0 0 0 0 0 0 0 0 0 0 0 0 0 0 0 0 0 0.0145570293206993 0 0 0 0 0 0 0 0 0 0 0 0 0 0 0 0 0 0 0 0 0 0 0 0 0 0 0 0 0 0 0 0 0 0 0 0 0 0 0 0 0 0 0 0 0 0 0 0 0 0 0 0 0 0
0 0 0 0 0 0 0 0 0 0 0 0 0 0 0 0 0 0 0 0 0 0 0 0 0 0 0 0 0 0 0 0 0 0 0 0 0 0 0 0 0 0 0 0 0 0 0 0 0 0 0 0 0 0 0 0 0 0 0 0 0 0 0 0 0 0 0 0 0 0 0 0 0 0 0 0 0 0 0 0 0 0 0 0 0 0 0 0 0 0 0 0 0 0 0 0 0 0 0 0 0 0 0 0 0 0 0 0 0 0 0 0.00797782912368644 0.00134105007140198 0 0 0 0 0 0 0 0 0 0 0 0 0 0 0 0 0 0 0 0 0 0 0 0 0 0 0 0 0 0 0 0 0 0 0 0 0 0 0 0 0 0 0 0.0321595974887823 0.140289849505349 0.00437251849302682 0.0243432466995389 0 0.0633264261959584 0.149635977924595 0.0131073451462932 0 0.176558529195595 0.00671130462514014 0.0255475159434231 0 0 0 0 0 0 0 0.0345587143732701 0 0.0176385548380773 0 0.0250876446149067 0.0104100037488858 0 0 0 0.0140548440202857 0 0 0 0 0 0 0 0 0.0140872421383258 0 0 0 0 0 0 0 0 0 0 0 0 0 0 0.0281117906918566 0 0 0 0 0 0 0 0 0.0038911948851052 0 0 0 0 0 0 0 0 0 0 0 0 0 0 0 0 0 0 0 0 0 0 0 0 0 0 0 0.00177197416101248 0 0 0 0 0 0 0 0 0 0 0 0 0 0 0 0 0 0 0.0179036828109782 0 0 0 0 0 0 0 0.00441309530820138 0.0128780646257865 0.0319135870282609 0 0 0 0.00924272501455418 0.0573765895667974 0 0 0.00475338998718079 0 0 0 0.0167316893467483 0 0 0.0418343733165602 0.00309333247725953 0 0.00369254529637611 0 0.00118377133678091 0 0 0 0 0 0 0 0 0 0 0 0 0 0 0 0 0 0 0 0 0 0 0 0
0 0 0 0 0 0 0 0 0 0 0 0 0 0 0 0 0 0 0 0 0 0 0 0 0 0 0 0 0 0 0 0 0 0 0 0 0 0 0 0 0 0 0 0 0 0 0 0 0 0 0 0 0 0 0 0 0 0 0 0 0 0 0 0 0 0 0 0 0 0 0 0 0 0 0 0 0 0 0 0 0 0 0 0 0 0 0 0 0 0 0 0 0 0 0 0 0 0 0 0 0 0 0 0 0 0 0 0 0 0 0 0 0 0 0 0 0 0 0 0 0 0 0 0 0 0 0 0 0 0 0 0 0 0 0 0 0 0 0 0 0 0 0 0 0 0 0 0 0 0 0 0 0 0 0 0 0.0932459430199074 0.0899938452105222 0.0516779340071474 0.0108368471219768 0 0.0316353944639065 0.202263398265763 0 0 0.147596034817351 0.0184025232805805 0 0 0 0 0 0 0 0 0 0.0748900160241346 0 0 0 0.0407416616450387 0 0 0 0.0281309713055941 0 0 0 0 0 0 0 0 0 0 0 0 0 0 0 0 0 0 0 0 0 0 0 0 0 0 0 0 0 0 0 0 0 0 0 0 0 0 0 0 0 0 0 0 0 0 0 0 0 0 0 0 0 0 0 0 0 0 0 0 0 0.00358143429401742 0 0 0 0 0 0 0.00718807126288383 0 0.00409129909214769 0 0 0 0 0 0 0 0 0 0 0 0 0 0 0 0 0 0 0.036548565810045 0 0.0480699843746927 0 0 0 0 0 0 0 0 0 0 0 0 0 0 0.0288362776909946 0 0 0 0 0 0.0672525318232491 0 0 0 0 0 0 0 0 0 0 0 0.0150172664900475 0 0 0 0 0 0 0 0 0
0 0 0 0 0 0 0 0 0 0 0 0 0 0 0 0 0 0 0 0 0 0 0 0 0 0 0 0 0 0 0 0 0 0 0 0 0 0 0 0 0 0 0 0 0 0 0 0 0 0 0 0 0 0 0 0 0 0 0 0 0 0 0 0 0 0 0 0 0 0 0 0 0 0 0 0 0 0 0 0 0 0 0 0 0 0 0 0 0 0 0 0 0 0 0 0 0 0 0 0 0 0 0 0 0 0 0 0 0 0 0 0 0 0 0 0 0 0 0 0 0 0 0 0 0 0 0 0 0 0 0 0 0 0 0 0 0 0 0 0 0 0 0 0 0 0 0 0 0 0 0 0 0 0 0 0 0 0 0 0 0 0 0 0 0 0 0 0 0 0 0 0 0 0 0 0 0 0 0 0 0 0 0 0 0 0 0 0 0 0 0 0 0 0 0 0 0 0 0 0 0 0 0 0 0 0 0 1 0 0 0 0 0 0 0 0 0 0 0 0 0 0 0 0 0 0 0 0 0 0 0 0 0 0 0 0 0 0 0 0 0 0 0 0 0 0 0 0 0 0 0 0 0 0 0 0 0 0 0 0 0 0 0 0 0 0 0 0 0 0 0 0 0 0 0 0 0 0 0 0 0 0 0 0 0 0 0 0 0 0 0 0 0 0 0 0 0 0 0 0 0 0 0 0 0 0 0 0 0 0 0 0 0 0 0 0 0 0 0
0 0 0 0 0 0 0 0 0 0 0 0 0 0 0 0 0 0 0 0 0 0.00508340020052005 0 0 0 0 0 0 0 0 0 0 0 0 0 0 0 0 0 0.00184399809422691 0 0 0 0 0 0 0 0 0 0 0 0 0 0 0 0 0 0 0 0 0.0011436419122789 0 0 0 0 0 0 0 0 0 0 0 0 0 0 0 0 0 0 0 0 0 0 0 0 0 0 0 0 0 0 0 0 0 0 0 0 0 0 0 0 0 0 0 0 0 0 0 0 0 0 0 0 0 0 0 0 0 0 0 0 0 0 0 0 0 0 0 0 0 0 0 0 0 0 0 0 0 0 0 0 0 0 0 0 0 0 0 0 0 0 0 0 0 0 0 0.00682466545468294 0.00251145007298508 0 0 0 0 0.156149472241587 0.00419182080436281 0 0.0140721672146072 0.0032129342485787 0 0.0562375027010021 0 0 0 0.0173793791741696 0 0 0.00369906236834193 0.0310095672603856 0 0 0 0.0349364987164619 0.0046229427462067 0.0036982482263527 0.0341148943620717 0.401393579345458 0 0 0 0 0 0.0484087914494702 0 0 0.00487806686078385 0 0 0.00846341626839318 0 0 0 0 0 0 0 0 0 0 0 0 0.00769948141368545 0 0.00871379367595308 0 0 0 0 0.00112801282654492 0 0 0 0.0433224022535234 0.00182673820207091 0 0 0.0150678224265901 0 0.0049158541259596 0 0 0 0 0 0 0 0 0 0 0 0 0 0 0 0 0 0 0 0 0 0 0 0 0 0 0 0 0 0 0 0 0 0 0 0 0 0 0 0 0 0 0 0 0 0 0 0 0 0 0 0 0.00275273164166118 0 0 0 0 0 0.00247571988332263 0 0 0 0 0 0 0.0638448592041674 0 0.00192174654856848 0.00245533807502626 0 0 0 0 0 0 0 0 0 0 0 0 0 0 0 0 0 0 0 0 0 0 0
0 0 0 0 0 0 0 0 0 0 0 0 0 0 0 0 0 0 0 0 0 0 0 0 0 0 0 0 0 0 0 0 0 0 0 0 0 0 0 0 0 0 0 0 0 0 0 0 0 0 0 0 0 0 0 0 0 0 0 0 0 0 0 0 0 0 0 0 0 0 0 0 0 0 0 0 0 0 0 0 0 0 0 0 0 0 0 0 0 0 0 0 0 0 0 0 0 0 0 0 0 0 0 0 0 0 0 0 0 0 0 0 0 0 0 0 0 0 0 0 0 0 0 0 0 0 0 0 0 0 0 0 0 0 0 0 0 0 0 0 0 0 0 0 0 0 0 0 0 0 0 0 0 0 0 0 0 0.059546529696902 0 0 0 0 0.210005429080406 0 0 0 0 0 0 0 0 0 0 0 0 0 0.139157038915642 0.128272071061273 0 0.377831232334246 0 0 0 0.0851876989115304 0 0 0 0 0 0 0 0 0 0 0 0 0 0 0 0 0 0 0 0 0 0 0 0 0 0 0 0 0 0 0 0 0 0 0 0 0 0 0 0 0 0 0 0 0 0 0 0 0 0 0 0 0 0 0 0 0 0 0 0 0 0 0 0 0 0 0 0 0 0 0 0 0 0 0 0 0 0 0 0 0 0 0 0 0 0 0 0 0 0 0 0 0 0 0 0 0 0 0 0 0 0 0 0 0 0 0 0 0 0 0 0 0 0 0 0 0 0 0 0 0 0 0 0 0 0 0 0 0 0 0 0 0 0 0
0 0 0 0 0 0 0 0 0 0 0 0 0 0 0 0 0 0 0 0 0 0 0 0 0 0 0 0 0 0 0 0 0 0 0 0 0 0 0 0 0 0 0 0 0 0 0 0 0 0 0 0 0 0 0 0 0 0 0 0 0 0 0 0 0 0 0 0 0 0 0 0 0 0 0 0 0 0 0 0 0 0 0 0 0 0 0 0 0 0 0 0 0 0 0 0 0 0 0 0 0 0 0 0 0 0 0 0 0 0 0 0 0 0 0 0 0 0 0 0 0 0 0 0 0 0 0 0 0 0 0 0 0 0 0 0 0 0 0 0 0 0 0 0 0 0 0 0 0 0 0 0 0 0 0 0 0 0 0 0 0 0 0 0 0 0 0 0 0 0 0 0 0 0 0 0 0 0 0 1 0 0 0 0 0 0 0 0 0 0 0 0 0 0 0 0 0 0 0 0 0 0 0 0 0 0 0 0 0 0 0 0 0 0 0 0 0 0 0 0 0 0 0 0 0 0 0 0 0 0 0 0 0 0 0 0 0 0 0 0 0 0 0 0 0 0 0 0 0 0 0 0 0 0 0 0 0 0 0 0 0 0 0 0 0 0 0 0 0 0 0 0 0 0 0 0 0 0 0 0 0 0 0 0 0 0 0 0 0 0 0 0 0 0 0 0 0 0 0 0 0 0 0 0 0 0 0 0 0 0 0 0 0 0 0 0 0 0 0
0 0 0 0 0 0 0 0 0 0 0 0 0 0 0 0 0 0 0 0 0 0 0 0 0 0 0 0 0 0 0 0 0 0 0 0 0 0 0 0 0 0 0 0 0 0 0 0 0 0 0 0 0 0 0 0 0 0 0 0 0 0 0 0 0 0 0 0 0 0 0 0 0 0 0 0 0 0 0 0 0 0 0 0 0 0 0 0 0 0 0 0 0 0 0 0 0 0 0 0 0 0 0 0 0 0 0 0 0 0 0 0 0 0 0 0 0 0 0 0 0 0 0 0 0 0 0 0 0 0 0 0 0 0 0 0 0 0 0 0 0 0 0 0 0 0 0 0 0 0 0 0 0 0 0 0 0 0 0 0 0 0 0.25222922081327 0 0 0 0 0 0 0 0 0 0 0 0 0 0 0 0 0.189284798180504 0 0 0 0.558485981006226 0 0 0 0 0 0 0 0 0 0 0 0 0 0 0 0 0 0 0 0 0 0 0 0 0 0 0 0 0 0 0 0 0 0 0 0 0 0 0 0 0 0 0 0 0 0 0 0 0 0 0 0 0 0 0 0 0 0 0 0 0 0 0 0 0 0 0 0 0 0 0 0 0 0 0 0 0 0 0 0 0 0 0 0 0 0 0 0 0 0 0 0 0 0 0 0 0 0 0 0 0 0 0 0 0 0 0 0 0 0 0 0 0 0 0 0 0 0 0 0 0 0 0 0 0 0 0 0 0 0 0 0 0 0 0
0 0 0 0 0 0 0 0 0 0 0 0 0 0 0 0 0 0 0 0 0 0.0448708665441816 0 0 0 0 0 0 0 0 0 0 0 0 0 0 0 0 0 0.00965542301430784 0 0 0 0 0 0 0 0 0 0 0 0 0 0 0 0 0 0 0 0 0 0 0 0 0 0 0 0 0 0 0 0 0 0 0 0 0 0 0 0 0 0 0 0 0 0 0 0 0 0 0 0 0 0 0 0 0 0 0 0 0 0 0 0 0 0 0 0 0 0 0 0 0 0 0 0 0 0 0 0 0 0 0 0 0 0 0 0 0 0 0 0 0 0 0 0 0 0 0 0 0 0 0 0 0 0 0 0 0 0 0 0 0 0 0 0 0 0.00862339789873986 0 0.0227431195233249 0 0 0.0136978072826874 0 0 0 0 0 0 0 0 0 0 0 0 0.0115772859466862 0 0 0 0.0569109627862274 0.0131404522659201 0 0.0182030641376008 0 0 0 0 0 0 0 0 0 0 0.0821801257593199 0 0 0.0164316188427281 0 0 0 0 0 0 0 0 0 0 0 0 0 0 0 0 0 0.0355773204880577 0 0 0 0.0116806430240672 0 0.0915479337239167 0 0 0.0102679400568154 0 0.0115892256373616 0 0 0 0 0 0 0 0 0 0 0 0 0 0.00741590128737811 0 0 0 0 0.00338555215847934 0 0 0 0 0 0 0.00795928426835639 0 0.00768162108914335 0 0.00359222607922754 0 0 0 0 0 0 0 0 0 0 0 0 0 0 0 0 0.00479257326217932 0 0 0 0 0 0 0 0 0 0 0 0 0.00793089140412132 0.0193006264592016 0 0 0.0181385628865589 0.00244886316960647 0 0.183317425907359 0 0.231373889757834 0 0 0 0 0 0 0 0 0 0 0.00273328420832679 0.00569504497306051 0 0 0.0317986203640549 0 0 0 0 0.00373844579316994 0 0 0 0
0 0 0 0 0 0 0 0 0 0 0 0 0 0 0 0 0 0 0 0 0 0 0 0 0 0 0 0 0 0 0 0 0 0 0 0 0 0 0 0 0 0 0 0 0 0 0 0 0 0 0 0 0 0 0 0 0 0 0 0 0.00142796881489368 0 0 0 0 0 0 0 0 0 0 0 0 0 0 0 0 0 0 0 0 0 0 0 0 0 0 0 0 0 0 0 0 0 0 0 0 0 0 0 0 0 0 0 0 0 0 0 0 0 0 0 0 0 0 0 0 0 0 0 0 0 0 0 0 0 0 0 0 0 0 0 0 0 0 0 0 0 0 0 0 0 0 0 0 0 0 0 0 0 0 0 0 0 0 0 0.00355575494518946 0 0 0 0 0 0.264391281749944 0.00873865110268588 0 0.0517441638690126 0.11479999873142 0 0.071827703195591 0 0 0 0.0503262849372373 0.0231241524264479 0 0 0.0130065804981859 0.00613141775040866 0 0.300518842550835 0 0 0 0 0 0 0 0 0 0 0.0372696604576903 0 0 0 0 0 0 0 0 0 0 0 0 0 0 0 0 0 0 0.0107974574124167 0 0.00698531184604402 0 0 0 0 0.000855149324576328 0 0 0 0 0 0 0 0 0 0 0 0 0 0 0 0 0 0 0 0 0 0 0 0 0 0 0 0 0 0 0 0 0 0 0 0 0 0 0 0 0 0 0 0 0 0 0 0 0.00357986023955075 0 0 0 0 0 0 0 0 0 0 0 0 0 0 0 0 0 0 0 0 0 0 0 0 0 0 0.0309197601478715 0 0 0 0 0 0 0 0 0 0 0 0 0 0 0 0 0 0 0 0 0 0 0 0 0 0
0 0 0 0 0 0 0 0 0 0 0 0 0 0 0 0 0 0 0 0 0 0.155327740205887 0 0 0 0 0 0 0 0 0 0 0 0 0 0 0 0 0.0556157324884146 0.0405897120169752 0 0 0 0 0 0 0 0 0 0 0 0 0 0 0 0 0 0 0 0 0 0 0 0 0 0 0 0 0 0 0 0 0 0 0 0 0 0 0 0 0 0 0 0 0 0 0 0 0 0 0 0 0 0 0 0 0 0 0 0 0 0 0 0 0 0 0 0 0 0 0 0 0 0 0 0 0 0 0 0 0 0 0 0 0 0 0 0 0 0 0 0 0 0 0 0 0 0 0 0 0 0 0 0 0 0 0 0 0 0 0 0 0 0 0 0 0 0 0 0 0 0 0 0 0 0 0 0 0 0 0 0 0 0 0 0 0 0 0 0 0 0 0 0 0 0 0.191793436105211 0 0 0 0.0316857583543862 0 0 0 0 0 0 0 0 0 0.101981097543742 0 0 0 0.184128814750461 0 0.0300660077985746 0 0 0 0 0 0 0 0.0719523324659409 0 0 0 0 0 0 0 0 0 0 0 0 0 0 0 0 0 0.136859368270408 0 0 0 0 0 0 0 0 0 0 0 0 0 0 0 0 0 0 0 0 0 0 0 0 0 0 0 0 0 0 0 0 0 0 0 0 0 0 0 0 0 0 0 0 0 0 0 0 0 0 0 0 0 0 0 0 0 0 0 0 0 0 0 0 0 0 0 0 0 0 0 0 0 0 0 0 0 0 0 0 0 0 0 0 0 0
0 0 0 0 0 0 0 0 0 0 0 0 0 0 0 0 0 0 0 0 0 0.0594070733560673 0 0.0297777840970489 0 0 0 0 0 0 0 0 0 0 0 0 0 0 0.0162493263419226 0.0674940291215597 0 0 0.0921560690294168 0 0 0 0 0 0 0 0 0 0 0 0 0 0 0 0 0 0 0 0 0 0 0 0 0 0 0 0 0 0 0 0 0 0 0 0 0 0 0 0 0 0 0 0 0 0 0 0 0 0 0 0 0 0 0 0 0 0 0 0 0 0 0 0 0 0 0 0 0 0 0 0 0 0 0 0 0 0 0 0 0 0 0 0 0 0 0 0 0 0 0 0 0 0 0 0 0 0 0 0 0 0 0 0 0 0 0 0 0 0 0 0 0 0 0 0 0 0 0 0 0 0 0 0 0 0 0 0 0 0 0 0 0 0 0 0 0 0 0 0 0 0 0.151412531173386 0 0.00728579424035961 0 0.00600006584500203 0 0 0 0 0 0 0 0 0 0.0412259825613828 0 0 0 0 0.124883797352954 0 0 0 0 0 0 0 0 0 0 0 0 0 0 0 0 0 0 0 0 0 0 0 0 0 0 0.073278134565263 0.322445758669195 0 0 0 0 0 0 0 0 0 0 0 0 0 0 0 0 0 0 0 0 0 0 0 0 0 0.00838365364644119 0 0 0 0 0 0 0 0 0 0 0 0 0 0 0 0 0 0 0 0 0 0 0 0 0 0 0 0 0 0 0 0 0 0 0 0 0 0 0 0 0 0 0 0 0 0 0 0 0 0 0 0 0 0 0 0 0 0 0 0
0 0 0 0 0 0 0 0 0 0 0 0 0.00229887313935379 0 0 0 0 0 0 0 0 0 0 0 0 0 0.00615634677676571 0 0 0 0 0.0133213556650576 0.00160184385005869 0.00622779283280937 0.00262642499842511 0 0 0 0 0 0 0 0 0 0 0 0 0 0 0 0 0 0 0 0 0 0 0 0 0 0 0 0 0 0 0 0 0 0 0 0 0 0 0 0 0 0 0 0 0 0 0 0 0 0 0 0 0 0 0 0 0 0 0 0 0 0 0 0 0 0 0 0 0 0 0 0 0 0 0 0 0 0 0 0.002078574762227 0 0 0 0 0.00623756336939409 0.00424932467508887 0 0 0 0 0 0 0 0 0 0 0 0 0 0 0 0 0 0 0 0 0 0 0 0 0 0 0 0 0 0 0 0 0 0 0 0 0 0 0 0 0 0 0 0 0 0 0.120840755363241 0 0.123270377879548 0.0109304200951909 0.1791703784959 0 0 0 0 0 0 0 0 0 0 0 0 0 0 0.000698719347535975 0 0.00836355513018533 0.183528348878837 0 0.0324803123499687 0 0 0 0 0 0.0290332729166361 0 0 0 0 0.00615551831964338 0.00518885852836807 0 0.00357856497002486 0 0 0.00580455067168728 0 0 0 0 0 0.0018100934202142 0 0 0 0 0 0 0 0 0 0 0 0 0 0 0.00135887155226089 0 0 0.00113975822500063 0 0 0 0 0.00193497220625572 0.00735057822913874 0 0 0 0 0.000821719524886691 0 0 0 0.00356946073863598 0.00568482979372564 0 0 0 0 0.00137201223504199 0.0111059295139148 0.000664936058619485 0.00190978410973326 0 0.0369723584094395 0 0.0107991352758481 0.00318341170948924 0 0.00552950151634612 0 0.00630974661381433 0 0 0 0 0 0 0 0 0 0 0 0 0 0 0 0 0 0 0.0971151155948906 0 0 0 0 0 0 0 0 0 0.00143509930003175 0 0 0 0 0.0143947756099994 0 0.0151100901945238 0 0 0 0 0 0 0 0 0 0 0 0.0115986681417166 0 0.00498741901052555 0 0 0
0 0 0 0 0 0 0 0 0 0 0 0 0 0 0 0 0 0 0 0 0 0 0 0 0 0 0 0 0 0 0 0 0.00305832155703275 0.00437818994170594 0.00188511561414662 0 0 0 0 0 0 0 0 0 0 0 0 0 0 0 0 0 0 0 0.0136135811749994 0 0.00285954365057013 0 0 0 0 0 0 0 0 0 0 0 0 0 0 0.00270363840780126 0 0 0 0 0 0 0 0 0 0 0 0 0 0 0 0 0 0 0 0 0 0 0.00310412960480839 0 0 0 0 0 0.0465630692803856 0.0219929504100819 0 0 0 0 0 0 0 0 0 0 0 0 0 0 0 0 0 0 0 0 0 0 0 0 0 0 0 0 0 0 0 0 0 0 0 0 0 0.0113382834967494 0 0 0 0 0.00754218433785626 0 0 0 0 0 0 0 0 0 0 0 0 0 0 0 0.00220300378628053 0 0 0 0 0 0.00139729764718822 0 0 0.00856922642182788 0.00326820382331577 0.0112215720833887 0 0 0 0 0 0 0 0 0 0 0 0 0 0 0 0.00504369017189889 0 0.0208945922253777 0 0 0 0.00520927901692688 0 0.0239791710026417 0 0 0 0 0 0 0 0 0 0 0 0 0 0 0 0 0 0 0 0.0171109779590059 0.016977659947039 0 0 0 0 0 0 0 0 0 0 0 0 0 0 0 0 0 0 0 0 0 0 0 0 0 0 0 0 0 0 0 0.00199675752668855 0 0.0037916138511164 0 0 0.00605572278823315 0.00818139791394223 0.00298368169804204 0 0 0.201883776481057 0.00306749795153598 0.0153549978675989 0 0 0 0 0 0 0 0 0 0 0 0 0 0 0 0 0 0 0 0 0 0 0 0.00946649049163586 0 0 0 0 0 0 0.00506495851128965 0 0 0 0 0.00177734733844998 0.00370312487693226 0.0579844378536429 0.0286526304619448 0.0274146780617779 0.0345540517264688 0.0033249500929127 0 0.0226050437735519 0.00781990914727986 0.0141528708687318 0 0 0 0 0 0.0103592740973932 0.0131793805822095 0 0 0 0.0232218189310712 0.258489905545465
0 0 0 0 0 0 0 0 0 0 0 0 0 0 0 0 0 0 0 0 0 0 0 0 0 0 0 0 0 0 0 0.0019908008961536 0.0017649508605189 0.00348984596807553 0.0122022983738163 0 0 0 0 0 0 0 0 0 0 0 0 0 0 0 0 0 0 0 0.00165011143895716 0 0.00125003324882519 0 0 0 0 0 0 0 0 0 0 0 0 0 0 0 0 0 0 0 0 0 0 0 0 0 0 0 0 0 0 0 0 0 0 0 0 0 0 0 0 0 0 0 0.0160490267153347 0.00196537447052585 0 0 0 0 0 0 0 0 0 0 0 0 0 0 0 0 0 0 0 0 0 0 0 0 0 0 0 0 0 0 0 0 0 0 0 0 0 0.00111399037963993 0 0 0 0 0 0 0 0 0 0 0 0 0 0 0 0 0 0 0 0 0 0 0 0 0 0 0.00156254156103148 0.0515139761277432 0 0.111559877166233 0.0182276799717078 0.143908959911347 0 0 0 0 0 0 0 0 0 0 0 0 0 0 0.000635008957558559 0.202535485666396 0.0382361706916649 0 0 0.0176105038753627 0 0.00250653917298155 0 0.0300525773700978 0 0.0142985989445511 0 0 0 0 0.00440355221996494 0.00414389272695048 0 0.00449819878818005 0 0 0.0185652202827176 0 0 0 0 0.00119596921504019 0.00166945983835455 0 0 0 0 0 0 0 0 0 0 0 0 0 0 0 0 0 0 0 0 0 0.0010211932744723 0.00174045946148889 0.00630921028739344 0 0 0 0.0013737989170257 0.000722382840039544 0 0 0 0.00308848302529084 0.00333689564424258 0 0 0 0 0.00170482039929351 0.00933835055728544 0.000757943225261124 0.00106922229948932 0 0.0833968109408767 0 0.00893513971200244 0 0.000441054198539345 0 0 0.00306314564260293 0 0 0 0 0 0 0 0 0 0 0 0 0 0 0 0 0 0 0.0772036537070448 0 0 0 0 0 0.00180661898013632 0.00378022042170758 0 0 0 0 0 0.00352977965576785 0 0.0131883645254784 0.00622599903621093 0.0132772216942927 0 0 0 0 0 0 0 0.00218962475535475 0 0 0 0.009120268632843 0 0.00766659572351627 0 0 0.0271120976026131
0 0 0 0 0 0 0 0 0 0 0 0 0 0 0 0 0 0 0 0 0 0 0 0 0 0 0 0 0 0 0 0 0 0 0 0 0 0 0 0 0 0 0 0.0188695323241841 0.0461639026400063 0.0116327846277532 0 0 0 0.00851271635012953 0 0 0 0 0 0 0 0 0 0 0.0121912403066756 0 0 0 0 0 0 0 0 0 0 0 0 0 0.025369573426254 0 0 0 0 0 0 0 0 0 0 0 0 0 0 0 0 0 0 0 0 0 0 0 0 0 0 0 0 0 0 0 0 0 0 0 0 0 0 0 0 0 0 0 0 0 0 0 0 0 0 0 0 0 0.029396774114684 0 0 0 0 0 0.00770800064856763 0 0 0 0 0 0 0 0 0 0 0 0 0 0 0 0 0 0 0 0 0 0 0 0 0 0 0 0 0 0 0 0 0 0.124756225371319 0 0.0312505492767183 0 0 0 0 0 0 0 0 0.126023645089654 0 0 0 0 0.129593120212638 0.00598349820081743 0 0 0 0 0 0 0.01603237020648 0 0 0 0 0 0 0.0387042978042676 0.0209030245812726 0 0 0 0 0.0528336018995632 0.0242385501762976 0 0 0 0 0 0 0 0 0 0.00409687555800617 0 0 0.0144504072342776 0.0419915064848489 0 0 0 0.141420260984499 0 0 0 0.00740101114148182 0 0 0 0.0216161348604032 0 0 0 0 0 0 0 0 0 0 0 0 0 0 0 0 0 0 0 0 0 0 0 0 0 0 0 0 0 0 0 0 0 0 0 0 0 0 0 0 0 0 0 0 0 0 0 0 0 0 0 0 0 0 0 0 0 0 0 0.0388603964792014 0 0 0 0 0 0 0 0 0 0 0 0 0 0 0 0 0 0 0 0 0 0 0 0 0 0
0 0 0 0 0 0 0 0 0 0 0 0 0 0 0 0 0 0 0 0 0 0 0 0 0 0 0 0 0 0 0 0 0 0 0 0 0 0 0 0 0 0 0 0 0 0 0 0 0 0 0 0 0 0 0 0 0 0 0 0 0 0 0 0 0 0 0 0 0 0 0 0 0 0 0 0 0 0 0 0 0 0 0 0 0 0 0 0 0 0 0 0 0 0 0 0 0 0 0 0 0 0 0 0 0 0 0 0 0 0 0 0 0 0 0 0 0 0 0 0 0 0 0 0 0 0 0 0 0 0 0 0 0 0 0 0 0 0 0 0 0 0 0 0 0 0 0 0 0 0 0 0 0 0 0 0 0 0 0 0 0 0 0 0 0 0 0 0 0 0.0583104408360563 0 0.127355457797034 0 0 0 0 0 0 0 0 0 0 0 0 0 0 0 0.106630155923651 0 0.0523882222487489 0 0 0 0 0 0 0 0.139509064158179 0 0 0 0 0.238862080569222 0 0 0.0222223317760174 0 0 0 0 0 0 0 0 0 0 0 0 0 0 0 0 0 0 0 0 0 0 0 0 0 0 0 0 0 0 0 0 0 0 0 0 0 0.0408779434946679 0 0 0 0 0 0 0 0 0 0 0 0 0 0 0 0 0 0 0 0 0 0 0 0 0 0 0 0 0 0 0 0 0 0 0 0 0 0 0 0 0.213844303196424 0 0 0 0 0 0 0 0 0 0 0 0 0 0 0 0 0 0 0 0 0 0 0 0 0 0 0 0 0 0 0 0 0 0
0 0 0 0 0 0 0 0 0 0 0 0 0 0 0 0 0 0 0 0 0 0 0 0 0 0 0 0 0 0 0 0 0 0 0 0 0 0 0 0 0 0 0 0 0 0 0 0 0 0 0 0 0 0 0 0 0 0 0 0 0 0 0 0 0 0 0 0 0 0 0 0 0 0 0 0 0 0 0 0 0 0 0 0 0 0 0 0 0 0 0 0 0 0 0 0 0 0 0 0 0 0 0 0 0 0 0 0 0 0 0 0 0 0 0 0 0 0 0 0 0 0 0 0 0 0 0 0 0 0 0 0 0 0 0 0 0 0 0 0 0 0 0 0 0 0 0 0 0 0 0 0 0 0 0 0 0 0 0 0 0 0 0 0 0 0 0 0 0 0 0 0 0 0 0 0 0 0 0 0 0 0 0 0 0 0 0 0 0 0 0.17430435220087 0 0 0 0 0 0 0 0 0.164911028302882 0 0 0 0 0 0 0.419724066306395 0 0 0 0 0 0 0 0 0 0 0 0 0 0 0 0 0 0 0 0 0 0 0 0 0 0 0 0 0 0 0 0 0 0 0 0 0 0 0 0 0 0 0 0 0 0 0 0 0 0 0 0 0 0 0 0 0 0 0 0 0 0 0 0 0.241060553189853 0 0 0 0 0 0 0 0 0 0 0 0 0 0 0 0 0 0 0 0 0 0 0 0 0 0 0 0 0 0 0 0 0 0 0 0 0 0 0 0 0 0 0 0 0 0 0
0 0 0 0 0 0 0 0 0 0 0 0 0 0 0 0 0 0 0 0 0 0 0 0 0 0 0 0 0 0 0 0 0 0 0 0 0 0 0 0 0 0 0 0 0 0 0 0 0 0 0 0 0 0 0 0 0 0 0 0 0 0 0 0 0 0 0 0 0 0 0 0 0 0 0 0 0 0 0 0 0 0 0 0 0 0 0 0 0 0 0 0 0 0 0 0 0 0 0 0 0 0 0 0 0 0 0 0 0 0 0 0 0 0 0 0 0 0 0 0 0 0 0 0 0 0 0 0 0 0 0 0 0 0 0 0 0 0 0 0 0 0 0 0 0 0 0 0 0 0 0 0 0 0 0 0 0 0.0181303030870113 0 0.0486093837165174 0 0.0120636264675499 0.0522980499402282 0 0 0 0 0 0 0 0 0 0 0 0 0.110776305121607 0.0360734197467435 0 0 0.0101058597691828 0 0 0 0.102056440837622 0 0 0 0 0.0171456904113117 0.0045082849969339 0 0 0 0 0.00451137582717998 0 0.0897176716160013 0 0.00873731821613241 0 0 0 0 0 0 0 0 0.00901853232537136 0.0167433222366031 0 0 0 0 0 0 0 0 0 0.0201880435082826 0 0 0.0198387753626664 0 0 0 0 0.00807688227684572 0 0 0 0 0 0 0 0 0 0 0 0 0 0 0 0 0 0.0160380786517255 0.0187747604624442 0 0 0 0 0.0165884288731692 0.0329247749054815 0 0.00397244482401153 0 0.00280924273353339 0 0 0 0 0 0 0 0 0 0 0 0 0 0 0 0 0 0 0 0 0 0 0 0 0 0 0 0 0 0 0.0466725254572196 0 0 0.0260924275115807 0.0705366721420748 0.0136236182896696 0 0 0 0 0.00541086876885577 0.0164294250432089 0 0 0 0 0 0 0 0 0 0 0 0.0132029654521551 0.128324481421079 0 0 0 0 0 0 0 0
0 0 0 0 0 0 0 0 0 0 0 0 0 0 0 0 0 0 0 0 0 0 0 0 0 0 0 0 0 0 0 0 0 0 0 0 0 0 0 0 0 0 0 0 0 0 0 0 0 0 0 0 0 0 0 0 0 0 0 0 0 0 0 0 0 0 0 0 0 0 0 0 0 0 0 0 0 0 0 0 0 0 0 0 0 0 0 0 0 0 0 0 0 0 0 0 0 0 0 0 0 0 0 0 0 0 0 0 0 0 0 0 0 0 0 0 0 0 0 0 0 0 0 0 0 0 0 0 0 0 0 0 0 0 0 0 0 0 0 0 0 0 0 0 0 0 0 0 0 0 0 0 0 0 0 0 0 0 0 0.0905139321820901 0 0 0 0 0 0 0 0 0 0 0 0 0 0 0 0 0 0 0 0 0 0 0 0 0 0 0 0 0 0 0 0 0 0.0437442719743089 0 0 0.0553264721116562 0 0 0 0 0 0 0 0 0 0 0 0 0 0 0 0 0 0 0 0 0 0 0 0 0 0 0 0 0 0 0 0 0 0 0 0 0 0 0 0 0 0 0 0 0 0 0 0.0769270697615798 0.0874420832229234 0 0 0 0 0 0.0942743371090569 0 0 0 0 0 0 0 0 0 0 0 0 0 0 0 0 0 0 0 0 0 0 0 0 0 0 0 0 0 0 0 0 0 0 0.0740458306374556 0.126668626863149 0 0 0.19102776218873 0.0814337705902517 0 0 0 0 0 0 0 0 0 0 0 0 0 0 0 0 0 0 0.0785958433587975 0 0 0 0 0 0 0 0
0 0 0 0 0 0 0 0 0 0 0 0 0 0 0 0 0 0 0 0 0 0 0 0 0 0 0 0 0 0 0 0 0.0104467924703928 0.0241128296674866 0 0 0 0 0 0 0 0 0 0 0 0 0 0 0 0 0 0 0 0 0.0113434617627618 0 0.0261894348457405 0 0 0 0 0 0 0 0 0 0 0 0 0 0 0.0227031264599876 0 0 0 0 0 0 0 0 0 0 0 0 0 0 0.00333727170107389 0 0 0 0 0 0 0 0 0 0 0 0 0 0.067705400210375 0.0232406022058234 0 0 0 0 0 0 0 0 0 0 0 0 0 0 0 0 0 0 0 0 0 0 0 0 0 0 0 0 0 0 0 0 0 0 0 0 0 0 0 0 0 0 0 0 0 0 0 0 0 0 0 0 0 0 0 0 0 0 0 0 0 0 0 0 0 0.0516447772538368 0 0.0203439971320894 0.0405175823180286 0.047141668691912 0 0 0 0 0 0 0 0 0 0 0 0 0 0 0 0 0.173148220616199 0.118583728209778 0 0 0 0 0 0 0 0 0 0 0 0 0 0 0 0.00733294437145555 0 0 0.0569438721775989 0 0 0 0 0 0 0 0.0188058928509694 0 0 0 0 0 0 0 0 0 0 0 0 0 0 0 0 0 0 0 0.0060824353464498 0 0 0 0 0 0 0 0 0 0 0 0 0 0 0 0 0 0 0 0 0 0.105974249488369 0 0 0 0 0 0 0.0151787611528128 0 0 0 0 0 0 0 0 0 0 0 0 0 0 0 0 0 0 0.0191265099169904 0 0 0 0 0 0 0.010294080645351 0 0 0 0 0 0 0.0504072575890304 0 0 0.00988338160752001 0 0 0 0 0.0127564022792661 0 0 0 0 0 0 0 0 0 0 0 0.0467553190287019
0 0 0 0 0 0 0 0 0 0 0 0 0 0 0 0 0 0 0 0 0 0 0 0 0 0 0 0 0 0 0 0 0 0 0 0 0 0 0 0 0 0 0 0 0 0 0 0 0 0 0 0 0 0 0 0 0 0 0 0 0 0 0 0 0 0 0 0 0 0 0 0 0 0 0 0 0 0 0 0 0 0 0 0 0 0 0 0 0 0 0 0 0 0 0 0 0 0 0 0 0 0 0 0 0 0 0 0 0 0 0 0 0 0 0 0 0 0 0 0 0 0 0 0 0 0 0 0 0 0 0 0 0 0 0 0 0 0 0 0 0 0 0 0 0 0 0 0 0 0 0 0 0 0 0 0 0 0 0 0 0.0116293171332133 0.0056905379160349 0.0213002590794415 0 0 0 0 0 0 0 0 0 0 0 0.00464942840178513 0 0 0 0 0.0113980641501888 0 0 0 0.0132652013126879 0 0 0 0 0 0 0 0 0 0.0583227334477601 0.00370920357333915 0 0 0 0 0 0 0 0 0 0 0 0 0 0 0 0 0 0 0 0 0.00582860342612886 0.0922116011046386 0 0.0572598126642933 0 0 0 0 0.0211532067850915 0 0 0 0.0521886957187392 0 0 0 0 0 0.0237350449893599 0.0430564378172661 0 0 0 0 0 0 0 0 0 0.0190986230387542 0 0 0 0 0.00249369223175952 0 0.0137210977562351 0.0025764116593758 0.00684170360883225 0 0.00386869516512708 0 0 0 0 0 0 0 0 0 0 0 0 0 0 0 0 0.0200505282056339 0.0222825062790866 0.00705446049590993 0 0.00567824537450982 0 0 0 0 0.0116004026663251 0 0 0 0 0 0.00708303710998266 0.00876580565873144 0 0.0145882146839382 0.022779080504535 0.00588599722491556 0 0 0 0 0 0 0 0 0 0 0 0 0 0.0895656460564697 0.00945234683499355 0.0415872339837141 0.0872800731885315 0.172348050752671 0 0 0 0 0 0 0 0
0 0 0 0 0 0 0 0 0 0 0 0 0 0 0 0 0 0 0 0 0 0 0 0 0 0 0 0 0 0 0 0 0 0 0 0.0222878526894121 0 0 0 0 0 0 0 0 0 0 0 0 0.0138068873009578 0 0 0 0.050977919780741 0 0 0 0 0 0 0 0 0 0 0 0 0 0 0 0 0 0 0 0 0 0 0 0 0 0 0 0 0 0.0146697818135992 0.0418976342597844 0.0162875550755358 0 0 0 0 0 0 0 0 0 0 0 0 0 0 0 0 0 0 0 0 0 0 0 0 0 0 0 0 0 0 0 0 0 0 0 0 0 0 0 0 0 0 0 0 0 0 0 0 0 0 0 0 0 0 0 0 0 0 0 0 0 0 0 0 0 0 0 0 0 0 0 0 0 0 0 0 0 0 0 0 0 0 0 0 0.0658270723194122 0 0.103209146998088 0 0 0 0 0 0 0 0 0 0 0 0 0 0 0 0.0688469416408991 0 0.0307244539217899 0 0.100769994341863 0 0 0 0 0 0 0 0 0 0 0.021487448588986 0 0 0.0657035127943285 0 0 0 0 0 0 0 0 0 0 0 0 0 0 0 0 0 0 0.00627010136412881 0 0 0 0 0 0 0 0 0 0 0 0 0 0.0446669574494945 0 0 0.0132437117323271 0.117705175024656 0.153703946788077 0 0 0 0 0 0 0 0 0 0 0 0 0 0 0 0 0 0 0 0 0 0 0 0 0 0 0 0 0 0 0 0 0 0 0 0 0 0 0 0 0.047913906115919 0 0 0 0 0 0 0 0 0 0 0 0 0 0 0 0 0 0 0 0 0 0 0 0 0 0 0 0 0 0 0 0 0 0
0 0 0 0 0 0 0 0 0 0 0 0 0 0 0 0 0 0 0 0 0 0 0 0 0 0 0 0 0 0 0 0 0 0 0 0 0 0 0 0 0 0 0 0 0 0 0 0 0 0 0 0 0 0 0 0 0 0 0 0 0 0 0 0 0 0 0 0 0 0 0 0 0 0 0 0 0 0 0 0 0 0 0 0 0 0 0 0 0 0 0 0 0 0 0 0 0 0 0 0 0 0 0 0 0 0 0 0 0 0 0 0 0 0 0 0 0 0 0 0 0 0 0 0 0 0 0 0 0 0 0 0 0 0 0 0 0 0 0 0 0 0 0 0 0 0 0 0 0 0 0 0 0 0 0 0 0 0 0 0.0085805242609053 0.0271360205213389 0 0 0 0 0 0 0 0 0 0 0 0 0 0 0 0 0 0 0 0 0 0 0 0 0 0 0 0 0 0 0 0 0.0107305508534589 0 0 0 0 0 0 0 0 0 0 0 0 0 0.233190532227194 0 0 0 0 0 0 0 0 0 0 0 0 0 0 0 0.00819508894651169 0 0 0 0 0 0 0 0 0 0 0 0 0 0 0 0 0 0 0 0 0.0126555821818862 0.0502932064892741 0.0165773253569461 0 0 0 0 0.0668577831347283 0 0 0 0.00410649107690924 0 0 0 0 0 0 0 0 0 0 0 0 0 0 0 0 0 0 0 0 0 0 0 0 0 0 0 0 0 0 0.0313312955558568 0 0.0330660572611942 0 0.0146525622029791 0.0104664762059843 0 0 0 0 0.121098528097994 0.272478468605173 0 0 0 0 0 0 0 0.0100270682515131 0.0274146982647171 0 0 0 0 0 0 0 0.041141740505435 0 0 0 0
0 0 0 0 0 0 0 0 0 0 0 0 0 0 0 0 0 0 0 0 0 0 0 0 0 0 0 0 0 0 0 0 0 0 0 0 0 0 0 0 0 0 0.0756106745013029 0 0 0 0 0 0 0 0 0 0 0 0 0 0 0 0 0 0 0 0 0 0 0 0 0 0 0 0 0 0 0 0 0 0 0 0 0 0 0 0 0 0 0 0 0 0 0 0 0 0 0 0 0 0 0 0 0 0 0 0 0 0 0 0 0 0 0 0 0 0 0 0 0 0 0 0 0 0 0 0 0 0 0 0 0 0 0 0 0 0 0 0 0 0 0 0 0 0 0 0 0 0 0 0 0 0 0 0 0 0 0 0 0 0 0 0 0 0 0 0 0 0 0 0 0 0 0 0 0 0 0 0 0 0 0 0 0 0 0 0 0 0 0 0.076322994566189 0 0 0 0.299557777639426 0 0.117397975756566 0 0 0 0 0 0 0 0 0 0 0 0 0 0.365415953368846 0 0 0 0 0 0 0 0 0 0 0 0 0 0 0 0 0 0 0 0 0 0.0656946241676697 0 0 0 0 0 0 0 0 0 0 0 0 0 0 0 0 0 0 0 0 0 0 0 0 0 0 0 0 0 0 0 0 0 0 0 0 0 0 0 0 0 0 0 0 0 0 0 0 0 0 0 0 0 0 0 0 0 0 0 0 0 0 0 0 0 0 0 0 0 0 0 0 0 0 0 0 0 0 0 0 0 0 0 0 0 0 0 0 0 0
0 0 0 0 0 0 0 0 0 0 0 0 0 0 0 0 0 0 0 0 0 0.272283741010938 0 0 0 0 0 0 0 0 0 0 0 0 0 0 0 0 0.169859101148036 0.21493994709213 0 0 0 0 0 0 0 0 0 0 0 0 0 0 0 0 0 0 0 0 0 0 0 0 0 0 0 0 0 0 0 0 0 0 0 0 0 0 0 0 0 0 0 0 0 0 0 0 0 0 0 0 0 0 0 0 0 0 0 0 0 0 0 0 0 0 0 0 0 0 0 0 0 0 0 0 0 0 0 0 0 0 0 0 0 0 0 0 0 0 0 0 0 0 0 0 0 0 0 0 0 0 0 0 0 0 0 0 0 0 0 0 0 0 0 0 0 0 0 0 0 0 0 0 0 0 0 0 0 0 0 0 0 0 0 0 0 0 0 0 0 0 0 0 0 0.0656474733657933 0 0 0 0 0.071255174230963 0 0 0 0 0 0 0 0 0 0 0 0 0 0.107663752387566 0 0.0260499827886304 0 0 0 0.0189435321652 0 0 0 0 0 0.00841802167785769 0 0 0 0 0 0 0 0 0 0 0 0 0 0 0 0 0 0 0 0 0 0 0 0 0 0 0 0 0 0 0 0 0 0 0 0 0 0 0 0 0 0 0 0 0 0 0 0 0 0 0 0 0.0310171613579673 0 0 0 0 0 0 0 0 0 0 0 0 0 0 0 0 0 0 0 0 0 0 0 0 0 0 0 0 0 0 0 0 0 0 0 0 0.0139221127749185 0 0 0 0 0 0 0 0 0 0 0 0
0 0 0 0 0 0 0 0 0 0 0 0 0 0 0 0 0 0 0 0 0 0.214937061307559 0 0 0 0 0 0 0 0 0 0 0 0 0 0 0 0 0 0.101303428224098 0 0 0 0 0 0 0 0 0 0 0 0 0 0 0 0 0 0 0 0 0 0 0 0 0 0 0 0 0 0 0 0 0 0 0 0 0 0 0 0 0 0 0 0 0 0 0 0 0 0 0 0 0 0 0 0 0 0 0 0 0 0 0 0 0 0 0 0 0 0 0 0 0 0 0 0 0 0 0 0 0 0 0 0 0 0 0 0 0 0 0 0 0 0 0 0 0 0 0 0 0 0 0 0 0 0 0 0 0 0 0 0 0 0 0 0 0 0 0 0 0 0 0 0 0 0 0 0 0 0 0 0 0 0 0 0 0 0 0 0 0 0 0 0 0 0 0 0 0 0 0 0 0 0 0 0 0 0 0 0 0 0 0 0 0.683759510468343 0 0 0 0 0 0 0 0 0 0 0 0 0 0 0 0 0 0 0 0 0 0 0 0 0 0 0 0 0 0 0 0 0 0 0 0 0 0 0 0 0 0 0 0 0 0 0 0 0 0 0 0 0 0 0 0 0 0 0 0 0 0 0 0 0 0 0 0 0 0 0 0 0 0 0 0 0 0 0 0 0 0 0 0 0 0 0 0 0 0 0 0 0 0 0 0 0 0 0 0 0 0 0 0 0 0 0 0 0 0 0 0 0 0
0 0 0 0 0 0 0 0 0 0 0 0 0 0 0 0 0 0 0 0 0 0 0 0 0 0 0 0 0 0 0 0 0 0 0 0 0 0 0 0 0 0 0 0 0 0 0 0 0 0 0 0 0 0 0 0 0 0 0 0 0 0 0 0 0 0 0 0 0 0 0 0 0 0 0 0 0 0 0 0 0 0 0 0 0 0 0 0 0 0 0 0 0 0 0 0 0 0 0 0 0 0 0 0 0 0 0 0 0 0 0 0 0 0 0 0 0 0 0 0 0 0 0 0 0 0 0 0 0 0 0 0 0 0 0 0 0 0 0 0 0 0 0 0 0 0 0 0 0 0 0 0 0 0 0 0 0 0 0 0 0 0 0 0 0 0 0 0 0 0.0118399673048373 0 0.0610032170476747 0 0 0 0 0 0 0 0 0 0 0 0 0 0 0 0.0340143609550591 0 0.0220497094177417 0 0.402054614943287 0 0 0 0 0 0.0500718782439748 0 0 0 0 0 0.0487174033525584 0 0.122205964497696 0 0 0 0 0 0 0 0 0 0 0 0 0 0 0 0 0 0 0 0 0 0 0 0 0 0 0 0 0 0 0 0 0 0 0 0 0 0.0156881332608449 0 0 0 0 0 0 0 0 0 0 0 0 0 0 0 0 0 0 0 0 0 0 0 0 0 0 0 0 0 0 0 0 0 0 0 0 0 0 0 0 0.232354750976326 0 0 0 0 0 0 0 0 0 0 0 0 0 0 0 0 0 0 0 0 0 0 0 0 0 0 0 0 0 0 0 0 0 0
0 0 0 0 0 0 0 0 0 0 0 0 0 0 0 0 0 0 0 0 0 0.0321416725443888 0 0 0 0 0 0 0 0 0 0 0 0 0 0 0 0 0.0310871444051566 0.0253561120175418 0 0 0 0 0 0 0 0.023967013867565 0 0 0 0 0 0 0 0 0 0 0 0 0 0 0 0 0 0 0 0 0 0 0 0 0 0 0 0 0 0 0 0 0 0 0 0 0 0 0 0 0 0 0 0 0 0 0 0 0 0 0 0 0 0 0 0 0 0 0 0 0 0 0 0 0 0 0 0 0 0 0 0 0 0 0 0 0 0 0 0 0 0 0 0 0 0 0 0 0 0 0 0 0 0 0 0 0 0 0 0 0 0 0 0 0 0 0 0 0 0 0 0 0 0 0 0 0 0 0 0 0 0.00887639030516403 0 0.0144757764834753 0 0 0 0 0 0 0 0 0 0 0 0 0 0 0 0.0177163066084789 0 0.0128207046015643 0 0 0 0 0 0 0 0 0 0 0 0 0.0301014767470671 0 0 0.293792007534614 0 0 0 0 0 0 0 0 0 0 0 0 0 0 0 0 0 0 0.0375054782451618 0 0 0 0 0 0 0 0 0 0 0 0 0 0 0 0 0 0 0 0 0 0 0 0 0 0 0 0 0 0 0 0 0 0 0 0 0 0 0 0 0 0 0 0 0 0 0 0 0 0 0 0 0 0 0 0 0 0 0 0.472159916639822 0 0 0 0 0 0 0 0 0 0 0 0 0 0 0 0 0 0 0 0 0 0 0 0 0 0 0 0 0 0 0 0 0 0
0 0 0 0 0 0 0 0 0 0 0 0 0 0 0 0 0 0 0 0 0 0.0772693203013398 0 0.0274232690900643 0 0 0 0 0 0 0 0 0 0 0 0 0 0 0.147143378838183 0.0841523728046274 0 0 0 0 0 0 0 0.0568237857712221 0 0 0 0 0 0 0 0 0 0 0 0 0 0 0 0 0 0 0 0 0 0 0 0 0 0 0 0 0 0 0 0 0 0 0 0 0 0 0 0 0 0 0 0 0 0 0 0 0 0 0 0 0 0 0 0 0 0 0 0 0 0 0 0 0 0 0 0 0 0 0 0 0 0 0 0 0 0 0 0 0 0 0 0 0 0 0 0 0 0 0 0 0 0 0 0 0 0 0 0 0 0 0 0 0 0 0 0 0 0 0 0 0 0 0 0 0 0 0 0 0 0 0 0 0 0 0 0 0 0 0 0 0 0 0 0 0 0.0842527790933575 0.0723836524439897 0 0 0 0 0 0 0 0 0 0 0 0 0 0.0765303422598201 0.0912781277669953 0 0 0 0 0 0 0 0 0 0 0 0.118308716284681 0 0 0 0 0 0 0 0 0 0 0.0337288126990209 0 0 0 0 0.0704684235300651 0 0 0 0 0 0 0 0 0 0 0 0 0 0 0 0 0 0 0 0 0 0 0 0 0 0 0 0 0 0 0 0 0 0 0 0 0 0 0 0 0 0.0334138292309645 0 0 0 0 0 0 0 0 0 0 0 0 0 0 0 0 0 0 0 0 0.0268231898856694 0 0 0 0 0 0 0 0 0 0 0 0 0 0 0 0 0 0 0 0 0 0 0 0 0 0
0 0 0 0 0 0 0 0 0 0 0 0 0 0 0 0 0 0 0 0 0 0.03151521668934 0 0.0139311098498868 0 0 0 0 0 0 0 0 0 0 0 0 0 0 0.0292590190401322 0.0293281601463482 0 0 0 0 0 0 0 0.00569736366024865 0 0 0 0 0.00248540237063424 0 0 0 0 0 0 0 0 0 0 0 0 0 0 0 0 0 0 0 0 0 0 0 0 0 0 0 0 0 0 0 0 0 0 0 0 0 0 0 0 0 0 0 0 0 0 0 0 0 0 0 0 0 0 0 0 0 0 0 0 0 0 0 0 0 0 0 0 0 0 0 0 0 0 0 0 0 0 0 0 0 0 0 0 0 0 0 0 0 0 0 0 0 0 0 0 0 0 0 0 0 0 0 0 0 0 0 0 0 0 0 0 0 0 0.0206397148000194 0 0.00894671507674295 0.0256721759184226 0.0758483130381916 0 0 0 0 0 0 0 0 0 0 0 0 0 0 0 0.00511333076690782 0 0.00582419163863228 0.0302669101663084 0.00967218869383085 0 0 0 0.00240620168395543 0 0.03959085802252 0 0 0 0 0.031600190128585 0.122951434354762 0 0 0 0 0.00574699780157232 0 0 0 0 0 0.0144628079939874 0 0 0 0 0 0 0 0 0 0.117735489215882 0 0 0 0 0 0 0 0 0 0 0 0 0 0 0 0 0 0 0 0 0 0 0 0 0 0 0 0 0 0 0 0 0.00398019979029774 0.00619846456315967 0 0 0 0 0 0.00201197472281097 0.00410173355210505 0 0 0 0 0 0 0 0 0 0 0 0 0 0 0 0 0 0 0.35061332438589 0 0 0 0 0 0 0 0 0 0 0 0 0 0 0.00199165274714206 0 0.00240885918168355 0 0 0 0 0 0 0 0 0 0 0 0 0 0 0 0 0
0 0 0 0 0 0 0 0 0 0 0 0 0 0 0 0 0 0 0 0 0 0 0 0 0 0 0 0 0 0 0 0 0 0 0 0 0 0 0 0 0 0 0 0.0514294105952355 0.0612512672912267 0.045681377612401 0 0 0 0.0210140430121649 0 0 0 0 0 0 0 0 0 0 0.106915185067286 0 0 0 0 0 0 0 0 0 0 0 0 0 0.0238955431642667 0 0 0.0267640649996269 0 0 0 0 0 0 0 0 0 0 0 0 0 0 0 0 0 0 0 0 0 0 0 0 0 0 0 0 0 0 0 0 0 0 0 0 0 0 0 0 0 0 0 0 0 0 0 0 0 0 0 0 0 0 0 0 0 0 0 0 0 0 0 0 0 0 0 0 0 0 0 0 0 0 0 0 0 0 0 0 0 0 0 0 0 0 0 0 0 0 0 0 0 0 0 0 0 0 0 0 0 0 0 0 0 0 0 0.0122851104085618 0 0 0 0 0.0524467858731822 0 0.0835344490179373 0 0 0 0 0 0 0.102159400512092 0.01653531241535 0 0 0 0 0 0 0 0 0.0313871148815044 0 0 0 0 0 0 0 0 0 0.0580692586077685 0.0256772275369767 0 0 0 0 0 0 0 0.0933101280071615 0 0 0 0 0.151667057163561 0.0359772638336965 0 0 0 0 0 0 0 0 0 0 0 0 0 0 0 0 0 0 0 0 0 0 0 0 0 0 0 0 0 0 0 0 0 0 0 0 0 0 0 0 0 0 0 0 0 0 0 0 0 0 0 0 0 0 0 0 0 0 0 0 0 0 0 0 0 0 0 0 0 0 0 0 0 0 0 0 0 0 0 0 0 0 0 0
0 0 0 0 0 0 0 0 0 0 0 0 0 0 0 0 0 0 0 0 0 0 0 0 0 0 0 0 0 0 0 0 0 0 0 0 0 0 0 0 0 0 0 0 0 0 0 0 0 0 0 0 0 0 0 0 0 0 0 0 0 0 0 0 0 0 0 0 0 0 0 0 0 0 0 0 0 0 0 0 0 0 0 0 0 0 0 0 0 0 0 0 0 0 0 0 0 0 0 0 0 0 0 0 0 0 0 0 0 0 0 0 0 0 0 0 0 0 0 0 0 0 0 0 0 0 0 0 0 0 0 0 0 0 0 0 0 0 0 0 0 0 0 0 0 0 0 0 0 0 0 0 0 0 0 0 0 0 0 0 0.0370962832735449 0 0 0 0 0 0 0 0 0 0 0 0 0 0 0 0 0 0.00867019500192592 0 0 0 0 0 0 0 0 0 0 0 0 0 0 0.01156079546297 0 0 0 0 0.243399062455269 0 0 0 0 0 0 0 0 0 0 0 0 0 0 0 0 0 0 0 0 0 0 0 0 0.00640197914542528 0 0 0 0 0 0 0 0 0 0 0 0 0 0 0 0 0 0 0 0 0 0 0.0255349322025761 0 0 0 0 0.0219956157438011 0 0 0 0 0 0 0 0 0 0 0 0 0 0 0 0 0 0 0 0 0 0 0 0 0 0 0 0 0 0 0 0 0 0 0.0263372400542458 0 0.0641590251735288 0 0.0168449239450379 0.0180948860580059 0 0 0 0 0.223340098321673 0.236759857209431 0 0 0 0 0 0 0 0.00776993226701091 0.0256975863438651 0.00343200822575918 0 0 0 0 0 0 0.0229055791159303 0 0 0 0
0 0 0 0 0 0 0 0 0 0 0 0 0 0 0 0 0 0 0 0 0 0 0 0 0 0 0 0 0 0 0 0.00826529237948518 0.00489305308865523 0.0342381269072051 0.00806538349356912 0 0 0 0 0 0 0 0 0 0 0 0 0 0 0 0 0 0 0 0 0.00518841438682169 0.0269731727671834 0 0 0 0 0 0 0 0 0 0 0 0 0 0 0.0197278882071398 0 0 0 0 0 0 0 0 0 0 0 0 0 0 0 0 0 0 0 0 0 0 0 0 0 0 0 0 0 0 0 0 0 0 0 0 0 0 0 0.00477371033039534 0.00476862186194509 0 0 0 0 0 0 0 0 0 0 0 0 0 0 0 0 0 0 0 0 0 0 0 0 0 0 0 0 0 0 0 0 0 0 0 0 0 0 0 0 0 0 0 0 0 0 0.0140108003075448 0.0166902288116679 0.00988911782128214 0.0447097338514867 0 0 0 0 0.140189658991862 0 0.0373869897952454 0.0565757105183678 0.0609239399669626 0 0.00907464190547003 0 0.0327489237732558 0.100365818048603 0 0 0 0 0 0 0 0 0 0 0.0160634721217468 0 0.0465557101346477 0 0 0 0.0233441259675543 0 0.036188990486202 0 0 0 0 0 0 0 0 0 0.0111305562197443 0 0 0 0 0 0 0 0 0 0 0 0 0 0 0 0.0112192728865923 0 0 0.00994956328847831 0 0 0 0 0 0 0 0 0 0 0 0.0171330841875561 0.00636566590415677 0 0 0 0 0 0 0 0 0 0 0 0 0 0 0 0 0 0 0 0 0 0 0 0.0293877062381695 0 0 0 0.0108552336128234 0 0 0 0 0 0 0.0167135301566308 0.0111205752014891 0 0 0 0 0 0 0 0 0 0 0.0407707707546446 0 0 0 0 0 0.0387019494908661 0.00682434182518163 0 0 0 0 0 0 0 0 0 0.00679187832030915 0 0 0 0 0 0 0 0.0124550442256678 0 0 0 0.00896930176339098 0 0 0 0 0
0 0 0 0 0 0 0 0 0 0 0 0 0 0 0 0 0 0 0 0 0 0 0 0 0 0 0 0 0 0 0 0 0 0 0 0 0 0 0 0 0 0 0 0 0 0.00646482535843528 0 0 0 0 0 0 0 0 0 0 0 0 0 0 0 0 0 0 0.00674341066255694 0 0 0 0 0 0 0 0 0 0 0 0 0 0 0 0 0 0 0 0 0 0 0 0 0 0 0 0 0 0 0 0 0 0 0 0 0 0 0 0 0 0 0 0 0 0 0 0 0 0 0 0 0 0 0 0 0 0 0 0 0 0 0 0 0.00757967259502227 0 0 0 0 0 0 0 0 0 0 0 0 0 0 0 0 0 0 0 0 0 0 0 0 0 0 0 0 0 0 0 0 0 0 0 0 0 0 0 0 0 0 0.0230461188878302 0 0.0579858213619458 0 0 0 0 0.0256760642153438 0 0 0 0 0.0480935894579953 0 0 0 0 0 0 0 0 0 0 0 0 0 0 0 0 0 0 0 0 0 0.0185813960227305 0 0 0 0.150086818410129 0.0223293626671824 0 0 0 0 0 0 0 0.233183465057608 0.247429495212979 0 0 0 0 0 0 0 0 0 0 0 0 0 0.0838754078407966 0 0 0 0 0 0 0 0 0 0 0 0 0 0 0 0 0 0 0 0 0 0 0 0 0 0 0 0 0 0 0 0 0 0 0.0537334802699369 0 0.0151910719795075 0 0 0 0 0 0 0 0 0 0 0 0 0 0 0 0 0 0 0 0 0 0 0 0 0 0 0 0 0 0 0 0 0 0 0 0 0 0 0 0 0 0 0 0 0 0 0
0 0 0 0 0 0 0 0 0 0 0 0 0 0 0 0 0 0 0 0 0 0 0 0 0 0 0.00603836882057661 0.0152209952256538 0 0 0 0 0 0 0 0 0 0 0 0 0 0 0 0 0 0.0117288521640031 0 0 0 0 0 0 0 0.0329909977935636 0 0 0 0 0 0.0550906246276772 0.00886540200065275 0 0 0 0.0271591547343953 0 0 0 0 0 0 0 0 0 0 0 0 0 0 0 0 0 0 0 0 0 0 0 0 0 0 0 0 0 0 0 0 0 0 0 0 0 0 0 0 0 0 0.0256692583469148 0 0 0 0 0 0 0 0 0 0 0 0 0 0 0.0576933084042479 0 0 0 0 0 0 0.0165678485840621 0 0 0 0 0 0 0 0 0 0 0 0 0 0 0 0 0 0 0 0 0 0 0 0 0 0 0 0 0 0 0 0 0 0 0 0 0 0 0 0 0 0 0.0434101319256297 0 0.200508297433986 0 0 0 0 0 0 0 0 0 0 0 0 0 0 0 0 0 0 0 0 0 0 0 0 0 0.0149859087163192 0 0 0 0 0 0 0 0 0.315960482161314 0 0 0 0 0 0 0 0 0 0 0 0 0 0 0 0 0 0 0 0 0 0 0 0 0 0 0 0 0 0 0 0 0 0 0 0 0 0 0 0 0 0 0 0 0 0 0 0 0 0 0 0 0 0 0 0 0 0 0 0.0272527188165254 0 0.140857650244479 0 0 0 0 0 0 0 0 0 0 0 0 0 0 0 0 0 0 0 0 0 0 0 0 0 0 0 0 0 0 0 0 0 0 0 0 0 0 0 0 0 0 0 0 0 0 0
0 0 0 0 0 0 0 0 0 0 0 0 0 0 0 0 0 0 0 0 0 0 0 0 0 0 0 0 0 0 0 0 0 0 0 0 0 0 0 0 0 0 0 0 0 0 0 0 0 0 0 0 0 0 0 0 0 0 0 0 0 0 0 0 0 0 0 0 0 0 0 0 0 0 0 0 0 0 0 0 0 0 0 0 0 0 0 0 0 0 0 0 0 0 0 0 0 0 0 0 0 0 0 0 0 0 0 0 0 0 0 0 0 0 0 0 0 0 0 0 0 0 0 0 0 0 0 0 0 0 0 0 0 0 0 0 0 0 0 0 0 0 0 0 0 0 0 0 0 0 0 0 0 0 0 0 0 0 0 0 0 0 0 0 0 0 0 0 0 0 0 0 0.256993123754822 0 0 0 0 0 0 0.131721455627371 0 0 0 0 0.141037227401258 0 0 0 0 0 0 0 0 0 0 0 0 0 0 0 0 0 0 0 0 0 0 0 0 0.101218197252886 0 0 0 0 0 0 0 0 0 0.220257264573813 0.0683723259989603 0 0 0 0 0 0 0 0 0 0 0 0 0 0.0804004053908896 0 0 0 0 0 0 0 0 0 0 0 0 0 0 0 0 0 0 0 0 0 0 0 0 0 0 0 0 0 0 0 0 0 0 0 0 0 0 0 0 0 0 0 0 0 0 0 0 0 0 0 0 0 0 0 0 0 0 0 0 0 0 0 0 0 0 0 0 0 0 0 0 0 0 0 0 0 0 0 0 0 0 0 0
0 0 0 0 0 0 0 0 0 0 0 0 0 0 0 0 0 0 0 0 0 0 0 0 0 0 0 0 0 0 0 0 0 0 0 0 0 0 0 0 0 0 0 0 0 0 0 0 0 0 0 0 0 0 0 0 0 0 0 0 0 0 0 0 0 0 0 0 0 0 0 0 0 0 0 0 0 0 0 0 0 0 0 0 0 0 0 0 0 0 0 0 0 0 0 0 0 0 0 0 0 0 0 0 0 0 0 0 0 0 0 0 0 0 0 0 0 0 0 0 0 0 0 0 0 0 0 0 0 0 0 0 0 0 0 0 0 0 0 0 0 0 0 0 0 0 0 0 0 0 0 0 0 0 0 0 0 0 0 0 0 0 0 0 0 0 0 0 0 0 0 0 0 0 0 0 0 0 0 0 0 0 0 0 0 0 0 0 0 0 0 0 0 0 0 0 0 0 0 0 0 0 0 0 0 0 0 0 0 0 0 0 0 0 0 0 0 0.0753879467270472 0 0 0 0.0728085267738455 0 0 0 0 0 0 0 0 0 0 0 0 0 0 0 0 0 0 0 0 0 0 0 0 0 0 0 0 0 0 0 0 0 0 0 0 0 0 0 0 0 0 0 0 0 0 0 0 0 0 0 0.289317550264785 0.26688935964289 0 0 0 0 0.295596616591432 0 0 0 0 0 0 0 0 0 0 0 0 0 0 0 0 0 0 0 0 0 0 0 0 0 0 0 0 0 0 0 0 0 0 0 0 0 0 0
0 0 0 0 0 0 0 0 0 0 0 0 0 0 0 0 0 0 0 0 0 0.0282512849872671 0 0 0 0 0 0 0 0 0 0 0 0 0 0 0 0 0 0.0165777505074978 0 0 0 0 0 0 0 0 0 0 0 0 0 0 0 0 0 0 0 0 0 0 0 0 0 0 0 0 0 0 0 0 0 0 0 0 0 0 0 0 0 0 0 0 0 0 0 0 0 0 0 0 0 0 0 0 0 0 0 0 0 0 0 0 0 0 0 0 0 0 0 0 0 0 0 0 0 0 0 0 0 0 0 0 0 0 0 0 0 0 0 0 0 0 0 0 0 0 0 0 0 0 0 0 0 0 0 0 0 0 0 0 0 0 0 0 0 0 0 0 0 0 0 0 0 0 0 0.025017755324078 0 0 0 0.0304047489392742 0 0 0 0 0 0 0 0 0 0 0 0 0 0 0 0 0 0.00728885873779452 0 0 0 0 0 0 0 0 0 0 0 0 0 0 0.131657532739889 0 0 0 0 0 0 0 0 0 0.287033846452449 0 0 0 0 0 0 0 0.103364589700605 0 0 0.0796360364226973 0 0 0 0.0512576423737576 0.0335073909008503 0.0434831542734817 0.0414097398692257 0 0 0 0 0 0 0 0 0 0 0 0 0 0 0 0 0 0 0 0 0.0125094040044235 0 0.00445613962389335 0 0 0 0 0 0 0 0 0 0 0 0 0 0 0 0 0 0 0 0 0 0 0 0 0 0 0 0 0.0403452859396497 0 0 0 0 0 0 0 0 0 0 0 0 0 0 0 0 0 0 0 0 0 0 0 0.0295048074991113 0.0342940317040553 0 0 0 0 0 0 0 0 0
0 0 0 0 0 0 0 0 0 0 0 0 0 0 0 0 0 0 0 0 0 0.0997684501543891 0 0 0 0 0 0 0 0 0 0 0 0 0 0 0 0 0 0.0363761236525172 0 0 0 0 0 0 0 0 0 0 0 0 0 0 0 0 0 0 0 0 0 0 0 0 0 0 0 0 0 0 0 0 0 0 0 0 0 0 0 0 0 0 0 0 0 0 0 0 0 0 0 0 0 0 0 0 0 0 0 0 0 0 0 0 0 0 0 0 0 0 0 0 0 0 0 0 0 0 0 0 0 0 0 0 0 0 0 0 0 0 0 0 0 0 0 0 0 0 0 0 0 0 0 0 0 0 0 0 0 0 0 0 0 0 0 0 0 0 0 0 0 0 0 0 0 0 0 0.0178727925618774 0 0.008842806777716 0 0.0557552518958719 0 0 0 0 0 0 0 0 0 0 0 0.116682606776445 0 0.0285557077364679 0 0.00948844608958251 0 0.00792998037088852 0 0 0 0 0 0 0 0 0 0 0 0 0 0 0 0.0530581062144466 0 0 0 0 0 0 0 0.223712223697413 0 0 0 0 0 0 0 0 0.0873357044166333 0 0 0 0 0 0 0 0.0166388633562185 0 0 0 0 0 0 0 0 0 0 0 0 0 0 0 0 0 0 0 0 0 0 0.0118767727771954 0 0.0045454315567044 0 0 0.00653334521377643 0 0 0 0 0 0 0 0 0 0 0 0 0 0 0 0 0 0 0 0 0 0 0 0 0 0.0812453731764544 0 0 0 0 0 0 0 0.0379851100569409 0 0 0 0 0 0 0 0 0 0 0 0 0 0 0 0.0341041341367359 0.0533385773909851 0 0 0 0.00835419199074019 0 0 0 0 0
0 0 0 0 0 0 0 0 0 0 0 0 0 0 0 0 0 0 0 0 0 0 0 0 0 0 0 0 0 0 0 0 0 0 0 0 0 0 0 0 0 0 0 0 0 0 0 0 0 0 0 0 0 0 0 0 0 0 0 0 0 0 0 0 0 0 0 0 0 0 0 0 0 0 0 0 0 0 0 0 0 0 0 0 0 0 0 0 0 0 0 0 0 0 0 0 0 0 0 0 0.0152853292640689 0 0 0 0 0 0 0 0 0 0 0 0 0 0 0 0 0 0 0 0 0 0 0 0 0 0 0 0 0 0 0 0 0 0 0 0 0 0 0 0 0 0 0 0 0 0 0 0 0 0 0 0 0 0 0 0 0 0 0 0 0 0 0 0 0 0 0 0 0 0 0 0 0 0 0 0 0 0 0 0 0 0 0 0 0 0 0 0.0878990926799585 0 0 0 0 0 0 0 0.0139938377222894 0 0 0 0 0 0 0 0 0 0 0 0 0 0 0 0 0 0 0 0.316782147139548 0 0 0 0 0 0 0 0 0 0 0.0587351984341604 0 0 0 0.00512008224199364 0 0 0 0 0 0 0 0 0 0 0 0 0 0 0 0 0 0 0 0 0 0.0116231332581418 0 0.00212872117114035 0.0143230606445556 0 0.0244128422541985 0 0 0 0 0 0 0 0 0 0 0 0 0 0.0798245070599972 0.0316607848507704 0 0 0 0 0 0 0 0 0 0 0 0 0 0 0 0 0.0213136087963425 0.0167734998326182 0 0 0 0 0 0 0.0950031864328749 0 0 0.00933969759315581 0 0 0.0598432392466361 0 0.0353002447806624 0 0 0.00934022846893556 0 0 0 0.0120825470186752 0 0 0 0 0.0792150111092768
0 0 0 0 0 0 0 0 0 0 0 0 0 0 0 0 0 0 0 0 0 0 0 0 0 0 0 0 0 0 0 0 0 0 0 0 0 0 0 0 0 0 0 0 0 0 0 0 0 0 0 0 0 0.00138854072739957 0 0 0 0 0 0.00188748421415121 0 0 0 0 0 0 0 0 0 0 0 0 0 0 0 0 0 0 0 0 0 0 0 0 0 0 0 0 0 0 0 0 0 0 0 0 0 0 0 0 0 0 0 0 0 0 0 0 0 0 0 0 0 0 0 0 0 0 0 0 0 0 0 0 0 0 0 0 0 0 0 0 0 0 0 0 0 0 0 0 0 0 0 0 0 0 0 0 0 0 0 0 0 0 0 0 0 0 0 0 0.0256492594800192 0.00997152747281804 0 0 0 0 0 0 0 0 0 0 0 0 0 0 0 0 0 0.00155047530008038 0 0 0 0 0.00156997047427069 0 0 0 0.0370749423111297 0 0.00216309597927772 0 0 0 0 0.00568738649733228 0.094113295698343 0 0 0 0.00130384444868299 0 0 0 0 0 0 0 0 0 0 0 0 0 0 0.134664707179776 0 0 0.0204739294809718 0 0 0 0 0 0 0 0 0.0519349062926542 0 0 0 0 0 0.0018730718629685 0.00471335954424856 0 0 0 0 0 0 0 0 0 0 0 0 0 0 0 0.00228589352412688 0.00281623422793023 0 0.00751219139330134 0 0.00459339652398747 0 0 0 0 0 0 0 0 0 0 0 0 0 0 0 0 0.0184381373396144 0.0109187623154904 0 0 0 0 0 0 0 0 0 0 0 0 0 0 0.0130777223902465 0 0.0462548207514274 0.0607653441895935 0 0.00384332925964161 0 0 0.00175176637195276 0.00356069303564592 0.0459288264311629 0 0 0 0 0 0 0 0.302755012805893 0 0.0131333243127109 0.0411645486950757 0.00967934178438939 0 0 0.0125864848528301 0 0 0 0 0.00291437283085607
0 0 0 0 0 0 0 0 0 0 0 0 0 0 0 0 0 0 0 0 0 0 0 0 0 0 0 0 0 0 0 0 0 0 0 0 0 0 0 0 0 0 0 0 0 0 0 0 0 0 0 0 0 0 0 0 0 0 0 0 0 0 0 0 0 0 0 0 0 0 0 0 0 0 0 0 0 0 0 0 0 0 0 0 0 0 0 0 0 0 0 0 0 0 0 0 0 0 0 0 0 0 0 0 0 0 0 0 0 0 0 0 0 0 0 0 0 0 0 0 0 0 0 0 0 0 0 0 0 0 0 0 0 0 0 0 0 0 0 0 0 0 0 0 0 0 0 0 0 0 0 0 0 0 0 0 0 0 0 0 0 0 0 0 0 0 0 0 0 0 0 0 0 0 0 0 0.0371181286702252 0 0 0 0 0 0 0 0 0 0 0 0 0 0 0 0 0 0 0 0 0 0 0 0 0 0 0 0 0 0 0 0 0 0 0 0.0563125663659377 0 0 0 0 0 0 0 0 0.120409170853007 0 0 0 0 0.120672010838046 0.0571014304527538 0 0 0 0 0 0 0 0 0 0 0 0 0 0 0 0 0 0 0 0 0 0 0 0 0 0 0 0 0 0 0 0 0 0 0 0 0 0 0 0 0 0 0 0 0.0552807191383365 0.336207487981312 0.132298676694811 0 0 0 0 0.0845998090055715 0 0 0 0 0 0 0 0 0 0 0 0 0 0 0 0 0 0 0 0 0 0 0 0 0 0 0 0 0 0 0 0 0 0 0 0 0 0 0
0 0 0 0 0 0 0 0 0 0 0 0 0 0 0 0 0 0 0 0 0 0 0 0 0 0 0 0 0 0 0 0 0 0 0 0 0 0 0 0 0 0 0 0 0 0 0 0 0 0 0 0 0 0 0 0 0 0 0 0 0 0 0 0 0 0 0 0 0 0 0 0 0 0 0 0 0 0 0 0 0 0 0 0 0 0 0 0 0 0 0 0 0 0 0 0 0 0 0 0 0 0 0 0 0 0 0 0 0 0 0 0 0 0 0 0 0 0 0 0 0 0 0 0 0 0 0 0 0 0 0 0 0 0 0 0 0 0 0 0 0 0 0 0 0 0 0 0 0 0 0 0 0 0 0 0 0 0.0128130395307575 0 0 0 0 0 0 0 0 0 0 0 0 0 0 0 0 0 0 0 0 0 0 0 0 0 0.0301375925200774 0 0 0 0 0 0 0 0 0 0.041943282949676 0 0 0.183003010823324 0 0 0 0 0 0 0 0 0 0 0 0 0 0 0 0 0 0 0 0.0641127043224064 0 0 0 0 0 0 0.0810640187403331 0 0 0 0 0 0 0 0 0 0 0 0 0 0 0 0 0 0 0 0 0.0214432515674101 0 0 0 0 0 0 0.0168608057223963 0 0 0 0 0 0 0 0 0 0 0 0 0 0 0 0 0 0 0 0 0 0 0 0 0 0 0 0 0 0 0 0 0 0 0 0 0 0 0 0 0.0115932351115519 0 0 0 0 0 0 0 0 0 0 0 0 0 0.0525279220026349 0 0.138520031576764 0 0.345981105132668 0 0 0 0 0 0 0 0
0 0 0 0 0 0 0 0 0 0 0 0 0 0 0 0 0 0 0 0 0 0 0 0 0 0 0 0 0 0 0 0 0 0 0 0 0 0 0 0 0 0 0 0 0 0 0 0 0 0 0 0 0 0 0 0 0 0 0 0.00827304934015201 0 0 0 0 0 0 0 0 0 0 0 0 0 0 0 0 0 0 0 0 0 0 0 0 0 0 0 0 0 0 0 0 0 0 0 0 0 0 0 0 0 0 0 0 0 0.00659319647676127 0 0 0 0 0 0 0 0 0 0 0 0 0 0 0 0 0.0170768995823843 0.0126007564170103 0 0 0 0 0 0 0 0 0 0 0 0 0 0 0 0 0 0 0 0 0 0 0 0 0 0 0 0 0 0 0 0 0 0 0 0 0 0 0 0 0 0 0 0 0 0 0 0 0.0724996663152127 0 0 0 0 0 0 0 0 0 0 0 0 0 0 0 0 0 0.016201714848758 0 0 0 0 0 0 0 0 0 0 0 0 0 0 0 0.0300894978484825 0 0 0.2040983378066 0 0.0425294422282792 0 0 0 0 0 0 0 0 0.246428579902791 0 0 0 0 0 0 0 0 0 0 0 0 0.0761295371535339 0.211408000311368 0 0 0 0 0 0 0 0 0 0 0 0 0 0 0 0 0 0 0 0 0 0 0 0 0 0 0 0 0 0 0 0 0 0 0 0 0 0 0 0 0 0 0 0 0 0.0309847973550641 0 0.0250865244136029 0 0 0 0 0 0 0 0 0 0 0 0 0 0 0 0 0 0 0 0 0 0 0 0 0 0 0 0 0 0 0 0 0 0 0 0
0 0 0 0 0 0 0 0 0 0 0 0 0 0 0 0 0 0 0 0 0 0 0 0 0 0 0 0 0 0 0 0 0 0 0 0 0 0 0 0 0 0 0 0 0 0 0 0 0 0 0 0 0 0 0 0 0 0 0 0 0.00510102111919209 0 0 0 0 0 0 0 0 0 0 0 0 0 0 0 0 0 0 0 0 0 0 0 0 0 0 0 0 0 0 0 0 0 0 0 0 0 0 0 0 0 0 0 0 0 0 0 0 0 0 0 0 0 0 0 0 0 0 0 0 0 0 0 0 0 0 0 0 0 0 0 0 0 0 0 0 0 0 0 0 0 0 0 0 0 0 0 0 0 0 0 0 0 0 0 0 0 0 0 0 0 0.0958457502263203 0 0 0 0 0 0 0 0 0 0.0128949139048619 0 0 0 0 0 0 0.0772977276874903 0 0 0 0.0979153636576896 0 0 0 0 0 0 0.0287798055814601 0 0 0 0 0 0 0 0 0 0 0 0 0 0 0 0.00813321570414538 0 0 0.132384971896523 0 0.00807021867107902 0 0 0 0 0 0 0 0.150638706043479 0 0.00672744279135327 0 0 0.0412675503859065 0 0 0 0 0 0.0524721116161985 0 0 0.0376514272697869 0.220579647583192 0 0 0 0 0 0 0 0 0 0 0 0 0 0 0 0 0 0 0 0 0 0 0 0 0 0 0 0 0 0 0 0 0 0 0 0 0 0 0 0 0 0 0 0 0 0 0 0 0 0 0 0 0 0 0 0 0 0 0 0 0 0 0 0 0 0 0 0 0 0 0 0 0 0.00998469553938643 0.0142554303219355 0 0 0 0 0 0 0 0 0
0 0 0 0 0 0 0 0 0 0 0 0 0 0 0 0 0 0 0 0 0 0 0 0 0 0 0 0 0 0 0 0 0 0 0 0 0 0 0 0 0 0 0 0 0 0 0 0 0 0 0 0 0 0 0 0 0 0 0 0 0 0 0 0 0 0 0 0 0 0 0 0 0 0 0 0 0 0 0 0 0 0 0 0 0 0 0 0 0 0 0 0 0 0 0 0 0 0 0 0 0 0 0 0 0 0 0 0 0 0 0 0 0 0 0 0 0 0 0 0 0 0 0 0 0 0 0 0 0 0 0 0 0 0 0 0 0 0 0 0 0 0 0 0 0 0 0 0 0 0 0 0 0 0 0 0 0 0 0 0 0 0 0.0395743034001064 0 0 0 0 0 0 0 0 0 0 0 0 0.183486287559468 0 0 0 0.0182941212524161 0 0 0 0 0 0 0 0 0 0 0 0 0 0.0959013195804362 0 0 0 0 0 0 0 0 0 0 0 0 0 0 0.0388990013783049 0 0 0 0.0705754436655113 0 0 0 0 0.156252701279769 0 0 0.0377599194089561 0 0 0 0 0 0.148189175451307 0 0 0 0 0 0 0 0 0 0 0 0 0 0 0 0 0 0 0 0 0 0 0 0 0 0 0 0 0 0 0 0 0 0 0 0 0 0 0 0 0 0 0 0 0 0.0454532169488111 0.0825596877383319 0.026110030570256 0 0 0 0 0.056944791766326 0 0 0 0 0 0 0 0 0 0 0 0 0 0 0 0 0 0 0 0 0 0 0 0 0 0 0 0 0 0 0 0 0 0 0 0 0 0 0
0 0 0 0 0 0 0 0 0 0 0 0 0 0 0 0 0 0 0 0 0 0.0257614133839461 0 0 0 0 0 0 0 0 0 0 0 0 0 0 0 0 0 0 0 0 0 0 0 0 0 0 0 0 0 0 0 0 0 0 0 0 0 0 0 0 0 0 0 0 0 0 0 0 0 0 0 0 0 0 0 0 0 0 0 0 0 0 0 0 0 0 0 0 0 0 0 0 0 0 0 0 0 0 0 0 0 0 0 0 0 0 0 0 0 0 0 0 0 0 0 0 0 0 0 0 0 0 0 0 0 0 0 0 0 0 0 0 0 0 0 0 0 0 0 0 0 0 0 0 0 0 0 0 0 0 0 0 0 0 0 0 0 0 0 0 0 0 0 0 0 0 0 0 0 0 0 0 0 0 0 0 0 0 0 0 0 0 0 0 0 0 0 0 0 0 0 0 0 0 0 0 0 0 0 0 0 0 0 0 0 0 0 0 0 0 0 0.120203601550842 0.130310952361067 0 0 0 0 0 0 0 0 0 0 0 0 0 0 0.130050380470144 0 0 0.593673652234 0 0 0 0 0 0 0 0 0 0 0 0 0 0 0 0 0 0 0 0 0 0 0 0 0 0 0 0 0 0 0 0 0 0 0 0 0 0 0 0 0 0 0 0 0 0 0 0 0 0 0 0 0 0 0 0 0 0 0 0 0 0 0 0 0 0 0 0 0 0 0 0 0 0 0 0 0 0 0 0 0 0 0 0 0 0
0 0 0 0 0 0 0 0 0 0 0 0 0 0 0 0 0 0 0 0 0 0 0 0 0 0 0 0 0 0 0 0 0 0 0 0 0 0 0 0 0 0 0 0 0 0 0 0 0 0 0 0 0 0 0 0 0 0 0 0 0 0 0 0 0 0 0 0 0 0 0 0 0 0 0 0 0 0 0 0 0 0 0 0 0 0 0 0 0 0 0 0 0 0 0 0 0 0 0 0 0 0 0 0 0 0 0 0 0 0 0 0 0 0 0 0 0 0 0 0 0 0 0 0 0 0 0 0 0 0 0 0 0 0 0 0 0 0 0 0 0 0 0 0 0 0 0 0 0 0 0 0 0 0 0 0 0 0.0161089498272276 0 0 0 0 0 0 0 0 0 0 0 0 0 0 0 0 0 0 0 0 0 0 0 0 0 0.0301680409591107 0 0 0 0 0 0 0 0 0 0 0 0 0.0769850695225307 0 0.015787013310419 0 0 0 0 0 0 0 0 0.0118155126968627 0 0 0 0 0 0 0 0 0 0 0.0923102887213404 0 0 0 0 0 0 0 0 0 0 0 0 0 0 0 0 0 0 0 0 0 0 0 0 0 0.214490896213179 0 0 0 0 0 0 0.128457417156242 0 0 0 0 0 0 0 0 0 0 0 0 0 0 0 0 0 0 0 0 0 0 0 0 0 0 0 0 0 0 0 0 0 0 0 0.115990695016828 0 0 0 0 0 0 0.00972542262626618 0 0 0.025270825155066 0 0 0 0 0 0 0 0 0 0 0.0365150168144695 0.156193428053585 0.0701814239268726 0 0 0 0 0 0 0 0
0 0 0 0 0 0 0 0 0 0 0 0 0 0 0 0 0 0 0 0 0 0 0 0.0240960127101434 0 0 0 0 0 0 0 0 0 0 0 0 0 0 0.00683889910982989 0.0189846271869299 0 0 0.0136801814573342 0 0.0288762777857754 0.00304460233992613 0 0 0 0.00469188564511145 0 0 0 0 0 0 0 0 0 0 0.00336231912456463 0 0 0 0 0 0 0 0 0 0 0 0 0 0.0424899840143921 0 0 0 0 0 0 0 0 0 0 0 0 0 0 0 0 0 0 0 0 0 0 0 0 0 0 0 0 0 0 0 0 0 0 0 0 0 0 0 0 0 0 0 0 0 0 0 0 0 0 0 0 0 0 0 0 0 0 0 0.0118547228306588 0 0 0 0 0 0 0 0 0 0 0 0 0 0 0 0 0 0 0 0 0 0 0 0 0 0 0 0 0 0 0 0 0.00527566199270154 0 0.0080366288952859 0.192863540015692 0.170334142846726 0 0 0 0 0 0 0 0.0253945234981281 0 0 0 0 0 0 0 0 0 0 0.0915531755564433 0 0 0 0 0 0 0.00426957646890411 0 0 0 0 0 0.0177374931326823 0.00901138227337927 0.133048904387183 0 0 0.00580539924628968 0 0 0 0 0 0 0 0 0 0 0 0.0389802004655477 0 0 0 0 0 0 0 0.0198802663602026 0 0.0100491296230535 0 0 0 0.0296878856403487 0 0 0 0 0 0 0 0 0 0 0 0 0 0 0 0 0 0 0 0 0 0 0.0036434047125775 0 0 0 0 0 0 0 0 0 0 0 0 0 0 0 0 0 0 0 0 0 0 0 0 0 0 0.010190649682504 0 0 0 0 0 0 0 0.0663185229976845 0 0 0 0 0 0 0 0 0 0 0 0 0 0 0 0 0 0 0 0 0 0 0 0 0 0
0 0 0 0 0 0 0 0 0 0 0 0 0 0 0 0 0 0 0 0 0 0 0 0 0 0 0 0 0 0 0 0 0 0 0 0 0 0 0 0 0 0 0 0 0 0 0 0 0 0 0 0 0 0 0 0 0 0 0 0 0 0 0 0 0 0 0 0 0 0 0 0 0 0 0 0 0 0 0 0 0 0 0 0 0 0 0 0 0 0 0 0 0 0 0 0 0 0 0 0 0 0 0 0 0 0 0 0 0 0 0 0 0 0 0 0 0 0 0 0 0 0 0 0 0 0 0 0 0 0 0 0 0 0 0 0 0 0 0 0 0 0 0 0 0 0 0 0 0 0 0 0 0 0 0 0 0 0 0 0 0 0 0 0 0 0 0 0 0 0 0 0 0 0 0 0 0 0 0 0 0 0 0 0.114623120080398 0 0 0 0 0 0 0 0 0 0 0 0 0 0 0 0 0 0 0 0 0 0 0 0 0 0 0 0 0 0.18717643046318 0 0 0 0 0 0 0 0 0 0 0 0 0 0 0 0 0 0 0.144790753074238 0 0 0 0.0292848185381736 0 0 0.420158667665637 0 0 0 0 0 0 0 0 0 0 0 0 0 0.0517475352095131 0 0.012158714114201 0 0.0400599608546593 0 0 0 0 0 0 0 0 0 0 0 0 0 0 0 0 0 0 0 0 0 0 0 0 0 0 0 0 0 0 0 0 0 0 0 0 0 0 0 0 0 0 0 0 0 0 0 0 0 0 0 0 0 0 0 0 0 0 0 0 0
0 0 0 0 0 0 0 0 0 0 0 0 0 0 0 0 0 0 0 0 0 0 0 0 0 0 0 0 0 0 0 0 0 0 0 0 0 0 0 0 0 0 0 0 0 0 0 0 0 0 0 0 0 0 0 0 0 0 0 0 0 0 0 0 0 0 0 0 0 0 0 0 0 0 0 0 0 0 0 0 0 0 0 0 0 0 0 0 0 0 0 0 0 0 0 0 0 0 0 0 0 0 0 0 0 0 0 0 0 0 0 0 0 0 0 0 0 0 0 0 0 0 0 0 0 0 0 0 0 0 0 0 0 0 0 0 0 0 0 0 0 0 0 0 0 0 0 0 0 0 0 0 0 0 0 0 0 0 0 0 0 0 0.0712727585994955 0 0 0 0 0 0 0 0 0 0 0 0.0438240899283336 0 0 0 0 0.0380041896661998 0 0 0 0 0 0 0 0 0 0 0 0 0 0.0301405188237504 0 0 0 0 0 0 0 0 0 0 0 0 0 0 0 0 0 0 0 0 0 0 0 0.120884819322358 0 0 0 0.114396761293779 0 0 0 0 0 0 0 0 0 0 0 0 0.0486167770393905 0 0 0 0 0 0 0 0 0 0 0 0 0 0 0 0 0 0 0 0 0 0 0 0 0 0 0 0 0 0 0 0 0 0 0 0 0 0.0545991577062004 0.110445394053519 0.155658440823329 0 0.103270373389155 0 0.0314011414465888 0 0.0511281049163892 0 0 0 0 0 0 0 0 0 0 0 0 0 0 0 0 0 0 0 0 0 0 0.0263574729915116 0 0 0 0 0 0 0 0 0 0 0 0 0 0 0
0 0 0 0 0 0 0 0 0 0 0 0 0 0 0 0 0 0 0 0 0 0 0 0 0 0 0 0 0 0 0 0 0 0 0 0 0 0 0 0 0 0 0 0 0 0 0 0 0 0 0 0 0 0 0 0 0 0 0 0 0 0 0 0 0 0 0 0 0 0 0 0 0 0 0 0 0 0 0 0 0 0 0 0 0 0 0 0 0 0 0 0 0 0 0 0 0 0 0 0 0 0 0 0 0 0 0 0 0 0 0 0 0 0 0 0 0 0 0 0 0 0 0 0 0 0 0 0 0 0 0 0 0 0 0 0 0 0 0 0 0 0 0 0 0 0 0 0 0 0 0 0 0 0 0 0 0 0 0 0 0 0 0 0 0 0 0 0 0 0 0 0 0 0 0 0 0 0 0 0 0 0 0 0 0 0 0 0 0 0 0 0 0 0 0 0 0.320363429158027 0 0 0 0 0 0 0 0 0 0 0 0 0 0 0 0 0 0 0.150173258617569 0.312363603060202 0.0611690308340246 0 0 0 0 0 0 0 0 0 0 0 0 0 0 0 0 0 0 0 0 0 0 0 0 0 0 0 0 0 0 0 0 0 0 0 0 0 0 0 0 0 0 0 0 0 0 0 0 0 0 0 0 0 0 0.0515857918398269 0.0412384781863119 0.0313469740595226 0 0.0317594342445163 0 0 0 0 0 0 0 0 0 0 0 0 0 0 0 0 0 0 0 0 0 0 0 0 0 0 0 0 0 0 0 0 0 0 0 0 0 0 0 0 0 0
0 0 0 0 0 0 0 0 0 0 0 0 0 0 0 0 0 0 0 0 0 0 0 0 0 0 0 0 0 0 0 0 0 0 0 0 0 0 0 0 0 0 0.0185539359218193 0 0 0.0123112305656211 0 0 0 0 0 0 0 0 0 0 0 0 0 0 0.0540549604271297 0 0 0 0 0 0 0 0 0 0 0 0 0 0 0 0 0 0 0 0 0 0 0 0 0 0 0 0 0 0 0 0 0 0 0 0 0 0 0 0 0 0 0 0 0 0 0 0 0 0 0 0 0 0 0 0 0 0 0 0 0 0 0 0 0 0 0 0 0 0 0 0 0 0 0 0 0 0 0 0 0 0 0 0 0 0 0 0 0 0 0 0 0 0 0 0 0 0 0 0 0 0 0 0 0 0 0 0 0 0 0 0 0 0 0 0 0 0 0 0 0 0 0 0 0 0 0 0 0 0.0183988202950231 0 0 0 0 0 0 0 0 0.021101209273758 0 0 0 0 0 0 0.107205104777846 0 0 0 0 0 0 0 0 0 0 0 0 0 0 0 0 0 0.0763412629256671 0 0 0 0 0.108329593692589 0.11204347683532 0 0 0.205248907328499 0.24081840849435 0 0 0 0 0 0 0 0 0 0 0 0 0 0 0 0 0 0 0 0 0 0 0 0 0 0 0 0 0 0 0 0 0 0 0 0 0 0 0 0 0 0 0 0 0 0 0 0 0 0 0 0 0 0 0 0 0 0.0255930894623776 0 0 0 0 0 0 0 0 0 0 0 0 0 0 0 0 0 0 0 0 0 0 0 0 0 0
0 0 0 0 0 0 0 0 0 0 0 0 0 0 0 0 0 0 0 0 0 0.045184257932584 0 0 0 0 0 0 0 0 0 0 0 0 0 0 0 0 0 0.0384163867676025 0 0 0.0171557623500136 0 0 0 0 0 0 0 0 0 0 0 0 0 0 0 0 0 0 0 0 0 0 0 0 0 0 0 0 0 0 0 0 0 0 0 0 0 0 0 0 0 0 0 0 0 0 0 0 0 0 0 0 0 0 0 0 0 0 0 0 0 0 0 0 0 0 0 0 0 0 0 0 0 0 0 0 0 0 0 0 0 0 0 0 0 0 0 0 0 0 0 0 0 0 0 0 0 0 0 0 0 0 0 0 0 0 0 0 0 0 0 0 0 0 0 0 0 0 0 0 0 0 0 0 0.0194663454583432 0 0 0 0 0 0 0 0 0 0 0 0 0 0 0 0 0 0 0 0.00889985826974329 0 0 0 0 0 0 0 0 0 0 0 0 0 0 0 0 0.076364358675158 0 0 0 0 0 0 0 0 0.0499143947683586 0 0 0 0 0 0 0 0 0.108901312689432 0 0 0 0 0 0.114423641808167 0 0.154352012749235 0.0392529363178812 0.080671509280086 0.0389527229363065 0.0723665660141695 0 0 0 0 0 0 0 0 0 0 0 0 0 0 0 0 0 0 0.0168147229947411 0.00993628122104886 0.00707442862548885 0 0 0.00765713439690931 0 0 0 0 0 0 0 0 0 0 0 0 0 0 0 0 0 0 0 0 0 0 0 0 0 0 0 0 0 0 0 0 0 0 0 0 0 0 0 0 0 0 0 0 0 0 0 0 0 0.0295354362338399 0.0549261646385438 0 0 0 0.00973376587234815 0 0 0 0 0
0 0 0 0 0 0 0 0 0 0 0 0 0 0 0 0 0 0 0 0 0 0 0 0 0 0 0 0 0 0 0 0 0 0 0 0 0 0 0 0 0 0 0 0 0 0 0 0 0 0 0 0 0 0 0 0 0 0 0 0 0.0120861459218862 0 0 0 0 0 0 0 0 0 0 0 0 0 0 0 0 0 0 0 0 0 0 0 0 0 0 0 0 0 0 0 0 0 0 0 0 0 0 0 0 0 0 0 0 0 0 0 0 0 0 0 0 0 0 0 0 0 0 0 0 0 0 0 0 0 0 0 0 0 0 0 0 0 0 0 0 0 0 0 0 0 0 0 0 0 0 0 0 0 0 0 0 0 0 0 0 0 0 0 0 0 0 0 0 0 0 0 0 0 0 0 0 0 0 0 0 0 0 0 0 0 0 0 0 0 0 0 0 0 0 0 0 0 0 0 0 0 0 0 0 0 0 0 0 0 0 0 0 0 0 0 0 0.036619137762529 0.0233310644455253 0 0 0 0 0 0.225616071109106 0 0 0 0.0457440445080624 0 0 0 0.132817575431687 0.173225816145435 0 0 0 0 0.241723950675721 0 0 0 0 0 0 0 0 0 0 0 0 0 0 0 0 0 0 0 0 0 0 0 0 0 0 0 0 0 0 0 0 0 0 0 0 0 0 0 0 0 0 0 0 0 0 0 0 0 0 0 0 0 0 0 0 0 0.0759493828071724 0 0 0 0 0 0 0 0 0 0 0 0 0 0 0 0.0191491306535061 0.0137376805393696 0 0 0 0 0 0 0 0 0
0 0 0 0 0 0 0 0 0 0 0 0 0 0 0 0 0 0 0 0 0 0 0 0 0 0 0 0 0 0 0 0 0 0 0 0 0 0 0 0 0 0 0 0 0 0 0 0 0 0 0 0 0 0 0 0 0 0 0 0 0 0 0 0 0 0 0 0 0 0 0 0 0 0 0 0 0 0 0 0 0 0 0 0 0 0 0 0 0 0 0 0 0 0 0 0 0 0 0 0 0 0 0 0 0 0 0 0 0 0 0 0 0 0 0 0 0 0 0 0 0 0 0 0 0 0 0 0 0 0 0 0 0 0 0 0 0 0 0 0 0 0 0 0 0 0 0 0 0 0 0 0 0 0 0 0 0 0 0 0 0 0 0 0 0 0 0 0 0 0 0 0 0 0 0 0 0 0 0 0 0 0 0 0 0 0 0.0603832242502289 0 0 0 0 0 0 0 0 0 0 0 0 0 0 0 0 0 0 0 0 0 0 0 0 0 0 0.0555519830414131 0 0.0142012288892688 0 0 0 0 0 0 0 0 0 0 0 0 0 0.0514971854000915 0 0 0.683466182780016 0 0 0 0.00975562680219333 0 0 0 0 0 0 0 0 0 0 0 0 0 0 0 0 0 0 0 0 0.0160031843281239 0 0 0 0 0 0.016168961602986 0 0 0 0 0 0 0 0 0 0 0 0 0 0 0 0 0 0 0 0 0 0 0 0 0 0 0 0 0 0 0 0 0 0 0 0 0 0.0208772050570089 0 0 0 0 0 0.0146046542181643 0 0 0 0 0 0 0 0.0149008582820236 0.042589705348482 0 0
0 0 0 0 0 0 0 0 0 0 0 0 0 0 0 0 0 0 0 0 0 0 0 0 0 0 0 0 0 0 0 0 0 0 0 0 0 0 0.0062764970378322 0.0142212209199303 0 0 0 0 0 0 0 0 0 0 0 0 0 0 0 0 0 0 0 0 0 0 0 0 0 0 0 0 0 0 0 0 0 0 0 0 0 0 0 0 0 0 0 0 0 0 0 0 0 0 0 0 0 0 0 0 0 0 0 0 0 0 0 0 0 0 0 0 0 0 0 0 0 0 0 0 0 0 0 0 0 0 0 0 0 0 0 0 0 0 0 0 0 0 0 0 0 0 0 0 0 0 0 0 0 0 0 0 0 0 0 0 0 0 0 0 0 0 0 0 0 0 0 0 0 0 0 0 0 0 0 0.0150626132086374 0 0 0 0 0 0 0 0 0 0 0 0 0 0.0401522760410083 0.119829632225158 0.00441666465386378 0 0 0.0335832420498661 0 0 0 0 0 0 0 0 0 0 0 0 0 0 0 0 0 0 0 0 0 0 0.0238586953718669 0 0 0 0 0 0 0 0 0.29413470473794 0 0 0.0354930640226045 0 0 0 0.0477306324741977 0 0.30823552757168 0 0.0222439192252869 0.012600608880779 0 0 0 0 0 0 0 0 0 0 0 0 0 0 0 0 0 0 0 0 0 0 0 0 0 0 0 0 0 0 0 0 0 0 0 0 0 0 0 0 0 0 0 0 0 0 0 0 0 0.0221607015793492 0 0 0 0 0 0 0 0 0 0 0 0 0 0 0 0 0 0 0 0 0 0 0 0 0 0 0 0 0 0 0 0 0 0
0 0 0 0 0 0 0 0 0 0 0 0 0 0 0 0 0 0 0 0 0 0 0 0 0 0 0 0 0 0 0 0 0 0 0 0 0 0 0 0 0 0 0 0.0287044094231201 0.0263426611751125 0.0420194470843749 0 0 0 0.0121134344219435 0 0 0 0 0 0 0 0 0 0 0.113589683960075 0 0 0 0 0 0 0 0 0 0 0 0 0 0 0 0 0.0194424134424806 0 0 0 0 0 0 0 0 0 0 0 0 0 0 0 0 0 0 0 0 0 0 0 0 0 0 0 0.00319241397171506 0 0.00938156059159894 0 0 0 0 0 0 0 0 0 0 0 0 0 0 0 0 0 0 0 0 0.00510484333843973 0.00220538071441237 0 0 0 0 0 0 0 0 0 0 0 0 0 0 0 0 0 0 0 0 0 0 0 0 0 0 0 0 0 0 0 0 0 0 0 0 0 0 0 0 0 0 0 0 0 0 0 0 0 0 0 0 0 0 0 0 0 0 0 0 0 0 0 0 0 0 0.03229633061468 0 0 0 0 0 0 0 0 0 0.049340067851842 0 0 0 0 0 0 0 0 0 0.00249719320155499 0 0 0.0477961607303097 0.0386701418503996 0 0 0 0 0 0 0 0.0581169287706005 0.0104421751100311 0 0 0.0100783039578261 0 0.407987707175535 0 0 0 0 0 0 0 0 0 0 0 0 0 0 0 0 0 0 0 0 0 0 0 0 0 0 0 0 0 0 0 0 0 0 0 0 0 0 0 0 0 0 0 0 0 0 0 0 0 0 0 0 0 0 0 0 0 0 0 0 0 0 0 0 0 0 0 0 0 0 0 0.00531495468380063 0 0 0.061862033847497 0 0 0 0.0135017540826507 0 0 0 0 0
0 0 0 0 0 0 0 0 0 0 0 0 0 0 0 0 0 0 0 0 0 0 0 0 0 0 0 0 0 0 0 0 0 0 0 0 0 0 0 0 0 0 0 0.0109045636399969 0 0.0178712451392099 0 0 0 0 0 0 0 0.00503541181978369 0 0 0 0 0 0.00831923236807848 0.0458094887456296 0 0 0 0 0 0 0 0 0 0 0 0 0 0 0 0 0.00357662952122343 0 0 0 0 0 0 0 0 0 0 0 0 0 0 0 0 0 0 0 0 0 0 0 0 0 0 0 0.00259572893199817 0 0.00597835325090275 0 0 0 0 0 0 0 0 0 0 0 0 0 0 0.00928113461226435 0 0 0 0 0 0.00320069556655601 0.00284500036289287 0 0 0 0 0 0 0 0 0 0 0 0 0 0 0 0 0 0 0 0 0 0 0 0 0 0 0 0 0 0 0 0 0 0 0 0 0 0 0 0 0.00481344130104044 0 0.0114010462993784 0 0.0332538753115161 0 0 0 0 0 0 0 0 0 0 0 0 0 0 0 0 0 0 0 0 0 0.0387841482205348 0 0 0 0 0 0 0 0 0 0.00774800070616587 0 0 0.0305118979403635 0 0.00645224048810974 0 0 0 0 0.00415988487921302 0 0 0.0878646695688416 0.149972903018461 0 0 0 0.0213693469376846 0 0.0076287824669164 0 0.0451403084280737 0.01284233968619 0.0382230688635029 0 0.00377938132498934 0.27008478307522 0 0 0 0 0 0 0 0 0 0 0 0 0 0 0 0 0 0 0 0.00317415493562239 0.00164114519606728 0.00129209617948354 0 0 0 0 0 0 0 0 0 0 0 0 0 0 0 0 0 0 0 0 0 0 0 0 0 0 0 0 0 0 0 0 0 0 0 0 0 0 0 0 0 0 0 0 0 0 0 0 0 0 0.00664387329610628 0 0.0119294547655838 0.0698324977841869 0 0 0 0.0160391753682122 0 0 0 0 0
0 0 0 0 0 0 0 0 0 0 0 0 0 0 0 0 0 0 0 0 0 0 0 0 0 0 0 0 0 0 0 0 0 0 0 0 0 0 0 0 0 0 0 0 0 0 0 0 0 0 0 0 0 0 0 0 0 0 0 0 0 0 0 0 0 0 0 0 0 0 0 0 0 0 0 0 0 0 0 0 0 0 0 0 0 0 0 0 0 0 0 0 0 0 0 0 0 0 0 0 0 0 0 0 0 0 0 0 0 0 0 0 0 0 0 0 0 0 0 0 0 0 0 0 0 0 0 0 0 0 0 0 0 0 0 0 0 0 0 0 0 0 0 0 0 0 0 0 0 0 0 0 0 0 0 0 0 0 0 0 0 0 0 0 0 0 0 0 0 0 0 0 0 0 0 0 0 0 0 0 0 0 0 0 0 0 0 0 0 0 0 0 0 0 0 0 0 0 0 0 0 0 0 0 0 0 0 0 0 0 0 0 0 0 0 0 0 0 0 0 0 0 0 0 0 0 0 0 0 0 0 0 0 0 0 0 0 0 0 0 0 0 0.0641109939989191 0.0398881207649476 0 0 0 0 0.354817286401307 0 0 0 0 0.315074748270921 0 0.0298630815990458 0.129336171978551 0.0669095969863082 0 0 0 0 0 0 0 0 0 0 0 0 0 0 0 0 0 0 0 0 0 0 0 0 0 0 0 0 0 0 0 0 0 0 0 0 0 0 0 0 0 0 0 0 0 0 0 0 0 0 0 0 0 0 0 0 0 0 0 0 0
0 0 0 0 0 0 0 0 0 0 0 0 0 0 0 0 0 0 0 0 0 0 0 0 0 0 0 0 0 0 0 0 0 0 0 0 0 0 0 0 0 0 0 0 0 0 0 0 0 0 0 0 0 0 0 0 0 0 0 0 0 0 0 0 0 0 0 0 0 0 0 0 0 0 0 0 0 0 0 0 0 0 0 0 0 0 0 0 0 0 0 0 0 0 0 0 0 0 0 0 0 0 0 0 0 0 0 0 0 0 0 0 0 0 0 0 0 0 0 0 0 0 0 0 0 0 0 0 0 0 0 0 0 0 0 0 0 0 0 0 0 0 0 0 0 0.00322265532143317 0 0 0 0 0 0 0 0 0 0 0 0 0 0 0 0 0 0 0 0 0 0 0.00134817318594749 0 0 0 0 0 0 0 0 0 0 0 0 0 0 0 0 0 0 0 0 0.001086027991469 0 0 0 0 0 0.00163933306293796 0 0 0 0 0 0 0 0 0 0 0 0 0.00726600635055819 0 0 0 0 0 0 0 0 0 0 0 0 0 0 0 0 0.00217417527934506 0 0 0 0 0 0.00133250912692414 0 0 0 0 0 0.0790565825299194 0 0.00708420802902147 0 0 0 0 0 0 0.00711575370689562 0.0634068655761296 0.0112536668818139 0.00781018753550922 0.0672643552387758 0 0.00852059357442816 0.0999103388284439 0.0085539738952748 0.0258997649995396 0.0101595076719943 0.208126469180012 0.00682642031022094 0.0147199591976718 0 0.00340889063484213 0 0 0 0 0 0 0 0 0 0 0 0 0 0 0 0 0 0 0 0 0 0 0 0 0 0 0 0 0 0 0 0.00310477191800262 0 0 0 0 0 0 0.0247580718699264 0.24830722783197 0 0 0 0 0 0 0 0 0 0.0140605670860501 0 0 0.0176971964073657 0.0174780924633935 0.0242622148991058 0 0.00314543941507837
0 0 0 0 0 0 0 0 0 0 0 0 0 0 0 0 0 0 0 0 0 0 0 0 0 0 0 0 0 0 0 0 0 0 0 0 0 0 0 0 0 0 0 0 0 0 0 0 0 0 0 0 0 0 0 0 0 0 0 0 0 0 0 0 0 0 0 0 0 0 0 0 0 0 0 0 0 0 0 0 0 0 0 0 0 0 0 0 0 0 0 0 0 0 0 0 0 0 0 0 0 0 0 0 0 0 0 0 0 0 0 0 0 0 0 0 0 0 0 0 0 0 0 0 0 0 0 0 0 0 0 0 0 0 0 0 0 0 0 0 0 0 0 0 0 0 0 0 0 0 0 0 0 0 0 0 0 0 0 0 0 0 0 0 0 0 0 0 0 0 0.00282332653921965 0.00430124930517857 0 0 0 0 0 0 0 0 0 0 0 0 0 0 0 0.00438674177222977 0 0.00357547118954896 0 0 0 0 0 0 0 0 0 0 0 0 0 0 0 0 0 0 0.00521483249654031 0 0 0 0 0 0 0 0 0 0 0 0 0 0 0 0 0 0 0 0 0 0 0 0 0 0 0 0.152712411182527 0 0 0 0 0 0 0 0 0 0 0.154600364209692 0.0322306218224211 0 0.0271699937896012 0 0 0.0298152773462735 0.0191508362251452 0.0169502232090655 0.0703426269498928 0.102234953895204 0.0373627971238901 0.0261591131317127 0.0104784456288956 0.00466075330151973 0 0 0 0 0 0 0 0 0 0 0 0 0 0 0 0 0 0 0 0 0 0 0.00136047523224703 0 0 0 0 0 0 0 0 0 0 0 0 0 0 0.0912829097622878 0.0130814865523749 0.153082369752833 0 0 0 0 0 0 0 0 0 0.0154006305008901 0.00364349323310108 0.00318191544840554 0.00329632771516366 0 0.00870303697613571 0 0.00279731570800338
0 0 0 0 0 0 0 0 0 0 0 0 0 0 0 0 0 0 0 0 0 0 0 0 0 0 0 0 0 0 0 0 0 0 0 0 0 0 0 0 0 0 0 0 0 0 0 0 0 0 0 0 0 0 0 0 0 0 0 0 0 0 0 0 0 0 0 0 0 0 0 0 0 0 0 0 0 0 0 0 0 0 0.0367782530587613 0.0200351792015937 0.0701090208635162 0 0 0 0 0 0 0 0 0 0 0 0 0 0 0 0 0 0 0 0 0 0 0 0 0 0 0 0 0 0 0 0 0 0 0 0 0 0 0 0 0 0 0 0 0 0 0 0 0 0 0 0 0 0 0 0 0 0 0 0 0 0 0 0 0 0 0 0 0 0 0 0 0 0 0 0 0 0 0 0 0 0 0 0 0 0 0 0 0 0 0 0 0 0 0 0 0 0 0 0 0 0 0.0379559056587442 0 0.0295212599568011 0 0 0 0 0 0 0 0.0972647711890815 0 0 0 0 0 0 0 0 0 0 0 0 0 0 0 0 0 0 0 0 0 0 0 0 0 0 0 0 0 0 0 0 0 0 0 0 0 0 0 0 0 0 0 0 0.507013473550269 0.173984997679858 0 0 0 0 0 0 0 0 0 0.0201803349175504 0 0 0 0 0 0 0 0 0 0 0 0 0 0 0 0 0 0 0 0 0 0 0 0 0 0 0 0 0 0 0 0 0 0 0 0 0 0 0 0 0 0 0 0 0 0 0.00715680392382479 0 0 0 0 0 0 0 0 0 0 0 0 0 0 0 0 0 0
0 0 0 0 0 0 0 0 0 0 0 0 0 0 0 0 0 0 0 0 0 0 0 0 0 0 0 0 0 0 0 0 0 0 0 0 0 0 0 0 0 0 0 0 0 0 0 0 0 0 0 0 0 0 0 0 0 0 0 0 0 0 0 0 0 0 0 0 0 0 0 0 0 0 0 0 0 0 0 0 0 0 0 0 0 0 0 0 0 0 0 0 0 0 0 0 0 0 0 0 0 0 0 0 0 0 0 0 0 0 0 0 0 0 0 0 0 0 0 0 0 0 0 0 0 0 0 0 0 0 0 0 0 0 0 0 0 0 0 0 0 0 0 0 0 0 0 0 0 0 0 0 0 0 0 0 0 0 0 0 0 0 0 0 0 0 0 0 0 0 0 0 0 0 0 0 0 0 0 0 0 0 0 0.0501275581066174 0 0 0 0 0 0 0 0 0 0 0 0 0 0 0 0 0 0 0 0 0 0 0 0 0 0 0 0 0 0 0 0 0 0 0 0 0 0 0 0 0 0.287149542435113 0 0 0 0 0 0 0 0 0 0 0.0652129867034213 0 0 0 0 0 0 0 0.0269736227773814 0 0 0 0 0 0 0.0367602092781861 0 0.0401006962934995 0.0309825374318559 0.00811303572653871 0 0.0620616246382065 0 0 0 0 0 0 0 0 0 0 0 0 0 0 0 0 0 0 0 0 0 0 0 0 0 0 0 0.111291718836878 0 0 0 0 0 0 0 0.159127799767037 0 0.109033625990912 0 0 0 0 0 0.0130650420143535 0 0 0 0 0 0 0 0 0 0 0 0 0 0 0 0 0
0 0 0 0 0 0 0 0 0 0 0 0 0 0 0 0 0 0 0 0 0 0 0 0 0 0 0 0 0 0 0 0 0 0 0 0 0 0 0 0 0 0 0 0 0 0 0 0 0 0 0 0 0 0 0 0 0 0 0 0 0 0 0 0 0 0 0 0 0 0 0 0 0 0 0 0 0 0 0 0 0 0 0 0 0 0 0 0 0 0 0 0 0 0 0 0 0 0 0 0 0 0 0 0 0 0 0 0 0 0 0 0 0 0 0 0 0 0 0 0 0 0 0 0 0 0 0 0 0 0 0 0 0 0 0 0 0 0 0 0 0 0 0 0 0 0 0 0 0 0 0 0 0 0 0 0 0 0 0 0 0 0 0 0 0 0 0 0 0 0 0 0 0 0 0 0 0 0 0 0 0 0 0 0 0 0 0 0 0 0 0 0 0 0 0 0 0 0 0 0 0 0 0 0 0 0 0 0 0 0 0 0 0 0 0 0 0 0 0 0 0 0 0 0 0 0 0 0 0 0 0 0 0 0 0 0 0 0 0 0 0 0.0868644572048537 0.43669160758247 0.22647092791317 0 0 0 0 0 0 0 0 0 0.119342127713161 0 0.0156684661690312 0 0 0 0 0 0 0 0 0 0 0 0 0 0 0 0 0 0 0 0 0 0 0 0 0 0 0 0 0 0 0 0 0 0 0 0 0 0 0 0.100838045564565 0 0 0 0 0 0 0 0 0 0 0 0 0 0 0 0 0.0141243678527487 0 0 0 0 0 0
0 0 0 0 0 0 0 0 0 0 0 0 0 0 0 0 0 0 0 0 0 0 0 0 0 0 0 0 0 0 0 0 0 0 0 0 0 0 0 0 0 0 0 0 0 0 0 0 0 0 0 0 0.026083367697301 0 0 0 0 0 0 0 0 0 0 0 0 0 0 0 0 0 0 0 0 0 0 0 0 0 0 0 0 0 0 0.0135262493724313 0 0 0 0 0 0 0 0 0 0 0 0 0 0 0 0 0 0 0 0 0 0 0 0 0 0 0 0 0 0 0 0 0 0 0 0 0 0 0 0 0 0 0 0 0 0 0 0 0 0 0 0 0 0 0 0 0 0 0 0 0 0 0 0 0 0 0 0 0 0 0 0 0 0 0 0 0 0 0 0 0 0 0 0 0 0 0 0 0 0.0236598011674889 0 0 0 0 0 0 0 0 0 0 0 0 0 0 0 0 0 0 0 0 0 0 0 0.0606616145519343 0 0 0 0 0 0 0 0 0 0 0 0 0 0 0 0 0 0 0 0 0 0 0 0 0 0 0 0 0 0 0 0 0 0 0 0 0 0 0 0 0 0 0.0961374453492406 0 0 0.473893809408664 0 0 0 0 0 0 0 0 0 0 0 0.00728027527469391 0 0 0 0 0 0 0 0.0123325260016139 0 0 0 0 0 0 0 0.0218986778493911 0 0 0 0 0 0 0 0 0 0 0 0 0 0.0289468957365738 0 0 0 0 0 0 0 0 0 0.153789438560426 0 0 0 0 0.0221584617747759 0 0 0 0 0 0 0 0 0 0 0 0.00999256254451159 0 0 0.0216055406367818 0.0280333340741717 0 0
0 0 0 0 0 0 0 0 0 0 0 0 0 0 0 0 0 0 0 0 0 0 0 0 0 0.00400402874855034 0 0 0 0 0 0 0 0 0 0.00493193338383024 0 0 0 0 0 0 0 0 0 0 0 0 0 0 0 0 0 0 0 0 0 0 0 0 0 0 0 0 0 0 0 0 0 0 0 0 0 0 0 0 0 0 0 0 0 0 0.00876971556996576 0.0265409984176698 0.0105242556693619 0 0 0 0 0 0 0 0 0 0 0 0 0 0 0 0 0 0 0 0 0 0 0 0 0 0 0 0 0 0 0 0 0 0 0 0 0 0 0 0 0 0 0 0 0 0 0 0 0 0 0 0 0 0 0 0 0 0 0 0 0 0 0 0 0 0 0 0 0 0 0 0 0 0 0 0 0 0 0 0 0 0 0 0 0 0 0 0 0 0 0 0 0 0 0 0 0 0 0 0 0 0 0 0 0.0020157446543021 0 0 0 0 0 0 0 0.0803743024401245 0 0 0 0 0 0 0 0 0 0 0 0 0 0 0 0 0 0 0 0 0 0 0 0 0 0 0 0 0 0 0 0 0 0 0 0 0 0.00251327367501415 0 0 0.158990787818676 0 0.0720514501693484 0 0 0.326711872341846 0 0.00583985176810495 0 0 0.0153435208200602 0.0085207956229567 0.0111404298888796 0.00499539773926011 0 0.120073666648355 0.00683239574450224 0.00360025419960447 0 0 0 0 0 0 0 0 0 0 0 0 0 0 0 0 0 0 0 0 0 0 0 0 0 0 0 0 0 0 0 0 0 0 0 0 0 0 0 0.016341251879643 0 0 0 0 0.0317772102090388 0 0.00567038941275089 0 0 0 0 0.00381691830248162 0 0 0 0.00987552320555263 0.0398263764639722 0 0.00453607219930517 0.0104677247302695 0.00391385827657341 0 0
0 0 0 0 0 0 0 0 0 0 0 0 0 0 0 0 0 0 0 0 0 0 0 0 0 0.00360373065781066 0 0 0 0 0 0 0 0 0 0.00932634568562256 0 0 0 0 0 0 0 0 0 0 0 0 0 0 0 0 0.00777476880617778 0 0 0 0 0 0 0 0 0 0 0 0 0 0 0 0 0 0 0 0 0 0 0 0 0 0 0 0 0 0.0204908323778279 0.0421833182939889 0.0181574439875289 0 0 0 0 0 0 0 0 0 0 0 0 0 0 0 0 0 0 0 0 0 0 0 0 0 0 0 0 0 0 0 0 0 0 0 0 0 0 0 0 0 0 0 0 0 0 0 0 0 0 0 0 0 0 0 0 0 0 0 0 0 0 0 0 0 0 0 0 0 0 0 0 0 0 0 0 0 0 0 0 0 0 0 0 0 0 0.0037570012014641 0 0 0 0 0 0 0 0 0 0 0 0 0 0 0 0.00155540681562558 0 0.00123905288702376 0 0.0235694573147452 0 0 0 0 0 0.122692143723501 0 0 0 0 0.00537395435244614 0 0 0 0 0 0 0 0 0 0 0 0 0 0 0 0 0 0 0 0 0 0 0 0 0 0 0 0 0 0 0 0 0.00182793573841483 0 0 0.0637785055126218 0 0.0436807831368077 0.0825863979824844 0.381922278416772 0 0 0 0 0 0.00668690910900968 0 0.00576802092674099 0.00459725001244415 0 0.0409251343242003 0.00225782215899775 0.00433433227447594 0 0 0.00162941333111727 0 0 0 0 0 0 0 0 0 0 0 0 0 0 0 0 0 0 0 0 0 0 0 0 0 0.00693392588944692 0.0122785420135933 0 0 0 0 0 0 0 0 0 0.0170242417866421 0 0 0 0.00177625528725742 0.0149070522058661 0.00234836650555681 0.00295297021475193 0 0 0 0 0.00266181258153734 0 0 0 0.00544621180355607 0.0231122105046035 0 0 0.00755362748959208 0.00328654468974731 0 0
0 0 0 0 0 0 0 0 0 0 0 0 0 0 0 0 0 0 0 0 0 0 0 0 0 0 0 0 0 0 0 0 0 0 0 0 0 0 0 0 0 0 0 0 0 0 0 0 0 0 0 0 0 0 0 0 0 0 0 0 0 0 0 0 0 0 0 0 0 0 0 0 0 0 0 0 0 0 0 0 0 0 0 0 0 0 0 0 0 0 0 0 0 0 0 0 0 0 0 0 0 0 0 0 0 0 0 0 0 0 0 0 0 0 0 0 0 0 0 0 0 0 0 0 0 0 0 0 0 0 0 0 0 0 0 0 0 0 0 0 0 0 0 0 0 0 0 0 0 0 0 0 0 0 0 0 0 0 0 0 0 0 0 0 0 0 0 0 0 0 0 0 0 0 0 0 0 0 0 0 0 0 0 0.00798753918047827 0 0 0 0 0 0 0 0 0 0.0304692815889788 0.0150722080609254 0 0.0558151448741299 0 0.0195770901162463 0 0 0 0 0 0 0 0 0 0 0 0 0 0 0 0 0 0 0 0.0196079561946735 0 0 0 0 0.172237840579499 0 0 0 0 0 0 0 0 0 0 0 0 0 0 0 0.00941477972369853 0 0 0 0 0 0.115068536993206 0.010405384807341 0 0 0 0.0612808704478752 0.286191164846677 0 0 0 0 0 0 0 0 0 0 0 0 0 0 0 0 0 0 0 0 0 0 0 0 0 0 0 0 0 0 0 0 0 0 0.0325286596358168 0.046376647065954 0 0 0 0 0 0 0 0 0 0 0 0 0 0 0 0 0 0 0.0130877943559422 0 0 0 0.104879101528558 0 0 0 0 0 0 0 0
0 0 0 0 0 0 0 0 0 0 0 0 0 0 0 0 0 0 0 0 0 0 0 0 0 0 0 0 0 0 0 0 0 0 0 0 0 0 0 0 0 0 0 0 0 0 0 0 0 0 0 0 0 0 0 0 0 0 0 0 0 0 0 0 0 0 0 0 0 0 0 0 0 0 0 0 0 0 0 0 0 0 0 0 0 0 0 0 0 0 0 0 0 0 0 0 0 0 0 0 0 0 0 0 0 0 0 0 0 0 0 0 0 0 0 0 0 0 0 0 0 0 0 0 0 0 0 0 0 0 0 0 0 0 0 0 0 0 0 0 0 0 0 0 0 0 0 0 0 0 0 0 0 0 0 0 0 0 0 0.0139649589018683 0 0 0 0 0 0 0 0 0 0 0 0 0 0 0 0 0.00414703419549882 0 0 0 0 0 0 0 0 0 0 0 0 0 0 0 0 0.0171590524144423 0.00824189745759603 0 0 0 0.0374269431495169 0 0 0 0 0 0 0 0 0 0 0 0 0 0 0 0 0 0 0 0 0 0 0 0 0 0 0 0 0 0 0 0 0 0 0 0 0 0 0 0 0 0 0 0.00654252271408693 0 0.0553561161596603 0 0.124166952767481 0 0 0.0509691353636727 0.248797479139397 0.174437176736588 0 0.0707916864133776 0 0.0175287977163517 0 0 0 0 0 0 0 0 0 0 0 0 0 0 0 0 0 0 0 0 0 0 0 0 0 0 0 0 0 0 0.0317319075245214 0.0127563934176958 0 0 0.0526179890114386 0 0 0 0 0.00997310211742337 0 0.0419913630264074 0 0 0 0 0 0 0 0 0.010374292101823 0 0 0 0.0110251996711527 0 0 0 0 0 0 0 0
0 0 0 0 0 0 0 0 0 0 0 0 0 0 0 0 0 0 0 0 0 0 0 0 0 0 0 0 0 0 0 0 0 0 0 0 0 0 0 0 0 0 0 0 0 0 0 0 0 0 0 0 0 0 0 0 0 0 0 0 0 0 0 0 0 0 0 0 0 0 0 0 0 0 0 0 0 0 0 0 0 0 0 0 0 0 0 0 0 0 0 0 0 0 0 0 0 0 0 0 0 0 0 0 0 0 0 0 0 0 0 0 0 0 0 0 0 0 0 0 0 0 0 0 0 0 0 0 0 0 0 0 0 0 0 0 0 0 0 0 0 0 0 0 0 0 0 0 0 0 0 0 0 0 0 0 0 0.00716161686642777 0 0 0 0 0 0 0 0 0 0 0 0 0 0 0 0 0 0 0 0.0044842293022183 0 0 0 0 0 0 0 0 0 0 0 0 0 0 0 0 0 0 0 0 0.02802212137992 0 0 0 0 0 0 0 0 0.0413535950188705 0 0 0 0 0 0 0 0 0 0 0 0 0 0 0 0 0 0 0 0 0 0 0 0 0 0 0 0 0.0249836054994254 0 0 0 0 0 0 0 0.0113704769665404 0.282044437862996 0 0 0 0.0560232340470723 0.220844507448265 0.0430146652148202 0 0.129304449347027 0 0.0490409513187733 0 0.0287294606652256 0 0 0 0 0 0 0 0 0 0 0 0 0 0 0 0 0 0 0 0 0 0 0 0 0 0 0 0 0 0 0 0 0 0 0 0 0 0 0 0 0 0 0.00719738368135807 0.0217072771252901 0 0 0 0 0 0.00438768537114074 0 0.0252004096077299 0 0 0 0 0.00650443841622254 0 0.00862545486067699 0 0
0 0 0 0 0 0 0 0 0 0 0 0 0 0 0 0 0 0 0 0 0 0 0 0 0 0 0 0 0 0 0 0 0 0 0 0 0 0 0 0 0 0 0 0 0 0 0 0 0 0 0 0 0 0 0 0 0 0 0 0 0 0 0 0 0 0 0 0 0 0 0 0 0 0 0 0 0 0 0 0 0 0 0 0 0 0 0 0 0 0 0 0 0 0 0 0 0 0 0 0 0 0 0 0 0 0 0 0 0 0 0 0 0 0 0 0 0 0 0 0 0 0 0 0 0 0 0 0 0 0 0 0 0 0 0 0 0 0 0 0 0 0 0 0 0 0 0 0 0 0 0 0 0 0 0 0 0 0 0 0 0 0 0 0 0 0 0 0 0 0 0.00533659203963438 0.00721756882350349 0 0 0 0 0 0 0 0 0 0 0 0 0 0 0 0.0040882005738825 0 0.00320536016915492 0 0 0 0 0 0 0 0 0 0 0 0 0 0 0 0 0 0 0 0 0 0 0 0 0 0 0 0 0 0 0 0 0 0 0 0 0 0 0 0 0 0 0 0 0 0 0.0618777949737488 0.0781039070018011 0 0 0 0 0 0 0 0 0 0 0.0797161103092081 0 0.00396931227003969 0 0 0.0151290845094038 0.0494557796462241 0.00418536898260163 0.140532865221913 0.104710883982397 0.0455715631813424 0.029771303299361 0.0629136686456308 0 0 0 0 0 0 0 0 0 0 0 0 0 0 0 0 0 0 0 0 0 0 0 0.00160024791914368 0 0 0 0 0 0 0 0 0 0 0 0 0 0 0.136051628938989 0.0123507388335394 0.107830614743571 0 0 0 0 0 0 0 0 0 0.0266388348505692 0.00397309359754965 0.0157694774867918 0 0 0 0 0
0 0 0 0 0 0 0 0 0 0 0 0 0 0 0 0 0 0 0 0 0 0 0 0 0 0 0 0 0 0 0 0 0 0 0 0 0 0 0 0 0 0 0 0 0 0 0 0 0 0 0 0 0 0 0 0 0 0 0 0 0 0 0 0 0 0 0 0 0 0 0 0 0 0 0 0 0 0 0 0 0 0 0 0 0 0 0 0 0 0 0 0 0 0 0 0 0 0 0 0 0 0 0 0 0 0 0 0 0 0 0 0 0 0 0 0 0 0 0 0 0 0 0 0 0 0 0 0 0 0 0 0 0 0 0 0 0 0 0 0 0 0 0 0 0 0 0 0 0 0 0 0 0 0 0 0 0 0 0 0 0 0 0 0 0 0 0 0 0 0 0.0136598820625312 0.0151502487030681 0 0 0 0 0 0 0 0 0 0 0 0 0 0 0 0.00516046585437245 0.00300565615543967 0.0027448340927138 0 0 0 0 0 0 0 0 0 0 0 0 0 0 0 0 0 0 0 0 0 0 0 0 0 0 0 0 0 0 0 0 0 0 0 0 0 0 0 0 0 0 0 0 0 0.00779781934072881 0.00870431214228292 0.0129054391656951 0 0 0 0 0.00860173688946589 0.0032068339400695 0 0 0 0.0631812125590594 0 0 0 0 0.0476794732961781 0.101282094384435 0.0970557072344465 0.0164225953431171 0.14070349203286 0.0347038286315967 0.0382441979047716 0.00504771983975061 0.0905131457425403 0 0 0 0 0 0 0 0 0 0 0 0 0 0 0 0 0 0 0 0 0 0 0 0 0 0 0 0 0 0 0 0 0 0 0 0 0 0 0.0807943720124631 0.0124433027308359 0.0558483355562188 0 0 0 0.00945639704446936 0.00469126391871493 0.00280244126162442 0 0.0169700553619946 0 0.00513508471195179 0.00424655377445869 0.0715522756588152 0.0137117857682518 0 0.00256406686246038 0 0.00401337002261861
0 0 0 0 0 0 0 0 0 0 0 0 0 0 0 0 0 0 0 0 0 0 0 0 0 0 0 0 0 0 0 0 0 0 0 0 0 0 0 0 0 0 0 0 0 0 0 0 0 0 0 0 0 0 0 0 0 0 0 0 0 0 0 0 0 0 0 0 0 0 0 0 0 0 0 0 0 0 0 0 0 0 0 0 0 0 0 0 0 0 0 0 0 0 0 0 0 0 0 0 0 0 0 0 0 0 0 0 0 0 0 0 0 0 0 0 0 0 0 0 0 0 0 0 0 0 0 0 0 0 0 0 0 0 0 0 0 0 0 0 0 0 0 0 0 0 0 0 0 0 0 0 0 0 0 0 0 0 0 0 0 0 0 0 0 0 0 0 0 0 0 0 0 0 0 0 0 0 0 0 0 0 0 0 0 0 0 0 0 0 0 0 0 0 0 0 0.00728771193287372 0 0 0 0 0 0 0 0 0 0 0 0 0 0 0 0 0 0 0 0 0 0 0 0 0 0 0 0 0 0 0 0 0 0 0 0 0 0 0 0.0250942070346436 0 0 0 0 0 0.0198432538940515 0 0 0.105948934013081 0.0512679538127148 0 0 0 0.142236049223558 0.0169050033174475 0.0745320836710977 0.347431792548648 0 0.0714332573192595 0 0.0412903733969153 0 0.0063153573898724 0 0 0 0 0 0 0 0 0 0 0 0 0 0 0 0 0 0 0 0 0 0 0 0 0 0 0 0 0 0 0 0 0 0 0 0.0195567776588149 0 0 0 0.00834643512231334 0.0141246344650373 0.0047278367700767 0 0 0 0 0 0 0 0.00483413766554529 0 0.0123974935860334 0.0165050025169294 0 0.00495942970406418 0 0.00496227495702265 0 0
0 0 0 0 0 0 0 0 0 0 0 0 0 0 0 0 0 0 0 0 0 0 0 0 0 0 0 0 0 0 0 0 0 0 0 0 0 0 0 0 0 0 0 0 0 0 0 0 0 0 0 0 0 0 0 0 0 0 0 0 0 0 0 0 0 0 0 0 0 0 0 0 0 0 0 0 0 0 0 0 0 0 0 0 0 0 0 0 0 0 0 0 0 0 0 0 0 0 0 0 0 0 0 0 0 0 0 0 0 0 0 0 0 0 0 0 0 0 0 0 0 0 0 0 0 0 0 0 0 0 0 0 0 0 0 0 0 0 0 0 0 0 0 0 0 0 0 0 0 0 0 0 0 0 0 0 0 0 0 0.00359997018692606 0 0 0 0 0 0 0 0 0 0 0 0 0 0 0 0 0 0 0 0 0 0 0 0 0 0 0 0 0.0043832835886448 0 0 0 0 0.00582644116253736 0 0 0 0 0 0 0 0 0 0 0 0 0 0 0 0 0 0 0 0 0 0 0.00121012104110225 0 0 0 0 0 0 0 0 0 0 0 0 0 0 0 0 0 0 0 0.039956449220399 0.00835516719621538 0 0 0 0 0.00479650144163306 0.00212441510619172 0.0113295630372179 0.0956148151563217 0.0373640805925004 0.00241612069945766 0 0.0262965981434899 0 0.0527544483461649 0.0117079236789862 0.230340349603636 0.00718331269492605 0.0855161622560091 0.00254977418683762 0.0613802165595196 0.00964432007355896 0.0229648987727213 0.0147664084001831 0 0 0 0 0 0 0 0 0 0 0 0 0 0 0 0 0 0 0 0 0 0 0 0 0 0.0108910075441686 0.0034463833880223 0 0 0.0184939556412986 0 0 0.00108369848883117 0 0.00344656183691103 0 0.0107832166950186 0 0.0366450457029768 0.00894012868649308 0.0469320862293262 0 0 0 0 0.00549300490767863 0.00268516494014614 0 0.0154364270896664 0.00335477580998633 0.00854476073308441 0.057847469622286 0.0149715359325827 0.00282940100858887 0.00266033306620524 0.00343370153154942 0 0
0 0 0 0 0 0 0 0 0 0 0 0 0 0 0 0 0 0 0 0 0 0 0 0 0 0 0 0 0 0 0 0 0 0 0 0 0 0 0 0 0 0 0 0 0 0 0 0 0 0 0 0 0 0 0 0 0 0 0 0 0 0 0 0 0 0 0 0 0 0 0 0 0 0 0 0 0 0 0 0 0 0 0 0 0 0 0 0 0 0 0 0 0 0 0 0 0 0 0 0 0 0 0 0 0 0 0 0 0 0 0 0 0 0 0 0 0 0 0 0 0 0 0 0 0 0 0 0 0 0 0 0 0 0 0 0 0 0 0 0 0 0 0 0 0 0 0 0 0 0 0 0 0 0 0 0 0 0 0 0.0110390468096675 0 0 0 0 0 0 0 0 0 0 0 0 0 0 0 0 0 0 0 0 0 0 0 0.00602121260956815 0 0 0 0 0 0 0 0 0 0.0200566845538101 0.00592267131968244 0 0.0128577599094429 0 0.0331622842729921 0 0 0 0 0 0 0 0 0.0104525102555641 0 0 0 0 0 0 0 0 0.00258570995187268 0 0.00494363576702397 0 0 0 0 0.033075418477735 0 0 0 0 0 0 0 0 0 0 0 0 0 0 0 0.00411410444466209 0 0 0.00373018972860778 0.0029366277310554 0.091766184835132 0.116267004239968 0.0126218340002903 0 0 0.00542055017294203 0.091494988176504 0 0 0.0445451670115699 0 0.0312069777509642 0 0 0 0 0 0 0 0 0 0 0 0 0 0.00135307910646097 0 0 0 0 0 0 0 0 0 0 0 0 0 0 0 0 0.0206636448693047 0.0116230078888034 0 0.0042277276520342 0.0422751533866986 0 0 0 0 0 0 0 0 0 0 0 0 0 0 0 0.0112047547076474 0 0.0327720620946907 0.309112997345504 0.0128352119367105 0.00513292914335735 0 0 0 0 0.00457886984973374 0 0
0 0 0 0 0 0 0 0 0 0 0 0 0 0 0 0 0 0 0 0 0 0 0 0 0 0 0 0 0 0 0 0 0 0 0 0 0 0 0 0 0 0 0 0 0 0 0 0 0 0 0 0 0 0 0 0 0 0 0 0 0 0 0 0 0 0 0 0 0 0 0 0 0 0 0 0 0 0 0 0 0 0 0 0 0 0 0 0 0 0 0 0 0 0 0 0 0 0 0 0 0 0 0 0 0 0 0 0 0 0 0 0 0 0 0 0 0 0 0 0 0 0 0 0 0 0 0 0 0 0 0 0 0 0 0 0 0 0 0 0 0 0 0 0 0 0 0 0 0 0 0 0 0 0 0 0 0 0 0 0 0 0 0 0 0 0 0 0 0 0 0 0 0 0 0 0 0 0 0 0 0 0 0 0 0 0 0 0 0 0 0 0 0 0 0 0 0.00709219514236597 0 0 0 0 0 0 0 0 0 0 0 0 0 0 0 0 0 0 0 0 0 0 0 0 0 0 0 0 0 0 0 0 0 0 0 0 0 0 0 0.0257868883902647 0 0 0 0 0 0 0 0 0 0 0 0.186560689550657 0.0702037544472175 0.0596495359619806 0 0 0.315459863382333 0.0667883372008245 0.0536364936870487 0.0119985495820052 0.0424880524387456 0 0.0094202081978476 0.0654915925172847 0 0 0 0 0 0 0 0 0 0 0 0 0 0 0 0 0 0 0 0 0 0 0 0 0 0 0 0 0 0 0 0 0 0 0 0 0 0 0.00849585876429256 0.0059591515816019 0.00578914678671666 0 0 0 0 0 0 0 0.0189433183720371 0 0 0 0.0396746883003627 0.00656167569641434 0 0 0 0
0 0 0 0 0 0 0 0 0 0 0 0 0 0 0 0 0 0 0 0 0 0 0 0 0 0 0 0 0 0 0 0 0 0 0 0 0 0 0 0 0 0 0 0 0 0 0 0 0 0 0 0 0 0 0 0 0 0 0 0 0 0 0 0 0 0 0 0 0 0 0 0 0 0 0 0 0 0 0 0 0 0 0 0 0 0 0 0 0 0 0 0 0 0 0 0 0 0 0 0 0 0 0 0 0 0 0 0 0 0 0 0 0 0 0 0 0 0 0 0 0 0 0 0 0 0 0 0 0 0 0 0 0 0 0 0 0 0 0 0 0 0 0 0 0 0 0 0 0 0 0 0 0 0 0 0 0 0.00140555106667368 0 0 0.000674547395260282 0 0 0 0 0.000824253102421614 0 0 0 0 0.00103004298350776 0.00121381959555183 0 0 0 0 0 0.000812516749375085 0 0 0 0 0 0.00178791156817688 0 0 0 0.0005104019857763 0.00373562162623854 0.000574691847389721 0 0 0 0.000744521785482184 0 0 0.00197253136002696 0 0 0 0 0 0 0 0 0 0 0 0 0 0 0 0 0.000691916184130238 0.000842866347029564 0.00139575936762234 0.00212207576502823 0 0 0 0 0 0 0 0 0.00121776928152577 0 0 0 0.000955079238747202 0 0 0 0 0.00101594832968383 0.00283768984294692 0.0316689570929415 0.0048924442526955 0.00145386769364328 0.00138080534107805 0.00452382413118956 0 0.027586196700936 0.00804311157597857 0 0.0145172012921378 0.0116735404648018 0.004914025824731 0.04150645112751 0.0342752690279887 0.122911196939649 0.0137051501676357 0.0330398715663982 0 0.0728424303139321 0.0984082925210959 0.0120321436153185 0.0666478562649697 0.00859628933801599 0.0193596505582438 0.0694732082663769 0 0 0 0 0 0 0 0 0 0 0 0 0 0 0 0 0 0 0 0 0 0 0 0 0 0 0 0 0 0.000567233036923419 0.000554627858325121 0 0.000906641133011925 0.000685588884440742 0.00332865876468533 0 0 0 0.024296461030946 0.0111012029659138 0.0271617426774799 0 0 0 0 0.010596972534321 0.00178912945524551 0.00904621588840727 0.0886050915411984 0 0.014856049128639 0.0225108133115222 0.0432653110200739 0.00153658397017363 0.0034909543161386 0.00370400418066561 0 0.00217941880202603
0 0 0 0 0 0 0 0 0 0 0 0 0 0 0 0 0 0 0 0 0 0 0 0 0 0 0 0 0 0 0 0 0 0 0 0 0 0 0 0 0 0 0 0 0 0 0 0 0 0 0 0 0 0 0 0 0 0 0 0 0 0 0 0 0 0 0 0 0 0 0 0 0 0 0 0 0 0 0 0 0 0 0 0 0 0 0 0 0 0 0 0 0 0 0 0 0 0 0 0 0 0 0 0 0 0 0 0 0 0 0 0 0 0 0 0 0 0 0 0 0 0 0 0 0 0 0 0 0 0 0 0 0 0 0 0 0 0 0 0 0 0 0 0 0 0 0 0 0 0 0 0 0 0 0 0 0 0 0 0 0 0 0 0 0 0 0 0 0 0 0.0142198796585678 0.017017250953441 0 0 0 0 0 0 0 0 0 0 0 0 0 0 0 0.00617036199234996 0.00753747300276017 0.00470140792753878 0 0 0 0 0 0 0 0 0 0 0 0 0 0 0 0 0 0 0 0 0 0 0 0 0 0 0 0 0 0 0 0 0 0 0 0 0 0 0 0.000842897801974449 0 0 0 0 0.00078449804240858 0 0.00404941800617317 0.00469327642142108 0 0.00159330488257137 0 0 0.00234432829134606 0.000662712359460709 0 0 0 0.0239907153398931 0.0594025880210334 0 0.00572463178515794 0 0.0104471115031448 0.108789200836817 0 0.0168583680730419 0.0265721487914155 0.026094048891985 0.0519937745448405 0.0139354267666287 0.182798542409763 0 0 0 0 0 0 0 0 0 0 0 0 0 0 0 0 0 0 0 0 0 0 0 0.00218496748394794 0 0 0 0 0 0 0 0 0 0 0 0 0 0 0.0993679748549185 0.0171774019338758 0.0759304711300232 0.00263435824771902 0 0 0.00229872746315607 0 0 0.00228300547154556 0.0162877239300473 0 0.0160761208629809 0.0145479467912367 0.143095664627965 0 0.00292406564153014 0.00223081076254856 0 0.0117373944947707
0 0 0 0 0 0 0 0 0 0 0 0 0 0 0 0 0 0 0 0 0 0 0 0 0 0 0 0 0 0 0 0 0 0.000509047914432553 0 0 0 0 0 0 0 0 0 0 0 0 0 0 0 0 0 0 0 0 0 0 0.00055140184318228 0 0 0 0 0 0 0 0 0 0 0 0 0 0 0 0 0 0 0 0 0 0 0 0 0 0 0 0 0 0 0 0 0 0 0 0 0 0 0 0 0 0 0 0 0 0 0 0 0 0 0 0 0 0 0 0 0 0 0 0 0 0 0 0 0 0 0 0 0 0 0 0 0 0 0 0 0 0 0 0 0 0 0 0 0 0 0 0 0 0 0 0 0 0 0 0 0 0 0 0 0.00238196005243911 0 0 0.000743030668961726 0 0 0 0 0.00103093634426409 0 0 0 0 0 0 0 0 0 0 0 0.00118349594953397 0 0 0 0 0 0.00213964839850806 0 0 0 0.0006330235309596 0.00471015265838956 0.000653850825597354 0 0 0 0.0013473933536303 0 0 0.00285436672071311 0 0.00160373332629485 0 0 0 0 0 0 0 0 0 0 0 0 0 0 0.000630755808377208 0.000825507431419428 0.000654171639141559 0.0033205786930573 0 0 0 0 0 0 0 0 0.000732231808926383 0 0 0 0.00102831614590241 0 0 0 0 0.00105833690249513 0.000688290137824297 0.0210089695429898 0.00711783722165219 0 0.000714906969902662 0.00151993151068288 0.000638108996973059 0.00211671710639131 0.00217992614275578 0 0.00919895231860651 0.0113300964853078 0.00347891754302109 0.0172230601614303 0.0180342201725357 0.116776438826675 0.0245708689919957 0.0143760712704124 0.251835699545207 0.0288868223429867 0 0 0.0336358136218521 0.0103725684877827 0.0371743567579681 0.0363684371202761 0 0 0 0 0 0 0 0 0 0 0 0 0 0 0 0 0 0 0 0 0 0 0 0 0 0 0 0 0 0.000699322982552212 0.000693495291030944 0 0.000808236639922439 0.000650902711904353 0.001183388477496 0 0 0 0.0339135709691176 0.0117333182860453 0.0336803954438553 0 0 0 0 0.01126241152721 0.004367741250403 0.00847190978998524 0.0934685083922763 0.000797120017548686 0.0167036739379902 0.0444486564332104 0.0491645759248939 0.00109622388172602 0.00409124790312604 0.00337561979795101 0 0.00155072905030008
0 0 0 0 0 0 0 0 0 0 0 0 0 0 0 0 0 0 0 0 0 0 0 0 0 0 0 0 0 0 0 0 0 0 0 0 0 0 0 0 0 0 0 0 0 0 0 0 0 0 0 0 0 0 0 0 0 0 0 0 0 0 0 0 0 0 0 0 0 0 0 0 0 0 0 0 0 0 0 0 0 0 0 0 0 0 0 0 0 0 0 0 0 0 0 0 0 0 0 0 0 0 0 0 0 0 0 0 0 0 0 0 0 0 0 0 0 0 0 0 0 0 0 0 0 0 0 0 0 0 0 0 0 0 0 0 0 0 0 0 0 0 0 0 0 0 0 0 0 0 0 0 0 0 0 0 0 0 0 0 0 0 0 0 0 0 0 0 0 0 0 0.00228308014771732 0 0 0 0 0 0 0 0 0 0 0 0 0 0 0 0.00280137127786572 0 0.00142120404719272 0 0 0 0 0 0 0 0 0 0 0 0 0 0 0 0 0 0 0 0 0 0 0 0 0 0.00678195946937895 0 0 0 0 0 0 0 0 0 0 0 0 0 0 0 0 0 0 0 0.00459307307979103 0.0126977864059229 0.0455132281537242 0 0 0 0 0 0 0 0 0 0.179984336540441 0.227363020197082 0 0.0053648202005885 0 0.0049551295676055 0.0474433155598686 0.0701547919879094 0 0 0.0668864284274605 0.0268225582361139 0.00402530645567485 0.00959687424874007 0 0 0 0 0 0 0 0 0 0 0 0 0 0 0 0 0 0 0 0 0 0 0 0 0 0 0 0 0 0 0 0 0 0 0 0 0 0.00346361547238515 0.0971402842915665 0.0259058149404863 0.0549879186312643 0 0 0 0.0297227077406715 0.00555544832954342 0.0128880047900856 0 0 0 0.00896493351442102 0 0.0140343899660282 0.0246521086654255 0 0.00399648965504514 0 0
0 0 0 0 0 0 0 0 0 0 0 0 0 0 0 0 0 0 0 0 0 0 0 0 0 0 0 0 0 0 0 0 0 0 0 0 0 0 0 0 0 0 0 0 0 0 0 0 0 0 0 0 0 0 0 0 0 0 0 0 0 0 0 0 0 0 0 0 0 0 0 0 0 0 0 0 0 0 0 0 0 0 0 0 0 0 0 0 0 0 0 0 0 0 0 0 0 0 0 0 0 0 0 0 0 0 0 0 0 0 0 0 0 0 0 0 0 0 0 0 0 0 0 0 0 0 0 0 0 0 0 0 0 0 0 0 0 0 0 0 0 0 0 0 0 0 0 0 0 0 0 0 0 0 0 0 0 0 0 0 0 0 0 0 0 0 0 0 0 0 0 0 0 0 0 0 0 0 0 0 0 0 0 0 0 0 0 0 0 0 0 0 0 0 0 0 0 0 0 0 0 0 0 0 0 0.00266588380296396 0 0 0 0 0 0 0 0 0 0 0 0 0 0 0 0 0 0 0.00215943357424326 0.00242528521649955 0 0 0 0 0 0.00178246784671706 0 0 0 0.00155030338294402 0.16971788043877 0.0431582066918379 0 0.00549769494176994 0 0 0 0 0 0 0.00667257632142519 0.0874970809792324 0.0365878821615695 0.0104794159429502 0.0842610362085922 0 0.011448221324791 0.171460125705107 0.044948692733137 0.0338137464809831 0.0436398183636914 0 0.00165444580770641 0.0416165017032359 0.0230531014382952 0 0 0 0 0 0 0 0 0 0 0 0 0 0 0 0 0 0 0 0 0 0 0 0.00259499983511831 0 0 0 0 0 0 0 0 0.00349309426799923 0.00219214390285762 0 0 0 0 0.0090711966539204 0.00369617723955418 0.10020620966591 0 0 0 0 0 0 0 0 0 0.0453979162465636 0.00395190458031447 0 0 0 0.00330655654130029 0 0
0 0 0 0 0 0 0 0 0 0 0 0 0 0 0 0 0 0 0 0 0 0 0 0 0 0 0 0 0 0 0 0 0.00536501028785519 0.00339149829373886 0.00141718999556855 0 0 0 0 0 0 0 0 0 0 0 0 0 0 0 0 0 0 0 0.0099625560181513 0 0.000465257644056304 0 0 0 0 0 0 0 0 0 0 0 0 0 0 0.000850738494334204 0 0 0 0 0 0 0 0 0 0 0 0 0 0 0.000163166852996834 0 0 0 0.000873826837913949 0.00315192834907536 0.000612610309951925 0.000226836322140264 0.00406326541938262 0 0 0 0 0 0.0386533305968086 0.0445485588243748 0 0 0 0 0 0 0 0 0 0 0 0 0 0 0 0 0 0 0 0 0 0 0 0 0 0 0 0 0 0 0 0 0 0 0 0 0 0.018114368355877 0 0 0 0 0.0334954586511599 0.00043031584741353 0 0.0273969481252434 0 0 0.019535023570016 0.0150789370047317 0.001508154026382 0.00255500741325886 0.0215363593150589 0 0 0 0 0 0 0 0 0 0 0 0 0 0 0 0.010718831136825 0.0141982371712348 0 0 0 0 0 0 0 0 0 0 0 0 0 0 0.000192409454457586 0.00884798479593916 0.0801145055923557 0.0180850073136983 0 0 0 0 0 0.00582406506662957 0 0 0 0 0 0 0 0 0 0.00103814102898534 0 0 0 0 0 0 0 0 0.000298269409839838 0.00188589939562719 0 0 0 0 0 0 0 0 0 0 0 0 0 0.000279787816751624 0 0 0 0 0 0 0.00139196782472362 0.00394402133930551 0 0 0 0 0 0.000206005154538007 0 0 0 0.00952207403173103 0.0100823397415878 0 0.00331059369517639 0 0 0.00552998389964472 0.0223956065686072 0.00260743538573368 0.00437603728929074 0.000413702776253958 0 0.00266645799170195 0.0332671986193317 0 0 0 0 0 0 0 0 0 0 0 0 0 0 0 0 0 0 0 0 0 0 0 0.00326808411232134 0 0 0 0 0 0 0 0 0 0 0 0 0 0.0047632780688094 0.056283479988118 0.0946662110546261 0.0827839228855604 0.00215268844899288 0 0.0116903525069861 0.0454281796059303 0.00119306113216244 0.0009517307498683 0.000582902325932639 0.00130618829490871 0 0.000989725610277854 0.00959489131863548 0.0324107807588076 0.0204317086399226 0.00863910093813865 0.00500427338182647 0.011801487846538 0.111465043276176
0 0 0 0 0 0 0 0 0 0 0 0 0 0 0 0 0 0 0 0 0 0 0 0 0 0 0 0 0 0 0 0 0 0 0 0 0 0 0 0 0 0 0 0 0 0 0 0 0 0 0 0 0 0 0 0 0 0 0 0 0 0 0 0 0 0 0 0 0 0 0 0 0 0 0 0 0 0 0 0 0 0 0 0 0 0 0 0 0 0 0 0 0 0 0 0 0 0 0 0 0 0 0 0 0 0 0 0 0 0 0 0 0 0 0 0 0 0 0 0 0 0 0 0 0 0 0 0 0 0 0 0 0 0 0 0 0 0 0 0 0 0 0 0 0 0 0 0 0 0 0 0 0 0 0 0 0 0 0 0 0 0 0 0 0 0 0 0 0 0 0 0 0 0 0 0 0 0 0 0 0 0 0 0 0 0 0 0 0.010119623275935 0 0 0 0 0 0 0 0 0 0 0 0 0 0 0 0 0 0 0 0 0 0 0 0 0 0 0 0 0 0 0 0 0 0 0 0 0 0 0 0 0 0 0 0 0 0 0 0.0249524449016261 0.0229558415040605 0 0 0 0 0 0 0 0 0 0.051713722681105 0.0110627052261051 0.00333190351824305 0.0655343703340445 0 0.00527640241148969 0.103533449344152 0.0499001766814878 0.0776856911103834 0.00545946510064572 0.0865110905673501 0.0221669056722835 0 0.128426997212401 0 0 0 0 0 0 0 0 0 0 0 0 0 0 0 0 0 0 0 0 0 0 0 0 0 0 0 0 0 0 0 0 0 0 0 0 0 0 0.0863390462600589 0 0.0586408299749068 0 0 0 0 0 0 0 0 0 0.127248428589185 0.0414441362007594 0.0176967694337774 0 0 0 0 0
0 0 0 0 0 0 0 0 0 0 0 0 0 0 0 0 0 0 0 0 0 0 0 0 0 0 0 0 0 0 0 0 0 0 0 0 0 0 0 0 0 0 0 0 0 0 0 0 0 0 0 0 0 0 0 0 0 0 0 0 0 0 0 0 0 0 0 0 0 0 0 0 0 0 0 0 0 0 0 0 0 0 0 0 0 0 0 0 0 0 0 0 0 0 0 0 0 0 0 0 0 0 0 0 0 0 0 0 0 0 0 0 0 0 0 0 0 0 0 0 0 0 0 0 0 0 0 0 0 0 0 0 0 0 0 0 0 0 0 0 0 0 0 0 0 0 0 0 0 0 0 0 0 0 0 0 0 0 0 0 0 0 0 0 0 0 0 0 0 0 0.0178941730360487 0.0209910454113564 0 0 0 0 0 0 0 0 0 0 0 0 0 0 0 0.00484643799775846 0.0114268351898205 0.00363359951569152 0 0 0 0 0 0 0 0 0 0 0 0 0 0 0 0 0 0 0 0 0 0 0 0 0 0 0 0 0 0 0 0 0 0 0 0 0 0 0 0 0 0 0 0 0 0 0 0.00207426005919848 0 0 0 0 0 0 0 0 0 0.0246518266323434 0.0447480274633971 0 0.0095055141016204 0 0.00827483035703798 0.0838101587889796 0.14765585666708 0.0171442443799208 0.00293614221780539 0.0108101499150184 0.0623853617112243 0.0289702649765543 0 0 0 0 0 0 0 0 0 0 0 0 0 0 0 0 0 0 0 0 0 0 0 0 0.00196496566381533 0 0 0 0 0 0 0 0 0 0 0 0 0 0 0.133495516513328 0.0156845421634529 0.0986602031628435 0.00161126120420043 0 0 0 0 0 0 0.00267270178956751 0 0.0353554357219806 0.0245242384400801 0.164808996049664 0 0.00489306742669212 0.00212098168653878 0.00114188687900979 0.0113074748779712
0 0 0 0 0 0 0 0 0 0 0 0 0.0128404782043637 0 0 0 0 0 0 0 0 0 0 0 0 0 0 0 0 0 0 0 0 0.0208832233839991 0 0 0 0 0 0 0 0 0 0 0 0 0 0 0 0 0 0 0 0 0 0.0374223070467513 0.0299864812966747 0 0 0 0 0 0 0 0 0 0 0 0 0 0 0.0304274482396803 0 0 0 0 0 0 0 0 0 0 0 0 0 0 0 0 0 0 0 0 0 0 0 0 0 0 0 0 0 0 0 0 0.0585977163360803 0 0 0 0 0 0 0 0.0384394946245497 0 0.0196387825007692 0 0 0 0.0158114159431113 0 0 0 0 0 0 0 0 0 0 0 0 0 0 0 0 0 0 0 0 0 0 0 0 0 0 0 0 0 0 0 0 0 0 0 0 0 0 0 0 0 0 0 0 0 0 0 0 0.262499503112869 0 0 0 0.0487280152184039 0 0 0 0 0 0 0 0 0 0 0 0 0 0 0 0.0306518888772329 0 0 0 0 0 0 0 0 0 0 0 0 0 0 0 0 0 0 0 0 0.102249055701302 0 0 0 0 0 0 0 0 0 0 0 0 0 0 0 0 0 0 0 0 0 0 0 0 0 0 0 0.0279670371935169 0.0197948953435682 0 0 0 0 0 0 0 0 0 0 0 0 0 0 0 0 0 0 0 0 0 0 0 0 0 0 0.0398024126781408 0 0 0 0 0 0 0 0.182506857211571 0 0 0 0 0 0 0 0 0 0 0 0.0217529870874152 0 0 0 0 0 0 0 0 0 0 0 0 0 0 0 0 0 0 0 0 0 0 0 0 0 0 0 0 0 0 0 0 0 0
0 0 0 0 0 0 0 0 0 0 0 0 0.0591848849661702 0 0 0 0 0.016322665445816 0 0 0 0 0 0 0 0 0 0 0 0 0 0 0 0 0 0 0 0 0 0 0 0 0 0 0 0 0 0 0 0 0 0 0 0 0 0 0 0 0 0 0 0 0 0 0 0 0 0 0 0 0 0 0 0 0 0 0 0 0 0 0 0 0 0 0 0 0 0 0 0 0 0 0 0 0 0 0 0 0 0 0 0 0 0 0.0351875595347119 0 0 0 0 0 0 0.00844640658137259 0.0576624867268804 0.0080643992389986 0.096686472500195 0.074564762269669 0 0 0.0671614059058637 0 0 0.0259167882961693 0 0 0 0 0 0 0 0 0 0 0 0 0 0 0 0 0 0 0 0 0 0 0 0 0 0 0 0 0 0 0 0 0 0 0 0 0 0 0 0 0 0 0 0 0 0.0347209894437492 0 0.00337668211469987 0 0 0 0 0 0 0 0 0 0 0 0 0 0 0 0 0 0 0 0.00283400106055168 0 0 0 0 0 0 0 0 0 0 0 0 0 0 0 0 0 0 0 0 0 0 0 0 0 0 0 0 0 0 0 0 0 0 0 0 0 0 0 0 0 0 0 0 0 0 0 0 0 0 0 0 0 0 0 0 0 0 0 0 0 0 0 0 0 0 0 0 0 0 0 0 0 0.052940071607423 0 0 0 0.155772990463258 0.248546049841003 0 0 0 0 0.0325036885341761 0 0.00934771347018126 0 0 0 0 0 0 0 0 0 0 0 0 0 0 0 0 0 0 0 0 0 0 0 0 0 0.0107599819991109 0 0 0 0 0 0 0 0 0 0 0 0 0 0 0 0 0
0 0 0 0 0 0 0 0 0 0 0 0 0.103697633807346 0 0 0 0 0 0.0228270257028076 0 0 0 0 0 0 0 0.00345406268582416 0 0 0 0 0 0 0 0 0 0 0 0 0 0 0 0 0 0 0 0 0 0 0 0 0 0 0 0 0 0 0 0 0 0 0 0 0 0 0 0 0 0 0.0183438457125652 0 0 0 0 0 0 0 0 0 0 0 0 0 0 0 0 0 0 0 0 0 0 0 0 0 0 0 0 0 0 0 0 0 0 0 0.0044481071014838 0 0 0 0 0.0195801701920397 0.0212984766628903 0.00471004061245675 0.0147384830794897 0.0517717994234617 0.0126151340728071 0.0292420664989435 0.0560432448833194 0.076679662052663 0.138720076169441 0.00820593742259132 0.00807490677257199 0 0 0 0.00940051879102832 0 0 0 0 0 0 0 0 0 0 0 0 0 0 0 0 0 0 0 0 0 0 0 0 0 0 0 0 0 0 0 0 0 0 0 0 0 0 0 0 0 0.199774743470416 0 0 0.00447891088190218 0.00470285642599729 0 0.0160722619877833 0 0 0 0 0 0 0 0 0 0 0 0 0 0.0125994172853787 0 0 0 0 0 0 0 0 0 0 0 0 0 0 0 0 0 0 0 0 0 0 0 0 0 0 0 0 0 0 0 0 0 0 0 0 0 0 0 0 0 0 0 0.00428776110927098 0 0 0 0 0 0 0 0 0 0.00258716195416897 0 0 0 0 0 0 0 0 0 0 0 0 0 0 0 0 0 0 0 0 0.0170115147714405 0 0 0 0 0 0.0280230489562092 0 0.0801986730023093 0.0264124585113921 0 0 0 0 0 0 0 0 0 0 0 0 0 0 0 0 0 0 0 0 0 0 0 0 0 0 0 0 0 0 0 0 0 0 0 0 0 0 0 0 0 0 0 0 0 0 0
0 0 0 0 0 0 0 0 0 0 0 0 0.0175701212455214 0 0 0 0 0 0 0 0 0 0 0 0 0 0 0 0 0 0 0.00675074769400893 0 0.00739958016332183 0 0 0 0 0 0 0 0 0 0 0 0 0 0 0 0 0 0 0 0 0 0.065556448572008 0.0203101572875138 0 0 0 0 0 0 0 0 0 0 0 0 0 0 0 0 0 0 0 0 0 0 0 0 0 0 0 0 0 0 0 0 0 0 0 0 0 0 0 0 0 0 0 0 0 0 0 0.0318616832081496 0 0 0 0 0.0042408971565243 0 0 0.0068450967007228 0 0.0286430844492065 0.0162663447988414 0 0 0.0236271205372518 0 0 0 0 0 0 0 0 0 0 0 0 0 0 0 0 0 0 0 0 0 0 0 0 0 0 0 0 0 0 0 0 0 0 0 0 0 0 0.0104166756493959 0 0 0 0 0.0182662673069288 0 0 0 0 0.616145726056333 0 0 0 0.0141800638846615 0 0 0 0.0092440624022919 0.0769554342547177 0 0 0 0 0 0 0 0 0 0 0 0 0 0 0 0 0 0 0 0 0 0 0 0 0 0 0 0 0.00469135131669666 0 0 0 0 0 0 0 0 0 0 0 0 0 0 0 0 0 0 0 0 0 0 0 0 0 0 0 0 0 0 0 0 0 0 0 0 0 0 0 0 0 0 0 0 0 0 0 0 0 0 0 0 0 0 0 0.013772582491459 0 0 0 0 0 0 0 0 0 0 0 0 0 0 0 0 0 0 0 0 0 0 0.00725655482444511 0 0 0 0 0 0 0 0 0 0 0 0 0 0 0 0 0 0 0 0 0 0 0 0 0 0 0 0 0 0 0 0 0 0
0 0 0 0 0 0 0 0 0 0 0 0 0 0 0 0 0 0 0 0 0 0 0.00566192240275685 0 0 0 0.0626743834411879 0 0 0 0 0 0 0 0 0 0 0 0 0 0 0 0 0 0 0 0 0 0 0 0 0 0 0 0 0 0 0 0 0 0 0 0 0 0 0 0 0 0 0 0 0 0 0 0 0 0 0 0 0 0 0 0 0 0 0 0 0 0 0 0 0 0 0 0 0 0 0 0 0 0 0 0 0 0 0 0 0 0.00997759805927335 0 0 0 0 0 0 0 0 0.00730985723101216 0 0.0112381467084766 0.0451278870415339 0 0 0 0 0 0 0 0.0708985219775416 0 0 0 0 0 0 0 0 0 0 0 0 0 0 0 0 0 0 0 0 0 0 0 0 0 0 0 0 0 0 0 0 0 0.0117363075906073 0 0 0 0.00747716370691916 0.20968949190806 0.0879904804235465 0.111749098263862 0.100354706525629 0.0622726305156861 0 0.0816663517452663 0 0 0 0 0 0 0 0 0 0 0.00996955160922555 0 0 0.0126046872772888 0 0.00554485041284579 0 0 0 0 0 0.0069633005184575 0 0 0 0 0 0 0 0 0 0.00573446122858694 0 0 0.00783589329126687 0 0 0 0 0 0 0 0 0 0 0 0 0 0 0 0 0 0 0 0 0 0 0 0 0 0 0 0 0 0 0 0 0 0 0 0 0 0 0 0 0 0 0 0 0 0 0 0 0 0 0 0 0 0 0 0 0 0 0 0 0.0318682981622505 0 0.0147169571374282 0 0 0 0 0 0 0 0 0 0 0 0 0.0189374528212919 0 0 0 0 0 0 0 0 0 0 0 0 0 0 0 0 0 0 0 0 0 0 0 0 0 0 0 0 0 0 0 0 0 0
0 0 0 0 0 0 0 0 0 0 0 0 0 0 0 0 0 0 0 0 0 0 0 0 0 0 0.0142106440269675 0 0 0 0 0 0 0 0 0 0 0 0 0 0 0 0 0 0 0 0 0 0 0 0 0 0 0 0 0 0 0 0 0 0 0 0 0 0 0 0 0 0 0 0 0 0 0 0 0 0 0 0 0 0 0 0 0 0 0 0 0 0 0 0 0 0 0 0 0 0 0 0 0 0 0 0 0 0 0.0565473623368049 0.148125032955118 0 0 0 0 0 0 0 0 0 0.0451458478922152 0.0809814077909799 0 0 0 0 0 0 0 0 0 0 0 0 0 0 0 0 0 0 0 0 0 0 0 0 0 0 0 0 0 0 0 0 0 0 0 0 0 0 0 0 0 0 0 0 0 0 0 0 0 0 0 0 0 0 0 0 0 0 0 0 0 0 0 0 0 0 0 0 0 0 0 0 0 0 0 0 0 0 0 0 0 0 0 0 0 0 0 0 0 0 0 0 0 0 0 0 0 0 0 0 0 0 0 0 0 0 0 0 0 0 0 0 0 0 0 0 0 0 0 0 0 0 0 0 0 0 0 0 0 0 0 0 0 0 0 0 0 0 0 0 0 0 0 0 0 0 0 0 0 0 0 0.0374065426974829 0 0 0 0 0 0 0 0.226139781044772 0 0 0 0.39144338125566 0 0 0 0 0 0 0 0 0 0 0 0 0 0 0 0 0 0 0 0 0 0 0 0 0 0 0 0 0 0 0 0 0 0 0 0 0
0 0 0 0 0 0 0 0 0 0 0 0 0 0 0 0 0 0 0 0 0 0 0 0 0 0 0 0 0 0 0 0 0 0 0 0 0 0 0 0 0 0 0 0 0 0 0 0 0 0 0 0 0 0 0 0 0 0 0 0 0 0 0 0 0 0 0 0 0 0 0 0 0 0 0 0 0 0 0 0 0 0 0 0 0 0 0 0 0 0 0 0 0 0 0 0 0 0 0 0 0 0 0 0 0 0 0 0 0 0 0 0 0.102653412243516 0 0 0 0 0 0 0 0 0.0438432210873092 0 0 0 0 0 0 0 0 0 0 0 0 0 0 0 0 0 0 0 0 0 0 0 0 0 0 0 0 0 0 0 0 0 0 0 0 0 0 0 0 0 0 0 0 0 0 0 0 0 0 0 0 0 0 0 0 0 0 0 0 0 0 0 0 0 0 0 0 0 0 0 0 0 0 0 0 0 0 0 0 0 0 0 0 0 0 0 0 0 0 0 0 0 0 0 0 0 0 0 0 0 0 0 0 0 0 0 0 0 0 0 0 0 0 0 0 0 0 0 0 0 0 0 0 0 0 0 0 0 0 0 0 0 0 0 0 0 0 0 0 0.354436176383459 0 0 0 0 0 0.475508737994083 0 0 0 0 0 0 0 0 0 0 0 0 0 0 0 0 0 0 0 0 0 0 0 0 0 0 0 0 0 0 0 0 0.0235584522916324 0 0 0 0 0 0 0 0 0 0 0 0 0 0 0 0 0
0 0 0 0 0 0 0 0 0 0 0 0 0.0592710228657831 0 0 0 0 0 0.0220820994351008 0 0 0 0 0 0 0 0 0 0 0 0 0 0 0 0 0 0 0 0 0 0 0 0 0 0 0 0 0 0 0 0 0 0 0 0 0 0 0 0 0 0 0 0 0 0 0 0 0 0 0 0 0 0 0 0 0 0 0 0 0 0 0 0 0 0 0 0 0 0 0 0 0 0 0 0 0 0 0 0 0 0 0 0 0 0 0 0 0 0 0 0 0 0.024045150167529 0 0.0737663546405889 0.0297119402263285 0 0 0.0276575913440593 0 0 0.0302221626159731 0 0 0 0 0 0 0 0 0 0 0 0 0 0 0 0 0 0 0 0 0 0 0 0 0 0 0 0 0 0 0 0 0 0 0 0 0 0 0 0 0 0 0 0 0 0 0 0 0 0 0 0 0 0 0 0 0 0 0 0 0 0 0 0 0 0 0 0 0 0 0 0 0 0 0 0 0 0 0 0 0 0 0 0 0 0 0 0 0 0 0 0 0 0 0 0 0 0 0 0 0 0 0 0 0 0 0 0 0 0 0 0 0 0 0 0 0 0 0 0 0 0 0 0 0 0 0 0 0 0 0 0 0 0 0 0 0 0 0 0 0.334555017099141 0.117386351680564 0 0 0 0.281302309924932 0 0 0 0 0 0 0 0 0 0 0 0 0 0 0 0 0 0 0 0 0 0 0 0 0 0 0 0 0 0 0 0 0 0 0 0 0 0 0 0 0 0 0 0 0 0 0 0 0 0 0
0 0 0 0 0 0 0 0 0 0 0 0 0 0 0 0 0 0 0 0 0 0 0 0 0 0 0.015422589566865 0.0124361431883121 0 0 0 0 0 0 0 0 0 0 0 0 0 0 0 0 0 0 0 0 0 0 0 0 0 0 0 0 0 0 0 0.0524142569658043 0 0 0 0 0 0 0 0 0 0 0 0 0 0 0 0 0 0 0 0 0 0 0 0 0 0 0 0 0 0 0 0 0 0 0 0 0 0 0 0 0 0 0 0 0 0.0170121308685919 0.054814820551572 0.024599629742053 0.0178687940245053 0 0 0 0 0 0 0 0.0185035229623555 0.0835378990740987 0 0.0248378255673663 0 0 0.0836371245733228 0.0934878601740075 0 0 0 0 0 0 0 0 0 0 0 0 0 0 0 0 0 0 0 0 0 0 0 0 0 0 0 0 0 0 0 0 0 0 0 0 0 0 0 0 0 0 0 0 0 0 0 0 0 0 0 0 0 0 0 0 0 0 0 0 0 0 0 0 0 0 0 0 0 0 0 0 0 0 0 0 0.0263203290795956 0 0 0 0 0 0 0 0 0.121339535833812 0.0292332417300185 0 0 0 0 0 0 0 0 0 0 0 0 0 0 0 0 0 0 0 0 0 0 0 0 0 0 0 0 0 0 0 0 0 0 0 0 0 0 0 0 0.00807394295400511 0 0 0 0 0 0 0 0 0 0 0 0 0 0.115099216848073 0.0230968095801855 0 0 0 0 0.169145520555639 0 0 0 0 0 0 0 0 0 0 0 0 0 0 0 0 0 0 0 0 0 0 0 0 0 0 0 0 0 0 0 0 0 0 0 0 0 0.00911880615981754 0 0 0 0 0 0 0 0 0
0 0 0 0 0 0 0 0 0 0 0 0 0 0 0 0 0 0 0 0 0 0 0 0 0 0 0 0 0 0 0 0 0 0 0 0 0 0 0 0 0 0 0 0 0 0 0 0 0 0 0 0 0 0 0 0 0 0 0 0 0 0 0 0 0 0 0 0 0 0 0 0 0 0 0 0 0 0 0 0 0 0 0 0 0 0 0 0 0 0 0 0 0 0 0 0 0 0 0 0 0 0 0 0 0 0 0.0849114803285217 0 0 0 0 0 0 0 0 0 0.0332151661649259 0.373665035724312 0 0.0773564885057098 0 0 0 0 0 0 0 0 0 0 0 0 0 0 0 0 0 0 0 0 0 0 0 0 0 0 0 0 0 0 0 0 0 0 0 0 0 0 0 0 0 0 0 0 0 0 0 0.0301346687179894 0 0 0 0 0 0 0 0 0 0 0 0 0 0 0 0 0 0 0 0 0 0 0 0 0 0 0 0 0 0 0 0 0 0 0 0 0 0 0 0 0 0 0 0 0 0 0 0 0 0 0 0 0 0 0 0 0 0 0 0 0 0 0 0 0 0 0 0 0 0 0 0 0 0 0 0 0 0 0 0 0 0 0 0 0 0 0 0 0 0 0 0 0 0 0 0.272536490190916 0 0 0 0 0 0 0 0.128180670367625 0 0 0 0 0 0 0 0 0 0 0 0 0 0 0 0 0 0 0 0 0 0 0 0 0 0 0 0 0 0 0 0 0 0 0 0 0 0 0 0 0 0 0 0 0 0 0
0 0 0 0 0 0 0 0 0 0 0 0 0 0 0 0 0 0 0 0 0 0 0 0 0 0 0.0333880165841011 0 0 0 0 0 0 0 0 0 0 0 0 0 0 0 0 0 0 0 0 0 0 0 0 0 0 0 0 0 0 0 0 0 0 0 0 0 0 0 0.00932846339067244 0 0 0 0 0 0 0 0 0 0 0 0 0 0 0 0 0 0 0 0 0 0 0 0 0 0 0 0 0 0 0 0 0 0 0 0 0 0 0.0541392529079136 0 0.0417273462397692 0.00972159287569817 0 0 0 0 0 0 0 0 0.0327876254237001 0 0 0 0 0 0.181286558850034 0 0 0 0 0 0 0 0 0 0 0 0 0 0 0 0 0 0 0 0 0 0 0 0 0 0 0 0 0 0 0 0 0 0 0 0 0 0 0 0 0 0 0 0 0 0 0 0 0.0510584490237681 0.0749808244925434 0.0837438811330408 0 0 0 0 0 0 0 0 0 0 0 0 0 0 0 0 0 0.0376237601040868 0 0 0 0 0 0 0 0 0 0 0 0.0233992197694976 0 0 0 0 0.0201231417331023 0.0886334363371583 0 0 0 0 0 0 0 0 0 0 0 0 0 0 0 0 0 0 0 0 0 0 0 0 0 0 0 0 0 0 0.00853313568128559 0 0 0 0 0 0 0 0 0 0 0 0 0 0 0 0 0 0 0 0 0 0.0490600524387943 0 0.0311803888833226 0 0 0 0.0992225779661009 0.0700622761654111 0 0 0 0 0 0 0 0 0 0 0 0 0 0 0 0 0 0 0 0 0 0 0 0 0 0 0 0 0 0 0 0 0 0 0 0 0 0 0 0 0 0 0 0 0 0 0 0
0 0 0 0 0 0 0 0 0 0 0 0 0 0 0 0 0 0 0 0 0 0 0 0 0 0 0 0 0.00528457456880882 0 0 0 0 0 0 0 0 0 0 0 0 0 0 0 0 0 0 0 0 0 0 0 0 0 0 0 0 0 0 0 0 0 0 0 0 0 0 0 0 0 0 0 0 0 0 0 0 0 0 0 0 0 0 0 0 0 0 0 0 0 0 0 0 0 0 0 0 0 0 0 0 0 0 0 0.029513806859693 0 0 0 0 0 0 0 0 0 0 0 0 0 0 0 0 0 0 0 0 0 0 0 0 0 0 0 0 0 0 0 0 0 0 0 0 0 0 0 0 0 0 0 0 0 0 0 0 0 0 0 0 0 0 0 0 0 0 0 0 0 0 0 0 0 0 0 0 0 0 0 0.026815198147453 0 0 0 0 0 0 0.014122732896033 0 0 0 0 0 0 0 0 0 0 0 0 0.0731884095944603 0 0 0 0 0 0 0 0 0 0 0 0.0284451726944069 0 0 0 0 0 0 0.121361353427478 0.0659429115356018 0.0352134273342465 0 0 0 0.0223116285255662 0 0 0 0 0.0347180512600154 0.0306746843746785 0 0 0 0 0 0 0 0 0 0 0 0 0 0 0 0 0 0 0 0 0 0 0 0 0 0 0 0 0 0 0 0 0 0.0892741977408597 0 0 0 0 0 0 0 0 0 0 0 0.312614065719685 0 0 0 0 0 0 0 0 0 0 0 0 0 0 0 0 0 0 0 0 0.0238048183863948 0 0 0 0 0 0 0 0 0.0377826693650661 0 0 0.0489322975695526 0 0 0 0 0 0 0 0 0 0 0 0
0 0 0 0 0 0 0 0 0 0 0 0 0 0 0 0 0 0 0.00474697317324216 0 0 0 0 0 0 0 0 0 0 0 0 0 0 0 0 0 0 0 0 0 0 0 0 0 0 0 0 0 0 0 0 0 0 0 0 0 0 0 0 0 0 0 0 0 0 0 0 0 0 0 0 0 0 0 0 0 0 0 0 0 0 0 0 0 0 0 0 0 0 0 0 0 0 0 0 0 0 0 0 0 0 0 0 0 0.00429339304542461 0 0 0 0 0.0069646067197147 0.00433342803092347 0.0311971535618061 0.0273816659120329 0.0285026022286242 0 0 0 0 0 0 0 0.00906749299610774 0 0 0 0.00847573295252411 0 0 0 0 0 0 0 0 0 0 0 0 0 0 0 0 0 0 0 0 0 0 0 0 0 0 0 0 0 0 0 0 0 0 0 0 0 0 0 0 0 0 0 0 0 0 0 0 0 0 0.033592306044772 0 0 0 0 0 0 0 0 0 0 0 0 0 0 0 0 0 0 0 0.0349166077396714 0 0 0 0 0 0 0 0 0 0 0 0.00812492108141717 0 0 0 0.0590968471868562 0 0 0.0206641410136041 0.0167639362065004 0.0919376734440588 0 0 0 0.0173974741946047 0 0 0 0 0.0301486951671777 0.0105269884447101 0 0 0 0 0 0 0 0 0 0 0 0 0 0 0 0 0 0 0 0 0 0 0 0 0 0 0 0 0 0 0 0 0 0 0.00926807092841105 0 0 0 0 0 0 0 0 0 0.134202321717663 0 0.135470077041347 0 0.183165650530625 0 0.0265982071207519 0.0296182613036415 0 0 0 0 0 0 0 0 0 0 0 0 0 0 0 0 0 0 0 0 0 0 0 0.0179449237374673 0 0 0.015599848476321 0 0 0 0 0 0 0 0 0 0 0 0
0 0 0 0 0 0 0 0 0 0 0 0 0 0 0 0 0 0 0.00667731076200245 0 0 0 0 0 0 0 0 0 0 0 0 0 0 0 0 0 0 0 0 0 0 0 0 0 0 0 0 0 0 0 0 0 0 0 0 0 0 0 0 0 0 0 0 0 0 0 0 0 0 0.00941068192805206 0 0 0 0 0 0 0 0 0 0 0 0 0 0 0 0 0 0 0 0 0 0 0 0 0 0 0 0 0 0 0 0 0 0 0 0 0 0 0 0 0.00366086582684096 0.0142284853084771 0.00302336337154103 0 0 0 0 0 0 0 0 0 0 0 0 0 0 0 0 0 0 0 0 0 0 0 0 0 0 0 0 0 0 0 0 0 0 0 0 0 0 0 0 0 0 0 0 0 0 0 0 0 0 0 0 0 0 0 0 0 0 0 0 0 0.0157086755049896 0 0.0641535804679194 0.0173043262545168 0 0 0 0 0 0 0 0 0 0 0 0 0 0 0 0 0 0 0.00851898538131342 0 0 0 0 0 0 0 0 0 0 0 0 0 0 0 0.0420123382288773 0 0 0 0 0.0278803157933894 0 0 0 0.00424015370883687 0 0 0 0 0.0327453508734543 0.00616670539631162 0 0 0 0 0 0 0 0 0 0 0 0 0 0 0 0 0 0 0 0 0 0 0 0 0 0 0 0 0 0 0 0 0 0 0 0 0 0 0 0 0 0 0 0 0 0.104399745160813 0 0 0.283421444110113 0.0376595988621799 0.199751224357922 0.0920695096446282 0.0110091503389281 0 0.00814297499206924 0 0 0 0 0 0 0 0 0 0 0 0.00293417752296352 0 0 0 0 0 0 0 0 0 0 0 0 0 0 0.00488103620386094 0 0 0 0 0 0 0 0 0
0 0 0 0 0 0 0 0 0 0 0 0 0 0 0 0 0 0 0 0 0 0 0 0 0 0 0 0 0 0 0 0 0 0 0 0 0 0 0 0 0 0 0 0 0 0 0 0 0 0 0 0 0 0 0 0 0 0 0 0 0 0 0 0 0 0 0 0 0 0 0 0 0 0 0 0 0 0 0 0 0 0 0 0 0 0 0 0 0 0 0 0 0 0 0 0 0 0 0 0 0 0 0 0 0.0298492721340347 0 0 0 0 0 0 0.125361843910228 0.173273119465382 0.169422758147033 0 0.0689137413201925 0 0 0 0 0 0.0451727346102379 0 0 0 0 0 0 0 0 0 0 0 0 0 0 0 0 0 0 0 0 0 0 0 0 0 0 0 0 0 0 0 0 0 0 0 0 0 0 0 0 0 0 0 0 0 0 0 0 0 0 0 0 0 0 0 0 0 0 0 0 0 0 0 0 0 0 0 0 0 0 0 0 0 0 0 0 0 0 0 0 0 0 0 0 0 0 0 0 0 0 0 0 0 0 0 0 0 0 0 0 0 0 0 0 0 0 0 0 0 0 0 0 0 0 0 0 0 0 0 0 0 0 0 0 0 0 0 0 0 0 0 0 0 0 0 0 0 0 0 0 0.0160314793472307 0 0 0 0 0 0 0 0 0 0 0 0 0 0.267455968862579 0.0865718985003854 0 0 0 0 0 0 0 0 0 0 0 0 0 0 0 0 0 0 0 0 0 0 0 0.0179471837026973 0 0 0 0 0 0 0 0 0 0 0 0 0 0 0 0 0
0 0 0 0 0 0 0 0 0 0 0 0 0 0 0 0 0 0 0 0 0 0 0 0 0 0 0 0 0 0 0 0 0 0 0 0 0 0 0 0 0 0 0 0 0 0 0 0 0 0 0 0 0 0 0 0 0 0 0 0 0 0 0 0 0 0 0 0 0 0 0 0 0 0 0 0 0 0 0 0 0 0 0 0 0 0 0 0 0 0 0 0 0 0 0 0 0 0 0 0 0 0 0 0 0.00382828951190959 0 0 0 0 0.00652900371308245 0.00408423955379543 0.0397585178673332 0.0476722343709061 0.0333946637248744 0 0.00657037901799586 0 0 0 0 0 0.0183275090414099 0 0 0 0.00370434203251526 0 0 0 0 0 0 0 0 0 0 0 0 0 0 0 0 0 0 0 0 0 0 0 0 0 0 0 0 0 0 0 0 0 0 0 0 0 0 0 0 0 0 0 0 0 0 0 0 0 0 0 0.0190258638879653 0 0 0 0 0 0 0 0 0 0 0 0 0 0 0 0 0 0 0.00573223877368552 0 0 0 0 0 0 0 0 0 0 0 0 0 0 0 0 0 0 0 0 0 0 0 0 0 0 0 0 0 0.0181609586304638 0.0052229561971989 0 0 0 0 0 0 0 0 0 0 0 0 0 0 0 0 0 0 0 0 0 0 0 0 0 0 0 0 0 0 0 0 0 0 0 0 0 0 0 0 0 0 0 0 0 0.11800112368511 0.23692929164596 0.028647247337499 0 0.118512840316814 0.109943238574945 0.0269895241381621 0 0 0 0.145863962267603 0 0 0 0 0 0 0 0 0 0 0.00310157571077062 0 0 0 0 0 0 0 0 0 0 0 0 0 0 0 0 0 0 0 0 0 0 0 0
0 0 0 0 0 0 0 0 0 0 0 0 0 0 0 0 0 0 0 0 0 0 0 0 0 0 0 0 0 0 0 0 0 0 0 0 0 0 0 0 0 0 0 0 0 0 0 0 0 0 0 0 0 0 0 0 0 0 0 0 0 0 0 0 0 0 0 0 0 0 0 0 0 0 0 0 0 0 0 0 0 0 0 0 0 0 0 0 0 0 0 0 0 0 0 0 0 0 0 0 0 0 0 0 0 0 0 0 0 0 0 0.00461773016411425 0 0.00652240840965668 0 0 0 0 0 0 0 0 0 0 0 0 0 0 0 0 0 0 0 0 0 0 0 0 0 0 0 0 0 0 0 0 0 0 0 0 0 0 0 0 0 0 0 0 0 0 0 0 0 0 0 0 0 0 0 0 0 0 0 0 0.0324157542374188 0 0 0 0 0 0 0 0 0 0 0 0 0 0 0 0 0 0 0 0 0 0 0 0 0 0 0 0 0 0 0 0 0 0 0 0 0 0 0 0 0 0 0 0 0 0 0 0 0 0 0 0 0 0 0 0 0 0 0 0 0 0 0 0 0 0 0 0 0 0 0 0 0 0 0 0 0 0 0 0 0 0 0 0 0 0 0 0 0 0 0 0.0438611638797755 0 0 0 0 0 0 0 0.0547758752322622 0.0161337428720762 0.206202056896464 0 0.115581810641412 0.100113374417459 0 0.100051449679314 0 0.319724633570047 0 0 0 0 0 0 0 0 0 0 0 0 0 0 0 0 0 0 0 0 0 0 0 0 0 0 0 0 0 0 0 0 0 0 0
0 0 0 0 0 0 0 0 0 0 0 0 0 0 0 0 0 0 0.00752375916261388 0 0 0 0 0 0 0 0 0 0 0 0 0 0 0 0 0 0 0 0 0 0 0 0 0 0 0 0 0 0 0 0 0 0 0 0 0 0 0 0 0 0 0 0 0 0 0 0 0 0 0.0108726482682709 0 0 0 0 0 0 0 0 0 0 0 0 0 0 0 0 0 0 0 0 0 0 0 0 0 0 0 0 0 0 0 0 0 0 0 0 0 0 0 0 0.00459229637405652 0.00859142992450068 0 0 0 0 0 0 0 0 0 0 0 0 0 0 0 0 0 0 0 0 0 0 0 0 0 0 0 0 0 0 0 0 0 0 0 0 0 0 0 0 0 0 0 0 0 0 0 0 0 0 0 0 0 0 0 0 0 0 0 0 0 0 0 0 0.0253968873361095 0 0 0 0 0 0 0 0 0 0 0 0 0 0 0 0 0 0 0 0 0 0 0 0 0 0 0 0 0 0 0 0 0 0 0 0 0 0 0 0 0 0 0 0 0 0 0 0 0 0.00902937289209955 0 0 0 0 0 0 0 0 0 0 0 0 0 0 0 0 0 0 0 0 0 0 0 0 0 0 0 0 0 0 0 0 0 0 0 0 0 0 0 0 0 0 0 0 0 0 0.0280184177015453 0.273038966344392 0 0.179770181735041 0.108620310242686 0 0.0619841022021222 0 0 0 0.282561627816563 0 0 0 0 0 0 0 0 0 0 0 0 0 0 0 0 0 0 0 0 0 0 0 0 0 0 0 0 0 0 0 0 0 0 0
0 0 0 0 0 0 0 0 0 0 0 0 0 0 0 0 0 0 0 0 0 0 0 0 0 0 0 0 0 0 0 0 0 0 0 0 0 0 0 0 0 0 0 0 0 0 0 0 0 0 0 0 0 0 0 0 0 0 0 0 0 0 0 0 0 0 0 0 0 0 0 0 0 0 0 0 0 0 0 0 0 0 0 0 0 0 0 0 0 0 0 0 0 0 0 0 0 0 0 0 0 0 0 0 0 0 0 0 0 0 0 0 0 0 0 0 0 0 0 0 0 0 0 0 0 0 0 0 0 0 0 0 0 0 0 0 0 0 0 0 0 0 0 0 0 0 0 0 0 0 0 0 0 0 0 0 0 0 0 0 0 0 0.0179291778956513 0 0 0 0 0 0 0 0 0 0 0 0 0 0.178784532761562 0 0 0.00693942156856582 0 0 0 0 0 0 0 0 0 0 0 0 0 0 0 0 0 0 0 0 0 0 0 0 0 0 0 0 0 0 0 0 0.0721265213630774 0 0 0 0 0.0276351295873092 0 0 0 0.0143343552599318 0 0 0 0 0 0 0 0 0 0 0 0 0 0 0 0 0 0 0 0 0 0 0 0 0 0 0 0 0 0 0 0 0 0 0 0 0 0 0 0 0 0 0 0 0 0 0 0 0 0 0 0.0353806294886139 0.142713732466244 0 0.0500448178012368 0.106691150542277 0.0702902468367164 0 0 0 0 0.277130284428815 0 0 0 0 0 0 0 0 0 0 0 0 0 0 0 0 0 0 0 0 0 0 0 0 0 0 0 0 0 0 0 0 0 0 0
0 0 0 0 0 0 0 0 0 0 0 0 0 0 0 0 0 0 0 0 0 0 0 0 0 0 0 0 0 0 0 0 0 0 0 0 0 0 0 0 0 0 0 0 0 0 0 0 0 0 0 0 0 0 0 0 0 0 0 0 0 0 0 0 0 0 0 0 0 0 0 0 0 0 0 0 0 0 0 0 0 0 0 0 0 0 0 0 0 0 0 0 0 0 0 0 0 0 0 0 0 0 0 0 0 0 0 0 0 0 0 0 0 0 0 0 0 0 0 0 0 0 0.00971674046111328 0.00913338091324557 0 0 0 0 0 0 0 0 0 0 0 0 0 0 0 0 0 0 0 0 0 0 0 0 0 0 0 0 0 0 0 0 0 0 0 0 0 0 0 0 0.0331055868949656 0 0 0 0 0 0 0 0 0 0 0 0 0 0 0 0 0 0 0 0 0 0 0 0 0 0 0 0 0 0 0 0 0 0 0 0 0 0 0 0 0 0 0 0 0 0 0 0 0 0 0 0 0 0 0.0372649725066687 0 0 0 0 0 0 0.0232160347658449 0 0 0 0 0 0 0 0 0 0 0 0 0 0 0 0 0 0 0 0 0 0 0 0 0 0 0 0 0 0 0 0 0 0 0 0 0 0 0 0 0 0 0 0 0 0 0 0.0237632140364204 0 0 0 0 0 0 0 0.863800070421742 0 0 0 0 0 0 0 0 0 0 0 0 0 0 0 0 0 0 0 0 0 0 0 0 0 0 0 0 0 0 0 0 0 0 0 0
0 0 0 0 0 0 0 0 0 0 0 0 0 0 0 0 0.00618854536658826 0 0 0 0 0 0 0 0 0 0 0 0 0 0 0 0 0 0 0 0 0 0 0 0 0 0 0 0 0 0 0 0 0 0 0 0 0 0 0 0 0 0 0.0167997923460416 0 0 0 0 0 0 0 0 0 0 0 0 0 0 0 0 0 0 0 0 0 0 0 0 0 0 0 0 0 0 0 0 0 0 0 0 0 0 0 0 0 0 0 0 0 0.0412368434222801 0 0.0429816378886141 0 0 0 0 0 0 0 0 0 0.0336963547376271 0 0 0 0 0.0285846524131359 0.0309236492683058 0 0 0 0 0 0 0 0 0 0 0 0 0 0 0 0 0 0 0 0 0 0 0 0 0 0 0 0 0 0 0 0 0 0 0 0 0 0 0 0 0 0 0 0 0 0 0 0 0 0 0.31972069986381 0 0 0 0 0 0 0 0 0 0 0 0 0 0 0 0 0 0 0 0 0 0.0405572614035328 0 0 0 0 0 0 0 0 0 0 0 0 0 0 0 0 0 0 0 0 0 0 0 0 0 0 0 0 0 0 0 0 0 0 0 0 0 0 0 0 0 0 0 0 0 0 0 0 0 0 0 0 0 0 0 0 0 0 0 0 0 0 0 0 0 0 0 0 0 0.151122800480512 0 0 0 0 0 0 0 0 0 0 0.199150426146913 0 0 0 0 0 0.0890373366626394 0 0 0 0 0 0 0 0 0 0 0 0 0 0 0 0 0 0 0 0 0 0 0 0 0 0 0 0 0 0 0 0 0 0 0
0 0 0 0 0 0 0 0 0 0 0 0 0 0 0 0 0 0 0 0 0 0 0 0 0 0 0 0 0 0 0 0 0 0 0 0 0 0 0 0 0 0 0 0 0 0 0 0 0 0 0 0 0 0 0 0 0 0 0 0 0 0 0 0 0 0 0 0 0 0 0 0 0 0 0 0 0 0 0 0 0 0 0 0 0 0 0 0 0 0 0 0 0 0 0 0 0 0 0 0 0 0 0 0 0 0 0 0 0 0 0 0 0 0 0 0 0 0 0 0 0 0 0 0 0 0 0 0 0 0 0 0 0 0 0 0 0 0 0 0 0 0 0 0 0 0 0 0 0 0 0 0 0 0 0 0 0 0 0 0 0 0 0 0 0.153700734085837 0 0 0 0 0 0 0 0.113171259067931 0.0306793493261248 0 0 0.0155424006644262 0 0 0 0 0 0 0 0 0 0 0 0 0 0 0 0 0 0 0 0 0 0 0 0 0 0 0 0 0 0 0 0 0 0 0 0 0 0 0 0 0 0 0.0227358208603212 0 0 0 0 0 0 0 0 0 0 0 0 0 0 0 0 0 0 0 0 0 0 0 0 0 0 0 0 0 0 0 0 0 0 0 0 0 0 0 0 0 0 0 0 0 0 0 0 0 0 0 0 0 0 0.0132450156401063 0 0 0 0 0 0.650925420355253 0 0 0 0 0 0 0 0 0 0 0 0 0 0 0 0 0 0 0 0 0 0 0 0 0 0 0 0 0 0 0 0 0 0 0 0 0 0
0 0 0 0 0 0 0 0 0 0 0 0 0 0 0 0 0 0 0 0 0 0 0 0 0 0 0 0 0 0 0 0 0 0 0 0 0 0 0 0 0 0 0 0 0 0 0 0 0 0 0 0 0 0 0 0 0 0 0 0 0 0 0 0 0 0 0 0 0 0 0 0 0 0 0 0 0 0 0 0 0 0 0 0 0 0 0 0 0 0 0 0 0 0 0 0 0 0 0 0 0 0 0 0 0 0 0 0 0 0 0 0 0 0 0 0 0 0 0 0 0 0 0 0 0 0 0 0 0 0 0 0 0 0 0 0 0 0 0 0 0 0 0 0 0 0 0 0 0 0 0 0 0 0 0 0 0 0 0 0 0 0 0 0 0 0 0 0 0 0 0 0 0 0 0 0 0 0 0 0 0 0 0 0 0 0 0 0 0 0 0 0 0 0 0 0 0 0 0 0 0 0 0 0 0 0 0 0 0 0 0 0 0 0 0 0 0 0 0 0 0 0 0 0 0 0 0 0 0 0 0 0 0 0 0 0 0 0 0 0 0 0 0 0 0 0 0 0 0 0 0 0 0 0 0 0 0 0 0 0 0 0 0 0 0 0 0 0 0 0 0 0 0 0 0 0 0.213964044602004 0.269551221425741 0.253487672839918 0.219236517437659 0 0.0377119953858675 0 0 0 0 0 0 0 0 0 0 0 0 0 0 0 0 0 0 0 0 0 0 0 0 0 0 0 0.00604854830881128 0 0 0 0 0 0 0 0 0
0 0 0 0 0 0 0 0 0 0 0 0 0 0 0 0 0 0 0 0 0 0.0143436345281264 0 0 0 0 0 0 0 0 0 0 0 0 0 0 0 0 0.0113065252697677 0.0105844862712195 0 0 0 0 0 0 0 0.00369169474845843 0 0 0 0 0 0 0 0 0 0 0 0 0 0 0 0 0 0 0 0 0 0 0 0 0 0 0 0 0 0 0 0 0 0 0 0 0 0 0 0 0 0 0 0 0 0 0 0 0 0 0 0 0 0 0 0 0 0 0 0 0 0 0 0 0 0 0 0 0 0 0 0 0 0 0 0 0 0 0 0 0 0 0 0 0 0 0 0 0 0 0 0 0 0 0 0 0 0 0 0 0 0 0 0 0 0 0 0 0 0 0 0 0 0 0 0 0 0 0 0.0495084969179948 0 0.0858723216000627 0.0384615734950282 0.23581925005738 0 0 0 0 0 0 0 0 0 0 0 0 0 0 0 0.0662050647164898 0.0107012844829111 0.0476918609220512 0 0.0444060579044935 0 0 0 0.00299432384256596 0 0.0137745463446756 0 0 0 0 0.0286654162179571 0.0942740447835117 0 0.16727761163199 0 0 0.0100434399571427 0 0 0 0 0.00408940082156585 0.0105659588777165 0 0 0 0 0 0 0 0 0 0.0043023661199191 0 0 0 0 0 0 0 0.00389857773144528 0 0 0 0 0.000409098308474367 0 0 0 0 0 0.00249725670159019 0 0 0 0.000952493605358912 0 0 0 0 0 0 0.00268098034999748 0 0 0.00184846143206114 0.00930958658274429 0 0.00298487170560283 0.00154013521835426 0 0 0.00148478799230911 0.0064625778957347 0 0 0 0 0 0 0 0 0 0 0 0 0 0 0 0 0 0 0 0 0 0 0 0 0 0 0 0 0 0 0 0 0 0.00407014401741223 0 0.00430166348647435 0 0 0 0 0 0 0 0 0 0 0 0.00298000546141246 0 0 0 0 0
0 0 0 0 0 0 0 0 0 0 0 0 0 0 0 0 0 0 0 0 0 0 0 0 0 0 0 0 0 0 0 0 0 0 0 0 0 0 0 0 0 0 0 0 0 0 0 0 0 0 0 0 0 0 0 0 0 0 0 0 0 0 0 0 0 0 0 0 0 0 0 0 0 0 0 0 0 0 0 0 0 0 0 0 0 0 0 0 0 0 0 0 0 0 0 0 0 0 0 0 0 0 0 0 0 0 0 0 0 0 0 0 0 0 0 0 0 0 0 0 0 0 0 0 0 0 0 0 0 0 0 0 0 0 0 0 0 0 0 0 0 0 0 0 0 0 0 0 0 0 0 0 0 0 0 0 0 0 0 0 0 0 0 0 0 0 0 0 0 0 0 0 0 0 0 0 0 0 0 0.0598233982587357 0 0 0 0.114878743296977 0 0 0 0 0 0 0 0 0 0 0 0 0 0 0 0 0 0 0 0 0 0 0 0 0 0 0 0 0 0 0 0 0 0 0 0 0 0 0 0 0 0 0 0 0 0 0 0 0 0 0 0 0 0 0 0.238488759114385 0 0.0617004008212793 0 0.150177648500297 0 0 0 0 0 0 0 0 0 0 0 0 0 0 0 0 0 0 0 0 0 0 0 0 0 0 0 0 0 0 0 0 0 0 0 0 0 0 0 0 0 0 0 0 0 0 0 0 0 0 0.103876737446796 0.27105431256153 0 0 0 0 0 0 0 0 0 0 0 0 0 0 0 0 0 0 0 0 0 0 0
0 0 0 0 0 0 0 0 0 0 0 0 0 0 0 0 0 0 0 0 0 0 0 0 0 0 0 0 0 0 0 0 0 0 0 0 0 0 0 0 0 0 0 0 0 0 0 0 0 0 0 0 0 0 0 0 0 0 0 0 0 0 0 0 0 0 0 0 0 0 0 0 0 0 0 0 0 0 0 0 0 0 0 0 0 0 0 0 0 0 0 0 0 0 0 0 0 0 0 0 0 0 0 0 0 0 0 0 0 0 0 0 0 0 0 0 0 0 0 0 0 0 0 0 0 0 0 0 0 0 0 0 0 0 0 0 0 0 0 0 0 0 0 0 0 0 0 0 0 0 0 0 0 0 0 0 0 0.0388539324462464 0.00698940468213926 0.107942599636112 0.0245352091099773 0 0 0 0 0.0202971723218858 0 0 0 0 0 0 0 0 0 0 0.0264154638236885 0 0 0 0 0 0 0.0147775397099369 0 0 0 0 0 0 0 0 0 0.0287752041711269 0.00470809846415517 0 0 0 0.0157286555626627 0 0 0 0 0 0 0 0 0.0126670511258607 0 0 0 0 0 0 0 0 0 0 0 0 0 0 0 0 0 0 0 0 0 0 0 0 0 0 0 0 0 0 0 0 0 0 0 0 0.0105563408681259 0.0214059445663261 0 0 0 0 0.0191173222662556 0.0209135477517944 0 0 0 0 0 0 0 0 0 0 0 0 0 0 0 0 0 0 0 0 0 0 0 0 0 0 0 0 0 0 0 0 0 0 0 0.0307031611049636 0.0214210260683966 0.0929568733075502 0.176796044651255 0.0739892598501347 0 0.00769773480347012 0.00381085712931959 0 0.0344827026944711 0.125974465764181 0 0 0 0 0 0 0 0 0 0 0 0 0.0584843881199639 0 0 0 0 0 0 0 0
0 0 0 0 0 0 0 0 0 0 0 0 0 0 0 0 0 0 0 0 0 0 0 0 0 0 0 0 0 0 0 0 0 0 0 0 0 0 0 0 0 0 0 0 0 0 0 0 0 0 0 0 0 0 0 0 0 0 0 0 0 0 0 0 0 0 0 0 0 0 0 0 0 0 0 0 0 0 0 0 0 0 0 0 0 0 0 0 0 0 0 0 0 0 0 0 0 0 0 0 0 0 0 0 0 0 0 0 0 0 0 0 0 0 0 0 0 0 0 0 0 0 0 0 0 0 0 0 0 0 0 0 0 0 0 0 0 0 0 0 0 0 0 0 0 0 0 0 0 0 0 0 0 0 0 0 0 0 0 0.180600445015113 0.0416072585630699 0 0 0 0 0 0 0 0 0 0 0 0 0 0 0 0 0 0 0 0 0 0 0 0 0 0 0 0 0 0 0 0 0 0.0273039338278025 0 0.0227734058630904 0 0 0 0 0 0 0 0 0 0 0 0 0 0 0 0 0 0 0 0 0 0 0 0 0 0 0.10247108348276 0 0 0 0 0 0 0 0 0 0 0 0 0 0 0 0 0 0 0 0 0.0510220396977791 0.029172748884483 0 0 0 0 0.0205084965061833 0.0398795774455922 0 0 0 0 0 0 0 0 0 0 0 0 0 0 0 0 0 0 0 0 0 0 0 0 0 0 0 0 0 0 0 0 0 0 0.104086480494134 0 0.0187992215274183 0 0.238971780828107 0.0458152072892851 0 0 0 0 0 0.0406810384902997 0 0 0 0 0 0 0 0 0 0 0 0 0.0363072820848833 0 0 0 0 0 0 0 0
0 0 0 0 0 0 0 0 0 0 0 0 0 0 0 0 0 0 0 0 0 0 0 0 0 0 0 0 0 0 0 0 0 0 0 0 0 0 0 0 0 0 0 0 0 0 0 0 0 0 0 0 0 0 0 0 0 0 0 0 0 0 0 0 0 0 0 0 0 0 0 0 0 0 0 0 0 0 0 0 0 0 0 0 0 0 0 0 0 0 0 0 0 0 0 0 0 0 0 0 0 0 0 0 0 0 0 0 0 0 0 0 0 0 0 0 0 0 0 0 0 0 0 0 0 0 0 0 0 0 0 0 0 0 0 0 0 0 0 0 0 0 0 0 0 0 0 0 0 0 0 0 0 0 0 0 0 0 0 0.0353059425143716 0.132492933526827 0.0210228742866543 0 0 0 0 0 0 0 0 0 0 0 0 0 0 0 0 0 0 0 0 0 0 0 0 0 0 0 0 0 0 0 0 0 0 0.0143595429884527 0 0.0286712881712993 0 0 0 0 0 0 0 0 0.0532984478314495 0 0 0 0 0 0 0 0 0.0209901467618614 0 0 0 0 0 0 0 0 0 0 0 0 0 0 0 0 0 0 0 0 0 0 0 0 0 0 0 0 0 0 0 0 0 0 0 0 0 0 0 0 0 0 0 0 0 0 0 0 0 0 0 0 0 0 0 0 0 0 0 0 0 0 0 0 0 0 0 0 0 0.0369991556640943 0.00957811786068321 0 0 0.0682100237307693 0.185727816581933 0 0 0 0 0.1942763854468 0.139580439581582 0.0126820545065976 0 0 0 0 0 0 0.00362371093826805 0.0431811196083567 0 0 0 0 0 0 0 0 0 0 0 0
0 0 0 0 0 0 0 0 0 0 0 0 0 0 0 0 0 0 0 0 0 0 0 0 0 0 0 0 0 0 0 0 0 0 0 0 0 0 0 0 0 0 0 0 0 0 0 0 0 0 0 0 0 0 0 0 0 0 0 0 0 0 0 0 0 0 0 0 0 0 0 0 0 0 0 0 0 0 0 0 0 0 0 0 0 0 0 0 0 0 0 0 0 0 0 0 0 0 0 0 0 0 0 0 0 0 0 0 0 0 0 0.013142775053148 0 0 0 0 0 0 0 0 0 0 0 0 0 0 0 0 0 0 0 0 0 0 0 0 0 0 0 0 0 0 0 0 0 0 0 0 0 0 0 0 0 0 0 0 0 0.1191568513753 0.0104330354932606 0.150513757199298 0 0 0.012304544607362 0 0 0.036485196429576 0 0 0 0 0 0 0 0 0 0 0.152472420900433 0 0 0 0 0 0 0.0320607136065043 0 0 0 0 0 0 0 0 0 0.0371373728802831 0 0 0 0 0 0 0 0 0 0 0 0 0 0 0 0 0 0 0 0 0 0 0 0 0 0 0 0 0 0 0 0 0 0 0 0 0 0 0 0 0 0 0 0 0 0 0 0 0 0 0 0 0 0 0 0 0 0.00987796232917424 0 0 0 0 0 0 0 0 0 0 0 0 0 0 0 0 0 0 0 0 0 0 0 0 0 0 0 0 0 0 0 0 0 0 0.214595735584325 0 0 0 0.105405755145197 0.0400825240313532 0 0 0 0 0.0149324568247682 0.0513988985400168 0 0 0 0 0 0 0 0 0 0 0 0 0 0 0 0 0 0 0 0 0
0 0 0 0 0 0 0 0 0 0 0 0 0 0 0 0 0 0 0 0 0 0 0 0 0 0 0 0 0 0 0 0 0 0 0 0 0 0 0 0 0 0 0 0 0 0 0 0 0 0 0 0 0 0 0 0 0 0 0 0 0 0 0 0 0 0 0 0 0 0 0 0 0 0 0 0 0 0 0 0 0 0 0 0 0 0 0 0 0 0 0 0 0 0 0 0 0 0 0 0 0 0 0 0 0 0 0 0 0 0 0 0.000968332952366834 0 0 0 0 0 0 0 0 0 0 0 0 0 0 0 0 0 0 0 0 0 0 0 0 0 0 0 0 0 0 0 0 0 0 0 0 0 0 0 0 0 0 0 0 0 0.00988190099396965 0 0.0804390909010898 0.087424799465218 0.0473122890125267 0 0 0 0 0 0 0 0 0 0 0 0 0 0 0.00323082570954893 0 0 0 0 0 0 0.00124040563261238 0 0 0 0 0 0.00132534525677375 0 0 0 0.028770046202556 0.00803544432589911 0 0.00915309274618263 0 0.00486625993017856 0 0 0 0 0 0 0 0 0.00535972856776032 0.0113219818022809 0 0 0 0 0 0 0.00556993825907502 0.0284352663325892 0 0 0 0 0 0 0 0 0 0 0 0 0 0 0 0 0 0 0 0 0 0 0 0 0 0 0 0 0.0234823168091255 0 0 0 0 0.0214761928226562 0.0283057362484388 0 0.00123443314411902 0 0.000594700439847562 0 0 0 0 0 0 0 0 0 0 0 0 0 0 0 0 0 0 0 0 0 0 0 0 0 0 0 0 0 0 0.116960987183089 0.0466341288310008 0.0261255316821341 0.030206000446912 0 0.172239990068 0 0 0 0 0.0158610300417553 0.0871709624080406 0.0193828036051208 0 0 0 0 0 0 0.00398518350453366 0.0440060833796634 0 0 0.00806637683657707 0.00338399078022384 0 0.00450578980621472 0.00908088780693098 0 0 0 0 0.00396212606498913
0 0 0 0 0 0 0 0 0 0 0 0 0 0 0 0 0 0 0 0 0 0 0 0 0 0 0 0 0 0 0 0 0 0 0 0 0 0 0 0 0 0 0 0 0 0 0 0 0 0 0 0 0 0 0 0 0 0 0 0 0 0 0 0 0 0 0 0 0 0 0 0 0 0 0 0 0 0 0 0 0 0 0 0 0 0 0 0 0 0 0 0 0 0 0 0 0 0 0 0 0 0 0 0 0 0 0 0 0 0 0 0 0 0 0 0 0 0 0 0 0 0 0 0 0 0 0 0 0 0 0 0 0 0 0 0 0 0 0 0 0 0 0 0 0 0 0 0 0 0 0 0 0 0 0 0 0.00962365209123162 0.00645319202076601 0 0.0319072562286174 0.102643199118143 0.0289554821254657 0 0 0 0 0.00655763915886073 0 0 0 0 0 0 0 0 0 0 0.00755138466409533 0 0 0 0 0 0 0 0 0 0 0.00723836090238743 0.0029521673518877 0 0 0 0.00591533642732121 0.00364652623113342 0.00203736123736434 0.0152146965891386 0 0.00370035686063546 0 0 0 0 0 0 0 0 0.00612901923185302 0.00212525855155654 0 0 0 0 0 0 0.00466636245560431 0.0397665257284285 0 0 0 0 0 0 0 0 0 0 0 0 0 0 0 0 0 0 0 0 0 0 0 0 0 0 0 0 0 0 0 0 0 0 0 0 0.00128489939939165 0 0.000627805859206508 0 0 0 0 0 0 0 0 0 0 0 0 0 0 0 0 0 0 0 0 0 0 0 0 0 0 0 0 0 0 0.0521072979300172 0.00951761851794011 0.0757277894534709 0.0122277162361151 0.183356107765989 0 0 0 0 0 0.0459460760167175 0.186773250993237 0.0357784240372586 0 0 0 0 0 0 0.00790013415442613 0.0609494695539377 0 0 0.00888150189187312 0 0 0.00433979460723684 0.00943117566725213 0.00191223263556522 0 0 0 0.0161549283058754
0 0 0 0 0 0 0 0 0 0 0 0 0 0 0 0 0 0 0 0 0 0.0599400535030466 0 0 0 0 0 0 0 0 0 0 0 0 0 0 0 0 0 0.0150773983757673 0 0 0 0 0 0 0 0 0 0 0 0 0 0 0 0 0 0 0 0 0.00484616106486622 0 0 0 0 0 0 0 0 0 0 0 0 0 0 0 0 0 0 0 0 0 0 0 0 0 0 0 0 0 0 0 0 0 0 0 0 0 0 0 0 0 0 0 0 0 0 0 0 0 0 0 0 0 0 0 0 0 0 0 0 0 0 0 0 0 0 0 0 0 0 0 0 0 0 0 0 0 0 0 0 0 0 0 0 0 0 0 0 0 0 0 0 0 0 0 0 0 0 0 0 0 0.0882206380679161 0 0 0.0094970842111603 0 0 0 0 0 0 0 0 0 0 0.0116286466699777 0 0 0.162664753817393 0 0 0 0.279975078480626 0.105220983493603 0 0 0 0 0 0.0380318067292691 0 0 0 0 0 0.0111353067353042 0 0 0 0 0 0 0 0.0108337481565849 0 0 0 0 0 0 0 0 0 0.0176887085680488 0 0 0 0.00686243846265155 0 0 0 0 0 0.10025655959591 0 0 0 0.0100754284983595 0 0.0252229621716046 0 0 0 0 0 0 0 0 0 0 0 0 0 0 0 0 0 0 0 0 0 0 0 0 0 0 0 0 0 0 0 0 0 0 0 0 0 0 0 0 0 0 0 0 0 0 0 0 0 0 0 0 0 0 0 0 0 0 0 0 0 0 0 0.0195066658709388 0 0 0 0 0 0 0 0 0 0 0 0 0 0.00692969476682457 0.0163858827601484 0 0 0 0 0 0 0 0 0
0 0 0 0 0 0 0 0 0 0 0 0 0 0 0 0 0 0 0 0 0 0 0 0 0 0 0 0 0 0 0 0 0 0 0 0 0 0 0 0 0 0 0 0 0 0 0 0 0 0 0 0 0 0 0 0 0 0 0 0 0 0 0 0 0 0 0 0 0 0 0 0 0 0 0 0 0 0 0 0 0 0 0 0 0 0 0 0 0 0 0 0 0 0 0 0 0 0 0 0 0 0 0 0 0 0 0 0 0 0 0 0 0 0 0 0 0 0 0 0 0 0 0 0 0 0 0 0 0 0 0 0 0 0 0 0 0 0 0 0 0 0 0 0 0 0 0 0 0 0 0 0 0 0 0 0 0 0 0 0 0 0 0 0 0 0 0 0 0 0 0 0 0 0 0 0 0 0 0 0 0 0 0 0 0 0 0 0 0 0 0 0 0 0 0 0 0 0 0 0 0 0 0 0 0 0 0 0 0 0 0 0 0 0 0 0 0.0505810421121294 0 0 0 0 0 0 0 0 0 0 0 0 0 0 0 0 0 0 0 0.0458499610067619 0 0 0.255277502174721 0 0 0 0 0 0 0 0 0 0 0.0269411315967361 0 0 0.0422397518051018 0 0.0147142752415321 0 0.0632585586593503 0 0 0 0 0 0 0 0 0 0 0 0 0 0 0 0 0 0 0 0 0 0 0 0 0 0 0 0 0.109021287896626 0 0 0 0 0 0 0 0 0 0 0 0 0 0.0812721298791457 0 0 0 0 0 0.14270169192295 0.0857942935631801 0 0 0 0 0 0 0.0480011346718654 0 0.0343472394699011 0 0
0 0 0 0 0 0 0 0 0 0 0 0 0 0 0 0 0 0 0 0 0 0 0 0 0 0 0 0 0 0 0 0 0 0 0 0 0 0 0 0 0 0 0 0 0 0 0 0 0 0 0 0 0 0 0 0 0 0 0 0 0 0 0 0 0 0 0 0 0 0 0 0 0 0 0 0 0 0 0 0 0 0 0 0 0 0 0 0 0 0 0 0 0 0 0 0 0 0 0 0 0 0 0 0 0 0 0 0 0 0 0 0 0 0 0 0 0 0 0 0 0 0 0 0 0 0 0 0 0 0 0 0 0 0 0 0 0 0 0 0 0 0 0 0 0 0 0 0 0 0 0 0 0 0 0 0 0 0.0154179049617506 0 0 0 0 0.0132891883352762 0 0 0 0 0 0 0 0 0 0 0 0 0 0.00674168281775185 0 0 0.00885443367243585 0 0 0 0.639038649080216 0 0 0 0.00633513607351361 0 0 0 0 0 0 0 0 0 0 0 0 0 0 0 0 0 0 0 0 0 0 0 0 0 0 0 0 0 0 0 0 0 0 0 0.00914234226140535 0 0 0 0 0 0 0 0 0 0 0 0 0 0 0 0 0 0 0 0 0 0 0 0 0 0 0 0 0 0.00813548392980217 0 0.00301821453848847 0 0.0101114102376892 0 0 0 0 0 0 0 0 0 0 0 0 0 0 0.0223114432852914 0 0.00831269034597912 0 0.0105111819681268 0 0 0 0 0 0 0 0 0.0198067584560621 0.0137468981487808 0 0 0 0 0 0.0352760701539013 0 0 0 0 0 0 0 0.00864680570411987 0.0107321863321539 0 0 0 0 0.0287738084577608 0.0465407478484547 0 0.0125533848768911 0 0 0 0 0.0627035785141488 0 0 0 0
0 0 0 0 0 0 0 0 0 0 0 0 0 0 0 0 0 0 0 0 0 0 0 0 0 0 0 0 0 0 0 0 0 0 0 0 0 0 0 0 0 0 0 0 0 0 0 0 0 0 0 0 0 0 0 0 0 0 0 0 0 0 0 0 0 0 0 0 0 0 0 0 0 0 0 0 0 0 0 0 0 0 0 0 0 0 0 0 0 0 0 0 0 0 0 0 0 0 0 0 0 0 0 0 0 0 0 0 0 0 0 0 0 0 0 0 0 0 0 0 0 0 0 0 0 0 0 0 0 0 0 0 0 0 0 0 0 0 0 0 0 0 0 0 0 0 0 0 0 0 0 0 0 0 0 0 0 0.0197723388108095 0 0 0 0 0.0311167420600978 0 0 0 0 0 0 0 0 0 0 0 0 0 0 0 0 0.0259581801577136 0 0 0 0 0 0 0 0 0 0 0 0 0 0 0 0 0 0 0 0 0 0 0 0 0 0 0 0 0 0 0 0 0 0 0 0 0 0 0 0 0 0 0 0 0 0 0 0 0 0 0 0 0 0 0 0 0 0 0 0.102225416353412 0.104076875162403 0.143418728836665 0.102222681298393 0.0911002663863089 0 0.0556863553785423 0 0 0 0.05253231041123 0.0500755109629701 0 0 0.0906331687737726 0 0.0125909826796109 0 0 0 0 0 0 0 0 0 0 0 0 0 0 0 0 0 0 0 0 0 0 0 0 0 0 0 0 0 0.118590442728071 0 0 0 0 0 0 0 0 0 0 0 0 0 0 0 0 0 0 0 0 0 0 0 0 0 0 0 0 0 0 0 0 0
0 0 0 0 0 0 0 0 0 0 0 0 0 0 0 0 0 0 0 0 0 0 0 0 0 0 0 0 0 0 0 0 0 0 0 0 0 0 0 0 0 0 0 0 0 0 0 0 0 0 0 0 0 0 0 0 0 0 0 0 0 0 0 0 0 0 0 0 0 0 0 0 0 0 0 0 0 0 0 0 0 0 0 0 0 0 0 0 0 0 0 0 0 0 0 0 0 0 0 0 0 0 0 0 0 0 0 0 0 0 0 0 0 0 0 0 0 0 0 0 0 0 0 0 0 0 0 0 0 0 0 0 0 0 0 0 0 0 0 0 0 0 0 0 0 0 0 0 0 0 0 0 0 0 0 0 0.0177394730246169 0 0.0095503737922669 0.00880980586019827 0.0516213569241546 0 0 0 0 0 0.0300095911702344 0 0 0 0 0 0 0 0 0 0 0 0 0 0 0 0 0 0 0 0 0 0.00479952659304505 0 0 0 0 0.00443931269705232 0 0 0 0 0.0808991086555323 0 0 0 0 0 0 0 0 0.142943228788406 0 0 0 0 0 0 0 0 0.00216620535931147 0 0 0 0 0 0 0 0 0 0 0 0 0 0 0 0 0 0 0 0 0 0 0 0 0 0 0 0 0 0 0 0 0 0 0 0 0 0 0 0 0 0 0 0 0 0 0 0 0 0 0 0 0 0 0 0 0 0 0 0 0 0 0 0 0 0 0 0 0 0.0458873440130904 0 0.149678731699961 0.0086076244616008 0.0319046901009347 0.0868180806007561 0 0 0 0 0 0.270835708249437 0.00716055372693374 0 0 0 0 0 0 0.00710435174867369 0.0159459682089852 0 0 0 0 0 0 0 0.0144366818850866 0 0 0 0.0086422824397218
0 0 0 0 0 0 0 0 0 0 0 0 0 0 0 0 0 0 0 0 0 0 0 0 0 0 0 0 0 0 0 0 0 0 0 0 0 0 0 0 0 0 0 0 0 0 0 0 0 0 0 0 0 0 0 0 0 0 0 0 0 0 0 0 0 0 0 0 0 0 0 0 0 0 0 0 0 0 0 0 0 0 0 0 0 0 0 0 0 0 0 0 0 0 0 0 0 0 0 0 0 0 0 0 0 0 0 0 0 0 0 0 0 0 0 0 0 0 0 0 0 0 0 0 0 0 0 0 0 0 0 0 0 0 0 0 0 0 0 0 0 0 0 0 0 0 0 0 0 0 0 0 0 0 0 0 0.00692971558544611 0.00381989669688746 0 0.0176467080447673 0.067630443812903 0.00751625607414861 0 0 0 0 0.00367335238679298 0 0 0 0 0 0 0 0 0 0 0.0170275548195256 0 0 0 0 0 0 0 0 0 0 0.0051166881954618 0.002665187076917 0 0 0 0.00689708537653098 0 0 0 0 0.0931389982374739 0 0 0 0 0 0 0 0 0.0775352969881507 0 0 0 0 0 0 0 0 0.0022529547891869 0 0 0 0 0 0 0.00448407112028483 0 0 0 0 0 0 0 0 0 0 0 0 0 0 0 0 0 0 0 0 0 0.0192878718778775 0 0 0 0 0.0128882353835388 0 0 0 0 0 0 0 0 0 0 0 0 0 0 0 0 0 0 0 0 0 0 0 0 0 0 0 0 0 0 0 0 0 0 0 0.0857765647746163 0.00817084406944435 0.0550248848233912 0.0151600403200483 0.0897200453325168 0.180580533692939 0 0 0 0 0.138579957522447 0 0.0105782249158979 0 0 0 0 0 0 0.00881021205302191 0.0238870959464542 0 0 0 0 0 0 0 0.0268451319330989 0 0 0 0.00835614815023084
0 0 0 0 0 0 0 0 0 0 0 0 0 0 0 0 0 0 0 0 0 0 0 0 0 0 0 0 0 0 0 0 0 0.00240447389228281 0 0 0 0 0 0 0 0 0 0 0 0 0 0 0 0 0 0 0 0 0 0 0 0 0 0 0 0 0 0 0 0 0 0 0 0 0 0 0 0 0 0 0 0 0 0 0 0 0 0 0 0 0 0 0 0 0 0 0 0 0 0 0 0 0 0 0.00256704790345579 0 0 0 0 0 0 0 0 0 0 0 0 0 0 0 0 0 0 0 0 0 0 0 0 0 0 0 0 0 0 0 0 0 0 0 0 0 0 0 0 0 0 0 0 0 0 0 0 0 0 0 0 0 0 0 0 0 0 0 0.0303889667913264 0.010914744166837 0 0 0 0 0 0 0 0 0 0 0 0 0 0 0 0 0 0 0 0 0 0 0 0 0 0 0.147493889870544 0 0 0 0 0 0 0.0177570893737212 0 0 0 0 0 0 0 0 0 0 0 0 0 0 0 0 0 0 0 0.0470425862580106 0.0534989518683437 0 0 0 0 0 0 0 0 0 0 0 0 0 0 0 0 0 0 0 0 0 0 0 0 0 0 0 0 0 0 0 0 0 0 0 0 0 0 0 0.00362212413260552 0 0.0305322476913828 0 0 0 0 0 0 0 0 0 0 0 0 0 0 0 0 0 0 0 0 0 0 0 0 0 0 0 0 0 0.00920377894677606 0 0.0367262192321343 0.0636824032422209 0 0 0 0 0.00674501767185828 0.0194739827210232 0 0 0.0219441625351234 0 0 0 0.0318327726662981 0.0320405188478196 0.16842433478132 0.0626661828681726 0 0 0 0 0.014949547386428 0 0 0 0 0 0.186088957152316
0 0 0 0 0 0 0 0 0 0 0 0 0 0 0 0 0 0 0 0 0 0 0 0 0 0 0 0 0 0 0 0 0 0 0 0 0 0 0 0 0 0 0 0 0 0 0 0 0 0 0 0 0 0 0 0 0 0 0 0 0 0 0 0 0 0 0 0 0 0 0 0 0 0 0 0 0 0 0 0 0 0 0 0 0 0 0 0 0 0 0 0 0 0 0 0 0 0 0 0 0 0 0 0 0 0 0 0 0 0 0 0 0 0 0 0 0 0 0 0 0 0 0 0 0 0 0 0 0 0 0 0 0 0 0 0 0 0 0 0 0 0 0 0 0 0 0 0 0 0 0 0 0 0 0 0 0 0 0 0 0 0 0 0 0 0 0 0 0 0 0.0161074069457441 0.0194443551033671 0 0 0 0 0 0 0 0 0 0 0 0 0 0 0 0.00556180466544798 0.0183576825199431 0.00461746707072107 0 0 0 0 0 0 0 0 0 0 0 0 0 0 0 0.000538554267798909 0 0 0 0 0 0 0 0 0 0 0 0 0 0 0 0 0 0 0 0 0 0 0 0 0 0 0 0 0 0 0 0.0155572549558762 0 0 0 0 0 0.00036257330478146 0 0 0 0.0458970733268218 0.0343890754411197 0.000855202178896236 0.0203092158574973 0 0.000924183020431434 0.0252347775910297 0.0691037381643071 0.0137639911656466 0.0255872614511809 0.00366221713845655 0.0908708439085221 0.0167679719661609 0.114932759244212 0 0 0 0 0 0 0 0 0 0 0 0 0 0 0 0 0 0 0 0 0 0 0 0.00230683337564727 0 0 0 0 0 0 0 0 0 0 0 0 0 0 0 0.0315694834435398 0.178906231695596 0.016003809873735 0 0 0 0 0 0 0 0 0.0406656219053285 0.0513317076894012 0.0996963768815006 0 0.00774871146095892 0.00179777918079715 0.00143839157757077 0.0256896436279623
0 0 0 0 0 0 0 0 0 0 0 0 0 0 0 0 0 0 0 0 0 0 0 0 0 0 0 0 0 0 0 0 0 0 0 0 0 0 0 0 0 0 0 0 0 0 0 0 0 0 0 0 0 0 0 0 0 0 0 0 0 0 0 0 0 0 0 0 0 0 0 0 0 0 0 0 0 0 0 0 0 0 0 0 0 0 0.000258547610934142 0 0 0 0.00134340512216152 0.00320398973346059 0.000939734660126633 0 0.00280556022785945 0 0 0 0 0 0.00223166999710404 0.0209956636519236 0 0 0 0 0 0 0 0 0 0 0 0 0 0 0 0 0 0 0 0 0 0 0 0 0 0 0 0 0 0 0 0 0 0 0 0 0 0.00469190111916141 0 0 0 0 0.0270668721164185 0.00378308068339574 0 0.0261392851228473 0 0 0.0266221368438426 0.0188192764881766 0.00168731215846532 0 0.0159838420149921 0 0 0 0 0 0 0 0 0 0 0 0 0 0 0 0 0 0 0 0 0 0 0 0 0 0 0 0 0 0 0 0 0 0.0165352622857776 0.00205209043152545 0 0 0 0 0 0 0 0 0 0 0 0 0 0 0 0 0 0 0 0 0 0 0 0 0 0 0 0 0 0 0 0 0 0 0 0 0 0 0 0 0 0 0 0 0 0 0.00767310590588634 0.00209881990628835 0.000504134801644676 0 0 0.000742048208879552 0.00713823540542328 0.00286455256216069 0 0 0.000635323357180779 0.00392237188542725 0.00498596974752954 0.0013624468714282 0.00466440486686253 0 0.000610252708315807 0.0108542816446323 0.0112457173014652 0.00448297479435444 0.0064238631022533 0.00140477535274217 0.143884229791385 0 0.0127122838301674 0 0 0 0 0 0 0 0 0 0 0 0 0 0 0 0 0 0 0 0 0 0 0 0 0 0 0 0 0 0 0 0 0.00170563753804789 0.000712470882028001 0 0 0 0.00520336595336842 0.0297195382515803 0 0.0725172484957823 0.0595907048757282 0 0.00751788778013006 0.0585928424604946 0.00138286814128888 0.00988159644452234 0.00168127761976522 0.00183215255365358 0 0.00758157328848236 0.0252553737124116 0.014442639499322 0.0704580995815637 0.0699491035450676 0.047992137743577 0.0616225005614728 0.0489915587595138
0 0 0 0 0 0 0 0 0 0 0 0 0 0 0 0 0 0 0 0 0 0 0 0 0 0 0 0 0 0 0 0 0 0 0 0 0 0 0 0 0 0 0 0 0 0 0 0 0 0 0 0 0 0 0 0 0 0 0 0 0 0 0 0 0 0 0 0 0 0 0 0 0 0 0 0 0 0 0 0 0 0 0 0 0 0 0 0 0 0 0 0 0 0 0 0 0 0 0 0 0 0 0 0 0 0 0 0 0 0 0 0 0 0 0 0 0 0 0 0 0 0 0 0 0 0 0 0 0 0 0 0 0 0 0 0 0 0 0 0 0 0 0 0 0.00267720616918511 0.00152769035340021 0 0.0150372535570925 0 0 0.00345098627032976 0.00116993304882213 0 0 0.00701525689235529 0 0 0 0 0 0 0 0 0 0 0 0 0 0.000642023490031294 0 0.012935683420897 0.0156408618752553 0 0 0 0 0 0 0 0 0 0 0 0 0 0 0 0.00496378554469439 0.0188229399093202 0.00395234813773437 0 0 0 0 0 0.000745607337014065 0 0 0 0 0 0 0 0 0 0.000553812029905718 0 0 0.000806241284374882 0 0 0 0 0 0 0.000990402507045215 0 0 0 0 0 0 0 0 0 0 0 0 0 0 0 0.000798182649421084 0 0 0 0 0.0695031156421575 0.0221821578221223 0 0.000397267408582582 0 0 0 0.000407559892899827 0 0 0.00173055759117451 0.030928470891875 0.0202108577385399 0.000411874942523018 0.0221147924775848 0 0.000535427142446383 0.0239855241057354 0.0448958623086181 0.0116220614120545 0.012314785127761 0.034396104861084 0.113638303748286 0.00968296855086634 0.0722194670336996 0 0.000498484297055706 0 0 0 0 0.00047966806713794 0 0 0 0 0 0 0 0.000484806057145538 0 0 0 0 0 0 0 0 0.00207289833811901 0 0 0 0 0 0 0 0 0 0.000798656742671277 0 0 0 0 0.152110988565325 0.0654940513826989 0 0.0175947551485859 0 0 0.00297882172099907 0.00132622643027976 0.000971005870306427 0 0 0 0.0159708413334723 0.0271257739931081 0.0641126022315033 0.0134359177678802 0.0137071725414874 0.006295430384982 0.00348383743817663 0.0281506885141768
0 0 0 0 0 0 0 0 0 0 0 0 0 0 0 0 0 0 0 0 0 0 0 0 0 0 0 0 0 0 0 0 0 0 0 0 0 0 0 0 0 0 0 0 0 0 0 0 0 0 0 0 0 0 0 0 0 0 0 0 0 0 0 0 0 0 0 0 0 0 0 0 0 0 0 0 0 0 0 0 0 0 0 0 0 0 0 0 0 0 0 0 0 0 0 0 0 0 0 0 0 0 0 0 0 0 0 0 0 0 0 0 0 0 0 0 0 0 0 0 0 0 0 0 0 0 0 0 0 0 0 0 0 0 0 0 0 0 0 0 0 0 0 0 0 0 0 0 0 0 0 0 0 0 0 0 0 0 0 0 0 0 0 0 0 0 0 0 0 0 0 0 0 0 0 0 0 0 0 0 0 0 0 0 0 0 0 0 0.00900562572686814 0 0 0 0 0 0 0 0 0 0 0 0 0 0 0 0 0 0 0 0 0 0 0 0 0 0 0 0 0 0 0 0 0 0 0 0 0 0 0 0 0 0 0 0 0 0 0 0 0 0 0 0 0 0.00571990491023762 0.00254814955856815 0 0 0 0 0 0 0 0 0 0 0.00774471326602253 0 0 0 0.0146926524794593 0 0.00586433147020954 0 0 0 0 0 0 0 0 0 0 0 0 0 0 0 0 0 0 0 0 0 0 0 0 0 0 0 0 0 0 0 0 0 0 0 0 0 0 0.0676548273152501 0.267595833646007 0.0874829689616662 0 0 0 0 0 0 0 0 0 0.0467365881262522 0.0922173101184356 0.0193621639814793 0 0.340211648584424 0 0.0203030834229942 0.0128601984321256
0 0 0 0 0 0 0 0 0 0 0 0 0 0 0 0 0 0 0 0 0 0 0 0 0 0 0 0 0 0 0 0 0 0 0 0 0 0 0 0 0 0 0 0 0 0 0 0 0 0 0 0 0 0 0 0 0 0 0 0 0 0 0 0 0 0 0 0 0 0 0 0 0 0 0 0 0 0 0 0 0 0 0 0 0 0 0 0 0 0 0 0 0 0 0 0 0 0 0 0 0 0 0 0 0 0 0 0 0 0 0 0 0 0 0 0 0 0 0 0 0 0 0 0 0 0 0 0 0 0 0 0 0 0 0 0 0 0 0 0 0 0 0 0 0 0 0 0 0 0 0 0 0 0 0 0 0 0 0 0 0 0 0 0 0 0 0 0 0 0 0 0 0 0 0 0 0 0 0 0 0 0 0 0 0 0 0 0 0 0 0 0 0 0 0 0 0 0 0 0 0 0 0 0 0 0 0 0 0 0 0 0 0 0 0 0 0 0 0 0 0 0 0 0 0 0 0.173959697204955 0 0 0 0 0 0 0 0 0 0 0 0 0 0 0 0 0 0 0 0 0 0 0 0 0 0 0 0 0 0 0 0 0 0 0 0 0 0 0 0 0 0 0 0 0 0.392164352119157 0.433875950675888 0 0 0 0 0 0 0 0 0 0 0 0 0 0 0 0 0 0 0 0 0 0 0 0 0 0 0 0 0 0 0 0 0 0 0 0 0 0 0 0 0 0 0 0 0
0 0 0 0 0 0 0 0 0 0 0 0 0 0 0 0 0 0 0 0 0 0 0 0 0 0 0 0 0 0 0 0 0 0 0 0 0 0 0 0 0 0 0 0 0 0 0 0 0 0 0 0 0 0 0.0108078398825448 0 0 0 0 0 0 0 0 0 0 0 0 0 0 0 0 0 0 0 0 0 0 0 0 0 0 0 0 0 0 0 0 0 0 0 0 0 0 0 0 0 0 0 0 0 0.00622953154351333 0.00632562500092439 0 0 0 0 0 0 0 0 0 0 0 0 0 0 0 0 0 0 0 0 0 0 0 0 0 0 0 0 0 0 0 0 0 0 0 0 0 0.0167113171726983 0 0 0 0 0.00593308216783398 0 0 0 0 0 0 0 0 0 0 0 0 0 0 0 0 0 0 0 0 0 0 0 0 0 0 0 0 0 0 0 0 0 0 0 0 0 0 0 0 0 0 0 0.109076736901896 0 0 0 0 0 0 0 0 0 0 0 0 0 0 0 0 0 0 0 0 0 0 0 0 0 0 0.0562124245900804 0 0 0 0 0 0 0 0 0 0 0 0 0 0 0 0 0 0 0 0 0 0 0 0 0 0 0 0 0 0 0 0 0 0 0 0 0 0 0 0 0 0 0.142149276992643 0 0 0 0 0 0 0 0 0 0 0 0 0 0 0 0 0 0 0 0 0 0 0 0 0 0 0 0 0 0 0 0 0 0 0 0 0 0 0 0.0603863353279752 0 0.0601443292212274 0 0 0 0 0.0252214817010185 0.0340070898278938 0 0 0 0 0 0.00867683953398646 0 0 0 0 0 0.458118090135764
0 0 0 0 0 0 0 0 0 0 0 0 0 0 0 0 0 0 0 0 0 0 0 0 0 0 0 0 0 0 0 0 0.00694220106480609 0.00188395386632985 0 0 0 0 0 0 0 0 0 0 0 0 0 0 0 0 0 0 0 0 0.00453136896492827 0 0 0 0 0 0 0 0 0 0 0 0 0 0 0 0 0 0 0 0 0 0 0 0 0 0 0 0 0 0 0 0 0 0 0 0 0.00579879688552336 0 0 0.00549008648642119 0 0 0 0 0 0.00791174374490594 0.0524455520393633 0 0 0 0 0 0 0 0 0 0 0 0 0 0 0 0 0 0 0 0 0 0 0 0 0 0 0 0 0 0 0 0 0 0 0 0 0 0.0337979585098869 0 0 0 0 0.0470999423508308 0 0 0.0192271009533262 0 0 0.00629761446982921 0.00407625238502448 0.00262471859028952 0.00203690141039674 0.0379037900917348 0 0 0 0 0 0.00757873235927235 0 0 0 0 0 0 0 0 0 0 0 0 0 0 0 0 0 0 0 0 0 0 0.00201970422955213 0 0 0 0 0.0153146977967663 0 0 0 0 0 0 0 0 0 0.0048580219522319 0 0 0 0 0 0 0 0 0.00360657316868931 0 0 0 0 0 0 0 0 0 0 0 0 0 0 0 0 0 0 0 0 0 0 0 0 0 0 0 0 0 0 0 0 0 0 0 0 0 0 0 0 0.0123032105553315 0 0 0 0 0 0.00488647807455032 0 0.0239312936332194 0 0.22419314087692 0 0 0 0 0 0 0 0 0 0 0 0 0 0 0 0 0 0 0 0 0 0 0 0 0 0 0 0 0 0.00202476328184012 0 0.005813693028491 0.0108262200294827 0 0 0 0 0.00515234678142152 0.0124874134365174 0.0246685535844486 0 0.190249425073338 0.0107093412923071 0 0 0.0102364774901751 0 0 0.00738734651778653 0 0 0 0 0 0 0.0486611610183089 0 0 0.0426869518071123 0.0923364721986406
0 0 0 0 0 0 0 0 0 0 0 0 0 0 0 0 0 0 0 0 0 0 0 0 0 0 0 0 0 0 0 0 0 0 0 0 0 0 0 0 0 0 0 0 0 0 0 0 0 0 0 0 0 0.00101311179464262 0 0 0 0 0 0.00144216263454121 0.000771369013020486 0 0 0 0 0 0 0 0 0 0 0 0 0 0 0 0 0.00105452978995206 0 0 0 0 0 0 0 0 0 0 0 0 0 0 0 0 0 0 0 0 0 0 0 0 0 0 0 0 0 0 0 0 0 0.00153358642582367 0 0 0 0 0 0 0 0 0 0 0.000704810158403703 0 0 0 0 0 0 0 0 0 0 0 0 0 0 0 0 0 0 0 0 0 0 0 0 0 0 0 0 0 0 0 0 0 0 0 0 0 0.0212874418041417 0.0065214509417828 0 0 0 0 0 0 0 0 0 0 0 0 0 0 0 0 0 0 0 0 0 0.00220265565678344 0 0 0 0 0.0145076722669926 0 0 0 0 0 0 0.00181091276659751 0.0429098919262381 0 0.00695209087141011 0 0.0010122118763114 0 0 0 0 0 0 0.00624333036951357 0 0 0 0 0 0 0 0.00704403245986794 0.142115642010014 0 0.00787404452400203 0 0 0 0 0 0 0 0 0 0 0 0 0 0 0.00187133870750735 0.00353363052575439 0 0 0 0 0 0 0 0 0 0.00214551927636493 0.00353521156849522 0 0 0.00319469271887596 0 0.00487065883723707 0.00572851240342564 0 0.0176091383696165 0 0.00731310975968078 0.00234122625140164 0 0.00308181207623224 0 0 0 0 0 0 0 0 0 0 0 0 0 0.00642236633115754 0.00476945034191785 0 0 0 0 0 0 0 0 0 0 0 0 0 0 0.0126287706529785 0 0.0336018321432175 0.0437178485718797 0 0.00508978550381584 0.00402934098904928 0 0.00605310199365972 0.0177213152376613 0.0678727513313477 0 0.00235020651280215 0.00249564262077097 0 0 0.00722430171737603 0 0 0.0902870707754882 0.0773470434728946 0.162817680991491 0.0138208518864848 0 0.0524429674694268 0.0354997426096902 0 0 0.00307670383304577 0 0.0285054272292142
0 0 0 0 0 0 0 0 0 0 0 0 0 0 0 0 0 0 0 0 0 0 0 0 0 0 0 0 0 0 0 0 0 0 0 0 0 0 0 0 0 0 0 0 0 0 0 0 0 0 0 0 0 0 0 0 0 0 0 0 0 0 0 0 0 0 0 0 0 0 0 0 0 0 0 0 0 0 0 0 0 0 0 0 0 0 0 0 0 0 0 0 0 0 0 0 0 0 0 0 0 0 0 0 0 0 0 0 0 0 0 0 0 0 0 0 0 0 0 0 0 0 0 0 0 0 0 0 0 0 0 0 0 0 0 0 0 0 0 0 0 0 0 0 0.00172781511220225 0 0 0 0 0 0 0 0 0 0 0 0 0 0 0 0 0 0 0 0 0 0 0 0 0 0 0 0 0 0 0 0 0 0 0 0 0 0 0 0 0 0 0 0 0 0 0 0 0 0 0 0.0102519789066179 0 0 0 0 0 0 0 0 0 0 0.00188766272453742 0 0 0 0 0 0 0 0 0 0 0 0 0 0 0 0 0 0 0 0 0 0 0 0.00237869093615049 0 0 0 0 0 0 0 0 0 0 0.00329887086197746 0.00196797622779434 0 0 0.00149016032605509 0 0.00432043864443307 0 0.00539014922909241 0 0 0.00673054388716217 0 0.00642066038625108 0.0122959491535468 0 0.00556557005816317 0 0 0 0 0 0 0 0 0 0 0 0 0 0 0 0 0 0 0 0 0 0 0 0 0 0 0 0 0 0 0 0 0 0 0.00692756896726725 0.0147544195395253 0 0 0 0.0571710215886964 0 0.0380193305156787 0.00413655371361082 0 0 0 0.00875360683031463 0.204398479391318 0 0.122549729559085 0.270530101034573 0 0 0.0524403411541432 0.0329887168699658 0.0607033949738199 0 0.0629002694080186 0 0
0 0 0 0 0 0 0 0 0 0 0 0 0 0 0 0 0 0 0 0 0 0 0 0 0 0 0 0 0 0 0 0 0 0 0 0 0 0 0 0 0 0 0 0 0 0 0 0 0 0 0 0 0 0 0 0 0 0 0 0 0 0 0 0 0 0 0 0 0 0 0 0 0 0 0 0 0 0 0 0 0 0 0 0 0 0 0 0 0 0 0 0 0 0 0 0 0 0 0 0 0 0 0 0 0 0 0 0 0 0 0 0 0 0 0 0 0 0 0 0 0 0 0 0 0 0 0 0 0 0 0 0 0 0 0 0 0 0 0 0 0 0 0 0 0 0 0 0 0 0 0 0 0 0 0 0 0 0 0 0 0 0 0 0 0 0 0 0 0 0 0 0 0 0 0 0 0 0 0 0 0 0 0 0 0 0 0 0 0 0 0 0 0 0 0 0 0.0475245238606999 0 0 0 0 0 0 0 0 0 0 0 0 0 0 0 0 0.00646856183201666 0.00959324138547367 0 0.0147050663460468 0 0.0495292792659089 0 0.0086123914960226 0 0 0.0114656571739637 0 0 0 0 0 0.00664953314714547 0.00384146171076044 0 0 0 0.0151342941953924 0 0 0 0 0 0 0 0 0 0 0 0 0 0 0 0 0.0399654819082561 0 0.0358562631186033 0.00605903792942432 0.0131218117438876 0 0 0.00359154261842889 0 0 0 0 0 0 0 0 0 0 0 0 0 0 0 0 0 0 0 0 0 0 0 0 0 0 0 0 0 0 0 0 0 0.00418590832302739 0 0 0 0 0 0 0 0.00681563723246157 0 0 0 0 0 0.184495381367625 0.129122534068518 0 0.287540452442678 0.0615966112169991 0 0 0.0541253276166597 0 0 0 0 0
0 0 0 0 0 0 0 0 0 0 0 0 0 0 0 0 0 0 0 0 0 0 0 0 0 0 0 0 0 0 0 0 0 0.000618843855516047 0 0 0 0 0 0 0 0 0 0 0 0 0 0 0 0 0 0 0 0 0 0 0 0 0 0.000663629118858924 0 0 0 0 0 0 0 0 0 0 0 0 0 0 0 0 0 0 0 0 0 0 0 0 0 0 0 0 0 0 0 0 0 0 0 0 0 0 0 0 0 0 0 0 0 0 0 0 0 0 0 0.000869486707391722 0 0 0 0 0 0 0 0 0 0 0 0 0 0 0 0 0 0 0 0 0 0 0 0 0 0 0 0 0 0 0 0 0 0 0 0 0 0 0 0 0 0 0 0 0 0 0 0 0.00384696841805614 0.00150637797127729 0 0 0 0 0 0 0 0 0 0 0 0 0 0 0 0.00202297622712584 0 0 0 0 0 0.00882025974085193 0 0 0 0 0 0.000879642168762838 0 0 0 0.00294897415667326 0 0 0.0299884973911847 0 0 0 0 0 0 0 0 0 0 0 0.00199530261293659 0 0 0 0 0.00226055646020281 0.00451109151960051 0.00133667177341044 0.0138579038274589 0 0 0 0.00369701432796661 0 0 0.0147459266402946 0 0 0 0 0 0.00371799588751769 0.000828595794123977 0 0 0.0156207065910803 0.0266367367511682 0 0 0 0 0 0 0 0 0 0 0 0.00271129433764774 0 0.00828793108165541 0.00056834268215514 0.00981630752626724 0.113339271417286 0.00236445058003773 0.105593849303742 0.0129968762437253 0.0435270923928613 0 0 0.0024197633177441 0 0.00264028701144728 0 0 0 0 0 0 0 0 0.00056032325264893 0 0 0 0 0.00138876117134963 0 0 0 0 0 0 0 0 0.00140342060482565 0 0 0 0 0 0 0.00441725421337208 0.00456876594215907 0.00297596154637773 0 0.00126072731846009 0 0 0 0 0 0.00223311213813138 0 0 0 0 0 0.116768368089727 0.0857012474149146 0.086453149024297 0 0 0.00459302659393349 0.0237076141882589 0.208941045109737 0.00325850055559103 0 0.00612909900018789 0 0
0 0 0 0 0 0 0 0 0 0 0 0 0 0 0 0 0 0 0 0 0 0 0 0 0 0 0 0 0 0 0 0 0 0 0 0 0 0 0 0 0 0 0 0 0 0 0 0 0 0 0 0 0 0 0 0 0 0 0 0 0 0 0 0 0 0 0 0 0 0 0 0 0 0 0 0 0 0 0 0 0 0 0 0 0 0 0 0 0 0 0 0 0 0 0 0 0 0 0 0 0 0 0 0 0 0 0 0 0 0 0 0 0 0 0 0 0 0 0 0 0 0 0 0 0 0 0 0 0 0 0 0 0 0 0 0 0 0 0 0 0 0 0 0 0 0 0 0 0 0 0 0 0 0 0 0 0 0 0 0 0 0 0 0 0 0 0 0 0 0 0 0 0 0 0 0 0 0 0 0 0 0 0 0 0 0 0 0 0 0 0 0 0 0.133712406032108 0.00844597087098403 0 0.276254070309036 0 0 0 0 0 0 0 0 0 0 0 0 0 0 0 0 0 0 0 0.0152013695150747 0 0.173518737490931 0 0 0 0 0.0309096575665253 0 0 0 0 0 0 0 0 0 0 0 0 0 0 0 0 0 0 0 0 0.0575229656526018 0.0125698401007018 0 0 0 0 0.0099523944040997 0.0219547704347999 0 0 0 0.00173173233648605 0 0 0 0 0 0 0 0 0 0 0 0 0 0 0 0 0 0 0 0 0 0 0 0 0 0 0 0 0 0 0.0988427964092686 0.0181003753159294 0 0 0.0086450152495186 0 0 0 0 0 0 0 0 0 0 0 0 0 0 0 0.0462403555390478 0 0.0863975427728871 0 0 0 0 0 0 0 0 0 0
0 0 0 0 0 0 0 0 0 0 0 0 0 0 0 0 0 0 0 0 0 0 0 0 0 0 0 0 0 0 0 0 0 0 0 0 0 0 0 0 0 0 0 0 0 0 0 0 0 0 0 0 0 0 0 0 0.00425071457577833 0 0 0 0 0 0 0 0 0 0 0 0 0 0 0.00318290072760642 0 0 0 0 0 0 0 0 0 0 0 0 0 0 0 0 0 0 0 0 0 0 0 0 0 0 0 0 0 0 0 0 0 0 0 0 0 0 0 0 0 0 0 0 0 0 0 0 0 0 0 0 0 0 0 0 0 0 0 0 0 0 0 0 0 0 0 0 0 0 0 0 0 0 0 0 0 0 0 0 0 0 0 0 0 0 0 0 0 0 0 0 0 0 0 0 0 0 0 0 0 0 0 0 0 0 0 0 0 0 0 0 0 0 0 0 0 0 0 0 0 0 0 0 0 0 0 0 0 0 0 0 0 0 0 0 0 0 0 0 0 0 0 0 0 0 0 0 0 0 0 0 0 0 0 0 0 0 0 0 0 0 0 0 0.0163388341617496 0.00926446684494928 0 0 0 0 0.00831761985640775 0.00392394945913884 0 0 0 0.0317201263939591 0.00771481363011225 0.00448373674237424 0.0167153790973234 0.00578953087244068 0 0.0544625817698933 0.0394616101159659 0.0239288211546985 0.00833508333346541 0.0646924895608129 0.00564023064936914 0.0872296553685836 0.107441430864056 0 0 0 0 0 0 0 0 0 0 0 0 0 0 0 0 0 0 0 0 0 0 0 0 0 0 0 0 0 0 0 0 0 0 0 0 0 0 0.143537657675804 0.0284264870108598 0.0663026842415253 0.0390229443581783 0 0 0 0 0 0 0.0141290809971086 0 0 0.123956413603035 0.0534918144694839 0 0.0247835792625914 0 0 0.00345536320272962
0 0 0 0 0 0 0 0 0 0 0 0 0 0 0 0 0 0 0 0 0 0 0 0 0 0 0 0 0 0 0 0 0 0 0 0 0 0 0 0 0 0 0 0 0 0 0 0 0 0 0 0 0 0 0 0 0 0 0 0 0 0 0 0 0 0 0 0 0 0 0 0 0 0 0 0 0 0 0 0 0 0 0 0 0 0 0 0 0 0 0 0 0 0 0 0 0 0 0 0 0 0 0 0 0 0 0 0 0 0 0 0.000621357475835175 0 0 0 0 0 0 0 0 0 0 0 0 0 0 0 0 0 0 0 0 0 0 0 0 0 0 0 0 0 0 0 0 0 0 0 0 0 0 0 0 0 0 0 0 0 0 0 0 0.00233288348443582 0 0 0 0 0 0 0 0 0 0 0 0 0 0 0 0 0 0 0 0 0 0 0 0 0 0 0 0.0110784068939262 0 0 0 0 0 0 0 0 0 0 0 0 0 0 0 0 0 0 0 0 0 0 0 0 0 0 0 0 0 0 0 0 0 0 0 0 0 0 0 0 0 0 0 0 0 0 0 0 0.0010364684641083 0 0 0.000928179664783717 0.000593320614120661 0.0158622921244891 0.00787456473255583 0 0 0 0.0022371993018406 0.00301696762499344 0.00282278631524657 0.0535127027367154 0 0 0.0390249431860957 0.0168869585696299 0.030110927488603 0 0.00266305778487963 0.0258570104493109 0.0134347941414164 0.0352425491997749 0 0 0 0 0 0 0 0 0 0 0 0 0 0 0 0 0 0 0 0 0 0 0 0 0 0 0 0 0 0.00358935128870852 0.00324752739127987 0 0 0 0 0 0 0.00628511825859748 0.0856801748566976 0.0447789441612374 0.0532527022002045 0.0364109219087651 0 0.00192301542916578 0 0.0547119323810792 0.0241661911789308 0 0.0344872845974621 0 0.0586172172986677 0 0.127767321387169 0.00249243290767901 0.0895936124138685 0.0940513735904134 0 0.0138075084973133
0 0 0 0 0 0 0 0 0 0 0 0 0 0 0 0 0 0 0 0 0 0 0 0 0 0 0 0 0 0 0 0 0 0 0 0 0 0 0 0 0 0 0 0 0 0 0 0 0 0 0 0 0 0 0 0 0 0 0 0 0 0 0 0 0 0 0 0 0 0 0 0 0 0 0 0 0 0 0 0 0 0 0 0 0 0 0 0 0 0 0 0 0 0 0 0 0 0 0 0 0 0 0 0 0 0 0 0 0 0 0 0 0 0 0 0 0 0 0 0 0 0 0 0 0 0 0 0 0 0 0 0 0 0 0 0 0 0 0 0 0 0 0 0 0 0 0 0 0 0 0 0 0 0 0 0 0 0 0 0 0.00321881466634869 0.00192039142326823 0 0 0 0 0 0 0 0 0.0149060213708851 0.0173496858879239 0 0 0 0 0 0 0 0 0 0 0 0 0 0 0 0.00426731516072251 0.00804051967177777 0.00304057876545653 0 0 0 0 0 0 0 0 0 0 0 0 0 0 0 0 0 0 0.00119243417552509 0 0 0 0 0 0.000586350018245711 0.00143495424387085 0.0035163405077247 0 0 0 0 0 0 0 0 0 0 0 0 0.000546792826313453 0 0 0 0.00282929971535659 0.00507712387600573 0 0 0.000516378191524407 0 0 0 0 0 0 0 0 0 0.00506563990049152 0.0290000404828299 0 0.00790096263831724 0 0.00410960411760639 0.042788991919792 0.0947583176696009 0.0190002328891146 0.00352008977572936 0 0.049827474529908 0.00327267627571845 0.135111971235384 0 0 0 0 0 0 0 0 0 0 0 0 0 0 0 0 0 0 0 0 0 0 0 0.00160827115588103 0 0 0 0 0 0.00412681003794805 0.00402615613458346 0 0 0 0 0 0 0 0.0949325483100747 0.0146085715684649 0.0718032409631321 0.00436128281955859 0 0 0 0.0211281334693599 0.00867259875175181 0.0135050029953611 0.173394790075138 0 0.0144306088960732 0.0728888203644585 0 0 0.00645136453442763 0.0175243881661203 0 0.013738409822225
0 0 0 0 0 0 0 0 0 0 0 0 0 0 0 0 0 0 0 0 0 0 0 0 0 0 0 0 0 0 0 0 0 0 0 0 0 0 0 0 0 0 0 0 0 0 0 0 0 0 0 0 0 0 0 0 0 0 0 0 0 0 0 0 0 0 0 0 0 0 0 0 0 0 0 0 0 0 0 0 0 0 0 0 0 0 0 0 0 0 0 0 0 0 0 0 0 0 0 0 0 0.0102512442513337 0 0 0 0 0 0 0 0 0 0 0 0 0 0 0 0 0 0 0 0 0 0 0 0 0 0 0 0 0 0 0 0 0 0 0 0 0 0.00497111248435348 0 0 0 0 0.0653464373219953 0 0 0.0221548701220144 0 0 0.0363734015503728 0.0270571898133369 0 0 0.0194911656956151 0 0 0 0 0 0 0 0 0 0 0 0 0 0 0 0 0 0 0 0 0 0 0 0 0 0 0 0 0.0028599728353454 0 0 0 0 0 0 0 0 0 0 0 0 0 0 0.0206364980149383 0 0 0 0 0 0 0 0 0.011007447643405 0 0 0 0 0 0 0 0 0 0 0 0 0 0 0 0 0 0 0 0 0 0 0 0 0 0 0 0 0.0184376457945841 0.00177784985651132 0 0 0 0 0.00342532418670617 0 0 0 0.00193008571731731 0 0.0184694777245716 0.00160812839697366 0.00496242089895968 0 0.00225884623494978 0.00505049522834041 0 0.0014079632782035 0.0205494269444159 0 0.104392551285363 0 0 0 0 0 0 0 0 0 0 0 0 0 0 0 0 0 0 0 0 0 0 0 0 0 0 0 0 0 0 0 0 0.00271300720148263 0 0.00338643879847999 0.0173680223723415 0 0.0108396648408196 0.0393930411169725 0 0 0.236852268484705 0.0500096047240896 0 0 0 0.0503790883356471 0 0.0530374032829895 0 0.00898701616715944 0 0 0.00472552483864802 0 0 0 0.0824687325805172 0.0298408639661799 0.00557976801036189
0 0 0 0 0 0 0 0 0 0 0 0 0 0 0 0 0 0 0 0 0 0 0 0 0 0 0 0 0 0 0 0 0 0 0 0 0 0 0 0 0 0 0 0 0 0 0 0 0 0 0 0 0 0 0 0 0 0 0 0 0 0 0 0 0 0 0 0 0 0 0 0 0 0 0 0 0 0 0 0 0 0 0 0 0 0 0 0 0 0 0 0 0 0 0 0 0 0 0 0 0 0 0 0 0 0 0 0 0 0 0 0 0 0 0 0 0 0 0 0 0 0 0 0 0 0 0 0 0 0 0 0 0 0 0 0 0 0 0 0 0 0 0 0 0 0.0288422803202703 0 0.00424790166763233 0 0 0.01625718879664 0 0 0 0 0 0 0 0 0 0 0 0 0 0 0 0 0 0 0 0 0 0 0 0 0 0 0 0 0 0 0 0 0 0 0 0 0.00576692325011467 0 0.00803291015442351 0 0 0 0 0 0 0 0 0 0 0 0 0 0 0 0 0 0 0 0 0 0 0 0 0 0 0 0 0 0 0 0 0 0 0 0 0 0 0 0 0 0.00200522713254156 0 0 0 0 0.017219927016862 0 0 0 0 0.00230006734084996 0.00747498444768774 0.00461427514509187 0 0 0 0 0 0 0.00441236451106854 0 0 0.0108507088278916 0.00608554814383558 0.00496917328494437 0 0 0.0417416536536411 0 0.0126071185302481 0 0 0 0 0 0 0 0 0 0 0 0 0 0 0 0 0 0 0 0 0 0 0 0 0 0 0 0 0 0 0 0 0 0 0 0 0 0 0.0231892643748168 0.222364294932139 0.0482469919418732 0.240841462281713 0 0 0 0 0 0 0 0 0.0210127587196012 0.160634896787439 0.0202755807106305 0 0 0.0609350539643137 0.0250714440637304 0
0 0 0 0 0 0 0 0 0 0 0 0 0 0 0 0 0 0 0 0 0 0 0 0 0 0 0 0 0 0 0 0 0 0 0 0 0 0 0 0 0 0 0 0 0 0 0 0 0 0 0 0 0 0 0 0 0 0 0 0 0 0 0 0 0 0 0 0 0 0 0 0 0 0 0 0 0 0 0 0 0 0 0 0 0 0 0 0 0 0 0 0 0 0 0 0 0 0 0 0 0 0 0 0 0 0 0 0 0 0 0 0 0 0 0 0 0 0 0 0 0 0 0 0 0 0 0 0 0 0 0 0 0 0 0 0 0 0 0 0.00333517475089382 0 0 0 0 0.00510003805657514 0.0211402475969743 0 0.0124723486974723 0 0 0.0156122554661712 0 0 0 0.00391375302076118 0 0 0 0 0 0 0 0 0 0 0 0 0 0 0 0 0 0 0 0 0 0 0 0 0 0 0 0 0 0 0 0 0 0 0 0 0 0 0 0 0 0 0 0 0 0 0 0 0 0 0 0 0 0 0 0 0 0 0 0 0 0 0 0 0 0 0 0 0 0 0 0 0 0 0 0 0.00731841163855258 0 0 0 0 0.0305230289813087 0.005668024450013 0 0 0 0.00381074664363466 0.00356880653480437 0.0025635829592891 0 0 0.00309061554579909 0 0.00417048082465956 0.0019429695478587 0.00727206618051314 0.00559133302868522 0 0.0147009473532991 0.00592836897620528 0.00523530250886094 0.00402272664687162 0.00510120591507218 0.0308746497131602 0 0.00697800802056153 0 0 0 0 0 0 0 0 0 0 0 0 0 0 0 0 0 0 0 0 0 0 0 0 0 0 0 0 0 0 0 0 0.00292603659182309 0 0 0 0 0 0.00686995257949841 0.194810744548214 0.0282948696691266 0 0 0 0 0.00734857700270063 0.0663617706086149 0 0.0204122344163358 0 0 0.215321751355551 0.0703273889313221 0.099583069221635 0.0778085120171816 0 0 0
0 0 0 0 0 0 0 0 0 0 0 0 0 0 0 0 0 0 0 0 0 0 0 0 0 0 0 0 0 0 0 0 0 0 0 0 0 0 0 0 0 0 0 0 0 0 0 0 0 0 0 0 0 0 0 0 0 0 0 0 0 0 0 0 0 0 0 0 0 0 0 0 0 0 0 0 0 0 0 0 0 0 0 0 0 0 0 0 0 0 0 0.00413129952347758 0 0 0 0 0 0 0 0 0.00781243674973226 0.0302682715809513 0 0 0 0 0 0 0 0 0 0 0 0 0 0 0 0 0 0 0 0 0 0 0 0 0 0 0 0 0 0 0 0 0 0 0 0 0 0 0 0 0 0 0 0 0 0 0 0 0.00783504018960192 0.00644178014702112 0.00189351228159389 0 0 0 0 0 0 0 0 0 0 0 0 0 0 0 0 0 0 0 0 0 0 0 0 0 0 0 0 0 0 0 0 0 0 0 0.0879194522909222 0 0 0 0 0 0 0 0 0 0 0 0 0 0 0 0 0 0 0 0 0 0 0 0 0 0 0 0 0 0 0 0 0 0 0 0 0 0 0 0 0 0 0 0 0 0 0 0 0 0 0 0 0 0 0 0 0 0 0 0 0 0 0 0 0 0 0 0 0 0.112594134337324 0 0.00580945803775124 0 0 0 0 0 0 0 0 0 0 0 0 0 0 0 0 0 0 0 0 0 0 0 0 0 0 0 0 0 0 0 0 0 0 0 0 0 0 0.00849987452549388 0.386812160630517 0.024213532031424 0.0283806263432786 0 0 0.082523408849675 0 0 0 0 0 0 0 0 0.0557218556545889 0.049505933025129 0 0 0.0996372238015181
0 0 0 0 0 0 0 0 0 0 0 0 0 0 0 0 0 0 0 0 0 0 0 0 0 0 0 0 0 0 0 0 0.00231741221996388 0.00215556960749252 0 0 0 0 0 0 0 0 0 0 0 0 0 0 0 0 0 0 0 0 0.0100115192515823 0 0 0 0 0 0 0 0 0 0 0 0 0 0 0 0 0 0 0 0 0 0 0 0 0 0 0 0 0 0 0 0 0 0 0 0 0 0 0 0.00285220052900881 0 0 0 0 0 0.0255363931325966 0.0179338921517865 0 0 0 0 0 0 0 0 0 0 0 0 0 0 0 0 0 0 0 0 0 0 0 0 0 0 0 0 0 0 0 0 0 0 0 0 0 0.0131266285341067 0 0 0 0 0.012296021415155 0 0 0 0 0 0 0 0 0 0 0 0 0 0 0 0.0027146828862434 0 0 0 0 0 0.00121752963941223 0 0 0 0 0 0 0 0 0 0 0 0 0 0 0 0 0 0 0 0 0 0.209009713671229 0.0119796880716809 0 0 0 0 0 0.00523564315951818 0 0 0 0 0 0 0 0 0 0 0 0 0 0 0 0 0 0 0 0.0124686894851301 0.0010791090598076 0 0 0 0 0 0 0 0 0 0 0 0 0 0 0 0 0 0 0 0.00130686474487618 0.000601664661399253 0 0 0 0 0 0 0 0 0 0 0.00215584790873292 0 0 0 0 0.002856713460223 0.0103014018744243 0.000794284911205357 0 0 0.227118146189381 0 0.0122860509188599 0 0 0 0 0 0 0 0 0 0 0 0 0 0 0 0 0 0 0 0 0 0 0 0 0 0 0 0 0 0.00238642736680887 0.00914036579890741 0 0 0 0 0.00258776743757206 0.00488999504235179 0.0591535626695562 0.0324210895643215 0.0656774378402508 0.0417852906199276 0.00383920930448661 0 0.0767668179391763 0.0381232078071629 0.0224852253712987 0 0 0 0 0.00123544891911579 0.0104397527646503 0.0182083348058862 0.00222517649444142 0 0 0.0212792227702702 0
