# Supplementary material for: Recovery of neural dynamics criticality in personalized whole-brain models of stroke
Source: Nat Commun. 2022 Jun 27;13:3683. doi: 10.1038/s41467-022-30892-6 (PMC9237050; doi:10.1038/s41467-022-30892-6)
Supplement: Supplementary file 3 — Source Data [file 41467_2022_30892_MOESM3_ESM.zip › Source_Data/Tables/Table1/Structural_Connectivity/patients/pat_1_175_319_21_.txt]

0 0.00462041045361375 0.0242279970046686 0 0.00915242438265773 0.194207495246797 0.0937032255233582 0.0215063643704641 0.0433917257142452 0.0709395193814331 0.131339960799831 0.0795183339637991 0 0.0174561166254177 0 0.00447640596062202 0 0.0135542575302733 0 0 0 0 0 0 0 0 0 0 0 0.143543184730036 0.0784885784714996 0 0 0 0 0 0 0.00451591446971618 0 0 0 0 0 0 0 0 0 0 0 0 0 0 0 0 0 0 0 0 0 0 0 0 0 0 0 0 0 0 0 0 0 0 0 0 0 0 0 0 0 0 0 0 0 0 0 0 0 0 0 0 0 0 0 0 0 0 0 0 0 0 0 0 0 0 0 0 0 0 0 0.00474965270406448 0 0 0 0 0 0 0 0 0 0 0 0.00558729419928992 0 0 0 0 0 0.025946109741222 0 0 0.0111678772257406 0 0 0.00671441457615442 0 0 0 0.0111927369250961 0 0 0 0 0 0 0 0 0 0 0 0 0 0 0 0 0 0 0 0 0 0 0 0 0 0 0 0 0 0 0 0 0 0 0 0 0 0 0 0 0 0 0 0 0 0 0 0 0 0 0 0 0 0 0 0 0 0 0 0 0 0 0 0 0 0 0 0 0 0 0 0 0 0 0 0 0 0 0 0 0 0 0 0 0 0 0 0 0 0 0 0 0 0 0 0 0 0 0 0 0 0 0 0 0 0 0 0 0 0 0 0 0 0 0 0 0 0 0 0 0 0 0 0 0 0 0 0 0 0 0 0 0 0 0 0 0 0 0 0 0 0 0 0 0 0 0 0 0 0 0 0 0 0 0 0 0 0 0 0 0 0 0 0 0 0 0 0 0 0 0 0 0 0 0 0 0 0 0 0 0
0.00752093145045443 0 0.0495922662926197 0 0 0.0476831938671748 0 0 0 0 0.0314131015547784 0.38638773400334 0 0 0 0.0169714458394595 0.248314703835187 0 0 0.0187423291730012 0 0 0 0 0 0 0 0 0 0.117062487581124 0.0453025162080091 0 0 0 0 0 0 0 0 0 0 0 0 0 0 0 0 0 0 0 0 0 0 0 0 0 0 0 0 0 0 0 0 0 0 0 0 0 0 0 0 0 0 0 0 0 0 0 0 0 0 0 0 0 0 0 0 0 0 0 0 0 0 0 0 0 0 0 0 0 0 0 0 0 0 0 0 0 0 0 0 0 0 0 0 0 0 0 0 0 0 0 0 0 0.0172492728475455 0 0 0.0137600173473063 0 0 0 0 0 0 0 0 0 0 0 0 0 0 0 0 0 0 0 0 0 0 0 0 0 0 0 0 0 0 0 0 0 0 0 0 0 0 0 0 0 0 0 0 0 0 0 0 0 0 0 0 0 0 0 0 0 0 0 0 0 0 0 0 0 0 0 0 0 0 0 0 0 0 0 0 0 0 0 0 0 0 0 0 0 0 0 0 0 0 0 0 0 0 0 0 0 0 0 0 0 0 0 0 0 0 0 0 0 0 0 0 0 0 0 0 0 0 0 0 0 0 0 0 0 0 0 0 0 0 0 0 0 0 0 0 0 0 0 0 0 0 0 0 0 0 0 0 0 0 0 0 0 0 0 0 0 0 0 0 0 0 0 0 0 0 0 0 0 0 0 0 0 0 0 0 0 0 0 0 0 0 0 0 0 0 0 0 0 0 0
0.0406874306090391 0.0511641350666082 0 0 0.0423747014164093 0.174357072580199 0 0.0250306047659649 0 0.0438733693022208 0.0321525185374476 0.0444926211749243 0 0.0162628530946197 0 0 0.0476477491598799 0.166025703104196 0.137923682411237 0.0125278437714534 0 0 0 0 0 0 0 0 0.0121729371623719 0.0460171200442801 0.0263725959313272 0 0 0 0 0 0.0288123811512205 0 0 0 0 0 0 0 0 0 0 0 0 0 0 0 0 0 0 0 0 0 0 0 0 0 0 0 0 0 0 0 0 0 0 0 0 0.0114525064609978 0 0 0 0 0 0 0 0 0 0 0 0 0 0 0 0 0 0 0 0 0 0 0 0 0 0 0 0 0 0 0 0 0 0 0 0 0 0 0 0 0 0 0 0 0 0 0 0 0 0 0 0 0 0.0192189002227874 0 0 0 0 0 0.0107723966393004 0 0 0 0.0106608773935158 0 0 0 0 0 0 0 0 0 0 0 0 0 0 0 0 0 0 0 0 0 0 0 0 0 0 0 0 0 0 0 0 0 0 0 0 0 0 0 0 0 0 0 0 0 0 0 0 0 0 0 0 0 0 0 0 0 0 0 0 0 0 0 0 0 0 0 0 0 0 0 0 0 0 0 0 0 0 0 0 0 0 0 0 0 0 0 0 0 0 0 0 0 0 0 0 0 0 0 0 0 0 0 0 0 0 0 0 0 0 0 0 0 0 0 0 0 0 0 0 0 0 0 0 0 0 0 0 0 0 0 0 0 0 0 0 0 0 0 0 0 0 0 0 0 0 0 0 0 0 0 0 0 0 0 0 0 0 0 0 0 0 0 0 0 0 0 0 0 0 0 0 0 0 0 0 0 0 0 0 0
0 0 0 0 0 0 0.0246164089920875 0 0.0108737485052034 0 0.0428777273814894 0.0547553839861936 0 0.0331696035506198 0 0.00307054678830164 0.0544152563519087 0 0 0.0892486841772805 0 0 0 0 0 0 0 0 0 0.0127196179156724 0.0187345956315178 0 0 0.00408869527931839 0 0 0.0131086308715861 0.212499158694931 0 0 0 0 0 0 0 0 0.00711968904786761 0 0 0 0 0 0 0 0.0122861826597626 0 0 0 0 0 0 0 0 0 0 0 0 0 0 0.0120512400443429 0 0.0109011897590035 0 0 0 0 0 0 0 0 0 0 0 0 0 0 0 0 0 0 0 0 0 0.168855703937636 0 0 0 0 0 0 0 0 0 0 0 0 0 0 0 0 0 0 0 0 0 0 0 0 0 0 0 0 0 0 0 0 0 0 0 0 0.204871361899958 0 0 0.00973657452531991 0 0 0 0 0 0 0 0 0 0 0 0 0 0 0 0 0 0 0 0 0 0 0 0 0 0 0 0 0 0 0 0 0 0 0 0 0 0 0 0 0 0 0 0 0 0 0 0 0 0 0 0 0 0 0 0 0 0 0 0 0 0 0 0 0 0 0 0 0 0 0 0 0 0 0 0 0 0 0 0 0 0 0 0 0 0 0 0 0 0 0 0 0 0 0 0 0 0 0 0 0 0 0 0 0 0 0 0 0 0 0 0 0 0 0 0 0 0 0 0 0 0 0 0 0 0 0 0 0 0 0 0 0 0 0 0 0 0 0 0 0 0 0 0 0 0 0 0 0 0 0 0 0 0 0 0 0 0 0 0 0 0 0 0 0 0 0 0 0 0 0 0 0 0 0 0 0 0 0 0 0 0 0 0 0
0.00229523752384489 0 0.00632783845020013 0 0 0.0726673680498256 0 0.161533605471102 0.00257341490171492 0.105974984442424 0.00920898067779979 0.0738165428414683 0 0.0770950334648381 0.0276392329311541 0.0372459622209855 0.00251354011500169 0.144439073899295 0.0247869541432291 0.0048719250643789 0 0 0 0 0 0 0 0 0.107134780307184 0.0130572840350627 0.0199967705766049 0 0 0 0 0 0.00684295926381176 0.00585384558122877 0 0 0 0 0 0 0 0 0.00250885691542623 0 0 0 0 0 0 0 0 0 0 0 0.0128520658831572 0 0 0 0 0 0 0 0 0 0 0 0 0 0 0.0114110237535465 0 0 0 0 0 0 0 0 0 0 0 0.00603165854565049 0 0.0131372553322242 0 0 0 0 0 0 0 0 0 0 0 0 0 0 0 0 0 0 0 0 0 0 0 0 0 0 0 0 0 0 0 0 0 0 0 0 0 0 0 0.00544272283013105 0 0 0.00410888205372987 0 0 0.029252886770602 0 0 0 0.002599476158088 0.00677983779628899 0 0 0 0 0 0 0 0 0 0 0 0 0 0 0 0 0 0 0 0 0 0 0 0 0 0 0 0 0 0 0 0 0 0 0 0 0 0 0 0 0 0 0 0 0 0 0 0 0 0 0 0 0 0 0 0 0 0 0 0 0 0 0 0 0 0 0 0 0 0 0 0 0 0 0 0 0 0 0 0 0 0 0 0 0 0 0 0 0 0 0 0 0 0 0 0 0 0 0 0 0 0 0 0 0 0 0 0 0 0 0 0 0 0 0 0 0 0 0 0 0 0 0 0 0 0 0 0 0 0 0 0 0 0 0 0 0 0 0 0 0 0 0 0 0 0 0 0 0 0 0 0 0 0 0 0 0 0 0 0 0 0 0 0 0 0 0 0 0 0 0 0 0 0 0 0 0 0 0 0
0.084939634325697 0.012812051170507 0.0454089243750206 0 0.126733767215723 0 0.0161744180926582 0.0573481098513912 0.0316178920446038 0.137489582467802 0.0473716945464024 0.0940357313838626 0 0.0430159607263556 0.0217327604892543 0.0132555716015511 0 0.0473161425003522 0 0 0 0 0 0 0 0 0 0 0 0.0843408060731955 0.065502199405153 0 0 0 0 0 0.0066054492876145 0.00356450324407589 0.00142237440552249 0 0 0 0 0 0 0 0 0 0 0 0 0 0 0 0 0 0 0 0 0 0 0 0 0 0 0 0 0 0 0 0 0 0 0.00400929263562823 0 0.00166651203498259 0 0 0 0 0 0 0 0 0 0 0 0 0 0 0 0 0 0 0 0 0 0 0 0 0 0 0 0 0 0 0 0 0 0 0 0 0 0 0 0 0 0 0 0 0 0 0 0 0 0 0 0.0228990643226669 0 0 0.0106371871551987 0 0 0.0152452220229452 0 0 0 0.00485514862183603 0 0 0 0 0 0 0 0 0 0 0 0 0 0 0 0 0 0 0 0 0 0 0 0 0 0 0 0 0 0 0 0 0 0 0 0 0 0 0 0 0 0 0 0 0 0 0 0 0 0 0 0 0 0 0 0 0 0 0 0 0 0 0 0 0 0 0 0 0 0 0 0 0 0 0 0 0 0 0 0 0 0 0 0 0 0 0 0 0 0 0 0 0 0 0 0 0 0 0 0 0 0 0 0 0 0 0 0 0 0 0 0 0 0 0 0 0 0 0 0 0 0 0 0 0 0 0 0 0 0 0 0 0 0 0 0 0 0 0 0 0 0 0 0 0 0 0 0 0 0 0 0 0 0 0 0 0 0 0 0 0 0 0 0 0 0 0 0 0 0 0 0 0 0 0 0 0 0 0 0 0
0.114697979942218 0 0 0.0674703894713872 0 0.0452673940223689 0 0.0490853280787402 0.222886051190464 0.0374440988119301 0.0836496525628088 0.0309357644076287 0 0.0101968495570265 0 0 0 0.00788001945662427 0 0 0 0 0 0 0 0 0 0 0 0 0.0299616632643165 0 0 0 0 0 0 0.0948901247428304 0 0 0 0 0 0 0 0 0 0 0 0 0 0 0 0 0.00703233733188809 0 0 0 0 0 0 0 0 0 0 0 0 0 0 0 0 0.0179406912902852 0 0 0 0 0 0 0 0 0 0 0 0 0 0 0 0 0 0 0 0 0 0.0454279245988143 0 0 0 0 0 0 0 0 0 0 0 0 0 0 0 0 0 0 0 0 0 0 0 0 0 0 0 0 0 0 0 0 0 0 0 0 0.135233731270669 0 0 0 0 0 0 0 0 0 0 0 0 0 0 0 0 0 0 0 0 0 0 0 0 0 0 0 0 0 0 0 0 0 0 0 0 0 0 0 0 0 0 0 0 0 0 0 0 0 0 0 0 0 0 0 0 0 0 0 0 0 0 0 0 0 0 0 0 0 0 0 0 0 0 0 0 0 0 0 0 0 0 0 0 0 0 0 0 0 0 0 0 0 0 0 0 0 0 0 0 0 0 0 0 0 0 0 0 0 0 0 0 0 0 0 0 0 0 0 0 0 0 0 0 0 0 0 0 0 0 0 0 0 0 0 0 0 0 0 0 0 0 0 0 0 0 0 0 0 0 0 0 0 0 0 0 0 0 0 0 0 0 0 0 0 0 0 0 0 0 0 0 0 0 0 0 0 0 0 0 0 0 0 0 0 0 0 0
0.0100034633873476 0 0.00693285275175131 0 0.29960895387521 0.0609899245330612 0.0186523629257587 0 0.0374876170766598 0.164568562441334 0.00574675936749058 0.0412090444701201 0 0.0172015811710238 0.0102649993064825 0.0156272194723423 0.00440329689233927 0 0 0 0 0 0 0 0 0 0 0 0.00488742304390106 0.00641842483508086 0.0225524364945474 0 0 0 0 0 0.00485841966500398 0.00601952222152727 0 0 0 0 0 0 0 0 0.0278373401216703 0 0 0 0 0 0 0 0 0 0 0 0 0 0 0 0 0 0 0 0 0 0 0 0 0 0 0.00618895362279746 0 0 0 0 0 0 0 0 0 0 0 0.0110587556137451 0 0.00335098547125012 0 0 0 0 0 0 0 0 0 0 0 0 0 0 0 0 0 0 0 0 0 0 0 0 0 0 0 0 0 0 0 0 0 0 0 0 0 0 0 0.00425370304459556 0 0 0.0127545631102926 0.0326951292839502 0.0248314488470906 0.135684678529917 0 0 0 0.00213168151843901 0.00177989690527064 0 0 0 0 0 0 0 0 0 0 0 0 0 0 0 0 0 0 0 0 0 0 0 0 0 0 0 0 0 0 0 0 0 0 0 0 0 0 0 0 0 0 0 0 0 0 0 0 0 0 0 0 0 0 0 0 0 0 0 0 0 0 0 0 0 0 0 0 0 0 0 0 0 0 0 0 0 0 0 0 0 0 0 0 0 0 0 0 0 0 0 0 0 0 0 0 0 0 0 0 0 0 0 0 0 0 0 0 0 0 0 0 0 0 0 0 0 0 0 0 0 0 0 0 0 0 0 0 0 0 0 0 0 0 0 0 0 0 0 0 0 0 0 0 0 0 0 0 0 0 0 0 0 0 0 0 0 0 0 0 0 0 0 0 0 0 0 0 0 0 0 0 0 0 0 0 0 0 0 0
0.0500173304128365 0 0 0.0280659766527351 0.0118285609270847 0.0833301374266345 0.209891691388802 0.092900496140651 0 0.182541404758623 0 0.0494290206431121 0 0.0178198960160949 0 0 0 0.00949035702289353 0 0 0 0 0 0 0 0 0 0 0 0 0.0425836065233693 0 0 0 0 0 0 0.0232058076224164 0 0 0 0 0 0 0 0 0 0 0 0 0 0 0 0 0.0103425849772009 0 0 0 0 0 0 0 0 0 0 0 0 0 0 0 0 0.0144972600085928 0 0 0 0 0 0 0 0 0 0 0 0 0 0 0 0 0 0 0 0 0 0.0174136666473581 0 0 0 0 0 0 0 0 0 0 0 0 0 0 0 0 0 0 0 0 0 0 0 0 0 0 0 0 0 0 0 0 0 0 0 0 0.0760130472691344 0 0 0.0806291555624608 0 0 0 0 0 0 0 0 0 0 0 0 0 0 0 0 0 0 0 0 0 0 0 0 0 0 0 0 0 0 0 0 0 0 0 0 0 0 0 0 0 0 0 0 0 0 0 0 0 0 0 0 0 0 0 0 0 0 0 0 0 0 0 0 0 0 0 0 0 0 0 0 0 0 0 0 0 0 0 0 0 0 0 0 0 0 0 0 0 0 0 0 0 0 0 0 0 0 0 0 0 0 0 0 0 0 0 0 0 0 0 0 0 0 0 0 0 0 0 0 0 0 0 0 0 0 0 0 0 0 0 0 0 0 0 0 0 0 0 0 0 0 0 0 0 0 0 0 0 0 0 0 0 0 0 0 0 0 0 0 0 0 0 0 0 0 0 0 0 0 0 0 0 0 0 0 0 0 0 0 0 0 0 0 0
0.0254114914317282 0 0.00935836860668214 0 0.151374871964795 0.112607497321356 0.0109578176117086 0.126737577412079 0.0567269868581478 0 0.00808487737216376 0.0626298690670077 0 0.0348031824093438 0.0262436765045777 0.0245826846779814 0.004785180061182 0.0242318034413742 0 0 0 0 0 0 0 0 0 0 0 0.0128947238990632 0.047047922389876 0 0 0 0 0 0.0339827710564843 0.032088745381366 0 0 0 0 0 0 0 0 0 0 0 0 0 0 0 0 0 0 0 0 0 0 0 0 0 0 0 0 0 0 0 0 0 0 0 0.0106161898887974 0 0 0 0 0 0 0 0.00177194673369946 0 0 0 0.0058580692329718 0 0.0189607802112771 0 0 0 0 0 0.00393702222224459 0 0 0.00413859162675663 0 0 0 0 0 0 0 0 0 0 0 0 0 0 0 0 0 0 0 0 0 0 0 0 0 0 0 0 0 0 0.0111774854178534 0 0 0.03120185340376 0 0 0.0960919182966995 0 0 0.00509377893879333 0.00483964085511338 0.0017626757051175 0 0 0 0 0 0 0 0 0 0 0 0 0 0 0 0 0 0 0 0 0 0 0 0 0 0 0 0 0 0 0 0 0 0 0 0 0 0 0 0 0 0 0 0 0 0 0 0 0 0 0 0 0 0 0 0 0 0 0 0 0 0 0 0 0 0 0 0 0 0 0 0 0 0 0 0 0 0 0 0 0 0 0 0 0 0 0 0 0 0 0 0 0 0 0 0 0 0 0 0 0 0 0 0 0 0 0 0 0 0 0 0 0 0 0 0 0 0 0 0 0 0 0 0 0 0 0 0 0 0 0 0 0 0 0 0 0 0 0 0 0 0 0 0 0 0 0 0 0 0 0 0 0 0 0 0 0 0 0 0 0 0 0 0 0 0 0 0 0 0 0 0 0 0 0 0 0 0 0 0
0.139323732983507 0.0204714198663202 0.020309557597087 0.101846771913281 0.0389536623697337 0.114895426150326 0.0724921754630687 0.0131059300272215 0 0.0239419623618836 0 0.0468660194616605 0 0 0 0.0116082241754587 0 0 0 0 0 0 0 0 0 0 0 0 0 0.286209705077129 0.0445394391896399 0 0 0 0 0 0 0 0 0 0 0 0 0 0 0 0 0 0 0 0 0 0 0 0 0 0 0 0 0 0 0 0 0 0 0 0 0 0 0 0 0 0 0 0 0.00530035743116793 0 0 0 0 0 0 0 0 0 0 0 0 0 0 0 0 0 0 0 0 0 0 0 0 0 0 0 0 0 0 0 0 0 0 0 0 0.00901470373610075 0 0 0 0 0 0 0 0 0.0133481669204883 0 0 0 0 0 0.0296324780728855 0 0 0 0 0 0 0 0 0 0.00814026720304043 0 0 0 0 0 0 0 0 0 0 0 0 0 0 0 0 0 0 0 0 0 0 0 0 0 0 0 0 0 0 0 0 0 0 0 0 0 0 0 0 0 0 0 0 0 0 0 0 0 0 0 0 0 0 0 0 0 0 0 0 0 0 0 0 0 0 0 0 0 0 0 0 0 0 0 0 0 0 0 0 0 0 0 0 0 0 0 0 0 0 0 0 0 0 0 0 0 0 0 0 0 0 0 0 0 0 0 0 0 0 0 0 0 0 0 0 0 0 0 0 0 0 0 0 0 0 0 0 0 0 0 0 0 0 0 0 0 0 0 0 0 0 0 0 0 0 0 0 0 0 0 0 0 0 0 0 0 0 0 0 0 0 0 0 0 0 0 0 0 0 0 0 0 0 0 0 0 0 0 0 0
0.0330523724192744 0.0986660231550467 0.0110123651454104 0.0509623544252659 0.122348198958168 0.0893683772402694 0.0105049741604972 0.0368251498104608 0.0178239430240637 0.0726733124355829 0.0183639124601855 0 0 0.109689507020598 0.0221081510123465 0.0185022081362049 0.055527794154513 0 0 0.0557629027463963 0 0 0 0 0 0 0 0 0.00805303735696274 0.0337974564983458 0.10713819801528 0 0 0 0 0 0 0 0 0 0 0 0 0 0 0 0 0 0 0 0 0 0 0 0 0 0 0 0 0 0 0 0 0 0 0 0 0 0 0 0 0 0 0 0 0 0 0 0 0 0 0 0 0 0 0 0 0 0 0 0 0 0 0 0 0 0 0 0 0 0 0 0 0 0 0 0 0 0 0 0 0 0 0 0 0 0 0 0 0 0 0 0 0 0.00406393722770283 0 0 0.00323397435947005 0 0 0.00768357813409016 0 0 0.0128382721038649 0 0 0 0 0 0 0 0 0 0 0 0 0 0 0 0 0 0 0 0 0 0 0 0 0 0 0 0 0 0 0 0 0 0 0 0 0 0 0 0 0 0 0 0 0 0 0 0 0 0 0 0 0 0 0 0 0 0 0 0 0 0 0 0 0 0 0 0 0 0 0 0 0 0 0 0 0 0 0 0 0 0 0 0 0 0 0 0 0 0 0 0 0 0 0 0 0 0 0 0 0 0 0 0 0 0 0 0 0 0 0 0 0 0 0 0 0 0 0 0 0 0 0 0 0 0 0 0 0 0 0 0 0 0 0 0 0 0 0 0 0 0 0 0 0 0 0 0 0 0 0 0 0 0 0 0 0 0 0 0 0 0 0 0 0 0 0 0 0 0 0 0 0 0 0 0 0 0 0 0 0 0 0 0 0
0 0 0 0 0 0 0 0 0 0 0 0 0 0 0 0.00135010688158101 0 0 0 0 0 0 0.0573451210292422 0 0.0185548215409243 0.00782166216373681 0 0 0 0 0 0.00670458412616499 0 0 0.0532894937033762 0 0 0 0 0 0 0.00214896893329342 0 0 0.00629009376907278 0 0 0 0.0456141079678148 0 0 0 0 0 0 0.0149604174281723 0 0 0 0 0 0 0 0 0 0 0 0 0 0 0 0 0 0 0.0135775123465591 0 0 0 0 0 0 0 0 0 0 0 0 0 0 0 0 0 0 0 0 0 0 0 0 0 0 0 0 0 0.00960921906690435 0 0 0 0 0 0 0 0 0 0.352667328544945 0.0323200820112673 0.00320477166850359 0 0.040410303607394 0.0297148598950588 0.028694581929743 0 0 0 0 0 0.00982501385467984 0 0.00354178858440098 0 0 0 0 0 0 0 0 0 0 0 0 0 0 0 0 0 0 0 0 0 0 0 0 0 0 0 0 0 0 0 0 0 0 0 0 0 0 0.14331261599867 0 0 0 0 0 0 0 0 0 0 0 0 0 0 0 0 0 0 0 0 0 0.00241842556645192 0 0 0 0 0 0.00311696389413162 0 0 0 0 0 0 0 0 0 0 0 0 0.0117604840884941 0 0 0 0 0 0 0 0 0 0 0 0 0 0 0 0 0 0 0 0 0 0 0 0 0 0 0 0 0 0 0 0 0 0 0 0 0 0 0 0 0 0 0 0 0 0 0 0 0 0 0 0 0 0.00549451585278421 0 0.0914148899812285 0 0 0 0.00483726556540439 0 0 0 0 0 0 0 0 0 0 0 0 0 0 0 0 0 0 0 0 0 0 0 0 0 0 0 0 0 0 0 0 0 0 0 0 0 0 0 0 0 0 0 0 0 0 0 0 0 0
0.00866762574148119 0 0.00480846546136782 0.0368790806788983 0.152646703972125 0.0488357366312058 0.00413635018606559 0.0183627405313742 0.00767616136450893 0.0482424727634469 0 0.131033467957887 0 0 0.0961630317380235 0.069699957513152 0 0 0 0.129610167072028 0 0 0 0 0 0 0 0 0.025061875159744 0 0.0612852273055138 0 0 0 0 0 0 0 0 0 0 0 0 0 0 0 0 0 0 0 0 0 0 0 0 0 0 0 0 0 0 0 0 0 0 0 0 0 0 0.0475746655846752 0 0 0 0.00267745273380567 0 0 0 0 0 0 0 0 0 0 0 0 0 0 0 0 0 0 0 0 0 0 0 0 0 0 0 0 0 0 0 0 0 0 0 0 0 0 0 0 0 0 0 0 0 0 0 0 0 0 0 0 0 0 0 0 0.00797171169128961 0 0 0.0125879085801916 0.0701232065301144 0 0 0.00594880450170602 0.0100071863013961 0 0 0 0 0 0 0 0 0 0 0 0 0 0 0 0 0 0 0 0 0 0 0 0 0 0 0 0 0 0 0 0 0 0 0 0 0 0 0 0 0 0 0 0 0 0 0 0 0 0 0 0 0 0 0 0 0 0 0 0 0 0 0 0 0 0 0 0 0 0 0 0 0 0 0 0 0 0 0 0 0 0 0 0 0 0 0 0 0 0 0 0 0 0 0 0 0 0 0 0 0 0 0 0 0 0 0 0 0 0 0 0 0 0 0 0 0 0 0 0 0 0 0 0 0 0 0 0 0 0 0 0 0 0 0 0 0 0 0 0 0 0 0 0 0 0 0 0 0 0 0 0 0 0 0 0 0 0 0 0 0 0 0 0 0 0 0 0 0 0 0 0 0 0 0 0 0 0 0 0
0 0 0 0 0.117466567831824 0.0529602801180624 0 0.0235209747980022 0 0.0780840879735005 0 0.0566887442598784 0 0.206412222785721 0 0.105966485012226 0 0 0 0.0180086354020038 0 0 0 0 0 0 0 0 0 0.0137450445442825 0.140277962335266 0 0 0 0 0 0.0266302711234277 0.00893907332856838 0.00409890851773034 0 0 0 0 0 0 0 0 0 0 0 0 0 0 0 0 0 0 0 0 0 0 0 0 0 0 0 0 0 0 0 0 0 0 0.0178871376292555 0 0 0 0 0 0 0 0 0 0 0 0 0 0.00496892667862231 0 0 0 0 0 0 0 0 0 0 0 0 0 0 0 0 0 0 0 0 0 0 0 0 0 0 0 0 0 0 0 0 0 0 0 0 0 0 0 0.0137467249436995 0 0 0.0125210759323078 0 0 0.03577384117045 0.0564775496515756 0 0 0 0 0 0.00582548596359561 0 0 0 0 0 0 0 0 0 0 0 0 0 0 0 0 0 0 0 0 0 0 0 0 0 0 0 0 0 0 0 0 0 0 0 0 0 0 0 0 0 0 0 0 0 0 0 0 0 0 0 0 0 0 0 0 0 0 0 0 0 0 0 0 0 0 0 0 0 0 0 0 0 0 0 0 0 0 0 0 0 0 0 0 0 0 0 0 0 0 0 0 0 0 0 0 0 0 0 0 0 0 0 0 0 0 0 0 0 0 0 0 0 0 0 0 0 0 0 0 0 0 0 0 0 0 0 0 0 0 0 0 0 0 0 0 0 0 0 0 0 0 0 0 0 0 0 0 0 0 0 0 0 0 0 0 0 0 0 0 0 0 0 0 0 0 0 0 0 0 0 0 0 0 0 0 0 0
0.00141317313038362 0.00329149860914806 0 0.00217054560494859 0.0468871265861493 0.00956797354815072 0 0.0106063078894687 0 0.0216647311075497 0.00345464537163138 0.014052516466424 0.000758412459402209 0.0443145050908896 0.0313873503454184 0 0.00503788121606532 0.00431929598189459 0.0015362715429268 0.00134003280848221 0 0.0118218407669186 0 0 0 0 0 0 0.00541953240199138 0.0959319417707014 0.18735052708896 0 0 0 0 0 0.00590541933633421 0.00325819831599974 0.0246573720601347 0.0153991408714206 0 0 0 0 0 0 0.0351071893565929 0 0 0.00130472960187504 0 0.00234972164952316 0 0 0.000966390272044981 0 0 0 0 0 0 0 0 0 0 0 0 0 0 0.0135840602109263 0 0.00284869755189152 0 0.00698066862672027 0 0.00296245852469561 0 0 0 0 0 0 0 0 0 0.00106877681879998 0 0.00118884354750461 0 0 0 0 0 0 0 0 0 0 0 0 0 0 0 0 0.00235521063383801 0.00574620033710882 0.00105472438284909 0 0 0.00348007259545625 0 0.000928888956960807 0.00266786768900131 0.00458276020508733 0.000891935779719499 0.00276612741371385 0.000993273841206453 0 0 0 0 0.00746375525644269 0 0 0.00116305397630148 0 0 0.0504766340935543 0.0022880892123514 0 0.00264499045233666 0 0 0.00646946142441459 0.045288278485906 0 0 0.0602534398873783 0.100499176563995 0.00316561581200327 0 0 0 0 0 0.00715353303413796 0 0.0449194711993021 0.00438359432812344 0 0 0 0 0 0.016816749646464 0.000943561091729688 0 0 0 0 0 0 0 0 0 0 0 0 0 0 0 0 0 0 0 0 0 0 0 0 0 0 0 0 0 0 0 0 0 0 0 0 0 0 0 0 0 0 0 0 0 0 0 0 0 0 0 0 0 0 0 0 0 0 0 0 0 0 0 0 0 0 0 0 0 0 0 0 0 0 0 0 0 0 0 0 0 0 0 0 0 0 0 0 0 0 0 0 0 0 0 0 0 0 0 0 0 0 0 0 0 0 0 0 0.000695757168649164 0 0 0 0 0 0 0 0 0 0 0 0 0 0 0 0 0 0 0 0 0 0 0 0 0 0 0 0 0 0 0 0 0 0 0 0 0 0 0 0 0 0 0 0 0 0 0 0 0 0 0 0 0 0
0 0.0786974426447214 0.0146368927714222 0.0628575174593922 0.00517063153116169 0 0 0.00488364218778098 0 0.00689137093037926 0 0.0689166743056196 0 0 0 0.00823249115744315 0 0.00620492330201541 0.0904911470175715 0.0525942206165661 0.0206012616323944 0 0 0 0 0 0 0 0 0.0196736224112493 0.0164403251436079 0 0 0 0 0 0.00301348122262944 0 0 0 0 0 0 0 0 0 0 0 0 0 0 0 0 0 0 0 0 0 0 0.0185701693599522 0 0 0 0 0 0 0 0 0 0.010748434667253 0 0 0 0 0 0 0 0 0 0 0 0 0 0 0 0 0 0 0 0 0 0 0 0 0 0 0 0 0 0 0 0 0 0 0 0 0 0 0 0 0.0163045555101552 0 0 0 0 0 0 0 0 0 0 0 0.145012719348804 0 0.341902748710504 0.00433255325994171 0 0 0 0 0 0 0 0.00382317480943602 0 0 0 0 0 0 0 0 0 0 0 0 0 0 0 0 0 0 0 0 0 0 0 0 0 0 0 0 0 0 0 0 0 0 0 0 0 0 0 0 0 0 0 0 0 0 0 0 0 0 0 0 0 0 0 0 0 0 0 0 0 0 0 0 0 0 0 0 0 0 0 0 0 0 0 0 0 0 0 0 0 0 0 0 0 0 0 0 0 0 0 0 0 0 0 0 0 0 0 0 0 0 0 0 0 0 0 0 0 0 0 0 0 0 0 0 0 0 0 0 0 0 0 0 0 0 0 0 0 0 0 0 0 0 0 0 0 0 0 0 0 0 0 0 0 0 0 0 0 0 0 0 0 0 0 0 0 0 0 0 0 0 0 0 0 0 0 0 0 0 0 0 0 0 0 0 0 0 0 0 0 0 0 0 0
0.0102989651987271 0 0.0751191096549468 0 0.437634011800798 0.0822020765886886 0.00489152096276316 0 0.00625585714199631 0.051399829914187 0 0 0 0 0 0.0103959675932075 0.00913913346896829 0 0.163810645856053 0 0 0 0 0 0 0 0 0 0.0828903356717463 0.0348919569226362 0.0203287467801325 0 0 0 0 0 0 0 0 0 0 0 0 0 0 0 0 0 0 0 0 0 0 0 0 0 0 0 0 0 0 0 0 0 0 0 0 0 0 0 0 0 0 0 0 0 0 0 0 0 0 0 0 0 0 0 0 0 0 0 0 0 0 0 0 0 0 0 0 0 0 0 0 0 0.00676120080794755 0 0 0 0 0 0 0 0 0 0 0 0 0 0 0 0 0 0 0 0 0 0 0.00398064163720179 0 0 0 0 0 0 0 0 0 0 0 0 0 0 0 0 0 0 0 0 0 0 0 0 0 0 0 0 0 0 0 0 0 0 0 0 0 0 0 0 0 0 0 0 0 0 0 0 0 0 0 0 0 0 0 0 0 0 0 0 0 0 0 0 0 0 0 0 0 0 0 0 0 0 0 0 0 0 0 0 0 0 0 0 0 0 0 0 0 0 0 0 0 0 0 0 0 0 0 0 0 0 0 0 0 0 0 0 0 0 0 0 0 0 0 0 0 0 0 0 0 0 0 0 0 0 0 0 0 0 0 0 0 0 0 0 0 0 0 0 0 0 0 0 0 0 0 0 0 0 0 0 0 0 0 0 0 0 0 0 0 0 0 0 0 0 0 0 0 0 0 0 0 0 0 0 0 0 0 0 0 0 0 0 0 0 0 0 0 0 0
0 0 0.0592703796674853 0 0.0713301761759271 0 0 0 0 0 0 0 0 0 0 0.00351191260130025 0.126589725176085 0.15558434085093 0 0.0214891954491709 0 0 0 0 0 0 0 0 0.0270574628707683 0.00848289886286893 0.00834835295499846 0 0 0 0 0 0 0 0 0 0 0 0 0 0 0 0 0 0 0 0 0 0 0 0 0 0 0 0 0 0 0 0 0 0 0 0 0 0 0.153447091106575 0 0 0 0 0 0 0 0 0 0 0 0 0 0 0 0 0 0 0 0 0 0 0 0 0 0 0 0 0 0 0 0 0 0 0 0 0 0 0 0 0.208840891052535 0 0 0.0527881136919722 0 0 0 0 0 0 0 0 0 0 0.103259459539383 0 0 0 0 0 0 0 0 0 0 0 0 0 0 0 0 0 0 0 0 0 0 0 0 0 0 0 0 0 0 0 0 0 0 0 0 0 0 0 0 0 0 0 0 0 0 0 0 0 0 0 0 0 0 0 0 0 0 0 0 0 0 0 0 0 0 0 0 0 0 0 0 0 0 0 0 0 0 0 0 0 0 0 0 0 0 0 0 0 0 0 0 0 0 0 0 0 0 0 0 0 0 0 0 0 0 0 0 0 0 0 0 0 0 0 0 0 0 0 0 0 0 0 0 0 0 0 0 0 0 0 0 0 0 0 0 0 0 0 0 0 0 0 0 0 0 0 0 0 0 0 0 0 0 0 0 0 0 0 0 0 0 0 0 0 0 0 0 0 0 0 0 0 0 0 0 0 0 0 0 0 0 0 0 0 0 0 0 0 0 0 0 0 0
0 0.0119268451859383 0.00772728033876892 0.20700565277563 0.0201234392596185 0 0 0 0 0 0 0.138964254249012 0 0.270383165332282 0.0175022595258025 0.00439685981194571 0.105604363116949 0 0.030844066442931 0 0.0246680203949668 0 0 0 0 0 0.00244186205644322 0 0.00610252150124058 0 0.0151235915942578 0 0 0 0 0 0 0 0 0 0 0 0 0 0 0 0 0 0 0 0 0 0 0 0 0 0 0 0 0 0.00511711819298288 0 0 0 0 0.00348741824048091 0.0134287417801017 0 0 0.0293574873648966 0 0 0 0 0 0 0 0 0 0 0 0 0 0 0 0 0 0 0 0 0 0 0 0 0 0 0 0 0 0 0 0 0 0 0 0 0 0 0 0 0.0325396378185368 0 0 0 0 0 0 0 0 0 0 0 0 0 0.0271787354585243 0 0 0 0.02607667955869 0 0 0 0 0 0 0 0 0 0 0 0 0 0 0 0 0 0 0 0 0 0 0 0 0 0 0 0 0 0 0 0 0 0 0 0 0 0 0 0 0 0 0 0 0 0 0 0 0 0 0 0 0 0 0 0 0 0 0 0 0 0 0 0 0 0 0 0 0 0 0 0 0 0 0 0 0 0 0 0 0 0 0 0 0 0 0 0 0 0 0 0 0 0 0 0 0 0 0 0 0 0 0 0 0 0 0 0 0 0 0 0 0 0 0 0 0 0 0 0 0 0 0 0 0 0 0 0 0 0 0 0 0 0 0 0 0 0 0 0 0 0 0 0 0 0 0 0 0 0 0 0 0 0 0 0 0 0 0 0 0 0 0 0 0 0 0 0 0 0 0 0 0 0 0 0 0 0 0 0 0 0 0 0 0 0 0 0 0 0
0 0 0 0 0 0 0 0 0 0 0 0 0 0 0 0 0.0339517148444469 0 0 0.020246891609213 0 0 0 0 0 0 0 0 0 0 0 0 0 0 0 0 0 0 0 0 0 0 0.0628898224298746 0.0530892250825472 0.00487005382838078 0.016537508259676 0 0 0 0 0 0 0 0 0 0 0 0 0 0.054369890168798 0.0185651645011493 0 0.138723125434137 0 0 0.0209970936293473 0.049136444995795 0 0 0 0 0 0 0 0 0 0 0 0 0 0 0 0 0 0 0 0 0 0 0 0 0 0 0 0 0 0 0 0 0 0 0 0 0 0 0 0 0 0 0 0 0.00711081640954646 0 0 0 0 0 0 0 0 0 0 0 0 0 0 0 0 0.0392097618906313 0.0177689253170011 0 0 0 0 0.449179787582302 0 0 0 0 0 0 0 0 0 0 0 0 0 0 0 0 0 0 0 0 0 0 0 0 0 0 0 0 0 0 0 0 0 0 0 0 0 0.00425258399884929 0 0 0 0 0 0 0 0 0 0 0 0 0 0 0 0 0 0 0 0 0 0 0 0 0 0 0 0 0 0 0 0 0 0 0 0 0 0 0 0 0 0 0 0 0 0 0 0 0 0 0 0 0 0 0 0 0 0 0 0 0 0.00910119001830471 0 0 0 0 0 0 0 0 0 0 0 0 0 0 0 0 0 0 0 0 0 0 0 0 0 0 0 0 0 0 0 0 0 0 0 0 0 0 0 0 0 0 0 0 0 0 0 0 0 0 0 0 0 0 0 0 0 0 0 0 0 0 0 0 0 0 0 0 0 0 0 0 0 0 0 0 0 0 0 0 0 0 0 0
0 0 0 0 0 0 0 0 0 0 0 0 0 0 0 0.0697304493921034 0 0 0 0 0 0 0 0.108282510056618 0 0 0 0 0 0.0295687701698037 0.0516200563981318 0 0 0 0 0 0 0 0.0217196482570218 0.573686127327258 0 0 0 0 0 0 0 0 0 0 0 0 0 0 0 0 0 0 0 0 0 0 0 0 0 0 0 0 0 0 0 0 0 0 0 0 0 0 0 0 0 0 0 0 0 0 0 0 0 0 0 0 0 0 0 0 0 0 0 0 0 0 0 0 0 0 0 0 0 0 0 0 0 0 0 0 0 0 0 0 0 0 0 0 0 0 0 0 0 0 0 0 0 0 0 0 0 0 0 0 0 0 0 0 0 0 0 0.012163512609006 0 0 0 0 0 0 0 0 0 0 0 0 0 0 0 0 0 0 0 0 0 0 0 0 0 0 0 0 0 0 0 0 0 0 0 0 0 0 0.0209186945899951 0 0 0 0 0 0 0 0 0 0 0 0 0 0 0 0 0.0256111675960002 0 0 0 0 0 0 0 0 0 0 0 0 0 0 0 0 0 0 0.0234911186246177 0 0 0 0 0 0 0 0 0 0 0 0 0 0 0 0 0 0 0 0 0 0 0 0 0 0 0 0 0 0 0 0 0 0 0 0 0 0 0 0 0 0 0 0 0 0 0 0 0 0 0 0 0 0 0 0 0 0 0 0 0 0.0632079449794442 0 0 0 0 0 0 0 0 0 0 0 0 0 0 0 0 0 0 0 0 0 0 0 0 0 0 0 0 0 0 0 0 0 0
0 0 0 0 0 0 0 0 0 0 0 0 0.118050114372292 0 0 0 0 0 0 0 0 0 0 0 0.0546460017824491 0 0.0110814129724128 0 0 0 0 0 0 0 0 0 0 0 0 0 0 0 0 0 0 0 0 0 0.0503114465332618 0 0 0 0 0 0 0.0102917856723356 0 0 0 0 0 0 0 0 0 0 0 0 0 0 0 0 0 0 0 0 0 0 0 0 0 0 0 0 0 0 0 0 0 0 0 0 0 0 0 0 0 0 0 0 0 0 0 0 0 0 0 0 0 0 0 0 0 0 0.0608001006712633 0 0 0 0 0 0.271143556120494 0 0 0 0 0 0 0 0.0965375549403298 0 0 0 0 0 0 0 0 0 0 0 0 0 0 0 0 0 0 0 0 0 0 0 0 0 0 0 0 0 0 0 0 0 0 0 0 0 0 0 0.12197125167342 0.0579331772591814 0 0 0 0.0430116247401594 0 0 0 0 0 0 0 0 0 0 0 0 0 0 0 0 0 0 0 0 0 0 0 0 0 0 0 0 0 0 0 0 0 0 0 0 0 0 0 0 0 0 0 0 0 0 0 0 0 0 0 0 0 0 0 0 0 0 0 0 0 0 0 0 0 0 0 0 0 0 0 0 0 0 0 0 0 0 0 0 0 0 0 0 0 0 0 0 0 0 0 0.104221973262401 0 0 0 0 0 0 0 0 0 0 0 0 0 0 0 0 0 0 0 0 0 0 0 0 0 0 0 0 0 0 0 0 0 0 0 0 0 0 0 0 0 0 0 0 0 0 0 0 0 0 0 0 0
0 0 0 0 0 0 0 0 0 0 0 0 0 0 0 0 0 0 0 0 0 0.0491598201058868 0 0 0 0 0 0 0 0 0 0 0 0 0 0 0 0 0 0.176999729903236 0 0 0.626368062159195 0.0264788787983531 0 0.0382067336818707 0 0 0 0.0174681993172203 0.00460702197522366 0 0 0.0134981735217411 0 0 0 0 0.013440946646903 0 0 0 0 0.0270580010539844 0 0 0 0 0 0 0 0 0 0 0 0 0 0 0 0 0 0 0 0 0 0 0 0 0 0 0 0 0 0 0 0 0 0 0 0 0 0 0 0 0 0 0 0 0 0 0 0 0 0 0 0 0 0 0 0 0 0 0 0 0 0 0 0 0 0 0 0 0 0 0 0 0 0 0 0 0 0 0 0 0 0 0 0 0 0 0 0 0 0 0 0 0 0 0 0 0 0 0 0 0 0 0 0 0 0 0 0 0 0 0 0 0 0 0 0 0 0 0 0 0 0 0.00671443283638625 0 0 0 0 0 0 0 0 0 0 0 0 0 0 0 0 0 0 0 0 0 0 0 0 0 0 0 0 0 0 0 0 0 0 0 0 0 0 0 0 0 0 0 0 0 0 0 0 0 0 0 0 0 0 0 0 0 0 0 0 0 0 0 0 0 0 0 0 0 0 0 0 0 0 0 0 0 0 0 0 0 0 0 0 0 0 0 0 0 0 0 0 0 0 0 0 0 0 0 0 0 0 0 0 0 0 0 0 0 0 0 0 0 0 0 0 0 0 0 0 0 0 0 0 0 0 0 0 0 0 0 0
0 0 0 0 0 0 0 0 0 0 0 0 0.0344296881404431 0 0 0 0 0 0 0 0 0 0.0492566374156533 0 0 0.177753364765119 0 0 0 0 0 0.0472892981140618 0.0204891296953497 0 0.088030930697357 0.0118898787949916 0 0 0 0 0 0.0056179369416358 0 0 0 0 0 0 0.236503647629332 0 0 0 0 0 0 0 0 0 0 0 0 0 0 0 0 0 0 0 0 0 0 0 0 0 0.0743836666116751 0 0 0 0 0 0 0 0 0 0 0 0 0 0 0 0 0 0 0 0 0 0 0 0 0 0.0168813533145121 0.0250711965266271 0 0 0 0 0 0 0 0 0 0 0 0 0.0300894674085571 0 0 0 0 0 0 0 0 0 0 0 0.0584476815805781 0 0 0 0 0 0 0 0 0 0 0 0 0 0 0 0 0 0 0 0 0 0 0 0 0 0.00314657908574984 0 0 0 0 0 0 0 0 0 0 0 0 0 0 0 0 0 0 0.0465538954899874 0 0 0 0 0 0 0 0 0 0 0 0 0 0 0 0 0 0 0.0255418237833863 0 0 0 0 0 0 0 0 0 0 0 0 0 0 0 0 0 0 0 0 0 0 0 0 0 0 0 0 0 0 0 0 0 0.0486238240049835 0 0 0 0 0 0 0 0 0 0 0 0 0 0 0 0 0 0 0 0 0 0 0 0 0 0 0 0 0 0 0 0 0 0 0 0 0 0 0 0 0 0 0 0 0 0 0 0 0 0 0 0 0 0 0 0 0 0 0 0 0 0 0 0 0 0 0 0 0 0 0 0 0 0 0 0 0 0 0 0 0 0 0 0 0 0 0 0 0 0 0 0 0 0
0 0 0 0 0 0 0 0 0 0 0 0 0.0419341109800271 0 0 0 0 0 0 0 0 0 0 0 0.513582136465981 0 0 0 0 0 0 0 0 0 0.0169301793892215 0.069990139644653 0 0 0 0 0 0 0 0 0 0 0 0 0 0 0 0 0 0 0 0 0 0 0 0 0 0 0 0 0 0 0 0 0 0 0 0 0 0 0 0 0 0 0 0 0 0 0 0 0 0 0 0 0 0 0 0 0 0 0 0 0 0 0 0 0 0.0186616558544081 0 0 0 0 0 0 0 0 0 0 0 0 0.0291291918753049 0 0 0 0 0 0 0 0 0 0 0 0.254141506313004 0 0 0 0 0 0 0 0 0 0 0 0 0 0 0 0 0 0 0 0 0 0 0 0 0 0 0 0 0 0 0 0 0 0 0 0 0 0 0 0 0 0 0 0 0 0 0 0 0 0 0 0 0 0 0 0 0 0 0 0 0 0 0 0 0 0 0 0 0 0 0 0 0 0 0 0 0 0 0.0261297494515064 0 0 0 0 0 0 0 0 0 0 0 0 0 0 0 0 0 0 0 0 0 0 0 0 0 0 0 0 0 0 0 0 0 0 0 0 0 0 0 0 0 0 0 0 0 0 0 0 0 0 0 0 0 0 0 0 0 0 0 0 0 0 0 0 0 0 0 0 0 0 0 0 0 0 0 0 0 0 0.0295013300258943 0 0 0 0 0 0 0 0 0 0 0 0 0 0 0 0 0 0 0 0 0 0 0 0 0 0 0 0 0 0 0 0 0 0
0 0 0 0 0 0 0 0 0 0 0 0 0 0 0 0 0 0 0 0.00170161358886159 0 0 0.00691400223902923 0 0 0 0 0 0 0 0 0 0 0 0 0 0 0 0 0 0 0 0 0 0 0 0 0 0 0 0 0 0 0.0702603009561861 0 0 0 0 0 0.0123491134094317 0 0 0 0 0 0 0.0125016068701736 0 0 0 0 0 0 0 0 0 0 0 0 0 0 0 0 0 0 0 0 0 0 0 0 0 0 0 0 0 0 0 0 0 0 0 0 0 0 0 0 0.0224217233679864 0.0386885726936484 0 0 0 0 0 0 0 0 0.107827642108432 0 0 0.25052745720543 0 0.0236929513920193 0 0 0 0 0 0.0230770283518559 0 0 0 0 0 0 0 0 0 0 0 0 0 0 0 0 0 0 0 0 0 0 0 0 0 0 0 0 0 0 0 0 0 0 0 0 0 0 0.0113244453251943 0.00464255873759939 0 0 0 0.00548450881962129 0.207406762127856 0 0 0 0 0 0 0 0 0 0 0 0 0 0 0 0 0 0 0 0 0 0.0011261624903043 0 0 0 0 0 0 0 0 0 0 0 0 0 0 0.00338987682408394 0 0 0 0 0 0 0 0 0 0 0 0 0 0 0 0 0 0 0 0 0 0 0 0 0 0 0 0 0 0 0 0 0 0 0 0 0 0 0 0 0 0 0 0 0 0 0 0 0 0 0 0 0.015311321239536 0 0.0680831091753276 0 0 0 0.0240568284619109 0.0687609586987786 0.00543006838205206 0 0 0 0 0 0 0 0 0.0071125647365114 0.00564083198544259 0.00226799081272764 0 0 0 0 0 0 0 0 0 0 0 0 0 0 0 0 0 0 0 0 0 0 0 0 0 0 0 0 0 0 0 0 0 0 0 0
0 0 0 0 0 0 0 0 0 0 0 0 0 0 0 0 0 0 0 0 0 0 0 0 0 0 0 0 0 0 0 0 0 0 0 0 0 0 0 0 0 0 0 0 0 0 0 0 0 0 0 0 0 0.383931446475838 0 0 0 0 0 0 0 0 0 0 0 0 0 0 0 0 0 0 0 0 0 0 0 0 0 0 0 0 0 0 0 0 0 0 0 0 0 0 0 0 0 0 0 0 0 0 0 0 0 0 0 0 0 0.225331011717899 0 0 0 0 0 0 0 0 0 0 0 0 0 0 0 0.190905729889921 0 0 0 0 0 0.199831811916343 0 0 0 0 0 0 0 0 0 0 0 0 0 0 0 0 0 0 0 0 0 0 0 0 0 0 0 0 0 0 0 0 0 0 0 0 0 0 0 0 0 0 0 0 0 0 0 0 0 0 0 0 0 0 0 0 0 0 0 0 0 0 0 0 0 0 0 0 0 0 0 0 0 0 0 0 0 0 0 0 0 0 0 0 0 0 0 0 0 0 0 0 0 0 0 0 0 0 0 0 0 0 0 0 0 0 0 0 0 0 0 0 0 0 0 0 0 0 0 0 0 0 0 0 0 0 0 0 0 0 0 0 0 0 0 0 0 0 0 0 0 0 0 0 0 0 0 0 0 0 0 0 0 0 0 0 0 0 0 0 0 0 0 0 0 0 0 0 0 0 0 0 0 0 0 0 0 0 0 0 0 0 0 0 0 0 0 0 0
0 0 0.00741077679600398 0 0.436767288093334 0 0 0.0107425566244762 0 0 0 0.0198077641067759 0 0.0516026676181699 0 0.0175512081990142 0 0.111531398397978 0.0383315656763086 0.00602320065896946 0 0 0 0 0 0 0 0 0 0 0.00605595955888459 0 0 0 0 0 0 0 0 0 0 0 0 0 0 0 0.183729849652555 0 0 0 0 0 0 0 0 0 0 0 0.0167893529727464 0 0 0 0 0 0 0 0 0 0 0.0513627887777824 0 0 0 0.0059616491038444 0 0 0 0 0 0 0 0 0 0 0 0.0111192884376653 0 0.00860175419224011 0 0 0 0 0 0 0 0 0 0 0 0 0 0 0 0 0 0 0 0 0 0 0 0 0 0 0 0 0 0 0 0 0 0 0 0 0 0 0 0 0 0 0 0 0 0.00869029141580866 0 0 0 0 0.00792063971744305 0 0 0 0 0 0 0 0 0 0 0 0 0 0 0 0 0 0 0 0 0 0 0 0 0 0 0 0 0 0 0 0 0 0 0 0 0 0 0 0 0 0 0 0 0 0 0 0 0 0 0 0 0 0 0 0 0 0 0 0 0 0 0 0 0 0 0 0 0 0 0 0 0 0 0 0 0 0 0 0 0 0 0 0 0 0 0 0 0 0 0 0 0 0 0 0 0 0 0 0 0 0 0 0 0 0 0 0 0 0 0 0 0 0 0 0 0 0 0 0 0 0 0 0 0 0 0 0 0 0 0 0 0 0 0 0 0 0 0 0 0 0 0 0 0 0 0 0 0 0 0 0 0 0 0 0 0 0 0 0 0 0 0 0 0 0 0 0 0 0 0 0 0 0 0 0 0 0 0 0
0.0418271678901971 0.0209557186094842 0.00798458894724398 0.00829921924197289 0.0151718048379258 0.0561913193860373 0 0.00402087853869799 0 0.0104892881557422 0.0786198151366639 0.0236932444158952 0 0 0.00375787434412595 0.0885468694207894 0.011112479134351 0.013380839209229 0.00342514176875353 0 0 0.00462706796826257 0 0 0 0 0 0 0 0 0.314245126690993 0 0 0 0 0 0 0 0.00696507207245989 0.00873169151799093 0 0 0 0 0 0 0.00279582155069821 0 0 0 0 0 0 0 0 0 0 0 0.00590154555486342 0 0 0 0 0 0 0 0 0 0 0 0 0.00351348867945551 0 0.0068751651542467 0 0.00535375972160683 0 0 0 0 0 0 0 0 0 0 0 0 0 0 0 0 0 0 0 0.00274059329085137 0 0.0105978833665614 0 0 0 0 0 0 0.00100892320870065 0.0101448958737826 0 0 0 0.00771324337333011 0 0 0.0122514800272979 0 0 0 0 0 0 0 0 0.0134775717697507 0 0 0.00551427540828423 0 0 0.128917287474066 0 0 0 0 0.00437249159141626 0 0 0 0 0.0114137161849645 0.00239596153372984 0.00557114494501498 0.00197703417525361 0 0 0 0 0 0 0.0098452140260404 0 0 0 0 0 0 0.0232022169948095 0.0014288588379635 0 0 0 0 0 0 0 0 0 0 0 0 0 0 0 0 0 0 0 0 0 0 0 0 0 0 0 0 0 0 0 0 0 0 0 0 0 0 0 0 0 0 0 0 0 0 0 0 0 0 0 0 0.000942219970496184 0 0 0 0 0 0 0 0 0 0 0 0 0 0 0 0 0 0 0 0 0 0 0 0 0 0 0 0 0 0 0 0 0 0 0 0 0 0 0 0 0 0 0 0 0 0 0 0 0 0 0 0 0 0 0 0 0 0 0 0 0 0 0 0 0 0 0 0 0 0 0 0 0 0 0 0 0 0 0 0 0 0 0 0 0 0 0 0 0 0 0 0 0 0 0 0 0 0 0 0 0 0 0 0 0 0 0 0 0 0
0.0118873980280714 0.00421513601261813 0.00237843051299609 0.00635348420290772 0.0120767122621707 0.0226825472313729 0.00370719159054006 0.00734328564608196 0.00559511729669752 0.0198920195632948 0.00635911773086382 0.0390381576303399 0 0.0186931988711022 0.0199337960302166 0.0898813018816946 0.00482660199399168 0.00405203408158673 0.00175202187276163 0.00221127211079344 0 0.00419851347132309 0 0 0 0 0 0 0.000897123432704987 0.163332650728664 0 0 0 0 0 0 0.00306019965790123 0.00521982437987359 0.00519454831182302 0.00716589593271067 0 0 0 0 0 0 0.00362464804188081 0 0 0 0.00101335791140839 0.00171085700208915 0 0 0 0 0 0 0.0055947946449452 0 0 0 0 0 0 0 0 0 0 0 0 0.00234613198558404 0.0013151078043352 0.00771472300171675 0 0.00686392246862819 0 0 0 0 0.0166043332499461 0.000976016171213032 0 0 0 0.00853339039811552 0 0 0.00663007163438662 0 0.0022699217215548 0 0 0.017710072881115 0 0.0292855111977696 0.0511884821400752 0.0170730365572229 0.00476939514113105 0 0 0 0 0 0.000824056930939727 0.0049811323940967 0 0 0 0.0033552037332858 0 0 0.00212210179583845 0 0 0 0 0 0 0 0 0.00478374418641897 0 0 0.00161562056013102 0 0 0.204349660769604 0 0 0.0109868044725436 0 0.00607240045111174 0.00276560553878703 0.00317873920569225 0 0.0231094978264978 0.0192693313627767 0.00375977746449479 0.00325983471363735 0 0 0 0 0 0 0 0.0207069778878071 0 0 0.00081747741879479 0 0 0 0.0255355667202994 0.00133511214902313 0 0 0 0 0 0 0 0 0 0 0 0 0 0 0 0 0 0 0 0 0 0 0 0 0 0 0 0 0 0 0 0 0 0 0 0 0 0 0 0 0 0 0 0 0 0 0 0 0 0 0 0 0 0 0 0 0 0 0 0 0 0 0 0 0 0 0 0 0 0 0 0 0 0 0 0 0 0 0 0 0 0 0 0 0 0 0 0 0 0 0 0 0 0 0 0 0 0 0 0 0 0 0 0 0 0 0 0 0 0 0 0 0 0 0 0 0 0 0 0 0 0 0 0 0 0 0 0 0 0 0 0 0 0 0 0 0 0 0 0 0 0 0 0 0 0 0 0 0 0 0 0 0 0 0 0 0 0 0 0 0 0 0
0 0 0 0 0 0 0 0 0 0 0 0 0.014826221455286 0 0 0 0 0 0 0 0 0 0 0 0.056356653845663 0 0 0 0 0 0 0 0 0 0.329791340818651 0 0 0 0 0 0.0432437267597877 0.00786065750298225 0 0 0 0 0 0 0.17236234277153 0 0 0 0 0 0 0 0.00810029928493377 0 0 0 0 0 0 0 0 0 0 0 0 0 0 0 0 0 0 0 0 0 0 0 0 0 0 0 0 0 0 0 0 0 0 0 0 0 0.00369746299119891 0 0 0 0 0 0.128662500054916 0.0942561839768852 0 0.00375144055311422 0 0 0 0 0 0 0 0 0 0 0 0 0 0 0 0 0 0 0 0 0 0 0 0 0 0 0 0 0 0 0 0 0 0 0 0 0 0 0 0 0 0 0 0 0 0 0 0 0.00195417245542452 0 0 0 0 0 0 0 0 0 0 0 0 0 0 0 0 0 0 0 0 0 0 0 0 0 0 0 0 0 0 0 0 0 0 0.0401147809986336 0.0139417316335484 0.042982896517146 0 0 0 0 0 0.0256930610722916 0 0 0 0 0 0 0 0 0 0 0 0 0 0 0 0 0 0 0 0 0 0 0 0 0 0 0 0 0 0 0 0 0 0 0 0 0 0 0 0 0 0 0 0 0 0 0 0 0 0 0 0 0 0 0 0 0 0 0 0 0 0 0.0124045273080083 0 0 0 0 0 0 0 0 0 0 0 0 0 0 0 0 0 0 0 0 0 0 0 0 0 0 0 0 0 0 0 0 0 0 0 0 0 0 0 0 0 0 0 0 0 0 0 0 0 0 0 0 0 0 0 0 0 0 0 0
0 0 0 0 0 0 0 0 0 0 0 0 0 0 0 0 0 0 0 0 0 0 0 0 0.0145344728892851 0 0 0 0 0 0 0 0 0.069554720325913 0.0520937870534613 0 0 0 0 0 0 0 0 0 0 0 0 0 0 0 0 0 0 0 0 0 0 0 0 0 0 0 0 0 0 0 0 0 0 0 0 0 0 0 0.0073242427883174 0 0 0 0 0 0 0 0 0 0 0 0 0 0.00541173891644759 0.00607736308827478 0.00465850514250608 0.022167823335335 0 0 0.0621189370238237 0 0 0 0 0 0.0810420881208213 0.132521403846712 0.0147963046547703 0.0521474692083919 0 0 0 0 0 0 0 0 0 0 0 0 0 0 0 0 0 0 0 0 0 0 0 0 0 0 0 0 0 0 0 0 0 0 0 0 0 0 0 0 0 0 0 0 0 0 0 0.00837888582486904 0.0253050613231919 0.178846577977693 0 0 0 0 0 0 0 0 0 0 0 0 0 0 0 0 0 0 0 0 0 0 0 0 0 0 0 0 0 0 0 0 0 0 0.0434517904841547 0.0121657568567192 0 0 0 0 0 0 0 0 0 0 0 0 0 0 0 0 0 0 0.00568878488569966 0 0 0 0 0 0 0 0 0 0 0 0 0 0 0 0 0 0 0 0 0 0 0 0 0 0 0 0 0 0 0 0 0 0 0 0 0 0 0 0 0 0 0 0 0 0 0 0 0 0.0900447722406558 0 0 0 0 0 0 0 0 0 0 0 0 0 0 0 0 0 0 0 0 0 0 0 0 0 0 0 0 0 0 0 0 0 0 0 0 0 0 0 0 0 0 0 0 0 0.00538983948348683 0 0 0 0 0 0 0 0 0 0 0 0 0 0.106279674529471
0 0 0 0.00260334540432579 0 0 0 0 0 0 0 0 0 0 0 0 0 0 0 0 0 0 0 0 0 0 0 0 0 0 0 0 0.0267365697478018 0 0.00695755414577575 0 0 0 0 0 0 0 0 0 0 0 0 0 0 0 0.00362680032850784 0 0 0 0.197683485955391 0 0.00379047824376346 0.00409616799361848 0 0 0 0 0 0 0 0 0 0 0 0 0 0.0668199176824634 0 0 0 0 0 0 0 0 0 0 0 0 0 0 0 0 0.00308027938961589 0 0.00496472177068828 0.00676962266077442 0.00283529343816198 0 0.0127477662429288 0 0 0 0 0.00145406675218307 0.0238938128235137 0.0398512461867136 0.00262478665645667 0.00491453684953368 0 0 0 0 0 0 0 0 0 0 0 0 0 0 0 0 0 0 0 0 0 0 0 0 0 0 0.00322022180164412 0 0 0 0 0 0 0 0 0.0252747995954021 0 0 0 0 0 0 0 0 0 0 0 0 0 0.0102478886383307 0.00279960929891161 0 0 0 0 0 0 0 0 0 0 0 0 0 0 0 0 0 0 0 0 0 0 0 0 0 0 0 0 0 0 0 0 0 0.0950601130188984 0.0107362877300083 0 0 0 0 0 0.00598024586643159 0 0 0 0 0 0 0 0 0 0 0 0 0 0 0 0 0 0 0 0.0050879260046865 0 0 0 0 0 0 0 0 0 0 0 0 0 0 0 0 0 0 0 0 0 0 0 0 0 0 0 0 0 0 0 0 0 0 0 0 0 0 0 0 0 0 0.191988344135448 0 0 0 0 0 0 0 0 0 0 0 0 0 0 0 0 0 0 0 0 0 0 0 0 0 0 0 0 0 0 0 0 0.00138462987300389 0 0 0 0 0 0 0.00307284160807088 0 0.0147465802844433 0 0 0 0.01307136786573 0.0115776229847588 0 0 0 0 0 0 0 0 0.017391464767621 0 0.00191270501711288 0 0.17099689923728
0 0 0 0 0 0 0 0 0 0 0 0 0.0647868613693116 0 0 0 0 0 0 0 0 0 0 0 0.05767722177781 0.00383918040383063 0 0 0 0 0 0.181311752996287 0.0481148565460846 0.0167174787976593 0 0 0 0.00604818081313365 0 0 0 0 0 0 0 0 0 0 0.115494036506146 0 0 0 0 0 0 0 0.0209465071214481 0 0 0 0 0 0 0 0 0 0 0 0 0 0 0 0 0.00411424277938513 0.0156557775234154 0 0 0 0 0 0 0 0 0 0 0.00629560034243659 0.0041658630867369 0.00732060636633329 0.00975138322512148 0.0165767485604894 0 0 0 0.00817686862766631 0 0 0 0 0 0 0.0971789813401814 0.0643451113115741 0 0 0 0 0 0 0 0 0 0 0 0 0.0396349982904327 0 0 0 0 0 0 0 0 0 0 0 0.00838646324426522 0 0 0 0 0 0 0 0 0 0 0 0 0 0 0 0 0 0 0 0 0 0 0 0 0 0 0 0 0 0 0 0 0 0 0 0 0 0 0 0 0.00957453390484698 0 0 0 0 0 0 0 0 0 0 0 0 0 0 0 0 0 0 0 0.0244219031981444 0.01058213044214 0.0408541428504839 0 0.00373832498535534 0 0 0 0.0280036996812894 0 0 0 0 0 0 0.00391139558652919 0 0 0 0 0 0.0480538549973734 0 0 0 0 0 0 0 0 0 0 0 0 0 0 0 0 0 0 0 0 0 0 0 0 0 0 0 0 0 0 0 0 0 0 0 0 0 0 0 0 0 0 0 0 0 0 0 0 0 0.0259754432144305 0 0 0 0 0 0.00834585010965836 0 0 0 0 0 0 0 0 0 0 0 0 0 0 0 0 0 0 0 0 0 0 0 0 0 0 0 0 0 0 0 0 0 0 0 0 0 0 0 0 0 0 0 0 0 0 0 0 0 0 0 0 0 0
0 0 0 0 0 0 0 0 0 0 0 0 0 0 0 0 0 0 0 0 0 0 0 0 0.0277120336589544 0.0564593340463702 0 0 0 0 0 0 0 0 0 0 0 0 0 0 0.0587410889869419 0.105470671470938 0 0 0 0 0 0 0 0 0 0 0.124015887858551 0 0 0 0 0 0 0 0 0 0 0 0 0 0 0 0 0 0 0 0 0 0 0 0 0 0 0 0 0 0.0686160422386204 0 0.491567299193326 0 0 0 0 0 0 0 0 0 0 0 0 0 0 0 0 0 0 0 0 0 0 0 0 0 0 0 0 0 0 0 0 0 0 0 0 0 0 0 0 0 0.0378944611968712 0 0 0 0 0 0 0 0 0 0 0 0 0 0 0 0 0 0 0 0 0 0 0 0 0 0 0 0 0 0 0 0 0 0 0 0 0 0 0 0 0 0 0 0 0 0 0 0 0 0 0 0 0 0 0 0 0 0 0 0 0 0 0 0 0 0 0 0 0 0 0.0295231813494271 0 0 0 0 0 0 0 0 0 0 0 0 0 0 0 0 0 0 0 0 0 0 0 0 0 0 0 0 0 0 0 0 0 0 0 0 0 0 0 0 0 0 0 0 0 0 0 0 0 0 0 0 0 0 0 0 0 0 0 0 0 0 0 0 0 0 0 0 0 0 0 0 0 0 0 0 0 0 0 0 0 0 0 0 0 0 0 0 0 0 0 0 0 0 0 0 0 0 0 0 0 0 0 0 0 0 0 0 0 0 0 0 0 0 0 0 0 0 0 0 0
0 0 0.00704325561698451 0.0120498510047292 0.0112018440344601 0.00620004748493409 0 0.00428793991820615 0 0.0389451991752363 0 0 0 0 0.0102572953612985 0.00767930450231054 0.00239803925003127 0 0 0 0 0 0 0 0 0 0 0 0 0 0.00829481060396891 0 0 0 0 0 0 0.24659149950399 0 0 0 0 0 0 0 0 0 0 0 0 0 0 0 0 0 0 0 0 0 0 0 0 0 0 0 0 0 0 0 0 0 0 0 0.171259559642307 0 0 0 0 0 0 0 0.00366910548661355 0 0.00385713612901046 0 0.0892167415501416 0.0176731148069362 0.129369525981467 0 0 0 0 0 0 0 0.00889584172205879 0.0121046199518294 0 0.00366926807484918 0 0 0 0 0 0 0 0 0 0 0 0 0 0 0 0 0 0 0 0 0 0 0 0 0 0 0 0 0 0 0 0.12211803116643 0 0 0.0832179690322066 0 0 0 0 0 0 0 0 0 0 0 0 0 0 0 0 0 0 0 0 0 0 0 0 0 0 0 0 0 0 0 0 0 0 0 0 0 0 0 0 0 0 0 0 0 0 0 0 0 0 0 0 0 0 0 0 0 0 0 0 0 0 0 0 0 0 0 0 0 0 0 0 0 0 0 0 0 0 0 0 0 0 0 0 0 0 0 0 0 0 0 0 0 0 0 0 0 0 0 0 0 0 0 0 0 0 0 0 0 0 0 0 0 0 0 0 0 0 0 0 0 0 0 0 0 0 0 0 0 0 0 0 0 0 0 0 0 0 0 0 0 0 0 0 0 0 0 0 0 0 0 0 0 0 0 0 0 0 0 0 0 0 0 0 0 0 0 0 0 0 0 0 0 0 0 0 0 0 0 0 0 0 0 0 0
0.000857528645878855 0 0 0.0903540103579338 0.00443254042163409 0.0015475958024839 0.0147205052965171 0.00245743230610688 0.00382283919956131 0.0170103697022015 0 0 0 0 0.0015926327753139 0.00195981256462017 0 0 0 0 0 0 0 0 0 0 0 0 0 0 0.00654453024678991 0 0 0 0.00168094595463469 0 0.114062786592005 0 0 0 0 0 0 0 0 0 0.00799338788025411 0 0 0 0 0 0 0 0 0 0 0 0.00322595103110627 0 0 0 0 0 0 0 0 0 0 0 0 0 0 0.0149782829668853 0 0.00087884848265047 0 0 0 0 0 0.00100222664855756 0 0.0018976985136533 0 0.0978256367525907 0.0258870468515556 0.0920471286867115 0.00776072035096067 0.00974219183008162 0 0 0 0.179999884549853 0 0.0178515126228957 0.00250572239291689 0 0 0.00265003654307982 0 0 0 0 0 0 0 0 0 0 0 0 0 0 0 0 0 0 0 0 0 0 0 0 0 0 0 0.0043871801575554 0 0 0.229379609507942 0 0 0.0254080309842199 0 0 0 0 0 0.00182038383308557 0.00795185161102744 0 0 0 0.00151351047988613 0 0 0 0 0 0 0 0 0 0.00224962745685019 0 0 0 0 0 0 0 0 0 0 0 0 0 0 0 0 0 0 0 0 0 0 0 0 0 0 0 0 0 0 0 0 0 0 0 0 0 0 0 0 0 0 0 0 0 0 0 0 0 0 0 0 0 0 0 0 0 0 0 0 0 0 0 0 0 0 0 0 0 0 0 0 0 0 0 0 0 0 0 0 0 0 0 0 0 0 0 0 0 0 0 0 0 0 0 0 0 0 0 0 0 0 0 0 0 0 0 0 0 0 0 0 0 0 0 0 0 0 0 0 0 0 0 0 0 0 0 0 0 0 0 0 0 0 0 0 0 0 0 0 0 0 0 0 0 0 0 0 0 0 0 0 0 0 0 0 0 0 0 0 0 0 0 0
0 0 0 0 0 0.00242535078305271 0 0 0 0 0 0 0 0 0.00286809463562906 0.0582486566180306 0 0 0 0 0 0.00869870402846302 0 0 0 0 0 0 0 0.0178260353723641 0.0255783473125184 0 0 0 0 0 0 0 0 0.0260752219901461 0 0 0.0489835133011839 0 0.0717828835359249 0 0 0.0343088563309391 0 0.0674627685899812 0 0 0 0 0 0 0 0 0 0 0 0 0 0 0 0 0 0 0 0 0 0 0 0 0 0 0 0 0 0 0 0 0 0 0 0 0 0 0 0 0 0 0 0 0 0 0 0 0 0 0 0 0 0 0 0 0 0 0 0 0 0 0 0 0 0.00871727746172803 0.00236944094621458 0 0 0 0 0 0 0 0 0 0 0 0 0 0 0 0 0 0.0320423669300496 0 0 0 0.00259278960716575 0 0 0 0 0 0 0 0 0 0 0 0 0 0 0 0 0 0 0 0 0 0 0 0 0 0 0 0 0 0 0 0 0 0 0 0 0 0 0 0 0 0 0 0 0.00526485657482018 0 0 0.0203135822162386 0 0 0 0 0 0 0 0 0 0 0 0 0 0.0103705514558628 0 0 0.106978968979905 0.0238610214479892 0.214203939351558 0 0 0 0 0 0 0 0.00642620321253372 0 0 0 0 0 0 0 0 0 0 0 0 0 0 0 0 0 0.00347328389002514 0 0 0 0 0 0 0 0 0 0 0 0 0 0 0 0 0 0 0 0 0 0 0 0 0 0 0 0 0 0 0 0 0 0 0 0 0 0 0 0 0 0 0 0 0 0 0 0 0 0 0 0 0.193945339980019 0 0 0 0 0 0 0 0 0 0.00518194544765765 0 0 0 0 0 0 0 0 0 0 0 0 0 0 0 0 0 0 0 0 0 0 0 0
0 0 0 0 0 0 0 0 0 0 0 0 0 0 0 0.050330820266899 0 0 0 0 0 0.317888272126487 0 0.216033345305893 0 0 0 0 0 0.0309190345405305 0.0488195282218903 0 0 0 0 0 0 0 0.0360766668180209 0 0 0 0.244700156226146 0 0 0 0 0 0 0 0 0 0 0.00610525679473291 0 0 0 0 0 0 0 0 0 0 0 0 0 0 0 0 0 0 0 0 0 0 0 0 0 0 0 0 0 0 0 0 0 0 0 0 0 0 0 0 0 0 0 0 0 0 0 0 0 0 0 0 0 0 0 0 0 0 0 0 0 0 0 0 0 0 0 0 0 0 0 0 0 0 0 0 0 0 0 0 0 0 0 0 0 0 0 0 0 0 0 0 0 0 0 0 0 0 0 0 0 0 0 0 0 0 0 0 0 0 0 0 0 0 0 0 0 0 0 0 0 0 0 0 0 0 0 0 0 0 0 0 0.0115499649726319 0 0 0 0 0 0 0 0 0 0 0 0 0 0.00709154649359631 0 0 0 0.00742857381264375 0 0 0 0 0 0 0 0 0 0 0 0 0 0 0 0 0 0.0145617842870183 0 0 0 0 0 0 0 0 0 0 0 0 0 0 0 0 0 0 0 0 0 0 0 0 0 0 0 0 0 0 0 0 0 0 0 0 0 0 0 0 0 0 0 0 0 0 0 0 0 0 0 0 0 0 0 0 0 0 0 0 0 0.00849505013351145 0 0 0 0 0 0 0 0 0 0 0 0 0 0 0 0 0 0 0 0 0 0 0 0 0 0 0 0 0 0 0 0 0 0
0 0 0 0 0 0 0 0 0 0 0 0 0 0 0 0 0 0 0 0 0 0 0 0 0 0 0 0 0 0 0 0.129287791654139 0 0 0 0.0897982259938103 0 0 0 0 0 0.0903958309041789 0 0 0 0 0 0.164565399199095 0 0 0 0 0 0 0 0 0 0 0 0 0 0 0 0 0 0 0 0 0 0 0 0 0 0 0 0 0 0 0 0 0 0 0 0 0.0736850996597111 0 0 0 0 0 0 0.0137810957997786 0 0 0.0654329196128325 0 0 0 0 0 0.13383575754305 0.132480825653702 0.0343368802140636 0.0507317343348692 0 0 0 0 0 0 0 0 0 0 0 0 0 0 0 0 0 0 0 0 0 0 0 0 0 0 0 0 0 0 0 0 0 0 0 0 0 0 0 0 0 0 0 0 0 0 0 0 0.0216684394307697 0 0 0 0 0 0 0 0 0 0 0 0 0 0 0 0 0 0 0 0 0 0 0 0 0 0 0 0 0 0 0 0 0 0 0 0 0 0 0 0 0 0 0 0 0 0 0 0 0 0 0 0 0 0 0 0 0 0 0 0 0 0 0 0 0 0 0 0 0 0 0 0 0 0 0 0 0 0 0 0 0 0 0 0 0 0 0 0 0 0 0 0 0 0 0 0 0 0 0 0 0 0 0 0 0 0 0 0 0 0 0 0 0 0 0 0 0 0 0 0 0 0 0 0 0 0 0 0 0 0 0 0 0 0 0 0 0 0 0 0 0 0 0 0 0 0 0 0 0 0 0 0 0 0 0 0 0 0 0 0 0 0 0 0 0 0
0 0 0 0 0 0 0 0 0 0 0 0 0.0366992297393909 0 0 0 0 0 0 0 0 0 0 0 0.0517043835947334 0 0 0 0 0 0 0.0607053612343812 0 0 0 0.416477213761833 0 0 0 0 0.233497466095427 0 0 0 0 0 0 0 0 0 0 0 0 0 0 0 0 0 0 0 0 0 0 0 0 0 0 0 0 0 0 0 0 0 0 0 0 0 0 0 0 0 0.0773854309938884 0 0.0831539456299793 0 0 0 0 0 0 0 0 0 0 0 0 0 0 0 0.0403769689503674 0 0 0 0 0 0 0 0 0 0 0 0 0 0 0 0 0 0 0 0 0 0 0 0 0 0 0 0 0 0 0 0 0 0 0 0 0 0 0 0 0 0 0 0 0 0 0 0 0 0 0 0 0 0 0 0 0 0 0 0 0 0 0 0 0 0 0 0 0 0 0 0 0 0 0 0 0 0 0 0 0 0 0 0 0 0 0 0 0 0 0 0 0 0 0 0 0 0 0 0 0 0 0 0 0 0 0 0 0 0 0 0 0 0 0 0 0 0 0 0 0 0 0 0 0 0 0 0 0 0 0 0 0 0 0 0 0 0 0 0 0 0 0 0 0 0 0 0 0 0 0 0 0 0 0 0 0 0 0 0 0 0 0 0 0 0 0 0 0 0 0 0 0 0 0 0 0 0 0 0 0 0 0 0 0 0 0 0 0 0 0 0 0 0 0 0 0 0 0 0 0 0 0 0 0 0 0 0 0 0 0 0 0 0 0 0 0 0
0 0 0 0 0 0 0 0 0 0 0 0 0 0 0 0 0 0 0 0 0.0202827458972129 0 0 0.203159859585081 0 0 0 0 0 0 0 0 0 0 0 0 0 0 0.0180097810839972 0.065027095770505 0 0 0 0.0537814390025037 0.014640735899112 0.0436531151219067 0 0 0 0.115928283434173 0 0 0 0.00759246677408563 0 0 0 0 0.00482660566479148 0 0 0 0.0321312116449789 0.126147204582033 0 0 0 0 0 0 0 0.00469788090149338 0 0 0 0 0 0.131368023159329 0.0560836939898738 0 0 0 0 0 0 0 0.000971322657585929 0 0.00214767495713763 0.00585636861034553 0 0 0 0 0 0 0 0 0 0 0 0 0 0 0.00315974194862573 0 0 0 0 0 0 0 0 0 0 0.00326203006216454 0 0 0 0 0 0 0 0 0 0 0 0 0 0 0 0 0 0 0.060200384998447 0 0 0 0 0 0 0 0 0 0 0 0 0 0 0 0 0 0 0 0 0 0 0 0 0 0 0 0 0 0 0 0 0 0 0 0 0.00393414180565963 0 0 0 0 0 0 0 0 0 0 0 0.00371386530726166 0 0 0.00160672934093279 0 0 0 0 0 0 0 0 0 0 0 0 0 0 0 0 0 0.00442738835555417 0.00759800836890043 0 0 0 0 0 0 0 0 0.00214309611936263 0 0 0 0 0 0 0 0 0 0 0 0 0 0 0 0 0 0 0 0 0 0 0 0 0 0 0 0 0 0 0 0 0 0 0 0 0 0 0 0 0 0 0 0 0 0 0 0 0 0 0 0 0 0 0 0 0 0 0 0 0 0 0 0 0 0 0 0 0 0 0 0 0 0 0 0 0 0 0 0.00364910495694549 0 0 0 0 0 0 0 0 0 0 0 0 0 0 0 0 0 0 0 0 0 0 0 0
0 0 0 0 0 0 0 0 0 0 0 0 0 0 0 0 0 0 0 0 0.0818492102481115 0 0 0.0410553365015354 0 0 0 0 0 0 0 0 0 0 0 0 0 0 0 0 0 0 0.257095303968637 0 0.0208811247901849 0.0543501790534397 0 0 0 0.0619865631058568 0 0 0 0 0 0 0 0 0 0 0 0 0.0252876177910209 0 0 0 0 0 0 0 0 0 0 0 0 0 0 0.0503205732176284 0 0 0 0 0 0 0 0 0 0 0 0 0 0 0 0 0 0 0 0 0 0 0 0 0 0 0 0 0 0 0 0 0 0 0 0 0 0 0 0 0 0 0 0 0 0 0 0 0 0 0 0 0 0 0 0 0.0266280406613506 0 0 0 0 0 0 0 0 0 0 0 0 0 0 0 0 0 0 0 0 0 0 0 0 0 0 0 0 0 0 0 0 0 0.042084502601115 0 0 0 0.062140398371959 0 0.0388167685352575 0 0 0 0 0 0 0 0 0 0 0 0 0 0 0 0.104849170738872 0 0 0 0 0 0 0 0 0 0 0 0 0 0 0 0 0 0 0.0450875497957578 0 0 0 0 0 0 0 0 0 0 0 0 0 0 0 0 0 0 0 0 0 0 0 0 0.0875676606192737 0 0 0 0 0 0 0 0 0 0 0 0 0 0 0 0 0 0 0 0 0 0 0 0 0 0 0 0 0 0 0 0 0 0 0 0 0 0 0 0 0 0 0 0 0 0 0 0 0 0 0 0 0 0 0 0 0 0 0 0 0 0 0 0 0 0 0 0 0 0 0 0 0 0 0 0 0 0 0 0 0 0 0 0
0 0 0 0 0 0 0 0 0 0 0 0 0.00585967423955201 0 0 0 0 0 0 0 0.00299889706885952 0 0 0 0 0 0 0 0 0 0 0 0 0 0 0 0 0 0.050391909977397 0 0 0 0.02795402334238 0.00834014459111689 0 0 0 0.00944403324528421 0 0.145604809708536 0 0 0 0.0066621885707186 0 0.00307533463228357 0 0 0 0 0 0 0 0 0 0 0.012280140255483 0 0 0 0 0.0040613361169603 0 0 0.0415501675470701 0 0 0 0 0 0 0 0 0 0 0 0 0 0 0 0 0 0 0 0 0 0 0 0 0 0 0 0 0 0 0 0 0 0 0 0 0 0 0 0.00676445074019162 0 0 0 0 0 0 0 0 0 0 0 0 0 0.0396606474508659 0 0 0 0 0 0.0268941481121598 0 0 0 0 0 0 0 0 0 0 0 0 0 0 0 0 0 0 0 0 0 0 0 0 0 0 0 0 0 0 0 0 0 0.038124117942345 0.00268487252813328 0.0187721479490822 0.138590577722469 0.00728964704479031 0 0.00241501873692261 0 0 0 0 0 0 0 0 0 0 0 0 0 0 0 0.093243774296878 0 0.00700678098081453 0 0 0 0 0 0 0 0 0 0 0 0.0146326306150227 0.0460682030704996 0.00237312158284252 0 0 0.00337177332680289 0 0 0 0 0 0 0 0 0 0 0 0 0 0 0.231616308184253 0 0 0 0.00226912042028586 0 0 0 0 0 0 0 0 0 0 0 0 0 0 0 0 0 0 0 0 0 0 0 0 0 0 0 0 0 0 0 0 0 0 0 0 0 0 0 0 0 0 0 0 0 0 0 0 0 0 0 0 0 0 0 0 0 0 0 0 0 0 0 0 0 0 0 0 0 0 0 0 0 0 0 0 0 0 0 0 0 0 0 0 0 0 0 0 0 0
0 0 0 0 0 0 0 0 0 0 0 0 0 0 0 0 0 0 0 0 0.018826267082351 0 0 0.043741731447239 0 0 0 0 0 0 0 0 0 0 0 0 0 0 0 0 0 0 0.154085936021348 0.0401316497760388 0 0 0 0 0 0 0.0253626501911666 0.047843869883554 0 0.0131523304539162 0 0 0 0 0.097252252991696 0 0.15056927882547 0 0.0247470031622632 0.0550290021142615 0 0 0 0 0 0 0 0 0.0115945303578224 0 0 0 0 0.100248342610248 0 0 0 0 0 0 0 0.0156392543047143 0 0 0 0 0 0 0 0 0 0 0 0 0 0 0 0 0 0 0 0 0 0 0 0 0 0 0 0 0 0 0 0 0 0 0 0 0 0 0 0 0 0 0 0.136126015407766 0 0 0 0 0.0232267609325931 0 0 0 0 0 0.0170302698221167 0 0 0.00635726139152742 0 0 0 0 0 0 0 0 0 0 0 0 0 0 0 0 0 0 0 0 0 0 0 0 0 0 0 0 0.00633346489622072 0 0 0 0 0 0 0 0 0 0 0 0 0 0 0 0 0 0.00507574698645753 0 0 0 0 0 0 0 0 0 0 0 0 0 0 0 0 0 0 0 0 0 0 0 0 0 0 0 0 0 0 0 0 0 0 0 0 0 0 0 0 0 0 0 0.00762638134123014 0 0 0 0 0 0 0 0 0 0 0 0 0 0 0 0 0 0 0 0 0 0 0 0 0 0 0 0 0 0 0 0 0 0 0 0 0 0 0 0 0 0 0 0 0 0 0 0 0 0 0 0 0 0 0 0 0 0 0 0 0 0 0 0 0 0 0 0 0 0 0 0 0 0 0 0 0 0 0 0 0 0 0 0
0 0 0 0.00652782333064783 0.00409642005433365 0 0 0.0245055483212524 0 0 0 0 0 0 0 0.045535512812959 0 0 0 0 0 0 0 0 0 0 0 0 0.073584897451129 0.00392874319907499 0.00979953746274759 0 0 0 0 0 0 0.017236458381451 0 0 0 0 0 0 0 0 0 0 0 0 0.0917399073673155 0.010258163520564 0 0 0 0 0 0 0.121544387416226 0 0.0194011385917789 0.0125605939115693 0.00722578427463724 0 0 0 0 0 0.0138277180091029 0.0123769819007166 0.00402065213392058 0 0.00511489852637699 0.0368426140854935 0 0.0228073349099942 0 0 0 0 0 0.00244009736285423 0 0.00292369926490004 0 0.0361641820731033 0.0084877695806361 0.0166952590785028 0.00623497245926227 0.0130820547087823 0 0 0 0.00780471293114358 0 0 0 0 0 0.0026400219046471 0 0 0 0 0 0 0 0 0 0 0 0 0 0 0 0 0 0 0 0 0 0 0 0 0 0 0 0.00441974053423064 0 0 0.00484626289253212 0.0539903016831077 0.11140109717384 0.0176084415851699 0 0 0 0.0013607347445133 0.0153541499468041 0 0.151611386414679 0 0 0 0 0 0 0 0 0 0 0 0 0 0 0 0 0 0 0 0 0 0 0 0 0 0 0 0 0 0 0 0 0 0 0 0 0 0 0 0 0 0 0 0 0 0 0 0 0 0 0 0 0 0 0 0 0 0 0 0 0 0 0 0 0 0 0 0 0 0 0 0 0 0 0 0 0 0 0 0 0 0 0 0 0 0 0 0 0 0 0 0 0 0 0 0 0 0 0 0 0 0 0 0 0 0 0 0 0 0 0 0 0 0 0 0 0 0 0 0 0 0 0 0 0 0 0 0 0 0 0 0 0 0 0 0 0 0 0 0 0 0 0 0 0 0 0 0 0 0 0 0 0 0 0 0 0 0 0 0 0 0 0 0 0 0 0 0 0 0 0 0 0 0 0 0 0 0
0 0 0 0 0 0 0 0 0 0 0 0 0 0 0 0 0 0 0 0 0 0 0 0 0 0 0 0 0 0 0 0 0 0 0 0 0 0 0.0915962020609251 0 0.0881846803869503 0 0 0 0.0359160703021633 0 0 0 0 0 0 0 0 0 0 0 0 0 0 0 0 0 0 0 0 0 0 0 0 0 0 0 0 0 0.217220113939386 0 0 0 0 0 0 0 0 0 0 0 0 0 0 0 0 0 0 0 0.0358693179281965 0 0 0 0 0 0.0116029225894758 0.0474011909931965 0.0239370660964272 0.0242300226071322 0 0 0 0 0 0 0 0 0 0 0 0 0 0 0 0 0 0 0 0 0 0 0 0 0 0 0 0 0 0 0 0 0 0 0 0 0 0 0 0 0 0 0 0 0 0 0 0 0.0148996857831412 0 0 0 0 0 0 0 0 0 0 0 0 0 0 0 0 0 0 0 0 0 0 0 0 0 0 0 0 0 0 0 0 0 0 0 0 0 0 0 0 0 0 0 0 0 0 0 0 0 0 0.0398517709678875 0 0.212011322252305 0 0 0 0 0 0 0 0 0 0 0 0 0 0 0 0 0 0 0 0 0 0 0 0 0 0 0 0 0 0 0 0 0 0 0 0 0 0 0 0 0 0 0 0 0 0 0 0 0 0 0 0 0 0 0 0 0 0 0 0 0 0 0 0 0 0 0 0 0 0 0 0 0 0 0 0 0 0 0.157279634092813 0 0 0 0 0 0 0 0 0 0 0 0 0 0 0 0 0 0 0 0 0 0 0 0 0 0 0 0 0 0 0 0 0 0
0 0 0 0 0 0 0 0 0 0 0 0 0.0832335588796176 0 0 0 0 0 0 0 0 0 0.0445960243520565 0 0.232573813668006 0 0 0 0 0 0 0.142227320579608 0 0 0.173345867096889 0 0 0 0 0 0 0 0 0 0 0 0 0 0 0 0 0 0 0 0 0 0 0 0 0 0 0 0 0 0 0 0 0 0 0 0 0 0 0 0 0 0 0 0 0 0 0 0 0 0 0 0 0 0 0 0 0 0 0 0 0 0 0 0 0 0.0404208091669084 0.032629593025541 0 0 0 0 0 0 0 0 0 0 0 0 0 0 0 0 0 0 0.157700967752591 0 0 0 0 0 0 0 0 0 0 0 0 0 0 0 0 0 0 0 0 0 0 0 0 0 0 0 0 0 0 0 0 0 0 0 0 0 0 0 0 0 0 0 0 0 0 0 0 0 0 0 0 0.0313280627229127 0 0 0 0 0 0 0 0 0 0 0 0 0 0 0 0 0 0 0 0 0 0 0 0 0 0 0 0 0 0 0 0 0 0 0 0 0 0 0 0 0 0 0 0 0 0 0 0 0 0 0 0 0 0 0 0 0 0 0 0 0 0 0 0 0 0 0 0 0 0 0 0 0 0 0 0 0 0 0 0 0 0 0 0 0 0 0 0 0 0 0 0.06194398275587 0 0 0 0 0 0 0 0 0 0 0 0 0 0 0 0 0 0 0 0 0 0 0 0 0 0 0 0 0 0 0 0 0 0 0 0 0 0 0 0 0 0 0 0 0 0 0 0 0 0 0 0 0
0 0 0 0 0 0 0 0 0 0 0 0 0 0 0 0.00324174119166425 0 0 0 0 0 0 0 0.0162075224955615 0 0 0 0 0 0 0 0 0 0 0 0 0 0 0.0709549761526731 0 0 0 0.331626785314842 0.0370933474215586 0.218149639658863 0 0 0 0 0 0 0 0 0.0247003889679036 0.00368230862381593 0 0.002942172054956 0 0 0 0 0 0.0206371655950629 0 0 0.0120074488766042 0.0270910693318119 0 0 0 0 0.02039869528026 0 0 0 0 0 0 0 0 0 0 0 0 0 0 0.00214518697910534 0 0 0.00592315526227179 0 0 0 0 0 0 0 0 0 0 0 0 0 0 0.00323671496761815 0 0 0 0 0 0 0 0 0 0 0.00316225967403902 0 0 0 0 0 0 0 0 0 0 0 0 0 0 0 0 0 0 0.0164934935622268 0 0 0 0 0 0 0 0 0 0 0 0 0 0 0 0 0 0 0 0 0 0 0 0 0 0 0 0 0 0 0 0 0 0 0 0 0.03089724196653 0 0 0 0 0 0 0 0 0 0 0 0 0 0 0 0 0 0 0.0425739307247824 0 0 0 0 0 0 0 0 0 0 0 0 0 0.00611834149393602 0.0220941711428311 0 0 0 0 0 0 0 0 0 0 0 0 0 0 0 0 0 0 0.0786222432610826 0 0 0 0 0 0 0 0 0 0 0 0 0 0 0 0 0 0 0 0 0 0 0 0 0 0 0 0 0 0 0 0 0 0 0 0 0 0 0 0 0 0 0 0 0 0 0 0 0 0 0 0 0 0 0 0 0 0 0 0 0 0 0 0 0 0 0 0 0 0 0 0 0 0 0 0 0 0 0 0 0 0 0 0 0 0 0 0 0 0 0 0 0 0
0 0 0 0 0 0 0 0 0 0 0 0 0 0 0 0 0 0 0 0 0 0 0 0.0025228998505662 0 0 0 0 0 0 0.00309754399812345 0 0 0.00590471377627435 0 0 0 0 0 0 0 0 0 0 0 0.0121316060863341 0.103722549600125 0 0 0 0 0.00167156138398355 0 0 0.0904935297698964 0 0 0.0236393654964469 0.182635037389152 0 0.0212863753537059 0 0.00507348072075327 0 0.0283702350723533 0 0 0 0 0 0 0.0575312400880998 0.00300928763188352 0 0 0 0.0137734459705476 0 0 0 0 0 0 0 0 0 0 0.0052272701798432 0.00909247415679667 0.0177597328040851 0 0 0 0 0 0 0 0 0 0 0 0 0.00889124964635004 0 0 0 0 0 0 0 0 0 0 0 0 0 0 0 0 0 0 0 0 0 0 0 0 0 0 0.0172780190992735 0 0 0 0 0 0 0 0 0 0 0.205570129518697 0 0 0.0440188188351787 0 0 0 0 0 0 0 0 0 0 0.036335443824037 0 0 0 0 0 0 0 0 0 0 0 0 0 0 0 0 0 0 0 0 0 0 0 0 0 0 0 0 0 0 0 0 0 0 0 0 0 0 0 0 0 0 0 0 0 0 0 0 0 0 0 0 0 0 0 0 0 0 0 0 0 0 0 0 0 0 0 0 0 0 0 0 0 0 0 0 0 0 0 0 0 0 0 0 0 0 0 0 0.0011920989302918 0 0 0 0 0 0 0 0 0 0 0 0 0 0 0.0367151075504073 0 0 0 0 0 0 0 0 0 0 0 0 0 0 0 0 0 0 0 0 0 0 0 0 0 0 0 0 0 0 0 0 0 0 0 0 0 0 0 0.00233281805332358 0 0.0354318009859376 0 0 0 0.00267281227968436 0.00304643120050045 0.00267185465020476 0.00154322399889879 0 0 0 0 0 0 0.00639297161645854 0 0 0 0.00896487048178644
0 0 0 0 0 0 0 0 0 0 0 0 0 0 0 0.0133744740463235 0 0 0 0 0 0 0 0 0 0 0 0 0 0 0.0202982954952938 0 0 0 0 0 0 0 0 0 0 0 0 0 0 0.0888262252062856 0.0450169162333815 0 0 0 0.00648804072263551 0 0 0 0 0 0 0 0.00743080216631167 0 0.0457706098076255 0 0 0.0257581798625515 0 0 0 0 0 0 0 0 0 0 0 0 0 0.0221496741729437 0 0.0371146484141017 0 0 0 0 0 0 0 0.0110334819886127 0 0 0 0 0 0 0 0 0 0 0 0 0 0 0 0 0 0 0 0 0 0 0 0 0 0 0 0 0 0 0 0 0 0 0 0 0 0 0 0 0 0 0 0 0 0 0 0.0766942725496705 0 0 0 0 0 0 0 0 0 0 0 0.0116090924859029 0 0 0 0 0 0 0 0 0 0 0 0 0 0 0 0 0 0 0 0 0 0 0 0 0 0 0 0 0 0 0 0 0 0 0 0.0189667245702586 0 0 0 0 0 0 0 0.0207188395299453 0 0 0 0 0 0 0 0 0 0 0.0133855688620551 0 0 0 0 0 0 0 0 0 0 0 0 0 0 0 0 0 0 0 0.100341848738191 0 0 0.0741746902604827 0 0 0 0 0 0.302681568059906 0.0468663043330245 0 0 0 0 0 0 0 0 0 0 0 0 0 0 0 0 0 0 0 0 0 0 0 0 0 0 0 0 0 0 0 0 0 0 0 0 0 0 0 0 0 0 0 0 0 0 0 0 0 0 0 0 0 0 0 0 0 0 0 0 0.0112997424944967 0 0 0 0 0 0 0 0 0 0 0 0 0 0 0 0 0 0 0 0 0 0 0 0 0
0 0 0 0 0 0 0 0 0 0 0 0 0 0 0 0 0 0 0 0 0 0 0 0 0 0 0 0 0 0 0 0 0 0 0 0.195257651269232 0 0 0 0 0 0 0 0 0 0 0 0 0 0 0 0 0 0 0 0 0 0 0 0 0 0 0 0 0 0 0 0 0 0 0 0 0 0 0 0 0 0 0 0 0 0 0.0735490310050112 0.210923163587788 0.195374386451176 0 0 0 0 0.0337156363434126 0 0 0 0 0 0 0 0 0 0 0 0 0 0 0 0 0 0 0 0 0 0 0 0 0 0 0 0 0 0 0 0 0 0 0 0 0 0 0 0 0 0 0 0 0 0 0 0 0 0 0 0 0 0 0 0 0 0 0 0 0 0 0 0 0 0 0 0 0 0 0 0 0 0 0 0 0 0 0 0 0 0 0 0 0 0 0 0 0 0 0 0 0 0 0 0 0 0 0 0 0 0 0 0 0 0 0 0.264625916510739 0 0 0 0 0 0 0 0 0 0 0 0 0 0 0 0 0 0 0 0 0 0 0 0 0 0 0 0 0 0 0 0 0 0 0 0 0 0 0 0 0 0 0 0 0 0.0265542148326407 0 0 0 0 0 0 0 0 0 0 0 0 0 0 0 0 0 0 0 0 0 0 0 0 0 0 0 0 0 0 0 0 0 0 0 0 0 0 0 0 0 0 0 0 0 0 0 0 0 0 0 0 0 0 0 0 0 0 0 0 0 0 0 0 0 0 0 0 0 0 0 0 0 0 0
0 0 0 0 0 0 0 0 0 0 0 0 0 0 0 0 0 0 0 0 0 0 0 0.00633064354128545 0 0 0.0385927016989725 0.0217568505280031 0 0 0 0 0 0 0 0 0 0 0 0.00234600321063432 0 0 0.0109786124641876 0 0.00504545177189817 0.00538789975665169 0 0 0 0.0124855636115869 0 0 0 0 0 0 0 0 0 0.00316369323946249 0 0 0.00213597414487692 0 0.126888265124551 0.0108133691084394 0.0824966331539074 0 0 0 0 0.0047430487621548 0 0 0 0 0 0 0 0 0 0 0 0 0 0 0 0 0 0 0 0 0 0 0.00250037722305279 0 0 0 0 0 0 0 0 0.00255656547525622 0.0104175481310415 0.166000665157974 0.016788244903946 0.252887404974069 0.0970418348765968 0.0109475212954158 0 0 0 0 0 0 0 0.0035794903893316 0 0 0 0 0.0610674298369457 0.0107542467570818 0 0 0 0 0.0212890190905497 0.00651496094163472 0 0 0 0 0 0 0 0 0 0 0 0 0 0 0 0 0 0 0 0 0 0 0 0 0 0 0 0 0 0 0 0 0 0 0 0 0 0 0 0 0 0 0 0 0 0 0 0 0 0 0 0 0 0 0 0 0 0 0 0 0 0 0 0 0 0 0 0 0 0 0 0 0 0 0 0 0 0 0 0 0 0 0 0 0 0 0 0 0 0 0 0 0 0 0 0 0 0 0 0 0 0 0 0 0 0 0 0 0 0 0 0 0 0 0 0 0 0 0 0 0 0 0 0 0 0 0 0 0 0 0 0 0 0 0 0 0 0 0 0.00204478648295642 0.00244519434753654 0 0 0 0 0 0 0 0 0 0 0 0 0 0 0 0 0 0 0 0 0 0 0 0 0 0 0 0 0 0 0 0 0 0 0 0 0 0 0 0 0 0 0 0 0 0 0 0
0 0 0 0.00376884023796883 0 0 0.000787049300335252 0 0.00122918989881443 0 0 0 0 0 0 0.000419363003576008 0 0 0 0 0 0 0 0 0 0 0 0 0 0 0 0 0 0.0952388413058346 0 0 0 0 0 0 0 0 0 0 0 0 0 0 0 0.000643131713988234 0.026778487068673 0 0 0 0 0 0 0.0173910807304357 0.000895988100955208 0 0 0 0 0 0 0 0 0.00447165444104087 0 0 0 0.201926407972412 0 0 0 0 0.00628533309947173 0 0 0 0 0 0 0 0 0 0 0 0 0 0 0 0 0 0 0 0 0 0 0.000957595961587286 0 0.0211365076870544 0 0.0027171973665647 0 0 0 0 0 0 0 0 0 0 0 0 0 0 0 0 0 0 0 0 0 0 0 0 0 0 0.00524479071567945 0 0 0 0 0 0 0 0 0.0850822808653236 0 0 0.00203482982554845 0 0 0 0 0 0 0.0027350091162146 0.00284020177453055 0.00298364630859774 0 0 0.00506206897461707 0 0 0 0 0 0 0 0 0 0 0 0 0 0 0 0 0 0 0 0 0 0 0 0 0 0 0 0 0 0 0 0 0 0.0556427588817302 0.00205104839728318 0 0 0 0 0 0.0161282527502286 0 0.00079784779740714 0 0 0 0 0 0 0 0 0 0 0 0 0 0 0 0 0 0.0446680231705976 0.00835509402645282 0 0 0 0 0 0 0 0 0 0 0 0 0 0 0 0 0 0 0 0 0 0 0 0 0 0 0 0 0 0 0 0 0 0 0 0 0 0 0 0 0 0.176575516255053 0 0 0 0 0 0 0 0 0 0 0 0 0 0 0 0 0 0 0 0 0 0 0 0 0 0 0 0 0 0 0 0 0.000923912281140813 0 0 0 0 0 0 0.00525949534596157 0 0.0295550437554409 0 0 0.0078633823897604 0.00879067279971439 0.0088720534225105 0 0 0 0 0 0.000424426551071492 0 0 0.0192325005615919 0 0.00319768562963409 0 0.121032790515198
0 0 0 0 0 0 0 0 0 0 0 0 0.0366542914427184 0 0 0 0 0 0 0 0 0 0.0122490360296667 0 0 0 0 0 0 0 0 0 0 0 0 0 0 0 0 0 0 0 0 0 0.00808829798993908 0 0 0 0 0 0 0 0 0 0 0 0.213321786141319 0 0 0 0 0 0 0 0 0 0 0 0 0 0 0.0890641917665944 0 0 0 0 0 0 0 0 0 0 0 0 0 0 0 0 0 0 0 0 0 0 0.0300280776009623 0 0 0 0 0 0 0 0 0.0262646123949592 0.036597103780548 0 0 0 0 0 0 0 0 0 0.18717618960735 0 0 0 0 0 0.0216223939510739 0 0 0 0 0 0 0 0 0 0 0 0 0 0 0 0 0 0 0 0 0 0 0 0 0.0106111362290636 0 0 0 0 0 0 0 0 0 0 0 0 0 0 0 0 0 0 0 0 0 0 0 0 0 0 0 0 0 0 0 0 0 0 0 0 0 0 0 0 0 0 0 0.00538633228454203 0 0 0 0 0 0 0 0 0 0 0 0 0 0 0 0 0 0 0.252215263411112 0 0 0 0 0 0 0 0 0.0105108859484387 0 0 0 0 0 0 0 0 0 0 0 0 0 0 0 0 0 0 0 0 0 0 0 0 0 0 0 0 0 0 0 0 0 0 0 0 0 0 0 0 0.0122241495997068 0 0 0 0 0 0.0343537015531985 0 0 0 0 0 0 0 0 0 0 0 0 0 0 0 0 0 0 0 0 0 0 0 0 0 0 0 0 0 0 0 0 0 0 0 0 0 0 0.013632550268808 0 0 0 0 0 0 0 0 0 0 0 0 0 0 0
0 0 0 0 0 0 0 0 0 0 0 0 0 0 0 0 0 0 0 0 0 0 0 0 0 0 0 0 0 0 0 0.0105654510185034 0 0.0216076960329874 0.0496949068637985 0 0 0 0 0 0 0 0 0 0 0 0 0 0 0.0060802095670182 0 0 0 0 0 0.251130642757395 0 0 0 0 0 0 0 0 0 0 0 0 0 0 0 0.140304614598466 0 0 0 0 0 0 0 0 0 0 0 0 0 0 0.0060515606691676 0 0.0394316821005412 0.010418458689633 0 0 0 0 0.0788395332543587 0 0 0 0 0 0.0200472860964982 0 0 0.065630515972403 0 0 0 0 0 0 0 0 0 0 0 0 0 0 0 0 0 0 0 0 0 0 0 0 0 0 0 0 0 0 0 0 0 0 0 0 0 0 0 0 0 0.0201122295683216 0 0 0 0 0 0 0 0 0 0 0 0 0 0 0 0 0 0 0 0 0 0 0 0 0 0 0 0 0 0 0 0 0 0 0 0 0 0 0 0 0 0 0.0242301593619933 0 0 0 0 0 0 0.0320097558139379 0 0 0 0 0 0 0 0 0 0 0 0 0.0726301306221694 0 0 0 0 0 0 0 0 0 0 0 0 0 0 0 0 0 0 0 0 0 0 0 0 0 0 0 0 0 0 0 0 0 0.0134015767652836 0.00805224169656905 0 0 0 0 0 0 0 0 0 0 0 0 0 0 0.090958666598324 0 0 0 0 0 0 0 0 0 0 0 0 0 0 0 0 0 0 0 0 0 0 0 0 0 0 0 0 0 0 0 0 0 0 0 0 0 0 0 0 0 0 0 0 0.0388026819526304 0 0 0 0 0 0 0 0 0 0 0 0 0 0 0
0 0 0 0 0 0 0 0 0 0 0 0 0 0 0 0 0 0 0 0 0 0 0 0 0 0 0 0 0 0 0 0 0 0.0585213070921281 0 0 0 0 0 0 0 0 0 0 0 0 0 0 0 0 0.207442085148667 0 0 0 0.515726107023647 0 0 0 0 0 0 0 0 0 0 0 0 0 0 0 0 0.218310500735558 0 0 0 0 0 0 0 0 0 0 0 0 0 0 0 0 0 0 0 0 0 0 0 0 0 0 0 0 0 0 0 0 0 0 0 0 0 0 0 0 0 0 0 0 0 0 0 0 0 0 0 0 0 0 0 0 0 0 0 0 0 0 0 0 0 0 0 0 0 0 0 0 0 0 0 0 0 0 0 0 0 0 0 0 0 0 0 0 0 0 0 0 0 0 0 0 0 0 0 0 0 0 0 0 0 0 0 0 0 0 0 0 0 0 0 0 0 0 0 0 0 0 0 0 0 0 0 0 0 0 0 0 0 0 0 0 0 0 0 0 0 0 0 0 0 0 0 0 0 0 0 0 0 0 0 0 0 0 0 0 0 0 0 0 0 0 0 0 0 0 0 0 0 0 0 0 0 0 0 0 0 0 0 0 0 0 0 0 0 0 0 0 0 0 0 0 0 0 0 0 0 0 0 0 0 0 0 0 0 0 0 0 0 0 0 0 0 0 0 0 0 0 0 0 0 0 0 0 0 0 0 0 0 0 0 0 0 0 0 0 0 0 0 0 0 0 0
0 0 0 0 0.00703634268609639 0 0 0 0 0 0 0 0 0 0 0 0 0 0 0 0 0 0 0.00218293169766412 0 0 0 0 0.00225469799197228 0.00278070813227983 0.00507188426374699 0 0 0 0 0 0 0.0023324930970156 0 0 0 0 0.00241681723669956 0 0 0.0137960227678984 0.0407549493945232 0 0 0 0.0541644902916581 0.000567773376742183 0 0 0.000897975105275584 0 0 0 0 0.000783562282698508 0.0124871842018545 0.000801370516396201 0.00620619864988845 0 0.000506966079856868 0 0 0 0 0 0 0 0.00576664260128649 0.0333536925431975 0 0 0 0.000922889816013658 0 0 0 0 0 0 0 0.085753760482852 0.00109521218551876 0.0831495199697738 0.0374785841001453 0.0895448889858433 0 0 0 0.000951562551233866 0 0.00209217870240493 0 0 0 0.00534176444108409 0 0 0.00928906167685371 0.00260329612840847 0 0 0 0 0 0 0 0 0 0 0 0 0 0 0 0 0 0 0 0 0 0 0 0.00446667902679089 0 0.00141267775574434 0 0 0.0144685766521349 0 0 0 0 0 0 0 0.0828139748154204 0 0.0728801759132028 0.160432839566282 0 0 0.073970673274858 0.00355381166875136 0.00571088954712862 0 0 0 0 0 0.0523440394356091 0.0155602403871953 0 0 0 0 0 0 0 0 0 0 0 0 0 0 0 0 0 0 0 0 0 0 0 0 0 0 0 0 0 0 0 0 0 0 0 0 0 0 0 0 0 0 0 0 0 0 0 0 0 0 0 0 0 0 0 0 0 0 0 0 0 0 0 0 0 0 0 0 0 0 0 0 0 0 0 0 0 0 0 0 0 0 0 0 0 0 0 0 0 0 0 0 0 0 0 0 0 0 0 0 0 0 0 0 0 0 0 0 0 0 0 0 0 0 0 0 0 0 0 0 0 0 0 0 0 0 0 0 0 0 0 0 0 0 0 0 0 0 0 0 0 0 0 0 0 0 0 0 0 0 0 0 0 0 0 0 0 0 0 0 0 0 0
0 0 0 0 0 0 0 0 0 0 0 0 0 0 0 0 0.0250042159643259 0 0 0 0.0444209595283971 0 0 0 0 0 0.0118836403365742 0 0 0 0 0 0 0 0 0 0 0 0 0 0 0 0 0 0 0 0 0 0 0 0 0 0 0.00554259198965971 0 0 0 0 0.00396419153455772 0 0.162153518928255 0.00674534685095052 0.3831876450974 0 0 0 0 0 0 0 0 0 0 0 0 0 0 0 0 0 0 0 0 0 0 0 0 0 0 0 0 0 0 0 0 0 0 0 0 0 0 0 0 0 0 0 0 0 0 0 0 0 0 0 0 0 0 0 0 0 0 0 0.236919365664463 0 0.0524211696684877 0 0 0 0 0.00838545502448318 0 0 0 0 0.0536972645908018 0 0 0 0 0 0 0 0 0 0 0 0 0 0 0 0 0 0 0 0 0 0 0 0 0 0 0 0 0 0 0 0 0 0 0 0 0 0 0 0 0 0 0 0 0 0 0 0 0 0 0 0 0 0 0 0 0 0 0 0 0 0 0 0 0 0 0 0 0 0 0 0 0 0 0 0 0 0 0 0 0 0 0 0 0 0 0 0 0 0 0 0 0 0 0 0 0 0 0 0.005674634821644 0 0 0 0 0 0 0 0 0 0 0 0 0 0 0 0 0 0 0 0 0 0 0 0 0 0 0 0 0 0 0 0 0 0 0 0 0 0 0 0 0 0 0 0 0 0 0 0 0 0 0 0 0 0 0 0 0 0 0 0 0 0 0 0 0 0 0 0 0 0 0 0 0 0 0 0 0 0 0 0 0 0 0 0
0 0 0 0 0 0 0 0 0 0 0 0 0 0 0 0 0 0 0 0.00378321154674067 0.0167228356258264 0 0 0 0 0 0 0 0 0 0 0 0 0 0 0 0 0 0 0 0 0 0 0 0 0.119138834719423 0.0362856923135254 0 0 0 0.0352123512408423 0.0195069230323317 0 0 0 0 0 0 0.0696509853330384 0.178775506571069 0 0 0.206481988153218 0 0 0 0 0 0.0213045057952586 0 0 0 0.020866797584545 0.00327713633635146 0 0 0.00802631873795265 0.158080962799016 0.00973589745339208 0 0 0 0 0 0 0.00957918249027345 0 0.00467165064887837 0 0 0 0 0 0 0 0 0 0 0 0 0 0 0 0 0 0 0 0 0 0 0 0 0 0 0 0 0 0 0 0 0 0.00999592388537726 0 0 0 0 0 0 0 0.0463954659279346 0 0 0 0 0 0 0 0 0 0 0.013648993359878 0 0 0.00441907245519257 0 0 0 0 0 0 0 0 0 0 0 0 0 0 0 0 0 0 0 0 0 0 0 0 0 0 0 0 0 0 0 0 0 0 0 0 0 0 0 0 0 0 0 0 0 0 0 0 0 0 0 0 0 0 0 0 0 0 0 0 0 0 0 0 0 0 0 0 0 0 0 0 0 0 0 0 0 0 0 0 0 0 0 0 0 0 0 0 0 0 0.00443976398993652 0 0 0 0 0 0 0 0 0 0 0 0 0 0 0 0 0 0 0 0 0 0 0 0 0 0 0 0 0 0 0 0 0 0 0 0 0 0 0 0 0 0 0 0 0 0 0 0 0 0 0 0 0 0 0 0 0 0 0 0 0 0 0 0 0 0 0 0 0 0 0 0 0 0 0 0 0 0 0 0 0 0 0 0
0 0 0 0 0 0 0 0 0 0 0 0 0 0 0 0 0 0 0 0 0 0 0 0 0 0 0 0 0 0 0 0 0 0 0 0 0 0 0 0 0 0 0 0 0 0 0.0378300667061883 0 0 0 0 0 0 0 0 0 0 0 0.00719804973543137 0.0119758035261137 0 0 0.116965972109371 0.0528333295312936 0 0 0 0 0 0 0.119271860972357 0 0.30987969515311 0 0 0 0 0 0.272936005501513 0 0 0 0 0 0 0.00422385794631578 0 0 0 0 0 0 0 0 0 0 0 0 0 0 0 0 0 0 0 0.00783343963990129 0 0 0 0 0 0 0 0 0 0 0 0 0 0 0 0 0 0 0 0 0 0 0 0 0 0 0 0 0.0475308930013846 0 0 0 0 0 0 0 0 0 0 0 0 0 0 0 0 0 0 0 0 0 0 0 0 0 0 0 0 0 0 0 0 0 0 0 0 0 0 0 0 0 0 0 0 0 0 0 0 0 0 0 0.0115210261770208 0 0 0 0 0 0 0 0 0 0 0 0 0 0 0 0 0 0 0 0 0 0 0 0 0 0 0 0 0 0 0 0 0 0 0 0 0 0 0 0 0 0 0 0 0 0 0 0 0 0 0 0 0 0 0 0 0 0 0 0 0 0 0 0 0 0 0 0 0 0 0 0 0 0 0 0 0 0 0 0 0 0 0 0 0 0 0 0 0 0 0 0 0 0 0 0 0 0 0 0 0 0 0 0 0 0 0 0 0 0 0 0 0 0 0 0 0 0 0 0 0 0 0 0 0 0 0 0 0 0 0 0
0 0 0 0 0 0 0 0 0 0 0 0 0 0 0 0 0 0 0 0 0.0825029978183174 0 0 0 0 0 0 0 0 0 0 0 0 0 0 0 0 0 0 0 0 0 0.0592518051319596 0.00975485180553791 0 0.0129285356323891 0.00892283644252044 0 0 0.0133034516728443 0.00554126689978592 0 0 0.00272399257475199 0 0 0 0 0.022855891418367 0.278934917035776 0.136330151846912 0.047956838304132 0 0 0 0.00534190865352857 0.0068357516925984 0 0.00771116706151527 0 0 0 0.0302919607207059 0 0 0.00428406217538254 0 0.0711463502978057 0.0490542628068561 0 0 0 0 0 0 0.00383420048956583 0 0.00160595224888993 0 0 0 0 0 0 0 0 0 0 0 0 0 0 0 0 0 0 0 0 0 0.00278554467995651 0 0.0131614833131378 0 0.0074720109347313 0 0 0 0 0 0 0 0.00872817233905681 0 0 0 0 0 0 0 0.0138988335238267 0 0 0 0 0.0720601270951896 0 0 0 0 0 0 0 0 0 0 0 0 0 0 0 0 0 0 0 0 0 0 0 0 0 0 0 0 0 0 0 0 0 0 0 0 0 0.00247647033111959 0 0 0 0 0 0 0 0 0 0 0 0 0 0 0 0 0 0.00579094049927852 0 0 0 0 0 0 0 0 0 0 0 0 0 0 0 0 0 0 0 0 0 0 0 0 0 0 0 0 0 0 0 0 0 0 0 0 0 0 0 0 0 0 0 0.0125132645535615 0 0 0 0 0 0 0 0 0 0 0 0 0 0 0 0 0 0 0 0 0 0 0 0 0 0 0 0 0 0 0 0 0 0 0 0 0 0 0 0 0 0 0 0 0 0 0 0 0 0 0 0 0 0 0 0 0 0 0 0 0 0 0 0 0 0 0 0 0 0 0 0 0 0 0 0 0 0 0 0 0 0 0 0
0 0 0 0 0 0 0 0 0 0 0 0 0 0 0 0 0 0 0 0 0 0 0 0.038697723028095 0 0 0 0 0 0 0 0 0 0 0 0 0 0 0 0 0 0 0.556235925292233 0 0 0.0687424935000156 0 0 0 0 0 0.0173314105201293 0 0 0 0 0 0 0 0 0 0.0517971554366379 0 0 0 0 0 0 0 0 0 0 0.0283887996479215 0 0 0 0 0.128245864520557 0.11056062805441 0 0 0 0 0 0 0 0 0 0 0 0 0 0 0 0 0 0 0 0 0 0 0 0 0 0 0 0 0 0 0 0 0 0 0 0 0 0 0 0 0 0 0 0 0 0 0 0 0 0 0 0 0 0 0 0 0 0 0 0 0 0 0 0 0 0 0 0 0 0 0 0 0 0 0 0 0 0 0 0 0 0 0 0 0 0 0 0 0 0 0 0 0 0 0 0 0 0 0 0 0 0 0 0 0 0 0 0 0 0 0 0 0 0 0 0 0 0 0 0 0 0 0 0 0 0 0 0 0 0 0 0 0 0 0 0 0 0 0 0 0 0 0 0 0 0 0 0 0 0 0 0 0 0 0 0 0 0 0 0 0 0 0 0 0 0 0 0 0 0 0 0 0 0 0 0 0 0 0 0 0 0 0 0 0 0 0 0 0 0 0 0 0 0 0 0 0 0 0 0 0 0 0 0 0 0 0 0 0 0 0 0 0 0 0 0 0 0 0 0 0 0 0 0 0 0 0 0 0 0 0 0 0 0 0 0 0 0 0 0
0 0 0 0 0 0 0 0 0 0 0 0 0 0 0 0 0 0 0 0 0 0 0 0 0 0 0 0 0 0 0 0 0 0 0 0 0 0 0 0 0 0 0 0 0 0 0 0 0 0 0.131455414178707 0 0 0.686505271827016 0 0 0 0 0.00792070581329276 0 0 0 0 0 0 0.02775467849779 0 0 0.0155423970296178 0 0 0 0 0 0 0 0.0823685340779301 0 0 0 0 0 0 0 0 0 0 0 0 0 0 0 0 0 0 0 0 0 0 0 0 0 0 0 0 0 0 0 0 0 0 0 0 0 0 0 0 0 0 0 0 0 0 0 0 0 0 0 0 0.026401832367408 0 0 0 0 0 0 0 0 0 0 0 0 0 0 0 0 0 0 0 0 0 0 0 0 0 0 0 0 0 0 0 0 0 0 0 0 0 0 0.011599585958937 0 0 0 0 0.0104515802493012 0 0 0 0 0 0 0 0 0 0 0 0 0 0 0 0 0 0 0 0 0 0 0 0 0 0 0 0 0 0 0 0 0 0 0 0 0 0 0 0 0 0 0 0 0 0 0 0 0 0 0 0 0 0 0 0 0 0 0 0 0 0 0 0 0 0 0 0 0 0 0 0 0 0 0 0 0 0 0 0 0 0 0 0 0 0 0 0 0 0 0 0 0 0 0 0 0 0 0 0 0 0 0 0 0 0 0 0 0 0 0 0 0 0 0 0 0 0 0 0 0 0 0 0 0 0 0 0 0 0 0 0 0 0 0 0 0 0 0 0 0 0 0 0 0
0 0 0 0 0 0 0 0 0 0 0 0 0 0 0 0 0 0 0 0.00576687874185497 0.0423030724167522 0 0 0 0 0 0 0 0 0 0 0 0 0 0 0 0 0 0 0 0 0 0 0 0 0 0 0 0 0.0262214615520588 0 0 0 0.0467156953054327 0 0 0 0 0 0 0 0 0.0180962388101062 0 0.0221623379660016 0 0.723541549937464 0 0 0 0 0 0 0 0 0 0 0 0 0 0 0 0 0 0 0 0 0 0 0 0 0 0 0 0 0 0 0 0 0 0 0 0 0 0 0 0 0 0 0 0 0 0 0 0 0 0 0 0 0 0 0 0 0 0 0 0 0 0 0 0 0 0 0 0.0487409603172746 0 0 0 0 0 0 0 0 0 0 0 0 0 0 0 0 0 0 0 0 0 0 0 0 0 0 0 0 0 0 0 0 0 0 0 0 0 0 0 0.0328695481344486 0 0 0 0 0 0 0 0 0 0 0 0 0 0 0 0 0 0 0 0 0 0 0 0 0 0 0 0 0 0 0 0 0 0 0.0236014026060122 0 0 0 0 0 0 0 0 0 0 0 0 0 0 0 0 0 0 0 0 0 0 0 0 0.00998085421259392 0 0 0 0 0 0 0 0 0 0 0 0 0 0 0 0 0 0 0 0 0 0 0 0 0 0 0 0 0 0 0 0 0 0 0 0 0 0 0 0 0 0 0 0 0 0 0 0 0 0 0 0 0 0 0 0 0 0 0 0 0 0 0 0 0 0 0 0 0 0 0 0 0 0 0 0 0 0 0 0 0 0 0 0
0 0 0 0 0 0 0 0 0 0 0 0 0 0 0 0 0 0 0 0.0129700457636488 0.0578210346551087 0 0 0 0 0 0.0173273522673243 0 0 0 0 0 0 0 0 0 0 0 0 0 0 0 0 0 0.0234670044276845 0 0 0 0 0.0345542679860615 0 0 0 0.208164858000669 0 0 0 0 0 0 0 0 0.0135253197425193 0 0 0.422603292597673 0 0 0 0 0 0 0 0 0 0 0 0 0 0 0 0 0 0 0 0 0 0 0 0 0 0 0 0 0 0 0 0 0 0 0 0 0 0 0 0 0 0 0.052623622378532 0 0 0 0 0 0 0 0 0 0 0 0 0 0 0 0 0 0 0 0 0 0 0 0 0 0.0418588571344899 0 0 0 0 0 0 0 0 0 0 0 0 0 0 0 0 0 0 0 0 0 0 0 0 0 0 0 0 0 0 0 0 0 0.0349050465600576 0 0 0 0 0 0.0356472531268146 0 0 0 0 0 0 0 0 0 0 0 0 0 0 0 0.0208551655541073 0 0 0 0 0 0 0 0 0 0 0 0 0 0 0 0 0 0 0.0167919472464166 0 0 0 0 0 0 0 0 0 0 0 0 0 0 0 0 0 0 0 0 0 0 0 0 0.00688493255889229 0 0 0 0 0 0 0 0 0 0 0 0 0 0 0 0 0 0 0 0 0 0 0 0 0 0 0 0 0 0 0 0 0 0 0 0 0 0 0 0 0 0 0 0 0 0 0 0 0 0 0 0 0 0 0 0 0 0 0 0 0 0 0 0 0 0 0 0 0 0 0 0 0 0 0 0 0 0 0 0 0 0 0 0
0 0 0 0 0 0 0 0 0 0 0 0 0 0 0 0 0 0 0 0 0 0 0 0 0 0 0 0 0 0 0 0 0 0 0 0 0 0 0 0 0 0 0 0 0 0 0 0 0 0 0 0 0 0 0.039691728364673 0 0 0 0 0 0 0 0 0 0 0 0 0 0.163022048021969 0 0 0.130258496707762 0 0 0 0 0.291460700650329 0 0 0 0 0 0 0 0 0 0 0 0 0 0 0 0 0 0 0 0 0 0 0 0 0 0 0 0 0 0 0 0 0.290585847197632 0 0.0322325146665109 0 0 0 0 0 0 0 0 0 0 0 0 0 0 0 0 0 0 0 0 0 0 0 0 0 0 0 0 0 0 0 0 0 0 0 0 0 0 0 0 0 0 0 0 0 0 0 0 0 0 0 0 0 0 0 0 0 0 0 0 0 0 0 0 0 0 0 0 0 0 0 0 0 0 0 0 0 0 0 0 0 0 0 0 0 0 0 0 0 0 0 0 0 0 0 0 0.00632539685035462 0 0 0 0 0 0 0 0.00442401089855126 0 0 0 0 0 0 0 0 0 0 0.0325363140275976 0 0 0 0 0 0 0 0 0 0 0 0 0 0 0 0 0 0 0 0 0 0 0 0 0 0 0 0 0 0 0 0 0 0 0 0 0 0 0 0 0 0 0 0 0 0 0 0 0 0 0 0 0 0 0 0 0 0 0 0 0 0 0 0 0 0 0 0 0 0 0 0 0 0 0 0.00946294261461997 0 0 0 0 0 0 0 0 0 0 0 0 0 0 0
0 0 0 0 0 0 0 0 0 0 0 0 0 0 0 0 0 0 0 0 0 0 0 0 0 0 0 0 0 0 0 0 0 0 0 0 0 0 0 0 0 0 0 0 0 0 0.0865550385968702 0 0 0 0 0 0 0 0 0 0 0 0 0 0.0713025576958415 0 0.0390880505663499 0 0.0185707485220851 0 0 0.343615712713899 0 0.207470007173856 0 0 0 0 0 0.0165534574750379 0.0596267638731475 0 0 0 0 0 0 0 0 0 0 0 0 0 0 0 0 0 0 0 0 0 0 0 0 0 0 0 0 0 0 0 0 0 0.0526074549850019 0.0620224253919415 0 0 0 0 0 0 0 0 0 0 0 0 0 0 0 0 0 0.0360146554160196 0 0 0 0 0 0 0 0 0.00657312758995063 0 0 0 0 0 0 0 0 0 0 0 0 0 0 0 0 0 0 0 0 0 0 0 0 0 0 0 0 0 0 0 0 0 0 0 0 0 0 0 0 0 0 0 0 0 0 0 0 0 0 0 0 0 0 0 0 0 0 0 0 0 0 0 0 0 0 0 0 0 0 0 0 0 0 0 0 0 0 0 0 0 0 0 0 0 0 0 0 0 0 0 0 0 0 0 0 0 0 0 0 0 0 0 0 0 0 0 0 0 0 0 0 0 0 0 0 0 0 0 0 0 0 0 0 0 0 0 0 0 0 0 0 0 0 0 0 0 0 0 0 0 0 0 0 0 0 0 0 0 0 0 0 0 0 0 0 0 0 0 0 0 0 0 0 0 0 0 0 0 0 0 0 0 0 0 0 0 0 0 0
0 0 0 0.0296645611099274 0 0 0 0 0 0 0 0 0 0.105327585521411 0 0.0473023364063963 0.0229041862201695 0 0.23374156153015 0.0311562148244809 0 0 0 0 0 0 0 0 0.0552276278442984 0 0 0 0 0 0 0 0 0 0 0 0 0 0 0 0 0 0.033228717550676 0 0 0 0 0 0 0 0 0 0 0 0 0 0 0 0 0 0 0 0 0 0.0889840782725943 0 0 0 0 0 0 0 0 0 0 0 0 0 0 0 0 0 0 0 0 0 0 0 0 0 0 0 0 0 0 0 0 0 0 0 0 0 0 0 0 0 0.243380179359015 0.0848156948241651 0 0 0 0 0 0 0 0 0 0 0 0 0 0 0 0 0 0 0 0 0 0 0 0 0 0 0.0242672565367157 0 0 0 0 0 0 0 0 0 0 0 0 0 0 0 0 0 0 0 0 0 0 0 0 0 0 0 0 0 0 0 0 0 0 0 0 0 0 0 0 0 0 0 0 0 0 0 0 0 0 0 0 0 0 0 0 0 0 0 0 0 0 0 0 0 0 0 0 0 0 0 0 0 0 0 0 0 0 0 0 0 0 0 0 0 0 0 0 0 0 0 0 0 0 0 0 0 0 0 0 0 0 0 0 0 0 0 0 0 0 0 0 0 0 0 0 0 0 0 0 0 0 0 0 0 0 0 0 0 0 0 0 0 0 0 0 0 0 0 0 0 0 0 0 0 0 0 0 0 0 0 0 0 0 0 0 0 0 0 0 0 0 0 0 0 0 0 0 0 0 0 0 0 0 0 0 0 0 0 0
0 0 0 0 0 0 0 0 0 0 0 0 0 0 0 0 0 0 0 0 0 0 0 0 0 0 0 0 0 0 0 0 0 0 0 0 0 0 0 0 0 0 0 0 0 0 0.0387895429557385 0 0 0 0 0 0 0 0 0 0 0 0 0 0 0.382057936913555 0 0 0 0 0 0 0 0 0 0 0 0 0 0.0414358862296993 0 0 0.125096329223995 0 0 0 0 0 0 0 0 0 0 0 0 0 0 0 0 0 0 0 0 0 0 0 0 0 0 0 0 0 0 0 0 0 0 0 0 0 0 0 0 0 0 0 0 0 0 0 0 0 0 0 0 0 0 0 0.287310899287856 0 0 0 0.125309405389156 0 0 0 0 0 0 0 0 0 0 0 0 0 0 0 0 0 0 0 0 0 0 0 0 0 0 0 0 0 0 0 0 0 0 0 0 0 0 0 0 0 0 0 0 0 0 0 0 0 0 0 0 0 0 0 0 0 0 0 0 0 0 0 0 0 0 0 0 0 0 0 0 0 0 0 0 0 0 0 0 0 0 0 0 0 0 0 0 0 0 0 0 0 0 0 0 0 0 0 0 0 0 0 0 0 0 0 0 0 0 0 0 0 0 0 0 0 0 0 0 0 0 0 0 0 0 0 0 0 0 0 0 0 0 0 0 0 0 0 0 0 0 0 0 0 0 0 0 0 0 0 0 0 0 0 0 0 0 0 0 0 0 0 0 0 0 0 0 0 0 0 0 0 0 0 0 0 0 0 0
0 0 0 0.00471306330484554 0 0 0.00282995825119604 0 0.00242836758015107 0 0 0 0 0 0 0.0017422983295775 0 0 0 0 0 0 0 0 0 0 0 0 0 0.00232811677619055 0.00299098464365738 0 0 0.0453720353570246 0 0 0 0 0 0 0 0 0.00330811464992888 0 0.00149784221447621 0 0 0 0 0.0050213529008497 0.0239944531629483 0 0 0.00230978514803157 0.284597927472499 0.012489225296744 0.016712438695537 0.0103757785360896 0 0 0 0 0 0 0 0 0 0.0206829698771813 0 0 0 0 0 0 0 0 0.0156728592071453 0 0 0 0 0 0 0 0 0 0 0 0 0 0 0 0 0 0 0 0 0 0 0.00170986281004722 0 0 0 0 0.0195581092242304 0 0 0 0 0.00764235616283461 0 0.00146951027908909 0 0 0 0 0 0 0 0 0 0 0 0 0 0 0 0.00128573013499739 0 0 0.00840650311040751 0 0 0.00116329306371126 0 0 0 0 0 0.00211165854444199 0 0 0 0 0 0 0 0 0 0 0 0 0 0 0 0 0 0 0 0 0 0 0 0 0 0 0 0.00194830068479653 0 0 0 0 0 0 0 0 0 0 0 0 0 0 0 0 0 0 0 0 0.0593438546413801 0.00202260182817849 0 0 0 0 0 0.0278958353264061 0 0.00121446670394693 0 0 0 0 0 0 0 0 0 0 0.025839182022254 0 0 0 0 0 0 0.0709661951077526 0.00616359496889323 0 0 0 0 0 0 0 0 0 0 0.00399071407392585 0 0 0 0 0 0 0 0 0 0 0 0 0 0 0 0 0.00165923469546991 0 0 0 0 0 0 0 0 0 0 0 0 0 0.140730295930829 0 0 0 0 0 0.00288568173188009 0 0 0 0 0 0 0 0 0 0 0 0 0 0 0 0 0 0 0 0 0 0 0 0 0 0 0 0 0 0 0 0 0 0 0 0.0100357088672739 0 0 0.023485754781334 0.00293902055817818 0.00167441103940353 0 0 0 0 0 0.00201472607114158 0 0 0.00647261689022403 0 0.00142786072710975 0 0.104875348615789
0 0 0 0 0 0 0 0 0 0 0 0 0 0 0 0 0 0 0 0 0 0 0 0 0 0 0 0 0 0 0.00834120987931841 0 0 0 0 0 0 0 0 0 0 0 0 0 0 0.0115077363389117 0.0119995505886351 0 0 0 0.00624419953536001 0 0 0 0 0 0 0 0.0403464702171301 0 0.0261743295691866 0.241376033702026 0.0575489498442673 0.0225553788932284 0 0 0 0 0 0 0 0 0 0 0 0 0 0.0857514470585994 0.211158908885368 0 0 0 0 0 0 0.0136899225116127 0 0.00897539739508378 0.00664589609227333 0.00429348468386003 0 0 0 0 0 0 0 0 0 0 0 0 0 0 0 0.00684600076097215 0 0 0 0 0 0 0 0 0 0 0 0 0 0 0 0 0 0 0 0 0 0.00761588728111681 0 0 0 0 0 0 0 0 0 0 0 0 0 0 0 0.00470159067486887 0 0 0 0 0 0 0 0 0 0 0 0 0 0 0 0 0 0 0 0 0 0 0 0 0 0 0 0 0 0 0 0 0 0 0 0 0 0 0 0 0 0 0 0 0 0 0 0 0 0 0 0 0 0 0 0 0 0 0 0 0 0 0 0 0 0 0 0 0 0.00893286476284779 0.00640956069581656 0 0 0 0 0 0 0 0.132162141036301 0 0 0.0159964472481131 0 0 0 0 0 0.036245407382452 0.024481184962652 0 0 0 0 0 0 0 0 0 0 0 0 0 0 0 0 0 0 0 0 0 0 0 0 0 0 0 0 0 0 0 0 0 0 0 0 0 0 0 0 0 0 0 0 0 0 0 0 0 0 0 0 0 0 0 0 0 0 0 0 0 0 0 0 0 0 0 0 0 0 0 0 0 0 0 0 0 0 0 0 0 0 0 0 0 0
0 0 0.00313750548289887 0 0.0209343666075846 0.00421745112424298 0 0.00612153790186506 0 0.0136349473925011 0 0 0 0.00248082425196523 0.00772125278305962 0.0101732055248096 0 0 0 0 0 0 0 0 0 0 0 0 0.0026827611310088 0.0108551031591132 0.023435093910856 0 0 0 0.00277040124055174 0 0.191930710935005 0.0362899027289342 0 0 0 0 0 0 0 0 0.0413958746129014 0 0 0 0 0 0 0 0 0 0 0 0.111764813509368 0 0.00196876073690003 0 0 0 0 0 0 0 0 0 0 0 0 0 0 0 0 0 0 0 0 0 0 0 0 0.0625912691104629 0.0124513175794899 0.182832671107874 0.0259392333096989 0.0261326289061722 0 0 0 0.00447153953765416 0 0 0 0 0 0.00354141734146842 0 0 0 0 0 0 0 0 0 0 0 0 0 0 0 0 0 0 0 0 0 0 0 0 0 0 0 0.0160567715711253 0 0 0.00783164936855614 0.0126762050647385 0.0596604286407799 0.0814174982847837 0 0 0 0 0 0 0.0128828571436306 0 0 0 0 0 0 0 0 0 0 0 0 0 0 0 0 0 0 0 0 0 0 0 0 0 0 0 0 0 0 0 0 0 0 0 0 0 0 0 0 0 0 0 0 0 0 0 0 0 0 0 0 0 0 0 0 0 0 0 0 0 0 0 0 0 0 0 0 0 0 0 0 0 0 0 0 0 0 0 0 0 0 0 0 0 0 0 0 0 0 0 0 0 0 0 0 0 0 0 0 0 0 0 0 0 0 0 0 0 0 0 0 0 0 0 0 0 0 0 0 0 0 0 0 0 0 0 0 0 0 0 0 0 0 0 0 0 0 0 0 0 0 0 0 0 0 0 0 0 0 0 0 0 0 0 0 0 0 0 0 0 0 0 0 0 0 0 0 0 0 0 0 0 0 0 0 0 0
0 0 0 0 0 0 0 0 0 0 0 0 0.0139131189622643 0 0 0 0 0 0 0 0 0 0 0 0.0410776478258927 0 0 0 0 0 0 0 0.00570183889725296 0 0.013195735035471 0 0 0 0 0 0 0 0 0 0.0457046848342581 0 0 0.0628284970048869 0 0 0 0 0 0 0 0 0 0 0 0 0 0 0 0 0 0 0 0 0 0 0 0 0 0 0 0 0 0 0 0 0 0 0 0 0 0 0 0 0 0 0 0 0 0 0 0 0 0 0 0 0.00648391993566245 0 0 0 0 0 0 0 0 0 0 0 0 0 0.0122967239124019 0 0 0 0 0 0 0 0 0 0 0 0 0 0 0 0 0 0 0 0.00734459740478202 0 0 0 0 0 0 0 0 0 0 0 0 0 0 0 0 0 0 0 0 0 0 0 0 0 0 0 0 0 0 0 0 0 0.0153300922113722 0 0.0417673229550588 0.240621715435677 0 0 0 0 0 0 0 0 0 0 0 0 0 0 0 0 0 0 0.0666811187910534 0 0 0 0 0 0 0 0 0 0 0 0 0 0.0293063664517564 0.151391839722923 0 0 0 0 0 0 0 0 0 0 0 0 0 0 0 0 0 0 0.179089535583786 0 0 0 0 0 0 0 0 0 0 0 0 0 0 0 0 0 0 0 0 0 0 0 0 0 0 0 0 0 0 0 0 0 0 0 0 0 0 0 0 0 0 0 0 0 0 0 0 0 0 0 0 0 0 0 0 0 0 0 0.0672652450355008 0 0 0 0 0 0 0 0 0 0 0 0 0 0 0 0 0 0 0 0 0 0 0 0 0 0 0 0 0 0 0 0 0 0
0 0 0 0 0 0.0154209412092775 0 0 0 0 0.020221984095675 0 0 0 0 0.0379780970446747 0 0 0 0 0 0 0 0 0 0 0 0 0 0.0743583631335523 0.183416691519029 0 0 0 0 0 0 0.018730868096701 0 0 0 0 0 0 0 0 0.225424591238823 0 0 0 0 0 0 0 0 0 0 0 0 0 0 0 0.0342897702593514 0 0 0 0 0 0.0261380767191071 0 0.042450735581077 0 0 0 0 0 0 0 0 0 0 0.057763813354656 0 0 0 0 0 0 0 0 0 0 0 0.0201727490535854 0 0 0 0 0 0 0 0 0 0 0 0 0 0 0 0 0 0 0 0 0 0 0 0 0 0 0 0 0 0 0 0 0 0.14886408118561 0 0 0 0 0 0 0 0 0 0 0 0 0 0 0 0 0 0 0 0.0370563576310102 0.0166574221702738 0 0 0 0 0 0.0192064565444688 0 0 0 0 0 0 0 0 0 0 0 0 0 0 0 0 0 0 0 0 0 0 0 0 0 0 0 0 0 0 0 0 0 0 0 0 0 0 0 0 0 0 0 0 0 0 0 0 0 0 0 0 0 0 0 0 0 0 0 0 0 0 0 0 0 0 0 0 0 0 0.021849001163127 0 0 0 0 0 0 0 0 0 0 0 0 0 0 0 0 0 0 0 0 0 0 0 0 0 0 0 0 0 0 0 0 0 0 0 0 0 0 0 0 0 0 0 0 0 0 0 0 0 0 0 0 0 0 0 0 0 0 0 0 0 0 0 0 0 0 0 0 0 0 0 0 0 0 0 0 0 0 0 0 0 0 0 0 0 0 0 0 0 0 0 0 0
0 0 0 0 0 0 0 0 0 0 0 0 0 0 0 0 0 0 0 0 0 0 0 0 0 0 0 0 0 0 0 0 0 0 0 0 0 0 0 0 0 0 0 0 0 0 0 0 0 0 0.0487458739952488 0 0 0 0.0751718160551506 0 0 0 0 0 0.01717189976698 0 0 0 0.0629130941848542 0 0 0.39271272393535 0.0381161947775059 0 0 0.132995321193032 0 0 0 0 0 0 0 0 0 0 0 0 0 0 0 0 0 0 0 0 0 0 0 0 0 0 0 0 0 0 0 0 0 0 0 0 0 0 0 0 0 0 0 0 0 0 0 0 0 0 0 0 0 0 0 0 0 0.0271443294023441 0 0 0 0 0 0 0 0 0 0 0 0 0 0 0 0 0 0 0 0 0 0 0 0 0 0 0 0 0 0 0 0 0 0 0 0 0 0 0 0 0 0 0 0 0 0 0 0 0 0 0 0 0 0 0 0 0 0 0.0146230732109563 0 0 0 0 0 0 0 0 0 0 0 0 0 0 0 0 0 0 0 0 0 0 0 0 0 0 0 0.00906597880910635 0 0 0 0 0 0 0 0 0 0 0 0 0 0 0 0 0 0 0 0 0 0 0 0 0 0 0 0 0 0 0 0 0 0 0 0 0 0 0 0 0 0.0656362072688386 0 0 0 0 0 0 0 0 0 0 0 0 0 0 0 0 0 0 0 0 0 0 0 0 0 0 0 0 0 0 0 0 0 0 0 0 0 0 0 0 0 0.0832405953417286 0 0 0 0 0 0 0 0 0 0 0.00607462357721852 0 0 0.0080557310143332 0 0 0 0.0183325374673528
0 0 0 0 0 0 0 0 0 0 0 0 0 0 0 0 0 0 0 0 0 0 0 0 0 0 0 0 0 0 0 0 0 0 0 0 0 0 0 0 0 0 0.35635518660758 0.0285546784097209 0 0.0770411683917948 0 0 0 0 0 0.00916849590692081 0 0 0 0 0 0 0.00499966932993519 0 0.153535304266188 0 0.104657790731568 0.0788960726488399 0 0 0 0 0 0 0 0 0.0663972933516151 0 0 0 0 0 0.120394340355837 0 0 0 0 0 0 0 0 0 0 0 0 0 0 0 0 0 0 0 0 0 0 0 0 0 0 0 0 0 0 0 0 0 0 0 0 0 0 0 0 0 0 0 0 0 0 0 0 0 0 0 0 0 0 0 0 0 0 0 0 0 0 0 0 0 0 0 0 0 0 0 0 0 0 0 0 0 0 0 0 0 0 0 0 0 0 0 0 0 0 0 0 0 0 0 0 0 0 0 0 0 0 0 0 0 0 0 0 0 0 0 0 0 0 0 0 0 0 0 0 0 0 0 0 0 0 0 0 0 0 0 0 0 0 0 0 0 0 0 0 0 0 0 0 0 0 0 0 0 0 0 0 0 0 0 0 0 0 0 0 0 0 0 0 0 0 0 0 0 0 0 0 0 0 0 0 0 0 0 0 0 0 0 0 0 0 0 0 0 0 0 0 0 0 0 0 0 0 0 0 0 0 0 0 0 0 0 0 0 0 0 0 0 0 0 0 0 0 0 0 0 0 0 0 0 0 0 0 0 0 0 0 0 0 0 0 0 0 0 0
0 0 0 0 0 0 0 0 0 0 0 0 0 0 0 0 0 0 0 0 0 0 0 0 0 0 0 0 0 0 0 0 0 0 0 0 0 0 0 0 0 0 0.192948924989945 0 0 0 0 0 0 0 0 0 0 0 0 0 0 0 0 0 0.0119927009784959 0.20877721935639 0.0915183165190638 0.0862630571484221 0 0 0 0 0 0 0.0298727781253524 0 0.207362710208738 0 0 0 0 0.152692745597607 0 0 0 0 0 0 0 0 0 0 0 0 0 0 0 0 0 0 0 0 0 0 0 0 0 0 0 0 0 0 0 0 0 0 0 0 0 0 0 0 0 0 0 0 0 0 0 0 0 0 0 0 0 0 0 0 0.0185715470759864 0 0 0 0 0 0 0 0 0 0 0 0 0 0 0 0 0 0 0 0 0 0 0 0 0 0 0 0 0 0 0 0 0 0 0 0 0 0 0 0 0 0 0 0 0 0 0 0 0 0 0 0 0 0 0 0 0 0 0 0 0 0 0 0 0 0 0 0 0 0 0 0 0 0 0 0 0 0 0 0 0 0 0 0 0 0 0 0 0 0 0 0 0 0 0 0 0 0 0 0 0 0 0 0 0 0 0 0 0 0 0 0 0 0 0 0 0 0 0 0 0 0 0 0 0 0 0 0 0 0 0 0 0 0 0 0 0 0 0 0 0 0 0 0 0 0 0 0 0 0 0 0 0 0 0 0 0 0 0 0 0 0 0 0 0 0 0 0 0 0 0 0 0 0 0 0 0 0 0 0 0 0 0 0
0 0 0 0 0 0 0 0 0 0 0 0 0 0 0 0 0 0 0 0 0 0 0 0 0 0 0 0 0 0 0 0 0 0 0 0 0 0 0 0 0 0 0 0 0 0 0 0 0 0 0 1 0 0 0 0 0 0 0 0 0 0 0 0 0 0 0 0 0 0 0 0 0 0 0 0 0 0 0 0 0 0 0 0 0 0 0 0 0 0 0 0 0 0 0 0 0 0 0 0 0 0 0 0 0 0 0 0 0 0 0 0 0 0 0 0 0 0 0 0 0 0 0 0 0 0 0 0 0 0 0 0 0 0 0 0 0 0 0 0 0 0 0 0 0 0 0 0 0 0 0 0 0 0 0 0 0 0 0 0 0 0 0 0 0 0 0 0 0 0 0 0 0 0 0 0 0 0 0 0 0 0 0 0 0 0 0 0 0 0 0 0 0 0 0 0 0 0 0 0 0 0 0 0 0 0 0 0 0 0 0 0 0 0 0 0 0 0 0 0 0 0 0 0 0 0 0 0 0 0 0 0 0 0 0 0 0 0 0 0 0 0 0 0 0 0 0 0 0 0 0 0 0 0 0 0 0 0 0 0 0 0 0 0 0 0 0 0 0 0 0 0 0 0 0 0 0 0 0 0 0 0 0 0 0 0 0 0 0 0 0 0 0 0 0 0 0 0 0 0 0 0 0 0 0 0 0 0 0 0 0 0 0 0 0 0 0 0 0
0 0 0 0 0 0 0 0 0 0 0 0 0 0 0 0 0 0 0 0 0 0 0 0 0 0 0 0 0 0 0.195201876009109 0 0 0 0 0 0 0 0 0 0 0 0 0 0 0 0 0 0 0 0 0 0 0 0 0 0 0 0 0 0 0 0 0 0 0 0 0 0 0 0 0 0 0 0 0 0 0 0 0 0 0.033431323663956 0.0267860105486272 0.0155031509586399 0 0 0 0 0.24797147713261 0 0.140091437296308 0 0 0 0 0.16755937641192 0.17345534797883 0 0 0 0 0 0 0 0 0 0 0 0 0 0 0 0 0 0 0 0 0 0 0 0 0 0 0 0 0 0 0 0 0 0 0 0 0 0 0 0 0 0 0 0 0 0 0 0 0 0 0 0 0 0 0 0 0 0 0 0 0 0 0 0 0 0 0 0 0 0 0 0 0 0 0 0 0 0 0 0 0 0 0 0 0 0 0 0 0 0 0 0 0 0 0 0 0 0 0 0 0 0 0 0 0 0 0 0 0 0 0 0 0 0 0 0 0 0 0 0 0 0 0 0 0 0 0 0 0 0 0 0 0 0 0 0 0 0 0 0 0 0 0 0 0 0 0 0 0 0 0 0 0 0 0 0 0 0 0 0 0 0 0 0 0 0 0 0 0 0 0 0 0 0 0 0 0 0 0 0 0 0 0 0 0 0 0 0 0 0 0 0 0 0 0 0 0 0 0 0 0 0 0 0 0 0 0 0 0 0 0 0 0 0 0 0 0 0 0 0 0 0
0 0 0 0 0 0 0 0 0 0.00232024054852619 0 0 0 0 0 0 0 0 0 0 0 0 0 0 0 0 0 0 0 0 0.00302274099098623 0 0 0 0 0 0.00419225226502272 0.00247563879926216 0 0 0 0 0 0 0 0 0.00279519005536594 0 0 0 0 0 0 0 0 0 0 0 0 0 0 0 0 0 0 0 0 0 0 0 0 0 0 0 0 0.00669473347718095 0 0 0 0 0.00880714097687935 0 0.0873568438652868 0.270986704140457 0.00989536235092869 0.0155767967931197 0.00213930427487926 0 0.0396927817807114 0.0123774094509886 0 0 0 0 0 0.021856704500784 0.11067317169444 0 0.171536279376283 0.0625984526382786 0 0 0 0 0 0 0 0 0 0 0 0 0 0 0 0 0 0 0 0 0 0 0 0 0 0 0 0 0 0 0 0 0 0 0 0 0.0801114604228708 0 0 0 0.00242584333644525 0 0 0 0 0 0 0 0 0 0 0 0 0 0 0 0 0 0 0 0 0 0 0 0 0 0 0 0 0 0 0 0 0 0 0 0 0 0 0 0 0 0 0 0 0 0 0 0 0 0 0 0 0 0 0 0 0.0621866575873088 0 0 0 0 0 0 0 0 0 0 0 0 0 0 0 0 0 0 0 0 0 0 0 0 0 0 0 0 0 0 0 0 0 0 0 0 0 0 0 0 0 0 0 0 0.00707905979710068 0.013199230876894 0 0 0 0 0 0 0 0 0 0 0 0 0 0 0 0 0 0 0 0 0 0 0 0 0 0 0 0 0 0 0 0 0 0 0 0 0 0 0 0 0 0 0 0 0 0 0 0 0 0 0 0 0 0 0 0 0 0 0 0 0 0 0 0 0 0 0 0 0 0 0 0 0 0 0
0 0 0 0 0 0 0 0 0 0 0 0 0 0 0 0 0 0 0 0 0 0 0 0 0 0 0 0 0 0 0 0 0 0 0 0.0171788540163469 0 0 0 0 0 0.00490645924766907 0 0 0 0 0 0 0 0 0 0 0.0116953910069185 0 0 0 0 0 0 0 0 0 0 0 0 0 0 0 0 0 0 0 0 0 0 0 0 0 0 0 0.00915439290946819 0.11332796019831 0 0.190583165665486 0.218395698608742 0 0.00336612703741813 0 0.0517548011186607 0 0.00469204084481656 0 0 0 0 0.00923141391198131 0.0890909464951295 0 0.0474674487655445 0 0 0 0 0 0 0 0 0 0 0 0 0 0 0 0 0 0 0 0 0 0 0 0 0 0 0 0 0 0 0 0 0 0 0 0 0 0 0 0 0 0 0 0 0 0 0 0 0 0 0 0 0 0 0 0 0 0 0 0 0 0 0 0 0 0 0 0 0 0 0 0 0 0 0 0 0 0 0 0 0 0 0 0 0 0 0 0 0 0 0 0 0 0 0 0 0 0 0.05277384328027 0 0 0 0 0 0 0 0 0 0 0 0 0 0 0 0 0 0 0 0 0 0 0 0 0 0 0 0 0 0 0 0 0 0 0 0 0 0 0 0 0.00587223463273495 0 0 0 0.103574152644596 0.0669350696159078 0 0 0 0 0 0 0 0 0 0 0 0 0 0 0 0 0 0 0 0 0 0 0 0 0 0 0 0 0 0 0 0 0 0 0 0 0 0 0 0 0 0 0 0 0 0 0 0 0 0 0 0 0 0 0 0 0 0 0 0 0 0 0 0 0 0 0 0 0 0 0 0 0 0 0
0 0 0 0 0 0 0 0 0 0 0 0 0 0 0 0 0 0 0 0 0 0 0 0 0 0 0 0 0 0 0 0 0 0 0 0 0.00322238152531406 0.00342746741003669 0 0 0 0 0 0 0 0 0.00244884708890782 0 0 0 0 0 0.0189036954710249 0 0 0 0 0 0 0 0 0 0 0 0 0 0 0 0 0 0 0 0 0 0 0 0 0 0 0 0.00298624980318077 0.198140276688454 0.10741605089767 0 0.168529756127542 0.0229511677119365 0.00276722253675785 0 0.0159909794015585 0.0228309108467692 0 0 0 0 0 0.0172264456518168 0.0693621502244301 0 0.0165524799755516 0.00633621671927559 0 0 0 0 0 0 0 0 0 0 0 0 0 0 0 0 0 0 0 0 0 0 0 0 0 0 0 0 0 0 0 0 0 0 0 0 0.0578782040034921 0 0 0 0.00156332356191903 0 0 0 0 0 0 0 0 0 0 0 0 0 0 0 0 0 0 0 0 0 0 0 0 0 0 0 0 0 0 0 0 0 0 0 0 0 0 0 0 0 0 0 0 0 0 0 0 0 0 0.00355289381344618 0 0 0 0 0 0.186773452992534 0 0 0 0 0 0 0 0 0 0 0 0 0 0 0 0 0 0 0 0 0 0 0 0 0 0 0 0 0 0 0 0 0 0 0 0 0 0 0 0 0 0 0 0.00135468190305212 0.0225698447825216 0.0472153008628086 0 0 0 0 0 0 0 0 0 0 0 0 0 0 0 0 0 0 0 0 0 0 0 0 0 0 0 0 0 0 0 0 0 0 0 0 0 0 0 0 0 0 0 0 0 0 0 0 0 0 0 0 0 0 0 0 0 0 0 0 0 0 0 0 0 0 0 0 0 0 0 0 0 0 0
0 0 0 0 0 0 0 0 0 0 0 0 0 0 0 0 0 0 0 0 0 0 0 0 0 0 0 0 0 0 0 0 0 0 0 0.132756804346887 0 0 0 0 0.0130175039196092 0.00568718207184231 0 0 0 0 0 0 0 0 0 0 0.0335127987459124 0 0 0 0 0 0 0 0 0 0 0 0 0 0 0 0 0 0 0 0 0 0 0 0 0 0 0 0 0.0138476832064513 0.235585936432105 0.322550134854457 0 0 0 0 0 0 0 0 0 0 0 0 0 0 0 0 0 0 0 0 0 0 0 0 0 0 0 0 0 0 0 0 0 0 0 0 0 0 0 0 0 0 0 0 0 0 0 0 0 0 0 0 0 0 0 0 0 0 0 0 0 0 0 0 0 0 0 0 0 0 0 0 0 0 0 0 0 0 0 0 0 0 0 0 0 0 0 0 0 0 0 0 0 0 0 0 0 0 0 0 0 0 0 0 0 0 0 0 0 0 0 0 0 0.0559586430080826 0 0 0 0 0 0 0 0 0 0 0 0 0 0 0 0 0 0 0 0 0 0 0 0 0 0 0 0 0 0 0 0 0 0 0 0 0 0 0 0 0.0446578791405974 0 0 0 0.0865698577596631 0.0558555765143929 0 0 0 0 0 0 0 0 0 0 0 0 0 0 0 0 0 0 0 0 0 0 0 0 0 0 0 0 0 0 0 0 0 0 0 0 0 0 0 0 0 0 0 0 0 0 0 0 0 0 0 0 0 0 0 0 0 0 0 0 0 0 0 0 0 0 0 0 0 0 0 0 0 0 0
0 0 0 0 0.00421499545836325 0 0 0.00416653200612297 0 0.00286592245812124 0 0 0 0 0 0.000593298115180962 0 0 0 0 0 0 0 0 0 0 0 0 0.00190597736302535 0 0.00987399999859261 0 0 0 0.00161478629491524 0 0.0380856308450787 0.0902820898726278 0 0 0 0 0 0 0 0.00283176100277376 0.0154778423898574 0 0 0 0 0 0 0 0 0 0 0 0.109455980984702 0 0.00219205791529007 0.000600225088903531 0.00132888882827988 0 0 0 0 0 0 0 0 0 0.00249749601545745 0.0238417925344268 0 0 0 0 0 0 0 0.00581976891168317 0 0.0117275580195077 0 0 0.0825493995792284 0.218845797406957 0.11200446905299 0.130790434116159 0 0 0 0.015570544953321 0 0.040734028336973 0.0105041275450371 0 0.0054841448172096 0.00820509430670215 0 0 0.00193574171368706 0.00199318244652441 0 0 0 0 0 0 0 0 0 0 0 0 0 0 0 0 0 0 0 0 0 0 0 0.00304365280020731 0 0 0 0.00183869043135991 0 0.00123673941087657 0 0 0.00181226966399137 0 0 0 0.00322489551613785 0 0.0109776795161412 0.0152545933145794 0 0 0.00173037616845718 0 0 0 0 0 0 0 0.00179174968309703 0 0 0 0 0 0 0 0 0 0 0 0 0 0 0 0 0 0 0 0 0 0 0 0 0 0 0 0 0 0 0 0 0 0 0 0 0 0 0 0 0 0 0.000630296546091897 0 0 0 0 0 0 0 0 0 0 0 0 0 0 0 0 0 0 0 0 0 0 0 0 0 0 0 0 0 0 0 0 0 0 0 0 0 0 0 0 0 0 0 0 0 0.000465488571362223 0 0 0 0 0 0 0 0 0 0 0 0 0 0 0 0 0 0 0 0 0 0 0 0 0 0 0 0 0 0 0 0 0 0 0 0 0 0 0 0 0 0 0 0 0 0 0 0 0 0 0 0 0 0 0 0 0 0 0 0 0 0 0 0 0 0 0 0 0 0 0 0 0 0 0
0 0 0 0 0 0 0 0 0 0 0 0 0 0 0 0 0 0 0 0 0 0 0 0 0 0 0 0 0 0 0 0 0 0 0.00312391518993727 0 0.0220568877298078 0.069847001667737 0 0 0 0 0.00181496465727422 0 0 0 0.0106204199998035 0 0 0.00140123058907284 0 0 0 0 0 0 0.00191276390006146 0 0.00408696509703935 0 0 0 0 0 0 0 0 0 0 0 0 0 0 0.0138661787738972 0 0 0 0 0 0 0 0.00233677276743271 0.00283422476787398 0.00413393103860689 0 0.24134052694677 0 0.0260368065898957 0.109874058722331 0.10719489457101 0.0309123289848833 0.0120618795992277 0.0111285952694088 0.0756486839108475 0.0230201210270989 0.158218490889469 0.00543054699409562 0 0 0 0 0 0.0147445960002989 0.0115433530933883 0 0 0 0 0 0 0 0 0 0 0 0 0 0 0 0 0 0 0 0 0 0 0 0 0 0 0.00798356366192713 0.00355031712961269 0 0.00302810862377334 0 0 0 0 0 0 0.00581350302033019 0 0 0.00420635713416383 0 0 0.00261143654264985 0.00280812821621542 0 0 0 0 0 0 0.00480844689405881 0 0 0 0 0 0 0 0 0 0 0 0 0 0 0 0 0 0 0 0 0 0 0 0 0 0 0 0 0 0 0 0 0 0 0 0 0 0 0 0 0 0 0 0 0 0 0 0 0 0 0 0 0 0 0 0 0 0 0 0 0 0 0 0 0 0 0 0 0 0 0 0 0 0 0 0 0 0 0 0 0 0 0 0 0 0 0 0 0 0 0 0 0 0 0 0 0 0 0 0 0 0 0 0 0 0 0 0 0 0 0 0 0 0 0 0 0 0 0 0 0 0 0 0 0 0 0 0 0 0 0 0 0 0 0 0 0 0 0 0 0 0 0 0 0 0 0 0 0 0 0 0 0 0 0 0 0 0 0 0 0 0 0 0
0 0 0 0 0.0145122265058548 0 0 0.00199576798119901 0 0.0146634169594864 0 0 0 0 0.00129152763140805 0.00104322909888069 0 0 0 0 0 0 0 0 0 0 0 0 0.0023307560185298 0 0 0 0 0 0.00296820576336 0 0.0873003183258846 0.134285218545558 0 0 0 0 0 0 0 0 0.0112952014269331 0 0 0 0.00312795775329803 0.00170101163340635 0 0 0 0 0 0 0.167770312885229 0 0.00168990768112176 0 0.00087986391011368 0 0 0 0 0 0 0 0 0 0.00258837111688753 0.110090031399856 0 0 0 0 0 0 0 0 0 0 0 0.345945157231436 0.0140779825812988 0 0.023599849287689 0.0325883167817012 0 0 0 0.00589010787525664 0 0.00277914259602159 0.00143873682500642 0 0 0.00287964966854577 0 0 0 0.00327322123864357 0 0 0 0 0 0 0 0 0 0 0 0 0 0 0 0 0 0 0 0 0 0 0 0 0 0 0 0 0 0 0 0 0 0 0 0 0.00799451127739421 0 0 0 0 0 0 0 0 0 0 0 0 0 0 0 0 0 0 0 0 0 0 0 0 0 0 0 0 0 0 0 0 0 0 0 0 0 0 0 0 0 0 0 0 0 0 0 0 0 0 0 0 0 0 0 0 0 0 0 0 0 0 0 0 0 0 0 0 0 0 0 0 0 0 0 0 0 0 0 0 0 0 0 0 0 0 0 0 0 0 0 0 0 0 0 0 0 0 0 0 0 0 0 0 0 0 0 0 0 0 0 0 0 0 0 0 0 0 0 0 0 0 0 0 0 0 0 0 0 0 0 0 0 0 0 0 0 0 0 0 0 0 0 0 0 0 0 0 0 0 0 0 0 0 0 0 0 0 0 0 0 0 0 0 0 0 0 0 0 0 0 0 0 0 0 0 0 0
0 0 0 0 0 0 0 0 0 0 0 0 0 0 0 0 0 0 0 0 0 0 0 0 0 0 0 0 0 0 0.00544180572038795 0 0.000909413317592509 0.00134659037133833 0.00177417899382546 0 0 0.00508047429940664 0 0 0 0 0.000973666375431928 0 0 0 0.00189286489299209 0 0 0 0.00244147491220113 0 0 0 0 0 0.00302396141347066 0 0.0339330426702769 0 0 0 0 0 0 0 0 0 0 0 0 0 0.000860024186396556 0.00700866959128375 0 0 0 0 0 0 0.0173126677731192 0.0105194352929725 0.0105728335972365 0.00579603729934391 0 0.079449040338576 0.0266582805284307 0.0105899397496313 0 0.242275272276041 0.110739404184473 0.0394364878117588 0.0460698581131691 0 0.0471758579404249 0.0540429502169895 0.0404981929465666 0 0.00393604187973549 0 0 0.00186973166757646 0.0491465903994137 0.0531475906040527 0 0 0 0 0 0 0 0 0 0 0 0 0 0 0 0 0 0 0 0 0 0 0 0 0 0 0 0 0 0 0 0 0 0 0 0 0.00120187791131559 0.00243441430937844 0.00710562066703241 0.0252064951735627 0 0 0.00530369662380949 0.00332667362752426 0.00626727948687476 0.00175799879928378 0 0 0.00176128600721064 0 0.00717342059865875 0 0 0 0 0 0 0 0 0 0 0 0 0 0 0 0 0 0 0 0 0 0 0 0 0 0 0 0 0 0 0 0 0 0 0 0 0 0 0 0 0 0 0.00368016731182788 0 0 0 0 0 0 0 0 0 0 0 0 0 0 0 0 0 0 0 0 0 0 0 0 0 0 0 0 0 0 0 0 0 0 0 0 0 0 0 0 0.0022423719792587 0 0 0 0.0145378502390295 0.0040784679011182 0 0 0 0 0 0 0 0 0 0 0 0 0 0 0 0 0 0 0 0 0 0 0 0 0 0 0 0 0 0 0 0 0 0 0 0 0 0 0 0 0 0 0 0 0 0 0 0 0 0 0 0 0 0 0 0 0 0 0 0 0 0 0 0 0 0 0 0 0 0 0 0 0 0 0
0 0 0 0 0 0 0 0 0 0 0 0 0 0 0 0 0 0 0 0 0 0 0 0 0 0 0 0 0 0 0 0 0.000981360814891637 0 0.00289814169005199 0 0 0.00612841203662153 0 0 0 0 0.00255128560773612 0 0 0 0.00381636666413835 0 0 0.000902035429981199 0.00458242825166033 0 0.00105244391189152 0 0 0 0.000767756445276434 0 0.0779057451631958 0 0 0 0 0 0 0 0 0 0 0 0 0 0.000533895292828449 0.00678501181402979 0 0 0 0 0 0 0 0.00315209794279409 0 0.00795185407361222 0 0.0891493828503656 0.0249919488523763 0.0140519062848093 0.232808131906009 0 0.0244566674593147 0.0351747961561615 0.0268360379508842 0.0031953548961734 0.0321233636561104 0.0184768924935934 0.00310629988554734 0 0 0.0141689811893155 0 0.00128375518056182 0.113955680028989 0.0769241125237646 0 0 0 0 0 0 0 0 0 0 0 0 0 0 0 0 0 0 0 0 0 0 0 0 0 0 0 0.000750403341888253 0 0 0 0 0 0 0 0.000624963181121791 0.00154485186344232 0.00645771248927038 0.0111525607127959 0.0673147528487461 0 0.000675702402352196 0.0200403471032619 0.00488741744367332 0.0111562934335126 0.00215722557507711 0.000697997845992562 0 0.00157675621622364 0.000799951131960667 0.0346093024658947 0.00141566030492941 0 0 0 0 0 0 0 0 0 0 0 0 0 0 0 0 0 0 0 0 0 0 0 0 0 0 0 0 0 0 0 0 0 0 0 0 0 0 0 0 0 0.000919751997084501 0 0 0 0 0 0 0 0 0 0 0 0 0 0 0 0 0 0 0 0 0 0 0 0 0 0 0 0 0 0 0 0 0 0 0 0 0 0 0 0 0 0 0 0 0.00155016105702672 0.000956042133060668 0 0 0 0 0 0 0 0 0 0 0 0 0 0 0 0 0 0 0 0 0 0 0 0 0 0 0 0 0 0 0 0 0 0 0 0 0 0 0 0 0 0 0 0 0 0 0 0 0 0 0 0 0 0 0 0 0 0 0 0 0 0 0 0 0 0 0 0 0 0 0 0 0 0 0
0 0 0 0 0 0 0 0 0 0 0 0 0 0 0 0 0 0 0 0 0 0 0 0 0 0 0 0 0 0 0.00247437354383103 0 0.00103968223516085 0.00288250374730452 0 0 0 0 0 0 0 0 0 0 0 0 0 0 0 0 0 0 0 0 0 0 0 0 0 0 0 0 0 0 0 0 0 0 0 0 0 0 0 0 0 0 0 0 0 0 0.0129898288120438 0 0.00127301085730809 0 0 0 0.00996089274102841 0 0.147072594274755 0.0338016416628955 0 0.172685346919852 0.254006558185517 0 0.15985080061815 0.0100603792343018 0.00571415795195607 0 0 0 0 0.00856624726472622 0.0399702790384132 0.106998364845229 0 0 0 0 0 0 0 0 0 0 0 0 0 0 0 0 0 0 0 0 0 0 0 0 0 0 0 0 0 0 0 0 0 0 0 0 0 0 0 0.0104775396944963 0 0.00110862433885095 0 0 0 0 0 0 0.0132488901313086 0.00102420877829756 0.00171957979556129 0 0 0 0 0 0 0 0 0 0 0 0 0 0 0 0 0 0 0 0 0 0 0 0 0 0 0 0 0 0 0 0 0 0 0 0 0 0 0 0 0 0 0 0 0 0 0 0 0 0 0 0 0 0 0 0 0 0 0 0 0 0 0 0 0 0 0 0 0 0 0 0 0 0 0 0 0 0 0 0 0 0 0 0 0 0 0 0.00307449532901367 0 0 0 0 0 0 0 0 0 0 0 0 0 0 0 0 0 0 0 0 0 0 0 0 0 0 0 0 0 0 0 0 0 0 0 0 0 0 0 0 0 0 0 0 0 0 0 0 0 0 0 0 0 0 0 0 0 0 0 0 0 0 0 0 0 0 0 0 0 0 0 0 0 0 0 0
0 0 0 0 0 0 0 0 0 0 0 0 0 0 0 0 0 0 0 0 0 0 0 0 0 0 0 0 0 0 0 0 0.0063313969294142 0.00502992920687381 0 0 0 0 0 0 0.000783644846801108 0 0 0 0 0 0 0 0 0 0 0 0 0 0 0 0 0 0 0 0 0 0 0 0 0 0 0 0 0 0 0 0 0 0 0 0 0 0 0 0 0 0 0 0 0 0.00497397927550748 0 0.0670270716860393 0.0622149203905288 0.220992702492188 0 0.219329273046787 0 0.241473905474486 0.00733356066019218 0 0 0 0 0 0.022257588815865 0.0537806089390912 0.0501826263225464 0 0 0 0 0 0 0 0 0 0 0 0 0 0 0 0 0 0 0 0 0 0 0 0 0 0 0 0 0 0 0 0 0 0.000719621756308472 0 0 0 0 0 0.00299875160961695 0 0.00119121731019069 0 0 0 0 0 0.00372399974642138 0.0263279664215709 0.00332723506957163 0 0 0 0 0 0 0 0 0 0 0 0 0 0 0 0 0 0 0 0 0 0 0 0 0 0 0 0 0 0 0 0 0 0 0 0 0 0 0 0 0 0 0 0 0 0 0 0 0 0 0 0 0 0 0 0 0 0 0 0 0 0 0 0 0 0 0 0 0 0 0 0 0 0 0 0 0 0 0 0 0 0 0 0 0 0 0 0 0 0 0 0 0 0 0 0 0 0 0 0 0 0 0 0 0 0 0 0 0 0 0 0 0 0 0 0 0 0 0 0 0 0 0 0 0 0 0 0 0 0 0 0 0 0 0 0 0 0 0 0 0 0 0 0 0 0 0 0 0 0 0 0 0 0 0 0 0 0 0 0 0 0 0 0 0
0 0 0 0 0 0 0 0 0 0 0 0 0 0 0 0 0 0 0 0 0 0 0 0 0 0 0 0 0 0 0 0 0 0.00191693293582282 0 0 0 0 0 0 0 0 0 0 0 0 0 0 0 0 0 0 0 0 0 0 0 0 0 0 0 0 0 0 0 0 0 0 0 0 0 0 0 0 0 0 0 0 0 0 0 0 0 0 0 0 0.00417581092319068 0 0.0712492646467614 0.0431909596257572 0.295786855779356 0.199575899240877 0 0 0.159704770896384 0.00816578407968214 0.00167098319313695 0 0 0 0 0.00838038676601091 0.0471971533159402 0.112482091540064 0 0 0 0 0 0 0 0 0 0 0 0 0 0 0 0 0 0 0 0 0 0 0 0 0 0 0 0 0 0 0 0 0 0 0 0 0 0 0 0.0176372628711017 0 0.00104451738174422 0.0048129950867838 0 0 0 0 0 0.0158698932979243 0.000983957597377138 0.00615448082208568 0 0 0 0 0 0 0 0 0 0 0 0 0 0 0 0 0 0 0 0 0 0 0 0 0 0 0 0 0 0 0 0 0 0 0 0 0 0 0 0 0 0 0 0 0 0 0 0 0 0 0 0 0 0 0 0 0 0 0 0 0 0 0 0 0 0 0 0 0 0 0 0 0 0 0 0 0 0 0 0 0 0 0 0 0 0 0 0 0 0 0 0 0 0 0 0 0 0 0 0 0 0 0 0 0 0 0 0 0 0 0 0 0 0 0 0 0 0 0 0 0 0 0 0 0 0 0 0 0 0 0 0 0 0 0 0 0 0 0 0 0 0 0 0 0 0 0 0 0 0 0 0 0 0 0 0 0 0 0 0 0 0 0 0
0 0 0 0.136957647254622 0 0 0.0134432702466405 0 0.0054721740483297 0.0039811561710633 0 0 0 0 0 0 0 0 0 0 0 0 0 0 0 0 0 0 0 0 0.0423568123386952 0 0 0 0.00433507222169854 0 0 0.343362260316731 0 0 0 0 0 0 0 0 0.00690430739626818 0 0 0 0 0 0 0 0 0 0 0 0.00251047024434109 0 0 0 0 0 0 0 0 0 0 0 0 0 0 0.00352057527531335 0 0.00180551674397027 0 0 0 0 0 0 0 0 0 0.0321836447021634 0.0534830851461631 0.00770168260435808 0 0.00968965140780197 0 0 0 0 0.0361594388370321 0.0396028501874501 0.014838375450824 0 0 0 0 0 0 0.00452567025955707 0 0 0 0 0 0 0 0 0 0 0 0 0 0 0 0 0 0 0 0 0 0 0 0.0107142421098173 0 0 0.206981800702078 0 0 0.0099222140728488 0 0 0 0 0 0 0.00367009777735368 0 0 0 0 0 0 0.00211662116754669 0 0 0 0 0 0 0.00376136331733283 0 0 0 0 0 0 0 0 0 0 0 0 0 0 0 0 0 0 0 0 0 0 0 0 0 0 0 0 0 0 0 0 0 0 0 0 0 0 0 0 0 0 0 0 0 0 0 0 0 0 0 0 0 0 0 0 0 0 0 0 0 0 0 0 0 0 0 0 0 0 0 0 0 0 0 0 0 0 0 0 0 0 0 0 0 0 0 0 0 0 0 0 0 0 0 0 0 0 0 0 0 0 0 0 0 0 0 0 0 0 0 0 0 0 0 0 0 0 0 0 0 0 0 0 0 0 0 0 0 0 0 0 0 0 0 0 0 0 0 0 0 0 0 0 0 0 0 0 0 0 0 0 0 0 0 0 0 0 0 0 0 0 0 0
0 0 0 0 0 0 0 0 0 0 0 0 0 0 0 0 0 0 0 0 0 0 0 0 0 0 0 0 0 0 0 0.000452397363321755 0.0127687034661952 0.00681675677260433 0 0 0 0 0 0 0.00267779992729069 0 0 0 0 0 0 0.00273936767911397 0 0 0 0 0 0.000958916762812209 0 0.00331605160105814 0.00739559803043528 0 0 0 0 0 0 0 0 0 0 0 0 0 0 0 0 0 0 0 0 0 0 0 0 0 0 0 0 0 0.00683192171315219 0 0.0577056210344506 0.0408912390970132 0.147225676121441 0.17378668633865 0.126314349750285 0.0151789554386481 0 0.00529241683209302 0 0 0 0 0.00678414243222992 0.0434419468607243 0.0615702622252668 0.18242781853386 0 0 0 0 0 0 0 0 0 0 0 0 0 0 0 0 0 0 0 0 0 0 0 0 0.00153259350014118 0 0 0 0 0 0 0 0 0 0 0.00192527495401141 0 0 0 0.00409746940775455 0 0.0105353936466207 0 0 0.00123034743169993 0.00457270669085753 0.00974356170886654 0.0171040991413556 0.0364458810986478 0.00742284393946017 0 0 0 0 0 0 0 0 0 0 0 0 0 0 0 0 0 0 0 0 0 0 0 0 0 0 0 0 0 0 0 0 0 0 0 0 0 0 0 0 0 0 0 0 0 0 0 0 0 0 0 0 0 0 0 0 0 0 0 0 0 0 0 0 0 0 0 0 0 0 0 0 0 0 0 0 0 0 0 0 0 0 0 0 0 0 0 0 0 0 0 0 0 0 0 0 0 0 0 0 0 0 0 0 0.000813200499938921 0 0 0 0 0 0 0 0 0 0 0 0 0 0 0 0 0 0 0 0 0 0 0 0 0 0 0 0 0 0 0 0 0 0 0 0 0 0 0 0 0 0 0 0 0 0 0 0 0 0 0 0 0 0 0 0 0 0 0 0
0 0 0 0 0 0 0 0 0 0 0 0 0 0 0 0 0 0 0 0 0 0 0 0 0 0 0 0 0 0.00391706129482869 0.0805311920488897 0 0 0 0 0 0.00902488452295133 0.0391528834859214 0 0 0 0 0 0 0 0 0 0 0 0 0 0 0 0 0 0 0 0 0.00634636302473214 0 0 0 0 0 0 0 0 0 0 0 0 0 0 0 0 0 0 0 0 0 0.0391938122354601 0.0194067171891809 0.00631823075640073 0.0209188734380629 0 0.0968048623084094 0.128611768573034 0.00417812661440243 0.181061267188021 0.0644208398702091 0.0253788119503826 0.0144560412504431 0.0176897170632967 0.0455338991042621 0.0144958015891075 0 0.0881976371262418 0 0.00925733430638679 0 0 0 0.0211115750457545 0.0121603165085431 0 0 0 0 0 0 0 0 0 0 0 0 0 0 0 0 0 0 0 0 0 0 0 0 0 0 0 0 0 0 0 0 0.00758456973819616 0 0 0 0 0 0 0 0 0 0 0 0 0 0 0 0 0 0.00284693773634164 0 0 0 0 0 0 0 0 0 0 0 0 0 0 0 0 0 0 0 0 0 0 0 0 0 0 0 0 0 0 0 0 0 0 0 0 0 0 0 0 0 0 0.012457637763446 0 0 0 0 0 0 0 0 0 0 0 0 0 0 0 0 0 0 0 0 0 0 0 0 0 0 0 0 0 0 0 0 0 0 0 0 0 0 0 0 0 0 0 0 0.0217358688310195 0.00720696943607532 0 0 0 0 0 0 0 0 0 0 0 0 0 0 0 0 0 0 0 0 0 0 0 0 0 0 0 0 0 0 0 0 0 0 0 0 0 0 0 0 0 0 0 0 0 0 0 0 0 0 0 0 0 0 0 0 0 0 0 0 0 0 0 0 0 0 0 0 0 0 0 0 0 0 0
0 0 0 0 0 0 0 0 0 0.00442802148984833 0 0 0 0 0 0 0 0 0 0 0 0 0 0 0 0 0 0 0 0 0.12953614531443 0 0 0 0 0 0.0113009034367041 0.00505742072451073 0 0 0 0 0 0 0 0 0 0 0 0 0 0 0 0 0 0 0 0 0 0 0 0 0 0 0 0 0 0 0 0 0 0 0 0 0 0 0 0 0 0 0.0373373822466636 0.0904309621522414 0.0561136128215635 0.077512645745734 0 0.0229724437057109 0.00406232296444852 0.00199048782162593 0.124861788254302 0.00996662757913953 0.0132652847162465 0 0.00333121355812686 0.0157000903898473 0 0.0811641695321177 0 0.0185713374985405 0.0594048613632109 0 0 0 0 0 0 0 0 0 0 0 0 0 0 0 0 0 0 0 0 0 0 0 0 0 0 0 0 0 0 0 0.0221791976973037 0 0 0 0 0 0.0593284502827634 0 0 0 0.00440420933906964 0 0 0 0 0 0 0 0 0 0 0 0 0 0 0 0 0 0 0 0 0 0 0 0 0 0 0 0 0 0 0 0 0 0 0 0 0 0 0 0 0 0 0 0 0 0 0 0 0 0 0 0 0 0 0 0 0.0419556793951346 0 0 0 0 0 0 0 0 0 0 0 0 0 0 0 0 0 0 0 0 0 0 0 0 0 0 0 0 0 0 0 0 0 0 0 0 0 0 0 0 0.0070978843389144 0 0 0 0.0696045721660776 0.0284222854657237 0 0 0 0 0 0 0 0 0 0 0 0 0 0 0 0 0 0 0 0 0 0 0 0 0 0 0 0 0 0 0 0 0 0 0 0 0 0 0 0 0 0 0 0 0 0 0 0 0 0 0 0 0 0 0 0 0 0 0 0 0 0 0 0 0 0 0 0 0 0 0 0 0 0 0
0 0 0 0 0 0 0 0 0 0 0 0 0 0 0 0 0 0 0 0 0 0 0 0 0 0 0 0 0 0.0396223712108349 0.122808276965579 0 0 0 0 0 0 0 0 0 0 0 0 0 0 0 0 0 0 0 0 0 0 0 0 0 0 0 0 0 0 0 0 0 0 0 0 0 0 0 0 0 0 0 0 0 0 0 0 0 0 0 0 0 0 0 0 0 0 0 0 0 0 0 0 0 0.0527887444838493 0 0.250806915697078 0.0978567486799406 0 0 0 0 0 0 0 0 0 0 0 0 0 0 0 0 0 0 0 0 0 0 0 0 0 0 0 0.116134503857795 0 0 0 0 0 0 0 0.0225041851631965 0.270743535137928 0 0 0.00422611250161948 0 0 0 0 0 0 0 0 0 0 0 0 0 0 0.0174796054151052 0.00502900088707395 0 0 0 0 0 0 0 0 0 0 0 0 0 0 0 0 0 0 0 0 0 0 0 0 0 0 0 0 0 0 0 0 0 0 0 0 0 0 0 0 0 0 0 0 0 0 0 0 0 0 0 0 0 0 0 0 0 0 0 0 0 0 0 0 0 0 0 0 0 0 0 0 0 0 0 0 0 0 0 0 0 0 0 0 0 0 0 0 0 0 0 0 0 0 0 0 0 0 0 0 0 0 0 0 0 0 0 0 0 0 0 0 0 0 0 0 0 0 0 0 0 0 0 0 0 0 0 0 0 0 0 0 0 0 0 0 0 0 0 0 0 0 0 0 0 0 0 0 0 0 0 0 0 0 0 0 0 0 0 0 0 0 0
0 0 0 0 0 0 0 0 0 0 0 0 0 0 0 0 0 0 0 0 0 0 0 0 0 0 0 0 0 0 0.0251394208379508 0 0 0 0 0 0.00713534035224572 0 0 0 0 0 0 0 0 0 0 0 0 0 0 0 0 0 0 0 0 0 0 0 0 0 0 0 0 0 0 0 0 0 0 0 0 0 0 0 0 0 0 0 0 0.291947006918071 0.0622735744361354 0.0385288751627061 0 0.0249821245797891 0 0 0.0252770776095163 0 0 0 0 0 0 0.0177446154647244 0.12373576066015 0.183786921338469 0 0 0 0 0 0 0 0 0 0 0 0 0 0 0 0 0 0 0 0 0 0 0 0 0 0 0 0 0 0.00850822948131332 0 0 0 0 0 0 0 0 0.131618678087849 0 0 0 0.00416263245650266 0 0 0 0 0 0 0 0 0 0 0 0 0 0 0 0 0 0 0 0 0 0 0 0 0 0 0 0 0 0 0 0 0 0 0 0 0 0 0 0 0 0 0 0 0 0 0 0 0 0 0 0 0 0 0 0 0.0443486799607599 0 0 0 0 0 0 0 0 0 0 0 0 0 0 0 0 0 0 0 0 0 0 0 0 0 0 0 0 0 0 0 0 0 0 0 0 0 0 0 0 0 0 0 0 0 0.0108110626538167 0 0 0 0 0 0 0 0 0 0 0 0 0 0 0 0 0 0 0 0 0 0 0 0 0 0 0 0 0 0 0 0 0 0 0 0 0 0 0 0 0 0 0 0 0 0 0 0 0 0 0 0 0 0 0 0 0 0 0 0 0 0 0 0 0 0 0 0 0 0 0 0 0 0 0
0 0 0 0 0 0 0 0 0 0 0 0 0 0 0 0 0 0 0 0 0 0 0 0 0 0 0 0 0 0 0 0 0 0.00655874717009659 0 0 0 0.0178996788002308 0 0 0 0 0 0 0 0 0.0082695858095829 0 0 0 0 0 0 0 0.00896551288872001 0 0 0 0.0499017195847337 0 0 0 0 0 0 0 0 0 0 0 0 0.0113583562603852 0 0.00987294486072235 0 0 0 0 0 0 0 0.171173148443268 0 0.0236961222470957 0 0.0600520768821664 0 0.0133326066458734 0 0.15213905657292 0 0 0 0 0 0 0 0.115209920537421 0 0 0.0130745685137341 0 0.0175544742361138 0.0271564049957841 0 0 0 0 0 0 0 0 0 0 0 0 0 0 0 0 0 0 0 0 0 0 0 0 0 0 0 0 0 0 0 0.0213531566198383 0 0 0 0.00705272440286082 0 0.0612062754073089 0 0 0 0.054072914466466 0 0.0382350606015914 0.0629122951903176 0.00559815864661579 0.0267754792500803 0 0 0 0.0165790109660727 0 0 0 0 0 0 0 0 0 0 0 0 0 0 0 0 0 0 0 0 0 0 0 0 0 0 0 0 0 0 0 0 0 0 0 0 0 0 0 0 0 0 0 0 0 0 0 0 0 0 0 0 0 0 0 0 0 0 0 0 0 0 0 0 0 0 0 0 0 0 0 0 0 0 0 0 0 0 0 0 0 0 0 0 0 0 0 0 0 0 0 0 0 0 0 0 0 0 0 0 0 0 0 0 0 0 0 0 0 0 0 0 0 0 0 0 0 0 0 0 0 0 0 0 0 0 0 0 0 0 0 0 0 0 0 0 0 0 0 0 0 0 0 0 0 0 0 0 0 0 0 0 0 0 0 0 0 0 0 0 0 0 0 0
0 0 0 0 0 0 0 0 0 0 0 0 0 0 0 0 0 0 0 0 0 0 0 0 0.00746663919016198 0 0 0 0 0 0 0.0477515596471166 0.050530402061228 0.0387568533800324 0.0656026237039985 0 0 0 0 0 0.01661396662164 0.0019404440058767 0 0 0 0 0 0.00268790521150064 0.0181802536507758 0 0 0 0 0 0 0 0.00570432403234006 0 0 0 0 0 0 0 0 0 0 0 0 0 0 0 0 0 0.00519311051099812 0 0 0 0 0 0 0 0 0 0 0 0 0 0 0 0 0 0 0 0.0205785278506337 0 0 0 0 0.00470168871492745 0 0.045323093430274 0.00479115080139793 0.0256732764168631 0 0 0 0 0 0 0 0 0 0 0 0 0 0 0 0 0 0 0 0 0 0 0 0 0 0 0 0 0 0 0 0 0 0 0 0.011186500563137 0 0 0 0 0 0 0 0 0 0.0187236346368653 0.0280810396066493 0.032815583727959 0.0119633479570142 0.215449713656201 0 0 0 0 0 0 0 0 0 0 0 0 0 0 0 0 0 0 0 0 0 0 0 0 0 0 0 0 0 0 0 0 0 0 0.094167386139399 0.0349487129056862 0 0 0 0 0 0.00861705467433072 0 0 0 0 0 0 0 0 0 0 0 0 0.00252190287061096 0 0 0 0 0 0 0 0 0 0 0 0 0 0 0 0 0 0 0 0 0 0 0 0 0 0 0 0 0 0 0 0 0 0 0 0 0 0 0 0 0 0 0 0 0 0 0 0 0 0.0799875264706658 0 0 0 0 0 0 0 0 0 0 0 0 0 0 0 0 0 0 0 0 0 0 0 0 0 0 0 0 0 0 0 0 0 0 0 0 0 0 0 0 0 0 0 0 0 0 0 0 0 0 0 0 0 0 0 0 0 0 0 0.100041777561716
0 0 0 0 0 0 0 0 0 0 0 0 0 0 0 0 0 0 0 0 0 0 0 0 0.00616667797268008 0.00158867223580091 0 0 0 0 0 0.0194537679302645 0.0459501001125113 0.0359470505325662 0.0241558723360716 0 0 0 0 0 0.00914560627788152 0 0 0 0 0 0 0.00610652460062412 0.00816140434194995 0 0 0 0 0 0.0395740843486669 0 0 0 0 0 0 0 0 0 0 0 0 0 0 0 0 0 0 0 0 0 0 0 0 0 0 0 0 0 0 0 0 0 0.00385793800382996 0.00275657056338952 0.013308741696641 0.0270210399495155 0.0111808935133267 0 0.073280247644447 0 0 0 0 0 0.025204486087495 0 0.0346022817964029 0.0865455573930417 0 0 0 0 0 0 0 0 0 0 0 0 0 0 0 0 0 0 0 0 0 0 0 0 0 0 0 0 0 0 0 0 0 0 0 0.0245944390554898 0 0 0 0 0 0 0 0 0 0.0168631730047314 0.01032345890293 0.0510289301910147 0.0616548636703649 0.0335223239087204 0 0 0 0 0 0 0 0 0 0 0 0 0 0 0 0 0 0 0 0 0 0 0 0 0 0 0 0 0 0 0 0 0 0 0.00206739371342619 0 0 0 0 0 0 0 0 0 0 0 0 0 0 0 0 0 0 0 0 0 0 0 0 0 0 0 0 0 0 0 0 0 0 0 0 0 0 0 0 0 0 0 0 0 0 0 0 0 0 0 0 0 0 0 0 0 0 0 0 0 0 0 0 0 0 0 0 0 0.124804659501933 0 0 0 0 0 0 0 0 0 0 0 0 0 0 0 0 0 0 0 0 0 0 0 0 0 0 0 0 0 0 0 0 0 0 0 0 0 0 0 0.0172549600325872 0 0.0268418281555242 0 0 0 0.0218227417497106 0.0214711852329354 0 0 0 0 0 0 0 0 0.0415399318763595 0 0 0 0.0722025936671665
0 0 0 0 0 0 0 0 0 0 0 0 0 0 0 0 0 0 0 0 0 0 0 0 0 0 0 0 0 0 0 0 0.00335238428728729 0.0015470895853063 0 0 0 0 0 0 0.00154888939339458 0 0 0 0 0 0 0.00201500381982561 0 0 0.00321891162435215 0 0 0 0 0 0 0 0.0113393336060108 0 0 0 0 0 0 0 0 0 0 0 0 0 0 0 0 0 0 0 0 0 0 0 0 0 0 0.0018512998721168 0.00482331806754606 0 0.0662627493820019 0.15989061744147 0.0405773487547416 0.0426628395035148 0.0411460691415328 0 0.0678654524923843 0.0084959155586271 0 0 0 0.00229389077092302 0.00174099787374816 0.0226102225041697 0 0.262473298255426 0 0 0 0 0 0 0 0 0 0 0 0 0 0 0 0 0 0 0 0 0 0 0 0 0 0 0 0 0 0 0 0 0 0 0 0.00199435687675325 0 0.0295921936854574 0.0187325801939561 0.0989786884201798 0 0 0.0151689080046195 0 0.00532395617100982 0.0218090591740266 0.00522467599597236 0.0100729300783677 0.0277818053127247 0.00229685609133888 0.0173083580612154 0 0 0 0 0 0 0 0 0 0 0 0 0 0 0 0 0 0 0 0 0 0 0 0 0 0 0 0 0 0 0 0 0 0 0 0 0 0 0 0 0 0 0 0 0 0 0 0 0 0 0 0 0 0 0 0 0 0 0 0 0 0 0 0 0 0 0 0 0 0 0 0 0 0 0 0 0 0 0 0 0 0 0 0 0 0 0 0 0 0 0 0 0 0 0 0 0 0 0 0 0 0 0 0 0 0 0 0 0 0 0 0 0 0 0 0 0 0 0 0 0 0 0 0 0 0 0 0 0 0 0 0 0 0 0 0 0 0 0 0 0 0 0 0 0 0 0 0 0 0 0 0 0 0 0 0 0 0 0 0 0 0 0 0
0 0 0 0 0 0 0 0 0 0 0 0 0 0 0 0 0 0 0 0 0 0 0 0 0 0 0 0 0 0 0 0.000337993853170626 0.00789315308872058 0.00193517750439579 0 0 0 0 0 0 0.00152881888940088 0 0 0 0 0 0 0.00136262242593897 0 0 0 0 0 0.000721982715019865 0.00222083188399665 0.00213579345072366 0.00453345778718302 0 0.00212302944057372 0 0 0 0 0 0 0 0 0 0 0 0 0 0 0 0 0 0 0 0 0 0 0 0 0 0 0.00127348306553563 0.00252267766905196 0.00132297743408012 0.0478714296147144 0.0721051450959005 0.0725672033907493 0.0265946443388556 0.0655107675476676 0.00139893525810658 0.134333883124523 0.00326927300857366 0 0 0 0.00237068549458211 0.00623241630561011 0.0377799722868357 0.175348432040095 0 0 0 0 0 0 0 0 0 0 0 0 0 0 0 0 0 0 0 0 0 0 0 0 0 0.00116034195293632 0 0 0 0 0 0 0 0 0 0 0.00500853411460734 0 0.0552154478449536 0.00568694091593661 0.0776229344769198 0 0.00716861988472217 0 0 0.00153810273056203 0.0642777679590585 0.0282095084211989 0.0397102695635626 0.0342580581403751 0.00484868728116242 0 0 0 0 0 0 0 0 0 0 0 0 0 0 0 0 0 0 0 0 0 0 0 0 0 0 0 0 0 0 0 0 0 0 0 0 0 0 0 0 0 0 0 0 0 0 0 0 0 0 0 0 0 0 0 0 0 0 0 0 0 0 0 0 0 0 0 0 0 0 0 0 0 0 0 0 0 0 0 0 0 0 0 0 0 0 0 0 0 0 0 0 0 0 0 0 0 0 0 0 0 0 0 0 0 0 0 0 0 0 0 0 0 0 0 0 0 0 0 0 0 0 0 0 0 0 0 0 0 0 0 0 0 0 0 0 0 0 0 0 0 0 0 0 0 0 0 0 0 0 0 0 0 0 0 0 0 0 0 0 0 0 0 0 0
0 0 0 0 0 0 0 0 0 0 0 0 0.0113959131639083 0 0 0.00497225602003579 0 0.00593055873884673 0 0 0 0 0 0 0 0 0 0 0 0.00230766022728098 0.00362632321429868 0 0 0 0 0 0 0 0 0 0 0 0.00768029173100511 0 0 0 0 0 0 0.00275023852440537 0 0 0 0.0175116497138953 0 0.0177144077609859 0 0 0 0 0 0 0 0 0 0 0 0 0 0 0 0.0675109808827628 0 0 0 0 0 0 0 0 0 0 0 0 0 0 0 0 0 0 0 0 0 0 0 0 0 0 0 0 0 0 0 0 0 0 0 0 0 0.0229089334686424 0 0 0 0 0.0256282884397328 0.236011477133579 0 0 0.0277805075564339 0 0 0 0 0 0 0 0 0 0 0 0 0 0 0 0 0 0 0 0.00291650501293332 0 0 0 0 0 0 0 0 0 0 0 0 0 0 0 0 0 0 0 0 0 0 0 0 0 0 0 0 0.209401488340799 0 0 0 0 0 0 0 0 0 0 0 0 0 0 0 0 0 0 0 0 0 0.00461727272535288 0 0 0 0 0 0.00661253876898602 0 0 0 0 0 0 0 0 0 0 0 0 0.0856949520022059 0 0 0 0 0 0 0 0 0 0 0 0 0 0 0 0 0 0 0 0 0 0 0 0 0 0 0 0 0 0 0 0 0 0 0 0 0 0 0 0 0 0 0 0 0 0 0 0 0 0 0 0 0.053176993380819 0 0 0.183850763193091 0 0 0 0 0 0 0 0 0 0 0 0 0 0 0 0 0 0 0 0 0 0 0 0 0 0 0 0 0 0 0 0 0 0 0 0 0 0 0 0 0 0 0 0 0 0 0 0 0 0 0 0 0 0
0 0 0 0 0 0 0 0 0 0 0 0 0 0 0 0.012039953138726 0 0 0 0 0 0 0 0 0 0 0 0 0 0.0230293484503952 0.0217549296539954 0 0 0 0 0 0 0 0 0 0 0 0 0 0 0 0 0 0 0 0 0 0 0.276943820184861 0 0 0 0 0 0 0 0.00420160704229591 0 0 0 0 0 0 0 0 0 0 0.00471410061311516 0 0 0 0 0 0 0 0 0 0 0 0 0 0 0 0 0 0 0 0 0 0 0 0 0 0 0 0 0 0 0 0 0 0.0379966092420674 0.125155274683407 0 0 0 0 0 0.0335519166163434 0 0 0 0 0 0 0 0.226808112014226 0 0.0772678787080892 0 0.11815849778753 0 0.0240202629380128 0 0.00916605239408278 0 0 0 0 0 0 0 0.00519163653285309 0 0 0 0 0 0 0 0 0 0 0 0 0 0 0 0 0 0 0 0 0 0 0 0 0 0 0 0 0 0 0 0 0 0 0 0 0 0 0 0 0 0 0 0 0 0 0 0 0 0 0 0 0 0 0 0 0 0 0 0 0 0 0 0 0 0 0 0 0 0 0 0 0 0 0 0 0 0 0 0 0 0 0 0 0 0 0 0 0 0 0 0 0 0 0 0 0 0 0 0 0 0 0 0 0 0 0 0 0 0 0 0 0 0 0 0 0 0 0 0 0 0 0 0 0 0 0 0 0 0 0 0 0 0 0 0 0 0 0 0 0 0 0 0 0 0 0 0 0 0 0 0 0 0 0 0 0 0 0 0 0 0 0 0 0 0 0 0 0 0 0 0 0 0 0 0 0 0 0 0 0
0 0 0 0 0 0 0 0 0 0 0 0 0 0 0 0.00463896960611362 0 0 0 0 0 0 0 0 0 0 0 0 0 0 0 0 0 0 0 0 0 0 0 0 0 0 0 0 0 0 0 0 0 0 0 0 0 0.0587930044444267 0 0 0 0 0 0 0 0 0 0 0 0 0 0 0 0 0 0 0 0 0 0 0 0 0 0 0 0 0 0 0 0 0 0 0 0 0 0 0 0 0 0 0 0 0 0 0 0 0 0 0 0.0797596703474908 0 0.0975410406606986 0 0 0 0 0.0546541003274382 0 0 0.441705565711091 0.182081890525677 0 0 0 0 0 0 0 0 0 0 0 0 0 0 0 0 0 0 0 0 0 0 0 0 0 0 0 0 0 0 0 0 0 0 0 0 0 0 0 0 0 0 0 0 0 0 0 0 0 0 0 0 0 0 0 0 0 0 0 0.0321571705686952 0 0 0 0 0 0 0 0 0 0 0 0 0 0 0 0 0 0 0 0 0 0 0 0 0 0 0 0 0 0 0 0 0 0 0 0 0 0 0 0 0 0 0 0 0 0 0 0 0 0 0 0 0 0 0 0 0 0 0 0 0 0 0 0 0 0 0 0 0 0 0 0 0 0 0 0 0 0 0 0 0 0 0 0 0 0 0 0 0 0 0 0 0 0 0 0 0 0.0228582969731671 0 0 0 0 0.0258102908352019 0 0 0 0 0 0 0 0 0 0 0 0 0 0 0 0 0 0 0 0 0 0 0 0 0 0 0 0 0 0 0 0 0 0 0 0 0 0 0
0 0 0 0 0 0 0 0 0 0 0 0 0 0 0 0 0 0 0 0 0 0 0 0 0 0 0.0242815347407891 0.0251753360278592 0 0 0 0 0 0 0 0 0 0 0 0 0 0 0 0 0 0 0 0 0 0 0 0 0 0.49858495145785 0 0 0 0 0 0 0 0 0 0 0 0 0 0 0 0 0 0 0 0 0 0 0 0 0 0 0 0 0 0 0 0 0 0 0 0 0 0 0 0 0 0 0 0 0 0 0 0 0 0 0 0.147903780089684 0.0549134833048683 0 0.167977453639324 0 0 0 0 0 0 0 0 0.0141506085788191 0 0 0 0.0258641987973805 0 0 0 0.0157189553742841 0 0 0 0 0 0 0 0 0 0 0 0 0 0 0 0 0 0 0 0 0 0 0 0 0 0 0 0 0 0 0 0 0 0 0 0 0 0 0 0 0 0 0 0 0 0 0 0 0 0 0 0 0 0 0 0 0 0 0 0 0 0 0 0 0 0 0 0 0 0 0 0 0 0 0 0 0 0 0 0 0 0 0 0 0 0 0 0 0 0 0 0 0 0 0 0 0 0 0 0 0 0 0 0 0 0 0 0 0 0 0 0 0 0 0 0 0 0 0 0 0 0 0 0 0 0 0 0 0 0 0 0 0 0 0 0 0 0.00384143010551326 0 0 0 0 0 0.00389433579092625 0.0176939320927022 0 0 0 0 0 0 0 0 0 0 0 0 0 0 0 0 0 0 0 0 0 0 0 0 0 0 0 0 0 0 0 0 0 0 0 0 0 0 0 0 0 0 0 0 0 0 0 0
0 0 0 0 0 0 0 0 0 0 0 0 0 0 0 0 0 0 0 0 0 0 0 0 0 0 0.0704913100148691 0 0 0 0 0 0 0 0 0 0 0 0 0 0 0 0 0 0 0 0 0 0 0 0 0 0 0.321896827461132 0 0 0 0 0 0 0 0 0 0 0 0 0.0691778796438911 0 0 0 0 0 0 0 0 0 0 0 0 0 0 0 0 0 0 0 0 0 0 0 0 0 0 0 0 0 0 0 0 0 0 0 0 0 0 0 0 0.282615986086899 0 0 0 0 0 0 0 0 0 0.132206092378115 0 0 0 0 0 0 0 0 0 0 0 0 0 0 0 0 0 0 0 0 0 0 0 0 0 0 0 0 0 0 0 0 0 0 0 0 0 0 0 0 0 0 0 0 0 0 0 0 0 0 0 0 0 0 0 0.0440245425049397 0 0 0 0 0 0 0 0 0 0 0 0 0 0 0 0 0 0 0 0 0 0 0 0 0 0 0 0 0 0 0 0 0 0 0 0 0 0 0 0 0 0 0 0 0 0 0 0 0 0 0 0 0 0 0 0 0 0 0 0 0 0 0 0 0 0 0 0 0 0 0 0 0 0 0 0 0 0 0 0 0 0 0 0 0 0 0 0 0 0.0108179580435069 0 0 0 0 0 0.0142531497698481 0.054516254096799 0 0 0 0 0 0 0 0 0 0 0 0 0 0 0 0 0 0 0 0 0 0 0 0 0 0 0 0 0 0 0 0 0 0 0 0 0 0 0 0 0 0 0 0 0 0 0 0
0.00632717660359302 0 0 0 0 0 0 0 0 0 0 0 0 0 0 0.0146848832874171 0 0 0 0 0 0 0 0 0 0 0 0 0 0.0352621878114045 0.0295111855642305 0 0 0 0 0 0 0 0 0 0 0 0 0 0 0 0 0 0 0 0 0 0 0.0367820399146164 0 0 0 0 0 0 0 0 0.00733871823511137 0 0 0 0 0.31833714270196 0 0 0 0.0527270278360872 0 0 0 0 0 0 0 0 0 0 0 0 0 0 0 0 0 0 0 0 0 0 0 0 0 0 0 0 0 0 0 0 0.0457892297301732 0 0 0 0 0 0 0.126537052708503 0.142106333152653 0.0295087666415332 0 0 0 0 0 0 0 0.0322799150027495 0 0 0 0 0 0 0 0.0068535226308945 0 0 0 0 0 0 0 0 0 0 0 0 0 0 0 0 0 0 0 0 0 0 0 0 0 0 0 0 0 0 0 0 0 0 0 0 0 0 0 0 0 0 0 0 0 0 0 0 0 0 0 0 0 0 0 0 0 0 0 0 0 0 0 0 0 0 0 0 0 0 0 0 0 0 0 0 0 0 0.0675455225310707 0 0 0 0 0 0 0 0 0 0 0 0 0 0 0 0 0 0 0.0279786912160154 0 0 0 0 0 0 0 0 0 0 0 0 0 0 0 0 0 0 0 0 0 0 0 0 0 0 0 0 0 0 0 0 0 0 0 0 0.00548519568189213 0 0 0 0 0 0 0 0 0 0 0 0 0 0 0 0 0 0 0 0 0 0 0 0 0 0 0 0 0 0 0 0 0 0 0 0 0 0 0.0149454087500944 0 0 0 0 0 0 0 0 0 0 0 0 0 0 0
0 0 0 0 0 0 0 0 0 0 0 0 0 0 0 0 0.032840933899065 0 0.300697424687185 0.0326418986289033 0 0 0 0 0 0 0 0 0 0 0 0 0 0 0 0 0 0 0 0 0 0 0 0 0 0 0 0 0 0 0 0 0 0 0 0 0 0 0 0 0 0 0 0 0 0 0 0 0.0213275597084611 0.230049925410444 0 0 0 0 0 0 0 0 0 0 0 0 0 0 0 0 0 0 0 0 0 0 0 0 0 0 0 0 0 0 0 0 0 0 0 0 0 0 0 0 0 0.0765990395136273 0 0.105825442353443 0 0 0 0 0 0 0 0 0 0 0.153849683759808 0.0461680920390633 0 0 0 0 0 0 0 0 0 0 0 0 0 0 0 0 0 0 0 0 0 0 0 0 0 0 0 0 0 0 0 0 0 0 0 0 0 0 0 0 0 0 0 0 0 0 0 0 0 0 0 0 0 0 0 0 0 0 0 0 0 0 0 0 0 0 0 0 0 0 0 0 0 0 0 0 0 0 0 0 0 0 0 0 0 0 0 0 0 0 0 0 0 0 0 0 0 0 0 0 0 0 0 0 0 0 0 0 0 0 0 0 0 0 0 0 0 0 0 0 0 0 0 0 0 0 0 0 0 0 0 0 0 0 0 0 0 0 0 0 0 0 0 0 0 0 0 0 0 0 0 0 0 0 0 0 0 0 0 0 0 0 0 0 0 0 0 0 0 0 0 0 0 0 0 0 0 0 0 0 0 0 0 0 0 0 0 0 0 0 0 0 0
0 0 0 0 0 0 0 0 0 0 0 0 0 0 0 0.00307856465683889 0 0 0 0 0.00875089955229459 0 0 0 0 0 0 0 0 0 0 0 0 0 0 0 0 0 0 0 0 0 0 0 0 0 0 0 0 0 0 0 0 0 0 0 0 0 0 0 0 0 0.0272343620060261 0 0 0 0 0.0277337967288201 0.0253184558251831 0.0807249359529291 0 0.00796307726644105 0 0 0 0 0 0 0 0 0 0 0 0 0 0 0 0 0 0 0 0 0 0 0 0 0 0 0 0 0 0 0 0 0 0 0 0 0 0.0993848069439376 0.0771290387598223 0 0.0962753214167393 0.53260638695547 0 0 0 0 0 0 0 0 0 0 0 0 0 0 0 0.00417530996580979 0 0 0 0 0.00962504396968803 0 0 0 0 0 0 0 0 0 0 0 0 0 0 0 0 0 0 0 0 0 0 0 0 0 0 0 0 0 0 0 0 0 0 0 0 0 0 0 0 0 0 0 0 0 0 0 0 0 0 0 0 0 0 0 0 0 0 0 0 0 0 0 0 0 0 0 0 0 0 0 0 0 0 0 0 0 0 0 0 0 0 0 0 0 0 0 0 0 0 0 0 0 0 0 0 0 0 0 0 0 0 0 0 0 0 0 0 0 0 0 0 0 0 0 0 0 0 0 0 0 0 0 0 0 0 0 0 0 0 0 0 0 0 0 0 0 0 0 0 0 0 0 0 0 0 0 0 0 0 0 0 0 0 0 0 0 0 0 0 0 0 0 0 0 0 0 0 0 0 0 0 0 0 0 0 0 0 0 0 0 0 0 0
0 0 0 0 0 0 0 0 0 0 0.0175055479096019 0 0 0 0 0.0174080790918511 0 0 0 0 0 0 0 0 0 0 0 0 0 0.0866094227769196 0.0288627921432997 0 0 0 0 0 0 0 0 0 0 0 0 0 0 0 0 0 0 0 0 0 0 0 0 0 0 0 0 0 0 0 0 0 0 0 0 0 0 0 0 0 0 0 0 0 0 0 0 0 0 0 0 0 0 0 0 0 0 0 0 0 0 0 0 0 0 0 0 0 0 0 0 0 0 0 0.0810824331304998 0 0 0.219744392571804 0 0.189547063994596 0 0.0324786813753224 0 0.0423431446127435 0 0 0 0 0 0.0937825583634311 0 0 0 0 0 0 0 0 0 0 0 0 0 0 0 0 0 0 0 0 0 0 0 0 0 0 0 0 0 0 0 0 0 0 0 0 0 0 0 0 0 0 0 0 0 0 0 0 0 0 0 0 0 0.01971870955086 0.107230995402942 0 0 0 0 0 0 0 0 0 0 0 0 0 0 0 0 0 0 0 0 0 0 0 0 0 0 0 0 0 0 0 0 0 0 0 0 0 0 0 0 0 0 0 0 0 0 0 0 0 0 0 0 0 0 0 0 0 0 0 0 0 0 0 0 0 0 0 0 0 0 0.00825640521721157 0 0 0 0 0 0 0 0.00328015367898699 0 0 0 0 0.0125916502848748 0 0.00662278021272613 0 0 0 0 0 0 0 0 0 0 0 0 0 0 0 0 0.0199238177212926 0 0 0 0 0 0 0 0 0 0 0 0 0 0 0 0 0 0 0 0 0 0 0 0 0 0 0 0 0 0.0130113719610373 0 0 0 0 0 0 0 0 0
0 0 0 0 0 0 0 0 0 0 0 0 0 0 0 0.0126497015371901 0 0 0.0637402225534231 0 0 0 0 0 0 0 0 0 0 0 0 0 0 0 0 0 0 0 0 0 0 0 0 0 0 0 0 0 0 0 0 0 0 0 0 0 0 0 0 0 0 0 0.0128771137883185 0 0 0 0 0 0 0 0 0 0 0 0 0 0 0 0 0 0 0 0 0 0 0 0 0 0 0 0 0 0 0 0 0 0 0 0 0 0 0 0 0 0 0.0442004250778482 0 0 0 0.0193028754232926 0.088746933065908 0.443583145553164 0.013739311506829 0 0 0 0 0 0 0 0 0.179799367453198 0 0 0 0.113778880572872 0 0 0 0 0 0 0 0 0 0 0 0.0075820234679555 0 0 0 0 0 0 0 0 0 0 0 0 0 0 0 0 0 0 0 0 0 0 0 0 0 0 0 0 0 0 0 0 0 0 0 0 0 0 0 0 0 0 0 0 0 0 0 0 0 0 0 0 0 0 0 0 0 0 0 0 0 0 0 0 0 0 0 0 0 0 0 0 0 0 0 0 0 0 0 0 0 0 0 0 0 0 0 0 0 0 0 0 0 0 0 0 0 0 0 0 0 0 0 0 0 0 0 0 0 0 0 0 0 0 0 0 0 0 0 0 0 0 0 0 0 0 0 0 0 0 0 0 0 0 0 0 0 0 0 0 0 0 0 0 0 0 0 0 0 0 0 0 0 0 0 0 0 0 0 0 0 0 0 0 0 0 0 0 0 0 0 0 0 0 0 0 0 0 0 0 0
0 0 0 0 0 0 0 0 0 0 0 0 0.381213785587313 0 0 0.00171632546831241 0 0 0 0 0 0 0.0319255015798118 0 0.0175283712399602 0.00587304622605542 0 0 0 0 0 0 0 0 0.035240078432823 0 0 0 0 0 0 0 0 0 0.0078490944457071 0 0 0 0 0 0 0 0 0 0 0.0825796150579607 0 0 0 0 0 0 0 0 0 0 0 0 0 0 0 0 0 0 0.0129714492093016 0 0 0 0 0 0 0 0 0 0 0 0 0 0 0 0 0 0 0 0 0 0 0 0 0 0 0 0 0 0.0233594135610165 0 0 0 0 0 0 0 0 0 0 0.0220113220500145 0 0 0.0509996298704833 0 0.0127938171835484 0 0 0 0 0 0 0 0.00485763704502772 0 0 0 0 0 0 0 0 0 0 0 0 0 0 0 0 0 0 0 0 0 0 0 0 0 0 0 0 0 0 0 0 0 0 0 0 0 0 0.160559612267955 0 0 0 0 0 0 0 0 0 0 0 0 0 0 0 0 0 0 0 0 0 0.00322955039750036 0 0 0 0 0 0.00467039591133001 0 0 0 0 0 0 0 0 0 0 0 0 0.0265001467487926 0 0 0 0 0 0 0 0 0 0 0 0 0 0 0 0 0 0 0 0 0 0 0 0 0 0 0 0 0 0 0 0 0 0 0 0 0 0 0 0 0 0 0 0 0 0 0 0 0 0 0 0 0.0058854908379738 0 0 0.108235716879113 0 0 0 0 0 0 0 0 0 0 0 0 0 0 0 0 0 0 0 0 0 0 0 0 0 0 0 0 0 0 0 0 0 0 0 0 0 0 0 0 0 0 0 0 0 0 0 0 0 0 0 0 0 0
0 0 0 0 0 0 0 0 0 0 0 0 0.0197276572399393 0 0 0.00300564671490575 0 0 0 0 0 0 0 0 0 0 0 0 0 0 0 0 0 0 0 0 0 0 0.00400965951265763 0 0 0 0.00408090121920557 0 0 0 0 0 0 0.00138294674836318 0 0 0 0 0 0 0 0 0 0 0 0 0 0 0 0 0 0 0 0 0 0 0 0 0 0 0 0 0 0 0 0 0 0 0 0 0 0 0 0 0 0 0 0 0 0 0 0 0 0 0 0 0 0 0.121471710103477 0 0.109122945932542 0 0 0 0 0 0.00705118801718763 0 0.0124292756092319 0 0.205250749586834 0.0112396459691378 0.0318288543520561 0.0463777903552642 0 0 0 0 0 0 0 0 0 0 0 0 0 0 0 0 0 0 0.00180948402973652 0 0 0 0 0 0 0 0 0 0 0 0 0 0 0 0 0 0 0 0 0 0 0 0 0 0 0 0 0.179407149834355 0 0 0 0 0 0 0 0 0.0192338153400917 0 0 0 0 0 0 0 0 0 0 0 0 0.00170543614939518 0 0 0 0 0 0.00220197212577218 0 0 0 0 0 0 0 0 0 0 0 0 0.0263949275965506 0 0 0 0 0 0 0 0 0 0 0 0 0 0 0 0 0 0 0 0 0 0 0 0 0 0 0 0 0 0 0 0 0 0 0 0 0 0 0 0 0 0 0 0 0 0 0 0 0 0 0 0 0.0186513798263067 0.0567374197723637 0.00709952654881525 0.0706419692971922 0 0 0 0.0242756291359466 0 0 0 0 0 0.00601045085984682 0 0 0 0 0.00885186812282533 0 0 0 0 0 0 0 0 0 0 0 0 0 0 0 0 0 0 0 0 0 0 0 0 0 0 0 0 0 0 0 0 0 0 0 0 0 0 0
0 0 0 0 0 0 0 0 0 0 0 0 0.00546946782907575 0 0 0.00301772506044151 0 0 0 0 0 0 0 0 0 0 0 0 0 0 0 0 0 0 0 0 0 0 0.00304731560203164 0 0 0 0 0 0 0 0 0 0 0 0 0 0 0 0 0 0 0 0 0 0 0 0 0 0 0 0 0 0 0 0 0 0 0 0 0 0 0 0 0 0 0 0 0 0 0 0 0 0 0 0 0 0 0 0 0 0 0 0 0 0 0 0 0 0 0 0.125775161677882 0 0 0 0 0 0 0 0 0.573891340806107 0 0.0201724868865209 0.0233187817852073 0.100335700056046 0 0 0 0 0 0 0 0 0 0 0 0 0 0 0 0 0 0 0 0 0 0 0 0 0 0 0 0 0 0 0 0 0 0 0 0 0 0 0 0 0 0 0 0 0 0 0 0.0256145569690228 0 0 0 0 0 0 0 0 0.0157101553006759 0 0 0 0 0 0 0 0 0 0 0 0 0 0 0 0 0 0 0 0 0 0 0 0 0 0 0 0 0 0 0 0 0 0 0 0 0 0 0 0 0 0 0 0 0 0 0 0 0 0 0 0 0 0 0 0 0 0 0 0 0 0 0 0 0 0 0 0 0 0 0 0 0 0 0 0 0 0 0 0 0 0 0 0 0 0.037264361574916 0.0102925091208065 0.024614684297894 0 0 0 0.0314757530333721 0 0 0 0 0 0 0 0 0 0 0 0 0 0 0 0 0 0 0 0 0 0 0 0 0 0 0 0 0 0 0 0 0 0 0 0 0 0 0 0 0 0 0 0 0 0 0 0 0 0
0 0 0 0 0 0 0 0 0 0 0 0 0 0 0 0 0 0 0 0 0 0 0 0 0 0 0.116345454425779 0 0 0 0 0 0 0 0 0 0 0 0 0 0 0 0 0 0 0 0 0 0 0 0 0 0 0.00703145716726086 0 0 0 0 0 0 0 0 0 0 0 0 0 0 0 0 0 0 0 0 0 0 0 0 0 0 0 0 0 0 0 0 0 0 0 0 0 0 0 0 0 0 0 0 0 0 0 0 0 0 0 0 0 0.0140989667575742 0.0782920936702238 0 0 0 0 0 0 0.0255195609523204 0.0163807992599354 0 0 0.0367156989006101 0.237879814803088 0 0 0 0 0 0 0 0 0 0 0 0 0 0 0 0 0 0 0 0 0 0 0 0 0 0 0 0 0 0 0 0 0 0 0 0 0 0 0 0 0 0 0 0 0 0 0.0208491236980524 0 0 0 0 0 0.0521157169871038 0 0 0 0 0 0 0 0 0 0 0 0 0 0 0 0 0 0 0 0 0 0 0 0 0 0 0 0 0 0 0 0 0 0 0 0 0 0 0 0 0 0 0 0 0 0 0 0 0 0 0 0 0 0 0 0 0 0 0 0 0 0 0 0 0 0 0 0 0 0 0 0 0 0 0 0 0 0 0 0 0 0 0 0 0 0 0 0 0 0.161185438041303 0 0.00806721264204024 0 0 0 0.00861565132264096 0.216903011372068 0 0 0 0 0 0 0 0 0 0 0 0 0 0 0 0 0 0 0 0 0 0 0 0 0 0 0 0 0 0 0 0 0 0 0 0 0 0 0 0 0 0 0 0 0 0 0 0
0 0 0 0 0 0 0 0 0 0 0 0 0.0915628288783456 0 0 0 0 0 0 0 0 0 0 0 0 0 0 0 0 0 0 0 0 0 0 0 0 0 0 0 0 0 0 0 0 0 0 0 0 0 0 0 0 0 0 0 0 0 0 0 0 0 0 0 0 0 0 0 0 0 0 0 0 0 0 0 0 0 0 0 0 0 0 0 0 0 0 0 0 0 0 0 0 0 0 0 0 0 0 0 0 0 0 0 0.0530769828846794 0 0 0 0 0 0 0 0 0 0.106903209376701 0.118153076933861 0.0309588605080705 0 0 0.0309563343183579 0 0 0 0 0 0 0 0 0 0 0 0 0 0 0 0 0 0 0 0 0 0 0 0 0 0 0 0 0 0 0 0 0 0 0 0 0 0 0 0 0 0 0 0 0 0 0 0.255633704340279 0 0 0 0 0 0 0 0 0 0 0 0 0 0 0 0 0 0 0 0 0 0.00598903026049902 0 0 0 0 0 0.00591987389684013 0 0 0 0 0 0 0 0 0 0 0 0 0.0270863496256619 0 0 0 0 0 0 0 0 0 0 0 0 0 0 0 0 0 0 0 0 0 0 0 0 0 0 0 0 0 0 0 0 0 0 0 0 0 0 0 0 0 0 0 0 0 0 0 0 0 0 0 0 0.0223168700237774 0.0674665553090857 0 0.118936776785547 0 0 0 0.0650395468582939 0 0 0 0 0 0 0 0 0 0 0 0 0 0 0 0 0 0 0 0 0 0 0 0 0 0 0 0 0 0 0 0 0 0 0 0 0 0 0 0 0 0 0 0 0 0 0 0 0 0
0 0 0 0 0 0 0 0 0 0 0 0 0.0477145792778929 0 0 0 0 0 0 0 0 0 0 0 0 0 0 0 0 0 0 0 0 0 0 0 0 0 0 0 0 0 0 0 0 0 0 0 0 0 0 0 0 0 0 0 0 0 0 0 0 0 0 0 0 0 0 0 0 0 0 0 0 0 0 0 0 0 0 0 0 0 0 0 0 0 0 0 0 0 0 0 0 0 0 0 0 0 0 0 0 0 0 0 0 0 0 0 0 0 0 0 0 0 0 0.122006903626541 0.0944028090748829 0.0425407934129016 0.0219381424202406 0 0.0438898153136894 0 0 0 0 0 0 0 0 0 0 0 0 0 0 0 0 0 0 0 0 0 0 0 0 0 0 0 0 0 0 0 0 0 0 0 0 0 0 0 0 0 0 0 0 0 0 0.272350922280047 0 0 0 0 0 0 0 0 0 0 0 0 0 0 0 0 0 0 0 0 0 0 0 0 0 0 0 0 0 0 0 0 0 0 0 0 0 0 0 0 0 0 0 0 0 0 0 0 0 0 0 0 0 0 0 0 0 0 0 0 0 0 0 0 0 0 0 0 0 0 0 0 0 0 0 0 0 0 0 0 0 0 0 0 0 0 0 0 0 0 0 0 0 0 0.00626113553503636 0.254069726920673 0.0309762694048674 0.00491372051245086 0 0 0.0078407183466026 0 0.0510944638741738 0 0 0 0 0 0 0 0 0 0 0 0 0 0 0 0 0 0 0 0 0 0 0 0 0 0 0 0 0 0 0 0 0 0 0 0 0 0 0 0 0 0 0 0 0 0 0 0
0 0 0 0 0 0 0 0 0 0 0 0 0.0232728764650149 0 0 0 0 0 0 0 0 0 0.106826625965457 0 0 0 0.158198069254163 0 0 0 0 0 0 0 0 0 0 0 0 0 0 0 0 0 0 0 0 0 0.070094709917015 0 0 0 0 0 0 0.00715768894583973 0 0 0 0 0 0 0 0 0 0 0 0 0 0 0 0 0 0 0 0 0 0 0 0 0 0 0 0 0 0 0 0 0 0 0 0 0 0 0 0 0 0 0 0 0 0 0 0 0 0 0 0 0 0 0 0 0 0 0.00959946288754589 0 0 0.13921438986317 0 0.0221685100000123 0 0 0 0 0 0 0 0 0 0 0 0 0 0 0 0 0 0 0 0 0 0 0 0 0 0 0 0 0 0 0 0 0 0 0 0 0 0 0 0 0 0 0 0 0 0 0 0.122406040577511 0 0.0034744925077539 0 0 0 0.156249805246395 0 0 0 0 0 0 0 0 0 0 0 0 0 0 0 0 0 0 0 0 0 0 0 0 0 0 0 0 0 0 0 0 0 0 0 0 0 0 0 0 0 0 0 0 0 0 0 0 0 0 0 0 0 0 0 0 0 0 0 0 0 0 0 0 0 0 0 0 0 0 0 0 0 0 0 0 0 0 0 0 0 0 0 0 0 0 0 0 0 0.0209273600986469 0 0.160409968271475 0 0 0 0 0 0 0 0 0 0 0 0 0 0 0 0 0 0 0 0 0 0 0 0 0 0 0 0 0 0 0 0 0 0 0 0 0 0 0 0 0 0 0 0 0 0 0 0 0 0 0 0 0
0.0055227416177639 0 0 0 0 0 0 0 0 0 0.0124378866432412 0 0 0 0 0.0233692443447882 0 0 0 0 0 0 0 0 0 0 0 0 0 0.0457181824554164 0.0312205674167048 0 0 0 0 0 0 0 0 0 0 0 0 0 0 0 0 0 0 0 0 0 0 0 0 0 0 0 0 0 0.0129017271846593 0 0.0170623356603017 0 0 0 0 0 0 0 0 0 0 0 0 0 0 0 0 0 0 0 0 0 0 0 0 0 0 0 0 0 0 0 0 0 0 0 0 0 0 0 0 0 0 0.338923614707983 0 0.0327048498676025 0 0.0239517619308866 0 0 0.0450010649549429 0.203949334950645 0 0 0 0 0 0 0 0 0 0.0144278478760089 0 0.137411478305584 0 0.0265437615854039 0 0.0195103007840254 0 0 0 0 0 0 0 0.00684342307953195 0.00249987663451037 0 0 0 0 0 0 0 0 0 0 0 0 0 0 0 0 0 0 0 0 0 0 0 0 0 0 0 0 0 0 0 0 0 0 0 0 0 0 0 0 0 0 0 0 0 0 0 0 0 0 0 0 0 0 0 0 0 0 0 0 0 0 0 0 0 0 0 0 0 0 0 0 0 0 0 0 0 0 0 0 0 0 0 0 0 0 0 0 0 0 0 0 0 0 0 0 0 0 0 0 0 0 0 0 0 0 0 0 0 0 0 0 0 0 0 0 0 0 0 0 0 0 0 0 0 0 0 0 0 0 0 0 0 0 0 0 0 0 0 0 0 0 0 0 0 0 0 0 0 0 0 0 0 0 0 0 0 0 0 0 0 0 0 0 0 0 0 0 0 0 0 0 0 0 0 0 0 0 0 0
0 0 0 0 0 0 0 0 0 0 0 0 0 0 0 0 0.193957134483505 0 0 0 0 0 0 0 0 0 0.0226482770697282 0 0 0 0 0 0 0 0 0 0 0 0 0 0 0 0 0 0 0 0 0 0 0 0 0 0 0.106274842779138 0 0 0 0 0 0.235343846260259 0 0 0 0 0 0 0 0 0 0 0 0 0 0 0 0 0 0 0 0 0 0 0 0 0 0 0 0 0 0 0 0 0 0 0 0 0 0 0 0 0 0 0 0 0 0 0 0 0 0 0 0 0 0 0 0 0 0 0 0 0 0 0 0.0445651772401654 0.375399189975337 0 0 0 0 0.012293280028717 0 0 0 0 0 0 0 0 0 0 0 0 0 0 0 0 0 0 0 0 0 0 0 0 0 0 0 0 0 0 0 0 0 0 0 0 0 0 0 0 0 0 0 0 0 0 0 0 0 0 0 0 0 0 0 0 0 0 0 0 0 0 0 0 0 0 0 0 0 0 0 0 0 0 0 0 0 0 0 0 0 0 0 0 0 0 0 0 0 0 0 0 0 0 0 0 0 0 0 0 0 0 0 0 0 0 0 0 0 0 0 0 0 0 0 0 0 0 0 0 0 0 0 0 0 0 0 0 0 0 0 0 0 0 0 0 0 0 0 0 0.00951825216314986 0 0 0 0 0 0 0 0 0 0 0 0 0 0 0 0 0 0 0 0 0 0 0 0 0 0 0 0 0 0 0 0 0 0 0 0 0 0 0 0 0 0 0 0 0 0 0 0
0 0 0 0 0 0 0 0 0 0 0 0 0 0 0 0 0 0 0 0 0 0 0 0 0 0 0 0.0601046959171535 0 0 0 0 0 0 0 0 0 0 0 0 0 0 0 0 0 0 0 0 0 0 0 0 0 0.0597485121330921 0 0 0 0 0 0 0 0 0 0 0 0 0 0 0 0 0 0 0 0 0 0 0 0 0 0 0 0 0 0 0 0 0 0 0 0 0 0 0 0 0 0 0 0 0 0 0 0 0 0 0 0.257314486256977 0 0 0 0 0 0 0 0 0 0 0 0 0 0 0 0.032153152160388 0.142272809179473 0 0.111013035199828 0.283850309214341 0 0 0 0 0 0 0 0 0 0 0 0 0 0 0 0 0 0 0 0 0 0 0 0 0 0 0 0 0 0 0 0 0 0 0 0 0 0 0 0 0 0 0 0 0 0 0 0 0 0 0 0 0 0 0 0 0 0 0 0 0 0 0 0 0 0 0 0 0 0 0 0 0 0 0 0 0 0 0 0 0 0 0 0 0 0 0 0 0 0 0 0 0 0 0 0 0 0 0 0 0 0 0 0 0 0 0 0 0 0 0 0 0 0 0 0 0 0 0 0 0 0 0 0 0 0 0 0 0 0 0 0 0 0 0 0 0 0 0 0 0 0 0 0 0.0535429999387483 0 0 0 0 0 0 0 0 0 0 0 0 0 0 0 0 0 0 0 0 0 0 0 0 0 0 0 0 0 0 0 0 0 0 0 0 0 0 0 0 0 0 0 0 0 0 0 0
0 0.00611372529800527 0 0 0 0 0 0 0 0 0 0.00564076267164556 0 0 0 0.00212549538454629 0.382366238425026 0 0.0825494967641167 0.0151377857722555 0 0 0 0 0 0 0 0 0 0.0109178914655054 0.00615439309377914 0 0 0 0 0 0 0 0 0 0 0 0 0 0 0 0 0 0 0 0 0 0 0 0 0 0 0 0 0.0435397846489721 0 0 0 0 0 0 0 0 0 0 0 0 0 0 0 0 0 0 0 0 0 0 0 0 0 0 0 0 0 0 0 0 0 0 0 0 0 0 0 0 0 0 0 0 0 0 0 0 0 0 0.0854214657548771 0 0 0 0 0 0 0 0 0 0 0 0.313885038279576 0.0290753527229772 0 0.0117771728784197 0 0 0 0 0 0 0 0 0 0 0 0 0 0 0 0 0 0 0 0 0 0 0 0 0 0 0 0 0 0 0 0 0 0 0 0 0 0 0 0 0 0 0 0 0 0 0 0 0 0 0 0 0 0 0 0 0 0 0 0 0 0 0 0 0 0 0 0 0 0 0 0 0 0 0 0 0 0 0 0 0 0 0 0 0 0 0 0 0 0 0 0 0 0 0 0 0 0 0 0 0 0 0 0 0 0 0 0 0 0 0 0 0 0 0 0 0 0 0 0 0 0 0 0 0 0 0 0 0 0 0 0 0 0 0 0 0 0 0 0 0 0 0 0 0.00529539684029794 0 0 0 0 0 0 0 0 0 0 0 0 0 0 0 0 0 0 0 0 0 0 0 0 0 0 0 0 0 0 0 0 0 0 0 0 0 0 0 0 0 0 0 0 0 0 0 0
0 0 0 0 0 0 0 0 0 0 0 0 0 0 0 0 0.0125268703852489 0 0 0 0 0 0 0 0 0 0 0 0 0 0 0 0 0 0 0 0 0 0 0 0 0 0 0 0 0 0 0 0 0 0 0 0 0 0 0 0 0 0 0 0 0 0 0 0 0 0 0 0 0 0 0 0 0 0 0 0 0 0 0 0 0 0 0 0 0 0 0 0 0 0 0 0 0 0 0 0 0 0 0 0 0 0 0 0 0.26644216306344 0 0.0299938043895081 0 0 0.0662726086429749 0 0 0.194755860096341 0 0 0 0 0 0 0 0.207356548612296 0 0.19220386391586 0.0304482808943305 0 0 0 0 0 0 0 0 0 0 0 0 0 0 0 0 0 0 0 0 0 0 0 0 0 0 0 0 0 0 0 0 0 0 0 0 0 0 0 0 0 0 0 0 0 0 0 0 0 0 0 0 0 0 0 0 0 0 0 0 0 0 0 0 0 0 0 0 0 0 0 0 0 0 0 0 0 0 0 0 0 0 0 0 0 0 0 0 0 0 0 0 0 0 0 0 0 0 0 0 0 0 0 0 0 0 0 0 0 0 0 0 0 0 0 0 0 0 0 0 0 0 0 0 0 0 0 0 0 0 0 0 0 0 0 0 0 0 0 0 0 0 0 0 0 0 0 0 0 0 0 0 0 0 0 0 0 0 0 0 0 0 0 0 0 0 0 0 0 0 0 0 0 0 0 0 0 0 0 0 0 0 0 0 0 0 0 0 0 0 0 0 0 0
0 0 0 0 0 0 0 0 0 0 0 0 0.0941210351802941 0 0 0 0 0 0 0 0 0 0 0 0.301748072929513 0.454109656215496 0 0 0 0 0 0 0 0 0.0660825852288287 0.0839386504458684 0 0 0 0 0 0 0 0 0 0 0 0 0 0 0 0 0 0 0 0 0 0 0 0 0 0 0 0 0 0 0 0 0 0 0 0 0 0 0 0 0 0 0 0 0 0 0 0 0 0 0 0 0 0 0 0 0 0 0 0 0 0 0 0 0 0 0 0 0 0 0 0 0 0 0 0 0 0 0 0 0 0 0 0 0 0 0 0 0 0 0 0 0 0 0 0 0 0 0 0 0 0 0 0 0 0 0 0 0 0 0 0 0 0 0 0 0 0 0 0 0 0 0 0 0 0 0 0 0 0 0 0 0 0 0 0 0 0 0 0 0 0 0 0 0 0 0 0 0 0 0 0 0 0 0 0 0 0 0 0 0 0 0 0 0 0 0 0 0 0 0 0 0 0 0 0 0 0 0 0 0 0 0 0 0 0 0 0 0 0 0 0 0 0 0 0 0 0 0 0 0 0 0 0 0 0 0 0 0 0 0 0 0 0 0 0 0 0 0 0 0 0 0 0 0 0 0 0 0 0 0 0 0 0 0 0 0 0 0 0 0 0 0 0 0 0 0 0 0 0 0 0 0 0 0 0 0 0 0 0 0 0 0 0 0 0 0 0 0 0 0 0 0 0 0 0 0 0 0 0 0 0 0
0.00881579266001706 0.00287221552685459 0.00388843545947755 0 0.00737418195225883 0.0177894472447862 0 0.00310722639469495 0 0.0106020858213065 0.00949136923077266 0.00264356701175891 0 0 0.00438236534031567 0.0543267341446767 0 0.00178001778045857 0 0 0 0 0 0 0 0 0 0 0 0.150322639779615 0.458440203729373 0 0 0 0 0 0 0.00785003615338362 0 0 0 0 0 0 0 0 0.00366746362424811 0 0 0 0 0 0 0 0 0 0 0 0.0110537168851468 0 0 0 0 0 0 0 0 0 0 0 0 0.00226254307373336 0.00269377668371768 0.0118582511405429 0 0.01249776087684 0 0 0 0 0 0 0 0 0 0.00590109188803616 0 0 0 0 0 0 0 0.0100500289148945 0 0 0 0.0362203945496915 0.0036212291488735 0 0 0 0 0 0 0.0123383457087457 0 0 0 0 0 0 0 0 0 0 0 0 0 0 0 0.00912427569458249 0 0 0 0 0 0 0 0 0 0 0.0115634128280361 0 0.00296436497924401 0 0.0108309106357193 0.043562765282046 0.0117378788038547 0.00567656411579759 0 0 0 0 0 0 0 0.0135381954553357 0 0 0 0 0 0 0.0327651509925845 0.00238556048857962 0 0 0 0 0 0 0 0 0 0 0 0 0 0 0 0 0 0 0 0 0 0 0 0 0 0 0 0 0 0 0 0 0 0 0 0 0 0 0 0 0 0 0 0 0 0 0 0 0 0 0 0 0 0 0 0 0 0 0 0 0 0 0 0 0 0 0 0 0 0 0 0 0 0 0 0 0 0 0 0 0 0 0 0 0 0 0 0 0 0 0 0 0 0 0 0 0 0 0 0 0 0 0 0 0 0 0 0 0 0 0 0 0 0 0 0 0 0 0 0 0 0 0 0 0 0 0 0 0 0 0 0 0 0 0 0 0 0 0 0 0 0 0 0 0 0 0 0 0 0 0 0 0 0 0 0 0 0 0 0 0 0 0
0 0 0 0 0 0 0 0 0 0 0 0 0.00332365651405656 0 0 0.00382233851424531 0 0 0 0.0132764295623334 0.0243219925622767 0 0.0440068068961462 0 0 0 0.0168604464602943 0 0 0 0 0 0 0 0 0 0 0 0 0 0 0 0 0 0.0399518549076815 0 0 0 0 0 0 0 0 0.0283171578263674 0 0 0 0 0 0 0 0 0 0 0 0 0 0 0 0 0 0 0 0 0 0 0 0 0 0 0 0 0 0 0 0 0 0 0 0 0 0 0 0 0.00531551824044081 0 0 0 0 0 0 0 0 0.00546525114862224 0 0 0 0 0 0 0 0 0 0 0.0042171125662223 0 0 0 0 0 0 0 0 0 0 0 0 0 0 0 0 0 0 0 0.0101961461897519 0 0 0 0 0 0 0 0 0 0 0 0 0 0 0 0 0 0 0 0 0 0 0 0 0 0 0 0 0 0 0 0 0 0.474667777286433 0.0982711376630982 0 0 0.0265666081131944 0.0173746322101073 0.0332321606199625 0 0 0 0 0 0 0 0 0 0 0 0 0 0 0 0.00710788710643586 0 0 0 0 0 0 0 0 0 0 0 0 0 0 0 0 0 0 0.0498646280793309 0 0 0 0 0 0 0 0 0 0 0 0 0 0 0 0 0 0 0 0 0 0 0 0 0.012483833824488 0 0 0 0 0 0 0 0 0 0 0 0 0 0 0 0 0 0 0 0 0 0 0 0 0 0 0 0 0 0 0.0813566237085112 0 0 0 0 0 0 0 0 0 0 0 0 0 0 0 0 0 0 0 0 0 0 0 0 0 0 0 0 0 0 0 0 0 0 0 0 0 0 0 0 0 0 0 0 0 0 0 0 0 0 0 0 0
0 0 0 0 0 0 0 0 0 0 0 0 0 0 0 0 0 0 0 0 0.0439289856761314 0 0 0 0 0 0 0.06003244702119 0 0 0 0 0 0 0 0 0 0 0 0 0 0 0 0 0 0.295622172522694 0 0 0 0 0.0784451600161633 0 0 0.0345374996429426 0 0 0 0 0.0216264256991341 0.0253738967119375 0.12733694748016 0 0.057776004135172 0 0.0258696604966371 0 0 0 0.0295341525403302 0 0 0 0 0 0 0 0.0348221890219788 0 0 0 0 0 0 0 0 0 0 0 0 0 0 0 0 0 0 0 0 0 0 0 0 0 0 0 0 0.0291259139492428 0 0 0 0.0108136651063439 0 0.00838775048354867 0 0 0 0 0 0 0 0 0 0.0414875649542559 0.0374477753279793 0 0 0 0 0 0 0 0 0 0 0 0.0293993907926068 0 0 0 0 0 0.00843239842155178 0 0 0 0 0 0 0 0 0 0 0 0 0 0 0 0 0 0 0 0 0 0 0 0 0 0 0 0 0 0 0 0 0 0 0 0 0 0 0 0 0 0 0 0 0 0 0 0 0 0 0 0 0 0 0 0 0 0 0 0 0 0 0 0 0 0 0 0 0 0 0 0 0 0 0 0 0 0 0 0 0 0 0 0 0 0 0 0 0 0 0 0 0 0 0 0 0 0 0 0 0 0 0 0 0 0 0 0 0 0 0 0 0 0 0 0 0 0 0 0 0 0 0 0 0 0 0 0 0 0 0 0 0 0 0 0 0 0 0 0 0 0 0 0 0 0 0 0 0 0 0 0 0 0 0 0 0 0 0 0 0 0 0 0 0 0 0 0 0 0 0 0 0 0 0 0 0 0
0.00279016476684655 0 0 0.114611385772396 0.00409346808181663 0.0060763337498142 0.0276021570087232 0.0068508020507266 0.0164753169005974 0.021761944491062 0 0.00461835556674088 0 0.00401105195062041 0.00293508774479954 0.00209323227393738 0 0 0 0 0 0 0 0 0 0 0 0 0 0 0.0181238422768393 0 0 0.0028293407010914 0 0 0.0743193598705331 0.301794346406623 0 0 0 0 0 0 0 0 0.00295696451404981 0 0 0 0 0 0 0 0.00956497660268638 0 0 0 0 0 0 0 0 0 0 0 0 0 0 0 0 0.0108775856995473 0 0.00425290569732217 0 0 0 0 0 0 0 0 0 0 0 0 0.00389303067141694 0 0 0 0 0 0 0.142760519261743 0 0 0.0144579258494557 0 0 0 0 0 0 0 0 0 0 0 0 0 0 0 0 0 0 0 0 0 0 0 0 0 0 0 0 0 0 0 0 0 0 0 0 0.183551114681417 0 0 0.00726060187957133 0 0 0.00400635666342895 0 0 0 0 0.00213627160721582 0 0 0 0 0 0 0 0 0 0.00329555725897839 0 0 0 0 0 0 0 0 0 0 0 0 0 0 0 0 0 0 0 0 0 0 0 0 0 0 0 0 0 0 0 0 0 0 0 0 0 0 0 0 0 0 0 0 0 0 0 0 0 0 0 0 0 0 0 0 0 0 0 0 0 0 0 0 0 0 0 0 0 0 0 0 0 0 0 0 0 0 0 0 0 0 0 0 0 0 0 0 0 0 0 0 0 0 0 0 0 0 0 0 0 0 0 0 0 0 0 0 0 0 0 0 0 0 0 0 0 0 0 0 0 0 0 0 0 0 0 0 0 0 0 0 0 0 0 0 0 0 0 0 0 0 0 0 0 0 0 0 0 0 0 0 0 0 0 0 0 0 0 0 0 0 0 0
0 0 0 0 0 0 0 0.140436294520818 0 0 0 0 0 0 0 0 0 0 0 0 0 0 0 0 0 0 0 0 0 0 0 0 0 0 0 0 0 0 0 0 0 0 0 0 0 0 0.263436148565998 0 0 0 0 0 0 0 0 0 0 0 0 0 0 0 0 0 0 0 0 0 0 0 0 0 0 0.0550480886960807 0 0 0 0 0 0 0 0 0 0 0 0.0209621805500122 0.0138445438534341 0 0 0.0125510552404307 0 0 0 0 0 0 0 0 0 0 0 0 0 0 0 0 0 0 0 0 0 0 0 0 0 0 0 0 0 0 0 0 0 0 0 0 0 0 0 0 0 0 0.287458234792583 0.206263453780642 0 0 0 0 0 0 0 0 0 0 0 0 0 0 0 0 0 0 0 0 0 0 0 0 0 0 0 0 0 0 0 0 0 0 0 0 0 0 0 0 0 0 0 0 0 0 0 0 0 0 0 0 0 0 0 0 0 0 0 0 0 0 0 0 0 0 0 0 0 0 0 0 0 0 0 0 0 0 0 0 0 0 0 0 0 0 0 0 0 0 0 0 0 0 0 0 0 0 0 0 0 0 0 0 0 0 0 0 0 0 0 0 0 0 0 0 0 0 0 0 0 0 0 0 0 0 0 0 0 0 0 0 0 0 0 0 0 0 0 0 0 0 0 0 0 0 0 0 0 0 0 0 0 0 0 0 0 0 0 0 0 0 0 0 0 0 0 0 0 0 0 0 0 0 0 0 0 0 0 0 0 0 0 0 0
0 0 0 0 0 0 0 0.0429189134513745 0 0 0 0 0 0 0 0 0 0 0 0 0 0 0 0 0 0 0 0 0 0.0120637727278999 0.0322336962290666 0 0 0 0 0 0 0 0 0 0 0 0 0 0 0 0.218725510064095 0 0 0 0 0 0 0 0 0 0 0 0.0847208550323195 0 0 0 0 0 0 0 0 0 0 0 0 0 0 0.104253276579245 0 0 0 0 0 0 0 0 0 0 0 0 0 0 0 0 0 0 0 0 0 0 0 0 0 0 0 0 0 0 0 0 0 0 0 0 0 0 0 0 0 0 0 0 0 0 0 0 0 0 0 0 0 0.0273606846093024 0 0 0 0.115671165086802 0 0.125689807831075 0 0 0 0.00420677982094505 0 0 0.232155538567874 0 0 0 0 0 0 0 0 0 0 0 0 0 0 0 0 0 0 0 0 0 0 0 0 0 0 0 0 0 0 0 0 0 0 0 0 0 0 0 0 0 0 0 0 0 0 0 0 0 0 0 0 0 0 0 0 0 0 0 0 0 0 0 0 0 0 0 0 0 0 0 0 0 0 0 0 0 0 0 0 0 0 0 0 0 0 0 0 0 0 0 0 0 0 0 0 0 0 0 0 0 0 0 0 0 0 0 0 0 0 0 0 0 0 0 0 0 0 0 0 0 0 0 0 0 0 0 0 0 0 0 0 0 0 0 0 0 0 0 0 0 0 0 0 0 0 0 0 0 0 0 0 0 0 0 0 0 0 0 0 0 0 0 0 0 0 0 0 0 0 0 0 0 0 0 0 0 0
0.00258503059556937 0 0.00246960284351892 0.00839365310932024 0.0449091441769849 0.0134198261089764 0 0.112306516691216 0.0269299818334408 0.103276731463352 0 0.0118912838410105 0 0.00976019734721807 0.0129224044480692 0.00788968667672952 0.00285320144490799 0 0 0 0 0 0 0 0 0 0 0 0.00327250838523049 0 0.00703019594887047 0 0 0 0 0 0.078043653894315 0.0515140406510885 0 0 0 0 0 0 0 0 0.0165561129091747 0 0 0 0 0 0 0 0 0 0 0 0 0 0 0 0 0 0 0 0 0 0 0 0 0.00231955454451946 0 0.0681315997604958 0 0 0 0 0 0 0 0 0 0 0 0.00271696401432015 0.00227541594938144 0 0 0 0 0 0 0.0105458809915795 0 0 0 0 0 0 0 0 0 0 0 0 0 0 0 0 0 0 0 0 0 0 0 0 0 0 0 0 0 0 0 0 0 0 0 0 0.282849451930825 0.0397466133388776 0.0601904445655226 0 0 0 0 0 0 0.00345974857203417 0.00845763603955436 0 0 0 0 0 0 0 0 0 0 0 0 0 0.0032829179238965 0 0 0 0 0 0 0 0 0 0 0 0 0 0 0 0 0 0 0 0 0 0 0 0 0 0 0 0 0 0 0 0 0 0 0 0 0 0 0 0 0 0 0 0 0 0 0 0 0 0 0 0 0 0 0 0 0 0 0 0 0 0 0 0 0 0 0 0 0 0 0 0 0 0 0 0 0 0 0 0 0 0 0 0 0 0 0 0 0 0 0 0 0 0 0 0 0 0 0 0 0 0 0 0 0 0 0 0 0 0 0 0 0 0 0 0 0 0 0 0 0 0 0 0 0 0 0 0 0 0 0 0 0 0 0 0 0 0 0 0 0 0 0 0 0 0 0 0 0 0 0 0 0 0 0 0 0 0 0 0 0 0 0 0
0 0 0 0 0 0 0 0 0 0 0 0 0 0.0786409232601785 0.0295077040467664 0.0798838999455511 0 0 0 0 0.294199821912242 0 0 0 0 0 0 0 0 0 0.0116872924094693 0 0 0 0 0 0 0 0.0239253836560343 0 0 0 0.122257380815465 0.0113123622641522 0.0286056746030573 0.0133633920098139 0 0 0 0.0117092284222314 0 0 0 0 0 0 0 0 0 0.0430471975221017 0 0.0214619074681154 0.0793590315739216 0 0 0.0158454127255424 0.0232984720517421 0 0 0 0.0404998313841097 0 0 0 0.00710189844166298 0 0 0 0.0109627156609977 0 0 0 0 0 0 0 0 0 0 0 0 0 0 0 0 0 0 0 0 0 0 0 0 0 0 0 0 0 0 0 0 0.00512261467598089 0 0 0 0 0 0 0 0 0 0 0 0 0 0 0 0.00485827293657072 0.0107659735215661 0.00778879938211861 0 0 0 0 0 0 0 0 0.0206525385109852 0 0 0 0 0 0 0 0 0 0 0 0 0 0 0 0 0 0 0 0 0 0 0 0 0 0 0 0 0 0 0 0 0 0.00414227079962322 0 0 0 0 0 0 0 0 0 0 0 0 0 0 0 0 0 0 0 0 0 0 0 0 0 0 0 0 0 0 0 0 0 0 0 0 0 0 0 0 0 0 0 0 0 0 0 0 0 0 0 0 0 0 0 0 0 0 0 0 0 0 0 0 0 0 0 0 0 0 0 0 0 0 0 0 0 0 0 0 0 0 0 0 0 0 0 0 0 0 0 0 0 0 0 0 0 0 0 0 0 0 0 0 0 0 0 0 0 0 0 0 0 0 0 0 0 0 0 0 0 0 0 0 0 0 0 0 0 0 0 0 0 0 0 0 0 0 0 0 0 0 0 0 0 0
0 0 0 0 0 0 0 0 0 0 0 0 0 0 0 0 0 0 0 0 0 0 0 0 0 0 0 0 0 0 0 0 0 0 0 0 0 0 0 0 0 0 0 0 0 0 0 0 0 0 0 0.533606531018521 0 0 0 0 0 0 0 0 0 0 0 0 0 0 0 0 0 0 0 0 0 0 0 0 0 0 0 0 0 0 0 0 0 0 0 0 0 0 0 0 0 0 0 0 0 0.258256040052962 0 0.208137428928517 0 0 0 0 0 0 0 0 0 0 0 0 0 0 0 0 0 0 0 0 0 0 0 0 0 0 0 0 0 0 0 0 0 0 0 0 0 0 0 0 0 0 0 0 0 0 0 0 0 0 0 0 0 0 0 0 0 0 0 0 0 0 0 0 0 0 0 0 0 0 0 0 0 0 0 0 0 0 0 0 0 0 0 0 0 0 0 0 0 0 0 0 0 0 0 0 0 0 0 0 0 0 0 0 0 0 0 0 0 0 0 0 0 0 0 0 0 0 0 0 0 0 0 0 0 0 0 0 0 0 0 0 0 0 0 0 0 0 0 0 0 0 0 0 0 0 0 0 0 0 0 0 0 0 0 0 0 0 0 0 0 0 0 0 0 0 0 0 0 0 0 0 0 0 0 0 0 0 0 0 0 0 0 0 0 0 0 0 0 0 0 0 0 0 0 0 0 0 0 0 0 0 0 0 0 0 0 0 0 0 0 0 0 0 0 0 0 0 0
0 0 0 0 0 0 0 0 0 0.0118205521723578 0 0 0 0 0 0 0 0 0 0 0 0 0 0 0 0 0 0 0 0 0.126838106883795 0 0 0 0 0 0 0 0 0 0 0 0 0 0 0 0 0 0 0 0 0 0 0 0 0 0 0 0 0 0 0 0 0 0 0 0 0 0 0 0 0 0 0 0 0 0 0 0 0 0 0.141974376446572 0 0.140283174477413 0 0.00859628005639056 0 0 0 0 0 0 0 0 0 0.0151383615609478 0.12867777117758 0.206585801977935 0.137051819139082 0 0 0 0 0 0 0 0 0 0 0 0 0 0 0 0 0 0 0 0 0 0 0 0 0 0 0 0 0.0264981430235445 0 0 0.0241575556348155 0 0 0 0 0 0 0 0 0 0 0 0 0 0 0 0 0 0 0 0 0 0 0 0 0 0 0 0 0 0 0 0 0 0 0 0 0 0 0 0 0 0 0 0 0 0 0 0 0 0 0 0 0 0 0 0 0 0 0 0 0 0 0 0 0 0 0.0323780574495677 0 0 0 0 0 0 0 0 0 0 0 0 0 0 0 0 0 0 0 0 0 0 0 0 0 0 0 0 0 0 0 0 0 0 0 0 0 0 0 0 0 0 0 0 0 0 0 0 0 0 0 0 0 0 0 0 0 0 0 0 0 0 0 0 0 0 0 0 0 0 0 0 0 0 0 0 0 0 0 0 0 0 0 0 0 0 0 0 0 0 0 0 0 0 0 0 0 0 0 0 0 0 0 0 0 0 0 0 0 0 0 0 0 0 0 0 0 0 0 0 0
0.0174156805820352 0 0.00987766628197199 0 0.0161286681808167 0.0172727816650633 0 0.00713087932639122 0 0.0210220650481556 0.0119402823180775 0 0 0.0186415206136842 0 0.296975139226478 0 0 0 0 0 0 0 0 0 0 0 0 0 0.0609474221988685 0.197965931925324 0 0 0 0 0 0 0 0 0 0 0 0 0 0 0 0.00517079776622813 0 0 0 0 0 0 0 0 0 0 0 0 0 0 0 0 0 0 0 0 0 0 0 0 0 0 0 0 0 0 0 0 0 0 0 0 0 0 0 0 0 0 0 0 0.0052996998058348 0 0 0 0 0 0 0 0 0 0 0 0 0 0.0122123289863421 0 0 0 0 0 0 0 0.0135384899676571 0 0 0 0 0 0 0 0.0107726948803446 0 0 0 0 0 0.199494293829372 0 0 0 0 0.00814186488033994 0 0 0 0 0 0.0535706123303117 0 0 0 0 0 0 0 0 0.00620739961104726 0 0 0 0 0 0 0.0102737805756557 0 0 0 0 0 0 0 0 0 0 0 0 0 0 0 0 0 0 0 0 0 0 0 0 0 0 0 0 0 0 0 0 0 0 0 0 0 0 0 0 0 0 0 0 0 0 0 0 0 0 0 0 0 0 0 0 0 0 0 0 0 0 0 0 0 0 0 0 0 0 0 0 0 0 0 0 0 0 0 0 0 0 0 0 0 0 0 0 0 0 0 0 0 0 0 0 0 0 0 0 0 0 0 0 0 0 0 0 0 0 0 0 0 0 0 0 0 0 0 0 0 0 0 0 0 0 0 0 0 0 0 0 0 0 0 0 0 0 0 0 0 0 0 0 0 0 0 0 0 0 0 0 0 0 0 0 0 0 0 0 0 0 0 0
0 0 0 0 0.0428684237719842 0 0 0.00606765889321854 0 0.00780261544111511 0 0 0 0.0319572328135942 0 0.50478483007997 0 0 0 0 0 0 0 0 0 0 0 0 0.0122845386159453 0.0130380804573444 0.0393632997106278 0 0 0 0 0 0 0 0.00551279627396999 0 0 0 0 0 0 0 0.0594586985350256 0 0 0 0 0 0 0 0 0 0 0 0 0 0 0 0 0 0 0 0 0 0.00406649126420049 0.0350035005328478 0.0502985108829868 0 0 0 0 0 0 0 0 0 0 0 0 0 0 0 0 0 0 0 0 0 0 0 0 0 0 0 0 0 0 0 0 0 0.00693877475933362 0 0 0 0 0 0 0 0 0 0 0.00836436150521142 0 0 0 0 0 0.00401028362940651 0 0 0 0 0 0.0547785083160557 0 0 0 0 0 0 0.0588089987727919 0 0 0.0545923957443702 0 0 0 0 0 0 0 0 0 0 0 0 0 0 0 0 0 0 0 0 0 0 0 0 0 0 0 0 0 0 0 0 0 0 0 0 0 0 0 0 0 0 0 0 0 0 0 0 0 0 0 0 0 0 0 0 0 0 0 0 0 0 0 0 0 0 0 0 0 0 0 0 0 0 0 0 0 0 0 0 0 0 0 0 0 0 0 0 0 0 0 0 0 0 0 0 0 0 0 0 0 0 0 0 0 0 0 0 0 0 0 0 0 0 0 0 0 0 0 0 0 0 0 0 0 0 0 0 0 0 0 0 0 0 0 0 0 0 0 0 0 0 0 0 0 0 0 0 0 0 0 0 0 0 0 0 0 0 0 0 0 0 0 0 0 0 0 0 0 0 0 0 0 0 0 0 0 0 0 0 0
0 0 0 0 0 0 0 0 0 0 0 0 0 0 0 0.00272035208465544 0 0 0 0 0 0 0 0 0 0 0 0 0 0.00518682256749299 0.00583912880391898 0 0 0.0241135292695543 0 0 0 0.0026007155673531 0 0 0 0 0 0 0 0 0 0 0 0 0 0 0 0 0.168487803833535 0 0 0 0 0 0 0 0 0 0 0 0 0 0 0 0 0.0029669786851923 0 0 0 0 0 0 0 0 0 0 0 0 0 0 0 0 0 0.00141936156121591 0 0 0 0 0.00343496338338356 0 0 0.00105238987551693 0 0.00149174099773251 0.0065796721455204 0.0260128911800764 0.00322815574834408 0.0121351593344456 0 0 0 0 0 0 0 0 0 0 0 0 0 0 0 0 0 0 0 0 0 0 0 0.00453241060342743 0 0 0.00435034005722955 0 0 0.00243792207683467 0 0 0 0 0 0 0 0 0.00967160339981049 0.00484935173593353 0.015081239180541 0.010422861856739 0 0.00409230954311066 0.0387224630739026 0.0351435175285813 0.0657082289740849 0.0381177430491827 0.00189232837537774 0.00850830458680634 0.102773250495432 0 0 0 0 0 0 0 0 0 0 0 0 0 0 0 0 0 0 0 0 0 0 0 0 0 0 0 0 0 0 0 0 0 0.00161288694689192 0 0 0 0 0 0 0 0 0 0 0 0 0 0 0 0 0 0 0 0 0 0 0 0 0 0 0 0 0 0 0 0 0 0 0 0 0 0 0 0 0 0 0 0 0 0 0 0 0 0 0 0 0 0 0 0 0 0 0 0 0 0 0 0 0 0 0 0 0 0.155069860721166 0 0 0 0 0 0 0 0 0 0 0 0 0 0 0 0 0 0 0 0 0 0 0 0 0 0 0 0 0 0 0 0 0 0 0 0 0 0 0 0.0175649440760205 0 0.115069803030647 0 0 0 0.00207971719974554 0.00856975912978383 0 0 0 0 0 0 0 0 0.0610443321281766 0 0.0136241204960119 0 0.0117910366966255
0 0 0 0 0 0 0 0 0 0 0 0 0 0 0.00210290755081211 0 0 0 0 0 0 0 0 0 0 0 0 0 0 0.00261039419170944 0 0 0 0 0 0 0 0.0161113947392922 0 0 0 0 0 0 0 0.0067698342347956 0.142455605475111 0 0 0 0.170841291912978 0 0 0 0 0 0 0 0.232063001233267 0 0.00685709475256792 0 0 0 0 0 0 0 0 0 0 0 0 0.0107734125050403 0 0 0 0 0 0 0 0.00198978561584073 0 0.00175374977397026 0 0.0070799729648363 0.00436553541219647 0.0111029612989481 0.0037198292097494 0.00497577154508415 0 0 0 0.00389818255129092 0 0 0.00442116471116725 0 0.00200615073740517 0 0 0 0 0 0 0 0 0 0 0 0 0 0 0 0 0 0 0 0 0 0 0 0 0 0 0 0 0 0 0.00154351819110349 0 0 0.111100702004506 0.00845199550123883 0 0 0 0 0 0 0 0 0 0 0 0 0.101447288445319 0 0 0 0 0 0 0 0.141558455441771 0 0 0 0 0 0 0 0 0 0 0 0 0 0 0 0 0 0 0 0 0 0 0 0 0 0 0 0 0 0 0 0 0 0 0 0 0 0 0 0 0 0 0 0 0 0 0 0 0 0 0 0 0 0 0 0 0 0 0 0 0 0 0 0 0 0 0 0 0 0 0 0 0 0 0 0 0 0 0 0 0 0 0 0 0 0 0 0 0 0 0 0 0 0 0 0 0 0 0 0 0 0 0 0 0 0 0 0 0 0 0 0 0 0 0 0 0 0 0 0 0 0 0 0 0 0 0 0 0 0 0 0 0 0 0 0 0 0 0 0 0 0 0 0 0 0 0 0 0 0 0 0 0 0 0 0 0 0 0 0 0 0 0 0
0 0 0 0 0 0 0 0 0 0 0 0 0 0 0 0 0 0 0 0 0 0 0 0 0 0 0 0 0 0 0 0 0 0 0 0 0 0 0 0 0 0 0 0 0 0 0 0 0 0 0 0 0 0 0 0 0 0 0 0 0 0 0 0 0 0 0 0 0 0 0 0 0 0 0 0 0 0 0 0 0 0 0 0 0 0 0 0 0.00931534544851438 0.0257154496395771 0 0 0 0 0 0 0 0 0 0.0226991332376327 0 0 0.0839857442972717 0.234569885259293 0 0 0 0 0 0 0 0 0 0 0 0 0 0 0 0 0 0 0 0 0 0 0 0 0 0 0 0 0 0 0 0 0 0 0 0 0 0 0.129393692685591 0.188892454535215 0 0.0284518004163644 0 0 0.0366341275760873 0.165317033363476 0.0455201293252829 0 0.0176569331221036 0.0118482710935916 0 0 0 0 0 0 0 0 0 0 0 0 0 0 0 0 0 0 0 0 0 0 0 0 0 0 0 0 0 0 0 0 0 0 0 0 0 0 0 0 0 0 0 0 0 0 0 0 0 0 0 0 0 0 0 0 0 0 0 0 0 0 0 0 0 0 0 0 0 0 0 0 0 0 0 0 0 0 0 0 0 0 0 0 0 0 0 0 0 0 0 0 0 0 0 0 0 0 0 0 0 0 0 0 0 0 0 0 0 0 0 0 0 0 0 0 0 0 0 0 0 0 0 0 0 0 0 0 0 0 0 0 0 0 0 0 0 0 0 0 0 0 0 0 0 0 0 0 0 0 0 0 0 0 0 0 0 0 0 0 0 0 0 0 0
0 0 0 0 0 0 0 0 0 0 0 0 0 0 0 0 0 0 0 0 0 0 0 0 0 0 0 0 0 0 0 0 0 0 0 0 0 0 0 0 0 0 0 0 0 0 0 0 0 0 0 0 0 0 0.00285162516484362 0 0 0 0.10190880322593 0 0 0 0 0 0 0 0 0 0 0 0 0 0 0 0 0 0 0 0 0 0 0 0 0 0 0.0120261471421893 0 0 0.0109739930379972 0.017924547540158 0 0 0 0 0 0 0 0 0 0 0 0 0.0214577511137313 0.00975098663621015 0 0 0 0 0 0 0 0 0 0 0 0 0 0 0 0 0 0 0 0 0 0 0 0 0 0 0 0 0 0 0 0 0 0 0 0.00684436997608341 0 0.052224139851288 0 0.34245515330554 0 0 0.131141041575047 0.0110889947659913 0.103040837384715 0.00251536326495874 0.0061919239126838 0 0.00110439385120707 0 0.115894062619455 0.0506058656319706 0 0 0 0 0 0 0 0 0 0 0 0 0 0 0 0 0 0 0 0 0 0 0 0 0 0 0 0 0 0 0 0 0 0 0 0 0 0 0 0 0 0 0 0 0 0 0 0 0 0 0 0 0 0 0 0 0 0 0 0 0 0 0 0 0 0 0 0 0 0 0 0 0 0 0 0 0 0 0 0 0 0 0 0 0 0 0 0 0 0 0 0 0 0 0 0 0 0 0 0 0 0 0 0 0 0 0 0 0 0 0 0 0 0 0 0 0 0 0 0 0 0 0 0 0 0 0 0 0 0 0 0 0 0 0 0 0 0 0 0 0 0 0 0 0 0 0 0 0 0 0 0 0 0 0 0 0 0 0 0 0 0 0
0 0 0 0 0 0 0 0 0 0 0 0 0 0 0 0 0 0 0 0 0 0 0 0 0 0 0 0 0 0 0 0 0 0 0 0 0 0 0 0 0 0 0 0 0 0.000825276102091618 0 0 0 0 0.0119465888367916 0 0 0 0 0 0 0 0.146814259721772 0 0.00072500891211787 0 0 0 0 0 0 0 0 0 0 0 0.000614946417740312 0 0 0 0 0 0 0 0 0 0 0 0 0.0109367750471209 0.00103152189492287 0 0.0254769717205942 0.0708037958723155 0.00797379535840343 0.0017832975766466 0.0115266476451583 0 0.00338573333010388 0 0 0 0 0 0 0 0.0741994998487943 0.0871028934582768 0 0 0 0 0 0 0 0 0 0 0 0 0 0 0 0 0 0 0 0 0 0 0 0 0 0 0 0 0 0 0 0 0 0 0 0.00224590490750231 0 0.049893673271989 0.22411781823344 0 0 0.00204007610707485 0.0831651655212159 0.00180907371435994 0.0183719949021112 0.0271061231650282 0.00288138270116501 0.00170969405211289 0.00216990677979267 0 0.101395090193652 0.0279470847077055 0 0 0 0 0 0 0 0 0 0 0 0 0 0 0 0 0 0 0 0 0 0 0 0 0 0 0 0 0 0 0 0 0 0 0 0 0 0 0 0 0 0 0 0 0 0 0 0 0 0 0 0 0 0 0 0 0 0 0 0 0 0 0 0 0 0 0 0 0 0 0 0 0 0 0 0 0 0 0 0 0 0 0 0 0 0 0 0 0 0 0 0 0 0 0 0 0 0 0 0 0 0 0 0 0 0 0 0 0 0 0 0 0 0 0 0 0 0 0 0 0 0 0 0 0 0 0 0 0 0 0 0 0 0 0 0 0 0 0 0 0 0 0 0 0 0 0 0 0 0 0 0 0 0 0 0 0 0 0 0 0 0 0
0 0 0 0 0 0 0 0 0 0 0 0 0 0 0 0 0 0 0 0 0 0 0 0 0 0 0 0 0 0 0 0 0 0 0 0 0 0.00552437744147425 0 0 0 0 0 0 0 0 0 0 0 0 0 0 0 0 0 0 0 0 0 0 0 0 0 0 0 0 0 0 0 0 0 0 0 0 0 0 0 0 0 0 0 0 0 0 0 0 0 0 0 0 0 0 0 0 0 0 0 0 0 0 0 0 0 0 0 0 0 0 0 0 0 0 0 0 0 0 0 0 0 0 0 0 0 0 0 0 0 0 0 0 0.00592649726654263 0 0 0 0 0 0 0 0 0.0385305360396605 0 0 0 0 0 0.343580234974215 0 0 0.0432648633231216 0 0.255217841542043 0 0 0.0171097294412462 0 0 0 0 0 0 0 0 0 0 0 0 0 0 0 0 0 0 0 0 0 0 0 0 0 0 0 0 0 0 0 0 0 0 0 0 0 0 0 0 0 0 0 0 0 0 0 0 0 0 0 0 0 0 0 0 0 0 0 0 0 0 0 0 0 0 0 0 0 0 0 0 0 0 0 0 0 0 0 0 0 0 0 0 0 0 0 0 0 0 0 0 0 0 0 0 0 0 0 0 0 0 0 0 0.117480656902384 0 0 0 0 0 0 0 0 0 0 0 0 0 0 0 0 0 0 0 0 0 0 0 0 0 0 0 0 0 0 0 0 0 0 0 0 0 0 0 0 0 0.115179751213239 0.00869784151073675 0 0 0 0 0 0 0 0 0 0 0 0 0.040453602694385 0.00524244369618522 0.00379162395476742 0 0
0 0 0 0 0 0 0 0 0 0 0 0 0 0 0 0.00932797674529662 0 0 0 0 0 0 0 0 0 0 0 0 0 0 0 0 0 0 0 0 0 0 0 0 0 0 0 0 0 0 0 0 0 0 0 0 0 0 0 0.00317237814196642 0.00510762235870177 0 0 0 0 0 0 0 0 0 0 0 0 0 0 0 0 0 0 0 0 0 0 0 0 0 0 0 0 0 0 0 0 0.00232859536077824 0.00276428271943875 0.00232095435877405 0.00223655601845499 0 0.0285220065688633 0 0 0 0 0.0173546655247363 0 0 0 0.0263554452039346 0 0 0 0 0 0 0 0 0 0 0 0 0 0 0 0 0 0 0 0 0 0 0 0 0 0 0 0 0 0 0 0 0 0 0 0.0158156461305032 0 0.0246225428219507 0 0.00668403397363211 0.204061045099791 0 0 0.0320080939292238 0.065584275313494 0.0402404751047375 0.382480484968055 0.0162938209678047 0 0.0300722426244277 0.0457859008917969 0 0 0 0 0 0 0 0 0 0 0 0 0 0 0 0 0 0 0 0 0 0 0 0 0 0 0 0 0 0 0 0 0 0 0 0 0 0 0 0 0 0 0 0 0 0 0 0 0 0 0 0 0 0 0 0 0 0 0 0 0 0 0 0 0 0 0 0 0 0 0 0 0 0 0 0 0 0 0 0 0 0 0 0 0 0 0 0 0 0 0 0 0 0 0 0 0 0 0 0 0 0 0 0.0103661241752887 0 0 0 0 0 0 0 0 0 0 0 0 0 0 0 0 0 0 0 0 0 0 0 0 0 0 0 0 0 0 0 0 0 0 0 0 0 0 0 0 0 0.00818608738780912 0.0153144429901384 0 0 0 0 0 0 0 0.00299430062040161 0 0 0 0 0 0 0 0 0
0 0 0 0 0 0 0 0 0 0 0 0 0 0 0 0 0 0 0 0 0 0 0 0 0 0 0 0 0 0 0 0 0 0 0 0 0 0 0 0 0 0 0 0 0 0 0 0 0 0 0 0 0 0 0 0 0 0 0.128574126781898 0 0 0 0 0 0 0 0 0 0 0 0 0 0 0 0 0 0 0 0 0 0 0 0 0 0 0.00235639565483614 0.00121638435942281 0 0.0101819991874194 0.0400378333551529 0 0 0.00597456500306538 0 0 0 0 0 0 0 0 0 0.021598950206399 0 0 0 0 0 0 0 0 0 0 0 0 0 0 0 0 0 0 0 0 0 0 0 0 0 0 0 0 0 0 0 0 0 0 0 0 0 0.0629262976997866 0 0.163016044617568 0.157964864305465 0 0 0 0.0384393535658581 0.0248739633521994 0 0 0 0 0 0.26755177514772 0.0752874467632096 0 0 0 0 0 0 0 0 0 0 0 0 0 0 0 0 0 0 0 0 0 0 0 0 0 0 0 0 0 0 0 0 0 0 0 0 0 0 0 0 0 0 0 0 0 0 0 0 0 0 0 0 0 0 0 0 0 0 0 0 0 0 0 0 0 0 0 0 0 0 0 0 0 0 0 0 0 0 0 0 0 0 0 0 0 0 0 0 0 0 0 0 0 0 0 0 0 0 0 0 0 0 0 0 0 0 0 0 0 0 0 0 0 0 0 0 0 0 0 0 0 0 0 0 0 0 0 0 0 0 0 0 0 0 0 0 0 0 0 0 0 0 0 0 0 0 0 0 0 0 0 0 0 0 0 0 0 0 0 0 0 0 0
0 0 0 0 0 0 0 0 0 0 0 0 0 0 0 0.046159205521171 0 0 0 0 0 0.00211907018549309 0 0 0 0 0 0 0 0.0109607147594936 0.0443533037715626 0 0 0 0 0 0 0 0 0 0 0 0 0 0 0 0 0 0 0 0 0.00209585709594277 0 0 0 0 0 0 0.00839689031056698 0 0 0 0 0 0 0 0 0 0 0 0 0 0 0 0 0.00297033544881653 0 0 0 0 0 0 0 0 0 0 0.00177802696349264 0 0.0086814973779585 0.0132731750484081 0 0 0 0.00189561208962496 0 0 0 0 0 0.00967063685337523 0 0 0 0 0 0 0 0 0 0 0 0 0 0 0 0 0 0 0 0 0 0 0 0 0 0 0 0.0129259139164318 0 0 0 0 0 0 0 0 0 0.00129418137741625 0 0.00489356381832531 0 0 0.0187375998543139 0.00467095157758745 0 0.0252241555180928 0.0522523869934514 0 0.131220789403456 0 0.097060357548333 0 0 0 0.260010940125097 0.0177606898487384 0 0 0 0 0 0 0 0 0 0 0 0 0 0 0 0 0 0 0 0 0 0 0 0 0 0 0 0 0 0 0 0 0 0 0 0 0 0 0 0 0 0 0 0 0 0 0 0 0 0 0 0 0 0 0 0 0 0 0 0 0 0 0 0 0 0 0 0 0 0 0 0 0 0 0 0 0 0 0 0 0 0 0 0 0 0 0 0 0 0 0 0 0 0 0 0 0 0 0 0 0 0 0.0714964928766521 0 0 0 0 0 0 0 0 0 0 0 0 0 0 0 0 0 0 0 0 0 0 0 0 0 0 0 0 0 0 0 0 0 0 0 0 0 0 0 0 0 0.0780398186925584 0.0216089549126163 0 0 0 0 0 0 0 0.0116132883661219 0 0 0 0 0.0307181825944637 0.00383496361387433 0.00428244353656411 0 0
0 0 0 0 0 0 0 0 0 0 0 0 0 0 0 0.00364879658054496 0 0 0 0 0 0 0 0 0 0 0 0 0 0 0 0 0 0 0 0 0 0 0 0 0 0 0 0 0 0 0 0 0 0 0 0 0 0 0 0 0 0 0.0109300824321268 0 0 0 0 0 0 0 0 0 0 0 0 0 0 0 0 0.00108154891897606 0 0 0 0 0 0 0 0 0 0 0 0 0.013248268189127 0.0245420548094812 0 0 0 0 0.00212622638660758 0 0 0 0 0.0128891544415755 0 0 0.00834715469333381 0.00360971218626454 0 0 0 0 0 0 0 0 0 0 0 0 0 0 0 0 0 0 0 0 0 0 0 0 0 0 0 0 0 0 0 0 0 0 0 0.0375072618133321 0 0.020237712853807 0.141034955828806 0.0384238628602088 0.0164028645443299 0.0418651018672518 0.0273886518126228 0.106291430448478 0 0 0.137620473789739 0 0 0 0.321423551253861 0.0313811342895249 0 0 0 0 0 0 0 0 0 0 0 0 0 0 0 0 0 0 0 0 0 0 0 0 0 0 0 0 0 0 0 0 0 0 0 0 0 0 0 0 0 0 0 0 0 0 0 0 0 0 0 0 0 0 0 0 0 0 0 0 0 0 0 0 0 0 0 0 0 0 0 0 0 0 0 0 0 0 0 0 0 0 0 0 0 0 0 0 0 0 0 0 0 0 0 0 0 0 0 0 0 0 0 0 0 0 0 0 0 0 0 0 0 0 0 0 0 0 0 0 0 0 0 0 0 0 0 0 0 0 0 0 0 0 0 0 0 0 0 0 0 0 0 0 0 0 0 0 0 0 0 0 0 0 0 0 0 0 0 0 0 0 0
0 0 0 0 0 0 0 0 0 0 0 0 0 0 0 0 0 0 0 0 0 0 0 0 0 0 0 0 0 0 0 0 0 0 0 0 0 0 0 0 0 0 0 0 0 0 0 0 0 0 0 0 0 0 0.00473268190710692 0 0 0 0 0 0 0 0 0 0 0 0 0 0 0 0 0 0 0 0 0 0 0 0 0 0 0 0 0 0 0 0 0 0.00335247408169404 0.00428108015866263 0 0 0 0 0.0071288895753702 0 0 0 0 0.00103466773400362 0.00962319652057265 0.015585121409795 0.0308466302354995 0.13608643150719 0 0 0 0 0 0 0 0 0 0 0 0 0 0 0 0 0 0 0 0 0 0 0 0 0 0 0 0 0 0 0 0 0 0 0 0.0307089112875114 0 0.0823872459301104 0.00310588168373563 0.0511421428268656 0 0.0231730038566105 0 0 0 0 0.258726220726057 0.230039577931954 0.0663524997258885 0.041693342901372 0 0 0 0 0 0 0 0 0 0 0 0 0 0 0 0 0 0 0 0 0 0 0 0 0 0 0 0 0 0 0 0 0 0 0 0 0 0 0 0 0 0 0 0 0 0 0 0 0 0 0 0 0 0 0 0 0 0 0 0 0 0 0 0 0 0 0 0 0 0 0 0 0 0 0 0 0 0 0 0 0 0 0 0 0 0 0 0 0 0 0 0 0 0 0 0 0 0 0 0 0 0 0 0 0 0 0 0 0 0 0 0 0 0 0 0 0 0 0 0 0 0 0 0 0 0 0 0 0 0 0 0 0 0 0 0 0 0 0 0 0 0 0 0 0 0 0 0 0 0 0 0 0 0 0 0 0 0 0 0 0 0 0 0 0
0 0 0 0 0 0 0 0 0 0 0 0 0 0 0 0 0 0 0 0 0 0 0 0 0 0 0 0 0 0 0.000799680509212176 0 0 0 0 0 0 0 0 0 0 0 0 0 0 0 0 0 0 0 0 0 0 0 0.0030716152204513 0 0 0 0 0 0 0 0 0 0 0 0 0 0 0 0 0 0 0 0 0 0 0 0 0 0 0 0 0 0 0 0 0 0 0.000865726996612696 0 0 0 0 0.00949369688918878 0 0 0 0 0.00309287263531042 0.00902010219620275 0.00596300545349262 0.00461848182568507 0.0373266174524651 0 0 0 0 0 0 0 0 0 0 0 0 0 0 0 0 0 0 0 0 0 0 0 0 0 0 0 0 0 0 0 0 0 0 0 0.0358845936499723 0 0.014177999231558 0.00477836019124647 0.00339767267116443 0.0545545878297666 0.137656776254759 0 0.0443275142052387 0.0775923550938164 0.161699815288146 0 0.123358247723412 0.01119289107426 0.0742603211323815 0.0301557409037468 0 0 0 0 0 0 0 0 0 0 0 0 0 0 0 0 0 0 0 0 0 0 0 0 0 0 0 0 0 0 0 0 0 0 0.000348858510271286 0 0 0 0 0 0 0 0 0 0 0 0 0 0 0 0 0 0 0 0 0 0 0 0 0 0 0 0 0 0 0 0 0 0 0 0 0 0 0 0 0 0 0 0 0 0 0 0 0 0 0 0 0 0 0 0 0 0 0 0 0 0 0 0 0 0 0 0 0.0555137758843867 0 0 0 0 0 0 0 0 0 0 0 0 0 0 0 0 0 0 0 0 0 0 0 0 0 0 0 0 0 0 0 0 0 0 0 0 0 0 0 0.00337475645336104 0 0.0503728729688919 0.0124754549858712 0 0 0 0.00604242858014383 0 0 0 0.00103265805209461 0 0 0 0 0.0188768776183121 0.0038245619695712 0 0.000849080549007161 0
0 0 0 0 0 0 0 0 0 0 0 0 0 0 0 0 0 0 0 0 0 0 0 0 0 0 0 0 0 0 0 0 0.00332513014108147 0 0 0 0 0 0 0 0 0 0 0 0 0 0 0 0 0 0 0 0 0 0.00639362151138245 0 0 0 0 0 0 0 0 0 0 0 0 0 0 0 0 0 0 0 0 0 0 0 0 0 0 0 0 0 0 0 0 0 0 0 0 0.00517434674356921 0 0 0.033021727906852 0 0 0 0 0 0.0208862454637592 0.0584034368446808 0.0176432124141673 0.10411370954744 0 0 0 0 0 0 0 0 0 0 0 0 0 0 0 0 0 0 0 0 0 0 0 0 0 0 0 0 0 0 0 0 0 0 0 0.0412474796353441 0 0 0 0.0039946704880311 0 0.0116196546691733 0 0 0 0.284874521656719 0.244427552690773 0 0.0757947702678945 0.0275871501139205 0 0 0 0 0 0 0 0 0 0 0 0 0 0 0 0 0 0 0 0 0 0 0 0 0 0 0 0 0 0 0 0 0 0 0 0 0 0 0 0 0 0 0 0 0 0 0 0 0 0 0 0 0 0 0 0 0 0 0 0 0 0 0 0 0 0 0 0 0 0 0 0 0 0 0 0 0 0 0 0 0 0 0 0 0 0 0 0 0 0 0 0 0 0 0 0 0 0 0 0 0 0 0 0 0.0253072163758898 0 0 0 0 0 0 0 0 0 0 0 0 0 0 0 0 0 0 0 0 0 0 0 0 0 0 0 0 0 0 0 0 0 0 0 0 0 0 0 0 0 0.0196186542507585 0.00748554236632242 0 0 0 0 0 0 0 0 0 0 0 0 0.00534624998084316 0.00373510693139822 0 0 0
0 0 0 0 0 0 0 0 0 0 0 0 0 0 0 0 0 0 0 0 0 0 0 0 0.00146706617537391 0 0 0 0 0 0 0.000764524854647964 0.0166319308953291 0 0 0 0 0 0 0 0.00283544973568507 0 0 0 0 0 0 0.00363845334692799 0 0 0 0 0 0 0 0 0 0 0 0 0 0 0 0 0 0 0 0 0 0 0 0 0 0 0 0 0 0 0 0 0 0 0 0 0 0 0 0 0.00688875420486643 0.00641780179658899 0.0390176161891195 0.0605865333397324 0.0401348181357283 0 0.116536225073529 0 0 0 0 0 0.0126108941625098 0.116869768962765 0.0805926079679451 0.148758136776831 0 0 0 0 0 0 0 0 0 0 0 0 0 0 0 0 0 0 0 0 0 0 0 0 0 0 0 0 0 0 0 0 0 0 0 0.00339140489680253 0 0.0180476892137994 0.00279686898499692 0.00839685279510617 0 0 0 0 0 0.136088440820793 0.0367313717650194 0.125531333874786 0 0.0152654560311172 0 0 0 0 0 0 0 0 0 0 0 0 0 0 0 0 0 0 0 0 0 0 0 0 0 0 0 0 0 0 0 0 0 0 0 0 0 0 0 0 0 0 0 0 0 0 0 0 0 0 0 0 0 0 0 0 0 0 0 0 0 0 0 0 0 0 0 0 0 0 0 0 0 0 0 0 0 0 0 0 0 0 0 0 0 0 0 0 0 0 0 0 0 0 0 0 0 0 0 0 0 0 0 0 0 0 0 0 0 0 0 0 0 0 0 0 0 0 0 0 0 0 0 0 0 0 0 0 0 0 0 0 0 0 0 0 0 0 0 0 0 0 0 0 0 0 0 0 0 0 0 0 0 0 0 0 0 0 0 0 0 0 0 0 0
0 0 0 0 0 0 0 0 0 0 0 0 0 0 0 0 0 0 0 0 0 0 0 0 0 0 0 0 0 0 0 0 0.113616205025665 0.016936160584647 0 0 0 0 0 0 0 0 0 0 0 0 0 0 0 0 0 0 0 0 0 0 0 0 0 0 0 0 0 0 0 0 0 0 0 0 0 0 0 0 0 0 0 0 0 0 0 0 0 0 0 0 0 0 0 0.00314709296637907 0.00291537277504413 0.00740059502685362 0.00240518253941141 0 0.0229407276107084 0 0 0 0 0 0.219514611819416 0.0614176688161331 0.00644010425636941 0.0203500991420512 0 0 0 0 0 0 0 0 0 0 0 0 0 0 0 0 0 0 0 0 0 0 0 0 0 0 0 0 0 0 0 0 0 0 0 0.0147384066952198 0 0.0117053844049471 0 0 0.011600658076949 0.0343299654848591 0 0 0 0.0826523171340576 0.235546176937476 0.044161529568941 0.0147548279279602 0 0 0 0 0 0 0 0 0 0 0 0 0 0 0 0 0 0 0 0 0 0 0 0 0 0 0 0 0 0 0 0 0 0 0 0.00292344633735554 0 0 0 0 0 0 0 0 0 0 0 0 0 0 0 0 0 0 0 0 0 0 0 0 0 0 0 0 0 0 0 0 0 0 0 0 0 0 0 0 0 0 0 0 0 0 0 0 0 0 0 0 0 0 0 0 0 0 0 0 0 0 0 0 0 0 0 0 0 0.0324409233498466 0 0 0 0 0 0 0 0 0 0 0 0 0 0 0 0 0 0 0 0 0 0 0 0 0 0 0 0 0 0 0 0 0 0 0 0 0 0 0 0 0 0.00666680287126223 0 0 0 0.00390219088243358 0 0 0 0 0 0 0 0 0 0.00256410620574659 0 0 0 0.0249294435602663
0 0 0 0 0 0 0 0 0 0 0 0 0 0 0 0.00608744005878095 0 0 0 0 0 0 0 0 0 0 0 0 0 0.00909938722956069 0.0192674262258962 0 0 0.0011251131848523 0 0 0 0.00135383650484752 0 0 0 0 0 0 0 0 0 0 0 0 0.00896920709625068 0 0 0 0.00422263101212042 0 0 0 0.0435672606832828 0 0 0 0 0 0 0 0 0 0 0 0 0 0 0 0 0.000542324177101166 0 0 0 0 0 0 0 0 0 0.0011683797797027 0.00107249476766222 0 0.00659446682019907 0.0331098476660055 0.00119027182891985 0 0.00365831672826582 0.00118664432990745 0 0.000781168737962601 0 0.00183355085836183 0 0.00147713728321019 0 0 0.0118013911408507 0 0 0 0 0 0 0 0 0 0 0 0 0 0 0 0 0 0 0 0 0 0 0 0 0.0110200001878845 0 0 0.00150739887672023 0 0 0.000974453310489327 0 0 0 0.000754544184751427 0 0.0432918177410412 0.0420461814808184 0 0.0689845630379063 0.0922220934166435 0 0.0127103507461661 0.128117024808161 0.0915926386069532 0.139781931822914 0 0.023259879538356 0 0 0 0 0.0377780040549918 0 0 0 0 0 0 0 0 0 0 0 0 0 0 0 0 0 0 0 0 0 0 0 0 0 0 0 0 0 0 0 0 0 0 0 0 0 0 0 0 0 0 0 0 0 0 0 0 0 0 0 0 0 0 0 0 0 0 0 0 0 0 0 0 0 0 0 0 0 0 0 0 0 0 0 0 0 0 0 0 0 0 0 0 0 0 0 0 0 0 0 0 0 0 0 0 0 0 0 0 0 0 0.0500253130269735 0 0 0 0 0 0 0 0 0 0 0 0 0 0 0 0 0 0 0 0 0 0 0 0 0 0 0 0 0 0 0 0 0 0 0 0 0 0 0 0 0 0.0479784374102029 0.0130691280834349 0 0 0 0 0 0 0 0.00588363093947422 0 0 0 0 0.0216884726524274 0.00464630837022008 0.00341200087034944 0 0.00114753071938051
0 0 0 0 0 0 0 0 0 0 0 0 0 0 0 0.00204746856758195 0 0 0 0 0 0 0 0 0 0 0 0 0 0.00335912811868913 0.00603879840756434 0 0 0 0 0 0 0 0 0 0 0 0 0 0 0 0 0 0 0 0 0 0 0 0 0 0 0 0.0776361341574719 0 0 0 0 0 0 0 0 0 0 0 0 0 0 0 0 0 0 0 0 0 0 0 0 0 0 0 0 0 0 0.00811854067459107 0 0 0 0 0 0 0 0.00316226039129561 0 0 0 0 0 0 0 0 0 0 0 0 0 0 0 0 0 0 0 0 0 0 0 0 0 0 0 0 0 0.0048096607153958 0 0 0 0 0 0 0 0 0 0 0 0 0 0 0.180570237228104 0.152373394190128 0 0 0.216110643761891 0.0375044982054996 0.0818081478956061 0 0 0 0 0 0.226461087686182 0 0 0 0 0 0 0 0 0 0 0 0 0 0 0 0 0 0 0 0 0 0 0 0 0 0 0 0 0 0 0 0 0 0 0 0 0 0 0 0 0 0 0 0 0 0 0 0 0 0 0 0 0 0 0 0 0 0 0 0 0 0 0 0 0 0 0 0 0 0 0 0 0 0 0 0 0 0 0 0 0 0 0 0 0 0 0 0 0 0 0 0 0 0 0 0 0 0 0 0 0 0 0 0 0 0 0 0 0 0 0 0 0 0 0 0 0 0 0 0 0 0 0 0 0 0 0 0 0 0 0 0 0 0 0 0 0 0 0 0 0 0 0 0 0 0 0 0 0 0 0 0 0 0 0 0 0 0 0 0 0 0 0 0
0 0 0 0 0 0 0 0 0 0 0 0 0 0 0 0 0 0 0 0 0 0 0 0 0 0 0 0 0 0 0 0 0 0 0 0 0 0 0 0 0 0 0 0 0 0 0 0 0 0 0 0 0 0 0 0 0 0 0 0 0 0 0 0 0 0 0 0 0 0 0 0 0 0 0 0 0 0 0 0 0 0 0 0 0 0 0 0 0 0 0 0 0 0 0 0 0 0 0 0 0 0 0 0 0 0 0 0 0 0 0 0 0 0 0 0 0 0 0 0 0 0 0 0 0 0 0 0 0 0 0 0 0 0 0 0 0 0 0 0 0 0 0 0 0 0 0 0 0 0 0 0 0 0 0 0 0 0.272971082092246 0 0.0392200424475718 0 0.0549930824394507 0 0.197828429396905 0 0.0290529975601277 0 0 0 0 0 0 0 0 0 0 0.0406231005607462 0.202075001101431 0 0 0 0 0 0 0 0 0 0 0 0 0 0 0 0 0 0 0 0 0 0 0 0 0 0 0 0 0 0 0 0 0 0 0 0 0 0 0 0 0 0 0 0 0 0 0 0 0 0 0 0 0 0 0 0 0 0 0 0 0 0 0 0 0 0 0 0 0 0 0 0 0 0 0 0 0 0 0 0 0 0 0 0 0 0 0 0 0 0 0 0 0 0 0 0 0 0 0 0 0 0 0 0 0 0 0 0 0.0492327240369621 0.00904498723422865 0 0.0682462761776014 0.0367122769527292 0 0 0 0 0 0 0 0 0 0 0 0 0 0 0 0 0 0 0 0 0 0 0 0 0 0 0 0
0 0 0 0 0 0 0 0 0 0 0 0 0 0 0 0 0 0 0 0 0 0 0 0 0 0 0 0 0 0 0 0 0 0 0 0 0 0 0 0 0 0 0 0 0 0 0 0 0 0 0 0 0 0 0 0 0 0 0 0 0 0 0 0 0 0 0 0 0 0 0 0 0 0 0 0 0 0 0 0 0 0 0 0 0 0 0 0 0 0 0 0 0 0 0 0 0 0 0 0 0 0 0 0 0 0 0 0 0 0 0 0 0 0 0 0 0 0 0 0 0 0 0 0 0 0 0 0 0 0 0 0 0 0 0 0 0 0 0 0 0 0 0 0 0 0 0 0 0 0 0 0 0 0 0 0 0.125153594054303 0 0.0149641371984176 0.0647917441047658 0.00475910617163258 0.125508958432006 0.0203737718395414 0.0741327195000007 0 0.0581206666933303 0.00669448335057229 0 0 0 0 0 0 0 0 0 0.26233439262573 0.116912614765845 0.00207561094212532 0 0.00724388913713547 0 0 0 0 0 0 0 0 0 0 0 0 0 0 0 0 0 0 0 0 0 0 0 0 0 0 0 0 0 0 0 0 0 0 0 0 0 0 0 0 0 0 0 0 0 0 0 0 0 0 0 0 0 0 0 0 0 0 0 0 0 0 0 0 0 0 0 0 0 0 0 0 0 0 0 0 0 0 0 0 0 0 0 0 0 0 0 0 0 0 0 0 0 0 0 0 0 0 0 0 0 0 0 0 0 0.0249703631215567 0.00410143430722197 0 0.0642216466992221 0.0168744725782847 0.00676639447830835 0 0 0 0 0 0 0 0 0 0 0 0 0 0 0 0 0 0 0 0 0 0 0 0 0 0 0
0 0 0 0 0 0 0 0 0 0 0 0 0 0 0 0 0 0 0 0 0 0 0 0 0 0 0 0 0 0 0 0 0 0 0 0 0 0 0 0 0 0 0 0 0 0 0 0 0 0 0 0 0 0 0 0 0 0 0 0 0 0 0 0 0 0 0 0 0 0 0 0 0 0 0 0 0 0 0 0 0 0 0 0 0 0 0 0 0 0 0 0 0 0 0 0 0 0 0 0 0 0 0 0 0 0 0 0 0 0 0 0 0 0 0 0 0 0 0 0 0 0 0 0 0 0 0 0 0 0 0 0 0 0 0 0 0 0 0 0 0 0 0 0 0 0 0 0 0 0 0 0 0 0 0 0 0 0.0180540472411946 0 0 0 0 0.355082016689805 0.019758037713934 0.00483923124100283 0.46059588890076 0.048971886840146 0 0 0 0 0 0 0 0 0 0.0429392005029266 0.00611675131264866 0 0 0 0 0 0 0.0326650851289909 0 0 0 0 0 0 0 0 0 0 0 0 0 0 0 0 0 0 0 0 0 0 0 0 0 0 0 0 0 0 0 0.00763773240828044 0 0 0 0 0 0 0 0 0 0 0 0 0 0 0 0 0 0 0 0 0 0 0 0 0 0 0 0 0 0 0 0 0 0 0 0 0 0 0 0 0 0 0 0 0 0 0 0 0 0 0 0 0 0 0 0 0 0 0 0 0 0 0 0 0 0 0 0 0 0 0 0 0 0 0.00334012202031075 0 0 0 0 0 0 0 0 0 0 0 0 0 0 0 0 0 0 0 0 0 0 0 0 0 0 0
0 0 0 0 0 0 0 0 0 0 0 0 0 0 0 0 0 0 0 0 0 0 0 0 0 0 0 0 0 0 0 0 0 0 0 0 0 0 0 0 0 0 0 0 0 0 0 0 0 0 0 0 0 0 0 0 0 0 0 0 0 0 0 0 0 0 0 0 0 0 0 0 0 0 0 0 0 0 0 0 0 0 0 0 0 0 0 0 0 0 0 0 0 0 0 0 0 0 0 0 0 0 0 0 0 0 0 0 0 0 0 0 0 0 0 0 0 0 0 0 0 0 0 0 0 0 0 0 0 0 0 0 0 0 0 0 0 0 0 0 0 0 0 0 0 0 0 0 0 0 0 0 0 0 0 0 0.0201670259557002 0.0726652520201082 0 0 0.00495482078372881 0.118502912651593 0.0369435891573552 0.0212054590173243 0 0 0 0 0 0 0 0 0 0 0 0.0130806397736482 0.228443591487259 0.0311798136851804 0 0.0103375735513065 0 0 0.0127127524377305 0.0246470107159324 0 0 0 0 0 0 0 0 0 0 0 0.00183108303754004 0 0 0 0 0 0 0 0 0 0 0 0 0 0 0 0 0 0 0 0 0 0 0 0 0 0 0 0 0 0 0 0 0 0 0 0 0 0 0 0 0 0 0 0.00549075113310199 0 0 0 0 0 0 0 0 0 0 0 0 0 0 0 0 0 0 0 0 0 0 0 0 0 0 0 0 0 0 0 0 0 0 0 0 0 0 0 0 0 0 0 0 0 0 0.111987011132744 0 0 0.209222666483726 0.0624901195447349 0.0119748621268825 0 0 0.00216306530440355 0 0 0 0 0 0 0 0 0 0 0 0 0 0 0 0 0 0 0 0 0 0 0 0
0 0 0 0 0 0 0 0 0 0 0 0 0 0 0 0 0 0 0 0 0 0 0 0 0 0 0 0 0 0 0 0 0 0 0 0 0 0 0 0 0 0 0 0 0 0 0 0 0 0 0 0 0 0 0 0 0 0 0 0 0 0 0 0 0 0 0 0 0 0 0 0 0 0 0 0 0 0 0 0 0 0 0 0 0 0 0 0 0 0 0 0 0 0 0 0 0 0 0 0 0 0 0 0 0 0 0 0 0 0 0 0 0 0 0 0 0 0 0 0 0 0 0 0 0 0 0 0 0 0 0 0 0 0 0 0 0 0 0 0 0 0 0 0 0 0 0 0 0 0 0 0 0 0 0 0 0 0.00945680761168395 0 0.00877889788629408 0 0 0 0 0 0 0.0192575577349625 0 0 0 0 0 0 0 0 0 0 0.00777196056272799 0 0 0 0 0 0 0 0 0 0 0 0 0 0 0 0 0.0189782275160415 0.00354955101978137 0.0259951688800384 0 0 0 0 0 0 0 0 0 0 0 0.00598294134029129 0 0 0 0 0 0 0 0.0977327764359023 0 0 0 0 0 0 0 0 0 0 0.00967766264428381 0 0 0 0 0 0 0 0 0 0 0 0 0 0 0 0 0 0 0 0 0 0 0 0 0 0 0 0 0 0 0 0 0 0 0 0 0 0 0 0 0 0 0 0 0 0 0 0 0 0 0 0 0 0 0 0 0 0 0.044463153989359 0.108581187984613 0.0976637318286662 0 0.151256788032992 0.304885931140925 0 0 0 0 0.0292995716955065 0.00920271555362716 0 0 0 0 0 0 0 0 0.0474653681423034 0 0 0 0 0 0 0 0 0 0 0 0
0 0 0 0 0 0 0 0 0 0 0 0 0 0 0 0 0 0 0 0 0 0 0 0 0 0 0 0 0 0 0 0 0 0 0 0 0 0 0 0 0 0 0 0 0 0 0 0 0 0 0 0 0 0 0 0 0 0 0 0 0 0 0 0 0 0 0 0 0 0 0 0 0 0 0 0 0 0 0 0 0 0 0 0 0 0 0 0 0 0 0 0 0 0 0 0 0 0 0 0 0 0 0 0 0 0 0 0 0 0 0 0 0 0 0 0 0 0 0 0 0 0 0 0 0 0 0 0 0 0 0 0 0 0 0 0 0 0 0 0 0 0 0 0 0 0 0 0 0 0 0 0 0 0 0 0 0.0259311566249045 0.129080864739502 0 0.108669846137549 0 0 0 0.0428341839450022 0 0.0553400509971967 0.00676205764896107 0 0 0 0 0 0 0 0 0 0.473997402589159 0.0580404201771501 0.00685851159465481 0 0.01012575989062 0 0 0 0 0 0 0 0 0 0 0 0 0 0 0 0 0 0 0 0 0 0 0 0 0 0 0 0 0 0 0 0 0 0 0 0 0 0 0 0 0 0 0 0 0 0 0 0 0 0 0 0 0 0 0 0 0 0 0 0 0 0 0 0 0 0 0 0 0 0 0 0 0 0 0 0 0 0 0 0 0 0 0 0 0 0 0 0 0 0 0 0 0 0.0283029345331724 0 0 0 0 0.0419994964118059 0 0 0 0 0 0 0 0 0 0.0120573147103221 0 0 0 0 0 0 0 0 0 0 0 0 0 0 0 0 0 0 0 0 0 0 0 0 0 0 0 0 0
0 0 0 0 0 0 0 0 0 0 0 0 0 0 0 0 0 0 0 0 0 0 0 0 0 0 0 0 0 0 0 0 0 0 0 0 0 0 0 0 0 0 0 0 0 0 0 0 0 0 0 0 0 0 0 0 0 0 0 0 0 0 0 0 0 0 0 0 0 0 0 0 0 0 0 0 0 0 0 0 0 0 0 0 0 0 0 0 0 0 0 0 0 0 0 0 0 0 0 0 0 0 0 0 0 0 0 0 0 0 0 0 0 0 0 0 0 0 0 0 0 0 0 0 0 0 0 0 0 0 0 0 0 0 0 0 0 0 0 0 0 0 0 0 0 0 0 0 0 0 0 0 0 0 0 0 0 0.0100485822870589 0.14515738626468 0.0162467062202172 0 0 0 0.0212251257521611 0.0130826532986126 0.309532175777163 0.0765697043898813 0 0 0 0 0 0 0 0 0.0135377199261022 0.131608922760278 0.00228917241533899 0.00353631535442477 0.0308333391950744 0 0 0.00445246630217011 0.0278063701967785 0.123209596269747 0 0 0 0 0 0 0 0 0.0207343417498593 0 0 0 0 0 0 0 0 0 0 0 0 0 0 0 0 0 0 0 0 0 0 0 0 0 0 0 0.0114128145141334 0 0 0 0.00464032401513349 0 0 0 0 0 0 0 0 0 0 0 0 0 0.000840573487984341 0 0 0 0 0 0 0 0 0 0 0 0 0 0 0 0 0 0 0 0 0 0 0 0 0 0 0 0 0 0 0 0 0 0 0.00589138240445246 0 0 0 0 0.00599295796314991 0 0 0 0 0 0.00108926573150656 0 0 0 0.017338778844049 0 0 0 0.00163499551020355 0.00128832936984089 0 0 0 0 0 0 0 0 0 0 0 0 0 0 0 0 0 0 0 0 0 0 0 0
0 0 0 0 0 0 0 0 0 0 0 0 0 0 0 0 0 0 0 0 0 0 0 0 0 0 0 0 0 0 0 0 0 0 0 0 0 0 0 0 0 0 0 0 0 0 0 0 0 0 0 0 0 0 0 0 0 0 0 0 0 0 0 0 0 0 0 0 0 0 0 0 0 0 0 0 0 0 0 0 0 0 0 0 0 0 0 0 0 0 0 0 0 0 0 0 0 0 0 0 0 0 0 0 0 0 0 0 0 0 0 0 0 0 0 0 0 0 0 0 0 0 0 0 0 0 0 0 0 0 0 0 0 0 0 0 0 0 0 0 0 0 0 0 0 0 0 0 0 0 0 0 0 0 0 0 0.174140415796134 0.142329237178134 0.0314416338949663 0.0363015153097678 0 0.0799627177270755 0.0826230278989272 0 0 0.0348440558337411 0.0205398712267454 0 0 0 0 0 0 0 0 0 0.073243748112157 0.211182173849252 0.00793763985235354 0 0 0.0247041409174735 0 0 0.0340021619552877 0 0 0 0 0 0 0 0 0 0 0 0 0 0 0 0 0 0 0 0 0 0 0 0 0 0 0 0 0 0 0 0 0 0 0 0 0 0 0 0 0 0 0 0 0 0 0 0 0 0 0 0 0 0 0 0 0 0 0 0 0 0 0 0 0 0 0 0 0 0 0 0 0 0 0 0 0 0 0 0 0 0 0 0 0 0 0 0 0 0 0 0 0 0 0 0 0 0 0 0 0 0 0 0 0.0309513932883329 0.0157962671596508 0 0 0 0 0 0 0 0 0 0 0 0 0 0 0 0 0 0 0 0 0 0 0 0 0 0 0 0
0 0 0 0 0 0 0 0 0 0 0 0 0 0 0 0 0 0 0 0 0 0 0 0 0 0 0 0 0 0 0 0 0 0 0 0 0 0 0 0 0 0 0 0 0 0 0 0 0 0 0 0 0 0 0 0 0 0 0 0 0 0 0 0 0 0 0 0 0 0 0 0 0 0 0 0 0 0 0 0 0 0 0 0 0 0 0 0 0 0 0 0 0 0 0 0 0 0 0 0 0 0 0 0 0 0 0 0 0 0 0 0 0 0 0 0 0 0 0 0 0 0 0 0 0 0 0 0 0 0 0 0 0 0 0 0 0 0 0 0 0 0 0 0 0 0 0 0 0 0 0 0 0 0 0 0 0 0 0.00893801919083531 0 0 0 0.0591085462448269 0 0 0.31777652545925 0 0 0 0 0 0 0 0 0 0 0.0315706512300296 0 0 0 0.0226467645635962 0 0 0 0.0968879874306001 0 0 0 0 0 0 0 0 0 0 0 0 0 0 0 0 0 0 0 0 0 0 0 0 0 0 0 0 0 0 0 0 0 0 0 0 0 0 0 0 0 0 0 0 0 0 0 0 0 0 0 0 0 0 0 0 0 0 0 0 0 0 0 0 0 0 0 0 0 0 0 0 0 0 0 0 0 0 0 0 0 0 0 0 0 0 0 0 0 0.0163578525364755 0 0 0 0 0.0191897705988829 0.186965347397314 0 0.240558535348189 0 0 0 0 0 0 0 0 0 0 0 0 0 0 0 0 0 0 0 0 0 0 0 0 0 0 0 0 0 0 0 0 0 0 0 0
0 0 0 0 0 0 0 0 0 0 0 0 0 0 0 0 0 0 0 0 0 0 0 0 0 0 0 0 0 0 0 0 0 0 0 0 0 0 0 0 0 0 0 0 0 0 0 0 0 0 0 0 0 0 0 0 0 0 0 0 0 0 0 0 0 0 0 0 0 0 0 0 0 0 0 0 0 0 0 0 0 0 0 0 0 0 0 0 0 0 0 0 0 0 0 0 0 0 0 0 0 0 0 0 0 0 0 0 0 0 0 0 0 0 0 0 0 0 0 0 0 0 0 0 0 0 0 0 0 0 0 0 0 0 0 0 0 0 0 0 0 0 0 0 0 0 0 0 0 0 0 0 0 0 0 0 0.00712113381936062 0.0310714916062519 0.204093267676484 0 0 0.0287662949624119 0.335508834598228 0.00970232965138933 0.0762369523131298 0 0.0739390382033082 0 0 0 0 0 0 0 0 0.00709534581627589 0.147388865019451 0.0191401619673483 0.00240096709646718 0 0.00811403369555915 0 0 0 0.0378106997425401 0 0 0 0 0 0 0 0 0 0 0 0 0 0 0 0 0 0 0 0 0 0 0 0 0 0 0 0 0 0 0 0 0 0 0 0 0 0 0 0 0 0 0 0 0 0 0 0 0 0 0 0 0 0 0 0 0 0 0 0 0 0 0 0 0 0 0 0 0 0 0 0 0 0 0 0 0 0 0 0 0 0 0 0 0 0 0 0 0 0.00327610602111749 0 0 0 0 0.00398741433719084 0 0 0.00434706347348648 0 0 0 0 0 0 0 0 0 0 0 0 0 0 0 0 0 0 0 0 0 0 0 0 0 0 0 0 0 0 0 0 0 0 0 0
0 0 0 0 0 0 0 0 0 0 0 0 0 0 0 0 0 0 0 0 0 0 0 0 0 0 0 0 0 0 0 0 0 0 0 0 0 0 0 0 0 0 0 0 0 0 0 0 0 0 0 0 0 0 0 0 0 0 0 0 0 0 0 0 0 0 0 0 0 0 0 0 0 0 0 0 0 0 0 0 0 0 0 0 0 0 0 0 0 0 0 0 0 0 0 0 0 0 0 0 0 0 0 0 0 0 0 0 0 0 0 0 0 0 0 0 0 0 0 0 0 0 0 0 0 0 0 0 0 0 0 0 0 0 0 0 0 0 0 0 0 0 0 0 0 0 0 0 0 0 0 0 0 0 0 0 0 0.00926680413664248 0.0561871316828589 0 0.013415132496562 0.0091013254913453 0.21490005841195 0.0148090242739315 0 0.191449924803268 0 0 0 0 0 0 0.00299873625542972 0 0 0 0.0488328137144717 0.0284380727244061 0 0.0107769582488095 0 0 0 0 0.100607991201282 0 0 0 0 0 0 0 0 0 0 0 0 0 0.0103958735804746 0 0 0 0 0 0 0 0 0.015591163314122 0 0 0 0 0 0 0 0 0 0 0 0 0 0 0 0 0 0 0 0 0 0 0 0 0 0 0 0 0 0 0 0 0 0 0 0 0 0 0 0 0 0 0 0 0 0 0 0 0 0 0 0 0 0 0 0 0 0 0 0 0 0 0 0 0 0 0 0 0 0 0 0 0 0 0 0 0 0 0 0.00929108562157398 0.0585522410347195 0 0.00418725977130125 0.028858675036707 0 0 0 0 0.11906846351255 0.050627388806274 0 0 0 0 0 0 0 0 0.00264387588132013 0 0 0 0 0 0 0 0 0 0 0 0
0 0 0 0 0 0 0 0 0 0 0 0 0.0434075157700881 0 0 0 0 0 0 0 0 0 0 0 0 0 0.00267050338724573 0 0 0 0 0 0 0 0.00238535379575989 0 0 0 0 0 0 0 0 0 0 0 0 0 0 0 0 0 0 0 0 0 0 0 0 0 0 0 0 0 0 0 0 0 0 0 0 0.00171760385115097 0 0 0 0 0 0 0 0 0 0 0 0 0 0 0 0 0 0 0 0 0 0 0 0 0 0 0 0 0 0 0 0 0.0534809650409911 0 0 0 0 0 0 0 0 0 0.0449897364949343 0.089026068615875 0.00454589475874184 0.00455663968389637 0.0341720893200659 0.0513726473518772 0.0457123128881793 0 0 0 0 0 0 0 0 0 0 0 0 0 0 0 0 0 0 0 0 0 0 0 0 0 0 0 0 0 0 0 0 0 0 0 0 0 0 0 0 0 0 0 0 0 0 0 0.0156421682798042 0.0233118548566148 0 0.0209113980618542 0 0.0125121744722558 0 0 0 0 0 0 0 0 0 0 0 0 0 0 0 0.00906964006260239 0 0 0 0 0 0 0 0 0 0 0 0 0 0 0 0.0036105196615497 0 0 0.146584508856487 0 0 0 0 0 0 0 0 0 0 0 0 0 0 0 0 0 0 0 0 0 0 0 0 0 0 0 0 0 0 0 0 0 0 0 0 0 0 0 0 0 0 0 0 0 0 0 0 0 0 0 0 0.0191053623249969 0.0295855894652963 0.0354527645541564 0.184454589860207 0.083035872149696 0 0 0.0386862264356741 0 0 0 0 0 0 0 0 0 0 0 0 0 0 0 0 0 0 0 0 0 0 0 0 0 0 0 0 0 0 0 0 0 0 0 0 0 0 0 0 0 0 0 0 0 0 0 0 0 0
0 0 0 0 0 0 0 0 0 0 0 0 0 0 0 0 0 0 0 0 0 0 0.0394272531892612 0 0 0 0.00240526024167795 0 0 0 0 0 0 0 0 0 0 0 0 0 0 0 0 0.0120070001607012 0.0272328084380689 0 0 0 0 0 0 0 0 0 0 0 0 0 0 0 0 0 0 0 0.00202222539095209 0 0.0130474764046261 0 0 0 0 0 0 0 0.00995518774327506 0 0 0 0 0 0 0 0 0 0 0 0 0 0 0 0 0 0 0 0 0 0 0 0 0 0 0 0 0 0 0 0 0 0 0 0 0 0 0 0 0 0 0 0 0 0 0 0 0 0 0 0 0 0.336593115843694 0 0 0 0 0 0 0 0 0 0 0 0 0 0 0 0 0 0 0 0 0 0 0 0 0 0 0 0 0 0 0 0 0 0 0 0 0 0 0.0343657182638411 0 0.122142370912412 0.169099105304336 0.0417483861961175 0 0.00814789450574516 0 0 0 0 0.00397379820188245 0.00673272984241948 0 0 0 0 0.00984661739453849 0 0 0 0 0 0.0429642163469238 0 0 0 0 0 0 0 0 0 0 0 0 0 0 0.00567592595929357 0 0 0.00659310790535371 0 0 0 0 0 0 0 0 0 0 0 0 0 0 0 0.00969126754311116 0 0 0 0 0 0 0 0 0 0 0 0.0016305357684755 0 0 0 0 0 0 0 0 0 0 0 0 0 0 0 0.00220064132932071 0.00370210761140147 0 0 0.00677527369734541 0.0122093779202638 0 0 0 0 0 0 0.00806282197528789 0.0617477759096735 0 0 0 0 0 0 0 0 0 0 0 0 0 0 0 0 0 0 0 0 0 0 0 0 0 0 0 0 0 0 0 0 0 0 0 0 0 0 0 0 0 0 0 0 0 0 0 0 0 0 0 0 0
0 0 0 0 0 0 0 0 0 0 0 0 0 0 0 0 0 0 0 0 0 0 0.0161298922875866 0 0 0 0 0 0 0 0 0 0 0 0 0 0 0 0 0 0 0 0 0 0.00165189096025558 0 0 0 0 0 0 0 0 0 0 0 0 0 0 0 0 0 0 0 0 0 0 0 0 0 0 0 0 0 0 0 0 0 0 0 0 0 0 0 0 0 0 0 0 0 0 0 0 0 0 0 0 0 0 0 0 0 0 0 0 0 0 0 0 0 0 0 0 0 0 0 0 0 0 0 0.00245536055831353 0 0 0 0 0 0 0 0.0600214580408866 0 0 0 0 0 0 0 0 0 0 0 0 0 0 0 0 0 0 0 0 0 0 0 0 0 0 0 0 0 0 0 0 0 0 0 0 0 0 0.0441133846423466 0.10520379940862 0 0.0970698012847393 0.184332688365453 0 0.00515163021664276 0 0 0 0 0 0 0 0 0 0 0 0 0 0.12016303353397 0.0261639626904503 0.0711301197593164 0 0.0471428633170042 0 0 0 0.00895696765631582 0 0.0108320360087954 0 0 0 0 0.0161246979169764 0 0 0.0162292340037654 0 0 0.0239300694704631 0 0 0 0 0 0 0 0 0 0 0 0 0 0 0 0.0306767703659048 0 0 0 0 0 0 0 0 0 0 0 0 0 0 0 0 0 0 0 0 0 0 0 0 0 0 0 0 0 0 0 0 0 0.00850210696793654 0 0 0 0 0 0 0.0642070476329084 0 0 0 0 0 0 0 0 0 0 0 0 0 0 0 0 0 0 0.0382948772388143 0 0 0 0 0 0 0 0 0 0 0 0 0 0 0 0 0 0 0 0 0 0 0 0 0 0 0 0 0 0 0 0 0 0.00151630767253597
0 0 0 0 0 0 0 0 0 0 0 0 0 0 0 0 0 0 0 0 0 0 0 0 0 0 0 0 0 0 0 0 0 0 0 0 0 0 0 0 0 0 0 0 0.0228825034588511 0 0 0 0 0 0 0 0 0 0 0 0 0 0 0 0 0 0 0 0 0 0 0 0 0 0 0 0 0 0.0462847870083309 0 0 0 0 0 0 0 0 0 0 0 0 0 0 0 0 0 0 0 0 0 0 0 0 0 0 0 0 0 0 0 0 0 0 0 0 0 0 0 0 0 0 0 0 0 0 0 0 0 0 0 0 0 0 0 0 0 0 0 0 0 0 0 0 0 0 0 0 0 0 0 0 0 0 0 0 0 0 0 0 0 0 0 0 0 0 0 0 0 0 0 0 0 0.288561409977013 0.192316259498886 0 0.244032852630503 0 0 0 0 0 0 0 0 0 0 0 0 0 0 0 0 0.00481037869939044 0.00409666684121179 0.036735055235062 0 0 0 0 0 0 0 0 0 0 0 0 0 0 0.0106543350082797 0 0 0 0 0 0 0 0 0 0 0 0 0 0 0 0 0 0 0.144149320507781 0 0 0 0 0 0 0 0 0 0 0 0 0 0 0 0 0 0 0 0 0 0 0 0 0 0 0 0 0 0 0 0 0 0 0 0 0 0 0 0 0 0 0 0 0 0 0 0 0 0 0 0 0 0 0 0 0 0 0 0 0 0 0 0 0 0 0 0 0 0 0 0 0 0 0 0 0 0 0 0 0 0 0 0 0 0 0 0 0 0 0 0 0 0.00547643113469065
0 0 0 0 0 0 0 0 0 0 0 0 0 0 0 0 0 0 0 0 0 0 0 0 0.00730175725131934 0 0 0 0 0 0 0 0 0 0 0 0 0 0 0 0 0 0.00234672794228613 0 0.0432977195176723 0 0 0 0 0.00644276443618551 0 0 0 0 0 0 0 0 0 0 0 0 0 0 0 0 0 0 0 0 0 0 0 0 0.0683405071090052 0 0 0 0 0 0 0 0 0 0 0 0 0 0 0 0 0 0 0 0 0 0 0 0 0 0 0 0 0 0 0 0 0 0 0 0 0 0 0 0 0 0 0 0 0 0 0 0 0 0 0 0 0 0 0 0 0 0 0 0 0 0 0 0 0 0 0 0 0 0 0 0 0 0 0 0 0 0 0 0 0 0 0 0 0 0 0 0 0 0 0 0 0.0200932520309153 0.0182590586309811 0.0936000259681354 0.062544632629103 0 0 0 0 0 0 0 0 0 0 0 0 0 0 0 0 0.0612386619523433 0.0432783837309157 0.0591058216394881 0.00925046910586385 0.0586560363747389 0 0 0 0.00673660588882405 0 0.00759352224772925 0 0 0 0 0.0136067652844753 0.00406426075067697 0.0114099675719523 0.090955582515825 0 0 0.0124495903293908 0 0 0 0 0 0 0 0 0 0 0 0 0 0 0 0.156598440870756 0 0 0 0 0 0 0 0 0 0 0 0 0 0 0 0 0 0 0 0 0 0 0 0 0 0 0 0 0 0 0 0 0 0.00823434324776908 0 0 0 0 0 0 0 0 0 0 0 0 0 0 0 0 0 0 0 0 0 0 0 0 0 0.10952308659704 0 0 0 0 0 0 0 0 0 0 0 0 0 0 0 0 0 0 0 0 0 0 0 0 0 0 0 0 0 0 0 0 0 0.0250720163766077
0 0 0 0 0 0 0 0 0 0 0 0 0 0 0 0 0 0 0 0 0.00468198282110047 0 0 0 0 0 0.00711211703746891 0 0 0 0 0 0 0 0 0 0 0 0 0 0 0 0 0.0443754572527623 0.0130333367861377 0.00612525454764481 0 0 0 0 0 0 0 0 0 0 0 0 0 0 0 0 0.0045844704747522 0 0 0 0 0 0 0 0 0 0 0 0 0 0 0 0 0 0 0 0 0 0 0 0 0 0 0 0 0 0 0 0 0 0 0 0 0 0 0 0 0 0 0 0 0 0 0 0 0 0 0 0 0 0 0 0 0 0 0 0 0 0 0 0 0 0.047152864209127 0 0 0 0 0 0.00696294881086736 0 0 0 0 0 0 0 0 0 0 0 0 0 0 0 0 0 0 0 0 0 0 0 0 0 0 0 0 0 0 0 0.00735140536820547 0 0 0 0 0 0 0.0629436503201149 0 0 0 0 0.0165457399858489 0.201722385667101 0 0 0 0 0.275115817202724 0 0 0 0 0 0.0541458216955027 0 0 0 0 0 0 0 0 0 0 0 0 0 0 0 0 0 0 0 0 0.0135968814717043 0 0 0 0 0 0 0 0 0.0735058540329903 0 0 0 0 0 0 0 0 0 0 0 0 0 0 0 0 0 0 0 0 0 0 0 0 0 0 0 0 0 0 0 0 0 0 0 0 0 0 0 0 0 0 0 0 0 0 0 0 0 0 0.0589571822030635 0 0 0 0 0 0 0 0 0.0609894165580789 0.0410974135548051 0 0 0 0 0 0 0 0 0 0 0 0 0 0 0 0 0 0 0 0 0 0 0 0 0 0 0 0 0 0 0 0 0 0 0 0 0
0 0 0 0 0 0 0 0 0 0 0 0 0 0 0 0 0 0 0 0 0 0 0.018932164938094 0 0 0 0.146319755658115 0 0 0 0 0 0 0 0 0 0 0 0 0 0 0 0 0 0 0 0 0 0.015556741352861 0 0 0 0 0 0 0 0 0 0 0 0 0 0 0 0.00248110087045592 0 0 0 0 0 0 0 0 0 0 0 0 0 0 0 0 0 0 0 0 0 0 0 0 0 0 0 0 0 0 0 0 0 0 0 0 0 0 0 0 0 0 0 0.0170459823116727 0 0 0 0 0 0 0 0 0.0340744975661588 0 0 0.174563600870103 0 0 0 0 0 0 0 0.0167766980792495 0 0 0 0 0 0 0 0 0 0 0 0 0 0 0 0 0 0 0 0 0 0 0 0 0 0 0 0 0 0 0 0 0 0 0 0 0 0 0.0374314502113839 0.0110948334572253 0.00814432307618547 0 0 0.0342429227032597 0 0 0 0 0 0.0355611760304475 0 0 0 0 0 0.0131888569463171 0 0 0 0 0 0 0 0 0 0 0 0 0 0 0 0 0 0 0 0 0 0 0 0 0 0 0 0 0 0 0 0 0 0 0 0.0113455646381641 0 0 0 0 0 0 0 0 0 0 0 0 0 0 0 0 0 0 0 0 0 0 0 0 0 0 0 0 0 0 0 0 0 0 0 0 0 0 0 0 0 0 0.0564934924314827 0 0.289319076529363 0 0 0 0 0.0179431242992726 0.0269293263325039 0 0 0 0 0 0 0 0 0.0194050541806507 0.00747042515147769 0 0.00567983236555627 0 0 0 0 0 0 0 0 0 0 0 0 0 0 0 0 0 0 0 0 0 0 0 0 0 0 0 0 0 0 0 0 0 0 0
0 0 0 0 0 0 0 0 0 0 0 0 0 0 0 0 0 0 0 0 0 0 0 0 0 0 0 0 0 0 0 0 0 0 0 0 0 0 0 0 0 0 0 0.0376845837176449 0.00587009537765856 0 0 0 0 0 0 0 0 0 0 0 0 0 0 0 0 0 0 0 0 0.0244193139950882 0.0453415534004249 0 0 0 0 0 0 0 0 0 0 0 0 0 0 0 0 0 0 0 0 0 0 0 0 0 0 0 0 0 0 0 0 0 0 0 0 0 0 0 0 0 0 0 0 0 0 0 0 0 0 0 0 0 0 0 0 0 0 0 0 0 0.0801873909902349 0 0 0 0 0 0 0 0 0 0 0 0 0 0 0 0 0 0 0 0 0 0 0 0 0 0 0 0 0 0 0 0 0 0 0 0 0 0 0 0 0 0 0 0 0 0 0 0 0 0 0 0 0 0 0 0 0 0 0 0 0 0 0 0 0 0 0 0.0321052140910769 0 0 0 0 0 0 0 0 0 0 0 0 0.0358073382568044 0.0533481049820058 0 0 0 0 0 0.0522041041832963 0 0 0 0.470569641542821 0 0 0 0 0 0 0.0209806958761738 0 0 0 0 0 0 0.0728585158608946 0 0 0 0 0 0 0 0 0 0 0 0 0 0 0 0 0 0 0 0 0 0 0 0 0 0 0 0 0 0 0 0 0 0 0 0 0 0 0 0.0238612068610643 0 0 0 0.0171749704220055 0 0 0.0275872704428061 0 0 0 0 0 0 0 0 0 0 0 0 0 0 0 0 0 0 0 0 0 0 0 0 0 0 0 0 0 0 0 0 0 0 0 0 0
0 0 0 0 0 0 0 0 0 0 0 0 0 0 0 0 0 0 0 0 0 0 0 0 0 0 0 0 0 0 0 0 0 0 0 0 0 0 0 0 0 0 0 0 0 0 0 0 0 0 0 0 0 0 0 0 0 0 0 0 0 0 0 0 0 0 0 0 0 0 0 0 0 0 0 0 0 0 0 0 0 0 0 0 0 0 0 0 0 0 0 0 0 0 0 0 0 0 0 0 0 0 0 0 0 0 0 0 0 0 0 0 0.00595727227243722 0 0 0 0 0 0 0 0 0 0 0 0 0 0 0 0 0 0 0 0 0 0 0 0 0 0 0 0 0 0 0 0 0 0 0 0 0 0 0 0 0 0 0 0 0 0 0.0263144473227041 0 0 0.0619276429730086 0 0 0.0299443184560117 0 0 0 0 0 0 0 0 0 0 0.616787604720839 0 0 0.00415838317732107 0 0 0 0 0 0 0 0 0 0 0 0 0 0.0224096542400274 0 0 0 0 0 0 0 0 0 0 0 0 0 0 0 0 0 0 0 0 0 0 0 0 0 0 0 0.190664277170151 0 0 0 0 0 0 0 0 0 0 0 0 0 0 0 0 0 0 0 0 0 0 0 0 0 0 0 0 0 0 0 0 0 0 0 0 0 0 0 0 0 0 0 0 0 0 0 0 0 0 0 0 0 0 0 0 0 0 0 0 0 0 0 0 0 0 0 0.0418363996674997 0 0 0 0 0 0 0 0 0 0 0 0 0 0 0 0 0 0 0 0 0 0 0 0 0 0 0 0 0
0 0 0 0 0 0 0 0 0 0 0 0 0 0 0 0 0 0 0 0 0 0 0 0 0 0 0 0 0 0 0 0 0 0 0 0 0 0 0 0 0 0 0 0 0 0 0 0 0 0 0 0 0 0 0 0 0 0 0 0 0 0 0 0 0 0 0 0 0 0 0 0 0 0 0 0 0 0 0 0 0 0 0 0 0 0 0 0 0 0 0 0 0 0 0 0 0 0 0 0 0 0 0 0 0 0 0.00250556527475293 0 0 0 0 0 0.00563176088045134 0 0 0.00606610780346578 0.00177206741622275 0 0 0 0 0 0 0 0 0 0 0 0 0 0 0 0 0 0 0 0 0 0 0 0 0 0 0 0 0 0 0 0 0 0 0 0 0 0 0 0.007305114756613 0.102892216205042 0.0139591299769893 0.0798912389530604 0 0.180765735048056 0.104659647996889 0.0149628272242364 0.00555677778927773 0.10813354723919 0.0138364959730399 0 0 0 0 0 0 0 0 0.107223640143751 0 0.031319452999891 0.0029927697779235 0.0120572176013786 0.00641386287538182 0 0.00177884287904537 0.00999284953877744 0.0129891494765769 0 0 0 0 0 0 0 0 0.00709133113830583 0 0 0.00324235912992547 0 0 0 0 0 0 0 0 0 0 0 0 0 0 0 0 0 0 0 0.0069756679841512 0 0 0 0 0.025637288350484 0 0 0 0.00186169221212161 0 0.00470649398277055 0 0 0 0 0 0 0 0 0 0 0 0 0 0 0 0 0 0 0 0 0 0 0 0 0 0 0 0 0 0 0 0 0 0 0 0 0 0 0 0 0 0 0 0 0 0.00356110152427325 0.0254468562982535 0 0.00738942818016313 0 0 0.0368268681924686 0 0 0.0166741548650954 0 0 0 0.00418137326318956 0 0 0.0230067847803039 0 0 0 0.00069258226848078 0 0 0 0 0 0 0 0 0 0 0 0 0 0 0 0 0 0 0 0 0 0 0 0 0
0 0 0 0 0 0 0 0 0 0 0 0 0 0 0 0 0 0 0 0 0 0 0 0 0 0 0 0 0 0 0 0 0 0 0 0 0 0 0 0 0 0 0 0 0 0 0 0 0 0 0 0 0 0 0 0 0 0 0 0 0 0 0 0 0 0 0 0 0 0 0 0 0 0 0 0 0 0 0 0 0 0 0 0 0 0 0 0 0 0 0 0 0 0 0 0 0 0 0 0 0 0 0 0 0 0 0 0 0 0 0 0 0 0 0 0 0 0 0 0 0 0 0 0 0 0 0 0 0 0 0 0 0 0 0 0 0 0 0 0 0 0 0 0 0 0 0 0 0 0 0 0 0 0 0 0 0.11342755371695 0.143133293709568 0.00620693535386062 0.0340365626144234 0.00478840327802436 0.0690911940938426 0.00568230368594468 0.13466426280868 0 0.0438322117082248 0.0251516530677975 0 0 0 0 0 0 0 0 0 0.0977611202580671 0 0.00641779707238007 0 0 0 0 0 0 0 0 0 0 0 0 0 0 0 0 0 0 0 0.00688417512234329 0 0 0 0 0 0 0 0 0.0162327395120056 0 0 0 0 0 0 0 0 0.00201443416697212 0 0 0 0 0 0 0 0 0 0 0 0 0 0 0 0 0 0 0 0 0 0 0 0 0 0 0 0 0 0 0 0 0 0 0 0 0 0 0 0 0 0 0 0 0 0.00728114130059613 0 0 0 0 0 0 0 0 0 0 0.00429187471304034 0 0.0912936798711988 0.0307200755498863 0.0119460685946545 0 0 0 0 0.00382664362614356 0 0 0 0.00496147674457947 0 0.017856326743275 0.0205680356724713 0.0170499367346671 0.00309838754453478 0 0 0 0 0.0397973928800513 0.0379843198558173 0 0 0 0 0 0 0 0 0 0 0 0 0 0 0 0 0 0 0 0 0
0 0 0 0 0 0 0 0 0 0 0 0 0 0 0 0 0 0 0 0 0 0 0 0 0 0 0 0 0 0 0 0 0 0 0 0 0 0 0 0 0 0 0 0 0 0 0 0 0 0 0 0 0 0 0 0 0 0 0 0 0 0 0 0 0 0 0 0 0 0 0 0 0 0 0 0 0 0 0 0 0 0 0 0 0 0 0 0 0 0 0 0 0 0 0 0 0 0 0 0 0 0 0 0 0 0 0 0 0 0 0 0 0 0 0 0 0 0 0 0 0 0 0 0 0 0 0 0 0 0 0 0 0 0 0 0 0 0 0 0 0 0 0 0 0 0 0 0 0 0 0 0 0 0 0 0 0 0.00734220191887838 0 0 0 0.0235897375369241 0.0253628471337596 0.0146247204377486 0 0.0158867501637917 0 0 0.0103680636029729 0 0 0 0.0172473171260633 0.0681384999722164 0 0 0.0269914609273025 0.0185433015873391 0 0.0328144010497298 0.110819141148968 0 0 0 0.0269212581719392 0 0 0 0 0 0.0056070673636346 0 0.0794551632951323 0 0 0 0 0 0.00729849579925156 0.0157532066824569 0 0 0 0 0 0 0.0350200713355909 0.0852165946882463 0 0 0 0 0 0 0 0 0.0142445192260885 0 0 0 0 0 0 0.0078675062964276 0 0 0 0 0 0 0 0 0 0 0 0.00636657755648444 0 0 0 0 0 0 0 0 0 0 0.0366756193770999 0 0 0 0 0 0 0 0 0 0 0 0 0 0 0.046468288449349 0.0498412847683574 0.00990703617277021 0.0129440900220557 0 0 0.00660230210525301 0.0466514682266598 0 0.0381222626542516 0 0 0 0 0.00610751599900454 0 0 0 0 0.0163990805129603 0 0.0354300729173022 0 0 0 0 0 0 0.00751125959554994 0 0 0 0 0 0 0 0 0 0 0 0 0 0.0106554511308397 0 0 0.0212053650476004 0 0 0 0 0 0 0 0 0 0 0 0
0 0 0 0 0 0 0 0 0 0 0 0 0 0 0 0 0 0 0 0 0 0 0 0 0 0 0 0 0 0 0 0 0 0 0 0 0 0 0 0 0 0 0 0 0 0 0 0 0 0 0 0 0 0 0 0 0 0 0 0 0 0 0 0 0 0 0 0 0 0 0 0 0 0 0 0 0 0 0 0 0 0 0 0 0 0 0 0 0 0 0 0 0 0 0 0 0 0 0 0 0 0 0 0 0 0 0 0 0 0 0 0 0 0 0 0 0 0 0 0 0 0 0 0 0 0 0 0 0 0 0 0 0 0 0 0 0 0 0 0 0 0 0 0 0 0 0 0 0 0 0 0 0 0 0 0 0 0 0 0.0115110942827676 0 0 0.0780714629553134 0 0 0 0.00972273377528176 0 0.00620165741336349 0 0 0 0.0742359360304873 0 0 0.00230174514896986 0.0383906018364045 0 0.0115848181557683 0 0.0470575807364489 0.059729600662944 0.0205802908850787 0.0823380050400454 0.376781905349794 0 0 0 0 0 0.0260970731849796 0 0 0.017174480666467 0 0 0 0 0 0 0 0 0 0 0 0 0.00389811678454573 0 0 0.00387668386390033 0 0.00347408952678003 0 0 0 0 0 0 0 0 0.00752204297048974 0.00577945721739939 0 0 0.0061735548697536 0.00615464134662629 0 0 0 0 0 0 0 0 0 0 0 0 0 0 0 0 0 0 0 0 0 0 0 0 0 0 0 0 0 0 0 0 0 0 0 0 0 0 0 0 0 0 0 0 0 0 0 0 0 0 0 0 0 0 0 0 0 0 0 0 0 0 0 0.0115110942827676 0 0 0.0898313330136234 0 0 0 0 0 0 0 0 0 0 0 0 0 0 0 0 0 0 0 0 0 0 0 0 0 0
0 0 0 0 0 0 0 0 0 0 0 0 0 0 0 0 0 0 0 0 0 0 0 0 0 0 0 0 0 0 0 0 0 0 0 0 0 0 0 0 0 0 0 0 0 0 0 0 0 0 0 0 0 0 0 0 0 0 0 0 0 0 0 0 0 0 0 0 0 0 0 0 0 0 0 0 0 0 0 0 0 0 0 0 0 0 0 0 0 0 0 0 0 0 0 0 0 0 0 0 0 0 0 0 0 0 0 0 0 0 0 0 0 0 0 0 0 0 0 0 0 0 0 0 0 0 0 0 0 0 0 0 0 0 0 0 0 0 0 0 0 0 0 0 0 0 0 0 0 0 0 0 0 0 0 0 0 0.0272739198166459 0 0 0 0.0370694590481566 0 0 0.0382643313541722 0.0571453709485257 0 0 0 0 0 0 0 0 0 0 0.0615698569643713 0 0.117953320692424 0.141873162059598 0 0.197970559088838 0 0 0 0 0 0 0 0 0 0 0 0 0 0 0 0 0 0 0 0 0 0 0 0 0 0 0 0 0 0 0 0 0 0 0 0 0 0 0 0 0 0 0 0 0 0 0 0 0 0 0 0 0 0 0 0 0 0 0 0 0 0 0 0 0 0 0 0 0 0 0 0 0 0 0 0 0 0 0 0.059667080989088 0.026372076424684 0 0 0 0 0.022127950781308 0.0132642053043564 0 0.0137049992417868 0 0.0142329313130196 0 0 0.0653917917606736 0 0.0186673017434495 0 0 0.0128869796382465 0 0.056482287192795 0 0 0 0 0 0 0 0 0 0 0 0 0 0 0 0 0 0 0 0 0.0180824156378616 0 0 0 0 0 0 0 0 0 0 0 0 0 0 0
0 0 0 0 0 0 0 0 0 0 0 0 0 0 0 0 0 0 0 0 0 0 0 0 0 0 0 0 0 0 0 0 0 0 0 0 0 0 0 0 0 0 0 0 0 0 0 0 0 0 0 0 0 0 0 0 0 0 0 0 0 0 0 0 0 0 0 0 0 0 0 0 0 0 0 0 0 0 0 0 0 0 0 0 0 0 0 0 0 0 0 0 0 0 0 0 0 0 0 0 0 0 0 0 0 0 0 0 0 0 0 0 0 0 0 0 0 0 0 0 0 0 0 0 0 0 0 0 0 0 0 0 0 0 0 0 0 0 0 0 0 0 0 0 0 0 0 0 0 0 0 0 0 0 0 0 0 0 0 0 0 0 0 0.113591965816783 0 0 0 0 0 0 0 0 0 0 0 0 0 0 0 0.422227531615478 0.464180502567739 0 0 0 0 0 0 0 0 0 0 0 0 0 0 0 0 0 0 0 0 0 0 0 0 0 0 0 0 0 0 0 0 0 0 0 0 0 0 0 0 0 0 0 0 0 0 0 0 0 0 0 0 0 0 0 0 0 0 0 0 0 0 0 0 0 0 0 0 0 0 0 0 0 0 0 0 0 0 0 0 0 0 0 0 0 0 0 0 0 0 0 0 0 0 0 0 0 0 0 0 0 0 0 0 0 0 0 0 0 0 0 0 0 0 0 0 0 0 0 0 0 0 0 0 0 0 0 0 0 0 0 0 0 0 0 0 0 0
0 0 0 0 0 0 0 0 0 0 0 0 0 0 0 0 0 0 0 0 0 0 0 0 0 0 0 0 0 0 0 0 0 0 0 0 0 0 0 0 0 0 0 0 0 0 0 0 0 0 0 0 0 0 0 0 0 0 0 0 0 0 0 0 0 0 0 0 0 0 0 0 0 0 0 0 0 0 0 0 0 0 0 0 0 0 0 0 0 0 0 0 0 0 0 0 0 0 0 0 0 0 0 0 0 0 0 0 0 0 0 0 0 0 0 0 0 0 0 0 0 0 0 0 0 0 0 0 0 0 0 0 0 0 0 0 0 0 0 0 0 0 0 0 0 0 0 0 0 0 0 0 0 0 0 0 0 0 0 0.0396100672757596 0 0 0.0315457160568081 0 0 0 0 0 0 0 0 0 0 0 0 0 0.0158483262486356 0 0 0.0575863431147927 0 0 0 0.447353195102735 0 0 0 0 0 0 0 0 0 0 0 0 0 0 0 0 0 0 0 0 0 0 0 0 0 0 0 0 0 0 0 0 0 0 0.0520378898060056 0 0 0 0 0 0 0 0 0 0 0 0 0 0 0 0 0 0 0 0 0.00663368219874941 0 0 0 0 0 0.0127291716513304 0.00441070600316597 0 0 0 0.00761398308871468 0 0 0 0 0 0 0 0 0 0 0 0 0 0 0 0 0 0 0 0 0 0 0 0 0 0 0 0 0 0 0 0 0 0 0 0.092638121514638 0.0199106038062064 0 0.0664231320714876 0.0718194629905308 0 0 0.0145850016925239 0.0435512498517681 0 0 0.00698499273519563 0 0 0 0 0 0 0 0 0 0 0 0 0 0 0 0 0 0 0.00871835479095202 0 0
0 0 0 0 0 0 0 0 0 0 0 0 0 0 0 0 0 0 0 0 0 0 0 0 0 0 0 0 0 0 0 0 0 0 0 0 0 0 0.00172553682065644 0 0 0 0.00331058949575393 0 0 0 0 0 0 0 0 0.00257993554043543 0 0 0 0 0 0 0 0 0 0 0 0 0 0 0 0 0 0 0 0 0 0 0 0 0 0 0 0 0 0 0 0 0 0 0 0 0 0 0 0 0 0 0 0 0 0 0 0 0 0 0 0 0 0 0 0 0 0 0 0 0 0 0 0 0 0 0 0 0 0 0 0 0 0 0 0 0 0 0 0 0 0 0 0 0 0 0 0 0 0 0 0 0 0 0 0 0 0 0 0 0 0 0 0 0 0 0 0.0194738046588524 0 0 0.0499579506011525 0 0 0 0 0 0 0 0 0 0 0 0 0 0.0225764538382754 0 0 0.0584236784234749 0 0 0.113441277527455 0 0.0286922529867754 0 0 0 0 0 0 0 0 0.0221230927158304 0 0 0 0 0.00169977233670497 0 0.00613217594103017 0 0 0 0 0 0 0.000833002164504225 0 0 0 0 0 0 0.0277510441500146 0 0.00111929343228085 0 0.0485509548443466 0 0.00625330441638198 0 0 0.00322947677392828 0 0.033237378001725 0 0 0 0 0 0.00422217046996975 0 0 0 0 0 0.000330795083377129 0 0.0147524823035235 0 0 0 0 0 0.00911371947488729 0.00136395048840962 0 0 0 0.00278665227419698 0.00179588881284665 0 0 0 0 0 0 0 0 0 0 0 0 0 0 0 0 0 0 0 0 0 0 0 0 0 0 0 0 0 0 0 0 0 0 0.0430950148826468 0.00863404280383872 0 0.023512770884863 0.0180718065662082 0 0.168650804265844 0.0118198798655281 0.21173798876546 0 0.00169604046474779 0.00226765402251797 0 0 0.00549922516565377 0 0 0 0 0 0.00276824440859476 0.00196012710522035 0.0023318065144006 0.00416438506969322 0 0 0 0 0.00179906377493645 0.00149227592650616 0.00502223593655073 0 0
0 0 0 0 0 0 0 0 0 0 0 0 0 0 0 0 0 0 0 0 0 0 0 0 0 0 0 0 0 0 0 0 0 0 0 0 0 0 0 0 0 0 0 0 0 0 0 0 0 0 0 0 0 0 0 0 0 0 0 0 0 0 0 0 0 0 0 0 0 0 0 0 0 0 0 0 0 0 0 0 0 0 0 0 0 0 0 0 0 0 0 0 0 0 0 0 0 0 0 0 0 0 0 0 0 0 0 0 0 0 0 0 0 0 0 0 0 0 0 0 0 0 0 0 0 0 0 0 0 0 0 0 0 0 0 0 0 0 0 0 0 0 0 0 0 0 0 0 0 0 0 0 0 0 0 0 0 0 0.025899348230718 0 0 0 0.238967650314046 0.0169414381986828 0.0415920252272314 0.0676567502526575 0.0695260399188125 0 0.00694746661112657 0 0 0 0.0775529772518861 0.00683394017731446 0 0 0.0316797217242179 0 0.00728019336141576 0.28861098688432 0 0 0 0.0309741157135964 0 0 0 0 0 0 0.0161478883199538 0 0 0 0 0 0 0 0 0 0 0 0 0 0 0 0.00218991865991296 0 0 0.00437810775295582 0 0.00336947078677068 0 0 0 0 0 0 0 0 0 0.00224378022338986 0 0 0.00372914606823439 0 0 0 0 0 0 0 0 0 0 0 0 0 0 0 0 0 0 0 0 0 0 0 0 0 0 0 0 0 0 0 0 0 0 0 0 0 0 0 0 0 0 0 0 0 0 0 0 0 0 0 0 0 0 0 0 0 0 0 0 0 0 0 0 0 0 0 0.0574790343227572 0 0 0 0 0 0 0 0 0 0 0 0 0 0 0 0 0 0 0 0 0 0 0 0 0 0
0 0 0 0 0 0 0 0 0 0 0 0 0 0 0 0 0 0 0 0 0 0 0 0 0 0 0 0 0 0 0 0 0 0 0 0 0 0 0 0 0 0 0 0 0 0 0 0 0 0 0 0 0 0 0 0 0 0 0 0 0 0 0 0 0 0 0 0 0 0 0 0 0 0 0 0 0 0 0 0 0 0 0 0 0 0 0 0 0 0 0 0 0 0 0 0 0 0 0 0 0 0 0 0 0 0 0 0 0 0 0 0 0 0 0 0 0 0 0 0 0 0 0 0 0 0 0 0 0 0 0 0 0 0 0 0 0 0 0 0 0 0 0 0 0 0 0 0 0 0 0 0 0 0 0 0 0 0 0 0 0 0 0 0 0 0 0 0 0 0 0 0 0 0 0 0 0 0 0 0 0 0 0 0 0 0 0.0899702281745412 0 0 0 0 0 0.14061240772616 0 0 0 0 0 0 0.131676509192476 0 0 0 0 0 0 0.130422484974076 0 0 0 0 0 0 0 0 0 0 0 0 0 0 0 0 0 0 0 0 0 0.0409346651918996 0 0 0 0.466383704740847 0 0 0 0 0 0 0 0 0 0 0 0 0 0 0 0 0 0 0 0 0 0 0 0 0 0 0 0 0 0 0 0 0 0 0 0 0 0 0 0 0 0 0 0 0 0 0 0 0 0 0 0 0 0 0 0 0 0 0 0 0 0 0 0 0 0 0 0 0 0 0 0 0 0 0 0 0 0 0 0 0 0 0 0 0 0
0 0 0 0 0 0 0 0 0 0 0 0 0 0 0 0 0 0 0 0 0 0.0304358342565179 0 0.0215183018106305 0 0 0 0 0 0 0 0 0 0 0 0 0 0 0.073796434741395 0.0303271179627027 0 0 0.0158757074186851 0 0 0 0 0 0 0 0 0 0 0 0 0 0 0 0 0 0 0.0253103441793772 0 0 0 0 0 0 0 0 0 0 0 0 0 0 0 0 0 0 0 0 0 0 0 0 0 0 0 0 0 0 0 0 0 0 0 0 0 0 0 0 0 0 0 0 0 0 0 0 0 0 0 0 0 0 0 0 0 0 0 0 0 0 0 0 0 0 0 0 0 0 0 0 0 0 0 0 0 0 0 0 0 0 0 0 0 0 0 0 0 0 0 0 0 0 0 0 0 0 0 0 0 0 0 0 0 0 0 0 0 0 0 0 0 0 0 0 0 0 0 0 0 0 0 0.0432555951883603 0 0 0 0 0 0 0.205619956576165 0 0 0 0 0 0 0.108866010245154 0.0713966596832642 0 0 0 0 0 0.159715269983263 0 0 0 0.0364582191906484 0 0 0 0 0 0 0 0 0 0 0 0 0 0 0 0 0 0.0712764602435443 0 0 0 0 0.0430228815703305 0 0 0.00755570847106018 0.00359356866306521 0 0 0 0 0 0 0 0 0 0 0 0 0 0 0 0 0 0 0 0 0 0 0 0 0 0 0 0 0 0 0 0.0227235192842231 0.0196882530043357 0 0 0 0 0 0 0 0 0 0 0 0 0 0 0 0 0 0 0 0 0 0 0 0 0 0 0 0 0 0 0 0 0 0 0 0.00956415752727841 0 0 0 0 0 0 0 0 0 0 0 0
0 0 0 0 0 0 0 0 0 0 0 0 0 0 0 0 0 0 0 0 0 0 0 0 0 0 0 0 0 0 0 0.00986373947627816 0 0 0.0109226989657055 0 0 0 0 0 0 0 0 0 0 0 0 0 0 0 0 0 0 0 0 0 0 0 0 0 0 0 0 0 0 0 0 0 0 0 0 0 0 0 0 0 0 0 0 0 0 0 0 0 0 0 0 0 0 0 0 0 0 0 0 0 0 0 0 0 0 0 0 0 0 0 0 0 0 0 0 0 0 0 0 0 0 0 0 0 0 0 0 0 0 0 0 0 0 0 0 0 0 0 0 0 0 0 0 0 0 0 0 0 0 0 0 0 0 0 0 0 0 0 0 0 0 0 0 0 0 0 0 0 0 0 0 0 0 0.113996792273363 0 0.114412592921535 0 0 0 0 0 0 0 0 0 0 0 0 0 0 0 0 0.0573702841891899 0.232951770599688 0 0.089417328086723 0 0 0 0.0238012373113753 0 0.0113897975273375 0 0 0 0 0.0556347462535149 0.00998914314369368 0 0.00843279791468614 0 0 0.00214554357651085 0 0 0 0 0 0 0 0.000781123753949237 0 0 0 0 0 0.00188802783153472 0 0.00535660649473514 0 0 0 0 0 0 0.00409249186842069 0.00196562826236437 0 0 0 0 0 0 0 0 0 0 0 0 0 0 0 0 0 0 0 0 0 0 0 0 0 0.125316654692534 0 0 0 0 0 0 0 0 0 0 0 0 0 0 0 0 0 0 0 0 0 0 0 0 0 0.0920411546020371 0 0 0 0 0 0 0 0 0 0 0 0 0 0 0 0.00122592922829344 0.00265688735811151 0 0 0 0 0 0 0.0033268397291759 0 0 0 0 0 0.000881463232095284 0.00902708476534749 0.00114817437376364 0 0.00996346156803607
0 0 0 0 0 0 0 0 0 0 0 0 0 0 0 0 0 0 0 0 0 0 0 0 0 0 0 0 0 0 0 0.00148281007340139 0.00776395558434137 0.0441870097898887 0.00204717614009895 0 0 0 0 0 0 0 0 0 0 0 0 0 0 0 0 0 0 0 0.0536860225709068 0 0.00197577781114878 0 0 0 0 0 0 0 0 0 0 0 0 0 0 0.0406246575865954 0 0 0 0 0.0011796807295833 0 0 0 0 0 0 0 0 0 0 0 0 0 0 0 0 0 0 0 0 0 0 0 0.026985703832641 0.0010653642585004 0 0 0 0 0 0 0 0 0 0 0 0 0 0 0 0 0 0 0 0 0 0 0 0 0 0 0 0 0 0 0 0 0 0 0 0 0 0.000785827379238962 0 0 0 0 0 0 0 0 0 0 0 0 0 0.00082226318785156 0 0 0 0 0 0 0 0 0 0 0 0 0 0 0 0.0107363561621671 0.000996324463013295 0.0349744432707311 0 0 0 0 0 0 0 0 0 0 0 0 0 0 0 0.0248152493116031 0 0.0701742899014818 0.00127779012785726 0.0103257255449942 0.00204318842827716 0 0 0.0156355793581429 0 0.0013882306791639 0 0 0 0 0.00405303362752295 0.00336362865713972 0 0.00544516131170175 0 0 0 0 0 0 0 0 0 0.0230085139276136 0.00639374603340483 0 0 0 0 0 0 0 0.0132839397623259 0 0 0 0 0 0 0 0 0 0 0 0 0.000604586980529273 0 0 0 0 0 0 0 0 0 0.00157768412061925 0.00204514608228421 0 0 0 0 0 0 0 0 0 0.13795158681951 0 0 0 0 0 0 0 0 0 0 0 0 0 0 0 0 0 0 0 0 0 0 0 0 0 0.0352805788088001 0 0 0 0 0 0 0 0 0 0 0 0 0 0.0331545405901061 0.00142749222729492 0.00140278691041238 0.00201705265592721 0 0.0189281283515197 0.0306390894506409 0.0363317163428229 0.00807689562299895 0 0 0 0 0 0 0 0 0 0 0.0251805584209557 0.254860707104241
0 0 0 0 0 0 0 0 0 0 0 0 0.000972736165560162 0 0 0 0 0 0 0 0 0 0 0 0 0 0 0 0 0 0 0.00781806681139597 0.00371748639775083 0.00853464220398117 0.0135161528335051 0 0 0 0 0 0 0 0 0 0 0 0 0 0 0 0 0 0 0 0.00338425728964243 0.000884248561584892 0 0 0 0 0 0 0 0 0 0 0 0 0 0 0 0.00236787758786584 0 0 0 0 0 0 0 0 0 0 0 0 0 0 0 0 0 0 0 0 0 0 0 0 0 0 0 0 0.0171277103701057 0 0 0 0.00156598222467873 0 0 0 0 0 0 0 0 0 0.00120171376105788 0.00112381478739375 0 0 0.00106314317714132 0 0 0 0 0 0 0 0 0 0 0 0 0 0 0 0 0 0 0 0 0 0 0 0 0 0 0 0 0 0 0 0.00053225428953113 0 0 0 0 0 0 0 0 0 0 0 0 0 0 0 0 0.0120440314655624 0 0.0499162348183335 0.00145106565473486 0.0816854913758346 0 0 0 0 0 0 0 0 0 0 0 0 0 0 0 0.172318754739122 0.120008751295355 0 0 0.053092725900289 0 0 0 0.0401099293266096 0 0.00585189964427349 0 0 0 0 0.0326411806474061 0.00850180544851846 0 0.0182824896435026 0 0 0.0326642440175823 0 0 0 0 0 0 0 0.000394740066449306 0 0 0 0 0 0 0 0.0219929996524665 0 0 0 0 0 0 0.00228104639602556 0.00112856881857686 0 0 0 0 0.000257300420784134 0 0 0 0 0 0 0 0 0 0 0 0 0 0 0 0 0 0 0 0 0.116604741932244 0 0 0 0 0 0 0 0 0 0 0 0 0 0 0 0 0 0 0 0 0 0 0 0 0 0.088223380185068 0 0 0 0 0 0 0 0 0 0 0 0 0 0 0 0.00084802474950656 0.00966550137608974 0 0 0 0 0 0 0.00128394770319153 0 0 0 0 0 0.00049341791899509 0.00322213811124278 0.00056263223543537 0 0.060662869995606
0 0 0 0 0 0 0 0 0 0 0 0 0 0 0 0 0 0 0 0 0 0 0 0 0.0160957585116213 0 0 0 0 0 0 0 0 0 0 0 0 0 0 0 0 0 0 0.0525659101806672 0.117041355269353 0.00344630031527435 0 0 0 0.0356684689478348 0 0 0 0 0 0 0 0 0 0 0 0 0.00752619617143631 0 0 0 0.0136986828505048 0 0 0 0 0 0 0 0.0760912005429224 0 0 0 0 0 0 0 0 0 0 0 0 0 0 0 0 0 0 0 0 0 0 0 0 0 0 0 0 0 0 0 0 0 0 0 0 0 0 0 0 0 0 0 0 0 0 0 0 0 0 0 0 0 0.00885692303586234 0 0 0 0 0 0 0 0 0 0 0 0 0 0 0 0 0 0 0 0 0 0 0 0 0 0 0 0 0 0 0 0 0 0 0 0 0 0 0 0.0754977077173123 0 0.0378277601268281 0.0371665232655742 0.038013278675369 0 0 0 0 0 0.00377633749608792 0.0497854103377232 0 0 0 0 0.0402164010142767 0 0 0 0.0063528402072346 0 0 0 0.0604791115596458 0 0 0 0 0 0 0 0 0 0 0.00589300812698204 0 0.0145358609274704 0 0 0 0.0198483314912684 0 0 0 0 0 0 0 0 0 0 0.0659770005281102 0 0 0 0.213639632700641 0 0 0 0 0 0 0 0 0 0 0 0 0 0 0 0 0 0 0 0 0 0 0 0 0 0 0 0 0 0 0 0 0 0 0 0 0 0 0 0 0 0 0 0 0 0 0 0 0 0 0 0 0 0 0 0 0 0 0 0 0 0 0 0 0 0 0 0 0 0 0 0 0 0 0 0 0 0 0 0 0 0 0 0 0 0 0 0 0 0 0 0 0 0
0 0 0 0 0 0 0 0 0 0 0 0 0 0 0 0 0 0 0 0 0 0 0 0 0 0 0 0 0 0 0 0 0 0 0.00206792857440818 0 0 0 0 0 0 0 0 0 0 0 0 0 0 0 0 0.00435784372632815 0 0 0 0 0 0 0 0 0 0 0 0 0 0 0 0 0 0 0 0 0 0 0 0 0 0 0 0 0 0 0 0.00391530508020009 0 0 0 0 0 0 0 0 0 0 0 0 0 0 0 0 0 0 0 0 0 0 0 0 0 0 0 0 0 0 0 0 0 0 0 0 0 0 0 0 0 0 0 0 0 0 0 0 0 0 0 0 0 0 0 0 0 0 0 0 0 0 0 0 0 0 0 0 0 0 0 0 0 0 0 0 0 0 0 0 0 0 0 0 0 0.0553153578149903 0 0.135540433303735 0 0 0 0 0 0 0 0 0 0 0 0 0 0 0 0.110593527434572 0.029525479390453 0.0887721040842955 0 0 0 0 0 0.00701102870565036 0 0.0503855920984109 0 0 0 0 0.20497875374649 0 0 0 0 0 0 0 0 0 0 0 0 0 0 0 0 0 0 0 0 0 0 0 0 0 0 0 0 0 0 0 0 0 0 0 0.0353504880173624 0 0 0 0 0 0 0 0 0 0 0 0 0 0 0 0 0 0 0 0.0229260995530656 0 0 0 0 0 0 0 0 0 0 0 0 0 0 0 0 0 0 0 0 0 0 0 0 0 0.246627695053342 0 0 0 0 0 0 0 0 0 0 0 0 0 0 0 0 0 0 0 0 0 0 0 0 0 0 0 0 0 0 0 0 0 0.0026323634166972
0 0 0 0 0 0 0 0 0 0 0 0 0 0 0 0 0 0 0 0 0 0 0 0 0 0 0 0 0 0 0 0 0 0 0 0 0 0 0 0 0 0 0 0 0.00892972835316879 0 0 0 0 0 0 0 0 0 0 0 0 0 0 0 0 0 0 0 0 0 0 0 0 0 0 0 0 0 0 0 0 0 0 0 0 0 0 0 0 0 0 0 0 0 0 0 0 0 0 0 0 0 0 0 0 0 0 0 0 0 0 0 0 0 0 0 0 0 0 0 0 0 0 0 0 0 0 0 0 0 0 0 0 0 0 0 0 0 0 0 0 0 0 0 0 0 0 0 0 0 0 0 0 0 0 0 0 0 0 0 0 0 0 0 0 0 0 0 0 0 0 0 0 0 0 0 0 0 0 0 0 0 0.0543322085730062 0 0 0 0 0 0 0.0166486059871906 0.0506379392292835 0 0.0103137602350451 0 0.0614052650591933 0 0 0 0 0 0 0 0 0.0843074230919996 0.0153507928291577 0.0213877861074691 0 0 0 0 0.366244146319557 0 0 0 0.0254788744469202 0 0 0.0547414255390379 0 0 0.0082727562493434 0 0 0 0.0563444120103784 0 0 0 0 0 0 0 0.0338638458098856 0.0290527298035745 0 0 0.0254763750728944 0.0258442753890102 0 0 0 0 0 0 0 0 0 0 0 0 0 0 0 0 0 0 0 0 0 0 0 0 0 0 0 0 0 0 0 0 0 0 0 0.0303241442799266 0.00936193411188013 0 0 0 0 0 0 0 0 0 0 0 0 0 0 0 0 0 0 0 0 0.00352021255682855 0 0 0 0 0 0 0 0 0 0 0 0 0 0 0.00816135894524936 0 0 0 0 0 0 0 0 0 0 0 0
0 0 0 0 0 0 0 0 0 0 0 0 0 0 0 0 0 0 0 0 0 0 0 0 0 0 0 0 0 0 0 0 0 0 0 0 0 0 0 0 0 0 0 0 0 0 0 0 0 0 0 0 0 0 0 0 0 0 0 0 0 0 0 0 0 0 0 0 0 0 0 0 0 0 0 0 0 0 0 0 0 0 0 0 0 0 0 0 0 0 0 0 0 0 0 0 0 0 0 0 0 0 0 0 0 0 0 0 0 0 0 0 0 0 0 0 0 0 0 0 0 0 0 0 0 0 0 0 0 0 0 0 0 0 0 0 0 0 0 0 0 0 0 0 0 0 0 0 0 0 0 0 0 0 0 0 0 0 0 0 0 0 0.101240886161492 0 0 0 0 0 0 0 0 0 0 0 0 0.0239200352665741 0.0435411119505512 0 0 0.0331190249193542 0 0 0 0.0601244630729109 0 0 0 0 0 0 0 0 0 0 0 0 0.0346143906564698 0 0 0 0 0 0 0 0 0 0 0 0 0 0 0 0 0 0 0 0 0 0.00972559325182737 0 0 0.0295910179865785 0 0 0 0.0111981762726922 0 0 0 0 0 0 0 0 0 0 0 0 0 0 0 0 0 0 0 0 0 0 0 0 0 0 0 0 0 0 0 0 0 0 0 0 0 0 0 0 0 0 0 0 0 0 0 0 0 0 0 0 0 0 0 0 0 0 0 0 0.0625464356113903 0 0 0.0795682736958301 0 0 0 0.00444798798140453 0.00377813499932079 0 0 0 0 0 0 0 0 0 0 0 0 0 0.0937035974242463 0.00646580107071178 0.402415069678646 0 0 0 0 0 0 0 0
0 0 0 0 0 0 0 0 0 0 0 0 0 0 0 0 0 0 0 0 0 0 0 0 0 0 0 0 0 0 0 0 0 0 0 0 0 0 0 0 0 0 0 0 0 0 0 0 0 0 0 0 0 0 0 0 0 0 0 0 0 0 0 0 0 0 0 0 0 0 0 0 0 0 0 0 0 0 0 0 0 0 0 0 0 0 0 0 0 0 0 0 0 0 0 0 0 0 0 0 0 0 0 0 0 0 0 0 0 0 0 0 0 0 0 0 0 0 0 0 0 0 0 0 0 0 0 0 0 0 0 0 0 0 0 0 0 0 0 0 0 0 0 0 0 0 0 0 0 0 0 0 0 0 0 0 0 0 0 0 0.0489415514801311 0 0 0 0 0 0 0 0 0 0 0 0 0 0 0 0 0 0 0 0 0 0 0 0 0 0 0 0 0 0 0 0 0 0 0 0 0 0.0169496576848189 0 0 0 0 0 0 0 0 0 0 0 0 0 0 0 0 0 0.014864000215162 0 0 0 0 0 0 0 0 0 0 0 0 0 0 0 0 0 0 0 0 0 0 0 0 0 0 0 0.0462617777411932 0.0122766201611411 0 0 0 0 0 0.0300605849192785 0 0 0 0 0 0 0 0 0 0 0 0 0 0 0 0 0 0 0 0 0 0 0 0 0 0 0 0 0 0 0 0 0 0 0.0574377361976766 0.191724294175454 0.0147607237674393 0 0.255359477271739 0.231695796191272 0 0 0 0 0.0133234040745676 0.0379465863476262 0 0 0 0 0 0 0 0 0.0152624259120274 0 0 0 0.013135363860473 0 0 0 0 0 0 0 0
0 0 0 0 0 0 0 0 0 0 0 0 0.00322103679038061 0 0 0 0 0 0 0 0 0 0 0 0 0 0.000906067718193937 0 0 0 0 0.0120066299216494 0 0.0122138278020326 0.0238031250667692 0 0 0 0 0 0 0 0 0 0 0 0 0 0 0 0 0 0 0 0.068371697381924 0 0.0114683426650243 0 0 0 0 0 0 0 0 0 0 0 0 0 0 0.0839053780093645 0 0 0 0 0 0 0 0 0 0 0 0 0 0 0 0 0 0 0 0 0 0 0 0 0 0 0 0 0.0108499702899256 0 0 0 0.00576197153016143 0 0 0 0 0 0 0 0 0 0.0044649257575944 0.00372797225291588 0 0 0.00269990995858096 0 0 0 0 0 0 0 0 0 0 0 0 0 0 0 0 0 0 0 0 0 0 0 0 0 0 0 0 0 0 0 0 0 0 0 0 0 0 0 0 0.00343751331242295 0.00376095143402527 0 0 0 0 0 0 0 0 0.0161491943567232 0 0.0239197911693708 0 0 0 0 0 0 0 0 0 0 0 0 0 0 0 0.0452342758867172 0.0686990046104134 0.103051299557612 0 0.0107731282835449 0 0 0 0 0 0 0 0 0 0 0.00821052374282858 0.00262658197868789 0 0.00562215279325714 0 0 0.0483774166163957 0 0 0 0 0 0 0.0742258865187124 0 0 0 0 0 0 0 0 0.00274877063693777 0 0 0 0 0 0 0 0 0 0 0 0 0.00144203702183384 0 0 0 0 0 0 0 0 0 0.00318278171247612 0.00384128827367808 0 0 0 0 0 0 0 0 0 0.142390387194577 0 0 0 0 0 0 0 0 0 0 0 0 0 0 0 0 0 0 0 0 0 0 0 0 0 0.0387661034416437 0 0 0 0 0 0.0146297601004011 0 0 0 0 0 0 0 0 0.00356471551797325 0 0.00692778049138297 0 0.0548882844607275 0.0157837205040504 0 0 0 0 0 0 0 0 0 0 0 0 0 0.0543457952390895
0 0 0 0 0 0 0 0 0 0 0 0 0 0 0 0 0 0 0 0 0 0 0 0 0 0 0 0 0 0 0 0 0 0 0 0 0 0 0 0 0 0 0 0 0 0 0 0 0 0 0 0 0 0 0 0 0 0 0 0 0 0 0 0 0 0 0 0 0 0 0 0 0 0 0 0 0 0 0 0 0 0 0 0 0 0 0 0 0 0 0 0 0 0 0 0 0 0 0 0 0 0 0 0 0 0 0 0 0 0 0 0 0 0 0 0 0 0 0 0 0 0 0 0 0 0 0 0 0 0 0 0 0 0 0 0 0 0 0 0 0 0 0 0 0 0 0 0 0 0 0 0 0 0 0 0 0 0 0 0 0.0194730583970714 0 0 0 0 0 0 0 0 0 0 0 0 0 0.0103589490860648 0 0.012305365260374 0 0 0 0 0 0 0 0 0 0 0 0 0 0 0 0 0.0213952976949233 0 0 0 0 0.00411166950457369 0 0 0 0 0 0 0 0 0.0168282563855066 0 0 0 0 0 0 0 0 0.19828377695578 0 0.00471745504183408 0.0199822199487872 0.0307091349796366 0 0 0 0 0 0.0291078374082498 0 0.0307552909854015 0.00689334057271539 0.0135932998212017 0 0 0.00800452092761699 0.138525447272119 0 0 0 0 0 0 0 0 0 0 0 0.00188710219518898 0 0 0 0 0 0 0 0 0 0 0 0 0 0 0 0 0 0 0 0 0 0 0 0 0 0 0 0.0284213019552203 0 0 0 0.0184700786739842 0 0 0 0 0 0 0 0.0062056306859542 0 0.011453342961851 0 0 0.0215668767365105 0 0 0 0 0.00313702051191825 0 0 0 0 0 0 0 0 0 0.0648205065825209 0 0.064002563603824 0 0.214990655851171 0 0 0 0 0 0 0 0
0 0 0 0 0 0 0 0 0 0 0 0 0 0 0 0 0 0 0 0 0 0 0 0 0 0 0 0 0 0 0 0 0 0 0 0.00284886275318977 0 0 0 0 0 0 0 0 0 0 0 0 0 0 0 0 0.0162184749367978 0 0.00136590604869354 0 0 0 0 0 0 0 0 0 0 0 0 0 0 0 0 0.00147518937956976 0 0 0 0 0 0 0 0 0 0.0310940433841787 0.0203403570076279 0.127723364704066 0.0199940945675698 0.000843523772621161 0 0 0.00694331164620663 0.0018058462807455 0 0 0 0 0 0.00701533294778249 0.0256741425346502 0 0.0130290467272793 0 0 0 0 0 0 0 0 0 0 0 0 0 0 0 0 0 0 0 0 0 0 0 0 0 0 0 0 0 0 0 0 0 0 0 0 0 0.00913514517586506 0 0 0 0 0 0 0 0 0 0 0 0 0 0 0 0 0 0 0 0 0 0 0 0 0 0 0 0 0 0 0 0 0.00788699721086548 0 0.0108885800844909 0 0 0 0 0 0 0 0 0 0 0 0 0 0 0 0.00874169900294156 0.00246325765480077 0.00607169828847814 0 0.0312664222981222 0 0 0 0 0 0 0 0 0 0 0.0153389341988088 0 0 0 0 0 0 0 0 0 0 0 0 0 0 0 0 0 0 0 0 0 0 0 0 0 0 0 0 0 0 0 0 0 0 0 0.118564734756991 0 0 0.0033722463403261 0.239895365598541 0.235341434154397 0 0 0 0 0 0 0 0 0 0 0 0 0 0 0.00125193011544325 0 0 0 0 0 0 0 0 0 0 0 0 0 0 0 0 0 0 0 0 0 0 0 0 0 0.0167365728600054 0 0 0 0 0 0 0 0 0 0 0 0 0 0 0 0.00234223331730662 0 0 0 0 0 0 0.00178309035152765 0 0 0 0 0.00194862190898059 0 0.00122090448263876 0.00399410291301782 0.00538453259547366 0 0
0 0 0 0 0 0 0 0 0 0 0 0 0 0 0 0 0 0 0 0 0 0 0 0 0 0 0 0 0 0 0 0 0 0 0 0 0 0 0 0 0 0 0 0 0 0 0 0 0 0 0 0 0 0 0 0 0 0 0 0 0 0 0 0 0 0 0 0 0 0 0 0 0 0 0 0 0 0 0 0 0 0 0 0 0 0 0 0 0 0 0 0 0 0 0 0 0 0 0 0 0 0 0 0 0 0 0 0 0 0 0 0 0 0 0 0 0 0 0 0 0 0 0 0 0 0 0 0 0 0 0 0 0 0 0 0 0 0 0 0 0 0 0 0 0 0 0 0 0 0 0 0 0 0 0 0 0 0 0 0 0 0 0 0 0 0 0.0172228638555962 0 0 0 0 0 0 0 0 0 0 0.0128952544206943 0.00473162466512755 0 0 0 0 0.00439900428658348 0 0 0 0 0 0 0 0 0 0 0.00758537375201145 0 0.00633453605812303 0 0 0 0 0 0 0 0 0 0 0.117558689347382 0 0 0 0 0 0 0 0 0.0194451035516786 0 0.0136336270112589 0 0 0 0 0.0250412631605221 0 0 0 0 0 0 0 0 0 0 0 0 0 0 0 0.00402692313419706 0 0 0 0 0.0509188030972132 0.187299384736732 0.0836508543069838 0 0 0 0.0684123367650744 0.0513980950645759 0 0 0 0 0 0 0 0 0 0 0 0 0 0 0 0 0 0 0 0 0 0 0 0 0 0 0 0 0 0 0 0 0 0 0.0183857540014272 0.00913098150253938 0.0129616186404281 0 0.0273280323168418 0.0369460296907325 0 0 0 0.0163446657211719 0.103194455319015 0.063021105338111 0 0 0.00370104897179636 0 0 0 0 0 0.0177633982411504 0 0.00470264889442114 0.00827053186869423 0 0 0 0 0 0 0.00369599227991724 0 0
0 0 0 0 0 0 0 0 0 0 0 0 0 0 0 0 0 0 0 0 0 0 0 0 0 0 0 0 0 0 0 0 0 0 0 0 0 0 0 0 0 0 0 0 0 0 0 0 0 0 0 0 0 0 0 0 0 0 0 0 0 0 0 0 0 0 0 0 0 0 0 0 0 0 0 0 0 0 0 0 0 0 0 0 0 0 0 0 0 0 0 0 0 0 0 0 0 0 0 0 0 0 0 0 0 0 0 0 0 0 0 0 0 0 0 0 0 0 0 0 0 0 0 0 0 0 0 0 0 0 0 0 0 0 0 0 0 0 0 0 0 0 0 0 0 0 0 0 0 0 0 0 0 0 0 0 0 0 0 0 0 0 0 0 0 0 0 0 0 0 0 0 0 0 0 0 0 0 0.0320533333715203 0 0 0 0 0 0 0.0463907645361302 0.0797759642113543 0 0 0 0 0 0.250861959251173 0 0 0 0 0 0 0 0.108970713660986 0.0813397578552751 0 0 0 0 0.0944839694556518 0 0 0 0 0 0 0.0241645677842655 0 0 0 0 0 0 0 0 0 0 0 0 0 0 0.250604012020522 0 0 0 0 0 0 0 0 0 0 0 0 0 0 0 0 0 0 0 0 0 0 0 0 0 0 0 0 0 0 0 0 0 0.0111032763154119 0 0 0 0 0 0 0 0 0 0.0139520850731756 0 0 0.00629959646453458 0 0 0 0 0 0 0 0 0 0 0 0 0 0 0 0 0 0 0 0 0 0 0 0 0 0 0 0 0 0 0 0 0 0 0 0 0 0 0 0 0 0 0
0 0 0 0 0 0 0 0 0 0 0 0 0 0 0 0 0 0 0 0 0 0 0 0 0 0 0 0 0 0 0 0 0 0 0 0 0 0 0.029423868613667 0.014542547313492 0 0 0 0 0 0 0 0 0 0 0 0 0 0 0 0 0 0 0 0 0 0 0 0 0 0 0 0 0 0 0 0 0 0 0 0 0 0 0 0 0 0 0 0 0 0 0 0 0 0 0 0 0 0 0 0 0 0 0 0 0 0 0 0 0 0 0 0 0 0 0 0 0 0 0 0 0 0 0 0 0 0 0 0 0 0 0 0 0 0 0 0 0 0 0 0 0 0 0 0 0 0 0 0 0 0 0 0 0 0 0 0 0 0 0 0 0 0 0 0 0 0 0 0 0 0 0 0 0 0 0 0 0 0 0 0 0 0 0 0 0 0 0 0.0530853692429145 0 0 0.0557605374567307 0 0 0 0 0 0.0486820780079347 0 0 0 0 0 0 0.116139271544223 0 0.0622018870776107 0 0.06985468214375 0.464725034465674 0 0.0428215100216556 0 0 0 0 0 0 0 0 0 0 0 0 0 0 0 0 0 0 0 0 0 0 0 0 0 0 0 0 0 0 0 0 0 0 0 0 0 0 0 0 0 0 0 0 0 0 0 0 0 0 0 0 0 0 0 0 0 0 0 0 0 0 0 0 0 0 0 0 0 0 0 0 0 0 0 0 0 0 0 0 0 0 0 0 0 0.0427632141123478 0 0 0 0 0 0 0 0 0 0 0 0 0 0 0 0 0 0 0 0 0 0 0 0 0 0
0 0 0 0 0 0 0 0 0 0 0 0 0 0 0 0 0 0 0 0 0 0 0 0 0 0 0 0 0 0 0 0 0 0 0 0 0 0 0 0 0 0 0 0 0 0 0 0 0 0 0 0 0 0 0 0 0 0 0 0 0 0 0 0 0 0 0 0 0 0 0 0 0 0 0 0 0 0 0 0 0 0 0 0 0 0 0 0 0 0 0 0 0 0 0 0 0 0 0 0 0 0 0 0 0 0 0 0 0 0 0 0 0 0 0 0 0 0 0 0 0 0 0 0 0 0 0 0 0 0 0 0 0 0 0 0 0 0 0 0 0 0 0 0 0 0 0 0 0 0 0 0 0 0 0 0 0 0 0 0 0 0 0 0 0 0 0 0 0 0 0 0 0 0 0 0 0 0 0 0 0 0 0 0 0 0 0 0 0 0 0 0 0.281604574278129 0 0 0 0 0 0 0.359921469437196 0.258249289875795 0 0 0 0 0 0.100224666408879 0 0 0 0 0 0 0 0 0 0 0 0 0 0 0 0 0 0 0 0 0 0 0 0 0 0 0 0 0 0 0 0 0 0 0 0 0 0 0 0 0 0 0 0 0 0 0 0 0 0 0 0 0 0 0 0 0 0 0 0 0 0 0 0 0 0 0 0 0 0 0 0 0 0 0 0 0 0 0 0 0 0 0 0 0 0 0 0 0 0 0 0 0 0 0 0 0 0 0 0 0 0 0 0 0 0 0 0 0 0 0 0
0 0 0 0 0 0 0 0 0 0 0 0 0 0 0 0 0 0 0 0 0 0 0 0 0 0 0 0 0 0 0 0 0 0 0.00368087248401156 0 0 0 0 0 0 0 0 0 0 0 0 0 0 0 0 0.00478964811966365 0 0 0 0 0 0 0 0 0 0 0 0 0 0 0 0 0 0 0 0 0 0 0 0 0 0 0 0 0 0 0 0 0 0 0 0 0 0 0 0 0 0 0 0 0 0 0 0 0 0 0 0 0 0 0 0 0 0 0 0 0 0 0 0 0 0 0 0 0 0 0 0 0 0 0 0 0 0 0 0 0 0 0 0 0 0 0 0 0 0 0 0 0 0 0 0 0 0 0 0 0 0 0 0 0 0 0 0 0 0 0 0 0 0 0 0 0 0.0321871042571433 0 0.0534898771686839 0 0 0 0 0 0 0 0 0 0 0 0 0 0 0 0.117061661445656 0.0197159240999829 0.0928470050504352 0 0.348714012024155 0 0 0 0.00909015577092909 0 0.0420517343028144 0 0 0 0 0 0.0103035222333206 0 0 0 0 0 0 0 0 0 0 0 0 0 0 0 0 0 0 0 0 0 0 0 0 0 0 0 0 0 0 0 0 0 0 0 0 0 0 0 0 0 0 0 0 0 0 0 0 0 0 0 0 0 0 0.0361831466136046 0 0 0 0 0 0 0 0 0 0 0 0 0 0 0 0 0 0 0 0 0 0 0 0 0 0.229885336429599 0 0 0 0 0 0 0 0 0 0 0 0 0 0 0 0 0 0 0 0 0 0 0 0 0 0 0 0 0 0 0 0 0 0
0 0 0 0 0 0 0 0 0 0 0 0 0 0 0 0 0 0 0 0 0 0.0102510371675011 0 0 0 0 0 0 0 0 0 0 0 0 0 0 0 0 0.106914121424921 0 0 0 0 0 0 0 0 0.0149180845408249 0 0 0 0 0 0 0 0 0 0 0 0 0 0 0 0 0 0 0 0 0 0 0 0 0 0 0 0 0 0 0 0 0 0 0 0 0 0 0 0 0 0 0 0 0 0 0 0 0 0 0 0 0 0 0 0 0 0 0 0 0 0 0 0 0 0 0 0 0 0 0 0 0 0 0 0 0 0 0 0 0 0 0 0 0 0 0 0 0 0 0 0 0 0 0 0 0 0 0 0 0 0 0 0 0 0 0 0 0 0 0 0 0 0 0 0 0 0 0 0 0 0 0 0.0185202561738534 0 0 0 0 0 0 0 0 0 0 0 0 0 0 0 0.0243638281645858 0.0189667837901655 0.0280325058838205 0.00668365903642274 0 0 0 0 0.00337085555912152 0 0 0 0 0.0246056171489498 0 0.0119435774918355 0 0 0.223858383429854 0 0 0 0 0 0 0 0 0 0 0 0 0 0 0 0 0 0 0.0828293662640048 0 0 0 0 0 0 0 0 0 0 0 0 0 0 0 0 0 0 0 0 0 0 0 0 0 0 0 0 0 0 0 0 0 0.0145999600501618 0 0 0 0 0 0 0 0 0 0 0 0 0 0 0 0 0 0 0 0 0 0 0 0 0 0.39797347178709 0 0 0 0 0 0 0 0 0 0 0 0 0 0 0 0 0 0 0 0 0 0 0 0 0 0 0 0 0 0 0.00687760280382036 0 0 0.00529088928306712
0 0 0 0 0 0 0 0 0 0 0 0 0 0 0 0 0 0 0 0 0 0 0 0 0 0 0 0 0 0 0 0 0 0 0 0 0 0 0.0504205424673687 0.0113455494928382 0 0 0.0254453013578051 0 0.0440454420249008 0 0 0 0 0.0122923098204797 0 0 0 0 0 0 0 0 0 0 0 0 0 0 0 0 0 0 0 0 0 0 0 0 0.0801959802067946 0 0 0 0 0 0 0 0 0 0 0 0 0 0 0 0 0 0 0 0 0 0 0 0 0 0 0 0 0 0 0 0 0 0 0 0 0 0 0 0 0 0 0 0 0 0 0 0 0 0 0 0 0 0 0 0 0 0 0 0 0 0 0 0 0 0 0 0 0 0 0 0 0 0 0 0 0 0 0 0 0 0 0 0 0 0 0 0 0 0 0 0 0 0 0 0 0.109933905224728 0 0 0 0 0 0 0 0 0 0 0 0 0 0 0 0 0 0 0 0 0 0 0 0 0 0 0 0 0.346111977839238 0 0 0 0 0.246091923307665 0 0 0 0 0 0 0 0 0 0 0 0 0 0 0 0 0 0 0.0641577002419662 0 0 0 0 0 0 0 0 0 0 0 0 0 0 0 0 0 0 0 0 0 0 0 0 0 0 0 0 0 0 0 0 0 0 0 0 0 0 0 0 0 0 0 0 0 0 0 0 0 0 0 0 0 0 0 0 0 0 0 0 0 0 0 0 0 0 0.00995936801621457 0 0 0 0 0 0 0 0 0 0 0 0 0 0 0 0 0 0 0 0 0 0 0 0 0 0 0
0 0 0 0 0 0 0 0 0 0 0 0 0 0 0 0 0 0 0 0 0 0 0 0 0 0.00226055098644253 0 0 0 0 0 0 0 0 0 0 0 0 0.0748683855008546 0 0 0 0.00722291126367136 0 0.0229367756928018 0 0 0.0277561255823859 0 0.00734226457129576 0 0 0 0 0 0 0 0 0 0 0 0 0 0 0 0 0 0 0 0 0 0 0 0 0.068524460085915 0 0 0 0 0 0 0 0 0 0 0 0 0 0 0 0 0 0 0 0 0 0 0 0 0 0 0 0 0 0 0 0 0 0 0 0 0 0 0 0 0 0 0 0 0 0 0 0 0 0 0 0 0 0 0 0 0 0 0 0 0 0 0 0 0 0 0 0 0 0 0 0 0 0 0 0 0 0 0 0 0 0 0 0 0 0 0 0 0 0 0 0 0.00552887350898225 0.00395617222691727 0.0131332258182527 0.00435178944960899 0.144953643777328 0 0 0 0 0 0 0 0 0 0 0 0 0 0 0 0.00719321986680947 0.0107381817587754 0.021082419292404 0.00576570418266203 0 0 0 0 0.00252340046310274 0 0 0 0 0 0 0 0.0782902561779883 0.0407051999175705 0 0 0 0.00504041037308409 0 0 0 0 0 0 0 0 0 0 0 0 0 0 0 0.131901167968792 0 0 0 0 0 0 0 0 0 0 0 0 0 0 0 0 0 0 0 0 0 0 0 0 0 0 0 0 0 0 0 0 0 0.00720237557956507 0 0 0 0 0 0 0 0 0 0 0 0 0 0 0 0 0 0 0 0 0 0 0 0 0 0.301987918992394 0 0 0 0 0 0 0 0 0 0 0 0 0 0 0 0 0 0 0 0 0 0 0 0 0 0 0 0 0 0 0 0 0 0.00473456696239691
0 0 0 0 0 0 0 0 0 0 0 0 0 0 0 0 0 0 0 0 0 0 0 0 0 0 0 0 0 0 0 0 0 0 0 0 0 0 0 0 0 0 0 0 0.00354486128543785 0 0 0 0 0 0 0 0 0 0 0 0 0 0 0 0 0 0 0 0 0 0 0 0 0 0 0 0 0 0 0 0 0 0 0 0 0 0 0 0 0 0 0 0 0 0 0 0 0 0 0 0 0 0 0 0 0 0 0 0 0 0 0 0 0 0 0 0 0 0 0 0 0 0 0 0 0 0 0 0 0 0 0 0 0 0 0 0 0 0 0 0 0 0 0 0 0 0 0 0 0 0 0 0 0 0 0 0 0 0 0 0 0 0 0 0 0 0 0 0 0 0 0 0 0 0 0 0 0 0 0 0 0 0.0280680222522031 0.00884962549593353 0 0 0 0 0.00649045597616847 0.0180994864387839 0.046101679926176 0 0 0 0 0 0.429269708201522 0 0 0 0 0 0 0.0372176276714929 0.0158264398522431 0.00892196053077444 0 0 0 0 0 0 0 0 0.0371700844885907 0 0 0.0571993573245435 0 0 0.0174990718153018 0 0 0 0.0344470506360195 0 0 0 0 0 0 0 0.0934664241921571 0.0333640709546449 0 0.00611089375647326 0.0205034719600021 0.0686634848692998 0.0119855214674734 0 0 0 0 0 0 0 0 0 0 0 0 0 0 0 0 0 0 0 0 0 0 0 0 0 0 0 0 0 0 0 0 0 0 0.00565081084634828 0.00665536034611941 0 0 0 0 0 0 0 0 0 0 0 0 0 0 0 0 0 0 0 0 0 0 0 0 0 0 0 0 0 0 0 0 0 0 0 0.00489452971229152 0 0 0 0 0 0 0 0 0 0 0 0
0 0 0 0 0 0 0 0 0 0 0 0 0 0 0 0 0 0 0 0 0 0 0 0 0 0 0 0 0 0 0 0 0 0 0 0 0 0 0 0 0 0 0 0 0 0 0 0 0 0 0 0 0 0 0 0 0 0 0 0 0 0 0 0 0 0 0 0 0 0 0 0 0 0 0 0 0 0 0 0 0 0 0 0 0 0 0 0 0 0 0 0 0 0 0 0 0 0 0 0 0 0 0 0 0 0 0 0 0 0 0 0 0 0 0 0 0 0 0 0 0 0 0 0 0 0 0 0 0 0 0 0 0 0 0 0 0 0 0 0 0 0 0 0 0 0 0 0 0 0 0 0 0 0 0 0 0 0 0 0 0 0 0 0 0 0 0.0307748481981833 0 0 0 0 0 0 0 0 0 0 0.0362278736839419 0.0658224616063637 0 0 0 0 0.00256851897145924 0 0 0 0 0 0 0 0 0 0 0 0 0.030889348856916 0 0.140064396781475 0 0 0 0 0 0 0 0 0 0 0 0 0 0 0 0 0.00534786578302263 0.0167237398310816 0 0 0 0 0 0 0 0 0 0 0 0 0 0 0 0 0 0 0 0 0 0 0 0 0 0 0 0 0 0.20191761262757 0 0 0 0 0 0 0 0 0 0 0 0 0 0 0 0 0 0 0 0 0 0 0 0 0 0 0 0 0 0 0 0 0 0 0 0 0 0 0 0.00968339273958149 0 0.0271806043081706 0 0 0.0512531314980111 0 0 0 0 0.121481470343213 0.0787214773558899 0 0 0.0199348826123721 0 0 0 0 0 0.106383668651402 0.0122923052560695 0.0161148240102979 0 0.016873068439014 0 0 0 0.00974450844596544 0 0 0 0
0 0 0 0 0 0 0 0 0 0 0 0 0.00852826380850459 0 0 0 0 0 0 0 0 0 0 0 0 0 0 0 0 0.00131777252382646 0 0 0.00313402789254349 0 0.0286627802616764 0 0 0 0 0 0 0 0 0 0 0 0 0 0 0 0 0 0 0 0 0.0746492890040772 0.0182602466149951 0 0 0 0 0 0 0 0 0 0 0.00211990577059084 0 0 0 0.0545381877489626 0 0 0 0 0 0 0 0 0 0 0 0 0 0 0 0 0 0 0 0 0 0 0 0 0 0 0 0 0.00222827901439781 0 0 0 0.0523998001228697 0 0 0 0 0.0206639094158599 0 0 0 0 0.0177778950091016 0.0313583239967885 0 0 0.00866879671573396 0 0 0 0 0 0 0 0 0 0 0 0 0 0 0 0 0 0 0 0 0 0 0 0 0 0 0 0 0 0 0 0 0 0 0 0 0 0 0 0 0 0.00444846892298344 0 0 0 0 0 0 0.350948180835905 0.0071848322270196 0.0302764762764867 0 0.0310200731406005 0 0 0 0 0 0 0 0 0 0 0 0 0 0 0 0.00286138938217117 0 0.0588905623179695 0 0 0 0 0 0.0339479994732043 0 0 0 0 0 0 0 0 0 0.00788050186594393 0 0 0 0 0 0 0 0 0 0 0 0 0 0 0 0 0 0 0.00298272999428277 0 0 0 0 0 0 0 0 0 0 0 0 0 0 0 0 0 0 0 0 0.00314690525419749 0 0 0 0 0 0 0 0.00241117610474722 0 0 0 0 0.0219264085801353 0 0 0.00776212253041159 0 0 0.0190280084025351 0.0571311986819151 0 0 0 0 0 0 0 0 0 0 0 0 0 0 0 0 0 0 0.0141172066176756 0 0 0 0 0 0.0124370419954552 0.00433515886551121 0 0 0.00295608063092085 0 0 0 0 0 0 0 0 0 0 0 0 0 0 0 0 0 0 0 0 0 0 0 0
0 0 0 0 0 0 0 0 0 0 0 0 0 0 0 0 0 0 0 0 0 0 0 0 0 0 0 0 0 0 0 0 0 0 0 0 0 0 0 0 0 0 0 0.0518457597694743 0.00970722928584461 0 0 0 0 0 0 0 0 0 0 0 0 0 0 0 0 0 0 0 0 0.0207677670062713 0.0252978521491371 0 0 0 0 0 0 0 0 0 0 0 0 0 0 0 0 0 0 0 0 0 0 0 0 0 0 0 0 0 0 0 0 0 0 0 0 0 0 0 0 0 0 0 0 0 0 0 0 0 0 0 0 0 0 0 0 0 0 0 0 0 0.142512301290062 0 0 0 0 0 0 0 0 0 0 0 0 0 0 0 0 0 0 0 0 0 0 0 0 0 0 0 0 0 0 0 0 0 0 0 0 0 0 0 0 0 0 0 0 0 0.042411565432084 0 0 0 0 0.0169624309832606 0 0 0 0 0.025008712347115 0 0 0 0 0 0.0455241058109255 0 0 0 0 0 0 0 0 0 0 0 0 0 0 0 0 0 0 0 0.306495635907513 0.0469534893967375 0 0 0 0 0.00806599128194737 0 0 0 0 0 0 0 0 0 0 0 0.0383334239142053 0 0 0 0 0 0.155671818243683 0 0 0 0 0 0 0 0 0 0 0 0 0 0 0 0 0 0 0 0 0 0 0 0 0 0 0 0 0 0 0 0 0 0 0.0392199131383631 0 0.0252220040433763 0 0 0 0 0 0 0 0 0 0 0 0 0 0 0 0 0 0 0 0 0 0 0 0 0 0 0 0 0 0 0 0 0 0 0 0 0 0 0 0 0 0 0 0 0 0 0
0 0 0 0 0 0 0 0 0 0 0 0 0 0 0 0 0 0 0 0 0 0 0 0 0 0 0.00302576424025407 0 0 0 0 0 0 0 0 0 0 0 0 0 0 0 0 0 0 0 0 0 0 0 0 0 0 0 0 0 0 0 0 0 0 0 0 0 0 0 0 0 0 0 0 0 0 0 0 0 0 0 0 0 0 0 0 0 0 0 0 0 0 0 0 0 0 0 0 0 0 0 0 0 0 0 0 0 0 0 0 0 0 0 0 0 0 0 0 0 0 0 0 0 0 0 0 0 0 0 0 0 0 0 0 0 0 0 0 0 0 0 0 0 0 0 0 0 0 0 0 0 0 0 0 0 0 0 0 0 0 0 0 0 0 0 0 0 0 0 0 0 0 0 0 0 0 0 0.0270105528478922 0 0 0 0 0 0 0 0 0 0 0 0.00867013053198467 0 0 0 0 0 0.0246036569459408 0 0 0 0 0 0 0 0 0 0 0 0 0 0.0306234010058778 0 0 0.131016655063169 0 0.01277994888166 0 0 0 0 0.00739763387288805 0 0 0 0 0 0 0 0 0 0 0 0 0 0 0 0 0 0 0 0 0 0 0 0 0 0 0 0 0 0 0 0 0 0 0 0 0 0 0 0 0 0 0 0 0 0 0 0 0 0.0344867125039496 0 0 0.259867685235599 0.192798761337264 0.0520062334077262 0 0 0 0 0 0 0 0 0 0.201290825482373 0 0.0144220386434217 0 0 0 0 0 0 0 0 0 0 0 0 0 0 0 0 0 0 0 0 0 0 0 0 0 0 0 0 0 0 0 0 0 0 0
0 0 0 0 0 0 0 0 0 0 0 0 0 0 0 0 0 0 0 0 0 0 0 0 0 0 0 0 0 0 0 0 0 0 0 0 0 0 0 0 0 0 0 0 0 0 0 0 0 0 0 0 0 0 0 0 0 0 0 0 0 0 0 0 0 0 0 0 0 0 0 0 0 0 0 0 0 0 0 0 0 0 0 0 0 0 0 0 0 0 0 0 0 0 0 0 0 0 0 0 0 0 0 0 0 0 0 0 0 0 0 0 0 0 0 0 0 0 0 0 0 0 0 0 0 0 0 0 0 0 0 0 0 0 0 0 0 0 0 0 0 0 0 0 0 0 0 0 0 0 0 0 0 0 0 0 0 0 0 0 0 0 0 0 0 0 0 0 0 0 0 0 0.128452034070636 0 0 0 0 0 0 0.0891831046415933 0 0 0 0 0.112922492208061 0 0 0 0 0 0 0 0 0 0 0 0 0 0 0 0 0 0 0 0 0 0 0 0 0.275474717757324 0.175404519114861 0 0 0 0 0 0 0 0 0 0 0 0 0 0 0 0 0 0 0 0 0 0 0 0 0 0 0 0 0 0 0 0 0 0 0 0 0 0 0 0 0 0 0 0 0 0 0 0 0 0 0 0 0 0 0 0 0 0 0 0 0.218563132207525 0 0 0 0 0 0 0 0 0 0 0 0 0 0 0 0 0 0 0 0 0 0 0 0 0 0 0 0 0 0 0 0 0 0 0 0 0 0 0 0 0 0 0 0 0 0 0
0 0 0 0 0 0 0 0 0 0 0 0 0 0 0 0 0 0 0 0 0 0 0 0 0 0 0 0 0 0 0 0 0 0 0 0 0 0 0 0 0 0 0 0 0 0 0 0 0 0 0 0 0 0 0 0 0 0 0 0 0 0 0 0 0 0 0 0 0 0 0 0 0 0 0 0 0 0 0 0 0 0 0 0 0 0 0 0 0 0 0 0 0 0 0 0 0 0 0 0 0 0 0 0 0 0 0 0 0 0 0 0 0 0 0 0 0 0 0 0 0 0 0 0 0 0 0 0 0 0 0 0 0 0 0 0 0 0 0 0 0 0 0 0 0 0 0 0 0 0 0 0 0 0 0 0 0 0 0 0 0 0 0 0 0 0 0 0 0 0 0 0 0 0 0 0 0 0 0 0 0 0 0 0 0 0 0 0 0 0 0 0 0 0 0 0 0 0 0 0 0 0 0 0 0 0 0 0 0 0 0 0 0 0 0 0 0 0.249891482400777 0 0 0 0.0936993198754936 0 0 0 0 0.221847239342675 0.071136312981612 0 0 0 0 0 0 0 0 0 0 0 0 0 0 0 0 0 0 0 0 0 0 0 0 0 0 0 0 0 0 0 0 0 0 0 0 0 0 0 0 0 0 0 0 0 0.150010412346769 0.105260079226685 0 0 0 0.0162890094214926 0 0 0 0 0 0 0 0 0 0 0 0 0 0 0 0 0 0 0 0 0 0 0 0 0.0918661444044964 0 0 0 0 0 0 0 0 0 0 0 0 0 0 0
0 0 0 0 0 0 0 0 0 0 0 0 0 0 0 0 0 0 0 0 0 0 0 0 0 0 0 0 0 0 0 0 0 0 0 0 0 0 0.0118617682305298 0 0 0 0 0 0 0 0 0 0 0 0 0 0 0 0 0 0 0 0 0 0 0 0 0 0 0 0 0 0 0 0 0 0.0128009657224329 0 0 0 0 0 0 0 0 0 0 0 0 0 0 0 0 0 0 0 0 0 0 0 0 0 0 0 0 0 0 0 0 0 0 0 0 0 0 0 0 0 0 0 0 0 0 0 0 0 0 0 0 0 0 0 0 0 0 0 0 0 0 0 0 0 0 0 0 0 0 0 0 0 0 0 0 0 0 0 0 0 0 0 0 0 0 0 0 0 0 0 0 0 0 0 0 0 0 0 0 0 0 0 0 0 0 0 0 0 0 0 0 0 0 0 0 0 0 0 0.112940955420605 0 0 0 0 0 0 0.0167550370032667 0 0 0 0 0 0 0.100685504988082 0 0 0 0 0 0 0 0.0320321333102358 0 0 0 0 0 0 0 0.0770252880756067 0 0 0 0 0 0.0724287915369283 0.270769639954603 0 0 0.131316079831286 0 0 0 0 0 0 0 0 0 0 0 0 0 0.00317323860288823 0.00463409962470594 0 0 0.00939273329967976 0 0 0.0148840554507566 0 0.0069999577289904 0 0 0 0.00499589589590586 0.0118392568501733 0 0 0 0 0 0 0 0 0 0 0 0 0 0 0 0 0 0 0 0 0 0 0 0 0 0 0 0 0 0 0 0.0399897447618041 0 0 0 0 0 0 0 0 0 0 0 0 0 0 0 0.0141317755994369 0.0513430781120831 0 0 0 0 0 0 0 0 0
0 0 0 0 0 0 0 0 0 0 0 0 0 0 0 0 0 0 0 0 0 0 0 0 0 0 0 0 0 0 0 0 0 0 0 0 0 0 0 0 0 0 0.0135050221397614 0 0 0 0 0 0 0 0 0 0 0 0 0 0 0 0 0 0 0 0 0 0 0 0 0 0 0 0 0 0.0115291533025921 0 0 0 0 0 0 0 0 0 0 0 0 0 0 0 0 0 0 0 0 0 0 0 0 0 0 0 0 0 0 0 0 0 0 0 0 0 0 0 0 0 0 0 0 0 0 0 0 0 0 0 0 0 0 0 0 0 0 0 0 0 0 0 0 0 0 0 0 0 0 0 0 0 0 0 0 0 0 0 0 0 0 0 0 0 0 0 0 0 0 0 0 0 0 0 0 0 0 0 0 0 0 0 0 0 0 0 0 0 0 0.196179577610039 0 0 0 0 0 0 0 0 0 0 0 0 0 0 0 0 0 0 0 0 0 0 0 0 0 0 0 0 0 0.040207126587791 0 0 0 0 0.0255395714865319 0 0 0 0.0651832694831969 0 0 0.0423064489434211 0 0 0 0 0 0.0302067726608974 0 0 0 0 0 0 0 0 0 0 0 0 0 0.0100925582795779 0 0 0 0 0 0 0 0 0 0 0 0 0 0 0 0 0 0 0 0 0 0 0 0 0 0 0 0 0 0 0 0 0 0 0 0 0 0 0 0 0.0103905886188581 0 0 0 0 0 0 0 0.455155443866933 0 0 0 0 0 0 0 0 0.00713120392003056 0 0 0 0 0.0676559681095416 0.0249172949908282 0 0 0 0 0 0 0 0 0
0 0 0 0 0 0 0 0 0 0 0 0 0 0 0 0 0 0 0 0 0 0 0 0 0 0 0 0 0 0 0 0 0 0.00895714055922779 0 0 0 0 0 0 0 0 0 0 0 0 0 0 0 0 0 0 0 0 0.163223100530848 0 0 0 0 0 0 0 0 0 0 0 0 0 0 0 0 0.183991516148394 0 0 0 0 0 0 0 0 0 0 0 0 0 0 0 0 0 0 0 0 0 0 0 0 0 0 0 0 0 0 0 0 0 0 0 0 0 0 0 0 0 0 0 0 0 0 0 0 0 0 0 0 0 0 0 0 0 0 0 0 0 0 0 0 0 0 0 0 0 0 0 0 0 0 0 0 0 0 0 0 0 0 0 0 0 0 0 0 0 0 0 0 0 0 0 0 0 0 0 0 0 0 0 0 0 0 0 0 0 0 0 0 0 0 0 0 0.087140668113209 0 0 0 0 0 0 0.0639810322966563 0 0 0 0 0 0 0 0 0 0 0 0.00355213525899367 0 0 0 0 0 0 0 0 0.0761416829689723 0 0 0 0 0 0 0 0 0 0 0 0 0 0 0 0 0 0 0 0 0 0 0 0 0 0 0 0 0 0.00243873134549952 0 0 0 0 0 0 0 0 0 0 0 0.112331784042291 0 0 0 0 0 0 0 0 0 0 0 0 0 0 0 0 0 0 0 0 0 0 0 0 0 0 0 0 0 0 0 0 0.00360014054169725 0 0 0 0 0 0 0.0640241209847782 0 0 0 0 0.0657823518865449 0.0140173871898421 0 0.014695163497896 0 0 0 0 0 0 0 0 0 0 0 0.13612304463515
0 0 0 0 0 0 0 0 0 0 0 0 0 0 0 0 0 0 0 0 0 0 0 0 0 0 0 0 0 0 0 0 0 0 0 0 0 0 0 0 0 0 0 0 0 0 0 0 0 0 0 0 0 0 0.01834660788419 0 0 0 0 0 0 0 0 0 0 0 0 0.00109443216887227 0 0 0 0.00960284493437421 0 0 0 0 0.00166453293695285 0 0 0 0 0 0 0 0 0 0 0 0 0 0 0 0 0 0 0 0 0 0 0 0 0 0 0 0 0 0 0 0 0 0 0 0 0 0 0 0 0 0 0 0 0 0 0 0 0 0 0 0 0 0 0 0 0 0 0 0 0 0 0 0 0 0 0 0 0 0 0 0 0 0 0 0 0 0 0 0 0 0.00690399398598672 0 0.0536389089343414 0 0 0 0 0 0 0 0 0 0 0 0 0 0.0123407897025668 0 0.0193962320065775 0.001794455307934 0.00439163545189881 0 0 0 0 0.00137755562862006 0 0 0 0.000768959291910418 0.0145514826011531 0.000525325136957511 0 0 0.00372986815336567 0 0.00316339422738938 0 0.145273151671414 0 0.00924723346054743 0 0 0 0 0 0 0 0.00673129639953576 0.00667516407206077 0 0.00160984398143767 0.00345395488757542 0 0 0 0 0.0457553644148692 0 0 0 0.00389304027910168 0.0176329466442949 0 0 0 0 0 0 0.0563437229691498 0.00318949830300177 0 0.00332059870436964 0 0 0.011000667035176 0.0453013129482625 0 0 0 0 0 0 0 0 0.00194543035742846 0 0 0.00289764395892109 0 0 0 0.00169383614716915 0 0 0 0 0 0 0 0.0357005805059579 0.0010428067838245 0.00394645033470709 0 0 0 0 0 0 0 0 0 0 0 0 0 0.0252161633187422 0 0.00290727598749799 0 0.0168768521711193 0 0 0 0 0 0 0 0 0.00338446115045383 0.0202302518502946 0 0.0193405375584423 0.0759143479482584 0 0 0.0012171417824833 0 0.0119329992855723 0.00560458727807068 0.0318510764745013 0 0 0 0 0.0157234006227218 0 0 0.167488592838066 0 0.00688324985548857 0.00280391952593935 0 0 0 0.00426820476657488 0 0 0 0 0.0284113753738774
0 0 0 0 0 0 0 0 0 0 0 0 0 0 0 0 0 0 0 0 0 0 0 0 0 0 0 0 0 0 0 0 0 0 0 0 0 0 0 0 0 0 0 0 0 0 0 0 0 0 0 0 0 0 0 0.0167962281622918 0 0 0 0 0 0 0 0 0 0 0 0 0 0 0 0 0 0 0 0 0 0 0 0 0 0 0 0 0 0 0 0 0 0 0 0 0 0 0 0 0 0 0 0 0 0 0 0 0 0 0 0 0 0 0 0 0 0 0 0 0 0 0 0 0 0 0 0 0 0 0 0 0 0 0 0 0 0 0 0 0 0 0 0 0 0 0 0 0 0 0 0 0 0 0 0 0 0 0 0 0 0 0 0 0 0 0 0 0 0 0 0 0 0 0 0 0 0 0 0 0 0 0 0 0 0 0 0 0 0 0 0 0 0 0 0 0 0 0 0 0 0 0 0 0 0 0 0 0 0 0 0 0 0 0 0 0.445346752709151 0 0 0 0 0 0 0 0 0.099924307348078 0 0 0 0 0 0.142137023658984 0 0 0 0 0 0 0 0 0 0 0 0 0 0 0 0 0 0 0 0 0 0 0 0 0 0 0 0 0 0 0 0 0 0 0 0 0 0 0 0 0 0 0 0 0.164037296798531 0.0719368329500567 0 0 0 0 0 0 0 0 0 0 0 0 0 0 0 0 0 0 0 0 0 0 0 0 0 0 0 0 0 0.0598215583729076 0 0 0 0 0 0 0 0 0 0 0 0 0 0 0
0 0 0 0 0 0 0 0 0 0 0 0 0 0 0 0 0 0 0 0 0 0 0 0 0 0 0 0 0 0 0 0 0 0 0 0 0 0 0 0 0 0 0 0 0 0 0 0 0 0 0 0 0 0 0 0 0 0 0 0 0 0 0 0 0 0 0 0 0 0 0 0 0 0 0 0 0 0 0 0 0 0 0 0 0 0 0 0 0 0 0 0 0 0 0 0 0 0 0 0 0 0 0 0 0 0 0 0 0 0 0 0 0 0 0 0 0 0 0 0 0 0 0 0 0 0 0 0 0 0 0 0 0 0 0 0 0 0 0 0 0 0 0 0 0 0 0 0 0 0 0 0 0 0 0 0 0 0 0 0 0 0 0 0 0 0 0 0 0 0 0 0 0 0 0 0 0 0 0 0 0 0 0.0329379409184645 0.121186426523783 0 0 0 0 0 0 0 0 0 0.00893237473801956 0 0 0.00700966009929922 0 0.0131493408806009 0 0 0 0 0 0 0 0 0 0 0 0 0 0 0 0.00901769086817072 0 0 0 0 0 0.00639338274473661 0 0 0.128649057608126 0 0.0109668475970124 0 0 0 0.014895954597148 0.00295373765719259 0 0 0 0 0 0 0 0 0 0 0 0 0.00261009144894689 0.038726762814863 0.00877273572724516 0 0 0 0 0.00704776583529134 0 0 0.00541970796087934 0 0.00198951304893039 0 0 0 0 0 0 0 0 0 0 0 0 0 0 0 0 0 0 0 0 0 0 0 0 0 0 0 0 0 0 0.046116480371095 0.0355799158878308 0 0 0.0594845680212097 0.0380730500550834 0.0114928832799857 0 0.0512085039302863 0 0 0 0 0 0 0 0 0 0 0 0 0 0.125921343279273 0.178394747128413 0.033069516978114 0 0 0 0 0 0 0 0
0 0 0 0 0 0 0 0 0 0 0 0 0 0 0 0 0 0 0 0 0 0 0 0 0 0 0 0 0 0 0 0 0 0 0 0 0 0 0 0 0 0 0 0 0 0 0 0 0 0 0 0 0 0 0 0 0 0 0 0 0 0 0 0 0 0 0 0 0 0 0 0 0 0 0 0 0 0 0 0 0 0 0 0 0 0 0 0 0 0 0 0 0 0 0 0 0 0 0 0 0 0 0 0 0 0 0 0 0 0 0 0 0 0 0 0 0 0 0 0 0 0 0 0 0 0 0 0 0 0 0 0 0 0 0 0 0 0 0 0 0 0 0 0 0 0 0 0 0 0 0 0 0 0 0 0 0 0 0 0 0 0 0 0 0 0 0 0 0 0 0 0 0 0 0 0 0 0 0 0 0 0 0 0 0 0 0 0 0 0 0 0 0 0 0 0 0.108520766479226 0 0 0 0 0 0 0 0 0 0 0 0 0 0 0 0 0 0 0 0.0288575753890809 0 0 0 0.442144584624894 0 0 0 0 0 0 0 0 0 0 0 0 0 0.420477073506799 0 0 0 0 0 0 0 0 0 0 0 0 0 0 0 0 0 0 0 0 0 0 0 0 0 0 0 0 0 0 0 0 0 0 0 0 0 0 0 0 0 0 0 0 0 0 0 0 0 0 0 0 0 0 0 0 0 0 0 0 0 0 0 0 0 0 0 0 0 0 0 0 0 0 0 0 0 0 0 0 0 0 0 0
0 0 0 0 0 0 0 0 0 0 0 0 0 0 0 0 0 0 0 0 0 0 0 0 0 0 0 0 0 0 0 0 0 0 0 0 0 0 0 0 0 0 0 0 0 0 0 0 0 0 0 0 0 0 0 0 0 0 0 0 0 0 0 0 0 0 0 0 0 0 0 0 0 0 0 0 0 0 0 0 0 0 0 0 0 0 0 0 0 0 0 0 0 0 0 0 0 0 0 0 0 0 0 0 0 0 0 0 0 0 0 0 0 0 0 0 0 0 0 0 0 0 0 0 0 0 0 0 0 0 0 0 0 0 0 0 0 0 0 0 0 0 0 0 0 0 0 0 0 0 0 0 0 0 0 0 0 0 0 0 0 0 0 0 0 0 0 0 0 0 0 0 0.0440557665772241 0.0124993678430068 0.207457530477903 0 0 0 0 0.012250577200629 0 0 0 0.0143529692889187 0 0 0 0 0 0 0.0563252361874018 0 0.047376295340091 0 0 0 0.0419597366153545 0 0 0 0 0 0 0 0 0 0.024711706581141 0 0 0 0 0 0 0 0 0 0.0328845488279346 0 0.00587904365732596 0.111239841856943 0 0 0 0 0 0 0 0.00908906103404297 0 0 0 0 0 0 0.0854395496187103 0 0 0 0 0 0 0 0 0 0 0 0 0 0 0 0.00430992457978184 0 0 0.00582610283962883 0 0.00222918913986599 0 0 0 0 0 0 0 0 0 0 0 0 0 0 0 0 0 0 0 0 0 0 0 0.0134331077210033 0 0 0 0 0 0 0 0 0 0 0 0 0.14350523968225 0 0.0551101388754423 0 0 0 0 0 0 0 0 0 0 0 0 0 0.0534730942173513 0.0165919718380487 0 0 0 0 0 0 0 0 0
0 0 0 0 0 0 0 0 0 0 0 0 0 0 0 0 0 0 0 0 0 0 0 0 0 0 0 0 0 0 0 0 0 0 0 0 0 0 0 0 0 0 0 0 0 0 0 0 0 0 0 0 0 0 0 0 0 0 0 0 0 0 0 0 0 0 0 0 0 0 0 0 0 0 0 0 0 0 0 0 0 0 0 0 0 0 0 0 0 0 0 0 0 0 0 0 0 0 0 0 0 0 0 0 0 0 0 0 0 0 0 0 0 0 0 0 0 0 0 0 0 0 0 0 0 0 0 0 0 0 0 0 0 0 0 0 0 0 0 0 0 0 0 0 0 0 0 0 0 0 0 0 0 0 0 0 0 0 0 0 0 0 0.065484926127112 0 0 0 0 0 0 0 0 0 0 0 0 0.239154682553036 0.184980835050992 0 0 0.0130967603047834 0 0 0 0 0.00663795524502976 0 0 0 0 0 0 0 0 0.0347730514761855 0 0 0 0 0 0 0 0 0 0 0 0 0 0 0 0 0 0 0.0592423264675043 0 0 0 0 0.0354503050361158 0 0 0 0 0 0 0 0 0.0842172894954229 0.0127409105519031 0 0 0 0 0 0 0 0 0 0 0 0 0 0 0 0 0 0 0 0 0 0 0 0 0 0 0 0 0 0 0 0 0 0 0 0 0 0 0 0 0 0 0 0 0 0.0931773165737107 0.105593513026177 0 0.0117515736380634 0 0 0.0405578451851051 0 0 0 0 0 0 0 0 0 0 0 0 0 0 0 0 0 0 0 0 0 0 0 0.0131407092688598 0 0 0 0 0 0 0 0 0 0 0 0 0 0 0
0 0 0 0 0 0 0 0 0 0 0 0 0 0 0 0 0 0 0 0 0 0.0242561290654717 0 0 0 0 0 0 0 0 0 0 0 0 0 0 0 0 0 0.0271351503615904 0 0 0 0 0 0 0 0 0 0 0 0.107368518343813 0 0 0 0 0 0 0 0 0 0 0 0 0 0 0 0 0 0 0 0 0.264533143212255 0 0 0 0 0 0 0 0 0 0 0 0 0 0 0 0 0 0 0 0 0 0 0 0 0 0 0 0 0 0 0 0 0 0 0 0 0 0 0 0 0 0 0 0 0 0 0 0 0 0 0 0 0 0 0 0 0 0 0 0 0 0 0 0 0 0 0 0 0 0 0 0 0 0 0 0 0 0 0 0 0 0 0 0 0 0 0 0 0 0 0 0 0 0 0 0 0 0 0 0 0 0 0 0 0 0 0 0 0 0 0 0 0 0 0.0118796884166202 0 0 0 0 0 0 0 0 0 0 0 0 0 0 0 0 0 0 0 0 0 0 0 0 0 0.107585658500539 0.0725337309907044 0 0 0 0 0 0 0 0 0 0 0.0727195718765063 0 0 0 0.10551692829363 0 0.0761029813279167 0.118419500863412 0 0 0 0 0 0 0 0 0 0 0 0 0 0 0 0 0 0 0 0 0 0 0 0 0 0.0119489987475402 0 0 0 0 0 0 0 0 0 0 0 0 0 0 0 0 0 0 0 0 0 0 0 0 0 0 0 0 0 0 0 0 0 0 0 0 0 0 0 0 0 0 0 0 0 0 0 0 0 0 0 0 0 0 0 0 0 0 0 0
0 0 0 0 0 0 0 0 0 0 0 0 0 0 0 0 0 0 0 0 0 0 0 0 0 0 0 0 0 0 0 0 0 0 0 0 0 0 0 0 0 0 0 0 0 0 0 0 0 0 0 0 0 0 0 0 0 0 0 0 0 0 0 0 0 0 0 0 0 0 0 0 0 0 0 0 0 0 0 0 0 0 0 0 0 0 0 0 0 0 0 0 0 0 0 0 0 0 0 0 0 0 0 0 0 0 0 0 0 0 0 0 0 0 0 0 0 0 0 0 0 0 0 0 0 0 0 0 0 0 0 0 0 0 0 0 0 0 0 0 0 0 0 0 0 0 0 0 0 0 0 0 0 0 0 0 0 0 0 0 0 0 0 0 0 0 0 0 0 0 0 0 0 0 0 0 0 0 0.00444874530112937 0 0 0 0 0.00728986208726831 0 0 0 0 0 0 0 0 0 0 0 0 0 0 0.0218413637025324 0 0 0 0 0 0 0 0 0 0 0 0 0 0 0 0 0 0 0 0.116342275042788 0 0 0 0 0 0 0.00407185636648052 0 0 0 0 0 0 0 0 0 0 0 0 0 0 0 0.00331029949755064 0.0128671333743641 0.0110131322106965 0.0774579150798511 0.016926869721044 0.00631376879499523 0 0 0 0.0308967717854467 0.0676633122372398 0 0.0184930537317274 0 0.0129724311401514 0 0 0 0 0 0 0 0 0 0 0 0 0 0 0 0 0 0 0 0 0 0 0 0 0 0 0 0 0 0 0 0 0 0 0 0 0 0 0.00276881560803427 0.00336219169038686 0 0 0 0 0 0 0 0 0 0 0 0 0.0394619898242476 0.542498212804065 0 0 0 0 0 0 0 0 0
0 0 0 0 0 0 0 0 0 0 0 0 0 0 0 0 0 0 0 0 0 0 0 0 0.0130387027686267 0 0 0 0 0 0 0 0 0 0 0 0 0 0 0 0 0 0 0 0.123712722296586 0 0 0 0 0.0280292760536276 0 0 0 0 0 0 0 0 0 0 0 0 0 0 0 0 0 0 0 0 0 0 0 0 0.0869615956109701 0 0 0 0 0 0 0 0 0 0 0 0 0 0 0 0 0 0 0 0 0 0 0 0 0 0 0 0 0 0 0 0 0 0 0 0 0 0 0 0 0 0 0 0 0 0 0 0 0 0 0 0 0 0 0 0 0 0 0 0 0 0 0 0 0 0 0 0 0 0 0 0 0 0 0 0 0 0 0 0 0 0 0 0 0 0 0 0 0 0 0 0 0 0.0072465815696567 0.02663159383642 0.0631638014821307 0.267732655096691 0 0 0 0 0 0 0 0.00501154150058857 0 0 0 0 0.00395205146510032 0 0 0.00490179923233128 0.0281035402342348 0.0272071913776002 0.0909091409235266 0 0 0 0 0.00132353725658777 0 0 0 0 0 0 0 0.0310765517277164 0.0113845391116176 0.141502064090015 0 0 0.0020466335810382 0 0 0 0 0 0 0 0 0 0 0 0 0 0 0 0 0 0 0 0 0 0 0 0 0 0 0 0 0 0 0 0 0 0 0.00210416740793258 0 0 0 0 0 0 0 0 0 0 0 0 0 0 0.00672470983311685 0 0 0 0 0 0 0 0 0 0 0 0 0 0 0 0 0 0 0 0 0 0 0 0 0 0 0 0 0 0 0 0 0 0.0024545164640317 0 0 0 0 0 0 0 0 0 0 0 0 0 0 0 0 0 0 0 0 0 0 0 0 0 0.0247810870798531
0 0 0 0 0 0 0 0 0 0 0 0 0 0 0 0 0 0 0 0 0 0 0 0 0 0 0 0 0 0 0 0 0 0 0 0 0 0 0 0 0 0 0 0 0 0 0 0 0 0 0 0.0681168660685206 0 0 0 0 0 0 0 0 0 0 0 0 0 0 0 0 0 0 0 0 0.0274789807854117 0 0 0.00890860858487572 0 0 0 0 0 0 0 0 0 0 0 0 0 0 0 0 0 0 0 0 0 0 0 0 0 0 0 0 0 0 0 0 0 0 0 0 0 0 0 0 0 0 0 0 0 0 0 0 0 0 0 0 0 0 0 0 0 0 0 0 0 0 0 0 0 0 0 0 0 0 0 0 0 0 0 0 0 0 0 0 0 0 0 0 0 0 0.0562847860975769 0 0 0 0 0 0 0 0 0 0 0 0 0 0.0283959668134383 0 0 0.0294831380818987 0 0 0 0.224392922942505 0 0 0 0 0 0 0 0 0 0.0278178990904046 0 0 0 0 0 0 0 0 0 0 0 0 0 0 0 0 0 0 0 0 0.0404030830662025 0 0 0 0.0296625172519705 0 0 0 0.0624101704887531 0.0121783290080689 0 0 0 0 0 0 0 0.145866846810065 0 0 0 0 0 0 0 0.0509304033097915 0 0 0 0 0 0 0 0 0 0 0 0 0 0 0 0 0 0 0 0 0 0 0 0 0 0 0 0 0 0 0 0 0 0 0 0 0 0 0 0 0 0 0 0 0 0 0.0403148883306583 0 0 0 0 0 0 0 0.0810593798990086 0.0153918088630107 0 0 0 0 0.0134414536046062 0 0 0 0 0 0 0 0.0116720017746807 0 0 0 0 0 0.0135793776744456 0 0.0122105714541071 0 0
0 0 0 0 0 0 0 0 0 0 0 0 0 0 0 0 0 0 0 0 0 0 0 0 0 0 0 0 0 0 0 0 0 0 0 0 0 0 0 0 0 0 0 0 0 0 0 0 0 0 0 0 0 0 0 0 0 0 0 0 0 0 0 0 0 0 0 0 0 0 0 0 0 0 0 0 0 0 0 0 0 0 0 0 0 0 0 0 0 0 0 0 0 0 0 0 0 0 0 0 0 0 0 0 0 0 0 0 0 0 0 0 0 0 0 0 0 0 0 0 0 0 0 0 0 0 0 0 0 0 0 0 0 0 0 0 0 0 0 0 0 0 0 0 0 0 0 0 0 0 0 0 0 0 0 0 0 0 0 0 0 0 0 0 0 0 0 0 0 0 0 0 0 0 0 0 0 0 0 0 0 0 0 0 0 0 0 0 0 0 0 0 0 0 0 0 0.137443097158063 0 0 0 0 0 0 0 0 0 0 0 0 0 0 0 0.348370549317881 0 0 0 0 0 0 0 0 0.209166918218171 0 0 0 0 0 0.201955463980829 0 0 0 0 0 0 0 0 0 0 0 0 0 0 0 0 0 0 0 0 0 0 0 0 0 0 0 0 0 0 0 0 0 0 0 0 0 0 0 0 0 0 0 0 0 0 0.0466557956974903 0 0 0 0.028079092854248 0 0 0 0 0 0 0 0 0 0 0 0 0 0 0 0 0 0 0 0 0 0 0 0 0.0283290827733169 0 0 0 0 0 0 0 0 0 0 0 0 0 0 0
0 0 0 0 0 0 0 0 0 0 0 0 0 0 0 0 0 0 0 0 0 0 0 0 0 0 0 0 0 0 0 0 0 0 0 0 0 0 0 0 0 0 0 0 0 0 0 0 0 0 0 0 0 0 0 0 0 0 0 0 0 0 0 0 0 0 0 0.0202391642287303 0 0 0 0.0156339240687774 0 0 0 0 0 0 0 0 0 0 0 0 0 0 0 0 0 0 0 0 0 0 0 0 0 0 0 0 0 0 0 0 0 0 0 0 0 0.0158868854166348 0 0 0 0 0 0 0 0 0 0 0 0 0 0 0 0 0 0 0 0 0 0 0 0 0 0 0 0 0 0 0 0 0 0 0 0 0 0 0 0 0 0 0 0 0 0 0 0 0 0 0.0133555488236742 0 0 0 0 0 0 0 0 0 0 0 0 0 0.0124712433648072 0 0.032906420123101 0 0 0 0 0 0 0 0 0 0 0 0 0 0 0 0 0 0 0 0 0 0 0 0 0 0 0 0 0 0 0 0 0 0 0 0.0435828374167739 0 0 0 0.141676265880417 0.0488634953185731 0 0 0.0122547254825476 0.0123460760979924 0 0 0 0 0.0787938556326943 0 0 0 0 0 0 0 0 0 0 0 0 0 0 0 0 0 0 0 0 0 0 0 0 0 0 0 0 0 0 0 0 0 0 0 0 0 0 0 0 0 0 0 0 0 0 0 0.277035379439995 0.00819557573872247 0.0398259500041477 0 0.0687656889762562 0.0636561578832631 0 0 0 0 0 0 0 0 0.00710003309347413 0 0 0.0167380903502385 0 0 0 0 0 0 0 0 0 0 0 0.0706726826591799 0 0 0 0 0 0 0 0 0 0 0 0 0 0 0
0 0 0 0 0 0 0 0 0 0 0 0 0 0 0 0 0 0 0 0 0 0 0 0 0 0 0 0 0 0 0 0 0 0 0 0 0 0 0 0 0 0 0 0 0.00362857752523013 0 0 0 0 0 0 0 0 0 0 0 0 0 0 0 0 0 0 0 0 0 0 0 0 0 0 0 0 0 0 0 0 0 0 0 0 0 0 0 0 0 0 0 0 0 0 0 0 0 0 0 0 0 0 0 0 0 0 0 0 0 0 0 0 0 0 0 0 0 0 0 0 0 0 0 0 0 0 0 0 0 0 0 0 0 0 0 0 0 0 0 0 0 0 0 0 0 0 0 0 0 0 0 0 0 0 0 0 0 0 0 0 0 0 0 0 0 0 0 0 0 0 0 0 0 0 0 0 0 0 0 0 0 0 0 0 0 0 0 0 0.0060814148467544 0.0220250062645361 0 0 0 0 0 0.0424908515725321 0 0 0 0.0627095841985411 0 0 0.105676441763008 0 0 0 0 0 0 0.1000587870271 0 0 0.0212921519558873 0 0 0 0.0440488973671135 0 0 0.00887642893591274 0 0 0 0 0 0 0 0 0 0 0 0 0.260703379356602 0.0537387874313995 0 0 0.0737450467747525 0.0700046309640894 0 0 0 0 0 0 0 0 0 0 0 0 0 0 0 0.00410335407532177 0 0 0.00949206634774157 0.00362570309394844 0.00425717524140115 0 0 0 0.00406088494673713 0.00657741478592803 0 0 0 0 0 0 0 0 0 0 0 0 0 0 0 0 0 0 0 0 0 0 0 0 0 0 0 0 0 0 0 0.0281790185611388 0 0 0 0 0 0 0 0 0 0 0 0 0 0 0 0.0354957387573064 0.0291286582070168 0 0 0 0 0 0 0 0 0
0 0 0 0 0 0 0 0 0 0 0 0 0 0 0 0 0 0 0 0 0 0 0 0 0 0 0 0 0 0 0 0 0 0 0 0 0 0 0 0 0 0 0 0 0 0 0 0 0 0 0 0 0 0 0 0 0 0 0 0 0 0 0 0 0 0 0 0 0 0 0 0 0 0 0 0 0 0 0 0 0 0 0 0 0 0 0 0 0 0 0 0 0 0 0 0 0 0 0 0 0 0 0 0 0 0 0 0 0 0 0 0 0 0 0 0 0 0 0 0 0 0 0 0 0 0 0 0 0 0 0 0 0 0 0 0 0 0 0 0 0 0 0 0 0 0 0 0 0 0 0 0 0 0 0 0 0 0 0 0 0 0 0 0 0 0 0 0 0 0 0 0 0 0 0 0 0 0 0 0 0 0 0 0 0 0 0 0 0 0 0 0 0.0345898966457258 0 0 0 0.0133366569072995 0 0 0 0 0 0 0 0 0 0.0338907987291374 0 0 0 0 0 0 0.156252484733742 0 0 0 0 0.0193952951775348 0 0 0 0.0435941338785825 0 0 0 0 0 0.247371591405417 0 0.140570708138124 0.0122478978849131 0.0662530069924808 0.0308343985927401 0 0 0 0 0 0 0 0 0 0.00173067017020524 0 0 0 0.00514909169750256 0 0 0.00551300835387514 0 0 0.01249004596587 0.00352591410618997 0.00686312083029945 0 0 0 0 0.0129714904689597 0 0 0 0 0 0 0 0 0 0 0 0 0 0 0 0 0 0 0 0 0 0 0 0 0 0.00471079769912265 0 0 0 0 0 0.0509972579340942 0 0 0 0 0 0 0 0 0 0 0 0 0 0 0 0.0552053077822472 0.0425064259059377 0 0 0 0 0 0 0 0 0
0 0 0 0 0 0 0 0 0 0 0 0 0 0 0 0 0 0 0 0 0 0 0 0 0 0 0 0 0 0 0 0 0 0 0 0 0 0 0 0 0 0 0 0 0 0 0 0 0 0 0 0 0 0 0 0 0 0 0 0 0 0 0 0 0 0 0 0 0 0 0 0 0 0 0 0 0 0 0 0 0 0 0 0 0 0 0 0 0 0 0 0 0 0 0 0 0 0 0 0 0 0 0 0 0 0 0 0 0 0 0 0 0 0 0 0 0 0 0 0 0 0 0 0 0 0 0 0 0 0 0 0 0 0 0 0 0 0 0 0 0 0 0 0 0 0 0 0 0 0 0 0 0 0 0 0 0 0 0 0 0 0 0 0 0 0 0 0 0 0 0 0 0 0 0 0 0 0 0 0 0 0 0 0 0 0 0 0 0 0 0 0 0 0 0 0 0.0731412582401401 0 0 0 0 0 0 0 0 0 0 0 0 0 0 0 0 0 0 0 0.0243868523893174 0 0.0106959721034099 0 0 0 0 0 0 0 0 0 0.141811455046481 0.39094451177622 0 0 0 0.10756971280623 0.12943993282045 0 0 0 0 0 0 0 0 0 0 0 0 0.00759776430520403 0 0 0.0129545369448608 0 0 0.0151601427162778 0 0.0103990620198549 0 0 0 0 0.0122195939496905 0 0 0 0 0 0 0 0 0 0 0 0 0 0 0 0 0 0 0 0 0 0 0 0 0 0 0 0 0 0 0 0 0 0 0 0 0 0 0 0 0 0 0 0 0 0 0 0.0142288560420892 0.0494503488397743 0 0 0 0 0 0 0 0 0
0 0 0 0 0 0 0 0 0 0 0 0 0 0 0 0 0 0 0 0 0 0 0 0 0 0 0 0 0 0 0 0 0 0 0 0 0 0 0.00919093247456438 0 0 0 0 0 0 0 0 0 0 0 0 0.332417669143559 0 0 0 0 0 0 0 0 0 0 0 0 0 0 0 0 0 0 0 0 0.0744610704298229 0 0 0 0 0 0 0 0 0 0 0 0 0 0 0 0 0 0 0 0 0 0 0 0 0 0 0 0 0 0 0 0 0 0 0 0 0 0 0 0 0 0 0 0 0 0 0 0 0 0 0 0 0 0 0 0 0 0 0 0 0 0 0 0 0 0 0 0 0 0 0 0 0 0 0 0 0 0 0 0 0 0 0 0 0 0 0 0 0 0 0 0 0 0 0 0 0 0 0 0 0 0 0 0 0 0 0 0 0 0 0.0340892440820334 0 0 0 0.0264294269267646 0 0.0199144129369324 0 0 0 0 0 0 0 0 0 0 0 0 0 0 0 0 0.0154207270761191 0 0 0 0 0 0 0 0.0344993940633176 0 0 0 0 0 0 0 0.0781096935106952 0 0 0.174443906028683 0 0 0 0.030426984017386 0 0 0.112411834047138 0 0 0 0 0 0 0 0 0 0 0 0 0 0 0 0 0 0 0 0 0 0 0 0 0 0.0192206837326485 0 0 0 0 0 0 0 0 0 0 0 0 0 0 0 0 0 0 0 0 0 0 0 0 0 0 0 0 0 0 0 0 0 0 0 0.0389640215303352 0 0 0 0 0 0 0 0 0 0 0 0 0 0 0 0 0 0 0 0 0 0 0 0
0 0 0 0 0 0 0 0 0 0 0 0 0 0 0 0 0 0 0 0 0 0 0 0 0 0 0 0 0 0 0 0 0 0 0 0 0 0 0 0 0 0 0 0 0 0 0 0 0 0 0 0.0507333702397609 0 0 0 0 0 0 0 0 0 0 0 0 0 0 0 0 0 0 0 0 0.0495728177829945 0 0 0 0 0 0 0 0 0 0 0 0 0 0 0 0 0 0 0 0 0 0 0 0 0 0 0 0 0 0 0 0 0 0 0 0 0 0 0 0 0 0 0 0 0 0 0 0 0 0 0 0 0 0 0 0 0 0 0 0 0 0 0 0 0 0 0 0 0 0 0 0 0 0 0 0 0 0 0 0 0 0 0 0 0 0 0 0 0 0 0 0 0 0 0 0 0 0 0 0 0 0 0 0 0 0 0 0 0 0 0 0 0.160987496841952 0 0.0125122723699165 0 0.00971172366994626 0 0 0.0742732081866724 0 0 0 0 0 0 0 0 0 0 0 0 0 0.0509990876500359 0 0 0 0 0 0 0.185556898170003 0 0 0 0 0 0 0 0 0.119801255624718 0 0 0 0 0 0 0.162232486365361 0 0.110801825110678 0 0 0 0 0 0 0 0 0 0 0 0 0 0 0 0 0 0 0 0 0 0 0 0 0 0 0.0128175579879623 0 0 0 0 0 0 0 0 0 0 0 0 0 0 0 0 0 0 0 0 0 0 0 0 0 0 0 0 0 0 0 0 0 0 0 0 0 0 0 0 0 0 0 0 0 0 0 0 0 0 0 0 0 0 0 0 0 0 0 0
0 0 0 0 0 0 0 0 0 0 0 0 0 0 0 0 0 0 0 0 0 0 0 0 0 0 0 0 0 0 0 0 0 0 0 0 0 0 0 0 0 0 0 0 0 0 0 0 0 0 0 0 0 0 0 0 0 0 0 0 0 0 0 0 0 0 0 0 0 0 0 0 0 0 0 0 0 0 0 0 0 0 0 0 0 0 0 0 0 0 0 0 0 0 0 0 0 0 0 0 0 0 0 0 0 0 0 0 0 0 0 0 0 0 0 0 0 0 0 0 0 0 0 0 0 0 0 0 0 0 0 0 0 0 0 0 0 0 0 0 0 0 0 0 0 0 0 0 0 0 0 0 0 0 0 0 0 0 0 0 0 0 0 0 0 0 0 0 0 0 0 0 0 0 0 0 0 0 0 0 0 0 0 0 0 0 0.0234012922178742 0 0 0 0 0 0.0570813117372306 0 0 0 0.0287289565714803 0 0 0 0 0 0 0 0 0 0.129388558610916 0 0 0 0 0 0 0 0 0 0.053889648698384 0 0 0 0 0 0 0 0 0 0 0 0.129808545305208 0.05720088491653 0.0717524915798053 0 0 0 0.194099088748931 0 0 0.00370539892903026 0 0 0 0 0 0 0 0 0 0 0 0 0.0117872461986676 0 0.0111831304001944 0.0266072815738918 0.00943913181029145 0.00819949376037667 0 0 0 0.0660587305079727 0.0219320304048084 0 0 0 0 0 0 0 0 0 0 0 0 0 0 0 0 0 0 0 0 0 0 0 0 0 0 0 0 0 0 0 0 0 0 0 0 0 0 0 0 0 0 0 0 0 0.0423258966037988 0 0 0 0 0 0.0100633358238005 0.0433475456008079 0 0 0 0 0
0 0 0 0 0 0 0 0 0 0 0 0 0 0 0 0 0 0 0 0 0.00657297257031232 0 0 0 0 0 0 0 0 0 0 0 0 0 0 0 0 0 0 0 0 0 0 0.0410203421610904 0 0.00483824675569228 0 0 0 0 0 0 0 0 0 0 0 0 0 0.005016168043395 0.00355969184196758 0 0.0151954442017637 0 0 0.00357782112648829 0.00422553012352496 0 0 0 0 0 0 0 0 0 0 0 0 0 0 0 0 0 0 0 0 0 0 0 0 0 0 0 0 0 0 0 0 0 0 0 0 0 0 0 0 0 0 0 0 0 0 0 0 0 0 0 0 0 0 0 0 0 0 0 0 0 0.0145347200304323 0 0 0 0 0 0 0 0 0 0 0 0 0 0 0 0 0 0 0 0 0 0 0 0 0 0 0 0 0 0 0 0 0 0 0 0 0 0 0 0 0 0 0 0 0 0.0351553565540614 0 0 0 0 0 0 0 0 0 0 0 0 0 0 0 0 0 0 0 0 0 0.207157480098467 0 0 0 0 0 0 0 0 0 0.0094105177386885 0 0 0.0634174712582653 0 0 0 0 0 0 0.092466340888009 0 0 0.115782857020394 0.0935114602185179 0 0 0 0 0 0 0 0.0513432963882767 0 0.0359750831313722 0 0 0.0808742090936984 0 0 0 0.0028444193100113 0 0 0 0 0 0 0 0 0 0 0 0 0.00348838630166239 0 0 0.00618172420303183 0 0.00173110358087709 0 0 0 0.0301654864379779 0 0 0 0 0 0 0 0 0 0 0 0 0 0 0.0062878670480108 0 0 0 0 0 0 0 0 0 0 0 0 0 0 0 0 0 0 0 0 0 0 0 0 0 0 0 0 0 0 0 0.0260841426983145 0 0.0128966089994661 0.00938326643528199 0 0 0 0.0173019857409488 0 0 0 0 0
0 0 0 0 0 0 0 0 0 0 0 0 0 0 0 0 0 0 0 0 0 0 0 0 0 0 0 0 0 0 0 0 0 0 0 0 0 0 0 0 0 0 0 0 0 0 0 0 0 0 0 0 0 0 0 0 0 0 0 0 0 0 0 0 0 0 0 0 0 0 0 0 0 0 0 0 0 0 0 0 0 0 0 0 0 0 0 0 0 0 0 0 0 0 0 0 0 0 0 0 0 0 0 0 0 0 0 0 0 0 0 0 0 0 0 0 0 0 0 0 0 0 0 0 0 0 0 0 0 0 0 0 0 0 0 0 0 0 0 0 0 0 0 0 0 0 0 0 0 0 0 0 0 0 0 0 0 0 0 0 0 0 0 0 0 0 0 0 0 0 0 0 0 0 0 0 0 0 0.0334748397367694 0 0 0 0 0 0 0 0 0 0 0 0 0 0 0 0 0 0 0 0 0 0 0 0 0 0 0 0 0 0 0 0 0 0 0 0 0 0 0 0 0 0 0 0 0 0 0 0 0 0 0 0 0 0 0 0 0 0.03335514738835 0.0102297881907153 0 0 0 0 0 0 0 0 0.0533495218978599 0 0 0.454270419236997 0 0 0 0.0456901818010246 0 0 0.0431701892646574 0.0241272059081993 0 0 0 0 0 0 0 0 0 0 0 0 0 0 0 0 0 0 0 0 0 0 0 0 0 0 0 0 0 0 0 0 0 0 0 0 0 0.0689436765612108 0 0 0 0 0.0700065258139631 0 0 0 0 0 0 0 0 0 0 0 0 0 0.0632861460046688 0 0.100096358195584 0 0
0 0 0 0 0 0 0 0 0 0 0 0 0 0 0 0 0 0 0 0 0 0 0 0 0 0 0 0 0 0 0 0 0 0 0 0 0 0 0 0 0 0 0 0 0 0 0 0 0 0 0 0 0 0 0 0 0 0 0 0 0 0 0 0 0 0 0 0 0 0 0 0 0 0 0 0 0 0 0 0 0 0 0 0 0 0 0 0 0 0 0 0 0 0 0 0 0 0 0 0 0 0 0 0 0 0 0 0 0 0 0 0 0 0 0 0 0 0 0 0 0 0 0 0 0 0 0 0 0 0 0 0 0 0 0 0 0 0 0 0 0 0 0 0 0 0 0 0 0 0 0 0 0 0 0 0 0 0 0 0 0 0 0 0 0 0 0 0 0.00181730179159426 0 0 0 0 0 0 0 0 0 0 0 0 0 0 0 0 0 0.00116239999384957 0 0 0 0 0 0 0 0 0 0 0 0 0 0 0 0 0 0 0 0 0 0 0 0 0 0 0 0 0 0 0 0 0 0 0 0 0 0 0 0 0 0 0 0 0 0 0 0 0.00270991252500704 0 0.140916075148545 0 0 0 0 0 0 0 0 0 0.140578437624048 0.0224546273019644 0.0112488143233832 0 0 0.0417359301906181 0.0446197793677821 0.00446671271767871 0 0.0994681598797151 0.145107921548867 0.0141643891363488 0.0110493603854822 0.0366229795786122 0 0 0 0 0 0 0 0 0 0 0 0 0 0 0 0 0 0 0 0 0 0 0 0 0 0 0 0 0 0 0 0 0 0 0 0 0 0 0.0212366673844245 0.0054642172861809 0.18518838420544 0 0 0 0 0 0 0 0.00902167953985519 0 0.015582009553076 0.0359152282761884 0 0 0.00946901224133884 0 0 0
0 0 0 0 0 0 0 0 0 0 0 0 0 0 0 0 0 0 0 0 0 0 0 0 0 0 0 0 0 0 0 0 0 0 0 0 0 0 0 0 0 0 0 0 0 0 0 0 0 0 0 0 0 0 0 0 0 0 0 0 0 0 0 0 0 0 0 0 0 0 0 0 0 0 0 0 0 0 0 0 0 0 0 0 0 0 0 0 0 0 0 0 0 0 0 0 0 0 0 0 0 0 0 0 0 0 0 0 0 0 0 0 0 0 0 0 0 0 0 0 0 0 0 0 0 0 0 0 0 0 0 0 0 0 0 0 0 0 0 0 0 0 0 0 0 0 0 0 0 0 0 0 0 0 0 0 0 0 0 0 0 0 0 0 0 0 0 0 0 0 0 0 0 0 0 0 0 0 0 0 0 0 0 0.000596321955987798 0 0 0.000584435412688797 0 0.00201542767192638 0.000501549766723204 0 0 0 0 0 0.00109407821462995 0 0 0 0 0 0 0 0 0 0 0 0 0 0 0 0 0 0 0 0 0 0 0 0 0 0 0 0 0 0 0 0 0 0 0 0 0 0.00110791183780039 0.00204116117647664 0.000878595995514352 0.148967218299764 0 0 0 0 0 0 0 0 0 0 0.186364741864555 0.0726876067162898 0.00409373154641138 0 0 0.0199284520348638 0.0103685801823501 0.00827657565265885 0 0.107699309859486 0.0729675952501942 0.0274418129471826 0.0470456956036725 0.0484541353802257 0 0 0 0 0 0 0 0 0 0 0 0 0 0 0 0 0 0 0 0 0 0 0 0 0 0 0 0 0 0 0 0 0 0.000592047246625878 0 0 0 0 0.0521056790951037 0.00181581563139213 0.123428400494059 0 0 0 0 0.0040326625411677 0 0 0.0036900381346147 0 0.0160262027896788 0.00563714119900381 0.0230333014683745 0 0.00112328455349852 0.00185654443277879 0 0.00354394504430215
0 0 0 0 0 0 0 0 0 0 0 0 0 0 0 0 0 0 0 0 0 0 0 0 0 0 0 0 0 0 0 0 0 0 0 0 0 0 0 0 0 0 0 0 0 0 0 0 0 0 0 0 0 0 0 0 0 0 0 0 0 0 0 0 0 0 0 0 0 0 0 0 0 0 0 0 0 0 0 0 0 0 0.00460564933901309 0 0.0324698499932378 0 0 0 0.00860903302340704 0 0 0 0 0 0 0 0.00883856436031186 0 0 0 0 0 0 0 0 0 0 0 0 0 0 0 0 0 0 0 0 0 0 0 0 0 0 0 0 0 0 0 0 0 0 0 0 0 0 0 0 0 0 0 0 0 0 0 0 0 0 0 0 0 0 0 0 0 0 0 0 0 0 0 0 0 0 0 0 0 0 0 0 0 0 0 0 0 0 0 0 0 0 0 0 0 0 0 0 0 0 0 0 0 0 0.0446390411362996 0 0 0 0 0 0.241269905851069 0 0 0 0 0 0 0 0 0 0 0 0 0 0 0 0 0 0 0 0 0 0 0 0 0 0 0 0 0 0 0 0 0 0 0 0 0 0 0 0 0 0 0 0 0.403118307203197 0.254005274803697 0 0 0 0 0 0 0 0 0 0 0 0 0 0 0 0 0 0 0 0 0 0 0 0 0 0 0 0 0 0 0 0 0 0 0 0 0 0 0 0 0 0 0 0 0 0 0 0 0 0 0 0 0 0 0 0 0 0 0 0 0 0 0 0 0 0 0 0 0 0 0 0.00244437428976772 0 0 0
0 0 0 0 0 0 0 0 0 0 0 0 0 0 0 0 0 0 0 0 0 0 0 0 0 0 0 0 0 0 0 0 0 0 0 0 0 0 0 0 0 0 0 0 0 0 0 0 0 0 0 0 0 0 0 0 0 0 0 0 0 0 0 0 0 0 0 0 0 0 0 0 0 0 0 0 0 0 0 0 0 0 0 0 0 0 0 0 0 0 0 0 0 0 0 0 0 0 0 0 0 0 0 0 0 0 0 0 0 0 0 0 0 0 0 0 0 0 0 0 0 0 0 0 0 0 0 0 0 0 0 0 0 0 0 0 0 0 0 0 0 0 0 0 0 0 0 0 0 0 0 0 0 0 0 0 0 0 0 0.0300490928665089 0 0 0.0104604183174652 0 0 0 0 0 0 0 0 0 0 0 0 0 0 0 0 0 0 0 0.0116516727275116 0.102182883287677 0 0 0 0 0 0 0 0 0 0 0 0 0 0 0.0107776173997366 0 0 0 0 0 0 0 0 0 0 0 0 0 0 0 0 0 0 0 0 0 0 0 0 0 0 0.0522525833230977 0 0 0 0 0 0 0 0 0 0 0 0 0 0 0.129022207728565 0.0639279901959701 0 0.0267205083130599 0 0 0 0 0 0 0 0 0 0 0 0 0 0 0 0 0 0 0 0 0 0 0 0 0 0 0 0 0 0 0 0 0 0 0 0 0 0 0 0 0 0.213034889602107 0.031250491191498 0.0107581623601827 0 0.0335592204311136 0.00752790473245157 0 0 0.217585448790301 0 0.0424720812144259 0 0 0 0 0 0 0 0 0 0 0 0 0 0 0 0 0.00676682751832813 0 0 0 0 0 0
0 0 0 0 0 0 0 0 0 0 0 0 0 0 0 0 0 0 0 0 0 0 0 0 0 0 0 0 0 0 0 0 0 0 0 0 0 0 0 0 0 0 0 0 0 0 0 0 0 0 0 0 0 0 0 0 0 0 0 0 0 0 0 0 0 0 0 0 0 0 0 0 0 0 0 0 0 0 0 0 0 0 0 0 0 0 0 0 0 0 0 0 0 0 0 0 0 0 0 0 0 0 0 0 0 0 0 0 0 0 0 0 0 0 0 0 0 0 0 0 0 0 0 0 0 0 0 0 0 0 0 0 0 0 0 0 0 0 0 0 0 0 0 0 0 0 0 0 0 0 0 0 0 0 0 0 0 0 0 0 0 0 0 0 0 0 0 0 0 0 0 0 0 0 0 0 0 0 0 0 0 0 0 0 0 0 0 0 0 0 0 0 0 0 0 0 0 0 0 0 0 0 0 0 0 0 0 0 0 0 0 0 0 0 0 0 0 0 0 0 0 0 0 0 0 0 0 0 0 0 0 0 0 0 0 0 0 0 0 0.0758949507468813 0 0.112555345921105 0.414900474742766 0.175693579530378 0 0.00957448055749216 0 0 0 0 0 0 0 0 0 0 0 0 0 0.00304741754122062 0 0 0 0 0 0 0 0 0 0 0 0 0 0 0 0 0 0 0 0 0 0 0 0 0 0 0 0 0 0 0 0 0 0 0 0.181035257243062 0 0 0 0 0 0 0 0 0 0 0 0 0 0 0 0.00592073050743813 0.00986441383338994 0 0 0 0.0115133493762665 0 0
0 0 0 0 0 0 0 0 0 0 0 0 0 0 0 0 0 0 0 0 0 0 0 0 0 0 0 0 0 0 0 0 0 0 0 0 0 0 0 0 0 0 0 0 0 0 0 0 0 0 0 0 0 0 0 0 0 0 0 0 0 0 0 0 0 0 0 0 0 0 0 0 0 0 0 0 0 0 0 0 0 0 0 0.0147110869979713 0 0 0 0 0 0 0 0 0 0 0 0 0 0 0 0 0 0 0 0 0 0 0 0 0 0 0 0 0 0 0 0 0 0 0 0 0 0 0 0 0 0 0 0 0 0 0 0 0 0 0 0 0 0 0 0 0 0 0 0 0 0 0 0 0 0 0 0 0 0 0 0 0 0 0 0 0 0 0 0 0 0 0 0 0 0 0 0 0 0 0 0 0 0 0 0 0 0 0 0 0 0 0 0 0 0 0 0 0 0 0 0 0 0.0535514856387303 0 0 0 0 0 0 0 0 0 0 0 0 0 0 0 0 0 0 0 0 0 0 0 0 0 0.0223456968995798 0 0 0 0 0 0 0 0 0 0 0 0 0 0 0 0.140634464126353 0.420938281938432 0 0.117904499292821 0.165834498681285 0 0 0 0 0 0 0 0 0 0 0 0 0 0 0 0 0 0 0 0 0 0 0 0 0 0 0 0 0 0 0 0 0 0 0 0 0 0 0 0 0 0 0 0 0 0 0 0 0 0 0 0.0203614817767375 0 0 0 0 0 0 0 0 0 0 0 0 0 0 0 0 0.0183910157983435 0 0 0 0.0253274888497461 0 0
0 0 0 0 0 0 0 0 0 0 0 0 0 0 0 0 0 0 0 0 0 0 0 0 0 0 0 0 0 0 0 0 0 0 0 0 0 0 0 0 0 0 0 0 0 0 0 0 0 0 0 0 0 0 0 0 0.00162253661488658 0 0 0 0 0 0 0 0 0 0 0 0 0 0 0 0 0 0 0 0 0 0 0 0 0.00296185734449765 0.0334041025543483 0.0129149386219092 0.0258827157390093 0 0 0 0.022951329982613 0.00254680347114674 0.00365470168377885 0 0 0 0 0.010242315857586 0.035641135294834 0 0 0 0 0 0 0 0 0 0 0 0 0 0 0 0 0 0 0 0 0 0 0 0 0 0 0 0 0 0 0 0 0 0 0 0 0 0 0 0 0 0 0 0 0 0 0 0 0 0 0 0 0 0 0 0 0 0 0 0 0 0 0 0 0 0 0 0 0 0 0 0 0 0 0 0 0 0 0 0 0 0 0 0 0 0 0 0 0 0 0 0 0 0 0 0 0 0 0 0 0.200738386630702 0 0 0 0 0 0 0 0 0 0 0 0 0 0 0 0 0 0 0 0 0 0 0 0 0 0.00457682975004765 0 0 0 0 0 0 0 0 0 0 0 0 0 0 0.165765242054732 0 0.0817621999593876 0.00621279062493522 0 0.339487674418822 0 0.00254614210910593 0 0 0 0 0 0 0 0 0 0 0 0 0 0.000995652365070436 0 0 0 0 0 0 0 0 0 0 0 0 0 0 0 0 0 0 0 0 0 0 0 0 0 0 0 0 0 0 0 0 0 0 0 0.0285190703675463 0 0 0 0 0 0 0 0 0 0 0 0.00190319429605938 0 0.00410890486914847 0 0.00203245684489016 0.00298755478750159 0 0 0.00265698536326611 0.00388447839417461 0 0
0 0 0 0 0 0 0 0 0 0 0 0 0 0 0 0 0 0 0 0 0 0 0 0 0 0 0 0 0 0 0 0 0 0 0 0 0 0 0 0 0 0 0 0 0 0 0 0 0 0 0.000602378262543849 0 0.00162330008253687 0 0 0 0.00116207603796087 0 0 0 0 0 0 0 0 0 0 0 0 0 0 0 0 0 0 0 0 0 0 0 0 0.00658288575547955 0.0257324581425657 0.0322051756220503 0.0199062206491036 0.000621368351593541 0 0 0.00767509661654946 0.00187229716244792 0 0 0 0 0 0.00404811625844406 0.0173480990971197 0 0.0031680208826691 0 0 0 0 0 0 0 0 0 0 0 0 0 0 0 0 0 0 0 0 0 0 0 0 0 0 0 0 0 0 0 0 0 0 0 0 0 0 0 0 0 0 0 0 0 0 0 0 0 0 0 0 0 0 0 0 0 0 0 0 0 0 0 0 0 0 0 0 0 0 0 0 0 0 0 0 0 0 0 0 0 0 0 0 0 0 0 0 0 0 0 0 0 0 0 0 0 0 0.23473946101073 0 0 0 0 0 0 0 0 0 0 0 0 0 0 0 0 0 0 0.00151286346989087 0 0.00100080336741257 0 0 0 0 0.0046695275726115 0.00176028126067286 0 0 0 0 0.000509658520015307 0 0 0 0 0 0 0 0 0.12450386174915 0.00369216331610928 0.0412708737988157 0.0104162251322099 0.4046719922046 0 0 0.00297680667361311 0 0 0 0 0 0 0 0 0 0 0 0 0 0.00103351683160727 0 0 0 0 0 0 0 0 0 0 0 0 0 0 0 0 0 0 0 0 0 0 0 0 0 0 0 0 0 0 0 0 0 0 0 0.0211923701996113 0 0 0 0 0.00117374204395047 0 0 0 0 0 0.00166207538078565 0.00160437624055909 0 0.00310195281796331 0 0.00230181825419662 0.00308018102487425 0 0.00147952486248622 0.00333810828451719 0.0057603230625532 0 0
0 0 0 0 0 0 0 0 0 0 0 0 0 0 0 0 0 0 0 0 0 0 0 0 0 0 0 0 0 0 0 0 0 0 0 0 0 0 0 0 0 0 0 0 0 0 0 0 0 0 0 0 0 0 0 0 0 0 0 0 0 0 0 0 0 0 0 0 0 0 0 0.00445687455564433 0 0 0 0 0 0 0 0 0 0 0 0 0 0 0 0 0 0 0 0 0 0 0 0 0 0 0 0 0 0 0 0 0 0 0 0 0 0 0 0 0 0 0 0 0 0 0 0 0 0 0 0 0 0 0 0 0 0 0 0 0 0 0 0 0 0 0 0 0 0 0 0 0 0 0 0 0 0 0 0 0 0 0 0 0 0 0 0 0 0 0 0 0 0 0 0 0 0 0 0 0 0 0 0 0 0 0 0 0 0 0 0 0 0 0 0 0 0 0 0 0 0 0.0169744885894658 0 0 0 0.0417480807203408 0 0 0 0 0 0 0 0 0 0 0 0 0 0 0 0 0 0 0 0.0329212978482236 0 0 0 0 0.0728116063510943 0 0 0 0 0 0 0 0 0 0 0 0 0 0 0 0 0 0 0 0 0 0.0517728158808918 0.00800568094448189 0 0 0 0.102552407302858 0.297354845117738 0 0.0259324522173503 0 0.0315526191946273 0 0 0 0 0 0 0 0 0 0 0 0 0 0 0 0 0 0 0 0 0 0 0 0 0 0 0 0 0 0 0 0 0 0 0 0 0 0 0 0 0 0 0 0 0 0 0 0 0 0 0 0 0.106119556161405 0.200035770523377 0 0.00776150459250142 0 0 0 0 0 0 0
0 0 0 0 0 0 0 0 0 0 0 0 0 0 0 0 0 0 0 0 0 0 0 0 0 0 0 0 0 0 0 0 0 0 0 0 0 0 0 0 0 0 0 0 0 0 0 0 0 0 0 0 0 0 0 0 0 0 0 0 0 0 0 0 0 0 0 0 0 0 0 0 0 0 0 0 0 0 0 0 0 0 0 0 0 0 0 0 0 0 0 0 0 0 0 0 0 0 0 0 0 0 0 0 0 0 0 0 0 0 0 0 0 0 0 0 0 0 0 0 0 0 0 0 0 0 0 0 0 0 0 0 0 0 0 0 0 0 0 0 0 0 0 0 0 0 0 0 0 0 0 0 0 0 0 0 0 0 0 0 0 0 0 0 0 0 0 0 0 0 0 0 0 0 0 0 0 0 0 0 0 0 0.00790689108368886 0.0223244467559489 0 0 0 0 0 0 0 0 0 0 0.00520015503911469 0 0 0 0.177279194969231 0 0 0 0 0 0 0 0 0 0.00462325031982923 0 0 0 0 0 0.00349713056972854 0 0 0 0.00860922169058056 0 0 0 0 0.0183685364024613 0 0 0 0 0 0 0 0 0 0 0 0 0 0 0 0 0.00575623883015485 0 0.00776779196781856 0.00761879768222894 0.0597674708933238 0 0.0544205231716549 0 0 0 0.290150185393032 0.124378173056544 0 0.0346921956810413 0 0.0139611198381149 0 0.00834488795255188 0 0.00393730573559073 0 0.00335523573589564 0 0 0 0 0 0 0 0 0 0 0 0 0 0 0 0 0 0 0 0 0 0 0 0 0 0 0 0 0.00936027907040643 0 0.00221820599454503 0 0.0078367890871361 0.0341486761149741 0 0 0 0 0.00331806770894819 0 0 0 0 0 0.00439760798860026 0 0.0188813626401174 0.0321477037783705 0 0.0062147668963736 0.00422921836718076 0 0 0.00532237597794975 0.00996619360686256 0 0
0 0 0 0 0 0 0 0 0 0 0 0 0 0 0 0 0 0 0 0 0 0 0 0 0 0 0 0 0 0 0 0 0 0 0 0 0 0 0 0 0 0 0 0 0 0 0 0 0 0 0 0 0 0 0 0 0 0 0 0 0 0 0 0 0 0 0 0 0 0 0 0 0 0 0 0 0 0 0 0 0 0 0 0 0 0 0 0 0 0 0 0 0 0 0 0 0 0 0 0 0 0 0 0 0 0 0 0 0 0 0 0 0 0 0 0 0 0 0 0 0 0 0 0 0 0 0 0 0 0 0 0 0 0 0 0 0 0 0 0 0 0 0 0 0 0 0 0 0 0 0 0 0 0 0 0 0 0 0 0 0 0 0 0 0 0 0 0 0 0 0 0 0 0 0 0 0 0 0.0222454511971212 0 0 0 0.00270819007025998 0.00330254748801256 0 0 0 0 0 0 0 0 0 0 0 0 0.00272006242320946 0 0.078263130928495 0 0 0 0 0 0 0 0 0.158557949301482 0 0 0 0 0 0.00136425609154942 0 0.00288316025471896 0.00570072769697798 0 0 0 0 0 0 0.00677254646141521 0 0 0 0 0 0 0 0 0 0 0 0.00615434475723931 0 0 0 0 0 0 0 0 0.00913538357541742 0.0537932928607893 0 0 0 0 0.147021858196926 0.0187722028575555 0 0.0413028151818386 0 0.0243056752232425 0 0.0188947165703921 0.00209288887931804 0.0242715148464798 0 0 0 0 0 0 0 0 0 0 0 0 0 0 0 0 0 0 0 0 0 0 0 0 0 0 0.00379534880814213 0 0 0 0 0.00965029626190016 0 0 0 0.0126208806554443 0.0157401981436489 0.00599425405445942 0 0 0.00732752420060906 0.00794258653995246 0 0 0 0 0.0163479242013221 0.00816807169701799 0.0315808737455163 0.0152209591760413 0 0.055549595715765 0.115015902285146 0 0.00337661067620851 0.030058439747565 0.0313478192288212 0 0
0 0 0 0 0 0 0 0 0 0 0 0 0 0 0 0 0 0 0 0 0 0 0 0 0 0 0 0 0 0 0 0 0 0 0 0 0 0 0 0 0 0 0 0 0 0 0 0 0 0 0 0 0 0 0 0 0 0 0 0 0 0 0 0 0 0 0 0 0 0 0 0 0 0 0 0 0 0 0 0 0 0 0 0 0 0 0 0 0 0 0 0 0 0 0 0 0 0 0 0 0 0 0 0 0 0 0 0 0 0 0 0 0.000886533135730143 0 0 0 0 0 0 0 0 0 0 0 0 0 0 0 0 0 0 0 0 0 0 0 0 0 0 0 0 0 0 0 0 0 0 0 0 0 0 0 0 0 0 0 0 0 0 0 0 0 0 0 0 0 0 0 0 0 0 0 0 0 0 0 0 0 0 0 0 0 0 0 0 0 0 0 0.00264010045735874 0 0 0 0 0 0 0.00121219024740314 0 0 0 0 0 0 0 0 0 0 0 0 0 0 0 0 0 0.000744597885754993 0 0 0 0 0 0 0 0 0 0 0 0 0 0 0 0.0014337059707527 0.000760667737428234 0 0 0 0 0 0.0746003479938235 0.0935525702070359 0 0 0 0 0 0 0 0 0 0 0.152281644256359 0 0 0 0.0112224792749976 0 0.00926720045283941 0.00781090066610581 0.19104669014214 0.0929385588772812 0.0293263868404833 0.0399490687344658 0.0538469739527582 0 0 0 0 0 0 0 0 0 0 0 0 0 0 0 0 0 0 0 0 0 0 0 0 0 0 0 0 0 0 0 0.00288429564835669 0 0 0 0 0 0 0.0538929393639103 0 0.101726831030287 0 0 0 0 0 0 0.00396567746638362 0.0251863025016174 0 0.0116439482901579 0.00584990089305528 0.0264186727777419 0 0 0 0 0.00491081519577217
0 0 0 0 0 0 0 0 0 0 0 0 0 0 0 0 0 0 0 0 0 0 0 0 0 0 0 0 0 0 0 0 0 0 0 0 0 0 0 0 0 0 0 0 0 0 0 0 0 0 0 0 0 0 0 0 0 0 0 0 0 0 0 0 0 0 0 0 0 0 0 0 0 0 0 0 0 0 0 0 0 0 0 0 0 0 0 0 0 0 0 0 0 0 0 0 0 0 0 0 0 0 0 0 0 0 0 0 0 0 0 0 0 0 0 0 0 0 0 0 0 0 0 0 0 0 0 0 0 0 0 0 0 0 0 0 0 0 0 0 0 0 0 0 0 0 0 0 0 0 0 0 0 0 0 0 0 0 0 0 0 0 0 0 0 0 0 0 0 0 0 0 0 0 0 0 0 0 0 0 0 0 0 0 0 0 0 0 0.00464244781672446 0 0 0 0 0 0 0.00198455495809139 0 0 0 0 0 0 0 0 0 0 0 0 0 0 0 0 0 0 0 0 0 0 0 0 0 0 0 0 0 0 0 0 0 0 0 0 0 0 0 0 0.0161640539170726 0.0494965170041251 0 0 0 0 0 0 0 0 0 0.206571239614714 0 0 0.0127366921277664 0 0.0513544081691041 0.0191629850858891 0.0597580176899451 0 0.248407271193875 0.0428131943364685 0.0372806630475531 0.0205668807557644 0.0320302976419081 0 0 0 0 0 0 0 0 0 0 0 0 0 0 0 0 0 0 0 0 0 0 0 0 0 0 0 0 0 0 0 0 0 0 0.00740181337075524 0 0 0 0.0500957768162362 0.00594323029677286 0.088855155834758 0 0 0 0 0 0 0 0.00435587552258163 0 0 0.005945323439387 0.0204398880216338 0.00511163445612776 0 0 0 0.008882078882746
0 0 0 0 0 0 0 0 0 0 0 0 0 0 0 0 0 0 0 0 0 0 0 0 0 0 0 0 0 0 0 0 0 0 0 0 0 0 0 0 0 0 0 0 0 0 0 0 0 0 0 0 0 0 0 0 0 0 0 0 0 0 0 0 0 0 0 0 0 0 0 0 0 0 0 0 0 0 0 0 0 0 0 0 0 0 0 0 0 0 0 0 0 0 0 0 0 0 0 0 0 0 0 0 0 0 0 0 0 0 0 0 0 0 0 0 0 0 0 0 0 0 0 0 0 0 0 0 0 0 0 0 0 0 0 0 0 0 0 0 0 0 0 0 0 0 0 0 0 0 0 0 0 0 0 0 0 0 0 0 0 0 0 0 0 0 0 0 0 0 0 0 0 0 0 0 0 0 0 0 0 0 0 0 0 0 0 0 0 0 0 0 0 0 0 0 0 0 0 0 0 0 0 0 0 0 0 0 0 0 0 0 0 0 0 0 0 0 0 0 0 0 0 0 0 0 0 0 0 0 0 0 0 0 0 0.211618960320839 0.0644992194048745 0.0222042904924891 0 0 0 0 0 0 0 0 0 0 0 0 0.255202458973422 0 0.0625782375021142 0.209595711605276 0 0.0215350419184362 0.0267631156903497 0.0329989066609509 0 0 0 0 0 0 0 0 0 0 0 0 0 0 0 0 0 0 0 0 0 0 0 0 0 0 0 0 0 0 0 0 0 0 0 0 0 0 0 0 0 0 0.0353349276808158 0 0 0 0 0 0 0 0 0 0 0 0.0166475024792786 0 0.0147787596988283 0 0.026242867572326 0 0
0 0 0 0 0 0 0 0 0 0 0 0 0 0 0 0 0 0 0 0 0 0 0 0 0 0 0 0 0 0 0 0 0 0 0 0 0 0 0 0 0 0 0 0 0 0 0 0 0 0 0 0 0 0 0 0 0 0 0 0 0 0 0 0 0 0 0 0 0 0 0 0 0 0 0 0 0 0 0 0 0 0 0 0 0 0 0 0 0 0 0 0 0 0 0 0 0 0 0 0 0 0 0 0 0 0 0 0 0 0 0 0 0 0 0 0 0 0 0 0 0 0 0 0 0 0 0 0 0 0 0 0 0 0 0 0 0 0 0 0 0 0 0 0 0 0 0 0 0 0 0 0 0 0 0 0 0 0 0 0 0 0 0 0 0 0 0 0 0 0 0 0 0 0 0 0 0 0 0 0 0 0 0.00124766076580076 0.00180072264058825 0 0 0 0 0 0 0 0 0 0 0 0 0 0 0.0170818475656519 0 0 0 0 0 0 0 0 0 0 0 0 0 0 0.0010777021359031 0 0 0.000889344967357979 0 0.0018245648646478 0 0.00121339312851829 0 0 0.00884484045880394 0 0 0 0 0.000774144341302176 0.00109614608829962 0.00092615013342402 0 0 0.00126335346882136 0.000897326605852271 0 0 0 0 0 0 0 0 0 0.0312311480090948 0.0765423601449411 0.0392369722461474 0 0.00670478217179377 0.0168659032708237 0 0.117232833289517 0.0280228036097103 0.246296054321468 0.00916893288450431 0.0800897756971222 0 0.0142898551055529 0 0.0137334953100912 0.00365318164663894 0 0 0 0.000711965938211168 0 0 0 0 0 0 0 0 0 0 0 0 0 0 0 0 0 0 0 0 0 0 0 0 0 0 0 0.00111677939419958 0 0 0 0 0 0 0 0 0.00238862524553255 0 0 0 0 0.00369652557689086 0 0.061769736321852 0.13918348141529 0 0.0190892342996172 0.0163031570787977 0.026018242456031 0 0.00435269243896616 0.00336426496223419 0 0
0 0 0 0 0 0 0 0 0 0 0 0 0 0 0 0 0 0 0 0 0 0 0 0 0 0 0 0 0 0 0 0 0 0 0 0 0 0 0 0 0 0 0 0 0 0 0 0 0 0 0 0 0 0 0 0 0 0 0 0 0 0 0 0 0 0 0 0 0 0 0 0 0 0 0 0 0 0 0 0 0 0 0 0 0 0 0 0 0 0 0 0 0 0 0 0 0 0 0 0 0 0 0 0 0 0 0 0 0 0 0 0 0 0 0 0 0 0 0 0 0 0 0 0 0 0 0 0 0 0 0 0 0 0 0 0 0 0 0 0 0 0 0 0 0 0 0 0 0 0 0 0 0 0 0 0 0 0 0 0 0 0 0 0 0 0 0 0 0 0 0 0 0 0 0 0 0 0 0 0 0 0 0 0.00232317769588174 0 0 0 0 0 0 0 0 0 0 0.00672438910648113 0 0 0 0.025691317689336 0 0 0 0 0 0 0 0 0 0 0 0 0 0 0 0 0 0 0 0 0 0 0 0 0.0387765432497498 0 0 0 0 0 0 0 0 0 0 0 0 0 0 0 0 0 0 0 0 0.181282569191675 0.0656843806718178 0.0100292338451824 0 0 0 0.234686549763339 0 0 0.057585594295026 0 0.0541527570278887 0 0 0 0.00219789628957319 0 0 0 0 0 0 0 0 0 0 0 0 0 0 0 0 0 0 0 0 0 0 0 0 0 0 0 0 0 0 0.0149330726879845 0 0 0 0 0 0 0 0 0 0 0 0 0 0 0 0 0 0.0267502333752723 0.27093721370871 0 0 0.00528188311741674 0 0 0 0.00296318828466577 0 0
0 0 0 0 0 0 0 0 0 0 0 0 0 0 0 0 0 0 0 0 0 0 0 0 0 0 0 0 0 0 0 0 0 0 0 0 0 0 0 0 0 0 0 0 0 0 0 0 0 0 0 0 0 0 0 0 0 0 0 0 0 0 0 0 0 0 0 0 0 0 0 0 0 0 0 0 0 0 0 0 0 0 0 0 0 0 0 0 0 0 0 0 0 0 0 0 0 0 0 0 0 0 0 0 0 0 0 0 0 0 0 0 0 0 0 0 0 0 0 0 0 0 0 0 0 0 0 0 0 0 0 0 0 0 0 0 0 0 0 0 0 0 0 0 0 0 0 0 0 0 0 0 0 0 0 0 0 0 0 0 0 0 0 0 0 0 0 0 0.00131065828834514 0 0 0 0 0 0 0 0 0 0 0 0 0 0 0 0 0 0 0 0 0 0 0 0 0 0 0 0 0 0 0 0 0 0 0 0 0 0 0 0 0 0 0 0 0 0 0 0 0 0 0 0 0 0 0 0 0 0 0 0 0 0 0 0 0.00169023441109274 0 0 0.0223025019495282 0.010073650630199 0 0 0 0 0 0 0 0 0 0.011300825260822 0.0381220966428051 0.00583202135393043 0.0395168766079506 0 0 0.229546096171361 0.0938104471442651 0.0145165920283241 0.0430400760474838 0.0621415061033676 0 0.063050921451832 0.175159055937659 0 0 0 0 0 0 0 0 0 0 0 0 0 0 0 0 0 0 0 0 0 0 0 0 0 0 0 0 0 0 0 0.000674158381523632 0 0 0 0 0 0 0.015795287079684 0.00374515408035357 0.0131634578879599 0.00355525946126488 0 0 0 0.00614542479749427 0.000972782432505382 0.00736264883073581 0.0278464216715778 0 0.0191437923557901 0.0243468775606622 0.0609563412559497 0.00314679924748453 0 0.00173203492804811 0 0
0 0 0 0 0 0 0 0 0 0 0 0 0 0 0 0 0 0 0 0 0 0 0 0 0 0 0 0 0 0 0 0 0 0 0 0 0 0 0 0 0 0 0 0 0 0 0 0 0 0 0 0 0 0 0 0 0 0 0 0 0 0 0 0 0 0 0 0 0 0 0 0 0 0 0 0 0 0 0 0 0 0 0 0 0 0 0 0 0 0 0 0 0 0 0 0 0 0 0 0 0 0 0 0 0 0 0 0 0 0 0 0 0 0 0 0 0 0 0 0 0 0 0 0 0 0 0 0 0 0 0 0 0 0 0 0 0 0 0 0 0 0 0 0 0 0 0 0 0 0 0 0 0 0 0 0 0 0 0 0 0 0 0 0 0 0 0 0 0.000983158838490663 0 0 0 0 0 0 0 0 0 0 0 0 0 0 0 0 0 0 0 0 0 0 0 0 0 0 0 0 0 0 0 0 0 0 0 0 0 0 0 0.000587593702509665 0 0 0 0 0.0010738249629642 0 0 0 0 0.000882244969202297 0 0.0010313723182503 0 0 0.00332882522593195 0 0 0 0 0.00112602797194541 0.00156152624620343 0.000681503755247085 0 0 0.0017931577264578 0.000999864297982145 0.000884490594586698 0.0106317643808168 0.00233704484303328 0 0 0 0 0 0 0.00496582189774341 0.00575461466464543 0.00693104466640496 0 0.0063430282715367 0.00870988873184687 0.154868438061748 0.0180875763737396 0.102353888698744 0 0.0566151613183639 0.0572732878169239 0.0259109113800404 0.0665237327622014 0 0.0461876691282046 0.109434444727842 0 0 0 0 0 0 0 0 0 0 0 0 0 0 0 0 0 0 0 0 0 0 0 0 0 0 0 0 0 0 0 0.00148262236384958 0 0 0 0 0 0 0.00875999496791398 0.00126033227313601 0.00685917238853333 0.00297690790508449 0 0 0 0.00546396936662683 0.00102350007458955 0.0457669024572932 0.0985474296094479 0 0.0259103188167814 0.0273426646342163 0.0719701484981022 0.00078503190588153 0.00202694588692644 0.00196215051800978 0 0
0 0 0 0 0 0 0 0 0 0 0 0 0 0 0 0 0 0 0 0 0 0 0 0 0 0 0 0 0 0 0 0 0 0 0 0 0 0 0 0 0 0 0 0 0 0 0 0 0 0 0 0 0 0 0 0 0 0 0 0 0 0 0 0 0 0 0 0 0 0 0 0 0 0 0 0 0 0 0 0 0 0 0 0 0 0 0 0 0 0 0 0 0 0 0 0 0 0 0 0 0 0 0 0 0 0 0 0 0 0 0 0 0 0 0 0 0 0 0 0 0 0 0 0 0 0 0 0 0 0 0 0 0 0 0 0 0 0 0 0 0 0 0 0 0 0 0 0 0 0 0 0 0 0 0 0 0 0 0 0 0 0 0 0 0 0 0 0 0 0 0 0 0 0 0 0 0 0 0 0 0 0 0 0 0 0 0 0 0 0 0 0 0 0 0 0 0 0 0 0 0 0 0 0 0 0 0 0 0 0 0 0 0 0 0 0 0 0 0 0 0 0 0 0 0 0 0 0 0.00122506267965165 0.00125555181046607 0 0 0 0.00181187275938147 0 0 0.00303140250127284 0.0053134439407734 0 0 0 0 0 0 0 0 0 0.0118517368335347 0.0563387655266818 0 0.0164210875363067 0 0.119141565062508 0.161253967106396 0 0.0144827112848852 0.0151578310300583 0.00984412666360636 0 0.0583006485718057 0.313360454170627 0 0 0 0 0 0 0 0 0 0 0 0 0 0 0 0 0 0 0 0 0 0 0 0 0 0 0 0 0 0 0 0 0 0 0 0 0 0 0.022304814832735 0 0.0101762036109528 0.00301702971936059 0 0 0 0 0 0.0036662639627673 0.0252049381879202 0 0.00989156476288654 0.0215920451096967 0.115356912335725 0 0 0 0 0
0 0 0 0 0 0 0 0 0 0 0 0 0 0 0 0 0 0 0 0 0 0 0 0 0 0 0 0 0 0 0 0 0 0 0 0 0 0 0 0 0 0 0 0 0 0 0 0 0 0 0 0 0 0 0 0 0 0 0 0 0 0 0 0 0 0 0 0 0 0 0 0 0 0 0 0 0 0 0 0 0 0 0 0 0 0 0 0 0 0 0 0 0 0 0 0 0 0 0 0 0 0 0 0 0 0 0 0 0 0 0 0 0.000552222046856523 0 0 0 0 0 0 0 0 0 0 0 0 0 0 0 0 0 0 0 0 0 0 0 0 0 0 0 0 0 0 0 0 0 0 0 0 0 0 0 0 0 0 0 0 0 0 0 0 0 0 0 0 0 0 0 0 0 0 0 0 0 0 0 0 0 0 0 0 0 0 0 0 0 0 0 0 0 0 0 0 0 0 0 0 0 0 0 0 0 0 0 0 0 0 0 0 0 0 0 0 0.00176346736475107 0 0 0 0 0.00113088876699549 0 0.00137798356000417 0 0 0.00815386524028966 0 0 0 0 0.00176347673579488 0.00299617164560887 0.00163237120401667 0 0 0.00192958901951499 0.000977719515860758 0 0 0 0 0 0 0 0 0 0.0210980716092331 0.0080865729515162 0.0142425098087099 0.0122466326687648 0 0.00312489715710079 0.175849984452657 0.0593945901929913 0.0226026261004249 0.199991670468535 0.0177554632382819 0 0 0.00449392650657172 0 0.0229915030483876 0.0503634944333579 0 0 0 0 0 0 0 0 0 0 0 0 0 0 0 0 0 0 0 0 0 0 0 0 0 0 0 0 0 0 0 0.00465758785217527 0 0 0 0 0 0 0.00164154811970741 0 0.0024835658153324 0.00141504167434774 0 0 0 0.00217462822685544 0 0.0736757866605984 0.192214008604149 0 0.00955888179333146 0.0199726533656804 0.0533596850282177 0 0.00100423045032359 0.00332268467305627 0 0
0 0 0 0 0 0 0 0 0 0 0 0 0 0 0 0 0 0 0 0 0 0 0 0 0 0 0 0 0 0 0 0 0 0 0 0 0 0 0 0 0 0 0 0 0 0 0 0 0 0 0 0 0 0 0 0 0 0 0 0 0 0 0 0 0 0 0 0 0 0 0 0 0 0 0 0 0 0 0 0 0 0 0 0 0 0 0 0 0 0 0 0 0 0 0 0 0 0 0 0 0 0 0 0 0 0 0 0 0 0 0 0 0 0 0 0 0 0 0 0 0 0 0 0 0 0 0 0 0 0 0 0 0 0 0 0 0 0 0 0 0 0 0 0 0 0 0 0 0 0 0 0 0 0 0 0 0 0 0 0 0 0 0 0 0 0 0 0 0.00469497314613863 0 0 0 0 0 0 0 0 0 0 0 0 0 0 0 0 0 0 0 0 0 0 0 0 0 0 0 0 0 0 0 0 0 0 0 0 0 0 0 0 0 0 0 0 0 0 0 0 0 0 0 0 0 0 0 0 0 0 0 0 0 0 0 0 0 0 0.00218064969500428 0.0618434384319109 0.0633420762702924 0 0 0 0 0 0 0 0 0 0.223834445977316 0.214550439694955 0.00290200733074748 0 0 0.0500770901800363 0.0676105250074799 0.0138864432042611 0 0 0.131578680506171 0.0202493415861257 0.0239660099831007 0.0243756889638334 0 0 0 0 0 0 0 0 0 0 0 0 0 0 0 0 0 0 0 0 0 0 0 0 0 0 0 0 0 0 0 0 0 0 0 0 0 0 0.0207205457061864 0 0.0662399340816817 0 0 0 0 0 0 0 0 0 0 0.00209373620514517 0.00585397402961433 0 0 0 0 0
0 0 0 0 0 0 0 0 0 0 0 0 0 0 0 0 0 0 0 0 0 0 0 0 0 0 0 0 0 0 0 0 0 0 0 0 0 0 0 0 0 0 0 0 0 0 0 0 0 0 0 0 0 0 0 0 0 0 0 0 0 0 0 0 0 0 0 0 0 0 0 0 0 0 0 0 0 0 0 0 0 0 0 0 0 0 0 0 0 0 0 0 0 0 0 0 0 0 0 0 0 0 0 0 0 0 0 0 0 0 0 0 0 0 0 0 0 0 0 0 0 0 0 0 0 0 0 0 0 0 0 0 0 0 0 0 0 0 0 0 0 0 0 0 0 0 0 0 0 0 0 0 0 0 0 0 0 0 0 0 0 0 0 0 0 0 0 0 0.0083359860950714 0 0 0 0 0 0 0 0 0 0 0 0 0 0 0 0 0 0 0 0 0 0 0 0 0 0 0 0 0 0 0 0 0 0 0 0 0 0 0 0 0 0 0 0 0 0 0 0 0 0 0 0 0 0 0 0 0 0 0 0 0 0 0 0 0 0 0.00120078750194541 0.0888910102000125 0.042283077026955 0 0 0 0 0 0 0 0.00355871956438791 0.00815170060828204 0.107285372416298 0.0364334177182524 0.00352548247856029 0.0231005374631502 0 0.0712368990647162 0.171027286640344 0.00888563214252709 0.0033086815371138 0.12964109868814 0 0 0.0665061605833683 0.0803781221141903 0 0 0 0 0 0 0 0 0 0 0 0 0 0 0 0 0 0 0 0 0 0 0 0 0 0 0 0 0 0 0 0 0 0.00113993217424807 0 0 0 0 0.0322610856050544 0 0.0336528026050898 0 0 0 0 0.00640073423993993 0.00142240726142858 0 0.00449771559523199 0 0.0416537247797313 0.00830590785331233 0.0145760895370627 0 0 0.00233962850558625 0 0
0 0 0 0 0 0 0 0 0 0 0 0 0 0 0 0 0 0 0 0 0 0 0 0 0 0 0 0 0 0 0 0.000548142350405997 0.00668464269514002 0.0370779298851566 0.00208780241826059 0 0 0 0 0 0 0 0 0 0 0 0 0 0 0 0.00435522118944735 0 0 0 0.0707827429686799 0.000487538947511305 0.00308155730015044 0 0 0 0 0 0 0 0 0 0 0 0 0 0 0.040026341029055 0 0 0 0 0.00219995419109303 0 0 0 0 0 0 0 0 0 0 0 0 0 0 0 0 0 0.000293693642634426 0 0 0 0 0 0.00952357113614841 0.0267208371520158 0 0 0 0 0 0 0 0 0 0 0 0 0 0 0 0 0 0 0 0 0 0 0 0 0 0 0 0 0 0 0 0 0 0 0 0 0 0.0313902630350292 0 0 0 0 0.0093082041764505 0.00138287844559035 0 0.0121030692131221 0 0 0.0205769051164065 0.0047341465494115 0 0.00379099539804929 0.024039843943043 0 0 0 0 0 0 0 0 0 0 0 0 0 0 0.00144952023622797 0 0.0027647322113888 0 0 0 0 0 0 0 0 0 0 0 0 0 0 0 0.0225208492571237 0.057315360656212 0.0283286351468145 0 0.00333118017139815 0 0 0 0.0134644473893535 0 0.000293140762049403 0 0 0 0 0.00309039313591884 0.00107574750356417 0 0.00151740004698364 0 0 0.00295463509181297 0 0 0 0 0 0 0.0123229495221004 0.00651730047653789 0 0 0 0 0 0.000341279992275251 0 0.00132063786269632 0 0 0 0 0 0 0.000534865864938622 0.000361864900206935 0 0 0 0.00186622465128525 0.00342017794661203 0 0 0 0 0 0 0 0 0.000194201849402687 0.00728119211600544 0.00682346959572772 0 0 0 0 0 0 0 0.00429108813494821 0 0 0.00021197200418797 0.000537487348224771 0 0 0 0 0 0 0 0 0 0 0 0 0 0 0 0 0 0 0 0 0 0 0 0.00607983849049086 0 0 0 0 0 0 0.00043413458735662 0 0 0 0.000312084600428485 0 0 0.0143084198137555 0.00393319909985412 0.117583150383442 0.0487820557231716 0.00122675393601557 0 0.0224140781890162 0.0435101847403248 0.00187610087711618 0.000311135537781699 0.000653984935640321 0.00296606125197739 0 0.00110936897286597 0 0.000946872505532446 0.0479482302422191 0.00918390662071917 0.00534318459072942 0.0105235295520851 0.165226690692679
0 0 0 0 0 0 0 0 0 0 0 0 0 0 0 0 0 0 0 0 0 0 0 0 0 0 0 0 0 0 0 0 0 0 0 0 0 0 0 0 0 0 0 0 0 0 0 0 0 0 0 0 0 0 0 0 0 0 0 0 0 0 0 0 0 0 0 0 0 0 0 0 0 0 0 0 0 0 0 0 0 0 0 0 0 0 0 0 0 0 0 0 0 0 0 0 0 0 0 0 0 0 0 0 0 0 0 0 0 0 0 0 0 0 0 0 0 0 0 0 0 0 0 0 0 0 0 0 0 0 0 0 0 0 0 0 0 0 0 0 0 0 0 0 0 0 0 0 0 0 0 0 0 0 0 0 0 0 0 0 0 0 0 0 0 0 0 0 0 0 0 0 0 0 0 0 0 0 0 0 0 0 0 0 0 0 0 0 0 0 0 0 0 0 0 0 0 0 0 0 0 0 0 0 0 0 0 0 0 0 0 0 0 0.000802793529354364 0 0 0.000766807644239557 0 0 0 0 0 0 0 0 0 0 0 0.00107296947301673 0 0 0 0 0.00991577072998421 0.0108672594609944 0 0.00586399147839018 0.0236181521706543 0 0 0.000676890274129938 0 0.00112223912085907 0.000977273431193493 0 0.00145466124052342 0.00907181516836288 0.0399522010503756 0.0151628270920645 0 0.019233787534106 0.00153763050917427 0.0626187135252974 0.102873688834483 0.0455904621290803 0.014665127315769 0.0204570206473158 0.0576170937287624 0.000853824525824044 0 0.194904591370857 0 0 0 0 0 0 0 0 0 0 0 0 0 0 0 0 0 0 0 0 0 0 0 0 0 0 0 0 0 0 0 0 0 0 0.00402304061946973 0 0 0 0.0564350923788458 0.00104629433005652 0.0336152196915945 0.00844019379595433 0 0 0 0.00947988609700556 0.00171678178623309 0 0.0216697293967439 0 0.0616836492317212 0.0666847382903671 0.0900431990032651 0 0.00348458339393215 0 0 0
0 0 0 0 0 0 0 0 0 0 0 0 0 0 0 0 0 0 0 0 0 0 0 0 0 0 0 0 0 0 0 0 0 0 0 0 0 0 0 0 0 0 0 0 0 0 0 0 0 0 0 0 0 0 0 0 0 0 0 0 0 0 0 0 0 0 0 0 0 0 0 0 0 0 0 0 0 0 0 0 0 0 0 0 0 0 0 0 0 0 0 0 0 0 0 0 0 0 0 0 0 0 0 0 0 0 0 0 0 0 0 0 0.000766694623488965 0 0 0 0 0 0 0 0 0 0 0 0 0 0 0 0 0 0 0 0 0 0 0 0 0 0 0 0 0 0 0 0 0 0 0 0 0 0 0 0 0 0 0 0 0 0 0 0 0 0 0 0 0 0 0 0 0 0 0 0 0 0 0 0 0 0 0 0 0 0 0 0 0 0 0 0 0 0 0 0 0 0 0 0 0 0 0 0 0 0 0 0 0 0 0 0 0 0 0 0 0.00107873971121264 0 0 0.00164547378692614 0 0 0 0 0 0 0 0 0 0 0 0.000985425171755109 0.00204811878122168 0.00069374800282616 0 0 0.00186670991022597 0 0 0.011020761582424 0.0137929960278613 0 0 0 0 0 0 0 0 0 0.0305349415856983 0.0133898116335908 0 0.00290106018348182 0 0.0986386317671076 0.138208274908934 0.138946156178701 0.0182152891717788 0.0117979156770719 0.0394847204568669 0.00122760911978754 0.110515657171256 0 0 0 0 0 0 0 0 0 0 0 0 0 0 0 0 0 0 0 0 0 0 0 0 0 0 0 0 0 0 0 0 0.00279298861891773 0 0 0 0 0 0 0.0360737084883948 0 0.0183652559270521 0.00499691407488631 0 0 0 0.00672846003963682 0.00199257450413276 0.00637172757213559 0.0475501613098564 0 0.0161338617719066 0.0489697081013715 0.172265904139493 0 0 0 0 0
0 0 0 0 0 0 0 0 0 0 0 0 0 0 0 0 0 0 0 0 0 0 0 0 0 0 0 0 0 0 0 0 0 0 0 0 0 0 0 0 0 0 0 0 0 0 0 0 0 0 0 0 0 0 0 0 0 0 0 0 0 0 0 0 0 0 0 0 0 0 0 0 0 0 0 0 0 0 0 0 0 0 0 0 0 0 0 0 0 0 0 0 0 0 0 0 0 0 0 0 0 0 0 0 0.121129389943957 0 0 0 0 0 0 0 0 0 0.0147084228484308 0.0825457456592207 0 0 0.0266068207378683 0 0 0 0 0 0 0 0 0 0 0 0 0 0 0 0 0 0 0 0 0 0 0 0 0 0 0 0 0 0 0 0 0 0 0 0 0 0 0 0 0 0 0 0 0 0 0 0 0.170396848552974 0 0 0 0 0 0 0 0 0 0 0.0723007231601526 0 0.0872218642162702 0 0 0 0 0 0 0 0 0 0 0 0 0 0 0 0 0 0 0 0 0 0 0 0 0 0 0 0.0289155764579545 0 0 0 0 0 0 0 0 0 0 0 0 0 0 0 0 0 0 0 0 0 0 0 0 0 0 0 0 0 0 0 0 0 0 0 0 0.00850767044375019 0 0 0 0 0 0 0 0 0 0 0 0 0 0 0 0 0.0779325509119038 0 0.126985802682981 0 0 0 0 0 0 0 0.0631382700203971 0 0 0.112584806491726 0 0 0 0 0 0 0 0 0 0 0 0 0 0 0 0 0 0 0 0 0 0 0 0 0 0 0 0.00702550787241407 0 0 0 0 0 0 0 0 0 0 0 0 0 0 0
0 0 0 0 0 0 0 0 0 0 0 0 0.00705235913481146 0 0 0 0 0 0 0 0 0 0 0 0 0 0 0 0 0 0 0 0 0 0 0 0 0 0 0 0 0 0 0 0 0 0 0 0 0 0 0 0 0 0 0 0 0 0 0 0 0 0 0 0 0 0 0 0 0 0 0 0 0 0 0 0 0 0 0 0 0 0 0 0 0 0 0 0 0 0 0 0 0 0 0 0 0 0 0 0 0 0 0 0 0 0 0 0 0 0 0 0.00231911059440659 0 0 0.1193085346219 0.0280253274141434 0 0.0382178663650189 0.00500473034524573 0 0 0 0 0 0 0 0 0 0 0 0 0 0 0 0 0 0 0 0 0 0 0 0 0 0 0 0 0 0 0 0 0 0 0 0 0 0 0 0 0 0 0 0 0 0 0 0.125373199175516 0 0 0 0 0 0 0 0 0 0.0155526610104722 0.0368462585033546 0 0.0183169474621412 0 0 0 0 0 0 0 0 0 0 0 0 0 0 0 0 0 0 0.00403414110063093 0 0 0 0 0 0 0 0 0 0 0 0 0 0 0 0 0 0 0 0 0 0 0 0 0 0 0 0 0 0 0 0 0 0 0 0 0 0 0 0 0 0 0 0 0 0 0 0 0 0 0 0 0 0 0 0 0 0 0 0 0 0.0370285830326983 0 0.0259887172992577 0.0495292029105956 0 0 0.0265450058144061 0.29681125574656 0 0.0148040544335728 0 0.0118548283537267 0 0 0.0943852843786772 0.00914550591760315 0.0338564263852621 0 0 0 0 0 0 0 0 0 0 0 0 0 0 0 0 0 0 0 0 0 0 0 0 0 0 0 0 0 0 0 0 0 0 0 0 0 0 0 0 0
0 0 0 0 0 0 0 0 0 0 0 0 0 0 0 0 0 0 0 0 0 0 0 0 0 0 0.0156560626049104 0 0 0 0 0 0 0 0 0 0 0 0 0 0 0 0 0 0 0 0 0 0 0 0 0 0 0 0 0 0 0 0 0 0 0 0 0 0 0 0 0 0 0 0 0 0 0 0 0 0 0 0 0 0 0 0 0 0 0 0 0 0 0 0 0 0 0 0 0 0 0 0 0 0 0 0 0 0 0 0 0.00362706779626596 0.00607102889726844 0 0 0 0 0 0 0.0152756789893292 0.00792040658563171 0.152748295630538 0 0.207801990923906 0.0338874180187679 0 0 0 0 0 0 0 0 0 0 0 0 0 0 0 0 0 0 0 0 0 0 0 0 0 0 0 0 0 0 0 0 0 0 0 0 0 0 0 0 0 0 0 0 0 0 0.153724749362566 0 0 0 0 0 0.0818819636451292 0 0 0 0 0.00749405921605481 0 0 0 0 0 0 0 0 0 0 0 0 0 0 0 0 0 0 0 0 0 0 0 0 0 0 0 0 0 0 0 0 0 0 0 0 0 0 0 0 0 0 0 0 0 0 0 0 0 0 0 0 0 0 0 0 0 0 0 0 0 0 0 0 0 0 0 0 0 0 0 0 0 0 0 0 0 0 0 0 0 0 0 0.0265921866692855 0 0.0716928607936737 0.0344301813756726 0 0.00965618030967469 0.0584526548447954 0 0.113087214336531 0 0 0 0 0 0 0 0 0 0 0 0 0 0 0 0 0 0 0 0 0 0 0 0 0 0 0 0 0 0 0 0 0 0 0 0 0 0 0 0 0 0 0 0 0 0 0 0
0 0 0 0 0 0 0 0 0 0 0 0 0.062476748739828 0 0 0.000846490057792004 0 0 0 0 0 0 0 0 0 0 0 0 0 0 0 0 0 0 0.00469166196809942 0 0 0 0 0 0 0 0 0 0 0 0 0 0 0 0 0 0 0 0 0.00958283259194112 0 0 0 0 0 0 0 0 0 0 0 0 0 0 0 0.00574032424053301 0 0 0 0 0 0 0 0 0 0 0 0 0 0 0 0 0 0 0 0 0 0 0 0 0 0 0 0 0 0 0 0 0.105951200069437 0 0 0 0 0.00158151786345178 0 0 0 0 0.0684334931230466 0.0790972197082355 0.00985706840597157 0 0.0358748881997147 0.0131841817375754 0 0 0 0 0 0 0 0 0 0 0 0 0 0 0 0 0 0 0 0 0 0 0 0 0 0 0 0 0 0 0 0 0 0 0 0 0 0 0 0 0 0 0 0 0 0 0 0.416208014170281 0.00828093872674078 0 0 0 0 0 0 0 0 0 0.00509532841379117 0 0 0 0 0 0 0 0 0 0 0 0 0 0 0 0 0 0 0 0 0 0 0 0 0 0 0 0 0 0.0179332658686744 0 0 0 0 0 0 0 0 0 0 0 0 0 0 0 0 0 0 0 0 0 0 0 0 0 0 0 0 0 0 0 0 0 0 0 0 0 0 0 0 0 0.00173134067225334 0 0 0 0 0 0 0 0 0 0 0.0321269768569707 0.0263728964380062 0.0373081054315555 0 0.00835404651316153 0 0 0.0455536342851819 0 0 0 0 0 0 0 0 0 0 0 0 0 0 0 0 0 0 0 0 0 0 0.00371782591775779 0 0 0 0 0 0 0 0 0 0 0 0 0 0 0 0 0 0 0 0 0 0 0 0 0 0 0
0 0 0 0 0 0 0 0 0 0 0 0 0 0 0 0 0 0 0 0 0 0 0.0376017788364859 0 0 0 0.0393689746599174 0 0 0 0 0 0 0 0 0 0 0 0 0 0 0 0 0 0 0 0 0 0.025212672624988 0 0 0 0 0 0 0 0 0 0 0 0 0 0 0 0 0 0 0 0 0 0 0 0 0 0 0 0 0 0 0 0 0 0 0 0 0 0 0 0 0 0 0 0 0 0 0 0 0 0 0 0 0 0 0 0 0 0 0 0 0 0 0 0 0 0 0 0 0.00432333527336459 0 0.00227275214537321 0.146892704868895 0 0 0 0 0 0 0 0.0643900042401514 0 0 0 0 0 0 0 0 0 0 0 0 0 0 0 0 0 0 0 0 0 0 0 0 0 0 0 0 0 0 0 0 0 0 0 0 0 0 0.203612427240241 0.0689177955477628 0.0832008340568657 0 0 0 0.237143779976374 0 0 0 0 0 0 0 0 0 0 0 0 0 0 0 0 0 0 0 0 0 0 0 0 0 0 0 0 0 0 0 0 0 0 0.058513617228762 0 0 0 0 0 0 0 0 0 0 0 0 0 0 0 0 0 0 0 0 0 0 0 0 0 0 0 0 0 0 0 0 0 0 0 0 0 0 0 0 0 0 0 0 0 0 0 0 0 0 0 0 0 0 0.0194708160120669 0.00907850728875185 0 0 0 0 0 0 0 0 0 0 0 0 0 0 0 0 0 0 0 0 0 0 0 0 0 0 0 0 0 0 0 0 0 0 0 0 0 0 0 0 0 0 0 0 0 0 0 0 0 0 0 0 0 0
0 0 0 0 0 0 0 0 0 0 0 0 0 0 0 0 0 0 0 0 0 0 0 0 0 0 0 0 0 0 0 0 0 0 0 0 0 0 0 0 0 0 0 0 0 0 0 0 0 0 0 0 0 0 0 0 0 0 0 0 0 0 0 0 0 0 0 0 0 0 0 0 0 0 0 0 0 0 0 0 0 0 0 0 0 0 0 0 0 0 0 0 0 0 0 0 0 0 0 0 0 0 0 0 0 0 0 0 0 0 0 0 0 0 0 0 0 0 0 0 0 0 0 0 0 0 0 0 0 0 0 0 0 0 0 0 0 0 0 0 0 0 0 0 0 0 0 0 0 0 0 0 0 0 0 0 0 0 0 0 0 0 0 0 0 0 0 0 0 0 0 0 0 0 0 0 0 0 0 0 0 0 0 0 0 0 0 0 0 0 0 0 0 0 0 0 0 0 0 0 0 0 0 0 0 0 0 0 0 0 0.029236627426039 0 0 0 0 0 0 0 0 0 0 0 0 0 0 0 0 0 0 0 0 0 0 0 0 0 0 0 0 0 0 0 0 0 0 0 0 0 0 0 0 0 0 0 0 0 0 0 0 0 0 0 0 0 0 0 0 0.0256758578485181 0 0.0593015314739376 0 0 0 0 0.0254762011000848 0.0242382772658537 0.0216103377307137 0.393955476753942 0.180297176771432 0.100133156142022 0 0.0382181927226131 0 0.101857164764844 0 0 0 0 0 0 0 0 0 0 0 0 0 0 0 0 0 0 0 0 0 0 0 0 0 0 0 0 0 0 0 0 0 0 0
0 0 0 0 0 0 0 0 0 0 0 0 0 0 0 0 0 0 0 0 0 0 0 0 0 0 0 0 0 0 0 0 0 0 0 0 0 0 0 0 0 0 0 0 0 0 0 0 0 0 0 0 0 0 0 0 0 0 0 0 0 0 0 0 0 0 0 0 0 0 0 0 0 0 0 0 0 0 0 0 0 0 0 0 0 0 0 0 0 0 0 0 0 0 0 0 0 0 0 0 0 0 0 0 0 0 0 0 0 0 0 0 0 0 0 0 0 0 0 0 0 0 0 0 0 0 0 0 0 0 0 0 0 0 0 0 0 0 0 0 0 0 0 0 0 0 0 0 0 0 0 0 0 0 0 0 0 0 0 0 0 0 0 0 0 0 0 0 0 0 0 0 0 0 0 0 0 0 0.0231489632355516 0 0.0728923509370709 0 0 0 0 0 0 0 0 0 0 0 0 0 0 0 0 0 0 0 0 0 0 0 0 0 0 0 0 0 0 0 0 0 0 0 0 0 0 0 0 0 0 0 0 0 0 0 0 0 0 0 0 0 0 0 0 0 0 0 0 0 0 0 0 0 0 0 0 0 0 0 0 0 0 0 0 0 0 0 0 0 0.12589683473083 0.0447577398308843 0 0 0.160816638298031 0 0 0 0.289090975301121 0 0 0 0 0 0 0.283396497666511 0 0 0 0 0 0 0 0 0 0 0 0 0 0 0 0 0 0 0 0 0 0 0 0 0 0 0 0 0 0 0 0 0 0 0 0 0 0 0 0 0
0 0 0 0 0 0 0 0 0 0 0 0 0.00805113026672565 0 0 0 0 0 0 0 0 0 0 0 0 0 0 0 0 0 0 0 0 0 0 0 0 0 0 0 0 0 0 0 0 0 0 0 0 0 0 0 0 0 0 0 0 0 0 0 0 0 0 0 0 0 0 0 0 0 0 0 0 0 0 0 0 0 0 0 0 0 0 0 0 0 0 0 0 0 0 0 0 0 0 0 0 0 0 0 0 0 0 0 0 0 0 0 0 0 0 0 0 0 0 0.0661948736181342 0.0306962322625475 0 0.0477757310243125 0.00812709552355455 0 0 0 0 0 0 0 0 0 0 0 0 0 0 0 0 0 0 0 0 0 0 0 0 0 0 0 0 0 0 0 0 0 0 0 0 0 0 0 0 0 0 0 0 0 0 0 0.212585081603694 0 0 0 0 0 0 0 0 0 0 0.0447220204441194 0 0.0119465345302251 0 0 0 0 0 0 0 0 0 0 0 0 0 0 0 0 0 0 0 0 0 0 0 0 0 0 0 0 0 0 0 0 0 0 0 0 0 0 0 0 0 0 0 0 0 0 0 0 0 0 0 0 0 0 0 0 0 0 0 0 0 0 0 0 0 0 0 0 0 0 0 0 0 0 0 0 0 0 0 0 0 0.384886164363361 0.0740776111125695 0.110937525250757 0 0 0 0 0 0 0 0 0 0 0 0 0 0 0 0 0 0 0 0 0 0 0 0 0 0 0 0 0 0 0 0 0 0 0 0 0 0 0 0 0 0 0 0 0 0 0 0 0 0 0 0 0 0
0 0 0 0 0 0 0 0 0 0 0 0 0 0 0 0 0 0 0 0 0 0 0 0 0 0 0.0176361390528797 0 0 0 0 0 0 0 0 0 0 0 0 0 0 0 0 0 0 0 0 0 0 0 0 0 0 0.00272909046224637 0 0 0 0 0 0 0 0 0 0 0 0 0 0 0 0 0 0 0 0 0 0 0 0 0 0 0 0 0 0 0 0 0 0 0 0 0 0 0 0 0 0 0 0 0 0 0 0 0 0 0 0 0 0.00263627915514864 0.00573486392987069 0 0 0 0 0 0 0 0 0.00585374696802208 0 0 0 0 0 0 0 0 0 0 0 0 0 0 0 0 0 0 0 0 0 0 0 0 0 0 0 0 0 0 0 0 0 0 0 0 0 0 0 0 0 0 0 0 0 0 0 0 0 0 0 0 0 0 0 0 0 0 0 0 0 0 0 0 0 0 0 0 0.00443833166065928 0 0 0 0 0 0.0240503805899187 0 0 0 0 0 0 0 0 0 0 0 0 0 0.00382370710494173 0 0 0.0137696472482833 0.213435301932731 0 0 0 0 0 0 0 0 0 0 0 0 0 0 0 0 0 0 0 0 0 0 0 0 0 0 0 0 0 0 0 0 0 0 0 0 0 0 0 0 0 0 0 0 0 0 0 0 0 0 0 0 0 0 0 0.0574519015068025 0 0 0 0.296496695913594 0.0409185677883355 0 0 0 0 0 0.142318291602708 0 0 0 0.168707055083859 0 0 0 0 0 0 0 0 0 0 0 0 0 0 0 0 0 0 0 0 0 0 0 0 0 0 0 0 0 0 0 0 0 0 0 0 0
0 0 0 0 0 0 0 0 0 0 0 0 0 0 0 0 0 0 0 0 0 0 0 0 0 0 0.0440922664460347 0 0 0 0 0 0 0 0 0 0 0 0 0 0 0 0 0 0 0 0 0 0 0 0 0 0 0.00285455691326266 0 0 0 0 0 0 0 0 0 0 0 0 0 0 0 0 0 0 0 0 0 0 0 0 0 0 0 0 0 0 0 0 0 0 0 0 0 0 0 0 0 0 0 0 0 0 0 0 0 0 0 0 0 0.0104770185506485 0.0191864061380583 0 0 0 0 0 0 0 0 0.128904111517665 0 0.0262072377658856 0 0 0.00638501174143819 0.0112507357871777 0.00424840314980444 0 0 0 0 0 0 0 0 0 0 0 0 0 0 0 0 0 0 0 0 0 0 0 0 0 0 0 0 0 0 0 0 0 0 0 0 0 0 0 0 0 0 0 0 0 0 0 0 0.0163094197469083 0 0 0 0 0.0180843398511615 0 0.00610812076081206 0 0 0 0 0 0.00336361823199874 0 0 0 0 0 0.00649462883436068 0 0 0 0 0 0 0 0 0 0 0 0 0 0.00393913422682731 0 0 0 0.138507589529083 0 0 0 0 0 0 0 0 0 0 0 0 0 0 0 0 0 0 0 0 0 0 0 0 0 0 0 0 0 0 0 0 0 0 0 0 0 0 0 0 0 0 0 0 0 0 0 0 0 0 0 0.00949949455258955 0.0709192485529525 0 0 0 0.039113112084945 0 0.259343408911374 0 0.0853412477877314 0 0 0 0 0 0 0 0 0 0.0893708889192815 0 0 0 0 0 0 0 0 0 0 0 0 0 0 0 0 0 0 0 0 0 0 0 0 0 0 0 0 0 0 0 0 0 0 0 0 0
0 0 0 0 0 0 0 0 0 0 0 0 0 0 0 0 0 0 0 0 0 0 0 0 0 0 0.0125336659769054 0 0 0 0 0 0 0 0 0 0 0 0 0 0 0 0 0 0 0 0 0 0 0 0 0 0 0 0 0 0 0 0 0 0 0 0 0 0 0 0 0 0 0 0 0 0 0 0 0 0 0 0 0 0 0 0 0 0 0 0 0 0 0 0 0 0 0 0 0 0 0 0 0 0 0 0 0 0 0 0 0 0 0 0 0 0 0 0 0 0 0 0 0 0 0 0 0 0 0 0 0 0 0 0 0 0 0 0 0 0 0 0 0 0 0 0 0 0 0 0 0 0 0 0 0 0 0 0 0 0 0 0 0 0 0 0 0 0 0 0 0 0 0 0 0 0.104941769009809 0.0881085900175079 0 0 0 0 0 0 0 0 0 0 0 0 0 0 0 0 0 0 0 0 0 0 0 0 0 0 0 0 0 0 0 0 0 0 0 0.0278806858472936 0.134485991894621 0.0411800523046335 0 0 0 0 0 0 0 0 0 0 0 0 0 0 0 0 0 0 0 0 0 0 0 0 0 0 0 0 0 0 0 0 0 0 0 0 0 0 0 0 0 0 0 0 0 0 0 0 0 0 0 0 0 0 0 0 0 0.128833290506506 0.307192993661703 0 0 0 0 0 0 0 0 0 0.0932973743168239 0.0615455864641963 0 0 0 0 0 0 0 0 0 0 0 0 0 0 0 0 0 0 0 0 0 0 0 0 0 0 0 0 0 0 0 0 0 0 0 0 0
0 0 0 0 0 0 0 0 0 0 0 0 0 0 0 0 0 0 0 0 0 0 0 0 0 0 0 0 0 0 0 0 0 0 0 0 0 0 0 0 0 0 0 0 0 0 0 0 0 0 0 0 0 0 0 0 0 0 0 0 0 0 0 0 0 0 0 0 0 0 0 0 0 0 0 0 0 0 0 0 0 0 0 0 0 0 0 0 0 0 0 0 0 0 0 0 0 0 0 0 0 0 0 0 0 0 0 0 0 0 0 0 0 0 0 0 0 0 0 0 0 0 0 0 0 0 0 0 0 0 0 0 0 0 0 0 0 0 0 0 0 0 0 0 0 0 0 0 0 0 0 0 0 0 0 0 0 0 0 0 0 0 0 0 0 0 0 0 0 0 0 0 0 0 0 0 0 0 0 0 0.048806500158143 0 0 0 0 0 0 0 0 0 0 0 0 0 0 0 0 0 0 0.0250272764477389 0 0 0 0 0 0 0 0 0 0 0 0 0 0 0 0 0 0.265502474347043 0 0 0 0 0 0 0 0 0 0 0 0 0 0 0 0 0 0 0 0 0 0 0 0 0 0 0 0 0 0 0 0 0 0 0 0 0 0 0 0 0 0 0 0.148110353341661 0.0585288254404495 0 0 0 0 0 0 0 0 0 0 0.145774863935593 0 0.308249706329372 0 0 0 0 0 0 0 0 0 0 0 0 0 0 0 0 0 0 0 0 0 0 0 0 0 0 0 0 0 0 0 0 0 0 0 0 0 0 0 0 0 0 0
0 0 0 0 0 0 0 0 0 0 0 0 0 0 0 0 0 0 0 0 0 0 0 0 0 0 0 0 0 0 0 0 0 0 0 0 0 0 0 0 0 0 0 0 0 0 0 0 0 0 0 0 0 0 0 0 0 0 0 0 0 0 0 0 0 0 0 0 0 0 0 0 0 0 0 0 0 0 0 0 0 0 0 0 0 0 0 0 0 0 0 0 0 0 0 0 0 0 0 0 0 0 0 0 0 0 0 0 0 0 0 0 0 0 0 0 0 0 0 0 0 0 0 0 0 0 0 0 0 0 0 0 0 0 0 0 0 0 0 0 0 0 0 0 0 0 0 0 0 0 0 0 0 0 0 0 0 0 0 0 0 0 0 0 0 0 0 0 0 0 0 0 0 0 0 0 0.042880410865014 0.0165565413176802 0 0 0 0 0 0 0 0 0 0 0 0 0 0 0 0 0 0 0 0 0 0 0 0 0 0 0 0 0 0 0 0 0 0 0.158283996254389 0 0 0 0 0.0425912198662229 0 0 0 0.155499907178022 0 0 0 0 0 0 0 0 0 0 0 0 0 0 0 0 0 0 0 0 0 0 0 0 0 0 0 0 0 0 0 0 0 0 0 0 0 0 0 0 0 0 0 0 0 0 0 0 0 0 0.053324334103994 0 0.336279799240207 0.0464246799598008 0.148159111214669 0 0 0 0 0 0 0 0 0 0 0 0 0 0 0 0 0 0 0 0 0 0 0 0 0 0 0 0 0 0 0 0 0 0 0 0 0 0 0 0 0 0
0 0 0 0 0 0 0 0 0 0 0 0 0 0 0 0 0 0 0 0 0 0 0 0 0 0 0 0 0 0 0 0 0 0 0 0 0 0 0 0 0 0 0 0 0 0 0 0 0 0 0 0 0 0 0 0 0 0 0 0 0 0 0 0 0 0 0 0 0 0 0 0 0 0 0 0 0 0 0 0 0 0 0 0 0 0 0 0 0 0 0 0 0 0 0 0 0 0 0 0 0 0 0 0 0 0 0.00289311882466061 0 0 0 0 0 0 0 0 0.00307925915238811 0 0 0 0 0 0 0 0 0 0 0 0 0 0 0 0 0 0 0 0 0 0 0 0 0 0 0 0 0 0 0 0 0 0 0 0 0 0 0 0 0 0 0 0 0 0.0175333993513297 0.00761036798732059 0 0.00467692371886214 0.00390434540653853 0 0 0 0 0 0 0 0 0.00329529006715551 0 0.0413360187473833 0 0 0 0 0 0 0 0 0 0 0 0 0 0 0 0 0 0 0 0.0121648031045629 0 0 0 0 0 0 0 0 0 0 0 0 0 0 0 0.0149830151878576 0 0 0 0.0147313296556596 0 0 0 0 0.0237726227986783 0 0 0 0 0.00422915617512352 0.0643645315898026 0 0 0 0 0 0 0.00179967219622375 0 0 0 0 0 0 0 0 0 0 0 0 0 0 0 0 0 0 0 0 0 0 0 0 0 0 0 0 0 0 0 0.00819683058183517 0 0 0 0 0 0 0.0453649780389406 0 0.0132622943043664 0.163786642037221 0.0545764926747236 0.219504844556273 0.176189860428141 0 0.00713502581487841 0 0.0843958171108587 0 0 0 0 0 0 0 0 0 0 0 0 0 0 0 0 0 0 0 0.00721336048921535 0 0 0 0 0 0 0 0 0 0 0 0 0 0 0
0 0 0 0 0 0 0 0 0 0 0 0 0 0 0 0 0 0 0 0 0 0 0 0 0 0 0 0 0 0 0 0 0 0 0 0 0 0 0 0 0 0 0 0 0 0 0 0 0 0 0 0 0 0 0 0 0 0 0 0 0 0 0 0 0 0 0 0 0 0 0 0 0 0 0 0 0 0 0 0 0 0 0 0 0 0 0 0 0 0 0 0 0 0 0 0 0 0 0 0 0 0 0 0 0 0 0 0 0 0 0 0 0 0 0 0 0 0 0 0 0 0 0 0 0 0 0 0 0 0 0 0 0 0 0 0 0 0 0 0 0 0 0 0 0 0 0 0 0 0 0 0 0 0 0 0 0 0 0 0 0 0 0 0 0 0 0 0 0 0 0 0 0 0 0 0 0 0.150569855654074 0.00348626867317518 0 0.0350690568138688 0 0 0 0 0 0 0 0 0 0 0 0 0 0 0 0 0 0 0.00176727747144337 0 0 0 0 0 0 0 0 0 0 0 0 0 0 0 0 0 0 0 0 0 0 0 0 0 0 0 0.0060345606986017 0 0 0 0 0 0 0 0 0 0 0 0 0 0 0 0 0 0 0 0 0 0 0 0 0 0 0 0 0 0 0 0 0 0.0413038049551644 0.07287798608895 0 0 0 0.0247154119521329 0 0 0 0 0 0.048208121303412 0.0198483156523814 0.0420313631480444 0 0.238733607018091 0.280665194909237 0.034689175661424 0 0 0 0 0 0 0 0 0 0 0 0 0 0 0 0 0 0 0 0 0 0 0 0 0 0 0 0 0 0 0 0 0 0 0 0 0 0 0 0
0 0 0 0 0 0 0 0 0 0 0 0 0 0 0 0 0 0 0 0 0 0 0 0 0 0 0 0 0 0 0 0 0 0 0 0 0 0 0 0 0 0 0 0 0 0 0 0 0 0 0 0 0 0 0 0 0 0 0 0 0 0 0 0 0 0 0 0 0 0 0 0 0 0 0 0 0 0 0 0 0 0 0 0 0 0 0 0 0 0 0 0 0 0 0 0 0 0 0 0 0 0 0 0 0 0 0 0 0 0 0 0 0 0 0 0 0 0 0 0 0 0 0 0 0 0 0 0 0 0 0 0 0 0 0 0 0 0 0 0 0 0 0 0 0 0 0 0 0 0 0 0 0 0 0 0 0 0 0 0 0 0 0 0 0 0 0 0 0 0 0 0 0 0 0 0 0.0318146294383925 0.0423727172407058 0 0 0 0 0 0 0 0 0 0 0 0 0 0 0 0 0 0 0 0 0 0 0 0 0 0 0 0 0 0 0 0 0 0 0 0 0 0 0.00450163966994617 0 0 0 0 0.00701225039241382 0 0 0 0 0 0.024524437245099 0 0 0 0 0 0 0 0 0 0 0 0 0 0 0 0 0 0 0 0 0 0 0 0 0 0 0 0 0 0 0 0 0 0 0.00590563393930168 0 0 0 0.0184286861190103 0 0 0 0 0 0 0.0529748600488098 0.43411021724615 0.199655038393037 0 0.127363328411609 0.0513365618555252 0 0 0 0 0 0 0 0 0 0 0 0 0 0 0 0 0 0 0 0 0 0 0 0 0 0 0 0 0 0 0 0 0 0 0 0 0 0 0 0
0 0 0 0 0 0 0 0 0 0 0 0 0 0 0 0 0 0 0 0 0 0 0 0 0 0 0 0 0 0 0 0 0 0 0 0 0 0 0 0 0 0 0 0 0 0 0 0 0 0 0 0 0 0 0 0 0 0 0 0 0 0 0 0 0 0 0 0 0 0 0 0 0 0 0 0 0 0 0 0 0 0 0 0 0 0 0 0 0 0 0 0 0 0 0 0 0 0 0 0 0 0 0 0 0 0 0 0 0 0 0 0 0 0 0 0 0 0 0 0 0 0 0 0 0 0 0 0 0 0 0 0 0 0 0 0 0 0 0 0 0 0 0 0 0 0 0 0 0 0 0 0 0 0 0 0 0 0 0 0 0 0 0 0 0 0 0 0 0 0 0 0 0 0 0 0 0 0.00976308892613557 0 0 0.00496074971054711 0 0 0 0 0 0 0 0 0 0 0 0 0 0 0 0 0 0 0 0 0 0 0 0 0 0 0 0 0 0 0 0 0 0 0 0 0 0 0 0 0 0 0 0 0 0 0 0 0 0 0 0 0 0 0 0 0 0 0 0 0 0 0 0 0 0 0 0 0 0 0 0 0 0 0 0 0 0 0 0 0 0.012953827502211 0 0 0 0.199057326439174 0.0228622772043213 0 0.0742255198806938 0 0 0 0 0.0857087885087564 0.139076412441652 0.0754644837547429 0 0.209660460763936 0.0619931283255468 0 0.0253061660815477 0 0.078967770460736 0 0 0 0 0 0 0 0 0 0 0 0 0 0 0 0 0 0 0 0 0 0 0 0 0 0 0 0 0 0 0 0 0 0 0
0 0 0 0 0 0 0 0 0 0 0 0 0 0 0 0 0 0 0 0 0 0 0 0 0 0 0 0 0 0 0 0 0 0 0 0 0 0 0 0 0 0 0 0 0 0 0 0 0 0 0 0 0 0 0 0 0 0 0 0 0 0 0 0 0 0 0 0 0 0 0 0 0 0 0 0 0 0 0 0 0 0 0 0 0 0 0 0 0 0 0 0 0 0 0 0 0 0 0 0 0 0 0 0 0 0 0 0 0 0 0 0 0 0 0 0 0 0 0 0 0 0 0 0 0 0 0 0 0 0 0 0 0 0 0 0 0 0 0 0 0 0 0 0 0 0 0 0 0 0 0 0 0 0 0 0 0 0 0 0 0 0 0 0 0 0 0 0 0 0 0 0 0 0 0.00364012907674237 0 0 0 0 0 0 0 0 0 0 0 0 0 0 0 0 0 0 0 0 0 0.0121324749432902 0 0 0 0 0 0 0 0 0 0 0 0 0 0 0 0.00355835885695914 0 0 0 0.0151312193933548 0 0 0 0 0 0 0 0 0 0.00390616638258868 0.0245189980402742 0 0 0 0 0 0 0 0 0 0 0 0 0 0 0 0 0 0 0 0 0 0 0 0 0 0 0 0 0 0 0 0 0 0 0 0 0 0 0.0890265941680036 0 0 0 0 0 0 0 0.336871020490005 0.0167980437495848 0.0297252005527603 0.204887915721854 0 0.100763045705846 0 0.00748365874399412 0 0.151557174174742 0 0 0 0 0 0 0 0 0 0 0 0 0 0 0 0 0 0 0 0 0 0 0 0 0 0 0 0 0 0 0 0 0 0 0
0 0 0 0 0 0 0 0 0 0 0 0 0 0 0 0 0 0 0 0 0 0 0 0 0 0 0 0 0 0 0 0 0 0 0 0 0 0 0 0 0 0 0 0 0 0 0 0 0 0 0 0 0 0 0 0 0 0 0 0 0 0 0 0 0 0 0 0 0 0 0 0 0 0 0 0 0 0 0 0 0 0 0 0 0 0 0 0 0 0 0 0 0 0 0 0 0 0 0 0 0 0 0 0 0 0 0.00609960089511339 0 0 0 0 0 0.0031737817471412 0 0 0.00846759827991868 0 0 0 0 0 0 0 0 0 0 0 0 0 0 0 0 0 0 0 0 0 0 0 0 0 0 0 0 0 0 0 0 0 0 0 0 0 0 0 0 0 0 0 0 0 0.0485808223188512 0.0144549234399692 0 0.0102444795929245 0.00887294461145272 0 0 0 0 0 0 0 0 0 0 0.111698005010681 0 0 0 0 0 0 0 0 0 0 0 0 0 0 0 0 0 0 0 0 0 0 0 0 0 0 0 0 0 0 0 0 0 0 0 0 0 0 0 0 0 0 0 0.00785703274988014 0.0170490763075326 0 0 0 0 0 0.0276145468472981 0 0 0 0 0 0 0 0 0 0 0 0 0 0 0 0 0 0 0 0 0 0 0 0 0 0 0 0 0 0 0 0 0 0 0 0 0 0 0.0601554966015886 0 0 0 0 0 0 0 0.328978133565001 0 0 0.0737072044056297 0.122593618666319 0 0.00576176029174732 0 0.00712329576546332 0.133474668000533 0 0 0 0 0 0 0 0 0 0 0 0 0 0 0 0 0 0 0 0.0040930109029548 0 0 0 0 0 0 0 0 0 0 0 0 0 0 0
0 0 0 0 0 0 0 0 0 0 0 0 0 0 0 0 0 0 0 0 0 0 0 0 0 0 0.00663867621738026 0 0 0 0 0 0 0 0 0 0 0 0 0 0 0 0 0 0 0 0 0 0 0 0 0 0 0 0 0 0 0 0 0 0 0 0 0 0 0 0 0 0 0 0 0 0 0 0 0 0 0 0 0 0 0 0 0 0 0 0 0 0 0 0 0 0 0 0 0 0 0 0 0 0 0 0 0 0 0 0 0 0 0 0 0 0 0 0 0 0 0 0 0 0 0 0 0 0 0 0 0 0 0 0 0 0 0 0 0 0 0 0 0 0 0 0 0 0 0 0 0 0 0 0 0 0 0 0 0 0 0 0 0 0 0 0 0 0.204933255273126 0 0 0 0 0 0 0 0.0438983885966942 0.0256737944338452 0 0 0 0 0.0113234363777674 0 0.00836015821830614 0 0 0 0 0 0 0 0 0 0 0 0 0 0 0 0 0 0 0 0 0 0 0 0 0 0 0 0 0 0 0 0 0 0 0 0 0 0 0 0 0 0 0 0 0 0 0 0 0 0 0 0 0 0 0 0 0 0 0 0 0 0 0 0 0 0 0 0 0 0 0 0 0 0 0 0 0 0 0 0 0 0 0 0 0 0 0 0 0 0 0.0377269641333843 0 0 0 0 0 0 0 0.0118300446965026 0 0.0134101955392318 0.604975579526887 0.0312295069868752 0 0 0 0 0 0 0 0 0 0 0 0 0 0 0 0 0 0 0 0 0 0 0 0 0 0 0 0 0 0 0 0 0 0 0
0 0 0 0 0 0 0 0 0 0 0 0 0 0 0 0 0 0 0 0 0 0 0 0 0 0 0.00410888423611518 0 0 0 0 0 0 0 0 0 0 0 0 0 0 0 0 0 0 0 0 0 0 0 0 0 0 0 0 0 0 0 0 0 0 0 0 0 0 0 0 0 0 0 0 0 0 0 0 0 0 0 0 0 0 0 0 0 0 0 0 0 0 0 0 0 0 0 0 0 0 0 0 0 0 0 0 0 0 0 0 0 0 0 0 0 0 0 0 0 0 0 0 0 0 0 0 0 0 0 0 0 0 0 0 0 0 0 0 0 0 0 0 0 0 0 0 0 0 0 0 0 0 0 0 0 0 0 0 0 0 0 0 0 0 0 0 0 0 0 0 0 0 0 0 0 0.0230852231187887 0.00771340268269597 0.011398633284282 0 0 0 0 0 0 0 0 0 0 0 0 0 0 0 0 0 0 0 0 0 0 0 0 0 0 0 0 0 0 0 0 0 0 0 0.164268221106702 0 0 0 0 0 0 0 0 0 0 0 0 0 0 0 0 0 0 0 0 0 0 0 0 0 0 0 0 0 0 0 0 0 0 0 0 0 0 0 0 0 0 0 0 0 0 0 0 0 0 0 0 0 0 0 0.0367895302487768 0 0 0.167628879852697 0.101521100988141 0.019422486935257 0 0 0.0213470739570036 0 0 0.048211364809375 0.0145893935271697 0 0.01046551480492 0 0.039623820464409 0.329826469983668 0 0 0 0 0 0 0 0 0 0 0 0 0 0 0 0 0 0 0 0 0 0 0 0 0 0 0 0 0 0 0 0 0 0 0
0 0 0 0 0 0 0 0 0 0 0 0 0 0 0 0 0 0 0 0 0 0 0 0 0 0 0.00173961267383369 0 0 0 0 0 0 0 0 0 0 0 0 0 0 0 0 0 0 0 0 0 0 0 0 0 0 0 0 0 0 0 0 0 0 0 0 0 0 0 0 0 0 0 0 0 0 0 0 0 0 0 0 0 0 0 0 0 0 0 0 0 0 0 0 0 0 0 0 0 0 0 0 0 0 0 0 0 0 0 0 0 0 0 0 0 0 0 0 0 0 0 0 0 0 0 0 0 0 0 0 0 0 0 0 0 0 0 0 0 0 0 0 0 0 0 0 0 0 0 0 0 0 0 0 0 0 0 0 0 0 0 0 0 0 0 0 0 0.216684629292375 0.0163214824303283 0 0 0 0 0 0 0 0 0 0 0.0853319510753545 0.00627384611595253 0.0201042005984938 0 0.0301114483673856 0 0 0 0 0 0 0 0 0 0 0 0 0 0 0 0 0 0 0 0 0 0 0 0 0 0 0 0 0 0 0 0 0 0 0 0 0 0 0 0 0 0 0 0 0 0 0 0 0 0 0 0 0 0 0 0 0 0 0 0 0 0 0 0 0 0 0 0 0 0 0 0 0 0 0 0 0 0 0 0 0 0 0 0 0 0 0 0 0 0 0 0 0 0 0 0 0 0 0.0120189960621853 0.497157345936291 0.0417240904233957 0 0.072532397024405 0 0 0 0 0 0 0 0 0 0 0 0 0 0 0 0 0 0 0 0 0 0 0 0 0 0 0 0 0 0 0 0 0 0 0
0 0 0 0 0 0 0 0 0 0 0 0 0 0 0 0 0 0 0 0 0 0 0 0 0 0 0 0 0 0 0 0 0 0 0 0 0 0 0 0 0 0 0 0 0 0 0 0 0 0 0 0 0 0 0 0 0 0 0 0 0 0 0 0 0 0 0 0 0 0 0 0 0 0 0 0 0 0 0 0 0 0 0 0 0 0 0 0 0 0 0 0 0 0 0 0 0 0 0 0 0 0 0 0 0 0 0 0 0 0 0 0 0 0 0 0 0 0 0 0 0 0 0 0 0 0 0 0 0 0 0 0 0 0 0 0 0 0 0 0 0 0 0 0 0 0 0 0 0 0 0 0 0 0 0 0 0 0 0 0 0 0 0 0 0 0 0 0 0 0 0 0 0 0.00404162811407028 0 0 0 0 0 0 0 0 0 0 0 0 0 0 0 0 0 0 0 0 0 0 0 0 0 0 0 0 0 0 0 0 0 0 0 0 0.0081110368427364 0 0 0 0 0 0 0 0 0 0 0 0 0 0 0 0 0 0 0 0 0 0 0 0 0 0 0 0 0 0 0 0 0 0 0 0 0 0 0 0 0 0 0 0 0 0 0 0 0 0 0 0 0 0 0 0.0675718525393057 0 0 0 0 0 0 0 0.17401387344151 0 0 0.103679547859025 0.203619754092074 0.147392600184624 0.0167961892755946 0.227303253832012 0.0474702638190464 0 0 0 0 0 0 0 0 0 0 0 0 0 0 0 0 0 0 0 0 0 0 0 0 0 0 0 0 0 0 0 0 0 0 0 0
0 0 0 0 0 0 0 0 0 0 0 0 0 0 0 0 0 0 0 0 0 0.00640099876129583 0 0 0 0.00184639216628821 0 0 0 0 0 0 0 0 0 0 0 0 0.0490403605891906 0.00155253664910706 0 0 0 0 0 0 0 0.0148962026104836 0 0 0 0 0 0 0 0 0 0 0 0 0 0 0 0 0 0 0 0 0 0 0 0 0 0 0.0220260781502771 0 0 0 0 0 0 0 0 0 0 0 0 0 0 0 0 0 0 0 0 0 0 0 0 0 0 0 0 0 0 0 0 0 0 0 0 0 0 0 0 0 0 0 0 0 0 0 0 0 0 0 0 0 0 0 0 0 0 0 0 0 0 0 0 0 0 0 0 0 0 0 0 0 0 0 0 0 0 0 0 0 0 0 0 0 0 0 0 0 0 0 0 0 0 0.022419058107683 0 0.126272489679245 0 0 0 0 0 0 0 0 0 0 0 0 0 0 0 0.0567985163574786 0.050333715902706 0.0735990307638273 0 0.123052022372042 0 0 0 0.0125874852856968 0 0.0134567945299998 0 0 0 0 0.0674213790643687 0.10069125783419 0 0.218470529275449 0 0 0.00653226933366354 0 0 0 0 0 0 0 0 0 0 0 0 0 0 0 0 0 0 0 0 0 0 0 0 0 0 0 0 0 0 0 0 0 0 0 0 0 0 0 0 0 0 0 0 0 0 0 0 0 0.020877140087176 0 0 0 0 0 0 0 0 0 0 0 0 0 0 0 0 0 0 0 0 0 0 0 0 0 0 0 0 0 0 0 0 0 0 0 0 0 0 0 0 0 0 0.00160813217925776 0 0 0 0 0 0 0 0 0 0 0 0 0 0.00433489901270426 0 0 0.00578271128787105
0 0 0 0 0 0 0 0 0 0 0 0 0 0 0 0 0 0 0 0 0 0 0 0 0 0 0 0 0 0 0 0 0 0 0 0 0 0 0 0 0 0 0 0 0 0 0 0 0 0 0 0 0 0 0 0 0 0 0 0 0 0 0 0 0 0 0 0 0 0 0 0 0 0 0 0 0 0 0 0 0 0 0 0 0 0 0 0 0 0 0 0 0 0 0 0 0 0 0 0 0 0 0 0 0 0 0 0 0 0 0 0 0 0 0 0 0 0 0 0 0 0 0 0 0 0 0 0 0 0 0 0 0 0 0 0 0 0 0 0 0 0 0 0 0 0 0 0 0 0 0 0 0 0 0 0 0 0 0 0 0 0 0.0498831553789528 0 0 0 0 0 0 0 0 0 0 0 0 0 0 0 0 0 0 0 0 0 0 0 0 0 0 0 0 0 0 0 0 0 0 0 0 0 0 0 0 0 0 0 0 0 0 0 0 0 0 0 0 0 0 0 0 0 0 0 0 0 0 0 0 0 0 0 0 0 0 0 0 0 0 0 0 0.783966395683529 0 0 0 0 0 0 0 0 0 0 0 0 0 0 0 0 0 0 0 0 0 0 0 0 0 0 0 0 0 0 0 0 0 0 0 0 0 0 0 0 0 0 0 0 0 0 0 0 0 0 0 0 0 0 0 0.166150448937518 0 0 0 0 0 0 0 0 0 0 0 0 0 0 0 0 0 0 0 0 0 0 0
0 0 0 0 0 0 0 0 0 0 0 0 0 0 0 0 0 0 0 0 0 0 0 0 0 0 0 0 0 0 0 0 0 0 0 0 0 0 0 0 0 0 0 0 0 0 0 0 0 0 0 0 0 0 0 0 0 0 0 0 0 0 0 0 0 0 0 0 0 0 0 0 0 0 0 0 0 0 0 0 0 0 0 0 0 0 0 0 0 0 0 0 0 0 0 0 0 0 0 0 0 0 0 0 0 0 0 0 0 0 0 0 0 0 0 0 0 0 0 0 0 0 0 0 0 0 0 0 0 0 0 0 0 0 0 0 0 0 0 0 0 0 0 0 0 0 0 0 0 0 0 0 0 0 0 0 0.0174417704142025 0.0192945597325463 0 0.0771561512139503 0.0172898458428438 0 0 0 0 0 0 0 0 0 0 0 0 0 0 0 0.00823761826780741 0.00313142261592272 0 0 0 0 0.0204845605514745 0.0375788409940321 0 0 0 0 0 0 0 0 0 0.0200684365662087 0.0086609610554269 0 0.00322133030248576 0 0.00619489804560167 0 0 0 0 0 0 0 0 0.00273846531663986 0 0 0 0 0 0 0.00128168715061039 0 0 0 0.0161107699723041 0 0 0 0 0 0 0.00520714184407619 0 0 0 0.00126394024728926 0 0 0 0 0 0 0 0 0 0.00393423360553277 0 0 0 0 0 0 0.00136683967491281 0 0 0 0 0 0 0 0 0 0 0 0 0 0 0 0 0 0 0 0 0 0 0 0 0 0 0 0 0 0 0 0 0 0 0 0 0 0 0 0 0.100086560305959 0.0102984082344646 0.184402784124105 0.131214168248614 0.126262324984875 0.00117700083117492 0.00110596333684781 0.00355253299653406 0 0.0272117240844602 0.0494980655960353 0 0 0 0 0 0 0 0 0 0 0.0163748712261785 0 0.0781521226168833 0 0 0 0 0 0 0 0
0 0 0 0 0 0 0 0 0 0 0 0 0 0 0 0 0 0 0 0 0 0 0 0 0 0 0 0 0 0 0 0 0 0 0 0 0 0 0 0 0 0 0 0 0 0 0 0 0 0 0 0 0 0 0 0 0 0 0 0 0 0 0 0 0 0 0 0 0 0 0 0 0 0 0 0 0 0 0 0 0 0 0 0 0 0 0 0 0 0 0 0 0 0 0 0 0 0 0 0 0 0 0 0 0 0 0 0 0 0 0 0 0 0 0 0 0 0 0 0 0 0 0 0 0 0 0 0 0 0 0 0 0 0 0 0 0 0 0 0 0 0 0 0 0 0 0 0 0 0 0 0 0 0 0 0 0.00507273909930399 0.00501699471359735 0 0 0.0668410574992685 0 0 0 0 0 0.00821034540069433 0 0 0 0 0 0 0 0 0 0 0 0 0 0 0 0.0069697822573287 0.0119186869271587 0 0 0 0 0 0 0 0 0 0 0.0457660875496184 0 0 0 0.00487043834012434 0 0 0 0 0 0 0 0 0 0 0 0 0 0 0 0 0 0.00379610798421312 0 0.0196771831496656 0 0 0 0 0 0 0 0 0 0 0 0 0 0 0 0 0 0 0 0 0.00214407147243069 0 0 0 0 0 0 0 0 0 0 0 0 0 0 0 0 0 0 0 0 0 0 0 0 0 0 0 0 0 0 0 0 0 0 0 0 0 0 0 0 0 0 0 0 0 0 0.158443209960705 0 0.0297455697500171 0.0138804252722165 0.1768193533862 0.237151259276421 0 0 0 0 0.0488250769928071 0.151914213186416 0 0 0 0 0 0 0 0 0.00293739778181417 0 0 0 0 0 0 0 0 0 0 0 0
0 0 0 0 0 0 0 0 0 0 0 0 0 0 0 0 0 0 0 0 0 0 0 0 0 0 0 0 0 0 0 0 0 0 0 0 0 0 0 0 0 0 0 0 0 0 0 0 0 0 0 0 0 0 0 0 0 0 0 0 0 0 0 0 0 0 0 0 0 0 0 0 0 0 0 0 0 0 0 0 0 0 0 0 0 0 0 0 0 0 0 0 0 0 0 0 0 0 0 0 0 0 0 0 0 0 0 0 0 0 0 0 0 0 0 0 0 0 0 0 0 0 0 0 0 0 0 0 0 0 0 0 0 0 0 0 0 0 0 0 0 0 0 0 0 0 0 0 0 0 0 0 0 0 0 0 0 0 0 0 0.0995975207664121 0 0 0 0 0 0.0857166080417197 0 0 0 0 0 0 0 0 0 0 0.0295561053428172 0 0 0 0 0 0 0 0 0 0 0 0 0 0 0 0 0.00583714903334081 0 0.0155921482462129 0 0.0114534497660768 0 0 0 0 0 0 0 0 0.0201587298325346 0 0 0 0 0 0 0 0 0.0375903875699946 0 0 0 0 0 0 0 0 0 0 0.00524667695976696 0 0 0 0 0 0 0 0 0 0 0 0 0 0 0 0 0 0 0 0 0 0 0 0 0 0 0 0 0 0 0 0 0 0 0 0 0 0 0 0 0 0 0 0 0 0 0 0 0 0 0 0 0 0 0 0 0 0 0.0270081266359459 0.0492775130139483 0 0 0.0302898870892223 0.21867689563834 0 0 0 0 0.314040178481941 0.0276416079009024 0 0 0 0 0 0 0 0 0.0223170156808247 0 0 0 0 0 0 0 0 0 0 0 0
0 0 0 0 0 0 0 0 0 0 0 0 0 0 0 0 0 0 0 0 0 0 0 0 0 0 0 0 0 0 0 0 0 0 0 0 0 0 0 0 0 0 0 0 0 0 0 0 0 0 0 0 0 0 0 0 0 0 0 0 0 0 0 0 0 0 0 0 0 0 0 0 0 0 0 0 0 0 0 0 0 0 0 0 0 0 0 0 0 0 0 0 0 0 0 0 0 0 0 0 0 0 0 0 0 0 0 0 0 0 0 0 0 0 0 0 0 0 0 0 0 0 0 0 0 0 0 0 0 0 0 0 0 0 0 0 0 0 0 0 0 0 0 0 0 0 0 0 0 0 0 0 0 0 0 0 0.0362566519791173 0.0744155149119264 0 0.216164151961351 0 0.0135845579285719 0.0407349517613803 0.0186800514581682 0 0 0 0 0 0 0 0 0 0 0 0.0214864158419173 0.0679689707724202 0.0194668453834257 0.0024604494877519 0.0106805484205512 0 0 0.0220256280347416 0.0307462530545732 0 0 0 0 0 0 0 0 0 0.0382844973483652 0 0 0 0 0 0 0 0 0 0 0 0 0 0 0 0 0 0 0 0 0 0 0 0 0 0 0 0 0 0 0 0 0 0 0 0 0 0 0 0 0 0 0 0 0 0.00633559195167948 0 0 0 0 0 0 0 0 0 0 0 0 0 0 0 0 0 0 0 0 0 0 0 0 0 0 0 0 0 0 0 0 0 0 0 0 0 0 0 0 0 0 0 0 0 0 0.276528254709962 0.013148522167042 0 0 0.0296939227458616 0.0068734211896922 0 0 0.00222812926764531 0 0 0 0 0 0 0 0 0 0 0 0 0 0.0100751377542733 0.0027666112124243 0.0393949206571587 0 0 0 0 0 0 0 0
0 0 0 0 0 0 0 0 0 0 0 0 0 0 0 0 0 0 0 0 0 0 0 0 0 0 0 0 0 0 0 0 0 0 0 0 0 0 0 0 0 0 0 0 0 0 0 0 0 0 0 0 0 0 0 0 0 0 0 0 0 0 0 0 0 0 0 0 0 0 0 0 0 0 0 0 0 0 0 0 0 0 0 0 0 0 0 0 0 0 0 0 0 0 0 0 0 0 0 0 0 0 0 0 0 0 0 0 0 0 0 0 0 0 0 0 0 0 0 0 0 0 0 0 0 0 0 0 0 0 0 0 0 0 0 0 0 0 0 0 0 0 0 0 0 0 0 0 0 0 0 0 0 0 0 0 0.0158110233949209 0.0158508363957457 0 0.0523390960813609 0.0715019176333889 0 0 0.00772844741956113 0 0 0.00284144309198897 0 0 0 0 0 0 0 0 0 0 0.0130817382813687 0 0 0 0 0.01930594327095 0.0191571048608463 0 0 0 0 0 0 0 0 0 0 0.0468093609799248 0.00652703163786484 0 0 0.0111936839711649 0 0 0 0 0 0 0 0 0 0.00790722506328358 0 0 0 0 0 0 0 0.0166583375399379 0 0.0252625051590507 0 0 0 0 0 0 0 0 0 0 0 0 0 0 0 0 0 0 0 0 0.00115209786220159 0 0 0 0 0 0.00405071842869008 0 0 0 0 0 0.012236987085624 0 0 0 0 0 0 0 0 0 0 0 0 0 0 0 0 0 0 0 0 0 0 0 0 0 0 0 0 0 0 0 0 0 0 0.159511754681844 0.135782528068149 0.0140405867535084 0.0240717406719166 0 0.212987568717502 0 0 0 0 0.022715545135168 0.0583914675478253 0 0 0 0 0 0.00265791545368697 0 0 0.0132259001003242 0 0 0 0.00719949471220208 0 0 0 0 0 0 0 0
0 0 0 0 0 0 0 0 0 0 0 0 0 0 0 0 0 0 0 0 0 0 0 0 0 0 0 0 0 0 0 0 0 0.00088195605632229 0 0 0 0 0 0 0 0 0 0 0 0 0 0 0 0 0 0 0 0 0.00122151914321897 0 0 0 0 0 0 0 0 0 0 0 0 0 0 0 0 0 0 0 0 0 0 0 0 0 0 0 0 0 0 0 0 0 0 0 0 0 0 0 0 0 0 0 0 0 0 0 0 0 0 0 0 0 0 0 0 0 0 0 0 0 0 0 0 0 0 0 0 0 0 0 0 0 0 0 0 0 0 0 0 0 0 0 0 0 0 0 0 0 0 0 0 0 0 0 0 0 0 0 0 0 0 0.00444305073545336 0.00181787241079472 0.00701111946924578 0.100749333858536 0 0 0 0 0 0.0136894950436378 0 0 0 0 0 0 0 0 0 0 0.00166180631790161 0 0 0 0 0 0 0 0 0 0 0 0 0 0 0.000955602417580447 0 0.0296893622791829 0 0.00951372364814068 0 0.010578752024175 0 0 0 0 0 0.00114467256640747 0 0 0.0123172582656316 0.00192669956775727 0 0 0 0 0 0 0.0013025790889098 0.0457076576883925 0 0.0113029486922046 0 0 0 0 0 0 0 0 0.00400792370989023 0 0 0 0 0 0 0 0 0 0 0 0 0 0 0 0 0 0 0.00295338776303204 0 0 0 0 0 0 0 0 0 0 0 0.00143184834231076 0 0 0 0 0 0.00175320209441683 0 0 0 0 0 0 0 0 0 0 0 0 0 0 0 0 0 0 0 0 0 0.107297036227104 0.127303841963641 0.0708585867218588 0.00389506637180321 0.148886814914898 0 0 0 0 0 0.0808090877078869 0.16716952368667 0.00129438798451826 0 0 0 0 0 0 0 0.023974346156831 0 0 0 0.00244953708164643 0 0 0 0 0 0 0 0
0 0 0 0 0 0 0 0 0 0 0 0 0 0 0 0 0 0 0 0 0 0 0 0 0 0 0 0 0 0 0 0 0 0 0 0 0 0 0 0 0 0 0 0 0 0 0 0 0 0 0 0 0 0 0 0 0 0 0 0 0 0 0 0 0 0 0 0 0 0 0 0 0 0 0 0 0 0 0 0 0 0 0 0 0 0 0 0 0 0 0 0 0 0 0 0 0 0 0 0 0 0 0 0 0 0 0 0 0 0 0 0 0 0 0 0 0 0 0 0 0 0 0 0 0 0 0 0 0 0 0 0 0 0 0 0 0 0 0 0 0 0 0 0 0 0 0 0 0 0 0 0 0 0 0 0 0 0 0 0 0 0 0 0 0 0 0 0 0 0 0 0 0 0 0 0 0 0 0 0.129193743908508 0 0 0 0.341832616543681 0.107919588542638 0 0 0 0 0 0 0 0 0 0 0 0 0 0 0 0.0100123307262091 0 0 0 0 0 0 0 0 0 0 0 0 0.0143918433151836 0 0 0 0 0.0093324973418933 0 0.126724520474254 0 0 0 0.00434854101327142 0 0 0 0.0166751538902104 0.0318044324783036 0 0 0 0 0 0 0 0 0 0 0 0 0 0 0 0.0018354472557701 0 0.00646027688439157 0 0 0.00350290556674695 0 0.00149951891370737 0.00739581638275758 0 0.0066536022580715 0 0 0 0 0.0110317581452957 0 0 0 0 0 0 0 0 0 0 0 0 0 0 0 0 0 0 0 0 0 0 0 0 0 0.00273580731103543 0 0 0 0 0 0 0 0.124101985039384 0 0 0 0 0 0.00343754381809306 0 0 0 0 0 0.00332572371540568 0.00147558293104725 0.014808213854018 0.0195005496901238 0 0 0 0 0 0 0 0 0
0 0 0 0 0 0 0 0 0 0 0 0 0 0 0 0 0 0 0 0 0 0 0 0 0 0 0 0 0 0 0 0 0 0 0 0 0 0 0 0 0 0 0 0 0 0 0 0 0 0 0 0.0168218814081037 0 0 0 0 0 0 0 0 0 0 0 0 0 0 0 0 0 0 0 0 0 0 0 0 0 0 0 0 0 0 0 0 0 0 0 0 0 0 0 0 0 0 0 0 0 0 0 0 0 0 0 0 0 0 0 0 0 0 0 0 0 0 0 0 0 0 0 0 0 0 0 0 0 0 0 0 0 0 0 0 0 0 0 0 0 0 0 0 0 0 0 0 0 0 0 0 0 0 0 0 0 0 0 0 0 0 0 0 0 0 0.03214891947077 0 0 0 0 0 0 0 0 0 0 0 0 0 0.0171248686695739 0 0 0 0 0 0.0404777675076092 0.129360761987014 0 0 0 0 0 0 0 0 0 0.0179121507675096 0 0 0 0 0 0 0 0 0 0 0 0 0 0 0 0 0 0 0 0 0 0 0 0 0 0 0 0 0 0 0 0 0 0 0 0 0 0 0 0 0 0 0 0 0 0.343800338646116 0 0 0 0 0 0 0 0 0 0 0 0 0 0 0 0 0 0 0 0 0 0 0 0 0 0 0 0 0 0 0 0 0 0 0 0 0 0 0 0 0 0 0 0 0 0 0.0138807804879334 0 0 0 0 0 0 0 0.38847253105537 0 0 0 0 0 0 0 0 0 0 0 0 0 0 0 0 0 0 0 0 0 0 0 0
0 0 0 0 0 0 0 0 0 0 0 0 0 0 0 0 0 0 0 0 0 0 0 0 0 0 0 0 0 0 0 0 0 0 0 0 0 0 0.00345336335147448 0 0 0 0.00661419952029635 0 0 0 0 0 0 0 0 0 0 0 0 0 0 0 0 0 0 0 0 0 0 0 0 0 0 0 0 0 0 0 0 0 0 0 0 0 0 0 0 0 0 0 0 0 0 0 0 0 0 0 0 0 0 0 0 0 0 0 0 0 0 0 0 0 0 0 0 0 0 0 0 0 0 0 0 0 0 0 0 0 0 0 0 0 0 0 0 0 0 0 0 0 0 0 0 0 0 0 0 0 0 0 0 0 0 0 0 0 0 0 0 0 0 0 0 0.00347510506494999 0 0 0.00470650987265052 0 0 0 0 0 0 0 0 0 0 0 0 0 0 0 0 0 0 0 0.0224560279930452 0.430537055478893 0 0 0 0 0 0 0 0 0 0.00282672690837581 0 0 0 0 0 0 0 0 0 0 0 0 0 0 0.00360501205259127 0 0 0 0 0 0.130917296221053 0 0.0020108873119705 0 0.041715517620692 0 0.0488214949402022 0 0 0.00249412744008386 0 0.0244136452906989 0 0 0 0 0 0.00981282198477042 0 0 0 0 0 0.000667799922810331 0 0 0 0 0 0 0 0.00650526305669606 0 0 0 0 0 0 0 0 0 0 0 0.00221887307314624 0 0 0 0 0 0 0 0 0 0 0 0 0 0 0 0 0 0 0 0 0 0 0 0 0 0 0 0 0.00828387480467846 0 0 0.00346468495980771 0 0 0.124498866731584 0.0721742974912046 0 0 0 0 0 0 0.0114026821028152 0 0 0.00230186052815633 0 0 0.00612672776807924 0.00392081405097929 0 0.00698061141235164 0 0 0 0 0.00413745963217454 0.00235359621716583 0.00710279719660287 0 0
0 0 0 0 0 0 0 0 0 0 0 0 0 0 0 0 0 0 0 0 0 0 0 0 0 0 0 0 0 0 0 0 0 0 0 0 0 0 0 0 0 0 0 0 0 0 0 0 0 0 0 0 0 0 0 0 0 0 0 0 0 0 0 0 0 0 0 0 0 0 0 0 0 0 0 0 0 0 0 0 0 0 0 0 0 0 0 0 0 0 0 0 0 0 0 0 0 0 0 0 0 0 0 0 0 0 0 0 0 0 0 0 0 0 0 0 0 0 0 0 0 0 0 0 0 0 0 0 0 0 0 0 0 0 0 0 0 0 0 0 0 0 0 0 0 0 0 0 0 0 0 0 0 0 0 0 0 0 0 0 0 0 0 0 0 0 0 0 0 0 0 0 0 0 0 0 0 0 0 0 0 0 0 0 0 0 0 0 0 0 0 0 0 0 0 0 0 0 0.035666551721079 0 0 0 0 0 0 0 0 0 0 0 0 0 0 0 0 0 0 0 0 0 0 0 0 0.00841170497892737 0 0.012875258902698 0 0 0 0 0 0 0 0 0 0.0185500024742463 0 0 0 0.0346289402343751 0.250928740644255 0.00754647827929565 0.200592167714798 0.125048648550086 0 0.0787295069781835 0.0294366174015079 0 0.0340526422382482 0 0 0 0 0 0 0 0 0 0.00784446611550139 0.0251047181613295 0 0 0 0 0 0 0 0 0 0 0 0 0 0 0 0 0 0 0 0 0 0 0 0 0 0.0368120891672959 0 0 0 0 0 0 0 0 0 0 0 0 0 0 0 0.00644716361902837 0 0 0 0 0 0 0 0 0 0.0389527179974288 0.0240939714676832 0 0 0 0.0242776133540328 0 0
0 0 0 0 0 0 0 0 0 0 0 0 0 0 0 0 0 0 0 0 0 0 0 0 0 0 0 0 0 0 0 0 0 0 0 0 0 0 0 0 0 0 0 0 0 0 0 0 0 0 0 0 0 0 0 0 0 0 0 0 0 0 0 0 0 0 0 0 0 0 0 0 0 0 0 0 0 0 0 0 0 0 0 0 0 0 0 0 0 0 0 0 0 0 0 0 0 0 0 0 0 0 0 0 0 0 0 0 0 0 0 0 0 0 0 0 0 0 0 0 0 0 0 0 0 0 0 0 0 0 0 0 0 0 0 0 0 0 0 0 0 0 0 0 0 0 0 0 0 0 0 0 0 0 0 0 0 0 0 0 0.0192018323897309 0 0 0 0 0 0.112017117838044 0 0 0 0 0 0 0 0 0 0 0.0423326926872376 0 0 0 0 0 0.00249254555059006 0 0 0 0 0 0 0 0 0 0 0.00338590304677856 0 0.00274446210194266 0 0.0586002716070262 0 0 0 0 0 0 0 0 0.0579002295951208 0 0 0 0 0 0 0 0 0.0142492274393135 0 0 0 0 0 0 0 0 0 0 0 0 0 0 0 0 0 0 0 0 0 0 0 0 0 0 0 0 0 0.00955359053803351 0 0 0 0 0 0 0 0 0 0 0 0 0 0 0 0 0 0 0 0 0 0 0 0 0 0 0 0 0 0 0 0 0 0 0 0 0 0 0 0.0458613258876731 0.051979921117974 0.201814053471196 0 0.0314921093407549 0.160264306136635 0 0 0 0 0 0.165133160504705 0 0 0 0 0 0 0 0 0.0209772507472451 0 0 0 0 0 0 0 0 0 0 0 0
0 0 0 0 0 0 0 0 0 0 0 0 0 0 0 0 0 0 0 0 0 0 0 0 0 0 0 0 0 0 0 0 0 0 0 0 0 0 0 0 0 0 0 0 0 0 0 0 0 0 0 0 0 0 0 0 0 0 0 0 0 0 0 0 0 0 0 0 0 0 0 0 0 0 0 0 0 0 0 0 0 0 0 0 0 0 0 0 0 0 0 0 0 0 0 0 0 0 0 0 0 0 0 0 0 0 0 0 0 0 0 0 0 0 0 0 0 0 0 0 0 0 0 0 0 0 0 0 0 0 0 0 0 0 0 0 0 0 0 0 0 0 0 0 0 0 0 0 0 0 0 0 0 0 0 0 0 0 0 0 0.00577807029860776 0 0 0 0 0 0.0456308536349215 0 0 0 0 0 0 0 0 0 0 0.0387089192340838 0 0 0 0 0.00249389886799422 0.00319278084192542 0 0 0 0 0 0 0 0 0 0 0.00923884012683838 0 0 0 0.034285832728132 0 0 0 0 0 0 0 0 0.0359458619491218 0 0 0 0 0 0 0 0 0.00641166407882363 0 0 0 0 0 0 0 0 0 0 0 0 0 0 0 0 0 0 0 0 0 0 0 0 0 0 0 0 0 0.00348559556522154 0 0 0 0 0 0 0 0 0 0 0 0 0 0 0 0 0 0 0 0 0 0 0 0 0 0 0 0 0 0 0 0 0 0 0 0 0 0 0 0.079921604575217 0.154944622415899 0.017018250505612 0 0.0775556420586619 0.317628255166368 0 0 0 0 0.158204820778325 0 0 0 0 0 0 0.00387275109504289 0 0 0.00568173607920464 0 0 0 0 0 0 0 0 0 0 0 0
0 0 0 0 0 0 0 0 0 0 0 0 0 0 0 0 0 0 0 0 0 0 0 0 0 0 0 0 0 0 0 0 0 0.00364593935076329 0 0 0 0 0 0 0 0 0 0 0 0 0 0 0 0 0.00170010180566621 0 0 0 0.0129529780066155 0 0 0 0 0 0 0 0 0 0 0 0 0 0 0 0 0 0 0 0 0 0 0 0 0 0 0 0 0 0 0 0 0 0 0 0 0 0 0 0 0 0 0 0 0 0 0.0226966555874774 0 0 0 0 0 0 0 0 0 0 0 0 0 0 0 0 0 0 0 0 0 0 0 0 0 0 0 0 0 0 0 0 0 0 0 0 0 0.0218445437689166 0 0 0 0 0 0 0 0 0 0 0.00768511504066783 0 0 0 0 0 0 0 0 0 0 0 0 0 0 0 0 0 0 0 0 0 0 0 0 0 0 0 0 0 0 0 0 0 0 0 0 0 0.0846283732512939 0 0 0 0 0 0 0 0 0 0 0 0 0 0 0 0 0 0 0 0 0 0 0 0 0 0 0.043150346449973 0.0357227784783808 0 0 0 0 0 0 0 0 0 0 0 0 0 0 0 0 0 0 0 0 0 0 0 0 0 0 0 0 0 0 0 0 0 0 0 0 0 0 0 0 0 0.0879063652590971 0 0 0 0 0 0 0 0 0 0 0 0 0 0 0 0 0 0 0 0 0 0 0 0 0 0 0 0 0 0 0 0 0.00241112923196645 0 0 0 0 0 0 0 0 0.0927092396273428 0.0185276222402031 0.0159898138721721 0 0.0516302054958268 0.0362731536519831 0.251231859820346 0.104697919540519 0 0.00705350855902859 0 0 0.00981820721675481 0 0 0 0 0 0.0877241437450057
0 0 0 0 0 0 0 0 0 0 0 0 0 0 0 0 0 0 0 0 0 0 0 0 0 0 0 0 0 0 0 0 0 0 0 0 0 0 0 0 0 0 0 0 0 0 0 0 0 0 0 0 0 0 0 0 0 0 0 0 0 0 0 0 0 0 0 0 0 0 0 0 0 0 0 0 0 0 0 0 0 0 0 0 0 0 0 0 0 0 0 0 0 0 0 0 0 0 0 0 0 0 0 0 0 0 0 0 0 0 0 0 0 0 0 0 0 0 0 0 0 0 0 0 0 0 0 0 0 0 0 0 0 0 0 0 0 0 0 0 0 0 0 0 0 0 0 0 0 0 0 0 0 0 0 0 0 0 0 0 0 0 0 0 0 0 0 0 0 0 0 0 0 0 0 0 0 0 0 0 0 0 0 0 0 0 0 0 0.00301706154055453 0 0 0 0 0 0 0.00171474216405613 0 0 0 0 0 0 0 0 0 0 0 0 0 0 0 0 0 0 0 0 0 0 0 0 0 0 0 0 0 0 0 0 0 0 0 0 0 0 0 0 0.0142337234886328 0.0330359690471149 0 0 0 0 0 0 0 0 0 0.068067827511717 0.0466432534742857 0 0 0 0.0198114468940196 0.024640986546502 0.0220280066278108 0.0013223549942593 0.022336946527933 0.0352975382131727 0.0200083842216207 0.0712730277106458 0.080346140294576 0 0 0 0 0 0 0 0 0 0 0 0 0 0 0 0 0 0 0 0 0 0 0 0 0 0 0 0 0 0 0 0 0 0 0 0 0 0 0 0.00202121747092307 0.124301369460374 0.0104973493447545 0 0 0 0.00743692569819883 0.0047059123154422 0 0.025324143233775 0 0.0736535586780896 0.175377101732502 0.0992455653061526 0 0.00727860860214175 0 0 0.00638083890074556
0 0 0 0 0 0 0 0 0 0 0 0 0 0 0 0 0 0 0 0 0 0 0 0 0 0 0 0 0 0 0 0 0 0.0044198670477655 0 0 0 0 0 0 0 0 0 0 0 0 0 0 0 0 0.00652282774600083 0 0 0 0.0183867842684796 0 0 0 0 0 0 0 0 0 0 0 0 0 0 0 0 0.00442979485756635 0 0 0 0 0.00432994727249757 0 0 0 0 0 0 0 0 0 0 0 0 0 0 0 0 0 0 0 0 0 0 0 0 0.00891884512151697 0 0 0 0 0 0 0 0 0 0 0 0 0 0 0 0 0 0 0 0 0 0 0 0 0 0 0 0 0 0 0 0 0 0 0 0 0 0.0361498248936541 0 0 0 0 0.0141629245347026 0.00169481089528321 0 0.0205023810053921 0 0 0.0289769905079926 0.00569565667822589 0 0.00120907971335082 0.0357820484074087 0 0 0 0 0 0 0 0 0 0 0 0 0 0 0 0 0 0 0 0 0 0 0 0 0 0 0 0 0.00191750466399631 0 0 0 0.000341915382974901 0.000904509857188292 0.000319738723201448 0 0 0 0 0 0 0 0.000851144996442098 0.000498650352265951 0 0 0 0 0 0 0 0 0.00225430129980992 0 0 0 0 0 0 0 0 0 0 0 0 0 0 0 0 0 0.000694222626951044 0 0 0 0 0 0 0 0 0 0.00116298543634723 0.00111730387065203 0.00035122459726518 0 0 0 0 0 0.000427620335779247 0 0.000472318680372629 0.00105521686260118 0 0.00168819054022351 0.00126008499131863 0 0 0.00143307705819878 0.00108155964592529 0 0 0 0 0.182482979027007 0.000403126197901413 0 0 0 0 0 0 0 0 0 0 0 0 0 0 0 0 0 0 0 0 0 0 0 0 0 0 0 0 0 0 0 0 0.000591368362839316 0 0.00195537559621121 0 0 0 0.0234191775981857 0.000616629398314888 0 0.0475522930142974 0.0388238188373032 0 0.0047214156194531 0.0418920080718911 0 0.00328083968426279 0 0.00274871284832405 0 0.0145207305645766 0.0160461324972343 0 0.142053598174188 0.0942909590057955 0.0466503443870986 0.097688264273569 0.0312488739701963
0 0 0 0 0 0 0 0 0 0 0 0 0 0 0 0 0 0 0 0 0 0 0 0 0 0 0 0 0 0 0 0 0 0 0 0 0 0 0 0 0 0 0 0 0 0 0 0 0 0 0 0 0 0 0 0 0 0 0 0 0 0 0 0 0 0 0 0 0 0 0 0 0 0 0 0 0 0 0 0 0 0 0 0 0 0 0 0 0 0 0 0 0 0 0 0 0 0 0 0 0 0 0 0 0 0 0 0 0 0 0 0 0 0 0 0 0 0 0 0 0 0 0 0 0 0 0 0 0 0 0 0 0 0 0 0 0 0 0 0 0 0 0 0 0.00159661406929741 0.00473323136121658 0 0.00847487826675928 0 0 0.0107133330953575 0.00324421418960717 0 0 0.0145504816920553 0 0 0 0 0 0 0 0 0 0 0 0 0 0 0 0 0 0 0 0 0 0 0 0 0 0 0 0 0 0 0 0 0.0011062111724656 0.00194155855229574 0.00544029879937511 0 0 0 0 0 0.00151771738392821 0 0 0 0 0 0 0 0 0 0 0 0 0 0 0 0 0 0 0 0 0 0 0 0 0 0 0 0 0 0 0 0 0 0 0 0 0 0 0 0 0.0565286666749905 0.0356401834636241 0 0 0 0 0 0 0 0 0.00170748962644272 0.0585151569431918 0.0376784642712682 0 0.00192411292379505 0 0.00751937076032533 0.0087871652289551 0.00457704523004209 0.000911156452644568 0.0325211089991541 0.0167690908445573 0.113018366324181 0.0193345808584206 0.018629193426254 0 0 0 0 0 0 0 0 0 0 0 0 0 0 0 0 0 0 0 0 0 0 0 0.00108500491837159 0 0 0 0 0 0 0 0 0 0 0.000594246410786819 0 0 0.00698682660599583 0.0566107297508405 0.0709877025723081 0 0.0638893175791488 0 0 0.00317075007353857 0 0.000901000228790277 0 0.0554460345947087 0 0.0581639160580443 0.111799640462763 0.0313501141994298 0.00122670132355315 0.0303594479901643 0.00394188195208183 0.00826282411950154 0.0278441705497683
0 0 0 0 0 0 0 0 0 0 0 0 0 0 0 0 0 0 0 0 0 0 0 0 0 0 0 0 0 0 0 0 0 0 0 0 0 0 0 0 0 0 0 0 0 0 0 0 0 0 0 0 0 0 0 0 0 0 0 0 0 0 0 0 0 0 0 0 0 0 0 0 0 0 0 0 0 0 0 0 0 0 0 0 0 0 0 0 0 0 0 0 0 0 0 0 0 0 0 0 0 0 0 0 0 0 0 0 0 0 0 0 0 0 0 0 0 0 0 0 0 0 0 0 0 0 0 0 0 0 0 0 0 0 0 0 0 0 0 0 0 0 0 0 0 0 0 0 0 0 0 0 0 0 0 0 0 0 0 0 0 0 0 0 0 0 0 0 0 0 0 0 0 0 0 0 0 0 0 0 0 0 0 0 0 0 0 0 0 0 0 0 0 0 0 0 0 0 0 0 0 0 0 0 0 0 0 0 0 0 0 0 0 0 0 0 0 0 0 0 0 0 0 0 0 0 0 0 0 0 0 0 0 0 0 0 0 0 0 0 0 0 0 0 0 0 0 0 0 0 0 0 0.00570540465924243 0.0107138636456006 0.00381226116559965 0.00145844532553095 0 0 0.00798454233937175 0.0136381312962696 0.0142397573704224 0 0 0 0 0 0 0 0 0 0 0 0 0 0 0 0 0 0 0 0 0 0 0 0 0 0 0 0 0 0 0 0 0 0 0 0 0 0.0169397628942622 0.0134309314052715 0.16282217419509 0.179486541819033 0 0 0 0.0123861051751935 0 0 0 0.019041893295421 0 0.0647739125346419 0.104322977291571 0.036473903557451 0.00393644745843696 0.253645309150133 0 0.0677407746412804 0.00744686078017768
0 0 0 0 0 0 0 0 0 0 0 0 0 0 0 0 0 0 0 0 0 0 0 0 0 0 0 0 0 0 0 0 0 0 0 0 0 0 0 0 0 0 0 0 0 0 0 0 0 0 0 0 0 0 0.0541443452944618 0.00933930533885219 0.0225805602924867 0 0 0 0 0 0 0 0 0 0 0.00734071126115204 0 0 0 0.114738619372392 0 0 0 0 0 0 0 0 0 0 0 0 0 0 0 0 0 0 0 0 0 0 0 0 0 0 0 0 0 0 0 0 0 0 0 0 0 0.010582953242464 0 0 0 0 0 0 0 0 0 0 0 0 0 0 0 0 0 0 0 0 0 0 0 0 0 0 0 0 0 0 0 0 0 0 0 0 0 0 0 0 0 0 0 0 0 0 0 0 0 0 0 0 0 0 0 0 0 0 0 0 0 0 0 0 0 0 0 0 0.0103012422868745 0 0.016423995451663 0 0 0 0 0 0 0 0.135082412643162 0 0 0 0 0 0 0.0891526644499712 0 0 0 0 0 0 0 0 0 0 0 0 0 0 0 0 0.070188724604023 0 0.00389307573669324 0.12395618945286 0.049304408604507 0.0256461836077614 0 0 0 0.0158794333843947 0 0 0 0 0.0137834193730026 0.0881331492625312 0 0 0 0 0 0 0 0 0 0 0 0 0 0 0 0 0 0 0 0 0 0 0 0 0 0 0 0 0 0 0 0 0 0.00436525401532082 0 0 0 0 0 0 0 0 0 0 0 0 0.0387180940914305 0 0 0 0 0.0117661157079624 0 0 0 0 0 0 0 0 0 0 0.00967647812449063 0 0 0 0.0043688961045113 0 0 0.0106152868717824 0 0 0 0 0 0 0.0600184814252497 0 0 0 0 0 0 0 0 0 0 0 0 0 0
0 0 0 0 0 0 0 0 0 0 0 0 0 0 0 0 0 0 0 0 0 0 0 0 0 0 0 0 0 0 0 0 0.00253386474294661 0.0159863587814354 0 0 0 0 0 0 0 0 0 0 0 0 0 0 0 0 0.00200780611329233 0 0 0 0.0223155153910875 0 0 0 0 0 0 0 0 0 0 0 0 0 0 0 0 0.00529357190721284 0 0 0 0 0 0 0 0 0 0 0 0 0 0 0 0 0 0 0 0 0 0 0 0 0 0 0 0 0 0.0295880590190369 0 0 0 0 0 0 0 0 0 0 0 0 0 0 0 0 0 0 0 0 0 0 0 0 0 0 0 0 0 0 0 0 0 0 0 0 0 0.00266599753892932 0 0 0 0 0 0 0 0 0 0 0 0 0 0.00288772918960045 0 0 0 0 0 0 0 0 0 0 0 0 0 0 0 0 0 0 0 0 0 0 0 0 0 0 0 0 0 0 0 0 0 0 0.0806135573339966 0 0 0 0 0 0 0.00945159594195955 0 0 0 0 0 0 0 0 0 0 0 0 0 0 0 0 0 0 0 0.00973793755595988 0 0 0 0 0 0 0 0 0 0 0 0 0 0 0 0 0 0 0 0 0 0 0 0 0 0 0 0 0 0 0 0 0 0 0 0 0 0 0 0 0 0 0.141941302170875 0 0 0 0 0 0 0 0 0 0 0 0 0 0 0 0 0 0 0 0 0 0 0 0 0 0 0 0 0 0 0 0 0 0 0 0 0 0 0 0.0532185584988598 0 0.0192656144502381 0 0 0.0221271814874568 0 0.255163206344218 0.0241365014215376 0 0 0 0 0 0 0 0 0 0 0 0.301065642111357
0 0 0 0 0 0 0 0 0 0 0 0 0 0 0 0 0 0 0 0 0 0 0 0 0 0 0 0 0 0 0 0 0 0.00847916615090341 0 0 0 0 0 0 0 0 0 0 0 0 0 0 0 0 0.00137040808710987 0 0 0 0.0134869633825983 0 0 0 0 0 0 0 0 0 0 0 0 0 0 0 0 0.00180598232452601 0 0 0 0 0 0 0 0 0 0 0 0 0 0 0 0 0 0 0 0 0 0 0 0 0 0 0 0 0 0.0174328504932212 0 0 0 0 0 0 0 0 0 0 0 0 0 0 0 0 0 0 0 0 0 0 0 0 0 0 0 0 0 0 0 0 0 0 0 0 0 0.00657853667052027 0 0 0 0 0 0 0 0 0 0 0.00849344618715952 0 0 0 0 0 0 0 0 0 0 0 0 0 0 0 0 0 0 0 0 0 0 0 0 0 0 0 0 0 0 0 0 0 0 0 0 0 0.0572431297160091 0 0 0 0 0 0 0 0 0 0 0 0 0 0 0 0 0 0 0 0 0 0 0 0 0 0 0 0 0 0 0 0 0 0 0 0 0 0 0 0 0 0 0 0 0 0 0 0 0 0 0 0 0 0 0 0 0 0 0 0 0 0 0 0 0 0 0 0 0 0.165000041606598 0 0 0 0 0 0 0 0 0 0 0 0 0 0 0 0 0 0 0 0 0 0 0 0 0 0 0 0 0 0 0 0 0 0 0 0 0 0 0 0.0223897782717397 0 0.102363949717872 0.00518998628642616 0.00721664466351773 0 0.152799972016663 0 0.00811840038049584 0 0 0 0 0 0 0 0.0323979100340934 0.0217363706385004 0 0.0696264797501071 0.298269983621939
0 0 0 0 0 0 0 0 0 0 0 0 0 0 0 0 0 0 0 0 0 0 0 0 0 0 0 0 0 0 0 0 0 0 0 0 0 0 0 0 0 0 0 0 0 0 0 0 0 0 0.00125858892102176 0 0 0 0 0 0 0 0 0 0 0 0 0 0 0 0 0 0 0 0 0 0 0 0 0 0 0 0 0 0 0 0 0 0 0 0 0 0 0 0 0 0 0 0 0 0 0 0 0 0 0 0 0 0 0 0 0 0 0 0 0 0 0 0 0 0 0 0 0 0 0 0 0 0 0 0 0 0 0 0 0 0 0 0 0 0 0 0 0 0 0 0 0 0 0 0 0 0 0 0 0 0 0 0 0 0 0 0 0 0.0188848997081388 0 0 0 0 0 0.00151002846581591 0 0 0 0 0 0 0 0 0 0 0 0.00473938915216522 0 0 0 0 0.0024698339265548 0 0 0.000769837146555272 0 0.0133258359871556 0 0 0 0.00266749651883361 0 0.00235472022498573 0 0.0344277568386855 0 0.0061238669267819 0 0 0 0 0 0 0 0.00136487475318655 0.0307823403394735 0 0 0 0 0 0 0 0.00640165255666013 0.121418080899454 0 0 0 0 0 0 0 0 0 0 0 0 0 0 0 0 0.00626351272969595 0.00926406972570205 0 0 0.00199587550318966 0 0 0 0 0 0.00154940445081807 0 0.00160175019335186 0.00602386833033286 0 0 0 0.00510379228111282 0 0.00601700200295264 0.0119978124096814 0 0.0013674738787495 0 0.00546682046587255 0.00745009568303741 0.00934584693009883 0.0116984811970108 0 0 0 0 0 0 0 0 0 0 0 0 0 0 0 0 0 0 0 0 0 0 0 0 0 0 0.00189850553823892 0.0087068033351238 0 0.0111316681651326 0.0288655476761713 0.00146394380171685 0 0.002688314975821 0 0.0127351773109681 0.00360041085986185 0.162387175568719 0.00580541163581151 0 0 0 0 0.0151353364996608 0.0085012542204857 0 0.114088113221505 0.112310290244639 0.0922720660360569 0 0 0.0267136647400438 0.0253492858476833 0 0 0 0 0.0327020221752857
0 0 0 0 0 0 0 0 0 0 0 0 0 0 0 0 0 0 0 0 0 0 0 0 0 0 0 0 0 0 0 0 0 0 0 0 0 0 0 0 0 0 0 0 0 0 0 0 0 0 0.00113634795152885 0 0 0 0 0 0 0 0 0 0 0 0 0 0 0 0 0 0 0 0 0 0 0 0 0 0 0 0 0 0 0 0 0 0 0 0 0 0 0 0 0 0 0 0 0 0 0 0 0 0 0 0 0 0 0 0 0 0 0 0 0 0 0 0 0 0 0 0 0 0 0 0 0 0 0 0 0 0 0 0 0 0 0 0 0 0 0 0 0 0 0 0 0 0 0 0 0 0 0 0 0 0 0 0 0 0 0 0 0 0 0 0 0 0 0 0 0 0 0 0 0 0 0 0 0 0 0 0 0 0 0 0 0.00273375030177975 0 0 0 0 0 0 0 0 0 0 0 0 0 0.00259171014703541 0 0 0 0 0 0 0 0 0 0.00555995527887237 0 0 0 0 0 0 0 0 0 0 0 0 0 0 0 0 0 0 0 0 0 0 0 0 0 0 0 0 0 0 0 0 0 0 0.0033058841885746 0.00233793048300321 0 0 0.00470482728946829 0 0 0 0 0 0.00148886477732011 0.00351311995725224 0 0 0 0.00189906690718389 0.00193137485110001 0.00264570812306611 0.00541551374007399 0 0 0 0 0 0 0 0 0 0 0 0 0 0 0 0 0 0 0 0 0 0 0 0 0 0 0 0 0 0 0 0.00101534386692091 0 0.00268929907736057 0 0 0 0.105785551798313 0.00574241660029415 0.0131227450807192 0.00241408705405677 0 0 0 0 0.178341201013877 0 0.123344845524631 0.132097032224047 0.00968829265739607 0 0.149839334376707 0.00967149754331905 0.0225902769897343 0 0.204394022196365 0 0
0 0 0 0 0 0 0 0 0 0 0 0 0 0 0 0 0 0 0 0 0 0 0 0 0 0 0 0 0 0 0 0 0 0 0 0 0 0 0 0 0 0 0 0 0 0 0 0 0 0 0 0 0 0 0 0 0 0 0 0 0 0 0 0 0 0 0 0 0 0 0 0 0 0 0 0 0 0 0 0 0 0 0 0 0 0 0 0 0 0 0 0 0 0 0 0 0 0 0 0 0 0 0 0 0 0 0 0 0 0 0 0 0 0 0 0 0 0 0 0 0 0 0 0 0 0 0 0 0 0 0 0 0 0 0 0 0 0 0 0 0 0 0 0 0 0 0 0 0 0 0 0 0 0 0 0 0 0 0 0 0 0 0 0 0 0 0 0 0 0 0 0 0 0 0 0 0 0 0 0 0 0 0 0.00164923532060541 0 0 0 0.00188208966250755 0 0.000981949680270317 0 0 0 0.0243860246690539 0 0 0.0269476235262922 0 0.0012851950457561 0 0 0 0 0 0 0 0 0.00369640062482896 0 0 0 0 0 0.00177471882412026 0.00676895710661394 0 0.00395565548609795 0 0.0356806912928895 0 0.0164775730876168 0 0 0.0123646534727019 0 0.00122279333090274 0 0 0.00732968380644131 0.0120139741724013 0.00111341112367335 0 0 0 0.00363101109634786 0 0 0 0 0 0 0 0 0 0.0353723232099614 0.00545178099161683 0.00922494513558129 0.00309951526920129 0 0 0.0676085805706002 0.0146256341894592 0.00571464332966285 0.0796658376406007 0.0022406121062327 0.0367270118748552 0 0 0.00205873384378264 0 0.00878208827559693 0 0 0 0 0 0 0 0 0 0 0 0 0 0 0 0 0 0 0 0 0 0 0 0 0 0.0132816387276824 0 0 0.00544945064396247 0 0 0.0051673480052782 0 0 0 0 0 0 0 0 0 0 0 0 0 0.0890320441962516 0.0625513247187705 0 0.264718768224707 0.0966924144149341 0 0.00401789016377944 0 0 0.000825962822287447 0.0245298103160741 0 0
0 0 0 0 0 0 0 0 0 0 0 0 0 0 0 0 0 0 0 0 0 0 0 0 0 0 0 0 0 0 0 0 0 0 0 0 0 0 0 0 0 0 0 0 0 0 0 0 0 0 0 0 0 0 0 0 0 0 0 0 0 0 0 0 0 0 0 0 0 0 0 0 0 0 0 0 0 0 0 0 0 0 0 0 0 0 0 0 0 0 0 0 0 0 0 0 0 0 0 0 0 0 0 0 0 0 0 0 0 0 0 0 0.000475687604820174 0 0 0 0 0 0 0 0 0 0 0 0 0 0 0 0 0 0 0 0 0 0 0 0 0 0 0 0 0 0 0 0 0.000547789671115438 0 0.00269598099464574 0 0 0.000524912193350186 0 0 0 0.00387737754233756 0 0 0 0 0 0 0 0 0 0 0 0 0 0 0 0 0 0 0 0 0 0 0 0 0 0 0 0 0.00128309666328501 0 0 0 0 0 0 0 0 0 0.000733036267206702 0 0 0 0 0.000984641885147294 0 0 0 0 0 0 0 0 0 0 0 0 0 0 0.00280887947046723 0.00108601274457248 0 0.000701954317578667 0 0.0220208639250202 0 0.0022272774094356 0 0 0.0740490787635623 0 0 0 0 0.00262028106903795 0.00402975670675959 0.00168567291540476 0 0 0 0.00115086523199934 0 0.00163006268930786 0.000630692396517269 0 0 0 0 0.00157675595340303 0.000998606628642303 0.0290465262918929 0.00404364856965405 0.00193686811807836 0.00857549473473077 0.00109332160864451 0 0.0663639373806165 0.0645318581760428 0.00941548762851939 0.07472815964358 0.00671037767277772 0.0417411325600803 0 0.00132660668192744 0.00406753176916118 0.00737758474361418 0.0285503195009739 0 0 0 0 0 0 0 0 0 0 0 0 0 0 0 0 0 0 0 0 0 0 0 0 0 0 0 0 0.000651880878621865 0 0 0.00296435536752741 0 0.00105776746559285 0 0 0 0.0015744446107208 0.00682683666082339 0.00242886256062947 0.0328195334144193 0.00401206903623832 0 0 0 0.031865109787355 0.0291827991209782 0.115319595980132 0 0.000897894491771589 0.0443996748862097 0.0895410661955528 0.146411933030613 0 0.00247103421884421 0.00972700417005906 0 0
0 0 0 0 0 0 0 0 0 0 0 0 0 0 0 0 0 0 0 0 0 0 0 0 0 0 0 0 0 0 0 0 0 0 0 0 0 0 0 0 0 0 0 0 0 0 0 0 0 0 0 0 0 0 0 0 0 0 0 0 0 0 0 0 0 0 0 0 0 0 0 0 0 0 0 0 0 0 0 0 0 0 0 0 0 0 0 0 0 0 0 0 0 0 0 0 0 0 0 0 0 0 0 0 0 0 0 0 0 0 0 0 0 0 0 0 0 0 0 0 0 0 0 0 0 0 0 0 0 0 0 0 0 0 0 0 0 0 0 0 0 0 0 0 0 0 0 0 0 0 0 0 0 0 0 0 0 0 0 0 0 0 0 0 0 0 0 0 0 0 0 0 0 0 0 0 0 0 0 0 0 0 0 0 0 0 0 0 0 0 0 0 0 0.258203257298408 0.00396084077982281 0 0.223174937876778 0 0 0 0 0 0 0 0 0 0 0.00954223861868309 0 0 0 0 0 0 0 0 0 0 0.0231027937034169 0 0 0 0 0 0 0 0 0 0 0 0 0 0 0 0 0 0 0 0 0 0 0 0 0 0 0 0 0 0 0 0 0 0 0 0 0 0 0 0 0 0 0 0 0 0 0 0 0 0 0 0 0 0 0 0 0 0 0 0 0 0 0 0 0 0 0 0.156284995289015 0 0 0.0525345113818366 0.0118431317996999 0.00576430006742729 0 0 0 0 0 0 0 0 0 0 0 0 0 0 0 0.012113384199666 0.238393901470514 0.00508170751473165 0 0 0 0 0 0 0 0 0
0 0 0 0 0 0 0 0 0 0 0 0 0 0 0 0 0 0 0 0 0 0 0 0 0 0 0 0 0 0 0 0 0 0 0 0 0 0 0 0 0 0 0 0 0 0 0 0 0 0 0 0 0 0 0.000695922504182182 0 0 0 0 0 0 0 0 0 0 0 0 0 0 0 0 0.0023438819207531 0 0 0 0 0.000832819650396424 0 0 0 0 0 0 0 0 0 0 0 0 0 0 0 0 0 0 0 0 0 0 0 0 0 0 0 0 0 0 0 0 0 0 0 0 0 0 0 0 0 0 0 0 0 0 0 0 0 0 0 0 0 0 0 0 0 0 0 0 0 0 0 0 0 0 0 0 0 0 0 0 0 0 0 0 0 0 0 0 0 0 0 0 0 0 0 0 0 0 0 0 0 0 0 0 0 0 0 0 0 0 0 0 0 0 0 0 0 0 0 0 0 0 0 0 0 0 0 0 0 0 0 0 0 0 0 0 0 0 0 0 0 0 0 0 0 0 0 0 0 0 0 0 0 0 0 0 0 0 0 0 0 0 0 0 0 0 0 0.0083975185318483 0.0081701112243875 0 0 0.00133546625212787 0 0.0023263246372165 0.00221024736148472 0.00336157690670369 0.00233162597237017 0.0210838309811627 0.0118251220445514 0 0 0.0271483570383919 0 0.019306875274327 0.0586033356940963 0.00785483234820343 0.00619151426470332 0 0.0366449916956642 0.00453771742368819 0.0626385032567185 0.0288940156745138 0 0 0 0 0 0 0 0 0 0 0 0 0 0 0 0 0 0 0 0 0 0 0 0 0 0 0 0 0 0 0 0 0 0 0.00633881602314661 0 0 0 0.0592228195830693 0.03827124842179 0.102689524782211 0.040706990408226 0 0 0 0 0 0 0.132431221294969 0 0 0.167865670698845 0.0813638633028622 0 0.0366514523152338 0 0.0177238025121551 0
0 0 0 0 0 0 0 0 0 0 0 0 0 0 0 0 0 0 0 0 0 0 0 0 0 0 0 0 0 0 0 0 0 0 0 0 0 0 0 0 0 0 0 0 0 0 0 0 0 0 0 0 0 0 0 0 0 0 0 0 0 0 0 0 0 0 0 0 0 0 0 0 0 0 0 0 0 0 0 0 0 0 0 0 0 0 0 0 0 0 0 0 0 0 0 0 0 0 0 0 0 0 0 0 0 0 0 0 0 0 0 0 0 0 0 0 0 0 0 0 0 0 0 0 0 0 0 0 0 0 0 0 0 0 0 0 0 0 0 0 0 0 0 0 0 0 0 0 0 0 0 0 0 0 0 0 0 0 0 0 0 0 0 0 0 0 0 0 0 0 0 0 0 0 0 0 0 0 0 0 0 0 0 0 0 0 0 0 0 0 0 0 0 0 0 0 0 0.000972743451904812 0 0 0 0 0 0 0 0 0 0 0 0 0 0 0 0 0 0 0 0 0 0 0 0 0 0 0 0 0 0 0 0 0 0 0 0.000799507806144241 0 0 0.0100883307500051 0.00149785379711136 0 0.000467955247451138 0.0011596904583278 0.000578128288847625 0.00178228865258083 0.00154155586742226 0 0.000827003460417282 0.0227530536459772 0.0030964712254027 0.00231991315790512 0.000815533976132267 0.0120848129602914 0.00195577129461349 0.0127979516228526 0.0322332125598833 0.00893673492905041 0.0067427759322942 0.000945917150999808 0.00380856234845315 0 0.0352948174895194 0.0457098992530244 0 0 0 0 0 0 0 0 0 0 0 0 0 0 0 0 0 0 0 0 0 0 0 0 0 0 0 0 0 0 0 0 0 0 0.00204358143437165 0 0 0.00340704722592195 0.0734989965940625 0.0220428483455321 0.102878847043437 0.034171340331689 0 0 0 0.0143417588622538 0.0514616244229281 0.00272107310554921 0.139202178514673 0 0.0874933542580758 0 0.149372914924495 0 0.0617119866666887 0.0324323334819646 0.0140096294617459 0
0 0 0 0 0 0 0 0 0 0 0 0 0 0 0 0 0 0 0 0 0 0 0 0 0 0 0 0 0 0 0 0 0 0 0 0 0 0 0 0 0 0 0 0 0 0 0 0 0 0 0 0 0 0 0 0 0 0 0 0 0 0 0 0 0 0 0 0 0 0 0 0 0 0 0 0 0 0 0 0 0 0 0 0 0 0 0 0 0 0 0 0 0 0 0 0 0 0 0 0 0 0 0 0 0 0 0 0 0 0 0 0 0 0 0 0 0 0 0 0 0 0 0 0 0 0 0 0 0 0 0 0 0 0 0 0 0 0 0 0 0 0 0 0 0 0 0 0 0 0 0 0 0 0 0 0 0 0 0 0 0 0 0 0 0 0 0 0 0 0 0 0 0 0 0 0 0 0 0 0 0 0 0 0 0 0 0 0 0 0 0 0 0 0 0 0 0 0 0 0 0 0 0 0 0 0 0 0 0 0 0 0 0 0 0 0 0.00168886835459737 0 0 0 0 0 0 0 0 0 0 0 0 0 0 0 0 0.00350129522175935 0.00335408155758245 0 0 0.00622228901797975 0 0 0 0 0 0 0 0 0 0.0142171652755694 0.00810883064972574 0 0.019607835417454 0 0.03257613533104 0.0862578504841802 0.0485413887497012 0.0183146952667598 0.00268884275224258 0.00679514087241816 0.00205234133131675 0.0484528002765594 0.163480347804901 0 0 0 0 0 0 0 0 0 0 0 0 0 0 0 0 0 0 0 0 0 0 0 0 0 0 0 0 0 0 0 0 0 0 0 0 0 0 0.0422866331009805 0 0.0293297448620461 0.0121464051347124 0 0 0 0.0138362420183453 0.00337702952724712 0 0.231410852106484 0 0.0431149825166856 0.151864174023912 0 0 0.00677402834580035 0 0 0
0 0 0 0 0 0 0 0 0 0 0 0 0 0 0 0 0 0 0 0 0 0 0 0 0 0 0 0 0 0 0 0 0 0.0145603385000587 0 0 0 0 0 0 0 0 0 0 0 0 0 0 0 0 0.00328747820609126 0 0 0 0.0334216088306996 0 0 0 0 0 0 0 0 0 0 0 0 0 0 0 0 0.00798055117706204 0 0 0 0 0.00117049566821715 0 0 0 0 0 0 0 0 0 0 0 0 0 0 0 0 0 0 0 0 0 0 0 0 0.0385549136579876 0 0 0 0 0 0 0 0 0 0 0 0 0 0 0 0 0 0 0 0 0 0 0 0 0 0 0 0 0 0 0 0 0 0 0 0 0 0.0535682672969278 0 0 0 0 0.0138947722932763 0 0 0.0225424435087308 0 0 0.0303322161274625 0.00433552081408055 0 0.0012989449761575 0.0451820043210407 0 0 0 0 0 0 0 0 0 0 0 0 0 0 0 0 0 0 0 0 0 0 0 0 0 0 0 0 0.00175226146342152 0 0 0 0.000686712363826589 0 0.00051965971476882 0 0 0 0 0 0 0 0.00123928875369297 0 0 0 0 0 0 0 0 0 0.00307804978110616 0 0 0 0 0 0 0 0 0 0 0 0 0 0 0 0 0 0.00195906938906956 0 0 0 0 0 0 0 0 0 0.00293671514989144 0 0 0 0 0 0 0 0.00150565468739734 0 0 0.00135825988617284 0 0.00405579612794437 0.00147214654415229 0 0 0.00336346037453497 0.0018817856390485 0 0 0 0 0.207858254752419 0 0 0 0 0 0 0 0 0 0 0 0 0 0 0 0 0 0 0 0 0 0 0 0 0 0 0 0 0 0 0 0 0 0 0 0.00198186636769612 0 0 0 0 0 0.396798172182926 0.00229532718798319 0.00262184241739107 0 0 0.0370355299129302 0 0.0157760871694714 0 0 0 0 0 0 0 0.00247344781632757 0.0315563411096944 0 0.00566471583034067
0 0 0 0 0 0 0 0 0 0 0 0 0 0 0 0 0 0 0 0 0 0 0 0 0 0 0 0 0 0 0 0 0 0 0 0 0 0 0 0 0 0 0 0 0 0 0 0 0 0 0 0 0 0 0 0 0 0 0 0 0 0 0 0 0 0 0 0 0 0 0 0 0 0 0 0 0 0 0 0 0 0 0 0 0 0 0 0 0 0 0 0 0 0 0 0 0 0 0 0 0 0 0 0 0 0 0 0 0 0 0 0 0 0 0 0 0 0 0 0 0 0 0 0 0 0 0 0 0 0 0 0 0 0 0 0 0 0 0 0 0 0 0 0 0.00171938195322812 0 0 0.00268726861626524 0 0 0.00586813428857548 0.00289227386666663 0 0 0.00924248838988044 0 0 0 0 0 0 0 0 0 0 0 0 0 0 0 0 0 0 0 0 0 0 0 0 0 0 0 0 0.00138786059110847 0 0 0 0.00671525556907783 0 0.00324035539362175 0 0 0 0 0 0 0 0.00387127863850233 0 0 0 0 0 0.00209765868580565 0 0 0 0 0 0 0 0 0 0 0 0 0 0 0 0 0 0 0 0 0 0 0 0 0 0 0 0 0 0 0 0 0.00516428028058851 0.000579515083131659 0.00116427418138747 0 0 0 0.00307762549609365 0.00324375387174207 0 0.0020207715220189 0.0115454982366403 0 0 0 0.00626456106084565 0 0 0.0046394805290768 0 0.000658265046175894 0 0 0.0380160082948544 0.0035809627014488 0 0 0 0 0 0 0 0 0 0 0 0 0 0 0 0 0 0 0 0 0 0 0 0 0.0052256350498494 0 0 0 0 0 0 0 0 0 0.00107650714236728 0 0 0 0 0.00592272179644356 0.251496437223299 0.0542430370856621 0.161314468423425 0 0 0.0237264606962252 0 0 0.00108609319997679 0.00745876588383038 0 0.0370910228790289 0.119821285108396 0.012936833204096 0.00236182172058445 0 0.0224331653426002 0.17412879294748 0
0 0 0 0 0 0 0 0 0 0 0 0 0 0 0 0 0 0 0 0 0 0 0 0 0 0 0 0 0 0 0 0 0 0.00264956406667401 0 0 0 0 0 0 0 0 0 0 0 0 0 0 0 0 0 0 0 0 0.00919429599859754 0 0 0 0 0 0 0 0 0 0 0 0 0 0 0 0 0.00291292934907456 0 0 0 0 0 0 0 0 0 0 0 0 0 0 0 0 0 0 0 0 0 0 0 0 0 0 0 0 0 0 0 0 0 0 0 0 0 0 0 0 0 0 0 0 0 0 0 0 0 0 0 0 0 0 0 0 0 0 0 0 0 0 0 0 0 0 0 0.0197816196097656 0 0 0 0 0.00215481805317293 0 0 0.00519981911108022 0 0 0 0 0 0 0.0117607975678193 0 0 0 0 0 0 0 0 0 0 0 0 0 0 0 0 0 0 0 0 0 0 0 0 0 0 0 0.0035628584834561 0.00809357844079446 0 0 0 0.00148002698053173 0 0.000980437383262996 0 0 0 0 0 0 0 0.00904336268259399 0.00230149955897855 0 0 0 0 0 0 0 0 0 0 0 0 0 0 0 0 0 0 0 0 0 0 0 0 0 0 0.00291472146146568 0 0 0 0 0 0 0 0 0 0.00768533086986323 0 0.00165969032591019 0 0 0.00455390207317818 0.00267868619443491 0.00779661478642182 0.00969931517855805 0 0.00655673664186622 0.0208641327371469 0 0 0.00432529230872551 0.00839014789047936 0.0036914733069638 0.00306312726863621 0.00778226972817207 0 0.00377401215656827 0 0.00360937551915838 0.0383253376977254 0 0 0 0 0 0 0 0 0 0 0 0 0 0 0 0 0 0 0 0 0 0 0 0 0 0 0 0 0 0 0 0 0 0 0 0.00562938732191959 0.00692788628795831 0 0 0 0 0.215607267845172 0.0122039522354119 0 0 0 0 0 0.236176699502152 0.0558917287587843 0.0508761309007766 0 0 0.109116241991411 0 0.0522128933192597 0.0388720384060785 0 0 0
0 0 0 0 0 0 0 0 0 0 0 0 0 0 0 0 0 0 0 0 0 0 0 0 0 0 0 0 0 0 0 0 0 0 0 0 0 0 0 0 0 0 0 0 0 0 0 0 0 0 0 0 0 0 0 0 0 0 0 0 0 0 0 0 0 0 0 0 0 0 0 0 0 0 0 0 0 0 0 0 0 0 0 0 0 0 0 0 0 0 0 0 0 0 0 0 0 0 0 0 0 0 0 0 0 0 0 0 0 0 0 0 0 0 0 0 0 0 0 0 0 0 0 0 0 0 0 0 0 0 0 0 0 0 0 0 0 0 0 0 0 0 0 0 0 0 0 0 0 0 0.00161843499915046 0 0 0 0 0 0 0 0 0 0 0 0 0 0 0 0 0 0 0 0 0 0 0 0 0 0 0 0 0 0 0 0 0 0 0 0 0 0.0537993177916744 0 0 0 0 0 0 0 0 0 0 0 0 0 0 0 0 0 0 0 0 0 0 0 0 0 0 0 0 0 0 0 0 0 0 0 0 0 0 0 0 0 0 0 0 0 0 0 0 0 0 0 0 0 0 0 0 0 0 0 0 0 0 0 0 0 0 0 0 0 0.0541163512970944 0 0 0 0 0 0 0 0 0 0 0 0 0 0 0 0 0 0 0 0 0 0 0 0 0 0 0 0 0 0 0 0 0 0 0 0 0 0 0 0 0 0.323692178350243 0.018340309639396 0.0535210559059224 0 0 0.0944166080338673 0 0 0 0 0 0.0222824300684451 0.033792406613956 0 0 0.216320967899993 0 0 0.128099939400259
0 0 0 0 0 0 0 0 0 0 0 0 0 0 0 0 0 0 0 0 0 0 0 0 0 0 0 0 0 0 0 0 0.0113149877245984 0.0473601454991232 0 0 0 0 0 0 0 0 0 0 0 0 0 0 0 0 0.00152508344975169 0 0 0 0.0695799523416708 0 0 0 0 0 0 0 0 0 0 0 0 0 0 0 0 0.0427775477414269 0 0 0 0 0.000881204929676365 0 0 0 0 0 0 0 0 0 0 0 0 0 0 0 0 0 0 0 0 0 0 0 0.0170821739391018 0.0221695172317725 0 0 0 0 0 0 0 0 0 0 0 0 0 0 0 0 0 0 0 0 0 0 0 0 0 0 0 0 0 0 0 0 0 0 0 0 0 0.00342297498922366 0 0 0 0 0 0 0 0 0 0 0 0 0 0.00417788818079866 0.000790843093853516 0 0 0 0 0 0 0 0 0 0 0 0 0 0 0.000370739813735416 0.00067584586780396 0.0120725092124342 0 0 0 0 0 0 0 0 0 0 0 0 0 0 0 0.00256785441361555 0.15185580194819 0.0211356967374293 0 0.000548526952708925 0 0 0 0.00736983878317625 0 0 0 0 0 0 0 0.00055907687615721 0 0.00143050298589777 0 0 0 0 0 0 0 0 0 0.0214154815417117 0.00743821797853771 0 0 0 0 0 0 0 0.00697934594279676 0 0 0 0 0 0 0 0 0 0 0 0 0.000633442295321846 0 0 0 0 0 0 0 0 0 0.00174856466937801 0.00233141955917068 0 0 0 0 0 0 0 0 0 0.236954183829788 0 0 0 0 0 0 0 0 0 0 0 0 0 0 0 0 0 0 0 0 0 0 0 0 0 0.00241510893048913 0 0 0 0 0 0 0 0 0 0 0 0 0 0.0204773930043215 0.00179885380564415 0.0288762823128484 0.0172357241455827 0.00164083474400979 0 0.0681800743532998 0.112797792580083 0.0118100876685958 0 0 0 0 0 0 0 0.00187399147473092 0 0 0.0357244884515447 0
