# Supplementary material for: Recovery of neural dynamics criticality in personalized whole-brain models of stroke
Source: Nat Commun. 2022 Jun 27;13:3683. doi: 10.1038/s41467-022-30892-6 (PMC9237050; doi:10.1038/s41467-022-30892-6)
Supplement: Supplementary file 3 — Source Data [file 41467_2022_30892_MOESM3_ESM.zip › Source_Data/Tables/Table1/Structural_Connectivity/patients/pat_1_193_318_20_.txt]

0 0.00745547708037712 0.0194187040989526 0.0971920695676974 0 0.117815886527863 0.0784038228815755 0.0145481085481212 0.0314695977965395 0.0324458346656048 0.197050192345993 0.0402804134409326 0 0.0200164217045722 0.0438529164375246 0.0135462804973953 0.0155377679372556 0.022095732877667 0.00326942908613713 0 0 0 0 0 0 0 0 0 0 0.0231409444851232 0.0171901361258806 0.00165510524540224 0 0.00435912722879589 0.00472819778075387 0 0 0 0 0 0 0 0 0 0 0 0 0 0 0 0 0 0 0 0.00791710020899271 0.00640650122042379 0.00661134529189427 0 0.00385966785714161 0 0 0 0 0 0 0 0 0.00312586408838728 0 0 0 0.0575195996394179 0 0 0 0 0 0 0 0 0 0 0 0 0 0 0 0 0 0 0 0 0 0 0 0 0 0 0 0 0 0 0 0 0.00838356155728389 0 0 0 0 0.00549541477914034 0 0 0 0 0.00222050403437262 0 0 0 0 0 0 0 0 0 0 0 0 0 0 0 0.0484463641046607 0 0 0.033556088771167 0 0 0 0.00337718830143792 0 0 0 0 0 0 0 0 0 0 0 0 0 0 0 0 0 0 0 0 0 0 0 0 0 0 0 0 0 0 0 0 0 0 0 0 0 0 0 0 0 0 0 0 0 0 0 0 0 0 0 0.00335679945854456 0 0 0 0 0 0.001285308626581 0 0 0 0 0 0 0 0 0 0 0 0 0 0 0 0 0 0 0 0 0 0 0 0 0 0 0 0 0 0 0 0 0 0 0 0 0 0 0 0 0 0 0 0 0 0 0 0 0 0 0 0 0 0 0 0 0 0 0 0 0 0.00296652570038911 0 0 0 0 0 0 0 0 0 0 0 0 0 0 0 0 0 0 0 0 0 0 0 0 0 0 0 0 0 0 0 0 0 0 0 0 0 0 0 0 0 0 0 0 0 0 0 0 0 0 0 0 0 0 0 0 0 0 0 0
0.0325486307118714 0 0.0897281416166174 0 0 0.0579097317902468 0 0 0 0.0191092285816139 0 0.470742831695094 0 0 0 0 0.112398261670247 0.0867399211476737 0 0.0729974145091485 0 0 0 0 0 0 0 0 0 0.0385444544834264 0 0 0 0 0 0 0 0 0 0 0 0 0 0 0 0 0 0 0 0 0 0 0 0 0 0 0 0 0 0 0 0 0 0 0 0 0 0 0 0 0 0 0 0 0 0 0 0 0 0 0 0 0 0 0 0 0 0 0 0 0 0 0 0 0 0 0 0 0 0 0 0 0 0 0 0 0 0 0 0 0 0 0 0 0 0 0 0 0 0 0 0 0 0 0 0 0 0 0 0 0 0 0 0.0192813837940608 0 0 0 0 0 0 0 0 0 0 0 0 0 0 0 0 0 0 0 0 0 0 0 0 0 0 0 0 0 0 0 0 0 0 0 0 0 0 0 0 0 0 0 0 0 0 0 0 0 0 0 0 0 0 0 0 0 0 0 0 0 0 0 0 0 0 0 0 0 0 0 0 0 0 0 0 0 0 0 0 0 0 0 0 0 0 0 0 0 0 0 0 0 0 0 0 0 0 0 0 0 0 0 0 0 0 0 0 0 0 0 0 0 0 0 0 0 0 0 0 0 0 0 0 0 0 0 0 0 0 0 0 0 0 0 0 0 0 0 0 0 0 0 0 0 0 0 0 0 0 0 0 0 0 0 0 0 0 0 0 0 0 0 0 0 0 0 0 0 0 0 0 0 0 0 0 0 0 0 0 0 0 0 0
0.0701681084578191 0.074266150746082 0 0.0274873757458721 0.0461146220033345 0.0856130923145682 0.0542571863143783 0.0687217744996454 0.0692840457533242 0 0.0213725861152414 0.116865336175557 0 0 0.00705686382697597 0.00553689919726721 0.0302262433888506 0.0941498131231952 0 0.0384763029051086 0.0259145702328952 0 0 0 0 0 0 0 0 0.0302502665026841 0.0167987465346053 0 0 0.00573796031172736 0.00688963567107617 0 0 0 0 0 0 0 0 0 0 0 0 0 0 0 0 0 0 0 0 0 0 0 0 0 0 0 0 0 0 0 0 0 0 0 0 0.00893621580872024 0 0 0 0 0 0 0 0 0 0 0 0 0 0 0 0 0 0 0 0 0 0 0 0 0 0 0 0 0 0 0 0 0.0179569261554058 0 0 0 0 0 0 0.0123322759403844 0 0 0 0 0 0 0 0 0 0 0 0 0.048315958865761 0 0 0 0 0 0.0172710434095209 0 0 0 0 0 0 0 0 0 0 0 0 0 0 0 0 0 0 0 0 0 0 0 0 0 0 0 0 0 0 0 0 0 0 0 0 0 0 0 0 0 0 0 0 0 0 0 0 0 0 0 0 0 0 0 0 0 0 0 0 0 0 0 0 0 0 0 0 0 0 0 0 0 0 0 0 0 0 0 0 0 0 0 0 0 0 0 0 0 0 0 0 0 0 0 0 0 0 0 0 0 0 0 0 0 0 0 0 0 0 0 0 0 0 0 0 0 0 0 0 0 0 0 0 0 0 0 0 0 0 0 0 0 0 0 0 0 0 0 0 0 0 0 0 0 0 0 0 0 0 0 0 0 0 0 0 0 0 0 0 0 0 0 0 0 0 0 0 0 0 0 0 0 0 0 0 0 0 0 0 0 0 0 0 0 0 0
0.0761942283699282 0 0.00596355184593059 0 0.00989745849019174 0.0141730474845266 0.0258945544381968 0.00772744715269151 0.0200280328488592 0.00513711214592827 0.24695916794666 0 0 0 0.00283628488507541 0 0 0 0 0 0 0 0 0 0 0 0 0 0 0.180438891554168 0.00407496772249517 0 0 0 0.0136182882414833 0 0 0.101961091272891 0 0 0 0 0 0 0 0 0 0 0 0 0.00243859077608433 0 0 0 0.00801838523403937 0 0 0.0021910921751112 0.00620384360626396 0 0 0 0 0 0 0 0 0 0 0 0 0.0174553472667425 0 0 0 0 0 0 0 0 0 0 0 0 0 0 0 0 0 0 0 0 0 0.0307595494897853 0 0 0 0 0 0 0 0 0 0 0 0 0 0 0 0 0 0 0 0 0.0126892787694973 0 0 0 0 0 0 0 0 0 0 0 0 0 0 0 0.0833886672415638 0 0 0 0 0 0 0 0 0.0327848620958534 0 0 0 0 0 0 0 0.0422862177065703 0 0 0 0 0 0 0.0468800412394629 0 0 0 0 0 0 0 0 0 0 0 0 0 0 0 0 0 0 0 0 0 0 0 0 0 0 0 0 0 0 0 0 0 0 0 0 0 0 0 0 0 0 0 0 0 0 0 0 0 0 0 0 0 0 0 0 0 0 0 0 0 0 0 0 0 0 0 0 0 0 0 0 0 0 0 0 0 0 0 0 0 0 0 0 0 0 0 0 0 0 0 0 0 0 0 0 0 0 0 0 0 0 0 0 0 0 0 0 0 0 0 0 0 0 0 0 0 0 0 0 0 0 0 0 0 0 0 0 0 0 0 0 0 0 0 0 0 0 0 0 0 0 0 0 0 0 0 0 0 0 0 0 0 0 0 0 0 0 0 0 0 0 0
0 0 0.0136275366756702 0.0134812659199891 0 0.197326860522401 0.025597348471273 0.0593259333627763 0.0396235774577766 0.222434908433879 0 0 0 0.0106624081667648 0.00372110745858666 0.020245300669021 0 0.138351026953029 0 0 0 0 0 0 0 0 0 0 0.0842789768747831 0.00749825950704482 0 0 0 0.00371389327461503 0.0122846886329506 0 0 0.0061116262331597 0 0 0 0 0 0 0 0 0.034877036638981 0 0 0 0 0 0 0 0 0 0 0 0 0 0 0 0 0 0 0 0 0 0 0 0 0 0 0 0 0 0 0 0 0 0 0 0 0.00374067567371524 0 0 0 0 0 0 0 0 0 0.0151793554862843 0 0 0 0 0 0 0 0 0 0 0 0 0 0 0 0 0 0 0 0 0 0 0 0 0 0 0 0 0 0 0 0 0 0 0 0 0.0158421907580975 0.00897957327378981 0.0116068948533708 0.0514895547020415 0 0 0 0 0 0 0 0 0 0 0 0 0 0 0 0 0 0 0 0 0 0 0 0 0 0 0 0 0 0 0 0 0 0 0 0 0 0 0 0 0 0 0 0 0 0 0 0 0 0 0 0 0 0 0 0 0 0 0 0 0 0 0 0 0 0 0 0 0 0 0 0 0 0 0 0 0 0 0 0 0 0 0 0 0 0 0 0 0 0 0 0 0 0 0 0 0 0 0 0 0 0 0 0 0 0 0 0 0 0 0 0 0 0 0 0 0 0 0 0 0 0 0 0 0 0 0 0 0 0 0 0 0 0 0 0 0 0 0 0 0 0 0 0 0 0 0 0 0 0 0 0 0 0 0 0 0 0 0 0 0 0 0 0 0 0 0 0 0 0 0 0 0 0 0 0 0 0 0 0 0 0 0 0
0.0565686346828367 0.00636892465784856 0.0113760763995423 0.00868048194699346 0.0887278209811129 0 0.00967824079804282 0.0273693422178476 0.00529120725701387 0.170630589942802 0.0206466476925948 0.0209890105033462 0 0.0215438880026388 0.0401096675215809 0.0340061041862356 0.00259075817336164 0.0685396820194271 0.0248249273106077 0 0 0 0 0 0 0 0 0 0.0343547922473754 0.00421763910128628 0.00360377118907791 0 0 0.0149895684823382 0.0104182185440898 0 0.0115616484630797 0.00115527534488726 0 0 0 0 0 0 0 0 0 0 0 0 0 0 0 0 0.0213931691967927 0 0.0132586917146944 0 0.00241222851780509 0 0 0.00832913997906174 0 0 0 0 0 0.0045252838085038 0 0 0.00160529103805829 0.0387276854693116 0.00490301067423446 0.0359998899766072 0 0.00307829097500371 0 0.00219195439357066 0.00285038614382953 0 0 0 0 0 0 0.0119757671741146 0.0035650866057782 0.00955845903288619 0 0 0 0 0 0.00218987474044583 0 0.00242776840334684 0 0 0 0 0 0 0 0 0.00297717292000685 0 0 0 0 0.00226856768007798 0 0 0 0 0 0 0 0 0 0 0 0 0 0 0 0 0 0 0 0 0.0134840441025626 0 0 0.100067202829702 0 0 0 0.00407815289275437 0 0 0 0 0 0 0 0 0 0 0 0 0.000509815537768657 0 0 0 0 0 0 0 0 0 0 0 0 0 0 0 0 0 0 0 0 0 0 0 0 0 0 0 0 0 0 0 0 0 0 0 0 0 0.00310903027339512 0.00289887824544983 0 0 0 0 0 0.00109712430210493 0 0 0 0 0 0 0 0 0 0 0 0 0 0 0 0 0 0 0 0 0 0 0 0 0 0 0 0 0 0 0 0 0 0 0 0 0 0 0 0 0 0 0 0 0 0 0 0 0 0 0 0 0 0 0 0 0 0 0 0 0 0.00227511570616568 0 0 0 0 0 0 0 0 0 0 0 0 0 0 0 0 0 0 0 0 0 0 0 0 0 0 0 0 0 0 0 0 0 0 0 0 0 0 0 0 0 0 0 0 0 0 0 0 0 0 0 0 0 0 0 0 0 0 0 0
0.18734608589076 0 0.0358793963886591 0.0789268158587091 0.0572801483795937 0.0481650446346844 0 0 0.133759129351329 0.0278456448251312 0.130969167258434 0 0 0 0.00570638788842789 0.00602940903621102 0.0128773138406435 0 0 0 0 0 0 0 0 0 0 0 0 0.028888365753587 0 0 0 0.0061002409562146 0.00972394714147602 0 0 0 0 0 0 0 0 0 0 0 0 0 0 0 0 0 0 0 0 0.00860600420685928 0.0063128575415891 0 0 0 0 0 0 0 0 0 0 0 0 0 0 0.0306154068793995 0 0 0 0 0 0 0 0 0 0 0 0 0 0 0 0 0 0 0 0 0 0.0120383649675871 0 0 0 0 0 0 0 0 0 0 0 0 0 0 0 0 0 0 0 0 0 0 0 0 0 0 0 0 0 0 0 0 0 0 0 0 0.142728494603548 0 0 0.0302017745971557 0 0 0 0 0 0 0 0 0 0 0 0 0 0 0 0 0 0 0 0 0 0 0 0 0 0 0 0 0 0 0 0 0 0 0 0 0 0 0 0 0 0 0 0 0 0 0 0 0 0 0 0 0 0 0 0 0 0 0 0 0 0 0 0 0 0 0 0 0 0 0 0 0 0 0 0 0 0 0 0 0 0 0 0 0 0 0 0 0 0 0 0 0 0 0 0 0 0 0 0 0 0 0 0 0 0 0 0 0 0 0 0 0 0 0 0 0 0 0 0 0 0 0 0 0 0 0 0 0 0 0 0 0 0 0 0 0 0 0 0 0 0 0 0 0 0 0 0 0 0 0 0 0 0 0 0 0 0 0 0 0 0 0 0 0 0 0 0 0 0 0 0 0 0 0 0 0 0 0 0 0 0 0 0
0.0204299549742474 0 0.0267076524788238 0.0138422176927512 0.0780202297114716 0.0800485363024832 0 0 0.104610002823427 0.290557003207437 0.0108722250233336 0.00883734467643972 0 0 0 0 0.00425325592820086 0.0174542990153543 0 0 0 0 0 0 0 0 0 0 0 0.0337103071375653 0.0181896374745722 0 0 0 0.0110799502691782 0 0 0.0353826414347874 0 0 0 0 0 0 0 0 0 0 0 0 0 0 0 0 0 0 0 0 0 0 0 0 0 0 0 0 0 0 0 0 0 0 0 0 0 0 0 0 0 0 0 0 0 0 0 0 0.00334894944294627 0 0 0 0 0 0 0.030421476433824 0 0 0 0 0 0 0 0 0 0 0 0 0 0 0 0 0 0 0 0 0 0 0 0 0 0 0 0 0 0 0 0 0 0 0 0 0.0638230001527258 0.0450671847592217 0 0.10334413106121 0 0 0 0 0 0 0 0 0 0 0 0 0 0 0 0 0 0 0 0 0 0 0 0 0 0 0 0 0 0 0 0 0 0 0 0 0 0 0 0 0 0 0 0 0 0 0 0 0 0 0 0 0 0 0 0 0 0 0 0 0 0 0 0 0 0 0 0 0 0 0 0 0 0 0 0 0 0 0 0 0 0 0 0 0 0 0 0 0 0 0 0 0 0 0 0 0 0 0 0 0 0 0 0 0 0 0 0 0 0 0 0 0 0 0 0 0 0 0 0 0 0 0 0 0 0 0 0 0 0 0 0 0 0 0 0 0 0 0 0 0 0 0 0 0 0 0 0 0 0 0 0 0 0 0 0 0 0 0 0 0 0 0 0 0 0 0 0 0 0 0 0 0 0 0 0 0 0 0 0 0 0 0 0
0.0484846633523884 0 0.029541116591403 0.0393604669323503 0.0571700594993826 0.0169783750927359 0.0862440693657807 0.114769246209464 0 0.184020998644486 0.0284124128735164 0 0 0.00481366956764142 0.00520493250559589 0.0068901759915782 0 0.0104053288550198 0 0 0 0 0 0 0 0 0 0 0 0.0420510571169939 0.020768213496604 0 0 0 0.00392089220723761 0 0 0.030828686174669 0 0 0 0 0 0 0 0 0 0 0 0 0 0 0 0 0 0 0 0 0 0 0 0 0 0 0 0 0 0 0 0 0 0 0 0 0 0 0 0 0 0 0 0 0 0 0 0 0 0 0 0 0 0 0 0.0312418414306894 0 0 0 0 0 0 0 0 0 0 0 0 0 0 0 0 0 0 0 0 0 0 0 0 0 0 0 0 0 0 0 0 0 0 0 0 0.094752995662626 0 0 0.134541561922798 0 0 0 0 0 0.00420319777348433 0 0 0 0 0 0 0 0 0 0 0 0 0 0 0.00539603873355508 0 0 0 0 0 0 0 0 0 0 0 0 0 0 0 0 0 0 0 0 0 0 0 0 0 0 0 0 0 0 0 0 0 0 0 0 0 0 0 0 0 0 0 0 0 0 0 0 0 0 0 0 0 0 0 0 0 0 0 0 0 0 0 0 0 0 0 0 0 0 0 0 0 0 0 0 0 0 0 0 0 0 0 0 0 0 0 0 0 0 0 0 0 0 0 0 0 0 0 0 0 0 0 0 0 0 0 0 0 0 0 0 0 0 0 0 0 0 0 0 0 0 0 0 0 0 0 0 0 0 0 0 0 0 0 0 0 0 0 0 0 0 0 0 0 0 0 0 0 0 0 0 0 0 0 0 0 0 0 0 0 0 0
0.0143896507042418 0.00194123079881077 0 0.00290615720024566 0.0923838410452491 0.157607308330989 0.00516822241541127 0.0917617678689023 0.052971892888825 0 0.00255751942622377 0.0128628677635008 0 0.0105305308272584 0.0299696131184784 0.0407740416182005 0 0.0131420295248827 0 0 0 0 0 0 0 0 0 0 0.0156689834703869 0.00429642554081898 0.00685270603324976 0 0 0 0.0039463340196065 0 0.027702947177646 0.00771245749797793 0 0 0 0 0 0 0 0 0.00368400614438013 0 0 0 0.00281221781342735 0 0 0 0.00778717225883976 0 0.00192933279177802 0.00651332286326407 0.00170772114177759 0 0 0.0104691234764927 0 0 0 0 0 0 0 0 0.00300646259531044 0 0.00687227463532037 0.0514497037836198 0 0.00388419822304946 0 0.00657986188984889 0.00568849759831008 0 0 0 0 0.0032888007570262 0 0.0213843027610712 0.00381567012997047 0.0121748216632376 0 0 0 0 0 0.00684180991085254 0 0 0 0 0 0 0 0 0 0 0 0 0 0 0 0 0 0 0 0 0 0 0 0 0 0 0 0 0 0 0 0 0 0 0 0 0.017599757825339 0.00872824179699295 0.0128466475016463 0.191754246826703 0 0 0 0.00313249431244495 0 0.00515510816535046 0 0 0 0 0 0 0 0 0 0 0.000613071003015755 0 0 0 0.00513460486002563 0 0 0 0 0 0 0 0 0 0 0 0 0 0 0 0 0 0 0 0 0 0 0 0 0 0 0 0 0 0 0 0 0 0 0 0 0 0 0 0 0 0 0 0 0 0 0 0 0 0 0 0 0 0 0 0 0 0 0 0 0 0 0 0 0 0 0 0 0 0 0 0 0 0 0 0 0 0 0 0 0 0 0 0 0 0 0 0 0 0 0 0 0 0 0 0 0 0 0 0 0 0 0 0 0 0 0 0 0 0 0 0 0 0 0 0 0 0 0 0 0 0 0 0 0 0 0 0 0 0 0 0 0 0 0 0 0 0 0 0 0 0 0 0 0 0 0 0 0 0 0 0 0 0 0 0 0 0 0 0 0 0 0
0.12954287613604 0 0.00388842943801523 0.207095460772242 0 0.0282692559389061 0.0360328283607765 0.00508972394400867 0.0121235999386373 0.00379109189757668 0 0 0 0 0.0296823931011486 0.0109388703166818 0 0.00713802862512063 0 0 0 0 0 0 0 0 0 0 0 0.157737847017193 0.0768843256836319 0 0 0.00326258599894889 0.0257671444118501 0 0.0046169804874037 0.0056193411832106 0 0 0 0 0 0 0 0 0 0 0 0 0.00238798123112501 0 0 0 0.0178376546545966 0.00466742000867689 0 0.00377735284580852 0 0 0 0 0 0 0 0 0 0 0 0 0 0.00507424271938775 0 0 0 0.00155299716180883 0 0 0 0 0 0 0 0 0 0 0 0 0 0 0 0 0 0.0157719038896876 0 0 0 0 0 0 0 0 0 0 0 0 0 0 0 0 0 0 0 0 0.016526151870341 0 0 0 0 0 0 0 0 0 0 0 0 0 0 0 0.122742352626681 0 0 0 0 0 0 0 0 0.052726062359525 0 0 0 0 0 0 0 0 0 0 0 0 0 0 0.00566042404059902 0 0 0 0 0 0 0 0 0 0 0 0 0 0 0 0 0 0 0 0 0 0 0 0 0 0 0 0 0 0 0 0 0 0 0 0 0 0 0 0 0 0 0 0 0 0 0 0 0 0 0 0 0.00260251900105756 0 0 0 0 0 0 0 0 0 0 0 0 0 0 0 0 0 0 0 0 0 0 0 0 0 0 0 0 0 0 0 0 0 0 0 0 0 0 0 0 0 0 0 0 0 0 0 0 0 0.00119215433931458 0 0 0 0 0 0 0 0 0 0 0 0 0 0 0 0 0 0 0 0 0 0 0 0 0 0 0 0 0 0 0 0 0 0 0 0 0 0 0 0 0 0 0 0 0 0 0 0 0 0 0 0 0 0 0 0 0 0 0 0
0.0754277239911594 0.201912643908417 0.0605624270302656 0 0 0.0818572606995082 0 0.01178414291251 0 0.0543104732848075 0 0 0 0.0895066023003162 0.0560156618493497 0.0408017597257296 0.0576577820223173 0.0852031885560341 0 0.0293449203354376 0 0 0 0 0 0 0 0 0 0.0483019073465514 0.0469139668252464 0 0 0 0 0 0 0 0 0 0 0 0 0 0 0 0 0 0 0 0 0 0 0 0 0 0 0 0 0 0 0 0 0 0 0 0 0 0 0 0 0 0 0 0 0 0 0 0 0 0 0 0 0 0 0 0 0 0 0 0 0 0 0 0 0 0 0 0 0 0 0 0 0 0 0 0 0 0 0 0 0 0 0 0 0 0 0 0 0 0 0 0 0 0 0 0 0 0 0 0 0 0 0.0468372897337279 0 0 0 0.0135622494786225 0 0 0 0 0 0 0 0 0 0 0 0 0 0 0 0 0 0 0 0 0 0 0 0 0 0 0 0 0 0 0 0 0 0 0 0 0 0 0 0 0 0 0 0 0 0 0 0 0 0 0 0 0 0 0 0 0 0 0 0 0 0 0 0 0 0 0 0 0 0 0 0 0 0 0 0 0 0 0 0 0 0 0 0 0 0 0 0 0 0 0 0 0 0 0 0 0 0 0 0 0 0 0 0 0 0 0 0 0 0 0 0 0 0 0 0 0 0 0 0 0 0 0 0 0 0 0 0 0 0 0 0 0 0 0 0 0 0 0 0 0 0 0 0 0 0 0 0 0 0 0 0 0 0 0 0 0 0 0 0 0 0 0 0 0 0 0 0 0 0 0 0 0 0 0 0 0 0 0 0
0 0 0 0 0 0 0 0 0 0 0 0 0 0 0 0 0 0 0 0 0 0 0.086036006087453 0 0.0109044311228749 0 0 0 0 0 0 0 0 0 0.00992659190136038 0 0 0 0 0 0.00402820046703762 0 0 0 0.00491707810306606 0 0 0.00887108711560055 0.0853424444560735 0 0 0 0 0 0 0.0795129583632704 0 0 0 0 0 0 0 0 0 0 0 0 0 0 0 0 0 0 0 0 0 0 0 0 0 0 0 0 0 0 0 0 0 0 0 0 0 0 0 0 0 0 0 0 0 0 0 0 0.0259244886176342 0 0 0.0207478635927873 0 0 0 0 0 0 0.193040425379055 0 0 0 0.0990505709416482 0.0424932916219729 0.0581617637388041 0 0 0 0 0 0.00384248283248744 0 0 0 0 0 0 0 0 0 0 0 0 0 0 0 0 0 0 0 0 0 0 0 0 0 0 0 0 0 0 0 0 0 0 0 0 0 0 0 0 0.159602956390886 0 0 0 0 0 0 0 0 0 0 0 0 0 0 0 0 0 0 0 0 0 0.00773114335714678 0 0 0 0 0 0 0 0 0 0 0 0 0 0 0 0 0 0.0472244802735505 0 0 0 0 0 0 0 0 0 0 0 0 0 0 0 0 0 0 0 0 0 0 0 0 0 0 0 0 0 0 0 0 0 0 0 0 0 0 0 0 0 0 0 0 0 0 0 0 0 0 0 0 0.00557204952030357 0 0 0.0470696861169867 0 0 0 0 0 0 0 0 0 0 0 0 0 0 0 0 0 0 0 0 0 0 0 0 0 0 0 0 0 0 0 0 0 0 0 0 0 0 0 0 0 0 0 0 0 0 0 0 0 0 0 0 0 0
0.0256290181854513 0 0 0 0.012785054956207 0.0574510232751774 0 0 0.00400044781945814 0.03040216346663 0 0.0612017041154604 0 0 0.214695151707554 0.143304320100523 0 0 0.0111429204590842 0.0664446037732588 0.107691401138534 0 0 0 0 0 0 0 0 0 0.0635478014122994 0 0 0 0 0 0 0 0 0 0 0 0 0 0.008160186487772 0 0 0 0 0.0183441275584923 0 0 0 0 0 0 0 0 0 0 0 0 0 0 0 0 0 0 0 0 0 0 0 0 0 0 0 0 0 0 0 0 0 0 0 0 0 0 0 0 0 0 0 0 0 0 0 0 0 0 0 0 0 0 0 0 0 0 0 0 0 0.00755752178181107 0 0 0 0 0 0 0 0 0 0 0 0 0 0 0 0.0386183624040114 0 0 0.00424954786924708 0 0 0.0246835633899585 0.054011020430163 0 0.0248885845282577 0.0174969935064907 0.0036944816341579 0 0 0 0 0 0 0 0 0 0 0 0 0 0 0 0 0 0 0 0 0 0 0 0 0 0 0 0 0 0 0 0 0 0 0 0 0 0 0 0 0 0 0 0 0 0 0 0 0 0 0 0 0 0 0 0 0 0 0 0 0 0 0 0 0 0 0 0 0 0 0 0 0 0 0 0 0 0 0 0 0 0 0 0 0 0 0 0 0 0 0 0 0 0 0 0 0 0 0 0 0 0 0 0 0 0 0 0 0 0 0 0 0 0 0 0 0 0 0 0 0 0 0 0 0 0 0 0 0 0 0 0 0 0 0 0 0 0 0 0 0 0 0 0 0 0 0 0 0 0 0 0 0 0 0 0 0 0 0 0 0 0 0 0 0 0 0 0 0 0 0 0 0 0 0 0 0 0 0
0.0513273566415082 0 0.0022858231624746 0.00423456713407189 0.00407872474248143 0.0977749579631574 0.0027951448662654 0 0.00395414259948111 0.0790934014053323 0.0528460653735929 0.0350124744818219 0 0.196257890905181 0 0.0964852934950145 0.00639501912051189 0 0.00818186269830197 0.0181915632782663 0.0069349870636533 0 0 0 0 0 0 0 0 0 0.166665913457605 0 0 0 0 0 0 0 0 0 0 0 0 0 0 0 0 0 0 0 0 0 0 0 0 0 0 0 0 0 0 0 0 0 0 0 0 0 0 0 0 0 0 0.00700010099735923 0 0 0 0 0 0 0 0 0 0 0 0 0 0 0 0 0 0 0 0 0 0 0 0 0 0 0 0 0 0 0 0.00627649476996625 0.00947925309209366 0 0 0.00435553213504251 0 0 0.00405634952953107 0 0 0 0 0 0 0 0 0.0126131928711045 0 0 0.00323044930634026 0 0 0.0221924873793398 0 0 0.00398813985728088 0 0 0.0682627011489495 0 0 0.0154666012919813 0.0105635092322904 0 0 0 0 0 0 0 0 0 0 0 0 0 0 0 0 0 0 0 0 0 0 0 0 0 0 0 0 0 0 0 0 0 0 0 0 0 0 0 0 0 0 0 0 0 0 0 0 0 0 0 0 0 0 0 0 0 0 0 0 0 0 0 0 0 0 0 0 0 0 0 0 0 0 0 0 0 0 0 0 0 0 0 0 0 0 0 0 0 0 0 0 0 0 0 0 0 0 0 0 0 0 0 0 0 0 0 0 0 0 0 0 0 0 0 0 0 0 0 0 0 0 0 0 0 0 0 0 0 0 0 0 0 0 0 0 0 0 0 0 0 0 0 0 0 0 0 0 0 0 0 0 0 0 0 0 0 0 0 0 0 0 0 0 0 0 0 0 0 0 0 0 0 0 0 0 0 0 0 0
0.0129768147781563 0 0.00146789548097296 0 0.0181624336635212 0.0678473799756266 0.00241721568719644 0 0.00428415489588037 0.0880725361372671 0.0159398358045766 0.0208732393011182 0 0.107216542388967 0.0789693833474375 0 0.0027157297675898 0 0.00345353306561466 0 0 0.0192967064189605 0 0 0 0 0 0 0 0.00194390740071857 0.0377105805152115 0 0.00164598590133989 0.00127403181671711 0 0 0.00416949758582788 0 0.01112561961746 0.0250481072681374 0 0 0 0 0.00222396142763801 0 0 0.00186725436595106 0 0 0 0 0 0 0.0044827714333596 0 0 0 0.00244758320964632 0 0 0.0131396562869781 0 0 0 0 0 0 0 0 0.00647952610492136 0 0 0.0202874100754405 0 0.0116013619376597 0 0 0 0 0 0 0 0.00907656347106341 0 0 0 0 0 0 0 0 0 0 0 0 0 0 0 0 0.00131746286656091 0.00338931955156736 0 0 0 0.00308531875417166 0 0 0 0 0 0 0 0 0 0 0 0 0 0 0 0 0 0 0.00587404451042962 0 0 0.024928421375141 0 0 0 0.00583332787875366 0.0134364617080439 0.053336325304997 0.0673816186355514 0 0.0205821431427807 0.0796549727827316 0.036703385919648 0.0053434033511853 0 0 0 0 0.00805618803131592 0 0 0.0194528706658711 0 0 0.0337590311463238 0 0 0.00220996693127426 0.00836186054037509 0 0 0 0 0 0 0 0 0 0 0 0 0 0 0 0 0 0 0 0 0 0 0 0 0 0 0 0 0 0 0 0 0 0.00145373983123236 0 0 0 0 0 0 0 0 0 0 0 0 0 0 0 0 0 0 0 0 0 0 0 0 0 0 0 0 0 0 0 0 0 0 0 0 0 0 0 0 0 0 0 0 0 0 0 0 0 0 0 0 0 0 0 0 0 0 0 0 0 0 0 0 0 0 0 0 0.00609494458656042 0 0 0 0 0 0 0 0 0 0 0 0 0 0 0 0 0 0 0 0 0 0 0 0 0 0 0 0 0 0 0 0 0 0 0 0 0 0 0 0 0 0 0 0 0 0 0 0 0 0 0 0 0 0 0 0 0 0 0 0.00152797335452933
0.025736694057723 0.0426448351774478 0.0138557098079613 0 0 0.00893756399993579 0.00892651675019244 0.00501677667384048 0 0 0 0.0510017381758916 0 0 0.00905014545304395 0.00469572483881352 0 0 0.0150584358592729 0.0333779482513421 0.194407647866662 0 0 0 0 0 0 0 0 0.00701376269075919 0.0180929300575862 0 0 0 0 0 0 0 0 0 0 0 0 0 0 0 0 0 0 0 0 0 0 0 0 0 0 0 0 0.0533453100121052 0 0 0 0 0 0 0 0 0 0.0186670348087229 0 0 0 0 0 0 0 0 0 0 0 0 0 0 0 0 0 0 0 0 0 0 0 0 0 0 0 0 0 0 0 0 0 0 0 0 0 0 0 0.00449363686025818 0 0.0302008050921442 0 0.00915677888661593 0 0 0 0 0.0047099813714702 0 0 0 0.0393026587107484 0.0121184244450053 0.390188940152458 0 0 0 0 0 0 0 0 0 0 0 0 0 0 0 0 0 0 0 0 0 0 0 0 0 0 0 0 0 0 0 0 0 0 0 0 0 0 0 0 0 0 0 0 0 0 0 0 0 0 0 0 0 0 0 0 0 0 0 0 0 0 0 0 0 0 0 0 0 0 0 0 0 0 0 0 0 0 0 0 0 0 0 0 0 0 0 0 0 0 0 0 0 0 0 0 0 0 0 0 0 0 0 0 0 0 0 0 0 0 0 0 0 0 0 0 0 0 0 0 0 0 0 0 0 0 0 0 0 0 0 0 0 0 0 0 0 0 0 0 0 0 0 0 0 0 0 0 0 0 0 0 0 0 0 0 0 0 0 0 0 0 0 0 0 0 0 0 0 0 0 0 0 0 0 0 0 0 0 0 0 0 0 0 0 0 0 0 0 0 0 0 0
0.0434498094728104 0.0390698015204652 0.0512364937956992 0 0.254778995490606 0.280704716153826 0 0.0244411142149182 0.0132807341671585 0.0582707493235223 0.0213511405155719 0.0894742835320699 0 0 0 0 0 0 0.033948050121273 0.007212714818211 0.0142515639733507 0 0 0 0 0 0 0 0.00608609940369081 0 0 0 0 0.0050908957857219 0.0130937894379028 0 0 0 0 0 0 0 0 0 0 0 0 0 0 0 0 0 0 0 0 0 0.00653634655345365 0 0 0 0 0 0 0 0 0 0 0 0 0 0 0 0 0 0 0 0 0 0 0 0 0 0 0 0 0 0 0 0 0 0 0 0 0 0 0 0 0 0 0 0 0 0 0 0.0114136495089762 0 0 0 0 0.00852001937901174 0 0 0.00844135442735893 0 0 0 0 0 0 0 0 0 0 0 0 0 0 0 0 0 0 0 0 0.00934767840440145 0 0 0 0 0 0 0 0 0 0 0 0 0 0 0 0 0 0 0 0 0 0 0 0 0 0 0 0 0 0 0 0 0 0 0 0 0 0 0 0 0 0 0 0 0 0 0 0 0 0 0 0 0 0 0 0 0 0 0 0 0 0 0 0 0 0 0 0 0 0 0 0 0 0 0 0 0 0 0 0 0 0 0 0 0 0 0 0 0 0 0 0 0 0 0 0 0 0 0 0 0 0 0 0 0 0 0 0 0 0 0 0 0 0 0 0 0 0 0 0 0 0 0 0 0 0 0 0 0 0 0 0 0 0 0 0 0 0 0 0 0 0 0 0 0 0 0 0 0 0 0 0 0 0 0 0 0 0 0 0 0 0 0 0 0 0 0 0 0 0 0 0 0 0 0 0 0 0 0 0 0 0 0 0
0.0111045483220284 0 0 0 0 0.175608333075769 0 0 0 0 0 0 0 0.0295585060191288 0.0237427350579615 0.012244598609594 0.0308776834502806 0.0586360012693722 0 0 0 0 0 0 0 0 0 0 0 0 0 0 0 0 0 0 0 0 0 0 0 0 0 0 0 0 0 0 0 0 0 0 0 0 0 0 0 0 0 0 0 0 0 0 0 0 0 0 0 0.396971975199571 0 0 0 0 0 0 0 0 0 0 0 0 0 0 0 0 0 0 0 0 0 0 0 0 0 0 0 0 0 0 0 0 0 0 0 0 0 0 0 0 0.0280137618509475 0.0650668167643249 0.0169391836365439 0 0 0 0 0 0 0 0 0 0 0 0.0588045199036135 0 0 0 0 0 0 0 0 0 0.092431336840865 0 0 0 0 0 0 0 0 0 0 0 0 0 0 0 0 0 0 0 0 0 0 0 0 0 0 0 0 0 0 0 0 0 0 0 0 0 0 0 0 0 0 0 0 0 0 0 0 0 0 0 0 0 0 0 0 0 0 0 0 0 0 0 0 0 0 0 0 0 0 0 0 0 0 0 0 0 0 0 0 0 0 0 0 0 0 0 0 0 0 0 0 0 0 0 0 0 0 0 0 0 0 0 0 0 0 0 0 0 0 0 0 0 0 0 0 0 0 0 0 0 0 0 0 0 0 0 0 0 0 0 0 0 0 0 0 0 0 0 0 0 0 0 0 0 0 0 0 0 0 0 0 0 0 0 0 0 0 0 0 0 0 0 0 0 0 0 0 0 0 0 0 0 0 0 0 0 0 0 0 0 0 0
0 0.0937677070103523 0.0597141027548494 0 0 0 0 0 0 0 0 0.0878818017982856 0 0.291016283501945 0.0871611005890805 0 0.113005247071231 0.0205694366205664 0 0 0.1889790888493 0 0 0 0 0 0 0 0 0 0 0 0 0 0 0 0 0 0 0 0 0 0 0 0.0101059704315946 0 0 0 0 0.0222315328693109 0 0 0 0 0 0 0 0 0 0 0 0 0 0 0 0 0 0 0 0 0 0 0 0 0 0 0 0 0 0 0 0 0 0 0 0 0 0 0 0 0 0 0 0 0 0 0 0 0 0 0 0 0 0 0 0 0 0 0 0 0 0 0 0 0 0 0 0 0 0 0 0 0 0 0.0255677285034848 0 0 0 0 0 0 0 0 0 0 0 0 0 0 0 0 0 0 0 0 0 0 0 0 0 0 0 0 0 0 0 0 0 0 0 0 0 0 0 0 0 0 0 0 0 0 0 0 0 0 0 0 0 0 0 0 0 0 0 0 0 0 0 0 0 0 0 0 0 0 0 0 0 0 0 0 0 0 0 0 0 0 0 0 0 0 0 0 0 0 0 0 0 0 0 0 0 0 0 0 0 0 0 0 0 0 0 0 0 0 0 0 0 0 0 0 0 0 0 0 0 0 0 0 0 0 0 0 0 0 0 0 0 0 0 0 0 0 0 0 0 0 0 0 0 0 0 0 0 0 0 0 0 0 0 0 0 0 0 0 0 0 0 0 0 0 0 0 0 0 0 0 0 0 0 0 0 0 0 0 0 0 0 0 0 0 0 0 0 0 0 0 0
0 0 0.00694604105977469 0 0 0 0 0 0 0 0 0 0 0.0814607418671218 0.0057386283377998 0 0.11367424468438 0.00701933422387359 0 0.0326379978885117 0 0 0 0 0 0 0 0 0 0 0 0 0 0 0 0 0 0 0 0 0 0 0 0 0 0 0 0 0 0.00310250808544248 0 0 0 0 0 0 0 0 0 0.102064437704199 0.0215948916896191 0 0.142688650310391 0 0.00420131303237003 0 0.0157590829918963 0 0 0.0213839812117121 0 0 0 0 0 0 0 0.0136913238270198 0 0 0 0 0 0 0 0 0 0 0 0 0 0 0 0 0 0 0 0 0 0 0 0 0 0 0 0 0 0 0 0 0 0.0245341608392512 0 0.0142887906049427 0 0 0 0 0 0 0 0 0.0295362030518484 0.00869221230748971 0.0689205462953637 0 0 0 0.0231547478435597 0 0 0 0 0 0.258910162143433 0 0 0 0 0 0 0 0 0 0 0 0 0 0 0 0 0 0 0 0 0 0 0 0 0 0 0 0 0 0 0 0 0 0 0 0 0 0 0 0 0 0 0 0 0 0 0 0 0 0 0 0 0 0 0 0 0 0 0 0 0 0 0 0 0 0 0 0 0 0 0 0 0 0 0 0 0 0 0 0 0 0 0 0 0 0 0 0 0 0 0 0 0 0 0 0 0 0 0 0 0 0 0 0 0 0 0 0 0 0 0 0 0 0 0 0 0 0 0 0 0 0 0 0 0 0 0 0 0 0 0 0 0 0 0 0 0 0 0 0 0 0 0 0 0 0 0 0 0 0 0 0 0 0 0 0 0 0 0 0 0 0 0 0 0 0 0 0 0 0 0 0 0 0 0 0 0 0 0 0 0 0 0
0 0 0 0 0 0 0 0 0 0 0 0 0 0 0 0.151578825928422 0 0 0 0 0 0 0 0 0 0 0 0 0 0 0 0 0 0 0 0 0 0 0 0.777596576502218 0 0 0 0 0 0 0 0 0 0 0 0 0 0 0 0 0 0 0 0 0 0 0 0 0 0 0 0 0 0 0 0 0 0 0 0 0 0 0 0.0510176853888918 0 0 0 0 0 0 0 0 0 0 0 0 0 0 0 0 0 0 0 0 0 0 0 0 0 0 0 0 0 0 0 0 0 0 0 0 0 0 0 0 0 0 0 0 0 0 0 0 0 0 0 0 0 0 0 0 0 0 0 0 0 0 0 0 0.0198069121804682 0 0 0 0 0 0 0 0 0 0 0 0 0 0 0 0 0 0 0 0 0 0 0 0 0 0 0 0 0 0 0 0 0 0 0 0 0 0 0 0 0 0 0 0 0 0 0 0 0 0 0 0 0 0 0 0 0 0 0 0 0 0 0 0 0 0 0 0 0 0 0 0 0 0 0 0 0 0 0 0 0 0 0 0 0 0 0 0 0 0 0 0 0 0 0 0 0 0 0 0 0 0 0 0 0 0 0 0 0 0 0 0 0 0 0 0 0 0 0 0 0 0 0 0 0 0 0 0 0 0 0 0 0 0 0 0 0 0 0 0 0 0 0 0 0 0 0 0 0 0 0 0 0 0 0 0 0 0 0 0 0 0 0 0 0 0 0 0 0 0 0 0 0
0 0 0 0 0 0 0 0 0 0 0 0 0.124680780035614 0 0 0 0 0 0 0 0 0 0 0 0.141292350043282 0.0283393340658626 0.0173543131858448 0 0 0 0 0 0 0 0 0 0 0 0 0 0.0111362059354446 0 0 0 0 0 0 0.0187481144357308 0.0543740435516262 0 0 0 0 0 0 0.0223896831615336 0 0 0 0 0 0 0 0 0 0 0 0 0 0 0 0 0 0 0.0340146058464985 0 0 0 0 0 0 0 0 0 0 0 0 0 0 0 0 0 0 0 0 0 0 0 0 0 0 0 0 0 0 0 0 0 0 0 0 0 0 0 0 0 0 0 0 0.0113054641183742 0.209506656530572 0 0 0 0 0 0.0150225436031003 0 0.0460799308029543 0 0 0 0 0 0 0 0 0 0 0 0 0 0 0 0 0 0 0 0 0 0 0 0 0 0 0 0 0 0 0 0 0 0 0 0 0 0 0 0.0665081611716823 0 0.0276488125820412 0 0 0.045285247102357 0 0 0 0 0 0 0 0 0 0 0 0 0 0 0 0 0.0158381490199242 0 0 0 0 0 0 0 0 0 0 0 0 0 0 0 0 0 0 0 0 0 0 0 0 0 0 0 0 0 0 0 0 0.0157433714068665 0 0 0 0 0 0 0 0 0 0 0 0 0 0 0 0 0 0 0 0 0 0 0 0 0 0 0 0 0 0 0 0 0 0 0 0 0 0 0.0114010895905726 0 0.0833311438101181 0 0 0 0 0 0 0 0 0 0 0 0 0 0 0 0 0 0 0 0 0 0 0 0 0 0 0 0 0 0 0 0 0 0 0 0 0 0 0 0 0 0 0 0 0 0 0 0 0 0 0 0 0
0 0 0 0 0 0 0 0 0 0 0 0 0 0 0 0 0 0 0 0 0 0 0 0 0 0 0 0 0 0 0 0 0 0 0 0 0 0 0.0615298096182667 0.143472905887333 0 0 0.125693625859859 0 0 0 0 0 0 0.10526026511368 0 0 0 0 0 0 0 0 0.0203494167426602 0 0 0 0 0.0777262967900423 0 0 0 0 0 0 0 0 0 0 0 0 0 0 0 0.0203593631230925 0 0 0 0 0 0.0180478865579895 0 0 0 0.015272795154711 0 0 0 0 0 0 0 0 0 0 0 0 0 0 0 0 0 0 0 0 0 0 0 0 0 0 0 0 0 0 0 0 0 0 0 0 0 0 0.0187092799910886 0 0 0 0 0 0 0 0 0 0 0.00593521989923177 0 0 0 0.0082492669893955 0 0 0 0 0 0 0 0 0 0 0.01494600292957 0 0 0 0 0 0 0 0 0 0 0 0 0 0 0 0 0.114554047175574 0 0 0 0 0 0 0 0 0 0 0 0 0 0 0 0 0 0 0 0 0 0 0 0 0 0 0 0 0.0107137033244856 0 0 0 0.044034131664598 0 0 0 0 0 0 0 0.0133542447732715 0 0 0 0 0 0 0 0 0.015449647180423 0 0.139731814113597 0 0 0 0 0 0 0 0 0 0 0 0 0 0 0 0 0 0 0 0 0 0 0 0 0 0 0 0 0 0 0 0 0 0 0 0 0 0 0 0 0 0 0 0 0 0 0 0 0 0 0 0 0 0 0 0 0 0 0 0.0266102771111301 0 0 0 0 0 0 0 0 0 0 0 0 0 0 0 0 0 0 0 0 0 0 0 0 0 0 0 0 0 0 0 0 0 0
0 0 0 0 0 0 0 0 0 0 0 0 0.0315279199283188 0 0 0 0 0 0 0 0 0 0.281897798848907 0 0 0.128579069391014 0 0 0 0 0 0.040597896093402 0.0137882103153181 0 0.0798561202211297 0 0 0 0 0 0 0 0 0 0 0 0 0 0.225759220882969 0 0 0 0 0 0 0 0 0 0 0 0 0 0 0 0 0 0 0 0 0 0 0 0 0 0.0872166870304101 0 0 0 0 0 0 0 0 0 0 0 0 0 0 0 0 0 0 0 0 0 0 0 0 0 0 0 0 0 0 0 0 0 0 0 0 0 0 0 0 0 0 0 0 0 0 0 0 0 0 0 0.0975755993270563 0 0 0 0 0 0 0 0 0 0 0 0 0 0 0 0 0 0 0 0 0 0 0 0 0 0 0.0132014779614748 0 0 0 0 0 0 0 0 0 0 0 0 0 0 0 0 0 0 0 0 0 0 0 0 0 0 0 0 0 0 0 0 0 0 0 0 0 0 0 0 0 0 0 0 0 0 0 0 0 0 0 0 0 0 0 0 0 0 0 0 0 0 0 0 0 0 0 0 0 0 0 0 0 0 0 0 0 0 0 0 0 0 0 0 0 0 0 0 0 0 0 0 0 0 0 0 0 0 0 0 0 0 0 0 0 0 0 0 0 0 0 0 0 0 0 0 0 0 0 0 0 0 0 0 0 0 0 0 0 0 0 0 0 0 0 0 0 0 0 0 0 0 0 0 0 0 0 0 0 0 0 0 0 0 0 0 0 0 0 0 0 0 0 0
0 0 0 0 0 0 0 0 0 0 0 0 0 0 0 0 0 0 0 0 0 0 0.139912674861468 0 0.31817398020427 0 0 0 0 0 0 0.0177300472487277 0.0237818600794748 0 0.0714364703421504 0 0 0 0 0 0 0 0 0 0 0 0 0.0602507418956335 0.131359722078013 0 0 0 0 0 0 0 0 0 0 0 0 0 0 0 0 0 0 0 0 0 0 0 0 0 0.138683616017254 0 0 0 0 0 0 0 0 0 0 0 0 0 0 0 0 0 0 0 0 0 0 0 0 0 0 0 0 0 0 0 0 0 0 0 0 0 0 0 0 0 0 0 0 0 0 0 0 0 0 0 0 0 0.0698202042430567 0 0 0 0 0 0 0 0 0 0 0 0 0 0 0 0 0 0 0 0 0 0 0 0 0.0288506830299526 0 0 0 0 0 0 0 0 0 0 0 0 0 0 0 0 0 0 0 0 0 0 0 0 0 0 0 0 0 0 0 0 0 0 0 0 0 0 0 0 0 0 0 0 0 0 0 0 0 0 0 0 0 0 0 0 0 0 0 0 0 0 0 0 0 0 0 0 0 0 0 0 0 0 0 0 0 0 0 0 0 0 0 0 0 0 0 0 0 0 0 0 0 0 0 0 0 0 0 0 0 0 0 0 0 0 0 0 0 0 0 0 0 0 0 0 0 0 0 0 0 0 0 0 0 0 0 0 0 0 0 0 0 0 0 0 0 0 0 0 0 0 0 0 0 0 0 0 0 0 0 0 0 0 0 0 0 0 0 0 0 0 0 0
0 0 0 0 0 0 0 0 0 0 0 0 0 0 0 0 0 0 0 0 0 0 0.0281843282214177 0 0 0 0 0 0 0 0 0 0 0 0 0 0 0 0 0 0 0 0 0 0 0 0 0 0 0 0 0 0 0 0 0 0 0 0 0.00662669589960457 0 0 0 0 0 0 0 0 0 0 0 0 0 0 0 0 0 0 0 0 0 0 0 0 0 0 0 0 0 0 0 0 0 0 0 0 0 0 0 0 0 0 0 0 0 0 0 0 0.0205597497903647 0 0 0 0 0 0 0 0 0.0683687348979637 0 0.0236564414080738 0.0348324986178435 0 0 0 0 0 0 0 0.0865627989400475 0 0 0 0 0 0 0 0 0 0 0 0 0 0 0 0 0 0 0 0 0 0 0 0 0 0 0 0 0 0 0 0 0 0 0 0 0 0 0.00817822762070345 0 0 0 0 0 0.21074681816686 0 0 0 0 0 0 0 0 0 0 0 0 0 0.0317526903828557 0 0 0 0 0 0 0 0 0 0 0 0 0 0 0 0 0 0 0 0 0 0.0108353810357844 0 0 0 0 0 0 0 0 0 0 0 0 0 0 0 0 0 0 0 0 0 0 0 0 0 0 0 0 0 0 0 0 0 0 0 0 0 0 0 0 0 0 0 0 0 0 0 0 0 0 0 0 0.166362381165327 0 0.261964096242064 0 0 0 0.0056016048239351 0 0.00589973811935264 0 0 0 0 0 0 0 0 0 0.0298678146678024 0 0 0 0 0 0 0 0 0 0 0 0 0 0 0 0 0 0 0 0 0 0 0 0 0 0 0 0 0 0 0 0 0 0 0 0 0
0 0 0 0 0 0 0 0 0 0 0 0 0 0 0 0 0 0 0 0 0 0 0 0 0 0 0 0 0 0 0 0 0 0 0 0 0 0 0 0 0 0 0 0 0 0 0 0 0 0 0 0 0 0.169915740484436 0 0 0 0 0 0 0.0915281038598317 0 0 0 0 0 0 0 0 0 0 0 0 0 0 0 0 0 0 0 0 0 0 0 0 0 0 0 0 0 0 0 0 0 0 0 0 0 0 0 0 0 0 0 0 0.0999921167320858 0 0 0 0 0 0 0 0 0 0 0 0 0 0 0 0 0.0676764695936673 0.112203131533897 0 0 0 0 0 0 0 0 0 0 0 0 0 0 0 0 0 0 0 0 0 0 0 0 0 0 0 0 0 0 0 0 0 0 0 0 0 0 0 0 0 0 0 0 0 0 0 0 0 0.154925709078974 0 0 0 0 0 0 0 0 0 0 0 0 0 0 0 0 0 0 0 0 0 0 0 0 0 0 0 0 0 0 0 0 0 0 0 0 0 0 0 0 0 0 0 0 0 0 0 0 0 0 0 0 0 0 0 0 0 0 0 0 0 0 0 0 0 0 0 0 0 0 0 0 0 0 0 0 0 0 0 0 0 0 0 0 0 0 0 0 0.118035611337575 0 0 0 0 0.0432517718654248 0.0341950391389975 0.0515172957155702 0 0 0 0 0 0 0 0 0 0 0.0567590106595408 0 0 0 0 0 0 0 0 0 0 0 0 0 0 0 0 0 0 0 0 0 0 0 0 0 0 0 0 0 0 0 0 0 0 0 0 0
0 0 0 0 0.255504784926031 0.231629302731667 0 0 0 0.114374059503875 0 0 0 0 0 0 0 0.0100193048445654 0 0 0 0 0 0 0 0 0 0 0 0 0 0 0 0 0 0 0 0 0 0 0 0 0 0 0 0 0.18677965785938 0 0 0 0 0 0 0 0 0 0.00786346344698577 0 0 0 0 0 0 0 0 0 0 0.00826180024448786 0.0687934930915699 0.0494297015995598 0 0.00806436033564554 0 0 0 0 0.0180011650021098 0 0 0 0 0 0 0 0 0 0 0 0 0 0 0 0 0 0 0 0 0 0 0 0 0 0 0 0 0 0 0 0 0 0 0 0 0 0 0 0 0 0 0 0 0 0 0 0 0 0 0 0 0 0 0 0 0.0242685378669086 0.0170103685472153 0 0 0 0 0 0 0 0 0 0 0 0 0 0 0 0 0 0 0 0 0 0 0 0 0 0 0 0 0 0 0 0 0 0 0 0 0 0 0 0 0 0 0 0 0 0 0 0 0 0 0 0 0 0 0 0 0 0 0 0 0 0 0 0 0 0 0 0 0 0 0 0 0 0 0 0 0 0 0 0 0 0 0 0 0 0 0 0 0 0 0 0 0 0 0 0 0 0 0 0 0 0 0 0 0 0 0 0 0 0 0 0 0 0 0 0 0 0 0 0 0 0 0 0 0 0 0 0 0 0 0 0 0 0 0 0 0 0 0 0 0 0 0 0 0 0 0 0 0 0 0 0 0 0 0 0 0 0 0 0 0 0 0 0 0 0 0 0 0 0 0 0 0 0 0 0 0 0 0 0 0 0 0
0.0156330239684488 0.00596439686509777 0.00565550763639691 0.155489411012618 0.00474377572591166 0.00593416321050841 0.00816728107782299 0.0162167471776695 0.0184385021850387 0.00654452154523313 0.162091839201057 0.0174256549464604 0 0 0 0.00137084844805621 0.00286054544457369 0 0 0 0 0 0 0 0 0 0 0 0 0 0.130113245240301 0 0 0 0.0084764777500038 0 0 0.054939707792167 0 0 0 0 0 0 0 0 0 0 0 0 0.00165813924683476 0 0 0 0.00748575582369067 0 0 0.002796940799178 0 0 0 0 0 0 0 0 0 0 0 0 0 0 0 0 0 0 0 0 0 0 0 0 0 0 0 0 0 0 0 0 0 0 0 0.0929701344911475 0 0 0.00282252556392545 0 0 0 0 0 0 0 0 0 0 0 0 0 0 0 0 0 0.00591527653503525 0 0 0 0 0 0 0 0 0 0 0 0 0.00842372746314624 0 0 0.0625611781167871 0 0 0.00314609776133825 0 0 0 0 0 0.0522118613095613 0.00344781390683478 0 0 0 0 0 0 0.0526966956907814 0 0 0 0 0 0 0.0837982040643741 0 0 0 0 0 0 0 0 0 0 0 0 0 0 0 0 0 0 0 0 0 0 0 0 0 0 0 0 0 0 0 0 0 0 0 0 0 0 0 0 0 0 0 0 0 0 0 0 0 0 0 0 0 0 0 0 0 0 0 0 0 0 0 0 0 0 0 0 0 0 0 0 0 0 0 0 0 0 0 0 0 0 0 0 0 0 0 0 0 0 0 0 0 0 0 0 0 0 0 0 0 0 0 0 0 0 0 0 0 0 0 0 0 0 0 0 0 0 0 0 0 0 0 0 0 0 0 0 0 0 0 0 0 0 0 0 0 0 0 0 0 0 0 0 0 0 0 0 0 0 0 0 0 0 0 0 0 0 0 0 0 0 0
0.00950424588054566 0 0.00257037033039126 0.00287389750383059 0 0.00414976702125069 0 0.00716145907219493 0.00745288285465716 0.0085429752504289 0.0646605635171667 0.0138517109440827 0 0.0274405840051004 0.0787289967259157 0.0217647420139579 0.00603925159413457 0 0 0 0 0 0 0 0 0 0 0 0 0.106487331289549 0 0 0 0 0 0 0 0.0263037214148342 0 0 0 0 0 0 0 0 0 0 0 0 0 0 0 0 0 0 0 0 0.00627038502014008 0 0 0 0 0 0 0 0 0 0 0 0 0 0 0 0 0.00433144769815307 0 0 0 0 0 0 0 0 0 0.0500883334466158 0.00935150579438706 0 0 0 0 0 0 0.11811789290233 0 0.0218734463435985 0.0473765810164727 0 0 0 0 0 0 0 0 0 0 0 0 0 0 0 0 0 0 0 0 0 0 0 0 0.00221056185905109 0 0 0.00367556364963597 0 0 0.215411211717524 0 0 0 0 0 0.00580560017725452 0 0 0.0259773130630457 0 0.00298525028722303 0.00783051886292516 0.00438212120379906 0 0 0 0 0 0 0.0438084621305292 0 0 0.00252604558893535 0 0 0 0.04044525982034 0 0 0 0 0 0 0 0 0 0 0 0 0 0 0 0 0 0 0 0 0 0 0 0 0 0 0 0 0 0 0 0 0 0 0 0 0 0 0 0 0 0 0 0 0 0 0 0 0 0 0 0 0 0 0 0 0 0 0 0 0 0 0 0 0 0 0 0 0 0 0 0 0 0 0 0 0 0 0 0 0 0 0 0 0 0 0 0 0 0 0 0 0 0 0 0 0 0 0 0 0 0 0 0 0 0 0 0 0 0 0 0 0 0 0 0 0 0 0 0 0 0 0 0 0 0 0 0 0 0 0 0 0 0 0 0 0 0 0 0 0 0 0 0 0 0 0 0 0 0 0 0 0 0 0 0 0 0 0 0 0 0 0
0.00439689467511388 0 0 0 0 0 0 0 0 0 0 0 0 0 0 0 0 0 0 0 0 0 0 0 0.0242301372070202 0.00427629695622997 0 0 0 0 0 0 0.128422648995476 0.0102470506647774 0.284570081788672 0 0 0 0 0 0.00569934523707322 0 0 0 0 0 0 0 0.0837846189028906 0 0 0 0 0 0 0 0.0223249003786574 0 0 0 0 0 0 0 0 0 0 0 0 0 0 0.0166309356522107 0 0 0 0 0 0 0 0 0 0 0 0 0 0 0 0 0 0 0.0119019552357787 0.00415097396279748 0.0103685744998809 0 0.00765928387106028 0 0 0 0 0 0.0730011109111311 0.0792307342134136 0 0.0134024975826596 0 0 0 0 0 0 0 0 0 0 0 0 0 0 0 0 0 0 0 0 0 0 0.0537965956776027 0 0 0 0.00687401843574142 0 0 0 0 0 0 0 0 0 0 0 0 0 0 0 0 0 0 0 0 0.00872719802252257 0.017598878611539 0.0808225878113564 0 0 0 0 0 0 0 0 0 0 0 0 0 0 0 0 0 0 0 0 0 0 0 0 0 0 0 0 0 0 0 0 0 0 0 0.0175015871611697 0 0 0 0 0 0 0 0 0 0 0 0 0 0 0 0 0 0 0 0 0 0 0 0 0 0 0 0 0 0 0 0 0 0 0 0 0 0 0 0 0 0 0 0 0 0 0 0 0 0 0 0 0 0 0 0 0 0 0 0 0 0 0 0 0 0 0 0.0303810935452253 0 0 0 0 0 0 0 0 0 0 0 0 0 0 0 0 0 0 0 0 0 0 0 0 0 0 0 0 0 0 0 0 0 0 0 0 0 0 0 0 0 0 0 0 0 0 0 0 0 0 0 0 0 0 0 0 0 0 0 0
0 0 0 0 0 0 0 0 0 0 0 0 0 0 0 0.0026563682641033 0 0 0 0 0 0 0 0 0.00478905705733016 0.00333805546853154 0 0 0 0 0 0.0747362650802196 0 0.0745191343035786 0.210043639633514 0 0 0 0 0 0.00504297248895629 0 0 0 0 0 0 0.0166907445956628 0.0211225960276946 0 0.0115487060037061 0 0 0 0.0162382242143462 0 0 0 0 0 0 0 0 0 0 0 0 0 0 0 0 0 0 0 0.00455753084093626 0 0 0 0 0 0 0 0 0 0 0 0 0 0 0.00453055681844018 0 0 0 0 0 0 0 0 0 0 0.0464185230947476 0.00609150496596999 0 0 0 0 0 0 0 0 0 0 0 0 0 0 0 0 0 0 0 0 0 0 0 0 0.0179338070784542 0 0 0 0.0124470380109604 0 0 0 0 0 0 0.00219358696038461 0 0 0 0 0 0 0 0 0 0 0 0 0 0 0 0.364574236398655 0 0 0 0 0 0 0 0 0 0 0 0 0 0 0 0 0 0 0 0 0 0 0 0 0 0 0 0 0 0 0 0 0 0 0.0179329692933294 0.0147764974480535 0 0 0 0 0 0 0 0 0 0 0 0 0 0 0 0 0 0 0 0 0 0 0 0 0 0 0 0 0 0 0 0 0 0 0 0 0 0 0 0 0 0 0 0 0 0 0 0 0 0 0 0 0 0 0 0 0 0 0 0 0.00446880604401381 0 0 0 0 0 0 0.0417677240667249 0 0 0 0 0 0 0 0 0 0 0 0 0 0 0 0 0 0 0 0 0 0 0 0 0 0 0 0 0 0 0 0 0 0 0 0 0 0 0 0 0 0 0 0 0 0 0 0 0 0 0 0 0 0 0 0 0 0 0 0.0215814558416866
0.00349019605793611 0 0.00127141781828492 0 0.00278471956760783 0.0249958303298628 0.00204404232081287 0 0 0 0.00397352157044989 0 0 0 0 0.00106483547430509 0 0.00207283636987349 0 0 0 0 0 0 0 0 0 0 0 0 0 0.00308836566042281 0.0385929401527924 0 0.0488484851034903 0 0 0 0 0 0 0 0 0 0.00117869703833008 0 0.00594017316966646 0 0.00630147264566037 0 0.0120665871511355 0 0 0 0.137733895342814 0 0.0100000678932097 0.0215662450230712 0 0 0 0 0 0 0 0 0 0 0 0 0 0.131414299726321 0 0 0 0 0 0 0 0 0 0 0.00367641598549451 0.00287531516756103 0 0 0.00607941649309769 0 0 0.012830048903654 0 0 0 0 0 0.00210660568169531 0 0 0 0 0.0395770264425888 0.0329242320287969 0 0 0 0 0 0 0 0 0 0 0 0 0 0 0 0 0 0 0 0 0 0 0 0 0 0 0.00283909168048867 0 0.00765177083736316 0 0 0.00749217925357395 0 0 0 0 0 0.00790487465383301 0.00411819884497729 0 0 0 0 0 0 0 0 0 0 0 0 0.0243723069970525 0.00647267252945052 0 0 0 0 0 0 0 0 0 0 0 0 0 0 0 0 0 0 0 0 0 0 0 0 0 0 0 0 0 0 0 0 0 0.0449546241461772 0.0100600477006809 0 0 0 0 0 0.00595078388585602 0 0 0 0 0 0 0 0 0 0 0 0.00177794133486916 0 0 0 0 0 0 0.00185964090010219 0 0 0 0 0 0 0 0 0 0 0 0 0 0 0 0 0 0 0 0 0 0 0 0 0 0.00179920751322583 0.00710183673465534 0.0112352812484068 0 0.00253146816449977 0.00161160390431741 0 0 0.00202775488774659 0 0.0499666912582693 0 0 0 0 0 0 0.149566067330817 0 0 0 0 0 0 0 0 0 0 0 0 0 0 0 0 0 0 0 0 0 0 0 0 0 0 0.0029583746887469 0 0 0 0 0 0 0 0 0 0.00367428085100689 0 0 0 0 0 0.00161197006954624 0 0 0 0.00515469098560071 0 0 0 0.0036493521467681 0 0.0135877105403669 0 0 0 0 0 0 0.0595718877926675
0.00453004680648799 0 0.00182676964324385 0.0166432574541528 0.0110223190089162 0.0207887643619446 0.00389890145744923 0.00755934191021309 0.00243825298918289 0.00852529851374041 0.0375523114349847 0 0.00617776559559603 0 0 0 0 0.00637959254404817 0 0 0 0 0 0 0.0171888633568016 0.00621390426846502 0 0 0 0.0120215527835372 0 0.10263035846769 0.130168642541332 0.0584531440292802 0 0 0 0 0 0 0.00521836005921888 0 0 0 0 0 0 0.012492622056937 0.0551691732169979 0 0.0100171662427099 0 0 0 0.00688938478215073 0 0.00962124941109093 0.00122866226774261 0 0 0 0 0 0 0 0 0 0 0 0 0 0.00206527976793424 0 0.00311007855122481 0.0147349894384462 0 0 0 0 0 0 0 0 0 0 0 0.00218370268433108 0 0 0.00363401935388164 0.00370846233251581 0 0.00271710460467697 0.00367507515816473 0.00314268696058339 0.00307029570244585 0 0 0 0 0.0732194741469177 0.0572666669475703 0 0.00391222399913756 0 0 0 0 0 0 0 0 0 0 0.0287980150157754 0 0 0 0 0 0 0 0 0 0 0 0.0266944179604649 0 0 0 0.0247457402754101 0 0 0.00344295013336312 0 0 0 0 0 0 0 0 0 0 0 0 0 0 0 0 0 0.00532886816264993 0.00550372096230045 0.0653968397341592 0 0 0 0 0 0 0 0 0 0 0 0 0 0 0 0 0 0 0 0 0 0 0 0 0 0 0 0 0 0 0 0 0 0 0.0133788846472651 0.0471150222710608 0 0 0 0 0 0.00429056664925991 0 0 0 0 0 0 0 0 0 0 0 0 0 0 0 0 0.00160310076888652 0 0 0 0 0 0 0 0 0 0 0 0 0 0 0 0 0 0 0 0 0 0 0 0 0 0 0 0 0 0 0 0 0 0 0 0 0 0 0 0 0 0 0 0 0.0393999902386887 0 0 0 0 0 0 0 0 0 0 0 0 0 0 0 0 0 0 0 0 0 0 0 0 0 0 0 0 0 0 0 0 0 0 0 0 0 0 0 0 0 0 0.00320611832897158 0 0 0 0 0 0 0 0 0 0 0 0 0 0 0 0 0
0 0 0 0 0 0 0 0 0 0 0 0 0 0 0 0 0 0 0 0 0 0 0 0 0 0 0 0 0 0 0 0 0 0 0 0 0 0 0 0 0 0 0 0 0 0 0 0 0 0 0 0 0.210405835841873 0 0 0 0 0 0 0 0 0 0 0 0 0 0 0 0 0 0 0 0 0 0 0 0 0 0 0 0 0 0.210932559482532 0 0.467084700732231 0 0 0 0 0 0 0 0 0 0 0 0 0 0 0 0 0 0 0 0 0 0 0 0 0 0 0 0 0 0 0 0 0 0 0 0 0 0 0 0 0 0 0 0 0 0 0 0 0 0 0 0 0 0 0 0 0 0 0 0 0 0 0 0 0 0 0 0 0 0 0 0 0 0 0 0 0 0 0 0 0 0 0 0 0 0 0 0 0 0 0 0 0 0 0 0 0 0 0 0 0 0 0 0 0 0 0 0 0 0 0 0 0 0 0 0 0 0 0 0 0 0 0 0 0 0 0 0 0 0 0 0 0 0 0 0 0 0 0 0 0 0 0 0 0 0 0 0 0 0 0 0 0.111576903943364 0 0 0 0 0 0 0 0 0 0 0 0 0 0 0 0 0 0 0 0 0 0 0 0 0 0 0 0 0 0 0 0 0 0 0 0 0 0 0 0 0 0 0 0 0 0 0 0 0 0 0 0 0 0 0 0 0 0 0 0 0 0 0 0 0 0 0 0 0 0 0 0 0 0 0 0 0 0 0 0
0 0 0 0 0 0.043428442796037 0 0 0 0.112657733873641 0.0126662397852895 0 0 0 0 0.00784986202389585 0 0 0 0 0 0 0 0 0 0 0 0 0 0 0 0 0 0 0 0 0 0.0977644663069343 0 0 0 0 0 0 0 0 0.0141656139568273 0 0 0 0 0 0 0 0 0 0 0 0 0 0 0.0150496143733893 0 0 0 0 0 0 0 0 0 0 0.0119970862896452 0.114514322422458 0 0.00332395443927696 0 0.0119771257906443 0.00490071852213254 0 0 0 0 0 0 0.0557050877492403 0 0.182464004390056 0 0 0 0 0 0.0168078355700808 0 0 0 0 0 0 0 0 0 0 0 0 0 0 0 0 0 0 0 0 0 0 0 0 0 0 0 0 0 0 0 0 0 0 0 0 0.144420728326972 0 0 0.137655796783281 0 0 0 0 0 0.0126513666001989 0 0 0 0 0 0 0 0 0 0 0 0 0 0 0 0 0 0 0 0 0 0 0 0 0 0 0 0 0 0 0 0 0 0 0 0 0 0 0 0 0 0 0 0 0 0 0 0 0 0 0 0 0 0 0 0 0 0 0 0 0 0 0 0 0 0 0 0 0 0 0 0 0 0 0 0 0 0 0 0 0 0 0 0 0 0 0 0 0 0 0 0 0 0 0 0 0 0 0 0 0 0 0 0 0 0 0 0 0 0 0 0 0 0 0 0 0 0 0 0 0 0 0 0 0 0 0 0 0 0 0 0 0 0 0 0 0 0 0 0 0 0 0 0 0 0 0 0 0 0 0 0 0 0 0 0 0 0 0 0 0 0 0 0 0 0 0 0 0 0 0 0 0 0 0 0 0 0
0 0 0 0.0674424463910728 0.00296789574018761 0.0012476815394554 0 0.0130653022300474 0.0103760465251285 0.00901761248364511 0.00443239866304983 0 0 0 0 0 0 0 0 0 0 0 0 0 0 0 0 0 0 0.0421710600202978 0.0246699877891222 0 0 0 0 0 0.0281089602428508 0 0 0 0 0 0 0 0 0 0 0 0 0 0 0 0 0 0 0 0 0 0.0208232476403433 0 0 0 0 0 0 0 0 0 0 0 0 0 0 0.00648038611598409 0 0 0 0 0 0 0 0 0 0 0 0.0978627335092294 0.0316639603255546 0.0552014314403358 0 0 0 0 0 0.161049588712993 0 0.00767146488224056 0.00548020101844763 0 0 0 0 0 0 0 0 0 0 0 0 0 0 0 0 0 0 0 0 0 0 0 0 0 0 0 0 0 0 0.0190481044056583 0 0 0.206257768018344 0 0 0.0867900142027552 0 0 0.00314350245578483 0 0 0.0140322956460775 0.00222910179159362 0 0 0 0.00160510688869273 0 0.00188842215680964 0.0404382444362879 0 0 0 0 0 0 0.0348350347280103 0 0 0 0 0 0 0 0 0 0 0 0 0 0 0 0 0 0 0 0 0 0 0 0 0 0 0 0 0 0 0 0 0 0 0 0 0 0 0 0 0 0 0 0 0 0 0 0 0 0 0 0 0 0 0 0 0 0 0 0 0 0 0 0 0 0 0 0 0 0 0 0 0 0 0 0 0 0 0 0 0 0 0 0 0 0 0 0 0 0 0 0 0 0 0 0 0 0 0 0 0 0 0 0 0 0 0 0 0 0 0 0 0 0 0 0 0 0 0 0 0 0 0 0 0 0 0 0 0 0 0 0 0 0 0 0 0 0 0 0 0 0 0 0 0 0 0 0 0 0 0 0 0 0 0 0 0 0 0 0 0 0 0
0 0 0 0 0 0 0 0 0 0 0 0 0 0 0 0.0464167660457937 0 0 0 0 0 0 0 0.100753661362302 0 0 0 0 0 0 0 0 0 0 0 0 0 0 0 0.104985177545792 0 0 0.0333732563177923 0 0.022093834925641 0 0 0 0 0.204858597610917 0 0 0 0 0 0 0 0 0 0 0 0 0 0.0827313419379844 0 0 0 0 0 0 0 0 0 0 0 0 0 0 0 0 0 0 0 0 0 0.00803626788164073 0 0 0 0 0 0 0 0 0 0 0 0 0 0 0 0 0 0 0 0 0 0 0 0 0 0 0 0 0 0 0 0 0 0 0 0 0 0 0 0 0 0 0 0 0 0 0 0 0.131975267414499 0 0 0 0 0 0 0 0 0 0 0 0 0.006213695958288 0 0 0 0 0 0 0.00672509857613714 0 0 0 0 0 0 0 0 0 0 0 0 0 0 0 0 0.0573498896240258 0 0 0 0 0 0 0 0 0 0 0 0 0 0 0 0 0 0 0 0 0 0 0 0 0 0 0 0 0 0 0 0 0.0926659549643361 0 0 0 0 0 0 0 0 0 0 0 0 0 0 0 0 0 0 0.0393584166571309 0 0 0 0 0 0 0 0 0 0 0 0 0 0 0 0 0 0 0 0 0 0 0 0 0 0 0 0 0 0 0 0 0 0 0 0 0 0 0 0 0 0 0 0 0 0 0 0 0 0 0 0 0 0 0 0 0 0 0 0.0624627731777192 0 0 0 0 0 0 0 0 0 0 0 0 0 0 0 0 0 0 0 0 0 0 0 0 0 0 0 0 0 0 0 0 0 0
0 0 0 0 0 0 0 0 0 0 0 0 0 0 0 0.0994144781152449 0 0 0 0 0 0.392892476913519 0 0.223495720395581 0 0 0 0 0 0 0 0 0 0 0 0 0 0 0.0998739066533604 0 0 0 0 0 0 0 0 0 0 0 0 0 0 0 0 0 0 0 0.0217642746748176 0 0 0 0 0 0 0 0 0 0 0 0 0 0.0380817083385089 0 0 0 0 0 0 0 0 0 0 0 0 0.00618525491950837 0 0 0 0.0115787880790434 0 0 0 0 0 0 0 0 0 0 0 0 0 0 0 0 0 0 0 0 0 0 0 0 0 0 0 0 0 0 0 0 0 0 0 0 0 0 0 0 0 0 0 0 0 0 0 0 0 0.00641844829191353 0 0 0 0.00828429598938325 0.0119241725082643 0 0 0 0 0 0 0 0 0 0.0158137787101671 0 0 0 0 0 0 0 0 0 0 0 0 0 0 0 0 0 0 0 0 0 0 0 0 0 0 0 0 0 0 0 0 0 0 0 0 0 0 0 0 0 0 0 0 0 0 0 0 0 0 0 0 0 0 0 0 0 0 0.0199465623841005 0 0 0 0 0 0 0 0.0165178269405903 0 0 0 0 0 0 0 0 0 0 0 0 0 0 0 0 0 0 0 0 0 0 0 0 0 0 0 0 0 0 0 0 0 0 0 0 0 0 0 0 0 0 0 0 0 0 0 0 0 0 0 0 0 0 0 0 0 0 0 0 0 0.0278083070859979 0 0 0 0 0 0 0 0 0 0 0 0 0 0 0 0 0 0 0 0 0 0 0 0 0 0 0 0 0 0 0 0 0 0
0 0 0 0 0 0 0 0 0 0 0 0 0.0494650986014885 0 0 0 0 0 0 0 0 0 0.0943638796599563 0 0 0 0 0 0 0 0 0.0405572143244119 0.0616651774030231 0 0.102965228368706 0 0 0 0 0 0 0.223163834894041 0 0 0 0 0 0 0.112232384247486 0 0 0 0 0 0 0 0 0 0 0 0 0 0 0 0 0 0 0 0 0 0 0 0 0 0.204351522293726 0 0 0 0 0 0 0 0 0 0 0 0 0 0 0 0 0 0 0 0 0 0 0 0 0 0 0.0437633184634134 0 0 0 0 0 0 0 0 0 0 0 0 0 0 0 0 0 0 0 0 0 0 0 0 0 0 0 0 0 0 0 0 0 0 0 0 0 0 0 0 0 0 0 0 0 0 0 0 0 0 0.0178609494419759 0.0496113923017707 0 0 0 0 0 0 0 0 0 0 0 0 0 0 0 0 0 0 0 0 0 0 0 0 0 0 0 0 0 0 0 0 0 0 0 0 0 0 0 0 0 0 0 0 0 0 0 0 0 0 0 0 0 0 0 0 0 0 0 0 0 0 0 0 0 0 0 0 0 0 0 0 0 0 0 0 0 0 0 0 0 0 0 0 0 0 0 0 0 0 0 0 0 0 0 0 0 0 0 0 0 0 0 0 0 0 0 0 0 0 0 0 0 0 0 0 0 0 0 0 0 0 0 0 0 0 0 0 0 0 0 0 0 0 0 0 0 0 0 0 0 0 0 0 0 0 0 0 0 0 0 0 0 0 0 0 0 0 0 0 0 0 0 0
0 0 0 0 0 0 0 0 0 0 0 0 0 0 0 0 0 0 0 0 0 0 0 0 0 0 0 0 0 0 0 0 0 0 0 0 0 0 0 0 0.384244106193977 0 0 0 0 0 0 0 0 0 0 0 0.219194152824253 0 0 0 0 0 0 0 0 0 0 0 0 0 0 0 0 0 0 0 0 0 0.300544124310831 0 0 0 0 0 0 0 0.0960176166709392 0 0 0 0 0 0 0 0 0 0 0 0 0 0 0 0 0 0 0 0 0 0 0 0 0 0 0 0 0 0 0 0 0 0 0 0 0 0 0 0 0 0 0 0 0 0 0 0 0 0 0 0 0 0 0 0 0 0 0 0 0 0 0 0 0 0 0 0 0 0 0 0 0 0 0 0 0 0 0 0 0 0 0 0 0 0 0 0 0 0 0 0 0 0 0 0 0 0 0 0 0 0 0 0 0 0 0 0 0 0 0 0 0 0 0 0 0 0 0 0 0 0 0 0 0 0 0 0 0 0 0 0 0 0 0 0 0 0 0 0 0 0 0 0 0 0 0 0 0 0 0 0 0 0 0 0 0 0 0 0 0 0 0 0 0 0 0 0 0 0 0 0 0 0 0 0 0 0 0 0 0 0 0 0 0 0 0 0 0 0 0 0 0 0 0 0 0 0 0 0 0 0 0 0 0 0 0 0 0 0 0 0 0 0 0 0 0 0 0 0 0 0 0 0 0 0 0 0 0 0 0 0 0 0 0
0 0 0 0 0 0 0 0 0 0 0 0 0 0 0 0 0 0 0 0 0 0 0 0.238153413359855 0 0 0 0 0 0 0 0 0 0 0 0 0 0 0.0386159633929587 0 0 0 0 0.0883399755150029 0 0 0 0 0 0.477067625241276 0 0 0 0 0 0 0 0 0 0 0 0 0 0.157823022490907 0 0 0 0 0 0 0 0 0 0 0 0 0 0 0 0 0 0 0 0 0 0 0 0 0 0 0 0 0 0 0 0 0 0 0 0 0 0 0 0 0 0 0 0 0 0 0 0 0 0 0 0 0 0 0 0 0 0 0 0 0 0 0 0 0 0 0 0 0 0 0 0 0 0 0 0 0 0 0 0 0 0 0 0 0 0 0 0 0 0 0 0 0 0 0 0 0 0 0 0 0 0 0 0 0 0 0 0 0 0 0 0 0 0 0 0 0 0 0 0 0 0 0 0 0 0 0 0 0 0 0 0 0 0 0 0 0 0 0 0 0 0 0 0 0 0 0 0 0 0 0 0 0 0 0 0 0 0 0 0 0 0 0 0 0 0 0 0 0 0 0 0 0 0 0 0 0 0 0 0 0 0 0 0 0 0 0 0 0 0 0 0 0 0 0 0 0 0 0 0 0 0 0 0 0 0 0 0 0 0 0 0 0 0 0 0 0 0 0 0 0 0 0 0 0 0 0 0 0 0 0 0 0 0 0 0 0 0 0 0 0 0 0 0 0 0 0 0 0 0 0 0 0 0
0 0 0 0 0 0 0 0 0 0 0 0 0 0 0 0 0 0 0 0 0 0 0 0 0 0 0 0 0 0 0 0 0 0 0 0 0 0 0 0 0 0 0.058112010499059 0 0 0.15820048359749 0 0 0 0.137765401149342 0.0238432575573533 0 0 0.102655054118248 0.0452583583280093 0 0 0.0564272858639567 0 0 0 0 0 0.0177448611587844 0 0.0464574259573974 0.0471498937579548 0 0 0 0 0.0106921215262757 0 0 0 0 0.0739849169336556 0 0 0 0 0 0 0 0 0 0 0 0 0 0 0 0 0 0 0 0 0 0 0 0 0 0 0 0 0.0717775015821778 0 0.116383029911413 0 0 0 0 0 0 0 0 0 0 0 0 0 0 0 0 0 0 0 0 0 0 0 0 0 0 0 0 0 0 0 0 0 0 0 0 0 0 0 0 0 0 0 0 0 0 0 0 0 0 0 0 0 0 0 0 0 0 0 0 0 0 0 0 0 0.0104802490338121 0 0 0 0 0 0 0 0 0 0 0 0 0 0 0 0 0 0 0 0 0 0 0 0 0 0 0 0 0 0 0 0 0 0 0 0.00896329210782401 0 0 0 0 0 0 0 0 0 0 0 0 0 0 0 0 0 0 0 0 0 0 0 0 0 0 0 0 0 0 0 0 0 0 0 0 0 0 0 0 0 0 0 0 0 0 0 0 0 0 0 0 0 0 0 0 0 0 0 0 0.0141048569172473 0 0 0 0 0 0 0 0 0 0 0 0 0 0 0 0 0 0 0 0 0 0 0 0 0 0 0 0 0 0 0 0 0 0 0 0 0 0 0 0 0 0 0 0 0 0 0
0 0 0 0 0 0 0 0 0 0 0 0 0.0103395065478662 0.0206311320710434 0 0.00751532404529034 0 0 0 0.00583369103622619 0 0 0 0 0 0 0 0 0 0 0 0 0 0.00476563104077896 0 0 0 0 0.0178953787260119 0 0 0 0 0 0 0 0 0.0421459536012995 0 0.0830302724506902 0 0 0 0 0.0115947141328952 0.0102842151719697 0 0 0 0 0 0 0 0 0 0.0222371431982718 0 0 0 0 0 0 0 0 0.0284173690116204 0 0.00882970756136429 0 0 0 0 0 0 0 0 0 0 0 0 0 0 0 0 0 0 0 0 0 0 0 0.00507192103560863 0 0 0 0 0 0 0 0 0 0 0 0 0 0 0 0 0 0 0 0 0 0 0 0 0 0 0 0.0548265189578052 0 0 0 0 0 0.0385988212711021 0 0 0 0 0 0 0 0 0 0 0 0 0.0112151081074477 0 0 0 0 0 0 0.0215479264336656 0 0 0 0 0 0 0 0 0 0 0 0 0 0.0446816694748125 0.00706115209841334 0.0829475190837366 0.0467772222215103 0 0.00717327199944253 0 0 0 0 0 0 0 0 0 0 0 0 0 0 0.00639567691918147 0 0.0504199197275199 0 0 0 0 0 0 0 0 0 0 0 0 0 0 0 0 0 0 0 0 0 0 0 0 0 0 0 0 0.0112939601568661 0 0 0 0.198574575283183 0 0 0 0 0.00891697851168311 0.0402082071651441 0 0 0.0102431830376498 0.0436137017818986 0 0 0 0 0 0 0 0 0 0 0 0 0 0 0 0 0 0 0 0 0 0 0 0.0067125289564907 0 0 0 0 0 0 0 0 0 0 0 0 0 0 0 0 0 0 0 0 0 0 0 0 0 0 0 0 0 0 0 0 0 0.0302000991815106 0 0 0 0 0 0 0 0 0 0 0 0 0 0 0 0 0 0 0 0 0 0 0 0 0 0
0 0 0 0 0 0 0 0 0 0 0 0 0 0 0 0 0 0 0 0 0 0 0 0 0 0 0 0 0 0 0 0 0 0 0 0 0 0 0 0 0 0 0 0.0995915399023167 0 0 0 0 0 0.0241973597211614 0 0 0 0 0 0 0 0 0.057765400099012 0 0.214508970574903 0 0 0.0126798548390993 0.01769445475604 0.00883887056369325 0 0 0 0 0 0 0 0 0 0 0 0.0286345989437338 0 0 0 0 0 0 0 0.019229813147393 0.00209522996339337 0.0365395084278296 0.00698243486195731 0.0148999940824279 0 0 0 0 0 0 0 0 0 0 0 0 0 0 0 0 0 0 0 0 0 0 0 0.01012724318687 0 0 0 0 0 0 0 0 0 0 0 0 0 0 0.0130591753330784 0.0602504694102413 0 0 0 0 0 0 0 0 0 0.00366373807675341 0.00513479981645461 0 0 0 0 0 0 0 0 0 0 0 0 0 0.0258048346907722 0 0 0 0 0 0 0 0 0 0 0 0 0 0.0631004811485445 0.0172399023378537 0.0530952962550274 0 0 0 0 0 0 0 0 0 0 0 0 0 0 0 0 0 0 0 0.0839000909895527 0 0 0 0 0 0 0 0 0 0 0 0 0 0 0.00798435548618881 0 0 0 0.0107476912411891 0.00454996953075582 0 0 0 0 0 0 0 0 0.0237582158991131 0 0 0 0.0532158961334089 0 0 0 0 0 0 0 0 0 0.0096374841674917 0 0 0 0 0 0 0 0 0 0 0 0 0 0 0 0 0 0 0 0 0 0 0 0 0 0 0 0 0 0 0 0 0 0 0 0 0 0 0 0 0 0 0 0 0 0 0 0 0 0 0 0 0 0 0 0 0 0.0110723264137437 0 0 0 0 0 0 0 0 0 0 0 0 0 0 0 0 0 0 0 0 0 0 0 0 0 0
0 0 0 0 0.0326437725701828 0 0 0 0 0.00830210156804476 0 0 0 0 0 0 0 0 0 0 0 0 0 0 0 0 0 0 0.0576647692392436 0 0 0 0 0.0074149431310553 0 0 0.00784997116357763 0 0 0 0 0 0 0 0 0 0 0 0 0 0.167229993497779 0 0 0 0.0145387789246212 0 0 0 0.0348348831237345 0 0 0.00220727480486688 0 0 0 0 0 0 0 0 0.00524329500055026 0.0102196287719024 0.00252841907905137 0.0837706790984523 0 0.00379025882817953 0 0.00666395611164648 0 0 0 0 0 0 0 0.00746155373440831 0 0.0153555506447395 0 0 0 0 0 0 0 0 0 0 0 0 0.0323806871921528 0.0375910067946832 0 0 0 0 0 0 0 0 0 0 0 0 0 0 0 0 0 0 0 0 0 0 0 0 0 0 0 0 0.0058064242273772 0.0331130060919038 0.0352737083055944 0.0164548498973097 0.0120613483597217 0 0 0 0 0 0.0382443243700465 0 0 0 0 0 0 0 0 0 0 0 0 0 0.0075628145501995 0 0 0 0 0 0 0 0 0 0 0 0 0 0 0 0 0 0 0 0 0 0 0 0 0 0 0 0 0 0 0 0 0 0 0 0 0 0 0 0 0 0 0 0 0 0 0 0 0 0 0 0 0 0 0 0 0 0 0 0.00951155027921645 0 0 0 0 0 0 0 0 0 0 0 0 0 0 0 0 0 0 0 0 0 0 0 0 0 0 0 0 0 0 0 0 0 0 0 0 0 0 0 0 0 0 0.125535353815547 0 0 0 0 0 0 0 0 0 0 0 0 0 0 0 0 0 0 0 0 0 0 0 0 0 0 0 0 0 0 0 0 0 0 0 0 0 0 0 0.00398260190374657 0 0.0284331731443297 0 0 0 0.025274504124009 0.0121682988944867 0.0117644507966385 0.00813394826311913 0 0 0 0 0 0 0.0311771492509944 0 0 0 0.0578109704468884
0 0 0 0 0 0 0 0 0 0 0 0 0.0211759627039287 0 0 0.00716304298913392 0 0 0 0 0 0 0.030881945056143 0 0 0.0201021278305266 0 0 0 0 0 0 0.0396741484030019 0 0.0479168943831095 0 0 0 0 0 0 0 0 0 0.0478442221355877 0 0 0 0 0 0 0 0 0 0 0 0 0 0 0 0 0 0 0 0 0 0 0 0 0 0 0 0 0 0.138203059250369 0 0 0 0 0 0 0 0 0 0 0 0 0 0 0 0.0204424914696698 0 0.0163146806921403 0 0 0.00821791266831763 0 0 0 0 0.0274057168568649 0.0377631409415468 0 0.0240823257280421 0 0 0 0 0 0 0 0 0 0 0 0 0 0 0 0 0 0 0 0 0 0 0.0377701601293375 0 0.038608850348459 0 0 0 0 0 0 0 0 0 0 0 0 0 0 0 0 0 0 0 0 0 0 0 0.0142497122868182 0.0166810066254854 0 0 0 0 0 0 0 0 0 0 0 0 0 0 0 0 0 0.0407770862160645 0 0 0 0 0 0 0 0 0 0 0 0 0 0 0 0 0 0 0 0 0 0 0 0 0 0 0 0 0.0138325721268336 0 0.0172411708109834 0.0223687574093719 0.154201304399851 0 0 0 0 0 0 0 0 0 0 0 0 0 0 0 0 0 0 0.0237524312065996 0 0 0 0 0 0 0 0 0 0 0 0 0 0 0 0 0 0 0 0 0 0 0 0 0 0 0 0 0 0 0 0 0 0 0 0 0 0 0 0 0 0 0 0 0 0 0 0 0 0 0 0 0 0 0 0 0 0 0 0.133329277331814 0 0 0 0 0 0 0 0 0 0 0 0 0 0 0 0 0 0 0 0 0 0 0 0 0 0 0 0 0 0 0 0 0 0
0 0 0 0 0 0 0 0 0 0 0 0 0.156318116204044 0 0 0 0 0 0 0 0 0 0.0687252923898335 0 0.143020215117939 0.0336294502315718 0 0 0 0 0 0.0889331923807566 0.0385262829916518 0.0221927850905624 0.162371368871561 0 0 0 0 0 0.0167407387884983 0 0 0 0 0 0 0 0 0 0 0 0 0 0 0 0.0150283356541964 0 0 0 0 0 0 0 0 0 0 0 0 0 0 0 0 0 0 0 0 0 0 0 0 0 0 0 0 0 0 0 0 0 0 0 0 0 0 0 0 0 0 0 0 0 0 0 0 0 0 0 0 0 0 0 0 0 0.0174036759026907 0 0 0 0.038727701234718 0.0402005670958652 0.0656322625350426 0 0 0 0 0 0.0535735597707981 0 0 0 0 0 0 0 0 0 0 0 0 0 0 0 0 0 0 0 0 0 0 0 0 0 0 0.022226701725953 0 0 0 0 0 0 0 0 0 0 0 0 0 0 0 0 0 0 0 0 0 0 0 0 0 0 0 0 0 0 0 0 0 0 0 0 0 0 0 0 0 0 0 0 0 0 0 0 0 0 0 0 0 0 0 0 0 0 0 0 0 0 0 0 0 0 0 0 0 0 0 0 0 0 0 0 0 0 0 0 0 0 0 0 0 0 0 0 0 0 0 0 0 0 0 0 0 0 0 0 0 0 0 0 0 0 0 0 0 0 0.0167497540143176 0 0 0 0 0 0 0 0 0 0 0 0 0 0 0 0 0 0 0 0 0 0 0 0 0 0 0 0 0 0 0 0 0 0 0 0 0 0 0 0 0 0 0 0 0 0 0 0 0 0 0 0 0
0 0 0 0 0 0 0 0 0 0 0 0 0 0.0316304771364568 0 0 0 0 0 0.00875226614973655 0.00707219570315033 0 0 0.0952127745233868 0 0 0 0 0 0 0 0 0 0 0 0 0 0 0.113164364974186 0 0 0 0.227754596561254 0.0999812909316943 0.0566268194343474 0.0278953566784292 0 0 0 0 0 0 0 0 0 0 0 0 0 0 0 0 0 0.149123972372756 0 0.0342356111863253 0.018941665728133 0 0 0 0 0 0 0 0 0 0 0.0244210046281711 0 0 0 0 0 0 0 0 0 0 0 0 0 0 0 0 0 0 0 0 0 0 0 0 0 0 0 0 0 0 0 0 0 0 0 0 0 0 0 0 0 0 0 0 0 0 0 0 0 0 0.0339557945890395 0 0 0 0 0 0.0255000711440188 0 0 0 0 0 0 0 0 0 0 0 0 0 0 0 0 0 0 0 0 0 0 0 0 0 0 0 0 0 0 0 0 0 0.01286890682013 0 0 0 0 0 0 0 0 0 0 0 0 0 0 0 0 0 0 0 0 0 0.0066587362983746 0 0 0 0 0 0 0 0 0 0 0 0 0 0 0 0 0 0 0 0 0 0 0 0 0 0 0 0 0 0 0 0 0.0184181315375903 0 0 0 0 0 0 0 0 0 0 0 0 0 0 0 0 0 0 0 0 0 0 0 0 0 0 0 0 0 0 0 0 0 0 0 0 0 0 0 0 0 0 0 0 0 0 0 0 0 0 0 0 0 0 0 0 0 0 0 0 0 0 0 0 0 0 0 0.00778596360282013 0 0 0 0 0 0 0 0 0 0 0 0 0 0 0 0 0 0 0 0 0 0 0 0 0 0
0 0 0 0.00428816717132035 0 0 0 0 0 0.00874141381394747 0.00500746893033821 0 0 0 0 0 0 0 0 0 0 0 0 0 0 0 0 0 0 0.00338363190861997 0 0 0.0102978636703542 0.0207758213135698 0.0144132477901646 0 0 0 0 0 0 0 0 0.0108047316872204 0 0 0.230663672122641 0 0 0 0 0 0 0 0.230328430842548 0 0 0.100862002026784 0 0 0.00489791401881522 0 0 0.00508917815923569 0 0 0 0 0 0 0 0.0268491327464633 0 0 0 0 0.00455048865108059 0 0 0 0 0 0 0 0 0 0 0 0 0 0 0 0 0 0 0 0 0 0 0 0.0310886592781529 0.0217974130161371 0 0 0 0 0 0 0 0 0 0 0 0 0 0 0 0 0 0 0 0 0 0 0 0 0 0 0 0 0.0138032146161424 0 0 0.00556871751042718 0 0 0 0 0 0.00694391846896263 0.0205451348424082 0 0 0 0 0 0 0 0 0 0 0 0 0.00996297379489554 0.0132678780598796 0 0 0 0 0 0 0 0 0 0 0 0 0 0 0 0 0 0 0 0 0 0 0 0 0 0 0 0 0 0 0 0 0 0.00787487652668235 0.0101996889161405 0 0 0 0 0 0 0 0 0 0 0 0 0 0 0 0 0 0 0 0 0 0 0 0 0 0 0 0 0 0 0 0 0 0 0 0 0 0 0 0 0 0 0 0 0 0 0 0 0 0 0 0 0.00204138343879225 0 0 0 0 0 0 0 0.0106446281615245 0 0 0 0 0 0 0.0809941895179592 0 0 0 0 0 0 0 0 0 0 0 0 0 0 0 0 0 0 0 0 0 0 0 0 0 0 0.00238211555793133 0 0 0 0 0 0 0 0 0 0.00179426238805028 0 0 0 0 0.00584535074899881 0 0 0 0.0133458460780543 0.00669761981137986 0.00364248899452532 0.00253390538749587 0 0 0 0.0111145047705127 0 0 0.00463763496500069 0 0 0 0.032320430296844
0 0 0 0 0 0 0 0 0 0 0 0 0 0 0 0 0 0 0 0 0 0 0 0 0 0 0 0 0 0 0 0 0 0 0 0 0 0 0 0 0 0 0 0 0 0 0 0 0 0 0 0 0 0 0 0 0 0 0 0 0 0 0 1 0 0 0 0 0 0 0 0 0 0 0 0 0 0 0 0 0 0 0 0 0 0 0 0 0 0 0 0 0 0 0 0 0 0 0 0 0 0 0 0 0 0 0 0 0 0 0 0 0 0 0 0 0 0 0 0 0 0 0 0 0 0 0 0 0 0 0 0 0 0 0 0 0 0 0 0 0 0 0 0 0 0 0 0 0 0 0 0 0 0 0 0 0 0 0 0 0 0 0 0 0 0 0 0 0 0 0 0 0 0 0 0 0 0 0 0 0 0 0 0 0 0 0 0 0 0 0 0 0 0 0 0 0 0 0 0 0 0 0 0 0 0 0 0 0 0 0 0 0 0 0 0 0 0 0 0 0 0 0 0 0 0 0 0 0 0 0 0 0 0 0 0 0 0 0 0 0 0 0 0 0 0 0 0 0 0 0 0 0 0 0 0 0 0 0 0 0 0 0 0 0 0 0 0 0 0 0 0 0 0 0 0 0 0 0 0 0 0 0 0 0 0 0 0 0 0 0 0 0 0 0 0 0 0 0 0 0 0 0 0 0 0 0 0 0 0 0 0 0 0 0 0 0 0
0 0 0 0 0 0 0 0 0 0 0 0 0 0 0 0 0 0 0 0 0 0 0 0 0 0 0 0 0 0 0 0 0 0 0 0.139004184055678 0 0 0 0 0 0.0524913161127694 0 0 0 0 0 0 0 0 0 0 0 0 0 0 0 0 0 0 0 0 0 0 0 0 0 0 0 0 0 0 0 0 0.0847511046534398 0 0 0 0 0 0 0.0841509136803141 0 0.308907667610218 0.277731429665522 0 0 0 0 0 0 0 0 0 0 0 0 0 0 0 0 0 0 0 0 0 0 0 0 0 0 0 0 0 0 0 0 0 0 0 0 0 0 0 0 0 0 0 0.0279244747564171 0 0 0 0 0 0 0 0 0 0 0 0 0 0 0 0 0 0 0 0 0 0 0 0 0 0 0 0 0 0 0 0 0 0 0 0 0 0 0 0 0 0 0 0 0 0 0 0 0 0 0 0 0 0 0 0 0 0 0 0 0 0 0 0 0 0 0 0 0.0250389094656411 0 0 0 0 0 0 0 0 0 0 0 0 0 0 0 0 0 0 0 0 0 0 0 0 0 0 0 0 0 0 0 0 0 0 0 0 0 0 0 0 0 0 0 0 0 0 0 0 0 0 0 0 0 0 0 0 0 0 0 0 0 0 0 0 0 0 0 0 0 0 0 0 0 0 0 0 0 0 0 0 0 0 0 0 0 0 0 0 0 0 0 0 0 0 0 0 0 0 0 0 0 0 0 0 0 0 0 0 0 0 0 0 0 0 0 0 0 0 0 0
0 0 0 0 0 0 0 0 0 0 0 0 0 0 0 0 0 0 0 0 0 0 0 0 0 0 0 0.041425433291853 0 0 0 0 0 0 0 0 0 0 0 0 0 0 0 0.135358965011098 0 0 0 0 0 0 0 0 0 0 0 0 0 0 0 0 0 0 0 0 0.0634277090598728 0.0432258121401934 0.234087302579232 0 0 0 0 0 0 0 0 0 0 0 0 0 0 0 0 0 0 0 0 0 0 0 0 0 0 0 0 0 0 0 0 0 0 0 0 0 0 0.334110100895377 0 0.113172144292032 0.0242720523180171 0 0 0 0 0 0 0 0 0 0 0 0 0 0 0 0 0 0 0 0 0 0 0 0 0 0 0 0 0 0 0 0 0 0 0 0 0 0 0 0 0 0 0 0 0 0 0 0 0 0 0 0 0 0 0 0 0 0 0 0 0 0 0 0 0 0 0 0 0 0 0 0 0 0 0 0 0 0 0 0 0 0 0 0 0 0 0 0 0 0 0 0 0 0 0 0 0 0 0 0 0 0 0 0 0 0 0 0 0 0 0 0 0 0 0 0 0 0 0 0 0 0 0 0 0 0 0 0 0 0 0 0 0 0 0 0 0 0 0 0 0 0 0 0 0 0 0 0 0 0 0 0 0 0.0109204804123248 0 0 0 0 0 0 0 0 0 0 0 0 0 0 0 0 0 0 0 0 0 0 0 0 0 0 0 0 0 0 0 0 0 0 0 0 0 0 0 0 0 0 0 0 0 0 0 0 0 0 0 0 0 0 0
0.00429711509872429 0 0 0.00555145107539491 0 0.0241832201301144 0 0 0 0.00953014097767159 0.0147269198780061 0 0 0 0 0.00253985777769168 0 0 0 0 0 0 0 0 0 0 0 0 0 0.00601429308521741 0 0 0.00570084409805427 0.0933687180339436 0.00390287130915915 0 0 0 0 0 0 0 0 0.00807484159123095 0.00194402742663163 0 0.00789550257919015 0 0 0 0.0906847723521686 0 0 0 0 0 0.00530189298172263 0.100087861702702 0 0 0 0 0 0 0 0 0 0.00587286607206199 0.00851329827573661 0 0 0.113131670036764 0 0 0 0 0.0393124483596073 0 0 0 0 0 0.00175891503174644 0.0016976758043552 0 0 0.0020203518290629 0 0 0.00183391805280167 0.00199637686440948 0.00134384614190197 0 0 0 0.00545376297946398 0 0 0 0 0.027080589235732 0.0230999458168904 0 0 0 0 0 0 0 0 0 0.00366132397593848 0 0 0 0 0 0 0 0 0 0 0 0 0 0 0 0.0067498612680696 0 0 0.0295908502967897 0 0 0.00918951809695293 0 0 0.00414824034218113 0.00454853167857278 0 0.0714218771958143 0.0132089452737782 0 0 0 0 0 0 0 0 0 0 0 0.000677837797204219 0 0.0188905492870632 0 0 0 0 0 0 0 0 0 0 0 0 0 0 0 0 0 0 0 0 0 0 0 0 0 0 0 0 0 0 0 0 0 0.0125047333895216 0.00120976641933861 0 0 0 0 0 0.00742669209532175 0 0 0 0 0 0 0 0 0 0 0 0 0 0 0 0 0 0 0.0161413149960437 0 0 0 0 0 0 0 0 0 0 0 0 0 0 0 0 0 0 0 0 0 0 0 0 0 0.00107882729222723 0.00352792682041949 0.00596831481737889 0 0.00169822583491407 0.00141185493576235 0 0 0.00155105706585071 0 0.0211356748396473 0 0 0 0 0 0 0.0833925566157654 0 0 0 0 0 0 0 0 0 0 0 0 0 0 0 0 0 0 0 0 0 0 0 0 0 0 0.00186107879580358 0 0 0 0 0 0 0 0 0 0.0024814464285893 0 0 0.00217270458410912 0 0.002313189162719 0 0 0 0.0073755148991392 0.00358650702918742 0.00173404537009651 0.00114670742216059 0 0 0 0.00939892093682453 0 0 0.00325878022049362 0 0 0 0.0286166302181642
0.0263554344661364 0 0 0 0 0 0.014816425292732 0 0 0 0.0292071699912871 0 0.212476734089062 0 0 0 0 0 0 0 0 0 0.041285937333337 0 0 0 0 0 0 0 0 0 0 0 0 0 0 0 0 0 0 0 0 0 0.0130692877162244 0 0 0 0 0 0 0 0 0 0 0 0.0404649427948602 0 0 0 0 0 0 0 0 0 0 0 0 0 0 0 0 0 0 0 0 0 0 0 0 0 0 0 0 0 0 0 0 0 0 0 0 0 0 0 0 0 0 0 0 0 0 0 0 0 0 0.0348740350427571 0 0 0 0 0 0 0.0324488525718568 0 0 0 0 0 0 0 0 0 0 0 0 0 0 0 0.0160742001166142 0 0 0 0 0 0 0 0 0 0 0 0 0 0 0 0 0 0 0 0 0 0 0 0 0 0 0 0 0 0 0 0 0 0 0 0 0 0 0 0 0 0 0 0 0 0 0 0 0 0 0 0 0 0 0 0 0.0158069194781652 0 0.013871267791955 0 0 0 0 0 0.00831933507640582 0 0 0 0 0 0 0 0 0 0 0 0.398247503741875 0 0 0 0 0 0 0 0 0 0 0 0 0 0 0 0 0 0 0 0 0 0 0 0 0 0 0 0 0 0 0 0 0 0 0 0 0 0 0 0 0 0 0 0 0 0 0 0 0 0 0 0 0.102681954496732 0 0 0 0 0 0 0 0 0 0 0 0 0 0 0 0 0 0 0 0 0 0 0 0 0 0 0 0 0 0 0 0 0 0 0 0 0 0 0 0 0 0 0 0 0 0 0 0 0 0 0 0 0 0 0 0 0
0.016555627912715 0 0 0 0 0.0691488001360266 0.00661567894757677 0 0 0.0108936059593512 0 0 0 0 0 0 0 0.00832360422690016 0 0 0 0 0 0 0 0 0 0 0.00608263385811935 0 0 0.0210438355612807 0 0.0312758043082564 0.0251466557103946 0 0 0 0 0 0 0 0 0 0 0 0 0 0.0133458633173927 0 0 0 0 0 0.0244610970178158 0.0246311949420705 0 0 0 0 0 0 0 0 0 0 0 0 0 0 0 0.45990845736026 0 0 0 0 0 0 0 0 0 0 0 0 0 0 0 0 0 0 0 0 0 0 0 0 0 0 0 0 0 0 0 0 0 0 0 0 0 0 0 0 0 0 0 0 0 0 0 0 0 0 0 0 0 0 0 0 0.00647391439870012 0 0.0279386069598658 0 0 0.043701356129189 0 0 0 0 0 0 0 0 0 0 0 0 0 0 0 0 0 0 0 0 0 0 0 0 0 0 0 0 0 0 0 0 0 0 0 0 0 0 0 0 0 0 0 0 0 0 0 0 0 0 0 0 0 0 0 0.0362003039778939 0 0 0 0 0 0.0860401673196669 0 0 0 0 0 0 0 0 0 0 0 0.0400959794670918 0 0 0 0 0 0 0.0323224804175872 0 0 0 0 0 0 0 0 0 0 0 0 0 0 0 0 0 0 0 0 0 0 0 0 0 0 0 0 0 0 0 0 0 0 0 0 0 0 0 0 0 0 0.00979433207184536 0 0 0 0 0 0 0 0 0 0 0 0 0 0 0 0 0 0 0 0 0 0 0 0 0 0 0 0 0 0 0 0 0 0 0 0 0 0 0 0 0 0 0 0 0 0 0 0 0 0 0 0 0 0 0 0 0 0 0 0
0 0 0 0.00531357807385355 0 0 0 0 0 0.0279208714439034 0.0109236693556649 0 0 0 0 0 0 0 0 0 0 0 0 0 0 0 0 0 0 0.00787116514471736 0 0 0 0.0512084841107504 0.00243805293253457 0 0 0 0 0 0 0 0 0.0352639693315267 0 0 0 0 0 0 0.139098107627044 0 0 0 0.350580882645931 0 0 0 0 0 0 0 0 0 0 0 0 0 0 0 0 0.0813784044201276 0 0 0 0 0.0321080933381859 0 0 0 0 0 0.00131530869816648 0 0 0 0 0 0 0 0 0 0 0 0 0 0 0 0 0 0.00670906131969648 0.00942125018007493 0 0 0 0 0 0 0 0 0 0 0 0 0 0 0 0 0 0 0 0 0 0 0 0 0 0 0 0 0.0349556097971712 0 0 0.0270158855741696 0 0 0 0 0 0.0467286210432654 0.0142903242235183 0 0 0 0 0 0 0 0 0 0 0 0 0 0.0362678759708449 0 0 0 0 0 0 0 0 0 0 0 0 0 0 0 0 0 0 0 0 0 0 0 0 0 0 0 0 0 0 0 0 0 0 0.00176081600683053 0 0 0 0 0 0 0 0 0 0 0 0 0 0 0 0 0 0 0 0 0 0 0 0 0.00443539257629198 0 0 0 0 0 0 0 0 0 0 0 0 0 0 0 0 0 0 0 0 0 0 0 0 0 0 0 0.00398949889173287 0 0 0 0 0 0 0 0.0152234918123317 0 0 0 0 0 0 0.0350456606321824 0 0 0 0 0 0 0 0 0 0 0 0 0 0 0 0 0 0 0 0 0 0 0 0 0 0 0 0 0 0 0 0 0 0 0 0 0.00332887628104691 0 0 0 0 0 0 0 0 0 0 0 0 0 0 0 0.0154070485684366 0 0 0 0 0 0 0
0.0020656906856363 0 0 0.00423530756360906 0 0.00268882145072547 0 0 0 0.00206082451525778 0 0 0 0 0 0.0013674289861101 0 0 0 0 0 0 0 0.00446214703276966 0 0 0 0 0 0 0.00606975580679365 0 0 0 0 0 0 0.0214918468108599 0 0.00306363337523506 0 0 0 0 0 0.0161433206526871 0.0186539461330586 0 0 0 0 0 0 0 0 0 0 0 0 0 0.0156866296296369 0 0 0.00174280095801339 0 0 0 0 0 0 0 0 0 0.00698548262297364 0 0 0 0.00466275607071826 0 0 0 0 0 0 0 0.101280978699813 0.0167935501040364 0.0615346585804935 0.0234972475521022 0.183147229024804 0 0 0.00293857872731888 0.0228466819439619 0 0.00516004150299923 0 0 0 0 0 0 0.0308270231875817 0 0 0 0 0 0 0 0 0 0 0 0 0 0 0 0 0 0 0 0 0 0 0 0 0.0107208025761085 0 0.00273108984590998 0.00873462242054965 0.00396454899458195 0.00369492585687101 0 0 0 0.00262373491525875 0 0 0.00474202134370077 0.0691101265397037 0 0.0194248434809969 0.208166481721828 0 0 0.0534833815660029 0.023708271829142 0.00223527901744592 0 0 0 0 0 0.0215654946351114 0.00568799363959254 0 0 0 0 0 0 0 0 0 0 0 0 0 0 0 0 0 0 0 0 0 0 0 0 0 0 0 0 0 0 0 0 0 0 0 0 0 0 0 0 0 0 0 0 0 0 0 0 0 0 0 0 0 0 0 0 0 0 0 0 0 0 0 0 0 0 0 0 0 0 0 0 0 0 0 0 0 0 0 0 0 0 0 0 0 0 0 0 0 0 0 0 0 0 0 0 0 0 0 0 0 0 0 0 0 0 0 0 0 0 0 0 0 0 0 0 0 0 0 0 0 0 0 0 0 0 0 0 0 0 0 0 0 0 0 0 0 0 0 0 0 0 0 0 0 0 0 0 0 0 0 0 0 0 0 0 0 0 0 0 0 0
0 0 0 0 0 0 0 0 0 0 0 0 0 0 0 0 0.0671912312802779 0 0 0 0.219857898337142 0 0 0 0 0 0.00381577012982957 0 0 0 0 0 0 0 0 0 0 0 0 0 0 0 0 0 0 0 0 0 0 0 0 0 0 0 0 0 0 0 0 0 0.0521470227626918 0 0.151236440827939 0 0 0 0 0 0 0.0128330963164346 0 0 0 0 0 0 0 0.045564664893845 0 0 0 0 0 0 0 0 0 0 0 0 0 0 0 0 0 0 0 0 0 0 0 0 0 0 0 0 0 0 0 0 0 0.0634770906144716 0 0.0598111151026902 0 0 0 0 0 0 0 0 0.0925142557572165 0.0188813148803425 0.105286439743667 0 0 0 0 0.0102450217660622 0 0 0 0 0.018763289820865 0 0 0 0 0 0 0 0 0 0 0 0 0 0 0 0 0 0 0 0 0 0 0 0 0 0 0 0 0 0 0 0 0 0 0 0 0 0 0.0182292896414829 0 0 0 0 0 0 0 0 0 0 0 0 0 0 0 0 0 0 0 0 0 0 0 0 0 0 0 0 0 0 0 0 0 0 0 0 0 0 0 0 0 0 0 0 0 0 0 0 0 0 0 0 0 0 0 0 0 0 0 0 0 0 0 0 0 0 0 0 0 0 0 0 0 0 0 0 0 0 0 0 0 0 0 0 0 0 0 0 0 0 0 0 0 0 0.0203360303241626 0.0197912527851756 0 0 0 0 0 0 0 0 0 0 0.0200187750157045 0 0 0 0 0 0 0 0 0 0 0 0 0 0 0 0 0 0 0 0 0 0 0 0 0 0 0 0 0 0 0 0 0 0 0 0 0
0 0 0 0 0 0 0 0 0 0 0 0 0 0 0 0 0 0 0 0 0.0538783730143598 0 0 0 0 0 0 0.0134425573243924 0 0 0 0 0 0 0 0 0 0 0 0 0 0 0 0 0 0.270664620380921 0 0 0 0 0.00858545732361838 0 0 0 0 0 0 0 0.0708256530655132 0.0603983863602334 0 0 0.0687929691162224 0 0 0 0 0 0.0244717619879033 0 0 0 0 0 0 0 0.0104357123808017 0.0901150771543402 0 0 0 0 0 0 0 0.0278801036602322 0.00245895673567841 0.0469159436916871 0.00980485553862615 0.0175375277552519 0 0 0 0 0 0 0 0 0 0 0 0 0 0 0 0 0 0 0 0 0 0.0348282101014428 0 0.0352815915492881 0 0 0 0 0 0 0 0 0 0 0 0 0 0 0 0.0205589432942177 0 0 0 0 0.0446361532526603 0 0 0 0 0 0.0210594692266994 0 0 0 0 0 0 0 0 0 0 0 0 0 0.0674276770859106 0 0 0 0 0 0 0 0 0 0 0 0 0 0 0 0 0 0 0 0 0 0 0 0 0 0 0 0 0 0 0 0 0 0 0 0 0 0 0 0 0 0 0 0 0 0 0 0 0 0 0 0 0 0 0 0 0 0 0 0 0 0 0 0 0 0 0 0 0 0 0 0 0 0 0 0 0 0 0 0 0 0 0 0 0 0 0 0 0 0 0 0 0 0 0 0 0 0 0 0 0 0 0 0 0 0 0 0 0 0 0 0 0 0 0 0 0 0 0 0 0 0 0 0 0 0 0 0 0 0 0 0 0 0 0 0 0 0 0 0 0 0 0 0 0 0 0 0 0 0 0 0 0 0 0 0 0 0 0 0 0 0 0
0 0 0 0 0 0.0619855251212259 0 0 0 0.0843492035449821 0 0 0 0 0 0.0490114925633172 0 0 0 0 0 0 0 0 0 0 0 0 0 0 0 0 0 0 0 0 0.0298167977049068 0 0 0 0 0 0 0 0 0 0.00789149660064137 0 0 0 0 0 0 0 0 0 0 0 0 0 0 0 0 0.0701447262821983 0 0 0 0 0 0 0.131715293551478 0 0.160424080033195 0.0727936737010055 0 0 0 0 0.0319519246528461 0 0 0 0 0 0 0.0380292511833195 0 0.0230458390804677 0 0 0 0 0 0 0 0 0 0 0 0 0.00567064734576087 0 0 0 0 0 0 0 0 0 0 0 0 0 0 0 0 0 0 0 0 0 0.00902306187207973 0 0 0 0 0 0 0 0 0 0 0.0104093043033521 0.023110959913878 0 0 0 0 0 0 0 0 0 0 0 0 0 0 0 0 0 0 0 0 0 0 0 0 0 0 0 0 0 0 0 0 0 0 0 0 0 0 0 0 0 0 0 0 0 0 0 0 0 0 0 0 0 0 0 0 0 0 0 0 0 0 0 0 0.0109997083081628 0.0145702389742291 0 0 0 0.0297099930794318 0 0 0 0 0 0 0 0.082018215055468 0 0 0 0 0 0 0 0 0.029082996218534 0 0 0 0 0 0 0 0 0 0 0 0 0 0 0 0 0 0 0 0 0 0 0 0 0 0 0 0 0 0 0 0 0 0 0 0.00667884463061638 0 0 0 0 0 0 0 0 0 0 0 0 0 0 0 0 0 0 0 0 0 0 0 0 0 0.0175667262789031 0 0 0 0 0 0 0 0 0 0 0 0 0 0 0 0 0 0 0 0 0 0 0 0 0 0 0 0 0 0 0 0 0 0
0 0 0 0 0 0 0 0 0 0 0 0 0 0 0 0 0 0 0 0 0.42831099860976 0 0 0 0 0 0 0 0 0 0 0 0 0 0 0 0 0 0 0 0 0 0 0 0 0 0 0 0 0 0 0 0 0 0 0 0 0 0 0.210745650496742 0.0827657030214649 0 0 0 0 0 0 0 0 0 0 0 0 0 0 0 0 0.0998952157198349 0 0 0 0 0 0 0 0 0 0 0 0 0 0 0 0 0 0 0 0 0 0 0 0 0 0 0 0 0 0 0 0 0 0.0287760416543064 0 0.0278349175504365 0 0 0 0 0 0 0 0 0 0 0 0 0 0 0 0 0 0 0 0 0.121671472947455 0 0 0 0 0 0 0 0 0 0 0 0 0 0 0 0 0 0 0 0 0 0 0 0 0 0 0 0 0 0 0 0 0 0 0 0 0 0 0 0 0 0 0 0 0 0 0 0 0 0 0 0 0 0 0 0 0 0 0 0 0 0 0 0 0 0 0 0 0 0 0 0 0 0 0 0 0 0 0 0 0 0 0 0 0 0 0 0 0 0 0 0 0 0 0 0 0 0 0 0 0 0 0 0 0 0 0 0 0 0 0 0 0 0 0 0 0 0 0 0 0 0 0 0 0 0 0 0 0 0 0 0 0 0 0 0 0 0 0 0 0 0 0 0 0 0 0 0 0 0 0 0 0 0 0 0 0 0 0 0 0 0 0 0 0 0 0 0 0 0 0 0 0 0 0 0 0 0 0 0 0 0 0
0 0 0 0 0 0 0 0 0 0 0 0 0 0 0 0 0 0 0 0 0 0 0 0.0980599296068818 0 0 0 0 0 0 0 0 0 0 0 0 0 0 0.0637409311453062 0 0 0 0.105087340412177 0.0179615587752115 0 0.020387832598537 0 0 0 0.207988969528949 0.0113676495489069 0.0133134611999936 0 0 0 0 0 0 0.0100271954396099 0 0 0.0604477454674188 0 0 0 0 0 0 0 0 0.0401201545634957 0 0.0559329476847706 0 0 0 0 0 0.0298670532664991 0 0 0 0 0 0 0 0 0 0 0 0 0 0 0 0 0 0 0 0 0 0 0 0 0 0 0 0 0 0 0 0 0 0 0 0 0 0 0 0 0 0 0 0 0 0 0 0 0 0 0 0 0 0 0 0 0 0 0 0 0 0 0 0 0 0 0 0 0 0 0 0 0 0 0 0.0102397483923226 0 0 0 0 0 0 0 0 0 0 0 0 0 0 0 0 0.0662643462421714 0 0 0 0 0 0 0 0 0 0 0 0 0 0 0 0 0 0 0 0 0 0 0 0 0 0 0 0 0.0105608640257556 0 0 0 0.0254783356535605 0 0 0 0 0 0 0 0.0189492237726505 0 0 0 0 0 0 0 0 0.0266723790086476 0 0.0955842657813554 0 0 0 0 0 0 0 0 0 0 0 0 0 0 0 0 0 0 0 0 0 0 0 0 0 0 0 0 0 0 0 0 0 0 0 0 0 0 0 0 0 0 0 0 0 0 0 0 0 0 0 0 0 0 0 0 0 0 0 0.0119480678857786 0 0 0 0 0 0 0 0 0 0 0 0 0 0 0 0 0 0 0 0 0 0 0 0 0 0 0 0 0 0 0 0 0 0
0 0 0 0 0 0 0 0 0 0 0 0 0 0 0 0 0 0 0 0 0.0447952299885938 0 0 0 0 0 0 0 0 0 0 0 0 0 0 0 0 0 0 0 0 0 0 0 0 0.0954127699259439 0 0 0 0 0 0 0 0.16328876220626 0 0 0 0 0 0 0 0 0 0 0 0.144575483475439 0.317015435287699 0 0 0 0 0 0 0 0 0 0.0447680796567903 0 0 0 0 0 0 0 0 0 0 0 0 0 0 0 0 0 0 0 0 0 0 0 0 0 0 0 0 0 0 0 0 0 0 0 0 0 0 0 0 0 0 0 0 0 0 0 0 0 0 0 0 0.0657366046926604 0 0 0 0 0 0 0 0 0 0 0 0 0 0 0 0 0 0 0 0 0 0 0 0 0 0 0 0 0 0 0 0 0 0 0 0 0 0 0 0 0 0 0 0 0 0 0 0 0 0 0 0 0 0 0 0 0 0 0 0 0 0 0 0 0 0 0 0 0 0 0 0 0 0 0 0 0 0 0 0.0726919213077799 0 0 0 0 0 0 0 0 0 0 0 0 0 0 0 0 0 0 0 0 0 0 0 0 0 0 0 0 0 0 0 0 0 0 0 0 0 0 0 0 0 0 0 0 0 0 0 0 0 0 0 0 0 0 0 0 0 0 0 0 0 0 0 0 0 0 0 0 0 0 0.0517157134588326 0 0 0 0 0 0 0 0 0 0 0 0 0 0 0 0 0 0 0 0 0 0 0 0 0 0 0 0 0 0 0 0 0 0 0 0 0
0 0 0 0 0 0 0 0 0 0 0 0 0 0 0 0 0 0 0 0 0 0 0 0 0 0 0 0 0 0 0 0 0 0 0 0 0 0 0 0 0 0 0 0.074269102786403 0.0334071290098625 0.0224458040550977 0 0 0 0.0754140979447765 0 0 0 0.0524070250343072 0 0 0 0 0 0 0 0 0 0 0.0680869260179956 0 0.513403358156444 0 0 0 0 0 0 0 0 0 0 0 0 0 0 0 0 0 0 0 0 0 0 0 0 0 0 0 0 0 0 0 0 0 0 0 0 0 0 0.0429143728573274 0 0 0 0 0 0 0 0 0 0 0 0 0 0 0 0 0 0 0 0 0 0 0.0844764558889535 0 0 0 0 0 0 0 0 0 0 0 0 0 0 0 0 0 0 0 0 0 0 0 0 0 0 0 0 0 0 0 0 0 0 0 0 0 0 0 0.0228756826553322 0 0 0 0 0 0 0 0 0 0 0 0 0 0 0 0 0 0 0 0 0 0 0 0 0 0 0 0 0 0 0 0 0 0 0 0 0 0 0 0 0.0103000455935004 0 0 0 0 0 0 0 0 0 0 0 0 0 0 0 0 0 0 0 0 0 0 0 0 0 0 0 0 0 0 0 0 0 0 0 0 0 0 0 0 0 0 0 0 0 0 0 0 0 0 0 0 0 0 0 0 0 0 0 0 0 0 0 0 0 0 0 0 0 0 0 0 0 0 0 0 0 0 0 0 0 0 0 0 0 0 0 0 0 0 0 0 0 0 0 0 0 0 0 0 0 0 0 0 0 0 0 0
0 0 0 0 0 0 0 0 0 0 0 0 0 0 0 0 0 0 0 0 0.0635783248583006 0 0 0 0 0 0 0 0 0 0 0 0 0 0 0 0 0 0 0 0 0 0 0.0605614253025277 0 0 0 0 0 0.0335239325757828 0 0 0 0.228027138684955 0 0 0 0 0 0 0 0 0 0 0.119953194223413 0.412497233496579 0 0 0 0 0 0 0 0 0 0 0 0 0 0 0 0 0 0 0 0 0 0 0 0 0 0 0 0 0 0 0 0 0 0 0 0 0 0 0 0 0 0 0.0128353277852503 0 0 0 0 0 0 0 0 0 0 0 0 0 0 0 0 0 0 0 0 0 0 0 0 0 0 0 0 0 0 0 0 0 0 0 0 0 0 0 0 0 0 0 0 0 0 0 0 0 0 0 0 0 0 0 0 0 0 0 0.0221982622136942 0 0 0 0.011371025375545 0.0211655561736242 0 0 0 0 0 0 0 0 0 0 0 0 0 0 0 0 0 0 0 0 0 0 0 0 0 0 0 0 0 0 0 0 0 0 0 0.0142885793103292 0 0 0 0 0 0 0 0 0 0 0 0 0 0 0 0 0 0 0 0 0 0 0 0 0 0 0 0 0 0 0 0 0 0 0 0 0 0 0 0 0 0 0 0 0 0 0 0 0 0 0 0 0 0 0 0 0 0 0 0 0 0 0 0 0 0 0 0 0 0 0 0 0 0 0 0 0 0 0 0 0 0 0 0 0 0 0 0 0 0 0 0 0 0 0 0 0 0 0 0 0 0 0 0 0 0 0 0
0.0280983730832443 0 0 0 0 0.0847198277013595 0 0 0 0 0 0 0 0 0 0 0 0 0 0 0 0 0 0 0 0 0 0 0.0229407577695498 0 0 0 0 0 0 0 0 0 0 0 0 0 0 0 0 0 0 0 0 0 0 0 0 0 0.097263599134307 0 0 0 0 0 0 0 0 0 0 0 0 0 0.328918746858972 0 0 0.153351724141722 0 0 0 0 0 0 0 0 0 0 0 0 0 0 0 0 0 0 0 0 0 0 0 0 0 0 0 0 0 0 0 0 0 0 0 0 0 0.157123305592469 0 0.0955267491497659 0 0 0 0 0 0 0 0 0 0 0 0 0 0 0 0 0 0 0 0 0 0 0 0 0 0 0 0 0 0 0 0 0 0 0 0 0 0 0 0 0 0 0 0 0 0 0 0 0 0 0 0 0 0 0 0 0 0 0 0 0 0 0 0 0 0 0 0 0 0 0 0 0 0 0 0 0 0 0 0 0 0 0 0 0 0 0 0 0 0 0 0 0 0 0 0 0 0 0 0 0 0 0 0 0 0 0 0 0 0 0 0 0 0 0 0 0 0 0 0 0 0 0 0 0 0 0 0 0 0 0 0 0 0 0 0 0 0 0 0 0 0 0 0 0 0 0 0 0.0320569165686106 0 0 0 0 0 0 0 0 0 0 0 0 0 0 0 0 0 0 0 0 0 0 0 0 0 0 0 0 0 0 0 0 0 0 0 0 0 0 0 0 0 0 0 0 0 0 0 0 0 0 0 0 0 0 0 0 0
0 0 0 0 0 0 0 0 0 0 0 0 0 0 0 0 0 0 0 0 0 0 0 0 0 0 0 0 0.0949533763139262 0 0 0 0 0 0 0 0 0 0 0 0 0 0 0 0 0 0 0 0 0 0 0 0 0 0.0700854828568015 0 0 0 0 0 0.0452511896701507 0 0 0 0 0 0 0.163500320346107 0 0.482236959741545 0 0.0459269545822193 0 0 0 0 0.0346382400443775 0 0 0 0 0 0 0 0 0 0 0 0 0 0 0 0 0 0 0 0 0 0 0 0 0 0 0 0 0 0 0 0 0 0 0.0634074764448722 0 0 0 0 0 0 0 0 0 0 0 0 0 0 0 0 0 0 0 0 0 0 0 0 0 0 0 0 0 0 0 0 0 0 0 0 0 0 0 0 0 0 0 0 0 0 0 0 0 0 0 0 0 0 0 0 0 0 0 0 0 0 0 0 0 0 0 0 0 0 0 0 0 0 0 0 0 0 0 0 0 0 0 0 0 0 0 0 0 0 0 0 0 0 0 0 0 0 0 0 0 0 0 0 0 0 0 0 0 0 0 0 0 0 0 0 0 0 0 0 0 0 0 0 0 0 0 0 0 0 0 0 0 0 0 0 0 0 0 0 0 0 0 0 0 0 0 0 0 0 0 0 0 0 0 0 0 0 0 0 0 0 0 0 0 0 0 0 0 0 0 0 0 0 0 0 0 0 0 0 0 0 0 0 0 0 0 0 0 0 0 0 0 0 0 0 0 0 0 0 0 0 0 0 0 0
0 0 0 0 0 0 0 0 0 0 0 0 0 0 0 0 0.0207001504840796 0 0.214680780904169 0 0.0405544016518119 0 0 0 0 0 0 0 0.0280460864616934 0 0 0 0 0 0 0 0 0 0 0 0 0 0 0 0 0 0 0 0 0 0 0 0 0 0 0 0 0 0 0.0112983041791257 0 0 0 0 0 0 0 0 0.198235633334012 0 0 0 0 0 0 0 0.0216285162297506 0 0 0 0 0 0 0 0 0 0 0 0 0 0 0 0 0 0 0 0 0 0 0 0 0 0 0 0 0 0 0 0 0 0.0358488441044556 0.238407124461569 0 0.0439445791207506 0 0 0 0 0 0 0 0 0 0 0.132363467779924 0 0 0 0 0 0 0 0 0 0.0142921112886591 0 0 0 0 0 0 0 0 0 0 0 0 0 0 0 0 0 0 0 0 0 0 0 0 0 0 0 0 0 0 0 0 0 0 0 0 0 0 0 0 0 0 0 0 0 0 0 0 0 0 0 0 0 0 0 0 0 0 0 0 0 0 0 0 0 0 0 0 0 0 0 0 0 0 0 0 0 0 0 0 0 0 0 0 0 0 0 0 0 0 0 0 0 0 0 0 0 0 0 0 0 0 0 0 0 0 0 0 0 0 0 0 0 0 0 0 0 0 0 0 0 0 0 0 0 0 0 0 0 0 0 0 0 0 0 0 0 0 0 0 0 0 0 0 0 0 0 0 0 0 0 0 0 0 0 0 0 0 0 0 0 0 0 0 0 0 0 0 0 0 0 0 0 0 0 0 0 0 0 0 0 0 0
0 0 0 0 0 0.0193011526496854 0 0 0 0.0391350424809393 0 0 0 0 0 0.0390477943970729 0 0 0 0 0 0 0 0 0 0 0 0 0 0 0 0 0 0 0 0 0 0 0 0 0 0 0 0 0 0 0.0302863265819857 0 0 0 0 0 0 0 0 0 0 0 0 0 0 0.212801921247246 0 0.075217146786865 0 0 0 0 0 0 0 0 0 0.0142493694058216 0 0 0 0 0 0 0 0 0 0 0 0.025750165459536 0 0.0346447580333849 0 0 0 0 0 0 0 0 0 0 0 0 0 0 0 0 0 0 0 0 0 0 0 0 0 0 0 0 0 0 0 0 0 0 0.0190876742531121 0 0 0 0 0 0 0 0 0 0 0 0.378346722695728 0 0 0.0752692095746738 0.0368627164339485 0 0 0 0 0 0 0 0 0 0 0 0 0 0 0 0 0 0 0 0 0 0 0 0 0 0 0 0 0 0 0 0 0 0 0 0 0 0 0 0 0 0 0 0 0 0 0 0 0 0 0 0 0 0 0 0 0 0 0 0 0 0 0 0 0 0 0 0 0 0 0 0 0 0 0 0 0 0 0 0 0 0 0 0 0 0 0 0 0 0 0 0 0 0 0 0 0 0 0 0 0 0 0 0 0 0 0 0 0 0 0 0 0 0 0 0 0 0 0 0 0 0 0 0 0 0 0 0 0 0 0 0 0 0 0 0 0 0 0 0 0 0 0 0 0 0 0 0 0 0 0 0 0 0 0 0 0 0 0 0 0 0 0 0 0 0 0 0 0 0 0 0 0 0 0 0 0 0 0
0.0459877459964624 0 0.0019772445748602 0.0178017836015961 0 0.0644875637999331 0.0102437487962086 0 0 0 0.00617107514334269 0 0 0 0 0 0 0 0 0 0 0 0 0 0 0 0 0 0.00199167365944852 0 0 0.00500521232390171 0 0.13122561469379 0.00172344768693973 0 0 0 0 0 0 0 0 0.00281005309562528 0 0 0.00817527541196966 0 0 0 0.0155715736886814 0 0 0 0.166647814744346 0 0.146839145340704 0.0342229762792273 0 0 0 0 0 0 0 0 0 0.0136396695592553 0.00821774864167105 0 0 0 0 0 0 0 0 0 0 0 0 0 0.00144238692759751 0.0010901338882169 0 0 0.00194934265017408 0 0 0 0 0 0 0 0 0.00276511593789191 0 0 0 0 0 0.0117466510857262 0 0 0 0 0 0 0 0.0199240016438316 0 0 0 0 0 0 0 0 0 0 0 0 0 0 0 0 0 0 0.00267947191999284 0 0.0220455114227233 0 0 0.0211163074394818 0 0 0 0 0 0 0 0 0 0 0 0 0 0 0 0 0 0 0 0 0 0 0 0 0 0 0 0 0 0 0 0 0.00164783396285031 0 0 0 0 0 0 0 0 0 0 0.00256052231172193 0 0 0 0 0 0 0 0 0 0 0.00624217275020633 0.0115122784075107 0 0 0 0 0 0.0421831226231387 0 0 0 0 0 0 0 0 0 0 0 0.0237226209101591 0 0 0 0 0 0 0.0211611003211777 0 0 0 0 0 0 0 0 0 0 0 0 0 0 0 0 0 0 0 0 0 0 0 0 0 0.00124569992024525 0.00408797122733813 0.00782261203900028 0 0.00227319471541274 0.00194676665546628 0 0 0.00186402423357911 0 0.0289675251688092 0 0 0 0 0 0 0.0537786110155209 0 0 0.00793598663767873 0 0 0 0 0 0 0 0 0 0 0 0 0 0 0 0 0 0 0 0 0 0 0 0.00133853496861959 0 0 0 0 0 0 0 0 0 0.00335888370893453 0 0 0 0 0 0 0 0 0 0 0 0 0 0 0 0.00885224846903094 0 0 0 0 0 0 0
0 0 0 0 0 0.0501493158058459 0 0 0 0.0760997483367311 0 0 0 0 0 0 0 0 0 0 0 0 0 0 0 0 0 0 0 0 0 0 0 0 0 0 0.0326680686192537 0 0 0.0491889637122503 0 0 0 0 0 0 0.0124240753361632 0 0 0 0 0 0 0 0 0 0 0 0 0 0 0.22048629873703 0 0.0892061249557519 0 0 0 0 0 0 0 0 0 0.0557985029844001 0 0 0 0 0.0111041416944518 0 0 0 0 0 0 0.0362096363578592 0 0.0401275210843554 0 0 0 0.031080006370221 0.0256146120316587 0 0 0 0 0 0 0 0 0 0 0 0 0 0 0 0 0 0 0 0 0 0 0 0 0 0 0 0 0 0 0 0 0 0 0 0 0 0 0 0 0 0 0 0 0 0 0 0 0 0 0 0 0 0 0 0 0 0 0 0 0 0 0 0 0 0 0 0 0 0 0 0 0 0 0 0 0 0 0 0 0 0 0 0 0 0 0 0 0 0 0 0 0 0 0 0 0 0 0.0602451061882629 0 0 0 0 0 0 0 0 0 0.0328980108746438 0.0197689682127269 0 0 0 0 0 0 0 0 0 0 0 0 0 0 0 0 0 0 0.0254068203253919 0 0 0 0 0 0 0 0 0.0183215794514305 0.070228884887691 0 0 0 0 0 0 0 0 0 0 0 0 0 0 0 0 0 0 0 0 0 0 0 0 0 0 0 0 0 0 0 0 0 0 0 0 0 0 0 0 0 0 0 0 0 0 0 0 0 0 0 0.0429736140338807 0 0 0 0 0 0 0 0 0 0 0 0 0 0 0 0 0 0 0 0 0 0 0 0 0 0 0 0 0 0 0 0 0 0
0 0 0 0 0 0.135981889384409 0 0 0 0.210398828145175 0 0 0 0 0.0108468997882198 0.0384087616469861 0 0 0 0 0 0 0 0 0 0 0 0 0 0 0 0 0 0 0.00588729831705302 0 0.115155638707954 0.0226653555501447 0 0 0 0 0 0 0 0 0.152014416790886 0 0 0 0 0 0 0 0 0 0 0 0.0236718825627787 0 0 0.0369473599314662 0 0 0 0 0 0 0 0 0.00447657720287503 0 0.0206063120181617 0 0 0.0117300701699647 0 0.0133480199015508 0.00678823012591264 0 0 0 0 0.00595575460709295 0 0.0109691294836154 0 0.0435753778579548 0 0 0 0 0 0.00427864201875706 0 0 0 0 0 0 0 0 0 0 0 0 0 0 0 0 0 0 0 0 0 0 0 0 0 0 0 0 0 0 0 0 0 0 0 0 0.0229109653359824 0.0119602370267154 0 0.0889376407856946 0 0 0 0 0 0 0 0 0 0 0 0 0 0 0 0 0.00248471264065093 0 0 0 0 0 0 0 0 0 0 0 0 0 0 0 0 0 0 0 0 0 0 0 0 0 0 0 0 0 0 0 0 0 0 0 0 0 0 0 0 0 0 0 0 0 0 0 0 0 0 0 0 0 0 0 0 0 0 0 0 0 0 0 0 0 0 0 0 0 0 0 0 0 0 0 0 0 0 0 0 0 0 0 0 0 0 0 0 0 0 0 0 0 0 0 0 0 0 0 0 0 0 0 0 0 0 0 0 0 0 0 0 0 0 0 0 0 0 0 0 0 0 0 0 0 0 0 0 0 0 0 0 0 0 0 0 0 0 0 0 0 0 0 0 0 0 0 0 0 0 0 0 0 0 0 0 0 0 0 0 0 0 0 0 0 0 0
0 0 0 0 0 0 0 0 0 0 0 0 0 0 0 0 0 0 0 0 0 0 0.0415073166693352 0 0.0533440229667052 0.0342781167472309 0 0 0 0 0 0 0.0080255292789156 0 0.0418694306642695 0 0 0 0 0 0.0294285292739334 0.0251371203204041 0 0 0.0238984451047206 0 0 0.102383464652874 0 0 0 0 0.0296001663992047 0 0 0 0 0 0 0 0 0 0 0 0 0 0 0 0 0 0 0 0 0 0 0 0 0 0 0 0 0 0 0 0 0 0.00566043012020486 0 0 0 0 0 0 0 0 0 0 0 0 0 0.00436710435193823 0 0 0 0 0 0 0 0 0 0 0 0 0 0 0 0 0 0 0 0 0 0 0 0 0 0 0 0.0432830198908978 0 0 0 0 0 0 0 0 0 0 0 0 0 0 0 0 0 0 0.0186939671494295 0 0 0 0 0 0 0.0192579167593392 0 0 0 0 0 0 0 0 0 0 0 0 0 0 0.0153008161123751 0.116157190591014 0.159660381688208 0 0 0 0 0 0 0 0 0 0 0 0 0 0 0 0 0 0 0.0254214644046269 0 0 0 0 0 0 0 0 0 0 0 0 0 0 0 0 0 0 0 0 0 0 0 0 0 0 0 0 0 0 0 0 0.202725566854373 0 0 0 0 0 0 0 0 0 0 0 0 0 0 0 0 0 0 0 0 0 0 0 0 0 0 0 0 0 0 0 0 0 0 0 0 0 0 0 0 0 0 0 0 0 0 0 0 0 0 0 0 0 0 0 0 0 0 0 0 0 0 0 0 0 0 0 0 0 0 0 0 0 0 0 0 0 0 0 0 0 0 0 0 0 0 0 0 0 0 0 0 0 0
0 0 0 0 0 0.0833005368107247 0 0 0 0.113794181545706 0.0306933267319965 0 0 0 0 0.157351507051287 0 0 0 0 0 0 0 0 0 0 0 0 0 0 0.101789902815044 0 0 0 0 0 0.0239463152992171 0 0 0 0 0 0 0 0 0 0.0492742296076686 0 0 0 0 0 0 0 0 0 0 0 0 0 0 0 0 0 0 0 0 0 0 0 0 0 0 0.0840347366685146 0 0 0 0 0 0 0 0 0 0 0 0 0 0 0 0 0 0 0 0 0 0 0 0.0753151686168496 0.0775771908526248 0 0 0 0 0 0 0 0 0 0 0 0 0 0 0 0 0 0 0 0 0 0 0 0 0 0 0 0 0 0 0 0 0 0 0.0286926393654345 0 0.0507794008433766 0 0 0 0.0161626618773841 0 0 0 0 0 0 0 0.0455082245004255 0 0 0.0473452629455894 0 0 0 0 0 0 0 0 0 0 0 0 0 0 0 0 0 0 0 0 0 0 0 0 0 0 0 0 0 0 0 0 0 0 0 0 0 0 0 0 0 0 0 0 0 0 0 0 0 0 0 0 0 0 0 0 0 0 0 0 0 0 0 0 0 0 0 0 0 0 0 0 0 0 0 0 0 0 0 0 0 0 0 0 0 0 0 0 0 0 0 0 0 0 0 0 0 0 0 0 0 0 0 0 0 0 0.0144347144681579 0 0 0 0 0 0 0 0 0 0 0 0 0 0 0 0 0 0 0 0 0 0 0 0 0 0 0 0 0 0 0 0 0 0 0 0 0 0 0 0 0 0 0 0 0 0 0 0 0 0 0 0 0 0 0 0 0 0 0 0
0 0 0 0 0 0 0 0 0 0 0 0 0 0 0 0 0 0 0 0 0 0 0 0 0 0 0 0 0.0344712005878827 0 0 0 0 0 0 0 0 0 0 0 0 0 0 0.150765291659483 0.0169087549097758 0 0 0 0 0 0.0204629301017976 0 0 0 0.4490069458071 0 0 0.104696138676755 0 0 0.0267719255966999 0 0 0 0.0268746419600812 0 0 0 0.0480561046353589 0.0729958623828973 0 0 0 0 0 0 0 0.0232119139794636 0 0 0 0 0 0 0 0 0 0 0 0 0 0 0 0 0 0 0 0 0 0 0 0 0 0 0 0 0 0 0 0 0.0257782897027048 0 0 0 0 0 0 0 0 0 0 0 0 0 0 0 0 0 0 0 0 0 0 0 0 0 0 0 0 0 0 0 0 0 0 0 0 0 0 0 0 0 0 0 0 0 0 0 0 0 0 0 0 0 0 0 0 0 0 0 0 0 0 0 0 0 0 0 0 0 0 0 0 0 0 0 0 0 0 0 0 0 0 0 0 0 0 0 0 0 0 0 0 0 0 0 0 0 0 0 0 0 0 0 0 0 0 0 0 0 0 0 0 0 0 0 0 0 0 0 0 0 0 0 0 0 0 0 0 0 0 0 0 0 0 0 0 0 0 0 0 0 0 0 0 0 0 0 0 0 0 0 0 0 0 0 0 0 0 0 0 0 0 0 0 0 0 0 0 0 0 0 0 0 0 0 0 0 0 0 0 0 0 0 0 0 0 0 0 0 0 0 0 0 0 0 0 0 0 0 0 0 0 0 0 0 0 0
0 0 0 0 0 0.0126045587974378 0 0 0 0.0409631600953798 0 0 0 0 0 0 0 0 0 0 0.0390301803418664 0 0 0 0 0 0 0 0 0 0 0 0 0 0 0 0.0183355629512993 0 0 0 0 0 0 0 0 0.0412827681156882 0.0184094624179002 0 0 0.0305405808995139 0 0 0 0 0 0 0 0 0.024054443510469 0.0602997721623805 0.102964883348238 0 0.0948702418519372 0 0 0 0 0 0 0 0 0 0 0.0203204388282791 0 0 0.0103382044598252 0 0.0681431806391826 0 0 0 0 0 0 0.0796690088744818 0.00327349706099159 0.0981772706741434 0 0.0103736953171387 0 0 0 0 0 0 0 0 0 0 0 0 0 0 0 0 0 0 0 0 0 0.0148727385186399 0 0.0204065835116328 0 0 0 0 0 0 0 0 0 0 0 0 0 0 0 0 0 0.00782737427107824 0 0 0.0222014720444866 0 0 0 0 0 0.0105125331374162 0 0 0 0 0 0 0 0 0 0 0 0 0 0.023364059382884 0 0 0 0 0 0 0 0 0 0 0 0 0 0.0144507326355632 0 0 0 0 0 0 0 0 0 0 0 0 0 0 0 0 0 0 0 0 0 0.022626496639232 0 0 0 0 0 0 0 0 0 0 0 0 0 0 0 0 0 0 0 0 0 0 0 0 0 0 0 0 0.0752269116502752 0 0 0 0 0 0 0 0 0 0 0 0 0 0 0 0 0 0 0 0 0 0 0 0 0 0 0 0 0 0 0 0 0 0 0 0 0 0 0 0 0 0 0 0 0 0 0 0 0 0 0 0 0 0 0 0 0 0 0 0 0 0 0 0 0 0 0 0 0 0 0 0.0148601878626387 0 0 0 0 0 0 0 0 0 0 0 0 0 0 0 0 0 0 0 0 0 0 0 0 0 0
0 0 0 0 0 0.0627173284453985 0 0 0 0.135507075245617 0 0 0 0 0 0 0 0 0 0 0 0 0 0 0 0 0 0 0 0 0 0 0 0 0 0 0.0287070862755118 0 0 0 0 0 0 0 0 0 0 0 0 0 0 0 0 0 0 0 0 0 0 0 0 0.0944693118661401 0 0.102471011294382 0 0 0 0 0 0 0 0 0.0238872785448458 0.0395421711466793 0 0 0 0.260741475301935 0 0 0 0 0 0 0 0.11964147347566 0 0.13231578840383 0 0 0 0 0 0 0 0 0 0 0 0 0 0 0 0 0 0 0 0 0 0 0 0 0 0 0 0 0 0 0 0 0 0 0 0 0 0 0 0 0 0 0 0 0 0 0 0 0 0 0 0 0 0 0 0 0 0 0 0 0 0 0 0 0 0 0 0 0 0 0 0 0 0 0 0 0 0 0 0 0 0 0 0 0 0 0 0 0 0 0 0 0 0 0 0 0 0 0 0 0 0 0 0 0 0 0 0 0 0 0 0 0 0 0 0 0 0 0 0 0 0 0 0 0 0 0 0 0 0 0 0 0 0 0 0 0 0 0 0 0 0 0 0 0 0 0 0 0 0 0 0 0 0 0 0 0 0 0 0 0 0 0 0 0 0 0 0 0 0 0 0 0 0 0 0 0 0 0 0 0 0 0 0 0 0 0 0 0 0 0 0 0 0 0 0 0 0 0 0 0 0 0 0 0 0 0 0 0 0 0 0 0 0 0 0 0 0 0 0 0 0 0 0 0 0 0 0 0 0
0 0 0 0 0 0 0 0 0 0 0 0 0 0 0 0 0 0 0 0 0 0.448363137121777 0 0.551636862878223 0 0 0 0 0 0 0 0 0 0 0 0 0 0 0 0 0 0 0 0 0 0 0 0 0 0 0 0 0 0 0 0 0 0 0 0 0 0 0 0 0 0 0 0 0 0 0 0 0 0 0 0 0 0 0 0 0 0 0 0 0 0 0 0 0 0 0 0 0 0 0 0 0 0 0 0 0 0 0 0 0 0 0 0 0 0 0 0 0 0 0 0 0 0 0 0 0 0 0 0 0 0 0 0 0 0 0 0 0 0 0 0 0 0 0 0 0 0 0 0 0 0 0 0 0 0 0 0 0 0 0 0 0 0 0 0 0 0 0 0 0 0 0 0 0 0 0 0 0 0 0 0 0 0 0 0 0 0 0 0 0 0 0 0 0 0 0 0 0 0 0 0 0 0 0 0 0 0 0 0 0 0 0 0 0 0 0 0 0 0 0 0 0 0 0 0 0 0 0 0 0 0 0 0 0 0 0 0 0 0 0 0 0 0 0 0 0 0 0 0 0 0 0 0 0 0 0 0 0 0 0 0 0 0 0 0 0 0 0 0 0 0 0 0 0 0 0 0 0 0 0 0 0 0 0 0 0 0 0 0 0 0 0 0 0 0 0 0 0 0 0 0 0 0 0 0 0 0 0 0 0 0 0 0 0 0 0 0 0 0 0 0 0 0
0 0 0 0 0 0 0 0 0 0 0 0 0 0 0 0 0 0 0 0 0 0 0 0 0 0 0 0 0 0 0 0 0 0 0 0 0 0 0 0 0 0 0 0 0 0 0 0 0 0 0 0 0 0 0 0 0 0 0 0 0 0 0 0 0 0 0 0 0 0 0 0 0 0 0 0 0 0 0 0 0 0 0 0 0 0 0 0 0.190061875288774 0.0309047730179411 0.14690165975946 0 0.0320739091597914 0 0 0.528861225519108 0.0711965572549257 0 0 0 0 0 0 0 0 0 0 0 0 0 0 0 0 0 0 0 0 0 0 0 0 0 0 0 0 0 0 0 0 0 0 0 0 0 0 0 0 0 0 0 0 0 0 0 0 0 0 0 0 0 0 0 0 0 0 0 0 0 0 0 0 0 0 0 0 0 0 0 0 0 0 0 0 0 0 0 0 0 0 0 0 0 0 0 0 0 0 0 0 0 0 0 0 0 0 0 0 0 0 0 0 0 0 0 0 0 0 0 0 0 0 0 0 0 0 0 0 0 0 0 0 0 0 0 0 0 0 0 0 0 0 0 0 0 0 0 0 0 0 0 0 0 0 0 0 0 0 0 0 0 0 0 0 0 0 0 0 0 0 0 0 0 0 0 0 0 0 0 0 0 0 0 0 0 0 0 0 0 0 0 0 0 0 0 0 0 0 0 0 0 0 0 0 0 0 0 0 0 0 0 0 0 0 0 0 0 0 0 0 0 0 0 0 0 0 0 0 0
0 0 0 0 0 0 0 0 0 0 0 0 0 0 0 0 0 0 0 0 0 0 0 0 0 0 0 0 0 0 0 0 0 0 0 0 0 0 0 0 0 0 0 0 0 0 0 0 0 0 0 0 0.0359174260129951 0 0 0 0 0 0 0 0 0 0 0 0 0 0 0 0 0 0 0 0 0 0 0 0 0 0 0 0 0 0.270904650214677 0.489056375703707 0 0.0170224251859328 0 0 0 0 0 0 0 0 0 0 0 0 0.101225225584035 0 0 0 0 0 0 0 0 0 0 0 0 0 0 0 0 0 0 0 0 0 0 0 0 0 0 0 0 0 0 0 0 0 0 0 0 0 0 0 0 0 0 0 0 0 0 0 0 0 0 0 0 0 0 0 0 0 0 0 0 0 0 0 0 0 0 0 0 0 0 0 0 0 0 0 0 0 0 0 0 0 0 0 0 0 0 0 0 0 0 0 0 0 0 0 0 0 0 0 0 0 0 0 0 0 0 0 0 0 0 0 0 0 0 0 0 0 0 0 0 0 0 0 0 0 0 0 0 0 0 0 0 0 0 0 0 0 0 0.0155804107316751 0 0 0 0.0577221879939965 0 0 0 0 0 0 0.00691917349907597 0 0 0 0 0 0 0 0 0.00565212507390613 0 0 0 0 0 0 0 0 0 0 0 0 0 0 0 0 0 0 0 0 0 0 0 0 0 0 0 0 0 0 0 0 0 0 0 0 0 0 0 0 0 0 0 0 0 0 0 0 0 0 0 0 0 0 0 0 0 0 0 0
0 0 0 0 0 0 0 0 0 0 0 0 0 0 0 0 0 0 0 0 0 0 0 0 0 0 0 0 0 0 0 0 0 0.00726718873062593 0 0.0282943870361328 0 0 0 0 0 0.00466870028807109 0 0 0 0 0 0 0 0 0 0 0 0 0.00512892192408603 0 0 0.00109496969758959 0 0 0 0 0 0 0 0 0 0 0 0 0 0.0028552726170868 0 0 0 0 0 0 0 0 0 0.128871435402722 0 0.0970210397266818 0.422578453962203 0 0 0 0 0 0 0 0 0 0 0.00562896034473576 0.0108163056363386 0.00847803080483743 0.106287996911528 0.012047865188991 0 0.00426161813387482 0 0 0 0 0 0 0 0 0 0 0 0 0 0 0 0 0 0 0 0 0 0 0 0 0 0 0 0 0 0 0 0 0 0.00906242338056739 0.0147478422040186 0.00340257977731009 0 0 0 0 0 0 0 0 0 0 0 0 0 0 0 0 0 0 0 0 0 0 0 0 0 0 0 0 0 0 0 0 0 0 0 0 0 0 0 0 0 0 0 0 0 0 0 0 0 0 0 0 0 0 0 0 0 0 0 0 0 0 0 0 0 0 0 0 0 0 0 0 0 0 0 0 0 0 0 0 0 0 0 0 0 0 0 0 0 0 0 0 0 0 0 0 0 0 0 0.0169017736056715 0 0 0 0.0770070521491939 0 0 0 0 0 0 0.0106799196168739 0 0 0 0 0 0 0 0 0.010793209057286 0 0 0 0 0 0 0 0 0 0 0 0 0 0 0 0 0 0 0 0 0 0 0 0 0 0 0 0 0 0 0 0 0 0 0 0 0 0 0 0 0 0.00174545915750341 0 0 0 0 0 0 0 0 0 0 0.00551593847341045 0.00484265617266103 0 0 0 0 0 0
0 0 0 0 0.00646995473463792 0 0 0 0 0.0136960609843334 0 0 0 0 0 0.0174993865981647 0 0 0 0 0 0 0 0 0 0 0 0 0 0 0 0 0 0.00663261204094618 0 0 0 0 0 0 0 0 0 0 0 0 0 0 0 0 0 0 0.0731935161405809 0 0.0057768798241935 0 0 0 0 0 0 0 0 0 0 0 0 0 0 0 0 0.00251827404587403 0 0.00606505124727395 0 0 0 0 0 0 0 0.271491650241218 0.113220031368378 0 0.156595543564793 0 0 0 0 0 0 0 0 0 0 0 0 0 0.017905721343801 0.0173855703511521 0 0.00316395351682073 0 0 0 0 0 0 0 0 0 0 0 0 0 0 0 0 0 0 0 0 0 0 0 0 0 0 0 0 0 0 0.00791643741397298 0.00380862362133125 0 0 0 0 0 0 0 0 0 0 0 0 0 0 0 0 0 0 0 0 0 0 0 0 0 0 0 0 0 0 0 0 0 0 0 0 0 0 0 0 0 0 0 0 0 0 0 0 0 0 0 0 0 0 0 0 0 0 0 0 0 0 0 0.0230432989636122 0 0 0 0 0 0 0 0 0 0 0 0 0 0 0 0 0 0 0 0 0 0 0 0 0 0 0 0 0 0 0 0 0 0 0 0 0.00194765190822866 0 0 0.0364363895424899 0 0 0 0.142896949829634 0.0242085588519055 0 0 0 0 0 0.0159961157518688 0 0 0 0 0 0 0 0 0.0113380405731824 0 0 0 0 0 0 0 0 0 0 0 0 0 0 0 0 0 0 0 0 0 0 0 0 0 0 0 0 0 0 0 0 0 0 0 0 0 0 0 0 0 0.0030647584017702 0 0 0 0 0 0 0 0 0 0 0.00732760547193413 0.0104013636679029 0 0 0 0 0 0
0 0 0 0 0 0 0 0 0 0 0 0 0 0 0 0 0 0 0 0 0 0 0 0 0 0 0 0 0 0 0 0 0 0 0 0.0772892817789988 0 0 0 0 0 0 0 0 0 0 0 0 0 0 0 0 0.0695630423265532 0 0 0 0 0 0 0 0 0 0 0 0 0 0 0 0 0 0 0 0 0 0 0 0 0 0 0 0 0 0.521283899883571 0.16553468779177 0 0 0 0 0 0 0 0 0 0 0 0 0 0 0 0 0 0 0 0 0 0 0 0 0 0 0 0 0 0 0 0 0 0 0 0 0 0 0 0 0 0 0 0 0 0 0 0 0 0 0 0 0 0 0 0 0 0 0 0 0 0 0 0 0 0 0 0 0 0 0 0 0 0 0 0 0 0 0 0 0 0 0 0 0 0 0 0 0 0 0 0 0 0 0 0 0 0 0 0 0 0 0 0 0 0 0 0 0 0 0 0 0 0 0 0 0 0 0 0 0 0 0 0 0 0 0 0 0 0 0 0 0 0 0 0 0 0 0 0 0 0 0 0 0 0 0 0 0 0 0 0 0 0.0696939216282413 0 0 0 0.0880003178993969 0 0 0 0 0 0 0.00423686663799472 0 0 0 0 0 0 0 0 0 0 0 0 0 0 0 0 0 0 0 0 0 0 0 0 0 0 0 0 0 0 0 0 0 0 0 0 0 0 0 0 0 0 0 0 0 0 0 0 0 0 0 0 0 0 0 0 0 0 0 0 0 0 0.00439798205347402 0 0 0 0 0 0
0 0 0 0 0 0.010396970349021 0 0 0 0.0200992150130416 0 0 0 0 0 0 0 0 0 0 0 0 0 0.00308232343206893 0 0 0 0 0 0 0.0377636129007747 0 0 0 0 0 0.0128748988892936 0.0786688061090442 0.000838167842578056 0.000678125603140328 0 0 0 0 0 0.00418562288038754 0.00311204290642862 0 0 0 0 0 0 0 0 0 0 0 0.0788838019343039 0 0.00480942751594777 0.00443640423721865 0 0 0 0 0 0 0 0 0.00185931948645905 0 0.00307344503827735 0.00252113282377445 0 0 0 0.0120280919929394 0.00472064521709413 0 0 0.00213277416116351 0 0 0 0 0.108666436957306 0.132561223858245 0.0406695601196978 0.195089960602806 0 0.00153824577288782 0 0.0130111041025552 0 0.00387792782350749 0.0207471195500471 0 0 0 0 0 0.00274776559393717 0 0 0 0 0 0 0 0 0 0 0 0 0 0 0 0 0 0 0 0 0 0 0 0 0.0482261301693254 0 0 0.00467031870747108 0 0 0.0133476770947366 0 0 0.0173635076312289 0 0 0 0 0 0.0026048218590413 0.104572799279952 0 0 0 0.00231106702798372 0 0 0.00182950551631429 0 0 0 0 0 0 0 0 0 0 0 0 0 0 0 0 0 0 0 0 0 0 0 0 0 0 0 0 0 0 0 0 0 0 0 0 0 0 0 0 0 0 0 0 0 0 0 0 0 0 0 0 0 0 0 0 0 0 0 0 0 0 0 0 0 0 0 0 0 0 0 0 0 0 0 0 0 0 0 0 0 0 0 0 0 0 0 0 0 0 0 0 0 0 0 0 0 0 0 0 0 0 0 0 0 0 0 0 0 0 0 0 0 0 0 0 0 0 0 0 0 0 0 0 0 0 0 0 0 0 0 0 0 0 0 0 0 0 0 0 0 0 0 0 0 0 0 0 0 0 0 0 0 0 0 0 0 0 0 0 0 0 0 0 0 0 0
0 0 0 0 0 0.00638559254978394 0 0.00205092923235756 0 0.0073991610751434 0 0 0 0 0 0 0 0 0 0 0 0 0 0 0 0 0 0 0 0 0.0145460863202503 0 0 0.00653002101840463 0.00196015048339492 0 0 0.0525143636908213 0 0 0 0 0 0 0 0.000940901988074735 0 0 0 0 0 0 0 0 0.00320124653383467 0 0 0 0.0269854781010379 0 0.000875140021166286 0 0 0 0 0 0 0 0 0 0 0.00209683798823609 0 0 0.00178812597833636 0 0 0.00101964017752743 0 0 0 0 0 0 0 0.224193535200425 0 0.0190580237847187 0.0395225638723038 0.118581212141382 0.0170804912679194 0.0113868722218619 0.0127454094408622 0.0731543731141145 0.00893024798477463 0.0715518233040017 0.0568302659148782 0 0.0023137477229896 0 0.0037733483912915 0.00523276724209353 0.0172367642385688 0.030485692047677 0.00526719587363641 0 0 0 0 0 0 0 0 0 0 0 0 0 0 0 0 0 0 0 0 0 0 0.0238447519122342 0 0 0.00366582412998456 0 0 0.0101742927511097 0 0 0.0249271614851471 0 0 0.00391462287602219 0.0028205952502731 0.0113934166694245 0 0.0121232620375191 0.00137179661526941 0 0 0.00782835262099215 0.00482484414361574 0.00696033454518273 0.0175344137243685 0.00164588022162572 0.00290394709975566 0 0.0022195499152414 0 0 0 0 0 0 0 0 0 0 0 0 0 0 0 0 0 0 0 0 0 0 0 0 0 0 0 0 0 0 0 0 0 0.0028427009537459 0.00101526386080013 0 0 0 0 0 0 0 0 0 0 0 0 0 0 0 0 0 0 0 0 0 0 0 0 0 0 0 0 0 0 0 0 0 0 0 0 0 0 0 0 0 0 0 0 0 0 0 0 0 0 0 0 0 0 0 0.00058236068235641 0 0 0.000629579116060984 0 0.00326884773659887 0 0 0 0.000446723426623885 0 0 0.00656203919627636 0 0 0 0 0 0 0 0 0 0 0 0 0 0 0 0 0 0 0 0 0 0 0 0 0 0 0 0 0 0 0 0 0 0 0 0 0 0 0 0 0 0 0 0 0 0 0 0 0 0 0 0 0.000861430107903801 0 0 0 0 0 0 0
0 0 0 0 0 0.016444012246723 0 0 0 0.0226758229312276 0 0 0 0 0 0 0 0 0 0 0 0 0 0 0 0 0 0 0 0 0 0 0 0 0 0 0.0835685012155773 0.08793302299136 0 0 0 0 0 0 0 0.015760289094855 0.0126910672954607 0 0 0 0 0 0 0 0 0 0 0 0.0949721319045238 0 0.016037471702725 0.00532748590784558 0 0 0 0 0 0 0 0 0.00495710338401843 0 0.00674932073098396 0.019846374055581 0 0 0 0.0293720817533224 0.0103454104296421 0 0 0 0 0 0 0.26268359552546 0.0183048702078276 0 0.0156432999249345 0.140329486600499 0 0 0 0 0 0 0 0 0 0 0 0 0 0 0 0 0 0 0 0 0 0 0 0 0 0 0 0 0 0 0 0 0 0 0 0 0 0 0 0 0.00757064451250662 0 0 0.0193205263953219 0 0 0 0 0 0 0 0 0 0.106536968474739 0 0 0 0 0 0 0 0 0 0 0.00293051271486496 0 0 0 0 0 0 0 0 0 0 0 0 0 0 0 0 0 0 0 0 0 0 0 0 0 0 0 0 0 0 0 0 0 0 0 0 0 0 0 0 0 0 0 0 0 0 0 0 0 0 0 0 0 0 0 0 0 0 0 0 0 0 0 0 0 0 0 0 0 0 0 0 0 0 0 0 0 0 0 0 0 0 0 0 0 0 0 0 0 0 0 0 0 0 0 0 0 0 0 0 0 0 0 0 0 0 0 0 0 0 0 0 0 0 0 0 0 0 0 0 0 0 0 0 0 0 0 0 0 0 0 0 0 0 0 0 0 0 0 0 0 0 0 0 0 0 0 0 0 0 0 0 0 0 0 0 0 0 0 0 0 0 0
0 0 0 0 0 0 0 0 0 0 0 0 0 0 0 0 0 0 0 0 0 0 0 0 0 0 0 0 0 0 0 0 0 0 0 0 0 0 0 0 0 0 0 0 0 0.00265691929399833 0 0 0 0 0 0 0 0 0 0 0 0 0.0319936194348653 0 0.00295683191029625 0 0 0 0 0 0 0 0 0 0 0 0 0 0 0 0 0 0 0 0.0369285972739749 0 0 0 0 0.0710977591182438 0.0334891318768231 0.0138006125236789 0 0.191208541834783 0.195003430647354 0.0327527897726416 0.0615419250891945 0.0259953734784842 0.0395050511561454 0.127181111320009 0.0453183527440729 0 0 0 0 0 0.00785082665239696 0.00893797708239689 0 0 0 0 0 0 0 0 0 0 0 0 0 0 0 0 0 0 0 0 0 0 0 0.0182235323355223 0 0 0 0 0 0 0 0 0.00586312990626559 0 0 0 0 0.00302293075093486 0.00979660689685447 0.0210182578566883 0 0 0 0.00407402084824293 0.00357453161334552 0 0.00620813858278707 0 0 0 0 0 0 0 0 0 0 0 0 0 0 0 0 0 0 0 0 0 0 0 0 0 0 0 0 0 0 0 0 0 0 0 0 0 0 0 0 0 0 0 0 0 0 0 0 0 0 0 0 0 0 0 0 0 0 0 0 0 0 0 0 0 0 0 0 0 0 0 0 0 0 0 0 0 0 0 0 0 0 0 0 0 0 0 0 0 0 0 0 0 0 0 0 0 0 0 0 0 0 0 0 0 0 0 0 0 0 0 0 0 0 0 0 0 0 0 0 0 0 0 0 0 0 0 0 0 0 0 0 0 0 0 0 0 0 0 0 0 0 0 0 0 0 0 0 0 0 0 0 0 0 0 0 0 0 0 0 0 0 0 0 0 0 0
0 0 0 0 0 0 0 0 0 0 0 0 0 0 0 0 0 0 0 0 0 0 0 0.00188625774603193 0 0 0 0 0 0 0 0 0.000883379515435691 0.00483040994355887 0.00114336827611717 0 0 0 0 0.000918007644710602 0 0 0 0 0 0.00234531824474063 0 0 0 0 0 0 0 0 0.00101853284378337 0 0 0 0.103155158555058 0 0.00218775167496499 0 0 0 0 0 0 0 0 0 0 0 0 0 0 0 0 0.00113258673034492 0 0 0.0024839198382098 0 0 0 0 0.141080040309656 0.0415641479021068 0.0512109866586724 0.0790954508705872 0 0.0647057649939784 0.00983092086157947 0.0353290357248503 0 0.0164948922199071 0.0333096490325357 0.00981929921731645 0 0 0 0.00293675252057985 0.00867453609326954 0.0850935027742476 0.0606805346739329 0 0 0 0 0 0 0 0 0 0 0 0 0 0 0 0 0 0 0 0 0 0 0 0 0 0 0 0 0 0 0 0 0 0 0 0.00378346302886705 0.00187793891620209 0.0127001320761662 0.0134849128464937 0.151293413337715 0.00133567881281441 0 0.00667850217524855 0.00342181961093225 0.00886886821629605 0.00527862647620782 0.010868809661725 0.00489563929243179 0.00618145268547138 0 0.00165553704230217 0.00229786668589567 0 0 0 0 0 0 0 0 0 0 0 0 0 0 0 0 0 0 0 0 0 0 0 0 0 0 0 0 0 0 0 0 0 0 0 0 0 0 0 0 0 0 0 0 0 0 0 0 0 0 0 0 0 0 0 0 0 0 0 0 0 0 0 0 0 0 0 0 0 0 0 0 0 0 0 0 0 0 0 0 0 0 0 0 0 0 0 0 0 0 0 0 0 0 0.00177984946411439 0 0 0 0.000212203996428592 0 0 0.00157508080851308 0 0 0 0 0 0 0 0 0 0 0 0 0 0 0 0 0 0 0 0 0 0 0 0 0 0 0 0 0 0 0 0 0 0 0 0 0 0 0 0 0 0 0 0 0 0 0 0 0 0 0 0 0 0 0 0 0 0 0 0
0 0 0 0 0 0 0 0 0 0 0 0 0 0 0 0 0 0 0 0 0 0 0 0 0 0 0 0 0 0 0 0.00173640579634282 0 0 0.00150016897451929 0 0 0 0 0 0 0 0 0 0 0 0 0.00215598170502739 0 0 0 0 0 0 0.00142555850535354 0 0 0 0 0 0 0 0 0 0 0 0 0 0 0 0 0 0 0 0 0 0 0 0 0 0.0151805017270406 0 0 0 0 0 0.00769751881107135 0 0.1037131615695 0.0831936887734392 0 0.127192958581993 0.237560204860684 0 0.119637147553832 0.0551944187401866 0.00396851714824442 0 0 0 0.0167620709981837 0.0421692976106624 0.0422359863152557 0.08621363861056 0 0 0 0 0 0 0 0 0 0 0 0 0 0 0 0 0 0 0 0 0 0 0 0 0 0 0 0 0 0 0 0 0 0 0 0.00383553920392759 0 0.00181890369294536 0 0 0 0 0 0 0 0 0.00147507698330853 0.0199346600504661 0.0253985937874566 0 0 0 0 0 0 0 0 0 0 0 0 0 0 0 0 0 0 0 0 0 0 0 0 0 0 0 0 0 0 0 0 0 0 0 0 0 0 0 0 0 0 0 0 0 0 0 0 0 0 0 0 0 0 0 0 0 0 0 0 0 0 0 0 0 0 0 0 0 0 0 0 0 0 0 0 0 0 0 0 0 0 0 0 0 0 0 0 0 0 0 0 0 0 0 0 0 0 0 0 0 0 0 0 0 0 0 0 0 0 0 0 0 0 0 0 0 0 0 0 0 0 0 0 0 0 0 0 0 0 0 0 0 0 0 0 0 0 0 0 0 0 0 0 0 0 0 0 0 0 0 0 0 0 0 0 0 0 0 0 0 0 0 0 0
0 0 0 0 0 0 0 0 0 0 0 0 0 0 0 0 0 0 0 0 0 0 0 0 0 0 0 0 0 0 0 0.00112791179210441 0 0 0 0 0 0 0 0 0 0 0 0 0 0 0 0 0 0 0 0 0 0 0.00178724577730568 0 0 0 0 0 0 0 0 0 0 0 0 0 0 0 0 0 0.00456827941771566 0 0 0 0 0 0 0 0 0 0 0 0 0.0026637655806224 0.00955756063520675 0 0.0324438311645701 0.0235414830446195 0.236894666425487 0 0.239995556942787 0 0.227946893235006 0.0377621219661679 0 0 0 0 0.00588022940719201 0.0175219783052711 0.0660022468775518 0.0491731788344781 0 0 0 0 0 0 0 0 0 0 0 0 0 0 0 0 0 0 0 0 0 0 0 0 0 0 0 0 0 0.0180665926879848 0 0 0 0 0 0 0 0 0 0.00980516208700228 0 0 0 0 0 0 0 0.0067223287336763 0.00853896708525126 0 0 0 0 0 0 0 0 0 0 0 0 0 0 0 0 0 0 0 0 0 0 0 0 0 0 0 0 0 0 0 0 0 0 0 0 0 0 0 0 0 0 0 0 0 0 0 0 0 0 0 0 0 0 0 0 0 0 0 0 0 0 0 0 0 0 0 0 0 0 0 0 0 0 0 0 0 0 0 0 0 0 0 0 0 0 0 0 0 0 0 0 0 0 0 0 0 0 0 0 0 0 0 0 0 0 0 0 0 0 0 0 0 0 0 0 0 0 0 0 0 0 0 0 0 0 0 0 0 0 0 0 0 0 0 0 0 0 0 0 0 0 0 0 0 0 0 0 0 0 0 0 0 0 0 0 0 0 0 0 0 0 0 0 0
0 0 0 0 0 0 0 0 0 0 0 0 0 0 0 0 0 0 0 0 0 0 0 0 0 0 0 0 0 0 0 0.0020066318865567 0 0 0.00145803653998033 0 0 0 0 0 0 0 0 0 0 0 0 0.00228247256775973 0 0 0 0 0 0 0 0 0 0 0.00282287128753636 0 0 0 0 0 0 0 0 0 0 0 0 0 0.00268153130537511 0 0 0 0 0 0 0 0.00439670229410736 0 0 0 0 0 0.00761938528868566 0 0.0434188624586691 0.0602552553523147 0.315129770664363 0.170933320988772 0 0 0.122431772104594 0.021756588197807 0 0 0 0 0.0104024234354963 0.0338181540543257 0.049461264433524 0.084423931326408 0 0 0 0 0 0 0 0 0 0 0 0 0 0 0 0 0 0 0 0 0 0 0 0 0 0 0 0 0 0.00514205283754241 0 0 0 0 0 0.00402650080882555 0 0.00196786075893147 0 0.0178325862944407 0 0 0 0 0 0 0.00159941233837255 0.0104927836119575 0.0225660956146343 0 0 0 0 0 0 0 0 0 0 0 0 0 0 0 0 0 0 0 0 0 0 0 0 0 0 0 0 0 0 0 0 0 0 0 0 0 0 0 0 0 0 0 0 0 0 0 0 0 0 0 0 0 0 0 0 0 0 0 0 0 0.00107373354902015 0 0 0 0 0 0 0 0 0 0 0 0 0 0 0 0 0 0 0 0 0 0 0 0 0 0 0 0 0 0 0 0 0 0 0 0 0 0 0 0 0 0 0 0 0 0 0 0 0 0 0 0 0 0 0 0 0 0 0 0 0 0 0 0 0 0 0 0 0 0 0 0 0 0 0 0 0 0 0 0 0 0 0 0 0 0 0 0 0 0 0 0 0 0 0 0 0 0 0 0 0 0 0
0 0 0 0.0270727344627039 0.00980840745467955 0.00314695716331596 0.00347619010545286 0.0149473020096991 0.0139915822613677 0.0106444469334967 0.0165535386989723 0 0 0 0 0 0 0 0 0 0 0 0 0 0 0 0 0 0 0.094956553758729 0.147407894195715 0 0 0 0.00264668690816532 0 0.00643026470099581 0.214295441518413 0 0 0 0 0 0 0 0 0 0 0 0 0 0 0 0 0 0 0 0 0.0294544675390585 0 0 0 0 0 0 0 0 0 0 0 0 0 0 0.00162778713342818 0 0 0 0 0 0 0 0 0 0 0 0.0215368531860165 0.0586922462440694 0 0.0246137462835846 0 0 0 0 0 0 0.0299587637762543 0 0 0 0 0 0 0 0 0 0 0 0 0 0 0 0 0 0 0 0 0 0 0 0 0 0 0 0 0 0 0 0.0479559829094198 0 0 0.0761257558508779 0 0 0.0371667047578632 0 0 0 0 0 0.00874296889619389 0.00365973544540399 0 0 0 0 0 0.00247593897527183 0.0537121109100665 0 0 0.00971813950805784 0 0 0 0.0291807984127273 0 0 0 0 0 0 0 0 0 0 0 0 0 0 0 0 0 0 0 0 0 0 0 0 0 0 0 0 0 0 0 0 0 0 0 0 0 0 0 0 0 0 0 0 0 0 0 0 0 0 0 0 0 0 0 0 0 0 0 0 0 0 0 0 0 0 0 0 0 0 0 0 0 0 0 0 0 0 0 0 0 0 0 0 0 0 0 0 0 0 0 0 0 0 0 0 0 0 0 0 0 0 0 0 0 0 0 0 0 0 0 0 0 0 0 0 0 0 0 0 0 0 0 0 0 0 0 0 0 0 0 0 0 0 0 0 0 0 0 0 0 0 0 0 0 0 0 0 0 0 0 0 0 0 0 0 0 0 0 0 0 0 0
0 0 0 0 0 0 0 0 0 0 0 0 0 0 0 0 0 0 0 0 0 0 0 0 0 0 0 0 0 0 0 0.00240226906795987 0 0 0.00273305266172019 0 0 0 0 0 0 0 0 0 0 0 0 0 0 0 0 0 0 0 0 0 0 0 0 0 0 0 0 0 0 0 0 0 0 0 0 0 0 0 0 0 0 0 0 0 0 0 0 0 0 0 0.00865195972897236 0 0.0451694517346755 0.045592925124674 0.257197426597631 0.263112834357126 0.198417038133907 0 0 0.0324617698683369 0 0 0 0 0.001829176541862 0.0266642866947879 0.0263282896053782 0.0631656526043888 0 0 0 0 0 0 0 0 0 0 0 0 0 0 0 0 0 0 0 0 0 0 0 0 0 0 0 0 0 0 0 0 0 0 0 0 0 0 0 0 0 0 0 0 0 0 0.00596518908692243 0.00472157660286068 0.0155871015887963 0 0 0 0 0 0 0 0 0 0 0 0 0 0 0 0 0 0 0 0 0 0 0 0 0 0 0 0 0 0 0 0 0 0 0 0 0 0 0 0 0 0 0 0 0 0 0 0 0 0 0 0 0 0 0 0 0 0 0 0 0 0 0 0 0 0 0 0 0 0 0 0 0 0 0 0 0 0 0 0 0 0 0 0 0 0 0 0 0 0 0 0 0 0 0 0 0 0 0 0 0 0 0 0 0 0 0 0 0 0 0 0 0 0 0 0 0 0 0 0 0 0 0 0 0 0 0 0 0 0 0 0 0 0 0 0 0 0 0 0 0 0 0 0 0 0 0 0 0 0 0 0 0 0 0 0 0 0 0 0 0 0 0 0 0
0 0 0 0 0 0.00381513752121326 0 0 0 0 0 0 0 0 0 0 0 0 0 0 0 0 0 0 0 0 0 0 0 0 0.0298506403125052 0 0 0.00198521595114853 0.00241795344014238 0 0 0.0111625392579997 0 0 0 0 0 0 0 0 0 0.00168730731627794 0 0 0 0 0 0 0.0075815883240346 0 0 0 0.00727465866171271 0 0 0 0 0 0 0 0 0 0 0 0 0.0026095273904742 0 0 0 0 0 0 0 0 0.106395331445824 0 0.00268355747219638 0 0 0.00701938725314396 0.0627758393454443 0 0.13168480318873 0.0833755830031398 0.107452515266655 0.0394716788817889 0.0319298200709962 0.0327608584876799 0.0293963254853011 0 0.11537546744192 0 0 0 0.0149474166259597 0.019724676374153 0.0310075370654189 0.0294459882899093 0.00174390899905377 0 0 0 0 0 0 0 0 0 0 0 0 0 0 0 0 0 0 0 0 0 0 0.0170496992422621 0 0 0 0 0 0 0 0 0.00408096224230646 0 0 0.00198778481236895 0 0 0 0.00626919950747233 0 0 0 0.00750152140514983 0 0.00209296435321731 0.00816610578866387 0.0140781481316833 0.0108659500920378 0 0.00509591320783346 0 0 0 0 0 0 0 0 0 0 0 0 0 0 0 0 0 0 0 0 0 0 0 0 0 0 0 0 0 0 0 0 0 0.00274365613465733 0.00162777257735075 0 0 0 0 0 0 0 0 0 0 0 0 0 0 0 0 0 0 0 0 0 0 0 0 0 0 0 0 0 0 0 0 0 0 0 0 0 0 0 0 0 0 0 0 0.000703779174608716 0 0 0 0 0 0 0 0 0 0 0 0 0 0 0 0 0 0 0 0 0 0 0.00216128045756538 0 0 0 0 0 0 0 0 0 0 0 0 0 0 0 0 0 0 0 0 0 0 0 0 0 0 0 0 0 0 0 0 0 0 0 0 0 0 0 0 0 0 0 0 0 0 0 0 0 0 0 0 0 0 0 0 0 0 0 0
0 0 0 0 0 0 0 0 0 0 0 0 0 0 0 0 0 0 0 0 0 0 0 0 0 0 0 0 0 0.00571363840397577 0.117182335619113 0 0 0 0 0 0 0.0144525068701459 0 0 0 0 0 0 0 0 0 0 0 0 0 0 0 0 0 0 0 0 0 0 0 0 0 0 0 0 0 0 0 0 0 0 0 0 0 0 0 0 0 0 0.0259598295050729 0 0.00934595444269436 0 0 0.0680642851917547 0.0903677582147184 0 0.0850450726311423 0.0445462672898937 0.0140026966534289 0 0 0 0 0.209110322116836 0 0 0.0137292498611286 0 0 0 0 0 0 0 0 0 0 0 0 0 0 0 0 0 0 0 0 0 0 0 0 0 0 0 0 0.169674035169023 0 0 0 0 0 0 0 0 0.127823162129645 0 0 0 0 0 0 0 0 0 0 0.00498288590142769 0 0 0 0 0 0 0 0 0 0 0 0 0 0 0 0 0 0 0 0 0 0 0 0 0 0 0 0 0 0 0 0 0 0 0 0 0 0 0 0 0 0 0 0 0 0 0 0 0 0 0 0 0 0 0 0 0 0 0 0 0 0 0 0 0 0 0 0 0 0 0 0 0 0 0 0 0 0 0 0 0 0 0 0 0 0 0 0 0 0 0 0 0 0 0 0 0 0 0 0 0 0 0 0 0 0 0 0 0 0 0 0 0 0 0 0 0 0 0 0 0 0 0 0 0 0 0 0 0 0 0 0 0 0 0 0 0 0 0 0 0 0 0 0 0 0 0 0 0 0 0 0 0 0 0 0 0 0 0 0 0 0 0 0 0 0 0 0 0 0
0 0 0 0 0 0 0 0 0 0 0 0 0 0 0 0 0 0 0 0 0 0 0 0 0 0 0 0 0 0 0 0 0 0 0 0 0 0 0 0 0 0 0 0 0 0 0 0 0 0 0 0 0 0 0 0 0 0 0 0 0 0 0 0 0 0 0 0 0 0 0 0 0 0 0 0.082804370276818 0 0 0 0 0 0 0.0765215391121988 0 0 0 0 0 0 0 0 0 0 0 0 0 0 0 0.218303669852431 0 0 0 0 0 0 0 0 0 0 0 0 0 0 0 0 0 0 0 0 0 0 0 0 0 0 0 0 0 0 0 0 0 0 0 0 0 0.413433297489063 0.156847519752051 0 0 0 0 0 0 0 0 0 0 0 0 0.0520896035174375 0 0 0 0 0 0 0 0 0 0 0 0 0 0 0 0 0 0 0 0 0 0 0 0 0 0 0 0 0 0 0 0 0 0 0 0 0 0 0 0 0 0 0 0 0 0 0 0 0 0 0 0 0 0 0 0 0 0 0 0 0 0 0 0 0 0 0 0 0 0 0 0 0 0 0 0 0 0 0 0 0 0 0 0 0 0 0 0 0 0 0 0 0 0 0 0 0 0 0 0 0 0 0 0 0 0 0 0 0 0 0 0 0 0 0 0 0 0 0 0 0 0 0 0 0 0 0 0 0 0 0 0 0 0 0 0 0 0 0 0 0 0 0 0 0 0 0 0 0 0 0 0 0 0 0 0 0 0 0 0 0 0 0 0 0 0 0
0 0 0 0 0 0 0 0 0 0 0 0 0 0 0 0 0 0 0 0 0 0 0 0 0 0 0 0 0 0 0 0 0 0 0 0 0 0 0 0 0 0 0 0 0 0 0 0 0 0 0 0 0 0 0 0 0 0 0 0 0 0 0 0 0 0 0 0 0 0 0 0 0 0 0 0.0293517690579089 0 0 0 0 0 0.149570894826772 0.330143199049233 0.0476598430536158 0 0 0.0132258395155089 0 0 0 0 0 0 0 0 0 0.0493537586058783 0.0751260340874774 0 0.0656618156038378 0 0 0 0 0 0 0 0 0 0 0 0 0 0 0 0 0 0 0 0 0 0 0 0 0 0 0 0 0 0 0 0 0 0 0 0.0614617885533055 0.178445057646462 0 0 0 0 0 0 0 0 0 0 0 0 0 0 0 0 0 0 0 0 0 0 0 0 0 0 0 0 0 0 0 0 0 0 0 0 0 0 0 0 0 0 0 0 0 0 0 0 0 0 0 0 0 0 0 0 0 0 0 0 0 0 0 0 0 0 0 0 0 0 0 0 0 0 0 0 0 0 0 0 0 0 0 0 0 0 0 0 0 0 0 0 0 0 0 0 0 0 0 0 0 0 0 0 0 0 0 0 0 0 0 0 0 0 0 0 0 0 0 0 0 0 0 0 0 0 0 0 0 0 0 0 0 0 0 0 0 0 0 0 0 0 0 0 0 0 0 0 0 0 0 0 0 0 0 0 0 0 0 0 0 0 0 0 0 0 0 0 0 0 0 0 0 0 0 0 0 0 0 0 0
0 0 0 0 0 0 0 0 0 0 0 0 0 0 0 0 0 0 0 0 0 0 0 0 0 0 0 0 0 0 0 0 0 0 0 0 0 0 0 0 0 0 0 0 0 0 0 0 0 0 0 0 0 0 0 0 0 0 0 0 0 0 0 0 0 0 0 0 0 0 0 0 0 0 0 0 0 0 0 0 0 0 0.250550940893193 0.309825768050511 0 0 0 0 0 0 0 0 0 0 0 0 0 0 0.439623291056296 0 0 0 0 0 0 0 0 0 0 0 0 0 0 0 0 0 0 0 0 0 0 0 0 0 0 0 0 0 0 0 0 0 0 0 0 0 0 0 0 0 0 0 0 0 0 0 0 0 0 0 0 0 0 0 0 0 0 0 0 0 0 0 0 0 0 0 0 0 0 0 0 0 0 0 0 0 0 0 0 0 0 0 0 0 0 0 0 0 0 0 0 0 0 0 0 0 0 0 0 0 0 0 0 0 0 0 0 0 0 0 0 0 0 0 0 0 0 0 0 0 0 0 0 0 0 0 0 0 0 0 0 0 0 0 0 0 0 0 0 0 0 0 0 0 0 0 0 0 0 0 0 0 0 0 0 0 0 0 0 0 0 0 0 0 0 0 0 0 0 0 0 0 0 0 0 0 0 0 0 0 0 0 0 0 0 0 0 0 0 0 0 0 0 0 0 0 0 0 0 0 0 0 0 0 0 0 0 0 0 0 0 0 0 0 0 0 0 0
0 0 0 0 0 0 0 0 0 0 0 0 0 0 0 0.000914942074339956 0 0 0 0 0 0 0 0 0 0 0 0 0 0 0 0.0182815190637013 0.019974888439869 0.03288487082215 0.0508420213779466 0 0 0 0 0 0 0 0 0 0.00104233480332354 0 0.0215541212537346 0.00496137790999949 0 0 0.0150031076303259 0 0 0 0.0331933070401804 0 0 0.00234772570816157 0 0 0 0.00105578121924789 0 0 0 0 0 0 0 0 0 0 0 0 0.00106719196409475 0 0 0 0 0 0 0 0 0 0 0 0.00291895367486651 0 0 0.00648133771649992 0.0287724982272666 0.00541940930032188 0.0134607321294367 0 0.00146051139667173 0.0131793688864515 0 0 0 0 0 0.111583204430816 0.00258207363403017 0.0265997049490431 0 0 0 0 0 0 0 0 0 0 0 0 0 0 0 0 0 0 0 0 0 0 0.00225754819223947 0 0.000985059032312626 0 0.00366101783148109 0 0 0 0 0 0 0 0 0.0189604799789011 0.00403643064482831 0 0 0 0 0 0 0 0 0 0.0255924867372935 0.0442950577288676 0.0338291784005221 0.0359885303272557 0 0 0 0 0 0 0 0 0 0 0 0 0 0 0 0 0 0 0 0 0 0 0 0.00189529376121851 0 0 0 0 0 0 0 0 0 0 0.0335588056963445 0.00333091732062741 0 0 0 0 0 0.00703232256443324 0 0 0 0 0 0 0 0 0 0 0 0 0 0 0 0 0 0 0 0 0 0 0 0 0 0 0 0 0 0 0 0 0 0 0 0 0 0 0 0 0 0 0 0 0 0 0 0 0.00158398321018666 0 0 0 0 0 0.0299350323979651 0 0 0 0 0 0 0.160447384235444 0 0 0 0 0 0 0 0 0 0 0 0 0 0 0 0 0 0 0 0 0 0 0 0 0 0 0 0 0 0 0 0 0 0 0 0 0 0 0 0.00632912325109079 0 0.00346516269584771 0 0 0 0.0252970506773504 0.018814534457243 0.0154312272553328 0.0104420060741865 0 0.00462344611622498 0 0.00476942289464649 0 0 0.00296583779379236 0 0 0 0.0848916770718841
0 0 0 0 0 0 0 0 0 0 0 0 0 0 0 0.00130016920000156 0 0 0 0 0 0 0 0 0 0 0 0 0 0 0 0.0109599514821402 0.00144793740443622 0.0151112633208175 0.0219649516156049 0 0 0 0 0 0.000850710992301036 0 0 0 0 0 0.0138216648711854 0.00377625568673955 0 0 0.00581053773000999 0 0 0 0.0156399555811933 0 0 0.00182106845529237 0 0 0 0 0 0 0 0 0 0 0 0 0 0.00539912270964787 0 0 0 0 0 0 0 0 0 0 0.00098950469292231 0.000629529483146628 0 0 0.00223595910083701 0 0 0.0105748861451729 0.0399832786897296 0.008920166514946 0.024172200764395 0 0.011760111459319 0.00960661754927529 0 0 0 0 0.0616355065951671 0 0.00301918585507173 0.033867124078457 0 0 0 0 0 0 0 0 0 0 0 0 0 0 0 0 0 0 0 0 0 0 0.00183353546993075 0.00245840028740015 0 0 0 0 0 0 0 0 0.00125577809347382 0.00134424250066167 0 0.0769588124584934 0.000755320163020862 0 0 0 0.00298888576902225 0 0 0.00576775610950202 0 0 0.0389681589654218 0.0463008548207335 0.0394008652155466 0.00141132365409838 0.0240356987208339 0 0 0 0 0 0 0 0 0 0 0 0 0 0 0 0 0 0 0 0 0 0 0 0 0 0 0 0 0 0 0 0 0 0.0100973144279175 0 0 0 0 0 0 0 0 0 0 0 0 0 0 0 0 0 0 0 0 0 0 0 0 0 0 0 0 0 0 0 0 0 0 0 0 0 0 0 0 0 0 0 0 0 0 0 0.000468969611039167 0 0 0 0.00075258268189943 0.00233677136633248 0.00405458111394585 0 0 0 0.00110301652516412 0 0 0 0 0 0 0 0 0 0 0.175684971019572 0.0034960599603757 0.0062712828155193 0 0 0 0 0 0 0 0 0 0 0 0 0 0 0 0 0 0 0 0 0 0 0 0 0.00194526598268288 0 0 0 0 0 0 0 0 0 0.00136318661931728 0 0 0.00296569711045195 0.00757036014108898 0.104023116909558 0.0208864845140488 0 0 0.00243008982928594 0.0156537311482668 0 0.00205126730920572 0 0 0 0.00345668458625966 0.00175271645006148 0 0.0618523616637446 0 0.00132754710339321 0.00175751529784458 0.0179211336070764
0 0 0 0 0 0 0 0 0 0 0 0 0 0 0 0 0 0 0 0 0 0 0 0 0 0 0 0 0 0 0 0 0 0 0 0 0 0 0 0 0 0 0 0 0 0 0 0 0 0 0 0 0 0 0 0 0 0 0.0452789928881728 0 0 0 0 0 0 0 0 0 0 0 0 0 0 0 0 0 0 0 0 0 0 0 0 0 0 0.00518185082161722 0.0157555405726456 0 0.00846903983138297 0.221906984616866 0.0856662598513749 0.0718776173633024 0.0756269590755447 0 0.0248398656801347 0.0323052432377892 0 0 0 0 0.00305102588797258 0.0064585492716026 0 0.153123654024873 0 0 0 0 0 0 0 0 0 0 0 0 0 0 0 0 0 0 0 0 0 0 0 0 0 0 0 0 0 0 0 0 0 0 0 0.00356338216256913 0 0.0447080587428111 0.0140687888011439 0.0995141426609718 0.0101608182923672 0 0.0105125273327304 0.00516359313085684 0.0258274978302215 0.00651007450584316 0.00838514522051733 0.00757817353040844 0.0102146043745986 0 0 0.00425161029168201 0 0 0 0 0 0 0 0 0 0 0 0 0 0 0 0 0 0 0 0 0 0 0 0 0 0 0 0 0 0 0 0 0 0 0 0 0 0 0 0 0 0 0 0 0 0 0 0 0 0 0 0 0 0 0 0 0 0 0 0 0 0 0 0 0 0 0 0 0 0 0 0 0 0 0 0 0 0 0 0 0 0 0 0 0 0 0 0 0 0 0 0 0 0 0 0 0 0 0 0 0 0 0 0 0 0 0 0 0 0 0 0 0 0 0 0 0 0 0 0 0 0 0 0 0 0 0 0 0 0 0 0 0 0 0 0 0 0 0 0 0 0 0 0 0 0 0 0 0 0 0 0 0 0 0 0 0 0 0 0 0 0
0 0 0 0 0 0 0 0 0 0 0 0 0 0 0 0 0 0 0 0 0 0 0 0 0 0 0 0 0 0 0 0.00313092503739625 0 0 0.00253410168564847 0 0 0 0 0 0 0 0 0 0 0 0 0.00406690183635342 0 0 0 0 0 0 0 0 0 0 0 0 0 0 0 0 0 0 0 0 0 0 0 0 0 0 0 0 0 0 0 0 0 0 0 0 0 0 0.0219988752590643 0 0.00761175631027482 0.124925420954839 0.138047959709153 0.0422756300321632 0.101906960217889 0 0.0470472708900363 0.0242191407310469 0 0 0 0 0.0248130951456467 0.0571939774424437 0.120884087385012 0 0 0 0 0 0 0 0 0 0 0 0 0 0 0 0 0 0 0 0 0 0 0 0 0 0 0 0 0 0 0 0 0 0 0 0 0.0318223303369107 0 0.0547652276971905 0.0117145626330996 0.0132265338820385 0.00332279548366624 0 0.00445020002148523 0 0.00859137899587072 0.0520108156599131 0.0246392994723943 0.0326250289480829 0.0421757242323801 0 0 0 0 0 0 0 0 0 0 0 0 0 0 0 0 0 0 0 0 0 0 0 0 0 0 0 0 0 0 0 0 0 0 0 0 0 0 0 0 0 0 0 0 0 0 0 0 0 0 0 0 0 0 0 0 0 0 0 0 0 0 0 0 0 0 0 0 0 0 0 0 0 0 0 0 0 0 0 0 0 0 0 0 0 0 0 0 0 0 0 0 0 0 0 0 0 0 0 0 0 0 0 0 0 0 0 0 0 0 0 0 0 0 0 0 0 0 0 0 0 0 0 0 0 0 0 0 0 0 0 0 0 0 0 0 0 0 0 0 0 0 0 0 0 0 0 0 0 0 0 0 0 0 0 0 0 0 0 0 0 0 0 0 0
0.0302291934794916 0 0.0179188640369656 0 0 0.0223578594351629 0 0 0 0 0 0 0.0607200897149975 0 0 0 0 0.0209287393547124 0 0 0 0 0 0 0 0 0 0 0 0 0 0 0 0 0 0 0 0 0 0 0 0 0 0 0 0 0 0 0 0 0 0 0 0 0 0 0 0 0 0 0 0 0 0 0 0 0 0 0 0 0 0 0 0 0 0 0 0 0 0 0 0 0 0 0 0 0.0220838358880524 0 0 0 0 0 0 0 0 0.00833387606706815 0 0 0 0 0 0 0 0 0 0 0 0.0970231712765699 0 0.0551174158363303 0 0 0 0 0.092248966708823 0.0536366521088709 0 0 0.0546171323744681 0 0 0 0 0 0 0 0 0 0 0 0 0 0 0 0 0 0 0.00477621616398041 0 0 0 0 0 0 0 0 0 0 0 0 0 0 0 0 0 0 0 0 0 0 0 0 0 0 0 0 0 0 0 0 0 0 0 0 0 0 0 0 0 0 0 0 0 0 0 0 0 0 0 0 0 0 0 0 0 0 0 0 0 0 0 0 0 0 0 0 0 0.248600396658887 0 0 0 0 0 0 0 0 0 0 0 0 0 0 0 0 0 0 0 0 0 0 0 0 0 0 0 0 0 0 0 0 0 0 0 0 0 0 0 0 0 0 0 0 0 0 0 0 0 0 0 0 0.157455192611608 0 0 0 0 0 0 0 0 0 0 0.0539523982840114 0 0 0 0 0 0 0 0 0 0 0 0 0 0 0 0 0 0 0 0 0 0 0 0 0 0 0 0 0 0 0 0 0 0 0 0 0 0 0 0 0 0 0 0 0 0
0 0 0 0 0 0 0 0 0 0 0 0 0 0 0.0143801278975918 0.00863670313338592 0 0 0 0 0 0 0 0 0 0 0 0.0162971958776551 0 0 0 0 0 0 0 0 0 0 0 0 0 0 0 0.0632715832961579 0 0 0 0 0 0 0 0 0 0.223358910070248 0 0 0 0 0 0 0 0 0 0 0 0.0236630162010342 0 0 0 0 0 0 0 0 0 0 0 0 0 0 0 0 0 0 0 0 0 0 0 0 0 0 0 0 0 0 0 0 0 0 0 0 0 0 0 0 0 0.0272899482579914 0 0 0 0 0 0 0 0 0 0 0 0 0 0.240117084235537 0.0267322058966278 0.315502995315343 0 0 0 0 0 0 0 0 0 0 0 0 0 0 0 0 0 0 0 0 0 0 0 0 0 0 0 0 0 0 0 0 0 0 0 0 0 0 0 0 0 0 0 0.0159410034295479 0 0 0 0 0 0 0 0 0 0 0 0 0 0 0 0 0 0 0 0 0 0 0 0 0 0 0 0 0 0 0 0 0 0 0 0 0 0 0 0 0 0 0 0 0 0 0 0 0 0 0 0 0 0 0 0 0 0 0 0 0 0 0 0 0 0 0 0 0 0 0 0 0 0 0 0 0 0 0 0 0 0 0 0 0 0 0 0 0 0 0 0 0 0 0 0.0138905648839677 0 0 0 0.0109186615049129 0 0 0 0 0 0 0 0 0 0 0 0 0 0 0 0 0 0 0 0 0 0 0 0 0 0 0 0 0 0 0 0 0 0 0 0 0 0 0 0 0 0 0 0 0 0 0 0 0 0
0 0 0 0 0 0 0 0 0 0 0 0 0 0 0.128225649480516 0 0 0 0 0 0 0 0 0 0 0 0 0 0 0 0 0 0 0 0 0 0 0 0 0 0 0 0 0 0 0 0 0 0 0 0 0 0 0 0 0 0 0 0 0 0 0 0 0 0 0 0 0 0 0 0 0 0 0 0 0 0 0 0 0 0 0 0 0 0 0 0 0 0 0 0 0 0 0 0 0 0 0 0 0 0 0 0 0 0 0 0 0.120170042590727 0 0 0 0 0 0 0 0.481935921949787 0.0792865006692191 0 0 0 0 0 0 0 0 0 0 0 0 0 0 0 0 0 0 0 0 0 0 0 0 0 0 0 0 0 0 0 0 0 0 0 0 0 0 0 0 0 0 0 0 0 0 0 0 0 0 0.0708603938448568 0 0 0 0 0 0 0 0 0 0 0 0 0 0 0 0 0 0 0 0 0 0 0 0 0 0 0 0 0 0 0 0 0 0 0 0 0 0 0 0 0 0 0 0 0 0 0 0 0 0 0 0 0 0 0 0 0 0 0 0 0 0 0 0 0 0 0 0 0 0 0 0 0 0 0 0 0 0 0 0 0 0 0 0 0 0 0 0 0 0 0 0 0 0 0 0.0404028561396113 0 0 0 0.0791186353252824 0 0 0 0 0 0 0 0 0 0 0 0 0 0 0 0 0 0 0 0 0 0 0 0 0 0 0 0 0 0 0 0 0 0 0 0 0 0 0 0 0 0 0 0 0 0 0 0 0 0
0 0 0 0 0 0 0 0 0 0 0 0 0.0558601471360833 0 0 0 0 0 0 0 0 0 0 0 0 0 0 0 0 0 0 0 0 0 0 0 0 0 0 0 0 0 0 0.158569083967059 0 0 0 0 0 0 0 0 0 0.116939629585689 0 0.0351364127910498 0 0 0 0 0 0 0 0 0 0 0 0 0 0 0 0 0 0 0 0 0 0 0 0 0 0 0 0 0 0 0 0 0 0 0 0 0 0 0 0 0 0 0 0 0 0 0 0 0.111527495790184 0.0421804496711398 0.0314593320208659 0 0.0298677375149345 0 0 0 0 0 0 0 0.039483569322478 0 0 0 0 0.0336733351042397 0 0 0 0 0 0 0 0 0 0 0 0 0 0 0 0 0 0 0 0 0 0 0 0 0 0 0 0 0 0 0 0 0 0 0 0 0 0 0 0 0 0 0 0 0 0 0 0 0 0 0 0 0 0 0 0 0 0 0 0 0 0 0 0 0 0 0 0 0 0 0 0 0 0 0 0 0 0 0 0 0 0 0 0 0 0 0 0 0 0 0 0 0 0 0 0 0 0 0 0 0 0 0 0 0 0 0 0 0 0 0 0 0 0 0 0 0 0 0 0 0 0 0 0 0 0 0 0 0 0 0 0 0 0 0 0 0 0 0 0 0.0629116399901112 0 0 0.0266285548292306 0.0519372272688069 0.188996320670618 0 0 0 0 0 0 0 0 0 0 0 0 0.0148290643375101 0 0 0 0 0 0 0 0 0 0 0 0 0 0 0 0 0 0 0 0 0 0 0 0 0 0 0 0 0 0 0 0 0 0 0 0 0
0 0 0 0 0 0 0 0 0 0 0 0 0 0 0 0 0 0 0 0 0 0 0 0 0 0 0.119486219650129 0 0 0 0 0 0 0 0 0 0 0 0 0 0 0 0 0 0 0 0 0 0 0 0 0 0 0.127414689317488 0 0 0 0 0 0 0 0 0 0 0 0 0.0691689660180524 0 0 0 0 0 0 0 0 0 0 0 0 0 0 0 0 0 0 0 0 0 0 0 0 0 0 0 0 0 0 0 0 0 0 0 0 0 0 0 0 0.151737581187192 0 0 0 0 0 0 0 0 0.192975405169048 0.22551973443714 0 0 0 0 0 0 0 0 0 0 0 0 0 0 0 0 0 0 0 0 0 0 0 0 0 0 0 0 0 0 0 0 0 0 0 0 0 0 0 0 0 0 0 0 0 0 0 0 0 0 0 0 0 0 0 0 0 0 0 0 0 0 0 0 0 0 0 0 0 0 0 0 0 0 0 0 0 0 0 0 0 0 0 0 0 0 0 0 0 0 0 0 0 0 0 0 0 0 0 0 0 0 0 0 0 0 0 0 0 0 0 0 0 0 0 0 0 0 0 0 0 0 0 0 0 0 0 0 0 0 0 0 0 0 0 0 0 0 0 0 0 0 0 0 0.113697404220951 0 0 0 0 0 0 0 0 0 0 0 0 0 0 0 0 0 0 0 0 0 0 0 0 0 0 0 0 0 0 0 0 0 0 0 0 0 0 0 0 0 0 0 0 0 0 0 0 0 0 0 0 0 0 0
0.0320688203964563 0 0 0 0 0.0275716277936206 0 0 0 0 0 0 0 0 0.0217156739847937 0 0.015831291738191 0.0252838744480209 0 0 0 0 0 0 0 0 0 0 0 0 0 0 0 0 0 0 0 0 0 0 0 0 0 0 0 0 0 0 0 0 0 0 0 0 0 0 0 0 0 0 0 0 0 0 0 0 0 0.102002785514398 0 0 0 0.145422902140058 0 0 0 0 0 0 0 0 0 0 0 0 0 0 0 0 0 0 0 0 0 0 0 0 0 0 0 0 0 0 0 0 0.0892017455233685 0 0 0 0 0 0 0.153650903861337 0.250563467079529 0 0 0 0 0 0 0 0 0 0 0 0 0 0 0 0 0 0 0 0 0 0 0 0 0 0 0 0 0 0 0 0 0 0 0 0 0 0 0 0 0 0 0 0 0 0 0 0 0 0 0 0 0 0 0 0 0 0 0 0 0 0 0 0 0 0 0 0 0 0 0 0 0 0 0 0 0 0 0 0 0 0 0 0 0 0 0 0 0 0 0 0 0 0 0.0644380177903816 0 0 0 0 0 0 0 0 0 0 0 0 0 0 0 0 0 0 0 0 0 0 0 0 0 0 0 0 0 0 0 0 0 0 0 0 0 0 0 0 0 0 0 0 0 0 0 0 0 0 0 0 0.0722488897298459 0 0 0 0 0 0 0 0 0 0 0 0 0 0 0 0 0 0 0 0 0 0 0 0 0 0 0 0 0 0 0 0 0 0 0 0 0 0 0 0 0 0 0 0 0 0 0 0 0 0 0 0 0 0 0 0 0
0 0 0 0 0 0 0 0 0 0 0 0 0 0 0 0 0 0 0.055462896677191 0 0 0 0 0 0 0 0 0 0 0 0 0 0 0 0 0 0 0 0 0 0 0 0 0 0 0 0 0 0 0 0 0 0 0 0 0 0 0 0 0 0 0 0 0 0 0 0 0 0 0.13124203457049 0 0 0 0 0 0 0.0279627822299649 0 0 0 0 0 0 0 0 0 0 0 0 0 0 0 0 0 0 0 0 0 0 0 0 0 0 0 0 0 0 0 0 0 0 0.0334385211133607 0 0.0475680245439298 0 0 0 0 0 0 0 0.149990896651988 0 0 0.520205648780835 0 0 0 0 0 0 0 0 0 0 0 0 0 0 0 0 0 0 0 0 0 0 0 0 0 0 0 0 0 0 0 0 0 0 0 0 0 0 0 0 0 0 0 0 0 0 0 0 0 0 0 0 0 0 0 0 0 0 0 0 0 0 0 0 0 0 0 0 0 0 0 0 0 0 0 0 0 0 0 0 0 0 0 0 0 0 0 0 0 0 0 0 0 0 0 0 0 0 0 0 0 0 0 0 0 0 0 0 0 0 0 0 0 0 0 0 0 0 0 0 0 0 0 0 0 0 0 0 0 0 0 0 0 0 0 0 0.0219999680116723 0 0.0121292274205684 0 0 0 0 0 0 0 0 0 0 0 0 0 0 0 0 0 0 0 0 0 0 0 0 0 0 0 0 0 0 0 0 0 0 0 0 0 0 0 0 0 0 0 0 0 0 0 0 0 0 0 0 0 0
0 0 0.0047197584373957 0 0 0 0 0 0 0 0 0 0 0.00816262685149498 0 0 0.0252145054490937 0 0.02649272596001 0 0.0350311512931178 0 0 0 0 0 0 0 0 0 0 0 0 0 0 0 0 0 0 0 0 0 0 0 0 0 0 0 0 0 0 0 0 0 0.00932874835668965 0 0 0 0 0.0420758202280651 0.0199320017052286 0 0.013688140653041 0 0 0 0 0.0146963666419234 0.0196243584369051 0.179495265630256 0 0 0 0 0 0 0 0.00744936114885529 0 0 0 0 0 0 0 0 0 0 0 0 0 0 0 0 0 0 0 0 0 0 0 0 0 0 0 0 0 0 0 0.0364123471396087 0.00687674678101516 0 0.0506774966629422 0.321106803373649 0 0 0 0 0 0 0 0 0.0103858381237609 0 0.158486103506506 0 0 0 0 0 0 0 0 0 0.0101438336204416 0 0 0 0 0 0 0 0 0 0 0 0 0 0 0 0 0 0 0 0 0 0 0 0 0 0 0 0 0 0 0 0 0 0 0 0 0 0 0 0 0 0 0 0 0 0 0 0 0 0 0 0 0 0 0 0 0 0 0 0 0 0 0 0 0 0 0 0 0 0 0 0 0 0 0 0 0 0 0 0 0 0 0 0 0 0 0 0 0 0 0 0 0 0 0 0 0 0 0 0 0 0 0 0 0 0 0 0 0 0 0 0 0 0 0 0 0 0 0 0 0 0 0 0 0 0 0 0 0 0 0 0 0 0 0 0 0 0 0 0 0 0 0 0 0 0 0 0 0 0 0 0 0 0 0 0 0 0 0 0 0 0 0 0 0 0 0 0 0 0 0 0 0 0 0 0 0 0 0 0 0 0 0
0 0 0 0 0 0 0 0 0 0 0 0 0 0 0.0301415312147994 0 0 0.0373347311079797 0.0433754364493443 0 0 0 0 0 0 0 0 0 0 0 0 0 0 0 0 0 0 0 0 0 0 0 0 0 0 0 0 0 0 0 0 0 0 0 0 0 0 0 0 0 0 0 0 0 0 0 0 0 0 0 0 0 0 0 0 0 0 0 0 0 0 0 0 0 0 0 0 0 0 0 0 0 0 0 0 0 0 0 0 0 0 0 0 0 0 0 0 0 0 0.373435498873923 0 0.318712758005539 0 0 0 0 0 0 0.035479308107462 0.046481122661848 0 0 0 0 0 0 0 0 0 0 0 0 0 0 0 0 0 0 0 0 0 0 0 0 0 0 0 0 0 0 0 0 0 0 0 0 0 0 0 0 0 0 0 0 0 0 0 0.0286659477226735 0 0 0 0 0 0 0 0 0 0 0 0 0 0 0 0 0 0 0 0 0 0 0 0 0 0 0 0 0 0 0 0 0 0 0 0 0 0 0 0 0 0 0 0 0 0 0 0 0 0 0 0 0 0 0 0 0 0 0 0 0 0 0 0 0 0 0 0 0 0 0 0 0 0 0 0 0 0 0 0 0 0 0 0 0 0 0 0 0 0 0 0 0.0651418918519197 0 0.0212317740045108 0 0 0 0 0 0 0 0 0 0 0 0 0 0 0 0 0 0 0 0 0 0 0 0 0 0 0 0 0 0 0 0 0 0 0 0 0 0 0 0 0 0 0 0 0 0 0 0 0 0 0 0 0 0 0
0 0 0 0 0 0 0 0 0 0 0 0 0 0 0 0 0.0122103132908221 0 0 0 0.032585982540503 0 0 0 0 0 0 0 0 0 0 0 0 0 0 0 0 0 0 0 0 0 0 0 0 0.0116801703651673 0 0 0 0 0 0 0 0 0 0 0 0 0 0.0633212709306184 0.0322492837824766 0 0.0211473274955818 0 0 0 0 0 0 0.0528434573337 0 0 0 0 0 0 0 0.0163249001616812 0 0 0 0 0 0 0 0 0 0 0 0 0 0 0 0 0 0 0 0 0 0 0 0 0 0 0 0 0 0 0 0 0.0156243958417817 0.512863336317484 0 0 0 0 0 0 0 0 0 0.0350704756167055 0.0420558585592521 0.0199510674188439 0.114083345440551 0 0 0 0 0 0 0 0 0 0.0179888149048317 0 0 0 0 0 0 0 0 0 0 0 0 0 0 0 0 0 0 0 0 0 0 0 0 0 0 0 0 0 0 0 0 0 0 0 0 0 0 0 0 0 0 0 0 0 0 0 0 0 0 0 0 0 0 0 0 0 0 0 0 0 0 0 0 0 0 0 0 0 0 0 0 0 0 0 0 0 0 0 0 0 0 0 0 0 0 0 0 0 0 0 0 0 0 0 0 0 0 0 0 0 0 0 0 0 0 0 0 0 0 0 0 0 0 0 0 0 0 0 0 0 0 0 0 0 0 0 0 0 0 0 0 0 0 0 0 0 0 0 0 0 0 0 0 0 0 0 0 0 0 0 0 0 0 0 0 0 0 0 0 0 0 0 0 0 0 0 0 0 0 0 0 0 0 0 0 0 0 0 0 0 0 0
0.00332318977268323 0 0 0.0242241902788671 0 0 0 0 0 0 0.037621719712689 0 0.187661872520044 0 0 0 0 0 0 0 0 0 0 0 0 0 0 0 0 0.013104387149503 0 0 0 0 0.0449841040797538 0 0 0 0 0 0 0 0 0 0 0 0 0 0.00923686363522136 0 0 0 0 0 0 0.0118046646389974 0 0 0 0 0 0 0 0 0 0 0 0 0 0 0 0 0 0 0 0 0 0 0 0 0 0 0 0 0 0 0 0 0 0 0 0 0 0 0 0 0 0 0 0 0 0 0 0 0.0382883881175594 0 0 0 0 0 0 0 0 0 0 0 0 0 0.17894642198816 0.0519919332577445 0 0 0 0 0 0 0 0 0 0 0 0 0 0 0 0 0 0 0 0 0 0 0 0 0 0 0 0 0 0 0 0 0 0 0 0 0 0 0 0 0 0 0 0 0 0 0 0.198477914542321 0 0 0 0 0 0 0 0 0 0 0 0 0 0 0 0 0 0 0 0 0 0.00863917070972888 0 0 0 0 0 0 0 0 0 0 0 0 0 0 0 0 0 0.081307184507743 0 0 0 0 0 0 0 0 0 0 0 0 0 0 0 0 0 0 0 0 0 0 0 0 0 0 0 0 0 0 0 0 0 0 0 0 0 0 0 0 0 0 0 0 0 0 0 0 0 0 0 0 0.0298033029484638 0 0 0.0805846921405204 0 0 0 0 0 0 0 0 0 0 0 0 0 0 0 0 0 0 0 0 0 0 0 0 0 0 0 0 0 0 0 0 0 0 0 0 0 0 0 0 0 0 0 0 0 0 0 0 0 0 0 0 0 0
0 0 0 0 0 0 0 0 0 0 0 0 0 0 0 0 0 0 0 0 0 0 0 0 0 0 0 0 0 0 0 0 0 0 0 0 0 0 0 0 0 0 0 0 0 0 0 0 0 0 0 0 0 0 0 0 0 0 0 0 0 0 0 0 0 0 0 0 0 0 0 0 0 0 0 0 0 0 0 0 0 0 0 0 0 0 0 0 0 0 0 0 0 0 0 0 0 0 0 0 0 0 0 0 0.197660108831273 0 0.404476657331858 0 0 0 0 0 0 0 0 0 0.139061315834908 0 0.206758614865133 0.0520433031368277 0 0 0 0 0 0 0 0 0 0 0 0 0 0 0 0 0 0 0 0 0 0 0 0 0 0 0 0 0 0 0 0 0 0 0 0 0 0 0 0 0 0 0 0 0 0 0 0 0 0 0 0 0 0 0 0 0 0 0 0 0 0 0 0 0 0 0 0 0 0 0 0 0 0 0 0 0 0 0 0 0 0 0 0 0 0 0 0 0 0 0 0 0 0 0 0 0 0 0 0 0 0 0 0 0 0 0 0 0 0 0 0 0 0 0 0 0 0 0 0 0 0 0 0 0 0 0 0 0 0 0 0 0 0 0 0 0 0 0 0 0 0 0 0 0 0 0 0 0 0 0 0 0 0 0 0 0 0 0 0 0 0 0 0 0 0 0 0 0 0 0 0 0 0 0 0 0 0 0 0 0 0 0 0 0 0 0 0 0 0 0 0 0 0 0 0 0 0
0 0 0 0 0 0 0 0 0 0 0 0 0 0 0 0 0 0 0 0 0 0 0 0 0 0 0 0 0 0 0 0 0 0 0 0 0 0 0 0 0 0 0 0 0 0 0 0 0 0 0 0 0 0 0 0 0 0 0 0 0 0 0 0 0 0 0 0 0 0 0 0 0 0 0 0 0 0 0 0 0 0 0 0 0 0 0 0 0 0 0 0 0 0 0 0 0 0 0 0 0 0 0 0 0 0 0.0259261501612412 0.0493175968047841 0.0474456750696143 0 0 0 0 0 0 0.0541802433357504 0 0.0627656701924409 0.0543693678745868 0.0448906488902973 0 0 0 0 0 0 0 0 0 0 0 0 0 0 0 0 0 0 0 0 0 0 0 0 0 0 0 0 0 0 0 0 0 0 0 0 0 0 0 0 0 0 0 0 0 0 0 0.204928228934468 0 0 0 0 0 0 0 0 0 0 0 0 0 0 0 0 0 0 0 0 0 0 0 0 0 0 0 0 0 0 0 0 0 0 0 0 0 0 0 0 0 0 0 0 0 0 0 0 0 0 0 0 0 0 0 0 0 0 0 0 0 0 0 0 0 0 0 0 0 0 0 0 0 0 0 0 0 0 0 0 0 0 0 0 0 0 0 0 0 0 0 0 0 0 0.148531563137901 0.0109301888735431 0 0.0171081460735102 0 0.279606520651862 0 0 0 0 0 0 0 0 0 0 0 0 0 0 0 0 0 0 0 0 0 0 0 0 0 0 0 0 0 0 0 0 0 0 0 0 0 0 0 0 0 0 0 0 0 0 0 0 0 0
0 0 0 0 0 0 0 0 0 0 0 0 0 0 0 0 0 0 0 0 0 0 0 0 0 0 0.0841283148783037 0 0 0 0 0 0 0 0 0 0 0 0 0 0 0 0 0 0 0 0 0 0 0 0 0 0 0 0 0 0 0 0 0 0 0 0 0 0 0 0 0 0 0 0 0 0 0 0 0 0 0 0 0 0 0 0 0 0 0 0 0 0 0 0 0 0 0 0 0 0 0 0 0 0 0 0 0 0 0 0 0 0.047749541053588 0 0 0 0 0 0 0 0.0540520477640616 0 0.0772809692215801 0.0295720811502906 0.0314965911270176 0 0 0 0 0 0 0 0 0 0 0 0 0 0 0 0 0 0 0 0 0 0 0 0 0 0 0 0 0 0 0 0 0 0 0 0 0 0 0 0 0 0 0 0 0 0 0.094112778901385 0 0 0 0 0 0 0 0 0 0 0 0 0 0 0 0 0 0 0 0.0213203818795664 0 0 0 0 0 0 0 0 0 0 0 0 0 0 0 0 0 0 0 0 0 0 0 0 0 0 0 0 0 0 0 0 0 0 0 0 0 0 0 0 0 0 0 0 0 0 0 0 0 0 0 0 0 0 0 0 0 0 0 0 0 0 0 0 0 0 0 0 0 0 0 0 0 0 0.201701412259837 0 0.128168658020901 0.0249572988739797 0.0342147233216477 0.171245201547841 0 0 0 0 0 0 0 0 0 0 0 0 0 0 0 0 0 0 0 0 0 0 0 0 0 0 0 0 0 0 0 0 0 0 0 0 0 0 0 0 0 0 0 0 0 0 0 0 0 0
0 0 0 0 0 0 0 0 0 0 0 0 0.0864509224733353 0 0 0 0.00382070498782821 0 0 0 0 0 0 0 0 0 0 0 0 0 0 0 0 0 0 0 0 0 0 0 0 0 0 0 0 0 0 0 0.0184539837258386 0 0 0 0 0 0 0 0 0 0 0 0 0 0 0 0 0 0 0 0 0 0 0 0 0 0 0 0 0 0 0 0 0 0 0 0 0 0 0 0 0 0 0 0 0 0 0 0 0 0 0 0 0 0 0 0.0203525737178752 0 0 0 0 0 0 0 0.00548129566795251 0 0.160660046427474 0.0209072392195254 0.0141108359014321 0.023290619288134 0 0.113221024343478 0 0 0 0 0 0 0 0 0 0 0 0 0 0 0 0 0 0 0 0 0 0 0 0 0 0 0 0 0 0 0 0 0 0 0 0 0 0 0 0 0 0 0 0 0 0 0 0.309481886785918 0 0 0 0 0 0 0 0 0 0 0 0 0 0 0 0 0 0 0 0.00537809967648457 0 0.00400042287502742 0 0 0 0 0 0 0 0 0 0 0 0 0 0 0 0 0 0.0302494339830711 0 0 0 0 0 0 0 0 0 0 0 0 0 0 0 0 0 0 0 0 0 0 0 0 0 0 0 0 0 0 0 0 0 0 0 0 0 0 0 0 0 0 0 0 0 0 0 0 0 0 0 0 0.0436598441981375 0 0.0312234190857776 0.0965778196922461 0 0 0 0.0126798279504642 0 0 0 0 0 0 0 0 0 0 0 0 0 0 0 0 0 0 0 0 0 0 0 0 0 0 0 0 0 0 0 0 0 0 0 0 0 0 0 0 0 0 0 0 0 0 0 0 0 0
0 0 0 0 0 0 0 0 0 0 0 0 0.0827942501985012 0 0 0 0 0 0 0 0 0 0.0152001869889709 0 0 0 0.0195843739308505 0 0 0 0 0 0 0 0 0 0 0 0 0 0 0 0 0 0 0 0 0 0.042762958993291 0 0 0 0 0 0 0 0 0 0 0 0 0 0 0 0 0 0 0 0 0 0 0 0 0 0 0 0 0 0 0 0 0 0 0 0 0 0 0 0 0 0 0 0 0 0 0 0 0 0 0 0 0 0 0 0 0 0 0 0 0 0 0 0.0160306765444601 0 0.104204863861392 0.0117480309640589 0.0260088707168232 0.0198956219788743 0.252751787030063 0 0.0651658717865201 0 0 0 0 0 0 0 0 0 0 0 0 0 0 0 0 0 0 0 0 0 0 0 0 0 0 0 0 0 0 0 0 0 0 0 0 0 0 0 0 0 0 0 0 0 0 0.198205629100584 0 0 0 0 0 0 0 0 0 0 0 0 0 0 0 0 0 0 0 0 0 0 0 0 0 0 0 0 0 0 0 0 0 0 0 0 0 0 0 0 0 0 0 0 0 0 0 0 0 0 0 0 0 0 0 0 0 0 0 0 0 0 0 0 0 0 0 0 0 0 0 0 0 0 0 0 0 0 0 0 0 0 0 0 0 0 0 0 0 0 0 0 0 0 0.0761615108557192 0.00694625012383039 0.022027662602758 0 0 0.0405114543233033 0 0 0 0 0 0 0 0 0 0 0 0 0 0 0 0 0 0 0 0 0 0 0 0 0 0 0 0 0 0 0 0 0 0 0 0 0 0 0 0 0 0 0 0 0 0 0 0 0 0
0 0 0 0 0 0 0 0 0 0 0 0 0.10776898899302 0 0 0 0 0 0 0 0 0 0.267876612178381 0 0 0 0.0274234028291558 0 0 0 0 0 0 0 0 0 0 0 0 0 0 0 0 0 0 0 0 0 0.0663940837761862 0 0 0 0 0 0 0 0 0 0 0 0 0 0 0 0 0 0 0 0 0 0 0 0 0 0 0 0 0 0 0 0 0 0 0 0 0 0 0 0 0 0 0 0 0 0 0 0 0 0 0 0 0 0 0 0 0 0 0 0 0 0 0 0 0 0 0 0 0.0201518824479204 0 0.0619721618872995 0 0 0 0 0 0 0 0 0 0 0 0 0 0 0 0 0 0 0 0 0 0 0 0 0 0 0 0 0 0 0 0 0 0 0 0 0 0 0 0 0 0 0 0 0 0 0 0.160302182498877 0 0 0 0 0 0.0488577237337352 0 0 0 0 0 0 0 0 0 0 0 0 0 0 0 0 0 0 0 0 0 0 0 0 0 0 0 0 0 0 0 0 0 0 0 0 0 0 0 0 0 0 0 0 0 0 0 0 0 0 0 0 0 0 0 0 0 0 0 0 0 0 0 0 0 0 0 0 0 0 0 0 0 0 0 0 0 0 0 0 0 0 0 0 0 0 0 0 0.0924625460611747 0 0.119664082088862 0 0 0.0271263335053876 0 0 0 0 0 0 0 0 0 0 0 0 0 0 0 0 0 0 0 0 0 0 0 0 0 0 0 0 0 0 0 0 0 0 0 0 0 0 0 0 0 0 0 0 0 0 0 0 0 0
0 0 0 0 0 0 0 0 0 0 0 0 0 0 0.0271952884365442 0 0 0 0 0 0 0 0 0 0 0 0 0 0 0 0.0100898189862876 0 0 0 0 0 0 0 0 0 0 0 0 0 0 0 0 0 0 0 0 0 0 0 0 0 0 0 0 0 0 0 0 0 0 0 0 0 0 0 0 0 0 0 0 0 0 0 0 0 0 0 0 0 0 0 0 0 0 0 0 0 0 0 0 0 0 0 0 0 0 0 0 0 0 0.225967570495647 0 0.0205022107982264 0 0 0.0562890422728276 0 0 0.0400693683703778 0 0 0 0 0 0 0 0 0 0.0787746301388135 0.220352184604748 0.163095442828814 0 0 0 0 0 0 0 0 0 0 0 0 0 0 0 0 0 0 0 0 0 0 0 0 0 0 0 0 0 0 0 0 0 0 0 0 0 0 0 0 0 0.0823662927942732 0 0 0 0 0 0 0 0 0 0 0 0 0 0 0 0 0 0 0 0 0 0 0 0 0 0 0 0 0 0 0 0 0 0 0 0 0 0 0 0 0 0 0 0 0 0 0 0 0 0 0 0 0 0 0 0 0 0 0 0 0 0 0 0 0 0 0 0 0 0 0 0 0 0 0 0 0 0 0 0 0 0 0 0 0 0 0 0 0 0 0 0 0 0.00382341675620505 0 0.0714747335172362 0 0 0 0 0 0 0 0 0 0 0 0 0 0 0 0 0 0 0 0 0 0 0 0 0 0 0 0 0 0 0 0 0 0 0 0 0 0 0 0 0 0 0 0 0 0 0 0 0 0 0 0 0 0
0 0 0 0 0 0 0 0 0 0 0 0 0 0 0 0 0.0848999316622754 0 0 0 0.109116730379732 0 0 0 0 0 0 0.0147176463681219 0 0 0 0 0 0 0 0 0 0 0 0 0 0 0 0 0 0 0 0 0 0 0 0 0 0 0 0 0 0 0 0.158663749682877 0 0.00903527779614714 0 0 0 0 0 0 0 0 0.0118304495734592 0 0 0 0 0 0 0 0 0 0 0 0 0 0 0 0 0 0 0 0 0 0 0 0 0 0 0 0 0 0 0 0 0 0 0.0356687871713558 0 0 0 0 0 0.0268716927971322 0 0.0681283442078564 0 0 0 0 0 0 0 0 0 0.157245950290679 0.0687623847489325 0 0 0 0 0 0 0 0 0 0 0 0 0 0 0 0 0 0 0 0 0 0 0 0 0 0 0 0 0 0 0 0 0 0 0 0 0 0 0 0 0 0 0 0 0 0 0 0 0.0167597662873301 0 0 0 0 0 0 0 0 0 0 0 0 0 0 0 0 0 0 0 0 0 0 0 0 0 0 0 0 0 0 0 0 0 0 0 0 0 0 0 0 0 0 0 0 0 0 0 0 0 0 0 0 0 0 0 0 0 0 0 0 0 0 0 0 0 0 0 0 0 0 0 0 0 0 0 0 0 0 0 0 0 0 0 0 0 0 0 0 0.101967669300902 0 0 0 0.0236293916755832 0.00918232232957671 0.046392369329802 0.0571275363982371 0 0 0 0 0 0 0 0 0 0 0 0 0 0 0 0 0 0 0 0 0 0 0 0 0 0 0 0 0 0 0 0 0 0 0 0 0 0 0 0 0 0 0 0 0 0 0 0
0 0 0 0 0 0 0 0 0 0 0 0 0 0 0 0 0.025966151584538 0 0 0 0.0318524631985239 0 0 0 0 0 0 0.0242036946015428 0 0 0 0 0 0 0 0 0 0 0 0 0 0 0 0 0 0 0 0 0 0 0 0 0 0 0 0 0 0 0 0.0321201309564947 0 0 0 0 0 0 0 0 0 0 0 0 0 0 0 0 0 0 0 0 0 0 0 0 0 0 0 0 0 0 0 0 0 0 0 0 0 0 0 0 0 0 0 0 0 0.417573615396053 0 0 0 0 0 0 0 0.0320585211648176 0 0 0 0 0 0 0 0.110788040358759 0.155975177128773 0 0 0.0378117317712775 0 0 0 0 0 0 0 0 0 0 0 0 0 0 0 0 0 0 0 0 0 0 0 0 0 0 0 0 0 0 0 0 0 0 0 0 0 0 0 0 0 0 0 0 0 0 0 0 0 0 0 0 0 0 0 0 0 0 0 0 0 0 0 0 0 0 0 0 0 0 0 0 0 0 0 0 0 0 0 0 0 0 0 0 0 0 0 0 0 0 0 0 0 0 0 0 0 0 0 0 0 0 0 0 0 0 0 0 0 0 0 0 0 0 0 0 0 0 0 0 0 0 0 0 0 0 0 0 0 0 0 0 0 0 0 0 0.0388443832044793 0 0 0 0.025404266221796 0.0392212489715976 0 0 0 0 0 0 0 0 0 0 0 0.0157732785947072 0 0.0124072968466396 0 0 0 0 0 0 0 0 0 0 0 0 0 0 0 0 0 0 0 0 0 0 0 0 0 0 0 0 0 0 0 0 0 0 0 0
0 0 0.0150978409244918 0 0 0 0 0 0 0 0 0 0 0 0.0031164221369057 0.00692361577722932 0.265983437034712 0 0.0195490429096988 0.00514793212689624 0.080348841299947 0 0 0 0 0 0 0 0 0 0.00750635963577249 0 0 0 0 0 0 0 0 0 0 0 0 0 0 0 0 0 0 0 0 0 0 0 0 0 0 0 0 0.0569817420590449 0 0 0 0 0 0 0 0 0 0.0813672446701939 0 0 0 0 0 0 0 0 0 0 0 0 0 0 0 0 0 0 0 0 0 0 0 0 0 0 0 0 0 0 0 0 0 0 0 0 0 0 0 0 0.0873491613257778 0.12940137545384 0 0.0583200391219794 0 0 0 0 0 0 0 0.0985920911561558 0.0216992717116017 0 0 0.0626155826557532 0 0 0 0 0 0 0 0 0 0 0 0 0 0 0 0 0 0 0 0 0 0 0 0 0 0 0 0 0 0 0 0 0 0 0 0 0 0 0 0 0 0 0 0 0 0 0 0 0 0 0 0 0 0 0 0 0 0 0 0 0 0 0 0 0 0 0 0 0 0 0 0 0 0 0 0 0 0 0 0 0 0 0 0 0 0 0 0 0 0 0 0 0 0 0 0 0 0 0 0 0 0 0 0 0 0 0 0 0 0 0 0 0 0 0 0 0 0 0 0 0 0 0 0 0 0 0 0 0 0 0 0 0 0 0 0 0 0 0 0 0 0 0 0 0 0 0 0 0 0 0 0 0 0 0 0 0 0 0 0 0 0 0 0 0 0 0 0 0 0 0 0 0 0 0 0 0 0 0 0 0 0 0 0 0 0 0 0 0 0 0 0
0 0 0 0 0 0 0 0 0 0 0 0 0 0 0 0 0 0 0 0 0 0 0 0 0 0 0 0 0 0 0 0 0 0 0 0 0 0 0 0 0 0 0 0 0 0 0 0 0 0 0 0 0 0 0 0 0 0 0 0 0 0 0 0 0 0 0 0 0 0 0 0 0 0 0 0 0 0 0 0 0 0 0 0 0 0 0 0 0 0 0 0 0 0 0 0 0 0 0 0 0 0 0 0 0 0 0 0 0 0 0 0 0 0 0 0 0 0 0 0 0 0.494339216454387 0 0.0814898088811867 0.424170974664426 0 0 0 0 0 0 0 0 0 0 0 0 0 0 0 0 0 0 0 0 0 0 0 0 0 0 0 0 0 0 0 0 0 0 0 0 0 0 0 0 0 0 0 0 0 0 0 0 0 0 0 0 0 0 0 0 0 0 0 0 0 0 0 0 0 0 0 0 0 0 0 0 0 0 0 0 0 0 0 0 0 0 0 0 0 0 0 0 0 0 0 0 0 0 0 0 0 0 0 0 0 0 0 0 0 0 0 0 0 0 0 0 0 0 0 0 0 0 0 0 0 0 0 0 0 0 0 0 0 0 0 0 0 0 0 0 0 0 0 0 0 0 0 0 0 0 0 0 0 0 0 0 0 0 0 0 0 0 0 0 0 0 0 0 0 0 0 0 0 0 0 0 0 0 0 0 0 0 0 0 0 0 0 0 0 0 0 0 0 0 0 0 0
0 0 0 0 0 0 0 0 0 0 0 0 0.0185030273044555 0 0 0 0 0 0 0 0 0 0.0499177564819366 0 0.162509882432792 0 0 0 0 0 0 0.150120843760328 0.0859941543522689 0 0.206547551885018 0 0 0 0 0 0 0 0 0 0 0 0 0.0761926994634568 0.140843602188612 0 0 0 0 0 0 0 0 0 0 0 0 0 0 0 0 0 0 0 0 0 0 0 0 0 0 0 0 0 0 0 0 0 0 0 0 0 0 0 0 0 0 0 0 0 0 0 0 0 0 0 0.0251559325994958 0.0369879760401484 0 0 0 0 0 0 0 0 0 0 0 0 0 0 0 0 0 0 0 0 0 0 0 0 0 0 0 0 0 0 0 0 0 0 0 0 0 0 0 0 0 0 0 0 0 0 0 0 0 0 0.0115793349502469 0.03564723854124 0 0 0 0 0 0 0 0 0 0 0 0 0 0 0 0 0 0 0 0 0 0 0 0 0 0 0 0 0 0 0 0 0 0 0 0 0 0 0 0 0 0 0 0 0 0 0 0 0 0 0 0 0 0 0 0 0 0 0 0 0 0 0 0 0 0 0 0 0 0 0 0 0 0 0 0 0 0 0 0 0 0 0 0 0 0 0 0 0 0 0 0 0 0 0 0 0 0 0 0 0 0 0 0 0 0 0 0 0 0 0 0 0 0 0 0 0 0 0 0 0 0 0 0 0 0 0 0 0 0 0 0 0 0 0 0 0 0 0 0 0 0 0 0 0 0 0 0 0 0 0 0 0 0 0 0 0 0 0 0 0 0 0 0
0 0 0 0 0 0 0 0 0 0 0 0 0 0.020731476051745 0.0130327919378646 0.017886634519549 0 0 0 0 0 0 0 0 0 0 0 0 0 0.00857085784273339 0.267800790089064 0 0 0 0 0 0 0.0252489646802039 0 0 0 0 0 0 0 0 0 0 0 0 0 0 0 0 0.00854802728878699 0 0 0 0.0137687285577073 0 0 0 0 0 0 0 0 0 0 0 0 0 0 0 0 0 0 0 0 0 0 0 0 0 0 0.0795223140105372 0.019057755257477 0 0.0171890834157731 0 0 0 0 0.0477728659541877 0 0.0155318732013829 0.0852826142745261 0 0 0 0 0.00459831900822821 0 0 0 0 0 0 0 0 0 0 0 0 0 0 0 0 0 0 0 0 0 0 0 0 0 0 0 0 0 0 0 0.00560532546995265 0 0 0.159854036259311 0.0534049366838821 0 0.00328829681919062 0.00195218103254296 0 0 0 0 0 0 0.0453298991803654 0.00392995690597845 0 0.0596238812618931 0 0 0 0.0139521523699458 0 0 0 0 0 0 0 0 0 0 0 0 0 0 0 0 0 0 0 0 0 0 0 0 0 0 0 0 0 0 0 0 0 0 0 0 0 0 0 0 0 0 0 0 0 0 0 0 0 0 0 0 0 0 0 0 0 0 0 0 0 0 0 0 0 0 0 0 0 0 0 0 0 0 0 0 0 0 0 0 0 0 0 0 0 0 0 0 0 0 0 0 0 0 0 0 0 0 0 0 0 0 0.00689579548869671 0 0 0 0 0 0 0 0 0 0 0 0 0 0 0 0 0 0 0 0 0 0 0 0 0 0 0 0 0 0 0 0 0 0 0 0 0 0 0 0 0 0.00162044243847535 0 0 0 0 0 0 0 0 0 0 0 0 0 0 0 0 0 0
0 0 0 0 0 0 0 0 0 0 0 0 0 0 0 0 0 0 0 0 0.0474555679096804 0 0.040999327431261 0.0152157585049885 0 0.0125828381463391 0.0474237560216913 0 0 0 0 0 0 0.00703864591170791 0 0 0 0 0 0 0 0 0 0 0.0336187955399537 0.0135358477831674 0 0.020854737793995 0 0.0305294983954814 0 0 0.00711114438406612 0 0 0 0.00513181645577771 0 0 0 0 0 0 0 0 0.0344799796761283 0 0 0 0 0 0.00665246993403169 0 0 0.0315590014145983 0 0 0 0 0 0 0 0 0 0 0 0 0 0 0 0 0 0 0 0 0 0 0 0 0 0.00293913124285451 0 0 0 0 0 0 0 0 0 0 0 0 0 0 0 0 0 0 0 0 0 0 0 0 0 0 0 0 0 0 0 0 0 0.0280276665386651 0 0 0 0 0 0 0 0 0 0 0 0 0 0 0 0 0 0 0 0 0 0 0 0 0 0 0 0 0 0 0 0 0 0.262414096361773 0.0643980273371005 0.0321329108300862 0 0.0256233628603885 0.0902687191883785 0.0215571201458689 0 0 0 0 0 0 0 0 0 0 0 0 0 0 0 0.0139084008005387 0 0 0 0 0 0 0 0 0 0 0 0 0 0 0 0 0 0 0.0294602687229489 0 0 0 0 0 0 0 0 0 0 0 0 0 0.0099587597143231 0 0 0 0 0 0 0 0 0 0 0 0 0 0 0 0 0 0 0 0 0 0 0 0 0 0 0 0 0 0 0 0 0 0 0 0 0 0 0 0 0.0336757220276436 0 0 0 0 0 0 0 0 0 0 0 0 0 0 0.00850330052265492 0.0229433284039074 0 0 0 0 0 0 0 0 0 0 0 0 0 0 0 0 0 0 0 0 0 0 0 0 0 0 0 0 0 0 0 0 0 0 0 0 0
0 0 0 0 0 0 0 0 0 0 0 0 0 0 0 0 0 0 0 0 0 0 0 0 0 0 0 0 0 0 0 0 0 0 0 0 0 0 0 0 0 0 0 0 0 0.498502325113189 0 0 0 0 0 0 0 0 0 0 0 0 0.0808570055262593 0.0778089265920159 0.13480981405069 0 0 0 0.10086597781489 0 0 0 0 0 0 0 0 0 0 0 0 0 0 0 0 0 0 0 0 0 0 0 0 0 0 0 0 0 0 0 0 0 0 0 0 0 0 0 0 0 0 0 0 0 0 0 0 0 0 0 0 0 0 0 0 0 0 0 0 0 0 0 0 0 0 0 0 0 0 0 0 0 0 0 0 0 0 0 0 0 0 0 0 0 0 0 0 0 0.0232658686247823 0 0 0 0 0 0 0 0 0 0 0 0 0 0 0 0 0 0 0.0617775397451969 0 0 0 0 0 0 0 0 0 0 0 0 0 0 0 0 0 0 0 0 0 0 0 0 0 0 0 0 0 0 0 0 0 0 0 0 0 0 0 0 0 0 0 0 0 0 0 0 0 0 0 0 0 0 0 0 0 0 0 0 0 0 0 0 0 0 0 0 0 0 0 0 0 0 0 0 0 0 0 0 0 0 0 0 0 0 0 0 0.0221125425329766 0 0 0 0 0 0 0 0 0 0 0 0 0 0 0 0 0 0 0 0 0 0 0 0 0 0 0 0 0 0 0 0 0 0 0 0 0 0 0 0 0 0 0 0 0 0 0 0 0 0 0 0 0 0 0
0.0212186093945161 0 0.00209341233947433 0.0465877264454145 0.00649789569937151 0.0122999700000468 0.0261612824263035 0.0199054531119682 0.0269361478030864 0.0173808543420001 0.0817736721083709 0 0 0.00145362682202636 0.00149236718812503 0 0 0 0 0 0 0 0 0 0 0 0 0 0 0.0405600736106468 0 0.00113330283294937 0.0035262372692787 0.00418569332311956 0.0113122534031264 0 0.0350718699299179 0.17421115389538 0 0 0 0 0 0 0 0 0.00254451780824653 0 0 0 0.00438542757996168 0 0 0 0.0238782409143898 0.00171133815554628 0.00488657602604718 0.00805294899492463 0.00714799939804511 0 0 0 0 0 0 0 0 0 0 0 0 0.0120767378196549 0 0.00553283066288789 0 0 0 0 0 0 0 0 0 0 0 0.00490712301015263 0.00186691435150503 0.00401417991278685 0 0 0 0 0 0.0483218940195285 0 0 0 0 0 0 0.00241020684483445 0 0 0 0 0 0 0 0 0 0 0 0 0 0 0 0 0 0 0 0 0 0 0 0 0 0 0 0 0 0 0 0 0.1794620133687 0 0 0 0 0 0.0602194350906806 0.0067647059223255 0 0 0 0 0 0 0.0310068087750121 0 0 0 0 0 0.0030249512405728 0.0414648091090761 0 0 0 0 0 0 0 0 0 0 0 0 0 0 0 0 0 0 0 0 0 0 0 0 0 0 0 0 0 0 0 0 0 0.00123787457514684 0.00288767484240183 0 0 0 0 0 0.00202576198001662 0 0 0 0 0 0 0 0 0 0 0 0 0 0 0 0 0 0 0 0 0 0 0 0 0 0 0 0 0 0 0 0 0 0 0 0 0 0 0 0 0 0 0 0 0 0 0 0 0 0 0 0 0 0 0 0 0 0 0 0 0 0.00636742765243274 0 0 0 0 0 0 0 0 0 0 0 0 0 0 0 0 0 0 0 0 0 0 0 0 0 0 0 0 0 0 0 0 0 0 0 0 0 0 0 0 0 0 0 0 0 0 0 0 0 0 0 0 0 0 0 0 0 0 0 0
0 0 0 0 0.0417451862982637 0 0 0.159311999858263 0 0.0976977145391327 0 0 0 0 0 0.0302285477140899 0 0 0 0 0 0 0 0 0 0 0 0 0 0 0 0 0 0 0 0 0 0 0 0 0 0 0 0 0 0 0.164470702725772 0 0 0 0 0 0 0 0 0 0 0 0.0367728565630052 0 0 0 0 0 0 0 0 0 0 0 0 0 0 0.032736857201407 0 0 0 0.0140733361406553 0 0 0 0 0 0 0 0 0 0 0 0 0 0 0 0 0 0 0 0 0 0 0 0 0 0 0 0 0 0 0 0 0 0 0 0 0 0 0 0 0 0 0 0 0 0 0 0 0 0 0 0 0 0 0.179236473849244 0.19160715863204 0 0 0 0 0 0 0.0521191664781275 0 0 0 0 0 0 0 0 0 0 0 0 0 0 0 0 0 0 0 0 0 0 0 0 0 0 0 0 0 0 0 0 0 0 0 0 0 0 0 0 0 0 0 0 0 0 0 0 0 0 0 0 0 0 0 0 0 0 0 0 0 0 0 0 0 0 0 0 0 0 0 0 0 0 0 0 0 0 0 0 0 0 0 0 0 0 0 0 0 0 0 0 0 0 0 0 0 0 0 0 0 0 0 0 0 0 0 0 0 0 0 0 0 0 0 0 0 0 0 0 0 0 0 0 0 0 0 0 0 0 0 0 0 0 0 0 0 0 0 0 0 0 0 0 0 0 0 0 0 0 0 0 0 0 0 0 0 0 0 0 0 0 0 0 0 0 0 0 0 0 0 0 0 0 0 0 0
0 0 0 0 0.0495637259769814 0 0 0 0 0.132082303765803 0 0 0 0 0 0.063956252099249 0 0 0 0 0 0 0 0 0 0 0 0 0 0 0 0 0 0 0 0 0 0 0 0 0 0 0 0 0 0 0.16093045914873 0 0 0 0 0 0 0 0 0 0 0 0.0314801286675969 0 0 0 0 0 0 0 0 0 0 0 0 0 0 0 0 0 0 0 0 0 0 0 0 0.0195445867794523 0 0 0 0 0 0 0 0 0 0 0 0 0 0 0 0 0 0 0 0 0 0 0 0 0 0 0 0 0 0 0 0 0 0 0 0 0 0 0 0 0 0 0 0 0 0 0 0.164635536608971 0 0.170031961760626 0 0 0 0 0 0 0.20777504519259 0 0 0 0 0 0 0 0 0 0 0 0 0 0 0 0 0 0 0 0 0 0 0 0 0 0 0 0 0 0 0 0 0 0 0 0 0 0 0 0 0 0 0 0 0 0 0 0 0 0 0 0 0 0 0 0 0 0 0 0 0 0 0 0 0 0 0 0 0 0 0 0 0 0 0 0 0 0 0 0 0 0 0 0 0 0 0 0 0 0 0 0 0 0 0 0 0 0 0 0 0 0 0 0 0 0 0 0 0 0 0 0 0 0 0 0 0 0 0 0 0 0 0 0 0 0 0 0 0 0 0 0 0 0 0 0 0 0 0 0 0 0 0 0 0 0 0 0 0 0 0 0 0 0 0 0 0 0 0 0 0 0 0 0 0 0 0 0 0 0 0 0 0 0 0 0 0
0.0151550422596479 0.0019946501449492 0 0 0.0217774347606688 0.0941251618241527 0.00570835394947563 0.0332361536769213 0.0394392901956811 0.195271789898443 0 0.0112964111253338 0 0.00870659104624995 0.0263401879239918 0.0251455341969562 0 0.00214689158746404 0 0 0 0 0 0 0 0 0 0 0.0033857229249978 0.00210327527981805 0.00474236080943743 0 0 0.00422613822796934 0.00162296627412157 0 0.0344710080114272 0.0755901993708801 0 0 0 0 0 0 0 0 0.00743568091146418 0 0 0 0.00182438703978578 0 0 0 0.00764658833492513 0 0.0078817909865884 0.00641781747814074 0 0 0 0.00131566571223001 0 0 0 0 0 0 0 0 0 0.0119282717336582 0 0.0221472436215229 0 0.000997347134921256 0 0 0 0 0 0 0 0.000931331849627063 0 0.014461595375182 0.00534302352295261 0.0105636261271903 0 0 0 0.0113035925691515 0.00451703283945895 0.0243274437099778 0 0 0 0 0 0 0 0 0 0 0 0 0 0 0 0 0 0 0 0 0 0 0 0 0 0 0 0 0 0 0 0 0 0.00368302574033082 0 0 0.185055766904571 0.0174320559557705 0.016841092218969 0 0 0 0 0.0021961788242064 0 0.020166831640304 0 0 0 0 0 0 0 0 0 0 0 0 0 0 0.00513527424225152 0 0 0 0 0 0 0 0 0 0 0 0 0 0 0 0 0 0 0 0 0 0 0 0 0 0 0 0 0 0 0 0 0 0 0.000885398563369857 0 0 0 0 0 0.00108953271922697 0 0 0 0 0 0 0 0 0 0 0 0 0 0 0 0 0 0 0 0 0 0 0 0 0 0 0 0 0 0 0 0 0 0 0 0 0 0 0 0 0 0 0 0 0 0 0 0 0 0 0 0 0 0 0 0 0 0 0 0 0 0.00198724075563642 0 0 0 0 0 0 0 0 0 0 0 0 0 0 0 0 0 0 0 0 0 0 0 0 0 0 0 0 0 0 0 0 0 0 0 0 0 0 0 0 0 0 0 0 0 0 0 0 0 0 0 0 0 0 0 0 0 0 0 0
0 0 0 0 0 0 0 0 0 0 0 0 0 0.0616948749093561 0 0.102874000857264 0 0 0.0398017796102986 0 0.39097453227296 0 0 0 0 0 0 0 0.00768507200850095 0 0 0 0 0 0 0 0 0 0.0482954336517786 0 0 0 0 0 0.0174388472113248 0 0.0176501782695949 0 0 0.0168927134847516 0 0 0 0 0 0 0 0 0 0.0131534819756027 0.0270161021386842 0.00945950152684952 0.0612094307967399 0 0 0 0 0 0 0.0113801065265078 0.0958519391257426 0 0 0 0 0 0 0.0117605065312265 0 0 0 0 0 0 0 0 0 0 0 0 0 0 0 0 0 0 0 0 0 0 0 0 0 0 0 0 0 0 0 0 0 0.0107279881925206 0 0.0119115033347612 0 0 0 0 0 0 0 0 0 0 0 0 0 0 0.0206509100343012 0 0 0 0 0 0 0 0 0.0128616963300441 0.0107094012111901 0 0 0 0 0 0 0 0 0 0 0 0 0 0 0 0 0 0 0 0 0 0 0 0 0 0 0 0 0 0 0 0 0 0 0 0 0 0 0 0 0 0 0 0 0 0 0 0 0 0 0 0 0 0 0 0 0 0 0 0 0 0 0 0 0 0 0 0 0 0 0 0 0 0 0 0 0 0 0 0 0 0 0 0 0 0 0 0 0 0 0 0 0 0 0 0 0 0 0 0 0 0 0 0 0 0 0 0 0 0 0 0 0 0 0 0 0 0 0 0 0 0 0 0 0 0 0 0 0 0 0 0 0 0 0 0 0 0 0 0 0 0 0 0 0 0 0 0 0 0 0 0 0 0 0 0 0 0 0 0 0 0 0 0 0 0 0 0 0 0 0 0 0 0 0 0 0 0 0
0 0 0 0 0 0 0 0 0 0 0 0 0 0 0 0 0 0 0 0 0 0 0 0 0 0 0 0 0 0 0 0 0 0 0 0 0 0 0 0 0 0 0 0 0 0 0 0 0 0 0 0 0 0 0 0 0 0 0 0 0 0 0 0 0 0 0 0 0 0 0 0 0 0 0 0.0939998014944251 0 0 0 0 0 0 0.137721458205792 0 0 0 0 0 0 0 0 0 0 0 0 0 0 0 0.300707545684242 0 0 0 0 0 0 0 0 0 0 0 0 0 0 0 0 0 0 0 0 0 0 0 0 0 0 0 0 0 0 0 0 0 0 0 0 0 0 0.467571194615541 0 0 0 0 0 0 0 0 0 0 0 0 0 0 0 0 0 0 0 0 0 0 0 0 0 0 0 0 0 0 0 0 0 0 0 0 0 0 0 0 0 0 0 0 0 0 0 0 0 0 0 0 0 0 0 0 0 0 0 0 0 0 0 0 0 0 0 0 0 0 0 0 0 0 0 0 0 0 0 0 0 0 0 0 0 0 0 0 0 0 0 0 0 0 0 0 0 0 0 0 0 0 0 0 0 0 0 0 0 0 0 0 0 0 0 0 0 0 0 0 0 0 0 0 0 0 0 0 0 0 0 0 0 0 0 0 0 0 0 0 0 0 0 0 0 0 0 0 0 0 0 0 0 0 0 0 0 0 0 0 0 0 0 0 0 0 0 0 0 0 0 0 0 0 0 0 0 0 0 0
0 0 0 0 0 0 0 0 0 0 0 0 0 0.026931416232307 0.0183083410583373 0.0297678229353939 0 0 0 0 0 0 0 0 0 0 0 0 0 0 0.0650969141893407 0 0 0 0 0 0 0.00839901272940635 0 0 0 0 0 0 0 0 0 0 0 0 0 0 0 0 0.010589064348695 0 0 0 0.00679217892374063 0 0 0 0 0 0 0 0 0 0 0 0 0 0 0 0 0 0 0 0 0 0 0 0.0129104366600917 0 0 0.0577120738627389 0.0401582138240727 0 0.0111473669543489 0 0 0 0 0 0 0.00749363117802092 0.129502244968741 0.0400985985374509 0.0502919922891753 0 0 0.0047345861720048 0 0 0 0 0 0 0 0 0 0 0 0 0 0 0 0 0 0 0 0 0 0 0 0 0 0.322215353079405 0 0 0 0 0 0 0 0 0 0.0630559404034789 0 0.00400955986422985 0 0 0 0 0 0 0 0.0228797370552429 0.00267004360120591 0 0.0519768332286304 0 0 0 0.00501825393357669 0 0 0 0 0 0 0 0 0 0 0 0 0 0 0 0 0 0 0 0 0 0 0 0 0 0 0 0 0 0 0 0 0 0 0 0 0 0 0 0 0 0 0 0 0 0 0 0 0 0 0 0 0 0 0 0 0 0 0 0 0 0 0 0 0 0 0 0 0 0 0 0 0 0 0 0 0 0 0 0 0 0 0 0 0 0 0 0 0 0 0 0 0 0 0 0 0 0 0 0 0 0 0.00824038397036385 0 0 0 0 0 0 0 0 0 0 0 0 0 0 0 0 0 0 0 0 0 0 0 0 0 0 0 0 0 0 0 0 0 0 0 0 0 0 0 0 0 0 0 0 0 0 0 0 0 0 0 0 0 0 0 0 0 0 0 0
0.00843554330871066 0 0 0 0 0.0212153131027957 0 0 0 0.0176423637961753 0 0.0180905774018099 0 0.0341330963602448 0.0225432009424778 0.20769337090747 0 0 0 0 0 0 0 0 0 0 0 0 0 0 0 0 0.00354407109404872 0 0 0 0 0 0 0 0 0 0 0 0 0 0 0 0 0 0 0 0 0 0.0209323584212853 0 0 0 0 0 0 0 0 0 0 0 0 0 0 0 0.0325667059528022 0 0 0 0 0 0 0 0 0 0 0 0.00536999680976613 0 0 0 0 0 0 0 0 0 0 0 0 0 0 0.0274255067139066 0 0 0 0.00913692388328547 0 0 0.00330859610824938 0 0 0 0 0 0 0 0 0 0 0 0 0 0 0 0 0 0 0 0 0 0 0.194069501390649 0 0 0 0 0 0.0121461786861534 0.0219656369931731 0.0485574861043676 0.11367874465742 0 0 0.00966267138744909 0 0 0 0 0.00571395227277852 0 0 0.0291916208114203 0.00327328872425739 0 0.0920048415338053 0 0 0.00424377171811594 0.00503165418007468 0 0 0 0 0 0 0 0 0 0 0 0 0 0 0 0 0 0 0 0 0 0 0 0 0 0 0 0 0 0 0 0 0 0.00424574426440193 0 0 0 0 0 0 0 0 0 0 0 0 0 0 0 0 0 0 0 0 0 0 0 0 0 0 0 0 0 0 0 0 0 0 0 0 0 0 0 0 0 0 0 0 0 0 0 0 0 0 0 0 0 0 0 0 0 0 0 0 0 0 0 0 0 0 0 0 0.016412506645719 0 0 0 0 0 0 0 0 0 0 0 0 0 0 0 0 0 0 0 0 0 0 0 0 0 0 0 0 0 0 0 0 0 0 0 0 0 0 0 0 0 0.00248268244484338 0 0 0 0 0 0 0 0 0 0 0 0 0 0 0 0 0 0.00528209338234368
0 0 0 0 0 0 0 0 0 0 0 0 0 0.0478457346523667 0 0.635321175752864 0 0 0 0 0 0 0 0 0 0 0 0 0 0 0.0895318676227924 0 0 0 0 0 0 0 0 0 0 0 0 0 0 0 0 0 0 0 0 0 0 0 0 0 0 0 0 0 0 0 0 0 0 0 0 0 0 0 0.105881789399685 0 0 0 0 0 0 0 0 0 0 0 0 0 0 0 0 0 0 0 0 0 0 0 0 0 0 0 0 0 0 0 0 0 0 0 0 0 0 0 0 0 0 0 0 0 0 0 0 0 0 0 0 0 0 0 0 0 0 0 0 0 0 0 0.121419432572292 0 0 0 0 0 0 0 0 0 0 0 0 0 0 0 0 0 0 0 0 0 0 0 0 0 0 0 0 0 0 0 0 0 0 0 0 0 0 0 0 0 0 0 0 0 0 0 0 0 0 0 0 0 0 0 0 0 0 0 0 0 0 0 0 0 0 0 0 0 0 0 0 0 0 0 0 0 0 0 0 0 0 0 0 0 0 0 0 0 0 0 0 0 0 0 0 0 0 0 0 0 0 0 0 0 0 0 0 0 0 0 0 0 0 0 0 0 0 0 0 0 0 0 0 0 0 0 0 0 0 0 0 0 0 0 0 0 0 0 0 0 0 0 0 0 0 0 0 0 0 0 0 0 0 0 0 0 0 0 0 0 0 0 0 0 0 0 0 0 0 0 0 0 0 0 0 0 0 0 0 0 0 0
0 0 0 0.0174257183011222 0 0 0 0 0.0011367768125454 0.00484345260341433 0.0334192916307688 0 0 0 0 0.00232422672160022 0 0 0 0 0 0 0 0.0010132624298452 0 0 0 0 0 0.032204446229187 0.0059014776381966 0 0 0.00411389575114818 0 0 0.00292293848473717 0.011275796094775 0 0.000703421852123941 0 0 0 0 0 0.000797154901224655 0 0 0 0 0.0020988874943067 0 0 0 0.054831356388222 0 0 0.0102417430259637 0.00369195772538939 0 0 0 0 0 0 0 0 0 0 0 0 0 0 0 0 0.000518336137724629 0 0 0 0 0 0 0 0 0 0 0.00189668645299152 0 0 0.00522988465911842 0.00412364848679079 0 0.00326337708591726 0.00527988068013283 0 0.00109774927146416 0 0 0 0 0.0118755748808472 0.0872632798396182 0.00188881945494201 0.0213664894858021 0 0 0 0 0 0 0 0 0 0 0 0 0 0 0 0 0 0 0 0 0 0 0 0.00199341484377009 0 0 0.0572914113554636 0 0 0.0186063175534697 0 0 0.00120587073087999 0.0016119367623186 0 0 0.0258086888363604 0.0102403224900132 0 0.00260275212732036 0.0300120135624364 0 0.0060268635456588 0.00375721960437355 0 0.0473916884141901 0.0398489127844791 0.0179745089984363 0.00721178946455563 0 0.104549334669437 0.00997414532981359 0 0 0 0 0 0 0 0 0 0 0 0 0 0 0 0 0 0 0 0 0 0 0 0 0 0 0 0 0 0 0 0 0 0 0 0 0 0 0 0 0 0 0 0 0 0 0 0 0 0 0 0 0 0 0 0 0 0 0 0 0 0 0 0 0 0 0 0 0 0 0 0 0 0 0 0 0 0 0 0 0.000421983776242641 0 0 0 0 0 0 0 0 0 0.000962250883704809 0 0 0 0 0 0 0 0 0 0 0.102708098258654 0.000839786235531267 0.00167644152877263 0 0 0 0 0 0 0 0 0 0 0 0 0 0 0 0 0 0 0 0 0 0 0 0 0 0 0 0 0 0 0 0 0 0 0 0 0 0.00617098034642155 0.00339693827244732 0.0729313677877652 0.0146300965596808 0 0 0.00246677641231554 0.0138771526463317 0.00120935100784521 0.000664893467339221 0 0 0 0.00160865968090853 0.00093436084719332 0 0.0438774822011284 0 0.00125066627559509 0 0.0115159922192277
0 0 0 0 0 0 0 0 0 0 0 0 0 0 0 0 0 0 0 0 0 0 0 0 0 0 0 0 0 0.00540858989892663 0.00839939851079325 0 0 0.00545078663757058 0 0 0 0.00455556202607308 0 0 0 0 0 0 0 0.00284141975332546 0.0405518007601071 0 0 0 0.0157938176192891 0 0 0 0.0257904811990745 0 0 0.00796574808164723 0.13684485665956 0 0.00923577336023088 0 0 0 0 0 0 0 0 0 0 0 0 0 0 0 0 0.00403498152632674 0 0 0 0 0 0 0 0 0.00347568139035886 0 0 0.00660203244115586 0 0 0 0.00562093344082298 0 0 0 0 0 0 0.00642978403055039 0.00217820037540792 0 0 0 0 0 0 0 0 0 0 0 0 0 0 0 0 0 0 0 0 0 0 0 0 0 0.00300981872725235 0 0 0.0163679896299477 0.0111262976509546 0.0482891327457884 0 0 0 0 0 0 0.0656386314135361 0 0 0 0.00936642750917983 0 0 0.0736359099935588 0.00751381501323519 0 0 0 0 0 0 0.383444139455375 0.0205738653541061 0 0 0 0 0 0 0 0 0 0 0 0 0 0 0 0 0 0 0 0 0 0 0 0 0 0 0 0 0 0 0 0 0 0 0 0 0 0 0 0 0 0 0 0 0 0 0 0 0 0 0 0 0 0 0 0 0 0 0 0 0 0 0 0 0 0 0 0 0 0 0 0 0 0 0 0 0 0 0 0 0 0 0 0 0 0 0 0 0 0 0 0 0 0 0 0 0 0 0 0 0 0.0288647186028614 0 0 0 0 0 0 0 0 0 0 0 0 0 0 0 0 0 0 0 0 0 0 0 0 0 0 0 0 0 0 0 0 0 0 0 0 0 0 0 0 0 0.00361058143419644 0 0 0 0.0106658398554469 0 0 0 0 0 0 0 0 0 0.00888387028978351 0 0 0 0.0178291146135562
0 0 0 0 0 0 0 0 0 0 0 0 0 0 0 0 0 0 0 0 0 0 0 0 0 0 0 0 0 0 0 0 0 0 0 0 0 0 0 0 0 0 0 0 0 0 0 0 0 0 0 0 0 0 0 0 0 0 0 0 0 0 0 0 0 0 0 0 0 0 0 0 0 0 0 0 0 0 0 0 0 0 0 0 0 0 0.0144137773912736 0 0.00451329009492612 0.0458383600424508 0.00510602731394432 0 0.00416439630280134 0 0 0 0 0 0 0 0 0 0.0618774027272184 0.0960117330602127 0 0 0 0 0 0 0 0 0 0 0 0 0 0 0 0 0 0 0 0 0 0 0 0 0 0 0 0 0 0 0 0 0 0 0 0.0267381805353531 0 0 0.0918378896775299 0.123871489942175 0.0392817572234124 0.0331080700686424 0.00845975399207744 0 0.22110941255363 0.0728721067735283 0.150796352300825 0 0 0 0 0 0 0 0 0 0 0 0 0 0 0 0 0 0 0 0 0 0 0 0 0 0 0 0 0 0 0 0 0 0 0 0 0 0 0 0 0 0 0 0 0 0 0 0 0 0 0 0 0 0 0 0 0 0 0 0 0 0 0 0 0 0 0 0 0 0 0 0 0 0 0 0 0 0 0 0 0 0 0 0 0 0 0 0 0 0 0 0 0 0 0 0 0 0 0 0 0 0 0 0 0 0 0 0 0 0 0 0 0 0 0 0 0 0 0 0 0 0 0 0 0 0 0 0 0 0 0 0 0 0 0 0 0 0 0 0 0 0 0 0 0 0 0 0 0 0 0 0 0 0 0 0 0 0 0 0 0 0 0 0 0 0 0
0 0 0 0 0 0 0 0 0 0 0 0 0 0 0 0 0 0 0 0 0 0 0 0 0 0 0 0 0 0 0 0 0 0 0 0 0 0 0 0 0 0 0 0 0 0 0 0 0 0 0 0 0 0 0 0 0 0 0.0431031453964446 0 0 0 0 0 0 0 0 0 0 0 0 0 0 0 0 0 0 0 0 0 0 0 0 0 0 0.00742112109732203 0 0 0.0159654342219679 0.0531262278536988 0 0 0 0 0 0 0 0 0 0 0 0 0.0212541125467032 0.0224174129836415 0 0 0 0 0 0 0 0 0 0 0 0 0 0 0 0 0 0 0 0 0 0 0 0 0 0 0 0 0 0 0 0 0 0 0 0 0 0.100244810276475 0 0.310271494321074 0 0 0.11293734735454 0.0344145680195012 0.220922532380642 0 0.00807917006809763 0 0 0 0.012129124407331 0.0377134990725614 0 0 0 0 0 0 0 0 0 0 0 0 0 0 0 0 0 0 0 0 0 0 0 0 0 0 0 0 0 0 0 0 0 0 0 0 0 0 0 0 0 0 0 0 0 0 0 0 0 0 0 0 0 0 0 0 0 0 0 0 0 0 0 0 0 0 0 0 0 0 0 0 0 0 0 0 0 0 0 0 0 0 0 0 0 0 0 0 0 0 0 0 0 0 0 0 0 0 0 0 0 0 0 0 0 0 0 0 0 0 0 0 0 0 0 0 0 0 0 0 0 0 0 0 0 0 0 0 0 0 0 0 0 0 0 0 0 0 0 0 0 0 0 0 0 0 0 0 0 0 0 0 0 0 0 0 0 0 0 0 0 0
0 0 0 0 0 0 0 0 0 0 0 0 0 0 0 0 0 0 0 0 0 0 0 0.00158083761560097 0 0 0 0 0 0 0 0 0 0 0 0 0 0 0 0.00101912672844773 0 0 0 0 0 0 0 0 0 0 0 0 0 0 0 0 0 0 0.181924333630991 0 0 0 0 0 0 0 0 0 0 0 0 0 0 0 0 0 0 0 0 0 0 0 0 0 0 0.117338026551203 0.00659343729730634 0.0603259171985001 0.0134905707606239 0.234752060631031 0 0.00635337589163815 0.0162233515425304 0 0 0.0038862671882027 0 0 0 0 0 0 0.0592106225055812 0.0099685965168464 0 0 0 0 0 0 0 0 0 0 0 0 0 0 0 0 0 0 0 0 0 0 0 0 0 0 0 0 0 0 0 0 0 0 0 0.00292159212794772 0.00413396862408444 0.053252489984588 0.122199782438421 0 0 0 0.0208149040761425 0.0140524396875764 0.0475013274973106 0.010522543006277 0.00439420480915153 0 0 0 0.00446503467917084 0.00307518901082702 0 0 0 0 0 0 0 0 0 0 0 0 0 0 0 0 0 0 0 0 0 0 0 0 0 0 0 0 0 0 0 0 0 0 0 0 0 0 0 0 0 0 0 0 0 0 0 0 0 0 0 0 0 0 0 0 0 0 0 0 0 0 0 0 0 0 0 0 0 0 0 0 0 0 0 0 0 0 0 0 0 0 0 0 0 0 0 0 0 0 0 0 0 0 0 0 0 0 0 0 0 0 0 0 0 0 0 0 0 0 0 0 0 0 0 0 0 0 0 0 0 0 0 0 0 0 0 0 0 0 0 0 0 0 0 0 0 0 0 0 0 0 0 0 0 0 0 0 0 0 0 0 0 0 0 0 0 0 0 0 0 0
0 0 0 0 0 0 0 0 0 0 0 0 0 0 0 0.0172552903339395 0 0 0 0 0 0.00540075036445264 0 0 0 0 0 0 0 0 0 0 0 0 0 0 0 0.00635118248972984 0 0.0064349652328634 0 0 0 0 0 0 0 0 0 0 0 0 0 0 0 0 0 0 0 0 0 0 0 0 0 0 0 0 0 0 0 0 0 0 0 0 0 0 0 0 0 0 0 0 0 0 0.00327286042761615 0 0 0.00909152629137612 0 0 0 0 0 0 0 0 0 0 0 0.0166883975654391 0.0265209377411838 0.0109859331184003 0 0 0 0 0 0 0 0 0 0 0 0 0 0 0 0 0 0 0 0 0 0 0 0 0 0 0 0 0 0 0 0 0 0.00469374556443258 0 0.147783953141304 0 0.074080658670687 0 0 0 0 0 0.0413311073480165 0.0665112990372717 0.157574954631027 0.0949891767104332 0.0270120452858314 0.00697706544660546 0 0.151400491942504 0 0 0 0 0 0 0 0 0 0 0 0 0 0 0 0 0 0 0 0 0 0 0 0 0 0 0 0 0 0 0 0 0 0 0 0 0 0 0 0 0 0 0 0 0 0 0 0 0 0 0 0 0 0 0 0 0 0 0 0 0 0 0 0 0 0 0 0 0 0 0 0 0 0 0 0 0 0 0 0 0 0 0 0 0 0 0 0 0 0 0 0 0 0 0 0 0 0 0 0 0 0 0.0432738603557048 0 0 0 0 0 0 0 0 0 0 0 0 0 0 0 0 0 0 0 0 0 0 0 0 0 0 0 0 0 0 0 0 0 0 0 0 0 0 0 0 0 0.03510352802276 0.0230865494326206 0 0 0 0 0 0 0 0 0 0 0 0 0.0241797208458012 0 0 0 0
0 0 0 0 0 0 0 0 0 0 0 0 0 0 0 0 0 0 0 0 0 0 0 0 0 0 0 0 0 0 0 0 0 0 0 0 0 0 0 0 0 0 0 0 0 0 0 0 0 0 0 0 0 0 0 0 0 0 0 0 0 0 0 0 0 0 0 0 0 0 0 0 0 0 0 0 0 0 0 0 0 0 0 0 0 0 0 0 0 0 0 0 0 0 0 0 0 0 0 0 0 0 0 0 0 0 0 0 0 0 0 0 0 0 0 0 0 0 0 0 0 0 0 0 0 0 0 0 0 0 0 0 0 0 0 0 0 0 0 0 0 0.230899434492828 0 0 0 0 0 0 0.183906977177019 0.421838709624388 0.163354878705765 0 0 0 0 0 0 0 0 0 0 0 0 0 0 0 0 0 0 0 0 0 0 0 0 0 0 0 0 0 0 0 0 0 0 0 0 0 0 0 0 0 0 0 0 0 0 0 0 0 0 0 0 0 0 0 0 0 0 0 0 0 0 0 0 0 0 0 0 0 0 0 0 0 0 0 0 0 0 0 0 0 0 0 0 0 0 0 0 0 0 0 0 0 0 0 0 0 0 0 0 0 0 0 0 0 0 0 0 0 0 0 0 0 0 0 0 0 0 0 0 0 0 0 0 0 0 0 0 0 0 0 0 0 0 0 0 0 0 0 0 0 0 0 0 0 0 0 0 0 0 0 0 0 0 0 0 0 0 0 0 0 0 0 0 0 0 0
0 0 0 0 0 0 0 0 0 0 0 0 0 0 0 0 0 0 0 0 0 0 0 0 0 0 0 0 0 0 0 0 0 0 0 0 0 0.00201592419612404 0 0 0 0 0 0 0 0 0 0 0 0 0 0 0 0 0 0 0 0 0.0553182835595435 0 0 0 0 0 0 0 0 0 0 0 0 0 0 0 0 0 0 0 0 0 0 0 0 0 0 0 0 0 0 0.0122641742085001 0 0 0 0.0019863772552161 0 0 0 0 0 0 0 0 0.00740272823882353 0.00396951409076628 0 0 0 0 0 0 0 0 0 0 0 0 0 0 0 0 0 0 0 0 0 0 0 0 0 0 0 0 0 0 0 0 0 0 0 0.00800659721911988 0.0384638458198304 0.00430423663012917 0.052642436919466 0.0246345288714396 0 0 0 0.214556415093721 0.0283448895509029 0 0 0 0 0 0.195188579467844 0.350901468878573 0 0 0 0 0 0 0 0 0 0 0 0 0 0 0 0 0 0 0 0 0 0 0 0 0 0 0 0 0 0 0 0 0 0 0 0 0 0 0 0 0 0 0 0 0 0 0 0 0 0 0 0 0 0 0 0 0 0 0 0 0 0 0 0 0 0 0 0 0 0 0 0 0 0 0 0 0 0 0 0 0 0 0 0 0 0 0 0 0 0 0 0 0 0 0 0 0 0 0 0 0 0 0 0 0 0 0 0 0 0 0 0 0 0 0 0 0 0 0 0 0 0 0 0 0 0 0 0 0 0 0 0 0 0 0 0 0 0 0 0 0 0 0 0 0 0 0 0 0 0 0 0 0 0 0 0 0 0 0 0 0 0
0 0 0 0.0163727446232426 0 0 0 0 0 0 0 0 0 0 0 0.00616381434824699 0 0 0 0 0 0 0 0 0 0 0 0 0 0.0236774736793453 0.02405102292132 0 0 0 0 0 0 0.0236709724094209 0.000471916516720944 0 0 0 0 0 0.00105159582632264 0 0 0 0 0 0 0 0 0 0 0 0 0 0.0134461648621158 0 0 0 0 0 0 0 0 0 0 0 0 0 0 0 0.00208430411489434 0.00106314820744253 0 0 0 0 0 0 0 0 0 0.00168287217858234 0.00276300271120965 0 0.00169697482174575 0.00344560148620777 0 0 0 0.023628857000716 0 0.00301778614958822 0.00110600745280073 0 0 0 0 0.00476414949862323 0.00199381738590078 0 0 0 0 0 0 0 0 0 0 0 0 0 0 0 0 0 0 0 0 0 0 0 0 0.0200178185024478 0 0 0.0214889518851292 0 0 0 0 0 0.0050125694124992 0.00354743394688534 0 0.00273698172978923 0.00215214853432692 0 0.00879608507147734 0.00911948415470585 0.00611434886113269 0 0.117649530974876 0 0.0187779519708735 0 0.00713552718890838 0 0 0 0.229862424788261 0.12174805565163 0 0 0 0 0 0 0 0 0 0 0 0 0 0 0 0 0 0 0 0 0 0 0 0 0 0 0 0 0 0 0 0 0 0 0 0 0 0 0 0 0 0 0 0 0 0 0 0 0 0 0 0 0 0 0 0 0 0 0 0 0 0 0 0 0 0 0 0 0 0 0 0 0 0 0 0 0 0 0 0 0 0 0 0 0 0 0 0 0 0 0 0 0 0 0 0 0 0 0 0 0 0.0797970717010818 0.000518867693906517 0.00107376786655654 0 0 0 0 0 0 0 0 0 0 0 0 0 0 0 0 0 0 0 0 0 0 0 0 0 0 0 0 0 0 0 0 0 0 0 0 0 0 0.0027869336905649 0.0756772764162254 0.0406604538497424 0 0 0 0.00519841610254984 0 0.00054778739465158 0 0 0 0.00405136079819094 0.00336678182675148 0 0.0513538775717267 0 0.0033586452344778 0.00129722098618582 0
0 0 0 0 0 0 0 0 0 0 0 0 0 0 0 0 0 0 0 0 0 0 0 0 0 0 0 0 0 0 0 0 0 0 0 0 0 0 0 0 0 0 0 0 0 0 0 0 0 0 0 0 0 0 0 0 0 0 0.00482741230740927 0 0 0 0 0 0 0 0 0 0 0 0 0 0 0 0 0 0 0 0 0 0 0 0 0 0 0 0.00648452752927924 0 0.00566963906388113 0.0340063683704181 0 0 0 0 0 0 0 0 0 0 0 0 0.0379751778238211 0.0160012351763592 0 0 0 0 0 0 0 0 0 0 0 0 0 0 0 0 0 0 0 0 0 0 0 0.00660851530934612 0 0 0 0 0 0 0 0 0.00222746988988349 0.00151469273081154 0 0 0 0.234897529926422 0.215016223329639 0.117383865806944 0.0374673279290316 0.0280143417071969 0.0591844455155024 0.0715043300704076 0 0 0.121216897513648 0 0 0 0 0 0 0 0 0 0 0 0 0 0 0 0 0 0 0 0 0 0 0 0 0 0 0 0 0 0 0 0 0 0 0 0 0 0 0 0 0 0 0 0 0 0 0 0 0 0 0 0 0 0 0 0 0 0 0 0 0 0 0 0 0 0 0 0 0 0 0 0 0 0 0 0 0 0 0 0 0 0 0 0 0 0 0 0 0 0 0 0 0 0 0 0 0 0 0 0 0 0 0 0 0 0 0 0 0 0 0 0 0 0 0 0 0 0 0 0 0 0 0 0 0 0 0 0 0 0 0 0 0 0 0 0 0 0 0 0 0 0 0 0 0 0 0 0 0 0 0 0 0 0 0 0 0 0 0 0 0 0 0 0 0 0 0
0 0 0 0 0 0 0 0 0 0 0 0 0 0 0 0 0 0 0 0 0 0 0 0 0 0 0 0 0 0 0 0 0 0 0 0 0 0 0 0 0 0 0 0 0 0 0 0 0 0 0 0 0 0 0 0 0 0 0 0 0 0 0 0 0 0 0 0 0 0 0 0 0 0 0 0 0 0 0 0 0 0 0 0 0 0 0.0117176528363927 0 0 0.025352946978337 0 0 0 0 0 0.00401606303801662 0 0 0 0 0 0 0.0119899923110343 0.121338817538065 0 0 0 0 0 0 0 0 0 0 0 0 0 0 0 0 0 0 0 0 0 0 0 0 0 0 0 0 0 0 0 0 0 0 0 0.164667192660987 0 0.0969723695366847 0 0.0325715805812214 0.111188518910763 0.080490404261198 0 0 0 0 0.190883930533954 0.104429354733453 0.0443811760798938 0 0 0 0 0 0 0 0 0 0 0 0 0 0 0 0 0 0 0 0 0 0 0 0 0 0 0 0 0 0 0 0 0 0 0 0 0 0 0 0 0 0 0 0 0 0 0 0 0 0 0 0 0 0 0 0 0 0 0 0 0 0 0 0 0 0 0 0 0 0 0 0 0 0 0 0 0 0 0 0 0 0 0 0 0 0 0 0 0 0 0 0 0 0 0 0 0 0 0 0 0 0 0 0 0 0 0 0 0 0 0 0 0 0 0 0 0 0 0 0 0 0 0 0 0 0 0 0 0 0 0 0 0 0 0 0 0 0 0 0 0 0 0 0 0 0 0 0 0 0 0 0 0 0 0 0 0 0 0 0 0 0 0 0 0
0 0 0 0 0 0.000713201754289704 0 0 0 0.000928518692030789 0 0 0 0 0 0.0236708094428905 0 0 0 0 0 0 0 0 0 0 0 0 0 0 0.003068838355626 0 0 0 0 0 0 0 0 0 0 0 0 0 0 0 0 0 0 0 0 0 0 0 0 0 0 0 0 0 0 0 0 0 0 0 0 0 0 0 0 0 0 0.000920228346566229 0 0.00244758474171038 0 0 0 0 0 0 0 0 0 0.00294801437805589 0.0136949189277167 0 0.00572230285719847 0.0242184978894793 0.00255642173518306 0 0.00208959689658441 0.0094604306716646 0.00480885254569657 0.00726961472504622 0 0.00244929699718951 0 0 0.0258392798562101 0.0712271662371064 0.00716475324153335 0.026668104813639 0 0 0 0 0 0 0 0 0 0 0 0 0 0 0 0 0 0 0 0 0 0 0 0.0582652376733548 0 0 0 0 0 0 0 0 0.0251986034074147 0.0247413888583287 0 0.0642360874026009 0 0.0930969005124853 0.00456952579772742 0.00631038887093027 0.0310960038646141 0.0144606392478097 0 0.0157900443621926 0.0704427547072043 0.0885578517082178 0 0.119505238171557 0.022627304939783 0.00997000552970599 0.0071997454624125 0 0 0 0 0 0 0 0 0 0 0 0 0 0 0 0 0 0 0 0 0 0 0 0 0 0 0 0 0 0 0 0 0 0 0 0 0 0 0 0 0 0 0 0 0 0 0 0 0 0 0 0 0 0 0 0 0 0 0 0 0 0 0 0 0 0 0 0 0 0 0 0 0 0 0 0 0 0 0 0 0 0 0 0 0 0 0 0 0 0 0 0 0 0 0 0 0 0 0 0 0 0 0.0338976262810976 0.00233873803354576 0.00427511253443849 0 0 0 0 0 0 0 0 0 0 0 0 0 0 0 0 0 0 0 0 0 0 0 0 0 0 0 0 0 0 0 0 0 0 0 0 0 0 0.00515371801505988 0.0235568461576218 0.0176292237411994 0 0 0 0.00423217825561332 0 0 0 0 0 0.00404058487866551 0.00207517342429931 0 0.00886664505670236 0 0 0 0
0 0 0 0 0 0 0 0 0 0 0 0 0 0 0 0 0 0 0 0 0 0 0 0 0 0 0 0 0 0 0 0.00413124838044622 0 0 0.00699447053425956 0 0 0 0 0 0 0 0 0 0 0 0 0 0 0 0 0 0 0 0 0 0 0 0 0 0 0 0 0 0 0 0 0 0 0 0 0 0 0 0 0 0 0 0 0 0 0 0 0 0 0 0.00240670128285735 0 0 0.0204235098286463 0.0646818444756028 0.0117111918287121 0.025665429492435 0 0.00712623324369225 0.0234637633897067 0 0 0 0 0.0837295848227081 0.158445727993996 0.0121230233585671 0.066110501237018 0 0 0 0 0 0 0 0 0 0 0 0 0 0 0 0 0 0 0 0 0 0 0 0 0 0 0 0 0 0 0 0 0 0 0 0.0542469576165264 0 0 0 0 0.0165555523210777 0 0 0 0 0.0907060061379201 0.223739513142045 0 0.102728847081907 0.0167339008186289 0 0 0 0 0 0 0 0 0 0 0 0 0 0 0 0 0 0 0 0 0 0 0 0 0 0 0 0 0 0 0 0 0 0 0 0 0 0 0 0 0 0 0 0 0 0 0 0 0 0 0 0 0 0 0 0 0 0 0 0 0 0 0 0 0 0 0 0 0 0 0 0 0 0 0 0 0 0 0 0 0 0 0 0 0 0 0 0 0 0 0 0 0 0 0 0 0 0 0 0 0 0 0 0.00486892700227747 0 0 0 0 0 0 0 0 0 0 0 0 0 0 0 0 0 0 0 0 0 0 0 0 0 0 0 0 0 0 0 0 0 0 0 0 0 0 0 0 0 0 0.00340706601097011 0 0 0 0 0 0 0 0 0 0 0 0 0 0 0 0 0
0 0 0 0 0 0 0 0 0 0 0 0 0 0 0 0 0 0 0 0 0 0 0 0 0 0 0 0 0 0 0 0.0109177563259836 0 0 0.00946712695970929 0 0 0 0 0 0.00155707592461835 0 0 0 0 0 0 0.00639047041537046 0 0 0 0 0 0 0.00205818204998913 0 0 0 0 0 0 0 0 0 0 0 0 0 0 0 0 0 0 0 0 0 0 0 0 0 0 0 0 0 0 0 0.00556486443265131 0 0 0.0337950770829417 0.108000349060193 0.0194952412062377 0.0723362796354912 0 0.0308304798169361 0.0237334990294742 0 0 0 0 0.0838025128087746 0.17670108201016 0.0214145953140042 0.112001546195364 0 0 0 0 0 0 0 0 0 0 0 0 0 0 0 0 0 0 0 0 0 0 0.00257422091838025 0 0 0 0 0 0 0 0 0 0 0 0 0.0285235328633515 0 0 0 0 0.00560403613306162 0 0 0 0 0.0505189344951336 0.0555175767624388 0.134627672979355 0 0.00456788758038061 0 0 0 0 0 0 0 0 0 0 0 0 0 0 0 0 0 0 0 0 0 0 0 0 0 0 0 0 0 0 0 0 0 0 0 0 0 0 0 0 0 0 0 0 0 0 0 0 0 0 0 0 0 0 0 0 0 0 0 0 0 0 0 0 0 0 0 0 0 0 0 0 0 0 0 0 0 0 0 0 0 0 0 0 0 0 0 0 0 0 0 0 0 0 0 0 0 0 0 0 0 0 0 0 0 0 0 0 0 0 0 0 0 0 0 0 0 0 0 0 0 0 0 0 0 0 0 0 0 0 0 0 0 0 0 0 0 0 0 0 0 0 0 0 0 0 0 0 0 0 0 0 0 0 0 0 0 0 0 0 0 0 0 0
0 0 0 0 0 0 0 0 0 0 0 0 0 0 0 0.00420736222888669 0 0 0 0 0 0 0 0 0.0054091200921775 0.00477711598064904 0 0 0 0 0 0.0554861350603418 0.430078697091619 0.0555160465779467 0.124486391331716 0 0 0 0 0 0.00478619055646031 0 0 0 0 0 0 0.00827851251071214 0.0143756390834896 0 0.0131806592323639 0 0 0 0 0 0 0 0 0 0 0 0 0 0 0 0 0 0 0 0 0 0 0 0 0 0 0 0 0 0 0 0 0 0 0 0 0 0 0 0 0 0 0 0 0 0 0 0 0 0.0986581628445812 0.00700427827937902 0 0 0 0 0 0 0 0 0 0 0 0 0 0 0 0 0 0 0 0 0 0 0 0 0.0087698347958567 0 0 0 0.0125960628719938 0 0 0 0 0 0 0.00309860631252141 0 0 0 0 0 0 0 0 0 0 0 0 0.0270705071955125 0.0242684722401875 0.0050549717010103 0 0 0 0 0 0 0 0 0 0 0 0 0 0 0 0 0 0 0 0 0 0 0 0 0 0 0 0 0 0 0 0 0 0 0 0.0163367853535831 0.00712530624194844 0 0 0 0 0 0 0 0 0 0 0 0 0 0 0 0 0 0 0 0 0 0 0 0 0 0 0 0 0 0 0 0 0 0 0 0 0 0 0 0 0 0 0 0 0 0 0 0 0 0 0 0 0 0 0 0 0 0 0 0 0 0 0 0 0 0 0 0.0360014436449882 0 0 0 0 0 0 0 0 0 0 0 0 0 0 0 0 0 0 0 0 0 0 0 0 0 0 0 0 0 0 0 0 0 0 0 0 0 0 0 0 0 0 0.00585984640321489 0 0 0 0 0 0 0 0 0 0 0.00456846034011494 0 0 0 0 0 0.0230053920287454
0 0 0 0.0138599128548433 0 0 0 0 0.000811756222217762 0.00268336336564077 0.00199561176088989 0 0 0 0 0.00202310600078999 0 0 0 0 0 0 0 0.0014192711526264 0 0 0 0 0 0.0287499145163619 0.0169548144828342 0 0 0.00187368731464488 0 0 0 0.015570046945459 0.000389999186583687 0.000963999154221665 0 0 0 0 0.0015427684245904 0.00312301859822971 0.00175383290308602 0 0 0 0.00223070019411095 0 0 0 0.00806672964062085 0 0 0.00442148563284574 0.00933916020893307 0 0.00646733943277758 0 0 0.000770736625882291 0 0 0 0 0 0 0 0 0 0 0.00163952779616995 0 0 0.00196130025716724 0 0 0 0 0 0 0 0 0.00059817149787006 0.000822272223835441 0 0.00127290709040744 0 0 0 0.00980206395493763 0 0.00156534834642618 0 0 0 0 0 0.0151595082244136 0 0 0 0 0 0 0 0 0 0 0 0 0 0 0 0 0 0 0 0 0 0 0 0 0 0.00470460399152253 0 0.000340318851782764 0.0219425805357987 0 0 0.00263536991793819 0 0 0.000839482935287385 0.000466892353709413 0 0.0581535806117733 0.0838617103210819 0 0.00236715347869987 0.00221255078281933 0.0171021348902603 0 0.0817246308283076 0.175516460309292 0 0 0.00248433252952885 0 0 0 0 0.120119860579687 0 0 0 0 0 0 0 0 0 0 0 0 0 0 0 0 0 0 0 0 0 0 0 0 0 0 0 0 0 0 0 0 0 0 0 0 0 0 0 0 0 0 0 0 0 0 0 0 0 0 0 0 0 0 0 0 0 0 0 0 0 0 0 0 0 0 0 0 0 0 0 0 0 0 0 0 0 0 0 0 0 0 0 0 0 0 0 0 0 0 0 0 0 0 0 0 0 0 0 0 0 0.0854164186675588 0.000760677534029767 0.00172087704419849 0 0 0 0 0 0 0 0 0 0 0 0 0 0 0 0 0 0 0 0 0 0 0 0 0 0 0 0 0 0 0 0 0 0 0 0 0 0 0.00232236949396771 0.076053115116447 0.0295118601177135 0 0 0.00104726010986751 0.00495936181448942 0 0.00138293459655072 0 0 0 0.00474301364364385 0.00207683393843907 0 0.0496504382793956 0 0.00525197764941411 0.00117519480354904 0.00162365026382809
0 0 0 0 0 0 0 0 0 0 0 0 0 0 0 0 0 0 0 0 0 0 0 0 0 0 0 0 0 0 0 0 0 0 0 0 0 0 0 0 0 0 0 0 0 0 0 0 0 0 0 0 0 0 0 0 0 0 0.00640769991179491 0 0 0 0 0 0 0 0 0 0 0 0 0 0 0 0 0 0 0 0 0 0 0 0 0 0 0 0 0 0 0.00459597113662476 0 0 0 0 0 0 0 0 0 0 0 0 0.00326085391184107 0 0 0 0 0 0 0 0 0 0 0 0 0 0 0 0 0 0 0 0 0 0 0 0 0 0 0 0 0 0 0 0 0 0 0 0 0.014431967399309 0.0117050201268608 0 0.0191464585272442 0.00396401131755202 0 0 0.382189200261898 0.241827988116644 0 0 0 0 0 0 0.31247082929023 0 0 0 0 0 0 0 0 0 0 0 0 0 0 0 0 0 0 0 0 0 0 0 0 0 0 0 0 0 0 0 0 0 0 0 0 0 0 0 0 0 0 0 0 0 0 0 0 0 0 0 0 0 0 0 0 0 0 0 0 0 0 0 0 0 0 0 0 0 0 0 0 0 0 0 0 0 0 0 0 0 0 0 0 0 0 0 0 0 0 0 0 0 0 0 0 0 0 0 0 0 0 0 0 0 0 0 0 0 0 0 0 0 0 0 0 0 0 0 0 0 0 0 0 0 0 0 0 0 0 0 0 0 0 0 0 0 0 0 0 0 0 0 0 0 0 0 0 0 0 0 0 0 0 0 0 0 0 0 0 0 0 0
0 0 0 0 0 0 0 0 0 0 0 0 0 0 0 0 0 0 0 0 0 0 0 0 0 0 0 0 0 0 0 0 0 0 0 0 0 0 0 0 0 0 0 0 0 0 0 0 0 0 0 0 0 0 0 0 0 0 0 0 0 0 0 0 0 0 0 0 0 0 0 0 0 0 0 0 0 0 0 0 0 0 0 0 0 0 0 0 0 0 0 0 0 0 0 0 0 0 0 0 0 0 0 0 0 0 0 0 0 0 0 0 0 0 0 0 0 0 0 0 0 0 0 0 0 0 0 0 0 0 0 0 0 0 0 0 0 0 0 0 0 0 0 0 0 0 0 0 0 0 0 0 0 0 0 0 0 0.208682813381221 0.16115560772548 0 0 0 0.0915860854254986 0.0462411380704623 0 0 0.160104378234543 0 0 0 0 0 0 0 0 0 0 0.0490526469015696 0 0.0308522062688776 0 0 0 0.0405467514475737 0 0 0 0 0 0 0 0 0 0 0 0 0 0 0 0 0 0 0 0 0 0 0.0114176978664184 0 0 0 0 0 0 0 0.163926893735656 0 0 0 0 0 0 0 0 0 0 0 0 0 0 0 0 0 0 0 0 0 0 0 0 0 0 0 0 0 0 0 0 0 0 0 0 0 0 0 0 0 0 0 0 0 0.0241081310291983 0 0 0 0 0 0 0 0 0 0 0 0 0 0 0 0 0 0 0 0 0 0 0 0 0 0 0 0 0 0 0 0 0 0 0.0123256499135016 0 0 0 0 0 0 0 0 0 0 0 0 0 0 0 0 0 0 0 0 0 0
0 0 0 0 0 0 0 0 0 0 0 0 0 0 0 0 0 0 0 0 0 0 0 0 0 0 0 0 0 0 0 0 0 0 0 0 0 0 0 0 0 0 0 0 0 0 0 0 0 0 0 0 0 0 0 0 0 0 0 0 0 0 0 0 0 0 0 0 0 0 0 0 0 0 0 0 0 0 0 0 0 0 0 0 0 0 0 0 0 0 0 0 0 0 0 0 0 0 0 0 0 0 0 0 0 0 0 0 0 0 0 0 0 0 0 0 0 0 0 0 0 0 0 0 0 0 0 0 0 0 0 0 0 0 0 0 0 0 0 0 0 0 0 0 0 0 0 0 0 0 0 0 0 0 0 0 0.0463071755530941 0 0.0328277986548342 0.0221421217378472 0.0152798845205973 0.0793505796085577 0.198649193128537 0.0240346383008608 0 0.0642245294610874 0.0147169561762756 0 0 0 0 0 0 0 0 0 0.139695766499731 0 0 0.0616929053076164 0.0076079218985454 0 0 0.0186451805235949 0 0 0 0 0 0 0 0 0 0 0.00814116561234141 0.0105881585110872 0 0 0.00413003674362893 0 0 0 0 0 0 0 0 0.00439771735615742 0 0 0 0 0.00513385277907323 0.00528917104801523 0.00502742838569682 0.00317733473976039 0 0.0190143166695282 0 0.00655669875703687 0 0.0121858008485129 0 0 0.00637133819091653 0 0 0 0 0 0 0 0 0 0 0 0 0 0 0 0 0 0.00376295850978721 0.025484886252701 0 0 0 0 0 0 0.00936793899482949 0 0 0 0 0 0 0 0 0 0 0 0 0 0 0 0 0 0 0 0 0 0 0 0 0 0 0 0 0 0 0 0 0 0 0.00829210282888684 0 0 0.0447550058667955 0.0197247625358958 0.0282195842327818 0.00393705554384463 0.0164441918166862 0 0.00432942538222829 0 0 0 0 0 0 0 0 0 0 0 0 0 0 0.0204944170226281 0 0 0 0 0 0 0 0
0 0 0 0 0 0 0 0 0 0 0 0 0 0 0 0 0 0 0 0 0 0 0 0 0 0 0 0 0 0 0 0 0 0 0 0 0 0 0 0 0 0 0 0 0 0 0 0 0 0 0 0 0 0 0 0 0 0 0 0 0 0 0 0 0 0 0 0 0 0 0 0 0 0 0 0 0 0 0 0 0 0 0 0 0 0 0 0 0 0 0 0 0 0 0 0 0 0 0 0 0 0 0 0 0 0 0 0 0 0 0 0 0 0 0 0 0 0 0 0 0 0 0 0 0 0 0 0 0 0 0 0 0 0 0 0 0 0 0 0 0 0 0 0 0 0 0 0 0 0 0 0 0 0 0 0 0.38769321624629 0.355895856062688 0 0 0 0 0 0 0 0 0.194006518886275 0 0 0 0 0 0 0 0 0 0 0 0 0 0 0 0 0 0 0 0 0 0 0 0 0 0 0 0 0 0 0 0 0 0 0 0 0 0 0 0 0 0 0 0 0 0 0 0.0624044088047463 0 0 0 0 0 0 0 0 0 0 0 0 0 0 0 0 0 0 0 0 0 0 0 0 0 0 0 0 0 0 0 0 0 0 0 0 0 0 0 0 0 0 0 0 0 0 0 0 0 0 0 0 0 0 0 0 0 0 0 0 0 0 0 0 0 0 0 0 0 0 0 0 0 0 0 0 0 0 0 0 0 0 0 0 0 0 0 0 0 0 0 0 0 0 0 0 0 0 0 0 0 0 0
0 0 0 0 0 0 0 0 0 0 0 0 0 0 0 0 0 0 0 0 0 0 0 0 0 0 0 0 0 0 0 0 0 0 0 0 0 0 0 0 0 0 0 0 0 0 0 0 0 0 0 0 0 0 0 0 0 0 0 0 0 0 0 0 0 0 0 0 0 0 0 0 0 0 0 0 0 0 0 0 0 0 0 0 0 0 0 0 0 0 0 0 0 0 0 0 0 0 0 0 0 0 0 0 0 0 0 0 0 0 0 0 0 0 0 0 0 0 0 0 0 0 0 0 0 0 0 0 0 0 0 0 0 0 0 0 0 0 0 0 0 0 0 0 0 0 0 0 0 0 0 0 0 0 0 0 0 0.0876273107670078 0 0 0.184857068319908 0 0.0288304447050783 0 0 0 0 0 0 0 0 0 0 0 0 0 0.120804819917099 0 0 0 0 0 0 0 0 0 0 0 0 0 0 0 0 0 0.0185715239400692 0 0 0 0 0 0 0 0 0 0 0 0 0 0 0 0 0 0 0 0 0 0 0 0 0 0 0 0 0 0 0 0 0 0 0 0 0 0 0 0 0 0 0 0 0 0 0 0 0.0221509159318225 0 0 0 0 0 0 0 0 0 0 0 0 0 0 0 0 0 0 0 0 0 0 0 0 0 0 0 0 0 0 0 0 0 0 0 0 0 0 0 0 0 0 0 0 0.364494932902965 0.115433398267917 0.0572295852481325 0 0 0 0 0 0 0 0 0 0 0 0 0 0 0 0 0 0 0 0 0 0 0 0 0 0 0
0 0 0 0 0 0 0 0 0 0 0 0 0 0 0 0 0 0 0 0 0 0 0 0 0 0 0 0 0 0 0 0 0 0 0 0 0 0 0 0 0 0 0 0 0 0 0 0 0 0 0 0 0 0 0 0 0 0 0 0 0 0 0 0 0 0 0 0 0 0 0 0 0 0 0 0 0 0 0 0 0 0 0 0 0 0 0 0 0 0 0 0 0 0 0 0 0 0 0 0 0 0 0 0 0 0 0 0 0 0 0 0 0 0 0 0 0 0 0 0 0 0 0 0 0 0 0 0 0 0 0 0 0 0 0 0 0 0 0 0 0 0 0 0 0 0 0 0 0 0 0 0 0 0 0 0 0 0.0310168239892708 0 0.0948184966536434 0 0 0 0 0 0 0.0299051386688187 0 0 0 0 0 0 0 0 0 0 0 0 0 0 0 0 0 0 0 0 0 0 0 0 0 0 0.0104638617923875 0.0124085845896672 0 0 0 0.0248572226095301 0 0 0 0 0 0 0 0.0225066313091281 0 0 0 0 0 0 0 0 0.0052013794749021 0 0 0 0 0 0 0 0 0 0 0 0 0 0 0 0 0 0 0 0 0 0 0 0 0 0 0 0 0 0 0 0 0 0 0 0 0 0 0 0 0 0 0 0 0 0 0 0 0 0 0 0 0 0 0 0 0 0 0 0 0 0 0 0 0 0 0 0 0 0 0 0.129590071777343 0.191658095281115 0.183433281359964 0.119762780011161 0 0.00495638669278688 0 0 0.112661392816437 0.0267598529738452 0 0 0 0 0 0 0 0 0 0 0 0 0 0 0 0 0 0 0 0 0
0 0 0 0 0 0 0 0 0 0 0 0 0 0 0 0 0 0 0 0 0 0 0 0 0 0 0 0 0 0 0 0 0 0 0 0 0 0 0 0 0 0 0 0 0 0 0 0 0 0 0 0 0 0 0 0 0 0 0 0 0 0 0 0 0 0 0 0 0 0 0 0 0 0 0 0 0 0 0 0 0 0 0 0 0 0 0 0 0 0 0 0 0 0 0 0 0 0 0 0 0 0 0 0 0 0 0 0 0 0 0 0 0 0 0 0 0 0 0 0 0 0 0 0 0 0 0 0 0 0 0 0 0 0 0 0 0 0 0 0 0 0 0 0 0 0 0 0 0 0 0 0 0 0 0 0 0 0.296624472526025 0 0 0 0 0 0 0 0.473600540692789 0 0 0 0 0 0 0 0 0 0 0.189751422104755 0 0 0 0 0 0 0 0 0 0 0 0 0 0 0 0 0 0 0 0 0 0 0 0 0 0 0 0 0 0 0 0 0 0 0 0 0 0 0 0 0 0 0 0 0 0 0 0 0 0 0 0 0 0 0 0 0 0 0 0 0 0 0 0 0 0 0 0 0 0 0 0 0 0 0 0 0 0 0 0 0 0 0 0 0 0 0 0 0 0 0 0 0 0 0 0 0 0 0 0 0 0.0400235646764311 0 0 0 0 0 0 0 0 0 0 0 0 0 0 0 0 0 0 0 0 0 0 0 0 0 0 0 0 0 0 0 0 0 0 0 0 0 0 0
0 0 0 0 0 0 0 0 0 0 0 0 0 0 0 0 0 0 0 0 0 0 0 0 0 0 0 0 0 0 0 0 0 0 0 0 0 0 0 0 0 0 0 0 0 0 0 0 0 0 0 0 0 0 0 0 0 0 0 0 0 0 0 0 0 0 0 0 0 0 0 0 0 0 0 0 0 0 0 0 0 0 0 0 0 0 0 0 0 0 0 0 0 0 0 0 0 0 0 0 0 0 0 0 0 0 0 0 0 0 0 0 0 0 0 0 0 0 0 0 0 0 0 0 0 0 0 0 0 0 0 0 0 0 0 0 0 0 0 0 0 0 0 0 0 0 0 0 0 0 0 0 0 0 0 0 0.013075640112224 0.127808182166924 0 0.00468708624007602 0 0 0 0.0775839552282002 0.144603460455626 0.168699533278129 0.00735603853219574 0 0 0 0 0 0 0 0 0.0160641721358852 0.0811783330376958 0 0 0.0778734298343625 0.0184251826984883 0.0105516514537302 0 0.0182807698908736 0.131020037721282 0 0 0 0 0 0 0 0 0.00463331521810449 0.00298288439288288 0 0.00377371893466222 0 0.003008539511929 0 0 0 0 0 0 0 0 0 0 0 0 0 0 0.00541178881396358 0 0.00371025511582326 0 0.0133687317617915 0 0.00305758741666691 0 0 0 0 0 0 0.0054229023088494 0 0 0 0 0 0 0 0 0 0 0 0 0 0 0 0.0014675197681566 0.00793056203149073 0 0 0 0 0 0 0 0 0 0 0 0 0 0 0 0 0 0 0 0 0 0 0 0 0 0 0 0 0 0 0 0 0 0 0 0 0 0.0210026080154751 0 0 0 0 0 0 0.00439229512994505 0.00604225300096788 0.00733063341424267 0.00435207136303233 0.00318052528874042 0 0.00172433572758401 0 0 0 0 0 0 0 0 0 0 0 0 0 0 0 0 0 0 0 0 0 0 0
0 0 0 0 0 0 0 0 0 0 0 0 0 0 0 0 0 0 0 0 0 0 0 0 0 0 0 0 0 0 0 0 0 0 0 0 0 0 0 0 0 0 0 0 0 0 0 0 0 0 0 0 0 0 0 0 0 0 0 0 0 0 0 0 0 0 0 0 0 0 0 0 0 0 0 0 0 0 0 0 0 0 0 0 0 0 0 0 0 0 0 0 0 0 0 0 0 0 0 0 0 0 0 0 0 0 0 0 0 0 0 0 0 0 0 0 0 0 0 0 0 0 0 0 0 0 0 0 0 0 0 0 0 0 0 0 0 0 0 0 0 0 0 0 0 0 0 0 0 0 0 0 0 0 0 0 0.0332382696823615 0.077854886203448 0 0 0 0 0.390614487809108 0 0.0804818072344343 0.0786609518671395 0 0 0 0 0 0 0 0 0 0 0 0 0 0.0236285066819342 0.0687444499357421 0 0 0.0276938802983658 0.202342259004296 0 0 0 0 0 0 0 0 0 0 0 0 0 0 0 0 0 0 0 0 0 0 0 0 0 0 0 0 0.0167405012831708 0 0 0 0 0 0 0 0 0 0 0 0 0 0 0 0 0 0 0 0 0 0 0 0 0 0 0 0 0 0 0 0 0 0 0 0 0 0 0 0 0 0 0 0 0 0 0 0 0 0 0 0 0 0 0 0 0 0 0 0 0 0 0 0 0 0 0 0 0 0 0 0 0 0 0 0 0 0 0 0 0 0 0 0 0 0 0 0 0 0 0 0 0 0 0 0 0 0 0 0 0 0 0 0
0 0 0 0 0 0 0 0 0 0 0 0 0 0 0 0 0 0 0 0 0 0 0 0 0 0 0 0 0 0 0 0 0 0 0 0 0 0 0 0 0 0 0 0 0 0 0 0 0 0 0 0 0 0 0 0 0 0 0 0 0 0 0 0 0 0 0 0 0 0 0 0 0 0 0 0 0 0 0 0 0 0 0 0 0 0 0 0 0 0 0 0 0 0 0 0 0 0 0 0 0 0 0 0 0 0 0 0 0 0 0 0 0 0 0 0 0 0 0 0 0 0 0 0 0 0 0 0 0 0 0 0 0 0 0 0 0 0 0 0 0 0 0 0 0 0 0 0 0 0 0 0 0 0 0 0 0 0 0 0 0 0 0.274917977417554 0.0303910526612403 0 0.16194427475112 0.0138354569968829 0 0 0 0 0 0 0 0 0 0.0716064074308388 0 0 0 0 0 0 0 0.136788285359806 0 0 0 0 0 0 0 0 0 0 0 0 0 0 0 0 0 0 0 0 0 0 0 0 0 0 0 0 0 0 0.00564807080746105 0 0 0 0.0899735111681457 0 0 0 0 0 0 0.00771350487339257 0 0 0 0 0 0 0 0 0 0 0 0 0 0 0 0 0 0 0 0 0 0 0 0 0 0 0 0 0 0 0 0 0 0 0 0 0 0 0 0 0.0113508612133906 0 0 0 0 0 0 0 0 0 0 0.0210534515640506 0 0 0.174777145756117 0 0 0 0 0 0 0 0 0 0 0 0 0 0 0 0 0 0 0 0 0 0 0 0 0 0 0 0 0 0 0 0 0 0 0 0
0 0 0 0 0 0 0 0 0 0 0 0 0 0 0 0 0 0 0 0 0 0 0 0 0 0 0 0 0 0 0 0 0 0 0 0 0 0 0 0 0 0 0 0 0 0 0 0 0 0 0 0 0 0 0 0 0 0 0 0 0 0 0 0 0 0 0 0 0 0 0 0 0 0 0 0 0 0 0 0 0 0 0 0 0 0 0 0 0 0 0 0 0 0 0 0 0 0 0 0 0 0 0 0 0 0 0 0 0 0 0 0 0 0 0 0 0 0 0 0 0 0 0 0 0 0 0 0 0 0 0 0 0 0 0 0 0 0 0 0 0 0 0 0 0 0 0 0 0 0 0 0 0 0 0 0 0 0.0630116227768812 0 0 0 0.124301121558864 0.257253778249661 0.023824875907815 0.129893980508376 0 0 0 0 0 0 0 0 0 0 0.0109541242092278 0.142598562683444 0 0 0.00488866914708968 0.00804737397191925 0 0 0 0.108259122360587 0 0 0 0 0 0 0 0 0 0 0 0 0 0 0 0 0 0 0 0 0 0 0 0 0 0 0 0 0 0 0 0 0 0 0 0 0 0 0 0 0 0 0 0 0 0 0 0 0 0 0 0 0 0 0 0 0 0 0 0 0 0 0 0 0 0 0 0 0 0 0 0 0 0 0 0 0 0 0 0 0 0 0 0 0 0 0 0 0.0145470731290927 0 0 0 0 0.0992383949819266 0 0 0.0131813005151159 0 0 0 0 0 0 0 0 0 0 0 0 0 0 0 0 0 0 0 0 0 0 0 0 0 0 0 0 0 0 0 0 0 0 0 0
0 0 0 0 0 0 0 0 0 0 0 0 0 0 0 0 0 0 0 0 0 0 0 0 0 0 0 0 0 0 0 0 0 0 0 0 0 0 0 0 0 0 0 0 0 0 0 0 0 0 0 0 0 0 0 0 0 0 0 0 0 0 0 0 0 0 0 0 0 0 0 0.00361982382124421 0 0 0 0 0 0 0 0 0 0 0 0 0 0 0 0 0 0 0 0 0 0 0 0 0 0 0 0 0 0 0 0 0 0 0 0 0 0 0 0 0 0 0 0 0 0 0 0 0 0 0 0 0 0 0 0 0 0 0 0 0 0 0 0 0 0 0 0 0 0 0 0 0 0 0 0 0 0 0 0 0 0 0 0 0.0709752288156231 0.0294008563474223 0.0357500897448246 0 0.0294313748763625 0 0.0228409480732924 0 0.0225963964487761 0 0 0 0 0 0 0 0 0 0 0 0 0.173022744386167 0 0 0 0 0 0 0 0 0 0 0.0523418687956494 0 0 0 0 0 0.0142717315218488 0.0090369258583912 0.0115192602596358 0 0 0 0 0 0 0 0 0 0.0397051332682709 0 0 0 0 0 0 0 0.0460843664822694 0.124059842458572 0 0 0 0 0 0 0 0 0 0 0 0 0 0 0 0 0 0 0 0 0 0 0 0 0 0 0 0 0 0 0 0 0 0 0 0 0 0 0 0 0 0 0 0 0 0 0 0 0 0 0 0 0 0 0 0 0 0 0 0 0 0 0 0 0 0 0 0 0 0 0 0.0508448165757863 0 0 0.00573790906135176 0 0 0 0 0.0875533416179833 0.0186608171917579 0 0 0 0 0 0 0 0 0.129068044416861 0.0114506790449343 0 0 0 0 0 0 0.0120278009329758 0 0 0 0
0 0 0 0 0 0 0 0 0 0 0 0 0.0537334150458588 0 0 0 0 0 0 0 0 0 0 0 0 0 0.00116988501794646 0 0 0 0 0 0 0 0 0 0 0 0 0 0 0 0 0 0 0 0 0 0 0 0 0 0 0 0 0 0 0 0 0 0 0 0 0 0 0 0 0 0 0 0 0 0 0 0 0 0 0 0 0 0 0 0 0 0 0 0 0 0 0 0 0 0 0 0 0 0 0 0 0 0 0 0 0 0 0.00308105157698837 0.00231969915309384 0 0 0 0 0 0.00170830438083643 0 0.0687365800018935 0 0.0205159252163144 0.0109407712112232 0.119378494830439 0.0342483530858233 0.0291263930595085 0.0169164713434224 0 0 0 0 0 0 0 0 0 0 0 0 0 0 0 0 0 0 0 0 0 0 0 0 0 0 0 0 0 0 0 0 0 0 0 0 0 0 0 0 0 0 0 0 0 0 0.00458019484752404 0.0448101305729734 0.00999057568745842 0.050407986369194 0 0 0 0 0 0 0.00236986847394699 0 0 0 0 0.00231711708499082 0 0 0 0.0285566642570014 0 0.00748577681235166 0 0 0 0 0 0 0 0 0 0 0 0 0 0 0 0 0 0.0888734506596088 0 0 0 0 0 0 0 0 0 0 0 0 0 0 0 0 0 0 0 0 0 0 0 0 0 0 0 0 0 0 0 0 0 0 0 0 0 0 0 0 0 0 0 0 0 0 0 0 0 0 0 0 0.0299365899802548 0 0.0679847029214022 0.141768812932867 0.132296906128973 0 0 0.0117003569813935 0 0 0 0 0 0 0 0 0 0 0 0 0 0 0 0.0150455223667114 0 0 0 0 0 0 0 0 0 0 0 0 0 0 0 0 0 0 0 0 0 0 0 0 0 0 0 0 0 0 0 0 0 0
0 0 0 0 0 0 0 0 0 0 0 0 0 0 0 0 0 0 0 0 0 0 0.0326423198051483 0 0 0 0 0 0 0 0 0 0 0 0 0 0 0 0 0 0 0 0 0 0.0151133948774232 0.0360780902411366 0 0 0 0.00638246714726986 0 0 0 0 0 0 0 0 0 0 0 0 0 0 0 0.00515046617860654 0.00622055477333561 0 0 0 0 0 0 0 0 0 0 0.00573090263655187 0 0 0 0 0 0 0 0 0 0 0 0 0 0 0 0 0 0 0 0 0 0 0 0 0 0 0 0 0 0 0 0 0 0 0 0 0 0 0 0 0 0 0 0 0 0 0 0 0 0 0.144753249361194 0 0 0 0 0 0 0 0 0 0 0 0 0 0 0 0 0 0 0 0 0 0 0 0 0 0 0 0 0 0 0 0 0 0 0 0 0 0 0.00967622116410563 0 0.0327536833741494 0.19877903860359 0.0340145976425647 0.0210065907447314 0.201645928609049 0 0 0 0 0 0.0219934199165283 0 0 0 0 0.0265369121681879 0 0 0 0 0 0.0705990227151705 0 0 0 0 0 0 0 0 0 0 0 0 0 0 0 0 0 0 0 0 0 0 0 0 0 0 0 0 0 0 0 0 0.0914944593116465 0 0 0 0 0 0 0 0 0 0 0 0 0 0 0 0 0 0 0 0 0 0 0 0 0 0 0 0 0 0 0 0 0 0 0 0 0 0 0 0 0.01365063350399 0 0 0 0 0 0.00924503901261934 0 0 0 0 0 0 0 0 0 0 0 0 0.0165330082130011 0 0 0 0 0 0 0 0 0 0 0 0 0 0 0 0 0 0 0 0 0 0 0 0 0 0 0 0 0 0 0 0 0 0
0 0 0 0 0 0 0 0 0 0 0 0 0 0 0 0 0 0 0 0 0 0 0 0 0 0 0 0 0 0 0 0 0 0 0 0 0 0 0 0 0 0 0 0 0.00196639182275991 0.00811535506938531 0 0 0 0 0 0 0 0 0 0 0 0 0 0 0 0 0 0 0 0 0 0 0 0 0 0 0 0 0.00506667806451527 0 0 0 0 0 0 0 0 0 0 0 0 0 0 0 0 0 0 0 0 0 0 0 0 0 0 0 0 0 0 0 0 0 0 0 0 0 0 0 0 0 0 0 0 0 0 0 0 0 0 0 0 0 0.0292466130988995 0 0 0 0 0 0 0 0 0 0 0 0 0 0 0 0 0 0 0 0 0 0 0 0 0 0 0 0 0 0 0 0 0 0 0 0 0 0 0.0779399094650613 0.0269663397323118 0 0.0952044957048862 0.26992690472013 0 0 0 0 0 0 0 0 0 0 0 0 0 0 0 0.184356125965538 0.00491583879251559 0.0953010903249697 0 0.00691099614464257 0 0 0 0 0 0 0 0 0 0.00351124160818734 0.00845753165386747 0 0.00817022495664078 0 0 0.0111823545092648 0 0 0 0 0 0 0 0 0 0 0 0 0 0 0 0.00739009302032694 0 0 0 0 0 0 0 0 0 0 0 0 0 0.00435204436448664 0 0 0 0 0 0 0 0 0 0 0 0 0 0 0 0 0 0 0 0.0201950326725933 0 0 0 0 0.00555649602865291 0 0.0521543269851036 0 0 0 0 0 0 0 0 0 0 0 0 0 0 0 0 0 0 0.0657853042191428 0 0 0 0 0 0 0 0 0 0 0 0 0 0 0 0 0.00147139727781912 0 0 0 0 0 0 0 0 0 0 0 0 0 0.00585721379829831 0 0 0
0 0 0 0 0 0 0 0 0 0 0 0 0 0 0 0 0 0 0 0 0 0 0.0119149916178152 0 0 0 0 0 0 0 0 0 0 0 0 0 0 0 0 0 0 0 0 0 0.0246346967604339 0.0266549639686753 0 0 0 0 0 0 0 0 0 0 0 0 0 0 0 0 0 0 0 0 0 0 0 0 0 0 0 0 0.0410208013812706 0 0 0 0 0 0 0 0 0 0 0 0 0 0 0 0 0 0 0 0 0 0 0 0 0 0 0 0 0 0 0 0 0 0 0 0 0 0 0 0 0 0 0 0 0 0 0 0 0 0 0 0 0 0.0155633258779324 0 0 0 0 0 0 0 0 0 0 0 0 0 0 0 0 0 0 0 0 0 0 0 0 0 0 0 0 0 0 0 0 0 0 0 0 0 0 0.0185320527795033 0.174534693434882 0.101532898292836 0 0.273989942767362 0 0.0220882995883089 0 0 0 0 0 0 0 0 0 0 0 0 0 0 0 0 0.0168547636693564 0 0 0 0 0 0 0 0 0 0 0.00557129325674375 0.0269495001078221 0 0.0192375664186387 0 0 0 0 0 0 0 0 0 0 0 0 0 0 0 0 0 0 0.094014931859749 0 0 0 0 0 0 0 0 0 0 0 0 0 0 0 0 0 0 0 0 0 0 0 0 0 0 0 0 0 0 0 0 0 0 0 0 0 0 0.00397409988837586 0 0 0 0 0 0 0 0 0 0 0 0 0 0 0 0 0 0 0 0 0.122931178330294 0 0 0 0 0 0 0 0 0 0 0 0 0 0 0 0 0 0 0 0 0 0 0 0 0 0 0 0 0 0 0 0 0 0
0 0 0 0 0 0 0 0 0 0 0 0 0 0 0 0 0 0 0 0 0 0 0 0.0219231149649273 0 0 0 0 0 0 0 0 0 0 0 0 0 0 0.00670269016548856 0 0 0 0 0 0.00674964913163558 0 0 0.00518309709988855 0 0 0 0 0 0 0 0 0 0 0 0 0 0 0 0.0100518995735817 0 0 0 0 0 0 0 0 0 0 0.0273941704321099 0 0 0 0 0 0 0 0 0 0 0 0 0 0 0 0 0 0 0 0 0 0 0 0 0 0 0 0 0 0 0 0 0 0 0 0 0 0 0 0 0 0 0 0 0 0 0 0 0 0 0 0 0 0 0 0 0 0 0 0 0 0 0 0 0 0 0 0 0 0 0 0 0 0 0 0 0 0 0 0 0 0 0 0 0 0 0 0 0 0 0 0 0.0454292233766354 0.0145104028226729 0.139861586534426 0.133118241185563 0 0 0.00308772325836847 0 0 0 0 0 0 0 0 0 0 0 0 0 0.0844965744616427 0.0104291131522036 0.0547149952949382 0 0.0202508852786655 0 0 0 0 0 0.00327928355533381 0 0 0 0.00879729495717173 0.0212758781387441 0 0.0152206610204803 0 0 0.0222510710725029 0 0 0 0 0 0 0 0 0 0 0 0 0 0 0 0.11349089589145 0 0 0 0 0 0 0 0 0 0 0 0 0.000468831308345293 0.0023073493027569 0 0 0 0 0 0 0 0 0.00132079357834911 0 0 0 0 0 0 0 0 0 0 0.0136004644893293 0 0 0 0 0 0 0.00291977617773295 0 0 0 0 0 0 0 0 0 0 0 0 0 0 0 0 0 0 0.202562455752748 0 0 0 0 0 0 0 0 0 0 0 0 0 0 0.00157479234341624 0 0.00288827786707128 0 0 0 0 0 0 0 0 0 0 0 0 0 0.00413880781182018 0 0 0
0 0 0 0 0 0 0 0 0 0 0 0 0 0 0 0 0 0 0 0 0 0 0 0 0 0 0 0 0 0 0 0 0 0 0 0 0 0 0 0 0 0 0 0 0 0 0 0 0 0 0 0 0 0 0 0 0 0 0 0 0 0 0 0 0 0 0.0185712380850444 0 0 0 0 0 0 0 0 0 0 0 0 0 0 0 0 0 0 0 0 0 0 0 0 0 0 0 0 0 0 0 0 0 0 0 0 0 0 0 0 0 0 0 0 0 0 0 0 0 0 0 0 0 0 0 0 0 0 0 0 0 0.0823774558548321 0 0 0 0 0 0 0 0 0 0 0 0 0 0 0 0 0 0 0 0 0 0 0 0 0 0 0 0 0 0 0 0 0 0 0 0 0 0 0 0.122429665283676 0 0 0 0 0.120702072198167 0 0 0 0 0 0.0578698194327968 0 0 0 0 0.0860432841566584 0 0 0 0 0 0.234683952223841 0 0 0 0 0 0 0 0 0 0 0 0 0 0 0 0 0 0 0 0 0 0 0 0 0 0 0 0 0 0 0 0 0.128155826065577 0 0 0 0 0 0 0 0 0 0 0 0 0 0 0 0 0 0 0 0 0 0 0 0 0 0 0 0 0 0 0 0 0 0 0 0 0 0 0 0 0 0 0 0 0 0 0.149166686699407 0 0 0 0 0 0 0 0 0 0 0 0 0 0 0 0 0 0 0 0 0 0 0 0 0 0 0 0 0 0 0 0 0 0 0 0 0 0 0 0 0 0 0 0 0 0 0
0 0 0 0 0 0 0 0 0 0 0 0 0 0 0 0 0 0 0 0 0 0 0.0366784633028073 0 0 0 0.105103011378088 0.0170146914119021 0 0 0 0 0 0 0 0 0 0 0 0 0 0 0 0.00622508704370547 0.0040040385694637 0 0 0 0 0 0 0 0 0 0 0 0 0 0 0.0157884216281104 0 0 0 0 0 0 0.00978786885540759 0 0 0 0 0 0 0 0 0 0 0 0 0 0 0 0 0 0 0 0 0 0 0 0 0 0 0 0 0 0 0 0 0 0 0 0 0 0 0 0 0 0 0 0 0 0 0 0 0 0 0 0 0 0.03094928696964 0 0.00846384836576906 0 0 0 0 0 0.0821725484810223 0.00704503314004864 0 0 0 0 0 0 0 0 0 0 0 0 0 0 0 0 0 0 0 0 0 0 0 0 0 0 0 0 0 0 0 0 0 0 0 0 0 0 0.332765100985809 0 0.0415144623437938 0.0119446259305051 0.0341768438161742 0 0 0 0 0 0 0.0159729142532183 0 0 0 0 0.0382149644965532 0 0 0 0 0 0.0887437146493753 0 0 0 0 0 0 0 0 0 0 0 0 0 0 0 0 0 0 0 0 0 0 0 0 0 0 0 0 0 0 0 0 0.0436598128984754 0 0 0 0 0 0 0 0 0 0 0 0 0 0 0 0 0 0 0 0 0 0 0 0 0 0 0 0 0 0 0 0 0 0 0 0 0 0 0.0180436505045785 0 0.0247757670667898 0 0 0 0 0 0.0269558439087631 0 0 0 0 0 0 0 0 0 0 0 0 0 0 0 0 0 0 0 0 0 0 0 0 0 0 0 0 0 0 0 0 0 0 0 0 0 0 0 0 0 0 0 0 0 0 0
0 0 0 0 0 0 0 0 0 0 0 0 0 0 0 0 0 0 0 0 0 0 0 0 0 0 0 0 0 0 0 0 0 0 0 0 0 0 0 0 0 0 0 0 0 0 0 0 0 0 0 0 0 0 0 0 0 0 0 0 0 0 0 0 0 0 0 0 0 0 0 0 0 0 0 0 0 0 0 0 0 0 0 0 0 0 0 0 0 0 0 0 0 0 0 0 0 0 0 0 0 0 0 0 0 0 0 0 0 0 0 0 0 0 0 0 0 0 0 0 0 0 0 0 0 0 0 0 0.0766865573762294 0 0 0 0 0 0 0 0 0 0 0 0 0 0 0 0 0 0 0 0 0 0 0 0 0 0 0 0 0 0 0 0 0 0 0 0 0 0 0 0 0 0 0 0 0 0 0 0 0 0 0 0 0 0 0 0 0 0 0 0 0 0 0 0 0 0 0 0.0341013256439672 0 0 0 0 0 0 0 0 0 0 0 0.30499101215786 0.0911668236832741 0 0 0 0 0 0.0340306276522972 0 0 0 0 0 0 0 0 0 0 0 0 0 0 0 0 0 0.327781942089813 0 0 0 0 0 0 0 0 0 0 0 0 0 0 0 0 0 0 0 0 0 0 0 0 0 0 0 0 0 0 0 0 0 0 0 0 0 0 0 0.0738400347672612 0 0 0.057401676629298 0 0 0 0 0 0 0 0 0 0 0 0 0 0 0 0 0 0 0 0 0 0 0 0 0 0 0 0 0 0 0 0 0 0 0 0 0 0 0 0 0
0 0 0 0 0 0 0 0 0 0 0 0 0 0 0 0 0 0 0 0 0 0 0 0 0 0 0 0 0 0 0 0 0 0 0 0 0 0 0 0 0 0 0 0 0 0 0 0 0 0 0 0 0 0 0 0 0 0 0 0 0 0 0 0 0 0 0 0 0 0 0 0 0 0 0 0 0 0 0 0 0 0 0 0 0 0 0 0 0 0 0 0 0 0 0 0 0 0 0 0 0 0 0 0 0 0 0 0 0 0 0 0 0 0 0 0 0 0 0 0 0 0 0 0 0 0 0 0 0 0 0 0 0 0 0 0 0 0 0 0 0 0 0 0 0 0 0 0 0 0 0 0 0 0 0 0 0 0 0 0 0 0 0.156017847490879 0 0 0.0697663035031718 0 0 0 0 0 0 0 0 0 0 0.54408743200569 0 0 0 0 0 0 0 0 0 0 0 0 0 0 0 0 0.138468575378998 0 0 0.0916598416212609 0 0 0 0 0 0 0 0 0 0 0 0 0 0 0 0 0 0 0 0 0 0 0 0 0 0 0 0 0 0 0 0 0 0 0 0 0 0 0 0 0 0 0 0 0 0 0 0 0 0 0 0 0 0 0 0 0 0 0 0 0 0 0 0 0 0 0 0 0 0 0 0 0 0 0 0 0 0 0 0 0 0 0 0 0 0 0 0 0 0 0 0 0 0 0 0 0 0 0 0 0 0 0 0 0 0 0 0 0 0 0 0 0 0 0 0 0 0 0 0 0
0 0 0 0 0 0 0 0 0 0 0 0 0 0 0 0 0 0 0 0 0 0 0 0 0 0 0 0 0 0 0 0 0 0 0 0 0 0 0 0 0 0 0 0 0 0 0 0 0 0 0 0 0 0 0 0 0 0 0 0 0 0 0 0 0 0 0 0 0 0 0 0 0 0 0 0 0 0 0 0 0 0 0 0 0 0 0 0 0 0 0 0 0 0 0 0 0 0 0 0 0 0 0 0 0 0 0 0 0 0 0 0 0 0 0 0 0 0 0 0 0 0 0 0 0 0 0 0 0 0 0 0 0 0 0 0 0 0 0 0 0 0 0 0 0 0 0 0 0 0 0 0 0 0 0 0 0 0.123428061380478 0 0.0269708526088077 0 0.0448496260912656 0.111480508086017 0 0.0517233019070249 0.128418051972034 0 0 0 0 0 0 0 0 0 0.0769328058151828 0 0 0 0.0090663414403391 0 0 0 0 0.0530485225347554 0 0 0 0 0 0 0 0 0.00912991897521427 0 0 0.010478879076227 0 0 0 0 0 0 0 0 0 0 0 0 0 0 0 0 0 0 0.0141327026756233 0 0 0 0 0 0 0 0 0 0.00672137067924567 0.0119576034759855 0 0 0 0 0 0 0 0 0 0 0 0 0 0 0 0 0 0 0 0 0 0 0 0 0 0 0 0 0 0 0 0 0 0.003793840338952 0 0 0 0 0 0 0 0 0 0 0 0.0341193268620605 0.100386701519932 0 0.0131578637769962 0 0 0.101944428555406 0 0 0.0556511203262184 0 0 0 0 0 0 0.00532929218215272 0 0 0 0 0 0 0 0 0 0 0 0 0 0 0 0 0 0 0 0 0.00727887972008232 0 0 0 0 0 0 0 0
0 0 0 0 0 0 0 0 0 0 0 0 0 0 0 0 0 0 0 0 0 0 0 0 0 0 0 0 0 0 0 0 0 0 0 0 0 0 0 0 0 0 0 0 0 0 0 0 0 0 0 0 0 0 0 0 0 0 0 0 0 0 0 0 0 0 0 0 0 0 0 0.00842157297953111 0 0 0 0 0 0 0 0 0 0 0 0 0 0 0 0 0 0 0 0 0 0 0 0 0 0 0 0 0.00749142086964925 0 0 0 0 0 0 0 0 0 0 0 0 0 0 0 0 0 0 0 0 0 0 0 0 0 0 0 0 0 0 0 0 0 0 0 0 0 0 0 0 0 0 0 0 0 0 0 0 0 0 0 0 0 0 0 0.032557924219754 0 0 0 0 0 0 0 0 0 0.259056124543302 0 0 0 0 0 0 0 0 0 0 0 0.0164419694239737 0 0.0172033138600736 0 0 0 0 0 0 0 0.0243349208692025 0 0 0 0 0 0 0.0193644868879925 0 0 0 0 0 0 0 0 0 0 0.0893402391105259 0 0 0 0 0 0 0 0.045367568355122 0.149643526844455 0 0 0 0 0 0 0 0 0 0 0 0 0 0 0 0 0 0 0 0 0 0 0 0 0 0 0 0 0 0.108959247421095 0 0 0 0 0 0 0 0 0 0 0 0.0141420804790419 0 0 0.0122670938885525 0 0 0 0 0 0 0 0 0 0 0 0 0 0 0 0 0 0 0 0 0 0 0 0 0 0 0 0 0 0 0 0 0 0 0.0448590939065644 0 0.00963685056536854 0 0 0 0 0 0 0 0.129607960444307 0 0 0 0 0 0 0 0 0 0 0 0.0113046053314885
0 0 0 0 0 0 0 0 0 0 0 0 0 0 0 0 0 0 0 0 0 0 0 0 0 0 0 0 0 0 0 0 0 0 0 0 0 0 0 0 0 0 0 0 0 0 0 0 0 0 0 0 0 0 0 0 0 0 0 0 0 0 0 0 0 0 0 0 0 0 0 0 0 0 0 0 0 0 0 0 0 0 0 0 0 0 0 0 0 0 0 0 0 0 0 0 0 0 0 0 0 0 0 0 0 0 0 0 0 0 0 0 0 0 0 0 0 0 0 0 0 0 0 0 0 0 0 0 0 0 0 0 0 0 0 0 0 0 0 0 0 0 0 0 0 0 0 0 0 0 0 0 0 0 0 0 0 0 0 0 0 0 0 0 0 0 0 0.0490853054238175 0 0 0 0 0 0 0 0 0 0.0671227091480502 0 0 0.0881919687326875 0 0 0 0 0 0 0 0 0 0 0 0 0 0 0 0 0 0 0 0 0 0 0 0 0 0.0979438888826289 0 0 0 0 0 0 0 0 0.0274917969571706 0 0 0 0 0 0 0 0 0 0 0 0 0 0 0 0 0 0 0 0 0 0 0 0 0 0 0 0 0 0.125097894045991 0 0 0 0 0.0477209433467495 0 0 0 0.02683036988916 0 0 0 0 0 0 0.0589974623537676 0 0.0329431580025621 0 0 0 0 0 0 0 0 0 0 0 0 0 0 0 0 0 0 0 0 0 0 0 0 0 0 0 0 0 0 0 0 0 0 0 0.108140283414005 0 0 0 0 0 0.0491315284568135 0 0 0 0 0 0 0 0.154463098729178 0 0.0668395926174194 0 0
0 0 0 0 0 0 0 0 0 0 0 0 0 0 0 0 0 0 0 0 0 0 0 0 0 0 0 0 0 0 0 0 0 0 0 0 0 0 0 0 0 0 0 0 0 0 0 0 0 0 0 0 0 0 0 0 0 0 0 0 0 0 0 0 0 0 0 0 0 0 0 0 0 0 0 0 0 0 0 0 0 0 0 0 0 0 0 0 0 0 0 0 0 0 0 0 0 0 0 0 0 0 0 0 0 0 0 0 0 0 0 0 0 0 0 0 0 0 0 0 0 0 0 0 0 0 0 0 0 0 0 0 0 0 0 0 0 0 0 0 0 0 0 0 0 0 0 0 0 0 0 0 0 0 0 0 0.00993398071124561 0.0895180678034388 0 0 0 0 0.175627664947071 0.0105843323500838 0 0.0072301347199369 0 0 0.0256227283643663 0 0 0 0.0115678765665052 0.0112763475072557 0 0 0.0148893892743447 0 0 0 0 0.0407523559959005 0 0.0171711768468271 0.364792105498679 0 0 0 0 0 0 0 0 0 0.00342027506298589 0 0 0 0.00317463092648617 0 0 0 0 0 0 0 0 0 0 0 0 0 0 0 0 0 0 0.0141118770532888 0 0.0229730079568167 0 0 0 0 0 0 0 0 0 0 0 0 0 0 0 0 0 0 0 0 0 0 0 0.00716096356193799 0 0 0 0 0 0 0 0 0 0 0 0 0 0 0 0 0 0 0 0 0 0 0 0 0 0 0 0 0 0 0 0 0 0 0 0 0 0 0 0 0 0 0 0 0 0.0055413758772407 0.00682457409262614 0.157827134882963 0 0 0 0 0 0 0 0 0 0 0 0 0 0 0 0 0 0 0 0 0 0 0 0 0 0
0 0 0 0 0 0 0 0 0 0 0 0 0 0 0 0 0 0 0 0 0 0 0 0 0 0 0 0 0 0 0 0 0 0 0 0 0 0 0 0 0 0 0 0 0 0 0 0 0 0 0 0 0 0 0 0 0 0 0 0 0 0 0 0 0 0 0 0 0 0 0 0 0 0 0 0 0 0 0 0 0 0 0 0 0 0 0 0 0 0 0 0 0 0 0 0 0 0 0 0 0 0 0 0 0 0 0 0 0 0 0 0 0 0 0 0 0 0 0 0 0 0 0 0 0 0 0 0 0 0 0 0 0 0 0 0 0 0 0 0 0 0 0 0 0 0 0 0 0 0 0 0 0 0 0 0 0 0.0967387052638913 0 0 0 0 0.3641448526565 0.269850721013119 0 0.104296245720347 0 0 0 0 0 0 0 0 0 0 0 0.0731330500552138 0.091836425290929 0 0 0 0 0 0 0 0 0 0 0 0 0 0 0 0 0 0 0 0 0 0 0 0 0 0 0 0 0 0 0 0 0 0 0 0 0 0 0 0 0 0 0 0 0 0 0 0 0 0 0 0 0 0 0 0 0 0 0 0 0 0 0 0 0 0 0 0 0 0 0 0 0 0 0 0 0 0 0 0 0 0 0 0 0 0 0 0 0 0 0 0 0 0 0 0 0 0 0 0 0 0 0 0 0 0 0 0 0 0 0 0 0 0 0 0 0 0 0 0 0 0 0 0 0 0 0 0 0 0 0 0 0 0 0 0 0 0 0
0 0 0 0 0 0 0 0 0 0 0 0 0 0 0 0 0 0 0 0 0 0 0 0 0 0 0 0 0 0 0 0 0 0 0 0 0 0 0 0 0 0 0 0 0 0 0 0 0 0 0 0 0 0 0 0 0 0 0 0 0 0 0 0 0 0 0 0 0 0 0 0 0 0 0 0 0 0 0 0 0 0 0 0 0 0 0 0 0 0 0 0 0 0 0 0 0 0 0 0 0 0 0 0 0 0 0 0 0 0 0 0 0 0 0 0 0 0 0 0 0 0 0 0 0 0 0 0 0 0 0 0 0 0 0 0 0 0 0 0 0 0 0 0 0 0 0 0 0 0 0 0 0 0 0 0 0 0 0 0 0 0 0.270147067092297 0 0 0 0 0 0 0 0 0 0 0 0 0 0 0 0 0.462624807291681 0 0 0 0 0.267228125616022 0 0 0 0 0 0 0 0 0 0 0 0 0 0 0 0 0 0 0 0 0 0 0 0 0 0 0 0 0 0 0 0 0 0 0 0 0 0 0 0 0 0 0 0 0 0 0 0 0 0 0 0 0 0 0 0 0 0 0 0 0 0 0 0 0 0 0 0 0 0 0 0 0 0 0 0 0 0 0 0 0 0 0 0 0 0 0 0 0 0 0 0 0 0 0 0 0 0 0 0 0 0 0 0 0 0 0 0 0 0 0 0 0 0 0 0 0 0 0 0 0 0 0 0 0 0 0 0 0 0 0 0 0
0 0 0 0 0 0 0 0 0 0 0 0 0 0 0 0 0 0 0 0 0 0 0 0 0 0 0 0 0 0 0 0 0 0 0 0 0 0 0 0 0 0 0 0 0 0 0 0 0 0 0 0 0 0 0 0 0 0 0 0 0 0 0 0 0 0 0 0 0 0 0 0 0 0 0 0 0 0 0 0 0 0 0 0 0 0 0 0 0 0 0 0 0 0 0 0 0 0 0 0 0 0 0 0 0 0 0 0 0 0 0 0 0 0 0 0 0 0 0 0 0 0 0 0 0 0 0 0 0 0 0 0 0 0 0 0 0 0 0 0 0 0 0 0 0 0 0 0 0 0 0 0 0 0 0 0 0 0 0 0 0 0 0 0 0 0 0 0 0 0 0 0 0 0 0 0 0 0 0 0 0 0 0 0.307619003471499 0 0 0 0 0 0 0 0 0 0 0 0 0 0 0 0 0 0 0 0 0 0 0 0 0 0 0 0 0 0 0 0 0 0 0 0 0 0 0 0 0 0 0 0 0 0 0 0 0 0 0 0 0 0 0 0 0 0 0 0 0 0 0 0 0 0 0 0 0 0 0 0 0 0 0 0 0 0 0 0 0 0 0 0 0 0 0 0 0 0 0 0 0 0 0 0 0 0 0 0 0.0387057324183608 0 0 0 0 0 0 0 0 0.65367526411014 0 0 0 0 0 0 0 0 0 0 0 0 0 0 0 0 0 0 0 0 0 0 0 0
0 0 0 0 0 0 0 0 0 0 0 0 0 0 0 0 0 0 0 0 0 0 0 0 0 0 0 0 0 0 0 0 0 0 0 0 0 0 0 0 0 0 0 0 0 0 0 0 0 0 0 0 0 0 0 0 0 0 0 0 0 0 0 0 0 0 0 0 0 0 0 0 0 0 0 0 0 0 0 0 0 0 0 0 0 0 0 0 0 0 0 0 0 0 0 0 0 0 0 0 0 0 0 0 0 0 0 0 0 0 0 0 0 0 0 0 0 0 0 0 0 0 0 0 0 0 0 0 0 0 0 0 0 0 0 0 0 0 0 0 0 0 0 0 0 0 0 0 0 0 0 0 0 0 0 0 0.0189209830257974 0.0392096182849178 0 0 0 0 0.0597514778536501 0.0179788350956114 0 0 0 0.00826519231564138 0 0 0 0 0 0 0 0 0 0 0 0.0248857426812766 0 0 0.0793633880649439 0 0 0 0 0 0 0 0 0 0 0 0 0 0 0 0 0 0 0 0 0 0 0 0 0 0 0 0 0 0 0.165671310049496 0 0 0 0 0 0 0 0 0 0 0 0 0 0 0 0 0 0 0 0 0 0 0 0 0 0 0 0 0 0 0 0 0 0 0 0 0 0 0 0 0 0 0 0 0 0 0 0 0 0.00860115317409566 0 0 0 0 0 0 0 0 0 0 0 0 0 0 0 0 0 0 0 0 0.0123992752228835 0 0 0 0 0 0 0.231580235064978 0.0333030971974807 0.294290280316161 0 0 0 0 0 0 0 0 0 0 0 0 0 0 0 0 0 0 0 0 0 0.00577941165306636 0 0
0 0 0 0 0 0 0 0 0 0 0 0 0 0 0 0 0 0 0 0 0 0 0 0 0 0 0 0 0 0 0 0 0 0 0 0 0 0 0 0 0 0 0 0 0 0 0 0 0 0 0 0 0 0 0 0 0 0 0 0 0 0 0 0 0 0 0 0 0 0 0 0 0 0 0 0 0 0 0 0 0 0 0 0 0 0 0 0 0 0 0 0 0 0 0 0 0 0 0 0 0 0 0 0 0 0 0 0 0 0 0 0 0 0 0 0 0 0 0 0 0 0 0 0 0 0 0 0 0 0 0 0 0 0 0 0 0 0 0 0 0 0 0 0 0 0 0 0 0 0 0 0 0 0 0 0 0 0 0 0 0 0 0.220353607634823 0.0675915815304017 0.121005997665477 0.119398553732204 0 0 0.0230548241603838 0 0 0 0.0128261796327088 0.0201185451632787 0 0 0.0649676155403807 0 0 0.272034666839678 0 0.0175543515163942 0 0 0 0 0 0 0 0 0 0 0 0 0 0 0 0 0 0 0 0 0 0 0 0 0 0 0 0 0 0 0 0 0 0 0 0 0 0.0610940765842697 0 0 0 0 0 0 0 0 0 0 0 0 0 0 0 0 0 0 0 0 0 0 0 0 0 0 0 0 0 0 0 0 0 0 0 0 0 0 0 0 0 0 0 0 0 0 0 0 0 0 0 0 0 0 0 0 0 0 0 0 0 0 0 0 0 0 0 0 0 0 0 0 0 0 0 0 0 0 0 0 0 0 0 0 0 0 0 0 0 0 0 0 0 0 0 0 0 0
0 0 0 0 0 0 0 0 0 0 0 0 0 0 0 0 0 0 0 0 0 0 0 0 0 0 0 0 0 0 0 0 0 0 0 0 0 0 0 0 0 0 0 0 0 0 0 0 0 0 0 0 0 0 0 0 0 0 0 0 0 0 0 0 0 0 0 0 0 0 0 0 0 0 0 0 0 0 0 0 0 0 0 0 0 0 0 0 0 0 0 0 0 0 0 0 0 0 0 0 0 0 0 0 0 0 0 0 0 0 0 0 0 0 0 0 0 0 0 0 0 0 0 0 0 0 0 0 0 0 0 0 0 0 0 0 0 0 0 0 0 0 0 0 0 0 0 0 0 0 0 0 0 0 0 0 0 0 0 0 0 0 0 0 0 0 0 0 0 0 0 0 0 0 0 0 0 0 0 0 0 0 0 0 0 0 0 0 0 0 0 0 0 0 0 0 0 0 0 0 0 0 0 0 0 0 0 0 0 0 0 0 1 0 0 0 0 0 0 0 0 0 0 0 0 0 0 0 0 0 0 0 0 0 0 0 0 0 0 0 0 0 0 0 0 0 0 0 0 0 0 0 0 0 0 0 0 0 0 0 0 0 0 0 0 0 0 0 0 0 0 0 0 0 0 0 0 0 0 0 0 0 0 0 0 0 0 0 0 0 0 0 0 0 0 0 0 0 0 0 0 0 0 0 0 0 0 0 0 0 0 0 0 0 0 0 0 0
0 0 0 0 0 0 0 0 0 0 0 0 0 0 0 0 0 0 0 0 0 0 0 0 0 0 0 0 0 0 0 0 0 0 0 0 0 0 0 0 0 0 0 0 0 0 0 0 0 0 0 0 0 0 0 0 0 0 0 0 0 0 0 0 0 0 0 0 0 0 0 0 0 0 0 0 0 0 0 0 0 0 0 0 0 0 0 0 0 0 0 0 0 0 0 0 0 0 0 0 0 0 0 0 0 0 0 0 0 0 0 0 0 0 0 0 0 0 0 0 0 0 0 0 0 0 0 0 0 0 0 0 0 0 0 0 0 0 0 0 0 0 0 0 0 0 0 0 0 0 0 0 0 0 0 0 0 0 0 0 0 0 0 0 0 0 0 0 0 0 0 0 0 0 0 0 0 0 0 0 0 0 0 0 0 0 0 0 0 0 0 0 0 0 0 0 0 0 0 0.0225150289206907 0.487149288132394 0 0 0.0545951511839166 0 0 0 0 0 0 0 0 0 0 0 0 0 0 0 0 0 0 0 0 0 0 0 0.18735174964418 0 0 0 0.189107332200582 0 0 0 0 0 0 0 0 0 0 0 0 0 0 0 0 0 0 0 0 0 0 0 0 0 0 0 0 0 0 0 0 0 0 0 0 0 0 0 0 0 0 0 0 0 0 0 0 0 0 0 0 0 0 0 0 0 0 0 0 0 0 0 0 0 0 0 0.011988225338096 0 0 0 0 0 0 0 0 0 0 0 0 0 0.0215945474912188 0 0.0256986770889221 0 0
0 0 0 0 0 0 0 0 0 0 0 0 0 0 0 0 0 0 0 0 0 0 0 0 0 0 0.00787814032685269 0 0 0 0 0 0 0 0 0 0 0 0 0 0 0 0 0 0 0 0 0 0 0 0 0 0 0 0 0.00345411251704352 0 0 0 0 0 0 0 0 0 0 0 0 0 0 0 0 0 0 0 0 0 0 0 0 0 0 0 0 0 0 0 0 0 0 0 0 0 0 0 0 0 0 0 0 0 0 0 0 0 0 0 0 0 0 0 0 0 0 0 0 0 0.00429886212769182 0.00359814705042051 0 0 0 0 0 0 0 0 0 0 0 0 0 0 0 0 0 0 0 0 0 0 0 0 0 0 0 0 0 0 0 0 0 0 0 0 0 0 0 0 0 0 0 0 0 0 0 0 0.0495298113469127 0 0.183837067649952 0 0.162615649354972 0 0 0 0 0 0 0 0 0 0 0 0 0 0 0 0 0.00950242664880607 0.210968597163649 0 0.0230643862696337 0 0 0 0 0 0.00723010902238938 0 0 0 0.00329874554688491 0 0 0.0121868022586993 0 0 0 0 0 0 0 0 0 0 0 0 0 0 0 0 0 0 0 0 0 0 0 0 0 0 0 0 0 0 0 0.00547794271756662 0.00452066143560242 0 0 0 0 0 0 0 0 0.0108270539979007 0 0 0 0 0 0 0.00247706385612333 0 0 0 0.150833072169664 0 0 0 0 0.0140217469169693 0 0.0249322625738386 0 0 0 0 0 0 0 0 0 0 0 0 0 0 0 0 0 0 0.033149445163651 0 0 0 0 0 0 0 0 0 0 0 0 0 0 0.0141123450574592 0 0.0178048864279195 0.0154528761174437 0 0 0 0 0 0 0 0 0 0 0 0 0.0115556452130494 0 0.00540537818933543 0.00796676287956861
0 0 0 0 0 0.00365986994395573 0 0 0 0 0 0 0 0 0 0.000857731167443842 0 0 0 0 0 0 0 0 0 0 0 0 0 0 0 0 0.00655623533654619 0.0317348635544132 0.00789269640611261 0 0 0 0 0 0 0 0 0 0.0011166846795752 0 0 0 0 0 0.00322873402174903 0 0 0 0.0130219533553337 0 0 0 0 0 0 0 0 0 0 0 0 0 0 0 0 0.00441287938452968 0 0 0 0 0 0 0 0 0 0 0 0 0 0 0.0018682748081777 0 0 0 0 0 0 0 0 0.00205526316775121 0 0 0 0 0.0285112187261435 0.0155304137096456 0 0 0 0 0 0 0 0 0 0 0 0 0 0 0 0 0 0 0 0 0 0 0 0 0 0 0 0 0.00159747274383984 0 0 0 0 0 0 0.000960746014478893 0 0 0 0 0 0 0 0 0 0 0 0 0 0 0 0.00506298890648322 0 0 0 0 0 0 0 0 0 0 0 0 0.0168446314841276 0 0 0.00308210322626199 0 0.0126195727410761 0 0 0 0 0 0.0052306006101939 0 0 0 0 0 0 0 0 0 0.00597459626215766 0 0.0383420546524622 0 0.00139880069499582 0 0 0 0.0339615946235137 0 0 0 0 0 0 0 0 0 0 0 0 0 0 0 0 0 0 0.0261745281563612 0.041770495125856 0 0 0 0 0 0 0 0 0 0 0 0 0 0 0 0 0 0 0 0 0.000847983995540173 0 0 0 0 0 0.00150126986938904 0 0 0 0.00175812322557994 0 0 0 0.00269061168479086 0 0 0 0 0 0 0.149337137709864 0 0 0 0 0 0 0 0 0 0 0 0 0 0 0 0 0 0 0 0 0 0 0 0 0 0.00187955388356849 0.00278904957612418 0 0 0.00154788747260959 0 0 0.0100582978136479 0 0 0 0 0.00159612432727914 0 0.0371066103219059 0.00258164016420008 0.00571865065713907 0.00686465009438321 0 0 0.0553659750377217 0.0033048896439279 0.0466280461312534 0.0154949657597095 0 0 0 0 0 0 0 0 0 0.0145388514602872 0.324922677667893
0.00269545381949706 0 0 0 0 0.00484802256804426 0 0 0 0 0 0 0.00403250049165391 0 0 0 0 0 0 0 0 0 0 0 0 0 0 0 0 0 0 0.00529009519102288 0.00767481275070153 0.0100891890595241 0.0394874278428265 0 0 0 0 0 0 0 0 0 0 0 0 0 0 0 0.00594113470140846 0 0 0 0.00178976981711263 0.0027075306927518 0.011608146999059 0.000743708616260136 0 0 0 0 0 0 0 0 0 0 0 0 0 0.011562227583364 0 0 0 0 0 0 0 0 0 0 0 0 0 0 0.000947943528161996 0 0 0 0 0 0 0 0 0.00173230932489208 0 0 0 0 0.00402037990887778 0 0 0 0 0 0 0 0 0 0 0 0 0 0.00463526938457814 0 0 0 0.00239069380438473 0 0 0 0 0 0 0 0 0 0 0 0.00529418434065372 0 0 0.0015741985027058 0 0 0 0 0 0 0 0 0 0 0 0 0 0 0 0 0 0 0 0.00313716862960282 0 0 0 0 0 0 0 0 0 0 0 0 0 0.011597491574344 0 0.0848870366549344 0 0.0940584015595374 0 0 0 0 0 0 0 0 0 0 0 0 0 0 0 0.188445515957603 0.0544715003835189 0 0 0.0171108041794891 0 0 0 0.0190187336164874 0 0.00500297755445663 0 0 0 0.00292220718625985 0.00172224771681588 0 0.0070783844620081 0 0 0.0465835267560392 0 0 0 0 0.000743908995787621 0 0 0 0 0 0 0 0 0 0 0 0 0 0 0 0 0 0 0 0 0 0 0 0.00401262947217204 0.00274063476678777 0 0 0 0 0.000710389666578523 0 0 0 0.00693162876780367 0 0 0 0 0 0 0.00180989286230111 0 0 0 0.165156193429008 0 0 0 0 0 0 0 0 0 0 0 0 0 0 0 0 0 0 0 0 0 0 0 0 0 0.0365946333103615 0 0 0 0 0 0 0 0 0 0 0 0 0 0 0.00894176175955654 0.0030643931607833 0.0103773795693664 0.0113640856020158 0 0 0 0 0 0 0 0 0 0 0 0 0.00248779119501564 0 0.0373828915343916 0.0425807907494931
0 0 0 0 0 0 0 0 0 0 0 0 0 0 0 0 0 0 0 0 0 0 0.0127006980284737 0 0 0 0 0 0 0 0 0 0 0 0 0 0 0 0 0 0 0 0 0 0.027864540040178 0.07837731691243 0 0 0 0.00539579993480117 0 0 0 0 0 0 0 0 0 0 0 0 0 0 0 0 0 0 0 0 0 0 0 0 0.0167056937035374 0 0 0.0146611342457788 0 0 0 0 0 0 0 0 0 0 0 0 0 0 0 0 0 0 0 0 0 0 0 0 0 0 0 0 0 0 0 0 0 0 0 0 0 0 0 0 0 0 0 0 0 0 0 0 0 0 0.0125353206799413 0 0 0 0 0 0 0 0 0 0 0 0 0 0 0 0 0 0 0 0 0 0 0 0 0 0 0 0 0 0 0 0 0 0 0 0 0 0 0 0.115349516889706 0 0.0313637928193673 0 0.0657914406595707 0.0878630710342548 0 0 0 0 0 0 0 0 0 0 0 0 0 0 0 0 0 0 0.0516292136570102 0 0 0 0 0 0 0.00873594027162841 0 0 0 0 0.0246937989808335 0.034584039875045 0 0 0.0226301878388254 0 0 0 0 0 0 0 0 0 0 0 0 0 0 0.324945645256393 0 0 0 0 0.0153186448490378 0.009180368470847 0 0 0 0.0200259069944829 0 0 0 0 0 0 0 0 0 0 0 0 0 0 0 0 0 0 0 0 0 0 0 0 0 0 0 0 0 0 0 0 0 0 0 0 0 0 0 0 0 0 0 0 0 0 0 0 0 0 0 0 0 0 0 0 0 0.0196479288578572 0 0 0 0 0 0 0 0 0 0 0 0 0 0 0 0 0 0 0 0 0 0 0 0 0 0
0 0 0 0 0 0 0 0 0 0 0 0 0 0 0 0 0 0 0 0 0 0 0 0 0 0 0 0 0 0 0 0 0 0 0 0 0 0 0 0 0 0 0 0 0 0 0 0 0 0 0 0 0 0 0 0 0 0 0 0 0 0 0 0 0 0 0 0 0 0 0 0 0.0246480511338189 0 0 0 0 0 0 0 0 0 0 0 0 0 0 0 0 0 0 0 0 0 0 0 0 0 0 0 0 0 0 0 0 0 0 0 0 0 0 0 0 0 0 0 0 0 0 0 0 0 0 0 0 0 0 0 0 0 0 0 0 0 0 0 0 0 0 0 0 0 0 0 0 0 0 0 0 0 0 0 0 0 0 0 0 0 0 0 0 0 0 0 0 0 0 0 0 0.0154032541819898 0 0.0871091084981033 0 0 0 0 0 0 0 0 0 0 0 0 0 0 0 0.0515511340412514 0.00497253814332553 0.0428152761032003 0 0 0 0 0 0 0 0.0857384774977227 0 0 0 0.228158821133359 0 0 0 0 0 0 0 0 0 0 0 0 0 0 0 0 0 0 0 0 0 0 0 0 0 0 0 0 0 0 0 0 0 0 0.00265929895613428 0.104684771875047 0 0 0 0.0645368658805951 0 0 0 0 0.00476865416411888 0 0 0 0 0 0 0 0 0 0 0.0508788553341617 0 0 0 0 0 0 0 0 0 0 0 0 0 0 0 0 0 0 0 0 0 0 0 0 0 0.217662994447834 0 0 0 0 0 0 0 0 0 0 0 0 0 0 0.00740989126612174 0 0.00700200734321596 0 0 0 0 0 0 0 0 0 0 0 0 0 0 0 0 0
0 0 0 0 0 0 0 0 0 0 0 0 0 0 0 0 0 0 0 0 0 0 0 0 0 0 0 0 0 0 0 0 0 0 0 0 0 0 0 0 0 0 0 0 0 0 0 0 0 0 0 0 0 0 0 0 0 0 0 0 0 0 0 0 0 0 0 0 0 0 0 0 0 0 0 0 0 0 0 0 0 0 0 0 0 0 0 0 0 0 0 0 0 0 0 0 0 0 0 0 0 0 0 0 0 0 0 0 0 0 0 0 0 0 0 0 0 0 0 0 0 0 0 0 0 0 0 0 0 0 0 0 0 0 0 0 0 0 0 0 0 0 0 0 0 0 0 0 0 0 0 0 0 0 0 0 0 0 0 0 0 0 0 0 0 0 0 0 0 0 0 0 0 0 0 0 0 0 0 0 0 0 0 0 0 0 0 0 0 0 0.152438650799244 0 0 0 0 0 0 0 0 0.0964693550774848 0 0 0 0 0.115376558834588 0.466091095792893 0 0 0.0789682942199397 0 0 0 0 0 0 0 0 0 0 0 0 0 0 0.0595021727705573 0 0 0 0 0 0 0 0 0 0.0311538725052935 0 0 0 0 0 0 0 0 0 0 0 0 0 0 0 0 0 0 0 0 0 0 0 0 0 0 0 0 0 0 0 0 0 0 0 0 0 0 0 0 0 0 0 0 0 0 0 0 0 0 0 0 0 0 0 0 0 0 0 0 0 0 0 0 0 0 0 0 0 0 0 0 0 0 0 0 0 0 0 0 0 0 0 0
0 0 0 0 0 0 0 0 0 0 0 0 0 0 0 0 0 0 0 0 0 0 0 0 0 0 0 0 0 0 0 0 0 0 0 0 0 0 0 0 0 0 0 0 0 0 0 0 0 0 0 0 0 0 0 0 0 0 0 0 0 0 0 0 0 0 0 0 0 0 0 0 0 0 0 0 0 0 0 0 0 0 0 0 0 0 0 0 0 0 0 0 0 0 0 0 0 0 0 0 0 0 0 0 0 0 0 0 0 0 0 0 0 0 0 0 0 0 0 0 0 0 0 0 0 0 0 0 0 0 0 0 0 0 0 0 0 0 0 0 0 0 0 0 0 0 0 0 0 0 0 0 0 0 0 0 0 0 0 0 0.0130980999245082 0 0.0182984183757314 0 0 0 0 0 0 0 0 0 0 0 0 0.056306300908562 0.0262560758619648 0 0 0 0 0 0 0 0 0 0 0 0 0 0 0 0 0 0.0140773460126365 0 0.0912512127732998 0 0 0 0 0 0 0 0 0 0 0 0 0 0 0 0 0 0.068745126314841 0 0 0.117531990252051 0 0 0 0 0 0 0 0 0 0 0 0 0 0 0 0 0 0 0 0 0 0 0 0 0 0.0333436332910257 0 0 0 0 0 0 0 0 0 0 0.0035500029208215 0 0 0 0 0 0 0 0 0 0 0 0 0 0 0 0 0 0 0 0 0 0 0 0 0 0 0 0 0 0 0.067132643388629 0.0182988295983581 0 0.194975971929881 0.0735443884707304 0.0261205269095162 0 0 0 0 0 0 0 0 0 0 0 0.0196522116508119 0 0 0 0 0.0128754883361097 0.0769093140658524 0.0680324190146699 0 0 0 0 0 0 0 0
0 0 0 0 0 0 0 0 0 0 0 0 0 0 0 0 0 0 0 0 0 0 0 0 0 0 0 0 0 0 0 0 0 0 0 0 0 0 0 0 0 0 0 0 0 0 0 0 0 0 0 0 0 0 0 0 0 0 0 0 0 0 0 0 0 0 0 0 0 0 0 0 0 0 0 0 0 0 0 0 0 0 0 0 0 0 0 0 0 0 0 0 0 0 0 0 0 0 0 0 0 0 0 0 0 0 0 0 0 0 0 0 0 0 0 0 0 0 0 0 0 0 0 0 0 0 0 0 0 0 0 0 0 0 0 0 0 0 0 0 0 0 0 0 0 0 0 0 0 0 0 0 0 0 0 0 0 0.0225849400242392 0 0.0130184609626309 0.0169581059459837 0 0.0128616569400753 0 0 0 0.0198183290942879 0 0 0 0 0 0 0 0 0 0 0 0 0.00653909895401067 0 0 0 0 0 0 0 0 0 0 0 0 0 0.0153694943455602 0 0 0.0216037594524032 0 0.0671114469775762 0 0 0 0 0 0 0 0.0521727550623067 0 0 0 0 0 0 0 0 0.00379408049884101 0 0 0 0 0 0 0 0 0 0 0 0 0 0 0 0 0 0 0 0 0 0 0 0 0 0 0 0.167994552002719 0 0 0 0 0 0 0 0 0 0 0 0 0 0 0 0 0 0 0 0 0 0 0 0 0 0 0 0 0 0 0 0 0 0 0 0 0 0 0 0 0 0 0.0561230670918293 0.0723591206769344 0.0265130256404666 0.121435876163607 0.115534479531734 0 0.00274499895701745 0 0 0.154866287854908 0.0216308802454822 0 0 0 0 0 0 0 0 0.00896558357738745 0 0 0 0 0 0 0 0 0 0 0 0
0.00441330873990091 0 0 0 0 0.0078458659108194 0 0 0 0 0 0 0 0 0 0 0 0 0 0 0 0 0 0 0 0 0 0 0 0 0 0 0 0.0255200068936955 0.0153767476077832 0 0 0 0 0 0 0 0 0 0 0 0 0 0 0 0 0 0 0 0.0469830776603383 0.00694378456006138 0.117978349669412 0 0 0 0 0 0 0 0 0 0 0 0 0 0 0.181162933252839 0 0 0 0 0 0 0 0 0 0 0 0 0 0 0 0 0 0 0 0 0 0 0 0 0 0 0 0 0.0362954690336782 0 0 0 0 0 0 0 0 0 0 0 0 0 0 0 0 0 0 0 0 0 0 0 0 0 0 0 0 0 0.0158814288962708 0 0 0.00828345176425263 0 0 0 0 0 0 0 0 0 0 0 0 0 0 0 0 0 0 0 0 0 0 0 0.0413541455724396 0 0 0 0 0 0 0 0 0.0176675916796525 0 0 0 0 0 0 0 0 0 0 0.0252855241200525 0 0 0 0 0 0 0 0 0 0 0.206315766856352 0.0813264816672829 0 0 0 0 0 0 0 0 0 0 0 0 0 0 0 0 0 0 0 0 0 0 0 0 0.0384175464196355 0 0 0 0 0 0 0 0 0 0 0 0 0 0 0 0 0 0 0 0 0 0 0 0 0 0 0 0 0 0 0 0 0 0 0 0 0 0 0 0 0 0 0.0619693360767484 0 0 0 0 0 0 0 0 0 0 0 0 0 0 0 0 0 0 0 0 0 0 0 0 0 0 0 0.0155803711441949 0 0 0.0337294682466669 0 0 0 0 0 0 0 0 0 0 0 0 0 0 0 0 0 0 0 0 0.0116693442279229 0 0 0 0 0 0 0 0
0 0 0 0 0 0 0 0 0 0 0 0 0 0 0 0 0 0 0 0 0 0 0 0 0 0 0 0 0 0 0 0 0 0 0 0 0 0 0 0 0 0 0 0 0 0 0 0 0 0 0 0 0 0 0 0 0 0 0 0 0 0 0 0 0 0 0 0 0 0 0 0 0 0 0 0 0 0 0 0 0 0 0 0 0 0 0 0 0 0 0 0 0 0 0 0 0 0 0 0 0 0 0 0 0 0 0 0 0 0 0 0 0 0 0 0 0 0 0 0 0 0 0 0 0 0 0 0 0 0 0 0 0 0 0 0 0 0 0 0 0 0 0 0 0 0 0 0 0 0 0 0 0 0 0 0 0 0 0 0 0 0 0.00765104097159682 0 0 0 0.00752151691127651 0 0 0 0 0 0 0 0.00553813938305718 0.0191343690709165 0.0154705942182095 0 0 0 0 0 0 0 0 0 0 0 0 0 0 0 0 0.0468455040562731 0.0101582713604295 0 0 0 0.0129091391809833 0 0 0 0 0 0 0 0.00638533650531296 0 0.00945175788041758 0 0 0 0 0 0 0.163397773679031 0 0.0108626866135998 0 0 0 0 0.00839366063543765 0 0 0.00594881461148336 0.0356708024333672 0 0 0 0 0 0.00494278384568882 0.0056420345256964 0 0 0 0 0 0 0 0 0 0.0146555429141567 0 0 0 0 0 0.0127717360244591 0.0263020156270214 0 0.0163437248165125 0 0.0153773626347375 0 0 0 0 0 0 0 0 0 0 0 0 0 0 0 0 0 0 0 0 0 0 0 0 0 0 0 0 0 0 0 0 0 0 0 0.0531454475633517 0 0 0 0 0.0126805373704163 0.0162931643742498 0 0 0 0 0 0 0 0 0.0122488669257477 0.00595476209518939 0.0827958244343175 0.218265768450802 0.12806653813241 0 0 0.00917448275385085 0 0 0 0 0
0 0 0 0 0 0 0 0 0 0 0 0 0 0 0 0 0 0 0 0 0 0 0 0 0 0 0 0 0 0 0 0 0 0 0 0 0 0 0 0 0 0 0 0 0 0 0 0 0 0 0 0 0.00382575008786192 0 0 0 0 0 0 0 0 0 0 0 0 0 0 0 0 0 0 0 0 0 0 0 0 0 0 0 0 0 0 0.0148594220839698 0 0 0 0 0 0 0 0 0 0 0 0 0 0 0 0 0 0 0 0 0 0 0 0 0 0 0 0 0 0 0 0 0 0 0 0 0 0 0 0 0 0 0 0 0 0 0 0 0 0 0 0 0 0 0 0 0 0 0 0 0 0 0 0 0 0 0 0 0 0 0 0 0 0 0 0 0 0 0 0 0 0 0 0 0 0 0 0.00836123409912426 0 0 0 0 0 0 0 0 0 0 0 0 0 0 0 0.00957884229170299 0 0.00742042429272727 0 0.0508215168899597 0 0 0 0 0 0 0 0 0 0.0559143246944721 0.050758997952231 0 0.0969897082064167 0 0 0 0 0 0 0 0 0 0 0 0 0 0 0 0 0 0 0.0157505640636495 0 0 0 0 0 0 0 0 0 0 0 0 0 0.134436632664483 0 0 0 0.210202524014259 0.282077645312884 0 0 0 0 0 0 0 0 0 0 0 0 0 0 0.0123213666303635 0 0 0 0 0 0 0 0 0 0 0 0 0 0 0 0 0 0 0 0 0 0 0 0 0 0.0170052700144826 0 0 0 0 0 0 0 0 0 0 0.00311646563841835 0 0 0 0 0.011617975865974 0.0032398312156241 0 0 0 0 0 0 0 0 0 0 0.00345326846258365 0 0.00481393907859979 0 0.0034342964402134 0 0
0 0 0 0 0 0 0 0 0 0 0 0 0 0 0 0 0 0 0 0 0 0 0 0 0 0 0 0 0 0 0 0 0 0 0 0 0 0 0 0 0 0 0 0 0 0 0 0 0 0 0 0 0 0 0 0 0 0 0 0 0 0 0 0 0 0 0 0 0 0 0 0 0 0 0 0 0 0 0 0 0 0 0 0 0 0 0 0 0 0 0 0 0 0 0 0 0 0 0 0 0 0 0 0 0 0 0 0 0 0 0 0 0 0 0 0 0 0 0 0 0 0 0 0 0 0 0 0 0 0 0 0 0 0 0 0 0 0 0 0 0 0 0 0 0 0 0 0 0 0 0 0 0 0 0 0 0 0.00306216182067528 0 0 0.00907924154023693 0 0.00346703390695813 0 0 0 0 0 0 0 0 0 0 0 0 0 0 0 0 0.00162215364964978 0 0 0 0 0 0 0 0 0 0 0 0 0 0 0.0179365318264486 0 0.00733750948966086 0 0 0 0 0 0 0 0 0 0.105829190601716 0 0 0 0 0 0 0 0 0.00842520955424851 0 0.0111724421122027 0 0 0 0 0.00493238474016895 0 0 0 0 0 0 0 0 0 0 0 0 0 0 0 0 0 0 0 0 0 0.0470422618371347 0 0 0 0 0 0.0135390422910613 0 0 0 0 0 0 0 0 0 0 0 0 0 0 0 0 0 0 0 0 0 0 0 0 0 0 0 0 0 0 0 0 0 0.00801191293540175 0 0.0118944890674502 0.0547457600759011 0.00582221525786594 0.0357894179384358 0.0861111240150615 0 0 0 0 0.156208878893717 0.234961917686604 0 0 0.0155307230823967 0 0 0 0 0 0.0420821856278781 0.0347483119545908 0.0074375442813722 0 0 0 0 0 0.0556990425468689 0 0.0175113132662937 0 0
0 0 0 0 0 0 0 0 0 0 0 0 0 0 0 0 0 0 0 0 0 0 0 0 0 0 0 0 0 0 0 0 0 0 0 0 0 0 0 0 0 0 0 0 0 0 0 0 0 0 0 0 0 0 0 0 0 0 0 0 0 0.0433582967601291 0 0 0 0 0 0 0 0 0 0 0 0 0 0 0 0 0 0 0 0 0 0 0 0 0 0 0 0 0 0 0 0 0 0 0 0 0 0 0 0 0 0 0 0 0 0 0 0 0 0 0 0 0 0 0 0 0 0 0 0 0 0 0 0 0 0 0 0 0 0 0 0 0 0 0 0 0 0 0 0 0 0 0 0 0 0 0 0 0 0 0 0 0 0 0 0 0 0 0 0 0 0 0 0 0 0 0 0 0 0 0 0 0 0 0 0 0 0 0 0 0 0 0 0 0.0510911439885738 0 0 0 0.0687771911296233 0 0.257231747768532 0 0 0 0 0 0 0 0 0 0 0 0 0.0775035443914389 0 0 0 0 0 0 0 0 0 0.0561486532316139 0 0 0 0 0 0 0 0 0 0 0 0 0.0927287144245335 0 0 0 0 0.0678980173148251 0 0 0 0 0 0 0 0 0 0 0 0 0 0 0 0 0 0 0 0 0 0 0 0 0 0 0 0 0 0 0 0 0 0 0.0952721630498309 0 0 0 0 0 0 0 0 0 0 0 0 0 0 0 0 0 0 0 0 0 0 0 0 0 0 0 0 0 0 0 0 0 0 0 0 0.13278537776636 0.026815424784061 0 0.0303897253904782 0 0 0 0 0 0 0 0 0
0 0 0 0 0 0 0 0 0 0 0 0 0 0 0 0 0 0 0 0 0 0 0 0.0312454903561622 0 0 0 0 0 0 0 0 0 0 0 0 0 0 0 0 0 0 0 0 0 0 0 0.0267936576315936 0 0 0 0 0 0 0 0 0 0 0 0 0 0.0290252444251554 0 0.0244131364829307 0 0 0 0 0 0 0 0 0 0 0 0 0 0 0 0 0 0 0 0 0 0 0 0 0 0 0 0 0 0 0 0 0 0 0 0 0 0 0 0 0 0 0 0 0 0 0 0 0 0 0 0 0 0 0 0 0 0 0 0 0 0 0 0 0 0 0 0 0 0 0 0 0 0 0 0 0 0 0 0 0 0 0 0 0 0 0 0 0 0 0 0 0 0 0 0 0 0 0 0 0 0 0 0 0 0 0 0 0 0 0 0 0 0 0 0 0 0 0 0 0 0 0.558667434024153 0 0 0 0 0 0 0 0 0 0 0 0 0 0 0 0 0 0 0 0 0 0 0 0 0 0.329855037080005 0 0 0 0 0 0 0 0 0 0 0 0 0 0 0 0 0 0 0 0 0 0 0 0 0 0 0 0 0 0 0 0 0 0 0 0 0 0 0 0 0 0 0 0 0 0 0 0 0 0 0 0 0 0 0 0 0 0 0 0 0 0 0 0 0 0 0 0 0 0 0 0 0 0 0 0 0 0 0 0 0 0 0 0 0 0 0 0 0 0 0 0 0 0 0 0 0 0 0 0 0 0 0 0 0
0 0 0 0 0 0 0 0 0 0 0 0 0 0 0 0 0 0 0 0 0 0 0 0 0 0 0 0 0 0 0 0 0 0 0 0 0 0 0 0 0 0 0 0 0 0 0 0 0 0 0 0 0 0 0 0 0 0 0 0 0 0 0 0 0 0 0 0 0 0 0 0 0.019508942368689 0 0 0 0 0 0 0 0 0 0 0 0 0 0 0 0 0 0 0 0 0 0 0 0 0 0 0 0 0 0 0 0 0 0 0 0 0 0 0 0 0 0 0 0 0 0 0 0 0 0 0 0 0 0 0 0 0 0 0 0 0 0 0 0 0 0 0 0 0 0 0 0 0 0 0 0 0 0 0 0 0 0 0 0 0 0 0 0 0 0 0 0 0 0 0 0 0.0113432060091758 0.016876477233164 0.0548494128431145 0 0 0 0 0 0 0 0 0 0 0 0 0 0 0 0.0106868179580119 0 0.0105984561224245 0 0.330704830161746 0 0 0 0 0 0.136727068292496 0 0 0 0 0.135405994060831 0 0.104723330748948 0 0 0 0 0 0 0 0 0 0 0 0 0 0 0 0 0 0 0 0 0 0 0 0 0 0 0 0 0 0 0 0 0.0298999686496303 0 0 0 0 0 0 0 0 0 0 0 0 0 0 0 0 0 0 0 0.0146765042442636 0 0 0 0 0 0 0 0 0 0 0 0 0 0 0 0 0 0 0 0 0 0 0 0 0 0.123998991307505 0 0 0 0 0 0 0 0 0 0 0 0 0 0 0 0 0 0 0 0 0 0 0 0 0 0 0 0 0 0 0 0 0 0
0 0 0 0 0 0 0 0 0 0 0 0 0 0 0 0 0 0 0 0 0 0 0 0 0 0 0 0 0 0 0 0 0 0 0 0 0 0 0 0 0 0 0 0 0 0 0 0.011073326321495 0 0 0 0 0 0 0 0 0 0 0 0 0 0 0 0 0 0 0 0 0 0 0 0 0.00950087157849717 0 0 0 0 0 0 0 0 0 0 0 0 0 0 0 0 0 0 0 0 0 0 0 0 0 0 0 0 0 0 0 0 0 0 0 0 0 0 0 0 0 0 0 0 0 0 0 0 0 0 0 0 0 0 0 0 0 0 0 0 0 0 0 0 0 0 0 0 0 0 0 0 0 0 0 0 0 0 0 0 0 0 0 0 0 0 0 0 0 0 0 0 0 0 0 0 0.0221428794676526 0.0661594447019029 0.107504262085011 0 0 0 0 0 0 0 0 0 0 0 0 0 0 0 0 0 0.00506223821762143 0 0 0 0 0 0 0 0.100591160014802 0 0 0 0.109737041791832 0 0 0.256384156828242 0 0 0 0 0 0 0 0 0 0 0 0 0 0 0 0 0 0 0.0180473177016202 0 0 0 0 0 0 0 0 0 0 0 0 0 0 0 0 0 0 0 0 0 0 0 0 0 0 0 0 0 0 0 0 0 0 0 0 0 0 0 0 0 0 0 0 0 0 0 0 0 0 0 0 0 0 0 0 0 0 0 0.281366436679274 0 0 0 0 0 0 0 0 0 0 0 0 0 0 0 0.00376018226551938 0 0 0 0 0 0 0 0 0 0 0 0 0 0.00867068234652989 0 0 0 0
0 0 0 0 0 0 0 0 0 0 0 0 0 0 0 0 0 0 0 0 0 0 0 0 0 0 0 0 0 0 0 0 0 0 0 0 0 0 0 0 0 0 0 0 0 0 0 0.148448680886164 0 0 0 0 0 0 0 0 0 0 0 0 0 0 0 0 0 0 0 0 0 0 0 0 0 0 0 0 0 0 0 0 0 0 0 0 0 0 0 0 0 0 0 0 0 0 0 0 0 0 0 0 0 0 0 0 0 0 0 0 0 0 0 0 0 0 0 0 0 0 0 0 0 0 0 0 0 0 0 0 0 0 0 0 0 0 0 0 0 0 0 0 0 0 0 0 0 0 0 0 0 0 0 0 0 0 0 0 0 0 0 0 0 0 0 0 0 0 0 0 0 0 0 0 0 0 0 0 0 0 0 0 0 0 0 0 0 0 0.214511598805295 0 0 0 0 0 0 0 0 0 0 0 0 0 0 0 0 0 0.490850351530593 0 0 0 0 0 0 0 0 0 0 0 0 0 0 0 0 0 0 0 0 0 0 0 0 0 0 0 0 0 0 0 0 0 0 0 0 0 0 0 0 0 0 0 0 0 0 0 0.0642582455193919 0 0 0 0.0819311232585559 0 0 0 0 0 0 0 0 0 0 0 0 0 0 0 0 0 0 0 0 0 0 0 0 0 0 0 0 0 0 0 0 0 0 0 0 0 0 0 0 0 0 0 0 0 0 0 0 0 0 0 0 0 0 0 0 0 0 0 0 0
0 0 0 0 0 0 0 0 0 0 0 0 0 0 0 0 0 0 0 0 0 0 0 0.0179521795312931 0 0 0 0 0 0 0 0 0 0 0 0 0 0 0.0230713329082157 0 0 0 0 0 0 0 0 0.0417539075384285 0 0 0 0 0 0 0 0 0 0 0 0 0 0.00827354777115616 0 0.00823332388747116 0 0 0 0 0 0 0 0 0 0 0 0 0 0 0 0 0 0 0 0 0 0 0 0 0 0 0 0 0 0 0 0 0 0 0 0 0 0 0 0 0 0 0 0 0 0 0 0 0 0 0 0 0 0 0 0 0 0 0 0 0 0 0 0 0 0 0 0 0 0 0 0 0 0 0 0 0 0 0 0 0 0 0 0 0 0 0 0 0 0 0 0 0 0 0 0 0 0 0 0 0 0 0 0 0 0.00901824879381653 0.0199108134650013 0.0324242124292735 0 0 0 0 0 0 0 0 0 0 0 0 0 0 0 0.0134897049758713 0 0.00877160046643881 0.013734753545703 0 0.0217345652963293 0 0 0 0 0.0810345384864876 0 0 0 0.0357813349315165 0.108090846605764 0.0200273598305539 0 0 0 0 0 0 0 0 0 0 0 0 0 0 0 0 0 0 0 0.17305497642375 0 0 0 0 0 0 0 0 0 0 0 0 0 0 0 0 0 0 0 0 0 0 0 0 0 0 0 0 0 0 0 0 0.00217144894220902 0.00698462743203825 0 0 0 0 0 0 0 0 0 0 0 0 0 0 0 0 0 0 0 0 0 0 0 0 0 0.342381996420931 0 0 0 0 0 0 0 0 0 0 0 0 0 0 0 0.00347980792564676 0 0 0 0 0 0 0 0 0 0 0 0 0 0.00414218177457336 0 0.00448269061753128 0 0
0 0 0 0 0 0 0 0 0 0 0 0 0 0 0 0 0 0 0 0 0 0 0 0 0 0 0 0 0 0 0 0 0 0 0 0 0 0 0 0 0 0 0 0 0 0.0260672948884431 0 0 0 0 0 0 0 0 0 0 0 0 0 0 0 0 0 0 0 0 0 0 0 0 0 0 0 0 0 0 0 0 0 0 0 0 0 0 0 0 0 0 0 0 0 0 0 0 0 0 0 0 0 0 0 0 0 0 0 0 0 0 0 0 0 0 0 0 0 0 0 0 0 0 0 0 0 0 0 0 0 0 0 0 0 0 0 0 0 0 0 0 0 0 0 0 0 0 0 0 0 0 0 0 0 0 0 0 0 0 0 0 0 0 0 0 0 0 0 0 0 0 0 0 0 0 0 0 0 0 0 0 0 0 0 0 0 0 0 0 0 0 0 0 0.120865920270133 0 0.551695396823276 0 0 0 0 0 0 0.0344044741887836 0 0 0 0 0 0 0 0 0 0 0.041375840384917 0 0 0 0 0.0481456311094933 0 0 0 0 0 0 0 0.0276350696448425 0 0 0 0.017572149679263 0 0 0 0 0 0 0 0 0 0 0 0 0 0 0 0 0 0 0 0 0 0 0 0 0 0 0 0 0 0 0 0 0 0 0 0 0 0 0 0 0.0272793452682107 0 0 0 0 0 0 0 0 0 0 0 0 0 0 0 0 0 0 0 0 0 0 0 0 0 0 0 0 0 0 0 0 0 0 0 0 0.104958877742638 0 0 0 0 0 0 0 0 0 0 0 0
0 0 0 0 0 0 0 0 0 0 0 0 0 0 0 0 0 0 0 0 0 0 0 0 0 0 0 0 0 0 0 0 0 0 0 0 0 0 0 0 0 0 0 0 0 0 0 0 0 0 0 0 0 0 0 0 0 0 0 0 0 0 0 0 0 0 0 0 0 0 0 0 0 0 0 0 0 0 0 0 0 0 0 0 0 0 0 0 0 0 0 0 0 0 0 0 0 0 0 0 0 0 0 0 0 0 0 0 0 0 0 0 0 0 0 0 0 0 0 0 0 0 0 0 0 0 0 0 0 0 0 0 0 0 0 0 0 0 0 0 0 0 0 0 0 0 0 0 0 0 0 0 0 0 0 0 0.00275116299771893 0 0 0 0.0120395265489581 0 0 0 0 0 0.0215814609235873 0 0 0 0 0 0 0 0 0 0 0.0324332615770057 0.00870974053447178 0 0 0 0 0 0 0 0 0 0 0 0 0 0 0 0.0204214974494355 0 0.00531541436630946 0 0.154991334753646 0 0 0 0 0 0 0 0 0 0 0 0 0 0 0 0.00403910148612331 0.0319204563470706 0 0 0 0 0 0 0 0 0 0 0 0 0 0 0 0 0 0 0 0 0 0 0 0 0 0 0 0 0 0.0535720344970347 0 0 0 0 0 0 0 0 0 0 0 0.00186860777972317 0 0 0 0 0 0 0 0 0 0 0 0 0 0 0 0 0 0 0 0 0 0 0 0 0 0 0 0 0 0.054791661196211 0 0.00499911806694135 0.0548453782763134 0 0 0 0 0.192233681667264 0.146435713650236 0.00330299511063348 0 0.0140797903788172 0 0 0 0 0 0.0718417930610723 0.0340499778712373 0.00533524039954957 0 0 0 0 0 0.0635289086583945 0 0.00491214240224571 0 0
0 0 0 0 0 0 0 0 0 0 0.00465830156249075 0 0.0360962223644696 0 0 0 0 0 0 0 0 0 0 0 0 0 0 0 0 0 0 0 0 0.00261298857531874 0 0 0 0 0 0 0 0 0 0 0 0 0 0 0 0 0 0 0 0 0 0.113913227905983 0.018841495563434 0 0 0 0 0 0 0 0 0 0 0 0 0 0 0.0349145751850971 0 0 0 0 0 0 0 0 0 0 0 0 0 0 0 0 0 0 0 0 0 0 0 0 0 0 0 0 0 0 0 0 0.0811286365665219 0 0 0 0 0.0129936159806037 0 0 0 0 0.0639286759109104 0 0 0 0.02649104988742 0 0 0 0 0 0 0 0 0 0 0 0 0 0 0 0 0 0 0 0 0 0 0 0 0 0 0 0 0 0 0 0 0 0 0 0 0 0 0.00588625952769465 0 0 0 0 0 0 0 0 0 0.201773021537982 0 0.0145962274980282 0 0.0560539229804729 0 0 0 0 0 0 0 0 0 0 0 0 0 0 0 0 0 0.0682647067348239 0 0 0 0 0 0 0 0 0 0 0 0 0 0 0 0 0 0 0 0 0 0 0 0 0.0255999401792892 0 0 0 0 0 0 0 0 0 0 0 0 0 0 0 0 0 0 0 0 0 0 0 0 0 0 0 0 0 0 0 0 0 0 0 0 0 0 0 0 0 0 0 0 0 0.0423322625960367 0.0121012269572889 0 0.00442139494726105 0.00988482820300943 0 0 0 0 0 0 0.0964804936184869 0 0 0.0436470298470795 0 0 0 0 0 0 0 0 0.0233798958702971 0 0 0 0 0 0 0 0 0 0 0 0 0 0 0 0 0 0 0 0 0 0 0 0 0 0 0 0 0 0 0 0 0 0
0 0 0 0 0 0 0 0 0 0 0 0 0 0 0 0 0 0 0 0 0 0 0 0 0 0 0 0 0 0 0 0 0 0 0 0 0 0 0 0 0 0 0 0 0 0 0 0 0 0 0 0 0 0 0 0 0 0 0 0 0 0 0 0 0 0 0 0 0 0 0 0 0 0 0 0 0 0 0 0 0 0 0 0 0 0 0 0 0 0 0 0 0 0 0 0 0 0 0 0 0 0 0 0 0 0 0 0 0 0 0 0 0 0 0 0 0 0 0 0 0 0 0 0 0 0 0 0 0 0 0 0 0 0 0 0 0 0 0 0 0 0 0 0 0 0 0 0 0 0 0 0 0 0 0 0 0 0 0 0 0 0 0 0 0 0 0 0 0 0 0 0 0 0 0.127519876830859 0 0 0 0 0 0 0 0 0 0 0 0 0 0 0 0.0373464435126311 0 0.0441381638894854 0 0 0 0.0243338491555515 0 0 0 0 0 0 0 0 0 0 0 0 0.0464502895944743 0.0409646869793373 0 0 0 0 0.0719971178194038 0 0 0 0 0 0 0 0 0 0 0.0466536134747044 0 0 0 0 0 0.0316090639167046 0.409937226327084 0 0 0 0 0 0 0 0 0 0 0 0 0 0 0 0 0 0 0 0 0 0 0 0 0 0 0 0 0 0 0 0 0 0 0 0 0 0 0 0.0179351227857358 0 0.0276401342272643 0.040708882985791 0 0 0 0 0 0 0 0 0 0 0 0 0 0 0 0 0 0 0 0 0 0 0 0 0 0 0 0 0.0327655285009733 0 0 0 0 0 0 0 0 0 0 0 0
0 0 0 0 0 0 0 0 0 0 0 0 0 0 0 0 0 0 0 0 0 0 0 0 0 0 0.0204990367364564 0 0 0 0 0 0 0 0 0 0 0 0 0 0 0 0 0.0201965183422689 0 0.0384688761710718 0 0 0 0 0 0 0 0 0 0 0 0 0 0 0 0 0 0 0.0482515363319099 0.0145176081955207 0.0250658616845183 0 0 0 0 0 0 0 0 0 0 0 0 0 0 0 0 0 0 0 0 0 0 0 0 0 0 0 0 0 0 0 0 0 0 0 0 0 0 0 0 0 0 0 0 0 0 0 0 0 0 0 0 0 0 0 0 0 0 0 0 0 0.101732873677118 0 0 0 0 0 0 0 0 0 0 0 0 0 0 0 0 0 0 0 0 0 0 0 0 0 0 0 0 0 0 0 0 0 0 0 0 0 0 0 0 0 0 0 0 0 0.0884978933613765 0 0 0 0 0 0 0 0 0 0 0 0 0 0 0 0 0 0 0 0 0 0 0 0 0 0 0 0 0 0 0 0 0 0.107843429766117 0 0 0 0 0 0 0 0 0 0 0 0 0 0 0 0 0 0 0 0 0 0 0 0 0 0 0 0 0 0 0 0 0 0 0 0 0 0 0 0 0 0 0 0 0 0 0 0 0 0 0 0 0 0 0 0 0 0 0 0.0387017026361705 0 0.245367604235109 0 0 0 0 0 0 0 0 0 0.250857058862363 0 0 0 0 0 0 0 0 0 0 0 0 0 0 0 0 0 0 0 0 0 0 0 0 0 0 0 0 0 0 0 0 0 0 0 0 0
0 0 0 0 0 0 0 0 0 0 0 0 0 0 0 0 0 0 0 0 0 0 0 0 0 0 0 0 0 0 0 0 0 0 0 0 0 0 0 0 0 0 0 0 0 0.0689094851180424 0 0 0 0 0 0 0 0 0 0 0 0 0 0 0 0 0 0 0 0 0 0 0 0 0 0 0 0 0 0 0 0 0 0 0 0 0 0 0 0 0 0 0 0 0 0 0 0 0 0 0 0 0 0 0 0 0 0 0 0 0 0 0 0 0 0 0 0 0 0 0 0 0 0 0 0 0 0 0 0 0 0 0 0 0 0 0 0 0 0 0 0 0 0 0 0 0 0 0 0 0 0 0 0 0 0 0 0 0 0 0 0 0 0 0 0 0 0 0 0 0 0 0 0 0 0 0 0 0 0 0 0 0 0 0 0 0 0 0 0 0 0 0 0 0 0 0 0 0 0 0 0 0 0 0 0 0 0 0 0.191938123320234 0 0 0.40243070101613 0 0 0 0 0 0 0 0 0 0 0 0 0 0 0 0 0 0 0 0 0 0 0 0 0 0 0 0 0 0 0 0 0 0 0 0 0 0 0 0 0 0 0 0 0 0 0 0 0 0 0 0 0 0 0 0 0 0 0 0 0 0.336721690545594 0 0 0 0 0 0 0 0 0 0 0 0 0 0 0 0 0 0 0 0 0 0 0 0 0 0 0 0 0 0 0 0 0 0 0 0 0 0 0 0 0 0 0 0 0 0 0
0 0 0 0 0 0 0 0 0 0 0 0 0 0 0 0 0 0 0 0 0 0 0 0 0 0 0 0 0 0 0 0 0 0 0 0 0 0 0 0 0 0 0 0 0 0 0 0 0 0 0 0 0 0 0 0 0 0 0 0 0 0 0 0 0 0 0 0 0 0 0 0 0 0 0 0 0 0 0 0 0 0 0 0 0 0 0 0 0 0 0 0 0 0 0 0 0 0 0 0 0 0 0 0 0 0 0 0 0 0 0 0 0 0 0 0 0 0 0 0 0 0 0 0 0 0 0 0 0 0 0 0 0 0 0 0 0 0 0 0 0 0 0 0 0 0 0 0 0 0 0 0 0 0 0 0 0 0 0 0 0 0 0 0 0 0 0 0 0 0 0 0 0 0 0 0 0 0 0 0 0 0 0 0 0 0 0 0 0 0 0 0 0 0 0 0 0 0 0 0 0 0 0 0 0 0 0 0 0 0 0 0 0 0 0 0 0 0 0 0 0 0 0 0 0 0 0 0 0 0 0 0 0 0 0 0 0 0 0 0 0 0 0 0 0 0 0 0 0 0 0 0 0 0 0 0 0 0 0 0 0 0 0 0 0 0 0 0 0 0 0 0.229942493057569 0.243563610139938 0.526493896802493 0 0 0 0 0 0 0 0 0 0 0 0 0 0 0 0 0 0 0 0 0 0 0 0 0 0 0 0 0 0 0 0 0 0 0 0 0 0 0 0 0 0 0 0
0 0 0 0 0 0 0 0 0 0 0 0 0 0 0 0 0 0 0 0 0 0 0 0.0292964871568923 0 0 0 0 0 0 0 0 0 0 0.00895928664362153 0 0 0 0 0 0 0 0 0 0 0 0 0 0 0 0 0 0 0 0 0 0 0 0 0 0 0.122904564455513 0 0.0329506541094391 0 0 0 0 0 0 0 0 0 0 0 0 0 0 0 0 0 0 0 0 0 0 0 0 0 0 0 0 0 0 0 0 0 0 0 0 0 0 0 0 0 0 0 0 0 0 0 0 0 0 0 0 0 0 0 0 0 0 0 0 0 0 0 0 0 0 0 0 0 0 0 0 0 0 0 0 0 0 0 0 0 0 0 0 0 0 0 0 0 0 0 0 0 0.0312683384584028 0 0 0 0 0 0 0 0 0 0 0 0 0 0 0 0 0 0 0 0 0 0 0 0 0 0 0 0.0272893496968681 0 0 0 0.00496058590744631 0 0 0 0 0 0 0 0 0 0 0.248125619349067 0 0 0 0 0 0 0 0 0 0 0 0 0.0748720952137177 0 0 0 0 0 0 0 0 0 0 0 0 0 0 0.0782154745927158 0.0557240151195127 0 0 0 0 0 0 0 0 0 0 0 0 0.00689827726628191 0.0131657574128982 0 0 0 0 0 0 0 0 0.0225900623860374 0 0.00909731308247638 0 0 0.00969065698187635 0 0 0 0 0 0 0 0 0 0 0 0 0 0 0 0 0 0 0 0 0 0 0 0 0 0 0 0 0 0 0 0 0 0 0 0 0.00785447411507346 0 0 0 0 0 0 0 0 0 0 0 0 0 0.201753726068255 0 0 0 0 0.0143832619839053 0 0 0 0
0 0 0 0 0 0 0 0 0 0 0 0 0 0 0 0 0 0 0 0 0 0 0 0 0 0 0 0 0 0 0 0 0 0 0 0 0 0 0 0.0223011539371045 0 0 0 0 0 0 0 0 0 0 0 0 0 0 0 0 0 0 0 0 0 0 0 0 0 0 0 0 0 0 0 0 0 0 0 0 0 0 0 0 0 0 0 0 0 0 0 0 0 0 0 0 0 0 0 0 0 0 0 0 0 0 0 0 0 0 0 0 0 0 0 0 0 0 0 0 0 0 0 0 0 0 0 0 0 0 0 0 0 0 0 0 0 0 0 0 0 0 0 0 0 0 0 0 0 0 0 0 0 0 0 0 0 0 0 0 0 0.0255747491232386 0 0 0 0 0.0406717405355296 0.0249887162261436 0 0 0 0 0 0 0 0 0 0 0 0 0 0 0 0 0 0 0 0.380929893093119 0 0 0 0 0 0 0 0 0 0 0 0 0 0 0 0 0 0 0 0 0 0 0 0 0 0 0 0 0.0594404875408903 0 0 0 0 0.0112448824288199 0 0 0 0.0773744422798414 0 0 0.0460967046235476 0 0 0 0.0650062106761656 0 0 0 0 0 0 0 0 0 0 0 0 0 0 0 0 0 0 0 0 0 0 0 0 0 0 0 0 0 0 0 0 0 0 0 0 0 0 0 0 0 0 0 0 0 0 0 0 0 0 0 0 0 0 0 0 0 0 0 0 0 0.0115374368340152 0.0221319772716788 0.0558878969268821 0.115458818857339 0 0 0 0 0 0.0093478502815744 0 0 0 0 0 0 0 0 0.0320070393641108 0 0 0 0 0 0 0 0 0
0 0 0 0 0 0 0 0 0 0 0 0 0 0 0 0 0 0 0 0 0 0 0 0 0 0 0 0 0 0 0 0 0 0.00517067206946548 0 0 0 0 0 0 0 0 0 0 0 0 0.0211865623327788 0 0 0 0 0 0 0 0.0662058328089253 0 0.0287353868579587 0.00519376847868677 0 0 0 0 0 0 0 0 0 0 0 0 0 0.0589223638171999 0 0 0 0 0 0 0 0 0 0 0 0 0 0 0 0 0 0 0 0 0.0046493859994561 0 0 0 0 0 0 0 0 0 0 0 0 0 0 0 0 0 0 0 0 0 0 0 0 0 0 0 0 0 0 0 0 0 0 0 0 0 0 0 0 0 0 0 0 0 0 0 0 0 0 0 0 0 0 0 0 0 0 0 0 0 0 0 0.0921131710973832 0.0127308032866194 0.0145761898999675 0 0 0 0 0 0 0 0.058414619595583 0 0 0 0 0 0 0 0 0 0 0.0384080948504976 0 0 0 0 0 0 0 0 0 0 0.103094264101071 0 0 0 0 0.0685106788655887 0 0.0249081184021478 0 0 0 0 0 0 0 0 0 0 0.00941929750964461 0.0484324871921305 0 0 0 0 0 0 0 0.187686414026044 0 0 0 0 0 0 0 0 0 0 0 0 0 0 0 0 0 0 0 0 0 0 0 0 0 0 0 0 0 0 0 0 0 0 0 0 0 0 0 0 0 0 0 0 0 0 0 0 0 0 0 0 0 0 0 0.0225993103174612 0 0 0 0 0 0 0 0 0 0 0 0 0 0 0 0 0 0 0.00834027323453172 0 0 0 0 0.008434468901266 0 0 0 0 0 0 0.0633291581645648 0.0281641915907275 0 0 0.0207744866003006 0 0 0 0 0 0 0 0 0 0 0
0 0 0 0 0 0 0 0 0 0 0 0 0 0 0 0 0 0 0 0 0 0 0 0 0 0 0 0 0 0 0 0 0 0 0 0 0 0 0 0 0 0 0 0 0 0 0 0 0 0 0 0 0 0 0 0 0 0 0 0 0 0 0 0 0 0 0 0 0 0 0 0 0 0 0 0 0 0 0 0 0 0 0 0 0 0 0 0 0 0 0 0 0 0 0 0 0 0 0 0 0 0 0 0 0 0 0 0 0 0 0 0 0 0 0 0 0 0 0 0 0 0 0 0 0 0 0 0 0 0 0 0 0 0 0 0 0 0 0 0 0 0 0 0 0 0 0 0 0 0 0 0 0 0 0 0 0 0.00275265745322511 0 0 0.00221988504292347 0 0.00499598492316739 0 0.0040003042635718 0 0.0537995249485557 0 0 0 0 0 0 0 0.00367053144403733 0 0.0138574639831336 0.0433425523878091 0.0019504913773479 0 0 0 0 0 0 0 0 0 0.0562865394949668 0 0 0 0 0 0.00118485004113309 0 0.108520679572603 0 0.00984454591035446 0.00303622395681043 0 0 0 0 0 0.00586486449094439 0.0254672542990674 0 0.0185730512651478 0 0 0 0 0 0.0642113973494163 0 0 0 0 0 0.00273049460649212 0 0 0 0 0 0.0856501023530724 0 0 0 0 0 0 0.00175892757039104 0 0 0 0 0 0 0 0 0 0.00276062812323217 0 0.0119391506294126 0 0 0 0 0.00383207063399898 0 0 0 0 0 0 0 0 0 0 0 0 0 0 0.00235843696742864 0 0 0 0 0 0.00258886008657934 0.0180055863597556 0.014203800930005 0 0 0 0 0.0111841888308151 0.00589026544610232 0.00652536806291251 0 0.00851069400134324 0 0 0 0 0.007775599160486 0 0 0.0272511824924899 0 0 0 0 0.0303486439862547 0.0215407665071882 0.0160274190570555 0 0 0.0037815623881612 0 0 0.00861323148404904 0 0.265772093724391 0.00854070932079135 0 0 0 0 0 0 0 0 0 0 0.00883141507337742
0 0 0 0 0 0 0 0 0 0 0 0 0 0 0 0 0 0 0 0 0 0 0 0 0 0 0 0 0 0 0 0 0 0 0 0 0 0 0 0 0 0 0 0 0 0 0 0 0 0 0 0 0 0 0 0 0 0 0 0 0 0 0 0 0 0 0 0 0 0 0 0 0 0 0 0 0 0 0 0 0 0 0 0 0 0 0 0 0 0 0 0 0 0 0 0 0 0 0 0 0 0 0 0 0 0 0 0 0 0 0 0 0 0 0 0 0 0 0 0 0 0 0 0 0 0 0 0 0 0 0 0 0 0 0 0 0 0 0 0 0 0 0 0 0 0 0 0 0 0 0 0 0 0 0 0 0 0 0 0 0 0 0 0 0 0 0 0 0 0 0 0 0 0 0 0 0 0 0 0 0 0 0 0 0 0 0 0 0 0 0 0 0 0 0 0 0 0 0 0 0 0 0 0 0 0 0 0 0 0 0 0 0 0 0 0 0 0 0 0 0 0 0 0 0 0.115297227999946 0.195232758411207 0 0 0 0 0 0 0 0 0 0 0 0 0 0 0 0 0 0 0 0 0 0 0 0 0 0 0 0 0 0 0 0 0 0 0 0 0 0 0 0 0 0 0 0 0 0.426024112357684 0.175572573202337 0 0 0 0 0 0 0 0 0 0 0 0 0 0 0 0 0 0 0 0 0 0 0 0 0 0 0 0 0.0878733280288266 0 0 0 0 0 0 0 0 0 0 0 0 0 0 0
0 0 0 0 0 0 0 0 0 0 0 0 0 0 0 0 0 0 0 0 0 0 0 0 0 0 0 0 0 0 0 0 0 0 0 0 0 0 0 0 0 0 0 0 0 0 0 0 0 0 0 0 0 0 0 0 0 0 0 0 0 0 0 0 0 0 0 0 0 0 0 0 0 0 0 0 0 0 0 0 0 0 0 0 0 0 0 0 0 0 0 0 0 0 0 0 0 0 0 0 0 0 0 0 0 0 0 0 0 0 0 0 0 0 0 0 0 0 0 0 0 0 0 0 0 0 0 0 0 0 0 0 0 0 0 0 0 0 0 0 0 0 0 0 0 0 0 0 0 0 0 0 0 0 0 0 0 0.087823966773725 0 0 0 0 0.0959733564636412 0 0 0 0 0 0 0 0 0 0 0 0 0 0 0 0 0.044920195126862 0 0 0 0 0 0 0 0 0 0 0 0 0 0.213646045706305 0 0 0.0384633182087429 0 0.0695995157357853 0 0 0 0 0 0 0 0 0 0 0 0 0 0 0.0107414639569283 0 0 0 0 0 0.0359194370494767 0 0 0.0339988259166567 0 0 0 0 0 0.0109221782345035 0.0163523535152532 0 0 0 0 0 0 0 0 0 0 0 0 0 0 0 0 0 0 0 0 0 0 0 0 0 0 0 0 0 0 0 0 0 0 0 0 0 0 0 0 0 0 0 0 0 0 0 0 0 0 0 0 0 0 0 0 0 0 0.0746080341672237 0.0712449813094778 0.0331695862601528 0.0186902724891033 0.00801656526876957 0 0 0 0.0382564422329906 0 0 0 0 0 0 0 0 0 0 0 0 0.0976534615844028 0 0 0 0 0 0 0 0
0 0 0 0 0 0 0 0 0 0 0 0 0 0 0 0 0 0 0 0 0 0 0 0 0 0 0 0 0 0 0 0 0 0 0 0 0 0 0 0 0 0 0 0 0 0 0 0 0 0 0 0 0 0 0 0 0 0 0 0 0 0 0 0 0 0 0 0 0 0 0 0 0 0 0 0 0 0 0 0 0 0 0 0 0 0 0 0 0 0 0 0 0 0 0 0 0 0 0 0 0 0 0 0 0 0 0 0 0 0 0 0 0 0 0 0 0 0 0 0 0 0 0 0 0 0 0 0 0 0 0 0 0 0 0 0 0 0 0 0 0 0 0 0 0 0 0 0 0 0 0 0 0 0 0 0 0 0 0 0 0 0 0 0 0 0 0 0 0 0 0 0 0 0 0 0 0 0 0 0 0 0 0 0 0 0 0 0 0 0 0 0 0 0 0 0 0 0 0 0 0 0 0 0 0 0 0 0 0 0 0 0 0 0 0 0 0 0 0 0.405884678763564 0 0 0 0 0 0 0 0 0 0 0 0 0 0.286562089543632 0 0 0 0 0 0 0 0 0 0 0 0 0 0 0 0 0 0 0 0 0 0 0 0 0 0 0 0 0 0 0 0 0 0 0 0 0 0 0 0 0 0 0 0 0 0.280118826377601 0 0 0 0 0 0 0 0 0 0 0 0 0 0 0 0 0 0 0 0 0 0 0 0 0 0 0 0 0.0274344053152038 0 0 0 0 0 0 0 0 0
0 0 0 0 0 0 0 0 0 0 0 0 0 0 0 0 0 0 0 0 0 0 0 0 0 0 0 0 0 0 0 0 0 0 0 0 0 0 0 0 0 0 0 0 0.00706218910372108 0.0251122223180199 0 0 0 0 0 0 0 0 0 0 0 0 0 0 0 0 0 0 0 0 0 0 0 0 0 0 0 0 0 0 0 0.0551527091549024 0 0 0 0 0 0 0 0 0 0 0 0 0 0 0 0 0 0 0 0 0 0 0 0 0 0 0 0 0 0 0 0 0 0 0 0 0 0 0 0 0 0 0 0 0 0 0 0 0 0 0 0 0 0 0 0 0 0 0 0 0 0 0 0 0 0 0 0 0 0 0 0 0 0 0 0 0 0 0 0.0150969269742451 0 0 0 0 0.0109423437399248 0 0.169364227627436 0 0 0 0 0 0 0 0 0 0 0 0 0 0 0.0364540437041315 0 0 0 0 0.130001430442361 0 0 0 0 0 0 0 0 0 0 0 0 0 0 0 0 0 0 0 0 0 0 0 0 0 0 0 0 0 0 0 0 0.0179060799157135 0.136616813676065 0 0 0.0352085844543907 0 0 0 0 0 0 0 0.0949773788397944 0 0 0 0.0303434259775698 0 0 0 0 0 0 0 0 0 0 0 0 0 0 0 0 0 0 0.00661462815924968 0 0.00449149660734312 0 0 0 0 0 0 0 0 0 0 0 0 0 0 0 0 0 0 0 0 0 0 0 0 0.119070379233994 0 0.0393481044755868 0 0 0 0 0 0 0 0 0 0.0115083374348057 0 0 0 0 0 0 0 0 0 0 0 0 0 0 0 0 0.0547286781607456 0 0 0 0 0 0 0 0 0
0 0 0 0 0 0 0 0 0 0 0 0 0 0 0 0 0 0 0 0 0 0 0 0 0 0 0 0 0 0 0 0 0 0 0 0 0 0 0 0 0 0 0 0 0 0 0 0 0 0 0 0 0 0 0 0 0 0 0 0 0 0 0 0 0 0 0 0 0 0 0 0 0 0 0 0 0 0 0 0 0 0 0 0 0 0 0 0 0 0 0 0 0 0 0 0 0 0 0 0 0 0 0 0 0 0 0 0 0 0 0 0 0 0 0 0 0 0 0 0 0 0 0 0 0 0 0 0 0 0 0 0 0 0 0 0 0 0 0 0 0 0 0 0 0 0 0 0 0 0 0 0 0 0 0 0 0 0 0 0 0 0 0 0 0 0 0 0 0 0 0 0 0 0 0 0 0 0 0 0 0 0 0 0 0 0 0 0 0 0 0 0 0 0 0 0 0 0 0 0 0 0 0 0 0 0 0 0 0 0 0 0 0 0 0 0.0786404197394772 0 0 0 0 0 0 0 0 0 0.195908832089803 0 0 0 0 0 0 0 0 0 0 0 0 0 0 0 0 0 0 0 0 0 0 0 0 0 0 0 0 0 0 0 0 0 0 0 0 0 0 0 0 0 0 0 0 0 0 0.262037591559804 0.286881229636791 0 0 0 0 0.176531926974125 0 0 0 0 0 0 0 0 0 0 0 0 0 0 0 0 0 0 0 0 0 0 0 0 0 0 0 0 0 0 0 0 0 0 0 0 0 0 0
0 0 0 0 0 0 0 0 0 0 0 0 0 0 0 0 0 0 0 0 0 0 0 0.0323965210461795 0 0 0 0 0 0 0 0 0 0 0 0 0 0 0 0.0222348090438738 0 0 0 0 0 0 0 0 0 0 0 0 0 0 0 0 0 0 0 0 0 0.0416562756188151 0 0.0443320651150645 0 0 0 0 0 0 0 0 0.0264776573753079 0 0 0 0 0 0 0 0 0 0 0 0 0 0 0 0 0 0 0 0 0 0 0 0 0 0 0 0 0 0 0 0 0 0 0 0 0 0 0 0 0 0 0 0 0 0 0 0 0 0 0 0 0 0 0 0 0 0 0 0 0 0 0 0 0 0 0 0 0 0 0 0 0 0 0 0 0 0 0 0 0 0 0 0 0.0709412869624368 0 0 0 0 0 0 0 0 0 0 0 0 0 0 0 0 0 0 0 0 0 0 0 0 0 0 0 0 0 0 0 0 0 0 0 0 0 0 0 0 0 0 0 0 0 0 0 0 0 0 0 0 0 0 0 0.0931576979703803 0 0 0 0 0 0.0890205407169265 0 0 0 0 0 0 0 0 0 0.0511815777531159 0 0 0 0.0404244491529663 0 0 0 0 0 0 0 0 0.00937465917213118 0.0181706887913957 0 0 0 0 0 0 0.0276445553345329 0 0.0165395772536886 0 0.00818247175833914 0 0 0 0 0 0 0 0 0 0 0 0 0 0 0 0 0 0 0 0 0 0 0 0 0 0 0 0 0 0 0 0 0 0 0 0 0 0.0714644068951255 0.107195159308383 0.010994970633981 0 0 0 0 0 0 0 0 0 0 0 0 0 0.218610630097357 0 0 0 0 0 0 0 0 0
0 0 0 0 0 0 0 0 0 0 0 0 0 0 0 0 0 0 0 0 0 0 0 0 0 0 0 0 0 0 0 0 0 0 0 0 0 0 0 0 0 0 0 0 0 0 0 0 0 0 0 0 0 0 0 0 0 0 0 0 0 0 0 0 0 0 0 0 0 0 0 0 0 0 0 0 0 0 0 0 0 0 0 0 0 0 0 0 0 0 0 0 0 0 0 0 0 0 0 0 0 0 0 0 0 0 0 0 0 0 0 0 0 0 0 0 0 0 0 0 0 0 0 0 0 0 0 0 0 0 0 0 0 0 0 0 0 0 0 0 0 0 0 0 0 0 0 0 0 0 0 0 0 0 0 0 0 0 0 0 0 0 0 0 0 0 0 0 0 0 0 0 0 0 0 0 0 0 0 0 0 0 0 0 0 0 0 0 0 0 0 0 0 0 0 0 0.0221411650210308 0 0.0228904650109835 0 0 0 0 0 0 0 0 0 0 0 0 0 0 0 0 0 0 0.02532815089527 0 0 0 0 0 0 0 0 0 0 0 0 0 0 0 0.0304296724036353 0 0 0 0 0 0 0 0 0 0 0.0196099179280268 0.0155437081228025 0 0 0.0259023041006434 0.0814925493860134 0.230545210299503 0 0.0281105874550306 0 0.0656227387659082 0 0 0 0 0 0 0 0 0 0 0 0 0 0 0 0 0 0 0 0 0 0 0 0 0 0 0 0 0 0.0108687850585067 0 0 0 0 0 0 0 0 0 0 0 0.0372947657879104 0 0 0 0 0 0 0 0 0 0 0 0.237320761764624 0.146899218000112 0 0 0 0 0 0 0 0
0 0 0 0 0 0 0 0 0 0 0 0 0 0 0 0 0 0 0 0 0 0 0.00585915997151936 0.0475340184193024 0 0 0 0 0 0 0 0 0 0 0 0 0 0 0.00817657803133331 0 0 0 0 0 0.0509316586807431 0.0230719227685246 0 0.00536659267059972 0 0.00692666272979001 0 0 0 0 0 0 0 0 0 0 0 0 0 0.0257734193827814 0 0 0 0 0 0 0 0 0 0 0.0618282454537062 0 0 0 0 0 0 0 0 0 0 0 0 0 0 0 0 0 0 0 0 0 0 0 0 0 0 0 0 0 0 0 0 0 0 0 0 0 0 0 0 0 0 0 0 0 0 0 0 0 0 0 0 0 0.0041656037352006 0 0 0 0 0 0 0 0 0 0 0 0 0 0 0 0 0 0 0 0 0 0 0 0 0 0 0 0 0 0 0 0 0 0 0 0 0 0 0 0.0693787282441167 0.00680643324460826 0.081192739223896 0.201733690263303 0.0166739619596486 0.0200615781796222 0 0 0 0 0 0 0 0 0 0 0 0 0 0 0 0 0.150808274238258 0 0.00935293008460842 0 0 0 0 0.010980499798477 0 0 0 0 0.00634880347714825 0 0.144399463301209 0.00366983782452849 0 0 0 0 0 0 0 0 0 0 0 0 0 0 0 0 0 0 0 0 0 0 0.00645803523670482 0.0114945345386345 0 0 0 0 0 0 0 0 0 0 0 0 0 0 0 0 0 0 0 0 0 0 0 0 0 0 0 0.00206687604299049 0 0 0 0 0 0 0 0 0 0 0 0 0 0 0 0 0 0 0 0 0 0 0 0 0 0.0119743851364916 0 0 0 0 0 0 0 0.00696536736225441 0 0 0 0 0 0 0 0 0 0 0 0 0 0 0 0 0 0 0 0 0 0 0 0 0 0
0 0 0 0 0 0 0 0 0 0 0 0 0 0 0 0 0 0 0 0 0 0 0 0 0 0 0 0 0 0 0 0 0 0 0 0 0 0 0 0 0 0 0 0 0 0 0 0 0 0 0 0 0 0 0 0 0 0 0 0 0 0 0 0 0 0 0 0 0 0 0 0 0 0 0 0 0 0 0 0 0 0 0 0 0 0 0 0 0 0 0 0 0 0 0 0 0 0 0 0 0 0 0 0 0 0 0 0 0 0 0 0 0 0 0 0 0 0 0 0 0 0 0 0 0 0 0 0 0 0 0 0 0 0 0 0 0 0 0 0 0 0 0 0 0 0 0 0 0 0 0 0 0 0 0 0 0 0.0890492099442861 0 0 0 0 0 0 0 0 0 0 0 0 0 0 0 0 0 0 0 0 0 0 0 0 0 0 0 0 0 0 0 0 0 0 0 0 0 0 0 0 0 0 0 0 0 0 0 0 0 0 0 0 0 0 0 0.13324334350259 0 0 0 0 0 0 0 0 0 0 0 0 0 0 0 0 0 0 0 0 0 0 0 0 0 0 0 0 0 0.0321900126098583 0 0 0 0 0 0 0 0 0 0 0 0 0 0 0 0 0 0 0 0 0 0 0 0 0 0 0 0 0 0 0 0 0 0 0 0 0 0 0 0 0 0 0 0 0 0 0 0 0.162582579485275 0 0 0 0 0 0 0.119493029944327 0 0 0 0 0 0 0 0 0.172976082605363 0 0 0 0 0.262888560119007 0 0.0275771817892936 0 0
0 0 0 0 0 0 0 0 0 0 0 0 0 0 0 0 0 0 0 0 0 0 0 0 0 0 0 0 0 0 0 0 0 0 0 0 0 0 0 0 0 0 0 0 0 0 0 0 0 0 0 0 0 0 0 0 0 0 0 0 0 0 0 0 0 0 0 0 0 0 0 0 0 0 0 0 0 0 0 0 0 0 0 0 0 0 0 0 0 0 0 0 0 0 0 0 0 0 0 0 0 0 0 0 0 0 0 0 0 0 0 0 0 0 0 0 0 0 0 0 0 0 0 0 0 0 0 0 0 0 0 0 0 0 0 0 0 0 0 0 0 0 0 0 0 0 0 0 0 0 0 0 0 0 0 0 0 0 0 0 0 0 0 0 0 0 0 0 0 0 0 0 0 0 0 0 0.0627097839183185 0 0 0 0 0 0 0 0 0 0 0 0 0 0 0 0 0 0 0 0.037593756634512 0 0 0 0 0 0 0 0 0 0 0 0 0 0 0 0 0 0 0 0.0722956858356 0 0 0 0.0647244601508689 0 0 0 0 0 0.30256724853291 0 0 0 0 0 0 0 0 0 0 0 0 0 0 0 0 0 0 0 0 0 0 0 0 0 0 0 0 0 0 0 0 0 0 0 0 0 0 0 0 0 0 0 0 0 0.145535531747411 0.224028723455285 0 0 0 0 0.0905448097250945 0 0 0 0 0 0 0 0 0 0 0 0 0 0 0 0 0 0 0 0 0 0 0 0 0 0 0 0 0 0 0 0 0 0 0 0 0 0 0
0 0 0 0 0 0 0 0 0 0 0 0 0 0 0 0 0 0 0 0 0 0 0 0 0 0 0 0 0 0 0 0 0 0 0 0 0 0 0 0 0 0 0 0 0 0 0 0 0 0 0 0 0 0 0 0 0 0 0 0 0 0 0 0 0 0 0 0 0 0 0 0 0 0 0 0 0 0 0 0 0 0 0 0 0 0 0 0 0 0 0 0 0 0 0 0 0 0 0 0 0 0 0 0 0 0 0 0 0 0 0 0 0 0 0 0 0 0 0 0 0 0 0 0 0 0 0 0 0 0 0 0 0 0 0 0 0 0 0 0 0 0 0 0 0 0 0 0 0 0 0 0 0 0 0 0 0 0 0 0 0 0 0.0236268890809391 0 0.0176767355885826 0 0 0 0 0 0 0 0 0 0 0 0.0379367479335782 0 0 0 0 0 0 0 0 0 0 0 0 0 0 0 0 0 0 0 0.0766543250516065 0 0 0 0 0 0 0 0 0 0 0 0.0389413360950273 0 0 0 0 0 0 0.277131122814541 0.0416279189593207 0 0 0 0 0 0 0 0 0.102886977674568 0 0 0 0 0 0 0 0 0 0 0 0 0 0 0 0 0 0 0 0 0 0 0 0 0 0 0 0 0 0 0 0 0 0 0 0 0 0 0 0 0 0 0 0 0 0 0.155550145394882 0.12605346699748 0 0 0 0 0.0490125370138324 0 0.011365688262967 0 0 0 0 0 0 0 0 0 0 0 0 0 0 0 0 0 0 0 0 0 0.0415361091326756 0 0 0 0 0 0 0 0 0 0 0 0 0 0 0
0 0 0 0 0 0 0 0 0 0 0 0 0 0 0 0 0 0 0 0 0 0 0 0 0 0 0 0 0 0 0 0 0 0 0 0 0 0 0 0 0 0 0 0 0 0 0 0 0 0 0 0 0 0 0 0 0 0 0 0 0 0 0 0 0 0 0 0 0 0 0 0 0 0 0 0 0 0 0 0 0 0 0 0 0 0 0 0 0 0 0 0 0 0 0 0 0 0 0 0 0 0 0 0 0 0 0 0 0 0 0 0 0 0 0 0 0 0 0 0 0 0 0 0 0 0 0 0 0 0 0 0 0 0 0 0 0 0 0 0 0 0 0 0 0 0 0 0 0 0 0 0 0 0 0 0 0 0 0 0 0 0 0 0 0 0 0 0 0 0 0 0 0 0 0 0 0 0 0 0 0 0 0 0 0 0 0.460002942861555 0 0 0 0 0 0 0 0 0 0 0 0 0 0 0 0 0 0 0.042831301570875 0 0 0 0 0 0 0 0 0 0 0 0 0 0 0 0 0 0 0 0 0 0 0.159312324882751 0 0 0 0 0.289690086975985 0 0 0 0 0 0 0 0 0 0 0 0 0 0 0 0 0 0 0 0 0 0 0 0 0 0 0 0 0 0 0 0 0 0 0 0 0 0 0 0 0 0 0 0 0 0 0 0 0 0 0 0 0 0 0 0 0 0 0 0 0 0 0 0 0 0 0 0 0 0 0 0 0 0 0.0481633437088342 0 0 0 0 0 0 0 0 0
0 0 0 0 0 0 0 0 0 0 0 0 0 0 0 0 0 0 0 0 0 0 0 0 0 0 0 0 0 0 0 0 0 0 0 0 0 0 0 0 0 0 0 0 0.011374049410307 0 0 0 0 0 0 0 0 0 0 0 0 0 0 0 0 0 0 0 0 0 0 0 0 0 0 0 0 0 0 0 0 0 0 0 0 0 0 0 0 0 0 0 0 0 0 0 0 0 0 0 0 0 0 0 0 0 0 0 0 0 0 0 0 0 0 0 0 0 0 0 0 0 0 0 0 0 0 0 0 0 0 0 0 0 0 0 0 0 0 0 0 0 0 0 0 0 0 0 0 0 0 0 0 0 0 0 0 0 0 0 0 0 0 0 0 0 0 0 0 0 0 0 0 0 0 0 0 0 0 0 0 0 0 0 0 0 0 0 0 0 0 0 0 0 0.0353563976185271 0 0 0 0 0 0 0 0 0.0271848613005125 0 0 0 0 0 0 0 0 0 0 0 0 0.0603168862703251 0.0631449616340364 0 0 0 0.0111066875743641 0 0 0 0 0 0.032116900270541 0 0 0 0.0431650769319057 0 0.264724749607347 0 0 0 0 0 0 0 0 0 0 0 0 0 0 0 0 0 0 0 0 0 0 0.0112449699162811 0 0.00675975741372321 0 0 0 0 0 0 0 0 0 0 0 0 0 0 0 0 0 0 0 0 0 0 0 0 0 0 0 0 0 0 0 0 0 0 0 0 0.338813556251873 0 0 0 0 0 0 0 0 0 0 0 0 0 0 0 0 0.0946911458002565 0 0 0 0 0 0 0 0 0
0 0 0 0 0 0 0 0 0 0 0 0 0 0 0 0 0 0 0 0 0 0 0 0 0 0 0 0 0 0 0 0 0 0 0 0 0 0 0 0 0 0 0 0 0.0424903858289085 0 0 0 0 0 0 0 0 0 0 0 0 0 0 0 0 0 0 0 0 0 0 0 0 0 0 0 0 0 0 0 0 0 0 0 0 0 0 0 0 0 0 0 0 0 0 0 0 0 0 0 0 0 0 0 0 0 0 0 0 0 0 0 0 0 0 0 0 0 0 0 0 0 0 0 0 0 0 0 0 0 0 0 0 0 0 0 0 0 0 0 0 0 0 0 0 0 0 0 0 0 0 0 0 0 0 0 0 0 0 0 0 0 0 0 0 0 0 0 0 0 0 0 0 0 0 0 0 0 0 0 0 0 0 0 0 0 0 0 0 0 0 0 0 0 0.0175544145432704 0 0 0 0 0 0 0 0 0 0 0 0 0 0 0 0 0 0 0 0 0 0.0356014105869075 0 0 0 0 0.013776349082078 0 0.160510354712829 0 0.0342101423345549 0 0.0473590713369243 0 0 0 0 0.219317416570486 0 0 0 0 0.0975481703375484 0 0 0 0 0 0 0 0 0 0 0 0.00519717395143882 0 0 0.0105640032476956 0.0250556343274984 0 0 0.042494888668946 0 0.0289137596808398 0 0 0 0 0 0 0 0 0 0 0 0 0 0 0 0 0 0 0 0 0 0 0 0 0 0 0 0 0 0 0 0 0 0 0 0 0 0 0 0 0 0 0 0 0 0 0 0 0 0 0 0 0 0.211883641495798 0 0 0 0.00752318329427599 0 0 0 0 0
0 0 0 0 0 0 0 0 0 0 0 0 0 0 0 0 0 0 0 0 0 0 0 0 0 0 0 0 0 0 0 0 0 0 0 0 0 0 0 0 0 0 0 0 0 0 0 0 0 0 0 0 0 0 0 0 0 0 0 0 0 0 0 0 0 0 0 0 0 0 0 0 0.228784603584129 0 0 0 0 0 0 0 0 0 0 0 0 0 0 0 0 0 0 0 0 0 0 0 0 0 0 0 0 0 0 0 0 0 0 0 0 0 0 0 0 0 0 0 0 0 0 0 0 0 0 0 0 0 0 0 0 0 0 0 0 0 0 0 0 0 0 0 0 0 0 0 0 0 0 0 0 0 0 0 0 0 0 0 0 0 0 0 0 0 0 0 0 0 0 0 0 0 0 0 0 0 0 0 0 0 0 0 0 0 0 0 0 0 0 0 0 0 0 0 0 0 0 0 0 0 0 0 0 0 0 0 0 0 0 0 0 0 0 0 0 0 0 0 0 0 0 0 0 0 0 0 0 0 0 0 0 0 0 0 0 0 0 0 0 0 0 0 0 0 0 0 0 0 0 0 0 0 0 0 0 0 0 0 0 0 0 0 0 0 0 0 0 0 0 0 0 0 0 0 0 0 0 0 0 0 0 0 0 0 0 0 0 0 0 0 0 0 0 0 0.771215396415871 0 0 0 0 0 0 0 0 0 0 0 0 0 0 0 0 0 0 0 0 0 0 0 0 0
0 0 0 0 0 0 0 0 0 0 0 0 0 0 0 0 0 0 0 0 0 0 0 0 0 0 0 0 0 0 0 0 0 0 0 0 0 0 0 0 0 0 0 0 0 0 0 0 0 0 0 0 0 0 0 0 0 0 0 0 0 0 0 0 0 0 0 0 0 0 0 0 0.319435196764691 0 0 0 0 0 0 0 0 0 0 0 0 0 0 0 0 0 0 0 0 0 0 0 0 0 0 0 0 0 0 0 0 0 0 0 0 0 0 0 0 0 0 0 0 0 0 0 0 0 0 0 0 0 0 0 0 0 0 0 0 0 0 0 0 0 0 0 0 0 0 0 0 0 0 0 0 0 0 0 0 0 0 0 0 0 0 0 0 0 0 0 0 0 0 0 0 0 0 0 0 0 0 0 0 0 0 0 0 0 0 0 0 0 0.680564803235309 0 0 0 0 0 0 0 0 0 0 0 0 0 0 0 0 0 0 0 0 0 0 0 0 0 0 0 0 0 0 0 0 0 0 0 0 0 0 0 0 0 0 0 0 0 0 0 0 0 0 0 0 0 0 0 0 0 0 0 0 0 0 0 0 0 0 0 0 0 0 0 0 0 0 0 0 0 0 0 0 0 0 0 0 0 0 0 0 0 0 0 0 0 0 0 0 0 0 0 0 0 0 0 0 0 0 0 0 0 0 0 0 0 0 0 0 0 0 0 0 0 0 0 0 0 0 0 0 0 0 0
0 0 0 0 0 0 0 0 0 0 0 0 0 0 0 0 0 0 0 0 0 0 0 0 0 0 0 0 0 0 0 0 0 0 0 0 0 0 0 0 0 0 0 0 0.0698699927238503 0 0 0 0 0 0 0 0 0 0 0 0 0 0 0 0 0 0 0 0 0 0 0 0 0 0 0 0 0 0 0 0 0 0 0 0 0 0 0 0 0 0 0 0 0 0 0 0 0 0 0 0 0 0 0 0 0 0 0 0 0 0 0 0 0 0 0 0 0 0 0 0 0 0 0 0 0 0 0 0 0 0 0 0 0 0 0 0 0 0 0 0 0 0 0 0 0 0 0 0 0 0 0 0 0 0 0 0 0 0 0 0 0 0 0 0 0 0 0 0 0 0 0 0 0 0 0 0 0 0 0 0 0 0 0 0 0 0 0 0 0 0 0 0 0 0 0 0 0 0 0 0.0951732251469748 0 0 0 0 0 0 0 0 0 0 0 0.236404957218217 0 0 0 0 0 0 0 0 0 0 0 0 0 0 0 0 0 0 0 0 0 0 0 0 0.598551824910958 0 0 0 0 0 0 0 0 0 0 0 0 0 0 0 0 0 0 0 0 0 0 0 0 0 0 0 0 0 0 0 0 0 0 0 0 0 0 0 0 0 0 0 0 0 0 0 0 0 0 0 0 0 0 0 0 0 0 0 0 0 0 0 0 0 0 0 0 0 0 0 0 0 0 0 0 0 0 0 0 0 0 0 0
0 0 0 0 0 0 0 0 0 0 0 0 0 0 0 0 0 0 0 0 0 0 0 0 0 0 0 0 0 0 0 0 0 0 0 0 0 0 0 0 0 0 0 0 0.025439768648175 0.00950237394563943 0 0 0 0 0 0 0 0 0 0 0 0 0 0 0 0 0 0 0 0 0 0 0 0 0 0 0 0 0 0 0 0 0 0 0 0 0 0 0 0 0 0 0 0 0 0 0 0 0 0 0 0 0 0 0 0 0 0 0 0 0 0 0 0 0 0 0 0 0 0 0 0 0 0 0 0 0 0 0 0 0 0 0 0 0 0 0 0 0 0 0 0 0 0 0 0 0 0 0 0 0 0 0 0 0 0 0 0 0 0 0 0 0 0 0 0 0 0 0 0 0 0 0 0 0 0 0 0 0.0876506729785737 0 0 0 0 0 0 0 0 0 0 0 0 0 0 0 0.0211364805355998 0 0.0111366079637347 0 0 0 0.00928994944129027 0 0 0.00910254412114896 0 0 0 0 0 0 0 0 0.262178301636669 0 0 0 0 0 0 0.00436072999893401 0 0 0.0899740657814081 0.0283049068927728 0 0.014914186315905 0.018994410752769 0 0 0 0 0.0358929864777124 0 0.0538435108246636 0 0 0.0511842333048952 0 0 0 0 0 0 0 0 0 0 0 0 0 0 0 0.00282288801863361 0.00904403333225107 0.00677292445229036 0 0.0517285373829609 0 0.0242074821422086 0 0 0 0 0 0 0 0 0 0 0 0 0 0 0 0 0 0 0 0 0 0 0 0 0 0 0 0 0 0 0 0 0 0 0 0 0 0 0 0 0 0 0 0 0 0 0 0 0 0 0 0 0 0.149310613083092 0 0 0 0.023207791968673 0 0 0 0 0
0 0 0 0 0 0 0 0 0 0 0 0 0 0 0 0 0 0 0 0 0 0 0 0 0 0 0 0 0 0 0 0 0 0 0 0 0 0 0 0 0 0 0 0 0 0 0 0 0 0 0 0 0 0 0 0 0 0 0 0 0 0 0 0 0 0 0 0 0 0 0 0 0 0 0 0 0 0 0 0 0 0 0 0.00800879725749901 0 0 0 0 0 0 0 0 0 0 0 0.00708381165005182 0 0 0 0 0 0 0 0 0 0 0 0 0 0 0 0 0 0 0 0 0 0 0 0 0 0 0 0 0 0 0 0 0 0 0 0 0 0 0 0 0 0 0 0 0 0 0 0 0 0 0 0 0 0 0 0 0 0 0 0 0 0 0 0 0 0 0 0 0 0 0 0 0 0 0 0 0 0 0 0 0 0 0 0 0 0 0 0 0 0 0 0 0 0 0 0 0 0 0 0 0 0 0 0 0 0 0 0 0 0 0 0 0 0 0 0 0 0 0 0 0 0 0 0 0 0 0 0 0 0 0 0 0 0 0 0 0 0 0 0.0188833450060157 0 0.0746097399737888 0 0 0 0.0912453376098174 0.0348350504968064 0 0 0.0394412594322078 0 0.158096780762404 0.172623856565454 0.109151484661007 0 0 0.119875395633759 0 0.0616559011613782 0 0 0 0 0 0 0 0 0 0 0 0 0 0 0 0 0 0 0 0 0 0 0 0 0 0 0 0 0 0 0 0 0 0 0 0 0 0 0 0.054655044876034 0 0 0 0 0 0.0125629608792989 0 0 0 0 0 0 0 0.0372712340344784 0 0 0 0 0 0 0 0 0
0 0 0 0 0 0 0 0 0 0 0 0 0 0 0 0 0 0 0 0 0 0 0 0 0 0 0 0 0 0 0 0 0 0 0 0 0 0 0 0 0 0 0 0 0 0 0 0 0 0 0 0 0 0 0 0 0 0 0 0 0 0 0 0 0 0 0 0 0 0 0 0 0 0 0 0 0 0 0 0 0 0 0 0 0 0 0 0 0 0 0 0 0 0 0 0 0 0 0 0 0 0 0 0 0 0 0 0 0 0 0 0 0 0 0 0 0 0 0 0 0 0 0 0 0 0 0 0 0 0 0 0 0 0 0 0 0 0 0 0 0 0 0 0 0 0 0 0 0 0 0 0 0 0 0 0 0 0 0 0 0 0 0 0 0 0 0 0 0 0 0 0 0 0 0 0 0 0 0 0 0 0 0 0 0 0 0 0 0 0 0 0 0 0 0 0 0 0 0 0 0 0 0 0 0 0 0 0 0 0 0 0 0 0 0 0 0 0 0 0 0 0 0 0 0 0 0 0 0 0 0 0 0 0 0.00248818673640574 0 0.110651513575715 0 0 0 0 0 0 0 0 0.0318315968600402 0.145141444536513 0.0402036605000755 0.0985535363995322 0 0 0.0211436528533604 0.0780669498725057 0.00591753362210742 0.00534428665795209 0.0926890308532598 0.12379415981455 0 0.00591069672106546 0.0395799688377871 0 0 0 0 0 0 0 0 0 0 0 0 0 0 0 0 0 0 0 0 0 0 0 0 0 0 0 0 0 0 0 0 0 0 0 0 0 0 0 0 0.19868378215913 0 0 0 0 0 0 0 0 0 0 0 0 0 0 0 0 0
0 0 0 0 0 0 0 0 0 0 0 0 0 0 0 0 0 0 0 0 0 0 0 0 0 0 0 0 0 0 0 0 0 0 0 0 0 0 0 0 0 0 0 0 0 0 0 0 0 0 0 0 0 0 0 0 0 0 0 0 0 0 0 0 0 0 0 0 0 0 0 0 0 0 0 0 0 0 0 0 0 0 0 0 0 0 0 0 0 0 0 0 0 0 0 0 0 0 0 0 0 0.00153514340157899 0 0 0 0 0 0 0 0 0 0 0 0 0 0 0 0 0 0 0 0 0 0 0 0 0 0 0 0 0 0 0 0 0 0 0 0 0 0.00121822309408934 0 0 0 0 0 0 0 0 0 0 0 0 0 0 0 0 0 0 0 0 0 0 0 0 0 0 0 0 0 0 0 0.00120737167172514 0 0 0 0 0 0 0 0 0 0 0 0 0 0 0 0.00733024731507048 0.0018047404804107 0.00601121424343206 0 0.00159210601581524 0 0 0 0 0 0 0 0 0 0 0 0 0 0 0 0 0 0 0 0 0 0 0 0 0 0 0 0 0 0 0 0 0 0 0 0 0 0 0 0 0 0 0 0.133011008379455 0 0 0 0 0 0 0 0 0 0.00128365091593438 0.237989167170702 0.0404610625147537 0.0266536131427071 0 0 0.00832870652715087 0.0137073900281072 0.0501313539496375 0 0.0801045505826053 0.0429122437397929 0.0389759697469478 0.0118107056359684 0.0335816281279843 0 0 0 0 0 0 0 0 0 0 0 0 0 0 0 0 0 0 0 0 0 0 0 0.00137125352626766 0 0 0 0 0 0 0 0 0 0 0 0 0 0 0.0873612358711913 0.0156917509251173 0.143073327311163 0.00178607763375341 0 0.0016474659301047 0.00197697428155176 0 0 0 0 0 0 0 0 0.00106861898242015 0 0 0 0.00637319885456357
0 0 0 0 0 0 0 0 0 0 0 0 0 0 0 0 0 0 0 0 0 0 0 0 0 0 0 0 0 0 0 0 0 0 0 0.00941835279744324 0 0 0 0 0 0 0 0 0 0 0 0 0 0 0 0 0 0 0 0 0 0 0 0 0 0 0 0 0 0 0 0 0 0 0 0 0 0 0 0 0 0 0 0 0 0.00466404883296748 0.0106359493577139 0.019648163829297 0.035552645417005 0 0 0 0 0 0 0 0 0 0 0 0 0 0 0 0 0 0 0 0 0 0 0 0 0 0 0 0 0 0 0 0 0 0 0 0 0 0 0 0 0 0 0 0 0 0 0 0 0 0 0 0 0 0 0 0 0 0 0 0 0 0 0 0 0 0 0 0 0 0 0 0 0 0 0 0 0 0 0 0 0 0 0 0 0.00480802116834028 0 0.00491964910202293 0 0 0 0 0 0 0 0 0 0 0 0 0 0 0 0.00500840602428823 0 0.00339923129439827 0 0.051890127371609 0 0 0 0 0 0.112420883845845 0 0 0 0.010225126388144 0 0 0 0 0 0 0 0 0 0 0 0 0 0 0 0 0 0 0 0 0 0 0 0 0 0 0 0 0 0 0 0 0.00978421982766002 0 0 0 0 0.00920568031492032 0 0.480590632763658 0.157839450298793 0 0 0 0 0 0.00994023738615591 0 0 0 0 0 0 0 0 0 0 0 0 0 0 0 0 0 0 0 0 0 0 0 0 0 0 0 0 0 0 0 0 0 0 0.00285812748127725 0 0 0 0 0 0 0 0 0 0 0.0212715007333104 0 0 0 0 0.0189545142269237 0 0 0 0 0 0 0 0 0.00466943681453727 0 0 0.00409297557402477 0 0 0 0.00820261914966506 0 0
0 0 0 0 0 0 0 0 0 0 0 0 0 0 0 0 0 0 0 0 0 0 0 0 0 0 0 0 0 0 0 0 0 0 0 0 0 0 0 0 0 0 0 0 0 0 0 0 0 0 0 0 0 0 0 0 0 0 0 0 0 0 0 0 0 0 0 0 0 0 0 0 0 0 0 0 0 0 0 0 0 0 0 0 0 0 0 0 0 0 0 0 0 0 0 0 0 0 0 0 0 0 0 0 0 0 0 0 0 0 0 0 0 0 0 0 0 0 0 0 0 0 0 0 0 0 0 0 0 0 0 0 0 0 0 0 0 0 0 0 0 0 0 0 0 0 0 0 0 0 0 0 0 0 0 0 0 0 0 0 0 0 0 0 0 0 0 0 0 0 0 0 0 0 0 0 0 0 0 0 0 0 0 0 0 0 0 0 0 0 0 0 0 0 0 0 0 0 0 0 0 0 0 0 0 0 0 0 0 0 0 0 0 0 0 0 0 0 0 0 0 0 0 0 0 0 0 0 0 0 0 0 0 0 0 0 0 0 0 0.0824881511155531 0.0194054203281508 0.148967262162762 0.0319414864812243 0 0 0 0 0 0 0 0 0 0 0 0 0 0 0 0 0 0 0 0 0 0 0 0 0 0 0 0 0 0 0 0 0 0 0 0 0 0 0 0 0 0.0685663871498055 0 0 0 0 0 0 0 0.0612672252938121 0.117649982213923 0.366412254687883 0 0 0 0 0.0426107361725663 0 0 0 0 0 0 0 0 0 0 0 0 0 0.0465819667838033 0 0.0141091276105172 0 0
0 0 0 0 0 0 0 0 0 0 0 0 0 0 0 0 0 0 0 0 0 0 0 0 0 0 0 0 0 0 0 0 0 0 0 0 0 0 0 0 0 0 0 0 0 0 0 0 0 0 0 0 0 0 0 0 0 0 0 0 0 0 0 0 0 0 0 0 0 0 0 0 0 0 0 0 0 0 0 0 0 0 0 0 0 0 0 0 0 0 0 0 0 0 0 0 0 0 0 0 0 0 0 0 0 0 0 0 0 0 0 0 0 0 0 0 0 0 0 0 0 0 0 0 0 0 0 0 0 0 0 0 0 0 0 0 0 0 0 0 0 0 0 0 0 0 0 0 0 0 0 0 0 0 0 0 0 0 0 0 0 0 0 0 0 0 0 0 0 0 0 0 0 0 0 0 0 0 0 0 0 0 0 0 0 0 0 0 0 0 0 0 0 0 0 0 0 0 0 0 0 0 0 0 0 0 0 0 0 0 0 0 0 0 0 0 0 0 0 0 0 0 0 0 0 0 0 0 0 0 0 0 0 0 0 0 0 0.0268551519765708 0.0594322235215769 0 0.0405218934397777 0.488509380904269 0.195214374826666 0 0 0 0 0 0 0 0 0 0 0 0 0 0 0 0 0 0 0 0 0 0 0 0 0 0 0 0 0 0 0 0 0 0 0 0 0 0 0 0 0 0 0 0 0 0 0 0 0 0 0 0.160902185689449 0 0 0 0 0.0153090691586804 0 0 0 0 0 0 0 0 0 0 0 0 0 0.00754454416226067 0 0.00571117632074947 0 0
0 0 0 0 0 0 0 0 0 0 0 0 0 0 0 0 0 0 0 0 0 0 0 0 0 0 0 0 0 0 0 0 0 0.0176140179381816 0 0 0 0 0 0 0 0 0 0 0 0 0 0 0 0 0 0 0 0 0.0155800388879736 0 0 0 0 0 0 0 0 0 0 0 0 0 0 0 0 0.0122127825447285 0 0 0 0 0 0 0 0 0 0 0 0 0 0 0 0 0 0 0 0 0 0 0 0 0 0 0 0 0 0.0160526330741957 0 0 0 0 0 0 0 0 0 0 0 0 0 0 0 0 0 0 0 0 0 0 0 0 0 0 0 0 0 0 0 0 0 0 0 0 0 0 0 0 0 0 0 0 0 0 0 0 0 0 0 0 0 0 0 0 0 0 0 0 0 0 0 0 0 0 0 0 0 0 0 0 0 0 0 0 0 0 0 0 0 0 0 0 0 0 0 0 0 0 0 0 0 0 0 0 0 0 0 0 0 0 0 0 0 0 0 0 0 0 0 0 0 0 0 0 0 0 0 0 0 0 0 0 0 0 0 0 0 0 0 0 0 0 0 0 0.0377201266657111 0.109322463394238 0 0.291036488494216 0.281971361925478 0 0 0 0 0 0 0 0 0 0 0 0 0 0 0.0251279692662899 0 0 0 0 0 0 0 0 0 0 0 0 0 0 0 0 0 0 0 0 0 0 0 0 0 0 0 0 0 0 0 0 0 0 0 0 0.0857037463319787 0 0 0 0 0.050308000985497 0 0 0 0 0 0 0 0 0.012879238236791 0 0 0 0 0.0191014050260256 0 0.025369727228695 0 0
0 0 0 0 0 0 0 0 0 0 0 0 0 0 0 0 0 0 0 0 0 0 0 0 0 0 0 0 0 0 0 0 0 0.00504777763922934 0 0 0 0 0 0 0 0 0 0 0 0 0 0 0 0 0 0 0 0 0.00369903579348539 0 0 0 0 0 0 0 0 0 0 0 0 0 0 0 0 0.00290978815213683 0 0 0 0 0 0 0 0 0 0.00987349087071236 0.0276896991393858 0.0440304729579161 0.0256510423296155 0 0 0 0 0 0 0 0 0 0 0 0 0 0 0 0 0.00361876710632777 0 0 0 0 0 0 0 0 0 0 0 0 0 0 0 0 0 0 0 0 0 0 0 0 0 0 0 0 0 0 0 0 0 0 0 0 0 0 0 0 0 0 0 0 0 0 0 0 0 0 0 0 0 0 0 0 0 0 0 0 0 0 0 0 0 0 0 0 0 0 0 0 0 0 0 0 0 0 0 0 0 0 0 0 0 0 0 0 0 0.0182790177306966 0 0 0 0 0 0.100441005933343 0 0 0 0 0 0 0 0 0 0 0 0 0 0 0 0 0 0 0 0 0 0 0 0 0 0 0 0 0 0 0 0 0 0 0 0 0.00683730754707927 0 0 0.27461171424595 0.0210229316083456 0.0956852377127458 0.0211300144911425 0 0.199325380547414 0 0 0 0 0 0.0127773784060878 0 0 0 0 0 0 0 0 0.00797866180691945 0 0 0 0 0 0 0 0 0 0 0 0 0 0 0 0 0 0 0 0 0 0 0 0 0 0 0 0 0 0 0 0 0 0 0 0 0.0313851905334336 0 0 0 0 0.0380112627310254 0 0 0 0 0 0.00225129160352856 0.00141728288524525 0 0.00939620756584723 0 0.00265938580108792 0.0104675053823618 0 0.0110652382796017 0 0.012737911199335 0 0
0 0 0 0 0 0 0 0 0 0 0 0 0 0 0 0 0 0 0 0 0 0 0 0 0 0 0 0 0 0 0 0 0 0.0115395799944753 0 0 0 0 0 0 0 0 0 0 0 0 0 0 0 0 0.0012177465093988 0 0 0 0.00904268101765493 0 0 0.00172566709339659 0 0 0 0 0 0 0 0 0 0 0 0 0 0.00804603384535393 0 0 0 0 0 0 0 0 0 0 0 0.0107789349356776 0 0 0 0 0 0 0 0 0 0 0 0 0 0 0 0 0 0.00907333460565117 0 0 0 0 0 0 0 0 0 0 0 0 0 0 0 0 0 0 0 0 0 0 0 0 0 0 0 0 0 0 0 0 0 0 0 0 0 0 0 0 0 0 0 0 0 0 0 0 0 0 0 0 0 0 0 0.0035198770386337 0 0 0 0 0.00213358608433083 0 0 0 0 0 0 0 0 0 0 0 0 0 0 0 0 0 0 0 0 0 0 0 0 0 0.00218425107269589 0.000727522566448788 0 0 0 0 0 0 0 0.194768320330054 0 0 0 0 0 0 0 0 0 0 0 0 0 0 0.00105944231481971 0 0 0 0 0 0 0 0 0.00150628989709355 0 0 0 0 0 0 0 0 0 0 0 0 0.0037719627870235 0 0 0.130327432486026 0.0065137950078219 0.0552535706551815 0.0295824321679219 0.28803092833569 0 0 0 0 0 0 0.00627410488921369 0 0 0 0 0 0.000698802533234008 0 0 0.0171100982192914 0 0 0 0 0 0 0 0 0 0 0 0 0 0 0 0 0 0 0 0 0 0 0 0 0 0 0 0 0 0 0 0 0 0 0 0 0.0844161042506425 0 0 0 0 0.0475139767492085 0 0 0 0 0 0 0.00262655890280797 0 0.0168482123290109 0 0.00200725546711659 0.00989439052611718 0 0.0153977431440057 0 0.0240285305747637 0 0.00238083366923852
0 0 0 0 0 0 0 0 0 0 0 0 0 0 0 0 0 0 0 0 0 0 0 0 0 0 0 0 0 0 0 0 0 0 0 0 0 0 0 0 0 0 0 0 0 0 0 0 0 0 0 0 0 0 0 0 0 0 0 0 0 0 0 0 0 0 0 0 0 0 0 0 0 0 0 0 0 0 0 0 0 0 0 0 0 0 0 0 0 0 0 0 0 0 0 0 0 0 0 0 0 0 0 0 0 0 0 0 0 0 0 0 0 0 0 0 0 0 0 0 0 0 0 0 0 0 0 0 0 0 0 0 0 0 0 0 0 0 0 0 0 0 0 0 0 0 0 0 0 0 0 0 0 0 0 0 0 0.0763397508473176 0 0.0167663866825301 0 0 0.036923269708485 0 0 0 0 0 0 0 0 0 0 0 0 0 0 0 0 0.0147830493218192 0 0 0 0 0 0 0 0 0 0 0 0 0 0.0393085841778748 0.181397327560028 0 0.0336548082877442 0 0 0 0 0 0 0 0 0 0 0 0 0 0 0 0.00647518966043125 0 0 0.00954523769415608 0 0 0 0 0 0.00934963038281546 0 0 0.00689905763121885 0 0 0 0 0 0 0 0 0 0 0 0 0 0 0 0 0 0 0 0 0 0 0 0 0 0.0511939381921946 0 0 0 0.00697612722725326 0 0 0 0 0 0 0 0 0 0 0 0 0 0 0 0 0 0 0 0 0 0 0 0 0 0 0 0 0 0 0 0.039837926479765 0 0.0384595976690543 0.214463947074515 0.165460391343165 0 0.0051148633822113 0 0 0.0208694284939238 0 0 0 0 0 0 0 0 0 0.0261814881834975 0 0 0 0 0 0 0 0 0 0 0 0
0 0 0 0 0 0 0 0 0 0 0 0 0 0 0 0 0 0 0 0 0 0 0 0 0 0 0 0 0 0 0 0 0 0.0106297758409139 0 0 0 0 0 0 0 0 0 0 0 0 0 0 0 0 0 0 0 0 0.0105192920798079 0 0 0 0 0 0 0 0 0 0 0 0 0 0 0 0 0.00955899607507198 0 0 0 0 0 0 0 0 0 0 0 0 0 0 0 0 0 0 0 0 0 0 0 0 0 0 0 0 0.00800477687480529 0 0 0 0 0 0 0 0 0 0 0 0 0 0 0 0 0 0 0 0 0 0 0 0 0 0 0 0 0 0 0 0 0 0 0 0 0 0 0 0 0 0 0 0 0 0 0 0 0 0 0 0 0 0 0 0 0 0 0 0 0 0 0 0 0 0 0 0 0 0 0 0 0 0 0 0 0 0 0 0 0 0 0 0 0 0 0 0 0 0 0 0 0 0 0 0 0 0.242637329791171 0 0 0 0 0 0 0 0 0 0 0 0 0 0 0 0 0 0 0 0 0 0 0 0.021794531075246 0 0 0 0 0 0 0 0 0 0 0 0 0 0 0 0 0 0 0 0 0 0 0 0 0 0 0.0364707669486432 0.0705803970791197 0 0 0 0.0519438674824759 0 0 0.0215280534064977 0 0 0 0 0 0 0 0 0 0 0 0 0 0 0 0 0 0 0 0 0 0 0 0 0 0 0.0647450153489437 0 0 0 0 0 0.0189330135517866 0 0 0 0 0 0.0985018960846544 0 0 0.0688982366497685 0.0220356246972279 0 0 0 0 0 0.0772999716790074 0 0 0 0.0182145733054019 0 0 0.052958951355671 0 0.0947449306737856 0 0
0 0 0 0 0 0 0 0 0 0 0 0 0 0 0 0 0 0 0 0 0 0 0 0 0 0 0 0 0 0 0 0 0 0.00238163990112078 0 0 0 0 0 0 0 0 0 0 0 0 0 0 0 0 0 0 0 0 0.00307784891617585 0 0 0 0 0 0 0 0 0 0 0 0 0 0 0 0 0.00288108250448804 0 0 0 0 0 0 0 0 0 0 0 0 0 0 0.000801229906519863 0 0 0 0 0 0 0 0 0 0 0 0 0 0 0 0 0 0 0 0 0 0 0 0 0 0 0 0 0 0 0 0 0 0 0 0 0 0 0 0 0 0 0 0 0 0 0 0 0 0 0 0 0 0 0 0 0 0 0 0 0 0 0 0 0 0 0 0 0 0 0 0 0 0 0 0 0 0 0 0 0 0 0 0 0 0 0 0 0 0 0.049027668295695 0.0137883247099773 0 0 0 0 0 0 0 0 0 0 0 0 0 0 0 0 0 0 0 0 0 0 0 0 0 0 0 0.0664005642438608 0 0 0 0 0 0 0 0 0.0185478693526165 0 0 0 0 0 0 0.00607984540618821 0 0 0 0 0 0 0.00179759085735399 0 0 0 0 0.00614488079691996 0.0376371795950208 0.00126262781820544 0 0 0 0 0 0 0 0 0 0 0 0.153613124795865 0.0467992736899528 0.0622088223922021 0 0.114369077841293 0 0.0753316009243543 0 0.00486128712540419 0.00319287984693974 0.00304852784969121 0.00347771889749618 0 0 0 0 0 0 0 0 0 0 0 0 0 0 0 0 0 0 0 0 0 0 0 0 0 0 0 0 0 0 0 0 0 0 0 0.0271015770327899 0.00650718792259478 0.00336236976381614 0.0034840134113378 0.0336015492170716 0.0354616626551867 0 0 0 0 0.0193967799676287 0.0135789480949807 0.00657033017647943 0.0936843141331941 0.00411880840584452 0.0214522390484169 0.0177877065182347 0 0.0194950071416363 0 0.0176668408434465 0 0
0 0 0 0 0 0 0 0 0 0 0 0 0 0 0 0 0 0 0 0 0 0 0 0 0 0 0 0 0 0 0 0 0 0 0 0 0 0 0 0 0 0 0 0 0 0 0 0 0 0 0 0 0 0 0 0 0 0 0 0 0 0 0 0 0 0 0 0 0 0 0 0 0 0 0 0 0 0 0 0 0 0 0 0 0 0 0 0 0 0 0 0 0 0 0 0 0 0 0 0 0 0.00161168670502194 0 0 0 0 0 0 0 0 0 0 0 0 0 0 0 0 0 0 0 0 0 0 0 0 0 0 0 0 0 0 0 0 0 0 0 0 0 0.00123997733905068 0 0 0 0 0 0 0 0 0 0 0 0 0 0 0 0 0 0 0 0 0 0 0 0 0 0 0 0 0 0 0 0.00151828632493222 0 0 0 0 0 0 0 0 0 0 0 0 0 0 0 0.00646704375717891 0.00167020881304447 0.00463513939372911 0 0.00127436842769968 0 0 0 0 0 0 0 0 0 0 0 0 0 0 0 0 0 0 0 0 0 0 0 0 0 0 0 0 0 0 0 0 0 0 0 0 0 0 0 0 0 0 0 0.0778782213001602 0.106231067329017 0 0 0 0 0 0 0 0 0 0 0.0859774536383628 0.0129054812104747 0.00493064945928125 0 0.0107952490602056 0.0198631806064075 0.0856735147960466 0.00183196443659203 0.126603188774765 0.0412039598950115 0.041110458711098 0.0352388407456193 0.0681216953663705 0 0 0 0 0 0 0 0 0 0 0 0 0 0 0 0 0 0 0 0 0 0 0 0.00145952262375854 0 0 0 0 0 0 0 0 0 0 0 0 0 0 0.0993756874330053 0.0129635208222949 0.123602116375348 0.00247251534544797 0 0.00187555194059906 0.00243595923506296 0 0.00491031026264071 0 0.00258923851094755 0 0 0.00255104549385534 0 0 0 0.00160270935629969 0 0.00738018651067118
0 0 0 0 0 0 0 0 0 0 0 0 0 0 0 0 0 0 0 0 0 0 0 0 0 0 0 0 0 0 0 0 0 0 0 0 0 0 0 0 0 0 0 0 0 0 0 0 0 0 0 0 0 0 0 0 0 0 0 0 0 0 0 0 0 0 0 0 0 0 0 0 0 0 0 0 0 0 0 0 0 0 0 0 0 0 0 0 0 0 0 0 0 0 0 0 0 0 0 0 0 0 0 0 0 0 0 0 0 0 0 0 0 0 0 0 0 0 0 0 0 0 0 0 0 0 0 0 0 0 0 0 0 0 0 0 0 0 0 0 0 0 0 0 0 0 0 0 0 0 0 0 0 0 0 0 0 0 0 0 0 0 0 0 0 0 0 0 0 0 0 0 0 0 0 0 0 0 0 0 0 0 0 0 0 0 0 0 0 0 0 0 0 0 0 0 0 0 0 0 0 0 0 0 0 0 0 0 0 0 0 0 0 0 0 0 0 0 0 0 0 0 0 0 0 0 0 0 0 0 0 0 0 0 0.0286793001412836 0.0553486556058573 0.0463392004215854 0 0 0 0 0 0 0 0 0 0.220597951631891 0 0.0739325160935337 0 0 0.0559726309069559 0.0237899891984869 0.155896504669424 0 0.252677505373249 0.0091760043631426 0 0.0144213400731937 0.0197090104947674 0 0 0 0 0 0 0 0 0 0 0 0 0 0 0 0 0 0 0 0 0 0 0 0 0 0 0 0 0 0 0 0 0 0 0 0 0 0 0 0 0.043459391026629 0 0 0 0 0 0 0 0 0 0 0 0 0 0 0 0 0
0 0 0 0 0 0 0 0 0 0 0 0 0 0 0 0 0 0 0 0 0 0 0 0 0 0 0 0 0 0 0 0 0 0.00159177372001904 0 0 0 0 0 0 0 0 0 0 0 0 0 0 0 0 0 0 0 0 0.0017961106340962 0 0 0 0 0 0 0 0 0 0 0 0 0 0 0 0 0.00146535023028335 0 0 0 0 0 0 0 0 0 0.00130712917047229 0.00424123233759266 0.00544353816078942 0.00136396087353631 0 0.000460111941726364 0 0 0 0 0 0 0 0 0 0 0 0 0 0 0 0 0 0 0 0 0 0 0 0 0 0 0 0 0 0 0 0 0 0 0 0 0 0 0 0 0 0 0 0 0 0 0 0 0 0 0 0 0 0 0 0 0 0 0 0 0 0 0 0 0 0 0 0 0 0 0 0 0 0 0 0 0 0 0 0 0 0 0 0 0 0 0 0 0 0 0 0 0 0 0 0 0 0 0 0 0 0 0 0 0 0 0 0 0 0 0 0 0 0 0 0 0 0 0 0 0 0 0 0 0 0 0 0 0 0 0 0 0 0 0 0.00538176076582238 0 0 0 0 0 0 0.00194088681637368 0 0 0 0.000939617490658343 0.0142860310471685 0.0618983318011911 0.0139261989403121 0.00627302264803451 0 0 0 0.0141116598199968 0.00479525376002327 0 0 0.0815974168065119 0.0151062390191866 0.0337287882488528 0 0.0688060238371666 0.0385650552673619 0.0172099860300073 0.206169570553603 0.0419457934648324 0.062390894625342 0.0369249702683307 0.0406265995880704 0 0.00973289831601689 0.0189041307602711 0 0 0 0 0 0 0 0 0 0 0 0 0 0 0 0 0 0 0 0 0 0 0 0 0 0 0 0 0 0 0 0 0 0 0.00515400831791454 0 0 0 0.00265449599681021 0.0157634358615774 0.0323570343648621 0 0 0 0 0 0.00327024960669645 0.00352907977712054 0.0894144282719514 0.00292262690557892 0.0112307658497397 0.0109588538645835 0 0.00407886799971222 0 0.00573581623980356 0 0
0 0 0 0 0 0 0 0 0 0 0 0 0 0 0 0 0 0 0 0 0 0 0 0 0 0 0 0 0 0 0 0 0 0 0 0 0 0 0 0 0 0 0 0 0 0 0 0 0 0 0 0 0 0 0 0 0 0 0 0 0 0 0 0 0 0 0 0 0 0 0 0 0 0 0 0 0 0 0 0 0 0 0 0 0 0 0 0 0 0 0 0 0 0 0 0 0 0 0 0 0 0 0 0 0 0 0 0 0 0 0 0 0 0 0 0 0 0 0 0 0 0 0 0 0 0 0 0 0 0 0 0 0 0 0 0 0 0 0 0 0 0 0 0 0 0 0 0 0 0 0 0 0 0 0 0 0 0 0 0 0 0 0 0 0 0 0 0 0 0 0 0 0 0 0 0 0 0 0 0 0 0 0 0 0 0 0 0 0 0 0 0 0 0 0 0 0.00988062818216088 0 0 0 0 0 0 0 0 0 0 0 0 0 0 0 0 0 0 0 0 0 0 0 0 0 0.0239003061915276 0 0 0 0 0 0 0.00649795435311491 0 0 0 0.00424931734783015 0.0127508751106976 0 0 0 0 0 0 0 0 0 0.0096240684557857 0.0350902748211248 0.0081467773453927 0 0.0971238817633847 0 0.118504879851506 0.013491661425902 0.278381171399821 0.0106333873707625 0.133848416296909 0 0.00477633527028339 0 0.00731149668376447 0.0205954322810684 0 0 0 0 0 0 0 0 0 0 0 0 0 0 0 0 0 0 0 0 0 0 0 0 0 0 0 0 0 0 0 0 0 0 0 0 0 0 0 0.00289037738391869 0 0 0 0 0 0 0 0 0.188991621684779 0.010526515635634 0 0 0 0 0 0.00278462114463185 0 0
0 0 0 0 0 0 0 0 0 0 0 0 0 0 0 0 0 0 0 0 0 0 0 0 0 0 0 0 0 0 0 0 0.00182554639940655 0.0394132181314834 0 0 0 0 0 0 0 0 0 0 0 0 0 0 0 0 0.00487661031381027 0 0 0 0.0245933028749693 0 0 0.00505717751388572 0 0 0 0 0 0 0 0 0 0 0 0 0 0.0228821436338951 0 0 0 0 0 0 0 0 0 0 0 0 0 0 0.00240050886870906 0 0 0.00372897008458699 0 0 0 0 0 0 0 0 0 0 0.0284176432838255 0 0 0 0 0 0 0 0 0 0 0 0 0 0 0 0 0 0 0 0 0 0 0 0 0 0 0 0 0 0 0 0 0 0 0 0 0 0 0 0 0 0 0 0 0 0 0 0 0 0 0 0 0 0 0 0 0.00672972577419664 0 0 0 0 0 0 0 0 0 0 0 0 0 0 0 0 0 0 0 0 0.00280746300486024 0 0 0 0 0 0 0 0 0 0.00300642285693061 0 0 0 0 0 0 0 0.0144850339067125 0 0.0131179821853072 0 0 0 0 0 0 0 0 0 0 0 0 0 0 0 0 0.00317758824645211 0 0 0 0 0 0.00341128446040876 0.0481324009829192 0 0 0 0 0 0 0 0 0 0 0.00226531763052507 0 0 0 0 0 0 0 0 0 0.0122773267677632 0.0132584808663194 0.0332043894082388 0 0 0.0387515777939303 0.0843591307323392 0 0 0.0442496771683558 0.00369786740614626 0.111481941301659 0 0 0.0644999136280013 0.00975755486821106 0 0 0 0 0 0 0 0 0 0 0 0 0 0 0 0 0 0 0 0 0 0 0 0 0 0.00430375396486812 0 0 0 0 0 0 0 0 0 0 0 0 0 0 0 0.0117111004929243 0 0 0 0 0.00830801924121532 0 0 0.281188787590662 0.0146367023278453 0.0339854362886364 0 0 0 0 0 0 0
0 0 0 0 0 0 0 0 0 0 0 0 0 0 0 0 0 0 0 0 0 0 0 0 0 0 0 0 0 0 0 0 0 0 0 0 0 0 0 0 0 0 0 0 0 0 0 0 0 0 0 0 0 0 0 0 0 0 0 0 0 0 0 0 0 0 0 0 0 0 0 0 0 0 0 0 0 0 0 0 0 0 0 0 0 0 0 0 0 0 0 0 0 0 0 0 0 0 0 0 0 0 0 0 0 0 0 0 0 0 0 0 0 0 0 0 0 0 0 0 0 0 0 0 0 0 0 0 0 0 0 0 0 0 0 0 0 0 0 0 0 0 0 0 0 0 0 0 0 0 0 0 0 0 0 0 0 0 0 0 0 0 0 0 0 0 0 0 0 0 0 0 0 0 0 0 0 0 0 0 0 0 0 0 0 0 0 0 0 0 0 0 0 0 0 0 0 0 0 0 0 0 0 0 0 0 0 0 0 0 0 0 0 0 0 0 0 0 0 0 0 0 0 0 0 0 0 0 0 0 0 0 0 0 0 0.0130141360159312 0.00426464273028558 0 0 0 0 0 0 0 0 0 0.0123834999130206 0.0250247393567079 0.0168658839412189 0.00936686915584442 0 0 0.279780094718124 0.185226173061921 0.0237056923026888 0.0181695375249246 0.0605301671714268 0 0.0373606790241531 0.0727572297964044 0 0 0 0 0 0 0 0 0 0 0 0 0 0 0 0 0 0 0 0 0 0 0 0 0 0 0 0 0 0 0 0 0 0 0 0 0 0 0.0191582288850518 0.0284748722905989 0.0106310780683235 0 0 0 0.00192255693734575 0 0.00938851837530284 0.00754497282516101 0.054563783446409 0 0.0368576191354799 0.0356270601618172 0.0104837572958653 0.0109739564280628 0.00242717228603628 0.00921558976390906 0.00428148938798617 0
0 0 0 0 0 0 0 0 0 0 0 0 0 0 0 0 0 0 0 0 0 0 0 0 0 0 0 0 0 0 0 0 0 0 0 0 0 0 0 0 0 0 0 0 0 0 0 0 0 0 0 0 0 0 0 0 0 0 0 0 0 0 0 0 0 0 0 0 0 0 0 0 0 0 0 0 0 0 0 0 0 0 0 0 0 0 0 0 0 0 0 0 0 0 0 0 0 0 0 0 0 0 0 0 0 0 0 0 0 0 0 0 0 0 0 0 0 0 0 0 0 0 0 0 0 0 0 0 0 0 0 0 0 0 0 0 0 0 0 0 0 0 0 0 0 0 0 0 0 0 0 0 0 0 0 0 0 0 0 0 0 0 0 0 0 0 0 0 0 0 0 0 0 0 0 0 0 0 0 0 0 0 0 0 0 0 0 0 0 0 0 0 0 0 0 0 0.00323060988143549 0 0 0 0 0 0 0.000597264689029691 0 0 0 0 0 0 0 0 0.000956340045009966 0 0 0 0 0 0 0.000740727411911378 0 0.00073254738645089 0.00210646542340286 0 0 0 0 0 0.000617315213301312 0.00281583240500327 0 0 0 0.00620992083439292 0.00357799105913495 0.017683668551727 0.00258303147380038 0 0 0 0 0 0 0 0 0.0219106432982559 0.00838550772603722 0.00391433435922397 0.0743571934033528 0.0711276910269834 0.0158822891207779 0.102964293980508 0 0.105630992914871 0.0603550212871855 0.00648494805223318 0.0354560476764987 0 0.0241000860582399 0.102699494443767 0 0 0 0 0 0 0 0 0 0 0 0 0 0 0 0 0 0 0 0 0 0 0 0 0 0 0 0 0 0 0 0 0 0 0 0 0 0 0.013300007081166 0.0233086998918877 0.0175570733037362 0 0 0 0.0010201731449899 0 0.0114768817652933 0.00743101035238742 0.129886702802647 0.00301849120373791 0.023343616864941 0.0363695281720626 0.0334961128886604 0.00751161843305504 0.00156582003853878 0.0135662345321265 0.00202777180223557 0
0 0 0 0 0 0 0 0 0 0 0 0 0 0 0 0 0 0 0 0 0 0 0 0 0 0 0 0 0 0 0 0 0 0 0 0 0 0 0 0 0 0 0 0 0 0 0 0 0 0 0 0 0 0 0 0 0 0 0 0 0 0 0 0 0 0 0 0 0 0 0 0 0 0 0 0 0 0 0 0 0 0 0 0 0 0 0 0 0 0 0 0 0 0 0 0 0 0 0 0 0 0 0 0 0 0 0 0 0 0 0 0 0 0 0 0 0 0 0 0 0 0 0 0 0 0 0 0 0 0 0 0 0 0 0 0 0 0 0 0 0 0 0 0 0 0 0 0 0 0 0 0 0 0 0 0 0 0 0 0 0 0 0 0 0 0 0 0 0 0 0 0 0 0 0 0 0 0 0 0 0 0 0 0 0 0 0 0.00129596191620751 0 0.00106008310095943 0 0 0 0 0 0 0 0 0 0 0 0 0 0 0 0 0 0 0 0 0 0 0 0 0 0 0 0 0 0 0 0 0 0 0 0 0 0 0 0 0 0 0 0 0 0.00278115284446676 0.0196003275976527 0 0 0 0 0 0 0 0 0 0.0750422979576072 0.0532205087069403 0.0313881561961081 0.00563701845092051 0.00275380569658786 0.141433130821007 0.21916456123331 0 0.0201312866234156 0.0189300179954484 0.0216386997065527 0.0069153862465253 0.0297795977714222 0.0846685522706881 0 0 0 0 0 0 0 0 0 0 0 0 0 0 0 0 0 0 0 0 0 0 0 0 0 0 0 0 0 0 0 0 0 0 0 0 0 0 0.0432847118613097 0.0196852613704944 0.0404069708329937 0.00194683675199184 0 0 0.00243760807668796 0 0.00844100964152355 0.00573245797275884 0.0440839577272728 0 0.0243066870489578 0.0266910392368144 0.0274402279550377 0.00844250043216526 0.00195921945924833 0.00385779913977711 0.00343904585765969 0.00240412149948646
0 0 0 0 0 0 0 0 0 0 0 0 0 0 0 0 0 0 0 0 0 0 0 0 0 0 0 0 0 0 0 0 0 0 0 0 0 0 0 0 0 0 0 0 0 0 0 0 0 0 0 0 0 0 0 0 0 0 0 0 0 0 0 0 0 0 0 0 0 0 0 0 0 0 0 0 0 0 0 0 0 0 0 0 0 0 0.000330855807359281 0 0 0.000448384505579725 0 0 0 0 0 0 0 0 0 0 0 0 0 0 0 0 0 0 0 0 0 0 0 0 0 0 0 0 0 0 0 0 0 0 0 0 0 0 0 0 0 0 0 0 0 0 0 0 0 0 0 0 0 0 0 0 0 0 0 0 0 0 0 0 0 0 0 0 0 0 0 0 0 0 0 0 0 0 0 0 0 0 0 0 0 0 0 0 0.00159192679482894 0 0 0 0 0 0 0 0 0 0 0 0 0 0 0.00101223156738038 0 0 0.00854090225555711 0 0 0 0 0 0 0 0 0 0 0 0 0 0 0 0.00108217244657429 0 0 0 0 0 0 0.00141329387611872 0 0.00101831995222684 0.0138174271873956 0 0 0 0 0 0.00104272122201705 0.00538347987117526 0 0 0 0.00816570910699225 0.00517097296310423 0.00340160059939819 0 0 0 0 0 0 0.000541254017403421 0.00168729522900913 0.00984091230330413 0.0405519857932381 0.00217313161649995 0 0.0632277977712102 0.0960949376786629 0.112433552640788 0.0245138145242964 0.169590619729079 0.0272634607883293 0 0 0 0 0.0070213867046986 0.0257764697503868 0 0 0 0 0 0 0 0 0 0 0 0 0 0 0 0 0 0 0 0 0 0 0 0 0.0059607328278372 0 0 0 0 0 0 0 0 0 0.00057282716841862 0 0 0 0 0.00835489518873932 0.00713996600998122 0 0 0 0 0.00148925734591092 0.0171398411156113 0.00679039683840903 0.209214489667057 0.00776376219093975 0.00708314750082101 0.0192320035824776 0.061297851210087 0.000916476167474052 0.00240363183528867 0.0115041046483336 0 0
0 0 0 0 0 0 0 0 0 0 0 0 0 0 0 0 0 0 0 0 0 0 0 0 0 0 0 0 0 0 0 0 0 0 0 0 0 0 0 0 0 0 0 0 0 0 0 0 0 0 0 0 0 0 0 0 0 0 0 0 0 0 0 0 0 0 0 0 0 0 0 0 0 0 0 0 0 0 0 0 0 0 0 0 0 0 0 0 0 0 0 0 0 0 0 0 0 0 0 0 0 0 0 0 0 0 0 0 0 0 0 0 0 0 0 0 0 0 0 0 0 0 0 0 0 0 0 0 0 0 0 0 0 0 0 0 0 0 0 0 0 0 0 0 0 0 0 0 0 0 0 0 0 0 0 0 0 0 0 0 0 0 0 0 0 0 0 0 0 0 0 0 0 0 0 0 0 0 0 0 0 0 0 0 0 0 0 0 0 0 0 0 0 0 0 0 0 0 0 0 0 0 0 0 0 0 0 0 0 0 0 0 0 0 0 0 0 0 0 0 0 0 0 0 0 0 0 0 0 0 0 0 0 0 0 0.105939837170991 0.0761654339894712 0 0 0 0 0 0 0 0 0 0.269681417060381 0.209776125955182 0.0671961486510548 0 0 0.033739567516632 0.0327214323789481 0.046036029924516 0 0 0.0942776021700381 0 0 0 0 0 0 0 0 0 0 0 0 0 0 0 0 0 0 0 0 0 0 0 0 0 0 0 0 0 0 0 0 0 0 0 0 0 0 0 0 0 0 0 0.0644664051827854 0 0 0 0 0 0 0 0 0 0 0 0 0 0 0 0 0
0 0 0 0 0 0 0 0 0 0 0 0 0 0 0 0 0 0 0 0 0 0 0 0 0 0 0 0 0 0 0 0 0 0 0 0 0 0 0 0 0 0 0 0 0 0 0 0 0 0 0 0 0 0 0 0 0 0 0 0 0 0 0 0 0 0 0 0 0 0 0 0 0 0 0 0 0 0 0 0 0 0 0 0 0 0 0 0 0 0 0 0 0 0 0 0 0 0 0 0 0 0 0 0 0 0 0 0 0 0 0 0 0 0 0 0 0 0 0 0 0 0 0 0 0 0 0 0 0 0 0 0 0 0 0 0 0 0 0 0 0 0 0 0 0 0 0 0 0 0 0 0 0 0 0 0 0 0 0 0 0 0 0 0 0 0 0 0 0 0 0 0 0 0 0 0 0 0 0 0 0 0 0 0 0 0 0 0 0 0 0 0 0 0 0 0 0 0 0 0 0 0 0 0.00448636173740161 0.00291420706483278 0 0 0 0 0 0 0 0 0 0 0 0 0 0 0 0 0 0 0 0 0 0 0 0 0 0 0 0 0 0 0.165201016197097 0.0476391006117381 0 0 0 0 0 0 0 0 0.00548662382730287 0.102477124549539 0.00889456451684556 0.086320967553152 0.00718953926478524 0 0.131234828935295 0.208880416983228 0.0614411866415843 0 0.110075362979347 0 0 0.0184915155977082 0.0295623607488181 0 0 0 0 0 0 0 0 0 0 0 0 0 0 0 0 0 0 0 0 0 0 0 0 0 0 0 0 0 0 0 0 0 0 0 0 0 0 0 0 0.00970482279132532 0 0 0 0 0 0 0 0 0 0 0 0 0 0 0 0 0
0.000420204382336652 0 0 0 0 0.000671187885855291 0 0 0 0 0.000256866976681412 0 0 0 0 0.000901226974272511 0 0 0 0 0 0 0 0 0 0 0 0 0 0 0 0.00161992689794025 0.00382686427337366 0.0264603301048705 0.00582507500584961 0 0 0 0 0 0 0 0 0 0.000293717708957688 0 0.0177917847464013 0 0 0 0.0083222795491135 0 0 0 0.02176350833848 0 0.000554027687745245 0.00261113333785401 0 0 0 0.000264759673929138 0 0 0 0 0 0 0 0 0 0.00952786892439485 0 0 0 0.000157365920802735 0 0 0 0 0 0.000240642515977464 0.000965986326971622 0.000869562996516639 0 0 0.00108080743048562 0 0 0.000740132279115923 0 0 0 0 0 0.000405740915732532 0 0 0 0 0.0341618865003378 0.067719177548582 0 0 0 0 0 0 0 0 0 0 0 0 0 0 0 0 0 0 0 0 0 0 0 0 0 0.00142106825345163 0 0 0.00205930537040451 0 0 0.000623271301783076 0 0 0.000842471832807508 0.000930742604079266 0 0.0349147210728537 0.00385813696573744 0 0 0 0.00298742755722243 0 0 0.037237929447332 0 0 0.00714842842036652 0.000548426967450753 0 0.00279614834212231 0.0522023507875555 0 0 0 0 0 0 0 0 0 0 0 0 0 0 0.00317317502022593 0 0.00412430649144507 0 0 0 0 0 0.000761789259325858 0 0 0 0 0 0 0 0 0 0.023766790217402 0.0374255112827955 0.0291340477469473 0 0.0035868644711292 0 0 0 0.00255642124215071 0 0.00146542858752194 0 0 0 0.000713833599317793 0 0 0.000994270408277881 0 0.000277265720435518 0 0 0 0 0 0.00025635749524186 0 0 0 0 0 0 0 0 0 0 0.000352609666206039 0 0 0 0 0 0 0 0 0 0 0 0 0.00458954618420736 0 0 0 0.000454090480272491 0.00198592438668248 0.00294719337502266 0 0.00090701675428151 0.000382231937812453 0.0108450306037959 0 0 0 0.0144663847476559 0 0 0.00208274145279372 0 0 0 0 0.00307968098341347 0.00586938530850609 0 0 0 0 0 0 0 0 0 0 0 0 0 0 0 0 0 0 0 0 0 0 0 0.00580580590971559 0.0026428844860221 0 0 0 0 0 0 0 0 0 0.00108586069466954 0.000292253056675276 0 0.0118374742175227 0.0204497892547546 0.0965930744666022 0.046183375362329 0.00385822456779717 0 0.0246334498533407 0.0300723857099645 0.00654884070249327 0.00465892606928697 0 0.00139886258882166 0 0.0101349920199076 0.00322279690322466 0 0.057694648347448 0.0042410515086081 0.00236644362874892 0.0265288357493146 0.128529633654141
0 0 0 0 0 0 0 0 0 0 0 0 0 0 0 0 0 0 0 0 0 0 0 0 0 0 0 0 0 0 0 0 0 0 0 0 0 0 0 0 0 0 0 0 0 0 0 0 0 0 0 0 0 0 0 0 0 0 0 0 0 0 0 0 0 0 0 0 0 0 0 0 0 0 0 0 0 0 0 0 0 0 0 0 0 0 0 0 0 0 0 0 0 0 0 0 0 0 0 0 0 0.0120956523350235 0 0 0 0 0 0 0 0 0 0 0 0 0 0 0 0 0 0 0 0 0 0 0 0 0 0 0 0 0 0 0 0 0 0 0 0 0 0.0025623945405101 0 0 0 0 0 0 0 0.00217334444189111 0 0 0.00442686443979053 0 0 0 0.00417275274463018 0 0 0 0 0 0 0 0 0 0 0 0 0 0 0 0 0 0 0 0 0 0 0 0 0 0 0 0 0 0 0 0 0 0 0 0 0 0 0 0 0 0 0 0 0 0 0 0 0 0 0 0 0 0 0 0 0 0 0 0 0 0 0 0 0 0 0 0 0 0 0 0 0 0 0 0 0 0 0 0 0.00750957013050816 0.0124830876448853 0 0 0 0 0 0 0 0 0.00327572867654007 0.0834398340090345 0.0133088502925714 0.0196884648855194 0.0104779515660641 0.0196433357436132 0.0771180146512273 0.135172964946435 0.0805028222044427 0.0140154071731801 0 0.0176050130609592 0.027642612808098 0 0.224383373949737 0 0 0 0 0 0 0 0 0 0 0 0 0 0 0 0 0 0 0 0 0 0 0 0 0 0 0 0 0 0 0 0 0 0 0 0 0 0 0.102050856413255 0.00918454159393086 0.0623452611574178 0 0 0 0 0 0 0 0 0 0.0547213005907349 0 0 0 0 0 0 0
0 0 0 0 0 0 0 0 0 0 0 0 0 0 0 0 0 0 0 0 0 0 0 0 0 0 0 0 0 0 0 0 0 0 0 0 0 0 0 0 0 0 0 0 0 0 0 0 0 0 0 0 0 0 0 0 0 0 0 0 0 0 0 0 0 0 0 0 0 0 0 0 0 0 0 0 0 0 0 0 0 0 0 0 0 0 0 0 0 0 0 0 0 0 0 0 0 0 0 0 0 0.00845649543787923 0 0 0 0 0 0 0 0 0 0 0 0 0 0 0 0 0 0 0 0 0 0 0 0 0 0 0 0 0 0 0 0 0 0 0 0 0 0.001993651612656 0 0 0 0 0 0 0 0.00175293552392989 0 0 0.00315388465011562 0 0 0 0.00367921792410246 0 0 0 0 0 0 0 0 0 0 0 0 0 0 0 0 0 0 0 0 0 0 0 0 0 0 0 0 0 0 0 0 0 0 0 0 0 0 0 0 0 0 0 0 0 0 0 0 0 0 0 0 0 0 0 0 0 0 0 0 0 0 0 0 0 0 0 0 0 0 0 0 0 0 0 0 0 0 0 0 0.0195990697575741 0.0138334827154835 0 0 0 0 0 0 0 0 0.00145645087411089 0.0628667306682071 0.00708897348387732 0.0149042453574165 0.0115033575965033 0 0.0585330081561606 0.224503523617373 0.0892068125126319 0.0200534857601153 0 0.0109694932510489 0.0205328667796027 0.0874529136784103 0 0 0 0 0 0 0 0 0 0 0 0 0 0 0 0 0 0 0 0 0 0 0 0 0 0 0 0 0 0 0 0 0 0 0 0 0 0 0 0.0746603855754845 0.0130869895142639 0.0454190820421762 0 0 0 0 0.00337049637850106 0.0207166484596692 0 0.0352386536680562 0 0.017543913517379 0.0481175503662707 0.0596611464507132 0 0 0.0206445346702877 0 0
0 0 0 0 0 0 0 0 0 0 0 0 0.00731716964804789 0 0 0 0 0 0 0 0 0 0 0 0 0 0 0 0 0 0 0 0 0 0 0 0 0 0 0 0 0 0 0 0 0 0 0 0 0 0 0 0 0 0 0.0504601820722016 0 0 0 0 0 0 0 0 0 0 0 0.00720965721588124 0 0 0 0.0200668226179232 0 0 0 0 0 0 0 0 0 0 0 0 0 0 0 0 0 0 0 0 0 0 0 0 0 0 0 0 0 0 0 0 0.0882801247204057 0 0 0 0 0.0250295258652899 0 0 0.0151420251288768 0 0.0402591660650027 0 0 0 0.0656897622150331 0 0 0 0 0 0 0 0 0 0 0 0 0 0 0 0 0 0 0 0 0 0 0 0 0 0 0 0 0 0 0 0 0 0 0 0 0 0.0123018615778301 0 0 0 0 0 0 0 0 0 0 0.116768842308608 0 0 0 0 0 0 0 0 0.00987402154211008 0.00943093433671951 0 0 0 0 0 0 0 0 0 0 0 0 0 0 0 0 0 0 0 0 0 0 0 0 0 0 0 0 0 0.0727285739206415 0 0 0 0 0 0 0 0 0 0 0 0 0 0 0 0 0 0 0 0 0 0 0 0 0 0 0 0 0 0 0 0 0 0 0 0 0 0 0 0 0 0 0 0 0 0 0 0 0 0 0 0 0 0.0193613058883196 0 0.0576575704129384 0 0 0 0 0 0 0 0.252227832080064 0.0992655404457506 0 0.0309290819383559 0 0 0 0 0 0 0 0 0 0 0 0 0 0 0 0 0 0 0 0 0 0 0 0 0 0 0 0 0 0 0 0 0 0 0 0 0 0 0 0 0 0 0
0 0 0 0 0 0 0 0 0 0 0 0 0 0 0 0 0 0 0 0 0 0 0 0 0 0 0 0 0 0 0 0 0 0 0 0 0 0 0 0 0 0 0 0 0 0 0 0 0 0 0 0 0 0 0 0 0 0 0 0 0 0 0 0 0 0 0 0 0 0 0 0 0 0 0 0 0 0 0 0 0 0 0 0 0 0 0 0 0 0 0 0 0 0 0 0 0 0 0 0 0 0 0 0 0 0 0 0 0 0 0.0189366722938949 0 0 0 0 0 0 0 0 0 0 0.00876948915428423 0 0 0 0 0 0 0 0 0 0 0 0 0 0 0 0 0 0 0 0 0 0 0 0 0 0 0 0 0 0 0 0 0 0 0 0 0 0 0 0 0 0 0 0 0 0 0 0 0 0 0 0 0 0 0 0 0.0318103520815169 0 0 0 0 0 0 0 0 0 0 0 0 0 0 0 0 0 0 0 0 0 0 0 0 0 0 0 0 0.0595251843990582 0 0 0 0 0 0 0 0 0 0 0 0 0 0 0 0 0 0 0 0 0 0 0 0 0 0 0 0 0 0 0 0 0 0 0 0 0 0 0 0 0 0 0 0 0 0 0 0 0 0 0 0 0.0554335126392119 0 0 0 0 0 0.0150578959035629 0 0 0 0 0 0.227013556578517 0.136905653794551 0.335773904107269 0.110773779048134 0 0 0 0 0 0 0 0 0 0 0 0 0 0 0 0 0 0 0 0 0 0 0 0 0 0 0 0 0 0 0 0 0 0 0 0 0 0 0 0 0 0
0 0 0 0 0 0 0 0 0 0 0 0 0 0 0 0 0 0 0 0 0 0 0.00700663849103408 0 0 0 0.06295325973851 0.00983609240499883 0 0 0 0 0 0 0 0 0 0 0 0 0 0 0 0 0 0 0 0 0 0 0 0 0 0.00373265493447267 0 0 0 0 0 0 0 0 0 0 0 0 0 0 0 0 0 0 0 0 0 0 0 0 0 0 0 0 0 0 0 0 0 0 0 0 0 0 0 0 0 0 0 0 0 0 0 0 0 0 0 0 0 0.0208106160433997 0.00740310056146973 0 0 0 0.00334706651206175 0 0 0 0.0393357270638496 0.0620279442586927 0.0318603418211272 0.0348127529671812 0.0444418601622699 0 0.039072515366912 0.0150058668930684 0 0 0 0 0 0.00191337491049158 0 0 0 0 0 0 0 0 0 0 0 0 0 0 0 0 0 0 0 0 0 0 0 0 0 0 0 0 0 0 0 0 0 0 0 0 0 0.179841664657971 0 0.00845077289024856 0.00566741316237906 0 0 0.0136909431933531 0 0 0 0 0 0 0 0 0 0 0 0 0 0.0213856293549147 0 0 0 0 0 0 0 0 0 0 0 0 0 0 0 0 0 0 0 0 0 0 0 0 0 0 0 0 0 0 0 0 0 0 0 0 0 0 0 0 0 0 0 0 0 0 0 0 0 0 0 0 0 0 0 0 0 0 0 0 0 0 0 0 0 0 0 0 0 0 0 0 0 0 0 0.0766875707679754 0.228955512764576 0 0 0.0449885040765424 0 0.0367721770025008 0 0 0 0 0 0 0 0 0 0 0 0 0 0 0 0 0 0 0 0 0 0 0 0 0 0 0 0 0 0 0 0 0 0 0 0 0 0 0 0 0 0 0 0 0 0 0 0
0 0 0 0 0 0 0 0 0 0 0 0 0.0515647631963256 0 0 0 0 0 0 0 0 0 0 0 0 0 0 0 0 0 0 0 0 0 0 0 0 0 0 0 0 0 0 0 0 0 0 0 0 0 0 0 0 0 0 0 0 0 0 0 0 0 0 0 0 0 0 0 0 0 0 0 0 0 0 0 0 0 0 0 0 0 0 0 0 0 0 0 0 0 0 0 0 0 0 0 0 0 0 0 0 0 0 0 0 0.0087359760485795 0.00430376335310159 0 0 0 0.00304200952180758 0 0 0 0.0908105899259199 0 0.00356061650908629 0 0.121220612358376 0.00390555123340403 0 0.0477662356434322 0 0 0 0 0 0 0 0 0 0 0 0 0 0 0 0 0 0 0 0 0 0 0 0 0 0 0 0 0 0 0 0 0 0 0 0 0 0 0 0 0 0 0 0 0 0.461305801941766 0 0 0 0 0 0 0 0 0 0 0.00517542702355982 0 0 0 0 0.00784620971814555 0 0 0 0 0 0 0 0 0 0 0 0 0 0 0 0 0 0 0 0 0 0 0 0.00633689439560766 0 0 0 0 0 0 0 0 0 0 0 0 0 0 0 0 0 0 0 0 0 0 0 0 0 0 0 0 0 0 0 0 0 0 0 0 0 0 0 0 0 0 0 0 0 0 0 0 0 0 0 0 0.0480994274384896 0 0.0943309232510983 0 0 0 0 0 0 0 0 0.0290607096576024 0.0129344887836988 0 0 0 0 0 0 0 0 0 0 0 0 0 0 0 0 0 0 0 0 0 0 0 0 0 0 0 0 0 0 0 0 0 0 0 0 0 0 0 0 0 0 0 0 0
0 0 0 0 0 0 0 0 0 0 0 0 0 0 0 0 0 0 0 0 0 0 0.048136223980784 0 0 0 0.0931764568630682 0 0 0 0 0 0 0 0 0 0 0 0 0 0 0 0 0 0 0 0 0 0.00765505198242827 0 0 0 0 0 0 0 0 0 0 0 0 0 0 0 0 0 0 0 0 0 0 0 0 0 0 0 0 0 0 0 0 0 0 0 0 0 0 0 0 0 0 0 0 0 0 0 0 0 0 0 0 0 0 0 0 0 0 0 0 0 0 0 0 0 0 0 0 0.0370477306137808 0 0.00946395262090842 0.0540619265767225 0 0 0 0 0 0 0 0.0218633485320125 0 0 0 0 0 0 0 0 0 0 0 0 0 0 0 0 0 0 0 0 0 0 0 0 0 0 0 0 0 0 0 0 0 0 0 0 0 0 0.328950175023428 0.0160661348626914 0.0745567711718678 0 0.00805552836751112 0 0.0176700344166606 0 0 0 0 0 0 0 0 0 0 0 0 0 0.0357423355415403 0 0 0 0 0 0 0 0 0 0 0 0 0 0 0 0 0 0 0 0.0108257627383231 0 0 0 0 0 0 0 0 0 0 0 0 0 0 0 0 0 0 0 0 0 0 0 0 0 0 0 0 0 0 0 0 0 0 0 0 0 0 0 0 0 0 0 0 0 0 0 0 0 0 0 0 0 0 0.215205035491786 0 0 0 0 0.0215235312164874 0 0 0 0 0 0 0 0 0 0 0 0 0 0 0 0 0 0 0 0 0 0 0 0 0 0 0 0 0 0 0 0 0 0 0 0 0 0 0 0 0 0 0 0 0 0 0 0 0 0
0 0 0 0 0 0 0 0 0 0 0 0 0 0 0 0 0 0 0 0 0 0 0 0 0 0 0 0 0 0 0 0 0 0 0 0 0 0 0 0 0 0 0 0 0 0 0 0 0 0 0 0 0 0 0 0 0 0 0 0 0 0 0 0 0 0 0 0 0 0 0 0 0 0 0 0 0 0 0 0 0 0 0 0 0 0 0 0 0 0 0 0 0 0 0 0 0 0 0 0 0 0 0 0 0 0 0 0.019945832034865 0 0 0 0 0 0 0 0 0.0102594011243353 0.0173790750651699 0 0 0 0 0 0 0 0 0 0 0 0 0 0 0 0 0 0 0 0 0 0 0 0 0 0 0 0 0 0 0 0 0 0 0 0 0 0 0 0 0 0 0 0 0 0 0 0 0 0 0 0 0 0 0 0 0 0 0 0 0 0 0 0 0 0 0 0 0 0 0 0 0 0 0 0 0 0 0 0 0 0 0 0 0 0 0 0 0 0 0 0 0 0 0 0 0 0.00961359567019644 0 0 0 0 0 0 0 0 0 0 0 0 0 0 0 0 0 0 0 0 0 0 0 0 0 0 0 0 0 0 0 0 0 0 0 0 0 0 0 0 0 0 0 0 0 0 0 0 0 0 0 0 0 0 0 0 0 0.117606692530529 0.0351277757287007 0 0.452005989475821 0.116106671452805 0 0 0.221954966917578 0 0 0 0 0 0 0 0 0 0 0 0 0 0 0 0 0 0 0 0 0 0 0 0 0 0 0 0 0 0 0 0 0 0 0 0 0
0 0 0 0 0 0 0 0 0 0 0 0 0 0 0 0 0 0 0 0 0 0 0 0 0 0 0 0 0 0 0 0 0 0 0 0 0 0 0 0 0 0 0 0 0 0 0 0 0 0 0 0 0 0 0 0 0 0 0 0 0 0 0 0 0 0 0 0 0 0 0 0 0 0 0 0 0 0 0 0 0 0 0 0 0 0 0 0 0 0 0 0 0 0 0 0 0 0 0 0 0 0 0 0 0 0 0 0.275666147707928 0 0 0 0 0 0 0 0 0 0.168827126243203 0 0 0 0 0.145282119085188 0.157467256835751 0 0 0 0 0 0 0 0 0 0 0 0 0 0 0 0 0 0 0 0 0 0 0 0 0 0 0 0 0 0 0 0 0 0 0 0 0 0 0 0 0 0 0 0 0 0 0 0 0 0 0 0 0 0 0 0 0 0 0 0 0 0 0 0 0 0 0 0 0 0 0 0 0 0 0 0 0 0 0 0 0 0 0 0 0 0 0 0 0 0 0 0 0 0 0 0 0 0 0 0 0 0 0 0 0 0 0 0 0 0 0 0 0 0 0 0 0 0 0 0 0 0 0 0 0 0 0 0 0 0 0 0 0 0 0 0 0 0.0572310546032695 0 0 0 0 0 0.19552629552466 0 0 0 0 0 0 0 0 0 0 0 0 0 0 0 0 0 0 0 0 0 0 0 0 0 0 0 0 0 0 0 0 0 0 0 0 0 0 0 0 0 0 0 0 0 0 0 0 0 0
0 0 0 0 0 0 0 0 0 0 0 0 0 0 0 0 0 0 0 0 0 0 0 0 0 0 0 0.00892057381140221 0 0 0 0 0 0 0 0 0 0 0 0 0 0 0 0 0 0 0 0 0 0 0 0 0 0 0 0 0 0 0 0 0 0 0 0 0 0 0 0 0 0 0 0 0 0 0 0 0 0 0 0 0 0 0 0 0 0 0 0 0 0 0 0 0 0 0 0 0 0 0 0 0 0 0 0 0 0.0138169175650271 0.0169576372442394 0.154734309264638 0 0 0 0 0 0 0 0 0.183271555832987 0.130339545114578 0.0320230486014396 0.0458310695977863 0.0322698404709647 0 0.00870844779996491 0.0375002031446463 0 0 0 0 0 0 0 0 0 0 0 0 0 0 0 0 0 0 0 0 0 0 0 0 0 0 0 0 0 0 0 0 0 0 0 0 0 0 0 0 0.0358188794880028 0 0 0.0766050787225053 0 0 0 0 0 0 0 0 0 0 0 0 0 0 0 0 0 0 0 0 0 0 0 0 0 0 0 0 0 0 0 0 0 0 0 0 0 0 0 0 0 0 0 0 0 0 0 0 0 0 0 0 0 0 0 0 0 0 0 0 0 0 0 0 0 0 0 0 0 0 0 0 0 0 0 0 0 0 0 0 0 0 0 0 0 0 0 0 0 0 0 0 0 0 0.111347608466659 0 0.0566750016574535 0 0.0301601687059699 0 0 0 0 0 0 0 0 0 0 0 0 0 0 0.0250201145117355 0 0 0 0 0 0 0 0 0 0 0 0 0 0 0 0 0 0 0 0 0 0 0 0 0 0 0 0 0 0 0 0 0 0 0 0
0 0 0 0 0 0 0 0 0 0 0 0 0 0 0 0 0 0 0 0 0 0 0 0 0 0 0.0270845294726664 0.0364098076168958 0 0 0 0 0 0 0 0 0 0 0 0 0 0 0 0 0 0 0 0 0 0 0 0 0 0 0 0 0 0 0 0.17076145466582 0 0 0 0 0 0 0 0 0 0 0 0 0 0 0 0 0 0 0 0 0 0 0 0 0 0 0 0 0 0 0 0 0 0 0 0 0 0 0 0 0 0 0 0 0 0 0 0 0 0 0 0 0 0 0 0 0 0 0 0 0 0 0.22714394478949 0 0 0 0 0 0 0 0 0 0 0 0 0 0 0 0 0 0 0 0 0 0 0 0 0 0 0 0 0 0 0 0 0 0 0 0 0 0 0 0 0 0 0 0 0 0 0 0 0 0 0 0 0 0 0 0 0 0 0 0 0 0 0 0 0 0 0 0 0 0 0 0 0 0 0 0 0.118499676771728 0 0 0 0 0 0.0764349035909129 0 0 0 0.0989121481827453 0 0 0 0 0 0 0 0 0 0 0 0 0 0 0 0 0 0 0 0 0 0 0 0 0 0 0 0 0 0 0 0 0 0 0 0 0 0 0 0 0 0 0 0 0 0 0 0 0 0 0 0 0 0 0 0 0 0 0 0.135272281002963 0 0 0 0 0 0 0 0 0 0 0.109481253906778 0 0 0 0 0 0 0 0 0 0 0 0 0 0 0 0 0 0 0 0 0 0 0 0 0 0 0 0 0 0 0 0 0 0 0 0 0
0 0 0 0 0 0 0 0 0 0 0 0 0 0 0 0 0 0 0 0 0 0 0 0 0 0 0 0.0496023778729718 0 0 0 0 0 0 0 0 0 0 0 0 0 0 0 0 0 0 0 0 0 0 0 0 0 0 0 0 0 0 0 0.150276513511449 0 0 0 0 0 0 0 0 0 0 0 0 0 0 0 0 0 0 0 0 0 0 0 0 0 0 0 0 0 0 0 0 0 0 0 0 0 0 0 0 0 0 0 0 0 0 0 0 0 0 0 0 0 0 0 0 0 0 0 0 0 0 0.252926460342946 0 0 0 0 0 0 0 0 0 0 0 0 0 0 0 0 0 0 0 0 0 0 0 0 0 0 0 0 0 0 0 0 0 0 0 0 0 0 0 0 0 0 0 0 0 0 0 0 0 0 0 0 0 0 0 0 0 0 0 0 0 0 0 0 0 0 0 0 0 0 0 0 0 0 0 0 0 0 0 0 0 0 0 0 0 0 0 0 0 0 0 0 0 0 0 0 0 0 0 0 0 0 0 0 0 0 0 0 0 0 0 0 0 0 0 0 0 0 0 0 0 0 0 0 0 0 0 0 0 0 0 0 0 0 0 0 0 0 0 0.424873098978295 0 0 0 0 0 0.122321549294338 0 0 0 0 0 0 0 0 0 0 0 0 0 0 0 0 0 0 0 0 0 0 0 0 0 0 0 0 0 0 0 0 0 0 0 0 0 0 0 0 0 0 0 0 0 0 0 0 0
0 0 0 0 0 0 0 0 0 0 0 0 0 0 0 0 0 0 0 0 0 0 0 0 0 0 0.0144525847751658 0 0 0 0 0 0 0 0 0 0 0 0 0 0 0 0 0.0411529686042231 0 0 0 0 0 0 0 0 0 0 0 0 0 0 0 0 0 0 0 0 0 0 0 0 0 0 0 0 0 0 0 0 0 0 0 0 0 0 0 0 0 0 0 0 0 0 0 0 0 0 0 0 0 0 0 0 0 0 0 0 0 0 0 0 0 0 0 0 0 0 0 0 0 0 0 0 0 0 0 0 0 0 0 0 0 0 0 0 0 0 0 0 0 0 0 0 0 0 0 0 0 0 0 0 0 0 0 0 0 0 0 0 0 0 0 0 0 0 0 0 0 0 0 0 0.0749403507726799 0 0 0 0.207466379917828 0.132407196725669 0 0 0 0 0 0 0 0 0 0 0 0 0 0 0 0 0 0 0 0 0 0 0 0 0 0 0 0 0 0 0 0 0 0 0 0.31771721582999 0.103042982312435 0 0 0 0 0 0 0 0 0 0 0 0 0 0 0 0 0 0 0 0 0 0 0 0 0 0 0 0 0 0 0 0 0 0 0 0 0 0 0 0 0 0 0 0 0 0 0 0 0 0 0 0 0 0 0 0 0 0 0 0 0 0 0 0 0 0 0 0 0 0.108820321062009 0 0 0 0 0 0 0 0 0 0 0 0 0 0 0 0 0 0 0 0 0 0 0 0 0 0 0 0 0 0 0 0 0 0 0 0 0
0 0 0 0 0 0 0 0 0 0 0 0 0 0 0 0 0 0 0 0 0 0 0 0 0 0 0 0 0 0 0 0 0 0 0 0 0 0 0 0 0 0 0 0 0 0 0 0 0 0 0 0 0 0 0 0 0 0 0 0 0 0 0 0 0 0 0 0 0 0 0 0 0 0 0 0 0 0 0 0 0 0 0 0 0 0 0 0 0 0 0 0 0 0 0 0 0 0 0 0 0 0 0 0 0.0197342597051969 0 0 0 0 0 0 0 0 0 0 0 0 0 0 0 0 0 0 0 0 0 0 0 0 0 0 0 0 0 0 0 0 0 0 0 0 0 0 0 0 0 0 0 0 0 0 0 0 0 0 0 0 0 0 0 0 0 0 0 0 0 0 0 0 0 0 0 0 0 0 0 0 0 0 0 0 0 0 0 0 0 0 0 0 0 0 0 0 0 0 0 0 0 0 0 0 0 0 0 0 0 0 0.108137728143749 0 0 0 0.0256622581598849 0 0 0.0133885975834886 0.00448300474199282 0 0 0 0 0 0 0 0 0 0 0 0 0 0 0 0 0 0 0 0 0 0 0 0 0 0 0 0 0 0 0 0 0 0 0 0 0 0 0 0 0 0 0 0 0.164549717565249 0 0 0.0227261977294559 0 0 0 0 0 0 0 0 0.331115796539508 0.157725854048315 0.132628086325275 0 0 0 0 0 0 0 0 0 0 0 0 0 0 0 0 0 0 0 0 0 0 0 0 0 0 0 0.0198484994578851 0 0 0 0 0 0 0 0 0 0 0 0 0 0 0
0 0 0 0 0 0 0 0 0 0 0 0 0 0 0 0 0 0 0 0 0 0 0 0 0 0 0 0 0 0 0 0 0 0 0 0 0 0 0 0 0 0 0 0 0 0 0 0 0 0 0 0 0 0 0 0 0 0 0 0 0 0 0 0 0 0 0 0 0 0 0 0 0 0 0 0 0 0 0 0 0 0 0 0 0 0 0 0 0 0 0 0 0 0 0 0 0 0 0 0 0 0 0 0 0 0 0 0 0 0 0 0 0 0 0 0 0 0 0 0 0 0 0 0 0 0 0 0 0 0 0 0 0 0 0 0 0 0 0 0 0 0 0 0 0 0 0 0 0 0 0 0 0 0 0 0 0 0 0 0 0 0 0 0 0 0 0 0 0 0 0 0 0 0 0 0 0.0413944108458269 0 0 0 0 0 0 0 0 0 0 0 0 0 0 0 0 0 0 0 0 0 0 0 0 0 0 0 0 0 0 0 0 0 0 0.0194227237572981 0 0 0 0.0222787071171412 0.0347369345557213 0 0 0 0.0112574963411707 0 0 0 0 0.0189248667888274 0.0594833914060131 0 0 0 0 0 0 0 0 0 0 0 0 0 0 0 0 0 0 0 0 0 0 0 0 0 0 0 0 0 0 0 0 0 0.0462726894700926 0.0369607070722775 0 0.00722756374760422 0 0 0 0 0 0 0 0.236593057659232 0 0.340815648993897 0.08503469030172 0.0100723985002152 0 0 0 0 0 0 0 0 0 0 0 0 0 0 0 0 0 0 0 0 0 0 0 0 0 0 0.0295247134429623 0 0 0 0 0 0 0 0 0 0 0 0 0 0 0
0 0 0 0 0 0 0 0 0 0 0 0 0 0 0 0 0 0 0 0 0 0 0 0 0 0 0 0 0 0 0 0 0 0 0 0 0 0 0 0 0 0 0 0 0 0 0 0 0 0 0 0 0 0 0 0 0 0 0 0 0 0 0 0 0 0 0 0 0 0 0 0 0 0 0 0 0 0 0 0 0 0 0 0 0 0 0 0 0 0 0 0 0 0 0 0 0 0 0 0 0 0 0 0 0 0 0 0 0 0 0 0 0 0 0 0 0 0 0 0 0 0 0 0 0 0 0 0 0 0 0 0 0 0 0 0 0 0 0 0 0 0 0 0 0 0 0 0 0 0 0 0 0 0 0 0 0 0 0 0 0 0 0 0 0 0.00794147847464882 0 0 0 0 0 0 0 0 0.00492387656819956 0 0.0608542614452079 0 0 0 0 0 0 0 0 0 0 0 0 0 0 0 0 0 0 0 0 0 0 0 0 0 0 0 0 0 0 0 0.00286041321559869 0 0 0.0209780266119964 0 0 0 0.00878134120406259 0.00715298879137065 0 0 0 0.00615820169872777 0 0 0 0 0.01455596687178 0.0240853884687002 0 0 0 0 0 0 0 0 0 0 0 0 0 0 0 0 0 0 0 0 0 0 0 0 0 0 0 0 0 0 0 0 0 0 0.0111373898475987 0 0 0 0.0178372020904902 0 0 0 0 0 0.0563116878293227 0.170291545832776 0 0.0359674229340464 0.155065228368118 0.119031466918024 0.179883820974564 0.0726585722640311 0.00388552733253435 0.00908684211995737 0 0.00453769093766092 0 0 0 0 0 0 0 0 0 0 0 0 0 0 0 0 0 0 0 0.0060136592005834 0 0 0 0 0 0 0 0 0 0 0 0 0 0 0
0 0 0 0 0 0 0 0 0 0 0 0 0 0 0 0 0 0 0 0 0 0 0 0 0 0 0 0 0 0 0 0 0 0 0 0 0 0 0 0 0 0 0 0 0 0 0 0 0 0 0 0 0 0 0 0 0 0 0 0 0 0 0 0 0 0 0 0 0 0 0 0 0 0 0 0 0 0 0 0 0 0 0 0 0 0 0 0 0 0 0 0 0 0 0 0 0 0 0 0 0 0 0 0 0 0 0 0 0 0 0 0 0 0 0 0 0 0 0 0 0 0 0 0 0 0 0 0 0 0 0 0 0 0 0 0 0 0 0 0 0 0 0 0 0 0 0 0 0 0 0 0 0 0 0 0 0 0 0 0 0 0 0 0 0 0 0 0 0 0 0 0 0 0 0 0 0 0 0 0 0 0 0 0 0 0 0 0 0 0 0 0 0 0 0 0 0 0 0 0 0 0 0 0 0 0 0 0.0719055063944683 0 0 0 0 0 0 0 0 0 0 0 0 0 0 0 0 0 0 0 0 0 0 0 0 0 0 0 0 0 0 0 0 0 0 0 0 0 0 0 0 0 0 0 0 0 0 0 0 0 0 0 0 0.0296579338557854 0.112456108441595 0 0 0 0.0219340798331249 0 0 0 0 0 0.194941916939632 0.174921731046738 0.148075563435331 0 0.0570885827503155 0.18901857730301 0 0 0 0 0 0 0 0 0 0 0 0 0 0 0 0 0 0 0 0 0 0 0 0 0 0 0 0 0 0 0 0 0 0 0 0 0 0 0 0 0
0 0 0 0 0 0 0 0 0 0 0 0 0 0 0 0 0 0 0 0 0 0 0 0 0 0 0 0 0 0 0 0 0 0 0 0 0 0 0 0 0 0 0 0 0 0 0 0 0 0 0 0 0 0 0 0 0 0 0 0 0 0 0 0 0 0 0 0 0 0 0 0 0 0 0 0 0 0 0 0 0 0 0 0 0 0 0 0 0 0 0 0 0 0 0 0 0 0 0 0 0 0 0 0 0 0 0 0 0 0 0 0 0 0 0 0 0 0 0 0 0 0 0 0 0 0 0 0 0 0 0 0 0 0 0 0 0 0 0 0 0 0 0 0 0 0 0 0 0 0 0 0 0 0 0 0 0 0 0 0 0 0 0 0 0 0 0 0 0 0 0 0 0 0 0 0 0.0182996992067504 0 0 0 0 0 0 0 0 0 0 0 0 0 0 0 0 0 0 0 0 0 0 0 0 0 0 0 0 0 0 0 0.0101136593914282 0 0 0 0 0 0 0 0 0 0 0 0 0 0 0 0 0 0 0 0 0 0 0 0 0 0 0 0 0 0 0 0 0 0 0 0 0 0 0 0 0 0 0 0 0 0 0 0 0 0 0 0 0.020674868885796 0 0 0 0 0 0 0 0 0 0 0.0115464961138967 0.355760868805428 0.0318140488390155 0 0.153639681093112 0.199072149800027 0.199078527864547 0 0 0 0 0 0 0 0 0 0 0 0 0 0 0 0 0 0 0 0 0 0 0 0 0 0 0 0 0 0 0 0 0 0 0 0 0 0 0
0 0 0 0 0 0 0 0 0 0 0 0 0 0 0 0 0 0 0 0 0 0 0 0 0 0 0 0 0 0 0 0 0 0 0 0 0 0 0 0 0 0 0 0 0 0 0 0 0 0 0 0 0 0 0 0 0 0 0 0 0 0 0 0 0 0 0 0 0 0 0 0 0 0 0 0 0 0 0 0 0 0 0 0 0 0 0 0 0 0 0 0 0 0 0 0 0 0 0 0 0 0 0 0 0 0 0 0 0 0 0 0 0 0 0 0 0 0 0 0 0 0 0 0 0 0 0 0 0 0 0 0 0 0 0 0 0 0 0 0 0 0 0 0 0 0 0 0 0 0 0 0 0 0 0 0 0 0 0 0 0 0 0 0 0 0 0 0 0 0 0 0 0 0 0.00886179560646845 0 0 0 0 0 0 0 0 0 0 0 0 0 0 0 0 0 0 0 0 0 0 0 0 0 0 0 0 0 0 0 0 0 0.0150312636962863 0 0 0 0 0 0 0 0 0 0 0 0 0 0 0 0 0 0 0 0 0 0 0 0 0 0 0 0 0 0 0 0 0 0 0 0 0 0 0 0 0 0 0 0 0 0 0 0 0 0 0 0 0 0 0 0 0.158716022831378 0 0 0 0 0 0 0 0.275577446733325 0.106294869762302 0.155039203769648 0 0.175090082509694 0.093710534606535 0 0.0116787804843638 0 0 0 0 0 0 0 0 0 0 0 0 0 0 0 0 0 0 0 0 0 0 0 0 0 0 0 0 0 0 0 0 0 0 0 0 0
0 0 0 0 0 0 0 0 0 0 0 0 0 0 0 0 0 0 0 0 0 0 0 0 0 0 0 0 0 0 0 0 0 0 0 0 0 0 0 0 0 0 0 0 0 0 0 0 0 0 0 0 0 0 0 0 0 0 0 0 0 0 0 0 0 0 0 0 0 0 0 0 0 0 0 0 0 0 0 0 0 0 0 0 0 0 0 0 0 0 0 0 0 0 0 0 0 0 0 0 0 0 0 0 0 0 0 0 0 0 0 0 0 0 0 0 0 0 0 0 0 0 0 0 0 0 0 0 0 0 0 0 0 0 0 0 0 0 0 0 0 0 0 0 0 0 0 0 0 0 0 0 0 0 0 0 0 0 0 0 0 0 0 0 0 0 0 0 0 0 0 0 0 0 0 0 0 0 0 0 0 0 0 0 0 0 0 0 0 0 0 0 0 0 0 0 0 0 0 0 0 0 0 0 0 0 0 0 0 0 0 0 0 0 0 0 0 0 0 0 0 0 0 0 0 0 0 0 0 0 0 0 0 0 0 0 0 0 0 0 0 0 0 0 0 0 0 0 0 0 0 0 0 0 0 0 0 0 0 0 0 0 0 0 0 0.0348439549444994 0 0 0 0 0 0 0 0.355932525610443 0 0.171688942154732 0.149642595886361 0 0.265934816455901 0 0.0175153929010553 0 0 0 0 0 0 0 0 0 0 0 0 0 0 0 0 0 0 0 0 0 0.00444177204700924 0 0 0 0 0 0 0 0 0 0 0 0 0 0 0
0 0 0 0 0 0 0 0 0 0 0 0 0 0 0 0 0 0 0 0 0 0 0 0 0 0 0 0 0 0 0 0 0 0 0 0 0 0 0 0 0 0 0 0 0 0 0 0 0 0 0 0 0 0 0 0 0 0 0 0 0 0 0 0 0 0 0 0 0 0 0 0 0 0 0 0 0 0 0 0 0 0 0 0 0 0 0 0 0 0 0 0 0 0 0 0 0 0 0 0 0 0 0 0 0 0 0 0 0 0 0 0 0 0 0 0 0 0 0 0 0 0 0 0 0 0 0 0 0 0 0 0 0 0 0 0 0 0 0 0 0 0 0 0 0 0 0 0 0 0 0 0 0 0 0 0 0 0 0 0 0 0.011020341738953 0 0 0.017715897970037 0.104110892574633 0 0 0 0 0 0 0 0 0 0 0.118759676092672 0 0 0 0 0 0 0 0 0 0 0 0 0 0 0 0 0 0 0 0 0 0 0 0 0 0 0 0 0 0 0 0 0 0 0 0 0 0 0.0132877504556512 0 0 0 0 0.00728225252046109 0 0 0 0 0.0113055478344811 0.0179968601027414 0 0 0 0 0 0 0 0 0 0 0 0 0 0 0 0 0 0 0 0 0 0 0 0 0 0 0 0 0 0 0 0 0 0 0 0 0 0 0 0 0 0 0 0 0 0 0.139629620263312 0 0.166752119913666 0.0777852454407769 0.258279730295884 0 0 0 0.0560740647967323 0 0 0 0 0 0 0 0 0 0 0 0 0 0 0 0 0 0 0 0 0 0 0 0 0 0 0 0 0 0 0 0 0 0 0 0
0 0 0 0 0 0 0 0 0 0 0 0 0 0 0 0 0 0 0 0 0 0 0 0 0 0 0 0 0 0 0 0 0 0 0 0 0 0 0 0 0 0 0 0 0 0 0 0 0 0 0 0 0 0 0 0 0 0 0 0 0 0 0 0 0 0 0 0 0 0 0 0 0 0 0 0 0 0 0 0 0 0 0 0 0 0 0 0 0 0 0 0 0 0 0 0 0 0 0 0 0 0 0 0 0 0 0 0 0 0 0 0 0 0 0 0 0 0 0 0 0 0 0 0.0129366019704894 0 0 0 0 0.0124695662847331 0 0 0 0 0 0 0 0 0 0 0 0 0 0 0 0 0 0 0 0 0 0 0 0 0 0 0 0 0 0 0 0 0 0 0 0 0 0 0 0 0 0 0 0 0 0 0 0 0 0 0 0 0 0 0 0 0 0 0 0 0 0 0 0 0 0 0 0 0 0 0 0 0 0 0 0 0 0 0 0 0 0 0 0 0 0 0.0225118505827433 0 0 0.135583237015777 0.171224514339719 0 0 0 0 0 0 0 0 0 0 0 0 0 0 0 0 0 0 0 0 0 0 0 0 0 0 0 0 0 0 0 0 0 0 0 0 0 0 0 0 0 0 0 0 0 0 0 0 0 0 0 0 0 0.0240198352214556 0 0 0 0 0 0 0.1761604762764 0.186607417155714 0.258486501152969 0 0 0 0 0 0 0 0 0 0 0 0 0 0 0 0 0 0 0 0 0 0 0 0 0 0 0 0 0 0 0 0 0 0 0
0 0 0 0 0 0 0 0 0 0 0 0 0 0 0 0 0 0 0 0 0 0 0 0 0 0 0.0174918734848423 0.00732005169047396 0 0 0 0 0 0 0 0 0 0 0 0 0 0 0 0 0 0 0 0 0 0 0 0 0 0 0 0 0 0 0 0.0203603488853677 0 0 0 0 0.0106265216850794 0 0 0 0 0 0 0 0 0 0 0 0 0 0 0 0 0 0 0 0 0 0 0 0 0 0 0 0 0 0 0 0 0 0 0 0 0 0 0 0 0 0 0.0075916724887781 0 0 0 0 0 0 0 0 0 0 0 0 0 0 0 0 0 0 0 0 0.0245258825455052 0 0 0 0 0 0 0 0 0 0 0 0 0 0 0 0 0 0 0 0 0 0 0 0 0 0 0 0 0 0 0 0 0 0 0 0 0 0 0 0 0 0 0 0 0 0 0 0 0 0 0 0 0 0 0 0 0 0 0 0 0 0 0 0 0 0 0 0 0 0 0 0 0 0 0 0 0 0 0 0 0.0776550923220492 0 0 0 0 0 0.0181796595678115 0 0 0 0 0 0 0 0 0 0 0.00978631201906668 0 0 0 0 0 0 0 0 0 0 0 0 0 0 0 0 0 0 0 0 0 0 0 0 0 0 0 0 0 0 0 0 0 0 0 0 0 0 0.151699455681954 0 0 0.0132606195348095 0 0.0260153750613504 0 0 0.0409484474675324 0 0 0.0227321266613129 0.0398904347452638 0 0.128414149092316 0 0 0.383501977066486 0 0 0 0 0 0 0 0 0 0 0 0 0 0 0 0 0 0 0 0 0 0 0 0 0 0 0 0 0 0 0 0 0 0 0
0 0 0 0 0 0 0 0 0 0 0 0 0 0 0 0 0 0 0 0 0 0 0 0 0 0 0 0 0 0 0 0 0 0 0 0 0 0 0 0 0 0 0 0 0 0 0 0 0 0 0 0 0 0 0 0 0 0 0 0 0 0 0 0 0 0 0 0 0 0 0 0 0 0 0 0 0 0 0 0 0 0 0 0 0 0 0 0 0 0 0 0 0 0 0 0 0 0 0 0 0 0 0 0 0 0 0 0 0 0 0 0 0 0 0 0 0 0 0 0 0 0 0 0.00789183104140319 0 0 0 0 0 0 0 0 0 0 0 0 0 0 0 0 0 0 0 0 0 0 0 0 0 0 0 0 0 0 0 0 0 0 0 0 0 0 0.083824171186395 0 0.366907196185348 0.0344989932524747 0 0 0 0 0 0 0 0 0 0 0.161737655102974 0 0 0 0 0 0 0 0 0 0 0 0 0 0 0 0 0 0 0 0 0 0 0 0 0 0 0 0 0 0 0 0 0 0 0 0 0 0 0 0 0 0 0.0438821993318225 0 0 0 0 0 0 0 0 0 0 0 0 0 0 0 0 0 0 0 0 0 0 0 0 0 0 0 0 0 0 0 0 0 0 0 0 0 0 0 0 0 0 0 0 0 0 0 0.0166447661454673 0 0 0 0 0 0 0 0 0 0 0.13989228410939 0.144720903644726 0 0 0 0 0 0 0 0 0 0 0 0 0 0 0 0 0 0 0 0 0 0 0 0 0 0 0 0 0 0 0 0 0 0 0 0 0 0
0 0 0 0 0 0 0 0 0 0 0 0 0 0 0 0 0 0 0 0 0 0 0 0 0 0 0 0 0 0 0 0 0 0 0 0 0 0 0 0 0 0 0 0 0 0 0 0 0 0 0 0 0 0 0 0 0 0 0 0 0 0 0 0 0 0 0 0 0 0 0 0 0 0 0 0 0 0 0 0 0 0 0 0 0 0 0 0 0 0 0 0 0 0 0 0 0 0 0 0 0 0 0 0 0 0 0 0 0 0 0 0 0 0 0 0 0 0 0 0 0 0 0 0 0 0 0 0 0 0 0 0 0 0 0 0 0 0 0 0 0 0 0 0 0 0 0 0 0 0 0 0 0 0 0 0 0 0 0 0 0 0 0 0 0 0 0 0 0 0 0 0 0 0 0 0 0 0 0 0 0 0 0 0 0 0 0 0 0 0 0 0 0 0 0 0 0 0 0 0 0 0 0 0 0 0 0 0 0 0 0 0 0 0 0 0.0384860302126696 0 0 0 0 0 0 0 0 0 0 0 0 0 0 0 0 0 0 0 0 0 0 0 0 0 0 0 0 0 0 0 0 0 0 0 0 0 0 0 0 0 0 0 0 0 0 0 0 0 0 0 0 0 0 0 0 0 0.0331907279775902 0 0 0 0 0 0.30584379774731 0.622479444062431 0 0 0 0 0 0 0 0 0 0 0 0 0 0 0 0 0 0 0 0 0 0 0 0 0 0 0 0 0 0 0 0 0 0 0 0 0
0 0 0 0 0 0 0 0 0 0 0 0 0 0 0 0 0 0 0 0 0 0 0 0.00692639266450096 0 0 0 0 0 0 0 0 0 0 0 0 0 0 0.00992895876865805 0.00464657493224893 0 0 0 0 0 0 0 0.0230496623610438 0 0 0 0 0 0 0 0 0 0 0 0 0 0.0031232735814531 0 0.00246508439391989 0 0 0 0 0 0 0 0 0.00555915806597944 0 0 0 0 0 0 0 0 0 0 0 0 0 0 0 0 0 0 0 0 0 0 0 0 0 0 0 0 0 0 0 0 0 0 0 0 0 0 0 0 0 0 0 0 0 0 0 0 0 0 0 0 0 0 0 0 0 0 0 0 0 0 0 0 0 0 0 0 0 0 0 0 0 0 0 0 0 0 0 0 0 0 0 0 0 0 0 0 0 0 0 0 0 0 0.018442046867055 0.00959250203120564 0.0463603867764753 0.0812326986206419 0.275502053885247 0 0 0 0 0 0 0 0 0 0 0 0 0 0 0 0.0234271207633599 0.00211262977419347 0.0289528992658151 0 0.0688225771488338 0 0 0 0 0 0.00907105933383783 0 0 0 0.0270496226008255 0.0757355859115708 0 0.218595332817296 0 0 0.012622732198737 0 0 0 0 0 0 0 0 0 0 0 0 0 0 0 0.00916224078851491 0 0 0 0 0 0 0 0 0 0 0 0 0.000724201247954782 0.00182316805106361 0 0 0 0 0 0 0 0 0.0017268634081909 0 0 0 0 0 0 0 0 0 0 0.0260394141868611 0 0 0 0 0 0 0 0 0 0 0 0 0 0 0 0 0 0 0 0 0 0 0 0 0 0 0 0 0 0 0 0 0 0 0 0 0 0 0 0 0.002524917864491 0 0.00329453417321231 0 0 0 0 0 0 0 0 0 0 0 0 0 0 0.00148630751681304 0 0
0 0 0 0 0 0 0 0 0 0 0 0 0 0 0 0 0 0 0 0 0 0 0 0 0 0 0 0 0 0 0 0 0 0.0158891168603972 0 0 0 0 0 0 0 0 0 0 0 0 0 0 0 0 0.00743080148426792 0 0 0 0.0147452036946919 0 0 0 0 0 0 0 0 0 0 0 0 0 0 0 0 0.00719946644421372 0 0 0 0 0 0 0 0 0 0 0 0 0 0 0 0 0 0 0 0 0 0 0 0 0 0 0 0 0 0.0227635742086154 0 0 0 0 0 0 0 0 0 0 0 0 0 0 0 0 0 0 0 0 0 0 0 0 0 0 0 0 0 0 0 0 0 0 0 0 0 0 0 0 0 0 0 0 0 0 0 0 0 0 0 0 0 0 0 0 0 0 0 0 0 0 0 0 0 0 0 0 0 0 0 0 0 0 0 0 0 0 0 0 0.0232270950359258 0.0288409039454125 0 0 0 0 0.0212197640602741 0 0 0 0 0 0 0 0 0 0.0528567661902453 0 0 0 0 0 0 0 0 0 0 0 0 0 0 0 0 0 0 0 0 0 0 0 0.0154506835738369 0 0 0 0 0 0 0 0 0 0 0 0 0 0 0 0.0731190866051964 0 0 0 0 0 0.0828135273011662 0 0 0 0 0 0.0293043917744989 0 0 0 0.0402432940043165 0 0 0.0802347639572947 0 0 0 0 0 0 0 0 0 0 0 0 0 0 0 0 0 0 0 0 0 0 0 0 0 0 0 0 0 0 0 0 0 0 0.0293068925346761 0.0493063148843207 0.0515202236242576 0 0 0.0102235977161098 0.00763295406357838 0.111052125273164 0.00896724178598961 0 0 0 0 0 0.0115621713013517 0 0.0382611589161898 0.0178665130951976 0 0 0 0.0371568667311182 0 0.0678553702317087 0 0.0439501307019843
0 0 0 0 0 0 0 0 0 0 0 0 0 0 0 0 0 0 0 0 0 0 0 0 0 0 0 0 0 0 0 0 0 0 0 0 0 0 0 0 0 0 0 0 0 0 0 0 0 0 0 0 0 0 0 0 0 0 0 0 0 0 0 0 0 0 0 0 0 0 0 0 0 0 0 0 0 0 0 0 0 0 0 0 0 0 0 0 0 0 0 0 0 0 0 0 0 0 0 0 0 0 0 0 0 0 0 0 0 0 0 0 0 0 0 0 0 0 0 0 0 0 0 0 0 0 0 0 0 0 0 0 0 0 0 0 0 0 0 0 0 0 0 0 0 0 0 0 0 0 0 0 0 0 0 0 0 0.0338290173607808 0 0 0 0 0 0 0 0 0 0 0 0 0 0 0 0 0 0 0 0 0 0 0 0 0 0 0 0 0 0 0 0 0 0 0 0.107786630059208 0 0.0162743587347315 0 0 0 0 0 0 0 0 0 0 0 0 0 0 0 0 0 0 0 0 0 0 0 0 0 0 0 0 0 0 0 0 0 0 0 0 0 0 0 0 0 0 0 0 0 0 0 0 0 0 0 0 0 0 0 0 0 0 0 0 0 0 0 0 0 0 0 0 0 0 0 0 0 0 0 0 0 0 0 0 0 0 0 0 0 0 0 0 0 0 0.0362272138950203 0 0.537863576885806 0.0665675055320999 0 0 0 0 0 0 0 0 0 0 0 0 0 0 0 0 0 0 0 0.201451697532353 0 0 0 0 0 0 0 0
0 0 0 0 0 0 0 0 0 0 0 0 0 0 0 0 0 0 0 0 0 0 0 0 0 0 0 0 0 0 0 0 0 0 0 0 0 0 0 0 0 0 0 0 0 0 0 0 0 0 0 0 0 0 0 0 0 0 0 0 0 0 0 0 0 0 0 0 0 0 0 0 0 0 0 0 0 0 0 0 0 0 0 0 0 0 0 0 0 0 0 0 0 0 0 0 0 0 0 0 0 0 0 0 0 0 0 0 0 0 0 0 0 0 0 0 0 0 0 0 0 0 0 0 0 0 0 0 0 0 0 0 0 0 0 0 0 0 0 0 0 0 0 0 0 0 0 0 0 0 0 0 0 0 0 0 0 0 0 0 0 0 0 0 0 0 0 0 0 0 0 0 0 0 0 0 0 0 0 0 0 0 0 0 0 0 0 0 0 0 0 0 0 0.0260759029355314 0.0732518581425989 0 0 0 0.0580872973584698 0 0 0 0 0 0 0 0 0 0 0 0 0 0 0 0 0 0 0 0 0 0 0 0 0 0 0 0 0 0 0 0 0 0 0 0 0 0 0 0 0 0 0 0 0.0481546563573528 0 0 0 0 0 0 0 0 0 0 0 0 0 0 0 0 0 0 0 0 0 0 0 0 0 0 0 0 0 0 0 0 0 0 0 0 0 0 0 0 0 0.0321528764928681 0 0.0290497736663229 0.0789981656606743 0.380780287018241 0.123744912889763 0 0 0 0 0.0701262543500069 0.0795780151281712 0 0 0 0 0 0 0 0 0 0 0 0 0 0 0 0 0 0 0 0 0
0 0 0 0 0 0 0 0 0 0 0 0 0 0 0 0 0 0 0 0 0 0 0 0 0 0 0 0 0 0 0 0 0 0 0 0 0 0 0 0 0 0 0 0 0 0 0 0 0 0 0 0 0 0 0 0 0 0 0 0 0 0 0 0 0 0 0 0 0 0 0 0 0 0 0 0 0 0 0 0 0 0 0 0 0 0 0 0 0 0 0 0 0 0 0 0 0 0 0 0 0 0 0 0 0 0 0 0 0 0 0 0 0 0 0 0 0 0 0 0 0 0 0 0 0 0 0 0 0 0 0 0 0 0 0 0 0 0 0 0 0 0 0 0 0 0 0 0 0 0 0 0 0 0 0 0 0 0 0 0 0.11500334669146 0 0 0 0 0 0.0458480325165402 0 0 0 0 0 0 0 0 0 0 0 0 0 0 0 0 0 0 0 0 0 0.00433711676207723 0 0 0 0 0 0.0469869148712364 0 0 0 0.133012442929834 0 0 0 0 0 0 0 0.0908979950610933 0 0 0 0 0 0 0 0 0.0161681625648574 0 0 0 0 0 0 0 0 0 0 0 0 0 0 0 0 0 0 0 0 0 0 0 0 0 0 0 0 0 0 0 0 0 0 0 0 0 0 0 0 0 0 0 0 0 0 0 0 0 0 0 0 0 0 0 0 0 0 0 0 0 0 0 0 0 0 0 0 0 0 0.0144527055317896 0 0 0.0301310282529737 0.108307413010158 0 0 0 0 0.255458876919254 0.100509592153499 0 0 0 0 0 0 0 0 0.0330141681568101 0 0 0 0 0 0 0 0.00587220457841753 0 0 0 0
0 0 0 0 0 0 0 0 0 0 0 0 0 0 0 0 0 0 0 0 0 0 0 0 0 0 0 0 0 0 0 0 0 0 0 0 0 0 0 0 0 0 0 0 0 0 0 0 0 0 0 0 0 0 0 0 0 0 0 0 0 0 0 0 0 0 0 0 0 0 0 0 0 0 0 0 0 0 0 0 0 0 0 0 0 0 0 0 0 0 0 0 0 0 0 0 0 0 0 0 0 0 0 0 0 0 0 0 0 0 0 0 0 0 0 0 0 0 0 0 0 0 0 0 0 0 0 0 0 0 0 0 0 0 0 0 0 0 0 0 0 0 0 0 0 0 0 0 0 0 0 0 0 0 0 0 0 0.0535487064647444 0 0.110199243153888 0.11296847866706 0 0.00816821249457917 0 0 0 0 0 0 0 0 0 0 0 0 0 0.00721682600119659 0 0 0 0 0 0 0 0 0 0 0 0 0 0 0 0 0.0918110389272146 0.011434950940889 0.0103328052166218 0 0 0.00939553256427431 0 0 0 0 0 0 0 0 0 0 0 0 0 0 0 0 0 0 0.0193268304337969 0 0 0 0 0 0 0 0 0 0 0 0 0 0 0 0 0 0 0 0 0 0 0 0 0 0.0153618692382171 0 0 0 0 0 0 0 0 0 0 0 0 0 0 0 0 0 0 0 0 0 0 0 0 0 0 0 0 0 0 0 0 0 0 0 0 0 0 0 0 0 0.157744707741653 0.0261044635122718 0 0 0.249648974712505 0.0296522453858006 0 0 0 0 0 0 0 0 0 0 0 0 0 0 0 0 0 0 0.0870851145452872 0 0 0 0 0 0 0 0
0 0 0 0 0 0 0 0 0 0 0 0 0 0 0 0 0 0 0 0 0 0 0 0 0 0 0 0 0 0 0 0 0 0 0 0 0 0 0 0 0 0 0 0 0 0 0 0 0 0 0 0 0 0 0 0 0 0 0 0 0 0 0 0 0 0 0 0 0 0 0 0 0 0 0 0 0 0 0 0 0 0 0 0 0 0 0 0 0 0 0 0 0 0 0 0 0 0 0 0 0 0 0 0 0 0 0 0 0 0 0 0 0 0 0 0 0 0 0 0 0 0 0 0 0 0 0 0 0 0 0 0 0 0 0 0 0 0 0 0 0 0 0 0 0 0 0 0 0 0 0 0 0 0 0 0 0 0.022474724760125 0 0.0332348581872015 0.10296354334679 0 0.0107006374990014 0 0 0 0 0 0 0 0 0 0 0 0 0 0 0 0 0.00435135715749882 0 0 0 0 0 0 0 0 0 0 0 0 0 0.0329790834309887 0.0498766477854089 0 0 0 0.0550000408024443 0 0 0 0 0 0 0 0.00524565623538051 0 0 0 0 0 0 0 0 0 0 0.0175753729093247 0 0 0 0 0 0 0 0 0 0 0 0 0 0 0 0 0 0 0 0 0 0 0 0 0 0.0815772111705937 0 0 0 0 0 0 0 0 0 0 0 0 0 0 0 0 0 0 0 0 0 0 0 0 0 0 0 0 0 0 0 0 0 0 0 0 0 0 0 0 0 0.0185917460024081 0.119825004597712 0.0190581415823315 0.237741511274744 0 0.109743830267426 0 0 0 0 0.0342261925681682 0.0448344404224525 0 0 0 0 0 0 0 0 0 0 0 0 0 0 0 0 0 0 0 0 0
0 0 0 0 0 0 0 0 0 0 0 0 0 0 0 0 0 0 0 0 0 0 0 0 0 0 0 0 0 0 0 0 0 0 0 0 0 0 0 0 0 0 0 0 0 0 0 0 0 0 0 0 0 0 0 0 0 0 0 0 0 0 0 0 0 0 0 0 0 0 0 0 0 0 0 0 0 0 0 0 0 0 0 0 0 0 0 0 0 0 0 0 0 0 0 0 0 0 0 0 0 0 0 0 0 0 0 0 0 0 0 0 0 0 0 0 0 0 0 0 0 0 0 0 0 0 0 0 0 0 0 0 0 0 0 0 0 0 0 0 0 0 0 0 0 0 0 0 0 0 0 0 0 0 0 0 0 0.025722597267047 0 0.0131814915727511 0.0537785170452779 0 0.0103856541672619 0 0 0 0.00261803763113734 0 0 0 0 0 0 0 0 0 0 0 0 0.00428710661256026 0 0 0 0 0 0 0 0 0.0142604892124804 0 0 0 0 0.00937028030329382 0.0379615089781342 0 0.0371370538047483 0 0.105864230110092 0 0 0 0 0 0 0 0.0460392327888608 0 0 0 0 0 0 0.00217495248416698 0.00300216509527837 0.0286721566220043 0 0.00654593871509692 0 0 0 0 0 0 0 0 0 0 0 0 0 0 0 0 0 0 0 0 0 0 0 0 0 0.0503489265535349 0.00451273995328205 0 0 0 0 0 0 0 0 0 0 0 0 0 0 0 0 0 0 0 0 0 0 0 0 0 0 0 0 0 0 0 0 0 0 0 0 0 0 0 0 0 0.031151714981626 0.0548032592857175 0.02258990615406 0.0877933705631427 0 0 0.00556876825547254 0 0 0.0994809219834804 0.164697657288336 0 0 0 0 0 0 0 0 0.0613541438280445 0.00746709601669972 0.00461369939130664 0 0 0 0 0 0.00461638333510612 0 0 0 0
0 0 0 0 0 0 0 0 0 0 0 0 0 0 0 0 0 0 0 0 0 0 0 0 0 0 0 0 0 0 0 0 0 0 0 0 0 0 0 0 0 0 0 0 0.0229850778405657 0.0142447463949223 0 0 0 0.008688889467672 0 0 0 0 0 0 0 0 0 0 0 0 0 0 0 0 0 0 0 0 0 0 0 0 0 0 0 0.0132605774301181 0 0 0 0 0 0 0 0 0 0 0 0 0 0 0 0 0 0 0 0 0 0 0 0 0 0 0 0 0 0 0 0 0 0 0 0 0 0 0 0 0 0 0 0 0 0 0 0 0 0 0 0 0 0 0 0 0 0 0 0 0 0 0 0 0 0 0 0 0 0 0 0 0 0 0 0 0 0 0 0.0110336545811261 0 0 0 0 0.018957104215681 0 0 0 0 0 0 0 0 0 0 0 0 0 0 0 0 0.304827425373453 0 0 0 0.308619462565261 0 0 0 0 0 0 0.0270585585847554 0 0 0 0 0 0 0 0 0 0 0 0 0 0 0 0 0 0 0 0 0 0 0.0128275668723959 0 0 0 0.0113404724649777 0 0.0140073862946101 0 0 0 0.0206689044976644 0 0 0 0 0.20216268532211 0 0 0 0 0 0 0 0 0 0 0 0 0 0 0 0 0 0 0 0 0 0 0 0 0 0 0 0 0 0 0 0 0 0 0 0 0 0 0 0 0 0 0 0 0 0 0 0 0 0 0 0 0 0 0 0 0 0 0 0 0 0 0 0 0 0 0 0 0 0 0 0 0 0 0 0 0 0 0 0.00931748809468676 0 0 0 0 0 0 0 0 0
0 0 0 0 0 0 0 0 0 0 0 0 0 0 0 0 0 0 0 0 0 0 0 0 0 0 0 0 0 0 0 0 0 0 0 0 0 0 0 0 0 0 0 0 0 0 0 0 0 0 0 0 0 0 0 0 0 0 0 0 0 0 0 0 0 0 0 0 0 0 0 0 0 0 0 0 0 0 0 0 0 0 0 0 0 0 0 0 0 0 0 0 0 0 0 0 0 0 0 0 0 0 0 0 0 0 0 0 0 0 0 0 0 0 0 0 0 0 0 0 0 0 0 0 0 0 0 0 0 0 0 0 0 0 0 0 0 0 0 0 0 0 0 0 0 0 0 0 0 0 0 0 0 0 0 0 0 0.122198268051214 0 0 0.0181443094970034 0 0.03673495541639 0 0 0 0 0 0 0 0 0 0 0 0 0 0 0 0 0 0 0 0 0.117682292390932 0 0 0 0 0 0 0 0 0 0 0.00735296245116024 0 0 0 0 0 0 0 0 0 0 0 0 0 0 0 0 0 0 0.0858907734704099 0 0 0 0.0128975886822744 0 0 0 0.0912215240133789 0 0 0.0864424591834224 0 0 0 0 0 0.0821577578358837 0 0 0 0 0 0 0 0.0992571108885377 0 0 0 0 0.0126887405130641 0 0 0 0 0 0 0 0 0 0 0 0 0 0 0 0 0 0 0 0 0 0 0 0 0 0 0 0 0 0 0 0 0 0 0 0 0 0 0 0 0.0445229260470954 0 0 0 0 0 0.0453991220509974 0 0 0.0682736655354255 0 0 0 0 0 0.0125993831855073 0 0 0 0 0 0 0 0 0.0350405058573646 0 0 0 0 0.0112902181508046 0 0.0102054367791343 0 0
0 0 0 0 0 0 0 0 0 0 0 0 0 0 0 0 0 0 0 0 0 0 0 0 0 0 0 0 0 0 0 0 0 0 0 0 0 0 0 0 0 0 0 0 0 0 0 0 0 0 0 0 0 0 0 0 0 0 0 0 0 0 0 0 0 0 0 0 0 0 0 0 0 0 0 0 0 0 0 0 0 0 0 0 0 0 0 0 0 0 0 0 0 0 0 0 0 0 0 0 0 0 0 0 0 0 0 0 0 0 0 0 0 0 0 0 0 0 0 0 0 0 0 0 0 0 0 0 0 0 0 0 0 0 0 0 0 0 0 0 0 0 0 0 0 0 0 0 0 0 0 0 0 0 0 0 0 0 0 0 0 0 0 0 0 0 0 0 0 0 0 0 0 0 0 0 0 0 0 0 0 0 0.252339868432374 0.440344626504797 0 0 0 0 0 0 0 0 0 0 0 0 0 0 0 0 0 0 0 0 0 0 0 0 0 0 0 0 0 0.0751356666986359 0 0 0 0 0 0 0 0.0579392663338743 0 0 0 0 0 0 0 0 0 0 0 0 0 0 0 0 0.0807078115368666 0 0 0 0 0 0 0 0 0 0 0 0 0 0 0 0 0 0 0 0 0 0 0 0 0 0 0 0 0 0 0 0 0 0 0 0 0 0 0 0 0 0 0 0 0 0.0317180704339333 0 0 0 0 0 0 0 0.0289096948703639 0 0 0 0 0 0 0.0107762367564987 0 0 0 0 0 0 0 0 0 0 0 0 0 0.0153391241575987 0 0.00678963427505679 0 0
0 0 0 0 0 0 0 0 0 0 0 0 0 0 0 0 0 0 0 0 0 0 0 0 0 0 0 0 0 0 0 0 0 0.00895222283485748 0 0 0 0 0 0 0 0 0 0 0 0 0 0 0 0 0.0025390470019214 0 0 0 0.00891872704285442 0 0 0.00341577145156717 0 0 0 0 0 0 0 0 0 0 0 0 0 0.00819553882190817 0 0 0 0 0 0 0 0 0 0 0 0 0 0 0 0 0 0 0 0 0 0 0 0 0 0 0 0 0 0.00723650271311543 0 0 0 0 0 0 0 0 0 0 0 0 0 0 0 0 0 0 0 0 0 0 0 0 0 0 0 0 0 0 0 0 0 0 0 0 0 0 0 0 0 0 0 0 0 0 0 0 0 0 0 0 0 0 0 0.00960684541130794 0 0 0 0 0.00594703531649412 0 0 0 0 0 0 0 0 0 0 0 0 0 0 0 0 0 0 0 0 0 0 0 0 0 0 0 0 0 0 0 0 0 0 0.00510463240293122 0 0 0 0 0 0 0 0 0 0 0 0 0 0 0.00286158244150635 0 0 0 0 0 0 0 0 0.00419082600808006 0 0 0 0 0 0 0 0 0 0 0 0 0.0140389197369335 0 0 0.041664952558445 0.177256200020295 0.108034627501596 0.0213295239531189 0.107585507435223 0.20025242625353 0 0 0 0 0 0.0159969716910524 0 0 0 0 0 0.00175440326298848 0 0 0.0149544506608759 0 0 0 0 0 0 0 0 0 0 0 0 0 0 0 0 0 0 0 0 0 0 0 0 0 0 0.0233716671619952 0 0 0 0 0 0 0 0 0 0 0 0 0 0 0.0719479156354543 0 0 0 0 0 0 0.0085185923862443 0 0.0495921662475055 0 0 0.00889523815512283 0 0.0196835337315301 0 0.0481541721615451 0 0
0 0 0 0 0 0 0 0 0 0 0 0 0 0 0 0 0 0 0 0 0 0 0 0 0 0 0 0 0 0 0 0 0 0 0 0 0 0 0 0 0 0 0 0 0 0 0 0 0 0 0 0 0 0 0 0 0 0 0 0 0 0 0 0 0 0 0 0 0 0 0 0 0 0 0 0 0 0 0 0 0 0 0 0 0 0 0 0 0 0 0 0 0 0 0 0 0 0 0 0 0 0 0 0 0 0 0 0 0 0 0 0 0 0 0 0 0 0 0 0 0 0 0 0 0 0 0 0 0 0 0 0 0 0 0 0 0 0 0 0 0 0 0 0 0 0 0 0 0 0 0 0 0 0 0 0 0.00196307246194563 0 0 0 0.0398348105046429 0 0 0 0 0 0.0314554306843379 0 0 0 0 0 0 0 0 0 0 0.0107642242989404 0 0 0 0 0 0 0 0 0 0 0.00178187541898738 0 0 0 0 0 0.0400672401802358 0 0.00697717670527318 0 0.151215526745119 0 0 0 0 0 0 0 0.12706273846137 0 0 0 0 0 0 0 0.00239063195139241 0.0251428778280139 0 0 0 0 0 0 0 0 0 0 0 0 0 0 0 0 0 0 0 0 0 0 0 0 0 0 0 0.00500043067323257 0 0.0144527223794471 0 0 0 0 0 0 0 0 0 0 0 0.00130187642599683 0 0 0 0 0 0 0 0 0 0 0 0 0 0 0 0 0 0 0 0 0 0 0 0 0 0 0 0 0.0139006764461279 0.101781744348688 0 0.0215596091953684 0.0783322294594586 0 0 0 0 0 0.190483863555925 0.00478201328782502 0 0.00263104935150879 0 0 0 0 0 0.0623607898960436 0.0159536692160995 0.00537818443145524 0 0 0 0 0 0.0434255360925648 0 0 0 0
0 0 0 0 0 0 0 0 0 0 0 0 0 0 0 0 0 0 0 0 0 0 0 0 0 0 0 0 0 0 0 0 0 0 0 0 0 0 0 0 0 0 0 0 0 0 0 0 0 0 0 0 0 0 0 0 0 0 0 0 0 0 0 0 0 0 0 0 0 0 0 0 0 0 0 0 0 0 0 0 0 0 0 0 0 0 0 0 0 0 0 0 0 0 0 0 0 0 0 0 0 0 0 0 0 0 0 0 0 0 0 0 0 0 0 0 0 0 0 0 0 0 0 0 0 0 0 0 0 0 0 0 0 0 0 0 0 0 0 0 0 0 0 0 0 0 0 0 0 0 0 0 0 0 0 0 0 0 0 0 0.00964171691397563 0 0 0 0 0 0.0068318226169477 0 0 0 0 0 0 0 0 0 0 0 0 0 0 0 0 0 0 0 0 0 0 0 0 0 0 0 0.00570282109803216 0 0.00913546202277835 0 0.231777440666479 0 0 0 0 0 0 0 0.0986322065844739 0 0 0 0 0 0 0 0 0.0181852745008633 0 0.00605787292913046 0 0 0 0 0.00792727454153541 0 0 0 0 0 0 0 0 0 0 0 0 0 0 0 0 0 0 0 0 0 0.0188386098625475 0.00353615635951001 0 0 0 0 0 0 0 0 0 0 0 0 0 0 0 0 0 0 0 0 0 0 0 0 0 0 0 0 0 0 0 0 0 0 0 0 0 0 0 0 0.0160742755369551 0.0408074460857468 0 0.028779090321803 0.132151203076535 0 0 0 0 0.194107003355988 0 0 0 0.00595135749886859 0 0 0 0 0 0.0788144313806679 0.0177772655063139 0.00834238643675412 0 0 0 0 0 0.0609288827040943 0 0 0 0
0 0 0 0 0 0 0 0 0 0 0 0 0 0 0 0 0 0 0 0 0 0 0 0 0 0 0 0 0 0 0 0 0 0 0 0 0 0 0 0 0 0 0 0 0 0 0.00626745636322241 0 0 0 0 0 0 0 0.00629612375130458 0 0 0 0 0 0 0 0 0 0 0 0 0 0 0 0 0 0 0 0 0 0 0 0 0 0 0 0 0 0 0 0 0 0 0 0 0 0 0 0 0 0 0 0 0 0.0149631735976064 0.012693307901485 0 0 0 0 0 0 0 0 0 0 0 0 0 0 0 0 0 0 0 0 0 0 0 0 0 0 0 0 0 0 0 0 0 0 0 0 0 0.0232931921595782 0 0 0 0 0 0 0 0 0 0 0 0 0 0 0 0 0 0 0 0 0 0 0 0 0 0 0 0 0 0 0 0 0 0 0 0 0 0.00576404844915596 0 0 0 0 0 0 0 0 0 0 0.103257631645262 0 0 0 0 0 0 0 0 0 0 0 0 0 0 0 0 0 0.00544197966422017 0 0 0 0 0 0 0 0 0.0330978316534047 0 0 0 0 0 0 0 0 0 0 0 0 0 0 0 0 0 0 0 0 0 0 0 0 0 0 0 0 0 0.004469519386298 0 0 0 0 0 0 0 0 0 0 0 0.13144074237212 0 0 0 0 0 0 0 0 0 0 0 0 0 0 0 0 0 0 0 0 0 0 0 0 0 0 0.00373930001953542 0 0 0 0 0 0 0 0 0 0 0.0119198567152505 0 0 0 0.0467976226386394 0 0 0 0.193343558877609 0.0249145506330801 0.0607643644510103 0.05955238091349 0 0 0 0 0 0 0 0 0 0 0.251983358807728
0 0 0 0 0 0 0 0 0 0 0 0 0 0 0 0 0 0 0 0 0 0 0 0 0 0 0 0 0 0 0 0 0 0 0 0 0 0 0 0 0 0 0 0 0 0 0 0 0 0 0 0 0 0 0 0 0 0 0 0 0 0 0 0 0 0 0 0 0 0 0 0 0 0 0 0 0 0 0 0 0 0 0 0 0 0 0 0 0 0 0 0 0 0 0 0 0 0 0 0 0 0.0117085475447189 0 0 0 0 0 0 0 0 0 0 0 0 0 0 0 0 0 0 0 0 0 0 0 0 0 0 0 0 0 0 0 0 0 0 0 0 0 0.00463341247756385 0 0 0 0 0 0 0 0.00521836707970714 0 0 0.00436085210060308 0 0 0 0.00569494376650981 0 0 0 0 0 0 0 0 0 0 0 0 0 0 0 0 0.00191615177238931 0 0 0 0 0 0 0 0 0 0 0 0 0 0 0 0.00892241794018836 0.00259600214972729 0.00632904928140814 0 0.00209603673632467 0 0 0 0 0 0 0 0 0 0 0 0 0 0 0 0 0 0 0 0 0 0 0 0 0 0 0 0 0 0 0 0 0 0 0 0 0 0 0 0 0 0 0 0 0.0412763231557814 0 0 0 0 0 0 0 0 0.00167353051003818 0.105188442549661 0 0.00240042313872911 0 0 0.017677974273579 0.0333471850243137 0.0523073682191013 0 0 0 0.0820537164856965 0.045619730373688 0.0856332997943668 0 0 0 0 0 0 0 0 0 0 0 0 0 0 0 0 0 0 0 0 0 0 0 0.00225885304779662 0.00100882926179887 0 0 0 0 0 0 0 0 0 0 0 0 0 0 0.0715926230281367 0.191797528557375 0.0350276755781283 0 0.00349673488841061 0.0111107993172205 0.00458300664838313 0.0022255388795182 0 0 0 0.0288638629177235 0.0640746678970865 0.01071394079386 0.015441043953817 0.0102713679917263 0 0.00984403354900637 0.017035719315916
0 0 0 0 0 0 0 0 0 0 0 0 0 0 0 0 0 0 0 0 0 0 0 0 0 0 0 0 0 0 0 0 0 0 0 0 0 0 0 0 0 0 0 0 0 0 0.00517327805007652 0 0 0 0.000771056209154371 0 0 0 0.000774996593397856 0 0 0 0 0 0 0 0 0 0 0 0 0 0 0 0 0 0 0 0 0 0 0 0 0 0 0 0.000200547433302241 0.000301749330247981 0 0 0 0 0 0 0 0 0 0 0 0 0 0 0 0 0.000947152394305502 0.0514747152839335 0 0 0 0 0 0 0 0 0 0 0 0 0 0 0 0 0 0 0 0 0 0 0 0 0 0.000428697745840587 0 0 0 0 0 0 0 0 0 0.000180743579580879 0 0.031827701361681 0.00061954732298117 0 0 0 0.00311106823849577 0 0 0.0453368237721571 0 0 0.00637742644105443 0 0 0 0.0596695464093528 0 0 0 0 0 0 0 0 0 0 0 0 0 0 0 0 0 0 0 0 0 0 0 0.00183181002094173 0 0 0 0 0 0 0 0.00035121616342399 0 0.00183984193283618 0.000693964851209876 0 0 0 0 0 0 0 0.00177387607331421 0.00433270054040906 0 0 0 0.000289704289863877 0 0.000635921588034776 0 0.00268201524690371 0 0 0 0 0 0 0.000399879551986044 0 0 0 0 0 0 0 0 0 0 0.00176841577339375 0 0 0 0 0 0 0 0 0 0 0 0.00237209046487953 0.00346079675573194 0.00192150340175485 0.000958165426086018 0.0011671027508137 0.0121459636168107 0.0105066565849368 0 0.00372653908828992 0.00516405340085669 0.00439024195431992 0 0.00456072851495681 0.000592431738750982 0 0.00840652545015308 0.0186983362040803 0.00761109480058589 0.00238526974964032 0 0 0.124003235322202 0.00131362423721941 0.00480252697116355 0 0 0 0 0 0 0 0 0 0 0 0 0 0 0 0 0 0 0 0 0 0 0 0 0.00469601530295246 0 0 0 0 0 0 0 0.0003507017934975 0.000708378773723676 0.00670670018962168 0.000758237606403188 0.00168309779659225 0.00541053063905091 0.0229058220055807 0 0.0554346913102712 0.0259522751200373 0 0.00319221269253454 0.031817839127731 0 0.00819178466336691 0 0.00731342684423528 0 0.0184148269683657 0.0440361247359 0.00256757378698195 0.178184370451657 0.03069392261231 0.0578837000380766 0.0274016868831653 0.023714798026834
0 0 0 0 0 0 0 0 0 0 0 0 0 0 0 0 0 0 0 0 0 0 0 0 0 0 0 0 0 0 0 0 0 0.000649578623021209 0.00107968612853506 0 0 0 0 0 0 0 0 0 0 0 0 0 0 0 0 0 0 0 0 0 0 0 0 0 0 0 0 0 0 0 0 0 0 0 0 0 0 0 0 0 0 0 0 0 0 0 0 0 0 0 0 0 0 0 0 0 0 0 0 0 0 0 0 0 0 0.0183381271270074 0 0 0 0 0 0 0 0 0 0 0 0 0 0 0 0 0 0 0 0 0 0 0 0 0 0 0 0 0 0 0 0 0 0 0 0 0 0.0113282714904932 0 0 0 0 0.00363030687241591 0 0 0.0432198603633776 0 0 0.0084681207527319 0.0008741352900813 0 0.0010366665646187 0.0410825935785646 0 0 0 0 0 0 0 0 0 0 0 0 0 0 0.000526613492464722 0 0.00199502678247692 0 0 0 0 0 0 0 0 0 0 0 0 0 0 0 0.00639036597597641 0.00391859961425869 0.00416971365895844 0 0.00112437909984127 0 0 0 0 0 0.00087768915410787 0 0 0 0 0 0 0 0 0 0 0 0 0 0 0 0 0 0.00160194953288221 0 0 0 0 0 0 0 0 0 0 0 0 0 0 0 0 0 0 0.000533717765730879 0.0640586862702373 0.038374617471742 0 0 0 0 0 0 0 0.00211469861763397 0.00966976807290353 0.074270600170748 0.0101778903098967 0.0166103042447548 0 0.00598289186097568 0.00556874837731061 0.0249897882873721 0.0277196524214056 0.00361674740854295 0.0181852008797938 0.00234471823494273 0.105195760535247 0.0158213178788046 0.02957290246579 0 0 0 0 0 0 0 0 0 0 0 0 0 0 0 0 0 0 0 0 0 0 0 0.00167316159482717 0.000672801652331697 0 0 0 0 0 0 0 0 0 0 0 0 0 0.108879509101543 0.0983574303052987 0 0.00774431606565768 0 0.00293147146715535 0.0157323098449771 0.00420377682385441 0.00115776806784916 0 0.00161223830407414 0 0.0357156426747168 0.0499497058128916 0 0.0225595902262798 0.00272858968835995 0.00164407207917471 0.010230703581328 0.029087217334036
0 0 0 0 0 0 0 0 0 0 0 0 0 0 0 0 0 0 0 0 0 0 0 0 0 0 0 0 0 0 0 0 0 0 0 0 0 0 0 0 0 0 0 0 0 0 0 0 0 0 0 0 0 0 0 0 0 0 0 0 0 0 0 0 0 0 0 0 0 0 0 0 0 0 0 0 0 0 0 0 0 0 0 0 0 0 0 0 0 0 0 0 0 0 0 0 0 0 0 0 0 0 0 0 0 0 0 0 0 0 0 0 0 0 0 0 0 0 0 0 0 0 0 0 0 0 0 0 0 0 0 0 0 0 0 0 0 0 0 0 0 0 0 0 0 0 0 0 0 0 0 0 0 0 0 0 0 0 0 0 0 0 0 0 0 0 0 0 0 0 0 0 0 0 0 0 0 0 0 0 0 0 0 0 0 0 0 0.0342205579479492 0 0.0281737247169756 0 0 0 0 0 0 0 0 0 0 0 0 0 0 0 0 0 0 0 0 0 0 0 0 0 0 0 0 0 0 0 0 0 0 0 0 0 0 0 0 0 0 0 0 0 0 0.00295581299596385 0 0 0 0 0 0 0 0 0 0.00916687400529837 0 0 0 0 0 0 0.00824047530967464 0 0 0 0.0542239697765366 0 0 0 0 0 0 0 0 0 0 0 0 0 0 0 0 0 0 0 0 0 0 0 0 0 0 0 0 0 0 0 0 0 0 0 0 0 0 0 0 0.122689022475268 0.284113726810334 0.0477830986404254 0 0 0 0 0 0 0 0 0 0 0.0505591377305673 0 0.0374915805942404 0.246087780903411 0 0.0742942380933549 0
0 0 0 0 0 0 0 0 0 0 0 0 0 0 0 0 0 0 0 0 0 0 0 0 0 0 0 0 0 0 0 0 0 0 0 0 0 0 0 0 0 0 0 0 0 0 0 0 0 0 0 0 0 0 0 0 0 0 0 0 0 0 0 0 0 0 0 0 0 0 0 0 0 0 0 0 0 0 0 0 0 0 0 0 0 0 0 0 0 0 0 0 0 0 0 0 0 0 0 0 0 0 0 0 0 0 0 0 0 0 0 0 0 0 0 0 0 0 0 0 0 0 0 0 0 0 0 0 0 0 0 0 0 0 0 0 0 0 0 0 0 0 0 0 0 0 0 0 0 0 0 0 0 0 0 0 0 0 0 0 0 0 0 0 0 0 0 0 0 0 0 0 0 0 0 0 0 0 0 0 0 0 0 0 0 0 0 0 0 0 0 0 0 0.0700327822603991 0 0 0 0 0 0 0 0 0 0 0 0 0 0 0 0 0 0 0 0 0.226452597157356 0 0.0605237705728864 0 0 0 0 0 0 0 0 0 0.134172250209236 0 0 0 0 0 0 0 0 0 0 0 0 0 0 0 0 0 0 0 0 0 0 0 0 0 0 0 0 0 0 0 0 0 0 0 0 0 0 0 0 0 0 0 0 0.119801255109976 0.24940047860205 0.101666259167352 0 0 0 0.0379506069207457 0 0 0 0 0 0 0 0 0 0 0 0 0 0 0 0 0 0 0 0 0 0 0 0 0 0 0 0 0 0 0 0 0 0 0 0 0 0 0 0
0 0 0 0 0 0 0 0 0 0 0 0 0 0 0 0 0 0 0 0 0 0 0 0 0 0 0 0 0 0 0 0 0 0 0 0 0 0 0 0 0 0 0 0 0 0 0.0232874291719168 0 0 0 0.00891497205737661 0 0 0 0.0125135173766397 0 0 0 0 0 0 0 0 0 0 0 0 0 0 0 0 0 0 0 0 0 0 0 0 0 0 0 0 0 0 0 0 0 0 0 0 0 0 0 0 0 0 0 0 0 0.0350158387526169 0.00608954480271989 0 0 0 0 0 0 0 0 0 0 0 0 0 0 0 0 0 0 0 0 0 0 0 0 0 0 0 0 0 0 0 0 0 0 0 0 0 0.0054515388908321 0.00926810212276801 0 0 0 0 0 0 0 0 0 0 0 0 0 0.00416091364431111 0 0 0 0 0 0 0 0 0 0 0 0 0 0 0 0 0 0 0 0 0 0 0 0 0 0 0 0 0 0 0 0 0 0.0902045221570244 0 0 0 0 0 0 0 0 0 0 0 0 0 0 0 0 0 0 0 0 0 0 0 0 0 0.0116500289940686 0.0104139754874298 0 0 0 0 0 0 0 0 0 0 0 0 0 0 0 0 0 0 0 0 0.00126117309058472 0 0 0 0 0 0 0 0 0 0.00321656990075737 0 0 0 0 0 0 0 0 0 0 0.160144001745501 0 0 0 0 0 0 0 0 0 0 0 0 0 0 0 0 0 0 0 0 0 0 0 0 0 0 0 0 0 0 0 0 0 0 0 0 0 0 0 0.113199416924874 0.00566550628475395 0.0161655405714611 0.0083667837249436 0 0 0 0.142407355484112 0.0145212770693712 0 0 0 0 0 0 0 0 0 0 0 0.318081991745937
0 0 0 0 0 0 0 0 0 0 0 0 0 0 0 0 0 0 0 0 0 0 0 0 0 0 0 0 0 0 0 0 0 0.00460906211077284 0 0 0 0 0 0 0 0 0 0 0 0 0.00871627804551229 0 0 0 0.00347821696654521 0 0 0 0.00473065248734304 0 0 0 0 0 0 0 0 0 0 0 0 0 0 0 0 0 0 0 0 0 0 0 0 0 0 0 0 0 0 0 0 0 0 0 0 0 0 0 0 0 0 0 0 0 0.0202465216841813 0.0304959857619863 0 0 0 0 0 0 0 0 0 0 0 0 0 0 0 0 0 0 0 0 0 0 0 0 0 0 0 0 0 0 0 0 0 0 0 0 0 0.0238425112641206 0 0 0 0 0 0 0 0.0122607588784794 0 0 0.0045107938433632 0 0 0 0.0153187115339282 0 0 0 0 0 0 0 0 0 0 0 0 0 0 0 0 0 0 0 0 0 0 0 0 0 0 0 0 0 0 0 0 0 0.0041860520412771 0 0 0 0 0 0 0 0 0 0 0 0 0 0 0 0 0 0 0 0 0 0 0 0 0 0 0 0 0 0 0 0 0 0 0 0 0 0 0 0 0 0 0 0 0 0 0 0.00117658031101026 0 0 0 0 0 0 0 0 0 0.00324785190018457 0 0 0 0 0.00223457364753231 0.00322195533967491 0.00371048381216341 0 0 0 0.151990213495237 0 0 0 0 0 0 0 0 0 0 0 0 0 0 0 0 0 0 0 0 0 0 0 0 0 0 0 0 0 0 0 0 0 0 0 0 0 0 0 0.0113404383847559 0.0139953455474781 0.12526547710323 0.0349082169206907 0 0 0.110712007301882 0 0 0 0 0 0 0.0163356095828546 0.0321194534529593 0 0.117351108562373 0 0 0.0535770031307756 0.186418136889689
0 0 0 0 0 0 0 0 0 0 0 0 0 0 0 0 0 0 0 0 0 0 0 0 0 0 0 0 0 0 0 0 0 0 0 0 0 0 0 0 0 0 0 0 0 0 0.00700051286634707 0 0 0 0.00157141690161469 0 0 0 0.00190005778827836 0 0 0 0 0 0 0 0 0 0 0 0 0 0 0 0 0 0 0 0 0 0 0 0 0 0 0 0 0 0 0 0 0 0 0 0 0 0 0 0 0 0 0 0 0 0.013794768198327 0 0 0 0 0 0 0 0 0 0 0 0 0 0 0 0 0 0 0 0 0 0 0 0 0 0 0 0 0 0 0 0 0 0 0 0 0 0 0.001726080298888 0 0 0 0 0 0 0 0 0 0 0 0 0 0 0 0 0 0 0 0 0 0 0 0 0 0 0.0437054578683359 0 0 0 0 0 0 0 0 0 0 0.0293128437473945 0.00272189213700908 0 0 0 0 0 0 0 0 0 0.0490627483265151 0 0 0 0 0 0.00218627676509455 0 0.00635231484416806 0 0.0383957357257879 0.00560679195183928 0 0 0 0 0 0.00998366512926149 0.0447568924872693 0 0.00660016895063235 0 0 0 0 0 0 0.207529149728705 0 0 0 0 0 0 0 0 0 0 0 0 0 0 0 0 0 0 0 0 0 0 0 0 0 0.00235271401364645 0 0.00591269147419 0 0.00974941981182745 0 0 0 0 0.00782353640494054 0 0 0 0.00139054149854684 0 0 0.0274959774098997 0 0.00404521521331417 0 0 0 0 0 0 0 0 0 0 0 0 0 0 0 0 0 0 0 0 0 0 0 0 0 0 0 0.0123977617164303 0 0 0.0455342954146625 0 0 0 0 0.0587767600096191 0.0728981937785947 0.0229764399490369 0.00479563149025112 0 0.00774875304693372 0 0 0.00937829973828879 0 0 0.0811680022291746 0 0.0139453408615366 0 0 0 0.00985178374545247 0.0167687800023184 0 0 0 0.112783088475868
0 0 0 0 0 0 0 0 0 0 0 0 0 0 0 0 0 0 0 0 0 0 0 0 0 0 0 0 0 0 0 0 0 0 0 0 0 0 0 0 0 0 0 0 0 0 0.00568729388793161 0 0 0 0.00128448675742982 0 0 0 0.00147640341683484 0 0 0 0 0 0 0 0 0 0 0 0 0 0 0 0 0 0 0 0 0 0 0 0 0 0 0 0 0 0 0 0 0 0 0 0 0 0 0 0 0 0 0 0 0 0.010968416821512 0.00390076801418107 0 0 0 0 0 0 0 0 0 0 0 0 0 0 0 0 0 0 0 0 0 0 0 0 0 0 0 0 0 0 0 0 0 0 0 0 0 0.00111508187163846 0 0 0 0 0 0 0 0.00126113449566785 0 0 0 0 0 0 0.00416966480673973 0 0 0 0 0 0 0 0 0 0 0 0.00455611052548985 0 0 0 0 0 0 0 0 0 0 0 0 0 0 0 0 0 0 0 0 0 0.0191576105465551 0 0 0 0 0 0 0 0.00362866251715785 0 0.0372532770673287 0.00133043889680325 0 0 0 0 0 0 0.024925602275704 0 0 0 0 0 0 0 0.00652116783553208 0.00783627619673354 0 0 0 0 0 0 0 0 0 0 0 0 0 0 0 0 0 0 0 0 0 0 0 0 0 0.00174036361477367 0.00223199940634008 0 0.0160672178586197 0.00801975913992216 0.00639054936409232 0 0.00363603464400192 0 0 0.0106516179611533 0.0353812029923801 0.0125419225843383 0.0188047281581165 0 0 0.022984582487672 0 0.029215500330822 0 0 0 0 0 0 0 0 0 0 0 0 0 0 0 0 0 0 0 0 0 0 0 0 0.00187890923989299 0 0 0 0 0 0.0065116720689618 0 0 0 0.00305156262474373 0.0176685407583226 0.0193206638506999 0.0264593379005901 0.00273638100064386 0.0314805492542613 0.00250760888776535 0 0 0 0 0.095374202945261 0 0.0538434700313882 0.0733096484061037 0 0.00291533883330312 0.0721043716616091 0.0580548931372409 0.0989838787486953 0 0.0958358202414208 0 0.0352252759336244
0 0 0 0 0 0 0 0 0 0 0 0 0 0 0 0 0 0 0 0 0 0 0 0 0 0 0 0 0 0 0 0 0 0 0 0 0 0 0 0 0 0 0 0 0 0 0 0 0 0 0 0 0 0 0 0 0 0 0 0 0 0 0 0 0 0 0 0 0 0 0 0 0 0 0 0 0 0 0 0 0 0 0 0 0 0 0 0 0 0 0 0 0 0 0 0 0 0 0 0 0 0 0 0 0 0 0 0 0 0 0 0 0 0 0 0 0 0 0 0 0 0 0 0 0 0 0 0 0 0 0 0 0 0 0 0 0 0 0 0 0 0 0 0 0 0 0 0 0 0 0 0 0 0 0 0 0 0 0 0 0 0 0 0 0 0 0 0 0 0 0 0 0 0 0 0 0 0 0 0 0 0 0 0 0 0 0 0 0 0 0 0 0 0.0136884307911068 0 0 0.171462486935473 0 0.0270981008849538 0 0 0 0 0 0 0 0.0132727630139878 0 0 0 0 0 0 0 0 0 0 0 0 0 0 0 0 0 0 0 0 0 0 0 0 0 0 0 0 0 0 0 0 0 0 0 0 0 0 0.0131874526003271 0 0 0.0133348184286957 0 0 0.0290907367831735 0.07785295012442 0.0289460374060839 0.0253182651478537 0 0 0 0 0 0 0 0 0 0 0 0 0 0 0 0 0 0 0 0 0 0 0 0 0 0 0 0 0 0 0 0 0 0 0 0.0136731506823167 0 0 0 0 0.0202420415007085 0.0308124271197362 0 0 0 0 0 0 0 0 0 0.182983344468186 0 0.127406533731108 0.190082156209627 0 0 0 0 0 0.0215483041722419 0 0
0 0 0 0 0 0 0 0 0 0 0 0 0 0 0 0 0 0 0 0 0 0 0 0 0 0 0 0 0 0 0 0 0 0.00136570112017594 0 0 0 0 0 0 0 0 0 0 0 0 0 0 0 0 0 0 0 0 0 0 0 0 0 0 0 0 0 0 0 0 0 0 0 0 0 0 0 0 0 0 0 0 0 0 0 0 0 0 0 0 0 0 0 0 0 0 0 0 0 0 0 0 0 0 0.00208234514210481 0 0 0 0 0 0 0 0 0 0 0 0 0 0 0 0 0 0 0 0 0 0 0 0 0 0 0 0 0 0 0 0 0 0 0 0 0 0 0 0 0 0 0 0 0 0 0 0 0 0 0 0 0 0 0 0 0 0 0 0 0 0 0 0 0 0 0 0 0 0 0 0 0 0 0 0 0 0 0 0 0 0 0 0 0 0 0 0 0 0 0 0 0.0103161412871011 0 0 0.0570288614366864 0 0 0.000646493164029875 0 0 0 0 0 0 0 0 0 0 0 0 0.0112899513870445 0.00225607553128821 0 0 0 0 0.00136686499850298 0.00810109148945807 0 0.0127984740106814 0.0235069207658002 0 0.00421811626634098 0 0 0.000946943467483104 0.00687121678083932 0.0185585111250848 0 0 0 0.0236931137808825 0.00147047811845009 0 0 0.00140481333741301 0 0 0.00049232613537191 0.00494723981621319 0.0061388591077487 0 0 0.0237240585663494 0.0014448681786102 0 0.0426266912434909 0.063828847214537 0.133406376049981 0.0265429938374035 0.171688137304716 0.0280851796083232 0.0984189973161614 0 0 0.00295905314260809 0 0.0213078704634138 0 0 0 0 0 0 0 0 0 0 0 0 0 0 0 0 0 0 0 0 0 0 0 0 0.00266594651436833 0 0 0 0 0 0 0.00113313826635642 0.00160712535246717 0 0.00761718384045556 0 0 0 0 0.0120506813835099 0.00149725019111813 0 0 0 0 0.00702590232025319 0.0314331601713338 0.0160745968268403 0 0.0170119022975581 0.00165955204037607 0.0051044118738685 0.0638151392308886 0.00231918056615813 0 0.0154512179301518 0 0
0 0 0 0 0 0 0 0 0 0 0 0 0 0 0 0 0 0 0 0 0 0 0 0 0 0 0 0 0 0 0 0 0 0 0 0 0 0 0 0 0 0 0 0 0 0 0 0 0 0 0 0 0 0 0 0 0 0 0 0 0 0 0 0 0 0 0 0 0 0 0 0 0 0 0 0 0 0 0 0 0 0 0 0 0 0 0 0 0 0 0 0 0 0 0 0 0 0 0 0 0 0 0 0 0 0 0 0 0 0 0 0 0 0 0 0 0 0 0 0 0 0 0 0 0 0 0 0 0 0 0 0 0 0 0 0 0 0 0 0 0 0 0 0 0 0 0 0 0 0 0 0 0 0 0 0 0 0.0388903899841012 0 0 0 0 0 0 0 0 0 0 0 0 0 0 0 0 0 0 0.0156329381347186 0 0 0 0 0 0 0 0 0 0 0 0 0 0 0 0 0.0508076472460199 0 0.00566962797090791 0.186302880560624 0 0 0 0 0 0 0 0 0 0 0 0 0 0 0 0 0 0 0 0 0.040120103536129 0 0 0 0 0.081012926581929 0 0 0 0 0 0 0 0 0 0 0 0 0 0 0 0 0 0 0 0 0 0 0.00580722327290154 0 0 0.00775750787319229 0.019794015992387 0.0386630984909454 0 0.0222146941764846 0 0.0203345342041543 0 0 0 0 0 0 0 0 0 0 0 0 0 0 0 0 0 0 0 0 0 0 0 0 0 0 0 0 0 0.00693119219018061 0.0937028837287072 0 0 0.138115776872927 0 0 0 0 0 0 0 0 0 0 0 0 0 0 0 0 0 0 0.133525608604573 0.0947169505791175 0 0 0 0 0 0 0 0 0
0 0 0 0 0 0 0 0 0 0 0 0 0 0 0 0 0 0 0 0 0 0 0 0 0 0 0 0 0 0 0 0 0 0.0135674010566125 0 0 0 0 0 0 0 0 0 0 0 0 0 0 0 0 0.00644565038808278 0 0 0 0.0138441981682291 0 0 0.00647891740361998 0 0 0 0 0 0 0 0 0 0 0 0 0 0.0088517263914329 0 0 0 0 0 0 0 0 0 0 0.00278630078026104 0.00317185492435875 0 0 0.000800788341147896 0 0 0 0 0 0 0 0 0 0 0 0 0 0.00573143312715982 0.00752012414028841 0 0 0 0 0 0 0 0 0 0 0 0 0 0 0 0 0 0 0 0 0 0 0 0 0 0 0 0 0 0 0 0 0 0 0 0 0 0.00308642877351191 0 0 0 0 0 0 0 0.0106705716173416 0 0 0.00480920968331895 0 0 0 0.0163603002373571 0 0 0 0 0 0 0 0 0 0 0 0 0 0 0 0 0 0 0 0 0 0 0 0 0 0 0 0 0 0 0 0 0 0 0 0 0 0 0 0 0 0 0 0 0 0 0 0 0 0 0 0 0 0 0 0 0 0 0 0 0 0 0 0 0 0 0 0 0 0 0 0 0 0 0 0 0 0 0 0 0 0 0 0 0 0 0.00373595976842078 0.00195140301806594 0 0.00433129478287189 0.0144945660456465 0 0 0.0142854483707292 0 0.0430211406612364 0.0478391210207964 0.0823292628790296 0.041317390200092 0.00889045414681769 0 0 0.0572020514485367 0.0344089361090311 0.0283046443471879 0 0 0 0 0 0 0 0 0 0 0 0 0 0 0 0 0 0 0 0 0 0 0 0 0 0 0 0 0 0 0 0 0 0 0 0 0 0 0.0406006724582794 0.0809596848206934 0.088498130276459 0 0 0 0.0182421405080033 0 0.00333523492910898 0 0.00442793624861549 0 0 0.155382597816113 0.00795653101515523 0.059042877311484 0.0228865456057024 0.00669022409938979 0.0257408470798112 0
0 0 0 0 0 0 0 0 0 0 0 0 0 0 0 0 0 0 0 0 0 0 0 0 0 0 0 0 0 0 0 0 0 0 0 0 0 0 0 0 0 0 0 0 0 0 0 0 0 0 0 0 0 0 0 0 0 0 0 0 0 0 0 0 0 0 0 0 0 0 0 0 0 0 0 0 0 0 0 0 0 0 0.00137942599161127 0.00253891232677351 0.00101554988306338 0 0 0 0 0 0 0 0 0 0 0 0 0 0 0 0 0.00215022103312584 0 0 0 0 0 0 0 0 0 0 0 0 0 0 0 0 0 0 0 0 0 0 0 0 0 0 0 0 0 0 0 0 0 0 0 0 0 0.00101091094859162 0 0 0 0 0 0 0 0.00500043658550947 0 0 0.00139280418119963 0 0 0.001129287524168 0.00403966037027813 0 0 0 0 0 0 0 0 0 0 0 0 0 0 0 0 0 0 0 0 0 0 0 0 0 0 0 0 0 0 0 0 0 0 0 0 0 0 0 0 0 0 0.00130716527062718 0 0 0 0 0 0 0 0 0 0 0 0 0 0 0 0 0 0 0 0 0 0 0 0 0 0 0 0 0 0 0 0 0 0 0 0 0 0 0 0.0018527206485379 0 0 0 0.00829220870457302 0.00542424824085951 0 0 0.00677733153814376 0.00214185981232674 0 0.0078606023180816 0 0 0.0260760669161858 0.0723319100536568 0.0255846088779809 0.0136122017762698 0 0 0.0102571644163137 0 0.0437764883212953 0 0 0 0 0 0 0 0 0 0 0 0 0 0 0 0 0 0 0 0 0 0 0 0 0 0 0 0 0 0 0 0 0 0 0.00205568046270699 0 0 0 0.0508242903703734 0.109173301953976 0.069793462894572 0.0114495977892507 0 0 0.0202262226698853 0 0.0465163013771794 0 0.00768002051876702 0 0.0876210724096092 0 0.179818262312273 0.064945242693484 0.0473956175363091 0.0378582935281847 0.0196908477442561 0
0 0 0 0 0 0 0 0 0 0 0 0 0 0 0 0 0 0 0 0 0 0 0 0 0 0 0 0 0 0 0 0 0 0 0 0 0 0 0 0 0 0 0 0 0 0 0 0 0 0 0 0 0 0 0 0 0 0 0 0 0 0 0 0 0 0 0 0 0 0 0 0 0 0 0 0 0 0 0 0 0 0 0 0 0 0 0 0 0 0 0 0 0 0 0 0 0 0 0 0 0 0 0 0 0 0 0 0 0 0 0 0 0 0 0 0 0 0 0 0 0 0 0 0 0 0 0 0 0 0 0 0 0 0 0 0 0 0 0 0 0 0 0 0 0 0 0 0 0 0 0 0 0 0 0 0 0 0 0 0 0 0 0 0 0 0 0 0 0 0 0 0 0 0 0 0 0 0 0 0 0 0 0 0 0 0 0 0 0 0 0 0 0 0 0 0 0.00616644602080282 0 0 0 0 0 0 0 0 0 0 0 0 0 0 0 0 0 0 0 0 0 0 0 0 0 0 0 0 0 0 0 0 0.00169508554196618 0 0 0 0.00947348032316481 0 0 0 0 0 0 0 0 0 0 0 0 0 0 0 0 0 0.0131191791033229 0.11389752353287 0.0449705932117211 0.0741782700422123 0 0 0 0 0.0928018445251486 0 0 0 0 0 0 0 0 0 0 0 0 0 0 0 0 0 0 0 0 0 0 0 0 0 0 0 0 0 0 0 0 0 0 0 0 0 0 0.0145298725513283 0.0108832320422028 0 0 0 0 0 0.0127682717391069 0.0640339086525394 0 0.164160246038578 0 0.00767109832483103 0.3074407278678 0 0.00512302834518097 0.0256961235304599 0.0313910686067638 0 0
0 0 0 0 0 0 0 0 0 0 0 0 0 0 0 0 0 0 0 0 0 0 0 0 0 0 0 0 0 0 0 0 0 0 0 0 0 0 0 0 0 0 0 0 0 0 0.0088442679381534 0 0 0 0.000953799349755359 0 0 0 0.00170227105175966 0 0 0 0 0 0 0 0 0 0 0 0 0 0 0 0 0 0 0 0 0 0 0 0 0 0 0 0 0 0 0 0 0 0 0 0 0 0 0 0 0 0 0 0 0 0.00126394630246394 0.0477205427687575 0 0 0 0 0 0 0 0 0 0 0 0 0 0 0 0 0 0 0 0 0 0 0 0 0 0 0 0 0 0 0 0 0 0 0 0 0 0.0298550368878644 0.00237675571359257 0 0 0 0.0033411428986448 0 0 0.04796714125409 0 0 0.00374259327887829 0 0 0 0.0607356681048533 0 0 0 0 0 0 0 0 0 0 0 0.00194164784365051 0 0 0 0 0 0 0 0 0 0 0 0.00407945989272568 0 0 0 0 0 0 0 0.000986390094530715 0 0 0 0 0 0 0 0 0 0 0.00114598357557193 0.0242270047532713 0 0 0 0.00104156002396097 0 0.00118021857781377 0 0.0188678078938524 0 0 0 0 0 0.000761591720065385 0 0 0 0 0 0 0 0 0 0 0 0.00606594532756144 0 0 0 0 0 0 0 0 0 0 0 0.000251864943860179 0 0.0032751028212872 0.000736223563930372 0.000690911375111244 0.00551271380960502 0.00530866383239887 0 0.00446603321428802 0.00467132215892885 0 0 0.00183995832061261 0 0 0.00505129783550385 0.00939514377763313 0.00508934667384232 0.000407945989272568 0 0 0.115480207361946 0 0 0 0 0 0 0 0 0 0 0 0 0 0 0 0 0 0 0 0 0 0 0 0 0 0 0.00244977789463098 0 0 0.00105126303041472 0 0 0.00163329214693962 0 0.00048997738277544 0.00157211378264538 0.00286074232908352 0.0195122122777945 0.0268659080517226 0 0.00770263402784489 0.277814305122061 0.0198239714729611 0.0053395169216943 0 0 0.0464741525195389 0.00799408488835618 0.0401592591038139 0 0.00219446610992736 0 0.0209387786002591 0.0408436916726556 0.00188441607642639 0 0.00395645799596016 0.00440978618391128 0.0295045453346844 0.00354713614386143
0 0 0 0 0 0 0 0 0 0 0 0 0 0 0 0 0 0 0 0 0 0 0 0 0 0 0 0 0 0 0 0 0 0 0 0 0 0 0 0 0 0 0 0 0 0 0 0 0 0 0 0 0 0 0 0 0 0 0 0 0 0 0 0 0 0 0 0 0 0 0 0 0 0 0 0 0 0 0 0 0 0 0 0 0 0 0 0 0 0 0 0 0 0 0 0 0 0 0 0 0 0 0 0 0 0 0 0 0 0 0 0 0 0 0 0 0 0 0 0 0 0 0 0 0 0 0 0 0 0 0 0 0 0 0 0 0 0 0 0 0 0 0 0 0 0 0 0 0 0 0 0 0 0 0 0 0 0 0 0 0 0 0 0 0 0 0 0 0 0.00994835951137192 0 0.0135669860628409 0 0 0 0 0 0 0 0 0 0 0 0 0 0 0 0.0196824466640374 0 0.00474384857006033 0 0 0 0 0 0 0 0 0 0 0 0 0 0 0 0 0 0 0 0 0 0 0 0 0 0 0 0 0 0 0 0 0 0 0 0 0 0 0 0 0 0 0 0 0 0 0 0 0 0 0 0 0 0 0 0 0 0 0 0 0 0.00603363803455955 0.0105767115836841 0.00637841735082009 0.00577814375890553 0 0 0.04584420806841 0 0 0 0 0 0 0 0 0 0 0 0 0 0 0 0 0 0 0 0 0 0 0 0 0 0 0 0 0 0 0 0 0 0 0 0 0 0 0 0 0.0276713149251214 0.258449856161776 0.0129490108341613 0.189276706571204 0 0 0 0 0 0 0 0 0.0438331802913088 0.160973628909772 0.0510453935770108 0.0213670941084527 0 0.0234739952713344 0.0329668516031864 0.055440208141982
0 0 0 0 0 0 0 0 0 0 0 0 0 0 0 0 0 0 0 0 0 0 0 0 0 0 0 0 0 0 0 0 0 0 0 0 0 0 0 0 0 0 0 0 0 0 0 0 0 0 0 0 0 0 0 0 0 0 0 0 0 0 0 0 0 0 0 0 0 0 0 0 0 0 0 0 0 0 0 0 0 0 0 0 0 0 0 0 0 0 0 0 0 0 0 0 0 0 0 0 0 0.00324350267309525 0 0 0 0 0 0 0 0 0 0 0 0 0 0 0 0 0 0 0 0 0 0 0 0 0 0 0 0 0 0 0 0 0 0 0 0 0 0.00269483751953996 0 0 0 0 0 0 0 0.0099345902689086 0 0 0 0 0 0 0.0203450531432208 0 0 0 0 0 0 0 0 0 0 0 0 0 0 0 0 0 0 0 0 0 0 0 0.00559019492447899 0 0 0 0 0.0028067197898918 0 0 0.00371732553128718 0 0 0 0 0 0 0 0 0 0 0.0025889926399762 0.0241204799278525 0 0 0 0 0 0.00404470909860461 0 0.00461993890184665 0 0 0 0 0 0 0 0 0 0 0 0 0 0 0 0 0 0.00201507826508941 0 0 0 0 0 0 0 0 0 0 0 0 0.00739462601208337 0.00314139473818631 0.0017648894602936 0.00290594948107498 0.0200963935041783 0.0262343676123121 0 0.0253019379689542 0.0134057325331028 0.00267991172370111 0 0.00819367618103752 0.0028180592092299 0 0.01343315763482 0.0537334177728971 0.00736454275884037 0.0162162170357314 0 0 0.0149997292745486 0 0.0374054933094666 0 0 0 0 0 0 0 0 0 0 0 0 0 0 0 0 0 0 0 0 0 0 0 0.00210052200139121 0.014167299785875 0 0 0 0 0 0 0 0.00140255703045947 0.00220366222307368 0.0221628101941312 0 0 0 0 0.285796242451999 0.00457504683006501 0 0 0 0 0 0.123130125172952 0.00814649947543403 0.0462990698209695 0 0.00751345568603391 0.0753969732566487 0.0365654880687192 0.0139647371348075 0.0137645919731899 0 0 0
0 0 0 0 0 0 0 0 0 0 0 0 0 0 0 0 0 0 0 0 0 0 0 0 0 0 0 0 0 0 0 0 0 0 0 0 0 0 0 0 0 0 0 0 0 0 0 0 0 0 0 0 0 0 0 0 0 0 0 0 0 0 0 0 0 0 0 0 0 0 0 0 0 0 0 0 0 0 0 0 0 0 0 0 0 0 0 0 0 0 0 0 0 0 0 0 0 0 0 0 0 0.00446761088783029 0 0 0 0 0 0 0 0 0 0 0 0 0 0 0 0 0 0 0 0 0 0 0 0 0 0 0 0 0 0 0 0 0 0 0 0 0 0 0 0 0 0 0 0 0 0.00399219456886293 0 0 0 0 0 0 0.00473650203085432 0 0 0 0 0 0 0 0 0 0 0 0 0 0 0 0 0 0 0 0 0 0 0 0 0 0 0 0 0 0 0 0 0.00561693248880993 0.0240286394922006 0.043488859347038 0 0 0 0 0 0 0 0 0 0 0 0 0 0 0 0 0 0 0 0 0 0 0 0 0 0 0 0 0 0 0 0 0 0 0 0 0 0 0 0 0 0 0 0 0 0 0 0 0 0 0 0 0 0 0 0 0 0 0 0 0 0.00649324448569424 0.00835634053602092 0.00683055588754849 0 0 0 0.174951372543014 0 0 0 0 0 0 0 0 0 0 0 0 0 0 0 0 0 0 0 0 0 0 0 0 0 0 0 0 0 0 0 0 0 0 0 0 0 0 0 0 0.0161794155139608 0.140763298686815 0.029620480398119 0.0348618547516138 0 0 0.069908476620994 0 0 0 0 0 0.0300769507396201 0.0408008487826477 0 0.0972111465199848 0.020112483854632 0 0 0.23750279186374
0 0 0 0 0 0 0 0 0 0 0 0 0 0 0 0.000440200416796559 0 0 0 0 0 0 0 0 0 0 0 0 0 0 0 0 0.00385259391557176 0.020534011186528 0 0 0 0 0 0 0 0 0 0 0 0 0.0159637152490481 0 0 0 0.00647046985316654 0 0 0 0.0145509167969037 0 0 0 0 0 0 0 0 0 0 0 0 0 0 0 0 0 0 0 0 0 0 0 0 0 0 0 0 0 0 0 0 0 0 0 0 0 0 0 0 0 0 0 0 0 0.0352163681777128 0.0134589998822744 0 0 0 0 0 0 0 0 0 0 0 0 0 0 0 0 0 0 0 0 0 0 0 0 0 0 0 0 0 0 0 0 0 0 0 0.000583621122924131 0 0.00762738203984483 0.00464312459877753 0 0 0 0 0 0 0 0 0 0 0 0 0.00348128980518997 0.00193335425161746 0 0 0 0 0 0 0 0 0 0 0 0 0 0 0 0 0 0 0 0 0 0 0.00118644386127629 0 0 0 0 0 0 0 0 0 0.00244582902865885 0.15865369481668 0.0146349058696006 0 0 0 0 0 0 0 0 0 0 0 0 0 0 0 0 0 0 0 0 0 0 0 0 0 0.0032001146516178 0 0 0 0 0 0 0 0 0 0 0 0 0 0 0 0 0 0 0 0 0.00146217896714216 0 0 0 0 0 0.000799015921607912 0 0 0 0.00379328998735071 0 0 0 0 0 0 0.00141073544871492 0 0 0 0.250422598553069 0 0 0 0 0 0 0 0 0 0 0 0 0 0 0 0 0 0 0 0 0 0 0 0 0 0 0.00282062935452072 0 0 0 0 0 0 0 0 0 0 0 0 0.0442151549614532 0.00827220530119254 0.0359917241359434 0.0248805431448521 0 0 0.0953287485081618 0.0718638812913108 0.052337080818596 0.0139114965212005 0 0 0 0 0 0 0.00345283703518097 0.00999273044297657 0 0.0701681140825377 0
