# Supplementary material for: Recovery of neural dynamics criticality in personalized whole-brain models of stroke
Source: Nat Commun. 2022 Jun 27;13:3683. doi: 10.1038/s41467-022-30892-6 (PMC9237050; doi:10.1038/s41467-022-30892-6)
Supplement: Supplementary file 3 — Source Data [file 41467_2022_30892_MOESM3_ESM.zip › Source_Data/Tables/Table1/Structural_Connectivity/patients/pat_3_051_316_18_.txt]

0 0 0.00829551609358476 0 0 0.230163589569667 0.0623929196634922 0 0 0.0380040946614013 0.152030816187099 0.0475646592091666 0 0.0212453297731818 0.0147081782326019 0 0 0 0 0 0 0 0 0 0 0 0 0 0.214766014977893 0.0663169636070088 0 0 0 0 0 0 0.0143958352927204 0 0 0 0 0 0 0 0 0 0 0 0 0 0 0 0 0 0 0 0 0 0 0 0 0 0 0 0 0 0 0 0 0 0 0 0 0 0 0 0 0 0 0 0 0 0 0 0 0 0 0 0 0 0 0 0 0 0 0 0 0 0 0 0 0 0.00738836383488235 0 0.0120750297896556 0 0 0 0 0 0 0 0 0.0142447425831075 0 0 0 0 0 0 0 0 0 0 0 0 0 0 0.0263840312639839 0 0 0.0700239152605537 0 0 0 0 0 0 0 0 0 0 0 0 0 0 0 0 0 0 0 0 0 0 0 0 0 0 0 0 0 0 0 0 0 0 0 0 0 0 0 0 0 0 0 0 0 0 0 0 0 0 0 0 0 0 0 0 0 0 0 0 0 0 0 0 0 0 0 0 0 0 0 0 0 0 0 0 0 0 0 0 0 0 0 0 0 0 0 0 0 0 0 0 0 0 0 0 0 0 0 0 0 0 0 0 0 0 0 0 0 0 0 0 0 0 0 0 0 0 0 0 0 0 0 0 0 0 0 0 0 0 0 0 0 0 0 0 0 0 0 0 0 0 0 0 0 0 0 0 0 0 0 0 0 0 0 0 0 0 0 0 0 0 0 0 0 0 0 0 0 0 0 0 0 0 0 0 0 0 0 0 0 0 0 0
0 0 0.0798492228135761 0.10942871075445 0 0.131813847778559 0.0818503158621399 0 0 0 0 0.144812167847573 0 0.056062325201647 0.0104706034639173 0 0.199520116938922 0.0230476580028206 0.0207291241870052 0.0232827119491725 0 0 0 0 0 0 0 0 0.00851785528399441 0.00952890631811776 0 0 0 0 0 0 0 0 0 0 0 0 0 0 0 0 0 0 0 0 0 0 0 0 0 0 0 0 0 0 0 0 0 0 0 0 0 0 0.0257368499947273 0 0 0 0 0 0 0 0 0 0 0 0 0 0 0 0 0 0.00729045619336381 0 0 0 0 0.0158025700807962 0 0 0.0102934576985377 0 0 0 0 0 0 0 0 0 0 0 0 0 0 0.00855014235051531 0 0 0 0 0 0 0 0 0 0 0 0 0 0 0 0 0 0 0 0 0 0 0.0334129572801657 0 0 0 0 0 0 0 0 0 0 0 0 0 0 0 0 0 0 0 0 0 0 0 0 0 0 0 0 0 0 0 0 0 0 0 0 0 0 0 0 0 0 0 0 0 0 0 0 0 0 0 0 0 0 0 0 0 0 0 0 0 0 0 0 0 0 0 0 0 0 0 0 0 0 0 0 0 0 0 0 0 0 0 0 0 0 0 0 0 0 0 0 0 0 0 0 0 0 0 0 0 0 0 0 0 0 0 0 0 0 0 0 0 0 0 0 0 0 0 0 0 0 0 0 0 0 0 0 0 0 0 0 0 0 0 0 0 0 0 0 0 0 0 0 0 0 0 0 0 0 0 0 0 0 0 0 0 0 0 0 0 0 0 0 0 0 0 0 0 0 0 0 0 0 0 0 0 0 0 0 0 0 0
0.00868484752976848 0.152700179200637 0 0 0 0.166300706072103 0.0327053074081545 0.051290946764514 0.0154263645867752 0 0 0.0504035161933407 0 0.0428301305354362 0.0113962401462481 0 0.117153094464945 0.165741179657328 0.0396209991328237 0.00800564892738892 0 0 0 0 0 0 0 0 0.0242961537543202 0.0303465362050531 0 0 0 0 0 0 0 0 0 0 0 0 0 0 0 0 0 0 0 0 0 0 0 0 0 0 0 0 0 0 0 0 0 0 0 0 0 0 0 0 0 0 0 0 0 0 0 0 0 0 0 0 0 0 0 0 0 0 0 0 0 0.00994384813801519 0 0 0 0 0 0 0 0 0 0 0 0 0 0 0 0 0 0.0201701787094013 0 0 0 0 0 0 0 0 0 0 0 0 0.0239458413537914 0 0 0 0 0 0 0 0 0 0.0290382812199558 0 0 0 0 0 0 0 0 0 0 0 0 0 0 0 0 0 0 0 0 0 0 0 0 0 0 0 0 0 0 0 0 0 0 0 0 0 0 0 0 0 0 0 0 0 0 0 0 0 0 0 0 0 0 0 0 0 0 0 0 0 0 0 0 0 0 0 0 0 0 0 0 0 0 0 0 0 0 0 0 0 0 0 0 0 0 0 0 0 0 0 0 0 0 0 0 0 0 0 0 0 0 0 0 0 0 0 0 0 0 0 0 0 0 0 0 0 0 0 0 0 0 0 0 0 0 0 0 0 0 0 0 0 0 0 0 0 0 0 0 0 0 0 0 0 0 0 0 0 0 0 0 0 0 0 0 0 0 0 0 0 0 0 0 0 0 0 0 0 0 0 0 0 0 0 0 0 0 0 0 0 0 0
0 0.114582856386821 0 0 0 0.0124938680434184 0.013296599065208 0 0 0 0.0503772449659141 0 0 0.0240860766417421 0 0 0 0 0 0.0315048839138664 0 0 0 0 0 0 0 0 0.0705760958019121 0 0 0 0 0 0 0 0.301874267416787 0 0 0 0 0 0 0.00783996736645242 0 0 0 0 0.00975420128643663 0 0 0 0 0 0 0 0 0 0 0 0 0 0 0 0 0 0 0 0 0 0 0 0 0 0 0 0 0 0 0 0 0 0 0 0 0 0 0 0 0 0 0.124101591275275 0 0 0 0 0 0 0 0 0 0 0 0 0 0 0 0 0 0 0 0 0 0 0 0 0 0 0 0 0 0 0 0 0 0 0 0 0.204185716122938 0 0.0170974233173806 0.0182292083958497 0 0 0 0 0 0 0 0 0 0 0 0 0 0 0 0 0 0 0 0 0 0 0 0 0 0 0 0 0 0 0 0 0 0 0 0 0 0 0 0 0 0 0 0 0 0 0 0 0 0 0 0 0 0 0 0 0 0 0 0 0 0 0 0 0 0 0 0 0 0 0 0 0 0 0 0 0 0 0 0 0 0 0 0 0 0 0 0 0 0 0 0 0 0 0 0 0 0 0 0 0 0 0 0 0 0 0 0 0 0 0 0 0 0 0 0 0 0 0 0 0 0 0 0 0 0 0 0 0 0 0 0 0 0 0 0 0 0 0 0 0 0 0 0 0 0 0 0 0 0 0 0 0 0 0 0 0 0 0 0 0 0 0 0 0 0 0 0 0 0 0 0 0 0 0 0 0 0 0 0 0 0 0 0
0 0 0 0 0 0.0370473865962406 0.0199412245841217 0.155031625337699 0 0.0292605209328061 0 0.0367457704737565 0 0.015349591274426 0 0 0 0.044496909168329 0.0753262380910546 0 0 0 0 0 0 0 0 0.096688763326189 0 0 0 0 0 0 0 0 0 0 0 0 0 0 0 0 0 0.0675637777519643 0 0 0 0 0 0 0 0 0.0179592443233485 0 0 0 0 0 0 0 0 0 0 0 0 0 0 0 0 0 0 0 0 0 0 0 0 0 0 0 0 0 0 0 0 0 0 0 0 0 0 0 0 0 0 0 0 0 0 0 0 0 0 0 0 0 0 0 0 0 0 0 0 0 0 0 0 0 0 0 0 0 0 0 0 0 0.0105368270051386 0.12058487420634 0.029744397021098 0.0856079241005527 0.158114925806935 0 0 0 0 0 0 0 0 0 0 0 0 0 0 0 0 0 0 0 0 0 0 0 0 0 0 0 0 0 0 0 0 0 0 0 0 0 0 0 0 0 0 0 0 0 0 0 0 0 0 0 0 0 0 0 0 0 0 0 0 0 0 0 0 0 0 0 0 0 0 0 0 0 0 0 0 0 0 0 0 0 0 0 0 0 0 0 0 0 0 0 0 0 0 0 0 0 0 0 0 0 0 0 0 0 0 0 0 0 0 0 0 0 0 0 0 0 0 0 0 0 0 0 0 0 0 0 0 0 0 0 0 0 0 0 0 0 0 0 0 0 0 0 0 0 0 0 0 0 0 0 0 0 0 0 0 0 0 0 0 0 0 0 0 0 0 0 0 0 0 0 0 0 0 0 0 0 0 0 0 0 0 0
0.085152336612624 0.0890781215856584 0.0587672343071056 0.00806340670749397 0.0210493914316232 0 0.0214405250259473 0.013900289763073 0 0.0716307429078765 0.0709995276171198 0.181409223620751 0 0.108232875695375 0.0438523042683224 0.0137200385595465 0 0.0230633422445763 0 0.00524097537330595 0 0 0 0 0 0 0 0 0.0781717143204811 0.0242465068356933 0 0 0 0 0 0 0.00398457275530646 0 0 0 0 0 0 0.00184994073315516 0 0 0 0 0 0 0 0 0 0 0 0 0 0 0 0 0 0 0 0 0 0 0 0 0 0 0 0 0 0 0 0 0 0 0 0 0 0 0 0 0 0 0 0 0 0 0 0.018933710697181 0 0 0 0 0 0 0 0 0 0 0 0 0 0 0 0 0 0 0 0 0 0 0 0 0 0 0 0 0 0 0 0 0 0.015191624492727 0 0 0.011367085086774 0 0 0.0122944135778819 0.015072079552681 0 0 0.00328801622772014 0 0 0 0 0 0 0 0 0 0 0 0 0 0 0 0 0 0 0 0 0 0 0 0 0 0 0 0 0 0 0 0 0 0 0 0 0 0 0 0 0 0 0 0 0 0 0 0 0 0 0 0 0 0 0 0 0 0 0 0 0 0 0 0 0 0 0 0 0 0 0 0 0 0 0 0 0 0 0 0 0 0 0 0 0 0 0 0 0 0 0 0 0 0 0 0 0 0 0 0 0 0 0 0 0 0 0 0 0 0 0 0 0 0 0 0 0 0 0 0 0 0 0 0 0 0 0 0 0 0 0 0 0 0 0 0 0 0 0 0 0 0 0 0 0 0 0 0 0 0 0 0 0 0 0 0 0 0 0 0 0 0 0 0 0 0 0 0 0 0 0 0 0 0 0 0 0 0 0 0
0.0539672563983786 0.129319928493728 0.0270205682661325 0.0200630662793056 0.0264892019941737 0.0501268598378738 0 0.0283145314491757 0.0307792105356522 0.0522938959820554 0.105124970573074 0.06604165490332 0 0.0195685240590763 0 0 0.0514112883828194 0 0 0.0206098330260557 0 0 0 0 0 0 0 0 0.0522034735289663 0 0 0 0 0 0 0 0.0652899784004523 0 0 0 0 0 0 0 0 0 0 0 0 0 0 0 0 0 0 0 0 0 0 0 0 0 0 0 0 0 0 0 0 0 0 0 0 0 0 0 0 0 0 0 0 0 0 0 0 0 0.0125240683016473 0 0 0 0 0.0407646318390701 0 0 0.0108920012374081 0 0 0 0 0 0 0 0 0 0 0 0 0 0 0 0 0 0 0 0 0 0 0 0 0 0 0 0 0 0 0 0 0 0.042300240508264 0 0 0.0823905964284811 0.0125042195748895 0 0 0 0 0 0 0 0 0 0 0 0 0 0 0 0 0 0 0 0 0 0 0 0 0 0 0 0 0 0 0 0 0 0 0 0 0 0 0 0 0 0 0 0 0 0 0 0 0 0 0 0 0 0 0 0 0 0 0 0 0 0 0 0 0 0 0 0 0 0 0 0 0 0 0 0 0 0 0 0 0 0 0 0 0 0 0 0 0 0 0 0 0 0 0 0 0 0 0 0 0 0 0 0 0 0 0 0 0 0 0 0 0 0 0 0 0 0 0 0 0 0 0 0 0 0 0 0 0 0 0 0 0 0 0 0 0 0 0 0 0 0 0 0 0 0 0 0 0 0 0 0 0 0 0 0 0 0 0 0 0 0 0 0 0 0 0 0 0 0 0 0 0 0 0 0 0 0 0 0 0 0 0
0 0 0.0281619411709667 0 0.136862030523576 0.0215975538479594 0.0188172002986656 0 0 0 0 0 0 0 0 0 0 0.0393973129697718 0 0 0 0 0 0 0 0 0 0.0278406810650972 0 0 0 0 0.00677460805111319 0 0 0 0 0 0 0 0 0 0 0 0 0.0563468398223042 0 0 0 0 0 0 0 0 0.0125164182982074 0 0 0 0 0 0 0 0 0 0 0 0 0 0 0 0 0 0 0 0 0 0 0 0 0 0 0 0 0 0 0 0 0 0 0 0 0.0116531769730827 0 0 0 0 0 0 0 0 0 0 0 0 0 0 0 0 0 0 0 0 0 0 0 0 0 0 0 0 0 0 0 0 0 0 0 0 0.0500388098084705 0.0861773098820768 0.0736239134028485 0.410884500811052 0.0193077030748079 0 0 0 0 0 0 0 0 0 0 0 0 0 0 0 0 0 0 0 0 0 0 0 0 0 0 0 0 0 0 0 0 0 0 0 0 0 0 0 0 0 0 0 0 0 0 0 0 0 0 0 0 0 0 0 0 0 0 0 0 0 0 0 0 0 0 0 0 0 0 0 0 0 0 0 0 0 0 0 0 0 0 0 0 0 0 0 0 0 0 0 0 0 0 0 0 0 0 0 0 0 0 0 0 0 0 0 0 0 0 0 0 0 0 0 0 0 0 0 0 0 0 0 0 0 0 0 0 0 0 0 0 0 0 0 0 0 0 0 0 0 0 0 0 0 0 0 0 0 0 0 0 0 0 0 0 0 0 0 0 0 0 0 0 0 0 0 0 0 0 0 0 0 0 0 0 0 0 0 0 0 0 0
0 0 0.0308321280235671 0 0 0 0.0744596761259501 0 0 0.0451671085239084 0.0507102165765105 0 0 0 0 0 0 0.20657464239038 0 0 0 0 0 0 0 0 0 0 0.0452629734073061 0 0 0 0 0 0 0 0.0765270706588686 0 0 0 0 0 0 0 0 0 0 0 0 0 0 0 0 0 0 0 0 0 0 0 0 0 0 0 0 0 0 0 0 0 0 0 0 0 0 0 0 0 0 0 0 0 0 0 0 0 0 0 0 0 0 0 0 0 0 0 0 0 0 0 0 0 0 0 0 0 0 0 0 0 0 0 0 0 0 0 0 0 0 0 0 0 0 0 0 0 0 0 0.316246270861922 0 0 0.154219913431587 0 0 0 0 0 0 0 0 0 0 0 0 0 0 0 0 0 0 0 0 0 0 0 0 0 0 0 0 0 0 0 0 0 0 0 0 0 0 0 0 0 0 0 0 0 0 0 0 0 0 0 0 0 0 0 0 0 0 0 0 0 0 0 0 0 0 0 0 0 0 0 0 0 0 0 0 0 0 0 0 0 0 0 0 0 0 0 0 0 0 0 0 0 0 0 0 0 0 0 0 0 0 0 0 0 0 0 0 0 0 0 0 0 0 0 0 0 0 0 0 0 0 0 0 0 0 0 0 0 0 0 0 0 0 0 0 0 0 0 0 0 0 0 0 0 0 0 0 0 0 0 0 0 0 0 0 0 0 0 0 0 0 0 0 0 0 0 0 0 0 0 0 0 0 0 0 0 0 0 0 0 0 0 0
0.0509532798054765 0 0 0 0.0602484427614435 0.259585996745209 0.0810583428451771 0 0.0289404543235321 0 0.0484657068203209 0.0822720331826434 0 0.0365015040574205 0 0 0 0 0 0 0 0 0 0 0 0 0 0 0.0288942821581957 0 0 0 0 0 0 0 0 0 0 0 0 0 0 0 0 0 0 0 0 0 0 0 0 0 0 0 0 0 0 0 0 0 0 0 0 0 0 0 0 0 0 0 0 0 0 0 0 0 0 0 0 0 0 0 0 0 0.0279794306250117 0 0.0593722891883515 0 0 0.0499394599460816 0 0 0 0 0 0 0 0 0 0 0 0 0 0 0 0 0 0 0 0 0 0 0 0 0 0 0 0 0 0 0 0 0 0 0 0 0.0722758239606579 0 0 0.0794896751770748 0.0340232784034038 0 0 0 0 0 0 0 0 0 0 0 0 0 0 0 0 0 0 0 0 0 0 0 0 0 0 0 0 0 0 0 0 0 0 0 0 0 0 0 0 0 0 0 0 0 0 0 0 0 0 0 0 0 0 0 0 0 0 0 0 0 0 0 0 0 0 0 0 0 0 0 0 0 0 0 0 0 0 0 0 0 0 0 0 0 0 0 0 0 0 0 0 0 0 0 0 0 0 0 0 0 0 0 0 0 0 0 0 0 0 0 0 0 0 0 0 0 0 0 0 0 0 0 0 0 0 0 0 0 0 0 0 0 0 0 0 0 0 0 0 0 0 0 0 0 0 0 0 0 0 0 0 0 0 0 0 0 0 0 0 0 0 0 0 0 0 0 0 0 0 0 0 0 0 0 0 0 0 0 0 0 0 0
0.0881198587931814 0 0 0.0509375769121561 0 0.111234031325169 0.0704454620035227 0 0.0140468496273176 0.0209524572498382 0 0.0233609991736523 0 0 0 0 0 0 0 0 0 0 0 0 0 0 0 0 0.28331453821208 0.0136213328565743 0 0 0 0 0 0 0.172625939953789 0 0 0 0 0 0 0 0 0 0 0 0 0 0 0 0 0 0 0 0 0 0 0 0 0 0 0 0 0 0 0 0 0 0 0 0 0 0 0 0 0 0 0 0 0 0 0 0.00746178656176987 0 0 0 0 0 0 0.0746562232683803 0 0 0.0134593382603549 0 0 0 0 0 0 0 0 0 0 0 0 0 0 0 0 0 0 0 0 0 0 0 0 0 0 0 0 0 0 0 0 0 0.0273318642336713 0 0 0.0284317415685426 0 0 0 0 0 0 0 0 0 0 0 0 0 0 0 0 0 0 0 0 0 0 0 0 0 0 0 0 0 0 0 0 0 0 0 0 0 0 0 0 0 0 0 0 0 0 0 0 0 0 0 0 0 0 0 0 0 0 0 0 0 0 0 0 0 0 0 0 0 0 0 0 0 0 0 0 0 0 0 0 0 0 0 0 0 0 0 0 0 0 0 0 0 0 0 0 0 0 0 0 0 0 0 0 0 0 0 0 0 0 0 0 0 0 0 0 0 0 0 0 0 0 0 0 0 0 0 0 0 0 0 0 0 0 0 0 0 0 0 0 0 0 0 0 0 0 0 0 0 0 0 0 0 0 0 0 0 0 0 0 0 0 0 0 0 0 0 0 0 0 0 0 0 0 0 0 0 0 0 0 0 0 0 0
0.0179567396971476 0.0998615304686461 0.0181754488064222 0 0.0213045553774913 0.185115385052518 0.0288247808500765 0 0 0.0231661345627482 0.0152157143394051 0 0 0.211201118909355 0.0814664228836889 0 0.00622309127504635 0 0 0.0416425194447411 0 0 0 0 0 0 0 0 0.0684220563585982 0.0743584319181919 0 0 0 0 0 0 0 0 0 0 0 0 0 0 0 0 0 0 0 0 0 0 0 0 0 0 0 0 0 0 0 0 0 0 0 0 0 0 0 0 0 0 0 0 0 0 0 0 0 0 0 0 0 0 0 0 0.0110060615315822 0 0 0 0 0.0126360147413771 0 0.0155257993133559 0.0303091942714095 0 0 0 0 0 0 0 0 0 0 0 0 0 0 0 0 0 0 0 0 0 0 0 0 0 0 0 0 0 0 0 0 0 0.00396954207168964 0 0 0.0046804612593704 0.0254719673311804 0 0 0.00346702953595855 0 0 0 0 0 0 0 0 0 0 0 0 0 0 0 0 0 0 0 0 0 0 0 0 0 0 0 0 0 0 0 0 0 0 0 0 0 0 0 0 0 0 0 0 0 0 0 0 0 0 0 0 0 0 0 0 0 0 0 0 0 0 0 0 0 0 0 0 0 0 0 0 0 0 0 0 0 0 0 0 0 0 0 0 0 0 0 0 0 0 0 0 0 0 0 0 0 0 0 0 0 0 0 0 0 0 0 0 0 0 0 0 0 0 0 0 0 0 0 0 0 0 0 0 0 0 0 0 0 0 0 0 0 0 0 0 0 0 0 0 0 0 0 0 0 0 0 0 0 0 0 0 0 0 0 0 0 0 0 0 0 0 0 0 0 0 0 0 0 0 0 0 0 0 0 0 0 0 0 0
0 0 0 0 0 0 0 0 0 0 0 0 0 0 0 0 0 0 0 0 0 0 0.0354164067455197 0 0 0.0131395789412253 0 0 0 0 0 0.0322897331281818 0 0.107941034322001 0.00649949571883323 0 0 0 0 0 0 0 0 0 0 0 0 0.0770024390165243 0 0 0 0 0 0.00825015354004765 0.0620450199594879 0.0298630619949663 0 0 0 0 0 0 0 0 0 0 0 0 0 0 0 0 0 0 0 0 0 0 0 0 0 0 0 0 0 0 0 0 0 0 0 0 0 0 0 0 0 0 0 0 0 0 0.019422386137803 0 0 0 0 0 0 0 0 0 0.233148398737309 0 0.00683979754629456 0 0.112992662006436 0.0791822771317956 0.0690032161194997 0 0 0 0 0 0 0 0 0 0 0 0 0 0 0 0 0 0 0 0 0 0 0 0 0 0 0 0 0 0 0 0 0.00773317005664019 0 0 0 0 0 0 0 0 0 0 0 0 0 0.058113776027976 0 0 0 0 0 0 0 0 0 0 0 0 0 0 0 0 0 0 0 0.00627362720780629 0 0 0 0 0 0 0 0 0 0 0 0 0 0 0 0 0 0 0 0.00869994017127125 0 0 0 0 0 0 0 0 0 0 0 0 0 0 0 0 0 0 0 0 0 0 0 0 0 0 0 0 0 0 0 0 0 0 0 0 0 0 0 0 0 0 0 0 0 0 0 0 0 0 0 0 0 0.00507236538672393 0.0111495056977921 0.00542136195556063 0.00450059245030437 0 0 0 0 0 0 0 0 0 0 0 0 0 0 0 0 0 0 0 0 0 0 0 0 0 0 0 0 0 0 0 0 0 0 0 0 0 0 0 0 0 0 0 0 0 0 0 0 0 0 0 0 0
0.00830418358494838 0.0400271470300563 0.0159905747880061 0.0164233304881427 0.00921408682150144 0.11434909061193 0.00884293646441705 0 0 0.0106414907554952 0 0.218668679415605 0 0 0.111543222060241 0.0480954114122555 0 0 0 0.123099293366671 0.0253115249710721 0 0 0 0 0 0 0 0 0.059259117647492 0 0 0 0 0 0 0 0 0 0 0 0 0 0.0393115014757698 0 0 0 0 0.0125629763023537 0 0 0 0 0 0 0 0 0 0 0 0 0 0 0 0 0 0 0 0 0 0 0 0 0.0178534816880732 0 0 0 0 0 0 0 0 0 0 0 0 0.0105293755957458 0 0 0 0 0.0197715838648537 0 0 0.0153536758806629 0 0 0 0 0 0 0 0 0 0 0 0 0 0 0 0 0 0 0 0 0 0 0 0 0 0 0 0 0 0 0.0149397694112294 0.02740682061136 0 0.00408407356205883 0 0 0.00350579765946643 0.0181253463537084 0 0 0.006785508176884 0 0 0 0 0 0 0 0 0 0 0 0 0 0 0 0 0 0 0 0 0 0 0 0 0 0 0 0 0 0 0 0 0 0 0 0 0 0 0 0 0 0 0 0 0 0 0 0 0 0 0 0 0 0 0 0 0 0 0 0 0 0 0 0 0 0 0 0 0 0 0 0 0 0 0 0 0 0 0 0 0 0 0 0 0 0 0 0 0 0 0 0 0 0 0 0 0 0 0 0 0 0 0 0 0 0 0 0 0 0 0 0 0 0 0 0 0 0 0 0 0 0 0 0 0 0 0 0 0 0 0 0 0 0 0 0 0 0 0 0 0 0 0 0 0 0 0 0 0 0 0 0 0 0 0 0 0 0 0 0 0 0 0 0 0 0 0 0 0 0 0 0 0 0 0 0 0 0 0 0
0.0117300037472805 0.015253202801314 0.00868124615956427 0 0 0.0945304527806711 0 0 0 0 0 0.172097601030075 0 0.22758780498675 0 0.0451016271066304 0 0 0 0 0 0 0 0 0 0 0 0 0.0461173983294429 0.215828857767736 0 0 0 0 0 0 0 0 0 0 0 0 0 0.0249252957219391 0 0 0 0 0 0 0 0 0 0 0 0 0 0 0 0 0 0 0 0 0 0 0 0 0 0 0 0 0 0 0 0 0 0 0 0 0 0 0 0 0 0 0 0 0 0 0 0 0 0 0 0 0 0 0 0 0 0 0 0 0 0 0 0 0 0 0 0 0 0 0 0.00798786223168228 0 0 0 0 0 0 0 0 0 0.130158647336914 0 0 0 0 0 0 0 0 0 0 0 0 0 0 0 0 0 0 0 0 0 0 0 0 0 0 0 0 0 0 0 0 0 0 0 0 0 0 0 0 0 0 0 0 0 0 0 0 0 0 0 0 0 0 0 0 0 0 0 0 0 0 0 0 0 0 0 0 0 0 0 0 0 0 0 0 0 0 0 0 0 0 0 0 0 0 0 0 0 0 0 0 0 0 0 0 0 0 0 0 0 0 0 0 0 0 0 0 0 0 0 0 0 0 0 0 0 0 0 0 0 0 0 0 0 0 0 0 0 0 0 0 0 0 0 0 0 0 0 0 0 0 0 0 0 0 0 0 0 0 0 0 0 0 0 0 0 0 0 0 0 0 0 0 0 0 0 0 0 0 0 0 0 0 0 0 0 0 0 0 0 0 0 0 0 0 0 0 0 0
0 0 0 0 0 0.0214325160849132 0 0 0 0 0 0 0 0.0711128284956391 0.0326836624895831 0 0 0 0 0 0 0 0 0 0 0 0 0 0.0763205888667099 0.219321605999158 0 0 0 0 0 0 0 0.0204860080778783 0.00589643488240321 0 0 0 0 0.0605981442696141 0 0 0 0 0 0 0 0 0 0 0 0 0 0 0 0 0 0 0 0 0 0 0 0 0 0 0 0 0 0.0256882119216372 0 0 0 0.0030662477481561 0 0 0 0 0 0 0 0.0068374705424413 0 0.00496327652146479 0.0118097849279162 0 0.0173877118538135 0.00460867835370697 0 0 0.0181181172496602 0 0 0 0 0 0 0 0 0.00751005207624651 0.00748550179480999 0 0.00480238533642069 0 0 0 0 0 0 0 0 0.0109048869744507 0 0 0 0 0 0 0 0 0 0.146649306363837 0 0 0 0 0 0 0.0590004490881575 0 0.0175542625003155 0.0931152336860762 0.0218321807115954 0 0 0 0 0 0 0 0 0 0 0 0.00843000241944377 0 0 0 0 0 0 0 0 0 0 0 0 0 0 0 0 0 0 0 0 0 0 0 0 0 0 0 0 0 0 0 0 0.00514975128309678 0 0 0.00522690940959253 0 0 0 0 0 0 0 0 0 0 0 0 0 0 0 0 0 0 0 0 0 0 0 0 0 0 0 0 0 0 0 0 0 0 0 0 0 0 0 0 0 0 0 0 0 0 0 0 0 0 0 0 0 0 0 0 0 0 0 0 0 0 0 0 0 0 0 0 0 0 0 0 0 0 0 0 0 0 0 0 0 0 0 0 0 0 0 0 0 0 0 0 0 0 0 0 0.00642946666195415 0 0 0 0 0 0 0 0.0055783234093079 0 0 0 0 0 0 0 0 0 0 0 0 0 0 0 0 0 0 0 0 0 0 0 0 0 0
0 0.35961588548556 0.110417291108972 0 0 0 0.0586496694227337 0 0 0 0 0.0162654163790132 0 0 0 0 0 0 0 0.0443551705638583 0.163367481030079 0 0 0 0 0 0 0 0 0 0 0 0 0 0 0 0 0 0 0 0 0 0 0 0 0 0 0 0 0 0 0 0.0209713210883082 0 0 0 0 0 0 0 0 0 0 0 0 0 0 0 0.0421076634877465 0 0 0 0 0 0 0 0 0 0 0 0 0 0 0 0 0 0 0 0 0 0 0 0 0 0.0117925701441421 0 0 0 0 0 0 0 0 0 0 0.0329491672507219 0 0 0 0.0163621910749971 0 0 0 0 0 0 0 0 0 0 0 0 0.123146172963868 0 0 0 0 0 0 0 0 0 0 0 0 0 0 0 0 0 0 0 0 0 0 0 0 0 0 0 0 0 0 0 0 0 0 0 0 0 0 0 0 0 0 0 0 0 0 0 0 0 0 0 0 0 0 0 0 0 0 0 0 0 0 0 0 0 0 0 0 0 0 0 0 0 0 0 0 0 0 0 0 0 0 0 0 0 0 0 0 0 0 0 0 0 0 0 0 0 0 0 0 0 0 0 0 0 0 0 0 0 0 0 0 0 0 0 0 0 0 0 0 0 0 0 0 0 0 0 0 0 0 0 0 0 0 0 0 0 0 0 0 0 0 0 0 0 0 0 0 0 0 0 0 0 0 0 0 0 0 0 0 0 0 0 0 0 0 0 0 0 0 0 0 0 0 0 0 0 0 0 0 0 0 0 0 0 0 0 0 0 0 0 0 0
0 0.0660101676904709 0.248225050299473 0 0.107148435589234 0.0977453860206514 0 0.10746323570367 0.154793343862884 0 0 0 0 0 0 0 0 0 0.0243717154860212 0 0 0 0 0 0 0 0 0 0 0 0 0 0 0 0 0 0 0 0 0 0 0 0 0 0 0 0 0 0 0 0 0 0 0 0.0583741895108734 0 0 0 0 0 0 0 0 0 0 0 0.0422593358970066 0 0 0 0 0 0 0 0 0 0 0 0 0 0 0 0 0 0 0 0 0 0 0 0 0 0 0 0 0 0 0 0 0 0 0 0 0 0 0 0 0 0 0.0441702486611643 0 0 0 0 0 0 0.0203351463512309 0 0 0 0 0 0 0 0 0 0 0 0 0 0 0 0.0291037449273207 0 0 0 0 0 0 0 0 0 0 0 0 0 0 0 0 0 0 0 0 0 0 0 0 0 0 0 0 0 0 0 0 0 0 0 0 0 0 0 0 0 0 0 0 0 0 0 0 0 0 0 0 0 0 0 0 0 0 0 0 0 0 0 0 0 0 0 0 0 0 0 0 0 0 0 0 0 0 0 0 0 0 0 0 0 0 0 0 0 0 0 0 0 0 0 0 0 0 0 0 0 0 0 0 0 0 0 0 0 0 0 0 0 0 0 0 0 0 0 0 0 0 0 0 0 0 0 0 0 0 0 0 0 0 0 0 0 0 0 0 0 0 0 0 0 0 0 0 0 0 0 0 0 0 0 0 0 0 0 0 0 0 0 0 0 0 0 0 0 0 0 0 0 0 0 0 0 0 0 0 0 0 0
0 0.0246043672303184 0.0245916583629474 0 0.0751708532676635 0 0 0 0 0 0 0 0 0 0 0 0 0.0101002776293466 0 0 0 0 0 0 0 0 0 0 0.0332382341425152 0.0206118787820603 0 0 0 0 0 0 0 0 0 0 0 0 0 0 0 0 0 0 0 0 0 0 0 0 0.0341564262571157 0 0 0 0 0 0 0 0 0 0 0 0.0576797997475903 0 0.308280950286138 0 0 0 0 0 0 0.0187591637828163 0 0 0 0 0 0 0 0 0 0 0 0 0 0 0 0 0 0 0.015796439852627 0 0 0 0 0 0 0 0.0771305978020579 0 0 0 0 0.129955305975297 0 0.0774306768546096 0.0159443954876103 0 0 0 0 0 0.015424174321597 0 0 0 0 0 0 0 0 0 0 0 0 0.0276260289066833 0.0334987713110056 0 0 0 0 0 0 0 0 0 0 0 0 0 0 0 0 0 0 0 0 0 0 0 0 0 0 0 0 0 0 0 0 0 0 0 0 0 0 0 0 0 0 0 0 0 0 0 0 0 0 0 0 0 0 0 0 0 0 0 0 0 0 0 0 0 0 0 0 0 0 0 0 0 0 0 0 0 0 0 0 0 0 0 0 0 0 0 0 0 0 0 0 0 0 0 0 0 0 0 0 0 0 0 0 0 0 0 0 0 0 0 0 0 0 0 0 0 0 0 0 0 0 0 0 0 0 0 0 0 0 0 0 0 0 0 0 0 0 0 0 0 0 0 0 0 0 0 0 0 0 0 0 0 0 0 0 0 0 0 0 0 0 0 0 0 0 0 0 0 0 0 0 0 0 0 0 0 0 0 0 0 0 0 0 0
0 0.0504609613839787 0.00907297351309062 0.065209591135693 0 0.0168083104787799 0.0282716615101866 0 0 0 0 0.130877740843163 0 0.373674949963678 0 0 0.0533352127526881 0 0 0 0.0984428112732414 0 0 0 0 0 0 0 0 0 0 0 0 0 0 0 0 0 0 0 0 0 0 0.058017966039832 0.00945545487092743 0 0 0 0.0333342004653913 0 0 0 0 0 0 0 0 0 0 0 0 0 0 0 0 0 0 0 0 0 0 0 0 0 0 0 0 0 0 0 0 0 0 0 0 0 0 0 0 0 0 0 0 0 0.010700233878378 0 0 0 0 0 0 0 0 0 0 0 0 0 0 0 0 0 0 0 0 0 0 0 0 0 0 0 0 0 0 0 0.0176288802126832 0 0.0140461274440628 0 0 0 0.0306629242342257 0 0 0 0 0 0 0 0 0 0 0 0 0 0 0 0 0 0 0 0 0 0 0 0 0 0 0 0 0 0 0 0 0 0 0 0 0 0 0 0 0 0 0 0 0 0 0 0 0 0 0 0 0 0 0 0 0 0 0 0 0 0 0 0 0 0 0 0 0 0 0 0 0 0 0 0 0 0 0 0 0 0 0 0 0 0 0 0 0 0 0 0 0 0 0 0 0 0 0 0 0 0 0 0 0 0 0 0 0 0 0 0 0 0 0 0 0 0 0 0 0 0 0 0 0 0 0 0 0 0 0 0 0 0 0 0 0 0 0 0 0 0 0 0 0 0 0 0 0 0 0 0 0 0 0 0 0 0 0 0 0 0 0 0 0 0 0 0 0 0 0 0 0 0 0 0 0 0 0 0 0 0 0
0 0 0 0 0 0 0 0 0 0 0 0 0 0.0409565367841263 0 0 0.104713308269818 0 0 0.0524747644013985 0 0 0 0 0 0 0 0 0 0 0 0 0 0 0 0 0 0 0 0 0 0 0.0406086966351705 0.0398325552638115 0.21088815159715 0 0 0 0.0119939991069057 0 0 0 0 0 0 0 0 0 0.0580264931768519 0.156234700112676 0 0.0371539745767147 0 0 0.0437341132544838 0.0210775783231226 0 0 0 0 0 0 0 0 0 0 0.014391831862554 0 0 0 0 0 0 0 0 0 0 0 0 0 0 0 0 0 0 0 0 0 0 0 0 0 0 0 0 0 0 0 0 0 0 0 0 0 0 0 0 0 0 0 0 0 0 0 0 0 0.0218166835401232 0.0330932989072907 0 0 0 0 0.113003314187803 0 0 0 0 0 0 0 0 0 0 0 0 0 0 0 0 0 0 0 0 0 0 0 0 0 0 0 0 0 0 0 0 0 0 0 0 0 0 0 0 0 0 0 0 0 0 0 0 0 0 0 0 0 0 0 0 0 0 0 0 0 0 0 0 0 0 0 0 0 0 0 0 0 0 0 0 0 0 0 0 0 0 0 0 0 0 0 0 0 0 0 0 0 0 0 0 0 0 0 0 0 0 0 0 0 0 0 0 0 0 0 0 0 0 0 0 0 0 0 0 0 0 0 0 0 0 0 0 0 0 0 0 0 0 0 0 0 0 0 0 0 0 0 0 0 0 0 0 0 0 0 0 0 0 0 0 0 0 0 0 0 0 0 0 0 0 0 0 0 0 0 0 0 0 0 0 0 0 0 0 0 0 0
0 0 0 0 0 0 0 0 0 0 0 0 0 0 0 0 0 0 0 0 0 0 0 0 0 0 0 0 0 0 0 0 0 0 0 0 0 0.188555613469009 0.704851219453893 0 0 0 0 0 0 0 0 0 0 0 0 0 0 0 0 0 0 0 0 0 0 0 0 0 0 0 0 0 0 0 0 0.106593167077098 0 0 0 0 0 0 0 0 0 0 0 0 0 0 0 0 0 0 0 0 0 0 0 0 0 0 0 0 0 0 0 0 0 0 0 0 0 0 0 0 0 0 0 0 0 0 0 0 0 0 0 0 0 0 0 0 0 0 0 0 0 0 0 0 0 0 0 0 0 0 0 0 0 0 0 0 0 0 0 0 0 0 0 0 0 0 0 0 0 0 0 0 0 0 0 0 0 0 0 0 0 0 0 0 0 0 0 0 0 0 0 0 0 0 0 0 0 0 0 0 0 0 0 0 0 0 0 0 0 0 0 0 0 0 0 0 0 0 0 0 0 0 0 0 0 0 0 0 0 0 0 0 0 0 0 0 0 0 0 0 0 0 0 0 0 0 0 0 0 0 0 0 0 0 0 0 0 0 0 0 0 0 0 0 0 0 0 0 0 0 0 0 0 0 0 0 0 0 0 0 0 0 0 0 0 0 0 0 0 0 0 0 0 0 0 0 0 0 0 0 0 0 0 0 0 0 0 0 0 0 0 0 0 0 0 0 0 0 0 0 0 0 0 0
0 0 0 0 0 0 0 0 0 0 0 0 0.0634142855101097 0 0 0 0 0 0 0 0 0 0 0.109259943310594 0.0130881501221973 0 0 0 0 0 0 0.0351807884581411 0 0.0395151722270887 0 0 0 0 0 0 0.0382901345588164 0 0 0 0 0 0 0.116530126904028 0 0.0103396181431054 0 0 0 0.0260613358927549 0 0.0136173329555403 0 0 0 0 0 0 0 0 0 0 0 0 0 0 0 0 0 0 0 0 0 0 0 0 0 0 0 0 0 0 0 0 0 0 0 0 0 0 0 0 0 0 0 0 0 0 0 0 0 0 0 0 0 0 0 0 0 0 0 0 0 0 0.299076286762715 0 0 0 0 0 0 0 0.109419998061724 0 0 0 0 0 0 0 0 0 0 0 0 0 0 0 0 0 0 0 0 0 0 0 0 0 0.0155850049902643 0 0 0 0 0 0 0 0 0 0 0 0 0 0.0236531856397054 0.0308123784361459 0 0 0 0.0178970661701387 0 0 0 0 0 0 0 0 0 0 0 0 0 0 0 0 0 0 0 0 0 0 0 0 0 0 0 0 0 0 0 0 0 0 0 0 0 0 0 0 0 0 0 0 0 0 0 0 0 0 0 0 0 0 0 0 0 0 0 0 0 0 0 0 0 0 0 0 0 0 0 0 0 0 0 0 0 0 0 0 0 0 0 0 0 0 0 0 0 0 0.0382591918569303 0 0 0 0 0 0 0 0 0 0 0 0 0 0 0 0 0 0 0 0 0 0 0 0 0 0 0 0 0 0 0 0 0 0 0 0 0 0 0 0 0 0 0 0 0 0 0 0 0 0 0 0 0
0 0 0 0 0 0 0 0 0 0 0 0 0 0 0 0 0 0 0 0 0 0 0.125792454660085 0 0.122960077479774 0 0 0 0 0 0.0832583103946306 0.0240248182074832 0 0.124875798908001 0 0 0 0 0 0 0.102902093387503 0 0 0 0 0 0 0.192984139200147 0 0 0 0 0 0 0 0 0 0 0 0 0 0 0 0 0 0 0 0 0 0 0 0 0 0.0595404854293108 0 0 0 0 0 0 0 0 0 0 0 0 0 0 0 0 0 0 0 0 0 0 0 0 0.0250908078777455 0 0 0 0 0 0 0 0 0 0 0 0 0 0 0 0 0 0 0 0 0 0 0 0 0 0.0829812833408753 0 0.0555897311144454 0 0 0 0 0 0 0 0 0 0 0 0 0 0 0 0 0 0 0 0 0 0 0 0 0 0 0 0 0 0 0 0 0 0 0 0 0 0 0 0 0 0 0 0 0 0 0 0 0 0 0 0 0 0 0 0 0 0 0 0 0 0 0 0 0 0 0 0 0 0 0 0 0 0 0 0 0 0 0 0 0 0 0 0 0 0 0 0 0 0 0 0 0 0 0 0 0 0 0 0 0 0 0 0 0 0 0 0 0 0 0 0 0 0 0 0 0 0 0 0 0 0 0 0 0 0 0 0 0 0 0 0 0 0 0 0 0 0 0 0 0 0 0 0 0 0 0 0 0 0 0 0 0 0 0 0 0 0 0 0 0 0 0 0 0 0 0 0 0 0 0 0 0 0 0 0 0 0 0 0 0 0 0 0 0 0 0 0 0
0 0 0 0 0 0 0 0 0 0 0 0 0 0 0 0 0 0 0 0 0 0 0.0351292121008446 0.28665574407012 0 0 0 0 0 0 0.0390741595620756 0 0 0.0316001944948067 0 0 0 0 0 0 0.232782696644645 0 0 0 0 0 0 0.0483250697965672 0 0 0 0 0 0 0 0 0 0 0 0 0 0 0 0 0 0 0 0 0 0 0 0 0 0.186111422558134 0 0 0 0 0 0 0 0 0 0 0 0 0 0 0 0 0 0 0 0 0 0 0 0 0.027502240314152 0 0 0 0 0 0 0 0 0 0 0 0 0 0 0 0 0 0 0 0 0 0 0 0 0 0.112819260458654 0 0 0 0 0 0 0 0 0 0 0 0 0 0 0 0 0 0 0 0 0 0 0 0 0 0 0 0 0 0 0 0 0 0 0 0 0 0 0 0 0 0 0 0 0 0 0 0 0 0 0 0 0 0 0 0 0 0 0 0 0 0 0 0 0 0 0 0 0 0 0 0 0 0 0 0 0 0 0 0 0 0 0 0 0 0 0 0 0 0 0 0 0 0 0 0 0 0 0 0 0 0 0 0 0 0 0 0 0 0 0 0 0 0 0 0 0 0 0 0 0 0 0 0 0 0 0 0 0 0 0 0 0 0 0 0 0 0 0 0 0 0 0 0 0 0 0 0 0 0 0 0 0 0 0 0 0 0 0 0 0 0 0 0 0 0 0 0 0 0 0 0 0 0 0 0 0 0 0 0 0 0 0 0 0 0 0 0 0 0 0
0 0 0 0 0 0 0 0 0 0 0 0 0.0453880330422058 0 0 0 0 0 0 0 0 0 0 0 0 0 0 0 0 0 0 0 0 0 0 0 0 0 0 0 0 0 0 0 0 0 0 0 0 0 0 0 0 0 0 0 0 0 0 0 0 0 0 0 0 0 0 0 0 0 0 0 0 0 0 0 0 0 0 0 0 0 0 0 0 0 0 0 0 0 0 0 0 0 0 0 0 0 0 0 0 0 0 0 0 0.0943517109240542 0 0 0 0 0 0 0 0 0 0.136215667432507 0 0.0701084511253723 0.37393298153461 0 0 0 0 0 0 0 0 0 0 0 0 0 0 0 0 0 0 0 0 0 0 0 0 0 0 0 0 0 0 0 0 0 0 0 0 0 0 0 0 0 0 0 0 0 0 0 0 0 0 0 0 0.169192908246926 0 0 0 0 0 0 0 0 0 0 0 0 0 0 0 0 0 0 0 0 0 0 0 0 0 0 0 0 0 0 0 0 0 0 0 0 0 0 0 0 0 0 0 0 0 0 0 0 0 0 0 0 0 0 0 0 0 0 0 0 0 0 0 0 0 0 0 0 0 0 0 0 0 0 0 0 0 0 0 0 0 0 0 0 0 0 0 0 0 0 0.0511966092861096 0 0 0 0 0.0180402444813406 0.0415733939268736 0 0 0 0 0 0 0 0 0 0 0 0 0 0 0 0 0 0 0 0 0 0 0 0 0 0 0 0 0 0 0 0 0 0 0 0 0 0 0 0 0 0 0 0 0 0 0
0 0 0 0 0 0 0 0 0 0 0 0 0 0 0 0 0 0 0 0 0 0 0 0 0 0 0 0 0 0 0 0 0 0 0 0 0 0 0 0 0 0 0 0 0 0 0 0 0 0 0 0 0 0.0928376206640197 0 0 0 0 0 0 0 0 0 0 0 0 0 0 0 0 0 0 0 0 0 0.247655910457723 0 0 0 0 0 0 0 0 0 0.0910908813925177 0 0 0 0 0 0 0 0 0 0 0 0 0 0 0 0 0 0 0 0 0 0 0 0 0 0 0 0 0 0 0 0 0 0 0 0 0 0.181672469525911 0 0 0 0.386743117959829 0 0 0 0 0 0 0 0 0 0 0 0 0 0 0 0 0 0 0 0 0 0 0 0 0 0 0 0 0 0 0 0 0 0 0 0 0 0 0 0 0 0 0 0 0 0 0 0 0 0 0 0 0 0 0 0 0 0 0 0 0 0 0 0 0 0 0 0 0 0 0 0 0 0 0 0 0 0 0 0 0 0 0 0 0 0 0 0 0 0 0 0 0 0 0 0 0 0 0 0 0 0 0 0 0 0 0 0 0 0 0 0 0 0 0 0 0 0 0 0 0 0 0 0 0 0 0 0 0 0 0 0 0 0 0 0 0 0 0 0 0 0 0 0 0 0 0 0 0 0 0 0 0 0 0 0 0 0 0 0 0 0 0 0 0 0 0 0 0 0 0 0 0 0 0 0 0 0 0 0 0 0 0 0 0 0 0 0
0 0 0 0 0.221222885452466 0 0 0.0721557962261167 0 0 0 0 0 0 0 0 0 0 0 0 0 0 0 0 0 0 0 0 0 0 0 0 0 0 0 0.0189688944769747 0 0 0 0 0 0 0 0 0 0.24009766759114 0 0 0 0 0 0 0 0 0.0736546306706065 0.0212978850254468 0 0 0 0 0 0 0 0 0 0 0 0 0.0702049414478099 0 0.0231006613338453 0 0 0 0 0 0 0 0 0 0 0 0 0 0 0 0 0 0 0 0 0 0 0 0 0 0 0 0 0 0 0 0.0138868183585743 0 0 0 0 0.0550148270908607 0 0 0 0 0 0 0 0 0 0 0 0 0 0 0 0 0 0 0 0 0 0.0657577453292196 0.0610453254006169 0.0174524747551047 0.0461394468412182 0 0 0 0 0 0 0 0 0 0 0 0 0 0 0 0 0 0 0 0 0 0 0 0 0 0 0 0 0 0 0 0 0 0 0 0 0 0 0 0 0 0 0 0 0 0 0 0 0 0 0 0 0 0 0 0 0 0 0 0 0 0 0 0 0 0 0 0 0 0 0 0 0 0 0 0 0 0 0 0 0 0 0 0 0 0 0 0 0 0 0 0 0 0 0 0 0 0 0 0 0 0 0 0 0 0 0 0 0 0 0 0 0 0 0 0 0 0 0 0 0 0 0 0 0 0 0 0 0 0 0 0 0 0 0 0 0 0 0 0 0 0 0 0 0 0 0 0 0 0 0 0 0 0 0 0 0 0 0 0 0 0 0 0 0 0 0 0 0 0 0 0 0 0 0 0 0 0 0 0 0 0 0
0.0561590756240995 0.0040685036901887 0.00606838506702884 0.032193909962819 0 0.0552515009597382 0.0157818809166248 0 0.00565638255898807 0.00563539741243319 0.127814783053469 0.0473922596905297 0 0 0.0151209794796448 0.034531729520503 0 0 0.0133755347121146 0 0 0 0 0 0 0 0 0 0 0.244642459427888 0 0 0 0 0 0 0.0786626076972528 0.00675077671627553 0 0 0 0 0 0.0152717425379782 0 0 0 0 0 0 0 0 0 0 0 0 0 0 0 0 0 0 0 0 0 0 0 0 0 0 0 0 0 0 0 0 0 0 0 0 0 0 0 0 0.00443202838591102 0 0 0 0 0 0 0.0244887951505182 0 0.027182668145123 0.0171712644085992 0 0 0 0 0 0 0 0 0 0.0475835350355124 0 0 0 0 0 0.00891397705725332 0 0 0.0398750323861561 0.00630700981994104 0 0 0 0 0.0112448371222986 0 0 0 0 0 0 0 0 0.0364919879361615 0 0 0.00759100420109595 0.00433995132385392 0 0 0 0 0 0 0 0 0 0 0 0 0 0 0 0 0 0 0 0 0 0 0 0 0 0 0 0 0 0 0 0 0 0 0 0 0 0 0 0 0 0 0 0 0 0 0 0 0 0 0 0 0 0 0 0 0 0 0 0 0 0 0 0 0 0 0 0 0 0 0 0 0 0 0 0 0 0 0 0 0 0 0 0 0 0 0 0 0 0 0 0 0 0 0 0 0 0 0 0 0 0 0 0 0 0 0 0 0 0 0 0 0 0 0 0 0 0 0 0 0 0 0 0 0 0 0 0 0 0 0 0 0 0 0 0 0 0 0 0 0 0 0 0 0 0 0 0 0 0 0 0 0 0 0 0 0 0 0 0 0 0 0 0 0 0 0 0 0 0 0 0 0 0 0 0 0 0 0 0 0 0 0
0.012948920304824 0.00339861560333272 0.0056597762665521 0 0 0.012796704936407 0 0 0 0 0.00458866512701395 0.0384588283846786 0 0.0296026533904884 0.0528419906710812 0.0740990377049967 0 0 0.00619363092417308 0 0 0 0 0 0 0 0 0 0.182678049893204 0 0 0 0 0 0 0 0 0.00432048114619368 0 0 0 0 0 0.0131090135206488 0 0 0 0 0 0 0 0 0.00489718141226247 0 0 0 0 0 0 0 0 0 0 0 0 0 0 0 0 0 0 0 0 0 0 0 0 0 0.00623914690956933 0 0 0 0 0.0118337385608216 0.00650731697313443 0.00636708578715289 0.0189712476626982 0 0.00658337042521323 0 0.00701320649319582 0.0802936207521487 0 0.0607073194325693 0.10829429579669 0 0 0 0 0 0 0 0.00372413235754802 0 0.0499905799301313 0.00358039361185457 0 0 0 0 0.00931573798259245 0 0 0.0302086274727753 0.00476903808905107 0.0022256536232753 0 0 0 0.0123520286375108 0 0 0 0 0 0.0833507918028016 0 0 0 0.00415722633971531 0.00497140109288953 0 0.00738026114796325 0 0.00587791582100052 0.0113673178494071 0.00340463282632565 0 0 0 0 0 0 0 0 0 0 0 0.0049203633361075 0 0 0 0 0 0 0 0 0 0 0 0 0 0 0 0 0 0 0 0 0 0 0 0 0 0 0 0 0 0 0 0 0 0 0 0 0 0 0 0 0 0 0 0 0 0 0 0 0 0 0 0 0 0 0 0 0 0 0 0 0 0 0 0 0 0 0 0 0 0 0 0 0 0 0 0 0 0 0 0 0 0 0 0 0 0 0 0 0 0 0 0 0 0 0 0 0 0 0 0 0 0 0 0 0 0 0 0 0 0 0 0 0 0 0 0 0 0 0 0 0 0 0 0 0 0 0 0 0 0 0 0 0 0 0 0 0 0 0 0 0 0 0 0 0 0 0 0 0 0 0 0 0 0 0 0 0 0 0 0 0 0 0 0 0 0 0
0 0 0 0 0 0 0 0 0 0 0 0 0 0 0 0 0 0 0 0 0 0 0 0.0962236127913327 0.0193707836530997 0 0 0 0 0 0 0 0 0.28396143731491 0.0923724574468382 0 0 0 0 0 0.0418057662117845 0 0 0 0 0 0 0.126305785237883 0 0 0 0 0 0 0 0 0 0 0 0 0 0 0 0 0 0 0 0 0 0 0 0 0 0 0 0 0 0 0 0 0.00711268864845294 0 0 0 0 0 0 0.00546099649410361 0 0 0.00722394987891472 0 0 0 0 0 0 0 0.0540416104845473 0.0502294598541227 0.0187168555668962 0.0199180630396119 0 0 0 0 0 0 0 0 0 0 0 0 0 0 0 0 0 0 0 0 0 0 0 0 0 0 0 0 0 0 0 0 0 0 0 0 0 0.012782113946935 0 0 0 0 0 0 0 0.015461872529684 0 0.0250421860419414 0.0153943101450313 0 0 0 0 0 0 0 0 0 0 0 0 0 0 0.0438784862623391 0 0 0 0 0 0 0 0 0 0 0 0 0 0 0 0 0 0 0 0.0646975644515716 0 0 0 0 0 0 0 0 0 0 0 0 0 0 0 0 0 0 0 0 0 0 0 0 0 0 0 0 0 0 0 0 0 0 0 0 0 0 0 0 0 0 0 0 0 0 0 0 0 0 0 0 0 0 0 0 0 0 0 0 0 0 0 0 0 0 0 0 0 0 0 0 0 0 0 0 0 0 0 0 0 0 0 0 0 0 0 0 0 0 0 0 0 0 0 0 0 0 0 0 0 0 0 0 0 0 0 0 0 0 0 0 0 0 0 0 0 0 0 0 0 0 0 0 0 0 0 0 0 0
0 0 0 0 0 0 0 0 0 0 0 0 0.0178231004944571 0 0 0 0 0 0 0 0 0 0.0108453047931541 0.00643283900523702 0 0 0 0 0 0 0 0 0.154414791459329 0.182247099786173 0 0 0 0 0 0 0 0 0 0 0 0 0 0.017370158946562 0 0 0 0 0 0.0599278347410441 0 0.0273432644498144 0.0122285528451171 0.0111705823569382 0 0 0 0 0 0 0 0 0 0 0 0 0.0192789727999833 0 0 0.00394200695161301 0 0 0 0 0 0 0 0 0 0.00409297219244466 0 0.00365637764262153 0 0 0 0 0 0 0 0 0 0 0 0 0.212492718355099 0.0238438116077057 0 0 0 0 0 0 0 0 0 0 0 0 0.0103471825920928 0 0 0 0 0 0 0 0 0 0 0 0 0 0.00302331873168949 0 0 0 0 0 0 0 0 0 0 0.0244267860186029 0 0 0 0 0 0 0 0.015488938906806 0 0.00671600468959426 0.0215824527808481 0.012210069637054 0.0029882158821984 0.0628548022265187 0.0307895822483545 0 0 0 0 0 0 0 0 0 0 0 0 0.00961588773859615 0 0 0 0 0 0 0 0 0 0 0 0 0 0 0 0 0 0 0 0 0 0.0227247754598823 0 0 0 0 0 0 0 0 0 0 0 0 0 0 0 0 0 0 0 0 0 0 0 0 0 0 0 0 0 0 0 0 0 0 0 0 0 0 0 0 0 0 0 0 0 0 0 0 0 0 0 0 0 0 0 0 0 0 0 0 0 0 0 0 0 0 0 0.00815307094706252 0 0 0 0 0 0 0 0 0 0 0 0 0 0 0 0 0 0 0 0 0 0 0 0 0 0 0 0 0 0 0 0 0 0 0 0 0 0 0 0 0 0.00196852371340653 0 0 0 0 0 0 0 0 0 0 0 0 0 0 0 0 0 0
0 0 0 0 0 0 0 0.00239588604782934 0 0 0 0 0 0 0 0 0 0 0 0 0 0 0 0 0 0 0 0 0 0 0 0.121377987869683 0 0.0542171973879057 0 0 0 0 0 0 0 0 0 0 0 0 0 0 0 0 0 0 0 0.154010603952951 0.0490573508839457 0.0950175965926062 0 0.0173408875508416 0 0 0 0 0 0 0 0 0 0 0 0 0.066901448260785 0 0 0.00166231054361396 0 0 0 0 0 0 0 0 0 0.00630873383622364 0 0.00716495241147099 0 0.00425541158197563 0 0 0.00500158963940821 0 0.00293508267229112 0 0 0 0 0 0.0556731024620716 0.0166375458091919 0.00309742106476564 0.0136073420129733 0.0115563091676882 0 0 0 0 0.0109143583853623 0 0 0 0 0.0520347769952546 0 0 0 0.014998042064695 0 0 0 0 0 0 0 0 0 0 0 0 0 0 0 0 0 0 0 0 0.0509239795273671 0 0 0 0.00269229145073435 0 0 0.00609152018584033 0.00833049873335789 0 0 0.00861645422533026 0.0136906227154395 0.00637815768580496 0 0.0114815770096373 0 0 0 0 0 0 0 0 0 0 0 0 0 0 0 0 0 0 0 0 0 0 0 0 0 0 0 0 0 0 0 0 0 0 0.0410041244681818 0 0 0 0 0 0 0 0 0 0 0 0 0 0 0 0 0 0 0 0 0 0 0 0 0 0 0 0 0 0 0 0 0 0 0 0 0 0 0 0 0 0 0 0 0 0 0 0 0 0 0 0 0 0 0 0 0 0 0 0 0 0 0 0 0 0 0 0.043155560567095 0 0 0 0 0 0 0 0 0 0 0 0 0 0 0 0 0 0 0 0 0 0 0 0 0 0 0 0 0 0 0 0 0 0 0 0 0 0 0 0 0 0.0181058747144497 0 0 0 0 0 0 0 0 0.0060060318467448 0 0 0 0 0.00861387012099553 0 0 0.00197750176862449 0.00676599778686394
0 0 0 0 0 0 0 0 0 0 0 0 0.0562326934988321 0 0 0 0 0 0 0 0 0 0.0114969749030323 0.0315576287597195 0.00342546329521147 0 0 0 0 0 0.0620913901688178 0.172006213965035 0.0650982839750559 0 0.0137456302222673 0 0 0 0 0 0.0127382916268111 0 0 0 0 0 0 0.0500919992047563 0 0 0 0 0 0.00952687774983714 0.0246798042990573 0.0144544151621269 0 0.00534990318887885 0 0 0 0 0 0 0 0 0 0 0 0 0.0212128503214849 0 0 0 0 0 0 0 0 0 0.00186817512829731 0 0 0.00258901697341277 0 0.00350106346451053 0.00333719009660645 0 0 0 0.00528263369611928 0.00736025004066776 0 0 0 0 0 0 0.0579859071275892 0.0939336119761856 0.0173468942226318 0.0246716456860658 0 0 0 0 0 0 0 0 0 0 0.0382391716476913 0 0 0 0 0 0 0 0 0 0 0 0 0 0 0 0.00586301949845624 0 0 0.00676411458553277 0 0 0 0 0 0.00961676535518105 0 0.00546183780770738 0 0 0 0 0 0 0 0.00862756183899817 0 0.0312327499483934 0.019949629331029 0.0288083438042002 0 0 0 0 0 0 0 0 0 0 0 0 0 0 0 0 0 0 0 0 0 0 0 0 0 0 0 0 0 0 0 0 0 0.0146752409782845 0 0.0404825591281256 0 0 0 0 0 0.00400265052179642 0 0 0 0 0 0 0 0 0 0 0 0 0 0 0 0 0 0 0 0 0 0 0 0 0 0 0 0 0 0 0 0 0 0 0 0 0 0 0 0 0 0 0 0 0 0 0 0 0 0 0 0 0 0 0 0 0 0 0 0 0 0.0146915468015937 0 0 0 0 0 0 0 0 0 0 0 0 0 0 0 0 0 0 0 0 0 0 0 0 0 0 0 0 0 0 0 0 0 0 0 0 0 0 0 0 0 0 0 0 0 0 0 0 0 0 0 0 0 0 0 0 0 0 0 0
0 0 0 0 0 0 0 0 0 0 0 0 0.0111054496383573 0 0 0 0 0 0 0 0 0 0 0 0 0 0 0 0 0 0.0662473772552522 0 0 0.0450836251818281 0 0 0 0 0 0 0.04050517743856 0 0 0 0 0 0 0 0 0 0 0.0358687832729042 0 0 0 0 0 0 0 0 0 0 0 0 0 0 0 0 0 0 0 0 0 0 0 0 0 0 0 0 0.226811268482505 0.0368297139810812 0.237641758833732 0 0 0 0 0.00419086175628779 0 0 0.00613527568471459 0 0 0 0 0 0.0262380360712535 0 0.0132799543688219 0.01110235316376 0.00970811688052022 0.0123763504159705 0 0 0 0 0 0 0 0 0 0 0.00908566453468794 0 0 0 0.00686950989201332 0 0 0 0 0 0 0 0 0 0 0 0 0 0 0 0 0 0 0 0 0 0 0 0 0 0 0 0 0 0 0 0 0 0.00800269785862033 0 0 0 0 0 0 0 0 0 0 0 0 0 0 0 0 0 0 0 0 0 0 0 0 0 0 0 0 0 0 0 0 0 0 0 0 0 0 0.0199856349186199 0 0 0 0 0 0.0283945127581629 0 0 0 0 0 0 0 0 0 0 0 0 0 0 0 0 0 0 0 0 0 0 0 0 0 0 0 0 0 0 0 0 0.011263163645876 0 0 0 0 0 0 0.0746608020370829 0 0 0 0.0396483356491938 0.0189655762801937 0 0 0 0 0 0 0 0 0 0 0 0 0 0 0 0 0 0 0 0 0 0 0 0 0 0 0 0 0 0 0 0 0 0 0 0 0 0 0 0 0 0 0 0 0 0 0 0 0 0 0 0 0 0 0 0 0 0 0 0 0 0 0 0 0 0 0 0 0 0 0 0 0 0 0
0 0 0 0 0 0 0 0 0 0 0 0 0 0 0 0 0 0 0 0 0 0 0 0 0 0 0 0.00401445734717647 0 0 0 0 0 0 0 0 0.16305741982234 0 0 0 0 0 0 0 0.00894317915692901 0.0315036118551956 0 0 0 0 0 0 0 0 0 0 0 0.00734158744445827 0.0123790994028883 0.00682876283199001 0 0 0 0 0 0 0 0 0 0 0 0 0.0947344827021243 0 0 0 0.00395928527575834 0.00724550313859613 0 0 0 0 0 0.0830454738153824 0 0.20369218724125 0.0466976882290877 0.00837907133730845 0 0 0 0.035551839116041 0 0 0 0 0 0 0 0 0 0 0 0 0 0 0 0 0 0 0 0 0 0 0 0 0 0 0 0 0 0 0 0 0 0 0 0 0.143814625843904 0.00573619590260587 0.00738038318255446 0.118487740902696 0 0 0 0 0 0 0 0 0 0 0 0 0 0 0 0 0.00720740545171334 0 0 0 0 0 0 0 0 0 0 0 0 0 0 0 0 0 0 0 0 0 0 0 0 0 0 0 0 0 0 0 0 0 0 0 0 0 0 0 0 0 0 0 0 0 0 0 0 0 0 0 0 0 0 0 0 0 0 0 0 0 0 0 0 0 0 0 0 0 0 0 0 0 0 0 0 0 0 0 0 0 0 0 0 0 0 0 0 0 0 0 0 0 0 0 0 0 0 0 0 0 0 0 0 0 0 0 0 0 0 0 0 0 0 0 0 0 0 0 0 0 0 0 0 0 0 0 0 0 0 0 0 0 0 0 0 0 0 0 0 0 0 0 0 0 0 0 0 0 0 0 0 0 0 0 0 0 0 0 0 0 0 0 0 0 0 0
0.00232689597048931 0 0 0.0851192710712909 0 0.0017408522452485 0.0122008922663996 0 0.00591148361742126 0 0.0481397675917601 0 0 0 0 0 0 0 0 0 0 0 0 0 0 0 0 0 0.0486243765402591 0 0 0 0 0 0 0.0835918254267176 0 0 0 0 0 0 0 0 0 0.0082872555712971 0 0 0 0 0 0 0 0 0 0.00173433885249417 0 0 0 0 0 0 0 0 0 0 0 0 0 0 0 0 0.00333451920630885 0 0 0 0 0.00100894508559641 0.00271401529013059 0 0 0 0 0.0575005711266704 0.00440711242105986 0.0489361130064546 0.0299234520324698 0.00852457078086607 0 0 0 0.139291898972621 0 0 0.00343136196779136 0 0 0 0 0 0 0 0 0 0 0 0 0 0 0 0 0 0 0 0 0 0 0 0 0 0 0 0 0 0 0.00372179039654473 0 0 0.271761997960956 0.00449712232684084 0.00707640089905405 0.0854344729239778 0 0 0 0.00127413185312196 0 0 0 0 0 0 0 0.00423603421862412 0.00265120484299203 0.00710726674319593 0 0 0.0154900587913458 0 0 0 0 0 0 0 0 0 0 0 0 0 0 0 0 0 0 0 0 0 0 0 0 0 0 0 0 0 0 0 0 0 0 0 0 0 0 0 0 0 0 0 0 0 0 0 0 0 0 0 0 0 0 0 0 0 0 0 0 0 0 0 0 0 0 0 0 0 0 0 0 0 0 0 0 0 0 0 0 0 0 0 0 0 0 0 0 0 0 0 0 0 0 0 0 0 0 0 0 0 0 0 0 0 0 0 0 0 0 0 0 0 0 0 0 0 0 0 0 0 0 0 0 0 0 0 0 0 0 0 0 0 0 0 0 0 0 0 0 0 0 0 0 0 0 0 0 0 0 0 0 0 0 0 0 0 0 0 0 0 0 0 0 0 0 0
0 0 0 0 0 0 0 0 0 0 0 0 0 0 0 0.0610525621077582 0 0 0 0 0 0.104342058823512 0 0 0 0 0 0 0.0444655512117546 0.0381107519816373 0 0 0 0 0 0 0 0 0.140780759283075 0 0 0 0 0.086888678983274 0 0 0.0620029998194921 0 0.0668724891898004 0 0 0 0 0 0 0 0 0 0 0 0 0 0 0 0 0 0 0 0 0 0 0 0 0.122277468157977 0.0246870473364386 0 0 0.0632848741969844 0 0 0 0 0 0 0 0 0 0 0 0 0 0 0 0 0 0 0 0 0 0 0 0 0 0 0 0 0 0 0 0 0 0 0 0 0 0 0 0 0 0 0 0 0 0 0 0 0 0 0 0 0 0 0.121397064103517 0.0433328701370339 0 0 0 0 0 0 0 0 0 0 0 0 0 0 0 0 0 0 0 0 0 0 0 0 0 0 0 0 0 0 0 0 0 0 0 0 0 0 0 0 0 0 0 0 0 0 0 0 0 0 0.0205048246677452 0 0 0 0 0 0 0 0 0 0 0 0 0 0 0 0 0 0 0 0 0 0 0 0 0 0 0 0 0 0 0 0 0 0 0 0 0 0 0 0 0 0 0 0 0 0 0 0 0 0 0 0 0 0 0 0 0 0 0 0 0 0 0 0 0 0 0 0 0 0 0 0 0 0 0 0 0 0 0 0 0 0 0 0 0 0 0 0 0 0 0 0 0 0 0 0 0 0 0 0 0 0 0 0 0 0 0 0 0 0 0 0 0 0 0 0 0 0 0 0 0 0 0 0 0 0 0 0 0 0 0
0 0 0 0 0 0 0 0 0 0 0 0 0 0 0 0.0261329365849773 0 0 0 0 0 0.580055493632492 0 0 0 0 0 0 0 0 0 0 0 0 0 0 0 0.209360842141654 0 0 0 0 0 0 0 0 0 0 0 0 0 0 0 0 0 0 0 0 0 0 0 0 0 0 0 0 0 0 0 0 0 0 0 0 0 0 0 0 0 0 0 0 0 0 0 0 0 0 0 0 0 0 0 0 0 0 0 0 0 0 0 0 0 0 0 0 0 0 0 0 0 0 0 0 0 0 0 0 0 0 0 0 0 0 0 0 0 0 0 0 0 0 0 0 0 0 0 0 0 0 0 0 0 0 0 0 0 0 0 0 0 0 0 0 0 0 0 0 0 0 0 0 0 0 0 0 0 0 0 0 0 0 0 0 0 0 0 0 0 0 0 0.0772445846591354 0 0 0 0 0 0 0 0 0 0 0 0 0 0 0 0 0 0 0 0 0 0 0 0 0 0 0 0 0 0 0 0 0 0 0 0 0 0.0433831802858644 0 0 0 0 0 0 0 0 0 0.0638229626958765 0 0 0 0 0 0 0 0 0 0 0 0 0 0 0 0 0 0 0 0 0 0 0 0 0 0 0 0 0 0 0 0 0 0 0 0 0 0 0 0 0 0 0 0 0 0 0 0 0 0 0 0 0 0 0 0 0 0 0 0 0 0 0 0 0 0 0 0 0 0 0 0 0 0 0 0 0 0 0 0 0 0 0 0 0 0
0 0 0 0 0 0 0 0 0 0 0 0 0 0 0 0 0 0 0 0 0 0 0 0 0 0 0 0 0 0 0 0 0 0 0 0 0 0 0 0 0 0 0 0 0 0 0.912557360728596 0 0 0 0 0 0 0 0 0 0 0 0 0 0 0 0 0 0 0 0 0 0 0 0 0 0 0 0 0 0 0 0 0 0 0 0 0 0 0 0 0 0 0 0 0 0 0 0 0 0 0 0 0 0 0 0 0 0 0 0 0 0 0 0 0 0 0 0 0 0 0 0 0 0 0 0 0 0 0 0 0 0 0 0 0 0 0 0 0 0 0 0 0 0 0 0 0 0 0 0 0 0 0 0 0 0 0 0 0 0 0 0 0 0 0 0 0 0 0 0 0 0 0 0 0 0 0 0 0 0 0 0 0 0 0 0 0 0 0 0 0 0 0.0874426392714037 0 0 0 0 0 0 0 0 0 0 0 0 0 0 0 0 0 0 0 0 0 0 0 0 0 0 0 0 0 0 0 0 0 0 0 0 0 0 0 0 0 0 0 0 0 0 0 0 0 0 0 0 0 0 0 0 0 0 0 0 0 0 0 0 0 0 0 0 0 0 0 0 0 0 0 0 0 0 0 0 0 0 0 0 0 0 0 0 0 0 0 0 0 0 0 0 0 0 0 0 0 0 0 0 0 0 0 0 0 0 0 0 0 0 0 0 0 0 0 0 0 0 0 0 0 0
0 0 0 0 0 0 0 0 0 0 0 0 0 0 0 0 0 0 0 0 0 0 0.0688144298942647 0.160628725176051 0.155866641294655 0 0 0 0 0 0.0564652330185136 0 0 0.0786835791416918 0.0762832670376578 0 0 0 0 0 0 0 0 0 0 0 0 0.0509853929136431 0 0 0 0.0634074238091163 0 0 0 0 0 0 0 0 0 0 0 0 0 0 0 0 0 0 0 0 0 0.0360500533700543 0 0 0 0 0 0 0 0 0 0 0 0 0 0 0 0 0 0 0 0 0 0 0 0 0.0208500811818251 0 0 0 0 0 0 0 0 0 0 0 0 0 0 0 0 0 0 0 0 0 0 0 0 0 0.231965173162528 0 0 0 0 0 0 0 0 0 0 0 0 0 0 0 0 0 0 0 0 0 0 0 0 0 0 0 0 0 0 0 0 0 0 0 0 0 0 0 0 0 0 0 0 0 0 0 0 0 0 0 0 0 0 0 0 0 0 0 0 0 0 0 0 0 0 0 0 0 0 0 0 0 0 0 0 0 0 0 0 0 0 0 0 0 0 0 0 0 0 0 0 0 0 0 0 0 0 0 0 0 0 0 0 0 0 0 0 0 0 0 0 0 0 0 0 0 0 0 0 0 0 0 0 0 0 0 0 0 0 0 0 0 0 0 0 0 0 0 0 0 0 0 0 0 0 0 0 0 0 0 0 0 0 0 0 0 0 0 0 0 0 0 0 0 0 0 0 0 0 0 0 0 0 0 0 0 0 0 0 0 0 0 0 0 0 0 0 0 0 0
0 0 0 0 0 0 0 0 0 0 0 0 0 0 0 0 0 0 0 0 0 0 0 0 0 0 0 0 0 0 0 0 0 0 0 0 0 0 0 0 0 0 0 0.269711065151575 0 0 0 0 0.649890916522918 0 0 0 0 0 0 0 0 0 0 0 0 0 0 0 0 0 0 0 0 0 0 0 0 0 0 0 0 0 0 0 0 0 0 0 0 0 0 0 0 0 0 0 0 0 0 0 0 0 0 0 0 0 0 0 0 0 0 0 0 0 0 0 0 0 0 0 0 0 0 0 0 0 0 0 0 0 0 0 0 0 0 0 0 0 0 0 0 0 0 0 0 0 0 0 0 0 0 0 0 0 0 0 0 0 0 0 0 0 0 0 0 0 0 0 0 0 0 0 0 0 0 0 0 0 0 0 0 0 0 0 0 0 0 0 0 0 0 0 0 0 0 0 0 0 0 0 0 0 0 0 0 0 0 0 0 0 0 0 0 0 0 0 0 0 0 0 0 0.0803980183255076 0 0 0 0 0 0 0 0 0 0 0 0 0 0 0 0 0 0 0 0 0 0 0 0 0 0 0 0 0 0 0 0 0 0 0 0 0 0 0 0 0 0 0 0 0 0 0 0 0 0 0 0 0 0 0 0 0 0 0 0 0 0 0 0 0 0 0 0 0 0 0 0 0 0 0 0 0 0 0 0 0 0 0 0 0 0 0 0 0 0 0 0 0 0 0 0 0 0
0 0 0 0 0 0 0 0 0 0 0 0 0 0 0 0 0 0 0 0 0.467118216427461 0 0 0 0 0 0 0 0 0 0 0 0 0 0 0 0 0 0 0 0 0 0 0 0.346019072452146 0 0 0 0 0 0 0 0 0 0 0 0 0 0 0 0 0 0 0 0 0 0 0 0 0 0 0 0 0 0 0 0 0 0 0 0 0 0 0 0 0 0 0 0 0 0 0 0 0 0 0 0 0 0 0 0 0 0 0 0 0 0 0 0 0 0 0 0 0 0 0 0 0 0 0 0 0 0 0 0 0 0 0 0 0 0 0 0.186862711120393 0 0 0 0 0 0 0 0 0 0 0 0 0 0 0 0 0 0 0 0 0 0 0 0 0 0 0 0 0 0 0 0 0 0 0 0 0 0 0 0 0 0 0 0 0 0 0 0 0 0 0 0 0 0 0 0 0 0 0 0 0 0 0 0 0 0 0 0 0 0 0 0 0 0 0 0 0 0 0 0 0 0 0 0 0 0 0 0 0 0 0 0 0 0 0 0 0 0 0 0 0 0 0 0 0 0 0 0 0 0 0 0 0 0 0 0 0 0 0 0 0 0 0 0 0 0 0 0 0 0 0 0 0 0 0 0 0 0 0 0 0 0 0 0 0 0 0 0 0 0 0 0 0 0 0 0 0 0 0 0 0 0 0 0 0 0 0 0 0 0 0 0 0 0 0 0 0 0 0 0 0 0 0
0 0 0 0.00786665561324028 0 0.00287615341199359 0 0 0 0 0 0 0 0.0578495981394548 0.0179769177984902 0.0603108890576797 0 0 0 0.0281257938391641 0.0362254648494301 0 0 0 0 0 0 0 0.0335929684221495 0.0386167096312264 0 0 0 0 0 0 0 0.0290170358183243 0 0 0 0.0490683072419551 0 0 0 0 0 0 0.0960154567391799 0 0 0 0 0 0 0 0 0 0 0 0 0 0 0 0 0 0 0 0 0 0 0.0106202636421666 0 0.015353072551185 0 0 0 0.0668370886913015 0 0 0 0 0 0 0 0 0 0 0 0.00587571190865478 0.00546760566135509 0.00322129182143282 0 0 0 0 0 0 0 0 0 0 0.00370777682511664 0 0 0 0 0 0 0 0 0 0 0 0 0 0 0 0 0 0 0 0 0 0 0 0.107611120736045 0 0 0 0 0 0.125474590670321 0 0 0 0 0 0 0 0 0 0 0 0 0 0 0 0 0 0 0 0 0 0 0 0 0 0 0 0 0 0 0 0 0 0.0596144268976345 0.0135070894780442 0.0503983056462213 0.0339441568144826 0 0 0 0 0 0 0 0 0 0 0 0 0 0 0 0 0 0 0.00714367434563565 0 0 0 0 0 0 0 0 0 0 0 0 0 0 0.0127015941153637 0 0 0.00766994100650734 0 0 0 0 0 0 0 0 0 0 0 0 0 0 0.0060970876471487 0 0 0 0 0 0 0 0 0 0.00721325097909543 0 0 0 0 0 0 0 0 0 0 0 0 0 0 0 0 0 0 0 0 0 0 0 0 0 0 0 0 0 0 0 0 0 0 0 0 0 0 0 0 0 0 0 0 0 0 0 0 0 0 0 0 0 0 0 0 0 0 0 0 0 0 0 0 0 0 0 0 0 0 0 0 0 0 0 0 0 0 0 0 0 0 0 0
0 0 0 0 0 0 0 0 0 0 0 0 0 0 0 0 0 0 0 0.00779014369474341 0.325948309467339 0 0 0 0 0 0 0 0 0 0 0 0 0 0 0.0277274549620101 0 0 0 0 0 0 0.0464931355989676 0 0 0 0 0 0.0257985119503408 0 0 0 0 0 0 0 0 0.0352985852908437 0 0.220579978839383 0 0 0 0 0 0 0 0 0 0 0 0 0.0324113973467839 0 0 0 0.0602055521586134 0 0 0 0 0 0 0.0104533165476752 0 0.0565738968426102 0 0.00949505616729329 0 0 0 0 0 0 0 0 0 0 0 0 0 0 0 0 0 0 0 0 0 0 0 0 0 0 0 0 0 0 0 0 0 0 0 0 0 0 0 0.0461384169428114 0 0.010611883264385 0.0335936270319492 0 0.034693183334859 0 0 0 0 0 0.016187550559392 0 0 0 0 0 0 0 0 0 0 0 0 0 0 0 0 0 0 0 0 0 0 0 0 0 0 0 0 0 0 0 0 0 0 0 0 0 0 0 0 0 0 0 0 0 0 0 0 0 0 0 0 0 0 0 0 0 0 0 0 0 0 0 0 0 0 0 0 0 0 0 0 0 0 0 0 0 0 0 0 0 0 0 0 0 0 0 0 0 0 0 0 0 0 0 0 0 0 0 0 0 0 0 0 0 0 0 0 0 0 0 0 0 0 0 0 0 0 0 0 0 0 0 0 0 0 0 0 0 0 0 0 0 0 0 0 0 0 0 0 0 0 0 0 0 0 0 0 0 0 0 0 0 0 0 0 0 0 0 0 0 0 0 0 0 0 0 0 0 0 0 0 0 0 0 0 0
0 0 0 0 0.0341011053722644 0 0 0.0322152434084022 0 0 0 0 0 0 0 0 0 0 0 0 0 0 0 0 0 0 0 0.0529649328609076 0 0 0 0 0 0 0 0.0328379476047348 0.0168501257587981 0 0 0 0 0 0 0 0 0 0 0 0 0.0844926694175856 0 0 0.00501058021590557 0 0 0 0 0.0512027554444801 0 0 0 0 0 0 0 0 0 0.0161700800428067 0 0 0.051223311511051 0 0.0827211671675885 0 0 0 0 0 0 0 0 0 0 0.0106782346841246 0.0029720709872514 0.0684851526082367 0.00572701707086149 0.00659813741702624 0 0 0.00545753205983569 0.00592409292574908 0 0 0 0 0 0 0 0 0.0035389970084774 0.0123135205191868 0 0 0 0 0 0 0 0 0 0 0 0 0 0 0 0 0 0 0 0 0 0 0 0 0 0 0.0113951669807056 0.109999234125465 0.156026822120848 0.0326011500780936 0.00399556478902959 0 0 0 0 0 0.0467377855164462 0 0 0 0 0 0 0 0 0 0 0.00495726100595758 0.00421472474067271 0 0.0307184940335838 0 0 0 0 0 0 0 0 0 0 0 0 0 0 0 0 0 0 0 0 0 0 0 0 0 0 0 0 0 0 0 0 0 0 0 0 0 0 0 0 0 0 0 0 0 0 0 0 0 0 0 0 0 0 0 0 0 0 0 0 0 0 0 0 0 0 0 0 0 0 0 0 0 0 0 0 0 0 0 0 0 0 0 0 0 0 0 0 0 0 0 0 0 0 0 0 0 0 0 0 0 0 0.00716719557028906 0 0 0 0 0 0 0 0 0 0 0 0 0 0 0 0 0 0 0 0 0 0 0 0 0 0 0 0 0 0 0 0 0 0 0 0 0 0 0 0 0 0 0 0 0 0 0 0 0 0 0.0107019269536357 0 0 0 0 0 0 0 0 0
0 0 0 0 0 0 0 0 0 0 0 0 0 0 0 0 0 0 0 0 0 0 0 0 0 0 0 0 0 0 0 0 0 0 0 0 0 0.138360417065477 0 0.537891936645487 0 0 0 0 0 0 0 0 0 0 0 0 0 0 0 0 0 0 0 0 0 0 0 0 0 0 0 0 0 0 0 0 0 0.176850598725864 0 0 0 0 0 0 0 0 0 0 0 0 0 0 0 0 0 0 0 0 0 0 0 0 0 0 0 0 0 0 0 0 0 0 0 0 0 0 0 0 0 0 0 0 0 0 0 0 0 0 0 0 0 0 0 0 0 0 0.108539470188713 0 0 0.0383575773744598 0 0 0 0 0 0 0 0 0 0 0 0 0 0 0 0 0 0 0 0 0 0 0 0 0 0 0 0 0 0 0 0 0 0 0 0 0 0 0 0 0 0 0 0 0 0 0 0 0 0 0 0 0 0 0 0 0 0 0 0 0 0 0 0 0 0 0 0 0 0 0 0 0 0 0 0 0 0 0 0 0 0 0 0 0 0 0 0 0 0 0 0 0 0 0 0 0 0 0 0 0 0 0 0 0 0 0 0 0 0 0 0 0 0 0 0 0 0 0 0 0 0 0 0 0 0 0 0 0 0 0 0 0 0 0 0 0 0 0 0 0 0 0 0 0 0 0 0 0 0 0 0 0 0 0 0 0 0 0 0 0 0 0 0 0 0 0 0 0 0 0 0 0 0 0 0 0 0 0 0
0 0 0 0 0 0 0 0 0 0 0 0 0.129433084030348 0 0 0 0 0 0 0 0 0 0.109394737470312 0.157357050676772 0.0169020958182494 0 0 0 0 0 0.0891115027680501 0.0528963627445713 0 0.161624379960953 0 0 0 0 0 0 0.0266324645601938 0 0 0 0 0 0 0 0 0 0 0 0 0 0 0 0 0 0 0 0 0 0 0 0 0 0 0 0 0 0 0 0 0 0 0 0 0 0 0 0 0 0 0 0 0 0 0 0 0 0 0 0 0 0 0 0 0 0.0168584837590854 0 0 0 0 0 0 0 0 0 0 0 0 0 0 0 0 0 0 0.0198313859966402 0.119271357954066 0 0 0 0 0 0 0 0 0 0 0 0 0 0 0 0 0 0 0 0 0 0 0 0 0 0 0 0 0 0 0 0.0047890052047497 0.0156060052616777 0 0 0 0 0 0 0 0 0 0 0 0 0 0 0 0.0157995296512501 0 0 0 0 0 0 0 0 0 0 0 0 0 0 0 0 0 0.0449761597607539 0 0.0195163943823277 0 0 0 0 0 0 0 0 0 0 0 0 0 0 0 0 0 0 0 0 0 0 0 0 0 0 0 0 0 0 0 0 0 0 0 0 0 0 0 0 0 0 0 0 0 0 0 0 0 0 0 0 0 0 0 0 0 0 0 0 0 0 0 0 0 0 0 0 0 0 0 0 0 0 0 0 0 0 0 0 0 0 0 0 0 0 0 0 0 0 0 0 0 0 0 0 0 0 0 0 0 0 0 0 0 0 0 0 0 0 0 0 0 0 0 0 0 0 0 0 0 0 0 0 0 0 0 0
0 0 0 0.0193267643345253 0 0 0 0 0 0 0 0 0 0.0365060471013375 0 0 0 0 0 0.0319097856580143 0.0215392891527749 0 0 0 0 0 0 0 0 0 0 0 0 0 0 0 0 0.0440990156088734 0 0 0 0.23347174712373 0 0.189597543748166 0.0299754325266853 0 0 0 0 0 0 0 0 0 0 0 0 0 0 0 0 0 0 0 0.235524676404524 0 0 0 0 0 0 0 0 0 0 0 0 0.0464468242877466 0 0 0 0 0 0 0 0 0 0 0 0 0 0 0 0 0 0 0 0 0 0 0 0 0 0 0 0 0 0 0 0 0 0 0 0 0 0 0 0 0 0 0 0 0 0 0 0 0.0665095210722704 0 0 0 0 0 0.0450933529813524 0 0 0 0 0 0 0 0 0 0 0 0 0 0 0 0 0 0 0 0 0 0 0 0 0 0 0 0 0 0 0 0 0 0 0 0 0 0 0 0 0 0 0 0 0 0 0 0 0 0 0 0 0 0 0 0 0 0 0 0 0 0 0 0 0 0 0 0 0 0 0 0 0 0 0 0 0 0 0 0 0 0 0 0 0 0 0 0 0 0 0 0 0 0 0 0 0 0 0 0 0 0 0 0 0 0 0 0 0 0 0 0 0 0 0 0 0 0 0 0 0 0 0 0 0 0 0 0 0 0 0 0 0 0 0 0 0 0 0 0 0 0 0 0 0 0 0 0 0 0 0 0 0 0 0 0 0 0 0 0 0 0 0 0 0 0 0 0 0 0 0 0 0 0 0 0 0 0 0 0 0 0 0
0 0 0 0 0 0 0 0 0 0 0 0 0 0 0 0 0 0 0 0 0 0 0.0164244226870657 0 0 0 0 0 0 0 0 0 0 0 0 0 0 0 0 0 0 0 0 0 0 0.342615927090189 0 0 0 0 0 0 0 0.184596965087 0 0 0 0.111339809031918 0 0 0 0 0 0 0 0 0 0 0 0 0.0793456161871281 0 0.032739979300681 0 0 0 0 0 0 0 0 0 0 0.0193135440637721 0 0.0883912320609678 0 0 0 0 0.0139051182353358 0 0 0 0 0 0 0 0 0 0 0.0230633927528052 0 0 0 0 0 0 0 0 0 0 0 0 0 0 0 0 0 0 0 0 0 0 0 0 0 0 0 0 0 0 0 0 0 0 0 0 0.0769962496516728 0 0 0 0 0 0 0 0 0 0 0 0 0 0 0 0 0 0 0 0 0 0 0 0 0 0 0 0 0 0 0 0 0 0 0 0 0 0 0 0 0 0 0 0 0 0 0 0 0 0 0 0 0 0 0 0 0 0 0 0 0 0 0 0 0 0 0 0 0 0 0 0 0 0 0 0 0 0 0 0 0 0 0 0 0 0 0 0 0 0 0 0 0 0 0 0 0 0 0 0 0 0 0 0 0 0 0 0 0 0 0 0 0 0 0 0 0.0112677438514643 0 0 0 0 0 0 0 0 0 0 0 0 0 0 0 0 0 0 0 0 0 0 0 0 0 0 0 0 0 0 0 0 0 0 0 0 0 0 0 0 0 0 0 0 0 0 0 0 0 0 0 0 0 0 0 0 0 0 0 0
0 0 0 0 0 0 0 0 0 0 0 0 0 0 0 0 0 0 0 0 0 0 0 0 0 0 0 0 0 0 0 0 0 0 0 0 0 0 0 0 0 0 0 0 0 0 0 0 0 0 0 0 0 0 0 0 0 0 0 0 0 0 0 0 0 0 0 0 0 0 0 0 0 0 0.130667089691047 0 0 0 0 0 0 0 0 0 0 0 0 0 0 0 0 0 0 0 0 0 0.0538649601512012 0 0 0 0 0 0 0 0 0 0 0 0 0 0 0 0 0 0 0 0 0 0 0 0 0 0 0 0 0 0 0 0 0 0 0 0 0.152986905422461 0 0 0 0 0 0 0 0 0 0 0 0 0 0 0 0 0 0 0 0 0 0 0 0 0 0 0 0 0 0 0 0 0 0 0 0 0 0 0 0 0 0 0 0 0 0 0 0 0 0 0 0 0 0 0 0.221363792961639 0 0 0 0 0 0 0 0 0 0.0957994718153134 0 0 0 0 0 0 0 0 0 0 0 0 0 0 0 0 0 0 0 0.0303218047630882 0 0 0.135636198727844 0 0 0 0 0 0.179359776467406 0 0 0 0 0 0 0 0 0 0 0 0 0 0 0 0 0 0 0 0 0 0 0 0 0 0 0 0 0 0 0 0 0 0 0 0 0 0 0 0 0 0 0 0 0 0 0 0 0 0 0 0 0 0 0 0 0 0 0 0 0 0 0 0 0 0 0 0 0 0 0 0 0 0 0 0 0 0 0 0 0 0 0 0 0 0 0
0 0 0 0 0 0 0 0 0 0 0 0 0 0 0 0 0 0 0 0 0 0 0 0 0 0 0 0 0 0 0 0 0 0 0.0877738184217728 0 0 0 0 0 0.0823890907184745 0 0 0 0 0 0 0 0 0 0 0 0 0 0 0 0 0 0 0 0 0 0 0 0 0 0 0 0 0 0 0 0 0 0 0 0 0 0 0.222530072201166 0.0987974400087377 0.182940766314664 0.0736292806548138 0 0 0 0 0 0 0 0 0 0 0 0 0 0 0 0 0 0 0 0 0 0 0 0 0 0 0 0 0 0 0 0 0 0 0 0 0 0 0 0 0 0 0 0 0 0 0 0 0 0 0 0 0 0 0 0 0 0 0 0 0 0 0 0 0 0 0 0 0 0 0 0 0 0 0 0 0 0 0 0 0 0 0 0 0 0 0 0 0 0 0 0 0 0 0 0 0 0 0 0 0 0 0 0 0 0 0.0699507334583186 0 0 0 0 0 0.0489920843022357 0 0 0 0 0 0 0 0 0 0 0 0 0 0 0 0 0 0 0 0 0 0 0 0 0 0 0 0 0 0 0 0 0.132996713919817 0 0 0 0 0 0 0 0 0 0 0 0 0 0 0 0 0 0 0 0 0 0 0 0 0 0 0 0 0 0 0 0 0 0 0 0 0 0 0 0 0 0 0 0 0 0 0 0 0 0 0 0 0 0 0 0 0 0 0 0 0 0 0 0 0 0 0 0 0 0 0 0 0 0 0 0 0 0 0 0 0 0 0 0 0 0 0
0 0 0 0 0 0 0 0 0 0 0 0 0 0 0 0 0.0132923062686479 0 0 0 0 0 0 0 0 0 0 0 0 0.0156860620795212 0 0 0 0 0 0 0 0 0 0 0 0 0 0 0 0.00953525184835315 0 0 0 0 0 0 0 0 0 0 0 0 0 0 0 0 0 0.0669552934041613 0.0344751591988269 0.143167703916949 0 0.0137140495916035 0 0 0 0 0 0 0 0 0 0 0.00871704578989594 0 0 0 0 0 0 0 0.0219446148676699 0 0 0 0 0 0 0 0.04386359635818 0 0 0 0 0 0 0 0 0.128645314138269 0.0252475972635365 0.322568220579401 0 0 0 0 0 0 0 0 0 0 0 0 0 0 0.022425286635432 0.0512415887906479 0 0 0 0 0.0785209092689051 0 0 0 0 0 0 0 0 0 0 0 0 0 0 0 0 0 0 0 0 0 0 0 0 0 0 0 0 0 0 0 0 0 0 0 0 0 0 0 0 0 0 0 0 0 0 0 0 0 0 0 0 0 0 0 0 0 0 0 0 0 0 0 0 0 0 0 0 0 0 0 0 0 0 0 0 0 0 0 0 0 0 0 0 0 0 0 0 0 0 0 0 0 0 0 0 0 0 0 0 0 0 0 0 0 0 0 0 0 0 0 0 0 0 0 0 0 0 0 0 0 0 0 0 0 0 0 0 0 0 0 0 0 0 0 0 0 0 0 0 0 0 0 0 0 0 0 0 0 0 0 0 0 0 0 0 0 0 0 0 0 0 0 0 0 0 0 0 0 0 0 0 0 0 0 0 0 0 0 0 0 0 0 0 0 0 0 0 0
0 0 0 0 0 0 0 0 0 0 0 0 0.00238493060888043 0 0 0 0 0 0 0 0 0 0.00420753544458133 0 0 0 0.0017433543233338 0 0 0 0 0.0313850989778572 0.102611138348981 0.00528642405687886 0 0 0 0 0 0 0 0 0 0 0 0 0 0 0 0.018761607791402 0 0 0 0 0 0.00437669884145694 0.101274601330504 0.064632103453047 0 0 0 0 0 0 0 0 0 0 0.00568192848781178 0 0.103770425143906 0 0.00575035349382247 0 0 0.0179853590571286 0 0 0 0 0 0 0 0.0119332743689015 0 0.018478919014212 0 0.00787177330236031 0 0 0.00382451865733292 0.00206842825384729 0.00380950826450221 0 0 0 0 0 0.023624834894878 0.0207411673554717 0.0038525400095927 0.0149567513582561 0 0 0 0 0 0 0 0 0 0 0 0 0 0 0 0 0 0 0 0.00241040955868971 0 0 0 0 0 0 0.00308653508146407 0 0 0.00335117823056654 0 0 0 0 0 0.134081550428882 0.038813956913225 0 0.00299894875871019 0.00355048263388015 0 0 0.0161136697851449 0.0022659231999323 0 0.00290900888070012 0.00790198646518609 0.0145112962629604 0.00682124526753899 0.00214628779827682 0.0381436814168599 0.00578371943851059 0 0 0 0 0 0 0 0 0 0 0 0 0 0 0 0 0 0 0 0 0 0 0 0 0 0 0 0 0 0 0 0 0 0 0 0 0 0 0 0 0 0 0 0 0 0 0 0 0 0 0 0 0 0 0 0 0 0 0 0 0 0 0 0 0 0 0 0 0 0 0 0 0 0 0 0 0 0 0 0 0 0 0 0 0 0 0 0 0 0 0 0 0 0 0 0 0 0 0 0 0 0.0569463429844869 0 0 0 0 0 0 0 0 0 0 0 0 0 0 0 0 0 0 0 0 0 0 0 0 0 0 0 0 0 0 0 0 0 0 0 0 0 0 0 0 0 0.0306313221682868 0.00169894967329102 0 0 0.00237052604115313 0.00203942200010135 0 0 0 0.00468104323746209 0 0 0 0 0.0179235703913873 0 0 0.00352537313859104 0.0142802954057673
0 0 0 0 0.00919073376023006 0 0 0.00725570332420954 0 0 0 0 0.0441259660647409 0 0 0 0 0.0124058635778086 0.0175158553542217 0 0 0 0 0 0 0 0 0.0164743442122521 0 0 0 0 0.0804121280869501 0.0336919927508434 0 0 0 0 0 0 0 0 0 0 0 0 0 0 0 0 0 0 0 0 0 0.222298363190152 0 0 0 0 0 0 0 0 0 0 0 0 0.0235258101444689 0 0.0807638951768459 0 0 0.00282080382074986 0 0 0 0 0 0 0 0 0 0 0 0.00561123356582487 0 0 0 0 0 0 0 0 0 0 0 0 0 0 0 0 0.151945206101833 0 0 0 0 0.0162571941513504 0.00520069350068677 0.00530047485793825 0 0 0.141132768134366 0 0 0 0.0680793291174786 0.0191217724755872 0 0 0 0 0 0 0 0 0 0 0.0116740537933957 0 0 0.0188671277279676 0 0 0 0 0 0 0 0 0 0 0 0 0 0 0 0 0 0 0 0 0 0 0 0 0 0 0 0 0 0 0 0 0 0 0 0 0 0 0 0 0 0 0 0 0 0 0 0 0 0 0 0 0 0 0 0 0 0 0 0 0 0 0 0 0 0 0 0 0 0 0 0 0 0 0 0 0 0 0 0 0 0 0 0 0 0 0 0 0 0 0 0 0 0 0 0 0 0 0 0 0 0 0 0 0 0 0 0 0 0 0 0 0 0 0 0 0.00297413711184966 0 0 0 0 0 0 0 0 0 0 0 0 0 0 0 0 0 0 0 0 0 0 0 0 0 0 0 0 0 0 0 0 0 0 0 0 0 0 0 0 0 0 0 0 0 0 0 0 0 0 0 0 0 0 0 0 0 0.00335454999824904 0 0 0 0 0 0 0 0 0
0 0 0 0 0 0 0 0 0 0 0 0 0.0228319100473929 0 0 0 0 0 0 0 0 0 0.00581456672303844 0 0 0 0 0.00512112254964888 0 0 0 0.0378738514494351 0.167433407267151 0.0212131968603532 0 0 0.00384374504293374 0 0 0 0 0 0 0 0 0 0 0 0 0 0 0 0 0.0115755292458133 0.238977424194844 0 0 0.00563351733146484 0 0 0 0 0 0 0 0 0 0 0 0 0.0723845718928562 0 0 0 0 0 0 0 0 0 0 0 0 0.0056023352178101 0 0.0159696845711286 0 0 0 0 0 0.00846636309368935 0 0 0 0 0 0 0.00661628245095152 0 0 0 0.0751089464626774 0 0 0 0 0 0 0 0 0 0.167650683029547 0 0 0 0.0530142878746697 0 0 0 0 0 0 0 0 0 0 0 0.0256228150409876 0 0 0.0319387776226916 0 0 0 0 0 0 0 0 0 0 0 0 0 0 0 0 0 0 0 0 0 0 0 0 0 0 0 0 0 0 0 0 0 0 0 0 0 0 0 0 0 0 0 0 0 0 0 0 0 0 0 0 0 0 0 0.0089678561178767 0 0 0 0 0 0 0 0 0 0 0 0 0 0 0 0 0 0 0 0 0 0 0 0 0 0 0 0 0 0 0 0 0 0 0 0 0 0 0 0 0 0 0 0 0 0 0 0 0 0 0 0 0 0 0 0 0 0 0 0 0 0 0 0 0 0 0 0.00430048917371333 0 0 0 0 0 0 0 0 0 0 0 0 0 0 0 0 0 0 0 0 0 0 0 0 0 0 0 0 0 0 0 0 0 0 0 0 0 0 0 0 0 0 0 0 0 0 0 0 0 0 0.00403863673932551 0 0 0 0 0 0 0 0 0
0 0 0 0 0 0 0 0 0 0 0 0 0 0 0 0 0 0 0 0 0 0 0 0 0 0 0 0 0 0 0 0.0412615279559715 0 0 0 0 0 0 0 0 0 0 0 0 0 0 0 0 0 0 0 0 0 0.652493016254677 0 0 0 0.0704791474804627 0 0 0 0 0 0 0 0 0 0 0 0 0.0761856199143466 0 0 0 0 0 0 0 0 0 0 0 0 0.0145837849092988 0 0.0264731072576122 0 0 0 0 0 0 0 0 0 0 0 0 0.0220800562832866 0 0 0 0 0 0 0 0 0 0 0 0 0 0 0 0 0 0 0 0 0 0 0 0 0 0 0 0 0 0 0 0 0 0 0 0 0 0 0 0.075606989316568 0 0 0 0 0 0.020836750627777 0 0 0 0 0 0 0 0 0 0 0 0 0 0 0 0 0 0 0 0 0 0 0 0 0 0 0 0 0 0 0 0 0 0 0 0 0 0 0 0 0 0 0 0 0 0 0 0 0 0 0 0 0 0 0 0 0 0 0 0 0 0 0 0 0 0 0 0 0 0 0 0 0 0 0 0 0 0 0 0 0 0 0 0 0 0 0 0 0 0 0 0 0 0 0 0 0 0 0 0 0 0 0 0 0 0 0 0 0 0 0 0 0 0 0 0 0 0 0 0 0 0 0 0 0 0 0 0 0 0 0 0 0 0 0 0 0 0 0 0 0 0 0 0 0 0 0 0 0 0 0 0 0 0 0 0 0 0 0 0 0 0 0 0 0 0 0 0 0 0 0
0 0 0 0 0 0 0 0 0 0 0 0 0 0 0 0 0 0 0 0 0 0 0 0 0 0 0 0 0 0 0 0.00353936929234989 0.00698989016114778 0.00179602540744811 0 0.00190807215674945 0 0 0 0 0 0 0 0 0.00295899370069089 0.0127668128949335 0 0 0 0.00684622417877705 0 0 0 0.0391024021494221 0 0.00128866665155869 0.00661820879437882 0 0 0 0 0 0 0 0 0 0 0 0 0 0.006140539006491 0 0.0333308598368839 0 0.000454283267634364 0 0 0 0 0 0 0 0 0.0904193968567907 0.00094633968428122 0.173462493740966 0.0226674069835896 0.0676318026736042 0.00972971396058101 0 0 0.00380771257074403 0 0 0.00659628607392309 0 0 0 0 0.00099439143380025 0.018189006928121 0.00394713372015094 0 0 0 0 0 0 0 0 0 0 0 0 0 0 0 0 0 0 0 0 0 0 0 0.0018998177636963 0 0 0 0 0.0134097703578377 0.00838566984677798 0 0.00153400533864288 0.00148580019764237 0.000449391760851957 0 0.0160673384198841 0.0212989543842003 0.00899895779257431 0.0723624440762616 0.196142990488422 0 0.0176052919228149 0.0447944127052527 0.0187157412838251 0.0213720245615857 0.00627372319164486 0.00688370772928968 0.00228465324946948 0.0004766265266346 0 0.00736360524569883 0.00895480198385809 0 0 0 0 0 0 0 0 0 0 0 0 0 0 0 0 0 0 0 0 0 0 0 0 0 0 0 0 0 0 0 0 0 0 0 0 0 0 0 0 0 0 0 0 0 0 0 0 0 0 0 0 0 0 0 0 0 0 0 0 0 0 0 0 0 0 0 0 0 0 0 0 0 0 0 0 0 0 0 0 0 0 0 0 0 0 0 0 0 0 0 0 0 0 0 0 0 0 0 0 0 0 0 0 0 0 0 0 0 0 0 0 0 0 0 0 0 0 0 0 0 0 0 0 0 0 0 0 0 0 0 0 0 0 0 0 0 0 0 0 0 0 0 0 0 0 0 0 0 0 0 0 0.00110823904811733 0 0 0 0 0 0 0 0 0
0 0 0 0 0 0 0 0 0 0 0 0 0 0 0 0 0 0 0 0 0.0993811863662596 0 0 0 0 0 0 0 0 0 0 0 0 0 0 0.0425293188654926 0 0 0 0 0 0 0 0 0 0 0 0 0 0 0 0 0 0 0 0 0 0 0 0.120541056396249 0 0.0848279954998232 0 0 0 0 0 0 0 0 0 0 0.022627089927829 0 0 0 0.0528235671598899 0.10411683502177 0 0 0 0 0 0 0 0.0224618549877891 0 0 0 0 0 0.014187419385039 0 0 0 0 0 0 0 0 0 0 0 0 0 0 0 0 0 0 0 0 0 0 0 0 0 0 0 0 0.129253661643184 0 0.092210350394057 0 0 0 0 0 0.0153804009904668 0.0270717039679715 0.0529165703670651 0.0730828273728087 0.046588161654305 0 0 0 0 0 0 0 0 0 0 0 0 0 0 0 0 0 0 0 0 0 0 0 0 0 0 0 0 0 0 0 0 0 0 0 0 0 0 0 0 0 0 0 0 0 0 0 0 0 0 0 0 0 0 0 0 0 0 0 0 0 0 0 0 0 0 0 0 0 0 0 0 0 0 0 0 0 0 0 0 0 0 0 0 0 0 0 0 0 0 0 0 0 0 0 0 0 0 0 0 0 0 0 0 0 0 0 0 0 0 0 0 0 0 0 0 0 0 0 0 0 0 0 0 0 0 0 0 0 0 0 0 0 0 0 0 0 0 0 0 0 0 0 0 0 0 0 0 0 0 0 0 0 0 0 0 0 0 0 0 0 0 0 0 0 0 0 0 0 0 0 0 0 0 0 0 0 0 0 0 0 0 0
0 0 0 0 0 0 0 0 0 0 0 0 0 0 0 0 0 0 0 0 0.213918605463987 0 0 0 0 0 0 0 0 0 0 0 0 0 0 0.0187557577696301 0 0 0 0 0 0 0 0 0.195407216646177 0 0 0 0 0 0 0 0 0 0 0 0 0 0.0963669695227662 0 0 0.0819320836102659 0 0 0 0 0 0 0 0 0 0 0.0157802287065368 0 0 0 0.114686597190279 0.0180347308270763 0 0 0 0 0 0.00736353035114336 0 0.0181815193804239 0 0.0140386168642648 0 0 0 0 0 0 0 0 0 0 0 0 0 0 0 0 0 0 0 0 0 0 0 0 0 0 0 0 0 0 0 0 0 0 0 0 0 0 0 0.153997152568841 0 0 0.0150751788758026 0 0.0270625180718573 0 0 0 0 0 0.00939929415094748 0 0 0 0 0 0 0 0 0 0 0 0 0 0 0 0 0 0 0 0 0 0 0 0 0 0 0 0 0 0 0 0 0 0 0 0 0 0 0 0 0 0 0 0 0 0 0 0 0 0 0 0 0 0 0 0 0 0 0 0 0 0 0 0 0 0 0 0 0 0 0 0 0 0 0 0 0 0 0 0 0 0 0 0 0 0 0 0 0 0 0 0 0 0 0 0 0 0 0 0 0 0 0 0 0 0 0 0 0 0 0 0 0 0 0 0 0 0 0 0 0 0 0 0 0 0 0 0 0 0 0 0 0 0 0 0 0 0 0 0 0 0 0 0 0 0 0 0 0 0 0 0 0 0 0 0 0 0 0 0 0 0 0 0 0 0 0 0 0 0 0 0 0 0 0 0 0
0 0 0 0 0 0 0 0 0 0 0 0 0 0 0 0 0 0 0 0 0 0 0 0 0 0 0 0 0 0 0 0 0 0 0 0 0 0 0 0 0 0 0 0 0 0 0 0 0 0 0 0 0 0 0 0 0 0 0 0 0 0 0 0 0 0 0 0 0 0.235061955338416 0 0.536218178502825 0 0 0 0 0 0.228719866158759 0 0 0 0 0 0 0 0 0 0 0 0 0 0 0 0 0 0 0 0 0 0 0 0 0 0 0 0 0 0 0 0 0 0 0 0 0 0 0 0 0 0 0 0 0 0 0 0 0 0 0 0 0 0 0 0 0 0 0 0 0 0 0 0 0 0 0 0 0 0 0 0 0 0 0 0 0 0 0 0 0 0 0 0 0 0 0 0 0 0 0 0 0 0 0 0 0 0 0 0 0 0 0 0 0 0 0 0 0 0 0 0 0 0 0 0 0 0 0 0 0 0 0 0 0 0 0 0 0 0 0 0 0 0 0 0 0 0 0 0 0 0 0 0 0 0 0 0 0 0 0 0 0 0 0 0 0 0 0 0 0 0 0 0 0 0 0 0 0 0 0 0 0 0 0 0 0 0 0 0 0 0 0 0 0 0 0 0 0 0 0 0 0 0 0 0 0 0 0 0 0 0 0 0 0 0 0 0 0 0 0 0 0 0 0 0 0 0 0 0 0 0 0 0 0 0 0 0 0 0 0 0 0 0 0 0 0 0
0 0 0 0 0 0 0 0 0 0 0 0 0 0 0 0 0 0 0 0 0.13044512156564 0 0 0 0 0 0 0 0 0 0 0 0 0 0 0 0 0 0 0 0 0 0 0 0 0 0 0 0 0 0 0 0 0 0 0 0 0 0.173893726699859 0.210090058084095 0 0 0 0 0 0 0 0 0 0 0 0 0 0 0 0 0 0.335624915062124 0 0 0 0 0 0 0 0 0 0 0 0 0 0 0 0 0 0 0 0 0 0 0 0 0 0 0 0 0 0 0 0 0 0 0 0 0 0 0 0 0 0 0 0 0 0 0 0 0 0 0 0 0 0 0.149946178588283 0 0 0 0 0 0 0 0 0 0 0 0 0 0 0 0 0 0 0 0 0 0 0 0 0 0 0 0 0 0 0 0 0 0 0 0 0 0 0 0 0 0 0 0 0 0 0 0 0 0 0 0 0 0 0 0 0 0 0 0 0 0 0 0 0 0 0 0 0 0 0 0 0 0 0 0 0 0 0 0 0 0 0 0 0 0 0 0 0 0 0 0 0 0 0 0 0 0 0 0 0 0 0 0 0 0 0 0 0 0 0 0 0 0 0 0 0 0 0 0 0 0 0 0 0 0 0 0 0 0 0 0 0 0 0 0 0 0 0 0 0 0 0 0 0 0 0 0 0 0 0 0 0 0 0 0 0 0 0 0 0 0 0 0 0 0 0 0 0 0 0 0 0 0 0 0 0 0 0 0 0 0 0
0 0 0 0 0 0 0 0 0 0 0 0 0 0 0 0 0 0 0 0 0 0 0 0 0 0 0 0 0 0 0 0 0 0 0 0 0 0 0 0 0 0 0 0 0 0 0 0 0 0 0 0 0 0 0 0 0 0 0 0 0 0 0 0 0 0 0 0 0 0 0 0 0 0 0 0 0 0.585811601759498 0 0 0 0 0 0 0 0 0 0 0 0 0 0 0 0 0 0 0 0 0 0 0 0 0 0 0 0 0 0 0 0 0 0 0 0 0 0 0 0 0 0 0 0 0 0 0 0 0 0 0 0 0 0 0 0 0 0 0 0 0 0 0 0 0 0 0 0 0 0 0 0 0 0 0 0 0 0 0 0 0 0 0 0 0 0 0 0 0 0 0 0 0 0 0 0 0 0 0 0 0 0 0 0 0 0 0 0 0 0 0 0 0 0 0 0 0 0 0 0 0 0 0 0 0 0 0 0 0 0 0 0 0 0 0 0 0 0 0 0 0 0 0 0 0 0 0 0 0 0.222346937129918 0 0 0 0 0 0 0 0 0 0 0 0 0 0 0 0 0 0 0 0 0 0 0 0 0 0 0 0 0 0 0 0 0 0 0 0 0 0 0 0 0 0 0 0 0 0 0 0 0 0 0 0 0 0.191841461110585 0 0 0 0 0 0 0 0 0 0 0 0 0 0 0 0 0 0 0 0 0 0 0 0 0 0 0 0 0 0 0 0 0 0
0 0 0 0 0 0 0 0 0 0 0 0 0 0 0 0 0 0 0 0 0 0 0 0 0 0 0 0 0 0 0 0 0 0 0 0 0 0 0 0 0 0 0 0 0 0 0 0 0 0 0 0 1 0 0 0 0 0 0 0 0 0 0 0 0 0 0 0 0 0 0 0 0 0 0 0 0 0 0 0 0 0 0 0 0 0 0 0 0 0 0 0 0 0 0 0 0 0 0 0 0 0 0 0 0 0 0 0 0 0 0 0 0 0 0 0 0 0 0 0 0 0 0 0 0 0 0 0 0 0 0 0 0 0 0 0 0 0 0 0 0 0 0 0 0 0 0 0 0 0 0 0 0 0 0 0 0 0 0 0 0 0 0 0 0 0 0 0 0 0 0 0 0 0 0 0 0 0 0 0 0 0 0 0 0 0 0 0 0 0 0 0 0 0 0 0 0 0 0 0 0 0 0 0 0 0 0 0 0 0 0 0 0 0 0 0 0 0 0 0 0 0 0 0 0 0 0 0 0 0 0 0 0 0 0 0 0 0 0 0 0 0 0 0 0 0 0 0 0 0 0 0 0 0 0 0 0 0 0 0 0 0 0 0 0 0 0 0 0 0 0 0 0 0 0 0 0 0 0 0 0 0 0 0 0 0 0 0 0 0 0 0 0 0 0 0 0 0 0 0 0 0 0 0 0 0 0 0 0 0 0 0 0 0 0 0
0 0 0 0 0 0 0 0 0 0 0 0 0 0 0 0 0 0 0 0 0.109045449049362 0 0 0 0 0 0 0 0 0 0 0 0 0 0 0 0 0 0 0 0 0 0 0 0 0 0 0 0.327006421787976 0 0 0 0.0869271055038353 0 0 0 0 0 0 0 0 0 0 0 0 0.367258668637234 0 0 0 0 0 0 0 0 0 0 0 0 0 0 0 0 0 0 0 0 0 0 0 0 0 0 0 0 0 0 0 0 0 0 0 0 0 0 0 0 0 0 0 0 0 0 0 0 0 0 0 0 0 0 0 0 0 0 0 0 0.109762355021594 0 0 0 0 0 0 0 0 0 0 0 0 0 0 0 0 0 0 0 0 0 0 0 0 0 0 0 0 0 0 0 0 0 0 0 0 0 0 0 0 0 0 0 0 0 0 0 0 0 0 0 0 0 0 0 0 0 0 0 0 0 0 0 0 0 0 0 0 0 0 0 0 0 0 0 0 0 0 0 0 0 0 0 0 0 0 0 0 0 0 0 0 0 0 0 0 0 0 0 0 0 0 0 0 0 0 0 0 0 0 0 0 0 0 0 0 0 0 0 0 0 0 0 0 0 0 0 0 0 0 0 0 0 0 0 0 0 0 0 0 0 0 0 0 0 0 0 0 0 0 0 0 0 0 0 0 0 0 0 0 0 0 0 0 0 0 0 0 0 0 0 0 0 0 0 0 0 0 0 0 0 0 0 0 0 0 0 0 0
0 0 0 0 0 0 0 0 0 0 0 0 0 0 0 0 0 0 0 0 0.0487109084025401 0 0 0 0 0 0 0 0 0 0 0 0 0 0 0 0 0 0 0 0 0 0 0 0 0 0 0 0 0 0 0 0.334589490271116 0 0 0 0 0 0 0 0 0 0 0 0.340400627870526 0 0 0 0 0 0 0 0 0 0 0 0 0 0 0 0 0 0 0 0 0 0 0 0 0 0 0 0 0 0 0 0 0 0 0 0 0 0 0 0 0.049972081930089 0.0558182584556439 0 0 0 0 0 0 0 0 0 0 0 0 0 0 0 0 0 0 0 0.146131181432484 0 0 0 0 0 0 0 0 0 0 0 0 0 0 0 0 0 0 0 0 0 0 0 0 0 0 0 0 0 0 0 0 0 0 0 0 0 0 0 0 0 0 0 0 0 0 0 0 0 0 0 0 0 0 0 0 0 0 0 0 0 0 0 0 0 0 0 0 0 0 0 0 0 0 0 0 0 0 0 0 0 0 0 0 0 0 0 0 0 0 0 0 0 0 0 0 0 0 0 0 0 0 0 0 0 0 0 0 0 0 0 0 0 0 0 0 0 0 0 0 0 0 0 0 0 0 0 0 0 0 0 0 0 0 0 0 0 0 0 0 0 0.0243774516376012 0 0 0 0 0 0 0 0 0 0 0 0 0 0 0 0 0 0 0 0 0 0 0 0 0 0 0 0 0 0 0 0 0 0 0 0 0 0 0 0 0 0 0 0 0 0 0
0 0 0 0 0 0 0 0 0 0 0 0 0 0 0 0 0 0.0419344839876609 0.138110013400408 0 0 0 0 0 0 0 0 0 0 0 0 0 0 0 0 0 0 0 0 0 0 0 0 0 0 0 0 0 0 0 0 0 0 0 0 0 0 0 0 0 0 0 0 0 0 0 0 0.102980674937037 0.255101641174895 0 0 0 0 0 0 0.0878412448870139 0 0 0 0 0 0 0 0 0 0 0 0 0 0 0 0 0 0 0 0 0 0 0 0 0 0 0 0 0 0 0 0.144033107443606 0.0229540309503569 0.207044803219023 0 0 0 0 0 0 0 0 0 0 0 0 0 0 0 0 0 0 0 0 0 0 0 0 0 0 0 0 0 0 0 0 0 0 0 0 0 0 0 0 0 0 0 0 0 0 0 0 0 0 0 0 0 0 0 0 0 0 0 0 0 0 0 0 0 0 0 0 0 0 0 0 0 0 0 0 0 0 0 0 0 0 0 0 0 0 0 0 0 0 0 0 0 0 0 0 0 0 0 0 0 0 0 0 0 0 0 0 0 0 0 0 0 0 0 0 0 0 0 0 0 0 0 0 0 0 0 0 0 0 0 0 0 0 0 0 0 0 0 0 0 0 0 0 0 0 0 0 0 0 0 0 0 0 0 0 0 0 0 0 0 0 0 0 0 0 0 0 0 0 0 0 0 0 0 0 0 0 0 0 0 0 0 0 0 0 0 0 0 0 0 0 0 0 0 0 0 0 0 0 0 0 0 0 0 0
0 0 0 0 0 0 0 0 0 0 0 0 0 0 0 0 0 0 0 0 0 0 0 0 0 0 0 0 0 0 0 0 0 0 0 0 0 0 0 0 0 0 0 0 0 0.0751624005356167 0 0 0 0 0 0 0.0334973182226662 0 0 0 0 0 0 0 0 0 0 0 0 0 0.101110000733075 0 0.137825931992175 0 0 0 0 0 0 0.266719816964603 0 0 0 0 0 0 0 0 0 0 0 0 0 0 0 0 0 0 0 0 0 0 0 0 0 0 0 0 0 0 0 0.0424763349402061 0 0.0456323199506247 0 0 0 0 0 0 0 0 0 0 0 0 0 0 0 0 0 0 0 0 0 0 0 0 0 0 0 0 0 0 0 0 0 0 0 0 0 0 0 0 0 0 0 0 0 0 0 0 0 0 0 0 0 0 0 0 0 0 0 0 0 0 0 0 0 0 0 0 0 0 0 0 0 0 0 0 0 0.0261760852181016 0 0 0 0 0 0 0 0 0 0 0 0 0 0 0 0 0 0 0 0 0 0 0 0 0 0 0 0 0 0 0 0 0 0 0 0 0 0 0 0 0 0 0 0 0 0 0 0 0 0 0 0 0 0 0 0 0 0 0 0 0 0 0 0 0 0 0 0.124202530638806 0 0 0 0 0 0 0 0 0 0 0 0 0 0 0 0 0 0 0 0 0 0 0 0 0 0 0 0 0 0 0 0 0 0 0 0 0 0 0 0 0 0 0 0 0 0 0 0 0.0102821655203524 0.0276028208178542 0.109312274465919 0 0 0 0 0 0 0 0 0
0 0.0240625354351295 0 0 0 0 0 0 0 0 0 0 0 0 0 0 0.0218421286877029 0 0.242829495240253 0 0 0 0 0 0 0 0 0.0241196823406482 0 0 0 0 0 0 0 0 0 0 0 0 0 0 0 0 0 0 0 0 0 0 0 0 0 0.0214716375631198 0.0361360277074812 0 0 0 0 0 0 0 0 0 0 0 0.0839202129472793 0.0461791444760699 0 0 0.0342601251381314 0 0 0 0 0.046345318404711 0 0 0 0 0 0 0 0 0 0 0 0 0 0 0 0 0 0 0 0 0 0 0 0 0 0 0.0737312459373144 0 0 0 0 0.124314088932563 0.113173619494128 0.082301220506341 0.0153951681437106 0 0 0 0 0 0 0 0 0 0 0 0 0 0 0 0 0 0 0.00991834904541706 0 0 0 0 0 0 0 0 0 0 0 0 0 0 0 0 0 0 0 0 0 0 0 0 0 0 0 0 0 0 0 0 0 0 0 0 0 0 0 0 0 0 0 0 0 0 0 0 0 0 0 0 0 0 0 0 0 0 0 0 0 0 0 0 0 0 0 0 0 0 0 0 0 0 0 0 0 0 0 0 0 0 0 0 0 0 0 0 0 0 0 0 0 0 0 0 0 0 0 0 0 0 0 0 0 0 0 0 0 0 0 0 0 0 0 0 0 0 0 0 0 0 0 0 0 0 0 0 0 0 0 0 0 0 0 0 0 0 0 0 0 0 0 0 0 0 0 0 0 0 0 0 0 0 0 0 0 0 0 0 0 0 0 0 0 0 0 0 0 0 0 0 0 0 0 0 0 0 0 0 0 0 0 0 0 0
0 0 0 0 0 0 0 0 0 0 0 0 0 0 0 0 0 0 0 0 0 0 0 0 0 0 0 0 0 0 0 0 0 0 0 0 0 0 0 0 0 0 0 0 0 0 0 0 0 0 0 0 0 0 0 0 0 0 0 0 0.184988648990746 0 0 0 0 0 0 0 0 0 0 0 0 0 0 0 0 0 0 0 0 0 0 0 0 0 0 0 0 0 0 0 0 0 0 0 0 0 0 0 0 0 0 0 0 0 0 0 0 0 0 0 0 0 0 0 0 0 0 0 0 0 0 0 0 0 0 0 0 0 0 0 0.518139437618783 0.296871913390471 0 0 0 0 0 0 0 0 0 0 0 0 0 0 0 0 0 0 0 0 0 0 0 0 0 0 0 0 0 0 0 0 0 0 0 0 0 0 0 0 0 0 0 0 0 0 0 0 0 0 0 0 0 0 0 0 0 0 0 0 0 0 0 0 0 0 0 0 0 0 0 0 0 0 0 0 0 0 0 0 0 0 0 0 0 0 0 0 0 0 0 0 0 0 0 0 0 0 0 0 0 0 0 0 0 0 0 0 0 0 0 0 0 0 0 0 0 0 0 0 0 0 0 0 0 0 0 0 0 0 0 0 0 0 0 0 0 0 0 0 0 0 0 0 0 0 0 0 0 0 0 0 0 0 0 0 0 0 0 0 0 0 0 0 0 0 0 0 0 0 0 0 0 0 0 0 0 0 0 0 0 0
0 0 0 0 0 0 0 0 0 0 0 0 0 0 0 0 0 0 0 0 0 0 0 0 0 0 0 0.00499414660025153 0 0 0 0.0240093930974987 0.105994120711243 0.0279906386932089 0 0 0 0 0 0 0 0 0 0 0 0.0502000373245105 0 0 0 0.0191765646469394 0 0 0 0.246760687455173 0.0780631461015463 0.0650809963532625 0.0281190119107478 0.0241353567327099 0 0 0 0 0 0 0 0 0 0 0.0215586675813848 0 0 0 0 0.00450971290225035 0 0.0421662092574364 0 0 0 0 0 0 0 0.00526262940371377 0 0.00475762463418714 0 0.00587903483819959 0 0 0.00783980182775467 0 0 0 0 0 0 0 0 0.00632786947316404 0 0.0122596609067537 0.0953945275184337 0 0 0 0 0.0122732587560011 0 0.00592926188653715 0 0 0 0 0 0 0 0 0 0 0 0 0 0 0 0 0 0 0.00945151922676284 0 0 0.00778971364843091 0 0 0 0 0 0.0300478593741351 0 0 0 0 0 0 0.00575516446703441 0 0 0 0 0 0.00233310558139328 0 0 0 0 0 0 0 0 0 0 0 0 0 0 0 0 0 0 0 0 0 0 0 0 0 0 0 0 0 0 0 0 0 0 0 0 0 0 0 0 0 0 0 0 0 0 0 0 0 0 0 0 0 0 0 0 0 0 0 0 0 0 0 0 0 0 0 0 0 0 0 0 0 0 0 0 0 0 0 0 0 0 0 0 0 0 0 0 0 0 0 0 0 0 0 0 0 0 0 0 0 0 0 0 0.0221793613300174 0 0 0 0 0 0 0 0 0 0 0 0 0 0 0 0 0 0 0 0 0 0 0 0 0 0 0 0 0 0 0 0 0 0 0 0 0 0 0 0 0 0 0 0 0 0 0 0 0 0 0.00489077198539084 0 0 0 0 0.0106668375638469 0 0 0 0.00820330821007962
0 0 0 0 0 0 0 0 0 0 0 0 0 0 0 0 0 0 0 0 0 0.0913962112050486 0 0 0 0 0 0 0 0 0 0 0 0 0 0 0 0 0 0 0 0 0 0.0492747395788134 0 0 0 0 0 0 0 0 0 0 0 0 0 0 0 0 0.387180059530565 0 0 0 0 0 0 0 0 0 0 0 0 0 0.119763108159521 0 0 0 0 0 0 0 0 0 0 0 0 0 0 0 0 0 0 0 0 0 0 0 0 0 0 0 0 0 0 0 0 0 0 0 0 0 0 0 0 0 0 0 0 0 0 0 0 0 0 0 0 0 0 0 0 0 0 0 0 0 0 0 0 0 0 0 0 0 0 0 0 0 0 0 0 0 0 0 0 0 0 0 0 0 0 0 0 0 0 0 0 0 0 0 0 0 0 0 0 0 0 0 0 0 0 0.159956068049295 0 0 0 0 0 0 0 0 0 0 0 0 0 0 0 0 0 0 0 0 0 0 0 0 0 0 0 0 0 0.0847978465495841 0 0 0 0 0 0 0 0 0 0 0 0 0 0 0 0 0 0 0 0 0 0 0 0 0 0 0 0 0 0 0 0 0 0 0 0 0 0 0 0 0 0 0 0 0 0 0 0 0 0 0 0 0 0 0 0 0 0 0 0 0 0 0 0 0 0 0 0 0 0 0 0 0 0 0 0 0 0 0 0.107631966927174 0 0 0 0 0 0 0 0 0 0 0 0 0 0 0 0 0 0 0 0 0 0 0 0
0 0 0 0 0 0 0 0 0 0 0 0 0 0 0 0 0 0 0 0 0 0 0 0 0 0 0 0 0 0 0 0 0 0 0 0.0971502616536969 0.00667030767306868 0 0 0 0 0 0 0 0.0107205129102248 0.0813835973174677 0 0 0 0.00794346731267802 0 0 0 0.0137271620028731 0 0 0 0.131515695407709 0.00675406463681029 0.00589191664758295 0 0 0 0 0 0 0 0 0 0 0 0 0 0 0 0 0 0.00453326814809696 0 0 0 0 0 0.0559958780212986 0 0.2402155286854 0.0192932952452303 0.0518977945999089 0.00668130898761527 0 0 0.0069426429614325 0 0 0.00514702191715102 0 0 0 0 0 0.0116609239106106 0.00477311729202102 0 0 0 0 0 0 0 0 0 0 0 0 0 0 0 0 0 0 0 0 0 0 0 0.00582103669201603 0 0 0.0084920148010142 0.0225845466499648 0.0885620151032374 0.0310064404322657 0 0 0 0 0 0 0.0190807630346561 0 0 0.0424795598927444 0 0 0.00833002339440526 0 0 0.00474583466881888 0 0 0 0 0 0 0 0 0 0 0 0 0 0 0 0 0 0 0 0 0 0 0 0 0 0 0 0 0 0 0 0 0 0 0 0 0 0 0 0 0 0 0 0 0 0 0 0 0 0 0 0 0 0 0 0 0 0 0 0 0 0 0 0 0 0 0 0 0 0 0 0 0 0 0 0 0 0 0 0 0 0 0 0 0 0 0 0 0 0 0 0 0 0 0 0 0 0 0 0 0 0 0 0 0 0 0 0 0 0 0 0 0 0 0 0 0 0 0 0 0 0 0 0 0 0 0 0 0 0 0 0 0 0 0 0 0 0 0 0 0 0 0 0 0 0 0 0 0 0 0 0 0 0 0 0 0 0 0 0 0 0 0 0 0 0 0 0
0 0 0 0 0 0 0 0 0 0 0 0 0 0.051016438326862 0 0.049645144543859 0 0 0 0 0 0 0 0.0688500106811216 0.0923141231835042 0 0 0 0 0 0 0.0170241898714373 0.00913293135779646 0 0 0 0 0.0792944493223185 0 0 0.0267053669703977 0 0 0.0298127336765659 0 0 0.0513929708656378 0 0 0 0 0 0 0 0.0094548241082939 0 0 0 0 0 0 0 0 0 0 0 0 0 0 0 0.0156387008282574 0 0 0 0 0 0 0.0305056216156398 0 0 0 0 0 0 0 0 0 0 0 0 0 0 0.018726544228575 0 0 0 0 0 0 0 0 0.0227556853484099 0 0 0 0 0 0 0 0 0 0 0 0 0 0 0 0 0 0 0 0 0 0 0 0 0.182685569996926 0 0 0 0 0 0.219065714085595 0 0 0 0 0 0 0 0 0 0 0 0 0 0 0 0 0 0 0 0 0 0 0 0 0 0 0 0 0 0 0 0 0 0 0 0.0259789809888029 0 0 0 0 0 0 0 0 0 0 0 0 0 0 0 0 0 0 0 0 0 0 0 0 0 0 0 0 0 0 0 0 0 0 0 0 0 0 0 0 0 0 0 0 0 0 0 0 0 0 0 0 0 0 0 0 0 0 0 0 0 0 0 0 0 0 0 0 0 0 0 0 0 0 0 0 0 0 0 0 0 0 0 0 0 0 0 0 0 0 0 0 0 0 0 0 0 0 0 0 0 0 0 0 0 0 0 0 0 0 0 0 0 0 0 0 0 0 0 0 0 0 0 0 0 0 0 0 0 0 0 0 0 0 0 0 0 0 0 0 0 0 0 0 0 0 0
0 0 0 0 0 0 0 0 0 0 0 0 0 0 0 0 0 0 0 0 0 0 0 0 0 0 0 0 0 0 0 0 0 0 0 0 0 0.0177670971184594 0 0 0 0 0 0 0 0 0 0 0 0 0.074718702190162 0 0 0 0 0 0 0.00687189828433409 0 0 0 0 0 0 0 0 0 0 0 0 0 0.0556277499748556 0 0 0 0 0 0 0 0.0753195009410782 0.020780257051189 0 0.0399803690474213 0 0.00857067942025897 0 0 0.0130719375375494 0.0181348399796289 0.0164317263795312 0 0 0.0363231320599481 0.0154343531554276 0.028284870238134 0 0.0773042706796837 0.0555838645431057 0 0 0 0.0135902577784989 0 0 0 0 0 0 0 0 0 0 0 0 0 0 0 0 0 0 0 0 0 0 0 0 0 0 0 0 0 0 0.0449402095118077 0.306547448487899 0.0663748804150825 0 0 0 0 0 0 0 0 0 0 0 0.00834195520594488 0 0 0 0 0 0 0 0 0 0 0 0 0 0 0 0 0 0 0 0 0 0 0 0 0 0 0 0 0 0 0 0 0 0 0 0 0 0 0 0 0 0 0 0 0 0 0 0 0 0 0 0 0 0 0 0 0 0 0 0 0 0 0 0 0 0 0 0 0 0 0 0 0 0 0 0 0 0 0 0 0 0 0 0 0 0 0 0 0 0 0 0 0 0 0 0 0 0 0 0 0 0 0 0 0 0 0 0 0 0 0 0 0 0 0 0 0 0 0 0 0 0 0 0 0 0 0 0 0 0 0 0 0 0 0 0 0 0 0 0 0 0 0 0 0 0 0 0 0 0 0 0 0 0 0 0 0 0 0 0 0 0 0 0 0 0 0 0 0
0 0 0 0 0 0 0 0 0 0 0 0 0 0 0 0 0 0 0.0382143718258535 0 0 0 0 0 0 0 0.0454504581023637 0 0 0 0 0 0 0 0 0 0 0 0 0 0 0 0 0 0 0 0 0 0 0 0 0 0 0.17577091701691 0 0 0 0 0 0 0 0 0 0 0 0 0.0747326372352112 0.231115318140871 0.119857267368522 0 0.173296619217907 0 0 0 0 0 0 0 0 0 0 0 0 0 0 0 0 0 0 0 0 0 0 0 0 0 0 0 0 0 0 0 0 0 0 0 0 0 0 0 0 0 0 0 0 0 0 0 0 0 0 0 0 0 0 0 0 0 0.0264261899943972 0 0 0.0226510199951976 0.0111930062170971 0 0 0 0 0 0 0 0 0 0 0 0 0 0 0 0 0 0 0 0 0 0 0 0 0 0 0 0 0 0 0 0 0 0 0 0 0 0 0 0 0 0 0 0 0 0 0 0 0 0 0 0 0 0 0 0 0 0 0 0 0 0 0 0 0 0 0 0 0 0 0 0 0 0 0 0 0 0 0 0 0 0 0 0 0 0 0 0 0 0 0 0 0 0 0 0 0 0 0 0 0 0 0 0 0 0 0 0 0 0 0 0 0 0 0 0 0 0 0 0 0 0 0.0494069087862315 0 0 0 0 0 0 0 0 0 0 0 0 0 0 0 0 0 0 0 0 0 0 0 0 0 0 0 0 0 0 0 0 0 0 0 0 0 0 0 0 0 0 0 0 0 0 0 0 0 0 0.0318852860994385 0 0 0 0 0 0 0 0 0
0 0 0 0 0 0 0 0 0 0 0 0 0 0 0 0 0 0 0 0 0.0641547070497051 0 0 0 0 0 0 0 0 0 0 0 0 0 0 0.0354038726087066 0 0 0 0 0 0 0 0 0.173641064969049 0 0 0 0 0 0 0 0 0 0 0 0 0 0.137487217673364 0.373382583364942 0 0 0 0 0 0 0 0 0 0 0 0 0 0 0 0 0 0.101217222231053 0 0 0 0 0 0 0 0 0 0.0484470809567135 0 0 0 0 0 0 0 0 0 0 0 0 0 0 0 0 0 0 0 0 0 0 0 0 0 0 0 0 0 0 0 0 0 0 0 0 0 0 0 0 0.0361113840517263 0 0 0.0301548670947406 0 0 0 0 0 0 0 0 0 0 0 0 0 0 0 0 0 0 0 0 0 0 0 0 0 0 0 0 0 0 0 0 0 0 0 0 0 0 0 0 0 0 0 0 0 0 0 0 0 0 0 0 0 0 0 0 0 0 0 0 0 0 0 0 0 0 0 0 0 0 0 0 0 0 0 0 0 0 0 0 0 0 0 0 0 0 0 0 0 0 0 0 0 0 0 0 0 0 0 0 0 0 0 0 0 0 0 0 0 0 0 0 0 0 0 0 0 0 0 0 0 0 0 0 0 0 0 0 0 0 0 0 0 0 0 0 0 0 0 0 0 0 0 0 0 0 0 0 0 0 0 0 0 0 0 0 0 0 0 0 0 0 0 0 0 0 0 0 0 0 0 0 0 0 0 0 0 0 0 0 0 0 0 0
0 0 0 0 0 0 0 0 0 0 0 0 0 0 0 0.0036824337377952 0 0 0 0 0 0 0 0 0 0 0 0 0 0 0 0 0 0 0 0.0159498706857736 0.00433244345704891 0.0255024007000884 0 0 0 0 0 0.0806508255527513 0 0 0 0 0.0283828344106465 0 0 0 0 0 0 0 0 0 0.0667129581407494 0.0144545873055362 0.0429514263334438 0.104905612400441 0.0283982958768624 0 0 0 0 0 0 0 0 0 0.00973114938713819 0.0189567845203991 0 0 0.0249177633763467 0 0 0 0 0 0 0.0215362703692735 0 0.0290964599615428 0.00682521063286945 0.0414495215955403 0 0 0 0.0202899021173898 0 0 0.00853901401006257 0 0 0 0 0 0 0 0 0 0 0 0 0 0 0 0 0 0 0 0 0 0 0 0 0 0 0 0 0 0 0.00995264697916841 0 0 0.0103592837341958 0 0 0.0134653641821251 0.368956940532811 0 0 0 0 0 0 0 0 0 0 0 0 0 0 0 0 0 0 0 0 0 0 0 0 0 0 0 0 0 0 0 0 0 0 0 0 0 0 0 0 0 0 0 0 0 0 0 0 0 0 0 0 0 0 0 0 0 0 0 0 0 0 0 0 0 0 0 0 0 0 0 0 0 0 0 0 0 0 0 0 0 0 0 0 0 0 0 0 0 0 0 0 0 0 0 0 0 0 0 0 0 0 0 0 0 0 0 0 0 0 0 0 0 0 0 0 0 0 0 0 0 0 0 0 0 0 0 0 0 0 0 0 0 0 0 0 0 0 0 0 0 0 0 0 0 0 0 0 0 0 0 0 0 0 0 0 0 0 0 0 0 0 0 0 0 0 0 0 0 0 0 0 0 0 0 0 0 0 0 0 0 0 0
0 0 0 0 0 0 0 0 0 0 0 0 0 0 0 0 0 0 0 0 0 0 0 0 0 0 0 0 0 0.011690089794098 0 0 0 0 0 0 0.0061429043278286 0 0 0 0 0 0 0 0 0 0 0 0 0 0 0 0.00509910817639528 0 0 0 0 0 0 0 0 0 0 0 0 0 0 0 0 0 0 0 0 0 0 0 0 0 0 0 0.0238174366337947 0 0 0.0106305896224109 0.0188242580908938 0 0.314229353837465 0.0221746140099791 0.0927450442880057 0 0 0.0284118076735369 0 0.329838481751364 0.118745616929874 0 0.0134943587894502 0 0 0 0 0 0 0 0 0.0041563360749042 0 0 0 0 0 0 0 0 0 0 0 0 0 0 0 0 0 0 0 0 0 0 0 0 0 0 0 0 0 0 0 0 0 0 0 0 0 0 0 0 0 0 0 0 0 0 0 0 0 0 0 0 0 0 0 0 0 0 0 0 0 0 0 0 0 0 0 0 0 0 0 0 0 0 0 0 0 0 0 0 0 0 0 0 0 0 0 0 0 0 0 0 0 0 0 0 0 0 0 0 0 0 0 0 0 0 0 0 0 0 0 0 0 0 0 0 0 0 0 0 0 0 0 0 0 0 0 0 0 0 0 0 0 0 0 0 0 0 0 0 0 0 0 0 0 0 0 0 0 0 0 0 0 0 0 0 0 0 0 0 0 0 0 0 0 0 0 0 0 0 0 0 0 0 0 0 0 0 0 0 0 0 0 0 0 0 0 0 0 0 0 0 0 0 0 0 0 0 0 0 0 0 0 0 0 0 0 0 0 0
0 0 0 0 0 0 0 0 0 0 0 0 0 0 0 0 0 0 0 0 0 0 0 0 0 0 0 0 0 0 0 0 0 0 0 0 0 0 0 0 0 0 0 0 0 0 0 0 0 0 0 0.0609837032002407 0 0 0 0 0 0 0 0 0 0 0 0 0 0 0 0 0 0 0 0 0 0 0.0326225949840062 0 0 0 0 0 0.151892656080169 0.263548324666289 0.0308339480455078 0 0 0 0 0.00734994084618621 0 0 0 0 0 0 0.0115803726998463 0.0330532972772669 0.226887896022268 0.0526533716446141 0 0 0 0 0 0 0 0 0 0 0 0 0 0 0 0 0 0 0 0 0 0 0 0 0 0 0 0.0110504292954611 0 0 0 0 0 0 0 0 0.0728076241289295 0 0 0 0 0 0 0 0 0 0 0 0 0 0 0 0 0 0 0 0 0 0 0 0 0 0 0 0 0 0 0 0 0 0 0 0 0 0 0 0 0 0 0 0 0 0 0 0 0 0 0 0 0 0 0 0 0 0 0 0 0.0270412423274451 0 0 0 0 0 0 0 0 0 0 0 0 0 0 0 0 0 0 0 0 0 0 0 0 0 0 0 0 0 0 0 0 0 0 0 0 0 0 0 0 0 0 0 0 0.0176945987817699 0 0 0 0 0 0 0 0 0 0 0 0 0 0 0 0 0 0 0 0 0 0 0 0 0 0 0 0 0 0 0 0 0 0 0 0 0 0 0 0 0 0 0 0 0 0 0 0 0 0 0 0 0 0 0 0 0 0 0 0 0 0 0 0 0 0 0 0 0 0 0 0 0 0 0
0 0 0 0 0 0 0 0 0 0 0 0 0 0 0 0 0 0 0 0 0 0 0 0 0 0 0 0 0 0 0.00119441142050536 0 0 0.00143471525881692 0.0531078334907879 0 0 0 0 0 0 0 0 0 0 0 0 0 0 0 0 0.00945347112622629 0 0 0 0 0 0 0 0 0 0 0 0 0 0 0 0 0 0 0 0 0 0 0.00314255228634357 0 0 0 0.012203845766996 0.0530343563946673 0 0.0528520412390157 0.294175295298386 0 0 0 0 0.00193433299744924 0 0 0 0 0 0 0.0257951936578609 0.00357613556169993 0.18277771768682 0 0 0 0 0 0 0 0 0 0 0 0 0 0 0 0 0 0 0 0 0 0 0 0 0 0 0 0 0 0 0 0 0 0 0 0 0 0.034744150027259 0 0 0 0 0 0 0 0 0 0 0 0 0 0 0 0 0 0 0 0 0 0 0 0 0 0 0 0 0 0 0 0 0 0 0 0 0 0 0 0 0 0 0 0 0 0 0 0 0 0 0 0 0 0 0.00712606980240409 0 0 0 0 0 0.0130504778258251 0 0 0 0 0 0 0 0 0 0 0 0 0 0 0 0 0 0 0 0 0 0 0 0 0 0 0 0 0 0 0 0 0 0 0 0 0 0 0 0.155185419050491 0 0.0073215379869462 0 0.0689065016613814 0.0189839414601188 0 0 0 0 0 0 0 0 0 0 0 0 0 0 0 0 0 0 0 0 0 0 0 0 0 0 0 0 0 0 0 0 0 0 0 0 0 0 0 0 0 0 0 0 0 0 0 0 0 0 0 0 0 0 0 0 0 0 0 0 0 0 0 0 0 0 0 0 0 0 0 0 0 0 0
0 0 0 0 0 0 0 0 0 0 0 0 0 0 0 0 0 0 0 0 0 0 0 0 0 0 0 0 0 0 0 0 0 0 0.0222794232627135 0 0 0 0 0 0 0 0 0 0 0 0 0 0 0 0 0.0452238721998658 0 0 0 0 0 0 0 0 0 0 0 0 0 0 0 0 0 0 0 0 0 0 0 0 0 0 0 0.23773461807103 0.136544246696533 0 0.260417051743575 0 0 0 0 0 0 0 0 0 0 0 0.00721824124110685 0 0.117638053740942 0.0131774733428282 0 0 0 0 0 0 0 0 0 0 0 0 0 0 0 0 0 0 0 0 0 0 0 0 0 0 0 0 0 0 0 0 0 0 0 0 0.0126934568913728 0 0 0 0 0 0 0 0 0 0 0 0 0 0 0 0 0 0 0 0 0 0 0 0 0 0 0 0 0 0 0 0 0 0 0 0 0 0 0 0 0 0 0 0 0 0 0 0 0 0 0 0 0 0 0 0 0 0 0 0 0.0673201425788377 0 0 0 0 0 0 0 0 0 0 0 0 0 0 0 0 0 0 0 0 0 0 0 0 0 0 0 0 0 0 0 0 0 0 0 0 0 0 0 0.0334000608279341 0 0 0 0.00915513597413719 0.0371982234291225 0 0 0 0 0 0 0 0 0 0 0 0 0 0 0 0 0 0 0 0 0 0 0 0 0 0 0 0 0 0 0 0 0 0 0 0 0 0 0 0 0 0 0 0 0 0 0 0 0 0 0 0 0 0 0 0 0 0 0 0 0 0 0 0 0 0 0 0 0 0 0 0 0 0 0
0 0 0 0 0 0 0 0 0 0 0 0 0 0 0 0 0 0 0 0 0 0 0 0 0 0 0 0 0 0 0 0 0 0 0.0403684569759668 0 0 0 0 0 0 0 0 0 0 0 0 0 0 0 0 0.00511118501733201 0 0 0 0 0 0 0 0 0 0 0 0 0 0 0 0 0 0 0 0 0 0 0.00438635552532586 0 0 0 0 0.0078104327357757 0.213418288145064 0.0731279183712634 0 0 0 0 0 0 0 0 0 0 0 0 0.00318088577032134 0 0.0272494767711766 0 0 0 0 0 0 0 0 0 0 0 0 0 0 0 0 0 0 0 0 0 0 0 0 0 0 0 0 0 0 0 0 0 0 0 0 0 0.0136402692090599 0 0 0 0 0 0 0 0 0 0 0 0 0 0 0 0 0 0 0 0 0 0 0 0 0 0 0 0 0 0 0 0 0 0 0 0 0 0 0 0 0 0 0 0 0 0 0 0 0 0 0.00163116266577103 0 0 0 0.00988427035784951 0 0 0 0 0 0.0439174043789438 0 0 0 0 0 0 0 0 0 0 0 0 0 0 0 0 0 0 0 0 0 0 0 0 0 0 0 0 0 0 0 0 0 0 0 0 0 0 0 0.302014461139763 0 0.0131445017411456 0 0.185792090446063 0.0409667037722336 0 0 0 0 0 0 0 0 0 0 0 0 0 0 0.00367482950426884 0 0 0 0 0 0 0 0 0 0 0 0 0 0 0 0 0 0 0 0 0 0 0 0 0 0.00765642927080593 0 0 0 0 0 0 0 0 0 0 0.00302487820186972 0 0 0 0 0 0 0 0 0 0 0 0 0 0 0 0 0 0 0 0 0 0 0
0 0 0 0 0 0 0 0 0 0 0 0 0 0 0 0 0 0 0 0 0 0 0 0 0 0 0 0 0 0.00506989748386032 0 0.00132389431293032 0.00259600600679373 0.000887290658623801 0 0.0220335890054987 0.0297589903097247 0 0 0 0 0 0 0 0.000894551403199793 0.00271802270855583 0 0 0 0.00121234737747259 0 0 0 0.00737019930707626 0 0.0013082613320639 0.00139802369187431 0.0923051780673526 0 0.000711316319338258 0 0 0 0 0 0 0 0 0 0 0.00136684736158808 0 0.0144873665710427 0 0 0 0 0.00259568002050367 0.0024307591285167 0 0 0 0 0 0.0411157907909351 0.197496860334246 0.105236446148355 0.182679672303284 0 0.00586221362075746 0.00507208855046467 0.0318703136501033 0.00848237083371709 0.0177745395561701 0.0287731397283308 0 0.0014976712179427 0.000937930697981434 0 0.00107754393162955 0.0292721067146259 0.0201803868497554 0 0 0 0 0 0 0 0 0 0 0 0 0 0 0 0 0 0 0 0 0 0 0 0.0223686511417406 0 0 0.00845486321108599 0 0.00129491179214071 0.00240075203163433 0 0 0.0062292259729256 0.00144584048832921 0 0.00207922520465998 0.00210335112220999 0.00387185402177247 0.00868454826321283 0.0476087221610173 0 0.0063572833685315 0.001822129293772 0.00447259963169429 0.00583403089043344 0 0.00451938713324238 0.00101144631048102 0.00164388196680105 0 0 0 0 0 0 0 0 0 0 0 0 0 0 0 0 0 0 0 0 0 0 0 0 0 0 0 0 0 0 0 0 0 0 0 0 0 0 0 0 0 0 0 0 0 0 0 0 0 0 0 0 0 0 0 0 0 0 0 0 0 0 0 0 0 0 0 0 0 0 0 0 0 0 0 0 0 0 0 0 0 0 0 0 0 0 0 0 0 0 0 0 0 0 0 0 0 0 0 0 0 0 0 0 0 0 0 0 0 0 0 0 0 0 0 0 0 0 0 0 0 0 0 0 0 0 0 0 0 0 0 0 0 0 0 0 0 0 0 0 0 0 0 0 0 0 0 0 0 0 0 0 0 0 0 0 0 0 0 0 0 0 0 0 0
0 0 0 0 0 0 0 0 0 0 0.0046011594807756 0 0 0 0 0 0 0 0 0 0 0 0 0 0 0 0 0 0.00605779777287887 0.0119113138257291 0 0 0 0 0 0 0.00974497345620014 0 0 0 0 0 0 0 0 0.00323216330545519 0 0 0 0 0 0 0 0 0 0 0 0.0041275468257219 0 0 0 0 0 0 0 0 0 0 0 0 0 0 0 0 0.00247121326126198 0 0 0 0.0183900512105136 0 0 0 0 0.175666579657862 0 0.00809300736810978 0.167645535490921 0.0600696019044206 0 0.00696665004470326 0 0.152173068333072 0.0133355496298752 0.254449829907915 0.0235366585704921 0 0 0 0 0 0 0 0 0 0 0 0 0 0 0 0 0 0 0 0 0 0 0 0 0 0 0 0 0 0 0.0100647648218547 0 0 0.00362241709715089 0.00426162941949166 0.00555055084134888 0.00758462541279499 0 0 0 0 0 0.00593085883842528 0 0.00437075860387045 0 0 0 0.00594190946765857 0 0.00420386771621258 0.00272458609983233 0 0.0232713316354518 0 0 0 0 0 0 0 0 0 0 0 0 0 0 0 0 0 0 0 0 0 0 0 0 0 0 0 0 0 0 0 0 0 0 0 0 0 0 0 0 0 0 0 0 0 0 0 0 0 0 0 0 0 0 0 0 0 0 0 0 0 0 0 0 0 0 0 0 0 0 0 0 0 0 0 0 0 0 0 0 0 0 0 0 0 0 0 0 0 0 0 0 0 0 0 0 0 0 0 0 0 0 0 0 0 0 0 0 0 0 0 0 0 0 0 0 0 0 0 0 0 0 0 0 0 0 0 0 0 0 0 0 0 0 0 0 0 0 0 0 0 0 0 0 0 0 0 0 0 0 0 0 0 0 0 0 0 0 0 0 0 0 0 0 0 0 0
0 0 0 0 0 0 0 0 0 0 0 0 0 0 0 0.00119352448972008 0 0 0 0 0 0 0 0 0 0 0.001274041810699 0 0 0.0032896176043711 0 0.0014262415208768 0.00355552966545694 0.00144696658937437 0 0.0651735168696305 0.0305423895702035 0 0 0 0 0 0 0 0.00583841285010741 0.0210221705693343 0 0 0 0.00669116590698624 0 0 0 0.0137633348733651 0.00169875942548411 0.00449727309031395 0.00306038953616779 0.213549005184448 0.00209191015123523 0.00211804104946935 0 0 0 0 0 0 0 0 0 0 0.00149016690298109 0 0.0749483329544273 0 0 0 0 0.00422910357210154 0 0 0 0 0 0.23817035511306 0.00228432002153854 0 0.0501078338608484 0.0757641954614517 0.00338899053446448 0 0.00190438174878364 0 0 0 0.00502594497776841 0 0 0 0 0 0.00658427676828913 0.00332530651167481 0 0 0 0 0 0 0 0 0 0 0 0 0 0 0 0 0 0 0.00175593565144601 0.00142150138380461 0 0 0 0.00412382915083756 0 0 0 0.00155656661188868 0.00430263067013986 0.00372176570182568 0.00107943112725862 0 0 0 0 0.00909660696777926 0.0121590921018489 0.00262344309382774 0.0201255538628533 0.0527361695344456 0 0.00447491499732172 0.00438426848192225 0.00706281930824686 0.010841062172105 0 0.00268938278572695 0 0 0 0.00638952721208801 0 0 0 0 0 0 0 0 0 0 0 0 0 0 0 0 0 0 0 0 0 0 0 0 0 0 0 0 0 0 0 0 0 0 0 0 0 0 0 0 0 0 0 0 0 0 0 0 0 0 0 0 0 0 0 0 0 0 0 0 0 0 0 0 0 0 0 0 0 0 0 0 0 0 0 0 0 0 0 0 0 0 0 0 0 0 0 0 0 0 0 0 0 0 0 0 0 0 0 0 0 0 0 0 0 0 0 0 0 0 0 0 0 0 0 0 0 0 0 0 0 0 0 0 0 0 0 0 0 0 0 0 0 0 0 0 0 0 0 0 0 0 0 0 0 0 0 0 0 0 0 0 0 0 0 0 0 0 0 0 0 0 0
0 0.00102908080132135 0 0 0 0 0.00111890986434597 0 0 0.00161265632974784 0 0.00225285658125578 0 0.00208167946878407 0 0 0 0 0 0 0 0 0 0 0 0 0 0 0 0.007508128125817 0 0 0 0.0010565025069582 0 0.0114451959478252 0.014305936763234 0 0 0 0 0 0 0 0 0.00134660639067643 0 0 0 0 0 0 0.00271141508455205 0 0 0 0 0.0213759229374796 0 0 0 0 0 0 0 0 0 0 0 0 0 0 0.0046110345338081 0 0 0 0 0.000759897984018832 0.0663727632515089 0 0 0 0 0.0972130899688853 0.0362468331536367 0.0383828036776072 0 0.238102653416165 0.0434660620389943 0.0177426386865826 0.031414583517067 0.0218253290226621 0.0116589786607071 0.0831456269606721 0.0602565294417003 0 0 0 0 0 0.0358048693708852 0.0213028656360839 0 0.00109076866690758 0.00160503206979869 0.00239981064956281 0 0 0 0 0 0 0 0 0 0.00220945477435882 0 0 0 0 0 0 0 0 0 0.0236834647385389 0 0 0.0122192061376194 0.000742461043368573 0.00158002879394822 0.00341103689090627 0 0 0.00281168584135534 0 0 0 0 0.0167609697889076 0.0029097471738059 0.028592628476218 0 0.00608414756419687 0.000994878291810411 0.00132518544008561 0.00955848508846223 0 0.00484724112666041 0 0.00102231732050616 0 0 0 0 0 0 0 0 0 0 0 0 0 0 0 0 0 0 0 0 0 0 0 0 0 0 0 0 0 0 0 0 0 0 0 0 0 0 0 0 0 0 0 0 0 0 0 0 0 0 0 0 0 0 0 0 0 0 0 0 0 0 0 0 0 0 0 0 0 0 0 0 0 0 0 0 0 0 0 0 0 0 0 0 0 0 0 0 0 0 0 0 0 0 0 0 0 0 0 0 0 0 0 0 0 0 0 0 0 0 0 0 0 0 0 0 0 0 0 0 0 0 0 0 0 0 0 0 0 0 0 0 0 0 0 0 0 0 0 0 0 0 0 0 0 0 0 0 0 0 0 0 0 0 0 0 0 0 0 0 0 0 0 0 0
0 0 0 0 0 0 0 0 0 0 0 0 0 0 0 0.000382858313537883 0 0 0 0 0 0 0 0 0 0 0 0 0 0 0.000218090214183238 0 0.000933181909932543 0 0.000233368064750554 0.00118474918011049 0.00235114712727441 0 0 0 0 0 0 0 0.000433022027823528 0.000895027187192887 0 0 0 0 0 0 0 0.00259091661917654 0 0 0 0.0367939720438308 0 0.000722707006194932 0 0 0 0 0 0 0 0 0 0 0.000813737849027351 0 0.00715555864053935 0 0.000470127540229446 0 0.000766062439801992 0.00266232722833382 0.00270210295892357 0.00061030721243215 0.000460018579614189 0 0 0.0973534789752758 0.00749265106691646 0.033480949013278 0.13736209725029 0 0.100670512726981 0.0236695976045434 0.046880266829206 0.00702885995703233 0.014403005722005 0.00462645635780893 0.0223228816130514 0.000459389330623067 0.00250450337412732 0.000746038457282137 0.000794657627978261 0.00247459899025624 0.0812496820933923 0.0654390124139 0 0 0 0.000899118868506691 0 0 0 0 0 0 0 0 0 0 0 0 0 0 0 0 0 0 0 0.0130054165051575 0 0 0 0 0.000789798132792153 0.00157761860599699 0 0 0.00574436164712936 0.000600767023904558 0 0.00151651978186913 0.00232459454948814 0.0369268030485144 0.025485132639546 0.123066913356018 0.00115046213078815 0.0122388809859823 0.0104573857205915 0.00434647691899911 0.0234003923994491 0.00766778465672064 0.00397823873335426 0.00419387138399798 0.00422512324374405 0.000679115155027619 0 0.00225439522722364 0 0 0 0 0 0 0 0 0 0 0 0 0 0 0 0 0 0 0 0 0 0 0 0 0 0 0 0 0 0 0 0 0 0 0 0 0 0 0 0 0 0 0 0 0 0 0 0 0 0 0 0 0 0 0 0 0 0 0 0 0 0 0 0 0 0 0 0 0 0 0 0 0 0 0 0 0 0 0 0 0 0 0 0 0 0 0 0 0 0 0 0 0 0 0 0 0 0 0 0 0 0.000909305860905717 0 0.000355432239772039 0 0 0 0 0 0 0 0 0 0 0 0 0 0 0 0 0 0 0 0 0 0 0 0 0 0 0 0 0 0 0 0 0 0 0 0 0 0 0 0.000454168997320532 0 0 0 0 0 0 0 0 0 0 0 0 0.000414000640342375 0 0 0 0 0
0 0 0 0 0 0 0 0 0 0.00360996440516948 0 0 0 0 0 0.00166580857485913 0 0 0 0 0 0 0 0 0 0 0 0 0 0.00274852851028861 0 0 0 0 0 0 0 0 0 0 0 0 0 0 0 0 0 0 0 0 0 0 0 0 0 0 0 0.00967919586483251 0 0 0 0 0 0 0 0 0 0 0 0 0 0 0.00168449487427415 0 0.0011926223709861 0 0 0 0.0206656957767065 0 0 0 0 0 0 0.00273853057580467 0.0458528640903942 0.184083886642517 0 0.105366933987001 0.207230685362748 0 0.0892087480407815 0.00362420653283553 0.00338714995316085 0 0 0 0 0.00124033014195341 0.0701337496738855 0.0622767793113881 0 0 0 0 0 0 0 0 0 0 0 0 0 0 0 0 0 0 0 0 0 0 0 0.00304931856218037 0 0 0 0.000953843538511943 0 0 0 0 0 0.00156560956283753 0 0.00114767348928405 0.00274742733700724 0.0219799690758926 0.0199395866242884 0.0678227195573079 0 0.00860789924431342 0.016641381776753 0.00531598905922958 0.0188873053160438 0.00340126177131585 0.00561040677252772 0 0.00237602671191927 0 0 0.00356340691100062 0 0 0 0 0 0 0 0 0 0 0 0 0 0 0 0 0 0 0 0 0 0 0 0 0 0 0 0 0 0 0 0 0 0 0 0 0 0 0 0 0 0 0 0 0 0 0 0 0 0 0 0 0 0 0 0 0 0 0 0 0 0 0 0 0 0 0 0 0 0 0 0 0 0 0 0 0 0 0 0 0 0 0 0 0 0 0 0 0 0 0 0 0 0 0 0 0 0 0 0 0 0 0 0 0 0 0 0 0 0 0 0 0 0 0 0 0 0 0 0 0 0 0 0 0 0 0 0 0 0 0 0 0 0 0 0 0 0 0 0 0 0 0 0 0 0 0 0 0 0 0 0 0 0 0 0 0 0 0 0 0 0
0 0 0 0 0 0 0 0 0 0 0 0 0 0 0 0 0 0 0 0 0 0 0 0 0 0 0 0 0 0 0 0 0 0 0 0 0 0 0 0 0 0 0 0.0014465466497844 0 0 0 0 0 0 0 0 0 0 0 0 0 0 0 0 0 0 0 0 0 0 0 0 0 0 0 0 0 0 0.00187714434450325 0 0 0 0 0 0 0 0 0.00992342605749378 0.00276021870852044 0 0.0325131937621335 0.0751847258634927 0.183033082601966 0 0.169782898882625 0.00242703894753123 0.150212824548831 0.00129084106855422 0 0 0 0 0 0 0.102477788238217 0.156281197455687 0 0 0 0 0 0 0 0 0 0 0 0 0 0 0 0 0 0 0 0 0 0 0 0 0 0 0 0 0 0 0 0 0 0 0 0 0 0.0229194624045082 0.00513148364618209 0.0741369903279485 0 0 0 0 0 0.00267316951718924 0.00378512229645151 0 0.00214284467838125 0 0 0 0 0 0 0 0 0 0 0 0 0 0 0 0 0 0 0 0 0 0 0 0 0 0 0 0 0 0 0 0 0 0 0 0 0 0 0 0 0 0 0 0 0 0 0 0 0 0 0 0 0 0 0 0 0 0 0 0 0 0 0 0 0 0 0 0 0 0 0 0 0 0 0 0 0 0 0 0 0 0 0 0 0 0 0 0 0 0 0 0 0 0 0 0 0 0 0 0 0 0 0 0 0 0 0 0 0 0 0 0 0 0 0 0 0 0 0 0 0 0 0 0 0 0 0 0 0 0 0 0 0 0 0 0 0 0 0 0 0 0 0 0 0 0 0 0 0 0 0 0 0 0 0 0 0 0 0 0 0 0 0 0 0
0 0 0 0 0 0 0 0 0 0 0 0 0 0 0 0.00305305027127987 0 0 0 0 0 0 0 0 0 0 0 0 0 0.00364482764564826 0.000656690776124275 0 0.00249663300524493 0.0021961635121002 0.000777667738819772 0 0 0 0 0 0 0 0 0.000964611198711833 0 0.00168512870994476 0 0 0 0.00105882198784874 0 0 0 0.0028653623696071 0 0 0 0 0 0 0 0 0 0 0 0 0 0 0 0 0.00247004848713353 0 0 0 0 0 0 0 0 0 0 0 0 0.00615276021114929 0 0.00191562133442547 0.0412530340298877 0.10671168701138 0.257966005884746 0.121668207432703 0 0 0.0982764120052707 0 0 0 0 0 0.00103938726062748 0.00284830900187103 0.113367387524348 0.138403723613636 0 0 0 0.00178280095388852 0 0 0 0 0 0 0 0 0 0 0 0 0 0 0 0 0 0 0 0.00418324228281302 0.0014067299634056 0 0 0 0 0 0 0 0 0.0028617621929761 0 0.00139743875993673 0 0.00530934792015434 0.00263933450629707 0.0471660620129646 0 0.00315246295725834 0 0 0.00337113596613868 0.00356252462246032 0.00262731217705239 0 0.0079755176990456 0 0 0 0 0 0 0 0 0 0 0 0 0 0 0 0 0 0 0 0 0 0 0 0 0 0 0 0 0 0 0 0 0 0 0 0 0 0 0 0 0 0 0 0 0 0 0 0 0 0 0 0 0 0 0 0 0 0 0 0 0 0 0 0 0 0 0 0 0 0 0 0 0 0 0 0 0 0 0 0 0 0 0 0 0 0 0 0 0 0 0 0 0 0 0 0 0 0 0 0 0 0 0 0 0.00109278697310008 0 0 0 0 0 0 0 0 0 0 0 0 0 0 0 0 0 0 0 0 0 0 0 0 0 0 0 0 0 0 0 0 0 0 0 0 0 0 0 0 0 0 0 0 0 0 0 0 0 0 0 0 0 0 0 0 0 0 0 0
0 0.00602739373097836 0.00198329568470953 0.0452054529823378 0 0.0106863049015925 0.00984102342025583 0.00423307004158606 0 0.00777774786630726 0.0268952522835811 0.00698906047297821 0 0.010562330876203 0 0.00166513863347858 0 0 0 0 0 0 0 0 0 0 0 0 0.0195553142076559 0.0858665254579305 0 0 0 0.00629635519679872 0 0.0235449075123749 0.179944067332695 0 0 0 0 0 0 0.00116941231253696 0 0.00376392639125162 0 0 0 0 0 0 0 0.00318878844542386 0 0.00493500893964966 0 0.00970273692723546 0.00273488422826838 0 0 0 0 0 0 0 0 0 0 0 0 0 0.00448356904061646 0 0 0 0 0.00610416481667393 0.0162161994872328 0 0 0 0 0.0795521602600802 0.0889043353903605 0 0.0589749885602955 0.0329222325655341 0 0.00357884086615482 0 0 0.0163576014884922 0.0234046036771369 0.00772111975585298 0 0 0 0 0 0 0 0 0 0 0 0 0 0 0 0 0 0 0 0 0 0 0 0 0 0 0 0 0 0 0.0049613183009647 0 0 0.0769557723490007 0.00309284863446414 0.0128743317028771 0.0484511927252299 0.00918366705412063 0 0 0 0 0 0 0.00378486262541813 0 0 0 0.00658142353099122 0 0 0.00278039115439997 0 0.0205463781682743 0 0 0 0 0 0 0 0 0 0 0 0 0 0 0 0 0 0 0 0 0 0 0 0 0 0 0 0 0 0 0 0 0 0 0 0 0 0 0 0 0 0 0 0 0 0 0 0 0 0 0 0 0 0 0 0 0 0 0 0 0 0 0 0 0 0 0 0 0 0 0 0 0 0 0 0 0 0 0 0 0 0 0 0 0 0 0 0 0 0 0 0 0 0 0 0 0 0 0 0 0 0 0 0 0 0 0 0 0 0 0 0 0 0 0 0 0 0 0 0 0 0 0 0 0 0 0 0 0 0 0 0 0 0 0 0 0 0 0 0 0 0 0 0 0 0 0 0 0 0 0 0 0 0 0 0 0 0 0 0 0 0 0 0 0 0 0
0 0 0 0 0 0 0 0 0 0 0 0 0 0 0 0 0 0 0 0 0 0 0 0 0 0 0 0 0 0 0 0 0.0020973296433867 0 0 0 0 0 0 0 0 0 0 0 0 0 0 0 0 0 0 0 0 0.00408574629043907 0 0 0 0 0 0 0 0 0 0 0 0 0 0 0 0 0 0 0 0.00243559998810215 0.00425677441293208 0 0 0 0 0 0 0 0 0.0147299110326415 0.00542017477685954 0 0.021917186435361 0.0469326146662299 0.158970143587638 0.154095474116115 0.140685389782062 0.0113798582443141 0 0 0 0 0 0 0.00297148133908114 0.00343023635283402 0.0557678857768483 0.188308913502423 0 0 0 0 0 0 0 0 0 0 0 0 0 0 0 0 0 0 0 0 0 0 0 0 0.00283281080165063 0 0 0 0 0 0 0 0 0 0 0.00503668928340608 0.00312050157136625 0.0271449582184862 0.0123885250154653 0.0235287203084907 0.00388150410599023 0.00451362324470892 0.00410993845525936 0 0 0.0488923048243348 0.00462066577127588 0.0158612187617299 0.0177058493669311 0 0.00367129669988869 0 0 0 0 0 0 0 0 0 0 0 0 0 0 0 0 0 0 0 0 0 0 0 0 0 0 0 0 0 0 0 0 0 0 0 0 0 0 0 0 0 0 0 0 0 0 0 0 0 0 0 0 0 0 0 0 0 0 0 0 0 0 0 0 0 0 0 0 0 0 0 0 0 0 0 0 0 0 0 0 0 0 0 0 0 0 0 0 0 0 0 0 0 0 0 0 0 0 0 0 0 0 0.00359173811337778 0 0 0 0 0 0 0 0 0 0 0 0 0 0 0 0 0 0 0 0 0 0 0 0 0 0 0 0 0 0 0 0 0 0 0 0 0 0 0 0 0 0.00161493551037018 0 0 0 0 0 0 0 0 0 0 0 0 0 0 0 0 0 0
0 0 0 0 0 0 0 0 0 0 0 0.00980188605383798 0 0 0 0 0 0 0 0 0 0 0 0 0 0 0 0 0.0247763011019668 0.0741021674750689 0 0 0 0 0 0 0 0 0 0 0 0 0 0 0 0 0 0 0 0 0 0 0 0 0 0 0 0 0 0 0 0 0 0 0 0 0 0 0 0 0 0 0 0 0.0029676696638253 0 0 0 0.214881260005378 0 0 0 0 0.0506420183519651 0.169681429422172 0 0.256444556788357 0.0247343137120593 0.0105962168921422 0.00217262825587529 0 0.0267145767849643 0 0 0.0750970454905302 0.00345864028887972 0 0 0 0 0 0 0.00303965670703629 0 0.0120094266275147 0 0 0 0 0 0 0 0 0 0 0 0 0 0 0 0 0 0 0 0 0.0153630629570456 0 0 0 0 0 0 0 0.00608083457025098 0.0174363088511307 0 0 0 0 0 0 0 0 0 0 0 0 0 0 0 0 0 0 0 0 0 0 0 0 0 0 0 0 0 0 0 0 0 0 0 0 0 0 0 0 0 0 0 0 0 0 0 0 0 0 0 0 0 0 0 0 0 0 0 0 0 0 0 0 0 0 0 0 0 0 0 0 0 0 0 0 0 0 0 0 0 0 0 0 0 0 0 0 0 0 0 0 0 0 0 0 0 0 0 0 0 0 0 0 0 0 0 0 0 0 0 0 0 0 0 0 0 0 0 0 0 0 0 0 0 0 0 0 0 0 0 0 0 0 0 0 0 0 0 0 0 0 0 0 0 0 0 0 0 0 0 0 0 0 0 0 0 0 0 0 0 0 0 0 0 0 0 0 0 0 0 0 0 0 0 0 0 0 0 0 0
0 0.00330642353297373 0 0 0 0 0.00221441892870681 0 0 0 0.00408346348670004 0.0141181706777223 0 0.0069075818121636 0 0.00551292933831751 0.00210161660062661 0 0.00427489222708605 0.00158587339813665 0 0 0 0 0 0 0 0 0.0115476873742899 0.0975312501644749 0 0 0 0 0 0 0.00373313391370399 0 0 0 0 0 0 0 0 0 0 0 0 0 0 0 0.0123331697462597 0 0 0 0 0.0141554911650694 0 0 0 0 0 0 0 0 0 0 0 0 0 0 0.00279930622530252 0 0.00401263511925228 0 0 0.00216346257899237 0.0570772660239652 0.0037930358326685 0.0241981784460165 0.00262097956110121 0.00411307398621063 0.060485079640659 0.0115804466899726 0.00876095044003298 0.137121811548971 0.0880541858884508 0.00730668995374463 0 0 0.00650242947596425 0 0.0554078382220632 0 0.00248327371264694 0.0165690823415529 0.00287812452214811 0 0 0 0 0 0.00556393958421033 0.0144487236067522 0.00803177688164168 0 0 0 0 0 0 0 0 0.00272866952615937 0.00424598939661844 0 0 0 0 0 0 0 0 0 0.193277147587574 0 0 0 0 0 0.00497077522104122 0 0 0.050975847522026 0.012299632225675 0 0 0 0.00312947473192694 0 0 0 0.00809908188554033 0 0 0.00588200592838572 0 0.00501298332650285 0 0 0 0 0 0 0 0 0 0 0 0 0 0 0 0 0 0 0 0 0 0 0 0 0 0 0 0 0 0 0 0 0 0 0 0 0 0 0 0 0 0 0 0 0 0 0 0 0 0 0 0 0 0 0 0 0 0 0 0 0 0 0 0 0 0 0 0 0 0 0 0 0 0 0 0 0 0 0 0 0 0 0 0 0 0 0 0 0 0 0 0 0 0 0 0 0 0 0 0 0 0 0 0 0 0 0 0 0 0 0 0 0 0 0 0 0 0 0 0 0 0 0 0 0 0 0 0 0 0 0 0 0 0 0 0 0 0 0 0 0 0 0 0 0 0 0 0 0 0 0 0 0 0 0 0 0 0 0 0 0 0 0 0 0 0 0
0 0 0 0 0 0 0 0 0 0 0 0 0 0 0 0 0 0 0 0 0 0 0 0 0 0 0 0 0 0 0 0 0 0 0 0 0 0 0 0 0 0 0 0 0 0 0 0 0 0 0 0 0 0 0 0 0 0 0 0 0 0 0 0 0 0 0 0 0 0 0 0 0 0 0 0 0 0 0 0.107686778313063 0.0333688347893163 0 0 0 0 0 0 0.0180245254960457 0 0 0 0 0 0.0253826485918526 0.0247006156084039 0 0.591464459572454 0.0489118716521782 0 0 0 0 0 0 0 0 0 0 0 0 0 0 0 0 0 0 0 0 0 0 0 0 0 0 0 0 0 0 0 0 0 0 0 0 0.137116565066483 0 0 0 0 0 0 0 0 0 0 0 0.0133437009102038 0 0 0 0 0 0 0 0 0 0 0 0 0 0 0 0 0 0 0 0 0 0 0 0 0 0 0 0 0 0 0 0 0 0 0 0 0 0 0 0 0 0 0 0 0 0 0 0 0 0 0 0 0 0 0 0 0 0 0 0 0 0 0 0 0 0 0 0 0 0 0 0 0 0 0 0 0 0 0 0 0 0 0 0 0 0 0 0 0 0 0 0 0 0 0 0 0 0 0 0 0 0 0 0 0 0 0 0 0 0 0 0 0 0 0 0 0 0 0 0 0 0 0 0 0 0 0 0 0 0 0 0 0 0 0 0 0 0 0 0 0 0 0 0 0 0 0 0 0 0 0 0 0 0 0 0 0 0 0 0 0 0 0 0 0 0 0 0 0
0 0 0 0 0 0 0 0 0 0 0 0 0 0 0 0 0 0 0 0 0 0 0 0 0 0 0 0 0 0 0 0 0 0 0.00950785053642255 0 0 0 0 0 0 0 0 0 0 0 0 0 0 0 0.00720871913695611 0 0 0 0 0 0 0 0 0 0 0 0 0 0 0 0 0 0 0 0 0 0 0 0.018092231983945 0 0 0 0.0107006709290835 0.122599561783877 0.28286571644124 0.0704682122583269 0.0581285911757213 0.00519386511891965 0 0 0 0.0162980089739298 0 0 0 0 0 0 0.0273345316818703 0.098097660207294 0 0.0191720478873385 0 0 0 0 0 0 0 0 0 0 0 0 0 0 0 0 0 0 0 0 0 0 0 0 0 0 0 0.0347858747457178 0 0 0 0 0 0 0 0 0.141418601724709 0 0 0 0 0 0 0 0 0 0 0 0 0 0 0 0 0 0 0 0 0 0 0 0 0 0 0 0 0 0 0 0 0 0 0 0 0 0 0 0 0 0 0 0 0 0 0 0 0 0 0 0 0 0 0.00576840772057006 0 0 0 0 0 0.00592925999484205 0 0 0 0 0 0 0 0 0 0 0 0 0 0 0 0 0 0 0 0 0 0 0 0 0 0 0 0 0 0 0 0 0 0 0 0 0 0 0 0.0332503175872784 0 0 0 0.0245069023034155 0.00867296780854259 0 0 0 0 0 0 0 0 0 0 0 0 0 0 0 0 0 0 0 0 0 0 0 0 0 0 0 0 0 0 0 0 0 0 0 0 0 0 0 0 0 0 0 0 0 0 0 0 0 0 0 0 0 0 0 0 0 0 0 0 0 0 0 0 0 0 0 0 0 0 0 0 0 0 0
0 0 0 0 0 0 0 0 0 0 0 0 0 0 0 0 0 0 0 0 0 0 0 0 0 0 0 0 0 0 0 0 0 0 0 0 0 0 0 0 0 0 0 0 0 0 0 0 0 0 0 0 0 0 0 0 0 0 0 0 0 0 0 0 0 0 0 0 0 0 0 0 0 0 0.114892488696158 0 0 0 0 0.251280052567408 0 0.0697158950277066 0 0.0287275885279774 0 0 0 0.0428773942710467 0 0 0 0 0 0 0.0419350339573973 0.0716470832556209 0.169325646699018 0 0 0 0 0 0 0 0 0 0 0 0 0 0 0 0 0 0 0 0 0 0 0 0 0 0 0 0 0 0 0 0 0 0 0 0 0 0.114721489082604 0 0 0 0 0 0 0 0 0 0 0 0 0 0 0 0 0 0 0 0 0 0 0 0 0 0 0 0 0 0 0 0 0 0 0 0 0 0 0 0 0 0 0 0 0 0 0 0 0 0 0 0 0 0 0 0 0 0 0 0 0.0610180378031518 0 0 0 0 0 0 0 0 0 0 0 0 0 0 0 0 0 0 0 0 0 0 0 0 0 0 0 0 0 0 0 0 0 0 0 0 0 0 0 0 0 0 0 0 0.033859290111911 0 0 0 0 0 0 0 0 0 0 0 0 0 0 0 0 0 0 0 0 0 0 0 0 0 0 0 0 0 0 0 0 0 0 0 0 0 0 0 0 0 0 0 0 0 0 0 0 0 0 0 0 0 0 0 0 0 0 0 0 0 0 0 0 0 0 0 0 0 0 0 0 0 0 0
0 0 0 0 0 0 0 0 0 0 0 0 0 0 0 0 0 0 0 0 0 0 0 0.00641120173112634 0.00301436854600326 0 0 0 0 0 0.0119481045639096 0.202780540986735 0.06758909231686 0.0586301722060061 0.00409393669664194 0 0 0 0 0 0.00341297844077932 0 0 0 0 0 0 0.005282976991489 0 0 0 0 0 0.0430483084544278 0 0.00455834459683004 0.00624470834112877 0 0 0 0 0 0 0 0 0 0 0 0 0 0 0 0 0 0 0 0 0 0 0 0 0 0 0 0 0 0 0.00439932966418229 0 0 0.00252791187024983 0 0.00504844746270198 0 0 0 0 0 0 0.191805374757819 0.0100485965041117 0.0264825443397064 0 0 0 0 0 0 0 0 0 0 0 0 0 0 0 0 0 0 0 0 0 0 0 0 0 0 0 0 0 0 0 0 0 0 0 0 0 0.00932703076703408 0 0.00422953708996422 0 0 0 0 0 0.0308561433742168 0.0948556520986933 0.0808497980903471 0.0312281397511837 0.0353651837747992 0.00893177837209264 0 0 0 0 0 0 0 0 0 0 0 0 0 0 0 0 0 0 0 0 0 0 0 0 0 0 0 0 0 0 0 0 0.00281324392823332 0 0.00755888599163661 0 0 0 0 0 0 0 0 0 0 0 0 0 0 0 0 0 0 0 0 0 0 0 0 0 0 0 0 0 0 0 0 0 0 0 0 0 0 0 0 0 0 0 0 0 0 0 0 0 0 0 0 0 0 0 0 0 0 0 0 0 0 0 0 0 0 0 0.0271321253972407 0 0 0 0 0 0 0 0 0 0 0 0 0 0 0 0 0 0 0 0 0 0 0 0 0 0 0 0 0 0 0 0 0 0 0 0 0 0 0 0 0 0.00234512022331315 0 0 0 0 0 0 0 0 0 0 0 0 0 0.00335313862413787 0 0 0 0.00382728404639828
0 0 0 0 0 0 0 0 0 0 0 0 0 0 0 0 0 0 0 0 0 0 0 0 0 0 0 0 0 0 0.00691891260912669 0.0141764180658878 0.0125842999183859 0.0591736477210257 0.00213239759335301 0 0 0 0 0 0 0 0 0 0 0 0 0 0 0 0 0 0 0.0235466489980961 0 0 0 0.00186594200340031 0 0 0 0 0 0 0 0 0 0 0 0 0.00302100226614627 0 0 0 0 0 0 0 0 0 0 0 0 0.00198066621338409 0 0 0 0.00853532155857339 0.00233958516620235 0 0.0043159881887412 0 0.00363092672366927 0 0 0 0 0 0.119500405283547 0 0.0216577996067532 0.058911925528044 0 0 0 0 0 0 0 0 0 0 0 0 0 0 0 0 0 0 0 0 0 0 0 0 0 0 0 0 0 0 0 0 0 0 0 0.00769621268474896 0 0.0503917612923179 0.00566865744405089 0.0141485510585958 0 0.00936237088988123 0 0 0.00218539594009125 0.139502669785534 0.048921384540263 0.246172544430612 0.0773163714038543 0.0128510023874341 0 0 0 0 0 0 0 0 0 0 0 0 0 0 0 0 0 0 0 0 0 0 0 0 0 0 0 0 0 0 0 0 0 0 0 0.00190223183133408 0 0 0 0 0 0 0 0 0 0 0 0 0 0 0 0 0 0 0 0 0 0 0 0 0 0 0 0 0 0 0 0 0 0 0 0 0 0 0 0 0 0 0 0 0 0 0 0 0 0 0 0 0 0 0 0 0 0 0 0 0 0 0 0 0 0 0 0.0210747189414914 0 0 0 0 0 0 0 0 0 0 0 0 0 0 0 0 0 0 0 0 0 0 0 0 0 0 0 0 0 0 0 0 0 0 0 0 0 0 0 0 0 0.00901257618628493 0 0 0 0 0 0 0 0 0 0 0 0 0 0.00246583458890071 0 0 0 0.00703582915026946
0 0 0 0 0 0 0 0 0 0 0 0 0 0 0 0 0 0 0 0 0 0 0 0 0 0 0 0 0 0 0.00149094205216303 0 0.00135484178218722 0.0063194253476704 0.00107829273713919 0 0 0 0 0 0 0 0 0 0 0.000957543826943416 0 0 0 0 0 0 0 0.00252924913367273 0 0 0 0.0197377795009429 0 0 0 0 0 0 0 0 0 0 0 0 0 0 0.00320694268145107 0 0 0 0 0 0 0 0 0 0 0.0311156462680305 0 0.0058037061538567 0.0412010577102015 0.162063518811413 0.0765027696225007 0.0643508950239212 0.0993412960756968 0 0.0341370633012674 0 0 0 0 0 0.00362044997551721 0.0125245712867426 0 0.186556428876112 0 0 0 0 0 0 0 0 0 0 0 0 0 0 0 0 0 0 0 0 0 0 0 0 0 0 0 0 0 0 0 0 0 0.000904878916461529 0 0 0 0.0403614498073984 0.0119657841031593 0.118862966685675 0 0.00414444372170686 0 0 0.00482164281307804 0.0256457089631309 0.00556419545668984 0.0128893582597748 0.0183337092117822 0.00128101694217548 0 0 0 0 0 0 0 0 0 0 0 0 0 0 0 0 0 0 0 0 0 0 0 0 0 0 0 0 0 0 0 0 0 0 0 0 0 0 0 0 0 0 0 0 0 0 0 0 0 0 0 0 0 0 0 0 0 0 0 0 0 0 0 0 0 0 0 0 0 0 0 0 0 0 0 0 0 0 0 0 0 0 0 0 0 0 0 0 0 0 0 0 0 0 0 0 0 0 0 0 0 0 0 0.00133242495153855 0 0 0 0 0 0 0 0 0 0 0 0 0 0 0 0 0 0 0 0 0 0 0 0 0 0 0 0 0 0 0 0 0 0 0 0 0 0 0 0 0 0 0 0 0 0 0 0 0 0 0 0 0 0 0 0 0 0 0 0
0 0 0 0 0 0 0 0 0 0 0 0 0 0 0 0 0 0 0 0 0 0 0 0 0 0 0 0 0 0 0.0011986769418643 0 0.00449664712925319 0.00679017786300339 0.00103853575770046 0 0 0 0 0 0 0 0 0 0 0.00251702701691714 0 0 0 0.00116262676495697 0 0 0 0.00741837698891371 0 0 0 0.00323592403370338 0 0 0 0 0 0 0 0 0 0 0 0 0.0025570999767652 0 0.000991716448030678 0.00136869724557826 0.000736536359491036 0 0 0 0 0 0 0 0 0.0162062116552054 0 0.00221440061714223 0.0185195945021306 0.0986114861075918 0.0513219816783322 0.0741410533221965 0.0916255576871692 0 0.0870843326890321 0 0 0 0 0 0.00720848542885533 0.0257382449205912 0.140941014474928 0 0 0 0 0 0 0 0 0 0 0 0 0 0 0 0 0 0 0 0 0 0 0 0 0 0 0 0 0 0 0 0 0 0 0 0 0.00418056950954122 0.00150808473023559 0.0310264360911866 0.0198177346988334 0.130397694108713 0.00196033964792353 0.00574866417862834 0.00408461818277589 0 0.00234845707500271 0.0650138308124531 0.00667391496480951 0.0445038704888127 0.0268587336401734 0.00274441932581436 0 0 0 0 0 0 0 0 0 0 0 0 0 0 0 0 0 0 0 0 0 0 0 0 0 0 0 0 0 0 0 0 0 0 0 0 0 0 0 0 0 0 0 0 0 0 0 0 0 0 0 0 0 0 0 0 0 0 0 0 0 0 0 0 0 0 0 0 0 0 0 0 0 0 0 0 0 0 0 0 0 0 0 0 0 0 0 0 0 0 0 0 0 0 0 0 0 0 0 0 0 0 0 0.00399049997200429 0 0 0 0 0 0 0 0 0 0 0 0 0 0 0 0 0 0 0 0 0 0 0 0 0 0 0 0 0 0 0 0 0 0 0 0 0 0 0 0 0 0.0020177269637408 0 0 0 0 0 0 0 0 0 0 0 0 0 0 0 0 0 0
0.00383659433962497 0 0 0 0 0 0 0 0 0 0 0 0.0215252092834295 0 0 0 0 0 0.0616372314439475 0 0 0 0 0 0 0 0 0.00484025603454007 0 0.00990407204581392 0 0 0.0295184885221901 0 0 0 0 0 0 0 0 0 0 0.00334731831435901 0 0 0 0 0 0 0 0 0 0 0.236779720226314 0.108875098248789 0 0 0 0 0 0 0 0 0 0 0 0 0.0748020070318817 0 0.153798524164101 0 0 0 0 0 0 0 0 0 0 0 0 0 0 0 0 0 0 0 0 0 0 0.00662252134645945 0 0 0 0 0 0 0 0 0 0 0 0 0 0.146913253804962 0.00849878659180547 0.0137325879563446 0 0 0.069780714537814 0 0 0 0.0455876161076234 0 0 0 0 0 0 0 0 0 0 0 0 0 0 0 0 0 0 0 0 0 0 0 0 0 0 0 0 0 0 0 0 0 0 0 0 0 0 0 0 0 0 0 0 0 0 0 0 0 0 0 0 0 0 0 0 0 0 0 0 0 0 0 0 0 0 0 0 0 0 0 0 0 0 0 0 0 0 0 0 0 0 0 0 0 0 0 0 0 0 0 0 0 0 0 0 0 0 0 0 0 0 0 0 0 0 0 0 0 0 0 0 0 0 0 0 0 0 0 0 0 0 0 0 0 0 0 0 0 0 0 0 0 0 0 0 0 0 0 0 0 0 0 0 0 0 0 0 0 0 0 0 0 0 0 0 0 0 0 0 0 0 0 0 0 0 0 0 0 0 0 0 0 0 0 0 0 0 0 0 0 0 0 0 0 0 0 0 0 0 0 0 0 0 0 0 0 0 0
0 0 0 0 0 0 0 0 0 0 0 0 0 0 0 0.0405281432126359 0 0 0 0 0 0 0 0 0 0 0 0 0 0 0 0 0 0 0 0 0 0 0 0 0 0 0 0 0 0 0 0 0 0 0 0 0.641517994428412 0 0 0 0 0 0 0 0 0 0 0 0 0 0 0 0 0 0 0 0 0 0 0 0 0 0 0 0 0 0 0 0 0 0.0440229843557692 0 0 0 0 0 0 0 0.0986794690391173 0 0 0 0 0 0 0 0 0 0 0.175251408964065 0 0 0 0 0 0 0 0 0 0 0 0 0 0 0 0 0 0 0 0 0 0 0 0 0 0 0 0 0 0 0 0 0 0 0 0 0 0 0 0 0 0 0 0 0 0 0 0 0 0 0 0 0 0 0 0 0 0 0 0 0 0 0 0 0 0 0 0 0 0 0 0 0 0 0 0 0 0 0 0 0 0 0 0 0 0 0 0 0 0 0 0 0 0 0 0 0 0 0 0 0 0 0 0 0 0 0 0 0 0 0 0 0 0 0 0 0 0 0 0 0 0 0 0 0 0 0 0 0 0 0 0 0 0 0 0 0 0 0 0 0 0 0 0 0 0 0 0 0 0 0 0 0 0 0 0 0 0 0 0 0 0 0 0 0 0 0 0 0 0 0 0 0 0 0 0 0 0 0 0 0 0 0 0 0 0 0 0 0 0 0 0 0 0 0 0 0 0 0 0 0 0 0 0 0 0 0 0 0 0
0.00957773619004187 0 0 0 0 0 0 0 0 0 0 0 0 0 0 0.0102734853182411 0 0 0 0 0 0 0 0 0 0 0 0 0.144336766234196 0.203073806786734 0 0 0 0 0 0 0 0 0 0 0 0 0 0 0 0 0 0 0 0 0 0 0.0320197585016295 0 0 0 0 0 0 0 0 0 0 0 0 0 0 0 0 0 0 0 0 0 0 0 0 0 0 0 0 0 0 0 0 0 0.0164745540666712 0 0 0 0 0 0 0.039966687418206 0.065171393778548 0 0 0 0 0 0 0 0 0 0 0.0696993718239458 0 0 0 0 0.0485213039098589 0 0 0.242503677525881 0.118381458446047 0 0 0 0 0 0 0 0 0 0 0 0 0 0 0 0 0 0 0 0 0 0 0 0 0 0 0 0 0 0 0 0 0 0 0 0 0 0 0 0 0 0 0 0 0 0 0 0 0 0 0 0 0 0 0 0 0 0 0 0 0 0 0 0 0 0 0 0 0 0 0 0 0 0 0 0 0 0 0 0 0 0 0 0 0 0 0 0 0 0 0 0 0 0 0 0 0 0 0 0 0 0 0 0 0 0 0 0 0 0 0 0 0 0 0 0 0 0 0 0 0 0 0 0 0 0 0 0 0 0 0 0 0 0 0 0 0 0 0 0 0 0 0 0 0 0 0 0 0 0 0 0 0 0 0 0 0 0 0 0 0 0 0 0 0 0 0 0 0 0 0 0 0 0 0 0 0 0 0 0 0 0 0 0 0 0 0 0 0 0 0 0 0 0 0 0 0 0 0 0 0
0 0 0 0 0 0 0 0 0 0 0 0 0 0 0 0 0.0319247127052489 0 0 0 0 0 0 0 0 0.055734193812432 0 0 0 0.01753099298137 0 0 0 0 0 0 0 0 0 0 0 0 0 0 0 0 0 0 0 0 0 0 0.493093847492448 0 0 0 0 0 0 0 0 0 0 0 0 0.0326864844551459 0 0 0 0 0 0 0 0 0 0 0 0 0.0108615989676416 0 0 0 0 0 0 0 0.0296904607307423 0.0192821028277342 0 0 0.0167964781685995 0 0 0 0.0436665789240106 0 0 0 0 0 0 0 0 0.0537223067804312 0.0840115255573641 0 0.0511582025384397 0 0 0 0 0 0 0 0 0 0 0 0 0 0 0 0 0 0 0 0.0598405140583924 0 0 0 0 0 0 0 0 0 0 0 0 0 0 0 0 0 0 0 0 0 0 0 0 0 0 0 0 0 0 0 0 0 0 0 0 0 0 0 0 0 0 0 0 0 0 0 0 0 0 0 0 0 0 0 0 0 0 0 0 0 0 0 0 0 0 0 0 0 0 0 0 0 0 0 0 0 0 0 0 0 0 0 0 0 0 0 0 0 0 0 0 0 0 0 0 0 0 0 0 0 0 0 0 0 0 0 0 0 0 0 0 0 0 0 0 0 0 0 0 0 0 0 0 0 0 0 0 0 0 0 0 0 0 0 0 0 0 0 0 0 0 0 0 0 0 0 0 0 0 0 0 0 0 0 0 0 0 0 0 0 0 0 0 0 0 0 0 0 0 0 0 0 0 0 0 0 0 0 0 0 0 0 0 0 0 0 0 0
0 0 0 0 0 0 0 0 0 0 0 0 0 0 0 0.0423399847275161 0 0 0 0 0 0 0 0 0 0 0 0 0 0 0 0 0 0 0 0 0 0 0 0 0 0 0 0 0 0 0 0 0 0 0 0 0 0 0 0 0 0 0 0 0 0 0 0 0 0.194582532734406 0 0 0 0 0 0 0 0 0 0 0 0 0 0 0 0 0 0 0 0 0 0 0 0 0 0 0 0 0 0 0 0 0 0 0 0 0 0 0 0.27264784966946 0 0 0 0 0 0 0 0 0 0.490429632868618 0 0 0 0 0 0 0 0 0 0 0 0 0 0 0 0 0 0 0 0 0 0 0 0 0 0 0 0 0 0 0 0 0 0 0 0 0 0 0 0 0 0 0 0 0 0 0 0 0 0 0 0 0 0 0 0 0 0 0 0 0 0 0 0 0 0 0 0 0 0 0 0 0 0 0 0 0 0 0 0 0 0 0 0 0 0 0 0 0 0 0 0 0 0 0 0 0 0 0 0 0 0 0 0 0 0 0 0 0 0 0 0 0 0 0 0 0 0 0 0 0 0 0 0 0 0 0 0 0 0 0 0 0 0 0 0 0 0 0 0 0 0 0 0 0 0 0 0 0 0 0 0 0 0 0 0 0 0 0 0 0 0 0 0 0 0 0 0 0 0 0 0 0 0 0 0 0 0 0 0 0 0 0 0 0 0 0 0 0 0 0 0 0 0 0 0 0 0 0 0
0 0 0 0 0 0 0 0 0 0 0 0 0 0 0 0 0 0 0.159077399613015 0 0 0 0 0 0 0 0 0.0293726664511628 0 0 0 0 0.0427042614296552 0 0 0 0 0 0 0 0 0 0 0 0 0 0 0 0 0 0 0 0 0 0.0388062014542942 0 0 0 0 0 0 0 0 0 0 0 0.073633488104059 0.0221167699476649 0.193187966183315 0 0.0303100489882553 0 0 0 0 0 0 0 0 0 0 0 0 0 0 0 0 0 0 0 0 0 0 0 0 0 0 0 0 0 0 0 0.225039636979831 0 0 0 0 0 0.016323308482286 0.0954270453926804 0.017979106035179 0.0411936628119789 0 0 0 0 0.0148284381266232 0 0 0 0 0 0 0 0 0 0 0 0 0 0 0 0 0 0 0 0 0 0 0 0 0 0 0 0 0 0 0 0 0 0 0 0 0 0 0 0 0 0 0 0 0 0 0 0 0 0 0 0 0 0 0 0 0 0 0 0 0 0 0 0 0 0 0 0 0 0 0 0 0 0 0 0 0 0 0 0 0 0 0 0 0 0 0 0 0 0 0 0 0 0 0 0 0 0 0 0 0 0 0 0 0 0 0 0 0 0 0 0 0 0 0 0 0 0 0 0 0 0 0 0 0 0 0 0 0 0 0 0 0 0 0 0 0 0 0 0 0 0 0 0 0 0 0 0 0 0 0 0 0 0 0 0 0 0 0 0 0 0 0 0 0 0 0 0 0 0 0 0 0 0 0 0 0 0 0 0 0 0 0 0 0 0 0 0 0 0 0 0 0 0 0 0 0 0 0
0 0 0 0 0 0 0 0 0 0 0 0 0 0 0 0 0 0 0 0 0 0 0 0 0 0 0 0 0 0 0 0 0 0 0 0 0 0 0 0 0 0 0 0 0 0 0 0 0 0 0 0 0 0 0.0307806804194901 0 0 0 0 0 0 0 0 0 0 0 0.0290960089080397 0 0.436080170827859 0 0 0 0 0 0 0 0 0 0 0 0 0 0 0 0 0 0 0 0 0 0 0 0 0 0 0 0 0 0 0 0 0 0.0322787255825819 0 0 0 0 0.0404733919426044 0 0.21218991224302 0 0.126906853303745 0 0 0 0 0 0 0 0 0 0 0.0921942567726603 0 0 0 0 0 0 0 0 0 0 0 0 0 0 0 0 0 0 0 0 0 0 0 0 0 0 0 0 0 0 0 0 0 0 0 0 0 0 0 0 0 0 0 0 0 0 0 0 0 0 0 0 0 0 0 0 0 0 0 0 0 0 0 0 0 0 0 0 0 0 0 0 0 0 0 0 0 0 0 0 0 0 0 0 0 0 0 0 0 0 0 0 0 0 0 0 0 0 0 0 0 0 0 0 0 0 0 0 0 0 0 0 0 0 0 0 0 0 0 0 0 0 0 0 0 0 0 0 0 0 0 0 0 0 0 0 0 0 0 0 0 0 0 0 0 0 0 0 0 0 0 0 0 0 0 0 0 0 0 0 0 0 0 0 0 0 0 0 0 0 0 0 0 0 0 0 0 0 0 0 0 0 0 0 0 0 0 0 0 0 0 0 0
0 0.0139148218482913 0.0171650549450449 0 0 0 0 0 0 0 0 0 0 0 0 0 0.0147738466897785 0.0250986356578754 0.106166161067996 0 0 0 0 0 0 0 0 0 0 0 0 0 0 0 0 0 0 0 0 0 0 0 0 0 0 0 0 0 0 0 0 0 0 0 0.0141719271594568 0 0 0 0 0 0 0 0 0 0 0 0.118559393472151 0.0266137335078508 0.143259880890797 0 0.0164015907695113 0 0 0 0 0 0 0 0 0 0 0 0 0 0 0 0 0 0 0 0 0 0 0 0 0 0 0 0 0 0 0 0.023561830177537 0 0 0 0 0.106888275043297 0.095856575502313 0 0 0.174796285088286 0 0 0 0 0 0 0 0 0 0 0.0351775534933433 0.067594434686471 0 0 0 0 0 0 0 0 0 0 0 0 0 0 0 0 0 0 0 0 0 0 0 0 0 0 0 0 0 0 0 0 0 0 0 0 0 0 0 0 0 0 0 0 0 0 0 0 0 0 0 0 0 0 0 0 0 0 0 0 0 0 0 0 0 0 0 0 0 0 0 0 0 0 0 0 0 0 0 0 0 0 0 0 0 0 0 0 0 0 0 0 0 0 0 0 0 0 0 0 0 0 0 0 0 0 0 0 0 0 0 0 0 0 0 0 0 0 0 0 0 0 0 0 0 0 0 0 0 0 0 0 0 0 0 0 0 0 0 0 0 0 0 0 0 0 0 0 0 0 0 0 0 0 0 0 0 0 0 0 0 0 0 0 0 0 0 0 0 0 0 0 0 0 0 0 0 0 0 0 0 0 0 0 0 0 0 0 0 0 0 0
0 0 0 0 0 0 0 0 0 0 0 0 0 0 0 0 0 0 0.0779014942051969 0 0 0 0 0 0 0 0 0 0.108227102552373 0.151470218523225 0 0 0 0 0 0 0 0 0 0 0 0 0 0 0 0 0 0 0 0 0 0 0 0 0 0 0 0 0 0 0 0 0 0 0 0 0 0 0.0954920942863809 0 0 0 0 0 0 0 0 0 0 0 0 0 0 0 0 0 0 0 0 0 0 0 0 0 0 0 0 0 0 0 0 0 0 0 0.194212292612947 0 0 0.0717614749574967 0 0 0 0 0 0 0 0 0 0 0 0.300935322862381 0 0 0 0 0 0 0 0 0 0 0 0 0 0 0 0 0 0 0 0 0 0 0 0 0 0 0 0 0 0 0 0 0 0 0 0 0 0 0 0 0 0 0 0 0 0 0 0 0 0 0 0 0 0 0 0 0 0 0 0 0 0 0 0 0 0 0 0 0 0 0 0 0 0 0 0 0 0 0 0 0 0 0 0 0 0 0 0 0 0 0 0 0 0 0 0 0 0 0 0 0 0 0 0 0 0 0 0 0 0 0 0 0 0 0 0 0 0 0 0 0 0 0 0 0 0 0 0 0 0 0 0 0 0 0 0 0 0 0 0 0 0 0 0 0 0 0 0 0 0 0 0 0 0 0 0 0 0 0 0 0 0 0 0 0 0 0 0 0 0 0 0 0 0 0 0 0 0 0 0 0 0 0 0 0 0 0 0 0 0 0 0 0 0 0 0
0 0 0 0 0 0 0 0 0 0 0 0 0 0 0 0 0 0 0 0 0 0 0 0 0 0 0 0 0 0 0 0 0 0 0 0 0 0 0 0 0 0 0 0 0 0 0 0 0 0 0 0 0 0 0 0 0 0 0 0 0 0 0 0 0 0 0 0 0 0 0 0 0 0 0 0 0 0 0 0 0 0 0 0 0 0 0 0 0 0 0 0 0 0 0 0 0 0 0 0 0 0 0 0 0 0 0 0.165816007753898 0.206024897190371 0.628159095055731 0 0 0 0 0 0 0 0 0 0 0 0 0 0 0 0 0 0 0 0 0 0 0 0 0 0 0 0 0 0 0 0 0 0 0 0 0 0 0 0 0 0 0 0 0 0 0 0 0 0 0 0 0 0 0 0 0 0 0 0 0 0 0 0 0 0 0 0 0 0 0 0 0 0 0 0 0 0 0 0 0 0 0 0 0 0 0 0 0 0 0 0 0 0 0 0 0 0 0 0 0 0 0 0 0 0 0 0 0 0 0 0 0 0 0 0 0 0 0 0 0 0 0 0 0 0 0 0 0 0 0 0 0 0 0 0 0 0 0 0 0 0 0 0 0 0 0 0 0 0 0 0 0 0 0 0 0 0 0 0 0 0 0 0 0 0 0 0 0 0 0 0 0 0 0 0 0 0 0 0 0 0 0 0 0 0 0 0 0 0 0 0 0 0 0 0 0 0 0 0 0 0 0 0 0 0
0 0 0 0 0 0 0 0 0 0 0 0 0.19271496752373 0 0 0 0 0 0 0 0 0 0 0 0 0 0 0 0 0 0 0.0154948123765383 0.0991304030646932 0.0606721205001581 0.00439524634717038 0 0 0 0 0 0 0 0 0 0 0 0 0 0 0 0 0 0 0 0.16403010797555 0.181251006671395 0 0 0 0 0 0 0 0 0 0 0 0 0 0 0 0 0 0 0 0 0 0 0 0 0 0 0 0 0 0 0 0 0 0 0 0 0 0 0 0 0 0 0 0 0 0 0.0520443540612473 0 0 0 0 0 0 0 0 0 0 0 0 0 0.145785698274312 0.0440504372117329 0 0 0 0 0 0 0 0 0 0 0 0 0 0 0 0 0 0 0 0 0 0 0 0 0 0 0 0 0 0 0 0 0 0 0 0 0 0 0 0 0 0 0 0 0 0 0 0.0275560949943001 0 0 0 0 0 0 0 0 0 0 0 0 0 0 0 0 0 0 0 0 0 0 0 0 0 0 0 0 0 0 0 0 0 0 0 0 0 0 0 0.00776526461609297 0 0 0 0 0 0 0 0 0 0 0 0 0 0 0 0 0 0 0 0 0 0 0 0 0 0 0 0 0 0 0 0 0 0 0 0 0 0 0 0 0 0 0 0 0 0 0 0 0 0 0 0 0 0 0 0.00510948638307976 0 0 0 0 0 0 0 0 0 0 0 0 0 0 0 0 0 0 0 0 0 0 0 0 0 0 0 0 0 0 0 0 0 0 0 0 0 0 0 0 0 0 0 0 0 0 0 0 0 0 0 0 0 0
0.0162750404552939 0 0 0 0 0 0 0 0 0 0 0 0 0 0 0 0 0 0 0 0 0 0 0 0 0 0 0 0.174226466260114 0.176762257810616 0 0 0 0 0 0 0 0 0 0 0 0 0 0 0 0 0 0 0 0 0 0 0 0 0 0 0 0 0 0 0 0 0 0 0 0 0 0 0 0 0 0 0 0 0 0 0 0 0 0 0 0 0 0 0 0 0 0 0 0 0 0 0 0 0 0 0 0 0 0 0 0 0 0 0.34931009791888 0 0 0 0 0 0 0 0 0 0.159807189260294 0 0.123618948294802 0 0 0 0 0 0 0 0 0 0 0 0 0 0 0 0 0 0 0 0 0 0 0 0 0 0 0 0 0 0 0 0 0 0 0 0 0 0 0 0 0 0 0 0 0 0 0 0 0 0 0 0 0 0 0 0 0 0 0 0 0 0 0 0 0 0 0 0 0 0 0 0 0 0 0 0 0 0 0 0 0 0 0 0 0 0 0 0 0 0 0 0 0 0 0 0 0 0 0 0 0 0 0 0 0 0 0 0 0 0 0 0 0 0 0 0 0 0 0 0 0 0 0 0 0 0 0 0 0 0 0 0 0 0 0 0 0 0 0 0 0 0 0 0 0 0 0 0 0 0 0 0 0 0 0 0 0 0 0 0 0 0 0 0 0 0 0 0 0 0 0 0 0 0 0 0 0 0 0 0 0 0 0 0 0 0 0 0 0 0 0 0 0 0 0 0 0 0 0
0 0 0 0 0 0 0 0 0 0 0 0 0.0275378916433263 0 0 0 0 0 0 0 0 0 0 0 0 0 0 0 0.0454997870720724 0.0460746574880398 0 0 0 0 0 0 0 0 0 0 0 0 0 0 0 0 0 0 0 0 0 0 0 0 0 0 0 0 0 0 0 0 0 0 0 0 0 0 0 0 0 0 0 0 0 0 0 0 0 0 0 0 0 0 0 0 0 0 0 0 0 0 0 0 0.0292714378177054 0 0 0 0 0 0 0 0 0 0.28154594409416 0 0 0 0 0 0 0 0 0.263857285851272 0 0.117362096707905 0.0934926322341132 0 0 0 0 0 0 0 0 0 0 0 0 0 0 0 0 0 0 0 0 0 0 0 0 0 0 0 0 0 0 0 0 0 0 0 0 0 0 0 0 0 0 0 0 0 0 0 0 0.0264105737936798 0 0 0 0 0 0 0 0 0 0 0 0 0 0 0 0 0 0 0 0 0 0 0 0 0 0 0 0 0 0 0 0 0 0 0 0 0 0 0 0 0 0 0 0 0 0 0 0 0 0 0 0 0 0 0 0 0 0 0 0 0 0 0 0 0 0 0 0 0 0 0 0 0 0 0 0 0 0 0 0 0 0 0 0 0 0 0 0 0 0 0 0 0 0.0122144567084144 0.0151715118961467 0 0 0 0 0.0415617246931649 0 0 0 0 0 0 0 0 0 0 0 0 0 0 0 0 0 0 0 0 0 0 0 0 0 0 0 0 0 0 0 0 0 0 0 0 0 0 0 0 0 0 0 0 0 0 0 0 0 0
0 0 0 0 0 0 0 0 0 0 0 0 0 0 0.0128112701977098 0.0241348323532403 0 0 0 0 0 0 0 0 0 0.107650296733566 0 0 0 0.0145797320857348 0 0 0 0 0 0 0 0 0 0 0 0 0 0 0 0 0 0 0 0 0 0 0 0 0 0 0 0 0 0 0 0 0 0 0 0 0 0 0 0 0 0 0 0 0 0 0 0 0 0 0 0 0 0 0 0 0.0365713760806565 0 0 0 0 0 0 0 0.0308839373623413 0 0 0 0 0 0 0 0 0 0 0 0.123113627669589 0 0 0 0 0 0 0 0.07957717224127 0 0.0513602089596167 0.210876151774267 0.272021556161116 0 0 0 0 0 0 0.0204404535738741 0 0 0 0 0 0 0 0 0 0 0 0 0 0 0 0 0 0 0 0 0 0 0 0 0 0 0 0 0 0 0 0 0 0 0 0 0 0 0 0 0 0 0 0 0 0 0 0 0 0 0 0 0 0 0 0 0 0 0 0 0 0 0 0 0 0 0 0 0 0 0 0 0 0 0 0 0 0 0 0 0 0 0 0 0 0 0 0 0 0 0 0 0 0 0 0 0 0 0 0 0 0 0 0 0 0 0 0 0 0 0 0 0 0 0 0 0 0 0 0 0 0 0 0 0 0 0 0 0 0 0 0 0 0 0 0 0 0 0 0.0159793848070186 0 0 0 0 0 0 0 0 0 0 0 0 0 0 0 0 0 0 0 0 0 0 0 0 0 0 0 0 0 0 0 0 0 0 0 0 0 0 0 0 0 0 0 0 0 0 0 0 0 0
0 0 0 0 0 0 0 0 0 0 0 0 0.152602325663222 0 0 0 0 0.00820686054357314 0.0150205025807803 0 0 0 0 0 0 0 0 0 0 0 0 0 0.0466848152613029 0 0.00542975432919706 0 0 0 0 0 0 0 0 0 0 0 0 0 0 0 0 0 0 0 0.129282243879334 0.0936474454675024 0 0 0 0 0 0 0 0 0 0 0 0 0 0 0 0 0 0 0 0 0 0 0 0 0 0 0 0 0 0 0 0 0 0 0 0 0 0 0 0 0 0 0 0 0 0 0.0555537008483072 0 0 0 0 0.011796780039574 0 0 0 0 0.238200585266139 0.0684669993009761 0.0313617912386618 0.0254091192512529 0 0.0420453235951913 0 0 0 0 0 0 0 0 0 0 0 0 0 0 0 0 0 0 0 0 0 0 0 0 0 0 0 0 0 0 0 0 0 0 0 0 0 0 0 0 0 0 0 0 0 0 0 0.0573255755602712 0 0 0 0 0 0 0 0 0 0 0 0 0 0 0 0 0 0 0 0.00677569326208683 0 0 0 0 0 0 0 0 0 0 0 0 0 0 0 0 0 0 0 0 0 0 0 0 0 0 0 0 0 0 0 0 0 0 0 0 0 0 0 0 0 0 0 0 0 0 0 0 0 0 0 0 0 0 0 0 0 0 0 0 0 0 0 0 0 0 0 0 0 0 0 0 0 0 0 0.0121904839126268 0 0 0 0 0 0 0 0 0 0 0 0 0 0 0 0 0 0 0 0 0 0 0 0 0 0 0 0 0 0 0 0 0 0 0 0 0 0 0 0 0 0 0 0 0 0 0 0 0 0 0 0 0 0
0 0 0 0 0 0 0 0 0 0 0 0 0.193888158908637 0 0 0 0 0 0 0 0 0 0 0 0 0.0496974102771428 0 0 0 0 0 0 0 0 0 0 0 0 0 0 0 0 0 0 0 0 0 0.0288892022609714 0 0 0 0 0 0 0.0658361078455174 0 0 0 0 0 0 0 0 0 0 0 0 0 0 0 0 0 0 0 0 0 0 0 0 0 0 0 0 0 0 0 0 0 0 0 0 0 0 0 0 0 0 0 0 0 0 0 0 0 0 0 0 0 0 0 0 0 0.130493991042415 0 0 0.189148405615894 0.0762307314634361 0 0.179267326516746 0 0 0 0 0 0 0 0 0 0 0 0 0 0 0 0 0 0 0 0 0 0 0 0 0 0 0 0 0 0 0 0 0 0 0 0 0 0 0 0 0 0 0 0 0 0 0.0396897451344883 0 0 0 0 0 0 0 0 0 0 0 0 0 0 0 0 0 0 0 0 0 0 0 0 0 0 0 0 0 0 0 0 0 0 0 0 0 0 0 0 0 0 0 0 0 0 0 0 0 0 0 0 0 0 0 0 0 0 0 0 0 0 0 0 0 0 0 0 0 0 0 0 0 0 0 0 0 0 0 0 0 0 0 0 0 0 0 0 0 0 0 0 0 0 0.0359232179248993 0 0 0 0 0.0109357030098525 0 0 0 0 0 0 0 0 0 0 0 0 0 0 0 0 0 0 0 0 0 0 0 0 0 0 0 0 0 0 0 0 0 0 0 0 0 0 0 0 0 0 0 0 0 0 0 0 0 0
0 0 0 0 0 0 0 0 0 0 0 0 0.1003802059066 0 0 0 0 0 0 0 0 0 0.242984249088652 0 0 0.157475359235916 0 0 0 0 0 0 0 0 0 0 0 0 0 0 0 0 0 0 0 0 0 0.103222433940112 0 0 0 0 0 0 0 0 0 0 0 0 0 0 0 0 0 0 0 0 0 0 0 0 0 0 0 0 0 0 0 0 0 0 0 0 0 0 0 0 0 0 0 0 0 0 0 0 0 0 0 0 0 0 0 0 0 0 0 0 0 0 0 0 0 0 0 0.144955262778152 0 0.106501712558929 0 0 0 0 0 0 0 0 0 0 0 0 0 0 0 0 0 0 0 0 0 0 0 0 0 0 0 0 0 0 0 0 0 0 0 0 0 0 0 0 0 0 0 0 0 0 0 0.029296999304801 0 0.0240865806680735 0 0 0 0.0230172861474959 0 0 0 0 0 0 0 0 0 0 0 0 0 0 0 0 0 0 0 0 0 0 0 0 0 0 0 0 0 0 0 0 0 0 0 0 0 0 0 0 0 0 0 0 0 0 0 0 0 0 0 0 0 0 0 0 0 0 0 0 0 0 0 0 0 0 0 0 0 0 0 0 0 0 0 0 0 0 0 0 0 0 0 0 0 0 0 0.00624584533373203 0.00836347000677 0 0.0534705950307655 0 0 0 0 0 0 0 0 0 0 0 0 0 0 0 0 0 0 0 0 0 0 0 0 0 0 0 0 0 0 0 0 0 0 0 0 0 0 0 0 0 0 0 0 0 0 0 0 0 0 0 0 0
0 0 0 0 0 0 0 0 0 0 0 0 0 0 0 0 0 0 0 0 0 0 0 0 0 0 0 0 0.116594293043603 0.171517280244419 0 0 0 0 0 0 0 0 0 0 0 0 0 0 0 0 0 0 0 0 0 0 0 0 0 0 0 0 0 0 0 0 0 0 0 0 0 0 0 0 0 0 0 0 0 0 0 0 0 0 0 0 0 0 0 0 0 0 0 0 0 0 0 0 0 0 0 0 0 0 0 0 0 0 0 0 0 0 0 0 0.256999791746283 0 0 0 0 0 0 0 0 0 0 0 0 0.454888634965694 0 0 0 0 0 0 0 0 0 0 0 0 0 0 0 0 0 0 0 0 0 0 0 0 0 0 0 0 0 0 0 0 0 0 0 0 0 0 0 0 0 0 0 0 0 0 0 0 0 0 0 0 0 0 0 0 0 0 0 0 0 0 0 0 0 0 0 0 0 0 0 0 0 0 0 0 0 0 0 0 0 0 0 0 0 0 0 0 0 0 0 0 0 0 0 0 0 0 0 0 0 0 0 0 0 0 0 0 0 0 0 0 0 0 0 0 0 0 0 0 0 0 0 0 0 0 0 0 0 0 0 0 0 0 0 0 0 0 0 0 0 0 0 0 0 0 0 0 0 0 0 0 0 0 0 0 0 0 0 0 0 0 0 0 0 0 0 0 0 0 0 0 0 0 0 0 0 0 0 0 0 0 0 0 0 0 0 0 0 0 0 0
0 0 0 0 0 0 0 0 0 0 0 0 0 0 0 0 0 0 0 0 0 0 0 0 0 0 0 0 0 0 0 0 0 0 0 0 0 0 0 0 0 0 0 0 0 0 0 0 0 0 0 0 0.0653443983454322 0 0 0 0 0 0.217457126762348 0 0 0 0 0 0 0 0 0 0 0 0 0 0 0 0 0 0 0 0 0 0 0 0 0 0 0.0317206427409776 0 0 0 0 0 0 0 0 0 0 0 0 0 0 0 0 0 0 0 0 0 0 0 0 0 0 0 0 0 0 0 0 0 0 0 0.0766035832102899 0.608874248940952 0 0 0 0 0 0 0 0 0 0 0 0 0 0 0 0 0 0 0 0 0 0 0 0 0 0 0 0 0 0 0 0 0 0 0 0 0 0 0 0 0 0 0 0 0 0 0 0 0 0 0 0 0 0 0 0 0 0 0 0 0 0 0 0 0 0 0 0 0 0 0 0 0 0 0 0 0 0 0 0 0 0 0 0 0 0 0 0 0 0 0 0 0 0 0 0 0 0 0 0 0 0 0 0 0 0 0 0 0 0 0 0 0 0 0 0 0 0 0 0 0 0 0 0 0 0 0 0 0 0 0 0 0 0 0 0 0 0 0 0 0 0 0 0 0 0 0 0 0 0 0 0 0 0 0 0 0 0 0 0 0 0 0 0 0 0 0 0 0 0 0 0 0 0 0 0 0 0 0 0 0 0 0 0 0 0 0 0 0 0 0 0 0
0 0 0 0 0 0 0 0 0 0 0 0 0 0 0 0 0 0 0 0 0 0 0 0 0 0 0 0 0 0 0 0 0 0 0 0 0 0 0 0 0 0 0 0 0 0 0 0 0 0 0 0 0.525696309270376 0.114186120478531 0 0 0 0 0 0 0 0 0 0 0 0 0 0 0 0 0 0 0 0 0 0 0 0 0 0 0 0 0 0 0 0.090411286521671 0 0 0 0 0 0 0 0 0 0 0 0 0 0 0 0 0 0 0 0 0 0 0 0 0 0 0 0 0 0 0 0 0 0 0.269706283729422 0 0 0 0 0 0 0 0 0 0 0 0 0 0 0 0 0 0 0 0 0 0 0 0 0 0 0 0 0 0 0 0 0 0 0 0 0 0 0 0 0 0 0 0 0 0 0 0 0 0 0 0 0 0 0 0 0 0 0 0 0 0 0 0 0 0 0 0 0 0 0 0 0 0 0 0 0 0 0 0 0 0 0 0 0 0 0 0 0 0 0 0 0 0 0 0 0 0 0 0 0 0 0 0 0 0 0 0 0 0 0 0 0 0 0 0 0 0 0 0 0 0 0 0 0 0 0 0 0 0 0 0 0 0 0 0 0 0 0 0 0 0 0 0 0 0 0 0 0 0 0 0 0 0 0 0 0 0 0 0 0 0 0 0 0 0 0 0 0 0 0 0 0 0 0 0 0 0 0 0 0 0 0 0 0 0 0 0 0 0 0 0 0 0 0
0 0 0.0350195139050716 0 0 0 0 0 0 0 0 0 0 0 0 0 0.19108104534796 0 0 0 0 0 0 0 0 0 0 0 0 0 0 0 0 0 0 0 0 0 0 0 0 0 0 0 0 0 0 0 0 0 0 0 0 0 0 0 0 0 0.130335355557796 0 0 0 0 0 0 0 0 0 0 0 0 0 0 0 0 0 0 0 0 0 0 0 0 0 0 0 0 0 0 0 0 0 0 0 0 0 0 0 0 0 0 0 0 0 0 0 0 0 0.0715724040234686 0.0604519330789312 0 0 0 0 0 0 0 0 0 0 0.511539748086773 0 0 0 0 0 0 0 0 0 0 0 0 0 0 0 0 0 0 0 0 0 0 0 0 0 0 0 0 0 0 0 0 0 0 0 0 0 0 0 0 0 0 0 0 0 0 0 0 0 0 0 0 0 0 0 0 0 0 0 0 0 0 0 0 0 0 0 0 0 0 0 0 0 0 0 0 0 0 0 0 0 0 0 0 0 0 0 0 0 0 0 0 0 0 0 0 0 0 0 0 0 0 0 0 0 0 0 0 0 0 0 0 0 0 0 0 0 0 0 0 0 0 0 0 0 0 0 0 0 0 0 0 0 0 0 0 0 0 0 0 0 0 0 0 0 0 0 0 0 0 0 0 0 0 0 0 0 0 0 0 0 0 0 0 0 0 0 0 0 0 0 0 0 0 0 0 0 0 0 0 0 0 0 0 0 0 0 0 0 0 0 0 0 0 0
0 0 0 0 0 0 0 0 0 0 0 0 0 0 0 0 0 0 0 0 0 0 0 0 0 0 0.0936929170177398 0 0 0 0 0 0 0 0 0 0 0 0 0 0 0 0 0 0 0 0 0 0 0 0 0 0 0 0 0 0 0 0 0 0 0 0 0 0 0 0 0 0 0 0 0 0 0 0 0 0 0 0 0 0 0 0 0 0 0 0 0 0 0 0 0 0 0 0 0 0 0 0 0 0 0 0 0 0 0 0 0 0 0.282214422774647 0 0 0 0 0 0 0 0 0 0.624092660207614 0 0 0 0 0 0 0 0 0 0 0 0 0 0 0 0 0 0 0 0 0 0 0 0 0 0 0 0 0 0 0 0 0 0 0 0 0 0 0 0 0 0 0 0 0 0 0 0 0 0 0 0 0 0 0 0 0 0 0 0 0 0 0 0 0 0 0 0 0 0 0 0 0 0 0 0 0 0 0 0 0 0 0 0 0 0 0 0 0 0 0 0 0 0 0 0 0 0 0 0 0 0 0 0 0 0 0 0 0 0 0 0 0 0 0 0 0 0 0 0 0 0 0 0 0 0 0 0 0 0 0 0 0 0 0 0 0 0 0 0 0 0 0 0 0 0 0 0 0 0 0 0 0 0 0 0 0 0 0 0 0 0 0 0 0 0 0 0 0 0 0 0 0 0 0 0 0 0 0 0 0 0 0 0 0 0 0 0 0 0 0 0 0 0 0 0
0 0 0 0 0 0 0 0 0 0 0 0 0 0 0 0 0 0 0 0 0 0 0 0.29638665328464 0.172848344277898 0 0 0 0 0 0 0 0 0 0 0 0 0 0 0 0.530765002437462 0 0 0 0 0 0 0 0 0 0 0 0 0 0 0 0 0 0 0 0 0 0 0 0 0 0 0 0 0 0 0 0 0 0 0 0 0 0 0 0 0 0 0 0 0 0 0 0 0 0 0 0 0 0 0 0 0 0 0 0 0 0 0 0 0 0 0 0 0 0 0 0 0 0 0 0 0 0 0 0 0 0 0 0 0 0 0 0 0 0 0 0 0 0 0 0 0 0 0 0 0 0 0 0 0 0 0 0 0 0 0 0 0 0 0 0 0 0 0 0 0 0 0 0 0 0 0 0 0 0 0 0 0 0 0 0 0 0 0 0 0 0 0 0 0 0 0 0 0 0 0 0 0 0 0 0 0 0 0 0 0 0 0 0 0 0 0 0 0 0 0 0 0 0 0 0 0 0 0 0 0 0 0 0 0 0 0 0 0 0 0 0 0 0 0 0 0 0 0 0 0 0 0 0 0 0 0 0 0 0 0 0 0 0 0 0 0 0 0 0 0 0 0 0 0 0 0 0 0 0 0 0 0 0 0 0 0 0 0 0 0 0 0 0 0 0 0 0 0 0 0 0 0 0 0 0 0 0 0 0 0 0 0 0 0 0 0 0 0 0 0 0 0 0 0
0 0 0 0 0 0.0103881619478368 0 0 0 0 0 0 0 0.00966951900698755 0.0412884141036406 0.0641943316047337 0 0 0 0 0 0 0 0 0 0 0 0 0 0.107992910855519 0 0 0 0 0 0 0.00582513848569618 0 0 0 0 0 0 0 0 0 0 0 0 0 0 0 0 0 0 0 0 0.00586522548419709 0 0 0 0 0 0 0 0 0 0 0 0 0 0 0.00455451395631086 0 0 0 0 0.00362766829589828 0 0.00520703943549386 0 0 0 0.067646932266083 0.00712412356806738 0.0103414507041324 0.0775344968846441 0.0738025424729163 0.0094631638752642 0 0.0104288918997587 0.00601090357091269 0 0.0163069775528242 0.278053147545186 0 0.0303345149878864 0 0 0 0 0 0 0 0 0 0 0 0 0 0 0 0 0 0 0.0040428169597097 0 0 0 0 0 0 0 0 0 0 0 0 0 0 0 0.00811036741342088 0 0 0.0756536007211988 0.0515570489462577 0 0 0 0 0 0 0 0.00516892002016418 0 0 0 0 0.00980717743525938 0 0 0 0 0 0 0 0 0 0 0 0 0 0 0 0 0 0 0 0 0 0 0 0 0 0 0 0 0 0 0 0 0 0 0 0 0 0 0 0 0 0 0 0 0 0 0 0 0 0 0 0 0 0 0 0 0 0 0 0 0 0 0 0 0 0 0 0 0 0 0 0 0 0 0 0 0 0 0 0 0 0 0 0 0 0 0 0 0 0 0 0 0 0 0 0 0 0 0 0 0 0 0 0 0 0 0 0 0 0 0 0 0 0 0 0 0 0 0 0 0 0 0 0 0 0 0 0 0 0 0 0 0 0 0 0 0 0 0 0 0 0 0 0 0 0 0 0 0 0 0 0 0 0 0 0 0 0 0 0 0 0 0 0 0 0 0
0 0 0 0 0 0 0 0 0 0 0 0 0 0.0401771546625729 0 0 0 0 0 0.00851347414333004 0.0197653421569811 0 0.0747334912683778 0.0329776360700057 0 0 0 0 0 0 0 0.00669832645900804 0 0 0 0 0 0 0 0 0 0 0 0.107200536649142 0 0 0 0 0.0335530551728013 0 0 0 0.0719387095721155 0 0 0 0 0 0 0 0 0 0 0 0.0398824474176822 0.0572865915473114 0 0 0 0 0 0 0 0.0937211375592468 0 0 0 0 0 0 0 0 0 0 0 0 0 0 0 0 0.00794319872504704 0 0.0111738427146849 0 0 0 0 0 0 0 0 0 0 0 0 0.0358644878624832 0 0 0 0 0 0 0 0 0 0 0 0 0 0 0 0 0 0 0 0 0 0 0 0 0 0 0 0 0 0 0 0 0 0 0 0 0 0 0 0 0 0 0 0 0 0 0.010759346358745 0 0 0 0 0 0 0 0 0 0 0 0 0 0.138178761553204 0.0187771285010789 0.0686147639675124 0 0 0.0189749359570302 0 0 0 0 0 0 0 0 0 0 0 0 0 0 0 0 0.00674293511746205 0 0 0 0 0 0 0 0 0 0 0 0 0 0 0.0186866102962219 0 0 0 0 0 0 0 0 0 0 0 0 0.0452941778541819 0 0 0 0 0 0 0 0 0 0 0 0 0 0 0 0 0 0 0 0 0 0 0 0 0 0 0 0 0 0 0 0 0 0 0 0 0 0 0 0 0 0 0 0 0 0 0 0 0 0 0 0.0325419084137737 0 0 0 0 0 0 0 0 0 0 0 0 0 0 0 0 0 0 0 0 0 0 0 0 0 0 0 0 0 0 0 0 0 0 0 0 0 0 0 0 0 0 0 0 0 0 0
0 0 0 0 0 0 0 0 0 0 0 0 0 0 0 0 0 0 0 0 0.158092818783677 0 0 0 0 0 0.162004915238418 0 0 0 0 0 0 0 0 0 0 0 0 0 0 0 0 0 0.142606137690972 0 0 0 0 0 0 0 0 0 0 0 0 0 0 0.537296128286933 0 0 0 0 0 0 0 0 0 0 0 0 0 0 0 0 0 0 0 0 0 0 0 0 0 0 0 0 0 0 0 0 0 0 0 0 0 0 0 0 0 0 0 0 0 0 0 0 0 0 0 0 0 0 0 0 0 0 0 0 0 0 0 0 0 0 0 0 0 0 0 0 0 0 0 0 0 0 0 0 0 0 0 0 0 0 0 0 0 0 0 0 0 0 0 0 0 0 0 0 0 0 0 0 0 0 0 0 0 0 0 0 0 0 0 0 0 0 0 0 0 0 0 0 0 0 0 0 0 0 0 0 0 0 0 0 0 0 0 0 0 0 0 0 0 0 0 0 0 0 0 0 0 0 0 0 0 0 0 0 0 0 0 0 0 0 0 0 0 0 0 0 0 0 0 0 0 0 0 0 0 0 0 0 0 0 0 0 0 0 0 0 0 0 0 0 0 0 0 0 0 0 0 0 0 0 0 0 0 0 0 0 0 0 0 0 0 0 0 0 0 0 0 0 0 0 0 0 0 0 0 0 0 0 0 0 0 0 0 0 0 0 0 0 0 0 0 0 0 0 0 0 0 0 0 0
0.00369680897079862 0 0 0.0499083161280346 0.0022673456165074 0.00430501847658577 0.00685225729831818 0.012196975971952 0.0211764214649905 0.00755330731398596 0.00660713142685475 0.00147327279046888 0 0.00146401641875714 0 0 0 0 0 0.00165871041196365 0 0 0 0 0 0 0 0 0.0195537017727882 0 0 0 0 0.00336551921594935 0 0.0639104767246984 0.235577866768175 0 0 0 0 0 0 0 0 0.00485818487268732 0 0 0 0 0 0 0 0.00319293846096289 0.00490871072272769 0.0100219441885761 0 0 0.0019894694872607 0 0 0 0 0 0 0 0 0 0 0 0.00411167308863269 0 0.00367996643224064 0 0 0.0027972158327512 0.00179464751054984 0.00209127002311328 0 0 0 0 0 0.0141614039168644 0.00142009592619442 0 0.0221556319312288 0 0 0 0 0.0516386982520894 0 0 0 0 0 0 0 0 0 0 0 0 0 0 0 0 0 0 0 0 0 0 0 0 0 0 0 0 0 0 0 0 0 0 0 0 0 0.00860038738153515 0.0229935144938715 0.368402979677847 0 0 0 0 0 0 0 0 0 0 0 0.00653161551503821 0.00343226989635757 0.00842252697010889 0 0 0.00915087190383169 0 0 0 0 0 0 0 0 0 0 0 0 0 0 0 0 0 0 0 0 0 0 0 0 0 0 0 0 0 0 0 0 0 0 0 0 0 0 0 0 0 0 0 0 0 0 0 0 0 0 0 0 0 0 0 0 0.00207683674470231 0 0 0 0 0 0 0 0 0 0 0 0 0 0 0 0 0 0 0 0 0 0 0 0 0 0 0 0 0 0 0 0 0 0 0 0 0 0 0 0 0 0 0 0 0 0 0 0 0 0 0 0 0 0 0 0 0 0 0 0 0 0 0 0 0 0 0 0 0 0 0 0 0 0 0 0 0 0 0 0 0 0 0 0 0 0 0 0 0 0 0 0 0 0 0 0 0 0 0 0 0 0 0 0 0 0 0 0 0 0
0 0 0 0 0.0882581105499707 0 0 0.0714483239050205 0 0 0 0 0 0 0 0 0 0 0.020261754625205 0 0 0 0 0 0 0 0 0.0210355880820586 0 0.0101469265656498 0 0 0 0 0 0.0086705548818887 0.0132597206399755 0 0 0 0 0 0 0 0.00517365307093867 0.159513307581008 0 0 0 0 0 0 0 0 0 0 0 0 0.0119107506253488 0 0 0 0 0 0 0 0 0 0.00923513459939469 0 0 0 0.0332888204834449 0 0 0 0 0 0 0 0 0 0 0 0.00568262272447228 0.00735349568691714 0.00457897989664465 0 0.00557642717676291 0 0 0.00705905662495403 0 0 0 0 0 0 0 0 0 0 0 0 0 0 0 0 0 0 0 0 0 0 0 0 0 0 0 0 0 0 0 0 0 0 0 0 0.0292531022088146 0 0.29702938414884 0.159964404720955 0.0312998812017352 0 0 0 0 0 0 0 0 0 0 0 0 0 0 0 0 0 0 0 0 0 0 0 0 0 0 0 0 0 0 0 0 0 0 0 0 0 0 0 0 0 0 0 0 0 0 0 0 0 0 0 0 0 0 0 0 0 0 0 0 0 0 0 0 0 0 0 0 0 0 0 0 0 0 0 0 0 0 0 0 0 0 0 0 0 0 0 0 0 0 0 0 0 0 0 0 0 0 0 0 0 0 0 0 0 0 0 0 0 0 0 0 0 0 0 0 0 0 0 0 0 0 0 0 0 0 0 0 0 0 0 0 0 0 0 0 0 0 0 0 0 0 0 0 0 0 0 0 0 0 0 0 0 0 0 0 0 0 0 0 0 0 0 0 0 0 0 0 0 0 0 0 0 0 0 0 0 0 0 0 0 0 0
0 0 0 0.00890496511359289 0.0136385136674632 0 0 0.038240018460761 0 0 0 0 0 0 0 0 0 0 0.0153917340466702 0 0 0 0 0 0 0 0 0.0122337679886822 0 0.00760168262185371 0 0 0 0 0 0.00698878869776825 0.0130711014421297 0 0 0 0 0 0 0 0.0102603415530979 0.141744626857894 0 0 0 0 0 0 0 0 0 0 0 0.0488584316247033 0.0145852981518642 0.00519748073034517 0 0 0 0 0 0 0 0 0 0 0 0 0.0817776455274063 0 0 0 0 0 0 0 0 0 0 0.00462161653473971 0.00463670333403213 0.0127338662184446 0.00610464129039742 0.00528942633540288 0 0 0 0.0184082615784162 0 0 0 0 0 0 0 0 0 0 0 0 0 0 0 0 0 0 0 0 0 0 0 0 0 0 0 0 0 0 0 0 0 0 0 0 0.0489958566271031 0.18607991441576 0 0.147071008489384 0.00612252530995238 0 0 0 0 0 0.130212591407797 0 0 0 0 0 0 0 0 0 0 0 0 0 0.0112291919743389 0 0 0 0 0 0 0 0 0 0 0 0 0 0 0 0 0 0 0 0 0 0 0 0 0 0 0 0 0 0 0 0 0 0 0 0 0 0 0 0 0 0 0 0 0 0 0 0 0 0 0 0 0 0 0 0 0 0 0 0 0 0 0 0 0 0 0 0 0 0 0 0 0 0 0 0 0 0 0 0 0 0 0 0 0 0 0 0 0 0 0 0 0 0 0 0 0 0 0 0 0 0 0 0 0 0 0 0 0 0 0 0 0 0 0 0 0 0 0 0 0 0 0 0 0 0 0 0 0 0 0 0 0 0 0 0 0 0 0 0 0 0 0 0 0 0 0 0 0 0 0 0 0 0 0 0 0 0 0 0 0 0 0
0.0101140340332725 0 0 0.00459311727015045 0.0189895208301058 0.00479983039596222 0.013758168893847 0.103242169144948 0.0106453459157936 0.00856341497374842 0.00708499124991981 0.00179070306940932 0 0.00129548205764346 0 0 0 0 0 0 0 0 0 0 0 0 0 0.00169201033541818 0.00419298067360973 0 0 0 0 0.00400252318611112 0 0.0542793433284627 0.0763433242706731 0 0 0 0 0 0 0 0 0.0143277643218428 0 0 0 0 0 0 0 0.00357362535842294 0.0081779359153354 0.0128776196319334 0 0.0147806695345589 0.00974489422231733 0 0 0 0 0 0 0 0 0 0 0 0.00349325760183177 0 0.0138508743884529 0 0 0.00247156110700684 0.0015448439264646 0.00280214530604555 0 0 0 0 0 0.00414513991007702 0.00306510620841103 0.00532860354951689 0.00637558046062358 0.00511131511601358 0 0 0 0.0335143438683874 0 0 0.0040827709068004 0 0 0 0 0 0 0 0 0 0 0 0 0 0 0 0 0 0 0 0 0 0 0 0 0 0 0 0 0 0 0.00463045968698094 0 0 0.379765316361704 0.0484798874910234 0.0711484161615479 0 0.0100953790886392 0 0 0 0 0 0 0 0 0 0 0.00316414745277031 0 0 0 0 0.00628106304585164 0 0 0 0 0 0 0 0 0 0 0 0 0 0 0 0 0 0 0 0 0 0 0 0 0 0 0 0 0 0 0 0 0 0 0 0 0 0 0 0 0 0 0 0 0 0 0 0 0 0 0 0 0 0 0 0 0.00178031974836449 0 0 0 0 0 0 0 0 0 0 0 0 0 0 0 0 0 0 0 0 0 0 0 0 0 0 0 0 0 0 0 0 0 0 0 0 0 0 0 0 0 0 0 0 0 0 0 0 0 0 0 0 0 0 0 0 0 0 0 0 0 0 0 0 0 0 0 0 0 0 0 0 0 0 0 0 0 0 0 0 0 0 0 0 0 0 0 0 0 0 0 0 0 0 0 0 0 0 0 0 0 0 0 0 0 0 0 0 0 0
0 0.0210443707929966 0.00956363699631365 0 0.0837270621439141 0.0140470198103981 0.00498462538726468 0.0115813961343952 0 0.00874994595459124 0 0.0232643196384728 0 0.0159890924563911 0 0.0352004737168791 0 0.00640008689111333 0 0.00891071686733756 0.06160610694923 0 0 0 0 0 0 0.0106785262746516 0.00572270595412709 0.0130326811325005 0 0 0 0 0 0 0 0.0243027164652941 0 0 0 0 0.00885620125036685 0.0752164050412569 0.0122371471733035 0.00419195516839192 0.00973722427627268 0 0.0136891902568808 0 0 0 0 0 0 0 0 0 0.014829629690259 0.0107753088672168 0 0.0232833477476118 0 0 0 0 0 0 0 0.0614218803536625 0 0 0 0.0676277125843876 0.0125007020082395 0.00291556869161111 0 0.183291015168098 0 0 0 0 0 0 0 0.00368937042459007 0 0 0 0 0 0.015164752376055 0 0 0 0 0 0 0 0 0 0 0 0 0 0 0 0 0 0 0 0 0 0 0 0 0 0 0 0 0 0 0 0 0 0 0 0 0 0.0226450811977537 0.00707068841160451 0.0240999185965727 0 0.0434168986954861 0 0.0129796604906245 0 0 0 0 0 0 0 0 0 0 0 0 0 0 0 0 0 0 0 0 0 0 0 0 0 0 0 0 0 0 0 0 0 0 0 0 0 0 0 0 0 0 0 0 0 0 0 0 0.0115548579638842 0 0 0 0 0 0 0 0 0 0 0 0 0 0 0 0 0 0 0 0 0 0 0 0 0 0 0 0 0 0 0 0 0 0 0 0 0 0 0 0 0 0 0 0 0 0 0 0 0 0 0 0 0 0 0 0 0 0 0 0 0 0 0 0 0 0 0 0 0 0 0 0 0 0 0 0 0 0 0 0 0 0 0 0 0 0 0 0 0 0 0 0 0 0 0 0 0 0 0 0 0 0 0 0 0 0 0 0 0 0 0 0 0 0 0 0 0 0 0 0 0 0 0 0 0 0 0 0 0 0 0
0 0 0 0 0 0 0 0 0 0 0 0 0 0 0 0 0 0 0 0 0 0 0 0 0 0 0 0 0 0 0 0 0 0 0 0 0 0.0374818641266794 0 0 0 0 0 0 0 0 0 0 0 0 0.105141401495842 0 0 0 0 0 0 0.0278890199406802 0 0 0 0 0 0 0 0 0 0 0 0.152055684374538 0 0 0 0 0.368429253258129 0 0 0 0 0 0 0 0 0 0 0 0 0 0 0 0 0 0 0.0380095269522964 0 0 0 0 0 0 0 0 0 0 0 0 0 0 0 0 0 0 0 0 0 0 0 0 0 0 0 0 0 0 0 0 0 0 0 0 0 0 0.18759268029284 0 0 0.0553846280592747 0 0 0 0.0122968184628848 0 0 0 0 0 0 0.0157191230368352 0 0 0 0 0 0 0 0 0 0 0 0 0 0 0 0 0 0 0 0 0 0 0 0 0 0 0 0 0 0 0 0 0 0 0 0 0 0 0 0 0 0 0 0 0 0 0 0 0 0 0 0 0 0 0 0 0 0 0 0 0 0 0 0 0 0 0 0 0 0 0 0 0 0 0 0 0 0 0 0 0 0 0 0 0 0 0 0 0 0 0 0 0 0 0 0 0 0 0 0 0 0 0 0 0 0 0 0 0 0 0 0 0 0 0 0 0 0 0 0 0 0 0 0 0 0 0 0 0 0 0 0 0 0 0 0 0 0 0 0 0 0 0 0 0 0 0 0 0 0 0 0 0 0 0 0 0 0 0 0 0 0 0 0 0 0 0 0 0
0 0 0 0 0 0 0 0 0 0 0 0 0 0 0 0.0138090790245011 0 0 0 0 0 0 0 0 0 0 0 0 0 0.0136859307480543 0 0 0 0 0 0 0 0 0 0 0 0 0 0 0 0 0 0 0 0 0 0 0 0 0 0 0 0.00824325318373784 0 0 0 0 0 0 0 0 0 0 0 0 0 0 0 0 0.0243440032454457 0 0 0 0 0.0616529745066284 0.0842632761494519 0.0119158470647914 0.0455988780000497 0.0338538335251182 0 0 0.0165417703918476 0.0585806640601178 0 0 0 0 0 0.0332594968279968 0.131788410959649 0.0356385072996638 0.221618557574321 0.02035589128068 0 0 0 0 0 0 0 0 0 0 0 0 0 0 0 0 0 0 0 0 0 0 0 0 0 0 0 0.135954961567637 0 0 0 0 0 0 0 0 0 0.00782742158763694 0 0 0 0 0 0 0 0.00522748692545777 0 0 0.00506932011711483 0 0 0 0 0 0 0 0 0 0 0 0 0 0 0 0 0 0 0 0 0 0 0 0 0 0 0 0 0 0 0 0 0 0 0 0 0 0 0 0 0 0 0.0094121180834992 0 0 0 0 0 0 0 0 0 0 0 0 0 0 0 0 0 0 0 0 0 0 0 0 0 0 0 0 0 0 0 0 0 0 0 0 0 0 0 0 0 0 0 0 0 0.0213583178766002 0 0 0 0 0 0 0 0 0 0 0 0 0 0 0 0 0 0 0 0 0 0 0 0 0 0 0 0 0 0 0 0 0 0 0 0 0 0 0 0 0 0 0 0 0 0 0 0 0 0 0 0 0 0 0 0 0 0 0 0 0 0 0 0 0 0 0 0 0 0 0 0 0 0 0 0 0 0 0 0
0 0 0 0 0 0.0119525655386613 0 0 0 0 0 0.01235098438995 0 0.0233472665762662 0 0.216685620769 0 0 0 0 0 0 0 0 0 0 0 0 0 0.0782953929622377 0 0 0 0 0 0 0.0106013556363241 0 0 0 0 0 0 0 0 0 0.0134219250659549 0 0 0 0 0 0 0 0 0 0 0.00737548461549449 0 0 0 0 0 0 0 0 0 0 0 0 0 0 0 0 0 0 0 0 0 0 0 0 0 0.0232445626470355 0 0 0 0.0181236568698078 0.0258291262850313 0 0.0379272518905949 0 0 0 0.0940658795291599 0 0 0 0 0 0.0136856875417672 0 0 0 0 0 0 0 0 0 0 0 0 0 0 0 0 0 0 0 0 0 0 0 0 0.27408214080955 0 0 0 0 0 0 0.0506266856967421 0.0499975032608119 0.0231550623168789 0 0.00688973844221609 0 0 0 0 0 0 0 0 0 0 0 0.00834210915651633 0 0 0 0 0 0 0 0 0 0 0 0 0 0 0 0 0 0 0 0 0 0 0 0 0 0 0 0 0 0 0 0 0 0 0 0 0 0 0 0 0 0 0 0 0 0 0 0 0 0 0 0 0 0 0 0 0 0 0 0 0 0 0 0 0 0 0 0 0 0 0 0 0 0 0 0 0 0 0 0 0 0 0 0 0 0 0 0 0 0 0 0 0 0 0 0 0 0 0 0 0 0 0 0 0 0 0 0 0 0 0 0 0 0 0 0 0 0 0 0 0 0 0 0 0 0 0 0 0 0 0 0 0 0 0 0 0 0 0 0 0 0 0 0 0 0 0 0 0 0 0 0 0 0 0 0 0 0 0 0 0 0 0 0 0 0 0
0 0 0 0 0 0 0 0 0 0 0 0 0 0 0 0.626101101013126 0 0 0 0 0 0 0 0 0 0 0 0 0 0.288992439826 0 0 0 0 0 0 0 0 0 0 0 0 0 0 0 0 0 0 0 0 0 0 0 0 0 0 0 0 0 0 0 0 0 0 0 0 0 0 0 0 0 0 0 0 0 0 0 0 0 0 0 0 0 0 0 0 0 0 0 0 0 0 0 0 0 0 0 0 0 0 0 0 0 0 0 0 0 0 0 0 0 0 0 0 0 0 0 0 0 0 0 0 0 0 0 0 0 0 0 0 0 0 0 0 0 0.0849064591608739 0 0 0 0 0 0 0 0 0 0 0 0 0 0 0 0 0 0 0 0 0 0 0 0 0 0 0 0 0 0 0 0 0 0 0 0 0 0 0 0 0 0 0 0 0 0 0 0 0 0 0 0 0 0 0 0 0 0 0 0 0 0 0 0 0 0 0 0 0 0 0 0 0 0 0 0 0 0 0 0 0 0 0 0 0 0 0 0 0 0 0 0 0 0 0 0 0 0 0 0 0 0 0 0 0 0 0 0 0 0 0 0 0 0 0 0 0 0 0 0 0 0 0 0 0 0 0 0 0 0 0 0 0 0 0 0 0 0 0 0 0 0 0 0 0 0 0 0 0 0 0 0 0 0 0 0 0 0 0 0 0 0 0 0 0 0 0 0 0 0 0 0 0 0 0 0 0 0 0 0
0 0 0 0 0 0 0 0 0 0 0 0 0 0 0 0 0 0 0 0 0 0 0 0 0 0 0 0 0 0 0 0.0206756846039901 0.0548358867773623 0.00862460232990646 0 0 0 0 0 0 0 0 0 0 0 0 0 0 0 0 0 0 0 0.216704374211881 0 0 0 0.0429227410259402 0 0 0 0 0 0 0 0 0 0 0 0 0.0204225429045149 0 0 0 0 0 0 0 0 0 0 0 0 0.00544102321976279 0.00363258794850774 0.0197392646899356 0 0.00744673459942716 0.00308192915505542 0 0.00301459288780211 0 0.00758999236979324 0 0 0 0 0 0 0.010956700771267 0 0.0136226775707186 0 0 0 0 0 0 0 0 0 0 0 0 0 0 0 0 0 0 0 0 0 0 0 0 0 0 0 0 0 0 0 0 0 0 0 0 0.0557760098806343 0.0115060602697114 0.0288335777879332 0.00291319844830274 0.0208571963325528 0 0.0868095943438363 0 0 0.0114607853286052 0.0188669025690928 0.00797054323376349 0.00716487868058929 0.0391893707163544 0.0925979214419502 0.0625926567517182 0 0 0 0 0 0 0 0 0 0 0 0 0 0 0 0 0 0 0 0 0 0 0 0 0 0 0 0 0 0 0 0 0 0 0 0 0 0 0 0 0 0 0 0 0 0 0 0 0 0 0 0 0 0 0 0 0 0 0 0 0 0 0 0 0 0 0 0 0 0 0 0 0 0 0 0 0 0 0 0 0 0 0 0 0 0 0 0 0 0 0 0 0 0 0 0 0 0 0 0 0 0.0520894242261959 0 0 0 0 0 0 0 0 0 0 0 0 0 0 0 0 0 0 0 0 0 0 0 0 0 0 0 0 0 0 0 0 0 0 0 0 0 0 0 0 0 0.0318262986560555 0 0 0 0.00217171998972668 0.00200346071665862 0 0 0 0 0 0 0 0 0.0155974930963245 0 0 0.00242314717031337 0.0086384252938166
0 0 0 0 0 0 0 0 0 0 0 0 0 0 0 0 0 0 0 0 0 0 0 0 0 0 0 0 0 0 0 0 0 0 0 0 0 0 0 0 0 0 0 0 0.00504790524250731 0.0433511484554795 0 0 0 0.0176121968625942 0 0 0 0.0873547212854288 0 0 0.0264110144142189 0.0792321788059249 0 0.00330864969962029 0 0 0 0 0 0 0 0 0 0 0 0 0.017989039896603 0 0 0 0 0 0 0 0 0 0 0.00766462010770077 0 0.0367411289230062 0 0.0158951569243969 0.0102737815031799 0 0 0 0.00654817675172377 0 0 0 0 0 0 0 0 0.00684309516952601 0 0 0 0 0 0 0 0 0 0 0 0 0 0 0 0 0 0 0 0 0 0 0 0 0 0 0 0 0.132946869717296 0 0 0 0 0 0 0.0776689172409944 0 0.0274098195655942 0.074872559826697 0.020996437696565 0 0 0.151958944486174 0 0 0.0109062631029183 0 0.00379718781800424 0 0 0.0634834810631277 0.0716867054407188 0 0 0 0 0 0 0 0 0 0 0 0 0 0 0 0 0 0 0 0 0 0 0 0 0 0 0 0 0 0 0 0 0 0 0 0 0 0 0 0 0 0 0 0 0 0 0 0 0 0 0 0 0 0 0 0 0 0 0 0 0 0 0 0 0 0 0 0 0 0 0 0 0 0 0 0 0 0 0 0 0 0 0 0 0 0 0 0 0 0 0 0 0 0 0 0 0 0 0 0 0 0 0 0 0 0 0 0 0 0 0 0 0 0 0 0 0 0 0 0 0 0 0 0 0 0 0 0 0 0 0 0 0 0 0 0 0 0 0 0 0 0 0 0 0 0 0 0 0 0 0 0 0 0 0 0 0 0 0 0 0 0
0 0 0 0 0 0 0 0 0 0 0 0 0 0 0 0 0 0 0 0 0 0 0 0 0 0 0 0 0 0 0.00100712661065651 0 0 0.0019681045626037 0 0 0 0 0 0 0 0 0 0 0 0 0 0 0 0 0 0 0 0 0 0 0 0.00965906371129646 0 0 0 0 0 0 0 0 0 0 0 0 0 0 0 0 0 0 0 0 0 0 0 0 0 0.00407096465842231 0.00107560962662639 0.00228729666637844 0.019077388600815 0.0728549081864296 0.0237154127445041 0.0142358297663791 0.00460189155079395 0.00159427354010412 0.0164355660493013 0 0.0015652683519406 0 0 0 0.00332394679801601 0.0288244870367208 0.0399227334548229 0.0406217126961291 0 0 0 0 0 0 0 0 0 0 0 0 0 0 0 0 0 0 0 0 0 0 0 0 0 0 0 0 0 0 0 0.000725987587861638 0 0 0 0.00462302192929725 0.00790871047732732 0 0.166183697031608 0.117728666889217 0.00797082347854499 0.0587341421373881 0.0145823228096767 0 0.0703610916422349 0.162146905440433 0.0250214970904383 0.0432276376664915 0.0271361771163069 0.00472367432350861 0 0.00208405976772526 0 0 0 0 0 0 0 0 0 0 0 0 0 0 0 0 0 0 0 0 0 0 0 0 0 0 0 0 0 0 0 0 0 0 0 0 0 0 0 0 0 0 0 0 0 0 0 0 0 0 0 0 0 0 0 0 0 0 0 0 0 0 0 0 0 0 0 0 0 0 0 0 0 0 0 0 0 0 0 0 0 0 0 0 0 0 0 0 0 0 0 0 0 0 0 0 0 0 0 0 0 0 0 0 0 0 0 0 0 0 0 0 0 0 0 0 0 0 0 0 0 0 0 0 0 0 0 0 0 0 0 0 0 0 0 0 0 0 0 0 0 0 0 0 0 0 0 0 0 0 0 0 0 0 0 0 0 0 0 0 0 0
0 0 0 0 0 0 0 0 0 0 0 0 0 0 0 0 0 0 0 0 0 0 0 0 0 0 0 0 0 0 0 0 0 0 0 0 0 0 0 0 0 0 0 0 0 0 0 0 0 0 0 0 0 0.00189989431184059 0 0 0 0.0757736969152529 0 0 0 0 0 0 0 0 0 0 0 0 0 0 0 0 0 0 0 0 0 0 0 0 0 0.00890816030977027 0 0.0171183193369009 0.00323100382205365 0.0490530975761543 0.0209885383288452 0.00310945117799606 0.00223178350678749 0 0.00731774925799556 0 0 0 0 0 0 0.00316333143011867 0.0115466794023435 0.0253129511929126 0 0 0 0 0 0 0 0 0 0 0 0 0 0 0 0 0 0 0 0 0 0 0 0 0 0 0 0 0 0 0 0 0 0 0 0.0113021294564235 0.0210758265507293 0.16212532141875 0 0.188634214197169 0.00206631635175182 0.0404147914379302 0.134150889117031 0.0145813264414793 0.0772349221725013 0.0378196935225053 0.00873122880954763 0.00603487958590884 0.00626575056571422 0.00252053487802649 0.0191077738003802 0.0382797451251809 0 0 0 0 0 0 0 0 0 0 0 0 0 0 0 0 0 0 0 0 0 0 0 0 0 0 0 0 0 0 0 0 0 0 0 0 0 0 0 0 0 0 0 0 0 0 0 0 0 0 0 0 0 0 0 0 0 0 0 0 0 0 0 0 0 0 0 0 0 0 0 0 0 0 0 0 0 0 0 0 0 0 0 0 0 0 0 0 0 0 0 0 0 0 0 0 0 0 0 0 0 0 0 0 0 0 0 0 0 0 0 0 0 0 0 0 0 0 0 0 0 0 0 0 0 0 0 0 0 0 0 0 0 0 0 0 0 0 0 0 0 0 0 0 0 0 0 0 0 0 0 0 0 0 0 0 0 0 0 0 0 0
0 0 0 0 0 0 0 0 0 0 0 0 0 0 0 0 0 0 0 0 0 0 0 0 0 0 0 0 0 0 0 0 0.000677564003430088 0 0 0 0 0 0 0 0 0 0 0 0 0 0 0 0 0 0 0 0 0.00134113273898306 0 0 0 0.122462188526239 0 0 0 0 0 0 0 0 0 0 0 0 0 0 0.0067216851246726 0 0 0 0 0 0 0 0 0 0 0.0291173126839348 0 0.0267451993198277 0.0189304209937465 0.141235808861489 0.0425662330812818 0.0267854976091274 0.023779965495527 0 0.0082866730444858 0 0 0 0 0 0.000876778517909431 0.00470760942620287 0.0683890364580718 0.0993076391701248 0 0 0 0 0 0 0 0 0 0 0 0 0 0 0 0 0 0 0 0 0 0 0 0 0 0 0 0 0 0 0 0 0 0 0 0.000680856812194353 0.00352396451232253 0.0684807699252163 0.112472006146106 0 0 0.0290743212993429 0.0154767886773366 0.00694503796888746 0.0315011123164428 0.0517567253322504 0.0107674973313891 0.0336678207617966 0.00875447662884844 0.000653688722628785 0 0.00332317938813412 0 0 0 0 0 0 0 0 0 0 0 0 0 0 0 0 0 0 0 0 0 0 0 0 0 0 0 0 0 0 0 0 0 0 0 0 0 0 0 0 0 0 0 0 0 0 0 0 0 0 0 0 0 0 0 0 0 0 0 0 0 0 0 0 0 0 0 0 0 0 0 0 0 0 0 0 0 0 0 0 0 0 0 0 0 0 0 0 0 0 0 0 0 0 0 0 0 0 0 0 0 0.000991009122049901 0 0 0 0 0 0 0 0 0 0 0 0 0 0 0 0 0 0 0 0 0 0 0 0 0 0 0 0 0 0 0 0 0 0 0 0 0 0 0 0 0 0 0 0 0 0 0 0 0 0 0 0 0 0 0 0 0 0 0 0
0 0 0 0 0 0 0 0 0 0 0 0 0 0 0 0 0 0 0 0 0 0 0 0 0 0 0 0 0 0 0 0 0 0 0 0 0 0 0 0 0 0 0 0 0 0 0 0 0 0 0 0 0 0 0 0 0 0 0 0 0 0 0 0 0 0 0 0 0 0 0 0 0 0 0 0 0 0 0 0 0 0 0 0 0 0 0 0.0113078632129077 0 0 0 0 0.0117081061650199 0 0 0 0 0 0 0 0 0.0127864143794555 0 0 0 0 0 0 0 0 0 0 0 0 0 0 0 0 0 0 0 0 0 0 0 0 0 0 0 0 0 0 0 0 0 0 0 0.0417490263587684 0 0.0397094895851969 0.0105517742752258 0 0 0.0249983720211388 0.0282084063069146 0 0.0257513173206885 0 0.35826363071922 0 0.00360931867807534 0.0383745266874609 0.0630616916853537 0.0144372747123014 0 0 0 0 0 0 0 0 0 0 0 0 0 0 0 0 0 0 0 0 0 0 0 0 0 0 0 0 0 0 0 0 0 0 0 0 0 0 0 0 0 0 0 0 0 0 0 0 0 0 0 0 0 0 0 0 0 0 0 0 0 0 0 0 0 0 0 0 0 0 0 0 0 0 0 0 0 0 0 0 0 0 0 0 0 0 0 0 0 0 0 0 0 0 0 0 0 0 0 0 0 0.128748292889242 0 0 0 0 0 0 0 0 0 0 0 0 0 0 0 0 0 0 0 0 0 0 0 0 0 0 0 0 0 0 0 0 0 0 0 0 0 0 0 0 0 0.130352362827264 0 0 0 0.00633203128746945 0.00597307880219118 0 0 0 0 0 0 0 0 0.0123878933238648 0 0 0.0316891287622416 0
0 0 0 0 0 0 0 0 0 0 0 0 0 0 0 0 0 0 0 0 0 0 0 0 0 0 0 0 0 0 0 0 0 0 0 0 0.00538792957991936 0 0 0 0 0 0 0 0 0 0 0 0 0 0 0 0 0 0 0 0 0.0441696651619505 0 0 0 0 0 0 0 0 0 0 0 0 0 0 0 0 0 0 0 0 0 0 0 0 0 0.0156238473681053 0.00341792044767759 0.009119556102857 0.0161866725891049 0.056441282975242 0.0217089513729628 0 0.00638679897440918 0.00647993451897259 0.00638791096527651 0 0.00946871850011422 0 0 0 0 0.0125177407079033 0.00958203644385886 0.0175926530258744 0 0 0 0 0 0 0 0 0 0 0 0 0 0 0 0 0 0 0 0 0 0 0 0.00420056703444555 0 0 0.00958379035858988 0 0 0.00450382225657516 0 0 0.00236393540031355 0 0 0 0 0.1372867709524 0.0968313459669626 0.116831845722774 0.0117289375490946 0 0 0.0410385065312734 0.11438863121004 0.0959384502715277 0.04655543410792 0.0337908887446062 0.00856569693372475 0.00879149010761193 0 0 0 0 0 0 0 0 0 0 0 0 0 0 0 0 0 0 0 0 0 0 0 0 0 0 0 0 0 0 0 0 0 0 0 0 0 0 0 0 0 0 0 0 0 0 0 0 0 0 0 0 0 0 0 0 0 0 0 0 0 0 0 0 0 0 0 0 0 0 0 0 0 0 0 0 0 0 0 0 0 0 0 0 0 0 0 0 0 0 0 0 0 0 0 0 0 0 0 0 0 0 0 0 0 0 0 0 0 0 0 0 0 0 0 0 0 0 0 0 0 0 0 0 0 0 0 0 0 0 0 0 0 0 0 0 0 0 0 0 0 0 0 0 0 0.0122019066691938 0 0 0 0 0 0 0 0 0 0 0 0 0 0 0.0149263614487186 0 0 0
0 0 0 0 0 0 0 0 0 0 0 0 0 0 0 0 0 0 0 0 0 0 0 0 0 0 0 0 0 0 0 0 0.00473698736302859 0 0 0 0.00259299911467167 0 0 0 0 0 0 0 0 0 0 0 0 0 0 0 0 0.0188073287593582 0 0 0.00377474245308083 0.0864174319109884 0 0 0 0 0 0 0 0 0 0 0 0 0.00282480205460881 0 0.00407279604096343 0 0 0 0 0 0 0 0 0 0 0.00344343778463875 0 0.00687041045423407 0.00203528124670727 0.0370830055154318 0.0322721342747606 0 0 0 0.00447265603343807 0 0 0 0 0 0 0 0 0.00961197200889838 0 0 0 0 0 0 0 0 0 0 0 0 0 0 0 0 0 0 0 0 0 0 0 0 0 0 0.00387252970054689 0 0 0 0 0 0 0 0 0.0626904993394481 0.0788062137107226 0.0262096608544856 0.247152959359656 0.0478221544627977 0.0101770552059251 0 0 0.0173600148894192 0.0354977887379946 0.0143801732921406 0.00315939829488765 0.00474741535841351 0.00168715235836544 0 0.112045834857636 0.115375164562752 0 0 0 0 0 0 0 0 0 0 0 0 0 0 0 0 0 0 0 0 0 0 0 0 0 0 0 0 0 0 0 0 0 0 0 0 0 0 0 0 0 0 0 0 0 0 0 0 0 0 0 0 0 0 0 0 0 0 0 0 0 0 0 0 0 0 0 0 0 0 0 0 0 0 0 0 0 0 0 0 0 0 0 0 0 0 0 0 0 0 0 0 0 0 0 0 0 0 0 0 0 0 0 0 0 0 0 0 0 0 0 0 0 0 0 0 0 0 0 0 0 0 0 0 0 0 0 0 0 0 0 0 0 0 0 0 0 0 0 0 0 0 0 0 0 0 0 0 0 0 0 0 0 0 0 0 0 0 0 0 0 0
0 0 0 0 0 0 0 0 0 0 0 0 0 0 0 0 0 0 0 0 0 0 0 0 0 0 0 0 0 0 0 0.0235566480150984 0.0161180238528557 0 0 0 0.017295214489449 0 0 0 0 0 0 0 0 0 0 0 0 0 0 0 0 0.00658024548414705 0 0 0 0.0898356667144212 0 0 0 0 0 0 0 0 0 0 0 0 0 0 0 0 0 0 0 0 0 0 0 0 0 0.0210299057909754 0.00462642842047582 0.0275377143573713 0.00674520859764732 0.0383489457455935 0.0256499566378741 0 0 0 0 0 0 0 0 0 0 0 0 0 0 0 0 0 0 0 0 0 0 0 0 0 0 0 0 0 0 0 0 0 0 0 0 0 0 0 0.0236439476643402 0 0 0 0 0 0 0 0 0 0 0 0.0668395543321882 0.0533933490633713 0 0.0785149635631014 0.0431930971689218 0 0.132402011879782 0 0.0527757100061492 0 0 0 0.13580954041252 0.0384887935210027 0 0 0 0 0 0 0 0 0 0 0 0 0 0 0 0 0 0 0 0 0 0 0 0 0 0 0 0 0 0 0 0 0 0 0 0 0 0 0 0 0 0 0 0 0 0 0 0 0 0 0 0 0 0 0 0 0 0 0 0 0 0 0 0 0 0 0 0 0 0 0 0 0 0 0 0 0 0 0 0 0 0 0 0 0 0 0 0 0 0 0 0 0 0 0 0 0 0 0 0 0 0.0329420104735487 0 0 0 0 0 0 0 0 0 0 0 0 0 0 0 0 0 0 0 0 0 0 0 0 0 0 0 0 0 0 0 0 0 0 0 0 0 0 0 0 0 0.0333250571069621 0 0 0 0 0.00710544518267079 0 0 0 0 0 0 0 0 0.0174827110828839 0 0 0.00675985043664924 0
0 0 0 0 0 0 0 0 0 0 0 0 0 0 0 0 0 0 0 0 0 0 0 0 0 0 0 0 0 0 0 0 0 0 0 0 0 0 0 0 0 0 0 0 0 0 0 0 0 0 0 0 0 0 0 0 0 0.0405914890582614 0 0 0 0 0 0 0 0 0 0 0 0 0 0 0 0 0.00104738702728606 0 0 0 0 0 0 0 0 0.0108540941471286 0.00118643759204199 0.0167251178539139 0.0192510912590547 0.0816933580048211 0.0360595343410391 0 0.00517032646444715 0.00207235960436132 0 0 0.00520582201613577 0.00118729043988561 0 0 0 0.002211967206109 0.00843907892913682 0.00544070861434103 0 0 0 0 0 0 0 0 0 0 0 0 0 0 0 0 0 0 0 0 0 0 0 0 0 0 0 0 0 0 0 0.00164214404656439 0.0017354048558861 0 0 0 0 0.124502786553573 0.14008698305709 0.0958265789281886 0.00914649791862978 0.0865946987235797 0.0349472582987182 0.0523892451372295 0 0.0152638969635247 0.191754676097612 0.00470920750588106 0.00426455935555973 0 0 0 0 0 0 0 0 0 0 0 0 0 0 0 0 0 0 0 0 0 0 0 0 0 0 0 0 0 0 0 0 0 0 0 0 0 0 0 0 0 0 0 0 0 0 0 0 0 0 0 0 0 0 0 0 0 0 0 0 0 0 0 0 0 0 0 0 0 0 0 0 0 0 0 0 0 0 0 0 0 0 0 0 0 0 0 0 0 0 0 0 0 0 0 0 0 0 0 0 0 0 0 0 0 0 0 0 0 0 0 0 0 0 0 0 0 0 0 0 0 0 0 0 0 0 0 0 0 0 0 0 0 0 0 0 0 0 0 0 0 0 0 0 0 0 0 0 0 0 0 0 0 0 0 0 0 0 0 0 0 0 0 0 0
0 0 0 0 0 0 0 0 0 0 0 0 0 0 0 0 0 0 0 0 0 0 0 0 0 0 0 0 0 0 0.00119739008076061 0.00224489509729424 0 0.00305555166020605 0 0 0 0 0 0 0 0 0 0 0 0 0 0 0 0 0 0 0 0.00185667201575021 0 0 0 0.00661851183598574 0 0 0 0 0 0 0 0 0 0 0 0 0 0 0.00126886825779895 0 0 0 0 0 0 0 0 0 0 0 0 0 0 0.0148689120930189 0.00360691451417713 0.0016319131447496 0.00303490604088034 0 0.0290956578069878 0 0 0 0 0 0.0108079786865371 0.0784290129813445 0.0249321885031518 0.0836612358410109 0 0 0 0 0 0 0 0 0 0 0 0 0 0 0 0 0 0 0 0 0 0 0 0 0 0 0 0 0 0 0 0 0 0 0 0.00452590952476382 0.00309291262995653 0.159367898455199 0.0381019982311508 0.0874525673303631 0 0.0403410148580822 0.00786360350281395 0 0.00847834537430207 0 0.0791074555062471 0.22364390095133 0.0688831935557198 0.0128305915204183 0 0 0 0 0 0 0 0 0 0 0 0 0 0 0 0 0 0 0 0 0 0 0 0 0 0 0 0 0 0 0 0 0 0 0 0 0 0 0 0 0 0 0 0 0 0 0 0 0 0 0 0 0 0 0 0 0 0 0 0 0 0 0 0 0 0 0 0 0 0 0 0 0 0 0 0 0 0 0 0 0 0 0 0 0 0 0 0 0 0 0 0 0 0 0 0 0 0 0 0 0 0 0 0 0 0 0 0 0 0 0 0 0 0 0 0 0 0 0 0 0 0 0 0 0 0 0 0 0 0 0 0 0 0 0 0 0 0 0 0 0 0 0 0 0 0 0 0 0 0 0 0 0 0 0 0 0 0 0 0 0 0 0 0
0 0 0 0 0 0 0 0 0 0 0 0 0 0 0 0.00160444984363462 0 0 0 0 0 0 0 0 0 0 0 0 0 0.00277181645771383 0 0.00917921220170108 0.00466210618750897 0 0 0.0025144228736105 0.0105411789874944 0 0 0 0 0 0 0 0 0 0 0 0 0 0 0 0 0.00641720592374963 0 0 0 0.00924010633812558 0 0 0 0 0 0 0 0 0 0 0 0 0 0 0 0 0 0 0 0 0 0 0 0 0 0.00594250605284609 0.00716194242480387 0.00293234591284056 0.00689963534127627 0.00981566386001641 0.00757024075337517 0.00294015350984045 0.00284785979078113 0.0108233007202909 0.0034987408436296 0 0.00313563386332421 0 0 0 0.0422751930445218 0.034995525524855 0.00688283913390444 0.0109274477211885 0 0 0 0 0 0 0 0 0 0 0 0 0 0 0 0 0 0 0 0 0 0 0 0.00426408458090413 0 0 0.00718377695231565 0 0 0.00478334110349885 0 0 0 0.000682283642352016 0 0.00948007223340549 0 0.031291401980183 0.0111924372055905 0.0231494189885516 0.0899338820071715 0.0249082978865086 0.00219827194271822 0.0147586580049297 0.135522433473654 0.100655373639859 0 0.110980013583293 0.0130049334216703 0.0929379056583634 0.0373226212785824 0 0 0 0 0 0 0 0 0 0 0 0 0 0 0 0 0 0 0 0 0 0 0 0 0 0 0 0 0 0 0 0 0 0 0 0 0 0 0 0 0 0 0 0 0 0 0 0 0 0 0 0 0 0 0 0 0 0 0 0 0 0 0 0 0 0 0 0 0 0 0 0 0 0 0 0 0 0 0 0.0011947932306652 0 0 0 0 0 0 0 0 0 0 0 0 0 0 0 0 0 0.00337645177172312 0 0.00129222228300514 0 0 0.0124077586382604 0 0 0 0 0 0 0 0 0 0 0 0 0 0 0 0 0 0 0 0 0 0 0 0 0 0 0 0 0 0 0 0 0 0 0 0 0 0 0 0 0 0.0328441981536132 0.00256432907084855 0 0 0 0 0 0 0 0 0 0 0.00467094440656614 0 0.00358586633388405 0.00830203225740004 0.00993266895944982 0 0
0 0 0 0 0 0 0 0 0 0 0 0 0 0 0 0 0 0 0 0 0 0 0 0 0 0 0 0 0 0 0.00244508992115958 0.00514579205204132 0.00734017237461165 0.0139463578431189 0 0 0 0 0 0 0 0 0 0 0 0.0016440498185732 0 0 0 0 0 0 0 0.0116773792080595 0 0 0 0.00303881542403935 0 0 0 0 0 0 0 0 0 0 0 0 0 0 0 0 0 0 0 0 0 0 0 0 0 0.00131783914310927 0 0 0 0.0102535304168752 0 0 0 0 0.0119007204842112 0 0 0 0 0 0.0357051453749857 0.174494954987053 0.0157988697136006 0.0722046774509282 0 0 0 0 0 0 0 0 0 0 0 0 0 0 0 0 0 0 0 0 0 0 0 0 0 0 0 0 0 0 0 0 0 0 0 0.00396851880115249 0.00135769678868437 0.0535676647446543 0.00766562176578602 0.071724876587211 0 0.0179144205536532 0.0032731337217966 0 0.00329793837432266 0.281972067799074 0.109970007382693 0 0.0534752501349805 0.020331657308622 0 0 0 0 0 0 0 0 0 0 0 0 0 0 0 0 0 0 0 0 0 0 0 0 0 0 0 0 0 0 0 0 0 0 0 0 0 0 0 0 0 0 0 0 0 0 0 0 0 0 0 0 0 0 0 0 0 0 0 0 0 0 0 0 0 0 0 0 0 0 0 0 0 0 0 0 0 0 0 0 0 0 0 0 0 0 0 0 0 0 0 0 0 0 0 0 0 0 0 0 0 0 0 0.00310974725832612 0 0 0 0 0 0 0 0 0 0 0 0 0 0 0 0 0 0 0 0 0 0 0 0 0 0 0 0 0 0 0 0 0 0 0 0 0 0 0 0 0 0.00145800456667622 0 0 0 0 0 0 0 0 0 0 0 0 0 0 0 0 0 0
0 0 0 0 0 0 0 0 0 0 0 0 0 0 0 0 0 0 0 0 0 0 0 0 0 0 0 0 0 0 0.00344462972502893 0.00288606279269688 0.0078367866521289 0.0204147998405429 0.0024968505135884 0 0 0 0 0 0 0 0 0 0 0.00320333323552353 0 0.00151885773638199 0 0 0 0 0 0.0125794761352008 0 0 0 0.00145285392749373 0 0 0 0 0 0 0 0 0 0 0 0 0.00180938467329894 0 0 0 0 0 0 0 0 0 0 0 0 0.00490851265545173 0 0 0.00330450511479988 0.0236732243154189 0.00728041030765639 0.00377981007953281 0.0196315686949494 0 0.0304448038417138 0 0 0 0 0 0.031605138328045 0.125595604175462 0.0514997091844297 0.0998648828131998 0 0 0 0 0 0 0 0 0 0 0 0 0 0 0 0 0 0 0 0 0 0 0 0 0 0 0 0 0 0 0 0 0 0 0 0.00817540124170012 0 0.0770636530097768 0.0182394439753708 0.0427410026644008 0.00205747725161178 0.0104070003831088 0.00266575686696248 0 0.00684429290660412 0.199031593047348 0.0295323039095402 0.122549781123131 0 0.0056996227074706 0 0 0 0 0 0 0 0 0 0 0 0 0 0 0 0 0 0 0 0 0 0 0 0 0 0 0 0 0 0 0 0 0 0 0 0 0 0 0 0 0 0 0 0 0 0 0 0 0 0 0 0 0 0 0 0 0 0 0 0 0 0 0 0 0 0 0 0 0 0 0 0 0 0 0 0 0 0 0 0 0 0 0 0 0 0 0 0 0 0 0 0 0 0 0 0 0 0 0 0 0 0 0 0.00897546942570968 0 0 0 0 0 0 0 0 0 0 0 0 0 0 0 0 0 0 0 0 0 0 0 0 0 0 0 0 0 0 0 0 0 0 0 0 0 0 0 0 0 0.00415054185691756 0 0 0 0 0 0 0 0 0 0 0 0 0 0 0 0 0 0.00263545488780395
0 0 0 0 0 0 0 0 0 0 0 0 0.00602764121484073 0 0 0 0 0 0 0 0 0 0 0 0 0 0 0 0 0 0 0.0887584065946987 0 0.043102832763758 0 0 0 0 0 0 0 0 0 0 0 0 0 0.0072367032508159 0 0 0 0 0 0.00578714112688124 0 0 0 0 0 0 0 0 0 0 0 0 0 0 0 0 0 0 0 0 0 0 0 0 0 0 0 0 0 0 0 0 0 0.00556337943273992 0 0 0 0 0 0 0 0 0 0 0.0523316860292982 0.0305222964921071 0.00526122091690201 0.0149195237447148 0 0 0 0 0 0 0 0 0 0 0 0 0 0 0 0 0 0 0 0 0 0 0 0 0 0 0 0 0 0 0 0 0 0 0 0.0653801258272431 0 0.0196136355202289 0.0107277447325697 0.00466619342863463 0.0319838007874117 0.0156171788735539 0 0 0 0.0542041640449919 0.308573981326562 0.0681255031635059 0.0083334212302068 0 0.0399768608121411 0 0 0 0 0 0 0 0 0 0 0 0 0 0 0 0 0 0 0 0 0 0 0 0 0 0 0 0 0 0 0 0 0 0 0 0 0 0 0 0 0 0 0 0 0 0 0 0 0 0 0 0 0 0 0 0 0 0 0 0 0 0 0 0 0 0 0 0 0 0 0 0 0 0 0 0 0 0 0 0 0 0 0 0 0 0 0 0 0 0 0 0 0 0 0 0 0 0 0 0 0 0 0.0425925460751137 0 0 0 0 0 0 0 0 0 0 0 0 0 0 0 0 0 0 0 0 0 0 0 0 0 0 0 0 0 0 0 0 0 0 0 0 0 0 0 0 0 0.0326125338944017 0 0 0 0 0 0 0 0 0 0 0 0 0 0.0275117766150036 0 0 0.00586301861338367 0.00470668348829089
0 0 0 0 0 0 0 0 0 0 0 0 0 0 0 0 0 0 0 0 0 0 0.00486288674137254 0 0 0 0 0 0 0 0 0.0311641160011444 0.0147843257964951 0 0 0 0 0 0 0 0 0 0 0 0 0.0244675245857578 0 0 0 0 0 0 0 0.0737188762018765 0 0 0 0.0235229318535151 0 0 0 0 0 0 0 0 0 0 0 0 0 0 0 0 0 0 0 0 0 0 0 0 0 0 0 0.0165797397450508 0 0 0 0 0 0 0.00661565895216143 0 0 0 0 0 0.00947341862574941 0 0 0 0 0 0 0 0 0 0 0 0 0 0 0 0 0 0 0 0 0 0 0 0 0 0 0 0.00491535092124598 0 0 0 0.00984535266490998 0 0 0 0 0 0 0.110728312989952 0.0545152953790673 0 0.0582915755368259 0 0.0376732111424295 0 0.185532142479438 0.090383565448354 0 0 0.0888215900129932 0 0 0.028654225279352 0 0.0937855806437038 0 0 0 0 0 0 0 0 0 0 0 0 0 0 0 0 0 0 0 0 0 0 0 0 0 0 0 0 0 0 0 0 0 0 0 0 0 0 0 0 0 0 0 0 0 0 0 0 0 0 0 0 0 0 0 0 0 0 0 0 0 0 0 0 0 0 0 0 0 0 0 0 0 0 0 0 0 0 0 0 0 0 0 0 0 0 0 0 0 0 0 0 0 0 0 0 0 0 0 0 0 0.012895823945117 0 0 0 0 0 0 0 0 0 0 0 0 0 0 0 0 0 0 0 0 0 0 0 0 0 0 0 0 0 0 0 0 0 0 0 0 0 0 0 0 0 0.00917532171965917 0 0 0 0 0 0 0 0 0.00526537284973299 0 0 0 0 0.00432780048409566 0 0 0 0
0 0 0 0 0 0 0 0 0 0 0 0 0 0 0 0 0 0 0 0 0 0 0 0 0 0 0 0 0 0 0 0 0 0 0 0 0 0 0 0 0 0 0 0 0 0 0 0 0 0 0 0 0 0.0169382104807947 0 0 0 0.0433472096991367 0 0 0 0 0 0 0 0 0 0 0 0 0 0 0 0 0 0 0 0 0 0 0 0 0 0 0 0 0 0.0200590104955663 0.0173392924879376 0 0 0 0 0 0 0 0 0 0 0 0 0 0 0 0 0 0 0 0 0 0 0 0 0 0 0 0 0 0 0 0 0 0 0 0 0 0 0 0 0 0 0 0 0 0 0 0 0.113418797566775 0.0932825621777405 0.00939880228648024 0.176957489316673 0.0257649747675944 0.0130694241019054 0 0.289494278127393 0.0388148306456144 0 0 0 0 0 0 0.142115117846389 0 0 0 0 0 0 0 0 0 0 0 0 0 0 0 0 0 0 0 0 0 0 0 0 0 0 0 0 0 0 0 0 0 0 0 0 0 0 0 0 0 0 0 0 0 0 0 0 0 0 0 0 0 0 0 0 0 0 0 0 0 0 0 0 0 0 0 0 0 0 0 0 0 0 0 0 0 0 0 0 0 0 0 0 0 0 0 0 0 0 0 0 0 0 0 0 0 0 0 0 0 0 0 0 0 0 0 0 0 0 0 0 0 0 0 0 0 0 0 0 0 0 0 0 0 0 0 0 0 0 0 0 0 0 0 0 0 0 0 0 0 0 0 0 0 0 0 0 0 0 0 0 0 0 0 0 0 0 0 0 0 0 0
0 0 0 0 0 0 0 0 0 0 0 0 0 0 0 0 0 0 0 0 0 0 0 0 0 0 0 0 0 0 0 0 0 0 0 0 0 0 0 0 0 0 0 0 0 0 0 0 0 0 0 0 0 0 0 0 0 0 0 0 0 0 0 0 0 0 0 0 0 0 0 0 0 0 0 0 0 0 0 0 0 0 0 0 0 0 0 0 0 0 0 0 0 0 0 0 0 0 0 0 0 0 0 0 0 0 0 0 0 0 0 0 0 0 0 0 0 0 0 0 0 0 0 0 0 0 0 0 0 0 0 0 0 0 0 0 0 0 0 0 0 0 0 0 0 0 0 0 0 0 0 0 0 0 0 0.397034935392397 0 0 0 0 0 0.121384258778063 0 0 0 0 0 0 0 0 0 0 0 0 0.109298827241366 0.306020570841044 0.066261407747131 0 0 0 0 0 0 0 0 0 0 0 0 0 0 0 0 0 0 0 0 0 0 0 0 0 0 0 0 0 0 0 0 0 0 0 0 0 0 0 0 0 0 0 0 0 0 0 0 0 0 0 0 0 0 0 0 0 0 0 0 0 0 0 0 0 0 0 0 0 0 0 0 0 0 0 0 0 0 0 0 0 0 0 0 0 0 0 0 0 0 0 0 0 0 0 0 0 0 0 0 0 0 0 0 0 0 0 0 0 0 0 0 0 0 0 0 0 0 0 0 0 0 0 0 0 0 0 0 0 0 0 0 0 0 0 0 0 0 0
0 0 0 0 0 0 0 0 0 0 0 0 0 0 0 0 0 0 0 0 0 0 0 0 0 0 0 0 0 0 0 0 0 0 0 0 0 0 0 0 0 0 0 0 0 0 0 0 0 0 0 0 0 0 0 0 0 0 0 0 0 0 0 0 0 0 0 0 0 0 0 0 0 0 0 0 0 0 0 0 0 0 0 0 0 0 0 0 0 0 0 0 0 0 0 0 0 0 0 0 0 0 0 0 0 0 0 0 0 0 0 0 0 0 0 0 0 0 0 0 0 0 0 0 0 0 0 0 0 0 0 0 0 0 0 0 0 0 0 0 0 0 0 0 0 0 0 0 0 0 0 0 0 0 0.106498055000272 0 0 0 0 0 0.264776316008526 0.0187372994015749 0 0.139520252261709 0 0.00856778299823058 0 0 0 0 0 0 0 0.00710760444906239 0.155717074811627 0.0370218129182263 0.0158103981529476 0.0696136715596716 0 0 0 0.0212810240039384 0 0 0 0 0 0 0 0 0 0 0 0 0 0 0.0228628314692668 0 0 0 0 0 0 0.00270431410450365 0.0112600981273767 0 0 0 0 0 0.00732696049426981 0 0 0 0 0 0 0 0 0 0 0 0 0 0 0.00515853864063697 0 0.0119874643013556 0 0 0 0 0 0 0 0 0 0 0 0 0 0.0128009996945128 0 0 0 0 0 0 0.0408108931157845 0 0 0 0 0 0 0 0 0 0 0 0 0.00737362443634939 0 0 0 0 0 0 0 0 0 0 0 0 0 0 0 0 0 0 0 0 0 0 0 0 0 0 0.00878177040997452 0.00468203040815707 0 0 0 0.0195991832320268 0 0 0 0 0 0 0 0 0 0 0 0 0 0 0 0 0 0 0 0 0 0
0 0 0 0 0 0 0 0 0 0 0 0 0 0 0 0 0 0 0 0 0 0 0 0 0 0 0 0 0 0 0 0 0 0 0 0 0 0 0 0 0 0 0 0 0 0 0 0 0 0 0 0 0 0 0 0 0 0 0 0 0 0 0 0 0 0 0 0 0 0 0 0 0 0 0 0 0 0 0 0 0 0 0 0 0 0 0 0 0 0 0 0 0 0 0 0 0 0 0 0 0 0 0 0 0 0 0 0 0 0 0 0 0 0 0 0 0 0 0 0 0 0 0 0 0 0 0 0 0 0 0 0 0 0 0 0 0 0 0 0 0 0 0 0 0 0 0 0 0 0 0 0 0 0 0 0 0 0 0 0 0.298758717657507 0 0.101790409417001 0.522591238978161 0 0 0 0 0 0 0 0 0 0 0.0628286703659705 0 0 0.0140309635813599 0 0 0 0 0 0 0 0 0 0 0 0 0 0 0 0 0 0 0 0 0 0 0 0 0 0 0 0 0 0 0 0 0 0 0 0 0 0 0 0 0 0 0 0 0 0 0 0 0 0 0 0 0 0 0 0 0 0 0 0 0 0 0 0 0 0 0 0 0 0 0 0 0 0 0 0 0 0 0 0 0 0 0 0 0 0 0 0 0 0 0 0 0 0 0 0 0 0 0 0 0 0 0 0 0 0 0 0 0 0 0 0 0 0 0 0 0 0 0 0 0 0 0 0 0 0 0 0 0 0 0 0 0 0 0 0 0 0
0 0 0 0 0 0 0 0 0 0 0 0 0 0 0 0 0 0 0 0 0 0 0 0 0 0 0 0 0 0 0 0 0 0 0 0 0 0 0 0 0 0 0 0 0 0 0 0 0 0 0 0 0 0 0 0 0 0 0 0 0 0 0 0 0 0 0 0 0 0 0 0 0 0 0 0 0 0 0 0 0 0 0 0 0 0 0 0 0 0 0 0 0 0 0 0 0 0 0 0 0 0 0 0 0 0 0 0 0 0 0 0 0 0 0 0 0 0 0 0 0 0 0 0 0 0 0 0 0 0 0 0 0 0 0 0 0 0 0 0 0 0 0 0 0 0 0 0 0 0 0 0 0 0 0 0 0 0 0 0 0 0 0 0 0 0 0 0 0 0 0 0 0 0.107774509201241 0 0 0 0 0 0 0 0 0 0 0 0 0 0 0 0 0 0.070855387383607 0 0 0 0 0 0 0 0 0 0 0 0 0 0 0 0 0 0 0 0 0 0 0 0 0 0 0 0 0 0 0 0 0 0 0 0 0 0 0 0 0 0 0 0 0 0 0 0 0 0 0 0 0 0 0 0 0 0 0 0 0 0 0 0 0 0 0 0 0 0 0 0 0 0 0 0 0 0 0 0 0 0 0 0 0 0 0 0 0 0 0 0.231180164992064 0 0 0.362647496176216 0.0903499355379028 0.0496042314327421 0 0 0 0 0.0386404966025781 0.0489477786736499 0 0 0 0 0 0 0 0 0 0 0 0 0 0 0 0 0 0 0 0 0
0 0 0 0 0 0 0 0 0 0 0 0 0 0 0 0 0 0 0 0 0 0 0 0 0 0 0 0 0 0 0 0 0 0 0 0 0 0 0 0 0 0 0 0 0 0 0 0 0 0 0 0 0 0 0 0 0 0 0 0 0 0 0 0 0 0 0 0 0 0 0 0 0 0 0 0 0 0 0 0 0 0 0 0 0 0 0 0 0 0 0 0 0 0 0 0 0 0 0 0 0 0 0 0 0 0 0 0 0 0 0 0 0 0 0 0 0 0 0 0 0 0 0 0 0 0 0 0 0 0 0 0 0 0 0 0 0 0 0 0 0 0 0 0 0 0 0 0 0 0 0 0 0 0 0 0 0 0 0 0.046132292893162 0 0 0 0 0.0128652665546763 0 0 0 0 0 0 0 0 0 0 0 0 0 0 0 0 0 0 0 0 0 0 0 0 0 0 0 0.0432115007462161 0 0 0 0.0607178323484627 0 0 0 0 0 0 0 0.0180966641643334 0 0 0 0 0 0 0 0 0 0 0 0 0 0 0 0 0 0 0 0 0 0 0 0 0 0 0 0 0 0 0 0 0 0 0 0 0 0 0 0 0 0 0 0 0 0 0 0 0 0 0 0 0 0 0 0 0 0 0 0 0 0 0 0 0 0 0 0 0 0 0 0 0 0 0 0 0 0 0.0432122587837427 0.0331101929525211 0.274986391308617 0.0157050141150193 0.24377106520226 0.0767450321654779 0 0 0 0 0.0976942463541708 0.033752242411341 0 0 0 0 0 0 0 0 0 0 0 0 0 0 0 0 0 0 0 0 0
0 0 0 0 0 0 0 0 0 0 0 0 0 0 0 0 0 0 0 0 0 0 0 0 0 0 0 0 0 0 0 0 0 0 0 0 0 0 0 0 0 0 0 0 0 0 0 0 0 0 0 0 0 0 0 0 0 0 0 0 0 0 0 0 0 0 0 0 0 0 0 0 0 0 0 0 0 0 0 0 0 0 0 0 0 0 0 0 0 0 0 0 0 0 0 0 0 0 0 0 0 0 0 0 0 0 0 0 0 0 0 0 0 0 0 0 0 0 0 0 0 0 0 0 0 0 0 0 0 0 0 0 0 0 0 0 0 0 0 0 0 0 0 0 0 0 0 0 0 0 0 0 0 0 0 0 0 0 0.439060601229854 0 0 0 0 0 0 0 0 0 0 0 0 0 0 0 0 0 0 0 0 0 0 0 0 0 0 0 0 0 0 0 0 0 0 0 0 0 0 0 0 0 0 0 0 0 0 0 0 0 0 0 0 0 0 0 0 0 0 0 0 0 0 0 0 0 0 0 0 0 0 0 0 0 0 0 0 0 0 0 0 0 0 0 0 0 0 0 0 0 0 0 0 0 0 0 0 0 0 0 0 0 0 0 0 0 0 0 0 0 0 0 0 0 0 0 0 0 0 0 0 0 0 0 0 0 0 0 0 0.419015440407632 0.141923958362514 0 0 0 0 0 0 0 0 0 0 0 0 0 0 0 0 0 0 0 0 0 0 0 0 0 0 0
0 0 0 0 0 0 0 0 0 0 0 0 0 0 0 0 0 0 0 0 0 0 0 0 0 0 0 0 0 0 0 0 0 0 0 0 0 0 0 0 0 0 0 0 0 0 0 0 0 0 0 0 0 0 0 0 0 0 0 0 0 0 0 0 0 0 0 0 0 0 0 0 0 0 0 0 0 0 0 0 0 0 0 0 0 0 0 0 0 0 0 0 0 0 0 0 0 0 0 0 0 0 0 0 0 0 0 0 0 0 0 0 0 0 0 0 0 0 0 0 0 0 0 0 0 0 0 0 0 0 0 0 0 0 0 0 0 0 0 0 0 0 0 0 0 0 0 0 0 0 0 0 0 0 0 0.0931327145341921 0.0455032566156531 0 0 0 0 0.0327775788034671 0.0678354623953068 0.317159995550373 0.028637817627107 0.00977211422791281 0 0 0 0 0 0 0 0.00921209159829091 0.0560711847666982 0 0 0.0863208243862617 0 0 0 0.0124317589741882 0.174259117254738 0 0 0 0 0 0 0 0 0 0 0 0 0 0 0 0 0 0 0 0 0 0 0 0 0 0 0 0.00357291764439152 0 0 0 0 0 0 0.0140558306692787 0.00294735533880063 0 0 0 0 0 0 0.0057835758821684 0 0.00808880962769053 0 0 0 0 0 0 0 0 0 0 0 0 0 0.00352888105301275 0 0 0 0 0 0 0.0110538673117952 0 0 0 0 0 0 0 0 0 0 0 0 0.00595725551620656 0 0 0 0 0 0 0 0 0 0 0 0 0 0 0 0 0 0 0 0 0 0 0 0 0.00395711698056343 0.00262174730104916 0.00214493885856502 0.00317378708228944 0 0 0 0 0 0 0 0 0 0 0 0 0 0 0 0 0 0 0 0 0 0 0 0 0 0
0 0 0 0 0 0 0 0 0 0 0 0 0 0 0 0 0 0 0 0 0 0 0 0 0 0 0 0 0 0 0 0 0 0 0 0 0 0 0 0 0 0 0 0 0 0 0 0 0 0 0 0 0 0 0 0 0 0 0 0 0 0 0 0 0 0 0 0 0 0 0 0 0 0 0 0 0 0 0 0 0 0 0 0 0 0 0 0 0 0 0 0 0 0 0 0 0 0 0 0 0 0 0 0 0 0 0 0 0 0 0 0 0 0 0 0 0 0 0 0 0 0 0 0 0 0 0 0 0 0 0 0 0 0 0 0 0 0 0 0 0 0 0 0 0 0 0 0 0 0 0 0 0 0 0.121194118767916 0.0697450222236879 0 0 0 0 0.346864588258948 0 0 0 0.0622919703582946 0 0 0 0 0 0 0 0 0 0 0 0.0775380445249352 0 0 0 0 0 0.322366255866218 0 0 0 0 0 0 0 0 0 0 0 0 0 0 0 0 0 0 0 0 0 0 0 0 0 0 0 0 0 0 0 0 0 0 0 0 0 0 0 0 0 0 0 0 0 0 0 0 0 0 0 0 0 0 0 0 0 0 0 0 0 0 0 0 0 0 0 0 0 0 0 0 0 0 0 0 0 0 0 0 0 0 0 0 0 0 0 0 0 0 0 0 0 0 0 0 0 0 0 0 0 0 0 0 0 0 0 0 0 0 0 0 0 0 0 0 0 0 0 0 0 0 0 0 0 0 0 0 0 0 0 0 0
0 0 0 0 0 0 0 0 0 0 0 0 0 0 0 0 0 0 0 0 0 0 0 0 0 0 0 0 0 0 0 0 0 0 0 0 0 0 0 0 0 0 0 0 0 0 0 0 0 0 0 0 0 0 0 0 0 0 0 0 0 0 0 0 0 0 0 0 0 0 0 0 0 0 0 0 0 0 0 0 0 0 0 0 0 0 0 0 0 0 0 0 0 0 0 0 0 0 0 0 0 0 0 0 0 0 0 0 0 0 0 0 0 0 0 0 0 0 0 0 0 0 0 0 0 0 0 0 0 0 0 0 0 0 0 0 0 0 0 0 0 0 0 0 0 0 0 0 0 0 0 0 0 0 0 0 0.0421262284845037 0 0 0 0.184323460129889 0 0 0.502240009343098 0.0413100982106602 0 0 0 0 0 0 0 0 0 0.0915915211649139 0 0 0 0 0 0 0 0.0585133985157406 0 0 0 0 0 0 0 0 0 0 0 0 0 0 0 0 0 0 0 0 0 0 0 0 0.0131094829835125 0 0 0 0 0 0 0 0 0 0 0 0 0 0 0 0 0 0 0 0 0 0 0 0 0 0 0 0 0 0 0 0 0 0 0 0 0 0 0 0 0 0 0 0 0 0 0 0 0 0 0 0 0 0 0 0 0 0 0.0149176875329625 0 0 0 0 0 0 0 0 0 0 0.0206621528838416 0 0.0312059607508778 0 0 0 0 0 0 0 0 0 0 0 0 0 0 0 0 0 0 0 0 0 0 0 0 0 0 0 0 0 0 0 0 0 0 0 0
0 0 0 0 0 0 0 0 0 0 0 0 0 0 0 0 0 0 0 0 0 0 0 0 0 0 0 0 0 0 0 0 0 0 0 0 0 0 0 0 0 0 0 0 0 0 0 0 0 0 0 0 0 0 0 0 0 0 0 0 0 0 0 0 0 0 0 0 0 0 0 0 0 0 0 0 0 0 0 0 0 0 0 0 0 0 0 0 0 0 0 0 0 0 0 0 0 0 0 0 0 0 0 0 0 0 0 0 0 0 0 0 0 0 0 0 0 0 0 0 0 0 0 0 0 0 0 0 0 0 0 0 0 0 0 0 0 0 0 0 0 0 0 0 0 0 0 0 0 0 0 0 0 0 0 0.0463471724477744 0.07517040368092 0 0 0 0.299530649248212 0 0.174562256189131 0 0.0197596358750387 0 0 0 0 0 0 0 0 0 0.182428420780157 0 0.00453937224725917 0.0535714475138275 0 0 0 0 0.0850597925735111 0 0 0 0 0 0 0 0 0 0 0 0 0 0 0 0 0 0 0 0 0 0 0 0 0 0 0 0 0 0 0 0 0 0 0 0 0 0 0 0 0 0 0 0 0 0 0 0 0 0 0 0 0 0 0 0 0 0 0 0 0 0 0 0 0 0 0 0 0 0 0 0 0 0 0 0 0 0 0 0 0 0 0 0 0 0 0 0 0.0181298677016926 0 0.00579388074316098 0.00765469792565245 0.00686953679032828 0 0.00646822519547921 0 0.0141146410878554 0 0 0 0 0 0 0 0 0 0 0 0 0 0 0 0 0 0 0 0 0 0 0 0 0 0 0 0 0 0 0 0 0 0 0 0
0 0 0 0 0 0 0 0 0 0 0 0 0 0 0 0 0 0 0 0 0 0 0 0 0 0 0 0 0 0 0 0 0 0 0 0 0 0 0 0 0 0 0 0 0 0 0 0 0 0 0 0 0 0 0 0 0 0 0 0 0 0 0 0 0 0 0 0 0 0 0 0 0 0 0 0 0 0 0 0 0 0 0 0 0 0 0 0 0 0 0 0 0 0 0 0 0 0 0 0 0 0 0 0 0 0 0 0 0 0 0 0 0 0 0 0 0 0 0 0 0 0 0 0 0 0 0 0 0 0 0 0 0 0 0 0 0 0 0 0 0 0 0 0 0 0 0 0 0 0 0 0 0 0 0 0 0 0 0.0129599885141112 0 0.0890640699412405 0.0183067643808208 0.047281910957301 0.0650696829343549 0 0 0 0 0 0 0 0 0 0 0 0.13157096180982 0.0427808126745378 0.0301394653809107 0 0 0 0 0.0693429738872954 0 0 0 0 0 0 0 0 0 0 0 0 0 0.0446420644747972 0 0 0 0 0 0 0.0121729819123318 0.0856470388620086 0 0 0 0 0 0 0 0 0 0 0 0 0 0.00427907083716594 0 0 0 0 0 0 0 0 0 0 0 0 0 0 0 0 0 0 0 0 0 0 0 0 0.0557334932255422 0 0 0 0 0 0 0 0 0.00750881491279298 0 0 0 0 0 0 0 0 0 0 0 0 0 0 0 0 0 0 0 0 0 0 0 0 0 0 0 0 0 0 0 0 0.0212502590435762 0 0 0.0410233434536847 0 0 0 0 0.042896770532028 0.0989757576008395 0 0 0.0225796985765805 0 0 0 0 0 0 0 0.00838536553802332 0 0 0 0 0 0.00716856170600732 0 0.0412201488442295 0 0
0 0 0 0 0 0 0 0 0 0 0 0 0.0233661412141658 0 0 0 0 0 0 0 0 0 0 0 0 0 0 0 0 0 0.00740507130930478 0.0070045217154662 0 0 0 0 0 0 0 0 0 0 0 0 0 0 0 0 0 0 0 0 0 0 0 0 0 0 0 0 0 0 0 0 0 0 0 0 0 0 0 0 0 0 0 0 0 0 0 0 0 0 0 0 0 0 0 0 0 0 0 0 0 0 0 0 0 0 0 0 0 0 0 0 0 0 0 0 0 0 0 0 0.01340425144206 0 0.00263753540953736 0 0.0170665372748245 0.00651722796241258 0.0080975249203904 0 0 0 0 0 0 0 0 0 0 0 0 0 0 0 0 0 0 0 0 0 0 0 0 0 0 0 0 0 0 0 0 0 0 0 0 0.0041233816714849 0 0 0 0 0.0133705873776861 0 0 0 0 0 0 0.0767258688043844 0.142129231363775 0.0334016258159028 0 0 0 0 0 0 0.00286821792252788 0 0 0 0 0 0 0 0 0.0869222185603942 0.0552695428954293 0.0584561065143872 0 0 0 0 0 0 0 0 0 0 0 0 0 0 0 0 0 0.134094365294542 0 0 0 0 0 0 0 0.00661907203579708 0 0 0 0 0 0 0 0 0 0 0 0 0 0 0 0 0 0 0 0 0 0 0 0 0 0 0 0 0 0 0 0 0 0 0.0112967908251449 0 0 0 0.00278867605249766 0 0 0 0.00250020974344401 0 0 0 0.0244139717107191 0.0662095386235087 0.169720790029205 0 0 0 0 0 0 0 0 0 0 0 0 0 0 0 0 0 0 0 0 0 0 0 0 0 0 0 0 0 0 0 0 0 0 0 0 0 0 0 0 0 0 0 0.00656738524702669 0 0 0 0 0 0 0 0 0.0170236082639813
0 0 0 0 0 0 0 0 0 0 0 0 0 0 0 0 0 0 0 0 0 0 0.0219728271161224 0 0 0 0 0 0 0 0 0 0 0 0 0 0 0 0 0 0 0 0 0.0807735011631295 0 0 0 0 0 0 0 0 0 0 0 0 0 0 0 0 0 0 0 0 0 0 0 0 0 0 0 0 0 0 0 0 0 0 0 0 0 0 0 0 0 0 0 0 0 0 0 0 0 0 0 0 0 0 0 0 0 0 0 0 0 0 0 0 0 0 0 0 0 0 0 0 0 0 0 0 0 0 0 0 0 0 0.187939914824257 0 0 0 0 0 0 0 0 0 0 0 0 0 0 0 0 0 0 0 0 0 0 0 0 0 0 0 0 0 0 0 0 0 0 0 0 0 0 0 0 0.0237170593435692 0.0570549863811384 0 0.051077185840109 0.0472699945150833 0 0 0 0 0.0202100023830604 0.0595066960882628 0 0 0 0 0.0893779829575772 0 0 0 0.0371733492363608 0 0.0741692076464268 0 0 0 0 0 0 0 0 0.00977297972380851 0 0 0 0 0 0 0 0 0 0.0354774547581454 0 0 0 0 0 0 0 0 0 0 0 0 0 0 0 0 0 0 0 0 0 0 0 0 0 0.0111967501241977 0 0 0 0 0 0 0 0 0 0 0 0 0 0 0 0 0 0 0 0 0 0 0 0 0 0 0 0 0.143951624445173 0 0 0 0 0 0.0493584834535784 0 0 0 0 0 0 0 0 0 0 0 0 0 0 0 0 0 0 0 0 0 0 0 0 0 0 0 0 0 0 0 0 0 0 0 0 0 0 0 0 0 0 0 0 0 0 0
0 0 0 0 0 0 0 0 0 0 0 0 0 0 0 0 0 0 0 0 0 0 0.011067679872111 0 0 0 0 0 0 0 0 0 0 0 0 0 0 0 0 0 0 0 0 0.00707643267134195 0 0 0 0.00604529241707878 0 0 0 0 0 0 0 0 0 0 0 0 0 0 0 0 0 0 0 0 0 0 0 0 0 0 0 0 0 0 0 0 0 0 0 0 0 0 0 0 0 0 0 0 0 0 0 0 0 0 0 0 0 0 0 0 0 0 0 0 0 0 0 0 0 0 0 0 0 0 0.0106490379609058 0 0 0 0 0 0 0 0.00987511076089132 0 0 0 0 0 0 0 0 0 0 0 0 0 0 0 0 0 0 0 0 0 0 0 0 0 0 0 0 0 0 0 0 0 0 0 0 0 0 0.122729195007159 0.00917056107507776 0 0.166983252279889 0.152693030779958 0 0.0306521585415078 0 0 0 0 0 0 0 0 0 0 0 0 0 0.0796804631785035 0 0.0121434445338933 0 0.0519181948252327 0 0 0 0 0 0 0 0 0 0.00409207116656299 0 0 0 0 0 0 0 0 0 0 0 0 0 0 0 0 0 0 0 0 0 0 0 0 0 0 0 0 0 0 0 0 0 0 0 0.00587035419432652 0 0 0 0 0 0 0 0 0 0 0 0 0 0 0 0 0 0 0 0.0720388530065218 0 0 0 0 0 0 0.169427821548098 0 0 0 0 0 0 0 0 0 0 0 0 0 0 0 0 0 0 0.0708415804728348 0 0 0 0 0 0 0 0 0 0 0.00193011169825835 0 0 0 0 0 0.00511535400984778 0 0 0 0 0 0 0 0 0 0 0 0 0 0 0 0 0
0 0 0 0 0 0 0 0 0 0 0 0 0 0 0 0 0 0 0 0 0 0 0 0 0 0 0 0 0 0 0 0 0 0 0 0 0 0 0 0 0 0 0 0.0177186400023094 0 0 0 0 0 0 0 0 0 0 0 0 0 0 0 0 0 0 0 0 0 0 0 0 0 0 0 0 0 0.00470359654059237 0 0 0 0 0 0 0 0 0 0 0 0 0 0 0 0 0 0 0 0 0 0 0 0 0 0 0 0 0 0 0 0 0 0 0 0 0 0 0 0 0 0 0 0 0 0 0 0 0 0 0 0 0.0242154317748172 0 0 0 0 0 0 0 0 0 0 0 0 0 0 0 0 0 0 0 0 0 0 0 0 0 0 0 0 0 0 0 0 0 0 0 0 0 0 0.15256373927062 0.014804390078609 0.112055908699703 0 0.303973032687868 0 0 0 0 0 0 0.0232065397218365 0 0 0 0 0 0 0 0 0.004298687876131 0.00675298851638192 0 0.0154711062445717 0.00650971841474049 0 0 0 0 0.00262015261021318 0.00547810460126956 0 0 0 0.0127013495434114 0 0 0.0279092310357805 0 0 0 0 0 0 0 0 0 0 0.00313081186687575 0 0 0 0.0118904991764742 0 0 0 0.0578156248259659 0 0 0 0 0 0.0103019689310864 0 0 0 0 0 0 0 0 0 0 0 0 0 0 0 0 0 0 0 0 0 0 0 0 0 0 0 0.00404432764677413 0 0 0 0 0 0 0.134976456830262 0 0 0 0 0 0 0 0 0 0 0 0 0 0 0 0 0 0 0.0179359045866155 0 0 0 0 0 0 0 0.0176817790248338 0 0 0 0 0 0 0 0 0 0 0 0 0 0 0 0 0 0 0 0 0 0 0 0 0 0.00724000949225796
0 0 0 0 0 0 0 0 0 0 0 0 0 0 0 0 0 0 0 0 0 0 0 0 0 0 0 0 0 0 0 0 0 0 0 0 0 0 0 0 0 0 0 0.00820262367394508 0 0 0 0 0 0 0 0 0 0 0 0 0 0 0 0 0 0 0 0 0 0 0 0 0 0 0 0 0 0 0 0 0 0 0 0 0 0 0 0 0 0 0 0 0 0 0 0 0 0 0 0 0 0 0 0 0 0 0 0 0 0 0 0 0 0 0 0 0 0 0 0 0 0 0 0 0 0 0 0 0 0 0 0 0 0 0 0 0 0 0 0 0 0 0 0 0 0 0 0 0 0 0 0 0 0 0 0 0 0 0 0 0 0 0 0 0 0 0 0 0 0.0246438659189059 0 0.0704294627267393 0.208933639732513 0 0 0 0 0 0 0 0 0 0 0 0 0 0 0 0 0.0438012718935306 0.0022075432288479 0.00459158733491464 0.00315630056024988 0.0734556153088482 0 0 0 0 0 0.0140392313598205 0 0 0 0.0320749438201255 0.00995424140971955 0 0.0294065795501433 0 0 0 0 0 0 0 0 0 0 0 0 0 0 0.0140725744216546 0 0 0 0.0808116468001721 0 0 0 0 0.00598757268060421 0.0120303239296797 0 0 0 0 0 0 0 0.00867119196763177 0 0 0 0.00746533582348354 0 0 0 0 0 0 0 0 0 0 0.00155970928885696 0 0 0 0 0.0580748321514196 0 0.00205287360751867 0 0 0 0 0.0169417348014456 0 0 0 0 0 0 0 0 0 0 0 0 0 0 0 0 0 0 0.203412005714861 0 0 0 0 0 0 0 0.0420915924676921 0 0 0.0102789157611517 0 0 0 0.00413637772568607 0 0.00466851154735629 0 0 0 0 0 0 0 0 0 0 0 0 0 0 0 0 0.00284789479248339
0 0 0 0 0 0 0 0 0 0 0 0 0 0 0 0 0 0 0 0 0 0 0 0 0 0 0 0 0 0 0 0 0 0 0 0 0 0 0 0 0 0 0 0 0 0 0 0 0 0 0 0 0 0 0 0 0 0 0 0 0 0 0 0 0 0 0 0 0 0 0 0 0 0 0 0 0 0 0 0 0 0 0 0 0 0 0 0 0 0 0 0 0 0 0 0 0 0 0 0 0 0 0 0 0 0 0 0 0 0 0 0 0 0 0 0 0 0 0 0 0 0 0 0 0 0 0 0 0 0 0 0 0 0 0 0 0 0 0 0 0 0 0 0 0 0 0 0 0 0 0 0 0 0 0 0 0 0 0 0 0 0 0 0 0 0 0.149702672316859 0 0 0 0 0 0 0 0 0 0 0.112395346898958 0 0 0 0 0.152819990719896 0 0 0 0 0 0.126536677686302 0 0 0 0 0 0 0 0 0.0782036968473858 0 0 0 0 0 0.108278064367346 0 0 0 0.187070762445182 0.0849927887180718 0 0 0 0 0 0 0 0 0 0 0 0 0 0 0 0 0 0 0 0 0 0 0 0 0 0 0 0 0 0 0 0 0 0 0 0 0 0 0 0 0 0 0 0 0 0 0 0 0 0 0 0 0 0 0 0 0 0 0 0 0 0 0 0 0 0 0 0 0 0 0 0 0 0 0 0 0 0 0 0 0 0 0 0 0 0 0 0 0 0 0 0 0 0 0 0 0 0 0 0 0 0 0 0 0 0 0
0 0 0 0 0 0 0 0 0 0 0 0 0 0 0 0 0 0 0 0 0 0 0.0204773696271785 0 0 0.100345332031486 0 0 0 0 0 0 0 0 0 0 0 0 0 0 0 0 0 0 0 0 0 0 0 0 0 0 0 0 0 0 0 0 0 0 0 0 0 0 0 0 0 0 0 0 0 0 0 0 0 0 0 0 0 0 0 0 0 0 0 0 0 0 0 0 0 0 0 0 0 0 0 0 0 0 0 0 0 0 0 0 0 0 0 0 0 0 0 0 0 0 0 0 0.0324153190279901 0 0 0 0 0 0 0 0.0317873318601239 0 0 0 0 0 0 0 0 0 0 0 0 0 0 0 0 0 0 0 0 0 0 0 0 0 0 0 0 0 0 0 0 0 0 0 0 0 0 0 0.0582212572308059 0.097638707847333 0 0 0 0 0 0 0 0 0 0.0152012602089308 0 0 0 0 0.0352705977053139 0 0 0 0 0 0 0 0 0 0 0 0 0 0 0 0 0 0 0 0 0 0 0 0 0 0 0 0 0 0 0 0 0 0 0 0 0 0 0 0 0 0 0 0 0 0 0 0 0 0 0 0 0 0 0 0 0 0 0 0 0 0 0 0 0 0 0 0 0 0 0.0301630004254362 0 0 0 0 0 0 0.293811474098398 0 0.188368635086929 0 0 0 0 0 0.096299714850075 0 0 0 0 0 0 0 0 0 0 0 0 0 0 0 0 0 0 0 0 0 0 0 0 0 0 0 0 0 0 0 0 0 0 0 0 0 0 0 0 0 0 0 0 0 0 0
0 0 0 0 0 0 0 0 0 0 0 0 0 0 0 0 0 0 0 0 0 0 0 0 0 0 0 0 0 0 0 0 0 0 0 0 0 0 0 0 0 0 0 0 0 0 0 0 0 0 0 0 0 0 0 0 0 0 0 0 0 0 0 0 0 0 0 0 0 0 0 0 0 0 0 0 0 0 0 0 0 0 0 0 0 0 0 0 0 0 0 0 0 0 0 0 0 0 0 0 0 0 0 0 0 0 0 0 0 0 0 0 0 0 0 0 0 0 0 0 0 0 0 0 0 0 0 0 0 0 0 0 0 0 0 0 0 0 0 0 0 0 0 0 0 0 0 0 0 0 0 0 0 0 0 0 0 0 0 0 0 0 0 0 0 0 0 0 0 0 0 0 0 0 0 0 0 0 0 0 0 0 0 0 0 0 0 0 0 0 0 0 0 0 0 0 0 0 0 0 0 0 0 0 0 0 0.383520957396928 0.261232324537283 0 0 0 0 0 0 0 0 0 0 0 0 0 0 0 0 0 0 0 0 0 0 0 0 0 0 0 0 0 0 0 0 0 0 0 0 0 0 0 0 0 0 0 0 0 0 0 0 0 0 0 0 0 0 0 0 0 0 0.264649806543265 0 0 0 0 0 0 0 0 0 0 0 0.0438213322038293 0 0.0467755793186942 0 0 0 0 0 0 0 0 0 0 0 0 0 0 0 0 0 0 0 0 0 0 0 0 0 0 0 0 0 0 0 0 0 0 0
0 0 0 0 0 0 0 0 0 0 0 0 0 0 0 0 0 0 0 0 0 0 0 0 0 0 0 0 0 0 0 0 0 0 0 0 0 0 0 0 0 0 0 0 0 0 0 0 0 0 0 0 0 0 0 0 0 0 0 0 0 0 0 0 0 0 0 0 0 0 0 0 0 0 0 0 0 0 0 0 0 0 0 0 0 0 0 0 0 0 0 0 0 0 0 0 0 0 0 0 0 0 0 0 0 0 0 0 0 0 0 0 0 0 0 0 0 0 0 0 0 0 0 0 0 0 0 0 0 0 0 0 0 0 0 0 0 0 0 0 0 0 0 0 0 0 0 0 0 0 0 0 0 0 0 0.0162192822441198 0 0.135645400447086 0 0 0.0597645291386589 0 0 0 0 0 0 0 0 0 0 0 0 0 0.0474537769898068 0 0 0 0 0 0 0 0 0 0 0 0 0 0 0 0 0.424518552479878 0 0 0 0 0 0 0 0 0 0 0 0 0 0 0 0 0 0 0 0 0 0 0 0 0 0.0166382614149399 0.0455406520211417 0 0 0 0 0 0 0 0 0 0 0 0 0 0 0 0 0 0 0 0 0 0 0 0 0 0 0 0 0 0.016764817287117 0 0 0 0 0 0 0 0 0 0 0 0 0 0 0 0 0 0 0 0 0 0 0 0 0 0 0 0 0 0 0 0 0 0 0.132534646946679 0 0 0.0821105358395173 0 0.0228095451910554 0 0 0 0 0 0 0 0 0 0 0 0 0 0 0 0 0 0 0 0 0 0 0 0 0 0 0
0 0 0 0 0 0 0 0 0 0 0 0 0 0 0 0 0 0 0 0 0 0 0 0 0 0 0 0 0 0 0 0 0 0 0 0 0 0 0 0 0 0 0 0 0 0 0 0 0 0 0 0 0 0 0 0 0 0 0 0 0 0 0 0 0 0 0 0 0 0 0 0 0 0 0 0 0 0 0 0 0 0 0 0 0 0 0 0 0 0 0 0 0 0 0 0 0 0 0 0 0 0 0 0 0 0 0 0 0 0 0 0 0 0 0 0 0 0 0 0 0 0 0 0 0 0 0 0 0 0 0 0 0 0 0 0 0 0 0 0 0 0 0 0 0 0 0 0 0 0 0 0 0 0 0.0188119101677956 0.0999172970449828 0.0174566568906708 0 0 0 0.102287142599506 0 0.0614911706637788 0.352379753855056 0 0 0 0 0 0 0 0 0 0.0133434104201295 0 0 0.00493606972332829 0.0353366048976756 0 0 0 0 0.0201725453098037 0 0 0 0 0 0 0 0 0 0 0 0 0 0 0 0 0 0 0 0 0 0 0 0 0 0 0 0 0 0 0 0 0 0 0 0.0194520525094087 0 0 0 0 0 0 0 0 0 0 0 0 0 0 0 0 0 0 0 0 0 0 0 0 0 0 0 0 0 0.0117535982651155 0 0 0 0 0 0 0 0 0 0 0 0 0 0 0 0 0 0 0 0 0 0.0110253848274705 0.1154367214842 0 0.073586151315549 0.00916318347748964 0 0.0194682470827408 0 0 0.00873903805078982 0 0 0 0 0 0 0.00524306141450819 0 0 0 0 0 0 0 0 0 0 0 0 0 0 0 0 0 0 0 0 0 0 0 0 0 0 0 0 0
0 0 0 0 0 0 0 0 0 0 0 0 0 0 0 0 0 0 0 0 0 0 0 0 0 0 0 0 0 0 0 0 0 0 0 0 0 0 0 0 0 0 0 0 0 0 0 0 0 0 0 0 0 0 0 0 0 0 0 0 0 0 0 0 0 0 0 0 0 0 0 0 0 0 0 0 0 0 0 0 0 0 0 0 0 0 0 0 0 0 0 0 0 0 0 0 0 0 0 0 0 0 0 0 0 0 0 0 0 0 0 0 0 0 0 0 0 0 0 0 0 0 0 0 0 0 0 0 0 0 0 0 0 0 0 0 0 0 0 0 0 0 0 0 0 0 0 0 0 0 0 0 0 0 0.0921676746543318 0.0415693025176683 0 0 0 0 0 0 0 0 0.135048374429667 0 0 0 0 0 0 0 0 0 0 0 0.0966376777869107 0 0.0249593535722314 0 0 0 0 0 0 0 0 0 0 0 0 0 0 0 0 0 0.0773495323870323 0 0 0 0 0 0 0 0.129589630336094 0.00583076759088019 0 0 0 0 0 0 0 0 0 0 0 0 0 0 0 0 0 0 0 0 0 0 0 0 0 0 0 0 0 0 0 0 0 0 0 0 0 0.084542096683166 0 0 0 0 0 0 0 0 0.00733661285652495 0 0 0 0 0 0 0 0 0 0 0 0 0 0 0 0 0 0 0 0 0 0 0 0 0 0 0 0 0 0 0 0 0.0394812059310071 0 0 0.00610137871050643 0 0 0 0 0.108148071949247 0.0433875037430988 0 0 0.00928934032734923 0 0 0 0 0 0 0 0 0 0 0 0.0112393818351434 0 0.010354949557039 0 0.0769671451321021 0 0
0 0 0 0 0 0 0 0 0 0 0 0 0 0 0 0 0 0 0 0 0 0 0 0 0 0 0 0 0 0 0 0 0 0 0 0 0 0 0 0 0 0 0 0 0 0 0 0 0 0 0 0 0 0 0 0 0 0 0 0 0 0 0 0 0 0 0 0 0 0 0 0 0 0 0 0 0 0 0 0 0 0 0 0 0 0 0 0 0 0 0 0 0 0 0 0 0 0 0 0 0 0 0 0 0 0 0 0 0 0 0 0 0 0 0 0 0 0 0 0 0 0 0 0 0 0 0 0 0 0 0 0 0 0 0 0 0 0 0 0 0 0 0 0 0 0 0 0 0 0 0 0 0 0 0.016589419110534 0.0147570780344954 0 0 0 0 0 0.0194431304682084 0 0.0127546155920679 0.0365023523475556 0.00556268713395459 0.00947475198072636 0 0.041929044003537 0 0 0 0 0 0.00718016479875528 0.0803320770992475 0 0 0.00784174018220278 0 0 0 0 0 0 0 0 0 0.0785533026580376 0 0 0 0 0 0 0 0.0289842773765375 0 0 0 0 0 0 0 0.132905028024253 0 0 0 0 0 0 0 0 0 0 0 0 0 0 0 0 0.0715563970578959 0 0 0 0 0 0 0 0 0 0 0.0223190935166308 0 0 0 0 0 0 0 0 0 0.0100113679917604 0.0919477676816099 0 0 0.00811670803337553 0.0334083702653737 0 0 0.0505365543424417 0 0.0173754078307117 0 0 0 0 0 0.0108209480625616 0.017073937381323 0 0.00519587746812096 0 0.0123429174729559 0.0141070628798405 0.00573962663756186 0 0 0.00478649823154232 0.00421137952853681 0 0 0.011210208276488 0 0.017222590878184 0 0 0 0 0 0 0 0 0 0 0.0346339433826586 0 0 0 0 0 0 0 0.0385854225426677 0.0166964073031978 0 0 0 0 0 0 0 0 0 0 0 0 0 0 0 0 0 0 0.00929184442444807 0 0
0 0 0 0 0 0 0 0 0 0 0 0 0 0 0 0 0 0 0 0 0 0 0 0 0 0 0 0 0 0 0 0 0 0 0 0 0 0 0 0 0 0 0 0 0 0 0 0 0 0 0 0 0 0 0 0 0 0 0 0 0 0 0 0 0 0 0 0 0 0 0 0 0 0 0 0 0 0 0 0 0 0 0 0 0 0 0 0 0 0 0 0 0 0 0 0 0 0 0 0 0 0 0 0 0 0 0 0 0 0 0 0 0 0 0 0 0 0 0 0 0 0 0 0 0 0 0 0 0 0 0 0 0 0 0 0 0 0 0 0 0 0 0 0 0 0 0 0 0 0 0 0 0 0 0 0.0491675353180521 0.00429111509026833 0 0 0 0.173331043508802 0 0 0.113901983976322 0.0194595905807519 0 0.021110263555763 0 0 0 0.0136042172161313 0.00437835914707348 0 0 0.038895940658168 0 0 0 0 0.0259889270904095 0 0.0350309258726579 0.289452046580506 0 0 0 0 0 0.0662196444541902 0 0 0 0 0 0 0 0 0 0 0 0 0 0 0.0450804046822288 0 0 0 0 0 0 0.00265107076134211 0 0 0 0 0 0 0 0 0 0 0 0 0 0 0.00931196207480292 0 0.0137487555274878 0 0 0 0 0 0 0 0 0 0 0 0 0 0 0 0 0 0 0 0 0.00208173557799812 0 0 0 0 0 0 0 0 0 0 0 0 0 0 0 0 0 0 0 0 0 0 0 0 0 0 0 0 0 0 0 0 0 0 0 0 0 0 0 0 0.0722944783270451 0 0 0 0 0 0 0 0 0 0 0 0 0 0 0 0 0 0 0 0 0 0 0 0 0 0
0 0 0 0 0 0 0 0 0 0 0 0 0 0 0 0 0 0 0 0 0 0 0 0 0 0 0 0 0 0 0 0 0 0 0 0 0 0 0 0 0 0 0 0 0 0 0 0 0 0 0 0 0 0 0 0 0 0 0 0 0 0 0 0 0 0 0 0 0 0 0 0 0 0 0 0 0 0 0 0 0 0 0 0 0 0 0 0 0 0 0 0 0 0 0 0 0 0 0 0 0 0 0 0 0 0 0 0 0 0 0 0 0 0 0 0 0 0 0 0 0 0 0 0 0 0 0 0 0 0 0 0 0 0 0 0 0 0 0 0 0 0 0 0 0 0 0 0 0 0 0 0 0 0 0 0 0 0 0 0 0 0 0 0 0 0 0 0 0 0 0 0 0 0 0 0.563585235728066 0.213008145740062 0 0 0 0 0 0 0 0 0 0 0 0 0 0 0 0 0 0 0 0 0 0 0 0 0 0 0 0 0 0 0 0 0 0 0 0 0 0 0 0 0 0 0 0 0 0 0 0 0 0 0 0 0 0 0 0.223406618531872 0 0 0 0 0 0 0 0 0 0 0 0 0 0 0 0 0 0 0 0 0 0 0 0 0 0 0 0 0 0 0 0 0 0 0 0 0 0 0 0 0 0 0 0 0 0 0 0 0 0 0 0 0 0 0 0 0 0 0 0 0 0 0 0 0 0 0 0 0 0 0 0 0 0 0 0 0 0 0 0 0 0 0
0 0 0 0 0 0 0 0 0 0 0 0 0 0 0 0 0 0 0 0 0 0 0 0 0 0 0 0 0 0 0 0 0 0 0 0 0 0 0 0 0 0 0 0 0 0 0 0 0 0 0 0 0 0 0 0 0 0 0 0 0 0 0 0 0 0 0 0 0 0 0 0 0 0 0 0 0 0 0 0 0 0 0 0 0 0 0 0 0 0 0 0 0 0 0 0 0 0 0 0 0 0 0 0 0 0 0 0 0 0 0 0 0 0 0 0 0 0 0 0 0 0 0 0 0 0 0 0 0 0 0 0 0 0 0 0 0 0 0 0 0 0 0 0 0 0 0 0 0 0 0 0 0 0 0 0 0 0 0 0 0 0 0 0 0 0 0 0 0 0 0 0 0 0 0 0 0 0.785831049274222 0 0 0 0 0 0 0 0 0 0 0 0 0 0 0 0 0 0 0 0 0 0 0 0 0 0 0 0 0 0 0 0 0 0 0 0 0 0 0 0 0 0 0 0 0 0 0 0 0 0.214168950725778 0 0 0 0 0 0 0 0 0 0 0 0 0 0 0 0 0 0 0 0 0 0 0 0 0 0 0 0 0 0 0 0 0 0 0 0 0 0 0 0 0 0 0 0 0 0 0 0 0 0 0 0 0 0 0 0 0 0 0 0 0 0 0 0 0 0 0 0 0 0 0 0 0 0 0 0 0 0 0 0 0 0 0 0 0 0 0 0
0 0 0 0 0 0 0 0 0 0 0 0 0 0 0 0 0 0 0 0 0 0 0 0 0 0 0 0 0 0 0 0 0 0 0 0 0 0 0 0 0 0 0 0 0 0 0 0 0 0 0 0 0 0 0 0 0 0 0 0 0 0 0 0 0 0 0 0 0 0 0 0 0 0 0 0 0 0 0 0 0 0 0 0 0 0 0 0 0 0 0 0 0 0 0 0 0 0 0 0 0 0 0 0 0 0 0 0 0 0 0 0 0 0 0 0 0 0 0 0 0 0 0 0 0 0 0 0 0 0 0 0 0 0 0 0 0 0 0 0 0 0 0 0 0 0 0 0 0 0 0 0 0 0 0 0 0 0 0 0 0 0 0 0 0 0 0 0 0 0 0 0 0 0 0 0 0 0 0 0 0 0.630019524301856 0 0 0 0 0 0 0 0 0 0 0 0 0 0 0 0 0 0 0 0 0 0 0 0 0 0 0 0 0 0 0 0 0 0 0 0 0 0 0 0 0 0 0 0 0 0 0 0 0 0 0 0 0 0 0 0 0 0 0 0 0 0 0 0 0 0 0 0 0 0 0 0 0 0 0 0 0 0 0 0 0 0 0 0 0 0 0 0 0 0 0 0 0 0 0 0 0 0 0 0 0 0 0 0 0 0 0 0 0 0.369980475698144 0 0 0 0 0 0 0 0 0 0 0 0 0 0 0 0 0 0 0 0 0 0 0 0
0 0 0 0 0 0 0 0 0 0 0 0 0 0 0 0.00263619599841774 0 0 0 0 0 0 0 0 0 0 0 0 0 0 0 0 0 0 0 0 0 0 0.00892197036730431 0 0 0 0 0 0 0 0 0 0 0 0 0 0 0 0 0 0 0 0 0 0 0 0 0 0 0 0 0 0 0 0 0.0177323672180281 0 0 0 0 0 0 0 0 0 0 0 0 0 0 0 0 0 0 0 0 0 0 0 0 0 0 0 0 0 0 0 0 0 0 0 0 0 0 0 0 0 0 0 0 0 0 0 0 0 0 0 0 0 0 0 0 0 0 0 0 0 0 0 0 0 0 0 0 0 0 0 0 0 0 0 0 0 0 0 0 0 0 0 0.0160837052008949 0 0 0 0 0.0267117928415825 0 0 0 0 0 0 0 0 0 0 0 0 0 0 0 0 0.0374853266894138 0 0 0.02711189736613 0 0 0 0 0 0 0 0.00430062826614675 0 0 0 0 0 0 0.00780260293623934 0 0 0 0 0 0 0.03220610271566 0 0 0 0 0 0 0 0.00941707880511546 0.224414592665373 0 0 0 0 0 0 0 0.0145045424325415 0 0 0 0 0 0 0 0.00884890821997042 0 0 0 0 0 0 0 0 0.0379709221088333 0 0.0124566643873213 0 0 0 0 0 0 0 0 0 0 0 0 0 0 0 0 0 0 0 0 0 0 0 0 0 0 0 0 0 0 0 0 0 0 0 0 0 0 0 0 0 0 0 0.00994404933174838 0 0 0 0 0 0 0.220712123048758 0.0166375044392539 0.252034926253872 0 0 0 0 0 0 0 0 0 0 0 0 0 0 0 0 0 0.00676372520238119 0 0 0 0.00530237350501519 0 0
0 0 0 0 0 0 0 0 0 0 0 0 0 0 0 0 0 0 0 0 0 0 0 0 0 0 0 0 0 0 0 0 0 0 0 0 0 0 0 0 0 0 0 0 0 0 0 0 0 0 0 0 0 0 0 0 0 0 0 0 0 0 0 0 0 0 0 0 0 0 0 0 0 0 0 0 0 0 0 0 0 0 0 0 0 0 0 0 0 0 0 0 0 0 0 0 0 0 0 0 0 0 0 0 0 0 0 0 0 0 0 0 0 0 0 0 0 0 0 0 0 0 0 0 0 0 0 0 0 0 0 0 0 0 0 0 0 0 0 0 0 0 0 0 0 0 0 0 0 0 0 0 0 0 0 0 0 0 0 0 0.283915168151576 0.0496317474647454 0.0350852506885362 0.146742035887878 0.0363272841296912 0 0.0257270908412867 0 0 0 0.0150085144548036 0.0082428409972083 0 0 0.0180165848433381 0 0 0.234859935846945 0 0 0 0 0 0 0 0 0 0 0.0541645934362401 0 0 0 0 0 0 0 0 0 0 0 0 0 0 0.0672965480905943 0 0 0 0 0 0 0 0 0 0 0 0 0 0.0170739642080764 0 0 0 0 0 0 0 0 0 0 0 0 0.0079084409590812 0 0 0 0 0 0 0 0 0 0 0 0 0 0 0 0 0 0 0 0 0 0 0 0 0 0 0 0 0 0 0 0 0 0 0 0 0 0 0 0 0 0 0 0 0 0 0 0 0 0 0 0 0 0 0 0 0 0 0 0 0 0 0 0 0 0 0 0 0 0 0 0 0 0 0 0 0 0 0 0 0 0 0 0 0
0 0 0 0 0 0 0 0 0 0 0 0 0 0 0 0 0 0 0 0 0 0 0 0 0 0 0 0 0 0 0 0 0 0 0 0 0 0 0 0 0 0 0 0 0 0 0 0 0 0 0 0 0 0 0 0 0 0 0 0 0 0 0 0 0 0 0 0 0 0 0 0 0 0 0 0 0 0 0 0 0 0 0 0 0 0 0 0 0 0 0 0 0 0 0 0 0 0 0 0 0 0 0 0 0 0 0 0 0 0 0 0 0 0 0 0 0 0 0 0 0 0 0 0 0 0 0 0 0 0 0 0 0 0 0 0 0 0 0 0 0 0 0 0 0 0 0 0 0 0 0 0 0 0 0 0 0 0 0 0 0 0 0 0 0 0 0 0 0 0 0 0 0 0 0 0 0 0 0 0 0 0 0 0 0 0 0 0 0 0 0 0 0 0 0 0 0 0 0 0 0 1 0 0 0 0 0 0 0 0 0 0 0 0 0 0 0 0 0 0 0 0 0 0 0 0 0 0 0 0 0 0 0 0 0 0 0 0 0 0 0 0 0 0 0 0 0 0 0 0 0 0 0 0 0 0 0 0 0 0 0 0 0 0 0 0 0 0 0 0 0 0 0 0 0 0 0 0 0 0 0 0 0 0 0 0 0 0 0 0 0 0 0 0 0 0 0 0 0 0 0 0 0 0 0 0 0 0 0 0 0 0 0 0 0 0
0 0 0 0 0 0 0 0 0 0 0 0 0 0 0 0.0304598740559224 0 0 0 0 0 0 0 0 0 0 0 0 0 0 0 0 0 0 0 0 0 0.0400952232298803 0 0 0 0 0 0 0 0 0 0 0 0 0 0 0 0 0 0 0 0 0 0 0 0 0 0 0 0 0 0 0 0 0 0 0 0 0 0 0 0 0 0 0 0 0 0 0 0 0 0 0 0 0 0 0 0 0 0 0 0 0 0 0 0 0 0 0 0 0 0 0 0 0 0 0 0 0 0 0 0 0 0 0 0 0 0 0 0 0 0 0 0 0 0 0.112863769415089 0 0 0 0 0 0 0 0 0 0 0 0 0 0 0 0 0 0 0 0 0 0 0 0 0 0 0 0 0 0 0 0 0 0 0 0 0 0 0 0 0 0 0 0 0 0 0 0 0 0 0 0 0 0 0 0 0 0 0 0 0 0 0 0 0 0.398984213554721 0 0 0.0793560235950883 0.0614701274373768 0 0 0 0 0 0 0 0.109826521782738 0 0 0 0 0 0 0 0 0 0 0 0 0 0 0 0 0 0 0.0819766913393127 0 0 0 0 0 0 0 0 0 0 0 0 0 0 0 0 0 0 0 0 0 0 0 0 0 0 0 0 0 0 0 0 0 0 0 0 0 0 0 0 0 0 0 0 0 0 0 0 0 0 0 0.0849675555898721 0 0 0 0 0 0 0 0 0 0 0 0 0 0 0 0 0 0 0 0 0 0 0 0 0 0 0 0 0 0 0 0 0 0
0 0 0 0 0 0 0 0 0 0 0 0 0.00444172814758262 0 0 0 0 0 0 0 0 0 0 0 0 0 0 0 0 0 0.0192260870543617 0 0 0.0199441805140169 0 0 0 0 0 0 0 0 0 0 0 0 0 0.018944136705138 0 0 0 0 0 0 0 0 0 0 0 0 0 0 0 0 0 0 0 0 0 0 0 0 0 0 0 0 0 0 0 0 0 0 0.0039788233890943 0 0 0 0 0 0 0 0 0 0 0 0 0 0 0 0.00378128690721035 0 0 0 0 0 0 0 0 0 0 0 0 0 0 0 0 0 0.00355202563221338 0 0 0 0 0 0 0 0 0 0 0 0 0 0 0 0 0 0 0 0 0 0 0 0 0 0 0 0 0 0 0 0 0 0 0 0 0 0 0 0 0 0 0 0 0 0 0 0 0.153058046719981 0 0.0877144497591632 0.00705169239602739 0.104537197987703 0 0 0 0 0 0 0 0 0 0 0 0 0 0 0 0 0 0.0755949109512007 0 0.0441142038133121 0 0 0 0 0 0.0031414946949468 0 0 0 0.0162445146255418 0 0 0.00314816930057863 0 0 0.00575205382053792 0 0 0 0 0 0 0 0 0 0 0 0 0 0 0 0 0 0 0 0 0 0 0 0 0 0 0 0 0.00105746455306412 0.0136331690738109 0 0 0 0.00580443245847663 0 0 0 0 0 0 0 0 0 0 0 0 0 0 0 0.208079185679018 0.0014232256725851 0.00473923468622365 0 0 0.0116980167055146 0 0.0334424132636152 0 0 0 0 0 0 0 0 0 0 0 0 0 0 0 0 0 0 0.10982584433937 0 0 0 0 0 0 0 0 0 0 0 0 0 0 0.0129171564303739 0 0.0231548547193376 0 0 0 0 0 0 0 0 0 0 0 0 0 0 0 0 0
0 0 0 0 0 0 0 0 0 0 0 0 0 0 0 0 0 0 0 0 0 0 0 0 0 0 0 0 0 0 0 0 0 0 0 0 0 0 0 0 0 0 0 0 0 0 0 0 0 0 0 0 0 0 0 0 0 0 0 0 0 0 0 0 0 0 0 0 0 0 0 0 0 0 0 0 0 0 0 0 0 0 0 0 0 0 0 0 0 0 0 0 0 0 0 0 0 0 0 0 0 0 0 0 0 0 0 0 0 0 0 0 0 0 0 0 0 0 0 0 0 0 0 0 0 0 0 0 0 0 0 0 0 0 0 0 0 0 0 0 0 0 0 0 0 0 0 0 0 0 0 0 0 0 0 0 0 0 0 0 0 0 0 0 0 0.0860982162812416 0.0139980960684165 0 0.00980023241924066 0.00466096956893055 0 0 0 0 0 0 0 0 0 0 0 0 0 0 0 0 0 0.121116023088924 0 0 0 0 0 0.0712100033208349 0 0 0 0 0 0 0 0 0 0 0 0.0193646477708507 0 0 0 0 0 0 0.0727804727449191 0.0654678645351974 0 0 0 0 0 0 0 0 0 0 0 0 0 0 0 0 0 0 0 0 0 0 0 0 0 0 0 0 0 0 0 0 0 0 0 0 0.00309278015827897 0 0.00142201826109283 0 0 0.0601328032862625 0 0 0 0 0 0 0.0462702409475544 0 0 0 0 0 0 0 0 0 0 0 0 0 0 0 0 0 0 0 0 0 0 0 0 0 0 0 0 0 0 0 0 0.0102014884917777 0 0 0 0 0.0193800519285918 0.0580494876671469 0 0.0652987634206821 0.00976044599411001 0 0.0285571187295636 0 0 0 0.00676022817266313 0 0 0 0.0296493261116423 0.196928721032078
0 0 0 0 0 0 0 0 0 0 0 0 0 0 0 0 0 0 0 0 0 0 0 0 0 0 0 0 0 0 0 0.0362475417401032 0.0832061575046541 0.0684169021623195 0 0 0 0 0 0 0 0 0 0 0 0 0 0.0102224860346348 0 0 0 0 0 0 0 0.0103271023432635 0 0 0 0 0 0 0 0 0 0 0 0.00706861419050193 0 0 0 0 0 0 0 0 0 0 0 0 0 0 0 0 0 0 0 0 0 0 0 0 0 0 0 0 0 0 0.0126343972541852 0.00510330555757285 0 0 0 0 0 0 0 0 0 0 0 0 0 0 0 0 0 0 0 0 0 0 0 0 0 0 0 0 0 0 0 0 0 0 0 0 0 0 0 0 0 0 0 0 0 0 0 0 0 0 0 0 0 0 0 0 0 0 0 0 0 0 0 0 0 0.128002880261612 0 0.0166236229205167 0 0.0136273520269957 0 0 0 0 0 0 0 0 0 0 0 0 0 0 0 0.0940063199961564 0.17024845409785 0 0 0 0 0 0 0.0680443791314955 0 0 0 0 0 0 0 0 0 0 0 0.0710818053812667 0 0 0 0 0 0 0 0 0 0 0 0 0 0 0 0 0 0 0 0 0 0 0 0 0 0 0 0 0 0 0 0 0 0 0 0 0 0 0 0 0 0 0.0143581297146791 0 0 0 0.0037026261383535 0 0 0.119722512382715 0.00240180487881063 0 0 0 0 0 0.00410631615092834 0 0 0 0 0 0 0 0 0 0 0 0 0 0 0 0 0 0 0.00718058109441387 0 0 0 0 0 0 0 0 0 0 0 0 0 0 0 0.00415723004390481 0.00721365253426318 0 0 0 0 0 0 0 0.011470418867123 0 0 0 0 0 0 0 0 0.0308254075916803
0 0 0 0 0 0 0 0 0 0 0 0 0 0 0 0 0 0 0 0 0 0 0 0 0 0 0 0 0 0 0 0 0 0 0 0 0 0 0 0 0 0 0 0.00791619471569405 0 0 0 0 0 0 0 0 0 0 0 0 0 0 0 0 0 0 0 0 0 0 0 0 0 0 0 0 0 0 0 0 0 0 0 0 0 0 0 0 0 0 0 0 0 0 0 0 0 0 0 0 0 0 0 0 0 0 0 0 0 0 0 0 0 0 0 0 0 0 0 0 0 0 0 0 0 0 0 0 0 0 0.00750073799272122 0 0 0 0 0 0 0 0 0 0 0 0 0 0 0 0 0 0 0 0 0 0 0 0 0 0 0 0 0 0 0 0 0 0 0 0 0 0 0 0.0606597930547734 0 0.04876427140953 0.0144738947436387 0.0353094636584437 0 0 0 0 0 0.137037759129503 0.152663885761564 0 0 0 0.00926556033713422 0.153897881673871 0 0 0 0 0 0 0 0.0156861041588437 0 0 0 0 0 0 0.0103879287454248 0 0 0 0 0 0 0 0 0 0 0.0290334771176996 0 0 0 0 0 0 0 0 0.0197731874126711 0 0 0 0.208206486247815 0 0 0 0.0141975474339539 0 0.024450768284383 0 0 0 0 0 0.00809153249060865 0 0 0 0 0 0 0 0 0 0 0 0 0 0 0 0 0 0 0 0 0 0 0 0 0 0 0 0 0 0 0 0 0 0 0 0 0 0 0 0 0 0 0 0 0 0 0 0 0 0 0 0 0 0 0 0.0426835256317271 0 0 0 0 0 0 0 0 0 0 0 0 0 0 0 0 0 0 0 0 0 0 0 0 0 0
0 0 0 0 0 0 0 0 0 0 0 0 0 0 0 0 0 0 0 0 0 0 0 0 0 0 0 0 0 0 0 0 0 0 0.00493982184929788 0 0 0 0 0.00265361101449787 0 0 0 0 0 0 0 0 0 0 0.020206945284076 0.00706540827417025 0 0 0 0 0 0 0 0 0 0 0 0 0 0 0 0 0 0 0 0 0 0 0 0 0 0 0 0 0.00752227924687821 0 0.0143819760542149 0 0 0 0 0 0 0 0 0 0 0 0 0 0.003934578959124 0 0 0 0 0 0 0 0 0 0 0 0 0 0 0 0 0 0 0 0 0 0 0 0 0 0 0 0 0 0 0 0 0 0 0 0 0 0.0040966616638093 0 0 0 0 0 0 0 0 0 0 0 0 0 0 0 0 0 0 0 0 0 0 0 0 0 0 0 0 0 0 0 0 0.0340922318398174 0.00636995267849424 0.104574474383001 0 0 0 0 0 0 0 0 0 0 0 0 0 0 0 0.0263144926598537 0 0 0 0 0 0 0 0 0 0.118828560396334 0 0 0 0.13639317360619 0.0756827589752734 0 0 0 0 0 0 0 0 0 0 0 0 0 0 0 0 0 0 0 0 0 0 0 0 0 0 0 0 0 0 0 0 0 0 0.0487083121410411 0 0.025153153187112 0 0.0993896023123402 0.0244702050686033 0 0 0 0 0 0.0022998206540405 0 0 0.00163585995075991 0.00485390960373857 0 0 0 0.00200073340071456 0.0340300578871187 0 0 0 0 0 0 0 0 0 0 0 0 0 0 0 0 0 0 0 0 0 0 0 0 0 0.157916969571891 0 0 0 0 0 0 0 0 0 0 0.0216753445122653 0 0 0 0.00333377516625897 0 0.00600236928931941 0 0 0 0 0 0 0 0 0 0 0.0014729603697638 0 0 0 0 0 0
0 0 0 0 0 0 0 0 0 0 0 0 0 0 0 0 0 0 0 0 0 0 0 0 0 0 0 0 0 0 0 0 0 0 0 0 0 0 0 0 0 0 0 0 0 0 0 0 0 0 0 0 0 0 0 0 0 0 0 0 0 0 0 0 0 0 0 0 0 0 0 0 0 0 0 0 0 0 0 0 0 0 0 0 0 0 0 0 0 0 0 0 0 0 0 0 0 0 0 0 0 0 0 0 0 0 0 0 0 0 0 0 0 0 0 0 0 0 0 0 0 0 0 0 0 0 0 0 0 0 0 0 0 0 0 0 0 0 0 0 0 0 0 0 0 0 0 0 0 0 0 0 0 0 0 0 0 0 0 0 0 0 0 0 0 0 0 0 0 0 0 0 0 0 0 0 0 0 0 0 0 0 0 0 0 0 0 0 0.203974206815099 0 0 0 0 0 0 0 0 0.193972689510561 0 0 0 0 0.60205310367434 0 0 0 0 0 0 0 0 0 0 0 0 0 0 0 0 0 0 0 0 0 0 0 0 0 0 0 0 0 0 0 0 0 0 0 0 0 0 0 0 0 0 0 0 0 0 0 0 0 0 0 0 0 0 0 0 0 0 0 0 0 0 0 0 0 0 0 0 0 0 0 0 0 0 0 0 0 0 0 0 0 0 0 0 0 0 0 0 0 0 0 0 0 0 0 0 0 0 0 0 0 0 0 0 0 0 0 0 0 0 0 0 0
0 0 0 0 0 0 0 0 0 0 0 0 0 0 0 0 0 0 0 0 0 0 0 0 0 0 0 0 0 0 0 0 0 0 0 0 0 0 0 0 0 0 0 0 0 0 0 0 0 0 0 0 0 0 0 0 0 0 0 0 0 0 0 0 0 0 0 0 0 0 0 0 0 0 0 0 0 0 0 0 0 0 0 0 0 0 0 0 0 0 0 0 0 0 0 0 0 0 0 0 0 0 0 0 0 0 0 0 0 0 0 0 0 0 0 0 0 0 0 0 0 0 0 0 0 0 0 0 0 0 0 0 0 0 0 0 0 0 0 0 0 0 0 0 0 0 0 0 0 0 0 0 0 0 0 0 0 0.0596831726304193 0 0 0 0 0 0 0 0 0 0 0 0 0 0 0 0.284110105210075 0 0 0 0 0 0 0 0 0 0 0 0 0 0 0 0 0 0 0 0 0.159625246897504 0 0 0 0 0 0 0 0 0 0 0 0 0 0 0 0 0 0 0 0 0 0 0 0 0 0 0 0 0 0 0 0 0 0 0 0 0 0 0 0 0 0 0 0 0 0 0 0 0 0 0 0 0 0.0165984748520433 0 0 0 0 0 0 0 0 0 0 0 0 0 0 0 0 0 0 0 0 0 0 0 0 0 0 0 0 0 0 0 0 0 0 0.106897388730261 0.0351630058542566 0 0.175467417707555 0 0.0114732740189151 0 0 0 0 0 0 0 0 0 0 0 0.0171615706346084 0 0 0 0 0 0.0319740058067328 0.101846337657629 0 0 0 0 0 0 0 0
0 0 0 0 0 0 0 0 0 0 0 0 0 0 0 0 0 0 0 0 0 0 0 0 0 0 0 0 0 0 0 0 0 0 0 0 0 0 0 0 0 0 0 0 0 0 0 0 0 0 0 0 0 0 0 0 0 0 0 0 0 0 0 0 0 0 0 0 0 0 0 0 0 0 0 0 0 0 0 0 0 0 0 0 0 0 0 0 0 0 0 0 0 0 0 0 0 0 0 0 0 0 0 0 0 0 0 0 0 0 0 0 0 0 0 0 0 0 0 0 0 0 0 0 0 0 0 0 0 0 0 0 0 0 0 0 0 0 0 0 0 0 0 0 0 0 0 0 0 0 0 0 0 0 0 0 0 0 0.232700343272562 0 0 0 0 0 0 0 0 0 0 0 0 0 0 0 0 0 0 0 0 0 0 0 0 0 0 0 0 0 0 0 0 0 0 0 0 0 0 0 0 0 0 0 0 0 0.0471203229291891 0 0 0 0 0 0 0 0 0 0 0 0 0 0 0 0 0 0 0 0 0 0 0 0 0 0 0 0 0 0 0 0 0 0 0 0 0.118592916364517 0 0.0368835551548328 0 0 0 0 0.10609783257365 0 0 0 0.0327210942378704 0 0 0 0 0 0 0 0 0 0 0 0 0 0 0 0 0 0 0 0 0 0 0 0 0 0 0 0 0 0 0 0 0.106521434989361 0 0.0267344054671547 0.150964024764019 0 0 0 0 0.0746126228803265 0.0670514473665167 0 0 0 0 0 0 0 0 0 0 0 0 0 0 0 0 0 0 0 0 0
0 0 0 0 0 0 0 0 0 0 0 0 0 0 0 0 0 0 0 0 0 0 0 0 0 0 0 0 0 0 0 0 0 0.0138391922810318 0 0 0 0 0 0 0 0 0 0 0 0 0 0 0 0 0 0 0 0 0 0 0 0 0 0 0 0 0 0 0 0 0 0 0 0 0 0 0 0 0 0 0 0 0 0 0 0 0 0 0 0 0 0 0 0 0 0 0 0 0 0 0 0 0 0 0 0 0 0 0 0 0 0 0 0 0 0 0 0 0 0 0 0 0 0 0 0 0 0 0 0 0 0 0 0 0 0 0 0 0 0 0 0 0 0 0 0 0 0 0 0 0 0 0 0 0 0 0 0 0 0 0 0 0 0 0 0 0 0 0 0 0 0 0 0 0 0 0 0 0 0 0 0 0 0 0 0 0 0 0 0 0.204781257061311 0.139206616982336 0 0 0 0 0 0 0 0 0 0 0 0 0 0 0 0 0 0.49671572288765 0 0 0 0 0 0 0.042452694679107 0.0255186969467784 0 0 0 0 0 0 0 0 0 0 0 0 0 0 0 0 0 0 0 0 0 0 0 0 0 0 0 0 0 0 0 0 0 0 0 0 0 0 0 0 0 0.0217459618311456 0 0 0 0 0 0 0 0 0 0 0 0 0 0 0 0 0 0 0 0 0 0 0 0 0 0 0 0 0 0 0 0 0 0 0 0 0 0 0 0 0 0 0 0 0 0 0 0 0 0 0.00994398156757382 0 0 0 0 0 0 0 0 0.0457958757630662
0 0 0 0 0 0 0 0 0 0 0 0 0 0 0 0 0 0 0 0 0 0 0 0 0 0 0 0 0 0 0 0 0 0 0 0 0 0 0 0 0 0 0 0 0 0 0 0 0 0 0 0 0 0 0 0 0 0 0 0 0 0 0 0 0 0 0 0 0 0 0 0 0 0 0 0 0 0 0 0 0 0 0 0 0 0 0 0 0 0 0 0 0 0 0 0 0 0 0 0 0 0 0 0 0 0 0 0 0 0 0 0 0 0 0 0 0 0 0 0 0 0 0 0 0 0 0 0 0 0 0 0 0 0 0 0 0 0 0 0 0 0 0 0 0 0 0 0 0 0 0 0 0 0 0 0 0 0 0 0 0 0 0 0 0 0 0 0 0.00343713672615004 0 0 0 0 0 0 0 0 0 0 0 0 0 0 0 0 0 0 0 0 0 0 0.0708314954099783 0 0 0 0 0 0 0 0 0 0 0 0 0 0 0 0 0 0 0 0 0.00876450965956055 0.0390772928595538 0 0.0589083635967809 0 0 0 0 0.0204200496127275 0 0 0 0 0 0 0 0 0 0 0 0.00149985013297853 0 0 0 0 0 0 0 0 0 0 0 0 0.0054415537024031 0.00248912302440301 0 0.00843020399306077 0 0.022650880667886 0.0120215777185213 0.00887397141674303 0 0 0 0 0.00706049515746143 0 0 0 0 0 0 0 0 0 0 0 0 0 0 0 0 0 0 0 0 0 0 0 0 0 0.0493266259940086 0 0 0.0265198731637842 0 0 0 0 0 0 0 0 0 0 0 0 0 0.0360593885876509 0 0 0.126786383087969 0.0271806675301717 0.0534397757815206 0.164527472256172 0.234448711184155 0 0 0.011804598736361 0 0 0 0 0
0 0 0 0 0 0 0 0 0 0 0 0 0 0 0 0 0 0 0 0 0 0 0 0 0 0 0 0 0 0 0 0 0 0 0.00575158188627174 0 0 0 0 0 0 0 0 0 0 0 0 0 0 0 0 0.00405536973754362 0 0 0 0 0 0 0 0 0 0 0 0 0 0 0 0 0 0 0 0 0 0 0 0 0 0 0 0.00816781881763254 0.0112897764417594 0.0225419932588887 0.0523685030155053 0 0 0 0 0 0 0 0 0 0 0 0 0 0.00331438045855612 0.00386194304959841 0 0 0 0 0 0 0 0 0 0 0 0 0 0 0 0 0 0 0 0 0 0 0 0 0 0 0 0 0 0 0 0 0 0 0 0 0 0 0 0 0 0 0 0 0 0 0 0 0 0 0 0 0 0 0 0 0 0 0 0 0 0 0 0 0 0 0 0 0 0 0.00439302700744715 0.0163796104961969 0 0 0 0 0 0 0 0 0 0 0 0.00427693324464764 0 0 0 0.00153572140047948 0 0 0 0.0973823802193542 0 0 0 0 0 0 0 0 0 0.0673753656201373 0.0288279739888423 0 0.00878801613099053 0 0 0 0 0 0 0 0 0 0 0 0 0 0 0 0 0 0 0.00622065207416004 0 0 0 0 0 0 0 0 0 0 0 0 0 0.219727286949146 0.00939254787014532 0.0234020125808427 0.0043323134406709 0.152297192108272 0.191344908585414 0 0 0 0 0 0.00240010506989275 0 0 0.0024081579099931 0.00372553414085396 0 0 0 0 0 0 0 0 0 0 0 0 0 0 0 0 0 0 0 0 0 0 0 0 0 0 0 0 0 0 0.0122215141585963 0.00465696854817679 0 0 0 0 0 0 0.0033963020416081 0 0 0.0241641097483765 0 0 0 0 0 0 0 0 0 0 0 0 0 0 0 0 0 0 0 0 0 0 0
0 0 0 0 0 0 0 0 0 0 0 0 0 0 0 0 0 0 0 0 0 0 0 0 0 0 0 0 0 0 0 0 0 0 0 0 0 0 0 0 0 0 0 0 0 0 0 0 0 0 0 0 0 0 0 0 0 0 0 0 0 0 0 0 0 0 0 0 0 0 0 0 0 0 0 0 0 0 0 0 0 0 0 0 0 0 0 0 0 0 0 0 0 0 0 0 0 0 0 0 0 0 0 0 0 0 0 0 0 0 0 0 0 0 0 0 0 0 0 0 0 0 0 0 0 0 0 0 0 0 0 0 0 0 0 0 0 0 0 0 0 0 0 0 0 0 0 0 0 0 0 0 0 0 0 0.00881810333365364 0 0 0.0215655982809347 0 0 0 0 0 0.0157399625542199 0 0 0 0 0 0 0 0 0 0 0.026569770643965 0.0119770559688974 0 0 0 0 0 0 0 0 0 0 0 0 0 0 0 0 0 0 0 0 0 0 0 0 0 0 0 0.0997741474048929 0 0 0 0 0 0 0 0 0 0 0 0.00258589023834412 0 0 0 0 0 0 0 0 0 0 0 0 0 0 0 0.0130483597514707 0 0 0 0 0 0 0 0 0.0240962435124694 0.0766923976842558 0.0349031549785326 0 0 0.00812861278983885 0.0472154383375358 0.0786696264143092 0 0.0147144954951558 0 0.0200196368426407 0 0 0 0 0.0114280051785126 0 0 0 0 0 0 0 0 0 0 0 0 0 0 0 0 0 0 0 0 0 0 0 0 0 0.00824048364242846 0 0.0316748497879722 0.00423704892275935 0.0106634838051458 0.0581421002256997 0 0 0 0 0.127850905539653 0.107844558621202 0 0 0.0118503277296685 0 0 0 0 0 0 0 0.00505696947263253 0.0602588219698097 0 0 0.00319091317445097 0.0249948948779286 0.00595238419070407 0 0.0240957586303159 0 0
0 0 0 0 0 0 0 0 0 0 0 0 0 0 0 0 0 0 0 0 0 0 0 0 0 0 0 0 0 0 0 0 0 0 0 0 0 0 0 0 0 0 0 0 0 0 0 0 0 0 0 0 0 0 0 0 0 0 0 0 0 0 0 0 0 0 0 0 0 0 0 0 0 0 0 0 0 0 0 0 0 0 0 0 0 0 0 0 0 0 0 0 0 0 0 0 0 0 0 0 0 0 0 0 0 0 0 0 0 0 0 0 0 0 0 0 0 0 0 0 0 0 0 0 0 0 0 0 0 0 0 0 0 0 0 0 0 0 0 0 0 0 0 0 0 0 0 0 0 0 0 0 0 0 0 0 0 0 0 0 0 0 0 0 0 0 0.0707474883326284 0 0 0 0.193156230016028 0 0 0 0 0 0 0 0 0 0 0 0 0 0 0 0 0 0.0919466065672682 0 0.132034423210845 0 0 0 0 0 0 0 0 0 0 0.146934283043772 0 0.106491638197019 0 0 0 0 0 0 0 0 0 0 0 0 0 0 0 0 0 0 0 0 0 0.11764212288068 0 0.141047207751759 0 0 0 0 0 0 0 0 0 0 0 0 0 0 0 0 0 0 0 0 0 0 0 0 0 0 0 0 0 0 0 0 0 0 0 0 0 0 0 0 0 0 0 0 0 0 0 0 0 0 0 0 0 0 0 0 0 0 0 0 0 0 0 0 0 0 0 0 0 0 0 0 0 0 0 0 0 0 0 0 0 0 0 0 0 0 0 0
0 0 0 0 0 0 0 0 0 0 0 0 0 0 0 0 0 0 0 0 0 0 0 0 0 0 0 0 0 0 0 0 0 0 0 0 0 0 0 0 0 0 0 0 0 0 0 0 0 0 0 0 0 0 0 0 0 0 0 0 0 0 0 0 0 0 0 0 0 0 0 0 0 0 0 0 0 0 0 0 0 0 0 0 0 0 0 0 0 0 0 0 0 0 0 0 0 0 0 0 0 0 0 0 0 0 0 0 0 0 0 0 0 0 0 0 0 0 0 0 0 0 0 0 0 0 0 0 0 0 0 0 0 0 0 0 0 0 0 0 0 0 0 0 0 0 0 0 0 0 0 0 0 0 0 0 0 0 0 0 0 0 0 0 0 0 0 0 0 0 0 0 0 0 0 0 0 0 0 0 0 0 0 0 0.641877080285268 0 0 0 0 0 0 0 0 0 0 0 0 0 0 0 0 0.358122919714732 0 0 0 0 0 0 0 0 0 0 0 0 0 0 0 0 0 0 0 0 0 0 0 0 0 0 0 0 0 0 0 0 0 0 0 0 0 0 0 0 0 0 0 0 0 0 0 0 0 0 0 0 0 0 0 0 0 0 0 0 0 0 0 0 0 0 0 0 0 0 0 0 0 0 0 0 0 0 0 0 0 0 0 0 0 0 0 0 0 0 0 0 0 0 0 0 0 0 0 0 0 0 0 0 0 0 0 0 0 0 0 0 0 0
0 0 0 0 0 0 0 0 0 0 0 0 0 0 0 0 0 0 0 0 0 0 0 0 0 0 0 0 0 0 0 0 0 0 0 0 0 0 0 0 0 0 0 0 0 0 0 0 0 0 0.0166679624098249 0 0 0 0 0 0 0 0 0 0 0 0 0 0 0 0 0 0 0 0 0 0 0 0 0 0 0 0 0 0 0 0 0 0 0 0 0 0 0 0 0 0 0 0 0 0 0 0 0 0 0 0 0 0 0 0 0 0 0 0 0 0 0 0 0 0 0 0 0 0 0 0 0 0 0 0 0 0 0 0 0 0 0 0 0 0 0 0 0 0 0 0 0 0 0 0 0 0 0 0 0 0 0 0 0 0 0 0 0 0 0 0 0 0 0 0 0.00512158455661222 0.0236891343429034 0.0870345951725536 0 0 0 0 0 0 0 0 0 0 0 0 0 0 0 0.0184692225830336 0 0 0 0.259966839615953 0 0 0 0 0 0.156699245416809 0 0 0 0 0.149392112892132 0 0.0298142612712039 0 0 0 0 0 0 0 0 0 0 0 0 0 0 0 0 0 0 0.00945355622594333 0 0 0 0 0 0 0 0 0 0 0 0 0 0.01778719244067 0 0 0 0 0.00627723315591603 0 0 0 0 0 0 0 0 0 0 0 0 0 0 0.0345389002915985 0 0 0 0 0 0 0 0 0 0 0 0 0 0 0 0 0 0 0 0 0 0 0 0 0 0.170398831741738 0 0 0 0 0 0 0 0 0 0 0 0 0 0 0.00624350025268969 0 0.00844582763041789 0 0 0 0 0 0 0 0 0 0 0 0 0 0 0 0 0
0 0 0 0 0 0 0 0 0 0 0 0 0 0 0 0 0 0 0 0 0 0 0 0 0 0 0 0 0 0 0 0 0 0 0 0 0 0 0 0 0 0 0 0 0 0 0 0 0 0 0 0 0 0 0 0 0 0 0 0 0 0 0 0 0 0 0 0 0 0 0 0 0 0 0 0 0 0 0 0 0 0 0 0 0 0 0 0 0 0 0 0 0 0 0 0 0 0 0 0 0 0 0 0 0 0 0 0 0 0 0 0 0 0 0 0 0 0 0 0 0 0 0 0 0 0 0 0 0 0 0 0 0 0 0 0 0 0 0 0 0 0 0 0 0 0 0 0 0 0 0 0 0 0 0 0 0 0 0 0 0 0 0 0 0 0 0 0 0 0.0297634222885867 0 0 0 0 0 0 0 0 0 0 0 0 0 0 0 0 0 0 0 0.158953817838878 0 0 0 0 0 0.0738802879931314 0 0 0 0.164617634841758 0 0 0.209272608381463 0 0 0 0 0 0 0 0 0 0 0 0 0 0 0 0 0 0 0.0922430779289955 0 0 0 0 0 0 0 0 0 0 0 0 0 0.00669381121706855 0 0 0 0 0.00614036968019688 0 0 0 0 0 0 0 0 0 0 0 0 0 0 0.0051171633593197 0 0 0 0 0 0 0 0 0 0 0 0 0 0 0 0 0 0 0 0 0 0 0 0 0 0.253317806470602 0 0 0 0 0 0 0 0 0 0 0 0 0 0 0 0 0 0 0 0 0 0 0 0 0 0 0 0 0 0 0 0 0 0
0 0 0 0 0 0 0 0 0 0 0 0 0 0 0 0 0 0 0 0 0 0 0 0 0 0 0 0 0 0 0 0 0 0 0 0 0 0 0 0 0 0 0 0 0 0 0 0 0 0 0 0 0 0 0 0 0 0 0 0 0 0 0 0 0 0 0 0 0 0 0 0 0 0 0 0 0 0 0 0 0 0 0 0 0 0 0 0 0 0 0 0 0 0 0 0 0 0 0 0 0 0 0 0 0 0 0 0 0 0 0 0 0 0 0 0 0 0 0 0 0 0 0 0 0 0 0 0 0 0 0 0 0 0 0 0 0 0 0 0 0 0 0 0 0 0 0 0 0 0 0 0 0 0 0 0 0 0 0 0 0 0 0 0 0 0 0 0 0 0 0 0 0 0 0 0 0 0 0 0 0 0 0 0.114914760656219 0.091524660314482 0 0 0 0 0 0 0 0 0 0 0 0 0.101164124435282 0.256740385165421 0 0 0 0 0 0 0 0 0 0 0 0 0 0 0 0 0 0 0 0 0 0 0.247775803215584 0 0 0 0 0 0.187880266213012 0 0 0 0 0 0 0 0 0 0 0 0 0 0 0 0 0 0 0 0 0 0 0 0 0 0 0 0 0 0 0 0 0 0 0 0 0 0 0 0 0 0 0 0 0 0 0 0 0 0 0 0 0 0 0 0 0 0 0 0 0 0 0 0 0 0 0 0 0 0 0 0 0 0 0 0 0 0 0 0 0 0 0 0 0 0 0 0
0 0 0 0 0 0 0 0 0 0 0 0 0 0 0 0 0 0 0 0 0 0 0 0 0 0 0 0 0 0 0 0 0 0 0 0 0 0 0 0 0 0 0 0 0 0 0 0 0 0 0 0 0 0 0 0 0 0 0 0 0 0 0 0 0 0 0 0 0 0 0 0 0 0 0 0 0 0 0 0 0 0 0 0 0 0 0 0 0 0 0 0 0 0 0 0 0 0 0 0 0 0 0 0 0 0 0 0 0 0 0 0 0 0 0 0 0 0 0 0 0 0 0 0 0 0 0 0 0 0 0 0 0 0 0 0 0 0 0 0 0 0 0 0 0 0 0 0 0 0 0 0 0 0 0 0 0 0 0 0 0 0 0 0 0 0 0 0 0.0381079121710174 0.0584168968688566 0 0 0 0 0 0 0 0 0 0 0 0.0300583315682715 0 0 0.00503963545226237 0.00262040197042143 0 0 0 0 0.0200567958794828 0 0 0 0 0.0149632033340273 0 0 0 0.0218268978004983 0.13903740752877 0 0 0 0 0 0 0 0 0 0.0107890750513674 0 0 0 0 0 0 0 0 0 0 0.248767227977935 0 0 0 0 0.00609650388437724 0 0 0 0 0 0 0 0 0 0 0 0 0 0 0 0 0 0 0 0 0 0 0 0 0 0 0 0 0.00327550246302678 0 0 0 0 0 0 0 0 0 0 0 0 0 0 0 0 0 0 0 0 0 0 0 0 0 0.366916551478019 0 0 0 0 0 0 0 0.0340276565716664 0 0 0 0 0 0 0 0 0 0 0 0 0 0 0 0 0 0 0 0 0 0 0 0 0 0
0 0 0 0 0 0 0 0 0 0 0 0 0 0 0 0 0 0 0 0 0 0 0 0 0 0 0 0 0 0 0 0 0 0 0 0 0 0 0 0 0 0 0 0.0221746201605451 0 0 0 0 0 0 0 0 0 0 0 0 0 0 0 0 0 0 0 0 0 0 0 0 0 0 0 0 0 0 0 0 0 0 0 0 0 0 0 0 0 0 0 0 0 0 0 0 0 0 0 0 0 0 0 0 0 0 0 0 0 0 0 0 0 0 0 0 0 0 0 0 0 0 0 0 0 0 0 0 0 0 0.0327482941308033 0 0 0 0 0 0 0 0 0 0 0 0 0 0 0 0 0 0 0 0 0 0 0 0 0 0 0 0 0.00693735052235004 0 0 0 0 0 0 0 0 0.028546162767127 0 0 0 0 0 0.047601245450924 0 0 0 0 0 0 0.163734581015529 0 0 0 0 0.301240307043398 0 0 0 0 0 0 0 0 0 0 0 0 0 0 0.0189544812701157 0 0 0 0 0 0 0.00496279519588454 0 0.0691003947276796 0 0 0 0 0 0 0 0 0 0 0.0386709040064678 0 0 0 0 0 0 0 0 0 0 0 0 0.190423809809544 0 0 0.00982177407105833 0 0 0 0 0 0 0 0.00777385379338901 0 0 0 0 0 0 0.011774524771473 0 0 0 0 0 0 0 0 0 0 0 0 0 0 0 0 0 0 0 0 0 0 0 0 0 0 0 0 0 0 0 0 0 0 0 0 0.00486614273800987 0.0121773469617029 0 0.0102832565789616 0.013048162629052 0 0 0 0.00515999235598591 0 0 0 0 0 0 0 0 0 0 0 0 0 0 0 0 0 0 0 0 0 0
0 0 0 0 0 0 0 0 0 0 0 0 0 0 0 0 0 0 0 0 0 0 0 0 0 0 0 0 0 0 0 0 0 0 0 0 0 0 0 0 0 0 0 0 0 0 0 0 0 0 0 0 0 0 0 0 0 0 0 0 0 0 0 0 0 0 0 0 0 0 0 0 0 0 0 0 0 0 0 0 0 0 0 0 0 0 0 0 0 0 0 0 0 0 0 0 0 0 0 0 0 0 0 0 0 0 0 0 0 0 0 0 0 0 0 0 0 0 0 0 0 0 0 0 0 0 0 0 0 0 0 0 0 0 0 0 0 0 0 0 0 0 0 0 0 0 0 0 0 0 0 0 0 0 0 0.00749409505283515 0 0 0.0110911258316813 0 0 0 0 0 0.0521079070909968 0 0 0 0 0 0 0 0 0 0 0.0768125560719385 0.0947678147746313 0 0 0 0 0 0 0 0 0 0 0 0 0 0 0 0.00536275170390982 0 0 0 0.172166986768524 0 0 0 0 0 0 0.00128755820226885 0 0 0 0 0 0 0 0 0 0 0 0 0 0 0 0 0 0 0 0 0 0 0 0 0 0 0 0 0.0298702821456921 0 0 0 0 0 0 0 0 0 0.0110219144380359 0.156989011737032 0 0 0.00443196453860513 0 0 0 0.0104811404320432 0 0.00995257544380774 0 0 0 0 0 0 0 0 0 0 0 0 0 0 0 0 0 0 0 0 0 0 0 0 0 0 0 0 0 0 0 0 0.0658333744871419 0 0.00547551183327729 0.0428048137566452 0 0 0 0 0.171689123355451 0.0522886430629256 0 0 0.00398807351920733 0 0 0 0 0 0 0 0 0 0 0 0 0 0 0 0.0140827757533504 0 0
0 0 0 0 0 0 0 0 0 0 0 0 0.00951623360874737 0 0 0 0 0 0 0 0 0 0 0 0 0 0 0 0 0 0 0 0 0 0 0 0 0 0 0 0 0 0 0 0 0 0 0 0 0 0 0 0 0 0 0 0 0 0 0 0 0 0 0 0 0 0 0 0 0 0 0 0 0 0 0 0 0 0 0 0 0 0 0 0 0 0 0 0 0 0 0 0 0 0 0 0 0 0 0 0 0 0 0 0 0 0 0 0 0 0 0 0.0102759522932506 0 0 0 0 0 0 0 0 0 0 0 0 0 0 0 0.00759658043411722 0 0 0.00631715636100274 0 0 0 0 0 0 0 0 0 0 0 0 0 0 0 0 0 0 0 0 0 0 0 0 0 0 0 0 0 0 0 0 0 0.364797166154712 0 0 0 0 0 0 0 0 0 0.00679886910823126 0 0 0 0 0 0 0 0 0 0.00888665875595796 0.0338175583055437 0.0883099258998232 0 0 0 0 0 0.301641682292985 0 0 0 0 0 0 0 0 0 0 0 0 0 0 0 0 0 0 0.0561347404625941 0 0 0 0 0 0 0 0 0 0 0 0 0 0 0 0 0 0 0 0 0 0 0 0 0 0 0 0 0 0 0 0 0 0 0 0.00928824930756176 0 0 0 0 0 0 0 0 0 0.0198313379634643 0 0 0.0299673950209125 0 0 0 0 0 0 0 0 0 0 0 0 0 0 0 0 0 0 0 0 0 0 0 0.0054611854750233 0 0 0.0146680931927852 0 0 0 0 0 0.00803640966169374 0 0 0 0 0 0 0 0 0 0 0 0.0186548057015934 0 0 0 0 0 0 0 0 0
0 0 0 0 0 0 0 0 0 0 0 0 0 0 0 0 0 0 0 0 0 0 0 0 0 0 0 0 0 0 0 0 0 0 0 0 0 0 0 0 0 0 0 0.0173033725791897 0 0 0 0 0 0 0 0 0 0 0 0 0 0 0 0 0 0 0 0 0 0 0 0 0 0 0 0 0 0 0 0 0 0 0 0 0 0 0 0 0 0 0 0 0 0 0 0 0 0 0 0 0 0 0 0 0 0 0 0 0 0 0 0 0 0 0 0 0 0 0 0 0 0 0 0 0 0 0 0 0 0 0 0 0 0 0 0 0 0 0 0 0 0 0 0 0 0 0 0 0 0 0 0 0 0 0 0 0 0 0 0 0 0 0 0 0 0 0 0 0 0 0 0 0 0 0 0 0.279992712572097 0 0 0 0 0 0 0 0 0 0 0 0 0 0 0 0 0 0 0 0 0 0 0 0 0 0 0 0 0 0 0.0892937999629153 0 0 0 0.205050151169395 0 0 0 0 0 0 0 0 0 0 0 0 0 0 0 0 0 0 0 0 0 0 0 0 0 0 0 0 0 0 0 0 0 0 0 0 0 0 0 0 0 0 0 0 0 0 0 0 0 0 0 0 0 0 0 0 0 0 0.299422832018571 0 0.0925083267300353 0 0 0 0 0 0 0 0 0 0 0 0 0 0 0 0 0 0 0 0 0 0 0 0 0 0 0 0 0 0 0 0 0 0 0 0 0 0.0164288049677963 0 0 0 0 0 0 0 0 0
0 0 0 0 0 0 0 0 0 0 0 0 0 0 0 0 0 0 0 0 0 0 0 0 0 0 0 0 0 0 0 0 0 0 0 0 0 0 0 0 0 0 0 0 0 0 0 0 0 0 0 0 0 0 0 0 0 0 0 0 0 0 0 0 0 0 0 0 0 0 0 0 0 0 0 0 0 0 0 0 0 0 0 0 0 0 0 0 0 0 0 0 0 0 0 0 0 0 0 0 0 0 0 0 0 0 0 0 0 0 0 0 0 0 0 0 0 0 0 0 0 0 0 0 0 0 0 0 0 0 0 0 0 0 0 0 0 0 0 0 0 0 0 0 0 0 0 0 0 0 0 0 0 0 0 0 0 0 0 0 0 0 0.0291101026207743 0 0 0 0.0378182559541139 0 0 0 0.0680381296660185 0 0.122099077634815 0 0 0 0 0 0 0 0 0 0 0 0 0 0 0 0 0 0 0 0 0 0 0 0 0 0 0 0 0 0 0 0 0 0.131276785806498 0 0 0 0 0 0 0 0 0 0 0 0 0 0 0 0 0 0 0 0 0 0 0 0 0 0 0 0 0 0 0 0 0 0 0 0 0 0 0 0 0 0 0 0 0 0 0.0473472314831226 0 0 0 0 0 0 0 0 0 0.0615552610564123 0 0 0.376323606842178 0 0.0444620963803405 0 0 0 0 0 0.0418173465727954 0 0 0 0.0401521059829309 0 0 0 0 0 0 0 0 0 0 0 0 0 0 0 0 0 0 0 0 0 0 0 0 0 0 0 0 0 0 0 0 0 0 0 0 0
0 0 0 0 0 0 0 0 0 0 0 0 0 0 0 0 0 0 0 0 0 0 0 0 0 0 0 0 0 0 0 0 0 0 0 0 0 0 0 0 0 0 0 0 0 0 0 0 0 0 0 0 0 0 0 0 0 0 0 0 0 0 0 0 0 0 0 0 0 0 0 0 0 0 0 0 0 0 0 0 0 0 0 0 0 0 0 0 0 0 0 0 0 0 0 0 0 0 0 0 0 0 0 0 0 0 0 0 0 0 0 0 0 0 0 0 0 0 0 0 0 0 0 0 0 0 0 0 0 0 0 0 0 0 0 0 0 0 0 0 0 0 0 0 0 0 0 0 0 0 0 0 0 0 0 0 0 0 0 0 0 0 0 0 0 0 0 0 0 0 0.449605609114812 0 0 0 0 0 0 0 0 0 0 0 0 0 0 0 0 0 0.550394390885188 0 0 0 0 0 0 0 0 0 0 0 0 0 0 0 0 0 0 0 0 0 0 0 0 0 0 0 0 0 0 0 0 0 0 0 0 0 0 0 0 0 0 0 0 0 0 0 0 0 0 0 0 0 0 0 0 0 0 0 0 0 0 0 0 0 0 0 0 0 0 0 0 0 0 0 0 0 0 0 0 0 0 0 0 0 0 0 0 0 0 0 0 0 0 0 0 0 0 0 0 0 0 0 0 0 0 0 0 0 0 0 0 0 0 0 0 0 0 0 0 0 0 0 0 0 0 0
0 0 0 0 0 0 0 0 0 0 0 0 0 0 0 0 0 0 0 0 0 0 0 0 0 0 0 0 0 0 0 0 0 0 0 0 0 0 0 0 0 0 0 0 0 0 0 0 0 0 0 0 0 0 0 0 0 0 0 0 0 0 0 0 0 0 0 0 0 0 0 0 0 0 0 0 0 0 0 0 0 0 0 0 0 0 0 0 0 0 0 0 0 0 0 0 0 0 0 0 0 0 0 0 0 0 0 0 0 0 0 0 0 0 0 0 0 0 0 0 0 0 0 0 0 0 0 0 0 0 0 0 0 0 0 0 0 0 0 0 0 0 0 0 0 0 0 0 0 0 0 0 0 0 0 0 0 0 0 0 0 0 0 0 0 0 0 0 0 0 0 0 0 0 0 0 0 0 0 0 0 0 0 0 0 0 0 0 0 0 0 0 0 0 0 0 0 0 0 0 0 0 0 0 0 0 0 0 0 0 0 0 0 0 0.0793381471074614 0 0 0 0.0832633827993709 0 0 0 0 0.211744161407416 0 0 0 0 0 0 0 0 0 0 0 0 0 0 0 0 0 0 0 0 0 0 0 0 0 0 0 0 0 0 0 0 0 0 0 0 0 0 0 0 0 0 0 0 0 0 0.0824789117417218 0.122247622158347 0 0 0.0892339949655655 0 0 0 0.0660477132068131 0 0.265646066613304 0 0 0 0 0 0 0 0 0 0 0 0 0 0 0 0 0 0 0 0 0 0 0 0 0 0 0 0 0 0 0 0 0 0 0
0 0 0 0 0 0 0 0 0 0 0 0 0 0 0 0 0 0 0 0 0 0 0 0 0 0 0 0 0 0 0 0 0 0 0 0 0 0 0 0 0 0 0 0 0 0 0 0 0 0 0 0 0 0 0 0 0 0 0 0 0 0 0 0 0 0 0 0 0 0 0 0 0 0 0 0 0 0 0 0 0 0 0 0 0 0 0 0 0 0 0 0 0 0 0 0 0 0 0 0 0 0 0 0 0 0 0 0 0 0 0 0 0 0 0 0 0 0 0 0 0 0 0 0 0 0 0 0 0 0 0 0 0 0 0 0 0 0 0 0 0 0 0 0 0 0 0 0 0 0 0 0 0 0 0 0.0583060410480861 0 0 0 0 0.080833164990252 0 0 0 0 0 0 0 0 0 0 0 0 0 0 0 0 0.0298694431020305 0 0 0 0.0991544765481376 0 0 0.10158080798583 0 0 0 0 0 0 0 0 0 0 0 0 0 0 0 0 0 0.121717672326952 0 0 0 0 0 0 0 0 0 0 0 0 0 0 0 0 0 0 0 0 0 0 0 0.380024669729392 0 0 0 0 0 0 0 0 0 0 0 0 0 0 0 0 0 0 0 0 0 0 0 0 0 0 0 0 0 0 0 0 0 0 0 0 0 0 0 0 0 0 0 0 0 0 0 0 0 0 0 0 0 0 0.12851372426932 0 0 0 0 0 0 0 0 0 0 0 0 0 0 0 0 0 0 0 0 0 0 0 0 0 0 0 0 0 0 0 0 0 0
0 0 0 0 0 0 0 0 0 0 0 0 0 0 0 0 0 0 0 0 0 0 0 0 0 0 0 0 0 0 0 0 0 0 0 0 0 0 0 0 0 0 0 0 0 0 0 0 0 0 0 0 0 0 0 0 0 0 0 0 0 0 0 0 0 0 0 0 0 0 0 0.025490606648244 0 0 0 0 0 0 0 0 0 0 0 0 0 0 0 0 0 0 0 0 0 0 0 0 0 0 0 0 0 0 0 0 0 0 0 0 0 0 0 0 0 0 0 0 0 0 0 0 0 0 0 0 0 0 0 0 0 0 0 0 0 0 0 0 0 0 0 0 0 0 0 0 0 0 0 0 0 0 0 0 0 0 0 0 0 0 0 0 0 0 0 0 0 0 0 0 0 0 0 0 0 0 0 0 0 0 0 0 0 0.608527830500918 0 0 0 0 0 0 0 0 0 0 0 0 0 0 0 0 0 0 0 0 0 0 0 0 0 0 0 0 0 0 0 0 0 0 0 0 0 0 0 0 0 0 0 0 0 0.0895264202700018 0 0 0 0 0 0 0 0 0 0 0 0 0 0 0 0 0 0 0 0 0 0 0 0 0 0 0 0 0 0 0 0 0 0 0 0 0 0 0 0 0 0 0 0 0 0 0 0 0 0 0 0 0 0 0 0 0 0 0 0 0 0.0177597594510326 0 0.258695383129804 0 0 0 0 0 0 0 0 0 0 0 0 0 0 0 0 0 0 0 0 0 0 0 0
0 0 0 0 0 0 0 0 0 0 0 0 0 0 0 0 0 0 0 0 0 0 0 0 0 0 0 0 0 0 0 0 0 0 0 0 0 0 0 0 0 0 0 0 0 0 0 0 0 0 0 0 0 0 0 0 0 0 0 0 0 0 0 0 0 0 0 0 0 0 0 0 0 0 0 0 0 0 0 0 0 0 0 0 0 0 0 0 0 0 0 0 0 0 0 0 0 0 0 0 0 0 0 0 0 0 0 0 0 0 0 0 0 0 0 0 0 0 0 0 0 0 0 0 0 0 0 0 0 0 0 0 0 0 0 0 0 0 0 0 0 0 0 0 0 0 0 0 0 0 0 0 0 0 0 0 0 0 0 0 0 0 0 0 0 0 0 0 0 0 0 0 0 0 0 0 0 0 0 0 0 0 0 0 0 0 0.196311823257715 0 0 0 0 0 0 0.0398187523488254 0.0261534720012119 0 0 0 0 0 0 0 0 0 0 0.0867023078746337 0 0 0 0 0 0 0 0.310483623614782 0 0 0 0 0 0 0 0 0 0 0 0 0 0 0 0 0 0 0 0 0 0 0 0 0 0 0 0 0 0 0 0 0 0 0.0120264090382311 0 0 0 0 0 0 0 0 0 0 0 0 0 0 0 0 0 0 0 0 0 0 0 0 0 0 0 0 0 0 0 0 0 0 0 0 0 0 0 0 0 0 0 0 0 0 0 0 0 0 0 0.0789042160642059 0.023713217156509 0 0.0352795903812905 0 0 0.0748414442432489 0 0 0 0 0 0 0 0.0493078317991009 0.0664573122202453
0 0 0 0 0 0 0 0 0 0 0 0 0 0 0 0 0 0 0 0 0 0 0 0 0 0 0 0 0 0 0 0 0 0 0 0 0 0 0 0 0 0 0 0 0 0 0 0 0 0 0 0 0 0 0 0 0 0 0 0 0 0 0 0 0 0 0 0 0 0 0 0 0 0 0 0 0 0 0 0 0 0 0 0 0 0 0 0 0 0 0 0 0 0 0 0 0 0 0 0 0 0 0 0 0 0 0 0 0 0 0 0 0 0 0 0 0 0 0 0 0 0 0 0 0 0 0 0 0 0 0 0 0 0 0 0 0 0 0 0 0 0 0 0 0 0 0 0 0 0 0 0 0 0 0 0 0 0 0 0 0 0 0 0 0 0.0222227167772431 0 0 0.0097923989323971 0 0 0 0 0 0 0 0 0 0 0 0 0 0 0 0 0 0.141097700979267 0 0 0 0 0 0 0.0191249830168562 0.0931722053913596 0 0 0 0 0 0 0 0 0 0 0 0 0 0 0 0 0 0.248084068939167 0 0 0 0 0 0 0 0 0 0 0 0 0 0 0 0 0 0 0 0 0 0 0 0 0 0 0 0 0 0 0 0 0 0 0 0 0 0 0 0.00341506330817753 0 0 0.0197933877287498 0 0 0 0 0 0 0.0159309716726017 0 0 0 0 0 0 0 0 0 0 0 0 0 0 0 0 0 0 0 0 0 0 0 0 0 0 0 0 0 0 0 0 0.025103598863434 0 0 0.00990869831026308 0 0.066001338336828 0 0 0.115930506266209 0 0 0.118975597482519 0 0 0 0 0 0 0 0 0.0914467639949273
0 0 0 0 0 0 0 0 0 0 0 0 0 0 0 0 0 0 0 0 0 0 0 0 0 0 0 0 0 0 0 0 0 0 0 0 0 0 0 0 0 0 0 0 0 0 0 0 0 0 0 0 0 0 0 0 0 0 0 0 0 0 0 0 0 0 0 0 0 0 0 0 0 0 0 0 0 0 0 0 0 0 0 0 0 0 0 0 0 0 0 0 0 0 0 0 0 0 0 0 0 0 0 0 0 0 0 0 0 0 0 0 0 0 0 0 0 0 0 0 0 0 0 0 0 0 0 0 0 0 0 0 0 0 0 0 0 0 0 0 0 0 0 0 0 0 0 0 0 0 0 0 0 0 0 0 0 0 0 0 0 0 0 0 0 0 0 0 0 0 0 0 0 0 0 0 0 0 0 0 0 0 0 0 0 0 0 0 0 0 0 0 0 0 0 0 0 0 0 0 0 0 0 0 0 0 0 0 0 0.0566775998369845 0 0 0 0 0 0 0 0 0 0 0 0 0 0.0536663262910575 0 0 0 0 0 0 0 0 0 0 0 0 0 0 0 0 0 0 0 0 0 0 0 0 0 0 0 0 0 0 0 0 0 0 0 0 0 0 0 0 0 0 0 0 0 0 0.487501571261565 0.265815772867849 0 0 0 0 0 0 0 0 0 0 0 0 0 0 0 0 0 0 0 0 0 0 0 0 0 0 0 0 0.136338729742544 0 0 0 0 0 0 0 0 0 0 0 0 0 0 0
0 0 0 0 0 0 0 0 0 0 0 0 0 0 0 0 0 0 0 0 0 0 0 0 0 0 0 0 0 0 0 0 0 0 0 0 0 0 0 0 0 0 0 0 0 0 0 0 0 0 0 0 0 0 0 0 0 0 0 0 0 0 0 0 0 0 0 0 0 0 0 0 0 0 0 0 0 0 0 0 0 0 0 0 0 0 0 0 0 0 0 0 0 0 0 0 0 0 0 0 0 0 0 0 0 0 0 0 0 0 0 0 0 0 0 0 0 0 0 0 0 0 0 0 0 0 0 0 0 0 0 0 0 0 0 0 0 0 0 0 0 0 0 0 0 0 0 0 0 0 0 0 0 0 0 0 0 0 0 0 0 0 0 0 0 0 0 0 0 0 0 0 0 0 0 0 0 0 0 0 0 0 0 0 0 0 0 0 0 0 0 0 0 0 0.102210901064115 0 0 0 0 0 0 0 0 0 0 0 0 0 0 0 0 0 0 0 0 0 0 0 0 0 0.269344734743529 0 0 0 0 0 0 0 0 0 0 0 0 0 0 0 0 0 0 0 0 0.0446152602137931 0 0 0 0 0 0 0.0346943447599555 0 0 0 0.00647676721448062 0 0 0 0 0 0 0 0 0 0 0 0 0 0 0 0 0 0 0 0 0 0 0 0 0 0 0 0 0 0 0.0467510220340034 0 0 0 0 0 0 0 0 0 0 0 0 0 0 0 0 0 0 0 0 0.00815718459214731 0.127261312721503 0.243031878318849 0.117456594337625 0 0 0 0 0 0 0 0
0 0 0 0 0 0 0 0 0 0 0 0 0 0 0 0 0 0 0 0 0 0 0 0 0 0 0 0 0 0 0 0 0 0 0 0 0 0 0 0 0 0 0 0 0 0 0 0 0 0 0 0 0 0 0 0 0 0 0 0 0 0 0 0 0 0 0 0 0 0 0 0 0 0 0 0 0 0 0 0 0 0 0 0 0 0 0 0 0 0 0 0 0 0 0 0 0 0 0 0 0 0 0 0 0 0 0 0 0 0 0 0 0 0 0 0 0 0 0 0 0 0 0 0 0 0 0.0821050588566577 0 0 0 0 0 0 0 0 0 0 0 0 0 0 0 0 0 0 0 0 0 0 0 0 0 0 0 0 0 0 0 0 0 0 0 0 0 0 0 0 0 0 0 0 0 0 0 0 0 0 0 0 0 0 0 0 0 0 0 0 0 0 0 0 0 0 0 0 0 0.017789789333745 0 0 0 0 0 0 0 0 0 0 0 0 0 0 0 0 0 0 0 0 0.196161502726089 0 0 0 0 0 0 0 0 0 0 0 0 0 0.367405480746035 0 0 0 0 0 0 0 0 0 0.0259911816456428 0 0 0 0 0 0 0.0826827544230456 0 0 0 0 0 0 0 0 0 0 0 0 0 0 0 0 0 0 0 0 0 0 0 0 0 0 0 0 0.170727398592928 0 0 0 0 0 0 0 0 0 0 0 0 0 0 0 0 0 0 0 0 0 0 0 0 0 0 0 0 0.0571368336758574 0 0 0 0 0 0 0 0 0
0 0 0 0 0 0 0 0 0 0 0 0 0 0 0 0 0 0 0 0 0 0 0 0 0 0 0 0 0 0 0 0 0 0 0 0 0 0 0 0 0 0.024618707978884 0 0 0 0 0 0 0 0 0 0 0 0 0 0 0 0 0 0 0 0 0 0 0 0 0 0 0 0 0 0 0 0 0 0 0 0 0 0 0 0 0 0 0 0 0 0 0 0 0 0 0 0 0 0 0 0 0 0 0 0 0 0 0 0 0 0 0 0 0 0 0 0 0 0 0 0 0 0 0 0 0 0 0 0 0 0 0 0 0 0 0 0 0 0 0 0 0 0 0 0 0 0 0 0 0 0 0 0 0 0 0 0 0 0 0 0 0 0 0.0988301689344107 0 0 0 0 0 0 0 0.0569250262487045 0.0980174484319596 0 0 0 0.0180324904169636 0 0 0 0 0 0 0 0 0.0736841880460743 0 0 0 0 0 0.0300330517091204 0 0 0 0 0 0 0 0 0 0 0 0 0 0 0.0372824090182184 0 0 0 0 0 0 0 0 0 0 0 0 0.18283698031149 0 0 0 0 0.0268633548828411 0 0 0 0 0 0.0930904469812904 0 0 0 0.206852881673163 0 0 0 0 0 0 0 0 0 0 0 0 0 0 0 0 0.0135666729223966 0 0 0 0 0 0 0 0 0 0 0 0 0 0 0 0 0 0 0 0 0 0 0 0 0 0 0 0 0 0 0 0 0 0 0 0 0 0 0 0 0.0393661724444831 0 0 0 0 0 0 0 0 0 0 0 0 0 0 0 0 0 0 0 0 0 0 0 0 0 0
0 0 0 0 0 0 0 0 0 0 0 0 0 0 0 0 0 0 0 0 0 0 0 0 0 0 0 0 0 0 0 0 0 0 0 0 0 0 0 0 0 0 0 0 0 0 0 0 0 0 0 0 0 0 0 0 0 0 0 0 0 0 0 0 0 0 0 0 0 0 0 0 0 0 0 0 0 0 0 0 0 0 0 0 0 0 0 0 0 0 0 0 0 0 0 0 0 0 0 0 0 0 0 0 0 0 0 0 0 0 0 0 0 0 0 0 0 0 0 0 0 0 0 0 0 0 0 0 0 0 0 0 0 0 0 0 0 0 0 0 0 0 0 0 0 0 0 0 0 0 0 0 0 0 0 0 0 0 0 0 0.0567914286518133 0 0 0 0.0265116741670348 0 0 0 0 0 0 0 0 0.135258412306132 0.205463373649673 0 0 0 0 0 0 0 0 0 0 0 0 0 0 0 0 0 0 0 0 0 0 0 0 0 0 0 0 0 0 0 0 0 0 0.114745264803579 0 0 0 0 0 0 0 0 0 0 0 0 0 0 0 0 0 0 0 0 0 0 0 0 0 0 0 0 0 0 0 0 0 0 0 0 0 0 0 0 0 0 0 0 0 0 0 0 0 0 0 0 0 0 0 0 0 0 0 0 0.128727102399779 0.131996655755045 0 0 0 0 0 0 0 0 0.0942964011963943 0 0 0 0 0.0314996134289716 0 0 0.0747100736415771 0 0 0 0 0 0 0 0 0 0 0 0 0 0 0 0 0 0 0 0 0 0 0 0 0 0 0
0 0 0 0 0 0 0 0 0 0 0 0 0 0 0 0 0 0 0 0 0 0 0 0 0 0 0 0 0 0 0 0 0 0 0 0 0 0 0.0654106223496111 0 0 0 0 0 0 0 0 0 0 0 0.0540194143115622 0 0 0 0 0 0 0 0 0 0 0 0 0 0 0 0 0 0 0 0 0 0 0 0 0 0 0 0 0 0 0 0 0 0 0 0 0 0 0 0 0 0 0 0 0 0 0 0 0 0 0 0 0 0 0 0 0 0 0 0 0 0 0 0 0 0 0 0 0 0 0 0 0 0 0 0 0 0 0 0 0 0 0 0 0 0 0 0 0 0 0 0 0 0 0 0 0 0 0 0 0 0 0 0 0 0 0 0 0 0 0 0 0 0 0 0 0 0 0 0 0 0 0 0 0 0 0 0 0 0 0.189338178340788 0 0 0 0 0 0 0 0 0 0 0 0 0 0 0 0 0 0 0 0 0 0 0 0 0 0 0 0 0 0 0 0 0 0 0 0 0 0 0 0 0 0 0 0 0 0.14763215445734 0 0.302136952029514 0 0.140031361064541 0 0 0 0 0 0 0 0 0 0 0 0 0 0 0 0 0 0 0 0 0 0 0 0 0 0 0 0 0 0 0 0 0 0 0 0 0 0 0 0 0 0 0 0 0 0 0 0 0 0 0 0 0 0 0 0 0 0 0 0 0 0 0 0 0 0 0 0 0 0 0 0 0 0 0 0 0 0.0541454596116225 0 0 0 0.047285857835022 0 0
0 0 0 0 0 0 0 0 0 0 0 0 0 0 0 0 0 0 0 0 0 0 0 0 0 0 0 0 0 0 0 0 0 0 0 0 0 0 0 0 0 0 0 0 0 0 0 0 0 0 0 0 0 0 0 0 0 0 0 0 0 0 0 0 0 0 0 0 0 0 0 0 0 0 0 0 0 0 0 0 0 0 0 0 0 0 0 0 0 0 0 0 0 0 0 0 0 0 0 0 0 0 0 0 0 0 0 0 0 0 0 0 0 0 0 0 0 0 0 0 0 0 0 0 0 0 0 0 0 0 0 0 0 0 0 0 0 0 0 0 0 0 0 0 0 0 0 0 0 0 0 0 0 0 0 0 0 0 0 0 0 0 0 0 0 0 0 0 0 0 0 0 0 0 0 0 0 0 0 0 0 0 0 0 0 0 0 0 0 0 0 0 0 0 0.0272216683972205 0 0 0 0 0 0 0 0 0 0 0 0 0 0 0 0 0 0 0 0 0.206940826069559 0 0 0 0 0 0 0 0 0 0 0 0 0 0 0 0.0041798881635916 0 0 0 0 0 0 0 0 0 0.118755221398872 0.00857926817139006 0 0 0.0059814240241872 0 0 0.198840031593609 0 0.0129939703931693 0 0.0168179384941907 0 0 0 0 0 0 0 0 0 0 0 0 0 0 0 0 0 0 0 0 0 0 0 0 0 0 0 0.00685982981854501 0 0 0.0250865313906556 0.0500251212063028 0 0.0138916038460043 0.0267611004438375 0 0 0 0 0 0 0 0 0 0 0 0 0 0 0 0 0 0.0493943451109718 0.203239678773144 0.0244315527047491 0 0 0 0 0 0 0 0
0 0 0 0 0 0 0 0 0 0 0 0 0 0 0 0 0 0 0 0 0 0 0 0 0 0 0 0 0 0 0 0 0 0 0 0 0 0 0 0 0 0 0 0.00340702481805472 0 0 0 0 0 0 0 0 0 0 0 0 0 0 0 0 0 0 0 0 0 0 0 0 0 0 0 0 0 0 0 0 0 0 0 0 0 0 0 0 0 0 0 0 0 0 0 0 0 0 0 0 0 0 0 0 0 0 0 0 0 0 0 0 0 0 0 0 0 0 0 0 0 0 0 0 0 0 0 0 0 0 0 0 0 0 0 0 0 0 0 0 0 0 0 0 0 0 0 0 0 0 0 0 0 0 0 0 0 0 0 0 0 0 0 0 0 0 0 0 0 0 0 0 0.0918932547650403 0.18686977125916 0 0 0 0 0 0 0.0629480533016771 0 0 0 0 0 0 0 0 0 0 0 0.104991053679065 0 0 0 0 0 0 0.012329366698808 0 0 0 0.00805627531347797 0.0713385348629712 0.0205024990062095 0.289577152067097 0 0 0 0 0 0 0 0 0 0 0 0 0 0 0.00891857579639875 0 0 0 0 0 0 0 0.00992374016929775 0.0117619788605116 0.0178152913781982 0 0 0 0 0 0.00485524529695202 0 0 0 0 0 0 0 0 0 0 0 0 0 0 0 0 0 0 0 0 0 0 0 0 0 0 0 0 0 0 0 0 0 0 0 0 0 0 0 0 0 0 0 0 0 0 0 0.0275852842991035 0 0 0 0 0 0 0 0.0672268984279764 0 0 0 0 0 0 0 0 0 0 0 0 0 0 0 0 0 0 0 0 0 0 0 0 0 0
0 0 0 0 0 0 0 0 0 0 0 0 0 0 0 0 0 0 0 0 0 0 0 0 0 0 0 0 0 0 0 0 0 0 0 0 0 0 0 0 0 0 0 0 0 0 0 0 0 0 0.661349006437168 0 0 0 0 0 0 0 0 0 0 0 0 0 0 0 0 0 0 0 0 0 0 0 0 0 0 0 0 0 0 0 0 0 0 0 0 0 0 0 0 0 0 0 0 0 0 0 0 0 0 0 0 0 0 0 0 0 0 0 0 0 0 0 0 0 0 0 0 0 0 0 0 0 0 0 0 0 0 0 0 0 0 0 0 0 0 0 0 0 0 0 0 0 0 0 0 0 0 0 0 0 0 0 0 0 0 0 0 0 0 0 0 0 0 0 0 0 0 0 0 0 0 0 0 0 0 0 0 0 0 0 0 0 0 0 0 0 0 0 0 0 0 0 0 0 0 0 0 0 0 0 0 0 0 0 0 0 0 0 0 0 0 0 0 0 0 0 0 0 0 0 0 0 0 0 0 0 0 0 0 0 0 0 0 0 0 0 0 0 0.338650993562832 0 0 0 0 0 0 0 0 0 0 0 0 0 0 0 0 0 0 0 0 0 0 0 0 0 0 0 0 0 0 0 0 0 0 0 0 0 0 0 0 0 0 0 0 0 0 0 0 0 0 0 0 0 0 0 0 0 0 0 0 0 0 0 0 0 0 0 0 0 0 0 0 0 0 0
0 0 0 0 0 0 0 0 0 0 0 0 0 0 0 0 0 0 0 0 0 0 0 0 0 0 0 0 0 0 0 0 0 0 0 0 0 0 0 0 0 0 0 0 0 0 0 0 0 0 0 0 0 0 0 0 0 0 0 0 0 0 0 0 0 0 0 0 0 0 0 0 0 0 0 0 0 0 0 0 0 0 0 0 0 0 0 0 0 0 0 0 0 0 0 0 0 0 0 0 0 0 0 0 0 0 0 0 0 0 0 0 0 0 0 0 0 0 0 0 0 0 0 0 0 0 0 0 0 0 0 0 0 0 0 0 0 0 0 0 0 0 0 0 0 0 0 0 0 0 0 0 0 0 0 0 0 0 0 0 0 0 0 0 0 0 0 0 0 0 0 0 0 0 0 0 0 0 0 0 0 0 0 0 0 0 0 0 0 0 0 0 0 0 0 0 0 0 0 0 0 0 0 0 0 0 0 0 0 0.511377310437045 0 0 0 0 0.181427234419887 0 0 0 0 0 0 0 0 0 0.123283975707675 0 0 0 0 0 0 0 0 0 0 0 0 0 0 0 0 0 0 0 0 0 0 0 0 0 0 0 0 0 0 0 0 0 0 0 0 0 0 0 0 0 0 0 0 0 0 0 0 0 0 0 0 0 0 0 0 0 0 0 0 0 0 0 0 0 0 0 0 0 0 0 0 0 0 0 0.183911479435392 0 0 0 0 0 0 0 0 0 0 0 0 0 0 0
0 0 0 0 0 0 0 0 0 0 0 0 0 0 0 0 0 0 0 0 0 0 0 0 0 0 0 0 0 0 0 0 0 0 0 0 0 0 0 0 0 0 0 0 0 0 0 0 0 0 0 0 0 0 0 0 0 0 0 0 0 0 0 0 0 0 0 0 0 0 0 0 0 0 0 0 0 0 0 0 0 0 0 0 0 0 0 0 0 0 0 0 0 0 0 0 0 0 0 0 0 0 0 0 0 0 0 0 0 0 0 0 0 0 0 0 0 0 0 0 0 0 0 0 0 0 0 0 0 0 0 0 0 0 0 0 0 0 0 0 0 0 0 0 0 0 0 0 0 0 0 0 0 0 0 0 0 0 0 0 0 0 0 0 0 0 0 0 0 0 0 0 0 0 0 0 0 0 0 0 0 0 0 0 0 0 0 0 0 0 0 0 0 0 0 0 0 0 0 0 0 0 0 0 0 0 0 0 0 0 0 0 0 0 0 0 0 0 0 0 0 0 0 0.453089534142039 0 0 0 0 0 0 0 0 0 0 0 0 0 0 0 0 0 0 0 0 0 0 0 0 0 0 0 0 0 0 0 0 0 0 0 0 0 0 0 0 0 0 0 0 0 0 0 0 0 0 0 0 0 0 0 0 0 0 0 0 0 0 0 0 0 0 0 0 0 0 0 0 0 0 0 0 0.546910465857961 0 0 0 0 0 0 0 0 0 0 0 0 0 0 0
0 0 0 0 0 0 0 0 0 0 0 0 0 0 0 0 0 0 0 0 0 0 0 0 0 0 0 0 0 0 0 0 0 0 0 0 0 0 0 0 0 0 0 0 0 0 0 0 0 0 0 0 0 0 0 0 0 0 0 0 0 0 0 0 0 0 0 0 0 0 0 0 0 0 0 0 0 0 0 0 0 0 0 0 0 0 0 0 0 0 0 0 0 0 0 0 0 0 0 0 0 0 0 0 0 0 0 0 0 0 0 0 0 0 0 0 0 0 0 0 0 0 0 0 0 0 0 0 0 0 0 0 0 0 0 0 0 0 0 0 0 0 0 0 0 0 0 0 0 0 0 0 0 0 0 0.06522133972123 0 0 0 0 0.207891311600167 0 0 0 0 0 0 0 0 0 0 0 0 0 0 0 0 0.16669413794461 0 0 0 0 0 0 0 0 0 0 0.11024096077743 0 0 0 0 0 0 0 0 0.103201443170471 0 0 0 0 0 0 0 0 0 0 0 0 0 0 0 0 0 0 0 0 0 0 0 0.152808321964313 0 0 0 0 0 0.193942484821779 0 0 0 0 0 0 0 0 0 0 0 0 0 0 0 0 0 0 0 0 0 0 0 0 0 0 0 0 0 0 0 0 0 0 0 0 0 0 0 0 0 0 0 0 0 0 0 0 0 0 0 0 0 0 0 0 0 0 0 0 0 0 0 0 0 0 0 0 0 0 0 0 0 0 0 0 0 0 0 0 0 0 0 0 0 0 0 0
0 0 0 0 0 0 0 0 0 0 0 0 0 0 0 0 0 0 0 0 0 0 0 0 0 0 0 0 0 0 0 0 0 0 0 0 0 0 0 0 0 0 0 0 0 0 0 0 0 0 0 0 0 0 0 0 0 0 0 0 0 0 0 0 0 0 0 0 0 0 0 0 0 0 0 0 0 0 0 0 0 0 0 0 0 0 0 0 0 0 0 0 0 0 0 0 0 0 0 0 0 0 0 0 0 0 0 0 0 0 0 0 0 0 0 0 0 0 0 0 0 0 0 0 0 0 0 0 0 0 0 0 0 0 0 0 0 0 0 0 0 0 0 0 0 0 0 0 0 0 0 0 0 0 0 0 0 0 0 0 0 0 0 0 0 0 0 0 0 0.121286528772799 0 0 0 0 0 0 0 0 0 0 0 0 0 0 0 0 0 0 0 0 0 0 0 0 0 0 0 0 0 0 0 0 0.0621653885104949 0 0 0 0 0 0 0 0.343486887940697 0 0 0 0 0 0 0 0 0 0 0.103033170996309 0 0 0 0 0 0.332563593184162 0 0 0 0 0 0 0 0 0 0 0 0 0 0 0 0 0 0 0 0 0 0 0 0 0 0.0374644305955371 0 0 0 0 0 0 0 0 0 0 0 0 0 0 0 0 0 0 0 0 0 0 0 0 0 0 0 0 0 0 0 0 0 0 0 0 0 0 0 0 0 0 0 0 0 0 0 0 0 0 0 0 0 0 0 0 0 0 0 0 0 0
0 0 0 0 0 0 0 0 0 0 0 0 0 0 0 0 0 0 0 0 0 0 0 0 0 0 0 0 0 0 0 0 0 0 0 0 0 0 0 0 0 0 0 0 0 0 0 0 0 0 0 0 0 0 0 0 0 0 0 0 0 0 0.0146542525315907 0 0 0 0 0 0 0 0 0 0 0 0 0 0 0 0 0 0 0 0 0 0 0 0 0 0 0 0 0 0 0 0 0 0 0 0 0 0 0 0 0 0 0 0 0 0 0 0 0 0 0 0 0 0 0 0 0 0 0 0 0 0 0 0 0 0 0 0 0 0 0 0 0 0 0 0 0 0 0 0 0 0 0 0 0 0 0 0 0 0 0 0 0.0288971741244579 0 0 0 0 0.0554357000311434 0 0 0 0 0 0 0 0.0480723428955045 0.0816731038960852 0 0 0 0 0 0 0 0.0469253520081304 0 0.024174629387429 0 0.0282243634491073 0 0 0 0 0 0 0.0361982180443454 0 0 0 0 0 0 0 0 0.0235913303055622 0 0 0 0.0456421103021668 0 0 0 0 0 0 0 0 0 0.105306779996346 0 0 0 0 0 0.0907354539279862 0 0.0360729169108866 0 0.052303357977465 0 0 0 0.0369775366445957 0.111458880012761 0 0 0 0 0.0416985680526793 0 0 0 0 0 0 0 0 0 0 0 0 0 0 0 0 0.0249628441943468 0 0 0 0 0 0 0 0 0 0 0 0 0 0 0 0 0 0 0 0 0 0 0 0 0 0 0 0 0 0 0 0 0 0 0 0 0.00855687928093151 0.0119465400252452 0 0.0207561720048701 0 0 0 0 0 0 0 0 0 0 0 0 0 0 0 0 0 0.0257354939963635 0 0 0 0 0 0 0 0 0
0 0 0 0 0 0 0 0 0 0 0 0 0 0 0 0 0 0 0 0 0 0 0 0 0 0 0 0 0 0 0 0 0 0 0.043338116377031 0 0 0 0 0 0 0 0 0 0 0 0 0 0 0 0.254879808564006 0.209123192829104 0 0 0 0 0 0 0 0 0 0 0 0 0 0 0 0 0 0 0 0 0 0 0 0 0 0 0 0 0 0 0 0 0 0 0 0 0 0 0 0 0 0 0 0 0 0 0 0 0 0 0 0 0 0 0 0 0 0 0 0 0 0 0 0 0 0 0 0 0 0 0 0 0 0 0 0 0 0 0 0 0 0 0 0 0 0 0 0 0 0 0 0 0 0 0 0 0 0 0 0 0 0 0 0 0 0 0 0 0 0 0 0 0 0 0 0 0 0 0 0 0 0 0 0 0 0 0 0 0 0 0 0 0 0 0 0 0 0 0 0 0 0 0 0 0 0 0 0 0 0 0 0 0 0 0 0 0 0 0 0 0 0 0 0 0 0 0 0 0 0 0 0 0 0 0 0 0 0 0 0 0 0 0 0 0.378690039847558 0 0 0 0.113968842382302 0 0 0 0 0 0 0 0 0 0 0 0 0 0 0 0 0 0 0 0 0 0 0 0 0 0 0 0 0 0 0 0 0 0 0 0 0 0 0 0 0 0 0 0 0 0 0 0 0 0 0 0 0 0 0 0 0 0 0 0 0 0 0 0 0 0 0 0 0 0 0 0 0 0 0
0 0 0 0 0 0 0 0 0 0 0 0 0 0 0 0 0 0 0 0 0 0 0 0 0 0 0 0 0 0 0 0 0 0 0 0 0 0 0.127777053840009 0 0 0 0 0 0 0 0 0 0 0 0 0 0 0 0 0 0 0 0 0 0 0 0 0 0 0 0 0 0 0 0 0 0 0 0 0 0 0 0 0 0 0 0 0 0 0 0 0 0 0 0 0 0 0 0 0 0 0 0 0 0 0 0 0 0 0 0 0 0 0 0 0 0 0 0 0 0 0 0 0 0 0 0 0 0 0 0 0 0 0 0 0 0 0 0 0 0 0 0 0 0 0 0 0 0 0 0 0 0 0 0 0 0 0 0 0 0 0 0 0 0 0 0 0 0 0 0 0 0 0 0 0 0 0 0 0 0 0 0 0 0 0 0 0 0.124819337553763 0 0 0 0 0 0 0 0 0 0 0 0 0 0 0 0 0 0 0 0 0 0 0 0 0 0 0 0 0 0 0 0 0 0 0.401192548353537 0 0 0 0 0 0 0 0 0 0 0 0 0 0 0 0 0.228280026327088 0 0.117931033925603 0 0 0 0 0 0 0 0 0 0 0 0 0 0 0 0 0 0 0 0 0 0 0 0 0 0 0 0 0 0 0 0 0 0 0 0 0 0 0 0 0 0 0 0 0 0 0 0 0 0 0 0 0 0 0 0 0 0 0 0 0 0 0 0 0 0 0 0 0 0 0 0 0 0 0 0 0
0 0 0 0 0 0 0 0 0 0 0 0 0 0 0 0 0 0 0 0 0 0 0 0 0 0 0 0 0 0 0 0 0 0 0 0 0 0 0 0 0 0 0 0 0 0 0 0 0 0 0 0 0 0 0 0 0 0 0 0 0 0 0 0 0 0 0 0 0 0 0 0 0 0 0 0 0 0 0 0 0 0 0 0 0 0 0 0 0 0 0 0 0 0 0 0 0 0 0 0 0 0 0 0 0 0 0 0 0 0 0 0 0 0 0 0 0 0 0 0 0 0 0 0 0 0 0 0 0 0 0 0 0 0 0 0 0 0 0 0 0 0 0 0 0 0 0 0 0 0 0 0 0 0 0 0 0 0 0 0 0 0 0 0 0 0 0 0 0 0 0 0 0 0 0 0 0 0 0 0 0 0 0.0557462605328662 0 0 0 0 0 0 0 0 0 0 0 0 0 0 0 0 0 0 0 0 0.299865028698069 0 0 0 0 0 0 0 0 0 0 0 0 0 0 0 0 0 0 0 0 0 0 0 0 0 0 0 0.0778622402245996 0 0 0 0 0 0 0 0 0 0 0 0 0 0 0.051996908016981 0 0.0304896840951647 0 0.115812692051571 0 0.0173919860757344 0 0 0 0 0.0176892241608132 0 0 0 0 0 0.044335358676289 0 0 0 0 0 0 0 0 0 0 0.0319978268541259 0 0 0 0 0 0.0398864678352628 0 0 0 0 0 0 0 0 0 0 0 0 0 0 0 0 0 0 0 0 0 0 0 0 0 0.216926322778524 0 0 0 0 0 0 0 0 0
0 0 0 0 0 0 0 0 0 0 0 0 0 0 0 0 0 0 0 0 0 0 0 0 0 0 0 0 0 0 0 0 0 0 0 0 0 0 0 0 0 0 0 0.00822510773937511 0 0 0 0 0 0 0 0 0 0 0 0 0 0 0 0 0 0 0 0 0 0 0 0 0 0 0 0 0 0 0 0 0 0 0 0 0 0 0 0 0 0 0 0 0 0 0 0 0 0 0 0 0 0 0 0 0 0 0 0 0 0 0 0 0 0 0 0 0 0 0 0 0 0 0 0 0 0 0 0 0 0 0 0 0 0 0 0 0 0 0 0 0 0 0 0 0 0 0 0 0 0 0 0 0 0 0 0 0 0 0 0 0 0 0 0 0 0 0 0 0 0 0 0 0 0 0 0 0 0 0 0 0 0 0 0 0 0 0 0 0 0 0 0 0 0 0 0 0 0 0 0 0 0 0 0 0 0 0 0 0 0 0 0 0 0 0 0 0 0 0 0 0.23200045784279 0.140137551981293 0 0.0237819063429863 0.00775233619329944 0 0 0 0 0 0 0.0289829235963838 0 0 0.0322949724401959 0 0 0 0 0 0 0 0 0 0 0 0 0 0 0.00817796779383324 0.0197754746567264 0 0.0340297506079688 0 0.0589606953320572 0.0168809635804477 0.035921171751659 0 0 0 0 0.00687783878281329 0 0 0 0 0 0.0292809696777393 0 0 0 0 0 0 0 0 0 0 0.0369020439774248 0 0 0 0.0266210476295904 0 0.0285001804034439 0 0 0 0 0 0 0 0 0 0 0 0 0 0 0 0 0 0 0 0 0 0 0 0 0 0.224896639669972 0 0 0 0 0 0 0 0 0
0 0 0 0 0 0 0 0 0 0 0 0 0 0 0 0 0 0 0 0 0 0 0 0 0 0 0 0 0 0 0 0 0 0 0 0 0 0 0 0 0 0 0 0 0 0 0 0 0 0 0 0 0 0 0 0 0 0 0 0 0 0 0 0 0 0 0 0 0 0 0 0 0 0 0 0 0 0 0 0 0 0 0 0 0 0 0 0 0 0 0 0 0 0 0 0 0 0 0 0 0 0 0 0 0 0 0 0 0 0 0 0 0 0 0 0 0 0 0 0 0 0 0 0 0 0 0 0 0 0 0 0 0 0 0 0 0 0 0 0 0 0 0 0 0 0 0 0 0.00443848791343206 0 0 0 0 0 0 0 0 0 0 0 0 0 0 0 0 0 0 0 0 0 0 0 0 0 0 0 0.0249609930819727 0 0.0091980884237837 0 0 0 0 0 0 0 0 0 0 0 0 0 0 0 0.00231029546176341 0 0.0353145460649172 0 0 0 0 0 0 0 0.0468495234641339 0 0 0 0 0 0 0 0 0 0 0 0 0 0 0 0 0 0 0 0 0 0 0 0 0 0 0 0 0.00927270653396029 0.00474268291008438 0.00367992466609179 0 0 0 0 0 0 0.0144990430263227 0.0660683151330991 0.0056044352683002 0.0737019545967095 0.121991084628294 0.0671692092820667 0.00449794162784928 0.167688087780041 0.118908402481249 0.0306001081587388 0.0439782434159898 0.00553139590212083 0.00843217650577454 0 0 0 0 0.00207684715949913 0 0 0 0 0.0114179177170637 0.00373121369764552 0 0 0 0 0 0 0.00246686361405965 0 0 0 0 0 0 0 0 0 0 0 0 0 0 0 0.00205339723091843 0 0 0 0.0156069699623965 0.00575815291570199 0.0143593041876604 0 0 0 0 0 0 0 0 0.00320283905687377 0.00501115577641263 0.00377268427993684 0.0199056597635547 0 0.00482440275727363 0.0115143533814134 0 0.00169995151680594 0.00183039322908355 0.0213302474270044 0 0
0 0 0 0 0 0 0 0 0 0 0 0 0 0 0 0 0 0 0 0 0 0 0 0 0 0 0 0 0 0 0 0 0 0 0 0 0 0 0 0 0 0 0 0 0 0 0 0 0 0 0 0 0 0 0 0 0 0 0 0 0 0 0 0 0 0 0 0 0 0 0 0 0 0 0 0 0 0 0 0 0 0 0 0 0 0 0 0 0 0 0 0 0 0 0 0 0 0 0 0 0 0 0 0 0 0 0 0 0 0 0 0 0 0 0 0 0 0 0 0 0 0 0 0 0 0 0 0 0 0 0 0 0 0 0 0 0 0 0 0 0 0 0 0 0 0 0 0 0 0 0 0 0 0 0 0 0 0 0 0 0 0 0 0 0 0 0.00792573104535357 0 0 0 0 0 0 0 0 0 0 0 0 0 0 0 0 0 0 0 0 0 0.00700326954378527 0 0 0 0 0 0 0 0 0 0 0 0 0 0 0.00539581263019135 0 0 0 0 0 0 0 0 0 0 0 0 0 0 0 0 0 0.00833341857834271 0 0 0 0 0 0 0 0 0 0 0.0125189258227326 0 0.192755709958354 0 0 0 0 0 0 0 0 0 0.248704590965444 0.0448789659785578 0 0 0 0.0310397448208466 0 0.022207703391257 0 0.0563142608124762 0.138404304348792 0 0.0836956893450904 0.0336048036600888 0 0 0 0 0 0 0 0 0 0 0 0 0 0 0 0 0 0 0 0 0 0 0 0 0 0 0 0 0 0 0 0 0 0 0 0 0 0 0.0541899700357731 0 0.0398765714223175 0 0 0 0 0 0 0 0 0 0 0 0 0.0131505276405972 0 0 0 0
0 0 0 0 0 0 0 0 0 0 0 0 0 0 0 0 0 0 0 0 0 0 0 0 0 0 0 0 0 0 0 0 0 0 0 0 0 0 0 0 0 0 0 0 0 0 0 0 0 0 0 0 0 0 0 0 0 0 0 0 0 0 0 0 0 0 0 0 0 0 0 0 0 0 0 0 0 0 0 0 0 0 0 0 0 0 0 0 0 0 0 0 0 0 0 0 0 0 0 0 0 0 0 0 0 0 0 0 0 0 0 0 0 0 0 0 0 0 0 0 0 0 0 0 0 0 0 0 0 0 0 0 0 0 0 0 0 0 0 0 0 0 0 0 0 0 0 0 0 0 0 0 0 0 0 0 0 0 0 0 0 0 0 0 0 0 0 0 0 0 0 0 0 0 0 0 0 0 0 0 0 0 0 0 0 0.00205108992658505 0 0 0 0 0 0 0 0 0 0 0 0 0 0 0 0 0 0 0 0 0 0 0 0 0 0 0 0 0 0 0 0 0 0 0 0 0 0 0 0 0 0 0 0 0 0 0.00746810713503841 0.224819072299183 0 0 0 0 0 0 0 0 0 0 0.264249366639182 0.021786405678443 0 0 0 0.0160616701496223 0.00394541253387423 0.0121935378581258 0.0151071628269308 0.0557195471067343 0.0614020819971225 0 0.0697397776948741 0.0906294212090658 0 0 0 0 0 0 0 0 0 0 0 0 0 0 0 0 0 0 0 0 0 0 0 0 0 0 0 0 0 0 0 0 0 0 0 0 0 0 0.0805299175633239 0 0.0620664681690886 0 0 0 0 0 0 0 0 0 0 0 0.00706334252942488 0 0 0.00516761868338167 0 0
0 0 0 0 0 0 0 0 0 0 0 0 0 0 0 0 0 0 0 0 0 0 0 0 0 0 0 0 0 0 0 0 0 0 0.00792990519857249 0 0 0 0 0 0 0 0 0 0 0 0 0 0 0 0 0 0 0 0 0 0 0 0 0 0 0 0 0 0 0 0 0 0 0 0 0 0 0 0 0 0 0 0 0 0.0703934580420641 0.00586431113499393 0.188835521255746 0 0 0 0 0 0 0 0 0 0 0 0 0 0.00974585893540905 0 0 0 0 0 0 0 0 0 0 0 0 0 0 0 0 0 0 0 0 0 0 0 0 0 0 0 0 0 0 0 0 0 0 0 0 0 0.00399477003899375 0 0 0 0 0 0 0 0 0 0 0 0 0 0 0 0 0 0 0 0 0 0 0 0 0 0 0 0 0 0 0 0 0.00165646461300195 0 0.00530470818186162 0 0 0 0 0 0 0 0 0 0 0 0 0 0 0 0.00349458319518879 0 0 0 0.0209307643394567 0 0 0 0 0 0.115214317408131 0 0 0 0.00401018207469173 0.00136956124972897 0 0 0 0 0 0 0 0 0 0 0 0 0 0 0 0 0 0 0 0 0 0 0 0 0 0 0 0 0 0 0 0.000765781831964774 0 0 0 0.00345393736225509 0.0420573540127504 0.0016455922505683 0.380673286344237 0.0938859424957848 0 0 0 0 0 0 0 0 0.00159415756330026 0.00259841653153892 0 0 0 0 0.00777620902644164 0 0 0 0 0 0 0 0 0 0 0 0 0 0 0 0 0 0 0 0 0 0 0 0 0 0.0165664592978096 0 0 0 0 0 0 0 0 0 0 0.00901122513652336 0 0 0 0 0 0.00069455166748523 0 0 0 0 0 0 0 0 0 0 0.000532680811500189 0 0 0 0 0 0
0 0 0 0 0 0 0 0 0 0 0 0 0 0 0 0 0 0 0 0 0 0 0 0 0 0 0 0 0 0 0 0 0 0 0 0 0 0 0 0 0 0 0 0 0 0 0 0 0 0 0 0 0 0 0 0 0 0 0 0 0 0 0 0 0 0 0 0 0 0 0 0 0 0 0 0 0 0 0 0 0 0 0 0 0 0 0 0 0 0 0 0 0 0 0 0 0 0 0 0 0 0 0 0 0 0 0 0 0 0 0 0 0 0 0 0 0 0 0 0 0 0 0 0 0 0 0 0 0 0 0 0 0 0 0 0 0 0 0 0 0 0 0 0 0 0 0 0 0 0 0 0 0 0 0 0 0 0 0 0 0 0 0 0 0 0 0 0 0 0 0 0 0 0 0 0 0 0 0 0 0 0.075610266301144 0 0 0 0 0 0 0 0 0 0 0 0 0 0.0341208684191182 0 0 0 0 0 0 0 0 0 0 0 0 0 0 0 0 0 0 0 0 0 0 0 0 0 0 0 0 0 0 0 0 0.0724208788331531 0.0262249314688851 0 0 0 0 0 0.0239292263783818 0 0.121215412852967 0.0389160501236069 0.0623252652037577 0 0 0 0 0 0 0.00819929132979132 0 0 0 0 0 0 0 0.00394809120513284 0 0 0 0 0 0 0 0 0 0 0 0 0 0 0 0 0 0 0 0 0 0 0 0 0 0 0 0.11264236989582 0 0 0 0 0 0 0.0404088615701474 0.0987961060824318 0.149142539045673 0.126145275176332 0 0 0 0 0 0 0 0 0 0 0 0 0 0 0 0 0.00595456611365749 0 0 0 0 0 0
0 0 0 0 0 0 0 0 0 0 0 0 0 0 0 0 0 0 0 0 0 0 0 0 0 0 0 0 0 0 0 0 0 0 0 0 0 0 0 0 0 0 0 0 0 0 0 0 0 0 0 0 0 0 0 0 0 0 0 0 0 0 0 0 0 0 0 0 0 0 0 0 0 0 0 0 0 0 0 0 0.00719392273424053 0 0.0178025470937823 0 0 0 0 0 0 0 0 0 0 0 0 0 0 0 0 0 0 0 0 0 0 0 0 0 0 0 0 0 0 0 0 0 0 0 0 0 0 0 0 0 0 0 0 0 0 0 0 0 0 0 0 0 0 0 0 0 0 0 0 0 0 0 0 0 0 0 0 0 0 0 0 0 0 0 0 0 0 0 0 0 0 0 0 0 0 0 0 0 0 0 0 0 0 0 0 0 0 0 0 0 0 0 0 0 0 0.0234129698200798 0 0 0 0 0 0.0265801684163448 0 0 0 0 0 0 0 0 0 0 0 0 0 0 0 0 0 0 0 0 0 0 0 0 0 0 0 0 0 0 0 0 0 0 0 0 0 0 0 0.0911011812390309 0.037898821562261 0 0.0419648070057181 0.388015089299751 0.140305083040585 0 0 0 0 0 0 0 0 0.00444845590083934 0.00913772853975956 0 0 0 0 0 0 0 0 0 0 0 0 0 0 0 0 0 0 0 0 0 0 0 0 0 0 0 0 0 0 0 0.0549581585319744 0 0 0 0 0 0 0 0 0 0.157181066815633 0 0 0 0 0 0 0 0 0 0 0 0 0 0 0 0 0 0 0 0 0 0 0
0 0 0 0 0 0 0 0 0 0 0 0 0 0 0 0 0 0 0 0 0 0 0 0 0 0 0 0 0 0 0 0 0 0 0 0 0 0 0 0 0 0 0 0 0 0 0 0 0 0 0 0 0 0 0 0 0 0 0 0 0 0 0 0 0 0 0 0 0 0 0 0 0 0 0 0 0 0 0 0 0 0 0 0 0 0 0 0 0 0 0 0 0 0 0 0 0 0 0 0 0 0 0 0 0 0 0 0 0 0 0 0 0 0 0 0 0 0 0 0 0 0 0 0 0 0 0 0 0 0 0 0 0 0 0 0 0 0 0 0 0 0 0 0 0 0 0 0 0 0 0 0 0 0 0 0 0 0 0 0 0 0 0 0 0 0 0 0 0 0 0 0 0 0 0 0 0 0 0 0 0 0.0449918276857412 0 0 0 0 0 0 0 0 0 0 0 0 0 0.0285468883981546 0 0 0 0 0 0 0 0 0 0 0 0 0 0 0 0 0 0 0 0 0 0 0 0 0 0 0 0 0 0 0 0 0 0.0245740536690625 0 0 0 0 0 0.0206794356642863 0.0705880203799175 0.24345551517736 0 0.17931572060284 0.293770086874689 0 0 0 0 0 0.00859532629538508 0 0 0 0.0148518376702569 0 0 0 0 0 0 0 0 0 0 0 0 0 0 0 0 0 0 0 0 0 0 0 0 0 0 0 0 0 0 0 0 0 0 0 0 0 0 0 0 0 0.0706312875823074 0 0 0 0 0 0 0 0 0 0 0 0 0 0 0 0 0 0 0 0 0 0 0
0 0 0 0 0 0 0 0 0 0 0 0 0 0 0 0 0 0 0 0 0 0 0 0 0 0 0 0 0 0 0 0 0 0 0.00361734794029529 0 0 0 0 0 0 0 0 0 0 0 0 0 0 0 0 0 0 0 0 0 0 0 0 0 0 0 0 0 0 0 0 0 0 0 0 0 0 0 0 0 0 0 0 0 0.0268492134120073 0.00138078011358247 0.0997868130549849 0 0 0 0 0 0 0 0 0 0 0 0 0 0.00617024943642082 0 0 0 0 0 0 0 0 0 0 0 0 0 0 0 0 0 0 0 0 0 0 0 0 0 0 0 0 0 0 0 0 0 0 0 0 0 0 0 0 0 0 0 0 0 0 0 0 0 0 0 0 0 0 0 0 0 0 0 0 0 0 0 0 0 0 0 0 0 0 0 0 0.00392303356758383 0 0 0 0 0 0 0 0 0 0 0 0 0 0 0 0.00127805135118329 0 0 0 0.0366870624267608 0 0 0 0 0 0.0685968751746728 0 0 0 0 0 0 0 0 0 0 0 0 0 0 0 0 0 0 0 0 0 0 0 0 0 0 0 0 0 0 0 0 0 0 0 0 0 0 0 0.326995954507574 0.007727515992762 0.153870913194382 0.0122572175649919 0 0.138094497455568 0 0 0 0 0 0.00191081718342219 0 0 0 0.00454051828589029 0 0.000487798420607213 0 0 0.00302674048025774 0 0 0 0 0 0 0 0 0 0 0 0 0 0 0 0 0 0 0 0 0 0 0 0 0 0.0145626689873748 0 0 0 0 0 0 0 0 0 0 0.0882359314496792 0 0 0 0 0 0 0 0 0 0 0 0 0 0 0 0 0 0 0 0 0 0 0
0 0 0 0 0 0 0 0 0 0 0 0 0 0 0 0 0 0 0 0 0 0 0 0 0 0 0 0 0 0 0 0 0 0 0.00378028993356759 0 0 0 0 0 0 0 0 0 0 0 0 0 0 0 0 0 0 0 0 0 0 0 0 0 0 0 0 0 0 0 0 0 0 0 0 0 0 0 0 0 0 0 0 0.00525928074828044 0.0161603772506493 0.0122567595648088 0.0480696208193054 0 0 0 0 0 0 0 0 0 0 0 0 0 0.00477063048987092 0.00210878185342177 0 0 0 0 0 0 0 0 0 0 0 0 0 0 0 0 0 0 0 0 0 0 0 0 0 0 0 0 0 0 0 0 0 0 0 0 0 0 0 0 0 0 0 0 0 0 0 0 0 0 0 0 0 0 0 0 0 0 0 0 0 0 0 0 0 0 0 0 0 0 0 0 0 0 0 0 0 0 0 0 0 0 0 0 0 0 0 0 0 0 0 0.0197334644789406 0 0 0 0 0 0.188288194265529 0 0 0 0.00265588135147054 0.00235768749538189 0 0 0 0 0 0 0 0 0 0 0 0 0 0 0 0 0 0 0 0 0 0.00511277953135227 0 0 0 0 0 0.00590385341522713 0 0 0 0 0 0 0.176191231975697 0 0.121555626198463 0.0438707283056291 0.301696392682731 0 0 0 0 0 0 0.0033209851653344 0 0 0 0 0 0 0 0 0 0 0 0 0 0 0 0 0 0 0 0 0 0 0 0 0 0 0 0 0 0 0 0 0 0 0 0 0 0 0 0 0 0 0 0 0 0.0369074344743397 0 0 0 0 0 0 0 0 0 0 0 0 0 0 0 0 0 0 0 0 0 0 0
0 0 0 0 0 0 0 0 0 0 0 0 0 0 0 0 0 0 0 0 0 0 0 0 0 0 0 0 0 0 0 0 0 0 0 0 0 0 0 0 0 0 0 0 0 0 0 0 0 0 0 0 0 0 0 0 0 0 0 0 0 0 0 0 0 0 0 0 0 0 0 0 0 0 0 0 0 0 0 0 0 0 0 0 0 0 0 0 0 0 0 0 0 0 0 0 0 0 0 0 0 0 0 0 0 0 0 0 0 0 0 0 0 0 0 0 0 0 0 0 0 0 0 0 0 0 0 0 0 0 0 0 0 0 0 0 0 0 0 0 0 0 0 0 0 0 0 0 0 0 0 0 0 0 0 0.0113163292596227 0 0 0 0 0.00886901892719529 0 0 0 0 0 0 0 0 0 0 0 0 0 0 0 0 0 0 0 0 0 0 0 0 0 0 0 0 0 0 0 0.0179276285983694 0 0 0 0.0552288325078938 0 0 0 0 0 0 0.00267893114313726 0 0 0 0 0 0 0 0 0 0 0 0.0335429800739264 0.00865928084294988 0 0 0 0.116207254145573 0 0 0 0 0 0 0 0 0 0 0 0 0 0 0 0 0 0 0 0 0 0.0225286376144303 0 0 0 0 0.0473569899895017 0.356134932029099 0 0.0159159496315209 0 0.0387618087623394 0 0.0188283523604743 0 0 0 0 0 0 0 0 0 0 0 0 0 0 0 0 0 0 0 0 0 0 0 0 0 0 0 0 0.0337150036957068 0.028731087025056 0 0.0214307085640642 0.0230985537773382 0 0 0 0 0 0 0 0 0 0 0 0 0 0 0 0 0 0 0.128049055673962 0.0064129102747364 0 0 0 0.00460575510310276 0 0 0 0
0 0 0 0 0 0 0 0 0 0 0 0 0 0 0 0 0 0 0 0 0 0 0 0 0 0 0 0 0 0 0 0 0 0 0 0 0 0 0 0 0 0 0 0 0 0 0 0 0 0 0 0 0 0 0 0 0 0 0 0 0 0 0 0 0 0 0 0 0 0 0 0 0 0 0 0 0 0 0 0 0 0 0 0 0 0 0 0 0 0 0 0 0 0 0 0 0 0 0 0 0 0 0 0 0 0 0 0 0 0 0 0 0 0 0 0 0 0 0 0 0 0 0 0 0 0 0 0 0 0 0 0 0 0 0 0 0 0 0 0 0 0 0 0 0 0 0 0 0 0 0 0 0 0 0 0 0 0 0 0 0 0 0 0 0 0 0 0 0 0 0 0 0 0 0 0 0.00583054001260258 0 0 0 0 0 0 0 0 0 0 0 0 0 0 0 0 0 0 0 0.108088644032908 0 0 0 0 0 0 0 0.00900228867120305 0 0 0 0 0 0 0 0 0 0 0 0 0 0 0 0.00516228530119421 0 0 0 0 0 0 0 0 0 0 0 0.00755039001194841 0 0 0 0 0 0 0 0 0.0138530742837381 0 0.10370412196595 0 0 0.0582689592509471 0.351116417194159 0.0538633621845158 0.0101230343925639 0.0798735107399118 0.00769854816743896 0.0415209619175586 0 0 0 0 0 0 0 0 0 0 0 0 0 0 0 0 0 0 0 0 0 0 0 0 0 0 0 0 0 0 0 0 0 0 0 0 0 0 0 0 0.0160652192398303 0.0894295777472569 0 0 0 0 0 0 0 0 0 0 0 0.0246843235468701 0 0 0.00278618323857694 0.00613009954487375 0 0 0.00524845855595232 0 0
0 0 0 0 0 0 0 0 0 0 0 0 0 0 0 0 0 0 0 0 0 0 0 0 0 0 0 0 0 0 0 0 0 0 0 0 0 0 0 0 0 0 0 0 0 0 0 0 0 0 0 0 0 0 0 0 0 0 0 0 0 0 0 0 0 0 0 0 0 0 0 0 0 0 0 0 0 0 0 0 0 0 0 0 0 0 0 0 0 0 0 0 0 0 0 0 0 0 0 0 0 0 0 0 0 0 0 0 0 0 0 0 0 0 0 0 0 0 0 0 0 0 0 0 0 0 0 0 0 0 0 0 0 0 0 0 0 0 0 0 0 0 0 0 0 0 0 0 0 0 0 0 0 0 0 0 0 0 0 0 0 0 0 0 0.0295565498445892 0 0 0 0 0 0 0 0 0 0 0.0436798537636773 0.0571487637476537 0 0 0 0 0 0 0 0 0 0 0 0 0 0 0 0.00365896623633032 0 0 0 0.0524979970408313 0 0 0 0 0 0 0 0.136840751533026 0 0 0 0 0 0 0 0 0 0 0 0 0 0 0 0 0 0 0 0 0 0 0 0 0 0 0 0.0367175397607176 0 0 0 0 0 0 0 0 0 0.110674180316469 0 0 0.0200026348228673 0.094354634539374 0.16329397722631 0.00483700828772475 0.0345353833326665 0.0382020109290796 0.00690547873092508 0.0019759652995117 0 0 0 0 0 0 0 0 0 0 0 0 0 0 0 0 0 0 0 0 0 0 0 0 0 0 0 0 0 0.00422849296138599 0 0 0.0214802991964492 0 0 0.00943615268204463 0 0 0 0.00651677290333604 0.0398724135554454 0.0625526541824447 0 0 0 0 0 0 0 0 0 0 0 0 0 0.00201713915434572 0.00788464674298085 0 0 0 0.0111297332098139 0 0
0 0 0 0 0 0 0 0 0 0 0 0 0 0 0 0 0 0 0 0 0 0 0 0 0 0 0 0 0 0 0 0 0 0 0 0 0 0 0 0 0 0 0 0 0 0 0 0 0 0 0 0 0 0 0 0 0 0 0 0 0 0 0 0 0 0 0 0 0 0 0 0 0 0 0 0 0 0 0 0 0 0 0 0 0 0 0 0 0 0 0 0 0 0 0 0 0 0 0 0 0 0 0 0 0 0 0 0 0 0 0 0 0 0 0 0 0 0 0 0 0 0 0 0 0 0 0 0 0 0 0 0 0 0 0 0 0 0 0 0 0 0 0 0 0 0 0 0 0 0 0 0 0 0 0 0 0 0 0 0 0 0 0 0 0 0 0 0 0 0 0 0 0 0 0 0 0 0 0 0 0 0 0 0 0 0 0 0 0 0 0 0 0 0 0 0 0 0 0 0 0 0 0 0 0 0 0 0 0 0 0 0 0 0 0 0 0 0 0 0 0 0 0 0 0 0 0 0 0 0 0 0 0.00395166625619616 0.129888784423984 0.118324834529143 0 0 0 0 0 0 0 0 0 0 0.0321136514305526 0 0 0 0.0184468380272676 0.0116220833748666 0.0201960853038716 0.00559312762415457 0.221244881488794 0.158791568276937 0 0.058268749540417 0.110778377382032 0 0 0 0 0 0 0 0 0 0 0 0 0 0 0 0 0 0 0 0 0 0 0 0 0 0 0 0 0 0 0 0 0 0 0 0 0 0 0.0320536502249556 0 0.0155014107941108 0 0 0 0 0 0 0 0.0103330749374263 0 0 0 0.0475976931287011 0 0 0.00529352325658931 0 0
0 0 0 0 0 0 0 0 0 0 0 0 0 0 0 0 0 0 0 0 0 0 0 0 0 0 0 0 0 0 0 0 0 0 0 0 0 0 0 0 0 0 0 0 0 0 0 0 0 0 0 0 0 0 0 0 0 0 0 0 0 0 0 0 0 0 0 0 0 0 0 0 0 0 0 0 0 0 0 0 0 0 0 0 0 0 0 0 0 0 0 0 0 0 0 0 0 0 0 0 0 0 0 0 0 0 0 0 0 0 0 0 0 0 0 0 0 0 0 0 0 0 0 0 0 0 0 0 0 0 0 0 0 0 0 0 0 0 0 0 0 0 0 0 0 0 0 0 0 0 0 0 0 0 0 0 0 0 0 0 0 0 0 0 0 0 0 0 0 0 0 0 0 0 0 0 0 0 0 0 0 0 0 0 0 0 0 0 0 0 0 0 0 0 0.00592146324638678 0 0 0 0 0 0 0 0 0 0 0 0 0 0 0 0 0 0 0 0 0 0 0 0 0 0.00488261816828765 0 0 0 0 0 0 0 0 0 0 0.00359936286462134 0.0520673488582282 0.0234838204187891 0.0097742984409574 0 0 0 0 0 0 0 0 0.0254268946431339 0.0321756809922426 0 0.103658372765987 0.0211726222693764 0 0.102294026640603 0.180541756114834 0.0876039457890679 0.0456751095967208 0.0797494300820316 0.0617936756800243 0 0.00850269658962837 0.0219390371789095 0 0 0 0 0 0 0.0102530171298465 0 0 0 0 0 0 0 0 0 0 0 0 0 0 0 0 0 0 0 0 0 0 0 0 0 0 0 0.0178934891479993 0 0.0156873567699686 0 0 0.00318683746193945 0 0 0 0 0 0.00522230138924271 0.00364128077072704 0.00555870133121459 0.0215583557934924 0 0.00436380489145677 0.0138884848775532 0 0.00609048119577292 0.00442004030942457 0.017973688591532 0 0
0 0 0 0 0 0 0 0 0 0 0 0 0 0 0 0 0 0 0 0 0 0 0 0 0 0 0 0 0 0 0 0 0 0 0 0 0 0 0 0 0 0 0 0 0 0 0 0 0 0 0 0 0 0 0 0 0 0 0 0 0 0 0 0 0 0 0 0 0 0 0 0 0 0 0 0 0 0 0 0 0 0 0 0 0 0 0 0 0 0 0 0 0 0 0 0 0 0 0 0 0 0 0 0 0 0 0 0 0 0 0 0 0 0 0 0 0 0 0 0 0 0 0 0 0 0 0 0 0 0 0 0 0 0 0 0 0 0 0 0 0 0 0 0 0 0 0 0 0 0 0 0 0 0 0 0 0 0 0 0 0 0 0 0 0 0 0 0 0 0 0 0 0 0 0 0 0.00574815215727403 0 0 0 0 0 0 0 0 0 0 0 0 0.00300727310541486 0 0 0 0 0.00242789021354594 0.00382956640879981 0.0139308355610712 0 0 0 0 0 0 0 0.00440174777290045 0 0 0 0 0 0 0 0 0 0 0 0 0 0 0 0 0 0 0 0 0 0 0 0 0 0.00850829113881957 0.00780160065589547 0.0772486887156212 0 0 0 0.00360129758319272 0 0.0020813389497985 0.0067690239804059 0.0053849305516872 0 0.0708549568261482 0.107509271257533 0 0.0929139559063435 0 0.233251216307496 0.0136101376507909 0.101317819320218 0.103724039372082 0.00698862107943579 0.00517967161502877 0.00348848255708607 0.00758013610694914 0 0 0.00375639267467982 0 0 0 0 0 0 0 0 0 0 0 0 0 0 0 0 0 0 0 0 0.00368120235140459 0 0.00485952230850471 0 0 0 0 0 0 0 0 0 0 0 0.011829392807465 0 0.0116100371301091 0 0 0.00242587614759218 0 0 0 0 0 0 0 0 0.0487984948533142 0 0.0032586355539476 0.00457083245628114 0.010124019877671 0 0 0.0039266490454927 0 0
0 0 0 0 0 0 0 0 0 0 0 0 0 0 0 0 0 0 0 0 0 0 0 0 0 0 0 0 0 0 0 0 0 0 0 0 0 0 0 0 0 0 0 0 0 0 0 0 0 0 0 0 0 0 0 0 0 0 0 0 0 0 0 0 0 0 0 0 0 0 0 0 0 0 0 0 0 0 0 0 0 0 0 0 0 0 0 0 0 0 0 0 0 0 0 0 0 0 0 0 0 0 0 0 0 0 0 0 0 0 0 0 0 0 0 0 0 0 0 0 0 0 0 0 0 0 0 0 0 0 0 0 0 0 0 0 0 0 0 0 0 0 0 0 0 0 0 0 0 0 0 0 0 0 0 0 0 0 0 0 0 0 0 0 0 0 0 0 0 0 0 0 0 0 0 0 0.0110890840107996 0 0 0 0 0 0 0 0 0 0 0 0 0 0 0 0 0 0 0 0.0379259796345692 0 0 0 0 0 0 0 0 0 0 0 0 0 0 0 0 0 0 0 0 0 0 0 0 0 0 0 0 0 0 0 0 0 0 0 0.0199354163892518 0 0 0 0 0 0 0 0 0.016596646856036 0.200113397217816 0.0872057055364169 0 0.00889494496809337 0.109324114671594 0 0.0857061938494054 0.0404923642718601 0.194216063693693 0.0162276300955011 0.0676653108763167 0 0.0053431520649486 0 0 0 0 0 0 0 0 0 0 0 0 0 0 0 0 0 0 0 0 0 0 0 0 0 0 0 0 0 0 0 0 0 0 0 0 0 0 0 0.0305998024874954 0 0 0 0 0 0 0 0 0 0 0 0.0431095171728047 0 0 0.00481333718049632 0.0161412733178493 0 0 0.00460006570505237 0 0
0 0 0 0 0 0 0 0 0 0 0 0 0 0 0 0 0 0 0 0 0 0 0 0 0 0 0 0 0 0 0 0 0 0 0 0 0 0 0 0 0 0 0 0 0 0 0 0 0 0 0 0 0 0 0.00138830503433211 0 0 0 0 0 0 0 0 0 0 0 0 0 0 0 0 0 0 0 0 0 0 0 0 0 0 0 0 0 0 0 0 0 0 0 0 0 0 0 0 0 0 0 0 0 0 0 0 0 0 0 0 0 0 0 0 0 0 0 0 0 0 0 0 0 0 0 0 0 0 0 0 0 0 0 0 0 0 0 0 0 0 0 0 0 0 0 0 0 0 0 0 0 0 0 0 0 0 0 0 0.0162167747902576 0 0 0 0 0.0124876151889918 0 0 0 0 0.00932735262706538 0 0 0 0 0 0 0 0.00291930069178636 0.00727871623921055 0 0 0.00117119727297364 0 0 0 0 0 0 0 0 0 0.00541391365111976 0 0 0 0.00431875118765682 0.0072093698803044 0 0.00494314391020501 0 0.0810494935595014 0 0 0 0 0 0 0.0018238758329205 0 0.00281900759190998 0 0 0 0 0 0 0.00236319420855201 0 0 0.011724750292859 0.0123821891815235 0.00217974451653381 0 0 0.0874603171064421 0 0 0 0 0 0 0.00411485375337697 0 0 0.00299916414734466 0.00807045562911848 0.00171221905742975 0 0 0 0 0 0 0 0 0.160081547014683 0.0393739443812866 0.00331315688227317 0 0 0.00818172740289287 0.109926561874741 0 0 0.00502410652708073 0 0.0639625268905261 0 0.00900349571256733 0 0.00563549514210975 0 0 0 0 0 0 0 0 0 0 0 0 0 0 0 0 0 0 0 0 0.0038711366248505 0 0 0.00235257215619426 0 0 0.016118951135337 0.0130811304422511 0 0.0124393645729127 0.00746945655128628 0.00423128258819964 0 0 0 0 0.00277538313053291 0 0 0 0 0 0 0 0 0 0.00511937127790327 0 0.00352378985621701 0.199915089493376 0.00351999811677344 0.00173028690431778 0 0.0257503768939007 0.00222554307637073 0 0 0 0
0 0 0 0 0 0 0 0 0 0 0 0 0 0 0 0 0 0 0 0 0 0 0 0 0 0 0 0 0 0 0 0 0 0 0 0 0 0 0 0 0 0 0 0 0 0 0 0 0 0 0 0 0 0 0 0 0 0 0 0 0 0 0 0 0 0 0 0 0 0 0 0 0 0 0 0 0 0 0 0 0 0 0 0 0 0 0 0 0 0 0 0 0 0 0 0 0 0 0 0 0 0 0 0 0 0 0 0 0 0 0 0 0 0 0 0 0 0 0 0 0 0 0 0 0 0 0 0 0 0 0 0 0 0 0 0 0 0 0 0 0 0 0 0 0 0 0 0 0 0 0 0 0 0 0 0 0 0 0 0 0 0 0 0 0 0 0 0 0 0 0 0 0 0 0 0 0 0 0 0 0 0 0 0 0 0 0 0 0 0.00313616444237744 0 0 0 0 0 0.00563349765945256 0 0 0 0 0 0 0 0 0 0 0 0 0 0 0 0 0 0 0 0 0 0 0 0 0 0 0 0 0 0 0 0 0 0 0 0 0.155682229248709 0.0213449145632212 0.00946980599548625 0.00711216695376707 0 0.00916216115607693 0 0 0 0 0.0180475184688521 0.0576926872261552 0.0242890407098724 0.134431376094114 0.148545547850267 0.126664493024254 0 0 0.102249325284808 0.0449738162621382 0.0112816574419759 0.0287693852141483 0.0215187775653845 0 0.00679960766857717 0.0120782786820875 0 0 0 0 0 0 0 0 0 0 0 0 0 0 0 0 0 0 0 0 0 0 0 0 0 0 0 0 0 0 0 0 0 0 0.0344111306301024 0 0 0 0 0 0 0 0 0 0 0 0 0 0.0069175199402866 0 0 0.00437872183438923 0 0 0 0.00541017608349721 0 0
0 0 0 0 0 0 0 0 0 0 0 0 0 0 0 0 0 0 0 0 0 0 0 0 0 0 0 0 0 0 0 0 0 0 0 0 0 0 0 0 0 0 0 0 0 0 0 0 0 0 0 0 0 0 0 0 0 0 0 0 0 0 0 0 0 0 0 0 0 0 0 0 0 0 0 0 0 0 0 0 0 0 0 0 0 0 0 0 0 0 0 0 0 0 0 0 0 0 0 0 0 0 0 0 0 0 0 0 0 0 0 0 0 0 0 0 0 0 0 0 0 0 0 0 0 0 0 0 0 0 0 0 0 0 0 0 0 0 0 0 0 0 0 0 0 0 0 0 0.00278575241450535 0 0 0 0 0 0 0 0 0 0 0 0 0 0 0 0 0 0 0 0 0.00101835664496831 0 0 0 0 0 0 0.0125525110514643 0 0 0 0 0 0 0 0 0 0.000956397082947233 0 0 0.00222611316302441 0 0 0 0 0.00774897799770662 0.00208489674626562 0.00884469292031909 0 0 0 0 0 0 0 0.00365101880206239 0 0 0 0 0 0 0 0 0 0 0 0 0 0 0 0.00333459628658499 0 0 0 0 0 0 0 0 0 0.0066465707675957 0.00815823196466972 0.0264090160847207 0 0.000556474984700959 0.00277320718507285 0 0.00450225134094824 0.00126135487656066 0.00564142731228875 0 0.00417400937021278 0.0340653145534899 0.0152667136176133 0.00366079375749649 0.0567584961063233 0.0363794454455054 0.145334844069391 0.0029312509742326 0.0244603855446016 0 0.0663350072714003 0.0985543194354506 0.00977173500594827 0.0291377724723352 0 0.00602621996430504 0.066757713571188 0 0 0 0 0 0 0 0 0 0 0 0 0 0 0 0 0 0 0 0 0.00214414350834982 0 0.00455537334906352 0.00170232124960182 0.00199892132255772 0 0 0 0 0 0.00120035854011202 0 0 0 0.0153904249151631 0.00240107950731949 0.0262927243324906 0 0 0.00156875650339038 0 0 0 0 0 0.00251429880592374 0.00606826372352747 0.00889153621823393 0.116481118848631 0.00157705911140213 0.00276604359243205 0.02557005418182 0.0511038991548733 0 0.00334095033072945 0.0221223869032446 0 0.00154441711523411
0 0 0 0 0 0 0 0 0 0 0 0 0 0 0 0 0 0 0 0 0 0 0 0 0 0 0 0 0 0 0 0 0 0 0 0 0 0 0 0 0 0 0 0 0 0 0 0 0 0 0 0 0 0 0 0 0 0 0 0 0 0 0 0 0 0 0 0 0 0 0 0 0 0 0 0 0 0 0 0 0 0 0 0 0 0 0 0 0 0 0 0 0 0 0 0 0 0 0 0 0 0 0 0 0 0 0 0 0 0 0 0 0 0 0 0 0 0 0 0 0 0 0 0 0 0 0 0 0 0 0 0 0 0 0 0 0 0 0 0 0 0 0 0 0 0 0 0 0 0 0 0 0 0 0 0 0 0 0 0 0 0 0 0 0 0 0 0 0 0 0 0 0 0 0 0 0 0 0 0 0 0 0 0 0 0 0 0 0 0 0 0 0 0 0.0122681250009122 0 0 0 0 0 0 0 0 0 0 0 0 0 0 0 0 0 0 0 0 0 0 0 0 0 0 0 0 0 0 0 0 0 0 0 0 0.00696767803014508 0.0202730936425203 0.0108978333490315 0.00513027145791695 0 0 0 0 0 0 0 0.00979435518627756 0.00823209767267689 0.0189764888746873 0.0821550516907745 0.00731182073632964 0.0362240570400323 0 0.0320937138970987 0.197879210675626 0 0.0580472988329591 0.0455855697503335 0.049930783809436 0 0.0297631635201573 0.181029631101273 0 0 0 0 0 0 0 0 0 0 0 0 0 0 0 0 0 0 0 0 0 0 0.00316588623749213 0 0 0 0 0 0 0 0 0 0 0 0 0 0 0 0 0 0 0 0 0 0 0 0 0 0.0777246885683042 0 0 0.0209137912228567 0.0816099842742048 0 0 0.00402540542895425 0 0
0 0 0 0 0 0 0 0 0 0 0 0 0 0 0 0 0 0 0 0 0 0 0 0 0 0 0 0 0 0 0 0 0 0 0 0 0 0 0 0 0 0 0 0 0 0 0 0 0 0 0 0 0 0 0 0 0 0 0 0 0 0 0 0 0 0 0 0 0 0 0 0 0 0 0 0 0 0 0 0 0 0 0 0 0 0 0 0 0 0 0 0 0 0 0 0 0 0 0 0 0 0 0 0 0 0 0 0 0 0 0 0 0 0 0 0 0 0 0 0 0 0 0 0 0 0 0 0 0 0 0 0 0 0 0 0 0 0 0 0 0 0 0 0 0 0 0 0 0.00203212743249828 0 0 0 0 0 0 0 0 0 0 0 0 0 0 0 0.00303319236915413 0.00256051479147308 0 0 0 0 0 0 0 0 0 0.00288731951607822 0.00822605747765809 0 0 0 0 0 0 0 0 0 0.000838158423206747 0.00155256298578463 0 0 0 0 0.00247254683998889 0 0.00578640875562265 0 0.0229364038059491 0 0 0 0 0 0 0 0.00660804141120821 0 0 0 0 0 0 0 0 0.000933959269927614 0 0.0024340478612402 0 0 0 0 0.00822632564205348 0 0 0 0 0 0 0 0 0 0.0019024900906417 0.00947361422712182 0.0186169830522053 0 0.00406132630874064 0 0 0 0 0.00115519607761164 0 0.0193756663008178 0.0337527205758739 0.00150511746770276 0.00335797727514356 0.0273693550402838 0.00346266620320161 0.0965122478347215 0.0711297898745849 0.00514407751012661 0.187848361505787 0.0370899608503191 0 0.00263262126379619 0.0121689166581063 0 0.0192634172633468 0.0877145743626451 0 0 0 0 0 0 0 0 0 0 0 0 0 0 0 0 0 0 0 0.00114319465783039 0.000674787720011844 0 0.00277852748059543 0 0.00141773083511927 0.00122485141910399 0 0 0.00117695109467023 0.002474454324365 0.00314391961291725 0 0 0.000916747964569411 0 0.00486671444268847 0.00187919190164253 0 0.00606520772920056 0.00155101855928965 0.00305214906405915 0 0 0 0 0.00216403247118198 0.00516950688866133 0.00644798348656712 0.117454967482996 0.00155078999775718 0.00245532445649221 0.0171809270104471 0.080400746813451 0.00147225687528163 0 0.0179350183569888 0 0.00133825302949146
0 0 0 0 0 0 0 0 0 0 0 0 0 0 0 0 0 0 0 0 0 0 0 0 0 0 0 0 0 0 0 0 0 0 0 0 0 0 0 0 0 0 0 0 0 0 0 0 0 0 0 0 0 0 0 0 0 0 0 0 0 0 0 0 0 0 0 0 0 0 0 0 0 0 0 0 0 0 0 0 0 0 0 0 0 0 0 0 0 0 0 0 0 0 0 0 0 0 0 0 0 0 0 0 0 0 0 0 0 0 0 0 0 0 0 0 0 0 0 0 0 0 0 0 0 0 0 0 0 0 0 0 0 0 0 0 0 0 0 0 0 0 0 0 0 0 0 0 0 0 0 0 0 0 0 0 0 0 0 0 0 0 0 0 0 0 0 0 0 0 0 0.00964105835212845 0 0 0 0 0 0 0 0 0 0 0 0 0 0 0 0 0 0 0 0 0 0 0 0 0 0 0 0 0 0 0 0 0 0 0 0.0174860512311773 0 0 0 0 0 0 0 0 0 0 0 0 0 0 0 0 0 0 0.00408256717312529 0 0 0 0 0 0.00415330809589229 0.0313196746571571 0.0265693256892669 0 0 0 0 0 0 0 0 0 0.235604855258435 0.084761870832506 0.00413649913057593 0 0 0.0232676839983715 0.0330363006251638 0.0516642021931944 0.00466956435507122 0 0.205365852203703 0 0.0231922617320481 0.141041625507041 0 0 0.0186480893222234 0 0 0 0 0 0.00431686029298097 0.0248848715279007 0 0 0 0 0 0 0 0 0 0 0 0 0 0 0 0 0 0 0 0 0 0 0 0 0 0 0 0 0 0 0.00609229072784092 0 0 0 0 0 0 0 0.0112571839922551 0 0 0 0.0348080031019419 0 0 0 0 0
0 0 0 0 0 0 0 0 0 0 0 0 0 0 0 0 0 0 0 0 0 0 0 0 0 0 0 0 0 0 0 0 0 0 0 0 0 0 0 0 0 0 0 0 0 0 0 0 0 0 0 0 0 0 0 0 0 0 0 0 0 0 0 0 0 0 0 0 0 0 0 0 0 0 0 0 0 0 0 0 0 0 0 0 0 0 0 0 0 0 0 0 0 0 0 0 0 0 0 0 0 0 0 0 0 0 0 0 0 0 0 0 0 0 0 0 0 0 0 0 0 0 0 0 0 0 0 0 0 0 0 0 0 0 0 0 0 0 0 0 0 0 0 0 0 0 0 0 0 0 0 0 0 0 0 0 0 0 0 0 0 0 0 0 0 0 0 0 0 0 0 0 0 0 0 0 0 0 0 0 0 0 0 0 0 0 0 0 0 0.00251957176592904 0 0 0 0 0 0 0 0 0 0 0 0 0 0 0 0 0 0 0 0 0 0 0 0 0 0 0 0 0 0 0 0 0 0 0 0 0 0 0 0 0 0 0.00514234633018003 0.0625188066390211 0.0237803520970252 0 0.0016700461743934 0 0 0 0 0.013558609032432 0 0 0.137341147144767 0.0533432170035457 0.00730021438166583 0.0109790330536502 0.0144240521621617 0.0141352144144664 0.0800089009526707 0.045961368613943 0.0175308157671208 0.166797854606241 0 0 0.0348453887655913 0.100401807182619 0 0 0 0 0 0 0 0 0 0 0 0 0 0 0 0 0 0 0 0 0 0 0 0 0 0 0 0 0 0 0 0 0 0 0 0 0 0 0 0.0139880696040225 0.00889332482713378 0 0 0.00380207974673899 0 0 0 0 0.023753292209341 0 0.0303431651715347 0.0541570355553359 0.0239705559126442 0.00596656134988358 0.0247628939592145 0.0102963691200845 0.0034030579695665 0.00440484848707566
0 0 0 0 0 0 0 0 0 0 0 0 0 0 0 0 0 0 0 0 0 0 0 0 0 0 0 0 0 0 0 0.00319744709583163 0.021531182084161 0.00610472574561904 0 0 0 0 0 0 0 0 0 0 0 0.00221192551346215 0 0 0 0.000857570220780829 0 0 0 0.042643522265643 0 0.001217617541141 0 0 0 0 0 0 0 0 0 0 0 0.00824637756116823 0 0 0.00698447698352256 0 0 0 0 0.00378570707068242 0 0 0 0 0 0 0.00274070482467212 0 0 0 0 0.00206878977868442 0 0 0.00109224475996869 0 0.00250777990471357 0 0 0 0 0 0.0111502277077387 0.0139012260975451 0.00151979683037865 0.00602480390717241 0 0 0 0 0 0 0 0 0 0 0 0 0 0 0 0 0 0 0 0 0 0 0 0 0 0 0 0 0 0 0 0 0 0 0 0.0241344903515382 0 0 0 0.00196462881845344 0.0298016034964513 0 0 0.00849455085941269 0 0 0.0114411814242696 0.00289383089257184 0.00364456341742949 0.0118289096585876 0.00499666491240093 0 0 0 0 0 0 0 0 0 0 0 0 0 0 0.0242467627532332 0.00202848340684696 0.0423779336772634 0 0 0 0 0 0 0 0 0 0 0 0 0 0 0 0.0636203889385725 0.0207824245943546 0.0294360146229118 0 0.0174427040485924 0 0 0 0.00261344994097206 0 0 0 0 0 0.00928825885097492 0.00124883884223169 0 0.00120319431935067 0 0 0 0 0 0 0 0 0 0 0.00317404538764997 0 0 0 0 0 0 0 0 0 0 0 0 0 0 0 0 0 0 0 0 0 0.00927549387187388 0 0 0 0.00420295096864018 0 0 0 0 0 0 0 0 0 0 0 0 0 0 0 0 0 0.00374002863089804 0 0 0 0 0 0 0 0 0 0 0 0 0 0 0 0 0 0 0 0 0 0 0 0.0456095562497697 0 0 0 0 0 0 0 0 0 0 0.0013792284474906 0 0 0 0.0171763023844645 0.152097944985148 0.0644184863859665 0.00601796906928184 0 0.0131113651278761 0.00898185000168458 0.00366805788669062 0 0 0.00587006968662759 0 0 0 0 0.0529674247572176 0.00350041107006717 0 0.0205463075285746 0.132987503840774
0 0 0 0 0 0 0 0 0 0 0 0 0 0 0 0 0 0 0 0 0 0 0 0 0 0 0 0 0 0 0 0 0 0 0 0 0 0 0 0 0 0 0 0 0 0 0 0 0 0 0 0 0 0 0 0 0 0 0 0 0 0 0 0 0 0 0 0 0 0 0 0 0 0 0 0 0 0 0 0 0 0 0 0 0 0 0 0 0 0 0 0 0 0 0 0 0 0 0 0 0 0 0 0 0 0 0 0 0 0 0 0 0 0 0 0 0 0 0 0 0 0 0 0 0 0 0 0 0 0 0 0 0 0 0 0 0 0 0 0 0 0 0 0 0 0 0 0 0 0 0 0 0 0 0 0 0 0 0 0 0 0 0 0 0 0.00608799947032192 0 0 0 0 0 0 0 0 0 0 0 0 0 0 0 0 0 0 0 0.00196809730916817 0 0.00267082866661002 0 0 0 0 0 0 0 0 0 0 0 0 0 0 0 0 0 0 0 0 0 0 0 0 0 0 0 0 0 0 0 0 0 0 0 0 0 0 0 0 0 0 0 0 0 0.0695957798108405 0.0497203839742058 0 0 0 0 0 0 0 0 0 0.0927742949621705 0.0135117184837237 0 0 0.0166198436486171 0.00822218778185685 0.0304611060652282 0.0504338811981327 0.051086043972075 0.0346756063527476 0.0641451826590387 0 0 0.229896480009883 0 0 0 0 0 0 0 0 0 0 0 0 0 0 0 0 0 0 0 0 0 0 0 0 0 0 0 0 0 0 0 0 0 0 0 0 0 0 0.0354356914504268 0 0.0505270221429794 0 0 0 0 0 0 0 0.0314217550785076 0 0.0222187171749855 0.0440732960068941 0.0882248318849378 0 0 0.0062292518966493 0 0
0 0 0 0 0 0 0 0 0 0 0 0 0 0 0 0 0 0 0 0 0 0 0 0 0 0 0 0 0 0 0 0 0 0 0 0 0 0 0 0 0 0 0 0 0 0 0 0 0 0 0 0 0 0 0 0 0 0 0 0 0 0 0 0 0 0 0 0 0 0 0 0 0 0 0 0 0 0 0 0 0 0 0 0 0 0 0 0.0011029878071432 0 0 0 0 0 0 0 0 0 0 0 0 0 0 0 0 0 0 0 0 0 0 0 0 0 0 0 0 0 0 0 0 0 0 0 0 0 0 0 0 0 0 0 0 0 0 0 0 0 0 0 0 0 0 0 0 0 0 0 0 0 0 0 0 0 0 0 0 0 0 0 0 0 0 0 0 0 0 0 0 0 0.00204325018454792 0 0 0 0 0 0 0 0 0 0 0 0 0 0 0 0.00197643901136269 0 0 0 0 0 0 0 0 0.00368211702990105 0 0.0104715483872203 0 0 0 0 0 0 0 0 0 0 0 0 0 0 0 0 0 0 0 0 0 0 0 0 0 0 0 0 0 0 0 0 0 0.0015475808755943 0.00145073649768999 0 0.00842720542546177 0.0194861268446702 0 0 0 0 0 0 0 0 0 0.0531923732779267 0.0105141428649531 0.00200840239543108 0 0 0.00440464575202262 0.101766431583246 0.0925114250060721 0.0701524923011307 0.0635961271104293 0.0557394482534891 0.0051013186080373 0.0693321591623551 0 0 0 0 0 0 0 0 0 0 0 0 0 0 0 0 0 0 0 0 0 0 0 0 0.00172785274622492 0 0 0 0 0 0 0 0 0 0 0 0 0 0 0.0704576486061579 0 0.0547776569915487 0 0 0 0 0.00408947391812474 0.00209214760888211 0.00269768386288111 0.0503344414188351 0 0.0053221683770438 0.0260939711194314 0.199061997311213 0 0 0 0 0.00483799966097239
0 0 0 0 0 0 0 0 0 0 0 0 0 0 0 0 0 0 0 0 0 0 0 0 0 0 0 0 0 0 0 0 0 0 0 0 0 0 0 0 0 0 0 0 0 0 0 0 0 0 0 0 0 0 0 0 0 0 0 0 0 0 0 0 0 0 0 0 0 0 0 0 0 0 0 0 0 0 0 0 0 0 0 0 0 0 0 0 0 0 0 0 0 0 0 0 0 0 0 0 0 0 0 0 0 0 0 0 0 0 0 0 0 0 0 0 0 0 0 0 0 0 0 0 0 0 0 0 0 0 0 0 0 0 0 0 0 0 0 0 0 0 0 0 0 0 0 0 0 0 0 0 0 0 0 0 0 0 0 0 0 0 0 0 0 0 0 0 0 0 0 0 0 0 0 0 0.225625867220637 0 0 0 0 0 0 0 0 0 0 0 0 0 0 0 0 0 0 0 0 0 0 0 0 0 0 0 0 0.294786203449594 0 0 0 0 0 0 0 0 0 0 0 0 0 0 0 0 0 0 0 0 0 0 0 0 0 0 0 0 0 0 0 0 0 0 0 0 0 0 0 0 0 0 0 0 0 0 0 0 0 0 0 0 0 0.234562998706552 0 0 0 0 0 0 0 0 0 0.245024930623217 0 0 0 0 0 0 0 0 0 0 0 0 0 0 0 0 0 0 0 0 0 0 0 0 0 0 0 0 0 0 0 0 0 0 0 0 0 0 0 0 0 0 0 0 0 0
0 0 0 0 0 0 0 0 0 0 0 0 0.0264648796214065 0 0 0 0 0 0 0 0 0 0 0 0 0 0 0 0 0 0 0 0 0 0 0 0 0 0 0 0 0 0 0 0 0 0 0 0 0 0 0 0 0 0 0 0 0 0 0 0 0 0 0 0 0 0 0 0 0 0 0 0 0 0 0 0 0 0 0 0 0 0 0 0 0 0 0 0 0 0 0 0 0 0 0 0 0 0 0 0 0 0 0 0 0 0 0 0 0 0 0 0 0 0.0158287313254537 0 0 0 0.022401230194277 0 0 0 0 0 0 0 0 0 0 0 0 0 0 0 0 0 0 0 0 0 0 0 0 0 0 0 0 0 0 0 0 0 0 0 0 0 0 0 0 0 0 0 0 0 0 0 0 0 0 0 0 0 0 0 0 0 0.11423855104877 0 0 0 0 0 0 0 0 0 0 0 0 0 0 0 0 0 0 0 0 0 0 0 0 0 0 0 0 0 0 0 0 0 0 0 0 0 0 0 0 0 0 0 0 0 0 0 0 0 0 0 0 0 0 0 0.0124250524468407 0 0 0 0 0 0 0 0 0 0 0 0 0 0 0 0 0 0 0 0 0 0 0 0 0 0.0752687893785009 0 0.156073903713344 0.21032449412974 0 0.0211163524456726 0.150140783847447 0.195717231848548 0 0 0 0 0 0 0 0 0 0 0 0 0 0 0 0 0 0 0 0 0 0 0 0 0 0 0 0 0 0 0 0 0 0 0 0 0 0 0 0 0 0 0 0 0 0 0 0 0 0
0 0 0 0 0 0 0 0 0 0 0 0 0.015093363447419 0 0 0 0 0 0 0 0 0 0 0 0 0 0 0 0 0 0 0 0 0 0 0 0 0 0 0 0 0 0 0 0 0 0 0 0 0 0 0 0 0 0 0 0 0 0 0 0 0 0 0 0 0 0 0 0 0 0 0 0 0 0 0 0 0 0 0 0 0 0 0 0 0 0 0 0 0 0 0 0 0 0 0 0 0 0 0 0 0 0 0 0 0 0 0 0 0 0 0 0 0 0.00510119397957537 0 0 0.0198601420005971 0.00778284122493723 0 0 0 0 0 0 0 0 0 0 0 0 0 0 0 0 0 0 0 0 0 0 0 0 0 0 0 0 0 0 0 0 0 0 0 0 0 0 0 0 0 0 0 0 0 0 0.082197943365118 0 0 0 0 0 0.19414411726458 0 0 0 0 0 0 0 0 0 0 0 0 0 0.0223670849625745 0 0 0 0 0 0 0 0 0 0 0 0 0 0 0 0 0 0 0 0 0 0 0 0 0 0 0 0 0 0 0 0 0 0 0 0 0 0 0 0 0 0 0 0 0 0 0 0 0 0 0 0 0 0 0 0 0 0 0 0 0 0 0 0 0 0 0 0.0385513555162947 0 0 0 0 0 0.0404949919194486 0 0.0322833562050938 0 0 0 0.0357927723667394 0 0.350872142663051 0.155458695084571 0 0 0 0 0 0 0 0 0 0 0 0 0 0 0 0 0 0 0 0 0 0 0 0 0 0 0 0 0 0 0 0 0 0 0 0 0 0 0 0 0 0 0 0 0 0 0
0 0 0 0 0 0 0 0 0 0 0 0 0.0173419250513096 0 0 0 0 0 0 0 0 0 0 0 0 0 0 0 0 0 0 0 0 0 0 0 0 0 0 0 0 0 0 0 0 0 0 0 0 0 0 0 0 0 0 0 0 0 0 0 0 0 0 0 0 0 0 0 0 0 0 0 0 0 0 0 0 0 0 0 0 0 0 0 0 0 0 0 0 0 0 0 0 0 0 0 0 0 0 0 0 0 0 0 0 0 0 0 0 0 0 0 0.0197734813292694 0 0 0 0.0288734669783783 0 0 0 0 0 0 0 0 0 0 0 0 0 0 0 0 0 0 0 0 0 0 0 0 0 0 0 0 0 0 0 0 0 0 0 0 0 0 0.0282323540042537 0 0 0 0 0.0648468939661503 0 0 0 0 0.526746381560158 0 0 0 0 0 0 0 0 0 0 0.0213141202227916 0 0 0 0 0 0 0 0 0 0 0 0 0 0 0 0 0 0 0 0 0 0 0 0 0 0 0 0 0.0876373153471106 0 0 0 0 0 0 0 0 0 0 0 0 0 0 0 0 0 0 0 0 0 0 0 0 0 0 0 0 0 0 0 0 0 0 0 0 0 0 0 0 0 0 0 0 0 0 0 0 0 0 0 0 0 0.128949410657733 0.0762846508828465 0 0 0 0 0 0 0 0 0 0 0 0 0 0 0 0 0 0 0 0 0 0 0 0 0 0 0 0 0 0 0 0 0 0 0 0 0 0 0 0 0 0 0 0 0 0 0 0 0 0 0 0 0 0 0
0 0 0 0 0 0 0 0 0 0 0 0 0.00291847425513479 0 0 0 0 0 0 0 0 0 0.0138560475370425 0 0 0.00961097537018319 0 0 0 0 0 0 0 0 0 0 0 0 0 0 0 0 0 0 0 0 0 0 0 0 0 0 0 0 0 0 0 0 0 0 0 0 0 0 0 0 0 0 0 0 0 0 0 0 0 0 0 0 0 0 0 0 0 0 0 0 0 0 0 0 0 0 0 0 0 0 0 0 0 0 0 0 0 0 0 0 0 0 0 0 0 0 0 0 0 0 0 0 0.0238354001362393 0 0 0 0 0 0 0 0 0 0 0 0 0 0 0 0 0 0 0 0 0 0 0 0 0 0 0 0 0 0 0 0 0 0 0 0 0 0 0 0 0 0 0 0 0 0 0.273724280076885 0.0561207988242507 0.170827165024176 0.202800202334135 0.0370335142612644 0 0.0596238255431038 0 0 0 0 0 0 0 0 0 0 0 0 0 0.0306302486749323 0.0479039976315447 0.00302441096824628 0 0 0 0 0 0 0 0 0 0 0 0 0 0 0 0 0 0 0 0 0 0 0 0 0 0.00765280238978146 0 0 0 0 0 0 0 0 0 0 0 0 0 0 0 0 0 0 0 0 0 0 0 0 0 0 0 0 0 0 0 0 0 0 0 0 0 0 0 0 0 0 0 0 0 0 0 0 0 0 0 0 0 0 0.0497908384921739 0 0 0 0 0 0 0 0 0 0 0 0 0 0 0 0 0 0 0 0 0 0 0 0 0 0 0 0 0 0 0 0 0 0 0 0 0 0 0 0 0 0 0 0 0 0 0.0106470184809067
0 0 0 0 0 0 0 0 0 0 0 0 0 0 0 0 0 0 0 0 0 0 0 0 0 0 0 0 0 0 0 0 0 0 0 0 0 0 0 0 0 0 0 0 0 0 0 0 0 0 0 0 0 0 0 0 0 0 0 0 0 0 0 0 0 0 0 0 0 0 0 0 0 0 0 0 0 0 0 0 0 0 0 0 0 0 0 0 0 0 0 0 0 0 0 0 0 0 0 0 0 0 0 0 0 0 0 0 0 0 0 0 0 0 0 0 0 0 0 0 0 0 0 0 0 0 0 0 0 0 0 0 0 0 0 0 0 0 0 0 0 0 0 0 0 0 0 0 0 0 0 0 0 0 0 0 0 0 0 0 0 0 0 0 0 0 0 0 0 0 0 0 0 0 0 0 0.0141057416124031 0 0 0 0 0 0 0 0 0 0 0 0 0 0 0 0 0 0 0 0 0 0 0 0 0 0 0 0 0 0 0.0309382482657083 0 0 0 0 0 0 0 0 0 0 0 0 0 0 0 0 0 0 0 0 0 0 0.0117069783961251 0.0186411208570065 0 0 0 0 0 0 0 0 0 0 0 0 0 0 0 0 0 0 0 0 0 0 0 0 0 0 0 0.00360676626771084 0 0 0 0 0.0694602805347924 0 0 0 0 0 0 0 0 0.0290372513003601 0.533328873682656 0 0.0754361415020935 0 0.0705961861960991 0 0.143142411385045 0 0 0 0 0 0 0 0 0 0 0 0 0 0 0 0 0 0 0 0 0 0 0 0 0 0 0 0 0 0 0 0 0 0 0
0 0 0 0 0 0 0 0 0 0 0 0 0 0 0 0 0 0 0 0 0 0 0 0 0 0 0 0 0 0 0 0 0 0 0 0 0 0 0 0 0 0 0 0 0 0 0 0 0 0 0 0 0 0 0 0 0 0 0 0 0 0 0 0 0 0 0 0 0 0 0 0 0 0 0 0 0 0 0 0 0 0 0 0 0 0 0 0 0 0 0 0 0 0 0 0 0 0 0 0 0 0 0 0 0 0 0 0 0 0 0 0 0 0 0 0 0 0 0 0 0 0 0 0 0 0 0 0 0 0 0 0 0 0 0 0 0 0 0 0 0 0 0 0 0 0 0 0 0 0 0 0 0 0 0 0 0 0 0 0 0 0 0 0 0 0 0 0 0 0 0 0 0 0 0 0 0.055579775747165 0 0 0 0 0 0 0 0 0 0 0 0 0 0 0 0 0 0 0 0 0 0 0 0 0 0 0 0 0 0 0 0 0 0 0 0 0 0 0 0 0 0 0 0 0 0 0 0 0 0 0 0 0 0 0 0.0402236788838228 0 0 0 0 0 0 0 0 0 0 0 0 0.0511281529264372 0 0 0 0 0 0 0 0 0 0 0 0 0 0.0884096894664448 0 0 0 0.239463111913 0 0.52519559106313 0 0 0 0 0 0 0 0 0 0 0 0 0 0 0 0 0 0 0 0 0 0 0 0 0 0 0 0 0 0 0 0 0 0 0 0 0 0 0 0 0 0 0 0 0 0 0 0 0 0
0 0 0 0 0 0 0 0 0 0 0 0 0 0 0 0 0 0 0 0 0 0 0 0 0 0 0 0 0 0 0 0 0 0 0 0 0 0 0 0 0 0 0 0 0 0 0 0 0 0 0 0 0 0 0 0 0 0 0 0 0 0 0 0 0 0 0 0 0 0 0 0 0 0 0 0 0 0 0 0 0 0 0 0 0 0 0 0 0 0 0 0 0 0 0 0 0 0 0 0 0 0 0 0 0 0 0 0 0 0 0 0 0 0 0.0386368712431889 0.0219082557401494 0 0.0167154947926096 0 0 0 0 0 0 0 0 0 0 0 0 0 0 0 0 0 0 0 0 0 0 0 0 0 0 0 0 0 0 0 0 0 0 0 0 0 0 0 0 0 0 0 0 0 0 0 0 0 0 0 0 0 0 0 0 0 0 0.0275485712963914 0 0 0 0 0 0 0 0 0 0 0 0 0 0 0 0 0 0 0 0 0 0 0 0 0 0 0 0 0 0 0 0 0 0 0 0 0 0 0 0 0 0 0 0 0 0 0 0 0 0 0 0 0 0 0 0.0160132783671652 0 0 0 0 0 0 0 0 0 0 0 0 0 0 0 0 0 0 0 0 0 0 0 0 0 0 0.140399480587173 0.0989602426083427 0 0 0 0.63981780536498 0 0 0 0 0 0 0 0 0 0 0 0 0 0 0 0 0 0 0 0 0 0 0 0 0 0 0 0 0 0 0 0 0 0 0 0 0 0 0 0 0 0 0 0 0 0 0 0 0 0 0
0 0 0 0 0 0 0 0 0 0 0 0 0 0 0 0 0 0 0 0 0 0 0 0 0 0 0 0 0 0 0 0 0 0 0 0 0 0 0 0 0 0 0 0 0 0 0 0 0 0 0 0 0 0 0 0 0 0 0 0 0 0 0 0 0 0 0 0 0 0 0 0 0 0 0 0 0 0 0 0 0 0 0 0 0 0 0 0 0 0 0 0 0 0 0 0 0 0 0 0 0 0 0 0 0 0 0 0 0 0 0 0 0 0 0 0 0 0 0 0 0 0 0 0 0 0 0 0 0 0 0 0 0 0 0 0 0 0 0 0 0 0 0 0 0 0 0 0 0 0 0 0 0 0 0 0 0 0 0 0 0 0 0.0408782230772433 0 0 0 0 0 0 0 0 0 0.152647388939424 0 0 0 0 0 0 0 0 0 0 0 0 0 0 0 0 0 0 0 0 0 0 0 0 0 0 0 0 0 0 0 0 0 0.236562055795889 0.464401692069239 0 0 0 0 0 0 0 0 0 0 0 0 0 0 0 0 0 0 0 0 0 0 0 0 0 0 0 0 0 0 0 0 0 0 0 0 0 0 0 0 0 0 0 0 0 0.0144245797101153 0 0 0 0 0 0 0 0 0 0 0 0 0 0.0290135680865312 0.0620724923215583 0 0 0 0 0 0 0 0 0 0 0 0 0 0 0 0 0 0 0 0 0 0 0 0 0 0 0 0 0 0 0 0 0 0 0 0 0 0 0 0 0 0 0 0 0 0 0
0 0 0 0 0 0 0 0 0 0 0 0 0 0 0 0 0 0 0 0 0 0 0 0 0 0.0106206526779095 0 0 0 0 0 0 0 0 0 0 0 0 0 0 0 0 0 0 0 0 0 0 0 0 0 0 0 0 0 0 0 0 0 0 0 0 0 0 0 0 0 0 0 0 0 0 0 0 0 0 0 0 0 0 0 0 0 0 0 0 0 0 0 0 0 0 0 0 0 0 0 0 0 0 0 0 0 0 0 0 0 0 0 0 0 0 0 0 0 0 0 0 0 0 0 0 0 0 0 0 0 0 0 0 0 0 0 0 0 0 0 0 0 0 0 0 0 0 0 0 0 0 0 0 0 0 0 0 0 0 0 0 0 0 0 0 0 0 0 0 0 0 0 0 0 0 0 0 0 0 0 0 0 0 0 0 0 0 0 0 0 0 0 0 0 0 0 0 0 0 0 0 0 0 0 0 0 0 0 0 0 0 0 0 0 0 0 0 0 0 0 0 0 0 0 0 0 0 0 0 0 0 0 0 0 0 0 0 0 0 0 0 0 0 0 0 0 0 0 0 0 0 0 0 0 0 0 0.0772821153062292 0 0 0 0 0 0 0.527092909949759 0 0 0 0 0 0.0269655675358293 0 0.358038754530273 0 0 0 0 0 0 0 0 0 0 0 0 0 0 0 0 0 0 0 0 0 0 0 0 0 0 0 0 0 0 0 0 0 0 0 0 0 0 0 0 0 0 0 0 0 0 0
0 0 0 0 0 0 0 0 0 0 0 0 0 0 0 0 0 0 0 0 0 0 0 0 0 0.0206151759612319 0 0 0 0 0 0 0 0 0 0 0 0 0 0 0 0 0 0 0 0 0 0 0 0 0 0 0 0 0 0 0 0 0 0 0 0 0 0 0 0.0133853180623212 0 0 0 0 0 0 0 0 0 0 0 0 0 0 0 0 0 0 0 0 0 0 0 0 0 0 0 0 0 0 0 0 0 0 0 0 0 0 0 0 0 0 0 0 0 0 0 0 0 0 0 0 0 0 0 0 0 0 0 0 0.0455798952244489 0 0 0 0 0 0 0 0 0 0 0 0 0 0 0 0 0 0 0 0 0 0 0 0 0 0 0 0 0 0 0 0 0 0 0 0 0 0 0 0.050829329605711 0 0 0 0 0.0805158807560607 0 0 0 0 0.0105140246649895 0 0 0 0 0 0 0 0 0 0 0 0 0 0 0 0 0 0 0 0 0 0 0 0 0 0 0 0 0 0.0572153025837167 0.0429529966511818 0 0 0 0 0 0 0 0 0 0 0 0 0 0 0 0 0 0 0 0 0 0 0 0 0 0 0 0 0 0 0 0 0 0 0 0 0 0 0 0 0 0 0 0 0 0 0 0 0 0 0 0 0.196705308905375 0 0.131520890354777 0 0 0 0.0485926277291432 0.301573249501043 0 0 0 0 0 0 0 0 0 0 0 0 0 0 0 0 0 0 0 0 0 0 0 0 0 0 0 0 0 0 0 0 0 0 0 0 0 0 0 0 0 0 0 0 0 0 0 0
0 0 0 0 0 0 0 0 0 0 0 0 0 0 0 0 0 0 0 0 0 0 0 0 0 0 0 0 0 0 0 0 0 0 0 0 0 0 0 0 0 0 0 0 0 0 0 0 0 0 0 0 0 0 0 0 0 0 0 0 0 0 0 0 0 0 0 0 0 0 0 0 0 0 0 0 0 0 0 0 0 0 0 0 0 0 0 0 0 0 0 0 0 0 0 0 0 0 0 0 0 0 0 0 0 0 0 0 0 0 0 0 0 0 0 0 0 0 0 0 0 0 0 0 0 0 0 0 0 0 0 0 0 0 0 0 0 0 0 0 0 0 0 0 0 0 0 0 0 0 0 0 0 0 0 0 0 0 0 0 0 0 0 0 0 0 0 0 0 0 0 0 0 0 0 0 0.0564430582366408 0 0 0 0 0 0 0 0 0 0 0 0 0 0 0 0 0 0 0 0 0 0 0 0 0 0 0 0 0 0 0 0 0 0 0 0 0 0 0 0 0 0 0 0 0 0 0 0 0 0 0 0 0 0 0 0 0 0 0 0 0 0 0 0 0 0 0 0 0 0 0 0 0 0 0 0 0 0 0 0 0 0.157497206140782 0 0 0 0 0 0 0 0 0 0 0 0.523292110995381 0.262767624627197 0 0 0 0 0 0 0 0 0 0 0 0 0 0 0 0 0 0 0 0 0 0 0 0 0 0 0 0 0 0 0 0 0 0 0 0 0 0 0 0 0 0 0 0
0 0 0 0 0 0 0 0 0 0 0 0 0 0 0 0 0 0 0 0 0 0 0 0 0 0 0 0 0 0 0 0 0 0 0 0 0 0 0 0 0 0 0 0 0 0 0 0 0 0 0 0 0 0 0 0 0 0 0 0 0 0 0 0 0 0 0 0 0 0 0 0 0 0 0 0 0 0 0 0 0 0 0 0 0 0 0 0 0 0 0 0 0 0 0 0 0 0 0 0 0 0 0 0 0 0 0 0 0 0 0 0 0 0 0 0 0 0 0 0 0 0 0 0 0 0 0 0 0 0 0 0 0 0 0 0 0 0 0 0 0 0 0 0 0 0 0 0 0 0 0 0 0 0 0 0 0 0 0 0 0 0 0 0 0 0 0 0 0 0 0 0 0 0 0.0292434059400843 0 0 0 0 0 0 0 0 0 0 0 0 0 0 0 0 0 0 0 0 0 0 0 0 0 0 0 0 0 0 0 0 0 0 0.0285422928467794 0 0 0 0 0.236152505924796 0 0 0 0.0323247524746841 0 0 0 0 0 0 0 0 0 0 0 0 0 0 0 0 0 0 0 0 0 0 0 0 0 0 0 0 0 0 0 0 0 0 0 0 0 0 0 0 0 0 0 0 0 0 0 0 0 0 0.0711932963039993 0 0.319597524355946 0.0963871815673298 0.0824327397757402 0 0 0 0 0 0 0 0 0 0 0 0 0 0 0 0 0 0 0 0 0 0 0 0 0 0 0.104126300810641 0 0 0 0 0 0 0 0 0 0 0 0 0 0 0
0 0 0 0 0 0 0 0 0 0 0 0 0 0 0 0 0 0 0 0 0 0 0 0 0 0 0 0 0 0 0 0 0 0 0 0 0 0 0 0 0 0 0 0 0 0 0 0 0 0 0 0 0 0 0 0 0 0 0 0 0 0 0 0 0 0 0 0 0 0 0 0 0 0 0 0 0 0 0 0 0 0 0 0 0 0 0 0 0 0 0 0 0 0 0 0 0 0 0 0 0 0 0 0 0 0 0 0 0 0 0 0 0 0 0 0 0 0 0 0 0 0 0 0 0 0 0 0 0 0 0 0 0 0 0 0 0 0 0 0 0 0 0 0 0 0 0 0 0 0 0 0 0 0 0 0 0 0 0 0 0 0 0 0.0606941179337417 0 0 0 0 0 0 0 0 0 0 0.200067941582796 0 0 0 0 0 0 0 0 0 0 0 0 0 0 0 0 0 0 0 0 0 0 0 0 0 0 0 0 0 0 0 0 0 0 0.027643032227664 0 0 0 0 0.0841388573931742 0 0 0 0.021658454673125 0 0 0 0 0 0 0 0 0 0 0 0 0 0 0 0 0 0 0 0 0 0 0 0 0 0 0 0 0 0 0 0 0 0 0 0 0 0 0 0 0 0 0 0 0 0 0 0 0 0 0.023359637188275 0.208834732604898 0 0 0.229284080782637 0 0.0361033996861308 0.0630531222152253 0 0 0 0 0 0 0 0 0 0 0 0 0 0 0 0 0 0 0 0 0 0 0 0.0451626237123334 0 0 0 0 0 0 0 0 0 0 0 0 0 0 0
0 0 0 0 0 0 0 0 0 0 0 0 0 0 0 0 0 0 0 0 0 0 0 0 0 0 0 0 0 0 0 0 0 0 0 0 0 0 0 0 0 0 0 0 0 0 0 0 0 0 0 0 0 0 0 0 0 0 0 0 0 0 0 0 0 0 0 0 0 0 0 0 0 0 0 0 0 0 0 0 0 0 0 0 0 0 0 0 0 0 0 0 0 0 0 0 0 0 0 0 0 0 0 0 0 0 0 0 0 0 0 0 0 0 0 0 0 0 0 0 0 0 0 0 0 0 0 0 0 0 0 0 0 0 0 0 0 0 0 0 0 0 0 0 0 0 0 0 0 0 0 0 0 0 0 0 0 0 0 0 0 0 0 0 0 0 0 0 0 0 0 0 0 0 0 0 0.104519923286328 0 0 0 0 0 0 0 0 0 0 0 0 0 0 0 0 0 0 0 0 0 0 0 0 0 0 0 0 0 0 0 0 0 0 0 0 0 0 0 0 0 0 0 0 0 0 0 0 0 0 0 0 0 0 0 0.0205657821933253 0 0 0 0 0 0 0 0 0 0 0 0 0 0 0 0 0 0 0 0 0 0 0 0 0 0 0 0 0 0 0 0 0 0 0 0 0 0.492860045524081 0 0 0 0.382054248996266 0 0 0 0 0 0 0 0 0 0 0 0 0 0 0 0 0 0 0 0 0 0 0 0 0 0 0 0 0 0 0 0 0 0 0 0 0 0 0 0 0
0 0 0 0 0 0 0 0 0 0 0 0 0 0 0 0 0 0 0 0 0 0 0 0 0 0 0 0 0 0 0 0 0 0 0 0 0 0 0 0 0 0 0 0 0 0 0 0 0 0 0 0 0 0 0 0 0 0 0 0 0 0 0 0 0 0 0 0 0 0 0 0 0 0 0 0 0 0 0 0 0 0 0 0 0 0 0 0 0 0 0 0 0 0 0 0 0 0 0 0 0 0 0 0 0 0 0 0 0 0 0 0 0 0 0 0 0 0 0 0 0 0 0 0 0 0 0 0 0 0 0 0 0 0 0 0 0 0 0 0 0 0 0 0 0 0 0 0 0 0 0 0 0 0 0 0 0 0 0 0 0 0 0 0.0274074340505169 0 0 0 0 0 0 0 0 0 0 0.180208995504441 0 0 0 0 0 0 0 0 0 0 0 0 0 0 0 0 0 0 0 0 0 0 0 0 0 0 0 0 0 0 0 0 0 0 0 0 0 0 0 0 0 0 0 0 0 0 0 0 0 0 0 0 0 0 0 0 0 0 0 0 0 0 0 0 0 0 0 0 0 0 0 0 0 0 0 0 0 0 0 0 0 0 0 0 0 0 0 0 0.0427764415712669 0 0 0 0 0 0 0.0761107348776194 0.323981908482864 0 0 0.111799402574056 0 0.0945022563689901 0 0 0 0.0923560282133503 0 0 0 0 0 0 0 0 0 0 0 0 0 0 0 0 0 0 0 0.0508567983568962 0 0 0 0 0 0 0 0 0 0 0 0 0 0 0
0 0 0 0 0 0 0 0 0 0 0 0 0 0 0 0 0 0 0 0 0 0 0 0 0 0 0 0 0 0 0 0 0 0 0 0 0 0 0 0 0 0 0 0 0 0 0 0 0 0 0 0 0 0 0 0 0 0 0 0 0 0 0 0 0 0 0 0 0 0 0 0 0 0 0 0 0 0 0 0 0 0 0 0 0 0 0 0 0 0 0 0 0 0 0 0 0 0 0 0 0 0 0 0 0 0 0 0 0 0 0 0 0 0 0 0 0 0 0 0 0 0 0 0 0 0 0 0 0 0 0 0 0 0 0 0 0 0 0 0 0 0 0 0 0 0 0 0 0 0 0 0 0 0 0 0 0 0 0 0 0 0 0 0.0194932238467107 0 0 0 0 0 0 0 0 0 0 0.0120804620786541 0 0.0156092674580449 0 0 0 0 0 0 0 0 0 0 0 0 0 0 0 0 0 0 0 0 0 0 0 0 0 0 0 0 0 0 0.0166683631164037 0 0.0153489700962065 0 0 0 0 0 0 0 0 0 0 0 0 0 0 0 0 0 0 0 0 0.00670071293480142 0.0186312900716264 0 0 0 0 0 0 0 0 0 0 0 0 0 0 0 0 0 0 0 0 0 0 0 0 0 0 0 0 0 0 0 0.42296169176116 0 0 0 0 0 0 0 0 0.0371384411158291 0.0601861093427603 0 0 0.0841224210256352 0 0.0712570944051684 0 0.219801952746999 0 0 0 0 0 0 0 0 0 0 0 0 0 0 0 0 0 0 0 0 0 0 0 0 0 0 0 0 0 0 0 0 0 0 0
0 0 0 0 0 0 0 0 0 0 0 0 0 0 0 0 0 0 0 0 0 0 0 0 0 0 0 0 0 0 0 0 0 0 0 0 0 0 0 0 0 0 0 0 0 0 0 0 0 0 0 0 0 0 0 0 0 0 0 0 0 0 0 0 0 0 0 0 0 0 0 0 0 0 0 0 0 0 0 0 0 0 0 0 0 0 0 0 0 0 0 0 0 0 0 0 0 0 0 0 0 0 0 0 0 0 0 0 0 0 0 0 0 0 0 0 0 0 0 0 0 0 0 0 0 0 0 0 0 0 0 0 0 0 0 0 0 0 0 0 0 0 0 0 0 0 0 0 0 0 0 0 0 0 0 0 0 0 0 0 0 0 0 0.389122012673935 0 0 0 0 0 0 0 0 0 0 0 0 0 0 0 0 0 0 0 0 0 0 0 0 0 0 0 0 0 0 0 0 0 0 0 0 0 0 0 0 0 0 0 0 0 0 0 0 0 0 0 0 0 0 0 0 0 0 0 0 0 0 0 0 0 0 0 0 0 0 0 0 0 0 0 0 0 0 0 0 0 0 0 0 0 0 0 0 0 0 0 0 0 0 0 0 0 0 0 0 0 0 0 0 0 0 0 0.610877987326065 0 0 0 0 0 0 0 0 0 0 0 0 0 0 0 0 0 0 0 0 0 0 0 0 0 0 0 0 0 0 0 0 0 0 0 0 0 0 0 0 0 0 0 0
0 0 0 0 0 0 0 0 0 0 0 0 0 0 0 0 0 0 0 0 0 0 0 0 0 0 0 0 0 0 0 0 0 0 0 0 0 0 0 0 0 0 0 0 0 0 0 0 0 0 0 0 0 0 0 0 0 0 0 0 0 0 0 0 0 0 0 0 0 0 0 0 0 0 0 0 0 0 0 0 0 0 0 0 0 0 0 0 0 0 0 0 0 0 0 0 0 0 0 0 0 0 0 0 0 0 0 0 0 0 0 0 0 0 0 0 0 0 0 0 0 0 0 0 0 0 0 0 0 0 0 0 0 0 0 0 0 0 0 0 0 0 0 0 0 0 0 0 0 0 0 0 0 0 0 0 0 0 0 0 0 0 0 0 0 0 0 0 0 0 0 0 0 0 0.055105172849375 0 0 0 0 0 0 0 0 0 0 0 0 0 0 0 0 0 0 0 0 0 0 0 0 0 0 0 0 0 0 0 0 0 0 0 0 0 0 0 0 0 0 0 0 0 0 0 0 0 0 0 0 0 0 0 0 0 0 0 0 0 0 0 0 0 0 0 0 0 0 0 0 0 0 0 0 0 0 0 0 0 0 0 0 0 0 0 0 0.128443981792558 0 0 0 0 0 0 0 0.102976611250894 0 0.109226324755011 0.180609303937727 0 0 0 0.049325757470121 0 0.374312847944313 0 0 0 0 0 0 0 0 0 0 0 0 0 0 0 0 0 0 0 0 0 0 0 0 0 0 0 0 0 0 0 0 0 0 0
0 0 0 0 0 0 0 0 0 0 0 0 0 0 0 0 0 0 0 0 0 0 0 0 0 0 0 0 0 0 0 0 0 0 0 0 0 0 0 0 0 0 0 0 0 0 0 0 0 0 0 0 0 0 0 0 0 0 0 0 0 0 0 0 0 0 0 0 0 0 0 0 0 0 0 0 0 0 0 0 0 0 0 0 0 0 0 0 0 0 0 0 0 0 0 0 0 0 0 0 0 0 0 0 0 0 0 0 0 0 0 0 0 0 0 0 0 0 0 0 0 0 0 0 0 0 0 0 0 0 0 0 0 0 0 0 0 0 0 0 0 0 0 0 0 0 0 0 0 0 0 0 0 0 0 0 0 0 0 0 0 0 0.117096038202765 0.105466060150065 0 0 0 0 0 0 0 0 0 0 0 0 0 0 0 0 0 0 0 0 0 0 0 0 0 0 0 0 0 0 0 0 0 0 0 0 0 0 0 0 0 0 0 0 0 0 0 0 0 0 0 0 0.348506528076619 0 0 0 0 0 0 0 0 0 0 0 0 0 0 0 0 0 0 0 0 0 0 0 0 0 0 0 0 0 0 0 0.0527671568580108 0 0 0 0.0140126239925158 0 0 0 0 0 0 0 0 0 0 0 0 0 0 0 0 0 0 0 0 0 0 0 0 0 0 0.249404344177117 0 0 0 0 0 0 0 0 0 0 0 0 0 0 0 0 0 0 0 0 0 0 0 0 0 0 0.112747248542907 0 0 0 0 0 0 0 0 0
0 0 0 0 0 0 0 0 0 0 0 0 0 0 0 0 0 0 0 0 0 0 0 0 0 0 0 0 0 0 0 0 0 0 0 0 0 0 0 0 0 0 0 0 0 0 0 0 0 0 0 0 0 0 0 0 0 0 0 0 0 0 0 0 0 0 0 0 0 0 0 0 0 0 0 0 0 0 0 0 0 0 0 0 0 0 0 0 0 0 0 0 0 0 0 0 0 0 0 0 0 0 0 0 0 0 0 0 0 0 0 0 0 0 0 0 0 0 0 0 0 0 0 0 0 0 0 0 0 0 0 0 0 0 0 0 0 0 0 0 0 0 0 0 0 0 0 0 0 0 0 0 0 0 0 0 0 0 0 0 0 0 0 0 0 0 0 0 0 0 0 0 0.019523114615488 0 0 0 0 0 0 0 0 0 0 0 0 0 0 0 0 0 0 0 0 0 0 0 0 0 0 0 0 0 0 0 0 0 0 0.0382724609282192 0 0.0271674119063063 0 0 0 0 0 0 0 0 0 0 0 0 0 0 0 0 0 0 0 0 0 0.032140988279559 0 0 0 0 0 0 0 0 0 0 0 0 0 0 0.0112659280943014 0 0 0 0.0187091682469487 0 0.00308912906415411 0 0 0 0 0 0 0 0 0 0 0.133884023873926 0 0 0 0 0 0 0 0 0 0 0.170400038323781 0 0.054939788861248 0 0 0 0.460767174541111 0 0 0 0 0 0 0 0 0 0 0 0 0 0 0 0 0 0 0 0 0 0 0 0 0 0.0298407732649563 0 0 0 0 0 0 0 0 0
0 0 0 0 0 0 0 0 0 0 0 0 0 0 0 0 0 0 0 0 0 0 0 0 0 0 0 0 0 0 0 0 0 0 0 0 0 0 0 0 0 0 0 0 0 0 0 0 0 0 0 0 0 0 0 0 0 0 0 0 0 0 0 0 0 0 0 0 0 0 0 0 0 0 0 0 0 0 0 0 0 0 0 0 0 0 0 0 0 0 0 0 0 0 0 0 0 0 0 0 0 0 0 0 0 0 0 0 0 0 0 0 0 0 0 0 0 0 0 0 0 0 0 0 0 0 0 0 0 0 0 0 0 0 0 0 0 0 0 0 0 0 0 0 0 0 0 0 0 0 0 0 0 0 0 0 0 0 0 0 0 0 0.242204836164412 0.315192628399308 0 0 0 0 0 0 0 0 0 0 0.10103024209394 0 0 0 0 0 0 0 0 0 0 0 0 0 0 0 0 0 0 0 0 0 0 0 0 0 0 0 0 0 0 0 0 0 0 0 0 0 0 0 0 0 0 0 0 0 0 0 0 0 0 0 0 0 0 0 0 0 0 0 0 0 0 0 0 0 0 0 0 0 0 0 0 0 0 0 0 0 0 0 0 0 0 0 0 0 0 0 0 0 0 0 0 0 0 0 0 0 0 0 0 0 0 0.34157229334234 0 0 0 0 0 0 0 0 0 0 0 0 0 0 0 0 0 0 0 0 0 0 0 0 0 0 0 0 0 0 0 0 0 0 0 0 0 0
0 0 0 0 0 0 0 0 0 0 0 0 0 0 0 0 0 0 0 0 0 0 0 0 0 0 0 0 0 0 0 0 0 0 0 0 0 0 0 0 0 0 0 0 0 0 0 0 0 0 0 0 0 0 0 0 0 0 0 0 0 0 0 0 0 0 0 0 0 0 0 0 0 0 0 0 0 0 0 0 0 0 0 0 0 0 0 0 0 0 0 0 0 0 0 0 0 0 0 0 0 0 0 0 0 0 0 0 0 0 0 0 0 0 0 0 0 0 0 0 0 0 0 0 0 0 0 0 0 0 0 0 0 0 0 0 0 0 0 0 0 0 0 0 0 0 0 0 0 0 0 0 0 0 0 0 0 0 0 0 0 0 0 0 0 0 0 0 0 0 0 0 0.00934815285211091 0 0 0 0 0 0 0 0 0 0 0 0 0 0 0 0 0 0 0 0 0 0 0 0 0 0 0 0 0 0 0 0 0 0 0 0 0.0490158991912948 0 0 0 0 0 0 0 0 0.0126254824176018 0 0.00689062260287001 0 0 0 0 0 0 0 0 0 0.00896005733199908 0.0154356454840923 0 0 0 0 0 0 0 0 0 0 0 0 0 0 0.00667135370317816 0 0.00537255476528411 0 0.0178306719562877 0.00415414498672524 0.00570593318437825 0 0 0 0 0 0 0 0 0 0 0.121775227097555 0 0 0 0 0 0 0 0 0 0.0533343142794856 0.235785029545154 0 0.187021294773845 0 0.206692460107416 0 0 0 0 0 0 0 0 0 0 0 0 0 0 0 0 0 0 0 0 0 0 0 0 0 0 0 0.0533811557207224 0 0 0 0 0 0 0 0 0
0 0 0 0 0 0 0 0 0 0 0 0 0 0 0 0.0016622554403427 0 0 0 0 0 0 0 0 0 0 0 0 0 0 0 0 0 0 0 0 0 0 0 0 0 0 0 0 0 0 0 0 0 0 0 0 0 0 0 0 0 0 0 0 0 0 0.00200203608225828 0 0 0 0 0 0 0 0 0 0 0 0 0 0 0 0 0 0 0 0.00841197895308794 0 0 0 0 0 0 0 0 0 0 0 0 0 0 0 0 0 0 0 0 0 0 0 0 0 0 0 0 0 0 0 0 0 0 0 0 0 0 0 0 0 0 0 0 0 0 0 0 0 0 0 0 0 0 0 0 0 0 0 0 0 0 0 0 0 0 0 0 0 0 0 0 0 0 0 0 0 0 0 0 0 0 0 0 0.03512546223582 0.0132524216386804 0.218662962901119 0 0 0 0 0 0 0 0 0 0 0 0 0 0 0.00376957864486506 0.049467397637391 0 0.00260081590319067 0 0.119241315412945 0 0 0 0 0 0.0112606490280483 0 0 0 0.0675055142588249 0.0910730052807058 0 0.198550954076956 0 0 0 0 0 0 0 0.00616431410538197 0 0 0 0 0 0 0 0 0 0 0.0128236310287539 0 0 0 0 0 0 0 0 0 0 0 0 0 0.0291102307062589 0 0 0 0.0297897562162131 0 0 0 0 0 0 0 0 0 0 0.0028027471768 0 0 0 0 0.0671896965368221 0 0.00186614780576872 0 0 0 0 0 0 0 0 0 0 0 0 0 0 0 0 0 0 0 0 0 0 0 0 0 0 0 0 0 0 0 0 0 0 0.016675516721642 0 0 0 0.00474873389121782 0 0.00624287831690581 0 0 0 0 0 0 0 0 0 0 0 0 0 0 0 0 0
0 0 0 0 0 0 0 0 0 0 0 0 0 0 0 0 0 0 0 0 0 0 0 0 0 0 0 0 0 0 0 0 0 0 0 0 0 0 0 0 0 0 0 0 0 0 0 0 0 0 0 0 0 0 0 0 0 0 0 0 0 0 0 0 0 0 0 0 0 0 0 0 0 0 0 0 0 0 0 0 0 0 0 0 0 0 0 0 0 0 0 0 0 0 0 0 0 0 0 0 0 0 0 0 0 0 0 0 0 0 0 0 0 0 0 0 0 0 0 0 0 0 0 0 0 0 0 0 0 0 0 0 0 0 0 0 0 0 0 0 0 0 0 0 0 0 0 0 0 0 0 0 0 0 0 0 0 0 0 0 0 0 0 0 0 0 0 0 0 0 0 0 0 0 0 0 0 0 0 0 0 0.0390694662321483 0 0 0 0 0 0 0 0 0 0 0 0 0 0.0333798628327921 0 0 0 0 0 0 0 0 0 0 0 0 0 0 0 0 0 0 0 0 0 0 0 0 0 0 0 0 0 0 0 0 0 0 0 0 0 0 0 0 0.222252350724713 0.34682380253847 0 0 0 0 0 0.021643634203276 0 0 0 0 0 0 0.0256024153901844 0 0.00952680500384287 0 0 0 0 0 0 0 0 0 0 0 0 0 0 0 0 0 0 0 0 0 0 0 0 0 0 0 0 0 0 0 0 0 0 0 0 0 0 0.0716517426904193 0.230049920384153 0 0 0 0 0 0 0 0 0 0 0 0 0 0 0 0 0 0 0 0 0 0 0
0 0 0 0 0 0 0 0 0 0 0 0 0 0 0 0 0 0 0 0 0 0 0 0 0 0 0 0 0 0 0 0 0 0 0 0 0 0 0 0 0 0 0 0 0 0 0 0 0 0 0 0 0 0 0 0 0 0 0 0 0 0 0 0 0 0 0 0 0 0 0 0 0 0 0 0 0 0 0 0 0 0 0 0 0 0 0 0 0 0 0 0 0 0 0 0 0 0 0 0 0 0 0 0 0 0 0 0 0 0 0 0 0 0 0 0 0 0 0 0 0 0 0 0 0 0 0 0 0 0 0 0 0 0 0 0 0 0 0 0 0 0 0 0 0 0 0 0 0 0 0 0 0 0 0 0 0 0.078898927463741 0.0246233390233146 0 0 0 0 0 0 0 0 0 0 0 0 0 0 0.0359385819986921 0 0 0 0 0 0 0 0 0 0 0 0 0 0 0 0 0 0.0433120362772374 0 0 0.0450399694294472 0 0.0132204861547957 0 0 0 0 0 0 0 0 0 0 0 0 0 0 0 0 0 0 0.0246029694995158 0 0 0 0 0.0171830141575367 0 0 0 0 0 0 0 0 0 0 0 0 0 0 0 0 0 0 0 0 0.0235994247234323 0 0 0 0 0 0 0.0251008417160087 0 0 0 0.00171517723136139 0 0 0 0 0 0 0 0 0 0 0 0 0 0 0 0 0 0 0 0 0 0 0 0 0 0 0 0 0 0 0 0.0835726572744577 0.0113493312029929 0.193870527854519 0.133971704311879 0.070663305939324 0 0 0 0 0.0395988176279985 0.0649126723563872 0 0 0 0 0 0 0 0 0 0 0 0 0.0688262157573593 0 0 0 0 0 0 0 0
0 0 0 0 0 0 0 0 0 0 0 0 0 0 0 0 0 0 0 0 0 0 0 0 0 0 0 0 0 0 0 0 0 0 0 0 0 0 0 0 0 0 0 0 0 0 0 0 0 0 0 0 0 0 0 0 0 0 0 0 0 0 0 0 0 0 0 0 0 0 0 0 0 0 0 0 0 0 0 0 0 0 0 0 0 0 0 0 0 0 0 0 0 0 0 0 0 0 0 0 0 0 0 0 0 0 0 0 0 0 0 0 0 0 0 0 0 0 0 0 0 0 0 0 0 0 0 0 0 0 0 0 0 0 0 0 0 0 0 0 0 0 0 0 0 0 0 0 0 0 0 0 0 0 0 0 0 0 0.0646784127246291 0 0 0 0 0 0 0 0 0 0 0 0 0 0 0 0 0 0 0 0 0 0 0 0 0 0 0 0 0 0 0 0 0.0488410693433358 0 0 0 0 0 0 0 0 0 0 0 0 0 0 0 0 0 0 0 0 0 0 0 0 0 0 0 0 0.117463934980177 0 0 0 0 0 0 0 0 0 0 0 0 0 0 0 0 0 0 0 0 0.0689426428568885 0 0 0 0 0 0 0.0698319947811828 0 0 0 0 0 0 0 0 0 0 0 0 0 0 0 0 0 0 0 0 0 0 0 0 0 0 0 0 0 0 0 0 0 0 0.286498185984227 0 0 0.186564601085669 0.0944522493514715 0 0 0 0 0 0 0 0 0 0 0 0 0 0 0 0 0 0 0 0.0627269088924204 0 0 0 0 0 0 0 0
0 0 0 0 0 0 0 0 0 0 0 0 0 0 0 0 0 0 0 0 0 0 0 0 0 0 0 0 0 0 0 0 0 0 0 0 0 0 0 0 0 0 0 0 0 0 0 0 0 0 0 0 0 0 0 0 0 0 0 0 0 0 0 0 0 0 0 0 0 0 0 0 0 0 0 0 0 0 0 0 0 0 0 0 0 0 0 0 0 0 0 0 0 0 0 0 0 0 0 0 0 0 0 0 0 0 0 0 0 0 0 0 0 0 0 0 0 0 0 0 0 0 0 0 0 0 0 0 0 0 0 0 0 0 0 0 0 0 0 0 0 0 0 0 0 0 0 0 0 0 0 0 0 0 0 0 0 0 0.221080210023205 0 0 0 0 0 0.0169596571078719 0 0 0 0 0 0 0 0 0 0 0.0306982724979554 0.0323953710693052 0 0 0 0 0 0 0 0 0 0 0 0 0 0 0 0.0159029612556903 0 0 0 0.071698154710572 0 0 0 0 0 0 0.00165610139008446 0.0863590145375317 0.00364166091344242 0 0 0 0 0 0 0 0 0 0 0 0 0.0040576107771435 0 0 0 0 0 0 0 0 0.00309903114017454 0 0 0 0 0 0 0 0 0 0 0 0 0 0 0 0.0323262771684542 0 0 0 0 0 0 0 0 0 0 0 0 0 0 0 0 0 0 0 0 0 0 0 0 0 0 0 0 0 0 0 0 0 0 0 0 0 0 0 0.0160128619821325 0 0 0.0120896097902318 0.05192735284043 0.150857304773762 0 0 0 0 0.202469107475654 0.0467694405463587 0 0 0 0 0 0 0 0 0 0 0 0 0 0 0 0 0 0 0 0 0
0 0 0 0 0 0 0 0 0 0 0 0 0 0 0 0 0 0 0 0 0 0 0 0 0 0 0 0 0 0 0 0 0 0 0 0 0 0 0 0 0 0 0 0 0 0 0 0 0 0 0 0 0 0 0 0 0 0 0 0 0 0 0 0 0 0 0 0 0 0 0 0 0 0 0 0 0 0 0 0 0 0 0 0 0 0 0 0 0 0 0 0 0 0 0 0 0 0 0 0 0 0 0 0 0 0 0 0 0 0 0 0 0 0 0 0 0 0 0 0 0 0 0 0 0 0 0 0 0 0 0 0 0 0 0 0 0 0 0 0 0 0 0 0 0 0 0 0 0 0 0 0 0 0 0 0 0 0.167171528188727 0.0120874699246267 0 0.00940270378592939 0 0 0 0 0 0 0 0 0 0 0 0 0.0300737439151174 0.00682932052834111 0 0 0 0 0 0 0 0 0 0 0 0 0 0 0 0 0.0960273821562983 0 0 0.032707339476241 0 0.00918153516060983 0 0 0 0 0 0 0.00396746557191639 0 0 0 0 0 0 0 0 0 0 0 0 0 0 0 0 0.0128519260928536 0 0 0 0 0 0 0.00414200945863352 0 0 0 0 0 0 0 0 0 0 0 0 0 0.0202615112115795 0 0 0 0 0 0 0.0261641603281021 0 0 0 0.00222608175105873 0 0 0 0 0 0 0 0 0 0 0 0 0 0 0 0 0 0 0 0 0 0 0 0 0 0 0 0 0 0 0.261859836165848 0.0735069964660619 0.0115736592637572 0 0.107992966268584 0.056831119029009 0 0 0 0 0.0236473538946031 0.031493891362102 0 0 0 0 0 0 0 0 0 0 0 0 0 0 0 0 0 0 0 0 0
0 0 0 0 0 0 0 0 0 0 0 0 0 0 0 0 0 0 0 0 0 0 0 0 0 0 0 0 0 0 0 0 0 0 0 0 0 0 0 0 0 0 0 0 0 0 0 0 0 0 0 0 0 0 0 0 0 0 0 0 0 0 0 0 0 0 0 0 0 0 0 0 0 0 0 0 0 0 0 0 0 0 0 0 0 0 0 0 0 0 0 0 0 0 0 0 0 0 0 0 0 0 0 0 0 0 0 0 0 0 0 0 0 0 0 0 0 0 0 0 0 0 0 0 0 0 0 0 0 0 0 0 0 0 0 0 0 0 0 0 0 0 0 0 0 0 0 0 0 0 0 0 0 0 0 0 0 0.0384801786511387 0.17334480625334 0.0313068432247246 0.00575567547052652 0 0 0 0 0 0 0 0 0 0 0 0 0 0 0 0 0 0 0 0 0 0 0 0 0 0 0 0 0 0 0 0.00353021808195515 0 0 0 0.0213492459370479 0 0 0 0 0 0 0 0.00635296254765663 0 0 0 0 0 0 0 0 0 0 0 0 0 0 0 0.0228744890024725 0 0 0 0 0 0 0 0 0 0 0 0 0 0 0 0 0 0 0 0 0.0201767724619778 0 0 0 0 0 0 0.0145154068856836 0 0 0 0.00432408016915814 0 0 0 0 0 0 0 0 0 0 0 0 0 0 0 0 0 0 0 0 0 0 0 0 0 0 0 0 0 0 0.167186722755314 0.0343829663420578 0.0459289160269779 0.0997762261615954 0 0.141745177672375 0 0 0 0 0.065475625128099 0.0909675228068411 0 0 0 0 0 0 0 0 0 0 0 0 0.0125261644210584 0 0 0 0 0 0 0 0
0 0 0 0 0 0 0 0 0 0 0 0 0 0 0 0 0 0 0 0 0 0 0 0 0 0 0 0 0 0 0 0 0 0 0 0 0 0 0 0 0 0 0 0 0 0 0 0 0 0 0 0 0 0 0 0 0 0 0 0 0 0 0 0 0 0 0 0 0 0 0 0 0 0 0 0 0 0 0 0 0 0 0 0 0 0 0 0 0 0 0 0 0 0 0 0 0 0 0 0 0 0 0 0 0 0 0 0 0 0 0 0 0 0 0 0 0 0 0 0 0 0 0 0 0 0 0 0 0 0 0 0 0 0 0 0 0 0 0 0 0 0 0 0 0 0 0 0 0 0 0 0 0 0 0 0.00498517616449228 0 0.0155309418482436 0.0401188787873578 0.00779533535219623 0.00346170632862344 0 0 0 0.0212884351971338 0 0 0 0 0 0 0 0 0.00567422660977973 0 0.00308468880768425 0 0 0 0 0 0 0 0 0 0 0 0 0 0 0 0.00426468943339648 0.0146546113886728 0 0 0 0.0855744226658041 0 0 0 0 0 0 0.00227558256621724 0.0365101839347003 0.00635983849185102 0 0 0 0 0 0 0 0 0 0 0 0 0.00625754777142618 0 0 0 0 0 0 0 0 0.00488784746155413 0 0 0 0 0.00111667946084627 0 0 0 0 0 0 0 0 0 0 0.00923358121353977 0 0 0 0 0.0060448019391743 0 0.00293918461864254 0 0.00403882991660417 0 0 0 0 0 0 0 0 0 0 0 0 0 0 0 0 0 0 0 0 0 0 0 0 0 0 0 0 0 0 0.0648264873949268 0 0.0980903292518486 0.0386000304133764 0.104202497594335 0 0 0 0 0 0.143600618846637 0.204056757468136 0 0 0.0216386245928271 0 0 0 0 0 0.00967017100925289 0 0.00405272936033964 0 0 0 0 0 0.0115168817609997 0 0.0136476823493808 0 0
0 0 0 0 0 0 0 0 0 0 0 0 0 0 0 0.00441700318647104 0 0 0 0 0 0 0 0 0 0 0 0 0 0 0 0 0 0 0 0 0 0 0 0 0 0 0 0 0 0 0 0 0 0 0 0 0 0 0 0 0 0 0 0 0 0 0 0 0 0 0 0 0 0 0 0 0 0 0 0 0 0 0 0 0 0 0 0 0 0 0 0 0 0 0 0 0 0 0 0 0 0 0 0 0 0 0 0 0 0 0 0 0 0 0 0 0 0 0 0 0 0 0 0 0 0 0 0 0 0 0 0 0 0 0 0 0 0 0 0 0 0 0 0 0 0 0 0 0 0 0 0 0 0 0 0 0 0 0 0.00547344040591785 0 0 0 0 0.0105482599972345 0 0 0 0 0 0 0 0.0400128169850771 0.138578294545917 0 0 0 0 0 0 0 0.119659557818632 0 0 0 0.341396268194467 0 0 0 0 0 0 0.0306445382918646 0 0 0 0 0 0 0.00958398052393957 0 0 0 0 0 0 0.0563946525311754 0.0059461932506164 0 0 0 0 0 0 0 0.0101307199248989 0 0 0 0 0 0.0186077219182572 0 0 0 0.0957145217237899 0 0 0 0 0 0 0 0 0 0 0 0 0 0 0.0313891512593694 0 0 0 0 0 0 0 0 0 0 0 0 0 0 0 0 0 0 0 0 0 0 0 0 0 0 0 0 0 0 0 0 0 0 0 0 0 0 0 0 0 0 0 0 0 0 0 0 0 0 0 0 0 0 0.0772276428779967 0 0 0 0 0 0 0 0 0 0 0 0 0 0 0 0 0 0.00427523656437536 0 0 0 0 0 0
0 0 0 0 0 0 0 0 0 0 0 0 0 0 0 0 0 0 0 0 0 0 0 0 0 0 0 0 0 0 0 0 0 0 0 0 0 0 0 0 0 0 0 0 0 0 0 0 0 0 0 0 0 0 0 0 0 0 0 0 0 0 0 0 0 0 0 0 0 0 0 0 0 0 0 0 0 0 0 0 0 0 0 0 0 0 0 0 0 0 0 0 0 0 0 0 0 0 0 0 0 0 0 0 0 0 0 0 0 0 0 0 0 0 0 0 0 0 0 0 0 0 0 0 0 0 0 0 0 0 0 0 0 0 0 0 0 0 0 0 0 0 0 0 0 0 0 0 0 0 0 0 0 0 0 0 0 0 0 0 0 0 0 0 0 0 0 0 0 0 0 0 0 0 0 0 0 0 0 0 0 0.176538630289892 0 0 0 0 0 0 0 0 0 0 0 0 0 0 0 0 0 0 0 0 0 0 0 0 0 0 0 0 0 0 0 0 0 0 0 0 0 0 0 0 0 0 0 0 0 0 0 0 0 0 0 0 0 0 0.526455627504853 0 0 0 0 0 0 0 0 0 0 0 0 0 0 0 0 0 0 0 0 0 0 0 0 0 0 0 0 0 0 0 0 0 0 0 0 0 0 0 0 0 0 0 0 0 0 0 0 0 0 0 0 0 0 0.21433901293638 0 0 0 0 0 0 0 0 0 0 0 0 0 0 0 0 0 0.0461362527089168 0 0 0 0.0365304765599587 0 0
0 0 0 0 0 0 0 0 0 0 0 0 0 0 0 0 0 0 0 0 0 0 0 0 0 0 0 0 0 0 0 0 0 0 0 0 0 0 0 0 0 0 0 0 0 0 0 0 0 0 0 0 0 0 0 0 0 0 0 0 0 0 0 0 0 0 0 0 0 0 0 0.0200617275601455 0 0 0 0 0 0 0 0 0 0 0 0 0 0 0 0 0 0 0 0 0 0 0 0 0 0 0 0 0 0 0 0 0 0 0 0 0 0 0 0 0 0 0 0 0 0 0 0 0 0 0 0 0 0 0 0 0 0 0 0 0 0 0 0 0 0 0 0 0 0 0 0 0 0 0 0 0 0 0 0 0 0 0 0 0 0 0 0 0 0 0 0 0 0 0 0 0 0 0 0 0 0 0 0 0 0 0 0 0.026769839340699 0.42376177903941 0 0 0 0 0 0 0 0 0 0 0 0 0 0 0 0 0 0 0 0 0 0 0 0 0 0 0 0 0 0.160405915996438 0 0 0 0 0 0 0 0 0 0 0 0 0 0 0 0 0 0 0 0 0 0 0 0 0.125931090353644 0 0 0 0 0 0 0 0 0 0 0 0 0 0 0 0.00263627245822363 0 0 0 0 0 0 0 0 0 0 0 0 0 0 0 0 0 0 0 0 0 0 0 0 0 0 0 0 0 0.0306629267014393 0 0 0 0 0 0 0.0839462409218992 0.0339633650464159 0 0 0 0 0 0 0.00485031921966543 0 0 0 0 0 0 0 0 0.012142650794329 0 0.00949239710154136 0.0333166965110456 0 0 0.00513326607710867 0.0269255128779945 0 0
0 0 0 0 0 0 0 0 0 0 0 0 0 0 0 0 0 0 0 0 0 0 0 0 0 0 0 0 0 0 0 0 0 0 0 0 0 0 0 0 0 0 0 0 0 0 0 0 0 0 0 0 0 0 0 0 0 0 0 0 0 0 0 0 0 0 0 0 0 0 0 0 0 0 0 0 0 0 0 0 0 0 0.00584507071769914 0 0 0 0 0 0 0 0 0 0 0 0 0 0 0 0 0 0 0 0 0 0 0 0 0 0 0 0 0 0 0 0 0 0 0 0 0 0 0 0 0 0 0 0 0 0 0 0 0 0 0 0 0 0 0 0 0 0 0 0 0 0 0 0 0 0 0 0 0 0 0 0 0 0 0 0 0 0 0 0 0 0 0 0 0.00168316318894432 0 0.0194337194327744 0 0 0 0 0 0 0 0 0 0 0 0 0 0 0 0 0 0 0 0.0287855108479615 0 0 0 0 0 0.0391578809836648 0 0 0 0 0 0 0 0 0 0 0 0 0 0 0 0 0 0 0 0 0 0 0 0 0 0 0 0 0 0 0 0 0 0 0 0 0.010037155436433 0 0 0.0278490102452343 0.0562707511066259 0.224256011995471 0.0173702711863478 0.317454451217944 0.0607793512539506 0 0 0.00754126669808309 0 0.0162892327972704 0.0120141067091767 0 0 0.0238371411456509 0.0445659315649613 0 0 0 0 0.00357349364477601 0 0 0 0 0 0 0 0 0 0 0 0 0 0 0 0 0 0 0 0 0 0 0 0 0 0.0293284610836329 0.0520102842067498 0 0 0 0 0 0 0 0 0 0 0 0 0 0 0 0 0 0 0 0 0 0 0 0 0 0 0 0 0 0 0.00191773453664775 0 0
0 0 0 0 0 0 0 0 0 0 0 0 0 0 0 0 0 0 0 0 0 0 0 0 0 0 0 0 0 0 0 0 0 0 0 0 0 0 0 0 0 0 0 0 0 0 0 0 0 0 0 0 0 0 0 0 0 0 0 0 0 0 0 0 0 0 0 0 0 0 0 0 0 0 0 0 0 0 0 0 0 0 0 0 0 0 0 0 0 0 0 0 0 0 0 0 0 0 0 0 0 0 0 0 0 0 0 0 0 0 0 0 0 0 0 0 0 0 0 0 0 0 0 0 0 0 0 0 0 0 0 0 0 0 0 0 0 0 0 0 0 0 0 0 0 0 0 0 0 0 0 0 0 0 0 0.00892133952984597 0 0.0097009760342702 0.0409506845070772 0 0 0 0 0 0.0178497011148944 0 0 0 0 0 0 0 0 0 0 0.0438425514734472 0.0188173207878498 0 0 0 0 0 0 0 0 0 0 0 0 0 0 0 0.00580773526389729 0 0 0 0.150886621602171 0 0 0 0 0 0 0.000915597604903303 0.117424266529671 0 0 0 0 0 0 0 0 0 0 0 0 0 0 0 0 0 0 0 0 0 0 0 0 0 0 0 0.0025109173294813 0 0 0 0 0 0 0 0 0 0.0134525876356845 0.0312853777390177 0 0 0 0 0.00317926444218147 0 0.0047142877195525 0 0.00501318417314934 0 0 0 0 0 0 0 0 0 0 0 0 0 0 0 0 0 0 0 0 0 0 0 0 0 0 0 0 0 0 0.0291295932788057 0 0.105563135222048 0.0128788668742099 0.0385960760378813 0.115146296834366 0 0 0 0 0 0.161511494980808 0 0 0.0156197303648175 0 0 0 0 0 0 0 0.00465502238822099 0 0 0 0.00321921101902901 0 0.00985092802975261 0 0.0285572314829664 0 0
0 0 0 0 0 0 0 0 0 0 0 0 0 0 0 0 0 0 0 0 0 0 0 0 0 0 0 0 0 0 0 0 0 0 0 0 0 0 0 0 0 0 0 0 0 0 0 0 0 0 0 0 0 0 0 0 0 0 0 0 0 0 0 0 0 0 0 0 0 0 0 0 0 0 0 0 0 0 0 0 0 0 0 0 0 0 0 0 0 0 0 0 0 0 0 0 0 0 0 0 0 0 0 0 0 0 0 0 0 0 0 0 0 0 0 0 0 0 0 0 0 0 0 0 0 0 0 0 0 0 0 0 0 0 0 0 0 0 0 0 0 0 0 0 0 0 0 0 0 0 0 0 0 0 0 0 0 0.0115075592364646 0.0132486708083207 0 0 0 0 0 0.0385667182009057 0 0 0 0 0 0 0 0 0 0 0.0164709709985119 0.00762491589871571 0 0 0 0 0 0 0 0 0 0 0 0 0 0 0 0.0048874256127913 0 0 0 0.11918529142395 0 0 0 0 0 0 0 0.0334888276020199 0.0026164091329206 0 0 0 0 0 0 0 0 0 0 0 0 0 0 0 0 0 0 0 0 0 0 0 0 0 0 0.00586354300680605 0 0 0 0 0 0 0 0 0 0.0701258038361101 0.0459612804158003 0 0.00906755155242882 0.00748681849296172 0.0421007921171701 0 0 0.0483417792230507 0 0.00181270205336498 0 0 0 0 0 0 0 0 0 0 0 0 0 0 0 0 0 0 0 0 0 0 0 0 0 0 0 0 0 0 0.0447156131310203 0 0.0228345883042264 0.0160619743245419 0.0502142947203358 0.153222358950389 0 0 0 0 0.151244968633599 0 0 0 0.0128513322853975 0 0 0 0 0 0 0 0.0106801452507786 0 0 0 0 0 0.00487664613216451 0 0.054941018655253 0 0
0 0 0 0 0 0 0 0 0 0 0 0 0 0 0 0 0 0 0 0 0 0 0 0 0 0 0 0 0 0 0 0 0 0 0 0 0 0 0 0 0 0 0 0 0 0 0 0 0 0 0 0 0 0 0 0 0 0 0 0 0 0 0 0 0 0 0 0 0 0 0 0 0 0 0 0 0 0 0 0 0 0 0 0 0 0 0 0 0 0 0 0 0 0 0 0 0 0 0 0 0 0 0 0 0 0 0 0 0 0 0 0 0 0 0 0 0 0 0 0 0 0 0 0 0 0 0 0 0 0 0 0 0 0 0 0 0 0 0 0 0 0 0 0 0 0 0 0 0 0 0 0 0 0 0 0 0 0 0 0 0 0 0 0 0 0 0 0 0 0 0 0 0 0 0 0 0 0 0 0 0 0 0 0 0 0 0.0147105373730108 0 0 0 0 0 0 0 0 0 0 0 0 0 0 0 0 0 0 0 0 0 0 0 0 0 0 0.0167961296357035 0 0 0 0 0 0 0 0 0 0 0 0 0 0 0 0 0 0 0 0 0 0 0 0 0 0 0 0 0 0 0 0 0 0 0 0 0 0 0 0 0 0 0 0 0 0 0 0 0 0 0 0 0 0 0 0 0 0 0 0 0 0 0 0 0 0 0 0 0 0 0 0 0 0 0 0 0 0 0 0 0 0 0 0.0536389497205932 0 0 0 0.0419317544555307 0.0399646151413953 0.332805417694225 0.224158466757961 0.0706543734235658 0.0327356410701329 0 0 0.0306690806242374 0 0.0750340758745142 0 0.023351747278335 0 0.0435492109507949
0 0 0 0 0 0 0 0 0 0 0 0 0 0 0 0 0 0 0 0 0 0 0 0 0 0 0 0 0 0 0 0 0 0 0 0 0 0 0 0 0 0 0 0 0 0 0 0 0 0 0 0 0 0 0 0 0 0 0 0 0 0 0 0 0 0 0 0 0 0 0 0 0 0 0 0 0 0 0 0 0 0 0 0 0 0 0 0 0 0 0 0 0 0 0 0 0 0 0 0 0 0 0 0 0 0 0 0 0 0 0 0 0 0 0 0 0 0 0 0 0 0 0 0 0 0 0 0 0 0 0 0 0 0 0 0 0 0 0 0 0 0 0 0 0 0 0 0 0 0 0 0 0 0 0 0 0 0 0 0 0 0 0 0 0 0 0 0 0 0.00881768456287644 0 0 0 0 0 0 0 0 0 0 0 0 0 0 0 0.0115376445046862 0 0 0 0.00499194722833811 0 0 0 0 0 0 0 0 0 0.00490497154476462 0 0 0 0 0 0 0 0 0 0 0 0 0 0 0 0 0 0 0 0 0 0 0 0 0 0 0 0 0 0 0 0 0 0.02910557352668 0.0370841736189454 0 0 0 0 0 0 0 0 0 0.0329645304447621 0 0 0 0 0 0 0 0.0103894380202516 0 0 0.0501778710752956 0.0228885535112886 0.150904842934346 0 0 0 0 0 0 0 0 0 0 0 0 0 0 0 0 0 0 0 0 0 0 0 0.00941702134445877 0 0 0 0 0 0 0 0 0 0 0 0 0 0 0 0.00918324943310059 0.332183762033361 0.0321308035335123 0 0 0 0 0 0 0 0 0.0351128295560023 0.0233966823485985 0.176872683679675 0 0 0 0 0.0179357370990567
0 0 0 0 0 0 0 0 0 0 0 0 0 0 0 0 0 0 0 0 0 0 0 0 0 0 0 0 0 0 0 0.000797720603913976 0.00933423294580952 0 0 0 0 0 0 0 0 0 0 0 0 0 0 0 0 0 0 0 0 0.0237017812437535 0 0 0 0 0 0 0 0 0 0 0 0 0 0 0 0 0 0 0 0 0 0 0 0 0 0 0 0 0 0 0 0 0 0.00106770645661924 0 0 0 0 0.00116511274143746 0 0 0 0 0 0.000995847976933745 0.006142826896038 0 0.00314779190686617 0 0 0 0 0 0 0 0 0 0 0 0 0 0 0 0 0 0 0 0 0 0 0 0 0 0 0 0 0 0 0 0 0 0 0 0.0152371141725255 0 0 0 0 0.0311777717522132 0.00622023678592981 0 0.00887951478952521 0 0 0.0312942257949049 0.00140195783419901 0.00174149066280305 0.00935887548287142 0.00367350338102386 0 0 0 0 0 0 0 0 0 0 0 0.00552635183357151 0 0 0 0 0 0 0 0 0 0 0.00221501133614745 0 0 0 0 0 0 0 0 0 0 0 0.00105617347882088 0 0 0 0 0 0 0 0 0.00822604966767688 0 0 0 0 0 0 0 0.00160432469550944 0 0 0 0 0 0 0 0 0 0 0 0 0 0 0 0 0 0 0 0 0 0 0 0 0 0 0 0 0 0 0 0 0 0 0 0 0 0 0 0 0.00115700893890515 0.0009825821285683 0 0 0 0.0018116701241268 0 0.000939742416663647 0 0.00588300762049263 0.157163379490635 0 0 0 0 0 0 0 0 0 0 0 0 0 0 0 0 0 0 0 0 0 0 0 0 0 0 0 0 0 0 0 0 0.010205572121752 0 0 0.00102193157854892 0 0.00918729311442269 0.0080720658040976 0.0132839749346752 0.0032481930973408 0 0.0531962925120061 0.0118688232986946 0 0.00332212925478912 0.00567451741784173 0.00986093699628609 0.200061555138011 0.00665000778285982 0 0 0.00600689131165146 0.0150517895999122 0 0.0588676214143871 0.0286545501600659 0.137348530318228 0.0644249256764458 0.0120893853094982
0 0 0 0 0 0 0 0 0 0 0 0 0 0 0 0 0 0 0 0 0 0 0 0 0 0 0 0 0 0 0 0 0 0 0 0 0 0 0 0 0 0 0 0 0 0 0 0 0 0 0 0 0 0.00283702917270938 0 0 0 0 0 0 0 0 0 0 0 0 0 0 0 0 0 0 0 0 0 0 0 0 0 0 0 0 0 0 0 0 0 0 0 0 0 0 0 0 0 0 0 0 0 0 0 0 0 0 0 0 0 0 0 0 0 0 0 0 0 0 0 0 0 0 0 0 0 0 0 0 0 0 0 0 0 0 0 0 0 0 0 0 0 0 0 0 0 0 0 0 0 0 0.00527287345706139 0 0 0 0 0 0 0 0 0 0 0 0 0 0 0 0 0 0 0.00383935902595068 0 0.00759672330751928 0 0 0 0 0 0 0 0 0 0 0 0 0 0 0 0.0157872249857171 0 0.00395507264691839 0 0.00686072312768141 0 0 0 0 0 0 0 0 0 0.00506482070246829 0 0 0 0 0 0 0 0 0 0 0 0 0 0.00354328155813128 0 0 0 0 0 0 0 0 0 0 0 0 0 0 0 0 0 0 0 0.0163489010263781 0.0218173444103054 0.0018474374055019 0 0 0 0 0 0 0 0 0.0121689786502019 0 0 0 0 0 0 0 0.0039908519830486 0.00449109787484372 0.00807186381984412 0.143650312032946 0.0249123468987323 0.0895554432815145 0 0 0 0 0 0 0 0 0 0 0 0 0 0 0 0 0 0 0 0 0 0 0 0.00945004974751048 0 0 0 0 0 0 0 0 0 0 0 0 0 0 0.253566515479266 0.114801988430459 0 0.059577079617909 0 0.00697133801988033 0 0 0 0 0 0 0.008590323695539 0.0116947771521601 0.0889954456197143 0 0.0105013997866454 0 0.0175721360068759 0.0366672610765665
0 0 0 0 0 0 0 0 0 0 0 0 0 0 0 0 0 0 0 0 0 0 0 0 0 0 0 0 0 0 0 0 0 0 0 0 0 0 0 0 0 0 0 0 0 0 0 0 0 0 0 0 0 0 0 0 0 0 0 0 0 0 0 0 0 0 0 0 0 0 0 0 0 0 0 0 0 0 0 0 0 0 0 0 0 0 0 0 0 0 0 0 0 0 0 0 0 0 0 0 0 0 0 0 0 0 0 0 0 0 0 0 0 0 0 0 0 0 0 0 0 0 0 0 0 0 0 0 0 0 0 0 0 0 0 0 0 0 0 0 0 0 0 0 0 0 0 0 0 0 0 0 0 0 0 0 0 0 0 0 0 0 0 0 0 0 0 0 0 0 0 0 0 0 0 0 0 0 0 0 0 0 0 0 0 0 0 0 0 0 0 0 0 0 0 0 0 0 0 0 0 0 0 0 0 0 0 0 0 0 0 0 0 0 0 0 0 0 0 0 0 0 0 0 0 0 0 0 0 0 0 0 0 0 0 0 0 0 0 0 0 0 0 0 0 0 0 0 0 0 0 0 0 0 0 0.0600499370190601 0 0 0 0 0 0 0 0 0 0 0 0 0 0 0 0 0 0 0 0 0 0 0 0 0 0 0 0 0 0 0 0 0 0 0 0 0 0 0 0 0.109749269298857 0.114615210553948 0.266591168599197 0 0 0 0 0 0 0 0 0 0.0777038511279202 0.117135171261266 0 0 0.254155392139752 0 0 0
0 0 0 0 0 0 0 0 0 0 0 0 0 0 0 0 0 0 0 0 0 0 0 0 0 0 0 0 0 0 0 0 0 0 0 0 0 0 0 0 0 0 0 0 0 0 0 0 0 0 0 0 0 0 0 0 0 0 0 0 0 0 0 0 0 0 0 0 0 0 0 0 0 0 0 0 0 0 0 0 0 0 0 0 0 0 0 0 0 0 0 0 0 0 0 0 0 0 0 0 0 0 0 0 0 0 0 0 0 0 0 0 0 0 0 0 0 0 0 0 0 0 0 0 0 0 0 0 0 0 0 0 0 0 0 0 0 0 0 0 0 0 0 0 0 0 0 0 0 0 0 0 0 0 0 0 0 0 0 0 0 0 0 0 0 0 0 0 0 0 0 0 0 0 0 0 0 0 0 0 0 0 0 0 0 0 0.0606375445595473 0 0 0 0 0.0263595914424385 0 0 0.124817411666771 0 0 0 0 0 0 0 0 0 0 0 0 0 0 0 0 0 0.0915282787681812 0.0958181209845406 0.0910284557812211 0 0 0 0 0 0 0 0 0.0363216991048222 0.0293897676908439 0 0 0 0 0 0 0 0 0 0 0 0 0 0 0 0 0 0 0 0 0 0 0 0 0 0 0 0 0 0 0 0 0 0 0 0 0 0 0 0 0 0 0 0 0 0.1435164995925 0.095262337445464 0 0.0759179074009783 0 0 0 0 0 0 0 0 0 0 0 0 0 0 0 0 0 0 0 0 0 0 0 0 0 0 0 0 0 0 0 0 0.0752638481425889 0.0340027384015732 0 0 0.0201357990185295 0 0 0 0 0
0 0 0 0 0 0 0 0 0 0 0 0 0 0 0 0 0 0 0 0 0 0 0 0 0 0 0 0 0 0 0 0 0 0 0 0 0 0 0 0 0 0 0 0 0 0 0 0 0 0 0 0 0 0.0107343611701878 0 0 0 0 0 0 0 0 0 0 0 0 0 0 0 0 0 0 0 0 0 0 0 0 0 0 0 0 0 0 0 0 0 0 0 0 0 0 0 0 0 0 0 0 0 0 0 0 0 0 0 0 0 0 0 0 0 0 0 0 0 0 0 0 0 0 0 0 0 0 0 0 0 0 0 0 0 0 0 0 0 0 0 0.00608466464698479 0 0 0 0 0.00886309589453741 0 0 0 0 0 0 0 0 0 0 0 0 0 0 0 0 0 0 0 0 0 0 0 0 0 0 0 0 0 0 0 0 0 0 0 0 0 0 0 0 0 0 0 0.121318602051574 0 0 0 0 0 0 0 0 0 0 0 0 0 0 0 0 0 0 0 0 0 0 0 0 0 0.0183733310514351 0 0 0 0 0 0 0 0 0 0 0 0 0 0 0 0 0 0 0 0 0 0 0 0 0 0 0 0 0 0 0 0 0 0 0 0 0 0 0 0 0 0.00935791462277777 0.0792852052933855 0 0 0 0 0 0 0 0 0 0 0 0 0 0 0 0 0 0 0 0 0 0 0 0 0 0 0 0 0 0 0 0 0 0 0 0 0 0 0 0.0607724921876281 0 0.0194416336942562 0.0189044621844663 0 0 0 0.0666227051824681 0.061694683805129 0 0 0.0279447809521734 0 0 0.015846141144779 0.0167395573217954 0 0 0 0 0.458016368796422
0 0 0 0 0 0 0 0 0 0 0 0 0 0 0 0 0 0 0 0 0 0 0 0 0 0 0 0 0 0 0 0 0 0 0 0 0 0 0 0 0 0 0 0 0 0 0 0 0 0 0 0 0 0.0171190042817041 0 0 0 0 0 0 0 0 0 0 0 0 0 0 0 0 0 0 0 0 0 0 0 0 0 0 0 0 0 0 0 0 0 0 0 0 0 0 0 0 0 0 0 0 0 0 0 0 0 0 0 0 0 0 0 0 0 0 0 0 0 0 0 0 0 0 0 0 0 0 0 0 0 0 0 0 0 0 0 0 0 0 0 0.0104052753553617 0 0 0 0 0.0154981752734005 0 0 0.0205383610482367 0 0 0 0 0 0 0 0 0 0 0 0 0 0 0 0 0 0 0 0 0 0 0 0 0 0 0 0 0 0 0 0 0 0 0 0 0 0 0 0 0 0 0 0 0 0 0 0 0 0 0 0 0 0 0 0 0 0 0 0 0 0 0 0 0 0 0 0 0 0 0 0 0 0 0 0 0 0 0 0 0 0 0 0 0 0 0 0 0 0 0 0 0 0 0 0 0 0 0 0 0 0 0 0 0 0 0 0 0 0.100681567601964 0 0 0 0 0 0 0 0 0 0 0 0 0 0 0 0 0 0 0 0 0 0 0 0 0 0 0 0 0 0 0 0 0 0 0 0 0 0 0 0.107369164897062 0 0.0615580836783864 0 0 0 0.123498644450508 0 0 0 0 0 0 0 0.103410877941976 0 0.265941982182549 0 0 0 0.173978863288851
0 0 0 0 0 0 0 0 0 0 0 0 0 0 0 0 0 0 0 0 0 0 0 0 0 0 0 0 0 0 0 0 0 0 0 0 0 0 0 0 0 0 0 0 0 0 0 0 0 0 0 0 0 0 0 0 0 0 0 0 0 0 0 0 0 0 0 0 0 0 0 0 0 0 0 0 0 0 0 0 0 0 0 0 0 0 0 0 0 0 0 0 0 0 0 0 0 0 0 0 0 0 0 0 0 0 0 0 0 0 0 0 0 0 0 0 0 0 0 0 0 0 0 0 0 0 0 0 0 0 0 0 0 0 0 0 0 0 0 0 0 0 0 0 0 0 0 0 0 0 0 0 0 0 0 0 0 0 0 0 0 0 0 0 0 0 0 0 0 0 0 0 0 0 0 0 0 0 0 0 0 0 0 0 0 0 0.0400568403002086 0 0 0 0 0 0 0 0.0860427907318581 0 0 0 0 0 0 0 0 0 0 0 0 0 0 0 0 0 0.00802349676104694 0.032997246569711 0 0 0 0 0 0 0 0 0 0 0 0 0 0 0 0 0 0 0.00141109850616781 0 0 0 0 0 0 0 0 0 0 0 0 0.00325684949171529 0 0 0.00592506790899486 0 0.0049876897222724 0 0.00225223946750566 0 0 0.00651063201903861 0 0.00532165712893584 0 0 0 0 0 0 0 0 0 0 0 0 0 0 0 0 0 0 0 0 0 0 0 0 0 0 0 0 0 0 0.00783431111825486 0 0 0 0 0 0 0.141578440995034 0 0.0169385854881879 0 0 0 0.0181088332012779 0 0 0.142928184027997 0.0773601201119737 0.155792476559544 0.067714397751261 0 0 0.0111137598848895 0.0159649713868075 0 0.0919656351310605 0 0.0559146757362579
0 0 0 0 0 0 0 0 0 0 0 0 0 0 0 0 0 0 0 0 0 0 0 0 0 0 0 0 0 0 0 0 0 0 0 0 0 0 0 0 0 0 0 0 0 0 0 0 0 0 0 0 0 0 0 0 0 0 0 0 0 0 0 0 0 0 0 0.000611346770176102 0 0 0 0 0 0 0 0 0 0 0 0 0 0 0 0 0 0 0 0 0 0 0 0 0 0 0 0 0 0 0 0 0 0 0 0 0 0 0 0 0 0 0 0 0 0 0 0 0 0 0 0 0 0 0 0 0 0 0 0 0 0 0 0 0 0 0 0 0 0 0 0 0 0 0 0 0 0 0 0 0 0 0 0 0 0 0 0 0 0 0 0 0 0 0 0 0 0 0 0 0 0 0 0 0 0 0 0 0 0 0 0 0 0 0 0 0 0 0.0030208188786369 0 0 0 0 0 0 0 0.00930647651372309 0 0 0 0 0 0 0 0 0 0 0 0 0 0 0 0 0 0 0 0 0.0016097009462337 0 0 0 0 0 0 0 0 0 0 0 0 0 0 0 0 0.00111389283818786 0 0 0 0 0 0 0 0 0 0 0 0 0.00114570607659159 0 0 0 0 0.00607337753017007 0 0.00271445847272742 0 0 0 0 0.00137358348799892 0 0 0 0 0 0 0 0 0 0 0 0 0 0 0 0 0 0 0 0 0 0 0 0 0 0 0 0 0 0 0 0 0 0 0 0 0 0.0481110879254767 0 0.173382750696988 0 0 0 0 0 0.0721109418240678 0 0.145377450656133 0.035099776527088 0.00391308896868376 0 0.0316053882198572 0.00419246959866685 0.0496552922409036 0 0.405920089008848 0 0.00366230281884103
0 0 0 0 0 0 0 0 0 0 0 0 0 0 0 0 0 0 0 0 0 0 0 0 0 0 0 0 0 0 0 0 0 0 0 0 0 0 0 0 0 0 0 0 0 0 0 0 0 0 0 0 0 0 0 0 0 0 0 0 0 0 0 0 0 0 0 0.00261329244830267 0 0 0 0 0 0 0 0 0 0 0 0 0 0 0 0 0 0 0 0 0 0 0 0 0 0 0 0 0 0 0 0 0 0 0 0 0 0 0 0 0 0 0 0 0 0 0 0 0 0 0 0 0 0 0 0 0 0 0 0 0 0 0 0 0 0 0 0 0 0 0 0 0 0 0 0 0 0 0 0 0 0 0 0 0 0 0 0 0 0 0 0 0 0 0 0 0.00283214936615475 0 0 0 0 0 0 0 0 0 0 0 0 0 0 0 0 0 0 0 0 0 0 0 0 0 0 0 0 0 0.0291354218435885 0 0.00484423342873079 0 0 0 0 0 0 0 0 0 0 0 0 0 0 0 0 0 0 0.039988289147706 0 0 0 0 0.0202011441935194 0 0 0 0 0 0 0 0 0 0 0 0.00133532655775189 0 0 0 0 0 0 0 0 0 0 0 0 0.00278499169731379 0 0 0.00327643467665626 0 0.0141701402709644 0 0.00539125055723576 0 0 0 0 0.00282023507170072 0 0 0 0 0 0 0 0 0 0 0 0 0 0 0 0 0 0 0 0 0 0 0 0 0 0 0 0 0 0 0.00263772229795489 0 0 0 0 0.00377841431655805 0.00925736663444315 0.0241468561822292 0 0.00917689827877894 0 0 0 0 0 0.0621486849143718 0.231488043675076 0 0.268574354506639 0.0839897572001543 0 0.0433279704391628 0.0224120927962206 0.0247169568805905 0 0.0849519726181961 0 0
0 0 0 0 0 0 0 0 0 0 0 0 0 0 0 0 0 0 0 0 0 0 0 0 0 0 0 0 0 0 0 0 0.00175314624223289 0 0 0 0 0 0 0 0 0 0 0 0 0.00193233592533861 0 0 0 0 0 0 0 0.0020508282226471 0.000597375380803949 0.000669001716389287 0 0.000802536758259456 0 0 0 0 0 0 0 0 0 0.00424620643536607 0 0 0.000901076520208223 0 0 0 0 0.00142938442271176 0 0 0 0 0 0 0 0 0 0 0 0 0 0 0 0 0 0 0 0 0 0 0 0 0 0 0 0 0 0 0 0 0 0 0 0 0 0 0 0 0 0 0 0 0 0 0 0 0 0 0 0 0 0 0 0 0 0 0 0 0 0 0 0 0 0 0 0 0 0 0 0 0 0 0 0 0.00119360234370012 0 0 0 0 0 0 0 0 0 0 0 0 0.00206864010635567 0 0 0 0 0 0 0 0 0 0 0 0 0 0 0 0 0 0 0 0 0.00577428949087944 0.00164999211356199 0 0 0 0.00317377538600332 0 0.000699190112350267 0.036803806169035 0 0.0236838877296849 0 0 0 0 0 0 0 0 0.00215994280115974 0.000751287593411721 0 0 0 0 0 0.00561041182556671 0.0111622128081691 0 0.0313326620589226 0.00326428303291558 0 0 0 0.034103964127538 0 0 0 0 0 0 0.00161838552814619 0 0 0.00814045545883542 0.0203475157373115 0.00289075461034279 0 0 0 0 0 0 0 0 0.0219579715117683 0.00688376179615415 0 0.00212821660911643 0.00443163339153365 0.011191235986081 0.0210936984776351 0.0762666577319507 0.00108205227033051 0.0761641337910167 0.0170371354429288 0.0402934648947958 0.00217723350886906 0.00565635720821832 0.00343433503272608 0.00406466468162709 0.0215902233243201 0 0 0 0 0 0 0 0 0 0 0 0 0 0 0 0 0 0 0 0.00315551243319768 0.00223616793387145 0 0.00891741980667839 0 0 0 0 0 0 0 0 0 0 0.00144855968131277 0 0 0 0.00459028893022456 0 0 0 0 0.0048638919106251 0.00270368361758521 0 0.0513521835748299 0.022931554367916 0.110195070423473 0 0.0174574064875237 0.00750228888923182 0.0221123512487264 0.178245597622322 0 0 0.0268686249004967 0 0.00915567185506602
0 0 0 0 0 0 0 0 0 0 0 0 0 0 0 0 0 0 0 0 0 0 0 0 0 0 0 0 0 0 0 0 0 0 0 0 0 0 0 0 0 0 0 0 0 0 0 0 0 0 0 0 0 0 0 0 0 0 0 0 0 0 0 0 0 0 0 0 0 0 0 0 0 0 0 0 0 0 0 0 0 0 0 0 0 0 0 0 0 0 0 0 0 0 0 0 0 0 0 0 0 0 0 0 0 0 0 0 0 0 0 0 0 0 0 0 0 0 0 0 0 0 0 0 0 0 0 0 0 0 0 0 0 0 0 0 0 0 0 0 0 0 0 0 0 0 0 0 0 0 0 0 0 0 0 0 0 0 0 0 0 0 0 0 0 0 0 0 0 0 0 0 0 0 0 0 0 0 0 0 0 0 0 0 0 0 0 0 0 0 0 0.0536029300031374 0 0 0.278077681413569 0 0 0 0 0 0 0 0 0 0 0 0 0 0 0 0 0 0 0 0 0.0802925831418733 0 0 0 0 0.0217375906602364 0 0 0 0 0 0 0 0 0 0 0 0 0 0 0 0 0 0 0 0 0.00583089170496541 0 0 0 0 0 0 0.00712025495321189 0 0.00546772823124249 0 0.00282085128972453 0 0 0 0 0 0 0 0 0 0 0 0 0 0 0 0 0 0 0 0 0 0 0 0 0 0 0 0 0 0 0.0894037012562668 0.0237682840152715 0 0 0.0130386015169489 0 0 0 0 0 0 0 0 0 0 0 0 0.011651326287074 0 0 0.118347047829941 0.0135554156501627 0.182720774152199 0.0925643378941751 0 0 0 0 0 0 0 0 0
0 0 0 0 0 0 0 0 0 0 0 0 0 0 0 0 0 0 0 0 0 0 0 0 0 0 0 0 0 0 0 0 0 0 0 0 0 0 0 0 0 0 0 0 0 0 0 0 0 0 0 0 0 0 0 0 0 0 0 0 0 0 0 0 0 0 0 0 0 0 0 0 0 0 0 0 0 0 0 0 0 0 0 0 0 0 0 0 0 0 0 0 0 0 0 0 0 0 0 0 0 0 0 0 0 0 0 0 0 0 0 0 0 0 0 0 0 0 0 0 0 0 0 0 0 0 0 0 0 0 0 0 0 0 0 0 0 0 0 0 0 0 0 0 0 0 0 0 0 0 0 0 0 0 0 0 0 0 0 0 0 0 0 0 0 0 0 0 0 0 0 0 0 0 0 0 0 0 0 0 0 0 0 0 0 0 0 0 0 0 0 0 0 0 0 0 0 0 0 0 0 0 0 0 0 0 0 0 0 0 0 0 0 0 0 0 0 0 0 0 0 0 0 0 0 0 0 0 0 0 0 0 0.00795273477783538 0 0 0 0 0 0 0 0 0 0 0.00598313027739582 0 0.0101824387744532 0.00848292662104728 0 0.00749282434329049 0 0.0205301577145207 0 0.00956115606305297 0 0.0820185693392493 0 0.0326250778973267 0.0259130649201572 0 0 0 0 0 0 0 0 0 0 0 0 0 0 0 0 0 0 0 0 0 0 0 0 0 0 0 0 0 0 0 0 0 0.0128539639432176 0 0 0 0 0.0798216992649761 0.0386064133315128 0.0255829820541416 0.0517151315092701 0 0 0 0 0 0 0.0851592984800081 0 0 0.321858858495402 0.0393815576294182 0 0.104430650087132 0.0149019006225191 0.0149454638540734 0
0 0 0 0 0 0 0 0 0 0 0 0 0 0 0 0 0 0 0 0 0 0 0 0 0 0 0 0 0 0 0 0 0 0 0 0 0 0 0 0 0 0 0 0 0 0 0 0 0 0 0 0 0 0 0 0 0 0 0 0 0 0 0 0 0 0 0 0 0 0 0 0 0 0 0 0 0 0 0 0 0 0 0 0 0 0 0 0 0 0 0 0 0 0 0 0 0 0 0 0 0 0 0 0 0 0 0 0 0 0 0 0 0 0 0 0 0 0 0 0 0 0 0 0 0 0 0 0 0 0 0 0 0 0 0 0 0 0 0 0 0 0 0 0 0 0 0 0 0.00783514026275334 0 0 0 0 0 0 0 0 0 0 0 0 0 0 0 0 0 0 0 0 0 0 0 0 0 0 0.00471813142191953 0 0 0 0 0 0.00421827642563009 0 0 0 0 0 0 0 0.00137343062816483 0 0 0 0 0 0 0.00389953194314724 0 0 0 0 0 0 0 0 0 0 0 0 0 0 0 0 0 0 0 0 0 0 0.00258688405676102 0 0 0 0 0 0 0 0 0 0 0 0 0.00519923374820714 0 0 0.0011558479607228 0.00186496024740904 0 0 0 0 0 0.00241590257828705 0.00640621761172426 0 0.00887704046967984 0.00325935802323362 0.00732303313462676 0 0.00212966020786675 0.0519866413832287 0.0142539585747277 0.0183263069812994 0 0.0400989535589524 0 0.0177269881201972 0.0348014386196136 0 0 0 0 0 0 0 0 0 0 0 0 0 0 0 0 0 0 0 0 0 0 0 0 0 0 0 0 0 0 0 0.00172375941293815 0.00271168869186306 0.012358050310477 0 0.00333349658424095 0 0.0133716520820433 0.0145692188218195 0.0264987060736567 0.00954026492123945 0.0213544924415943 0 0.00476698536258173 0.0167821112598531 0 0.0642030130444881 0.0552753003581415 0.0687543313801547 0 0.0881642086206973 0 0.0795031182702353 0.0305901222122612 0.0589571969873901 0.174103811096905 0.00641455551387482 0.00656698059539265
0 0 0 0 0 0 0 0 0 0 0 0 0 0 0 0 0 0 0 0 0 0 0 0 0 0 0 0 0 0 0 0 0 0 0 0 0 0 0 0 0 0 0 0 0 0 0 0 0 0 0 0 0 0 0 0 0 0 0 0 0 0 0 0 0 0 0 0 0 0 0 0 0 0 0 0 0 0 0 0 0 0 0 0 0 0 0 0.00103954211341945 0 0 0 0 0 0 0 0 0 0 0 0 0 0 0 0 0 0 0 0 0 0 0 0 0 0 0 0 0 0 0 0 0 0 0 0 0 0 0 0 0 0 0 0 0 0 0 0 0 0 0 0 0 0 0 0 0 0 0 0 0 0 0 0 0 0 0 0 0 0 0 0 0 0 0 0 0 0 0 0 0 0 0 0 0 0 0 0 0 0 0 0 0 0 0 0 0 0 0.00257858125504885 0 0 0 0 0 0 0 0.00498127867810981 0 0.0185318583384519 0 0 0 0 0 0 0 0 0 0 0 0 0 0 0 0 0 0 0 0 0 0 0 0 0 0 0 0 0 0 0 0 0 0 0 0 0 0.00122883555305065 0 0 0 0 0 0 0 0.00322483449767566 0 0.0184930036141502 0 0.00437985685321399 0.0148988472296026 0.0185313914234018 0 0.0630353707823843 0.0337455243090021 0.0520305730405444 0.0126995886753663 0.0107677861885178 0 0.0215288298226543 0.16107032651975 0 0 0 0 0 0 0 0 0 0 0 0 0 0 0 0 0 0 0 0 0 0 0 0 0 0 0 0 0 0 0 0 0 0 0 0 0 0 0.0668209914010627 0 0.0440459952983643 0 0.00245471832103199 0.00305516330604509 0 0.00691048843034008 0.00516695125849125 0.0173466389305114 0.336243666659653 0 0.00654470232764434 0.0482341161541456 0 0 0 0.013368853232457 0 0.00704168578590842
0 0 0 0 0 0 0 0 0 0 0 0 0 0 0 0 0 0 0 0 0 0 0 0 0 0 0 0 0 0 0 0 0.0110545117077576 0 0 0 0 0 0 0 0 0 0 0 0 0 0 0 0 0 0 0 0 0.0345240620806859 0 0 0 0 0 0 0 0 0 0 0 0 0 0 0 0 0.00864033675383642 0 0 0 0 0 0 0 0 0 0 0 0 0 0 0 0 0 0 0 0 0 0 0 0 0 0 0 0.00354455371781025 0.0041837467604992 0 0 0 0 0 0 0 0 0 0 0 0 0 0 0 0 0 0 0 0 0 0 0 0 0 0 0 0 0 0 0 0 0 0 0 0 0 0.0185888922759697 0 0 0 0 0.00737574244425716 0 0 0.0115960274255895 0 0 0.00850514585362523 0 0 0.019653499086311 0.00431328837228188 0 0 0 0 0 0 0 0 0 0 0 0.00436751634756051 0 0 0 0 0 0 0 0 0 0 0.0061464051971346 0 0 0 0 0 0 0 0 0 0 0 0 0 0 0 0 0 0 0 0 0.010285704455707 0 0 0 0 0 0 0 0 0 0 0 0 0 0 0 0 0 0 0 0 0 0 0 0 0 0 0 0 0 0 0 0 0 0 0 0.00108538025302818 0.00621910670283211 0 0 0 0 0 0 0 0.00347238130648716 0 0 0 0.00550440686547004 0 0 0.0037328099044737 0 0 0 0.00222053461218493 0 0.006246659843785 0.136244503818548 0 0 0 0 0 0 0 0 0 0 0 0 0 0 0 0 0 0 0 0 0 0 0 0 0 0 0 0 0 0 0 0 0.0135214956434659 0 0 0 0 0.0144235879379313 0.00762500098493617 0.0462581692405636 0 0.14654081712918 0 0 0 0 0.061025713227117 0.0231361615898452 0.142628204348923 0.0445864973758251 0 0 0 0.0432540525701763 0 0 0 0.139495084166201 0 0
0 0 0 0 0 0 0 0 0 0 0 0 0 0 0 0 0 0 0 0 0 0 0 0 0 0 0 0 0 0 0 0 0 0 0 0 0 0 0 0 0 0 0 0 0 0 0 0 0 0 0 0 0 0 0 0 0 0 0 0 0 0 0 0 0 0 0 0 0 0 0 0 0 0 0 0 0 0 0 0 0 0 0 0 0 0 0 0 0 0 0 0 0 0 0 0 0 0 0 0 0 0 0 0 0 0 0 0 0 0 0 0 0 0 0 0 0 0 0 0 0 0 0 0 0 0 0 0 0 0 0 0 0 0 0 0 0 0 0 0 0 0 0 0.0499516123394708 0 0 0 0 0.0519285628029112 0 0 0 0 0 0 0 0 0 0 0 0 0 0 0 0 0 0 0 0 0 0 0 0 0 0 0 0 0 0 0 0 0 0 0 0 0 0 0 0 0 0 0 0 0 0 0 0 0 0 0 0 0 0 0 0 0 0 0 0 0 0 0 0 0 0 0 0 0 0 0 0 0 0 0 0 0 0 0 0 0 0 0 0.00308193871849624 0 0 0 0 0 0 0 0 0 0 0 0 0.0105346319919913 0 0 0 0 0.0253285274096443 0 0 0 0.0683690212287583 0.0237445202724103 0 0 0 0 0 0 0 0 0 0 0 0 0 0 0 0 0 0 0 0 0 0 0 0 0 0 0 0 0 0 0 0 0 0 0 0.00710005334254756 0 0 0 0 0 0.188109155361511 0.0319444551998529 0.172775068614573 0 0 0 0 0 0 0 0 0.106668119257196 0.219845022387629 0 0 0 0.0406193110730083 0 0
0 0 0 0 0 0 0 0 0 0 0 0 0 0 0 0 0 0 0 0 0 0 0 0 0 0 0 0 0 0 0 0 0 0 0 0 0 0 0 0 0 0 0 0 0 0 0 0 0 0 0 0 0 0 0 0 0 0 0 0 0 0 0 0 0 0 0 0 0 0 0 0 0 0 0 0 0 0 0 0 0 0 0 0 0 0 0 0 0 0 0 0 0 0 0 0 0 0 0 0 0 0 0 0 0 0 0 0 0 0 0 0 0 0 0 0 0 0 0 0 0 0 0 0 0 0 0 0 0 0 0 0 0 0 0 0 0 0 0 0 0 0 0 0 0 0 0 0 0.00819519215462554 0 0 0 0 0 0 0 0 0 0 0 0 0 0 0 0.00873609962077211 0 0 0 0 0 0 0 0 0 0 0.015892202441152 0.00230801235437969 0 0 0 0 0.00162656154426807 0 0 0 0 0 0 0 0 0 0 0 0 0 0 0.0144840228685436 0 0 0 0 0 0 0 0.00490574543344105 0 0 0 0 0 0 0 0 0 0 0 0 0 0 0.00111121295100616 0 0 0 0 0 0 0 0 0 0 0 0 0.00473747340194026 0 0.00072887809888365 0 0 0 0 0 0 0 0.00223847689876785 0.00444790295589279 0.00166742886688457 0.00565069211651961 0.00137724103748305 0.00344238825307701 0 0.00129427172105438 0.0221229581796671 0.0013494706846847 0.00940981948907309 0 0.00374984538617857 0 0.00123238504355092 0 0 0 0 0 0 0 0 0 0 0 0 0 0 0 0 0 0 0 0 0 0 0 0 0 0 0 0 0 0 0 0.00557383670274015 0 0.00105609735080133 0.00491250621921803 0.000662288670510978 0.0145451355636201 0.0298827718903019 0.00500789016694839 0 0.118935539856177 0 0 0 0 0 0.0463611552853742 0.405588776204882 0.0533073796545071 0.0410924165206165 0 0.00200779612753102 0.0856365929118769 0.010838647596177 0.0485248737480869 0.00535801402878473 0 0 0
0 0 0 0 0 0 0 0 0 0 0 0 0 0 0 0 0 0 0 0 0 0 0 0 0 0 0 0 0 0 0 0 0.00646664544786966 0 0 0 0 0 0 0 0 0 0 0 0 0 0 0 0 0 0 0 0 0.0173030785374928 0 0 0 0 0 0 0 0 0 0 0 0 0 0 0 0 0 0 0 0 0 0 0 0 0 0 0 0 0 0 0 0 0 0 0 0 0 0 0 0 0 0 0 0 0 0 0 0 0 0 0 0 0 0 0 0 0 0 0 0 0 0 0 0 0 0 0 0 0 0 0 0 0 0 0 0 0 0 0 0 0 0 0 0.00735867165896153 0 0 0 0 0.0480772380423152 0 0 0.0114250593636181 0 0 0 0 0 0.0106724331742704 0 0 0 0 0 0 0 0 0 0 0 0 0 0 0 0 0 0 0 0 0 0 0 0 0 0 0 0 0 0 0 0 0 0 0.0671630868094526 0 0 0 0 0 0 0 0 0 0 0 0 0 0 0 0 0 0 0 0 0 0 0 0 0 0.0414095148709195 0 0 0 0 0 0 0 0 0 0 0 0 0 0 0 0 0 0 0 0 0 0 0 0 0 0 0 0 0 0 0 0 0 0 0 0 0 0 0 0 0 0.00907849834954169 0.134668133947813 0 0 0 0 0 0 0 0 0 0 0 0 0 0 0 0 0 0 0 0 0 0 0 0 0 0 0 0 0 0 0 0 0 0 0 0 0 0 0 0 0 0.408655145586715 0.051648719245328 0 0 0 0 0 0 0 0 0 0.0147503648232399 0.0231117634875764 0 0 0 0 0 0.148211646654886
0 0 0 0 0 0 0 0 0 0 0 0 0 0 0 0 0 0 0 0 0 0 0 0 0 0 0 0 0 0 0 0 0.00658463470004185 0 0 0 0 0 0 0 0 0 0 0 0 0 0 0 0 0 0 0 0 0.0208589836999147 0 0 0 0 0 0 0 0 0 0 0 0 0 0 0 0 0.00503897967654683 0 0 0 0 0 0 0 0 0 0 0 0 0 0 0 0 0 0 0 0 0 0 0 0 0 0 0 0.00306802814625685 0.00905264154455252 0 0 0 0 0 0 0 0 0 0 0 0 0 0 0 0 0 0 0 0 0 0 0 0 0 0 0 0 0 0 0 0 0 0 0 0 0 0.00780713843962809 0 0 0 0 0 0 0 0 0 0 0 0 0.00208743350429533 0.00254973373881549 0 0 0 0 0 0 0 0 0 0 0 0 0 0.017877771613987 0 0 0.00708325678546117 0.0040536334834916 0 0 0 0 0 0 0 0 0 0 0 0 0 0 0 0 0.132758564217646 0.0147836182456254 0 0 0 0 0 0.0107357071552296 0 0 0 0 0 0 0 0 0 0 0 0 0 0 0 0 0 0 0.0166098103966015 0.0286042171234186 0 0 0 0 0 0 0 0 0 0 0 0 0 0 0 0 0 0 0 0 0 0 0 0 0 0 0 0 0 0 0 0 0 0 0 0 0.00336688978492674 0 0.00153063197430205 0 0.00349714236049665 0.259405725791431 0 0.00691874039384522 0 0 0 0 0.00693284512211593 0 0 0 0 0 0 0 0 0 0 0 0 0 0 0 0 0 0 0 0 0 0 0 0 0 0 0 0 0 0 0 0 0.0203595785355139 0.0119758238308758 0.022821539110456 0.0320738531725003 0 0 0.147742512249634 0.0302747831873311 0.0614479735548406 0.0079772410202055 0 0.0305252717821964 0 0 0.00704157671125091 0.0124454516501757 0 0 0 0.0441082672963903 0
