# Supplementary material for: Recovery of neural dynamics criticality in personalized whole-brain models of stroke
Source: Nat Commun. 2022 Jun 27;13:3683. doi: 10.1038/s41467-022-30892-6 (PMC9237050; doi:10.1038/s41467-022-30892-6)
Supplement: Supplementary file 3 — Source Data [file 41467_2022_30892_MOESM3_ESM.zip › Source_Data/Tables/Table1/Structural_Connectivity/patients/pat_3_074_317_19_.txt]

0 0 0.0167405843741922 0.226220516984168 0 0.135011980390889 0.0395843888119104 0 0 0.0297125056113969 0.260980237290322 0.0258033155074497 0 0 0 0 0 0.0172165800290153 0 0 0 0 0 0 0 0 0 0 0 0.119502358965073 0.0826590567571996 0 0 0 0 0 0 0 0 0 0 0 0 0 0 0 0 0 0 0 0 0 0 0 0 0 0 0 0 0 0 0 0 0 0 0 0 0 0 0 0 0 0 0 0 0 0 0 0 0 0 0 0 0 0 0 0 0 0 0 0 0 0 0 0 0 0 0 0 0 0 0 0 0 0 0 0 0 0 0 0.00763798682985087 0.00869150225465788 0 0 0 0 0 0 0 0 0 0 0 0 0 0 0.0179594100321893 0 0 0.0122795761616847 0 0 0 0 0 0 0 0 0 0 0 0 0 0 0 0 0 0 0 0 0 0 0 0 0 0 0 0 0 0 0 0 0 0 0 0 0 0 0 0 0 0 0 0 0 0 0 0 0 0 0 0 0 0 0 0 0 0 0 0 0 0 0 0 0 0 0 0 0 0 0 0 0 0 0 0 0 0 0 0 0 0 0 0 0 0 0 0 0 0 0 0 0 0 0 0 0 0 0 0 0 0 0 0 0 0 0 0 0 0 0 0 0 0 0 0 0 0 0 0 0 0 0 0 0 0 0 0 0 0 0 0 0 0 0 0 0 0 0 0 0 0 0 0 0 0 0 0 0 0 0 0 0 0 0 0 0 0 0 0 0 0 0 0 0 0 0 0 0 0 0 0 0 0 0 0 0 0 0 0 0 0 0 0 0 0 0
0 0 0.182224512175608 0 0.20507057041852 0 0 0 0 0 0 0.407831048790159 0 0 0 0 0.204873868615712 0 0 0 0 0 0 0 0 0 0 0 0 0 0 0 0 0 0 0 0 0 0 0 0 0 0 0 0 0 0 0 0 0 0 0 0 0 0 0 0 0 0 0 0 0 0 0 0 0 0 0 0 0 0 0 0 0 0 0 0 0 0 0 0 0 0 0 0 0 0 0 0 0 0 0 0 0 0 0 0 0 0 0 0 0 0 0 0 0 0 0 0 0 0 0 0 0 0 0 0 0 0 0 0 0 0 0 0 0 0 0 0 0 0 0 0 0 0 0 0 0 0 0 0 0 0 0 0 0 0 0 0 0 0 0 0 0 0 0 0 0 0 0 0 0 0 0 0 0 0 0 0 0 0 0 0 0 0 0 0 0 0 0 0 0 0 0 0 0 0 0 0 0 0 0 0 0 0 0 0 0 0 0 0 0 0 0 0 0 0 0 0 0 0 0 0 0 0 0 0 0 0 0 0 0 0 0 0 0 0 0 0 0 0 0 0 0 0 0 0 0 0 0 0 0 0 0 0 0 0 0 0 0 0 0 0 0 0 0 0 0 0 0 0 0 0 0 0 0 0 0 0 0 0 0 0 0 0 0 0 0 0 0 0 0 0 0 0 0 0 0 0 0 0 0 0 0 0 0 0 0 0 0 0 0 0 0 0 0 0 0 0 0 0 0 0 0 0 0 0
0.0609198678248248 0.118668312888858 0 0 0 0.18230255817764 0 0 0 0 0.0472521749481538 0.0465650012210442 0 0 0 0 0 0.264055174278773 0 0 0 0 0 0 0 0 0 0 0 0.0882269038893377 0.0250241734933729 0 0 0 0 0 0 0 0 0 0 0 0 0 0 0 0 0 0 0 0 0 0 0 0 0 0 0 0.0506389357999378 0 0 0 0 0 0 0 0 0 0 0 0 0 0 0 0 0 0 0 0 0 0 0 0 0 0 0 0 0 0 0 0 0 0 0 0 0 0 0 0 0 0 0 0 0 0 0 0 0 0 0 0 0 0 0 0 0 0 0 0 0 0 0 0 0.116346897478058 0 0 0 0 0 0 0 0 0 0 0 0 0 0 0 0 0 0 0 0 0 0 0 0 0 0 0 0 0 0 0 0 0 0 0 0 0 0 0 0 0 0 0 0 0 0 0 0 0 0 0 0 0 0 0 0 0 0 0 0 0 0 0 0 0 0 0 0 0 0 0 0 0 0 0 0 0 0 0 0 0 0 0 0 0 0 0 0 0 0 0 0 0 0 0 0 0 0 0 0 0 0 0 0 0 0 0 0 0 0 0 0 0 0 0 0 0 0 0 0 0 0 0 0 0 0 0 0 0 0 0 0 0 0 0 0 0 0 0 0 0 0 0 0 0 0 0 0 0 0 0 0 0 0 0 0 0 0 0 0 0 0 0 0 0 0 0 0 0 0 0 0 0 0 0 0 0 0 0 0 0 0 0 0 0 0 0 0 0 0 0 0 0
0.0386903872918927 0 0 0 0.00355036048658242 0.0169338017191608 0.077888562707498 0.0568046620984652 0.0395220573715218 0.0370564121930807 0.104766336347512 0 0 0.00899600434252421 0 0 0 0 0 0.0225062404414612 0.0145579500283589 0 0 0 0 0 0 0 0.0017448289202403 0.0480599370935848 0.00968143537680342 0 0 0 0 0 0 0.100842007152664 0 0 0 0 0 0 0 0.0020778226226329 0 0 0 0.0203306111613097 0 0 0 0.00411166581837082 0 0 0 0 0 0 0 0 0 0 0 0 0 0 0 0 0.00320763617687403 0 0 0 0 0.00162933247513446 0 0 0 0 0 0 0 0 0 0 0 0 0 0 0 0 0.0422207902979895 0 0 0 0 0 0 0.00507292569069976 0.00493397866958134 0 0 0.00213287843047771 0 0 0 0 0 0 0 0 0 0 0 0 0 0 0 0 0 0 0 0 0 0 0 0 0 0.233568898829863 0 0 0.0446430786238045 0 0 0 0.000916051186815653 0 0.00429373408641571 0.00519932114153957 0 0 0 0 0 0 0 0 0 0 0 0 0 0.0255872224933664 0.0110062896610071 0 0 0 0 0 0 0 0 0 0 0 0 0 0 0 0 0 0 0 0 0 0 0 0 0 0 0 0 0 0 0 0 0 0 0 0 0 0 0 0 0 0 0 0 0 0 0 0 0 0 0 0 0 0 0 0 0 0 0 0 0 0 0 0 0 0 0 0 0 0 0 0 0 0 0 0 0 0 0 0 0 0 0 0 0 0 0 0 0 0 0 0 0 0 0 0 0 0 0 0 0 0.0053918113194708 0 0 0 0 0 0 0 0 0 0 0 0 0 0 0 0 0 0 0 0 0 0 0 0 0 0 0 0 0 0 0 0 0 0 0 0 0 0 0 0 0 0 0 0 0 0 0 0 0 0 0 0 0 0 0 0 0.00207496774329677 0 0 0
0 0.0201620417608928 0 0.0114049372992774 0 0.0403356952746026 0 0.160835502738525 0.0225613866953194 0.115622177238442 0.0129617198416373 0.0363088341598903 0 0.061944867341462 0.0571173329865966 0.0140851531984481 0 0.0549778068270969 0 0 0.004323979777219 0 0 0 0 0 0 0 0.134256533137589 0.0138387558383986 0.0268392196017319 0 0 0 0 0 0.00975162582128287 0.00813151771946237 0 0 0 0 0 0 0 0 0 0 0 0 0 0 0 0 0 0 0 0 0 0 0 0 0 0 0 0 0 0 0.0052702831954038 0 0 0 0.0172658044881051 0 0 0 0 0 0 0 0 0 0 0 0 0 0 0 0 0 0 0 0 0 0 0 0.0602356036353689 0 0 0 0 0 0 0.00600100050540484 0 0 0 0 0 0 0 0 0 0 0 0 0 0 0 0 0 0 0 0 0 0 0.0715685747766678 0 0 0 0 0 0 0 0 0 0.0242662427782727 0 0 0 0 0 0 0 0 0 0 0 0 0 0 0 0 0 0 0 0 0 0 0 0 0 0 0 0 0 0 0 0 0 0 0 0 0 0 0 0 0 0 0 0 0 0 0 0 0 0 0 0 0 0 0 0 0 0 0 0 0 0 0 0 0 0 0 0 0 0 0 0 0 0 0 0 0 0 0 0 0 0 0 0 0 0 0 0 0 0 0 0 0 0 0 0 0 0 0 0 0 0 0 0 0 0 0 0 0 0 0 0 0 0 0 0 0 0 0 0 0 0 0 0 0 0 0 0 0 0 0 0 0 0 0 0 0 0 0 0 0 0 0 0 0 0 0 0 0 0 0 0 0 0 0 0 0 0 0 0 0 0 0 0 0 0 0 0 0 0 0.00993340336290329 0 0 0 0 0 0 0 0 0
0.0860009741125901 0 0.031910638013658 0.0630687823827463 0.0467658759260908 0 0.049848992840903 0.051685698671728 0.0144447579991144 0.140109810468243 0.103229950095552 0.0862992994986712 0 0.00912514329430783 0.0194365937309921 0 0 0.032936260007739 0 0 0 0 0 0 0 0 0 0 0 0.0788871433743425 0.0883647421948811 0 0 0 0 0 0 0 0 0 0 0 0 0 0 0 0 0 0 0 0 0 0 0 0 0 0 0 0 0 0 0 0 0 0 0 0 0 0 0 0 0 0 0 0 0 0 0 0 0 0 0 0 0 0 0 0 0 0 0 0 0 0 0 0 0 0.0260680542226529 0 0 0 0 0 0 0 0 0 0 0 0 0 0 0 0 0 0 0 0 0 0 0 0 0 0 0 0 0 0.0409044091760496 0 0 0.0188744801152169 0 0 0 0 0 0 0.0120383938745216 0 0 0 0 0 0 0 0 0 0 0 0 0 0 0 0 0 0 0 0 0 0 0 0 0 0 0 0 0 0 0 0 0 0 0 0 0 0 0 0 0 0 0 0 0 0 0 0 0 0 0 0 0 0 0 0 0 0 0 0 0 0 0 0 0 0 0 0 0 0 0 0 0 0 0 0 0 0 0 0 0 0 0 0 0 0 0 0 0 0 0 0 0 0 0 0 0 0 0 0 0 0 0 0 0 0 0 0 0 0 0 0 0 0 0 0 0 0 0 0 0 0 0 0 0 0 0 0 0 0 0 0 0 0 0 0 0 0 0 0 0 0 0 0 0 0 0 0 0 0 0 0 0 0 0 0 0 0 0 0 0 0 0 0 0 0 0 0 0 0 0 0 0 0 0 0 0 0 0 0
0.0238622817026122 0 0 0.27453051699605 0 0.0471751565492839 0 0.0570369122329407 0.180088042768921 0.111117176018138 0.0207403423363383 0 0.00296543361802346 0 0 0 0 0 0 0.00329063985049265 0 0 0 0 0 0 0 0 0 0 0 0 0 0 0 0 0 0.00652707889317577 0 0 0 0 0 0 0 0 0 0 0 0 0 0 0 0 0 0 0 0 0 0 0 0 0 0 0 0 0 0 0 0 0 0 0 0 0 0 0 0 0 0 0 0 0 0 0 0 0 0 0 0 0 0 0.00937291471899501 0 0 0 0 0 0 0 0 0 0 0.00361511355487756 0 0 0 0 0 0 0 0 0 0 0 0 0 0 0 0 0 0 0 0 0 0 0 0 0 0.246361237539701 0 0 0.0133171532204501 0 0 0 0 0 0 0 0 0 0 0 0 0 0 0 0 0 0 0 0 0 0 0 0 0 0 0 0 0 0 0 0 0 0 0 0 0 0 0 0 0 0 0 0 0 0 0 0 0 0 0 0 0 0 0 0 0 0 0 0 0 0 0 0 0 0 0 0 0 0 0 0 0 0 0 0 0 0 0 0 0 0 0 0 0 0 0 0 0 0 0 0 0 0 0 0 0 0 0 0 0 0 0 0 0 0 0 0 0 0 0 0 0 0 0 0 0 0 0 0 0 0 0 0 0 0 0 0 0 0 0 0 0 0 0 0 0 0 0 0 0 0 0 0 0 0 0 0 0 0 0 0 0 0 0 0 0 0 0 0 0 0 0 0 0 0 0 0 0 0 0 0 0 0 0 0 0 0 0 0 0 0 0 0
0 0 0 0.135675347798356 0.119585475063557 0.0331457139312858 0.0386505813859119 0 0.074440985228553 0.144843912527088 0.00623157045714158 0.0050361263286287 0.00361781905331502 0.00795398793655194 0.0127847291367809 0.0105649605289286 0 0 0 0.00421799447805106 0 0 0 0 0 0 0 0 0.0127611653872731 0.00391902495166145 0 0 0 0 0 0 0 0.040484580578188 0 0 0 0 0 0 0 0.00806438529747733 0 0 0 0 0 0 0 0 0 0 0 0 0 0 0 0 0 0 0 0 0 0 0 0 0 0 0.0201812533744066 0 0 0 0 0 0 0 0 0 0 0 0.00409700182511923 0.00383147053044809 0 0 0 0 0 0 0.00797610150053653 0 0 0 0.0185721852225715 0 0 0 0 0 0 0.00968118981734495 0 0 0 0 0 0 0 0 0 0 0 0 0 0 0 0 0 0 0 0 0 0 0.0181780520041185 0 0 0.153648149509693 0.0125256747601775 0 0.079636703459698 0 0 0 0.0096938579271361 0 0 0 0 0 0 0 0 0 0 0 0 0 0 0 0 0 0 0 0 0 0 0 0 0 0 0 0 0 0 0 0 0 0 0 0 0 0 0 0 0 0 0 0 0 0 0 0 0 0 0 0 0 0 0 0 0 0 0 0 0 0 0 0 0 0 0 0 0 0 0 0 0 0 0 0 0 0 0 0 0 0 0 0 0 0 0 0 0 0 0 0 0 0 0 0 0 0 0 0 0 0 0 0 0 0 0 0 0 0 0 0 0 0 0 0 0 0 0 0 0 0 0 0 0 0 0 0 0 0 0 0 0 0 0 0 0 0 0 0 0 0 0 0 0 0 0 0 0 0 0 0 0 0 0 0 0 0 0 0 0 0 0 0 0 0 0 0 0 0 0 0 0 0 0 0 0 0 0 0
0 0 0 0.150232539284736 0.0266974512639114 0.0147426229251379 0.194219308540462 0.118473062030102 0 0.153141276610233 0 0 0.005620791968174 0 0 0 0 0 0 0.00439663270507869 0 0 0 0 0 0 0 0 0 0 0 0 0 0 0 0 0 0 0 0 0 0 0 0 0 0 0 0 0 0.0127247980203149 0 0 0 0 0 0 0 0 0 0 0 0 0 0 0 0 0 0 0 0 0 0 0 0 0 0 0 0 0 0 0 0 0 0 0 0 0 0 0 0 0 0 0 0 0 0 0.00290358966681526 0 0 0 0 0 0 0.00769923262941571 0 0 0 0 0 0 0 0 0 0 0 0 0 0 0 0 0 0 0 0 0 0 0 0 0 0.222071927830402 0 0 0.0656379880096825 0 0 0 0.00227613623008171 0 0.00798110942406698 0 0 0 0 0 0 0 0 0 0 0 0 0 0 0.0111815328613868 0 0 0 0 0 0 0 0 0 0 0 0 0 0 0 0 0 0 0 0 0 0 0 0 0 0 0 0 0 0 0 0 0 0 0 0 0 0 0 0 0 0 0 0 0 0 0 0 0 0 0 0 0 0 0 0 0 0 0 0 0 0 0 0 0 0 0 0 0 0 0 0 0 0 0 0 0 0 0 0 0 0 0 0 0 0 0 0 0 0 0 0 0 0 0 0 0 0 0 0 0 0 0 0 0 0 0 0 0 0 0 0 0 0 0 0 0 0 0 0 0 0 0 0 0 0 0 0 0 0 0 0 0 0 0 0 0 0 0 0 0 0 0 0 0 0 0 0 0 0 0 0 0 0 0 0 0 0 0 0 0 0 0
0.0134425433159066 0 0 0.0980244580523951 0.0952120188573218 0.0995129614159973 0.0833941024238799 0.160418468570592 0.106570960698576 0 0.0429535838107082 0.00690769247075546 0.00889333806217577 0.00803026433525595 0.00947989313392079 0.0124283482134928 0 0 0 0 0 0 0 0 0 0 0 0 0.00669361156394466 0.0222751068883078 0.00762465712304478 0 0 0 0 0 0 0.0401045277324135 0 0 0 0 0 0 0 0 0 0 0 0.00470445530755605 0 0 0 0 0 0 0 0 0 0 0 0 0 0 0 0 0 0 0 0 0 0 0 0 0 0 0 0 0 0 0 0 0 0 0 0 0 0 0 0 0 0 0 0 0 0 0.0221686748124225 0 0 0 0 0 0 0.0194455020692385 0 0 0 0 0 0 0 0 0 0 0 0 0 0 0 0 0 0 0 0 0 0 0.0221752575235372 0 0 0.0561766653745408 0 0 0.0402141997855884 0 0 0 0.013148708458428 0 0 0 0 0 0 0 0 0 0 0 0 0 0 0 0 0 0 0 0 0 0 0 0 0 0 0 0 0 0 0 0 0 0 0 0 0 0 0 0 0 0 0 0 0 0 0 0 0 0 0 0 0 0 0 0 0 0 0 0 0 0 0 0 0 0 0 0 0 0 0 0 0 0 0 0 0 0 0 0 0 0 0 0 0 0 0 0 0 0 0 0 0 0 0 0 0 0 0 0 0 0 0 0 0 0 0 0 0 0 0 0 0 0 0 0 0 0 0 0 0 0 0 0 0 0 0 0 0 0 0 0 0 0 0 0 0 0 0 0 0 0 0 0 0 0 0 0 0 0 0 0 0 0 0 0 0 0 0 0 0 0 0 0 0 0 0 0 0 0 0 0 0 0 0 0 0 0 0 0
0.154872196316265 0 0.00770547295767177 0.363510120170399 0.0140002866862723 0.0961701935926182 0.0204170847508138 0.00905264096286866 0 0.0563408082109519 0 0 0 0 0 0 0 0 0 0 0 0 0 0 0 0 0 0 0 0.14053010485508 0.0794483342510937 0 0 0 0 0 0 0 0 0 0 0 0 0 0 0 0 0 0 0 0 0 0 0 0 0 0 0 0 0 0 0 0 0 0 0 0 0 0 0 0 0 0 0 0 0 0 0 0 0 0 0 0 0 0 0 0 0 0 0 0 0 0.0348240765112223 0 0 0 0 0 0 0 0 0 0 0 0 0 0 0 0 0 0 0 0 0 0 0 0 0 0 0 0 0 0 0 0 0 0.0231286807347443 0 0 0 0 0 0 0 0 0 0 0 0 0 0 0 0 0 0 0 0 0 0 0 0 0 0 0 0 0 0 0 0 0 0 0 0 0 0 0 0 0 0 0 0 0 0 0 0 0 0 0 0 0 0 0 0 0 0 0 0 0 0 0 0 0 0 0 0 0 0 0 0 0 0 0 0 0 0 0 0 0 0 0 0 0 0 0 0 0 0 0 0 0 0 0 0 0 0 0 0 0 0 0 0 0 0 0 0 0 0 0 0 0 0 0 0 0 0 0 0 0 0 0 0 0 0 0 0 0 0 0 0 0 0 0 0 0 0 0 0 0 0 0 0 0 0 0 0 0 0 0 0 0 0 0 0 0 0 0 0 0 0 0 0 0 0 0 0 0 0 0 0 0 0 0 0 0 0 0 0 0 0 0 0 0 0 0 0 0 0
0.0212074077602256 0.0599835263435413 0.0105167936918658 0 0.0543166330621321 0.111349502705966 0 0.0101325939774871 0 0.0125488203177372 0 0 0 0.0707257132962327 0.0857319985083872 0 0.116790904956421 0.0555305499845817 0 0.0304634907151439 0.0364393351575176 0 0 0 0 0 0 0 0 0.0316309667003716 0.168173761195431 0 0 0 0 0 0 0 0 0 0 0 0 0 0 0 0 0 0 0 0 0 0 0 0 0 0 0 0 0 0 0 0 0 0 0 0 0 0 0 0 0 0 0 0 0 0 0 0 0 0 0 0 0 0 0 0 0 0 0 0 0 0 0 0 0 0.0211004448316676 0 0 0 0 0 0 0 0 0 0 0 0 0 0 0 0 0 0 0 0 0 0 0 0 0 0 0.0284828873698968 0 0 0.0654450732471195 0 0 0 0 0 0 0 0 0 0.00942959617827384 0 0 0 0 0 0 0 0 0 0 0 0 0 0 0 0 0 0 0 0 0 0 0 0 0 0 0 0 0 0 0 0 0 0 0 0 0 0 0 0 0 0 0 0 0 0 0 0 0 0 0 0 0 0 0 0 0 0 0 0 0 0 0 0 0 0 0 0 0 0 0 0 0 0 0 0 0 0 0 0 0 0 0 0 0 0 0 0 0 0 0 0 0 0 0 0 0 0 0 0 0 0 0 0 0 0 0 0 0 0 0 0 0 0 0 0 0 0 0 0 0 0 0 0 0 0 0 0 0 0 0 0 0 0 0 0 0 0 0 0 0 0 0 0 0 0 0 0 0 0 0 0 0 0 0 0 0 0 0 0 0 0 0 0 0 0 0 0 0 0 0 0 0 0 0 0 0 0 0 0
0 0 0 0 0 0 0.00397617173359332 0.00715852826289088 0.00698822554313412 0.0158886714684222 0 0 0 0 0 0 0 0 0 0 0 0 0.0121244469443096 0 0 0 0.00539264482067891 0 0 0 0 0 0.0194157108406856 0.0119082849098135 0.133942760182175 0 0 0 0 0 0 0 0 0 0 0 0 0.0429702141752278 0 0 0 0 0 0 0.0385297137247517 0.0895698252150402 0 0 0 0 0 0 0 0 0 0 0 0 0 0 0 0 0 0.0285982839128481 0 0 0 0 0 0 0 0 0 0 0 0 0 0 0 0 0 0 0 0 0 0 0 0 0 0 0 0 0 0.0287314415943096 0 0 0 0 0 0 0 0 0 0.139994572891217 0 0 0 0.0658572167108421 0.0397731442694499 0.0260117263980686 0 0 0 0 0 0 0 0 0 0 0 0 0 0 0 0 0 0 0 0 0 0 0 0 0 0 0 0 0 0 0 0 0 0 0 0 0 0 0 0 0 0 0 0 0 0 0.133426038589045 0 0 0 0 0 0.0136292548512917 0 0 0 0 0 0 0 0 0 0 0 0 0 0 0 0 0 0 0 0 0 0 0 0 0 0 0 0 0 0 0 0 0 0.0564945562178891 0 0 0 0 0 0 0 0 0 0 0 0 0 0 0 0 0 0 0 0 0 0 0 0 0 0 0 0 0 0 0 0 0 0 0 0 0 0 0 0 0 0 0 0 0 0 0 0 0 0 0 0 0.00617002620571064 0 0.0245330820709891 0.0376716983853587 0.0112437600822569 0 0 0 0 0 0 0 0 0 0 0 0 0 0 0 0 0 0 0 0 0 0 0 0 0 0 0 0 0 0 0 0 0 0 0 0 0 0 0 0 0 0 0 0 0 0 0 0 0 0 0 0 0
0 0 0 0.0330683915168885 0.0708840121165528 0.009006232021333 0 0.012241408188344 0 0.0111589202674892 0 0.0541003111744261 0 0 0.172808588774546 0.0786586094226417 0.00494507693229147 0.0283718094070431 0 0.111610945224559 0.0427257085541536 0 0 0 0 0 0 0 0.00950488826032993 0 0.0915363891163957 0 0 0 0 0 0 0 0 0 0 0 0 0 0 0 0 0 0 0 0 0 0 0 0 0 0 0 0 0 0 0 0 0 0 0 0 0 0 0 0 0 0 0 0 0 0 0 0 0 0 0 0 0 0 0 0 0 0 0 0 0 0 0 0 0 0.0812478083286718 0 0 0 0 0 0 0 0 0 0 0 0 0 0 0 0 0 0 0 0 0 0 0 0 0 0 0 0 0 0.0785939232956423 0 0 0 0 0 0 0.059050699137301 0 0 0.0468119499976632 0.0036743282637274 0 0 0 0 0 0 0 0 0 0 0 0 0 0 0 0 0 0 0 0 0 0 0 0 0 0 0 0 0 0 0 0 0 0 0 0 0 0 0 0 0 0 0 0 0 0 0 0 0 0 0 0 0 0 0 0 0 0 0 0 0 0 0 0 0 0 0 0 0 0 0 0 0 0 0 0 0 0 0 0 0 0 0 0 0 0 0 0 0 0 0 0 0 0 0 0 0 0 0 0 0 0 0 0 0 0 0 0 0 0 0 0 0 0 0 0 0 0 0 0 0 0 0 0 0 0 0 0 0 0 0 0 0 0 0 0 0 0 0 0 0 0 0 0 0 0 0 0 0 0 0 0 0 0 0 0 0 0 0 0 0 0 0 0 0 0 0 0 0 0 0 0 0 0 0 0 0 0 0
0 0 0 0 0.0572776579871984 0.0168111708825629 0 0.0172429810334155 0 0.0115443674659339 0 0.0574698074619971 0 0.15143968272524 0 0.100363493688317 0.0037557745367687 0.00632907885554331 0 0.0162768846650723 0.00855043788153115 0 0 0 0 0 0 0 0.00674696940065908 0.0255479030478963 0.283670818251879 0 0 0 0 0 0 0 0 0 0 0 0 0 0 0.00324658756878016 0 0 0 0 0 0 0 0 0 0 0 0 0 0 0 0 0 0 0 0 0 0 0 0 0 0 0 0 0 0 0 0 0 0 0 0 0 0 0 0 0 0 0 0 0 0 0 0 0 0 0.0760336949133394 0 0 0 0 0 0 0 0 0 0 0 0 0 0 0 0 0 0 0 0 0 0 0 0 0 0 0 0 0 0.0668703872719987 0 0 0 0 0 0 0.0332570766527141 0 0 0.0545746230296967 0.00299060267945667 0 0 0 0 0 0 0 0 0 0 0 0 0 0 0 0 0 0 0 0 0 0 0 0 0 0 0 0 0 0 0 0 0 0 0 0 0 0 0 0 0 0 0 0 0 0 0 0 0 0 0 0 0 0 0 0 0 0 0 0 0 0 0 0 0 0 0 0 0 0 0 0 0 0 0 0 0 0 0 0 0 0 0 0 0 0 0 0 0 0 0 0 0 0 0 0 0 0 0 0 0 0 0 0 0 0 0 0 0 0 0 0 0 0 0 0 0 0 0 0 0 0 0 0 0 0 0 0 0 0 0 0 0 0 0 0 0 0 0 0 0 0 0 0 0 0 0 0 0 0 0 0 0 0 0 0 0 0 0 0 0 0 0 0 0 0 0 0 0 0 0 0 0 0 0 0 0 0 0
0 0 0 0 0.00907366349226082 0 0 0.00915361117306376 0 0.00972263262003124 0 0 0 0.0442817111180214 0.0644732456102339 0 0 0 0 0.00157669083781604 0 0.0423704614349065 0 0 0 0 0 0 0.0104668977293905 0.00230560071384645 0.107927178913599 0 0 0 0 0 0 0 0.0339096735930021 0.0370296733455403 0 0 0 0 0 0.0207986821050865 0.00179693862330432 0 0 0.00202222993018264 0 0 0 0 0.00127000777729197 0 0 0 0 0 0.00260294146626291 0 0 0 0 0 0 0.00355765356642856 0.00581942071724366 0.00509498066453968 0 0.00583472566498176 0 0 0.0176876328787892 0 0 0 0.00413778755152705 0 0 0 0 0 0 0 0 0 0 0 0 0 0 0 0 0 0.0518646263751067 0 0 0.00290926801147858 0.00143611948229119 0 0 0.00216995631070703 0 0 0 0 0 0 0 0 0 0 0 0 0 0 0 0 0 0 0 0 0 0 0.0829388521498224 0 0 0 0 0 0 0.0870704527977439 0.00697863550624509 0.0141787519507186 0.153948685510692 0.109092496712987 0.00144930528745913 0 0 0 0 0 0 0 0.0167265944667619 0 0 0 0 0 0 0.022177049526542 0.00215379210772251 0 0 0 0 0 0 0 0 0 0 0 0 0 0 0 0 0 0 0 0 0 0 0 0 0 0 0 0 0 0 0 0 0 0 0 0 0 0 0 0 0 0 0 0 0 0 0 0 0 0 0 0 0 0 0 0 0 0 0 0 0 0 0 0 0 0 0 0 0 0 0 0 0 0 0 0 0 0 0 0 0 0 0 0 0 0 0 0 0 0 0 0 0 0 0 0 0 0 0 0 0 0.0019913722763719 0 0 0 0 0 0 0 0 0 0 0 0 0 0 0 0 0 0 0 0 0 0 0 0 0 0 0 0 0 0 0 0 0 0 0 0 0 0 0 0 0 0 0 0 0 0 0 0 0 0 0 0 0 0 0 0 0 0 0 0
0 0.0553566748950606 0 0 0 0 0 0 0 0 0 0.214556039199499 0 0.0118763324259365 0.0102928214358117 0 0 0.0324078222094541 0.0418069614151359 0 0.121408498111676 0 0 0 0 0 0 0 0 0 0 0 0 0 0 0 0 0 0 0 0 0 0 0 0 0 0 0 0 0 0 0 0 0 0 0 0 0 0.0443218238729163 0 0 0 0 0 0 0 0 0 0 0 0 0 0 0 0 0 0 0 0 0 0 0 0 0 0 0 0 0 0 0 0 0 0 0 0 0 0 0 0 0 0 0 0 0 0 0 0 0 0 0 0 0 0 0 0 0 0 0 0 0 0 0 0 0.467973026434509 0 0 0 0 0 0 0 0 0 0 0 0 0 0 0 0 0 0 0 0 0 0 0 0 0 0 0 0 0 0 0 0 0 0 0 0 0 0 0 0 0 0 0 0 0 0 0 0 0 0 0 0 0 0 0 0 0 0 0 0 0 0 0 0 0 0 0 0 0 0 0 0 0 0 0 0 0 0 0 0 0 0 0 0 0 0 0 0 0 0 0 0 0 0 0 0 0 0 0 0 0 0 0 0 0 0 0 0 0 0 0 0 0 0 0 0 0 0 0 0 0 0 0 0 0 0 0 0 0 0 0 0 0 0 0 0 0 0 0 0 0 0 0 0 0 0 0 0 0 0 0 0 0 0 0 0 0 0 0 0 0 0 0 0 0 0 0 0 0 0 0 0 0 0 0 0 0 0 0 0 0 0 0 0 0 0 0 0 0 0 0 0 0
0.0321565038422565 0 0.135527767030784 0 0.186903663060571 0.09657509827615 0 0 0 0 0 0.126194910473253 0 0.084289692963576 0.0214562379725945 0 0.040089255678373 0 0 0 0.0285124176408924 0 0 0 0 0 0 0 0 0.0654550591447118 0.0493313238749231 0 0 0 0 0 0 0 0 0 0 0 0 0 0 0 0 0 0 0 0 0 0 0 0 0 0 0 0 0 0 0 0 0 0 0 0 0 0 0 0 0 0 0 0 0 0 0 0 0 0 0 0 0 0 0 0 0 0 0 0 0 0 0 0 0 0.0150948712377694 0 0 0 0 0 0 0 0 0 0 0 0 0 0 0 0 0 0 0 0 0 0 0 0 0 0 0.0566192641237151 0 0 0.0228995065600461 0 0 0 0 0 0 0 0 0 0 0 0 0 0 0 0 0 0 0 0 0 0 0 0 0 0 0 0 0 0 0 0 0 0 0 0 0 0 0 0 0 0 0 0 0 0 0 0 0.038894428120384 0 0 0 0 0 0 0 0 0 0 0 0 0 0 0 0 0 0 0 0 0 0 0 0 0 0 0 0 0 0 0 0 0 0 0 0 0 0 0 0 0 0 0 0 0 0 0 0 0 0 0 0 0 0 0 0 0 0 0 0 0 0 0 0 0 0 0 0 0 0 0 0 0 0 0 0 0 0 0 0 0 0 0 0 0 0 0 0 0 0 0 0 0 0 0 0 0 0 0 0 0 0 0 0 0 0 0 0 0 0 0 0 0 0 0 0 0 0 0 0 0 0 0 0 0 0 0 0 0 0 0 0 0 0 0 0 0 0 0 0 0
0 0 0 0 0 0 0 0 0 0 0 0 0 0 0 0 0.0690224240537065 0 0 0 0 0 0 0 0 0 0 0 0.0586968920682528 0 0 0 0 0 0 0 0 0 0 0 0 0 0 0 0 0 0 0 0 0 0 0 0 0 0 0 0 0 0 0 0 0 0 0 0 0 0 0.156834383549956 0.235131258116024 0 0 0 0 0 0 0 0 0 0 0 0 0 0 0 0 0 0 0 0 0 0 0 0 0 0 0 0 0 0 0 0 0 0 0 0 0 0 0 0 0 0 0 0 0 0 0 0 0 0 0 0 0 0 0.450663706186273 0 0 0 0 0 0 0 0 0 0 0 0 0 0 0 0 0 0 0 0 0 0 0 0 0 0 0 0 0 0 0 0 0 0 0 0 0 0 0 0 0 0 0 0 0 0 0 0 0 0 0 0.0296513360257877 0 0 0 0 0 0 0 0 0 0 0 0 0 0 0 0 0 0 0 0 0 0 0 0 0 0 0 0 0 0 0 0 0 0 0 0 0 0 0 0 0 0 0 0 0 0 0 0 0 0 0 0 0 0 0 0 0 0 0 0 0 0 0 0 0 0 0 0 0 0 0 0 0 0 0 0 0 0 0 0 0 0 0 0 0 0 0 0 0 0 0 0 0 0 0 0 0 0 0 0 0 0 0 0 0 0 0 0 0 0 0 0 0 0 0 0 0 0 0 0 0 0 0 0 0 0 0 0 0 0 0 0 0 0 0 0 0 0 0 0 0
0 0 0 0.239612829718421 0 0 0.00993963709969171 0.0188016583972217 0.0123141045412824 0 0 0.0674909890334284 0 0.323258896033737 0.0537948397270804 0.00811170434686347 0 0 0 0 0.151515116259983 0 0 0 0 0 0 0 0 0.0168606552624087 0 0 0 0 0 0 0 0.0242341952576181 0 0 0 0 0 0 0 0 0 0 0 0.00932043061612869 0 0 0 0 0 0 0 0 0 0 0 0 0 0 0 0 0 0 0 0 0 0 0 0 0 0 0 0 0 0 0 0 0 0 0 0 0 0 0 0 0 0 0 0 0 0 0 0 0 0 0 0 0 0 0 0 0 0 0 0 0 0 0 0 0 0 0 0 0 0 0 0 0 0 0 0 0 0 0 0.0510088760357939 0 0 0 0 0 0 0.00746251750901619 0 0 0.00627355016132448 0 0 0 0 0 0 0 0 0 0 0 0 0 0 0 0 0 0 0 0 0 0 0 0 0 0 0 0 0 0 0 0 0 0 0 0 0 0 0 0 0 0 0 0 0 0 0 0 0 0 0 0 0 0 0 0 0 0 0 0 0 0 0 0 0 0 0 0 0 0 0 0 0 0 0 0 0 0 0 0 0 0 0 0 0 0 0 0 0 0 0 0 0 0 0 0 0 0 0 0 0 0 0 0 0 0 0 0 0 0 0 0 0 0 0 0 0 0 0 0 0 0 0 0 0 0 0 0 0 0 0 0 0 0 0 0 0 0 0 0 0 0 0 0 0 0 0 0 0 0 0 0 0 0 0 0 0 0 0 0 0 0 0 0 0 0 0 0 0 0 0 0 0 0 0 0 0
0 0 0 0.0755727651247763 0.00698760411943227 0 0 0 0 0 0 0.039363576037523 0 0.0603380051592498 0.0137789353619609 0 0.0713906716731767 0.0135534007489955 0 0.0738777972961296 0 0 0 0 0 0 0 0 0 0 0 0 0 0 0 0 0 0 0 0 0 0 0 0 0.0535577634218902 0 0 0 0 0 0 0 0 0 0 0 0 0 0 0.0156666828158212 0 0.201276224711232 0 0.0520111545632971 0 0 0 0 0 0 0.00641611006865268 0 0 0 0 0.0187492162584971 0.0121192790241135 0 0 0 0 0 0 0 0 0 0 0 0 0 0 0 0 0 0 0 0.00623114904935492 0 0 0 0 0 0 0 0 0 0 0 0 0 0 0 0 0 0 0 0 0 0 0 0 0 0 0 0 0 0.00965206788118775 0.0156298830056623 0.0137402390040454 0.0175642171259718 0 0 0 0.206880534525003 0 0 0 0 0 0 0 0 0 0 0 0 0 0 0 0 0 0 0 0 0 0 0 0 0 0 0 0 0 0 0 0 0 0 0 0 0 0 0 0 0 0 0 0 0 0 0 0 0 0 0 0 0 0 0 0 0 0 0 0 0 0 0 0 0 0 0 0 0 0 0 0 0 0.0156427230240275 0 0 0 0 0 0 0 0 0 0 0 0 0 0 0 0 0 0 0 0 0 0 0 0 0 0 0 0 0 0 0 0 0 0 0 0 0 0 0 0 0 0 0 0 0 0 0 0 0 0 0 0 0 0 0 0 0 0 0 0 0 0 0 0 0 0 0 0 0 0 0 0 0 0 0 0 0 0 0 0 0 0 0 0 0 0 0 0 0 0 0 0 0 0 0 0 0 0 0 0 0 0 0 0 0 0 0 0 0
0 0 0 0 0 0 0 0 0 0 0 0 0 0 0 0.150574902241185 0 0 0 0 0 0 0 0 0 0 0 0 0 0 0 0 0 0 0 0 0 0 0.0775098416368153 0.557136270113636 0 0 0.0910519613627202 0 0 0 0 0 0 0 0 0 0 0 0 0 0 0 0 0 0 0 0 0 0 0 0 0 0 0 0 0 0 0 0.0638947897880895 0 0 0 0 0 0 0 0 0 0 0 0 0 0 0 0 0 0 0 0 0 0 0 0 0 0 0 0 0 0 0 0 0 0 0 0 0 0 0 0 0 0 0 0 0 0 0 0 0 0 0 0 0 0 0 0 0 0 0 0 0 0 0.059832234857554 0 0 0 0 0 0 0 0 0 0 0 0 0 0 0 0 0 0 0 0 0 0 0 0 0 0 0 0 0 0 0 0 0 0 0 0 0 0 0 0 0 0 0 0 0 0 0 0 0 0 0 0 0 0 0 0 0 0 0 0 0 0 0 0 0 0 0 0 0 0 0 0 0 0 0 0 0 0 0 0 0 0 0 0 0 0 0 0 0 0 0 0 0 0 0 0 0 0 0 0 0 0 0 0 0 0 0 0 0 0 0 0 0 0 0 0 0 0 0 0 0 0 0 0 0 0 0 0 0 0 0 0 0 0 0 0 0 0 0 0 0 0 0 0 0 0 0 0 0 0 0 0 0 0 0 0 0 0 0 0 0 0 0 0 0 0 0 0 0 0 0 0 0 0 0 0 0 0 0
0 0 0 0 0 0 0 0 0 0 0 0 0.0278086926800042 0 0 0 0 0 0 0 0 0 0 0 0.126790982690364 0 0.113374064273774 0 0 0 0 0 0 0 0 0 0 0 0 0 0 0 0 0 0 0 0 0.122872927440137 0 0 0 0 0 0 0 0 0 0 0 0 0 0 0 0 0 0 0 0 0 0 0 0 0 0.0277338902531718 0 0 0 0 0 0 0 0 0 0 0 0 0 0 0 0 0 0 0 0 0 0 0 0 0 0 0 0 0 0 0 0 0 0 0 0 0 0 0 0 0 0 0 0 0 0.390669244570172 0 0 0 0 0 0 0 0.0731746879194883 0 0 0 0 0 0 0 0 0 0 0 0 0 0 0 0 0 0 0 0 0 0 0 0 0 0 0 0 0 0 0 0 0 0 0 0 0 0 0 0.0365826122587181 0 0 0 0 0.0379295065956597 0 0 0 0 0 0 0 0 0 0 0 0 0 0 0 0.0128664331353096 0 0 0 0 0 0 0 0 0 0 0 0 0 0 0 0 0 0 0 0 0 0 0 0 0 0 0 0 0 0 0 0 0 0 0 0 0 0 0 0 0 0 0 0 0 0 0 0 0 0 0 0 0 0 0 0 0 0 0 0 0 0 0 0 0 0 0 0 0 0 0 0 0 0 0.0301969581832019 0 0 0 0 0 0 0 0 0 0 0 0 0 0 0 0 0 0 0 0 0 0 0 0 0 0 0 0 0 0 0 0 0 0 0 0 0 0 0 0 0 0 0 0 0 0 0 0 0 0 0 0 0
0 0 0 0 0 0 0 0 0 0 0 0 0 0 0 0 0 0 0 0 0 0 0 0 0 0 0 0 0 0 0 0 0 0 0 0 0 0 0 0 0 0 0.510473697285752 0 0 0 0 0 0 0.0413207024681623 0 0 0 0 0 0 0 0 0 0 0 0 0 0 0 0 0 0 0 0 0 0.198476625928804 0 0 0 0.0570343552281467 0 0 0 0 0 0 0 0 0 0 0 0 0 0 0 0 0 0 0 0 0 0 0 0 0 0 0 0 0.113271777927133 0 0.0794228411620025 0 0 0 0 0 0 0 0 0 0 0 0 0 0 0 0 0 0 0 0 0 0 0 0 0 0 0 0 0 0 0 0 0 0 0 0 0 0 0 0 0 0 0 0 0 0 0 0 0 0 0 0 0 0 0 0 0 0 0 0 0 0 0 0 0 0 0 0 0 0 0 0 0 0 0 0 0 0 0 0 0 0 0 0 0 0 0 0 0 0 0 0 0 0 0 0 0 0 0 0 0 0 0 0 0 0 0 0 0 0 0 0 0 0 0 0 0 0 0 0 0 0 0 0 0 0 0 0 0 0 0 0 0 0 0 0 0 0 0 0 0 0 0 0 0 0 0 0 0 0 0 0 0 0 0 0 0 0 0 0 0 0 0 0 0 0 0 0 0 0 0 0 0 0 0 0 0 0 0 0 0 0 0 0 0 0 0 0 0 0 0 0 0 0 0 0 0 0 0 0 0 0 0 0 0 0 0 0 0 0
0 0 0 0 0 0 0 0 0 0 0 0 0 0 0 0 0 0 0 0 0 0 0.137625796657009 0 0 0.0850865228046931 0 0 0 0 0 0.097168713247022 0.023811639422163 0 0.0266655463073295 0 0 0 0 0 0 0 0 0 0 0 0.040901650034241 0.361175479851774 0 0 0 0 0 0 0 0 0 0 0 0 0 0 0 0 0 0 0 0 0 0 0 0 0 0.0872464069170041 0 0 0 0 0 0 0 0 0 0 0 0 0 0 0 0 0 0 0 0 0 0 0 0 0 0.0288965363194786 0 0 0 0 0 0 0 0 0 0 0 0 0 0 0 0 0 0 0 0 0 0 0 0 0 0 0 0.111421708439286 0 0 0 0 0 0 0 0 0 0 0 0 0 0 0 0 0 0 0 0 0 0 0 0 0 0 0 0 0 0 0 0 0 0 0 0 0 0 0 0 0 0 0 0 0 0 0 0 0 0 0 0 0 0 0 0 0 0 0 0 0 0 0 0 0 0 0 0 0 0 0 0 0 0 0 0 0 0 0 0 0 0 0 0 0 0 0 0 0 0 0 0 0 0 0 0 0 0 0 0 0 0 0 0 0 0 0 0 0 0 0 0 0 0 0 0 0 0 0 0 0 0 0 0 0 0 0 0 0 0 0 0 0 0 0 0 0 0 0 0 0 0 0 0 0 0 0 0 0 0 0 0 0 0 0 0 0 0 0 0 0 0 0 0 0 0 0 0 0 0 0 0 0 0 0 0 0 0 0 0 0 0 0 0 0 0 0 0 0
0 0 0 0 0 0 0 0 0 0 0 0 0 0 0 0 0 0 0 0 0 0 0 0 0.150066412165846 0 0 0 0 0 0 0 0.0554498289787018 0 0 0 0 0 0 0 0 0 0 0 0 0 0.162000167020046 0 0 0 0 0 0 0 0 0 0 0 0 0 0 0 0 0 0 0 0 0 0 0 0 0 0 0.241025546412337 0 0 0 0 0 0 0 0 0 0 0 0 0 0 0 0 0 0 0 0 0 0 0 0 0 0.0160325066662267 0 0 0 0 0 0 0 0 0 0 0 0 0 0 0 0 0 0 0 0 0 0 0 0 0 0.345175261263785 0 0 0 0 0 0 0 0 0 0 0 0 0 0 0 0 0 0 0 0 0 0 0 0 0 0 0 0 0 0 0 0 0 0 0 0 0 0 0 0 0 0 0 0 0 0 0 0 0 0 0 0 0 0 0 0 0 0 0 0 0 0 0 0 0 0 0 0 0 0 0 0 0 0 0 0 0 0.0302502774930578 0 0 0 0 0 0 0 0 0 0 0 0 0 0 0 0 0 0 0 0 0 0 0 0 0 0 0 0 0 0 0 0 0 0 0 0 0 0 0 0 0 0 0 0 0 0 0 0 0 0 0 0 0 0 0 0 0 0 0 0 0 0 0 0 0 0 0 0 0 0 0 0 0 0 0 0 0 0 0 0 0 0 0 0 0 0 0 0 0 0 0 0 0 0 0 0 0 0 0 0 0 0 0 0 0 0 0 0 0 0 0 0 0
0 0 0 0 0 0 0 0 0 0 0 0 0.011981832688168 0 0 0 0 0 0 0 0 0 0.109828869758487 0 0 0 0 0 0 0 0 0 0 0 0 0 0 0 0 0 0 0 0 0 0 0 0 0 0 0 0 0 0 0 0 0 0 0 0 0 0 0 0 0 0 0 0 0 0 0 0 0 0 0 0 0 0 0 0 0 0 0 0 0 0 0 0 0 0 0 0 0 0 0 0 0 0 0 0 0 0 0 0 0 0 0 0 0 0 0 0 0 0 0 0 0 0.113500438602697 0 0.102766914761424 0.0334692817036108 0 0 0 0 0 0 0 0 0 0 0 0 0 0 0 0 0 0 0 0 0 0 0 0 0 0 0 0 0 0 0 0 0 0 0 0 0 0 0 0 0 0 0 0 0 0 0 0 0.0101474718298004 0 0 0 0.414793669212157 0.0218809945495041 0 0 0 0 0 0 0 0 0 0 0 0 0 0 0 0 0 0 0 0 0 0 0 0 0 0 0 0 0 0 0 0 0 0 0 0 0 0 0 0 0 0 0 0 0 0 0 0 0 0 0 0 0 0 0 0 0 0 0.0130009950741954 0 0 0 0 0 0 0 0 0 0 0 0 0 0 0 0 0 0 0 0 0 0 0 0 0 0 0 0 0 0 0.152249794789735 0 0 0 0 0 0.00973478305833058 0 0 0 0.00664495397189053 0 0 0 0 0 0 0 0 0 0 0 0 0 0 0 0 0 0 0 0 0 0 0 0 0 0 0 0 0 0 0 0 0 0 0 0 0 0 0 0 0 0 0
0 0 0 0 0 0 0 0 0 0 0 0 0 0 0 0 0 0 0 0 0 0 0 0 0 0 0 0 0 0 0 0 0 0 0 0 0 0 0 0 0 0 0 0 0 0 0 0 0 0 0 0 0 0 0 0 0 0 0 0 0 0 0 0 0 0 0 0 0 0 0 0 0 0 0 0 0 0 0 0 0 0 0 0 0 0 0 0 0 0 0 0 0 0 0 0 0 0 0 0 0 0 0 0 0 0 0 0 0 0 0 0 0 0 0 0 0 0 0 0 0 0 0 0 0 0 0 0 0.356532954169085 0 0 0 0 0 0 0 0 0 0 0 0 0 0 0 0 0 0 0 0 0 0 0 0 0 0 0 0 0 0 0 0 0 0 0 0 0 0 0 0 0 0 0 0 0.323163806987467 0 0 0 0 0 0 0 0 0 0 0 0 0 0 0 0 0 0 0 0 0 0 0 0 0 0 0 0 0 0 0 0 0 0 0.170487773168603 0 0 0 0 0 0 0 0 0 0 0 0 0 0 0 0 0 0 0 0 0 0 0 0 0 0 0 0 0 0 0 0 0 0 0 0 0 0 0 0 0 0 0 0 0 0 0 0 0 0 0 0 0 0 0 0 0 0 0 0 0.149815465674845 0 0 0 0 0 0 0 0 0 0 0 0 0 0 0 0 0 0 0 0 0 0 0 0 0 0 0 0 0 0 0 0 0 0 0 0 0 0 0 0 0 0 0 0 0 0 0
0 0 0 0.0210662173354106 0.504601674323491 0 0 0.064507035511574 0 0.0305508384951678 0 0 0 0.031218879441094 0.025287428508497 0.0610675006531036 0 0 0.0486221887209236 0 0 0 0 0 0 0 0 0 0 0.0125476616053996 0.0151188650513508 0 0 0 0 0 0 0.013390179304252 0 0 0 0 0 0 0 0.0159695385180556 0 0 0 0 0 0 0 0 0 0 0 0 0 0 0 0 0 0 0 0 0 0 0 0 0 0 0.0239579507318428 0 0 0 0 0 0 0 0 0 0 0 0 0 0 0 0 0 0 0 0 0 0 0 0.0154888651679983 0 0 0 0 0 0 0 0 0 0 0 0 0 0 0 0 0 0 0 0 0 0 0 0 0 0 0 0 0 0 0 0 0 0 0 0 0 0 0 0.02228460859158 0 0 0 0 0 0 0 0 0 0 0 0 0 0 0 0 0 0 0 0 0 0.0363098375578104 0 0 0 0 0 0 0 0 0 0 0 0 0 0 0 0 0.00781526511657945 0 0 0 0 0 0 0 0 0 0 0 0 0 0 0 0 0 0 0 0 0 0 0 0 0 0 0 0 0 0 0 0 0 0 0 0 0 0 0.00820334044737211 0 0 0 0 0 0 0 0 0 0 0 0 0 0 0 0 0 0 0 0 0 0 0 0 0 0 0 0 0 0 0 0 0 0 0 0 0 0 0 0 0 0 0 0 0 0 0 0 0 0 0 0 0 0 0 0 0 0 0 0 0 0 0 0 0 0 0 0 0 0 0 0 0 0 0 0 0 0 0 0 0 0 0 0 0 0 0 0 0 0.0109200311150083 0 0 0.0310720938034891 0 0 0 0 0 0 0 0 0
0.0449772209308977 0 0.00912491525946517 0.105761658067125 0.00948029058368474 0.0466113097355107 0 0.00361082232192587 0 0.018530782904637 0.0891291313493731 0.01448493431668 0 0 0.0174526962499952 0.00245181448394636 0 0.0131897759929244 0 0.00348507707943769 0 0 0 0 0 0 0 0 0.00228704200518652 0 0.285623489422026 0 0 0 0 0 0 0.0133469843702123 0 0 0 0 0 0 0 0.00434280118806971 0 0 0 0.0242067893156453 0 0 0 0.00828018069236473 0 0 0 0 0 0 0 0 0 0 0 0 0 0 0 0 0.00636123907402715 0 0 0 0 0 0 0 0 0 0 0 0 0 0 0 0 0 0 0 0 0 0.0501347726547099 0 0.0112372363993457 0 0.00475407257130179 0 0 0.00637208026289281 0.00686989903343131 0 0 0 0 0 0 0 0 0 0.00650437593991957 0.0581380035133846 0 0 0.00376924604181829 0 0 0 0 0 0.0039135458813822 0 0 0 0 0 0.0406534047524265 0 0 0 0 0 0 0 0 0.00305918268632558 0.00286436354682196 0 0.011751911936079 0 0 0 0 0 0 0 0 0 0 0 0 0 0 0.046173428983366 0.0125584443585843 0 0 0 0 0 0 0 0 0 0 0 0 0 0 0 0 0 0 0 0 0 0 0 0 0 0 0 0 0 0 0 0 0 0 0 0 0 0 0 0 0 0 0 0 0 0 0 0 0 0 0 0 0 0 0 0 0 0 0 0 0 0 0 0 0 0 0 0 0 0 0 0 0 0 0 0 0 0 0 0 0 0 0 0 0 0 0 0 0 0 0 0 0 0 0 0 0 0 0 0 0 0.00601527982851258 0 0 0 0 0 0 0 0 0 0 0 0 0 0 0 0 0 0 0 0 0 0 0 0 0 0 0 0 0 0 0 0 0 0 0 0 0 0 0 0 0 0 0 0 0 0 0 0 0 0 0 0 0 0 0 0 0.00249179626656314 0 0 0
0.00925037996572939 0 0.000769556535861749 0.00633487122994852 0.00546697985624374 0.0155244805969351 0 0 0 0.00188602427201673 0.0149826311262362 0.0228989353059694 0 0.0162940259093724 0.0576202210275116 0.0341261520347425 0 0.0029557653819217 0 0 0 0 0 0 0 0 0 0 0.000819376533105442 0.0849272200079848 0 0 0 0 0 0 0 0.0071356587106875 0.00239126959354536 0 0 0 0 0 0 0 0 0 0 0.00173910883203185 0 0 0 0.00158932625444537 0 0 0 0.00466452620936185 0 0 0 0 0 0.00205359575387304 0.00103120251986187 0 0 0 0 0 0.00237604967765437 0 0.00151051084100822 0 0 0 0 0 0 0 0 0 0 0 0.0625526721176382 0.00688120467592101 0.0087105208870697 0.00644908628539931 0.00388656201960441 0 0 0 0.0572622423692149 0 0.0410443158143336 0.0939373218589415 0.00821618240490989 0.025486397052231 0 0.00172951082879913 0.00193540497508474 0 0 0 0.00241503108002142 0 0 0 0 0 0 0.0337315609059481 0.0052222356979793 0 0.00197096836308575 0 0 0 0 0 0.011392804913221 0 0 0 0 0 0.182780282033956 0 0 0.00342113922034573 0 0 0.00207766955070854 0.0260488967723542 0 0.0785888919305606 0.00309088706396065 0.00159283241831565 0 0 0 0 0 0 0 0 0.00545390504980442 0 0 0 0 0 0 0.018056785790498 0.00551987355611079 0 0 0 0 0 0 0 0 0 0 0 0 0 0 0 0 0 0 0 0 0 0 0 0 0 0 0 0 0 0 0 0 0 0 0 0 0 0 0 0 0 0 0 0 0 0 0 0 0 0 0 0 0 0 0 0 0 0 0 0 0 0 0 0 0 0 0 0 0 0 0 0 0 0 0 0 0 0 0 0 0 0 0 0 0 0 0 0 0 0 0 0 0 0 0 0 0 0 0 0 0 0.00219694618793403 0 0 0 0 0 0 0 0 0 0 0 0 0 0 0 0 0 0 0 0 0 0 0 0 0 0 0 0 0 0 0 0 0 0 0 0 0 0 0 0 0 0 0 0 0 0 0 0 0 0 0 0 0 0 0 0 0 0 0 0
0 0 0 0 0 0 0 0 0 0 0 0 0 0 0 0 0 0 0 0 0 0 0 0 0.0643947626024845 0 0 0 0 0 0 0 0 0 0.192865315639761 0 0 0 0 0 0.0117615569183734 0.0136145885354277 0 0 0 0 0.0536429587127789 0.0919214529773812 0 0 0 0 0 0 0 0.0188301728845568 0 0 0 0 0 0 0 0 0 0 0 0 0 0 0 0 0 0 0 0 0 0 0 0 0 0 0 0 0 0 0 0 0.0182188849768582 0 0 0 0 0 0 0 0 0 0 0.151334448297885 0.06863561506291 0 0.0345863704423292 0 0 0 0 0 0 0 0 0 0 0 0 0 0 0 0 0 0 0 0 0 0 0.0510819599258569 0 0 0 0 0 0 0 0 0 0 0 0 0 0 0 0 0 0 0 0 0 0 0.0262341984223404 0.00754256222131628 0.08480405448398 0.0279200225387653 0 0 0 0 0 0 0 0 0 0 0 0 0 0 0.0287454938034741 0 0 0 0 0 0 0 0 0 0 0 0 0 0 0 0 0 0 0 0 0.0118922861191507 0 0 0 0 0 0 0 0 0 0 0 0 0 0 0 0 0 0 0.0236220990629008 0 0 0 0 0 0 0 0 0 0 0 0 0 0 0 0 0 0 0 0 0 0 0 0 0 0 0 0 0 0 0 0 0 0 0 0 0 0 0 0 0 0 0 0 0 0 0 0 0 0.0110900824859082 0 0 0 0 0 0 0 0 0 0 0 0 0 0 0 0 0 0 0 0 0 0 0 0 0 0 0 0 0 0 0 0 0 0 0 0 0 0 0 0 0 0 0 0 0 0 0 0 0 0 0 0 0 0 0 0 0.00726111388556143 0 0 0
0 0 0 0 0 0 0 0 0 0 0 0 0.0104877799536209 0 0 0 0 0 0 0 0 0 0 0 0.00516641698535434 0.00682146484855826 0 0 0 0 0 0 0 0.0314514188971522 0.147494092793611 0 0 0 0 0 0 0 0 0 0 0 0.00881387933029728 0 0 0 0 0 0 0.0111856398454505 0 0 0 0 0 0 0 0 0 0 0 0 0 0 0 0 0 0 0 0.046512229622941 0 0 0 0 0 0 0 0 0 0 0 0 0 0 0 0 0 0 0 0 0 0 0 0 0 0.275262799979823 0.170602785421589 0 0 0 0 0 0 0 0 0 0 0 0 0 0 0 0 0 0 0 0 0 0 0 0 0.00933302127456312 0 0 0 0 0 0 0 0 0 0 0 0 0 0 0 0 0 0.0162688447144684 0 0 0 0 0.00967470260552216 0 0.107177733227106 0.00752155545605697 0.0807357928057017 0 0 0 0 0 0 0 0 0 0 0 0 0 0.0101113324021316 0 0 0 0 0 0 0 0 0 0 0 0 0 0 0 0 0 0 0 0 0 0 0 0 0 0 0.0138108090975769 0 0 0 0 0 0 0 0 0 0 0 0 0.00511735577545109 0 0 0 0 0 0 0.00976639826368935 0.00220861640875985 0 0 0 0 0 0 0 0 0 0 0 0 0 0 0 0 0 0 0 0 0 0 0 0 0 0 0 0 0 0 0 0 0 0 0 0 0 0 0 0 0 0.0105921832741106 0 0 0 0 0 0.00388314701646565 0 0 0 0 0 0 0 0 0 0 0 0 0 0 0 0 0 0 0 0 0 0 0 0 0 0 0 0 0 0 0 0 0 0 0 0 0 0 0 0 0 0 0 0 0 0 0 0 0 0 0 0 0 0
0 0 0 0 0 0 0 0 0 0 0 0 0.0101364709335181 0 0 0 0 0 0 0 0 0 0 0 0 0 0 0 0 0 0 0 0.0495618528836842 0 0.0509063897070538 0 0 0 0 0 0 0 0 0 0 0 0 0 0 0.0263267803138982 0 0 0 0.441899030314277 0 0 0.0328695870931181 0 0 0 0 0 0 0 0 0 0 0 0 0 0.0843951361327053 0 0 0.0191511554095587 0 0 0 0 0 0 0 0 0 0 0 0 0 0 0 0 0 0 0 0 0 0 0 0 0 0.0157373189147447 0 0 0 0 0 0 0 0 0 0 0 0 0 0 0 0 0 0 0 0 0 0 0 0 0 0 0 0 0 0 0 0 0 0 0 0 0 0 0.0495021462361757 0 0 0 0 0 0 0 0 0 0 0 0 0 0.01243214727526 0.0410572688025847 0 0 0 0 0 0 0 0 0 0 0 0 0 0 0 0 0 0 0 0 0 0 0 0 0 0 0 0 0 0 0 0 0.0127887243605195 0 0 0 0 0 0 0.0208610209058968 0 0 0 0 0 0 0 0 0 0 0 0 0 0 0 0 0 0 0 0.0374093034979715 0.0111651471940663 0 0 0 0 0 0 0 0 0 0 0 0 0 0 0 0 0 0 0 0 0 0 0 0 0 0 0 0 0 0 0 0 0 0 0 0 0 0 0 0 0 0.0838005200249678 0 0 0 0 0 0 0 0 0 0 0 0 0 0 0 0 0 0 0 0 0 0 0 0 0 0 0 0 0 0 0 0 0 0 0 0 0 0 0 0 0 0 0 0 0 0 0 0 0 0 0 0 0 0 0 0 0 0 0 0
0 0 0 0 0 0 0 0 0 0 0 0 0.0811436979981126 0 0 0 0 0 0 0 0 0 0 0 0.00648867353757777 0 0 0 0 0 0 0.0708166659087471 0.165416911350017 0.0362301629285809 0 0 0 0 0 0 0.0043571403255829 0.00244936369105758 0 0 0 0 0.0273217566544114 0.0110341255488693 0 0 0 0 0 0 0 0.0278788258206315 0 0 0 0 0 0 0 0 0 0 0 0 0 0 0 0 0 0.0158560563011527 0 0 0 0 0 0 0 0 0 0 0 0 0 0 0 0 0 0 0 0 0 0 0 0 0 0.180296498161744 0.03742703431379 0 0.00480564076029414 0 0 0 0 0 0 0 0 0 0 0.0242854425377685 0 0 0 0 0 0 0 0 0 0 0 0.0160021904427967 0 0 0 0 0 0 0 0 0 0 0 0 0 0 0 0 0 0.0123785539293039 0 0 0 0 0.00904654260884498 0.029377372601242 0.0343453165816773 0.0101566306699045 0.0173709903393267 0 0 0 0 0 0 0 0 0 0 0 0 0 0.0598101011977106 0 0 0 0 0 0 0 0 0 0 0 0 0 0 0 0 0 0 0 0.00968647004630489 0.0163905048501106 0 0 0 0 0 0.00674270410693549 0 0 0 0 0 0 0 0 0 0 0 0 0.0313753446128891 0 0 0 0 0 0 0.0180103671488717 0 0 0 0 0 0 0 0 0 0 0 0 0 0 0 0 0 0 0 0 0 0 0 0 0 0 0 0 0 0 0 0 0 0 0 0 0 0 0 0 0 0 0.00767378988975298 0 0 0.00922995762521982 0 0 0.00615504389845033 0 0 0 0 0 0 0 0 0 0 0 0 0 0 0 0 0 0 0 0 0 0 0 0 0 0 0 0 0 0 0 0 0 0 0 0 0 0 0 0 0 0 0 0 0 0 0 0 0 0 0.00600024752180065 0 0 0.00443987609052043
0 0 0 0 0 0 0 0 0 0 0 0 0 0 0 0 0 0 0 0 0 0 0 0 0 0 0 0 0 0 0 0 0 0 0 0 0 0 0 0 0 0 0 0 0 0 0 0 0 0 0 0.269399968428599 0 0 0 0 0 0 0 0 0 0 0 0 0 0 0 0 0 0 0 0 0 0 0 0 0 0 0 0 0 0.197302766184337 0 0.127591736425778 0 0 0 0 0 0 0 0 0 0 0 0 0 0 0 0 0 0 0 0 0 0 0 0 0 0 0 0 0 0 0 0 0 0 0 0 0 0 0 0 0 0 0 0 0 0 0 0 0 0 0 0 0 0 0 0 0 0 0 0 0 0 0 0 0 0 0 0 0 0 0 0 0 0 0 0 0 0 0 0 0 0 0 0 0 0 0 0 0 0 0 0 0 0 0 0 0 0 0 0 0 0 0 0 0 0 0 0 0 0 0 0 0.0845473838196457 0 0 0 0 0 0 0 0 0 0 0 0 0 0 0 0 0 0 0 0 0 0 0 0 0 0 0 0 0 0 0 0 0 0 0 0 0 0 0 0 0 0 0 0.239169855265713 0.0819882898759283 0 0 0 0 0 0 0 0 0 0 0 0 0 0 0 0 0 0 0 0 0 0 0 0 0 0 0 0 0 0 0 0 0 0 0 0 0 0 0 0 0 0 0 0 0 0 0 0 0 0 0 0 0 0 0 0 0 0 0 0 0 0 0 0 0 0 0 0 0 0 0 0 0 0 0
0 0 0 0 0.0179526411932029 0 0 0 0 0 0 0 0 0 0 0 0 0 0 0 0 0 0 0 0 0 0 0 0 0 0 0 0 0 0 0 0 0.504060137025761 0 0 0 0 0 0 0 0 0 0 0 0 0 0 0 0 0 0 0 0 0 0 0 0 0 0 0 0 0 0 0 0 0 0 0.163621963294677 0 0 0 0 0 0 0 0 0 0 0 0.153188628554171 0.0098382598085186 0.0463046781995417 0.0187089608887037 0 0 0 0 0 0 0 0 0 0 0 0 0 0 0 0 0 0 0 0 0 0 0 0 0 0 0 0 0 0 0 0 0 0 0 0 0 0 0 0 0 0 0 0 0.086324731035425 0 0 0 0 0 0 0 0 0 0 0 0 0 0 0 0 0 0 0 0 0 0 0 0 0 0 0 0 0 0 0 0 0 0 0 0 0 0 0 0 0 0 0 0 0 0 0 0 0 0 0 0 0 0 0 0 0 0 0 0 0 0 0 0 0 0 0 0 0 0 0 0 0 0 0 0 0 0 0 0 0 0 0 0 0 0 0 0 0 0 0 0 0 0 0 0 0 0 0 0 0 0 0 0 0 0 0 0 0 0 0 0 0 0 0 0 0 0 0 0 0 0 0 0 0 0 0 0 0 0 0 0 0 0 0 0 0 0 0 0 0 0 0 0 0 0 0 0 0 0 0 0 0 0 0 0 0 0 0 0 0 0 0 0 0 0 0 0 0 0 0 0 0 0 0 0 0 0 0 0 0 0 0 0
0 0 0 0.0948116379313208 0.0023799691645774 0 0.00174109349137886 0.0159364964255759 0 0.0142541883545309 0 0 0 0 0 0 0 0 0 0.00214013740242568 0 0 0 0 0 0 0 0 0.00104273235923664 0.0057024077361079 0.0102531237187032 0 0 0 0 0 0.0801365697207383 0 0 0 0 0 0 0 0 0 0 0 0 0.0142529637117502 0 0 0 0 0 0 0 0 0 0 0 0 0 0 0 0 0 0 0 0 0 0 0.0224181008440001 0 0 0 0 0 0 0 0 0 0 0 0.207215709450826 0.020053945969435 0.0778910246143174 0.00319031227827147 0.00185912934612355 0 0 0 0.0865221766618122 0 0.0117164003722048 0 0 0 0 0 0 0 0 0 0 0 0 0 0 0 0 0 0 0 0 0 0 0 0 0 0 0 0 0 0 0 0.00285801450473671 0 0 0.139105926825851 0 0 0.0834327694073794 0 0 0 0 0 0.00274740661569099 0.00332719842124661 0 0 0 0 0 0 0.0231634461054744 0 0 0 0 0 0 0.0435916476038609 0.0282554709624235 0 0 0 0 0 0 0 0 0 0 0 0 0 0 0 0 0 0 0 0 0 0 0 0 0 0 0 0 0 0 0 0 0 0 0 0 0 0 0 0 0 0 0 0 0 0 0 0 0 0 0 0 0 0 0 0 0 0 0 0 0 0 0 0 0 0 0 0 0 0 0 0 0 0 0 0 0 0 0 0 0 0 0 0 0 0 0 0 0 0 0 0 0 0 0 0 0 0 0 0 0 0 0 0 0 0 0 0 0 0 0 0 0 0 0 0 0 0 0 0 0 0 0 0 0 0 0 0 0 0 0 0 0 0 0 0 0 0 0 0 0 0 0 0 0 0 0 0 0 0 0 0 0 0 0 0 0 0 0 0 0 0
0 0 0 0 0 0 0 0 0 0 0 0 0 0 0 0.231282858244231 0 0 0 0 0 0.148760383680901 0 0 0 0 0 0 0 0 0.0515812523220431 0 0 0 0 0 0 0 0 0 0 0 0 0 0 0 0 0 0 0 0 0 0 0 0 0 0 0 0 0 0 0 0 0 0 0 0 0 0 0 0 0.116258481892107 0 0 0 0 0 0 0 0 0 0 0 0 0 0 0 0 0 0 0 0 0 0 0 0 0 0 0 0 0 0 0 0 0 0 0 0 0 0 0 0 0 0 0 0 0 0 0 0 0 0 0 0 0 0 0.0341155057535756 0 0 0 0 0 0 0 0 0 0 0.0194679309666946 0 0 0 0 0 0 0 0 0 0 0 0 0 0 0 0 0 0 0 0 0 0 0 0 0 0 0 0 0 0 0 0 0 0 0 0 0 0 0 0 0 0 0 0 0 0.020251652822691 0 0 0 0 0 0 0 0 0 0 0 0 0 0 0 0 0 0.0593307816844842 0.0336624772623828 0.109307201228398 0 0 0 0 0 0 0 0 0 0 0 0 0 0 0 0 0 0 0 0 0 0 0 0 0 0 0 0 0 0 0 0 0 0 0 0 0 0 0 0 0 0 0 0 0 0 0 0 0 0 0 0 0 0 0 0 0 0 0 0 0 0 0 0 0 0 0 0 0 0 0 0 0 0 0 0 0 0 0.175981474142491 0 0 0 0 0 0 0 0 0 0 0 0 0 0 0 0 0 0 0 0 0 0 0 0 0 0 0 0 0 0 0 0 0 0
0 0 0 0 0 0 0 0 0 0 0 0 0 0 0 0.14456692912725 0 0 0 0 0 0.61205593153916 0 0 0 0 0 0 0 0 0 0 0 0 0 0 0 0 0 0 0 0 0.0689431145245475 0 0 0 0 0 0 0.0123511450109766 0 0 0 0 0 0 0 0.00578331207251941 0 0 0 0 0 0 0 0 0 0 0 0 0 0.0429232115689584 0 0 0.0387142444846962 0 0 0 0 0 0 0 0 0 0 0 0 0 0 0 0 0 0 0 0 0 0 0 0 0 0 0 0 0 0 0 0 0 0 0 0 0 0 0 0 0 0 0 0 0 0 0 0 0 0 0 0 0 0 0 0 0 0 0 0 0 0 0.0636289268306452 0 0 0 0 0 0 0 0 0 0 0 0 0 0 0 0.0110331848412464 0 0 0 0 0 0 0 0 0 0 0 0 0 0 0 0 0 0 0 0 0 0 0 0 0 0 0 0 0 0 0 0 0 0 0 0 0 0 0 0 0 0 0 0 0 0 0 0 0 0 0 0 0 0 0 0 0 0 0 0 0 0 0 0 0 0 0 0 0 0 0 0 0 0 0 0 0 0 0 0 0 0 0 0 0 0 0 0 0 0 0 0 0 0 0 0 0 0 0 0 0 0 0 0 0 0 0 0 0 0 0 0 0 0 0 0 0 0 0 0 0 0 0 0 0 0 0 0 0 0 0 0 0 0 0 0 0 0 0 0 0 0 0 0 0 0 0 0 0 0 0 0 0 0 0 0 0 0 0 0 0 0 0
0 0 0 0 0 0 0 0 0 0 0 0 0 0 0 0 0 0 0 0 0 0 0 0 0 0 0 0 0 0 0 0.114509095983018 0 0 0.115530159979435 0 0 0 0 0 0 0 0 0 0 0 0 0 0 0 0 0 0 0 0 0 0 0 0 0 0 0 0 0 0 0 0 0 0 0 0 0 0 0 0 0 0 0 0 0 0 0 0 0 0 0 0 0 0 0 0 0 0 0 0 0 0 0 0 0.159442200581192 0.0628066295186454 0 0 0 0 0 0 0 0 0 0 0 0 0 0 0 0 0 0 0 0 0 0 0 0 0 0 0 0 0 0 0 0 0 0 0 0 0 0 0 0 0 0 0 0 0 0 0 0 0 0 0 0 0 0 0 0 0 0 0 0 0 0 0 0 0 0 0 0 0 0 0 0 0 0 0 0 0 0 0 0 0 0 0 0 0 0 0 0 0 0 0 0 0 0 0 0 0 0 0 0 0.112157681936643 0 0 0 0 0 0 0 0 0 0 0 0 0 0 0 0 0 0 0 0 0 0 0 0 0 0 0 0 0 0 0 0 0 0 0 0 0 0 0 0 0 0 0 0 0 0 0 0 0 0 0 0 0 0 0 0 0 0 0 0 0 0 0 0 0 0 0 0 0 0 0 0 0 0 0 0 0 0 0 0 0.435554232001066 0 0 0 0 0 0 0 0 0 0 0 0 0 0 0 0 0 0 0 0 0 0 0 0 0 0 0 0 0 0 0 0 0 0
0 0 0 0 0 0 0 0 0 0 0 0 0 0 0 0 0 0 0 0 0 0 0 0 0 0 0 0 0 0 0 0.132685184693076 0 0 0.0650114488347333 0 0 0 0 0 0 0 0 0 0 0 0 0 0 0 0 0 0 0 0 0 0 0 0 0 0 0 0 0 0 0 0 0 0 0 0 0 0 0.307367458722688 0 0 0 0 0 0 0 0 0 0 0 0 0 0 0 0 0 0 0 0 0 0 0 0 0 0.0852505170775538 0 0 0 0 0 0 0 0 0 0 0 0 0 0 0 0 0 0 0 0 0 0 0 0 0 0.409685390671949 0 0 0 0 0 0 0 0 0 0 0 0 0 0 0 0 0 0 0 0 0 0 0 0 0 0 0 0 0 0 0 0 0 0 0 0 0 0 0 0 0 0 0 0 0 0 0 0 0 0 0 0 0 0 0 0 0 0 0 0 0 0 0 0 0 0 0 0 0 0 0 0 0 0 0 0 0 0 0 0 0 0 0 0 0 0 0 0 0 0 0 0 0 0 0 0 0 0 0 0 0 0 0 0 0 0 0 0 0 0 0 0 0 0 0 0 0 0 0 0 0 0 0 0 0 0 0 0 0 0 0 0 0 0 0 0 0 0 0 0 0 0 0 0 0 0 0 0 0 0 0 0 0 0 0 0 0 0 0 0 0 0 0 0 0 0 0 0 0 0 0 0 0 0 0 0 0 0 0 0 0 0 0 0 0 0 0 0 0 0 0
0 0 0 0 0 0 0 0 0 0 0 0 0 0 0 0 0 0 0 0 0 0.158193856148019 0 0.175649482735554 0 0 0 0 0 0 0 0 0 0 0 0 0 0 0 0.109033895178165 0 0 0 0.130200814437351 0 0 0 0 0.239938347731019 0 0 0 0 0 0 0 0 0 0 0 0 0 0.0968574653708304 0.0901261383990617 0 0 0 0 0 0 0 0 0 0 0 0 0 0 0 0 0 0 0 0 0 0 0 0 0 0 0 0 0 0 0 0 0 0 0 0 0 0 0 0 0 0 0 0 0 0 0 0 0 0 0 0 0 0 0 0 0 0 0 0 0 0 0 0 0 0 0 0 0 0 0 0 0 0 0 0 0 0 0 0 0 0 0 0 0 0 0 0 0 0 0 0 0 0 0 0 0 0 0 0 0 0 0 0 0 0 0 0 0 0 0 0 0 0 0 0 0 0 0 0 0 0 0 0 0 0 0 0 0 0 0 0 0 0 0 0 0 0 0 0 0 0 0 0 0 0 0 0 0 0 0 0 0 0 0 0 0 0 0 0 0 0 0 0 0 0 0 0 0 0 0 0 0 0 0 0 0 0 0 0 0 0 0 0 0 0 0 0 0 0 0 0 0 0 0 0 0 0 0 0 0 0 0 0 0 0 0 0 0 0 0 0 0 0 0 0 0 0 0 0 0 0 0 0 0 0 0 0 0 0 0 0 0 0 0 0 0 0 0 0 0 0 0 0 0 0 0 0 0 0 0 0 0
0 0 0 0 0 0 0 0 0 0 0 0 0 0 0 0 0 0 0 0 0 0 0 0 0 0 0 0 0 0 0 0 0 0 0 0 0 0 0 0 0 0 0.0996518382702348 0 0 0 0 0 0.06249832860022 0 0 0 0 0 0 0 0 0 0 0 0 0 0.031741146809794 0 0.0215614075699065 0 0 0 0 0 0 0 0 0.0323595758131302 0 0 0 0 0 0 0.0250693663160064 0 0 0 0 0 0 0 0 0 0 0 0 0 0 0 0 0 0 0 0 0 0 0 0 0 0 0 0 0 0 0 0 0 0 0 0 0 0 0 0 0 0 0 0 0 0 0.0605384407015079 0 0 0 0 0 0 0 0 0 0 0 0 0 0 0 0 0 0 0 0 0 0 0 0 0 0 0 0 0 0 0 0 0 0 0 0 0 0 0 0.0313845386670199 0 0 0.059681764653845 0.019652776541404 0 0 0 0 0 0 0 0 0 0 0 0 0 0 0 0 0.154409062889797 0 0 0 0 0 0 0 0 0 0 0 0 0 0.0171659765068427 0.0390099407045109 0.0157824997236934 0 0 0 0 0 0 0 0 0 0 0 0 0 0.115588915210505 0 0 0 0.0280369250152428 0 0 0 0.0122164040400564 0.0523277642761852 0.0363831216288386 0 0 0.01944115991438 0 0 0 0 0 0 0 0 0 0 0 0 0 0 0 0 0 0 0 0 0 0 0 0 0 0 0 0 0 0 0 0 0 0 0 0 0 0 0 0 0 0 0 0 0 0 0 0 0 0 0 0 0 0 0 0 0 0 0.0654990461468798 0 0 0 0 0 0 0 0 0 0 0 0 0 0 0 0 0 0 0 0 0 0 0 0 0 0
0 0 0 0 0 0 0 0 0 0 0 0 0 0 0 0 0 0 0 0 0.0817622809769836 0 0 0 0 0 0 0 0 0 0 0 0 0 0 0 0 0 0 0 0 0 0 0 0 0 0 0 0 0 0 0 0 0 0 0 0 0 0.0290630656387921 0.169792787491937 0 0.131888438038721 0.137173543518277 0.0164894774651699 0 0 0 0 0 0 0.0161443471983953 0.019226597206352 0 0 0.0115511572148834 0.0338028009737972 0.0567984741641885 0.0432911465433309 0 0 0 0 0 0 0 0 0 0 0 0 0 0 0 0 0 0 0 0 0 0 0 0 0 0 0 0 0 0 0 0 0 0 0 0 0 0 0 0 0 0 0 0 0 0 0 0 0 0 0.0432129673530219 0 0 0 0 0.209802916216149 0 0 0 0 0 0 0 0 0 0 0 0 0 0 0 0 0 0 0 0 0 0 0 0 0 0 0 0 0 0 0 0 0 0 0 0 0 0 0 0 0 0 0 0 0 0 0 0 0 0 0 0 0 0 0 0 0 0 0 0 0 0 0 0 0 0 0 0 0 0 0 0 0 0 0 0 0 0 0 0 0 0 0 0 0 0 0 0 0 0 0 0 0 0 0 0 0 0 0 0 0 0 0 0 0 0 0 0 0 0 0 0 0 0 0 0 0 0 0 0 0 0 0 0 0 0 0 0 0 0 0 0 0 0 0 0 0 0 0 0 0 0 0 0 0 0 0 0 0 0 0 0 0 0 0 0 0 0 0 0 0 0 0 0 0 0 0 0 0 0 0 0 0 0 0 0 0 0 0 0 0 0 0
0 0 0 0.0107596587387359 0 0 0 0.0174841423273125 0 0 0 0 0 0 0.00521890469639935 0.0520456335245047 0 0 0 0 0 0 0 0 0 0 0 0 0.00684933934583043 0.0102191534825042 0 0 0 0 0 0 0 0 0 0 0 0 0 0 0 0 0 0 0 0.204670682893171 0 0 0 0 0 0 0 0.0479518043696278 0 0 0.00751239259682772 0 0.00544602768648915 0 0 0 0 0.0117332233533158 0.0124428959790506 0 0 0 0.303329458466769 0 0.00759322569892559 0 0 0 0 0 0 0 0 0 0 0 0 0 0 0 0 0 0 0 0 0 0 0 0 0 0 0 0 0 0 0 0 0 0 0 0 0 0 0 0 0 0 0 0 0 0 0 0 0 0 0 0 0 0 0 0.166610412786822 0.0305490535859586 0.0209183349978428 0.0128464229525732 0 0 0 0 0 0.0527888635621252 0 0 0 0 0 0 0 0 0 0 0 0 0 0 0 0 0 0 0 0 0 0 0 0 0 0 0 0 0 0 0 0 0 0 0 0 0 0 0 0 0 0 0 0 0 0 0 0 0 0 0 0 0 0 0 0 0 0 0 0 0 0 0 0 0 0 0 0 0 0 0 0 0 0 0.00373301283030048 0 0 0 0 0 0 0 0 0 0 0 0 0 0 0 0 0 0 0 0 0 0 0 0 0 0 0 0 0 0 0 0 0 0 0 0 0 0 0 0 0 0 0 0 0 0 0 0 0 0 0 0 0 0 0 0 0 0 0 0 0 0 0 0 0 0 0 0 0 0 0 0 0 0 0 0 0 0 0 0 0 0 0 0 0 0 0 0 0 0 0 0 0.00929735612491439 0 0 0 0 0 0 0 0 0
0 0 0 0 0 0 0 0 0 0 0 0 0 0 0 0.00680059166128748 0 0 0 0 0 0 0 0 0.0272252483203068 0.0611397642711633 0 0 0 0 0 0.0538790153100406 0.0270394568454179 0 0.0747367488536189 0 0 0 0 0 0 0 0 0 0 0 0 0 0 0 0 0 0 0 0 0 0 0 0 0 0 0 0 0 0 0 0 0 0 0 0 0.0467415796569343 0 0.114413389711404 0 0 0 0 0 0 0 0 0 0 0 0 0 0 0 0 0 0 0 0 0 0 0 0 0 0.122739295326054 0.0139195031092484 0 0 0 0 0 0 0 0 0 0 0 0 0 0 0 0 0 0 0 0 0 0 0 0 0.206744482794822 0 0 0 0 0 0 0 0 0 0 0 0 0 0 0 0 0 0 0 0 0 0 0 0 0.0362621154211885 0 0 0 0 0 0 0 0 0 0 0 0 0 0 0 0 0 0 0 0 0 0 0 0 0 0 0 0 0 0 0 0 0 0 0 0 0 0 0 0 0 0 0 0 0 0 0 0 0 0 0.0302044869195939 0 0.0768388493272272 0 0 0 0 0 0 0 0 0 0 0 0 0 0 0 0 0 0 0 0 0 0 0 0 0 0 0 0 0 0 0 0 0 0 0 0 0 0 0 0 0 0 0 0 0 0 0 0 0 0 0 0 0 0 0 0 0 0 0 0 0 0 0 0 0 0 0 0 0 0 0 0 0 0 0 0 0 0 0.101315472471692 0 0 0 0 0 0 0 0 0 0 0 0 0 0 0 0 0 0 0 0 0 0 0 0 0 0 0 0 0 0 0 0 0 0
0 0 0 0 0 0 0 0 0 0 0 0 0.0934964437609704 0 0 0 0 0 0 0 0 0 0.116564188410099 0 0.315657214025752 0 0 0 0 0 0 0.121224456693288 0 0 0.039630535738278 0 0 0 0 0 0 0 0 0 0 0 0 0 0 0 0 0 0 0 0 0 0 0 0 0 0 0 0 0 0 0 0 0 0 0 0 0 0 0 0 0 0 0 0 0 0 0 0 0 0 0 0 0 0 0 0 0 0 0 0 0 0 0 0 0.0164952620164198 0 0 0 0 0 0 0 0 0 0 0 0 0 0 0 0 0 0 0.0491184673128974 0.247813432042295 0 0 0 0 0 0 0 0 0 0 0 0 0 0 0 0 0 0 0 0 0 0 0 0 0 0 0 0 0 0 0 0 0 0 0 0 0 0 0 0 0 0 0 0 0 0 0 0 0 0 0 0 0 0 0 0 0 0 0 0 0 0 0 0 0 0 0 0 0 0 0 0 0 0 0 0 0 0 0 0 0 0 0 0 0 0 0 0 0 0 0 0 0 0 0 0 0 0 0 0 0 0 0 0 0 0 0 0 0 0 0 0 0 0 0 0 0 0 0 0 0 0 0 0 0 0 0 0 0 0 0 0 0 0 0 0 0 0 0 0 0 0 0 0 0 0 0 0 0 0 0 0 0 0 0 0 0 0 0 0 0 0 0 0 0 0 0 0 0 0 0 0 0 0 0 0 0 0 0 0 0 0 0 0 0 0 0 0 0 0 0 0 0 0 0 0 0
0 0 0 0 0 0 0 0 0 0 0 0 0 0 0 0 0 0 0 0 0 0 0 0 0 0 0 0 0 0 0 0 0 0 0 0 0 0 0 0 0 0 0.34927983486508 0.11886955547468 0 0 0 0 0 0 0 0 0 0 0 0 0 0 0 0 0 0 0 0 0 0 0 0 0 0 0.0524447723251164 0 0 0 0 0 0 0.0347381574892987 0 0 0 0 0 0 0 0 0 0 0 0 0.0268115445917991 0.0180329860137386 0 0 0 0 0 0 0 0 0 0 0 0.0314300880673439 0 0 0 0 0 0 0 0 0 0 0 0 0 0 0 0 0 0 0 0 0 0 0 0 0 0 0 0 0 0.173558198875607 0 0 0 0 0 0 0 0 0 0 0 0 0 0 0 0 0 0 0 0 0 0 0 0 0 0 0 0 0 0 0 0 0 0 0 0 0 0 0 0 0 0 0 0 0 0 0 0 0 0 0 0 0 0 0 0 0 0 0 0 0 0 0 0 0 0 0 0 0.0329690009277489 0.0330246432284007 0 0 0 0 0 0 0 0 0 0 0 0 0 0 0.071042640803895 0 0 0 0 0 0 0 0 0 0.0278440740901661 0 0 0 0 0 0 0 0 0 0 0 0 0 0 0 0 0 0 0 0 0 0 0 0 0 0 0 0 0 0 0 0 0 0 0 0 0 0 0 0 0 0 0 0 0 0 0 0 0 0 0 0 0 0 0 0 0 0 0 0 0 0.0299545032471253 0 0 0 0 0 0 0 0 0 0 0 0 0 0 0 0 0 0 0 0 0 0 0 0 0 0
0 0 0 0.0529447203021269 0 0 0 0 0.0087176345282387 0.00463138078913788 0 0 0 0 0 0.00254484428444853 0 0 0 0.00227982277666497 0 0 0 0.00289789188111643 0 0 0 0 0 0.0286460246728884 0.00692151149273879 0 0 0.0170427057542775 0 0 0 0.0394781902337222 0 0.0039812442774248 0 0 0 0 0 0.102929019567524 0 0 0 0 0 0 0 0.0859631644068509 0 0 0.0537925032243577 0.0643804128758133 0 0 0.00631983313718982 0 0.00849747210369843 0 0 0 0 0 0 0 0.0540393428571138 0.00755806242974928 0.0293171095243957 0 0.00490018774354606 0.0288751928702716 0 0 0 0 0 0 0 0 0.0254909380565523 0.00290958336712588 0 0.0121255609987897 0.015101479620521 0 0 0 0.013240375496023 0 0 0.00358767684662663 0.00221495104236748 0 0 0.0246964899104978 0.0194248689425807 0 0 0 0 0 0 0 0 0 0 0 0 0 0 0 0 0 0 0 0 0 0 0 0 0 0.0102174141839494 0 0 0.00577418384289336 0 0 0.041091983176867 0.00809343496857112 0 0 0.00158782254827945 0 0 0.104035769255205 0 0.00619263395595242 0.0200250226449324 0 0 0 0 0 0 0 0 0 0 0 0 0 0 0 0 0 0 0 0 0 0 0 0 0 0 0 0 0 0 0 0 0 0 0 0 0 0 0 0 0 0 0 0.00937085681684168 0 0 0 0 0 0 0 0 0 0 0 0 0 0 0 0 0 0 0 0 0 0 0 0 0 0 0 0.00182875864332297 0 0 0 0 0 0 0 0 0 0 0 0 0 0 0 0 0 0 0 0 0 0 0 0 0 0.00206412940875363 0 0 0 0 0 0 0 0 0 0 0 0 0 0 0 0.0316307214957473 0 0 0 0 0 0 0 0 0 0 0 0 0 0 0 0 0 0 0 0 0 0 0 0 0 0 0 0 0 0 0 0 0 0 0 0 0 0 0 0 0 0 0 0 0 0 0 0.00401925761564219 0 0 0 0 0 0 0 0 0 0 0 0.0186178154286626
0 0 0 0 0 0 0 0 0 0 0 0 0 0 0 0 0 0 0 0 0 0 0 0 0 0 0 0 0 0 0 0 0 0 0 0 0 0 0 0 0 0 0 0 0 0 0 0 0 0 0 0 0 0 0 0 0 0 0 0 0 0 0 0 0 0 0 0 0 0 0 0 0 0 1 0 0 0 0 0 0 0 0 0 0 0 0 0 0 0 0 0 0 0 0 0 0 0 0 0 0 0 0 0 0 0 0 0 0 0 0 0 0 0 0 0 0 0 0 0 0 0 0 0 0 0 0 0 0 0 0 0 0 0 0 0 0 0 0 0 0 0 0 0 0 0 0 0 0 0 0 0 0 0 0 0 0 0 0 0 0 0 0 0 0 0 0 0 0 0 0 0 0 0 0 0 0 0 0 0 0 0 0 0 0 0 0 0 0 0 0 0 0 0 0 0 0 0 0 0 0 0 0 0 0 0 0 0 0 0 0 0 0 0 0 0 0 0 0 0 0 0 0 0 0 0 0 0 0 0 0 0 0 0 0 0 0 0 0 0 0 0 0 0 0 0 0 0 0 0 0 0 0 0 0 0 0 0 0 0 0 0 0 0 0 0 0 0 0 0 0 0 0 0 0 0 0 0 0 0 0 0 0 0 0 0 0 0 0 0 0 0 0 0 0 0 0 0 0 0 0 0 0 0 0 0 0 0 0 0 0 0 0 0 0 0 0
0 0 0 0 0 0 0 0 0 0 0 0 0 0 0 0 0 0 0 0 0 0 0 0 0 0 0 0 0 0 0 0 0 0 0 0.0983182424300096 0 0 0 0 0 0 0 0 0 0 0 0 0 0 0 0 0 0 0 0 0 0 0 0 0 0 0 0 0 0 0 0 0 0 0 0 0 0 0 0 0 0 0 0 0.048503432840884 0.111504228735131 0.191141401680026 0.058758748278697 0 0 0 0 0 0 0 0 0 0 0 0 0 0 0 0 0 0 0 0 0 0 0 0 0 0 0 0 0 0 0 0 0 0 0 0 0 0 0 0 0 0 0 0 0 0 0 0 0 0 0 0 0 0 0 0 0 0 0 0 0 0 0 0 0 0 0 0 0 0 0 0 0 0 0 0 0 0 0 0 0 0 0 0 0 0 0 0 0 0 0 0 0 0 0 0 0 0 0 0 0 0.00497967525430455 0 0.00397817632047794 0 0.0281970600856189 0 0 0 0 0 0 0.240462667299211 0 0 0 0.0286645777612597 0 0 0 0 0 0 0 0 0 0 0 0 0 0 0 0 0 0 0 0 0 0 0 0 0 0 0 0 0 0 0 0 0 0 0 0.019219885399124 0 0 0 0.123414453900403 0.042857450014853 0 0 0 0 0 0 0 0 0 0 0 0 0 0 0 0 0 0 0 0 0 0 0 0 0 0 0 0 0 0 0 0 0 0 0 0 0 0 0 0 0 0 0 0 0 0 0 0 0 0 0 0 0 0 0 0 0 0 0 0 0 0 0 0 0 0 0 0 0 0 0 0 0 0 0
0 0 0 0 0 0 0 0 0 0 0 0 0 0 0 0 0 0 0 0 0 0 0 0 0 0 0 0 0 0 0 0 0 0 0 0 0 0 0 0 0 0 0 0 0 0 0 0 0 0 0 0 0 0 0 0.0404903614782602 0 0 0 0 0 0 0 0.0795836285113197 0.210371926190202 0.367509356491292 0 0 0 0 0.0414298130206792 0 0 0 0 0 0 0 0 0 0 0 0 0 0 0 0 0 0 0 0 0 0 0 0 0 0 0 0 0 0 0 0 0 0.0899718202412399 0 0.130691475308656 0 0 0 0 0 0 0 0 0 0 0 0 0 0 0 0 0 0 0 0 0 0 0 0 0 0 0 0 0 0 0 0 0 0 0 0 0 0 0 0 0 0 0 0 0 0 0 0 0 0 0 0 0 0 0 0 0 0 0 0 0 0 0 0 0 0 0.0399516187583515 0 0 0 0 0 0 0 0 0 0 0 0 0 0 0 0 0 0 0 0 0 0 0 0 0 0 0 0 0 0 0 0 0 0 0 0 0 0 0 0 0 0 0 0 0 0 0 0 0 0 0 0 0 0 0 0 0 0 0 0 0 0 0 0 0 0 0 0 0 0 0 0 0 0 0 0 0 0 0 0 0 0 0 0 0 0 0 0 0 0 0 0 0 0 0 0 0 0 0 0 0 0 0 0 0 0 0 0 0 0 0 0 0 0 0 0 0 0 0 0 0 0 0 0 0 0 0 0 0 0 0 0 0 0 0 0 0 0 0 0 0 0 0
0 0 0 0.00655550273876183 0 0 0 0 0 0 0 0 0 0 0 0 0 0 0 0 0 0 0 0 0 0 0 0 0 0.00599905653934293 0.00387260508069875 0 0.00698594060764992 0.175137769568937 0 0 0 0 0 0 0 0 0 0 0 0 0 0 0 0.0526293932944926 0 0 0 0 0 0.025877298690256 0.0484290016351639 0 0 0 0 0 0 0 0 0 0 0 0 0 0.175485526864472 0 0 0.00428448065067398 0 0.0253838313660033 0 0 0 0 0 0 0 0 0 0 0.00435872227188534 0 0 0 0 0.00400404296654082 0.00465017539217763 0 0 0 0.00372656783982504 0 0 0.0233228342912531 0.00773982493351637 0 0 0 0 0 0 0 0 0 0 0 0 0 0 0 0 0 0 0 0 0 0 0 0 0 0.00903593608884213 0 0 0 0 0 0 0 0 0 0.001992331201584 0 0.208690881184957 0 0 0 0 0 0 0 0 0 0 0 0 0 0.0163742405994303 0.0531216165263689 0 0 0 0 0 0 0 0 0 0 0 0 0 0 0 0 0 0 0 0 0 0 0 0 0 0 0 0 0 0 0 0 0.002636214368206 0 0 0 0 0 0 0.00474250096038874 0 0 0 0 0 0 0 0 0 0 0 0 0 0 0 0 0 0 0 0.0152242766007031 0.00488959059744565 0 0 0 0 0 0 0 0 0 0 0 0 0 0 0 0 0 0 0 0 0 0 0 0 0 0 0 0 0 0 0 0 0 0 0 0 0 0 0 0 0 0.066374793136263 0 0 0 0 0 0 0 0 0 0 0 0 0 0 0 0 0 0 0 0 0 0 0 0 0 0 0 0 0 0 0 0 0 0 0 0 0 0 0 0 0 0.00600132182630082 0 0 0 0 0 0.00304655982808616 0 0 0 0 0 0 0 0.00978481118935243 0 0 0 0.0196423511604221
0 0 0 0 0 0 0 0 0 0 0 0 0.25358292989073 0 0 0.019088989288874 0 0 0 0 0 0 0 0 0 0 0 0 0 0 0 0 0 0 0 0 0 0 0 0 0 0 0 0 0 0 0 0 0 0 0 0 0 0 0 0 0 0 0 0 0 0 0 0 0 0 0 0 0 0 0 0 0 0 0 0 0 0 0 0 0 0 0 0 0 0 0 0 0 0 0 0 0 0 0 0 0 0 0 0 0 0 0 0.0605519839229103 0 0 0 0 0 0 0 0 0 0.195813789736318 0 0 0 0 0 0 0 0 0 0 0 0 0 0 0 0 0 0 0 0 0 0 0 0 0 0 0 0 0 0 0 0 0 0 0 0 0 0 0 0 0 0 0 0 0 0 0 0 0 0 0 0 0.195269546281017 0 0 0 0 0 0 0 0 0 0 0 0 0 0 0 0 0 0 0 0 0 0 0 0 0 0 0 0 0 0 0 0 0 0 0 0 0 0 0 0.0758625987286564 0 0 0 0 0 0 0 0 0 0 0 0 0 0 0 0 0 0 0 0 0 0 0 0 0 0 0 0 0 0 0 0 0 0 0 0 0 0 0 0 0 0 0 0 0 0 0 0 0 0 0 0 0.0504753227992548 0 0 0.0353340511113191 0 0 0 0 0 0 0 0.0404689059683848 0 0 0 0 0 0 0 0 0 0 0 0 0 0 0 0 0 0 0 0 0 0 0 0 0 0 0 0 0 0 0.0735518822725352 0 0 0 0 0 0 0 0 0 0 0 0 0 0 0
0 0 0 0 0 0 0 0 0 0 0 0 0.135837768821953 0 0 0 0 0 0 0 0 0 0 0 0 0 0 0 0 0 0 0.0173084792617448 0 0 0.069790729755078 0 0 0 0 0 0 0 0 0 0 0 0 0 0 0 0 0 0.0160182193157551 0.116327775399061 0 0 0 0 0 0 0 0 0 0 0 0 0 0 0 0 0.171232257896732 0 0 0 0 0 0 0 0 0 0 0 0 0 0 0 0 0 0 0 0 0 0 0 0 0 0 0 0 0 0 0 0 0 0 0 0 0 0 0 0 0 0 0 0 0 0 0 0 0 0 0 0 0 0 0 0 0 0 0 0 0 0 0 0 0 0 0 0 0 0 0 0 0 0 0 0 0 0 0 0 0 0 0 0 0 0 0 0 0 0 0 0 0 0 0 0 0 0 0 0 0 0 0 0 0 0 0 0 0 0 0 0 0 0 0 0.0524611709063132 0.0116839730360895 0 0 0 0 0 0.0794947235307785 0.0699986769796355 0 0 0 0 0 0 0 0 0 0 0 0 0 0 0 0 0 0 0.0916447905408038 0.019735168121368 0 0 0 0 0 0 0 0 0 0 0 0 0 0 0 0 0 0 0 0 0 0 0 0 0 0 0 0 0 0 0 0 0 0 0 0 0 0 0 0 0 0.110891212269803 0 0 0 0 0 0 0 0 0 0 0 0 0 0 0 0 0 0 0 0 0 0 0 0 0 0 0 0 0 0 0 0 0 0 0 0 0 0 0 0 0 0 0 0 0.0146601425942477 0 0 0.0127971643446521 0 0 0 0 0 0 0 0 0 0 0 0.0101177472259856
0 0 0 0 0 0 0 0 0 0 0 0 0 0 0 0 0 0 0 0 0 0 0 0 0 0 0 0 0 0 0 0 0 0.100806231520423 0 0 0 0 0 0 0 0 0 0 0 0 0 0 0 0.254843809968352 0 0 0 0.374750206902144 0 0 0 0 0 0 0 0 0 0 0 0 0 0 0 0 0.11462362403063 0 0 0 0 0.0733809331980924 0 0 0 0 0 0 0 0 0 0 0 0 0 0 0 0 0 0 0 0 0 0 0 0 0 0 0 0 0 0 0 0 0 0 0 0 0 0 0 0 0 0 0 0 0 0 0 0 0 0 0 0 0 0 0 0 0 0 0 0 0 0 0.0815951943803592 0 0 0 0 0 0 0 0 0 0 0 0 0 0 0 0 0 0 0 0 0 0 0 0 0 0 0 0 0 0 0 0 0 0 0 0 0 0 0 0 0 0 0 0 0 0 0 0 0 0 0 0 0 0 0 0 0 0 0 0 0 0 0 0 0 0 0 0 0 0 0 0 0 0 0 0 0 0 0 0 0 0 0 0 0 0 0 0 0 0 0 0 0 0 0 0 0 0 0 0 0 0 0 0 0 0 0 0 0 0 0 0 0 0 0 0 0 0 0 0 0 0 0 0 0 0 0 0 0 0 0 0 0 0 0 0 0 0 0 0 0 0 0 0 0 0 0 0 0 0 0 0 0 0 0 0 0 0 0 0 0 0 0 0 0 0 0 0 0 0 0 0 0 0 0 0 0 0
0 0 0 0 0 0 0 0 0 0 0 0 0 0 0 0 0 0 0 0 0 0 0 0 0 0 0 0 0 0 0.0056189741536618 0 0 0 0 0 0 0 0 0.000564239577533783 0 0 0 0 0 0.00729898488411275 0 0 0 0.0194862859182205 0 0 0 0 0 0 0 0 0 0 0.0098325207539583 0 0.0124296784100404 0 0 0 0 0 0 0 0 0.00102095142681246 0.0199291167790112 0 0.00151701000496236 0 0 0.00352001653785334 0.000489721342815013 0 0.00415353227118287 0.0005699917882408 0.00308773253348094 0 0.132213845702193 0.0200667883038483 0.044105793525792 0.0656191437142311 0.12052580685506 0 0 0 0.0111899015544272 0 0.0075155332730569 0.0157421455667729 0 0.00104521366295735 0.00131571477829939 0 0 0.00317507081783953 0.00189923024018146 0 0 0 0 0 0 0 0 0 0 0 0 0 0 0 0 0 0 0 0 0 0 0 0.00228890339037431 0 0 0 0 0.00301523528500702 0 0.00168966082435772 0 0.003005403922699 0 0 0.00100771512874441 0.128360337238957 0.00488427197829117 0.0512071308259473 0.131296312196738 0 0 0.0804820358089633 0.00224942582914762 0.000807909542872674 0 0 0 0 0 0.0405802856058329 0.0351924280455222 0 0 0 0 0 0 0 0 0 0 0 0 0 0 0 0 0 0 0 0 0 0 0 0 0 0 0 0 0 0 0 0 0 0 0 0 0 0 0 0 0 0 0 0 0 0 0 0 0 0 0 0 0 0 0 0 0 0 0 0 0 0 0 0 0 0 0 0 0 0 0 0 0 0 0 0 0 0 0 0 0 0 0 0 0 0 0 0 0 0 0 0 0 0 0 0 0 0 0 0 0 0 0 0 0 0 0 0 0 0 0 0 0 0 0 0 0 0 0 0 0 0 0 0 0 0 0 0 0 0 0 0 0 0 0 0 0 0 0 0 0 0 0 0 0 0 0 0 0 0 0 0 0 0 0 0 0 0 0 0 0 0
0 0 0.0202712119090062 0 0 0 0 0 0 0 0 0 0 0 0 0 0.0427619313096045 0 0 0 0 0 0 0 0 0 0 0 0 0 0 0 0 0 0 0 0 0 0 0 0 0 0 0 0.0312361977193493 0 0 0 0 0 0 0 0 0 0 0 0 0 0 0.0589686483825796 0 0.244586853085635 0.0258103645775117 0 0 0 0 0.0299899310737484 0 0 0 0 0 0 0 0.0337070170932405 0 0 0 0 0 0 0 0 0 0 0 0 0 0 0 0 0 0 0 0 0 0 0 0 0 0 0 0 0 0 0 0 0 0 0 0 0.0476554500980624 0 0 0 0 0 0 0 0 0.167023243827659 0 0.146426568776143 0 0 0 0 0.0135313383373057 0 0 0 0 0.138031243810155 0 0 0 0 0 0 0 0 0 0 0 0 0 0 0 0 0 0 0 0 0 0 0 0 0 0 0 0 0 0 0 0 0 0 0 0 0 0 0 0 0 0 0 0 0 0 0 0 0 0 0 0 0 0 0 0 0 0 0 0 0 0 0 0 0 0 0 0 0 0 0 0 0 0 0 0 0 0 0 0 0 0 0 0 0 0 0 0 0 0 0 0 0 0 0 0 0 0 0 0 0 0 0 0 0 0 0 0 0 0 0 0 0 0 0 0 0 0 0 0 0 0 0 0 0 0 0 0 0 0 0 0 0 0 0 0 0 0 0 0 0 0 0 0 0 0 0 0 0 0 0 0 0 0 0 0 0 0 0 0 0 0 0 0 0 0 0 0 0 0 0 0 0 0 0 0 0 0 0 0 0 0 0
0 0 0 0 0 0 0 0 0 0 0 0 0 0 0 0 0 0 0 0 0.0316986424783256 0 0 0 0 0 0 0 0 0 0 0 0 0 0 0 0 0 0 0 0 0 0 0 0.225036147680141 0 0 0 0 0 0 0 0 0 0 0 0 0 0.0727172555256315 0 0 0.22210615610138 0 0 0 0 0 0 0 0 0 0 0 0 0 0.0847790360555416 0.0788249221508223 0.0494326508410581 0 0 0 0 0 0 0 0 0 0 0 0 0 0 0 0 0 0 0 0 0 0 0 0 0 0 0 0 0 0 0 0 0 0 0 0 0 0 0 0 0 0 0 0 0 0 0 0 0 0 0.0739695920541081 0 0 0 0 0.161435597112992 0 0 0 0 0 0 0 0 0 0 0 0 0 0 0 0 0 0 0 0 0 0 0 0 0 0 0 0 0 0 0 0 0 0 0 0 0 0 0 0 0 0 0 0 0 0 0 0 0 0 0 0 0 0 0 0 0 0 0 0 0 0 0 0 0 0 0 0 0 0 0 0 0 0 0 0 0 0 0 0 0 0 0 0 0 0 0 0 0 0 0 0 0 0 0 0 0 0 0 0 0 0 0 0 0 0 0 0 0 0 0 0 0 0 0 0 0 0 0 0 0 0 0 0 0 0 0 0 0 0 0 0 0 0 0 0 0 0 0 0 0 0 0 0 0 0 0 0 0 0 0 0 0 0 0 0 0 0 0 0 0 0 0 0 0 0 0 0 0 0 0 0 0 0 0 0 0 0 0 0 0 0 0
0 0 0 0 0 0 0 0 0 0 0 0 0 0 0 0.0153054772000373 0 0 0 0 0 0 0 0 0 0 0 0 0 0 0 0 0 0 0 0 0 0 0 0 0 0 0 0 0 0.0176527457622278 0 0 0 0.0295295891631153 0 0 0 0 0 0 0 0.151789367667595 0 0 0 0 0.102472647372422 0 0 0 0 0 0 0.110153655055438 0 0.380250437675727 0 0 0 0 0 0 0 0 0 0 0 0 0.00894904564662463 0 0 0.0110497615421692 0.00993823414593123 0 0 0 0 0 0 0 0 0 0 0 0 0 0 0 0 0 0 0 0 0 0 0 0 0 0 0 0 0 0 0 0 0 0 0 0 0 0 0 0 0 0 0 0 0 0 0 0 0 0 0.148443251898652 0 0 0.0144657868700596 0 0 0 0 0 0 0 0 0 0 0 0 0 0 0 0 0 0 0 0 0 0 0 0 0 0 0 0 0 0 0 0 0 0 0 0 0 0 0 0 0 0 0 0 0 0 0 0 0 0 0 0 0 0 0 0 0 0 0 0 0 0 0 0 0 0 0 0 0 0 0 0 0 0 0 0 0 0 0 0 0 0 0 0 0 0 0 0 0 0 0 0 0 0 0 0 0 0 0 0 0 0 0 0 0 0 0 0 0 0 0 0 0 0 0 0 0 0 0 0 0 0 0 0 0 0 0 0 0 0 0 0 0 0 0 0 0 0 0 0 0 0 0 0 0 0 0 0 0 0 0 0 0 0 0 0 0 0 0 0 0 0 0 0 0 0 0 0 0 0 0 0 0 0
0 0 0 0 0 0 0 0 0 0 0 0 0 0 0 0 0 0 0 0 0.196908741491119 0 0 0 0 0 0 0 0 0 0 0 0 0 0 0 0 0 0 0 0 0 0 0 0.0845178960272377 0 0 0 0 0 0 0 0 0 0 0 0 0 0.145833843284157 0.107391399468393 0 0 0 0.0335645864292165 0 0 0 0.0586479255989066 0.0184926354977532 0 0 0 0 0 0.00418780232259496 0.00579230290793635 0.0178763859717443 0.0536520656140873 0 0 0 0 0 0 0 0 0 0 0 0 0 0 0 0 0 0 0 0 0 0 0 0 0 0 0 0 0 0 0 0 0 0 0 0 0 0 0 0 0 0 0 0 0 0.0134849164650379 0 0 0 0 0.0371504094527971 0 0 0 0 0.22249908946902 0 0 0 0 0 0 0 0 0 0 0 0 0 0 0 0 0 0 0 0 0 0 0 0 0 0 0 0 0 0 0 0 0 0 0 0 0 0 0 0 0 0 0 0 0 0 0 0 0 0 0 0 0 0 0 0 0 0 0 0 0 0 0 0 0 0 0 0 0 0 0 0 0 0 0 0 0 0 0 0 0 0 0 0 0 0 0 0 0 0 0 0 0 0 0 0 0 0 0 0 0 0 0 0 0 0 0 0 0 0 0 0 0 0 0 0 0 0 0 0 0 0 0 0 0 0 0 0 0 0 0 0 0 0 0 0 0 0 0 0 0 0 0 0 0 0 0 0 0 0 0 0 0 0 0 0 0 0 0 0 0 0 0 0 0 0 0 0 0 0 0 0 0 0 0 0 0 0 0 0 0 0 0
0 0 0 0 0 0 0 0 0 0 0 0 0 0 0 0 0 0 0 0 0 0 0 0 0 0 0 0 0 0 0 0 0 0 0 0 0 0 0 0 0 0 0.0532546096340752 0.0228021136399632 0.12159901478127 0.00738831105766495 0 0 0 0.0229230750760893 0 0 0 0 0 0 0 0.110781619208629 0.0212881095893789 0 0.0591615157770222 0 0 0 0 0 0 0 0 0 0.00971549154124397 0.0780573399025439 0 0 0.0392781233663444 0 0.0444617090632091 0.0304254321783967 0.0140083831524913 0 0 0 0 0 0.025162411301527 0.0042175183808683 0 0.0130156081072623 0.0218432276506601 0 0 0 0 0 0 0.00410309638554936 0 0 0 0 0 0 0 0 0.0344315780605541 0 0 0 0 0 0 0 0 0 0 0 0 0 0 0 0 0 0 0 0 0 0 0 0 0 0 0 0 0.0701278842507686 0 0 0 0 0 0.145117705646018 0 0 0.0349581895935019 0 0 0 0 0 0 0 0 0 0 0.0118779326549677 0 0 0 0 0 0 0 0 0 0 0 0 0 0 0 0 0 0 0 0 0 0 0 0 0 0 0 0 0 0 0 0 0 0 0 0 0 0 0 0 0 0 0 0 0 0 0 0 0 0 0 0 0 0 0 0 0 0 0 0 0 0 0 0 0 0 0 0 0 0 0 0 0 0 0 0 0 0 0 0 0 0 0 0 0 0 0 0 0 0 0 0 0 0 0 0 0 0 0 0 0 0 0 0 0 0 0 0 0 0 0 0 0 0 0 0 0 0 0 0 0 0 0 0 0 0 0 0 0 0 0 0 0 0 0 0 0 0 0 0 0 0 0 0 0 0 0 0 0 0 0 0 0 0 0 0 0 0 0 0 0 0 0
0 0 0 0 0 0 0 0 0 0 0 0 0 0 0 0 0 0 0 0 0.154547030584441 0 0 0 0 0 0 0 0 0 0.0484112366193397 0 0 0 0 0 0 0 0 0 0 0 0.108804980335439 0 0.032095230413351 0 0 0 0 0 0 0 0.0677583620799757 0 0 0 0 0 0 0 0 0.101946648364738 0 0 0.0833920455589303 0.120390279416297 0 0 0 0 0 0 0 0 0 0 0 0 0 0 0 0 0 0 0 0 0 0 0 0 0 0 0 0 0 0 0 0 0 0 0 0 0 0 0 0 0 0 0 0 0 0 0 0 0 0 0 0 0 0 0 0 0 0 0 0 0 0 0.0189561151395938 0 0 0 0 0.123205440518808 0 0 0 0 0 0 0 0 0 0 0 0 0 0 0 0 0 0 0 0 0 0 0 0 0 0 0 0 0 0 0 0 0 0 0 0 0 0.0430230970688351 0 0.0162404707973945 0 0 0 0 0 0 0 0 0 0 0 0 0 0 0 0 0 0 0 0 0 0 0 0 0 0 0 0 0 0 0 0 0 0.0812290631028571 0 0 0 0 0 0 0 0 0 0 0 0 0 0 0 0 0 0 0 0 0 0 0 0 0 0 0 0 0 0 0 0 0 0 0 0 0 0 0 0 0 0 0 0 0 0 0 0 0 0 0 0 0 0 0 0 0 0 0 0 0 0 0 0 0 0 0 0 0 0 0 0 0 0 0 0 0 0 0 0 0 0 0 0 0 0 0 0 0 0 0 0 0 0 0 0 0 0 0 0 0 0 0 0 0 0 0 0 0
0 0 0 0 0 0 0 0 0 0 0 0 0 0 0 0 0 0 0 0 0 0 0 0 0 0 0 0 0 0 0.0284164343290079 0 0 0 0 0 0 0 0 0 0 0 0 0.0397555626703286 0 0 0 0 0 0 0 0 0.209373322150973 0 0 0 0 0 0 0 0 0 0 0.0974807865451336 0 0.268758123912576 0 0 0 0 0 0 0 0 0 0 0 0 0 0 0 0 0 0 0 0 0 0 0 0 0 0 0 0 0 0 0 0 0 0 0 0 0 0 0.031422861016873 0 0.110572287772705 0 0 0 0 0 0 0 0 0 0 0 0 0 0 0 0 0 0 0 0 0 0 0 0 0 0 0 0 0 0 0 0 0 0 0 0 0 0 0 0 0 0 0 0 0 0 0 0 0 0 0 0 0 0 0 0 0 0 0 0 0.0625683908144904 0 0 0 0.0337228142976965 0 0 0 0 0 0 0 0 0 0 0 0 0 0 0 0 0.0203614670820129 0 0 0 0 0 0 0 0 0 0 0 0 0 0 0 0 0 0 0.0975679494082022 0 0 0 0 0 0 0 0 0 0 0 0 0 0 0 0 0 0 0 0 0 0 0 0 0 0 0 0 0 0 0 0 0 0 0 0 0 0 0 0 0 0 0 0 0 0 0 0 0 0 0 0 0 0 0 0 0 0 0 0 0 0 0 0 0 0 0 0 0 0 0 0 0 0 0 0 0 0 0 0 0 0 0 0 0 0 0 0 0 0 0 0 0 0 0 0 0 0 0 0 0 0 0 0 0 0 0 0 0
0 0 0 0 0 0 0 0 0 0 0 0 0 0 0 0 0 0 0 0 0 0 0 0 0 0 0 0 0 0 0 0 0 0 0 0 0 0 0 0 0 0 0 0 0 0 0 0 0 0 0 0 0.375216640898445 0 0 0 0 0 0 0 0 0 0 0.144366341325569 0.275703151789382 0 0 0 0 0 0 0 0 0 0 0 0 0 0 0 0 0 0 0 0 0 0 0 0 0 0 0 0 0 0 0 0 0 0 0 0 0 0 0 0 0 0 0.0217883545167644 0 0 0 0 0 0 0 0 0 0 0 0 0 0 0 0 0 0 0 0 0 0 0 0 0 0 0 0 0 0 0 0 0 0 0 0 0 0 0 0 0 0 0 0 0 0 0 0 0 0 0 0 0 0 0 0 0 0 0 0.0524558965715278 0 0 0 0.0232199611436672 0 0 0 0 0 0 0 0 0 0 0 0 0 0 0 0 0 0 0 0 0 0 0 0 0 0 0 0 0 0 0 0 0 0 0 0.0881857354316963 0 0.0190639183229491 0 0 0 0 0 0 0 0 0 0 0 0 0 0 0 0 0 0 0 0 0 0 0 0 0 0 0 0 0 0 0 0 0 0 0 0 0 0 0 0 0 0 0 0 0 0 0 0 0 0 0 0 0 0 0 0 0 0 0 0 0 0 0 0 0 0 0 0 0 0 0 0 0 0 0 0 0 0 0 0 0 0 0 0 0 0 0 0 0 0 0 0 0 0 0 0 0 0 0 0 0 0 0 0 0 0 0
0 0 0 0 0 0 0 0 0 0 0 0 0 0 0 0 0 0 0 0 0 0 0 0 0 0 0 0 0 0 0 0 0 0 0 0 0 0 0 0 0 0 0 0 0 0 0 0 0 0 0 0 0 0 0 0 0 0 0 0 0 0 0 0 0 0 0 0.0420223121953966 0 0 0.104760031312459 0 0 0 0 0.158545383124742 0 0 0 0 0 0 0 0 0 0 0 0 0 0 0 0 0 0 0 0 0 0 0 0 0 0 0 0 0 0 0 0 0.0854453259459164 0 0.467267988755005 0 0 0 0 0 0 0 0 0 0.0792406660531812 0.0315948607568477 0 0 0 0 0 0 0.0311234318564519 0 0 0 0 0 0 0 0 0 0 0 0 0 0 0 0 0 0 0 0 0 0 0 0 0 0 0 0 0 0 0 0 0 0 0 0 0 0 0 0 0 0 0 0 0 0 0 0 0 0 0 0 0 0 0 0 0 0 0 0 0 0 0 0 0 0 0 0 0 0 0 0 0 0 0 0 0 0 0 0 0 0 0 0 0 0 0 0 0 0 0 0 0 0 0 0 0 0 0 0 0 0 0 0 0 0 0 0 0 0 0 0 0 0 0 0 0 0 0 0 0 0 0 0 0 0 0 0 0 0 0 0 0 0 0 0 0 0 0 0 0 0 0 0 0 0 0 0 0 0 0 0 0 0 0 0 0 0 0 0 0 0 0 0 0 0 0 0 0 0 0 0 0 0 0 0 0 0 0 0 0 0 0 0 0 0 0 0
0 0 0 0 0 0 0 0 0 0 0 0 0 0 0 0.0127463572116894 0 0 0.07977943277323 0 0 0 0 0 0 0 0 0 0 0 0 0 0 0 0 0 0 0 0 0 0 0 0 0 0 0.016799303854746 0 0 0 0 0 0 0 0 0 0 0 0 0.0261052013062645 0 0 0.0856207489762103 0 0 0 0 0.024676702078953 0 0.40393164999116 0 0 0 0 0 0.00798065186219745 0.181981671033434 0 0 0 0 0 0 0 0 0 0 0 0 0 0 0 0 0 0 0 0 0 0 0 0 0 0 0 0 0 0 0 0 0 0 0.0990381966250155 0 0 0 0 0 0 0 0 0 0 0 0 0.0167173573877837 0 0 0 0 0 0 0 0 0 0.0446227268993161 0 0 0 0 0 0 0 0 0 0 0 0 0 0 0 0 0 0 0 0 0 0 0 0 0 0 0 0 0 0 0 0 0 0 0 0 0 0 0 0 0 0 0 0 0 0 0 0 0 0 0 0 0 0 0 0 0 0 0 0 0 0 0 0 0 0 0 0 0 0 0 0 0 0 0 0 0 0 0 0 0 0 0 0 0 0 0 0 0 0 0 0 0 0 0 0 0 0 0 0 0 0 0 0 0 0 0 0 0 0 0 0 0 0 0 0 0 0 0 0 0 0 0 0 0 0 0 0 0 0 0 0 0 0 0 0 0 0 0 0 0 0 0 0 0 0 0 0 0 0 0 0 0 0 0 0 0 0 0 0 0 0 0 0 0 0 0 0 0 0 0 0 0 0 0 0 0 0 0 0 0 0 0
0 0 0 0 0.0187595550635587 0 0 0 0 0 0 0 0 0 0 0.0321549059133592 0 0 0.184461224894313 0 0 0 0 0 0 0 0 0 0 0 0 0 0 0 0 0 0 0 0 0 0 0 0 0 0 0.0274751755217118 0 0 0 0 0 0 0 0 0 0 0 0 0 0 0 0.0416361183296037 0 0 0 0 0 0.622949642861364 0 0 0 0 0 0 0 0 0 0 0 0 0 0 0 0 0 0 0 0 0 0 0 0 0 0 0 0 0 0 0 0 0 0 0 0 0 0 0 0 0 0 0 0 0 0 0 0 0 0 0 0 0 0 0 0 0 0 0 0 0 0 0 0 0 0.0277937089781478 0 0 0 0 0 0 0 0 0 0 0 0 0 0 0 0 0 0 0 0 0 0 0 0 0.0138592167941925 0 0 0 0 0 0 0 0 0 0 0 0 0 0 0 0.0154223696207723 0.0154880820229765 0 0 0 0 0 0 0 0 0 0 0 0 0 0 0 0 0 0 0 0 0 0 0 0 0 0 0 0 0 0 0 0 0 0 0 0 0 0 0 0 0 0 0 0 0 0 0 0 0 0 0 0 0 0 0 0 0 0 0 0 0 0 0 0 0 0 0 0 0 0 0 0 0 0 0 0 0 0 0 0 0 0 0 0 0 0 0 0 0 0 0 0 0 0 0 0 0 0 0 0 0 0 0 0 0 0 0 0 0 0 0 0 0 0 0 0 0 0 0 0 0 0 0 0 0 0 0 0 0 0 0 0 0 0 0 0 0 0 0 0 0
0 0 0 0 0 0 0 0 0 0 0 0 0 0 0 0.0297452141355852 0 0 0 0 0 0 0 0 0 0 0 0 0 0 0 0 0 0 0 0 0 0 0 0 0 0 0 0 0 0 0 0 0 0 0 0 0 0 0 0 0 0 0 0 0.109368183523803 0 0 0 0 0 0 0 0 0 0 0.0718757772991817 0 0 0.130389482374129 0 0 0.0575305914789048 0 0 0 0 0 0 0.0126091112569738 0 0 0 0 0 0.0130819603340382 0 0 0 0 0 0 0 0 0 0 0 0 0 0 0 0 0 0 0 0 0 0 0 0 0 0 0 0 0 0 0 0 0 0 0 0 0 0 0 0 0 0 0.35470615674651 0 0 0.0286046254112491 0.192088897439626 0 0 0 0 0 0 0 0 0 0 0 0 0 0 0 0 0 0 0 0 0 0 0 0 0 0 0 0 0 0 0 0 0 0 0 0 0 0 0 0 0 0 0 0 0 0 0 0 0 0 0 0 0 0 0 0 0 0 0 0 0 0 0 0 0 0 0 0 0 0 0 0 0 0 0 0 0 0 0 0 0 0 0 0 0 0 0 0 0 0 0 0 0 0 0 0 0 0 0 0 0 0 0 0 0 0 0 0 0 0 0 0 0 0 0 0 0 0 0 0 0 0 0 0 0 0 0 0 0 0 0 0 0 0 0 0 0 0 0 0 0 0 0 0 0 0 0 0 0 0 0 0 0 0 0 0 0 0 0 0 0 0 0 0 0 0 0 0 0 0 0 0 0 0 0 0 0 0 0
0 0 0 0.0117640898521947 0 0 0 0 0 0 0 0 0 0 0 0 0 0 0 0 0.00453293975444268 0 0 0 0 0 0 0 0 0.0106015629174749 0.0133177453369929 0 0 0.0769412469308378 0 0 0 0 0 0 0 0 0 0 0.00747133249287584 0 0 0 0.0103411857106218 0.0761046275679385 0 0 0.0083867965328504 0.403669875044662 0 0.0876205823917226 0.0340739754752045 0 0 0 0 0 0.00507203982094942 0 0 0 0.0304307074088314 0 0 0 0 0 0 0 0 0.0417857219041817 0 0 0 0 0 0 0 0 0 0 0.00493791666087824 0 0 0 0 0.00769374273422464 0 0 0 0 0 0 0 0 0 0 0 0 0 0 0 0 0.0356231250981398 0 0.0170609059936762 0.0166898238847838 0 0 0 0 0 0 0 0 0 0.0107772188675081 0 0 0 0 0.0192074979564411 0 0.00486539740948286 0 0 0 0 0 0 0 0 0 0 0 0 0 0 0 0 0 0 0 0 0 0 0 0 0.0222109650105144 0 0 0 0 0 0 0 0 0 0 0 0 0 0 0 0 0 0 0 0 0 0 0 0 0 0 0 0 0 0 0 0 0 0 0 0 0 0 0 0.00533536428879487 0 0 0 0 0 0 0 0 0 0 0 0 0 0 0 0 0 0 0 0.00648384471956421 0.00407554634619336 0 0 0 0 0 0 0 0 0 0 0 0 0 0 0 0 0 0 0 0 0 0 0 0 0 0 0 0 0 0 0 0 0 0 0 0 0 0 0 0 0 0.0229242218880168 0 0 0 0 0 0 0 0 0 0 0 0 0 0 0 0 0 0 0 0 0 0 0 0 0 0 0 0 0 0 0 0 0 0 0 0 0 0 0 0 0 0 0 0 0 0 0 0 0 0 0 0 0 0 0 0 0 0 0 0
0 0 0 0 0 0 0 0 0 0 0 0 0 0 0 0.0295628351533921 0 0 0 0 0 0 0 0.0560426691228301 0 0 0 0 0 0 0 0 0 0 0 0 0 0 0.0863635431789657 0.0557055894889878 0 0 0 0 0.0254374725534361 0 0.0625771198715077 0 0 0.0304302440586273 0 0 0 0 0 0 0 0.013580780438789 0 0 0.327652050516204 0 0.11649990691879 0 0 0 0 0 0 0.0623783144273887 0 0 0 0 0 0 0 0 0.0764486014036996 0 0 0 0 0 0.0117233787076722 0 0 0 0 0 0 0 0.0109674900864033 0 0 0 0 0 0 0 0 0 0 0 0 0 0 0 0 0 0 0 0 0 0 0 0 0 0 0 0 0 0 0 0 0 0 0 0 0 0 0 0 0 0 0 0 0 0 0.0146393718089131 0 0 0 0 0 0 0 0 0 0 0 0 0 0 0 0 0 0 0 0 0 0 0 0 0 0 0 0 0 0 0 0 0 0 0 0 0 0 0 0 0 0 0 0 0 0 0 0 0 0 0 0 0 0 0 0 0 0 0 0 0 0 0 0 0 0 0 0 0 0 0 0 0 0 0 0 0 0 0 0 0 0 0 0 0 0 0 0 0 0 0 0 0 0 0 0 0 0 0 0 0 0 0 0 0 0 0 0 0 0 0 0 0 0 0 0 0 0 0 0 0 0 0 0 0 0 0 0 0 0 0 0 0 0 0 0 0 0 0 0 0 0 0 0 0 0 0 0 0 0 0.019990632264393 0 0 0 0 0 0 0 0 0 0 0 0 0 0 0 0 0 0 0 0 0 0 0 0 0 0
0 0 0 0 0.0158724414498057 0 0 0.0249521824704852 0 0 0 0 0 0 0 0 0 0 0 0 0 0 0 0 0 0 0 0 0.00585994208106602 0 0.00681715504777203 0 0 0 0 0 0.0817047286485394 0.0704135135755033 0 0 0 0 0 0 0 0.172982404047707 0 0 0 0.0332449964421192 0 0 0 0 0 0 0 0.0746651394040924 0 0 0 0 0 0 0 0 0 0 0 0 0 0 0 0 0 0 0 0 0 0 0 0 0 0 0.0883686911272091 0.00514665069776889 0.13610533944235 0 0 0 0 0 0 0 0.00553062923767644 0 0 0 0 0 0 0 0 0 0 0 0 0 0 0 0 0 0 0 0 0 0 0 0 0 0 0 0 0 0 0 0 0 0 0 0.121070293317469 0.0738549524068951 0.0783744413551325 0 0 0 0 0 0 0.00503649924840863 0 0 0 0 0 0 0 0 0 0 0 0 0 0 0 0 0 0 0 0 0 0 0 0 0 0 0 0 0 0 0 0 0 0 0 0 0 0 0 0 0 0 0 0 0 0 0 0 0 0 0 0 0 0 0 0 0 0 0 0 0 0 0 0 0 0 0 0 0 0 0 0 0 0 0 0 0 0 0 0 0 0 0 0 0 0 0 0 0 0 0 0 0 0 0 0 0 0 0 0 0 0 0 0 0 0 0 0 0 0 0 0 0 0 0 0 0 0 0 0 0 0 0 0 0 0 0 0 0 0 0 0 0 0 0 0 0 0 0 0 0 0 0 0 0 0 0 0 0 0 0 0 0 0 0 0 0 0 0 0 0 0 0 0 0 0 0 0 0 0 0 0 0 0 0 0 0
0 0 0 0 0 0 0 0 0 0 0 0 0.0316057268282487 0 0 0 0 0 0 0 0 0 0.0133634307115404 0 0.0387296208886447 0.0606646991296816 0 0 0 0 0 0 0.0951618104525502 0.0248647001708825 0.0289258038028933 0 0 0 0 0 0 0.0211257226704443 0 0.0172830199964551 0 0 0.0763029847947145 0 0 0 0 0 0 0.0140355574445528 0 0 0 0 0 0 0 0 0 0 0 0 0 0 0 0 0 0 0 0 0 0 0 0 0 0 0 0 0 0 0 0 0 0 0 0 0 0 0 0 0 0 0 0 0 0 0 0 0 0 0 0 0 0 0 0 0 0 0 0 0 0 0 0 0 0 0 0 0 0 0 0.131856314001623 0 0.0393739404202915 0 0 0 0 0 0 0 0 0 0 0 0 0 0 0 0 0 0 0 0 0 0 0 0 0 0 0 0 0 0 0 0 0 0 0 0 0 0 0 0 0 0 0.0641530792287704 0 0 0 0 0 0 0 0 0 0 0 0 0 0 0 0 0 0.04077448028856 0 0.0138040977960153 0 0 0 0 0 0 0 0.0152385364990276 0 0 0.0376462544050604 0.0240235630143562 0.0706844356036575 0 0 0 0 0 0 0 0 0 0 0 0 0 0 0 0 0 0 0.112648930927462 0 0 0 0 0 0 0 0 0 0 0 0 0 0 0 0 0 0 0 0 0 0 0 0 0 0 0 0 0 0 0 0 0 0 0 0 0 0 0 0 0 0 0 0 0 0 0 0 0 0 0 0 0 0 0 0 0 0 0 0.0277332909245685 0 0 0 0 0 0 0 0 0 0 0 0 0 0 0 0 0 0 0 0 0 0 0 0 0 0 0 0 0 0 0 0 0 0
0 0 0 0 0 0 0 0 0 0 0 0 0 0 0 0.0669848292770918 0 0 0 0 0 0.0680899144917713 0 0 0 0 0 0 0 0 0 0 0 0 0 0 0 0 0 0.0375541946296395 0 0 0 0 0.0114229459989149 0.01149170756929 0 0 0 0.0147464940294975 0.0486274311988383 0 0 0 0 0 0 0.015083050725218 0 0 0 0.00646244485180113 0.0438171029726427 0 0 0 0 0.00843573009199017 0 0.0845813750004702 0 0 0 0 0 0 0 0 0 0 0.0348970414755466 0 0 0 0 0 0 0 0 0 0 0 0 0 0 0 0 0.00792149561238743 0.0474116700770083 0 0 0 0 0 0 0 0 0 0 0 0 0 0 0 0 0 0 0 0 0 0 0 0 0 0 0 0.008932106555919 0 0 0 0 0 0 0.032283625684581 0.265918430180973 0 0.0727283586619165 0.0440059706324756 0 0.0115512068914893 0 0 0 0 0 0 0.0172500838965782 0 0 0.00639970711479031 0 0 0 0.0210061032099557 0 0 0 0 0 0 0 0 0 0 0 0 0 0 0 0 0 0 0 0 0 0 0 0 0 0 0 0 0 0 0 0 0 0 0 0.00608327602355441 0 0 0 0 0 0 0 0 0 0 0.00631370314565874 0 0 0 0 0 0 0 0 0 0 0 0 0 0 0 0 0 0 0 0 0 0 0 0 0 0 0 0 0 0 0 0 0 0 0 0 0 0 0 0 0 0 0 0 0 0 0 0 0 0 0 0 0 0 0 0 0 0 0 0 0 0 0 0 0 0 0 0 0 0 0 0 0 0 0 0 0 0 0 0 0 0 0 0 0 0 0 0 0 0 0 0 0 0 0 0 0 0 0 0 0 0 0 0 0 0 0 0 0 0 0 0 0 0 0 0
0 0 0 0.0112456096816532 0 0 0 0 0 0 0 0 0 0 0 0 0 0 0 0 0.0249282230388012 0 0 0.0106011281905318 0 0 0 0 0 0 0 0 0 0 0 0 0 0 0 0 0 0 0 0 0.0294394929382449 0 0 0 0 0.0765289864533338 0 0 0 0.10988597658562 0 0 0.0410517772383805 0 0.027313742954227 0.0557099880083394 0 0.00787203379666319 0 0 0 0 0.0866702582366113 0.16940919016517 0 0 0.0786371873645884 0 0 0 0 0 0 0 0 0 0 0 0 0 0 0 0.0082918335139672 0 0 0 0 0.0118271848920985 0 0 0 0 0 0 0 0 0 0 0 0 0 0 0 0 0.0302752034320881 0 0.0799071264227151 0 0 0 0 0 0 0 0 0 0 0.0569659669224701 0 0 0 0 0.0138505756276796 0 0.0370773670024651 0 0 0 0 0 0 0 0 0 0 0 0 0 0 0 0 0 0 0 0 0 0 0 0 0 0 0 0 0 0 0 0 0 0 0 0 0 0 0 0 0 0 0 0 0 0 0 0 0 0 0 0 0 0 0 0 0 0.010550935093793 0 0 0 0 0 0 0.0104891187546102 0 0 0 0 0 0 0 0 0 0 0 0 0 0 0 0 0 0 0 0 0 0 0 0 0 0 0 0 0 0 0 0 0 0 0 0 0 0 0 0 0 0 0 0 0 0 0 0 0 0 0 0 0 0 0 0 0 0 0 0 0 0 0.0114710936859481 0 0 0 0 0 0 0 0 0 0 0 0 0 0 0 0 0 0 0 0 0 0 0 0 0 0 0 0 0 0 0 0 0 0 0 0 0 0 0 0 0 0 0 0 0 0 0 0 0 0 0 0 0 0 0 0 0 0 0 0
0 0 0 0 0 0 0 0 0 0 0 0 0 0 0 0 0 0 0 0 0.0304280209028682 0 0 0 0 0 0 0 0 0 0 0 0 0 0 0 0 0 0 0 0 0 0 0 0.0934120760538538 0 0 0 0 0 0 0 0 0 0 0 0 0 0 0.0978130630748828 0 0.0458779629073555 0.0824883865917945 0 0 0 0 0 0 0 0 0 0 0 0 0 0 0.257628460395441 0 0 0 0 0 0 0 0 0 0 0 0 0 0 0 0 0 0 0 0 0 0 0 0 0 0 0 0 0 0 0 0 0 0 0 0 0 0 0 0 0 0 0 0 0 0 0 0 0 0 0 0 0 0 0 0.392352030073804 0 0 0 0 0 0 0 0 0 0 0 0 0 0 0 0 0 0 0 0 0 0 0 0 0 0 0 0 0 0 0 0 0 0 0 0 0 0 0 0 0 0 0 0 0 0 0 0 0 0 0 0 0 0 0 0 0 0 0 0 0 0 0 0 0 0 0 0 0 0 0 0 0 0 0 0 0 0 0 0 0 0 0 0 0 0 0 0 0 0 0 0 0 0 0 0 0 0 0 0 0 0 0 0 0 0 0 0 0 0 0 0 0 0 0 0 0 0 0 0 0 0 0 0 0 0 0 0 0 0 0 0 0 0 0 0 0 0 0 0 0 0 0 0 0 0 0 0 0 0 0 0 0 0 0 0 0 0 0 0 0 0 0 0 0 0 0 0 0 0 0 0 0 0 0 0 0 0 0 0 0 0 0
0 0 0 0 0 0 0 0 0 0 0 0 0 0 0 0 0 0 0 0 0 0 0 0 0 0 0 0 0 0 0 0 0 0 0 0 0 0 0 0 0 0 0 0 0.0635635471267716 0 0 0 0.0217323341690243 0 0 0 0 0 0 0 0 0.0519639143495917 0 0.0547633353050628 0 0.122928768652595 0.0503948427108361 0 0 0 0 0 0 0.0554099076881892 0 0 0 0 0 0 0.230004598830038 0 0 0 0 0 0 0 0 0 0 0 0 0 0 0 0 0 0 0 0 0 0 0 0 0 0 0 0 0 0 0 0 0 0 0 0 0 0 0 0 0 0 0 0 0 0 0 0 0 0 0 0 0 0 0 0 0.283096816960719 0 0 0 0.0288341791609903 0 0.0373077550461821 0 0 0 0 0 0 0 0 0 0 0 0 0 0 0 0 0 0 0 0 0 0 0 0 0 0 0 0 0 0 0 0 0 0 0 0 0 0 0 0 0 0 0 0 0 0 0 0 0 0 0 0 0 0 0 0 0 0 0 0 0 0 0 0 0 0 0 0 0 0 0 0 0 0 0 0 0 0 0 0 0 0 0 0 0 0 0 0 0 0 0 0 0 0 0 0 0 0 0 0 0 0 0 0 0 0 0 0 0 0 0 0 0 0 0 0 0 0 0 0 0 0 0 0 0 0 0 0 0 0 0 0 0 0 0 0 0 0 0 0 0 0 0 0 0 0 0 0 0 0 0 0 0 0 0 0 0 0 0 0 0 0 0 0 0 0 0 0 0 0 0 0 0 0 0 0 0
0 0 0 0 0 0 0 0 0 0 0 0 0 0 0 0.160154548251776 0 0 0 0 0 0 0 0 0 0 0 0 0 0 0 0 0 0 0 0 0 0 0 0 0 0 0 0 0 0 0 0 0 0 0 0 0 0 0 0 0 0.0497638677180599 0 0 0 0 0.159714847457157 0 0 0 0 0 0 0 0 0.584002884661772 0 0 0 0 0 0 0 0 0 0 0 0 0 0 0 0 0 0 0 0 0 0 0 0 0 0 0 0 0 0 0 0 0 0 0 0 0 0 0 0 0 0 0 0 0 0 0 0 0 0 0 0 0 0 0 0 0 0 0 0 0 0 0 0 0 0 0 0.046363851911236 0 0 0 0 0 0 0 0 0 0 0 0 0 0 0 0 0 0 0 0 0 0 0 0 0 0 0 0 0 0 0 0 0 0 0 0 0 0 0 0 0 0 0 0 0 0 0 0 0 0 0 0 0 0 0 0 0 0 0 0 0 0 0 0 0 0 0 0 0 0 0 0 0 0 0 0 0 0 0 0 0 0 0 0 0 0 0 0 0 0 0 0 0 0 0 0 0 0 0 0 0 0 0 0 0 0 0 0 0 0 0 0 0 0 0 0 0 0 0 0 0 0 0 0 0 0 0 0 0 0 0 0 0 0 0 0 0 0 0 0 0 0 0 0 0 0 0 0 0 0 0 0 0 0 0 0 0 0 0 0 0 0 0 0 0 0 0 0 0 0 0 0 0 0 0 0 0
0 0 0 0 0 0 0 0 0 0 0 0 0 0 0 0 0 0 0 0 0 0 0 0 0 0 0 0 0 0 0 0 0 0 0 0 0 0 0 0 0 0 0 0 0 0 0 0 0 0 0 0 0 0 0 0 0 0 0 0 0 0 0 0 0 0 0 0 0 0 0 0 0 0 0 0 0 0 0 0 0 0 0 0 0 0 0 0.321632269118755 0.030301350569514 0.280372104868184 0.0234823694827265 0.0589138624260808 0 0.00845539603502149 0.173916488532726 0.0603729857556769 0 0 0 0 0 0.0254428282949308 0 0 0 0 0 0 0 0 0 0 0 0 0 0 0 0 0 0 0 0 0 0 0 0 0.0171103449163847 0 0 0 0 0 0 0 0 0 0 0 0 0 0 0 0 0 0 0 0 0 0 0 0 0 0 0 0 0 0 0 0 0 0 0 0 0 0 0 0 0 0 0 0 0 0 0 0 0 0 0 0 0 0 0 0 0 0 0 0 0 0 0 0 0 0 0 0 0 0 0 0 0 0 0 0 0 0 0 0 0 0 0 0 0 0 0 0 0 0 0 0 0 0 0 0 0 0 0 0 0 0 0 0 0 0 0 0 0 0 0 0 0 0 0 0 0 0 0 0 0 0 0 0 0 0 0 0 0 0 0 0 0 0 0 0 0 0 0 0 0 0 0 0 0 0 0 0 0 0 0 0 0 0 0 0 0 0 0 0 0 0 0 0 0 0 0 0 0 0 0 0 0 0 0 0 0 0 0 0 0 0 0 0 0 0 0 0 0 0
0 0 0 0 0 0 0 0 0 0 0 0 0 0 0 0 0 0 0 0 0 0 0 0 0 0 0 0 0 0 0 0 0 0 0 0 0 0 0 0 0 0 0 0.0148320278339364 0 0 0 0 0 0 0 0.0313828713934201 0 0 0 0 0 0.0304880809449777 0 0 0 0 0 0 0 0 0 0 0 0 0 0 0 0 0.0257632330898057 0 0 0 0 0 0 0.0259473552844708 0.271846078920694 0 0.0366951924401015 0.00680575291138354 0 0.043608632781965 0.0418515228090038 0 0 0 0.00945997054940408 0 0 0.0966024035862033 0 0.0151415532109906 0.238226841189636 0 0 0 0 0 0 0 0 0 0 0 0 0 0 0 0 0 0 0 0 0 0 0 0 0 0 0 0.0214048945915234 0.0145852635585722 0 0 0 0 0 0 0 0 0 0 0 0.00920037072999996 0 0 0.0127819069091936 0 0 0 0.0229484413609008 0 0 0.0097636012316348 0 0 0 0.0080627348915116 0.00464896142450015 0 0 0 0 0 0 0 0 0 0 0 0 0 0 0 0 0 0 0 0 0 0 0 0 0 0 0 0 0 0 0 0 0 0 0 0 0 0 0 0 0 0 0 0 0 0 0 0 0.0079523083561704 0 0 0 0 0 0 0 0 0 0 0 0 0 0 0 0 0 0 0 0 0 0 0 0 0 0 0 0 0 0 0 0 0 0 0 0 0 0 0 0 0 0 0 0 0 0 0 0 0 0 0 0 0 0 0 0 0 0 0 0 0 0 0 0 0 0 0 0 0 0 0 0 0 0 0 0 0 0 0 0 0 0 0 0 0 0 0 0 0 0 0 0 0 0 0 0 0 0 0 0 0 0 0 0 0 0 0 0 0 0 0 0 0
0 0 0 0 0 0 0 0 0 0 0 0 0 0 0 0 0 0 0 0 0 0 0 0 0 0 0 0 0 0 0 0 0 0 0 0.0706636891027505 0 0 0 0 0 0 0 0 0 0 0 0 0 0 0 0.109425340020827 0 0 0 0 0 0.00634581585189481 0 0 0 0 0 0 0 0 0 0 0 0 0 0 0 0 0 0 0 0 0 0 0.0393549590697143 0 0.113523159700132 0.290322378592837 0.00978841937659096 0.00776974152617279 0 0.050971463579635 0.00869912199338889 0 0 0 0 0 0.0211475086148483 0.129146704232692 0 0.0220618092883188 0 0 0 0 0 0 0 0 0 0 0 0 0 0 0 0 0 0 0 0 0 0 0 0 0 0 0 0 0 0 0 0 0 0 0 0 0 0.0282265159077905 0 0 0.00676206168096294 0 0.00601873620228953 0 0 0 0 0 0.0134114565190437 0 0 0.0180554026589758 0 0 0 0.00969505883779752 0 0 0 0 0 0 0 0 0 0 0 0 0 0 0 0 0 0 0 0 0 0 0 0 0 0 0 0 0 0 0 0 0 0 0 0 0 0 0 0 0 0 0 0 0 0 0 0 0 0 0 0 0 0 0 0 0 0 0 0 0 0 0 0 0 0 0 0 0 0 0 0 0 0 0 0 0 0 0 0 0 0 0.0386106572433367 0 0 0 0 0 0 0 0 0 0 0 0 0 0 0 0 0 0 0 0 0 0 0 0 0 0 0 0 0 0 0 0 0 0 0 0 0 0 0 0 0 0 0 0 0 0 0 0 0 0 0 0 0 0 0 0 0 0 0 0 0 0 0 0 0 0 0 0 0 0 0 0 0 0 0 0 0 0 0 0
0 0 0 0 0 0 0 0 0 0 0 0 0 0 0 0 0 0 0 0 0 0 0 0 0 0 0 0 0 0 0 0 0 0 0 0 0 0 0 0 0 0 0 0 0 0 0 0 0 0 0 0.125240768566515 0 0 0 0 0 0.0229521266103691 0 0 0 0 0 0 0 0 0 0 0 0 0 0 0 0 0 0 0 0 0 0 0.275292151963458 0.0757964492652432 0 0.0486191212743274 0.0311726948662082 0.0219057725545373 0 0.0354116281024058 0.0547206809417543 0 0 0 0 0 0.0135141069095935 0.101178117212079 0 0 0 0 0 0 0 0 0 0 0 0 0 0 0 0 0 0 0 0 0 0 0 0 0 0 0 0 0 0 0 0 0 0 0 0 0 0 0 0 0 0 0 0.00596004620452266 0 0 0.0102633842127795 0 0 0 0.0176438586143834 0 0 0.0162047649221097 0 0 0 0.0143072293184689 0 0 0 0 0 0 0 0 0 0 0 0 0 0 0 0 0 0 0 0 0 0 0 0 0 0 0 0 0 0 0 0 0 0 0 0 0 0 0 0 0 0 0.0630912819914744 0 0 0 0.0245179367875948 0 0 0.0136389515829449 0 0 0 0 0 0 0 0 0 0 0 0 0 0 0 0 0 0 0 0 0 0 0 0 0 0 0 0 0 0 0 0 0 0 0 0 0 0.0285689280992308 0 0 0 0 0 0 0 0 0 0 0 0 0 0 0 0 0 0 0 0 0 0 0 0 0 0 0 0 0 0 0 0 0 0 0 0 0 0 0 0 0 0 0 0 0 0 0 0 0 0 0 0 0 0 0 0 0 0 0 0 0 0 0 0 0 0 0 0 0 0 0 0 0 0 0
0 0 0 0 0 0 0 0 0 0 0 0 0 0 0 0 0 0 0 0 0 0 0 0 0 0 0 0 0 0 0 0 0 0 0 0.08134194396156 0 0 0 0 0 0 0 0 0 0 0 0 0 0 0 0.102642676716506 0 0 0 0 0 0 0 0 0 0 0 0 0 0 0 0 0 0 0 0 0 0 0 0 0 0 0 0 0 0.516784381968718 0.12961986987692 0 0 0 0 0 0 0 0 0 0 0 0 0 0 0 0 0 0 0 0 0 0 0 0 0 0 0 0 0 0 0 0 0 0 0 0 0 0 0 0 0 0 0 0 0 0 0 0 0 0 0 0 0 0 0 0 0 0 0 0 0 0 0 0 0 0 0 0 0 0 0 0 0 0 0 0 0 0 0 0 0 0 0 0 0 0 0 0 0 0 0 0 0 0 0 0 0 0 0 0 0 0 0 0 0 0 0 0 0 0 0 0 0 0 0 0 0 0 0 0 0 0 0 0 0 0 0 0 0 0 0 0 0 0 0 0 0 0 0 0 0 0 0 0 0 0 0 0 0 0 0 0 0 0.169611127476295 0 0 0 0 0 0 0 0 0 0 0 0 0 0 0 0 0 0 0 0 0 0 0 0 0 0 0 0 0 0 0 0 0 0 0 0 0 0 0 0 0 0 0 0 0 0 0 0 0 0 0 0 0 0 0 0 0 0 0 0 0 0 0 0 0 0 0 0 0 0 0 0 0 0 0 0 0 0 0 0
0 0 0 0 0 0 0 0.000847437818224107 0 0 0 0 0 0 0 0 0 0 0 0 0 0 0 0 0 0 0 0 0 0 0.0472287523221037 0 0 0 0 0 0.0127971541601411 0.108883270073278 0 0 0 0 0 0 0 0 0 0 0 0.0048358435272311 0 0 0 0 0 0 0 0.0828682270031876 0 0 0.00036333844453547 0 0.00176952030351697 0 0 0 0 0 0 0.000515616752532208 0 0.000552388026413847 0.0147835829868493 0 0 0 0 0 0 0 0.00313334184921235 0.000551067515773914 0.00262846501287033 0 0 0.0760442802493014 0.0938827040699298 0.0682476481734245 0.152284498806732 0.00138570495187617 0.00115490428574355 0.00189584819658142 0.0624937812187443 0.00120521154782405 0.0408816146621944 0.0464248181379292 0 0.0113844439683693 0 0.000298432641412386 0.000400934682124745 0.00867891750118839 0.00265618867183015 0 0 0 0 0 0 0 0 0 0 0 0 0 0 0 0 0 0 0 0 0 0 0 0.0304561197007406 0 0 0.0103637477525974 0 0 0.00922937348308109 0 0 0.0293571488774927 0 0 0.00091409454092594 0.00970191627178425 0.00580324041515683 0.00491660087476918 0.0197390409172656 0.000589238522381451 0.000935939820664433 0.00389000506271636 0.00401780974400701 0 0.00173030891215273 0 0.00129081388536081 0.000376020124736449 0 0.00868121395795938 0.00657623865089223 0 0 0 0 0 0 0 0 0 0 0 0 0 0 0 0 0 0 0 0 0 0 0 0 0 0 0 0 0 0 0 0 0 0 0 0 0 0 0 0 0 0 0 0 0 0 0 0 0 0 0 0 0 0 0 0 0 0 0 0 0 0 0 0 0 0 0 0 0 0 0 0 0 0 0 0 0 0 0 0 0 0 0 0 0 0 0 0 0 0 0 0 0 0 0 0 0 0 0 0 0 0.000353190924240346 0 0 0 0 0 0 0 0 0 0 0 0 0 0 0 0 0 0 0 0 0 0 0 0 0 0 0 0 0 0 0 0 0 0 0 0 0 0 0 0 0 0 0 0 0 0 0 0 0 0 0 0 0 0 0 0 0 0 0 0
0 0 0 0 0 0 0 0.00225837004972299 0 0 0 0 0 0 0 0 0 0 0 0 0 0 0 0 0 0 0 0 0 0 0.0148051568971056 0 0 0 0 0 0.00234203344752828 0.0300279892157716 0 0 0 0 0 0 0 0 0 0 0 0.00157291465951551 0 0 0 0 0 0 0 0.0358407352788197 0 0 0 0 0.000845178049839115 0 0 0 0 0 0 0 0 0 0.0024535443187945 0 0 0 0 0 0 0 0.00165600910221528 0.00124648411074726 0.00526349674285767 0 0.216697791916208 0 0.0218833692191447 0.0736983711920595 0.162839766058338 0.0102927791782675 0.00739844282063553 0.00561758655560342 0.0703580585704793 0.011378643523958 0.136576024118006 0.03214551783812 0 0.00667616188596937 0 0 0.00156400941522859 0.0319368718330898 0.0212781094820582 0 0 0 0.00206405500796574 0 0 0 0 0 0 0 0 0 0 0 0 0 0 0 0 0 0 0 0.00745290871576063 0 0 0.00841482181049188 0 0 0.00571414256154596 0 0 0.0110870889657315 0 0 0.00091261765274536 0.00325598437644194 0.00829838591212613 0.00283469180446715 0.0139917226973847 0 0.00174700078396003 0.00162660624690296 0.00173483164611419 0 0.00412437265452529 0.00143887206397224 0.00555164153045269 0.00296189129806687 0 0.00398441877177293 0.00415053001948833 0 0 0 0 0 0 0 0 0 0 0 0 0 0 0 0 0 0 0 0 0 0 0 0 0 0 0 0 0 0 0 0 0 0 0 0 0 0 0 0 0 0 0 0 0 0 0 0 0 0 0 0 0 0 0 0 0 0 0 0 0 0 0 0 0 0 0 0 0 0 0 0 0 0 0 0 0 0 0 0 0 0 0 0 0 0 0 0 0 0 0 0 0 0 0 0 0 0 0 0 0 0 0 0 0 0 0 0 0 0 0 0 0 0 0 0 0 0 0 0 0 0 0 0 0 0 0 0 0 0 0 0 0 0 0 0 0 0 0 0 0 0 0 0 0 0 0 0 0 0 0 0 0 0 0 0 0 0 0 0 0 0
0 0 0 0 0 0 0 0 0 0 0 0 0 0 0 0 0 0 0 0 0 0 0 0 0 0 0 0 0 0 0.0247895296059832 0 0 0 0 0 0.014580596691566 0.154272830768048 0 0 0 0 0 0 0 0 0 0 0 0 0 0 0 0.00509088402796054 0 0 0 0.104200619915617 0 0 0 0 0 0 0 0 0 0 0 0 0.00250722162960067 0 0.0858262223384658 0 0 0.00223717254770353 0 0 0 0 0 0 0 0 0.353874397747767 0.028946083388439 0 0.0191341163716481 0.10446294749548 0 0 0 0.0548856202119537 0 0.00857272761825045 0.00732561187900462 0 0 0 0 0 0 0 0 0 0 0 0 0 0 0 0 0 0 0 0 0 0 0 0 0 0 0 0 0 0 0.00823170162054446 0 0 0 0 0 0.0187862233467091 0 0 0 0 0 0.00227549279525799 0 0 0 0 0 0 0 0 0 0 0 0 0 0 0 0 0 0 0 0 0 0 0 0 0 0 0 0 0 0 0 0 0 0 0 0 0 0 0 0 0 0 0 0 0 0 0 0 0 0 0 0 0 0 0 0 0 0 0 0 0 0 0 0 0 0 0 0 0 0 0 0 0 0 0 0 0 0 0 0 0 0 0 0 0 0 0 0 0 0 0 0 0 0 0 0 0 0 0 0 0 0 0 0 0 0 0 0 0 0 0 0 0 0 0 0 0 0 0 0 0 0 0 0 0 0 0 0 0 0 0 0 0 0 0 0 0 0 0 0 0 0 0 0 0 0 0 0 0 0 0 0 0 0 0 0 0 0 0 0 0 0 0 0 0 0 0 0 0 0 0 0 0 0 0 0 0 0
0 0 0 0 0 0 0 0 0 0 0 0 0 0 0 0 0 0 0 0 0 0 0 0 0 0 0 0 0 0 0.00572721697057 0 0 0 0 0 0.00183832114777033 0.00197177118805581 0 0 0 0 0 0 0 0 0 0 0 0.00270565928069103 0 0 0 0 0 0 0 0.0483756162815376 0 0 0.000527682118838082 0 0.00107659559736555 0 0 0 0 0 0 0 0 0 0 0 0 0 0 0 0 0.085783274373704 0.00437981657802296 0.00337523635002003 0.00351203301007325 0 0.0802735616746121 0.0304196911183473 0.00597076117645158 0 0.192478122326281 0.129963894047975 0.0223228041976194 0.0406635000547109 0 0.0202629289883886 0.0900274281385268 0.0624447611353823 0 0.00365797244487858 0 0 0.00137995505420244 0.0215745834285094 0.0178305418682796 0 0 0 0.000980758548208505 0 0 0 0 0 0 0 0 0 0 0 0 0 0 0 0 0 0 0 0.0264095385494052 0 0 0.0043233289602488 0 0 0.00151082433100771 0 0 0.00250919482334149 0 0 0.00143692551643558 0.00751490886098992 0.0113378077498625 0.00629626777625611 0.0283568247982707 0.00140097861664755 0.0012731285043451 0.00665740709764404 0.00291521024875863 0 0.00360212997581967 0.00127408339297507 0.00322018249422113 0.00142115443615852 0 0.00680246371282638 0.00221315305576452 0 0 0 0 0 0 0 0 0 0 0 0 0 0 0 0 0 0 0 0 0 0 0 0 0 0 0 0 0 0 0 0 0 0 0 0 0 0 0 0 0 0 0 0 0 0 0 0 0 0 0 0 0 0 0 0 0 0 0 0 0 0 0 0 0 0 0 0 0 0 0 0 0 0 0 0 0 0 0 0 0 0 0 0 0 0 0 0 0 0 0 0 0 0 0 0 0 0 0 0 0 0 0 0 0 0 0 0 0 0 0 0 0 0 0 0 0 0 0 0 0 0 0 0 0 0 0 0 0 0 0 0 0 0 0 0 0 0 0 0 0 0 0 0 0 0 0 0 0 0 0 0 0 0 0 0 0 0 0 0 0 0
0 0 0 0 0 0 0 0 0 0 0 0 0 0 0 0 0 0 0 0 0 0 0 0 0 0 0 0 0 0 0.00251886455528393 0.00099085698224007 0 0 0 0 0 0.000838545613385937 0 0 0 0 0 0 0 0 0 0 0 0.00245914722538744 0 0 0 0 0 0 0 0.0648439950012984 0 0 0.000346355796833322 0 0.00131855640260377 0 0 0 0 0 0 0 0 0 0 0 0 0 0 0 0 0.00589791833508813 0.00306752761608179 0.000420384089865136 0.00396057235691648 0 0.130717672105588 0.0490513702897006 0.0237890625953053 0.140467268579279 0 0.0547433797693482 0.0289560566008115 0.0456296200037202 0.00361038851544652 0.0125848293438133 0.0368009151362566 0.023571489718174 0 0.000931387472205882 0 0.00224759953334722 0.00620943938489827 0.0759870846691749 0.0624280503804911 0 0 0 0 0 0 0 0 0 0 0 0 0 0 0 0 0 0 0 0 0 0 0 0.00222237565417976 0 0 0 0 0 0 0 0 0.00165469375512195 0 0 0.00166740471388158 0.00911152725413507 0.0195563650227097 0.0176507137428476 0.0894690053214283 0.00168361791983315 0.00486425313569904 0.0152562710447175 0.00260731004650346 0.00130167941749373 0.00899946275051731 0.002110422490494 0.0149988749707265 0.00536803652702367 0 0.0077587511825556 0.00933089697758673 0 0 0 0 0 0 0 0 0 0 0 0 0 0 0 0 0 0 0 0 0 0 0 0 0 0 0 0 0 0 0 0 0 0 0 0 0 0 0 0 0 0 0 0 0 0 0 0 0 0 0 0 0 0 0 0 0 0 0 0 0 0 0 0 0 0 0 0 0 0 0 0 0 0 0 0 0 0 0 0 0 0 0 0 0 0 0 0 0 0 0 0 0 0 0 0 0 0 0 0 0 0 0 0 0 0 0 0 0 0 0 0 0 0 0 0 0 0 0 0 0 0 0 0 0 0 0 0 0 0 0 0 0 0 0 0 0 0 0 0 0 0 0 0 0 0 0 0 0 0 0 0 0 0 0 0 0 0 0 0 0 0
0 0 0 0 0 0 0 0 0 0 0 0 0 0 0 0 0 0 0 0 0 0 0 0 0 0 0 0 0 0 0 0 0 0 0 0 0 0 0 0 0 0 0 0 0 0 0 0 0 0 0 0 0 0 0 0 0 0 0 0 0 0 0 0 0 0 0 0 0 0 0 0 0 0 0 0 0 0 0 0.102626087321358 0 0 0 0 0.00223684337840926 0.00583055008767102 0 0.1783621423707 0.10294797469342 0 0.0811105287854554 0.18290072844795 0 0.0547173397343978 0.0107031180083716 0.0253961047719012 0 0 0 0 0.00281670469838344 0.075802829533162 0.0719094825585801 0 0 0 0 0 0 0 0 0 0 0 0 0 0 0 0 0 0 0 0 0 0 0 0.00627960241038833 0 0 0 0 0 0 0 0 0 0 0 0.00210553540979116 0 0.00966952668554948 0.00312754686445995 0.0333168360330578 0.00470178237789728 0.00348671502181147 0.00136846687825403 0 0 0.00907844150625912 0.00607260805986296 0.0147183321885032 0.00871417217440482 0 0 0 0 0 0 0 0 0 0 0 0 0 0 0 0 0 0 0 0 0 0 0 0 0 0 0 0 0 0 0 0 0 0 0 0 0 0 0 0 0 0 0 0 0 0 0 0 0 0 0 0 0 0 0 0 0 0 0 0 0 0 0 0 0 0 0 0 0 0 0 0 0 0 0 0 0 0 0 0 0 0 0 0 0 0 0 0 0 0 0 0 0 0 0 0 0 0 0 0 0 0 0 0 0 0 0 0 0 0 0 0 0 0 0 0 0 0 0 0 0 0 0 0 0 0 0 0 0 0 0 0 0 0 0 0 0 0 0 0 0 0 0 0 0 0 0 0 0 0 0 0 0 0 0 0 0 0 0 0 0 0 0 0 0
0 0 0 0 0 0 0 0 0 0 0 0 0 0 0 0 0 0 0 0 0 0 0 0 0 0 0 0 0 0 0 0 0 0 0 0 0 0 0 0 0 0 0 0 0 0 0 0 0.0023699140246154 0 0 0 0 0 0 0 0 0 0 0 0 0 0 0 0 0 0 0 0 0.00178021549928526 0 0 0 0 0 0 0 0 0 0.0177197376086264 0 0 0 0 0.00384329039345968 0.00863991752399817 0 0.0631569450499064 0.112258185324483 0.167212843701392 0 0.161023258883762 0 0.1780335518211 0.00582357687839013 0.0078243391885931 0 0 0 0 0.00547724697212413 0.0963362534675525 0.0849060742589045 0 0 0 0 0 0 0 0 0 0 0 0 0 0 0 0 0 0 0 0 0 0 0 0.00379225166272548 0 0 0 0 0 0 0 0 0 0 0 0.00276939171203585 0 0.0106965957215471 0 0 0.0044644091036505 0.00243943212860757 0 0.0052786233177119 0 0.00305413953176611 0.00668913901163842 0.0202048617608584 0.0177438648529875 0 0.00646194060027919 0 0 0 0 0 0 0 0 0 0 0 0 0 0 0 0 0 0 0 0 0 0 0 0 0 0 0 0 0 0 0 0 0 0 0 0 0 0 0 0 0 0 0 0 0 0 0 0 0 0 0 0 0 0 0 0 0 0 0 0 0 0 0 0 0 0 0 0 0 0 0 0 0 0 0 0 0 0 0 0 0 0 0 0 0 0 0 0 0 0 0 0 0 0 0 0 0 0 0 0 0 0 0 0 0 0 0 0 0 0 0 0 0 0 0 0 0 0 0 0 0 0 0 0 0 0 0 0 0 0 0 0 0 0 0 0 0 0 0 0 0 0 0 0 0 0 0 0 0 0 0 0 0 0 0 0 0 0 0 0 0 0 0
0 0 0 0 0 0 0 0 0 0 0 0 0 0 0 0 0 0 0 0 0 0 0 0 0 0 0 0 0 0 0 0 0 0 0 0 0 0 0 0 0 0 0 0 0 0 0 0 0.00108296348769368 0 0 0 0 0.00280518689362994 0 0 0 0 0 0 0 0 0 0 0 0 0 0 0 0 0.00234323419175787 0 0 0 0 0.00191407680199106 0 0 0 0.030204265384495 0 0 0 0 0.00428643437319413 0.0044571213619771 0 0.0781650362688408 0.120187932497944 0.2561788353727 0.109401688176945 0 0 0.0445025552132068 0.00875403092145208 0.0140178567048434 0 0 0 0.00433282607879253 0.00515638345857556 0.0822535284235005 0.0972756084271068 0 0 0 0 0 0.00353946763743035 0 0 0.00367178418462401 0 0 0 0 0 0 0 0 0 0 0 0 0 0 0.00446659431564168 0 0 0 0 0 0 0 0 0 0 0 0.00325000916915789 0 0.00813225867356007 0 0.0459279618283798 0.00377938760048648 0.00239987806505715 0 0.00365978812980331 0 0.0102844267725166 0.00512964238527592 0.0172307069531688 0.0139534602815931 0 0.00419809561666911 0 0 0 0 0 0 0 0 0 0 0 0 0 0 0 0 0 0 0 0 0 0 0 0 0 0 0 0 0 0 0 0 0 0 0 0 0 0 0 0 0 0 0 0 0 0 0 0 0 0 0 0 0 0 0 0 0 0 0 0 0 0 0 0 0 0 0 0 0 0 0 0 0 0 0 0 0 0 0 0 0 0 0 0 0 0 0 0 0 0 0 0 0 0 0 0 0 0 0 0 0 0 0.00305697434798937 0 0 0 0 0 0 0 0 0 0 0 0 0 0 0 0 0 0 0 0 0 0 0 0 0 0 0 0 0 0 0 0 0 0 0 0 0 0 0 0 0 0 0 0 0 0 0 0 0 0 0 0 0 0 0 0 0 0 0 0
0 0 0 0.0673847550772959 0 0 0.00424417246365021 0.00532977659247005 0 0 0.0160184376479323 0 0 0 0 0 0 0 0 0 0 0 0 0 0 0 0 0 0 0.0363604536480485 0.139670795382531 0 0 0 0 0 0 0.146873202442248 0 0 0 0 0 0 0 0 0 0 0 0.00811453006383534 0 0 0 0.00465496517091326 0 0 0 0.0226576062104471 0 0 0 0 0 0 0 0 0 0 0 0 0 0.00166945747739281 0 0 0 0 0 0 0 0 0.0026095465201877 0 0 0 0.201889369665111 0.0797631991393922 0.0470404721586978 0 0.0135878887253954 0 0 0 0 0 0.0562342732914538 0.00692435514422042 0 0 0 0.00217078311228668 0.00237752436107589 0 0 0 0 0 0 0 0 0 0 0 0 0 0 0 0 0 0 0 0 0 0 0 0 0 0.0149445096043876 0 0 0.024867363485408 0 0 0.00902910388248926 0 0 0 0 0 0.00511163784315118 0 0 0 0 0 0 0 0.020068696123778 0 0 0 0 0 0 0.0375640994081798 0.0174757957198763 0 0 0 0 0 0 0 0 0 0 0 0 0 0 0 0 0 0 0 0 0 0 0 0 0 0 0 0 0 0 0 0 0 0 0 0 0 0 0 0 0 0 0 0 0 0 0 0 0 0 0 0 0 0 0 0 0 0 0 0 0 0 0 0 0 0 0 0 0 0 0 0 0 0 0 0 0 0 0 0 0 0 0 0 0 0 0 0 0 0 0 0 0 0 0 0 0 0 0 0 0 0.00300207177156196 0 0 0 0 0 0 0 0 0 0 0 0 0 0 0 0 0 0 0 0 0 0 0 0 0 0 0 0 0 0 0 0 0 0 0 0 0 0 0 0 0 0 0 0 0 0 0 0 0 0 0 0 0 0 0 0 0.00236115786658304 0 0 0
0 0 0 0 0 0 0 0 0 0 0 0 0 0 0 0 0 0 0 0 0 0 0 0 0 0 0 0 0 0 0 0 0 0 0 0 0 0 0 0 0 0 0 0 0 0 0 0 0 0 0 0 0 0 0 0 0 0 0 0 0 0 0 0 0 0 0 0 0 0 0 0 0 0 0 0 0 0 0 0.00767788141748396 0 0 0 0 0.00482628060349505 0.0159901244476415 0 0.0689869054325733 0.0587108013519194 0.135740502152232 0.214236731099537 0.0788209405362255 0 0 0.0227531008644734 0.00693200890526423 0 0 0 0 0.0259599523780138 0.0534010884243697 0.114189470041344 0 0 0 0 0 0 0 0 0 0 0 0 0 0 0 0 0 0 0 0 0 0 0 0 0 0 0 0 0 0 0 0 0 0 0 0.00474885364194165 0 0.0323539680592558 0 0 0.0116720248837504 0.00760213470914751 0 0 0 0.0120795678981137 0.0280644445882263 0.0553183822680003 0.0399348362969911 0 0 0 0 0 0 0 0 0 0 0 0 0 0 0 0 0 0 0 0 0 0 0 0 0 0 0 0 0 0 0 0 0 0 0 0 0 0 0 0 0 0 0 0 0 0 0 0 0 0 0 0 0 0 0 0 0 0 0 0 0 0 0 0 0 0 0 0 0 0 0 0 0 0 0 0 0 0 0 0 0 0 0 0 0 0 0 0 0 0 0 0 0 0 0 0 0 0 0 0 0 0 0 0 0 0 0 0 0 0 0 0 0 0 0 0 0 0 0 0 0 0 0 0 0 0 0 0 0 0 0 0 0 0 0 0 0 0 0 0 0 0 0 0 0 0 0 0 0 0 0 0 0 0 0 0 0 0 0 0 0 0 0 0 0
0 0 0 0 0 0 0 0 0 0 0 0 0 0 0 0 0 0 0 0 0 0 0 0 0 0 0 0 0 0.0060813689284649 0.0747036576901452 0 0 0 0 0 0 0.0148409233553199 0 0 0 0 0 0 0 0 0 0 0 0 0 0 0 0 0 0 0 0.0113553140811201 0 0 0 0 0 0 0 0 0 0 0 0 0 0 0.00223040672620461 0 0 0 0 0 0 0.0950664244908664 0 0.00286998543960363 0.00274690374993163 0 0.0985499209467717 0.115535320466649 0.00548256401972083 0.184509291351754 0.103349469469512 0.0159835684891723 0.00421852712095782 0.00933348205988742 0.041961661652742 0.013696813668245 0 0.0905094422438883 0 0.00381164633983676 0 0 0.00217844560247325 0.0108149619144698 0.0167195533340066 0 0 0 0.00136931344136428 0 0 0 0 0.00303660976866465 0 0 0 0 0 0 0 0 0 0 0 0 0 0 0.0351976078923339 0 0 0 0 0 0 0 0 0.00299755871711289 0 0 0 0 0.00473896776087369 0 0.00314198884972103 0 0 0 0.0028772775300439 0 0.00344139254669192 0 0.00528479546334595 0.0027387319800838 0 0.00547553633231109 0.00315056657571083 0 0 0 0 0 0 0 0 0 0 0 0 0 0 0 0 0 0 0 0 0 0 0 0 0 0 0 0 0 0 0 0 0 0 0 0 0 0 0 0 0 0 0 0 0 0 0 0 0 0 0 0 0 0 0 0 0 0 0 0 0 0 0 0 0 0 0 0 0 0 0 0 0 0 0 0 0 0 0 0 0 0 0 0 0 0 0 0 0 0 0 0 0 0 0 0 0 0 0 0 0 0 0 0 0 0 0 0 0 0 0 0 0 0 0 0 0 0 0 0 0 0 0 0 0 0 0 0 0 0 0 0 0 0 0 0 0 0 0 0 0 0 0 0 0 0 0 0 0 0 0 0 0 0 0 0 0 0 0 0 0 0
0 0 0 0 0 0 0 0 0 0 0 0 0 0 0 0 0 0 0 0 0 0 0 0 0 0 0 0 0 0 0.150116167334801 0 0 0 0 0 0 0 0 0 0 0 0 0 0 0 0 0 0 0.00144055030116144 0 0 0 0 0 0 0 0.0208835208698862 0 0 0 0 0.000610722189405974 0 0 0 0 0 0 0 0 0 0 0 0 0 0 0 0 0.0289754042618381 0.0174588337428196 0.0153887823755125 0.0180568975071917 0 0.0982604838827922 0.0238759786195966 0.00411347667893747 0.112367276146574 0.0581215397907935 0.0332989845626251 0.00497644431735799 0.0131225333262938 0.00453660923265229 0.00366385700167279 0.0794683756600093 0 0 0.0501997484871698 0 0 0 0.00691963396264557 0.00913653972871677 0 0.00417236727527793 0 0 0 0 0 0 0 0 0 0 0 0 0 0 0 0.00150024772564263 0 0 0 0 0 0.111902625193665 0 0 0 0 0 0 0 0 0.106361100896662 0 0 0 0.00511523419810207 0 0 0.00729615382379667 0 0 0 0.00160428657319829 0 0 0 0 0.00118872546351975 0 0.00391488582952548 0.00195201304015711 0 0 0 0 0 0 0 0 0 0 0 0 0 0 0 0 0 0 0 0 0 0 0 0 0 0 0 0 0 0 0 0 0 0 0 0 0 0 0 0 0 0 0 0 0 0 0 0 0 0 0 0 0 0 0 0 0 0 0 0 0 0 0 0 0 0 0 0 0 0 0 0 0 0 0 0 0 0 0 0 0 0 0 0 0 0 0 0 0 0 0 0 0 0 0 0 0 0 0 0 0 0 0 0 0 0 0 0 0 0 0 0 0 0 0 0 0 0 0 0 0 0 0 0 0 0 0 0 0 0 0 0 0 0 0 0 0 0 0 0 0 0 0 0 0 0 0 0 0 0 0 0 0 0 0 0 0 0 0 0 0 0
0 0 0 0 0.0495774678996645 0.0185054719320253 0 0.0205587908895003 0.0020195857802984 0.0221574703693538 0 0.0116091961505338 0 0.0584385949908889 0.0624050649565833 0.0662645472309671 0 0.00365451783622144 0 0 0.00317361746017687 0 0 0 0 0 0 0 0.00339185607277252 0.00571179063267335 0.0331988895573595 0 0 0 0 0 0 0 0 0 0 0 0 0 0 0 0 0 0 0.00224876168425817 0 0 0 0.00617977073973029 0 0 0 0 0 0 0 0 0 0 0 0 0 0 0 0 0 0 0 0 0 0 0 0 0 0 0 0 0 0 0 0 0 0 0 0 0 0 0 0 0 0 0 0.00971488202952123 0.0206506667658173 0 0 0 0 0 0 0 0 0 0 0 0 0.00479065386019623 0 0 0 0 0 0 0 0 0.00266656295382405 0 0 0 0 0 0.304231419390116 0 0 0 0 0 0 0 0.0121827377519731 0.042953037969555 0.161766965730972 0.006751555587972 0.00514185205731876 0 0 0 0 0 0 0 0.0251980844791599 0 0 0.00653384264920983 0 0 0 0.0219224467983458 0.00639989779301188 0 0 0 0 0 0 0 0 0 0 0 0 0 0 0 0 0 0 0 0 0 0 0 0 0 0 0 0 0 0 0 0 0 0 0 0 0 0 0 0 0 0 0 0 0 0 0 0 0 0 0 0 0 0 0 0 0 0 0 0 0 0 0 0 0 0 0 0 0 0 0 0 0 0 0 0 0 0 0 0 0 0 0 0 0 0 0 0 0 0 0 0 0 0 0 0 0 0 0 0 0 0 0 0 0 0 0 0 0 0 0 0 0 0 0 0 0 0 0 0 0 0 0 0 0 0 0 0 0 0 0 0 0 0 0 0 0 0 0 0 0 0 0 0 0 0 0 0 0 0 0 0 0 0 0 0 0 0 0 0 0 0
0 0 0 0 0 0 0 0 0 0 0 0 0 0 0 0 0 0 0 0 0 0 0 0 0 0 0 0 0 0 0.163084847830064 0 0 0 0 0 0 0 0 0 0 0 0 0 0 0 0 0 0 0 0 0 0 0 0 0 0 0.00555214435819911 0 0 0 0 0 0 0 0 0 0 0 0 0 0 0 0 0.00423216031719256 0 0 0 0 0 0.0109575534726458 0.0105263530260735 0 0 0.0964842412478316 0.0198556216492994 0 0.0263572532235172 0.00919594462152257 0 0 0 0 0 0.0134007442948872 0.201009885340559 0.0153847064482485 0 0.0391657190094951 0 0 0 0 0 0 0 0 0 0 0 0 0 0 0 0 0 0 0 0 0 0 0 0 0 0 0 0.136957372312738 0 0 0 0 0 0 0 0 0.199990534187614 0 0 0 0 0 0 0 0 0 0 0.0210512576375579 0 0 0.0152030496899915 0 0 0 0.00658885568289814 0.00500175564966476 0 0 0 0 0 0 0 0 0 0 0 0 0 0 0 0 0 0 0 0 0 0 0 0 0 0 0 0 0 0 0 0 0 0 0 0 0 0 0 0 0 0 0 0 0 0 0 0 0 0 0 0 0 0 0 0 0 0 0 0 0 0 0 0 0 0 0 0 0 0 0 0 0 0 0 0 0 0 0 0 0 0 0 0 0 0 0 0 0 0 0 0 0 0 0 0 0 0 0 0 0 0 0 0 0 0 0 0 0 0 0 0 0 0 0 0 0 0 0 0 0 0 0 0 0 0 0 0 0 0 0 0 0 0 0 0 0 0 0 0 0 0 0 0 0 0 0 0 0 0 0 0 0 0 0 0 0 0 0 0 0 0
0 0 0 0 0 0 0 0 0 0 0 0 0 0 0 0 0 0 0 0 0 0 0 0 0 0 0 0 0 0 0 0 0 0 0 0 0 0 0 0 0 0 0 0 0 0 0 0 0 0 0 0 0 0 0 0 0 0.0188960488085644 0 0 0 0 0 0 0 0 0 0 0 0 0 0 0 0 0.0684847313306114 0 0 0 0 0 0.466108949593047 0 0 0 0 0 0 0 0 0 0 0 0 0 0 0 0.0884177256479407 0.105891154126525 0 0 0 0 0 0 0 0 0 0 0 0 0 0 0 0 0 0 0 0 0 0 0 0 0 0 0 0 0 0 0 0 0 0 0 0 0 0 0.0983157788062325 0 0 0 0 0 0 0 0 0 0.0433330819404553 0 0 0.018672954830353 0 0 0 0.0278158439458663 0.0136302106536665 0 0 0 0 0 0 0 0 0 0 0 0 0 0 0 0 0 0 0 0 0 0 0 0 0 0 0 0 0 0 0 0 0 0 0.028135332018746 0 0 0 0 0 0 0 0 0 0 0.0222981882979924 0 0 0 0 0 0 0 0 0 0 0 0 0 0 0 0 0 0 0 0 0 0 0 0 0 0 0 0 0 0 0 0 0 0 0 0 0 0 0 0 0 0 0 0 0 0 0 0 0 0 0 0 0 0 0 0 0 0 0 0 0 0 0 0 0 0 0 0 0 0 0 0 0 0 0 0 0 0 0 0 0 0 0 0 0 0 0 0 0 0 0 0 0 0 0 0 0 0 0 0 0 0 0 0 0 0 0 0 0 0 0 0 0 0 0 0
0 0 0 0.00552919700529869 0 0 0 0 0 0 0 0 0 0 0 0.001532306877037 0 0 0 0 0 0 0 0 0.00267685825010469 0.000842089574634183 0 0 0 0.00315602001054883 0.00288090414565249 0.0211540383835844 0.117524104373258 0.00426385945963554 0.068637497065342 0 0 0 0 0 0.00228919926886889 0.0012227413500924 0 0 0 0 0.017081743233737 0.0017484021938838 0 0.0103363348740986 0 0 0 0.0159439783646068 0 0 0 0 0 0 0 0 0 0 0 0 0 0 0 0 0 0 0 0 0 0 0 0 0 0 0 0 0 0 0.000658402149048664 0 0 0 0.00577677221822633 0 0 0.00422788878294184 0.0014824658637395 0 0 0 0 0 0 0 0.173947806306963 0.00744983022946625 0.0235809404802604 0 0 0 0 0 0 0 0 0 0 0 0 0 0 0 0 0 0 0 0 0 0 0.0126365519082547 0 0 0 0 0 0 0 0 0 0 0 0 0.0256209008449676 0 0 0 0.00557882994557134 0.00919399656359466 0 0 0 0 0.0124671671877014 0.0192210098666354 0.0732380524550225 0.0148329866575909 0.0493665101959719 0.00218291196566227 0 0 0 0 0 0 0 0 0 0 0 0.000735934102397481 0 0 0 0 0 0 0 0 0 0 0.000885615614749512 0 0 0 0 0 0 0 0 0 0.00355479586751869 0.00471495104412524 0 0 0 0 0 0.000903995842074124 0 0 0 0 0 0 0 0 0 0 0 0 0 0 0 0 0 0 0 0.00510246080532482 0.00156993617475028 0 0 0 0 0 0 0 0 0 0 0 0 0 0 0 0 0 0 0 0 0 0 0 0 0 0 0 0 0 0 0 0 0 0 0 0 0 0 0 0 0 0.127518902454443 0 0 0 0 0 0 0 0 0 0 0 0 0 0 0 0 0 0 0 0 0 0 0 0 0 0 0 0 0 0 0 0 0 0 0 0 0 0 0 0 0 0.0154650714098918 0 0.00145151848802271 0 0.00633783240577564 0.00961373698990622 0.00178888424920873 0.00079947796205171 0 0 0 0 0 0 0.0229851568618779 0.0147928641844132 0 0.00508017772266864 0.0584163897687978
0 0 0 0.00531273082315656 0 0 0 0 0 0 0 0 0 0 0 0.000747256280943708 0 0 0 0 0 0 0 0 0 0 0 0 0 0.00336144373454399 0.00318488941442984 0.00947811560217162 0.0719585702753755 0 0.0140759120038027 0 0 0 0 0 0.00089084631515649 0 0 0 0 0 0.00191376795159264 0 0 0.00803168038917618 0 0 0 0.00522713225465242 0 0 0 0 0 0 0 0 0 0 0 0 0 0 0 0 0 0 0 0 0 0 0 0 0 0 0 0 0 0 0.000873847250183739 0.00119622625194554 0 0.00255706634964369 0.0157665140945948 0.00380310581477593 0.00358729436038301 0.00497066489636071 0.00160402164476157 0.0141291652782788 0.00196961062362461 0 0 0 0 0.171844618958281 0 0.0216936960672074 0.0612877365181891 0 0 0 0 0 0 0 0 0 0 0 0 0 0 0 0 0 0 0 0 0 0 0.00120686925467194 0 0 0 0 0 0 0 0 0 0 0 0 0.0165664927154196 0 0.00817774606965707 0.00323917891716577 0.0166184983264023 0.00403444882534934 0 0 0 0 0.0405409127455962 0.0237094369409496 0.131205800763721 0.0394843097143303 0.0357182315058223 0.0246075510956479 0 0 0 0 0 0 0 0 0 0 0 0.00127076658322716 0 0 0 0 0 0 0 0 0 0 0.00155315915727764 0 0 0 0 0 0 0 0 0 0 0 0 0 0 0 0 0 0 0 0 0 0 0 0 0 0 0 0 0 0 0 0 0 0 0 0 0 0 0 0 0 0 0 0 0 0 0 0 0 0 0 0 0 0 0 0 0 0 0 0 0 0 0 0 0 0 0 0 0 0 0 0 0 0 0 0 0 0 0 0.0981276238169678 0 0 0 0 0 0 0 0 0 0 0 0 0 0 0 0 0 0 0 0 0 0 0 0 0 0 0 0 0 0 0 0 0 0 0 0 0 0 0 0 0 0.0415062887065888 0 0 0 0 0.00256137047024794 0.00127297277521193 0 0 0 0 0 0 0 0.0368371669486347 0.0109578915479552 0 0.00403987910185512 0.0272974908640686
0 0 0 0 0 0 0 0 0 0 0 0 0 0 0 0 0 0 0 0 0 0 0 0 0 0 0 0 0 0 0 0 0 0 0 0 0 0 0 0 0 0 0 0 0 0 0 0 0 0 0 0 0 0 0 0 0 0.00363479232607427 0 0 0 0 0 0 0 0 0 0 0 0 0 0 0 0 0 0 0 0 0 0.0105375251915409 0 0 0 0 0.0158518749220345 0.0204700790538951 0 0.0335021480188625 0.161687427982681 0.0857700545932828 0.0528746641592694 0.0664472473556864 0 0.0243565572386872 0.00819429946260402 0.00597130852739061 0 0 0 0.00616760477228889 0.0181797007380347 0 0.20783246074942 0 0 0 0 0 0 0 0 0 0 0 0 0 0 0 0 0 0 0 0 0 0 0 0.00210432069425635 0 0 0 0 0 0 0 0 0 0 0 0.00284841689156009 0 0.0329051466211707 0.0118689258489323 0.130190876370525 0 0.00644613920145185 0 0 0 0.0308933556282167 0.00296382185554331 0.0376532840069404 0.0107721332742324 0.00150465048723074 0.00378536131233569 0.00458582271585199 0 0 0 0 0 0 0 0 0 0 0 0 0 0 0 0 0 0 0 0 0 0 0 0 0 0 0 0 0 0 0 0 0 0 0 0 0 0 0 0 0 0 0 0 0 0 0 0 0 0 0 0 0 0 0 0 0 0 0 0 0 0 0 0 0 0 0 0 0 0 0 0 0 0 0 0 0 0 0 0 0 0 0 0 0 0 0 0 0 0 0 0 0 0 0 0 0 0 0 0 0 0 0 0 0 0 0 0 0 0 0 0 0 0 0 0 0 0 0 0 0 0 0 0 0 0 0 0 0 0 0 0 0 0 0 0 0 0 0 0 0 0 0 0 0 0 0 0 0 0 0 0 0 0 0 0 0 0 0 0 0 0
0 0 0 0 0 0 0 0 0 0 0 0 0 0 0 0 0 0 0 0 0 0 0 0 0 0 0 0 0 0 0 0.00324084404448478 0 0 0.00122637447432493 0 0 0 0 0 0 0 0 0 0 0 0 0 0 0 0 0 0 0 0 0 0 0.00176048081390794 0 0 0 0 0 0 0 0 0 0 0 0 0 0 0 0 0 0 0 0 0 0 0 0 0 0 0.00392827144997229 0.0110430153856907 0 0.0224193114041038 0.10755825205706 0.0658815679742558 0.0377332422867981 0.0636288255466029 0 0.0421715286281225 0.010257440384829 0.00638404045014896 0 0 0 0.015807339308363 0.0415866803712704 0.168283243240331 0 0 0 0 0 0 0 0 0 0 0 0 0 0 0 0 0 0 0 0 0 0 0 0 0.00181709658737544 0 0 0 0 0 0 0 0 0 0 0 0.00320012555394951 0 0.0467294885664409 0.023128725584752 0.115403275961763 0.00178865917068705 0.00457833212312215 0 0 0.00589149094634443 0.0634370766166568 0.00561224489542729 0.0790307165542076 0.028287544741485 0.00343429295207853 0.00856186713346962 0.00361383808745731 0 0 0 0 0 0 0 0 0 0 0 0 0 0 0 0 0 0 0 0 0 0 0 0 0 0 0 0 0 0 0 0 0 0 0 0 0 0 0 0 0 0 0 0 0 0 0 0 0 0 0 0 0 0 0 0 0 0 0 0 0 0 0 0 0 0 0 0 0 0 0 0 0 0 0 0 0 0 0 0 0 0 0 0 0 0 0 0 0 0 0 0 0 0 0 0 0 0 0 0 0 0.00257476670451781 0 0 0 0 0 0 0 0 0 0 0 0 0 0 0 0 0 0 0 0 0 0 0 0 0 0 0 0 0 0 0 0 0 0 0 0 0 0 0 0 0 0 0 0 0 0 0 0 0 0 0 0 0 0 0 0 0 0 0 0
0 0 0 0.0103915180035904 0.00910156562626232 0 0.00499709835475275 0.0197480703041416 0.00986815290792166 0.035814671457785 0 0 0.0296194127823231 0 0 0.00510884042430038 0 0 0 0 0 0 0 0 0 0 0 0 0 0 0 0 0 0 0 0 0 0 0 0 0 0 0 0 0 0 0 0 0.00823291047815774 0 0 0 0 0 0.00948469065369978 0 0 0 0 0 0 0 0 0 0 0 0 0 0 0 0 0 0 0 0 0 0 0 0 0 0 0 0 0 0 0 0 0 0 0 0 0 0 0 0 0 0 0 0 0 0 0 0 0 0 0 0 0 0.131280979244701 0 0 0 0 0.0510723622301229 0 0 0 0.0145232130732751 0 0 0 0 0 0 0 0 0 0 0 0 0 0 0 0 0 0 0 0 0 0 0 0 0 0 0 0 0 0 0 0 0 0 0 0 0 0 0 0 0 0 0 0 0 0 0 0 0.234080773474141 0 0 0 0 0 0 0 0 0 0 0 0 0 0 0 0 0 0 0 0 0 0 0 0 0 0 0 0 0 0 0 0 0 0 0 0 0 0 0 0.137471675751115 0 0 0 0 0 0 0 0 0.00779622347214587 0 0 0 0 0 0 0 0 0 0 0 0 0 0 0 0 0 0 0 0 0 0 0 0 0 0 0 0 0 0 0 0 0 0 0 0 0 0 0 0 0 0 0 0.116938519213687 0 0 0.0874468928507906 0 0 0 0 0 0 0 0.0478957049588845 0.00691182460644957 0 0.0222149001317523 0 0 0 0 0 0 0 0 0 0 0 0 0 0 0 0 0 0 0 0 0 0 0 0 0 0 0 0 0 0 0 0 0 0 0 0 0 0 0 0 0 0 0
0 0 0 0 0 0 0 0 0 0 0 0 0 0 0 0 0 0 0 0 0 0 0 0.0263151329761414 0 0 0 0 0 0 0.0318395028207672 0 0 0 0 0 0 0 0 0 0 0 0 0 0 0 0 0 0 0 0 0 0.0428408426351914 0 0 0 0 0 0 0 0 0 0.0422807972680634 0 0.0150336232128767 0 0 0 0 0 0 0 0 0 0 0 0 0 0 0 0 0 0 0 0 0 0 0 0 0 0 0 0 0 0 0.0344220546966546 0 0 0 0 0 0 0 0 0 0 0.175262430541881 0 0 0 0 0.0626893673635606 0 0 0 0 0 0 0 0 0.164573272668538 0 0.404742975816325 0 0 0 0 0 0 0 0 0 0 0 0 0 0 0 0 0 0 0 0 0 0 0 0 0 0 0 0 0 0 0 0 0 0 0 0 0 0 0 0 0 0 0 0 0 0 0 0 0 0 0 0 0 0 0 0 0 0 0 0 0 0 0 0 0 0 0 0 0 0 0 0 0 0 0 0 0 0 0 0 0 0 0 0 0 0 0 0 0 0 0 0 0 0 0 0 0 0 0 0 0 0 0 0 0 0 0 0 0 0 0 0 0 0 0 0 0 0 0 0 0 0 0 0 0 0 0 0 0 0 0 0 0 0 0 0 0 0 0 0 0 0 0 0 0 0 0 0 0 0 0 0 0 0 0 0 0 0 0 0 0 0 0 0 0 0 0 0 0 0 0 0 0 0 0 0 0 0 0 0 0 0 0 0 0 0 0 0 0 0 0 0 0 0
0 0 0 0 0 0 0 0 0 0 0 0 0 0 0 0 0 0 0 0 0 0 0 0 0 0 0 0 0 0 0 0 0 0 0 0 0 0 0 0 0 0 0 0 0 0 0 0 0 0 0 0 0 0 0 0 0 0 0 0 0 0 0 0 0 0 0 0 0 0 0 0 0 0 0 0 0 0 0 0 0 0 0 0 0 0 0 0 0 0 0 0 0 0 0 0 0 0 0 0 0 0 0 0 0 0 0 0 0 0 0 0 0 0 0.702895701296899 0.226367933183073 0 0 0 0 0 0 0 0 0 0 0 0 0 0 0 0 0 0 0 0 0 0 0 0 0 0 0 0 0 0 0 0 0 0 0 0 0 0 0 0 0 0 0 0 0 0 0 0 0 0 0 0 0 0 0 0 0 0 0 0 0 0 0 0 0 0 0 0 0 0 0 0 0 0 0 0 0 0 0 0 0 0 0 0 0 0 0 0 0 0 0 0 0 0 0 0 0 0 0 0 0 0 0 0 0 0 0 0 0 0 0 0 0 0 0 0 0 0 0 0 0 0 0 0 0 0 0 0 0 0 0 0 0 0 0 0 0 0 0 0 0 0 0 0 0.0707363655200279 0 0 0 0 0 0 0 0 0 0 0 0 0 0 0 0 0 0 0 0 0 0 0 0 0 0 0 0 0 0 0 0 0 0 0 0 0 0 0 0 0 0 0 0 0 0 0 0 0 0 0 0 0 0 0 0
0 0 0 0 0 0 0 0 0 0 0 0 0 0 0 0 0 0 0 0 0 0 0 0.0234494362690244 0 0 0 0 0 0 0 0 0 0 0 0 0 0 0 0 0 0 0 0 0 0 0 0 0 0 0 0 0.0790864158699605 0 0 0 0 0 0 0 0 0 0 0 0.0672306590040264 0 0 0 0 0 0 0 0 0 0 0 0 0 0 0 0 0 0 0 0 0.0160738317561015 0 0.0185039029871081 0 0 0 0 0 0 0.0126055185185962 0 0 0 0 0 0 0 0 0 0.222736795048921 0 0 0 0 0 0 0 0 0 0 0.169559671289735 0 0 0 0 0 0 0 0 0 0 0 0 0 0 0 0 0 0 0 0 0 0 0 0 0 0 0 0 0 0 0 0 0 0 0 0 0 0 0 0 0 0 0 0 0 0 0 0 0 0 0 0 0 0 0 0 0 0 0 0 0 0 0 0 0 0 0 0 0 0 0 0 0 0 0 0 0 0 0 0 0 0 0 0 0 0 0 0 0 0 0 0 0 0 0 0 0 0 0 0 0 0 0 0 0 0 0 0 0 0 0 0 0 0 0 0 0 0 0 0 0 0 0 0 0 0 0 0 0 0 0 0 0 0 0 0 0 0 0 0 0 0 0 0 0.0405092041047995 0.0584617835508144 0 0 0 0.170824042750074 0.0388926364049372 0.0605306649190589 0 0.0215354375268422 0 0 0 0 0 0 0 0 0 0 0 0 0 0 0 0 0 0 0 0 0 0 0 0 0 0 0 0 0 0 0 0 0 0 0 0 0 0 0 0 0 0 0 0 0 0 0
0 0 0 0 0 0 0 0 0 0 0 0 0 0 0 0 0 0 0 0 0 0 0 0 0 0 0 0 0 0 0 0 0 0 0 0 0 0 0 0 0 0 0 0 0 0 0 0 0 0 0 0 0 0 0 0 0 0 0 0 0 0 0 0 0 0.0237582826342793 0 0 0 0 0 0 0 0 0 0 0 0 0 0 0 0 0 0 0 0 0 0 0 0 0 0 0 0 0 0 0 0 0 0 0 0 0 0 0 0 0 0 0 0 0 0 0 0 0 0.0660549180578491 0.362358877602301 0 0 0 0 0 0 0 0 0 0 0 0 0 0 0 0 0 0 0 0 0 0 0 0 0 0 0 0 0 0 0 0 0 0 0 0 0 0 0 0 0 0 0 0 0 0 0 0 0 0 0.0992774373531652 0 0 0 0 0.0880421935687918 0.0530127349010262 0 0 0 0 0 0 0 0 0 0 0 0 0 0 0 0 0 0 0 0 0 0 0 0 0 0 0 0 0 0 0 0 0 0 0.0400612608873048 0 0 0 0 0 0 0 0 0 0 0 0 0 0 0 0 0 0 0 0 0 0 0 0 0 0 0 0 0 0 0 0 0 0 0 0 0 0 0 0 0 0 0 0 0 0 0 0 0 0 0 0 0.194956432357362 0 0 0 0 0 0 0.0724778626379211 0 0 0 0 0 0 0 0 0 0 0 0 0 0 0 0 0 0 0 0 0 0 0 0 0 0 0 0 0 0 0 0 0 0 0 0 0 0 0 0 0 0 0 0 0 0 0 0
0 0 0 0 0 0 0 0 0 0 0 0 0 0 0 0 0 0 0 0 0 0 0 0 0 0 0 0 0 0 0 0 0 0 0 0 0 0 0 0 0 0 0 0 0 0 0 0 0 0 0 0 0 0 0 0 0 0 0 0 0 0 0 0 0 0 0.0665488666790327 0 0 0 0.0955141995186154 0 0 0 0 0.04313431766056 0 0 0 0 0 0 0 0 0 0 0 0 0 0 0 0.0311598841562014 0 0 0 0 0 0 0 0 0 0 0 0.264970832183871 0 0 0 0 0 0 0.12452209312249 0.158856141482267 0 0 0 0 0 0 0 0 0 0 0 0 0 0 0 0 0 0 0 0 0 0 0 0 0 0 0 0 0 0 0 0 0 0 0 0 0 0 0 0 0 0 0 0 0 0 0 0 0 0 0 0 0 0 0 0 0 0 0 0 0 0 0 0 0 0 0 0 0 0 0 0 0 0 0 0 0 0 0 0 0 0 0 0 0 0 0 0 0 0 0 0 0 0 0 0 0 0 0 0 0 0 0 0 0 0 0 0 0 0 0 0 0.0160484784434685 0 0 0 0 0 0 0 0 0 0 0 0 0 0 0 0 0 0 0 0 0 0 0 0 0 0 0 0 0 0 0 0 0 0 0.103382351499288 0 0 0 0 0 0 0 0 0 0 0.0673522836539269 0 0 0 0 0 0 0 0 0 0 0 0 0 0 0 0 0 0 0 0 0 0 0 0 0 0 0 0 0 0 0.0180014199215934 0 0 0 0 0 0.0105091316786859 0 0 0 0 0 0 0 0 0
0 0 0 0 0 0 0 0 0 0 0 0 0 0 0 0 0 0 0 0 0 0 0 0 0 0 0 0 0 0 0 0 0 0 0 0 0 0 0 0 0 0 0 0 0 0 0 0 0 0 0 0 0 0 0 0 0 0 0 0 0 0 0 0 0 0 0 0 0 0 0 0 0 0 0 0 0 0 0 0 0 0 0 0 0 0 0 0 0 0 0 0 0 0 0 0 0 0 0 0 0 0 0 0 0 0 0 0 0 0 0 0 0.210176612037775 0 0 0 0 0 0 0 0.154277611143775 0 0 0.63554577681845 0 0 0 0 0 0 0 0 0 0 0 0 0 0 0 0 0 0 0 0 0 0 0 0 0 0 0 0 0 0 0 0 0 0 0 0 0 0 0 0 0 0 0 0 0 0 0 0 0 0 0 0 0 0 0 0 0 0 0 0 0 0 0 0 0 0 0 0 0 0 0 0 0 0 0 0 0 0 0 0 0 0 0 0 0 0 0 0 0 0 0 0 0 0 0 0 0 0 0 0 0 0 0 0 0 0 0 0 0 0 0 0 0 0 0 0 0 0 0 0 0 0 0 0 0 0 0 0 0 0 0 0 0 0 0 0 0 0 0 0 0 0 0 0 0 0 0 0 0 0 0 0 0 0 0 0 0 0 0 0 0 0 0 0 0 0 0 0 0 0 0 0 0 0 0 0 0 0 0 0 0 0 0 0 0 0 0 0 0 0 0 0 0
0.0110498222026173 0 0 0 0 0 0 0 0 0 0 0 0 0 0 0 0 0 0 0 0 0 0 0 0 0 0 0 0 0.0250014893321299 0 0 0 0 0 0 0 0 0 0 0 0 0 0 0 0 0 0 0 0 0 0 0 0 0 0 0 0 0 0 0 0 0 0 0 0 0.313050590195543 0.112991050905208 0 0 0.0393490415482889 0 0 0 0 0.0979303979927928 0 0 0 0 0 0 0 0 0 0 0 0 0 0 0 0 0 0 0 0 0 0 0 0 0 0 0 0 0 0 0 0 0.107113092050819 0 0 0.0930574163567311 0.154005072659577 0 0 0 0 0 0 0 0.0464520267562931 0 0 0 0 0 0 0 0 0 0 0 0 0 0 0 0 0 0 0 0 0 0 0 0 0 0 0 0 0 0 0 0 0 0 0 0 0 0 0 0 0 0 0 0 0 0 0 0 0 0 0 0 0 0 0 0 0 0 0 0 0 0 0 0 0 0 0 0 0 0 0 0 0 0 0 0 0 0 0 0 0 0 0 0 0 0 0 0 0 0 0 0 0 0 0 0 0 0 0 0 0 0 0 0 0 0 0 0 0 0 0 0 0 0 0 0 0 0 0 0 0 0 0 0 0 0 0 0 0 0 0 0 0 0 0 0 0 0 0 0 0 0 0 0 0 0 0 0 0 0 0 0 0 0 0 0 0 0 0 0 0 0 0 0 0 0 0 0 0 0 0 0 0 0 0 0 0 0 0 0 0 0 0 0 0 0 0 0 0 0 0 0 0 0 0 0
0.00773305479305127 0 0 0 0 0 0 0 0 0 0 0 0 0 0 0 0 0 0 0 0 0 0 0 0 0 0 0 0 0.13743590759739 0.268178249517729 0 0 0 0 0 0 0 0 0 0 0 0 0 0 0 0 0 0 0 0 0 0 0 0 0 0 0 0 0 0 0 0 0 0 0 0 0 0 0 0.0236735657900251 0 0 0 0 0 0 0 0 0 0 0 0 0 0 0 0 0 0 0 0 0.0171005876547449 0 0 0.0132643890735033 0 0.00942602138954452 0 0 0 0 0 0 0 0.03780397324753 0 0 0 0.0840388322466721 0 0.0572309356365114 0 0.0487967997700574 0 0.0197094565846486 0 0 0 0 0 0.108851736551119 0 0 0 0 0 0.0462907340817939 0 0.00575394771669343 0 0 0 0 0 0 0 0.00685320300486508 0 0 0 0 0 0 0 0 0 0 0 0 0 0 0 0 0 0 0 0 0 0 0 0 0 0 0 0 0 0.0147351758080458 0 0 0 0 0 0 0 0 0 0 0 0 0 0 0 0 0 0 0 0 0 0 0 0 0 0 0 0 0 0 0 0 0 0 0 0 0 0 0 0.00899104116852263 0 0 0 0 0 0 0 0 0 0 0 0 0 0 0 0 0 0 0 0 0 0 0 0 0 0 0 0 0 0 0 0 0 0 0 0 0 0 0 0 0 0 0 0 0 0 0 0 0 0 0 0 0.0278892240259639 0 0 0.00561244021667537 0 0 0 0 0 0 0 0.0368788684030498 0 0 0.0137518557218645 0 0 0 0 0 0 0 0 0 0 0 0 0 0 0 0 0 0 0 0 0 0 0 0 0 0 0 0 0 0 0 0 0 0 0 0 0 0 0 0 0 0 0
0 0 0 0 0 0 0 0 0 0 0 0 0 0 0 0 0 0 0 0 0 0 0 0 0 0 0 0 0 0 0.0787824574490469 0 0 0 0 0 0 0 0 0 0 0 0 0 0 0 0 0 0 0 0 0 0 0 0 0 0 0 0.055229520832522 0 0 0 0 0 0 0 0 0 0 0 0 0 0 0 0 0 0 0 0 0 0 0 0 0 0 0 0 0 0 0 0 0 0 0 0 0 0 0 0 0 0 0 0 0 0 0 0 0 0 0.0738347798407027 0.179721825990859 0.0925928137356287 0 0 0 0 0 0 0 0 0.276247875623816 0 0 0 0.14429008479411 0 0 0 0 0 0 0 0 0 0 0 0 0 0 0 0 0 0 0 0 0 0 0 0 0 0 0 0 0 0 0 0 0 0 0 0 0 0 0 0 0 0.0591667378309958 0 0 0 0 0 0 0 0 0 0 0 0 0 0 0 0 0 0 0 0 0 0 0 0 0 0 0 0 0 0 0 0 0 0 0 0 0 0 0 0 0 0 0 0 0 0 0 0 0 0 0 0 0 0 0 0 0 0 0 0 0 0 0 0 0 0 0 0 0 0 0 0 0 0 0 0 0 0 0 0 0 0 0 0 0 0 0 0 0 0 0 0 0 0 0 0.0401339039023186 0 0 0 0 0 0 0 0 0 0 0 0 0 0 0 0 0 0 0 0 0 0 0 0 0 0 0 0 0 0 0 0 0 0 0 0 0 0 0 0 0 0 0 0 0 0 0 0 0 0 0 0 0 0
0 0 0 0 0 0 0 0 0 0 0 0 0.174247280988182 0 0 0 0 0 0 0 0 0 0 0 0 0 0 0 0 0 0 0 0 0 0.0498959481746606 0 0 0 0 0 0 0 0 0 0 0 0 0 0 0 0 0 0 0 0.0370317170664849 0 0 0 0 0 0 0 0 0 0 0 0 0 0 0 0 0 0 0 0 0 0 0 0 0 0 0 0 0 0 0 0 0 0 0 0 0 0 0 0 0 0 0 0 0 0 0 0 0.0616625852093168 0 0 0 0 0 0 0 0 0 0 0 0 0 0.150232440859441 0 0 0 0 0 0 0 0 0 0 0 0 0 0 0 0 0 0 0 0 0 0 0 0 0 0 0 0 0 0 0 0 0 0 0 0 0 0 0 0 0 0 0 0 0 0 0 0 0.310103506923158 0 0 0 0 0 0 0 0 0 0 0 0 0 0 0 0 0 0 0 0 0 0 0 0 0 0 0 0 0 0 0 0 0 0 0 0 0.00511361906031395 0 0 0.109875516695536 0 0 0 0 0 0 0 0 0 0 0 0 0 0 0 0 0 0 0 0 0 0 0 0 0 0 0 0 0 0 0 0 0 0 0 0 0 0 0 0 0 0 0 0 0 0 0 0 0 0 0 0 0.0114169104082584 0 0.0179869851751828 0.0724334894394657 0 0 0 0 0 0 0 0 0 0 0 0 0 0 0 0 0 0 0 0 0 0 0 0 0 0 0 0 0 0 0 0 0 0 0 0 0 0 0 0 0 0 0 0 0 0 0 0 0 0 0 0 0 0
0 0 0 0 0 0 0 0 0 0 0 0 0 0 0 0 0 0 0 0 0 0 0 0 0 0 0 0 0 0.0226753313704496 0.0398773068928596 0 0 0 0 0 0 0 0 0 0 0 0 0 0 0 0 0 0 0 0 0 0 0 0 0 0 0 0 0 0 0 0 0 0 0 0 0 0 0 0 0 0 0 0 0 0 0 0 0 0 0 0 0 0 0 0 0 0 0 0 0 0 0 0 0 0 0 0 0 0 0 0 0 0 0.229067305157776 0 0 0 0 0 0.0501572485260175 0 0 0 0.104700250953809 0 0 0 0 0 0 0 0 0 0 0 0 0 0 0 0 0 0 0 0 0 0 0 0 0 0 0 0 0 0 0 0 0 0 0 0 0 0 0 0 0 0 0 0 0 0 0 0 0 0 0.236057621981839 0 0 0 0 0 0 0 0 0 0 0 0 0 0 0 0 0 0 0 0 0 0 0 0 0 0 0 0 0 0 0 0 0 0 0 0 0 0 0 0.0477514183223392 0 0 0 0 0 0 0 0 0 0 0 0 0 0 0 0 0 0 0 0 0 0 0 0 0 0 0 0 0 0 0 0 0 0 0 0 0 0 0 0 0 0 0 0 0 0 0 0 0 0 0 0 0.021345062834349 0.0130755396777187 0.0242447466396959 0.182698493289297 0 0 0 0 0 0 0 0 0 0 0.0283496743538499 0 0 0 0 0 0 0 0 0 0 0 0 0 0 0 0 0 0 0 0 0 0 0 0 0 0 0 0 0 0 0 0 0 0 0 0 0 0 0 0 0 0 0
0 0 0 0 0 0 0 0 0 0 0 0 0 0 0 0 0 0 0 0 0 0 0 0 0 0 0 0 0 0 0 0 0 0 0 0 0 0 0 0 0 0 0 0 0 0 0 0 0 0 0 0 0 0 0 0 0 0 0 0 0 0 0 0 0 0 0 0 0 0 0 0 0 0 0 0 0 0 0 0 0 0 0 0 0 0 0 0 0 0 0 0 0 0 0 0 0 0 0 0 0 0 0 0 0 0.0386863440986158 0.107372387317774 0.0227366005991112 0 0 0 0 0 0 0.0549058081267175 0 0.0278820498008042 0.0398796117228604 0.0461605615475449 0 0 0 0 0 0 0 0 0 0 0 0 0 0 0 0 0 0 0 0 0 0 0 0 0 0 0 0 0 0 0 0 0 0 0 0 0 0 0 0 0 0 0 0 0 0 0 0.0845272030304298 0 0 0 0 0 0 0 0 0 0 0 0 0 0 0 0 0 0 0 0 0 0 0 0 0 0 0 0 0 0 0 0 0 0 0 0 0 0 0 0 0 0 0 0 0 0 0 0 0 0 0 0 0 0 0 0 0 0 0 0 0 0 0 0 0 0 0 0 0 0 0 0 0 0 0 0 0 0 0 0 0 0 0 0 0 0 0 0 0 0 0 0 0 0.138370038532949 0.133886489895579 0.0420719477947594 0 0 0.0962689854163495 0.142555015487082 0.0138079201095372 0.0108890365198862 0 0 0 0 0 0 0 0 0 0 0 0 0 0 0 0 0 0 0 0 0 0 0 0 0 0 0 0 0 0 0 0 0 0 0 0 0 0 0 0 0 0 0 0 0 0 0 0
0 0 0 0 0 0 0 0 0 0 0 0 0 0 0 0 0 0 0 0 0 0 0 0 0 0 0.0705760081183198 0 0 0 0 0 0 0 0 0 0 0 0 0 0 0 0 0 0 0 0 0 0 0 0 0 0 0 0 0 0 0 0 0 0 0 0 0 0 0 0 0 0 0 0 0 0 0 0 0 0 0 0 0 0 0 0 0 0 0 0 0 0 0 0 0 0 0 0 0 0 0 0 0 0 0 0 0 0 0 0 0.117305765204716 0 0 0 0 0 0 0 0.0262231449122214 0 0 0.107024223650991 0.139975189918855 0 0 0 0 0 0 0 0 0 0 0 0 0 0 0 0 0 0 0 0 0 0 0 0 0 0 0 0 0 0 0 0 0 0 0 0 0 0 0 0 0 0 0 0 0 0 0.0543984630245533 0 0 0 0 0 0.138350306323959 0 0 0 0 0 0 0 0 0 0 0 0 0 0 0 0 0 0 0 0 0 0 0 0 0 0 0 0 0 0 0 0 0 0 0 0.00826544934912461 0 0 0 0 0.00662611049952082 0 0 0 0 0 0 0 0 0 0 0 0 0 0 0 0 0 0 0 0 0 0 0 0 0 0 0 0 0 0 0 0 0 0 0 0 0 0 0 0 0 0 0 0 0 0 0.00455828542299933 0.198490684210237 0 0.0771314507266567 0 0 0.00959752317986422 0 0.031643756890537 0 0 0 0 0.00983363856744519 0 0 0 0 0 0 0 0 0 0 0 0 0 0 0 0 0 0 0 0 0 0 0 0 0 0 0 0 0 0 0 0 0 0 0 0 0 0 0 0 0 0 0
0 0 0 0 0 0 0 0 0 0 0 0 0.09027475743928 0 0 0 0 0 0 0 0 0 0 0 0 0 0 0 0 0 0 0 0 0 0 0 0 0 0 0 0 0 0 0 0 0 0 0 0 0 0 0 0 0 0 0 0 0 0 0 0 0 0 0 0 0 0 0 0 0 0 0 0 0 0 0 0 0 0 0 0 0 0 0 0 0 0 0 0 0 0 0 0 0 0 0 0 0 0 0 0 0 0 0.0193110834149939 0 0 0 0 0 0 0 0 0 0.165451942776075 0 0.0372128533031179 0 0 0.0431577252901254 0 0 0 0 0 0 0 0 0 0 0 0 0 0 0 0 0 0 0 0 0 0 0 0 0 0 0 0 0 0 0 0 0 0 0 0 0 0 0 0 0 0 0 0 0 0 0 0.312783228404434 0 0 0 0 0 0 0 0 0 0 0 0 0 0 0 0 0 0 0 0 0 0 0 0 0 0 0 0 0 0 0 0 0 0 0 0 0 0 0 0.0351002302750266 0 0 0 0 0 0 0 0 0 0 0 0 0 0 0 0 0 0 0 0 0 0 0 0 0 0 0 0 0 0 0 0 0 0 0 0 0 0 0 0 0 0 0 0 0 0 0 0 0 0 0 0 0.0157169280418304 0.0102199955155253 0.0895910480309635 0.154081505544206 0 0 0 0.00822796249131275 0 0 0 0 0 0 0.0188707394731098 0 0 0 0 0 0 0 0 0 0 0 0 0 0 0 0 0 0 0 0 0 0 0 0 0 0 0 0 0 0 0 0 0 0 0 0 0 0 0 0 0 0 0
0 0 0 0 0 0 0 0 0 0 0 0 0.0793855795999723 0 0 0 0 0 0 0 0 0 0 0 0 0 0.0923174030483656 0 0 0 0 0 0 0 0 0 0 0 0 0 0 0 0 0 0 0 0 0.0450576904536029 0 0 0 0 0 0 0 0 0 0 0 0 0 0 0 0 0 0 0 0 0 0 0 0 0 0 0 0 0 0 0 0 0 0 0 0 0 0 0 0 0 0 0 0 0 0 0 0 0 0 0 0 0 0 0 0 0 0 0 0 0 0 0 0 0 0 0 0.0627193963371554 0.154615417002317 0.0628416070782368 0 0.184939744644643 0 0 0 0 0 0 0 0 0 0 0 0 0 0 0 0 0 0 0 0 0 0 0 0 0 0 0 0 0 0 0 0 0 0 0 0 0 0 0 0 0 0 0 0 0 0 0.130627811172657 0 0 0 0 0 0.0179939308236384 0 0 0 0 0 0 0 0 0 0 0 0 0 0 0 0 0 0 0 0 0 0 0 0 0 0 0 0 0 0 0 0 0 0 0 0 0 0 0 0 0 0 0 0 0 0 0 0 0 0 0 0 0 0 0 0 0 0 0 0 0 0 0 0 0 0 0 0 0 0 0 0 0 0 0 0 0 0 0 0 0 0 0 0 0 0 0 0.0111596503576992 0.0983107531942306 0.0209601985920434 0.0259947817450129 0 0 0.013076035950426 0 0 0 0 0 0 0 0 0 0 0 0 0 0 0 0 0 0 0 0 0 0 0 0 0 0 0 0 0 0 0 0 0 0 0 0 0 0 0 0 0 0 0 0 0 0 0 0 0 0
0 0 0 0 0 0 0 0 0 0 0 0 0.0372911640430762 0 0 0 0 0 0 0 0 0 0.244189705061862 0 0 0 0.0215954232787481 0 0 0 0 0 0 0 0 0 0 0 0 0 0 0 0 0 0 0 0 0.16328039081892 0 0 0 0 0 0 0 0 0 0 0 0 0 0 0 0 0 0 0 0 0 0 0 0 0 0 0 0 0 0 0 0 0 0 0 0 0 0 0 0 0 0 0 0 0 0 0 0 0 0 0 0 0 0 0 0 0 0 0 0 0 0 0 0 0 0 0 0 0.145246890532264 0 0.132835857011238 0 0 0 0 0 0 0 0 0 0 0 0 0 0 0 0 0 0 0 0 0 0 0 0 0 0 0 0 0 0 0 0 0 0 0 0 0 0 0 0 0 0 0 0 0 0 0 0 0 0 0 0 0 0.148847814864788 0 0 0 0 0 0 0 0 0 0 0 0 0 0 0 0 0 0 0 0 0 0 0 0 0 0 0 0 0 0 0 0 0 0 0 0 0 0 0 0 0 0 0 0 0 0 0 0 0 0 0 0 0 0 0 0 0 0 0 0 0 0 0 0 0 0 0 0 0 0 0 0 0 0 0 0 0 0 0 0 0 0 0 0 0 0 0 0 0.0289035223685743 0 0.0778092320205286 0 0 0 0 0 0 0 0 0 0 0 0 0 0 0 0 0 0 0 0 0 0 0 0 0 0 0 0 0 0 0 0 0 0 0 0 0 0 0 0 0 0 0 0 0 0 0 0 0 0 0 0 0
0 0 0 0 0 0 0 0 0 0 0 0 0 0 0 0 0 0 0 0 0 0 0 0 0 0 0 0 0 0.0140883735258414 0.137932974226736 0 0 0 0 0 0 0 0 0 0 0 0 0 0 0 0 0 0 0 0 0 0 0 0 0 0 0 0 0 0 0 0 0 0 0 0.0497195050614528 0 0 0 0 0 0 0 0 0 0 0 0 0 0 0 0 0 0 0 0 0 0 0 0 0 0 0 0 0.0113660908701172 0.00798979793871603 0 0 0 0 0 0 0 0.151130873481776 0 0 0 0 0.0434954560247024 0.0435045669287712 0.165762271260132 0.221698795079517 0 0 0 0 0 0 0 0 0.0202822653195945 0 0 0.0391964101741466 0 0.0540493086830429 0 0 0 0 0 0 0 0 0 0 0 0 0 0 0 0 0 0 0 0 0 0 0 0 0 0 0 0 0 0 0 0 0 0 0 0 0 0 0 0.0222666056987657 0 0 0 0 0 0 0 0 0 0 0 0 0 0 0 0 0 0 0 0 0 0 0 0 0 0 0 0 0 0 0 0 0 0 0 0 0 0 0 0 0 0 0 0 0 0 0 0 0 0 0 0 0 0 0 0 0 0 0 0 0 0 0 0 0 0 0 0 0 0 0 0 0 0 0 0 0 0 0 0 0 0 0 0 0 0 0 0 0 0 0 0 0 0 0 0.0175167057266875 0 0 0 0 0 0 0 0 0 0 0 0 0 0 0 0 0 0 0 0 0 0 0 0 0 0 0 0 0 0 0 0 0 0 0 0 0 0 0 0 0 0 0 0 0 0 0 0 0 0 0 0 0 0
0 0 0 0 0 0 0 0 0 0 0 0 0 0 0 0 0 0 0 0 0 0 0 0 0 0 0 0 0 0 0 0 0 0 0 0 0 0 0 0 0 0 0 0 0 0 0 0 0 0 0 0 0 0 0 0 0 0 0.323154063172303 0 0 0 0 0 0 0 0.0412386791435917 0 0 0 0.0484259974542691 0 0 0 0 0.136015149581868 0 0 0 0 0 0 0 0 0 0 0 0 0 0 0 0 0 0 0 0 0 0 0 0 0 0 0 0 0 0 0 0 0 0 0 0 0 0 0 0 0 0 0 0 0.0421916083452685 0 0.236831059080652 0.133928796415193 0 0 0 0 0 0 0 0 0 0 0 0 0 0 0 0 0 0 0 0 0 0 0 0 0 0 0 0 0 0 0 0 0 0 0 0 0 0 0 0 0 0 0 0 0 0 0 0 0 0 0 0 0 0 0 0 0 0 0 0 0 0 0 0 0 0 0 0 0 0 0 0 0 0 0 0 0 0 0 0 0 0 0 0 0 0 0 0 0 0 0 0 0 0 0 0 0 0 0 0 0 0 0 0 0 0 0 0 0 0 0 0 0 0 0 0 0 0 0 0 0 0 0 0 0 0 0 0 0 0 0 0 0 0 0 0 0 0 0 0 0 0 0 0 0 0 0 0 0 0 0 0 0 0 0.0187100663870814 0.0195045804197737 0 0 0 0 0 0 0 0 0 0 0 0 0 0 0 0 0 0 0 0 0 0 0 0 0 0 0 0 0 0 0 0 0 0 0 0 0
0 0 0 0 0 0 0 0 0 0 0 0 0 0 0 0 0 0 0 0 0 0 0 0 0 0 0 0 0 0 0 0 0 0 0 0 0 0 0 0 0 0 0 0 0 0 0 0 0 0 0 0 0 0 0 0 0 0 0 0 0 0 0 0 0 0 0 0 0 0 0 0 0 0 0 0 0 0 0 0 0 0 0 0 0 0 0 0 0 0 0 0 0 0 0 0 0 0 0 0 0 0 0 0 0.376602840281546 0 0 0 0 0 0 0 0 0 0 0 0 0 0 0 0 0.115355795746257 0 0 0.274397856217943 0 0 0 0 0 0 0 0 0 0 0 0 0 0 0 0 0 0 0 0 0 0 0 0 0 0 0 0 0 0 0 0 0 0 0 0 0 0 0 0 0 0 0 0 0 0 0 0 0 0 0 0 0 0 0 0 0 0 0 0 0 0 0 0 0 0 0 0 0 0 0 0 0 0 0 0 0 0 0 0 0 0 0 0.0417493761490829 0 0 0 0 0 0 0 0 0 0 0 0 0 0 0 0 0 0 0 0 0 0 0 0 0 0 0 0 0 0 0 0 0 0 0 0 0 0 0 0 0 0 0 0 0 0 0 0 0 0 0 0 0.0169174690870312 0 0 0 0 0.0119796025094048 0.0138696817087507 0.0419078376979206 0.0463356861233436 0 0 0 0 0 0 0 0 0 0.0608838544787201 0 0 0 0 0 0 0 0 0 0 0 0 0 0 0 0 0 0 0 0 0 0 0 0 0 0 0 0 0 0 0 0 0 0 0 0 0
0 0 0.0356566391750491 0 0 0 0 0 0 0 0 0.038649677656321 0 0 0 0 0.34566146428703 0.0338077461829576 0.201623488161165 0 0 0 0 0 0 0 0 0 0 0 0 0 0 0 0 0 0 0 0 0 0 0 0 0 0 0 0 0 0 0 0 0 0 0 0 0 0 0 0.112101220662027 0 0 0.0173146415244001 0 0 0 0 0 0.0147030185125984 0 0 0 0 0 0 0 0 0 0 0 0 0 0 0 0 0 0 0 0 0 0 0 0 0 0 0 0 0 0 0 0 0 0 0 0 0 0 0 0 0 0.147487492048877 0 0 0 0 0 0 0 0 0 0 0 0.0529946117895743 0 0 0 0 0 0 0 0 0 0 0 0 0 0 0 0 0 0 0 0 0 0 0 0 0 0 0 0 0 0 0 0 0 0 0 0 0 0 0 0 0 0 0 0 0 0 0 0 0 0 0 0 0 0 0 0 0 0 0 0 0 0 0 0 0 0 0 0 0 0 0 0 0 0 0 0 0 0 0 0 0 0 0 0 0 0 0 0 0 0 0 0 0 0 0 0 0 0 0 0 0 0 0 0 0 0 0 0 0 0 0 0 0 0 0 0 0 0 0 0 0 0 0 0 0 0 0 0 0 0 0 0 0 0 0 0 0 0 0 0 0 0 0 0 0 0 0 0 0 0 0 0 0 0 0 0 0 0 0 0 0 0 0 0 0 0 0 0 0 0 0 0 0 0 0 0 0 0 0 0 0 0 0 0 0 0 0 0 0 0 0 0 0 0 0
0 0 0 0 0 0 0 0 0 0 0 0 0 0 0 0 0 0 0 0 0 0 0 0 0 0 0 0 0 0 0 0 0 0 0 0 0 0 0 0 0 0 0 0 0 0 0 0 0 0 0 0 0 0 0 0 0 0 0 0 0 0 0 0 0 0 0 0 0 0 0 0 0 0 0 0 0 0 0 0 0 0 0 0 0 0 0 0 0 0 0 0 0 0 0 0 0 0 0 0 0 0 0 0 0 0 0 0 0 0 0 0 0.271948824938828 0 0 0 0 0 0 0 0.0920518679718712 0 0.6359993070893 0 0 0 0 0 0 0 0 0 0 0 0 0 0 0 0 0 0 0 0 0 0 0 0 0 0 0 0 0 0 0 0 0 0 0 0 0 0 0 0 0 0 0 0 0 0 0 0 0 0 0 0 0 0 0 0 0 0 0 0 0 0 0 0 0 0 0 0 0 0 0 0 0 0 0 0 0 0 0 0 0 0 0 0 0 0 0 0 0 0 0 0 0 0 0 0 0 0 0 0 0 0 0 0 0 0 0 0 0 0 0 0 0 0 0 0 0 0 0 0 0 0 0 0 0 0 0 0 0 0 0 0 0 0 0 0 0 0 0 0 0 0 0 0 0 0 0 0 0 0 0 0 0 0 0 0 0 0 0 0 0 0 0 0 0 0 0 0 0 0 0 0 0 0 0 0 0 0 0 0 0 0 0 0 0 0 0 0 0 0 0 0 0 0
0 0 0 0 0 0 0 0 0 0 0 0 0 0 0 0 0 0 0 0 0 0 0 0 0 0.14947286461159 0 0 0 0 0 0.0588693006078387 0.0328524313764237 0 0.0502249386779652 0 0 0 0 0 0 0.0484455497702747 0 0 0 0 0.237218375027873 0 0 0 0 0 0 0 0 0 0 0 0 0 0 0 0 0 0 0 0 0 0 0 0 0 0 0.226856200796475 0 0 0 0 0 0 0 0 0 0 0 0 0 0 0 0 0 0 0 0 0 0 0 0 0 0.104182414838429 0.0100718459915706 0 0 0 0 0 0 0 0 0 0 0 0 0 0 0 0 0 0 0 0 0 0 0 0 0 0 0 0 0 0 0 0 0 0 0 0 0 0 0 0 0 0 0 0 0 0 0 0 0 0.0274589057693216 0 0 0 0 0 0 0 0 0 0 0 0 0 0 0 0 0 0 0 0 0 0 0 0 0 0 0 0 0 0 0 0 0 0 0 0 0 0 0 0 0 0 0 0 0 0 0 0 0 0 0 0 0.0253416591021113 0 0 0 0 0 0 0 0 0 0 0 0 0 0 0 0 0 0 0 0 0 0 0 0 0 0 0 0 0 0 0 0 0 0 0 0 0 0 0 0 0 0 0 0 0 0 0 0 0 0 0 0 0 0 0 0 0 0 0 0 0 0 0 0 0 0 0 0 0 0 0 0 0 0 0 0 0 0 0.0290055134301274 0 0 0 0 0 0 0 0 0 0 0 0 0 0 0 0 0 0 0 0 0 0 0 0 0 0 0 0 0 0 0 0 0 0
0.00247877219417017 0 0 0 0.0179794077387567 0.00886305840376719 0 0.0061419155696396 0 0.00676505067354621 0.00537934719309373 0.0109902971263505 0 0.0172543664553757 0.016752110141237 0.0323437178242972 0 0.00169218848313386 0 0 0.00150047492544365 0 0 0 0 0 0 0 0 0.014908204259709 0.225426395062019 0 0 0 0 0 0 0.00245311395910625 0.00195058058160618 0 0 0 0 0 0 0 0 0 0 0.00316622838467392 0 0 0 0.00457360253739201 0 0 0 0.00234343757172614 0 0 0 0 0 0 0 0 0 0 0 0 0.00422640419757455 0 0 0 0.000919769650105795 0.00161945167984621 0 0 0 0.00633770095597239 0.00298556492499595 0 0 0 0.0497495764327492 0.0042722109268994 0.00356731026399417 0.0366767451109404 0.00422915576280734 0.00635451130925385 0.0018614645070678 0.00322699807678057 0.00755648519648644 0 0.0238506228971875 0.0863627383917594 0.0928594273859513 0.0263970667014135 0 0 0 0.00188196553662494 0.0020070133400753 0 0 0 0 0 0 0 0 0.00718095784855693 0 0 0 0 0 0 0 0 0.00550589755116936 0 0 0 0 0 0 0 0 0 0 0 0 0 0 0.113595805865558 0.040113296102519 0.00487644278146591 0.00407775439102356 0 0 0 0 0 0 0 0.0253584221073413 0.00116781163617593 0 0.00667111634318607 0 0 0 0.0312463836500847 0.00936736676131519 0 0 0 0 0 0 0 0 0 0 0 0 0 0 0 0 0 0 0 0 0 0 0 0 0 0 0 0 0 0 0 0 0 0 0 0 0 0 0 0 0 0 0 0 0 0 0 0 0 0 0 0 0 0 0 0 0 0 0 0 0 0 0 0 0 0 0 0 0 0 0 0 0 0 0 0 0 0 0 0 0 0 0 0 0 0 0 0 0 0 0 0 0 0 0 0 0 0 0 0 0 0.00093429262807408 0 0 0 0 0 0 0 0 0 0 0 0 0 0 0 0 0 0 0 0 0 0 0 0 0 0 0 0 0 0 0 0 0 0 0 0 0 0 0 0 0 0 0 0 0 0 0 0 0 0 0 0 0 0 0 0 0 0 0 0
0 0 0 0 0 0 0 0 0 0 0 0 0 0 0 0 0 0 0 0 0.0172751809978485 0 0.0387329295846136 0 0.0543347661900605 0 0 0 0 0 0 0 0 0 0 0 0 0 0 0 0 0 0 0.0355189678310877 0 0 0 0 0 0 0 0 0 0 0 0 0 0 0 0 0 0 0 0 0 0 0 0 0 0 0 0 0 0.0432534918384388 0 0 0 0 0 0 0.0144639266964773 0 0 0 0 0 0 0 0 0 0 0 0 0 0 0 0 0 0 0 0 0 0 0 0 0 0 0 0 0 0 0 0 0 0 0 0 0 0 0 0 0 0 0 0 0 0 0 0 0 0 0 0 0 0 0 0 0 0 0 0 0 0 0 0 0 0 0 0 0 0 0 0 0 0 0 0 0 0 0 0 0 0 0 0 0 0 0.281229800911881 0.0177385411279076 0.0840385775667465 0.0158337041909429 0.0572329847863481 0.0622649394816438 0 0 0 0 0 0 0 0 0 0 0 0 0 0 0 0.201755845439656 0 0 0 0 0 0 0 0 0 0 0 0 0 0 0 0 0 0 0 0 0 0 0 0 0 0 0 0 0 0 0 0 0 0.0418775425694824 0 0 0 0 0 0 0 0 0 0 0 0 0 0 0 0 0 0 0 0 0 0 0 0 0 0 0 0 0 0 0 0 0 0 0 0 0 0 0 0 0.0233720092725307 0 0 0 0 0 0 0 0 0 0 0 0 0 0 0 0 0 0 0.0110767915143341 0 0 0 0 0 0 0 0 0 0 0 0 0 0 0 0 0 0 0 0 0 0 0 0 0 0 0 0 0 0 0 0 0 0
0 0 0 0 0 0 0 0 0 0 0 0 0 0 0 0 0 0 0 0 0.0557852617357239 0 0 0 0 0 0 0.0655177631163527 0 0 0 0 0 0 0 0 0 0 0 0 0 0 0 0 0.114923464875445 0 0 0 0 0 0 0 0 0 0 0 0 0 0.0334825583675141 0.14842764567 0 0.154175822528176 0 0.0259006316371296 0 0 0.051954234973178 0 0 0 0.0279598840560336 0 0 0 0 0.113220709045352 0 0 0 0 0 0 0 0 0 0 0 0 0 0 0 0 0 0 0 0 0 0 0 0 0 0 0 0 0 0 0 0 0 0 0 0.0233115437269982 0 0 0 0 0 0 0 0 0 0 0 0 0 0 0 0 0 0 0 0 0 0.154126775697679 0 0 0 0 0 0 0 0 0 0 0 0 0 0 0 0 0 0 0 0 0 0 0 0 0 0 0 0 0 0 0 0 0 0 0 0 0 0 0 0 0 0 0 0 0 0 0 0 0 0 0 0 0 0 0 0 0 0 0 0 0 0 0 0 0 0 0 0 0 0 0 0 0 0.0312137045704176 0 0 0 0 0 0 0 0 0 0 0 0 0 0 0 0 0 0 0 0 0 0 0 0 0 0 0 0 0 0 0 0 0 0 0 0 0 0 0 0 0 0 0 0 0 0 0 0 0 0 0 0 0 0 0 0 0 0 0 0 0 0 0 0 0 0 0 0 0 0 0 0 0 0 0 0 0 0 0 0 0 0 0 0 0 0 0 0 0 0 0 0 0 0 0 0 0 0 0 0 0 0 0 0 0 0 0 0 0
0.00242065522605086 0 0 0.269211425052549 0 0.00584108458807751 0.0805626813970408 0.0741461909108987 0.0673360556043781 0.0244772908551861 0 0 0 0 0 0 0 0 0 0.00552226335376256 0.00389979862900824 0 0 0 0 0 0 0 0 0 0.00602630601163333 0 0 0 0 0 0 0.170531235993231 0 0 0 0 0 0 0 0 0 0 0 0.00255562340439666 0 0 0 0 0 0 0 0 0 0 0 0 0 0 0 0 0 0 0 0 0 0 0 0 0 0 0 0 0 0 0 0 0 0 0.024178906797386 0.00688932731590312 0 0.00857537788094181 0 0 0 0 0.0179586183160521 0 0 0 0 0 0 0 0 0 0 0 0 0 0 0 0 0 0 0 0 0 0 0 0 0 0 0 0 0 0 0 0 0 0 0 0 0 0 0 0.183034765805296 0 0 0 0 0 0.00564558552385154 0.0029560394049676 0 0 0 0 0 0 0 0 0 0 0 0 0 0.0316800999173092 0.0065506680120807 0 0 0 0 0 0 0 0 0 0 0 0 0 0 0 0 0 0 0 0 0 0 0 0 0 0 0 0 0 0 0 0 0 0 0 0 0 0 0 0 0 0 0 0 0 0 0 0 0 0 0 0 0 0 0 0 0 0 0 0 0 0 0 0 0 0 0 0 0 0 0 0 0 0 0 0 0 0 0 0 0 0 0 0 0 0 0 0 0 0 0 0 0 0 0 0 0 0 0 0 0 0 0 0 0 0 0 0 0 0 0 0 0 0 0 0 0 0 0 0 0 0 0 0 0 0 0 0 0 0 0 0 0 0 0 0 0 0 0 0 0 0 0 0 0 0 0 0 0 0 0 0 0 0 0 0 0 0 0 0 0 0
0 0 0 0 0 0 0 0.0331418373030073 0 0 0 0 0 0 0 0 0 0 0 0 0 0 0 0 0 0 0 0 0 0 0 0 0 0 0 0 0 0 0 0 0 0 0 0 0 0.2033314354806 0 0 0 0 0 0 0 0 0 0 0 0 0 0 0 0 0 0 0 0 0 0 0 0 0 0 0.259091187891651 0 0 0 0 0 0 0 0 0 0 0 0 0 0 0 0 0 0 0 0 0 0 0 0 0 0 0 0 0 0 0 0 0 0 0 0 0 0 0 0 0 0 0 0 0 0 0 0 0 0 0 0 0 0 0 0 0 0 0.189623505683024 0.296543153700767 0 0 0 0 0 0 0.0182688799409513 0 0 0 0 0 0 0 0 0 0 0 0 0 0 0 0 0 0 0 0 0 0 0 0 0 0 0 0 0 0 0 0 0 0 0 0 0 0 0 0 0 0 0 0 0 0 0 0 0 0 0 0 0 0 0 0 0 0 0 0 0 0 0 0 0 0 0 0 0 0 0 0 0 0 0 0 0 0 0 0 0 0 0 0 0 0 0 0 0 0 0 0 0 0 0 0 0 0 0 0 0 0 0 0 0 0 0 0 0 0 0 0 0 0 0 0 0 0 0 0 0 0 0 0 0 0 0 0 0 0 0 0 0 0 0 0 0 0 0 0 0 0 0 0 0 0 0 0 0 0 0 0 0 0 0 0 0 0 0 0 0 0 0 0 0 0 0 0 0 0 0 0 0 0 0 0 0
0 0 0 0 0 0 0 0 0 0 0 0 0 0 0 0 0 0 0 0 0 0 0 0 0 0 0 0 0 0 0 0 0 0 0 0 0 0 0 0 0 0 0 0 0 0.0672519460042573 0 0 0 0 0 0 0 0 0 0 0 0.0436084641586742 0 0 0 0 0 0 0 0 0 0 0 0 0 0 0.285101419229516 0 0 0 0 0 0 0 0 0 0 0 0 0 0 0 0 0 0 0 0 0 0 0 0 0 0 0 0 0 0 0 0 0 0 0 0 0 0 0 0 0 0 0 0 0 0 0 0 0 0 0 0 0 0 0 0 0 0.342055738201426 0 0.201822806915375 0 0 0 0 0 0 0.0601596254907513 0 0 0 0 0 0 0 0 0 0 0 0 0 0 0 0 0 0 0 0 0 0 0 0 0 0 0 0 0 0 0 0 0 0 0 0 0 0 0 0 0 0 0 0 0 0 0 0 0 0 0 0 0 0 0 0 0 0 0 0 0 0 0 0 0 0 0 0 0 0 0 0 0 0 0 0 0 0 0 0 0 0 0 0 0 0 0 0 0 0 0 0 0 0 0 0 0 0 0 0 0 0 0 0 0 0 0 0 0 0 0 0 0 0 0 0 0 0 0 0 0 0 0 0 0 0 0 0 0 0 0 0 0 0 0 0 0 0 0 0 0 0 0 0 0 0 0 0 0 0 0 0 0 0 0 0 0 0 0 0 0 0 0 0 0 0 0 0 0 0 0 0 0 0 0 0 0
0 0 0 0.0730109765154919 0 0 0.00617914631986874 0.054529351441046 0.0282400081320938 0.024862361150067 0 0 0 0 0 0 0 0 0 0 0 0 0 0 0 0 0 0 0 0 0.00519292984523073 0 0 0 0 0 0.0238724769031963 0.145127766726231 0 0 0 0 0 0 0 0.0066064949579855 0 0 0 0.025805893366569 0 0 0 0 0 0 0 0 0 0 0 0 0 0 0 0 0 0 0 0 0 0 0.0434041358047361 0 0 0 0 0 0 0 0 0 0 0 0.0305525592651581 0.00663801933994882 0.0164987598950749 0.00425211010832805 0 0 0 0 0.00925216511619131 0 0 0 0 0 0 0 0 0 0 0 0 0 0 0 0 0 0 0 0 0 0 0 0 0 0 0 0 0 0 0 0 0 0 0 0 0.259710276762433 0.0767413632307229 0.0289539047100148 0 0 0 0 0 0 0.029768118972318 0 0 0 0 0 0 0 0 0 0 0 0 0 0 0.0886890844577373 0.0121120969795563 0 0 0 0 0 0 0 0 0 0 0 0 0 0 0 0 0 0 0 0 0 0 0 0 0 0 0 0 0 0 0 0 0 0 0 0 0 0 0 0 0 0 0 0 0 0 0 0 0 0 0 0 0 0 0 0 0 0 0 0 0 0 0 0 0 0 0 0 0 0 0 0 0 0 0 0 0 0 0 0 0 0 0 0 0 0 0 0 0 0 0 0 0 0 0 0 0 0 0 0 0 0 0 0 0 0 0 0 0 0 0 0 0 0 0 0 0 0 0 0 0 0 0 0 0 0 0 0 0 0 0 0 0 0 0 0 0 0 0 0 0 0 0 0 0 0 0 0 0 0 0 0 0 0 0 0 0 0 0 0 0 0
0 0 0 0 0 0 0 0 0 0 0 0 0 0.0384506615049044 0.0247108950304338 0.100709733079791 0 0 0 0 0.0953886554993859 0 0 0 0 0 0 0 0 0 0.0952869619935326 0 0 0 0 0 0 0 0 0 0 0 0 0 0.0633662566610036 0.00593792046518172 0 0 0.0223348080293486 0.00743879933805186 0 0 0 0 0 0 0 0.00513090748597115 0.0387888757833339 0.0367885600655249 0 0.104865544764222 0.0238933788633318 0.0191180156647756 0 0 0 0.014405698423184 0.00581807962245995 0.0702740218161798 0 0 0 0 0.00985998390146204 0 0.0720536657154344 0.0582334447509092 0 0 0 0 0 0 0 0 0 0 0 0 0 0 0 0 0 0 0 0 0 0 0 0 0 0 0 0 0 0 0 0 0 0 0 0 0 0 0 0 0 0 0 0 0 0 0 0 0 0 0.0175037057139491 0 0 0 0 0 0 0 0.0129760049976803 0.0519213397845459 0 0.0047440810454029 0 0 0 0 0 0 0 0 0 0 0 0 0 0 0 0 0 0 0 0 0 0 0 0 0 0 0 0 0 0 0 0 0 0 0 0 0 0 0 0 0 0 0 0 0 0 0 0 0 0 0 0 0 0 0 0 0 0 0 0 0 0 0 0 0 0 0 0 0 0 0 0 0 0 0 0 0 0 0 0 0 0 0 0 0 0 0 0 0 0 0 0 0 0 0 0 0 0 0 0 0 0 0 0 0 0 0 0 0 0 0 0 0 0 0 0 0 0 0 0 0 0 0 0 0 0 0 0 0 0 0 0 0 0 0 0 0 0 0 0 0 0 0 0 0 0 0 0 0 0 0 0 0 0 0 0 0 0 0 0 0 0 0 0 0 0 0 0 0 0 0 0 0 0 0 0 0
0 0 0 0 0 0 0 0 0 0 0 0 0 0 0 0.0438057643413082 0 0 0 0 0 0 0 0 0 0 0 0 0 0 0 0 0 0 0 0 0 0 0 0 0 0 0 0 0 0 0 0 0 0 0 0 0 0 0 0 0 0 0 0 0 0 0 0 0 0 0 0 0 0 0 0 0 0 0.440760275395878 0 0 0 0 0 0 0 0 0 0 0 0 0 0 0 0 0 0 0 0 0 0.0598543420411394 0 0 0 0 0 0 0 0 0 0 0 0 0 0 0 0 0 0 0 0 0 0 0 0 0 0 0 0 0 0 0 0 0 0 0 0 0 0 0.0926673474101211 0.255407122736861 0.107505148074693 0 0 0 0 0 0 0 0 0 0 0 0 0 0 0 0 0 0 0 0 0 0 0 0 0 0 0 0 0 0 0 0 0 0 0 0 0 0 0 0 0 0 0 0 0 0 0 0 0 0 0 0 0 0 0 0 0 0 0 0 0 0 0 0 0 0 0 0 0 0 0 0 0 0 0 0 0 0 0 0 0 0 0 0 0 0 0 0 0 0 0 0 0 0 0 0 0 0 0 0 0 0 0 0 0 0 0 0 0 0 0 0 0 0 0 0 0 0 0 0 0 0 0 0 0 0 0 0 0 0 0 0 0 0 0 0 0 0 0 0 0 0 0 0 0 0 0 0 0 0 0 0 0 0 0 0 0 0 0 0 0 0 0 0 0 0 0 0 0 0 0 0 0 0 0 0 0 0 0
0 0 0 0 0 0 0 0 0 0 0 0 0 0 0 0.0125357357397103 0 0 0 0 0 0 0 0 0 0 0 0 0 0.00254339450041237 0.219743730463788 0 0 0 0 0 0 0 0 0 0 0 0 0 0 0 0 0 0 0 0 0 0 0 0 0 0 0.00697603546363563 0 0 0 0 0 0 0 0 0 0 0 0 0 0 0 0 0 0 0 0 0 0 0 0.00588496981404701 0 0 0.108719787969913 0.0144086841576183 0 0.0079003123443369 0.00713894017526799 0 0 0 0 0 0.00460504820378426 0.186101064800707 0.0297232112555319 0.0873895695050292 0 0 0 0 0 0 0 0 0 0 0 0 0 0 0 0 0 0 0 0 0 0 0 0 0 0 0 0 0.257538523504931 0 0 0 0 0 0 0 0.0130520223375828 0 0.0174289688186136 0 0 0 0 0 0 0 0 0 0.010346100432563 0 0 0 0 0 0 0.00515432861493842 0.00280957189759018 0 0 0 0 0 0 0 0 0 0 0 0 0 0 0 0 0 0 0 0 0 0 0 0 0 0 0 0 0 0 0 0 0 0 0 0 0 0 0 0 0 0 0 0 0 0 0 0 0 0 0 0 0 0 0 0 0 0 0 0 0 0 0 0 0 0 0 0 0 0 0 0 0 0 0 0 0 0 0 0 0 0 0 0 0 0 0 0 0 0 0 0 0 0 0 0 0 0 0 0 0 0 0 0 0 0 0 0 0 0 0 0 0 0 0 0 0 0 0 0 0 0 0 0 0 0 0 0 0 0 0 0 0 0 0 0 0 0 0 0 0 0 0 0 0 0 0 0 0 0 0 0 0 0 0 0 0 0 0 0 0 0
0 0 0 0.00271032226813086 0.0223502960096091 0.00956334369023793 0 0.012008282027924 0.00177163797006324 0.0147066313548509 0 0.00580568272728573 0 0.0376785784814237 0.0501249732838517 0.22010790094691 0 0 0 0.00207386002774585 0 0 0 0 0 0 0 0 0.00546100397538751 0.00385109539715222 0.0139761092904142 0 0 0 0 0 0 0 0 0 0 0 0 0 0 0 0 0 0 0.00180397673523177 0 0 0 0.00369721353572016 0 0 0 0 0 0 0 0 0 0 0 0 0 0 0 0.00700521312124097 0 0 0 0 0.0274572282718577 0 0 0 0 0 0 0 0 0 0 0 0 0 0 0 0 0 0 0 0 0 0.181025395668469 0 0.02569612456745 0 0 0 0 0 0 0 0 0 0 0 0 0.00389771099747246 0 0 0 0 0 0 0 0 0 0 0 0 0 0 0.147067285880994 0 0 0 0 0 0 0.0160398391689182 0.0581743989616478 0.0281850958786067 0 0.0685642613438031 0.00246698593329237 0 0 0 0 0 0 0 0.00886894839304244 0 0 0 0 0 0 0.0126287304917448 0.00256793487978611 0 0 0 0 0 0 0 0 0 0 0 0 0 0 0 0 0 0 0 0 0 0 0 0 0 0 0 0 0 0 0 0 0 0 0 0 0 0 0 0 0 0 0 0 0 0.00266393871973628 0 0 0 0 0 0 0 0 0 0 0 0 0 0 0 0 0 0 0 0 0 0 0 0 0 0 0 0 0 0 0 0 0 0 0 0 0 0 0 0 0 0 0 0 0 0 0 0 0 0 0 0 0 0 0 0 0 0 0 0 0 0 0 0 0 0 0 0 0 0 0 0 0 0 0 0 0 0 0 0 0 0 0 0 0 0 0 0 0 0 0 0 0 0 0 0 0 0 0 0 0 0 0 0 0 0 0 0 0 0 0 0 0 0 0 0
0 0 0 0 0 0 0 0 0 0 0 0 0 0.00619910249399131 0.00575751680167905 0.32693966603169 0 0 0 0 0 0.0504566673629882 0 0 0 0 0 0 0 0 0.0150968494300804 0 0 0 0 0 0 0 0.00855406792608537 0.0488436664687279 0 0 0 0 0 0 0 0 0 0 0 0 0 0 0 0 0 0 0 0 0 0 0 0 0 0 0 0 0 0.098605340619876 0 0 0 0 0.0348239153712028 0 0 0.0153679938813321 0 0 0 0 0 0 0 0 0 0 0 0 0 0 0 0 0 0 0.0158367696526184 0 0 0 0 0 0 0 0 0 0 0 0 0 0 0 0 0 0 0 0 0 0 0 0 0 0 0 0 0 0.0374751989628548 0 0 0 0 0 0 0.134529640609774 0.0513264524974247 0 0.143717908353247 0 0 0 0 0 0 0 0 0 0.0022332161220264 0 0 0 0 0 0 0.00423602741440193 0 0 0 0 0 0 0 0 0 0 0 0 0 0 0 0 0 0 0 0 0 0 0 0 0 0 0 0 0 0 0 0 0 0 0 0 0 0 0 0 0 0 0 0 0 0 0 0 0 0 0 0 0 0 0 0 0 0 0 0 0 0 0 0 0 0 0 0 0 0 0 0 0 0 0 0 0 0 0 0 0 0 0 0 0 0 0 0 0 0 0 0 0 0 0 0 0 0 0 0 0 0 0 0 0 0 0 0 0 0 0 0 0 0 0 0 0 0 0 0 0 0 0 0 0 0 0 0 0 0 0 0 0 0 0 0 0 0 0 0 0 0 0 0 0 0 0 0 0 0 0 0 0 0 0 0 0 0 0 0 0 0 0
0 0 0 0.00618799113858631 0 0 0 0 0.00302589141957567 0 0 0 0 0 0 0.00100932927639312 0 0 0 0 0 0 0 0 0 0 0 0 0 0.00769622957236483 0 0 0 0.017734017774141 0 0 0 0.00421131095324676 0 0 0 0 0 0 0 0 0 0 0 0 0 0 0 0.188638275480855 0 0 0.00953135314513496 0.00184248847406793 0 0 0 0 0 0 0 0 0 0 0 0 0 0 0 0 0 0 0 0 0 0 0 0.00111052224588883 0 0 0.00266653327246058 0.000934236486378582 0.00176103425278368 0.00356373421016411 0.00566654458192688 0.00380499100122095 0.00242763322429752 0.00419322203112157 0.0046157185484382 0.00345935707731025 0 0 0.00280273856579638 0 0 0.0338770332669537 0.0221730056391935 0.00454929780627354 0.00631219401561617 0 0 0 0 0 0 0 0 0 0 0 0 0 0 0 0 0 0 0 0 0 0 0 0.00728219223157272 0 0 0.00705903045221935 0 0 0.026232030593697 0 0 0 0.00120165561428382 0 0 0 0.0203470026548729 0.0404289179257075 0.00501615632083136 0.0163556795795425 0 0.0042241737267486 0 0 0.00590566376697356 0.043880785173579 0.00568776191944769 0 0 0.189056115286281 0.0498732470045404 0 0 0 0 0 0 0 0 0 0 0 0 0 0 0 0 0 0 0 0 0 0 0 0 0 0 0 0 0 0 0 0 0 0 0 0 0 0 0 0 0 0 0 0 0 0 0 0 0 0 0 0 0 0 0 0 0 0 0 0 0 0 0 0 0 0 0 0 0 0 0 0 0 0 0 0 0 0 0 0 0 0 0 0 0 0 0 0 0 0 0 0 0 0 0 0 0 0 0 0 0 0.0980062664631289 0 0 0 0 0 0 0 0 0 0 0 0 0 0 0 0 0 0 0 0 0 0 0 0 0 0 0 0 0 0 0 0 0 0 0 0 0 0 0 0 0 0.0526442748927194 0 0 0 0 0.00408702107733805 0 0 0 0 0 0 0 0 0.0609458177846859 0 0 0 0.017971524071641
0 0 0 0.0104437152344194 0 0 0 0 0 0 0 0 0 0 0 0 0 0 0 0.00118362639036173 0 0 0 0 0 0 0 0 0 0 0 0 0 0 0 0 0 0.0071083190394061 0 0 0 0 0 0 0 0.0204767328597572 0 0 0 0.0802451581388757 0 0 0 0 0 0 0 0.327108395572275 0 0 0.0245044422088269 0 0.0414928655392315 0 0 0 0 0 0 0 0 0.00280455289199722 0.00342578250098591 0 0.00296065264548015 0 0 0.00644025114792086 0.00116272030326247 0 0.00319413795476586 0 0.00204327683228088 0 0.0394463891128563 0.00464562459306773 0 0.0259769768572562 0.0431580987006594 0 0 0 0 0 0 0.00982622189700223 0 0 0 0 0 0 0 0 0 0 0 0 0 0 0 0 0 0 0 0 0 0 0 0 0 0 0 0 0 0 0 0 0 0.00515157615076356 0.00580667992108944 0.0106002566539135 0 0.00398123938643792 0 0 0 0 0 0 0 0.022004278631617 0.082829189380402 0 0 0.0569631959074103 0 0 0 0 0 0 0 0.0828769650282578 0.0721386785194203 0 0 0 0 0 0 0 0 0 0 0 0 0 0 0 0 0 0 0 0 0 0 0 0 0 0 0 0 0 0 0 0 0 0 0 0 0 0 0 0 0 0 0 0 0 0 0 0 0 0 0 0 0 0 0 0 0 0 0 0 0 0 0 0 0 0 0 0 0 0 0 0 0 0 0 0 0 0 0 0 0 0 0 0 0 0 0 0 0 0 0 0 0 0 0 0 0 0 0 0 0 0 0 0 0 0 0 0 0 0 0 0 0 0 0 0 0 0 0 0 0 0 0 0 0 0 0 0 0 0 0 0 0 0 0 0 0 0 0 0 0 0 0 0 0 0 0 0 0 0 0 0 0 0 0 0 0 0 0 0 0 0
0 0 0 0 0 0 0 0 0 0 0 0 0 0 0 0 0 0 0 0 0 0 0 0 0 0 0 0 0 0 0 0 0 0 0 0 0 0 0 0 0 0 0 0 0 0 0 0 0 0 0 0 0 0 0 0 0 0.00781028460417776 0 0 0 0 0 0 0 0 0 0 0 0 0 0 0 0 0 0 0 0 0 0 0 0.000864477039382873 0 0 0.0148056157430918 0.00742953454299498 0 0.0245923571257011 0.058125330999626 0.0152825674034362 0.00820057463402243 0.00917644521649099 0 0.0206126666146508 0.00501546755514128 0 0 0 0 0 0.00957254978579851 0.0459626081207815 0.0806128672414045 0 0 0 0 0 0 0 0 0 0 0 0 0 0 0 0 0 0 0 0 0 0 0 0 0 0 0 0 0 0 0 0 0 0 0 0.0177951011494374 0 0 0.124217509448803 0.103748561679983 0.00744763970100906 0.0856676710318924 0 0.00818895373650115 0.0550016243589273 0.172619550162981 0.0267430205089338 0.0234186379664521 0.0207893156919138 0 0.0250194260818114 0.0212796418546538 0 0 0 0 0 0 0 0 0 0 0 0 0 0 0 0 0 0 0 0 0 0 0 0 0 0 0 0 0 0 0 0 0 0 0 0 0 0 0 0 0 0 0 0 0 0 0 0 0 0 0 0 0 0 0 0 0 0 0 0 0 0 0 0 0 0 0 0 0 0 0 0 0 0 0 0 0 0 0 0 0 0 0 0 0 0 0 0 0 0 0 0 0 0 0 0 0 0 0 0 0 0 0 0 0 0 0 0 0 0 0 0 0 0 0 0 0 0 0 0 0 0 0 0 0 0 0 0 0 0 0 0 0 0 0 0 0 0 0 0 0 0 0 0 0 0 0 0 0 0 0 0 0 0 0 0 0 0 0 0 0 0
0 0 0 0 0 0 0 0 0 0 0 0 0 0 0 0 0 0 0 0 0 0 0 0 0 0 0 0 0 0 0 0 0 0 0 0 0 0 0 0 0 0 0 0 0 0 0 0 0 0.00247535112709179 0 0 0 0 0 0 0 0.0676264409388059 0 0 0 0 0 0 0 0 0 0 0 0 0 0 0 0 0 0 0 0 0 0 0 0 0 0 0.0103595271745895 0.00209600780570498 0 0.0112790709169968 0.0433270025563896 0.00408238536666971 0 0 0 0 0 0 0 0 0 0 0.00313146829330889 0.0136921396411484 0.0329521770832458 0 0 0 0 0 0 0 0 0 0 0 0 0 0 0 0 0 0 0 0 0 0 0 0 0 0 0 0 0 0 0 0 0 0 0 0.0292019064769396 0.0114033481399175 0.102589257442679 0 0.17901382401818 0 0.0560291678634393 0.0833992407903476 0.0471563571477881 0.0619768364903434 0.0180995979566677 0.00452020640599371 0.00393781995552752 0.00354546640588232 0 0.0890561993443937 0.119049200657949 0 0 0 0 0 0 0 0 0 0 0 0 0 0 0 0 0 0 0 0 0 0 0 0 0 0 0 0 0 0 0 0 0 0 0 0 0 0 0 0 0 0 0 0 0 0 0 0 0 0 0 0 0 0 0 0 0 0 0 0 0 0 0 0 0 0 0 0 0 0 0 0 0 0 0 0 0 0 0 0 0 0 0 0 0 0 0 0 0 0 0 0 0 0 0 0 0 0 0 0 0 0 0 0 0 0 0 0 0 0 0 0 0 0 0 0 0 0 0 0 0 0 0 0 0 0 0 0 0 0 0 0 0 0 0 0 0 0 0 0 0 0 0 0 0 0 0 0 0 0 0 0 0 0 0 0 0 0 0 0 0 0
0 0 0 0 0 0 0 0 0 0 0 0 0 0 0 0 0 0 0 0 0 0 0 0 0 0 0 0 0 0 0 0 0 0 0 0 0 0 0 0 0 0 0 0 0 0 0 0 0 0.00504962766688681 0 0 0 0 0 0 0 0.109386456963483 0 0 0.000780686393140242 0 0.00326777499302958 0 0 0 0 0 0 0 0 0 0 0 0 0 0 0 0 0 0.00145075534169378 0 0.00115031917091457 0 0.0262377123055136 0.00652654257458076 0 0.0320459149532042 0.138545977373296 0.0274346145340339 0 0.0270012874472054 0 0 0.00173251226609539 0.00458210685442251 0 0 0 0.00336122917849108 0.0101351410690697 0.0947469835142823 0.103723099331205 0 0 0 0 0 0 0 0 0 0 0 0 0 0 0 0 0 0 0 0 0 0 0 0 0 0 0 0 0 0 0 0 0 0 0 0.00228567821394085 0.0270790608035933 0.0540537827803351 0.112930566949735 0 0 0.0167598584844948 0.0424345937445429 0 0.0122964216873257 0.0242409250034168 0.00189531496150688 0.0197899812837011 0.00760223297771086 0 0.0435158373698813 0.0379570038092679 0 0 0 0 0 0 0 0 0 0 0 0 0 0 0 0 0 0 0 0 0 0 0 0 0 0 0 0 0 0 0 0 0 0 0 0 0 0 0 0 0 0 0 0 0 0 0 0 0 0 0 0 0 0 0 0 0 0 0 0 0 0 0 0 0 0 0 0 0 0 0 0 0 0 0 0 0 0 0 0 0 0 0 0 0 0 0 0 0 0 0 0 0 0 0 0 0 0 0 0 0 0 0 0 0 0 0 0 0 0 0 0 0 0 0 0 0 0 0 0 0 0 0 0 0 0 0 0 0 0 0 0 0 0 0 0 0 0 0 0 0 0 0 0 0 0 0 0 0 0 0 0 0 0 0 0 0 0 0 0 0 0
0 0 0 0 0 0 0 0 0 0 0 0 0 0 0 0 0 0 0 0 0 0 0 0 0 0 0 0 0 0 0 0 0.0530855593467412 0 0.0360150744178368 0 0 0 0 0 0 0 0 0 0 0 0 0 0 0 0 0 0 0 0 0 0 0 0 0 0 0 0 0 0 0 0 0 0 0 0 0 0 0 0 0 0 0 0 0 0 0 0 0 0.00993519294285154 0 0 0.0200831502703712 0.0330712116418453 0.049111465115232 0.0226199661917047 0.028184737125045 0 0.0491453117486678 0 0 0 0 0 0.0702658968793945 0.0312109858417229 0 0.020392487132619 0 0 0 0 0 0 0 0 0 0 0 0 0 0 0 0 0 0 0 0 0 0 0 0 0 0 0 0 0 0 0 0 0 0 0 0.0945361422080918 0 0.0492207153452782 0 0 0 0.0588313069249204 0 0 0 0 0.0919506517339517 0.0136189600008517 0 0.0996334124234809 0.0242952825393664 0 0 0 0 0 0 0 0 0 0 0 0 0 0 0 0 0 0 0 0 0 0 0 0 0 0 0 0 0 0 0 0 0 0 0 0 0 0 0 0 0 0 0 0 0 0 0 0 0 0 0 0 0 0 0 0 0 0 0 0 0 0 0 0 0 0 0 0 0 0 0 0 0 0 0 0 0 0 0 0 0 0 0 0 0 0 0 0 0 0 0 0 0 0 0 0 0 0 0 0 0 0 0.0486298023207018 0 0 0 0 0 0 0 0 0 0 0 0 0 0 0 0 0 0 0 0 0 0 0 0 0 0 0 0 0 0 0 0 0 0 0 0 0 0 0 0 0 0.0462155797889818 0 0 0 0 0 0 0 0 0 0 0 0 0 0.0499471080603435 0 0 0 0
0 0 0 0 0 0 0 0 0 0 0 0 0 0 0 0 0 0 0 0 0 0 0 0 0 0 0 0 0 0 0 0 0 0 0 0 0 0 0 0 0 0 0 0 0 0 0 0 0 0 0 0 0 0 0 0 0 0 0 0 0 0 0 0 0 0 0 0 0 0 0 0 0 0 0 0 0 0 0 0 0 0 0 0 0.00540297771550379 0.00353908031579949 0 0.00624845505382522 0.0327131836539164 0.0124691513534188 0.00423171862650318 0.00612747867121989 0 0.0109590151622322 0 0 0 0 0 0 0 0.0203736975142881 0.0178710460895226 0 0 0 0 0 0 0 0 0 0 0 0 0 0 0 0 0 0 0 0 0 0 0 0 0 0 0 0 0 0 0 0 0 0 0 0 0 0.193841294038858 0.153505677807212 0.0727873117430943 0.0201422774330366 0 0 0 0.0682615450000981 0.0451734990246343 0.115486547267797 0.00634475009095476 0.00305947347744285 0 0 0 0 0 0 0 0 0 0 0 0 0 0 0 0 0 0 0 0 0 0 0 0 0 0 0 0 0 0 0 0 0 0 0 0 0 0 0 0 0 0 0 0 0 0 0 0 0 0 0 0 0 0 0 0 0 0 0 0 0 0 0 0 0 0 0 0 0 0 0 0 0 0 0 0 0 0 0 0 0 0 0 0 0 0 0 0 0 0 0 0 0 0 0 0 0 0 0 0 0 0 0 0 0 0 0 0 0 0 0 0 0 0 0 0 0 0 0 0 0 0 0 0 0 0 0 0 0 0 0 0 0 0 0 0 0 0 0 0 0 0 0 0 0 0 0.0584930495752714 0 0 0 0 0 0 0 0 0 0 0 0 0 0.0395515770041065 0.103417193381265 0 0 0
0 0 0 0 0 0 0 0 0 0 0 0 0 0 0 0 0 0 0 0 0 0 0 0 0 0 0 0 0 0 0 0 0 0 0 0 0 0 0 0 0 0 0 0 0 0 0 0 0 0 0 0 0 0 0 0 0 0.218634453310681 0 0 0 0 0 0 0 0 0 0 0 0 0 0 0 0 0 0 0 0 0 0 0 0 0 0 0.0168600440403934 0.00247401906326132 0 0.0245317658194575 0.0770332688504779 0.00367432883693425 0 0 0 0 0 0 0 0 0 0 0 0 0 0 0 0 0 0 0 0 0 0 0 0 0 0 0 0 0 0 0 0 0 0 0 0 0 0 0 0 0 0 0 0 0 0 0 0 0.00627616593602188 0.0607229907386052 0 0.171551948601834 0.138365771335188 0 0 0 0.010402053485184 0.0130134963974644 0 0 0 0 0 0.0570261333614632 0.199433560223033 0 0 0 0 0 0 0 0 0 0 0 0 0 0 0 0 0 0 0 0 0 0 0 0 0 0 0 0 0 0 0 0 0 0 0 0 0 0 0 0 0 0 0 0 0 0 0 0 0 0 0 0 0 0 0 0 0 0 0 0 0 0 0 0 0 0 0 0 0 0 0 0 0 0 0 0 0 0 0 0 0 0 0 0 0 0 0 0 0 0 0 0 0 0 0 0 0 0 0 0 0 0 0 0 0 0 0 0 0 0 0 0 0 0 0 0 0 0 0 0 0 0 0 0 0 0 0 0 0 0 0 0 0 0 0 0 0 0 0 0 0 0 0 0 0 0 0 0 0 0 0 0 0 0 0 0 0 0 0 0 0 0
0 0 0 0 0 0 0 0 0 0 0 0 0 0 0 0.0160474901721019 0 0 0 0 0 0 0 0 0 0 0 0 0 0 0.0165481964351428 0 0 0 0 0 0 0.0489129817586826 0 0 0 0 0 0 0 0 0 0 0 0 0 0 0 0 0 0 0 0.00566585264825453 0 0 0 0 0 0 0 0 0 0 0 0 0 0 0 0 0.00437002642461807 0 0 0 0 0 0.00787470498001971 0.00303424522813352 0.00597866073640439 0 0.0161462568324578 0.00244653758575461 0 0.00996018782362394 0.0122066519027482 0 0.00637449747110096 0.00650497772523834 0.0249646220960022 0 0.0047966276096274 0.00304604103793188 0.0189215686219443 0.00998196340005709 0.00759983085929488 0 0 0 0 0 0 0 0 0 0 0 0 0 0 0 0 0 0 0 0 0 0 0 0 0 0 0 0.06238639613599 0 0 0 0 0 0 0 0 0.011227018986706 0.00595130312687616 0.000714920271711107 0 0 0.0128989688889653 0.0899389384026536 0 0 0 0.0096447957073211 0 0.139607806000746 0 0.0099563674651043 0 0 0 0.305257296500462 0.0692211159395228 0 0 0 0 0 0 0 0 0 0 0 0 0 0 0 0 0 0 0 0 0 0 0 0 0 0 0 0 0 0 0 0 0 0 0 0 0 0 0 0 0 0 0 0 0 0 0 0 0 0 0 0 0 0 0 0 0 0 0 0 0 0 0 0 0 0 0 0 0 0 0 0 0 0 0 0 0 0 0 0 0 0 0 0 0 0 0 0 0 0 0 0 0 0 0 0 0 0 0 0 0 0.017206533558803 0 0 0 0 0 0 0 0 0 0 0 0 0 0 0 0 0 0 0 0 0 0 0 0 0 0 0 0 0 0 0 0 0 0 0 0 0 0 0 0 0 0.016278556479594 0 0 0 0 0 0 0 0 0 0 0 0 0 0.0183280611864064 0 0 0 0
0 0 0 0 0 0 0 0 0 0 0 0 0 0 0 0 0 0 0 0 0 0 0 0 0 0 0 0 0 0 0 0 0 0 0 0 0 0 0 0 0 0 0 0 0 0 0 0 0 0 0 0 0 0 0 0 0 0.00353537765807963 0 0 0 0 0 0 0 0 0 0 0 0 0 0 0 0 0 0 0 0 0 0 0 0 0 0 0 0 0 0 0.0105873530801702 0 0 0 0 0 0 0 0 0 0 0 0 0 0.0278127934127401 0 0 0 0 0 0 0 0 0 0 0 0 0 0 0 0 0 0 0 0 0 0 0 0.0049913721012252 0 0 0 0 0 0 0 0 0 0 0 0 0 0.15051561951396 0.205360252896692 0.0645863580018543 0 0.0825567957321003 0.0209627098784957 0.242543242422551 0 0.0504610794785714 0.0139169533771627 0 0.0062906708168366 0 0.0457221960665271 0.0701572255630343 0 0 0 0 0 0 0 0 0 0 0 0 0 0 0 0 0 0 0 0 0 0 0 0 0 0 0 0 0 0 0 0 0 0 0 0 0 0 0 0 0 0 0 0 0 0 0 0 0 0 0 0 0 0 0 0 0 0 0 0 0 0 0 0 0 0 0 0 0 0 0 0 0 0 0 0 0 0 0 0 0 0 0 0 0 0 0 0 0 0 0 0 0 0 0 0 0 0 0 0 0 0 0 0 0 0 0 0 0 0 0 0 0 0 0 0 0 0 0 0 0 0 0 0 0 0 0 0 0 0 0 0 0 0 0 0 0 0 0 0 0 0 0 0 0 0 0 0 0 0 0 0 0 0 0 0 0 0 0 0 0 0
0 0 0 0 0 0 0 0 0 0 0 0 0 0 0 0 0 0 0 0 0 0 0 0 0 0 0 0 0 0 0 0.0054299234178239 0.00611628151011214 0 0.00509949528762161 0 0 0 0 0 0 0 0 0 0 0 0 0 0 0 0 0 0 0 0 0 0 0 0 0 0 0 0 0 0 0 0 0 0 0 0 0 0 0 0 0 0 0 0 0 0 0 0 0 0.00565247925108605 0.00472808525062326 0 0.0100043728507824 0.0342494269245862 0.0183722279204183 0.00299810610782242 0.0148594523370072 0 0.00985411093592084 0.00466360013372305 0 0 0 0 0.0184602763773881 0.0607640841076116 0.0552542055794893 0.140125095896435 0 0 0 0 0 0 0 0 0 0 0 0 0 0 0 0 0 0 0 0 0 0 0 0 0 0 0 0 0 0 0 0 0 0 0 0.00661345126543972 0 0.221029072726752 0.0280613965043958 0.0595750755339006 0 0.0255631172680247 0 0 0.0236107565498419 0 0.0387111770434501 0.121237683214279 0.0603346857502313 0.00460130856689627 0.0066937574593772 0.00733729422896045 0 0 0 0 0 0 0 0 0 0 0 0 0 0 0 0 0 0 0 0 0 0 0 0 0 0 0 0 0 0 0 0 0 0 0 0 0 0 0 0 0 0 0 0 0 0 0 0 0 0 0 0 0 0 0 0 0 0 0 0 0 0 0 0 0 0 0 0 0 0 0 0 0 0 0 0 0 0 0 0 0 0 0 0 0 0 0 0 0 0 0 0 0 0 0 0 0 0 0 0 0 0 0 0 0 0 0 0 0 0 0 0 0 0 0 0 0 0 0 0 0 0 0 0 0 0 0 0 0 0 0 0 0 0 0 0 0 0 0 0 0 0 0 0 0 0 0 0 0 0 0 0 0 0 0 0 0 0 0 0 0 0
0 0 0 0 0 0 0 0 0 0 0 0 0 0 0 0 0 0 0 0 0 0 0 0 0 0 0 0 0 0 0 0.00257185895272428 0 0 0.0272809728550434 0 0 0 0 0 0 0 0 0 0 0 0 0 0 0 0 0 0 0 0 0 0 0 0 0 0 0 0 0 0 0 0 0 0 0 0 0 0 0 0.00217114152563184 0 0 0 0 0 0.00448669259975713 0.00547037493443819 0.00735340116556266 0 0 0.00271738967369377 0 0.00582949165071368 0.0132314814400935 0.020245481803316 0.0108175942143307 0.0122099009918543 0 0.0377159316237874 0 0 0.00657042503365743 0.00965392288292841 0.00438563595773361 0.0468866233386479 0.0585432750730887 0.00873282368247317 0.0204226321735369 0 0 0 0 0 0 0 0 0 0 0 0 0 0 0 0 0 0 0 0 0 0 0 0.0219786680710544 0 0 0 0 0 0 0 0 0 0 0 0.0809536007227536 0 0.0564120937133363 0.0115451866587337 0.00767359978203678 0.029348594668569 0.107662340926332 0 0.0133332524045369 0.0107275334853598 0.0637732744824169 0 0.0574461032416462 0.0110972557464619 0 0.0448964615467661 0 0 0 0 0 0 0 0 0 0 0 0 0 0 0 0 0 0 0 0 0 0 0 0 0 0 0 0 0 0 0 0 0 0 0 0 0 0 0 0 0 0 0 0 0 0 0 0 0 0 0 0 0 0 0 0 0 0 0 0 0 0 0 0 0 0 0 0 0 0 0 0 0 0 0 0 0 0 0 0 0 0 0 0 0 0 0 0 0 0 0 0 0 0 0 0 0 0 0 0 0 0 0.0450919982266288 0 0 0 0 0 0 0 0 0 0 0 0 0 0 0 0 0 0 0 0 0 0 0 0 0 0 0 0 0 0 0 0 0 0 0 0 0 0 0 0 0 0.0657788031248107 0 0 0 0 0 0 0 0 0 0 0.00232633311271519 0 0 0.0448499101183305 0.0124521352205355 0.0053558031739624 0 0
0 0 0 0 0 0 0 0 0 0 0 0 0 0 0 0 0 0 0 0 0 0 0 0 0 0 0 0 0 0 0 0.0134689868087236 0.0519932320893574 0 0.0148560889612098 0 0 0 0 0 0 0 0 0 0 0 0.00573409020580194 0 0 0 0 0 0 0 0 0 0 0 0 0 0 0 0 0 0 0 0 0 0 0 0 0 0 0 0 0 0 0 0 0 0 0 0 0 0.00323572322671744 0.00488361277954862 0 0.00686283219596554 0.043801382266722 0.0228560686151877 0.0152197112807146 0.019103731920447 0 0.0346280411345399 0.00549550593933386 0 0 0 0 0.0832146149629503 0.150903348179711 0.0516767890911824 0.133955665734521 0 0 0 0 0 0 0 0 0 0 0 0 0 0 0 0 0 0 0 0 0 0 0.00378425343405127 0 0 0 0 0 0 0 0 0 0 0 0 0.00488757298122776 0 0.0230098326320118 0.00468477366300808 0.0373209940668336 0.00202472715925965 0.0027550977206996 0 0 0 0.0930315023550034 0.026757814584467 0 0.0562877363199566 0.024037561958999 0 0 0 0 0 0 0 0 0 0 0 0 0 0 0 0 0 0 0 0 0 0 0 0 0 0 0 0 0 0 0 0 0 0 0 0 0 0 0 0 0 0 0 0 0 0 0 0 0 0 0 0 0 0 0 0 0 0 0 0 0 0 0 0 0 0 0 0 0 0 0 0 0 0 0 0 0 0 0 0 0 0 0 0 0 0 0 0 0 0 0 0 0 0 0 0 0 0 0 0 0 0 0 0.0279960677604811 0 0 0 0 0 0 0 0 0 0 0 0 0 0 0 0 0 0 0 0 0 0 0 0 0 0 0 0 0 0 0 0 0 0 0 0 0 0 0 0 0 0.0142057400586225 0.00382479962572659 0 0 0 0 0 0 0 0 0 0 0 0 0.0122418035645677 0 0 0 0.00126029672245032
0 0 0 0 0 0 0 0 0 0 0 0 0 0 0 0 0 0 0 0 0 0 0 0 0 0 0 0 0 0 0 0.0113099648625645 0.00930630088650774 0 0.0112050502299806 0 0 0 0 0 0 0 0 0 0 0 0 0 0 0 0 0 0 0 0 0 0 0 0 0 0 0 0 0 0 0 0 0 0 0 0 0 0 0 0 0 0 0 0 0 0 0 0 0 0.00240406389979031 0.0066453230975612 0 0.0077248730376034 0.0399826682441983 0.0345140756719803 0.0340899160269819 0.039457014297976 0 0.0637584193856449 0.00726367176906481 0.00359077172101781 0 0 0 0.0429851658785968 0.115823736024224 0.0377069633630547 0.122289058469257 0 0 0 0 0 0 0 0 0 0 0 0 0 0 0 0 0 0 0 0 0 0 0 0 0 0 0 0 0 0 0 0 0 0 0 0 0 0.0520977780317273 0.0107580439120726 0.0365658921701693 0 0.00338841315714807 0 0 0.00576062907092716 0.118082799480759 0.0131835642608526 0.143562483713315 0 0.0117405691096598 0 0 0 0 0 0 0 0 0 0 0 0 0 0 0 0 0 0 0 0 0 0 0 0 0 0 0 0 0 0 0 0 0 0 0 0 0 0 0 0 0 0 0 0 0 0 0 0 0 0 0 0 0 0 0 0 0 0 0 0 0 0 0 0 0 0 0 0 0 0 0 0 0 0 0 0 0 0 0 0 0 0 0 0 0 0 0 0 0 0 0 0 0 0 0 0 0 0 0 0 0 0 0 0.00935740474690003 0 0 0 0 0 0 0 0 0 0 0 0 0 0 0 0 0 0 0 0 0 0 0 0 0 0 0 0 0 0 0 0 0 0 0 0 0 0 0 0 0 0.00544538548046433 0 0 0 0 0 0 0 0 0 0 0 0 0 0 0 0 0 0
0 0 0 0 0 0 0 0 0 0 0 0 0 0 0 0 0 0 0 0 0 0 0 0 0 0 0 0 0 0 0 0 0.16768591081939 0.0163858628272294 0.0321699034995651 0 0 0 0 0 0 0 0 0 0 0 0 0 0 0 0 0 0 0.0544537220396398 0 0 0 0 0 0 0 0 0 0 0 0 0 0 0 0 0 0 0 0 0 0 0 0 0 0 0 0 0 0 0 0 0 0 0 0 0 0 0 0 0 0 0 0 0 0.240150480630764 0.175883054550876 0.00884130765371043 0.0249224491147283 0 0 0 0 0 0 0 0 0 0 0 0 0 0 0 0 0 0 0 0 0 0 0 0 0 0 0 0 0 0 0 0 0 0 0 0 0 0 0 0 0.063418473034509 0 0 0 0 0.0151168733990758 0 0.102914988196686 0.0197083461412882 0 0 0 0 0 0 0 0 0 0 0 0 0 0 0 0 0 0 0 0 0 0 0 0 0 0 0 0 0 0 0 0 0 0 0 0 0 0 0 0 0 0.00478170682124688 0 0 0 0 0 0 0 0 0 0 0 0 0 0 0 0 0 0 0 0 0 0 0 0 0 0 0 0 0 0 0 0 0 0 0 0 0 0 0 0 0 0 0 0 0 0 0 0 0 0 0 0 0 0 0 0 0 0 0 0 0 0 0.0399473951007621 0 0 0 0 0 0 0 0 0 0 0 0 0 0 0 0 0 0 0 0 0 0 0 0 0 0 0 0 0 0 0 0 0 0 0 0 0 0 0 0 0 0 0 0 0 0 0 0 0 0 0 0 0 0 0 0 0 0 0 0.0336195261705293
0 0 0 0.0169006147294017 0 0 0 0 0.00194292589654279 0 0 0 0 0 0 0.00707850556696279 0 0 0 0 0 0 0 0 0 0 0 0 0 0.0138588256458932 0.0182272756569883 0 0 0.00674121198688151 0 0 0 0.0306240391990294 0 0.000902027194092636 0 0 0 0 0 0 0 0 0 0 0 0 0 0.0220070811455169 0 0 0 0.0340053240798462 0 0 0 0 0.00111677288606971 0 0 0 0 0 0 0 0.00400012491910053 0 0 0 0.00177042106077752 0 0 0 0 0 0.000920453173209792 0.000729732017479402 0.00161288758786413 0 0.0116064971620471 0.00186938070059495 0 0.00773218258368782 0.0120846458429319 0 0.0025961301670014 0.00248244946485792 0.0155459419363252 0 0.00303682058559324 0.00247292601514987 0.005476673557559 0.00103940820977108 0.00162298613889026 0.00132285430224707 0.0150947945678273 0.0027708497196119 0.00774010091620794 0 0 0 0 0 0 0 0 0 0 0 0 0 0 0 0 0 0 0 0 0 0 0 0.0255744117777834 0 0 0.0181546309521486 0 0 0.0358191690652949 0 0 0.00186079312000712 0.00281927772215985 0.000451152990261663 0.0866474023974221 0.0272524038548969 0.0131111909300826 0.0565079934875619 0.0437691523613537 0.00192644888270191 0 0.0175908204895037 0.101555693088761 0.00875559824286062 0.00273952551412533 0.0111536022056848 0 0 0 0 0.182733132329699 0 0 0 0 0 0 0 0 0 0 0 0 0 0 0 0 0 0 0 0 0 0 0 0 0 0 0 0 0 0 0 0 0 0 0 0 0 0 0 0 0 0 0 0 0 0 0 0 0 0 0 0 0 0 0 0 0 0 0 0 0 0 0 0 0 0 0 0 0 0 0 0 0 0 0 0 0 0 0 0 0 0 0 0 0 0.000813939657363126 0 0 0 0 0 0 0 0 0 0 0 0 0 0 0 0.0350335977494233 0 0 0 0 0 0 0 0 0 0 0 0 0 0 0 0 0 0 0 0 0 0 0 0 0 0 0 0 0 0 0 0 0 0 0 0 0 0 0 0 0 0.0326340155329869 0 0 0 0 0.00110926138187553 0 0 0 0 0 0 0 0 0.0350539216500822 0 0 0 0
0 0 0 0.0123626005818187 0 0 0 0 0 0 0 0 0 0 0 0.0011690447516977 0 0 0 0 0 0 0 0 0 0 0 0 0 0.00641002454786446 0.00947545315252791 0 0 0 0 0 0 0.0337560236249375 0 0 0 0 0 0 0 0 0 0 0 0 0 0 0 0 0 0 0 0.0501499603380081 0 0 0 0 0 0 0 0 0 0 0 0 0 0 0 0 0 0 0 0 0 0 0.000902536564295492 0 0 0 0.0149516051194768 0.00331150854665172 0 0.00427796138653576 0.0247146827987844 0 0 0 0.0122990215731965 0 0.00297146537945604 0.00209683511255786 0.00271888233085006 0.00134180115891652 0.00135242964282399 0 0 0.00570837424093544 0.00555566913388528 0 0 0 0 0 0 0 0 0 0 0 0 0 0 0 0 0 0 0 0 0 0 0 0.0130380595696542 0 0 0.00638375213304901 0 0 0.00831867616988 0 0 0.00172486727262139 0.000974881242812429 0 0.0388706681124757 0.040339332118435 0.0189635070125404 0.128458177773252 0.0649235499021188 0 0 0.104616444811011 0.039162135073632 0.0228465534678191 0.00510658841828622 0 0 0 0 0.310746926937193 0 0 0 0 0 0 0 0 0 0 0 0 0 0 0 0 0 0 0 0 0 0 0 0 0 0 0 0 0 0 0 0 0 0 0 0 0 0 0 0 0 0 0 0 0 0 0 0 0 0 0 0 0 0 0 0 0 0 0 0 0 0 0 0 0 0 0 0 0 0 0 0 0 0 0 0 0 0 0 0 0 0 0 0 0 0 0 0 0 0 0 0 0 0 0 0 0 0 0 0 0 0 0 0 0 0 0 0 0 0 0 0 0 0 0 0 0 0 0 0 0 0 0 0 0 0 0 0 0 0 0 0 0 0 0 0 0 0 0 0 0 0 0 0 0 0 0 0 0 0 0 0 0 0 0 0 0 0 0 0 0 0 0
0 0 0 0 0 0 0 0 0 0 0 0 0 0 0 0 0 0 0 0 0 0 0 0 0 0 0 0 0 0 0 0 0 0 0 0 0 0 0 0 0 0 0 0 0 0 0 0 0 0 0 0 0 0 0 0 0 0 0 0 0 0 0 0 0 0 0 0 0 0 0 0 0 0 0 0 0 0 0 0 0 0 0 0 0 0 0 0 0 0 0 0 0 0 0 0 0 0 0 0 0 0 0 0 0 0 0 0 0 0 0 0 0 0 0 0 0 0 0 0 0 0 0 0 0 0 0 0 0 0 0 0 0 0 0 0 0 0 0 0 0 0 0 0 0 0 0 0 0 0 0 0 0 0 0 0 0.196993272032436 0.188819377406685 0 0 0 0 0.0872708164349942 0 0.139318140284887 0.128786913884826 0 0 0 0 0 0 0 0 0 0.105667022564083 0.0813019132971981 0 0 0 0 0 0 0 0 0 0 0 0 0 0 0 0 0 0 0 0 0 0 0 0 0 0 0 0 0 0 0 0 0 0 0 0 0 0 0 0 0 0 0 0 0 0 0 0 0 0 0 0 0 0 0 0 0 0 0 0 0 0 0 0 0.0146056227219976 0 0 0 0 0 0 0 0 0 0 0 0 0 0 0 0 0 0 0 0 0 0 0 0 0 0 0 0 0 0 0 0 0 0 0 0 0 0 0 0 0 0 0.0316402857278716 0 0 0.0255966356450197 0 0 0 0 0 0 0 0 0 0 0 0 0 0 0 0 0 0 0 0 0 0 0 0 0 0 0 0 0
0 0 0 0 0 0 0 0 0 0 0 0 0 0 0 0 0 0 0 0 0 0 0 0 0 0 0 0 0 0 0 0 0 0 0 0 0 0 0 0 0 0 0 0 0 0 0 0 0 0 0 0 0 0 0 0 0 0 0 0 0 0 0 0 0 0 0 0 0 0 0 0 0 0 0 0 0 0 0 0 0 0 0 0 0 0 0 0 0 0 0 0 0 0 0 0 0 0 0 0 0 0 0 0 0 0 0 0 0 0 0 0 0 0 0 0 0 0 0 0 0 0 0 0 0 0 0 0 0 0 0 0 0 0 0 0 0 0 0 0 0 0 0 0 0 0 0 0 0 0 0 0 0 0 0 0.0761859942431254 0 0.0281695051283491 0.0157902221806271 0 0.0283565102730368 0.18384919620012 0.0544461336819622 0.0123849496618973 0.0635718091619583 0.028794650155273 0 0 0 0 0 0 0 0 0.0968004665715783 0.263359977958772 0.0398930095419059 0 0.0237620013040356 0 0 0 0.0191929832344182 0 0 0 0 0 0 0 0 0.0102474426912623 0 0 0 0 0 0 0 0 0 0 0 0 0 0 0 0 0 0 0 0 0 0 0 0 0 0 0 0 0 0 0 0 0 0 0 0 0 0 0 0 0 0 0 0 0 0 0 0.0172789079029992 0 0 0 0 0 0 0 0 0 0 0 0 0 0 0 0 0 0 0 0 0 0 0 0 0 0 0 0 0 0 0 0 0 0 0 0 0 0 0 0 0 0 0 0 0.0231354920788257 0 0.00510175483231563 0 0.00547625727495155 0.00420273592258563 0 0 0 0 0 0 0 0 0 0 0 0 0 0 0 0 0 0 0 0 0 0 0 0 0 0 0
0 0 0 0 0 0 0 0 0 0 0 0 0 0 0 0 0 0 0 0 0 0 0 0 0 0 0 0 0 0 0 0 0 0 0 0 0 0 0 0 0 0 0 0 0 0 0 0 0 0 0 0 0 0 0 0 0 0 0 0 0 0 0 0 0 0 0 0 0 0 0 0 0 0 0 0 0 0 0 0 0 0 0 0 0 0 0 0 0 0 0 0 0 0 0 0 0 0 0 0 0 0 0 0 0 0 0 0 0 0 0 0 0 0 0 0 0 0 0 0 0 0 0 0 0 0 0 0 0 0 0 0 0 0 0 0 0 0 0 0 0 0 0 0 0 0 0 0 0 0 0 0 0 0 0 0.102439842587765 0.0395164400419722 0 0.107263977462084 0.16341166334258 0 0 0 0 0 0.1492407507844 0 0 0 0 0 0 0 0 0 0 0 0 0 0 0 0 0 0 0 0 0 0 0 0 0 0 0 0 0 0 0 0 0 0 0 0 0 0 0 0 0 0 0 0 0 0 0 0 0 0 0 0 0 0 0 0 0 0 0 0 0 0 0 0 0 0 0 0 0 0 0 0 0 0 0 0 0 0 0 0 0 0 0 0 0 0 0 0 0 0 0 0 0 0 0 0 0 0 0 0 0 0 0 0 0 0 0 0 0 0 0 0 0 0 0 0 0 0 0.0895495335669038 0 0.0402873526414548 0.0749806444395151 0.102960307165128 0.0747731729720788 0 0 0 0 0.0461902369110009 0 0 0 0 0 0 0 0 0 0 0.00938607808511756 0 0 0 0 0 0 0 0 0 0 0
0 0 0 0 0 0 0 0 0 0 0 0 0 0 0 0 0 0 0 0 0 0 0 0 0 0 0 0 0.00697113397184678 0 0 0 0 0 0 0 0 0 0 0 0 0 0 0 0 0 0 0 0 0 0 0 0 0 0 0 0 0 0 0 0 0 0 0 0 0 0 0 0.0028095870280864 0 0 0 0 0 0 0 0 0 0 0 0 0 0 0 0 0 0 0 0 0 0 0 0 0 0 0 0 0 0 0 0 0 0 0 0 0 0 0 0 0 0 0 0 0 0 0 0 0 0 0 0 0 0 0 0 0 0 0 0 0 0 0 0 0 0 0 0 0 0 0 0 0 0 0 0 0 0 0 0 0 0 0 0 0 0 0 0.00916934528643044 0.0444022919250836 0 0.159120143504374 0.0970439089863833 0 0 0 0 0.00679513197849555 0 0 0 0 0 0 0 0 0 0.0235464006493495 0 0 0 0 0 0 0 0 0 0 0 0 0 0 0 0.012469932357295 0 0 0 0 0 0 0 0 0 0 0 0 0 0 0 0 0 0 0 0 0 0 0 0 0 0 0 0.00412647995455607 0 0 0 0 0 0 0 0 0 0 0 0 0 0 0 0 0 0 0 0.0026832131408414 0 0 0 0 0 0 0 0 0 0 0 0 0 0 0 0 0 0 0 0 0 0 0 0 0 0 0 0 0 0 0 0.00519784376578957 0 0 0 0 0 0 0 0 0 0 0 0 0.229910235194591 0 0.0483700619851413 0.0414808945491603 0.13345403416396 0.050263247176809 0 0 0 0 0.0267320180180329 0.0267124188221303 0 0 0 0 0 0 0 0 0 0 0.0102492432885344 0 0.0584924342531095 0 0 0 0 0 0 0 0
0 0 0 0 0 0 0 0 0 0 0 0 0 0 0 0 0 0 0 0 0 0 0 0 0 0 0 0 0 0 0 0 0 0 0 0 0 0 0 0 0 0 0 0 0 0 0 0 0 0 0 0 0 0 0 0 0 0 0 0 0 0 0 0 0 0 0 0 0 0 0 0 0 0 0 0 0 0 0 0 0 0 0 0 0 0 0 0 0 0 0 0 0 0 0 0 0 0 0 0 0 0 0 0 0 0 0 0 0 0 0 0 0 0 0 0 0 0 0 0 0 0 0 0 0 0 0 0 0 0 0 0 0 0 0 0 0 0 0 0 0 0 0 0 0 0 0 0 0 0 0 0 0 0 0 0 0 0.0517500707767439 0.121731106177269 0 0.0493286102457465 0 0 0 0 0.0080811866783726 0 0 0 0 0 0 0 0 0 0 0 0 0 0 0 0 0 0 0 0 0 0 0 0 0 0.0246942280103498 0 0 0.00917401427359398 0 0 0.0227034521033411 0 0 0 0 0 0 0 0.00751312679127524 0 0 0 0 0 0 0 0 0 0 0 0 0 0 0 0 0 0 0 0 0 0 0 0 0 0 0 0 0 0 0 0 0 0 0 0 0 0 0 0 0 0 0 0 0 0 0 0 0 0 0 0 0 0 0 0 0 0 0 0 0 0 0 0 0 0 0 0 0 0 0 0 0 0 0 0 0 0 0.151293873213929 0.0367571481113515 0.103745670198566 0.0147789876861205 0.168206333555704 0.0963220112124284 0 0 0 0 0.0612605762681435 0.0311731091271895 0 0 0 0 0 0 0 0 0.00997219364862684 0 0 0 0.0259915977107984 0 0 0 0 0 0 0 0.00552270421045011
0 0 0 0 0 0 0 0 0 0 0 0 0 0 0 0 0 0 0 0 0 0 0 0 0 0 0 0 0 0 0 0 0 0 0 0 0 0 0 0 0 0 0 0 0 0 0 0 0 0 0 0 0 0 0 0 0 0 0 0 0 0 0 0 0 0 0 0 0 0 0 0 0 0 0 0 0 0 0 0 0 0 0 0 0 0 0 0 0 0 0 0 0 0 0 0 0 0 0 0 0 0 0 0 0 0 0 0 0 0 0 0 0 0 0 0 0 0 0 0 0 0 0 0 0 0 0 0 0 0 0 0 0 0 0 0 0 0 0 0 0 0 0 0 0 0 0 0 0 0 0 0 0 0 0 0 0.0356626539622464 0 0.210174040014867 0.139647531731415 0 0 0 0 0.0596777458183422 0 0 0 0 0 0 0 0 0 0 0.0310020836174609 0 0 0 0 0 0 0 0 0 0 0 0 0 0 0 0 0 0 0 0 0 0 0 0 0 0 0 0 0 0 0 0 0 0 0 0 0 0 0 0 0 0 0 0 0 0 0 0 0 0 0 0 0 0 0 0 0 0 0 0 0 0 0 0 0 0 0 0 0 0 0 0 0 0 0 0 0 0 0 0 0 0 0 0 0 0 0 0 0 0 0 0 0 0 0 0 0 0 0 0 0 0 0 0 0 0 0 0 0.199861002912348 0 0.0186714435673463 0 0.0981532632026589 0.0484776431581911 0 0 0 0 0.0392044697848326 0.0396184914499509 0 0 0 0 0 0 0 0 0 0 0 0 0.0798496307803403 0 0 0 0 0 0 0 0
0 0 0 0 0 0 0 0 0 0 0 0 0 0 0 0 0 0 0 0 0 0 0 0 0 0 0 0 0 0 0 0 0 0 0 0 0 0 0 0 0 0 0 0 0 0 0 0 0 0 0 0 0 0 0 0 0 0 0 0 0 0 0 0 0 0 0 0 0 0 0 0 0 0 0 0 0 0 0 0 0 0 0 0 0 0 0 0 0 0 0 0 0 0 0 0 0 0 0 0 0 0 0 0 0 0 0 0 0 0 0 0 0 0 0 0 0 0 0 0 0 0 0 0 0 0 0 0 0 0 0 0 0 0 0 0 0 0 0 0 0 0 0 0 0 0 0 0 0 0 0 0 0 0 0 0 0.0670409992663612 0 0 0 0 0 0.064157746545576 0.0640136140969645 0.262717515035276 0 0 0 0 0 0 0 0 0 0.0866686226999156 0.149445429131592 0.011948746742506 0.00414565231043509 0.0535276106766191 0.00468835199627481 0 0.00445029853164763 0.0943122119283194 0 0 0 0 0 0 0 0 0.0117084886856081 0 0 0 0 0 0 0 0 0 0 0 0 0 0 0 0 0 0 0 0 0 0 0 0 0 0 0.0205003007837112 0.00785595776034903 0 0 0 0.0160997132187069 0 0 0 0 0 0 0 0 0 0 0 0 0 0 0 0.00754382101921058 0 0 0 0 0 0 0 0 0 0 0 0 0 0 0 0 0 0 0 0 0 0 0 0 0 0 0 0 0 0 0 0 0 0 0 0 0 0 0 0 0.0448478430013629 0 0 0.00451143305301915 0.0148222286603272 0 0 0.00266366455653032 0.00232975029968733 0 0 0 0 0 0 0 0 0 0 0 0 0 0 0 0 0 0 0 0 0 0 0 0 0 0 0 0
0 0 0 0 0 0 0 0 0 0 0 0 0 0 0 0 0 0 0 0 0 0 0 0 0 0 0 0 0 0 0 0 0 0 0 0 0 0 0 0 0 0 0 0 0 0 0 0 0 0 0 0 0 0 0 0 0 0 0 0 0 0 0 0 0 0 0 0 0 0 0 0 0 0 0 0 0 0 0 0 0 0 0 0 0 0 0 0 0 0 0 0 0 0 0 0 0 0 0 0 0 0 0 0 0 0 0 0 0 0 0 0 0 0 0 0 0 0 0 0 0 0 0 0 0 0 0 0 0 0 0 0 0 0 0 0 0 0 0 0 0 0 0 0 0 0 0 0 0 0 0 0 0 0 0 0.0715944181545922 0.115492404824395 0 0 0 0 0.373212977980398 0 0 0.111178628914275 0 0 0 0 0 0 0 0 0 0.0255130124425164 0.0968084633109893 0.0568582240538733 0 0 0 0 0 0.105481023786054 0 0 0 0 0 0 0 0 0 0 0 0 0 0 0 0 0 0 0 0 0 0 0 0 0 0 0 0 0 0 0 0 0 0 0 0 0 0 0 0 0 0 0 0 0 0 0 0 0 0 0 0 0 0 0 0 0 0 0 0 0 0 0 0 0 0 0 0 0 0 0 0 0 0 0 0 0 0 0 0 0 0 0 0 0 0 0 0 0 0 0.0226660766307856 0 0 0 0 0 0 0 0 0 0.0211947699021205 0 0 0 0 0 0 0 0 0 0 0 0 0 0 0 0 0 0 0 0 0 0 0 0 0 0 0 0 0 0 0 0 0
0 0 0 0 0 0 0 0 0 0 0 0 0 0 0 0 0 0 0 0 0 0 0 0 0 0 0 0 0 0 0 0 0 0 0 0 0 0 0 0 0 0 0 0 0 0 0 0 0 0 0 0 0 0 0 0 0 0 0 0 0 0 0 0 0 0 0 0 0 0 0 0 0 0 0 0 0 0 0 0 0 0 0 0 0 0 0 0 0 0 0 0 0 0 0 0 0 0 0 0 0 0 0 0 0 0 0 0 0 0 0 0 0 0 0 0 0 0 0 0 0 0 0 0 0 0 0 0 0 0 0 0 0 0 0 0 0 0 0 0 0 0 0 0 0 0 0 0 0 0 0 0 0 0 0 0 0.0177705851346244 0 0 0 0 0.251884292790232 0 0 0.102791578703245 0 0 0 0 0 0 0.0453433013322845 0 0 0.0394572298507035 0.146577381301892 0 0 0.070675136994707 0 0 0 0 0 0 0 0 0 0 0 0 0 0 0 0 0 0 0 0 0 0 0 0 0 0 0 0 0.0212015631665317 0 0 0 0 0 0 0 0 0 0 0.287386072850592 0 0 0 0 0 0 0 0 0 0 0 0 0 0.0169128578751884 0 0 0 0 0 0 0 0 0 0 0 0 0 0 0 0 0 0 0 0 0 0 0 0 0 0 0 0 0 0 0 0 0 0 0 0 0 0 0 0 0 0 0 0 0 0 0 0 0 0 0 0 0 0 0 0 0 0 0 0 0 0 0 0 0 0 0 0 0 0 0 0 0 0 0 0 0 0 0 0 0 0 0 0
0 0 0 0 0 0 0 0 0 0 0 0 0 0 0 0 0 0 0 0 0 0 0 0 0 0 0 0 0 0 0 0 0 0 0 0 0 0 0 0 0 0 0 0 0 0 0 0 0 0 0 0 0 0 0 0 0 0 0 0 0 0 0 0 0 0 0 0 0 0 0 0 0 0 0 0 0 0 0 0 0 0 0 0 0 0 0 0 0 0 0 0 0 0 0 0 0 0 0 0 0 0 0 0 0 0 0 0 0 0 0 0 0 0 0 0 0 0 0 0 0 0 0 0 0 0 0 0 0 0 0 0 0 0 0 0 0 0 0 0 0 0 0 0 0 0 0 0 0 0 0 0 0 0 0 0.0378545142907667 0.0446633027343019 0 0 0 0.0333378660640798 0.506170170629223 0.0368231721623965 0.0503310878899109 0 0 0 0 0 0 0 0 0 0 0.0418471409140238 0.17778383385284 0.0194398480187824 0 0.0123117584223013 0 0 0 0.0394373050213734 0 0 0 0 0 0 0 0 0 0 0 0 0 0 0 0 0 0 0 0 0 0 0 0 0 0 0 0 0 0 0 0 0 0 0 0 0 0 0 0 0 0 0 0 0 0 0 0 0 0 0 0 0 0 0 0 0 0 0 0 0 0 0 0 0 0 0 0 0 0 0 0 0 0 0 0 0 0 0 0 0 0 0 0 0 0 0 0 0 0 0 0 0 0 0 0 0 0 0 0 0 0 0 0 0 0 0 0 0 0 0 0 0 0 0 0 0 0 0 0 0 0 0 0 0 0 0 0 0 0 0 0 0 0
0 0 0 0 0 0 0 0 0 0 0 0 0 0 0 0 0 0 0 0 0 0 0 0 0 0 0 0 0 0 0 0 0 0 0 0 0 0 0 0 0 0 0 0 0 0 0 0 0 0 0 0 0 0 0 0 0 0 0 0 0 0 0 0 0 0 0 0 0 0 0 0 0 0 0 0 0 0 0 0 0 0 0 0 0 0 0 0 0 0 0 0 0 0 0 0 0 0 0 0.00234135163039748 0.00409238532373122 0 0 0 0 0 0 0 0 0 0 0 0 0 0 0 0 0 0 0 0 0 0 0 0 0 0 0 0 0 0 0 0 0 0 0 0 0 0 0 0 0 0 0 0 0 0 0 0 0 0 0 0 0 0 0.0432677202475724 0.0250138382605181 0.0924181691656776 0.010165209672892 0.0158021862906833 0 0 0 0 0 0 0 0 0 0 0 0 0 0 0 0 0.135111010462238 0 0 0 0 0 0.0675624649203199 0 0 0 0 0 0 0 0 0.0245997363807649 0 0 0.00469274971088022 0 0 0 0 0 0 0 0 0 0 0.0083625169532324 0 0 0 0 0 0 0 0 0.012309661079069 0 0 0 0 0.00762924764715805 0 0 0 0.00429387568255496 0 0 0 0 0 0 0 0 0 0 0 0 0 0 0 0.00447861605256068 0 0 0 0 0.0267841811681004 0 0 0 0 0 0 0 0 0 0 0 0.0237301824270027 0 0 0 0 0 0 0 0 0 0 0 0 0 0 0 0 0 0 0 0 0 0 0 0 0 0 0 0.0140219530249424 0 0.056103589363527 0.00555705498884219 0 0.0579682263450389 0 0 0.00488133595864849 0 0 0.105310687096181 0.0518703933927571 0 0 0 0 0 0 0.0420685688295213 0.0220104208865193 0.0130323636856379 0 0 0 0 0 0 0.0508206421840506 0 0 0 0.0636996611689807
0 0 0 0 0 0 0 0 0 0 0 0 0.0259396330579529 0 0 0 0 0 0 0 0 0 0 0 0 0 0 0 0 0 0 0.00338718409695781 0.00363916169520734 0 0.0191938555308537 0 0 0 0 0 0 0 0 0 0 0 0 0 0 0 0 0 0 0 0.00576810981794452 0 0 0 0 0 0 0 0 0 0 0 0 0 0 0 0 0 0 0 0 0 0 0 0 0 0 0 0 0 0 0 0 0 0 0 0 0 0 0 0 0 0 0 0 0 0 0 0 0.0441438241432312 0 0 0 0 0 0 0 0.00260247921344937 0.00550710848160228 0.0484367621101956 0.0163829053160748 0.0111866184792671 0.00765471245008619 0.0443612460439311 0.0127235175033052 0 0.00258247210594317 0 0 0 0 0 0 0 0 0 0 0 0 0 0 0 0 0 0 0 0 0 0 0 0 0 0 0 0 0 0 0 0 0 0 0 0 0 0 0 0 0 0 0 0 0 0 0.00378145949448729 0.0345306465979507 0.0479514785684985 0.029313820944576 0 0.0204418056683988 0 0 0 0.00430510987878137 0 0 0 0 0 0 0 0 0.0359689374049326 0.00428901224894718 0.0289880539191833 0 0.00268223341989883 0 0 0 0.0211126577285229 0 0 0.00134649181315077 0 0 0 0.00252318812833593 0.00278070960806742 0 0.00440589725217497 0 0 0.160461709521849 0 0 0 0 0 0 0.0323473930293932 0 0 0 0 0 0 0 0 0.0262643637341649 0 0 0 0 0 0 0 0 0 0 0 0 0 0 0 0 0 0.00256887474727858 0.00271824215084697 0 0 0 0 0 0 0 0 0 0.00178507258594185 0 0 0 0 0 0 0 0.00622388634165952 0 0.0614652060734059 0.122032509760786 0.0690460674773546 0 0 0 0 0 0 0 0 0 0 0 0 0 0 0 0 0 0 0.0136558329207719 0 0 0 0 0 0 0 0 0 0 0 0 0 0 0 0 0 0 0 0 0 0 0 0 0 0 0 0 0 0 0 0 0 0.00349974893463863
0 0 0 0 0 0 0 0 0 0 0 0 0 0 0 0 0 0 0 0 0 0 0.0208698108949695 0 0 0 0 0 0 0 0 0 0 0 0 0 0 0 0 0 0 0 0 0.0198458263939183 0 0 0 0 0 0 0 0 0 0 0 0 0 0 0 0 0 0 0 0 0.0214579203473995 0.0175366578003806 0 0 0 0 0 0 0 0 0 0 0 0 0 0 0 0 0 0 0 0 0 0 0 0 0 0 0 0 0 0 0 0 0 0 0 0 0 0 0 0 0 0.030437743989621 0 0 0 0 0 0 0 0 0 0 0 0 0 0 0 0 0 0 0 0.303099815427896 0 0 0 0 0 0 0 0 0 0 0 0 0 0 0 0 0 0 0 0 0 0 0 0 0 0 0 0 0 0 0 0 0 0 0 0 0 0 0.0254506367051677 0 0.06026666109541 0.225408431514157 0 0 0.0290141273417869 0 0 0 0 0 0 0 0 0 0 0 0 0 0 0 0.114208707600601 0 0 0 0 0 0 0 0 0 0 0 0 0 0 0.0217326771654743 0 0 0 0 0 0 0 0 0 0 0 0 0 0 0 0 0 0 0 0 0 0 0 0 0 0 0 0 0 0 0 0 0 0 0 0 0 0 0 0 0 0 0 0 0 0 0 0.0125903511436433 0 0.002266277317289 0 0 0 0 0 0 0 0 0 0.0958143552622864 0 0 0 0 0 0 0 0 0 0 0 0 0 0 0 0 0 0 0 0 0 0 0 0 0 0 0 0 0 0 0 0 0 0 0 0 0 0 0 0 0 0 0 0 0 0 0 0 0 0 0 0 0
0 0 0 0 0 0 0 0 0 0 0 0 0 0 0 0 0 0 0 0 0 0 0 0 0 0 0.002540044655122 0 0 0 0 0 0 0 0 0 0 0 0 0 0 0 0 0 0 0 0 0 0 0 0 0 0 0 0 0 0 0 0 0 0 0 0 0 0 0 0 0 0 0 0 0 0 0 0 0 0 0 0 0 0 0 0 0 0 0 0 0 0 0 0 0 0 0 0 0 0 0 0 0 0 0 0 0 0 0 0 0 0 0 0 0 0 0 0 0 0 0 0 0 0 0 0 0 0 0 0 0.0081261480028287 0 0 0 0 0 0 0 0 0 0 0 0 0 0 0 0 0 0 0 0 0 0 0 0 0 0 0 0 0 0 0 0 0 0 0 0 0 0 0.0987839540595883 0.0256164903239896 0 0.0692090494144464 0.25998217478856 0 0.0129366167292419 0 0 0 0 0 0 0 0 0 0 0 0 0.157549999784264 0.0162512981030163 0.100753272000161 0 0.0204401952692589 0 0 0 0 0 0 0 0 0 0 0.0100986469850599 0.0115921025145391 0 0.0246666803027615 0 0 0 0 0 0 0 0 0 0 0 0 0 0 0 0 0 0 0 0 0 0 0 0 0 0 0 0 0 0 0 0 0 0 0 0 0 0 0 0 0 0 0 0 0 0 0 0 0 0 0 0 0.00430422807989483 0 0 0 0 0.0050825285336644 0 0.0723070359565063 0 0 0 0 0 0 0 0 0 0 0 0 0 0 0 0 0 0 0.0881007047562719 0 0 0 0 0 0 0 0 0 0 0 0 0 0 0 0 0 0 0 0 0 0 0 0 0 0 0 0 0 0 0 0 0 0.0116588297408247
0 0 0 0 0 0 0 0 0 0 0 0 0 0 0 0 0 0 0 0 0 0 0 0 0 0 0 0 0 0 0 0 0 0 0 0 0 0 0 0 0 0 0 0 0 0 0 0 0 0 0 0 0 0 0 0 0 0 0 0 0 0 0 0 0 0 0 0 0 0 0 0 0 0 0 0 0 0 0 0 0 0 0 0 0 0 0 0 0 0 0 0 0 0 0 0 0 0 0 0 0 0 0 0 0 0 0 0 0 0 0 0 0 0 0 0 0 0 0 0 0 0 0 0 0 0 0 0.0615029517284037 0 0 0 0 0 0 0 0 0 0 0 0 0 0 0 0 0 0 0 0 0 0 0 0 0 0 0 0 0 0 0 0 0 0 0 0 0 0 0.219146296692044 0.153060487090282 0.110563893032241 0 0.203930062626863 0 0 0 0 0 0 0 0 0 0 0 0 0 0 0 0 0.0303087797434321 0 0 0 0 0 0 0 0 0 0 0 0 0 0 0 0.0259228558444993 0 0 0 0 0 0 0 0 0 0 0 0 0 0 0 0 0 0 0.148888555330455 0 0 0 0 0 0 0 0 0 0 0 0 0 0 0 0 0 0 0 0 0 0 0 0 0 0 0 0 0 0 0 0 0 0 0 0 0 0 0 0 0.0466761179117804 0 0 0 0 0 0 0 0 0 0 0 0 0 0 0 0 0 0 0 0 0 0 0 0 0 0 0 0 0 0 0 0 0 0 0 0 0 0 0 0 0 0 0 0 0 0 0 0 0 0 0 0 0
0 0 0 0 0 0 0 0 0 0 0 0 0 0 0 0 0 0 0 0 0 0 0 0 0 0 0 0 0 0 0 0 0 0 0 0 0 0 0 0 0 0 0 0.00918084673145558 0 0 0 0 0 0 0 0 0 0 0 0 0 0 0 0 0 0 0 0 0 0 0 0 0 0 0 0 0 0.0184774389294124 0 0 0 0 0 0 0 0 0 0 0 0 0 0 0 0 0 0 0 0 0 0 0 0 0 0 0 0 0 0 0 0 0 0 0 0 0 0 0 0 0 0 0 0 0 0 0 0 0 0 0 0 0 0.00415139924722321 0 0 0 0 0 0 0 0 0 0 0 0 0 0 0 0 0 0 0 0 0 0 0 0 0 0 0 0 0 0 0 0 0 0 0 0 0 0 0.0479953620741038 0 0.148795130569659 0.073059376442307 0 0 0 0 0 0 0 0 0 0 0 0 0 0 0 0.0889134644444768 0.0486395834033297 0.0575624035371483 0 0.0233393352925294 0 0 0 0 0 0 0 0 0 0 0.012623421279989 0.0102657832627797 0 0.0659268711188107 0 0 0 0 0 0 0 0 0 0 0 0 0 0 0 0 0 0 0.158821304806036 0 0 0 0 0 0 0 0 0 0 0 0 0 0 0 0 0 0 0 0 0 0 0 0 0 0 0 0 0 0 0 0 0.00176094410950349 0.00229030108876278 0 0 0 0 0 0 0.0109995560905561 0 0 0 0 0 0 0 0 0 0 0 0 0 0 0 0 0 0 0.195292046568808 0 0 0 0 0 0 0 0 0 0 0 0 0 0 0 0 0 0 0 0 0 0 0 0 0 0 0 0 0 0 0 0 0 0.0219054310031093
0 0 0 0 0 0 0 0 0 0 0 0 0 0 0 0 0 0 0 0 0 0 0 0 0 0 0 0 0 0 0 0 0 0 0 0 0 0 0 0 0 0 0 0.0222414565981548 0 0 0 0 0 0 0 0 0 0 0 0 0 0 0 0 0 0 0 0.0308684329174889 0.0206986645030176 0.0138931227489875 0 0 0 0 0 0 0 0 0 0 0 0 0 0 0 0 0 0 0 0 0 0 0 0 0 0 0 0 0 0 0 0 0 0 0 0 0 0 0 0 0 0 0 0 0 0 0 0 0 0 0 0 0 0 0 0 0 0 0 0 0 0.110396829017782 0 0 0 0 0 0 0 0 0 0 0 0 0 0 0 0 0 0 0 0 0 0 0 0 0 0 0 0 0 0 0 0 0 0 0 0.0876163343277527 0 0 0 0 0 0 0 0 0 0 0 0 0 0 0.0957117612446047 0.0293223908613498 0 0 0.107033759925642 0 0 0 0 0 0.0918064412527673 0 0 0 0 0 0 0 0 0 0 0 0 0 0 0 0 0 0 0 0 0.0913370928311971 0 0 0 0.0400966647127295 0 0 0 0 0.232009818387008 0 0 0 0 0 0 0 0 0 0 0 0 0 0 0 0 0 0 0 0 0 0 0 0 0 0 0 0 0 0 0 0 0 0 0 0 0 0 0 0 0 0 0 0 0 0 0 0 0 0 0.0269672306715175 0 0 0 0 0 0 0 0 0 0 0 0 0 0 0 0 0 0 0 0 0 0 0 0 0 0 0 0 0 0 0 0 0 0 0 0 0 0 0 0 0 0 0 0 0 0 0
0 0 0 0 0 0 0 0 0 0 0 0 0.0115771574251799 0 0 0 0 0 0 0 0 0 0.014047155319066 0 0 0 0.158577114789008 0 0 0 0 0 0 0 0 0 0 0 0 0 0 0 0 0 0 0 0 0 0 0 0 0 0 0 0 0 0 0 0 0 0 0 0 0 0 0 0 0 0 0 0 0 0 0 0 0 0 0 0 0 0 0 0 0 0 0 0 0 0 0 0 0 0 0 0 0 0 0 0 0 0 0 0 0 0 0 0 0.0175234715343904 0 0 0 0 0 0 0 0 0.0850607028584461 0 0.00765780280206631 0.0881932865584167 0 0 0 0 0 0 0 0.0435647568176171 0 0 0 0 0 0 0 0 0 0 0 0 0 0 0 0 0 0 0 0 0 0 0 0 0 0 0 0 0 0 0 0 0 0 0 0 0 0 0.089315296750292 0.0188354891921534 0.0197581194497831 0 0 0 0 0 0 0 0 0 0 0 0 0 0 0 0 0.0144335482840286 0 0 0 0 0 0 0 0 0 0 0 0 0 0 0 0 0 0 0 0 0 0 0 0 0 0 0 0 0 0 0 0.0126137945707129 0.0279525890096433 0 0 0 0 0 0 0 0 0 0 0 0 0 0 0 0.00565162784045037 0.00248398357405737 0 0 0 0 0 0 0 0 0 0.00527064192794937 0 0 0 0 0 0 0 0 0 0 0 0 0 0 0 0.089823016030626 0 0.26001613200945 0 0 0 0 0 0.0149026703952161 0 0 0 0 0 0 0 0 0 0 0.0127416428614466 0 0 0 0 0 0 0 0 0 0 0 0 0 0 0 0 0 0 0 0 0 0 0 0 0 0 0 0 0 0 0 0 0 0 0 0
0 0 0 0 0 0 0 0 0 0 0 0 0 0 0 0 0 0 0 0 0 0 0 0 0 0 0.0296526300151188 0.0400962061970686 0 0 0 0 0 0 0 0 0 0 0 0 0 0 0 0 0 0 0 0 0 0 0 0 0.0313802026792787 0 0 0 0 0 0 0 0 0 0 0.0149823802626346 0 0 0 0 0 0 0 0 0 0 0 0 0 0 0 0 0 0 0 0 0 0 0 0 0 0 0 0 0 0 0 0 0 0 0 0 0 0 0 0 0 0 0 0.0374022105893651 0 0 0 0 0 0 0 0 0 0 0 0 0 0 0 0 0 0 0 0 0 0 0 0 0 0 0 0 0 0 0 0 0 0 0 0 0 0 0 0 0 0 0 0 0 0 0 0 0 0 0 0 0 0 0 0 0 0 0 0 0 0 0 0 0 0 0 0 0 0 0 0 0 0 0 0 0 0 0 0 0 0 0 0 0 0 0.0373298039557032 0 0 0 0 0 0 0 0 0 0 0 0 0.0524559572489419 0 0 0 0 0 0.0389812799433818 0.136830353067882 0 0 0.125028787287632 0 0 0 0 0 0 0 0.0301066929847123 0 0 0 0 0 0 0.155553775429501 0 0 0 0 0 0 0 0 0 0 0 0 0 0 0 0 0 0 0 0 0 0 0 0 0 0 0 0 0 0 0 0 0 0 0 0 0 0 0 0.0574362699839321 0 0 0.095919074963168 0.0324074470804588 0 0 0 0 0 0 0 0 0 0 0 0 0 0 0 0 0 0 0 0 0 0 0 0 0 0 0 0.0844369283112209 0 0 0 0 0 0 0 0 0 0 0 0
0 0 0 0 0 0 0 0 0 0 0 0 0 0 0 0 0 0 0 0 0 0 0 0 0 0 0 0 0 0 0 0 0 0 0 0 0 0 0 0 0 0 0 0 0 0 0 0 0 0 0 0 0 0 0 0 0 0 0 0 0 0 0 0 0 0 0 0 0.00648444586004336 0 0 0 0 0 0 0 0 0 0 0 0 0 0 0 0 0 0 0 0 0 0 0 0 0 0 0 0 0 0 0 0 0 0 0 0 0 0 0 0 0 0 0 0 0 0 0 0 0 0 0 0 0 0 0 0 0 0 0 0 0 0 0 0 0 0 0 0 0 0 0 0 0 0 0 0 0 0 0 0 0 0 0 0 0 0 0 0.116585757049299 0 0 0 0 0.28625375875669 0.0144858307971107 0.0331197580855839 0.0717377207421522 0 0 0 0 0 0 0 0 0 0 0.243551939719598 0.0178055749624806 0.00586188786483278 0.0581961463503831 0 0 0 0.0192834138482555 0 0 0 0 0 0 0 0 0.0276707150246013 0 0 0 0 0 0 0 0 0 0 0 0 0 0 0 0 0 0 0 0 0 0 0 0.0122281070837409 0 0 0.0153225296719996 0.0200404645288769 0 0 0 0 0 0 0 0 0 0 0 0 0 0 0 0 0 0 0 0 0 0 0 0 0 0 0 0 0 0 0 0 0 0 0 0 0 0 0 0 0 0 0 0 0 0 0 0 0 0 0 0 0 0 0 0 0 0 0 0 0.0241755992974276 0 0 0 0 0 0 0 0 0 0 0 0 0 0 0 0 0 0 0 0 0.0271963503569238 0 0 0 0 0 0 0 0 0 0 0 0 0 0 0
0 0 0 0 0 0 0 0 0 0 0 0 0 0 0 0 0 0.00816435280751815 0.00466353436426294 0 0 0 0 0 0 0 0 0 0.00148386787181992 0 0 0 0 0 0 0 0 0 0 0 0 0 0 0 0 0 0 0 0 0 0 0 0 0 0 0 0 0 0 0 0 0 0 0 0 0 0 0 0.00310508743747127 0 0 0 0 0 0 0 0 0 0 0 0 0 0 0 0 0 0 0 0 0 0 0 0 0 0 0 0 0 0 0 0 0 0 0 0 0 0 0 0 0 0 0 0 0 0 0 0 0 0 0 0 0 0 0 0 0 0 0 0 0 0 0 0 0 0 0 0 0 0 0 0 0 0 0 0 0 0 0 0 0 0 0 0 0 0 0.0234685196299082 0.151241946041207 0 0.0232861088305396 0 0.0141563889404565 0.235356595142294 0.0262089381967913 0.0586653891360479 0.145321035284497 0 0 0 0 0 0 0 0 0 0.116130427790079 0 0.0172542677282705 0 0.0269286998231823 0 0 0 0.0219143791495952 0 0 0 0 0 0 0 0 0 0 0 0 0 0 0 0 0 0 0 0 0 0 0 0 0 0 0 0 0 0 0 0 0 0 0 0.0472105006694866 0 0 0 0 0 0.00864028859235968 0 0 0 0 0 0 0 0 0 0 0 0 0 0 0 0 0 0 0 0 0 0 0 0 0 0 0 0 0 0 0 0 0 0 0 0 0 0 0 0 0 0 0 0 0 0 0 0.00987378747412248 0 0 0 0 0.0132142565483717 0 0 0.0437116285417194 0 0 0 0 0 0 0 0 0 0 0 0 0 0 0 0 0 0 0 0 0 0 0 0 0 0 0 0 0 0 0 0 0 0 0 0
0 0 0 0 0 0 0 0 0 0 0 0 0 0 0 0 0 0 0 0 0 0 0 0 0 0 0 0 0 0 0 0 0 0 0 0 0 0 0 0 0 0 0 0 0 0 0 0 0 0 0 0 0 0 0 0 0 0 0 0 0 0 0 0 0 0 0 0 0 0 0 0 0 0 0 0 0 0 0 0 0 0 0 0 0 0 0 0 0 0 0 0 0 0 0 0 0 0 0 0.00322857802213615 0.00573145650713801 0 0 0 0 0 0 0 0 0 0 0 0 0 0 0 0 0 0 0 0 0 0 0 0 0 0 0 0 0 0 0 0 0 0 0 0 0 0 0 0 0 0 0 0 0 0 0 0 0 0 0 0 0 0 0.0312990639674718 0.0397103430407277 0 0 0 0 0.0326174834428139 0.0266817155011812 0 0.0275431393472487 0.15482070789738 0.0186181585059458 0 0 0 0 0 0 0 0.0147161699093042 0.0299075536729007 0 0.038747022580633 0 0.0317872413402289 0 0 0.0231938076302885 0 0 0 0 0 0 0 0 0 0 0 0 0 0 0 0 0 0 0 0 0 0 0.02045773942199 0.00737015597649245 0 0 0 0 0 0 0.00806860053176309 0 0 0 0 0 0 0 0 0 0 0 0 0 0 0 0 0 0 0 0 0 0 0 0 0 0 0 0 0 0 0.0264280268300691 0 0 0 0 0 0 0 0 0 0 0 0.0376454749616666 0 0 0.00963031568031052 0.00455046495303561 0 0.0110785736564306 0 0 0 0 0 0 0 0.0117649549542926 0.045704785280278 0 0.0274998311746311 0.0302747607113595 0.0320020072743805 0 0 0 0 0 0 0 0 0 0 0 0 0 0 0 0 0.00703687633972813 0 0 0.0174645607031766 0.0442588470190165 0 0 0 0 0 0 0.0368529198922433 0.00653998102429525 0.0106943102353126 0 0 0 0 0 0 0.036789624405659 0 0 0 0.0892847476084702
0 0 0 0 0 0 0 0 0 0 0 0 0 0 0 0 0 0 0 0 0 0 0 0 0 0 0 0 0 0 0 0 0 0 0 0 0 0 0 0 0 0 0 0 0 0 0 0 0 0 0 0 0 0 0 0 0 0 0 0 0 0 0 0 0 0 0 0 0 0 0 0 0 0 0 0 0 0 0 0 0 0 0 0 0 0 0 0 0 0 0 0 0 0 0 0 0 0 0 0 0 0 0 0 0 0 0 0 0 0 0 0 0 0 0 0 0 0 0 0 0 0 0 0 0 0 0 0 0 0 0 0 0 0 0 0 0 0 0 0 0 0 0 0 0 0 0 0 0 0 0 0 0 0 0 0 0 0 0 0 0 0.0274821600926473 0 0 0 0 0 0 0 0 0 0 0 0 0.0117653863438364 0 0.0940953649427089 0 0 0.0534644472820858 0 0 0 0 0 0 0 0 0 0 0 0 0 0 0 0 0 0 0 0 0 0 0 0 0 0.170439978242669 0 0 0 0 0 0 0 0.0473286972831145 0.00769060399591057 0 0 0 0 0 0 0 0 0 0 0 0 0 0 0 0 0 0 0.153401935842194 0 0 0 0 0 0 0 0 0 0 0.166105089563385 0.0177019269138383 0.0201124675701053 0.0707361882764621 0 0 0 0 0 0 0 0 0.0189438774269179 0 0 0 0 0 0 0 0 0 0 0 0 0 0 0.0123642659305385 0 0.0139065282020329 0 0 0 0 0 0 0 0 0 0 0 0 0 0 0 0 0 0 0 0 0 0 0 0 0.00855058695217047 0 0 0 0 0.010596178168234 0 0.0285989452045822 0 0 0 0 0 0 0.0148272589014957 0 0 0 0.0518881128650718
0 0 0 0 0 0 0 0 0 0 0 0 0 0 0 0 0 0 0 0 0 0 0 0 0 0 0 0 0 0 0 0 0 0 0 0 0 0 0 0 0 0 0 0 0 0 0 0 0 0 0 0 0 0 0 0 0 0 0 0 0 0 0 0 0 0 0 0 0 0 0 0 0 0 0 0 0 0 0 0 0 0 0 0 0 0 0 0 0 0 0 0 0 0 0 0 0 0 0 0 0 0 0 0 0 0 0 0 0 0 0 0 0 0 0 0 0 0 0 0 0 0 0 0 0 0 0 0 0 0 0 0 0 0 0 0 0 0 0 0 0 0 0 0 0 0 0 0 0 0 0 0 0 0 0 0 0.0191857253453773 0 0 0 0 0.118520731223611 0 0.03976988949461 0.014149106941426 0 0 0 0 0 0 0.0278728315914865 0 0 0.0390140816399613 0.0378606541370613 0 0 0 0 0 0.0211101194157697 0.327928862465499 0 0 0 0 0 0.0126228137584296 0 0 0 0 0 0 0 0 0 0 0 0 0 0 0 0.0277874433197725 0 0 0.0577095859630666 0 0 0 0 0 0 0 0 0 0 0.0727917217574827 0.00763506211892804 0 0 0 0 0 0 0 0 0 0 0 0 0.00583049991699516 0 0 0 0 0 0 0.00940960226026332 0 0 0 0 0 0 0 0 0 0 0 0 0 0 0 0 0 0 0 0 0 0 0 0 0 0 0 0 0 0 0 0 0 0 0 0 0 0 0 0 0 0 0 0 0.0089391511211558 0 0 0.00444657055233449 0 0 0.112499129189191 0 0.0349164177875786 0 0 0 0 0 0 0 0 0 0 0 0 0 0 0 0 0 0 0 0 0 0 0 0
0 0 0 0 0 0 0 0 0 0 0 0 0 0 0 0 0 0 0 0 0 0 0 0 0 0 0 0 0 0 0 0 0 0 0 0 0 0 0 0 0 0 0 0 0 0 0 0 0 0 0 0 0 0 0 0 0 0 0 0 0 0 0 0 0 0 0 0 0 0 0 0 0 0 0 0 0 0 0 0 0 0 0 0 0 0 0 0 0 0 0 0 0 0 0 0 0 0 0 0 0 0 0 0 0 0 0 0 0 0 0 0 0 0 0 0 0 0 0 0 0 0 0 0 0 0 0 0 0 0 0 0 0 0 0 0 0 0 0 0 0 0 0 0 0 0 0 0 0 0 0 0 0 0 0 0 0 0 0 0 0 0.107543709979948 0 0 0 0 0 0 0 0 0 0.088463374338344 0 0 0 0 0.267109631822036 0.185000071287091 0 0 0 0 0 0 0 0 0 0 0 0 0 0 0 0 0 0 0 0 0 0 0 0 0 0 0 0 0 0 0 0.0693255987977547 0 0 0 0 0 0 0 0 0 0 0 0 0 0 0 0 0 0 0 0 0 0 0 0.0360972854442985 0 0 0 0 0 0 0 0 0 0 0 0 0 0 0 0 0 0 0 0 0 0 0 0 0 0.104657232337196 0 0 0 0 0 0 0 0 0 0 0.0843203921095447 0 0 0 0.0574827038837874 0 0 0 0 0 0 0 0 0 0 0 0 0 0 0 0 0 0 0 0 0 0 0 0 0 0 0 0 0 0 0 0 0 0 0 0 0 0 0 0 0 0
0 0 0 0 0 0 0 0 0 0 0 0 0 0 0 0 0 0 0 0 0 0 0 0 0 0 0 0 0 0 0 0 0 0 0 0 0 0 0 0 0 0 0 0 0 0 0 0 0 0 0 0 0 0 0 0 0 0 0 0 0 0 0 0 0 0 0 0 0 0 0 0 0 0 0 0 0 0 0 0 0 0 0 0 0 0 0 0 0 0 0 0 0 0 0 0 0 0 0 0 0 0 0 0 0 0 0 0 0 0 0 0 0 0 0 0 0 0 0 0 0 0 0 0 0 0 0 0 0 0 0 0 0 0 0 0 0 0 0 0 0 0 0 0 0 0 0 0 0 0 0 0 0 0 0 0 0 0 0 0 0 0 0 0 0 0 0 0 0 0 0 0 0 0 0 0 0 0 0 0 0 0 0 0 0 0 0 0 0 0 0 0 0 0 0 0 0 0 0 0 0 0 0 0 0 0 0 0 0 0 0 0 0 0 0 0 0 0 0 0 0 0 0 0 0 0 0 0 0 0 0 0 0 0 0 0 0 0 0 0 0 0 0 0 0 0 0 0 0 0 0 0 0 0 0 0 0 0 0 0 0 0 0 0 0 0 0 0 0 0 0 0 0 0 0 0 0 0 0 0 0 0 0 1 0 0 0 0 0 0 0 0 0 0 0 0 0 0 0 0 0 0 0 0 0 0 0 0 0 0 0 0 0 0 0 0 0
0 0 0 0 0 0 0 0 0 0 0 0 0 0 0 0 0 0 0 0 0 0 0 0 0 0 0 0 0 0 0 0 0 0 0 0 0 0 0 0 0 0 0 0 0 0 0 0 0 0 0 0 0 0 0 0 0 0 0 0 0 0 0 0 0 0 0 0 0 0 0 0 0 0 0 0 0 0 0 0 0 0 0 0 0 0 0 0 0 0 0 0 0 0 0 0 0 0 0 0 0 0 0 0 0 0 0 0 0 0 0 0 0 0 0 0 0 0 0 0 0 0 0 0 0 0 0 0 0 0 0 0 0 0 0 0 0 0 0 0 0 0 0 0 0 0 0 0 0 0 0 0 0 0 0 0 0 0 0 0 0 0.0404391201606505 0 0 0 0 0 0 0 0 0 0 0 0 0 0 0 0 0.0866336832584055 0 0 0 0 0 0 0 0 0 0 0 0 0 0 0 0 0 0 0 0 0 0 0 0 0 0 0 0 0 0 0 0 0 0 0 0 0 0 0 0 0 0 0 0 0.0652315446462813 0 0 0 0 0 0 0 0 0 0 0 0 0 0 0 0 0 0 0 0 0 0 0 0 0 0 0 0 0 0 0 0 0 0 0 0 0 0 0 0 0 0 0 0 0 0 0 0 0 0 0 0 0 0 0 0 0 0 0 0 0 0 0 0 0 0 0.446972930876901 0 0.346343062945484 0 0 0 0 0 0 0 0 0 0 0 0 0 0 0 0 0 0 0 0.0143796581122777 0 0 0 0
0 0 0 0 0 0 0 0 0 0 0 0 0 0 0 0 0 0 0 0 0 0 0 0 0 0 0 0 0 0 0 0 0 0 0 0 0 0 0 0 0 0 0 0 0 0 0 0 0 0 0 0 0 0 0 0 0 0 0 0 0 0 0 0 0 0 0 0 0 0 0 0 0 0 0 0 0 0 0 0 0 0 0 0 0 0 0 0 0 0 0 0 0 0 0 0 0 0 0 0 0 0 0 0 0 0 0 0 0 0 0 0 0 0 0 0 0 0 0 0 0 0 0 0 0 0 0 0 0 0 0 0 0 0 0 0 0 0 0 0 0 0 0 0 0 0 0 0 0 0 0 0 0 0 0 0 0.0150122703121294 0 0 0 0 0.202298693922468 0.0388948274218802 0 0.0439060995128789 0.0608332258339342 0 0 0 0 0 0.030195710208521 0 0 0.0125233283394164 0.0298476802417387 0.0182250657890981 0 0.31767886814522 0 0 0 0 0 0 0 0 0 0.0119801519391627 0 0 0 0 0 0 0 0 0 0 0 0 0 0 0 0.0319898808918749 0 0 0.0716530869462132 0 0 0 0 0 0 0 0 0 0 0.0839084262328071 0 0 0 0 0 0 0 0 0 0 0 0 0 0.0147814785370337 0 0 0 0 0 0 0 0 0 0 0 0 0 0 0 0 0 0 0 0 0 0 0 0 0 0 0 0 0 0 0 0 0 0 0 0 0 0 0 0 0 0 0 0 0 0 0 0 0 0 0 0 0 0 0 0 0 0 0 0 0 0 0.00880610992959832 0 0 0 0 0 0 0 0 0 0 0 0 0 0 0 0 0.00746509579602574 0 0 0 0
0 0 0 0 0 0 0 0 0 0 0 0 0 0 0 0 0 0 0 0 0 0 0 0 0 0 0 0 0 0 0 0 0 0 0 0 0 0 0.130614700180107 0 0 0 0 0 0 0 0 0 0 0 0 0 0 0 0 0 0 0 0 0 0 0 0 0 0 0 0 0 0 0 0 0 0 0 0 0 0 0 0 0 0 0 0 0 0 0 0 0 0 0 0 0 0 0 0 0 0 0 0 0 0 0 0 0 0 0 0 0 0 0 0 0 0 0 0 0 0 0 0 0 0 0 0 0 0 0 0 0 0 0 0 0 0 0 0 0 0 0 0 0 0 0 0 0 0 0 0 0 0 0 0 0 0 0 0 0 0 0 0 0 0 0 0 0 0 0 0 0 0 0 0 0 0 0 0 0 0 0 0 0 0 0 0 0 0 0 0 0 0.183882734053303 0 0.220350180544781 0 0 0 0 0 0 0 0 0 0 0 0 0 0 0 0 0 0 0 0 0.208716878083697 0 0 0 0 0 0 0 0 0 0 0 0 0 0 0 0 0 0 0.256435507138112 0 0 0 0 0 0 0 0 0 0 0 0 0 0 0 0 0 0 0 0 0 0 0 0 0 0 0 0 0 0 0 0 0 0 0 0 0 0 0 0 0 0 0 0 0 0 0 0 0 0 0 0 0 0 0 0 0 0 0 0 0 0 0 0 0 0 0 0 0 0 0 0 0 0 0 0 0 0 0 0 0 0 0 0 0 0
0 0 0 0 0 0 0 0 0 0 0 0 0 0 0 0 0 0 0 0 0 0 0 0 0 0 0 0 0 0 0 0 0 0 0 0 0 0 0 0 0 0 0 0 0 0 0 0 0 0 0 0 0 0 0 0 0 0 0 0 0 0 0 0 0 0 0 0 0 0 0 0 0 0 0 0 0 0 0 0 0 0 0 0 0 0 0 0 0 0 0 0 0 0 0 0 0 0 0 0 0 0 0 0 0 0 0 0 0 0 0 0 0 0 0 0 0 0 0 0 0 0 0 0 0 0 0 0 0 0 0 0 0 0 0 0 0 0 0 0 0 0 0 0 0 0 0 0 0 0 0 0 0 0 0 0 0 0 0 0 0 0 0 0 0 0 0 0 0 0 0 0 0 0 0 0 0 0 0 0 0 0 0 0 0 0 0 0 0 0 0 0 0 0 0 0 0 0 0 0 0 0 0 0 0 0 0 0 0 0 0 0 0 0 0 0 0 0 0 0 0 0 0 0 0 0 0 0 0 0 0 1 0 0 0 0 0 0 0 0 0 0 0 0 0 0 0 0 0 0 0 0 0 0 0 0 0 0 0 0 0 0 0 0 0 0 0 0 0 0 0 0 0 0 0 0 0 0 0 0 0 0 0 0 0 0 0 0 0 0 0 0 0 0 0 0 0 0 0 0 0 0 0 0 0 0 0 0 0 0 0 0 0 0 0 0 0
0 0 0 0 0 0 0 0 0 0 0 0 0 0 0 0 0 0 0 0 0 0 0 0 0 0 0 0 0 0 0 0 0 0 0 0 0 0 0 0 0 0 0 0 0 0 0 0 0 0 0 0.00137101832171784 0 0 0 0 0 0 0 0 0 0 0 0 0 0 0 0 0 0 0 0 0 0 0 0 0 0 0 0 0 0 0 0 0 0 0 0 0 0 0 0 0 0 0 0 0 0 0 0 0 0 0 0 0 0 0 0 0 0 0 0 0 0 0 0 0 0 0 0 0 0 0 0 0 0 0 0 0 0 0 0 0 0 0 0 0 0 0 0 0 0 0 0 0 0 0 0 0 0 0 0 0 0 0 0 0 0 0 0 0 0 0 0 0 0 0.0963812557946584 0 0.147571225667401 0 0.14551429633129 0 0.00885179794024149 0 0 0 0 0 0 0 0 0 0 0 0 0 0.0285626329931522 0.144924224658967 0 0.013736263136062 0 0 0 0.00154952530751964 0 0 0.00392815426048641 0 0 0 0.0129327954350472 0.0364212755322548 0 0.00401823836850341 0 0 0 0 0 0 0 0 0 0 0 0 0 0 0 0 0 0 0 0 0 0 0 0 0 0 0 0 0 0 0 0.0078370644065628 0 0 0 0 0 0.00185046195185789 0 0 0 0.014862287504057 0.00411080487657019 0 0 0 0 0 0.00336684666592693 0 0.0025857895618747 0 0.0989458552323316 0 0 0 0 0.00832841111596584 0 0.0110281286253178 0 0 0 0 0 0 0 0 0 0 0 0 0 0 0 0 0 0 0.102424304043172 0 0 0 0 0 0 0 0 0 0 0 0 0 0 0.0139786768539618 0.00256657482436679 0.0349333125997139 0 0 0 0 0 0 0 0 0 0 0 0 0 0.0047211734905031 0 0.00520794097956111 0.0374896635209546
0 0 0 0 0 0 0 0 0 0 0 0 0 0 0 0 0 0 0 0 0 0 0 0 0 0 0 0 0 0 0 0 0 0.00532705034453732 0.00566926979114489 0 0 0 0 0 0 0 0 0 0 0 0 0 0 0.00602973297367671 0 0 0 0.00277066188934688 0 0.0122652471443039 0 0 0 0 0 0 0 0 0 0 0 0 0 0 0 0 0 0 0 0.00256158435052955 0 0 0 0 0 0 0 0 0 0 0 0 0 0 0 0 0 0 0 0 0 0 0 0.00546515023611625 0 0 0 0 0 0 0 0 0 0 0 0 0 0 0 0 0 0 0 0 0 0 0 0 0 0 0 0 0 0 0 0 0 0 0 0 0 0 0 0 0 0 0 0 0 0 0 0 0 0 0 0 0 0 0 0 0 0 0 0 0 0 0 0 0 0 0.00782224090837098 0 0.0103604891995542 0 0.0541797386325737 0 0 0 0 0 0 0 0 0 0 0 0 0 0 0.0194404882311333 0 0.0599760014181582 0 0.00610473116019896 0 0 0 0.0458006419859779 0 0 0 0 0 0 0.00576140268361962 0.0197662740656098 0 0.0123979278052359 0 0 0 0 0 0 0 0 0 0.0231235708787008 0 0 0 0 0 0 0 0 0 0 0 0 0 0 0 0 0 0 0 0 0 0 0 0 0 0 0 0 0 0 0 0 0 0 0 0 0 0 0 0 0 0 0.138397828491874 0 0 0 0 0 0 0 0 0 0 0 0 0 0 0 0 0 0 0 0 0 0 0 0 0 0.0720403375557338 0 0 0 0 0 0 0 0 0 0 0 0 0 0.0477042279012036 0 0 0 0 0 0.0374422470734942 0.0270796879458392 0.0217391661026433 0.0120091307448871 0 0.00750731610337993 0 0 0 0 0 0 0 0.0331413084687005 0.298116545913455
0 0 0 0 0 0 0 0 0 0 0 0 0 0 0 0 0 0 0 0 0 0 0 0 0 0 0 0 0 0 0 0.00361258020409383 0 0 0.013560107587433 0 0 0 0 0 0 0 0 0 0 0 0 0 0 0 0 0.00105376656026228 0 0 0 0.00386134040711498 0 0 0 0 0 0 0 0 0 0 0 0 0 0 0 0 0 0 0 0 0 0 0 0 0 0 0 0 0 0 0 0 0 0 0 0 0 0 0 0 0 0 0 0.0102464599270728 0 0 0 0 0 0 0 0 0 0 0 0 0 0 0 0 0 0 0 0 0 0 0 0 0 0 0 0 0 0 0 0 0 0 0 0 0 0 0 0 0 0 0 0 0 0 0 0 0 0 0 0 0 0 0 0 0 0 0 0 0 0 0 0 0 0 0.0747312386650102 0 0.0907947179984779 0.0170969813901577 0.0906348454341813 0 0 0 0 0 0 0 0 0 0 0 0 0 0 0.139430932949818 0.0847786951087716 0 0 0.0139430737998642 0 0 0 0.0399434871180738 0 0 0.00326118282444004 0 0 0 0.0157344467992414 0.0132331642029626 0 0.0198280204048117 0 0 0.0275345268863041 0 0 0 0 0 0 0 0 0 0 0 0 0 0 0 0.0134674003131566 0 0 0 0 0 0 0 0 0 0 0 0 0.0105620583616298 0 0 0 0 0.00263923524970058 0.00256630609671432 0 0 0 0.014791392935837 0.00178689875151889 0 0 0 0 0.00136018039867267 0.00157313671765198 0 0.00282882021448453 0 0.101243570840201 0 0 0 0 0 0 0 0 0 0 0 0 0 0 0 0 0 0 0 0 0 0 0 0 0 0.0656617800740092 0 0 0 0 0 0 0 0 0 0 0 0 0 0 0.0155331055449499 0.00698314652290366 0.0330817290585036 0 0 0 0 0 0 0 0.00329501418040316 0 0 0 0 0 0.00539831597049677 0 0 0.053948340501075
0 0 0 0 0 0 0 0 0 0 0 0 0 0 0 0 0 0 0 0 0 0 0.0043546335435028 0 0 0 0 0 0 0 0 0 0 0 0 0 0 0 0 0 0 0 0 0.0579263110926409 0 0 0 0 0 0 0 0 0 0 0 0 0 0 0 0 0 0 0 0 0.00414277508877522 0 0 0 0 0 0 0 0 0.0286401116632318 0 0 0 0 0 0 0 0 0 0 0 0 0 0 0 0 0 0 0 0 0 0 0 0 0 0 0 0 0 0 0 0 0 0 0 0 0 0 0 0 0 0 0 0 0 0 0 0 0 0 0 0 0 0.129003087645841 0 0 0 0 0 0 0 0 0 0 0 0 0 0 0 0 0 0 0 0 0 0 0 0 0 0 0 0 0 0 0 0 0 0 0 0 0 0 0 0.06775617223814 0 0 0 0.0304324507737147 0 0 0 0 0 0 0.0143682596320343 0 0 0 0.0140767252580518 0.00741060958434224 0 0 0 0 0 0 0 0 0 0 0 0 0 0 0 0 0.00787247530773612 0.0166373157320072 0.0244188595089617 0.100878721149436 0 0 0 0 0 0 0 0 0 0 0 0 0 0 0.0253933180905225 0 0 0 0.368195792134956 0 0 0 0 0 0.0298203073873697 0 0 0.0198271983700183 0 0 0 0 0 0 0 0 0 0 0 0 0 0 0 0 0 0 0 0 0 0 0 0 0 0 0 0 0 0 0 0 0 0 0 0 0 0 0 0 0 0 0 0 0 0 0 0 0 0 0 0 0 0 0 0 0 0 0.0463215295281926 0 0 0 0 0 0 0 0.0025233462705252 0 0 0 0 0 0 0 0 0 0 0 0 0 0 0 0 0 0
0 0 0 0 0 0 0 0 0 0 0 0 0 0 0 0 0 0 0 0 0 0 0 0 0 0 0 0 0 0 0 0 0 0 0 0 0 0 0 0 0 0 0 0 0 0 0 0 0 0 0 0.00847330900285538 0 0 0 0 0 0 0 0 0 0 0 0 0 0 0 0 0 0 0 0 0 0 0.0020858270263997 0 0 0 0 0 0 0 0 0 0 0 0 0 0 0 0 0 0 0 0 0 0 0 0.00667858272129171 0 0 0 0 0 0 0 0 0 0 0 0 0 0 0 0 0 0 0 0 0 0 0 0 0 0 0 0 0 0 0 0 0 0 0 0 0 0 0 0 0 0 0 0 0 0 0 0 0 0 0 0 0 0 0 0 0 0 0 0 0 0 0 0 0 0 0 0.00784455874419019 0 0.0208965839235706 0 0.0416901628662534 0 0 0 0 0 0 0 0 0 0 0 0 0 0 0.0149925525360269 0.00978959201556199 0.0158178464728855 0 0 0 0 0 0 0 0 0.0693976849639356 0 0 0 0.321652363710557 0.0278394779539846 0 0.101630965794228 0 0 0 0 0 0 0 0 0 0 0 0 0 0 0 0 0 0 0.0278538267261896 0 0 0 0 0 0 0 0 0 0 0 0 0.00220543252038744 0 0 0 0 0.119228566986499 0.0351993399418196 0 0 0 0 0 0 0 0 0 0.0217403696508044 0 0 0 0 0.0100809831216211 0 0 0 0 0 0 0 0 0 0 0 0 0 0 0 0 0 0 0 0 0 0 0 0 0 0.117891885515918 0 0 0 0 0 0 0 0 0 0 0 0 0 0 0.00562105629304807 0 0.00833955034530784 0 0 0 0 0 0 0 0 0 0 0 0 0 0 0 0 0.00304948116666435
0 0 0 0 0 0 0 0 0 0 0 0 0 0 0 0 0 0 0 0 0 0 0 0 0 0 0 0 0 0 0 0 0 0 0 0 0 0 0 0 0 0 0 0 0 0 0 0 0 0 0 0 0 0 0 0 0 0 0 0 0 0 0 0 0 0 0 0 0 0 0 0 0 0.0759975292283711 0 0 0 0 0 0 0 0 0 0 0 0 0 0 0 0 0 0 0 0 0 0 0 0 0 0 0 0 0 0 0 0 0 0 0 0 0 0 0 0 0 0 0 0 0 0 0 0 0 0 0 0 0 0 0 0 0 0 0 0 0 0 0 0 0 0 0 0 0 0 0 0 0 0 0 0 0 0 0 0 0 0 0 0 0 0 0 0 0 0 0 0 0 0 0 0 0 0 0 0 0 0 0 0 0 0 0 0 0 0.0696035779662355 0 0 0 0 0 0 0 0 0 0 0 0 0 0 0 0.330422057380838 0 0 0 0 0.351657587742378 0 0 0 0 0.0834621255336321 0 0 0 0.0888571221485459 0 0 0 0 0 0 0 0 0 0 0 0 0 0 0 0 0 0 0 0 0 0 0 0 0 0 0 0 0 0 0 0 0 0 0 0 0 0 0 0 0 0 0 0 0 0 0 0 0 0 0 0 0 0 0 0 0 0 0 0 0 0 0 0 0 0 0 0 0 0 0 0 0 0 0 0 0 0 0 0 0 0 0 0 0 0 0 0 0 0 0 0 0 0 0 0 0 0 0 0 0 0 0
0 0 0 0 0 0 0 0 0 0 0 0 0 0 0 0 0 0 0 0 0 0 0 0 0 0 0 0 0 0 0 0 0 0 0 0 0 0 0 0 0 0 0 0 0 0 0 0 0 0 0 0 0 0 0 0 0 0 0 0 0 0 0 0 0 0 0 0 0 0 0 0 0 0 0 0 0 0 0 0 0 0 0 0 0 0 0 0 0 0 0 0 0 0 0 0 0 0 0 0 0 0 0 0 0 0 0 0 0 0 0 0 0 0 0 0 0 0 0 0 0 0 0 0 0 0 0 0 0 0 0 0 0 0 0 0 0 0 0 0 0 0 0 0 0 0 0 0 0 0 0 0 0 0 0 0 0.00550368466162697 0 0.0115332592906013 0.029854307750225 0 0.0172448786064312 0 0 0 0.0152089757187052 0 0 0 0 0 0 0 0 0.0123392959198015 0 0 0 0 0 0 0 0 0 0 0 0 0 0 0 0 0 0.0031879803529891 0 0.112775175376114 0 0 0.0147464217464338 0 0 0 0 0 0 0 0 0 0 0 0 0 0 0 0 0 0 0 0 0 0.0113577995590518 0 0.00496851244362963 0 0.0102602749343807 0 0 0 0 0 0 0 0 0 0 0 0 0 0 0 0.00191967548256705 0 0 0 0 0 0 0 0 0 0 0 0 0 0 0 0 0 0 0 0 0 0 0 0 0 0 0 0 0 0 0 0 0 0 0 0 0 0 0 0 0 0 0 0 0.138930936461087 0 0.0266994258796679 0.0915243310229513 0.13659499546761 0.125412228981139 0 0 0 0 0 0.0617949225382972 0 0 0 0 0 0 0 0 0 0 0.0196533733849108 0.0101037982898235 0.138385746131956 0 0 0 0 0 0 0 0
0 0 0 0 0 0 0 0 0 0 0 0 0 0 0 0 0 0 0 0 0 0 0 0 0 0 0 0 0 0 0 0 0 0 0 0 0 0 0 0 0 0 0 0 0 0 0 0 0 0 0 0 0 0 0 0 0 0 0 0 0 0 0 0 0 0 0 0 0 0 0 0 0 0 0 0 0 0 0 0 0 0 0 0 0 0 0 0 0 0 0 0 0 0 0 0 0 0 0 0 0 0 0 0 0 0 0 0 0 0 0 0 0 0 0 0 0 0 0 0 0 0 0 0 0 0 0 0 0 0 0 0 0 0 0 0 0 0 0 0 0 0 0 0 0 0 0 0 0 0 0 0 0 0 0 0 0 0 0 0 0 0 0 0 0 0 0 0 0 0 0 0 0 0 0 0 0 0 0 0 0 0 0 0 0 0 0 0 0 0 0 0.0292991434063722 0 0 0.0746529799292924 0 0 0.0986552514801457 0 0 0 0 0 0 0 0 0 0 0 0 0 0 0 0 0 0 0 0 0 0 0 0.0586976979045215 0 0 0 0 0 0 0 0 0 0 0 0 0 0 0 0 0 0 0 0 0 0 0 0 0 0 0 0 0 0 0 0 0 0 0 0 0 0 0 0 0 0 0 0 0 0 0 0 0 0 0 0 0 0 0 0 0 0 0 0 0 0 0.111366346751887 0.0965755759693107 0 0 0.103085349161496 0.0737443245194323 0 0 0 0 0 0.203085983672942 0 0 0 0 0 0 0 0 0 0 0.0309605498888633 0 0.119876797315737 0 0 0 0 0 0 0 0
0 0 0 0 0 0 0 0 0 0 0 0 0 0 0 0 0 0 0 0 0 0 0 0 0 0 0 0 0 0 0 0 0.0341567613118955 0.0327405393688812 0.0148691582619976 0 0 0 0 0 0 0 0 0 0 0 0 0 0 0 0 0 0 0.0187802311335366 0 0.0700272907573625 0 0 0 0 0 0 0 0 0 0 0 0 0 0 0.00918486012198671 0 0 0 0 0.00959505369702656 0 0 0 0 0 0 0 0 0 0 0 0 0 0 0 0 0 0 0 0 0 0 0 0.00523654172836003 0 0 0 0 0 0 0 0 0 0 0 0 0 0 0 0 0 0 0 0 0 0 0 0 0 0 0 0 0 0 0 0 0 0 0 0 0 0 0 0 0 0 0 0 0 0 0 0 0 0 0 0 0.00569390278183931 0 0 0 0 0 0 0 0 0 0 0 0 0 0.145079985978388 0 0 0 0 0 0 0 0 0 0 0 0 0 0 0 0 0 0 0.00397372948656013 0.172568793476714 0.106470049067238 0 0 0 0 0 0 0 0 0 0 0 0 0.0053560123056294 0 0 0 0 0 0 0 0 0 0 0 0 0.127876493247758 0 0 0 0 0 0 0 0 0.0137262856288418 0 0 0 0 0 0 0 0 0 0 0 0 0 0 0 0 0 0 0.00388573749540786 0 0 0 0 0 0 0 0 0 0 0 0 0 0 0.130770443198171 0 0 0 0 0 0 0 0 0 0 0 0 0 0 0 0 0 0 0 0 0 0 0 0 0 0 0 0 0 0 0 0 0 0 0 0 0 0 0 0.0173273532468457 0 0 0 0 0 0 0 0 0 0 0.0109676266379972 0 0 0 0 0 0 0 0 0.0617131510675636
0 0 0 0 0 0 0 0 0 0 0 0 0 0 0 0 0 0 0 0 0 0 0 0 0 0 0 0 0 0 0 0 0 0 0 0 0 0 0 0 0 0 0 0 0 0 0 0 0 0 0 0 0 0 0 0.0122298220879725 0 0 0 0 0 0 0 0 0 0 0 0 0 0 0 0 0 0 0 0 0 0 0 0 0 0 0 0 0 0 0 0 0 0 0 0 0 0 0 0 0 0 0 0 0 0 0 0 0 0 0 0 0 0 0 0 0 0 0 0 0 0 0 0 0 0 0 0 0 0 0 0 0 0 0 0 0 0 0 0 0 0 0 0 0 0 0 0 0 0 0 0 0 0 0 0 0 0 0 0 0 0 0 0.00647818218864368 0 0 0 0 0 0.0016946464246866 0 0 0 0 0 0 0 0.00328493843652952 0 0 0 0 0 0 0 0 0 0 0 0 0 0 0 0 0 0.0658712198000147 0.00474449568064761 0 0 0 0 0 0 0 0 0 0 0 0 0 0 0 0 0 0 0 0 0 0.132260579648538 0 0.0739607111624668 0.00358606993341604 0.00580830494689108 0 0 0.0392489817050309 0 0 0.0384041154016798 0.00605575358803874 0 0 0.00340650616814289 0 0 0.00255743902429883 0 0 0 0 0 0 0 0 0 0 0.00643669100061096 0 0 0 0 0 0.0079054342975674 0 0 0 0 0.000694525294766669 0 0 0 0 0 0 0 0 0 0 0 0 0 0 0 0 0 0 0 0 0 0 0 0 0 0 0 0 0 0 0.0204999542607486 0 0.00577434863382357 0.00470106302748728 0.0243586536607062 0.0225918842947833 0 0 0 0 0 0.0299553953561618 0 0 0 0 0 0 0 0 0.194435112650494 0.0067598084530435 0.0973719430358713 0.00329841510703836 0.175625004729899 0 0 0 0 0 0 0 0
0 0 0 0 0 0 0 0 0 0 0 0 0 0 0 0 0 0 0 0 0 0 0 0 0 0 0 0 0 0 0 0 0 0 0 0 0 0 0 0 0 0 0 0 0 0 0 0 0 0 0 0 0 0 0 0 0 0 0 0 0 0 0 0 0 0 0 0 0 0 0 0 0 0 0 0 0 0 0 0 0 0 0 0 0 0 0 0 0 0 0 0 0 0 0 0 0 0 0 0 0 0 0 0 0 0 0 0 0 0 0 0 0 0 0 0 0 0 0 0 0 0 0 0 0 0 0 0 0 0 0 0 0 0 0 0 0 0 0 0 0 0 0 0 0 0 0 0 0 0 0 0 0 0 0 0 0 0 0 0 0 0 0 0 0 0 0 0 0 0 0 0 0 0 0 0 0 0 0 0 0 0 0 0 0 0 0 0 0 0 0 0 0 0 0 0 0.506499484812884 0 0 0 0.263722099316098 0 0 0 0 0 0 0 0 0 0 0 0 0 0 0 0 0 0 0 0 0 0 0 0 0 0 0 0 0 0 0 0 0 0 0 0 0 0 0 0 0.229778415871018 0 0 0 0 0 0 0 0 0 0 0 0 0 0 0 0 0 0 0 0 0 0 0 0 0 0 0 0 0 0 0 0 0 0 0 0 0 0 0 0 0 0 0 0 0 0 0 0 0 0 0 0 0 0 0 0 0 0 0 0 0 0 0 0 0 0 0 0 0 0 0 0 0 0 0
0 0 0 0 0 0 0 0 0 0 0 0 0 0 0 0 0 0 0 0 0 0 0 0 0 0 0 0 0 0 0 0 0 0 0 0.0081069688887978 0 0 0 0 0 0 0 0 0 0 0 0 0 0 0 0.0631785169468835 0 0 0 0 0 0 0 0 0 0 0 0 0 0 0 0 0 0 0 0 0 0 0 0 0 0 0 0 0 0 0.0252988139648016 0 0 0 0 0 0 0 0 0 0 0 0 0 0 0 0 0 0 0 0 0 0 0 0 0 0 0 0 0 0 0 0 0 0 0 0 0 0 0 0 0 0 0 0 0 0 0 0 0 0 0 0 0 0 0 0 0 0 0 0 0 0 0 0 0 0 0 0 0 0 0 0 0 0 0 0 0 0 0 0 0 0 0 0.00344308876777013 0 0 0 0 0 0 0 0 0 0 0 0 0 0 0 0 0 0 0.00374859105263862 0 0.00323471876927949 0 0.0606760827974274 0 0 0 0 0 0.0354267245742901 0 0 0 0 0.120504433277372 0.00596575749516034 0 0.0376917463921295 0 0 0 0 0 0 0 0 0 0 0 0 0 0 0 0 0 0 0.00518670423349988 0 0 0 0 0 0 0 0 0 0 0 0 0 0.0711180610238486 0 0 0 0.163688630063976 0.384001974481796 0 0 0 0 0 0 0.0064234568459246 0 0 0 0 0 0 0 0.0023057304244042 0 0 0 0 0 0 0 0 0 0 0 0 0 0 0 0 0 0 0 0 0 0 0 0 0 0 0 0 0 0 0 0 0 0 0 0 0 0 0 0 0 0 0 0 0 0 0 0 0 0 0 0 0 0 0 0 0 0 0 0
0 0 0 0 0 0 0 0 0 0 0 0 0 0 0 0 0 0 0 0 0 0 0 0 0 0 0 0 0 0 0 0 0 0 0 0 0 0 0 0 0 0 0 0 0 0 0 0 0 0 0 0 0 0 0 0 0 0 0 0 0 0 0 0 0 0 0 0 0 0 0 0 0 0 0 0 0 0 0 0 0 0 0 0 0 0 0 0 0 0 0 0 0 0 0 0 0 0 0 0 0 0 0 0 0 0 0 0 0 0 0 0 0 0 0 0 0 0 0 0 0 0 0 0 0 0 0 0 0 0 0 0 0 0 0 0 0 0 0 0 0 0 0 0 0 0 0 0 0 0 0 0 0 0 0 0 0 0 0 0.0277501925848692 0 0 0 0 0 0 0 0 0 0 0 0 0 0 0 0 0 0 0 0 0 0 0 0 0 0 0 0 0 0 0 0.0149090236235627 0.010852841817582 0 0 0 0 0 0 0 0 0 0 0 0 0.138980895318222 0 0 0 0 0 0 0 0 0 0 0 0 0 0 0 0.00660500451606804 0 0 0 0 0 0 0 0 0 0 0 0 0 0 0 0 0 0 0 0 0.00914828946390182 0.0739629172345542 0.0949556931497345 0 0 0.0134855420919898 0.0875045954239819 0.0607519380235941 0 0 0 0 0 0 0 0 0 0 0 0 0 0 0 0 0 0 0 0 0 0 0 0 0 0 0 0 0 0 0 0 0 0 0.00673393025940213 0 0.0119029296841086 0.00658687975723665 0.0136497976991713 0.046800887617388 0 0 0 0 0.0398595110347397 0.238372994403817 0 0 0.013496510082392 0 0 0 0 0 0.00962350767482468 0.0301542222652717 0.00823903135150054 0 0.00640139049350573 0 0 0 0.00783386486856792 0 0.0214376095600148 0 0
0 0 0 0 0 0 0 0 0 0 0 0 0 0 0 0 0 0 0 0 0 0 0 0 0 0 0 0 0 0 0 0 0 0 0 0 0 0 0 0 0 0 0 0 0 0 0 0 0 0 0 0 0 0 0 0 0 0 0 0 0 0 0 0 0 0 0 0 0 0 0 0 0 0.274676068827435 0 0 0 0 0 0 0 0 0 0 0 0 0 0 0 0 0 0 0 0 0 0 0 0 0 0 0 0 0 0 0 0 0 0 0 0 0 0 0 0 0 0 0 0 0 0 0 0 0 0 0 0 0 0 0 0 0 0 0 0 0 0 0 0 0 0 0 0 0 0 0 0 0 0 0 0 0 0 0 0 0 0 0 0 0 0 0 0 0 0 0 0 0 0 0 0 0 0 0 0 0 0 0 0 0 0 0 0 0 0 0 0 0 0 0 0 0 0 0 0 0 0 0 0 0 0.270216628254116 0 0 0 0 0.18403166690119 0 0 0 0 0 0 0 0 0 0 0 0 0 0 0 0 0 0 0 0 0 0.271075636017259 0 0 0 0 0 0 0 0 0 0 0 0 0 0 0 0 0 0 0 0 0 0 0 0 0 0 0 0 0 0 0 0 0 0 0 0 0 0 0 0 0 0 0 0 0 0 0 0 0 0 0 0 0 0 0 0 0 0 0 0 0 0 0 0 0 0 0 0 0 0 0 0 0 0 0 0 0 0 0 0 0 0 0 0 0 0 0 0 0 0
0 0 0 0 0 0 0 0 0 0 0 0 0 0 0 0 0 0 0 0 0 0 0 0 0 0 0 0 0 0 0 0 0 0 0 0 0 0 0 0 0 0 0 0 0 0 0 0 0 0 0 0 0 0 0 0 0 0 0 0 0 0 0 0 0 0 0 0 0 0 0 0 0 0 0 0 0 0 0 0 0 0 0 0 0 0 0 0 0 0 0 0 0 0 0 0 0 0 0 0 0 0 0 0 0 0 0 0 0 0 0 0 0 0 0 0 0 0 0 0 0 0 0 0 0 0 0 0 0 0 0 0 0 0 0 0 0 0 0 0 0 0 0 0 0 0 0 0 0 0 0 0 0 0 0 0 0 0 0 0 0 0 0 0 0 0 0 0 0 0 0 0 0 0 0 0 0 0 0 0 0 0 0 0 0 0 0 0 0 0 0.800141097116113 0 0 0 0 0 0 0 0.199858902883887 0 0 0 0 0 0 0 0 0 0 0 0 0 0 0 0 0 0 0 0 0 0 0 0 0 0 0 0 0 0 0 0 0 0 0 0 0 0 0 0 0 0 0 0 0 0 0 0 0 0 0 0 0 0 0 0 0 0 0 0 0 0 0 0 0 0 0 0 0 0 0 0 0 0 0 0 0 0 0 0 0 0 0 0 0 0 0 0 0 0 0 0 0 0 0 0 0 0 0 0 0 0 0 0 0 0 0 0 0 0 0 0 0 0 0 0 0 0
0 0 0 0 0 0 0 0 0 0 0 0 0 0 0 0 0 0 0 0 0 0 0 0 0 0 0 0 0 0 0 0 0 0 0 0 0 0 0 0 0 0 0 0 0 0 0 0 0 0 0 0.00752889210604306 0 0 0 0 0 0 0 0 0 0 0 0 0 0 0 0 0 0 0 0 0 0 0.00189217472158446 0 0 0 0 0 0 0 0.00982830189004348 0 0 0 0 0 0 0 0 0 0 0 0 0 0 0 0.0046263464618994 0 0 0 0 0 0 0 0 0 0 0 0 0 0 0 0 0 0 0 0 0 0 0 0 0 0 0 0 0 0 0 0 0 0 0 0 0 0.00211469822163467 0 0 0 0 0 0 0 0 0 0 0 0 0 0 0 0 0 0 0 0 0 0 0 0 0 0 0 0 0 0.00644997294155568 0 0.00902380612481746 0 0.0197087234077339 0 0 0 0 0 0 0 0 0 0 0 0 0 0 0.0123377423246934 0.00807537297382891 0.0156018686809891 0.00504000215363213 0.281140269715547 0 0 0 0.00199243989188841 0 0.0184400576666748 0.120466635822079 0 0 0 0 0.0721343527561221 0.00683411612781816 0.123805588116682 0 0 0 0 0 0 0 0 0 0 0 0 0 0 0 0 0 0 0.012013798984328 0 0 0 0 0 0 0 0 0 0 0 0 0.00173593238769861 0 0 0 0 0.0562199512959498 0.054862055450939 0 0 0 0 0 0 0 0 0 0.0188928591368955 0 0 0 0 0.0101241887944839 0 0 0 0 0 0 0 0 0 0 0 0 0 0 0 0 0 0 0 0 0 0 0 0 0 0.102130996956071 0 0 0 0 0 0 0 0 0 0 0 0 0 0 0.00451090887689864 0 0.0058549030475242 0 0 0 0 0 0 0 0 0 0 0 0 0 0 0 0 0.00661304296394475
0 0 0 0 0 0 0 0 0 0 0 0 0 0 0 0 0 0 0 0 0 0 0 0 0 0 0 0 0 0 0 0 0 0 0 0 0 0 0.0116443281304121 0 0.00409262097662756 0 0 0 0 0 0.0106834669055169 0 0 0 0 0 0 0 0 0 0 0 0 0 0 0 0 0 0 0 0 0 0 0 0 0 0 0.0199663116064317 0 0 0 0 0 0 0 0 0 0 0 0 0 0 0 0 0 0 0 0 0 0 0 0 0 0 0 0 0 0 0 0 0 0 0 0 0 0 0 0 0 0 0 0 0 0 0 0 0 0 0 0 0 0 0 0 0 0 0 0 0 0 0 0 0 0 0 0 0 0 0 0 0 0 0 0 0 0 0 0 0 0 0 0 0 0 0 0 0 0 0 0 0.00838367206121282 0 0.0122168477760959 0 0.0189035727867691 0 0 0 0 0 0 0 0 0 0 0 0 0 0 0.0409797045865365 0.0326760503466027 0.0154760179816828 0.012562412728248 0.028699067215584 0 0 0 0 0 0 0.00703395746258428 0 0 0 0.0850770698117405 0 0.0105438248681687 0.146663143472029 0 0 0 0 0 0 0 0.0190733411620988 0.0234453451238472 0 0 0 0 0 0 0 0.00821338941698691 0 0.0256852697953824 0 0 0 0 0 0 0 0 0 0 0 0 0.00120443793499141 0 0 0 0 0.0131383053158965 0.00327306386174016 0 0 0 0.00288322209608639 0 0 0 0 0 0.00298480071226694 0 0 0 0 0.0261925609457122 0 0 0 0 0 0 0 0 0 0 0 0 0 0 0 0 0 0 0 0 0 0 0 0 0 0.340541768779889 0 0 0 0 0 0 0 0 0 0 0 0 0 0 0.00394104242193765 0.00271273328027624 0.0145202507690071 0 0 0 0 0 0 0 0 0 0 0 0 0.00299441056586127 0.00378780364211423 0 0.00411698181577415 0.0356892036438887
0 0 0 0 0 0 0 0 0 0 0 0 0 0 0 0 0 0 0 0 0 0 0 0 0 0 0 0 0 0 0 0 0 0 0 0 0 0 0.0479977902211169 0 0 0 0 0.0353266294934744 0 0 0 0 0.0356728034440558 0 0 0 0 0 0 0 0 0 0 0 0 0 0 0 0 0 0 0 0 0 0 0 0 0.0925665966916202 0 0 0 0 0 0 0 0 0 0 0 0 0 0 0 0 0 0 0 0 0 0 0 0 0 0 0 0 0 0 0 0 0 0 0 0 0 0 0 0 0 0 0 0 0 0 0 0 0 0 0 0 0 0 0 0 0 0 0 0 0 0 0 0 0 0 0 0 0 0 0 0 0 0 0 0 0 0 0 0 0 0 0 0 0 0 0 0 0 0 0 0 0 0 0 0 0 0 0 0 0 0 0 0 0 0 0 0 0 0 0 0 0 0 0.133954090738542 0 0 0 0 0 0 0 0 0 0 0 0.0585589854573918 0.0766018024993317 0 0.388348874983384 0.0801718418906063 0 0 0 0 0 0 0 0 0 0 0 0 0 0 0 0 0 0.0508005845804768 0 0 0 0 0 0 0 0 0 0 0 0 0 0 0 0 0 0 0 0 0 0 0 0 0 0 0 0 0 0 0 0 0 0 0 0 0 0 0 0 0 0 0 0 0 0 0 0 0 0 0 0 0 0 0 0 0 0 0 0 0 0 0 0 0 0 0 0 0 0 0 0 0 0 0 0 0 0 0 0 0 0 0 0 0 0 0 0 0 0 0 0 0 0
0 0 0 0 0 0 0 0 0 0 0 0 0 0 0 0 0 0 0 0 0 0 0 0 0 0.0020901771538624 0 0 0 0 0 0 0 0 0 0 0 0 0.0111042141590702 0 0 0 0 0.00571969491290062 0 0 0.0140678033422643 0 0.0025458538772542 0 0 0 0 0 0 0 0 0 0 0 0 0 0 0 0 0 0 0 0 0 0 0 0 0.019404593812302 0 0 0 0 0 0 0.00197075941668499 0 0.0033377255924949 0 0 0 0 0 0 0 0 0 0 0 0 0 0 0 0 0 0 0 0 0 0 0 0 0 0 0 0 0 0 0.00124646512678923 0 0 0 0 0 0 0 0 0 0 0 0.00404358039787508 0 0 0 0 0 0 0 0 0 0 0 0 0 0 0 0 0 0 0 0 0 0 0 0 0 0 0 0 0 0 0 0 0 0 0 0 0 0 0 0 0.00687571234637042 0.00503915090320257 0.0134558873985818 0.00885185000196415 0.0628375085486416 0 0 0 0 0 0 0 0 0 0 0 0 0 0 0.00234020583516399 0.0106086112881681 0.0120027171294278 0.0394270294263891 0.0542297293182151 0 0 0 0 0 0 0.0230030324524911 0 0 0 0.0755814677903336 0.0759146648182806 0.0276685204218599 0 0 0 0 0 0 0 0 0 0 0 0 0 0 0 0 0 0 0 0.149921270727378 0 0 0 0 0 0 0 0 0 0 0 0 0 0 0 0 0 0.0188923102290301 0.0135760731779058 0 0 0 0 0 0 0 0 0 0.00661475582390682 0 0 0 0 0.00169217656673229 0 0 0 0 0 0 0 0 0 0 0 0 0 0 0 0 0 0 0 0 0 0 0 0 0 0.323676483850683 0 0 0 0 0 0 0 0 0 0 0 0 0 0 0 0 0 0 0 0 0 0 0 0 0 0 0 0 0 0 0 0 0 0.00225997415377571
0 0 0 0 0 0 0 0 0 0 0 0 0 0 0 0 0 0 0 0 0 0 0 0 0 0 0 0 0 0 0 0 0 0 0 0 0 0 0 0 0 0 0 0.0287863751008302 0 0 0 0 0 0 0 0 0 0 0 0 0 0 0 0 0 0 0 0 0 0 0 0 0 0 0 0 0 0 0 0 0 0 0 0 0 0 0 0 0 0 0 0 0 0 0 0 0 0 0 0 0 0 0 0 0 0 0 0 0 0 0 0 0 0 0 0 0 0 0 0 0 0 0 0 0 0 0 0 0 0 0 0 0 0 0 0 0 0 0 0 0 0 0 0 0 0 0 0 0 0 0 0 0 0 0 0 0 0 0 0 0 0 0 0 0 0 0 0 0 0 0 0 0 0 0 0 0 0 0 0 0 0 0.153781710440493 0 0 0 0.18275111530861 0 0 0 0 0 0 0 0.218133779557967 0 0 0 0 0 0 0 0.0348665818754017 0 0 0 0.0710557718613435 0 0 0 0 0.0484857637832905 0 0 0 0 0 0 0.031811647381785 0 0 0 0.0333849481722069 0 0 0 0 0 0 0 0 0 0 0 0 0.167510306829743 0 0 0 0 0 0 0 0 0 0 0 0 0 0 0 0 0 0 0 0 0 0 0 0 0 0 0 0 0 0 0 0 0 0 0 0 0 0 0 0 0 0 0 0 0 0 0 0 0 0 0 0 0 0 0 0 0 0 0 0 0 0 0 0 0 0 0 0 0 0 0 0 0.0294319996883296 0 0 0 0 0 0 0 0 0 0 0 0
0 0 0 0 0 0 0 0 0 0 0 0 0 0 0 0 0 0 0 0 0 0 0 0 0 0 0 0 0 0 0 0 0 0 0 0 0 0 0 0 0 0 0 0 0 0 0 0 0 0 0 0 0 0 0 0 0 0 0 0 0 0 0 0 0 0 0 0 0 0 0 0 0 0 0 0 0 0 0 0 0 0 0 0 0 0 0 0 0 0 0 0 0 0 0 0 0 0 0 0 0 0 0 0 0 0 0 0 0 0 0 0 0 0 0 0 0 0 0 0 0 0 0 0 0 0 0 0 0 0 0 0 0 0 0 0 0 0 0 0 0 0 0 0 0 0 0 0 0 0 0 0 0 0 0 0 0 0 0 0.0153383708956912 0 0 0 0 0 0.00873078895294586 0 0 0 0 0 0 0 0 0 0 0.0186395667968602 0.0639469370124133 0 0 0 0 0 0 0 0 0 0 0 0 0 0 0 0 0 0 0 0.232134408008127 0 0 0 0 0 0 0 0 0 0 0 0 0 0 0 0 0 0 0 0 0 0 0 0 0 0 0 0 0 0 0 0 0 0 0 0.00920198158927113 0 0 0 0 0 0 0 0 0 0 0.217514223999701 0 0 0.0248764181548356 0 0.0705882468759863 0 0 0 0 0 0 0.00434757002331953 0 0 0 0 0 0 0 0 0 0 0 0 0 0 0 0 0 0 0 0 0 0 0 0 0 0 0 0 0 0.0128624062024895 0 0 0 0 0 0 0 0.116522909877374 0.10131252081922 0.0123545511360283 0 0.0187434699397862 0 0 0 0 0 0.00610221416372233 0.0132387710323005 0 0 0 0 0 0 0.0455044489147742 0 0 0 0.00804019560515354
0 0 0 0 0 0 0 0 0 0 0 0 0.0364308439199325 0 0 0 0 0 0 0 0 0 0 0 0 0 0 0 0 0 0 0.00923266140325583 0.00610911035867997 0 0.0333976249296791 0 0 0 0 0 0 0 0 0 0 0 0 0 0 0 0 0 0 0 0.00743303388906105 0 0 0 0 0 0 0 0 0 0 0 0 0 0 0 0 0 0 0 0 0 0 0 0 0 0 0 0 0 0 0 0 0 0 0 0 0 0 0 0 0 0 0 0 0 0 0 0 0.0859917584499349 0 0 0 0 0 0 0 0.00526721841855241 0 0.0569257486182228 0.0109925528730847 0 0 0.0165123786194571 0 0 0 0 0 0 0 0 0 0 0 0 0 0 0 0 0 0 0 0 0 0 0 0 0 0 0 0 0 0 0 0 0 0 0 0 0 0 0 0 0 0 0 0 0 0 0 0 0.532244042310554 0 0 0 0 0 0 0 0 0 0.0056527996102408 0 0 0 0 0 0 0 0 0 0 0.035426960444284 0 0 0 0 0 0 0 0 0 0 0 0 0 0 0 0 0 0 0 0 0 0 0 0 0 0 0 0 0 0 0 0 0 0 0 0 0 0 0 0 0 0 0 0 0 0 0 0 0 0 0 0 0 0 0 0 0 0 0 0 0 0 0 0 0 0 0 0 0 0 0 0 0 0 0.158383266155061 0 0 0 0 0 0 0 0 0 0 0 0 0 0 0 0 0 0 0 0 0 0 0 0 0 0 0 0 0 0 0 0 0 0 0 0 0 0 0 0 0 0 0 0 0 0 0 0 0 0 0 0 0 0
0 0 0 0 0 0 0 0 0 0 0 0 0 0 0 0 0 0 0 0 0.0210564725816003 0 0 0 0 0 0 0 0 0 0 0 0 0 0 0 0 0 0 0 0 0 0 0 0 0 0 0 0 0 0 0 0 0 0 0 0 0 0 0 0 0 0 0.0367976883637751 0.0378113229411463 0.0333144698259497 0 0 0 0 0 0 0 0 0 0 0 0 0 0 0 0 0 0 0 0 0 0 0 0 0 0 0 0 0 0 0 0 0 0 0 0 0 0 0 0 0 0 0 0 0 0 0 0 0 0 0 0 0 0 0 0 0 0 0 0 0 0 0.0103488809542116 0 0 0 0 0 0 0 0 0 0 0 0 0 0 0 0 0 0 0 0 0 0 0 0 0 0 0 0 0 0 0 0 0 0 0.0258664009702845 0 0 0 0 0 0 0 0 0 0.0257585676142672 0 0 0 0 0.125120466983814 0 0 0 0.160363903574685 0 0 0 0 0 0 0 0 0 0 0 0 0 0 0 0 0 0 0 0 0 0.018994966951013 0 0 0 0.0740940185181966 0.152110963355414 0 0 0 0.0216081798599541 0.0109242917141331 0 0 0 0.205350104923121 0 0 0 0 0 0 0 0 0 0 0 0 0 0 0 0 0 0 0 0 0 0 0 0 0 0 0 0 0 0 0 0 0 0 0 0 0 0 0 0 0 0 0 0 0 0 0 0 0.0404793008684346 0 0 0 0 0 0 0 0 0 0 0 0 0 0 0 0 0 0 0 0 0 0 0 0 0 0 0 0 0 0 0 0 0 0 0 0 0 0 0 0 0 0 0 0 0 0 0 0 0
0 0 0 0 0 0 0 0 0 0 0 0 0 0 0 0 0 0 0 0 0 0 0 0 0 0 0 0.0515382058985645 0 0 0 0 0 0 0 0 0 0 0 0 0 0 0 0 0 0 0 0 0 0 0 0 0 0 0 0 0 0 0 0 0 0 0 0 0 0 0 0 0 0 0 0 0 0 0 0 0 0 0 0 0 0 0 0 0 0 0 0 0 0 0 0 0 0 0 0 0 0 0 0 0 0 0 0 0 0 0 0.0688647803077336 0 0 0 0 0 0 0 0 0.0438892914858428 0 0 0 0 0 0.180331284694524 0 0 0 0 0 0 0 0 0 0 0 0 0 0 0 0 0 0 0 0 0 0 0 0 0 0 0 0 0 0 0 0 0 0 0 0 0 0 0 0 0 0 0 0 0 0 0 0 0 0 0 0 0 0 0 0 0 0 0 0 0 0 0 0 0 0 0 0 0 0 0 0 0 0 0 0 0 0 0 0 0 0 0 0 0.367630680474974 0 0 0 0 0 0 0 0 0 0 0 0 0 0 0 0 0 0 0 0 0 0 0 0 0 0 0 0 0 0 0 0 0 0 0 0 0 0 0 0 0 0 0 0 0 0 0 0 0 0 0 0 0 0 0 0 0 0 0 0.287745757138362 0 0 0 0 0 0 0 0 0 0 0 0 0 0 0 0 0 0 0 0 0 0 0 0 0 0 0 0 0 0 0 0 0 0 0 0 0 0 0 0 0 0 0 0 0 0 0 0 0
0 0 0 0 0 0 0 0 0 0 0 0 0 0 0 0 0 0 0 0 0 0 0 0 0 0 0 0 0 0 0 0 0 0 0 0 0 0 0 0 0 0 0 0 0 0 0 0 0 0 0 0 0 0 0 0 0 0 0 0 0 0 0 0 0 0.0242490923657103 0 0 0 0 0 0 0 0 0 0 0 0 0 0 0 0 0 0 0 0 0 0 0 0 0 0 0 0 0 0 0 0 0 0 0 0 0 0 0 0 0 0 0 0 0 0 0 0 0 0 0 0 0 0 0 0 0 0 0 0 0 0 0 0 0 0 0 0 0 0 0 0 0 0 0 0 0 0 0 0 0 0 0 0 0 0 0 0 0 0 0 0 0 0 0 0 0 0 0 0 0 0 0 0 0 0.194174465906902 0 0 0 0 0 0 0 0.0488511106326908 0 0 0 0 0 0 0 0 0 0 0.068291307436179 0 0 0 0 0 0 0 0 0 0 0 0 0 0 0 0 0.51216426201946 0 0 0 0 0 0.113570041951046 0 0 0 0 0 0 0 0 0 0 0 0 0 0 0 0 0 0 0 0 0 0 0 0 0 0 0 0 0 0 0 0 0 0 0 0 0 0 0 0 0 0 0 0 0 0 0 0 0 0 0 0 0 0 0 0 0 0 0 0.0386997196880115 0 0 0 0 0 0 0 0 0 0 0 0 0 0 0 0 0 0 0 0 0 0 0 0 0 0 0 0 0 0 0 0 0 0 0 0 0 0 0 0 0 0 0
0 0 0 0 0 0 0 0 0 0 0 0 0 0 0 0 0 0 0 0 0 0 0 0 0 0 0 0 0 0 0 0 0 0 0 0 0 0 0 0 0 0 0 0 0 0 0 0 0 0 0 0 0 0 0 0 0 0 0 0 0 0 0 0 0 0 0 0 0 0 0 0 0 0 0 0 0 0 0 0 0 0 0 0 0 0 0 0 0 0 0 0 0 0 0 0 0 0 0 0 0 0 0 0 0 0 0 0 0 0 0 0 0 0 0 0 0 0 0 0 0 0 0 0 0 0 0 0 0 0 0 0 0 0 0 0 0 0 0 0 0 0 0 0 0 0 0 0 0 0 0 0 0 0 0 0 0 0 0 0 0 0 0 0 0 0 0 0 0 0 0 0 0 0 0 0 0 0 0 0 0 0 0 0 0 0 0 0 0 0 0 0 0 0 0 0 0 0 0 0 0 0 0 0 0 0 0 0 0 0 0 0 0 0 0 0.138338603075535 0 0.206830344502296 0 0.113250076755057 0 0 0 0 0.248220761382385 0 0 0 0 0 0 0 0 0 0 0 0 0 0 0 0 0 0 0 0 0 0 0 0 0 0 0 0 0 0 0 0 0 0 0 0 0 0 0 0 0 0 0 0 0 0 0.158802441845605 0 0 0 0 0 0 0 0 0.134557772439121 0 0 0 0 0 0 0 0 0 0 0 0 0 0 0 0 0 0 0 0 0 0 0 0 0 0 0 0 0 0 0 0 0 0 0 0
0 0 0 0 0 0 0 0 0 0 0 0 0 0 0 0 0 0 0 0 0 0 0 0 0 0 0 0 0 0 0 0 0 0 0 0 0 0 0 0 0 0 0 0 0 0 0 0 0 0 0 0 0 0 0 0 0 0 0 0 0 0 0 0 0 0 0 0 0 0 0 0 0 0 0 0 0 0 0 0 0 0 0 0 0 0 0 0 0 0 0 0 0 0 0 0 0 0 0 0 0 0 0 0 0 0 0 0 0 0 0 0 0 0 0 0 0 0 0 0 0 0 0 0 0 0 0 0 0 0 0 0 0 0 0 0 0 0 0 0 0 0 0 0 0 0 0 0 0 0 0 0 0 0 0 0 0 0 0 0 0 0 0 0 0 0 0 0 0 0 0 0 0 0 0 0 0 0 0 0 0 0 0 0.067438519731028 0 0 0 0 0 0 0 0 0 0 0 0 0 0 0 0 0 0.202523048143439 0 0 0 0 0 0 0 0 0 0 0.0833499283586135 0 0 0 0 0 0 0 0 0 0 0 0 0 0 0 0.149878669361407 0 0 0 0 0 0 0 0 0 0 0 0 0 0 0 0 0 0 0 0 0 0 0 0 0 0 0 0 0 0 0 0 0 0 0 0 0 0 0 0 0 0 0 0 0 0 0 0 0 0 0 0 0 0.102857910346064 0 0 0 0 0 0 0 0 0 0 0 0 0 0 0 0 0 0 0 0 0 0 0 0.352224339975875 0.0417275840835736 0 0 0 0 0 0 0 0 0
0 0 0 0 0 0 0 0 0 0 0 0 0 0 0 0 0 0 0 0 0 0 0 0 0 0 0 0 0 0 0 0 0 0 0 0 0 0 0 0 0 0 0 0 0 0 0 0 0 0 0 0 0 0 0 0 0 0 0 0 0 0 0 0 0 0 0 0 0 0 0 0 0 0 0 0 0 0 0 0 0 0 0 0 0 0 0 0 0 0 0 0 0 0 0 0 0 0 0 0 0 0 0 0 0 0 0 0 0 0 0 0 0 0 0 0 0 0 0 0 0 0 0 0 0 0 0 0 0 0 0 0 0 0 0 0 0 0 0 0 0 0 0 0 0 0 0 0 0 0 0 0 0 0 0 0 0 0 0 0 0 0 0 0 0 0 0 0 0 0 0 0 0 0 0 0 0 0 0 0 0 0 0 0 0 0 0 0 0 0 0 0 0 0 0 0 0 0 0 0 0 0.0886104062095062 0 0 0 0 0 0 0 0 0 0.0296678209964978 0 0 0.00911577752652708 0 0 0 0 0 0.218050591689232 0 0 0.264316780407304 0 0 0 0 0 0 0 0 0 0 0 0 0 0 0 0 0 0 0 0 0 0 0 0 0 0 0 0 0 0 0 0 0 0 0 0 0 0 0 0 0 0 0 0 0 0 0 0 0 0 0 0 0 0 0 0 0 0 0.0884034988564769 0 0 0 0 0 0 0 0 0 0.234030141355869 0 0 0 0 0 0 0 0 0 0 0 0.0169073532520466 0 0.0240498158564497 0.0125487653033158 0 0 0 0 0.0142990485467751 0 0 0 0
0 0 0 0 0 0 0 0 0 0 0 0 0 0 0 0 0 0 0 0 0 0 0 0 0 0 0 0 0 0 0 0 0.00994327669497156 0.0241694866114943 0.0163497975776265 0 0 0 0 0 0 0 0 0 0 0 0 0 0 0 0 0 0 0.0248180527319252 0 0.0332333664193896 0 0 0 0 0 0 0 0 0 0 0 0 0 0 0.00459492689701076 0 0 0 0 0 0 0 0 0 0 0 0 0 0 0 0 0 0 0 0 0 0 0 0 0 0 0 0 0.0121673316181272 0 0 0 0 0 0 0 0 0 0 0 0 0 0 0 0 0.00263756429677341 0 0 0 0 0 0 0 0 0 0 0 0 0 0 0 0 0 0 0 0 0 0 0 0 0 0 0 0 0 0 0 0 0 0 0 0 0 0 0 0 0 0 0 0 0 0 0 0 0 0.0915042814346688 0 0 0 0 0.0094164088898446 0 0.00711973560300805 0 0 0.00527773841508314 0.0127480659684509 0 0 0 0 0 0 0 0 0.0358660153654507 0 0 0 0.0080315682613691 0 0 0.0526414992784089 0 0 0 0 0 0 0 0 0 0 0 0 0 0.00803709431631706 0 0.012545729254706 0 0 0 0 0.173764396962788 0.0199181014701711 0 0 0 0 0 0 0 0 0.013300395290452 0.00837085734303287 0 0 0 0 0 0 0 0 0 0 0 0 0 0 0 0 0 0 0.00292325409249997 0 0 0 0 0 0 0.00553989524493452 0 0.00308863283953238 0 0 0.0928942042170928 0 0 0 0 0 0 0 0 0 0 0 0 0 0 0 0 0 0 0 0 0 0 0 0 0 0 0 0 0 0 0 0 0 0 0 0 0 0 0 0.0830744055775875 0 0 0 0 0.079539553112415 0 0 0.0301567192353754 0.0170718266858312 0.00615189135748733 0.0148162263817037 0 0 0 0 0 0 0 0 0.0782877005544703
0 0 0 0 0 0 0 0 0 0 0 0 0 0 0 0 0 0 0 0 0 0 0 0 0 0 0 0 0.00128102614338713 0 0 0 0.00163116211014696 0.0052327982634193 0 0 0 0 0 0 0 0 0 0 0 0.00135915949254103 0 0 0 0.00132399130935939 0 0 0 0.00578209563478843 0 0.00519145530493595 0 0 0 0 0 0 0 0 0 0 0 0 0 0 0.00209514253092472 0 0 0 0 0 0 0 0 0 0 0 0 0 0 0 0 0 0 0 0 0 0 0 0 0 0 0 0 0.00271568504103887 0 0 0 0 0 0 0 0 0 0 0 0 0 0 0 0 0 0 0 0 0 0 0 0 0 0 0 0 0 0 0 0 0 0 0 0 0 0 0 0 0 0 0 0 0 0 0 0 0 0 0 0 0 0 0 0 0 0 0 0 0 0 0 0 0 0.00669292232979432 0 0 0 0 0 0 0 0.0181289209213571 0 0 0 0.00150266418925106 0 0 0 0 0 0 0 0 0 0 0 0 0 0 0 0 0.199135368956181 0 0 0 0 0 0 0 0 0 0.00336258348331201 0 0 0.00294751418170465 0 0 0 0 0.00164161322134592 0.126049908112561 0 0 0.00428527549929609 0.00994658852402061 0.00851099192488967 0 0.00207743974028732 0 0 0 0.00813722240376899 0.0164640546387151 0 0 0.00590369468274781 0 0 0.00379719572817608 0 0 0 0 0 0 0 0 0 0 0 0 0 0 0 0 0 0 0 0.00516181422615869 0.00369332779791961 0.00265637706301905 0 0 0.0175784461534002 0 0 0 0 0 0 0 0 0 0 0 0 0 0 0 0 0 0 0 0 0 0 0 0 0 0 0 0 0 0.00846248702710002 0 0 0.00771745603699371 0.00141707822091635 0 0 0 0 0.0132457677664208 0.0304439314842806 0 0 0 0 0 0 0 0.397922678402699 0.00819960907934665 0.0169192463450339 0.00676578112086827 0.0106147512145931 0 0 0.00386393444745758 0 0 0 0 0.0201408392458429
0 0 0 0 0 0 0 0 0 0 0 0 0 0 0 0 0 0 0 0 0 0 0 0 0 0 0 0 0 0 0 0 0 0 0 0 0 0 0 0 0 0 0 0 0 0 0 0 0 0 0 0 0 0 0 0 0 0 0 0 0 0 0 0 0 0 0 0 0 0 0 0 0 0 0 0 0 0 0 0 0 0 0 0 0 0 0 0 0 0 0 0 0 0 0 0 0 0 0 0 0 0 0 0.019988745852759 0 0 0 0 0 0 0 0 0 0 0 0 0 0 0 0 0 0 0 0 0 0 0 0 0 0 0 0 0 0 0 0 0 0 0 0 0 0 0 0 0 0 0 0 0 0 0 0 0 0 0 0 0 0 0 0 0 0 0 0 0 0 0 0 0 0 0 0 0 0 0.0317718570073342 0 0 0 0 0 0 0 0 0 0 0 0 0 0 0 0 0 0 0 0 0 0 0 0 0 0 0 0 0 0 0 0 0 0 0 0.0864833988525946 0 0 0.0957288559202272 0 0 0 0 0 0.19382444883773 0 0 0 0 0 0 0 0 0 0 0 0 0 0 0 0 0 0 0 0 0 0 0 0 0 0 0 0 0 0 0 0 0 0 0 0 0 0 0 0 0 0 0 0 0 0 0 0 0 0 0 0.26721270572556 0.0732431458994906 0 0 0 0 0.0621689257998251 0 0 0 0 0 0 0 0 0 0 0 0 0 0 0 0 0 0 0 0 0 0 0 0.16957791610448 0 0 0 0 0 0 0 0 0 0 0 0 0 0 0
0 0 0 0 0 0 0 0 0 0 0 0 0 0 0 0 0 0 0 0 0 0 0 0 0 0 0 0 0 0 0 0 0 0 0 0 0 0 0 0 0 0 0 0 0 0 0 0 0 0 0 0 0 0 0 0 0 0 0 0 0 0 0 0 0 0 0 0 0 0 0 0 0 0 0 0 0 0 0 0 0 0 0 0 0 0 0 0 0 0 0 0 0 0 0 0 0 0 0 0 0 0 0 0 0 0 0 0 0 0 0 0 0 0 0 0 0 0 0 0 0 0 0 0 0 0 0 0 0 0 0 0 0 0 0 0 0 0 0 0 0 0 0 0 0 0 0 0 0 0 0 0 0 0 0 0 0 0 0 0 0 0 0 0 0 0 0 0 0 0 0 0 0 0 0 0 0 0 0 0 0 0 0 0 0 0 0 0 0 0 0 0 0 0 0.29969049497561 0 0 0 0 0 0 0 0 0 0 0 0 0 0 0 0 0 0 0 0.0115327441403291 0 0 0 0 0 0 0.0346840747498898 0 0.0129168524719648 0.0215809583791728 0 0 0 0 0 0 0 0 0 0 0 0 0.00679837343139819 0 0.0168713873913152 0 0 0 0 0 0 0 0 0 0 0 0.0180645477161166 0.0124487212197588 0.00886681533436466 0 0 0 0 0 0 0 0 0 0 0 0 0 0 0 0 0 0 0 0 0 0 0 0 0 0 0 0 0 0 0.0139460849830873 0.0237217030217913 0 0 0 0 0 0 0 0 0 0 0 0 0 0 0 0 0 0 0.0487035838330565 0 0.0547774566415444 0.0446996098980663 0.370696591812534 0 0 0 0 0 0 0 0
0 0 0 0 0 0 0 0 0 0 0 0 0 0 0 0 0 0 0 0 0 0 0 0 0 0 0 0 0 0 0 0 0 0 0 0 0 0 0 0 0 0 0 0 0 0 0 0 0 0 0 0 0 0 0 0 0 0 0 0 0 0 0 0 0 0 0 0 0 0 0 0 0 0 0 0 0 0 0 0 0 0 0 0 0 0 0 0 0 0 0 0 0 0 0 0 0 0 0 0 0 0 0 0 0 0 0 0 0 0 0 0 0 0 0 0 0 0 0 0 0 0 0 0 0 0 0 0 0 0 0 0 0 0 0 0 0 0 0 0 0 0 0 0 0 0 0 0 0 0 0 0 0 0 0 0 0 0 0 0 0 0 0 0 0 0 0 0 0 0 0 0 0.0225984077326134 0.0631908703140589 0 0 0 0 0 0 0 0 0 0 0 0 0 0 0 0 0 0 0 0 0.02059641088297 0 0 0 0 0 0 0 0 0 0 0 0 0 0 0 0.0744466633369899 0 0 0 0.0379427638864711 0 0 0 0.171122364164262 0.0236653965513798 0 0 0 0 0.0549258117239772 0.0226657861981341 0 0 0 0 0 0.117963599294777 0 0 0 0 0 0 0 0 0 0 0 0 0 0 0 0 0 0 0 0 0 0 0 0 0 0 0 0 0 0 0 0 0 0 0 0 0 0 0 0 0.0233911733674602 0 0 0 0 0 0.157503659907978 0 0.130856335151937 0.0518818309011019 0 0 0 0 0 0 0 0 0 0 0 0 0 0 0 0 0 0 0 0 0 0 0.0272489265858897 0 0 0 0 0 0 0 0 0 0 0 0
0 0 0 0 0 0 0 0 0 0 0 0 0 0 0 0 0 0 0 0 0 0 0 0 0 0 0 0 0 0 0 0 0 0 0 0 0 0 0 0 0 0 0 0.0352070379250819 0 0 0 0 0.0113770629573341 0 0 0 0 0 0 0 0 0 0 0 0 0 0 0 0 0 0 0 0 0 0 0 0 0 0 0 0 0 0 0 0 0 0 0 0 0 0 0 0 0 0 0 0 0 0 0 0 0 0 0 0 0 0 0 0 0 0 0 0 0 0 0 0 0 0 0 0 0 0 0 0 0 0 0 0 0 0 0 0 0 0 0 0 0 0 0 0 0 0 0 0 0 0 0 0 0 0 0 0 0 0 0 0 0 0 0 0 0 0 0 0 0.0419502839536382 0 0.14945541354966 0 0 0 0 0 0 0 0.0624425103484106 0.0207402749364429 0 0.00949327014812375 0.0613436398897859 0 0 0.0672729077274019 0 0 0 0.0800488503506211 0 0 0 0 0 0.0206171992457919 0 0 0 0 0 0.0138160083073725 0 0 0 0 0 0 0 0 0 0.00557510199041176 0 0 0.0875331865002584 0 0 0 0 0 0 0.0134460701671527 0 0 0.0708707706578744 0 0 0 0 0.0354416748133791 0 0 0 0 0 0.0874170692823359 0 0 0 0.0604420139271137 0 0 0 0 0 0 0 0 0 0 0 0 0 0 0 0 0 0 0 0 0 0 0 0 0 0 0 0 0 0 0 0 0 0 0 0 0 0 0 0 0 0 0 0 0 0 0 0 0 0 0 0 0 0 0 0 0 0.0254002255983924 0 0 0 0 0 0 0 0 0 0 0 0 0 0.0162810552872357 0 0.0189005000603487 0.00492787237583233 0 0 0 0 0 0 0 0 0
0 0 0 0 0 0 0 0 0 0 0 0 0 0 0 0 0 0 0 0 0 0 0 0 0 0 0 0 0 0 0 0 0 0 0 0 0 0 0 0 0 0 0 0 0 0 0 0 0 0 0 0 0 0 0 0 0 0 0 0 0 0 0 0 0 0 0 0 0 0 0 0 0 0 0 0 0 0 0 0 0 0 0 0 0 0 0 0 0 0 0 0 0 0 0 0 0 0 0 0 0 0 0 0 0 0 0 0 0 0 0 0 0 0 0 0 0 0 0 0 0 0 0 0 0 0 0 0 0 0 0 0 0 0 0 0 0 0 0 0 0 0 0 0 0 0 0 0 0 0 0 0 0 0 0 0 0 0 0.0243415864400063 0 0 0.0737971554696879 0 0 0 0.0300837802320496 0 0 0 0 0 0 0 0 0.0569979142307028 0 0 0 0.0323919126924722 0 0 0 0 0 0 0 0 0 0 0 0 0.0724394895840679 0 0 0 0 0 0 0 0 0 0 0 0 0 0 0 0 0 0 0.0774989256169366 0 0 0 0 0.212166284539481 0 0.044992485010172 0 0 0 0.0604233548257553 0 0 0.0982663217073882 0 0 0 0 0 0 0 0 0 0 0 0 0 0 0 0 0 0 0 0 0 0 0 0 0 0 0 0 0 0 0 0 0 0 0 0 0 0 0 0 0 0 0 0 0 0 0 0 0 0 0 0 0 0 0 0.0228382869699044 0 0 0 0 0 0.0218776871358816 0.0602573646693079 0.0602228127565093 0.0295876495220058 0 0 0 0 0 0.0218169885976715 0 0 0 0 0 0 0 0 0 0 0 0 0 0 0 0 0 0 0 0 0
0 0 0 0 0 0 0 0 0 0 0 0 0 0 0 0 0 0 0 0 0 0 0 0 0 0 0 0 0 0 0 0 0 0 0 0 0 0 0 0 0 0 0 0 0 0 0 0 0 0 0 0 0 0 0 0 0 0 0 0 0 0 0 0 0 0 0 0 0 0 0 0 0 0 0 0 0 0 0 0 0 0 0 0 0 0 0 0 0 0 0 0 0 0 0 0 0 0 0 0 0 0 0 0 0 0 0 0 0 0 0 0 0 0 0 0 0 0 0 0 0 0 0 0 0 0 0 0 0 0 0 0 0 0 0 0 0 0 0 0 0 0 0 0 0 0 0 0 0 0 0 0 0 0 0 0 0 0 0 0 0 0 0 0 0 0 0 0 0 0 0 0 0 0 0 0 0 0 0 0 0 0 0 0 0 0 0 0 0 0 0 0 0 0 0 0 0 0 0 0 0 0.0755176257941816 0 0 0 0 0 0 0 0 0 0 0.530462985862369 0 0.0280639712998616 0 0 0 0 0 0 0 0 0.173849882005635 0 0 0 0 0 0 0 0 0 0 0 0 0 0 0 0 0 0 0 0 0 0 0 0 0 0 0 0 0 0 0 0 0 0 0 0 0 0 0 0 0 0 0 0 0 0 0 0 0 0 0 0 0 0 0 0 0 0 0 0 0 0 0 0 0 0 0 0 0 0 0 0 0 0 0 0.0441584635625758 0 0 0 0 0.0610336833956268 0 0 0 0 0 0 0 0.0435096519827959 0 0 0 0.0434037360969545
0 0 0 0 0 0 0 0 0 0 0 0 0 0 0 0 0 0 0 0 0 0 0 0 0 0 0 0 0 0 0 0 0 0 0 0 0 0 0 0 0 0 0 0 0 0 0 0 0 0 0 0 0 0 0 0 0 0 0 0 0 0 0 0 0 0 0 0 0 0 0 0 0 0 0 0 0 0 0 0 0 0 0 0 0 0 0 0 0 0 0 0 0 0 0 0 0 0 0 0 0 0 0 0 0 0 0 0 0 0 0 0 0 0 0 0 0 0 0 0 0 0 0 0 0 0 0 0 0 0 0 0 0 0 0 0 0 0 0 0 0 0 0 0 0 0 0 0 0 0 0 0 0 0 0 0 0 0 0 0 0 0 0 0 0 0 0 0 0 0 0 0 0 0 0 0 0 0 0 0 0 0 0 0 0 0 0 0 0 0 0 0.00726094255389307 0.00933358314283471 0 0.0982003007777826 0 0 0.0095472256097642 0 0 0 0 0 0 0 0 0 0 0 0 0 0 0 0 0 0 0.0214162115042325 0 0 0.0138449143033675 0 0 0 0.0128478344634163 0.0557415654294091 0 0 0 0 0.0034624825556685 0 0 0 0.00431415042336235 0 0 0 0.00290215469634596 0 0.0123568040553526 0 0 0.0556541525161924 0.0194209483217491 0 0 0 0.0239225049867711 0.0528900175246319 0.246702708954987 0 0.0746438154742058 0.00693046111539362 0.0466204959970925 0 0 0 0 0 0 0 0 0 0 0 0 0 0 0 0 0 0 0 0 0 0 0 0 0 0 0 0 0 0 0 0.0212033338320609 0 0 0 0 0 0 0 0 0 0.0203783991768168 0 0 0 0 0 0 0 0.00595622574207712 0.0203054325013223 0.00776452405359855 0.0115408281052381 0.104093780705001 0.0307442014774322 0 0 0 0 0 0 0 0
0 0 0 0 0 0 0 0 0 0 0 0 0 0 0 0 0 0 0 0 0 0 0 0 0 0 0 0 0 0 0 0 0 0 0 0 0 0 0 0 0 0 0 0.00563849144808013 0 0 0 0 0 0 0 0 0 0 0 0 0 0 0 0 0 0 0 0 0 0 0 0 0 0 0 0 0 0.0424172792198485 0 0 0 0 0 0 0 0 0 0 0 0 0 0 0 0 0 0 0 0 0 0 0 0 0 0 0 0 0 0 0 0 0 0 0 0 0 0 0 0 0 0 0 0 0 0 0 0 0 0 0 0 0 0.0143543862612485 0 0 0 0 0 0 0 0 0 0 0 0 0 0 0 0 0 0 0 0 0 0 0 0 0 0 0 0 0 0 0 0 0 0 0 0 0 0 0.0562192684899907 0 0 0.0697344675281175 0.207634838402103 0 0 0 0 0 0 0 0 0 0 0 0 0 0 0 0 0.0111819862883443 0.197382334783423 0.0203859627121529 0 0 0 0.00427569521847597 0 0 0.00434175474110522 0 0 0 0.0100598245644553 0.0182357568783051 0.00496440913635755 0.205635563941781 0 0 0 0 0 0 0 0 0 0 0 0 0 0 0.0234009496570857 0 0 0 0 0 0 0 0 0 0.0189962691193907 0 0 0 0 0 0 0 0 0 0 0 0.00688713129339411 0.00234120187714294 0 0 0 0 0 0 0.00235347453256171 0 0 0.00344970311132554 0 0 0 0 0 0 0 0 0 0 0 0.00626081666312734 0 0 0 0 0 0 0 0 0 0 0 0 0 0 0 0 0 0 0.05928012552318 0 0 0 0 0 0 0 0 0 0 0 0 0 0 0 0.00167401870275365 0.00289428990624917 0 0 0 0 0 0 0 0 0 0 0 0 0 0 0 0 0
0 0 0 0 0 0 0 0 0 0 0 0 0 0 0 0 0 0 0 0 0 0 0 0 0 0 0 0 0 0 0 0 0 0 0 0 0 0 0 0 0 0 0 0 0 0 0 0 0 0 0 0 0 0 0 0 0 0 0 0 0 0 0 0 0 0 0 0 0 0 0 0 0 0 0 0 0 0 0 0 0 0 0 0 0 0 0 0 0 0 0 0 0 0 0 0 0 0 0 0 0 0 0 0 0 0 0 0 0 0 0 0 0 0 0 0 0 0 0 0 0 0 0 0 0 0 0 0 0 0 0 0 0 0 0 0 0 0 0 0 0 0 0 0 0 0 0 0 0 0 0 0 0 0 0 0 0 0 0 0 0 0.0612217109072504 0 0 0 0.00685404578454738 0 0 0 0 0 0 0 0 0 0 0 0 0 0 0 0.0272981007077963 0 0 0 0 0 0 0 0 0 0.0264903087134131 0 0 0 0 0 0 0 0 0 0 0 0 0 0 0 0 0 0 0 0 0.139742884837058 0 0 0 0.0140906372771125 0 0 0 0.0377817050380368 0.0226981956236285 0 0 0 0 0 0 0 0 0 0 0 0 0 0 0 0.146772906877938 0 0.0447785320540637 0 0 0 0 0 0 0 0 0 0 0 0 0 0 0 0 0 0 0 0 0 0 0 0 0 0 0 0 0 0 0 0 0 0 0 0 0 0 0 0 0 0 0 0.0221325941569766 0.0375143818125934 0 0 0 0 0 0 0.134097482245211 0.231616486624868 0 0 0 0 0 0 0 0 0 0 0 0 0 0.0112522092009113 0.00975449014974573 0.0259033279888498 0 0 0 0 0 0 0 0
0 0 0 0 0 0 0 0 0 0 0 0 0 0 0 0 0 0 0 0 0 0 0 0 0 0 0 0 0 0 0 0 0 0 0 0 0 0 0 0 0 0 0 0 0 0 0 0 0 0 0 0 0 0 0 0 0 0 0 0 0 0 0 0 0 0 0 0 0 0 0 0 0 0 0 0 0 0 0 0 0 0 0 0 0 0 0 0 0 0 0 0 0 0 0 0 0 0 0 0 0 0 0 0 0 0 0 0 0.0154969409313658 0 0 0 0 0 0 0 0 0 0 0 0 0 0 0 0 0 0 0 0 0 0 0 0 0 0 0 0 0 0 0 0 0 0 0 0 0 0 0 0 0 0 0 0 0 0 0 0 0 0 0 0 0 0 0 0 0 0 0 0 0 0 0 0 0 0 0.0357902136731313 0 0 0 0 0 0 0 0 0 0 0 0 0 0 0 0 0 0 0.291216547839657 0 0 0 0 0 0 0 0 0 0 0 0 0 0 0 0.117959949131085 0 0 0.0485922027124405 0.040982315093318 0 0.0403865838932442 0.0725173582535922 0 0.0682407822065277 0 0.16894020626987 0 0 0 0 0 0 0 0 0 0 0 0 0 0 0 0 0 0 0 0 0 0 0 0 0 0 0 0 0 0 0 0 0 0 0 0 0 0 0 0 0 0 0 0 0 0 0 0 0 0 0 0 0 0 0 0 0 0 0.0998768999957682 0 0 0 0 0 0 0 0 0 0 0 0 0 0 0 0 0 0 0 0 0 0 0 0 0 0 0 0 0 0 0 0 0 0 0 0
0 0 0 0 0 0 0 0 0 0 0 0 0 0 0 0 0 0 0 0 0 0 0 0 0 0 0 0 0 0 0 0 0 0 0 0 0 0 0 0 0 0 0 0 0 0 0 0 0 0 0 0 0 0 0 0 0 0 0 0 0 0 0 0 0 0 0 0 0 0 0 0 0 0 0 0 0 0 0 0 0 0 0 0 0 0 0 0 0 0 0 0 0 0 0 0 0 0 0 0 0 0 0 0 0 0 0 0 0 0 0 0 0 0 0 0 0 0 0 0 0 0 0 0 0 0 0 0 0 0 0 0 0 0 0 0 0 0 0 0 0 0 0 0 0 0 0 0 0 0 0 0 0 0 0 0 0 0 0 0 0 0 0 0 0 0 0 0 0 0 0 0 0 0.0897763914398629 0 0 0 0 0 0 0 0 0 0 0 0 0 0 0 0 0 0 0 0 0.205208695994378 0 0 0 0 0 0 0 0 0 0 0 0 0 0 0 0 0 0 0.136666244594219 0.370549629044007 0 0 0.133728988864037 0 0 0 0 0 0 0 0 0 0 0 0 0 0.0640700500634964 0 0 0 0 0 0 0 0 0 0 0 0 0 0 0 0 0 0 0 0 0 0 0 0 0 0 0 0 0 0 0 0 0 0 0 0 0 0 0 0 0 0 0 0 0 0 0 0 0 0 0 0 0 0 0 0 0 0 0 0 0 0 0 0 0 0 0 0 0 0 0 0 0 0 0 0 0 0 0 0 0 0 0 0 0
0 0 0 0 0 0 0 0 0 0 0 0 0 0 0 0 0 0 0 0 0 0 0 0 0 0 0 0 0 0 0 0 0 0 0 0 0 0 0 0 0 0 0 0.302580708194342 0 0 0 0 0 0 0 0 0 0 0 0 0 0 0 0 0 0 0 0 0 0 0 0 0 0 0 0 0 0 0 0 0 0 0 0 0 0 0 0 0 0 0 0 0 0 0 0 0 0 0 0 0 0 0 0 0 0 0 0 0 0 0 0 0 0 0 0 0 0 0 0 0 0 0 0 0 0 0 0 0 0 0 0 0 0 0 0 0 0 0 0 0 0 0 0 0 0 0 0 0 0 0 0 0 0 0 0 0 0 0 0 0 0 0 0 0 0 0 0 0 0 0 0 0 0 0 0 0 0 0 0 0 0 0 0 0 0 0 0 0 0 0 0 0 0 0 0 0 0 0 0 0 0 0.697419291805658 0 0 0 0 0 0 0 0 0 0 0 0 0 0 0 0 0 0 0 0 0 0 0 0 0 0 0 0 0 0 0 0 0 0 0 0 0 0 0 0 0 0 0 0 0 0 0 0 0 0 0 0 0 0 0 0 0 0 0 0 0 0 0 0 0 0 0 0 0 0 0 0 0 0 0 0 0 0 0 0 0 0 0 0 0 0 0 0 0 0 0 0 0 0 0 0 0 0 0 0 0 0 0 0 0 0 0 0 0 0 0 0 0 0 0 0 0 0
0 0 0 0 0 0 0 0 0 0 0 0 0 0 0 0 0 0 0 0 0 0 0 0 0 0 0 0 0 0 0 0 0 0 0 0 0 0 0 0 0 0 0 0.148865219517307 0 0 0 0 0 0 0 0 0 0 0 0 0 0 0 0 0 0 0 0 0 0 0 0 0 0 0 0 0 0 0 0 0 0 0 0 0 0 0 0 0 0 0 0 0 0 0 0 0 0 0 0 0 0 0 0 0 0 0 0 0 0 0 0 0 0 0 0 0 0 0 0 0 0 0 0 0 0 0 0 0 0 0 0 0 0 0 0 0 0 0 0 0 0 0 0 0 0 0 0 0 0 0 0 0 0 0 0 0 0 0 0 0 0 0 0 0 0 0 0 0 0 0 0 0 0 0 0 0 0 0 0 0 0 0 0 0 0 0 0 0 0 0 0 0 0 0 0 0 0 0 0 0 0 0 0 0 0 0 0 0 0 0 0 0 0 0 0 0 0 0 0 0 0 0 0 0 0 0 0 0 0 0 0 0.11852214625259 0 0 0 0 0 0 0 0 0 0 0 0 0 0 0 0 0 0 0 0 0 0 0 0 0 0 0 0 0 0 0 0 0 0 0 0 0 0 0 0 0 0 0 0 0 0 0 0 0 0 0 0 0 0 0 0 0 0 0 0 0 0.409141321246656 0.323471312983447 0 0 0 0 0 0 0 0 0 0 0 0 0 0 0 0 0 0 0 0 0 0 0 0 0
0 0 0 0 0 0 0 0 0 0 0 0 0 0 0 0 0 0 0 0 0 0 0 0 0 0 0 0 0 0 0 0 0 0 0 0 0 0 0 0 0 0 0 0.0334616193756872 0 0 0 0 0.0134641066093268 0 0 0 0 0 0 0 0 0 0 0 0 0 0 0 0 0 0 0 0 0 0 0 0 0 0 0 0 0 0 0 0 0 0 0 0 0 0 0 0 0 0 0 0 0 0 0 0 0 0 0 0 0 0 0 0 0 0 0 0 0 0 0 0 0 0 0 0 0 0 0 0 0 0 0 0 0 0 0 0 0 0 0 0 0 0 0 0 0 0 0 0 0 0 0 0 0 0 0 0 0 0 0 0 0 0 0 0 0 0 0 0 0 0 0 0 0 0 0 0 0 0 0 0 0 0 0 0 0 0 0 0 0 0 0 0 0 0 0 0.0731065058784924 0 0 0 0 0 0.0244667369173516 0 0 0 0 0 0 0 0 0 0 0 0 0 0 0 0 0.0458296206766612 0 0 0.0281626021817832 0 0 0 0.26395502776264 0 0 0 0.0868725889017262 0 0 0 0 0.0383164655534466 0 0 0 0.0787913733282804 0.0220681153022445 0 0 0 0 0 0 0 0 0 0 0 0 0 0 0 0 0 0 0 0 0 0 0 0 0 0 0 0 0 0 0 0 0 0 0 0 0 0 0 0 0 0 0 0 0 0 0 0 0 0 0 0 0 0 0 0 0 0 0 0 0 0 0 0 0 0 0 0 0 0 0 0.0508507806657054 0 0.22701490357071 0.0136395532759451 0 0 0 0 0 0 0 0 0
0 0 0 0 0 0 0 0 0 0 0 0 0 0 0 0 0 0 0 0 0 0 0 0 0 0 0 0 0 0 0 0 0 0 0 0 0 0 0 0 0 0 0 0 0 0 0 0 0 0 0 0 0 0 0 0 0 0 0 0 0 0 0 0 0 0 0 0 0 0 0 0 0 0 0 0 0 0 0 0 0 0 0 0 0 0 0 0 0 0 0 0 0 0 0 0 0 0 0 0 0 0 0 0 0 0 0 0 0 0 0 0 0 0 0 0 0 0 0 0 0 0 0 0 0 0 0 0 0 0 0 0 0 0 0 0 0 0 0 0 0 0 0 0 0 0 0 0 0 0 0 0 0 0 0 0 0 0 0 0 0 0 0 0 0 0 0 0 0 0 0 0 0 0 0 0 0 0 0 0 0 0 0 0 0 0 0 0 0 0 0 0 0 0 0 0 0 0 0 0 0 0 0 0 0 0 0 0 0 0 0 0 0 0 0 0 0 0 0 0 0 0.0973815191516988 0 0 0 0 0 0 0 0 0 0 0 0 0 0 0 0.902618480848301 0 0 0 0 0 0 0 0 0 0 0 0 0 0 0 0 0 0 0 0 0 0 0 0 0 0 0 0 0 0 0 0 0 0 0 0 0 0 0 0 0 0 0 0 0 0 0 0 0 0 0 0 0 0 0 0 0 0 0 0 0 0 0 0 0 0 0 0 0 0 0 0 0 0 0 0 0 0 0
0 0 0 0 0 0 0 0 0 0 0 0 0 0 0 0 0 0 0 0 0 0 0 0 0 0 0 0 0 0 0 0 0 0 0 0 0 0 0 0 0 0 0 0 0 0 0 0 0 0 0 0 0 0 0 0 0 0 0 0 0 0 0 0 0 0 0 0 0 0 0 0 0 0 0 0 0 0 0 0 0 0 0 0 0 0 0 0 0 0 0 0 0 0 0 0 0 0 0 0 0 0 0 0 0 0 0 0 0 0 0 0 0 0 0 0 0 0 0 0 0 0 0 0 0 0 0 0 0 0 0 0 0 0 0 0 0 0 0 0 0 0 0 0 0 0 0 0 0 0 0 0 0 0 0 0 0 0 0 0 0 0 0 0 0 0 0 0 0 0 0 0 0 0 0 0 0 0 0 0 0 0 0 0.344810020206053 0 0 0 0 0 0 0 0 0 0 0 0 0 0 0 0 0 0 0 0 0 0 0 0 0 0 0 0 0 0 0 0 0 0 0 0 0 0 0 0 0 0 0 0 0 0 0 0 0 0 0 0 0 0 0 0 0 0 0 0 0 0 0 0 0 0 0 0 0 0 0 0 0 0 0 0 0 0 0 0 0 0 0 0 0 0 0 0 0 0 0 0 0 0 0 0 0 0 0 0 0 0 0 0 0 0 0 0 0 0 0 0 0 0 0 0 0 0 0 0 0 0 0.49564737718746 0.159542602606487 0 0 0 0 0 0 0 0 0
0 0 0 0 0 0 0 0 0 0 0 0 0 0 0 0 0 0 0 0 0 0 0 0 0 0 0 0 0 0 0 0 0 0 0 0 0 0 0 0 0 0 0 0.0320540052559344 0 0 0 0 0 0 0 0 0 0 0 0 0 0 0 0 0 0 0 0 0 0 0 0 0 0 0 0 0 0 0 0 0 0 0 0 0 0 0 0 0 0 0 0 0 0 0 0 0 0 0 0 0 0 0 0 0 0 0 0 0 0 0 0 0 0 0 0 0 0 0 0 0 0 0 0 0 0 0 0 0 0 0 0 0 0 0 0 0 0 0 0 0 0 0 0 0 0 0 0 0 0 0 0 0 0 0 0 0 0 0 0 0 0 0 0 0 0 0 0 0 0 0 0 0 0 0 0 0 0 0 0 0 0 0 0 0 0 0 0 0.0838851315416691 0 0 0 0.0871401689941512 0 0 0 0 0 0.0329295120241551 0 0 0 0 0 0 0 0 0 0.151422522110328 0 0 0 0 0 0 0 0 0 0.0324731941784153 0 0 0.264457099259351 0 0 0 0 0 0 0 0.0243448725379466 0 0 0.141251089051387 0 0 0 0 0 0 0 0 0 0 0 0 0 0 0 0 0 0 0 0 0.0190616970739825 0 0 0 0 0 0 0 0 0 0 0 0 0 0 0 0 0 0 0 0 0 0 0 0 0 0 0 0 0 0 0 0 0 0 0 0 0 0 0 0 0 0 0 0 0 0 0 0 0 0 0 0 0 0 0 0 0.1091959113167 0.02178479665598 0 0 0 0 0 0 0 0 0
0 0 0 0 0 0 0 0 0 0 0 0 0 0 0 0 0 0 0 0 0 0 0 0 0 0 0.0268005452672105 0 0 0 0 0 0 0 0 0 0 0 0 0 0 0 0 0 0 0 0 0 0 0 0 0 0 0 0 0 0 0 0 0 0 0 0 0 0 0 0 0 0 0 0 0 0 0 0 0 0 0 0 0 0 0 0 0 0 0 0 0 0 0 0 0 0 0 0 0 0 0 0 0 0 0 0 0 0 0 0 0 0 0 0 0 0 0 0 0 0 0 0 0 0 0 0 0 0 0 0 0 0 0 0 0 0 0 0 0 0 0 0 0 0 0 0 0 0 0 0 0 0 0 0 0 0 0 0 0 0 0 0 0 0 0 0 0.0639188725323149 0 0 0 0 0 0 0 0 0 0.236619990019981 0 0 0 0 0.0391588721429293 0 0 0 0.10247869212896 0 0 0 0 0 0 0 0 0 0 0 0 0 0 0 0 0 0 0 0 0 0 0 0 0 0 0 0 0 0 0 0 0 0 0 0.439243254013294 0 0 0 0 0 0 0 0 0 0.0531126195514992 0 0 0 0 0 0 0 0 0 0 0 0 0 0 0 0 0 0 0 0 0 0 0 0 0 0 0 0 0 0 0 0 0 0 0 0 0 0 0 0 0 0 0 0 0 0 0 0 0 0 0 0 0 0 0 0 0 0 0 0 0 0 0 0 0 0 0 0 0 0 0 0 0 0 0 0 0 0.0386671543438112 0 0 0 0 0 0 0 0 0 0
0 0 0 0 0 0 0 0 0 0 0 0 0 0 0 0 0 0 0 0 0 0 0 0 0 0 0 0 0 0 0 0 0 0 0 0 0 0 0 0 0 0 0 0 0 0 0 0 0 0 0 0 0 0 0 0 0 0 0 0 0 0 0 0 0 0 0 0 0 0 0 0 0 0 0 0 0 0 0 0 0 0 0 0 0 0 0 0 0 0 0 0 0 0 0 0 0 0 0 0 0 0 0 0 0 0 0 0 0 0 0 0 0 0 0 0 0 0 0 0 0 0 0 0 0 0 0 0 0 0 0 0 0 0 0 0 0 0 0 0 0 0 0 0 0 0 0 0 0 0 0 0 0 0 0 0 0 0 0 0 0 0 0 0 0 0 0 0 0 0 0 0 0 0 0 0 0 0.137591646575386 0 0.0093568346985957 0 0 0 0 0 0 0 0 0 0 0 0 0 0 0 0 0 0 0 0 0 0 0 0 0 0.0219985629089549 0 0 0 0 0 0 0 0 0 0 0 0 0 0 0 0.0119175938643935 0 0 0 0 0 0 0 0 0 0 0 0 0.0506217148888273 0.0312773166650748 0 0 0 0 0 0 0 0 0.0499940350049664 0.0316873663814645 0.00917943573701808 0.115232188524776 0.0138371392667741 0.0108913656496019 0 0.128761019297594 0.0219627160598718 0.0953122775715384 0 0 0.00429508634792546 0.00867996393135566 0.0355552696265153 0 0 0 0 0 0 0 0 0 0 0 0 0 0 0 0 0 0 0 0 0 0 0 0 0 0 0 0 0 0 0 0 0 0 0.0197848684587806 0 0 0 0.00688301746429377 0 0.0127497115740876 0 0 0 0 0.0101847987779274 0.00533551963628876 0.0580782346464161 0.0877241949008757 0 0 0 0 0.00501418214260115 0 0 0 0.00609393939809465
0 0 0 0 0 0 0 0 0 0 0 0 0 0 0 0 0 0 0 0 0 0 0 0 0 0 0 0 0 0 0 0 0 0 0 0 0 0 0 0 0 0 0 0 0 0 0 0 0 0 0 0 0 0 0 0 0 0 0 0 0 0 0 0 0 0 0 0 0 0 0 0 0 0 0 0 0 0 0 0 0 0 0 0 0 0 0 0 0 0 0 0 0 0 0 0 0 0 0 0 0 0 0 0 0 0 0 0 0 0 0 0 0 0 0 0 0 0 0 0 0 0 0 0 0 0 0 0 0 0 0 0 0 0 0 0 0 0 0 0 0 0 0 0 0 0 0 0 0 0 0 0 0 0 0 0 0 0 0 0 0 0 0 0 0 0 0 0 0 0 0 0 0.00665054984509601 0 0 0 0 0 0 0 0 0 0 0 0 0 0 0 0 0 0 0 0 0 0 0 0 0 0 0 0 0 0 0 0 0 0 0 0 0 0 0 0 0 0 0 0 0 0 0 0 0 0 0 0 0 0 0 0 0 0 0 0 0.0276301876700505 0 0.133791880399136 0 0 0 0 0 0 0 0 0 0.164645879120191 0.0326215073937635 0 0.11665417780966 0 0 0.152218567205768 0.0275124019055952 0.0150522557648702 0.0744709988443503 0.034582952755247 0.0269393094916758 0.0345594412775533 0 0 0.00341852782608556 0 0 0 0 0 0 0 0 0 0 0 0 0 0 0 0 0 0 0 0 0 0 0 0 0 0 0 0 0 0 0 0 0 0 0 0 0.0299098481087247 0.00702557397618676 0.112315940606047 0 0 0 0 0 0 0 0 0 0 0 0 0 0 0 0 0
0 0 0 0 0 0 0 0 0 0 0 0 0 0 0 0 0 0 0 0 0 0 0 0 0 0 0 0 0 0 0 0 0 0 0 0 0 0 0 0 0 0 0 0 0 0 0 0 0 0 0 0 0 0 0 0 0 0 0 0 0 0 0 0 0 0 0 0 0 0 0 0 0 0 0 0 0 0 0 0 0 0 0 0 0 0 0 0 0 0 0 0 0 0 0 0 0 0 0 0 0 0 0 0 0 0 0 0 0 0 0 0 0 0 0 0 0 0 0 0 0 0 0 0 0 0 0 0 0 0 0 0 0 0 0 0 0 0 0 0 0 0 0 0 0 0 0 0 0 0 0 0 0 0 0 0 0 0 0 0 0 0 0 0 0 0 0 0 0 0 0 0 0.00202633932140281 0 0 0 0 0 0 0 0 0 0 0 0 0.0104245780660456 0 0.0146027780802561 0 0.00268776854233361 0 0 0 0 0 0 0 0 0 0 0.00242044148833285 0.0014238879796074 0 0 0 0 0 0 0 0 0 0 0 0 0 0 0 0 0 0 0 0 0 0 0 0 0 0 0 0 0 0 0 0.0118346637695982 0.0927489951441946 0 0 0 0 0 0 0 0 0 0 0.228893594445521 0.0728737225873724 0 0 0 0 0.00317701613917463 0.0376307280264933 0 0.0692143115469774 0.0166850667381838 0.0402463042943507 0.0389215039128692 0.0257167204675224 0 0 0 0 0 0 0 0 0 0 0 0 0 0 0 0 0 0 0 0 0 0 0 0.00289347791574436 0 0 0 0 0 0 0 0 0 0 0 0 0 0 0.0981113000812878 0.00966269941275468 0.153647304347531 0.014482052828347 0 0 0.00314451799908177 0 0 0 0 0 0.00550439611317266 0.0105435078103717 0.0227359076653609 0.0024480615132818 0.00331364646012994 0 0 0.00198470730270089
0 0 0 0 0 0 0 0 0 0 0 0 0 0 0 0 0 0 0 0 0 0 0 0 0 0 0 0 0 0 0 0 0 0 0 0 0 0 0 0 0 0 0 0 0 0 0 0 0 0 0 0.0244273188897128 0 0 0 0 0 0 0 0 0 0 0 0 0 0 0 0 0 0 0 0 0 0 0 0 0 0 0 0 0 0.0500041024001985 0 0.123402487976588 0 0 0 0 0 0 0 0 0 0 0 0 0 0 0 0 0 0 0 0 0 0 0 0 0 0 0 0 0 0 0 0 0 0 0 0 0 0 0 0 0 0 0 0 0 0 0 0 0 0 0 0 0 0 0 0 0 0 0 0 0 0 0 0 0 0 0 0 0 0 0 0 0 0 0 0 0 0 0 0 0 0 0 0 0 0 0 0 0 0 0 0 0 0 0 0 0 0 0 0 0 0 0 0 0 0 0 0 0 0 0 0 0.344019570035687 0 0 0 0 0 0 0 0 0 0 0 0 0 0 0 0 0 0 0 0 0 0 0 0 0 0 0 0 0 0 0 0 0 0 0 0 0 0 0 0 0 0 0 0.226373674695853 0.231772846001961 0 0 0 0 0 0 0 0 0 0 0 0 0 0 0 0 0 0 0 0 0 0 0 0 0 0 0 0 0 0 0 0 0 0 0 0 0 0 0 0 0 0 0 0 0 0 0 0 0 0 0 0 0 0 0 0 0 0 0 0 0 0 0 0 0 0 0 0 0 0 0 0 0 0 0
0 0 0 0 0 0 0 0 0 0 0 0 0 0 0 0 0 0 0 0 0 0 0 0 0 0 0 0 0 0 0 0 0 0 0 0 0 0 0 0 0 0 0 0 0 0 0 0 0 0 0 0 0 0 0 0 0 0 0 0 0 0 0 0 0 0 0 0 0 0 0 0 0 0 0 0 0 0 0 0 0 0 0 0 0 0 0 0 0 0 0 0 0 0 0 0 0 0 0 0 0 0 0 0 0 0 0 0 0 0 0 0 0 0 0 0 0 0 0 0 0 0 0 0 0 0 0 0 0 0 0 0 0 0 0 0 0 0 0 0 0 0 0 0 0 0 0 0 0 0 0 0 0 0 0 0 0 0 0 0 0 0 0 0 0 0 0 0 0 0 0 0 0 0 0 0 0 0 0 0 0 0 0 0 0 0 0 0 0 0 0 0 0 0 0 0 0 0 0 0 0 0 0 0 0 0 0 0 0 0 0 0 0 0 0 0 0.0091889496492794 0 0 0 0 0.00635285407851415 0 0.181858169328628 0 0 0 0 0 0.0702527924867073 0 0 0 0 0 0 0 0 0.0217945435556547 0.0703850870396692 0 0.0173145785324923 0 0 0 0 0 0 0 0 0 0 0 0 0 0 0 0 0 0 0 0 0 0 0 0 0 0 0 0 0 0 0 0 0 0 0 0 0 0 0 0 0 0.168319374777013 0 0 0 0 0 0 0 0.3478434257058 0 0.101221226269488 0 0 0 0 0.00546899857675273 0 0 0 0 0 0 0 0 0 0 0 0 0 0 0 0 0 0
0 0 0 0 0 0 0 0 0 0 0 0 0 0 0 0 0 0 0 0 0 0 0 0 0 0 0 0 0 0 0 0 0 0 0 0 0 0 0 0 0 0 0 0 0 0 0 0 0 0 0 0 0 0 0 0 0 0 0 0 0 0 0 0 0 0 0 0 0 0 0 0 0 0 0 0 0 0 0 0 0 0 0 0 0 0 0 0 0 0 0 0 0 0 0 0 0 0 0 0 0 0 0 0 0 0 0 0 0 0 0 0 0 0 0 0 0 0 0 0 0 0 0 0 0 0 0 0 0 0 0 0 0 0 0 0 0 0 0 0 0 0 0 0 0 0 0 0 0 0 0 0 0 0 0 0 0 0 0 0 0 0 0 0 0 0 0 0 0 0 0 0 0 0 0 0 0 0 0 0 0 0 0 0 0 0 0 0 0 0 0 0 0 0 0 0 0 0 0 0 0 0 0 0 0 0 0 0 0 0 0 0 0 0 0 0 0 0 0 0 0 0 0 0 0 0 0 0 0 0 0 0 0 0 0 0 0 0.0950273998136801 0 0 0.288407690602891 0.230674229814985 0 0 0 0 0 0 0 0 0 0 0 0 0 0 0 0 0 0 0 0 0 0 0 0 0 0 0 0 0 0 0 0 0 0 0 0 0 0 0 0 0 0 0 0 0 0 0 0 0 0 0 0.205861751252975 0 0 0 0 0.0731566348712593 0 0 0 0 0 0 0.0257594140243599 0 0 0 0.0355038555963337 0 0 0 0 0.0456090240235157 0 0
0 0 0 0 0 0 0 0 0 0 0 0 0 0 0 0 0 0 0 0 0 0 0 0 0 0 0 0 0 0 0 0 0 0 0 0 0 0 0 0 0 0 0 0 0 0 0 0 0 0 0 0 0 0 0 0 0 0 0 0 0 0 0 0 0 0 0 0 0 0 0 0 0 0 0 0 0 0 0 0 0 0 0 0 0 0 0 0 0 0 0 0 0 0 0 0 0 0 0 0 0 0 0 0 0 0 0 0 0 0 0 0 0 0 0 0 0 0 0 0 0 0 0 0 0 0 0 0 0 0 0 0 0 0 0 0 0 0 0 0 0 0 0 0 0 0 0 0 0 0 0 0 0 0 0 0 0.0480644034619133 0 0.0128532321813057 0 0 0.0575466304380297 0 0 0 0.0143411034335103 0 0 0 0 0 0 0 0 0 0 0 0 0.0324177840929484 0 0 0 0 0 0 0 0 0 0 0 0 0.00994253298649545 0 0 0 0 0 0 0 0 0 0 0 0 0 0 0 0 0 0 0 0 0 0 0 0 0.0369203606419767 0 0 0 0 0.0437934100246372 0 0.0898278599695002 0 0 0 0 0 0 0 0 0 0 0 0 0 0.113955406249933 0 0 0 0.172758678813983 0 0 0 0 0 0 0 0 0 0 0 0 0 0 0.0102873550334235 0 0 0 0 0 0 0 0 0 0 0 0 0 0 0 0 0 0 0 0 0 0 0 0 0 0 0.0788792472516482 0.0950260866231013 0 0.00968106604856395 0.0397544020262282 0.0092067746277617 0.00894336187583108 0 0 0 0 0 0 0 0 0.034051075635215 0 0 0 0 0.00790620393966055 0 0 0 0.00807835859921002 0.0201393903564339 0 0 0 0.0160547782823442 0 0.0114023641514058 0 0.0181681332549392
0 0 0 0 0 0 0 0 0 0 0 0 0 0 0 0 0 0 0 0 0 0 0 0 0 0 0 0 0 0 0 0 0 0 0 0.0200061636854013 0 0 0 0 0 0 0 0 0 0 0 0 0 0.0016245210582339 0 0.0282869965202516 0 0 0 0 0 0 0 0 0 0 0 0 0 0 0 0 0 0 0 0 0 0 0 0 0 0 0 0 0 0 0 0 0 0 0 0 0 0 0 0 0 0 0 0 0 0 0 0 0 0 0 0 0 0 0 0 0 0 0 0 0 0 0 0 0 0 0 0 0 0 0 0 0 0 0 0 0 0 0 0 0 0 0 0 0 0 0 0 0 0 0 0 0 0 0 0 0 0 0 0 0 0.00252565194414094 0 0 0 0 0 0 0 0 0 0 0 0 0.00573042029443994 0 0 0 0 0 0 0 0 0 0 0 0 0 0 0 0 0 0 0 0 0.00228369725278681 0 0.0909393657006103 0 0 0 0 0 0 0.142796498516923 0 0 0 0.0490597975400009 0.00972085023662538 0 0.0270050683583167 0 0 0 0 0 0 0 0 0 0 0 0 0 0 0 0 0 0 0.00717734137246713 0 0 0 0 0 0 0 0 0 0 0 0 0 0.0408245798412445 0 0.0197674516645476 0 0 0.236653586765698 0 0 0.0069771880252668 0 0.0260369511490563 0.00722104046415452 0.0432417306326477 0 0.00782533708605655 0.0455614594158655 0 0 0 0 0.00402540856163428 0 0 0 0 0 0 0 0 0 0 0 0 0 0 0 0 0 0 0 0 0 0 0 0 0 0.0201718548154633 0 0 0 0 0 0 0 0 0 0 0.0843833916785324 0 0 0 0 0.0361160972462662 0 0 0 0 0.00527924343342687 0 0 0 0 0 0.0118981639881307 0.00814179661939241 0 0.00493045242511293 0 0.00378789370730501 0 0
0 0 0 0 0 0 0 0 0 0 0 0 0 0 0 0 0 0 0 0 0 0 0 0 0 0 0 0 0 0 0 0 0 0 0 0.00771444217814966 0 0 0 0 0 0 0 0 0 0 0 0 0 0 0 0.0110494958144679 0 0 0 0 0 0 0 0 0 0 0 0 0 0 0 0 0 0 0 0 0 0 0 0 0 0 0 0 0 0 0.0112413669035345 0 0 0 0 0 0 0 0 0 0 0 0 0 0 0 0 0 0 0 0 0 0 0 0 0 0 0 0 0 0 0 0 0 0 0 0 0 0 0 0 0 0 0 0 0 0 0 0 0 0 0 0 0 0 0 0 0 0 0 0 0 0 0 0 0 0 0 0 0 0 0 0 0.00326239880055329 0 0 0 0 0 0 0 0 0 0 0.00682066960304573 0 0 0 0 0 0 0 0 0 0 0 0 0 0 0 0 0 0 0.00173282241516843 0 0.00249783763800712 0 0.0301996172969658 0 0 0 0.00141888674039008 0 0.0157708678090217 0.376814689746887 0 0 0 0.0538521050870524 0.00272404767740023 0 0.0218287921687786 0 0 0 0 0 0 0 0 0 0 0 0 0 0 0 0 0 0 0.00274447593804007 0 0 0 0 0 0 0 0 0 0 0 0 0 0.0470168663089993 0.00582039105186342 0.0177843604117134 0.0358695420659256 0.266200222629979 0 0 0 0 0 0 0 0.00865347961209083 0 0 0.01718558902919 0 0.00216046731490206 0 0.00232529584446216 0.0029653069164537 0 0 0.00383214895584117 0 0 0 0 0 0 0 0 0 0 0 0 0 0 0 0 0 0 0 0 0 0 0 0 0 0 0 0 0 0 0 0 0 0 0 0 0 0 0.017261542549917 0 0 0 0 0.00421840616815359 0 0 0 0 0 0 0 0 0.00660422321657295 0 0.0034312914770716 0 0.00899835062940151
0 0 0 0 0 0 0 0 0 0 0 0 0 0 0 0 0 0 0 0 0 0 0 0 0 0 0 0 0 0 0 0 0 0 0 0 0 0 0 0 0 0 0 0 0 0 0 0 0 0 0 0 0 0 0 0 0 0 0 0 0 0 0 0 0 0 0 0 0 0 0 0 0 0 0 0 0 0 0 0 0 0 0 0 0 0 0 0 0 0 0 0 0 0 0 0 0 0 0 0 0 0 0 0 0 0 0 0 0 0 0 0 0 0 0 0 0 0 0 0 0 0 0 0 0 0 0 0 0 0 0 0 0 0 0 0 0 0 0 0 0 0 0 0 0 0 0 0 0 0 0 0 0 0 0 0 0 0 0 0 0 0 0 0 0 0 0 0 0 0 0 0 0 0 0 0 0 0 0 0 0 0 0 0 0 0 0 0 0 0 0 0 0 0 0.0408803333314097 0 0 0.0335669056189304 0 0 0 0 0 0 0 0 0 0 0 0 0 0 0 0 0 0 0 0 0 0 0 0.141274870188669 0 0 0 0 0 0 0 0 0 0 0 0 0 0 0 0 0 0 0 0 0 0.159250351994447 0.0164477895455669 0 0 0 0.0943280274676539 0.116846350676646 0 0 0 0.0242485492059447 0 0 0 0 0 0 0 0 0 0 0 0 0 0 0 0 0 0 0 0 0 0 0 0 0 0 0 0 0 0 0 0.0464913594749365 0 0 0.0163084873550824 0.0541310078629723 0 0 0 0 0 0.141505232912749 0 0 0 0 0 0 0 0 0.0157717523282063 0.0173631993725407 0 0 0.0815857826642461 0 0 0 0 0 0 0 0
0 0 0 0 0 0 0 0 0 0 0 0 0 0 0 0 0 0 0 0 0 0 0 0 0 0 0 0 0 0 0 0 0 0 0 0 0 0 0 0 0 0 0 0 0 0 0 0 0 0 0 0 0 0 0 0 0 0 0 0 0 0 0 0 0 0 0 0 0 0 0 0 0 0 0 0 0 0 0 0 0 0 0 0 0 0 0 0 0 0 0 0 0 0 0 0 0 0 0 0 0 0 0 0 0 0 0 0 0 0 0 0 0 0 0 0 0 0 0 0 0 0 0 0 0 0 0 0 0 0 0 0 0 0 0 0 0 0 0 0 0 0 0 0 0 0 0 0 0 0 0 0 0 0 0 0 0 0 0 0 0 0 0 0 0 0 0 0 0 0 0 0 0 0 0 0 0 0 0 0 0 0 0 0 0 0 0 0 0 0 0 0 0 0 0 0 0 0.113373775212112 0 0 0 0 0 0 0 0 0 0 0 0 0 0 0 0 0 0 0 0 0 0 0 0.0205951491853783 0 0 0 0 0 0 0 0 0 0 0 0 0 0 0 0 0 0 0 0 0.0665284748489057 0 0.0998876670974429 0 0 0.032826273250684 0.159959267468786 0.150977642723658 0 0 0 0.0258676044951337 0 0 0 0 0 0 0 0 0 0 0 0 0 0 0 0 0 0 0 0 0 0 0 0 0 0 0 0 0 0 0 0 0 0 0 0 0 0 0 0 0 0.178438681710554 0.00474685707281046 0 0.0265392463616221 0 0 0 0 0 0.0281584060762929 0.0383709757194956 0.0133555847845199 0 0 0 0 0 0.0162788973545337 0 0.0240954966380707 0 0
0 0 0 0 0 0 0 0 0 0 0 0 0 0 0 0 0 0 0 0 0 0 0 0 0 0 0 0 0 0 0 0 0 0 0 0 0 0 0 0 0 0 0 0 0 0 0 0 0 0 0 0 0 0 0 0 0 0 0 0 0 0 0 0 0 0 0 0 0 0 0 0 0 0 0 0 0 0 0 0 0 0 0 0 0 0 0 0 0 0 0 0 0 0 0 0 0 0 0 0 0 0 0 0 0 0 0 0 0 0 0 0 0 0 0 0 0 0 0 0 0 0 0 0 0 0 0 0 0 0 0 0 0 0 0 0 0 0 0 0 0 0 0 0 0 0 0 0 0 0 0 0 0 0 0 0 0 0 0 0 0 0 0 0 0 0.0246564846656871 0 0 0 0 0 0 0 0 0 0 0.0212314285496501 0.0549499778930026 0 0 0 0 0 0 0 0 0 0 0 0 0 0 0 0 0 0 0 0.139843320312731 0 0 0 0 0 0 0 0.191789120485816 0 0 0 0 0 0 0 0.00359030544089736 0 0 0 0 0 0 0 0 0 0 0 0 0 0 0 0 0 0 0 0.0184391774819538 0 0 0 0 0 0 0.0108668542081483 0 0.00660171618083513 0.095969672459734 0 0 0 0.0265641225851953 0.148473854823915 0.0430101966205066 0 0.020866243528589 0 0.021266440569924 0 0 0.00278902439561701 0 0 0 0 0 0 0 0 0 0 0 0 0 0 0 0 0 0 0 0 0 0 0 0 0 0 0 0 0 0 0 0 0 0 0 0 0.0198746794471492 0.039245954807232 0.0333819613474973 0.00786357335236063 0 0.00516656048934923 0 0 0 0 0.00483528132381054 0.00308952640229005 0.00911242507611416 0.00531788940612133 0.00928078070164709 0 0 0 0 0.0234165349091565 0 0 0 0.00850689253506982
0 0 0 0 0 0 0 0 0 0 0 0 0 0 0 0 0 0 0 0 0 0 0 0 0 0 0 0 0 0 0 0 0 0 0 0 0 0 0 0 0 0 0 0 0 0 0 0 0 0 0 0 0 0 0 0 0 0 0 0 0 0 0 0 0 0 0 0 0 0 0 0 0 0 0 0 0 0 0 0 0 0 0 0 0 0 0 0 0 0 0 0 0 0 0 0 0 0 0 0 0 0 0 0 0 0 0 0 0 0 0 0 0 0 0 0 0 0 0 0 0 0 0 0 0 0 0 0 0 0 0 0 0 0 0 0 0 0 0 0 0 0 0 0 0 0 0 0 0 0 0 0 0 0 0 0 0 0 0 0 0 0 0 0 0 0 0 0 0 0 0 0 0.00164569288224322 0 0 0 0 0.00229948210243118 0 0 0 0 0 0 0 0.00756680520983377 0 0.00782740530946339 0 0 0 0 0 0 0 0 0 0 0 0 0 0.00130464189803001 0 0 0 0 0 0 0 0 0 0 0 0 0 0 0 0 0 0 0 0 0 0 0 0 0 0 0 0 0 0 0 0.00458917276922669 0.0436869923603227 0.0876103600250517 0 0 0 0 0 0 0 0 0 0 0.132345594329337 0 0 0 0.00420014442922168 0 0.0727850229417574 0.00522017950488981 0.131907962085058 0.0459494509738831 0.0358864262455878 0.0341442128602343 0.0752231805572862 0 0 0 0 0 0 0 0 0 0 0 0 0 0 0 0 0 0 0 0 0 0 0 0.00284737383720429 0 0 0 0 0 0 0 0 0 0 0 0 0 0 0.0888701349110021 0.0121176258822231 0.124689394527685 0.0173366803546917 0 0 0.00821856963572389 0 0 0 0 0 0.0153096294074999 0.0091016233677074 0.0157817226459367 0.00229936478191575 0.00364152793516069 0 0 0.0055936262293913
0 0 0 0 0 0 0 0 0 0 0 0 0 0 0 0 0 0 0 0 0 0 0 0 0 0 0 0 0 0 0 0 0 0 0 0 0 0 0 0 0 0 0 0 0 0 0 0 0 0 0 0 0 0 0 0 0 0 0 0 0 0 0 0 0 0 0 0 0 0 0 0 0 0 0 0 0 0 0 0 0 0 0 0 0 0 0 0 0 0 0 0 0 0 0 0 0 0 0 0 0 0 0 0 0 0 0 0 0 0 0 0 0 0 0 0 0 0 0 0 0 0 0 0 0 0 0 0 0 0 0 0 0 0 0 0 0 0 0 0 0 0 0 0 0 0 0 0 0 0 0 0 0 0 0 0 0 0 0 0 0 0 0 0 0 0 0 0 0 0 0 0 0 0 0 0 0 0.00298434482581166 0 0 0 0 0 0 0 0.0023907155921091 0 0.00108014696235116 0 0 0 0 0 0 0 0 0 0 0 0 0 0 0 0 0 0 0 0 0 0 0 0 0 0 0 0 0 0 0 0 0 0 0 0 0 0 0 0 0 0 0 0 0 0.0015185825441077 0.00988733983999006 0.0318615526692769 0 0 0 0 0.0181891584019993 0 0 0 0 0.15117627623538 0 0 0 0 0.0642401916458356 0.0751951373124379 0.122064435094218 0.00598607270774798 0.185982471984289 0.0438313735591751 0.0175031061019211 0.0182406613210222 0.046679604442774 0 0 0 0 0 0 0 0 0 0 0 0 0 0 0 0 0 0 0 0 0 0 0 0.00210351649820748 0 0 0 0 0 0 0 0 0 0 0.0184289423866761 0 0 0 0.0501165795820797 0.0112746272985657 0.0606380417191184 0.00704044351081219 0 0 0.00902563195183013 0 0 0.00848477336203457 0.00836960307089905 0 0.00779894179583995 0.00427413390129279 0.00785329940280253 0 0 0 0 0.005780294279395
0 0 0 0 0 0 0 0 0 0 0 0 0 0 0 0 0 0 0 0 0 0 0 0 0 0 0 0 0 0 0 0 0 0 0 0 0 0 0 0 0 0 0 0 0 0 0 0 0 0 0 0 0 0 0 0 0 0 0 0 0 0 0 0 0 0 0 0 0 0 0 0 0 0 0 0 0 0 0 0 0 0 0 0 0 0 0 0 0 0 0 0 0 0 0 0 0 0 0 0 0 0 0 0 0 0 0 0 0 0 0 0 0 0 0 0 0 0 0 0 0 0 0 0 0 0 0 0 0 0 0 0 0 0 0 0 0 0 0 0 0 0 0 0 0 0 0 0 0 0 0 0 0 0 0 0 0 0 0 0 0 0 0 0 0 0 0 0 0 0 0 0 0 0 0 0 0 0.0202380807927605 0 0 0 0 0 0 0 0 0 0 0 0 0 0 0 0 0 0 0 0.0171764028343388 0 0 0 0 0 0 0 0.0189699961698707 0 0 0 0 0 0 0 0 0 0 0 0 0 0 0 0.0210797955915799 0 0 0 0 0 0 0 0 0 0 0 0.0367570165872644 0 0 0 0 0 0 0.0097267170376064 0 0 0.027276385025317 0.022974103073126 0 0 0 0.232392163794713 0.054736756791444 0.0567505767770921 0.261260732898905 0.0187705734729236 0.0663678060971538 0 0 0 0.00826309416309805 0.0276147136826195 0 0 0 0 0 0 0 0 0 0 0 0 0 0 0 0 0 0 0 0 0 0 0 0 0 0 0 0 0 0 0 0 0 0 0.00731387431567777 0 0 0 0 0.00277876119257188 0 0 0 0 0 0 0 0.0269108815666306 0.0554739713059428 0 0.00716759682936422 0 0 0 0 0 0 0
0 0 0 0 0 0 0 0 0 0 0 0 0 0 0 0 0 0 0 0 0 0 0 0 0 0 0 0 0 0 0 0 0 0 0 0 0 0 0 0 0 0 0 0 0 0 0 0 0 0 0 0 0 0 0 0 0 0 0 0 0 0 0 0 0 0 0 0 0 0 0 0 0 0 0 0 0 0 0 0 0 0 0 0 0 0 0 0 0 0 0 0 0 0 0 0 0 0 0 0 0 0 0 0 0 0 0 0 0 0 0 0 0 0 0 0 0 0 0 0 0 0 0 0 0 0 0 0 0 0 0 0 0 0 0 0 0 0 0 0 0 0 0 0 0 0 0 0 0 0 0 0 0 0 0 0 0 0 0 0 0 0 0 0 0 0 0 0 0 0 0 0 0 0 0 0 0 0 0 0 0 0 0 0 0 0 0 0 0 0 0 0 0 0 0.00552946263531695 0 0.00239467944657279 0.0353596288309045 0 0 0 0 0 0 0 0 0 0 0 0 0 0 0 0 0 0 0 0 0 0 0 0.0147858562882997 0.001048127884795 0 0 0 0 0 0 0 0 0 0 0.00140031514020197 0.0216288181005207 0 0 0 0 0 0.0184791758673578 0.00328756980638862 0.0103883405824943 0.0421684528209296 0.0407386001779535 0 0 0.0737283488583969 0 0.0965883677479751 0.0139620734424644 0.265466416718841 0.0246511839320158 0.0493459853292664 0.0189415957986258 0.0241671877746497 0.00123293521162777 0.0141692553363589 0.0229572758089577 0 0 0 0 0 0 0 0 0 0 0 0 0 0 0 0 0 0 0 0 0 0 0 0 0 0 0 0 0 0 0 0 0 0 0.0275310397137307 0 0.0868005308823344 0 0 0.00211557332496261 0 0 0 0 0 0.0042294716960252 0.010001955133331 0.0190525816607356 0.0226732585759348 0 0.011659397008657 0.00492413664179844 0.00366686591486379 0 0 0.00287696396676421 0 0.00204857193994701
0 0 0 0 0 0 0 0 0 0 0 0 0 0 0 0 0 0 0 0 0 0 0 0 0 0 0 0 0 0 0 0 0 0 0 0 0 0 0 0 0 0 0 0 0 0 0 0 0 0 0 0 0 0 0 0 0 0 0 0 0 0 0 0 0 0 0 0 0 0 0 0 0 0 0 0 0 0 0 0 0 0 0 0 0 0 0 0 0 0 0 0 0 0 0 0 0 0 0 0 0 0 0 0 0 0 0 0 0 0 0 0 0 0 0 0 0 0 0 0 0 0 0 0 0 0 0 0 0 0 0 0 0 0 0 0 0 0 0 0 0 0 0 0 0 0 0 0 0 0 0 0 0 0 0 0 0 0 0 0 0 0 0 0 0 0 0 0 0 0 0 0 0 0 0 0 0 0 0 0 0 0 0 0 0 0 0 0 0 0 0 0 0 0 0 0 0 0.0559872563295463 0 0 0 0 0 0 0 0.0389472708923418 0 0 0 0 0 0 0 0 0 0 0 0 0 0 0 0.157289198835624 0 0 0 0 0 0 0 0 0 0.00236151638179694 0 0.00251370334572028 0 0 0 0 0 0 0 0 0.0293476135766991 0.0907701624416649 0.0269140935683554 0 0 0.0396044787690479 0.220280999877512 0 0 0.0360453471782142 0 0.0916644347722802 0 0 0 0.00730851070447883 0.0119223647769446 0 0 0 0 0 0 0 0 0 0 0 0 0 0 0 0 0 0 0 0 0 0 0 0 0 0 0 0 0 0 0 0 0 0 0 0 0.0094649671700366 0 0 0 0 0 0 0 0 0.0109290012892441 0.00950704338066133 0.0463025020592282 0.0972902624757776 0 0 0 0.0120277876166121 0 0 0.00352148455821377 0 0
0 0 0 0 0 0 0 0 0 0 0 0 0 0 0 0 0 0 0 0 0 0 0 0 0 0 0 0 0 0 0 0 0 0 0 0 0 0 0 0 0 0 0 0 0 0 0 0 0 0 0 0 0 0 0 0 0 0 0 0 0 0 0 0 0 0 0 0 0 0 0 0 0 0 0 0 0 0 0 0 0 0 0 0 0 0 0 0 0 0 0 0 0 0 0 0 0 0 0 0 0 0 0 0 0 0 0 0 0 0 0 0 0 0 0 0 0 0 0 0 0 0 0 0 0 0 0 0 0 0 0 0 0 0 0 0 0 0 0 0 0 0 0 0 0 0 0 0 0 0 0 0 0 0 0 0 0 0 0 0 0 0 0 0 0 0 0 0 0 0 0 0 0 0 0 0 0 0 0 0 0 0 0 0 0 0 0 0 0 0 0 0 0 0 0 0 0 0 0 0 0 0 0 0 0 0 0 0 0 0 0 0 0 0 0 0 0 0 0 0 0 0 0 0 0 0 0 0 0 0 0 0 0 0 0 0 0 0 0 0 0.0146355402116221 0 0 0 0 0.0128446302118216 0.171984795357321 0.0787969630414851 0.0611049072762156 0 0 0.298817600092532 0.230534728644529 0.0106637174820783 0 0 0 0.0129662771738126 0.0622098187698888 0 0 0 0 0 0 0 0 0 0 0 0 0 0 0 0 0 0 0 0 0 0 0 0 0 0 0 0 0 0 0 0 0 0 0.0223518917577453 0 0 0 0 0 0 0 0 0 0 0 0.00572925183625064 0.0107968837555148 0.0065629943891831 0 0 0 0 0 0 0 0 0
0 0 0 0 0 0 0 0 0 0 0 0 0 0 0 0 0 0 0 0 0 0 0 0 0 0 0 0 0 0 0 0 0 0 0 0 0 0 0 0 0 0 0 0 0 0 0 0 0 0 0 0 0 0 0 0 0 0 0 0 0 0 0 0 0 0 0 0 0 0 0 0 0 0 0 0 0 0 0 0 0 0 0 0 0 0 0 0 0 0 0 0 0 0 0 0 0 0 0 0 0 0 0 0 0 0 0 0 0 0 0 0 0 0 0 0 0 0 0 0 0 0 0 0 0 0 0 0 0 0 0 0 0 0 0 0 0 0 0 0 0 0 0 0 0 0 0 0 0 0 0 0 0 0 0 0 0 0 0 0 0 0 0 0 0 0 0.00132143019442061 0.00138479979164461 0 0 0 0 0 0 0 0 0 0 0 0 0 0 0 0 0 0 0 0.000390572568243416 0 0.00550279481821098 0 0 0 0 0 0 0 0 0 0 0.00547113929642881 0.000732866788172872 0 0.0031377535445585 0 0 0 0 0 0 0 0 0 0.00144973214540861 0.00186211650893432 0 0.00242146203054811 0 0 0 0 0.0162043594339633 0.00119303108621715 0 0 0 0 0 0 0 0 0 0 0.0101188031163651 0.021916206725926 0.000659838609620035 0 0 0 0 0.0151196739509498 0.00507006932654708 0 0 0.00444596108414132 0 0.0357200517123789 0.0643653946741099 0.206145972880877 0.0122733259488725 0.0530206771013464 0 0.08102378099349 0.0807509843869897 0.015293394212311 0.0212437436119746 0.000859594085362145 0.0189246197103146 0.0259542241333891 0 0 0 0 0 0 0 0 0 0 0 0 0 0 0 0 0 0 0 0 0 0 0 0 0 0 0 0 0 0 0 0 0 0 0.00243999362772067 0 0 0.00191250720551103 0 0 0 0 0 0 0 0.0153611918076447 0.0149741171730649 0.0750883175615052 0.138455540150675 0 0.0120494559339394 0.0108384837292625 0.0123583865078205 0 0 0.00109725813857709 0 0.00144637369256211
0 0 0 0 0 0 0 0 0 0 0 0 0 0 0 0 0 0 0 0 0 0 0 0 0 0 0 0 0 0 0 0 0 0 0 0 0 0 0 0 0 0 0 0 0 0 0 0 0 0 0 0 0 0 0 0 0 0 0 0 0 0 0 0 0 0 0 0 0 0 0 0 0 0 0 0 0 0 0 0 0 0 0 0 0 0 0 0 0 0 0 0 0 0 0 0 0 0 0 0 0 0 0 0 0 0 0 0 0 0 0 0 0 0 0 0 0 0 0 0 0 0 0 0 0 0 0 0 0 0 0 0 0 0 0 0 0 0 0 0 0 0 0 0 0 0 0 0 0 0 0 0 0 0 0 0 0 0 0 0 0 0 0 0 0 0 0 0 0 0 0 0 0 0 0 0 0 0 0 0 0 0 0 0 0 0.0019172390388671 0 0.000931110545867739 0 0 0 0 0 0 0 0 0 0 0 0 0 0 0 0 0 0 0 0 0 0 0 0 0 0 0.0027463247278159 0 0.0034395756408247 0 0 0 0 0.00310119961034026 0 0 0 0 0 0 0 0 0 0 0 0.00355762639889244 0.00816499302312746 0.0161098121355737 0 0 0 0 0 0 0 0 0 0.0814081813554871 0.119520119889183 0.00953202975448372 0.0394577758966708 0 0.0843150315577255 0.167009839274807 0 0.033495465919253 0.011550402286088 0.00486252686240842 0.017303496642363 0.0288865060586488 0.0477794668850426 0 0 0 0 0 0 0 0 0 0 0 0 0 0 0 0 0 0 0 0 0 0 0 0.00158697905935467 0 0 0 0 0 0 0 0 0 0 0 0 0 0 0.0528272800885918 0.0127281342101694 0.0464447222424113 0.00680174020877377 0 0 0.0141104582270482 0.0102928431623003 0.00645063806078262 0.0407300412124545 0.0635660977604474 0 0.0120662760943966 0.0100806469615039 0.0208310363312244 0 0.00530375615177511 0 0 0.0110906267252961
0 0 0 0 0 0 0 0 0 0 0 0 0 0 0 0 0 0 0 0 0 0 0 0 0 0 0 0 0 0 0 0 0 0 0 0 0 0 0 0 0 0 0 0 0 0 0 0 0 0 0 0 0 0 0 0 0 0 0 0 0 0 0 0 0 0 0 0 0 0 0 0 0 0 0 0 0 0 0 0 0 0 0 0 0 0 0 0 0 0 0 0 0 0 0 0 0 0 0 0 0 0 0 0 0 0 0 0 0 0 0 0 0 0 0 0 0 0 0 0 0 0 0 0 0 0 0 0 0 0 0 0 0 0 0 0 0 0 0 0 0 0 0 0 0 0 0 0 0 0 0 0 0 0 0 0 0 0 0 0 0 0 0 0 0 0 0 0.000609831498613668 0 0 0 0 0 0 0 0 0 0 0 0 0 0 0 0 0 0 0 0 0 0 0 0 0 0 0.000922907515674885 0 0 0 0 0 0 0 0 0 0 0 0 0 0 0 0 0 0 0.00197742561007054 0.00234445475298319 0 0.00290780907956228 0 0 0 0 0.0247606807456169 0 0 0 0 0 0 0 0 0 0 0 0.0183248842893107 0.0053020888524027 0 0 0 0 0 0 0.0015593543991088 0.00507345844576899 0.0129552975910783 0.0110857184830802 0.00692994149442761 0.00695683917108231 0.0400021570843899 0.0937485903876384 0.0763592358662918 0.00462908739792294 0.197558390307822 0.0397561320563992 0 0.00311022022877676 0.00811597424824513 0 0.0293628731903386 0.0557256966758745 0 0 0 0 0 0 0 0 0 0 0 0 0 0 0 0 0 0 0 0 0 0 0 0 0 0 0 0 0 0 0 0 0 0 0 0 0 0.00339894405934333 0.00631191948006195 0.00164208148388471 0.00360829965393055 0 0 0 0 0.0158238226144379 0.0216091946557226 0.0750857018793694 0.147185155433137 0 0.016875365243057 0.021513054380828 0.0343001587991679 0 0 0.0025672529445794 0 0
0 0 0 0 0 0 0 0 0 0 0 0 0 0 0 0 0 0 0 0 0 0 0 0 0 0 0 0 0 0 0 0 0 0 0 0 0 0 0 0 0 0 0 0 0 0 0 0 0 0 0 0 0 0 0 0 0 0 0 0 0 0 0 0 0 0 0 0 0 0 0 0 0 0 0 0 0 0 0 0 0 0 0 0 0 0 0 0 0 0 0 0 0 0 0 0 0 0 0 0 0 0 0 0 0 0 0 0 0 0 0 0 0 0 0 0 0 0 0 0 0 0 0 0 0 0 0 0 0 0 0 0 0 0 0 0 0 0 0 0 0 0 0 0 0 0 0 0 0 0 0 0 0 0 0 0 0 0 0 0 0 0 0 0 0 0 0 0 0 0 0 0 0 0 0 0 0 0 0 0 0 0 0 0 0 0.00199432721428314 0 0.0022677252548717 0 0 0 0 0 0 0 0 0 0 0 0 0 0 0 0 0 0 0 0 0 0 0 0 0 0 0 0 0 0 0 0 0 0 0 0 0 0 0 0 0 0 0 0 0 0 0.0299340032781179 0.0401323019364962 0 0 0 0 0 0 0 0 0 0.199823863894232 0.24664607147479 0 0.0410640421170986 0 0 0.0426956616118304 0.015643986142101 0.00354914181049117 0 0.14516172246204 0.011755051511314 0.0294985898126063 0.0833560931797441 0 0 0 0 0 0 0 0 0 0 0 0 0 0 0 0 0 0 0 0 0 0 0 0 0 0 0 0 0 0 0 0 0 0 0 0 0 0 0.0230842375601765 0.00517065418316224 0.057726305122222 0 0 0 0 0 0 0 0 0 0.0204962214344226 0 0 0 0 0 0 0
0 0 0 0 0 0 0 0 0 0 0 0 0 0 0 0 0 0 0 0 0 0 0 0 0 0 0 0 0 0 0 0 0 0 0 0 0 0 0 0 0 0 0 0 0 0 0 0 0 0 0 0 0 0 0 0 0 0 0 0 0 0 0 0 0 0 0 0 0 0 0 0 0 0 0 0 0 0 0 0 0 0 0 0 0 0 0 0 0 0 0 0 0 0 0 0 0 0 0 0 0 0 0 0 0 0 0 0 0 0 0 0 0 0 0 0 0 0 0 0 0 0 0 0 0 0 0 0 0 0 0 0 0 0 0 0 0 0 0 0 0 0 0 0 0 0 0 0 0 0 0 0 0 0 0 0 0 0 0 0 0 0 0 0 0 0 0 0 0 0 0.00359343281675707 0 0 0 0 0 0 0 0 0 0 0 0 0 0 0 0 0 0 0 0 0 0 0 0 0 0 0 0 0 0 0 0 0 0 0 0 0 0 0 0 0 0 0 0 0 0 0 0 0 0 0 0 0 0 0 0 0 0 0 0 0 0 0 0.0224730637251773 0.0156404305650517 0 0 0 0 0 0.00309620811531866 0 0 0 0.112532834265189 0.0939744637320193 0 0.084702033576878 0 0 0.0958812096875456 0.0106471878041805 0.0149725392437855 0.234679255465255 0 0 0.0974794331306811 0.0920817415953105 0 0 0 0 0 0 0 0 0 0 0 0 0 0 0 0 0 0 0 0 0 0 0 0 0 0 0 0 0 0 0 0 0 0 0 0 0 0 0.0178666484805194 0 0.0182495052336734 0 0 0 0 0 0 0 0 0 0.0512184430472637 0.00708937154136842 0.0238221979740259 0 0 0 0 0
0 0 0 0.00257614078771242 0 0 0 0 0 0 0 0 0 0 0 0.000459775494199901 0 0 0 0 0 0 0 0 0 0 0 0 0 0.00130600755796217 0.00160419178008176 0.000679550303585648 0.00198242268130976 0.00995291267437312 0.00128060559431136 0 0 0 0 0 0 0 0 0 0 0 0 0 0 0.00580325670454691 0 0 0 0.0198906920926817 0 0.00739229621455542 0 0 0 0 0 0 0 0 0 0 0 0 0 0 0.00298645710402419 0 0 0 0 0.000794083994370866 0 0 0 0 0 0 0 0 0.000341574779289393 0 0 0 0 0 0 0.00130760157941828 0.000898712293833595 0 0 0 0 0 0 0.0558992409124979 0.0435417264865534 0 0.00168372660819137 0 0 0 0 0 0 0 0 0 0 0 0 0 0 0 0 0 0 0 0 0 0 0 0.000553151846499541 0 0 0 0 0 0 0 0 0 0 0 0.0324918331562149 0 0 0 0 0.00278928949714008 0 0 0.00414082768541032 0 0 0.0081032282116306 0.0108010396229712 0.00141545725339464 0.00359972045905545 0.025341965234713 0 0 0 0 0 0 0 0 0 0 0 0.00326967590727768 0 0 0.000782404586612618 0 0.000727417163994315 0 0 0 0 0 0.00452666238337015 0.00093800316394962 0 0 0 0 0 0 0 0.0192021757583599 0.0394614629448896 0.0204221819109683 0 0.00179245699102813 0 0 0 0.009896071038404 0 0 0.000468901729034003 0 0 0 0.00205953786766276 0.004517697264367 0 0.000563871505727435 0 0.000573764583016527 0 0 0 0 0 0 0 0.0170767136280497 0.0044546585800509 0 0 0 0 0 0 0 0 0 0 0 0 0 0 0 0 0 0 0.000237107941307696 0.00272466855051712 0.0058718340124623 0 0 0 0.000442658311298952 0.00093839184657318 0.000614537779717515 0 0 0.000417448744274578 0.0136790566818365 0.00584072701172322 0 0.000672566116392206 0 0 0.000603841391433433 0.00589703603163839 0 0.0029578362882803 0 0 0.000850637010830695 0.00335399060671852 0 0 0 0 0 0 0 0 0 0 0 0 0 0 0 0 0 0 0 0 0 0 0 0.0102979071968693 0 0 0 0.000787579485828431 0 0 0.000922593111970448 0 0 0 0 0 0.000762338301110744 0.0171539678208402 0.0166456787470562 0.115165313813062 0.0580448143519179 0 0 0.0127072105765127 0.0443748302275754 0.00618770698852746 0.00157196948506549 0 0 0 0.00133013424273246 0.00123694439407328 0 0.0845175359705903 0.0133987387567465 0 0.00853764907530921 0.180903603511916
0 0 0 0 0 0 0 0 0 0 0 0 0 0 0 0 0 0 0 0 0 0 0 0 0 0 0 0 0 0 0 0 0 0 0 0 0 0 0 0 0 0 0 0 0 0 0 0 0 0 0 0 0 0 0 0 0 0 0 0 0 0 0 0 0 0 0 0 0 0 0 0 0 0 0 0 0 0 0 0 0 0 0 0 0 0 0 0 0 0 0 0 0 0 0 0 0 0 0 0 0 0 0 0 0 0 0 0 0 0 0 0 0 0 0 0 0 0 0 0 0 0 0 0 0 0 0 0 0 0 0 0 0 0 0 0 0 0 0 0 0 0 0 0 0 0 0 0 0 0 0 0 0 0 0 0 0 0 0 0 0 0 0 0 0 0 0 0 0 0 0 0 0 0 0 0 0 0 0 0 0 0 0 0 0 0 0 0 0 0 0 0 0 0 0 0 0 0 0 0 0 0 0 0 0 0 0 0 0 0 0 0 0 0 0 0 0 0 0 0 0 0 0 0 0 0 0 0 0 0 0 0 0 0.00189589547641346 0.0138298096038097 0.0224677532687569 0 0 0 0 0 0 0 0 0 0.051495029639828 0.0240832243813599 0.00565812747395484 0.0305818690227815 0.00691661612217676 0.00639449316063674 0.0525991699936955 0.0389508727411275 0.0333582013592345 0.0293679154022184 0.060029160744921 0.00336563134763554 0 0.166319975364993 0 0 0 0 0 0 0 0 0 0 0 0 0 0 0 0 0 0 0 0 0 0 0 0 0 0 0 0 0 0 0 0 0 0 0 0 0 0.00206879420785975 0.0646708659378531 0.00885390802775415 0.052979719356899 0.00767978266820772 0 0 0.00411360132893996 0.001662147472443 0.00719869161269051 0 0.013171211601616 0 0.130575723279458 0.0622222321400717 0.077773400596171 0 0.00945473386339622 0.00643823906241404 0 0.00382320374068237
0 0 0 0 0 0 0 0 0 0 0 0 0 0 0 0 0 0 0 0 0 0 0 0 0 0 0 0 0 0 0 0 0 0 0 0 0 0 0 0 0 0 0 0 0 0 0 0 0 0 0 0 0 0 0 0 0 0 0 0 0 0 0 0 0 0 0 0 0 0 0 0 0 0 0 0 0 0 0 0 0 0 0 0 0 0 0 0 0 0 0 0 0 0 0 0 0 0 0 0 0 0 0 0 0 0 0 0 0 0 0 0 0 0 0 0 0 0 0 0 0 0 0 0 0 0 0 0 0 0 0 0 0 0 0 0 0 0 0 0 0 0 0 0 0 0 0 0 0 0 0 0 0 0 0 0 0 0 0 0 0 0 0 0 0 0 0 0 0 0 0 0 0 0 0 0 0 0 0 0 0 0 0 0 0 0 0 0 0 0 0 0 0 0 0 0 0 0 0 0 0 0 0 0 0 0 0 0 0 0 0 0 0 0 0 0 0 0 0 0 0 0 0 0 0 0 0 0 0 0 0 0 0 0.00531778979704393 0 0.0101652095912597 0 0 0 0 0 0 0 0 0 0.077683828286132 0.0422018937419141 0.0129479582590644 0.0339287663909925 0.0077260570529146 0.0210077955661409 0.0493958543027046 0.044115803900134 0.0433501199240308 0.0568250644843076 0.0388287600079233 0.00908688080877539 0.113887256795482 0 0 0 0 0 0 0 0 0 0 0 0 0 0 0 0 0 0 0 0 0 0 0 0 0 0 0 0 0 0 0 0 0 0 0 0 0 0 0 0.0583560337840321 0.0110368087530872 0.0366388184668582 0.00680913033806729 0 0 0.0130634375941738 0.00279390793244964 0.00471251773827561 0.00504026074147256 0.0174542671320874 0 0.0453203657029177 0.0255174163481236 0.193766958237899 0 0 0.00367319012575694 0 0.00934784819597953
0 0 0 0 0 0 0 0 0 0 0 0 0.0135164722736641 0 0 0 0 0 0 0 0 0 0 0 0 0 0 0 0 0 0 0 0 0 0.0333764778537785 0 0 0 0 0 0 0 0 0 0 0 0 0 0 0 0 0 0 0 0.0168008487139937 0 0 0 0 0 0 0 0 0 0 0 0 0 0 0 0 0 0 0 0 0 0 0 0 0 0 0 0 0 0 0 0 0 0 0 0 0 0 0 0 0 0 0 0 0 0 0 0 0.248493430906238 0 0 0 0 0.108844745021514 0 0 0.0555036432987712 0 0.0200941727817789 0.016692579149465 0 0 0.0251177686670808 0 0 0 0 0 0 0 0 0 0 0 0 0 0 0 0 0 0 0 0 0 0 0 0 0 0 0 0 0 0 0 0 0 0 0 0 0 0 0 0 0 0 0 0 0 0 0 0 0.0701317645633324 0 0 0 0 0 0 0 0 0 0.0250923394203664 0 0 0.0324513797210263 0 0 0 0 0 0 0 0 0 0 0 0 0 0 0 0 0 0 0 0 0 0 0 0 0 0 0 0 0 0 0 0 0 0 0 0 0 0 0 0 0 0 0 0 0 0 0 0 0 0 0 0 0 0 0 0 0 0 0 0 0 0.0172090392416486 0 0 0 0 0 0 0 0 0 0 0 0 0 0 0 0 0 0 0 0 0 0 0 0 0 0 0 0 0.221712906476146 0 0 0.01820636696449 0 0 0 0 0 0 0 0 0 0 0 0 0 0 0 0 0 0 0.0191613852549968 0 0 0 0 0 0 0 0 0.05759467969171 0 0 0 0 0 0 0 0 0 0 0 0 0 0 0
0 0 0 0 0 0 0 0 0 0 0 0 0 0 0 0 0 0 0 0 0 0 0 0 0 0 0 0 0 0 0 0 0 0 0 0 0 0 0 0 0 0 0 0 0 0 0 0 0 0 0 0 0 0 0 0 0 0 0 0 0 0 0 0 0 0 0 0 0 0 0 0 0 0 0 0 0 0 0 0 0 0 0 0 0 0 0 0 0 0 0 0 0 0 0 0 0 0 0 0 0 0 0 0 0 0.0193510950430929 0.0410623474459888 0 0 0 0 0 0 0 0.0109761544069635 0.221494058738005 0.00775820871040384 0.0175318874965589 0.0131473983338914 0 0 0 0 0 0 0 0 0 0 0 0 0 0 0 0 0 0 0 0 0 0 0 0 0 0 0 0 0 0 0 0 0 0 0 0 0 0 0 0 0 0 0 0 0 0 0 0 0 0 0 0 0 0 0 0 0 0.0127268516641687 0 0 0 0 0 0 0 0 0 0 0 0 0 0 0 0 0 0 0 0 0 0 0 0 0 0 0 0 0 0 0 0 0 0 0 0 0 0 0 0 0 0 0 0 0 0 0 0 0 0 0 0 0 0 0 0 0 0.00804203990169174 0 0 0 0 0 0 0 0 0 0 0 0 0 0 0 0 0 0 0 0 0 0 0 0 0 0 0.0339389152973619 0.105197861850157 0 0 0.20432103032728 0.304452150784436 0 0 0 0 0 0 0 0 0 0 0 0 0 0 0 0 0 0 0 0 0 0 0 0 0 0 0 0 0 0 0 0 0 0 0 0 0 0 0 0 0 0 0 0 0 0 0 0 0 0
0 0 0 0 0 0 0 0 0 0 0 0 0.0201100285052627 0 0 0 0 0 0 0 0 0 0 0 0 0 0 0 0 0 0 0 0 0 0 0 0 0 0 0 0 0 0 0 0 0 0 0 0 0 0 0 0 0 0 0 0 0 0 0 0 0 0 0 0 0 0 0 0 0 0 0 0 0 0 0 0 0 0 0 0 0 0 0 0 0 0 0 0 0 0 0 0 0 0 0 0 0 0 0 0 0 0 0 0 0 0.020657690689561 0.0374453254775509 0 0 0 0 0 0.0118457930517593 0.00709459946536127 0.0747096018910054 0.117765944296109 0.0535750066583988 0.0403747553257556 0.0165262600978099 0 0 0.00816477021690959 0 0 0 0 0 0 0 0 0 0 0 0 0 0 0 0 0 0 0 0 0 0 0 0 0 0 0 0 0 0 0 0 0 0 0 0 0 0 0 0 0 0 0 0.259159229622806 0 0.00749092534107483 0 0 0 0.0866798959994948 0 0 0 0 0 0 0 0 0 0 0 0 0.01310492442869 0 0 0 0 0 0 0 0 0 0 0 0 0 0 0 0 0 0 0 0 0 0 0 0 0 0 0 0 0 0 0 0 0 0 0 0 0 0 0 0 0 0 0 0 0 0 0 0 0 0 0 0 0 0 0 0 0 0 0 0 0 0 0 0 0 0 0 0 0 0 0 0 0 0 0.0118308951317385 0 0.0907955376000233 0.0749262778822192 0 0 0.0477425383184706 0 0 0 0 0 0 0 0 0 0 0 0 0 0 0 0 0 0 0 0 0 0 0 0 0 0 0 0 0 0 0 0 0 0 0 0 0 0 0 0 0 0 0 0 0 0 0 0 0 0
0 0 0 0 0 0 0 0 0 0 0 0 0.0248880178389594 0 0 0 0 0 0 0 0 0 0 0 0 0 0 0 0 0 0 0 0.00474928980153525 0 0.00671229000495993 0 0 0 0 0 0 0 0 0 0 0 0 0 0 0 0 0 0 0 0.00354686214230143 0 0 0 0 0 0 0 0 0 0 0 0 0 0 0 0 0 0 0 0 0 0 0 0 0 0 0 0 0 0 0 0 0 0 0 0 0 0 0 0 0 0 0 0 0 0 0 0 0.0560403017213206 0 0 0 0 0 0 0 0.00336849221782988 0.0126943154375419 0.038446756454887 0.0430883369358774 0.0189211191189977 0 0.0742613200085578 0.00693775258329562 0 0.00690376385123233 0 0 0 0 0 0 0 0 0 0 0 0 0 0 0 0 0 0 0 0 0 0 0 0 0 0 0 0 0 0 0 0 0 0 0 0 0 0 0 0 0 0 0 0 0 0.414693679393933 0 0 0 0 0 0 0 0 0 0.00870528991908353 0 0 0 0 0 0 0 0 0 0 0 0 0 0 0 0 0 0 0 0 0 0 0 0 0 0 0 0 0 0.1622638489784 0 0 0 0 0 0 0 0 0 0 0 0 0 0 0 0 0 0 0 0 0 0 0 0 0 0 0 0 0 0 0 0 0 0 0 0 0 0 0 0 0 0 0 0 0 0 0 0 0 0 0 0 0 0.0295556894252537 0.073177747796954 0 0 0 0 0.0110451263690788 0 0 0 0 0 0 0 0 0 0 0 0 0 0 0 0 0 0 0 0 0 0 0 0 0 0 0 0 0 0 0 0 0 0 0 0 0 0 0 0 0 0 0 0 0 0 0 0 0 0
0 0 0 0 0 0 0 0 0 0 0 0 0.00855354914777705 0 0 0 0 0 0 0 0 0 0.010015654791844 0 0 0 0.0521278805030483 0 0 0 0 0 0 0 0 0 0 0 0 0 0 0 0 0 0 0 0 0 0 0 0 0 0 0 0 0 0 0 0 0 0 0 0 0 0 0 0 0 0 0 0 0 0 0 0 0 0 0 0 0 0 0 0 0 0 0 0 0 0 0 0 0 0 0 0 0 0 0 0 0 0 0 0 0 0 0 0 0 0 0 0 0 0 0 0 0 0.0424702972256578 0 0.00990761828524637 0.0412885043442081 0 0 0 0 0 0 0 0.014645113179517 0 0 0 0 0 0 0 0 0 0 0 0 0 0 0 0 0 0 0 0 0 0 0 0 0 0 0 0 0 0 0 0 0 0 0 0 0 0 0.270178320175023 0.0557061227048204 0.0989032158114974 0.0399644779398571 0.0262881404196272 0 0.232865554315222 0 0 0 0 0 0 0 0 0 0 0 0 0.0161045427675356 0 0 0 0 0 0 0 0 0 0 0 0 0 0 0 0 0 0 0 0 0 0 0 0 0 0 0 0 0 0 0 0 0 0 0 0 0.0114452222144346 0 0 0 0 0 0 0 0 0 0 0 0 0 0 0 0 0 0 0 0 0 0 0 0 0 0 0 0 0 0 0 0 0 0 0 0 0 0 0.0695357861746848 0 0 0 0 0 0 0 0 0 0 0 0 0 0 0 0 0 0 0 0 0 0 0 0 0 0 0 0 0 0 0 0 0 0 0 0 0 0 0 0 0 0 0 0 0 0 0 0 0 0 0 0 0 0 0
0 0 0 0 0 0 0 0 0 0 0 0 0 0 0 0 0 0 0 0 0 0 0 0 0 0 0 0 0 0 0 0 0 0 0 0 0 0 0 0 0 0 0 0 0 0 0 0 0 0 0 0 0 0 0 0 0 0 0 0 0 0 0 0 0 0 0 0 0 0 0 0 0 0 0 0 0 0 0 0 0 0 0 0 0 0 0 0 0 0 0 0 0 0 0 0 0 0 0 0 0 0 0 0 0 0 0 0 0 0 0 0 0 0 0 0 0 0 0 0 0 0 0 0 0 0 0 0 0 0 0 0 0 0 0 0 0 0 0 0 0 0 0 0 0 0 0 0 0 0 0 0 0 0 0 0 0 0 0 0 0 0 0 0 0 0 0 0 0 0 0 0 0 0 0 0 0 0 0 0 0 0 0 0 0 0 0 0 0 0 0 0 0 0 0 0 0 0 0 0 0 0 0 0 0 0 0 0 0 0 0 0 0 0 0 0 0 0 0 0 0 0 0 0 0 0 0 0 0 0 0 0 0 0 0 0 0 0 0 0 0 0 0 0 0 0 0 0 0 0 0 0 0 0 0 0 0 0 0 0 0 0 0 0 0 0.148816545159918 0 0.165852123355856 0 0 0 0 0 0 0.0528963582796085 0.501632131133023 0 0 0 0.130802842071595 0 0 0 0 0 0 0 0 0 0 0 0 0 0 0 0 0 0 0 0 0 0 0 0 0 0 0 0 0 0 0 0 0 0 0 0 0
0 0 0 0 0 0 0 0 0 0 0 0 0 0 0 0 0 0 0 0 0 0 0 0 0 0 0 0 0 0 0 0 0 0 0 0 0 0 0 0 0 0 0 0 0 0 0 0 0 0 0 0 0 0 0 0 0 0 0 0 0 0 0 0 0 0 0 0 0 0 0 0 0 0 0 0 0 0 0 0 0 0 0 0 0 0 0 0 0 0 0 0 0 0 0 0 0 0 0 0 0 0 0 0 0 0 0.278769339064349 0 0 0 0 0 0 0 0 0.248091772022028 0 0 0 0 0 0 0 0 0 0 0 0 0 0 0 0 0 0 0 0 0 0 0 0 0 0 0 0 0 0 0 0 0 0 0 0 0 0 0 0 0 0 0 0 0 0 0 0 0 0 0 0 0 0 0 0 0 0 0 0 0 0 0 0 0 0 0 0 0 0 0 0 0 0 0 0 0 0 0 0 0 0 0 0 0 0 0 0 0 0 0 0 0 0 0 0 0 0 0 0 0 0 0 0 0 0 0 0 0 0 0 0 0 0 0 0 0 0 0 0 0 0 0 0 0 0 0 0 0 0 0 0 0 0 0 0 0 0 0 0 0 0 0 0 0.328941763765643 0 0 0 0.0879019609429846 0 0.056295164204995 0 0 0 0 0 0 0 0 0 0 0 0 0 0 0 0 0 0 0 0 0 0 0 0 0 0 0 0 0 0 0 0 0 0 0 0 0 0 0 0 0 0 0 0 0 0 0 0 0 0
0 0 0 0 0 0 0 0 0 0 0 0 0 0 0 0 0 0 0 0 0 0 0 0 0 0 0 0 0 0 0 0 0 0 0 0 0 0 0 0 0 0 0 0 0 0 0 0 0 0 0 0 0 0 0 0 0 0 0 0 0 0 0 0 0 0 0 0 0 0 0 0 0 0 0 0 0 0 0 0 0 0 0 0 0 0 0 0 0 0 0 0 0 0 0 0 0 0 0 0 0 0 0 0 0 0 0.0466140411471873 0 0 0 0 0 0 0 0 0.26981235332322 0.0193142754871048 0.0166889718399709 0.0182148101047979 0 0 0 0.0196105893369767 0 0 0 0 0 0 0 0 0 0 0 0 0 0 0 0 0 0 0 0 0 0 0 0 0 0 0 0 0 0 0 0 0 0 0 0 0 0 0 0 0 0 0 0 0 0 0 0 0 0 0 0 0 0 0 0 0 0 0 0 0 0 0 0 0 0 0 0 0 0 0 0 0 0 0 0 0 0 0 0 0 0 0 0 0 0 0 0 0 0 0 0 0 0 0 0 0 0 0 0 0 0 0 0 0 0 0 0 0 0 0 0 0 0 0 0 0 0 0 0 0 0 0 0 0 0 0 0 0 0 0 0 0 0 0 0 0 0.35997998558357 0.161936656161115 0.0464831784090137 0 0 0.0413451386070442 0 0 0 0 0 0 0 0 0 0 0 0 0 0 0 0 0 0 0 0 0 0 0 0 0 0 0 0 0 0 0 0 0 0 0 0 0 0 0 0 0 0 0 0 0 0 0 0 0 0 0
0 0 0 0 0 0 0 0 0 0 0 0 0 0 0 0 0 0 0 0 0 0 0 0 0 0 0 0 0 0 0 0 0 0 0 0 0 0 0 0 0 0 0 0 0 0 0 0 0 0 0 0 0 0 0 0 0 0 0 0 0 0 0 0 0 0 0 0 0 0 0 0 0 0 0 0 0 0 0 0 0 0 0 0 0 0 0 0 0 0 0 0 0 0 0 0 0 0 0 0 0 0 0 0 0 0 0.135189004926719 0 0 0 0 0 0 0 0 0.0486994603879138 0 0 0 0 0 0 0.0423088564376724 0 0 0 0 0 0 0 0 0 0 0 0 0 0 0 0 0 0 0 0 0 0 0 0 0 0 0 0 0 0 0 0 0 0 0 0 0 0 0 0 0 0 0 0 0 0 0 0 0 0 0 0 0 0 0 0 0 0 0 0 0 0 0 0 0 0 0 0 0 0 0 0 0 0 0 0 0 0 0 0 0 0 0 0 0.141842150656042 0.203213536813269 0 0 0 0 0 0 0 0 0 0 0 0 0 0 0 0 0 0 0 0 0 0 0 0 0 0 0 0 0 0 0 0 0 0 0 0 0 0 0 0 0 0 0 0 0 0 0 0 0 0 0 0 0 0 0 0.134072065066935 0 0 0 0 0 0 0 0 0 0 0.294674925711449 0 0 0 0 0 0 0 0 0 0 0 0 0 0 0 0 0 0 0 0 0 0 0 0 0 0 0 0 0 0 0 0 0 0 0 0 0 0 0 0 0
0 0 0 0 0 0 0 0 0 0 0 0 0 0 0 0 0 0 0 0 0 0 0 0 0 0 0 0 0 0 0 0 0 0 0 0 0 0 0 0 0 0 0 0 0 0 0 0 0 0 0 0 0 0 0 0 0 0 0 0 0 0 0 0 0 0 0 0 0 0 0 0 0 0 0 0 0 0 0 0 0 0 0 0 0 0 0 0 0 0 0 0 0 0 0 0 0 0 0 0 0 0 0 0 0 0 0 0.189519609424985 0 0 0 0 0 0 0 0.0827213959696003 0.255597359744873 0 0 0 0 0 0.275354743589959 0 0 0 0 0 0 0 0 0 0 0 0 0 0 0 0 0 0 0 0 0 0 0 0 0 0 0 0 0 0 0 0 0 0 0 0 0 0 0 0 0 0 0 0 0 0 0 0 0 0 0 0 0 0 0 0 0 0 0 0 0 0 0 0 0 0 0 0 0 0 0 0 0 0 0 0 0 0 0 0 0 0 0 0 0 0 0 0 0 0 0 0 0 0 0 0 0 0 0 0 0 0 0 0 0 0 0 0 0 0 0 0 0 0 0 0 0 0 0 0 0 0 0 0 0 0 0 0 0 0 0 0 0 0 0 0 0 0 0 0 0 0 0 0 0 0 0.196806891270582 0 0 0 0 0 0 0 0 0 0 0 0 0 0 0 0 0 0 0 0 0 0 0 0 0 0 0 0 0 0 0 0 0 0 0 0 0 0 0 0 0 0 0 0 0 0 0
0 0 0 0 0 0 0 0 0 0 0 0 0 0 0 0 0 0 0 0 0 0 0 0 0 0 0.0467018523269788 0.0658034832773467 0 0 0 0 0 0 0 0 0 0 0 0 0 0 0 0 0 0 0 0 0 0 0 0 0 0 0 0 0 0 0 0 0 0 0 0 0 0 0 0 0 0 0 0 0 0 0 0 0 0 0 0 0 0 0 0 0 0 0 0 0 0 0 0 0 0 0 0 0 0 0 0 0 0 0 0 0 0 0.0989537135941302 0 0 0 0 0 0 0 0 0 0 0 0 0 0 0 0.290798968387245 0 0 0 0 0 0 0 0 0 0 0 0 0 0 0 0 0 0 0 0 0 0 0 0 0 0 0 0 0 0 0 0 0 0 0 0 0 0 0 0 0 0 0 0 0 0 0 0 0.122748814492014 0.187009441109612 0 0 0 0 0 0 0 0 0 0 0 0 0 0 0 0 0 0 0 0 0 0 0 0 0 0 0 0 0 0 0 0 0 0 0 0 0 0 0 0 0 0 0 0 0 0 0 0 0 0 0 0 0 0 0 0 0 0 0 0 0 0 0 0 0 0 0 0 0 0 0 0 0 0 0 0 0 0 0 0 0 0 0 0 0 0 0 0 0 0 0 0 0 0 0 0.187983726812674 0 0 0 0 0 0 0 0 0 0 0 0 0 0 0 0 0 0 0 0 0 0 0 0 0 0 0 0 0 0 0 0 0 0 0 0 0 0 0 0 0 0 0 0 0 0 0 0
0 0 0 0 0 0 0 0 0 0 0 0 0 0 0 0 0 0 0 0 0 0 0 0 0 0 0 0 0 0 0 0 0 0 0 0 0 0 0 0 0 0 0 0 0 0 0 0 0 0 0 0 0 0 0.0206930090095819 0 0 0 0 0 0 0 0 0 0 0 0 0 0 0 0 0 0 0 0 0 0 0 0 0 0 0 0 0 0 0 0 0 0 0 0 0 0 0 0 0 0 0 0 0 0 0 0 0.156352186479659 0 0 0 0 0.108934000360866 0 0 0.112749003980701 0 0 0 0 0 0 0 0 0 0 0 0 0 0 0 0 0 0 0 0 0 0 0 0 0 0 0 0 0 0 0 0 0 0 0 0 0 0 0 0 0 0 0 0 0 0 0 0 0 0 0 0 0 0 0 0 0 0 0 0 0 0 0 0 0.0470913309961707 0 0 0.0401648921245991 0 0 0 0 0 0 0 0 0 0 0 0 0 0 0 0 0 0 0 0 0 0 0 0 0 0 0 0 0 0 0 0 0 0 0 0 0 0 0 0 0 0 0 0 0 0 0 0 0 0 0 0 0 0 0 0 0 0 0 0 0 0 0 0 0 0 0 0 0 0 0 0 0 0 0 0 0 0 0 0.340597175445112 0 0 0 0 0 0 0 0 0 0 0 0.0579689959527292 0 0.0795519954938546 0 0 0 0 0 0 0 0 0 0 0 0 0 0 0 0 0 0 0.0358974101567261 0 0 0 0 0 0 0 0 0 0 0 0 0 0 0 0 0 0 0 0 0 0 0 0
0 0 0 0 0 0 0 0 0 0 0 0 0 0 0 0 0 0 0 0 0 0 0 0 0 0 0 0 0 0 0 0 0 0 0 0 0 0 0 0 0 0 0 0 0 0 0 0 0 0 0 0 0 0 0 0 0 0 0 0 0 0 0 0 0 0 0 0 0 0 0 0 0 0 0 0 0 0 0 0 0 0 0 0 0 0 0 0 0 0 0 0 0 0 0 0 0 0 0 0 0 0 0 0.00967351651334087 0 0 0 0 0 0 0 0 0 0 0 0 0 0 0 0 0 0 0 0 0 0 0 0 0 0 0 0 0 0 0 0 0 0 0 0 0 0 0 0 0 0 0 0 0 0 0 0 0 0 0 0 0 0 0.0152902627845723 0 0 0 0 0 0 0 0 0 0 0 0 0 0 0 0 0 0.0784326067294277 0.00873722295924473 0 0 0 0 0 0 0 0 0 0 0 0 0 0 0 0 0 0 0 0 0 0 0 0 0 0 0 0 0 0 0 0 0.0541922198307054 0 0 0 0 0.145863794158238 0 0 0 0 0 0 0 0 0 0 0 0 0 0 0 0 0 0 0 0 0 0 0 0 0 0 0 0 0 0 0 0 0 0 0 0 0 0 0 0 0 0 0 0 0 0 0 0 0 0 0 0 0 0 0.0248530708304555 0 0.281145239793959 0.233942451812704 0.0612028477581777 0.0691852186170332 0 0 0 0 0 0 0 0.0174815482121405 0 0 0 0 0 0 0 0 0 0 0 0 0 0 0 0 0 0 0 0 0 0 0 0 0 0 0 0 0 0 0 0 0
0 0 0 0 0 0 0 0 0 0 0 0 0 0 0 0 0 0 0 0 0 0 0 0 0 0 0 0 0 0 0 0 0 0 0 0 0 0 0 0 0 0 0 0 0 0 0 0 0 0 0 0 0 0 0 0 0 0 0 0 0 0 0 0 0 0 0 0 0 0 0 0 0 0 0 0 0 0 0 0 0 0 0 0 0 0 0 0 0 0 0 0 0 0 0 0 0 0 0 0 0 0 0 0 0 0 0 0 0 0 0 0 0 0 0 0 0 0 0 0 0 0 0 0 0 0 0 0 0 0 0 0 0 0 0 0 0 0 0 0 0 0 0 0 0 0 0 0 0 0 0 0 0 0 0 0 0 0 0 0 0 0 0 0 0 0 0 0 0 0 0 0 0 0.00911394294491802 0 0.00972590640950341 0 0 0 0 0 0 0 0 0 0 0 0 0 0 0 0 0 0 0 0 0 0 0 0 0 0 0 0 0 0 0 0 0 0 0 0 0 0 0 0.0132398897184165 0 0.00734391711925189 0 0 0 0 0 0 0 0 0 0 0 0 0 0 0 0 0 0 0 0 0 0 0 0 0 0 0 0 0 0 0 0 0 0 0 0 0 0 0 0 0 0 0 0 0 0 0 0 0 0 0 0 0 0.093101721466286 0 0 0.220310102133951 0.115408256765242 0.238371073329112 0.225867901219349 0 0 0.0578198445851637 0.0096974443088067 0 0 0 0 0 0 0 0 0 0 0 0 0 0 0 0 0 0 0 0 0 0 0 0 0 0 0 0 0 0 0 0 0 0 0
0 0 0 0 0 0 0 0 0 0 0 0 0 0 0 0 0 0 0 0 0 0 0 0 0 0 0.00559714681336327 0 0 0 0 0 0 0 0 0 0 0 0 0 0 0 0 0 0 0 0 0 0 0 0 0 0 0 0 0 0 0 0 0 0 0 0 0 0 0 0 0 0 0 0 0 0 0 0 0 0 0 0 0 0 0 0 0 0 0 0 0 0 0 0 0 0 0 0 0 0 0 0 0 0 0 0 0.0403293751876323 0 0 0 0 0 0 0 0.0233811664732919 0 0 0.0189406067567095 0 0.0133207725501704 0.025764523601495 0 0 0 0 0 0 0 0 0 0 0 0 0 0 0 0 0 0 0 0 0 0 0 0 0 0 0 0 0 0 0 0 0 0 0 0 0 0 0 0 0 0 0 0 0.0236764860846706 0 0 0 0 0 0 0 0 0 0 0 0 0 0.061213958380864 0.0127470374577065 0 0 0 0 0 0 0 0 0 0 0 0 0 0 0 0 0 0 0 0 0 0 0 0 0 0 0 0 0 0 0 0.0145482492723824 0 0 0 0 0 0 0 0 0 0 0 0 0 0 0 0 0 0 0 0 0 0 0 0 0 0 0 0 0 0 0 0 0 0 0 0 0 0 0 0 0 0 0 0 0 0 0 0 0 0.0155540359445265 0 0 0 0 0 0 0 0 0 0 0.0442405805518522 0.303455139448533 0 0 0.150487097969562 0.218134546821804 0 0 0 0 0 0 0 0.0286092766854363 0 0 0 0 0 0 0 0 0 0 0 0 0 0 0 0 0 0 0 0 0 0 0 0 0 0 0 0 0 0 0 0 0
0 0 0 0 0 0 0 0 0 0 0 0 0 0 0 0 0 0 0 0 0 0 0 0 0 0 0 0 0 0 0 0 0 0 0 0 0 0 0 0 0 0 0 0 0 0 0 0 0 0 0 0 0 0 0 0 0 0 0 0 0 0 0 0 0 0 0 0 0 0 0 0 0 0 0 0 0 0 0 0 0 0 0 0 0 0 0 0 0 0 0 0 0 0 0 0 0 0 0 0 0 0 0 0 0 0 0 0 0 0 0 0 0 0 0 0 0 0 0 0 0 0 0 0 0 0 0 0 0 0 0 0 0 0 0 0 0 0 0 0 0 0 0 0 0 0 0 0 0 0 0 0 0 0 0 0 0 0 0 0 0 0 0 0 0 0 0 0 0 0 0 0 0 0 0 0 0.0213836315596344 0 0 0.00483171403454606 0 0 0 0 0 0 0 0 0 0 0 0 0 0 0 0 0 0 0 0 0 0 0 0 0 0 0 0 0 0 0 0 0 0 0 0 0 0 0 0 0 0 0 0 0 0 0 0 0 0 0 0 0 0 0 0 0 0 0 0 0 0 0 0 0 0 0 0 0 0 0 0 0 0 0 0 0 0 0 0 0 0 0 0 0.00490120318987766 0 0 0 0 0 0 0.0251905353827374 0.273825067106789 0.047750681546511 0 0.270297783014538 0.173209076201573 0.155146414324423 0 0 0 0.016351600922694 0 0.00711229271667533 0 0 0 0 0 0 0 0 0 0 0 0 0 0 0 0 0 0 0 0 0 0 0 0 0 0 0 0 0 0 0 0 0
0 0 0 0 0 0 0 0 0 0 0 0 0 0 0 0 0 0 0 0 0 0 0 0 0 0 0 0 0 0 0 0 0 0 0 0 0 0 0 0 0 0 0 0 0 0 0 0 0 0 0 0 0 0 0 0 0 0 0 0 0 0 0 0 0 0 0 0 0 0 0 0 0 0 0 0 0 0 0 0 0 0 0 0 0 0 0 0 0 0 0 0 0 0 0 0 0 0 0 0 0 0 0 0 0 0 0 0 0 0 0 0 0 0 0 0 0 0 0 0 0 0 0 0 0 0 0 0 0 0 0 0 0 0 0 0 0 0 0 0 0 0 0 0 0 0 0 0 0 0 0 0 0 0 0 0 0 0 0 0 0 0 0 0 0 0 0 0 0 0 0 0 0 0.0230854417181998 0 0 0.0275836861105427 0 0 0 0 0 0 0 0 0 0 0 0 0 0 0 0 0 0 0 0 0 0 0 0 0 0 0 0 0 0 0 0 0 0 0 0 0 0 0 0 0 0 0 0 0 0 0 0 0 0 0 0 0 0 0 0 0 0 0 0 0 0 0 0 0 0 0 0 0 0 0 0 0 0 0 0 0 0 0 0 0 0 0 0 0 0 0 0.0567200518884639 0 0 0.0412170773097755 0 0 0 0.0347498891805208 0.175045121237689 0.0844654496137478 0.32985025368691 0 0.123068258087761 0 0 0.0382461508021114 0 0.0605643237835127 0 0.00540429658076528 0 0 0 0 0 0 0 0 0 0 0 0 0 0 0 0 0 0 0 0 0 0 0 0 0 0 0 0 0 0 0 0 0
0 0 0 0 0 0 0 0 0 0 0 0 0 0 0 0 0 0 0 0 0 0 0 0 0 0 0 0 0 0 0 0 0 0 0 0 0 0 0 0 0 0 0 0 0 0 0 0 0 0 0 0 0 0 0 0 0 0 0 0 0 0 0 0 0 0 0 0 0 0 0 0 0 0 0 0 0 0 0 0 0 0 0 0 0 0 0 0 0 0 0 0 0 0 0 0 0 0 0 0 0 0 0 0 0 0 0 0 0 0 0 0 0 0 0 0 0 0 0 0 0 0 0 0 0 0 0 0 0 0 0 0 0 0 0 0 0 0 0 0 0 0 0 0 0 0 0 0 0 0 0 0 0 0 0 0 0 0 0 0 0 0 0 0 0 0 0 0 0 0 0 0 0 0.00764913486027543 0 0 0 0 0 0 0 0 0 0 0 0 0 0 0 0 0 0 0 0 0 0 0 0 0 0 0 0 0 0 0 0 0 0 0 0 0 0 0 0 0 0 0 0 0 0 0 0 0 0 0 0 0 0 0 0 0 0 0 0 0 0 0 0 0 0 0 0 0 0 0 0 0 0 0 0 0 0 0 0 0 0 0 0 0 0 0 0 0 0 0 0 0 0 0 0 0 0 0.354569171202761 0 0.207290440613116 0.120692516894282 0 0.202630057445003 0 0.0332086205342393 0.0193515277320127 0.0546085307183104 0 0 0 0 0 0 0 0 0 0 0 0 0 0 0 0 0 0 0 0 0 0 0 0 0 0 0 0 0 0 0 0 0 0 0
0 0 0 0 0 0 0 0 0 0 0 0 0 0 0 0 0 0 0 0 0 0 0 0 0 0 0 0 0 0 0 0 0 0 0 0 0 0 0 0 0 0 0 0 0 0 0 0 0 0 0 0 0 0 0 0 0 0 0 0 0 0 0 0 0 0 0 0 0 0 0 0 0 0 0 0 0 0 0 0 0 0 0 0 0 0 0 0 0 0 0 0 0 0 0 0 0 0 0 0 0 0 0 0 0 0 0 0 0 0 0 0 0 0 0 0 0 0 0 0 0 0 0 0 0 0 0 0 0 0 0 0 0 0 0 0 0 0 0 0 0 0 0 0 0 0 0 0 0 0 0 0 0 0 0 0 0 0 0 0 0 0 0 0 0 0 0 0 0 0 0 0 0 0 0 0.023114112277637 0 0 0 0 0 0 0 0 0 0 0 0 0 0 0 0 0 0 0 0 0 0 0 0 0 0 0 0 0 0 0 0 0 0 0 0 0 0 0 0.0199562490315536 0 0 0 0 0 0 0 0 0 0 0 0 0 0 0 0 0 0 0 0 0 0 0 0 0 0 0 0 0 0 0 0 0 0 0 0 0 0 0 0 0 0 0 0 0 0 0 0 0 0 0 0 0 0 0 0 0.401090790092083 0 0.22166193762151 0 0.241904875071381 0 0 0 0.0922720359058364 0 0 0 0 0 0 0 0 0 0 0 0 0 0 0 0 0 0 0 0 0 0 0 0 0 0 0 0 0 0 0 0 0 0 0 0
0 0 0 0 0 0 0 0 0 0 0 0 0 0 0 0 0 0 0 0 0 0 0 0 0 0 0 0 0 0 0 0 0 0 0 0 0 0 0 0 0 0 0 0 0 0 0 0 0 0 0 0 0 0 0 0 0 0 0 0 0 0 0 0 0 0 0 0 0 0 0 0 0 0 0 0 0 0 0 0 0 0 0 0 0 0 0 0 0 0 0 0 0 0 0 0 0 0 0 0 0 0 0 0 0 0 0 0 0 0 0 0 0 0 0 0 0 0 0 0 0 0.0100293229680616 0 0 0 0 0 0 0 0 0 0 0 0 0 0 0 0 0 0 0 0 0 0 0 0 0 0 0 0 0 0 0 0 0 0 0 0 0 0 0 0 0 0 0 0 0 0 0 0 0 0 0 0 0 0 0 0 0 0 0 0 0 0 0 0 0 0 0 0 0 0 0 0 0 0 0 0 0 0 0 0 0 0 0 0 0 0 0 0 0 0 0 0 0 0 0 0.193453353469264 0 0 0 0 0 0 0 0 0 0 0 0 0 0 0 0 0 0 0 0 0 0 0 0 0 0 0 0 0 0 0 0 0 0 0 0 0 0 0 0 0 0 0 0 0 0 0 0 0 0 0 0 0 0 0 0 0 0 0 0 0 0.233221996095582 0.364087977155916 0.199207350311176 0 0 0 0 0 0 0 0 0 0 0 0 0 0 0 0 0 0 0 0 0 0 0 0 0 0 0 0 0 0 0 0 0 0 0
0 0 0 0 0 0 0 0 0 0 0 0 0 0 0 0 0 0 0 0 0 0 0 0 0 0 0 0 0 0 0 0 0 0 0 0 0 0 0 0 0 0 0 0 0 0 0 0 0 0 0 0 0 0 0 0 0 0 0 0 0 0 0 0 0 0 0 0 0 0 0 0 0 0 0 0 0 0 0 0 0 0 0 0 0 0 0 0 0 0 0 0 0 0 0 0 0 0 0 0 0 0 0 0 0 0 0 0 0 0 0 0 0 0 0 0 0 0 0 0 0 0.0113070155984796 0.0724624070038354 0 0 0 0 0 0 0 0 0 0 0 0 0 0 0 0 0 0 0 0 0 0 0 0 0 0 0 0 0 0 0 0 0 0 0 0 0 0 0 0 0 0 0 0 0 0 0 0 0 0 0 0 0 0 0 0 0 0 0 0 0 0 0 0 0 0 0 0 0 0 0 0 0 0 0 0 0 0 0 0 0 0 0 0 0 0 0 0 0 0 0 0 0 0 0 0 0 0 0 0 0 0 0 0 0 0 0 0 0 0 0 0 0 0 0 0 0 0 0 0 0 0 0 0 0 0 0 0 0 0 0 0 0 0 0 0 0 0 0 0 0 0.0412553492061269 0 0 0 0 0 0 0 0 0 0 0.106684063061282 0.0944557410334858 0 0.252222948735328 0 0 0.421612475361463 0 0 0 0 0 0 0 0 0 0 0 0 0 0 0 0 0 0 0 0 0 0 0 0 0 0 0 0 0 0 0 0 0 0 0
0 0 0 0 0 0 0 0 0 0 0 0 0 0 0 0 0 0 0 0 0 0 0 0 0 0 0 0 0 0 0 0 0 0 0 0 0 0 0 0 0 0 0 0 0 0 0 0 0 0 0 0 0 0 0 0 0 0 0 0 0 0 0 0 0 0 0 0 0 0 0 0 0 0 0 0 0 0 0 0 0 0 0 0 0 0 0 0 0 0 0 0 0 0 0 0 0 0 0 0 0 0 0 0 0 0 0 0 0 0 0 0 0 0 0 0 0 0 0 0 0 0 0 0 0 0 0 0 0 0 0 0 0 0 0 0 0 0 0 0 0 0 0 0 0 0 0 0 0 0 0 0 0 0 0 0 0 0 0 0 0 0.155721351251852 0 0 0 0 0 0 0 0 0 0 0.0160416793024996 0 0.0254152595498157 0.0963739932815194 0 0 0 0 0 0 0 0 0 0 0 0 0 0 0 0 0 0 0 0 0 0 0 0 0 0 0 0 0 0 0 0 0 0 0.0340354962186232 0 0 0 0 0 0 0.0919574815140374 0 0.00844169480123174 0 0 0 0 0.0531608454061819 0 0 0 0 0 0 0 0 0 0 0 0 0 0 0 0 0 0 0 0 0 0 0 0 0 0 0 0 0 0 0 0 0 0 0 0 0 0 0 0 0 0 0 0 0 0 0 0.129417640121289 0 0 0 0.02911953213313 0.116305026898623 0.208311401544866 0 0 0.0356985979763309 0 0 0 0 0 0 0 0 0 0 0 0 0 0 0 0 0 0 0 0 0 0 0 0 0 0 0 0 0 0 0 0 0 0 0
0 0 0 0 0 0 0 0 0 0 0 0 0 0 0 0 0 0 0 0 0 0 0 0 0 0 0 0 0 0 0 0 0 0 0 0 0 0 0 0 0 0 0 0 0 0 0 0 0 0 0 0 0 0 0 0 0 0 0 0 0 0 0 0 0 0 0 0 0 0 0 0 0 0 0 0 0 0 0 0 0 0 0 0 0 0 0 0 0 0 0 0 0 0 0 0 0 0 0 0 0 0 0 0 0 0 0 0 0 0 0 0 0 0 0 0 0 0 0 0 0 0 0 0 0 0 0 0 0 0 0 0 0 0 0 0 0 0 0 0 0 0 0 0 0 0 0 0 0 0 0 0 0 0 0 0 0 0 0 0 0 0 0 0 0 0 0 0 0 0 0 0 0 0 0 0 0 0 0 0 0 0 0 0 0 0 0 0 0 0 0 0 0 0 0 0 0 0 0 0 0 0 0 0 0 0 0 0 0 0 0 0 0 0 0 0 0 0.0576990413856263 0 0 0 0 0 0 0 0 0 0 0 0 0 0 0 0 0 0 0 0 0 0 0 0 0 0 0 0 0 0 0 0 0 0 0 0 0 0 0 0 0 0 0 0 0 0 0 0 0 0 0 0 0 0 0.0343506404770949 0 0.0466014074137052 0.141442944145897 0.130044088901357 0 0.180373631982461 0.352992967901497 0.0564952777923618 0 0 0 0 0 0 0 0 0 0 0 0 0 0 0 0 0 0 0 0 0 0 0 0 0 0 0 0 0 0 0 0 0 0 0 0
0 0 0 0 0 0 0 0 0 0 0 0 0 0 0 0 0 0 0 0 0 0 0 0 0 0 0 0 0 0 0 0 0 0 0 0 0 0 0.0138131747206827 0 0.00635633719580048 0 0 0 0 0 0.0143320630218271 0 0 0 0 0 0 0 0 0 0 0 0 0 0 0 0 0 0 0 0 0 0 0 0 0 0 0.00588260473706158 0 0 0 0 0 0 0 0 0 0 0 0 0 0 0 0 0 0 0 0 0 0 0 0 0 0 0 0 0 0 0 0 0 0 0 0 0 0 0 0 0 0 0 0 0 0 0 0 0 0 0 0.0035760130472003 0 0.00213879888279585 0 0 0 0 0 0 0 0 0 0 0 0 0 0 0 0 0 0 0 0 0 0 0 0 0 0 0 0 0 0 0 0 0 0 0 0 0 0 0.0164660347631764 0 0.0371337253433156 0 0.143823067906733 0 0 0 0 0 0 0 0 0 0 0 0 0 0 0.0460902307633233 0.0476291325431606 0.0307114530947487 0 0.0486052069867899 0 0 0 0 0 0 0 0 0 0 0.0481748248806131 0.136195442917741 0 0.25009133615766 0 0 0 0 0 0 0 0.0038742015243921 0.00935477929060532 0 0 0 0 0 0 0 0 0 0.0333934770631081 0 0 0 0 0 0 0 0 0 0 0 0 0.000978860858459862 0 0 0 0 0.0109036805789592 0 0 0 0 0.00251665367640082 0.00162761143554071 0 0 0 0 0 0.00125407679402288 0 0 0 0.0238782228332761 0 0 0 0 0 0 0 0 0 0 0 0 0 0 0 0 0 0 0 0 0 0 0 0 0 0 0 0 0 0 0 0 0 0 0 0 0 0 0 0 0.00376685552107785 0.00153335913992016 0.0105740821422629 0 0 0 0 0 0 0 0 0 0 0 0 0.00254720674779122 0.00241798941295102 0 0.00432363388019884 0.0360358621384024
0 0 0 0 0 0 0 0 0 0 0 0 0 0 0 0 0 0 0 0 0 0 0 0 0 0 0 0 0 0 0 0 0 0 0 0 0 0 0 0 0 0 0 0 0 0 0 0 0 0 0 0 0 0 0 0 0 0 0 0 0 0 0 0 0 0 0 0 0 0 0 0 0 0 0 0 0 0 0 0 0 0 0 0 0 0 0 0 0 0 0 0 0 0 0 0 0 0 0 0 0 0 0 0 0 0 0 0 0 0 0 0 0 0 0 0 0 0 0 0 0 0 0 0 0 0 0 0 0 0 0 0 0 0 0 0 0 0 0 0 0 0 0 0 0 0 0 0 0 0 0 0 0 0 0 0 0 0 0 0 0 0.038468855526731 0.0310681804634932 0 0 0 0 0 0 0 0 0 0 0 0 0 0 0 0 0 0.0573102358064438 0 0 0 0 0 0 0 0 0 0 0 0 0 0 0 0 0 0 0 0 0 0 0 0 0 0 0 0 0 0 0 0 0 0 0 0 0 0 0 0 0 0 0.0496294825540338 0 0 0 0 0 0 0 0 0 0 0 0 0 0.304617336666787 0 0.0881716530653961 0 0 0 0 0 0 0 0 0 0 0 0 0 0 0 0 0 0 0 0 0 0 0 0 0 0 0 0 0 0 0 0.0318208349236228 0 0.0401469998240587 0.0314539747007827 0.0195853233699186 0 0 0 0 0 0 0 0 0 0 0 0 0 0 0 0.050530247258232 0.0257103631996629 0.20880278946459 0 0 0 0 0.0114221251704019 0 0 0 0 0 0 0 0 0 0 0 0 0 0.0112615980058449 0 0 0 0
0 0 0 0 0 0 0 0 0 0 0 0 0 0 0 0 0 0 0 0 0 0 0 0 0 0 0 0 0 0 0 0 0 0 0 0 0 0 0 0 0 0 0 0 0 0 0 0 0 0 0 0 0 0 0 0 0 0 0 0 0 0 0 0 0 0 0 0 0 0 0 0 0 0 0 0 0 0 0 0 0 0 0 0 0 0 0 0 0 0 0 0 0 0 0 0 0 0 0 0 0 0 0 0 0 0 0 0 0 0 0 0 0 0 0 0 0 0 0 0 0 0 0 0 0 0 0 0 0 0 0 0 0 0 0 0 0 0 0 0 0 0 0 0 0 0 0 0 0 0 0 0 0 0 0 0.0038519842373934 0.00728281201380833 0.0200948649357775 0.124631717056666 0.107205040977072 0.0500250515060007 0.0127954370365291 0 0 0 0.00508113034229553 0 0 0 0 0 0 0 0 0 0 0 0 0.0034851496449415 0 0 0 0 0 0 0 0 0 0 0 0 0.0814294080009583 0.00710226709055204 0 0.0205708866820391 0 0 0.00390380733973954 0 0 0 0 0 0 0 0 0 0 0 0 0 0 0 0 0 0 0.00345366760108089 0 0 0 0 0 0 0.00851632226949501 0 0 0 0 0 0 0 0 0 0 0 0 0 0 0 0.0107536509710677 0 0 0 0 0 0 0 0 0 0 0 0 0 0 0 0 0 0 0 0 0 0 0 0 0 0 0 0 0 0 0 0 0 0 0 0 0 0 0 0 0 0 0 0 0 0.0104832971176053 0.0174490423164142 0.0704863702493685 0.162456952212873 0.0994675977210341 0 0 0 0 0.0117448807751625 0.0159985831903657 0 0 0 0 0 0 0 0 0 0 0.0218415048216291 0 0.119888573890132 0 0 0 0 0 0 0 0
0 0 0 0 0 0 0 0 0 0 0 0 0 0 0 0 0 0 0 0 0 0 0 0 0 0 0 0 0 0 0 0 0 0 0 0 0 0 0 0 0 0 0 0 0 0 0 0 0 0 0 0 0 0 0 0 0 0 0 0 0 0 0 0 0 0 0 0 0 0 0 0 0 0 0 0 0 0 0 0 0 0 0 0 0 0 0 0 0 0 0 0 0 0 0 0 0 0 0 0 0 0 0 0 0 0 0 0 0 0 0 0 0 0 0 0 0 0 0 0 0 0 0 0 0 0 0 0 0 0 0 0 0 0 0 0 0 0 0 0 0 0 0 0 0 0 0 0 0 0 0 0 0 0 0 0 0 0 0 0.283327082774315 0 0 0 0 0 0 0 0 0 0 0 0 0 0 0 0 0 0 0 0 0 0 0 0 0 0 0 0 0 0 0 0 0.0669981405988545 0 0 0 0 0 0 0 0 0 0 0 0 0 0 0 0 0 0 0 0 0 0 0 0.0639037743270905 0 0 0 0 0.0925065026930652 0 0 0 0 0 0 0 0 0 0 0 0 0 0 0 0 0 0 0 0 0.0799048266984594 0 0 0 0 0 0 0 0 0 0 0 0 0 0 0 0 0 0 0 0 0 0 0 0 0 0 0 0 0 0 0 0 0 0 0 0 0 0 0 0 0 0.114038188664727 0 0 0 0.0546944697172748 0 0 0 0 0 0 0.138040959598029 0 0 0 0 0 0 0 0 0.0276911554592937 0 0 0 0.0788948994688909 0 0 0 0 0 0 0 0
0 0 0 0 0 0 0 0 0 0 0 0 0 0 0 0 0 0 0 0 0 0 0 0 0 0 0 0 0 0 0 0 0 0 0 0 0 0 0 0 0 0 0 0 0 0 0 0 0 0 0 0 0 0 0 0 0 0 0 0 0 0 0 0 0 0 0 0 0 0 0 0 0 0 0 0 0 0 0 0 0 0 0 0 0 0 0 0 0 0 0 0 0 0 0 0 0 0 0 0 0 0 0 0 0 0 0 0 0 0 0 0 0 0 0 0 0 0 0 0 0 0 0 0 0 0 0 0 0 0 0 0 0 0 0 0 0 0 0 0 0 0 0 0 0 0 0 0 0 0 0 0 0 0 0 0 0.00317050993108886 0.0178475935878776 0.0517649848344499 0.145128605098061 0.00922627835358769 0 0 0 0 0.0401357746468803 0 0 0 0 0 0 0 0 0 0 0 0 0 0 0 0 0 0 0 0 0 0 0 0 0 0.0308939480345381 0 0 0.0114391115666189 0 0 0.0136226878270751 0 0 0 0 0 0 0 0.00881346621539554 0 0 0 0 0 0 0 0 0.011134464344314 0 0 0 0 0.0039690970189947 0 0 0 0 0 0 0 0 0 0 0 0 0 0 0 0 0 0 0 0.00216284526314801 0 0 0 0 0 0 0 0 0 0 0 0 0 0 0 0 0.0040891380020082 0 0 0 0 0 0 0 0 0 0 0 0 0 0 0 0 0 0 0 0 0 0 0 0 0 0 0 0.0344477428424628 0 0 0.0303892283031981 0.0588765589247236 0.204152178032127 0 0 0 0 0.06477176730384 0.124907415428046 0.0173755592339939 0 0 0 0 0 0 0.00869285158632272 0.0227995379420174 0.0219997333485961 0 0 0.00866280867325203 0 0 0 0.0318636747367333 0 0.00277323651349747 0 0.0148892024071519
0 0 0 0 0 0 0 0 0 0 0 0 0 0 0 0 0 0 0 0 0 0 0 0 0 0 0 0 0 0 0 0 0 0 0 0 0 0 0 0 0 0 0 0 0 0 0 0 0 0 0 0 0 0 0 0 0 0 0 0 0 0 0 0 0 0 0 0 0 0 0 0 0 0 0 0 0 0 0 0 0 0 0 0 0 0 0 0 0 0 0 0 0 0 0 0 0 0 0 0 0 0 0 0 0 0 0 0 0 0 0 0 0 0 0 0 0 0 0 0 0 0 0 0 0 0 0 0 0 0 0 0 0 0 0 0 0 0 0 0 0 0 0 0 0 0 0 0 0 0 0 0 0 0 0 0.00815979141479531 0 0.0440578193938062 0.058880359409482 0.0274214628512333 0 0.00602106358198866 0 0 0 0.00527288850457055 0 0 0 0 0 0 0 0 0 0 0 0 0.00453944130306222 0 0 0 0 0 0 0 0 0 0 0 0 0.140465912136152 0 0 0.0123523121991844 0 0 0.00999888477428923 0 0 0 0 0 0 0 0 0 0 0 0 0 0 0 0 0 0 0 0 0 0.0144998441082925 0 0 0 0 0 0 0 0 0 0 0 0 0 0 0 0 0 0 0 0.0117801381486159 0 0 0 0 0 0 0 0 0 0 0 0 0 0 0 0 0 0 0 0 0 0 0 0 0 0 0 0 0 0 0 0 0 0 0 0 0 0 0 0 0 0 0 0 0.18456834286333 0 0.0403071937963087 0 0.207122318123087 0.158162905287109 0 0 0 0 0.00778531897370134 0.0488446050291546 0 0 0 0 0 0 0 0 0 0 0 0 0.00975939810183668 0 0 0 0 0 0 0 0
0 0 0 0 0 0 0 0 0 0 0 0 0 0 0 0 0 0 0 0 0 0 0 0 0 0 0 0 0 0 0 0 0 0 0 0 0 0 0 0 0 0 0 0 0 0 0 0 0 0 0 0 0 0 0 0 0 0 0 0 0 0 0 0 0 0 0 0 0 0 0 0 0 0 0 0 0 0 0 0 0 0 0 0 0 0 0 0 0 0 0 0 0 0 0 0 0 0 0 0 0 0 0 0 0 0 0 0 0 0 0 0 0 0 0 0 0 0 0 0 0 0 0 0 0 0 0 0 0 0 0 0 0 0 0 0 0 0 0 0 0 0 0 0 0 0 0 0 0 0 0 0 0 0 0 0 0.00183779880610879 0.0246311878311203 0.0771251003825751 0.127066179891257 0.0261913562565023 0.00214409860712692 0 0 0 0 0 0 0 0 0 0 0 0 0 0 0 0 0 0 0 0 0 0 0 0 0 0 0 0 0 0.0853514425288102 0.00700863973528196 0 0.0260583650248974 0 0 0.00843606155458629 0 0 0 0 0 0 0 0 0 0 0 0 0 0 0 0 0 0 0 0 0 0.00590005325501891 0 0 0 0 0 0 0 0 0 0 0 0 0 0 0 0 0 0 0 0.00111074500121254 0 0 0.00274698189271573 0 0 0 0 0 0 0 0 0 0 0 0 0 0 0 0 0 0 0 0 0 0 0 0 0 0 0 0 0 0 0 0 0 0 0 0 0 0 0 0 0 0.17319368969425 0.0053602465178173 0.031794134567516 0.0843273776305631 0 0.15958576362355 0 0 0 0 0.00914115960040056 0.0565080964966808 0 0 0 0 0 0 0 0 0.00558789853390983 0 0.00653658318849058 0 0.0682100295374724 0 0 0 0 0 0 0 0.00414700984213555
0 0 0 0 0 0 0 0 0 0 0 0 0 0 0 0 0 0 0 0 0 0 0 0 0 0 0 0 0 0 0 0 0 0 0 0 0 0 0 0 0 0 0 0 0 0 0 0 0 0 0 0 0 0 0 0 0 0 0 0 0 0 0 0 0 0 0 0 0 0 0 0 0 0 0 0 0 0 0 0 0 0 0 0 0 0 0 0 0 0 0 0 0 0 0 0 0 0 0 0 0 0 0 0 0 0 0 0 0 0 0 0 0 0 0 0 0 0 0 0 0 0 0 0 0 0 0 0 0 0 0 0 0 0 0 0 0 0 0 0 0 0 0 0 0 0 0 0 0 0 0 0 0 0 0 0 0.00126117634524152 0.01599524619757 0.0259743190166361 0.0650643002746798 0.0115670958709875 0 0 0 0 0.0200246620707986 0 0 0 0 0 0 0 0 0 0 0 0 0 0 0 0 0 0 0 0 0 0 0 0 0 0.0700721683332126 0.00448327092987807 0 0.0216110530982286 0 0 0.0258640902746382 0 0 0 0 0 0 0 0 0 0 0 0 0 0 0 0 0.00490320056188293 0 0 0 0 0.00259199974238443 0 0 0 0 0 0 0 0 0 0 0 0 0 0 0 0 0 0 0 0.000964799904109762 0 0 0.00815300711199322 0 0 0 0 0 0 0 0 0 0 0 0 0 0.00231303263799462 0 0 0 0 0 0 0 0 0 0 0 0 0 0 0 0 0 0 0 0 0 0 0 0 0 0 0 0.0948210990434986 0 0.0985798603555242 0.0575805651724143 0.142699922906532 0 0 0 0 0 0.024763201799153 0.166841476517525 0.0122122930971693 0 0 0 0 0 0 0.00470180319451501 0.019339513913981 0.0210947336731375 0 0 0.0458872986758802 0 0 0 0.01891615040317 0 0.00312337930938038 0 0.00859527956788406
0 0 0 0 0 0 0 0 0 0 0 0 0 0 0 0 0 0 0 0 0 0 0 0 0 0 0 0 0 0 0 0 0 0 0 0 0 0 0 0 0 0 0 0.056361151591004 0 0 0 0 0.0135520429393176 0 0 0 0 0 0 0 0 0 0 0 0 0 0 0 0 0 0 0 0 0 0 0.0160437944621865 0 0 0 0 0 0 0 0 0 0 0 0 0 0 0 0 0 0 0 0 0 0 0 0 0 0 0 0 0 0 0 0 0 0 0 0 0 0 0 0 0 0 0 0 0 0 0 0 0 0 0 0 0 0 0 0 0 0 0 0 0 0 0 0 0 0 0 0 0 0 0 0 0 0 0 0 0 0 0 0 0 0 0 0 0 0 0 0 0 0 0 0 0 0 0 0 0 0 0 0 0 0 0 0 0 0 0.293723673342293 0 0 0.284364202489807 0 0 0 0 0 0 0.1062489602939 0 0 0 0 0 0 0 0 0 0 0 0 0 0 0 0 0 0 0 0 0 0 0 0 0 0.0063247097625241 0 0 0 0.0717578068002222 0 0 0 0 0 0 0 0 0.123753406843229 0 0 0 0 0 0 0 0 0 0 0 0 0 0 0 0 0 0 0 0 0 0 0 0 0 0 0 0 0 0 0 0 0 0 0 0 0 0 0 0 0 0 0 0 0 0 0 0 0 0 0 0 0 0 0 0 0 0 0 0 0 0 0 0 0.0278702514755166 0 0 0 0 0 0 0 0 0 0 0 0 0 0 0 0 0 0 0 0 0 0 0 0
0 0 0 0 0 0 0 0 0 0 0 0 0 0 0 0 0 0 0 0 0 0 0 0 0 0 0 0 0 0 0 0 0 0 0 0 0 0 0 0 0 0 0 0 0 0 0 0 0 0 0 0 0 0 0 0 0 0 0 0 0 0 0 0 0 0 0 0 0 0 0 0 0 0 0 0 0 0 0 0 0 0 0 0 0 0 0 0 0 0 0 0 0 0 0 0 0 0 0 0 0 0 0 0 0 0 0 0 0 0 0 0 0 0 0 0 0 0 0 0 0 0 0 0 0 0 0 0 0 0 0 0 0 0 0 0 0 0 0 0 0 0 0 0 0 0 0 0 0 0 0 0 0 0 0 0 0 0 0 0 0 0 0 0 0 0 0 0 0 0 0 0 0 0 0 0 0 0 0 0 0 0 0 0 0 0 0 0 0 0 0 0 0 0 0 0 0 0 0 0 0 0 0 0 0 0 0 0 0 0 0 0 0 0 0 0 0 0 0 0 0 0 0 0.233667739051546 0 0 0 0.112144709978294 0 0 0 0 0 0 0 0 0 0.489187118865363 0 0 0 0 0 0 0 0 0 0 0 0 0 0 0 0 0 0 0 0 0 0 0 0 0 0 0 0 0 0 0 0 0 0 0 0 0 0 0 0 0 0 0 0 0 0.0392664942913616 0 0 0 0 0 0 0 0 0.116693280895464 0 0 0 0 0 0.00904065691797139 0 0 0 0 0 0 0 0 0 0 0 0 0 0 0 0 0 0
0 0 0 0 0 0 0 0 0 0 0 0 0 0 0 0 0 0 0 0 0 0 0 0 0 0 0 0 0 0 0 0 0 0 0 0 0 0 0 0 0 0 0 0 0 0 0 0 0 0 0 0 0 0 0 0 0 0 0 0 0 0 0 0 0 0 0 0 0 0 0 0 0 0 0 0 0 0 0 0 0 0 0 0 0 0 0 0 0 0 0 0 0 0 0 0 0 0 0 0 0 0 0 0 0 0 0 0 0 0 0 0 0 0 0 0 0 0 0 0 0 0 0 0 0 0 0 0 0 0 0 0 0 0 0 0 0 0 0 0 0 0 0 0 0 0 0 0 0 0 0 0 0 0 0 0 0 0 0 0 0 0 0 0 0 0.0106696720576855 0 0 0 0 0 0 0 0 0 0 0.0134231358145076 0 0.0821136537110319 0 0 0.198470562221485 0 0 0 0 0 0 0 0 0 0 0 0 0 0 0 0 0 0 0 0 0 0 0 0 0 0 0 0 0 0 0.169430503441252 0 0 0 0 0 0 0 0 0 0 0.317164307116497 0 0 0 0 0 0 0 0 0 0 0 0 0 0 0 0 0 0 0 0 0 0 0 0 0 0 0 0 0 0 0 0 0 0 0 0.0140281479615172 0 0 0 0 0 0 0 0 0 0 0.0171074975140454 0 0 0 0 0 0 0 0 0 0 0 0 0.0157005773390157 0 0 0 0 0 0 0.0251036454613271 0.0917027913271641 0 0 0 0 0 0 0.0135857937703934 0 0 0 0 0 0 0 0 0 0 0 0 0 0.031499712264078 0 0 0 0
0 0 0 0 0 0 0 0 0 0 0 0 0 0 0 0 0 0 0 0 0 0 0 0 0 0 0 0 0 0 0 0 0 0 0 0 0 0 0 0 0 0 0 0 0 0 0 0 0 0 0 0 0 0 0 0 0 0 0 0 0 0 0 0 0 0 0 0 0 0 0 0 0 0 0 0 0 0 0 0 0 0 0 0 0 0 0 0 0 0 0 0 0 0 0 0 0 0 0 0 0 0 0 0 0 0 0 0 0 0 0 0 0 0 0 0 0 0 0 0 0 0 0 0 0 0 0 0 0 0 0 0 0 0 0 0 0 0 0 0 0 0 0 0 0 0 0 0 0 0 0 0 0 0 0 0 0 0 0 0 0 0 0 0 0 0 0 0 0 0 0 0 0 0 0 0 0 0 0 0 0 0 0 0 0 0 0 0 0 0 0 0 0 0 0 0 0 0 0 0 0 0 0 0 0 0 0 0 0 0 0 0 0 0 0 0 0 0 0 0 0 0 0 0 0 0 0 0 0 0 0 0 0 0.0155073395407931 0 0 0 0.100119967295089 0.0467007332631969 0 0.279293716662186 0 0 0 0.0422358177405123 0 0.087313645993551 0.0179715351989983 0.213229490597637 0 0.0395560366715592 0.024335937491885 0 0 0 0 0 0 0 0 0 0 0 0 0 0 0 0 0 0 0 0 0 0 0 0 0 0 0 0 0 0 0 0.114120822627354 0 0 0 0 0 0 0 0 0 0 0 0 0 0 0.019614956917238 0 0 0 0 0 0 0 0 0 0 0 0 0 0 0 0 0 0
0 0 0 0 0 0 0 0 0 0 0 0 0 0 0 0 0 0 0 0 0 0 0 0 0 0 0 0 0 0 0 0 0 0 0 0 0 0 0 0 0 0 0 0 0 0 0 0 0 0 0 0 0 0 0 0 0 0 0 0 0 0 0 0 0 0 0 0 0 0 0 0 0 0 0 0 0 0 0 0 0 0 0 0 0 0 0 0 0 0 0 0 0 0 0 0 0 0 0 0 0 0 0 0 0 0 0 0 0 0 0 0 0 0 0 0 0 0 0 0 0 0 0 0 0 0 0 0 0 0 0 0 0 0 0 0 0 0 0 0 0 0 0 0 0 0 0 0 0 0 0 0 0 0 0 0 0 0.02831098100341 0.0395808378378746 0.11856538311567 0.026802668313356 0 0 0 0 0 0 0 0 0 0 0 0 0 0 0 0 0 0 0 0 0 0 0 0 0 0 0 0 0 0 0 0 0 0 0 0 0.0631153062736572 0 0 0 0 0 0 0 0.110466256172378 0 0 0 0 0 0 0 0 0 0 0 0 0 0 0 0 0 0 0 0 0 0 0 0 0 0 0 0 0 0 0 0 0 0 0 0 0 0 0.0421965464700043 0 0 0 0 0 0 0 0 0 0 0 0 0 0 0 0 0 0 0 0 0 0 0 0 0 0 0 0 0 0 0 0 0 0 0 0 0 0 0 0.0320797945103004 0 0.0896147582668237 0.00812095885030463 0.023420194294782 0.0709522882847002 0 0 0 0 0 0.189193125341851 0.00646869951377503 0 0.0314115312389176 0 0 0 0 0 0 0.0310308989967379 0 0 0 0 0 0 0.0787690719435774 0 0 0 0.00990069957188007
0 0 0 0 0 0 0 0 0 0 0 0 0 0 0 0 0 0 0 0 0 0 0 0 0 0 0 0 0 0 0 0 0 0 0 0 0 0 0 0 0 0 0 0 0 0 0 0 0 0 0 0 0 0 0 0 0 0 0 0 0 0 0 0 0 0 0 0 0 0 0 0 0 0 0 0 0 0 0 0 0 0 0 0 0 0 0 0 0 0 0 0 0 0 0 0 0 0 0 0 0 0 0 0 0 0 0 0 0 0 0 0 0 0 0 0 0 0 0 0 0 0 0 0 0 0 0 0 0 0 0 0 0 0 0 0 0 0 0 0 0 0 0 0 0 0 0 0 0 0 0 0 0 0 0 0 0 0 0.0106768938233497 0.0162867871881606 0.0073117082316757 0 0 0 0 0.0281375130884562 0 0 0 0 0 0 0 0 0 0 0.00407223303633176 0 0 0 0 0 0.00261313595442252 0 0 0 0 0 0 0 0 0.0267052435107897 0.00954958313569281 0 0.022163411579734 0 0 0.101891569015706 0 0 0 0 0 0 0 0.025927456010937 0 0 0 0 0 0 0 0 0.00650909650816408 0 0 0 0 0.00147828228776043 0 0.00602625071978926 0 0 0 0 0 0 0 0 0 0 0 0 0 0 0 0 0 0 0 0 0.0164847470975286 0.0497589981627171 0.00968885216260868 0 0 0 0.0918177704503021 0.0043900681410476 0 0 0 0 0 0 0.00147828228776043 0 0 0 0 0 0 0 0 0 0 0 0 0 0 0 0 0 0 0 0 0 0 0 0 0 0 0 0.0117962226137701 0.00935657686564239 0.0466509490613061 0.0137539034666807 0.0390821413282179 0.12904527426158 0 0 0 0 0.0510721125251972 0 0.0192642395221017 0 0.0215713551178791 0 0 0 0 0.012790831546677 0.0326045489682621 0.0521300888537062 0.00528290864134279 0 0.0145232987182653 0 0 0 0.0727207861595506 0 0.00975658516499753 0 0.0156302947918891
0 0 0 0 0 0 0 0 0 0 0 0 0 0 0 0 0 0 0 0 0 0 0 0 0 0 0 0 0 0 0 0 0 0 0 0 0 0 0 0 0 0 0 0 0 0 0 0 0 0 0 0 0 0 0 0 0 0 0 0 0 0 0 0 0 0 0 0 0 0 0 0 0 0 0 0 0 0 0 0 0 0 0 0 0 0 0 0 0 0 0 0 0 0 0 0 0 0 0 0 0 0 0 0 0 0 0 0 0 0 0 0 0 0 0 0 0 0 0 0 0 0 0 0 0 0 0 0 0 0 0 0 0 0 0 0 0 0 0 0 0 0 0 0 0 0 0 0 0 0 0 0 0 0 0 0 0 0 0 0 0 0 0 0 0 0.0230061553146547 0 0 0 0 0 0 0 0 0 0 0.0171311412013954 0 0 0 0 0 0 0 0 0 0.043784626787498 0 0 0 0 0 0 0.00422091214931584 0 0 0 0 0 0 0 0 0 0 0 0.00524849753874211 0 0 0 0 0 0 0 0.0491590854334378 0.0248345075156528 0 0 0 0 0 0 0 0 0 0 0 0 0 0 0 0 0 0 0 0 0 0 0 0 0 0 0 0 0.0021973539513223 0.00378871261096478 0 0 0 0 0 0 0.00432467440574975 0 0.0031415696977508 0 0 0.0552186095272408 0.00168312316632994 0 0 0 0 0 0 0 0 0 0 0 0 0 0 0 0 0 0 0 0 0 0 0 0 0 0 0 0 0.0107726436640189 0 0 0.0156800174318994 0 0 0 0 0.00289872282492072 0.0319788698389667 0 0 0.00343945427602297 0 0 0 0.0833956028962595 0.0635030193663118 0.168590717180498 0.101397825348312 0 0.0380822317157953 0 0 0.0390352770223636 0.0261354613975268 0.0103259557364242 0 0.021980158049221 0 0.145045073951404
0 0 0 0 0 0 0 0 0 0 0 0 0 0 0 0 0 0 0 0 0 0 0 0 0 0 0 0 0 0 0 0 0 0 0 0 0 0 0 0 0 0 0 0 0 0 0 0 0 0 0 0 0 0 0 0 0 0 0 0 0 0 0 0 0 0 0 0 0 0 0 0 0 0 0 0 0 0 0 0 0 0 0 0 0 0 0 0 0 0 0 0 0 0 0 0 0 0 0 0 0 0 0 0 0 0 0 0 0 0 0 0 0 0 0 0 0 0 0 0 0 0 0 0 0 0 0 0 0 0 0 0 0 0 0 0 0 0 0 0 0 0 0 0 0 0 0 0 0 0 0 0 0 0 0 0 0 0 0 0 0 0 0 0 0 0 0 0 0 0 0 0 0 0 0 0 0 0 0 0 0 0 0 0 0 0.0077669575782028 0 0.00897067273614584 0 0.00286151366853061 0 0 0 0 0 0 0 0 0 0 0.002627275611446 0.00194617686452573 0 0 0 0 0 0 0 0 0 0 0 0 0 0 0 0 0 0 0 0 0 0 0 0 0 0 0 0 0 0 0 0.00108789030361914 0.00866110813170038 0.0409825359288146 0 0 0 0 0 0 0 0 0 0.0969870637195513 0.0478812235589252 0 0 0 0 0 0.0515454331014323 0.00518889987877038 0.0166301882401671 0.00796163262760527 0.0476577508637643 0.046797046112182 0.0616687025515062 0 0 0 0 0 0 0 0 0 0 0 0 0 0 0 0 0 0 0 0 0 0 0 0.00465112455509374 0 0 0 0 0 0 0 0 0 0 0 0 0 0 0 0.0301207240715814 0.183704055389681 0.0434553949857308 0 0 0.0305513047412341 0 0 0 0 0 0.0367506498643434 0.0458822081954075 0.128437218258677 0.00305340639839322 0.0113132451656972 0 0 0.0248585968972714
0 0 0 0 0 0 0 0 0 0 0 0 0 0 0 0 0 0 0 0 0 0 0 0 0 0 0 0 0 0 0 0 0 0 0 0 0 0 0 0 0 0 0 0 0 0 0 0 0 0 0 0 0 0.0022490205349881 0 0 0 0 0 0 0 0 0 0 0 0 0 0 0 0 0 0 0 0 0 0 0 0 0 0 0 0 0 0 0 0 0 0 0 0 0 0 0 0 0 0 0 0 0 0.00847779799069291 0.0230318092766711 0 0 0 0 0 0 0 0 0 0 0 0 0 0 0 0 0 0 0 0 0 0 0 0 0 0 0 0 0 0 0 0 0 0 0 0 0 0.0218258571084013 0 0 0 0 0.00331496756258376 0.0122544849929583 0 0.00489902271555515 0 0 0.0147823794467172 0.0068538118304895 0.00103007717121726 0 0.0295206460434114 0 0 0 0 0 0 0 0 0 0 0 0 0 0 0 0 0 0 0 0 0 0 0 0.000529457550423065 0 0 0 0 0 0 0 0.000622883108579377 0 0.00176151210021188 0.000410965724864384 0 0 0 0 0 0 0 0 0.00372042743235779 0 0 0 0.000585121487878086 0 0 0 0.00309340608367372 0 0 0 0 0 0 0 0 0 0 0 0 0 0 0 0 0.000508580373110605 0 0 0 0 0 0 0 0 0 0 0 0.000888605138544157 0.00176297447104853 0 0.000476460362321313 0.00146174500487294 0.00183229552080111 0.0105287027192816 0.00447361215363259 0 0.00477266953443878 0.000967057181370581 0.00577621390876809 0.00470493651082256 0.00060139355763504 0.00144318697457553 0 0 0 0.00542455909053774 0.00058962555907489 0.00162702744614077 0 0.144019561852994 0.00279841762234947 0.00509436804516392 0 0 0 0 0 0 0 0 0 0 0 0 0 0 0 0 0 0 0 0 0 0 0 0.000826971702867695 0.000549851449201431 0 0 0 0 0 0 0 0.000560051212299279 0.00107096694326872 0.00172765579081694 0.00546836802307872 0.0139112957938188 0.00133619073172711 0.01315628169438 0 0.0816621335385924 0.0252389310983484 0 0.00573944432498419 0.0602828119792834 0 0.00694078427528191 0 0.00294497763150031 0 0.0132125798852446 0.0131640068599511 0.00292676838572561 0.208793288651245 0.10200704027919 0.0215229518779897 0.00984260006014444 0.0683984066219026
0 0 0 0 0 0 0 0 0 0 0 0 0 0 0 0 0 0 0 0 0 0 0 0 0 0 0 0 0 0 0 0 0 0 0 0 0 0 0 0 0 0 0 0 0 0 0 0 0 0 0 0 0 0 0 0 0 0 0 0 0 0 0 0 0 0 0 0 0 0 0 0 0 0 0 0 0 0 0 0 0 0 0 0 0 0 0 0 0 0 0 0 0 0 0 0 0 0 0 0 0 0 0 0 0 0 0 0 0 0 0 0 0 0 0 0 0 0 0 0 0 0 0 0 0 0 0 0 0 0 0 0 0 0 0 0 0 0 0 0 0 0 0 0 0 0 0 0 0 0 0.00274981412060933 0 0 0 0 0 0 0 0 0 0 0 0 0 0 0 0 0 0 0 0 0 0 0 0 0 0 0 0 0 0 0 0 0 0 0.0126333558798218 0 0.0124350922909985 0 0.00276321461558399 0 0 0 0 0 0 0 0 0 0 0.00221950118132075 0.00466701723876592 0 0 0 0 0 0 0 0 0 0 0 0 0 0 0 0 0 0 0.00154366596584428 0 0.0013102906942085 0 0 0 0 0 0 0 0 0 0 0.00131159782266192 0.0211687270953392 0.0417733048447132 0 0 0 0 0 0 0 0 0 0.0885689671818257 0.0377070951368116 0 0 0 0 0 0.0294959511039031 0.00193068103266945 0.0270675833705729 0.00529302845014643 0.108165696922017 0.0249524681797466 0.0252008156168915 0 0 0 0 0 0 0 0 0 0 0 0 0 0 0 0 0 0 0 0 0 0 0 0.00849798145665711 0 0 0 0 0 0 0 0 0 0 0 0 0 0 0.119567413928211 0.121687805342215 0 0.0295495459067655 0 0.00358345926117376 0.0444976047299303 0 0 0 0 0 0.0470640812328144 0.0347134486058098 0.0474694881430741 0.0273553322084887 0.0206226798028969 0 0 0.0424332906375122
0 0 0 0 0 0 0 0 0 0 0 0 0 0 0 0 0 0 0 0 0 0 0 0 0 0 0 0 0 0 0 0 0 0 0 0 0 0 0 0 0 0 0 0 0 0 0 0 0 0 0 0 0 0 0 0 0 0 0 0 0 0 0 0 0 0 0 0 0 0 0 0 0 0 0 0 0 0 0 0 0 0 0 0 0 0 0 0 0 0 0 0 0 0 0 0 0 0 0 0.0040629541072546 0 0 0 0 0 0 0 0 0 0 0 0 0 0 0 0 0 0 0 0 0 0 0 0 0 0 0 0 0 0 0 0 0 0 0 0 0 0 0 0 0 0 0 0 0 0 0 0 0 0 0 0 0 0 0 0 0 0 0 0 0 0 0 0 0 0 0 0 0 0 0 0 0 0 0 0 0 0 0 0 0 0 0 0 0 0 0 0 0 0 0 0 0 0 0 0 0 0 0 0 0 0 0 0 0 0 0 0 0 0 0 0 0 0 0 0 0 0 0 0 0 0 0 0 0 0 0 0 0 0 0 0 0 0 0 0.0134916756503846 0 0 0 0 0 0 0 0 0 0.0421968352865581 0.0150016767037093 0 0 0 0 0 0.0148015756518138 0 0 0 0 0.0123940904554345 0.0160482122119582 0 0 0 0 0 0 0 0 0 0 0 0 0 0 0 0 0 0 0 0 0 0 0 0 0 0 0 0 0 0 0 0 0 0 0 0 0 0 0.0969169344420593 0.128872178115233 0.101254115858142 0 0 0 0.0618454182444517 0 0 0 0 0 0.0456009250122462 0.0531743232369765 0.130077648744444 0.0466953341721969 0.200393742495195 0 0 0.0171723596119411
0 0 0 0 0 0 0 0 0 0 0 0 0 0 0 0 0 0 0 0 0 0 0 0 0 0 0 0 0 0 0 0 0 0 0 0 0 0 0 0 0 0 0 0 0 0 0 0 0 0 0 0 0 0 0.0383635553778208 0.033183995257192 0 0 0 0 0 0 0 0 0 0 0 0 0 0 0 0 0 0 0 0 0 0 0 0 0 0 0 0 0 0 0 0 0 0 0 0 0 0 0 0 0 0 0 0 0 0 0 0 0 0 0 0 0.029698927387538 0 0 0 0 0 0 0 0 0 0 0 0 0 0 0 0 0 0 0 0 0 0 0 0 0 0 0 0 0 0 0 0 0 0 0 0 0 0 0 0 0 0 0 0 0 0 0 0 0 0 0 0 0 0 0 0 0 0 0 0 0 0 0 0 0 0.0917747035545903 0 0 0 0 0 0 0 0 0 0 0 0 0 0 0 0 0 0 0 0 0 0 0 0 0 0 0 0 0 0 0 0 0 0 0 0 0 0 0.496486074282338 0 0.220241061222702 0 0 0 0 0 0 0 0 0 0 0 0 0 0 0 0 0 0 0 0 0 0 0 0 0 0 0 0 0 0 0 0 0 0 0 0 0 0 0 0 0 0 0 0.0902516829178181 0 0 0 0 0 0 0 0 0 0 0 0 0 0 0 0 0 0 0 0 0 0 0 0 0 0 0 0 0 0 0 0 0 0 0 0 0 0 0 0 0 0 0 0 0 0 0 0 0 0 0 0 0 0 0 0 0
0 0 0 0 0 0 0 0 0 0 0 0 0 0 0 0 0 0 0 0 0 0 0 0 0 0 0 0 0 0 0 0 0 0 0 0 0 0 0 0 0 0 0 0 0 0 0 0 0 0 0 0 0 0 0 0 0 0 0 0 0 0 0 0 0 0 0 0 0 0 0 0 0 0 0 0 0 0 0 0 0 0 0 0 0 0 0 0 0 0 0 0 0 0 0 0 0 0 0 0.021108235125542 0 0 0 0 0 0 0 0 0 0 0 0 0 0 0 0 0 0 0 0 0 0 0 0 0 0 0 0 0 0 0 0 0 0 0 0 0 0 0 0 0 0 0 0 0 0 0 0 0 0 0 0 0 0 0 0 0 0 0 0 0 0 0 0 0 0 0 0 0 0 0 0 0 0 0 0 0 0 0 0 0 0 0 0 0 0 0.0811120987266539 0 0 0 0 0 0 0 0 0 0 0 0 0 0 0 0 0 0 0 0 0 0 0 0 0 0 0 0 0 0 0 0 0 0 0 0 0 0 0 0 0 0 0 0 0 0 0 0 0 0 0 0 0 0 0 0 0 0 0 0 0 0 0 0 0 0 0 0 0 0.0965450596015133 0 0 0 0 0 0 0 0 0 0 0 0 0 0 0 0 0 0 0 0 0 0 0 0 0 0 0 0 0 0 0 0 0 0 0 0 0 0 0 0.196834900719974 0 0.034869834452391 0.0146102004129066 0 0 0 0.246937847150177 0.0359256235494906 0.0186764570802573 0 0 0 0 0 0 0 0 0 0 0.253379743181094
0 0 0 0 0 0 0 0 0 0 0 0 0 0 0 0 0 0 0 0 0 0 0 0 0 0 0 0 0 0 0 0 0 0 0 0 0 0 0 0 0 0 0 0 0 0 0 0 0 0 0 0 0 0 0 0 0 0 0 0 0 0 0 0 0 0 0 0 0 0 0 0 0 0 0 0 0 0 0 0 0 0 0 0 0 0 0 0 0 0 0 0 0 0 0 0 0 0 0 0.0107539877807215 0.00290023185937261 0 0 0 0 0 0 0 0 0 0 0 0 0 0 0 0 0 0 0 0 0 0 0 0 0 0 0 0 0 0 0 0 0 0 0 0 0 0.00345758769990798 0 0 0 0 0 0 0 0 0 0 0 0 0 0 0.00204755418296067 0 0 0 0 0 0 0 0 0 0 0 0.0147913333793168 0 0 0 0 0 0 0 0 0 0 0.0113079318982286 0.00133884603914977 0 0 0 0 0 0 0 0 0.019703052699601 0 0 0 0 0 0 0 0 0 0 0 0 0 0 0 0 0 0 0 0 0 0 0 0 0 0 0 0 0 0 0 0 0 0 0.00231784614562998 0 0 0 0 0 0 0 0 0 0 0 0 0 0.00117070589843212 0 0 0 0.000868118207656877 0.0031404501633758 0.00223086498798176 0 0 0.00184679440751703 0.00799407346280071 0.00768555722355322 0 0 0 0 0 0.0122711985611529 0 0 0 0.113235515691911 0.00265305276836718 0.0123041167439466 0 0 0 0 0 0 0 0 0 0 0 0 0 0 0 0 0 0 0 0 0 0 0 0 0 0 0 0.00427238961403371 0 0 0.00478562706045586 0 0 0 0 0 0.0168319760198801 0.0503407240309883 0.0272297520079768 0.123009788042849 0.0609335478101402 0.0247152773232296 0 0.0829380436930122 0 0.00614151509543296 0.00244700215010888 0 0 0 0.00321407580119599 0.00431464358134682 0.0056760219898905 0.0476193486059938 0.034218074433674 0 0.0106058179432267 0.256687554994981
0 0 0 0 0 0 0 0 0 0 0 0 0 0 0 0 0 0 0 0 0 0 0 0 0 0 0 0 0.000744971535499201 0 0 0 0 0 0 0 0 0 0 0 0 0 0 0 0 0 0 0 0 0.00127122706890953 0 0 0 0.00157387787502922 0 0.00147065424956481 0 0 0 0 0 0 0 0 0 0 0 0 0 0 0 0 0 0 0 0 0 0 0 0 0 0 0 0 0 0 0 0 0 0 0 0 0 0 0 0 0 0 0 0.0013518490169195 0.000973751374333061 0 0 0 0 0 0 0 0 0 0 0 0 0 0 0 0 0 0 0 0 0 0 0 0 0 0 0 0 0 0 0 0 0 0 0 0 0 0 0 0 0 0 0 0 0 0 0 0 0 0 0 0 0 0 0 0 0 0 0.00463181256909296 0 0 0 0 0 0.00522813246397187 0 0 0 0 0 0 0 0.00488731666070031 0 0 0.0013556775890517 0 0 0 0 0 0 0 0 0 0.0106856609885159 0 0 0 0 0 0 0 0.127891365203469 0 0 0.00365695458179455 0 0 0 0 0 0 0.00135911195236794 0.00138831879112832 0 0 0 0 0 0 0.00133015207497828 0.00955684130708976 0.173839008831121 0 0.00790597718062156 0.00312063613981728 0.00450210793036652 0 0.00197377404674197 0.00533819393220419 0 0 0 0 0 0 0.00465690393763797 0 0 0 0 0.000969262160909314 0 0 0 0 0 0 0 0 0.00163340811325206 0.00698064674403351 0.000797181776018641 0 0 0 0.00397736507721395 0.00450648155884964 0 0.0186023999639725 0.0060471378476811 0.00783263371942459 0 0 0.0106670503517683 0.000724205617604164 0.00177776235787968 0 0 0 0 0 0 0 0 0 0 0 0 0 0 0 0 0 0 0 0 0 0 0 0 0 0 0.00166861087431353 0.0075701289724262 0 0.00343574684188705 0.0132980697395498 0 0 0 0 0 0.0289856583211403 0.0902874501119873 0 0 0 0 0 0.00815152925882645 0.00414900703266908 0 0.149659854527224 0.0988352041862367 0.056372495295672 0.0195911016483599 0 0.0109546421777654 0.0190373931157415 0.0106563095283414 0 0.00915772284868954 0 0.0229792629296363
0 0 0 0 0 0 0 0 0 0 0 0 0 0 0 0 0 0 0 0 0 0 0 0 0 0 0 0 0 0 0 0 0 0 0 0 0 0 0 0 0 0 0 0 0 0 0 0 0 0 0 0 0 0 0 0 0 0 0 0 0 0 0 0 0 0 0 0 0 0 0 0 0 0 0 0 0 0 0 0 0 0 0 0 0 0 0 0 0 0 0 0 0 0 0 0 0 0 0 0.000743666342930032 0 0 0 0 0 0 0 0 0 0 0 0 0 0 0 0 0 0 0 0 0 0 0 0 0 0 0 0 0 0 0 0 0 0 0 0 0 0 0 0 0 0 0 0 0 0 0 0 0 0 0 0 0 0 0 0 0 0.00169940939267846 0 0 0 0 0 0 0 0.00381036962837912 0 0 0 0 0 0 0 0 0 0 0.00272871631451666 0.00300487028770896 0 0 0 0 0 0 0 0 0.00726600620368785 0 0 0 0 0 0 0 0.00547301448568898 0 0 0.0141045742583398 0 0 0 0 0 0 0 0.00370744833604259 0 0 0 0 0 0 0 0.00665941308968806 0.00440927690943298 0 0 0 0 0 0 0.0025125957631105 0 0 0 0 0 0 0 0 0 0 0 0.000625016105706837 0 0 0 0 0.000873362163648035 0 0 0 0.00221345242762917 0.0117089005321732 0.00289417709375057 0 0 0 0.0115776366504188 0.00482534396992589 0.00151532837259757 0.0223208625612423 0.00466490569551872 0.013166206859024 0 0 0.00333568012117054 0.00386074915663951 0.00369096811842684 0 0 0 0 0 0 0 0 0 0 0 0 0 0 0 0 0 0 0 0 0 0 0 0 0 0 0 0.00899125532162196 0 0 0.0178542979981867 0 0 0 0 0.0091664986857292 0.0570452013351911 0.0668417868369888 0 0.0117773896004019 0 0 0 0.00521620860821947 0.00203483256184126 0.1842175487501 0 0.0669603254090028 0.0548306189198782 0 0.00275086409447457 0.0903659196481443 0.0712683807017362 0.138564440504859 0 0.0628125389208365 0 0.00590994126271235
0 0 0 0 0 0 0 0 0 0 0 0 0 0 0 0 0 0 0 0 0 0 0 0 0 0 0 0 0 0 0 0 0 0 0 0 0 0 0 0 0 0 0 0 0 0 0 0 0 0 0 0 0 0 0 0 0 0 0 0 0 0 0 0 0 0 0 0 0 0 0 0 0 0 0 0 0 0 0 0 0 0 0 0 0 0 0 0 0 0 0 0 0 0 0 0 0 0 0 0 0 0 0 0 0 0 0 0 0 0 0 0 0 0 0 0 0 0 0 0 0 0 0 0 0 0 0 0 0 0 0 0 0 0 0 0 0 0 0 0 0 0 0 0 0 0 0 0 0 0 0 0 0 0 0 0 0 0 0.00433364794172796 0 0 0 0 0 0 0 0 0 0 0 0 0 0 0 0 0 0 0 0 0 0 0 0 0 0 0 0 0 0 0 0 0.00898485291118407 0.00154007987216607 0 0.0762123772107484 0 0 0.00372552489388744 0 0 0 0 0 0 0 0 0 0 0 0 0 0.0117368241416761 0.002251451363921 0.00231987232374477 0.00879538195990209 0 0.010580876495496 0 0.00621916086630966 0 0 0.00361030772098138 0 0.00199243261984292 0 0 0 0 0.0247388307329638 0 0.003968741257402 0.00663770644903888 0.00175079192198366 0.00657699266148735 0 0 0 0 0 0 0 0 0 0.00393981334362998 0.00163278836473029 0 0.00580806915772251 0.00955378428522282 0.0213200544522017 0.0227188699445985 0.00276062064906888 0.108203568542006 0.0284743951514698 0.0442261160876431 0 0 0 0 0.00381627589375732 0 0 0 0 0 0 0 0 0 0 0 0 0 0 0 0 0 0 0 0 0 0 0 0 0 0.0170362540986005 0 0 0 0.00478242955671256 0 0 0 0 0 0 0.00558860244908574 0 0 0 0 0 0 0 0 0.117607984811039 0.064731701053852 0 0.263015031263223 0.0699669507811243 0 0 0.00841449468516482 0 0 0.0104263420846825 0 0
0 0 0 0 0.00272695068662321 0 0 0 0 0 0 0 0 0 0 0 0 0 0 0 0 0 0 0 0 0 0 0 0.00226953285236839 0 0 0 0 0 0 0 0 0 0 0 0 0 0 0 0 0.00158332147953535 0 0 0 0 0 0 0 0 0 0 0 0 0 0 0 0 0 0 0 0 0 0 0 0 0 0 0 0 0 0 0 0 0 0 0 0 0 0 0 0 0 0 0 0 0 0 0 0 0 0 0 0 0 0 0 0 0 0 0 0 0 0 0.00094244788309623 0 0 0 0 0 0 0 0 0 0 0 0 0 0 0 0 0 0 0 0 0 0 0 0 0 0 0 0 0 0 0 0 0 0 0 0 0 0 0 0 0 0 0 0 0 0 0 0 0 0 0 0 0 0 0 0 0 0 0 0 0 0 0 0 0 0 0 0 0 0 0 0 0 0 0 0 0 0.00395087568322468 0.00122675187433542 0 0 0 0.00415607657188562 0 0.00153190072741011 0.00232285440443832 0 0 0 0 0 0 0 0 0 0 0 0 0 0 0 0 0.00125106386602679 0.00105700445446488 0.00502710594567844 0.00316458409392261 0 0.00776870303903735 0 0.00145895855169575 0 0 0.0292992859618956 0 0.001554087353104 0 0 0 0 0.00133736499743762 0 0.00114942768245724 0.00119148939621599 0 0.00893837040377611 0 0 0 0 0 0.0006415828971848 0 0 0 0 0.0025638942759748 0 0.0051549137239584 0.0177199205408603 0.0228282923215369 0.0429513330353901 0.00150985536288491 0.179516575538489 0.0399843661670135 0.0780028685206928 0 0 0 0.00614424060027365 0.011890863261823 0 0 0 0 0 0 0 0 0 0 0 0 0 0 0 0 0 0 0 0 0 0 0 0 0 0 0 0 0 0 0 0 0 0 0 0 0 0.0218356574192636 0 0.0043465728863821 0 0 0 0 0 0.0603555775470962 0.0476922287995974 0.236649491396612 0 0 0 0.0407863386902011 0.083732373669872 0 0 0.0117848954362637 0 0
0 0 0 0 0 0 0 0 0 0 0 0 0 0 0 0 0 0 0 0 0 0 0 0 0 0 0 0 0 0 0 0 0 0 0 0 0 0 0 0 0 0 0 0 0 0 0 0 0 0 0 0 0 0 0 0 0 0 0 0 0 0 0 0 0 0 0 0 0 0 0 0 0 0 0 0 0 0 0 0 0 0 0 0 0 0 0 0 0 0 0 0 0 0 0 0 0 0 0 0 0 0 0 0 0 0 0 0 0 0 0 0 0 0 0 0 0 0 0 0 0 0 0 0 0 0 0 0 0 0 0 0 0 0 0 0 0 0 0 0 0 0 0 0 0 0 0 0 0 0 0 0 0 0 0 0 0 0 0.036967595881402 0.0214722760669793 0.0233014868625607 0 0 0 0 0 0 0 0 0 0 0 0 0 0 0 0 0 0 0 0 0 0 0 0 0 0 0 0 0 0 0.0945637995600491 0.00891311271273267 0 0.205464931852593 0 0 0.00432658581725297 0 0 0 0 0 0 0 0 0 0 0 0 0 0 0 0 0.00824789641281195 0 0.10702816069602 0 0 0 0 0.0143757381204057 0 0.00685584669252588 0 0 0 0 0 0 0 0 0 0 0 0 0 0 0 0.00265711683889639 0 0 0.0150284460373682 0 0 0 0 0 0 0 0 0 0 0 0 0 0 0 0 0 0 0 0 0 0 0 0 0 0 0 0 0 0 0 0 0 0 0 0 0 0 0 0 0 0.139774849692892 0.00845566465886925 0.00511588517045288 0.00434532443325107 0.0745943122612792 0.0561203507028354 0 0 0 0 0 0.0229643984697056 0 0 0 0 0 0 0 0 0.0348452584565304 0 0.104580962602586 0 0 0 0 0 0 0 0 0 0
0 0 0 0 0 0 0 0 0 0 0 0 0 0 0 0 0 0 0 0 0 0 0 0 0 0 0 0 0 0 0 0 0 0 0 0 0 0 0 0 0 0 0 0 0 0 0 0 0 0 0 0 0 0 0 0 0 0 0 0 0 0 0 0 0 0 0 0 0 0 0 0 0 0 0 0 0 0 0 0 0 0 0 0 0 0 0 0 0 0 0 0 0 0 0 0 0 0 0 0 0 0 0 0 0 0 0 0 0 0 0 0 0 0 0 0 0 0 0 0 0 0 0 0 0 0 0 0 0 0 0 0 0 0 0 0 0 0 0 0 0 0 0 0 0 0 0 0 0 0.00159674008745639 0 0 0 0 0 0 0 0 0 0 0 0 0 0 0 0 0 0 0 0 0 0 0 0 0 0 0 0 0 0 0 0 0 0 0 0 0 0 0 0 0 0 0 0 0 0 0 0 0 0 0 0 0 0 0 0 0 0 0 0 0 0 0 0 0 0 0 0 0 0 0 0 0 0 0 0 0 0 0 0 0 0 0 0 0 0.00306733479186523 0 0 0.00216669291989805 0 0.0105939506980081 0 0 0 0 0.0222891934459787 0.00994011020731177 0.0047378909721441 0.0242926311489733 0 0 0.0323296226717809 0.0157064090639193 0.0185071150913374 0.019698227007194 0.0304478840634337 0.00508041525526715 0.126050307146142 0.0638916573008544 0 0 0 0 0 0 0 0 0 0 0 0 0 0 0 0 0 0 0 0 0 0 0 0 0 0 0 0 0 0 0 0 0 0 0 0 0 0 0.0490271588849851 0.0403544630994776 0.096464428589672 0.0272765468718326 0 0 0.00481076225301368 0 0.0049514521525307 0 0 0 0 0.205100836591683 0.0782607629049726 0.0081693514149769 0.0747860378600455 0.0144723666718532 0 0.00592965083339336
0 0 0 0 0 0 0 0 0 0 0 0 0 0 0 0 0 0 0 0 0 0 0 0 0 0 0 0 0 0 0 0 0 0 0 0 0 0 0 0 0 0 0 0 0 0 0 0 0 0 0 0 0 0 0 0 0 0 0 0 0 0 0 0 0 0 0 0 0 0 0 0 0 0 0 0 0 0 0 0 0 0 0 0 0 0 0 0 0 0 0 0 0 0 0 0 0 0 0 0 0 0 0 0 0 0 0 0 0 0 0 0 0 0 0 0 0 0 0 0 0 0 0 0 0 0 0 0 0 0 0 0 0 0 0 0 0 0 0 0 0 0 0 0 0 0 0 0 0 0 0 0 0 0 0 0 0 0 0 0 0 0 0 0 0 0 0 0 0 0 0 0 0 0 0 0 0 0 0 0 0 0 0 0 0 0 0 0 0 0 0 0 0 0 0 0 0 0 0 0 0 0 0 0 0 0 0 0 0 0 0 0 0 0 0 0 0 0 0 0 0 0 0 0 0 0 0 0 0 0 0 0 0 0 0 0.00359828323761396 0 0 0 0 0.00443973416687474 0 0 0 0 0.00811535001821558 0.00333627902021909 0 0.00628329256205282 0 0 0.0178098576590426 0.00803620064650533 0.0144492844226154 0 0.00258105466499213 0.00289342769789239 0.0367862717952583 0.0220316065936881 0 0 0 0 0 0 0 0 0 0 0 0 0 0 0 0 0 0 0 0 0 0 0 0 0 0 0 0 0 0 0 0 0 0 0 0 0 0.0283660489689192 0.0374864863283649 0.0246235557844511 0.0435746685450507 0.0194794382430318 0 0 0.00395513603965827 0.014864354323144 0.0996154830077172 0 0.0516907011373896 0 0.125610560124523 0 0.249223157211953 0.00863056784113606 0.0858318309944753 0.0727322329255581 0 0.00395513603965827
0 0 0 0 0 0 0 0 0 0 0 0 0 0 0 0 0 0 0 0 0 0 0 0 0 0 0 0 0 0 0 0 0 0 0 0 0 0 0 0 0 0 0 0 0 0 0 0 0 0 0 0 0 0 0 0 0 0 0 0 0 0 0 0 0 0 0 0 0 0 0 0 0 0 0 0 0 0 0 0 0 0 0 0 0 0 0 0 0 0 0 0 0 0 0 0 0 0 0 0 0 0 0 0 0 0 0 0 0 0 0 0 0 0 0 0 0 0 0 0 0 0 0 0 0 0 0 0 0 0 0 0 0 0 0 0 0 0 0 0 0 0 0 0 0 0 0 0 0 0 0 0 0 0 0 0 0 0 0 0 0 0 0 0 0 0 0 0 0 0 0 0 0 0 0 0 0 0 0 0 0 0 0 0 0 0 0 0 0 0 0 0 0 0 0 0 0 0 0 0 0 0 0 0 0 0 0 0 0 0 0 0 0 0 0.00204016621172933 0 0 0 0 0 0 0 0 0 0 0 0 0 0 0 0 0 0 0 0 0.00691133462317615 0 0 0 0 0 0 0 0 0 0.0125337839553321 0.00546016539015786 0 0.00416765362610417 0.00599418478121027 0 0.0180881059922698 0.0147915145361557 0.0205201153448274 0 0.00772521716428446 0 0.0409553535385852 0.149014521345241 0 0 0 0 0 0 0 0 0 0 0 0 0 0 0 0 0 0 0 0 0 0 0 0 0 0 0 0 0 0 0 0 0 0 0 0 0 0.0169165250494452 0.0934675194241526 0.00487630009763831 0.0530750341658021 0.0424440226184447 0 0 0.00463446889299155 0.0230088404653158 0.0699775068877018 0.00854653647837419 0.0945214786016541 0 0.0426915771979243 0.221987129570628 0 0 0.0119221547305351 0.0237287893103187 0 0
0 0 0 0 0 0 0 0 0 0 0 0 0 0 0 0 0 0 0 0 0 0 0 0 0 0 0 0 0 0 0 0 0 0 0 0 0 0 0 0 0 0 0 0 0 0 0 0 0 0 0 0 0 0.00442239206108296 0 0 0 0 0 0 0 0 0 0 0 0 0 0 0 0 0 0 0 0 0 0 0 0 0 0 0 0 0 0 0 0 0 0 0 0 0 0 0 0 0 0 0 0 0 0.0151962662502543 0.0246523692009278 0 0 0 0 0 0 0 0 0 0 0 0 0 0 0 0 0 0 0 0 0 0 0 0 0 0 0 0 0 0 0 0 0 0 0 0 0 0.0304735013108602 0 0 0 0 0.00432075372369002 0.00999339128883968 0 0.00665224715486291 0 0 0.0121556515947963 0.0071231486508941 0 0 0.0382428492186474 0 0 0 0 0 0 0 0 0 0 0 0.0105609225298933 0 0 0 0 0 0 0 0 0 0 0.00667188812456055 0.0011072721509822 0 0 0 0.000783407099854932 0.00172290659178622 0 0 0 0 0 0 0 0 0 0 0 0 0 0 0.0026043881957292 0 0 0 0.000778948214863031 0 0 0 0.00905730699658853 0 0 0 0 0 0 0.000984183960858884 0 0 0 0 0 0 0 0.00123099683406324 0 0 0 0 0 0 0 0 0 0 0 0 0.000417476836915937 0 0.000538676671540179 0 0 0 0.0010419029911208 0.00173348109698845 0.00206423319635071 0 0.00353066124934621 0.00528605349732407 0.00132187957175522 0 0 0 0 0 0 0 0 0 0 0.127469095764788 0 0 0 0 0 0 0 0 0 0 0 0 0 0 0 0 0 0 0 0 0 0 0 0 0 0.00165679680138078 0.000653817841532347 0 0 0.00925585550243302 0 0 0.0113793978945133 0 0 0.00299471793011942 0 0.0165379869103552 0.0565596886085206 0.00483801779747747 0.0016084614452591 0.251811072482283 0.0221398128233718 0.0110291886428273 0 0 0.028144631739267 0.00932288440859247 0.0984848856370536 0 0 0 0.00322583328432764 0.00556461331752627 0 0 0.0831186986127807 0.0303843046869368 0.00576850754595471 0.0133825740573215
0 0 0 0.00290307296925066 0 0 0 0 0 0 0 0 0 0 0 0 0 0 0 0 0 0 0 0 0 0 0 0 0 0.00158421485145325 0 0.00130287208032026 0 0 0.00293215113371425 0 0 0 0 0 0 0 0 0 0 0 0 0 0 0 0 0 0 0 0 0 0 0 0 0 0 0 0 0 0 0 0 0 0 0 0 0 0 0 0 0 0 0 0 0 0 0 0 0 0 0 0 0 0 0 0 0 0.0020698378829692 0 0 0 0 0 0 0.0189887033088983 0.0142381333290862 0 0 0 0 0 0 0 0 0 0 0 0 0 0 0 0 0 0 0 0 0 0 0 0 0 0 0 0 0 0 0 0 0 0 0 0 0 0 0 0 0 0 0 0.050733573325864 0 0 0 0 0.00655260685278869 0 0 0 0 0 0 0 0 0 0 0 0 0 0 0 0 0 0 0 0 0 0 0 0 0 0 0 0 0 0 0 0 0 0 0 0.00268296179471123 0 0.00318863406574324 0 0 0 0 0 0 0 0 0 0 0 0 0 0.00191310282878352 0 0 0 0 0 0 0 0 0 0 0 0 0 0 0 0 0 0 0 0 0 0 0 0 0 0 0 0 0 0 0 0 0 0.00141568173605531 0 0 0 0 0 0 0 0 0 0.00406463243545292 0 0 0 0 0 0 0.00529291782630107 0 0 0 0.0392351768185348 0.00699743276045203 0 0 0 0 0 0 0 0 0 0 0 0 0 0 0 0 0 0 0 0 0 0 0 0 0.00305360643825061 0 0 0 0 0 0 0 0 0 0 0 0 0 0 0.0115708925179321 0.238859242894522 0.032406390956719 0.0918983788132632 0 0 0.0392664196393738 0 0 0 0 0 0.0573361440098591 0.107447821338724 0.0167557776536101 0.161380981176988 0 0.0382346506745528 0.0105185452954929 0.0251754425903336
0 0 0 0 0 0 0 0 0 0 0 0 0 0 0 0 0 0 0 0 0 0 0 0 0 0 0 0 0 0 0 0 0 0 0 0 0 0 0 0 0 0 0 0 0 0 0 0 0 0 0 0 0 0 0 0 0 0 0 0 0 0 0 0 0 0 0 0 0 0 0 0 0 0 0 0 0 0 0 0 0 0 0 0 0 0 0 0 0 0 0 0 0 0 0 0 0 0 0 0 0 0 0 0 0 0 0 0 0 0 0 0 0 0 0 0 0 0 0 0 0 0 0 0 0 0 0 0 0 0 0 0 0 0 0 0 0 0 0 0 0 0 0 0 0 0 0 0 0 0.00548178221909979 0 0 0 0 0 0 0 0 0 0 0 0 0 0 0 0 0 0 0 0 0 0 0 0 0 0 0 0 0 0 0 0 0 0 0 0 0 0 0 0 0 0 0 0 0 0 0 0.0269145115198618 0 0 0 0 0 0 0 0 0 0 0 0 0 0 0 0 0 0 0 0 0 0 0 0 0 0 0 0 0 0 0 0 0 0 0 0 0 0 0 0 0.00415056737363583 0.00279446311745913 0.005029335688645 0.0040501874969311 0 0.0197354689773581 0 0 0 0 0.00893856353121729 0.0047974105399475 0 0.00439012465657896 0 0.00419845060783057 0 0 0 0.00926794419398473 0.0077219858114155 0 0 0 0 0 0 0 0 0 0 0 0 0 0 0 0 0 0 0 0 0 0 0 0 0 0 0 0.00304220249554363 0 0 0.00709564299556174 0 0 0 0 0 0.0286567402457825 0.0388909468073428 0 0.0980258519178181 0 0 0 0 0 0.0302559972057988 0.168594981639727 0.0289488156611262 0.0363663369268577 0 0.0215811409155461 0.177093672278694 0.064865280574386 0.11474395237881 0.0743676422230402 0 0 0
0 0 0 0 0 0 0 0 0 0 0 0 0 0 0 0 0 0 0 0 0 0 0 0 0 0 0 0 0 0 0 0 0 0 0 0 0 0 0 0 0 0 0 0 0 0 0 0 0 0 0 0 0 0 0 0 0 0 0 0 0 0 0 0 0 0 0 0 0 0 0 0 0 0 0 0 0 0 0 0 0 0 0 0 0 0 0 0 0 0 0 0 0 0 0 0 0 0 0 0.0283707495957734 0.0228372229707737 0 0 0 0 0 0 0 0 0 0 0 0 0 0 0 0 0 0 0 0 0 0 0 0 0 0 0 0 0 0 0 0 0 0 0 0 0 0 0 0 0 0 0 0 0 0 0 0 0 0 0 0 0 0 0 0 0 0 0 0 0 0 0 0 0 0 0 0 0 0 0 0 0 0 0 0 0 0 0 0 0 0 0 0 0.0128759549437867 0.120385482414457 0 0 0 0 0 0 0 0 0 0 0 0 0 0 0.00904646008522635 0 0 0 0 0 0 0 0 0 0 0 0 0 0 0 0 0 0 0 0 0 0 0 0 0 0 0 0 0 0 0 0 0 0 0 0 0 0 0 0 0 0 0 0 0 0 0 0 0 0 0 0 0 0 0.108767428401747 0 0 0 0 0 0 0 0 0 0 0 0 0 0 0 0 0 0 0 0 0 0 0 0 0 0.0237550771348492 0 0 0 0 0 0 0 0 0 0 0 0 0 0 0 0.100269906316929 0 0 0 0 0.0529491229375905 0 0 0 0 0 0 0 0 0.0487265819552344 0.0457619526559459 0 0 0.426254060587687
0 0 0 0 0 0 0 0 0 0 0 0 0 0 0 0 0 0 0 0 0 0 0 0 0 0 0 0 0 0 0 0 0 0 0.000924894822643064 0 0 0 0 0 0 0 0 0 0 0 0 0 0 0.00426390393762709 0 0 0 0.00734778081405581 0 0.000841941782855645 0 0 0 0 0 0 0 0 0 0 0 0 0 0 0 0 0 0 0 0 0 0 0 0 0 0 0 0 0 0 0 0 0 0 0 0 0 0 0 0 0 0 0 0.0319655414646106 0.0151200455679876 0 0 0 0 0 0 0 0 0 0 0 0 0 0 0 0 0 0 0 0 0 0 0 0 0 0 0 0 0 0 0 0 0 0 0 0 0 0.0074374025107101 0 0 0 0 0 0 0 0 0 0 0 0.000606956180139439 0 0.0037817072607209 0 0 0 0 0 0 0.00185743429399482 0 0 0 0 0 0.0109561194943805 0.00227180318531215 0 0.0026454958170884 0 0.00868477907352694 0 0 0 0 0 0.0134016603317429 0.00320715029116181 0 0 0 0 0 0 0 0.00908197671562776 0.106107478489563 0.0135840347474918 0 0.000676842809471455 0 0 0 0.00582970982677208 0 0 0 0 0 0 0.00167929462646184 0.00768408264200285 0 0.000940056490473992 0 0.00132455432047725 0 0 0 0 0 0 0 0.0179649172798574 0.00637129203344988 0 0 0 0 0 0.00101638060833042 0 0 0 0 0 0 0 0 0 0 0 0 0.000419941059173967 0 0.000361459995785975 0 0 0 0.000975868296074666 0 0.00232786535062606 0 0 0.00158941680384674 0.00266155465460437 0.00240778519591921 0 0.00139496064569923 0 0 0.00126831165225878 0.00471815283317897 0 0 0 0.225820427706985 0.00120620515683813 0.00430699799187536 0 0 0 0 0 0 0 0 0 0 0 0 0 0 0 0 0 0 0 0 0 0 0 0.0193998288051877 0 0 0 0.00357972833647142 0 0.00184632909378 0.00427961264144355 0 0 0 0 0.00172048435373558 0.0100617504858015 0.0562468384229157 0.0108382854720756 0.0682750776047943 0.028424746052455 0.00335705132899666 0 0.0416301591554776 0.125566810578315 0.0166393936794377 0.00347663330950864 0 0 0 0.00193794474877682 0.0021106439433829 0 0.0110763733290765 0.0107320188643393 0 0.041766105032624 0
