# Supplementary material for: Recovery of neural dynamics criticality in personalized whole-brain models of stroke
Source: Nat Commun. 2022 Jun 27;13:3683. doi: 10.1038/s41467-022-30892-6 (PMC9237050; doi:10.1038/s41467-022-30892-6)
Supplement: Supplementary file 3 — Source Data [file 41467_2022_30892_MOESM3_ESM.zip › Source_Data/Tables/Table1/Structural_Connectivity/patients/pat_3_075_318_20_.txt]

0 0 0.0143600576762612 0.225921983901721 0 0.153836190812974 0.0425428289350912 0 0 0.0469260859425068 0.227642175971961 0.0298248055415841 0 0 0 0 0 0.0187999379392496 0 0.0103306630765088 0 0 0 0 0 0 0 0 0 0.105110628101513 0.0819890710907057 0 0 0 0 0 0 0 0 0 0 0 0 0 0 0 0 0 0 0 0 0 0 0 0 0 0 0 0 0 0 0 0 0 0 0 0 0 0 0 0 0 0 0 0 0 0 0 0 0 0 0 0 0 0 0 0 0 0 0 0 0 0 0 0 0 0 0 0 0 0 0 0 0 0 0 0 0 0 0.00600004911483632 0 0 0.0080057831114803 0 0 0 0 0 0 0 0 0 0 0 0 0 0 0.0179347795206505 0 0 0.0107749592629572 0 0 0 0 0 0 0 0 0 0 0 0 0 0 0 0 0 0 0 0 0 0 0 0 0 0 0 0 0 0 0 0 0 0 0 0 0 0 0 0 0 0 0 0 0 0 0 0 0 0 0 0 0 0 0 0 0 0 0 0 0 0 0 0 0 0 0 0 0 0 0 0 0 0 0 0 0 0 0 0 0 0 0 0 0 0 0 0 0 0 0 0 0 0 0 0 0 0 0 0 0 0 0 0 0 0 0 0 0 0 0 0 0 0 0 0 0 0 0 0 0 0 0 0 0 0 0 0 0 0 0 0 0 0 0 0 0 0 0 0 0 0 0 0 0 0 0 0 0 0 0 0 0 0 0 0 0 0 0 0 0 0 0 0 0 0 0 0 0 0 0 0 0 0 0 0 0 0 0 0 0 0 0 0 0 0 0
0 0 0 0 0 0 0.307722447177634 0 0 0 0 0.692277552822366 0 0 0 0 0 0 0 0 0 0 0 0 0 0 0 0 0 0 0 0 0 0 0 0 0 0 0 0 0 0 0 0 0 0 0 0 0 0 0 0 0 0 0 0 0 0 0 0 0 0 0 0 0 0 0 0 0 0 0 0 0 0 0 0 0 0 0 0 0 0 0 0 0 0 0 0 0 0 0 0 0 0 0 0 0 0 0 0 0 0 0 0 0 0 0 0 0 0 0 0 0 0 0 0 0 0 0 0 0 0 0 0 0 0 0 0 0 0 0 0 0 0 0 0 0 0 0 0 0 0 0 0 0 0 0 0 0 0 0 0 0 0 0 0 0 0 0 0 0 0 0 0 0 0 0 0 0 0 0 0 0 0 0 0 0 0 0 0 0 0 0 0 0 0 0 0 0 0 0 0 0 0 0 0 0 0 0 0 0 0 0 0 0 0 0 0 0 0 0 0 0 0 0 0 0 0 0 0 0 0 0 0 0 0 0 0 0 0 0 0 0 0 0 0 0 0 0 0 0 0 0 0 0 0 0 0 0 0 0 0 0 0 0 0 0 0 0 0 0 0 0 0 0 0 0 0 0 0 0 0 0 0 0 0 0 0 0 0 0 0 0 0 0 0 0 0 0 0 0 0 0 0 0 0 0 0 0 0 0 0 0 0 0 0 0 0 0 0 0 0 0 0 0 0 0 0
0.0709712916414378 0 0 0 0 0.199495885639485 0.0564127052954401 0 0 0 0.0403197716553687 0.0698436206789133 0 0 0 0 0 0.286309920678275 0 0 0 0 0 0 0 0 0 0 0 0.0804991101418801 0 0 0 0 0 0 0 0 0 0 0 0 0 0 0 0 0 0 0 0 0 0 0 0 0 0 0 0 0 0.0642118283982843 0 0 0 0 0 0 0 0 0 0 0 0 0 0 0 0 0 0 0 0 0 0 0 0 0 0 0 0 0 0 0 0 0 0 0 0 0 0 0 0 0 0 0 0 0 0 0 0 0 0 0 0 0 0 0 0 0 0 0 0 0 0 0 0 0.131935865870916 0 0 0 0 0 0 0 0 0 0 0 0 0 0 0 0 0 0 0 0 0 0 0 0 0 0 0 0 0 0 0 0 0 0 0 0 0 0 0 0 0 0 0 0 0 0 0 0 0 0 0 0 0 0 0 0 0 0 0 0 0 0 0 0 0 0 0 0 0 0 0 0 0 0 0 0 0 0 0 0 0 0 0 0 0 0 0 0 0 0 0 0 0 0 0 0 0 0 0 0 0 0 0 0 0 0 0 0 0 0 0 0 0 0 0 0 0 0 0 0 0 0 0 0 0 0 0 0 0 0 0 0 0 0 0 0 0 0 0 0 0 0 0 0 0 0 0 0 0 0 0 0 0 0 0 0 0 0 0 0 0 0 0 0 0 0 0 0 0 0 0 0 0 0 0 0 0 0 0 0 0 0 0 0 0 0 0 0 0 0 0 0 0
0.0346181733392082 0 0 0 0.00431337871699201 0.0234685222534119 0.0982466537851517 0.0547321346336117 0.0590208164734634 0.0430116553686525 0.0980201760610254 0 0 0.00895215267052903 0.0012867962755973 0.00156468354840634 0 0 0 0.0180952000473875 0.0177509790800543 0 0 0 0 0 0 0 0.00419159438720596 0.0521384875091665 0.00779419562824018 0 0 0.00123165127226954 0 0 0 0.0877378984511392 0 0 0 0 0 0 0 0 0.0044893287539632 0 0 0 0.0191069622778456 0 0 0 0.00442262816267719 0 0 0 0 0 0 0 0 0 0 0 0 0 0 0 0 0.00321175079965197 0 0 0 0 0.0023317397950012 0 0 0 0 0 0 0 0 0 0 0 0 0 0 0 0 0.0466225493674871 0 0 0 0 0 0 0.00206133984205982 0.00160737308564079 0 0 0.00133963965396142 0 0 0 0 0 0 0 0 0 0 0 0 0 0 0 0 0 0 0 0 0 0 0 0 0 0.2110127327685 0 0 0.0361800515884638 0 0 0 0 0 0.00577136551724248 0.00344699633338057 0 0 0 0 0 0 0 0 0 0 0 0 0 0.0306936383977449 0.00979677190750943 0 0 0 0 0 0 0 0 0 0 0 0 0 0 0 0 0 0 0 0 0 0 0 0 0 0 0 0 0 0 0 0 0 0 0 0 0 0 0 0 0 0 0 0 0 0 0 0 0 0 0 0 0 0 0 0 0 0 0 0 0 0 0 0 0 0 0 0 0 0 0 0 0 0 0 0 0 0 0 0 0 0 0 0 0 0 0 0 0 0 0 0 0 0 0 0 0 0 0 0 0 0.00172998224735791 0 0 0 0 0 0 0 0 0 0 0 0 0 0 0 0 0 0 0 0 0 0 0 0 0 0 0 0 0 0 0 0 0 0 0 0 0 0 0 0 0 0 0 0 0 0 0 0 0 0 0 0 0 0 0 0 0 0 0 0
0 0 0 0.0140492166171044 0 0.045364968567593 0 0.166943042330687 0.0162851924354756 0.139497454210622 0.0192328718263565 0.0320937815495625 0 0.0524471751481271 0.0650732271206979 0.026296798381613 0 0.0166942851777321 0 0 0.00554071349027581 0 0 0 0 0 0 0 0.157314476063166 0.00583962040225122 0.0359613242379381 0 0 0 0 0 0.0112475533324708 0.00661164860089102 0 0 0 0 0 0 0 0 0 0 0 0 0 0 0 0 0 0 0 0 0 0 0 0 0 0 0 0 0 0 0 0.0192585645310404 0 0 0 0.00798816812025223 0 0 0 0 0 0 0 0 0 0 0 0 0 0 0 0 0 0 0 0 0 0 0 0.0508075661069067 0 0 0 0 0 0 0 0 0 0 0 0 0 0 0 0 0 0 0 0 0 0 0 0 0 0 0 0 0 0.0491316534875616 0 0 0 0 0 0 0 0 0 0.0389490686911673 0 0 0 0 0 0 0 0 0 0 0 0 0 0 0 0 0 0 0 0 0 0 0 0 0 0 0 0 0 0 0 0 0 0 0 0 0 0 0 0 0 0 0 0 0 0 0 0 0 0 0 0 0 0 0 0 0 0 0 0 0 0 0 0 0 0 0 0 0 0 0 0 0 0 0 0 0 0 0 0 0 0 0 0 0 0 0 0 0 0 0 0 0 0 0 0 0 0 0 0 0 0 0 0 0 0 0 0 0 0 0 0 0 0 0 0 0 0 0 0 0 0 0 0 0 0 0 0 0 0 0 0 0 0 0 0 0 0 0 0 0 0 0 0 0 0 0 0 0 0 0 0 0 0 0 0 0 0 0 0 0 0 0 0 0 0 0 0 0 0 0.0173716295705075 0 0 0 0 0 0 0 0 0
0.0819268652472719 0 0.0214968704145973 0.0815657641526829 0.0484070104228623 0 0.0522419450057794 0.0633540474135136 0.030036676762934 0.146075818008122 0.0997060977061161 0.0561335614624086 0.00552491396896601 0.00873023691451769 0.01433052622439 0.0039460271608519 0 0.0326132677732243 0 0 0 0 0 0 0 0 0 0 0 0.0696681347917198 0.0773811519038302 0 0 0 0 0 0 0 0 0 0 0 0 0 0 0 0 0 0 0 0 0 0 0 0 0 0 0 0 0 0 0 0 0 0 0 0 0 0 0 0 0 0 0 0 0 0 0 0 0 0 0 0 0 0 0 0 0 0 0 0 0 0 0.0061303796218817 0 0 0 0.0252014615854121 0 0 0 0 0 0 0.00674724006829477 0 0 0 0 0 0 0 0 0 0 0 0 0 0 0 0 0 0 0 0 0 0 0.0318754894648886 0 0 0.020145398348412 0 0 0 0 0 0 0.016761115577323 0 0 0 0 0 0 0 0 0 0 0 0 0 0 0 0 0 0 0 0 0 0 0 0 0 0 0 0 0 0 0 0 0 0 0 0 0 0 0 0 0 0 0 0 0 0 0 0 0 0 0 0 0 0 0 0 0 0 0 0 0 0 0 0 0 0 0 0 0 0 0 0 0 0 0 0 0 0 0 0 0 0 0 0 0 0 0 0 0 0 0 0 0 0 0 0 0 0 0 0 0 0 0 0 0 0 0 0 0 0 0 0 0 0 0 0 0 0 0 0 0 0 0 0 0 0 0 0 0 0 0 0 0 0 0 0 0 0 0 0 0 0 0 0 0 0 0 0 0 0 0 0 0 0 0 0 0 0 0 0 0 0 0 0 0 0 0 0 0 0 0 0 0 0 0 0 0 0 0 0
0.0198364498819384 0.017059419534147 0.00532216072649356 0.298957667412157 0 0.0457392565613301 0 0.0685160918798457 0.1638953936541 0.0775226554345107 0.0125468498373872 0.0175143373883909 0 0 0 0 0 0 0 0 0 0 0 0 0 0 0 0 0.00846256766188444 0.00788730628421498 0 0 0 0 0 0 0 0.0107708289049912 0 0 0 0 0 0 0 0 0 0 0 0 0 0 0 0 0 0 0 0 0 0 0 0 0 0 0 0 0 0 0 0 0 0 0 0 0 0 0 0 0 0 0 0 0 0 0 0 0 0 0 0 0 0 0 0.00867716555174225 0 0 0 0 0 0 0 0 0 0 0.00814970856132275 0 0 0 0 0 0 0 0 0 0 0 0 0 0 0 0 0 0 0 0 0 0 0 0 0 0.21625749877939 0 0 0.00711646168794128 0 0 0 0 0 0.00240194588253833 0 0 0 0 0 0 0 0 0 0 0 0 0 0 0.00336623437567387 0 0 0 0 0 0 0 0 0 0 0 0 0 0 0 0 0 0 0 0 0 0 0 0 0 0 0 0 0 0 0 0 0 0 0 0 0 0 0 0 0 0 0 0 0 0 0 0 0 0 0 0 0 0 0 0 0 0 0 0 0 0 0 0 0 0 0 0 0 0 0 0 0 0 0 0 0 0 0 0 0 0 0 0 0 0 0 0 0 0 0 0 0 0 0 0 0 0 0 0 0 0 0 0 0 0 0 0 0 0 0 0 0 0 0 0 0 0 0 0 0 0 0 0 0 0 0 0 0 0 0 0 0 0 0 0 0 0 0 0 0 0 0 0 0 0 0 0 0 0 0 0 0 0 0 0 0 0 0 0 0 0 0
0 0 0 0.134555267846075 0.126006260923976 0.0448136707141274 0.0553552699187288 0 0.0731971241831526 0.144562308963905 0.0118352260004659 0.00873259686947829 0.0072737930496494 0.00778015953426624 0.0153026241408435 0.0131380896470941 0 0 0 0 0 0 0 0 0 0 0 0 0.0273375559138639 0 0.0119480770685611 0 0 0 0 0 0 0.0327998569449825 0 0 0 0 0 0 0 0 0 0 0 0 0 0 0 0 0 0 0 0 0 0 0 0 0 0 0 0 0 0 0 0 0 0 0 0.00775843283767987 0 0 0 0 0 0 0 0 0 0 0 0 0.00401911261910147 0 0 0 0 0 0 0.00493784908650262 0 0 0 0.0143212721570423 0 0 0 0 0 0 0.00917566668114504 0 0 0 0 0 0 0 0 0 0 0 0 0 0 0 0 0 0 0 0 0 0 0.0151588564615769 0 0 0.136364675421932 0.0179208699871252 0 0.0616941385535692 0 0 0 0.0140112444751551 0 0 0 0 0 0 0 0 0 0 0 0 0 0 0 0 0 0 0 0 0 0 0 0 0 0 0 0 0 0 0 0 0 0 0 0 0 0 0 0 0 0 0 0 0 0 0 0 0 0 0 0 0 0 0 0 0 0 0 0 0 0 0 0 0 0 0 0 0 0 0 0 0 0 0 0 0 0 0 0 0 0 0 0 0 0 0 0 0 0 0 0 0 0 0 0 0 0 0 0 0 0 0 0 0 0 0 0 0 0 0 0 0 0 0 0 0 0 0 0 0 0 0 0 0 0 0 0 0 0 0 0 0 0 0 0 0 0 0 0 0 0 0 0 0 0 0 0 0 0 0 0 0 0 0 0 0 0 0 0 0 0 0 0 0 0 0 0 0 0 0 0 0 0 0 0 0 0 0 0
0 0 0 0.196712673071629 0.016664239705744 0.0288042679791735 0.179515496992865 0.0992345322381292 0 0.166471487903825 0 0 0.00533318378712032 0 0 0 0 0 0 0 0 0 0 0 0 0 0 0 0.00435172072654216 0 0 0 0 0 0 0 0 0.00478030373189026 0 0 0 0 0 0 0 0 0 0 0 0 0.0123095027112152 0 0 0 0 0 0 0 0 0 0 0 0 0 0 0 0 0 0 0 0 0 0 0 0 0 0 0 0 0 0 0 0 0 0 0 0 0 0 0 0 0 0 0 0 0 0 0.00562269947842114 0 0 0 0 0 0 0.00533859688795984 0 0 0 0 0 0 0 0 0 0 0 0 0 0 0 0 0 0 0 0 0 0 0.00450099402795568 0 0 0.20376465205832 0 0 0.0499719318704845 0 0 0 0.00428124325768107 0 0.00503552168225786 0 0 0 0 0 0 0 0 0 0 0 0 0 0 0.00730695188878641 0 0 0 0 0 0 0 0 0 0 0 0 0 0 0 0 0 0 0 0 0 0 0 0 0 0 0 0 0 0 0 0 0 0 0 0 0 0 0 0 0 0 0 0 0 0 0 0 0 0 0 0 0 0 0 0 0 0 0 0 0 0 0 0 0 0 0 0 0 0 0 0 0 0 0 0 0 0 0 0 0 0 0 0 0 0 0 0 0 0 0 0 0 0 0 0 0 0 0 0 0 0 0 0 0 0 0 0 0 0 0 0 0 0 0 0 0 0 0 0 0 0 0 0 0 0 0 0 0 0 0 0 0 0 0 0 0 0 0 0 0 0 0 0 0 0 0 0 0 0 0 0 0 0 0 0 0 0 0 0 0 0 0
0.0156442613158421 0 0 0.0935796102854494 0.0931808867815397 0.0914431623625477 0.0554283290581931 0.127935724413229 0.108669535137899 0 0.0512984530011373 0.00688199086935909 0.014033870669296 0 0.00416024595171716 0.011477796971696 0 0 0 0 0 0 0 0 0 0 0 0 0.0125612177182187 0.010763009748209 0.0100689038094715 0 0 0 0 0 0.0269109573994938 0.0680136337989197 0 0 0 0 0 0 0 0 0 0 0 0 0.0115271120926361 0 0 0 0 0 0 0 0 0 0 0 0 0 0 0 0 0 0 0 0 0 0 0.0106812560616679 0 0 0 0 0 0 0 0 0 0 0 0 0 0 0 0 0 0 0 0 0 0 0 0.0129379951579358 0 0 0 0 0 0 0.0145286473908692 0 0 0 0 0 0 0 0 0 0 0 0 0 0 0 0 0 0 0 0 0 0 0.0137696123677038 0 0 0.0504966794369823 0 0 0.072078442243228 0 0 0 0.0119286659567582 0 0 0 0 0 0 0 0 0 0 0 0 0 0 0 0 0 0 0 0 0 0 0 0 0 0 0 0 0 0 0 0 0 0 0 0 0 0 0 0 0 0 0 0 0 0 0 0 0 0 0 0 0 0 0 0 0 0 0 0 0 0 0 0 0 0 0 0 0 0 0 0 0 0 0 0 0 0 0 0 0 0 0 0 0 0 0 0 0 0 0 0 0 0 0 0 0 0 0 0 0 0 0 0 0 0 0 0 0 0 0 0 0 0 0 0 0 0 0 0 0 0 0 0 0 0 0 0 0 0 0 0 0 0 0 0 0 0 0 0 0 0 0 0 0 0 0 0 0 0 0 0 0 0 0 0 0 0 0 0 0 0 0 0 0 0 0 0 0 0 0 0 0 0 0 0 0 0 0 0
0.108097211230073 0 0.00387394366106143 0.303760699857216 0.018298931282333 0.0889028452951412 0.0127778821408847 0.0149188155122273 0 0.0730676769494708 0 0 0 0 0 0 0 0 0 0.011943468187981 0 0 0 0 0 0 0 0 0 0.158954769564885 0.0916322583103764 0 0 0 0 0 0 0.00600917150270832 0 0 0 0 0 0 0 0 0 0 0 0 0 0 0 0 0.00674800630707291 0 0 0 0 0 0 0 0 0 0 0 0 0 0 0 0 0.00706894759946913 0 0.00396854649031154 0 0 0.00466953273953479 0 0 0 0 0 0 0 0 0 0 0 0 0 0 0 0 0.0384604752711194 0 0.00567358041175916 0 0 0 0 0 0 0 0 0 0 0 0 0 0 0 0 0 0 0 0 0 0 0 0 0 0 0 0 0 0 0 0.0180312828012914 0 0 0 0 0 0 0 0 0 0 0 0.00635553113604853 0 0 0 0 0 0 0 0 0 0 0 0 0 0 0.0167864237490358 0 0 0 0 0 0 0 0 0 0 0 0 0 0 0 0 0 0 0 0 0 0 0 0 0 0 0 0 0 0 0 0 0 0 0 0 0 0 0 0 0 0 0 0 0 0 0 0 0 0 0 0 0 0 0 0 0 0 0 0 0 0 0 0 0 0 0 0 0 0 0 0 0 0 0 0 0 0 0 0 0 0 0 0 0 0 0 0 0 0 0 0 0 0 0 0 0 0 0 0 0 0 0 0 0 0 0 0 0 0 0 0 0 0 0 0 0 0 0 0 0 0 0 0 0 0 0 0 0 0 0 0 0 0 0 0 0 0 0 0 0 0 0 0 0 0 0 0 0 0 0 0 0 0 0 0 0 0 0 0 0 0 0
0.0208828736716364 0.0576315604238096 0.00989493306054444 0 0.0450249625285154 0.0738018787724232 0.0263007884563121 0.0162312541812911 0 0.0144539318484397 0 0 0 0.0726245914560818 0.0957289152595829 0 0.0930920897232857 0.0513882013840552 0 0.0390061360763716 0.0331421256717188 0 0 0 0 0 0 0 0 0.0316138838846751 0.192315708024723 0 0 0 0 0 0 0 0 0 0 0 0 0 0 0 0 0 0 0 0 0 0 0 0 0 0 0 0 0 0 0 0 0 0 0 0 0 0 0 0 0 0 0 0 0 0 0 0 0 0 0 0 0 0 0 0 0 0 0 0 0 0 0 0 0 0 0.0144598535027313 0 0 0 0 0 0 0 0 0 0 0 0 0 0 0 0 0 0 0 0 0 0 0 0 0 0 0.0431019523468851 0 0 0.0581291152945776 0 0 0 0 0 0 0 0 0 0.01117524443234 0 0 0 0 0 0 0 0 0 0 0 0 0 0 0 0 0 0 0 0 0 0 0 0 0 0 0 0 0 0 0 0 0 0 0 0 0 0 0 0 0 0 0 0 0 0 0 0 0 0 0 0 0 0 0 0 0 0 0 0 0 0 0 0 0 0 0 0 0 0 0 0 0 0 0 0 0 0 0 0 0 0 0 0 0 0 0 0 0 0 0 0 0 0 0 0 0 0 0 0 0 0 0 0 0 0 0 0 0 0 0 0 0 0 0 0 0 0 0 0 0 0 0 0 0 0 0 0 0 0 0 0 0 0 0 0 0 0 0 0 0 0 0 0 0 0 0 0 0 0 0 0 0 0 0 0 0 0 0 0 0 0 0 0 0 0 0 0 0 0 0 0 0 0 0 0 0 0 0 0
0 0 0 0 0 0.00670346637497382 0 0.0124766704080534 0.00674769593089325 0.0272005994768797 0 0 0 0 0 0 0 0 0 0 0 0 0 0 0 0 0.00390249435090713 0 0 0 0 0.0040128031993583 0.00805763841159846 0 0.104852699717978 0 0 0 0 0 0 0 0 0 0 0 0 0 0.0566973554059542 0 0 0 0 0 0 0.0518754141766015 0.068835286860552 0 0 0 0 0 0 0 0 0 0 0 0 0 0 0 0 0.00393950709113382 0.0147062942233612 0 0 0 0 0 0 0 0 0 0 0 0 0 0 0 0 0 0 0 0 0 0 0 0 0 0 0 0 0 0.0451805009616569 0 0 0 0 0 0 0 0 0 0.18215910609223 0 0 0 0.0610050228770121 0.0548795791463077 0.0454766989741385 0 0 0 0 0 0 0 0 0 0 0 0 0 0 0 0 0 0 0 0 0 0 0 0 0 0 0 0 0 0 0 0 0 0 0 0 0 0 0 0 0 0 0 0 0 0 0.130831446816775 0 0 0 0 0 0.00398008954878008 0 0 0 0 0 0 0 0 0 0 0 0 0 0 0 0 0 0 0 0 0 0 0 0 0 0 0 0 0 0 0 0 0 0.0516091324583989 0 0 0 0 0 0 0 0 0 0 0 0 0 0 0 0 0 0 0 0 0 0 0 0 0 0 0 0 0 0 0 0 0 0 0 0 0 0 0 0 0 0 0 0 0 0 0 0 0 0 0 0 0 0 0.0195637392753764 0.0316281906078132 0.00367856761326644 0 0 0 0 0 0 0 0 0 0 0 0 0 0 0 0 0 0 0 0 0 0 0 0 0 0 0 0 0 0 0 0 0 0 0 0 0 0 0 0 0 0 0 0 0 0 0 0 0 0 0 0 0
0 0 0 0.0376774397988962 0.0677706246507224 0.0105720149562514 0 0.0133193824224756 0 0 0 0.0668914517233608 0 0 0.183729635571228 0.0699834641135975 0.00644802900013897 0.0229843223760674 0 0.0980963120533572 0.0447182049087029 0 0 0 0 0 0 0 0.00395204835365765 0.00979585785732488 0.0949533978983854 0 0 0 0 0 0 0 0 0 0 0 0 0 0 0 0 0 0 0 0 0 0 0 0 0 0 0 0 0 0 0 0 0 0 0 0 0 0 0 0 0 0 0 0 0 0 0 0 0 0 0 0 0 0 0 0 0 0 0 0 0 0 0 0 0 0 0.0926560056983794 0 0 0 0 0 0 0 0 0 0 0 0 0 0 0 0 0 0 0 0 0 0 0 0 0 0 0 0 0 0.105845117958086 0 0 0 0 0 0 0 0 0 0.0680651355486738 0.00254155511069477 0 0 0 0 0 0 0 0 0 0 0 0 0 0 0 0 0 0 0 0 0 0 0 0 0 0 0 0 0 0 0 0 0 0 0 0 0 0 0 0 0 0 0 0 0 0 0 0 0 0 0 0 0 0 0 0 0 0 0 0 0 0 0 0 0 0 0 0 0 0 0 0 0 0 0 0 0 0 0 0 0 0 0 0 0 0 0 0 0 0 0 0 0 0 0 0 0 0 0 0 0 0 0 0 0 0 0 0 0 0 0 0 0 0 0 0 0 0 0 0 0 0 0 0 0 0 0 0 0 0 0 0 0 0 0 0 0 0 0 0 0 0 0 0 0 0 0 0 0 0 0 0 0 0 0 0 0 0 0 0 0 0 0 0 0 0 0 0 0 0 0 0 0 0 0 0 0 0 0
0 0 0 0.00429022056166355 0.0666097267403108 0.0137470590402498 0 0.0207528342577628 0 0.00637519915903916 0 0.0698467136659939 0 0.145544277256382 0 0.101009731550214 0.0078492485617145 0.0126317355592454 0 0.0103307528906582 0.00889335335471318 0 0 0 0 0 0 0 0.00450291187896811 0.0145932807823232 0.245328895957013 0 0 0 0 0 0 0 0 0 0 0 0 0 0 0 0 0 0 0 0 0 0 0 0 0 0 0 0 0 0 0 0 0 0 0 0 0 0 0 0 0 0 0 0 0 0 0 0 0 0 0 0 0 0 0 0 0 0 0 0 0 0 0 0 0 0 0.0889785644341738 0 0 0 0 0 0 0 0 0 0 0 0 0 0 0 0 0 0 0 0 0 0 0 0 0 0 0 0 0 0.0823585334161984 0 0 0 0 0 0 0.0179599831818253 0 0 0.0740346897026269 0.0043622880489236 0 0 0 0 0 0 0 0 0 0 0 0 0 0 0 0 0 0 0 0 0 0 0 0 0 0 0 0 0 0 0 0 0 0 0 0 0 0 0 0 0 0 0 0 0 0 0 0 0 0 0 0 0 0 0 0 0 0 0 0 0 0 0 0 0 0 0 0 0 0 0 0 0 0 0 0 0 0 0 0 0 0 0 0 0 0 0 0 0 0 0 0 0 0 0 0 0 0 0 0 0 0 0 0 0 0 0 0 0 0 0 0 0 0 0 0 0 0 0 0 0 0 0 0 0 0 0 0 0 0 0 0 0 0 0 0 0 0 0 0 0 0 0 0 0 0 0 0 0 0 0 0 0 0 0 0 0 0 0 0 0 0 0 0 0 0 0 0 0 0 0 0 0 0 0 0 0 0 0
0 0 0 0.00368870402559254 0.0190333683470723 0.00267661063081545 0 0.0125985683321071 0 0.0124368603238592 0 0 0 0.0392002489142149 0.0714234271865547 0 0.00240487526362611 0 0 0.00357932736240351 0.00218681443327033 0.0480437415793586 0 0 0 0 0 0 0.00797715326094118 0.0050121894402902 0.117592567058136 0.00189594592243989 0 0 0.00302079053947701 0 0 0 0.0147074695061271 0.0367728290445252 0 0 0 0 0 0 0.00915557964056548 0.00222863439512552 0 0 0.00127974651152984 0 0 0 0.00191542861155742 0.00131726916447897 0 0 0 0 0 0 0.00218790288516649 0 0 0 0 0 0.00223808313276749 0.00941043836965232 0.00441314441181162 0 0.00588811845796456 0 0 0.0186893163344657 0 0 0 0 0 0 0 0 0 0 0.00157967039868065 0 0 0 0 0 0 0 0 0 0 0.0458219684449024 0 0 0.00266098159923923 0 0 0 0.00131285866504434 0.00275862210627989 0 0 0 0 0 0 0.00148579150535999 0 0 0 0 0 0 0 0 0 0 0 0 0 0 0.0820982124363805 0 0 0 0 0 0 0.0821255334059096 0 0.0130551876357406 0.149536678909239 0.114861577507851 0.0023998970384604 0 0 0 0 0 0 0 0.0163530600560067 0 0 0 0 0 0 0.0209748072050093 0 0 0 0 0 0 0 0 0 0 0 0 0 0 0 0 0 0 0 0 0 0 0 0 0 0 0 0 0 0 0 0 0 0 0 0 0 0 0 0 0 0 0 0 0 0 0 0 0 0 0 0 0 0 0 0 0 0 0 0 0 0 0 0 0 0 0 0 0 0 0 0 0 0 0 0 0 0 0 0 0 0 0 0 0 0 0 0 0 0 0 0 0 0 0 0 0 0 0 0 0 0 0 0 0 0 0 0 0 0 0 0 0 0 0 0 0 0 0 0 0 0 0 0 0 0 0 0 0 0 0 0 0 0 0 0 0 0 0 0 0 0 0 0 0 0 0 0 0 0 0 0 0 0 0 0 0 0 0 0 0 0 0
0 0 0 0 0 0 0 0 0 0 0 0.211374734939034 0 0.0158957256874845 0.024426741664635 0.010584066109939 0 0.02595897927154 0.0735665125387128 0 0.126442106009422 0 0 0 0 0 0 0 0 0 0 0 0 0 0 0 0 0 0 0 0 0 0 0 0 0 0 0 0 0 0 0 0 0 0 0 0 0 0 0 0 0 0 0 0 0 0 0 0 0 0 0 0 0 0 0 0 0 0 0 0 0 0 0 0 0 0 0 0 0 0 0 0 0 0 0 0 0.0195745666036703 0 0 0 0 0 0 0 0 0 0 0 0 0 0 0 0 0 0 0 0 0 0 0 0 0 0 0.477862164412227 0 0 0 0 0 0 0 0 0 0 0 0 0.0143144027633354 0 0 0 0 0 0 0 0 0 0 0 0 0 0 0 0 0 0 0 0 0 0 0 0 0 0 0 0 0 0 0 0 0 0 0 0 0 0 0 0 0 0 0 0 0 0 0 0 0 0 0 0 0 0 0 0 0 0 0 0 0 0 0 0 0 0 0 0 0 0 0 0 0 0 0 0 0 0 0 0 0 0 0 0 0 0 0 0 0 0 0 0 0 0 0 0 0 0 0 0 0 0 0 0 0 0 0 0 0 0 0 0 0 0 0 0 0 0 0 0 0 0 0 0 0 0 0 0 0 0 0 0 0 0 0 0 0 0 0 0 0 0 0 0 0 0 0 0 0 0 0 0 0 0 0 0 0 0 0 0 0 0 0 0 0 0 0 0 0 0 0 0 0 0 0 0 0 0 0 0
0.0434814804840615 0 0.133985493071648 0 0.0773634025720134 0.141636244629358 0 0 0 0 0 0.16974566189377 0 0.0824290039459975 0.057186754863352 0 0.037764399363203 0 0 0 0.080186483487502 0 0 0 0 0 0 0 0 0.0368907719629593 0.0620019524120537 0 0 0 0 0 0 0 0 0 0 0 0 0 0 0 0 0 0 0 0 0 0 0 0 0 0 0 0 0 0 0 0 0 0 0 0 0 0 0 0 0 0 0 0 0 0 0 0 0 0 0 0 0 0 0 0 0 0 0 0 0 0 0 0 0 0 0.0156355508356069 0 0 0 0 0 0 0 0 0 0 0 0 0 0 0 0 0 0 0 0 0 0 0 0 0 0 0 0 0 0.0309294508174795 0 0 0 0 0 0 0 0 0 0.0168724233518904 0 0 0 0 0 0 0 0 0 0 0 0 0 0 0 0 0 0 0 0 0 0 0 0 0 0 0 0 0 0 0 0 0 0 0 0 0 0 0.0138909263091047 0 0 0 0 0 0 0 0 0 0 0 0 0 0 0 0 0 0 0 0 0 0 0 0 0 0 0 0 0 0 0 0 0 0 0 0 0 0 0 0 0 0 0 0 0 0 0 0 0 0 0 0 0 0 0 0 0 0 0 0 0 0 0 0 0 0 0 0 0 0 0 0 0 0 0 0 0 0 0 0 0 0 0 0 0 0 0 0 0 0 0 0 0 0 0 0 0 0 0 0 0 0 0 0 0 0 0 0 0 0 0 0 0 0 0 0 0 0 0 0 0 0 0 0 0 0 0 0 0 0 0 0 0 0 0 0 0 0 0 0 0
0 0 0 0 0 0 0 0 0 0 0 0 0 0 0 0 0.118121005056654 0 0 0 0 0 0 0 0 0 0 0 0 0 0 0 0 0 0 0 0 0 0 0 0 0 0 0 0 0 0 0 0 0 0 0 0 0 0 0 0 0 0 0 0 0 0 0 0 0 0 0 0.157855557990087 0.210120268018542 0 0 0 0 0 0 0 0 0 0 0 0 0 0 0 0 0 0 0 0 0 0 0 0 0 0 0 0 0 0 0 0 0 0 0 0 0 0 0 0 0 0 0 0 0 0 0 0 0 0 0 0 0 0 0.513903168934717 0 0 0 0 0 0 0 0 0 0 0 0 0 0 0 0 0 0 0 0 0 0 0 0 0 0 0 0 0 0 0 0 0 0 0 0 0 0 0 0 0 0 0 0 0 0 0 0 0 0 0 0 0 0 0 0 0 0 0 0 0 0 0 0 0 0 0 0 0 0 0 0 0 0 0 0 0 0 0 0 0 0 0 0 0 0 0 0 0 0 0 0 0 0 0 0 0 0 0 0 0 0 0 0 0 0 0 0 0 0 0 0 0 0 0 0 0 0 0 0 0 0 0 0 0 0 0 0 0 0 0 0 0 0 0 0 0 0 0 0 0 0 0 0 0 0 0 0 0 0 0 0 0 0 0 0 0 0 0 0 0 0 0 0 0 0 0 0 0 0 0 0 0 0 0 0 0 0 0 0 0 0 0 0 0 0 0 0 0 0 0 0 0
0.0205665637290871 0 0 0.235099265079669 0 0 0 0 0 0 0.0500728410725789 0.110905690188164 0 0.30282146669388 0.0402577994015624 0.0197261354016947 0 0 0 0 0.135235190531936 0 0 0 0 0 0 0 0 0.0309161532230087 0 0 0 0 0 0 0 0.0204600602446017 0 0 0 0 0 0 0 0 0 0 0 0 0 0 0 0 0 0 0 0 0 0 0 0 0 0 0 0 0 0 0 0 0 0 0 0 0 0 0 0 0 0 0 0 0 0 0 0 0 0 0 0 0 0 0 0 0 0 0 0.0101431580237519 0 0 0 0 0 0 0 0 0 0 0 0 0 0 0 0 0 0 0 0 0 0 0 0 0 0 0 0 0 0 0 0 0 0 0 0 0 0 0 0.0131933869808865 0 0 0 0 0 0 0 0 0 0 0 0 0 0 0 0 0.0106022894291789 0 0 0 0 0 0 0 0 0 0 0 0 0 0 0 0 0 0 0 0 0 0 0 0 0 0 0 0 0 0 0 0 0 0 0 0 0 0 0 0 0 0 0 0 0 0 0 0 0 0 0 0 0 0 0 0 0 0 0 0 0 0 0 0 0 0 0 0 0 0 0 0 0 0 0 0 0 0 0 0 0 0 0 0 0 0 0 0 0 0 0 0 0 0 0 0 0 0 0 0 0 0 0 0 0 0 0 0 0 0 0 0 0 0 0 0 0 0 0 0 0 0 0 0 0 0 0 0 0 0 0 0 0 0 0 0 0 0 0 0 0 0 0 0 0 0 0 0 0 0 0 0 0 0 0 0 0 0 0 0 0 0 0
0 0 0 0.0911624848661582 0.00873624928890688 0 0 0 0 0 0 0.0372483651977517 0 0.054566273996168 0.0136990220844433 0.00476385441167718 0.0625861564013933 0.0272830399213131 0 0.0534559037999374 0 0 0 0 0 0 0 0 0 0.00425812412682023 0 0 0 0 0 0 0 0.00667937279573405 0 0 0 0 0 0 0 0.0500729875913656 0 0 0 0 0 0 0 0 0 0 0 0 0 0.0266112516733618 0 0 0.195555672897106 0 0.033837430603258 0 0 0 0 0 0 0.013923276593308 0 0 0 0 0.0156018353258619 0 0 0 0 0 0 0 0 0 0 0 0 0 0 0 0 0 0 0 0 0.00860775342327775 0 0 0 0 0 0 0 0 0 0 0 0 0 0 0 0 0 0 0 0 0 0 0 0 0 0 0.0119009110211129 0 0 0 0.0132660914483148 0 0 0 0 0 0.238803018465485 0 0 0.00860268854924228 0 0 0 0 0 0 0 0 0 0 0 0 0 0 0 0 0 0 0 0 0 0 0 0 0 0 0 0 0 0 0 0 0 0 0 0 0 0 0 0 0 0 0 0 0 0 0 0 0 0 0 0 0 0 0 0 0 0 0 0 0 0 0 0 0 0 0 0 0 0 0.0187782355180025 0 0 0 0 0 0 0 0 0 0 0 0 0 0 0 0 0 0 0 0 0 0 0 0 0 0 0 0 0 0 0 0 0 0 0 0 0 0 0 0 0 0 0 0 0 0 0 0 0 0 0 0 0 0 0 0 0 0 0 0 0 0 0 0 0 0 0 0 0 0 0 0 0 0 0 0 0 0 0 0 0 0 0 0 0 0 0 0 0 0 0 0 0 0 0 0 0 0 0 0 0 0 0 0 0 0 0 0 0
0 0 0 0 0 0 0 0 0 0 0 0 0 0 0 0.143078617076338 0 0 0 0 0 0 0 0.0706158298321819 0 0 0 0 0 0 0 0 0 0 0 0 0 0 0.0674308868481655 0.566875070068655 0 0 0.0508389230477294 0 0 0 0 0 0 0 0 0 0 0 0 0 0 0 0 0 0 0 0 0 0 0 0 0 0 0 0 0 0 0 0 0.044400787522712 0 0 0 0 0 0 0 0 0 0 0 0 0 0 0 0 0 0 0 0 0 0 0 0 0 0 0 0 0 0 0 0 0 0 0 0 0 0 0 0 0 0 0 0 0 0 0 0 0 0 0 0 0 0 0 0 0 0 0 0 0 0 0.0567598856042184 0 0 0 0 0 0 0 0 0 0 0 0 0 0 0 0 0 0 0 0 0 0 0 0 0 0 0 0 0 0 0 0 0 0 0 0 0 0 0 0 0 0 0 0 0 0 0 0 0 0 0 0 0 0 0 0 0 0 0 0 0 0 0 0 0 0 0 0 0 0 0 0 0 0 0 0 0 0 0 0 0 0 0 0 0 0 0 0 0 0 0 0 0 0 0 0 0 0 0 0 0 0 0 0 0 0 0 0 0 0 0 0 0 0 0 0 0 0 0 0 0 0 0 0 0 0 0 0 0 0 0 0 0 0 0 0 0 0 0 0 0 0 0 0 0 0 0 0 0 0 0 0 0 0 0 0 0 0 0 0 0 0 0 0 0 0 0 0 0 0 0 0 0 0 0 0 0 0 0
0 0 0 0 0 0 0 0 0 0 0 0 0 0 0 0 0 0 0 0 0 0 0 0 0.156426489886646 0 0.112073436608807 0 0 0 0 0 0 0 0 0 0 0 0 0 0 0 0 0 0 0 0 0 0.0941692181717965 0 0 0 0 0 0 0 0.0402042575135079 0 0 0 0 0 0 0 0 0 0 0 0 0 0 0 0 0 0 0 0 0 0 0 0 0 0 0 0 0 0 0 0 0 0 0 0 0 0 0 0 0 0 0 0 0 0 0 0 0 0 0 0 0 0 0 0 0 0 0 0 0 0 0 0.394331059110826 0 0 0 0 0 0 0 0.0683697281183101 0 0 0 0 0 0 0 0 0 0 0 0 0 0 0 0 0 0 0 0 0 0 0 0 0 0 0 0 0 0 0 0 0 0 0 0 0 0 0 0.0384717468067306 0 0 0 0 0.0525037456951474 0 0 0 0 0 0 0 0 0 0 0 0 0 0 0 0 0 0 0 0 0 0 0 0 0 0 0 0 0 0 0 0 0 0 0 0 0 0 0 0 0 0 0 0 0 0 0 0 0 0 0 0 0 0 0 0 0 0 0 0 0 0 0 0 0 0 0 0 0 0 0 0 0 0 0 0 0 0 0 0 0 0 0 0 0 0 0 0 0 0 0.0434503180882273 0 0 0 0 0 0 0 0 0 0 0 0 0 0 0 0 0 0 0 0 0 0 0 0 0 0 0 0 0 0 0 0 0 0 0 0 0 0 0 0 0 0 0 0 0 0 0 0 0 0 0 0 0
0 0 0 0 0 0 0 0 0 0 0 0 0 0 0 0 0 0 0 0 0 0.193003729749519 0 0 0 0 0 0 0 0 0 0 0 0 0 0 0 0 0.0662193051928933 0.108020241595907 0 0 0.207292055754058 0 0 0 0 0 0 0 0.0237345235146675 0 0 0 0 0 0 0 0 0 0 0 0 0 0 0 0 0 0 0 0 0 0.256138607218647 0 0 0 0.0205852527589099 0 0 0 0 0 0 0 0 0 0 0 0 0 0 0 0 0 0 0 0 0 0 0 0 0 0 0 0 0.0357041694910842 0 0.0893021147243137 0 0 0 0 0 0 0 0 0 0 0 0 0 0 0 0 0 0 0 0 0 0 0 0 0 0 0 0 0 0 0 0 0 0 0 0 0 0 0 0 0 0 0 0 0 0 0 0 0 0 0 0 0 0 0 0 0 0 0 0 0 0 0 0 0 0 0 0 0 0 0 0 0 0 0 0 0 0 0 0 0 0 0 0 0 0 0 0 0 0 0 0 0 0 0 0 0 0 0 0 0 0 0 0 0 0 0 0 0 0 0 0 0 0 0 0 0 0 0 0 0 0 0 0 0 0 0 0 0 0 0 0 0 0 0 0 0 0 0 0 0 0 0 0 0 0 0 0 0 0 0 0 0 0 0 0 0 0 0 0 0 0 0 0 0 0 0 0 0 0 0 0 0 0 0 0 0 0 0 0 0 0 0 0 0 0 0 0 0 0 0 0 0 0 0 0 0 0 0 0 0 0 0 0 0 0 0 0 0 0
0 0 0 0 0 0 0 0 0 0 0 0 0 0 0 0 0 0 0 0 0 0 0.097549026904411 0 0 0.131737701693098 0 0 0 0 0 0.0919316700033845 0 0 0.0296177292918336 0 0 0 0 0 0 0 0 0 0 0 0 0 0.41864038580759 0 0 0 0 0 0 0 0 0 0 0 0 0 0 0 0 0 0 0 0 0 0 0 0 0 0.0614293644571363 0 0 0 0 0 0 0 0 0 0 0 0 0 0 0 0 0 0 0 0 0 0 0 0 0 0 0 0 0 0 0 0 0 0 0 0 0 0 0 0 0 0 0 0 0 0.076288563968821 0 0 0 0 0 0 0 0.0928055578737258 0 0 0 0 0 0 0 0 0 0 0 0 0 0 0 0 0 0 0 0 0 0 0 0 0 0 0 0 0 0 0 0 0 0 0 0 0 0 0 0 0 0 0 0 0 0 0 0 0 0 0 0 0 0 0 0 0 0 0 0 0 0 0 0 0 0 0 0 0 0 0 0 0 0 0 0 0 0 0 0 0 0 0 0 0 0 0 0 0 0 0 0 0 0 0 0 0 0 0 0 0 0 0 0 0 0 0 0 0 0 0 0 0 0 0 0 0 0 0 0 0 0 0 0 0 0 0 0 0 0 0 0 0 0 0 0 0 0 0 0 0 0 0 0 0 0 0 0 0 0 0 0 0 0 0 0 0 0 0 0 0 0 0 0 0 0 0 0 0 0 0 0 0 0 0 0 0 0 0 0 0 0 0 0 0 0 0 0 0
0 0 0 0 0 0 0 0 0 0 0 0 0 0 0 0 0 0 0 0 0 0 0 0 0.224382832582223 0 0 0 0 0 0 0.022248306362355 0.0303142659899102 0 0 0 0 0 0 0 0 0 0 0 0 0 0 0.052924605735768 0 0 0 0 0 0 0 0 0 0 0 0 0 0 0 0 0 0 0 0 0 0 0 0 0 0 0.23011109528808 0 0 0 0 0 0 0 0 0 0 0 0 0 0 0 0 0 0 0 0 0 0 0 0 0 0 0 0 0 0 0 0 0 0 0 0 0 0 0 0 0 0 0 0 0 0 0 0 0 0 0 0.440018894041664 0 0 0 0 0 0 0 0 0 0 0 0 0 0 0 0 0 0 0 0 0 0 0 0 0 0 0 0 0 0 0 0 0 0 0 0 0 0 0 0 0 0 0 0 0 0 0 0 0 0 0 0 0 0 0 0 0 0 0 0 0 0 0 0 0 0 0 0 0 0 0 0 0 0 0 0 0 0 0 0 0 0 0 0 0 0 0 0 0 0 0 0 0 0 0 0 0 0 0 0 0 0 0 0 0 0 0 0 0 0 0 0 0 0 0 0 0 0 0 0 0 0 0 0 0 0 0 0 0 0 0 0 0 0 0 0 0 0 0 0 0 0 0 0 0 0 0 0 0 0 0 0 0 0 0 0 0 0 0 0 0 0 0 0 0 0 0 0 0 0 0 0 0 0 0 0 0 0 0 0 0 0 0 0 0 0 0 0 0 0 0
0 0 0 0 0 0 0 0 0 0 0 0 0.00974895990088505 0 0 0 0 0 0 0 0 0 0.0710047243762823 0 0 0 0 0 0 0 0 0 0 0 0 0 0 0 0 0 0 0 0 0 0 0 0 0 0.0297026767979599 0 0 0 0 0 0 0 0 0 0 0 0 0 0 0 0 0 0 0 0 0 0 0 0 0 0 0 0 0 0 0 0 0 0 0 0 0 0 0 0 0 0 0 0 0 0 0 0 0 0 0 0 0 0 0 0 0 0 0 0 0 0 0 0 0 0 0 0 0.11805654239979 0 0.0766885879201368 0.0477002087515825 0 0 0 0 0 0 0 0 0 0 0 0 0 0 0 0 0 0 0 0 0 0 0 0 0 0 0 0 0 0 0 0 0 0 0 0 0 0 0 0 0 0 0 0 0 0 0 0 0.0117380746953287 0 0 0 0.410653483574721 0.0145759769619309 0 0 0 0 0 0 0 0 0 0 0 0 0 0 0 0 0 0 0 0 0 0 0 0 0 0 0 0 0 0 0 0 0 0 0 0 0 0 0 0.0101668964060254 0 0 0 0 0 0 0 0 0 0 0 0 0 0 0 0 0 0 0.0114771921382618 0 0 0 0 0 0 0 0 0 0 0 0 0 0 0 0 0 0 0 0 0 0 0 0 0 0 0 0 0.00969143603050214 0 0.168478027687168 0 0 0 0 0 0.0103172123594255 0 0 0 0 0 0 0 0 0 0 0 0 0 0 0 0 0 0 0 0 0 0 0 0 0 0 0 0 0 0 0 0 0 0 0 0 0 0 0 0 0 0 0 0 0 0 0
0 0 0 0 0 0 0 0 0 0 0 0 0 0 0 0 0 0 0 0 0 0 0 0 0 0 0 0 0 0 0 0 0 0 0 0 0 0 0 0 0 0 0 0 0 0 0 0 0 0 0 0 0 0 0 0 0 0 0 0 0 0 0 0 0 0 0 0 0 0 0 0 0 0 0 0 0 0 0 0 0 0 0 0 0 0 0 0 0 0 0 0 0 0 0 0 0 0 0 0 0 0 0 0 0 0 0 0 0 0 0 0 0 0 0 0 0 0 0 0 0 0 0 0 0 0 0 0 0 0.272317358996076 0 0 0 0 0 0 0 0 0 0 0 0 0 0 0 0 0 0 0 0 0 0 0 0 0 0 0 0 0 0 0 0 0 0 0 0 0 0 0 0 0 0 0 0 0.343950561770091 0 0 0 0 0 0 0 0 0 0 0 0 0 0 0 0 0 0 0 0 0 0 0 0 0 0 0 0 0 0 0 0 0 0 0.0928908384012101 0 0 0 0 0 0 0 0 0 0 0 0 0 0 0 0 0 0 0 0 0 0 0 0 0 0 0 0 0 0 0 0 0 0 0 0 0 0 0 0 0 0 0 0 0 0 0 0 0 0 0 0 0 0 0 0 0 0 0 0 0.135887919011837 0 0 0 0 0 0 0 0 0 0.154953321820786 0 0 0 0 0 0 0 0 0 0 0 0 0 0 0 0 0 0 0 0 0 0 0 0 0 0 0 0 0 0 0 0 0 0 0 0 0
0 0 0 0.0451244361692496 0.519956137461198 0 0.0299393773161102 0.119710957396084 0.0140561514540147 0.0621540176145533 0 0 0 0.0101088297732426 0.0145397239642009 0.0364278199117943 0 0 0 0 0 0 0 0 0 0 0 0 0 0 0 0 0 0 0 0 0 0.0122198685103041 0 0 0 0 0 0 0 0 0.0135475363308326 0 0 0 0 0 0 0 0 0 0 0 0 0 0 0 0 0 0 0 0 0 0 0.0122837642354111 0 0 0 0.0112790631923345 0 0 0 0 0 0 0 0 0 0 0 0 0 0 0 0 0 0 0 0 0 0 0 0.00719170015812338 0 0 0 0 0 0 0 0 0 0 0 0 0 0 0 0 0 0 0 0 0 0 0 0 0 0 0 0 0 0.00920343249965249 0 0 0.0259881298082253 0 0 0 0 0 0 0.00816215386186901 0.00382755403725554 0 0 0 0 0 0 0 0 0 0 0 0 0 0 0 0 0 0 0 0 0 0 0 0 0 0 0 0 0 0 0 0 0 0 0 0 0 0.0146487858667992 0 0 0 0 0 0 0 0 0 0 0 0 0 0 0 0 0 0 0 0 0 0 0 0 0 0 0 0 0 0 0 0 0 0 0 0 0 0 0 0 0 0 0 0 0 0.00705745694333361 0 0 0 0 0 0 0 0 0 0 0 0 0 0 0 0 0 0 0 0 0 0 0 0 0 0 0 0 0 0 0 0 0 0 0 0 0 0 0 0 0 0 0 0 0 0 0 0 0 0 0 0 0 0 0 0 0 0 0 0 0 0 0 0 0 0 0 0 0 0 0 0 0 0 0 0 0 0 0 0 0 0 0 0 0 0.0225731034954113 0 0 0 0 0 0 0 0 0
0.0323830921442885 0 0.00501806449609204 0.104829727712951 0.00360475812064613 0.0403030624569796 0.00521150077100935 0 0 0.009946371769087 0.103129636390549 0.0139103128506047 0 0.00467966321921475 0.00880053639045358 0.00427470562836769 0 0.0049140720562926 0 0.0047843572093318 0.00166705720988503 0 0 0 0 0 0 0 0 0 0.26638671097759 0 0 0 0 0 0 0.0363396497665886 0 0 0 0 0 0 0 0 0.00657158035034813 0 0 0 0.0230396779576603 0 0 0 0.00556783633520852 0 0.00252786651619309 0 0 0 0 0 0 0 0 0 0 0 0 0 0 0.00511057225905379 0 0.00411646975384606 0 0 0.00184945787152639 0 0 0 0 0 0 0 0 0 0.00525295136164952 0 0 0 0 0 0 0.0566608288126901 0 0.0219906803910764 0 0.00778294449374092 0 0 0.00429423183430394 0.00462971869635893 0 0 0 0 0 0 0 0.00258454355819911 0 0 0.0554687785098268 0 0 0.00546037390915896 0 0 0 0 0 0.00445768055054816 0 0 0 0 0 0.0420463012787518 0 0 0 0 0 0 0 0 0 0.00360258036380962 0 0.0118432703983116 0.00272022030343518 0 0 0 0 0 0 0 0 0 0 0 0 0 0.0537596418077437 0.0116860396743094 0 0 0 0 0 0 0 0 0 0 0 0 0 0 0 0 0 0 0 0 0 0 0 0 0 0 0 0 0 0 0 0 0 0 0 0 0 0 0 0 0 0 0 0 0 0 0 0 0 0 0 0 0 0 0 0 0 0 0 0 0 0 0 0 0 0 0 0 0 0 0 0 0 0 0 0 0 0 0 0 0 0 0 0 0 0 0 0 0 0 0 0 0 0 0 0 0 0 0 0 0 0.00452371283887937 0 0 0 0 0 0 0 0 0 0 0 0 0 0 0 0 0 0 0 0 0 0 0 0 0 0 0 0 0 0 0 0 0 0 0 0 0 0 0 0 0 0 0 0 0 0 0 0 0 0 0 0 0 0 0 0 0.0022687610034389 0 0 0
0.00840536051904431 0 0 0.00521466035212988 0.0073867922152077 0.0148959343608397 0 0.00325157983369869 0 0.00309629150832859 0.0197827657351517 0.028158044913249 0 0.0150942427662555 0.0492304271863138 0.0333723893954675 0 0.00274826013340457 0 0 0 0 0 0 0 0 0 0 0 0.0886423479570412 0 0 0 0 0 0 0 0.00719616846926647 0.00139740475332756 0 0 0 0 0 0 0 0 0 0 0 0.0010431205603835 0 0 0 0.00136828641782718 0 0 0 0.00486035135908376 0 0 0 0 0 0 0 0 0 0 0 0 0.00152801266816437 0 0.00259221336710687 0 0 0.000840271182662638 0 0 0 0 0 0 0 0 0.0602445025054459 0.0108926330517223 0.00749101063223084 0.00646810465835658 0.00458417535394641 0 0 0 0.052072584523359 0 0.0506697109619918 0.0947976283786435 0.00637534391446657 0.0305900951695553 0 0.00161381022806806 0.00180593049331426 0 0 0 0 0 0 0 0.00127991771476786 0 0 0.0297960105041883 0.00255650177788657 0 0.00228319545287015 0 0 0 0 0 0.00547718163883869 0 0 0 0 0 0.190125216822233 0 0 0.0024385153827724 0 0 0 0.0196445435031734 0 0.0821091016074087 0.00314908420241774 0.00258887804412993 0 0 0 0 0 0 0 0 0.00655356070523375 0 0 0 0 0 0 0.0177516289993284 0.00315588481616788 0 0 0 0 0 0 0 0 0 0 0 0 0 0 0 0 0 0 0 0 0 0 0 0 0 0 0 0 0 0 0 0 0 0 0 0 0 0 0 0 0 0 0 0 0 0 0 0 0 0 0 0 0 0 0 0 0 0 0 0 0 0 0 0 0 0 0 0 0 0 0 0 0 0 0 0 0 0 0 0 0 0 0 0 0 0 0 0 0 0 0 0 0 0 0 0 0 0 0 0 0 0.00204997515457295 0 0 0 0 0 0 0 0 0 0 0 0 0 0 0 0 0 0 0 0 0 0 0 0 0 0 0 0 0 0 0 0 0 0 0 0 0 0 0 0 0 0 0 0 0 0 0 0 0 0 0 0 0 0 0 0 0.00133034814895497 0 0 0
0 0 0 0 0 0 0 0 0 0 0 0 0.00952934657408337 0 0 0.0080535988601013 0 0 0 0 0 0 0 0 0.0887843306376221 0.0126150387177774 0 0 0 0 0 0 0 0 0.19420382438444 0 0 0 0 0 0.0102633911298575 0.00842760519252006 0 0 0 0 0 0.0422272681110609 0.0794436394728059 0 0 0 0 0 0 0 0.0225516460639741 0 0 0 0 0 0 0 0 0 0 0 0 0 0 0 0 0 0 0 0 0 0 0 0 0 0 0 0 0 0 0 0 0.0195747445396427 0.0114643948993882 0 0.00660215536649292 0 0 0 0 0 0 0 0.154012239045022 0.0708997963972194 0 0.0368863303826069 0 0 0 0 0 0 0 0 0 0 0 0 0 0 0 0 0 0 0 0 0 0 0.0332393181503843 0 0 0 0 0 0 0 0 0 0 0 0 0 0 0 0 0 0 0 0 0 0 0.016967256074769 0 0.0786073038617057 0.0339222632665946 0 0 0 0 0 0 0 0 0 0 0 0 0 0 0.0224465297449147 0 0 0 0 0 0 0 0 0 0 0 0 0 0 0 0 0 0 0 0 0.0140270428659007 0 0 0 0 0 0 0 0 0 0 0 0 0 0 0 0 0 0 0 0 0 0 0 0 0 0 0 0 0 0 0 0 0 0 0 0 0 0 0 0 0 0 0 0 0 0 0 0 0 0 0 0 0 0 0 0 0 0 0 0 0 0 0 0 0 0 0 0 0.0159617861758783 0 0 0 0 0 0 0 0 0 0 0 0 0 0 0 0 0 0 0 0 0 0 0 0 0 0 0 0 0 0 0 0 0 0 0 0 0 0 0 0 0 0 0 0 0 0 0 0 0 0 0 0 0 0 0 0 0.00928915008523795 0 0 0
0 0 0 0 0 0 0 0 0 0 0 0 0.00519663405293108 0 0 0 0 0 0 0 0 0 0 0 0 0.00466807460097113 0 0 0 0 0 0 0 0.0259569263782072 0.104469245259581 0 0 0 0 0 0 0 0 0 0 0 0 0.0150051434904155 0 0 0 0 0 0 0 0 0 0 0 0 0 0 0 0 0 0 0 0 0 0 0 0 0 0 0.0326393462887824 0 0 0 0 0 0 0 0 0 0 0 0 0 0 0 0 0 0 0 0 0 0 0 0 0 0.265125876565279 0.211385289674064 0 0 0 0 0 0 0 0 0 0 0 0 0 0 0 0 0 0 0 0 0 0 0 0 0.0134168965560007 0 0 0 0 0 0 0 0 0 0 0 0 0 0 0 0 0 0.0218482687995677 0 0 0 0 0.01242085854483 0 0.111458291230809 0.0180654487057583 0.105855655854564 0 0 0 0 0 0 0 0 0 0 0 0 0 0.00596818378100307 0 0 0 0 0 0 0 0 0 0 0 0 0 0 0 0 0 0 0 0 0 0 0 0 0 0 0.0125846330165762 0 0 0 0 0 0 0 0 0 0 0 0 0 0 0 0 0 0 0 0.00962127299313367 0.00535827571233074 0 0 0 0 0 0 0 0 0 0 0 0 0 0 0 0 0 0 0 0 0 0 0 0 0 0 0 0 0 0 0 0 0 0 0 0 0 0 0 0 0 0.0159440174623105 0 0 0 0 0 0 0 0 0 0 0 0 0 0 0 0 0 0 0 0 0 0 0 0 0 0 0 0 0 0 0 0 0 0 0 0 0 0 0 0 0 0 0 0 0 0 0 0.0030116610328846 0 0 0 0 0 0 0 0 0 0 0 0
0 0 0 0.00476348788138354 0 0 0 0 0 0 0 0 0 0 0 0 0 0 0 0 0 0 0 0 0 0 0 0 0 0 0 0 0.0369130668496939 0 0.0555140766257974 0 0 0 0 0 0 0 0 0 0 0 0 0 0 0 0.0324219966203986 0 0 0 0.440227096409183 0 0 0.0458426357198777 0 0 0 0 0 0 0 0 0 0 0 0 0 0.0981972009453088 0 0 0.0171085418703272 0 0 0 0 0 0 0 0 0 0 0 0 0 0 0 0 0 0 0 0 0 0 0 0 0 0.00860893660879947 0.0052545239078124 0 0 0 0 0 0 0 0 0 0 0 0 0 0 0 0 0 0 0 0 0 0 0 0 0 0.00417471609616246 0 0 0 0 0 0 0 0 0 0 0 0.027203749041471 0 0 0 0 0 0 0 0 0 0 0 0 0 0.00599487590918827 0.0616542328262067 0 0 0 0 0 0 0 0 0 0 0 0 0 0 0 0 0 0 0 0 0 0 0 0 0 0 0 0 0 0 0 0 0.012000357034839 0 0 0 0 0 0 0.0157056907638385 0 0 0 0 0 0 0 0 0 0 0 0 0 0 0 0 0 0 0 0.0300739608033618 0.015773633554665 0 0 0 0 0 0 0 0 0 0 0 0 0 0 0 0 0 0 0 0 0 0 0 0 0 0 0 0 0 0 0 0 0 0 0 0 0 0 0 0 0 0.0701377134041908 0 0 0 0 0 0 0 0 0 0 0 0 0 0 0 0 0 0 0 0 0 0 0 0 0 0 0 0 0 0 0 0 0 0 0 0 0 0 0 0 0 0.00345245455301666 0 0 0 0 0 0.00503139022817343 0 0 0 0 0 0 0 0.00394566234630475 0 0 0 0
0 0 0 0 0 0 0 0 0 0 0 0 0.0886680578769417 0 0 0.00456937686689988 0 0 0 0 0 0 0 0 0.0101858025371276 0 0 0 0 0 0 0.0691560366883532 0.136981423718868 0.0511857976235488 0 0 0 0 0 0 0 0.00249882374613999 0 0 0 0 0 0.0238494443081958 0.0179231246972545 0 0 0 0 0 0 0 0.0387211273853845 0 0 0 0 0 0 0 0 0 0 0 0 0 0 0 0 0 0.0183199146775011 0 0 0 0 0 0 0 0 0 0 0 0 0 0 0 0 0 0 0 0 0 0 0 0 0 0.209543743194939 0.0269512814114235 0 0 0 0 0 0 0 0 0 0 0 0 0.0133132889544603 0 0 0 0 0 0 0 0 0 0 0 0.00989278261721551 0 0 0 0 0 0 0 0 0 0 0 0 0 0 0 0 0 0.0172965678554282 0 0 0 0 0.0176691093169298 0.0168265656147501 0.0259475284661054 0.0048472325015775 0.029350179882797 0 0 0 0 0 0 0 0 0 0 0 0 0 0.0459201547967493 0 0 0 0 0 0 0 0 0 0 0 0 0 0 0 0 0 0 0 0 0.0158870889859215 0 0 0 0 0 0.0102262735804446 0 0 0 0 0 0 0 0 0 0 0 0 0.0217359763605915 0 0 0 0 0 0 0.0332760767451163 0 0 0 0 0 0 0 0 0 0 0 0 0 0 0 0 0 0 0 0 0 0 0 0 0 0 0 0 0 0 0 0 0 0 0 0 0 0 0 0 0 0 0.00796961572522961 0 0 0.0120539849975566 0 0 0.00607275879920596 0 0 0 0 0 0 0 0 0 0 0 0 0 0 0 0 0 0 0 0 0 0 0 0 0 0 0 0 0 0 0 0 0 0 0 0 0 0 0.0061055888851299 0 0 0 0 0 0 0 0 0 0 0 0.00705527118221293 0 0 0
0 0 0 0 0 0 0 0 0 0 0 0 0 0 0 0 0 0 0 0 0 0 0 0 0 0 0 0 0 0 0 0 0 0 0 0 0 0 0 0 0 0 0 0 0 0 0 0 0 0 0 0 0.375838623814872 0 0 0 0 0 0 0 0 0 0 0 0 0 0 0 0 0 0 0 0 0 0 0 0 0 0 0 0 0 0.170749996680931 0 0 0 0 0 0 0 0 0 0 0 0 0 0 0 0 0 0 0 0 0 0 0 0 0 0 0 0 0 0 0 0 0 0 0 0 0 0 0 0 0 0 0 0 0 0 0 0 0 0 0 0 0 0 0 0 0 0 0 0 0 0 0 0 0 0 0 0 0 0 0 0 0 0 0 0 0 0 0 0 0 0 0 0 0 0 0 0 0 0 0 0 0 0 0 0 0 0 0 0 0 0 0 0 0 0 0 0 0 0 0 0 0 0 0.144566202185854 0 0 0 0 0 0 0 0 0 0 0 0 0 0 0 0 0 0 0 0 0 0 0 0 0 0 0 0 0 0 0 0 0 0 0 0 0 0 0 0 0 0 0 0.21505637647518 0.093788800843163 0 0 0 0 0 0 0 0 0 0 0 0 0 0 0 0 0 0 0 0 0 0 0 0 0 0 0 0 0 0 0 0 0 0 0 0 0 0 0 0 0 0 0 0 0 0 0 0 0 0 0 0 0 0 0 0 0 0 0 0 0 0 0 0 0 0 0 0 0 0 0 0 0 0 0
0 0 0 0 0.0162757765470134 0 0 0 0 0.0582978111501756 0 0 0 0 0 0 0 0 0 0 0 0 0 0 0 0 0 0 0 0 0 0 0 0 0 0 0 0.436418001125109 0 0 0 0 0 0 0 0 0 0 0 0 0 0 0 0 0 0 0 0 0.009425943785853 0 0 0 0 0 0 0 0 0 0 0 0 0 0 0.133695900841677 0 0 0 0 0 0 0 0 0 0 0 0.103374986380511 0 0.0335294069781366 0 0 0 0 0 0 0 0 0 0 0 0 0 0 0 0 0 0 0 0 0 0 0 0 0 0 0 0 0 0 0 0 0 0 0 0 0 0 0 0 0 0 0.0322232233077759 0 0 0.176758949883749 0 0 0 0 0 0 0 0 0 0 0 0 0 0 0 0 0 0 0 0 0 0 0 0 0 0 0 0 0 0 0 0 0 0 0 0 0 0 0 0 0 0 0 0 0 0 0 0 0 0 0 0 0 0 0 0 0 0 0 0 0 0 0 0 0 0 0 0 0 0 0 0 0 0 0 0 0 0 0 0 0 0 0 0 0 0 0 0 0 0 0 0 0 0 0 0 0 0 0 0 0 0 0 0 0 0 0 0 0 0 0 0 0 0 0 0 0 0 0 0 0 0 0 0 0 0 0 0 0 0 0 0 0 0 0 0 0 0 0 0 0 0 0 0 0 0 0 0 0 0 0 0 0 0 0 0 0 0 0 0 0 0 0 0 0 0 0 0 0 0 0 0 0 0 0 0 0 0 0 0 0 0 0 0
0 0 0 0.0913810529073647 0.00211419078650177 0 0.00368660093084084 0.0138957682071558 0.00149381664731937 0.0325589082499991 0.00201960958218682 0 0 0 0 0 0 0 0 0.00164016656834494 0.00135459906389578 0 0 0 0 0 0 0 0.00118223258287401 0.018824508170272 0.011202514828938 0 0 0 0 0 0.0964391581656266 0 0 0 0 0 0 0 0 0 0.00171699115318862 0 0 0 0.0190113627892274 0 0 0 0 0 0 0 0 0 0 0 0 0 0 0 0 0 0 0 0 0 0 0.0182217263879549 0 0 0 0 0 0 0 0 0 0 0 0.195101561549409 0.0236059416844673 0.0568172631987824 0 0.00282314147796434 0 0 0 0.0898144302082486 0 0.00958764903829153 0.00260148218280152 0 0 0 0 0 0 0 0 0 0 0 0 0 0 0 0 0 0 0 0 0 0 0 0 0 0 0 0 0 0 0.00403811404285124 0 0 0.103577316521594 0 0 0.0851563588055095 0 0 0.00231508047460318 0 0 0.0023284560622562 0.00286121797972652 0 0 0 0 0 0 0.0229019354457151 0 0 0 0 0 0 0.0521994639055018 0.0265472780224504 0 0 0 0 0 0 0 0 0 0 0 0 0 0 0 0 0 0 0 0 0 0 0 0 0 0 0 0 0 0 0 0 0 0 0 0 0 0 0 0 0 0 0 0 0 0 0 0 0 0 0 0 0 0 0 0 0 0 0 0 0 0 0 0 0 0 0 0 0 0 0 0 0 0 0 0 0 0 0 0 0 0 0 0 0 0 0 0 0 0 0 0 0 0 0 0 0 0 0 0 0 0.000980102378136295 0 0 0 0 0 0 0 0 0 0 0 0 0 0 0 0 0 0 0 0 0 0 0 0 0 0 0 0 0 0 0 0 0 0 0 0 0 0 0 0 0 0 0 0 0 0 0 0 0 0 0 0 0 0 0 0 0 0 0 0
0 0 0 0 0 0 0 0 0 0 0 0 0 0 0 0.0905206025642088 0 0 0 0 0 0.139357529812383 0 0.0500717249588889 0 0 0 0 0 0 0.0303056961501488 0 0 0 0 0 0 0 0 0.0338885531532134 0 0 0.13823340209574 0 0 0 0 0 0 0 0 0 0 0 0 0 0 0 0 0 0 0 0 0 0 0 0 0 0 0 0 0 0.108350285719174 0 0 0 0 0 0 0.0220853417154867 0 0 0 0 0 0 0 0 0 0 0 0 0 0 0 0 0 0 0 0 0 0 0 0 0 0 0 0 0 0 0 0 0 0 0 0 0 0 0 0 0 0 0 0 0 0 0 0.0375067043226536 0 0 0 0 0 0 0 0 0 0 0.0100770360792766 0 0 0 0 0 0 0 0 0 0 0 0 0 0 0 0 0 0 0 0 0 0 0 0 0 0 0 0 0 0 0 0 0 0 0 0 0 0 0 0 0 0 0 0 0 0.0158349088028874 0 0 0 0 0 0 0 0 0 0 0 0 0 0 0 0 0 0.0777486029855569 0.0384223958653214 0.0784813849043358 0 0 0 0 0 0 0 0 0 0 0 0 0 0 0 0 0 0 0 0 0 0 0 0 0 0 0 0 0 0 0 0 0 0 0 0 0 0 0 0 0 0 0 0 0 0 0 0 0 0 0 0 0 0 0 0 0 0 0 0 0 0 0 0 0 0 0 0 0 0 0 0 0 0 0 0 0 0 0.129115830870725 0 0 0 0 0 0 0 0 0 0 0 0 0 0 0 0 0 0 0 0 0 0 0 0 0 0 0 0 0 0 0 0 0 0
0 0 0 0 0 0 0 0 0 0 0 0 0 0 0 0.129902420398556 0 0 0 0 0 0.672418489794757 0 0.046880668770228 0 0 0 0 0 0 0 0 0 0 0 0 0 0 0.0194506333832849 0 0 0 0.0374220795865848 0 0 0 0 0 0 0 0.00977025594292989 0 0 0 0 0 0 0 0 0 0 0 0 0 0 0 0 0 0 0 0 0 0 0 0 0.0152773237086079 0 0 0 0 0 0 0 0 0 0 0 0 0 0 0 0 0 0 0 0 0 0 0 0 0 0 0 0 0 0 0 0 0 0 0 0 0 0 0 0 0 0 0 0 0 0 0 0 0 0 0 0 0 0 0 0 0 0 0 0 0 0 0.054963897027811 0 0.00533711424494636 0 0 0 0 0 0 0 0 0 0 0 0 0 0.00857711714229417 0 0 0 0 0 0 0 0 0 0 0 0 0 0 0 0 0 0 0 0 0 0 0 0 0 0 0 0 0 0 0 0 0 0 0 0 0 0 0 0 0 0 0 0 0 0 0 0 0 0 0 0 0 0 0 0 0 0 0 0 0 0 0 0 0 0 0 0 0 0 0 0 0 0 0 0 0 0 0 0 0 0 0 0 0 0 0 0 0 0 0 0 0 0 0 0 0 0 0 0 0 0 0 0 0 0 0 0 0 0 0 0 0 0 0 0 0 0 0 0 0 0 0 0 0 0 0 0 0 0 0 0 0 0 0 0 0 0 0 0 0 0 0 0 0 0 0 0 0 0 0 0 0 0 0 0 0 0 0 0 0 0 0
0 0 0 0 0 0 0 0 0 0 0 0 0 0 0 0 0 0 0 0 0 0 0 0 0 0 0 0 0 0 0 0.077983535013311 0 0 0 0 0 0 0 0 0 0 0 0 0 0 0 0 0 0 0 0 0 0 0 0 0 0 0 0 0 0 0 0 0 0 0 0 0 0 0 0 0 0 0 0 0 0 0 0 0 0 0 0 0 0 0 0 0 0 0 0 0 0 0 0 0 0 0 0 0.149870061114149 0.055825188151955 0 0.0760618188570387 0 0 0 0 0 0 0 0 0 0 0 0 0 0 0 0 0 0 0 0 0 0 0 0 0 0 0 0 0 0 0 0 0 0 0 0 0 0 0 0 0 0 0 0 0 0 0 0.060849455085631 0 0 0 0 0 0 0 0 0 0 0 0 0 0 0 0 0 0 0 0 0 0 0 0 0 0 0 0 0 0 0 0 0.0726448071871467 0 0 0 0 0 0 0 0 0 0 0 0 0 0 0 0 0.103565250443496 0.121497785169477 0 0 0 0 0 0 0 0 0 0 0 0 0 0 0 0 0 0 0 0 0 0 0 0 0 0 0 0 0 0 0 0 0 0 0 0 0 0 0 0 0 0 0 0 0 0 0 0 0 0 0 0 0 0 0 0 0 0 0 0 0 0 0 0 0 0 0 0 0 0 0 0 0 0 0 0 0 0 0 0 0.281702098977797 0 0 0 0 0 0 0 0 0 0 0 0 0 0 0 0 0 0 0 0 0 0 0 0 0 0 0 0 0 0 0 0 0 0
0 0 0 0 0 0 0 0 0 0 0 0 0 0 0 0 0 0 0 0 0 0 0 0 0 0 0 0 0 0 0 0.0846055003975575 0 0 0.0704462245521416 0 0 0 0 0 0 0 0 0 0 0 0 0 0 0 0 0 0 0 0 0 0 0 0 0 0 0 0 0 0 0 0 0 0 0 0 0 0 0 0.274111445366171 0 0 0 0 0 0 0 0 0 0 0 0 0 0 0 0 0 0 0 0 0 0 0 0 0 0.0954557008318583 0 0 0 0 0 0 0 0 0 0 0 0 0 0 0 0 0 0 0 0 0 0 0 0 0 0.475381128852272 0 0 0 0 0 0 0 0 0 0 0 0 0 0 0 0 0 0 0 0 0 0 0 0 0 0 0 0 0 0 0 0 0 0 0 0 0 0 0 0 0 0 0 0 0 0 0 0 0 0 0 0 0 0 0 0 0 0 0 0 0 0 0 0 0 0 0 0 0 0 0 0 0 0 0 0 0 0 0 0 0 0 0 0 0 0 0 0 0 0 0 0 0 0 0 0 0 0 0 0 0 0 0 0 0 0 0 0 0 0 0 0 0 0 0 0 0 0 0 0 0 0 0 0 0 0 0 0 0 0 0 0 0 0 0 0 0 0 0 0 0 0 0 0 0 0 0 0 0 0 0 0 0 0 0 0 0 0 0 0 0 0 0 0 0 0 0 0 0 0 0 0 0 0 0 0 0 0 0 0 0 0 0 0 0 0 0 0 0 0 0
0 0 0 0 0 0 0 0 0 0 0 0 0 0 0 0 0 0 0 0 0 0.0711997328786458 0 0.106218715716395 0 0 0 0 0 0 0 0 0 0 0 0 0 0 0.0936749458736379 0.0441832493110171 0 0 0 0 0.111769738013234 0 0 0 0 0.328522136824138 0 0 0 0 0 0 0 0 0 0 0 0.0559957400428061 0 0.0720233097421811 0.0268892088489136 0 0 0 0 0 0 0 0.0442218396530787 0 0 0 0 0 0 0 0 0 0 0 0 0 0 0 0 0 0 0 0 0 0 0 0 0 0 0 0 0 0 0 0 0.0223009435062778 0 0.023000439589676 0 0 0 0 0 0 0 0 0 0 0 0 0 0 0 0 0 0 0 0 0 0 0 0 0 0 0 0 0 0 0 0 0 0 0 0 0 0 0 0 0 0 0 0 0 0 0 0 0 0 0 0 0 0 0 0 0 0 0 0 0 0 0 0 0 0 0 0 0 0 0 0 0 0 0 0 0 0 0 0 0 0 0 0 0 0 0 0 0 0 0 0 0 0 0 0 0 0 0 0 0 0 0 0 0 0 0 0 0 0 0 0 0 0 0 0 0 0 0 0 0 0 0 0 0 0 0 0 0 0 0 0 0 0 0 0 0 0 0 0 0 0 0 0 0 0 0 0 0 0 0 0 0 0 0 0 0 0 0 0 0 0 0 0 0 0 0 0 0 0 0 0 0 0 0 0 0 0 0 0 0 0 0 0 0 0 0 0 0 0 0 0 0 0 0 0 0 0 0 0 0 0 0 0 0 0 0 0 0 0
0 0 0 0 0 0 0 0 0 0 0 0 0 0 0 0 0 0 0 0 0 0 0 0 0 0 0 0 0 0 0 0 0 0 0 0 0 0 0 0 0 0 0 0 0 0 0 0 0 0 0 0 0 0 0 0 0 0 0 0 0 0 0 0 0 1 0 0 0 0 0 0 0 0 0 0 0 0 0 0 0 0 0 0 0 0 0 0 0 0 0 0 0 0 0 0 0 0 0 0 0 0 0 0 0 0 0 0 0 0 0 0 0 0 0 0 0 0 0 0 0 0 0 0 0 0 0 0 0 0 0 0 0 0 0 0 0 0 0 0 0 0 0 0 0 0 0 0 0 0 0 0 0 0 0 0 0 0 0 0 0 0 0 0 0 0 0 0 0 0 0 0 0 0 0 0 0 0 0 0 0 0 0 0 0 0 0 0 0 0 0 0 0 0 0 0 0 0 0 0 0 0 0 0 0 0 0 0 0 0 0 0 0 0 0 0 0 0 0 0 0 0 0 0 0 0 0 0 0 0 0 0 0 0 0 0 0 0 0 0 0 0 0 0 0 0 0 0 0 0 0 0 0 0 0 0 0 0 0 0 0 0 0 0 0 0 0 0 0 0 0 0 0 0 0 0 0 0 0 0 0 0 0 0 0 0 0 0 0 0 0 0 0 0 0 0 0 0 0 0 0 0 0 0 0 0 0 0 0 0 0 0 0 0 0 0 0 0
0 0 0 0 0 0 0 0 0 0 0 0 0 0 0 0 0 0 0 0 0 0 0 0 0 0 0 0 0 0 0 0 0 0 0 0 0 0 0 0 0 0 0.135087935746585 0 0 0 0 0 0 0.102316500869158 0.00797012834878899 0 0 0 0 0 0 0 0 0 0 0 0 0 0 0 0 0 0 0 0 0 0 0 0.0221811739172382 0 0 0 0 0 0 0.023508795439922 0 0 0 0 0 0 0 0 0 0 0 0 0 0 0 0 0 0 0 0 0 0 0 0 0 0 0 0 0 0 0 0 0 0 0 0 0 0 0 0 0 0 0 0 0 0 0 0 0 0 0 0 0.0278031650015252 0 0 0 0 0 0 0 0 0 0 0 0 0 0 0 0 0 0 0 0 0 0 0 0 0 0 0 0 0 0 0 0 0 0.0309927705504724 0 0 0.0484355957337647 0 0 0 0 0 0 0 0 0 0 0 0 0 0 0 0 0 0.171404130940325 0 0 0 0 0 0 0 0 0 0 0 0 0 0.0122533851362505 0.0343435741780827 0.0194839081306282 0 0 0 0 0 0 0 0 0 0 0 0 0 0.157806574599065 0 0 0 0.036063106320917 0 0 0 0.0131147222605297 0.0242344058074673 0.033783025591273 0 0 0.035704372570722 0 0 0 0 0 0 0 0 0 0 0 0 0 0 0 0 0 0 0 0 0 0 0 0 0 0 0 0 0 0 0 0 0 0 0 0 0 0 0 0 0 0 0 0 0 0 0 0 0 0 0 0 0 0 0 0 0 0 0.0635127288572849 0 0 0 0 0 0 0 0 0 0 0 0 0 0 0 0 0 0 0 0 0 0 0 0 0 0
0 0 0 0 0 0 0 0 0 0 0 0 0 0 0 0 0 0 0 0 0.0886076792169598 0 0 0 0 0 0 0 0 0 0 0 0 0 0 0 0 0 0 0 0 0 0 0 0 0 0 0 0 0 0.0231294068981951 0 0 0 0 0 0 0 0 0 0.167646479063815 0 0.13072776792433 0.0809913628399525 0 0 0 0 0 0 0 0.02670961036318 0 0 0 0 0.0496153668862295 0.0501110056353754 0.0889058293403273 0 0 0 0 0 0 0 0 0 0 0 0 0 0 0 0 0 0 0 0 0 0 0 0 0 0 0 0 0 0 0 0 0 0 0 0 0 0 0 0 0 0 0 0 0 0 0 0 0 0 0.0574804167161131 0 0 0 0 0.216701821546176 0 0 0 0 0 0 0 0 0 0 0 0 0 0 0 0 0 0 0 0 0 0 0 0 0 0 0 0 0 0 0 0 0 0 0 0 0 0 0 0 0 0 0 0 0 0 0 0 0 0 0 0 0 0 0 0 0 0 0 0 0 0 0 0 0 0 0 0 0 0 0 0 0 0.019373253569346 0 0 0 0 0 0 0 0 0 0 0 0 0 0 0 0 0 0 0 0 0 0 0 0 0 0 0 0 0 0 0 0 0 0 0 0 0 0 0 0 0 0 0 0 0 0 0 0 0 0 0 0 0 0 0 0 0 0 0 0 0 0 0 0 0 0 0 0 0 0 0 0 0 0 0 0 0 0 0 0 0 0 0 0 0 0 0 0 0 0 0 0 0 0 0 0 0 0 0 0 0 0 0 0 0 0 0 0 0
0 0 0 0.028349248411359 0 0 0 0 0 0 0 0 0 0 0 0.0245244169304923 0 0 0 0 0 0 0 0 0 0 0 0 0.00794672026470321 0.0206397262391775 0 0 0 0 0 0 0 0.0104102046424223 0 0 0 0 0 0 0 0 0 0 0 0 0.20791505005915 0 0 0 0 0 0 0 0.030199253360141 0 0 0 0 0 0 0 0 0 0 0 0 0 0 0.38929693414481 0 0.0069647841597243 0 0 0 0 0 0 0 0 0 0 0 0 0 0 0 0 0 0 0 0 0 0 0 0 0 0 0 0 0 0 0 0 0 0 0 0 0 0 0 0 0 0 0 0 0 0 0 0 0 0 0 0 0 0 0 0.132352208845384 0.0610197691769704 0.0146408995746083 0.0119460604857986 0 0 0 0 0 0.0481951921375838 0 0 0 0 0 0 0 0 0 0 0 0 0 0 0 0 0 0 0 0 0 0 0 0 0 0 0 0 0 0 0 0 0 0 0 0 0 0 0 0 0 0 0 0 0 0 0 0 0 0 0 0 0 0 0 0 0 0 0 0 0 0 0 0 0 0 0 0 0 0 0 0 0 0 0 0 0 0 0 0 0 0 0 0 0 0 0 0 0 0 0 0 0 0 0 0 0 0 0 0 0.00559953156767424 0 0 0 0 0 0 0 0 0 0 0 0 0 0 0 0 0 0 0 0 0 0 0 0 0 0 0 0 0 0 0 0 0 0 0 0 0 0 0 0 0 0 0 0 0 0 0 0 0 0 0 0 0 0 0 0 0 0 0 0 0 0 0 0 0 0 0 0 0 0 0 0 0 0 0 0
0 0 0 0 0 0 0 0 0 0 0 0 0 0 0 0.0105678390174674 0 0 0 0 0 0 0 0 0 0.0334990564674187 0 0 0 0 0 0.0471385584951494 0.061677159640917 0 0.0747634369926698 0 0 0 0 0 0 0 0 0 0 0 0 0 0 0 0 0 0 0 0 0 0 0 0 0 0 0.0267590060670672 0 0 0 0 0 0 0 0 0 0 0.0311151233337991 0 0.122891966496941 0 0 0 0 0 0 0 0 0 0 0 0 0 0 0 0 0 0 0 0 0 0 0 0 0 0.138611403907044 0.0221921314857896 0 0 0 0 0 0 0 0 0 0 0 0 0 0 0 0 0 0 0 0 0 0 0 0 0.188869517867746 0 0 0 0 0 0 0 0 0 0 0 0 0 0 0 0 0 0 0 0 0 0 0 0 0.0270613126224896 0 0 0 0 0 0 0 0 0 0 0 0 0 0 0 0 0 0 0 0 0 0 0 0 0 0 0 0 0 0 0 0 0 0 0 0 0 0 0 0 0 0 0 0 0 0 0 0 0 0 0.0308411046267384 0 0.0756672128042856 0 0 0 0 0 0 0 0 0 0 0 0 0 0 0 0 0 0 0 0 0 0 0 0 0 0 0 0 0 0 0 0 0 0 0 0 0 0 0 0 0 0 0 0 0 0 0 0 0 0 0 0 0 0 0 0 0 0 0 0 0 0 0 0 0 0 0 0 0 0 0 0 0 0 0 0 0 0 0.108345170174477 0 0 0 0 0 0 0 0 0 0 0 0 0 0 0 0 0 0 0 0 0 0 0 0 0 0 0 0 0 0 0 0 0 0
0 0 0 0 0 0 0 0 0 0 0 0 0.140136143976849 0 0 0 0 0 0 0 0 0 0.0590289259869385 0 0.42080839695362 0 0.0293877914784758 0 0 0 0 0.0826858569615518 0 0 0.0523857912896054 0 0 0 0 0 0 0 0 0 0 0 0 0 0 0 0 0 0 0 0 0 0 0 0 0 0 0 0 0 0 0 0 0 0 0 0 0 0 0 0 0 0 0 0 0 0 0 0 0 0 0 0 0 0 0 0 0 0 0 0 0 0 0 0 0 0 0 0 0 0 0 0 0 0 0 0 0 0 0 0 0 0 0 0 0.0430562011275652 0.172510892225394 0 0 0 0 0 0 0 0 0 0 0 0 0 0 0 0 0 0 0 0 0 0 0 0 0 0 0 0 0 0 0 0 0 0 0 0 0 0 0 0 0 0 0 0 0 0 0 0 0 0 0 0 0 0 0 0 0 0 0 0 0 0 0 0 0 0 0 0 0 0 0 0 0 0 0 0 0 0 0 0 0 0 0 0 0 0 0 0 0 0 0 0 0 0 0 0 0 0 0 0 0 0 0 0 0 0 0 0 0 0 0 0 0 0 0 0 0 0 0 0 0 0 0 0 0 0 0 0 0 0 0 0 0 0 0 0 0 0 0 0 0 0 0 0 0 0 0 0 0 0 0 0 0 0 0 0 0 0 0 0 0 0 0 0 0 0 0 0 0 0 0 0 0 0 0 0 0 0 0 0 0 0 0 0 0 0 0 0 0 0 0 0 0 0 0 0 0
0 0 0 0 0 0 0 0 0 0 0 0 0 0 0 0 0 0 0 0 0 0 0 0 0 0 0 0 0 0 0 0 0 0 0 0 0 0 0 0 0 0 0.417440104011114 0 0.107567946482363 0 0 0 0 0 0 0 0 0 0 0 0.0330050088263717 0 0 0 0 0.0289832686166879 0 0.0364062898006656 0 0.0700385394595505 0 0 0 0 0 0.0418399244309201 0 0 0 0 0 0 0 0 0 0 0 0 0 0 0 0 0 0 0 0 0 0 0 0.00913899427843354 0 0 0 0 0 0 0 0 0.02383492484925 0 0 0 0 0 0 0 0 0 0 0 0 0 0 0 0 0 0 0 0 0 0 0 0 0 0 0 0 0 0.0772432226897526 0 0 0 0 0 0 0 0 0 0 0 0 0 0 0 0 0 0 0 0 0 0 0 0 0 0 0 0 0 0 0 0 0 0 0 0 0.028177380566862 0 0 0 0 0 0 0 0 0 0 0 0 0 0 0 0 0 0 0 0 0 0 0 0 0 0 0 0 0 0 0 0 0.0307943658277051 0 0 0 0 0 0 0 0 0 0 0 0 0 0 0.0261391427494795 0 0 0 0 0 0 0 0 0 0.0304135349186195 0 0 0 0 0 0 0 0 0 0 0 0 0 0 0 0 0 0 0 0 0 0 0 0 0 0 0 0 0 0 0 0 0 0 0 0 0 0 0 0 0 0 0 0 0 0 0 0 0 0 0 0 0 0 0 0 0 0 0 0 0 0.0389773524922242 0 0 0 0 0 0 0 0 0 0 0 0 0 0 0 0 0 0 0 0 0 0 0 0 0 0
0 0 0 0.0510070366853678 0 0 0 0 0.00985943047105368 0.0141437277700921 0 0 0 0 0 0.00144915589617385 0 0 0 0 0 0 0 0.0033019472046809 0 0 0 0 0 0.0305906582562697 0.00416215479664693 0 0 0.0223790114512661 0 0 0 0.0487284690156013 0 0.00313189284140203 0 0 0 0 0.00179037581584313 0.00679424563041656 0.0878950130345538 0 0 0 0 0 0 0 0.126325811968351 0 0 0.0437022684734024 0.0614265666621847 0 0.00311814700086132 0.00571739203560101 0 0.00726039636634202 0 0 0 0 0 0 0 0.0833563507941551 0.0100935201779926 0.0141793754414204 0 0.00550565725730286 0.01992446884047 0 0.00403257075690993 0 0 0.00227161569052685 0 0 0 0.0146853255110143 0 0 0.00500140027654803 0.00864148005402323 0 0 0 0.0146908378514162 0 0 0.00352318499314911 0.00413682928174226 0 0.00360605536716183 0.0142988829564991 0.011201211598361 0 0 0 0 0 0 0 0 0 0 0 0 0 0 0 0 0 0 0 0 0 0 0 0 0 0.0106875465694421 0 0 0.00377463795184382 0 0.0061192347040567 0.0203494063794805 0.00513762571179415 0 0 0 0 0.00631725136372061 0.105866343975324 0 0 0.020840145942319 0 0 0 0 0 0 0 0 0 0 0 0 0 0 0 0 0 0 0 0 0 0 0 0 0 0 0 0 0 0 0 0 0 0 0 0 0 0 0 0 0 0 0 0.0152642407855857 0 0 0 0 0 0 0 0 0 0 0 0 0 0 0 0 0 0 0 0 0 0 0 0 0 0 0 0 0 0 0 0 0 0 0 0 0 0 0 0 0 0 0 0 0 0 0 0 0 0 0 0 0 0 0 0 0 0 0 0 0 0 0 0 0 0 0 0 0 0.0312900771983574 0 0 0 0 0 0 0 0 0 0 0 0 0 0 0 0 0 0 0 0 0 0 0 0 0 0 0 0 0 0 0 0 0 0 0 0 0 0 0 0 0 0 0 0 0 0 0 0.00318916488044183 0 0 0 0 0 0 0 0 0 0 0 0.0192318563128314
0 0 0 0 0 0 0 0 0 0 0 0 0 0 0 0 0 0 0 0 0 0 0 0 0 0 0 0 0 0 0 0 0 0 0 0 0 0 0 0 0 0 0 0 0 0 0 0 0 0 0 0 0 0 0 0 0 0 0 0 0 0 0 0 0 0 0 0 0 0 0 0 0 0 0 1 0 0 0 0 0 0 0 0 0 0 0 0 0 0 0 0 0 0 0 0 0 0 0 0 0 0 0 0 0 0 0 0 0 0 0 0 0 0 0 0 0 0 0 0 0 0 0 0 0 0 0 0 0 0 0 0 0 0 0 0 0 0 0 0 0 0 0 0 0 0 0 0 0 0 0 0 0 0 0 0 0 0 0 0 0 0 0 0 0 0 0 0 0 0 0 0 0 0 0 0 0 0 0 0 0 0 0 0 0 0 0 0 0 0 0 0 0 0 0 0 0 0 0 0 0 0 0 0 0 0 0 0 0 0 0 0 0 0 0 0 0 0 0 0 0 0 0 0 0 0 0 0 0 0 0 0 0 0 0 0 0 0 0 0 0 0 0 0 0 0 0 0 0 0 0 0 0 0 0 0 0 0 0 0 0 0 0 0 0 0 0 0 0 0 0 0 0 0 0 0 0 0 0 0 0 0 0 0 0 0 0 0 0 0 0 0 0 0 0 0 0 0 0 0 0 0 0 0 0 0 0 0 0 0 0 0 0 0 0 0 0 0
0 0 0 0 0 0 0 0 0 0 0 0 0 0 0 0 0 0 0 0 0 0 0 0 0 0 0 0 0 0 0 0 0 0 0 0.12470409399187 0 0 0 0 0 0 0 0 0 0 0 0 0 0 0 0 0 0 0 0 0 0 0 0 0 0 0 0 0 0 0 0 0 0 0 0 0 0 0 0 0 0 0 0 0 0.0557220694502219 0.0916098481847035 0.109832016170355 0.0460895891732689 0 0 0 0 0 0 0 0 0 0 0 0 0 0 0 0 0 0 0 0 0 0 0 0 0 0 0 0 0 0 0 0 0 0 0 0 0 0 0 0 0 0 0 0 0 0 0 0 0 0 0 0 0 0 0 0 0 0 0 0 0 0 0 0 0 0 0 0 0 0 0 0 0 0 0 0 0 0 0 0 0 0 0 0 0 0 0 0 0 0 0 0 0 0 0 0 0 0 0 0 0 0 0 0 0 0.0281764526256984 0 0 0 0 0 0 0.245673638873107 0 0 0 0.0312843251479783 0 0 0 0 0 0 0 0 0 0 0 0 0 0 0 0 0 0 0 0 0 0 0 0 0 0 0 0 0 0 0 0 0 0 0 0.0440390298414838 0 0 0 0.139676707934108 0.0831922286072046 0 0 0 0 0 0 0 0 0 0 0 0 0 0 0 0 0 0 0 0 0 0 0 0 0 0 0 0 0 0 0 0 0 0 0 0 0 0 0 0 0 0 0 0 0 0 0 0 0 0 0 0 0 0 0 0 0 0 0 0 0 0 0 0 0 0 0 0 0 0 0 0 0 0 0
0 0 0 0 0 0 0 0 0 0 0 0 0 0 0 0 0 0 0 0 0 0 0 0 0 0 0 0 0 0 0 0 0 0 0 0 0 0 0 0 0 0 0 0 0 0 0 0 0 0 0 0 0 0 0 0 0.0287769374338397 0 0 0 0 0 0 0 0.0696069380856924 0.156034110798193 0.27048758544578 0 0 0 0 0.0235678115103437 0 0 0 0 0 0 0 0 0 0 0 0 0 0 0 0 0.0172590045220943 0 0 0 0 0 0 0 0 0 0 0 0 0 0 0 0 0.163898045171933 0 0.255086130089486 0 0 0 0 0 0 0 0 0 0 0 0 0 0 0 0 0 0 0 0 0 0 0 0 0 0 0 0 0 0 0 0 0 0 0 0 0 0 0 0 0 0 0 0 0 0 0 0 0 0 0 0 0 0 0 0 0 0 0 0 0 0 0 0 0 0 0.0152834369426382 0 0 0 0 0 0 0 0 0 0 0 0 0 0 0 0 0 0 0 0 0 0 0 0 0 0 0 0 0 0 0 0 0 0 0 0 0 0 0 0 0 0 0 0 0 0 0 0 0 0 0 0 0 0 0 0 0 0 0 0 0 0 0 0 0 0 0 0 0 0 0 0 0 0 0 0 0 0 0 0 0 0 0 0 0 0 0 0 0 0 0 0 0 0 0 0 0 0 0 0 0 0 0 0 0 0 0 0 0 0 0 0 0 0 0 0 0 0 0 0 0 0 0 0 0 0 0 0 0 0 0 0 0 0 0 0 0 0 0 0 0 0 0
0 0 0 0.00750261367945589 0 0 0 0 0 0 0.00369395440680222 0 0 0 0 0.00137832246411755 0 0 0 0 0 0 0 0 0 0 0 0 0 0.00469777907434562 0.00346940059656386 0 0 0.193095264348943 0 0 0 0 0 0 0 0 0 0 0 0 0 0 0 0 0.0802760155870726 0 0 0 0 0 0.026424758441631 0.049980475564053 0 0 0 0 0 0 0 0 0 0 0 0 0 0.18583076315584 0 0 0 0 0.0195004233263941 0 0 0 0 0 0 0 0 0 0 0 0 0 0 0 0 0.00403933663120679 0 0 0.00184048723180653 0.00159296199288089 0 0 0.0184386439488972 0.00572509505850488 0 0 0 0 0 0 0 0 0 0 0 0 0 0 0 0 0 0 0 0 0 0 0 0 0 0.00592374053117282 0 0 0 0 0 0 0 0 0 0 0 0.188284855184434 0 0 0 0 0 0 0 0 0 0 0 0 0 0.00597237272703344 0.0733896829672631 0 0 0 0 0 0 0 0 0 0 0 0 0 0 0 0 0 0 0 0 0 0 0 0 0 0 0 0 0 0 0 0 0 0 0 0 0 0 0 0.00271828624070967 0 0 0 0 0 0 0 0 0 0 0 0 0 0 0 0 0 0 0 0.0134321484824991 0.00638925253502127 0 0 0 0 0 0 0 0 0 0 0 0 0 0 0 0 0 0 0 0 0 0 0 0 0 0 0 0 0 0 0 0 0 0 0 0 0 0 0 0 0 0.061787867494348 0 0 0 0 0 0 0 0 0 0 0 0 0 0 0 0 0 0 0 0 0 0 0 0 0 0 0 0 0 0 0 0 0 0 0 0 0 0 0 0 0 0.0060777510633595 0 0 0 0 0 0.00356656962939446 0 0 0.00183977357349215 0 0 0 0 0.0120503652102934 0 0 0 0.0110810388524643
0 0 0 0 0 0 0 0 0 0 0 0 0.174674239618954 0 0 0.00793397078673768 0 0 0 0 0 0 0 0 0 0 0 0 0 0 0 0 0 0 0 0 0 0 0 0 0 0 0 0 0 0 0 0 0 0 0 0 0 0 0 0 0.0874104712538859 0 0 0 0 0 0 0 0 0 0 0 0 0 0 0 0 0 0 0 0 0 0 0 0 0 0 0 0 0 0 0 0 0 0 0 0 0 0 0 0 0 0 0 0 0 0 0 0.03314654885126 0 0 0 0 0.0632751634957899 0 0 0.0752809805937519 0 0.195505400490497 0 0 0 0 0 0 0 0 0 0 0 0 0 0 0 0 0 0 0 0 0 0 0 0 0 0 0 0 0 0 0 0 0 0 0 0 0 0 0 0 0 0 0 0 0 0 0 0 0 0 0 0 0.13617240812645 0 0 0 0 0 0 0 0 0 0 0 0 0 0 0 0 0 0 0 0 0.0128242155579909 0 0 0 0 0 0 0 0 0 0 0 0 0 0 0 0 0 0 0.0694621626563216 0 0 0 0 0 0 0 0 0.0162953530868652 0 0 0 0 0 0 0 0 0 0 0 0 0 0 0 0 0 0 0 0 0 0 0 0 0 0 0 0 0 0 0 0 0 0 0 0 0 0 0 0 0 0 0 0.0303187998787978 0 0 0.0345652847125279 0 0 0 0 0 0 0 0 0 0 0 0 0 0 0 0 0 0 0 0 0 0 0 0 0 0 0 0 0 0 0 0 0 0 0 0 0 0 0.0631350008901707 0 0 0 0 0 0 0 0 0 0 0 0 0 0 0
0 0 0 0 0 0 0 0 0 0 0 0 0.102502323582758 0 0 0 0 0 0 0 0 0 0.0151831955465922 0 0 0 0 0 0 0.00789490252603333 0 0.0141411773693777 0 0 0.068184082075919 0 0 0 0 0 0 0 0 0 0 0 0 0 0 0.0165882953530981 0 0 0 0.0130560949699335 0.0978132147581773 0.038656164537925 0 0 0 0 0 0 0 0 0 0 0 0 0 0 0 0.195937544897645 0 0 0.0165739713447123 0 0 0 0 0 0 0 0 0 0 0 0 0 0 0 0 0 0 0 0 0 0 0 0 0 0 0 0 0 0 0 0 0 0 0.0391996957089161 0 0 0.0370756703850027 0 0 0 0 0 0 0 0 0 0 0 0 0 0 0 0 0 0 0 0 0 0 0 0 0 0 0 0 0 0 0 0 0 0 0 0 0 0 0 0 0 0 0 0 0 0 0 0 0 0 0 0 0 0 0 0 0 0 0 0 0 0 0 0 0 0 0 0 0 0 0 0 0 0 0.0269234623890692 0.0109341119385289 0 0 0 0 0 0.0449662789098836 0.0407518642239349 0 0 0 0 0 0 0 0 0 0 0 0 0 0 0 0 0 0 0.092002453178811 0.0110473559171503 0 0 0 0 0 0 0 0 0 0 0 0 0 0 0 0 0 0 0 0 0 0 0 0 0 0 0 0 0 0 0 0 0 0 0 0 0 0 0 0 0 0.077249946117135 0 0 0 0 0 0 0 0 0 0 0 0 0 0 0 0 0 0 0 0 0 0 0 0 0 0 0 0 0 0 0 0 0 0 0 0 0 0 0 0 0 0 0 0 0.00723649547692161 0 0 0.0141578267540486 0 0 0 0 0 0 0 0 0 0 0 0.0119238720384269
0 0 0 0 0 0 0 0 0 0 0 0 0 0 0 0 0 0 0 0 0 0 0 0 0 0 0 0 0 0 0 0 0 0.154030607789183 0 0 0 0 0 0 0 0 0 0 0 0 0 0 0 0 0.212735656588376 0 0 0 0.382862632575725 0 0 0 0 0 0 0 0 0 0 0 0 0 0 0 0 0.145642222824313 0 0 0 0 0 0 0 0 0 0 0 0 0 0 0 0 0 0 0 0 0 0 0 0 0 0 0 0 0 0 0 0 0 0 0 0 0 0 0 0 0 0 0 0 0 0 0 0 0 0 0 0 0 0 0 0 0 0 0 0 0 0 0 0 0 0 0 0.104728880222403 0 0 0 0 0 0 0 0 0 0 0 0 0 0 0 0 0 0 0 0 0 0 0 0 0 0 0 0 0 0 0 0 0 0 0 0 0 0 0 0 0 0 0 0 0 0 0 0 0 0 0 0 0 0 0 0 0 0 0 0 0 0 0 0 0 0 0 0 0 0 0 0 0 0 0 0 0 0 0 0 0 0 0 0 0 0 0 0 0 0 0 0 0 0 0 0 0 0 0 0 0 0 0 0 0 0 0 0 0 0 0 0 0 0 0 0 0 0 0 0 0 0 0 0 0 0 0 0 0 0 0 0 0 0 0 0 0 0 0 0 0 0 0 0 0 0 0 0 0 0 0 0 0 0 0 0 0 0 0 0 0 0 0 0 0 0 0 0 0 0 0 0 0 0 0 0 0 0
0 0 0 0 0 0 0 0 0 0 0 0 0 0 0 0 0 0 0 0 0 0 0 0 0 0 0 0 0 0 0.00689778730763955 0 0 0 0 0 0.00189890626671936 0 0 0 0 0 0 0 0 0 0.00454080575002376 0 0 0 0.0218481491596926 0 0 0 0 0 0 0 0 0 0 0.00845615155050135 0 0.015111199405282 0 0 0 0 0 0 0 0 0.00210711299537063 0.0226264404081116 0 0.00103125885984026 0 0 0.00272786818529949 0 0 0.00530307506705526 0 0.00585783634126631 0 0.112347579511162 0.0169012308165883 0.0359982067217723 0.0651158309538188 0.121775365332792 0 0 0 0.00799544162427081 0 0.012242998717186 0.0208020670196302 0 0.000931550512217558 0 0 0 0.00313583055301473 0.00505972659383117 0 0 0 0 0 0 0 0 0 0 0 0 0 0 0 0 0 0 0 0 0 0 0 0.00142367820567536 0 0 0 0 0.00421509743726109 0 0 0 0.0041994108785974 0 0 0 0.117964825337178 0.00904649941687762 0.0584258889592149 0.139619838191425 0 0 0.0739653817513544 0 0 0.00241376930225144 0 0 0 0 0.0498615292553926 0.0381516616116867 0 0 0 0 0 0 0 0 0 0 0 0 0 0 0 0 0 0 0 0 0 0 0 0 0 0 0 0 0 0 0 0 0 0 0 0 0 0 0 0 0 0 0 0 0 0 0 0 0 0 0 0 0 0 0 0 0 0 0 0 0 0 0 0 0 0 0 0 0 0 0 0 0 0 0 0 0 0 0 0 0 0 0 0 0 0 0 0 0 0 0 0 0 0 0 0 0 0 0 0 0 0 0 0 0 0 0 0 0 0 0 0 0 0 0 0 0 0 0 0 0 0 0 0 0 0 0 0 0 0 0 0 0 0 0 0 0 0 0 0 0 0 0 0 0 0 0 0 0 0 0 0 0 0 0 0 0 0 0 0 0 0
0 0 0.01382496324172 0 0 0 0 0 0 0 0 0 0 0 0 0 0 0 0 0 0.0359833239548129 0 0 0 0 0 0 0 0 0 0 0 0 0 0 0 0 0 0 0 0 0 0 0 0 0 0 0 0 0 0 0 0 0 0 0 0 0 0 0 0.0499435008927406 0 0.207477778877105 0.0173833588326483 0 0 0 0.0169696555847309 0.012562192906406 0 0 0.0163717966482966 0 0 0 0 0.0279173358382897 0 0.0306832110101092 0 0 0 0 0 0 0 0 0 0 0 0 0 0 0 0 0 0 0 0 0 0 0 0 0 0 0.0152000567929229 0 0 0 0.0117027583134857 0 0 0 0.0315874196093532 0 0 0 0 0 0 0 0.0225002730820428 0.145217663702138 0.0430703756791063 0.118010024095692 0.0275301957009885 0 0 0 0.0431556115138278 0 0 0 0 0.112908503723584 0 0 0 0 0 0 0 0 0 0 0 0 0 0 0 0 0 0 0 0 0 0 0 0 0 0 0 0 0 0 0 0 0 0 0 0 0 0 0 0 0 0 0 0 0 0 0 0 0 0 0 0 0 0 0 0 0 0 0 0 0 0 0 0 0 0 0 0 0 0 0 0 0 0 0 0 0 0 0 0 0 0 0 0 0 0 0 0 0 0 0 0 0 0 0 0 0 0 0 0 0 0 0 0 0 0 0 0 0 0 0 0 0 0 0 0 0 0 0 0 0 0 0 0 0 0 0 0 0 0 0 0 0 0 0 0 0 0 0 0 0 0 0 0 0 0 0 0 0 0 0 0 0 0 0 0 0 0 0 0 0 0 0 0 0 0 0 0 0 0 0 0 0 0 0 0 0 0 0 0 0 0 0
0 0 0 0 0 0 0 0 0 0 0 0 0 0 0 0 0 0 0 0 0 0 0 0 0 0 0 0 0 0 0 0 0 0 0 0 0 0 0 0 0 0 0 0 0 0.263498342834647 0 0 0 0 0.0166841194195613 0 0 0 0 0 0 0 0 0.102729296597704 0 0 0.194581681994726 0 0 0 0 0 0 0 0 0 0 0 0 0 0.112279187063654 0.0764170622771063 0.0643520405743689 0 0 0 0 0 0 0 0 0 0 0 0 0 0 0 0 0 0 0 0 0 0 0 0 0 0 0 0 0 0 0 0 0 0 0 0 0 0 0 0 0 0 0 0 0 0 0 0 0 0 0.0600115117346404 0 0 0 0 0.109446757503593 0 0 0 0 0 0 0 0 0 0 0 0 0 0 0 0 0 0 0 0 0 0 0 0 0 0 0 0 0 0 0 0 0 0 0 0 0 0 0 0 0 0 0 0 0 0 0 0 0 0 0 0 0 0 0 0 0 0 0 0 0 0 0 0 0 0 0 0 0 0 0 0 0 0 0 0 0 0 0 0 0 0 0 0 0 0 0 0 0 0 0 0 0 0 0 0 0 0 0 0 0 0 0 0 0 0 0 0 0 0 0 0 0 0 0 0 0 0 0 0 0 0 0 0 0 0 0 0 0 0 0 0 0 0 0 0 0 0 0 0 0 0 0 0 0 0 0 0 0 0 0 0 0 0 0 0 0 0 0 0 0 0 0 0 0 0 0 0 0 0 0 0 0 0 0 0 0 0 0 0 0 0 0
0 0 0 0 0 0 0 0 0 0 0 0 0 0 0 0 0 0 0 0 0 0 0 0 0 0 0 0 0 0 0 0 0 0 0 0 0 0 0 0 0 0 0.0624066173570244 0 0 0 0 0.0262312028565793 0 0.0254210500236194 0.0234694226844667 0 0 0 0 0 0 0 0.0975930254847217 0 0 0 0 0.0982665872306692 0 0 0 0 0 0 0.100414781439313 0 0.432483139831278 0 0 0 0 0 0.0426539244399239 0 0 0 0 0 0 0 0 0 0 0.00775698933578512 0 0 0 0 0 0 0 0 0 0 0 0 0 0 0 0 0 0 0 0 0 0 0 0 0 0 0 0 0 0 0 0 0 0 0 0 0 0 0 0 0 0 0 0 0 0 0 0 0 0 0.0833032593166197 0 0 0 0 0 0 0 0 0 0 0 0 0 0 0 0 0 0 0 0 0 0 0 0 0 0 0 0 0 0 0 0 0 0 0 0 0 0 0 0 0 0 0 0 0 0 0 0 0 0 0 0 0 0 0 0 0 0 0 0 0 0 0 0 0 0 0 0 0 0 0 0 0 0 0 0 0 0 0 0 0 0 0 0 0 0 0 0 0 0 0 0 0 0 0 0 0 0 0 0 0 0 0 0 0 0 0 0 0 0 0 0 0 0 0 0 0 0 0 0 0 0 0 0 0 0 0 0 0 0 0 0 0 0 0 0 0 0 0 0 0 0 0 0 0 0 0 0 0 0 0 0 0 0 0 0 0 0 0 0 0 0 0 0 0 0 0 0 0 0 0 0 0 0 0 0 0
0 0 0 0 0 0 0 0 0 0 0 0 0 0 0 0.00504879246233372 0 0 0 0 0.207149241716904 0 0 0 0 0 0 0 0 0 0 0 0 0 0 0 0 0 0 0 0 0 0 0 0 0.0782551480349814 0 0 0 0 0 0 0 0 0 0 0 0 0 0.162535616358953 0.0741077406579399 0 0 0 0.015106573784422 0 0 0 0.0640273585343393 0.031208714583931 0 0 0 0 0 0 0.0046954803144003 0.0191835974137246 0.0594029927697802 0 0 0 0 0 0 0 0 0 0 0 0 0 0 0 0 0 0 0 0 0 0 0 0 0 0 0 0 0 0 0 0 0 0 0.0105741187847116 0 0 0 0 0 0 0 0 0 0 0.00971659796604088 0 0 0 0 0.0284325495126309 0 0 0 0 0.230555477104907 0 0 0 0 0 0 0 0 0 0 0 0 0 0 0 0 0 0 0 0 0 0 0 0 0 0 0 0 0 0 0 0 0 0 0 0 0 0 0 0 0 0 0 0 0 0 0 0 0 0 0 0 0 0 0 0 0 0 0 0 0 0 0 0 0 0 0 0 0 0 0 0 0 0 0 0 0 0 0 0 0 0 0 0 0 0 0 0 0 0 0 0 0 0 0 0 0 0 0 0 0 0 0 0 0 0 0 0 0 0 0 0 0 0 0 0 0 0 0 0 0 0 0 0 0 0 0 0 0 0 0 0 0 0 0 0 0 0 0 0 0 0 0 0 0 0 0 0 0 0 0 0 0 0 0 0 0 0 0 0 0 0 0 0 0 0 0 0 0 0 0 0 0 0 0 0 0 0 0 0 0 0 0
0 0 0 0 0 0 0 0 0 0 0 0 0 0 0 0 0 0 0 0 0 0 0 0 0 0 0 0 0 0 0 0 0 0 0 0 0 0 0 0 0 0 0.0664718266117095 0 0 0.0808739718198935 0 0 0 0.0264430428644992 0.0246804826736998 0 0 0 0 0 0 0 0.144422162747068 0.0227161978030407 0 0.0813757037064034 0 0 0 0 0 0 0 0 0.0176191627369857 0.0157258841531525 0.0684240464176889 0 0 0.0563910169904534 0 0.0440692657135013 0 0 0 0 0 0 0 0.0185006827551847 0 0 0.0156700588223674 0.0256749129031061 0 0 0 0 0 0 0.00557772230678737 0 0 0 0 0 0 0 0 0 0 0 0 0 0 0 0 0 0 0 0 0 0 0 0 0 0 0 0 0 0 0 0 0 0 0 0 0 0.100318799949927 0 0 0 0 0 0.139519440848959 0 0 0.0455256181755728 0 0 0 0 0 0 0 0 0 0 0 0 0 0 0 0 0 0 0 0 0 0 0 0 0 0 0 0 0 0 0 0 0 0 0 0 0 0 0 0 0 0 0 0 0 0 0 0 0 0 0 0 0 0 0 0 0 0 0 0 0 0 0 0 0 0 0 0 0 0 0 0 0 0 0 0 0 0 0 0 0 0 0 0 0 0 0 0 0 0 0 0 0 0 0 0 0 0 0 0 0 0 0 0 0 0 0 0 0 0 0 0 0 0 0 0 0 0 0 0 0 0 0 0 0 0 0 0 0 0 0 0 0 0 0 0 0 0 0 0 0 0 0 0 0 0 0 0 0 0 0 0 0 0 0 0 0 0 0 0 0 0 0 0 0 0 0 0 0 0 0 0 0 0
0 0 0 0 0 0 0 0 0 0 0 0 0 0 0 0 0 0 0 0 0.174094983400624 0 0 0 0 0 0 0 0 0 0 0 0 0 0 0 0 0 0 0 0 0 0.0722592614373849 0 0 0 0 0 0 0 0 0 0 0.132887862228078 0 0 0 0 0 0 0 0 0.0733739545238648 0 0 0.176444077437957 0.106589724310572 0 0 0 0 0 0 0 0 0 0 0 0 0 0 0 0 0 0 0 0 0 0 0 0 0 0 0 0 0 0 0 0 0 0 0 0 0 0 0 0 0 0 0 0 0 0 0 0 0 0 0 0 0 0 0 0 0 0 0 0 0 0 0 0 0 0 0 0.120739796640062 0 0 0 0 0 0 0 0 0 0 0 0 0 0 0 0 0 0 0 0 0 0 0 0 0 0 0 0 0 0 0 0 0 0 0 0 0 0.0522957902514437 0 0 0 0 0 0 0 0 0 0 0 0 0 0 0 0 0 0 0 0 0 0 0 0 0 0 0 0 0 0 0 0 0 0 0 0.0913145497700139 0 0 0 0 0 0 0 0 0 0 0 0 0 0 0 0 0 0 0 0 0 0 0 0 0 0 0 0 0 0 0 0 0 0 0 0 0 0 0 0 0 0 0 0 0 0 0 0 0 0 0 0 0 0 0 0 0 0 0 0 0 0 0 0 0 0 0 0 0 0 0 0 0 0 0 0 0 0 0 0 0 0 0 0 0 0 0 0 0 0 0 0 0 0 0 0 0 0 0 0 0 0 0 0 0 0 0 0 0
0 0 0 0 0 0 0 0 0 0 0 0 0 0 0 0 0 0 0 0 0 0 0 0 0 0 0 0 0 0 0 0 0 0 0 0 0 0 0 0 0 0 0 0.0439428557629858 0 0 0 0 0 0.102497576367901 0 0 0 0.206130799376145 0 0 0 0 0 0 0 0 0 0 0.122094932079583 0 0.232185073381564 0 0 0 0 0 0 0 0 0 0 0 0 0 0 0 0 0 0 0 0 0 0 0 0 0 0 0 0 0 0 0 0 0 0 0 0 0 0 0 0 0.0655459015230577 0 0 0 0 0 0 0 0 0 0 0 0 0 0 0 0 0 0 0 0 0 0 0 0 0 0 0 0 0 0 0 0 0 0 0 0 0 0 0 0 0 0 0 0 0 0 0 0 0 0 0 0 0 0 0 0 0 0 0 0 0.061124431578012 0 0 0 0.0218246062329138 0 0 0 0 0 0 0 0 0 0 0 0 0 0 0 0 0.05076552717412 0 0 0 0 0 0 0 0 0 0 0 0 0 0 0 0 0 0 0.0760119427667803 0 0.017876353756938 0 0 0 0 0 0 0 0 0 0 0 0 0 0 0 0 0 0 0 0 0 0 0 0 0 0 0 0 0 0 0 0 0 0 0 0 0 0 0 0 0 0 0 0 0 0 0 0 0 0 0 0 0 0 0 0 0 0 0 0 0 0 0 0 0 0 0 0 0 0 0 0 0 0 0 0 0 0 0 0 0 0 0 0 0 0 0 0 0 0 0 0 0 0 0 0 0 0 0 0 0 0 0 0 0 0 0
0 0 0 0 0 0 0 0 0 0 0 0 0 0 0 0 0 0 0 0 0 0 0 0 0 0 0 0 0 0 0 0 0 0 0 0 0 0 0 0 0 0 0 0 0 0 0 0 0 0 0 0 0 0.405702975424841 0 0 0 0 0 0 0 0 0 0 0.0837420156107749 0.263616029883265 0 0 0 0 0 0 0 0 0 0 0 0 0 0 0 0 0 0 0 0 0 0 0 0 0 0 0 0 0 0 0 0 0 0 0 0 0 0 0 0 0 0 0 0 0 0 0 0 0 0 0 0 0 0 0 0 0 0 0 0 0 0 0 0 0 0 0 0 0 0 0 0 0 0 0 0 0 0 0 0 0 0 0 0 0 0 0 0 0 0 0 0 0 0 0 0 0 0 0 0 0 0 0.0699886743843384 0 0 0 0.0470913295332512 0 0.0311041772268593 0 0 0 0 0 0 0 0 0 0 0 0 0 0 0 0 0 0 0 0 0 0 0 0 0 0 0 0 0 0 0 0 0 0.0987547979366699 0 0 0 0 0 0 0 0 0 0 0 0 0 0 0 0 0 0 0 0 0 0 0 0 0 0 0 0 0 0 0 0 0 0 0 0 0 0 0 0 0 0 0 0 0 0 0 0 0 0 0 0 0 0 0 0 0 0 0 0 0 0 0 0 0 0 0 0 0 0 0 0 0 0 0 0 0 0 0 0 0 0 0 0 0 0 0 0 0 0 0 0 0 0 0 0 0 0 0 0 0 0 0 0 0 0 0 0 0
0 0 0 0 0 0 0 0 0 0 0 0 0 0 0 0 0 0 0 0 0 0 0 0 0 0 0 0 0 0 0 0 0 0 0 0 0 0 0 0 0 0 0 0 0 0 0 0 0 0 0 0 0 0 0 0 0 0 0 0.0377148413205173 0 0 0 0 0 0 0 0 0 0 0 0.143011529617405 0 0 0 0 0.155892981539304 0 0 0 0 0 0 0 0 0 0 0 0 0 0 0 0 0 0 0 0 0 0 0 0 0 0 0 0 0 0 0 0 0.12412789904363 0 0.379033000378183 0 0.0606446106939454 0 0 0 0 0 0 0 0.0629758921679902 0.036599245239025 0 0 0 0 0 0 0 0 0 0 0 0 0 0 0 0 0 0 0 0 0 0 0 0 0 0 0 0 0 0 0 0 0 0 0 0 0 0 0 0 0 0 0 0 0 0 0 0 0 0 0 0 0 0 0 0 0 0 0 0 0 0 0 0 0 0 0 0 0 0 0 0 0 0 0 0 0 0 0 0 0 0 0 0 0 0 0 0 0 0 0 0 0 0 0 0 0 0 0 0 0 0 0 0 0 0 0 0 0 0 0 0 0 0 0 0 0 0 0 0 0 0 0 0 0 0 0 0 0 0 0 0 0 0 0 0 0 0 0 0 0 0 0 0 0 0 0 0 0 0 0 0 0 0 0 0 0 0 0 0 0 0 0 0 0 0 0 0 0 0 0 0 0 0 0 0 0 0 0 0 0 0 0 0 0 0 0 0 0 0 0 0 0 0 0
0 0 0 0 0 0 0 0 0 0 0 0 0 0 0 0.00706289472255364 0 0 0.0704951830711495 0 0 0 0 0 0 0 0 0 0 0 0 0 0 0 0 0 0 0 0 0 0 0 0 0 0 0 0 0 0 0 0 0 0 0 0 0 0 0 0 0.01345827664976 0 0 0.0875613857465287 0 0 0 0 0 0 0.533040554353951 0 0 0 0 0 0.0112910461341259 0.174292691167987 0 0 0 0 0 0 0 0 0 0 0 0 0 0 0 0 0 0 0 0 0 0 0 0 0 0 0 0 0 0 0 0 0 0 0.052297310072689 0 0 0 0 0 0 0 0 0 0 0 0 0.0309594997355779 0 0 0 0 0 0 0 0 0 0.0195411583456776 0 0 0 0 0 0 0 0 0 0 0 0 0 0 0 0 0 0 0 0 0 0 0 0 0 0 0 0 0 0 0 0 0 0 0 0 0 0 0 0 0 0 0 0 0 0 0 0 0 0 0 0 0 0 0 0 0 0 0 0 0 0 0 0 0 0 0 0 0 0 0 0 0 0 0 0 0 0 0 0 0 0 0 0 0 0 0 0 0 0 0 0 0 0 0 0 0 0 0 0 0 0 0 0 0 0 0 0 0 0 0 0 0 0 0 0 0 0 0 0 0 0 0 0 0 0 0 0 0 0 0 0 0 0 0 0 0 0 0 0 0 0 0 0 0 0 0 0 0 0 0 0 0 0 0 0 0 0 0 0 0 0 0 0 0 0 0 0 0 0 0 0 0 0 0 0 0 0 0 0 0 0 0
0 0 0 0 0.050425590618895 0 0 0 0 0 0 0 0 0 0 0.034042712689479 0 0 0.107566068882617 0 0 0 0 0 0 0 0 0 0.0097310685556646 0 0 0 0 0 0 0 0 0 0 0 0 0 0 0 0 0 0 0 0 0 0 0 0 0 0 0 0 0 0 0 0 0 0.0489249858068771 0 0 0 0 0 0.611037744581332 0 0 0 0 0 0 0 0 0 0 0 0 0 0 0 0 0 0 0 0 0 0 0 0 0 0 0 0 0 0 0 0 0 0 0 0 0 0 0 0 0 0 0.0487756573399528 0 0 0 0 0 0 0 0 0 0 0 0 0.0265428377661582 0 0 0 0 0 0 0 0 0 0 0 0 0 0 0 0 0 0 0 0 0 0 0 0 0 0 0 0 0 0 0 0 0 0 0.013463341083147 0.0098727778774686 0 0 0 0 0 0 0 0 0 0 0 0 0 0 0 0.0126995156610731 0 0 0 0 0 0 0 0 0 0 0 0 0 0 0 0 0 0 0 0 0 0 0 0 0 0 0 0 0 0 0 0 0 0 0 0 0 0 0 0 0 0 0 0 0 0 0 0 0 0 0 0 0 0 0 0 0 0 0 0 0 0 0 0 0 0 0 0 0 0 0 0 0 0 0 0 0 0 0 0 0 0 0 0 0 0 0 0 0 0 0 0 0 0 0 0 0 0 0 0 0 0 0 0 0 0 0 0 0 0 0 0 0.00857115831087127 0 0 0 0 0 0 0 0 0 0 0 0 0 0 0 0 0 0 0.018346540826464 0 0 0 0 0 0 0 0 0
0 0 0 0 0 0 0 0 0 0 0 0 0 0 0 0.0177449843047106 0 0 0 0 0 0 0 0 0 0 0 0 0 0 0 0 0 0 0 0 0 0 0 0 0 0 0 0 0 0 0 0 0 0 0 0 0 0 0 0 0 0 0 0 0 0.0868619429606573 0 0.0184046801918034 0 0 0 0 0 0 0 0 0.101043773877881 0 0 0.0915218199218131 0 0 0.092144449730717 0 0 0 0 0 0 0.0141963475093962 0.00553507490385086 0 0 0 0 0 0 0 0 0.0115771830225918 0 0 0 0 0 0 0 0 0 0 0 0 0 0 0 0 0 0 0 0 0 0 0 0 0 0 0 0 0 0 0 0 0 0 0 0 0 0 0.311964982690286 0 0 0.0276945459810687 0.221310214905224 0 0 0 0 0 0 0 0 0 0 0 0 0 0 0 0 0 0 0 0 0 0 0 0 0 0 0 0 0 0 0 0 0 0 0 0 0 0 0 0 0 0 0 0 0 0 0 0 0 0 0 0 0 0 0 0 0 0 0 0 0 0 0 0 0 0 0 0 0 0 0 0 0 0 0 0 0 0 0 0 0 0 0 0 0 0 0 0 0 0 0 0 0 0 0 0 0 0 0 0 0 0 0 0 0 0 0 0 0 0 0 0 0 0 0 0 0 0 0 0 0 0 0 0 0 0 0 0 0 0 0 0 0 0 0 0 0 0 0 0 0 0 0 0 0 0 0 0 0 0 0 0 0 0 0 0 0 0 0 0 0 0 0 0 0 0 0 0 0 0 0 0 0 0 0 0 0 0 0
0 0 0 0.00976494945004734 0 0 0 0 0 0 0.00693532494833778 0 0 0 0 0 0 0 0 0 0.00824281906506483 0 0 0 0 0 0 0 0 0.00772808094849111 0.0069438509274226 0 0 0.0771951405510964 0 0 0 0 0 0 0 0 0 0 0 0.00893581175615954 0 0 0 0.0101817467764624 0.0949354481720452 0 0 0.00517723022873094 0.333053200564547 0 0.0948696189567734 0.0340753795978321 0 0.00716794528266054 0 0 0 0.00526879698933105 0 0 0 0.0281728079448763 0 0 0 0 0 0 0 0 0.0738157852006715 0 0 0 0 0 0 0 0 0 0 0.00389626604842638 0 0 0 0 0.00725943754199028 0.0060071539397353 0 0 0 0 0 0 0 0 0 0 0.00655834255488042 0 0 0 0 0.0346371969589997 0 0.0124704271040238 0.0190826349913494 0 0 0 0 0 0 0 0 0 0.0140380339750163 0 0 0 0 0 0 0.00295729122792435 0 0 0 0 0 0 0 0 0 0.00866039946200261 0 0 0 0 0 0 0 0 0 0 0 0 0 0 0.0322381530853955 0 0 0 0 0 0 0 0 0 0 0 0 0 0 0 0 0 0 0 0 0 0 0 0 0 0 0 0 0 0 0 0 0 0 0 0 0 0 0 0.00459299417861373 0 0 0 0 0 0 0 0 0 0 0 0 0 0 0 0 0 0 0 0.0133690865651308 0 0 0 0 0 0 0 0 0 0 0 0 0 0 0 0 0 0 0 0 0 0 0 0 0 0 0.00296129788055573 0 0 0 0 0 0 0 0 0 0 0 0 0 0 0 0.0188073471254056 0 0 0 0 0 0 0 0 0 0 0 0 0 0 0 0 0 0 0 0 0 0 0 0 0 0 0 0 0 0 0 0 0 0 0 0 0 0 0 0 0 0 0 0 0 0 0 0 0 0 0 0 0 0 0 0 0 0 0 0
0 0 0 0 0 0 0 0 0 0 0 0 0 0 0 0.0229583313930953 0 0 0 0 0 0 0 0.122697942241636 0 0 0 0 0 0 0 0 0 0 0 0 0 0 0.0686411203024512 0 0 0 0.041340969154745 0 0 0 0 0.0255851488802816 0 0 0.0347548392062194 0 0 0 0 0 0 0 0.0203986789751684 0 0 0.362775020265485 0 0.069308749554498 0 0 0 0 0 0 0.0979819006663047 0 0 0 0 0 0 0 0 0.0552815456208113 0 0 0 0 0 0.00718731754664063 0 0 0 0 0 0.0129624621461794 0 0 0 0 0 0 0 0 0 0 0 0 0 0 0 0 0 0 0 0 0 0 0 0 0 0 0 0 0 0 0 0 0 0 0 0.0244721358386207 0 0 0 0 0 0 0 0 0 0 0.0110726887095622 0 0.0225811494983013 0 0 0 0 0 0 0 0 0 0 0 0 0 0 0 0 0 0 0 0 0 0 0 0 0 0 0 0 0 0 0 0 0 0 0 0 0 0 0 0 0 0 0 0 0 0 0 0 0 0 0 0 0 0 0 0 0 0 0 0 0 0 0 0 0 0 0 0 0 0 0 0 0 0 0 0 0 0 0 0 0 0 0 0 0 0 0 0 0 0 0 0 0 0 0 0 0 0 0 0 0 0 0 0 0 0 0 0 0 0 0 0 0 0 0 0 0 0 0 0 0 0 0 0 0 0 0 0 0 0 0 0 0 0 0 0 0 0 0 0 0 0 0 0 0 0 0 0 0 0 0 0 0 0 0 0 0 0 0 0 0 0 0 0 0 0 0 0 0 0 0 0 0 0 0 0 0
0 0 0 0 0.00830106959735416 0 0 0.0106816184933686 0 0.0166168472553296 0.00433447739056305 0 0.00316203870865345 0 0 0 0 0 0 0 0 0 0 0 0 0 0 0 0.00354618891315893 0.00692979321778946 0.01311406697408 0 0 0 0 0 0.0960110662596518 0.0592163953409234 0 0 0 0 0 0 0 0 0.208661449597056 0 0 0 0.0179779443115469 0 0 0 0 0 0 0 0.0806567567332896 0 0 0 0 0 0 0 0 0 0 0 0 0 0 0 0 0 0 0 0 0 0 0.00524972995926491 0 0 0 0.0686970765387285 0.00287032822456808 0.0988411422958626 0 0.0097325164853089 0 0 0 0.00807553597051098 0 0.00587742878658265 0.00931484711588351 0 0 0 0 0 0 0 0 0 0 0 0 0 0 0 0 0 0 0 0 0 0 0 0 0 0 0 0 0 0 0.00638125288071196 0 0 0 0.0840311403966939 0.106001226705428 0.0625333201742045 0 0 0 0 0 0 0 0 0 0 0 0 0 0 0 0 0 0 0 0 0 0 0 0 0 0 0 0 0 0 0 0 0 0 0 0 0 0 0 0 0 0 0 0 0 0 0 0 0 0 0 0 0 0 0 0 0 0 0 0 0 0 0 0 0 0 0 0 0 0 0 0 0 0 0 0 0 0 0 0 0.00318474167348651 0 0 0 0 0 0 0 0 0 0 0 0 0 0 0 0 0 0 0 0 0 0 0 0 0 0 0 0 0 0 0 0 0 0 0 0 0 0 0 0 0 0 0 0 0 0 0 0 0 0 0 0 0 0 0 0 0 0 0 0 0 0 0 0 0 0 0 0 0 0 0 0 0 0 0 0 0 0 0 0 0 0 0 0 0 0 0 0 0 0 0 0 0 0 0 0 0 0 0 0 0 0 0
0 0 0 0 0 0 0 0 0 0 0 0 0.0207164313035722 0 0 0 0 0 0 0 0 0 0 0 0.0351919741650302 0.0773972667075069 0 0 0 0 0 0 0.071291669522716 0.0262774650037076 0.0305174021906729 0 0 0 0 0 0 0.0161967987454557 0 0 0.0110874772491739 0 0 0.0653035234882499 0 0 0 0 0 0 0 0 0.0156789037333922 0 0 0 0 0 0 0 0 0 0 0 0 0 0 0 0 0 0 0 0 0 0 0 0 0 0 0 0 0 0 0 0 0 0 0 0 0 0 0 0 0 0 0 0 0 0 0 0 0 0 0 0 0 0 0 0 0 0 0 0 0 0 0 0 0 0 0 0 0 0.183983304169475 0 0.0272068497121628 0 0 0 0 0 0 0 0 0 0 0 0 0 0 0 0 0 0 0 0 0 0 0 0 0 0 0 0 0 0 0 0 0 0 0 0 0 0 0 0 0 0.0136036202654739 0.0721071536436483 0 0 0 0 0 0 0 0 0 0 0 0 0 0 0 0 0 0.0382100305062955 0 0.0304008168243226 0 0 0 0 0 0 0 0.0277405164484039 0 0 0.0401220173695723 0.0103451533152101 0.0630116448859631 0 0 0 0 0 0 0 0 0 0 0 0 0 0 0 0 0 0 0.0930708492468839 0 0 0 0 0 0 0 0 0 0 0 0 0 0 0 0 0 0 0 0 0 0 0 0 0 0 0 0 0 0 0 0 0 0 0 0 0 0 0 0 0 0 0 0 0 0 0 0 0 0 0 0 0 0 0 0 0 0 0 0.0305391315031113 0 0 0 0 0 0 0 0 0 0 0 0 0 0 0 0 0 0 0 0 0 0 0 0 0 0 0 0 0 0 0 0 0 0
0 0 0 0 0 0 0 0 0 0 0 0 0 0 0 0.0820356879137405 0 0 0 0 0 0.0654428449568321 0 0 0 0 0 0 0 0 0 0 0 0 0 0 0 0 0 0.0189830717765598 0 0 0 0 0 0 0.0114131158415898 0 0 0 0.0213416221902447 0.0306275097175296 0 0 0 0 0 0 0.0112389965505107 0 0 0 0 0.0643035373721556 0 0 0 0 0.0157049686051032 0 0.0999094518937837 0 0 0 0 0 0 0 0 0 0 0 0 0 0 0 0 0 0 0 0 0 0 0 0 0 0 0 0.00686037883081457 0.0419284133526532 0 0 0 0 0 0 0 0 0 0 0 0 0.006407616210946 0 0 0 0 0 0 0 0 0 0 0 0 0 0 0.00983935054436347 0 0 0 0 0 0 0.0384630643566084 0.253985992525 0 0.0909402732993366 0.0472443175123188 0 0.00969530063973297 0 0 0 0 0 0 0.0151613247551609 0 0 0 0 0 0 0.0320224584412475 0 0 0 0 0 0 0 0 0 0 0 0 0 0 0 0 0 0 0 0 0 0 0 0 0 0 0 0 0 0 0 0 0 0 0 0.0130697988977428 0 0 0 0 0 0 0 0 0 0 0.0133809038160255 0 0 0 0 0 0 0 0 0 0 0 0 0 0 0 0 0 0 0 0 0 0 0 0 0 0 0 0 0 0 0 0 0 0 0 0 0 0 0 0 0 0 0 0 0 0 0 0 0 0 0 0 0 0 0 0 0 0 0 0 0 0 0 0 0 0 0 0 0 0 0 0 0 0 0 0 0 0 0 0 0 0 0 0 0 0 0 0 0 0 0 0 0 0 0 0 0 0 0 0 0 0 0 0 0 0 0 0 0 0 0 0 0 0 0 0
0 0 0 0.0169798293527598 0 0 0 0 0 0 0.0109726254485951 0 0 0 0 0 0 0 0 0 0.0221225448350651 0 0 0.00781197061169035 0 0 0 0 0 0.00669840882485491 0.00914572169173504 0 0 0 0 0 0 0 0 0 0 0 0 0 0 0.0397564633755029 0 0 0 0 0.0543502494691985 0 0 0 0.0837076439703031 0 0 0 0 0.0292750326980165 0.0572410174567249 0 0.00628530691626645 0 0 0 0 0.0735547500772269 0.170599832404986 0 0 0.176796768167783 0 0 0 0 0 0 0 0 0 0 0 0 0 0 0 0.00721293152321888 0 0 0 0 0.00831022153976492 0.0094227200882799 0 0 0 0 0 0 0 0 0 0 0 0 0 0 0 0.0696648337540682 0 0.0615391455520589 0 0 0 0 0 0 0 0 0 0 0.0282621297239832 0 0 0 0 0 0 0.041756615264159 0 0 0 0 0.00853323725375848 0 0 0 0 0 0 0 0 0 0 0 0 0 0 0 0 0 0 0 0 0 0 0 0 0 0 0 0 0 0 0 0 0 0 0 0 0 0 0 0 0 0 0 0 0 0 0 0 0 0 0 0 0 0 0 0 0 0 0 0 0 0 0 0 0 0 0 0 0 0 0 0 0 0 0 0 0 0 0 0 0 0 0 0 0 0 0 0 0 0 0 0 0 0 0 0 0 0 0 0 0 0 0 0 0 0 0 0 0 0 0 0 0 0 0 0 0 0 0 0 0 0 0 0 0 0 0 0 0 0 0 0 0 0 0 0 0 0 0 0 0 0 0 0 0 0 0 0 0 0 0 0 0 0 0 0 0 0 0 0 0 0 0 0 0 0 0 0 0 0 0 0 0 0 0 0 0 0 0 0 0 0 0
0 0 0 0 0 0 0 0 0 0 0 0 0 0 0 0 0 0 0 0 0 0 0 0 0 0 0 0 0 0 0 0 0 0 0 0 0 0 0 0 0 0 0 0 0 0.0935150275406322 0 0 0 0 0 0 0 0 0 0 0 0 0 0 0.0907308906808042 0 0.0598044179868273 0.0823595635745424 0 0 0 0 0 0 0 0 0 0 0 0 0 0 0.261132364851185 0 0 0 0 0 0 0 0 0 0 0 0 0 0 0 0 0 0 0 0 0 0 0 0 0 0 0 0 0 0 0 0 0 0 0 0 0 0 0 0 0 0 0 0 0 0 0 0 0 0 0 0 0 0 0 0.39756187186167 0 0 0 0.014895863504339 0 0 0 0 0 0 0 0 0 0 0 0 0 0 0 0 0 0 0 0 0 0 0 0 0 0 0 0 0 0 0 0 0 0 0 0 0 0 0 0 0 0 0 0 0 0 0 0 0 0 0 0 0 0 0 0 0 0 0 0 0 0 0 0 0 0 0 0 0 0 0 0 0 0 0 0 0 0 0 0 0 0 0 0 0 0 0 0 0 0 0 0 0 0 0 0 0 0 0 0 0 0 0 0 0 0 0 0 0 0 0 0 0 0 0 0 0 0 0 0 0 0 0 0 0 0 0 0 0 0 0 0 0 0 0 0 0 0 0 0 0 0 0 0 0 0 0 0 0 0 0 0 0 0 0 0 0 0 0 0 0 0 0 0 0 0 0 0 0 0 0 0 0 0 0 0 0 0 0
0 0 0 0 0 0 0 0 0 0 0 0 0 0 0 0 0 0 0 0 0 0 0 0 0 0 0 0 0 0 0 0 0 0 0 0 0 0 0 0 0 0 0 0 0 0.112420800044732 0 0 0 0 0.0173588792895981 0 0 0 0 0 0 0 0.0330144948952685 0.050774905283361 0.0517720432533426 0.0447295210286016 0.125481496185194 0 0 0 0 0 0 0 0.111704981508344 0 0 0 0 0 0 0.176941151031943 0 0 0 0 0 0 0 0 0 0 0 0 0 0 0 0 0 0 0 0 0 0 0 0 0 0 0 0 0 0 0 0 0 0 0 0 0 0 0 0 0 0 0 0 0 0 0 0 0 0 0 0 0 0 0 0 0.219791889520221 0 0 0 0.0297945836184125 0 0.0262152543409819 0 0 0 0 0 0 0 0 0 0 0 0 0 0 0 0 0 0 0 0 0 0 0 0 0 0 0 0 0 0 0 0 0 0 0 0 0 0 0 0 0 0 0 0 0 0 0 0 0 0 0 0 0 0 0 0 0 0 0 0 0 0 0 0 0 0 0 0 0 0 0 0 0 0 0 0 0 0 0 0 0 0 0 0 0 0 0 0 0 0 0 0 0 0 0 0 0 0 0 0 0 0 0 0 0 0 0 0 0 0 0 0 0 0 0 0 0 0 0 0 0 0 0 0 0 0 0 0 0 0 0 0 0 0 0 0 0 0 0 0 0 0 0 0 0 0 0 0 0 0 0 0 0 0 0 0 0 0 0 0 0 0 0 0 0 0 0 0 0 0 0 0 0 0 0 0 0
0 0 0 0 0 0 0 0 0 0 0 0 0 0 0 0 0 0 0 0 0 0 0 0 0 0 0 0 0 0 0 0 0 0 0 0 0 0 0.201973934296552 0 0 0 0 0 0 0 0 0 0 0 0 0 0 0 0 0 0 0 0 0 0 0 0 0 0 0 0 0 0 0 0 0 0.798026065703448 0 0 0 0 0 0 0 0 0 0 0 0 0 0 0 0 0 0 0 0 0 0 0 0 0 0 0 0 0 0 0 0 0 0 0 0 0 0 0 0 0 0 0 0 0 0 0 0 0 0 0 0 0 0 0 0 0 0 0 0 0 0 0 0 0 0 0 0 0 0 0 0 0 0 0 0 0 0 0 0 0 0 0 0 0 0 0 0 0 0 0 0 0 0 0 0 0 0 0 0 0 0 0 0 0 0 0 0 0 0 0 0 0 0 0 0 0 0 0 0 0 0 0 0 0 0 0 0 0 0 0 0 0 0 0 0 0 0 0 0 0 0 0 0 0 0 0 0 0 0 0 0 0 0 0 0 0 0 0 0 0 0 0 0 0 0 0 0 0 0 0 0 0 0 0 0 0 0 0 0 0 0 0 0 0 0 0 0 0 0 0 0 0 0 0 0 0 0 0 0 0 0 0 0 0 0 0 0 0 0 0 0 0 0 0 0 0 0 0 0 0 0 0 0 0 0 0 0 0 0 0 0 0 0 0 0 0 0 0 0 0 0 0 0 0
0 0 0 0 0 0 0 0 0 0 0 0 0 0 0 0 0 0 0 0 0 0 0 0 0 0 0 0 0 0 0 0 0 0 0 0 0 0 0 0 0 0 0 0 0 0 0 0 0 0 0 0 0 0 0 0 0 0 0 0 0 0 0 0 0 0 0 0 0 0 0 0 0 0 0 0 0 0 0 0 0 0 0.00865401501249279 0 0 0.00428705478817131 0 0 0.312724742676754 0.0175082186293475 0.233057390488238 0.025704841561064 0.0650732874798066 0 0.0136483704854258 0.214032367864182 0.0523370967399229 0 0 0 0 0 0.0172567620699085 0.00495663130024111 0 0 0 0 0 0 0 0 0 0 0 0 0 0 0 0 0 0 0 0 0 0 0 0.030759220904446 0 0 0 0 0 0 0 0 0 0 0 0 0 0 0 0 0 0 0 0 0 0 0 0 0 0 0 0 0 0 0 0 0 0 0 0 0 0 0 0 0 0 0 0 0 0 0 0 0 0 0 0 0 0 0 0 0 0 0 0 0 0 0 0 0 0 0 0 0 0 0 0 0 0 0 0 0 0 0 0 0 0 0 0 0 0 0 0 0 0 0 0 0 0 0 0 0 0 0 0 0 0 0 0 0 0 0 0 0 0 0 0 0 0 0 0 0 0 0 0 0 0 0 0 0 0 0 0 0 0 0 0 0 0 0 0 0 0 0 0 0 0 0 0 0 0 0 0 0 0 0 0 0 0 0 0 0 0 0 0 0 0 0 0 0 0 0 0 0 0 0 0 0 0 0 0 0 0 0 0 0 0 0 0 0 0 0 0 0 0
0 0 0 0 0 0 0 0 0 0 0 0 0 0 0 0 0 0 0 0 0 0 0 0 0 0 0 0 0 0 0 0 0 0 0 0 0 0 0 0 0 0 0 0 0.0128542630245149 0 0 0 0 0 0.00552933340210252 0 0.0336950066954167 0 0 0 0 0 0.0362916974817657 0 0 0 0 0 0 0 0 0 0 0 0 0 0 0.0100784084004037 0 0 0 0 0 0 0 0 0.0212177179666703 0.255786980193869 0 0.0434847540597246 0.0124325343853946 0 0.0509023030288459 0.0504674860587383 0 0 0 0 0 0.0103851557478084 0.130683850763497 0.0344865001412822 0.0321396321641314 0.150294778567865 0 0 0 0 0 0 0 0 0 0 0 0 0 0 0.00614651736967828 0 0 0 0 0 0 0 0 0 0 0 0 0.0175767596406136 0.0118197337140119 0 0 0 0 0 0 0 0 0 0 0 0.0107607853683871 0 0 0 0 0.0048888100098345 0 0.016949310944456 0 0 0.00600213918680142 0 0 0 0.0101073184818707 0.00659443176423636 0 0 0 0 0 0 0 0 0 0 0 0 0 0 0 0 0 0 0 0 0 0 0 0 0 0 0 0 0 0 0 0 0 0 0 0 0 0 0 0 0 0 0 0 0 0 0.00766091607224617 0 0.0107628753658337 0 0 0 0 0 0 0 0 0 0 0 0 0 0 0 0 0 0 0 0 0 0 0 0 0 0 0 0 0 0 0 0 0 0 0 0 0 0 0 0 0 0 0 0 0 0 0 0 0 0 0 0 0 0 0 0 0 0 0 0 0 0 0 0 0 0 0 0 0 0 0 0 0 0 0 0 0 0 0 0 0 0 0 0 0 0 0 0 0 0 0 0 0 0 0 0 0 0 0 0 0 0 0 0 0 0 0 0 0 0 0 0 0
0 0 0 0 0 0 0 0 0 0 0 0 0 0 0 0 0 0 0 0 0 0 0 0 0 0 0 0 0 0 0 0 0 0 0 0.0627056075360265 0 0 0 0 0 0 0 0 0 0 0 0 0 0 0 0 0.101393131710354 0 0 0 0 0 0 0 0 0 0 0 0 0 0 0 0 0 0 0 0 0 0 0 0 0 0 0 0.0428618449377018 0.038835306432931 0 0.128091818567195 0.294050770702183 0 0 0 0.0585516620181482 0.00811096704473253 0 0 0 0 0 0.035424932116307 0.128221429584846 0 0 0 0 0 0 0 0 0 0 0 0 0 0 0 0 0 0 0 0 0 0 0 0 0 0 0 0 0 0 0 0 0 0 0 0 0 0 0 0 0 0 0.00809838004996787 0 0 0 0 0 0 0 0.0165466166385427 0 0 0.0114857891026987 0 0 0 0.0213991120385863 0 0 0 0 0 0 0 0 0 0 0 0 0 0 0 0 0 0 0 0 0 0 0 0 0 0 0 0 0 0 0 0 0 0 0 0 0 0 0 0 0 0 0 0 0 0 0 0 0 0 0 0 0 0 0 0 0 0 0 0 0 0 0 0 0 0 0 0 0 0 0 0 0 0 0 0 0 0 0 0 0 0 0.0442226315197797 0 0 0 0 0 0 0 0 0 0 0 0 0 0 0 0 0 0 0 0 0 0 0 0 0 0 0 0 0 0 0 0 0 0 0 0 0 0 0 0 0 0 0 0 0 0 0 0 0 0 0 0 0 0 0 0 0 0 0 0 0 0 0 0 0 0 0 0 0 0 0 0 0 0 0 0 0 0 0 0
0 0 0 0 0 0 0 0 0 0 0 0 0 0 0 0 0 0 0 0 0 0 0 0 0 0 0 0 0 0 0 0 0 0 0 0 0 0 0 0 0 0 0 0 0 0 0 0 0 0 0 0 0.0701377483089202 0 0 0 0 0 0.0423351687089816 0 0 0 0 0 0 0 0 0 0 0 0 0 0 0 0 0 0 0 0 0 0 0.270123885598945 0.0739056908522871 0 0.0563651985641262 0.0468874244029049 0.0134145421906436 0.00979108979529825 0.0484355304599598 0.0525848618799169 0 0 0 0 0 0.0117573766313764 0.145921267629009 0 0 0 0 0 0 0 0 0 0 0 0 0 0 0 0 0 0 0 0 0 0 0 0 0 0 0 0 0 0 0 0 0 0 0 0 0 0 0 0 0 0 0 0.0128054673515622 0.00762883836155187 0.00736420927562614 0 0 0 0 0.0270236946533467 0 0 0.00812645033970707 0 0 0 0.0196296376870098 0.00495813502624756 0 0 0 0 0 0 0 0 0 0 0 0 0 0 0 0 0 0 0 0 0 0 0 0 0 0 0 0 0 0 0 0 0 0 0 0 0 0 0 0 0 0.0352141577545556 0 0 0 0.0146113733402522 0.00970100864353432 0 0.0112772425442372 0 0 0 0 0 0 0 0 0 0 0 0 0 0 0 0 0 0 0 0 0 0 0 0 0 0 0 0 0 0 0 0 0 0 0 0 0 0 0 0 0 0 0 0 0 0 0 0 0 0 0 0 0 0 0 0 0 0 0 0 0 0 0 0 0 0 0 0 0 0 0 0 0 0 0 0 0 0 0 0 0 0 0 0 0 0 0 0 0 0 0 0 0 0 0 0 0 0 0 0 0 0 0 0 0 0 0 0 0 0 0 0 0
0 0 0 0 0 0 0 0 0 0 0 0 0 0 0 0 0 0 0 0 0 0 0 0 0 0 0 0 0 0 0 0 0 0 0 0 0 0 0 0 0 0 0 0 0 0 0 0 0 0 0 0 0.0859204680507563 0 0 0 0 0 0 0 0 0 0 0 0 0 0 0 0 0 0 0 0 0 0 0 0 0 0 0 0 0 0.495278807571529 0.164543971411707 0 0 0 0 0 0 0 0 0 0 0 0 0 0 0 0 0 0 0 0 0 0 0 0 0 0 0 0 0 0 0 0 0 0 0 0 0 0 0 0 0 0 0 0 0 0 0 0 0 0 0 0 0 0 0 0 0 0 0 0 0 0 0 0 0 0 0 0 0 0 0 0 0 0 0 0 0 0 0 0 0 0 0 0 0 0 0 0 0 0 0 0 0 0 0 0 0 0 0 0 0 0 0 0 0 0 0 0 0 0 0 0 0 0 0 0 0 0 0 0 0 0 0 0 0 0 0 0 0 0 0 0 0 0 0 0 0 0 0 0 0 0 0 0 0 0 0 0 0 0 0 0 0 0.204697371880742 0 0 0 0 0.0495593810852666 0 0 0 0 0 0 0 0 0 0 0 0 0 0 0 0 0 0 0 0 0 0 0 0 0 0 0 0 0 0 0 0 0 0 0 0 0 0 0 0 0 0 0 0 0 0 0 0 0 0 0 0 0 0 0 0 0 0 0 0 0 0 0 0 0 0 0 0 0 0 0 0 0 0 0
0 0 0 0 0 0 0 0 0 0 0 0 0 0 0 0 0 0 0 0 0 0 0 0 0 0 0 0 0 0 0.0551075129248278 0 0 0 0 0 0.0134228706036246 0.114640990259549 0 0 0 0 0 0 0 0 0 0 0 0 0.00336661336862529 0 0 0 0 0 0 0 0.0724127391920158 0 0 0 0 0.00124768255866174 0 0 0 0 0 0 0.00091653691472817 0 0.000478524161878625 0.0124212411387219 0 0 0 0 0 0 0.00109258676388353 0.00409551731878765 0 0.00418161044672271 0 0 0.0798990788991657 0.0854259722103573 0.0640209631402367 0.151440210561638 0.0042242125681912 0.00197716290193156 0.00217368908647165 0.0525705545897309 0.00158264381218062 0.0393209916904102 0.0512749802221285 0 0.0159627840017263 0 0 0 0.0106017596112835 0.00387370882111981 0 0 0 0 0 0 0 0 0 0 0 0 0 0 0 0 0 0 0 0 0 0 0 0.0377908093818794 0 0 0.00900559610141487 0 0 0.00886298017133266 0 0 0.0346830787899105 0 0.000184408632518837 0.0010117576410452 0.00738222987197387 0.00412215508363566 0.00424322991609258 0.0226366228397413 0 0.000749325776325228 0.00243244469603317 0.00294681628153379 0 0.00119931362980983 0.000996632150319016 0.000817853328649743 0 0 0.00854576201599323 0.00465584592319272 0 0 0 0 0 0 0 0 0 0 0 0 0 0 0 0 0 0 0 0 0 0 0 0 0 0 0 0 0 0 0 0 0 0 0 0 0 0 0 0 0 0 0 0 0 0 0 0 0 0 0 0 0 0 0 0 0 0 0 0 0 0 0 0 0 0 0 0 0 0 0 0 0 0 0 0 0 0 0 0 0 0 0 0 0 0 0 0 0 0 0 0 0 0 0 0 0 0 0 0 0 0 0 0 0 0 0 0 0 0 0 0 0 0 0 0 0 0 0 0 0 0 0 0 0 0 0 0 0 0 0 0 0 0 0 0 0 0 0 0 0 0 0 0 0 0 0 0 0 0 0 0 0 0 0 0 0 0 0 0 0 0
0 0 0 0 0 0 0 0.002508113323552 0 0 0 0 0 0 0 0.00102800324285583 0 0 0 0 0 0 0 0 0 0 0 0 0 0.00400823013076402 0.0249777576163419 0 0 0 0 0 0 0.0347718420291473 0 0 0 0 0 0 0 0 0 0 0 0 0 0 0 0 0 0 0 0 0.0273084325615497 0 0 0 0 0 0 0 0 0 0 0 0.000895826749953192 0 0 0.00130102452540119 0 0 0 0 0 0 0 0.00293534128109663 0 0.00299909508754194 0 0.200294469262521 0 0.012600626336622 0.0912064530166042 0.150338272140928 0.0115278871697591 0.00680606374477099 0.00688104650105981 0.0801913511989223 0.00422719641092895 0.14185135737844 0.0268263563615986 0 0.00563908611981172 0 0.00147734766711412 0.00268033008591034 0.0406001604976614 0.0223976375988297 0 0 0 0.000900278284190686 0 0 0 0 0 0 0 0 0 0 0 0 0 0 0 0 0 0 0 0.013899743461884 0 0 0.00422657048158893 0 0 0.00406563676193549 0 0 0.0096605324399868 0 0 0.00114580233508594 0.001662467391104 0.00857757799334203 0.00408717835909216 0.0167361572861106 0 0.00253435551166642 0.00213692427895811 0.00143738291810682 0 0.00449911928903629 0.00227587768713822 0.00633066080373529 0.00199451348660961 0 0.00361325735161503 0.00193665583912726 0 0 0 0 0 0 0 0 0 0 0 0 0 0 0 0 0 0 0 0 0 0 0 0 0 0 0 0 0 0 0 0 0 0 0 0 0 0 0 0 0 0 0 0 0 0 0 0 0 0 0 0 0 0 0 0 0 0 0 0 0 0 0 0 0 0 0 0 0 0 0 0 0 0 0 0 0 0 0 0 0 0 0 0 0 0 0 0 0 0 0 0 0 0 0 0 0 0 0 0 0 0 0 0 0 0 0 0 0 0 0 0 0 0 0 0 0 0 0 0 0 0 0 0 0 0 0 0 0 0 0 0 0 0 0 0 0 0 0 0 0 0 0 0 0 0 0 0 0 0 0 0 0 0 0 0 0 0 0 0 0 0
0 0 0 0 0 0 0 0 0 0 0 0 0 0 0 0 0 0 0 0 0 0 0 0 0 0 0 0 0 0 0.0277655150998434 0 0 0 0 0 0.0176411845419431 0.135279324657197 0 0 0 0 0 0 0 0 0 0 0 0 0 0 0 0 0 0 0 0 0.0940164947149772 0 0 0 0 0 0 0 0 0 0 0 0 0.00317790193593333 0 0.0724163157153886 0 0 0.00245628422233579 0 0 0 0 0 0 0.00353826340903689 0 0.34614802865585 0.0203674604165711 0 0.0213716713943227 0.115670559565386 0 0 0 0.0520626902218867 0 0.0106499344599914 0.0115451094004446 0 0 0 0 0 0 0 0 0 0 0 0 0 0 0 0 0 0 0 0 0 0 0 0 0 0 0 0 0 0 0.0152133408170299 0 0 0.0074569742263646 0 0 0.0186608668101373 0 0 0.00389367987496684 0 0 0 0 0 0 0 0 0 0 0.00527780642150775 0 0 0 0 0 0 0.00898931225343503 0.00640128118545135 0 0 0 0 0 0 0 0 0 0 0 0 0 0 0 0 0 0 0 0 0 0 0 0 0 0 0 0 0 0 0 0 0 0 0 0 0 0 0 0 0 0 0 0 0 0 0 0 0 0 0 0 0 0 0 0 0 0 0 0 0 0 0 0 0 0 0 0 0 0 0 0 0 0 0 0 0 0 0 0 0 0 0 0 0 0 0 0 0 0 0 0 0 0 0 0 0 0 0 0 0 0 0 0 0 0 0 0 0 0 0 0 0 0 0 0 0 0 0 0 0 0 0 0 0 0 0 0 0 0 0 0 0 0 0 0 0 0 0 0 0 0 0 0 0 0 0 0 0 0 0 0 0 0 0 0 0 0 0 0 0 0
0 0 0 0 0 0 0 0 0 0 0 0 0 0 0 0 0 0 0 0 0 0 0 0 0 0 0 0 0 0 0.00642508848768895 0 0 0 0 0 0 0 0 0 0 0 0 0 0 0 0 0 0 0 0.0012451164358513 0 0 0.000828748214119542 0 0 0 0 0.0455770832783684 0 0 0 0 0.00114761353254542 0 0 0 0 0 0 0 0 0 0 0 0 0 0 0 0 0.0865501512085105 0.00520616426224618 0.00327183653622104 0.00469094068503057 0 0.0695233818335763 0.0395100034723861 0.00572763377487067 0 0.190597031503017 0.134399284352492 0.0235637055461008 0.0413572612746915 0 0.0227880976155063 0.0920397490364985 0.0629729991666435 0 0.0031019959886718 0 0 0.00173841010766052 0.0213571655688231 0.0219215017524212 0 0 0 0.00101149235260284 0 0 0 0 0.00114147075451533 0 0 0.00125816180548565 0 0 0 0 0 0 0 0 0 0 0 0.0279476787076249 0 0 0 0 0 0 0 0 0.00282531260293233 0 0 0.000982006024175094 0.00590270204011441 0.00860553244266674 0.00690063235151566 0.0297325434959873 0.00102821431072273 0.00140992190980162 0.00498536751712784 0.00103327298035053 0 0.00203210634655239 0.00296602938933622 0.00305137347351466 0.00169670583768703 0 0.00554329543910845 0.00330362803493829 0 0 0 0 0 0 0 0 0 0 0 0 0 0 0 0 0 0 0 0 0 0 0 0 0 0 0 0 0 0 0 0 0 0 0 0 0 0 0 0 0 0 0 0 0 0 0 0 0 0 0 0 0 0 0 0 0 0 0 0 0 0 0 0 0 0 0 0 0 0 0 0 0 0 0 0 0 0 0 0 0 0 0 0 0 0 0 0 0 0 0 0 0 0 0 0 0.00110158854929933 0 0 0 0 0 0 0 0 0 0 0 0 0 0 0 0 0 0 0 0 0 0 0 0 0 0 0 0 0 0 0 0 0 0 0 0 0 0 0 0 0 0 0 0 0 0 0 0 0 0 0 0 0 0 0 0 0 0 0 0 0 0 0 0 0
0 0 0 0 0 0 0 0 0 0 0 0 0 0 0 0 0 0 0 0 0 0 0 0 0 0 0 0 0 0 0.00331165431523198 0.000944763836377241 0 0 0 0 0 0.00131009326013659 0 0 0 0 0 0 0 0 0 0 0 0 0.00156454545139399 0 0 0 0 0 0 0 0.0619870663814471 0 0 0.00034212815273327 0 0.00136746340627354 0 0 0 0 0 0 0 0 0 0.00138976788446012 0 0 0 0 0 0 0.00352394603013309 0.00375382313505744 0.000329614803033701 0.00370372146799498 0 0.119600113282062 0.0473622969212344 0.0225445354237832 0.138611043366301 0 0.0563502707035945 0.0327304282321515 0.0429231878116539 0 0.0198058641903085 0.0319828576908743 0.0224375051888456 0 0.000842623560493262 0 0.00330750506816472 0.0079357789507006 0.0828560415610888 0.0672119151164507 0 0 0 0 0 0 0 0 0 0 0 0 0 0 0 0 0 0 0 0 0 0 0 0.00222981954440336 0 0 0 0 0 0 0 0 0.00189646794568433 0 0 0.00197506806439308 0.00683253523790719 0.0178951948900628 0.0159964543102696 0.0999675937635879 0 0.00335426065428513 0.0140402488341917 0.00169891629850052 0.00136642729673369 0.00798267122983437 0.00240439153461544 0.0169310542311685 0.00525665720961338 0.00186766442699582 0.0102477184667216 0.00802630086905087 0 0 0 0 0 0 0 0 0 0 0 0 0 0 0 0 0 0 0 0 0 0 0 0 0 0 0 0 0 0 0 0 0 0 0 0 0 0 0 0 0 0 0 0 0 0 0 0 0 0 0 0 0 0 0 0 0 0 0 0 0 0 0 0 0 0 0 0 0 0 0 0 0 0 0 0 0 0 0 0 0 0 0 0 0 0 0 0 0 0 0 0 0 0 0 0 0 0 0 0 0 0 0 0 0 0 0 0 0 0 0 0 0 0 0 0 0 0 0 0 0 0 0 0 0 0 0 0 0 0 0 0 0 0 0 0 0 0 0 0 0 0 0 0 0 0 0 0 0 0 0 0 0 0 0 0 0 0 0 0 0 0
0 0 0 0 0 0 0 0 0 0 0 0 0 0 0 0 0 0 0 0 0 0 0 0 0 0 0 0 0 0 0 0.00100770765659377 0 0 0 0 0 0 0 0 0 0 0 0 0 0 0 0 0 0 0 0 0 0 0 0 0 0 0 0 0 0 0 0 0 0 0 0 0 0 0 0 0 0 0 0 0 0 0 0 0.0854292177924275 0 0 0 0 0.00607564532991421 0.00661407601377006 0 0.178006114093743 0.102624787254518 0 0.0932732437900285 0.191461291993498 0 0.0683354065740945 0.0225841164124724 0.0136106740479541 0 0 0 0.00192707938609997 0.00680066062403742 0.0569833143805646 0.0652619192819088 0 0 0 0 0 0 0 0 0 0 0 0 0 0 0 0 0 0 0 0 0 0 0 0.0038992475874617 0 0 0 0 0 0 0 0 0 0 0 0.00202936267609002 0 0.00829143871026604 0.00296380765528719 0.0360383551345755 0.00270894311131214 0.00248497877327833 0 0 0 0.00618984857744576 0.00792720368546598 0.0157409695559144 0.0101538885853778 0 0.00157670131589998 0 0 0 0 0 0 0 0 0 0 0 0 0 0 0 0 0 0 0 0 0 0 0 0 0 0 0 0 0 0 0 0 0 0 0 0 0 0 0 0 0 0 0 0 0 0 0 0 0 0 0 0 0 0 0 0 0 0 0 0 0 0 0 0 0 0 0 0 0 0 0 0 0 0 0 0 0 0 0 0 0 0 0 0 0 0 0 0 0 0 0 0 0 0 0 0 0 0 0 0 0 0 0 0 0 0 0 0 0 0 0 0 0 0 0 0 0 0 0 0 0 0 0 0 0 0 0 0 0 0 0 0 0 0 0 0 0 0 0 0 0 0 0 0 0 0 0 0 0 0 0 0 0 0 0 0 0 0 0 0 0 0 0
0 0 0 0 0 0 0 0 0 0 0 0 0 0 0 0 0 0 0 0 0 0 0 0 0 0 0 0 0 0 0 0 0 0 0 0 0 0 0 0 0 0 0 0 0 0 0 0 0 0 0 0 0 0 0 0 0 0 0 0 0 0 0 0 0 0 0 0 0 0 0 0 0.00234306820850256 0 0 0 0 0 0 0 0.0177857516818456 0 0 0 0 0.00536788057619198 0.00737104766863919 0 0.0589108505717518 0.112517919514934 0.176064104998061 0 0.166595976938908 0 0.174216411877484 0.00881145062677134 0.0039405985037822 0 0 0 0.001533900386633 0.00978707501320559 0.085686969490641 0.0951895867917659 0 0 0 0 0 0 0 0 0 0 0 0 0 0 0 0 0 0 0 0 0 0 0 0 0 0 0 0 0 0 0 0 0 0 0 0.00292860157402132 0 0.0107114444528523 0 0 0.00406611325211691 0.00330437810794719 0 0 0 0.00249685799945033 0.0120690925275649 0.0237491685233489 0.0145517507135816 0 0 0 0 0 0 0 0 0 0 0 0 0 0 0 0 0 0 0 0 0 0 0 0 0 0 0 0 0 0 0 0 0 0 0 0 0 0 0 0 0 0 0 0 0 0 0 0 0 0 0 0 0 0 0 0 0 0 0 0 0 0 0 0 0 0 0 0 0 0 0 0 0 0 0 0 0 0 0 0 0 0 0 0 0 0 0 0 0 0 0 0 0 0 0 0 0 0 0 0 0 0 0 0 0 0 0 0 0 0 0 0 0 0 0 0 0 0 0 0 0 0 0 0 0 0 0 0 0 0 0 0 0 0 0 0 0 0 0 0 0 0 0 0 0 0 0 0 0 0 0 0 0 0 0 0 0 0 0 0 0 0 0 0 0
0 0 0 0 0 0 0 0 0 0 0 0 0 0 0 0 0 0 0 0 0 0 0 0 0 0 0 0 0 0 0 0.000816688278157453 0 0 0 0 0 0 0 0 0 0 0 0 0 0 0 0 0 0 0 0 0 0 0 0 0 0 0 0 0 0 0 0 0 0 0 0 0 0 0 0.00295771782184818 0 0 0 0 0.00141364801847838 0 0 0 0.0335686177758041 0 0 0 0 0.00439978277470912 0.00555598568811759 0 0.0770862458599237 0.11001081765775 0.26944376982094 0.124204670696576 0 0 0.0694070309401538 0.013553677300031 0.00707299620615958 0 0 0 0.00312637612812692 0.00925738378735234 0.0714594303362845 0.079271662577855 0 0 0 0 0 0 0 0 0.00168854517451492 0 0 0 0 0 0 0 0 0 0 0 0 0 0 0 0 0 0 0 0 0 0 0 0 0 0 0.00187255884475349 0 0.00806494331788643 0.00288320669375487 0.0424421766989734 0.00289208949935864 0.00384006519673233 0 0.00164582177734491 0 0.00683401951351838 0.00968200081681739 0.0183026948643387 0.0137141528392634 0 0.00186394273578821 0 0 0 0 0 0 0 0 0 0 0 0 0 0 0 0 0 0 0 0 0 0 0 0 0 0 0 0 0 0 0 0 0 0 0 0 0 0 0 0 0 0 0 0 0 0 0 0 0 0 0 0 0 0 0 0 0 0 0 0 0 0 0 0 0 0 0 0 0 0 0 0 0 0 0 0 0 0 0 0 0 0 0 0 0 0 0 0 0 0 0 0 0 0 0 0 0 0 0 0 0 0 0.00166728035868796 0 0 0 0 0 0 0 0 0 0 0 0 0 0 0 0 0 0 0 0 0 0 0 0 0 0 0 0 0 0 0 0 0 0 0 0 0 0 0 0 0 0 0 0 0 0 0 0 0 0 0 0 0 0 0 0 0 0 0 0
0 0 0 0.0822947186675808 0 0.00311344466339836 0.00503340529971862 0.00354532000742829 0 0 0.0219065752434395 0 0 0 0 0 0 0 0 0 0 0 0 0 0 0 0 0 0 0.0497430993128386 0.137382165079859 0 0 0 0 0 0 0.152213487435516 0 0 0 0 0 0 0 0 0 0 0 0 0.00971368610982466 0 0 0 0.00420294626906987 0 0 0 0.0148635157162313 0 0 0 0 0 0 0 0 0 0 0 0 0.00348751874243508 0 0.00421139451548336 0 0 0.00228401525893865 0 0 0 0 0 0 0 0 0.151624852910187 0.0922631293166292 0.0370580452249978 0 0 0 0 0 0 0 0.0786127563141712 0.00642355204132249 0 0.00509077209714049 0 0.0015203258494515 0 0 0 0 0 0 0 0 0 0 0 0 0 0 0 0 0 0 0 0 0 0 0 0 0 0 0.0189644120347011 0 0 0.0194616952379198 0 0 0.00760679208884299 0 0 0.00464748145455462 0 0 0.00335672430920892 0 0 0 0 0 0 0 0.0239135684621776 0 0 0 0 0 0 0.0410143192828925 0.0144462810540407 0 0 0 0 0 0 0 0 0 0 0 0 0 0 0 0 0 0 0 0 0 0 0 0 0 0 0 0 0 0 0 0 0 0 0 0 0 0 0 0 0 0 0 0 0 0 0 0 0 0 0 0 0 0 0 0 0 0 0 0 0 0 0 0 0 0 0 0 0 0 0 0 0 0 0 0 0 0 0 0 0 0 0 0 0 0 0 0 0 0 0 0 0 0 0 0 0 0 0 0 0 0 0 0 0 0 0 0 0 0 0 0 0 0 0 0 0 0 0 0 0 0 0 0 0 0 0 0 0 0 0 0 0 0 0 0 0 0 0 0 0 0 0 0 0 0 0 0 0 0 0 0 0 0 0 0 0 0 0 0 0 0
0 0 0 0 0 0 0 0 0 0 0 0 0 0 0 0 0 0 0 0 0 0 0 0 0 0 0 0 0 0 0 0 0 0 0 0 0 0 0 0 0 0 0 0 0 0 0 0 0 0 0 0 0 0 0 0 0 0 0 0 0 0 0 0 0 0 0 0 0 0 0 0 0 0 0 0 0 0 0 0 0.0116996057366343 0 0 0 0 0.00532324808785236 0.00567177201276799 0 0.0705818289586726 0.0843523008536772 0.159805843592838 0.21583516092959 0.115335546879326 0 0 0.00918461327361651 0 0 0 0 0 0.0184217230099395 0.0454446990151473 0.094504271080365 0 0 0 0 0 0 0 0 0 0 0 0 0 0 0 0 0 0 0 0 0 0 0 0 0 0 0 0 0 0 0 0 0 0 0 0.00541025110856545 0 0.0225680134158267 0 0 0.00935919831918594 0.00912187485382132 0 0 0 0.0108244728799108 0.0381551211865104 0.0401010200470335 0.0282994347587188 0 0 0 0 0 0 0 0 0 0 0 0 0 0 0 0 0 0 0 0 0 0 0 0 0 0 0 0 0 0 0 0 0 0 0 0 0 0 0 0 0 0 0 0 0 0 0 0 0 0 0 0 0 0 0 0 0 0 0 0 0 0 0 0 0 0 0 0 0 0 0 0 0 0 0 0 0 0 0 0 0 0 0 0 0 0 0 0 0 0 0 0 0 0 0 0 0 0 0 0 0 0 0 0 0 0 0 0 0 0 0 0 0 0 0 0 0 0 0 0 0 0 0 0 0 0 0 0 0 0 0 0 0 0 0 0 0 0 0 0 0 0 0 0 0 0 0 0 0 0 0 0 0 0 0 0 0 0 0 0 0 0 0 0 0
0 0 0 0 0 0 0 0 0 0 0.00220441203634805 0 0 0 0 0 0 0 0 0 0 0 0 0 0 0 0 0 0 0.0131693488791612 0.0911896120228835 0 0 0 0 0 0 0.0110839578005902 0 0 0 0 0 0 0 0 0 0 0 0.000880751340592559 0 0 0 0 0 0 0 0 0.0155253933458132 0 0 0 0 0 0 0 0 0 0 0 0.00147054998443143 0 0 0.00209082490821251 0 0 0 0 0 0 0.107319813561956 0.0019243688350989 0.00358637966608687 0.00206300926204764 0 0.0773620580290444 0.111329398728005 0.00517104782972465 0.166751708415022 0.0796765336381124 0.0308929944688312 0.00638543623242738 0.0131742798118277 0.053625177409228 0.00537243171494067 0 0.0732833463316858 0 0.00579060545374761 0 0 0.00246589161132215 0.00916896249358909 0.0146895540723854 0 0 0 0 0 0 0 0 0.00280839068006999 0 0 0 0 0 0 0 0 0 0 0 0 0 0 0.0377859416046826 0 0 0 0 0 0 0 0 0.00996580688157872 0 0 0.000897560090997623 0 0.00611587728552979 0 0.00844606326331235 0 0.0017756638007246 0 0.00288872522650287 0 0.0040692825164573 0 0.00437376484007281 0.00178435517981068 0 0.00902359431842613 0.00148872736071234 0 0 0 0 0 0 0 0 0 0 0 0 0 0 0 0 0 0 0 0 0 0 0 0 0 0 0 0 0 0 0 0 0 0 0 0 0 0 0 0 0 0 0 0 0 0 0 0 0 0 0 0 0 0 0 0 0 0 0 0 0 0 0 0 0 0 0 0 0 0 0 0 0 0 0 0 0 0 0 0 0 0 0 0 0 0 0 0 0 0 0 0 0 0 0 0 0.000928399068006943 0 0 0 0 0 0 0 0 0 0 0 0 0 0 0 0 0 0 0 0 0 0 0 0 0 0 0 0 0 0 0 0 0 0 0 0 0 0 0 0 0 0 0 0 0 0 0 0 0 0 0 0 0 0 0 0 0 0 0 0 0 0 0 0 0
0 0 0 0 0 0 0 0 0 0 0 0 0 0 0 0 0 0 0 0 0 0 0 0 0 0 0 0 0 0 0.159510489127531 0 0 0 0 0 0 0.00281189063126322 0 0 0 0 0 0 0 0 0 0 0 0 0.0014857423377513 0 0 0 0.00122136972452588 0 0 0 0.0246635809421504 0 0 0 0 0.000691945074545234 0 0 0 0 0 0 0 0 0 0.00309813868129326 0 0 0 0 0 0 0.024536065048724 0.0226408150587617 0.0121367577871381 0.0239388991097993 0 0.0943200206257424 0.0196848853818047 0.00524112485450276 0.106670437715037 0.0522615836425935 0.0174072982225138 0.00266993188335498 0.00642788355213539 0.00409680977013634 0 0.0685172818285754 0 0 0.0607975121596135 0 0 0 0.00404235475482224 0.00315495005131348 0 0.00247403892132842 0 0 0 0 0 0 0 0 0 0 0 0 0 0 0 0 0 0 0 0 0 0.126736871321143 0 0 0 0 0 0 0 0 0.118162612742598 0 0 0.00162567859088732 0.00486300733070709 0 0.00180873501064254 0.003708400103955 0 0 0.00113924265838288 0.00617102968132731 0 0 0 0 0 0 0.00895069203283822 0.00165677116587377 0 0 0 0 0 0 0 0 0 0 0 0 0 0 0 0 0 0 0 0 0 0 0 0 0 0 0 0 0 0 0 0 0 0 0 0 0 0 0 0 0 0 0 0 0 0 0.000675152474686282 0 0 0 0 0 0 0 0 0 0 0 0 0 0 0 0 0 0 0 0 0 0 0 0 0 0 0 0 0 0 0 0 0 0 0 0 0 0 0 0 0 0 0 0 0 0 0 0 0 0 0 0 0 0 0 0 0 0 0 0 0 0 0 0 0 0 0 0 0 0 0 0 0 0 0 0 0 0 0 0 0 0 0 0 0 0 0 0 0 0 0 0 0 0 0 0 0 0 0 0 0 0 0 0 0 0 0 0 0 0 0 0 0 0 0
0 0 0 0 0.0441366943436297 0.0205167937987371 0 0.0164827324589194 0.00477335434557397 0.0168258820146925 0 0.00895370615380467 0 0.0622910425529424 0.0755129609447573 0.0549961614666171 0.00533815036777016 0.00293100705429981 0 0.00220897722697274 0.00474244065831974 0 0 0 0 0 0 0 0.00189018783483658 0.0109527666179234 0.026962168765346 0 0 0 0 0 0 0 0 0 0 0 0 0 0 0 0 0 0 0 0.00438465150938485 0 0 0 0.0026569243335733 0 0 0 0 0 0 0 0 0 0 0 0 0 0 0 0 0 0 0 0 0 0 0 0 0 0 0.0150168446274349 0 0 0 0 0 0 0 0 0 0 0 0 0 0 0 0 0.00855298692353176 0.028163885444929 0 0 0 0 0 0 0 0 0 0 0 0 0 0 0 0 0 0 0 0 0 0 0 0 0 0 0 0.303597882473244 0 0 0 0 0 0 0 0 0.0338345323774933 0.179713194226939 0.00534485699782098 0.00295659630890318 0 0 0 0 0 0 0 0.0187240648491298 0 0 0.00448005309195838 0 0 0 0.029121566413062 0.00393693381745314 0 0 0 0 0 0 0 0 0 0 0 0 0 0 0 0 0 0 0 0 0 0 0 0 0 0 0 0 0 0 0 0 0 0 0 0 0 0 0 0 0 0 0 0 0 0 0 0 0 0 0 0 0 0 0 0 0 0 0 0 0 0 0 0 0 0 0 0 0 0 0 0 0 0 0 0 0 0 0 0 0 0 0 0 0 0 0 0 0 0 0 0 0 0 0 0 0 0 0 0 0 0 0 0 0 0 0 0 0 0 0 0 0 0 0 0 0 0 0 0 0 0 0 0 0 0 0 0 0 0 0 0 0 0 0 0 0 0 0 0 0 0 0 0 0 0 0 0 0 0 0 0 0 0 0 0 0 0 0 0 0 0
0 0 0 0 0 0 0 0 0 0 0 0 0 0 0 0 0 0 0 0 0 0 0 0 0 0 0 0 0 0 0.171891869514414 0 0 0 0 0 0 0 0 0 0 0 0 0 0 0 0 0 0 0 0 0 0 0 0 0 0 0 0.00368840653642893 0 0 0 0 0 0 0 0 0 0 0 0 0 0 0 0 0.00249241655345856 0 0 0 0 0 0.0185948966419322 0 0 0 0.0980595182224411 0.0138185559293184 0 0.0175474358753117 0.00655427003215326 0 0 0 0.0108426874534828 0 0.0180801296711692 0.203033892483083 0.0113642586507161 0 0.0432724837837665 0 0 0 0 0 0 0 0 0 0 0 0 0 0 0 0 0 0 0 0 0 0 0 0 0 0 0 0.150468034847085 0 0 0 0 0 0 0 0 0.190928782629294 0 0.00425150645965552 0 0 0 0 0 0 0 0 0.0158023302204984 0 0 0.0032344187129203 0 0 0 0.0114631372251688 0.00461096855770077 0 0 0 0 0 0 0 0 0 0 0 0 0 0 0 0 0 0 0 0 0 0 0 0 0 0 0 0 0 0 0 0 0 0 0 0 0 0 0 0 0 0 0 0 0 0 0 0 0 0 0 0 0 0 0 0 0 0 0 0 0 0 0 0 0 0 0 0 0 0 0 0 0 0 0 0 0 0 0 0 0 0 0 0 0 0 0 0 0 0 0 0 0 0 0 0 0 0 0 0 0 0 0 0 0 0 0 0 0 0 0 0 0 0 0 0 0 0 0 0 0 0 0 0 0 0 0 0 0 0 0 0 0 0 0 0 0 0 0 0 0 0 0 0 0 0 0 0 0 0 0 0 0 0 0 0 0 0 0 0 0 0
0 0 0 0 0 0 0 0 0 0 0 0 0 0 0 0 0 0 0 0 0 0 0 0 0 0 0 0 0 0 0 0 0 0 0 0 0 0 0 0 0 0 0 0 0 0 0 0 0 0 0.0199812129619522 0 0 0 0 0 0 0 0 0 0 0 0 0 0 0 0 0 0 0 0 0 0 0 0 0.0599348787040431 0 0 0 0 0 0.342133368539073 0 0 0 0 0 0 0 0 0 0 0 0 0 0 0 0.147236181109468 0.17025916436996 0 0 0 0 0 0 0 0 0 0 0 0 0 0 0 0 0 0 0 0 0 0 0 0 0 0 0 0 0 0 0 0 0 0 0 0 0.0459469790696283 0 0.0983996829216598 0 0 0 0 0 0 0 0 0 0.051574358699305 0 0 0.0134664406317019 0 0 0 0.0301982680723473 0 0 0 0 0 0 0 0 0 0 0 0 0 0 0 0 0 0 0 0 0 0 0 0 0 0 0 0 0 0 0 0 0 0 0 0.0208694649208615 0 0 0 0 0 0 0 0 0 0 0 0 0 0 0 0 0 0 0 0 0 0 0 0 0 0 0 0 0 0 0 0 0 0 0 0 0 0 0 0 0 0 0 0 0 0 0 0 0 0 0 0 0 0 0 0 0 0 0 0 0 0 0 0 0 0 0 0 0 0 0 0 0 0 0 0 0 0 0 0 0 0 0 0 0 0 0 0 0 0 0 0 0 0 0 0 0 0 0 0 0 0 0 0 0 0 0 0 0 0 0 0 0 0 0 0 0 0 0 0 0 0 0 0 0 0 0
0 0 0 0.0025228371168101 0 0 0 0 0 0 0 0 0 0 0 0.0013814468878437 0 0 0 0 0 0 0 0 0 0 0 0 0 0.00261396081110935 0.00295214274681977 0.018822768783697 0.11931122115843 0.00272428048514399 0.071916849280853 0 0 0 0 0 0.00241063311952125 0.00116207919749465 0 0 0 0 0 0.0151755319386557 0 0 0.00655546160976141 0 0 0 0.0133025970203714 0 0 0 0 0 0 0 0 0 0 0 0 0 0 0 0 0 0 0 0 0 0 0 0 0 0 0 0 0 0 0 0.00117854732652118 0 0 0.00837532431451155 0.00267944259721028 0.00112986944906988 0.00308886492133955 0.00105414498419037 0 0 0 0 0 0 0 0.180440767925443 0.00971637121863729 0.0272158608969538 0 0 0 0 0 0 0 0 0 0 0 0 0 0 0 0 0 0 0 0 0 0 0.00737046559145227 0.00155181068785463 0 0 0 0 0 0 0 0 0 0 0 0.0147741413949362 0 0.00177225217074732 0 0.00573402644786965 0.0129043869369216 0 0 0 0 0.018340841021601 0.0149995641517724 0.0784628797339073 0.0264611464175704 0.0650700874622094 0.00239604001481304 0 0 0 0 0 0 0 0 0 0 0 0.00130785129105608 0 0 0 0 0 0 0 0 0 0 0.0017511371726844 0 0 0 0 0 0 0 0 0 0.00732279208274242 0.00523285515593501 0 0 0 0 0 0 0 0 0 0 0 0 0 0 0 0 0 0 0 0 0 0 0 0 0 0.00222347040216737 0.00124074073705565 0 0 0 0 0 0 0 0 0 0 0 0 0 0 0 0 0 0 0 0 0 0 0 0 0 0 0 0 0 0 0 0 0 0 0 0 0 0 0 0 0 0.112177763865927 0 0 0 0 0 0 0 0 0 0 0 0 0 0 0 0 0 0 0 0 0 0 0 0 0 0 0 0 0 0 0 0 0 0 0 0 0 0 0 0.00173234778022068 0 0.0108875849122425 0 0 0 0.00526608383648959 0.00608448389250126 0.00404418237180716 0.00149367978800871 0 0 0 0 0 0 0.0181694961186534 0.0132159731301407 0 0.00560147617895486 0.0566794354613704
0 0 0 0.00202727668870777 0 0 0 0 0 0 0 0 0 0 0 0 0 0 0 0 0 0 0 0 0 0 0 0 0 0.00290418922050582 0.00340441614151528 0.00892955837732894 0.098030372944077 0.00171353272093039 0.00953217690260927 0 0 0 0 0 0.000925343865449934 0 0 0 0 0 0 0.00250380612668117 0 0 0.00529203720344057 0 0 0 0.00425644355949889 0 0 0 0 0 0 0 0 0 0 0 0 0 0 0 0 0 0 0 0 0 0 0 0 0 0 0 0 0 0 0 0.00220348103829291 0 0.00329907184556177 0.0207084406155439 0.00974434550462585 0.00742917769085489 0.00942546271145331 0 0.0112871668841955 0.00258296577677468 0 0 0 0 0.185947946569729 0 0.0196315598654637 0.0576410094847811 0 0 0 0 0 0 0 0 0 0 0 0 0 0 0 0 0 0 0 0 0 0 0.00205836267192253 0.00208664753569338 0 0 0 0 0 0 0 0 0 0 0 0.0126161946910307 0 0.00779519874929884 0 0.0123150875851196 0.00373338000424587 0 0 0 0 0.0435969282307151 0.0156741161446656 0.14251729717766 0.0519969970214566 0.0554850014847519 0.00461062218733064 0 0 0 0 0 0 0 0 0 0 0 0.00251547080505236 0 0 0 0 0 0 0 0 0 0 0.00276257315599904 0 0 0 0 0 0 0 0 0 0.00344873399982054 0 0 0 0 0 0 0 0 0 0 0 0 0 0 0 0 0 0 0 0 0 0 0 0 0 0 0 0 0 0 0 0 0 0 0 0 0 0 0 0 0 0 0 0 0 0 0 0 0 0 0 0 0 0 0 0 0 0 0 0 0 0 0 0 0 0 0 0 0 0.0795411149771488 0 0 0 0 0 0 0 0 0 0 0 0 0 0 0 0 0 0 0 0 0 0 0 0 0 0 0 0 0 0 0 0 0 0 0 0 0 0 0 0 0 0.0304226499813822 0 0 0 0 0 0 0 0 0 0 0 0 0 0.0261752029553667 0.0112737215008821 0 0 0.0199549174024362
0 0 0 0 0 0 0 0 0 0 0 0 0 0 0 0 0 0 0 0 0 0 0 0 0 0 0 0 0 0 0 0 0 0 0 0 0 0 0 0 0 0 0 0 0 0 0 0 0 0 0 0 0 0 0 0 0 0 0.00343080900411634 0 0 0 0 0 0 0 0 0 0 0 0 0 0 0 0 0 0 0 0 0 0.00746532828615523 0 0 0 0 0.0179957789830671 0.0274911725595673 0 0.033383174040012 0.178084652404595 0.0672502270161114 0.0535731384650501 0.0599264343314099 0 0.0229341372266908 0.00791059849070032 0.00373017096102355 0 0 0 0.00824717663122439 0.0161696003436369 0 0.20987094588127 0 0 0 0 0 0 0 0 0 0 0 0 0 0 0 0 0 0 0 0 0 0 0 0 0 0 0 0 0 0 0 0 0 0 0 0.00290310614604841 0 0.0394370418523692 0.014937203127822 0.129037841954911 0 0.00683376748551746 0.00176771634648781 0 0.00251605491509656 0.0281315692331467 0.00230039868201023 0.0304419207057915 0.00650295173206164 0.00443936275690371 0.00724638593839204 0.00604133449881193 0 0 0 0 0 0 0 0 0 0 0 0 0 0 0 0 0 0 0 0 0 0 0 0 0 0 0 0 0 0 0 0 0 0 0 0 0 0 0 0 0 0 0 0 0 0 0 0 0 0 0 0 0 0 0 0 0 0 0 0 0 0 0 0 0 0 0 0 0 0 0 0 0 0 0 0 0 0 0 0 0 0 0 0 0 0 0 0 0 0 0 0 0 0 0 0 0 0 0 0 0 0 0 0 0 0 0 0 0 0 0 0 0 0 0 0 0 0 0 0 0 0 0 0 0 0 0 0 0 0 0 0 0 0 0 0 0 0 0 0 0 0 0 0 0 0 0 0 0 0 0 0 0 0 0 0 0 0 0 0 0 0
0 0 0 0 0 0 0 0 0 0 0 0 0 0 0 0 0 0 0 0 0 0 0 0 0 0 0 0 0 0 0 0.00316050107552577 0 0 0 0 0 0 0 0 0.000857719253509112 0 0 0 0 0 0 0 0 0 0 0 0 0 0 0 0 0 0.00457227164784485 0 0 0 0 0 0 0 0 0 0 0 0 0 0 0 0 0 0 0 0 0 0.0017710761513515 0 0 0 0 0.00543101111234648 0.012526471295754 0 0.0283018832734038 0.119318999431047 0.0636160809901469 0.0491567054698615 0.0549082845238287 0 0.0393923266799617 0.0104678810468392 0.00240462756495884 0 0 0 0.0190802602666913 0.0392136326395225 0.173345806805186 0 0 0 0 0 0 0 0 0 0 0 0 0 0 0 0 0 0 0 0 0 0 0 0 0 0 0 0 0 0 0 0 0 0 0 0 0.00221846756177324 0 0.0403824224866256 0.0218319436880174 0.107119828987967 0 0.00579172946691647 0.00196637724325273 0 0.00375919720845297 0.062196091025558 0.00610630037317625 0.0702900222691551 0.0289170121388736 0.00659678921459515 0.00936341343890097 0.00423144340252995 0 0 0 0 0 0 0 0 0 0 0 0 0 0 0 0 0 0 0 0 0 0 0 0 0 0 0 0 0 0 0 0 0 0 0 0 0 0 0 0 0 0 0 0 0 0 0 0 0 0 0 0 0 0 0 0 0 0 0 0 0 0 0 0 0 0 0 0 0 0 0 0 0 0 0 0 0 0 0 0 0 0 0 0 0 0 0 0 0 0 0 0 0 0 0 0 0 0 0 0 0 0.00170342226642549 0 0 0 0 0 0 0 0 0 0 0 0 0 0 0 0 0 0 0 0 0 0 0 0 0 0 0 0 0 0 0 0 0 0 0 0 0 0 0 0 0 0 0 0 0 0 0 0 0 0 0 0 0 0 0 0 0 0 0 0
0 0 0 0.00633555883749398 0 0.00918123136733084 0.0126662216530388 0.0176512816382716 0.0075752494096601 0.031581084731141 0 0 0.0506701156635106 0 0 0.00263370795571042 0 0 0 0 0 0 0 0 0 0 0 0 0 0 0 0 0 0 0 0 0 0 0 0 0 0 0 0 0 0 0 0 0 0.0090222314272256 0 0 0 0 0 0.0110400715141378 0 0 0 0 0 0 0 0 0 0 0 0 0 0 0 0.0102014727209607 0 0 0 0 0 0 0 0 0 0 0 0 0 0 0 0 0 0 0 0 0 0 0 0 0 0 0 0 0 0 0 0 0 0 0 0 0 0.133129756851699 0 0 0.0154823212962101 0 0.055223300936652 0 0 0 0.0329645121401392 0 0 0 0 0 0 0 0 0 0 0 0 0 0 0 0 0 0 0 0 0 0 0 0 0 0 0 0 0 0 0 0 0 0 0 0 0 0 0 0 0 0 0 0 0 0 0 0 0.207365750193956 0 0 0 0 0 0 0 0.006051282206038 0 0 0 0 0 0 0 0 0 0 0 0 0.00506811772439558 0 0 0 0 0 0 0 0 0 0 0 0 0 0 0 0 0 0 0.114581729830198 0 0 0 0 0 0 0.00554782086118538 0 0.00814407605782338 0 0 0 0 0 0 0 0 0.00440524010456987 0 0 0 0 0 0 0 0 0 0 0 0 0 0 0 0 0 0 0 0 0 0 0 0 0 0 0 0 0 0 0 0 0 0 0.107071260926088 0 0 0.0668757646773132 0 0 0 0 0 0 0 0.0321533917115895 0 0 0.0136880380014962 0 0 0 0 0 0 0 0 0 0 0 0 0 0 0 0 0 0 0 0 0 0 0 0 0 0 0 0.0161474523236772 0 0 0 0 0 0.00754195723848851 0 0 0 0 0 0 0 0 0
0 0 0 0 0 0 0 0 0 0 0 0 0 0 0 0.0117792717618431 0 0 0 0 0 0 0 0.0187302519238271 0 0 0 0 0 0 0 0 0 0 0 0 0 0 0 0 0 0 0.0228312417816689 0 0 0 0 0 0 0 0 0 0 0.119205792745293 0 0 0 0 0 0.0220337752263161 0 0 0 0 0 0 0 0 0 0 0 0 0 0 0 0 0 0 0 0 0 0 0 0 0 0 0 0 0 0 0 0 0 0 0 0 0.0221224667755715 0 0 0 0 0 0 0 0 0 0 0.202367210826251 0 0 0 0 0.0543743744861264 0 0 0 0 0 0 0 0 0.193188136027997 0.0445325581927975 0.268673002758546 0 0 0 0.0201619174937623 0 0 0 0 0 0 0 0 0 0 0 0 0 0 0 0 0 0 0 0 0 0 0 0 0 0 0 0 0 0 0 0 0 0 0 0 0 0 0 0 0 0 0 0 0 0 0 0 0 0 0 0 0 0 0 0 0 0 0 0 0 0 0 0 0 0 0 0 0 0 0 0 0 0 0 0 0 0 0 0 0 0 0 0 0 0 0 0 0 0 0 0 0 0 0 0 0 0 0 0 0 0 0 0 0 0 0 0 0 0 0 0 0 0 0 0 0 0 0 0 0 0 0 0 0 0 0 0 0 0 0 0 0 0 0 0 0 0 0 0 0 0 0 0 0 0 0 0 0 0 0 0 0 0 0 0 0 0 0 0 0 0 0 0 0 0 0 0 0 0 0 0 0 0 0 0 0 0 0 0 0 0 0 0 0 0 0 0 0 0
0 0 0 0 0 0 0 0 0 0 0 0 0 0 0 0 0 0 0 0 0 0 0 0 0 0 0 0 0 0 0 0 0 0 0 0 0 0 0 0 0 0 0 0 0 0 0 0 0 0 0 0 0 0 0 0 0 0 0 0 0 0 0 0 0 0 0 0 0 0 0 0 0 0 0 0 0 0 0 0 0 0 0 0 0 0 0 0 0 0 0 0 0 0 0 0 0 0 0 0 0 0 0 0 0 0 0 0 0 0 0 0 0 0 0 0.673891639574554 0.175151447012237 0 0 0 0 0 0 0 0 0 0 0 0 0 0 0 0 0 0 0 0 0 0 0 0 0 0 0 0 0 0 0 0 0 0 0 0 0 0 0 0 0 0 0 0 0 0 0 0 0 0 0 0 0 0 0 0 0 0 0 0 0 0 0 0 0 0 0 0 0 0 0 0 0 0 0 0 0 0 0 0 0 0 0 0 0 0 0 0 0 0 0 0 0 0 0 0 0 0 0 0 0 0 0 0 0 0 0 0 0 0 0 0 0 0 0 0 0 0 0 0 0 0 0 0 0 0 0 0 0 0 0 0 0 0 0 0 0 0 0 0 0 0 0 0 0.0666060970998408 0 0.0843508163133684 0 0 0 0 0 0 0 0 0 0 0 0 0 0 0 0 0 0 0 0 0 0 0 0 0 0 0 0 0 0 0 0 0 0 0 0 0 0 0 0 0 0 0 0 0 0 0 0 0 0 0 0 0 0
0 0 0 0 0 0 0 0 0 0 0 0 0 0 0 0 0 0 0 0 0 0 0 0.0410455597990552 0 0 0 0 0 0 0 0 0 0 0 0 0 0 0 0 0 0 0.0206310907167421 0 0 0 0 0 0 0 0 0 0 0.162551203110316 0 0 0 0 0 0 0 0 0 0 0 0.0316173558449822 0 0 0 0 0 0 0 0 0 0 0 0 0 0 0 0 0 0 0 0 0.00517552911385129 0 0.0134232934247649 0 0 0 0 0 0 0 0 0 0 0 0 0 0 0 0 0.177304558937017 0 0 0.0552402762456799 0 0 0 0 0 0 0 0.145371218160029 0 0 0 0 0.0739947182348538 0 0 0 0 0 0 0 0 0 0 0 0 0 0 0 0 0 0 0 0 0 0 0 0 0 0 0 0 0 0 0 0 0 0 0 0 0 0 0 0 0 0 0 0 0 0 0 0 0 0 0 0.0096940011063983 0 0 0 0 0 0 0 0 0 0 0 0 0 0 0 0 0 0 0 0 0 0 0 0 0 0 0 0 0 0 0 0 0 0 0 0 0 0 0 0 0 0 0 0 0 0 0 0 0 0 0 0 0 0 0 0 0 0 0 0 0 0 0 0 0 0 0 0 0 0 0 0 0 0 0 0 0 0 0 0 0 0 0 0 0 0 0 0.0384799314853978 0.0444479226800585 0 0 0 0.136898554011097 0.0182469986808631 0.0258777884488941 0 0 0 0 0 0 0 0 0 0 0 0 0 0 0 0 0 0 0 0 0 0 0 0 0 0 0 0 0 0 0 0 0 0 0 0 0 0 0 0 0 0 0 0 0 0 0 0 0
0 0 0 0 0 0 0 0 0 0 0 0 0 0 0 0 0 0 0 0 0 0 0 0 0 0 0 0 0 0 0 0 0 0 0 0 0 0 0 0 0 0 0 0 0 0 0 0 0 0 0 0 0 0 0 0 0 0 0 0 0 0 0 0 0 0 0 0 0 0 0 0 0 0 0 0 0 0 0 0 0 0 0 0 0 0 0 0 0 0 0 0 0 0 0 0 0 0 0 0 0 0 0 0 0 0 0 0.10876534889194 0 0 0 0 0 0 0 0 0.0340224136177104 0.301278124843656 0 0 0.112404560668314 0 0 0 0 0 0 0 0 0 0 0 0 0 0 0 0 0 0 0 0 0 0 0 0 0 0 0 0 0 0 0 0 0 0 0 0 0 0 0 0 0 0 0 0 0 0 0 0.0403616424856202 0 0 0 0.0299240727024709 0.0758786245735099 0.0487121199430138 0 0 0 0 0 0 0 0 0 0 0 0 0 0 0 0 0 0 0 0 0 0 0 0 0 0 0 0 0 0 0 0 0 0 0.0380027189181467 0 0 0 0 0 0 0 0 0 0 0 0 0 0 0 0 0 0 0 0 0 0 0 0 0 0 0 0 0 0 0 0 0 0 0 0 0 0 0 0 0 0 0 0 0 0 0 0 0 0 0 0 0.144984551430852 0 0 0 0 0 0 0.0656658219247668 0 0 0 0 0 0 0 0 0 0 0 0 0 0 0 0 0 0 0 0 0 0 0 0 0 0 0 0 0 0 0 0 0 0 0 0 0 0 0 0 0 0 0 0 0 0 0 0
0.00773330419965499 0 0 0 0 0 0 0 0 0 0 0 0 0 0 0 0 0 0 0 0 0 0 0 0 0 0 0 0 0.0108124088713125 0.0160913306479969 0 0 0 0 0 0 0 0 0 0 0 0 0 0 0 0 0 0 0 0 0 0 0 0 0.03748301742055 0.0525083854996874 0 0 0.0141749994526446 0 0 0 0 0 0 0 0.0676495578778905 0 0 0 0.0958250852282092 0 0 0 0 0.080468332550246 0 0 0 0 0 0 0 0 0 0 0 0 0 0 0 0 0 0 0 0 0 0 0 0 0 0 0 0.236778812541677 0 0 0 0 0 0 0.0436674610003857 0.180549873257247 0 0 0 0 0 0 0 0 0 0.0131298109813574 0 0 0 0 0 0 0 0 0 0 0 0 0 0 0 0 0 0 0 0 0 0 0 0 0 0 0 0 0 0 0 0 0 0 0 0 0 0 0 0 0 0 0 0 0.0215739358185247 0 0 0 0 0 0 0 0 0 0 0 0 0 0 0 0 0 0 0 0 0 0 0 0 0 0 0 0 0 0 0 0 0 0 0 0 0 0 0 0.00882758927105873 0 0 0 0 0 0 0 0 0 0 0 0 0 0 0 0 0 0 0 0 0 0 0 0 0 0 0 0 0 0 0 0 0 0 0 0 0 0 0 0 0 0 0 0 0 0 0 0 0 0 0 0 0.0807899148842462 0 0 0.00997986803373008 0 0 0 0 0 0 0 0.0219563124635806 0 0 0 0 0 0 0 0 0 0 0 0 0 0 0 0 0 0 0 0 0 0 0 0 0 0 0 0 0 0 0 0 0 0 0 0 0 0 0 0 0 0 0 0 0 0
0 0 0 0 0 0 0 0 0 0 0 0 0 0 0 0 0 0 0 0 0 0 0 0 0 0 0 0 0 0 0 0 0 0 0 0 0 0 0 0 0 0 0 0 0 0 0 0 0 0 0 0 0 0 0 0 0 0 0 0 0 0 0 0 0 0 0 0 0 0 0 0 0 0 0 0 0 0 0 0 0 0 0 0 0 0 0 0 0 0 0 0 0 0 0 0 0 0 0 0 0 0 0 0 0 0 0 0 0 0 0 0 0 0.209602943167275 0 0 0 0 0 0 0 0.164417673386747 0 0 0.625979383445979 0 0 0 0 0 0 0 0 0 0 0 0 0 0 0 0 0 0 0 0 0 0 0 0 0 0 0 0 0 0 0 0 0 0 0 0 0 0 0 0 0 0 0 0 0 0 0 0 0 0 0 0 0 0 0 0 0 0 0 0 0 0 0 0 0 0 0 0 0 0 0 0 0 0 0 0 0 0 0 0 0 0 0 0 0 0 0 0 0 0 0 0 0 0 0 0 0 0 0 0 0 0 0 0 0 0 0 0 0 0 0 0 0 0 0 0 0 0 0 0 0 0 0 0 0 0 0 0 0 0 0 0 0 0 0 0 0 0 0 0 0 0 0 0 0 0 0 0 0 0 0 0 0 0 0 0 0 0 0 0 0 0 0 0 0 0 0 0 0 0 0 0 0 0 0 0 0 0 0 0 0 0 0 0 0 0 0 0 0 0 0 0 0
0 0 0 0 0 0 0 0 0 0 0 0 0 0 0 0 0 0 0 0 0 0 0 0 0 0 0 0 0 0 0 0 0 0 0 0 0 0 0 0 0 0 0 0 0 0 0 0 0 0 0 0 0 0 0 0 0 0 0 0 0 0 0 0 0 0 0 0.254108098708022 0.072733769911341 0.0591768838036059 0 0.042438861881842 0 0 0 0 0.0874397252678954 0 0 0 0 0 0 0 0 0 0 0 0 0 0 0 0 0 0 0 0 0 0 0 0 0 0 0 0 0 0 0 0 0.0537160249073533 0 0 0.14511423193394 0.238325409101807 0 0 0 0 0 0 0 0.046946994484194 0 0 0 0 0 0 0 0 0 0 0 0 0 0 0 0 0 0 0 0 0 0 0 0 0 0 0 0 0 0 0 0 0 0 0 0 0 0 0 0 0 0 0 0 0 0 0 0 0 0 0 0 0 0 0 0 0 0 0 0 0 0 0 0 0 0 0 0 0 0 0 0 0 0 0 0 0 0 0 0 0 0 0 0 0 0 0 0 0 0 0 0 0 0 0 0 0 0 0 0 0 0 0 0 0 0 0 0 0 0 0 0 0 0 0 0 0 0 0 0 0 0 0 0 0 0 0 0 0 0 0 0 0 0 0 0 0 0 0 0 0 0 0 0 0 0 0 0 0 0 0 0 0 0 0 0 0 0 0 0 0 0 0 0 0 0 0 0 0 0 0 0 0 0 0 0 0 0 0 0 0 0 0 0 0 0 0 0 0 0 0 0 0 0 0 0
0.00666407313554128 0 0 0 0 0 0 0 0 0 0 0 0 0 0 0.00342374063179575 0 0 0 0 0 0 0 0 0 0 0 0 0 0.149869359874815 0.241932199265323 0 0 0 0 0 0 0 0 0 0 0 0 0 0 0 0 0 0 0 0 0 0 0 0 0.0288013060421261 0.0320745540960142 0 0 0 0 0 0 0 0 0 0 0 0 0 0 0.0340957669620627 0 0 0 0.00336379923935491 0 0 0 0 0 0 0 0 0 0 0 0 0.00933035716617447 0 0 0 0.00740493140237112 0 0 0.0126705695390862 0 0 0 0 0 0 0 0 0.0177839988271432 0.0293434403035064 0 0 0 0.116606519776102 0 0.0761885534239016 0 0.0378332048243069 0 0.0330407600579639 0 0 0 0 0 0.0656376215853017 0 0 0 0 0 0.0444093380983605 0 0.00751626201005862 0 0 0 0 0 0 0 0 0 0 0 0 0 0 0 0 0 0 0 0 0 0 0 0 0 0 0 0 0 0 0 0 0 0 0 0 0 0 0 0 0 0 0 0 0 0 0 0 0 0 0 0 0 0 0 0 0 0 0 0 0 0 0 0 0 0 0 0 0 0 0 0 0 0 0 0 0 0 0 0 0 0 0 0 0 0 0 0 0 0 0 0 0 0 0 0 0 0 0 0 0 0 0 0 0 0 0 0 0 0 0 0 0 0 0 0 0 0 0 0 0 0 0 0 0 0 0 0 0 0 0.0219564017489814 0 0 0 0 0 0 0 0 0 0 0.0200532419897089 0 0 0 0 0 0 0 0 0 0 0 0 0 0 0 0 0 0 0 0 0 0 0 0 0 0 0 0 0 0 0 0 0 0 0 0 0 0 0 0 0 0 0 0 0 0
0 0 0 0 0 0 0 0 0 0 0 0 0 0 0 0 0 0 0 0 0 0 0 0 0 0 0 0 0 0 0.0281842216779023 0 0 0 0 0 0 0 0 0 0 0 0 0 0 0 0 0 0 0 0 0 0 0 0 0 0 0 0 0.0335505004360949 0 0 0.0143367953224773 0 0 0 0 0.0289826310599508 0 0 0 0 0 0 0 0 0 0 0 0 0 0 0 0 0 0 0 0 0 0 0 0 0 0 0 0 0 0 0 0 0 0 0 0 0 0 0 0 0 0 0.0737389949534146 0.169892598829367 0.0513685756704787 0 0 0 0 0 0 0 0 0.216080698551428 0 0 0.0307269972934968 0.27419241404155 0 0.0291467772986535 0 0 0 0 0 0 0 0 0 0 0 0 0 0 0 0 0 0 0 0 0 0 0 0 0 0 0 0 0 0 0 0 0 0 0 0 0 0 0 0.0300104972478542 0 0 0 0 0 0 0 0 0 0 0 0 0 0 0 0 0 0 0 0 0 0 0 0 0 0 0 0 0 0 0 0 0 0 0 0 0 0 0 0 0 0 0 0 0 0 0 0 0 0 0 0 0 0 0 0 0 0 0 0 0 0 0 0 0 0 0 0 0 0 0 0 0 0 0 0 0 0 0 0 0 0 0 0 0 0 0 0 0 0 0 0 0 0 0 0.019788297617332 0 0 0 0 0 0 0 0 0 0 0 0 0 0 0 0 0 0 0 0 0 0 0 0 0 0 0 0 0 0 0 0 0 0 0 0 0 0 0 0 0 0 0 0 0 0 0 0 0 0 0 0 0 0
0 0 0 0 0 0 0 0 0 0 0 0 0.264164485921636 0 0 0 0 0 0 0 0 0 0 0 0 0 0 0 0 0 0 0 0 0 0.0228308102011019 0 0 0 0 0 0 0 0 0 0 0 0 0 0 0 0 0 0 0 0 0.0842005675529118 0 0 0 0 0 0 0 0 0 0 0 0 0 0 0 0 0 0 0 0 0 0 0 0 0 0.0057845872176069 0 0 0 0 0 0 0 0 0 0 0 0 0 0 0 0 0 0 0 0 0 0 0.0714077014489978 0 0 0 0 0 0 0 0 0 0 0 0 0 0.120546576443711 0 0 0 0 0 0 0 0 0 0 0 0 0 0 0 0 0 0 0 0 0 0 0 0 0 0 0 0 0 0 0 0 0 0 0 0 0 0 0 0 0 0 0 0 0 0 0 0 0.263631772961436 0 0 0 0 0 0 0 0 0 0 0 0 0 0 0 0 0 0 0 0 0 0 0 0 0 0 0 0 0 0 0 0 0 0 0 0 0 0 0 0.0961122875482977 0 0 0 0 0 0 0 0 0 0 0 0 0 0 0 0 0 0 0 0 0 0 0 0 0 0 0 0 0 0 0 0 0 0 0 0 0 0 0 0 0 0 0 0 0 0 0 0 0 0 0 0 0 0 0.0134857757948078 0.0578354349094934 0 0 0 0 0 0 0 0 0 0 0 0 0 0 0 0 0 0 0 0 0 0 0 0 0 0 0 0 0 0 0 0 0 0 0 0 0 0 0 0 0 0 0 0 0 0 0 0 0 0 0 0 0 0
0 0 0 0 0 0 0 0 0 0 0 0 0 0 0 0 0 0 0 0 0 0 0 0 0 0 0 0 0 0.0339925532710013 0.0427145464626204 0 0 0 0 0 0 0 0 0 0 0 0 0 0 0 0 0 0 0 0 0 0 0 0 0 0 0 0 0 0 0 0 0 0 0 0 0 0 0 0 0 0 0 0 0 0 0 0 0 0 0 0 0 0 0 0 0 0.0236955683990428 0 0 0 0 0 0 0 0 0 0 0 0 0 0 0 0 0 0.171270337139173 0 0 0 0 0 0.076128484276978 0 0 0 0.0614508576486042 0 0 0 0 0 0 0 0 0 0 0.0227166695078037 0 0 0 0 0 0 0 0 0 0 0 0 0 0 0 0 0 0 0 0 0 0 0 0 0 0 0 0 0 0 0 0 0 0 0 0 0 0 0 0.245678829777065 0 0 0 0 0 0 0 0 0 0 0 0 0 0 0 0 0 0 0 0 0 0 0 0 0 0 0 0 0 0 0 0 0 0 0 0 0 0 0 0.0722230617851885 0 0 0 0 0 0 0 0 0 0 0 0 0 0 0 0 0 0 0 0 0 0 0 0 0 0 0 0 0 0 0 0 0 0 0 0 0 0 0 0 0 0 0 0 0 0 0 0 0 0 0 0 0 0 0.0199747766669617 0.210937162540758 0 0 0 0 0 0 0 0 0 0 0.0192171525248033 0 0 0 0 0 0 0 0 0 0 0 0 0 0 0 0 0 0 0 0 0 0 0 0 0 0 0 0 0 0 0 0 0 0 0 0 0 0 0 0 0 0 0
0 0 0 0 0 0 0 0 0 0 0 0 0 0 0 0 0 0 0 0 0 0 0 0 0 0 0 0 0 0 0 0 0 0 0 0 0 0 0 0 0 0 0 0 0 0 0 0 0 0 0 0 0 0 0 0 0 0 0 0 0 0 0 0 0 0 0 0 0 0 0 0 0 0 0 0 0 0 0 0 0 0 0 0 0 0 0 0 0 0 0 0 0 0 0 0 0 0 0 0 0 0 0 0 0 0 0.0266121980015771 0.123335334428663 0.0146601863435165 0 0 0 0 0 0 0.0367369317028573 0 0.0171682518065686 0.0223580581682903 0.0391215560635245 0.0302987312367973 0 0 0 0 0 0 0 0 0 0 0 0 0 0 0 0 0 0 0 0 0 0 0 0 0 0 0 0 0 0 0 0 0 0 0 0 0 0 0 0 0 0 0 0 0 0 0.0542945602117559 0 0 0 0 0 0 0 0 0 0 0 0 0 0 0 0 0 0 0 0 0 0 0 0 0 0 0 0 0 0 0 0 0 0 0 0 0 0 0 0 0 0.00667361286170327 0 0 0 0 0 0 0 0 0 0 0 0 0 0 0 0 0 0 0 0 0 0 0 0 0 0 0 0 0 0 0 0 0 0 0 0 0 0 0 0 0 0 0 0 0 0 0 0 0 0 0 0.127676895204762 0.14052922074428 0.0728407464960373 0 0.00648531410039677 0.101889795169712 0.14616908088287 0.0145090398137562 0.0086887251415866 0 0 0 0 0 0 0.00995176162134424 0 0 0 0 0 0 0 0 0 0 0 0 0 0 0 0 0 0 0 0 0 0 0 0 0 0 0 0 0 0 0 0 0 0 0 0 0 0 0 0 0
0 0 0 0 0 0 0 0 0 0 0 0 0 0 0 0 0 0 0 0 0 0 0 0 0 0 0.0788829203468014 0 0 0 0 0 0 0 0 0 0 0 0 0 0 0 0 0 0 0 0 0 0 0 0 0 0 0 0 0 0 0 0 0 0 0 0 0 0 0 0 0 0 0 0 0 0 0 0 0 0 0 0 0 0 0 0 0 0 0 0 0 0 0 0 0 0 0 0 0 0 0 0 0 0 0 0 0 0 0 0 0 0.122119384561416 0 0 0 0 0 0 0 0.0161498581180888 0 0 0.0891244025496113 0.179660488452661 0 0 0 0 0 0 0 0 0 0 0 0 0 0 0 0 0 0 0 0 0 0 0 0 0 0 0 0 0 0 0 0 0 0 0 0 0 0 0 0 0 0 0 0 0 0 0.0581633694639142 0 0 0 0 0 0.130925675669021 0 0 0 0 0 0 0 0 0 0 0 0 0 0 0 0 0 0 0 0 0 0 0 0 0 0 0 0 0 0 0 0 0 0 0 0.00630419551957461 0 0 0 0 0.0111759778725388 0 0 0 0 0 0 0 0 0 0 0 0 0 0 0 0 0 0 0 0 0 0 0 0 0 0 0 0 0 0 0 0 0 0 0 0 0 0 0 0 0 0 0 0 0 0 0 0.187474924949747 0 0.0712258000954869 0 0 0.00910824751429938 0 0.0236589039288103 0.00849387204138335 0 0 0 0.00753197891664532 0 0 0 0 0 0 0 0 0 0 0 0 0 0 0 0 0 0 0 0 0 0 0 0 0 0 0 0 0 0 0 0 0 0 0 0 0 0 0 0 0 0 0
0 0 0 0 0 0 0 0 0 0 0 0 0.104687382354318 0 0 0 0 0 0 0 0 0 0 0 0 0 0 0 0 0 0 0 0 0 0 0 0 0 0 0 0 0 0 0 0 0 0 0 0 0 0 0 0 0 0 0 0 0 0 0 0 0 0 0 0 0 0 0 0 0 0 0 0 0 0 0 0 0 0 0 0 0 0 0 0 0 0 0 0 0 0 0 0 0 0 0 0 0 0 0 0 0 0 0 0.0504399381696726 0 0 0 0 0 0 0 0 0 0.142646159188458 0 0.0216220338584984 0 0 0.0541269550127099 0 0 0 0 0 0 0 0 0 0 0 0 0 0 0 0 0 0 0 0 0 0 0 0 0 0 0 0 0 0 0 0 0 0 0 0 0 0 0 0 0 0 0 0 0 0 0 0.31270601603863 0 0 0 0 0 0 0 0 0 0 0 0 0 0 0 0 0 0 0 0 0 0 0 0 0 0 0 0 0 0 0 0 0 0 0 0 0 0 0 0.027622651296905 0 0 0 0 0 0 0 0 0 0 0 0 0 0 0 0 0 0 0 0 0 0 0 0 0 0 0 0 0 0 0 0 0 0 0 0 0 0 0 0 0 0 0 0 0 0 0 0 0 0 0 0 0.0212255450372535 0 0.0893006517181086 0.145535129986931 0 0 0 0.00808525548635549 0 0 0 0.00646949932489802 0 0 0.015532782527262 0 0 0 0 0 0 0 0 0 0 0 0 0 0 0 0 0 0 0 0 0 0 0 0 0 0 0 0 0 0 0 0 0 0 0 0 0 0 0 0 0 0 0
0 0 0 0 0 0 0 0 0 0 0 0 0.132217630029843 0 0 0 0 0 0 0 0 0 0 0 0 0 0.0739593926540115 0 0 0 0 0 0 0 0 0 0 0 0 0 0 0 0 0 0 0 0 0 0.0419688379161765 0 0 0 0 0 0 0 0 0 0 0 0 0 0 0 0 0 0 0 0 0 0 0 0 0 0 0 0 0 0 0 0 0 0 0 0 0 0 0 0 0 0 0 0 0 0 0 0 0 0 0 0 0 0 0 0 0 0 0 0 0 0 0 0 0 0 0 0.0531163753995513 0.128637119265271 0.0759912250168762 0 0.158482285224818 0 0 0 0 0 0 0 0 0 0 0 0 0 0 0 0 0 0 0 0 0 0 0 0 0 0 0 0 0 0 0 0 0 0 0 0 0 0 0 0 0 0 0 0 0 0 0.175895804422822 0 0 0 0 0 0 0 0 0 0 0 0 0 0 0 0 0 0 0 0 0 0 0 0 0 0 0 0 0 0 0 0 0 0 0 0 0 0 0 0 0 0 0 0 0 0 0 0 0 0 0 0 0 0 0 0 0 0 0 0 0 0 0 0 0 0 0 0 0 0 0 0 0 0 0 0 0 0 0 0 0 0 0 0 0 0 0 0 0 0 0 0 0 0 0.0991711389379659 0.031789856383071 0.011211561348445 0 0 0.0175587734011479 0 0 0 0 0 0 0 0 0 0 0 0 0 0 0 0 0 0 0 0 0 0 0 0 0 0 0 0 0 0 0 0 0 0 0 0 0 0 0 0 0 0 0 0 0 0 0 0 0 0
0 0 0 0 0 0 0 0 0 0 0 0 0.0727670873989554 0 0 0 0 0 0 0 0 0 0.160020491479895 0 0.0496433880353965 0 0.0305527522040808 0 0 0 0 0 0 0 0 0 0 0 0 0 0 0 0 0 0 0 0 0 0.111679952201129 0 0 0 0 0 0 0 0 0 0 0 0 0 0 0 0 0 0 0 0 0 0 0 0 0 0 0 0 0 0 0 0 0 0 0 0 0 0 0 0 0 0 0 0 0 0 0 0 0 0 0 0 0 0 0 0 0 0 0 0.0436755192738578 0 0 0 0 0 0 0 0.027321479721662 0.172222430291591 0 0.105256321433315 0 0 0 0 0 0 0 0 0 0 0 0 0 0 0 0 0 0 0 0 0 0 0 0 0 0 0 0 0 0 0 0 0 0 0 0 0 0 0 0 0 0 0 0 0 0 0 0 0 0 0 0 0 0.133739359271814 0 0 0 0 0 0 0 0 0 0 0 0 0 0 0 0 0 0 0 0 0 0 0 0 0 0 0 0 0 0 0 0 0 0 0 0 0 0 0 0 0 0 0 0 0 0 0 0 0 0 0 0 0 0 0 0 0 0 0 0 0 0 0 0 0 0 0 0 0 0 0 0 0 0 0 0 0 0 0 0 0 0 0 0 0 0 0 0 0.0217976041023556 0 0.0713236145859467 0 0 0 0 0 0 0 0 0 0 0 0 0 0 0 0 0 0 0 0 0 0 0 0 0 0 0 0 0 0 0 0 0 0 0 0 0 0 0 0 0 0 0 0 0 0 0 0 0 0 0 0 0
0 0 0 0 0 0 0 0 0 0 0 0 0 0 0 0 0 0 0 0 0 0 0 0 0 0 0 0 0 0.0183588428762418 0.0677898714919812 0 0 0 0 0 0 0 0 0 0 0 0 0 0 0 0 0 0 0 0 0 0 0 0 0 0 0 0 0.0268299808054339 0 0 0 0 0 0 0 0.0337884013948721 0 0 0 0 0 0 0 0 0 0 0 0 0 0 0 0 0 0 0 0 0 0 0 0 0 0 0 0 0 0 0 0 0 0 0 0 0 0.158916620555489 0 0.0694720049886139 0 0 0.0649375734082227 0.0375715945346585 0.100051809637144 0.24258486149845 0 0 0 0 0 0 0 0 0.0306965244593208 0 0 0.0271677011215525 0 0.0849616698378709 0 0 0 0 0 0 0 0 0 0 0 0 0 0 0 0 0 0 0 0 0 0 0 0 0 0 0 0 0 0 0 0 0 0 0 0 0 0 0 0.0206735122234398 0 0 0 0 0 0 0 0 0 0 0 0 0 0 0 0 0 0 0 0 0 0 0 0 0 0 0 0 0 0 0 0 0 0 0 0 0 0 0 0 0 0 0 0 0 0 0 0 0 0 0 0 0 0 0 0 0 0 0 0 0 0 0 0 0 0 0 0 0 0 0 0 0 0 0 0 0 0 0 0 0 0 0 0 0 0 0 0 0 0 0 0 0 0 0 0.016199031166709 0 0 0 0 0 0 0 0 0 0 0 0 0 0 0 0 0 0 0 0 0 0 0 0 0 0 0 0 0 0 0 0 0 0 0 0 0 0 0 0 0 0 0 0 0 0 0 0 0 0 0 0 0 0
0 0 0 0 0 0 0 0 0 0 0 0 0 0 0 0 0 0 0 0 0 0 0 0 0 0 0 0 0 0 0 0 0 0 0 0 0 0 0 0 0 0 0 0 0 0 0 0 0 0 0 0 0 0 0 0 0 0 0 0.35660146242083 0 0 0 0 0 0 0 0.0404386405228311 0 0 0 0.0787356874789825 0 0 0 0 0.0661828007950674 0 0 0 0 0 0 0 0 0 0 0 0 0 0 0 0 0 0 0 0 0 0 0 0 0 0 0 0 0.0754392938308081 0 0 0 0.0266187301555412 0 0 0 0 0 0 0 0 0 0 0 0.0632150241051103 0 0.146214098886104 0.0936856014724855 0.0528686603322405 0 0 0 0 0 0 0 0 0 0 0 0 0 0 0 0 0 0 0 0 0 0 0 0 0 0 0 0 0 0 0 0 0 0 0 0 0 0 0 0 0 0 0 0 0 0 0 0 0 0 0 0 0 0 0 0 0 0 0 0 0 0 0 0 0 0 0 0 0 0 0 0 0 0 0 0 0 0 0 0 0 0 0 0 0 0 0 0 0 0 0 0 0 0 0 0 0 0 0 0 0 0 0 0 0 0 0 0 0 0 0 0 0 0 0 0 0 0 0 0 0 0 0 0 0 0 0 0 0 0 0 0 0 0 0 0 0 0 0 0 0 0 0 0 0 0 0 0 0 0 0 0 0 0 0 0 0 0 0 0 0 0 0 0 0 0 0 0 0 0 0 0 0 0 0 0 0 0 0 0 0 0 0 0 0 0 0 0 0 0 0 0
0 0 0 0 0 0 0 0 0 0 0 0 0 0 0 0 0 0 0 0 0 0 0 0 0 0 0 0 0 0 0 0 0 0 0 0 0 0 0 0 0 0 0 0 0 0 0 0 0 0 0 0 0 0 0 0 0 0 0 0.0794534336364579 0 0 0 0 0 0 0 0 0 0 0 0 0 0 0 0 0 0 0 0 0 0 0 0 0 0 0 0 0 0 0 0 0 0 0 0 0 0 0 0 0 0 0 0 0 0.341911993731832 0 0 0 0 0 0 0 0 0 0 0 0 0 0 0 0 0.109839763217051 0 0 0.0517904748484746 0 0 0 0 0 0 0 0 0 0 0 0 0 0 0 0 0 0 0 0 0 0 0 0 0 0 0 0 0 0 0 0 0 0 0 0 0 0 0 0 0 0 0 0 0 0 0 0 0 0 0 0 0 0 0 0 0 0 0 0 0 0 0 0 0 0 0 0 0 0 0 0 0 0 0 0 0 0 0 0 0 0 0 0.0629230649632651 0 0 0 0 0.0150609960043622 0 0 0 0 0 0 0 0 0 0 0 0 0 0 0 0 0 0 0 0 0 0 0 0 0 0 0 0 0 0 0 0 0 0 0 0 0 0 0 0 0 0 0 0 0 0 0 0.0279561830371486 0 0 0 0.0353236311434813 0.0341771227450446 0.0254571083240865 0.0689173912625928 0.064781869691858 0 0 0 0 0 0 0 0 0 0.0472895053042316 0 0.0351174620901147 0 0 0 0 0 0 0 0 0 0 0 0 0 0 0 0 0 0 0 0 0 0 0 0 0 0 0 0 0 0 0 0 0 0 0
0 0 0.0244017299128818 0 0 0 0 0 0 0 0 0.0562689189105626 0 0 0 0 0.274747644656426 0 0.184020269699054 0 0.0138237216379544 0 0 0 0 0 0 0 0 0 0 0 0 0 0 0 0 0 0 0 0 0 0 0 0 0 0 0 0 0 0 0 0 0 0 0 0 0 0 0.101374259402566 0 0 0.010654819005764 0 0 0 0 0 0.0248243986337871 0.0185662574649514 0 0 0 0 0 0 0 0 0 0 0 0 0 0 0 0 0 0 0 0 0 0 0 0 0 0 0 0 0 0 0 0 0 0 0 0 0 0 0 0 0.178108157119433 0 0 0.0248510111821612 0 0 0 0 0 0 0 0 0.032773133746403 0 0 0.0555856786280549 0 0 0 0 0 0 0 0 0 0 0 0 0 0 0 0 0 0 0 0 0 0 0 0 0 0 0 0 0 0 0 0 0 0 0 0 0 0 0 0 0 0 0 0 0 0 0 0 0 0 0 0 0 0 0 0 0 0 0 0 0 0 0 0 0 0 0 0 0 0 0 0 0 0 0 0 0 0 0 0 0 0 0 0 0 0 0 0 0 0 0 0 0 0 0 0 0 0 0 0 0 0 0 0 0 0 0 0 0 0 0 0 0 0 0 0 0 0 0 0 0 0 0 0 0 0 0 0 0 0 0 0 0 0 0 0 0 0 0 0 0 0 0 0 0 0 0 0 0 0 0 0 0 0 0 0 0 0 0 0 0 0 0 0 0 0 0 0 0 0 0 0 0 0 0 0 0 0 0 0 0 0 0 0 0 0 0 0 0 0 0 0
0 0 0 0 0 0 0 0 0 0 0 0 0 0 0 0 0 0 0 0 0 0 0 0 0 0 0 0 0 0 0 0 0 0 0 0 0 0 0 0 0 0 0 0 0 0 0 0 0 0 0 0 0 0 0 0 0 0 0 0.0637776497938712 0 0 0 0 0 0 0 0 0 0 0 0 0 0 0 0 0 0 0 0 0 0 0 0 0 0 0 0 0 0 0 0 0 0 0 0 0 0 0 0 0 0 0 0 0 0 0 0 0 0 0 0 0 0.598039397395584 0 0 0 0 0 0 0 0.0527812329265438 0.0498762558536321 0.0650391857238599 0.149904037275616 0 0 0 0 0.0205822410308932 0 0 0 0 0 0 0 0 0 0 0 0 0 0 0 0 0 0 0 0 0 0 0 0 0 0 0 0 0 0 0 0 0 0 0 0 0 0 0 0 0 0 0 0 0 0 0 0 0 0 0 0 0 0 0 0 0 0 0 0 0 0 0 0 0 0 0 0 0 0 0 0 0 0 0 0 0 0 0 0 0 0 0 0 0 0 0 0 0 0 0 0 0 0 0 0 0 0 0 0 0 0 0 0 0 0 0 0 0 0 0 0 0 0 0 0 0 0 0 0 0 0 0 0 0 0 0 0 0 0 0 0 0 0 0 0 0 0 0 0 0 0 0 0 0 0 0 0 0 0 0 0 0 0 0 0 0 0 0 0 0 0 0 0 0 0 0 0 0 0 0 0 0 0 0 0 0 0 0 0 0 0 0 0 0 0 0 0
0 0 0 0 0 0 0 0 0 0 0 0 0 0 0 0 0 0 0 0 0 0 0 0 0 0.250827705188768 0 0 0 0 0 0.0334167842317952 0.0496667245836566 0 0.0279292128736524 0 0 0 0 0 0 0.047605822097836 0 0 0 0 0 0.170094827801485 0 0 0 0 0 0 0 0 0 0 0 0 0 0 0 0 0 0 0 0 0 0 0 0 0 0 0.311813223956487 0 0 0 0 0 0 0 0 0 0 0 0 0 0 0 0 0 0 0 0 0 0 0 0 0 0.0606288315398353 0.0164304497952328 0 0 0 0 0 0 0 0 0 0 0 0 0 0 0 0 0 0 0 0 0 0 0 0 0 0 0 0 0 0 0 0 0 0 0 0 0 0 0 0 0 0 0 0 0 0 0 0 0 0.0177666429954753 0 0 0 0 0 0 0 0 0 0 0 0 0 0 0 0 0 0 0 0 0 0 0 0 0 0 0 0 0 0 0 0 0 0 0 0 0 0 0 0 0 0 0 0 0 0 0 0 0 0 0 0 0.0138197749357765 0 0 0 0 0 0 0 0 0 0 0 0 0 0 0 0 0 0 0 0 0 0 0 0 0 0 0 0 0 0 0 0 0 0 0 0 0 0 0 0 0 0 0 0 0 0 0 0 0 0 0 0 0 0 0 0 0 0 0 0 0 0 0 0 0 0 0 0 0 0 0 0 0 0 0 0 0 0 0 0 0 0 0 0 0 0 0 0 0 0 0 0 0 0 0 0 0 0 0 0 0 0 0 0 0 0 0 0 0 0 0 0 0
0.00221838911576029 0 0 0 0.0121765117227898 0.00740339166724493 0 0.00497741842102045 0.00109012760784638 0.00510884431293749 0.00469684844602594 0.0102688723749375 0 0.0203007907757686 0.0199404432662415 0.0281113975058146 0 0.00165411608652097 0 0 0 0 0 0 0 0 0 0 0.000690102056688824 0.0168809855150451 0.229393456976125 0 0 0.000871336024939108 0 0 0 0.00312972139307084 0.00208664303639604 0 0 0 0 0 0 0 0 0 0 0 0.003231733956408 0 0 0 0.00281877167423942 0 0 0 0.00121035009265319 0 0 0 0 0 0 0 0 0 0 0 0 0 0.0021491010085899 0.00152188069455217 0 0.000767548379683962 0 0 0 0 0.0103399906821603 0.00218352655330524 0 0 0 0.049846435626202 0.00731353788408451 0.0049522273835477 0.033945715812128 0.00372415070010539 0.00357587293298666 0 0 0.00867280264212364 0 0.0253322993840182 0.0908766923003942 0.0866141478272975 0.0323080722971906 0 0.00102351721790561 0.00133551506362943 0 0 0 0.00161679269726282 0 0 0 0 0 0 0.00659902919194189 0.00318986203432323 0 0.00146505272690496 0 0 0 0 0 0.0082824090659467 0 0 0 0 0 0 0 0 0 0 0 0 0 0 0.106814923422282 0.0431154700052094 0.00257696570856247 0.00425968465891514 0 0 0 0 0 0 0 0.0263035942286455 0 0 0.00678044061621857 0 0 0 0.0367349819180801 0.00552801006019552 0 0 0 0 0 0 0 0 0 0 0 0 0 0 0 0 0 0 0 0 0 0 0 0 0 0 0 0 0 0 0 0 0 0 0 0 0 0 0 0 0 0 0 0 0 0 0 0 0 0 0 0 0 0 0 0 0 0 0 0 0 0 0 0 0 0 0 0 0 0 0 0 0 0 0 0 0 0 0 0 0 0 0 0 0 0 0 0 0 0 0 0 0 0 0 0 0 0 0 0 0 0.00198949724713274 0 0 0 0 0 0 0 0 0 0 0 0 0 0 0 0 0 0 0 0 0 0 0 0 0 0 0 0 0 0 0 0 0 0 0 0 0 0 0 0 0 0 0 0 0 0 0 0 0 0 0 0 0 0 0 0 0 0 0 0
0 0 0 0 0 0 0 0 0 0 0 0 0 0 0 0 0 0 0 0 0.0155663546777536 0 0.0247784482440656 0 0.0539351134508234 0 0 0 0 0 0 0 0 0 0 0 0 0 0 0 0 0 0 0 0 0 0 0 0 0 0 0 0 0 0 0 0 0 0 0 0 0 0 0 0 0 0 0 0 0 0 0 0 0 0.0275999477900267 0 0 0 0 0 0 0.0109614777036353 0 0 0 0 0 0 0 0 0 0 0 0 0 0 0 0 0 0 0 0 0 0 0 0 0 0 0 0 0 0 0 0 0 0 0 0 0 0 0 0 0 0 0 0 0 0 0 0 0 0 0 0 0 0 0 0 0 0 0 0 0 0 0 0 0 0 0 0 0 0 0 0 0 0 0 0 0 0 0 0 0 0 0 0 0 0 0.313205427085101 0.0301035528520571 0.0551377971016745 0.0187062909179907 0.0773465860190784 0.0415455363550964 0 0 0 0 0 0 0 0 0 0 0 0 0 0 0 0.225482053867929 0 0 0 0 0 0 0 0 0 0 0 0 0 0 0 0 0 0 0 0 0.00563235180500005 0 0 0 0 0 0 0 0 0 0 0 0 0.055945123368741 0 0 0 0 0 0 0 0 0 0 0 0 0 0 0 0 0 0 0 0 0 0 0 0 0 0 0 0 0 0 0 0 0 0 0 0 0 0 0 0 0.0272055065040471 0 0 0 0 0 0 0 0 0 0 0 0 0 0 0 0 0 0 0.0168484322569804 0 0 0 0 0 0 0 0 0 0 0 0 0 0 0 0 0 0 0 0 0 0 0 0 0 0 0 0 0 0 0 0 0 0
0 0 0 0 0 0 0 0 0 0 0 0 0 0 0 0 0 0 0 0 0 0 0 0 0 0 0 0.0776511108456763 0 0 0 0 0 0 0 0 0 0 0 0 0 0 0 0 0 0.175917618551554 0 0 0 0 0 0 0 0 0 0 0 0 0 0.172845702188278 0.116853182482913 0 0.145365103555571 0 0 0 0 0 0 0 0 0.027053101731868 0 0 0 0 0.159486225782621 0 0 0 0 0 0 0 0 0 0 0 0 0 0 0 0 0 0 0 0 0 0 0 0 0 0 0 0 0 0 0 0 0 0 0 0.0384824541523562 0 0 0 0 0 0 0 0 0 0 0 0 0.0355839993203664 0 0 0 0 0 0 0 0 0.0507615013887956 0 0 0 0 0 0 0 0 0 0 0 0 0 0 0 0 0 0 0 0 0 0 0 0 0 0 0 0 0 0 0 0 0 0 0 0 0 0 0 0 0 0 0 0 0 0 0 0 0 0 0 0 0 0 0 0 0 0 0 0 0 0 0 0 0 0 0 0 0 0 0 0 0 0 0 0 0 0 0 0 0 0 0 0 0 0 0 0 0 0 0 0 0 0 0 0 0 0 0 0 0 0 0 0 0 0 0 0 0 0 0 0 0 0 0 0 0 0 0 0 0 0 0 0 0 0 0 0 0 0 0 0 0 0 0 0 0 0 0 0 0 0 0 0 0 0 0 0 0 0 0 0 0 0 0 0 0 0 0 0 0 0 0 0 0 0 0 0 0 0 0 0 0 0 0 0 0 0 0 0 0 0 0
0.00231796801051936 0 0 0.296247577770502 0 0.00813766561808204 0.0997758400585103 0.0778735029368983 0.0858317300797139 0.0325847123840043 0 0 0 0 0 0 0 0 0 0 0 0 0 0 0 0 0 0 0.00338913317928117 0 0.00511701772198739 0 0 0 0 0 0.00959835817036024 0.139618147461792 0 0 0 0 0 0 0 0 0 0 0 0 0.00198510279611995 0 0 0 0 0 0 0 0 0 0 0 0 0 0 0 0 0 0 0 0 0 0 0 0 0 0 0 0 0 0 0 0 0 0 0.0206590571835929 0.0038677550663135 0.00422171335369942 0 0 0 0 0 0.0154792839203318 0 0 0 0 0 0 0 0 0 0 0 0 0 0 0 0 0 0 0 0 0 0 0 0 0 0 0 0 0 0 0 0 0 0 0 0 0 0 0 0.1563200450032 0 0 0 0 0 0.00442620828664377 0 0 0 0 0 0 0 0 0 0 0 0 0 0 0.0268208242427207 0.00572835675572605 0 0 0 0 0 0 0 0 0 0 0 0 0 0 0 0 0 0 0 0 0 0 0 0 0 0 0 0 0 0 0 0 0 0 0 0 0 0 0 0 0 0 0 0 0 0 0 0 0 0 0 0 0 0 0 0 0 0 0 0 0 0 0 0 0 0 0 0 0 0 0 0 0 0 0 0 0 0 0 0 0 0 0 0 0 0 0 0 0 0 0 0 0 0 0 0 0 0 0 0 0 0 0 0 0 0 0 0 0 0 0 0 0 0 0 0 0 0 0 0 0 0 0 0 0 0 0 0 0 0 0 0 0 0 0 0 0 0 0 0 0 0 0 0 0 0 0 0 0 0 0 0 0 0 0 0 0 0 0 0 0 0
0 0 0 0 0 0 0 0.0607612929416571 0 0 0 0 0 0 0 0 0 0 0 0 0 0 0 0 0 0 0 0 0 0 0 0 0 0 0 0 0 0 0 0 0 0 0 0 0 0 0.174701764037753 0 0 0 0 0 0 0 0 0 0 0 0 0 0 0 0 0 0 0 0 0 0 0 0 0 0 0.206940320493652 0 0 0 0 0 0 0 0 0 0 0 0 0 0 0 0 0 0 0 0 0 0 0 0 0 0 0 0 0 0 0 0 0 0 0 0 0 0 0 0 0 0 0 0 0 0 0 0 0 0 0 0 0 0 0 0 0 0 0.228565095321075 0.303791581718783 0 0 0 0 0 0 0.0252399454870786 0 0 0 0 0 0 0 0 0 0 0 0 0 0 0 0 0 0 0 0 0 0 0 0 0 0 0 0 0 0 0 0 0 0 0 0 0 0 0 0 0 0 0 0 0 0 0 0 0 0 0 0 0 0 0 0 0 0 0 0 0 0 0 0 0 0 0 0 0 0 0 0 0 0 0 0 0 0 0 0 0 0 0 0 0 0 0 0 0 0 0 0 0 0 0 0 0 0 0 0 0 0 0 0 0 0 0 0 0 0 0 0 0 0 0 0 0 0 0 0 0 0 0 0 0 0 0 0 0 0 0 0 0 0 0 0 0 0 0 0 0 0 0 0 0 0 0 0 0 0 0 0 0 0 0 0 0 0 0 0 0 0 0 0 0 0 0 0 0 0 0 0 0 0 0 0 0
0 0 0 0 0 0 0 0 0 0 0 0 0 0 0 0 0 0 0 0 0 0 0 0 0 0 0 0 0 0 0 0 0 0 0 0 0 0 0 0 0 0 0 0 0 0 0.0966544476722825 0 0 0 0.0229282065870178 0 0 0 0 0 0 0 0.0444040091257172 0 0 0 0 0 0 0 0 0 0 0 0 0 0 0.313257110370617 0 0 0 0 0 0 0 0 0 0 0 0 0 0 0 0 0 0 0 0 0 0 0 0 0 0 0 0 0 0 0 0 0 0 0 0 0 0 0 0 0 0 0 0 0 0 0 0 0 0 0 0 0 0 0 0 0 0.274280602906854 0 0.192229004115075 0 0 0 0 0 0 0.0562466192224367 0 0 0 0 0 0 0 0 0 0 0 0 0 0 0 0 0 0 0 0 0 0 0 0 0 0 0 0 0 0 0 0 0 0 0 0 0 0 0 0 0 0 0 0 0 0 0 0 0 0 0 0 0 0 0 0 0 0 0 0 0 0 0 0 0 0 0 0 0 0 0 0 0 0 0 0 0 0 0 0 0 0 0 0 0 0 0 0 0 0 0 0 0 0 0 0 0 0 0 0 0 0 0 0 0 0 0 0 0 0 0 0 0 0 0 0 0 0 0 0 0 0 0 0 0 0 0 0 0 0 0 0 0 0 0 0 0 0 0 0 0 0 0 0 0 0 0 0 0 0 0 0 0 0 0 0 0 0 0 0 0 0 0 0 0 0 0 0 0 0 0 0 0 0 0 0 0
0 0 0 0.0718274759938493 0 0 0.0046429457660487 0.0498203770310283 0.0297659971780839 0.0657705905116967 0 0 0 0 0 0 0 0 0 0 0 0 0 0 0 0 0 0 0 0 0 0 0 0 0 0 0.0744534216681406 0.162319081691891 0 0 0 0 0 0 0 0 0.00460287357109507 0 0 0 0.0151333376300265 0 0 0 0 0 0 0 0 0 0 0 0 0 0 0 0 0 0 0 0 0 0 0.0366784973980633 0 0 0 0 0 0 0 0 0 0 0 0.0287510088358471 0.00526107751381561 0.0149394012211568 0 0 0 0 0 0.00855553205153963 0 0 0 0 0 0 0 0 0 0 0 0 0 0 0 0 0 0 0 0 0 0 0 0 0 0 0 0 0 0 0 0 0 0 0 0 0.221049709837198 0.0723553956971824 0.0381530197591162 0 0 0 0 0 0 0.0137609743051697 0 0 0 0 0 0 0 0 0 0 0 0 0 0 0.0713118977729795 0.0108473845660709 0 0 0 0 0 0 0 0 0 0 0 0 0 0 0 0 0 0 0 0 0 0 0 0 0 0 0 0 0 0 0 0 0 0 0 0 0 0 0 0 0 0 0 0 0 0 0 0 0 0 0 0 0 0 0 0 0 0 0 0 0 0 0 0 0 0 0 0 0 0 0 0 0 0 0 0 0 0 0 0 0 0 0 0 0 0 0 0 0 0 0 0 0 0 0 0 0 0 0 0 0 0 0 0 0 0 0 0 0 0 0 0 0 0 0 0 0 0 0 0 0 0 0 0 0 0 0 0 0 0 0 0 0 0 0 0 0 0 0 0 0 0 0 0 0 0 0 0 0 0 0 0 0 0 0 0 0 0 0 0 0 0
0 0 0 0 0 0 0 0 0 0 0 0 0 0 0.0158656614721792 0.102601330465104 0 0 0 0 0.136951896970078 0 0 0 0 0 0 0 0 0 0.0864787292117194 0 0 0 0 0 0 0 0 0 0 0 0 0 0.0068905955609656 0.0702300446583102 0.00557168624678656 0 0 0.0182089837854164 0.00566821215470778 0 0 0 0 0 0 0 0 0.0478871417385564 0.0225673118725937 0 0.124821890277566 0.0325591190361996 0.0134582874938774 0 0 0 0.00773603764456708 0 0.0969288716135136 0 0 0 0 0.0109473565077524 0.00345129964435319 0.0690425497621584 0.0563320571450377 0 0 0 0 0 0 0 0 0 0 0 0 0 0 0 0 0 0 0 0 0 0 0 0 0 0 0 0 0 0 0 0 0 0 0 0 0 0 0 0 0 0 0 0 0 0 0 0 0 0 0.00537533347635567 0 0 0 0 0 0 0 0.012759210943351 0.0476663923188508 0 0 0 0 0 0 0 0 0 0 0 0 0 0 0 0 0 0 0 0 0 0 0 0 0 0 0 0 0 0 0 0 0 0 0 0 0 0 0 0 0 0 0 0 0 0 0 0 0 0 0 0 0 0 0 0 0 0 0 0 0 0 0 0 0 0 0 0 0 0 0 0 0 0 0 0 0 0 0 0 0 0 0 0 0 0 0 0 0 0 0 0 0 0 0 0 0 0 0 0 0 0 0 0 0 0 0 0 0 0 0 0 0 0 0 0 0 0 0 0 0 0 0 0 0 0 0 0 0 0 0 0 0 0 0 0 0 0 0 0 0 0 0 0 0 0 0 0 0 0 0 0 0 0 0 0 0 0 0 0 0 0 0 0 0 0 0 0 0 0 0 0 0 0 0 0 0 0 0
0 0 0 0 0 0 0 0 0 0 0 0 0 0 0 0 0 0 0 0 0 0 0 0 0 0 0 0 0 0 0 0 0 0 0 0 0 0 0 0 0 0 0 0 0 0 0 0 0 0 0 0 0 0 0 0 0 0 0 0 0 0 0 0 0 0 0 0 0 0 0 0 0 0 0 0.521188387118616 0 0 0 0 0 0 0 0 0 0 0 0 0 0 0 0 0 0 0 0 0 0 0 0.0659584930490723 0 0 0 0 0 0 0 0 0 0 0 0 0 0 0 0 0 0 0 0 0 0 0 0 0 0 0 0 0 0 0 0 0 0 0 0 0.116610645986641 0.258309910342796 0.0379325635028751 0 0 0 0 0 0 0 0 0 0 0 0 0 0 0 0 0 0 0 0 0 0 0 0 0 0 0 0 0 0 0 0 0 0 0 0 0 0 0 0 0 0 0 0 0 0 0 0 0 0 0 0 0 0 0 0 0 0 0 0 0 0 0 0 0 0 0 0 0 0 0 0 0 0 0 0 0 0 0 0 0 0 0 0 0 0 0 0 0 0 0 0 0 0 0 0 0 0 0 0 0 0 0 0 0 0 0 0 0 0 0 0 0 0 0 0 0 0 0 0 0 0 0 0 0 0 0 0 0 0 0 0 0 0 0 0 0 0 0 0 0 0 0 0 0 0 0 0 0 0 0 0 0 0 0 0 0 0 0 0 0 0 0 0 0 0 0 0 0 0 0 0 0 0 0 0 0 0 0
0 0 0 0 0 0 0 0 0 0 0 0 0 0 0 0.0102389496482484 0 0 0 0 0 0 0 0 0 0 0 0 0 0 0.226911317963994 0 0 0 0 0 0 0.00410976268585936 0 0 0 0 0 0 0 0 0 0 0 0 0 0 0 0 0 0 0 0 0.00817732189894726 0 0 0 0 0 0 0 0 0 0 0 0 0 0 0 0 0 0 0 0 0 0 0 0 0 0 0.104782585797897 0.0116424759036672 0.00290308518228176 0.00786012205446858 0.00725481913076192 0 0 0 0.00486812028573173 0 0.0153031341039509 0.194067659809992 0.0221092408757279 0.0938991702400486 0 0 0 0 0 0 0 0 0 0 0 0 0 0 0 0 0 0 0 0 0 0 0 0 0 0 0 0 0.244655783973643 0 0 0 0 0 0 0 0.0101535080245262 0 0.0190488293775032 0 0 0 0 0 0 0 0 0 0.00843648955258001 0 0 0 0 0 0 0.00357762349017119 0 0 0 0 0 0 0 0 0 0 0 0 0 0 0 0 0 0 0 0 0 0 0 0 0 0 0 0 0 0 0 0 0 0 0 0 0 0 0 0 0 0 0 0 0 0 0 0 0 0 0 0 0 0 0 0 0 0 0 0 0 0 0 0 0 0 0 0 0 0 0 0 0 0 0 0 0 0 0 0 0 0 0 0 0 0 0 0 0 0 0 0 0 0 0 0 0 0 0 0 0 0 0 0 0 0 0 0 0 0 0 0 0 0 0 0 0 0 0 0 0 0 0 0 0 0 0 0 0 0 0 0 0 0 0 0 0 0 0 0 0 0 0 0 0 0 0 0 0 0 0 0 0 0 0 0 0 0 0 0 0 0 0
0 0 0 0 0.0354465190384758 0.0142952510932841 0 0.0168938807699198 0.00380762185039996 0.0162520382020265 0 0.00724938355015846 0 0.0479382130903781 0.0658228175113482 0.188023213109275 0.00408956375497054 0.00331349442463882 0 0.00301008978997204 0.00496536741744567 0 0 0 0 0 0 0 0.00224741498004061 0.0053112736832991 0.0139521321465481 0 0 0 0 0 0 0 0 0 0 0 0 0 0 0 0 0 0 0 0 0 0 0 0 0 0 0 0 0 0 0 0 0 0 0 0 0 0 0 0.00866025157793427 0 0 0 0 0.0260501713726349 0 0 0 0 0 0 0 0 0 0 0 0 0 0 0 0 0 0 0 0 0 0.188271709457727 0 0.0197186340009591 0 0 0 0 0 0 0 0 0 0 0 0 0 0 0 0 0 0 0 0 0 0 0 0 0 0 0 0.15832450122094 0 0 0 0 0 0 0.012841411626444 0.0360587305761817 0.030539346643258 0 0.0524634936885172 0 0 0 0 0 0 0 0 0.0102669610083755 0 0 0 0 0 0 0.0195129818011066 0.00274666636357535 0 0 0 0 0 0 0 0 0 0 0 0 0 0 0 0 0 0 0 0 0 0 0 0 0 0 0 0 0 0 0 0 0 0 0.00192686625016571 0 0 0 0 0 0 0 0 0 0 0 0 0 0 0 0 0 0 0 0 0 0 0 0 0 0 0 0 0 0 0 0 0 0 0 0 0 0 0 0 0 0 0 0 0 0 0 0 0 0 0 0 0 0 0 0 0 0 0 0 0 0 0 0 0 0 0 0 0 0 0 0 0 0 0 0 0 0 0 0 0 0 0 0 0 0 0 0 0 0 0 0 0 0 0 0 0 0 0 0 0 0 0 0 0 0 0 0 0 0 0 0 0 0 0 0 0 0 0 0 0 0 0 0 0 0 0
0 0 0 0 0 0 0 0 0 0 0 0 0 0.0041643667195308 0.00902293554235125 0.335993459508719 0 0 0 0 0 0.0557518966981724 0 0 0 0 0 0 0.0024518400382612 0 0.0266845699443009 0 0 0 0 0 0 0 0.00478938093103025 0.0455138279841029 0 0 0 0 0 0 0 0 0 0 0 0 0 0 0 0 0 0 0 0 0 0 0 0 0 0 0 0 0 0 0.16100153859896 0 0.00830702190453838 0 0 0.0314844576919325 0 0.00605702040445851 0.017879794658407 0 0 0 0 0 0 0.00207795660712137 0 0 0 0 0 0 0 0 0 0 0 0.013026672671205 0.0077986055057077 0 0 0 0 0 0 0 0 0 0 0 0 0 0 0 0 0 0 0 0 0 0 0 0 0 0 0 0 0.0220148611754979 0 0 0 0 0 0 0.111607541319911 0.0123189549320529 0 0.122053297163739 0 0 0 0 0 0 0 0 0 0 0 0 0 0 0 0 0 0 0 0 0 0 0 0 0 0 0 0 0 0 0 0 0 0 0 0 0 0 0 0 0 0 0 0 0 0 0 0 0 0 0 0 0 0 0 0 0 0 0 0 0 0 0 0 0 0 0 0 0 0 0 0 0 0 0 0 0 0 0 0 0 0 0 0 0 0 0 0 0 0 0 0 0 0 0 0 0 0 0 0 0 0 0 0 0 0 0 0 0 0 0 0 0 0 0 0 0 0 0 0 0 0 0 0 0 0 0 0 0 0 0 0 0 0 0 0 0 0 0 0 0 0 0 0 0 0 0 0 0 0 0 0 0 0 0 0 0 0 0 0 0 0 0 0 0 0 0 0 0 0 0 0 0 0 0 0 0 0 0 0
0 0 0 0.009307830345256 0 0 0.00127303741496699 0 0.00243661673082525 0 0.00330754394189484 0 0 0 0 0.00164178088465672 0 0 0 0 0 0 0 0 0 0 0 0 0 0.00949982257437096 0 0 0 0.0113438724150032 0 0 0 0.00360552902189348 0 0 0 0 0 0 0 0 0 0 0 0 0.00381645010626888 0 0 0 0.179000032431557 0 0 0.0129975526071462 0 0 0 0 0 0 0 0 0 0 0 0 0 0.00459387997697298 0 0 0 0 0 0 0 0 0 0 0.00109815489964759 0 0 0.00266623397369363 0.00120449300827585 0 0.00238301749678252 0.00659042535713863 0.00371821744630744 0.0028426387008104 0.0024379423351655 0.00306697054288606 0.00423882673686402 0.0012022139048705 0.00232893874429337 0.00168521757217257 0 0 0.0194685010621413 0.0161325093819891 0.00450704591217067 0.00416985668721951 0 0 0 0 0 0 0 0 0 0 0 0 0 0 0 0 0 0 0 0 0 0 0 0.00851042599832966 0 0 0.0050845857882734 0 0 0.0111788631211923 0 0 0 0 0 0 0 0.0158106393351471 0.0376569372128042 0.00450648567364401 0.0205356119760692 0 0.00587289009089535 0 0.00419312378910203 0.00320778364296866 0.0417733870578302 0.00670605828250454 0.0015291076372111 0 0.21513662570053 0.0458057828277027 0 0 0 0 0 0 0 0 0 0 0 0 0 0 0 0 0 0 0 0 0 0 0 0 0 0 0 0 0 0 0 0 0 0 0 0 0 0 0 0 0 0 0 0 0 0 0 0 0 0 0 0 0 0 0 0 0 0 0 0 0 0 0 0 0 0 0 0 0 0 0 0 0 0 0 0 0 0 0 0 0 0 0 0 0 0 0 0 0 0 0 0 0 0 0 0 0 0 0 0 0 0.0978688651848538 0 0 0 0 0 0 0 0 0 0 0 0 0 0 0 0 0 0 0 0 0 0 0 0 0 0 0 0 0 0 0 0 0 0 0 0 0 0 0 0.00141930685033135 0 0.0611200591053099 0 0 0 0.0013616470162598 0.00331961429460742 0.00140909752062031 0 0 0 0 0 0 0 0.0723314384707202 0 0 0 0.0110965112098514
0 0 0 0.00902407044868714 0 0 0 0 0 0 0 0 0 0 0 0 0 0 0 0 0 0 0 0 0 0 0 0 0 0.00354192780086023 0 0 0 0 0 0 0 0.00719190051263504 0 0.00167776318760748 0 0 0 0 0 0 0.0199804484803368 0 0 0 0.103820023701538 0 0 0 0 0 0 0 0.325250016399779 0 0 0.0199012689094463 0 0.0402498825438684 0 0 0 0 0 0 0 0 0.00643126827822016 0 0 0.00245282313338522 0 0 0.00597224474909473 0 0 0.00433540086580418 0 0.00488535548174164 0 0.0315791987492503 0.00283687038165604 0 0.0232517538891329 0.0370088027892967 0 0 0 0 0 0 0.0113088926336447 0 0 0 0 0 0 0 0 0 0 0 0 0 0 0 0 0 0 0 0 0 0 0 0 0 0 0 0 0 0 0 0 0 0 0.00792727331903125 0.0147213167393891 0 0 0 0 0 0 0 0 0 0.0198118606202113 0.0668486385837784 0 0 0.0544297766210916 0 0 0 0 0 0 0 0.105490585884177 0.0700706352963364 0 0 0 0 0 0 0 0 0 0 0 0 0 0 0 0 0 0 0 0 0 0 0 0 0 0 0 0 0 0 0 0 0 0 0 0 0 0 0 0 0 0 0 0 0 0 0 0 0 0 0 0 0 0 0 0 0 0 0 0 0 0 0 0 0 0 0 0 0 0 0 0 0 0 0 0 0 0 0 0 0 0 0 0 0 0 0 0 0 0 0 0 0 0 0 0 0 0 0 0 0 0 0 0 0 0 0 0 0 0 0 0 0 0 0 0 0 0 0 0 0 0 0 0 0 0 0 0 0 0 0 0 0 0 0 0 0 0 0 0 0 0 0 0 0 0 0 0 0 0 0 0 0 0 0 0 0 0 0 0 0 0
0 0 0 0 0 0 0 0 0 0 0 0 0 0 0 0 0 0 0 0 0 0 0 0 0 0 0 0 0 0 0 0 0 0 0 0 0 0 0 0 0 0 0 0 0 0 0 0 0 0 0 0 0 0 0 0 0 0 0.0135090649336725 0 0 0 0 0 0 0 0 0 0 0 0 0 0 0 0 0 0 0 0 0 0 0 0 0.00157630074969671 0 0.00955031729285687 0.00792740351294428 0 0.0183595712114383 0.0524976085266953 0.013356009498405 0.00914073506736881 0.00923125999661905 0 0.0155450914891857 0.00720192649118032 0 0 0 0 0.00205318219662496 0.00876339616791611 0.053827611224198 0.0667316899090546 0 0 0 0 0 0 0 0 0 0 0 0 0 0 0 0 0 0 0 0 0 0 0 0 0 0 0 0 0 0 0 0 0 0 0 0.0139002029298088 0 0 0.112082197761396 0.146369342024975 0.00352121215815273 0.104449342346599 0 0.00776577609110056 0.0580133740920916 0.160040987510697 0.0268273720736227 0.0172394021320339 0.0226546881018614 0 0.0216079601510025 0.0162569743588033 0 0 0 0 0 0 0 0 0 0 0 0 0 0 0 0 0 0 0 0 0 0 0 0 0 0 0 0 0 0 0 0 0 0 0 0 0 0 0 0 0 0 0 0 0 0 0 0 0 0 0 0 0 0 0 0 0 0 0 0 0 0 0 0 0 0 0 0 0 0 0 0 0 0 0 0 0 0 0 0 0 0 0 0 0 0 0 0 0 0 0 0 0 0 0 0 0 0 0 0 0 0 0 0 0 0 0 0 0 0 0 0 0 0 0 0 0 0 0 0 0 0 0 0 0 0 0 0 0 0 0 0 0 0 0 0 0 0 0 0 0 0 0 0 0 0 0 0 0 0 0 0 0 0 0 0 0 0 0 0 0 0
0 0 0 0 0 0 0 0 0 0 0 0 0 0 0 0 0 0 0 0 0 0 0 0 0 0 0 0 0 0 0 0 0 0 0 0 0 0 0 0 0 0 0 0 0 0 0 0 0 0 0 0 0 0 0 0 0 0 0.0750403235166736 0 0 0 0 0 0 0 0 0 0 0 0 0 0 0 0 0 0 0 0 0 0 0 0 0.00130873413404196 0 0.0084554101147603 0.00324888634191198 0 0.012662466715102 0.0403618864725947 0.004106213050581 0 0.00283844236469306 0 0 0 0.00195936196067996 0 0 0 0 0 0.0175353606183864 0.0310296442476889 0 0 0 0 0 0 0 0 0 0 0 0 0 0 0 0 0 0 0 0 0 0 0 0 0 0 0 0 0 0 0 0 0 0 0 0.0284748432509005 0.00922889775610651 0.0964009419071811 0 0.188502403179141 0 0.0543516400206837 0.107050115302753 0.0459328872653038 0.0463186443526399 0.0117926103059776 0.0045200970371988 0 0.00560780865681432 0 0.100412680106209 0.102859701321978 0 0 0 0 0 0 0 0 0 0 0 0 0 0 0 0 0 0 0 0 0 0 0 0 0 0 0 0 0 0 0 0 0 0 0 0 0 0 0 0 0 0 0 0 0 0 0 0 0 0 0 0 0 0 0 0 0 0 0 0 0 0 0 0 0 0 0 0 0 0 0 0 0 0 0 0 0 0 0 0 0 0 0 0 0 0 0 0 0 0 0 0 0 0 0 0 0 0 0 0 0 0 0 0 0 0 0 0 0 0 0 0 0 0 0 0 0 0 0 0 0 0 0 0 0 0 0 0 0 0 0 0 0 0 0 0 0 0 0 0 0 0 0 0 0 0 0 0 0 0 0 0 0 0 0 0 0 0 0 0 0 0
0 0 0 0 0 0 0 0 0 0 0 0 0 0 0 0 0 0 0 0 0 0 0 0 0 0 0 0 0 0 0 0 0 0 0 0 0 0 0 0 0 0 0 0 0 0 0 0 0 0 0.00582283944652782 0 0 0 0 0 0 0 0.109678822565172 0 0 0 0 0.00374193804776737 0 0 0 0 0 0 0 0 0 0 0 0 0 0 0 0 0 0 0 0 0 0.0275890043812177 0.00813678718536388 0 0.033369351771164 0.154274179646409 0.0305381486368758 0 0.0255557265317965 0 0 0.00523208958087352 0.00245704206808223 0 0 0 0.0034945606644908 0.0072830564669742 0.0926507173969567 0.0931194806369658 0 0 0 0 0 0 0 0 0 0 0 0 0 0 0 0 0 0 0 0 0 0 0 0 0 0 0 0 0 0 0 0 0 0 0 0.00208420590968805 0.0190459841265665 0.0769982828563833 0.115293061528718 0 0 0.0266249595439823 0.0281196521982584 0 0.00877777446533522 0.02915951169283 0.00313360760868864 0.0120898680934268 0.00534434461674334 0 0.0392150271934597 0.031169975139282 0 0 0 0 0 0 0 0 0 0 0 0 0 0 0 0 0 0 0 0 0 0 0 0 0 0 0 0 0 0 0 0 0 0 0 0 0 0 0 0 0 0 0 0 0 0 0 0 0 0 0 0 0 0 0 0 0 0 0 0 0 0 0 0 0 0 0 0 0 0 0 0 0 0 0 0 0 0 0 0 0 0 0 0 0 0 0 0 0 0 0 0 0 0 0 0 0 0 0 0 0 0 0 0 0 0 0 0 0 0 0 0 0 0 0 0 0 0 0 0 0 0 0 0 0 0 0 0 0 0 0 0 0 0 0 0 0 0 0 0 0 0 0 0 0 0 0 0 0 0 0 0 0 0 0 0 0 0 0 0 0 0
0 0 0 0 0 0 0 0 0 0 0 0 0 0 0 0 0 0 0 0 0 0 0 0 0 0 0 0 0 0 0 0 0.0636862627035651 0 0.0384516915656115 0 0 0 0 0 0 0 0 0 0 0 0 0 0 0 0 0 0 0 0 0 0 0 0 0 0 0 0 0 0 0 0 0 0 0 0 0 0 0 0 0 0 0 0 0 0 0 0 0 0 0 0 0 0.0122649567017829 0 0.0243974421400535 0.0194003756776329 0.0185084043821096 0 0.0360442662060856 0 0 0 0 0 0.0835866533319125 0.0234663226291448 0 0 0 0 0 0 0 0 0 0 0 0 0 0 0 0 0 0 0 0 0 0 0 0 0 0 0 0 0 0 0 0 0 0 0 0 0 0.100943171574301 0 0.0196874641462196 0 0 0 0.0234192512537379 0 0 0 0.0317704926691432 0.138133304514751 0.0166164451068055 0 0.118980282959875 0 0 0 0 0 0 0 0 0 0 0 0 0 0 0 0 0 0 0 0 0 0 0 0 0 0 0 0 0 0 0 0 0 0 0 0 0 0 0 0 0 0 0 0 0 0 0 0 0 0 0 0 0 0 0 0 0 0 0 0 0 0 0 0 0 0 0 0 0 0 0 0 0 0 0 0 0 0 0 0 0 0 0 0 0 0 0 0 0 0 0 0 0 0 0 0 0 0 0 0 0 0 0 0.0722296618499264 0 0 0 0 0 0 0 0 0 0 0 0 0 0 0 0 0 0 0 0 0 0 0 0 0 0 0 0 0 0 0 0 0 0 0 0 0 0 0 0 0 0.0781280312644947 0 0 0 0 0 0 0 0 0 0 0 0 0 0.0802855193228464 0 0 0 0
0 0 0 0 0 0 0 0 0 0 0 0 0 0 0 0 0 0 0 0 0 0 0 0 0 0 0 0 0 0 0 0 0 0 0 0 0 0 0 0 0 0 0 0 0 0 0 0 0 0 0 0 0 0 0 0 0 0 0 0 0 0 0 0 0 0 0 0 0 0 0 0 0 0 0 0 0 0 0 0 0 0.00228843406973851 0 0 0 0.00372421005708939 0.00502462723447063 0 0.0064528247396731 0.0211091097547107 0.00858696178785936 0.00604912892074216 0.00942905749566984 0 0.0134788885787144 0.00448560146741824 0 0 0 0 0 0 0.0200092585646525 0.0205313754611445 0 0 0 0 0 0 0 0 0 0 0 0 0 0 0 0 0 0 0 0 0 0 0 0 0 0 0 0 0 0 0 0 0 0 0 0 0 0.224065881905882 0.135562021551257 0.108574555377643 0.00898556605192716 0 0 0 0.044813212120848 0.0303396434174729 0.103329950972273 0 0.00869126528228216 0 0 0 0 0 0 0 0 0 0 0 0 0 0 0 0 0 0 0 0 0 0 0 0 0 0 0 0 0 0 0 0 0 0 0 0 0 0 0 0 0 0 0 0 0 0 0 0 0 0 0 0 0 0 0 0 0 0 0 0 0 0 0 0 0 0 0 0 0 0 0 0 0 0 0 0 0 0 0 0 0 0 0 0 0 0 0 0 0 0 0 0 0 0 0 0 0 0 0 0 0 0 0 0 0 0 0 0 0 0 0 0 0 0 0 0 0 0 0 0 0 0 0 0 0 0 0 0 0 0 0 0 0 0 0 0 0 0 0 0 0 0 0 0 0 0 0.0512507531180309 0 0 0 0 0 0 0 0 0 0 0 0 0 0.0306977736972356 0.132519898373267 0 0 0
0 0 0 0 0 0 0 0 0 0 0 0 0 0 0 0 0 0 0 0 0 0 0 0 0 0 0 0 0 0 0 0 0 0 0 0 0 0 0 0 0 0 0 0 0 0 0 0 0 0 0 0 0 0 0 0 0 0 0.20584551597912 0 0 0 0 0 0 0 0 0 0 0 0 0 0 0 0 0 0 0 0 0 0 0 0 0 0 0.0105027886691625 0.00368064219677983 0 0.0198221220428061 0.0767619627172641 0 0 0 0 0 0 0.00267411145892357 0 0 0 0 0 0.00449657179384812 0.00605584530494198 0 0 0 0 0 0 0 0 0 0 0 0 0 0 0 0 0 0 0 0 0 0 0 0 0 0 0 0 0 0 0 0 0 0 0 0.00962258509234005 0.0549394948348296 0 0.231958706670271 0.0996201527968707 0 0 0 0 0.0163316594486242 0 0 0 0 0 0.0477210578499066 0.209966783144312 0 0 0 0 0 0 0 0 0 0 0 0 0 0 0 0 0 0 0 0 0 0 0 0 0 0 0 0 0 0 0 0 0 0 0 0 0 0 0 0 0 0 0 0 0 0 0 0 0 0 0 0 0 0 0 0 0 0 0 0 0 0 0 0 0 0 0 0 0 0 0 0 0 0 0 0 0 0 0 0 0 0 0 0 0 0 0 0 0 0 0 0 0 0 0 0 0 0 0 0 0 0 0 0 0 0 0 0 0 0 0 0 0 0 0 0 0 0 0 0 0 0 0 0 0 0 0 0 0 0 0 0 0 0 0 0 0 0 0 0 0 0 0 0 0 0 0 0 0 0 0 0 0 0 0 0 0 0 0 0 0 0
0 0 0 0 0 0 0 0 0 0 0 0 0 0 0 0.0159744603662674 0 0 0 0 0 0 0 0 0 0 0 0 0 0 0.0225578165208322 0 0 0 0 0 0 0.0506381363724565 0 0 0 0 0 0 0 0 0 0 0 0 0 0 0 0 0 0 0 0 0 0 0 0 0 0 0 0 0 0 0 0 0 0 0 0 0 0.00337407634874852 0 0 0 0 0 0.00600689637817537 0.0032039020779103 0.00906897625176029 0 0.0110886686252439 0.00215760350638176 0.0049012614415377 0.00358040975263886 0.00809483388548278 0 0 0.00305967528763747 0.0311991597835641 0 0.00552495857695873 0.012623668873312 0.0152394279375303 0.00967979944628763 0.00802934999722865 0 0 0 0 0 0 0 0 0 0 0 0 0 0 0 0 0 0 0 0 0 0 0 0 0 0 0 0.0750401209902662 0 0 0 0 0 0 0 0 0.0105079173536234 0.00797637085985492 0 0 0 0.0126129808160761 0.0867385138749703 0 0 0 0 0 0.1099406901136 0 0.014536129414361 0 0 0 0.339345147122435 0.0721881036048768 0 0 0 0 0 0 0 0 0 0 0 0 0 0 0 0 0 0 0 0 0 0 0 0 0 0 0 0 0 0 0 0 0 0 0 0 0 0 0 0 0 0 0 0 0 0 0 0 0 0 0 0 0 0 0 0 0 0 0 0 0 0 0 0 0 0 0 0 0 0 0 0 0 0 0 0 0 0 0 0 0 0 0 0 0 0 0 0 0 0 0 0 0 0 0 0 0 0 0 0 0 0.0140097787064166 0 0 0 0 0 0 0 0 0 0 0 0 0 0 0 0 0 0 0 0 0 0 0 0 0 0 0 0 0 0 0 0 0 0 0 0 0 0 0 0 0 0.0141726831099795 0 0 0 0 0 0 0 0 0 0 0 0 0 0.0169284826035867 0 0 0 0
0 0 0 0 0 0 0 0 0 0 0 0 0 0 0 0 0 0 0 0 0 0 0 0 0 0 0 0 0 0 0 0 0 0 0 0 0 0 0 0 0 0 0 0 0 0 0 0 0 0 0 0 0 0 0 0 0 0 0 0 0 0 0 0 0 0 0 0 0 0 0 0 0 0 0 0 0 0 0 0 0 0 0 0 0 0 0 0 0 0.013624094038255 0 0 0 0 0 0 0 0 0 0 0 0 0.0116718287594367 0.0211131425669962 0 0 0 0 0 0 0 0 0 0 0 0 0 0 0 0 0 0 0 0 0 0 0 0 0 0 0 0 0 0 0 0 0 0 0 0.0125293173199434 0 0.197172408243353 0.183032923617402 0.0567115496155859 0 0.0709993001334217 0.02978380315746 0.230061318230456 0 0.0649608130209722 0.0258216065884867 0 0.0156860653967491 0 0.0360381674465263 0.0307936618649549 0 0 0 0 0 0 0 0 0 0 0 0 0 0 0 0 0 0 0 0 0 0 0 0 0 0 0 0 0 0 0 0 0 0 0 0 0 0 0 0 0 0 0 0 0 0 0 0 0 0 0 0 0 0 0 0 0 0 0 0 0 0 0 0 0 0 0 0 0 0 0 0 0 0 0 0 0 0 0 0 0 0 0 0 0 0 0 0 0 0 0 0 0 0 0 0 0 0 0 0 0 0 0 0 0 0 0 0 0 0 0 0 0 0 0 0 0 0 0 0 0 0 0 0 0 0 0 0 0 0 0 0 0 0 0 0 0 0 0 0 0 0 0 0 0 0 0 0 0 0 0 0 0 0 0 0 0 0 0 0 0 0
0 0 0 0 0 0 0 0 0 0 0 0 0 0 0 0 0 0 0 0 0 0 0 0 0 0 0 0 0 0 0 0.0031520668114768 0.00849642672539641 0 0.00921777577501696 0 0 0 0 0 0 0 0 0 0 0 0 0 0 0 0 0 0 0 0 0 0 0 0.00472926928755534 0 0 0 0 0 0 0 0 0 0 0 0 0 0 0 0 0 0 0 0 0 0 0 0 0 0 0.00364569050690503 0.00545566068582109 0 0.00568832988110879 0.0307259192500565 0.0130821885356042 0.00279563507068383 0.0102633569229222 0 0.00978273438674569 0.00628725852393246 0 0 0 0 0.0278788447596335 0.0643064740531576 0.050378854523691 0.134851691922363 0 0 0 0 0 0 0 0 0 0 0 0 0 0 0 0 0 0 0 0 0 0 0 0 0 0 0 0 0 0 0 0 0 0 0 0.00370024373142493 0 0.209983309755781 0.0179894904625128 0.0727282071580286 0.00745555393567548 0.0185564118974224 0 0 0.0250776588555208 0 0.0468307477840366 0.119436582424183 0.0703570220896005 0.00510508817849086 0.00726409090613593 0.0047774151991168 0 0 0 0 0 0 0 0 0 0 0 0 0 0 0 0 0 0 0 0 0 0 0 0 0 0 0 0 0 0 0 0 0 0 0 0 0 0 0 0 0 0 0 0 0 0 0 0 0 0 0 0 0 0 0 0 0 0 0 0 0 0 0 0 0 0 0 0 0 0 0 0 0 0 0 0 0 0 0 0 0 0 0 0 0 0 0 0 0 0 0 0 0 0 0 0 0 0 0 0 0 0 0 0 0 0 0 0 0 0 0 0 0 0 0 0 0 0 0 0 0 0 0 0 0 0 0 0 0 0 0 0 0 0 0 0 0 0 0 0 0 0 0 0 0 0 0 0 0 0 0 0 0 0 0 0 0 0 0 0 0 0
0 0 0 0 0 0 0 0 0 0 0 0 0 0 0 0 0 0 0 0 0 0 0 0 0 0 0 0 0 0 0 0 0 0 0.0132908345085331 0 0 0 0 0 0 0 0 0 0 0 0 0 0 0 0 0 0 0 0 0 0 0 0 0 0 0 0 0 0 0 0 0 0 0 0 0 0 0 0 0 0 0 0 0 0 0.00260177732328441 0.00272017494123473 0.00333564937759292 0 0.00458698379808675 0.00417843880934423 0 0.0125706888608449 0.0140122254798697 0.0253667997891524 0.0204600428030133 0.0220152498154382 0 0.0522097517005987 0 0 0.00445982335522359 0.00242330141594849 0.0025642793923209 0.034520688746276 0.0350047638976629 0.00623738749469123 0.0200454937531107 0 0 0 0 0 0 0 0 0 0 0 0 0 0 0 0 0 0 0 0 0 0 0 0.023659323078267 0 0 0 0 0 0 0 0 0 0 0 0.072957549456145 0 0.0532938348850898 0.0104400350975815 0.0118334814138551 0.0490794461728281 0.0956874630321432 0 0.0177793037444984 0.0150926007487808 0.0709049210352592 0 0.0579086774077693 0.00679581979334448 0 0.0527470514008804 0 0 0 0 0 0 0 0 0 0 0 0 0 0 0 0 0 0 0 0 0 0 0 0 0 0 0 0 0 0 0 0 0 0 0 0 0 0 0 0 0 0 0 0 0 0 0 0 0 0 0 0 0 0 0 0 0 0 0 0 0 0 0 0 0 0 0 0 0 0 0 0 0 0 0 0 0 0 0 0 0 0 0 0 0 0 0 0 0 0 0 0 0 0 0 0 0 0 0 0 0 0 0.0407020154403745 0 0 0 0 0 0 0 0 0 0 0 0 0 0 0 0 0 0 0 0 0 0 0 0 0 0 0 0 0 0 0 0 0 0 0 0 0 0 0 0 0 0.0594906977797424 0 0 0 0 0 0 0 0 0 0 0 0.0040434298095237 0 0.0424697112414787 0.0229834285310739 0.0095268546691372 0 0
0 0 0 0 0 0 0 0 0 0 0 0 0 0 0 0 0 0 0 0 0 0 0 0 0 0 0 0 0 0 0 0.0116288379389911 0.0607136997631831 0 0.010779462264712 0 0 0 0 0 0.00118472641775395 0 0 0 0 0 0 0.00358623681030201 0 0 0 0 0 0 0 0 0 0 0 0 0 0 0 0 0 0 0 0 0 0 0 0 0 0 0 0 0 0 0 0 0 0 0 0 0 0.00197975783879668 0.00611305785018529 0 0.00680179167338899 0.0518955668663722 0.0264924104669097 0.0211750606439751 0.0218885944518744 0 0.0288601472644288 0.00538131633656693 0 0 0 0 0.0949750188025558 0.167400211376989 0.0434126201158157 0.121360290599295 0 0 0 0 0 0 0 0 0 0 0 0 0 0 0 0 0 0 0 0 0 0 0.00261436514602739 0 0 0 0 0 0 0 0 0 0 0 0 0.00616002116273472 0 0.0180121424175755 0 0.0240123030011437 0.00310515798760501 0 0 0 0 0.0951101760364249 0.0304570599753679 0 0.0564716886546616 0.03473207356579 0 0 0 0 0 0 0 0 0 0 0 0 0 0 0 0 0 0 0 0 0 0 0 0 0 0 0 0 0 0 0 0 0 0 0 0 0 0 0 0 0 0 0 0 0 0 0 0 0 0 0 0 0 0 0 0 0 0 0 0 0 0 0 0 0 0 0 0 0 0 0 0 0 0 0 0 0 0 0 0 0 0 0 0 0 0 0 0 0 0 0 0 0 0 0 0 0 0 0 0 0 0 0 0.0188163730286744 0 0 0 0 0 0 0 0 0 0 0 0 0 0 0 0 0 0 0 0 0 0 0 0 0 0 0 0 0 0 0 0 0 0 0 0 0 0 0 0 0 0.0113442891241936 0.0043054193098073 0 0 0 0 0 0 0 0 0 0 0 0 0.00757135634726261 0 0 0 0.00165876676063527
0 0 0 0 0 0 0 0 0 0 0 0 0 0 0 0 0 0 0 0 0 0 0 0 0 0 0 0 0 0 0 0.011324088503147 0.0222058850925407 0 0.00454401721614391 0 0 0 0 0 0 0 0 0 0 0 0 0 0 0 0 0 0 0 0 0 0 0 0 0 0 0 0 0 0 0 0 0 0 0 0 0 0 0 0 0 0 0 0 0 0 0 0 0 0 0 0.00434601734701415 0 0.00853452845880734 0.0363580794102595 0.0385626976406735 0.0292776703733435 0.0370098084875679 0 0.0459585058851847 0.00495403894639471 0 0 0 0 0.0722767836028555 0.137819828248883 0.0209266396129982 0.11266301290987 0 0 0 0 0 0 0 0 0 0 0 0 0 0 0 0 0 0 0 0 0 0 0 0 0 0 0 0 0 0 0 0 0 0 0 0.00316955253961472 0 0.0534129145440437 0.0153722251471509 0.0239525482843013 0 0.00955215085496654 0 0 0.0108813854481184 0.126427655414862 0.00806549829320957 0.127431205528185 0 0.0219808016833037 0.00325492581506085 0 0 0 0 0 0 0 0 0 0 0 0 0 0 0 0 0 0 0 0 0 0 0 0 0 0 0 0 0 0 0 0 0 0 0 0 0 0 0 0 0 0 0 0 0 0 0 0 0 0 0 0 0 0 0 0 0 0 0 0 0 0 0 0 0 0 0 0 0 0 0 0 0 0 0 0 0 0 0 0 0 0 0 0 0 0 0 0 0 0 0 0 0 0 0 0 0 0 0 0 0 0 0.00590952050232002 0 0 0 0 0 0 0 0 0 0 0 0 0 0 0 0 0 0 0 0 0 0 0 0 0 0 0 0 0 0 0 0 0 0 0 0 0 0 0 0 0 0.00382801420917995 0 0 0 0 0 0 0 0 0 0 0 0 0 0 0 0 0 0
0 0 0 0 0 0 0 0 0 0 0 0 0 0 0 0 0 0 0 0 0 0 0 0 0 0 0 0 0 0 0 0 0.174182124911906 0.00693653929829911 0.0368321495911172 0 0 0 0 0 0 0 0 0 0 0 0 0 0 0 0 0 0 0 0.0157548656556919 0 0 0 0 0 0 0 0 0 0 0 0 0 0 0 0 0 0 0 0 0 0 0 0 0 0 0 0 0 0 0 0 0 0 0.0172926003818791 0 0 0 0 0 0 0 0 0 0 0.23792590735278 0.19686985691399 0.0191240460541663 0.0344057265423137 0 0 0 0 0 0 0 0 0 0 0 0 0 0 0 0 0 0 0 0 0 0 0 0 0 0 0 0 0 0 0 0 0 0 0 0 0 0 0 0 0.0671638805947483 0 0 0 0 0.0122802742128127 0 0.104917011448351 0.0294248128865447 0 0 0 0 0 0 0 0 0 0 0 0 0 0 0 0 0 0 0 0 0 0 0 0 0 0 0 0 0 0 0 0 0 0 0.0055103223987771 0 0 0 0 0 0 0 0 0 0 0 0 0 0 0 0 0 0 0 0 0 0 0 0 0 0 0 0 0 0 0 0 0 0 0 0 0 0 0 0 0 0 0 0 0 0 0 0 0 0 0 0 0 0 0 0 0 0 0 0 0 0 0 0 0 0 0 0 0 0.0255540468102807 0 0 0 0 0 0 0 0 0 0 0 0 0 0 0 0 0 0 0 0 0 0 0 0 0 0 0 0 0 0 0 0 0 0 0 0 0 0 0 0 0 0 0 0 0 0 0 0 0 0 0 0 0 0 0 0 0 0 0 0.0158258349463428
0 0 0 0.0225699028057215 0 0 0.000813455384698582 0 0.00161209428157908 0 0.00398312001260446 0 0 0 0 0.00654232328401143 0 0 0 0.000600057805532371 0 0 0 0 0 0 0 0 0 0.0196612739131952 0.0195103385111587 0 0 0.0117221401556625 0 0 0 0.0368534736793375 0 0.000757330005906657 0 0 0 0 0 0 0 0 0 0 0 0 0 0 0.0318115016745533 0 0 0 0.0386144677610808 0 0 0 0 0 0 0 0 0 0 0 0 0.00779692418343767 0 0 0 0.00227551280864882 0 0 0 0 0 0.0011437757965919 0.0013230389813701 0.00210345236730574 0 0.0102679559618883 0.00173182862371169 0.00266555554547211 0.00613327648262594 0.0155908575116632 0.00131715226732618 0 0.00110645042160933 0.0170860186863443 0 0.00551073101257777 0.00584643912564967 0.00756815674195628 0.00224210308537702 0.00150118925527337 0.00143957988191739 0.00268809441095574 0.00512934564765297 0.0080244206000812 0 0 0 0 0 0 0 0 0 0 0 0 0 0 0 0 0 0 0 0 0 0 0 0.0334630188688049 0 0 0.0140477668467355 0 0 0.0264132527246266 0 0 0.00142284098730789 0.00484054122978392 0 0.0980902385436 0.0296301169193746 0.0112060743488151 0.0605457480264724 0.0386599537639752 0 0 0.0132794966369043 0.108354886468434 0.00549900876931688 0.00287122644584781 0.0137701628728923 0 0.000715966389242495 0 0 0.174613750067627 0 0 0 0 0 0 0 0 0 0 0 0 0 0 0 0 0 0 0 0 0 0 0 0 0 0 0 0 0 0 0 0 0 0 0 0 0 0 0 0 0 0 0 0 0 0 0 0 0 0 0 0 0 0 0 0 0 0 0 0 0 0 0 0 0 0 0 0 0 0 0 0 0 0 0 0 0 0 0 0 0 0 0 0 0 0.000776680407357478 0 0 0 0 0 0 0 0 0 0 0 0 0 0 0 0.0188634513197121 0 0 0 0 0 0 0 0 0 0 0 0 0 0 0 0 0 0 0 0 0 0 0 0 0 0 0 0 0 0 0 0 0 0 0 0 0 0 0 0 0 0.0159186589743779 0 0 0 0 0 0 0 0 0 0 0 0 0 0.019572121689809 0 0 0 0.00190169902450372
0 0 0 0.0137530964980745 0 0 0 0 0 0 0 0 0 0 0 0 0 0 0 0 0 0 0 0 0 0 0 0 0 0.00815941120669012 0.00662191974157887 0 0 0 0 0 0 0.0357823254584729 0 0 0 0 0 0 0 0 0 0 0 0 0 0 0 0 0 0 0 0 0.0564071416963237 0 0 0 0 0 0 0 0 0 0 0 0 0 0 0 0 0 0 0 0 0 0 0.00142468387032469 0 0.00101431985093321 0 0.0106799195125668 0.00177212619418095 0.00362380109704158 0.00697833536597652 0.0233127995346018 0 0 0 0.0114894067827485 0 0.00173572531671675 0.00206601524614166 0.00195330327249481 0.0017217909576692 0 0 0 0.0081641234773517 0.00692315727290963 0 0 0 0 0 0 0 0 0 0 0 0 0 0 0 0 0 0 0 0 0 0 0 0.00961369388977388 0 0 0.00572797883879264 0 0 0.00767045465361932 0 0 0 0.00130080551693872 0 0.0398719911927259 0.037574386028692 0.0160959134096878 0.118406767788755 0.0586653198280914 0 0 0.11154710991115 0.0440056731304648 0.00897055321860732 0.00360508358874526 0 0 0 0 0.333360866651158 0 0 0 0 0 0 0 0 0 0 0 0 0 0 0 0 0 0 0 0 0 0 0 0 0 0 0 0 0 0 0 0 0 0 0 0 0 0 0 0 0 0 0 0 0 0 0 0 0 0 0 0 0 0 0 0 0 0 0 0 0 0 0 0 0 0 0 0 0 0 0 0 0 0 0 0 0 0 0 0 0 0 0 0 0 0 0 0 0 0 0 0 0 0 0 0 0 0 0 0 0 0 0 0 0 0 0 0 0 0 0 0 0 0 0 0 0 0 0 0 0 0 0 0 0 0 0 0 0 0 0 0 0 0 0 0 0 0 0 0 0 0 0 0 0 0 0 0 0 0 0 0 0 0 0 0 0 0 0 0 0 0 0
0 0 0 0 0 0 0 0 0 0 0 0 0 0 0 0 0 0 0 0 0 0 0 0 0 0 0 0 0 0 0 0 0 0 0 0 0 0 0 0 0 0 0 0 0 0 0 0 0 0 0 0 0 0 0 0 0 0 0 0 0 0 0 0 0 0 0 0 0 0 0 0 0 0 0 0 0 0 0 0 0 0 0 0 0 0 0 0 0 0 0 0 0 0 0 0 0 0 0 0 0 0 0 0 0 0 0 0 0 0 0 0 0 0 0 0 0 0 0 0 0 0 0 0 0 0 0 0 0 0 0 0 0 0 0 0 0 0 0 0 0 0 0 0 0 0 0 0 0 0 0 0 0 0 0 0 0 0.202247461117049 0.187152171843316 0.055606954457867 0 0.0807802946564874 0.0671666877348443 0 0 0.0864336870190022 0.103985875833484 0 0 0 0 0 0 0 0 0 0.139712799518745 0.0572770643082499 0 0 0 0 0 0 0 0 0 0 0 0 0 0 0 0 0 0 0 0 0 0 0 0 0 0 0 0 0 0 0 0 0 0 0 0 0 0 0 0 0 0 0 0 0 0 0 0 0 0 0 0 0 0 0 0 0 0 0 0 0 0 0 0 0.0196370035109558 0 0 0 0 0 0 0 0 0 0 0 0 0 0 0 0 0 0 0 0 0 0 0 0 0 0 0 0 0 0 0 0 0 0 0 0 0 0 0 0 0 0 0 0 0 0 0 0 0 0 0 0 0 0 0 0 0 0 0 0 0 0 0 0 0 0 0 0 0 0 0 0 0 0 0
0 0 0 0 0 0 0 0 0 0 0 0 0 0 0 0 0 0 0 0 0 0 0 0 0 0 0 0 0 0 0 0 0 0 0 0 0 0 0 0 0 0 0 0 0 0 0 0 0 0 0 0 0 0 0 0 0 0 0 0 0 0 0 0 0 0 0 0 0 0 0 0 0 0 0 0 0 0 0 0 0 0 0 0 0 0 0 0 0 0 0 0 0 0 0 0 0 0 0 0 0 0 0 0 0 0 0 0 0 0 0 0 0 0 0 0 0 0 0 0 0 0 0 0 0 0 0 0 0 0 0 0 0 0 0 0 0 0 0 0 0 0 0 0 0 0 0 0 0 0 0 0 0 0 0 0 0.0587809771180435 0 0.0291518849674797 0.0353969690919978 0 0.0335150021633093 0.163528021399367 0.0496265557880701 0 0.0683299248743392 0.0293474275857285 0 0 0 0 0 0 0 0 0.0810395807501947 0.273452450260795 0.0452700154156617 0 0.0198221222867408 0 0 0 0.0318549711465075 0 0 0 0 0 0 0 0 0.00635737922765106 0 0 0 0 0 0 0 0 0 0 0 0 0 0 0 0 0 0 0 0 0 0 0 0 0 0 0 0 0 0 0 0.00874723869031198 0 0 0 0 0 0 0 0 0 0 0 0 0 0 0 0.017039471139983 0 0 0 0 0 0 0 0 0 0 0 0 0 0 0 0 0 0 0 0 0 0 0 0 0 0 0 0 0 0 0 0 0 0 0 0 0 0 0 0 0 0 0 0 0.0181909788220071 0 0.00662018225023339 0.00737992154920699 0.00780755266070557 0.00874137281166661 0 0 0 0 0 0 0 0 0 0 0 0 0 0 0 0 0 0 0 0 0 0 0 0 0 0 0
0 0 0 0 0 0 0 0 0 0 0 0 0 0 0 0 0 0 0 0 0 0 0 0 0 0 0 0 0 0 0 0 0 0 0 0 0 0 0 0 0 0 0 0 0 0 0 0 0 0 0 0 0 0 0 0 0 0 0 0 0 0 0 0 0 0 0 0 0 0 0 0 0 0 0 0 0 0 0 0 0 0 0 0 0 0 0 0 0 0 0 0 0 0 0 0 0 0 0 0 0 0 0 0 0 0 0 0 0 0 0 0 0 0 0 0 0 0 0 0 0 0 0 0 0 0 0 0 0 0 0 0 0 0 0 0 0 0 0 0 0 0 0 0 0 0 0 0 0 0 0 0 0 0 0 0 0.079656701882508 0.042691397190106 0 0.0800503937824235 0.148440617406828 0 0 0 0 0 0.139375069626871 0 0 0 0 0 0 0 0 0 0 0 0 0 0 0 0 0.0132112123645013 0 0 0 0 0 0 0 0 0.0174533179172263 0 0 0 0 0 0 0 0 0 0 0 0 0 0 0 0 0 0 0 0 0 0 0 0 0 0 0 0 0 0 0 0 0 0 0 0 0 0 0 0 0 0 0 0 0 0 0 0 0 0 0 0 0 0 0 0 0 0 0 0 0 0 0 0 0 0 0 0 0 0 0 0 0 0 0 0 0 0 0 0 0 0 0 0 0 0 0 0 0 0 0 0 0.0785827420487312 0 0.0450459455574426 0.0758158813045781 0.106088412206811 0.0895666371098959 0 0 0 0 0.0564905570596847 0 0 0 0 0 0 0 0 0 0 0.0102806727992464 0 0 0 0 0 0 0 0 0 0 0.0172504417431457
0 0 0 0 0 0 0 0 0 0 0 0 0 0 0 0 0 0 0 0 0 0 0 0 0 0 0 0 0 0 0 0 0 0 0 0 0 0 0 0 0 0 0 0 0 0 0 0 0 0 0 0 0 0 0 0 0 0 0 0 0 0 0 0 0 0 0 0 0 0.00404815025594822 0 0 0 0 0 0 0 0 0 0 0 0 0 0 0 0 0 0 0 0 0 0 0 0 0 0 0 0 0 0 0 0 0 0 0 0 0 0 0 0 0 0 0 0 0 0 0 0 0 0 0 0 0 0 0 0 0 0 0 0 0 0 0 0 0 0 0 0 0 0 0 0 0 0 0 0 0 0 0 0 0 0 0 0 0 0 0.00998720965109364 0.0218739598618363 0.0337793337881928 0 0.161431900817478 0.0679977146538772 0.0100495504807939 0 0 0 0.00943569403477994 0 0 0 0 0 0 0 0 0 0.0333145196316163 0 0.0033264380606424 0 0 0 0 0 0 0 0 0 0 0 0 0 0.0310304339716162 0 0 0.00548141328748122 0 0 0 0 0 0 0 0 0 0 0 0 0 0 0 0 0 0 0 0 0 0.00639215378209884 0 0 0 0 0 0 0 0 0 0 0 0 0 0 0 0 0 0 0 0 0 0 0.00277644527968181 0 0 0 0 0 0 0 0 0 0 0 0 0 0 0 0 0 0 0 0 0 0 0 0 0 0 0 0 0 0 0 0.00489485737012045 0 0 0 0 0 0 0 0 0 0 0 0 0.232590934876316 0 0.0424692324264979 0.0279012930965785 0.113771579651696 0.0449883819223165 0 0 0 0 0.036481285897354 0.0337966106961268 0 0 0 0 0 0 0 0 0 0 0.0136152477026265 0 0.0485656588032313 0 0 0 0 0 0 0 0
0 0 0 0 0 0 0 0 0 0 0 0 0 0 0 0 0 0 0 0 0 0 0 0 0 0 0 0 0 0 0 0 0 0 0 0 0 0 0 0 0 0 0 0 0 0 0 0 0 0 0 0 0 0 0 0 0 0 0 0 0 0 0 0 0 0 0 0 0 0.00217078355461041 0 0 0 0 0 0 0 0 0 0 0 0 0 0 0 0 0 0 0 0 0 0 0 0 0 0 0 0 0 0 0 0 0 0 0 0 0 0 0 0 0 0 0 0 0 0 0 0 0 0 0 0 0 0 0 0 0 0 0 0 0 0 0 0 0 0 0 0 0 0 0 0 0 0 0 0 0 0 0 0 0 0 0 0 0 0 0 0 0.0458050899707908 0.118049116654287 0 0.0352835734190628 0 0 0 0 0.0050093074420428 0 0 0 0 0 0 0 0 0 0 0 0 0 0 0 0 0 0 0 0 0 0 0 0 0 0.0291638565364393 0 0 0 0 0 0.0339956581729543 0 0 0 0 0 0 0 0.00853004592158672 0 0 0 0 0 0 0 0 0 0 0 0 0 0 0 0 0 0 0 0 0 0 0 0 0 0 0 0 0 0 0 0 0 0 0 0 0 0 0 0 0 0 0 0 0 0 0 0 0 0 0 0 0 0 0 0 0 0 0 0 0 0 0 0 0 0 0 0 0 0 0 0 0 0 0 0 0 0 0.137846424011302 0.0324477323647726 0.121919314371887 0.0128280991939717 0.148808084831513 0.106358810445653 0 0 0 0 0.0760959513484814 0.0467675638479544 0 0 0 0 0 0 0 0 0.00627442620102654 0.00295936232747792 0 0 0.0296867993841867 0 0 0 0 0 0 0 0
0 0 0 0 0 0 0 0 0 0 0 0 0 0 0 0 0 0 0 0 0 0 0 0 0 0 0 0 0 0 0 0 0 0 0 0 0 0 0 0 0 0 0 0 0 0 0 0 0 0 0 0 0 0 0 0 0 0 0 0 0 0 0 0 0 0 0 0 0 0 0 0 0 0 0 0 0 0 0 0 0 0 0 0 0 0 0 0 0 0 0 0 0 0 0 0 0 0 0 0 0 0 0 0 0 0 0 0 0 0 0 0 0 0 0 0 0 0 0 0 0 0 0 0 0 0 0 0 0 0 0 0 0 0 0 0 0 0 0 0 0 0 0 0 0 0 0 0 0 0 0 0 0 0 0 0 0.0368190919202306 0.0525597352949704 0 0.172562689148496 0.122448019448855 0 0.013904983268011 0 0 0.0870615054573376 0 0 0 0 0 0 0 0 0 0 0.0464894106894785 0 0 0 0 0 0 0 0 0 0 0 0 0 0 0 0.0295481637010666 0 0 0 0 0 0 0 0 0 0 0 0 0 0 0 0 0 0 0 0 0 0 0 0 0 0 0 0 0 0 0 0 0 0 0 0 0 0 0 0 0 0 0 0 0 0 0 0 0 0 0 0 0 0 0 0 0 0 0 0 0 0 0 0 0 0 0 0 0 0 0 0 0 0 0 0 0 0 0 0 0 0 0 0 0 0 0 0 0 0 0 0 0.211460728719059 0 0.0223453692088029 0 0.0746094357075108 0.0237446397882061 0 0 0 0 0.0472411371026171 0 0 0 0 0 0 0 0 0 0 0 0 0 0.0592050905453575 0 0 0 0 0 0 0 0
0 0 0 0 0 0 0 0 0 0 0 0 0 0 0 0 0 0 0 0 0 0 0 0 0 0 0 0 0 0 0 0 0 0 0 0 0 0 0 0 0 0 0 0 0 0 0 0 0 0 0 0 0 0 0 0 0 0 0 0 0 0 0 0 0 0 0 0 0 0 0 0 0 0 0 0 0 0 0 0 0 0 0 0 0 0 0 0 0 0 0 0 0 0 0 0 0 0 0 0 0 0 0 0 0 0 0 0 0 0 0 0 0 0 0 0 0 0 0 0 0 0 0 0 0 0 0 0 0 0 0 0 0 0 0 0 0 0 0 0 0 0 0 0 0 0 0 0 0 0 0 0 0 0 0 0 0.00749510613525804 0.0627859275484308 0 0.00624389274534917 0 0.00340429106971752 0 0.0642611759436506 0.0505036562538725 0.244351297659561 0 0 0 0 0 0 0 0 0 0.089991349748513 0.132213789270737 0.0128232383651657 0 0.0592375570829837 0.00521385844072537 0 0.0095031827341084 0.120955577454248 0 0 0 0 0 0 0 0 0.0157374046261366 0 0 0 0 0 0 0 0 0 0 0 0 0 0 0 0 0 0 0 0 0 0 0 0 0 0 0.0256756698312531 0.010872521814899 0 0.00239378879239648 0 0.0123324741605774 0.00335971106761408 0 0 0 0 0 0 0 0 0 0 0 0 0 0 0.00819233409297567 0 0 0 0 0 0 0 0 0 0 0 0 0 0 0 0 0 0 0 0 0 0 0 0 0 0 0 0 0 0 0 0 0 0 0 0 0 0 0 0 0.028954691050946 0 0 0.00552258755946837 0.00782352073204489 0 0.00175423510213768 0.00236715135402891 0.00346268298134504 0.00256732638185604 0 0 0 0 0 0 0 0 0 0 0 0 0 0 0 0 0 0 0 0 0 0 0 0 0 0 0
0 0 0 0 0 0 0 0 0 0 0 0 0 0 0 0 0 0 0 0 0 0 0 0 0 0 0 0 0 0 0 0 0 0 0 0 0 0 0 0 0 0 0 0 0 0 0 0 0 0 0 0 0 0 0 0 0 0 0 0 0 0 0 0 0 0 0 0 0 0 0 0 0 0 0 0 0 0 0 0 0 0 0 0 0 0 0 0 0 0 0 0 0 0 0 0 0 0 0 0 0 0 0 0 0 0 0 0 0 0 0 0 0 0 0 0 0 0 0 0 0 0 0 0 0 0 0 0 0 0 0 0 0 0 0 0 0 0 0 0 0 0 0 0 0 0 0 0 0 0 0 0 0 0 0 0 0 0.132455821233539 0 0 0 0 0.446720055637932 0 0 0.141814325259876 0 0 0 0 0 0 0 0 0 0 0.129923903562707 0 0 0 0 0 0 0.149085894305947 0 0 0 0 0 0 0 0 0 0 0 0 0 0 0 0 0 0 0 0 0 0 0 0 0 0 0 0 0 0 0 0 0 0 0 0 0 0 0 0 0 0 0 0 0 0 0 0 0 0 0 0 0 0 0 0 0 0 0 0 0 0 0 0 0 0 0 0 0 0 0 0 0 0 0 0 0 0 0 0 0 0 0 0 0 0 0 0 0 0 0 0 0 0 0 0 0 0 0 0 0 0 0 0 0 0 0 0 0 0 0 0 0 0 0 0 0 0 0 0 0 0 0 0 0 0 0 0 0 0 0 0 0 0
0 0 0 0 0 0 0 0 0 0 0 0 0 0 0 0 0 0 0 0 0 0 0 0 0 0 0 0 0 0 0 0 0 0 0 0 0 0 0 0 0 0 0 0 0 0 0 0 0 0 0 0 0 0 0 0 0 0 0 0 0 0 0 0 0 0 0 0 0 0 0 0 0 0 0 0 0 0 0 0 0 0 0 0 0 0 0 0 0 0 0 0 0 0 0 0 0 0 0 0 0 0 0 0 0 0 0 0 0 0 0 0 0 0 0 0 0 0 0 0 0 0 0 0 0 0 0 0 0 0 0 0 0 0 0 0 0 0 0 0 0 0 0 0 0 0 0 0 0 0 0 0 0 0 0 0 0 0 0 0 0 0 0.242145911847279 0 0 0.157446659121314 0 0 0 0 0 0 0.04427972607782 0 0 0.0670022651354604 0.147717870878541 0 0 0.0604070348828774 0 0 0 0 0 0 0 0 0 0 0 0 0 0 0 0 0 0 0 0 0 0 0 0 0 0 0 0 0.0205953969768105 0 0 0 0 0 0 0 0 0 0 0.260405135079898 0 0 0 0 0 0 0 0 0 0 0 0 0 0 0 0 0 0 0 0 0 0 0 0 0 0 0 0 0 0 0 0 0 0 0 0 0 0 0 0 0 0 0 0 0 0 0 0 0 0 0 0 0 0 0 0 0 0 0 0 0 0 0 0 0 0 0 0 0 0 0 0 0 0 0 0 0 0 0 0 0 0 0 0 0 0 0 0 0 0 0 0 0 0 0 0 0 0
0 0 0 0 0 0 0 0 0 0 0 0 0 0 0 0 0 0 0 0 0 0 0 0 0 0 0 0 0 0 0 0 0 0 0 0 0 0 0 0 0 0 0 0 0 0 0 0 0 0 0 0 0 0 0 0 0 0 0 0 0 0 0 0 0 0 0 0 0 0 0 0 0 0 0 0 0 0 0 0 0 0 0 0 0 0 0 0 0 0 0 0 0 0 0 0 0 0 0 0 0 0 0 0 0 0 0 0 0 0 0 0 0 0 0 0 0 0 0 0 0 0 0 0 0 0 0 0 0 0 0 0 0 0 0 0 0 0 0 0 0 0 0 0 0 0 0 0 0 0 0 0 0 0 0 0 0.0188121262741967 0.0511696052579349 0 0 0 0.0415731927174314 0.476590784759993 0.0397891179574925 0.0640486705795034 0 0 0 0 0 0 0 0 0 0 0.0289530432049828 0.151412974874814 0.0113786628378914 0 0.0307765774400801 0 0 0 0.0789515768982183 0 0 0 0 0 0 0 0 0 0 0 0 0 0 0 0 0 0 0 0 0 0 0 0 0 0 0 0 0 0 0 0 0 0 0 0 0 0 0 0 0 0 0 0 0 0 0 0 0 0 0 0 0 0 0 0 0 0 0 0 0 0 0 0 0 0 0 0 0 0 0 0 0 0 0 0 0 0 0 0 0 0 0 0 0 0 0 0 0 0 0 0 0 0 0 0 0 0 0 0 0.0065436671974621 0 0 0 0 0 0 0 0 0 0 0 0 0 0 0 0 0 0 0 0 0 0 0 0 0 0 0 0 0 0 0 0 0
0 0 0 0 0 0 0 0 0 0 0 0 0 0 0 0 0 0 0 0 0 0 0 0 0 0 0 0 0 0 0 0 0 0 0 0 0 0 0 0 0 0 0 0 0 0 0 0 0 0 0 0 0 0 0 0 0 0 0 0 0 0 0 0 0 0 0 0 0 0 0 0 0 0 0 0 0 0 0 0 0 0 0 0 0 0 0 0 0 0 0 0 0 0 0 0 0 0 0 0 0.00443364631602284 0.00827494738384424 0 0 0 0 0 0 0 0 0 0 0 0 0 0 0 0 0 0 0 0 0 0 0 0 0 0 0 0 0 0 0 0 0 0 0 0 0 0 0 0 0 0 0 0 0 0 0 0 0 0 0 0 0 0 0.0302180427701364 0.0293432554583332 0.0951589464956153 0.0152668968211555 0.0110836097608104 0 0 0 0 0 0 0 0 0 0 0 0 0 0 0 0 0.140595061426768 0 0 0 0 0 0.0691789151399062 0 0 0 0 0 0 0 0 0.0432311138644038 0 0 0 0 0 0 0 0 0 0 0 0 0 0.00830935788036449 0 0 0 0 0 0 0 0 0.0130052492487971 0 0 0 0 0.0105929855887679 0 0 0 0.00462062257422819 0 0 0 0 0 0 0 0 0 0 0 0 0 0 0 0.0051124680742354 0 0 0 0 0.0195835143058866 0 0 0 0 0 0 0 0 0 0 0 0.0240377789057787 0 0 0 0 0 0 0 0 0 0 0 0 0 0 0 0 0 0 0 0 0 0 0 0 0 0 0 0.0182275716903871 0 0.0466608296727136 0 0 0.0597950635807726 0 0 0 0 0 0.103409576554396 0.0376448687238211 0 0 0 0 0 0.00537041069009658 0.0395644879573652 0.0298769114179142 0.0141921715547209 0 0 0 0 0 0 0.0586212645203919 0 0 0 0.0545904316223672
0 0 0 0 0 0 0 0 0 0 0 0 0.0327448243726683 0 0 0 0 0 0 0 0 0 0 0 0 0 0 0 0 0 0 0.00236572613885189 0.0023161055590421 0 0.0135908395600628 0 0 0 0 0 0 0 0 0 0 0 0 0 0 0 0 0 0 0 0 0.0101216742204254 0 0 0 0 0 0 0 0 0 0 0 0 0 0 0 0 0 0 0 0 0 0 0 0 0 0 0 0 0 0 0 0 0 0 0 0 0 0 0 0 0 0 0 0 0 0 0 0 0.0462771595982994 0 0 0 0 0.00270701929114436 0 0 0 0.0042942282202007 0.0454993012496147 0.0207160477526967 0.00765809158735597 0.00872109780937677 0.0456076832218462 0.0182728969826731 0 0.00263498699086952 0 0 0 0 0 0 0 0 0 0 0 0 0 0 0 0 0 0 0 0 0 0 0 0 0 0 0 0 0 0 0 0 0 0 0 0 0 0 0 0 0 0 0 0 0 0 0.00466412107595819 0.0377612678676056 0.0373298946359164 0.0306229622050509 0 0.0156680089497923 0 0 0 0.00331008356576943 0 0 0 0 0 0 0 0 0.0363275924768776 0.0036628824411179 0.0348074717574297 0 0.00225380976244313 0 0 0 0.0159769207234195 0 0 0.00426618072553732 0 0 0 0.00435117143792296 0 0 0.00321291406831973 0 0 0.161970202614704 0 0 0 0 0 0 0.0319223973012307 0 0 0 0 0 0 0 0 0.0182476756697024 0 0 0 0 0 0 0 0 0 0 0 0 0 0 0 0 0 0.00237693066360388 0.00346222243447634 0 0 0 0 0 0 0 0 0 0 0 0 0 0 0 0 0 0.0089734427475528 0 0.0642453395390333 0.126265088394061 0.068360080066342 0 0 0 0 0 0 0 0 0 0 0 0 0 0 0 0 0 0 0.0133296629656224 0 0 0 0 0 0 0 0 0 0 0 0 0 0 0 0 0 0 0 0 0 0 0 0 0 0 0 0 0 0 0 0 0 0.003103993355382
0 0 0 0 0 0 0 0 0 0 0 0 0 0 0 0 0 0 0 0 0 0 0.0151759522458693 0 0 0 0 0 0 0 0 0 0 0 0 0 0 0 0 0 0 0 0 0 0.0171057614722747 0 0 0 0 0 0 0 0 0 0 0 0 0 0 0 0 0 0 0 0 0.0219271976001079 0.0221135539946491 0 0 0 0 0 0 0 0 0 0 0 0 0 0 0 0 0 0 0 0 0 0 0 0 0 0 0 0 0 0 0 0 0 0 0 0 0 0 0 0 0 0.0152448237084318 0 0 0 0 0 0 0 0 0 0 0 0 0 0 0 0 0 0 0 0.340904765222747 0 0 0 0 0 0 0 0 0 0 0 0 0 0 0 0 0 0 0 0 0 0 0 0 0 0 0 0 0 0 0 0 0 0 0 0 0 0 0.02898576615914 0 0.0612906791304009 0.157843207661076 0 0 0.0316317669125476 0 0 0 0 0 0 0 0 0 0 0 0 0 0 0 0.154681013029043 0 0 0 0 0 0 0 0 0 0 0 0.0108719979433313 0.0130838527801674 0 0.0382575679205011 0 0 0 0 0 0 0 0 0 0 0 0 0 0 0 0 0 0 0 0 0 0 0 0 0 0 0 0 0 0 0 0 0 0 0 0 0 0 0 0 0 0 0 0 0 0 0 0 0 0 0 0 0 0 0 0 0 0 0 0.0708820942197124 0 0 0 0 0 0 0 0 0 0 0 0 0 0 0 0 0 0 0 0 0 0 0 0 0 0 0 0 0 0 0 0 0 0 0 0 0 0 0 0 0 0 0 0 0 0 0 0 0 0 0 0 0
0 0 0 0 0 0 0 0 0 0 0 0 0 0 0 0 0 0 0 0 0 0 0 0 0 0 0.00335852894816683 0 0 0 0 0 0 0 0 0 0 0 0 0 0 0 0 0 0 0 0 0 0 0 0 0 0 0 0 0 0 0 0 0 0 0 0 0 0 0 0 0 0 0 0 0 0 0 0 0 0 0 0 0 0 0 0 0 0 0 0 0 0 0 0 0 0 0 0 0 0 0 0 0 0 0 0 0 0 0 0 0 0 0 0 0 0 0 0 0 0 0 0 0 0 0 0 0 0 0 0 0 0.0150572023231822 0 0 0 0 0 0 0 0 0 0 0 0 0 0 0 0 0 0 0 0 0 0 0 0 0 0 0 0 0 0 0 0 0 0 0 0 0 0 0.107841091414552 0.0281654809714923 0 0.0638950183383994 0.27466982663363 0 0.0134007396069995 0 0 0 0 0 0 0 0 0 0 0 0 0.157578902868901 0.00854633063687381 0.0947466437805251 0 0.0227710815099296 0 0 0 0 0 0 0 0 0 0 0.0156424753359055 0.00821385176052953 0 0.0155409727556514 0 0 0 0 0 0 0 0 0 0 0 0 0 0 0 0 0 0 0.00556061617713122 0 0 0 0 0 0 0 0 0 0 0 0 0 0 0 0 0 0.00375352954789651 0 0 0 0 0 0 0 0 0 0 0 0 0 0 0 0.00395965529771099 0 0 0 0 0.00538219812688864 0 0.0598009153686831 0 0 0 0 0 0 0 0 0 0 0 0 0 0 0 0 0 0 0.0863421146565557 0 0 0 0 0 0 0 0 0 0 0 0 0 0 0 0 0 0 0 0 0 0 0 0 0 0 0 0 0 0 0 0 0 0.00577282394039577
0 0 0 0 0 0 0 0 0 0 0 0 0 0 0 0 0 0 0 0 0 0 0 0 0 0 0 0 0 0 0 0 0 0 0 0 0 0 0 0 0 0 0 0 0 0 0 0 0 0 0 0 0 0 0 0 0 0 0 0 0 0 0 0 0 0 0 0 0 0 0 0 0 0 0.0115172393575273 0 0 0 0 0 0 0 0 0 0 0 0 0 0 0 0 0 0 0 0 0 0 0 0 0 0 0 0 0 0 0 0 0 0 0 0 0 0 0 0 0 0 0 0 0 0 0 0 0 0 0 0 0 0.0460164700111623 0 0 0 0 0 0 0 0 0 0 0 0 0 0 0 0 0 0 0 0 0 0 0 0 0 0 0 0 0 0 0 0 0 0 0 0 0 0 0.177881928323879 0.121028038330364 0.106611574404624 0 0.232021024094981 0 0 0 0 0 0 0 0 0 0 0 0 0 0 0 0 0.023004750820437 0.0180399993581669 0 0 0 0 0 0 0 0 0 0 0 0 0 0 0.0156795270924859 0 0 0 0 0 0 0 0 0 0 0 0 0 0 0 0 0 0 0.177510130638936 0 0 0 0 0 0 0 0 0 0 0 0 0 0 0 0 0 0 0 0 0 0 0 0 0 0 0 0 0.0059406405995248 0 0 0 0 0 0 0 0 0 0 0 0.0365693190393843 0 0 0 0 0 0 0 0 0 0 0 0 0 0 0 0 0 0 0.0281793579285273 0 0 0 0 0 0 0 0 0 0 0 0 0 0 0 0 0 0 0 0 0 0 0 0 0 0 0 0 0 0 0 0 0 0
0 0 0 0 0 0 0 0 0 0 0 0 0 0 0 0 0 0 0 0 0 0 0 0 0 0 0 0 0 0 0 0 0 0 0 0 0 0 0 0 0 0 0 0 0.00646727448362663 0 0 0 0 0.0035786569340344 0 0 0 0 0 0 0 0 0 0 0 0 0 0 0 0 0 0 0 0 0 0 0 0 0.0192613527901214 0 0 0 0 0 0 0 0 0 0 0 0 0 0 0 0 0 0 0 0 0 0 0 0 0 0 0 0 0 0 0 0 0 0 0 0 0 0 0 0 0 0 0 0 0 0 0 0 0 0 0 0 0 0.00492567909638459 0 0 0 0 0 0 0 0 0 0 0 0 0 0 0 0 0 0 0 0 0 0 0 0 0 0 0 0 0 0 0 0 0 0 0 0 0 0 0.0460401578562636 0 0.144598188494401 0.0732051913856901 0 0 0 0 0 0 0 0 0 0 0 0 0 0 0 0.0864261606853347 0.0364994067500111 0.0543312527211783 0 0.0314757233440726 0 0 0 0 0 0 0 0 0 0 0.014247911198582 0.0110985282414612 0 0.0581082160275606 0 0 0 0 0 0 0 0 0 0 0 0 0 0 0 0 0 0 0.157333995810405 0 0 0 0 0 0 0 0 0 0 0 0 0 0 0 0 0 0.0050486465323795 0 0 0 0 0 0 0 0 0 0 0 0 0 0 0 0 0 0 0 0 0 0 0.0117615526348436 0 0 0 0 0 0 0 0 0 0 0 0 0 0 0 0 0 0 0.216309628006671 0 0 0 0 0 0 0 0 0 0 0 0 0 0 0 0 0 0 0 0 0 0 0 0 0 0 0 0 0 0 0 0 0 0.0192824770069789
0 0 0 0 0 0 0 0 0 0 0 0 0 0 0 0 0 0 0 0 0 0 0 0 0 0 0 0 0 0 0 0 0 0 0 0 0 0 0 0 0 0 0 0 0 0 0 0 0 0 0 0 0 0 0 0 0 0 0 0 0 0 0 0 0.0250949753556692 0.0151347728728598 0.0287629167719507 0 0 0 0 0 0 0 0 0 0 0 0 0 0 0 0 0 0 0 0 0 0 0 0 0 0 0 0 0 0 0 0 0 0 0 0 0 0 0 0 0 0.0218491965162691 0 0 0 0 0 0 0 0 0 0 0 0 0 0 0 0 0 0 0 0.162744431177212 0 0 0 0 0 0 0 0 0 0 0 0 0 0 0 0 0 0 0 0 0 0 0 0 0 0 0 0 0 0 0 0 0 0 0 0.0734986221246004 0 0 0 0 0 0 0 0 0.0194728653921657 0 0 0 0 0 0.0519814660964179 0.0301147779739218 0 0 0.028599324630718 0 0 0 0 0 0.084515208667225 0 0.0735188312383761 0 0 0 0 0 0 0 0 0 0 0 0 0 0 0 0 0 0 0.100958012949342 0 0 0 0.0422262578869175 0 0 0 0 0.190249794813652 0 0 0 0 0 0 0 0 0 0 0 0 0 0 0 0 0 0 0 0 0 0 0 0 0 0 0 0 0 0 0 0 0 0 0 0 0 0 0 0 0 0 0 0 0 0 0 0 0 0 0.0512785455327029 0 0 0 0 0 0 0 0 0 0 0 0 0 0 0 0 0 0 0 0 0 0 0 0 0 0 0 0 0 0 0 0 0 0 0 0 0 0 0 0 0 0 0 0 0 0 0
0 0 0 0 0 0 0 0 0 0 0 0 0.00449113816348455 0 0 0 0 0 0 0 0 0 0.0150252745226576 0 0 0 0.185491102513126 0 0 0 0 0 0 0 0 0 0 0 0 0 0 0 0 0 0 0 0 0 0 0 0 0 0 0 0 0 0 0 0 0 0 0 0 0 0 0 0 0 0 0 0 0 0 0 0 0 0 0 0 0 0 0 0 0 0 0 0 0 0 0 0 0 0 0 0 0 0 0 0 0 0 0 0 0 0 0 0 0.00523009332379148 0.0207917530264997 0 0 0 0 0 0 0 0 0.0885073778420611 0 0 0.0943141274870628 0 0 0 0 0 0 0 0.03280546860647 0 0 0 0 0 0 0 0 0 0 0 0 0 0 0 0 0 0 0 0 0 0 0 0 0 0 0 0 0 0 0 0 0 0 0 0 0 0 0.0706393772538638 0.0229478252608985 0.0211555398655586 0 0 0.00730780163050316 0 0 0 0 0 0 0 0 0 0 0 0 0 0 0 0 0 0 0 0 0 0 0 0 0 0 0 0 0 0 0 0 0 0 0 0 0 0 0 0 0 0 0 0 0 0 0.028997164326386 0 0 0 0 0 0 0 0 0 0 0 0 0 0 0 0.0060649970369479 0.00228536120232819 0 0 0 0 0 0 0 0 0 0.0050375599256566 0 0 0 0 0 0 0 0 0 0 0 0 0 0 0 0.106706132460418 0 0.253459566776959 0 0 0 0 0 0 0 0 0 0 0 0 0 0 0 0 0.0287423387753264 0 0 0 0 0 0 0 0 0 0 0 0 0 0 0 0 0 0 0 0 0 0 0 0 0 0 0 0 0 0 0 0 0 0 0 0
0 0 0 0 0 0 0 0 0 0 0 0 0 0 0 0 0 0 0 0 0 0 0 0 0 0 0.0285141657039605 0.0726695243966545 0 0 0 0 0 0 0 0 0 0 0 0 0 0 0 0 0 0 0 0 0 0 0 0 0 0.0227565368421139 0 0 0 0 0 0 0 0 0 0 0 0 0.0308775620504174 0 0 0 0 0 0 0 0 0 0 0 0 0 0 0 0 0 0 0 0 0 0 0 0 0 0 0 0 0 0 0 0 0 0 0 0 0 0 0 0 0 0.0578074900130604 0 0 0 0 0 0 0 0 0 0 0 0 0 0 0 0 0 0 0 0 0 0 0 0 0 0 0 0 0 0 0 0 0 0 0 0 0 0 0 0 0 0 0 0 0 0 0 0 0 0 0 0 0 0 0 0 0 0 0 0 0 0 0 0 0 0 0 0 0 0 0 0 0 0 0 0 0 0 0 0 0 0 0 0 0 0 0.0624211353214521 0 0 0 0 0 0 0 0 0 0 0 0 0.0527827803699953 0.0321113124771719 0 0 0 0 0.0543815813644517 0.159816385337301 0 0 0.0557965048713414 0 0 0 0 0 0 0 0 0 0 0 0 0 0 0.145132624768389 0 0 0 0 0 0 0 0 0 0 0 0 0 0 0 0 0 0 0 0 0 0 0 0 0 0 0 0 0 0 0 0 0 0 0 0 0 0 0 0 0 0 0.086022533571544 0 0 0 0 0 0 0 0 0 0 0 0 0 0 0 0 0 0 0 0 0 0 0 0 0 0 0 0 0.138909862912147 0 0 0 0 0 0 0 0 0 0 0 0
0 0 0 0 0 0 0 0 0 0 0 0 0 0 0 0 0 0 0 0 0 0 0 0 0 0 0 0 0 0 0 0 0 0 0 0 0 0 0 0 0 0 0 0 0 0 0 0 0 0 0 0 0 0 0 0 0 0 0 0 0 0 0 0 0 0 0 0 0 0 0 0 0 0 0 0 0 0 0 0 0 0 0 0 0 0 0 0 0 0 0 0 0 0 0 0 0 0 0 0 0 0 0 0 0.00598079743658174 0 0 0 0 0 0 0 0 0 0 0 0 0 0 0 0 0 0 0 0 0 0 0 0 0 0 0 0 0 0 0 0 0 0 0 0 0 0 0 0 0 0 0 0 0 0 0 0 0 0 0 0 0.0912854933103298 0 0 0 0 0.264019019862338 0 0.0409986553259827 0.0435509543423673 0 0 0 0 0 0 0 0 0 0 0.290454392943888 0.0147179328044027 0 0.0533544229501993 0 0 0.00936213260127362 0.022954323913026 0 0 0 0 0 0 0 0 0.0437805390430388 0 0 0.0328908379705168 0 0 0 0 0 0 0 0 0 0 0 0 0 0 0 0 0 0 0 0 0.0130238888608087 0 0 0.02400591077323 0 0 0 0 0 0 0 0 0 0 0 0 0 0 0 0 0 0 0 0 0.00361373101749959 0 0 0 0 0 0 0 0 0 0 0 0 0 0 0 0 0 0 0 0 0 0 0 0 0 0 0 0 0 0 0 0 0 0 0 0 0 0 0 0 0.02966365820595 0 0 0 0 0 0 0 0 0 0 0 0 0 0 0 0 0 0 0 0 0.0163433086385673 0 0 0 0 0 0 0 0 0 0 0 0 0 0 0
0 0 0 0 0 0 0 0 0 0 0 0 0 0 0 0 0 0.00218754753077153 0 0 0 0 0 0 0 0 0 0 0.00323442909575503 0 0 0 0 0 0 0 0 0 0 0 0 0 0 0 0 0 0 0 0 0 0 0 0 0 0 0 0 0 0 0 0 0 0 0 0 0 0 0 0 0.00353959931708831 0 0 0 0 0 0 0 0 0 0 0 0 0 0 0 0 0 0 0 0 0 0 0 0 0 0 0 0 0 0 0 0 0 0 0 0 0 0 0 0 0 0 0 0 0 0 0 0 0 0 0 0 0 0 0 0 0 0 0 0 0 0 0 0 0 0 0 0 0 0 0 0 0 0 0 0 0 0 0 0 0 0 0 0 0 0 0.0232602522933213 0.156641315810194 0 0.0308813817906242 0 0.0169810533661781 0.197256409283574 0.0278841011392199 0.0459656165040216 0.115820776504448 0 0 0 0 0 0 0 0 0 0.147705909596404 0 0.0226972977102623 0.0035513820588546 0.0291444146746809 0.0042435161505648 0 0 0.0278519342460138 0 0 0 0 0 0 0 0 0 0 0 0 0 0 0 0 0 0 0 0 0 0 0 0 0 0 0 0 0 0 0 0 0 0 0 0.0402327533489213 0 0 0 0 0 0.00848793463761844 0 0 0 0 0 0 0 0 0 0 0 0 0 0 0.00185102148370247 0 0 0 0 0 0 0 0 0 0 0 0 0 0 0 0 0 0 0 0 0 0 0 0 0 0 0 0 0 0 0 0 0.0138808304471803 0 0 0 0 0.0227109602466007 0 0 0.0539895627640007 0 0 0 0 0 0 0 0 0 0 0 0 0 0 0 0 0 0 0 0 0 0 0 0 0 0 0 0 0 0 0 0 0 0 0 0
0 0 0 0 0 0 0 0 0 0 0 0 0 0 0 0 0 0 0 0 0 0 0 0 0 0 0 0 0 0 0 0 0 0 0 0 0 0 0 0 0 0 0 0 0 0 0 0 0 0 0 0 0 0 0 0 0 0 0 0 0 0 0 0 0 0 0 0 0 0 0 0 0 0 0 0 0 0 0 0 0 0 0 0 0 0 0 0 0 0 0 0 0 0 0 0 0 0 0 0 0.00744832645162704 0.011402382436452 0 0 0 0 0 0 0 0 0 0 0 0 0 0 0 0 0 0 0 0 0 0 0 0 0 0 0 0 0 0 0 0 0 0 0 0 0 0 0 0 0 0 0 0 0 0 0 0 0 0 0 0 0 0 0.0208837547240499 0.056791684851008 0 0 0 0 0.0418988104942595 0 0 0.0190618135108806 0.17640298174641 0.0163264027724654 0 0 0 0 0 0 0 0.0163914112021624 0.0497077106384254 0 0.0500081256121601 0 0.0211316605741849 0 0 0.0162894860901082 0 0 0 0 0 0 0 0 0 0 0 0 0 0 0.0144305982564765 0 0 0 0 0 0 0 0.0187101640218842 0 0 0 0 0 0 0 0.00855910547722511 0.00477602563083922 0 0 0 0 0 0 0 0 0 0 0 0 0 0 0 0 0 0 0.00577748334067759 0 0 0 0 0 0 0 0 0 0 0.0305347336197456 0 0 0 0 0 0 0 0 0 0 0 0.0375569874069916 0 0 0.00846663407889127 0 0 0.00805466496596424 0 0 0 0 0 0 0 0 0.035988567264718 0 0.0114881465355753 0 0.0331078606009293 0 0 0 0 0 0 0 0 0 0 0 0 0 0 0 0 0 0 0 0.0247387829609488 0.034224467383943 0 0.00839343522546873 0 0 0 0.0084959806863948 0.0458071665659017 0.0127236778545297 0.0112744103102176 0 0 0 0 0 0 0.0486160694198257 0 0 0 0.0845304872886589
0 0 0 0 0 0 0 0 0 0 0 0 0 0 0 0 0 0 0 0 0 0 0 0 0 0 0 0 0 0 0 0 0 0 0 0 0 0 0 0 0 0 0 0 0 0 0 0 0 0 0 0 0 0 0 0 0 0 0 0 0 0 0 0 0 0 0 0 0 0 0 0 0 0 0 0 0 0 0 0 0 0 0 0 0 0 0 0 0 0 0 0 0 0 0 0 0 0 0 0 0 0 0 0 0 0 0 0 0 0 0 0 0 0 0 0 0 0 0 0 0 0 0 0 0 0 0 0 0 0 0 0 0 0 0 0 0 0 0 0 0 0 0 0 0 0 0 0 0 0 0 0 0 0 0 0 0 0 0 0.0133966333777705 0 0 0 0 0 0 0 0 0 0 0 0 0 0 0 0 0.0154294504587375 0.0992073916497981 0 0 0.0505030633115463 0 0 0 0 0 0 0 0 0 0 0 0 0 0 0 0 0 0 0 0 0 0 0 0 0 0.146158330883716 0 0 0 0 0 0 0 0.0345908669949863 0 0 0 0 0 0 0 0 0.0199639529997284 0 0 0 0 0 0 0 0 0 0 0.0972561395887984 0 0 0 0 0 0 0 0 0 0 0.168478514896591 0 0.0389370738673782 0.0430972264072307 0 0 0 0 0 0 0 0 0.0204259257148125 0 0 0 0 0 0 0 0 0 0 0 0 0 0 0 0 0 0 0 0 0 0 0 0 0 0 0 0 0 0 0 0 0 0 0 0 0 0.0595670299528229 0.0827849893830928 0 0 0.00833084924351234 0 0 0 0 0 0 0.0264007030045532 0 0 0 0 0 0 0.0128431430319747 0 0.00841399935478314 0 0.0542147158781663
0 0 0 0 0 0 0 0 0 0 0 0 0 0 0 0 0 0 0 0 0 0 0 0 0 0 0 0 0 0 0 0 0 0 0 0 0 0 0 0 0 0 0 0 0 0 0 0 0 0 0 0 0 0 0 0 0 0 0 0 0 0 0 0 0 0 0 0 0 0 0 0 0 0 0 0 0 0 0 0 0 0 0 0 0 0 0 0 0 0 0 0 0 0 0 0 0 0 0 0 0 0 0 0 0 0 0 0 0 0 0 0 0 0 0 0 0 0 0 0 0 0 0 0 0 0 0 0 0 0 0 0 0 0 0 0 0 0 0 0 0 0 0 0 0 0 0 0 0 0 0 0 0 0 0 0 0 0.0181259209522564 0 0 0 0 0.141083731696182 0 0.030006337924432 0.0375810689497761 0 0 0 0 0 0 0.0155560643015443 0 0 0.0433127517810388 0.0465243982627335 0 0 0 0 0.0100121247662436 0.0353731349927812 0.302904524813233 0 0 0 0 0 0.0152896616358664 0 0 0 0 0 0 0 0 0 0 0 0 0 0 0 0.0217594908806613 0 0 0.0657324773569726 0 0 0 0 0 0 0 0 0 0 0.0753720592112876 0.00593260161286577 0 0.00319479356822649 0 0.0125861426160778 0.00457286096885585 0 0 0 0 0 0 0 0.0105786798198683 0 0 0 0 0 0 0.00740304924895875 0 0 0 0 0 0 0 0 0 0 0 0 0 0 0 0 0 0 0 0 0 0 0 0 0 0 0 0 0 0 0 0 0 0 0 0 0 0 0 0 0 0 0 0 0 0 0 0 0 0 0.0660260930709795 0 0.0310720315691594 0 0 0 0 0 0 0 0 0 0 0 0 0 0 0 0 0 0 0 0 0 0 0 0
0 0 0 0 0 0 0 0 0 0 0 0 0 0 0 0 0 0 0 0 0 0 0 0 0 0 0 0 0 0 0 0 0 0 0 0 0 0 0 0 0 0 0 0 0 0 0 0 0 0 0 0 0 0 0 0 0 0 0 0 0 0 0 0 0 0 0 0 0 0 0 0 0 0 0 0 0 0 0 0 0 0 0 0 0 0 0 0 0 0 0 0 0 0 0 0 0 0 0 0 0 0 0 0 0 0 0 0 0 0 0 0 0 0 0 0 0 0 0 0 0 0 0 0 0 0 0 0 0 0 0 0 0 0 0 0 0 0 0 0 0 0 0 0 0 0 0 0 0 0 0 0 0 0 0 0 0 0 0 0 0 0 0.0965108060143859 0 0 0 0 0 0 0 0 0 0.0700434904347828 0 0 0 0.0526487658829728 0.119714389457185 0.144220499572335 0 0 0 0 0 0 0 0 0 0 0 0 0 0 0 0 0 0 0 0 0 0 0 0 0 0 0 0 0 0 0 0 0 0 0 0 0 0 0 0 0 0 0 0 0 0 0 0 0 0 0 0 0 0 0 0.0206011511700549 0 0 0 0 0 0 0 0 0 0 0 0 0 0 0 0 0 0 0 0 0 0 0 0 0 0.109587121535395 0 0 0 0 0 0 0 0 0 0 0.0667579972143886 0.0589683082547599 0 0.078507737661138 0.0449654569874617 0.064351950635972 0 0.0731223251791688 0 0 0 0 0 0 0 0 0 0 0 0 0 0 0 0 0 0 0 0 0 0 0 0 0 0 0 0 0 0 0 0 0 0 0 0 0 0 0
0 0 0 0 0 0 0 0 0 0 0 0 0 0 0 0 0 0 0 0 0 0 0 0 0 0 0 0 0 0 0 0 0 0 0 0 0 0 0 0 0 0 0 0 0 0 0 0 0 0 0 0 0 0 0 0 0 0 0 0 0 0 0 0 0 0 0 0 0 0 0 0 0 0 0 0 0 0 0 0 0 0 0 0 0 0 0 0 0 0 0 0 0 0 0 0 0 0 0 0 0 0 0 0 0 0 0 0 0 0 0 0 0 0 0 0 0 0 0 0 0 0 0 0 0 0 0 0 0 0 0 0 0 0 0 0 0 0 0 0 0 0 0 0 0 0 0 0 0 0 0 0 0 0 0 0 0 0 0 0 0 0 0 0 0 0 0 0 0 0 0 0 0 0 0 0 0 0 0 0.322263545386878 0 0 0.677736454613122 0 0 0 0 0 0 0 0 0 0 0 0 0 0 0 0 0 0 0 0 0 0 0 0 0 0 0 0 0 0 0 0 0 0 0 0 0 0 0 0 0 0 0 0 0 0 0 0 0 0 0 0 0 0 0 0 0 0 0 0 0 0 0 0 0 0 0 0 0 0 0 0 0 0 0 0 0 0 0 0 0 0 0 0 0 0 0 0 0 0 0 0 0 0 0 0 0 0 0 0 0 0 0 0 0 0 0 0 0 0 0 0 0 0 0 0 0 0 0 0 0 0 0 0 0 0 0 0 0 0 0 0 0 0 0
0 0 0 0 0 0 0 0 0 0 0 0 0 0 0 0 0 0 0 0 0 0 0 0 0 0 0 0 0 0 0 0 0 0 0 0 0 0 0 0 0 0 0 0 0 0 0 0 0 0 0 0 0 0 0 0 0 0 0 0 0 0 0 0 0 0 0 0 0 0 0 0 0 0 0 0 0 0 0 0 0 0 0 0 0 0 0 0 0 0 0 0 0 0 0 0 0 0 0 0 0 0 0 0 0 0 0 0 0 0 0 0 0 0 0 0 0 0 0 0 0 0 0 0 0 0 0 0 0 0 0 0 0 0 0 0 0 0 0 0 0 0 0 0 0 0 0 0 0 0 0 0 0 0 0 0 0 0 0 0 0 0 0.0733583630781705 0 0 0 0 0 0 0 0 0 0 0 0 0.0246332032844526 0 0 0 0.114650064915985 0 0.0682459167746489 0 0 0 0 0 0 0 0 0 0 0 0 0 0 0 0 0 0 0 0 0 0 0 0 0 0 0 0 0 0 0 0 0 0 0 0 0 0 0 0 0 0 0.0406586143796235 0 0 0 0 0 0 0 0 0 0 0 0 0 0 0 0 0 0 0 0 0 0 0 0 0 0 0 0 0 0 0 0 0 0 0 0 0 0 0 0 0 0 0 0 0 0 0 0 0 0 0 0 0 0 0 0 0 0 0 0 0 0 0 0 0 0 0.360352809803766 0 0.268745854785102 0 0 0 0 0 0.0174102420553479 0 0 0 0 0 0 0 0 0 0 0 0 0 0.0319449309229042 0 0 0 0
0 0 0 0 0 0 0 0 0 0 0 0 0 0 0 0 0 0 0 0 0 0 0 0 0 0 0 0 0 0 0 0 0 0 0 0 0 0 0 0 0 0 0 0 0 0 0 0 0 0 0 0 0 0 0 0 0 0 0 0 0 0 0 0 0 0 0 0 0 0 0 0 0 0 0 0 0 0 0 0 0 0 0 0 0 0 0 0 0 0 0 0 0 0 0 0 0 0 0 0 0 0 0 0 0 0 0 0 0 0 0 0 0 0 0 0 0 0 0 0 0 0 0 0 0 0 0 0 0 0 0 0 0 0 0 0 0 0 0 0 0 0 0 0 0 0 0 0 0 0 0 0 0 0 0 0 0 0.0240600833275565 0.00681379177796116 0 0 0 0.237944503854899 0.0421890310701194 0 0.0796305281525169 0.0522583151165995 0 0 0 0 0 0.00706930896963471 0 0 0.0153914606221251 0.0367240668143811 0.00980738407554843 0 0.250193337980147 0 0 0 0 0 0 0 0 0 0.0118297064100224 0 0 0 0 0 0 0 0 0 0 0 0 0 0 0 0.0205227386983837 0 0 0.0714263063543581 0 0 0 0 0 0 0 0 0 0 0.0940043374718257 0 0 0 0 0 0 0 0 0 0 0 0 0 0.0126005018634281 0 0 0 0 0 0 0 0 0 0 0 0 0 0 0 0 0 0 0 0 0 0 0 0 0 0 0 0 0 0 0 0 0 0 0 0 0 0 0 0 0 0 0 0 0 0 0 0 0 0 0 0 0 0 0 0 0 0.0163837891409803 0 0 0 0 0.00667381998370718 0 0 0 0 0 0 0 0 0 0 0 0 0 0 0 0 0.00447698831580543 0 0 0 0
0 0 0 0 0 0 0 0 0 0 0 0 0 0 0 0 0 0 0 0 0 0 0 0 0 0 0 0 0 0 0 0 0 0 0 0 0 0 0.168061107184746 0 0.147024470001454 0 0 0 0 0 0 0 0 0 0 0 0 0 0 0 0 0 0 0 0 0 0 0 0 0 0 0 0 0 0 0 0 0 0 0 0 0 0 0 0 0 0 0 0 0 0 0 0 0 0 0 0 0 0 0 0 0 0 0 0 0 0 0 0 0 0 0 0 0 0 0 0 0 0 0 0 0 0 0 0 0 0 0 0 0 0 0 0 0 0 0 0 0 0 0 0 0 0 0 0 0 0 0 0 0 0 0 0 0 0 0 0 0 0 0 0 0 0 0 0 0 0 0 0 0 0 0 0 0 0 0 0 0 0 0 0 0 0 0 0 0 0 0 0 0 0 0 0 0.47275665464954 0 0 0 0 0 0 0 0 0 0.21215776816426 0 0 0 0 0 0 0 0 0 0 0 0 0 0 0 0 0 0 0 0 0 0 0 0 0 0 0 0 0 0 0 0 0 0 0 0 0 0 0 0 0 0 0 0 0 0 0 0 0 0 0 0 0 0 0 0 0 0 0 0 0 0 0 0 0 0 0 0 0 0 0 0 0 0 0 0 0 0 0 0 0 0 0 0 0 0 0 0 0 0 0 0 0 0 0 0 0 0 0 0 0 0 0 0 0 0 0 0 0 0 0 0 0 0 0 0 0 0
0 0 0 0 0 0 0 0 0 0 0 0 0 0 0 0 0 0 0 0 0 0 0 0 0 0 0 0 0 0 0 0 0 0 0 0 0 0 0 0 0 0 0 0 0 0 0 0 0 0 0 0 0 0 0 0 0 0 0 0 0 0 0 0 0 0 0 0 0 0 0 0 0 0 0 0 0 0 0 0 0 0 0 0 0 0 0 0 0 0 0 0 0 0 0 0 0 0 0 0 0 0 0 0 0 0 0 0 0 0 0 0 0 0 0 0 0 0 0 0 0 0 0 0 0 0 0 0 0 0 0 0 0 0 0 0 0 0 0 0 0 0 0 0 0 0 0 0 0 0 0 0 0 0 0 0 0 0 0 0 0 0 0 0 0 0 0 0 0 0 0 0 0 0 0 0 0 0 0 0 0 0 0 0 0 0 0 0 0 0 0 0 0 0 0 0 0 0 0 0 0 0 0 0 0 0 0 0 0 0 0 0 0 0 0 0 0 0 0 0 0 0 0 0 0 0 0 0 0 0 0 0 1 0 0 0 0 0 0 0 0 0 0 0 0 0 0 0 0 0 0 0 0 0 0 0 0 0 0 0 0 0 0 0 0 0 0 0 0 0 0 0 0 0 0 0 0 0 0 0 0 0 0 0 0 0 0 0 0 0 0 0 0 0 0 0 0 0 0 0 0 0 0 0 0 0 0 0 0 0 0 0 0 0 0 0 0 0
0 0 0 0 0 0 0 0 0 0 0 0 0 0 0 0 0 0 0 0 0 0 0 0 0 0 0 0 0 0 0 0 0 0 0 0 0 0 0 0 0 0 0 0 0 0 0 0 0 0 0 0 0 0 0 0 0 0 0 0 0 0 0 0 0 0 0 0 0 0 0 0 0 0 0 0 0 0 0 0 0 0 0 0 0 0 0 0 0 0 0 0 0 0 0 0 0 0 0 0 0 0 0 0 0 0 0 0 0 0 0 0 0 0 0 0 0 0 0 0 0 0 0 0 0 0 0 0 0 0 0 0 0 0 0 0 0 0 0 0 0 0 0 0 0 0 0 0 0 0 0 0 0 0 0 0 0 0 0 0 0 0 0 0 0 0 0 0.103412876068057 0 0.157071852293579 0 0.163641561419488 0 0 0 0 0 0 0 0 0 0 0 0 0 0 0 0.0252274432905987 0.14941371582711 0 0.0163061130373771 0 0 0 0 0 0 0.00453647060176344 0 0 0 0.0217971226340452 0.0307586043292991 0 0.00246425088121259 0 0 0.00777518771397087 0 0 0 0 0 0 0 0 0 0 0 0 0 0 0 0 0 0 0 0 0 0 0 0 0 0 0 0 0.00601700213968015 0 0 0 0 0.00297548948141495 0.00348543907162904 0 0 0 0.011449712043229 0.00267822004485143 0 0 0 0 0 0 0 0.00197735370240449 0 0.103937817772778 0 0 0 0 0.0105999635729579 0 0 0 0 0 0 0 0 0 0 0 0 0 0 0 0 0 0 0 0 0.103217374942004 0 0 0 0 0 0 0 0 0 0 0 0 0 0 0.00780572634867834 0.00222877600109672 0.0306285742900714 0 0 0 0 0 0 0 0 0 0 0 0 0 0.00428422579410814 0 0 0.0263091266985957
0 0 0 0 0 0 0 0 0 0 0 0 0 0 0 0 0 0 0 0 0 0 0 0 0 0 0 0 0 0 0 0 0 0.00592940121024131 0 0 0 0 0 0 0 0 0 0 0 0 0 0 0 0 0.0109267431933151 0 0 0 0 0 0.00819343892593493 0 0 0 0 0 0 0 0 0 0 0 0 0 0 0 0 0 0 0 0 0 0 0 0 0 0 0 0 0 0 0 0 0 0 0 0 0 0 0 0 0 0 0 0.0114338124492833 0.00522537351074921 0 0 0 0 0 0 0 0 0 0 0 0 0 0 0 0 0 0 0 0 0 0 0 0 0 0 0 0 0 0 0 0 0 0 0 0 0 0 0 0 0 0 0 0 0 0 0 0 0 0 0 0.00235304930021907 0 0 0 0 0 0 0 0 0 0 0 0 0 0.00663208912288104 0 0.00541837872162153 0 0.0439565474186919 0 0 0 0 0 0 0 0 0 0 0 0 0 0 0.0160458457223563 0 0.0531863907033282 0 0.00440260767578057 0 0 0 0.0439321346760394 0 0 0 0 0 0 0.0081597427665681 0.0175399417795819 0 0.0120549084341826 0 0 0 0 0 0 0 0 0 0.00915859926493097 0 0 0 0 0 0 0 0 0 0 0 0 0 0 0 0 0 0 0 0 0 0 0 0 0 0 0 0 0 0 0 0 0 0 0 0 0 0 0 0 0 0 0.173679193138328 0 0 0 0 0 0 0 0 0 0 0 0 0 0 0 0 0 0 0 0 0 0 0 0 0 0.0648323028252454 0 0 0 0 0 0 0 0 0 0 0 0 0 0.0563743604663313 0 0 0 0 0 0.0417071011541033 0.0296801613252447 0.0261784443350087 0.0106615562587628 0 0.00654623548116656 0 0 0 0 0 0 0 0.00763358599197967 0.318158054148124
0 0 0 0 0 0 0 0 0 0 0 0 0 0 0 0 0 0 0 0 0 0 0 0 0 0 0 0 0 0 0 0.00383026020827768 0 0 0.0121824367338047 0 0 0 0 0 0 0 0 0 0 0 0 0 0 0 0 0 0 0 0 0.00246968145566198 0.00476144034556091 0 0 0 0 0 0 0 0 0 0 0 0 0 0 0 0 0 0 0 0 0 0 0 0 0 0 0 0 0 0 0 0 0 0 0 0 0 0 0 0 0 0 0 0.0116915635749889 0 0 0 0.00293037537642764 0 0 0 0 0 0 0 0 0 0 0 0 0 0 0 0 0 0 0 0 0 0 0 0 0 0 0 0 0 0 0 0 0 0 0 0 0 0 0 0 0 0 0 0 0 0 0 0 0 0 0 0 0 0 0 0 0 0 0 0 0 0 0.090181898490329 0 0.0859553716285874 0.0125080429307316 0.0936282718363883 0 0 0 0 0 0 0 0 0 0 0 0 0 0 0.135987616292054 0.0761062004333914 0 0 0.0113689468513648 0 0 0 0.0350436624234552 0 0 0.0031241852717755 0 0 0 0.0131652410136143 0.0150315446686317 0 0.0169464724946008 0 0 0.0269417285176709 0 0 0 0 0 0 0 0 0 0 0 0 0 0 0 0.0136139339216293 0 0 0 0 0 0 0 0 0 0 0 0 0.00756479282423978 0 0 0 0 0.00316722112817833 0.00392924838707699 0 0 0 0.0100624611111563 0.00123762567165896 0 0 0 0 0 0 0 0.00149166569517145 0 0.101484005107176 0 0 0 0 0 0 0 0 0 0 0 0 0 0 0 0 0 0 0 0 0 0 0 0 0 0.0700676570173476 0 0 0 0 0 0 0 0 0 0 0 0 0 0 0.00981810885913191 0.0075843370318026 0.0239652182467417 0 0 0 0.00612846275105029 0 0 0 0 0 0 0 0 0 0.00715494216259299 0 0.0136491940457464 0.065226185491983
0 0 0 0 0 0 0 0 0 0 0 0 0 0 0 0 0 0 0 0 0 0 0 0 0 0 0 0 0 0 0 0 0 0 0 0 0 0 0 0 0 0 0 0 0.0507636577613786 0 0 0 0 0 0 0 0 0 0 0 0 0 0 0 0 0 0 0 0 0.00977207540825325 0 0 0 0 0 0 0 0 0.022639185230333 0 0 0 0 0 0 0 0 0 0 0 0 0 0 0 0 0 0 0 0 0 0 0 0 0 0 0 0 0 0 0 0 0 0 0 0 0 0 0 0 0 0 0 0 0 0 0 0 0 0 0 0 0 0.131693817656228 0 0 0 0 0 0 0 0 0 0 0 0 0 0 0 0 0 0 0 0 0 0 0 0 0 0 0 0 0 0 0 0 0 0 0 0 0 0 0 0.0830016297635318 0 0.0126248443920479 0 0.0234597449427786 0 0 0 0 0 0 0.0141819218262237 0 0 0 0.0132843772024003 0.0108048914107711 0 0 0 0 0 0 0.0176634451725288 0 0 0 0 0 0 0 0 0.00621291305845601 0.0113325506209101 0.0169203270114374 0.0184414843927982 0.101840947088128 0.00742724726121749 0 0 0 0 0 0 0 0 0.00471651833846324 0 0 0 0 0.0424344917889835 0 0 0 0.326487391999157 0 0 0 0 0 0.014931720361599 0 0 0.0147267659966001 0 0 0 0.00129993015491666 0 0 0 0 0 0 0 0 0 0 0 0 0 0 0 0 0 0 0 0 0 0 0 0 0 0 0 0 0 0 0 0 0 0 0 0 0 0 0 0 0 0 0 0 0 0 0 0 0 0 0 0 0 0 0.0433381211608575 0 0 0 0 0 0 0 0 0 0 0 0 0 0 0 0 0 0 0 0 0 0 0 0 0 0
0 0 0 0 0 0 0 0 0 0 0 0 0 0 0 0 0 0 0 0 0 0 0 0 0 0 0 0 0 0 0 0 0 0 0 0 0 0 0 0 0 0 0 0 0 0 0 0 0 0 0 0 0.00814400501449109 0 0 0 0 0 0 0 0 0 0 0 0 0 0 0 0 0 0 0 0 0 0 0.00392285246283911 0 0 0 0 0 0 0 0 0 0 0 0 0 0 0 0 0 0 0 0 0 0 0 0.00438200815243842 0 0 0 0 0 0 0 0 0 0 0 0 0 0 0 0 0 0 0 0 0 0 0 0 0 0 0 0 0 0 0 0 0 0 0 0 0 0.00201897206442183 0 0 0 0 0 0 0 0 0 0 0 0 0 0 0 0 0 0 0 0 0 0 0 0 0 0 0 0 0 0.00663254837317599 0 0.0234643820584397 0 0.0616097269666325 0 0 0 0 0 0 0 0 0 0 0 0 0 0 0.016856818834071 0.00715559552009384 0.012913278343815 0 0 0 0 0 0 0 0 0.0567942229428212 0 0 0 0.325325134260792 0.0191639119686724 0 0.0956563876662179 0 0 0 0 0 0 0 0 0 0 0 0 0 0 0 0 0 0 0.025051461807824 0 0 0 0 0 0 0 0 0 0 0 0 0.00295303507050751 0 0 0 0 0.111430737563604 0.0220429086844039 0 0 0 0 0 0 0 0 0 0.0203793549785814 0 0 0 0 0.0133392483512784 0 0 0 0 0 0 0 0 0 0 0 0 0 0 0 0 0 0 0 0 0 0 0 0 0 0.139588464471165 0 0 0 0 0 0 0 0 0 0 0 0 0 0 0.00706407841915539 0 0.00972022658899176 0 0 0 0 0 0 0 0 0 0 0 0 0 0 0 0 0.00439063943556579
0 0 0 0 0 0 0 0 0 0 0 0 0 0 0 0 0 0 0 0 0 0 0 0 0 0 0 0 0 0 0 0 0 0 0 0 0 0 0 0 0 0 0 0 0 0 0 0 0 0 0 0 0 0 0 0 0 0 0 0 0 0 0 0 0 0 0 0 0 0 0 0 0 0 0.157567969562771 0 0 0 0 0 0 0 0 0 0 0 0 0 0 0 0 0 0 0 0 0 0 0 0 0 0 0 0 0 0 0 0 0 0 0 0 0 0 0 0 0 0 0 0 0 0 0 0 0 0 0 0 0 0 0 0 0 0 0 0 0 0 0 0 0 0 0 0 0 0 0 0 0 0 0 0 0 0 0 0 0 0 0 0 0 0 0 0 0 0 0 0 0 0 0 0 0 0.17851975821803 0 0 0 0 0 0 0 0 0 0 0 0 0 0 0 0 0.154516439534014 0 0 0 0 0 0 0 0 0 0 0.112245997897154 0 0 0 0 0.350449860931367 0 0 0 0 0 0 0 0 0.0466999738566646 0 0 0 0 0 0 0 0 0 0 0 0 0 0 0 0 0 0 0 0 0 0 0 0 0 0 0 0 0 0 0 0 0 0 0 0 0 0 0 0 0 0 0 0 0 0 0 0 0 0 0 0 0 0 0 0 0 0 0 0 0 0 0 0 0 0 0 0 0 0 0 0 0 0 0 0 0 0 0 0 0 0 0 0 0 0 0 0 0 0 0 0 0 0 0 0 0 0 0 0 0 0 0
0 0 0 0 0 0 0 0 0 0 0 0 0 0 0 0 0 0 0 0 0 0 0 0 0 0 0 0 0 0 0 0 0 0 0 0 0 0 0 0 0 0 0 0 0 0 0 0 0 0 0 0 0 0 0 0 0 0 0 0 0 0 0 0 0 0 0 0 0 0 0 0 0 0 0 0 0 0 0 0 0 0 0 0 0 0 0 0 0 0 0 0 0 0 0 0 0 0 0 0 0 0 0 0 0 0 0 0 0 0 0 0 0 0 0 0 0 0 0 0 0 0 0 0 0 0 0 0 0 0 0 0 0 0 0 0 0 0 0 0 0 0 0 0 0 0 0 0 0 0 0 0 0 0 0 0 0 0.00319961984149798 0.00599824962287049 0.0252724169406439 0.0324810829432627 0.00948280547034638 0.0206292406135125 0 0 0 0.0217609791718236 0 0 0 0 0 0 0 0 0.0195612582141101 0 0 0 0 0 0 0 0 0 0 0 0 0 0 0 0 0 0.00774392009986343 0 0.122922642781144 0 0 0.0207193437686647 0 0 0 0 0 0 0 0 0 0 0 0 0 0 0 0 0.00815706562969405 0 0.00876075928782565 0 0 0.0118286185795043 0 0.00909710731650851 0 0.00877388861460369 0 0 0 0 0 0 0 0 0 0 0 0 0 0 0 0 0 0 0.00407782237735887 0 0 0 0 0 0 0 0 0 0 0 0 0 0 0 0 0 0 0 0 0 0 0 0 0 0 0 0 0 0 0 0 0 0 0 0 0 0 0 0 0 0.137170859212528 0 0.0180552505079389 0.0886726210143613 0.127815720824053 0.0902331370264848 0 0 0 0 0 0.0415574581611999 0 0 0 0 0 0 0 0 0.012779402819854 0 0.00652570934915126 0.0108421530947346 0.12588086671646 0 0 0 0 0 0 0 0
0 0 0 0 0 0 0 0 0 0 0 0 0 0 0 0 0 0 0 0 0 0 0 0 0 0 0 0 0 0 0 0 0 0 0 0 0 0 0 0 0 0 0 0 0 0 0 0 0 0 0 0 0 0 0 0 0 0 0 0 0 0 0 0 0 0 0 0 0 0 0 0 0 0 0 0 0 0 0 0 0 0 0 0 0 0 0 0 0 0 0 0 0 0 0 0 0 0 0 0 0 0 0 0 0 0 0 0 0 0 0 0 0 0 0 0 0 0 0 0 0 0 0 0 0 0 0 0 0 0 0 0 0 0 0 0 0 0 0 0 0 0 0 0 0 0 0 0 0 0 0 0 0 0 0 0 0 0 0 0 0 0 0 0 0 0 0 0 0 0 0 0 0 0 0 0 0 0 0 0 0 0 0 0 0 0 0 0 0 0 0 0 0.0618474826864226 0 0 0.0542563179617129 0 0 0.118177952643495 0 0 0 0 0 0 0 0 0 0 0 0 0 0 0 0 0 0 0 0 0 0 0 0 0 0 0 0 0 0 0 0 0 0 0 0 0 0 0 0 0 0 0 0 0.0579216921929451 0 0 0 0 0 0 0 0 0 0 0 0 0 0 0 0 0 0 0 0 0 0 0 0 0 0 0 0 0 0 0 0 0 0 0 0 0 0 0 0 0 0.122557354766546 0 0 0 0.118423993773788 0.0800641133640073 0 0 0 0 0 0.140352796021742 0 0 0 0 0 0 0 0.0223070483911509 0 0 0.0470138285591151 0 0.177077419639075 0 0 0 0 0 0 0 0
0 0 0 0 0 0 0 0 0 0 0 0 0 0 0 0 0 0 0 0 0 0 0 0 0 0 0 0 0 0 0 0 0.0400308130721969 0.0351304759777388 0.0248083593594084 0 0 0 0 0 0 0 0 0 0 0 0 0 0 0 0 0 0 0 0.0138620456943516 0 0.0619487549545439 0 0 0 0 0 0 0 0 0 0 0 0 0 0 0.0130686893054026 0 0 0 0 0 0 0 0 0 0 0 0 0 0 0 0 0 0 0 0 0 0 0 0 0 0 0 0 0 0 0 0 0 0 0 0 0 0 0 0 0 0 0 0 0 0 0 0 0 0 0 0 0 0 0 0 0 0 0 0 0 0 0 0 0 0 0 0 0 0 0 0 0 0 0 0 0 0 0 0 0 0 0 0 0 0 0 0 0 0 0 0 0 0 0 0.130957620430082 0 0 0 0 0 0 0 0 0 0 0 0 0 0 0 0 0 0 0 0.198880694473493 0.110866487585703 0 0 0 0 0 0 0 0 0.0099246422399232 0 0 0 0.0088130823090518 0 0 0 0 0 0 0 0 0 0 0 0 0.0905744916926805 0 0 0 0 0 0 0 0 0.00835283489714764 0 0 0 0 0 0 0 0 0 0 0 0 0 0 0 0 0 0 0.0076502450599408 0 0 0 0 0 0 0 0 0 0 0 0 0 0 0.128360449725052 0 0 0 0 0 0 0 0 0 0 0 0 0 0 0 0 0 0 0 0 0 0 0 0.00938141081912535 0 0 0 0 0 0 0 0 0 0 0 0 0 0 0 0.0361667163974289 0 0 0 0 0 0 0 0 0 0 0.0133807325086086 0 0 0 0 0 0 0 0 0.0578414534981214
0 0 0 0 0 0 0 0 0 0 0 0 0 0 0 0 0 0 0 0 0 0 0 0 0 0 0 0 0 0 0 0 0 0 0 0 0 0 0 0 0 0 0 0 0 0 0 0 0 0 0 0 0 0 0 0 0.00922894826703424 0 0 0 0 0 0 0 0 0 0 0 0 0 0 0 0 0 0 0 0 0 0 0 0 0 0 0 0 0 0 0 0 0 0 0 0 0 0 0 0 0 0 0 0 0 0 0 0 0 0 0 0 0 0 0 0 0 0 0 0 0 0 0 0 0 0 0 0 0 0 0 0 0 0 0 0 0 0 0 0 0 0 0 0 0 0 0 0 0 0 0 0 0 0 0 0 0 0 0 0 0 0 0.00303983891102721 0 0 0 0 0 0 0 0 0 0 0 0 0 0 0.0043074473835621 0.0100066731101876 0 0 0 0 0 0 0 0 0 0 0 0 0 0 0 0 0.0837010646124376 0.00462581485379329 0 0 0 0 0.00640427079052003 0 0 0 0 0 0 0 0 0 0 0 0 0 0 0 0.00662136682911688 0.141152524938061 0 0.0847880093703089 0.00372888090381523 0 0 0 0.0318108222797239 0 0 0.0344490113570987 0.0133670831386856 0 0 0 0 0 0 0 0 0 0 0 0 0 0 0 0 0.0102606155323055 0 0 0 0 0 0.0037102511453327 0 0 0 0 0 0 0 0 0 0 0 0 0 0 0 0 0 0 0 0 0 0 0 0 0 0 0 0 0 0 0 0 0 0 0 0.0161069229444305 0.00336732854332439 0.00253698177384812 0.00628697703195771 0.026150338258281 0.0180133779614912 0 0 0 0 0 0.0278424889140248 0 0 0 0 0 0 0 0 0.181080262988053 0.00842096296535538 0.0943606014798104 0 0.164631133716413 0 0 0 0 0 0 0 0
0 0 0 0 0 0 0 0 0 0 0 0 0 0 0 0 0 0 0 0 0 0 0 0 0 0 0 0 0 0 0 0 0 0 0 0 0 0 0 0 0 0 0 0 0 0 0 0 0 0 0 0 0 0 0 0 0 0 0 0 0 0 0 0 0 0 0 0 0 0 0 0 0 0 0 0 0 0 0 0 0 0 0 0 0 0 0 0 0 0 0 0 0 0 0 0 0 0 0 0 0 0 0 0 0 0 0 0 0 0 0 0 0 0 0 0 0 0 0 0 0 0 0 0 0 0 0 0 0 0 0 0 0 0 0 0 0 0 0 0 0 0 0 0 0 0 0 0 0 0 0 0 0 0 0 0 0 0 0 0 0 0 0 0 0 0 0 0 0 0 0 0 0 0 0 0 0 0 0 0 0 0 0 0 0 0 0 0 0 0 0 0 0 0 0 0 0 0.477163961424159 0 0 0 0.3290564756158 0 0 0 0 0 0 0 0 0 0 0 0 0 0 0 0 0 0 0 0 0 0 0 0 0 0 0 0 0 0 0 0 0 0 0 0 0 0 0 0 0.19377956296004 0 0 0 0 0 0 0 0 0 0 0 0 0 0 0 0 0 0 0 0 0 0 0 0 0 0 0 0 0 0 0 0 0 0 0 0 0 0 0 0 0 0 0 0 0 0 0 0 0 0 0 0 0 0 0 0 0 0 0 0 0 0 0 0 0 0 0 0 0 0 0 0 0 0 0
0 0 0 0 0 0 0 0 0 0 0 0 0 0 0 0 0 0 0 0 0 0 0 0 0 0 0 0 0 0 0 0 0 0 0 0.0122231227494276 0 0 0 0 0 0 0 0 0 0 0 0 0 0 0 0 0.0626029296336698 0 0 0 0 0 0 0 0 0 0 0 0 0 0 0 0 0 0 0 0 0 0 0 0 0 0 0 0 0 0 0.0140517540935895 0 0 0 0 0 0 0 0 0 0 0 0 0 0 0 0 0 0 0 0 0 0 0 0 0 0 0 0 0 0 0 0 0 0 0 0 0 0 0 0 0 0 0 0 0 0 0 0 0 0 0 0 0 0 0 0 0 0 0 0 0 0 0 0 0 0 0 0 0 0 0 0 0 0 0 0 0 0 0 0 0 0 0 0.0110684498390909 0 0 0 0 0 0 0 0 0 0 0 0 0 0 0 0 0 0 0.00413454433366713 0 0.00312850921377812 0 0.050071262689685 0 0 0 0.00314141069194685 0 0.0319107939805368 0 0 0 0 0.0961986156398114 0.0135604340203871 0 0.032055673097906 0 0 0 0 0 0 0 0 0 0 0 0 0 0 0 0 0 0 0 0 0 0 0 0 0 0 0 0 0 0 0 0.000885106576317647 0.0748915139239668 0 0 0 0.217342606172769 0.355798101555796 0 0 0 0.00239604608538515 0 0 0 0 0 0 0 0 0 0 0.00566897541317695 0 0 0 0 0 0 0 0 0 0 0 0 0 0 0 0 0 0 0 0 0 0 0 0 0 0.00623449959516914 0 0 0 0 0 0 0 0 0 0 0 0 0 0 0 0 0.00263565069392366 0 0 0 0 0 0 0 0 0 0 0 0 0 0 0 0 0
0 0 0 0 0 0 0 0 0 0 0 0 0 0 0 0 0 0 0 0 0 0 0 0 0 0 0 0 0 0 0 0 0 0 0 0 0 0 0 0 0 0 0 0 0 0 0 0 0 0 0 0 0 0 0 0 0 0 0 0 0 0 0 0 0 0 0 0 0 0 0 0 0 0 0 0 0 0 0 0 0 0 0 0 0 0 0 0 0 0 0 0 0 0 0 0 0 0 0 0 0 0 0 0 0 0 0 0 0 0 0 0 0 0 0 0 0 0 0 0 0 0 0 0 0 0 0 0 0 0 0 0 0 0 0 0 0 0 0 0 0 0 0 0 0 0 0 0 0 0 0 0 0 0 0 0 0 0 0 0 0.0472958743340297 0 0 0 0 0 0 0 0 0 0 0 0 0 0 0 0 0.00723177233434943 0 0 0 0 0 0 0 0 0 0 0 0 0 0 0.0258815483082747 0.0184837274004512 0 0.0117485657330067 0 0 0 0 0 0 0 0 0 0 0.130479620721693 0 0 0 0 0 0 0 0 0 0 0 0 0 0 0 0 0 0 0 0 0 0 0 0 0 0 0 0 0 0 0 0 0 0 0 0 0.0118516820628188 0.0432323939722721 0.0819368631753176 0 0 0.0148127890560465 0.0983045975504018 0.0282132370424031 0 0 0 0 0 0 0 0 0 0 0 0 0 0 0 0 0 0 0 0 0 0 0 0 0 0 0 0 0 0 0 0 0 0 0.0274455724678252 0 0.0156052427915552 0 0.0325340246560023 0.0507891601086902 0 0 0 0 0.0385438771698636 0.214646586988251 0 0 0.020152143439475 0 0 0 0 0 0 0.0227728068761536 0 0 0.0237441826644032 0 0 0 0.00547629734039093 0 0.0288174338063249 0 0
0 0 0 0 0 0 0 0 0 0 0 0 0 0 0 0 0 0 0 0 0 0 0 0 0 0 0 0 0 0 0 0 0 0 0 0 0 0 0 0 0 0 0 0 0 0 0 0 0 0 0 0 0 0 0 0 0 0 0 0 0 0 0 0 0 0 0 0 0 0 0 0 0 0 0.359787038749328 0 0 0 0 0 0 0 0 0 0 0 0 0 0 0 0 0 0 0 0 0 0 0 0 0 0 0 0 0 0 0 0 0 0 0 0 0 0 0 0 0 0 0 0 0 0 0 0 0 0 0 0 0 0 0 0 0 0 0 0 0 0 0 0 0 0 0 0 0 0 0 0 0 0 0 0 0 0 0 0 0 0 0 0 0 0 0 0 0 0 0 0 0 0 0 0 0 0 0 0 0 0 0 0 0 0 0 0 0 0.10614248651486 0 0 0 0 0 0 0 0 0 0 0 0 0 0 0 0.172473715607652 0 0 0 0 0 0 0 0 0 0 0 0 0 0 0 0 0 0 0 0 0 0 0 0 0 0 0.173824742016874 0 0.187772017111285 0 0 0 0 0 0 0 0 0 0 0 0 0 0 0 0 0 0 0 0 0 0 0 0 0 0 0 0 0 0 0 0 0 0 0 0 0 0 0 0 0 0 0 0 0 0 0 0 0 0 0 0 0 0 0 0 0 0 0 0 0 0 0 0 0 0 0 0 0 0 0 0 0 0 0 0 0 0 0 0 0 0 0 0 0 0 0 0
0 0 0 0 0 0 0 0 0 0 0 0 0 0 0 0 0 0 0 0 0 0 0 0 0 0 0 0 0 0 0 0 0 0 0 0 0 0 0 0 0 0 0 0 0 0 0 0 0 0 0 0 0 0 0 0 0 0 0 0 0 0 0 0 0 0 0 0 0 0 0 0 0 0 0 0 0 0 0 0 0 0 0 0 0 0 0 0 0 0 0 0 0 0 0 0 0 0 0 0 0 0 0 0 0 0 0 0 0 0 0 0 0 0 0 0 0 0 0 0 0 0 0 0 0 0 0 0 0 0 0 0 0 0 0 0 0 0 0 0 0 0 0 0 0 0 0 0 0 0 0 0 0 0 0 0 0 0 0 0 0 0 0 0 0 0 0 0 0 0 0 0 0 0 0 0 0 0 0 0 0 0 0 0 0 0 0 0 0 0.230763278431743 0 0.476587899683129 0 0 0 0 0 0 0 0.292648821885129 0 0 0 0 0 0 0 0 0 0 0 0 0 0 0 0 0 0 0 0 0 0 0 0 0 0 0 0 0 0 0 0 0 0 0 0 0 0 0 0 0 0 0 0 0 0 0 0 0 0 0 0 0 0 0 0 0 0 0 0 0 0 0 0 0 0 0 0 0 0 0 0 0 0 0 0 0 0 0 0 0 0 0 0 0 0 0 0 0 0 0 0 0 0 0 0 0 0 0 0 0 0 0 0 0 0 0 0 0 0 0 0 0 0 0 0 0 0
0 0 0 0 0 0 0 0 0 0 0 0 0 0 0 0 0 0 0 0 0 0 0 0 0 0 0 0 0 0 0 0 0 0 0 0 0 0 0 0 0.00364861465065044 0 0 0 0 0 0 0 0 0 0 0 0.00780415800549677 0 0 0 0 0 0 0 0 0 0 0 0 0 0 0 0 0 0 0 0 0 0 0.00346629933565359 0 0 0 0 0 0 0 0.00570778278253632 0 0 0 0 0 0 0 0 0 0 0 0 0 0 0 0 0 0 0 0 0 0 0 0 0 0 0 0 0 0 0 0 0 0 0 0 0 0 0 0 0 0 0 0 0 0 0 0 0 0 0 0 0 0 0 0 0 0 0 0 0 0 0 0 0 0 0 0 0 0 0 0 0 0 0 0 0 0 0 0 0 0 0 0.0110513901413334 0.00444329460064941 0.0139116450370057 0 0.0240697904782697 0 0 0 0 0 0 0 0 0 0 0 0 0 0 0.0194478628793013 0.0114461599496212 0.0129060289687776 0.00863125212243543 0.280779349239368 0 0 0 0.00273086887222338 0 0.0215428709753021 0.0941742100948013 0 0 0 0 0.0802736260082086 0 0.10815887454964 0 0 0 0 0 0 0 0 0 0 0 0 0 0 0 0 0 0 0.0170222939533196 0 0 0 0 0 0 0 0 0 0 0 0 0.00120783998602115 0 0 0 0 0.0542043310739388 0.0513306840794985 0 0 0 0 0 0 0 0 0 0.0186235111515724 0 0 0 0 0.0104361057181423 0 0 0 0 0 0 0 0 0 0 0 0 0 0 0 0 0 0 0 0 0 0 0 0 0 0.114952098685904 0 0 0 0 0 0 0 0 0 0 0 0 0 0 0.00347746893609071 0 0.0050339130066573 0 0 0 0 0 0 0 0 0 0 0 0 0 0 0 0 0.00951767471757999
0 0 0 0 0 0 0 0 0 0 0 0 0 0 0 0 0 0 0 0 0 0 0 0 0 0 0 0 0 0 0 0 0 0 0 0 0 0 0.0163740826542965 0 0.00487939681607426 0 0 0 0 0 0 0.00843056009078053 0 0 0 0 0 0 0 0 0 0 0 0 0 0 0 0 0 0 0 0 0 0 0 0 0 0 0.0206393561146637 0 0 0 0 0 0 0.00360267840959652 0 0.00431993418565979 0 0 0 0 0 0 0 0 0 0 0 0 0.00183263730181193 0 0 0 0 0 0 0 0 0 0 0 0 0 0 0 0 0 0 0 0 0 0 0 0 0 0 0 0 0 0 0 0 0 0 0 0 0 0 0 0 0 0 0 0 0 0 0 0 0 0 0 0 0 0 0 0 0 0 0 0 0 0 0 0 0 0 0 0 0 0 0 0.00609558280926995 0.00832729037916727 0 0.0213732389490723 0 0 0 0 0 0 0 0 0 0 0 0 0 0 0.0312840651098994 0.0280475757383898 0.0167977561633181 0.0146905726986306 0.0188545231059245 0 0 0 0 0 0 0.0151328453299454 0 0 0 0.091507506257924 0 0 0.150722768622416 0 0 0 0 0 0 0 0.0241713852750058 0.0274309441119285 0 0 0 0 0 0 0 0.0142150987864422 0 0.0405045257693529 0 0 0 0 0 0 0 0 0 0 0 0 0.00100108751695921 0 0 0 0 0.0105650930924856 0.0048661085964455 0 0 0 0.00241095243667675 0 0 0 0 0 0 0 0 0 0 0.0295800797444255 0 0 0 0 0 0 0 0 0 0 0 0 0 0 0 0 0 0 0 0 0 0 0 0 0 0.33443943369946 0 0 0 0 0 0 0 0 0 0 0 0 0 0 0.00275537421334486 0.0036467827988347 0.0107700637775363 0 0 0 0 0 0 0 0 0 0 0 0 0.00534909344749809 0 0 0 0.0253816059967628
0 0 0 0 0 0 0 0 0 0 0 0 0 0 0 0 0 0 0 0 0 0 0 0 0 0 0 0 0 0 0 0 0 0 0 0 0 0 0.109864637568969 0 0 0 0 0 0.0427786211937106 0 0 0 0 0 0 0 0 0 0 0 0 0 0 0 0 0 0 0 0 0 0 0 0 0 0 0 0 0 0.0722535874808958 0 0 0 0 0 0 0 0 0 0 0 0 0 0 0 0 0 0 0 0 0 0 0 0 0 0 0 0 0 0 0 0 0 0 0 0 0 0 0 0 0 0 0 0 0 0 0 0 0 0 0 0 0 0 0 0 0 0 0 0 0 0 0 0 0 0 0 0 0 0 0 0 0 0 0 0 0 0 0 0 0 0 0 0 0 0 0 0 0 0 0 0 0 0 0 0 0 0 0 0 0 0 0 0 0 0 0 0 0 0 0 0 0 0 0.217387691618227 0 0 0 0 0 0 0 0 0 0 0 0 0 0 0.557715462138198 0 0 0 0 0 0 0 0 0 0 0 0 0 0 0 0 0 0 0 0 0 0 0 0 0 0 0 0 0 0 0 0 0 0 0 0 0 0 0 0 0 0 0 0 0 0 0 0 0 0 0 0 0 0 0 0 0 0 0 0 0 0 0 0 0 0 0 0 0 0 0 0 0 0 0 0 0 0 0 0 0 0 0 0 0 0 0 0 0 0 0 0 0 0 0 0 0 0 0 0 0 0 0 0 0 0 0 0 0 0 0 0 0
0 0 0 0 0 0 0 0 0 0 0 0 0 0 0 0 0 0 0 0 0 0 0 0 0 0 0 0 0 0 0 0 0 0 0 0 0 0 0.00920724770064855 0 0 0 0 0 0.00491932904955721 0 0 0.0115221367542808 0 0.0041956035917769 0 0 0 0 0 0 0 0 0 0 0 0 0 0 0 0 0 0 0 0 0 0 0 0 0.0180564755644858 0 0 0 0 0 0 0.00281949863278576 0 0.00279744749936937 0 0 0 0 0 0 0 0 0 0 0 0 0 0 0 0 0 0 0 0 0 0 0 0 0 0 0 0 0 0 0 0 0 0 0 0 0 0 0 0 0 0 0.00233666806172703 0 0 0 0 0 0 0 0 0 0 0 0 0 0 0 0 0 0 0 0 0 0 0 0 0 0 0 0 0 0 0 0 0 0 0 0 0 0 0 0 0.00518194083723598 0.00992877638259143 0.00877675211030693 0.00530702624462352 0.0623363367324991 0 0 0 0 0 0 0 0 0 0 0 0 0 0 0.00139617629787942 0.0107381602967246 0.0105493513485412 0.0492550981448823 0.0524256888990236 0 0 0 0 0 0 0.0199274023046026 0 0 0 0.0686822926684835 0.0839610087694708 0.0228824419267433 0 0 0 0 0 0 0 0 0 0 0 0 0 0 0 0 0 0 0 0.148449043578215 0 0 0 0 0 0 0 0 0 0 0 0 0 0 0 0 0 0.0172341168558733 0.0134931392650708 0 0 0 0 0 0 0 0 0 0.00681619677025651 0 0 0 0 0.00155394527485068 0 0 0 0 0 0 0 0 0 0 0 0 0 0 0 0 0 0 0 0 0 0 0 0 0 0.340733939404696 0 0 0 0 0 0 0 0 0 0 0 0 0 0 0 0 0 0 0 0 0 0 0 0 0 0 0 0 0 0 0 0 0 0.0045167590327982
0 0 0 0 0 0 0 0 0 0 0 0 0 0 0 0 0 0 0 0 0 0 0 0 0 0 0 0 0 0 0 0 0 0 0 0 0 0 0 0 0 0 0 0 0.0426986083976618 0 0 0 0 0 0 0 0 0 0 0 0 0 0 0 0 0 0 0 0 0 0 0 0 0 0 0 0 0 0 0 0 0 0 0 0 0 0 0 0 0 0 0 0 0 0 0 0 0 0 0 0 0 0 0 0 0 0 0 0 0 0 0 0 0 0 0 0 0 0 0 0 0 0 0 0 0 0 0 0 0 0 0 0 0 0 0 0 0 0 0 0 0 0 0 0 0 0 0 0 0 0 0 0 0 0 0 0 0 0 0 0 0 0 0 0 0 0 0 0 0 0 0 0 0 0 0 0 0 0 0 0 0 0 0.149345440163712 0 0 0 0.170533055163379 0 0 0 0 0 0.0549583780428106 0 0.296437156763737 0 0 0 0 0 0 0 0 0 0 0 0 0 0 0 0 0.0480319695442232 0 0 0 0 0 0 0.0281484665602231 0 0 0 0 0 0 0 0 0 0 0 0 0 0 0 0 0.177125704839029 0 0 0 0 0 0 0 0 0 0 0 0 0 0 0 0 0 0 0 0 0 0 0 0 0 0 0 0 0 0 0 0 0 0 0 0 0 0 0 0 0 0 0 0 0 0 0 0 0 0 0 0 0 0 0 0 0 0 0 0 0 0 0 0 0 0 0 0 0 0 0 0 0.0327212205252239 0 0 0 0 0 0 0 0 0 0 0 0
0 0 0 0 0 0 0 0 0 0 0 0 0 0 0 0 0 0 0 0 0 0 0 0 0 0 0 0 0 0 0 0 0 0 0 0 0 0 0 0 0 0 0 0 0 0 0 0 0 0 0 0 0 0 0 0 0 0 0 0 0 0 0 0 0 0 0 0 0 0 0 0 0 0 0 0 0 0 0 0 0 0 0 0 0 0 0 0 0 0 0 0 0 0 0 0 0 0 0 0 0 0 0 0 0 0 0 0 0 0 0 0 0 0 0 0 0 0 0 0 0 0 0 0 0 0 0 0 0 0 0 0 0 0 0 0 0 0 0 0 0 0 0 0 0 0 0 0 0 0 0 0 0 0 0 0 0 0 0 0 0.0202603278732362 0 0 0 0 0 0.00891988026754468 0 0 0 0 0 0 0 0 0 0 0.0160078608099768 0.0630341389678376 0 0 0 0 0 0 0 0 0 0 0 0 0 0 0 0 0 0 0 0.222760395864869 0 0 0 0 0 0 0 0 0 0 0 0 0 0 0 0 0 0 0 0 0 0 0 0 0 0 0 0 0 0 0 0 0 0 0 0 0 0 0 0 0 0 0 0 0 0 0.200951737059965 0 0 0.0319910326555063 0 0.0558255123429347 0 0 0 0 0 0 0.00751839567248465 0 0 0 0 0 0 0 0 0 0 0 0 0 0 0 0 0 0 0 0 0 0 0 0 0 0 0 0 0 0.0172615630351064 0 0 0 0 0 0 0 0.10255275304197 0.133085307847246 0.013350650003553 0 0.0209410095401746 0 0 0 0 0.00663198961834974 0.00915378725491135 0.0115115644522157 0 0 0 0 0 0 0.0423008043230195 0 0 0 0.0159412893690973
0 0 0 0 0 0 0 0 0 0 0 0 0.042873130903177 0 0 0 0 0 0 0 0 0 0 0 0 0 0 0 0 0 0 0 0 0 0.0213525729993928 0 0 0 0 0 0 0 0 0 0 0 0 0 0 0 0 0 0 0 0 0.0171371918112462 0 0 0 0 0 0 0 0 0 0 0 0 0 0 0 0 0 0 0 0 0 0 0 0 0 0 0 0 0 0 0 0 0 0 0 0 0 0 0 0 0 0 0 0 0 0 0 0 0.0848737052461579 0 0 0 0 0.00367647998878378 0 0 0 0 0.0550571859989252 0.0202135775183081 0 0 0.0133719657612384 0 0 0 0 0 0 0 0 0 0 0 0 0 0 0 0 0 0 0 0 0 0 0 0 0 0 0 0 0 0 0 0 0 0 0 0 0 0 0 0 0 0 0 0 0 0 0 0 0.537604933394643 0 0 0 0 0 0 0 0 0 0 0 0 0 0 0 0 0 0 0.00906569289738521 0 0.0345149049098561 0 0 0 0 0 0 0 0 0 0 0 0 0 0 0 0 0 0 0 0 0 0 0 0 0 0 0 0 0 0 0 0 0 0 0 0 0 0 0 0 0 0 0 0 0 0 0 0 0 0 0 0 0 0 0 0 0 0 0 0 0 0 0 0 0 0 0 0 0 0 0 0 0 0 0.160258658570886 0 0 0 0 0 0 0 0 0 0 0 0 0 0 0 0 0 0 0 0 0 0 0 0 0 0 0 0 0 0 0 0 0 0 0 0 0 0 0 0 0 0 0 0 0 0 0 0 0 0 0 0 0 0
0 0 0 0 0 0 0 0 0 0 0 0 0 0 0 0 0 0 0 0 0.0303601144553311 0 0 0 0 0 0 0 0 0 0 0 0 0 0 0 0 0 0 0 0 0 0 0 0 0.0177004100753751 0 0 0 0 0 0 0 0 0 0 0 0 0 0 0 0 0 0 0.028694570329871 0.0345184291873849 0.0394993435199238 0 0 0 0 0 0 0 0 0 0 0 0 0 0 0 0 0 0 0 0 0 0 0 0 0 0 0 0 0 0 0 0 0 0 0 0 0 0 0 0 0 0 0 0 0 0 0 0 0 0 0 0 0 0 0 0 0 0 0 0 0 0 0 0 0 0 0 0 0 0 0 0 0 0 0 0 0 0 0 0 0 0 0 0 0 0 0 0 0 0 0 0 0 0 0 0 0 0.0223863938284602 0 0 0 0 0 0 0 0 0 0.0212666777773731 0 0 0 0 0.143836297578404 0 0 0 0.189224212641428 0 0 0 0 0 0 0 0 0 0 0 0 0 0 0 0 0 0 0 0 0 0.0153135419567726 0 0 0 0.0865595733818565 0.110525032027351 0 0 0 0.0143393397146323 0.00984057910984671 0 0 0 0.186209125008299 0 0 0 0 0 0 0 0 0 0 0 0 0 0 0 0 0 0 0 0 0 0 0 0 0 0 0 0 0 0 0 0 0 0 0 0 0 0 0 0 0 0 0 0 0 0 0 0 0.0291822633835285 0 0 0 0 0 0.0205440960241625 0 0 0 0 0 0 0 0 0 0 0 0 0 0 0 0 0 0 0 0 0 0 0 0 0 0 0 0 0 0 0 0 0 0 0 0 0 0 0 0 0 0 0
0 0 0 0 0 0 0 0 0 0 0 0 0 0 0 0 0 0 0 0 0 0 0 0 0 0 0 0.0292725889448811 0 0 0 0 0 0 0 0 0 0 0 0 0 0 0 0 0 0 0 0 0 0 0 0 0 0 0 0 0 0 0 0 0 0 0 0 0 0 0 0 0 0 0 0 0 0 0 0 0 0 0 0 0 0 0 0 0 0 0 0 0 0 0 0 0 0 0 0 0 0 0 0 0 0 0 0 0 0 0 0 0.0672657066158476 0 0 0 0 0 0 0 0.0274135751732741 0.0275290805124273 0 0 0 0 0 0.150977793477421 0 0 0 0 0 0 0 0 0 0 0 0 0 0 0 0 0 0 0 0 0 0 0 0 0 0 0 0 0 0 0 0 0 0 0 0 0 0 0 0 0 0 0 0 0 0 0 0 0 0 0.0478949819119271 0 0 0 0 0 0 0 0 0 0 0 0 0 0 0 0 0 0 0 0 0 0 0 0 0 0 0 0 0 0 0 0 0 0.320434800804739 0 0 0 0 0 0 0 0 0 0 0 0 0 0 0 0 0 0 0 0 0 0 0 0 0 0 0 0 0 0 0 0 0 0 0 0 0 0 0 0 0 0 0 0 0 0 0 0 0 0 0 0 0 0 0 0 0 0 0 0.22500998213657 0 0 0 0 0 0 0 0 0 0 0 0.104201490422912 0 0 0 0 0 0 0 0 0 0 0 0 0 0 0 0 0 0 0 0 0 0 0 0 0 0 0 0 0 0 0 0 0 0 0 0 0
0 0 0 0 0 0 0 0 0 0 0 0 0 0 0 0 0 0 0 0 0 0 0 0 0 0 0 0 0 0 0 0 0 0 0 0 0 0 0 0 0 0 0 0 0 0 0 0 0 0 0 0 0 0 0 0 0 0 0 0 0 0 0 0 0 0.0355195833197415 0 0 0 0 0 0 0 0 0 0 0 0 0 0 0 0 0 0 0 0 0 0 0 0 0 0 0 0 0 0 0 0 0 0 0 0 0 0 0 0 0 0 0 0 0 0 0 0 0 0 0 0 0 0 0 0 0 0 0 0 0 0 0.0339558176016171 0 0 0 0 0 0 0 0 0 0 0 0 0 0 0 0 0 0 0 0 0 0 0 0 0 0 0 0 0 0 0 0 0 0 0 0 0 0 0 0 0 0 0 0.289267888270081 0 0 0 0 0 0 0 0 0 0 0 0 0 0 0 0 0 0 0 0 0 0 0 0 0 0 0 0 0 0 0 0 0 0 0 0.483593416518679 0 0 0 0 0 0.157663294289881 0 0 0 0 0 0 0 0 0 0 0 0 0 0 0 0 0 0 0 0 0 0 0 0 0 0 0 0 0 0 0 0 0 0 0 0 0 0 0 0 0 0 0 0 0 0 0 0 0 0 0 0 0 0 0 0 0 0 0 0 0 0 0 0 0 0 0 0 0 0 0 0 0 0 0 0 0 0 0 0 0 0 0 0 0 0 0 0 0 0 0 0 0 0 0 0 0 0 0 0 0 0 0
0 0 0 0 0 0 0 0 0 0 0 0 0 0 0 0 0 0 0 0 0 0 0 0 0 0 0 0 0 0 0 0 0 0 0 0 0 0 0 0 0 0 0 0 0 0 0 0 0 0 0 0 0 0 0 0 0 0 0 0 0 0 0 0 0 0 0 0 0 0 0 0 0 0 0 0 0 0 0 0 0 0 0 0 0 0 0 0 0 0 0 0 0 0 0 0 0 0 0 0 0 0 0 0 0 0 0 0 0 0 0 0 0 0 0 0 0 0 0 0 0 0 0 0 0 0 0 0 0 0 0 0 0 0 0 0 0 0 0 0 0 0 0 0 0 0 0 0 0 0 0 0 0 0 0 0 0 0 0 0 0 0 0 0 0 0 0 0 0 0 0 0 0 0 0 0 0 0 0 0 0 0 0 0 0 0 0 0 0 0 0 0 0 0 0 0 0 0 0 0 0 0 0 0 0 0 0 0 0 0 0 0 0 0 0 0 0.140258662316974 0 0.154259315887474 0 0.0727785830548667 0 0 0 0 0.244495791957754 0 0 0 0 0 0 0 0 0 0 0 0 0 0 0 0 0 0 0 0 0 0 0 0 0 0 0 0 0 0 0 0 0 0 0 0 0 0 0 0 0 0 0 0 0 0 0.165249069856747 0.116882218597479 0 0 0 0 0 0 0 0.106076358328705 0 0 0 0 0 0 0 0 0 0 0 0 0 0 0 0 0 0 0 0 0 0 0 0 0 0 0 0 0 0 0 0 0 0 0 0
0 0 0 0 0 0 0 0 0 0 0 0 0 0 0 0 0 0 0 0 0 0 0 0 0 0 0 0 0 0 0 0 0 0 0 0 0 0 0 0 0 0 0 0 0 0 0 0 0 0 0 0 0 0 0 0 0 0 0 0 0 0 0 0 0 0 0 0 0 0 0 0 0 0 0 0 0 0 0 0 0 0 0 0 0 0 0 0 0 0 0 0 0 0 0 0 0 0 0 0 0 0 0 0 0 0 0 0 0 0 0 0 0 0 0 0 0 0 0 0 0 0 0 0 0 0 0 0 0 0 0 0 0 0 0 0 0 0 0 0 0 0 0 0 0 0 0 0 0 0 0 0 0 0 0 0 0 0 0 0 0 0 0 0 0 0 0 0 0 0 0 0 0 0 0 0 0 0 0 0 0 0 0 0 0 0 0 0 0 0 0 0 0 0 0 0 0 0 0 0 0 0 0.277446748144019 0 0 0 0 0 0 0 0 0 0 0.0887595061973668 0 0 0 0 0 0 0 0 0 0 0 0 0 0 0 0 0 0 0 0 0 0 0 0 0 0 0 0 0 0 0 0 0 0 0 0 0 0 0 0 0 0 0 0 0 0 0 0 0 0 0 0 0 0 0 0 0 0 0 0 0 0 0 0 0 0 0 0 0 0.118209108771101 0 0 0 0 0 0 0 0 0 0 0 0 0 0 0 0 0 0 0 0 0 0 0 0.428035495172966 0.0875491417145477 0 0 0 0 0 0 0 0 0
0 0 0 0 0 0 0 0 0 0 0 0 0 0 0 0 0 0 0 0 0 0 0 0 0 0 0 0 0 0 0 0 0 0 0 0 0 0 0 0 0 0 0 0 0 0 0 0 0 0 0 0 0 0 0 0 0 0 0 0 0 0 0 0 0 0 0 0 0 0 0 0 0 0 0 0 0 0 0 0 0 0 0 0 0 0 0 0 0 0 0 0 0 0 0 0 0 0 0 0 0 0 0 0 0 0 0 0 0 0 0 0 0 0 0 0 0 0 0 0 0 0 0 0 0 0 0 0 0 0 0 0 0 0 0 0 0 0 0 0 0 0 0 0 0 0 0 0 0 0 0 0 0 0 0 0 0 0 0 0 0 0 0 0 0 0 0 0 0 0 0 0 0 0 0 0 0 0 0 0 0 0 0 0 0 0 0 0 0 0 0 0 0 0 0 0 0 0 0 0 0 0 0.0851805916797327 0 0 0 0 0 0 0 0 0 0.0240124612125369 0 0 0 0 0 0 0 0 0.155514182396249 0 0 0.352447172234783 0 0 0 0 0 0 0 0 0 0 0.0065642688103789 0 0 0 0 0 0 0 0 0 0 0 0 0 0 0 0 0 0 0 0 0 0 0 0 0 0 0 0 0 0 0 0 0 0 0 0 0 0 0 0 0 0 0 0 0 0 0 0.0551488665227303 0 0 0 0 0 0 0 0 0.0324174864336668 0.240388579995038 0 0 0 0 0 0 0.0103144739297105 0 0 0 0 0 0 0.00933233397138206 0.00984678776558654 0 0 0 0 0.00766914573885852 0 0 0 0.0111636493093467
0 0 0 0 0 0 0 0 0 0 0 0 0 0 0 0 0 0 0 0 0 0 0 0 0 0 0.0030154434952304 0 0 0 0 0 0.0110534276894868 0.0242956320945825 0.0291556907889926 0 0 0 0 0 0 0 0 0 0 0 0 0 0 0 0 0 0 0 0.024739345426578 0 0.0457778742030263 0 0 0 0 0 0 0 0 0 0 0 0 0 0 0.0137387890373545 0 0.00293986719905053 0 0 0 0 0 0 0 0 0 0 0 0 0 0 0 0 0 0 0 0 0 0 0 0 0 0 0.00567631667645708 0 0 0 0.00366522274674301 0 0 0 0 0 0 0 0 0 0 0 0 0.00496084215669784 0 0 0 0 0 0.00367337056934461 0 0 0 0 0 0 0 0 0 0 0 0 0 0 0 0 0 0 0 0 0 0 0 0 0 0 0 0 0 0 0 0 0 0 0 0 0 0 0 0 0 0 0 0.094502603793151 0 0 0 0 0.0104053024691317 0 0.00824501847058811 0 0 0.00513718382247727 0.0104653732145414 0 0 0 0 0 0 0 0 0.0149744182660874 0 0.00418702180643996 0 0.00473915655014633 0 0 0.0327127072221776 0.0145478606243247 0 0 0 0 0 0 0 0 0 0 0 0 0.00539587110377877 0 0.0135594876276348 0 0 0 0 0.180448865561604 0.0123571130677168 0 0 0 0 0 0 0 0 0.0104382311281872 0.0167684448312072 0 0 0 0 0 0 0 0 0 0 0 0 0 0 0 0 0 0 0 0 0 0 0 0 0 0.00678474786426841 0 0.0019374317348864 0 0 0.0624765703260701 0 0 0.00722490243009812 0 0 0 0 0 0 0 0 0 0 0 0 0 0 0 0 0 0 0 0 0 0 0 0 0 0 0 0 0 0 0 0 0 0 0 0 0.123013986932607 0 0 0 0 0.0559166119826449 0 0 0.0341322540311186 0.0142417032630436 0.00954475694691741 0.0129086402808877 0 0 0 0 0 0 0 0 0.0602419125647192
0 0 0 0 0 0 0 0 0 0 0 0 0 0 0 0 0 0 0 0 0 0 0 0 0 0 0 0 0 0 0 0 0.00430924000536103 0.00892032155308371 0 0 0 0 0 0 0 0 0 0 0 0 0 0 0 0 0 0 0 0 0.00823766191361554 0 0.00384791747376032 0 0 0 0 0 0 0 0 0 0 0 0 0 0 0 0 0 0 0 0 0 0 0 0 0 0 0 0 0 0 0 0 0 0 0 0 0 0 0 0 0 0 0 0.00221731550856596 0 0 0 0 0 0 0 0 0 0 0 0 0 0 0 0 0 0 0 0 0 0 0 0 0 0 0 0 0 0 0 0 0 0 0 0 0 0 0 0 0 0 0 0 0 0 0 0 0 0 0 0 0 0 0 0 0 0 0 0 0 0 0 0 0 0.00685586809202765 0 0 0 0 0 0 0 0.0169618138895791 0 0 0.0020066635684299 0 0 0 0 0 0 0 0 0 0 0 0 0 0 0.00854271114551695 0 0 0.217095750937812 0 0 0 0 0 0 0 0 0 0.00236397892634873 0 0 0.00259217465116536 0 0 0 0 0 0.126318030424575 0 0 0.00326503462767691 0.00809380558392642 0.00805834313638202 0 0 0 0 0 0.00476061015153206 0.0214722216250851 0 0 0.00566476758476356 0 0 0.00348357018867551 0 0 0 0 0 0 0 0 0 0 0 0 0 0 0 0 0 0 0 0.00333390406367641 0.001776419006291 0.00249981640776025 0 0 0.0160427954733515 0.00080727732566643 0 0 0 0 0 0 0 0 0 0 0 0 0 0 0 0 0 0 0 0 0 0 0 0 0 0 0 0 0.00495164601653694 0 0 0.00930879812745593 0 0 0 0 0 0.0139432627259099 0.0329160498598472 0 0 0 0 0 0 0 0.393633639170962 0.00477155465799569 0.013069871593376 0.00691920954843887 0.00617467132911295 0 0.00705808191157205 0.00601151128966054 0 0 0 0 0.0117136905045028
0 0 0 0 0 0 0 0 0 0 0 0 0 0 0 0 0 0 0 0 0 0 0 0 0 0 0 0 0 0 0 0 0 0 0 0 0 0 0 0 0 0 0 0 0 0 0 0 0 0 0 0 0 0 0 0.0179302099051269 0 0 0 0 0 0 0 0 0 0 0 0 0 0 0 0 0 0 0 0 0 0 0 0 0 0 0 0 0 0 0 0 0 0 0 0 0 0 0 0 0 0 0 0 0 0 0 0 0.0269048050887622 0 0 0 0 0 0 0 0 0 0 0 0 0 0 0 0 0 0 0 0 0 0 0 0 0 0 0 0 0 0 0 0 0 0 0 0 0 0 0 0 0 0 0 0 0 0 0 0 0 0 0 0 0 0 0 0 0 0 0 0 0 0 0 0 0 0 0 0 0 0 0.0435328423687553 0 0 0 0 0 0 0 0 0 0 0 0 0 0 0 0 0 0 0 0 0 0 0 0 0 0 0 0 0 0 0 0 0 0 0 0.0905472992936856 0 0 0.0617912677897444 0 0 0 0 0 0.199478058799803 0 0 0 0 0 0.0665937066599373 0 0 0 0 0 0 0 0 0 0 0 0 0 0 0 0 0 0 0 0 0 0 0 0 0 0 0 0 0 0 0 0 0 0 0 0 0 0 0 0 0 0 0 0 0 0.209109441759469 0.0919729672165125 0 0 0 0 0 0 0 0 0 0 0 0 0 0 0 0 0 0 0 0 0 0 0 0 0 0 0 0 0.192139401118204 0 0 0 0 0 0 0 0 0 0 0 0 0 0 0
0 0 0 0 0 0 0 0 0 0 0 0 0 0 0 0 0 0 0 0 0 0 0 0 0 0 0 0 0 0 0 0 0 0 0 0 0 0 0 0 0 0 0 0 0 0 0 0 0 0 0 0 0 0 0 0 0 0 0 0 0 0 0 0 0 0 0 0 0 0 0 0 0 0 0 0 0 0 0 0 0 0 0 0 0 0 0 0 0 0 0 0 0 0 0 0 0 0 0 0 0 0 0 0 0 0 0 0 0 0 0 0 0 0 0 0 0 0 0 0 0 0 0 0 0 0 0 0 0 0 0 0 0 0 0 0 0 0 0 0 0 0 0 0 0 0 0 0 0 0 0 0 0 0 0 0 0 0 0 0.012507950496728 0 0 0 0 0 0 0 0 0 0 0 0 0 0 0 0 0 0 0 0 0 0 0 0 0 0 0 0 0 0 0 0 0.0210485294002171 0 0 0.299168150535104 0 0 0 0 0 0 0 0 0 0 0 0 0 0 0 0 0 0 0 0.00749041770481016 0 0 0 0 0 0 0.0343543198166935 0 0.00876555116585254 0.020989997418627 0 0 0 0 0 0 0 0 0 0 0 0 0.00403176014106158 0 0.0142080545730349 0 0 0 0 0 0 0 0 0 0 0 0.0106656430273392 0 0.00589489192761546 0 0 0 0 0 0 0 0 0 0 0 0 0 0 0 0 0 0 0 0 0 0 0 0 0 0 0 0 0 0 0.0302360865983556 0.0277245669995709 0 0 0 0 0 0 0 0 0 0 0 0 0 0 0 0 0 0 0.0440275895581903 0 0.062872663480775 0.0516955927177952 0.34431823443823 0 0 0 0 0 0 0 0
0 0 0 0 0 0 0 0 0 0 0 0 0 0 0 0 0 0 0 0 0 0 0 0 0 0 0 0 0 0 0 0 0 0 0 0 0 0 0 0 0 0 0 0 0 0 0 0 0 0 0 0 0 0 0 0 0 0 0 0 0 0 0 0 0 0 0 0 0 0 0 0 0 0 0 0 0 0 0 0 0 0 0 0 0 0 0 0 0 0 0 0 0 0 0 0 0 0 0 0 0 0 0 0 0 0 0 0 0 0 0 0 0 0 0 0 0 0 0 0 0 0 0 0 0 0 0 0 0 0 0 0 0 0 0 0 0 0 0 0 0 0 0 0 0 0 0 0 0 0 0 0 0 0 0 0 0 0 0 0 0 0 0 0 0 0 0 0 0 0 0 0 0 0 0.0251600971184489 0 0 0 0 0 0 0 0 0 0 0 0 0 0 0 0 0 0 0 0 0.0243666324740131 0 0 0 0 0 0 0 0 0 0 0 0 0 0 0 0.059231487817153 0 0 0 0.034388014104123 0 0 0 0.26069480296976 0.0300816290028108 0 0 0 0 0.0536568091118241 0 0 0 0.0241784186109549 0 0 0.095042974892365 0.0297392364775756 0 0 0 0 0 0 0 0 0 0 0 0 0 0 0 0 0 0 0 0 0 0 0 0 0 0 0 0 0 0 0 0 0 0 0 0 0 0 0 0.0561557949350553 0 0 0 0 0 0.174373181020272 0 0.0874504187404118 0 0 0 0 0 0 0 0 0 0 0 0 0 0 0 0 0 0 0 0 0 0 0 0.0454805027252329 0 0 0 0 0 0 0 0 0 0 0 0
0 0 0 0 0 0 0 0 0 0 0 0 0 0 0 0 0 0 0 0 0 0 0 0 0 0 0 0 0 0 0 0 0 0 0 0 0 0 0 0 0 0 0 0 0.042492369739596 0 0 0 0 0.00669483689235216 0 0 0 0 0 0 0 0 0 0 0 0 0 0 0 0 0 0 0 0 0 0 0 0 0 0 0 0 0 0 0 0 0 0 0 0 0 0 0 0 0 0 0 0 0 0 0 0 0 0 0 0 0 0 0 0 0 0 0 0 0 0 0 0 0 0 0 0 0 0 0 0 0 0 0 0 0 0 0 0 0 0 0 0 0 0 0 0 0 0 0 0 0 0 0 0 0 0 0 0 0 0 0 0 0 0 0 0 0 0 0 0 0.0515695128470118 0 0.109085360119117 0 0 0 0 0 0 0 0.0480138853152886 0.0195003001112052 0 0.0164344428415755 0.0541622416297975 0 0 0.0635626256804385 0 0 0 0.0959774839800488 0 0 0 0 0 0.0385809787533716 0 0 0 0 0 0 0 0 0 0 0 0 0 0 0 0 0 0 0.0717635497353478 0 0 0 0 0 0 0.0117897638803192 0 0 0.0897712756450529 0 0.00986755780311145 0 0 0.0475024488473932 0 0.00729088074541749 0 0 0 0.08580665933652 0 0 0 0.0552237077150211 0 0 0 0 0 0 0 0 0 0 0 0 0 0 0 0 0 0 0 0 0 0 0 0 0 0 0 0 0.00705831218104537 0 0 0 0 0 0 0 0 0 0 0 0 0 0 0 0 0 0 0 0 0 0 0 0 0 0 0 0 0.0382609928397926 0 0 0 0 0 0 0 0 0 0 0 0 0 0.0165006265589335 0 0.0130901868022429 0 0 0 0 0 0 0 0 0 0
0 0 0 0 0 0 0 0 0 0 0 0 0 0 0 0 0 0 0 0 0 0 0 0 0 0 0 0 0 0 0 0 0 0 0 0 0 0 0 0 0 0 0 0 0 0 0 0 0 0 0 0 0 0 0 0 0 0 0 0 0 0 0 0 0 0 0 0 0 0 0 0 0 0 0 0 0 0 0 0 0 0 0 0 0 0 0 0 0 0 0 0 0 0 0 0 0 0 0 0 0 0 0 0 0 0 0 0 0 0 0 0 0 0 0 0 0 0 0 0 0 0 0 0 0 0 0 0 0 0 0 0 0 0 0 0 0 0 0 0 0 0 0 0 0 0 0 0 0 0 0 0 0 0 0 0 0 0 0 0 0 0 0.110678653353472 0 0 0 0.04140796024767 0 0 0 0 0 0 0 0 0 0 0 0 0.0253570639553052 0 0 0 0 0 0 0 0 0 0 0 0 0.0918581038445365 0 0 0 0 0 0 0 0 0 0 0 0 0 0 0 0 0 0 0.0487721826829243 0 0 0 0 0.207070351356135 0 0.0525011366545665 0.050011745363732 0 0 0.0577851554502191 0 0 0.117807204548126 0 0 0 0 0 0 0 0 0 0 0 0 0 0 0 0 0 0 0 0 0 0 0 0 0 0 0 0 0 0 0 0 0 0 0 0 0 0 0 0 0 0 0 0 0 0 0.0358648704375634 0 0 0 0 0 0 0 0 0.0730581314649086 0 0 0 0 0 0 0.0878274406408416 0 0 0 0 0 0 0 0 0 0 0 0 0 0 0 0 0 0 0 0 0 0 0 0 0 0 0 0 0
0 0 0 0 0 0 0 0 0 0 0 0 0 0 0 0 0 0 0 0 0 0 0 0 0 0 0 0 0 0 0 0 0 0 0 0 0 0 0 0 0 0 0 0 0 0 0 0 0 0 0 0 0 0 0 0 0 0 0 0 0 0 0 0 0 0 0 0 0 0 0 0 0 0 0 0 0 0 0 0 0 0 0 0 0 0 0 0 0 0 0 0 0 0 0 0 0 0 0 0 0 0 0 0 0 0 0 0 0 0 0 0 0 0 0 0 0 0 0 0 0 0 0 0 0 0 0 0 0 0 0 0 0 0 0 0 0 0 0 0 0 0 0 0 0 0 0 0 0 0 0 0 0 0 0 0 0 0 0 0 0 0 0 0 0 0 0 0 0 0 0 0 0 0 0 0 0 0 0 0 0 0 0 0 0 0 0 0 0 0 0 0 0 0 0 0 0 0 0 0 0 0 0.139745354370002 0 0 0 0 0 0 0 0 0 0 0.492331475197229 0 0 0 0 0 0 0 0 0 0 0.123315100288117 0 0 0 0 0 0 0 0 0 0 0 0 0 0 0 0 0 0 0 0 0 0 0 0 0 0 0 0 0 0 0 0 0 0 0 0 0 0 0 0 0 0 0 0 0 0 0 0 0 0 0 0 0 0 0 0 0 0 0 0 0 0 0 0 0 0 0 0 0 0 0 0 0 0 0.0293657790666039 0.0566459469393934 0 0 0 0 0.0527971303769632 0 0 0 0 0 0 0 0.0461723842385904 0 0 0 0.0596268295231017
0 0 0 0 0 0 0 0 0 0 0 0 0 0 0 0 0 0 0 0 0 0 0 0 0 0 0 0 0.0026314492448054 0 0 0 0 0 0 0 0 0 0 0 0 0 0 0 0 0 0 0 0 0 0 0 0 0 0 0 0 0 0 0 0 0 0 0 0 0 0 0 0 0 0 0 0 0 0 0 0 0 0 0 0 0 0 0 0 0 0 0 0 0 0 0 0 0 0 0 0 0 0 0 0 0 0 0 0 0 0 0 0 0 0 0 0 0 0 0 0 0 0 0 0 0 0 0 0 0 0 0 0 0 0 0 0 0 0 0 0 0 0 0 0 0 0 0 0 0 0 0 0 0 0 0 0 0 0 0 0 0 0 0 0 0 0.00603102260506043 0 0 0 0 0 0 0 0 0 0 0 0 0 0 0 0 0.00337962201354775 0 0 0 0 0 0 0 0 0 0 0 0 0.0174847052180719 0 0 0.0897905845724157 0 0 0 0 0 0 0 0 0 0 0 0 0 0 0 0 0 0 0 0 0 0.0274825065717223 0 0 0.0143017056125882 0 0 0 0.0167036502006058 0.0566734330626775 0 0 0 0 0 0 0 0 0.00503766037961066 0 0 0 0 0 0.0283902737512344 0 0 0.0661170729234459 0.0125205374490557 0 0 0 0.0404586100667056 0.0479771263882196 0.224544317863938 0 0.104657345465938 0 0.057498870103137 0 0 0 0 0 0 0 0 0 0 0 0 0 0 0 0 0 0 0 0 0 0 0 0 0 0 0 0 0 0 0 0.0154885436397821 0 0 0 0 0 0 0 0 0 0.0161940649109535 0 0 0 0 0 0 0 0 0.00789474899171249 0 0.0103005153925721 0.111858978246435 0.0165826553257642 0 0 0 0 0 0 0 0
0 0 0 0 0 0 0 0 0 0 0 0 0 0 0 0 0 0 0 0 0 0 0 0 0 0 0 0 0 0 0 0 0 0 0 0 0 0 0 0 0 0 0 0 0.00666495002356211 0 0 0 0 0 0 0 0 0 0 0 0 0 0 0 0 0 0 0 0 0 0 0 0 0 0 0 0 0 0.0344111531982744 0 0 0 0 0 0 0 0 0 0 0 0 0 0 0 0 0 0 0 0 0 0 0 0 0 0 0 0 0 0 0 0 0 0 0 0 0 0 0 0 0 0 0 0 0 0 0 0 0 0 0 0 0 0.0203900261763412 0 0 0 0 0 0 0 0 0 0 0 0 0 0 0 0 0 0 0 0 0 0 0 0 0 0 0 0 0 0 0 0 0 0 0 0 0 0 0.0379729446292976 0 0.00405183670863406 0.0775201852207406 0.21777082161284 0 0 0 0 0 0 0.00424578754382105 0 0 0 0 0 0 0 0 0 0.0109346142520974 0.203736366561416 0.0177148151658868 0 0 0 0.00212062035180757 0 0 0 0 0 0 0.0139467845781196 0.0291122464566599 0 0.191536164527727 0 0 0 0 0 0 0 0 0 0 0 0 0 0 0.0326034760460336 0 0 0 0 0 0 0 0 0 0.0132825358612279 0 0 0 0 0.000917458528274615 0 0.000863152181401764 0 0 0 0 0.00336684328592637 0 0 0 0 0 0 0 0.00260502916337693 0 0 0.00423623765210686 0 0 0 0.00279023434780877 0 0 0 0 0 0 0.00190736615862805 0 0 0 0 0 0 0 0 0 0 0 0 0 0 0 0 0 0 0 0.0581054047158353 0 0 0 0 0 0 0 0.00556415153568884 0 0 0 0 0 0 0 0.00162879351646549 0 0 0 0 0 0 0 0 0 0 0 0 0 0 0 0 0 0
0 0 0 0 0 0 0 0 0 0 0 0 0 0 0 0 0 0 0 0 0 0 0 0 0 0 0 0 0 0 0 0 0 0 0 0 0 0 0 0 0 0 0 0 0 0 0 0 0 0 0 0 0 0 0 0 0 0 0 0 0 0 0 0 0 0 0 0 0 0 0 0 0 0 0 0 0 0 0 0 0 0 0 0 0 0 0 0 0 0 0 0 0 0 0 0 0 0 0 0 0 0 0 0 0 0 0 0 0 0 0 0 0 0 0 0 0 0 0 0 0 0 0 0 0 0 0 0 0 0 0 0 0 0 0 0 0 0 0 0 0 0 0 0 0 0 0 0 0 0 0 0 0 0 0 0 0 0.0109565726279213 0 0 0 0 0.0402331305154288 0 0 0 0.00578849929936732 0 0 0 0 0 0 0 0 0 0 0 0 0.0172403652436267 0 0 0.0171832628832308 0 0 0 0 0 0 0 0 0 0.0218361263382364 0 0 0 0 0 0 0 0 0 0 0 0 0 0 0 0 0 0 0 0 0.193054869266749 0 0 0 0.00907993417697983 0 0 0 0.0213361172784593 0.0216291708700231 0 0 0 0 0 0 0 0 0 0 0 0 0 0 0 0.119255598449179 0 0.0568149144048397 0 0 0 0 0 0 0 0 0 0 0 0 0 0 0 0 0 0 0 0 0 0 0 0 0 0 0 0 0 0 0 0 0 0 0 0 0 0 0 0 0 0 0 0.0238749111042085 0.0327366260440743 0 0 0 0 0 0 0.127409626645919 0.235140546703542 0 0 0 0 0 0 0 0 0 0 0 0 0 0.00641597889821473 0.0133037703728944 0.0267099788771051 0 0 0 0 0 0 0 0
0 0 0 0 0 0 0 0 0 0 0 0 0 0 0 0 0 0 0 0 0 0 0 0 0 0 0 0 0 0 0 0 0 0 0 0 0 0 0 0 0 0 0 0 0 0 0 0 0 0 0 0 0 0 0 0 0 0 0 0 0 0 0 0 0 0 0 0 0 0 0 0 0 0 0 0 0 0 0 0 0 0 0 0 0 0 0 0 0 0 0 0 0 0 0 0 0 0 0 0 0 0 0 0 0.00980653368799222 0 0 0 0 0 0 0 0 0 0 0 0 0 0 0 0 0 0 0 0 0 0 0 0 0 0 0 0 0 0 0 0 0 0 0 0 0 0 0 0 0 0 0 0 0 0 0 0 0 0 0 0 0 0 0 0 0 0.0222009026547602 0 0 0 0 0 0 0 0 0 0 0 0 0 0.037593811388272 0 0 0.0126875247338154 0 0 0 0 0 0 0 0 0 0 0 0 0 0 0 0.255032919149683 0 0 0 0 0 0 0 0 0 0 0 0 0 0 0 0.106359211406565 0 0 0.0351718251400652 0.022914976985194 0 0.0440403687733207 0.0607893250492948 0.0239870837095614 0.0764727969583747 0 0.148642532812455 0 0 0 0 0 0 0 0 0 0 0 0 0 0 0 0 0 0 0 0 0 0 0 0 0 0 0 0 0 0 0 0 0 0 0 0 0 0 0 0 0 0 0 0 0 0 0 0 0 0 0 0 0 0 0 0 0 0 0.0989429023238462 0 0 0 0 0 0 0 0 0 0 0 0 0 0 0.0222141253484199 0 0 0 0 0 0 0 0 0 0 0 0.0231431598783799 0 0 0 0 0 0 0 0 0
0 0 0 0 0 0 0 0 0 0 0 0 0 0 0 0 0 0 0 0 0 0 0 0 0 0 0 0 0 0 0 0 0 0 0 0 0 0 0 0 0 0 0 0 0 0 0 0 0 0 0 0 0 0 0 0 0 0 0 0 0 0 0 0 0 0 0 0 0 0 0 0 0 0 0 0 0 0 0 0 0 0 0 0 0 0 0 0 0 0 0 0 0 0 0 0 0 0 0 0 0 0 0 0 0 0 0 0 0 0 0 0 0 0 0 0 0 0 0 0 0 0 0 0 0 0 0 0 0 0 0 0 0 0 0 0 0 0 0 0 0 0 0 0 0 0 0 0 0 0 0 0 0 0 0 0 0 0 0 0 0 0 0 0 0 0 0 0 0 0 0 0 0 0 0 0 0 0 0 0 0 0 0 0 0 0 0 0 0 0 0 0 0 0 0 0.311416804821465 0 0 0 0 0 0 0 0 0 0 0 0 0 0 0 0 0 0 0.177806117414511 0.325251796583232 0.141213759664365 0 0 0 0 0 0 0 0 0 0 0 0 0 0 0 0.0443115215164266 0 0 0 0 0 0 0 0 0 0 0 0 0 0 0 0 0 0 0 0 0 0 0 0 0 0 0 0 0 0 0 0 0 0 0 0 0 0 0 0 0 0 0 0 0 0 0 0 0 0 0 0 0 0 0 0 0 0 0 0 0 0 0 0 0 0 0 0 0 0 0 0 0 0 0 0 0 0 0 0 0 0 0 0 0
0 0 0 0 0 0 0 0 0 0 0 0 0 0 0 0 0 0 0 0 0 0 0 0 0 0 0 0 0 0 0 0 0 0 0 0 0 0 0 0 0 0 0 0 0.328468171213171 0 0 0 0 0 0 0 0 0 0 0 0 0 0 0 0 0 0 0 0 0 0 0 0 0 0 0 0 0 0 0 0 0 0 0 0 0 0 0 0 0 0 0 0 0 0 0 0 0 0 0 0 0 0 0 0 0 0 0 0 0 0 0 0 0 0 0 0 0 0 0 0 0 0 0 0 0 0 0 0 0 0 0 0 0 0 0 0 0 0 0 0 0 0 0 0 0 0 0 0 0 0 0 0 0 0 0 0 0 0 0 0 0 0 0 0 0 0 0 0 0 0 0 0 0 0 0 0 0 0 0 0 0 0 0 0 0 0 0 0 0 0 0 0 0 0 0 0 0 0 0 0 0 0 0.671531828786829 0 0 0 0 0 0 0 0 0 0 0 0 0 0 0 0 0 0 0 0 0 0 0 0 0 0 0 0 0 0 0 0 0 0 0 0 0 0 0 0 0 0 0 0 0 0 0 0 0 0 0 0 0 0 0 0 0 0 0 0 0 0 0 0 0 0 0 0 0 0 0 0 0 0 0 0 0 0 0 0 0 0 0 0 0 0 0 0 0 0 0 0 0 0 0 0 0 0 0 0 0 0 0 0 0 0 0 0 0 0 0 0 0 0 0 0 0 0
0 0 0 0 0 0 0 0 0 0 0 0 0 0 0 0 0 0 0 0 0 0 0 0 0 0 0 0 0 0 0 0 0 0 0 0 0 0 0 0 0 0 0 0 0.0737469812634752 0 0 0 0 0 0 0 0 0 0 0 0 0 0 0 0 0 0 0 0 0 0 0 0 0 0 0 0 0 0 0 0 0 0 0 0 0 0 0 0 0 0 0 0 0 0 0 0 0 0 0 0 0 0 0 0 0 0 0 0 0 0 0 0 0 0 0 0 0 0 0 0 0 0 0 0 0 0 0 0 0 0 0 0 0 0 0 0 0 0 0 0 0 0 0 0 0 0 0 0 0 0 0 0 0 0 0 0 0 0 0 0 0 0 0 0 0 0 0 0 0 0 0 0 0 0 0 0 0 0 0 0 0 0 0 0 0 0 0 0 0 0 0 0 0 0 0 0 0 0 0 0 0 0 0 0 0 0 0 0 0 0 0 0 0 0 0 0 0 0 0 0 0 0 0 0 0 0 0 0 0 0 0 0 0.156175559441572 0 0 0 0 0 0 0 0 0 0 0 0 0 0 0 0 0 0 0 0 0 0 0 0 0 0 0 0 0 0 0 0 0 0 0 0 0 0 0 0 0 0 0 0 0 0 0 0 0 0 0 0 0 0 0 0 0 0 0 0 0 0.229661560106261 0.346298467903564 0.194117431285127 0 0 0 0 0 0 0 0 0 0 0 0 0 0 0 0 0 0 0 0 0 0 0 0
0 0 0 0 0 0 0 0 0 0 0 0 0 0 0 0 0 0 0 0 0 0 0 0 0 0 0 0 0 0 0 0 0 0 0 0 0 0 0 0 0 0 0 0 0.0311295737252386 0 0 0 0 0.0266565741118796 0 0 0 0 0 0 0 0 0 0 0 0 0 0 0 0 0 0 0 0 0 0 0 0 0 0 0 0 0 0 0 0 0 0 0 0 0 0 0 0 0 0 0 0 0 0 0 0 0 0 0 0 0 0 0 0 0 0 0 0 0 0 0 0 0 0 0 0 0 0 0 0 0 0 0 0 0 0 0 0 0 0 0 0 0 0 0 0 0 0 0 0 0 0 0 0 0 0 0 0 0 0 0 0 0 0 0 0 0 0 0 0 0 0 0 0 0 0 0 0 0 0 0 0 0 0 0 0 0 0 0 0 0 0 0 0 0 0 0 0.0464571813124679 0 0 0 0 0 0 0 0 0 0.026688632202599 0 0 0 0 0 0 0 0 0 0 0 0 0 0 0 0.028361566847829 0 0 0.028491918162234 0.293636316122501 0 0 0 0.0662249842432535 0 0 0 0 0.047290709527007 0 0 0 0.0834077136431413 0.0411992591982349 0 0 0 0 0 0 0 0 0 0 0 0 0 0 0 0 0 0 0 0 0 0 0 0 0 0 0 0 0 0 0 0 0 0 0 0 0 0 0 0 0 0 0 0 0 0 0 0 0 0 0 0 0 0 0 0 0 0 0 0 0 0 0 0 0 0 0 0 0 0 0 0.0555793194706543 0 0.213056078441441 0.0118201729915189 0 0 0 0 0 0 0 0 0
0 0 0 0 0 0 0 0 0 0 0 0 0 0 0 0 0 0 0 0 0 0 0 0 0 0 0 0 0 0 0 0 0 0 0 0 0 0 0 0 0 0 0 0 0 0 0 0 0 0 0 0 0 0 0 0 0 0 0 0 0 0 0 0 0 0 0 0 0 0 0 0 0 0 0 0 0 0 0 0 0 0 0 0 0 0 0 0 0 0 0 0 0 0 0 0 0 0 0 0 0 0 0 0 0 0 0 0 0 0 0 0 0 0 0 0 0 0 0 0 0 0 0 0 0 0 0 0 0 0 0 0 0 0 0 0 0 0 0 0 0 0 0 0 0 0 0 0 0 0 0 0 0 0 0 0 0 0 0 0 0 0 0 0 0 0 0 0 0 0 0 0 0 0 0 0 0 0 0 0 0 0 0 0 0 0 0 0 0 0 0 0 0 0 0 0 0 0 0 0 0 0 0 0 0 0 0 0 0 0 0 0 0 0 0 0 0 0 0 0 0 0 0 0 0 0 0 0 0 0 0 0 0 0 0 0 0 0 1 0 0 0 0 0 0 0 0 0 0 0 0 0 0 0 0 0 0 0 0 0 0 0 0 0 0 0 0 0 0 0 0 0 0 0 0 0 0 0 0 0 0 0 0 0 0 0 0 0 0 0 0 0 0 0 0 0 0 0 0 0 0 0 0 0 0 0 0 0 0 0 0 0 0 0 0 0 0 0
0 0 0 0 0 0 0 0 0 0 0 0 0 0 0 0 0 0 0 0 0 0 0 0 0 0 0 0 0 0 0 0 0 0 0 0 0 0 0 0 0 0 0 0 0 0 0 0 0 0 0 0 0 0 0 0 0 0 0 0 0 0 0 0 0 0 0 0 0 0 0 0 0 0 0 0 0 0 0 0 0 0 0 0 0 0 0 0 0 0 0 0 0 0 0 0 0 0 0 0 0 0 0 0 0 0 0 0 0 0 0 0 0 0 0 0 0 0 0 0 0 0 0 0 0 0 0 0 0 0 0 0 0 0 0 0 0 0 0 0 0 0 0 0 0 0 0 0 0 0 0 0 0 0 0 0 0 0 0 0 0 0 0 0 0 0 0 0 0 0 0 0 0 0 0 0 0 0 0 0 0 0 0 0 0 0 0 0 0 0 0 0 0 0 0 0 0 0 0 0 0 0 0 0 0 0 0 0 0 0 0 0 0 0 0 0 0 0 0 0 0 0 0 0 0 0 0 0 0 0 0 0 0 0 0 0 0 0 0 0 0 0 0 0 0 0 0 0 0 0 0 0 0 0 0 0 0 0 0 0 0 0 0 0 0 0 0 0 0 0 0 0 0 0 0 0 0 0 0 0 0 0 0 0 0 0 0 0 0 0 0 0 0 0 0 0 0 0 0 0 0 0 0 0 0 0 0 1 0 0 0 0 0 0 0 0 0 0
0 0 0 0 0 0 0 0 0 0 0 0 0 0 0 0 0 0 0 0 0 0 0 0 0 0 0 0 0 0 0 0 0 0 0 0 0 0 0 0 0 0 0 0 0.0656969635081981 0 0 0 0 0 0 0 0 0 0 0 0 0 0 0 0 0 0 0 0 0 0 0 0 0 0 0 0 0 0 0 0 0 0 0 0 0 0 0 0 0 0 0 0 0 0 0 0 0 0 0 0 0 0 0 0 0 0 0 0 0 0 0 0 0 0 0 0 0 0 0 0 0 0 0 0 0 0 0 0 0 0 0 0 0 0 0 0 0 0 0 0 0 0 0 0 0 0 0 0 0 0 0 0 0 0 0 0 0 0 0 0 0 0 0 0 0 0 0 0 0 0 0 0 0 0 0 0 0 0 0 0 0 0 0 0 0 0 0 0 0.081147226995678 0 0 0 0.0914954830704074 0 0 0 0 0 0 0 0 0 0 0 0 0 0 0 0.148719472027664 0 0 0 0 0 0 0 0 0 0.0348274717780579 0 0 0.223647000143411 0 0 0 0 0 0 0 0.0292463264384187 0 0 0.166554156927424 0 0 0 0 0 0 0 0 0 0 0 0 0 0 0 0 0 0 0 0 0 0 0 0 0 0 0 0 0 0 0 0 0 0 0 0 0 0 0 0 0 0 0 0 0 0 0 0 0 0 0 0 0 0 0 0 0 0 0 0 0 0 0 0 0 0 0 0 0 0 0 0 0 0 0 0 0 0.117282614534258 0.0413832845764828 0 0 0 0 0 0 0 0 0
0 0 0 0 0 0 0 0 0 0 0 0 0 0 0 0 0 0 0 0 0 0 0 0 0 0 0.0247262561826156 0 0 0 0 0 0 0 0 0 0 0 0 0 0 0 0 0 0 0 0 0 0 0 0 0 0 0 0 0 0 0 0 0 0 0 0 0 0 0 0 0 0 0 0 0 0 0 0 0 0 0 0 0 0 0 0 0 0 0 0 0 0 0 0 0 0 0 0 0 0 0 0 0 0 0 0 0 0 0 0 0 0 0 0 0 0 0 0 0 0 0 0 0 0 0 0 0 0 0 0 0 0 0 0 0 0 0 0 0 0 0 0 0 0 0 0 0 0 0 0 0 0 0 0 0 0 0 0 0 0 0 0 0 0 0 0 0 0 0 0 0 0 0 0 0 0 0 0.159832379915742 0 0 0 0 0.0632721069556212 0 0 0 0.0912428172809879 0 0 0 0 0 0 0 0 0 0 0 0 0 0 0 0 0 0 0 0 0 0 0 0 0 0 0 0 0 0 0 0 0 0 0.0726313661320972 0.391665156496759 0 0 0 0 0 0 0 0 0 0.085386656846152 0 0 0 0 0 0 0 0 0 0 0 0 0 0 0 0 0 0 0 0 0 0 0 0 0 0 0 0 0 0 0 0 0 0 0 0 0 0 0 0 0 0 0 0 0 0 0 0 0 0.0684555177128443 0 0 0 0 0 0 0 0 0 0 0 0 0 0 0 0 0 0 0 0 0 0 0 0 0 0 0 0.042787742477181 0 0 0 0 0 0 0 0 0 0
0 0 0 0 0 0 0 0 0 0 0 0 0 0 0 0 0 0 0 0 0 0 0 0 0 0 0 0 0 0 0 0 0 0 0 0 0 0 0 0 0 0 0 0 0 0 0 0 0 0 0 0 0 0 0 0 0 0 0 0 0 0 0 0 0 0 0 0 0 0 0 0 0 0 0 0 0 0 0 0 0 0 0 0 0 0 0 0 0 0 0 0 0 0 0 0 0 0 0 0 0 0 0 0 0 0 0 0 0 0 0 0 0 0 0 0 0 0 0 0 0 0 0 0 0 0 0 0 0 0 0 0 0 0 0 0 0 0 0 0 0 0 0 0 0 0 0 0 0 0 0 0 0 0 0 0 0 0 0 0 0 0 0 0 0 0 0 0 0 0 0 0 0 0 0 0 0 0.0138295272532999 0.117349759819684 0 0.00870457141777752 0 0 0 0 0 0 0 0 0 0 0 0 0 0 0 0 0 0 0 0 0 0 0 0 0 0 0 0 0 0 0 0 0 0 0 0 0 0 0 0 0 0.0156385459167666 0.00520522971340028 0 0 0 0 0 0 0 0 0 0 0 0.0481881294159954 0.0364435699569405 0 0 0 0 0 0 0 0 0.0665775541355779 0.0340716137134515 0.0298302495825988 0.128760507401959 0.0150189616389136 0.0185080949770494 0 0.117382170123731 0.0312174084990152 0.0940633573468035 0 0 0 0.00865095251331104 0.026695052911484 0 0 0 0 0 0 0 0 0 0 0 0 0 0 0 0 0 0 0 0 0 0 0 0 0 0 0 0 0 0 0 0 0 0 0.0218835431597293 0 0 0 0.0100981253229748 0 0.0133623278725448 0 0 0 0 0 0 0.0576430567467028 0.0808776905602895 0 0 0 0 0 0 0 0 0
0 0 0 0 0 0 0 0 0 0 0 0 0 0 0 0 0 0 0 0 0 0 0 0 0 0 0 0 0 0 0 0 0 0 0 0 0 0 0 0 0 0 0 0 0 0 0 0 0 0 0 0 0 0 0 0 0 0 0 0 0 0 0 0 0 0 0 0 0 0 0 0 0 0 0 0 0 0 0 0 0 0 0 0 0 0 0 0 0 0 0 0 0 0 0 0 0 0 0 0 0 0 0 0 0 0 0 0 0 0 0 0 0 0 0 0 0 0 0 0 0 0 0 0 0 0 0 0 0 0 0 0 0 0 0 0 0 0 0 0 0 0 0 0 0 0 0 0 0 0 0 0 0 0 0 0 0 0 0 0 0 0 0 0 0 0 0 0 0 0 0 0 0 0.00646952298619443 0 0 0 0 0 0 0 0 0 0 0 0 0 0 0 0 0 0 0 0 0 0 0 0 0 0 0 0 0 0 0 0 0 0 0 0 0 0 0 0.00351128938118628 0 0 0 0 0 0 0 0 0 0 0 0 0 0 0 0 0 0 0 0 0.0196288386573562 0 0.133251537386053 0 0 0 0 0 0 0 0 0 0.151198140697554 0.0400629510006398 0 0.0893311577878996 0 0.0097073309553206 0.124476170603436 0.0239405527530149 0.0164225988694927 0.0657501056462273 0.00808652928854215 0.0392517481307729 0.033426926626882 0.0353961812212568 0 0 0 0.00670470364613392 0 0 0 0 0 0 0 0 0 0 0 0 0 0 0 0 0 0 0 0 0 0 0 0 0 0 0 0 0 0 0 0 0 0 0.0224962658618822 0.0132563420088739 0.127719217005411 0 0 0 0 0 0 0 0.0114321534154432 0 0 0 0.018479736070428 0 0 0 0 0
0 0 0 0 0 0 0 0 0 0 0 0 0 0 0 0 0 0 0 0 0 0 0 0 0 0 0 0 0 0 0 0 0 0 0 0 0 0 0 0 0 0 0 0 0 0 0 0 0 0 0 0 0 0 0 0 0 0 0 0 0 0 0 0 0 0 0 0 0 0 0 0 0 0 0 0 0 0 0 0 0 0 0 0 0 0 0 0 0 0 0 0 0 0 0 0 0 0 0 0 0 0 0 0 0 0 0 0 0 0 0 0 0 0 0 0 0 0 0 0 0 0 0 0 0 0 0 0 0 0 0 0 0 0 0 0 0 0 0 0 0 0 0 0 0 0 0 0 0 0 0 0 0 0 0 0 0 0 0 0 0 0 0 0 0 0 0 0 0 0 0 0 0 0.00203295010390194 0 0 0 0 0 0 0 0 0 0 0 0 0.00847709570953268 0 0.0117099506427333 0.00156336490250927 0.00402448538521357 0 0 0 0 0 0 0.00136821055311437 0 0 0 0.0019072323628349 0.00138669966606398 0 0 0 0 0 0 0 0 0 0 0 0 0 0 0 0 0 0 0 0 0.00166351059013676 0 0 0 0 0 0 0 0 0 0 0.0123795726416385 0.111122609261074 0 0 0 0 0 0 0.000951970890645893 0 0 0 0.226509483882655 0.0773754756208132 0 0 0 0 0.00307424614443834 0.0362360089024844 0 0.0703865393353184 0.0142184411979153 0.0444512243799095 0.0450934967571509 0.0274954704892432 0 0 0 0.00155442123461355 0 0 0 0 0 0 0 0 0 0 0 0 0 0 0 0 0 0 0 0.00220572526986834 0 0 0 0 0 0 0 0 0 0 0 0 0 0 0.0848232086979913 0.00863756158003234 0.153274670351722 0.0133264490538818 0 0 0.00435373339106437 0 0 0 0 0 0.00228498737209359 0.00279412003075972 0.0161115598110012 0 0.00355862040688086 0 0 0.00364690338076347
0 0 0 0 0 0 0 0 0 0 0 0 0 0 0 0 0 0 0 0 0 0 0 0 0 0 0 0 0 0 0 0 0 0 0 0 0 0 0 0 0 0 0 0 0 0 0 0 0 0 0 0 0.0551372827216848 0 0 0 0 0 0 0 0 0 0 0 0 0 0 0 0 0 0 0 0 0 0 0 0 0 0 0 0 0 0.0500248534104772 0 0.137475746263075 0 0 0 0 0 0 0 0 0 0 0 0 0 0 0 0 0 0 0 0 0 0 0 0 0 0 0 0 0 0 0 0 0 0 0 0 0 0 0 0 0 0 0 0 0 0 0 0 0 0 0 0 0 0 0 0 0 0 0 0 0 0 0 0 0 0 0 0 0 0 0 0 0 0 0 0 0 0 0 0 0 0 0 0 0 0 0 0 0 0 0 0 0 0 0 0 0 0 0 0 0 0 0 0 0 0 0 0 0 0 0 0 0.367962979949225 0 0 0 0 0 0 0 0 0 0 0 0 0 0 0 0 0 0 0 0 0 0 0 0 0 0 0 0 0 0 0 0 0 0 0 0 0 0 0 0 0 0 0 0.195474065132447 0.193925072523092 0 0 0 0 0 0 0 0 0 0 0 0 0 0 0 0 0 0 0 0 0 0 0 0 0 0 0 0 0 0 0 0 0 0 0 0 0 0 0 0 0 0 0 0 0 0 0 0 0 0 0 0 0 0 0 0 0 0 0 0 0 0 0 0 0 0 0 0 0 0 0 0 0 0 0
0 0 0 0 0 0 0 0 0 0 0 0 0 0 0 0 0 0 0 0 0 0 0 0 0 0 0 0 0 0 0 0 0 0 0 0 0 0 0 0 0 0 0 0 0 0 0 0 0 0 0 0 0 0 0 0 0 0 0 0 0 0 0 0 0 0 0 0 0 0 0 0 0 0 0 0 0 0 0 0 0 0 0 0 0 0 0 0 0 0 0 0 0 0 0 0 0 0 0 0 0 0 0 0 0 0 0 0 0 0 0 0 0 0 0 0 0 0 0 0 0 0 0 0 0 0 0 0 0 0 0 0 0 0 0 0 0 0 0 0 0 0 0 0 0 0 0 0 0 0 0 0 0 0 0 0 0 0 0 0 0 0 0 0 0 0 0 0 0 0 0 0 0 0 0 0 0 0 0 0 0 0 0 0 0 0 0 0 0 0 0 0 0 0 0 0 0 0 0 0 0 0 0 0 0 0 0 0 0 0 0 0 0 0 0 0 0 0.00659013959987984 0 0 0 0 0 0 0.188180766192156 0 0 0 0 0 0.058898036834818 0 0 0 0 0 0 0 0 0.0346293876193909 0.0781308232217138 0 0.0201710273089276 0 0 0 0 0 0 0 0 0 0 0 0 0 0 0 0 0 0 0 0 0 0 0 0 0 0 0 0 0 0 0 0 0 0 0 0 0 0 0 0 0 0.199201893938104 0 0 0 0 0 0 0 0.295456453881731 0 0.112945846622484 0 0 0 0 0.0057956247807939 0 0 0 0 0 0 0 0 0 0 0 0 0 0 0 0 0 0
0 0 0 0 0 0 0 0 0 0 0 0 0 0 0 0 0 0 0 0 0 0 0 0 0 0 0 0 0 0 0 0 0 0 0 0 0 0 0 0 0 0 0 0 0 0 0 0 0 0 0 0 0 0 0 0 0 0 0 0 0 0 0 0 0 0 0 0 0 0 0 0 0 0 0 0 0 0 0 0 0 0 0 0 0 0 0 0 0 0 0 0 0 0 0 0 0 0 0 0 0 0 0 0 0 0 0 0 0 0 0 0 0 0 0 0 0 0 0 0 0 0 0 0 0 0 0 0 0 0 0 0 0 0 0 0 0 0 0 0 0 0 0 0 0 0 0 0 0 0 0 0 0 0 0 0 0 0 0 0 0 0 0 0 0 0 0 0 0 0 0 0 0 0 0 0 0 0 0 0 0 0 0 0 0 0 0 0 0 0 0 0 0 0 0 0 0 0 0 0 0 0 0 0 0 0 0 0 0 0 0 0 0 0 0 0 0 0 0 0 0 0 0 0 0 0 0 0 0 0 0 0 0 0 0 0 0 0 0.0970734957526522 0 0 0.230917688708746 0.239538815064719 0 0 0 0 0 0 0.0565632878492074 0 0 0.0388596560978 0 0 0 0 0 0 0 0 0 0 0 0 0 0 0 0 0 0 0 0 0 0 0 0 0 0 0 0 0 0 0 0 0 0 0 0 0 0 0 0 0 0.0985663864963519 0 0 0 0 0.0900368728469288 0 0 0 0 0 0 0.0166172544685121 0 0 0 0.0365182655790071 0.0294453722957361 0 0 0 0.065862904840339 0 0
0 0 0 0 0 0 0 0 0 0 0 0 0 0 0 0 0 0 0 0 0 0 0 0 0 0 0 0 0 0 0 0 0 0 0 0 0 0 0 0 0 0 0 0 0 0 0 0 0 0 0 0 0 0 0 0 0 0 0 0 0 0 0 0 0 0 0 0 0 0 0 0 0 0 0 0 0 0 0 0 0 0 0 0 0 0 0 0 0 0 0 0 0 0 0 0 0 0 0 0 0 0 0 0 0 0 0 0 0 0 0 0 0 0 0 0 0 0 0 0 0 0 0 0 0 0 0 0 0 0 0 0 0 0 0 0 0 0 0 0 0 0 0 0 0 0 0 0 0 0 0 0 0 0 0 0 0 0.0495527965376895 0 0.013065915407363 0 0 0.0620511136597595 0 0 0 0.0148697755092365 0 0 0 0 0 0 0 0 0.00932960592697186 0.00939721176702238 0 0 0.0235435943174725 0 0 0 0 0 0 0 0 0 0 0 0 0 0 0 0 0 0 0 0 0 0 0 0 0 0 0 0 0 0 0 0 0 0 0 0 0 0.0341701119062686 0 0 0 0 0.0853505607173127 0 0.131907858647371 0 0 0 0 0 0 0 0 0 0 0 0 0 0.114956691831717 0 0 0 0.150742772891741 0 0 0 0 0 0 0.00860321614447973 0 0 0.00698511130202137 0 0 0 0 0.00914936207644749 0 0 0 0 0 0 0 0 0 0 0 0 0 0 0 0 0 0.00933823287793241 0 0 0 0 0 0 0 0 0.0308759954593421 0.0625989375731981 0 0.00778621462608905 0.0228798033464169 0.0128519408421714 0.0103209516340135 0 0 0 0 0 0 0 0 0.0314679423884851 0 0 0 0 0.00741118630031174 0 0 0 0.0232054591404531 0.0165021906380179 0 0 0 0.0119646713217349 0 0 0 0.0291207752089592
0 0 0 0 0 0 0 0 0 0 0 0 0 0 0 0 0 0 0 0 0 0 0 0 0 0 0 0 0 0 0 0 0 0 0 0.0149991220088683 0 0 0 0 0 0 0 0 0 0 0.00200292102064907 0 0 0 0 0 0.0293601454078508 0 0 0 0 0 0 0 0 0 0 0 0 0 0 0 0 0 0 0.00220001784695083 0 0 0 0 0 0 0 0 0 0 0 0 0 0 0 0 0 0 0 0 0 0 0 0 0 0 0 0 0 0 0 0 0 0 0 0 0 0 0 0 0 0 0 0 0 0 0 0 0 0 0 0 0 0 0 0 0 0 0 0 0 0 0 0 0 0 0 0 0 0 0 0 0 0 0 0 0 0 0 0 0 0 0.00238579596572627 0 0 0 0 0 0 0 0 0 0 0 0 0.00508700515890986 0 0.0028128579252444 0 0.00718672496670603 0 0 0 0 0 0 0 0 0 0 0 0 0 0 0.00223700051678477 0 0.0026162374396172 0 0.0810377733448156 0 0 0 0 0 0 0.17928459859686 0 0 0 0.0456739884953178 0.00780952172855555 0 0.0228686937191889 0 0 0 0 0 0 0 0 0 0 0 0 0 0 0 0 0 0 0.00346259616823702 0 0 0 0 0 0 0 0 0 0 0 0 0 0.032818274263003 0 0.022686597742857 0 0 0.224955728339166 0 0 0.00765436714309242 0 0.0181063415722502 0.00466600480970407 0.0606750463887243 0 0 0.0377891757361142 0 0 0 0 0.0026988742879096 0 0 0 0 0 0 0 0 0 0 0 0 0 0 0 0 0 0 0 0 0 0 0 0 0 0.0148585083345263 0 0 0 0 0 0 0 0 0 0 0.0942028134807249 0 0 0 0 0.038700748362963 0 0 0 0 0 0 0.00197855462985869 0 0 0 0.0154439094991728 0.00543381501718593 0 0.00630624008246491 0 0 0 0
0 0 0 0 0 0 0 0 0 0 0 0 0 0 0 0 0 0 0 0 0 0 0 0 0 0 0 0 0 0 0 0 0 0 0 0.00817552462558769 0 0 0 0 0 0 0 0 0 0 0 0 0 0 0 0 0.0218558702748821 0 0 0 0 0 0 0 0 0 0 0 0 0 0 0 0 0 0 0 0 0 0 0 0 0 0 0 0 0 0 0 0.00698421214522971 0 0 0 0 0 0 0 0 0 0 0 0 0 0 0 0 0 0 0 0 0 0 0 0 0 0 0 0 0 0 0 0 0 0 0 0 0 0 0 0 0 0 0 0 0 0 0 0 0 0 0 0 0 0 0 0 0 0 0 0 0 0 0 0 0 0 0 0 0 0 0 0.00388282933145778 0 0 0 0 0 0 0 0 0 0 0.00926086951349601 0 0 0 0 0 0 0 0 0 0 0 0 0 0 0 0 0 0 0.00327503763050238 0 0.00405657386246716 0 0.0200356081797825 0 0 0 0.00249651655931345 0 0.0133606378900348 0.366819887466344 0 0 0 0.0540583934781082 0.00449556250478064 0 0.0223777522588697 0 0 0 0 0 0 0 0 0 0 0 0 0 0 0 0 0 0 0 0 0 0 0 0 0 0 0 0 0 0 0 0.000634914941191925 0.0406922488675151 0.00694300020268583 0.0294129916479207 0.0352649931023867 0.281156540373067 0 0 0 0 0.00144779846438462 0 0 0.00668201080588807 0 0 0.0138296414208318 0 0 0 0 0.00428478728806204 0 0 0.00215544139997319 0 0 0 0 0 0 0 0 0 0 0 0 0 0 0 0 0 0 0 0 0 0 0 0 0 0 0 0 0 0 0 0 0 0 0 0 0 0 0.0179742682528064 0.00155373493738837 0 0 0 0.00405864783960754 0 0 0 0 0 0 0 0 0.00411117472471388 0 0 0 0.00866253001072021
0 0 0 0 0 0 0 0 0 0 0 0 0 0 0 0 0 0 0 0 0 0 0 0 0 0 0 0 0 0 0 0 0 0 0 0 0 0 0 0 0 0 0 0 0 0 0 0 0 0 0 0 0 0 0 0 0 0 0 0 0 0 0 0 0 0 0 0 0 0 0 0 0 0 0 0 0 0 0 0 0 0 0 0 0 0 0 0 0 0 0 0 0 0 0 0 0 0 0 0 0 0 0 0 0 0 0 0 0 0 0 0 0 0 0 0 0 0 0 0 0 0 0 0 0 0 0 0 0 0 0 0 0 0 0 0 0 0 0 0 0 0 0 0 0 0 0 0 0 0 0 0 0 0 0 0 0 0 0 0 0 0 0 0 0 0 0 0 0 0 0 0 0 0 0 0 0 0 0 0 0 0 0 0 0 0 0 0 0 0 0 0 0.0180270810345101 0.0320610087943109 0 0.0666149073031454 0 0 0.0419433236152307 0 0 0 0 0 0 0 0 0 0 0 0 0 0 0 0 0 0 0 0 0 0 0 0.152074265684059 0 0 0 0 0 0 0 0 0 0 0 0 0 0 0 0 0 0 0 0 0 0.108703019052141 0.0153370648942692 0 0 0 0.0404432403583508 0.0843541865351774 0 0 0 0.0186433131144425 0 0 0 0 0 0 0 0 0 0 0 0 0 0 0 0 0 0 0 0 0 0 0 0 0 0 0 0 0 0 0 0 0 0.0186718697646546 0.0342047956381857 0.0464390543937699 0 0 0 0 0 0.175045540823874 0 0 0 0 0 0 0 0 0 0.0177376568858726 0 0 0.129699672108005 0 0 0 0 0 0 0 0
0 0 0 0 0 0 0 0 0 0 0 0 0 0 0 0 0 0 0 0 0 0 0 0 0 0 0 0 0 0 0 0 0 0 0 0 0 0 0 0 0 0 0 0 0 0 0 0 0 0 0 0 0 0 0 0 0 0 0 0 0 0 0 0 0 0 0 0 0 0 0 0 0 0 0 0 0 0 0 0 0 0 0 0 0 0 0 0 0 0 0 0 0 0 0 0 0 0 0 0 0 0 0 0 0 0 0 0 0 0 0 0 0 0 0 0 0 0 0 0 0 0 0 0 0 0 0 0 0 0 0 0 0 0 0 0 0 0 0 0 0 0 0 0 0 0 0 0 0 0 0 0 0 0 0 0 0 0 0 0 0 0 0 0 0 0 0 0 0 0 0 0 0 0 0 0 0 0 0 0 0 0 0 0 0 0 0 0 0 0 0 0 0 0 0 0 0 0 0.0772419230655657 0 0 0 0 0 0 0 0 0 0 0 0 0 0 0 0 0 0 0 0 0 0 0 0.0145387150541722 0 0 0 0 0 0 0 0 0 0 0 0 0 0 0 0 0 0 0 0 0.0548785401456445 0 0.0768034859347536 0 0 0.0494512142907644 0.1750952350999 0.217207156302031 0 0 0 0.0233563455823716 0 0 0 0 0 0 0 0 0 0 0 0 0 0 0 0 0 0 0 0 0 0 0 0 0 0 0 0 0 0 0 0 0 0 0 0 0 0 0 0 0 0.144313104663957 0 0 0.0309208787902166 0 0 0 0 0 0.0254801215249914 0.0384613730030404 0.022479418906977 0 0 0 0 0 0.0204266836300015 0 0.0214603605287768 0 0.00788544347683567
0 0 0 0 0 0 0 0 0 0 0 0 0 0 0 0 0 0 0 0 0 0 0 0 0 0 0 0 0 0 0 0 0 0 0 0 0 0 0 0 0 0 0 0 0 0 0 0 0 0 0 0 0 0 0 0 0 0 0 0 0 0 0 0 0 0 0 0 0 0 0 0 0 0 0 0 0 0 0 0 0 0 0 0 0 0 0 0 0 0 0 0 0 0 0 0 0 0 0 0 0 0 0 0 0 0 0 0 0 0 0 0 0 0 0 0 0 0 0 0 0 0 0 0 0 0 0 0 0 0 0 0 0 0 0 0 0 0 0 0 0 0 0 0 0 0 0 0 0 0 0 0 0 0 0 0 0 0 0 0 0 0 0 0 0 0 0.0181956070577488 0 0 0 0 0 0 0 0 0 0 0.0226117512717168 0.0628899334295163 0 0 0 0 0 0 0 0 0 0 0 0 0 0 0 0 0 0 0 0.121076257496052 0 0 0 0 0 0 0 0.173930651594125 0 0 0 0 0 0 0 0 0 0 0 0 0 0 0 0 0 0 0 0 0 0 0 0 0 0 0 0.0205967770378328 0 0 0 0 0 0 0.0130633702754448 0 0.00640381918662202 0.0635209221303705 0 0 0 0.0266050948942374 0.187357453146176 0.0479391972423644 0 0.0206697270651744 0 0.0221102750430807 0 0 0.00337867883374574 0 0 0 0 0 0 0 0 0 0 0 0 0 0 0 0 0 0 0 0 0 0 0 0 0 0 0 0 0 0 0 0 0 0 0 0 0.0191027748663051 0.0332456863858718 0.0389857693819032 0.01019889345168 0 0.0111745298838019 0 0 0 0 0.00522713674694089 0.00635251832722322 0.00629845438501559 0.00925524800959481 0.0155784829658941 0 0 0 0 0.0265896538623314 0 0 0 0.00764133602923034
0 0 0 0 0 0 0 0 0 0 0 0 0 0 0 0 0 0 0 0 0 0 0 0 0 0 0 0 0 0 0 0 0 0 0 0 0 0 0 0 0 0 0 0 0 0 0 0 0 0 0 0 0 0 0 0 0 0 0 0 0 0 0 0 0 0 0 0 0 0 0 0 0 0 0 0 0 0 0 0 0 0 0 0 0 0 0 0 0 0 0 0 0 0 0 0 0 0 0 0 0 0 0 0 0 0 0 0 0 0 0 0 0 0 0 0 0 0 0 0 0 0 0 0 0 0 0 0 0 0 0 0 0 0 0 0 0 0 0 0 0 0 0 0 0 0 0 0 0 0 0 0 0 0 0 0 0 0 0 0 0 0 0 0 0 0 0 0 0 0 0 0 0 0.00168129457036198 0 0 0 0 0 0 0 0 0 0 0 0 0.00605219901771302 0 0.0058440504523146 0 0 0 0 0 0 0 0 0.00138964622171702 0 0 0 0 0.00125299899703592 0 0 0 0 0 0 0 0 0 0 0 0 0 0 0 0 0 0 0 0 0 0 0 0 0 0 0 0 0 0 0 0.0043423933241277 0.0473073224848291 0.0849841834963118 0 0 0 0 0 0.000814456603423652 0 0 0 0 0.131555715892955 0 0 0 0.00606627323510342 0 0.0725476411956342 0.00668349805937312 0.140383721525204 0.0582230628910564 0.0358245284775197 0.0450239640845829 0.0770583984845167 0 0 0 0 0 0 0 0 0 0 0 0 0 0 0 0 0 0 0 0 0 0 0 0.0020416803914328 0 0 0 0 0 0 0 0 0 0 0 0 0 0 0.0810978036541826 0.0119970535821372 0.118487030551802 0.00903951225018292 0 0 0.00879006699456198 0 0 0 0 0 0.00897119162842767 0.00562598491720472 0.013230663656996 0.00174548072899191 0.00463703259597576 0 0 0.00730115003432466
0 0 0 0 0 0 0 0 0 0 0 0 0 0 0 0 0 0 0 0 0 0 0 0 0 0 0 0 0 0 0 0 0 0 0 0 0 0 0 0 0 0 0 0 0 0 0 0 0 0 0 0 0 0 0 0 0 0 0 0 0 0 0 0 0 0 0 0 0 0 0 0 0 0 0 0 0 0 0 0 0 0 0 0 0 0 0 0 0 0 0 0 0 0 0 0 0 0 0 0 0 0 0 0 0 0 0 0 0 0 0 0 0 0 0 0 0 0 0 0 0 0 0 0 0 0 0 0 0 0 0 0 0 0 0 0 0 0 0 0 0 0 0 0 0 0 0 0 0 0 0 0 0 0 0 0 0 0 0 0 0 0 0 0 0 0 0 0 0 0 0 0 0 0 0 0 0 0 0.00714723510124272 0 0 0 0 0 0 0 0.0016898105465899 0 0.000857970142838512 0 0 0 0 0 0 0 0 0 0 0 0 0 0 0 0 0 0 0 0 0 0 0 0 0 0 0 0 0 0 0 0 0 0 0 0 0 0 0 0 0 0 0 0 0 0.00453802063077422 0.0149622868837808 0.0346519892662656 0 0 0 0 0.0151954933242591 0 0 0 0 0.157030077910291 0 0 0 0 0.0865909014941505 0.0408831129914591 0.115924818794389 0.00445378168310287 0.216263414237684 0.0566504405456803 0.0157084071495554 0.013586569667451 0.0481180148562772 0 0 0 0 0 0 0 0 0 0 0 0 0 0 0 0 0 0 0 0 0 0 0 0 0 0 0 0 0 0 0 0 0 0 0.0188971672417809 0 0 0 0.0425740474682251 0.0114516961565781 0.0643580615302096 0.00622071898113951 0 0 0.00726452232790603 0 0 0 0 0 0 0 0.00904181899225171 0 0 0 0 0.00593962207611765
0 0 0 0 0 0 0 0 0 0 0 0 0 0 0 0 0 0 0 0 0 0 0 0 0 0 0 0 0 0 0 0 0 0 0 0 0 0 0 0 0 0 0 0 0 0 0 0 0 0 0 0 0 0 0 0 0 0 0 0 0 0 0 0 0 0 0 0 0 0 0 0 0 0 0 0 0 0 0 0 0 0 0 0 0 0 0 0 0 0 0 0 0 0 0 0 0 0 0 0 0 0 0 0 0 0 0 0 0 0 0 0 0 0 0 0 0 0 0 0 0 0 0 0 0 0 0 0 0 0 0 0 0 0 0 0 0 0 0 0 0 0 0 0 0 0 0 0 0 0 0 0 0 0 0 0 0 0 0 0 0 0 0 0 0 0 0 0 0 0 0 0 0 0 0 0 0 0 0.0128365143294919 0 0 0 0 0 0 0 0 0 0 0 0 0 0 0 0 0 0 0 0.0174653652404815 0 0 0 0 0 0 0 0.0220939719181067 0 0 0 0 0 0 0 0 0 0 0 0 0 0 0 0.0310035234847422 0 0 0 0 0 0 0 0 0 0 0 0.0317844931237974 0 0 0 0 0 0 0.00635407459309852 0 0 0.0326342774531743 0.021228826690874 0 0 0 0.206647498939583 0.0470602297576802 0.0701873821717482 0.259541224333601 0.0254716123153217 0.0677753190521895 0 0 0 0.0105657379005347 0.0284238954342878 0 0 0 0 0 0 0 0 0 0 0 0 0 0 0 0 0 0 0 0 0 0 0 0 0 0 0 0 0 0 0 0 0 0 0.00956185638414406 0 0 0 0 0.00330911608610411 0 0 0 0 0 0 0.0032999118906954 0.029693208726546 0.0570920859024058 0 0.00596987427139273 0 0 0 0 0 0 0
0 0 0 0 0 0 0 0 0 0 0 0 0 0 0 0 0 0 0 0 0 0 0 0 0 0 0 0 0 0 0 0 0 0 0 0 0 0 0 0 0 0 0 0 0 0 0 0 0 0 0 0 0 0 0 0 0 0 0 0 0 0 0 0 0 0 0 0 0 0 0 0 0 0 0 0 0 0 0 0 0 0 0 0 0 0 0 0 0 0 0 0 0 0 0 0 0 0 0 0 0 0 0 0 0 0 0 0 0 0 0 0 0 0 0 0 0 0 0 0 0 0 0 0 0 0 0 0 0 0 0 0 0 0 0 0 0 0 0 0 0 0 0 0 0 0 0 0 0 0 0 0 0 0 0 0 0 0 0 0 0 0 0 0 0 0 0 0 0 0 0 0 0 0 0 0 0 0 0 0 0 0 0 0 0 0 0 0 0 0 0 0 0 0 0 0.00281539581040335 0 0 0.0406625693969079 0 0 0 0 0 0 0 0 0 0 0 0 0 0 0 0 0 0 0 0 0 0 0 0.0128977656220581 0.00127990817321744 0 0 0 0 0 0 0 0 0 0 0.00130062672215143 0.0189915840588933 0 0 0 0.00265481397529145 0.000769315148664396 0.0289866080272954 0.00255413189452906 0.00472698346959043 0.0405369923446273 0.0524459923659175 0 0 0.0724953761134144 0 0.104484279735858 0.0146752235683987 0.258816405778967 0.0119283116401344 0.0590587674485175 0.0104538050377127 0.0171695562456115 0 0.0115923106773851 0.0175398136823582 0 0 0 0.000870292103813075 0 0 0 0 0 0 0 0 0 0 0 0 0 0 0 0 0 0 0 0 0 0 0 0 0 0 0 0 0 0 0.0333292084162962 0.0050582753777973 0.0881751652106967 0 0 0.00253980265705391 0 0 0 0 0 0.00458781216928247 0.0107598056555585 0.0129354463680925 0.0258222431513754 0 0.0116109288868711 0.00581854142031185 0.00330989794322051 0.00142068903505136 0 0.00242115345169892 0 0.00250420121497515
0 0 0 0 0 0 0 0 0 0 0 0 0 0 0 0 0 0 0 0 0 0 0 0 0 0 0 0 0 0 0 0 0 0 0 0 0 0 0 0 0 0 0 0 0 0 0 0 0 0 0 0 0 0 0 0 0 0 0 0 0 0 0 0 0 0 0 0 0 0 0 0 0 0 0 0 0 0 0 0 0 0 0 0 0 0 0 0 0 0 0 0 0 0 0 0 0 0 0 0 0 0 0 0 0 0 0 0 0 0 0 0 0 0 0 0 0 0 0 0 0 0 0 0 0 0 0 0 0 0 0 0 0 0 0 0 0 0 0 0 0 0 0 0 0 0 0 0 0 0 0 0 0 0 0 0 0 0 0 0 0 0 0 0 0 0 0 0 0 0 0 0 0 0 0 0 0 0 0 0 0 0 0 0 0 0 0 0 0 0 0 0 0 0 0 0 0 0 0.0278022332556311 0 0 0 0 0 0 0 0.0322228676183461 0 0 0 0 0 0 0 0 0 0 0 0 0 0 0 0.143809671815667 0 0 0 0 0 0 0 0 0 0 0 0.00381838979857052 0 0 0 0 0 0 0 0 0.0234882444327857 0.119800078341605 0.0319696489637318 0 0 0.0393314515117579 0.248918244964896 0 0 0.0432880340301817 0 0.100851800768511 0 0 0 0 0 0 0 0 0 0 0 0 0 0 0 0 0 0 0 0 0 0 0 0 0 0 0 0 0 0 0 0 0 0 0 0 0 0 0 0 0 0.0112994436120537 0 0 0 0 0 0 0 0 0.0110606499798666 0.00813051329327776 0.0522022033362006 0.0857068963783003 0 0 0 0.0162996278986172 0 0 0 0 0
0 0 0 0 0 0 0 0 0 0 0 0 0 0 0 0 0 0 0 0 0 0 0 0 0 0 0 0 0 0 0 0 0 0 0 0 0 0 0 0 0 0 0 0 0 0 0 0 0 0 0 0 0 0 0 0 0 0 0 0 0 0 0 0 0 0 0 0 0 0 0 0 0 0 0 0 0 0 0 0 0 0 0 0 0 0 0 0 0 0 0 0 0 0 0 0 0 0 0 0 0 0 0 0 0 0 0 0 0 0 0 0 0 0 0 0 0 0 0 0 0 0 0 0 0 0 0 0 0 0 0 0 0 0 0 0 0 0 0 0 0 0 0 0 0 0 0 0 0 0 0 0 0 0 0 0 0 0 0 0 0 0 0 0 0 0 0 0 0 0 0 0 0 0 0 0 0 0 0 0 0 0 0 0 0 0 0 0 0 0 0 0 0 0 0 0 0 0 0 0 0 0 0 0 0 0 0 0 0 0 0 0 0 0 0 0 0 0 0 0 0 0 0 0 0 0 0 0 0 0 0 0 0 0 0 0.0073211665363704 0 0 0 0 0 0 0 0 0 0 0.0146224619364259 0.174862896904127 0.0873497006001833 0.052060333802032 0 0 0.233872403113796 0.204708028425691 0.0187287192425459 0.0244763029067155 0 0 0.0116666161429287 0.0797625588198646 0 0 0 0 0 0 0 0 0 0 0 0 0 0 0 0 0 0 0 0 0 0 0 0 0 0 0 0 0 0 0 0 0 0 0.0267552543717391 0 0 0 0 0 0 0 0 0 0 0.00793890080832368 0.00859464527872421 0.013428423863656 0.0149514036433145 0 0 0 0.0189001836035614 0 0 0 0 0
0 0 0 0 0 0 0 0 0 0 0 0 0 0 0 0 0 0 0 0 0 0 0 0 0 0 0 0 0 0 0 0 0 0 0 0 0 0 0 0 0 0 0 0 0 0 0 0 0 0 0 0 0 0 0 0 0 0 0 0 0 0 0 0 0 0 0 0 0 0 0 0 0 0 0 0 0 0 0 0 0 0 0 0 0 0 0 0 0.00135714308533737 0 0 0 0 0 0 0.000631314922501592 0 0 0 0 0 0 0 0 0 0 0 0 0 0 0 0 0 0 0 0 0 0 0 0 0 0 0 0 0 0 0 0 0 0 0 0 0 0 0 0 0 0 0 0 0 0 0 0 0 0 0 0 0 0 0 0 0 0 0 0 0 0 0 0 0 0 0 0 0 0 0 0 0 0 0.00096715178400484 0 0 0 0 0 0 0 0 0 0 0 0 0 0 0 0 0 0 0 0.00537234243156257 0 0 0 0 0 0 0 0 0 0 0.00568836257459566 0 0 0.0032785755967304 0 0 0 0 0 0 0 0 0 0.00177795948262544 0.00124804445719696 0 0.00174038670140261 0 0 0 0 0.0213478155145244 0.00157924683848499 0 0 0 0 0 0 0 0 0 0 0.00771291199993631 0.0200792701998319 0.000594661934982639 0 0 0.00138389098324803 0.000473936610448225 0.0136980320265594 0.00401098043766555 0 0 0.00439015195538693 0 0.0176583703160754 0.0690859892053902 0.196379106273471 0.0137868662602281 0.0500219057258852 0 0.0854612501133856 0.0839609789221651 0.00956939052551864 0.0181388879539883 0 0.0188658190319952 0.0380966854555728 0 0 0 0 0 0 0 0 0 0 0 0 0 0 0 0 0 0 0 0 0 0 0 0 0 0 0 0 0 0 0 0 0 0 0.00194938281625492 0 0.00236520028586702 0.0016994057172076 0 0 0 0 0 0 0 0.0194800238274322 0.0139928994225793 0.0746972334543092 0.138830690587142 0 0.0116208841538396 0.0170792878254319 0.0132613517521004 0 0.00217127289824311 0.00323537840731298 0 0.0012595595315774
0 0 0 0 0 0 0 0 0 0 0 0 0 0 0 0 0 0 0 0 0 0 0 0 0 0 0 0 0 0 0 0 0 0 0 0 0 0 0 0 0 0 0 0 0 0 0 0 0 0 0 0 0 0 0 0 0 0 0 0 0 0 0 0 0 0 0 0 0 0 0 0 0 0 0 0 0 0 0 0 0 0 0 0 0 0 0 0 0 0 0 0 0 0 0 0 0 0 0 0 0 0 0 0 0 0 0 0 0 0 0 0 0 0 0 0 0 0 0 0 0 0 0 0 0 0 0 0 0 0 0 0 0 0 0 0 0 0 0 0 0 0 0 0 0 0 0 0 0 0 0 0 0 0 0 0 0 0 0 0 0 0 0 0 0 0 0 0 0 0 0 0 0 0 0 0 0 0 0 0 0 0 0 0 0 0 0 0 0 0 0 0 0 0 0 0 0 0 0 0 0 0 0 0 0 0 0 0 0 0 0 0 0 0 0 0.00147761524249373 0 0 0 0 0 0 0 0 0 0 0 0 0 0 0 0 0 0 0.00455776661926871 0.00858094013414853 0.0155743831337918 0 0 0 0 0 0 0 0 0 0.0831078557466327 0.111255651866019 0.0150653442986224 0.0201104342408307 0 0.097287070167468 0.18989268498401 0 0.0363676445699707 0.0140398768774431 0.00585334884348502 0.0124672185496129 0.028203939559044 0.0580188624165716 0 0 0 0 0 0 0 0 0 0 0 0 0 0 0 0 0 0 0 0 0 0 0 0 0 0 0 0 0 0 0 0 0 0 0 0 0 0 0.0481943794256426 0.0123776984176305 0.0447758146221999 0.00485692566511401 0 0 0.0137350119215063 0.0115037113355155 0.00645977396997066 0.0313024492859523 0.067734645095765 0 0.00681541655702767 0.00763744457700939 0.0252965717766864 0 0 0.00423174382622059 0 0.013217776274346
0 0 0 0 0 0 0 0 0 0 0 0 0 0 0 0 0 0 0 0 0 0 0 0 0 0 0 0 0 0 0 0 0 0 0 0 0 0 0 0 0 0 0 0 0 0 0 0 0 0 0 0 0 0 0 0 0 0 0 0 0 0 0 0 0 0 0 0 0 0 0 0 0 0 0 0 0 0 0 0 0 0 0 0 0 0 0 0 0 0 0 0 0 0 0 0 0 0 0 0 0 0 0 0 0 0 0 0 0 0 0 0 0 0 0 0 0 0 0 0 0 0 0 0 0 0 0 0 0 0 0 0 0 0 0 0 0 0 0 0 0 0 0 0 0 0 0 0 0 0 0 0 0 0 0 0 0 0 0 0 0 0 0 0 0 0 0 0 0 0 0 0 0 0 0 0 0 0 0 0 0 0 0 0 0 0 0 0 0 0 0 0 0 0 0 0 0 0 0 0 0 0 0 0 0 0 0 0 0 0 0 0 0 0 0.00121411272521803 0.00223784254782246 0 0.00230027105544302 0 0 0 0 0.0280470695602186 0 0 0 0 0 0 0 0 0 0 0 0.0147802293355749 0.00633502079756621 0 0 0 0 0 0 0 0.00395374963845731 0.0098113782768881 0.0112300945000865 0.00824001625356601 0.00460023526581412 0.043141938680225 0.107159902933895 0.0768114233220292 0.00957930033309716 0.200780692869019 0.0391399832190032 0 0.0056098819639158 0.00622332145139205 0.00114461426794599 0.0283944561126932 0.0435609760205663 0 0 0 0 0 0 0 0 0 0 0 0 0 0 0 0 0 0 0 0 0 0 0 0 0 0 0 0 0 0 0 0 0 0 0 0 0.00171400196459938 0.00238120101660792 0.00397668519753551 0.0022998169599972 0.00383441814925748 0 0 0 0 0.0183623599116418 0.0208539392257485 0.0739389254849516 0.141347081088348 0 0.0133145621895112 0.02333761838961 0.0339557267677288 0 0.0016485237577984 0.00394315101958224 0 0.00079547774664377
0 0 0 0 0 0 0 0 0 0 0 0 0 0 0 0 0 0 0 0 0 0 0 0 0 0 0 0 0 0 0 0 0 0 0 0 0 0 0 0 0 0 0 0 0 0 0 0 0 0 0 0 0 0 0 0 0 0 0 0 0 0 0 0 0 0 0 0 0 0 0 0 0 0 0 0 0 0 0 0 0 0 0 0 0 0 0 0 0 0 0 0 0 0 0 0 0 0 0 0 0 0 0 0 0 0 0 0 0 0 0 0 0 0 0 0 0 0 0 0 0 0 0 0 0 0 0 0 0 0 0 0 0 0 0 0 0 0 0 0 0 0 0 0 0 0 0 0 0 0 0 0 0 0 0 0 0 0 0 0 0 0 0 0 0 0 0 0 0 0 0 0 0 0 0 0 0 0 0 0 0 0 0 0 0 0 0.00148271518461677 0 0.00122895500120963 0 0 0 0 0 0 0 0 0 0 0 0 0 0 0 0 0 0 0 0 0 0 0 0 0 0 0 0 0 0 0 0 0 0 0 0 0 0 0 0 0 0 0 0 0 0 0.0291832133598848 0.0374624405000955 0 0 0 0 0 0 0 0 0 0.19914595463755 0.257018668117922 0 0.0218249282328417 0 0.0144046272656071 0.0263305074484241 0.0173859832120008 0.00645482123321604 0 0.151527948276788 0.0105197196962738 0.0342672644920054 0.0960962250684985 0 0 0 0 0 0 0 0 0 0 0 0 0 0 0 0 0 0 0 0 0 0 0 0 0 0 0 0 0 0 0 0 0 0 0 0 0 0 0.026723187588803 0.00503088122023102 0.0526627341506332 0 0 0 0 0 0 0 0 0 0.0112492253133979 0 0 0 0 0 0 0
0 0 0 0 0 0 0 0 0 0 0 0 0 0 0 0 0 0 0 0 0 0 0 0 0 0 0 0 0 0 0 0 0 0 0 0 0 0 0 0 0 0 0 0 0 0 0 0 0 0 0 0 0 0 0 0 0 0 0 0 0 0 0 0 0 0 0 0 0 0 0 0 0 0 0 0 0 0 0 0 0 0 0 0 0 0 0 0 0 0 0 0 0 0 0 0 0 0 0 0 0 0 0 0 0 0 0 0 0 0 0 0 0 0 0 0 0 0 0 0 0 0 0 0 0 0 0 0 0 0 0 0 0 0 0 0 0 0 0 0 0 0 0 0 0 0 0 0 0 0 0 0 0 0 0 0 0 0 0 0 0 0 0 0 0 0 0 0 0 0 0 0 0 0 0 0 0 0 0 0 0 0 0 0 0 0 0 0 0 0 0 0 0 0 0 0 0 0 0 0 0 0 0 0 0 0 0 0 0 0 0 0 0 0 0 0 0 0 0 0 0 0 0 0.00498506096030839 0 0 0 0 0 0 0 0 0 0 0 0.00625149605299655 0.0131808549740397 0 0 0 0 0 0 0 0 0 0.143858301353148 0.117265442661803 0 0.0624342128881616 0 0 0.0869302144193062 0.0126248290586389 0.0124720508158009 0.263923392452303 0 0 0.0801973451357552 0.101065424175273 0 0 0 0 0 0 0 0 0 0 0 0 0 0 0 0 0 0 0 0 0 0 0 0 0 0 0 0 0 0 0 0 0 0 0 0 0 0 0.026512622580512 0 0.0258169818642328 0 0 0 0 0 0 0 0 0 0.0282617912981377 0 0.0142199793095831 0 0 0 0 0
0 0 0 0.000990029164392238 0 0 0 0 0 0 0 0 0 0 0 0 0 0 0 0 0 0 0 0 0 0 0 0 0 0.00128758331719535 0.00175347756899547 0.000912171478694775 0.00335500878805959 0.0103781666448043 0.0012789691337228 0 0 0.000538528701770657 0 0 0 0 0 0 0 0 0 0 0 0 0.00670771387739557 0 0 0 0.0208438236825213 0 0.00704021403447634 0 0 0 0 0 0 0 0 0 0 0 0 0 0 0.00354002006480198 0 0 0 0 0 0 0 0 0 0 0 0 0 0 0 0 0 0 0 0 0.00077025238568568 0 0 0 0 0 0 0 0.0524533833109922 0.0360912298818968 0 0.00113612686499818 0 0 0 0 0 0 0 0 0 0 0 0 0 0 0 0 0 0 0 0 0 0 0 0.00141043688125366 0 0 0 0 0 0 0 0 0 0 0 0.0347280994000315 0 0 0 0 0.00521414073154837 0 0 0.0034814740245789 0 0 0.0082695490939171 0.00726871259048793 0.00101164656036322 0.00326787976869818 0.0146806802912913 0 0 0 0 0 0 0 0 0 0 0 0.0033155713927567 0 0 0.000751794966625509 0 0 0 0 0 0 0 0.00412875335984798 0.00113189589562607 0 0 0 0 0 0 0 0.0197977271502123 0.0520115934744721 0.0212388229247019 0 0.00245780785497081 0 0 0 0.00849128221092998 0 0 0.00118477740011521 0 0 0 0.00222796053620067 0.00553967804418703 0 0.00052242279699785 0 0.000966045684151667 0 0 0 0 0 0 0 0.0114432304609193 0.0041975929441797 0 0 0 0 0 0 0 0 0 0 0 0 0 0 0 0 0 0 0 0.00442551711981351 0.00600977963145693 0 0 0 0.000433891416969691 0.000683780530696631 0.000868584765827863 0 0 0.000501574026298444 0.0129093265542867 0.00474222471213361 0 0 0 0 0 0.00392169573390519 0.000334547675816318 0.00267222199502649 0 0 0.00235721960460202 0.00367046233980603 0 0 0 0 0 0 0 0 0 0 0 0 0 0 0 0 0 0 0 0 0 0 0 0.0113963035798737 0 0 0 0.00103072910971886 0 0 0.00156051292379099 0 0 0 0 0.00061775751564315 0.00198760273264883 0.0120555585025063 0.0135511575366472 0.118387887681786 0.0585146226908768 0.00145722315960447 0 0.0152978024677436 0.0385105917516812 0.00730067378810634 0.00189738431861984 0 0.000672934941114331 0 0.00257195933685296 0.00142286069208541 0.00155921500033924 0.0922684551308389 0.0142715931271547 0 0.0082067625230338 0.184113310043226
0 0 0 0 0 0 0 0 0 0 0 0 0 0 0 0 0 0 0 0 0 0 0 0 0 0 0 0 0 0 0 0 0 0 0 0 0 0 0 0 0 0 0 0 0 0 0 0 0 0 0 0 0 0 0 0 0 0 0 0 0 0 0 0 0 0 0 0 0 0 0 0 0 0 0 0 0 0 0 0 0 0 0 0 0 0 0 0 0 0 0 0 0 0 0 0 0 0 0 0 0 0 0 0 0 0 0 0 0 0 0 0 0 0 0 0 0 0 0 0 0 0 0 0 0 0 0 0 0 0 0 0 0 0 0 0 0 0 0 0 0 0 0 0 0 0 0 0 0 0 0 0 0 0 0 0 0 0 0 0 0 0 0 0 0 0 0 0 0 0 0 0 0 0 0 0 0 0 0 0 0 0 0 0 0 0 0 0 0 0 0 0 0 0 0 0 0 0 0 0 0 0 0 0 0 0 0 0 0 0 0 0 0 0 0 0.00082402213962953 0 0 0 0 0 0 0 0 0 0 0 0 0 0 0 0 0 0 0.00154995588924502 0.0147027076353281 0.0237839829556307 0 0 0 0 0 0 0 0 0 0.0632940207075599 0.0160013141471534 0.00766871561985188 0.023983505312381 0 0.0068040160998738 0.0514416431909517 0.0346106654879956 0.0323763784363123 0.0339581212461056 0.0456288021056324 0.00919593506508663 0 0.186380661000614 0 0 0 0 0 0 0 0 0 0 0 0 0 0 0 0 0 0 0 0 0 0 0 0 0 0 0 0 0 0 0 0 0 0 0 0 0 0 0.0764199649096398 0.0112635600835734 0.0591081948664056 0.00678854229148953 0 0 0.00371278811074762 0.003722234535836 0.00949408615973276 0 0.00915091814654842 0 0.0992467333130796 0.0597699800954546 0.0885130850842778 0.00257050757604006 0.00709144193582612 0.00665283966242121 0 0.00429067618957559
0 0 0 0 0 0 0 0 0 0 0 0 0 0 0 0 0 0 0 0 0 0 0 0 0 0 0 0 0 0 0 0 0 0 0 0 0 0 0 0 0 0 0 0 0 0 0 0 0 0 0 0 0 0 0 0 0 0 0 0 0 0 0 0 0 0 0 0 0 0 0 0 0 0 0 0 0 0 0 0 0 0 0 0 0 0 0 0 0 0 0 0 0 0 0 0 0 0 0 0 0 0 0 0 0 0 0 0 0 0 0 0 0 0 0 0 0 0 0 0 0 0 0 0 0 0 0 0 0 0 0 0 0 0 0 0 0 0 0 0 0 0 0 0 0 0 0 0 0 0 0 0 0 0 0 0 0 0 0 0 0 0 0 0 0 0 0 0 0 0 0 0 0 0 0 0 0 0 0 0 0 0 0 0 0 0 0 0 0 0 0 0 0 0 0 0 0 0 0 0 0 0 0 0 0 0 0 0 0 0 0 0 0 0 0 0 0 0 0 0 0 0 0 0 0 0 0 0 0 0 0 0 0 0 0.00316014857972341 0.0102867595603076 0.00958193305663351 0 0 0 0 0 0 0 0 0 0.0715748159498725 0.0374433622157434 0.013630999517139 0.0239766733895302 0 0.0307355371374006 0.0686353205608997 0.0470425320613053 0.0328181141318592 0.0629204545385447 0.0379929472432421 0.00946101932688571 0.123146522752043 0 0 0 0 0 0 0 0 0 0 0 0 0 0 0 0 0 0 0 0 0 0 0 0 0 0 0 0 0 0 0 0 0 0 0 0 0 0 0 0.0539736515523707 0.00697643828784896 0.0368401440722032 0.00418527814929127 0 0 0.00803705562908295 0.00490956050504579 0.00828935619436256 0.00331605681163886 0.0109658664334122 0 0.0451396197811405 0.0261899195292895 0.19321345657921 0 0.00338114215030208 0.005049995521125 0 0.00712531878254663
0 0 0 0 0 0 0 0 0 0 0 0 0 0 0 0 0 0 0 0 0 0 0 0 0 0 0 0 0 0 0 0 0 0 0.03902556465442 0 0 0 0 0 0 0 0 0 0 0 0 0 0 0 0 0 0 0 0 0.0246519257041229 0 0 0 0 0 0 0 0 0 0 0 0 0 0 0 0 0 0 0 0 0 0 0 0 0 0 0 0 0 0 0 0 0 0 0 0 0 0 0 0 0 0 0 0 0 0 0 0 0.261383513582078 0 0 0 0 0.110890598013584 0 0 0.0466630474332433 0 0 0 0 0 0.0338638422712491 0 0 0 0 0 0 0 0 0 0 0 0 0 0 0 0 0 0 0 0 0 0 0 0 0 0 0 0 0 0 0 0 0 0 0 0 0 0 0 0 0 0 0 0 0 0 0 0 0.0981600346265243 0 0 0 0 0 0 0 0 0 0.018777373662927 0 0 0.0429013392075085 0 0 0 0 0 0 0 0 0 0 0 0 0 0 0 0 0 0 0 0 0 0 0 0 0 0 0 0 0 0 0 0 0 0.0266968066993969 0 0 0 0 0 0 0 0 0 0 0 0 0 0 0 0 0 0 0 0 0 0 0 0 0 0 0 0.00881485206212043 0 0 0 0 0 0 0 0 0 0 0 0 0 0 0 0 0 0 0 0 0.0197961576657087 0 0 0 0 0 0 0 0.188965288247991 0 0 0.029825115943851 0 0 0 0 0 0 0 0 0 0 0 0 0 0 0 0 0 0 0 0 0 0 0 0 0 0 0 0.0495845402252743 0 0 0 0 0 0 0 0 0 0 0 0 0 0 0
0 0 0 0 0 0 0 0 0 0 0 0 0 0 0 0 0 0 0 0 0 0 0 0 0 0 0 0 0 0 0 0 0 0 0 0 0 0 0 0 0 0 0 0 0 0 0 0 0 0 0 0 0 0 0 0 0 0 0 0 0 0 0 0 0 0 0 0 0 0 0 0 0 0 0 0 0 0 0 0 0 0 0 0 0 0 0 0 0 0 0 0 0 0 0 0 0 0 0 0 0 0 0 0 0 0 0.0191570996150986 0.0618005202484616 0 0 0 0 0 0 0 0 0.241691328031241 0 0 0 0 0 0 0 0 0 0 0 0 0 0 0 0 0 0 0 0 0 0 0 0 0 0 0 0 0 0 0 0 0 0 0 0 0 0 0 0 0 0 0 0 0 0 0 0 0 0 0 0 0 0 0 0 0 0 0 0 0 0 0 0 0 0 0 0 0 0 0 0 0 0 0 0 0 0 0 0 0 0 0 0 0 0 0 0 0 0 0 0 0 0 0 0 0 0 0 0 0 0 0 0 0 0 0 0 0 0 0 0 0 0 0 0 0 0 0 0 0 0 0 0 0 0 0 0 0 0 0 0 0 0 0 0 0 0 0 0 0 0 0 0 0 0 0.0713442872220468 0 0 0.259925228765801 0.346081536117351 0 0 0 0 0 0 0 0 0 0 0 0 0 0 0 0 0 0 0 0 0 0 0 0 0 0 0 0 0 0 0 0 0 0 0 0 0 0 0 0 0 0 0 0 0 0 0 0 0 0
0 0 0 0 0 0 0 0 0 0 0 0 0.0182749153511717 0 0 0 0 0 0 0 0 0 0 0 0 0 0.00362389528643284 0 0 0 0 0 0 0 0 0 0 0 0 0 0 0 0 0 0 0 0 0 0 0 0 0 0 0 0 0 0 0 0 0 0 0 0 0 0 0 0 0 0 0 0 0 0 0 0 0 0 0 0 0 0 0 0 0 0 0 0 0 0 0 0 0 0 0 0 0 0 0 0 0 0 0 0 0 0 0 0 0.0198517033737947 0.0328876863856386 0 0 0 0 0 0.00868672150203613 0.00628628529800463 0.0739782171392628 0.104915045730675 0.0486104218155115 0.0384512278511221 0.0127252466525702 0 0 0.00859634098985785 0 0 0 0 0 0 0 0 0 0 0 0 0 0 0 0 0 0 0 0 0 0 0 0 0 0 0 0 0 0 0 0 0 0 0 0 0 0 0 0 0 0 0 0.239780916056606 0 0.00703388008720819 0 0 0 0.0883342883646642 0 0 0 0 0 0 0 0 0 0 0 0 0.0138975856561775 0 0 0 0 0 0 0 0 0 0 0 0 0 0 0 0 0 0 0 0 0 0 0 0 0 0 0 0 0 0 0 0 0.0086887046071441 0 0 0 0 0 0 0 0 0 0 0 0 0 0 0 0 0 0 0 0 0 0 0 0 0 0 0 0 0 0 0 0 0 0 0 0 0 0 0 0 0 0 0 0.117428416269284 0.0907522037915843 0 0 0.0433765135834684 0 0.0138197842077848 0 0 0 0 0 0 0 0 0 0 0 0 0 0 0 0 0 0 0 0 0 0 0 0 0 0 0 0 0 0 0 0 0 0 0 0 0 0 0 0 0 0 0 0 0 0 0 0
0 0 0 0 0 0 0 0 0 0 0 0 0.024528071245282 0 0 0 0 0 0 0 0 0 0 0 0 0 0 0 0 0 0 0 0 0 0.00556913190728057 0 0 0 0 0 0 0 0 0 0 0 0 0 0 0 0 0 0 0 0 0.00796089518332972 0 0 0 0 0 0 0 0 0 0 0 0 0 0 0 0 0 0 0 0 0 0 0 0 0 0 0 0 0 0 0 0 0 0 0 0 0 0 0 0 0 0 0 0 0 0 0 0 0.0462441667902679 0 0.00560117411261218 0 0 0.00388012125035006 0 0 0 0.00877362148754334 0.0309285466489302 0.0551125871551158 0.0318344355982331 0 0.0657700456567646 0.0102329068661708 0 0.00639752190337461 0 0 0 0 0 0 0 0 0 0 0 0 0 0 0 0 0 0 0 0 0 0 0 0 0 0 0 0 0 0 0 0 0 0 0 0 0 0 0 0 0 0 0 0 0 0.391238709185059 0 0 0 0 0 0 0 0 0 0.00506004597247718 0 0 0 0 0 0 0 0 0 0 0 0 0 0 0 0 0 0 0 0 0 0 0 0 0 0 0 0 0 0.149606999722118 0 0 0 0 0 0 0 0 0 0 0 0 0 0 0 0.00284004930967264 0 0 0 0 0 0 0 0 0 0 0 0.00431979759652445 0.00120094282113451 0 0 0 0 0 0 0 0 0 0 0 0 0.00263748882324734 0 0 0 0 0 0 0 0 0 0 0.00560742957241154 0.0164715024463873 0.0974897030692693 0 0 0 0 0.0206941056764441 0 0 0 0 0 0 0 0 0 0 0 0 0 0 0 0 0 0 0 0 0 0 0 0 0 0 0 0 0 0 0 0 0 0 0 0 0 0 0 0 0 0 0 0 0 0 0 0 0 0
0 0 0 0 0 0 0 0 0 0 0 0 0.00372582009472785 0 0 0 0 0 0 0 0 0 0.0111610397158043 0 0 0 0.0683078170385449 0 0 0 0 0 0 0 0 0 0 0 0 0 0 0 0 0 0 0 0 0 0 0 0 0 0 0 0 0 0 0 0 0 0 0 0 0 0 0 0 0 0 0 0 0 0 0 0 0 0 0 0 0 0 0 0 0 0 0 0 0 0 0 0 0 0 0 0 0 0 0 0 0 0 0 0 0 0 0 0 0 0 0 0 0 0 0 0 0 0 0.0432186853820446 0 0.00471336029925825 0.0451471586634716 0 0 0 0 0 0 0 0.0192822743187117 0 0 0 0 0 0 0 0 0 0 0 0 0 0 0 0 0 0 0 0 0 0 0 0 0 0 0 0 0 0 0 0 0 0 0 0 0 0 0.276640129461306 0.0461566401851865 0.084738884248394 0.0310566369490454 0.0316583056141402 0 0.227503589745967 0 0 0 0 0 0 0 0 0 0 0 0 0 0 0 0 0 0 0 0 0 0 0 0 0 0 0 0 0 0 0 0 0 0 0 0 0 0 0 0 0 0 0 0 0 0 0 0 0 0 0 0 0 0 0 0 0 0 0 0 0 0 0 0 0 0 0 0 0 0 0 0 0 0 0 0 0 0 0 0 0 0 0 0 0 0 0 0 0.0984003878470309 0 0 0 0 0 0 0 0 0 0 0 0 0 0 0 0 0 0 0 0 0.00828927043636752 0 0 0 0 0 0 0 0 0 0 0 0 0 0 0 0 0 0 0 0 0 0 0 0 0 0 0 0 0 0 0 0 0 0
0 0 0 0 0 0 0 0 0 0 0 0 0 0 0 0 0 0 0 0 0 0 0 0 0 0 0 0 0 0 0 0 0 0 0 0 0 0 0 0 0 0 0 0 0 0 0 0 0 0 0 0 0 0 0 0 0 0 0 0 0 0 0 0 0 0 0 0 0 0 0 0 0 0 0 0 0 0 0 0 0 0 0 0 0 0 0 0 0 0 0 0 0 0 0 0 0 0 0 0 0 0 0 0 0 0 0 0 0 0 0 0 0 0 0 0 0.0289961346267301 0 0 0 0 0 0 0 0 0 0 0 0 0 0 0 0 0 0 0 0 0 0 0 0 0 0 0 0 0 0 0 0 0 0 0 0 0 0 0 0 0 0 0 0 0 0 0 0 0 0 0 0 0 0 0 0 0 0 0 0 0 0 0 0 0 0 0 0 0 0 0 0 0 0 0 0 0 0 0 0 0 0 0 0 0 0 0 0 0 0 0 0 0 0 0 0 0 0 0 0 0 0 0 0 0 0 0 0 0 0 0 0 0 0 0 0 0 0 0 0 0 0 0 0 0 0 0 0 0 0 0 0 0 0 0 0 0 0 0 0 0 0 0 0 0 0 0 0 0 0 0 0.131829931195969 0 0 0 0 0 0 0 0.69872530294111 0 0 0 0.140448631236192 0 0 0 0 0 0 0 0 0 0 0 0 0 0 0 0 0 0 0 0 0 0 0 0 0 0 0 0 0 0 0 0 0 0 0 0 0
0 0 0 0 0 0 0 0 0 0 0 0 0 0 0 0 0 0 0 0 0 0 0 0 0 0 0 0 0 0 0 0 0 0 0 0 0 0 0 0 0 0 0 0 0 0 0 0 0 0 0 0 0 0 0 0 0 0 0 0 0 0 0 0 0 0 0 0 0 0 0 0 0 0 0 0 0 0 0 0 0 0 0 0 0 0 0 0 0 0 0 0 0 0 0 0 0 0 0 0 0 0 0 0 0 0 0 0.284308808977522 0 0 0 0 0 0 0 0 0.249409538167671 0 0 0 0 0 0 0.0505063805259022 0 0 0 0 0 0 0 0 0 0 0 0 0 0 0 0 0 0 0 0 0 0 0 0 0 0 0 0 0 0 0 0 0 0 0 0 0 0 0 0 0 0 0 0 0 0 0 0 0 0 0 0 0 0 0 0 0 0 0 0 0 0 0 0 0 0 0 0 0 0 0 0 0 0 0 0 0 0 0 0 0 0 0 0 0 0 0 0 0 0 0 0 0 0 0 0 0 0 0 0 0 0 0 0 0 0 0 0 0 0 0 0 0 0 0 0 0 0 0 0 0 0 0 0 0 0 0 0 0 0 0 0 0 0 0 0 0 0.336110476045816 0 0 0 0 0 0.0796647962830883 0 0 0 0 0 0 0 0 0 0 0 0 0 0 0 0 0 0 0 0 0 0 0 0 0 0 0 0 0 0 0 0 0 0 0 0 0 0 0 0 0 0 0 0 0 0 0 0 0 0
0 0 0 0 0 0 0 0 0 0 0 0 0 0 0 0 0 0 0 0 0 0 0 0 0 0 0 0 0 0 0 0 0 0 0 0 0 0 0 0 0 0 0 0 0 0 0 0 0 0 0 0 0 0 0 0 0 0 0 0 0 0 0 0 0 0 0 0 0 0 0 0 0 0 0 0 0 0 0 0 0 0 0 0 0 0 0 0 0 0 0 0 0 0 0 0 0 0 0 0 0 0 0 0 0 0 0 0.0277584922897762 0 0 0 0 0 0 0 0 0.262090248728303 0.0173615115673063 0.0149908629323749 0.0231887431452761 0 0 0 0.0357955781570189 0 0 0 0 0 0 0 0 0 0 0 0 0 0 0 0 0 0 0 0 0 0 0 0 0 0 0 0 0 0 0 0 0 0 0 0 0 0 0 0 0 0 0 0 0 0 0 0 0 0 0 0 0 0 0 0 0 0 0 0 0 0 0 0 0 0 0 0 0 0 0 0 0 0 0 0 0 0 0 0 0 0 0 0 0 0 0 0 0 0 0 0 0 0 0 0 0 0 0 0 0 0 0 0 0 0 0 0 0 0 0 0 0 0 0 0 0 0 0 0 0 0 0 0 0 0 0 0 0 0 0 0 0 0 0 0 0 0.327812131532724 0.147744991229919 0.0849022584327299 0 0 0.0583551819845714 0 0 0 0 0 0 0 0 0 0 0 0 0 0 0 0 0 0 0 0 0 0 0 0 0 0 0 0 0 0 0 0 0 0 0 0 0 0 0 0 0 0 0 0 0 0 0 0 0 0 0
0 0 0 0 0 0 0 0 0 0 0 0 0 0 0 0 0 0 0 0 0 0 0 0 0 0 0 0 0 0 0 0 0 0 0 0 0 0 0 0 0 0 0 0 0 0 0 0 0 0 0 0 0 0 0 0 0 0 0 0 0 0 0 0 0 0 0 0 0 0 0 0 0 0 0 0 0 0 0 0 0 0 0 0 0 0 0 0 0 0 0 0 0 0 0 0 0 0 0 0 0 0 0 0 0 0 0 0.0951044960321379 0 0 0 0 0 0 0 0 0.0628497387429967 0 0 0 0 0 0 0.0644128345589624 0 0 0 0 0 0 0 0 0 0 0 0 0 0 0 0 0 0 0 0 0 0 0 0 0 0 0 0 0 0 0 0 0 0 0 0 0 0 0 0 0 0 0 0 0 0 0 0 0 0 0 0 0 0 0 0 0 0 0 0 0 0 0 0 0 0 0 0 0 0 0 0 0 0 0 0 0 0 0 0 0 0 0 0 0.113920970891936 0.237280429999403 0 0 0 0 0 0 0 0 0 0 0 0 0 0 0 0 0 0 0 0 0 0 0 0 0 0 0 0 0 0 0 0 0 0 0 0 0 0 0 0 0 0 0 0 0 0 0 0 0 0 0 0 0 0 0 0.127723184193336 0 0 0 0 0 0 0 0 0 0 0.298708345581228 0 0 0 0 0 0 0 0 0 0 0 0 0 0 0 0 0 0 0 0 0 0 0 0 0 0 0 0 0 0 0 0 0 0 0 0 0 0 0 0 0
0 0 0 0 0 0 0 0 0 0 0 0 0 0 0 0 0 0 0 0 0 0 0 0 0 0 0 0 0 0 0 0 0 0 0 0 0 0 0 0 0 0 0 0 0 0 0 0 0 0 0 0 0 0 0 0 0 0 0 0 0 0 0 0 0 0 0 0 0 0 0 0 0 0 0 0 0 0 0 0 0 0 0 0 0 0 0 0 0 0 0 0 0 0 0 0 0 0 0 0 0 0 0 0 0 0 0 0 0.176144294058215 0 0 0 0 0 0 0 0.0540892404997313 0.15656937149441 0 0 0 0 0 0.250600648385166 0 0 0 0 0 0 0 0 0 0 0 0 0 0 0 0 0 0 0 0 0 0 0 0 0 0 0 0 0 0 0 0 0 0 0 0 0 0 0 0 0 0 0 0 0 0 0 0 0 0 0 0 0 0 0 0 0 0 0 0 0 0 0 0 0 0 0 0 0 0 0 0 0 0 0 0 0 0 0 0 0 0 0 0 0 0 0 0 0 0 0 0 0 0 0 0 0 0 0 0 0 0 0 0 0 0 0 0 0 0 0 0 0 0 0 0 0 0 0 0 0 0 0 0 0 0 0 0 0 0 0 0 0 0 0 0 0 0 0.163425139115274 0 0 0 0 0 0 0 0.199171306447203 0 0 0 0 0 0 0 0 0 0 0 0 0 0 0 0 0 0 0 0 0 0 0 0 0 0 0 0 0 0 0 0 0 0 0 0 0 0 0 0 0 0 0 0 0 0 0
0 0 0 0 0 0 0 0 0 0 0 0 0 0 0 0 0 0 0 0 0 0 0 0 0 0 0.0577595072045162 0.0821628047784974 0 0 0 0 0 0 0 0 0 0 0 0 0 0 0 0 0 0 0 0 0 0 0 0 0 0 0 0 0 0 0 0 0 0 0 0 0 0 0 0 0 0 0 0 0 0 0 0 0 0 0 0 0 0 0 0 0 0 0 0 0 0 0 0 0 0 0 0 0 0 0 0 0 0 0 0 0 0 0 0 0 0 0 0 0 0 0 0 0 0.0711662206610428 0 0 0 0 0 0.29823790508658 0 0 0 0 0 0 0 0 0 0 0 0 0 0 0 0 0 0 0 0 0 0 0 0 0 0 0 0 0 0 0 0 0 0 0 0 0 0 0 0 0 0 0 0 0 0 0 0 0.23850974318653 0 0 0 0 0 0 0 0 0 0 0 0 0 0 0 0 0 0 0 0 0 0 0 0 0 0 0 0 0 0 0 0 0 0 0 0 0 0 0 0 0 0 0 0 0 0 0 0 0 0 0 0 0 0 0 0 0 0 0 0 0 0 0 0 0 0 0 0 0 0 0 0 0 0 0 0 0 0 0 0 0 0 0 0 0 0 0 0 0 0 0 0 0 0 0 0 0.252163819082834 0 0 0 0 0 0 0 0 0 0 0 0 0 0 0 0 0 0 0 0 0 0 0 0 0 0 0 0 0 0 0 0 0 0 0 0 0 0 0 0 0 0 0 0 0 0 0 0
0 0 0 0 0 0 0 0 0 0 0 0 0 0 0 0 0 0 0 0 0 0 0 0 0 0 0 0 0 0 0 0 0 0 0 0 0 0 0 0 0 0 0 0 0 0 0 0 0 0 0 0 0 0 0 0 0 0 0 0 0 0 0 0 0 0 0 0 0 0 0 0 0 0 0 0 0 0 0 0 0 0 0 0 0 0 0 0 0 0 0 0 0 0 0 0 0 0 0 0 0 0 0 0 0.163529893691237 0 0 0 0 0.0627858916578703 0 0 0.0887895004415913 0 0 0 0 0 0.0215036975053059 0 0 0 0 0 0 0 0 0 0 0 0 0 0 0 0 0 0 0 0 0 0 0 0 0 0 0 0 0 0 0 0 0 0 0 0 0 0 0 0 0 0 0 0 0 0 0 0 0 0 0 0 0 0 0 0 0 0 0 0 0 0.0544477223782526 0 0 0 0 0 0 0 0 0 0 0 0 0 0 0 0 0 0 0 0 0 0 0 0 0 0 0 0 0 0 0 0 0 0 0 0 0 0 0 0 0 0 0 0 0 0 0 0 0 0 0 0 0 0 0 0 0 0 0 0 0 0 0 0 0 0 0 0 0 0 0 0 0 0 0 0 0 0 0 0.393683418291396 0 0 0 0 0 0 0 0 0 0 0 0.0783793307822437 0 0.136880545252103 0 0 0 0 0 0 0 0 0 0 0 0 0 0 0 0 0 0 0 0 0 0 0 0 0 0 0 0 0 0 0 0 0 0 0 0 0 0 0 0 0 0 0
0 0 0 0 0 0 0 0 0 0 0 0 0 0 0 0 0 0 0 0 0 0 0 0 0 0 0 0 0 0 0 0 0 0 0 0 0 0 0 0 0 0 0 0 0 0 0 0 0 0 0 0 0 0 0 0 0 0 0 0 0 0 0 0 0 0 0 0 0 0 0 0 0 0 0 0 0 0 0 0 0 0 0 0 0 0 0 0 0 0 0 0 0 0 0 0 0 0 0 0 0 0 0 0 0 0 0 0 0 0 0 0 0 0 0 0 0 0 0 0 0 0 0 0 0 0 0 0 0 0 0 0 0 0 0 0 0 0 0 0 0 0 0 0 0 0 0 0 0 0 0 0 0 0 0 0 0 0 0 0.0155929436243876 0 0 0 0 0 0 0 0 0 0 0 0 0 0 0 0 0 0.0564728684996868 0 0 0.0163335742214722 0 0 0 0 0 0 0 0 0 0 0 0 0 0 0 0 0 0 0 0 0 0 0 0 0 0 0 0 0 0 0.0557767634348973 0 0 0 0 0.10933069781039 0 0 0 0.0180640429233634 0 0 0 0 0 0 0 0 0 0 0 0 0 0 0 0 0 0 0 0 0 0 0 0 0 0 0 0 0 0 0 0 0 0 0 0 0 0 0 0 0 0 0 0 0 0 0 0 0 0 0.0266187522839955 0 0.357665889409458 0.238214345302962 0.0381183664874716 0.0564366575375073 0 0 0 0 0 0 0 0.0113750984644073 0 0 0 0 0 0 0 0 0 0 0 0 0 0 0 0 0 0 0 0 0 0 0 0 0 0 0 0 0 0 0 0 0
0 0 0 0 0 0 0 0 0 0 0 0 0 0 0 0 0 0 0 0 0 0 0 0 0 0 0 0 0 0 0 0 0 0 0 0 0 0 0 0 0 0 0 0 0 0 0 0 0 0 0 0 0 0 0 0 0 0 0 0 0 0 0 0 0 0 0 0 0 0 0 0 0 0 0 0 0 0 0 0 0 0 0 0 0 0 0 0 0 0 0 0 0 0 0 0 0 0 0 0 0 0 0 0 0 0 0 0 0 0 0 0 0 0 0 0 0 0 0 0 0 0 0 0 0 0 0 0 0 0 0 0 0 0 0 0 0 0 0 0 0 0 0 0 0 0 0 0 0 0 0 0 0 0 0 0 0 0 0 0 0 0 0 0 0 0 0 0 0 0 0 0 0 0 0 0 0.0145303767387145 0 0 0 0 0 0 0 0 0 0 0 0 0 0 0 0 0 0 0 0 0 0 0 0 0 0 0 0 0 0 0 0 0 0 0.0120170885126419 0 0 0 0 0.0146475571962848 0 0.0150364097594657 0 0 0 0 0 0 0 0 0 0 0 0 0 0 0 0 0 0 0 0 0 0 0 0 0 0 0 0 0 0 0 0 0 0 0 0 0 0 0 0 0 0 0 0 0 0 0 0 0 0 0 0 0 0.108946692666769 0 0 0.224205738360828 0.104559292638155 0.192556491018215 0.240661833871843 0 0 0.0618196502102237 0.0110188690268585 0 0 0 0 0 0 0 0 0 0 0 0 0 0 0 0 0 0 0 0 0 0 0 0 0 0 0 0 0 0 0 0 0 0 0
0 0 0 0 0 0 0 0 0 0 0 0 0 0 0 0 0 0 0 0 0 0 0 0 0 0 0 0 0 0 0 0 0 0 0 0 0 0 0 0 0 0 0 0 0 0 0 0 0 0 0 0 0 0 0 0 0 0 0 0 0 0 0 0 0 0 0 0 0 0 0 0 0 0 0 0 0 0 0 0 0 0 0 0 0 0 0 0 0 0 0 0 0 0 0 0 0 0 0 0 0 0 0 0 0.0302023897567378 0 0 0 0 0 0 0 0 0 0 0.0160213328637695 0 0.0111660902315813 0.0223986309678259 0 0 0 0 0 0 0 0 0 0 0 0 0 0 0 0 0 0 0 0 0 0 0 0 0 0 0 0 0 0 0 0 0 0 0 0 0 0 0 0 0 0 0 0 0 0 0 0 0 0 0 0 0 0 0 0 0 0 0.0230286699784381 0 0 0.027779128922693 0 0 0 0 0 0 0 0 0 0 0 0 0 0 0 0 0 0 0 0 0 0 0 0 0 0 0 0.0258191303960325 0 0 0 0 0 0 0 0 0 0 0 0 0 0 0 0 0 0 0 0 0 0 0 0 0 0 0 0 0 0 0 0 0 0 0 0 0 0 0 0 0 0 0 0 0 0 0 0 0 0 0 0.026957336000168 0 0 0 0 0 0 0 0 0 0 0.0593842764061671 0.304306696942189 0 0 0.165098551464098 0.258147747522999 0 0 0 0 0 0 0 0.0296900185473009 0 0 0 0 0 0 0 0 0 0 0 0 0 0 0 0 0 0 0 0 0 0 0 0 0 0 0 0 0 0 0 0 0
0 0 0 0 0 0 0 0 0 0 0 0 0 0 0 0 0 0 0 0 0 0 0 0 0 0 0 0 0 0 0 0 0 0 0 0 0 0 0 0 0 0 0 0 0 0 0 0 0 0 0 0 0 0 0 0 0 0 0 0 0 0 0 0 0 0 0 0 0 0 0 0 0 0 0 0 0 0 0 0 0 0 0 0 0 0 0 0 0 0 0 0 0 0 0 0 0 0 0 0 0 0 0 0 0 0 0 0 0 0 0 0 0 0 0 0 0 0 0 0 0 0 0 0 0 0 0 0 0 0 0 0 0 0 0 0 0 0 0 0 0 0 0 0 0 0 0 0 0 0 0 0 0 0 0 0 0 0 0 0 0 0 0 0 0 0 0 0 0 0 0 0 0 0 0 0 0 0 0 0 0.00480677883935519 0 0 0 0 0 0 0 0 0 0 0 0 0 0 0 0 0 0 0 0 0 0 0 0 0 0 0 0 0 0 0 0 0 0 0 0 0 0 0 0 0 0 0 0 0 0 0 0 0 0 0 0 0 0 0 0 0 0 0 0.00243957745351885 0 0 0 0 0 0 0 0 0 0 0 0 0 0 0 0 0 0 0 0 0 0 0 0 0 0 0 0 0 0 0 0.0147111576122275 0.284068294420974 0.0498783675544621 0 0.216331732990836 0.202187607553237 0.206318550354737 0 0 0 0.0110362755525722 0 0.00822165766807987 0 0 0 0 0 0 0 0 0 0 0 0 0 0 0 0 0 0 0 0 0 0 0 0 0 0 0 0 0 0 0 0 0
0 0 0 0 0 0 0 0 0 0 0 0 0 0 0 0 0 0 0 0 0 0 0 0 0 0 0 0 0 0 0 0 0 0 0 0 0 0 0 0 0 0 0 0 0 0 0 0 0 0 0 0 0 0 0 0 0 0 0 0 0 0 0 0 0 0 0 0 0 0 0 0 0 0 0 0 0 0 0 0 0 0 0 0 0 0 0 0 0 0 0 0 0 0 0 0 0 0 0 0 0 0 0 0 0 0 0 0 0 0 0 0 0 0 0 0 0.00559056654078757 0 0 0 0 0 0 0 0 0 0 0 0 0 0 0 0 0 0 0 0 0 0 0 0 0 0 0 0 0 0 0 0 0 0 0 0 0 0 0 0 0 0 0 0 0 0 0 0 0 0 0 0 0 0 0 0 0 0.0175466968860186 0 0 0.026734446042719 0 0 0.00917252826547147 0 0 0 0 0 0 0 0 0 0 0 0 0 0 0 0 0 0 0 0 0 0 0 0 0 0 0 0 0 0 0 0 0 0 0 0 0 0 0 0 0 0 0 0 0 0 0 0 0 0 0 0 0 0 0 0 0 0 0 0 0 0 0 0 0 0 0 0 0 0 0 0 0 0 0 0 0 0 0 0 0 0 0 0 0.0877916546423904 0 0 0.0387381082587473 0 0 0 0.0290419695545319 0.176640746036159 0.103989507686646 0.288451261885703 0 0.079047304314228 0 0 0.0239852285292551 0.0124349337094712 0.0945648756061896 0 0.00627017204168139 0 0 0 0 0 0 0 0 0 0 0 0 0 0 0 0 0 0 0 0 0 0 0 0 0 0 0 0 0 0 0 0 0
0 0 0 0 0 0 0 0 0 0 0 0 0 0 0 0 0 0 0 0 0 0 0 0 0 0 0 0 0 0 0 0 0 0 0 0 0 0 0 0 0 0 0 0 0 0 0 0 0 0 0 0 0 0 0 0 0 0 0 0 0 0 0 0 0 0 0 0 0 0 0 0 0 0 0 0 0 0 0 0 0 0 0 0 0 0 0 0 0 0 0 0 0 0 0 0 0 0 0 0 0 0 0 0 0 0 0 0 0 0 0 0 0 0 0 0 0 0 0 0 0 0 0 0 0 0 0 0 0 0 0 0 0 0 0 0 0 0 0 0 0 0 0 0 0 0 0 0 0 0 0 0 0 0 0 0 0 0 0 0 0 0 0 0 0 0 0 0 0 0 0 0 0 0 0 0 0 0 0 0 0 0 0 0 0 0 0 0 0 0 0 0 0 0 0 0 0 0 0 0 0 0 0 0 0 0 0 0 0 0 0 0 0 0 0 0 0 0 0 0 0 0 0 0 0 0 0 0 0 0 0 0 0 0 0 0 0 0 0 0 0 0 0 0 0 0 0 0 0 0 0 0 0 0 0 0 0 0 0 0 0 0 0 0 0 0 0 0 0 0 0 0 0 0.306898751513123 0 0.25434045976405 0.0745754304705478 0 0.288941626932494 0 0.0190618884973113 0.0232225744734328 0.0329592683490407 0 0 0 0 0 0 0 0 0 0 0 0 0 0 0 0 0 0 0 0 0 0 0 0 0 0 0 0 0 0 0 0 0 0 0
0 0 0 0 0 0 0 0 0 0 0 0 0 0 0 0 0 0 0 0 0 0 0 0 0 0 0 0 0 0 0 0 0 0 0 0 0 0 0 0 0 0 0 0 0 0 0 0 0 0 0 0 0 0 0 0 0 0 0 0 0 0 0 0 0 0 0 0 0 0 0 0 0 0 0 0 0 0 0 0 0 0 0 0 0 0 0 0 0 0 0 0 0 0 0 0 0 0 0 0 0 0 0 0 0 0 0 0 0 0 0 0 0 0 0 0 0 0 0 0 0 0 0 0 0 0 0 0 0 0 0 0 0 0 0 0 0 0 0 0 0 0 0 0 0 0 0 0 0 0 0 0 0 0 0 0 0 0 0 0 0 0 0 0 0 0 0 0 0 0 0 0 0 0 0 0 0.0366285257997529 0 0 0 0.00950542631213062 0 0 0 0 0 0 0 0 0 0 0 0 0 0 0 0 0 0 0 0 0 0 0 0 0 0 0 0 0 0 0 0 0 0 0 0 0 0 0 0 0 0 0 0 0 0 0 0 0 0 0 0 0 0 0 0 0 0 0 0 0 0 0 0 0 0 0 0 0 0 0 0 0 0 0 0 0 0 0 0 0 0 0 0 0 0 0 0 0 0 0 0 0.370791473821637 0 0.250890810908871 0 0.279315909112972 0 0 0 0.0528678540446363 0 0 0 0 0 0 0 0 0 0 0 0 0 0 0 0 0 0 0 0 0 0 0 0 0 0 0 0 0 0 0 0 0 0 0 0
0 0 0 0 0 0 0 0 0 0 0 0 0 0 0 0 0 0 0 0 0 0 0 0 0 0 0 0 0 0 0 0 0 0 0 0 0 0 0 0 0 0 0 0 0 0 0 0 0 0 0 0 0 0 0 0 0 0 0 0 0 0 0 0 0 0 0 0 0 0 0 0 0 0 0 0 0 0 0 0 0 0 0 0 0 0 0 0 0 0 0 0 0 0 0 0 0 0 0 0 0 0 0 0 0 0 0 0 0 0 0 0 0 0 0 0 0 0 0 0 0 0 0 0 0 0 0 0 0 0 0 0 0 0 0 0 0 0 0 0 0 0 0 0 0 0 0 0 0 0 0 0 0 0 0 0 0 0 0 0 0 0 0 0 0 0 0 0 0 0 0 0 0 0 0 0 0 0 0 0 0 0 0 0 0 0 0 0 0 0 0 0 0 0 0 0 0 0 0 0 0 0 0 0 0 0 0 0 0 0 0 0 0 0 0 0 0 0 0.212461906242404 0 0 0 0 0 0 0 0 0 0 0 0 0 0 0.0341519451320046 0 0 0 0 0 0 0 0 0 0 0 0 0 0 0 0 0 0 0 0 0 0 0 0 0 0 0 0 0 0 0 0 0 0 0 0 0 0 0 0 0 0 0 0 0 0 0.243803852768892 0.273660895003503 0.235921400853196 0 0 0 0 0 0 0 0 0 0 0 0 0 0 0 0 0 0 0 0 0 0 0 0 0 0 0 0 0 0 0 0 0 0 0
0 0 0 0 0 0 0 0 0 0 0 0 0 0 0 0 0 0 0 0 0 0 0 0 0 0 0 0.0207503115684445 0 0 0 0 0 0 0 0 0 0 0 0 0 0 0 0 0 0 0 0 0 0 0 0 0 0 0 0 0 0 0 0 0 0 0 0 0 0 0 0 0 0 0 0 0 0 0 0 0 0 0 0 0 0 0 0 0 0 0 0 0 0 0 0 0 0 0 0 0 0 0 0 0 0 0 0 0 0 0 0 0 0 0 0 0 0 0 0 0 0 0 0 0 0 0 0.0482173630436988 0 0 0 0 0 0 0 0 0 0 0 0 0 0 0 0 0 0 0 0 0 0 0 0 0 0 0 0 0 0 0 0 0 0 0 0 0 0 0 0 0 0 0 0 0 0 0 0 0 0 0 0 0 0 0 0 0 0 0 0 0 0 0 0 0 0 0 0 0 0 0 0 0 0 0 0 0 0 0 0 0 0 0 0 0 0.0442801833461661 0 0 0 0 0 0 0 0 0 0 0 0 0 0 0 0 0 0 0 0 0 0 0 0 0 0 0 0 0 0 0 0 0 0 0 0 0 0 0 0 0 0 0 0 0 0 0 0 0 0 0 0 0 0 0 0.0548338281820774 0 0 0 0 0 0 0 0 0 0 0.0745294905814951 0.0627829202064827 0 0.281255678503883 0 0 0.413350224567753 0 0 0 0 0 0 0 0 0 0 0 0 0 0 0 0 0 0 0 0 0 0 0 0 0 0 0 0 0 0 0 0 0 0 0
0 0 0 0 0 0 0 0 0 0 0 0 0 0 0 0 0 0 0 0 0 0 0 0 0 0 0 0 0 0 0 0 0 0 0 0 0 0 0 0 0 0 0 0 0 0 0 0 0 0 0 0 0 0 0 0 0 0 0 0 0 0 0 0 0 0 0 0 0 0 0 0 0 0 0 0 0 0 0 0 0 0 0 0 0 0 0 0 0 0 0 0 0 0 0 0 0 0 0 0 0 0 0 0 0 0 0 0 0 0 0 0 0 0 0 0 0 0 0 0 0 0 0 0 0 0 0 0 0 0 0 0 0 0 0 0 0 0 0 0 0 0 0 0 0 0 0 0 0 0 0 0 0 0 0 0 0 0 0 0 0 0 0.118262030644301 0 0 0 0 0 0 0 0 0 0 0.0393063773845412 0 0.0412968243214486 0.147802519057629 0 0 0 0 0 0 0 0 0 0 0 0 0 0 0 0 0 0.00705674503171389 0 0 0 0 0 0 0 0 0 0 0 0 0 0 0 0 0.0285220026238318 0 0 0 0 0 0 0.0612381506012592 0 0.029313074946716 0 0 0 0 0.0611564601262878 0 0 0 0 0 0 0 0 0 0 0 0 0 0 0 0 0 0 0 0 0 0 0 0 0 0 0 0 0 0 0 0 0 0 0 0 0 0 0 0 0 0 0 0 0 0 0 0.161672868439008 0 0 0.0192497822388155 0.0381051790017639 0.089738698227927 0.157279287354757 0 0 0 0 0 0 0 0 0 0 0 0 0 0 0 0 0 0 0 0 0 0 0 0 0 0 0 0 0 0 0 0 0 0 0 0 0 0
0 0 0 0 0 0 0 0 0 0 0 0 0 0 0 0 0 0 0 0 0 0 0 0 0 0 0 0 0 0 0 0 0 0 0 0 0 0 0 0 0 0 0 0 0 0 0 0 0 0 0 0 0 0 0 0 0 0 0 0 0 0 0 0 0 0 0 0 0 0 0 0 0 0 0 0 0 0 0 0 0 0 0 0 0 0 0 0 0 0 0 0 0 0 0 0 0 0 0 0 0 0 0 0 0 0 0 0 0 0 0 0 0 0 0 0 0 0 0 0 0 0 0 0.0291753587172255 0 0 0 0 0 0 0 0 0 0 0 0 0 0 0 0 0 0 0 0 0 0 0 0 0 0 0 0 0 0 0 0 0 0 0 0 0 0 0 0 0 0 0 0 0 0 0 0 0 0 0 0 0 0 0 0 0 0 0 0 0 0 0 0 0 0 0 0 0 0 0 0 0 0 0 0 0 0 0 0 0 0 0 0 0 0 0 0 0 0 0 0 0 0 0 0 0 0 0 0 0 0 0 0 0 0 0 0 0 0 0 0 0 0 0 0 0 0 0 0 0 0 0 0 0 0 0 0 0 0 0 0 0 0 0 0 0 0 0 0 0 0 0 0 0 0 0 0 0 0.0471307080534837 0 0.0372574767221215 0.239424475760649 0.0884519775795222 0 0.221759621146601 0.336800382020398 0 0 0 0 0 0 0 0 0 0 0 0 0 0 0 0 0 0 0 0 0 0 0 0 0 0 0 0 0 0 0 0 0 0 0 0 0
0 0 0 0 0 0 0 0 0 0 0 0 0 0 0 0 0 0 0 0 0 0 0 0 0 0 0 0 0 0 0 0 0 0 0 0 0 0 0.0109632682441487 0 0.00456125153235114 0 0 0 0 0 0 0.0119407669329577 0 0 0 0 0 0 0 0 0 0 0 0 0 0 0 0 0 0 0 0 0 0 0 0 0 0 0.0063338274358054 0 0 0 0 0 0 0 0 0 0 0 0 0 0 0 0 0 0 0 0 0 0 0 0 0 0 0 0 0 0 0 0 0 0 0 0 0 0 0 0 0 0 0 0 0 0 0 0 0 0 0 0 0 0.00344460190961309 0 0 0 0 0 0 0 0 0 0 0 0 0 0 0 0 0 0 0 0 0 0 0 0 0 0 0 0 0 0 0 0 0 0 0 0 0 0 0.0155600105045449 0 0.0352919529368946 0.00690314102946846 0.167948821995029 0 0 0 0 0 0 0 0 0 0 0 0 0 0 0.0423258342905696 0.0417979316828979 0.0315690431212343 0 0.0553703255181716 0 0 0 0 0 0 0.00280507686486905 0 0 0 0.0528319822900643 0.134838415771792 0 0.24661118583634 0 0 0 0 0 0 0 0.00415211149328029 0.00716032698928138 0 0 0 0 0 0 0 0 0 0.032594214927861 0 0 0 0 0 0 0 0 0 0 0 0 0.000642003233831745 0 0 0 0 0.00810438874356848 0 0 0 0 0.00158387841039297 0 0 0 0 0 0 0 0 0 0 0.0245343743191967 0 0 0 0 0 0 0.00239108166598165 0 0 0 0 0 0 0 0 0 0 0 0 0 0 0 0 0 0 0 0 0 0 0 0 0 0 0 0 0 0 0 0 0 0.00220823573156632 0.002860972470986 0.008110829619065 0 0 0 0 0 0 0 0 0 0 0 0 0.00458878433150577 0 0 0 0.0299713601667307
0 0 0 0 0 0 0 0 0 0 0 0 0 0 0 0 0 0 0 0 0 0 0 0 0 0 0 0 0 0 0 0 0 0 0 0 0 0 0 0 0 0 0 0 0 0 0 0 0 0 0 0 0 0 0 0 0 0 0 0 0 0 0 0 0 0 0 0 0 0 0 0 0 0 0 0 0 0 0 0 0 0 0 0 0 0 0 0 0 0 0 0 0 0 0 0 0 0 0 0 0 0 0 0 0 0 0 0 0 0 0 0 0 0 0 0 0 0 0 0 0 0 0 0 0 0 0 0 0 0 0 0 0 0 0 0 0 0 0 0 0 0 0 0 0 0 0 0 0 0 0 0 0 0 0 0 0 0 0 0 0 0 0.0595569463030797 0 0 0.0361809548571875 0 0 0 0 0 0 0 0 0 0 0 0 0 0 0 0 0 0 0 0 0 0 0 0 0 0 0 0 0 0 0 0 0 0 0 0 0 0 0 0 0 0 0 0 0 0 0 0 0 0 0 0 0 0 0 0 0 0 0.0789219782865229 0 0 0 0 0 0 0 0 0 0 0 0 0 0.417304633201862 0 0.0439611307474419 0 0 0 0 0 0 0 0 0 0 0 0 0 0 0 0 0 0 0 0 0 0 0 0 0 0 0 0 0 0 0 0.023925758089746 0 0.0488852018445345 0.0448081862867068 0.0256286198259039 0 0 0 0 0 0 0 0 0 0 0 0 0 0 0 0.0417946173174793 0 0.179031973239536 0 0 0 0 0 0 0 0 0 0 0 0 0 0 0 0 0 0 0 0 0 0 0
0 0 0 0 0 0 0 0 0 0 0 0 0 0 0 0 0 0 0 0 0 0 0 0 0 0 0 0 0 0 0 0 0 0 0 0 0 0 0 0 0 0 0 0 0 0 0 0 0 0 0 0 0 0 0 0 0 0 0 0 0 0 0 0 0 0 0 0 0 0 0 0 0 0 0 0 0 0 0 0 0 0 0 0 0 0 0 0 0 0 0 0 0 0 0 0 0 0 0 0 0 0 0 0 0 0 0 0 0 0 0 0 0 0 0 0 0 0 0 0 0 0 0 0 0 0 0 0 0 0 0 0 0 0 0 0 0 0 0 0 0 0 0 0 0 0 0 0 0 0 0 0 0 0 0 0 0 0.00617141813814989 0.0182046509509068 0.127691019490476 0.103487928334606 0.0457451136890699 0.00691291170026359 0 0 0 0.00618471176646959 0 0 0 0 0 0 0 0 0 0 0 0 0 0 0 0 0 0 0 0 0 0 0 0 0 0.0924635366059638 0.0103439605612142 0 0.0159449121037747 0 0 0.0148103962478651 0 0 0 0 0 0 0 0 0 0 0 0 0 0 0 0 0 0 0.0084830926749501 0 0 0 0 0 0 0.00886664003266242 0 0 0 0 0 0 0 0 0 0 0 0 0 0 0 0.00730270586909761 0 0 0 0 0 0 0 0 0 0 0 0 0 0 0 0 0 0 0 0 0 0 0 0 0 0 0 0 0 0 0 0 0 0 0 0 0 0 0 0 0 0 0 0 0 0 0.020352464584532 0.0765244205474797 0.161829669289932 0.0865699332614518 0 0 0 0 0.0149916678765574 0.019422591598936 0 0 0 0 0 0 0 0 0 0 0.0205425186646705 0 0.127153736010972 0 0 0 0 0 0 0 0
0 0 0 0 0 0 0 0 0 0 0 0 0 0 0 0 0 0 0 0 0 0 0 0 0 0 0 0 0 0 0 0 0 0 0 0 0 0 0 0 0 0 0 0 0 0 0 0 0 0 0 0 0 0 0 0 0 0 0 0 0 0 0 0 0 0 0 0 0 0 0 0 0 0 0 0 0 0 0 0 0 0 0 0 0 0 0 0 0 0 0 0 0 0 0 0 0 0 0 0 0 0 0 0 0 0 0 0 0 0 0 0 0 0 0 0 0 0 0 0 0 0 0 0 0 0 0 0 0 0 0 0 0 0 0 0 0 0 0 0 0 0 0 0 0 0 0 0 0 0 0 0 0 0 0 0 0 0 0 0 0.59554190685578 0 0 0 0 0 0 0 0 0 0 0 0 0 0 0 0 0 0 0 0 0 0 0 0 0 0 0 0 0 0 0 0 0 0 0.081494599018216 0 0 0 0 0 0 0 0 0 0 0 0 0 0 0 0 0 0 0 0 0 0.190163512288176 0 0 0 0 0.132799981837828 0 0 0 0 0 0 0 0 0 0 0 0 0 0 0 0 0 0 0 0 0 0 0 0 0 0 0 0 0 0 0 0 0 0 0 0 0 0 0 0 0 0 0 0 0 0 0 0 0 0 0 0 0 0 0 0 0 0 0 0 0 0 0 0 0 0 0 0 0 0 0 0 0 0 0 0 0 0 0 0 0 0 0 0 0 0 0 0 0 0 0 0 0 0 0
0 0 0 0 0 0 0 0 0 0 0 0 0 0 0 0 0 0 0 0 0 0 0 0 0 0 0 0 0 0 0 0 0 0 0 0 0 0 0 0 0 0 0 0 0 0 0 0 0 0 0 0 0 0 0 0 0 0 0 0 0 0 0 0 0 0 0 0 0 0 0 0 0 0 0 0 0 0 0 0 0 0 0 0 0 0 0 0 0 0 0 0 0 0 0 0 0 0 0 0 0 0 0 0 0 0 0 0 0 0 0 0 0 0 0 0 0 0 0 0 0 0 0 0 0 0 0 0 0 0 0 0 0 0 0 0 0 0 0 0 0 0 0 0 0 0 0 0 0 0 0 0 0 0 0 0 0 0.00444722816392655 0.0206633840028954 0.0461670945105449 0.181241339051883 0.00957178826515282 0.00306928438804321 0 0 0 0.0313497201018444 0 0 0 0 0 0 0 0 0 0 0 0 0 0 0 0 0 0 0 0 0 0 0 0 0 0.024099205308698 0 0 0.00497298852645353 0 0 0.0166746019633043 0 0 0 0 0 0 0 0.0108036316615812 0 0 0 0 0 0 0 0 0.006310837945028 0 0 0 0 0 0 0 0 0 0 0 0 0 0 0 0 0 0 0 0 0 0 0 0 0.00179859664449464 0 0 0 0 0 0 0 0 0 0 0 0 0 0 0 0 0.00502067032512716 0 0 0 0 0 0 0 0 0 0 0 0 0 0 0 0 0 0 0 0 0 0 0 0 0 0 0 0.0403002341294599 0 0 0.0214700085881204 0.0558920571268718 0.21375162839788 0 0 0 0 0.0824695137252326 0.111377627861905 0.0109667798284598 0 0 0 0 0 0 0.00311675212909243 0.0192604263849851 0.0214608873469505 0 0 0.00762377486781049 0 0 0 0.036666250327295 0 0 0 0.00945368842695956
0 0 0 0 0 0 0 0 0 0 0 0 0 0 0 0 0 0 0 0 0 0 0 0 0 0 0 0 0 0 0 0 0 0 0 0 0 0 0 0 0 0 0 0 0 0 0 0 0 0 0 0 0 0 0 0 0 0 0 0 0 0 0 0 0 0 0 0 0 0 0 0 0 0 0 0 0 0 0 0 0 0 0 0 0 0 0 0 0 0 0 0 0 0 0 0 0 0 0 0 0 0 0 0 0 0 0 0 0 0 0 0 0 0 0 0 0 0 0 0 0 0 0 0 0 0 0 0 0 0 0 0 0 0 0 0 0 0 0 0 0 0 0 0 0 0 0 0 0 0 0 0 0 0 0 0 0 0.00690361409618416 0.0484296379619035 0.0422364840774513 0.0265553699309446 0 0.00576740774730496 0 0 0 0 0 0 0 0 0 0 0 0 0 0 0 0 0 0 0 0 0 0 0 0 0 0 0 0 0 0.164813979082671 0 0 0.0171611852575846 0 0 0 0 0 0 0 0 0 0 0 0 0 0 0 0 0 0 0 0 0 0 0 0 0.0210208986245999 0 0 0 0 0 0 0 0 0 0 0 0 0 0 0 0 0 0 0 0.00735978268852514 0 0 0.00785046175674006 0 0 0 0 0 0 0 0 0 0 0 0 0 0 0 0 0 0 0 0 0 0 0 0 0 0 0 0 0 0 0 0 0 0 0 0 0 0 0 0 0 0.211006535591226 0 0.0298976817003304 0 0.215193506926191 0.153600653839976 0 0 0 0 0 0.0332498005346032 0 0 0 0 0 0 0 0 0 0 0 0 0.00895300018376406 0 0 0 0 0 0 0 0
0 0 0 0 0 0 0 0 0 0 0 0 0 0 0 0 0 0 0 0 0 0 0 0 0 0 0 0 0 0 0 0 0 0 0 0 0 0 0 0 0 0 0 0 0 0 0 0 0 0 0 0 0 0 0 0 0 0 0 0 0 0 0 0 0 0 0 0 0 0.00152463731893646 0 0 0 0 0 0 0 0 0 0 0 0 0 0 0 0 0 0 0 0 0 0 0 0 0 0 0 0 0 0 0 0 0 0 0 0 0 0 0 0 0 0 0 0 0 0 0 0 0 0 0 0 0 0 0 0 0 0 0 0 0 0 0 0 0 0 0 0 0 0 0 0 0 0 0 0 0 0 0 0 0 0 0 0 0 0 0 0.00285429929425484 0.026483709202477 0.0673065053262225 0.120386115116443 0.0173925966627475 0.00329706256151468 0 0 0 0 0 0 0 0 0 0 0 0 0 0 0 0 0 0 0 0 0 0 0 0 0 0 0 0 0 0.0928428789260329 0.010770673580564 0 0.0278960390976968 0 0 0.0189185505324853 0 0 0 0 0 0 0 0 0 0 0 0 0 0 0 0 0 0 0 0 0 0 0 0 0 0 0 0 0 0 0 0 0 0 0 0 0 0 0 0 0 0.00161562754143197 0 0 0.00562023168549128 0 0 0 0 0 0 0 0 0 0 0 0 0 0 0 0 0 0 0 0 0 0 0 0 0 0 0 0 0 0 0 0 0 0 0 0 0 0 0 0 0 0.174386889067791 0 0.0304169186576575 0.084098643248601 0 0.145699552124164 0 0 0.00151912107785941 0 0.010205101365753 0.0555453471579463 0 0 0 0 0 0 0 0 0.00429428592486055 0.00329119484634392 0.00561152709444282 0 0.0880224925882828 0 0 0 0 0 0 0 0
0 0 0 0 0 0 0 0 0 0 0 0 0 0 0 0 0 0 0 0 0 0 0 0 0 0 0 0 0 0 0 0 0 0 0 0 0 0 0 0 0 0 0 0 0 0 0 0 0 0 0 0 0 0 0 0 0 0 0 0 0 0 0 0 0 0 0 0 0 0 0 0 0 0 0 0 0 0 0 0 0 0 0 0 0 0 0 0 0 0 0 0 0 0 0 0 0 0 0 0 0 0 0 0 0 0 0 0 0 0 0 0 0 0 0 0 0 0 0 0 0 0 0 0 0 0 0 0 0 0 0 0 0 0 0 0 0 0 0 0 0 0 0 0 0 0 0 0 0 0 0 0 0 0 0 0 0 0.0029874553708479 0.0209023119402185 0.0248805984616884 0.0804378657970407 0.00517456028899009 0.0022852448262792 0 0 0 0.0204384925181797 0 0 0 0 0 0 0 0 0 0 0 0 0 0 0 0 0 0 0 0 0 0 0 0 0 0.0612727788207278 0.00680735273305185 0 0.0179637742647659 0 0 0.0276094842608943 0 0 0 0 0 0 0 0 0 0 0 0 0 0 0 0 0.00603577952455801 0 0 0 0 0 0 0 0 0 0 0 0 0 0 0 0 0 0 0 0 0 0 0 0 0.00121291249005663 0 0 0.00713325553817475 0 0 0 0 0 0 0 0 0 0 0 0 0 0.00386711289249034 0 0 0 0 0 0 0 0 0 0 0 0 0 0 0 0 0 0 0 0 0 0 0 0 0 0 0 0.0872087299213707 0 0.108745613895269 0.0561164366607556 0.136205740620337 0 0 0 0 0 0.0258651860976567 0.156056394663404 0.00876517158883709 0 0 0 0 0 0 0.00247153025724815 0.0231006974386092 0.0232191767853479 0.00253745104541588 0 0.0482151425719912 0 0 0 0.0229599578010453 0 0.00207108462741542 0 0.00745270629733249
0 0 0 0 0 0 0 0 0 0 0 0 0 0 0 0 0 0 0 0 0 0 0 0 0 0 0 0 0 0 0 0 0 0 0 0 0 0 0 0 0 0 0 0 0.051926739306402 0 0 0 0 0.0303113596486416 0 0 0 0 0 0 0 0 0 0 0 0 0 0 0 0 0 0 0 0 0 0 0 0 0 0 0 0 0 0 0 0 0 0 0 0 0 0 0 0 0 0 0 0 0 0 0 0 0 0 0 0 0 0 0 0 0 0 0 0 0 0 0 0 0 0 0 0 0 0 0 0 0 0 0 0 0 0 0 0 0 0 0 0 0 0 0 0 0 0 0 0 0 0 0 0 0 0 0 0 0 0 0 0 0 0 0 0 0 0 0 0 0 0 0 0 0 0 0 0 0 0 0 0 0 0 0 0 0 0.169064127995732 0 0 0.284683979692985 0.0507902369137441 0 0 0 0 0 0.119637887485248 0 0 0 0 0 0 0 0 0 0 0 0 0 0 0 0 0 0 0 0 0 0 0 0 0 0 0 0 0 0.116171783317994 0 0 0 0.0246147519531303 0 0 0 0 0.0617030622882503 0 0 0 0 0 0 0 0 0 0 0 0 0 0 0 0 0 0 0 0 0 0 0 0 0 0 0 0 0 0 0 0 0 0 0 0 0 0 0 0 0 0 0 0 0 0 0 0 0 0 0 0 0 0 0 0 0 0 0 0 0 0 0 0 0.0910960713978727 0 0 0 0 0 0 0 0 0 0 0 0 0 0 0 0 0 0 0 0 0 0 0 0
0 0 0 0 0 0 0 0 0 0 0 0 0 0 0 0 0 0 0 0 0 0 0 0 0 0 0 0 0 0 0 0 0 0 0 0 0 0 0 0 0 0 0 0 0 0 0 0 0 0 0 0 0 0 0 0 0 0 0 0 0 0 0 0 0 0 0 0 0 0 0 0 0 0 0 0 0 0 0 0 0 0 0 0 0 0 0 0 0 0 0 0 0 0 0 0 0 0 0 0 0 0 0 0 0 0 0 0 0 0 0 0 0 0 0 0 0 0 0 0 0 0 0 0 0 0 0 0 0 0 0 0 0 0 0 0 0 0 0 0 0 0 0 0 0 0 0 0 0 0 0 0 0 0 0 0 0 0 0 0 0 0 0 0 0 0 0 0 0 0 0 0 0 0 0 0 0 0 0 0 0 0 0 0 0 0 0 0 0 0 0 0 0 0 0 0 0 0 0 0 0 0 0 0 0 0 0 0 0 0 0 0 0 0.0380181064196738 0 0 0 0 0 0 0 0 0 0 0.27278887694438 0 0 0 0.106564202038048 0 0 0 0 0 0 0 0 0 0.40088650739066 0 0 0 0 0 0 0 0 0 0 0 0 0 0 0 0 0 0 0 0 0 0 0 0 0 0 0 0 0 0 0 0 0 0 0 0 0 0 0 0 0 0 0 0 0 0.027070019470751 0 0 0 0 0 0 0 0 0.154672287736487 0 0 0 0 0 0 0 0 0 0 0 0 0 0 0 0 0 0 0 0 0 0 0 0
0 0 0 0 0 0 0 0 0 0 0 0 0 0 0 0 0 0 0 0 0 0 0 0 0 0 0 0 0 0 0 0 0 0 0 0 0 0 0 0 0 0 0 0 0 0 0 0 0 0 0 0 0 0 0 0 0 0 0 0 0 0 0 0 0 0 0 0 0 0 0 0 0 0 0 0 0 0 0 0 0 0 0 0 0 0 0 0 0 0 0 0 0 0 0 0 0 0 0 0 0 0 0 0 0 0 0 0 0 0 0 0 0 0 0 0 0 0 0 0 0 0 0 0 0 0 0 0 0 0 0 0 0 0 0 0 0 0 0 0 0 0 0 0 0 0 0 0 0 0 0 0 0 0 0 0 0 0 0 0 0 0 0 0 0 0 0 0 0 0 0 0 0 0 0 0 0 0 0 0.0596510141276554 0 0 0.159180257472275 0 0 0 0 0 0 0 0 0 0 0 0 0 0 0 0 0 0 0 0 0 0 0 0 0 0 0 0 0 0 0.184541875401688 0 0 0 0 0 0 0 0 0 0 0.329550437008179 0 0 0 0.0391016655192312 0 0 0 0 0 0 0 0 0 0 0 0 0 0 0 0 0 0 0 0 0 0 0 0 0 0 0 0 0 0 0 0 0 0 0 0 0 0 0 0 0 0 0 0 0 0 0 0 0 0 0 0 0 0 0 0 0 0 0 0 0.00729467444250455 0 0.0682986250803133 0.10124706969912 0 0 0 0 0 0 0.0158578870923413 0 0 0 0 0 0 0 0 0 0 0 0 0 0.0352764941566924 0 0 0 0
0 0 0 0 0 0 0 0 0 0 0 0 0 0 0 0 0 0 0 0 0 0 0 0 0 0 0 0 0 0 0 0 0 0 0 0 0 0 0 0 0 0 0 0 0 0 0 0 0 0 0 0 0 0 0 0 0 0 0 0 0 0 0 0 0 0 0 0 0 0 0 0 0 0 0 0 0 0 0 0 0 0 0 0 0 0 0 0 0 0 0 0 0 0 0 0 0 0 0 0 0 0 0 0 0 0 0 0 0 0 0 0 0 0 0 0 0 0 0 0 0 0 0 0 0 0 0 0 0 0 0 0 0 0 0 0 0 0 0 0 0 0 0 0 0 0 0 0 0 0 0 0 0 0 0 0 0 0 0 0 0 0 0 0 0 0 0 0 0 0 0 0 0 0 0 0 0 0 0 0 0 0 0 0 0 0 0 0 0 0 0 0 0 0 0 0 0 0 0 0 0 0 0 0 0 0 0 0 0 0 0 0 0 0 0 0 0 0 0 0 0 0 0 0 0 0 0 0 0 0 0 0 0 0 0.0130662316883118 0 0 0 0.102457917107016 0.0318968822449451 0 0.310292375882357 0 0 0 0.0368686929023791 0 0.0741685592183789 0.0231282259102215 0.229797314686634 0 0.0520004153342982 0.0177138762501327 0 0 0 0 0 0 0 0 0 0 0 0 0 0 0 0 0 0 0 0 0 0 0 0 0 0 0 0 0 0 0 0.0775257743147276 0 0 0 0 0 0 0 0 0 0 0 0 0 0 0.0157045746389523 0 0 0 0 0 0 0 0 0 0 0.0153791598216459 0 0 0 0 0 0 0
0 0 0 0 0 0 0 0 0 0 0 0 0 0 0 0 0 0 0 0 0 0 0 0 0 0 0 0 0 0 0 0 0 0 0 0 0 0 0 0 0 0 0 0 0 0 0 0 0 0 0 0 0 0 0 0 0 0 0 0 0 0 0 0 0 0 0 0 0 0 0 0 0 0 0 0 0 0 0 0 0 0 0 0 0 0 0 0 0 0 0 0 0 0 0 0 0 0 0 0 0 0 0 0 0 0 0 0 0 0 0 0 0 0 0 0 0 0 0 0 0 0 0 0 0 0 0 0 0 0 0 0 0 0 0 0 0 0 0 0 0 0 0 0 0 0 0 0 0 0 0 0 0 0 0 0 0 0 0.0320967660573317 0.0491210848930375 0.140115435789795 0.0250648766321829 0 0 0 0 0 0 0 0 0 0 0 0 0 0 0 0 0.0199153309302899 0 0 0 0 0 0 0 0 0 0 0 0 0 0 0 0 0 0 0 0.0510129013797797 0 0 0 0 0 0 0 0.0795017437642412 0 0 0 0 0 0 0 0 0 0 0 0 0 0 0 0 0 0 0 0 0 0 0 0 0 0 0 0 0 0 0 0 0 0 0 0 0 0 0.0297769543648672 0 0 0 0.0161847541752487 0 0 0 0 0 0 0 0.00372713292435757 0 0 0 0 0 0 0 0 0 0 0 0 0 0 0 0 0 0 0 0 0 0 0 0 0 0 0 0.0367688624851699 0 0.102148763579234 0 0.0232269337510901 0.0629727951447475 0 0 0 0 0 0.175698577350528 0.00439128744146511 0 0.0234481606261086 0 0 0 0 0.00450702930893482 0 0.0397341813759058 0 0 0 0 0 0 0.0692651265429218 0 0 0 0.0113213014827637
0 0 0 0 0 0 0 0 0 0 0 0 0 0 0 0 0 0 0 0 0 0 0 0 0 0 0 0 0 0 0 0 0 0 0 0 0 0 0 0 0 0 0 0 0 0 0 0 0 0 0 0 0 0 0 0 0 0 0 0 0 0 0 0 0 0 0 0 0 0 0 0 0 0 0 0 0 0 0 0 0 0 0 0 0 0 0 0 0 0 0 0 0 0 0 0 0 0 0 0 0 0 0 0 0 0 0 0 0 0 0 0 0 0 0 0 0 0 0 0 0 0 0 0 0 0 0 0 0 0 0 0 0 0 0 0 0 0 0 0 0 0 0 0 0 0 0 0 0 0 0 0 0 0 0 0 0 0 0 0.0146800804896411 0.027779642621783 0 0 0 0 0 0.0277612570122516 0 0 0 0 0 0 0 0 0 0 0.00529323093012815 0.00892874981130467 0 0 0 0 0.0023717625040965 0 0 0 0 0 0 0 0 0.0221638567987244 0.00937251757936085 0 0.0218074718983373 0 0 0.0916444331145226 0 0 0 0 0 0 0 0.0332825750495111 0 0 0 0 0 0 0 0 0.00710066468707524 0 0 0 0 0 0 0.00449362925404137 0 0 0.00235021181394612 0 0 0 0 0 0 0 0 0 0 0 0 0 0 0 0 0 0.0211178793745795 0.0344860996726063 0.0112644127782141 0 0 0 0.0910138311429099 0.00489567293387408 0 0.00321755188814052 0 0.000975044634449106 0 0 0.00386851161102351 0 0 0 0 0 0 0 0 0 0 0 0 0 0 0 0 0 0 0 0 0 0 0 0 0 0 0 0.015367205390536 0 0.0445035975938099 0.00954071459902401 0.0407830516526744 0.122567804811134 0 0 0 0 0.0566794621662151 0 0.0194707989935454 0 0.0175380390275037 0 0 0 0 0.0102421179119107 0.030153061762547 0.0571464119002098 0.00564886707677402 0 0.0244044116379648 0 0 0 0.0750915939483603 0 0.00778624648766528 0 0.013207527439605
0 0 0 0 0 0 0 0 0 0 0 0 0 0 0 0 0 0 0 0 0 0 0 0 0 0 0 0 0 0 0 0 0 0 0 0 0 0 0 0 0 0 0 0 0 0 0 0 0 0 0 0 0 0 0 0 0 0 0 0 0 0 0 0 0 0 0 0 0 0 0 0 0 0 0 0 0 0 0 0 0 0 0 0 0 0 0 0 0 0 0 0 0 0 0 0 0 0 0 0 0.00283495373394734 0 0 0 0 0 0 0 0 0 0 0 0 0 0 0 0 0 0 0 0 0 0 0 0 0 0 0 0 0 0 0 0 0 0 0 0 0 0 0.00176261282820222 0 0 0 0 0 0 0 0 0 0 0 0 0 0 0 0 0 0 0 0 0 0 0 0 0 0 0.0181724716024125 0 0 0 0 0 0 0 0 0 0 0.0131676736426596 0 0 0 0 0 0 0 0 0 0.0590851250516236 0 0 0 0 0 0 0.00837327375142889 0 0 0 0 0 0 0 0 0 0 0 0.00600370109533861 0 0 0 0 0 0 0 0.078855160944891 0.03014200588179 0 0 0 0 0 0 0 0 0 0 0 0 0 0 0 0 0 0 0 0 0 0 0 0 0 0 0 0 0 0.0052988954006852 0 0 0 0 0 0 0.00415704337809972 0 0.0024357857506643 0 0 0.0421921347308634 0 0 0 0 0 0 0 0 0 0 0 0 0 0 0 0 0 0 0 0 0 0 0 0 0 0 0 0 0 0.00787963545062125 0 0 0.0123789869714074 0 0 0 0 0.00254729466572919 0.0350117338324612 0 0.00358694457892536 0 0 0 0 0.100795548431494 0.043375029923527 0.186291897816212 0.0967676452503803 0.00587814504886761 0.0386992542631472 0 0.00502087448194537 0.0438056453651462 0.0225508168344934 0.0269238423543131 0 0.0101476585370357 0 0.0858582084016873
0 0 0 0 0 0 0 0 0 0 0 0 0 0 0 0 0 0 0 0 0 0 0 0 0 0 0 0 0 0 0 0 0 0 0 0 0 0 0 0 0 0 0 0 0 0 0 0 0 0 0 0 0 0 0 0 0 0 0 0 0 0 0 0 0 0 0 0 0 0 0 0 0 0 0 0 0 0 0 0 0 0 0 0 0 0 0 0 0 0 0 0 0 0 0 0 0 0 0 0 0 0 0 0 0 0 0 0 0 0 0 0 0 0 0 0 0 0 0 0 0 0 0 0 0 0 0 0 0 0 0 0 0 0 0 0 0 0 0 0 0 0 0 0 0 0 0 0 0 0 0 0 0 0 0 0 0 0 0 0 0 0 0 0 0 0 0 0 0 0 0 0 0 0 0 0 0 0 0 0 0 0 0 0 0 0 0.00442344712886733 0 0.00611316991815827 0 0.00387237903295873 0 0 0 0 0 0 0 0 0 0 0.00220870676787663 0.00153522329979262 0 0 0 0 0 0 0 0 0 0 0 0 0 0 0 0 0 0 0 0 0 0 0 0 0 0 0 0 0 0 0 0.00137976808082572 0.00754607706749775 0.0341189215494469 0 0 0 0 0 0 0 0 0 0.0869436713621696 0.0382384868913225 0 0 0 0 0 0.0451031105557289 0.00345800688228226 0.0201958625087719 0.0115038097952064 0.0403164396786238 0.0582796266715846 0.0622974718393671 0 0 0 0 0 0 0 0 0 0 0 0 0 0 0 0 0 0 0 0 0 0 0 0.00305168873345614 0 0 0 0 0 0 0 0 0 0 0 0 0 0.00304920259631976 0 0.0285598055679602 0.187590663307454 0.0454271154863188 0 0 0.0277885642671952 0.00301290256541119 0.00200860171027413 0 0 0 0.0641267398480672 0.0507152366708753 0.116977714225414 0 0.0129354926988277 0 0 0.027222093291945
0 0 0 0 0 0 0 0 0 0 0 0 0 0 0 0 0 0 0 0 0 0 0 0 0 0 0 0 0 0 0 0 0 0.000641124839365963 0 0 0 0 0 0 0 0 0 0 0 0 0 0 0 0 0 0 0 0 0.00257313568815309 0 0 0 0 0 0 0 0 0 0 0 0 0 0 0 0 0 0 0 0 0 0 0 0 0 0 0 0 0 0 0 0 0 0 0 0 0 0 0 0 0 0 0 0 0 0.0063891616835611 0.0173241782726054 0 0 0 0 0 0 0 0 0 0 0 0 0 0 0 0 0 0 0 0 0 0 0 0 0 0 0 0 0 0 0 0 0 0 0 0 0 0.027218602602789 0 0 0 0 0.00707814807466896 0.0121015383016948 0 0.00442007416629778 0 0 0.0151691265335157 0.00549976920897028 0.00082242386228345 0 0.0155480919461833 0 0 0 0 0 0 0 0 0 0 0 0 0 0 0 0 0 0 0 0 0 0 0.00115801325580615 0.000579374809220754 0 0 0 0.00101672153750448 0 0 0 0.000532787171075354 0 0.00199203087540996 0 0 0 0 0 0 0 0 0 0.00554797664313545 0 0 0 0.000857118123580801 0 0 0 0.00337688054157805 0 0 0 0 0 0 0 0 0 0 0 0 0 0 0.000702077104547611 0 0.000532628799305258 0 0 0 0 0 0 0 0 0 0 0 0.00187574724787807 0.00146558689259507 0 0.000507513919848638 0.00281262765448514 0.00187285513867518 0.0123054934692861 0.00457277419196223 0 0.00476454478981949 0.00208191495521458 0.00542554410757989 0.00433875765152641 0.000772653092477989 0.00169041120807938 0 0 0 0.00488640900781519 0.000843602251632587 0.00160382886739577 0 0.148577438855656 0.0036234762953489 0.00339673914095421 0 0 0 0 0 0 0 0 0 0 0 0 0 0 0 0 0 0 0 0 0 0 0 0.0016678166211072 0 0 0 0 0 0 0 0 0 0.0015634899971993 0.00151599796401331 0.00487750285779367 0.011308690248531 0 0.0120474480926191 0 0.0815205078686377 0.0242872232574648 0 0.00836980604329325 0.0614468193573321 0 0.00658333650449038 0 0.00167480742714816 0 0.0106207111107585 0.0093439542568225 0.00337363305236904 0.224064480917706 0.0944079763777622 0.0246701528586399 0.00872279883839069 0.0694339435684377
0 0 0 0 0 0 0 0 0 0 0 0 0 0 0 0 0 0 0 0 0 0 0 0 0 0 0 0 0 0 0 0 0 0 0 0 0 0 0 0 0 0 0 0 0 0 0 0 0 0 0 0 0 0 0 0 0 0 0 0 0 0 0 0 0 0 0 0 0 0 0 0 0 0 0 0 0 0 0 0 0 0 0 0 0 0 0 0 0 0 0 0 0 0 0 0 0 0 0 0 0 0 0 0 0 0 0 0 0 0 0 0 0 0 0 0 0 0 0 0 0 0 0 0 0 0 0 0 0 0 0 0 0 0 0 0 0 0 0 0 0 0 0 0 0 0 0 0 0 0 0 0.00312819439449859 0 0 0 0 0 0 0 0 0 0 0 0 0 0 0 0 0 0 0 0 0 0 0 0 0 0 0 0 0 0 0 0 0 0 0.0109729959342257 0 0.0094334582224628 0 0.00336860163348389 0 0 0 0 0 0 0.00103604050890718 0 0 0 0.00202130302794111 0.00379367529317428 0 0 0 0 0 0 0 0 0 0 0.00117000863362301 0 0 0 0 0 0 0 0.00202965968344637 0 0 0 0 0 0 0 0 0 0 0 0 0.00115424600296256 0.0270843218249983 0.0389764164437325 0 0 0 0 0 0.000592402072192653 0 0 0 0.0803064847554654 0.0365434571736777 0 0 0 0 0 0.0264913759172889 0.00210792439499856 0.0251610329218431 0.00708182825759334 0.110057870512611 0.028497616736546 0.026881955584026 0 0 0 0 0 0 0 0 0 0 0 0 0 0 0 0 0 0 0 0 0 0 0 0.00708616070907737 0 0 0 0 0 0 0 0 0 0 0 0 0 0 0.118593841452149 0.122173770480013 0 0.0294153795142098 0 0.00351174988215629 0.0435211581018248 0 0 0 0 0 0.052958682860002 0.0403510799858849 0.0478368195535628 0.0282543989345576 0.0118056474384778 0 0.00226299185316354 0.0443374493052221
0 0 0 0 0 0 0 0 0 0 0 0 0 0 0 0 0 0 0 0 0 0 0 0 0 0 0 0 0 0 0 0 0 0 0 0 0 0 0 0 0 0 0 0 0 0 0 0 0 0 0 0 0 0 0 0 0 0 0 0 0 0 0 0 0 0 0 0 0 0 0 0 0 0 0 0 0 0 0 0 0 0 0 0 0 0 0 0 0 0 0 0 0 0 0 0 0 0 0 0 0 0 0 0 0 0 0 0 0 0 0 0 0 0 0 0 0 0 0 0 0 0 0 0 0 0 0 0 0 0 0 0 0 0 0 0 0 0 0 0 0 0 0 0 0 0 0 0 0 0 0 0 0 0 0 0 0 0 0 0 0 0 0 0 0 0 0 0 0 0 0 0 0 0 0 0 0 0 0 0 0 0 0 0 0 0 0 0 0 0 0 0 0 0 0 0 0 0 0 0 0 0 0 0 0 0 0 0 0 0 0 0 0 0 0 0 0 0 0 0 0 0 0 0 0 0 0 0 0 0 0 0 0 0 0 0 0.0122436673443277 0 0 0 0 0 0 0 0 0 0.022135552179163 0.0127618260655315 0 0 0 0 0 0.0103821676667094 0 0 0 0.00990257917297036 0.0118250486150782 0.0110339097480155 0 0 0 0 0 0 0 0 0 0 0 0 0 0 0 0 0 0 0 0 0 0 0 0 0 0 0 0 0 0 0 0 0 0 0 0 0 0 0.103760400839827 0.131508712978356 0.106277178983432 0 0 0 0.0767462359597205 0 0 0 0 0 0.0476646133530423 0.0494439418306854 0.136216970949653 0.0717974913674191 0.156527837625414 0 0.0167619296827853 0.0130099356378703
0 0 0 0 0 0 0 0 0 0 0 0 0 0 0 0 0 0 0 0 0 0 0 0 0 0 0 0 0 0 0 0 0 0 0.0351493713166137 0 0 0 0 0 0 0 0 0 0 0 0 0 0 0 0 0 0 0 0 0.0912810210346378 0.02365828688557 0 0 0 0 0 0 0 0 0 0 0 0 0 0 0 0 0 0 0 0 0 0 0 0 0 0 0 0 0 0 0 0 0 0 0 0 0 0 0 0 0 0 0 0 0 0 0 0.070093983166978 0 0 0 0 0 0 0 0 0 0 0 0 0 0 0 0 0 0 0 0 0 0 0 0 0 0 0 0 0 0 0 0 0 0 0 0 0 0 0 0 0 0 0 0 0 0 0 0 0 0 0 0 0 0 0 0 0 0 0 0 0 0 0 0 0 0 0 0 0 0 0.071780259623122 0 0 0 0 0 0 0 0 0 0 0 0 0 0 0 0 0 0 0 0 0 0 0 0 0 0 0 0 0 0 0 0 0 0 0 0 0 0 0.367400408217192 0 0.252467298217674 0 0 0 0 0 0 0 0 0 0 0 0 0 0 0 0 0 0 0 0 0 0 0 0 0 0 0 0 0 0 0 0 0 0 0 0 0 0 0 0 0 0 0 0.0881693715382129 0 0 0 0 0 0 0 0 0 0 0 0 0 0 0 0 0 0 0 0 0 0 0 0 0 0 0 0 0 0 0 0 0 0 0 0 0 0 0 0 0 0 0 0 0 0 0 0 0 0 0 0 0 0 0 0 0
0 0 0 0 0 0 0 0 0 0 0 0 0 0 0 0 0 0 0 0 0 0 0 0 0 0 0 0 0 0 0 0 0 0 0 0 0 0 0 0 0 0 0 0 0 0 0 0 0 0 0 0 0 0 0 0 0 0 0 0 0 0 0 0 0 0 0 0 0 0 0 0 0 0 0 0 0 0 0 0 0 0 0 0 0 0 0 0 0 0 0 0 0 0 0 0 0 0 0 0 0.0166446140756159 0 0 0 0 0 0 0 0 0 0 0 0 0 0 0 0 0 0 0 0 0 0 0 0 0 0 0 0 0 0 0 0 0 0 0 0 0 0 0.00326603049783344 0 0 0 0 0 0 0 0 0 0 0 0 0 0 0 0 0 0 0 0 0 0 0 0 0 0 0.00500715205375008 0 0 0 0 0 0 0 0 0 0 0.00631336563298923 0 0 0 0 0 0 0 0 0 0.08442704824923 0 0 0 0 0 0 0 0 0 0 0 0 0 0 0 0 0 0 0 0 0 0 0 0 0 0 0 0 0 0 0 0 0 0 0 0 0 0 0 0 0 0 0 0 0 0 0 0 0 0 0 0 0 0 0 0 0 0 0 0 0 0 0 0 0 0 0 0 0 0.103406605665583 0 0 0 0 0 0 0 0 0 0 0 0 0 0 0 0 0 0 0 0 0 0 0 0 0 0 0 0 0 0 0 0 0 0 0 0 0 0 0 0.194677796353129 0 0.0450805319219593 0.0126207776009415 0 0 0 0.20007514096844 0.0356339540475257 0.019770540426186 0 0 0 0 0 0 0.0277301899286852 0 0 0 0.245346252578132
0 0 0 0 0 0 0 0 0 0 0 0 0 0 0 0 0 0 0 0 0 0 0 0 0 0 0 0 0 0 0 0 0 0 0 0 0 0 0 0 0 0 0 0 0 0 0 0 0 0 0 0 0 0 0 0 0 0 0 0 0 0 0 0 0 0 0 0 0 0 0 0 0 0 0 0 0 0 0 0 0 0 0 0 0 0 0 0 0 0 0 0 0 0 0 0 0 0 0 0 0.00771560894442727 0 0 0 0 0 0 0 0 0 0 0 0 0 0 0 0 0 0 0 0 0 0 0 0 0 0 0 0 0 0 0 0 0 0 0 0 0 0 0.00319450685269791 0 0 0 0 0 0 0 0 0 0 0 0 0 0 0 0 0 0 0 0 0 0 0 0 0 0 0.0147995779927869 0 0 0 0 0 0 0 0 0 0 0.0136565612026173 0 0 0 0 0 0 0 0 0 0.024104512832252 0.00347827672865149 0 0 0 0 0.00207559549545582 0 0 0 0 0 0 0 0 0 0 0 0 0.00231097932110731 0 0 0 0 0 0 0 0 0 0 0 0 0 0 0 0 0 0 0 0 0 0 0 0 0 0 0 0 0 0.00159630687865886 0 0 0 0.000953142225618236 0 0.0022312284863165 0 0 0.00210441662551359 0.00859003678894202 0.0059475318676179 0 0 0 0 0 0.0117169101212794 0 0 0 0.104438331941699 0.00258097648595207 0.00845589442232808 0 0 0 0 0 0 0 0 0 0 0 0 0 0 0 0 0 0 0 0 0 0 0 0 0 0 0 0.0017352611197251 0 0 0.00270474412105586 0 0 0 0 0.00202587792921382 0.0142710256445375 0.0336105297642277 0.0253302843463466 0.132780269680302 0.0627514089947734 0.0306277124357198 0 0.0802700683064749 0 0.00779685022615036 0.00257798135436897 0 0 0 0.00361502591813015 0.00284146392758983 0.00693345863793987 0.0468724705292528 0.0391986655138847 0 0.018886588125626 0.265219918210759
0 0 0 0 0 0 0 0 0 0 0 0 0 0 0 0 0 0 0 0 0 0 0 0 0 0 0 0 0 0 0 0 0.001049993316867 0.00123350689985795 0 0 0 0 0 0 0 0 0 0 0 0 0 0 0 0 0.00113273784804232 0 0 0 0.00199346876711779 0 0.00213780857845154 0 0 0 0 0 0 0 0 0 0 0 0 0 0 0 0 0 0 0 0 0 0 0 0 0 0 0 0 0 0 0 0 0 0 0 0 0 0 0 0 0 0 0 0.00313315588849178 0 0 0 0 0 0 0 0 0 0 0 0 0 0 0 0 0 0 0 0 0 0 0 0 0 0 0 0 0 0 0 0 0 0 0 0 0 0 0.000828441904422179 0 0 0 0 0 0 0 0 0 0 0 0 0 0 0 0 0 0 0 0 0.00317267909390573 0 0 0 0 0 0.00682785502592507 0 0 0 0 0 0 0 0.00639129540930642 0 0 0.00231753019231428 0 0 0 0 0 0 0 0 0 0.0129891504076856 0 0 0 0 0.00580199224166226 0 0 0.120736507059164 0 0 0 0 0 0 0 0 0 0.00119130557281059 0.00194875770768153 0 0 0 0 0 0 0 0.0103581209353096 0.170646358068935 0 0.00831977310655493 0.00464061722127178 0.00488929119020858 0 0.00166645100733074 0.00186487580183625 0 0 0 0 0 0 0.00481249088346675 0 0 0 0 0 0 0 0 0 0 0 0 0 0 0.00518334395880793 0.00156249486451922 0 0 0 0.00403122434154294 0.00407949317358774 0.00196638925408484 0.0225588701820992 0.00599551981603233 0.00889225486489346 0 0 0.0120961590279173 0.00158085641922681 0.00315580386470991 0 0 0 0 0 0 0 0 0 0 0 0 0 0 0 0 0 0 0 0 0 0 0 0 0 0 0 0.00655138735405464 0 0.00268406615770163 0.0154450797615651 0 0 0 0 0 0.0256685680687174 0.0881930469156719 0.00167789141824221 0 0 0 0 0.00873432456499287 0.00476347621741512 0 0.147728778335148 0.0989095004621266 0.0573586575877807 0.0154160710458107 0.00235024106310545 0.021907034277579 0.0205208772614066 0.00782604653860104 0 0.00505372471097969 0 0.0180246543630613
0 0 0 0 0 0 0 0 0 0 0 0 0 0 0 0 0 0 0 0 0 0 0 0 0 0 0 0 0 0 0 0 0 0 0 0 0 0 0 0 0 0 0 0 0 0 0 0 0 0 0 0 0 0 0 0 0 0 0 0 0 0 0 0 0 0 0 0 0 0 0 0 0 0 0 0 0 0 0 0 0 0 0 0 0 0 0 0 0 0 0 0 0 0 0 0 0 0 0 0 0.00141349791551259 0 0 0 0 0 0 0 0 0 0 0 0 0 0 0 0 0 0 0 0 0 0 0 0 0 0 0 0 0 0 0 0 0 0 0 0 0 0 0 0 0 0 0 0 0 0 0 0 0 0 0 0 0 0 0 0 0 0.00195939074935729 0 0.00182783365128925 0 0 0 0 0 0.0039617205703893 0 0 0 0 0 0 0 0 0 0 0.00250837791478865 0.00296081429712685 0 0 0 0 0 0 0 0 0.00646165713788884 0 0 0 0 0 0 0 0.00685828683343715 0 0 0.0101100961554858 0 0 0 0 0 0 0 0.0029934897610051 0 0 0 0 0 0 0 0.00527915407218759 0.00252668509290355 0 0 0 0 0 0 0 0 0 0 0 0 0 0 0 0 0 0 0 0 0 0 0 0.000837098290438655 0 0.00101450236052898 0 0.0022251132705825 0.00955695880531237 0.00189231336513821 0 0 0.00124251097413215 0.011548409151314 0.00366294099020957 0.00260030008323975 0.0197934715041391 0.00411237382151252 0.0123355326207775 0 0 0.00383995599614498 0.00492524975184646 0.00650840522640535 0 0 0 0 0 0 0 0 0 0 0 0 0 0 0 0 0 0 0 0 0 0 0 0 0 0 0 0.00891664450088287 0 0.00251270931282733 0.0189626171993515 0 0 0 0 0.0133284107013402 0.0594217705891749 0.0559573255374243 0.00136634065281855 0.0106162564049693 0 0 0 0.00591929858912508 0.00192384898195495 0.180447763099586 0 0.0757333762067535 0.0616905104950838 0 0.00250405336721928 0.0897866582230613 0.0708399247294749 0.145713923921718 0 0.0551247780619899 0 0.00427764906214982
0 0 0 0 0 0 0 0 0 0 0 0 0 0 0 0 0 0 0 0 0 0 0 0 0 0 0 0 0 0 0 0 0 0 0 0 0 0 0 0 0 0 0 0 0 0 0 0 0 0 0 0 0 0 0 0 0 0 0 0 0 0 0 0 0 0 0 0 0 0 0 0 0 0 0 0 0 0 0 0 0 0 0 0 0 0 0 0 0 0 0 0 0 0 0 0 0 0 0 0 0 0 0 0 0 0 0 0 0 0 0 0 0 0 0 0 0 0 0 0 0 0 0 0 0 0 0 0 0 0 0 0 0 0 0 0 0 0 0 0 0 0 0 0 0 0 0 0 0 0 0 0 0 0 0 0 0 0 0 0.00614119676425864 0 0 0 0 0 0 0 0 0 0 0 0 0 0 0 0 0 0 0 0 0 0 0 0 0 0 0 0 0 0 0 0 0.00361406753420396 0.00326011554054883 0 0.0767467766916314 0 0 0 0 0 0 0 0 0 0 0 0 0 0 0 0 0.0141147557904116 0.00113752789945306 0.00353331888681864 0.00691159198907924 0 0.014492736136764 0 0.00473143921364031 0 0 0.0029680587677112 0 0.00142773623672816 0 0 0 0 0.0225036299191459 0 0.00596920027338129 0.00620358914088398 0.00218060708341346 0.00535048387133552 0 0 0 0 0 0 0 0 0 0.00557821908896831 0.00277691563606225 0 0 0.0111653046352877 0.0138648351871134 0.0234863943533009 0.00405729056182761 0.105519890436242 0.01990073611851 0.0436775725902573 0 0 0 0 0.0026001074913003 0 0 0 0 0 0 0 0 0 0 0 0 0 0 0 0 0 0 0 0 0 0 0 0 0 0.0168777125374023 0 0 0 0.00427843832598826 0.00206949646434839 0 0 0 0 0 0.00586588485027492 0.00339455329479827 0 0 0 0 0 0 0 0.120653510228069 0.0756315280445144 0 0.272748363545474 0.0634364971422916 0 0 0.0083149411513998 0 0 0.0128149765771601 0 0
0 0 0 0 0.00554446518374258 0 0 0 0 0 0 0 0 0 0 0 0 0 0 0 0 0 0 0 0 0 0 0 0.00217977844046526 0 0 0 0 0 0 0 0 0 0 0 0 0 0 0 0 0 0 0 0 0 0 0 0 0 0.00112742026593393 0 0 0 0 0 0 0 0 0 0 0 0 0 0 0.00223638315221593 0 0 0 0 0 0 0 0 0 0 0 0 0 0 0 0 0 0 0 0 0 0 0 0 0 0 0 0 0 0 0 0 0 0 0.00165783288411393 0 0 0 0 0 0 0 0 0 0 0 0 0 0 0 0 0 0 0 0 0 0 0 0 0 0 0 0 0 0 0 0 0 0 0 0 0 0 0 0 0 0 0 0 0 0 0 0 0 0 0 0 0 0 0 0 0 0 0 0 0 0 0 0 0 0 0 0 0 0 0 0 0 0 0 0 0 0 0 0 0 0 0.00356115819770799 0 0 0 0 0.0053969059716498 0 0.00160793767262268 0 0 0 0 0 0 0 0 0 0 0 0 0 0 0 0 0 0.00259481413953794 0.00107876572995045 0.00429496114193495 0.00328869830403954 0 0.0107103293213541 0 0 0 0 0.0289697780234094 0 0.00266085111501449 0.00228524832591887 0 0 0 0.00112213022345195 0 0 0.00196741113383851 0 0.00674738633260842 0.00234142549083508 0 0 0 0 0.0019990685502785 0 0 0 0 0.00420107628701656 0 0 0.0192952378082757 0.0248764289707345 0.0346580451064585 0.00406025972297091 0.176269055523637 0.0387045889214164 0.0750469389723027 0 0 0.001222419743113 0.00426104475431652 0.00772810601403989 0 0 0 0 0 0 0 0 0 0 0 0 0 0 0 0 0 0 0 0 0 0 0 0 0 0 0 0 0 0 0 0 0 0 0 0 0 0.0200865665693646 0 0.00242418946023442 0 0 0 0 0 0.062887120691094 0.0553725724380413 0.245144939576998 0 0 0.00724206008143022 0.0430730475816666 0.0615425338066817 0 0 0.0185310183695832 0 0
0 0 0 0 0 0 0 0 0 0 0 0 0 0 0 0 0 0 0 0 0 0 0 0 0 0 0 0 0 0 0 0 0 0 0 0 0 0 0 0 0 0 0 0 0 0 0 0 0 0 0 0 0 0 0 0 0 0 0 0 0 0 0 0 0 0 0 0 0 0 0 0 0 0 0 0 0 0 0 0 0 0 0 0 0 0 0 0 0 0 0 0 0 0 0 0 0 0 0 0 0 0 0 0 0 0 0 0 0 0 0 0 0 0 0 0 0 0 0 0 0 0 0 0 0 0 0 0 0 0 0 0 0 0 0 0 0 0 0 0 0 0 0 0 0 0 0 0 0 0 0 0 0 0 0 0 0 0 0 0.0307376307462769 0.0256939633992942 0.0147654800435523 0 0 0 0 0 0 0 0 0 0 0 0 0 0 0 0 0 0 0 0 0 0 0 0 0 0 0 0 0 0 0.0978232079385538 0.0172299571225922 0 0.187886273157361 0 0 0.014771518524758 0 0 0 0 0 0 0 0 0 0 0 0 0 0 0 0 0.00458178025615824 0 0.111368453337596 0 0 0 0 0.00670472938075062 0 0.00834011884096208 0 0 0 0 0 0 0 0 0 0 0 0 0 0 0 0.0022193815989292 0 0 0.0227994278281539 0 0 0 0 0 0 0 0 0 0 0 0 0 0 0 0 0 0 0 0 0 0 0 0 0 0 0 0 0 0 0 0 0 0 0 0 0 0 0 0 0 0.146589431181739 0 0.00443867182015753 0.00374322791238962 0.0941697708268104 0.0551777657307772 0 0 0 0 0 0.0355593782476072 0 0 0 0 0 0 0 0 0.0263869561480868 0 0.0890128759574939 0 0 0 0 0 0 0 0 0 0
0 0 0 0 0 0 0 0 0 0 0 0 0 0 0 0 0 0 0 0 0 0 0 0 0 0 0 0 0 0 0 0 0 0 0 0 0 0 0 0 0 0 0 0 0 0 0 0 0 0 0 0 0 0 0 0 0 0 0 0 0 0 0 0 0 0 0 0 0 0 0 0 0 0 0 0 0 0 0 0 0 0 0 0 0 0 0 0 0 0 0 0 0 0 0 0 0 0 0 0 0 0 0 0 0 0 0 0 0 0 0 0 0 0 0 0 0 0 0 0 0 0 0 0 0 0 0 0 0 0 0 0 0 0 0 0 0 0 0 0 0 0 0 0 0 0 0 0 0 0 0 0 0 0 0 0 0 0 0 0 0 0 0 0 0 0 0 0 0 0 0 0 0 0 0 0 0 0 0 0 0 0 0 0 0 0 0 0 0 0 0 0 0 0 0 0 0 0 0 0 0 0 0 0 0 0 0 0 0 0 0 0 0 0 0 0 0 0 0 0 0 0 0 0 0 0 0 0 0 0 0 0 0 0 0 0 0.00122377375076247 0 0 0.00360079913999464 0 0.0155000761859068 0 0 0 0 0.01280606633425 0 0.00439981729793629 0.0243924975038083 0 0 0.0321754773296766 0.00849257200413447 0.0154158779063256 0.0113196628422653 0.016327715291086 0.0101884145576552 0.100777337224789 0.0693718456390518 0 0 0 0 0 0 0 0 0 0 0 0 0 0 0 0 0 0 0 0 0 0 0 0 0 0 0 0 0 0 0 0 0 0 0.00468599654376685 0 0 0.00568300070335708 0.0853838812214104 0.0335235891592528 0.111538034810703 0.0277853790369228 0 0 0.00528048958357333 0.00561914676286992 0.0049013436049782 0 0.0157927353121603 0 0 0.206677596395003 0.0723860020127974 0.00649138523592595 0.0703534813867276 0.0120143149607519 0 0.00589169026215651
0 0 0 0 0 0 0 0 0 0 0 0 0 0 0 0 0 0 0 0 0 0 0 0 0 0 0 0 0 0 0 0 0 0 0 0 0 0 0 0 0 0 0 0 0 0 0 0 0 0 0 0 0 0 0 0 0 0 0 0 0 0 0 0 0 0 0 0 0 0 0 0 0 0 0 0 0 0 0 0 0 0 0 0 0 0 0 0 0 0 0 0 0 0 0 0 0 0 0 0 0 0 0 0 0 0 0 0 0 0 0 0 0 0 0 0 0 0 0 0 0 0 0 0 0 0 0 0 0 0 0 0 0 0 0 0 0 0 0 0 0 0 0 0 0 0 0 0 0 0 0.00184986212461666 0 0 0 0 0 0 0 0 0 0 0 0 0 0 0 0 0 0 0 0 0 0 0 0 0 0 0 0 0 0 0 0 0 0 0 0 0 0 0 0 0 0 0 0 0 0 0 0 0 0 0 0 0 0 0 0 0 0 0 0 0 0 0 0 0.00415844062912536 0 0 0 0 0 0 0 0 0 0 0 0 0 0 0 0 0 0 0 0 0.000850635327161203 0 0 0.00165039093800001 0 0.00310000548031335 0 0 0 0 0.00456504648501721 0 0 0.00694839439723424 0 0 0.0268804547245127 0.00540973425446316 0.015359565586273 0 0 0.0032039513908354 0.0344993407693157 0.0228791846607965 0 0 0 0 0 0 0 0 0 0 0 0 0 0 0 0 0 0 0 0 0 0 0 0 0 0 0 0 0 0 0 0 0 0 0 0 0 0.0281844429312449 0.0383845288819011 0.0167651963619747 0.0483083276558526 0.0163837897115806 0 0 0.00235931510973719 0.0297729988224551 0.099899750578323 0 0.0533926972876444 0 0.117482838044409 0 0.258795888335733 0.00816199297498474 0.0879775537030497 0.0627756728334458 0 0
0 0 0 0 0 0 0 0 0 0 0 0 0 0 0 0 0 0 0 0 0 0 0 0 0 0 0 0 0 0 0 0 0 0 0 0 0 0 0 0 0 0 0 0 0 0 0 0 0 0 0 0 0 0 0 0 0 0 0 0 0 0 0 0 0 0 0 0 0 0 0 0 0 0 0 0 0 0 0 0 0 0 0 0 0 0 0 0 0 0 0 0 0 0 0 0 0 0 0 0 0 0 0 0 0 0 0 0 0 0 0 0 0 0 0 0 0 0 0 0 0 0 0 0 0 0 0 0 0 0 0 0 0 0 0 0 0 0 0 0 0 0 0 0 0 0 0 0 0 0 0 0 0 0 0 0 0 0 0 0 0 0 0 0 0 0 0 0 0 0 0 0 0 0 0 0 0 0 0 0 0 0 0 0 0 0 0 0 0 0 0 0 0 0 0 0 0 0 0 0 0 0 0 0 0 0 0 0 0 0 0 0 0 0 0 0.00323355182206028 0 0 0 0 0 0 0 0 0 0 0 0 0 0 0 0 0 0 0 0.00428328201893958 0.00447804333014899 0 0 0 0 0 0 0 0 0 0.00980123082385695 0.00561153495774592 0 0.00360858784117992 0.0074592401849425 0.00580853324435659 0.0190549141189395 0.0163584396507196 0.0204027062215296 0 0.00426341955458553 0.00320539745887489 0.046643111150369 0.154097678799282 0 0 0 0 0 0 0 0 0 0 0 0 0 0 0 0 0 0 0 0 0 0 0 0 0 0 0 0 0 0 0 0 0 0 0 0 0 0.0132462820210409 0.0808301223612536 0.00552621949987644 0.0522855264655189 0.0412083138196136 0 0 0.00525588771319396 0.0254616921288012 0.0719586545390291 0.00845762775276545 0.0696472511694542 0 0.0375653954441338 0.236270619170479 0 0.0051402431557964 0.0180820005388943 0.018311398695278 0 0.00244309434734045
0 0 0 0 0 0 0 0 0 0 0 0 0 0 0 0 0 0 0 0 0 0 0 0 0 0 0 0 0 0 0 0 0 0.00084274988549634 0 0 0 0 0 0 0 0 0 0 0 0 0 0 0 0 0 0 0 0 0.00586791942238934 0 0 0 0 0 0 0 0 0 0 0 0 0 0 0 0 0 0 0 0 0 0 0 0 0 0 0 0 0 0 0 0 0 0 0 0 0 0 0 0 0 0 0 0 0 0.0122636390274959 0.0171439074301231 0 0 0 0 0 0 0 0 0 0 0 0 0 0 0 0 0 0 0 0 0 0 0 0 0 0 0 0 0 0 0 0 0 0 0 0 0 0.0370487289790283 0 0 0 0 0.0083659282580073 0.00833702992144837 0 0.00607239009760371 0 0 0.0124553223345819 0.00422187156602375 0 0 0.021987339413378 0 0 0 0 0 0 0 0 0 0 0 0.0116715619052184 0 0 0 0 0 0 0 0 0 0 0.00771467762863567 0.00102732014454347 0 0 0 0.00214567192919081 0.00117998938432405 0 0 0 0 0 0 0 0 0 0 0 0 0 0 0.00173406171843173 0 0 0 0.0014460227229243 0 0 0 0.00784568486827429 0 0 0 0 0 0 0.000667639504731844 0 0 0 0 0 0 0 0.00126966672091557 0 0 0 0 0 0 0 0 0 0 0 0 0 0 0 0 0 0 0.000819031802001296 0.00230629216536847 0.00120298060002805 0 0.00362019196502437 0.00569784406289166 0.000907920684087352 0 0 0.00108756587202853 0 0 0 0 0 0 0 0.133187355891156 0.000951114460461778 0 0 0 0 0 0 0 0 0 0 0 0 0 0 0 0 0 0 0 0 0 0 0 0 0.00307677981235147 0 0 0 0.0108657343641828 0 0 0.0133740010393888 0 0 0.00400036257185938 0 0.016571718063378 0.0556912225173718 0.0111045924107597 0 0.257713499832489 0.0216839863045206 0.0152509451642279 0 0.00592165850217229 0.0249486963855843 0.00681816692838485 0.103929744762275 0 0 0 0.002365400159129 0.00523217700543784 0.00360925467257562 0 0.0788366778571246 0.0247636848692645 0.00680549527470047 0.00634678113700769
0 0 0 0 0 0 0 0 0 0 0 0 0 0 0 0 0 0 0 0 0 0 0 0 0 0 0 0 0 0.00190650640451785 0.00335958887238031 0.0015672568882552 0 0 0.00334276311022549 0 0 0 0 0 0 0 0 0 0 0 0 0 0 0 0 0 0 0 0 0 0 0 0 0 0 0 0 0 0 0 0 0 0 0 0 0 0 0 0 0 0 0 0 0 0 0 0 0 0 0 0 0 0 0 0 0 0 0 0 0 0 0 0 0 0.0182446308978473 0.0151024190546277 0 0 0 0 0 0 0 0 0 0 0 0 0 0 0 0 0 0 0 0 0 0 0 0 0 0 0 0 0 0 0 0 0 0 0 0 0 0 0 0 0 0 0 0.0736113925342871 0 0 0 0 0.0137863702262729 0 0 0 0 0 0 0 0 0 0 0 0 0 0 0 0 0 0 0 0 0 0 0 0 0 0 0 0 0 0 0 0 0 0 0 0.00240925794135144 0 0.00442087443938897 0 0 0 0 0 0 0 0 0 0 0 0 0 0 0 0 0 0 0 0 0 0 0 0 0 0 0 0 0 0 0 0 0 0 0 0 0 0 0 0 0 0 0 0 0 0 0 0.00142044915189367 0 0 0 0 0 0 0 0 0 0.00493324245133867 0 0 0 0 0 0.00448050468557195 0 0.00142253604487922 0 0 0.0421348704637207 0.00536670726923872 0.00387271448474654 0 0 0 0 0 0 0 0 0 0 0 0 0 0 0 0 0 0 0 0 0 0 0 0 0 0 0 0 0 0 0 0 0 0 0 0 0 0 0.0128364934568989 0.222091685460758 0.0185311478136523 0.0680046382099115 0 0 0.0426737446950075 0 0 0 0 0 0.0524339155978402 0.115349987656444 0.025968077648938 0.161245563517182 0 0.0566559629005287 0 0.0228266981222959
0 0 0 0 0 0 0 0 0 0 0 0 0 0 0 0 0 0 0 0 0 0 0 0 0 0 0 0 0 0 0 0 0 0 0 0 0 0 0 0 0 0 0 0 0 0 0 0 0 0 0 0 0 0 0 0 0 0 0 0 0 0 0 0 0 0 0 0 0 0 0 0 0 0 0 0 0 0 0 0 0 0 0 0 0 0 0 0 0 0 0 0 0 0 0 0 0 0 0 0 0 0 0 0 0 0 0 0 0 0 0 0 0 0 0 0 0 0 0 0 0 0 0 0 0 0 0 0 0 0 0 0 0 0 0 0 0 0 0 0 0 0 0 0 0 0 0 0 0 0 0.0111833503848021 0 0 0 0 0 0 0 0 0 0 0 0 0 0 0 0 0 0 0 0 0 0 0 0 0 0 0 0.00269391375671626 0 0 0 0 0 0 0 0 0 0 0 0 0 0 0 0 0 0 0 0.0365241033683461 0 0 0 0 0 0 0 0 0 0 0 0 0 0 0 0 0 0 0 0 0 0 0 0 0 0 0 0 0 0 0 0 0 0 0 0 0 0 0 0 0.00947204170516852 0 0 0 0 0.0152236040547329 0 0 0 0 0.00741866203481731 0 0 0.0130654651649636 0.00769095320632076 0.00665884259691641 0 0 0 0.00985298183072589 0.0113195799798882 0 0 0 0 0 0 0 0 0 0 0 0 0 0 0 0 0 0 0 0 0 0 0 0 0 0 0 0 0 0 0.00482875133198512 0 0 0 0 0 0.023113744332642 0.0167524433247233 0 0.113574993621115 0 0 0 0 0 0.0176231490153088 0.157373784924372 0.0366342914352958 0.0589397767752454 0 0.0175231823355019 0.161073581758793 0.0514638308860162 0.0991201606995425 0.11087481147606 0 0 0
0 0 0 0 0 0 0 0 0 0 0 0 0 0 0 0 0 0 0 0 0 0 0 0 0 0 0 0 0 0 0 0 0 0 0 0 0 0 0 0 0 0 0 0 0 0 0 0 0 0 0 0 0 0 0 0 0 0 0 0 0 0 0 0 0 0 0 0 0 0 0 0 0 0 0 0 0 0 0 0 0 0 0 0 0 0 0 0 0 0 0 0 0 0 0 0 0 0 0 0 0.0418312321885554 0 0 0 0 0 0 0 0 0 0 0 0 0 0 0 0 0 0 0 0 0 0 0 0 0 0 0 0 0 0 0 0 0 0 0 0 0 0 0 0 0 0 0 0 0 0 0 0 0 0 0 0 0 0 0 0 0 0 0 0 0 0 0 0 0 0 0 0 0 0 0 0 0 0 0 0 0 0 0 0 0 0 0 0 0 0 0.0365100481294223 0.0456216817090394 0 0 0 0 0 0 0 0 0 0 0 0 0 0 0 0 0 0 0 0 0 0 0 0 0 0 0 0 0 0 0 0 0 0 0 0 0 0 0 0 0 0 0 0 0 0 0 0 0 0 0 0 0 0 0 0 0 0 0 0 0 0 0 0 0 0 0 0 0.131070001127013 0 0 0 0 0 0 0 0 0 0 0 0 0 0 0 0 0 0 0 0 0 0 0 0 0 0 0 0 0 0 0 0 0 0 0 0 0 0 0 0 0 0.111004784408914 0.0192157672899874 0.0393942822830002 0 0 0.111225716294956 0 0 0 0 0 0 0 0 0.075297650543101 0 0 0 0.388828836026012
0 0 0 0 0 0 0 0 0 0 0 0 0 0 0 0 0 0 0 0 0 0 0 0 0 0 0 0 0 0 0 0 0 0 0 0 0 0 0 0 0 0 0 0 0 0 0 0 0 0 0.00541327182372015 0 0 0 0.00490823555611523 0 0.00142684145764956 0 0 0 0 0 0 0 0 0 0 0 0 0 0 0 0 0 0 0 0 0 0 0 0 0 0 0 0 0 0 0 0 0 0 0 0 0 0 0 0 0 0 0 0.0347986966857255 0.0118885989582224 0 0 0 0 0 0 0 0 0 0 0 0 0 0 0 0 0 0 0 0 0 0 0 0 0 0 0 0 0 0 0 0 0 0 0 0 0 0.0051700370433862 0 0 0 0 0 0 0 0 0 0 0 0.000841351826968626 0 0.00265731935606013 0.00194328967996025 0 0 0 0.00213304261260315 0 0 0 0 0 0 0 0.00988669896884668 0.00220989306037584 0 0.00143913349400121 0 0.00913111246154144 0 0 0 0 0 0.0122014740172432 0.00394468799532904 0 0 0 0 0 0 0 0.00657989416091141 0.125102510132627 0.0179236131593345 0 0.00106222147814337 0 0 0 0.0050240271555859 0 0 0 0 0 0 0.00266790657499372 0.0062412994227765 0 0.00199381131747649 0 0.00268946977220522 0 0 0 0 0 0 0.000884020239152162 0.0144877502423411 0.00402424816546228 0 0 0 0 0 0.00149145495182265 0 0 0 0 0 0 0 0 0 0 0 0 0 0 0.000647395702862509 0 0 0 0.00181327599318711 0 0.00230567679435378 0 0.00127122038342792 0.00148945765638984 0.00345449932588727 0.00235439609126952 0 0.00174376016231284 0 0 0.00115593323610268 0.00545925593663119 0.0003052794931799 0 0 0.2417441210163 0.00144411115943007 0.00362959257032895 0 0 0 0 0 0 0 0 0 0 0 0 0 0 0 0 0 0 0 0 0 0 0 0.0182795799012416 0 0 0 0.00254832524514536 0 0 0.00394880111790901 0 0 0 0 0.00246382720920279 0.00891000478806906 0.032211310394002 0.0120139681042847 0.0726435352759618 0.0309517168491631 0.00251375892097672 0 0.0476574642193593 0.128409494801562 0.0142841083736964 0.00277526811981728 0 0 0 0.00195284661237103 0 0.00156039694052095 0.005773172173569 0.0101518367054062 0 0.0319666969554977 0
