# Supplementary material for: Recovery of neural dynamics criticality in personalized whole-brain models of stroke
Source: Nat Commun. 2022 Jun 27;13:3683. doi: 10.1038/s41467-022-30892-6 (PMC9237050; doi:10.1038/s41467-022-30892-6)
Supplement: Supplementary file 3 — Source Data [file 41467_2022_30892_MOESM3_ESM.zip › Source_Data/Tables/Table1/Structural_Connectivity/patients/pat_3_080_320_25_.txt]

0 0.0162346377478252 0.0113845333687768 0 0.0194228677692616 0.138871216523309 0.0226528391697025 0.0183135831287498 0.0197306529966311 0.012593214437017 0.219038198991735 0.038903809593746 0 0 0.00994757510891137 0.0164393994894737 0 0.0540386254854797 0 0.00323180878742643 0 0 0 0 0 0 0 0 0 0.195296141506438 0.0302076193655709 0 0 0 0 0 0 0 0 0 0 0 0 0 0 0 0 0 0 0 0 0 0 0 0 0 0 0 0 0 0 0 0 0 0 0 0 0 0 0 0 0 0 0 0 0 0 0 0 0 0 0 0 0 0 0 0 0 0 0 0 0 0 0 0 0 0 0 0 0 0 0 0 0 0 0 0.0363986163222775 0 0 0 0 0.0197721538862513 0 0.0270957499346696 0 0.038299233382971 0 0 0 0 0 0 0 0 0 0 0 0.0156089955202702 0 0 0 0 0 0.0176912987167449 0 0 0.010803756089287 0.0080234726774746 0 0 0 0 0 0 0 0 0 0 0 0 0 0 0 0 0 0 0 0 0 0 0 0 0 0 0 0 0 0 0 0 0 0 0 0 0 0 0 0 0 0 0 0 0 0 0 0 0 0 0 0 0 0 0 0 0 0 0 0 0 0 0 0 0 0 0 0 0 0 0 0 0 0 0 0 0 0 0 0 0 0 0 0 0 0 0 0 0 0 0 0 0 0 0 0 0 0 0 0 0 0 0 0 0 0 0 0 0 0 0 0 0 0 0 0 0 0 0 0 0 0 0 0 0 0 0 0 0 0 0 0 0 0 0 0 0 0 0 0 0 0 0 0 0 0 0 0 0 0 0 0 0 0 0 0 0 0 0 0 0 0 0 0 0 0 0 0 0 0 0 0 0 0 0 0 0 0 0 0 0 0
0.00568327059207987 0 0.111761541728212 0.121953495070055 0 0.0120176276813662 0.0685656051987276 0.0131773186922321 0 0 0.0145171693680791 0.193238229996957 0 0.0469822719957945 0.00576147081287697 0.00567297853598669 0.171720672987441 0.0578550121439681 0.012306730906925 0.0587465874553121 0.0128181399145469 0 0 0 0 0 0 0 0 0.0115915730997781 0.00494956947648373 0 0 0 0 0 0 0.0048150300429496 0 0 0 0 0 0 0 0 0 0 0 0 0 0 0 0 0 0 0 0 0 0 0 0 0 0 0 0 0 0 0 0.00426495281830534 0 0 0 0 0 0 0 0 0 0 0 0 0 0 0 0 0.00323817809905967 0 0 0 0 0 0 0.00758316181025867 0 0.0091367943602459 0 0 0 0 0 0 0 0 0 0 0 0 0 0 0 0.00482513881026774 0 0 0 0 0 0 0 0 0 0 0 0 0.00938009950989909 0 0 0.00332584140607027 0 0 0.0151840620107168 0 0 0 0.00341603623942594 0 0 0.00409985540602844 0.0014115838299502 0 0 0 0 0 0 0 0 0 0 0 0 0 0 0 0 0 0 0 0 0 0 0 0 0 0 0 0 0 0 0 0 0 0 0 0 0 0 0 0 0 0 0 0 0 0 0 0 0 0 0 0 0 0 0 0 0 0 0 0 0 0 0 0 0 0 0 0 0 0 0 0 0 0 0 0 0 0 0 0 0 0 0 0 0 0 0 0 0 0 0 0 0 0 0 0 0 0 0 0 0 0 0 0 0 0 0 0 0 0 0 0 0 0 0 0 0 0 0 0 0 0 0 0 0 0 0 0 0 0 0 0 0 0 0 0 0 0 0 0 0 0 0 0 0 0 0 0 0 0 0 0 0 0 0 0 0 0 0 0 0 0 0 0 0 0 0 0 0 0 0 0 0 0 0 0 0 0 0 0 0
0.00849591203254764 0.238249185751789 0 0.0900493575087778 0.0156353874128112 0.0313197412403288 0.0851628382094956 0.0308532331691959 0.0232282689798675 0.0124917457113376 0.0129760071388047 0.0684309481544322 0 0.00798159727637894 0.00631568243539712 0.00665362892153608 0.0956664635405416 0.106518390591744 0.0233433390088533 0.035437864327638 0.00553432591950574 0 0 0 0 0 0 0 0 0.02250602189056 0.0133656184409208 0 0 0 0 0 0 0.0128500431499397 0 0 0 0 0 0 0 0 0 0 0 0 0 0 0 0 0 0 0 0 0 0 0 0 0 0 0 0 0 0 0 0 0 0 0 0 0 0 0 0 0 0 0 0 0 0 0 0 0.00915549471383164 0 0 0 0 0 0 0.0136956819290168 0 0.0121075000187587 0 0 0 0 0 0 0 0 0 0 0 0 0 0 0 0 0 0 0 0 0 0 0 0 0 0 0 0 0 0 0 0 0 0 0 0 0 0.00794003247065788 0 0 0 0.00174191237732374 0.00229377767800705 0 0 0 0 0 0 0 0 0 0 0 0 0 0 0 0 0 0 0 0 0 0 0 0 0 0 0 0 0 0 0 0 0 0 0 0 0 0 0 0 0 0 0 0 0 0 0 0 0 0 0 0 0 0 0 0 0 0 0 0 0 0 0 0 0 0 0 0 0 0 0 0 0 0 0 0 0 0 0 0 0 0 0 0 0 0 0 0 0 0 0 0 0 0 0 0 0 0 0 0 0 0 0 0 0 0 0 0 0 0 0 0 0 0 0 0 0 0 0 0 0 0 0 0 0 0 0 0 0 0 0 0 0 0 0 0 0 0 0 0 0 0 0 0 0 0 0 0 0 0 0 0 0 0 0 0 0 0 0 0 0 0 0 0 0 0 0 0 0 0 0 0 0 0 0 0 0 0 0 0 0
0 0.0903159497772977 0.0312832438328732 0 0 0 0.0466480918880908 0 0.0040339647359341 0 0.00967902753965731 0.0620033113045548 0 0.0660500594245891 0 0.00183266712144232 0.061506103598444 0.0220540033457824 0 0.0704053857705456 0 0 0 0 0.00479578427955007 0 0 0 0 0.00475706913290334 0.00585494077582953 0 0 0.0023690638959306 0 0 0.00727870186260484 0.103060634240558 0 0 0 0 0 0 0 0 0 0 0 0 0 0 0 0 0.00246304154895562 0 0 0 0 0 0 0 0 0 0 0.00242963525575775 0 0 0 0 0 0.00324920121523584 0 0 0 0 0 0 0 0 0 0 0 0 0 0 0.00426172272391357 0 0 0 0 0 0 0.075867806698014 0 0.00933331274720217 0 0 0 0 0 0 0 0 0 0 0 0 0 0 0 0 0 0 0 0 0 0 0 0 0 0 0 0 0.00174845918461017 0 0 0.00314937068514453 0 0 0.176294061040533 0 0 0.122343605896883 0 0 0 0 0 0 0 0 0 0 0 0 0 0 0 0 0 0 0 0 0.00493178047716251 0 0 0 0 0 0 0 0 0 0 0 0 0 0 0 0 0 0 0 0 0 0 0 0 0 0 0 0 0 0 0 0 0 0 0 0 0 0 0 0 0 0 0 0 0 0 0 0 0 0 0 0 0 0 0 0 0 0 0 0 0 0 0 0 0 0 0 0 0 0 0 0 0 0 0 0 0 0 0 0 0 0 0 0 0 0 0 0 0 0 0 0 0 0 0 0 0 0 0 0 0 0 0 0 0 0 0 0 0 0 0 0 0 0 0 0 0 0 0 0 0 0 0 0 0 0 0 0 0 0 0 0 0 0 0 0 0 0 0 0 0 0 0 0 0 0 0 0 0 0 0 0 0 0 0 0 0 0 0 0 0 0 0 0 0
0.00874960383135126 0 0.00943819421365458 0 0 0.0274683151467473 0 0.294784168153286 0.00614126285267795 0.0441264642807313 0 0.0579271558504858 0 0.00614179142832557 0.0121438379711809 0.0202514584115766 0 0.105754403277698 0.013647878127231 0 0 0 0 0 0 0 0 0 0.183945086703541 0.00411021003106013 0.00943978237133476 0 0 0.00412044559144974 0.00567294613661945 0 0.00873058984258338 0.00582139538685894 0 0 0 0 0 0 0 0 0.0159330719940123 0 0 0 0 0 0 0 0 0 0 0 0.00844255111944785 0 0 0 0 0 0 0 0 0 0 0 0 0 0 0.0195982705512686 0 0 0 0 0 0 0 0 0 0 0 0.00511002892516592 0.00221778019567503 0.0158956252840725 0 0 0 0 0 0.00415075835708953 0 0 0 0 0 0 0 0 0 0 0 0 0 0 0 0.00474269259236143 0 0 0 0 0 0 0 0 0 0 0 0 0 0 0 0 0 0 0 0 0.00621877554868338 0.00671979640488466 0.0350860985969338 0.0426185747711443 0 0 0 0.004850986050866 0 0 0 0 0 0 0 0 0 0 0 0 0 0 0 0 0 0 0 0 0 0 0 0 0 0 0 0 0 0 0 0 0 0 0 0 0 0 0 0 0 0 0 0 0 0 0 0 0 0 0 0 0 0 0 0 0 0 0 0 0 0 0 0 0 0 0 0 0 0 0 0 0 0 0 0 0 0 0 0 0 0 0 0 0 0 0 0 0 0 0 0 0 0 0 0 0 0 0 0 0 0 0 0 0 0 0 0 0 0 0 0 0 0 0 0 0 0 0 0 0 0 0 0 0 0 0 0 0 0 0 0 0 0 0 0 0 0 0 0 0 0 0 0 0 0 0 0 0 0 0 0 0 0 0 0 0 0 0 0 0 0 0 0 0 0 0 0 0 0 0 0 0 0 0 0 0 0 0 0 0 0
0.127108829077176 0.0314214694488406 0.0384137646024209 0 0.0558110847685202 0 0.0243197768775338 0.046465525631496 0.0384058212518929 0.102719075910424 0.116705046209368 0.10190638201962 0 0.0129852245825988 0.0171362144297141 0.028691809587653 0 0.0707557845576637 0 0 0 0 0 0 0 0 0 0 0 0.0766781908941921 0.0149544809524394 0 0 0 0 0 0 0 0 0 0 0 0 0 0 0 0 0 0 0 0 0 0 0 0 0 0 0 0 0 0 0 0 0 0 0 0 0 0 0 0 0 0 0 0 0 0 0 0 0 0 0 0 0 0 0 0 0 0 0 0 0 0 0 0 0 0 0 0 0 0 0 0 0 0 0 0 0 0 0 0 0 0 0 0 0 0 0 0 0 0 0 0 0 0 0 0 0.0235984636394605 0 0 0 0 0 0.0360096295455947 0.00710423949702989 0 0.0157227542815719 0.0130864322347894 0 0 0 0 0 0 0 0 0 0 0 0 0 0 0 0 0 0 0 0 0 0 0 0 0 0 0 0 0 0 0 0 0 0 0 0 0 0 0 0 0 0 0 0 0 0 0 0 0 0 0 0 0 0 0 0 0 0 0 0 0 0 0 0 0 0 0 0 0 0 0 0 0 0 0 0 0 0 0 0 0 0 0 0 0 0 0 0 0 0 0 0 0 0 0 0 0 0 0 0 0 0 0 0 0 0 0 0 0 0 0 0 0 0 0 0 0 0 0 0 0 0 0 0 0 0 0 0 0 0 0 0 0 0 0 0 0 0 0 0 0 0 0 0 0 0 0 0 0 0 0 0 0 0 0 0 0 0 0 0 0 0 0 0 0 0 0 0 0 0 0 0 0 0 0 0 0 0 0 0 0 0
0.0167580638575625 0.144894460222292 0.08442217821844 0.133109529829263 0 0.0196560979436136 0 0.0240704575997481 0.0983909916898684 0 0.0173168900676521 0.0702731525204805 0 0 0 0.00278748939569045 0.0245887202819019 0.0207611812944022 0 0.00686097994325023 0 0 0 0 0 0 0 0 0 0.0101773289976091 0 0 0 0 0 0 0.0220237576146508 0.0387763425436972 0 0 0 0 0 0 0 0 0 0 0 0 0 0 0 0 0 0 0 0 0 0 0 0 0 0 0 0 0 0 0 0 0 0.00464533375617128 0 0 0 0 0 0 0 0 0 0 0 0 0 0 0.0112113765220411 0 0 0 0 0 0 0.0283610853932444 0 0.0167369835221899 0 0 0 0 0 0 0 0 0 0 0 0 0 0 0 0 0 0 0 0 0 0 0 0 0 0 0 0 0.023731023065515 0 0 0 0 0 0.0896800736202636 0 0 0.0907665021004525 0 0 0 0 0 0 0 0 0 0 0 0 0 0 0 0 0 0 0 0 0 0 0 0 0 0 0 0 0 0 0 0 0 0 0 0 0 0 0 0 0 0 0 0 0 0 0 0 0 0 0 0 0 0 0 0 0 0 0 0 0 0 0 0 0 0 0 0 0 0 0 0 0 0 0 0 0 0 0 0 0 0 0 0 0 0 0 0 0 0 0 0 0 0 0 0 0 0 0 0 0 0 0 0 0 0 0 0 0 0 0 0 0 0 0 0 0 0 0 0 0 0 0 0 0 0 0 0 0 0 0 0 0 0 0 0 0 0 0 0 0 0 0 0 0 0 0 0 0 0 0 0 0 0 0 0 0 0 0 0 0 0 0 0 0 0 0 0 0 0 0 0 0 0 0 0 0 0 0 0 0 0 0 0 0 0
0.00721065882074929 0.0148208441531818 0.0162782431572099 0 0.257650353359025 0.0199879842781977 0.0128110512956386 0 0.0611742915153481 0.0299270507697114 0.00604387020803789 0.0336865647909565 0 0.00298238655207001 0.0107187091897381 0.0141885008146852 0 0.0386732166479206 0 0 0 0 0 0 0 0 0 0 0.0444513256120188 0.00394518560052693 0.00860531744963592 0 0 0 0 0 0.0126850071790173 0.00836057291344319 0 0 0 0 0 0 0 0 0 0 0 0 0 0 0 0 0 0 0 0 0.00741223360909425 0 0 0 0 0 0 0 0 0 0 0 0 0 0 0.0258668971797691 0 0 0 0 0 0 0 0 0 0 0 0.00876185213938918 0.0011963699058445 0.0173808599885887 0 0 0 0 0 0.00409467130555758 0 0 0 0 0 0 0 0 0 0 0 0 0 0 0 0 0 0 0 0 0 0 0 0 0 0 0 0 0 0 0 0 0 0.0140885554810545 0 0 0.0056637879118075 0.0314576683465853 0.0309356816137796 0.235556774557912 0 0 0.00759876207011215 0.00578475158339333 0 0 0 0 0 0 0 0 0 0 0 0 0 0 0 0 0 0 0 0 0 0 0 0 0 0 0 0 0 0 0 0 0 0 0 0 0 0 0 0 0 0 0 0 0 0 0 0 0 0 0 0 0 0 0 0 0 0 0 0 0 0 0 0 0 0 0 0 0 0 0 0 0 0 0 0 0 0 0 0 0 0 0 0 0 0 0 0 0 0 0 0 0 0 0 0 0 0 0 0 0 0 0 0 0 0 0 0 0 0 0 0 0 0 0 0 0 0 0 0 0 0 0 0 0 0 0 0 0 0 0 0 0 0 0 0 0 0 0 0 0 0 0 0 0 0 0 0 0 0 0 0 0 0 0 0 0 0 0 0 0 0 0 0 0 0 0 0 0 0 0 0 0 0 0 0 0 0 0 0 0 0
0.0169687870305391 0 0.0267689547831608 0.0133818298596778 0.0117244368178151 0.0360863468047584 0.114383525677606 0.133621599397109 0 0.125889197181951 0.0181287279997557 0.00647271692128045 0 0 0 0.00376393525911428 0 0.0656610466245331 0 0 0 0 0 0 0 0 0 0 0 0.017622900619278 0.00693348287269338 0 0 0 0 0 0 0.0108058293261661 0 0 0 0 0 0 0 0 0 0 0 0 0 0 0 0 0 0 0 0 0 0 0 0 0 0 0 0 0 0 0 0 0 0 0 0 0 0 0 0 0 0 0 0 0 0 0 0 0.00453793784840074 0 0 0 0 0 0 0.0114501302004604 0 0.00669737034177765 0 0 0 0 0 0 0 0 0 0 0 0 0 0 0 0 0 0 0 0 0 0 0 0 0 0 0 0 0 0 0 0 0 0 0.0539974769170643 0.00856151849324618 0 0.303879747474992 0 0 0 0.00266250154862084 0 0 0 0 0 0 0 0 0 0 0 0 0 0 0 0 0 0 0 0 0 0 0 0 0 0 0 0 0 0 0 0 0 0 0 0 0 0 0 0 0 0 0 0 0 0 0 0 0 0 0 0 0 0 0 0 0 0 0 0 0 0 0 0 0 0 0 0 0 0 0 0 0 0 0 0 0 0 0 0 0 0 0 0 0 0 0 0 0 0 0 0 0 0 0 0 0 0 0 0 0 0 0 0 0 0 0 0 0 0 0 0 0 0 0 0 0 0 0 0 0 0 0 0 0 0 0 0 0 0 0 0 0 0 0 0 0 0 0 0 0 0 0 0 0 0 0 0 0 0 0 0 0 0 0 0 0 0 0 0 0 0 0 0 0 0 0 0 0 0 0 0 0 0 0 0 0 0 0 0 0 0
0.0158712103702715 0 0.0210960823391416 0 0.123451833369015 0.141436361441269 0 0.0957934351114084 0.184481394694152 0 0 0.0376704283678738 0 0 0 0.0207678977110945 0 0.0999703184342106 0 0 0 0 0 0 0 0 0 0 0 0 0.0270227210892788 0 0 0 0 0 0 0 0 0 0 0 0 0 0 0 0 0 0 0 0 0 0 0 0 0 0 0 0 0 0 0 0 0 0 0 0 0 0 0 0 0 0 0 0 0 0 0 0 0 0 0 0 0 0 0 0 0 0 0 0 0 0 0 0 0 0 0 0 0 0 0 0 0 0 0 0 0 0 0 0 0 0 0 0 0 0 0 0 0 0 0 0 0 0 0 0 0 0 0 0.0353698837334431 0 0 0.189559166684439 0 0 0 0.00750926665440262 0 0 0 0 0 0 0 0 0 0 0 0 0 0 0 0 0 0 0 0 0 0 0 0 0 0 0 0 0 0 0 0 0 0 0 0 0 0 0 0 0 0 0 0 0 0 0 0 0 0 0 0 0 0 0 0 0 0 0 0 0 0 0 0 0 0 0 0 0 0 0 0 0 0 0 0 0 0 0 0 0 0 0 0 0 0 0 0 0 0 0 0 0 0 0 0 0 0 0 0 0 0 0 0 0 0 0 0 0 0 0 0 0 0 0 0 0 0 0 0 0 0 0 0 0 0 0 0 0 0 0 0 0 0 0 0 0 0 0 0 0 0 0 0 0 0 0 0 0 0 0 0 0 0 0 0 0 0 0 0 0 0 0 0 0 0 0 0 0 0 0 0 0 0 0 0 0 0 0 0 0 0
0.158807266459727 0.0300660740217076 0.0126065663405525 0.0270680083718154 0 0.0924435611695262 0.0169714602387842 0.0111292017892381 0.0152829961273733 0 0 0.0626824273388003 0 0 0.0177485832512293 0 0 0.0470546986136566 0 0.00280183805773278 0 0 0 0 0 0 0 0 0 0.321435505865389 0.0636208980467037 0 0 0 0 0 0 0.0091570552034624 0 0 0 0 0 0 0 0 0 0 0 0 0 0 0 0 0 0 0 0 0 0 0 0 0 0 0 0 0 0 0 0 0 0 0 0 0 0 0 0 0 0 0 0 0 0 0 0 0 0 0 0 0 0 0 0.0141031109947407 0 0.0185457140218798 0 0 0 0 0 0 0 0 0 0 0.020615212980293 0 0 0 0 0.00744838093348886 0 0.00879972826790486 0 0.0305947695314478 0 0 0 0 0 0 0 0 0 0 0 0 0 0 0 0 0 0.0110169423745463 0 0 0 0 0 0 0 0 0 0 0 0 0 0 0 0 0 0 0 0 0 0 0 0 0 0 0 0 0 0 0 0 0 0 0 0 0 0 0 0 0 0 0 0 0 0 0 0 0 0 0 0 0 0 0 0 0 0 0 0 0 0 0 0 0 0 0 0 0 0 0 0 0 0 0 0 0 0 0 0 0 0 0 0 0 0 0 0 0 0 0 0 0 0 0 0 0 0 0 0 0 0 0 0 0 0 0 0 0 0 0 0 0 0 0 0 0 0 0 0 0 0 0 0 0 0 0 0 0 0 0 0 0 0 0 0 0 0 0 0 0 0 0 0 0 0 0 0 0 0 0 0 0 0 0 0 0 0 0 0 0 0 0 0 0 0 0 0 0 0 0 0 0 0 0 0 0 0 0 0 0 0 0 0 0 0
0.0106932535236941 0.151724268243196 0.0252043509005094 0.0657365159111589 0.0353447490477036 0.0306024105781818 0.0261099457800622 0.0235165081230128 0.00206868805205201 0.00821570509430414 0.0237636434715991 0 0 0.127107389511316 0.052817437365434 0.0844881312094331 0.0458358898178571 0.00230390554537792 0 0.0487807102703225 0.00415496584807499 0 0 0 0 0 0 0 0.00162052277907062 0.0301311067638949 0.0266954886143004 0 0 0 0 0 0 0 0.00171982613206506 0.00294852975262978 0 0 0 0 0 0 0.00902865107562492 0 0 0 0 0 0 0 0 0 0 0 0 0 0 0 0 0 0 0 0 0.00181552840455313 0.00327838424773288 0.00843627420095227 0 0 0 0.00184414580936599 0 0.00253838925258551 0 0 0 0 0 0 0 0 0 0 0 0.00378828307166981 0 0 0 0 0 0 0 0.00511869344628951 0 0 0 0 0 0 0 0 0 0 0 0 0 0.00860902691173267 0 0.0290962956742001 0.00829879170770627 0 0 0 0 0 0 0 0 0 0 0 0 0 0 0.0188031062803598 0 0 0 0 0 0.0161497780890162 0.0086820319202342 0.00163532867292885 0.00841601961863954 0.0301263561713103 0.00275097310984766 0 0 0 0 0 0 0 0 0 0 0 0 0 0 0 0 0 0 0 0 0 0 0 0 0 0 0 0 0 0 0 0 0 0 0 0 0 0 0 0 0 0 0 0 0 0 0 0 0 0 0 0 0 0 0 0 0 0 0 0 0 0 0 0 0 0 0 0 0 0 0 0 0 0 0 0 0 0 0 0 0 0 0 0 0 0 0 0 0 0 0 0 0 0 0 0 0 0 0 0 0 0 0 0 0 0 0 0 0 0 0 0 0 0 0 0 0 0 0 0 0 0 0 0 0 0 0 0 0 0 0 0 0 0 0 0 0 0 0 0 0 0 0 0 0 0 0 0 0 0 0 0 0 0 0 0 0 0 0 0 0 0 0 0 0 0 0 0 0 0 0 0 0 0 0 0 0 0 0 0 0
0 0 0 0 0 0 0 0 0 0 0 0 0 0 0 0 0 0 0 0 0 0 0.0424393042760622 0 0.00842341834096314 0.00377378873240439 0 0 0 0 0 0.0317121114291413 0 0.00399549938656293 0.0527079764486246 0 0 0 0 0 0 0 0 0 0 0 0 0.00564657091844279 0.0457865513923632 0 0 0 0 0 0.0122666940807569 0.0638649931111792 0.0479320769789652 0 0 0 0 0 0 0 0 0 0 0 0 0 0 0 0 0 0.00880064908859757 0 0 0 0 0 0 0 0 0 0 0 0 0 0 0 0 0 0.00677877619752352 0 0.00423712400992571 0 0 0 0 0 0 0 0 0 0.00760733031740169 0 0 0 0 0 0 0 0 0 0.148937989894249 0 0 0 0.0520089302405464 0.0814129424838232 0.102361994745214 0 0 0 0 0 0 0 0 0 0 0 0 0 0 0 0 0 0 0 0 0 0 0 0 0 0 0 0 0 0 0 0 0 0 0 0 0 0 0.00174907648066489 0 0 0 0 0 0 0 0.120241170920194 0 0 0 0 0 0 0 0 0 0 0 0 0 0 0 0 0 0 0 0.0146869898851391 0 0.0225891219290114 0 0 0 0 0 0 0 0 0 0 0 0 0 0 0 0 0 0 0 0.0404415648742174 0 0 0 0 0 0 0 0 0 0 0 0 0 0 0 0 0 0 0 0 0 0 0 0 0 0 0 0 0 0 0 0 0 0 0 0 0 0 0 0 0 0 0 0 0 0 0 0 0 0 0 0 0 0.00340052365444395 0.00767262823194996 0.0362170572621551 0.00229372098561592 0 0 0 0 0 0 0.0030057422322948 0.0122893972814135 0 0.00471828419015338 0 0 0 0 0 0 0 0 0 0 0 0 0 0 0 0 0 0 0 0 0 0 0 0 0 0 0 0 0 0 0 0 0 0 0 0 0 0 0 0 0 0 0
0 0.0600133285921724 0.0047826045263282 0.113924389773325 0.00609662468753033 0.00634388672014773 0 0.00338712903516263 0 0 0 0.206786650712878 0 0 0.0769671927473922 0.0740576364128218 0.00508567826408888 0 0 0.167166120575986 0.0153759937250365 0 0 0 0.00931285737842031 0 0 0 0 0 0.0162590150496417 0 0 0 0 0 0 0 0.0045388961130358 0.0040362169272212 0 0 0 0 0.0162381227750532 0 0 0 0 0 0 0 0 0 0 0 0 0 0 0 0 0 0 0 0 0.00775662599624244 0 0.00265572331098164 0 0.00881956350029152 0 0 0 0 0 0.00538237853349761 0 0 0 0 0 0 0 0 0 0 0 0 0 0 0 0 0 0.00525440871116847 0 0 0 0 0 0 0 0 0 0 0 0 0 0 0 0.0156371790042163 0 0.0428278870020636 0.0151025745938157 0 0 0 0 0 0 0 0 0 0 0 0 0 0 0.00958625783749662 0.013382555190397 0 0 0 0 0.00392597124483884 0.0235079489154164 0 0 0.0367397718307711 0.00214060523583509 0 0 0 0 0 0 0 0 0 0 0 0 0 0 0 0 0 0 0 0 0 0 0 0 0 0 0 0 0 0.00535169221973299 0 0.00434295615572106 0 0 0 0 0 0 0 0 0 0 0 0 0 0 0 0 0 0 0 0 0 0 0 0 0 0 0 0 0 0 0 0 0 0 0 0 0 0 0 0 0 0 0 0 0 0 0 0 0 0 0 0 0 0 0.00721355670127187 0 0 0 0 0 0 0 0 0 0 0 0 0 0 0 0 0 0 0 0 0 0 0 0 0 0 0 0 0 0 0 0 0 0 0 0 0 0 0 0 0 0 0 0 0 0 0 0 0 0 0 0 0 0 0 0 0 0 0 0 0 0 0 0 0 0 0 0 0 0 0 0 0 0 0 0 0 0 0 0 0 0 0 0 0 0 0 0 0 0 0 0 0 0
0.00804389228444367 0.01330842476355 0.00684344106402466 0 0.0217986675295015 0.0151391129534141 0 0.0220135398789151 0 0 0.0197953051511212 0.15538482851293 0 0.139182692551922 0 0.178693816581757 0 0 0 0.0289244885463504 0 0 0 0 0 0 0 0 0 0.00783052822921443 0.171181970101147 0 0 0 0 0 0 0 0 0 0 0 0 0 0 0 0 0 0 0 0 0 0 0 0 0 0 0 0 0 0 0 0 0 0 0 0 0 0 0.00930769672063424 0 0 0 0 0 0 0 0 0 0 0 0 0 0 0 0 0 0.00625564622458378 0 0 0 0 0 0 0 0.00808386749609818 0.0111558281211038 0 0 0 0 0 0 0 0 0 0 0 0 0 0 0 0 0 0 0 0 0 0 0 0 0 0 0 0 0 0 0.0343838970618628 0 0 0 0 0 0.0172692987748385 0.0778879365047381 0 0.0104512636894736 0.0291567062988278 0.00790715095954847 0 0 0 0 0 0 0 0 0 0 0 0 0 0 0 0 0 0 0 0 0 0 0 0 0 0 0 0 0 0 0 0 0 0 0 0 0 0 0 0 0 0 0 0 0 0 0 0 0 0 0 0 0 0 0 0 0 0 0 0 0 0 0 0 0 0 0 0 0 0 0 0 0 0 0 0 0 0 0 0 0 0 0 0 0 0 0 0 0 0 0 0 0 0 0 0 0 0 0 0 0 0 0 0 0 0 0 0 0 0 0 0 0 0 0 0 0 0 0 0 0 0 0 0 0 0 0 0 0 0 0 0 0 0 0 0 0 0 0 0 0 0 0 0 0 0 0 0 0 0 0 0 0 0 0 0 0 0 0 0 0 0 0 0 0 0 0 0 0 0 0 0 0 0 0 0 0 0 0 0 0
0.00767838594126456 0.00756901553821467 0.00416435544962578 0.0033017306616848 0.0209973871983119 0.0146412599045941 0.00175993250544107 0.0168313470441377 0.00204416897535031 0.00769667369232032 0 0.143569424563823 0 0.0773542898021937 0.103215398454999 0 0.00406322188137892 0.00740551347007455 0 0.00313106621395008 0 0 0 0 0 0 0 0 0 0.0079086204136768 0.0676067766054121 0 0 0 0 0 0 0 0.00378242734879505 0.0063670506522834 0 0 0 0 0 0 0.0186031178451072 0 0 0 0 0.00224424851050853 0 0 0 0 0 0 0.00396229614168239 0 0 0 0 0 0 0.00854422988138984 0 0.00224581774844507 0 0 0 0.0023593912939791 0 0.00653598811196555 0 0.0095740052848565 0 0 0 0 0 0 0 0 0 0 0 0.00515924657280463 0 0 0 0 0 0.00229049961659235 0.010512219735157 0 0.00306251412953397 0 0 0 0 0 0 0 0.00339729667449983 0 0.00605678041245774 0 0 0.0082389822186705 0 0.0114487238669321 0.00793151613121409 0.006118587640499 0 0.00625534800926088 0 0 0 0 0 0.0091476461228104 0 0 0 0 0 0.03928191604484 0 0 0 0 0 0.0139694910557431 0.0542775848061028 0.00769887434260325 0.0124088633526895 0.13609775410367 0.0541738412785764 0.00725320961462672 0 0.00159858347799551 0 0 0 0 0 0.0135595565224459 0 0 0.00677787944176826 0 0 0 0.00812594369304038 0 0 0 0 0 0 0 0 0 0 0 0 0 0 0 0 0 0 0 0 0 0 0 0 0 0 0 0 0 0 0 0 0 0 0 0 0 0 0 0 0 0 0 0 0 0 0 0 0 0 0 0 0 0 0 0 0 0 0 0 0 0 0 0 0 0 0 0 0 0 0 0 0 0 0 0 0 0 0 0 0 0 0 0 0 0 0 0 0 0 0 0 0 0 0 0 0 0 0 0 0 0 0 0 0 0 0 0 0 0 0 0 0 0 0 0 0 0 0 0 0 0 0 0 0 0 0 0 0 0 0 0 0 0 0 0 0 0 0 0 0 0 0 0 0 0 0 0 0 0 0 0 0 0 0 0 0 0 0 0 0 0 0 0 0
0 0.32070677187534 0.0838120044738279 0.155107772793462 0 0 0.0217308146409846 0 0 0 0 0.109025783040713 0 0.00743568066178072 0 0.00568758409041543 0 0.0174348829587518 0.0177343099197599 0.0300422713091627 0.028171429773619 0 0 0 0 0 0 0 0 0.0045521569597777 0.0087511370406497 0 0 0 0 0 0 0.011043101503677 0 0 0 0 0 0 0 0 0 0 0 0 0 0 0 0 0 0 0 0 0 0 0 0 0 0 0 0 0.00769233261091143 0 0 0 0 0 0 0 0 0 0 0 0 0 0 0 0 0 0 0 0 0 0 0 0 0 0 0 0 0.00530314388096911 0 0 0 0 0 0 0 0 0 0 0 0 0.00438929945908082 0 0 0 0 0 0 0 0 0 0 0 0 0 0 0 0.122283068029195 0 0 0 0 0 0.0169422013106978 0 0 0.0097796068358099 0.0109544609767956 0 0 0 0.00142018585461867 0 0 0 0 0 0 0 0 0 0 0 0 0 0 0 0 0 0 0 0 0 0 0 0 0 0 0 0 0 0 0 0 0 0 0 0 0 0 0 0 0 0 0 0 0 0 0 0 0 0 0 0 0 0 0 0 0 0 0 0 0 0 0 0 0 0 0 0 0 0 0 0 0 0 0 0 0 0 0 0 0 0 0 0 0 0 0 0 0 0 0 0 0 0 0 0 0 0 0 0 0 0 0 0 0 0 0 0 0 0 0 0 0 0 0 0 0 0 0 0 0 0 0 0 0 0 0 0 0 0 0 0 0 0 0 0 0 0 0 0 0 0 0 0 0 0 0 0 0 0 0 0 0 0 0 0 0 0 0 0 0 0 0 0 0 0 0 0 0 0 0 0 0 0 0 0 0 0 0 0 0
0.0358057597425463 0.109504976587127 0.0945754513648811 0.056365076607631 0.155550718910385 0.051220884315216 0.0185951403592245 0.0650814578212318 0.0505879476008027 0.0525588949002672 0.0430032307976347 0.00555386778690606 0 0 0 0.0105055740287314 0.0176695852386393 0 0.048118483793667 0.0118678192227483 0 0 0 0 0 0 0 0 0.00644070305350391 0.0511071672070549 0.0267937708670629 0 0 0 0 0 0 0.00841887607623354 0 0 0 0 0 0 0 0 0 0 0 0 0 0 0 0 0 0 0 0 0 0 0 0 0 0 0 0 0 0 0 0.0229648635554299 0 0 0 0 0 0 0 0 0 0 0 0 0 0 0 0 0 0 0 0 0 0 0 0 0 0 0 0 0 0 0 0 0 0 0 0 0 0 0 0 0.0196138511832661 0.0176168268616616 0 0 0 0 0 0 0 0 0 0 0 0 0 0 0 0 0 0 0 0 0 0.0167434015800543 0 0 0 0.00231609114295698 0.00141957939513659 0 0 0 0 0 0 0 0 0 0 0 0 0 0 0 0 0 0 0 0 0 0 0 0 0 0 0 0 0 0 0 0 0 0 0 0 0 0 0 0 0 0 0 0 0 0 0 0 0 0 0 0 0 0 0 0 0 0 0 0 0 0 0 0 0 0 0 0 0 0 0 0 0 0 0 0 0 0 0 0 0 0 0 0 0 0 0 0 0 0 0 0 0 0 0 0 0 0 0 0 0 0 0 0 0 0 0 0 0 0 0 0 0 0 0 0 0 0 0 0 0 0 0 0 0 0 0 0 0 0 0 0 0 0 0 0 0 0 0 0 0 0 0 0 0 0 0 0 0 0 0 0 0 0 0 0 0 0 0 0 0 0 0 0 0 0 0 0 0 0 0 0 0 0 0 0 0 0 0 0 0
0 0.0283239655660307 0.0252020163758689 0 0.0244094045233668 0 0 0 0 0 0 0 0 0 0 0 0.0218544609252003 0.0585100433463716 0 0 0 0 0 0 0 0 0 0 0 0.0144028126708063 0 0 0 0 0 0 0 0 0 0 0 0 0 0 0 0 0 0 0 0 0 0 0 0 0 0 0 0 0 0 0 0 0 0 0 0 0 0 0.0774547084799436 0.146272891231786 0 0 0 0 0 0 0 0 0 0 0 0 0 0 0 0 0 0 0 0 0 0 0 0 0 0 0 0 0 0 0 0 0 0 0 0 0 0 0 0.0559348105667696 0.0435745384648634 0.365071192121413 0.0851496217689617 0.0333848023259796 0 0 0 0 0 0 0 0 0.00703991967302277 0 0.013414811959616 0 0 0 0 0 0 0 0 0 0 0 0 0 0 0 0 0 0 0 0 0 0 0 0 0 0 0 0 0 0 0 0 0 0 0 0 0 0 0 0 0 0 0 0 0 0 0 0 0 0 0 0 0 0 0 0 0 0 0 0 0 0 0 0 0 0 0 0 0 0 0 0 0 0 0 0 0 0 0 0 0 0 0 0 0 0 0 0 0 0 0 0 0 0 0 0 0 0 0 0 0 0 0 0 0 0 0 0 0 0 0 0 0 0 0 0 0 0 0 0 0 0 0 0 0 0 0 0 0 0 0 0 0 0 0 0 0 0 0 0 0 0 0 0 0 0 0 0 0 0 0 0 0 0 0 0 0 0 0 0 0 0 0 0 0 0 0 0 0 0 0 0 0 0 0 0 0 0 0 0 0 0 0 0 0 0 0 0 0 0 0 0 0 0 0
0.00231475284630736 0.12019485597498 0.0340119661194808 0.194508649233226 0 0 0.00664268899582804 0 0 0 0.00276790696777384 0.127112820788722 0 0.267755130418816 0.0256197942868511 0.00480139275801108 0.0329117104032052 0.0128286599155232 0 0 0.0366944947078241 0 0 0 0.0108158509326258 0 0 0 0 0.00947395347291126 0.0178322353696869 0 0 0 0 0 0 0.00869197166646645 0 0 0 0 0 0 0.00615423891927597 0 0 0 0 0 0 0 0 0 0 0 0 0 0 0.00628160088008878 0 0 0 0 0 0.0187306785681434 0 0 0 0 0 0 0 0 0 0 0 0 0 0 0 0 0 0 0 0 0 0 0 0 0 0 0 0.00567404078659088 0 0 0 0 0 0 0 0 0 0 0 0 0 0 0 0 0 0 0 0 0 0 0 0 0 0 0 0 0 0 0.00777502989984689 0 0 0 0.0130932768753367 0 0.00939749253889945 0 0 0.0107156636340499 0 0 0 0 0 0 0 0 0 0 0 0 0 0 0 0 0 0 0 0 0 0 0 0 0 0 0 0 0 0 0 0 0 0 0.00404338229461377 0 0.00315576074491586 0 0 0 0 0 0 0 0 0 0 0 0 0 0 0 0 0 0 0 0 0 0 0 0 0 0 0 0 0 0 0 0 0 0 0 0 0 0 0 0 0 0 0 0 0 0 0 0 0 0 0 0 0 0 0 0 0 0 0 0 0 0 0 0 0 0 0 0 0 0 0 0 0 0 0 0 0 0 0 0 0 0 0 0 0 0 0 0 0 0 0 0 0 0 0 0 0 0 0 0 0 0 0 0 0 0 0 0 0 0 0 0 0 0 0 0 0 0 0 0 0 0 0 0 0 0 0 0 0 0 0 0 0 0 0 0 0 0 0 0 0 0 0 0 0 0 0 0 0
0 0.024864213096058 0.00503588033862437 0 0 0 0 0 0 0 0 0.0102649105479249 0 0.0233495870437512 0 0 0.0292599144545273 0 0 0.0347894358024419 0 0 0 0 0 0 0 0 0 0 0.00716000404240113 0 0 0 0 0 0 0 0 0 0 0 0 0.0106557990268127 0.0993457484142767 0.013465672145985 0.00448367977665713 0 0 0.0534650646237714 0 0 0 0 0 0 0 0 0 0.0880713557011784 0.0127688463413253 0 0.0232856478069721 0 0 0.0665328095325376 0 0 0 0 0.0194930083530494 0 0 0 0.0146752838921304 0.0058862825874255 0 0 0.0210651203707163 0 0 0 0 0 0 0 0 0 0 0 0 0 0 0 0 0 0 0 0 0 0 0 0 0 0 0 0 0 0 0.0122902379386792 0 0.0225503379850135 0.00540966776347173 0 0 0 0 0 0 0 0 0 0 0 0.0112894658178809 0 0 0 0.00744489001197192 0 0 0 0 0 0.342041587088319 0.00714789989942401 0 0.00938126619054781 0.0113439198701931 0 0.00318246353593202 0 0 0 0 0 0 0 0 0 0 0 0 0 0 0 0 0 0 0 0 0 0 0 0 0 0 0 0 0 0 0 0 0 0 0 0 0 0 0 0 0 0 0 0 0 0 0 0 0 0 0 0 0 0 0 0 0 0 0 0 0 0 0 0 0 0 0 0 0 0 0 0 0 0 0 0 0 0 0 0 0 0 0 0 0 0 0 0 0 0 0 0 0 0 0 0 0 0 0 0 0 0 0 0 0 0 0 0 0 0 0 0 0 0 0 0 0 0 0 0 0 0 0 0 0 0 0 0 0 0 0 0 0 0 0 0 0 0 0 0 0 0 0 0 0 0 0 0 0 0 0 0 0 0 0 0 0 0 0 0 0 0 0 0 0 0 0 0 0 0 0 0 0 0 0 0 0 0 0
0 0 0 0 0 0 0 0 0 0 0 0 0 0 0 0 0 0 0 0 0 0 0 0.0870547090770342 0 0 0 0 0 0 0 0.00233062746879325 0 0 0 0 0 0 0.0300352336034116 0.39904617027925 0 0 0 0 0 0 0 0 0 0 0 0 0 0 0 0 0 0 0 0 0 0.0465104426241065 0 0.076192137642972 0 0 0 0 0 0 0 0 0.105918486108042 0 0 0 0 0 0 0.0197559469513263 0 0 0 0 0 0 0 0 0 0 0 0 0 0 0 0 0 0 0 0 0 0.00338781931030771 0 0 0 0 0 0 0 0 0 0 0 0 0 0 0 0 0 0 0 0 0 0 0 0 0 0 0 0 0 0 0 0 0 0 0 0 0 0 0 0 0 0 0 0 0 0 0 0.00255354452716003 0 0 0.00131556028171409 0 0 0 0 0 0 0 0 0 0 0 0 0 0 0 0 0 0 0 0 0 0 0 0 0 0 0 0 0 0 0 0 0.0059440090636541 0.00268761077733964 0 0 0 0 0 0 0 0 0 0 0 0 0 0 0.00853098700788413 0 0 0.054819166592322 0.0362999972589938 0.0681878109768247 0 0 0 0 0 0 0 0 0 0 0 0 0 0 0 0 0 0 0 0 0 0 0 0 0 0 0.00715087058235937 0 0 0 0 0 0 0 0 0 0 0 0 0 0 0 0 0 0 0 0 0 0 0 0 0 0 0 0 0 0 0 0 0 0 0 0 0 0 0 0 0 0 0 0 0 0 0 0 0 0 0 0.0422788698665043 0 0 0 0 0 0 0 0 0 0 0 0 0 0 0 0 0 0 0 0 0 0 0 0 0 0 0 0 0 0 0 0 0 0
0 0 0 0 0 0 0 0 0 0 0 0 0.139035006689813 0 0 0 0 0 0 0 0 0 0 0 0.181315409967867 0.0195230314610659 0 0 0 0 0 0 0 0.00931948616779509 0.0119380211011785 0 0 0 0 0 0 0 0 0 0.0175740884209664 0 0 0.0248305765641894 0.0871278624574053 0 0 0 0 0 0 0.0180349169978129 0.0301917463700454 0 0 0 0 0 0 0 0 0 0 0 0 0 0 0 0 0 0.0587326578236225 0 0 0 0 0 0 0 0 0 0 0 0 0 0 0 0 0 0 0 0 0 0 0 0 0 0 0 0 0 0 0 0 0 0 0 0 0 0 0 0 0 0 0 0 0.0182236102854138 0.248240005257999 0 0 0 0 0 0 0 0.0623656746501044 0 0 0 0 0 0 0 0 0 0 0 0 0 0 0 0 0 0 0 0 0 0 0 0 0 0 0 0 0 0 0 0 0 0 0 0 0 0 0 0 0 0 0 0.0107308448994689 0.0430514666059594 0 0 0 0 0 0 0 0 0 0 0 0 0 0 0 0 0.0115061938738489 0 0 0 0 0 0 0 0 0 0 0 0 0 0 0 0 0 0 0 0 0 0 0 0 0 0 0 0 0 0 0 0 0 0 0 0 0 0 0 0 0 0 0 0 0 0 0 0 0 0 0 0 0 0 0 0 0 0 0 0 0 0 0 0 0 0 0 0 0 0 0 0 0 0 0 0.00825940040544427 0 0 0 0 0 0 0 0 0 0 0 0 0 0 0 0 0 0 0 0 0 0 0 0 0 0 0 0 0 0 0 0 0 0 0 0 0 0 0 0 0 0 0 0 0 0 0 0 0 0 0 0 0
0 0 0 0 0 0 0 0 0 0 0 0 0 0 0 0 0 0 0 0 0 0.179663152560127 0 0 0 0 0 0 0 0 0 0 0 0 0 0 0 0 0.0743744600215632 0.135451902867743 0 0 0.157820855035879 0 0.0171243181189216 0 0 0 0 0.0278755416637442 0 0 0 0 0 0 0 0 0 0 0 0.0265932348225603 0 0.25631097837912 0 0 0 0 0 0 0 0 0 0 0 0 0 0 0 0.0177783516125829 0 0 0 0 0 0 0 0 0 0 0 0 0 0 0 0 0 0 0 0 0 0 0 0 0 0 0 0 0 0 0 0 0 0 0 0 0 0 0 0 0 0 0 0 0 0 0 0 0 0 0 0 0 0 0 0 0 0 0 0 0 0 0 0 0 0 0 0 0 0 0 0 0 0 0 0 0 0 0 0 0 0 0 0 0 0 0 0 0 0 0 0 0 0 0 0 0 0 0 0 0 0 0 0 0 0 0 0 0 0 0 0 0 0 0 0 0 0 0 0 0 0.0108845279090151 0 0 0.0270711016215011 0.0525566558705729 0.0164949195166684 0 0 0 0 0 0 0 0 0 0 0 0 0 0 0 0 0 0 0 0 0 0 0 0 0 0 0 0 0 0 0 0 0 0 0 0 0 0 0 0 0 0 0 0 0 0 0 0 0 0 0 0 0 0 0 0 0 0 0 0 0 0 0 0 0 0 0 0 0 0 0 0 0 0 0 0 0 0 0 0 0 0 0 0 0 0 0 0 0 0 0 0 0 0 0 0 0 0 0 0 0 0 0 0 0 0 0 0 0 0 0 0 0
0 0 0 0.013811122636672 0 0 0 0 0 0 0 0 0.0180110619883006 0.0155492267060083 0 0 0 0 0 0.0112744924335711 0 0 0.118339508390946 0 0 0.171040594260798 0 0 0 0 0 0.0267621739069477 0 0.0066832536399141 0.02463098965109 0.00647784429959983 0 0 0 0 0 0.024407844908639 0 0 0.017047972989641 0 0 0.0242561856167783 0.136350794016049 0 0 0 0 0 0 0 0 0 0 0 0 0 0 0 0 0 0 0 0 0 0 0 0 0 0.135958651246581 0 0 0 0 0 0 0 0 0 0 0 0 0 0 0 0 0 0 0 0 0 0 0 0 0 0.00720234130126665 0 0 0 0 0 0 0 0 0 0 0 0 0 0 0 0 0 0 0 0.0201042619173001 0 0 0 0 0 0.092213525609765 0 0.0552623805225552 0 0 0 0 0 0 0 0 0 0 0 0 0 0 0 0 0 0 0 0 0 0 0 0 0 0 0 0 0 0 0 0 0 0 0 0 0 0 0.0132483139914464 0 0.0372841803061594 0 0.0158145363620827 0 0 0 0 0 0 0 0 0 0 0 0 0 0 0 0.00826874329788897 0 0 0 0 0 0 0 0 0 0 0 0 0 0 0 0 0 0 0 0 0 0 0 0 0 0 0 0 0 0 0 0 0 0 0 0 0 0 0 0 0 0 0 0 0 0 0 0 0 0 0 0 0 0 0 0 0 0 0 0 0 0 0 0 0 0 0 0 0 0 0 0 0 0 0 0 0 0 0 0 0 0 0 0 0 0 0 0 0 0 0 0 0 0 0 0 0 0 0 0 0 0 0 0 0 0 0 0 0 0 0 0 0 0 0 0 0 0 0 0 0 0 0 0 0 0 0 0 0 0 0 0
0 0 0 0 0 0 0 0 0 0 0 0 0.0180161886286288 0 0 0 0 0 0 0 0 0 0.0284496340595393 0 0.381885863980751 0 0 0 0 0 0 0 0 0 0 0 0 0 0 0 0 0.0606160389234909 0 0 0 0 0 0.0767543940444131 0.0747420967028459 0 0 0 0 0 0 0 0 0 0 0 0 0 0 0 0 0 0 0 0 0 0 0 0 0 0.0299989327232215 0 0 0 0 0 0 0 0 0 0 0 0 0 0 0 0 0 0 0 0 0 0 0 0 0 0.022628364338859 0.0261103630149065 0 0.00994398928681237 0 0 0 0 0 0 0 0 0 0 0 0 0 0 0 0 0 0 0 0 0 0 0.206067640354266 0 0 0 0 0 0 0 0 0 0 0 0 0 0 0 0 0 0 0 0 0 0 0 0 0.0280686402410245 0.0132950893377207 0 0 0 0 0 0 0 0 0 0 0 0 0 0 0 0 0.0234227643635211 0 0 0 0 0 0 0 0 0 0 0 0 0 0 0 0 0 0 0 0 0 0 0 0 0 0 0 0 0 0 0 0 0 0 0 0 0 0 0 0 0 0 0 0 0 0 0 0 0 0 0 0 0 0 0 0 0 0 0 0 0 0 0 0 0 0 0 0 0 0 0 0 0 0 0 0 0 0 0 0 0 0 0 0 0 0 0 0 0 0 0 0 0 0 0 0 0 0 0 0 0 0 0 0 0 0 0 0 0 0 0 0 0 0 0 0 0 0 0 0 0 0 0 0 0 0 0 0 0 0 0 0 0 0 0 0 0 0 0 0 0 0 0 0 0 0 0 0 0 0
0 0 0 0 0 0 0 0 0 0 0 0 0 0 0 0 0 0 0 0 0 0 0 0 0 0 0 0 0 0 0 0 0 0 0 0 0 0 0 0 0 0 0 0 0 0 0 0 0 0 0 0 0 0 0.0229044787911317 0 0 0 0 0 0 0 0 0 0 0 0.0572696945054706 0 0 0 0 0 0 0 0 0 0 0 0 0 0 0 0 0 0 0 0 0 0 0 0 0 0 0 0 0 0 0 0 0 0 0 0 0 0 0 0 0.0429864543879961 0.0246101904794343 0 0 0 0 0 0 0 0 0.0948107365582565 0 0.0297453635582894 0.0922488746524733 0 0 0 0 0 0 0 0.0208210673469328 0 0 0 0 0 0 0 0 0 0 0 0 0 0 0 0 0 0 0 0 0 0 0 0 0 0 0 0 0 0 0 0 0 0 0 0 0 0 0.0252611326331178 0.0271615938649189 0.00976029977839668 0 0 0.0631424474448249 0.20261708628011 0.00974652371553715 0 0 0 0 0 0 0 0 0 0 0 0 0 0 0 0 0 0 0 0 0 0 0 0 0 0 0 0 0 0 0 0 0 0 0 0 0.00817875198757819 0 0 0 0 0 0 0 0 0 0 0 0 0 0 0 0 0 0 0 0 0 0 0 0 0 0 0 0 0 0 0 0 0 0 0 0 0 0 0 0 0 0 0 0 0 0 0 0 0 0 0 0 0.0298776465725809 0 0.127986738073502 0.00823821996359935 0.00576272304213706 0 0.00972313673601576 0.0279391687014553 0.0592076709262412 0 0 0 0 0 0 0 0 0 0 0 0 0 0 0 0 0 0 0 0 0 0 0 0 0 0 0 0 0 0 0 0 0 0 0 0 0 0 0 0 0 0 0 0 0 0 0
0 0 0 0 0 0 0 0 0 0 0 0 0 0 0 0 0 0 0 0 0 0 0 0 0 0 0 0 0 0 0 0 0 0 0 0 0 0 0 0 0 0 0 0 0 0 0.0146539549683881 0 0 0 0.0323666799139119 0 0 0.15546003788767 0.140534990083588 0 0 0.0584278247448275 0 0 0 0 0 0 0.0121149122018346 0 0 0.027741537607382 0 0 0 0 0 0 0 0 0.040654881259455 0 0 0 0 0 0 0 0 0 0 0 0 0 0 0 0 0 0 0 0 0 0 0 0 0 0 0 0 0.0274517006473049 0 0 0 0.0359750359226826 0 0.0194049636243497 0 0.0264893154237155 0 0 0 0 0 0 0 0.0280756029347436 0 0 0 0 0 0 0 0.130954043908095 0 0 0 0 0 0 0 0 0 0 0.0111071889667503 0 0 0 0 0 0 0 0 0 0 0 0 0 0.0185387925326425 0 0 0 0 0 0 0 0 0 0 0 0 0 0 0 0 0 0 0 0.0249892231677316 0 0 0 0 0 0 0 0 0 0 0 0 0 0 0 0 0 0 0 0 0 0 0 0 0 0 0 0 0 0 0 0 0 0 0 0.0156944079084402 0 0 0 0 0 0 0 0 0 0.0835837742647739 0 0 0 0 0 0 0 0 0 0 0 0 0 0 0.036644721641944 0 0 0 0 0 0 0 0 0 0 0 0 0 0 0 0 0 0 0 0 0 0 0 0 0 0 0 0 0 0 0 0 0 0 0 0 0 0 0 0 0 0 0 0 0 0.0381817198659967 0 0.020954690523773 0 0 0 0 0 0 0 0 0 0 0 0 0 0 0 0 0 0 0 0 0 0 0 0 0 0 0 0 0 0 0 0 0 0 0 0
0 0 0 0 0.482836356025348 0 0 0.133496506720175 0 0 0 0.00697146762679587 0 0 0 0 0 0.0114940077243276 0 0 0 0 0 0 0 0 0 0 0 0 0 0 0 0 0 0 0 0 0 0 0 0 0 0 0 0 0.0469545149805945 0 0 0 0 0 0 0 0 0 0 0 0.0343669632416444 0 0 0 0 0 0 0 0 0.0398413024701647 0.0219626977141555 0.0459169707250481 0 0 0 0.0118868182306307 0 0 0 0 0 0 0 0 0 0 0 0 0 0.032278374895194 0 0 0 0 0 0.00571429491860651 0 0 0 0 0 0 0 0 0 0 0 0 0 0 0 0.0240990762900573 0 0.0205123308839754 0 0 0 0 0 0 0 0 0 0 0 0 0 0 0 0 0 0 0 0.0260644800833298 0.0334915038456331 0.022112333624319 0 0 0 0 0 0 0 0 0 0 0 0 0 0 0 0 0 0 0 0 0 0 0 0 0 0 0 0 0 0 0 0 0 0 0 0 0 0 0 0 0 0 0 0 0 0 0 0 0 0 0 0 0 0 0 0 0 0 0 0 0 0 0 0 0 0 0 0 0 0 0 0 0 0 0 0 0 0 0 0 0 0 0 0 0 0 0 0 0 0 0 0 0 0 0 0 0 0 0 0 0 0 0 0 0 0 0 0 0 0 0 0 0 0 0 0 0 0 0 0 0 0 0 0 0 0 0 0 0 0 0 0 0 0 0 0 0 0 0 0 0 0 0 0 0 0 0 0 0 0 0 0 0 0 0 0 0 0 0 0 0 0 0 0 0 0 0 0 0 0 0 0 0 0 0 0 0 0 0 0 0 0 0 0 0 0
0.0854232828630497 0.0144833571830187 0.0131912684606064 0.00802594397252712 0.00399090668869479 0.0366429959325608 0.00601748767199897 0.00438276728394725 0.008962943245558 0 0.193921486497137 0.0479490433050329 0 0 0.00423569455629801 0.00740626654532538 0.00304549957066149 0.0337377258311691 0.00781920900549672 0.00578568617171845 0 0 0 0 0 0 0 0 0 0 0.282785839957486 0 0 0 0 0 0 0.0293617132106505 0 0 0 0 0 0 0 0 0 0 0 0 0 0 0 0 0.00306291808244022 0 0 0.00242370039567009 0 0 0 0 0 0 0 0 0 0 0 0 0 0.00828329306236571 0 0 0 0 0 0 0 0 0 0 0 0 0 0.00789107090742587 0.0050367523847519 0 0 0 0 0 0 0.0222970467366804 0.00737346353354769 0.0227330468684106 0 0 0 0 0 0 0 0 0 0 0.0155674131345552 0 0 0.00365775941497208 0 0.00938541381422574 0.00381320950787668 0.00632719650905172 0 0.0211233985128676 0 0 0 0 0 0.00612440912350112 0 0 0 0 0 0.0201746840026601 0 0 0 0 0 0 0 0 0.00389837156423395 0 0 0.0078151216085148 0 0 0 0 0 0 0 0.00394130606591838 0 0 0 0 0 0 0.019231162936113 0.00267014388128024 0 0 0 0 0 0 0 0 0 0 0 0 0 0 0 0 0 0 0 0 0 0 0 0 0 0 0 0 0 0 0 0 0 0 0 0 0 0 0 0 0 0 0 0 0 0 0 0 0 0 0 0 0 0 0 0 0 0 0 0 0 0 0 0 0 0 0 0 0 0 0 0 0 0 0 0 0 0 0 0 0 0 0 0 0 0 0 0 0 0 0 0 0 0 0 0 0 0 0 0 0 0 0 0 0 0 0 0 0 0 0 0 0 0 0 0 0 0 0 0 0 0 0 0 0 0 0 0 0 0 0 0 0 0 0 0 0 0 0 0 0 0 0 0 0 0 0 0 0 0 0 0 0 0 0 0 0 0 0 0 0 0 0 0
0.00745184264383921 0.00348785858611972 0.0044181602240352 0.00557113583950839 0.00516932838080661 0.00403046395144858 0 0.0053915352441391 0.0019887916232757 0.00528935607638614 0.0216469373388144 0.0239589243943186 0 0.00896957728334866 0.0522223217516352 0.0357070043981533 0.00330194914261429 0.009975448137133 0 0.00614177629402766 0.00260108772507767 0 0 0 0 0 0 0 0 0.159485880255067 0 0 0 0 0 0 0 0.0129395414598294 0 0 0 0 0 0 0 0 0 0 0 0 0 0 0 0 0.00312777409165101 0 0 0 0 0 0 0 0 0 0 0 0 0 0 0 0 0.0044796421629052 0 0.00462464765678524 0 0 0 0 0 0 0.0148661730623142 0.0159770637775866 0 0 0 0.00753766168096619 0.00714878949475245 0.00650502732484053 0.0160448712177841 0 0 0 0 0.0473829159155431 0 0.0750834200736638 0.0821648326539128 0 0.00890151239546438 0 0 0 0 0 0 0 0.00335524028960798 0 0 0.0131126132926254 0 0.00224988178133993 0 0 0 0.00606986662553238 0 0 0 0 0 0.00363108784421663 0 0 0 0 0 0.137250469452763 0 0 0 0 0 0.0137765131728467 0.0283607659240895 0 0.0637011522912863 0.00976698367473195 0.00180655767022096 0.00601167421109495 0 0 0 0 0 0 0 0.0108185468032931 0 0 0 0 0 0 0.023611517127304 0 0 0 0 0 0 0 0 0 0 0 0 0 0 0 0 0 0 0.00288387758130004 0 0 0 0 0 0 0 0 0 0 0 0 0 0 0 0 0 0 0 0 0 0 0 0 0 0 0 0 0 0 0 0 0 0 0 0 0 0 0 0 0 0 0 0 0 0 0 0 0 0 0 0 0 0 0 0 0 0 0 0 0 0 0 0 0 0 0 0 0 0 0 0 0 0 0 0 0 0 0 0 0 0 0 0 0 0 0 0 0 0 0 0 0 0 0 0 0 0 0 0 0 0 0 0 0 0 0 0 0 0 0 0 0 0 0 0 0 0 0 0 0 0 0 0 0 0 0 0 0 0 0 0 0 0 0 0 0 0 0 0 0 0 0 0 0 0
0 0 0 0 0 0 0 0 0 0 0 0 0.10550892301202 0 0 0 0 0 0 0 0 0.00585318058772967 0 0 0.0416422770075844 0 0 0 0 0 0 0 0 0 0.154170020923925 0 0 0 0 0.00522340799284737 0 0 0 0 0 0 0 0 0.120534610792051 0 0 0 0 0 0 0.0122683924664004 0 0 0 0 0 0 0 0 0 0 0 0 0 0 0 0 0 0 0 0 0 0 0 0 0 0 0 0 0 0 0 0 0 0 0 0 0 0 0 0 0 0 0 0 0.0465438996445429 0.148609917087383 0 0.00500368047477148 0 0 0 0 0 0 0 0 0 0 0 0 0 0 0 0.0184354048870974 0.0273264501294625 0 0 0 0 0 0 0 0 0 0 0 0 0 0 0 0 0 0 0 0 0 0 0 0 0.00488945867950533 0 0 0 0.0348665344314245 0.0120987571704529 0.0198643400886647 0.0518176044918455 0 0 0 0 0 0 0 0 0 0 0 0 0 0 0.0450372120796033 0 0 0 0 0 0 0 0 0 0 0 0 0 0 0 0 0 0 0 0.0671153992592641 0 0.030135781927993 0 0 0 0 0 0 0 0 0 0 0 0 0 0 0 0 0 0 0 0.0086839156388088 0 0 0 0 0 0 0 0 0 0 0 0 0 0 0 0 0 0 0 0 0 0 0 0 0 0 0 0 0 0 0 0 0 0 0 0 0 0 0 0 0 0 0 0 0 0 0 0 0 0.0182581413785676 0 0 0 0 0.0103347970067364 0 0.00577789284131886 0 0 0 0 0 0 0 0 0 0 0 0 0 0 0 0 0 0 0 0 0 0 0 0 0 0 0 0 0 0 0 0 0 0 0 0 0 0 0 0 0 0 0 0 0 0 0 0 0 0 0 0 0
0 0 0 0 0 0 0 0 0 0 0 0 0 0 0 0 0 0 0 0 0 0 0 0 0 0 0 0 0 0 0 0 0 0.103683505116842 0.0236418214916512 0 0 0 0 0 0 0 0 0 0 0 0 0 0 0 0 0 0 0 0 0 0 0 0 0 0 0 0 0 0 0 0 0 0 0 0 0.0286419365157715 0 0 0 0 0 0 0 0 0 0 0 0 0 0 0 0 0 0 0 0 0.00911309315644624 0 0 0 0 0 0 0 0.232578002611114 0.0507045106965649 0 0 0 0 0 0 0 0 0 0 0 0 0.0118604788551088 0 0 0 0 0 0 0 0 0 0 0 0 0 0 0 0 0 0 0 0 0 0 0 0 0 0 0 0.00537012493549948 0 0 0.0144914189529359 0 0 0 0.0245642000439678 0.140762569058787 0.0577893884471615 0.0165440586195274 0.204854291045767 0 0 0 0 0 0 0 0 0 0 0 0 0 0 0 0 0 0 0 0 0 0 0 0 0 0 0 0 0 0 0 0 0 0 0.0203810442647059 0 0 0 0 0 0 0.0092882111731897 0 0 0 0 0 0 0 0 0 0 0 0 0 0 0 0 0 0 0 0 0 0 0 0 0 0 0 0 0 0 0 0 0 0 0 0 0 0 0 0 0 0 0 0 0 0 0 0 0 0 0 0 0 0 0 0 0 0 0 0 0 0 0 0.02848784931601 0 0 0 0 0 0 0 0 0 0 0 0 0 0 0 0 0 0 0 0 0 0 0 0 0 0 0 0 0 0 0 0 0 0 0 0 0 0 0 0 0 0 0 0 0 0 0 0 0 0 0 0 0 0 0 0 0 0 0 0.0172434956989493
0 0 0 0.00262150394940352 0.00262403016994739 0 0 0 0 0 0 0 0.00328266390204061 0 0 0 0 0 0 0 0 0 0.00233717597224479 0 0.00256798417929708 0 0 0 0 0 0 0 0.042931519646989 0 0.0260739091677278 0 0 0 0 0 0 0 0 0 0 0 0 0 0 0 0 0 0 0 0.207804405171786 0 0 0.0073905623470008 0.00302329083532806 0 0 0 0 0 0 0 0 0 0 0 0 0.154691085805744 0 0 0 0 0 0 0 0 0 0 0 0 0 0.00125542455480254 0.000936865277160339 0 0.00212546443765739 0.00159084332898643 0.00210922167792159 0.0115811881216533 0.0250913568562119 0 0.0085937135284705 0.00244314873268017 0 0 0 0 0.0359489866533794 0.0716031328266171 0.00168122145970402 0.0159745172980932 0 0 0 0 0 0 0 0 0 0 0 0 0 0 0 0 0.00277702736878146 0 0 0 0 0 0 0.00172766438369886 0 0 0 0 0 0 0 0 0 0 0 0.0637388600068206 0 0.0106444252915189 0.00841447784868203 0.00646305403062434 0 0 0.00571925430582084 0 0.00273906171852364 0.00646136242550296 0.0207839677913031 0.0253284512154172 0.0115556123794325 0.0496478233800602 0.019793832120298 0 0 0 0 0 0 0 0 0 0 0 0 0 0 0 0 0 0 0 0 0 0 0 0 0 0 0 0 0 0 0 0 0 0.00723885835014708 0.00216553723798225 0 0 0 0 0 0.00853556470096756 0 0 0 0 0 0 0 0 0 0 0 0 0 0 0 0 0 0 0 0 0.00249840724221414 0.00172708990495881 0 0 0 0 0 0 0 0 0 0 0 0 0 0 0 0 0 0 0 0 0 0 0 0 0 0 0 0 0 0 0 0 0 0 0 0 0 0 0 0 0 0.0541748034401277 0 0 0 0 0 0 0 0 0 0 0 0 0 0 0 0 0 0 0 0 0 0 0 0 0 0 0 0 0 0 0 0 0 0 0 0 0 0 0 0.00338312461196789 0 0.0145597311409798 0 0 0 0 0.0116241661702981 0 0 0 0 0 0 0 0 0.0089628500128172 0 0 0 0.0130517770202079
0 0 0 0 0.00585253090705066 0 0 0 0 0 0 0 0.0701523316044799 0 0 0 0 0 0 0 0 0 0.00485000518122702 0 0.0153319246992404 0 0 0 0 0 0 0.0616739361649605 0.0158583478738517 0.042239285560003 0 0 0 0 0 0 0 0 0 0 0 0 0 0.00857551182826571 0.0177223159623306 0 0 0 0 0 0 0.0200158136178026 0.0332952671961072 0 0 0 0 0 0 0 0 0 0 0 0 0 0 0 0 0 0 0 0 0 0 0 0 0 0 0 0 0 0.00255575639093427 0.00286267831727123 0.00535373482598615 0 0 0.0159192080579006 0.00809931090263831 0 0.0206195819706098 0 0 0 0 0 0.191102226971285 0.074798216486465 0 0.00591509440557113 0 0 0 0 0 0 0 0 0 0 0.0220507457974589 0 0 0 0 0.00687904523915019 0 0 0 0 0 0 0.00258404283365368 0 0 0 0 0 0 0 0 0 0 0 0 0 0 0 0 0 0 0.0103725904627437 0 0 0 0.0237854362314604 0.0785480619322637 0.0131287262771477 0.0181169188827863 0.0219027066080508 0 0 0 0 0 0 0 0 0 0 0 0 0 0.00859400349174981 0 0 0 0 0 0 0 0 0 0 0 0 0 0 0 0 0 0 0 0.0184331529656102 0.0102404575511693 0.0533870326109977 0 0 0 0 0 0.0221844737952486 0 0 0 0 0 0 0 0 0 0 0 0 0 0.00567377791522436 0 0 0 0 0 0 0 0 0 0 0 0 0 0 0 0 0 0 0 0 0 0 0 0 0 0 0 0 0 0 0 0 0 0 0 0 0 0 0 0 0 0 0 0 0 0 0 0 0 0.0471629479261804 0 0 0 0 0 0 0 0 0 0 0 0 0 0 0 0 0 0 0 0 0 0 0 0 0 0 0 0 0 0 0 0 0 0 0 0 0 0 0 0 0 0 0 0 0 0 0 0 0 0 0 0 0 0 0 0 0 0 0 0.0141628005551232
0 0 0 0 0 0 0 0 0 0 0 0 0 0 0 0 0 0 0 0 0 0 0 0 0.0212587632153591 0 0 0 0 0 0 0 0 0 0 0 0 0 0 0 0 0.0462720228853587 0 0 0 0 0 0 0 0 0 0 0.108213273603718 0 0 0 0 0 0 0 0 0 0 0 0 0 0 0 0 0 0 0 0 0 0 0 0 0 0 0 0 0 0.217563830388126 0.104376967653614 0.290699647926391 0 0 0 0.0321720724814654 0 0 0 0 0 0 0 0 0 0 0 0 0 0 0 0 0 0 0 0 0 0 0 0 0 0 0 0 0 0 0 0 0 0 0 0 0 0 0 0 0 0 0 0 0 0 0 0 0 0 0 0 0 0 0 0 0 0 0 0 0 0 0 0 0 0 0 0 0 0 0 0 0 0 0 0 0 0 0 0 0 0 0 0 0 0 0 0 0 0 0 0 0 0 0 0 0 0 0 0 0 0 0 0 0 0 0 0 0 0.125892437210085 0 0 0 0 0 0 0 0 0 0 0 0 0 0 0 0 0 0 0 0 0 0 0 0 0 0 0 0.0192336572294949 0 0 0 0 0 0 0 0 0 0 0 0 0 0 0 0 0 0.0343173274063876 0 0 0 0 0 0 0 0 0 0 0 0 0 0 0 0 0 0 0 0 0 0 0 0 0 0 0 0 0 0 0 0 0 0 0 0 0 0 0 0 0 0 0 0 0 0 0 0 0 0 0 0 0 0 0 0 0 0 0 0 0 0 0 0 0 0 0 0 0 0 0 0 0 0 0
0 0 0 0.0149531880233289 0.0103222493804325 0 0.015856086869575 0.017159115267275 0 0 0 0 0 0 0 0 0 0 0 0 0 0 0 0 0 0 0 0 0 0 0 0 0 0 0 0 0 0.204693443283339 0 0 0 0 0 0 0 0 0 0 0 0 0 0 0 0 0 0 0 0 0 0 0 0 0 0 0 0 0 0 0 0 0 0 0 0.0461746251819692 0 0 0 0 0 0 0 0 0 0 0 0.0717774628706729 0.0126340796983453 0.0650479880257157 0 0 0 0 0 0.0409852108456247 0 0.0122670113661266 0 0 0 0 0 0 0 0 0 0 0 0 0 0 0 0 0 0 0 0 0 0 0 0 0 0 0 0 0 0 0 0 0 0 0.149885342689715 0.0105224308101404 0.00952586690707784 0.318195898780662 0 0 0 0 0 0 0 0 0 0 0 0 0 0 0 0 0 0 0 0 0 0 0 0 0 0 0 0 0 0 0 0 0 0 0 0 0 0 0 0 0 0 0 0 0 0 0 0 0 0 0 0 0 0 0 0 0 0 0 0 0 0 0 0 0 0 0 0 0 0 0 0 0 0 0 0 0 0 0 0 0 0 0 0 0 0 0 0 0 0 0 0 0 0 0 0 0 0 0 0 0 0 0 0 0 0 0 0 0 0 0 0 0 0 0 0 0 0 0 0 0 0 0 0 0 0 0 0 0 0 0 0 0 0 0 0 0 0 0 0 0 0 0 0 0 0 0 0 0 0 0 0 0 0 0 0 0 0 0 0 0 0 0 0 0 0 0 0 0 0 0 0 0 0 0 0 0 0 0 0 0 0 0 0 0 0
0 0.00202227207139518 0.00253166436112359 0.0584471301646348 0.00189997714246811 0 0.00770658474461955 0.00312198441357087 0.00184733253075483 0 0.00185695609891466 0 0 0 0 0 0.0024833966926132 0.00186810736280157 0 0.00178424976105492 0 0 0 0 0 0 0 0 0 0.00986949911386921 0.00771201784415344 0 0 0 0 0 0.0565059849001655 0 0 0 0 0 0 0 0 0 0.00155247588499004 0 0 0 0 0 0 0 0 0 0 0 0.00168890299186162 0 0 0 0 0 0 0 0 0 0 0 0 0 0 0.0122787833434712 0 0 0 0 0 0 0 0.0025897060976037 0 0 0 0.165268863412743 0.0522030473907191 0.0472595523220667 0.00364836635203786 0.00932442910756166 0 0 0 0.147154472943195 0.00189986031426037 0.0574861474812981 0.0071664941341427 0 0.00156944443019066 0 0 0 0 0 0 0 0 0 0 0 0 0 0 0 0 0 0 0 0 0 0 0 0 0 0.000855633878625627 0 0 0.00215133186818106 0 0 0.177990331115445 0.00514102798253146 0.00511996366190943 0.132218245275913 0 0 0.00577576280911283 0 0 0 0 0 0 0 0 0 0 0 0 0 0 0 0 0 0 0 0 0 0 0 0 0 0 0 0 0 0 0 0 0 0 0 0 0 0 0 0 0 0 0 0 0 0 0 0 0 0 0 0 0 0 0 0 0 0 0 0 0 0 0 0 0 0 0 0 0 0 0 0 0 0 0 0 0 0 0 0 0 0 0 0 0 0 0 0 0 0 0 0 0 0 0 0 0 0 0 0 0 0 0 0 0 0 0 0 0 0 0 0 0 0 0 0 0 0 0 0 0 0 0 0 0 0 0 0 0 0 0 0 0 0 0 0 0 0 0 0 0 0 0 0 0 0 0 0 0 0 0 0 0 0 0 0 0 0 0 0 0 0 0 0 0 0 0 0 0 0 0 0 0 0 0 0 0 0 0 0 0 0 0
0 0 0 0 0 0 0 0 0 0 0 0.00535610320761952 0 0.00868886273378022 0 0.00693216246912096 0 0 0 0 0 0.0555806788362327 0 0.0666883405659763 0 0 0 0 0 0 0 0 0 0 0 0 0 0 0 0.0477212222847284 0 0 0.0195733034592343 0.0240139833967937 0.251091467346627 0 0.00561515970305975 0.0227200664652132 0 0.205168479119848 0 0 0 0 0 0 0 0 0 0 0 0.0230335187081919 0 0.0304832062248994 0.012221610362692 0.0377350697757746 0 0 0 0 0.0404589244708587 0 0 0 0 0 0 0 0 0 0 0 0 0 0 0 0 0 0 0 0 0 0 0 0 0 0 0 0 0 0 0 0 0 0 0 0 0 0 0 0 0 0 0 0 0 0 0 0 0 0 0 0 0 0 0 0 0 0.0268418498398116 0 0 0 0 0 0.0169357630020022 0 0 0 0 0 0 0 0 0 0 0 0 0 0 0 0 0 0 0 0 0 0 0 0 0 0 0 0 0 0 0 0 0 0 0 0 0 0 0 0 0 0 0 0 0 0 0 0 0 0 0 0.00611707819638944 0 0 0 0 0 0 0 0 0 0 0 0.00402725249096313 0 0 0 0 0 0.0167044991431658 0.0376646627743565 0.00688091164846251 0 0 0 0 0 0 0 0 0 0 0 0 0 0 0.00754085352140755 0 0 0 0 0 0 0 0 0.00606666435914055 0.00465320515174166 0 0 0 0 0 0 0 0 0 0 0 0 0.00348510074190767 0 0 0 0 0 0 0 0 0 0 0 0 0 0 0 0 0 0 0 0 0 0 0 0 0 0 0 0 0 0 0 0 0 0 0 0 0 0 0 0 0 0 0 0 0 0 0 0 0 0 0 0 0 0 0 0 0 0 0 0 0 0 0 0 0 0 0 0 0 0 0 0 0 0 0
0 0 0 0 0 0 0 0 0 0 0 0.00652792192385581 0 0.0054927804050312 0 0.00829547934358233 0 0 0 0 0 0.524953727111739 0 0.0863408340012207 0 0 0 0 0 0 0 0.00273610501931651 0 0 0 0 0 0 0.033924745821648 0 0 0 0 0 0.00447152673841963 0 0 0 0 0.013222285246847 0 0 0 0 0 0 0 0 0 0 0 0.0140410690554551 0 0.0403429220445563 0 0.00883966704550681 0 0 0 0 0 0 0.0679246798237774 0 0 0 0 0 0 0 0 0 0 0 0 0 0 0 0 0 0 0 0 0 0 0 0 0 0 0 0 0.0037921455530878 0 0 0 0 0 0 0 0 0 0 0 0 0 0 0 0 0 0 0 0 0 0 0 0 0 0 0 0 0 0 0 0 0.00601863147731595 0 0 0 0 0 0 0 0 0 0 0 0 0 0 0.00285830253514968 0 0 0.00159121148270292 0 0 0 0 0 0 0 0 0 0 0 0 0 0 0 0 0 0 0 0 0 0 0 0 0 0 0 0 0 0 0 0 0 0 0 0 0 0 0 0 0 0 0 0 0 0 0 0 0.0045592519604605 0 0 0.0356771530418011 0.0286378581403612 0.0655089787566166 0 0 0 0 0 0 0 0 0 0 0 0 0 0 0 0 0 0 0 0 0 0 0 0 0 0 0 0 0 0 0 0 0 0 0 0 0 0 0 0 0 0 0 0 0 0 0 0 0 0 0 0 0 0 0 0 0 0 0 0 0 0 0 0 0 0 0 0 0 0 0 0 0 0 0 0 0 0 0.0342427234715484 0 0 0 0 0 0 0 0 0 0 0 0 0 0 0 0 0 0 0 0 0 0 0 0 0 0 0 0 0 0 0 0 0 0
0 0 0 0 0 0 0 0 0 0 0 0 0 0 0 0 0 0 0 0 0 0 0 0 0 0 0 0 0 0 0 0 0 0 0 0 0 0 0 0 0 0 0 0 0 0 0 0.467095043838028 0.270051828588608 0 0 0 0 0 0 0 0 0 0 0 0 0 0 0 0 0 0 0 0 0 0 0 0 0 0 0 0 0 0 0 0 0 0 0 0 0 0 0 0 0 0 0 0 0 0 0 0 0 0 0 0 0 0 0 0 0 0 0 0 0 0 0 0 0 0 0 0 0 0 0 0 0 0 0 0 0 0 0 0 0 0 0 0 0 0 0 0 0 0 0 0 0 0 0 0 0 0 0 0 0 0 0 0 0 0 0 0 0 0 0 0 0 0 0 0 0 0 0 0 0 0 0 0 0 0 0 0 0 0 0 0 0 0 0 0 0 0 0 0 0 0 0 0 0 0 0 0 0 0 0 0 0 0 0 0 0 0.262853127573364 0 0 0 0 0 0 0 0 0 0 0 0 0 0 0 0 0 0 0 0 0 0 0 0 0 0 0 0 0 0 0 0 0 0 0 0 0 0 0 0 0 0 0 0 0 0 0 0 0 0 0 0 0 0 0 0 0 0 0 0 0 0 0 0 0 0 0 0 0 0 0 0 0 0 0 0 0 0 0 0 0 0 0 0 0 0 0 0 0 0 0 0 0 0 0 0 0 0 0 0 0 0 0 0 0 0 0 0 0 0 0 0 0
0 0 0 0 0 0 0 0 0 0 0 0 0 0 0 0 0 0 0 0 0 0 0 0 0.1963777301695 0.218431852037487 0 0 0 0 0 0 0 0 0 0.113441979841574 0 0 0 0 0 0 0 0 0 0 0 0 0.0326162069218843 0 0 0 0 0 0 0 0 0 0 0 0 0 0 0 0 0 0 0 0 0 0 0 0 0 0 0 0 0 0 0 0 0 0 0 0 0 0 0 0 0 0 0 0 0 0 0 0 0 0 0 0 0 0 0 0 0 0 0 0 0 0 0 0 0 0 0 0 0 0 0 0 0 0 0 0 0 0.439132231029554 0 0 0 0 0 0 0 0 0 0 0 0 0 0 0 0 0 0 0 0 0 0 0 0 0 0 0 0 0 0 0 0 0 0 0 0 0 0 0 0 0 0 0 0 0 0 0 0 0 0 0 0 0 0 0 0 0 0 0 0 0 0 0 0 0 0 0 0 0 0 0 0 0 0 0 0 0 0 0 0 0 0 0 0 0 0 0 0 0 0 0 0 0 0 0 0 0 0 0 0 0 0 0 0 0 0 0 0 0 0 0 0 0 0 0 0 0 0 0 0 0 0 0 0 0 0 0 0 0 0 0 0 0 0 0 0 0 0 0 0 0 0 0 0 0 0 0 0 0 0 0 0 0 0 0 0 0 0 0 0 0 0 0 0 0 0 0 0 0 0 0 0 0 0 0 0 0 0 0 0 0 0 0 0 0 0 0 0 0 0 0 0 0
0 0 0 0 0 0 0 0 0 0 0 0 0 0 0 0 0 0 0 0 0 0 0 0.1653474436904 0 0 0 0 0 0 0 0 0 0 0 0 0 0 0.022870261860159 0 0 0 0 0.134726297760626 0.0390784512902376 0.0764624017179817 0 0 0 0.0910881075836443 0 0 0 0 0 0 0 0 0 0 0 0 0 0.153044038828505 0.0305668871397339 0.0196970475420663 0 0 0 0 0 0 0 0 0 0 0 0 0 0 0 0 0 0 0 0 0 0 0 0 0 0 0 0 0 0 0 0 0 0 0 0 0 0 0 0 0 0 0 0 0 0 0 0 0 0 0 0 0 0 0 0 0 0 0 0 0 0 0 0 0 0 0 0 0.0350880577684267 0 0 0 0 0 0 0 0 0 0 0 0 0 0 0 0 0 0 0 0 0 0 0 0 0 0 0 0 0 0 0 0 0 0 0 0.0341841499570621 0 0 0 0 0 0 0 0 0 0 0 0 0 0 0 0 0 0 0 0.0146130344172359 0 0 0 0 0 0 0 0 0 0.0151759185215153 0 0 0 0 0 0 0.0265819758477036 0 0 0 0 0 0 0 0 0 0 0 0 0 0 0 0 0 0.043793256347646 0 0 0 0.0232439623061331 0.0346210622389583 0.027672869802602 0 0 0 0.0121447753793632 0 0 0 0 0 0 0 0 0 0 0 0 0 0 0 0 0 0 0 0 0 0 0 0 0 0 0 0 0 0 0 0 0 0 0 0 0 0 0 0 0 0 0 0 0 0 0 0 0 0 0 0 0 0 0 0 0 0 0 0 0 0 0 0 0 0 0 0 0 0 0 0 0 0 0 0 0 0 0 0 0 0 0 0
0 0 0 0 0 0 0 0 0 0 0 0 0 0 0 0 0 0 0 0 0.0277640500306974 0 0 0 0 0 0 0 0 0 0 0 0 0 0 0 0 0 0.0496345765163804 0 0 0 0.238322739583122 0 0.0511982906989312 0.0678350491615405 0 0 0 0.164888853499625 0 0 0 0 0 0 0 0 0 0 0 0 0 0 0.064347139687443 0.238631208524658 0 0 0 0 0 0 0 0 0 0 0 0 0 0 0 0 0 0 0 0 0 0 0 0 0 0 0 0 0 0 0 0 0 0 0 0 0 0 0 0 0 0 0 0 0 0 0 0 0 0 0 0 0 0 0 0 0 0 0 0 0 0 0 0.0376103305865618 0 0 0 0 0 0 0 0 0 0 0 0 0 0 0 0 0 0 0 0 0 0 0 0 0 0 0 0 0 0 0 0 0 0 0 0 0 0 0.0237794933493924 0 0 0 0 0 0 0 0 0 0 0 0 0 0 0 0 0 0 0 0 0 0.0144746867276778 0 0 0 0 0 0 0 0 0 0 0 0 0 0 0 0 0 0 0 0 0 0 0 0 0 0 0 0 0 0 0 0 0 0 0 0 0 0 0 0 0 0 0 0 0.0215135816339701 0 0 0 0 0 0 0 0 0 0 0 0 0 0 0 0 0 0 0 0 0 0 0 0 0 0 0 0 0 0 0 0 0 0 0 0 0 0 0 0 0 0 0 0 0 0 0 0 0 0 0 0 0 0 0 0 0 0 0 0 0 0 0 0 0 0 0 0 0 0 0 0 0 0 0 0 0 0 0 0 0 0 0 0
0 0 0 0 0 0 0 0 0 0 0 0 0 0.0229148623315528 0 0 0 0 0 0.00542208406803791 0.0923197684374746 0 0.00969445590871465 0.0113190013136931 0.0144088173692405 0 0 0 0 0 0 0 0 0 0 0 0 0 0.185097559515303 0.00463681241251559 0 0 0.0246546631972272 0.0182601392516066 0 0 0.00356072053496454 0.0126238736041773 0 0.202761300059919 0 0 0 0 0.00436034121787054 0 0 0 0 0 0 0 0 0 0 0.0498194854744735 0.0127926256871404 0 0 0 0 0 0 0 0.0770825837965709 0 0 0 0 0 0 0 0 0 0 0 0 0 0 0 0.00449269326842759 0.0106877699684984 0.00459312121692869 0 0.00479330423286157 0 0 0 0 0 0 0 0.00375266530242159 0 0 0 0 0 0 0 0 0 0 0 0 0 0 0 0 0 0 0 0 0 0 0 0 0 0.0288954183183732 0 0 0 0 0 0.115313903453967 0 0 0 0 0 0 0 0 0 0 0 0 0 0 0 0 0 0 0 0 0 0 0 0 0 0 0 0 0 0 0 0 0 0.00609830176283995 0 0 0 0 0 0 0 0 0 0 0.00418456894287556 0 0 0 0 0.00546414787582098 0 0 0 0 0 0.0256989813106587 0 0 0 0 0 0 0 0 0 0 0 0 0 0 0 0 0.0205547075577125 0 0 0 0 0 0 0 0 0 0 0 0 0 0 0 0 0 0.00386876426496612 0 0 0 0 0 0.00546589710661568 0 0 0 0.00440666123655018 0 0 0 0 0 0 0 0 0 0 0 0 0 0 0 0 0 0 0 0 0 0 0 0 0 0 0 0 0 0 0 0 0 0 0 0 0 0 0 0 0 0 0 0 0 0 0 0 0 0 0 0 0 0 0 0 0 0 0 0 0 0 0 0 0 0 0 0 0 0 0 0 0 0 0 0 0 0 0 0 0 0 0 0
0 0 0 0 0 0 0 0 0 0 0 0 0 0 0 0 0 0 0 0 0.0294559373594731 0 0 0 0 0 0 0 0 0 0 0 0 0 0 0 0 0 0 0 0 0 0.113555730659426 0.0569511053930294 0 0 0 0 0 0 0 0 0 0 0 0 0 0 0 0.0198488034406031 0.090791144863724 0 0.026685787649812 0 0.0664249475063568 0.0530392721673538 0 0 0 0 0 0 0.0138342201530175 0 0 0 0 0.0321264860204822 0.0856234971876656 0 0 0 0 0 0 0 0 0 0 0 0 0 0 0 0 0 0 0 0 0 0 0 0 0 0 0 0 0 0 0 0 0 0 0 0 0 0 0 0 0 0 0 0 0 0 0 0 0 0 0.158723182691231 0 0 0 0 0.0718636368174851 0 0 0 0 0 0 0 0 0 0 0 0 0 0 0 0 0 0 0 0 0 0 0 0 0 0 0 0 0 0 0 0 0 0.0215694004384637 0 0 0 0 0 0 0 0 0 0 0 0 0 0 0 0 0 0 0 0 0 0.101706489345705 0 0 0 0 0 0 0 0 0 0 0 0 0 0 0 0 0.0125776407819596 0 0 0 0 0.0113711624902864 0 0 0 0 0 0 0 0 0 0 0 0 0.0338515550339263 0 0 0 0 0 0 0 0 0 0 0 0 0 0 0 0 0 0 0 0 0 0 0 0 0 0 0 0 0 0 0 0 0 0 0 0 0 0 0 0 0 0 0 0 0 0 0 0 0 0 0 0 0 0 0 0 0 0 0 0 0 0 0 0 0 0 0 0 0 0 0 0 0 0 0 0 0 0 0 0 0 0 0 0 0 0 0 0 0 0 0 0 0 0
0 0 0 0 0.0146537690026823 0 0 0 0 0 0 0.0136091184907423 0 0 0 0.0165016209705224 0 0 0 0 0.00273560886884788 0 0 0 0 0 0 0.00280276360288064 0.0164518753323964 0 0 0 0 0 0 0 0 0.00437475168114236 0.00271772084424528 0 0 0 0 0 0.00233782438214648 0 0 0 0 0.00976774704009407 0.174279224383831 0 0 0 0 0 0 0 0.14842458930609 0.014870432048551 0 0 0.0208819602368425 0.00518279168705096 0 0 0 0.0101068448754858 0.00811550326245971 0.0056313470558207 0 0 0.0142392770054502 0.0491966194528828 0 0.00320810840102366 0 0.00742235269118943 0.0163332962611262 0 0 0 0 0 0 0.00386192298909419 0 0.0349093599446876 0 0 0 0 0 0.0105883940651272 0 0 0 0 0 0 0 0 0 0 0 0 0 0 0 0 0 0 0 0 0 0 0 0 0 0 0 0 0 0 0 0 0 0 0 0 0 0.218562471943187 0.0717546467892508 0.017704161423028 0.00410962229536399 0.00299244459437452 0 0.0222292323007555 0.002944730906476 0 0.040042990449272 0 0 0 0 0 0 0 0 0 0 0 0 0 0 0 0 0 0 0 0 0 0 0 0 0 0 0 0 0 0 0 0 0 0 0 0 0 0 0 0 0 0 0 0 0 0 0 0 0 0 0 0 0 0 0 0 0 0 0 0 0 0 0 0 0 0 0 0 0 0 0 0 0 0 0 0 0 0 0 0 0 0 0 0 0 0 0 0 0 0 0 0 0 0 0 0 0 0 0 0 0 0 0 0 0 0 0 0 0 0 0 0 0 0 0 0 0 0 0.00645487541587944 0 0 0 0 0 0 0 0 0 0 0 0 0 0 0 0 0 0 0 0 0 0 0 0 0 0 0 0 0 0 0 0 0 0 0 0 0 0 0 0 0 0 0 0 0 0 0 0 0 0 0 0 0 0 0 0 0 0 0 0
0 0 0 0 0 0 0 0 0 0 0 0 0.027470099891664 0 0 0 0 0 0 0 0 0 0.0368728196497811 0 0.0551882989391476 0.0782155965903146 0 0 0 0 0 0 0 0 0.0313451054476148 0 0 0 0.0450865752875863 0 0.029390529476326 0 0 0 0.0339829870624844 0 0 0 0.010828451775003 0 0 0 0 0 0 0 0 0 0 0 0 0 0 0 0 0 0 0 0 0 0 0 0 0 0.370021371419796 0 0 0 0 0 0 0 0 0 0 0 0 0 0 0 0 0 0 0 0 0 0 0 0 0 0 0.0135463656984716 0 0.0116614096038494 0 0 0 0 0 0 0 0 0 0 0 0 0 0 0 0 0.00919454696457825 0 0 0 0 0 0.112346872370427 0 0.0952949180156608 0 0 0 0 0 0 0 0 0 0 0 0 0 0 0 0 0 0 0 0 0 0 0.0147904196911884 0.00710520161635522 0 0 0 0 0 0 0 0 0 0 0 0 0 0 0 0 0 0 0 0 0 0 0 0 0 0 0 0 0 0 0 0 0 0 0 0 0 0 0 0 0 0 0 0 0 0 0 0 0 0 0 0 0.0176584304997521 0 0 0 0 0 0 0 0 0 0 0 0 0 0 0 0 0 0 0 0 0 0 0 0 0 0 0 0 0 0 0 0 0 0 0 0 0 0 0 0 0 0 0 0 0 0 0 0 0 0 0 0 0 0 0 0 0 0 0 0 0 0 0 0 0 0 0 0 0 0 0 0 0 0 0 0 0 0 0 0 0 0 0 0 0 0 0 0 0 0 0 0 0 0 0 0 0 0 0 0 0 0 0 0 0 0 0 0 0 0 0 0 0 0
0 0 0 0 0 0 0 0 0 0 0 0 0.101285506973056 0 0 0 0 0 0 0 0 0 0.0588315817855744 0 0.141063966918356 0.034632936145373 0 0 0 0 0 0.080141434328917 0 0 0.0294553427446171 0 0 0 0 0 0.00772650684701308 0.00419400625790646 0 0 0 0 0 0.00492379867712623 0 0 0 0 0 0 0 0 0 0 0 0 0 0 0 0 0 0 0 0 0 0 0 0 0 0 0 0 0 0 0 0 0 0 0 0 0 0 0 0 0 0 0 0 0 0 0 0 0 0 0 0 0 0 0 0 0 0 0 0 0 0 0 0 0 0 0 0 0 0 0 0.0435987643547246 0.206151516915732 0 0 0 0 0 0.00823594597268715 0 0 0 0 0 0 0 0 0 0 0 0 0 0 0 0 0 0 0 0 0 0 0 0 0 0 0 0 0 0 0 0 0 0 0 0 0 0 0 0 0.0309288665117902 0.0209603412086652 0.0309075406091348 0 0.0193813832980234 0 0.0195614435953991 0 0 0 0 0 0 0 0 0 0 0 0 0 0.0898598373679087 0 0.0103337707530443 0 0 0 0 0 0 0 0 0 0 0 0 0 0 0 0 0 0 0 0 0 0 0 0 0 0 0 0 0 0 0 0 0 0 0 0 0 0 0 0 0 0 0 0 0 0 0 0 0 0 0 0 0 0 0 0 0 0 0 0 0 0 0 0 0 0 0 0 0 0 0 0 0 0 0 0 0.0578255087349498 0 0 0 0 0 0 0 0 0 0 0 0 0 0 0 0 0 0 0 0 0 0 0 0 0 0 0 0 0 0 0 0 0 0 0 0 0 0 0 0 0 0 0 0 0 0 0 0 0 0 0 0 0
0 0 0 0 0 0 0 0 0 0 0 0 0 0 0 0 0 0 0 0 0.0708948412464516 0 0 0.0262916145058211 0 0 0 0 0 0 0 0 0 0 0 0 0 0 0.215813443684913 0.0195645261570097 0 0 0.0820016379153913 0.0839148918374552 0.289323816149056 0 0.0212285106977153 0 0 0 0 0 0 0 0 0 0 0 0 0.0146660835093279 0 0 0 0 0.013428570450992 0.0825334561064142 0 0 0 0 0 0 0 0 0 0 0 0 0 0 0 0 0 0 0 0 0 0 0 0 0 0 0 0 0 0 0 0 0 0 0 0 0 0 0 0 0 0 0 0 0 0 0 0 0 0 0 0 0 0 0 0 0 0 0 0 0 0 0 0 0 0 0 0 0.0722494311874814 0 0 0 0 0 0 0 0 0 0 0 0 0 0 0 0 0 0 0 0 0 0 0 0 0 0 0 0 0 0 0 0 0 0 0 0 0 0 0 0 0 0 0 0 0 0 0 0 0 0 0 0 0 0 0 0 0 0 0 0 0 0 0 0 0 0 0 0 0 0 0 0 0 0 0 0 0 0 0 0 0 0 0 0 0 0 0 0 0 0 0 0 0 0 0 0 0.00808917655197189 0 0 0 0 0 0 0 0 0 0 0 0 0 0 0 0 0 0 0 0 0 0 0 0 0 0 0 0 0 0 0 0 0 0 0 0 0 0 0 0 0 0 0 0 0 0 0 0 0 0 0 0 0 0 0 0 0 0 0 0 0 0 0 0 0 0 0 0 0 0 0 0 0 0 0 0 0 0 0 0 0 0 0 0 0 0 0 0
0 0 0 0 0 0 0 0 0 0 0 0 0 0 0 0 0 0 0 0 0 0 0 0 0 0 0 0.00867994843336356 0 0 0 0 0 0 0 0 0 0 0 0 0 0 0 0 0 0 0.244361619192025 0 0 0 0 0 0 0 0.0323370764435014 0 0 0.0431762435461598 0.278300937836179 0.00410209133239765 0.00408403547280446 0 0.00329138036284078 0.0146802632570686 0 0 0 0.0311903753719305 0 0 0 0 0 0.0174258787162275 0 0 0.0130920014763503 0 0.00994284867469849 0 0 0 0 0 0 0.00439370584104093 0 0.00522777299605512 0 0.00372100209494483 0 0 0 0 0 0 0 0 0 0 0 0 0 0 0 0 0 0 0 0 0 0 0 0 0 0 0 0 0 0 0 0 0 0 0 0 0 0 0 0 0 0.0412669211856674 0.0157569980311253 0 0 0 0 0 0 0 0.0912003912876284 0 0.00644338631292284 0.011637994350407 0 0 0.0817460513005226 0 0 0 0 0 0 0 0.0339410764841385 0 0 0 0 0 0 0 0 0 0 0 0 0 0 0 0 0 0 0 0 0 0 0 0 0 0 0 0 0 0 0 0 0 0 0 0 0 0 0 0 0 0 0 0 0 0 0 0 0 0 0 0 0 0 0 0 0 0 0 0 0 0 0 0 0 0 0 0 0 0 0 0 0 0 0 0 0 0 0 0 0 0 0 0 0 0 0 0 0 0 0 0 0 0 0 0 0 0 0 0 0 0 0 0 0 0 0 0 0 0 0 0 0 0 0 0 0 0 0 0 0 0 0 0 0 0 0 0 0 0 0 0 0 0 0 0 0 0 0 0 0 0 0 0 0 0 0 0 0 0 0 0 0 0 0 0 0 0 0 0 0 0 0 0 0
0 0 0 0 0 0 0 0 0 0 0 0 0 0 0 0.027756779344908 0 0 0 0 0 0 0 0 0 0 0 0 0 0 0 0 0 0 0 0 0 0 0 0 0 0 0 0 0 0 0 0 0 0 0 0 0 0 0 0 0 0 0 0 0 0.0681240460958977 0 0.0663807142076169 0 0 0 0 0 0 0 0 0.108628541059496 0 0 0 0 0 0.0793963702700391 0.262277577469206 0 0 0 0 0 0 0 0 0 0 0 0 0 0 0 0 0 0 0 0 0 0 0 0 0 0 0 0 0 0 0 0 0 0 0 0 0 0 0 0 0 0 0 0 0 0 0 0 0 0 0 0 0 0 0 0 0 0 0 0 0 0 0 0 0 0 0 0 0 0 0 0 0 0 0 0 0 0 0 0 0 0 0 0 0 0 0 0 0 0 0 0 0 0 0 0 0 0 0 0 0 0 0 0.036958578290993 0 0 0 0 0 0 0 0.14009739784874 0 0 0 0 0 0 0 0 0 0 0 0.117198820949589 0 0 0 0 0 0 0 0 0 0 0 0 0 0 0 0 0 0 0 0 0 0 0 0 0 0 0 0 0 0 0 0 0 0.0357774381708353 0.00892655223889241 0 0 0 0 0 0 0 0 0 0 0 0 0 0 0 0 0 0 0 0.0300514465672923 0 0 0 0 0 0 0 0 0 0 0 0 0 0 0 0 0 0 0 0 0 0 0 0 0 0 0 0 0 0 0 0 0 0 0 0 0 0 0 0 0 0 0 0.0184257374864938 0 0 0 0 0 0 0 0 0 0 0 0 0 0 0 0 0
0 0 0 0 0 0 0 0 0 0 0 0 0 0 0 0 0 0 0 0 0 0 0 0 0 0 0 0 0 0 0 0 0 0 0 0.176017408951151 0 0 0 0 0 0 0 0 0 0 0 0 0 0 0 0 0 0 0 0 0 0 0 0 0 0 0 0 0 0 0 0 0 0 0 0 0 0 0 0 0 0 0 0 0 0 0.118805094452365 0.0821785305318296 0.211136596164213 0 0 0 0 0 0 0 0 0 0 0 0 0 0 0 0 0 0 0 0 0 0 0 0 0 0 0 0 0 0 0 0 0 0 0 0 0 0 0 0 0 0 0 0 0 0 0 0 0 0 0 0 0 0 0 0 0 0 0 0 0 0 0 0 0 0 0 0 0 0 0 0 0 0 0 0 0 0 0 0 0 0 0 0 0 0 0 0 0 0 0 0 0 0 0 0 0 0 0 0 0 0 0 0 0 0 0.0394160167132823 0 0 0 0 0 0 0.253574249115824 0 0 0 0 0 0 0 0 0 0 0 0 0 0 0 0 0 0 0 0 0 0 0 0 0 0 0 0 0 0 0 0 0 0 0 0 0 0 0 0 0 0 0 0 0.0481248132192477 0.0707472908520874 0 0 0 0 0 0 0 0 0 0 0 0 0 0 0 0 0 0 0 0 0 0 0 0 0 0 0 0 0 0 0 0 0 0 0 0 0 0 0 0 0 0 0 0 0 0 0 0 0 0 0 0 0 0 0 0 0 0 0 0 0 0 0 0 0 0 0 0 0 0 0 0 0 0 0
0 0 0 0 0 0 0 0 0 0 0 0 0 0 0 0 0 0 0 0 0 0 0 0 0 0 0 0.116162192362439 0 0 0 0 0 0 0 0 0 0 0 0 0 0 0 0 0 0 0 0 0 0 0 0 0 0 0.0162731990270376 0 0 0 0 0 0 0 0 0 0.182054548501179 0.0784056104354746 0.142972187217452 0 0 0 0 0 0 0 0 0 0 0 0 0 0 0 0 0 0 0 0 0 0 0 0 0 0 0 0 0 0 0 0 0 0 0 0 0 0 0.147431676638049 0 0.154869622534733 0 0 0 0 0 0 0 0 0 0 0 0 0 0 0 0.0820517923624118 0 0 0 0 0 0.0450934658759472 0 0 0 0 0 0 0 0 0 0 0 0 0 0 0 0 0 0 0 0 0 0 0 0 0 0 0 0 0 0 0 0 0 0 0 0 0 0 0 0 0 0 0 0 0.0164267571859136 0 0 0 0 0 0 0 0 0 0 0 0 0 0 0 0 0 0 0 0 0 0 0 0 0 0 0 0 0 0 0 0 0 0 0 0 0 0 0 0 0 0 0 0 0 0.0182589478593628 0 0 0 0 0 0 0 0 0 0 0 0 0 0 0 0 0 0 0 0 0 0 0 0 0 0 0 0 0 0 0 0 0 0 0 0 0 0 0 0 0 0 0 0 0 0 0 0 0 0 0 0 0 0 0 0 0 0 0 0 0 0 0 0 0 0 0 0 0 0 0 0 0 0 0 0 0 0 0 0 0 0 0 0 0 0 0 0 0 0 0 0 0 0 0 0 0 0 0
0 0 0 0.00162345180151471 0 0 0 0 0 0 0 0 0.00600311696117957 0 0 0 0 0 0 0 0 0 0 0 0 0 0.00246679796795485 0.0110862538989561 0 0.00119659279207461 0.00216661526127974 0 0 0.123779484335896 0 0 0 0 0 0 0 0 0 0 0.00118076428301751 0 0 0 0 0 0.00951222499998618 0 0 0.00171801621527152 0 0 0 0.145897753011913 0.00401188369026976 0 0.00399815771034609 0 0 0.00351777659845319 0 0.0014206969520385 0 0.00205181051652594 0 0 0 0.167685305695832 0 0 0.00552293487552164 0 0.0291765481221812 0 0 0 0 0 0.00045968943952681 0.00215498155237496 0.000734697776099785 0.00150231976789201 0.0011854953589223 0 0.00179849566620356 0.00165305912541272 0.00201288367520382 0.0109268886133367 0.0152064806906029 0 0.00782938774010883 0.00131389576698261 0 0 0 0 0.00329868123964603 0.0214366634407056 0 0.00584125851358055 0 0 0 0 0 0.00362730787742979 0 0.00596986610990614 0.00468855263217955 0 0 0 0 0 0 0 0 0 0 0 0 0 0 0 0 0.00471234725195197 0 0 0 0 0 0 0 0 0 0.0573241596201614 0 0 0.0126018533493117 0.00372393760319434 0 0 0.0217980447165497 0 0.00323007662033054 0.00530878393052748 0 0.00971384844088817 0.00415749676283757 0.0202210024095793 0.168215655183449 0.0036679439916227 0 0 0 0 0 0 0 0 0 0 0 0 0 0 0 0 0 0 0 0 0 0 0 0 0 0 0 0 0 0 0 0 0.0019005355645216 0.00195886429446568 0 0 0 0 0 0 0 0 0 0 0 0 0 0 0 0 0 0 0 0 0 0 0 0 0 0 0 0 0 0 0 0 0 0 0 0 0 0 0 0 0 0 0 0 0 0 0 0 0 0 0 0 0 0 0 0 0 0 0 0 0 0 0 0 0 0 0 0 0 0.0361846146284543 0 0 0 0 0 0 0 0 0 0 0 0 0 0 0 0 0 0 0 0 0 0 0 0 0 0 0 0 0 0 0 0 0 0 0 0 0 0 0 0.00148628515624784 0 0.00763713655855562 0 0 0 0 0.00725743023447794 0 0 0 0 0 0 0 0 0.00503162165610571 0 0 0 0.0082115713504415
0 0 0 0 0 0 0 0 0 0 0 0 0.212618197134966 0 0 0 0 0 0 0 0 0 0.0183271866618005 0 0 0 0 0 0 0 0 0.0122761218673452 0 0 0.0500662476463909 0 0 0 0 0 0 0 0 0 0 0 0 0 0 0 0 0 0 0 0 0 0.251667793285396 0 0 0 0 0 0 0 0 0 0 0 0 0 0 0.0828321909104492 0 0 0 0 0 0 0 0 0 0 0 0 0 0 0 0 0 0 0 0 0 0 0 0 0 0 0 0 0 0 0 0 0.00904483535488238 0 0 0 0 0 0 0 0 0 0.0693185250231586 0 0 0 0 0.0417500115435255 0.0728674130104374 0 0 0 0 0 0 0 0 0 0 0 0 0 0 0 0 0 0 0 0 0 0 0 0 0 0 0 0 0 0 0 0 0 0 0 0 0 0 0 0 0 0 0 0 0 0 0.0138406397533934 0 0 0 0 0 0 0 0 0 0 0 0 0 0 0 0 0 0 0 0.0143867916855107 0 0.0504105709536578 0 0 0 0 0 0.0259678387762663 0 0 0 0 0 0 0 0 0 0 0 0 0 0.0564842713961955 0 0 0 0 0 0 0 0 0 0 0 0 0 0 0 0 0 0 0 0 0 0 0 0 0 0 0 0 0 0 0 0 0 0 0 0 0 0 0 0 0.00429679562493406 0 0 0.00651940039196057 0.00732516897973098 0 0 0 0 0 0 0 0 0 0 0 0 0 0 0 0 0 0 0 0 0 0 0 0 0 0 0 0 0 0 0 0 0 0 0 0 0 0 0 0 0 0 0 0 0 0 0 0 0 0 0 0 0 0 0 0 0 0 0 0 0 0 0 0 0
0 0 0 0 0 0 0 0 0 0 0 0 0.114418203023824 0 0 0 0 0 0 0 0 0 0.0219989120136488 0 0 0 0 0 0 0 0 0 0 0 0.0597152991594956 0 0 0 0 0 0 0 0 0 0 0 0 0 0 0 0 0 0 0 0 0.180450859125674 0 0 0 0 0 0 0 0 0 0 0 0 0 0 0 0.220370412547709 0 0 0 0 0 0 0 0 0 0 0 0 0 0 0 0 0 0 0 0 0 0 0 0 0 0 0 0 0 0 0 0 0 0 0 0 0 0 0 0 0 0 0.0208508134891504 0 0 0 0 0.0286930404995859 0.030584701453675 0 0 0 0 0 0 0 0 0 0 0 0 0 0 0 0 0 0 0 0 0 0 0 0 0 0 0 0 0 0 0 0 0 0 0 0 0 0 0 0 0 0 0 0 0 0 0.0126465343072951 0 0 0 0 0 0 0 0 0 0 0 0 0 0 0 0 0 0 0 0 0.0277532425218813 0.0843214920922439 0 0 0 0 0 0.0352964950361412 0.0110918504846268 0 0 0 0 0 0 0 0 0 0 0 0 0.0110176729336056 0 0 0 0 0 0 0.0315202373622285 0.0165892229844427 0.0120745934451722 0 0 0 0 0 0 0 0 0 0 0 0 0 0 0 0 0 0 0 0 0 0 0 0 0 0 0 0 0 0 0 0.00483596735926745 0 0 0.0062098217226957 0.00709693911165223 0 0 0 0 0.0238964938641153 0 0 0 0 0 0 0 0 0 0 0 0 0 0 0 0 0 0 0 0 0 0 0 0 0 0 0 0 0 0 0 0 0 0 0 0 0 0 0 0 0 0 0 0 0.0385671954618698 0 0 0 0 0 0 0 0 0 0 0 0 0 0 0
0 0 0 0 0 0 0 0 0 0 0 0 0 0 0 0 0 0 0 0 0 0 0 0 0 0 0 0.0118107616022082 0 0.00242631826012269 0 0 0 0.011280523033351 0 0 0 0 0 0 0 0 0 0 0 0 0 0 0 0 0.0325449829377065 0 0 0 0.373857791023995 0 0 0 0.0251004616845081 0 0 0 0 0.00292256309392795 0 0 0 0.00590826202598477 0 0 0 0.0684300389013871 0 0.00316886156507357 0 0 0.0347090604640439 0 0 0 0 0 0 0 0 0.00229734453200986 0 0 0 0.00309954903120449 0 0 0 0 0 0.0021571945709583 0 0 0 0 0 0 0 0 0 0 0 0 0 0.011007008785877 0 0.0118927896806175 0.00976157729546322 0 0 0 0 0 0 0 0 0 0 0 0 0 0 0 0 0.00630573062760128 0 0 0 0.00605963278960029 0 0 0 0 0 0.0848559266545076 0.00788450971775511 0 0.00570049299003258 0.00658532823645435 0 0 0.0582737258054505 0 0 0 0 0 0 0 0.20548261239351 0.00647695229664878 0 0 0 0 0 0 0 0 0 0 0 0 0 0 0 0 0 0 0 0 0 0 0 0 0 0 0 0 0 0 0 0 0 0 0 0 0 0 0 0 0 0 0 0 0 0 0 0 0 0 0 0 0 0 0 0 0 0 0 0 0 0 0 0 0 0 0 0 0 0 0 0 0 0 0 0 0 0 0 0 0 0 0 0 0 0 0 0 0 0 0 0 0 0 0 0 0 0 0 0 0 0 0 0 0 0 0 0 0 0 0 0 0 0 0 0 0 0 0 0 0 0 0 0 0 0 0 0 0 0 0 0 0 0 0 0 0 0 0 0 0 0 0 0 0 0 0 0 0 0 0 0 0 0 0 0 0 0 0 0 0 0 0 0
0 0 0 0 0.00278160599975396 0 0 0.00279411596487066 0 0 0 0 0 0 0 0.00125909904531298 0 0 0 0 0 0 0 0 0 0 0 0 0.00431371354633487 0 0 0 0 0.00156414569184324 0 0 0 0.00170492524582641 0 0 0 0 0 0 0 0 0.0531713820374192 0 0 0 0.0711048765789057 0 0 0 0.003484590030105 0 0 0.00850799514550503 0 0 0 0 0 0 0 0 0 0 0 0 0 0 0 0.0259834946860366 0 0 0.00667073827612913 0 0 0 0 0.00210328491719338 0 0 0 0.0772253578511314 0.00658981087477399 0.0446425289910277 0.0403615438999802 0.104846104256303 0 0 0 0.00410916847175699 0 0.00320319682879778 0.00634620434273825 0 0.00360537598565153 0.00154687725394409 0 0 0.00469209860650313 0 0 0 0 0 0 0 0 0 0 0 0 0 0 0 0 0 0 0 0 0 0 0 0 0 0 0 0 0.00644624605349294 0.00790405886879368 0.00199000809854955 0.00267114216316386 0 0.00463008171120416 0.00102372982928194 0 0.0153298156988602 0.0391203012173683 0.00686332385016951 0.0906673648635955 0.15455006151895 0 0.00320890385262622 0.0909752576749764 0.0233695265180966 0.0161085226388556 0.00294883537287014 0.0027167571464991 0 0.000959030134351326 0 0.0280973667206738 0.0178074315397765 0 0 0 0 0 0 0 0 0 0 0 0 0 0 0 0 0 0 0 0 0 0 0 0 0 0 0 0 0 0 0 0 0 0 0 0 0 0 0 0 0 0 0 0 0 0 0 0 0 0 0 0 0 0 0 0 0 0 0 0 0 0 0 0 0 0 0 0 0 0 0 0 0 0 0 0 0 0 0 0 0 0 0 0 0 0 0 0 0 0 0 0 0 0 0 0 0 0 0 0 0 0 0 0 0 0 0 0 0 0 0 0 0 0 0 0 0 0 0 0 0 0 0 0 0 0 0 0 0 0 0 0 0 0 0 0 0 0 0 0 0 0 0 0 0 0 0 0 0 0 0 0 0 0 0 0 0 0 0 0 0 0 0 0
0 0 0 0 0 0 0 0 0 0 0 0 0 0 0 0 0 0 0 0.00684625398974774 0.101244368518693 0 0 0 0 0 0 0 0 0 0 0 0 0 0 0 0 0 0 0 0 0 0 0 0 0.0104309944443616 0.0280182087011115 0 0 0.0127146909858925 0.0055123239074063 0 0 0 0 0 0 0 0 0 0.112697412249105 0.0247408162965102 0.220974838556105 0 0.0151348132278374 0.0164705581811658 0 0 0 0 0.055123239074063 0 0 0 0 0.00525946223308111 0 0.0126380691496132 0.0319797280078957 0 0 0 0 0 0 0 0 0 0 0 0 0 0 0 0 0 0 0 0 0 0 0 0 0 0 0 0 0 0 0.0185043415263932 0 0.00915950639220612 0.0177113191624447 0 0 0 0 0 0 0 0 0 0.0593336219745951 0 0.0637172358369926 0 0 0 0 0 0 0 0 0 0.117688977746224 0 0 0.0076844088197682 0.00608275762983558 0 0.035289053798289 0 0 0 0 0 0 0 0 0 0 0 0 0 0 0 0 0 0 0 0 0 0 0 0 0 0 0 0 0 0 0 0 0 0 0 0 0 0 0 0 0 0 0 0 0 0 0 0 0 0 0 0 0 0 0 0 0 0 0 0 0 0 0 0 0 0 0 0 0 0 0 0 0 0 0 0 0 0 0 0 0 0 0 0 0 0 0 0 0 0 0 0 0 0 0 0 0 0 0 0 0 0 0 0 0 0 0 0 0 0 0 0 0 0 0 0 0 0 0 0 0 0 0 0 0 0 0 0 0 0 0 0 0 0 0 0 0 0 0 0 0 0 0.0050429995906624 0 0 0 0 0 0 0 0 0 0 0 0 0 0 0 0 0 0 0 0 0 0 0 0 0 0 0 0 0 0 0 0 0 0 0 0
0 0 0 0 0 0 0 0 0 0 0 0 0 0 0 0 0 0 0 0 0.0221520244090149 0 0 0 0 0 0 0 0 0 0 0 0 0 0 0 0 0 0 0 0 0 0 0 0 0.0720046330998833 0 0 0 0 0.00828217638052325 0 0 0 0.027563447093466 0 0 0 0 0.170074620313555 0 0.013052341507694 0.0866211459882588 0 0 0 0 0.065603279202256 0.022334617215692 0 0 0 0.0181988095433035 0 0 0 0.0373883459998369 0.0743386410343606 0.109220733148847 0.00939101453944815 0 0 0 0 0 0 0 0 0 0 0 0 0 0 0 0 0 0 0 0 0 0 0 0 0 0 0 0 0 0.0945001634030725 0 0.0331999432598887 0.0592962017231521 0 0 0 0 0 0 0 0 0 0 0 0 0 0 0 0 0.0153683771748454 0 0 0 0 0.0614094849629014 0 0 0 0 0 0 0 0 0 0 0 0 0 0 0 0 0 0 0 0 0 0 0 0 0 0 0 0 0 0 0 0 0 0 0 0 0 0 0 0 0 0 0 0 0 0 0 0 0 0 0 0 0 0 0 0 0 0 0 0 0 0 0 0 0 0 0 0 0 0 0 0 0 0 0 0 0 0 0 0 0 0 0 0 0 0 0 0 0 0 0 0 0 0 0 0 0 0 0 0 0 0 0 0 0 0 0 0 0 0 0 0 0 0 0 0 0 0 0 0 0 0 0 0 0 0 0 0 0 0 0 0 0 0 0 0 0 0 0 0 0 0 0 0 0 0 0 0 0 0 0 0 0 0 0 0 0 0 0 0 0 0 0 0 0 0 0 0 0 0 0 0 0 0 0 0 0 0 0 0 0 0 0 0 0
0 0 0 0 0 0 0 0 0 0 0 0 0 0 0 0 0 0 0 0 0 0.0759994953273854 0 0.0210554562606654 0 0 0 0 0 0 0 0 0 0 0 0 0 0 0.0203389107716945 0.0174406446984439 0 0 0 0 0 0 0 0 0 0 0 0.0089139018464344 0 0 0 0 0 0 0 0.0239564198654035 0.00837472882852195 0 0 0.108812641863671 0 0 0 0 0 0 0.0923335960046847 0 0.367353069443325 0 0 0.10302215497681 0 0 0.125987286643659 0 0 0 0 0 0 0 0 0 0 0 0 0 0 0 0 0 0 0 0 0 0 0 0 0 0 0 0 0 0 0 0 0 0 0 0 0 0 0 0 0 0 0 0 0 0 0 0 0 0 0 0 0 0 0 0.0210505878241915 0 0 0 0 0 0 0 0 0 0 0 0 0 0 0 0 0 0 0 0 0 0 0 0 0 0 0 0 0 0 0 0 0 0 0 0 0 0 0 0 0 0 0 0 0 0 0 0 0 0 0 0 0 0 0 0 0 0 0 0 0 0 0 0 0 0 0 0 0 0.00536110564511091 0 0 0 0 0 0 0 0 0 0 0 0 0 0 0 0 0 0 0 0 0 0 0 0 0 0 0 0 0 0 0 0 0 0 0 0 0 0 0 0 0 0 0 0 0 0 0 0 0 0 0 0 0 0 0 0 0 0 0 0 0 0 0 0 0 0 0 0 0 0 0 0 0 0 0 0 0 0 0 0 0 0 0 0 0 0 0 0 0 0 0 0 0 0 0 0 0 0 0 0 0 0 0 0 0 0 0 0 0 0 0 0 0 0 0
0 0 0 0 0 0 0 0 0 0 0 0 0 0 0 0 0 0 0 0 0.0530029203352333 0 0 0 0 0 0 0 0 0 0 0 0 0 0 0 0 0 0 0 0 0 0 0 0 0.0277681335185919 0.0779046397392776 0 0 0 0.00875755265293135 0 0 0 0 0 0 0 0 0.437540345352112 0.113651098798389 0 0 0 0.0174310491282399 0 0 0 0 0 0 0 0 0 0 0 0.0108976806402253 0.0496015241357427 0.0950560581264997 0 0 0 0 0 0 0 0 0 0 0 0 0 0 0 0 0 0 0 0 0 0 0 0 0 0 0 0 0 0 0 0 0 0 0 0 0 0 0 0 0 0 0 0 0 0 0 0 0 0 0 0 0 0 0 0.0379206010919107 0 0 0 0 0 0.070468396480846 0 0 0 0 0 0 0 0 0 0 0 0 0 0 0 0 0 0 0 0 0 0 0 0 0 0 0 0 0 0 0 0 0 0 0 0 0 0 0 0 0 0 0 0 0 0 0 0 0 0 0 0 0 0 0 0 0 0 0 0 0 0 0 0 0 0 0 0 0 0 0 0 0 0 0 0 0 0 0 0 0 0 0 0 0 0 0 0 0 0 0 0 0 0 0 0 0 0 0 0 0 0 0 0 0 0 0 0 0 0 0 0 0 0 0 0 0 0 0 0 0 0 0 0 0 0 0 0 0 0 0 0 0 0 0 0 0 0 0 0 0 0 0 0 0 0 0 0 0 0 0 0 0 0 0 0 0 0 0 0 0 0 0 0 0 0 0 0 0 0 0 0 0 0 0 0 0 0 0
0 0 0 0 0 0 0 0 0 0 0 0 0 0 0 0 0 0 0 0 0 0.0899583463823801 0 0.146633015612161 0 0 0 0 0 0 0 0 0 0 0 0 0 0 0.0194490824247246 0.036207686806709 0 0 0.0835695152416775 0 0 0 0.00683218304984222 0 0 0 0.0138020058797341 0.0062759634230342 0 0 0.0112433377923286 0 0 0.00364529824665674 0 0 0 0.0786231472041179 0 0 0 0 0 0 0 0 0 0 0.0224623955703682 0 0 0 0.0145869415350152 0.0350375227859489 0.0452978405615913 0.00713730270130516 0 0 0 0 0 0 0 0 0 0 0 0 0 0 0 0 0 0 0 0 0 0 0 0 0 0 0 0 0 0 0 0 0 0 0 0 0 0 0 0 0 0 0 0 0 0 0 0 0 0 0 0 0 0 0 0 0 0 0 0 0.00352671362124209 0 0 0 0 0 0.00299706246405103 0 0 0 0 0 0 0 0 0 0 0 0 0 0 0 0 0 0 0 0 0 0 0 0.0182107665653146 0.0138389071709645 0 0 0 0 0 0 0 0 0 0 0 0 0 0 0.0705896675508109 0 0 0 0 0 0 0 0 0 0 0 0 0 0.0175623403506284 0 0 0 0 0.0225324080087568 0 0.0179022244246739 0 0 0 0 0 0 0 0 0 0 0 0 0 0.026111894009044 0 0 0 0.0383088001431777 0 0 0 0.0543755697388042 0.0470208039088798 0.0361546048464842 0 0 0.00360247391966257 0.00344336754982598 0 0 0 0 0 0 0 0 0 0 0 0 0 0 0 0 0 0 0 0 0 0 0 0 0 0 0 0 0 0 0 0 0 0 0 0 0.00306081051008438 0 0 0 0 0 0 0 0 0 0 0 0 0 0 0 0 0 0 0 0 0 0 0 0 0 0 0 0 0 0 0 0 0 0 0 0 0 0 0 0 0 0 0 0 0 0 0
0 0 0 0 0 0 0 0 0 0 0 0 0 0 0 0 0 0 0 0 0 0 0 0 0 0 0 0.0055493524454987 0 0 0 0 0 0 0 0 0 0 0.014166468071601 0 0 0 0.0303233625784728 0.0360862941796206 0 0.0443706963453701 0 0 0 0.0147977293434305 0 0 0 0.111603429467254 0 0 0 0 0 0.0192375918963958 0 0 0.0111897887718472 0 0 0.155921349261541 0.0394363565053846 0 0 0 0 0 0 0 0 0 0 0 0 0 0 0 0 0 0 0 0 0 0 0 0 0 0 0 0 0 0 0 0 0 0 0 0 0 0 0.0273644249527052 0 0.0167329866671706 0 0 0 0 0 0 0 0 0 0 0 0 0 0 0 0 0 0 0 0 0.0245182158667153 0.0183529006879186 0 0 0 0 0 0 0 0 0 0 0 0 0 0 0 0 0 0 0 0 0 0 0 0 0 0 0 0 0 0 0 0 0 0 0 0 0 0 0.0303951154145456 0.00816236405259555 0 0 0.0193956567468645 0.00846322421217686 0.0959769475539109 0 0 0 0 0 0 0 0 0 0 0 0 0 0 0 0.00964602506789781 0 0 0 0 0 0 0 0 0 0 0 0 0 0 0 0 0.0102244247396104 0 0 0.139376983632509 0 0.00975863414928793 0 0 0 0 0 0 0 0.0279055294009225 0 0 0 0 0 0 0 0 0 0 0 0 0 0 0.0633850230879418 0 0 0 0 0 0 0 0 0 0 0 0 0 0 0 0 0 0 0 0 0 0 0 0 0 0 0 0 0 0 0.00765912490081094 0 0 0 0 0 0 0 0 0 0 0 0 0 0 0 0 0 0 0 0 0 0 0 0 0 0 0 0 0 0 0 0 0 0 0 0 0 0 0 0 0 0 0 0 0 0 0 0 0 0 0 0 0
0 0 0 0.00817675947625434 0 0 0 0 0 0 0 0 0 0.015134549396722 0 0.0159608131064332 0 0 0 0.0228171090338089 0.0854862951539544 0 0 0 0 0 0 0 0 0 0 0 0 0 0 0 0 0 0.0384617559174805 0.012674032416536 0 0 0.0171821725212185 0.117676861216659 0.068883380135755 0.0311539685574789 0 0 0 0.0799735042375474 0 0 0 0.0422643256079133 0.00725393950389468 0 0 0 0 0.0184091084346114 0 0 0 0 0.13710597486431 0 0.0734159647118863 0 0 0 0 0 0 0 0 0 0 0 0 0 0 0 0 0 0 0 0 0 0 0 0 0 0 0 0 0 0 0 0 0 0 0 0 0 0 0 0 0.013667742636904 0 0 0 0 0 0 0 0 0 0 0 0 0 0 0 0 0 0 0 0 0.0729945005886495 0 0 0 0 0 0.0235700068766401 0 0 0 0.00929297342052198 0 0 0 0 0 0 0 0 0 0 0 0 0 0 0.00436227235438743 0 0 0 0 0 0 0 0 0 0 0 0 0 0 0.0312201794256326 0.00840887277234312 0 0 0 0 0 0 0 0 0 0 0 0 0 0 0 0 0 0 0 0 0.0074293327779992 0 0 0 0 0 0 0 0 0 0 0 0 0 0 0 0 0.00443304320456135 0 0 0.0252654141744313 0 0.0073251474754652 0 0 0 0 0 0 0 0 0 0 0 0 0 0 0 0 0 0 0 0 0 0 0 0 0 0 0 0 0 0 0 0 0 0 0 0 0 0 0 0 0 0 0 0 0 0 0 0 0 0 0 0 0 0 0 0 0 0 0 0 0 0 0 0 0 0 0 0 0 0 0 0 0 0 0 0 0 0 0 0 0 0 0 0 0 0 0 0 0 0 0 0 0 0 0 0 0 0 0 0 0 0 0 0 0 0 0
0 0 0 0 0 0 0 0 0 0 0 0 0 0 0 0 0.0234987946014515 0 0 0 0 0 0 0 0 0 0.0720897053660881 0 0 0 0 0 0 0 0 0 0 0 0 0 0 0 0 0 0.0404890549099441 0 0 0 0 0 0 0 0 0.176417270826069 0 0 0 0 0 0 0 0 0 0 0.0793798576523904 0.168055699139304 0 0 0 0 0 0 0 0 0 0 0 0 0 0 0 0 0 0 0 0 0 0 0 0 0 0 0 0 0 0 0 0 0 0 0 0 0 0 0 0 0 0.126574454481142 0.183223352569649 0 0 0 0 0 0 0 0 0 0 0 0 0 0 0 0 0 0 0 0 0 0 0 0 0 0 0 0 0 0 0 0 0 0 0 0 0 0 0 0 0 0 0 0 0 0 0 0 0 0 0 0 0 0 0 0 0 0 0 0 0 0 0 0 0 0.0255035355158878 0 0 0 0 0 0 0 0 0 0 0 0 0 0 0 0 0 0 0 0 0 0 0 0 0 0 0 0 0 0 0 0 0 0 0 0.0262938929625553 0 0 0 0 0 0 0 0 0 0 0 0 0 0 0 0 0 0 0 0 0 0 0 0 0 0 0 0 0 0 0 0 0 0 0 0 0 0 0 0 0 0 0 0 0 0 0 0 0 0 0 0 0 0 0 0 0 0 0 0 0 0.0784743819755176 0 0 0 0 0 0 0 0 0 0 0 0 0 0 0 0 0 0 0 0 0 0 0 0 0 0 0 0 0 0 0 0 0 0 0 0 0 0 0 0 0 0 0 0 0 0 0
0 0 0 0 0 0 0 0 0 0 0 0.00935823696128946 0 0.00841437989646504 0 0.00681238593943681 0 0 0 0 0 0 0 0 0 0 0 0.0181445419463351 0.0477370351850348 0 0 0 0 0 0 0 0 0 0 0 0 0 0 0 0 0 0.0345620475950263 0 0 0 0.0760706434286802 0 0 0 0.0170118826612002 0 0 0.0191168812512868 0 0 0.0788981948515772 0 0 0 0 0 0 0 0.137221731499386 0 0 0 0.0129294846275027 0 0 0 0.158908742928794 0 0 0 0 0 0 0 0 0 0 0 0 0 0 0 0 0 0 0.00946573369740899 0 0 0 0 0 0 0 0 0 0 0 0 0 0.124686718817641 0 0.118318905291241 0.0923432485640774 0 0 0 0 0 0 0 0 0 0 0 0 0 0 0 0 0 0 0 0 0 0 0 0 0.00626480489092152 0 0 0 0 0 0 0 0 0 0 0 0 0 0 0 0 0 0 0 0 0 0 0 0 0 0 0 0 0 0 0 0 0 0 0 0 0 0 0 0 0 0 0 0 0 0 0 0 0 0 0 0.00618277890545139 0 0 0 0 0 0.00935372199845745 0 0 0 0 0 0 0 0 0 0 0 0 0 0 0 0 0 0 0 0 0 0 0 0 0 0 0 0 0 0 0 0 0 0 0 0 0 0 0 0 0 0 0 0 0 0 0 0 0 0 0 0 0 0 0 0 0 0 0 0 0 0 0 0 0 0 0 0 0 0 0 0 0 0 0 0 0 0 0 0 0 0 0 0 0 0 0 0 0 0 0 0 0 0 0 0 0 0 0 0 0 0 0 0 0 0 0 0 0.00819789906278633 0 0 0 0 0 0 0 0 0 0 0 0 0 0 0
0 0 0 0 0 0 0 0 0 0 0 0.0163596040052856 0 0 0 0 0 0 0.131859493781034 0 0 0 0 0 0 0 0 0 0.0254759003849355 0 0 0 0 0 0 0 0 0 0 0 0 0 0 0 0 0 0.0268671291833766 0 0 0 0 0 0 0 0 0 0 0 0 0 0.0260041088458672 0 0 0 0 0 0 0.132844885242616 0 0.213011954608469 0 0 0.0125806915481163 0 0 0 0.118716580874746 0 0 0 0 0 0 0 0 0 0 0 0 0 0 0 0 0 0 0 0 0 0 0 0 0 0 0 0 0 0 0 0 0 0 0.296279651525554 0 0 0 0 0 0 0 0 0 0 0 0 0 0 0 0 0 0 0 0 0 0 0 0 0 0 0 0 0 0 0 0 0 0 0 0 0 0 0 0 0 0 0 0 0 0 0 0 0 0 0 0 0 0 0 0 0 0 0 0 0 0 0 0 0 0 0 0 0 0 0 0 0 0 0 0 0 0 0 0 0 0 0 0 0 0 0 0 0 0 0 0 0 0 0 0 0 0 0 0 0 0 0 0 0 0 0 0 0 0 0 0 0 0 0 0 0 0 0 0 0 0 0 0 0 0 0 0 0 0 0 0 0 0 0 0 0 0 0 0 0 0 0 0 0 0 0 0 0 0 0 0 0 0 0 0 0 0 0 0 0 0 0 0 0 0 0 0 0 0 0 0 0 0 0 0 0 0 0 0 0 0 0 0 0 0 0 0 0 0 0 0 0 0 0 0 0 0 0 0 0 0 0 0 0 0 0 0
0 0.0130031798132066 0 0 0 0 0 0 0 0 0 0.032758501206223 0 0.0210508059639476 0.0122852577728154 0 0 0.0369918744950882 0.193770575778226 0 0 0 0 0 0 0 0 0 0.0414455101927546 0 0 0 0 0 0 0 0 0 0 0 0 0 0 0 0 0 0.0145070298225799 0 0 0 0 0 0 0 0 0 0 0 0 0 0 0 0 0 0 0 0 0 0.165754138704344 0 0 0 0 0 0 0 0 0 0 0 0 0 0 0 0 0 0 0 0 0 0 0 0 0 0 0 0 0 0 0 0 0 0 0 0 0 0 0 0 0.0319174230824538 0.124754298030833 0.230584734152519 0.0228904496772972 0.058286221307711 0 0 0 0 0 0 0 0 0 0 0 0 0 0 0 0 0 0 0 0 0 0 0 0 0 0 0 0 0 0 0 0 0 0 0 0 0 0 0 0 0 0 0 0 0 0 0 0 0 0 0 0 0 0 0 0 0 0 0 0 0 0 0 0 0 0 0 0 0 0 0 0 0 0 0 0 0 0 0 0 0 0 0 0 0 0 0 0 0 0 0 0 0 0 0 0 0 0 0 0 0 0 0 0 0 0 0 0 0 0 0 0 0 0 0 0 0 0 0 0 0 0 0 0 0 0 0 0 0 0 0 0 0 0 0 0 0 0 0 0 0 0 0 0 0 0 0 0 0 0 0 0 0 0 0 0 0 0 0 0 0 0 0 0 0 0 0 0 0 0 0 0 0 0 0 0 0 0 0 0 0 0 0 0 0 0 0 0 0 0 0 0 0 0 0 0 0 0 0 0 0 0 0 0 0 0
0 0 0 0 0 0 0 0 0 0 0 0 0 0 0 0 0 0 0 0 0.0251316134877105 0 0 0 0 0 0 0 0 0 0 0 0 0 0 0 0 0 0.0413789202560007 0 0 0 0 0 0 0 0 0 0 0 0 0 0 0 0 0 0 0 0 0.0618215710794627 0 0.106944182997024 0 0 0 0 0 0 0 0 0 0 0.0358848381379142 0 0 0.0291561532432759 0 0 0.096599323333204 0 0 0 0 0 0 0 0 0 0 0 0 0 0 0 0 0 0 0 0 0 0 0 0 0 0 0 0 0 0 0 0 0 0 0 0 0 0 0 0 0 0 0 0 0 0 0 0 0 0 0 0 0 0 0 0.435999900037161 0.0935405991231382 0 0.0159562081738051 0.034163283640977 0 0 0 0 0 0 0 0 0 0 0 0.00529158567702218 0 0 0 0 0 0 0 0 0 0 0 0 0 0 0 0 0 0 0 0 0 0 0 0 0 0 0 0 0 0 0 0 0 0 0 0 0 0 0 0 0 0 0 0 0 0 0 0 0 0 0 0 0 0 0.0181318208133041 0 0 0 0 0 0 0 0 0 0 0 0 0 0 0 0 0 0 0 0 0 0 0 0 0 0 0 0 0 0 0 0 0 0 0 0 0 0 0 0 0 0 0 0 0 0 0 0 0 0 0 0 0 0 0 0 0 0 0 0 0 0 0 0 0 0 0 0 0 0 0 0 0 0 0 0 0 0 0 0 0 0 0 0 0 0 0 0 0 0 0 0 0 0 0 0 0 0 0 0 0 0 0 0 0 0 0 0 0 0 0 0 0 0
0 0 0 0.00359734503822064 0 0 0.00180238325939639 0 0 0 0 0 0 0 0 0.00144993123703389 0 0 0 0 0 0 0 0 0 0 0 0 0 0.00543565462292415 0.00521227799049631 0 0.0118659008389761 0.154773653274356 0 0 0 0 0 0 0 0 0 0 0 0 0 0 0 0 0 0 0 0 0.281664967000539 0.0204526075001998 0.0758877203861914 0.0448566443110867 0 0 0 0 0 0 0 0 0 0 0 0 0 0 0 0 0 0 0 0 0 0 0 0 0 0 0 0.00185464638877523 0.00138308519681404 0 0.00313990968852064 0 0.00199532738119971 0.0140554174981332 0.0217825350351772 0 0.0154235905703581 0.00444750472717467 0 0 0 0 0.0161405281136898 0.037162033644521 0 0.0097973134055253 0 0 0 0 0 0.00511713086471882 0 0 0 0 0 0 0 0 0 0 0 0 0 0 0 0 0 0.00315758430860163 0 0 0 0 0 0 0 0 0 0 0 0.00601716091110592 0 0 0.00473110337811389 0.00298556287708148 0 0 0.00553297780271603 0 0 0.011010461269399 0 0.0174674031234975 0.00619042070510973 0 0 0 0 0 0 0 0 0 0 0 0 0 0 0 0 0 0 0 0 0 0 0 0 0 0 0 0 0 0 0 0 0 0 0 0.0203671243878515 0.00675126223907694 0 0 0 0 0 0.0105364711722243 0 0 0 0 0 0 0 0 0 0 0 0 0 0 0 0 0 0 0 0 0.0106834119074688 0.00475360135953775 0 0 0 0 0 0 0 0 0 0 0 0 0 0 0 0 0 0 0 0 0 0 0 0 0 0 0 0 0 0 0 0 0.00170907426879625 0 0 0.00221174317138338 0.0025405158049674 0 0 0 0.00103620317719009 0.0733186139943055 0 0 0 0 0 0 0 0 0 0 0 0 0 0 0 0 0 0 0 0 0 0 0 0 0 0 0 0 0 0 0 0 0 0 0 0 0 0 0 0.00283995422734934 0 0.0107693340057396 0 0 0.011133552748326 0 0.00923639917321684 0 0 0 0 0 0.00185360423304648 0 0 0.00492831604903139 0 0 0 0.0289400357308353
0 0 0 0 0 0 0 0 0 0 0 0 0 0 0 0 0 0 0 0 0 0.165310776141628 0 0 0 0 0 0 0 0 0 0 0 0 0 0 0 0 0 0.0805859117264442 0 0 0 0 0 0.00672392903881668 0.0248131427240896 0 0 0 0 0.0135762718167548 0 0 0 0 0 0 0 0 0.0111530710682936 0.350875332599854 0 0.0296930059881483 0 0 0 0.00658857031347805 0.00662205132610734 0 0.0295925737620119 0 0 0 0 0.172623783746142 0 0 0.0568940316343961 0.0180129679728815 0 0 0 0 0 0 0 0 0 0 0 0 0 0 0 0 0 0 0 0 0 0 0 0 0 0 0 0 0 0.0115309930925639 0 0.00978806856596157 0.00561551848242858 0 0 0 0 0 0 0 0 0 0 0 0 0 0 0 0 0 0 0 0 0 0 0 0 0 0 0 0 0 0 0 0 0 0 0 0 0 0 0 0 0 0 0 0 0 0 0 0 0 0 0 0 0 0 0 0 0 0 0 0 0 0 0 0 0 0 0 0 0 0 0 0 0 0 0 0 0 0 0 0 0 0 0 0 0 0 0 0 0 0 0 0 0 0 0 0 0 0 0 0 0 0 0 0 0 0 0 0 0 0 0 0 0 0 0 0 0 0 0 0 0 0 0 0 0 0 0 0 0 0 0 0 0 0 0 0 0 0 0 0 0 0 0 0 0 0 0 0 0 0 0 0 0 0 0 0 0 0 0 0 0 0 0 0 0 0 0 0 0 0 0 0 0 0 0 0 0 0 0 0 0 0 0 0 0 0 0 0 0 0 0 0 0 0 0 0 0 0 0 0 0 0 0 0 0 0 0
0 0 0 0 0.0242034805797169 0 0 0.0365491957657421 0 0 0 0.00373261016724804 0 0 0 0.0077850673958956 0 0 0 0 0 0 0 0 0 0 0 0 0.00559260215195867 0 0.0104295743908946 0 0 0 0 0 0.0482317136887211 0.0464615969434958 0 0 0 0 0 0 0 0 0.0660610563472308 0 0 0 0.0166885100288489 0 0 0 0 0 0 0.00402612218411872 0.0973947891329506 0 0 0 0 0 0 0 0 0 0 0 0 0 0 0 0 0 0 0 0 0 0 0.00780288935545167 0 0 0 0.0734962762030625 0.00896722665883797 0.258607060724566 0.0116988403915341 0 0 0 0 0.0173666888062287 0 0.00974540981050969 0.00432623170214276 0 0 0 0 0 0 0 0 0 0 0 0 0 0 0 0 0 0 0 0 0 0 0 0 0 0 0 0 0 0 0.00812058427900966 0 0 0.0234865215469858 0.0414042357660565 0.0449539210247636 0.108836970237051 0 0 0.00676881486285328 0 0 0 0 0 0 0 0 0 0 0.00726200985412513 0 0 0 0 0 0 0 0 0 0 0 0 0 0 0 0 0 0 0 0 0 0 0 0 0 0 0 0 0 0 0 0 0 0 0 0 0 0 0 0 0 0 0 0 0 0 0 0 0 0 0 0 0 0 0 0 0 0 0 0 0 0 0 0 0 0 0 0 0 0 0 0 0 0 0 0 0 0 0 0 0 0 0 0 0 0 0 0 0 0 0 0 0 0 0 0 0 0 0 0 0 0 0 0 0 0 0 0 0 0 0 0 0 0 0 0 0 0 0 0 0 0 0 0 0 0 0 0 0 0 0 0 0 0 0 0 0 0 0 0 0 0 0 0 0 0 0 0 0 0 0 0 0 0 0 0 0 0 0 0 0 0 0 0 0 0 0 0 0 0 0 0
0 0 0 0 0 0 0 0 0 0 0 0 0.0283476488379167 0 0 0 0 0 0 0 0.0243067969286496 0 0.0577465559471368 0 0.204813338331418 0.0202405731821185 0 0 0 0 0 0 0 0 0 0 0 0 0 0 0 0 0 0 0.137389032228799 0 0 0.24499301168133 0 0 0 0 0 0 0.0363515548442412 0 0 0 0 0 0 0 0 0 0 0 0 0 0 0 0 0 0 0 0 0 0 0 0 0 0 0 0 0.0386123517324959 0.0138964065146913 0 0 0 0 0 0 0 0 0 0 0 0 0 0 0 0 0 0 0 0 0 0 0 0 0 0 0 0 0 0 0 0 0 0.0112361992160968 0 0 0 0 0 0 0 0 0 0.0837686475452812 0 0 0 0 0 0.0826528831862793 0 0 0 0 0 0 0 0 0 0 0 0 0 0 0 0 0 0 0 0 0 0 0 0 0 0 0 0 0 0 0 0 0 0 0 0 0 0 0 0 0 0 0 0 0 0 0 0 0 0 0 0 0 0 0 0 0 0 0 0 0 0 0 0 0 0 0 0 0 0 0 0 0 0 0 0 0 0 0 0 0 0 0 0 0 0 0 0 0 0 0.0156449998235457 0 0 0 0 0 0 0 0 0 0 0 0 0 0 0 0 0 0 0 0 0 0 0 0 0 0 0 0 0 0 0 0 0 0 0 0 0 0 0 0 0 0 0 0 0 0 0 0 0 0 0 0 0 0 0 0 0 0 0 0 0 0 0 0 0 0 0 0 0 0 0 0 0 0 0 0 0 0 0 0 0 0 0 0 0 0 0 0 0 0 0 0 0 0
0 0 0 0 0 0 0 0 0 0 0 0.00951710463506413 0 0.0124042114781344 0 0.0211238965077153 0 0 0 0 0.0089330552678004 0 0 0 0 0 0 0 0 0 0 0 0 0 0 0 0 0 0 0 0 0 0 0 0 0 0.00797973616508997 0 0 0 0 0 0 0 0 0 0 0 0 0.00694327009381074 0 0.140457669231104 0 0 0 0 0 0 0 0 0.034320028069656 0 0.246403172242993 0 0 0 0 0 0.0385623307785718 0 0 0.0245105266525811 0 0 0 0 0 0 0 0 0 0 0 0 0.00630738378561525 0 0 0.0319904268499876 0 0.0262324645338023 0 0 0 0 0 0 0 0 0 0.0133534375171081 0 0.0120605638303866 0.0118550904849564 0 0 0 0 0 0 0 0 0 0 0 0 0 0 0 0 0 0 0 0 0 0.034307493014251 0.121796131636866 0.0161806206379252 0.112568913226739 0.0177428270064347 0 0 0 0 0 0 0 0 0 0 0 0.00583703874200798 0 0 0 0 0 0 0 0 0 0 0 0 0 0 0 0 0 0 0 0 0 0 0 0 0 0 0 0 0 0 0 0 0 0 0 0 0 0 0 0 0 0 0 0 0 0 0 0 0 0 0 0 0 0 0 0 0 0 0 0 0 0 0 0 0 0 0 0 0 0 0 0 0 0 0 0.0386126076113991 0 0 0 0 0 0 0 0 0 0 0 0 0 0 0 0 0 0 0 0 0 0 0 0 0 0 0 0 0 0 0 0 0 0 0 0 0 0 0 0 0 0 0 0 0 0 0 0 0 0 0 0 0 0 0 0 0 0 0 0 0 0 0 0 0 0 0 0 0 0 0 0 0 0 0 0 0 0 0 0 0 0 0 0 0 0 0 0 0 0 0 0 0
0 0 0 0 0 0 0 0 0 0 0 0 0 0 0 0 0 0 0 0 0 0 0 0 0 0 0 0.0296476993044138 0 0 0 0 0 0 0 0 0 0 0 0 0 0 0 0 0 0 0 0 0 0 0.0356012587671146 0 0 0 0.269719195873031 0 0 0.125216907204417 0.0709983887177935 0 0.0501349506357444 0 0.0111375252433062 0.0421905499189087 0 0 0 0.177178333325806 0.136726361637761 0 0 0 0 0 0 0 0 0 0 0 0 0 0 0 0 0 0 0 0 0 0 0 0 0 0 0 0 0 0 0 0 0 0 0 0.02839139160705 0 0 0 0 0 0 0 0 0 0 0 0 0 0 0 0 0 0 0 0 0 0 0 0 0.0230574377646535 0 0 0 0 0 0 0 0 0 0 0 0 0 0 0 0 0 0 0 0 0 0 0 0 0 0 0 0 0 0 0 0 0 0 0 0 0 0 0 0 0 0 0 0 0 0 0 0 0 0 0 0 0 0 0 0 0 0 0 0 0 0 0 0 0 0 0 0 0 0 0 0 0 0 0 0 0 0 0 0 0 0 0 0 0 0 0 0 0 0 0 0 0 0 0 0 0 0 0 0 0 0 0 0 0 0 0 0 0 0 0 0 0 0 0 0 0 0 0 0 0 0 0 0 0 0 0 0 0 0 0 0 0 0 0 0 0 0 0 0 0 0 0 0 0 0 0 0 0 0 0 0 0 0 0 0 0 0 0 0 0 0 0 0 0 0 0 0 0 0 0 0 0 0 0 0 0 0 0 0 0 0 0 0 0 0 0 0 0 0
0 0 0 0 0 0 0 0 0 0 0 0 0 0 0 0 0 0 0 0 0 0 0 0 0 0 0 0 0 0 0 0 0 0 0 0 0 0 0 0 0 0 0 0 0 0.0284441298565143 0.0235611460054223 0 0 0 0 0 0 0 0 0 0 0 0 0.0212921134548782 0.0829902543820844 0 0.0422044053838493 0.0843708601327737 0 0 0 0 0 0 0 0 0 0 0 0 0 0 0.517891853805719 0 0 0 0 0 0 0 0 0 0 0 0 0 0 0 0 0 0 0 0 0 0 0 0 0 0 0 0 0 0 0 0 0 0 0 0 0 0 0 0 0 0 0 0 0 0 0 0 0 0 0 0 0 0 0 0 0 0 0 0 0 0 0 0 0 0 0 0 0 0 0 0 0 0 0 0 0 0 0 0 0 0 0 0 0 0 0 0 0 0 0 0 0 0 0 0 0 0 0 0 0 0 0 0 0 0 0 0 0 0 0 0 0 0 0 0 0 0 0 0 0 0 0 0 0 0 0 0 0.0463733499066097 0 0 0.0324042544212564 0 0.00851956076306862 0 0 0 0 0 0 0 0 0.0234707889111997 0 0 0 0 0 0 0 0.0271893181971847 0.0097304093474848 0.0515575554319553 0 0 0 0 0 0 0 0 0 0 0 0 0 0 0 0 0 0 0 0 0 0 0 0 0 0 0 0 0 0 0 0 0 0 0 0 0 0 0 0 0 0 0 0 0 0 0 0 0 0 0 0 0 0 0 0 0 0 0 0 0 0 0 0 0 0 0 0 0 0 0 0 0 0 0 0 0 0 0 0 0 0 0 0 0 0 0 0
0 0 0 0 0 0 0 0 0 0 0 0 0 0 0 0 0 0 0 0 0.0201145318712379 0 0 0 0 0 0 0 0 0 0 0 0 0 0 0 0 0 0 0 0 0 0 0 0 0.0373761131033413 0.0255623283356949 0 0 0 0.0110981355086556 0.0089118929406876 0 0 0 0 0 0 0 0.0265634546664424 0.0601158941927862 0.1080758404411 0.0398762500602756 0.0537784558406979 0 0 0 0 0 0 0.0715448810202327 0 0.0510974755220767 0 0 0.0242633267562524 0 0.255335279786759 0 0.00847780178839846 0 0 0 0 0 0 0 0 0 0 0 0 0 0 0 0 0 0 0 0 0 0 0 0 0 0 0 0 0 0 0 0 0 0 0 0 0 0 0 0 0 0 0 0 0 0 0 0 0 0 0 0 0 0 0.0884483810019441 0.0100733971363283 0 0 0 0 0.0140242028651139 0 0 0 0 0 0 0 0 0 0 0 0 0 0 0 0 0 0 0 0 0 0 0 0 0 0 0 0 0 0 0 0 0 0 0 0 0 0 0 0 0 0 0 0 0 0 0 0 0 0 0 0 0 0 0 0 0 0 0 0 0 0 0 0 0 0 0.0194045254664112 0 0 0.0126891619503007 0 0.00349217935915366 0 0 0 0 0 0 0 0 0.00933794828210715 0 0 0 0 0 0 0 0.0105466596798075 0.00550156827612699 0.0206511275647968 0 0 0 0 0 0 0 0 0 0 0 0 0 0 0 0 0 0 0 0 0 0 0 0 0 0 0 0 0 0 0 0 0 0 0 0 0 0 0 0 0.00363918658327103 0 0 0 0 0 0 0 0 0 0 0 0 0 0 0 0 0 0 0 0 0 0 0 0 0 0 0 0 0 0 0 0 0 0 0 0 0 0 0 0 0 0 0 0 0 0 0
0 0 0 0 0 0 0 0 0 0 0 0 0 0 0 0 0 0 0 0 0 0.224429792594617 0 0.0978604932762494 0 0 0 0 0 0 0 0 0 0 0 0 0 0 0 0 0 0 0 0 0 0 0 0 0 0 0 0.238589319301567 0 0 0 0 0 0 0 0 0.0418906654313316 0 0 0.0686729126279181 0 0 0 0 0 0 0 0 0.131110819968975 0 0 0 0 0 0.0687074421355703 0 0 0 0 0 0 0 0 0 0 0 0 0 0 0 0 0 0 0 0 0 0 0 0 0 0 0 0 0 0 0 0 0 0 0 0 0 0 0 0 0 0 0 0 0 0 0 0 0 0 0 0 0 0 0 0 0.100670598861421 0 0 0 0 0 0 0 0 0 0 0 0 0 0 0 0 0 0 0 0 0 0 0 0 0 0 0 0 0 0 0 0 0 0 0 0 0 0 0 0 0 0 0 0 0 0 0 0.0280679558023509 0 0 0 0 0 0 0 0 0 0 0 0 0 0 0 0 0 0 0 0 0 0 0 0 0 0 0 0 0 0 0 0 0 0 0 0 0 0 0 0 0 0 0 0 0 0 0 0 0 0 0 0 0 0 0 0 0 0 0 0 0 0 0 0 0 0 0 0 0 0 0 0 0 0 0 0 0 0 0 0 0 0 0 0 0 0 0 0 0 0 0 0 0 0 0 0 0 0 0 0 0 0 0 0 0 0 0 0 0 0 0 0 0 0 0 0 0 0 0 0 0 0 0 0 0 0 0 0 0 0 0 0 0 0 0 0
0 0 0 0 0 0 0 0 0 0 0 0 0 0 0 0 0 0 0 0 0 0 0 0 0 0 0 0 0 0 0.0491817858622155 0 0 0 0 0 0 0 0 0 0 0 0 0 0 0 0 0 0 0 0 0 0 0 0 0 0 0 0 0 0 0 0 0 0 0 0 0 0 0 0 0 0 0 0 0 0 0 0 0 0 0 0.00343074177624117 0 0 0.0119206693838083 0 0 0.211973537093396 0.0567481786348358 0.145041187303076 0.0580857116349699 0.0352473240425679 0.00742062995429269 0.0270240448883526 0.252340655088142 0.0694805714569474 0 0 0 0 0 0.0236186761170804 0.0306198625482393 0 0 0 0 0 0 0 0 0 0 0 0 0 0 0 0 0 0 0 0 0 0 0 0 0 0 0 0 0 0 0 0 0 0 0 0 0 0 0.0071609614457911 0.00757262160284103 0 0 0 0 0 0 0 0 0 0 0 0 0 0 0 0 0 0 0 0 0 0 0 0 0 0 0 0 0 0 0 0 0 0 0 0 0 0 0 0 0 0 0 0 0 0 0 0 0 0 0 0 0 0 0 0 0 0 0 0 0 0 0 0 0 0 0 0 0 0 0 0 0 0 0 0 0 0 0 0 0 0 0 0 0 0 0 0 0 0 0 0 0 0 0 0 0 0 0 0 0 0 0 0 0 0 0 0 0 0 0 0 0 0 0 0.00313284116720368 0 0 0 0 0 0 0 0 0 0 0 0 0 0 0 0 0 0 0 0 0 0 0 0 0 0 0 0 0 0 0 0 0 0 0 0 0 0 0 0 0 0 0 0 0 0 0 0 0 0 0 0 0 0 0 0 0 0 0 0
0 0 0 0 0 0 0 0 0 0 0 0 0 0 0 0 0 0 0 0 0 0 0 0 0 0 0 0 0 0 0.0438926853681484 0 0 0 0 0 0 0.011937036536715 0 0 0 0 0 0 0 0 0 0 0 0 0 0 0 0 0 0 0 0 0.009603809009025 0 0 0 0 0 0 0 0 0 0 0 0 0 0 0.00950523144162762 0 0.0161187234820841 0 0 0 0 0 0 0.0975494376171493 0.0870375042482288 0.0085828643084332 0.0473314102579081 0.0124677310160868 0.0188066851425859 0 0.00959170122900138 0 0 0 0.0088862997568227 0 0 0.0893467699117075 0.0598198697245674 0.0757852582548366 0.0820965757518057 0 0 0 0 0 0 0 0 0 0 0 0 0 0 0 0 0 0 0 0 0 0 0 0 0 0 0 0.0691772798737528 0 0 0 0 0 0 0 0 0.120915798098997 0 0 0.00493541466604165 0 0.00821951414494535 0 0 0 0 0 0.0112519627626775 0 0 0.004962107704479 0 0 0 0 0 0 0 0 0 0 0 0 0 0 0 0 0 0 0 0 0 0 0 0 0 0 0 0 0 0 0 0 0 0 0 0 0 0 0 0 0 0 0 0 0 0 0 0.00980368592717939 0 0 0 0 0 0 0 0 0 0 0 0 0 0 0 0 0 0 0 0 0 0 0 0 0 0 0 0 0 0 0 0 0 0 0 0 0 0 0 0 0.0100475966328781 0 0 0 0.0541112085953323 0.0128739639567364 0 0 0 0 0 0 0 0 0 0 0 0 0 0 0 0 0 0 0 0 0 0 0 0 0 0 0 0 0 0 0 0 0 0 0 0 0 0 0 0 0 0 0 0 0 0 0 0 0 0 0 0 0 0 0 0 0.00534187458024661 0 0 0 0 0 0 0 0 0 0 0 0 0 0 0 0 0 0
0 0 0 0 0 0 0 0 0 0 0 0 0 0 0 0 0 0 0 0 0 0 0 0 0 0 0 0 0 0 0 0 0 0 0 0.0463263899612881 0 0 0 0 0 0 0 0 0 0 0 0 0 0 0 0 0.0155525547101078 0 0.00140350983106838 0 0 0 0 0 0 0 0 0 0 0 0 0 0 0 0 0 0 0 0 0 0 0 0 0 0.00219321028055279 0.0750977523879836 0 0.0962269589080991 0.263795877677468 0.00716814641498621 0.0240225863003056 0 0.015422447641527 0 0.0076578774089976 0 0 0.00520093740203762 0 0.01664212362221 0.0801683209904711 0 0.0467801246745791 0.00597544774773832 0 0 0 0 0 0 0 0 0 0 0 0 0 0 0 0 0 0 0 0 0 0 0 0 0 0 0 0 0 0 0 0 0 0 0 0 0.00979989126577989 0.002970717972731 0 0 0 0 0 0 0 0 0 0 0 0 0 0 0 0 0 0 0 0 0 0 0 0 0 0 0 0 0 0 0 0 0 0 0 0 0 0 0 0 0 0 0 0 0 0 0 0 0 0 0 0 0 0 0 0 0 0 0 0 0.0295308221632453 0 0 0 0 0 0 0 0 0 0 0 0 0 0 0 0 0 0 0 0 0 0 0 0 0 0 0 0 0 0 0 0 0 0 0 0 0 0 0 0 0.100820918869465 0 0 0 0.0885166028624475 0.0489427558256777 0 0 0 0 0 0 0 0 0 0 0 0 0 0 0.00114956850430716 0 0 0 0 0 0 0 0 0 0 0 0 0 0 0 0 0 0 0 0 0 0 0 0 0 0 0 0 0 0 0 0 0 0 0 0 0 0 0 0 0 0.0061453239856731 0 0 0 0 0 0 0 0 0 0 0 0.0024891325912539 0 0 0 0 0 0
0 0 0 0 0 0 0 0 0 0 0 0 0 0 0 0 0 0 0 0 0 0 0 0 0 0 0 0 0 0 0 0 0 0 0 0.0383871301310888 0 0 0 0 0 0 0 0 0 0 0 0 0 0 0 0 0.0185807932982098 0 0.011364064657288 0 0 0 0 0 0 0 0 0 0 0 0 0 0 0 0 0 0 0 0.0309359404968599 0 0 0 0 0 0 0.115730493631364 0.166201893723187 0 0.230759379044957 0 0.0109069382461394 0 0 0 0 0 0 0 0 0 0.0351278791255776 0 0.0320463486935347 0 0 0 0 0 0 0 0 0 0 0 0 0 0 0 0 0 0 0 0 0 0 0 0 0 0 0 0 0 0 0 0 0 0 0 0 0 0 0 0 0 0 0 0 0 0 0 0 0 0 0 0 0 0 0 0 0 0 0 0 0 0 0 0 0 0 0 0 0 0 0 0 0 0 0 0 0 0 0 0 0 0 0 0 0 0 0 0 0 0 0 0 0 0 0 0 0 0 0 0.0818021039664915 0 0 0 0 0 0 0 0 0 0 0 0 0 0 0 0 0 0 0 0 0 0 0 0 0 0 0 0 0 0 0 0 0 0 0 0 0 0 0 0 0.0356631355239833 0 0 0 0.0846478701585438 0.0814991498711924 0 0 0 0 0 0 0 0 0 0 0 0 0 0 0.00315728390301964 0 0 0 0 0 0 0 0 0 0 0 0 0 0 0 0 0 0 0 0 0 0 0 0 0 0 0 0 0 0 0 0 0 0 0 0 0 0 0 0 0 0.0159788865269032 0 0 0 0 0 0 0 0 0 0 0 0.00721070900166104 0 0 0 0 0 0
0 0 0 0 0 0 0 0 0 0 0 0 0 0 0 0 0 0 0 0 0 0 0 0 0 0 0 0 0 0 0 0 0 0 0 0.0613840662138241 0 0 0 0 0 0 0 0 0 0 0 0 0 0 0 0 0.0274094029293358 0 0.0022244827540165 0 0 0 0 0 0 0 0 0 0 0 0 0 0 0 0 0 0 0 0.00639248560557225 0 0 0 0 0 0 0.00655245129216575 0.261599789474462 0.132491964694449 0 0 0 0 0 0 0 0 0 0 0 0 0 0 0 0 0 0 0 0 0 0 0 0 0 0 0 0 0 0 0 0 0 0 0 0 0 0 0 0 0 0 0 0 0 0 0 0 0 0 0 0 0 0 0 0 0 0 0 0 0 0 0 0 0 0 0 0 0 0 0 0 0 0 0 0 0 0 0 0 0 0 0 0 0 0 0 0 0 0 0 0 0 0 0 0 0 0 0 0 0 0 0 0 0 0 0 0 0 0 0 0 0 0 0.0463212393603977 0 0 0 0 0 0 0 0 0 0 0 0 0 0 0 0 0 0 0 0 0 0 0 0 0 0 0 0 0 0 0 0 0 0 0 0 0 0 0 0 0.225281706125182 0 0 0 0.145109527859018 0.0852328836915777 0 0 0 0 0 0 0 0 0 0 0 0 0 0 0 0 0 0 0 0 0 0 0 0 0 0 0 0 0 0 0 0 0 0 0 0 0 0 0 0 0 0 0 0 0 0 0 0 0 0 0 0 0 0 0 0 0 0 0 0 0 0 0 0 0 0 0 0 0 0 0 0 0 0 0
0 0 0 0 0.00145849021353554 0 0 0.00286120841588595 0 0 0 0 0 0 0 0 0 0 0 0 0 0 0 0 0 0 0 0 0 0.00231957568672486 0.00392866196351767 0 0 0.000562660126418401 0 0 0.017327563645534 0.144527310978223 0 0 0 0 0 0 0 0 0.00119848871060009 0 0 0 0.000972464911418912 0 0 0 0.00113037874636615 0 0 0.000674574469055716 0.0668987764641034 0 0 0 0 0 0 0 0 0 0 0 0 0.000830777819486372 0 0.01698577711215 0 0 0 0 0 0 0.00187803444852291 0.0089797094119736 0.00176651584261987 0 0 0 0.0715234220452925 0.0923138073206388 0.0874358710075522 0.172811475013812 0.00186081990877375 0.00609021553860742 0.00436054118799699 0.01648947878101 0.00496870170208799 0.0335529649489978 0.0199775116592328 0.000989446819450894 0.00653983645915854 0.00113572943355148 0 0 0.0153268717324278 0.00604167310307247 0 0 0 0 0 0 0 0 0 0 0 0 0 0 0 0 0 0 0 0 0 0 0 0.0054425649080297 0 0 0.0228391871991848 0.00228368481004987 0.00224409148367306 0.0369304948779448 0 0 0.0115774956298827 0 0 0.00413230165234383 0 0.00701112096046264 0.016012289912342 0.045943819993686 0 0.00120368377255128 0.0100656792077364 0.00462531984428924 0.00363461703938555 0.0012068311702529 0.00192867782234505 0 0 0 0.00489742856650445 0.00164433684705405 0 0 0 0 0 0 0 0 0 0 0 0 0 0 0 0 0 0 0 0 0 0 0 0 0 0 0 0 0 0 0 0 0 0 0 0 0 0 0 0 0 0 0 0 0 0 0 0 0 0 0 0 0 0 0 0 0 0 0 0 0 0 0 0 0 0 0 0 0 0 0 0 0 0 0 0 0 0 0 0 0 0 0 0 0 0 0 0 0 0 0 0 0 0 0 0 0 0 0 0 0 0 0 0.000657038674480983 0 0 0 0 0 0 0 0 0 0 0 0 0 0 0 0 0 0 0 0 0 0 0 0 0 0 0 0 0 0 0 0 0 0 0 0 0 0 0 0 0 0 0 0 0 0 0 0 0 0 0 0 0 0 0 0 0 0 0 0
0 0.00249338624207587 0.00330698026321189 0.00443102107631554 0.00132705225594821 0 0.00408509629347151 0.000819046231734841 0.00142230835948156 0 0 0 0 0 0 0 0 0 0 0 0 0 0 0 0 0 0 0 0 0.00310393462441993 0.00781141826715505 0 0 0.000880282415534077 0.00148236080485171 0 0.0063941434377567 0.095707087617069 0 0 0 0 0 0 0 0 0 0 0 0 0 0 0 0 0.0018700396815569 0 0 0 0.0119679718450171 0 0 0 0 0 0 0 0 0 0 0 0 0.00129885918713446 0 0.00434477804773349 0 0 0 0 0 0 0 0.00495894880824485 0.0124113720393378 0.00326259885200537 0 0.149946953957243 0 0.0105266953430783 0.0812514936033973 0.0675154330925607 0.00341977761170612 0.0117674384516898 0.00195189327031191 0.128866099671888 0.0107907689330919 0.206405040715696 0.0345494225108537 0 0.00341704672485975 0 0 0.00146532217491088 0.00462051067329806 0.00248152709229191 0 0 0 0 0 0 0 0 0 0 0 0 0 0 0 0 0 0 0 0 0 0 0 0 0 0 0.0305959270121393 0.00125291515299465 0.00284990496567273 0.0222357120894079 0 0 0.00156839353526385 0 0 0.00247610736295845 0 0.0100708852984275 0.00430733107973564 0.0121969303619364 0 0.00179073844590762 0 0.0034349724022464 0.00508021743437935 0 0.00291604323555816 0 0 0 0.00380999281711554 0 0 0 0 0 0 0 0 0 0 0 0 0 0 0 0 0 0 0 0 0 0 0 0 0 0 0 0 0 0 0 0 0 0.000832049165450718 0 0 0 0 0 0 0 0 0 0 0 0 0 0 0 0 0 0 0 0 0 0 0 0 0 0 0 0 0 0 0 0 0 0 0 0 0 0 0 0 0 0 0 0 0 0 0 0 0 0 0 0 0 0 0 0 0 0 0 0 0 0 0 0 0 0 0 0 0 0 0.0013440758674623 0 0 0 0 0 0 0 0 0 0 0 0 0 0 0 0 0 0 0 0 0 0 0 0 0 0 0 0 0 0 0 0 0 0 0 0 0 0 0 0 0 0 0 0 0 0 0 0 0 0 0 0 0 0 0 0 0 0 0 0.000883693596409728
0 0 0 0 0.0111706741426236 0 0 0.0139748270219664 0 0 0 0.0043631635597769 0 0 0.00244906303552861 0.00349686687307869 0 0 0 0 0 0 0 0 0 0 0 0 0.00864174917155567 0 0.00834792911310153 0 0 0 0.00195002087110038 0 0.0386638300938867 0.101758358223859 0 0 0 0 0 0 0 0 0.0266743490847777 0 0 0 0.00284892679306488 0 0 0 0 0 0 0 0.0952201016540595 0 0 0 0 0 0 0 0 0 0 0 0 0 0 0.147157387688727 0 0 0 0 0 0 0 0.00878509977024379 0 0 0 0.227294155694158 0.0123630121864275 0 0.0243111275205077 0.0341591199522574 0 0 0 0.0115874218795392 0 0.00692086491487152 0.0146334662173362 0 0.00699713371394842 0.00205405914075061 0 0 0.0130435331527234 0.0182397193442251 0 0 0 0 0 0 0 0 0 0 0 0 0 0 0 0 0 0 0 0 0 0 0 0.00632927832827926 0 0 0.0158123087404862 0.00590722652891922 0 0.0227562103417169 0 0 0.0125118804829618 0.00105356634322172 0 0 0 0.00752447289564868 0.00499985483632111 0.0607204444541008 0 0 0.00463096448494363 0 0.00249017304875301 0.00183092614608997 0 0 0 0 0 0 0 0 0 0 0 0 0 0 0 0 0 0 0 0 0 0 0 0 0 0 0 0 0 0 0 0 0 0 0 0 0 0 0 0 0 0 0 0 0 0 0 0 0 0 0 0 0 0 0 0 0 0 0 0 0 0 0 0 0 0 0 0 0 0 0 0 0 0 0 0 0 0 0 0 0 0 0 0 0 0 0 0 0 0 0 0 0 0 0 0 0 0 0 0 0 0 0 0 0 0 0 0 0 0.00227195226944271 0 0 0 0 0 0 0 0 0 0 0 0 0 0 0 0 0 0 0 0 0 0 0 0 0 0 0 0 0 0 0 0 0 0 0 0 0 0 0 0 0 0.001741087134253 0.00231369315076661 0 0 0 0 0 0 0 0 0 0 0 0 0 0 0 0 0
0 0 0 0 0 0 0 0 0 0 0 0 0 0 0 0 0 0 0 0 0 0 0 0 0 0 0 0 0 0 0.0102680462754167 0 0 0.00116964191695341 0.00181863490329453 0.0020728841468555 0 0.00391742674487098 0 0 0 0 0 0 0 0 0 0 0 0 0 0 0 0 0.00166155437107861 0 0 0 0.0429308587792356 0 0 0 0 0 0 0 0 0 0 0 0 0.00172696880148652 0 0.00331975827123588 0 0 0 0 0 0 0.0410041787487237 0 0.00466667475707537 0 0 0.107357700548697 0.0475866958235076 0.012123473167695 0 0.173354889682448 0.103967588579979 0.0333123081007084 0.0565610972183861 0.00648983910717356 0.0237979513706111 0.109686162929265 0.0238594934189485 0 0 0 0 0.00170036165798519 0.0275745765215911 0.0445012944511535 0.000962183639198742 0 0.00126602427140765 0 0 0.00163461063834604 0 0 0 0 0 0 0 0 0 0 0 0.000972177021926016 0 0 0 0 0 0 0 0 0 0 0 0 0 0 0 0 0 0.00322071201104013 0 0.00509630755543033 0.0122421635669813 0.0541845821411389 0 0.00256820038636655 0.0116923950933246 0.00531743483273544 0.00244389989979267 0.0029934056638766 0 0 0.00182564032051239 0 0.00418207340592889 0.00157079355679702 0 0 0 0 0 0 0 0 0 0 0 0 0 0 0 0 0 0 0 0 0 0 0 0 0 0 0 0 0 0 0 0 0 0 0 0 0 0 0 0 0 0 0 0 0 0 0 0 0 0 0 0 0 0 0 0 0 0 0 0 0 0 0 0 0 0 0 0 0 0 0 0 0 0 0 0 0 0 0 0 0 0 0 0 0 0 0 0 0 0 0 0 0 0 0 0 0 0 0 0 0 0 0 0.00139733570082045 0 0 0 0 0 0 0 0 0 0 0 0 0 0 0 0 0 0 0 0 0 0 0 0 0 0 0 0 0 0 0 0 0 0 0 0 0 0 0 0 0 0 0 0 0 0 0 0 0 0 0 0 0 0 0 0 0 0 0 0
0 0 0 0 0 0 0 0 0 0 0 0 0 0 0 0 0 0 0 0 0 0 0 0 0 0 0 0 0 0 0 0 0 0.000603715307054646 0 0 0 0.00690447066974724 0 0 0 0 0 0 0 0 0 0 0 0 0.000697352131418381 0 0 0 0.00105317185466032 0 0 0.000770639979083906 0.0769059248337117 0 0 0 0 0 0 0 0 0 0 0 0 0 0 0 0 0 0 0 0 0 0.00757014318199598 0.00154084068194025 0 0 0 0.146326111823501 0.0272686068687867 0.0117471989209192 0.119547855868951 0 0.0450302632310484 0.0240037407996401 0.0562018772590604 0.00475196065749573 0.00800752890394606 0.00935560593800889 0.00134902269347789 0 0 0 0 0.000718251795696654 0.0717102450189451 0.0423506716162823 0 0 0 0 0 0 0 0 0 0 0 0 0 0 0 0 0 0 0 0 0 0 0 0 0 0 0 0 0 0 0 0 0.001017899315591 0 0 0.00380201667255143 0 0.0280440042077822 0.0587300988105879 0.177344305551353 0 0.00996933130267977 0.0143067825911509 0.00873235553526928 0.0120862279693289 0.0101092268506608 0.00273731591535106 0.00128454237955039 0.00177310094976722 0 0.00307943387997503 0.00256815803302917 0 0 0 0 0 0 0 0 0 0 0 0 0 0 0 0 0 0 0 0 0 0 0 0 0 0 0 0 0 0 0 0 0 0 0 0 0 0 0 0 0 0 0 0 0 0 0 0 0 0 0 0 0 0 0 0 0 0 0 0 0 0 0 0 0 0 0 0 0 0 0 0 0 0 0 0 0 0 0 0 0 0 0 0 0 0 0 0 0 0 0 0 0 0 0 0 0 0 0 0 0 0 0 0 0 0 0 0 0 0 0 0 0 0 0 0 0 0 0 0 0 0 0 0 0 0 0 0 0 0 0 0 0 0 0 0 0 0 0 0 0 0 0 0 0 0 0 0 0 0 0 0 0 0 0 0 0 0 0 0 0 0 0 0
0 0 0 0 0 0 0 0 0 0 0 0 0 0 0 0 0 0 0 0 0 0 0 0 0 0 0 0 0 0 0 0 0 0.00115001899802737 0 0 0 0 0 0 0 0 0 0 0.00111362345539265 0 0 0 0 0 0 0 0 0 0.00184250021405304 0 0 0 0 0 0 0 0 0 0 0 0 0 0 0 0 0.00108733960000623 0 0 0 0 0 0 0 0 0.0277985104402581 0 0.00229586499653751 0 0 0.00226376641152037 0.00198442993623387 0 0.103010543540456 0.0646967549643673 0 0.0946492603862988 0.289649272978454 0 0.0434335749720559 0.0123474043141158 0.00203385551959161 0 0 0 0 0.00495466518316791 0.121935693936139 0.151378242089165 0 0 0.00185638050719913 0 0 0 0 0 0 0 0 0 0 0 0 0 0 0.00118057799438849 0 0 0 0 0 0 0 0 0 0 0 0 0 0 0 0 0 0 0 0.00175675615647264 0.0032313033803269 0.0306265821284047 0 0.00159367123347077 0 0 0 0.00834368893627227 0.00207266336774026 0.00499138395454687 0.00773745477429262 0 0.00160449807613571 0 0 0 0 0 0 0 0 0 0 0 0 0 0 0 0 0 0 0 0 0 0 0 0 0 0 0 0 0 0 0 0 0 0.000893715496308406 0 0 0 0 0 0 0 0 0 0 0 0 0 0 0 0 0 0 0 0 0 0 0 0 0 0 0 0 0 0 0 0 0 0 0 0 0 0 0 0 0 0 0 0 0 0 0 0 0 0 0 0 0 0 0 0 0 0 0 0 0 0 0 0 0 0 0 0 0 0 0.00226053181899054 0 0 0 0 0 0 0 0 0 0 0 0 0 0 0 0 0 0 0 0 0 0 0 0 0 0 0 0 0 0 0 0 0 0 0 0 0 0 0 0 0 0.00103655344098386 0.00122657172805488 0 0 0 0 0 0 0 0 0 0 0 0 0 0 0 0 0.00196234507057177
0 0 0 0 0 0 0 0 0 0 0 0 0 0 0 0 0 0 0 0 0 0 0 0 0 0 0 0 0 0 0 0 0 0.00953084027858906 0.008087031197994 0 0 0 0 0 0 0 0 0 0.00399865546164002 0 0 0 0 0 0 0 0 0 0.0150966529708348 0 0 0 0 0 0 0 0 0 0 0 0 0 0 0 0 0.0115608583411357 0 0 0 0 0 0 0 0 0.016803307698382 0 0 0 0 0.011182919988242 0.0103065930221748 0 0.0498177052673599 0.0520537746344293 0.142860613658181 0 0.221561794982009 0 0.192506283386622 0.00858198089140743 0 0 0 0 0.00192642120022519 0.0120553785284029 0.0462331261915924 0.113956381522085 0.00518873533239355 0 0 0 0.00185766588488564 0 0 0 0 0 0 0.00263841816899589 0 0 0 0 0 0 0 0 0 0 0 0 0 0 0 0 0 0 0 0 0 0 0 0.00716451800259443 0 0 0 0.0123986427154929 0 0 0 0 0 0.00618285120470759 0.00173268175473668 0 0.0127839738007024 0.00222129111561319 0 0 0 0 0 0 0 0 0 0 0 0 0 0 0 0 0 0 0 0 0 0 0 0 0 0 0 0 0 0 0 0 0 0 0.00347889730324109 0.00122311151417205 0 0 0 0 0 0 0 0 0 0 0 0 0 0 0 0 0 0 0 0 0 0 0 0 0 0 0 0 0 0 0 0 0 0 0 0 0 0 0 0 0 0 0 0 0 0 0 0 0.000509299765956747 0 0 0 0 0 0 0 0 0 0 0 0 0 0 0 0 0 0 0 0 0.00613022397040064 0 0 0 0 0 0 0 0 0 0 0 0 0 0 0 0 0 0 0 0 0 0 0 0 0 0 0 0 0 0 0 0 0 0 0 0 0 0 0 0 0.00123036729532772 0 0.0036788829973529 0 0 0 0 0 0 0 0 0 0 0 0 0 0 0 0 0.00346011995211999
0 0 0 0 0 0 0 0 0 0 0 0 0.00251130203731775 0 0 0 0 0 0 0 0 0 0 0 0 0 0 0 0 0 0 0 0.00170147159318664 0.0113140071575228 0.00225439470980409 0 0 0 0 0 0 0 0 0 0.000941562213388017 0 0 0 0 0 0 0 0 0 0.011511372232044 0 0 0 0 0 0 0 0 0 0 0 0 0 0 0 0 0.00981677816938255 0 0 0 0 0 0 0 0 0.0055868349789789 0 0 0 0 0.00438709636814126 0.000936706395212379 0 0.0463458708144016 0.0667787595992747 0.239542157124914 0.12139732066817 0 0 0.0558365976279662 0.0030260965725968 0.00132158244540012 0 0 0 0.00270290887631091 0.0105645498076725 0.0905266611034364 0.162476323624944 0.00125070441175244 0 0.00114313023100853 0 0 0 0 0 0 0 0 0.000837808472209033 0 0 0 0 0 0.000632010706996988 0 0 0 0 0 0 0 0 0 0 0 0 0 0 0 0 0 0.0100224781875173 0 0.00510836704248601 0.00553340272491289 0.0487794427346251 0 0.00165119135038244 0 0.00301466801520658 0.00230072958318467 0.0150942996516908 0.00208458332558966 0.0116060871047917 0.0152318883276998 0.00446740550049311 0.00225932591592806 0 0 0 0 0 0 0 0 0 0 0 0 0 0 0 0 0 0 0 0 0 0 0 0 0 0 0 0 0 0 0 0 0 0.00157723319719021 0.00215402469561506 0 0 0 0 0 0.000641615546395801 0 0 0 0 0 0 0 0 0 0 0 0 0 0 0 0 0 0 0 0 0 0 0 0 0 0 0 0 0 0 0 0 0 0 0 0 0 0 0 0 0 0 0.000322979705788609 0 0 0 0 0 0 0 0 0 0 0 0 0 0 0 0 0 0 0 0 0.00671506592696675 0 0 0 0 0 0 0 0 0 0 0 0 0 0 0 0 0 0 0 0 0 0 0 0 0 0 0 0 0 0 0 0 0 0 0 0 0 0 0 0 0 0.00177947476175825 0.00120193360846156 0 0 0 0.000768988425267642 0 0 0 0 0 0 0 0 0 0 0 0 0.00234080672601537
0 0.00424423028327354 0.00359578103167842 0.0573371290716889 0.0018053306841188 0 0.00751148832499208 0.00203761331858797 0.00260858764639561 0 0.00381126162395867 0 0 0.00230228332175294 0 0.000960838914058908 0 0 0 0.00155216480771835 0 0 0 0 0 0 0 0 0.000946847838142757 0.00998778299848952 0.0376338766028601 0 0 0 0 0 0.0150773745945446 0.196101764489766 0 0 0 0 0 0 0 0 0.00500736888019325 0 0 0 0 0 0 0 0 0 0 0 0.00542452037108376 0 0 0 0 0 0 0 0 0 0 0 0 0 0 0.00611626451596322 0 0 0 0 0 0 0.00178152876088025 0.00256911147556252 0.00195317630762554 0 0 0.0251278933395605 0.093669558489411 0.00717157203386848 0.00805451735552903 0.00855209925376092 0 0 0 0 0.0102929379705111 0.120349355103627 0.0366662149332695 0.00507875706100811 0.0120615521028729 0 0 0 0 0 0 0 0 0 0 0 0 0 0 0 0 0 0 0 0 0 0 0 0 0 0 0 0 0 0 0 0.118557611621921 0.00582268381919698 0.00523322635864319 0.11740580785404 0 0 0.0273235558035403 0.00497099288079856 0 0.00248985863916127 0 0.0070610984143231 0 0 0 0 0 0.00484564380333988 0.00346205315247983 0 0.00286170434692635 0 0 0 0.00257497979887626 0 0 0 0 0 0 0 0 0 0 0 0 0 0 0 0 0 0 0 0 0 0 0 0 0 0 0 0 0 0 0 0 0 0 0 0 0 0 0 0 0 0 0 0 0 0 0 0 0 0 0 0 0 0 0 0 0 0 0 0 0 0 0 0 0 0 0 0 0 0 0 0 0 0 0 0 0 0 0 0 0 0 0 0 0 0 0 0 0 0 0 0 0 0 0 0 0 0 0 0 0 0 0 0 0 0 0 0 0 0 0 0 0 0 0 0 0 0 0 0 0 0 0 0 0 0 0 0 0 0 0 0 0 0 0 0 0 0 0 0 0 0 0 0 0 0 0 0 0 0 0 0 0 0 0 0 0 0 0 0 0 0 0 0 0
0 0 0 0 0 0 0 0 0 0 0 0 0.00387568709643024 0 0 0.00718840105309046 0 0 0 0 0 0 0 0 0 0 0 0 0 0.00538407125763994 0 0 0 0.00956760095298385 0.0141707103721947 0 0 0.00412712110950089 0 0 0 0 0 0 0.00242608486123459 0 0 0 0 0 0 0 0 0 0.0146337645495963 0 0 0 0 0 0 0 0 0 0 0 0 0 0 0 0 0.0171623171473806 0 0 0 0.00195481992919283 0 0 0 0 0.0105759630549976 0 0 0 0 0.012342683277501 0.0127858525146865 0 0.0481462728623323 0.0234917797113346 0.0886880221172821 0.260428803185179 0.137863349537244 0.0167786441763692 0 0.0160902112310815 0 0 0 0 0 0.0154749455050695 0.0146638675166787 0.0712240005029265 0 0 0 0.00857397430747649 0.0157261880515026 0 0 0 0 0 0 0.00625846646188581 0.00402286305057334 0.00300780558107766 0 0 0 0 0 0 0 0 0 0 0.00291886804104427 0 0 0 0 0.00602939568712311 0 0 0 0.00231318481540574 0.00124794307979721 0.00357404664490065 0 0.0210106795374157 0 0 0 0 0 0.00368281868882376 0.00499201098867576 0.0200838084628027 0.00627390112613123 0.0279812924236995 0.0269728314754571 0 0.00510626035984444 0 0 0 0 0 0 0 0 0 0 0 0 0 0 0 0 0 0 0 0 0 0 0 0 0 0 0 0 0 0 0 0 0 0.00609289856606872 0 0 0 0 0 0 0 0 0 0 0 0 0 0 0 0 0 0 0 0 0 0 0 0 0 0 0 0 0 0 0 0 0 0 0 0 0 0 0 0 0 0 0 0 0 0 0 0 0 0.000719486404378292 0 0 0 0 0 0 0 0 0 0 0 0 0 0 0 0 0 0 0 0 0.00716214088136171 0 0 0 0 0 0 0 0 0 0 0 0 0 0 0 0 0 0 0 0 0 0 0 0 0 0 0 0 0 0 0 0 0 0 0 0 0 0 0 0 0 0 0.00498441718261872 0 0 0 0 0 0 0 0 0 0 0.00221974466000837 0 0 0 0 0 0
0 0.00538305222048753 0.00334618678647128 0.00742506669538807 0 0 0.00466623345815227 0 0.00160614758291052 0 0.00527574167551993 0.00384088993820277 0 0 0.00206186696812755 0 0.00167294862440348 0 0 0 0 0 0 0 0 0 0 0 0 0.010719277816393 0.0627750902178786 0 0 0.00175646987125049 0 0 0.00475032632590571 0.080641271031114 0 0 0 0 0 0 0 0 0 0 0 0 0 0 0 0 0.00158583424661359 0 0 0.00101608108148031 0.00445120041487428 0 0 0 0 0 0 0 0 0.00137795816959172 0 0 0 0.00319576966966184 0 0.00361289607810874 0 0 0 0 0 0 0.0637713212114881 0 0.00657892128740722 0 0 0.0538227868075871 0.157930574060596 0.00450893572042396 0.143299132538994 0.0177238449767273 0.0162810975668753 0.00749722019065703 0.00482482182350267 0.126686370255737 0.0103903544417353 0 0.062662108958615 0 0 0 0.000947138584837062 0.001636193014762 0.00172941376054242 0.00399609175922394 0 0 0 0 0 0.00253098874891727 0 0 0.002476976438275 0 0 0.00237949014734458 0 0 0 0 0 0 0 0 0 0 0 0 0.00280780085459192 0 0.0352402501714815 0 0.00227777230275765 0.0265876828833012 0 0 0 0 0 0.00465138834812642 0 0.00834168468099095 0.00218428490866671 0.00325406299536634 0 0 0 0.00215482436596107 0.00209539333514289 0 0.00361273606755473 0 0 0.0012766080028422 0.00268141991643266 0 0 0 0 0 0 0 0 0 0 0 0 0 0 0 0 0 0 0 0 0 0 0 0 0 0 0 0 0 0 0 0 0 0 0 0 0 0 0 0 0 0 0 0 0 0 0 0 0 0 0 0 0 0 0 0 0 0 0 0 0 0 0 0 0 0 0 0 0 0 0 0 0 0 0 0 0 0 0 0 0 0 0 0 0 0 0 0 0 0 0 0 0 0 0 0 0 0 0 0 0 0 0 0 0 0 0 0 0 0 0 0 0 0 0 0 0 0 0 0 0 0 0 0 0 0 0 0 0 0 0 0 0 0 0 0 0 0 0 0 0 0 0 0 0 0 0 0 0 0 0 0 0 0 0 0 0 0 0 0 0 0 0 0 0
0 0 0 0 0 0 0 0 0 0 0 0 0 0 0.00518947458432329 0.00246640678922953 0 0 0 0 0 0 0 0 0 0 0 0 0 0 0.1252879761884 0 0 0 0 0 0 0.0183350048584864 0 0 0 0 0 0 0 0 0 0 0 0 0 0 0 0 0 0 0 0 0.0160837641094227 0 0 0 0 0 0 0 0 0 0 0 0 0 0 0.00292513058302295 0 0 0 0 0 0 0.0320244507864833 0.0495914825979513 0.0578001352598629 0.0146635386892417 0 0.0584462687047579 0.0482132965928632 0.0173876544550524 0.0568503386277969 0.00466106755599265 0.00489111898664813 0 0.00384302206093782 0.0703934621735952 0 0.11428391973693 0 0 0.0906008306640046 0.0030433911712659 0 0 0 0 0 0 0 0 0 0 0 0 0 0 0 0 0 0 0 0 0 0 0 0 0 0 0 0.0228692054875692 0 0 0 0 0 0 0.00432777872395831 0 0.132878521491371 0.00543885775012683 0 0.00424965083841457 0 0.00623408979245388 0.00718006006890861 0.00366011361125811 0 0 0 0.00523189281725003 0.0086177960146353 0 0.0023302982277863 0 0 0 0 0 0 0 0 0 0 0 0 0 0 0 0 0 0 0 0 0 0 0 0 0 0 0 0 0 0 0 0 0 0 0 0 0 0 0 0 0 0 0 0 0 0 0 0 0 0 0 0 0 0 0 0 0 0 0 0 0 0 0 0 0 0 0 0 0 0 0 0 0 0 0 0 0 0 0 0 0 0 0 0 0 0 0 0 0 0 0 0 0 0 0 0 0 0 0 0 0 0 0 0 0 0 0 0 0 0 0 0 0 0 0 0 0 0 0 0 0 0 0 0 0 0 0 0 0 0 0 0 0 0 0 0 0 0 0 0 0 0 0 0 0 0 0 0 0 0 0 0 0 0 0 0 0 0 0 0 0 0 0 0 0 0 0 0 0
0 0 0 0 0 0 0 0 0 0 0 0 0 0 0 0 0 0 0 0 0 0 0 0 0 0 0 0 0 0 0 0 0 0 0 0 0 0 0 0 0 0 0 0 0 0 0 0 0 0 0 0 0 0 0 0 0 0 0 0 0 0 0 0 0 0 0 0 0 0 0 0 0 0 0 0.0379016678818131 0 0 0 0 0 0.107771951659908 0 0 0 0.00939593282737539 0 0 0 0 0 0 0 0.031648689664439 0 0 0 0 0.135155074903392 0.0456095188855641 0 0 0 0 0 0 0 0 0 0 0 0 0 0 0 0 0 0 0 0 0 0 0 0 0 0 0 0.0186590180496065 0 0 0 0 0 0 0 0.0377414887601065 0.450763299557205 0.0973613853250089 0 0.00572838204138019 0 0.0142407727734641 0 0 0 0 0 0 0 0 0.00802281767073755 0 0 0 0 0 0 0 0 0 0 0 0 0 0 0 0 0 0 0 0 0 0 0 0 0 0 0 0 0 0 0 0 0 0 0 0 0 0 0 0 0 0 0 0 0 0 0 0 0 0 0 0 0 0 0 0 0 0 0 0 0 0 0 0 0 0 0 0 0 0 0 0 0 0 0 0 0 0 0 0 0 0 0 0 0 0 0 0 0 0 0 0 0 0 0 0 0 0 0 0 0 0 0 0 0 0 0 0 0 0 0 0 0 0 0 0 0 0 0 0 0 0 0 0 0 0 0 0 0 0 0 0 0 0 0 0 0 0 0 0 0 0 0 0 0 0 0 0 0 0 0 0 0 0 0 0 0 0 0 0 0 0 0 0 0 0 0 0 0
0 0 0 0 0 0 0 0 0 0 0 0 0 0 0 0 0 0 0 0 0 0 0 0 0 0 0 0 0 0 0.0267910854013814 0 0 0 0 0 0 0.0079254387071083 0 0 0 0 0 0 0 0 0 0 0 0 0 0 0 0 0 0 0 0 0.0180354629061167 0 0 0 0 0 0 0 0 0 0 0 0 0 0 0 0 0 0 0 0 0 0 0.0830263717392793 0.0665718353668529 0.0264039257285203 0 0.0377646422198167 0.00941195931395218 0.0164103201464831 0 0 0 0 0 0.0457059280778867 0 0 0.178827896600881 0.0821870509939419 0 0.0909873045797506 0 0 0 0 0 0 0 0 0 0 0 0 0 0 0 0 0 0 0 0 0 0 0 0 0 0 0 0.0300639126188373 0 0 0 0 0 0 0 0 0.225686109104688 0.00484487054787777 0 0.00643278011663296 0 0.00653515267179711 0.0061312850374302 0 0 0 0 0.00727490464249049 0.00789095516078022 0 0.00547668136298894 0 0 0 0 0 0 0 0 0 0 0 0 0 0 0 0 0 0 0 0 0 0 0 0 0 0 0 0 0 0 0 0 0 0 0 0 0 0 0 0 0 0 0 0 0 0 0 0 0 0 0 0 0 0 0 0 0 0 0 0 0 0 0 0 0 0 0 0 0 0 0 0 0 0 0 0 0 0 0 0 0 0 0 0 0 0 0 0 0 0 0 0 0.00961412695450523 0 0 0 0 0 0 0 0 0 0 0 0 0 0 0 0 0 0 0 0 0 0 0 0 0 0 0 0 0 0 0 0 0 0 0 0 0 0 0 0 0 0 0 0 0 0 0 0 0 0 0 0 0 0 0 0 0 0 0 0 0 0 0 0 0 0 0 0 0 0 0 0 0 0 0 0
0 0 0 0 0 0 0 0 0 0 0 0 0 0 0 0 0 0 0 0 0 0 0 0 0 0 0 0 0 0 0 0 0 0 0 0 0 0 0 0 0 0 0 0 0 0 0 0 0 0 0 0 0 0 0 0 0 0 0.0226255846861967 0 0 0 0 0 0 0 0 0 0 0 0 0 0 0 0 0.0552606064624314 0 0 0 0 0 0.262980528283967 0.024863761673831 0 0 0.0191761135741397 0 0.014085655091013 0 0 0 0 0 0 0 0 0.0175641885653751 0.0810949399836181 0.266040665340363 0 0 0 0 0 0 0 0 0 0 0 0 0 0 0 0 0 0 0 0 0 0 0 0 0 0 0 0 0 0 0 0 0 0 0 0 0 0.133993322607919 0 0 0.013365092022255 0 0.0191383258104385 0 0 0 0 0 0.0239737000277152 0.0121528372829162 0 0.0149229211576715 0 0 0 0 0 0 0 0 0 0 0 0 0 0 0 0 0 0 0 0 0 0 0 0 0 0 0 0 0 0 0 0 0 0 0 0 0 0 0 0 0 0 0 0 0 0 0 0 0 0 0 0 0 0 0 0 0 0 0 0 0 0 0 0 0 0 0 0 0 0 0 0 0 0 0 0.0187617574301498 0 0 0 0 0 0 0 0 0 0 0 0 0 0 0 0 0 0 0 0 0 0 0 0 0 0 0 0 0 0 0 0 0 0 0 0 0 0 0 0 0 0 0 0 0 0 0 0 0 0 0 0 0 0 0 0 0 0 0 0 0 0 0 0 0 0 0 0 0 0 0 0 0 0 0 0 0 0 0 0 0 0 0 0 0 0 0 0 0 0 0 0 0
0 0 0 0 0 0 0 0 0 0 0 0 0 0 0 0 0 0 0 0 0 0 0 0 0.00269759558069934 0.00379596256265257 0 0 0 0 0 0.0112034771060276 0.0938715461158671 0.035041718489344 0.1149884118992 0 0 0 0 0 0 0 0 0 0 0 0 0 0 0 0 0 0 0 0.00539815281559695 0 0 0 0 0 0 0 0 0 0 0 0 0 0 0 0 0.0157247857987085 0 0 0 0 0 0 0 0 0 0 0 0 0 0 0 0 0 0 0 0.00228177027003204 0.00584302636623134 0 0 0.00128416690936516 0 0 0 0 0 0.163517048674422 0 0.0134482341136703 0 0 0 0 0 0 0 0 0 0 0 0 0 0 0 0 0 0 0 0 0 0 0 0 0 0 0 0 0 0 0 0 0 0 0 0 0 0.00364274300421704 0 0 0 0.0287867477548619 0 0 0 0.0719956048676492 0.156878967132045 0.119579460391409 0.0278115124853589 0.0471359849992309 0 0 0 0 0 0 0 0 0 0 0 0 0 0 0 0 0 0 0 0 0 0 0 0 0 0 0 0 0 0 0 0 0 0.00236943600759761 0 0.0107168003668393 0 0 0 0 0 0.000964124046228536 0 0 0 0 0 0 0 0 0 0 0 0 0 0 0 0 0 0 0 0 0 0 0 0 0 0 0 0 0 0 0 0 0 0 0 0 0 0 0 0 0 0 0 0 0 0 0 0 0 0 0 0 0 0 0 0 0 0 0 0 0 0 0 0.0385091584494244 0 0 0 0 0 0 0 0 0 0 0 0 0 0 0 0 0 0 0 0 0 0 0 0 0 0 0 0 0 0 0 0 0 0 0 0 0 0 0 0 0 0.00361510334671582 0 0.0044951525099901 0 0 0 0 0 0 0 0 0 0 0 0 0 0 0.00398952959455158 0.0104137783420628
0 0 0 0 0 0 0 0 0 0 0 0 0 0 0 0 0 0 0 0 0 0.00155295676834868 0 0 0 0.00332132724615504 0 0 0 0 0 0.0271248818892256 0.0155182209467554 0.0529249879987161 0.0341279004168326 0 0 0 0 0.00132137549587563 0 0 0 0 0 0 0 0.00169095262060321 0 0 0 0 0 0 0.0266006356171871 0 0 0 0 0 0 0 0 0 0 0 0 0 0 0 0 0.0274534210093259 0 0 0 0 0 0 0 0 0 0 0 0 0 0 0.00115270182944809 0 0.00228386782563191 0.00139894515369001 0.0067167667531747 0.0108275829625822 0.0173175893445717 0 0.0102739084457696 0.00168218005725844 0 0 0 0 0.123991821578851 0 0.00468714289387983 0.0624183583334993 0 0 0 0 0 0 0 0 0 0 0 0 0 0 0 0 0 0 0 0 0 0 0 0 0 0 0 0 0 0 0 0 0 0 0 0.0102010308504567 0 0.00788368095146228 0.00306403219317208 0.00681719570516608 0.00234654816833998 0.00497264161679199 0 0.00171176284413586 0.00187075920316564 0.11590322411344 0.037494413943912 0.16758981247819 0.0967346184484756 0.0206479717386417 0.00284287531878162 0.000993467839799505 0 0 0 0 0 0 0 0 0 0 0 0 0 0 0 0 0 0 0 0 0 0 0 0 0 0 0 0 0 0 0 0 0 0.0048832006264715 0 0 0 0 0 0 0 0 0 0 0 0 0 0 0 0 0 0 0 0 0 0 0 0 0 0 0 0 0 0 0 0 0 0 0 0 0 0 0 0 0 0 0 0 0 0 0 0 0 0 0 0 0 0 0 0 0 0 0 0 0 0 0 0 0 0 0 0 0 0.0333663375153349 0 0 0 0 0 0 0 0 0 0 0 0 0 0 0 0 0 0 0 0 0 0 0 0 0 0 0 0 0 0 0 0 0 0 0 0 0 0 0 0 0 0.01618344002614 0.00176531943393172 0 0 0 0.00212040626716496 0 0 0 0 0 0 0 0 0.0139956948803387 0 0 0.00262046161227734 0.00960357903702814
0 0 0 0 0 0 0 0 0 0 0 0 0 0 0 0 0 0 0 0 0 0 0 0 0 0 0 0 0 0 0 0 0 0.00108109990038822 0 0 0 0 0 0 0 0 0 0 0.00109705789279084 0 0 0 0 0 0 0 0 0 0 0 0 0 0.00583190925413218 0 0 0 0 0 0 0 0 0 0 0 0 0 0 0 0 0 0 0 0 0 0.0053388023576984 0 0 0 0 0.0219906924442846 0.00316217569908292 0.00760079504796814 0.0322218649427217 0.121511486158782 0.143809960845095 0.0361256847483046 0.129099661348171 0 0.0084696848270743 0.00154685289514192 0 0 0 0 0 0.00407774770809314 0 0.215983792945841 0 0 0 0 0 0 0 0 0 0 0 0 0 0 0 0 0 0 0 0 0 0 0 0 0 0 0 0 0 0 0 0 0 0 0 0 0 0.0167479540046012 0.0116803480828013 0.164219111668936 0 0.00391010083816561 0 0.00251818315690125 0.00396936405719272 0.0226037170864489 0.00203959167051979 0.012159356165685 0.0139571547351258 0.00109175696402841 0 0 0 0 0 0 0 0 0 0 0 0 0 0 0 0 0 0 0 0 0 0 0 0 0 0 0 0 0 0 0 0 0 0 0 0 0 0 0 0 0 0 0 0 0 0 0 0 0 0 0 0 0 0 0 0 0 0 0 0 0 0 0 0 0 0 0 0 0 0 0 0 0 0 0 0 0 0 0 0 0 0 0 0 0 0 0 0 0 0 0 0 0 0 0 0 0 0 0 0 0 0 0 0 0 0.00264071637240938 0 0 0 0 0 0 0 0 0 0 0 0 0 0 0 0 0 0 0 0 0 0 0 0 0 0 0 0 0 0 0 0 0 0 0 0 0 0 0 0 0 0.00162192123208319 0.00189145494953081 0 0 0 0 0 0 0 0 0 0 0 0 0 0 0 0 0
0 0 0 0 0 0 0 0 0 0 0 0 0 0 0 0 0 0 0 0 0 0 0 0 0 0.000724069715829748 0 0 0 0 0 0.000522794018649638 0 0.0067589224795598 0.00154490218080591 0 0 0 0 0 0 0 0 0 0 0 0 0.000833260262237136 0 0 0 0 0 0 0.00414917955388608 0 0 0 0 0 0 0 0 0 0 0 0 0 0 0 0 0.00414309580835757 0 0 0 0 0 0 0 0 0.0045540767829528 0 0 0 0 0.00570363104120719 0.00111743908832603 0.00699343827758893 0.0342155310058059 0.0472177455087391 0.117470925510989 0.0585882190577389 0.152457046858056 0 0.0270678588962587 0.00235176745065613 0 0 0 0 0.00583735678728016 0.0357300249593149 0.142111748407544 0 0.000905668888306681 0 0.00143271316802405 0 0 0 0 0 0 0 0 0.00343195050017434 0 0 0 0 0 0.000755341976339208 0 0 0 0 0 0 0 0 0 0 0 0 0 0 0 0 0 0.00256472300839952 0 0.027149517911372 0.00254731259557118 0.0828621017193931 0 0.00908159918233153 0 0.00533182571533558 0.00213511732821084 0.0755820724869339 0.00685436422093233 0.0603466941884219 0.0385463002022292 0.00272404000122682 0 0 0 0 0 0 0 0 0 0 0 0 0 0 0 0 0 0 0 0 0 0 0 0 0 0 0 0 0 0 0 0 0 0 0 0.000613765523213534 0 0 0 0 0 0 0 0 0 0 0 0 0 0 0 0 0 0 0 0 0 0 0 0 0 0 0 0 0 0 0 0 0 0 0 0 0 0 0 0 0 0 0 0 0 0 0 0 0 0 0 0 0 0 0 0 0 0 0 0 0 0 0 0 0 0 0 0 0 0.00696968874408124 0 0 0 0 0 0 0 0 0 0 0 0 0 0 0 0 0 0 0 0 0 0 0 0 0 0 0 0 0 0 0 0 0 0 0 0 0 0 0 0 0 0.0030281780533689 0.00218750214709015 0 0 0 0.00101636835111348 0 0 0 0 0 0 0 0 0 0.00169401957168041 0 0 0.00214610086446654
0 0 0 0 0 0 0 0 0 0 0 0 0.0485676128639534 0 0 0.0162146767312461 0 0 0 0 0 0 0 0 0 0 0 0 0 0 0 0 0 0 0 0 0 0 0 0 0 0 0 0 0 0 0 0 0 0 0 0 0 0 0 0.0173451311521398 0 0 0 0 0 0 0 0 0 0 0 0 0 0 0 0 0 0 0 0 0.0400658117848436 0 0 0 0 0 0 0 0 0 0 0 0.0135868261940766 0 0 0.0489939637173855 0.0215536840620215 0 0 0 0 0 0 0 0 0 0 0.0166333168461401 0 0 0.0182704396203486 0 0 0.038862304389318 0 0 0 0 0.0444568213965589 0.21154720946407 0 0 0.0852161099594981 0 0.103573716789324 0 0 0 0 0 0 0 0 0 0 0 0 0 0.0145891033469066 0 0 0 0.0073000314423823 0 0 0 0 0 0 0 0 0 0 0 0 0 0 0 0 0 0 0 0 0 0 0 0 0 0 0 0 0.0365407489469577 0 0 0 0 0 0 0 0 0 0 0 0 0 0 0 0 0 0 0 0 0 0 0 0 0 0 0 0.0103235049770845 0 0 0 0 0 0 0 0 0 0 0 0 0 0.153468884322298 0 0 0 0 0 0 0 0 0 0 0 0 0 0 0 0 0 0 0 0 0 0 0 0 0 0 0 0 0 0 0 0 0 0 0 0 0 0 0 0 0 0 0 0.00827432346639559 0.014249828242714 0 0 0 0 0 0 0 0 0 0 0 0 0 0 0 0 0 0 0 0.0171354452674095 0 0 0 0 0 0 0 0 0 0 0 0 0 0 0 0 0 0 0 0 0 0 0 0 0 0 0 0 0 0 0 0 0 0 0 0 0 0.013230505016928 0 0 0 0 0 0 0
0 0 0 0 0 0 0 0 0 0 0 0 0 0 0 0 0 0 0 0 0 0 0 0 0 0 0 0.010743238944389 0 0 0 0 0 0 0 0 0 0 0 0 0 0 0 0 0 0 0 0 0 0 0 0 0 0.0772166141527746 0 0 0 0 0 0 0 0 0 0 0.0233792335689409 0 0 0 0 0 0 0 0 0 0 0 0 0 0 0 0 0 0 0 0 0 0 0 0 0 0 0 0 0 0 0 0 0 0 0 0 0 0 0 0 0 0.0109349916571729 0.186205866340739 0 0 0 0 0 0 0 0 0 0 0 0 0 0.239290697289661 0.0112000100460944 0.244283450289779 0 0 0 0 0 0 0 0 0 0 0 0 0 0 0 0 0 0 0 0 0 0 0 0 0 0 0 0 0 0 0 0 0 0 0 0 0 0 0 0 0 0 0 0 0 0 0 0 0 0.0131189702856033 0 0 0 0 0 0 0 0 0 0 0 0 0 0 0 0 0 0 0 0 0 0 0 0 0 0 0 0 0 0 0 0 0 0 0 0 0 0.0106035775574862 0 0 0 0 0 0 0 0 0 0 0 0 0 0 0 0 0 0 0 0 0 0 0 0 0 0 0 0 0 0 0 0 0 0 0 0 0 0 0 0 0 0 0 0 0 0 0 0 0 0 0 0 0.0291257140093533 0 0 0.0326029539842249 0.0147699852669161 0 0.0503424002193004 0.0314791579700058 0 0 0 0 0 0 0 0 0 0 0.014703138417559 0 0 0 0 0 0 0 0 0 0 0 0 0 0 0 0 0 0 0 0 0 0 0 0 0 0 0 0 0 0 0 0 0 0 0 0 0
0.0473097165845723 0 0 0 0 0 0 0 0 0 0.0369575171764591 0 0 0 0 0.0168547887028119 0 0 0 0 0 0 0 0 0 0 0 0 0 0.0462593289337858 0.0176783580126436 0 0 0 0 0 0 0 0 0 0 0 0 0 0 0 0 0 0 0 0 0 0 0 0 0 0 0 0 0 0 0 0 0 0 0 0 0 0 0 0 0 0 0 0 0 0 0 0 0 0 0 0 0 0 0 0 0 0.010423384220446 0 0.0154258820670521 0 0.0114860103712934 0 0 0 0 0 0 0 0 0 0 0.01534176503187 0.0106526009990173 0.0167658163698197 0 0 0 0 0 0 0.0129258569056736 0 0 0.560497818838183 0.0970252269132734 0 0 0 0 0.0204941846113442 0 0 0 0 0 0 0 0 0 0 0 0 0 0 0 0.00450172164408039 0.00328724202545433 0 0 0 0 0 0 0 0 0 0 0 0 0 0 0 0 0 0 0 0 0 0 0 0 0 0 0 0 0 0 0 0 0 0 0 0 0 0 0 0 0 0 0 0 0 0 0 0 0 0 0 0 0 0 0 0 0 0 0 0 0 0 0 0 0 0 0 0 0 0 0 0 0 0 0 0 0 0 0 0 0 0 0 0 0 0 0 0 0 0 0 0 0 0 0 0 0 0 0 0 0 0 0 0 0 0 0 0 0 0 0 0 0 0 0 0 0 0 0 0 0 0 0 0 0.00717829313846878 0 0 0 0 0 0 0 0 0 0 0.00951027364538541 0.0110654329823138 0 0.0164737319965448 0.0118850488295072 0 0 0 0 0 0 0 0 0 0 0 0 0 0 0 0 0 0 0 0 0 0 0 0 0 0 0 0 0 0 0 0 0 0 0 0 0 0 0 0 0
0 0 0 0 0 0 0 0 0 0 0 0 0 0 0 0 0 0 0 0 0 0 0 0 0 0 0.0248551940606494 0 0 0 0 0 0 0 0 0 0 0 0 0 0 0 0 0 0 0 0 0 0 0 0 0 0 0.0877794644978214 0 0 0 0 0 0 0 0 0 0 0.0154712051844992 0.0143713205571941 0.0581410958905667 0 0 0 0 0 0 0 0 0 0 0 0 0 0 0 0 0 0 0 0 0 0 0 0 0 0 0 0.0246278375834419 0 0 0 0 0 0 0 0 0 0 0.201511620918422 0 0 0.0827000379982711 0 0 0 0 0 0 0 0.0251993692515937 0 0 0 0.141906469317432 0 0 0.0419580267000253 0 0 0 0 0 0 0 0 0 0 0 0 0 0 0 0 0 0 0 0 0 0 0 0 0 0 0 0 0 0 0 0 0 0 0 0 0 0 0 0 0 0 0 0.0169235707795429 0 0 0 0 0 0 0 0 0 0 0 0 0 0 0 0 0 0 0 0 0 0 0 0 0 0 0 0 0 0 0 0 0 0 0 0 0 0 0 0 0 0 0 0.00623521178020851 0 0 0 0 0 0 0 0 0 0 0 0 0 0 0 0 0 0 0 0 0 0 0 0 0 0 0 0 0 0 0 0 0 0 0 0 0 0 0 0 0 0 0 0 0 0 0 0 0 0 0 0 0.185709873910469 0 0 0.00591199482307479 0 0.00559934125070064 0.0303545775334309 0.0307437879626569 0 0 0 0 0 0 0 0 0 0 0 0 0 0 0 0 0 0 0 0 0 0 0 0 0 0 0 0 0 0 0 0 0 0 0 0 0 0 0 0 0 0 0 0 0 0 0 0
0 0 0 0 0 0 0 0 0 0 0 0 0 0 0 0 0.0110351367557552 0 0 0 0 0 0 0 0 0 0.0254951949209014 0 0 0 0 0 0 0 0 0 0 0 0 0 0 0 0 0 0 0 0 0 0 0 0 0 0 0 0 0 0 0 0 0 0 0 0 0 0 0 0.15079113250721 0 0 0 0 0 0 0 0 0 0 0 0 0 0 0 0 0 0 0 0 0 0 0 0 0.0129334277903827 0 0 0.0809329547161783 0 0 0 0 0 0 0 0 0 0 0 0 0.148171111060995 0 0 0 0 0 0 0 0 0.0219494640078118 0.10692405545917 0 0 0.0589471453497292 0 0 0 0 0 0 0 0 0 0 0 0 0 0 0 0 0 0 0 0 0 0 0 0 0 0 0 0 0 0 0 0 0 0 0 0 0 0 0 0 0 0 0 0 0 0 0.0493154710180675 0 0 0 0 0 0.0656914088772213 0.0215173971727881 0 0 0 0 0 0 0 0 0 0 0 0 0 0 0 0 0 0 0 0 0 0 0 0 0 0 0 0 0 0 0 0 0 0 0 0 0.0156710218146168 0 0 0 0 0 0 0 0 0 0 0 0 0 0 0 0 0 0 0 0 0 0 0 0 0 0 0 0 0 0 0 0 0 0 0 0 0 0 0 0 0 0 0 0 0 0 0 0 0 0 0 0.0061818094674555 0.150109341051173 0 0 0 0 0 0.00938202908796228 0.0229686509820457 0.0419832479605354 0 0 0 0 0 0 0 0 0 0 0 0 0 0 0 0 0 0 0 0 0 0 0 0 0 0 0 0 0 0 0 0 0 0 0 0 0 0 0 0 0 0 0 0 0 0 0
0 0 0 0 0.00865991775657 0 0 0 0 0 0 0.0257632210828314 0 0.028764233328764 0 0.0145095320076339 0 0 0.0571056283015087 0 0.0148873937555006 0 0 0 0 0 0 0.0136606643846724 0.0167639909071071 0.0068785416242402 0.0437225925445369 0 0 0 0 0 0 0 0 0 0 0 0 0 0 0 0 0 0 0 0 0 0 0 0.0174604185936038 0 0 0.0206767231605597 0 0.0194982585676572 0.0659825633163151 0 0 0 0 0 0 0.0723894540976054 0 0.0245980442845935 0 0.0146642187081231 0.0131374732913104 0 0 0.0106584131259513 0 0 0 0 0 0 0 0 0 0 0 0 0.00851685770972988 0 0 0 0 0 0 0.0100940062162179 0 0 0 0 0 0 0 0 0.0143394854529043 0 0 0 0 0 0.00708538725537546 0.199209066363351 0.203853636333761 0 0 0 0 0 0 0 0 0 0.00769875155946054 0 0 0 0 0 0 0 0 0 0 0 0.00656711311128339 0 0 0.0102425820695451 0 0 0 0 0 0 0 0 0 0 0 0 0 0 0 0 0 0 0 0 0 0 0 0 0 0 0 0 0 0.00657257085726329 0 0 0 0 0 0 0 0 0 0 0 0 0 0 0 0 0 0 0 0 0 0.0062931471848692 0 0 0 0 0 0 0 0 0 0 0 0 0 0 0 0 0 0 0 0.00518868148664187 0 0 0 0 0 0 0 0 0 0 0 0 0 0 0 0 0 0 0 0 0 0 0 0 0 0 0 0 0 0 0 0 0 0 0 0 0 0 0 0 0 0 0 0 0 0 0 0 0 0 0 0 0 0 0 0 0 0 0 0 0 0 0 0.00992762926075179 0.014629802299761 0 0 0 0 0 0 0 0 0 0 0 0 0 0 0 0 0 0 0 0 0 0 0 0 0 0 0 0 0 0 0 0 0 0 0 0 0 0 0 0 0 0 0 0 0
0 0 0 0 0 0 0 0 0 0 0 0 0 0 0 0 0 0.0509517802204873 0.0930916647918567 0 0 0 0 0 0 0 0 0 0 0 0 0 0 0 0 0 0 0 0 0 0 0 0 0 0 0 0 0 0 0 0 0 0 0 0 0 0 0 0 0 0 0 0 0 0 0 0 0 0 0.201191456214009 0 0 0 0 0 0 0 0 0 0 0 0 0 0 0 0 0 0 0 0 0 0 0 0 0 0 0 0 0 0 0 0 0 0 0 0 0 0 0 0.0148267119550893 0 0.365395399978455 0.0193032832104585 0.255239703629645 0 0 0 0 0 0 0 0 0 0 0 0 0 0 0 0 0 0 0 0 0 0 0 0 0 0 0 0 0 0 0 0 0 0 0 0 0 0 0 0 0 0 0 0 0 0 0 0 0 0 0 0 0 0 0 0 0 0 0 0 0 0 0 0 0 0 0 0 0 0 0 0 0 0 0 0 0 0 0 0 0 0 0 0 0 0 0 0 0 0 0 0 0 0 0 0 0 0 0 0 0 0 0 0 0 0 0 0 0 0 0 0 0 0 0 0 0 0 0 0 0 0 0 0 0 0 0 0 0 0 0 0 0 0 0 0 0 0 0 0 0 0 0 0 0 0 0 0 0 0 0 0 0 0 0 0 0 0 0 0 0 0 0 0 0 0 0 0 0 0 0 0 0 0 0 0 0 0 0 0 0 0 0 0 0 0 0 0 0 0 0 0 0 0 0 0 0 0 0 0 0 0 0 0 0 0
0.00632152168454489 0.00440678365626557 0 0 0 0 0 0 0 0 0.00328457376265536 0.0338444623193438 0 0.0306213875538062 0 0.00783683571489434 0 0.00850054433694732 0.144869889628494 0 0.0106173286895205 0 0 0 0 0 0 0.00286409382584484 0.00554620421078563 0.00686022692100996 0.00291595067784482 0 0 0 0 0 0 0 0 0 0 0 0 0 0 0 0 0 0 0 0 0 0 0 0.0111696263668698 0 0 0.00868360302369945 0 0.00375144067220724 0.00901026964097885 0 0 0 0 0 0 0.0267001112294773 0.0690619457539309 0.0690728113549119 0 0 0.00433456938983467 0 0 0.00374171672579368 0 0 0 0 0 0 0 0 0 0 0 0 0 0 0 0 0 0 0 0 0 0 0 0 0 0 0 0 0 0 0 0 0 0.0774306531575426 0.0678712174848067 0 0.0781650920346244 0.219276009446682 0 0 0 0 0 0 0 0 0 0 0 0.0405810482738508 0 0 0 0 0 0 0 0 0.00343079363370754 0 0 0.00510547138485431 0.00124149628980964 0 0 0 0 0 0 0 0 0 0 0 0 0 0 0 0 0 0 0 0 0 0 0 0 0 0 0 0 0 0 0 0 0 0 0 0 0 0 0 0 0 0 0 0 0 0 0 0 0 0 0 0 0 0 0 0 0 0 0 0 0 0 0 0 0 0 0 0 0 0 0 0 0 0 0 0 0 0 0 0 0 0 0 0 0 0 0 0 0 0 0 0 0 0 0 0 0 0 0 0 0 0 0 0 0 0 0 0 0 0 0 0 0 0 0 0 0 0 0 0 0 0 0 0 0 0 0 0 0 0 0 0 0 0 0 0.0113976082382435 0.00409827568032957 0 0.0112728246629314 0.00611361257295614 0 0 0 0 0 0 0 0 0 0 0 0 0 0 0 0 0 0 0 0 0 0 0 0 0 0 0 0 0 0 0 0 0 0 0 0 0 0 0 0 0
0 0 0 0 0 0 0 0 0 0 0 0.0264863145231348 0 0.0296282470601907 0 0.0148969247454262 0 0 0.0927128728330422 0 0.00698858980839461 0 0 0 0 0 0 0 0 0.00764772869354887 0 0 0 0 0 0 0 0 0 0 0 0 0 0 0 0 0 0 0 0 0 0 0 0 0.024069640317739 0 0 0.0195565827581629 0 0.0199036933402197 0.0441554252305947 0 0 0 0 0 0 0.057176929123949 0 0.0188142822797271 0 0 0.00682331730580683 0 0 0.010091713601258 0 0 0 0 0 0 0 0 0 0 0 0 0 0 0 0 0 0 0 0.0105355157684461 0 0 0 0 0 0 0 0 0 0 0.00872405253263687 0 0 0.217409759436004 0.00983808332667396 0.214471502172244 0 0.0373054932228979 0 0.0329330988256236 0 0 0 0 0 0 0.0136522817289847 0 0.0171168243522719 0 0 0 0 0 0 0 0 0 0 0 0 0.00991414051474368 0.00191518052745645 0 0 0 0 0 0 0 0 0 0 0 0 0 0 0 0 0 0 0 0 0 0 0 0 0 0 0 0 0 0 0 0 0 0 0 0 0 0 0 0 0 0 0 0 0 0 0 0 0 0 0 0 0 0 0 0 0 0 0 0 0 0 0 0 0 0 0 0 0 0 0 0 0 0 0 0 0 0 0 0 0 0 0 0 0 0 0 0 0 0 0 0 0 0 0 0 0 0 0 0 0 0 0 0 0 0 0 0 0 0 0 0 0 0 0 0 0 0 0 0 0 0 0 0 0 0 0.00430077642824905 0 0 0 0 0 0 0 0 0.0208369656313535 0 0 0.0156475882124627 0.0064464756987573 0 0 0 0 0 0 0 0 0 0 0 0 0 0 0 0 0 0 0 0 0 0 0 0 0 0 0 0 0 0 0 0 0 0 0 0 0 0 0 0 0
0.018099343793902 0 0 0 0 0 0 0 0 0 0.00810737767970255 0 0 0 0 0.00875041903645507 0 0 0.0276785527515913 0 0 0 0 0 0 0 0 0.0081684404378946 0 0.00966251947325514 0 0 0 0 0 0 0 0 0 0 0 0 0 0 0 0 0 0 0 0 0 0 0 0 0 0 0 0 0 0 0 0 0 0 0 0 0 0 0 0.0364784591941645 0 0 0 0 0 0 0 0 0 0 0 0 0 0 0 0 0 0 0 0 0 0 0 0 0 0 0 0 0 0 0 0 0 0 0 0 0 0 0 0 0.0990523536359895 0.458126192813395 0.0284059972049378 0 0 0 0 0 0 0 0 0.035083556673565 0 0 0 0.101447753472112 0 0 0 0 0 0 0 0 0 0 0 0 0.00162955266221096 0 0 0 0 0 0 0 0 0 0 0 0 0 0 0 0 0 0 0 0 0 0 0 0 0 0 0 0 0 0 0 0 0 0 0 0 0 0 0 0 0 0 0 0 0 0 0 0 0 0 0 0 0 0 0 0 0 0 0 0 0 0 0 0 0 0 0 0 0 0 0 0 0 0 0 0 0 0 0 0 0 0 0 0 0 0 0 0 0 0 0 0 0 0 0 0 0 0 0 0 0 0 0 0 0 0 0 0 0 0 0 0 0 0 0 0 0 0 0 0 0 0 0 0 0 0 0 0 0 0 0 0 0 0 0 0.049381215734852 0.0175911107342612 0 0.0608092320713414 0.0315279226303703 0 0 0 0 0 0 0 0 0 0 0 0 0 0 0 0 0 0 0 0 0 0 0 0 0 0 0 0 0 0 0 0 0 0 0 0 0 0 0 0 0
0 0 0 0 0 0 0 0 0 0 0 0 0.27910146679194 0 0 0 0 0 0 0 0 0 0 0 0 0 0 0 0 0 0 0 0.0112013429491069 0 0.031046607173401 0 0 0 0 0 0 0 0 0 0 0 0 0 0 0 0 0 0 0 0 0.0390183034693871 0.0163685707389278 0 0 0 0 0 0 0 0 0 0 0 0 0 0 0 0 0 0 0 0 0 0 0 0 0 0 0 0 0 0 0 0 0 0 0 0 0 0 0 0 0 0 0 0 0 0 0 0.0130490998631128 0 0 0 0 0 0 0 0 0 0 0.0147265948554297 0 0 0.110716066182167 0.047843024121609 0.0281939022218884 0 0 0 0 0 0 0 0 0 0 0 0 0 0 0 0 0 0 0 0 0 0 0 0 0 0 0 0 0 0 0 0 0 0 0 0 0 0 0 0 0 0 0 0 0 0 0.174237836116638 0 0 0 0 0 0 0 0 0 0 0 0 0 0 0 0 0 0 0 0.00673703448680771 0 0.0563373699755056 0 0 0 0 0 0 0 0 0 0 0 0 0 0 0 0 0 0 0 0.108019005324582 0 0 0 0 0 0 0 0 0 0 0 0 0 0 0 0 0 0 0 0 0 0 0 0 0 0 0 0 0 0 0 0 0 0 0 0 0 0 0 0 0 0 0 0 0 0 0 0 0 0 0 0 0 0 0 0.0255720929541769 0 0 0 0 0 0 0 0.0071972020510143 0.0256168676594185 0 0.00501761306488728 0 0 0 0 0 0 0 0 0 0 0 0 0 0 0 0 0 0 0 0 0 0 0 0 0 0 0 0 0 0 0 0 0 0 0 0 0 0 0 0 0 0 0
0.0153141430093434 0 0 0 0 0 0 0 0 0 0.0168732714368998 0 0 0 0 0.00535513107630556 0 0 0 0 0 0 0 0 0 0 0 0 0 0.0193100685384952 0.00983862913905957 0 0 0 0 0 0 0 0 0 0 0 0 0 0 0 0 0 0 0 0 0 0 0 0 0 0 0 0 0 0 0 0 0 0 0 0 0 0 0 0 0 0 0 0 0 0 0 0 0 0 0 0 0 0 0 0 0 0 0 0 0.00446856927540113 0.00258973536320934 0 0.0078351747960668 0.00461313383127325 0 0 0 0 0 0 0 0.01130561612708 0.0379446987715788 0 0.172429302875797 0 0 0 0 0 0.0150110411194368 0 0.00899920201296061 0 0.104101174178727 0.0673523198958375 0.155972698011471 0.0120861404898613 0.0123678429380417 0 0 0 0 0 0 0 0 0 0 0 0 0 0 0 0 0 0.000815673069565369 0 0 0 0 0 0 0 0 0 0 0 0 0 0 0 0 0 0 0 0 0 0 0 0 0 0 0 0 0.121553053021392 0 0 0 0 0 0 0 0.00450212202288807 0 0 0 0 0 0 0 0 0 0 0 0 0 0.00642378047019893 0 0 0 0 0 0 0 0 0 0 0 0 0 0 0 0 0 0 0 0.008592869713236 0 0 0 0 0 0 0 0 0 0 0 0 0 0 0 0 0 0 0 0 0 0 0 0 0 0 0 0 0 0 0 0 0 0 0 0 0 0 0 0 0 0 0 0 0 0 0 0 0 0 0 0 0 0.017663947117399 0.0044120390585354 0.0272562794804281 0 0 0 0 0 0 0 0 0.0416161201563836 0 0.0132506632580541 0.0628818271415358 0.00726373260353686 0 0 0 0 0 0 0 0 0 0 0 0 0 0 0 0 0 0 0 0 0 0 0 0 0 0 0 0 0 0 0 0 0 0 0 0 0 0 0 0 0
0 0 0 0 0 0 0 0 0 0 0 0 0 0 0 0 0 0 0 0 0 0 0 0 0 0 0 0 0 0 0 0 0 0 0 0 0 0 0 0 0 0 0 0 0 0 0 0 0 0 0 0 0 0 0 0 0 0 0 0 0 0 0 0 0 0 0 0 0 0 0 0 0 0 0 0 0 0 0 0 0 0 0 0 0 0 0 0 0 0 0 0 0 0 0.0166140825942965 0 0 0 0 0 0 0 0 0 0 0 0.098465064361862 0.036231530857599 0.0176142073741826 0 0 0 0 0 0 0.34341240939078 0 0.183037373382901 0.0744395653858163 0.0269186645031037 0 0 0 0 0 0 0 0 0 0 0 0 0 0 0 0 0 0 0 0 0 0 0 0 0 0 0 0 0 0 0 0 0 0 0 0 0 0 0 0 0 0 0 0 0 0 0 0.0748589587776049 0 0 0 0 0 0 0 0 0 0 0 0 0 0 0 0 0 0 0 0 0 0 0 0 0 0 0 0 0 0 0 0 0 0 0 0 0 0 0 0 0 0 0 0 0 0 0 0 0 0 0 0 0 0 0 0 0 0 0 0 0 0 0 0 0 0 0 0 0 0 0 0 0 0 0 0 0 0 0 0 0 0 0 0 0 0 0 0 0 0 0 0 0 0 0 0.0209127895958181 0.0627111338960265 0.0132602929910311 0 0 0 0 0 0 0 0 0 0 0 0.018903873688014 0.012620053200964 0 0 0 0 0 0 0 0 0 0 0 0 0 0 0 0 0 0 0 0 0 0 0 0 0 0 0 0 0 0 0 0 0 0 0 0 0 0 0 0 0
0 0 0 0 0 0 0 0 0 0 0 0 0 0 0 0 0 0 0 0 0 0 0 0 0 0 0.0607109596544009 0 0 0 0 0 0 0 0 0 0 0 0 0 0 0 0 0 0 0 0 0 0 0 0 0 0 0 0 0 0 0 0 0 0 0 0 0 0 0 0 0 0 0 0 0 0 0 0 0 0 0 0 0 0 0 0 0 0 0 0 0 0 0 0 0 0 0 0.00956792820769688 0 0 0 0 0 0 0 0 0 0 0 0 0 0.0660908957765957 0 0 0 0 0 0 0.171135436126478 0.140983018630514 0 0.0539514271739117 0.0841521203418009 0.0839717297943468 0 0 0 0 0 0 0 0 0 0 0 0 0 0 0 0 0 0 0 0 0 0 0 0 0 0 0 0 0 0 0 0 0 0 0 0 0 0 0 0 0 0 0 0 0 0 0.129645704787425 0 0 0 0 0 0 0 0 0 0 0 0 0 0 0 0 0 0 0 0 0 0 0 0 0 0 0 0 0 0 0 0 0 0 0 0 0 0 0 0 0 0 0 0 0 0 0 0 0 0 0 0 0 0 0 0 0 0 0 0 0 0 0 0 0 0 0 0 0 0 0 0 0 0 0 0 0 0 0 0 0 0 0 0 0 0 0 0 0 0 0 0 0 0 0 0.00988467219293454 0.154605612527759 0.00840897258447205 0 0 0 0.00861558312333807 0 0.0182759390783259 0 0 0 0 0 0 0 0 0 0 0 0 0 0 0 0 0 0 0 0 0 0 0 0 0 0 0 0 0 0 0 0 0 0 0 0 0 0 0 0 0 0 0 0 0 0 0 0
0 0 0 0 0 0 0 0 0 0 0 0 0.102026289725055 0 0 0 0 0 0 0 0 0 0 0 0 0 0 0 0 0 0 0 0 0 0 0 0 0 0 0 0 0 0 0 0 0 0 0 0 0 0 0 0 0 0 0 0 0 0 0 0 0 0 0 0 0 0 0 0 0 0 0 0 0 0.00684307442504717 0 0 0 0 0 0 0 0 0 0 0 0 0 0 0 0 0 0 0 0 0 0 0 0 0 0 0 0 0 0.0261843256562863 0 0 0 0 0 0 0 0 0 0.115901268284894 0.26719262371992 0.0386562171504397 0.0363740308464002 0 0.0355457589737006 0.0130240723112823 0 0 0 0 0 0 0 0 0 0 0 0 0 0 0 0 0 0 0 0 0 0 0 0 0 0 0 0 0 0 0 0 0 0 0 0 0 0 0.00320781808908429 0 0 0 0 0 0 0 0.129250051629936 0 0 0 0 0 0 0 0 0 0 0 0 0 0 0 0 0 0 0 0.00475774549316759 0 0.0200584447062988 0 0 0 0 0 0 0 0 0 0 0 0 0 0 0 0 0 0 0 0.0223440928904905 0 0 0 0 0 0 0 0 0 0 0 0 0 0 0 0 0 0 0 0 0 0 0 0 0 0 0 0 0 0 0 0 0 0 0 0 0 0 0 0 0 0 0 0 0 0 0 0 0 0 0 0 0 0.00887882886426884 0.00460661894935894 0.0348743939383348 0 0 0 0 0 0 0 0.00695321612029051 0.0581087090656957 0 0.0118966387148252 0.0533157804452242 0 0 0 0 0 0 0 0 0 0 0 0 0 0 0 0 0 0 0 0 0 0 0 0 0 0 0 0 0 0 0 0 0 0 0 0 0 0 0 0 0 0
0 0 0 0 0 0 0 0 0 0 0 0 0.162152633749975 0 0 0 0 0 0 0 0 0 0.0110792169952483 0 0 0 0.0130380828038389 0 0 0 0 0.0110361909098298 0 0 0.0102942083578975 0 0 0 0 0 0 0 0 0 0 0 0 0 0.0392550345752386 0 0 0 0 0 0 0.024977536007745 0.0239407775952097 0 0 0 0 0 0 0 0 0 0 0 0 0 0 0 0 0 0 0 0 0 0 0 0 0 0 0 0 0 0 0 0 0 0 0 0 0 0 0 0 0 0 0 0 0 0 0 0 0 0 0 0 0 0 0 0 0 0.0508501862588213 0.0210213160187235 0.0141927128500913 0.0576036415664331 0.0360897750186516 0 0.0829417963879974 0 0 0 0 0 0 0 0 0 0 0 0 0 0 0 0 0 0 0 0 0 0 0 0 0 0 0 0 0 0 0 0 0 0 0 0 0 0 0 0 0 0 0 0 0 0 0.222220327938063 0 0 0 0 0 0 0 0 0 0 0 0 0 0 0 0 0 0 0 0.00420034055560678 0 0 0 0 0 0 0 0 0 0 0 0 0 0 0 0 0 0 0 0 0 0 0 0 0 0 0 0 0 0 0 0 0 0 0 0 0 0 0 0 0 0 0 0 0 0 0 0 0 0 0 0 0 0 0 0 0 0 0 0 0 0 0 0 0 0 0 0 0 0 0 0 0 0 0 0.0212870349009826 0.140760283237284 0.0356671768186274 0.00757262086656214 0 0 0 0 0 0 0 0 0 0.00981910658717285 0 0 0 0 0 0 0 0 0 0 0 0 0 0 0 0 0 0 0 0 0 0 0 0 0 0 0 0 0 0 0 0 0 0 0 0 0 0 0 0 0 0 0
0 0 0 0 0 0 0 0 0 0 0 0 0.115587937804663 0 0 0 0 0 0 0 0 0 0.0855637165833136 0 0.0106172234552014 0 0.0229244407682462 0 0 0 0 0.00927455245520024 0 0.00381679279674697 0 0 0 0 0 0 0 0 0 0 0 0 0 0.00213416827131626 0.105232754346505 0 0 0 0 0 0 0.0247155093280492 0.0144680215203824 0 0 0 0 0 0 0 0 0 0 0 0 0 0 0 0 0 0 0 0 0 0 0 0 0 0 0 0 0 0 0 0 0 0 0 0 0 0 0 0 0 0 0 0 0 0 0 0.0183192990618434 0 0 0.0609893963253672 0.0141402500635719 0 0 0 0 0 0.0169891767127272 0.012195776138221 0 0.0325882617177754 0.00749698084916895 0.0470236847208205 0 0 0 0 0 0 0 0 0 0 0 0 0 0 0 0 0 0 0 0 0 0 0 0 0 0 0 0 0 0 0 0 0 0 0 0 0 0 0 0 0 0 0 0 0 0 0 0.101325451920203 0 0.00354888116822943 0 0 0.00363181439126924 0.0958349187420932 0 0 0 0 0 0 0 0 0 0 0 0 0 0.0136349717946336 0 0 0 0 0 0 0 0 0 0 0 0 0 0 0 0 0 0 0 0 0 0 0 0 0 0 0 0 0 0 0 0 0 0 0 0 0 0 0 0 0 0 0 0 0 0 0 0 0 0 0 0 0 0 0 0 0 0 0 0 0 0 0 0 0 0 0 0 0 0 0 0 0 0 0 0 0.0494105665010606 0 0.108237629848843 0 0 0 0 0 0.0202978227145484 0 0 0 0 0 0 0 0 0 0 0 0 0 0 0 0 0 0 0 0 0 0 0 0 0 0 0 0 0 0 0 0 0 0 0 0 0 0 0 0 0 0 0 0 0 0 0
0 0 0 0 0 0 0 0 0 0 0 0 0 0 0 0.0356182776835887 0 0 0 0 0 0 0 0 0 0 0 0.0235712925286659 0 0.0254641479043332 0.0267693069946203 0 0 0 0 0 0 0 0 0 0 0 0 0 0 0 0 0 0 0 0 0 0 0 0 0 0 0 0 0 0 0 0 0 0 0 0 0 0 0 0 0 0 0 0 0 0 0 0 0 0 0 0 0 0 0 0 0 0.0111993841871663 0 0.013726498509074 0 0.00888546183444597 0 0 0 0 0 0 0 0 0 0 0.011317272441768 0 0.513350678595972 0.0286756136260167 0 0 0 0 0 0 0.0955189431383362 0 0 0 0 0 0 0 0 0.0182881106833089 0.0688958450572615 0 0.0688402365078579 0 0 0 0 0 0 0 0 0 0 0 0 0.00964342003820652 0 0 0 0 0 0 0 0 0 0 0 0 0 0 0 0 0 0 0 0 0 0 0 0 0 0 0 0 0 0 0 0 0 0 0 0 0 0 0 0 0 0 0 0 0 0 0 0 0 0 0 0 0 0 0 0 0 0 0 0 0 0 0 0 0 0 0 0 0 0 0 0 0 0 0 0 0 0 0 0 0 0 0 0 0 0 0 0 0 0 0 0 0 0 0 0 0 0 0 0 0 0 0 0 0 0 0 0 0 0 0 0 0 0 0 0 0 0 0 0 0 0 0 0 0 0 0 0 0 0 0 0 0 0 0 0 0 0 0.0209454883538663 0.0192900219155119 0 0 0 0 0 0 0 0 0 0 0 0 0 0 0 0 0 0 0 0 0 0 0 0 0 0 0 0 0 0 0 0 0 0 0 0 0 0 0 0 0
0 0 0 0 0 0 0 0 0 0 0 0 0 0 0 0 0 0 0.00842935776381245 0 0 0 0 0 0 0 0 0 0 0 0 0 0 0 0 0 0 0 0 0 0 0 0 0 0 0 0 0 0 0 0 0 0 0 0 0 0 0 0 0.0733251720426313 0 0 0 0 0 0 0 0 0 0 0 0 0 0 0 0 0 0 0 0 0 0 0 0 0 0 0 0 0 0 0 0 0 0 0 0 0 0 0 0 0 0 0 0 0 0.0127453878939398 0 0 0 0.00902922229996568 0 0 0.0150132497593696 0 0 0 0 0 0 0 0 0.00970096999691619 0 0.0172397376657055 0.411660563499542 0 0 0 0 0 0 0 0 0 0 0 0 0 0 0 0 0 0 0 0 0 0 0 0 0 0 0 0 0 0 0 0 0 0 0 0 0 0 0 0 0 0 0 0 0 0 0 0 0.0261200899694461 0.0378863636928896 0 0 0 0 0 0 0 0 0 0 0 0 0 0 0 0 0 0 0 0 0 0 0 0 0 0 0 0 0 0 0 0 0 0 0 0 0.0307360865279112 0 0 0 0 0 0 0 0 0.0439994234064004 0 0 0 0 0 0 0 0 0 0 0 0 0 0 0 0 0 0 0 0 0 0 0 0 0 0 0 0 0 0 0 0 0 0 0 0 0 0 0 0 0 0 0 0 0 0 0.0115252309788854 0 0 0.108436673253444 0.0286228409594929 0 0 0 0 0 0 0 0 0 0.0157001217268817 0.119179433696451 0.0206500748663149 0 0 0 0 0 0 0 0 0 0 0 0 0 0 0 0 0 0 0 0 0 0 0 0 0 0 0 0 0 0 0 0 0 0 0 0
0 0 0 0 0 0 0 0 0 0 0 0 0 0 0 0 0 0 0 0 0 0 0 0 0 0 0 0 0 0 0 0 0 0 0 0 0 0 0 0 0 0 0 0 0 0 0 0 0 0 0 0 0 0.0673793461187918 0 0 0 0 0 0 0 0 0 0 0 0 0 0 0 0 0 0 0 0 0 0 0 0 0 0 0 0 0 0 0 0 0 0 0 0 0 0 0 0 0 0 0 0 0 0 0 0 0 0 0 0.383012382978893 0 0.0607892923062393 0 0 0 0 0 0 0 0 0 0 0 0 0 0.0503527826462126 0.0237527981183195 0 0.154660875053927 0.090782554615423 0 0 0 0 0 0 0 0 0 0 0 0 0 0 0 0 0 0 0 0 0 0 0 0 0 0 0 0 0 0 0 0 0 0 0 0 0 0 0 0 0 0 0 0 0 0 0 0.0470662251584935 0 0 0 0 0 0 0 0 0 0 0 0 0 0 0 0 0 0 0 0 0 0 0 0 0 0 0 0 0 0 0 0 0 0 0 0 0 0 0 0 0 0 0 0 0 0 0 0 0 0 0 0 0 0 0 0 0 0 0 0 0 0 0 0 0 0 0 0 0 0 0 0 0 0 0 0 0 0 0 0 0 0 0 0 0 0 0 0 0 0 0 0 0 0.032061670322299 0 0 0.0293444328155826 0.0294642691822647 0.0120060722909035 0 0 0 0 0 0 0 0 0 0.0193272983926502 0 0 0 0 0 0 0 0 0 0 0 0 0 0 0 0 0 0 0 0 0 0 0 0 0 0 0 0 0 0 0 0 0 0 0 0 0
0 0.022322848263351 0 0.00561859150446415 0 0 0.0267247194848799 0 0 0 0 0 0 0 0 0 0.15581990652296 0 0.0138712435728123 0.00904359264172418 0.0138505124831601 0 0 0 0 0 0 0 0 0 0 0 0 0 0 0 0 0.00484830073369084 0 0 0 0 0 0 0 0 0 0 0 0 0 0 0 0 0 0 0 0 0 0.068000668599351 0 0 0 0 0 0 0 0 0 0 0 0 0 0 0 0 0 0 0 0 0 0 0 0 0 0 0 0 0 0 0 0 0 0 0 0 0 0 0 0 0 0 0 0 0 0 0 0 0 0 0 0 0.0162553635618894 0 0 0 0 0 0 0 0 0 0.355503016048787 0.0969394081370858 0 0 0 0 0 0 0 0 0 0.0067224217222769 0 0 0 0 0 0 0 0 0 0 0 0 0 0 0 0 0 0 0 0 0 0 0 0 0 0 0 0 0 0 0 0 0 0 0 0 0 0 0 0.0236546225245535 0.00567149314629749 0 0 0 0 0 0 0 0 0 0 0 0 0 0 0 0 0 0 0 0 0 0 0 0 0 0 0 0 0 0 0 0 0 0 0 0 0.0258912420625002 0 0 0 0 0 0 0 0 0 0 0 0 0 0 0 0 0 0 0 0 0 0 0 0 0 0 0 0 0 0 0 0 0 0 0 0 0 0 0 0 0 0 0 0 0 0 0 0 0 0 0 0 0 0 0 0.0146041800092708 0 0 0.0753708617847936 0.0215690246041792 0 0 0 0 0 0 0 0 0 0 0.0377179825919726 0 0 0 0 0 0 0 0 0 0 0 0 0 0 0 0 0 0 0 0 0 0 0 0 0 0 0 0 0 0 0 0 0 0 0 0 0
0 0 0 0 0 0 0 0 0 0 0 0 0 0 0 0 0 0 0 0 0 0 0 0 0 0 0 0 0 0 0 0 0 0 0 0 0 0 0 0 0 0 0 0 0 0 0 0 0 0 0 0 0 0 0 0 0 0 0 0 0 0 0 0 0 0 0 0 0 0 0 0 0 0 0 0 0 0 0 0 0 0 0 0 0 0 0 0 0 0 0 0 0 0 0 0 0 0 0 0 0 0 0 0 0 0 0 0 0 0 0 0.329721432456412 0 0.394523018238663 0 0 0 0 0 0 0 0.0983300754553194 0 0.177425473849605 0 0 0 0 0 0 0 0 0 0 0 0 0 0 0 0 0 0 0 0 0 0 0 0 0 0 0 0 0 0 0 0 0 0 0 0 0 0 0 0 0 0 0 0 0 0 0 0 0 0 0 0 0 0 0 0 0 0 0 0 0 0 0 0 0 0 0 0 0 0 0 0 0 0 0 0 0 0 0 0 0 0 0 0 0 0 0 0 0 0 0 0 0 0 0 0 0 0 0 0 0 0 0 0 0 0 0 0 0 0 0 0 0 0 0 0 0 0 0 0 0 0 0 0 0 0 0 0 0 0 0 0 0 0 0 0 0 0 0 0 0 0 0 0 0 0 0 0 0 0 0 0 0 0 0 0 0 0 0 0 0 0 0 0 0 0 0 0 0 0 0 0 0 0 0 0 0 0 0 0 0 0 0 0 0 0 0 0 0 0 0 0 0 0 0 0
0 0 0 0 0 0 0 0 0 0 0 0 0 0 0 0 0 0 0 0 0 0 0 0 0.306787109092486 0.307056215175445 0 0 0 0 0 0 0 0 0.0138110714718592 0 0 0 0 0 0 0.181582919156223 0 0 0 0 0 0.164277833254804 0.0264848518491828 0 0 0 0 0 0 0 0 0 0 0 0 0 0 0 0 0 0 0 0 0 0 0 0 0 0 0 0 0 0 0 0 0 0 0 0 0 0 0 0 0 0 0 0 0 0 0 0 0 0 0 0 0 0 0 0 0 0 0 0 0 0 0 0 0 0 0 0 0 0 0 0 0 0 0 0 0 0 0 0 0 0 0 0 0 0 0 0 0 0 0 0 0 0 0 0 0 0 0 0 0 0 0 0 0 0 0 0 0 0 0 0 0 0 0 0 0 0 0 0 0 0 0 0 0 0 0 0 0 0 0 0 0 0 0 0 0 0 0 0 0 0 0 0 0 0 0 0 0 0 0 0 0 0 0 0 0 0 0 0 0 0 0 0 0 0 0 0 0 0 0 0 0 0 0 0 0 0 0 0 0 0 0 0 0 0 0 0 0 0 0 0 0 0 0 0 0 0 0 0 0 0 0 0 0 0 0 0 0 0 0 0 0 0 0 0 0 0 0 0 0 0 0 0 0 0 0 0 0 0 0 0 0 0 0 0 0 0 0 0 0 0 0 0 0 0 0 0 0 0 0 0 0 0 0 0 0 0 0 0 0 0 0 0 0 0 0 0 0 0 0
0.00705496050739863 0.00429403356792504 0 0.0054905705693775 0 0.0116530573124444 0 0.0161727723996998 0 0 0 0.0309194314378159 0 0.00968945398648725 0.0192187753187426 0.0380126639221613 0 0 0 0 0 0 0 0 0 0 0 0 0 0.0208470101306052 0.251470065142277 0 0 0.00272194493560326 0 0 0 0.00661349039229285 0 0 0 0 0 0 0 0 0 0 0 0 0 0 0 0 0 0 0 0 0 0 0 0 0 0 0 0 0 0 0 0 0 0.0049721378908336 0 0.00659738453098617 0 0 0 0 0 0 0 0.0461360866084235 0 0 0 0.0191323382983675 0 0.00903643278146922 0 0 0 0 0 0 0 0 0.0274789487146127 0.00690725950421251 0.0183017006826019 0 0 0 0 0 0 0 0 0 0 0 0 0 0 0 0 0 0 0 0 0 0 0 0 0 0 0 0 0 0 0 0 0 0 0.019460556708177 0.0167407466033793 0 0.206276695060344 0.0376620843585359 0.00504415957945529 0.00975905222452266 0 0 0 0 0 0 0 0.0657232576889789 0.00464092857340004 0 0.0169953403495378 0 0 0 0.0498011075881128 0.00517555263121903 0 0 0 0 0 0 0 0 0 0 0 0 0 0 0 0 0 0 0 0 0 0 0 0 0 0 0 0 0 0 0 0 0 0 0 0 0 0 0 0 0 0 0 0 0 0 0 0 0 0 0 0 0 0 0 0 0 0 0 0 0 0 0 0 0 0 0 0 0 0 0 0 0 0 0 0 0 0 0 0 0 0 0 0 0 0 0 0 0 0 0 0 0 0 0 0 0 0 0 0 0 0 0 0 0 0 0 0 0 0 0 0 0 0 0 0 0 0 0 0 0 0 0 0 0 0 0 0 0 0 0 0 0 0 0 0 0 0 0 0 0 0 0 0 0 0 0 0 0 0 0 0 0 0 0 0 0 0 0 0 0 0 0 0
0 0 0 0 0 0 0 0 0 0 0 0 0 0.0363802171214018 0 0 0 0 0 0.022222097980795 0.0133274947015181 0 0.0662736773702862 0 0.0899766851005348 0 0.0159521137502024 0 0 0 0 0 0 0 0 0 0 0 0.0381176389726548 0 0 0 0 0 0.0556639213773002 0 0 0.0681939175241424 0 0 0 0 0 0 0 0 0 0 0 0 0 0 0 0 0.0300378788261242 0.101699716289288 0 0 0 0 0 0 0 0 0.0905379204369138 0 0 0 0 0 0 0 0 0 0 0 0 0 0 0 0 0 0 0 0.0111093405540138 0.016548990376775 0 0 0 0 0 0 0 0 0 0 0 0 0 0 0 0 0 0 0 0 0 0 0 0 0 0 0 0 0 0 0 0 0 0 0 0 0 0 0 0 0 0 0 0 0 0 0 0 0 0 0 0 0 0 0 0 0 0 0 0 0 0 0 0 0 0 0 0 0 0 0 0 0.155091039431336 0.0166868695564404 0 0 0.0401146981236846 0 0 0 0 0 0 0.013081301641664 0 0 0 0 0.0192079872206712 0 0 0 0 0 0.0419775986050723 0 0 0 0 0 0 0 0 0 0 0 0 0 0 0 0 0.0102652985205329 0 0 0.0144252953302901 0 0 0 0 0 0 0 0 0 0 0 0 0 0 0 0 0 0 0 0 0 0 0 0 0 0 0 0 0 0 0 0 0 0 0 0 0 0 0 0 0 0 0 0 0 0 0 0 0 0 0 0 0 0 0 0.0331083011883584 0 0 0 0 0 0 0 0 0 0 0 0 0 0 0 0 0 0 0 0 0 0 0 0 0 0 0 0 0 0 0 0 0 0 0 0 0 0 0 0 0 0 0 0 0 0 0 0 0 0 0 0 0
0 0 0 0 0 0 0 0 0 0 0 0 0 0 0 0 0 0 0 0 0 0 0 0 0 0 0 0.148537759534292 0 0 0 0 0 0 0 0 0 0 0 0 0 0 0 0.0522295287067163 0 0.262543521197289 0 0 0 0 0 0 0 0.0684519052323188 0.0677571121115069 0 0 0.0353830432766242 0 0 0.0320532450406063 0 0 0 0.0454465198823658 0 0 0 0 0 0 0 0 0 0 0 0.0358633371994735 0 0 0 0 0 0 0 0 0 0 0 0 0 0 0 0 0 0 0 0 0 0 0 0 0 0 0 0 0 0 0 0 0 0 0 0 0 0 0 0 0 0 0 0 0 0 0 0 0 0 0 0 0 0 0 0 0 0 0 0 0 0 0 0 0 0 0 0 0 0 0 0 0 0 0 0 0 0 0 0 0 0 0 0 0 0 0 0 0 0 0 0 0 0 0 0 0 0.0513379119518024 0 0 0 0 0 0 0 0 0 0 0 0 0 0 0 0 0 0 0 0 0 0 0 0 0 0 0 0 0 0 0 0 0 0 0 0.0248218775275839 0 0 0 0 0 0 0 0 0 0.0557931527881892 0 0 0 0 0 0 0 0 0 0 0 0 0 0 0.0248056592890214 0 0 0 0 0 0 0 0 0 0 0 0 0 0 0 0 0 0 0 0 0 0 0 0 0 0 0 0 0 0 0 0 0 0 0 0 0 0 0 0 0 0 0 0 0 0.0454276198916077 0 0.0495478063706021 0 0 0 0 0 0 0 0 0 0 0 0 0 0 0 0 0 0 0 0 0 0 0 0 0 0 0 0 0 0 0 0 0 0 0 0
0 0.00792927102912777 0 0.124311919930082 0.00252366016284599 0 0.0221613280420041 0.00262970108215899 0.0114779717854912 0.00513051791347811 0 0 0 0 0 0 0.00473728576480566 0 0 0.00239857910452169 0 0 0 0 0 0 0 0 0 0 0 0 0 0 0 0 0.051446329358201 0.22131004274063 0 0 0 0 0 0 0 0 0 0 0 0 0 0 0 0 0 0 0 0 0 0 0 0 0 0 0 0 0 0 0 0 0 0 0 0.00771764175499694 0 0 0 0 0 0 0 0 0 0 0 0.0324733036247873 0.0207500946722892 0.00913102450913984 0 0 0 0 0 0.110618080721317 0 0.0312355771044625 0 0 0 0 0 0 0 0 0 0 0 0 0 0 0 0 0 0 0 0 0 0 0 0 0 0 0 0 0 0 0 0 0 0 0 0 0.00703293704469625 0.31497118838573 0 0 0.0017858078130586 0 0 0.00113829090773701 0 0 0 0 0 0 0 0 0 0 0 0 0 0 0.00708944654843904 0 0 0 0 0 0 0 0 0 0 0 0 0 0 0 0 0 0 0 0 0 0 0 0 0 0 0 0 0 0 0 0 0 0 0 0 0 0 0 0 0 0 0 0 0 0 0 0 0 0 0 0 0 0 0 0 0 0 0 0 0 0 0 0 0 0 0 0 0 0 0 0 0 0 0 0 0 0 0 0 0 0 0 0 0 0 0 0 0 0 0 0 0 0 0 0 0 0 0 0 0 0 0 0 0 0 0 0 0 0 0 0 0 0 0 0 0 0 0 0 0 0 0 0 0 0 0 0 0 0 0 0 0 0 0 0 0 0 0 0 0 0 0 0 0 0 0 0 0 0 0 0 0 0 0 0 0 0 0 0 0 0 0 0 0
0 0 0 0 0.0094959452446115 0 0 0.0508606643849751 0.00633721703876742 0 0 0 0 0 0 0 0 0 0 0 0 0 0 0 0 0 0 0 0.0140319937110246 0 0 0 0 0 0 0 0.0125767203430858 0.0222592627288814 0 0 0 0 0 0 0 0 0.335821005694815 0 0 0 0.045221707522094 0 0 0 0 0 0 0 0.0276482119259729 0 0 0 0 0 0 0 0 0 0 0 0 0 0 0.0473769156976881 0 0 0 0 0 0 0 0 0 0 0 0.011306757789914 0.00295892682265531 0.0118785640872547 0 0 0 0 0 0.0189180331373205 0 0 0 0 0 0 0 0 0 0 0 0 0 0 0 0 0 0 0 0 0 0 0 0 0 0 0 0 0 0 0 0 0 0 0 0 0 0 0.260516245529457 0.104793798397161 0 0 0 0 0 0 0.0179980299443224 0 0 0 0 0 0 0 0 0 0 0 0 0 0 0 0 0 0 0 0 0 0 0 0 0 0 0 0 0 0 0 0 0 0 0 0 0 0 0 0 0 0 0 0 0 0 0 0 0 0 0 0 0 0 0 0 0 0 0 0 0 0 0 0 0 0 0 0 0 0 0 0 0 0 0 0 0 0 0 0 0 0 0 0 0 0 0 0 0 0 0 0 0 0 0 0 0 0 0 0 0 0 0 0 0 0 0 0 0 0 0 0 0 0 0 0 0 0 0 0 0 0 0 0 0 0 0 0 0 0 0 0 0 0 0 0 0 0 0 0 0 0 0 0 0 0 0 0 0 0 0 0 0 0 0 0 0 0 0 0 0 0 0 0 0 0 0 0 0 0 0 0 0 0 0 0 0 0 0
0 0 0 0 0.0566706643547782 0 0 0.0571684380699034 0 0 0 0 0 0 0 0 0 0 0 0 0 0 0 0 0 0 0 0 0.0206084866691633 0 0 0 0 0 0 0 0.0130135855810248 0.0253377953614875 0 0 0 0 0 0 0 0 0.126015345005789 0 0 0 0.0197360168301108 0 0 0 0 0 0 0 0.0387481948690631 0 0 0 0 0 0 0 0 0 0 0 0 0 0 0.0587936912411959 0 0 0 0 0 0 0 0 0 0 0 0.0126994122387811 0.00769279357451612 0 0 0 0 0 0 0.0194340552005592 0 0.00803559599750849 0 0 0 0 0 0 0 0 0 0 0 0 0 0 0 0 0 0 0 0 0 0 0 0 0 0 0 0 0 0 0 0 0 0 0.0279920022508887 0.297766576982368 0 0.180837483069769 0 0 0 0 0 0 0.0294498627030939 0 0 0 0 0 0 0 0 0 0 0 0 0 0 0 0 0 0 0 0 0 0 0 0 0 0 0 0 0 0 0 0 0 0 0 0 0 0 0 0 0 0 0 0 0 0 0 0 0 0 0 0 0 0 0 0 0 0 0 0 0 0 0 0 0 0 0 0 0 0 0 0 0 0 0 0 0 0 0 0 0 0 0 0 0 0 0 0 0 0 0 0 0 0 0 0 0 0 0 0 0 0 0 0 0 0 0 0 0 0 0 0 0 0 0 0 0 0 0 0 0 0 0 0 0 0 0 0 0 0 0 0 0 0 0 0 0 0 0 0 0 0 0 0 0 0 0 0 0 0 0 0 0 0 0 0 0 0 0 0 0 0 0 0 0 0 0 0 0 0 0 0 0 0 0 0 0 0 0
0.00240900869250963 0 0.00144879239393645 0.0642590046439157 0.0128825707980287 0.00535715024888167 0.0167071761400068 0.0814652937031241 0.0481139561433385 0.0204809450664986 0.00206913686696574 0.00800069064174055 0 0.00119551858995351 0.00290806651251917 0.00407263273087359 0.00203684868337485 0.00344091342560936 0 0.00203722386357135 0 0 0 0 0 0 0 0 0.00254639880817228 0 0.00760450216694791 0 0 0 0 0 0.0813518497208894 0.122454211458191 0 0 0 0 0 0 0 0 0.00581874270420256 0 0 0 0 0 0 0 0 0 0 0.00188440188887622 0.00182572996724654 0 0 0 0 0 0 0 0 0 0 0 0 0 0 0.0266391267253593 0 0 0 0 0 0 0 0 0 0 0 0.0391118701259065 0.0112327251963151 0.00978817641598887 0 0 0 0 0 0.0815950634053633 0.00257057678113762 0.0175536998259658 0 0 0 0 0 0 0 0 0 0 0 0 0 0 0 0 0 0 0 0 0 0 0 0 0 0 0 0 0.001098769288582 0 0 0.00586292421468635 0 0 0.234611045475542 0.0224159480427551 0.0338429993065924 0 0 0 0.00313603799356312 0.00160425138461384 0 0.00176278911683173 0 0 0 0 0 0 0 0 0 0 0 0 0 0 0.00480323084142317 0 0 0 0 0 0 0 0 0 0 0 0 0 0 0 0 0 0 0 0 0 0 0 0 0 0 0 0 0 0 0 0 0 0 0 0 0 0 0 0 0 0 0 0 0 0 0 0 0 0 0 0 0 0 0 0 0 0 0 0 0 0 0 0 0 0 0 0 0 0 0 0 0 0 0 0 0 0 0 0 0 0 0 0 0 0 0 0 0 0 0 0 0 0 0 0 0 0 0 0 0 0 0 0 0 0 0 0 0 0 0 0 0 0 0 0 0 0 0 0 0 0 0 0 0 0 0 0 0 0 0 0 0 0 0 0 0 0 0 0 0 0 0 0 0 0 0 0 0 0 0 0 0 0 0 0 0 0 0 0 0 0 0 0 0
0 0.00318131480692194 0 0 0 0.00253042823638637 0 0 0 0 0 0.0102977787098957 0 0.0171389896055851 0.0314022732314598 0.0378857976819857 0.00546247725477234 0 0 0 0.164215209605062 0 0 0 0 0 0 0 0 0 0.0374809585728759 0 0 0 0 0 0 0 0.00645004212503086 0.00322441172637158 0 0 0.0114369469041772 0 0.0595759146938711 0.0157724386441302 0.00323382831751077 0 0 0.0261591940872304 0 0 0 0 0 0 0 0 0.00586732250781133 0.0491511928588133 0.0169944909581179 0.00907934686383308 0.00799830948433822 0 0 0.00880711247244434 0 0 0 0 0.162360115952569 0 0 0 0.0239580381684215 0.0108533681956092 0 0 0.0444711509378489 0 0 0 0 0 0 0 0 0 0 0 0 0 0 0 0 0 0.00375089029781737 0 0 0 0 0 0 0 0.00213358378081207 0 0 0 0 0.00260285861599426 0 0.00349837897832851 0 0 0 0 0 0 0 0 0 0 0 0 0 0 0 0.0120752213639529 0 0 0 0 0 0 0 0.0799928363164634 0 0.0513627541204994 0.0586347461224096 0.00349413936788166 0.00205624298964653 0 0 0 0 0 0 0.00540989544312075 0 0 0 0 0 0 0 0 0 0 0 0 0 0 0 0 0 0 0 0 0 0 0 0 0 0 0 0 0 0 0 0 0 0 0 0 0 0 0 0 0 0 0 0 0 0 0 0 0 0 0 0 0 0 0 0 0 0 0 0 0 0 0 0 0 0 0 0 0 0 0 0 0 0 0 0 0 0 0 0 0 0 0 0 0 0 0 0 0 0 0 0 0 0 0 0 0 0 0 0 0 0 0 0 0 0 0 0 0 0 0 0 0 0 0 0 0 0 0 0 0 0 0 0 0 0 0 0 0 0 0 0 0 0 0 0 0 0 0 0 0 0 0 0 0 0 0 0 0 0 0 0 0 0 0 0 0 0 0 0 0 0 0 0 0 0 0 0 0 0 0 0
0 0 0 0 0 0 0 0 0 0 0 0.00665181905155244 0 0 0 0.018428770042791 0 0 0 0 0.0117686358898753 0 0 0 0 0 0 0 0 0 0 0 0 0 0 0 0 0 0 0 0 0 0 0 0 0 0.00807522008097051 0 0 0 0 0 0 0 0 0 0 0 0 0 0 0 0 0 0 0 0 0 0 0 0.119455543539447 0 0 0 0 0.132136331776653 0 0 0.0173691128161783 0.0214182414368274 0 0 0 0 0 0 0 0 0 0 0 0 0 0 0 0 0 0.0345596624491292 0 0 0 0 0 0 0 0 0 0 0 0 0 0 0 0 0 0 0 0 0 0 0 0 0 0 0 0 0 0 0 0 0 0 0 0 0.27432430924308 0 0.0411114591538833 0.143880992044267 0.164927178687198 0 0 0 0 0 0 0 0 0 0 0 0.00589272378814788 0 0 0 0 0 0 0 0 0 0 0 0 0 0 0 0 0 0 0 0 0 0 0 0 0 0 0 0 0 0 0 0 0 0 0 0 0 0 0 0 0 0 0 0 0 0 0 0 0 0 0 0 0 0 0 0 0 0 0 0 0 0 0 0 0 0 0 0 0 0 0 0 0 0 0 0 0 0 0 0 0 0 0 0 0 0 0 0 0 0 0 0 0 0 0 0 0 0 0 0 0 0 0 0 0 0 0 0 0 0 0 0 0 0 0 0 0 0 0 0 0 0 0 0 0 0 0 0 0 0 0 0 0 0 0 0 0 0 0 0 0 0 0 0 0 0 0 0 0 0 0 0 0 0 0 0 0 0 0 0 0 0 0 0 0 0 0 0 0
0.003635928184856 0 0 0 0 0.00578103601590137 0 0.00649503879187446 0 0 0 0.0103045619031004 0 0 0.00434971008775757 0.0089410503350924 0 0 0 0 0 0 0 0 0 0 0 0 0 0.0029994467884603 0.0869041745709054 0 0 0 0 0 0 0.0132206729286074 0 0 0 0 0 0 0 0 0 0 0 0 0 0 0 0 0 0 0 0 0.0104986203258525 0 0 0 0 0 0 0 0 0 0 0 0 0 0 0.00409466192692887 0 0.00528410386141251 0 0 0 0 0 0.0600456035096793 0.0063214579784136 0 0 0.0303039998325628 0.00195817278324404 0.0133010617725367 0 0.00314659534580955 0 0 0 0.0469324681232415 0 0 0.118884358528733 0.124247148952489 0.102299066798571 0.0207722132966675 0 0 0 0 0 0 0 0 0 0 0 0 0 0 0 0 0 0 0 0 0 0 0 0 0 0 0 0.153592871358725 0 0 0.00328756402087642 0 0 0.00775074038062263 0 0.0123751453762214 0 0.0846339938581277 0 0.00408799507718763 0 0.00362625796950311 0.00491322279622887 0 0 0 0 0.0137106542990195 0.00366049182477197 0 0.00454758990734508 0 0 0 0.00912585570839482 0.00396646478027778 0 0 0 0 0 0 0 0 0 0 0 0 0 0 0 0 0 0 0 0 0 0 0 0 0 0 0 0 0 0 0 0 0 0 0 0 0 0 0 0 0 0 0 0 0 0 0 0 0 0 0 0 0 0 0 0 0 0 0 0 0 0 0 0 0 0 0 0 0 0 0 0 0 0 0 0 0 0 0 0 0 0 0 0 0 0 0 0 0 0 0 0 0 0 0 0 0 0 0 0 0 0 0 0 0 0 0 0 0 0 0 0 0 0 0 0 0 0 0 0 0 0 0 0 0 0 0 0 0 0 0 0 0 0 0 0 0 0 0 0 0 0 0 0 0 0 0 0 0 0 0 0 0 0 0 0 0 0 0 0 0 0 0 0
0.00436106948011222 0.00636565996751275 0.00126870940773015 0 0.0058530956032847 0.00777120580209291 0 0.00798571337978741 0.00168271728770361 0.00323858055998833 0 0.0595743759263547 0 0.0446578335303525 0.0195983753283134 0.158379000602812 0 0.00189993032338751 0 0 0.00750907848698721 0 0 0 0 0 0 0 0 0 0.0215200816281874 0 0 0 0 0 0 0 0 0 0 0 0 0 0 0 0.0291628681093451 0 0 0 0 0 0 0 0 0 0 0 0.00374903102527465 0.00535056263078775 0 0 0 0 0 0 0 0.00240341880823453 0 0 0.00990634332702405 0 0 0 0 0.0593724191499779 0 0 0 0 0 0 0.00309490643478196 0 0 0 0 0.00180890480975709 0 0 0 0 0 0.0137901636655505 0.00393658019858205 0 0.0078590080536998 0.0433425769973019 0.00354681978288086 0 0 0 0 0 0 0 0.00188253818277674 0 0 0.00676824783202289 0 0.00867958227210267 0.00614272817559591 0 0 0 0 0 0 0 0 0 0 0 0 0 0 0.0452913586266979 0 0 0 0 0 0.00640360299606284 0.0856325785329888 0.0699489087674859 0.136689431599268 0 0.0659483176601969 0.00255622883361738 0 0 0 0 0 0 0 0.00822650067393045 0.00285678796420441 0 0.00710940053788998 0 0 0 0.00413645638093818 0 0 0 0 0 0 0 0 0 0 0 0 0 0 0 0 0 0 0 0 0 0 0 0 0 0 0 0 0 0 0 0 0 0 0 0 0 0 0 0 0 0 0 0 0 0 0 0 0.0027383006564161 0 0 0 0 0 0 0 0 0 0 0 0 0 0 0 0 0 0 0 0 0 0 0 0 0 0 0 0 0 0 0 0 0 0 0 0 0 0 0 0 0 0 0 0 0 0 0 0 0 0 0 0 0 0 0 0 0 0 0 0 0 0 0 0 0 0 0 0 0 0 0 0 0 0 0 0 0 0 0 0 0 0 0 0 0 0 0 0 0 0 0 0 0 0 0 0 0 0 0 0 0 0 0 0 0 0 0 0 0 0 0 0 0 0 0 0
0 0.00530479589660171 0.00404365677257711 0 0 0 0 0 0 0 0 0.0131669852396933 0 0.00629774232253356 0.0128643766413595 0.152589053382478 0.002857732923923 0.00281856999050453 0 0 0.0219773559860917 0 0 0 0 0 0 0 0 0 0.00963434936051453 0 0 0 0 0 0 0 0 0 0 0 0 0 0 0 0.00935057874702527 0 0 0 0 0 0 0 0 0 0 0 0 0.0102512449399593 0 0 0 0 0 0.0140122008886131 0 0 0 0 0.0513369894142639 0 0 0 0 0.0226504167849054 0 0 0 0 0 0 0 0 0 0 0 0 0 0 0 0 0 0 0.00514032591940586 0 0 0 0 0 0 0 0 0 0.00430807899226278 0 0.00332723859088102 0 0 0 0 0.00510852486810783 0.00287212312150166 0.00320940468448636 0 0.00268368316830685 0 0 0 0 0 0.00697591647008971 0 0 0 0 0 0.0146820575687312 0 0 0 0 0 0 0.236609880253888 0.194069308358492 0 0.159621294787256 0 0.00465409268262316 0 0.00297192071777985 0 0 0 0 0 0.00423506763067533 0 0 0.0103750328944685 0 0 0 0 0 0 0 0 0 0 0 0 0 0 0 0 0 0 0 0 0 0 0 0 0 0 0 0 0 0 0 0 0 0 0 0 0 0 0 0 0 0 0 0 0 0 0 0 0 0 0 0 0 0 0 0 0 0 0 0 0 0 0 0 0 0 0 0 0 0 0 0 0 0 0 0 0 0 0 0 0 0 0 0 0 0 0 0 0 0 0 0 0 0 0 0 0 0 0 0 0 0 0 0 0 0 0 0 0 0 0 0 0 0 0 0 0 0 0 0 0 0 0 0 0 0 0 0 0 0 0 0 0 0 0 0 0 0 0 0 0 0 0 0 0 0 0 0 0 0 0 0 0 0 0 0 0 0 0 0 0 0 0 0 0 0 0 0 0
0 0 0 0 0 0 0 0 0 0 0 0 0 0 0 0.00239219085309943 0 0 0 0 0 0 0 0 0 0 0 0 0 0.00275234411253452 0.00375403093161389 0 0 0.0342258466981638 0 0 0 0 0 0 0 0 0 0 0 0 0 0 0 0 0 0 0 0 0.0516765707690891 0 0 0.0298524746320366 0.0159107102704305 0 0 0 0 0 0 0 0 0 0 0 0 0.00322931038119905 0 0 0 0 0 0 0 0 0 0.00112183987836145 0 0 0 0.00495092565987313 0.00141505883498319 0 0.00314269852003137 0.00537971352619988 0 0.00467475453988681 0.0119352831562774 0.00195758183979142 0.00172380423854916 0.00347409517047824 0.00174033253638071 0.000722734716364939 0.00133467218167924 0.000948376162854928 0 0.00741080227388075 0 0.00325492252331547 0 0 0 0 0 0 0 0 0 0 0 0 0 0 0 0 0 0 0 0 0 0 0 0.00332611756801125 0 0 0.00095918378018836 0 0 0.00199421185716276 0.0016510107426654 0 0.00187119661570317 0.000724467131226323 0.000544962823944018 0 0.0185072157483499 0.0173881468494978 0.0182681277725574 0.00747730201028532 0.0816928800703272 0.0185359095142319 0.0419116247727015 0.0879997828411035 0.0182858010384893 0.00350103580212667 0.035556496870673 0.0029567741136417 0 0.0163163053235074 0.237732042992619 0.0700950488431452 0 0 0 0 0 0 0 0 0 0 0 0 0 0 0 0 0 0 0 0 0 0 0 0 0 0 0 0 0 0 0 0 0 0 0 0 0 0 0 0 0 0 0 0 0 0 0 0 0 0 0 0 0 0 0 0 0 0 0 0 0 0 0 0 0 0 0 0 0 0 0 0 0 0 0 0 0 0 0 0 0 0 0 0 0 0 0 0 0 0 0 0 0 0 0 0 0 0 0 0 0 0 0 0.0495783066617673 0 0 0 0 0 0 0 0 0 0 0 0 0 0 0 0 0 0 0 0 0 0 0 0 0 0 0 0 0 0 0 0 0 0 0 0 0 0 0 0.00118487408140915 0 0.0145636163971719 0 0 0 0.0025595739345045 0.0105938003568463 0 0 0 0 0 0 0 0 0.0307351782952186 0 0 0.000943611494496329 0.0035643192893529
0 0 0 0 0 0 0 0 0 0 0 0 0 0 0 0 0 0 0 0 0.00271764668175336 0 0 0 0 0 0 0.002973349215289 0 0 0 0 0 0 0 0 0 0 0 0 0 0 0 0 0 0 0.0560449706357502 0 0 0 0.0910373208484993 0 0 0 0 0 0 0.0104413887626131 0.152841129931127 0.0262140049494949 0 0 0.0264370183488462 0.00374442035582514 0 0 0 0 0 0 0 0 0 0 0 0 0 0 0.012541854509833 0 0 0 0 0 0 0 0 0 0 0 0 0 0 0 0 0 0 0 0 0 0 0 0 0 0 0 0 0 0 0 0 0 0 0 0 0 0 0 0 0 0 0 0 0 0 0 0 0 0 0 0 0.0163946763820332 0.0234703742644778 0 0.00365737528863523 0 0 0 0 0.0696669028276618 0 0 0 0 0 0 0.221358104912497 0.0108309068643565 0 0 0 0 0 0 0.19377476083493 0.075853794386378 0 0 0 0 0 0 0 0 0 0 0 0 0 0 0 0 0 0 0 0 0 0 0 0 0 0 0 0 0 0 0 0 0 0 0 0 0 0 0 0 0 0 0 0 0 0 0 0 0 0 0 0 0 0 0 0 0 0 0 0 0 0 0 0 0 0 0 0 0 0 0 0 0 0 0 0 0 0 0 0 0 0 0 0 0 0 0 0 0 0 0 0 0 0 0 0 0 0 0 0 0 0 0 0 0 0 0 0 0 0 0 0 0 0 0 0 0 0 0 0 0 0 0 0 0 0 0 0 0 0 0 0 0 0 0 0 0 0 0 0 0 0 0 0 0 0 0 0 0 0 0 0 0 0 0 0 0 0 0 0 0 0 0 0
0 0 0 0 0 0 0 0 0 0 0 0 0 0 0 0.000863091381789034 0 0 0 0 0 0 0 0 0 0 0 0 0 0 0 0 0 0.00935681387053811 0 0 0 0 0 0 0 0 0 0 0 0 0 0 0 0 0 0 0 0 0 0 0 0 0.0116611931481047 0 0 0 0 0 0 0 0 0 0 0 0 0 0 0 0 0 0 0 0 0 0 0.00305850529673555 0 0 0 0.0137511085832953 0.00942168409455216 0.00599383423040291 0.00814071068444287 0.0649592526158983 0.00283226879691902 0 0.00995853753231305 0.00908810559049692 0.0165891330362751 0.0101992618865406 0.00417934196026519 0.00294127994609002 0.00221966535181356 0.00222314855020799 0.00328500141875266 0.00937575107881828 0.0228942609823566 0.0564050739672426 0 0 0 0 0 0 0 0 0 0 0 0 0 0 0 0 0 0 0 0 0 0 0 0 0 0 0 0 0 0 0 0 0.0027172125924624 0 0.000569672075840017 0.0284648672300495 0 0 0.123263613595666 0.117486592350806 0 0.105123332297791 0 0.0143814096511605 0.0817642550197504 0.129261377054294 0.0733064213563883 0.0197225728634342 0.0188011420212955 0.00266300606031545 0 0 0 0 0 0 0 0 0 0 0 0 0 0 0 0 0 0 0 0 0 0 0 0 0 0 0 0 0 0 0 0 0 0 0 0 0 0 0 0 0 0 0 0 0 0 0 0 0 0 0 0 0 0 0 0 0 0 0 0 0 0 0 0 0 0 0 0 0 0 0 0 0 0 0 0 0 0 0 0 0 0 0 0 0 0 0 0 0 0 0 0 0 0 0 0 0 0 0 0 0 0 0 0 0 0.00307750182689616 0 0 0 0 0 0 0 0 0 0 0 0 0 0 0 0 0 0 0 0 0 0 0 0 0 0 0 0 0 0 0 0 0 0 0 0 0 0 0 0 0 0 0 0 0 0 0 0 0 0 0 0 0 0 0 0 0 0 0 0
0 0 0 0 0 0 0 0 0 0 0 0 0 0 0 0 0 0 0 0 0 0 0 0 0 0 0 0 0 0 0 0 0.00124383661277501 0.00470694937291487 0 0 0 0 0 0 0 0 0 0 0 0 0 0 0 0 0.00177997526676482 0 0 0 0.0118345802153164 0 0 0.00208916634021927 0.0980315961949956 0 0 0 0 0 0 0 0 0 0 0 0 0.00264510579842586 0 0 0 0 0 0 0 0 0.00140809216372088 0 0 0 0 0.0199852819510995 0.00256434070989149 0.00253450191878051 0.012444328087402 0.0865701780818764 0.00331518143718988 0 0.00686455411889588 0 0 0.00169953785617765 0.00306315882066717 0 0.00132522571678393 0 0 0.00231887284988687 0.0101607844516876 0.00336778902456101 0 0 0 0 0 0 0 0 0 0 0 0 0 0 0 0 0 0 0 0 0 0 0 0 0 0 0 0 0 0 0 0 0.00234281482751219 0 0 0.0190307755468187 0 0.078440703284562 0 0.236312050767434 0 0.0152074761061291 0.0605208905330147 0.087254109393394 0.156297844108369 0.0110301579188588 0.008434664556332 0.00297125063810504 0.00286965910802017 0.00150094048881214 0.0303349637204932 0.00624094369367351 0 0 0 0 0 0 0 0 0 0 0 0 0 0 0 0 0 0 0 0 0 0 0 0 0 0 0 0 0 0 0 0 0 0 0 0 0 0 0 0 0 0 0 0 0 0 0 0 0 0 0 0 0 0 0 0 0 0 0 0 0 0 0 0 0 0 0 0 0 0 0 0 0 0 0 0 0 0 0 0 0 0 0 0 0 0 0 0 0 0 0 0 0 0 0 0 0 0 0 0 0 0 0 0.00125771831843905 0 0 0 0 0 0 0 0 0 0 0 0 0 0 0 0 0 0 0 0 0 0 0 0 0 0 0 0 0 0 0 0 0 0 0 0 0 0 0 0 0 0 0 0 0 0 0 0 0 0 0 0 0 0 0 0 0 0 0 0
0 0 0 0 0 0 0 0 0 0 0 0 0 0 0 0 0 0 0 0 0 0 0 0 0 0 0 0 0 0 0 0 0 0.00243017375749189 0 0 0 0 0 0 0 0 0 0 0 0 0 0 0 0 0.00216105153653225 0 0 0 0.00235075850664026 0 0 0.0016222777630204 0.112323711968127 0 0 0 0 0 0 0 0 0 0 0 0 0.0011220029951605 0 0 0 0 0 0 0 0 0.00100090575559471 0 0 0 0 0.0385452725786307 0.00488095946504117 0.0206898506278872 0.0370233905026017 0.17571628462863 0.0211210392959922 0.00566494385872927 0.0406765464194624 0 0 0.00170190258583449 0.00104959846802905 0 0 0 0 0.00346797979015268 0.096024562294388 0.0736386407106903 0 0 0 0 0 0 0 0 0 0 0 0 0 0 0 0 0 0 0 0 0 0 0 0 0 0 0 0 0 0 0 0 0 0 0 0.00523593869987713 0 0.0502553237866296 0.158844818812549 0 0 0.0133923192890279 0.0124229713694387 0.0143881754295377 0.0404482680165351 0.0274269274444517 0.00520741650018273 0.0135293920752409 0.00575910521387061 0 0.00224370257502432 0.00272780305808804 0 0 0 0 0 0 0 0 0 0 0 0 0 0 0 0 0 0 0 0 0 0 0 0 0 0 0 0 0 0 0 0 0 0 0 0 0 0 0 0 0 0 0 0 0 0 0 0 0 0 0 0 0 0 0 0 0 0 0 0 0 0 0 0 0 0 0 0 0 0 0 0 0 0 0 0 0 0 0 0 0 0 0 0 0 0 0 0 0 0 0 0 0 0 0 0 0 0 0 0 0 0 0 0.00199826993947237 0 0 0 0 0 0 0 0 0 0 0 0 0 0 0 0 0 0 0 0 0 0 0 0 0 0 0 0 0 0 0 0 0 0 0 0 0 0 0 0 0 0.00123065298273281 0.00167706129870538 0 0 0 0 0 0 0 0 0 0 0 0 0 0 0 0 0
0 0 0 0 0 0 0 0 0 0 0 0 0 0 0 0 0 0 0 0 0 0 0 0 0 0 0 0 0 0 0 0 0 0 0 0 0 0 0 0 0 0 0 0 0 0 0 0 0 0 0 0 0 0 0 0 0 0 0 0 0 0 0 0 0 0 0 0 0 0 0 0 0 0 0 0 0 0 0 0 0 0 0 0 0 0 0 0 0 0 0 0 0 0 0 0 0 0 0 0 0 0.00232824724631906 0 0 0 0 0 0 0 0 0 0 0 0 0 0 0 0 0 0 0 0 0 0 0 0 0 0 0 0 0 0 0 0 0 0 0 0 0 0.111573913560507 0 0 0 0 0 0.0499632350267983 0 0.351309418974786 0.0406207474425234 0.00234771884814013 0.197211892368608 0.00646779136256358 0 0.034051726289629 0.0187041758621903 0.013281788955007 0 0 0 0 0 0 0 0 0 0 0 0 0 0 0 0 0 0 0 0 0 0 0 0 0 0 0 0.00309011847970359 0 0 0 0 0 0 0 0 0 0 0 0 0 0 0 0.00291809084853577 0 0 0 0 0 0 0 0 0.00207902399122153 0 0 0 0 0 0 0 0 0 0 0 0 0 0 0 0 0 0 0 0 0 0 0 0 0 0 0 0 0 0.000590563405630008 0 0 0 0 0 0 0 0 0 0.00134705179811319 0 0 0.00578015762691706 0 0.0014596015207187 0.00653312026821687 0.003213551240831 0.00385162923177901 0 0 0.0169936578468835 0 0 0 0 0 0 0 0 0 0 0 0 0 0 0 0 0 0 0 0 0 0 0 0 0 0 0 0 0 0 0 0 0 0.00184649464313102 0 0 0 0 0 0 0 0.0756664560372636 0.00207282771718701 0 0 0 0 0 0.00553967287459094 0 0.00519577122129373 0 0 0.0027900054219409 0.00546731106871963 0.0115090169208051 0.0124913590564819 0.00170386284296458 0 0
0 0 0 0 0 0 0 0 0 0 0 0 0 0 0 0 0 0 0 0 0 0 0 0 0 0 0 0 0 0 0 0.000966815307974945 0.0048047292638534 0 0.00512705803521763 0 0 0 0 0 0 0 0 0 0 0 0 0 0 0 0 0 0 0 0 0 0 0 0.00496650465994274 0 0 0 0 0 0 0 0 0 0 0 0 0 0 0 0 0 0 0 0 0 0 0 0 0 0 0.00215054385247704 0.00152608488941202 0 0.00373698404742686 0.0210354918157161 0.00234049308726439 0 0.00293221979189913 0 0 0 0 0 0 0 0.0236475023134893 0.00538703545980498 0.00486898540853935 0.0171871563131797 0 0 0 0 0 0 0 0 0 0 0 0 0 0 0 0 0 0 0 0 0 0 0 0 0 0 0 0 0 0 0 0 0 0 0 0.0276411055623376 0 0.0957601383387718 0.0217688859981693 0.0285198786047441 0.0545523670916366 0 0 0.00709221908795619 0.075845540980922 0.0549807870437303 0.317381794435827 0.0101668434252276 0.00784529037990078 0.0263355105346348 0 0 0 0 0 0 0 0 0 0 0 0 0 0 0 0 0 0.00185832438633735 0 0 0 0 0 0 0 0 0 0 0 0 0 0 0 0.0102926582476431 0 0.00776225370718713 0 0.00328737689700715 0 0 0 0 0 0 0.00133098574886935 0 0 0 0 0 0 0 0 0 0 0 0 0 0 0 0 0 0 0 0 0 0 0 0 0 0 0 0 0 0 0 0 0 0 0 0 0 0 0 0 0 0 0 0 0 0.00123691411122862 0 0 0 0 0 0 0 0 0 0 0 0 0 0 0.0304817681758936 0 0 0 0 0 0 0 0 0 0 0 0 0 0 0 0 0 0 0 0 0 0 0 0 0 0.0050163049258071 0 0 0 0 0 0 0 0 0 0 0 0 0 0 0 0.0230108045880248 0.00811034608801975 0.00673900278946294 0 0 0 0 0 0 0 0 0.00215655927337912 0.0101197689523038 0 0 0.0600289663787804 0 0 0
0 0 0 0 0 0 0 0 0 0 0 0 0 0 0 0 0 0 0 0 0 0 0 0 0 0 0 0 0 0 0 0 0 0.00450451163699052 0 0 0 0 0 0 0 0 0 0 0 0 0 0 0 0 0.0317952709808572 0 0 0 0.0288225184087472 0 0 0.0300697169451912 0.138495073300741 0 0 0 0 0.00123989005719193 0 0 0 0 0 0 0 0.00435547461992707 0 0 0 0 0 0 0 0 0 0 0 0 0 0.0176886981135633 0 0.00330523717740427 0.016734498674382 0.0296924139595824 0 0 0 0 0 0 0 0 0 0 0 0 0 0 0 0 0 0 0 0 0 0 0 0 0 0 0 0 0 0 0 0 0 0 0 0 0 0 0 0 0 0 0 0 0 0 0 0 0 0.061474201119236 0.0862518479456483 0 0.0852120982704556 0.0260216151517509 0 0 0 0.0776832272562049 0.0132955470838115 0 0 0 0 0 0.177259530564086 0.166098628734228 0 0 0 0 0 0 0 0 0 0 0 0 0 0 0 0 0 0 0 0 0 0 0 0 0 0 0 0 0 0 0 0 0 0 0 0 0 0 0 0 0 0 0 0 0 0 0 0 0 0 0 0 0 0 0 0 0 0 0 0 0 0 0 0 0 0 0 0 0 0 0 0 0 0 0 0 0 0 0 0 0 0 0 0 0 0 0 0 0 0 0 0 0 0 0 0 0 0 0 0 0 0 0 0 0 0 0 0 0 0 0 0 0 0 0 0 0 0 0 0 0 0 0 0 0 0 0 0 0 0 0 0 0 0 0 0 0 0 0 0 0 0 0 0 0 0 0 0 0 0 0 0 0 0 0 0 0 0 0 0 0 0 0 0
0 0 0 0 0 0 0 0 0 0 0 0 0 0 0 0.00338140808941693 0 0 0 0 0 0 0 0 0 0 0 0 0 0.00104952709935841 0.00510808179144818 0 0 0 0 0 0 0 0 0 0 0 0 0 0 0 0 0 0 0 0 0 0 0 0 0 0 0 0.0183395659077193 0 0 0 0 0 0 0 0 0 0 0 0 0 0 0.00152039983003377 0 0 0 0 0 0 0 0.00193384658338737 0 0 0 0.00419008335746304 0.00148427640067958 0 0.00392319151219875 0.00934249871912127 0 0 0.00271446099124456 0.00288060180050578 0.00134305739059971 0.00121690729123407 0.00162003476251975 0 0.00114127344328928 0.00128626439394636 0 0.000940267153312507 0.00158994765318345 0.00511637816900769 0 0 0 0 0 0 0 0 0 0 0 0 0 0 0 0 0 0 0 0 0 0 0 0.0169369630685245 0 0 0 0 0 0 0.00193279170016265 0 0.00474519150752004 0.00176287126783911 0.000374954615386634 0.0665377490996148 0.00217553417619152 0.00664250819273584 0.0633300670818146 0.0155361211039005 0.194490252052812 0.00359606173532528 0.0400456518925214 0 0.0877853885218405 0.00305018735402801 0.0796490062735375 0 0 0.00163246771666531 0.256374236690953 0.0622981591177867 0 0 0 0 0 0 0 0 0 0 0 0 0 0 0 0 0 0 0 0 0 0 0 0 0 0 0 0 0 0 0 0 0 0 0 0 0 0 0 0 0 0 0 0 0 0 0 0 0 0 0 0 0 0 0 0 0 0 0 0 0 0 0 0 0 0 0 0 0 0 0 0 0 0 0 0 0 0 0 0 0 0 0 0 0 0 0 0 0 0 0 0 0 0 0 0 0 0 0 0 0 0 0 0.00269200732061196 0 0 0 0 0 0 0 0 0 0 0 0 0 0 0 0 0 0 0 0 0 0 0 0 0 0 0 0 0 0 0 0 0 0 0 0 0 0 0 0 0 0.00622150618325435 0 0 0 0 0.000812679864755009 0 0 0 0 0 0 0 0 0.0046458933461431 0.00660967777640582 0 0 0
0 0 0 0 0 0 0 0 0 0 0 0 0 0 0 0 0 0 0 0 0 0 0 0 0 0 0 0 0 0 0 0 0 0.00214576377610821 0 0 0 0 0 0 0 0 0 0 0 0 0 0 0 0 0 0 0 0 0.00424814171650339 0 0 0 0.0243915010610287 0 0 0 0 0 0 0 0 0 0 0 0 0 0 0 0 0 0 0 0 0 0 0 0 0 0 0.00635306397678097 0.00423562505275273 0.00176779740864651 0.00347908006872267 0.024949744155544 0 0 0.00399717687291047 0.00397108469734935 0.00351263838524959 0.00228325728101993 0.00514879241892213 0 0.00238855727500341 0.00125810399520463 0 0.00198275583984292 0.00483570859110756 0.00395323029635682 0 0 0 0 0 0 0 0 0 0 0 0 0 0 0 0 0 0 0 0 0 0 0 0.00230762385931932 0 0 0 0 0 0 0 0 0.00244443606476874 0.00118121008668653 0 0.0266774412533662 0 0.0728681599794436 0.218887380126526 0.0842714528052328 0.043390997414783 0.0742025323093824 0.0132244615481017 0.169381476039536 0 0.0190283233539054 0.119533199071526 0.00133868133796456 0.00300769142675828 0 0.0225447513825322 0.0194139533902911 0 0 0 0 0 0 0 0 0 0 0 0 0 0 0 0 0 0 0 0 0 0 0 0 0 0 0 0 0 0 0 0 0 0 0 0 0 0 0 0 0 0 0 0 0 0 0 0 0 0 0 0 0 0 0 0 0 0 0 0 0 0 0 0 0 0 0 0 0 0 0 0 0 0 0 0 0 0 0 0 0 0 0 0 0 0 0 0 0 0 0 0 0 0 0 0 0 0 0 0 0 0 0 0 0 0 0 0 0 0 0 0 0 0 0 0 0 0 0 0 0 0 0 0 0 0 0 0 0 0 0 0 0 0 0 0 0 0 0 0 0 0 0 0 0 0.00139420568082178 0 0 0 0 0 0 0 0 0 0 0 0 0 0 0 0 0 0
0 0 0 0 0 0 0 0 0 0 0 0 0 0 0 0 0 0 0 0 0 0.00100328879709757 0 0 0 0 0 0 0 0 0 0.00545471730075432 0.00644378974458787 0.00409351368547075 0.00930192535554271 0 0 0 0 0.000853675555425125 0 0 0 0 0 0 0 0 0 0 0 0 0 0 0.00564642124764387 0 0 0 0.00361098261130882 0 0 0 0 0 0 0 0 0 0 0 0 0.00697181593243335 0 0 0 0 0 0 0 0 0 0 0 0 0 0.00170593760545134 0 0.00105115278353424 0.0034461854140921 0.0168766137431172 0.00969499213001195 0.00475973599329896 0.0212076628313715 0 0.0114286789992691 0 0 0 0 0 0.0467928379965025 0.0993433767593548 0.0222695327681108 0.113172580788723 0 0 0 0 0 0 0 0 0 0 0 0 0 0 0 0 0 0 0 0 0 0 0 0 0 0 0 0 0 0 0 0 0 0 0 0.00413065370952289 0 0.0931612164958086 0.0124922745229021 0.0462114677168441 0.00202810232568433 0.043500242636583 0 0.00475951004037542 0.0153883684594519 0 0.102970258897396 0.152808676961659 0.0885807524198719 0.0145046993822727 0 0 0 0 0 0 0 0 0 0 0 0 0 0 0 0 0 0 0 0 0 0 0 0 0 0 0 0 0 0 0 0 0 0.00269260639453694 0 0.00238740626712045 0 0 0 0 0 0 0 0 0 0 0 0 0 0 0 0 0 0 0 0 0 0 0 0 0 0 0 0 0 0 0 0 0 0 0 0 0 0 0 0 0 0 0 0 0 0 0 0 0 0 0 0 0 0 0 0 0 0 0 0 0 0 0 0 0 0 0 0 0 0.0122504680483268 0 0 0 0 0 0 0 0 0 0 0 0 0 0 0 0 0 0 0 0 0 0 0 0 0 0 0 0 0 0 0 0 0 0 0 0 0 0 0 0 0 0 0 0 0 0 0 0 0 0 0 0 0 0 0 0 0.00700387767854238 0 0 0
0 0 0 0 0 0 0 0 0 0 0 0 0 0 0 0.00170399546964978 0 0 0 0 0 0 0 0 0 0 0 0 0 0 0 0.00122290012226953 0.0238568271358425 0.00850721422004355 0.0198465017348112 0 0 0 0 0 0 0 0 0 0 0 0 0 0 0 0 0 0 0 0 0 0 0 0.00214937627650012 0 0 0 0 0 0 0 0 0 0 0 0.000709737038905299 0 0 0 0 0.000665099779211708 0 0 0 0 0 0.000859770247755938 0 0 0 0.00176142061195057 0.00127030493027388 0 0 0.00295242622570629 0.00155598315605868 0.000861786398074199 0.00189228203269424 0.00171505873958666 0.00230661120449072 0.00205685816411838 0.000727443880494482 0.00077158337838898 0.000866168479042656 0.000807182095165199 0.0658756458314334 0.0207633169750367 0.00129825868146813 0.00663095933557994 0 0 0 0 0 0 0 0 0 0 0 0 0 0 0 0 0 0 0 0 0 0 0 0.00441538745482149 0 0 0 0 0 0 0 0.000618901536959757 0.00158671655244926 0.00153589292224684 0.000926041245794742 0.0271036615522806 0 0.0341346264703381 0.0061718358682336 0.00566867662400557 0.110068650098644 0.162236848546424 0 0.0802976538671455 0.0624550211351288 0.0665270962655698 0 0.0772031173731523 0.0103498927004298 0.0810657275352984 0 0.0046665620381217 0 0 0 0 0 0 0 0 0 0 0 0 0 0 0 0 0 0 0 0 0 0 0 0 0 0 0 0.000926691571353892 0 0 0 0 0 0.00238938644248679 0 0 0 0 0 0.000745293032826084 0 0 0.000572340888142375 0 0 0 0 0 0 0 0 0 0 0 0 0 0 0 0 0 0 0 0 0 0 0 0 0 0 0 0 0 0 0 0 0 0 0 0 0 0 0 0 0 0.000553387043602503 0.000493136673765838 0 0 0 0 0 0 0 0 0 0 0 0.000699889702515521 0.00095494880220415 0.000994449706889452 0.00043370798235072 0 0 0.00472667641404266 0 0.00174492471634485 0 0 0 0 0 0 0 0 0 0 0 0 0 0 0 0 0 0 0 0 0 0 0 0 0 0 0 0 0 0 0 0.000435484243983582 0 0 0 0 0 0 0 0.0198065285243816 0.0010276761267384 0.00250450796123964 0 0 0 0 0 0 0.000898858650882399 0 0 0.00339717823564981 0.0030289476320166 0.00617492103128739 0.0158768486142183 0.00830613732113125 0.0088494026018442 0.00379165414850553
0 0 0 0 0 0 0 0 0 0 0 0 0 0 0 0 0 0 0 0 0 0 0 0 0 0.00354030904304817 0 0 0 0 0 0.00359513537048224 0.0175373704341255 0.0185634383592985 0.00593966517504268 0 0 0 0 0 0 0 0 0 0 0 0 0.00183067049932437 0 0 0 0 0 0 0.0119521817822983 0 0 0 0 0 0 0 0 0 0 0 0 0 0 0 0 0.0127951795119932 0 0 0 0 0 0 0 0 0 0 0 0 0 0 0 0 0 0.00248080967347035 0.00670946630005519 0 0.0188644135938035 0 0.0184202438468119 0 0 0 0 0 0.089909924230005 0.16617613624364 0.0138586032961984 0.104533032336576 0 0 0 0 0 0 0 0 0 0 0 0 0 0 0 0 0 0 0 0 0 0 0 0 0 0 0 0 0 0 0 0 0 0 0 0.00403569209553563 0 0.0164440043469513 0.00389293110843217 0.0263711171690792 0.00646364386452292 0.00930560263034843 0 0 0.00125241108763302 0.176776958161747 0.138237450234614 0 0.0849442254519387 0.0252280542175555 0 0 0 0 0 0 0 0 0 0 0 0 0 0 0 0 0 0 0 0 0 0 0 0 0 0 0 0 0 0 0 0 0 0 0 0 0 0 0 0 0 0.00062840404192236 0 0 0 0 0 0 0 0 0 0 0 0 0 0 0 0 0 0 0 0 0 0 0 0 0 0 0 0 0 0 0 0 0 0 0 0 0 0 0 0 0 0 0 0 0 0 0 0 0 0 0 0 0 0 0 0 0 0 0 0 0 0 0 0.00389618586632208 0 0 0 0 0 0 0 0 0 0 0 0 0 0 0 0 0 0 0 0 0 0 0 0 0 0 0 0 0 0 0 0 0 0 0 0 0 0 0 0 0 0.00358835458793988 0 0 0 0 0 0 0 0 0 0 0 0 0 0.00222838543928479 0 0 0 0
0 0 0 0 0 0 0 0 0 0 0 0 0 0 0 0 0 0 0 0 0 0.00105305177549485 0 0 0 0.00295317962255327 0 0 0 0 0 0.0165157096992757 0.00884172982158648 0.014914941497923 0.014434525529079 0 0 0 0 0.000968208741450238 0 0 0 0 0 0 0 0.00154876274823753 0 0 0 0 0 0 0.00900879260924414 0 0 0 0.00239256401852156 0 0 0 0 0 0 0 0 0 0 0 0 0.00798577386089825 0 0 0 0 0 0 0 0 0 0 0 0 0 0 0 0 0.004281980908952 0.00603055489200576 0.0183165604543312 0.0200500927230176 0.0436003558438026 0 0.0312703647232781 0 0 0 0 0 0.0368259918853286 0.168920270343274 0.0280146099152479 0.11758761092548 0 0 0 0 0 0 0 0 0 0 0 0 0 0 0 0 0 0 0 0 0 0 0 0 0 0 0 0 0 0 0 0 0 0 0 0 0 0.0276062264795206 0.0066213499583683 0.0197689708657127 0 0.0126457966457986 0 0 0.00495543490300721 0.180466173059896 0.0326366465345614 0.149593479378669 0 0.00836215426965162 0 0 0 0 0 0 0 0 0 0 0 0 0 0 0 0 0 0 0 0 0 0 0 0 0 0 0 0 0 0 0 0 0 0 0 0 0 0 0 0 0 0 0 0 0 0 0 0 0 0 0 0 0 0 0 0 0 0 0 0 0 0 0 0 0 0 0 0 0 0 0 0 0 0 0 0 0 0 0 0 0 0 0 0 0 0 0 0 0 0 0 0 0 0 0 0 0 0 0 0 0 0 0 0 0 0.0018281353658332 0 0 0 0 0 0 0 0 0 0 0 0 0 0 0 0 0 0 0 0 0 0 0 0 0 0 0 0 0 0 0 0 0 0 0 0 0 0 0 0 0 0 0 0 0 0 0 0 0 0 0 0 0 0 0 0 0 0 0 0
0 0 0 0 0 0 0 0 0 0 0 0 0 0 0 0 0 0 0 0 0 0 0 0 0 0 0 0 0 0 0 0 0.11571705125182 0.0677307547378265 0.0184447626873588 0 0 0 0 0 0 0 0 0 0 0 0 0 0 0 0 0 0 0 0.0463120988384104 0 0 0 0 0 0 0 0 0 0 0.0019567352948752 0 0 0 0 0 0 0 0 0 0 0 0 0 0 0 0 0 0 0 0 0 0 0 0 0 0.003682248603076 0.013516018401879 0 0 0.00242243686048145 0 0 0 0 0.0659689459814667 0.0381095968882009 0.00231617180279028 0.00878313303809531 0 0 0 0 0 0 0 0 0 0 0 0 0 0 0 0 0 0 0 0 0 0 0 0 0 0 0 0 0 0 0 0 0 0 0 0.0414531574832486 0 0.00413287323248564 0.00366046972521635 0 0.0633426848181141 0.0448679291922234 0 0.00548521796367799 0 0.0312336176267101 0.270186769260442 0.0469590899173784 0.00883843329215042 0 0 0 0 0 0 0 0 0 0 0 0 0 0 0 0 0 0 0 0 0 0 0 0 0 0 0 0 0 0 0 0 0 0 0 0 0 0 0 0 0 0 0.00263006401911256 0 0 0 0 0 0 0 0 0 0 0 0 0 0 0 0 0 0 0 0 0 0 0 0 0 0 0 0 0 0 0 0 0 0 0 0 0 0 0 0 0 0 0 0 0 0 0 0 0 0 0 0 0 0 0 0 0 0 0 0 0 0 0 0.0305275371057361 0 0 0 0 0 0 0 0 0 0 0 0 0 0 0 0 0 0 0 0 0 0 0 0 0 0 0 0 0 0 0 0 0 0 0 0 0 0 0 0 0 0.0183179616687297 0 0 0 0 0.0172798056938399 0 0 0 0 0 0 0 0 0.0160119471387648 0 0 0.00457148536781444 0.00554100210807415
0 0 0 0.00192330057789989 0 0 0 0 0 0 0 0 0 0 0 0.00175897302521009 0 0 0 0 0 0 0 0 0 0 0 0.000865281784299191 0 0.00444521029701542 0.00967711888742931 0 0 0.00697588906267547 0 0 0 0 0 0 0 0 0 0 0 0 0 0 0 0 0.00590721444650772 0 0 0 0.0995272891023589 0 0 0.0474452795426812 0.0191398278582649 0 0 0 0 0 0 0 0 0 0 0 0 0 0 0 0 0 0 0 0 0 0 0 0 0 0 0.00385107762209554 0.00142905504144612 0 0.00267831869934886 0.00285980084523218 0.00103711304030213 0 0.00176585998281454 0.00132873641308374 0.00161640601125387 0.00131444892477101 0 0 0 0 0 0.00135549759700101 0 0 0 0 0 0 0 0 0 0 0 0 0 0 0 0 0 0 0 0 0 0 0 0 0 0.0111400907709522 0 0 0.00392085395272433 0 0 0.00356635167653714 0 0 0.002741589516518 0.000769426571257091 0 0.156029780088514 0.0337855946772678 0 0.0191117654603114 0.00210298138811879 0.00898834827211894 0 0.0793178570638579 0.222539777521038 0.0101422670624765 0 0 0 0 0 0 0.209594565350876 0 0 0 0 0 0 0 0 0 0 0 0 0 0 0 0 0 0 0 0 0 0 0 0 0 0 0 0 0 0 0 0 0 0 0 0 0 0 0 0 0 0 0 0 0 0 0 0 0 0 0 0 0 0 0 0 0 0 0 0 0 0 0 0 0 0 0 0 0 0 0 0 0 0 0 0 0 0 0 0 0 0 0 0 0 0 0 0 0 0 0 0 0 0 0 0 0 0 0 0 0 0 0 0.00817882374796397 0 0 0 0 0 0 0 0 0 0 0 0 0 0 0 0 0 0 0 0 0 0 0 0 0 0 0 0 0 0 0 0 0 0 0 0 0 0 0 0 0 0.00435477180612166 0 0 0 0 0.00210025052288101 0 0 0 0 0 0 0 0 0.00471320578877305 0 0 0 0
0 0 0 0 0 0 0 0 0 0 0 0 0 0 0 0 0 0 0 0 0 0 0 0 0 0 0 0 0 0.00136691378964332 0 0 0 0 0 0 0 0 0 0 0 0 0 0 0 0 0 0 0 0 0 0 0 0 0.00480638057238231 0 0 0.00331213725952034 0.0268654047204719 0 0 0 0 0 0 0 0 0 0 0 0 0 0 0 0 0 0 0 0 0 0 0 0 0 0 0.00286368106185924 0 0 0.00222797036375705 0.00528209670268019 0 0 0 0 0 0 0 0 0 0 0 0.00104909410881317 0 0 0 0 0 0 0 0 0 0 0 0 0 0 0 0 0 0 0 0 0 0 0 0 0 0.00256404801546314 0 0 0 0 0 0 0 0 0.00263907742596382 0 0 0.101888885784968 0.0292908088464377 0 0.00870817780707505 0.00566243006385082 0.0141357086728913 0 0.164606553189154 0.119764520296901 0.0193429750108627 0 0.00889871944962718 0 0 0 0.464194204505917 0 0 0 0 0 0 0 0 0 0 0 0 0 0 0 0 0 0 0 0 0 0 0 0 0 0 0 0 0 0 0 0 0 0 0 0 0 0 0 0 0 0 0 0 0 0 0 0 0 0 0 0 0 0 0 0 0 0 0 0 0 0 0 0 0 0 0 0 0 0 0 0 0 0 0 0 0 0 0 0 0 0 0 0 0 0 0 0 0 0 0 0 0 0 0 0 0 0 0 0 0 0 0 0 0.00282697492187266 0 0 0 0 0 0 0 0 0 0 0 0 0 0 0 0 0 0 0 0 0 0 0 0 0 0 0 0 0 0 0 0 0 0 0 0 0 0 0 0 0 0.00323077997597842 0 0 0 0 0.00145889471778474 0 0 0 0 0 0 0 0 0.00301356273612573 0 0 0 0
0 0 0 0 0 0 0 0 0 0 0 0 0 0 0 0 0 0 0 0 0 0 0 0 0 0 0 0 0 0 0 0 0 0 0 0 0 0 0 0 0 0 0 0 0 0 0 0 0 0 0 0 0 0 0 0 0 0 0 0 0 0 0 0 0 0 0 0 0 0 0 0 0 0 0 0 0 0 0 0 0 0 0 0 0 0 0 0 0 0 0 0 0 0 0 0 0 0 0 0 0 0 0 0 0 0 0 0 0 0 0 0 0 0 0 0 0 0 0 0 0 0 0 0 0 0 0 0 0 0 0 0 0 0 0 0 0 0 0 0 0 0 0 0 0 0 0 0 0 0 0 0 0 0 0 0 0 0.274650812488619 0.14307418716403 0 0 0 0 0.170810821554292 0.0220984941796146 0.279355881202228 0 0 0 0 0 0 0 0 0 0.0253197755485347 0.0470346767851703 0 0 0 0 0.0244126827347438 0 0 0 0 0 0 0 0 0 0 0 0.0132426683427671 0 0 0 0 0 0 0 0 0 0 0 0 0 0 0 0 0 0 0 0 0 0 0 0 0 0 0 0 0 0 0 0 0 0 0 0 0 0 0 0 0 0 0 0 0 0 0 0 0 0 0 0 0 0 0 0 0 0 0 0 0 0 0 0 0 0 0 0 0 0 0 0 0 0 0 0 0 0 0 0 0 0 0 0 0 0 0 0 0 0 0 0 0 0 0 0 0 0 0 0 0 0 0 0 0 0 0 0 0 0 0 0 0 0 0 0 0 0 0 0 0 0 0 0 0 0
0 0 0 0 0 0 0 0 0 0 0 0 0 0 0 0 0 0 0 0 0 0 0 0 0 0 0 0 0 0 0 0 0 0 0 0 0 0 0 0 0 0 0 0 0 0 0 0 0 0 0 0 0 0 0 0 0 0 0 0 0 0 0 0 0 0 0 0 0 0 0 0 0 0 0 0 0 0 0 0 0 0 0 0 0 0 0 0 0 0 0 0 0 0 0 0 0 0 0 0 0 0 0 0 0 0 0 0 0 0 0 0 0 0 0 0 0 0 0 0 0 0 0 0 0 0 0 0 0 0 0 0 0 0 0 0 0 0 0 0 0 0 0 0 0 0 0 0 0 0 0 0 0 0 0 0 0.0960917319684544 0 0.0483541593172067 0.075835243446689 0 0.0313965915519423 0.0830463950827464 0.0165058212788503 0 0.122277760131451 0.00226899429978805 0 0 0 0 0 0 0 0 0.0149255167848103 0.237152107640317 0.0200727456657882 0.00194918071818602 0.00517001477712565 0.0251516041546932 0 0.03993385383666 0.00787391817837957 0 0 0 0 0 0 0 0 0 0.0267684232597141 0 0 0 0 0 0.00522097470406041 0 0 0 0 0 0 0 0 0.00176174623480786 0 0 0 0 0 0 0 0 0 0 0 0 0 0 0 0 0 0 0 0 0 0 0 0 0 0 0 0 0 0 0 0 0 0 0 0 0 0 0 0 0 0 0 0 0 0 0 0 0 0 0 0 0 0 0 0 0 0 0 0 0 0 0 0 0 0 0 0 0 0 0 0 0 0 0 0 0 0 0.00497740697946332 0 0.00436873974398202 0.0455151653715492 0.015898033729647 0.0153847987515537 0 0 0 0.0262862835146634 0.00536991359838204 0.00942450610413531 0 0 0 0 0 0 0 0 0 0 0 0 0.0110183691749534 0 0 0 0 0 0 0 0
0 0 0 0 0 0 0 0 0 0 0 0 0 0 0 0 0 0 0 0 0 0 0 0 0 0 0 0 0 0 0 0 0 0 0 0 0 0 0 0 0 0 0 0 0 0 0 0 0 0 0 0 0 0 0 0 0 0 0 0 0 0 0 0 0 0 0 0 0 0 0 0 0 0 0 0 0 0 0 0 0 0 0 0 0 0 0 0 0 0 0 0 0 0 0 0 0 0 0 0 0 0 0 0 0 0 0 0 0 0 0 0 0 0 0 0 0 0 0 0 0 0 0 0 0 0 0 0 0 0 0 0 0 0 0 0 0 0 0 0 0 0 0 0 0 0 0 0 0 0 0 0 0 0 0 0 0.0422061029290945 0.0407701839015323 0 0.00963655266527022 0 0.0349820065430125 0.101869368310086 0.0455716534620198 0.0209637478199161 0.261697378057411 0.0929629377652348 0 0 0 0 0 0 0.0143779519297546 0 0 0.0779188647492141 0.0213668396078541 0.0047015678687485 0 0 0 0 0 0.00745689161103686 0 0 0 0 0 0 0 0 0 0 0 0 0 0 0.032364991711901 0 0 0 0 0 0 0 0 0.0331501113649066 0 0 0 0 0 0 0 0 0 0 0 0 0 0 0 0 0 0 0 0 0 0 0 0 0 0 0 0 0 0 0 0 0 0 0 0 0 0 0.00904703821168027 0 0 0.0178028444630062 0 0 0 0 0 0 0 0 0 0 0 0 0 0 0 0 0 0 0 0 0.00847838361254876 0.0115215394522466 0 0 0 0 0 0 0 0 0 0 0 0 0 0 0.00348949817148327 0 0.0290288651406538 0 0 0 0 0 0 0 0.078634680651389 0 0 0 0 0 0 0 0 0 0 0 0 0 0 0 0 0 0 0 0 0 0
0 0 0 0 0 0 0 0 0 0 0 0 0.00137120170047588 0 0 0 0 0 0 0 0 0 0 0 0 0 0 0 0 0 0 0 0 0 0 0 0 0 0 0 0 0 0 0 0 0 0 0 0 0 0 0 0 0 0 0 0 0 0 0 0 0 0 0 0 0 0 0 0 0 0 0 0 0 0 0 0 0 0 0 0 0 0 0 0 0 0 0 0 0 0 0 0 0 0 0 0 0 0 0 0 0 0 0 0 0 0 0 0 0 0 0 0 0 0 0 0 0 0.00128194119209581 0 0 0 0 0 0 0 0 0 0 0 0 0 0 0 0 0 0 0 0 0 0 0 0 0 0 0 0 0 0 0 0 0 0 0 0 0 0 0.0534375213088503 0.00805356347287478 0 0.0845072371412431 0.0174009962028305 0.00928781586964264 0 0 0.0319241671767726 0.00400022096516464 0 0 0 0 0 0 0 0 0.0272698042083226 0.128849060985304 0.0216890355744475 0.00269013416826165 0 0 0 0 0 0 0 0 0 0 0 0 0 0 0.0187656709037264 0.003901492107301 0 0 0 0 0.00407596416157611 0 0 0 0 0 0 0 0 0.00554724088759053 0 0 0 0 0 0 0 0 0 0 0.0333656022636572 0 0 0 0 0 0 0 0 0 0 0 0 0 0 0 0 0 0 0 0 0 0 0 0 0 0 0 0 0 0 0 0 0 0 0 0 0 0 0 0 0 0 0 0 0 0 0 0 0 0 0 0 0 0 0 0 0 0 0 0 0 0 0 0 0 0 0 0.192866473794328 0.0191493062446145 0.0130258395347982 0.052926485621704 0.147681900169549 0.0521779286299234 0 0 0 0 0.00683480246064854 0.020933974322434 0 0 0 0 0 0 0 0 0 0 0.0122303090658883 0 0.0192532059946809 0 0 0 0 0 0.00550110387129441 0 0
0 0 0 0 0 0 0 0 0 0 0 0 0 0 0 0 0 0 0 0 0 0 0 0 0 0 0 0 0 0 0 0 0 0 0 0 0 0 0 0 0 0 0 0 0 0 0 0 0 0 0 0 0 0 0 0 0 0 0 0 0 0 0 0 0 0 0 0 0 0 0 0 0 0 0 0 0 0 0 0 0 0 0 0 0 0 0 0 0 0 0 0 0 0 0 0 0 0 0 0 0 0 0 0 0 0 0 0 0 0 0 0 0 0 0 0 0 0 0 0 0 0 0 0 0 0 0 0 0 0 0 0 0 0 0 0 0 0 0 0 0 0 0 0 0 0 0 0 0 0 0 0 0 0 0 0 0 0 0 0.145898584137014 0 0 0 0 0 0 0 0 0 0 0 0 0 0 0 0 0 0.0905375836692908 0 0 0 0 0 0 0 0 0 0 0 0 0 0 0 0.0228148015481872 0.0209667048962072 0 0 0 0 0 0 0 0 0 0 0 0 0 0 0 0 0 0 0 0 0 0 0 0 0 0 0 0 0 0 0 0 0 0 0 0 0 0 0 0 0 0 0 0 0 0 0 0 0 0 0 0 0 0 0 0 0 0 0 0 0 0 0 0 0 0 0 0 0 0 0 0 0 0 0 0 0 0 0 0 0 0 0 0 0 0 0 0 0 0 0 0 0.251672986357099 0.0215893819182742 0.133765499457614 0.029660487193115 0.140256315634085 0.0732023393477921 0 0 0 0 0.010544799304392 0.0133527964225278 0 0 0 0 0 0 0 0 0 0 0 0 0.0457377201144019 0 0 0 0 0 0 0 0
0 0 0 0 0 0 0 0 0 0 0 0 0 0 0 0 0 0 0 0 0 0 0 0 0 0 0 0 0 0 0 0 0 0 0 0 0 0 0 0 0 0 0 0 0 0 0 0 0 0 0 0 0 0 0 0 0 0 0 0 0 0 0 0 0 0 0 0 0 0 0 0 0 0 0 0 0 0 0 0 0 0 0 0 0 0 0 0 0 0 0 0 0 0 0 0 0 0 0 0 0 0 0 0 0 0 0 0 0 0 0 0 0 0 0 0 0 0 0 0 0 0 0 0 0 0 0 0 0 0 0 0 0 0 0 0 0 0 0 0 0 0 0 0 0 0 0 0 0 0 0 0 0 0 0 0 0 0.0700591645878337 0.0925802468654182 0.0551037738980402 0 0 0 0 0 0.264074557639179 0 0 0 0 0 0 0 0 0 0 0.278875681288305 0 0 0 0 0 0 0 0 0 0 0 0 0 0 0 0 0.0232971628339824 0 0 0 0 0 0 0 0 0 0 0 0 0 0 0 0 0 0 0 0 0 0 0 0 0 0 0 0 0 0 0 0 0 0 0 0 0 0 0 0 0 0 0 0 0 0 0 0 0 0 0 0 0 0 0 0 0 0 0 0 0 0 0 0 0 0 0 0 0 0 0 0 0 0 0 0 0 0 0 0 0 0 0 0 0 0 0 0 0 0 0 0 0 0 0 0 0.160123838656649 0.0558855742305923 0 0 0 0 0 0 0 0 0 0 0 0 0 0 0 0 0 0 0 0 0 0 0 0 0 0 0 0
0 0 0 0 0 0 0 0 0 0 0 0 0 0 0 0 0 0 0 0 0 0 0 0 0 0 0 0 0 0 0 0 0 0 0 0 0 0 0 0 0 0 0 0 0 0 0 0 0 0 0 0 0 0 0 0 0 0 0 0 0 0 0 0 0 0 0 0 0 0 0 0 0 0 0 0 0 0 0 0 0 0 0 0 0 0 0 0 0 0 0 0 0 0 0 0 0 0 0 0 0 0 0 0 0 0 0 0 0 0 0 0 0 0 0 0 0 0 0 0 0 0 0 0 0 0 0 0 0 0 0 0 0 0 0 0 0 0 0 0 0 0 0 0 0 0 0 0 0 0 0 0 0 0 0 0 0 0.0246319101395808 0.0358353859454631 0.00390945018272714 0 0 0 0.0304310799560318 0.0723791535577388 0.241199061328415 0.0169753079676671 0 0 0 0 0 0.0288952910230121 0.0100064030808677 0 0.0043987828079784 0.0940038028878068 0 0 0.0883482773310722 0.00924174179584632 0.0094191589812041 0.00358724633016738 0.0155272666134125 0.101487980549071 0 0 0 0 0 0 0 0 0.0301150516452537 0 0 0.00839243630994301 0 0 0 0 0 0 0 0 0 0 0 0 0 0.00885251120735641 0 0 0 0 0 0 0.000855736242883439 0 0 0 0.034125717306931 0 0 0 0 0.00110717479326154 0.00683261839448637 0.00250820591007707 0 0.012510417322981 0.00959370361720831 0.00485553917431562 0 0 0 0 0 0 0 0.00162151132062325 0 0 0 0 0 0 0 0 0 0 0.000894245948332936 0.00117097612622978 0 0 0 0.000467854725922081 0 0 0 0 0 0 0 0 0 0 0 0 0 0 0.00587431167603828 0.0225991437336273 0 0.00185774179622186 0 0 0 0 0 0 0 0 0.0133173936609543 0 0 0 0.00139194702390087 0 0 0.00693926255246218 0 0 0.00154317205586832 0 0.000877751828550462 0.00461503705973797 0 0 0 0 0 0 0 0 0 0 0 0 0.00551421370405095 0.0109298146853913 0.0103592096993282 0 0 0 0 0 0 0 0
0 0 0 0 0 0 0 0 0 0 0 0 0 0 0 0 0 0 0 0 0 0 0 0 0 0 0 0 0 0 0 0 0 0 0 0 0 0 0 0 0 0 0 0 0 0 0 0 0 0 0 0 0 0 0 0 0 0 0 0 0 0 0 0 0 0 0 0 0 0 0 0 0 0 0 0 0 0 0 0 0 0 0 0 0 0 0 0 0 0 0 0 0 0 0 0 0 0 0 0 0 0 0 0 0 0 0 0 0 0 0 0 0 0 0 0 0 0 0 0 0 0 0 0 0 0 0 0 0 0 0 0 0 0 0 0 0 0 0 0 0 0 0 0 0 0 0 0 0 0 0 0 0 0 0 0 0.110926501029148 0.0306374021992735 0.100323055871657 0 0 0 0.190438546571897 0 0.0970769935220607 0.102504645664892 0.0369404396555671 0 0 0 0 0 0.0402783620027007 0 0 0.0152964839841913 0.0825611205906618 0.0375402801366022 0 0.0326857939541403 0 0.0183852633792034 0 0 0.0943149860590525 0 0 0 0 0 0 0 0 0 0 0 0 0 0 0 0 0 0 0 0 0 0 0 0 0 0 0 0 0 0 0 0 0 0 0 0 0 0 0 0 0 0 0 0 0 0 0 0 0 0 0 0 0 0 0 0 0 0 0 0 0 0 0 0 0 0 0 0 0 0 0 0 0 0 0 0 0 0 0 0 0 0 0 0 0 0 0 0 0 0 0.0100901253789532 0 0 0 0 0 0 0 0 0 0 0 0 0 0 0 0 0 0 0 0 0 0 0 0 0 0 0 0 0 0 0 0 0 0 0 0 0 0 0 0 0 0 0 0
0 0 0 0 0 0 0 0 0 0 0 0 0 0 0 0 0 0 0 0 0 0 0 0 0 0 0 0 0 0 0 0 0 0 0 0 0 0 0 0 0 0 0 0 0 0 0 0 0 0 0 0 0 0 0 0 0 0 0 0 0 0 0 0 0 0 0 0 0 0 0 0 0 0 0 0 0 0 0 0 0 0 0 0 0 0 0 0 0 0 0 0 0 0 0 0 0 0 0 0 0 0 0 0 0 0 0 0 0 0 0 0 0 0 0 0 0 0 0 0 0 0 0 0 0 0 0 0 0 0 0 0 0 0 0 0 0 0 0 0 0 0 0 0 0 0 0 0 0 0 0 0 0 0 0 0 0.00821903743996611 0 0.0264309782797379 0 0 0 0.259411567473542 0.0555974230695017 0 0.284405869819293 0.00790487449292772 0 0 0 0 0 0.0401773151847844 0 0 0 0.0400315101948701 0 0 0.0188936306314 0 0 0 0 0.179570255072998 0 0 0 0 0 0 0 0 0 0 0 0 0 0 0 0 0 0 0 0 0 0 0 0 0 0.0120278596682431 0 0 0 0 0 0 0 0 0 0 0 0 0 0 0 0 0 0 0 0 0 0 0 0 0 0 0 0 0 0 0 0 0 0 0 0 0 0 0 0 0 0 0 0 0 0 0 0 0 0 0 0 0 0 0 0 0 0 0 0 0 0.0163673241939189 0 0 0 0 0 0 0 0 0 0 0.0509623544788168 0 0 0 0 0 0 0 0 0 0 0 0 0 0 0 0 0 0 0 0 0 0 0 0 0 0 0 0 0 0 0 0 0 0 0 0
0 0 0 0 0 0 0 0 0 0 0 0 0 0 0 0 0 0 0 0 0 0 0 0 0 0 0 0 0 0 0 0 0 0 0 0 0 0 0 0 0 0 0 0 0 0 0 0 0 0 0 0 0 0 0 0 0 0 0 0 0 0 0 0 0 0 0 0 0 0 0 0 0 0 0 0 0 0 0 0 0 0 0 0 0 0 0 0 0 0 0 0 0 0 0 0 0 0 0 0 0 0 0 0 0 0 0 0 0 0 0 0 0 0 0 0 0 0 0 0 0 0 0 0 0 0 0 0 0 0 0 0 0 0 0 0 0 0 0 0 0 0 0 0 0 0 0 0 0 0 0 0 0 0 0 0 0.0311261505399829 0.0389412543262901 0.098844611705494 0.0144280227356934 0 0.0376883020070618 0.258976745273335 0.0175869776124673 0.0852016239839593 0 0.0256203956376161 0 0 0 0 0 0.00700420542074144 0.0104412835639308 0 0.00441069385977077 0.217290019977085 0.00301988366930713 0 0.0199056716990922 0.00145494152498916 0.00738042370599464 0 0.0013713338928006 0.0599477135947893 0 0 0 0 0 0 0 0 0.00251004669164719 0 0 0 0 0 0 0 0 0 0 0 0 0 0 0 0 0 0 0 0 0 0 0 0 0 0 0 0.00557488165408613 0 0 0 0 0 0 0 0 0 0 0 0 0 0 0 0 0 0 0 0 0 0 0 0 0 0 0 0.00166388608616177 0 0 0 0 0 0 0 0 0 0 0 0 0 0 0 0 0 0 0 0 0 0.00608978799869915 0.0191814622263568 0 0.00194075754853353 0 0 0 0 0 0 0 0 0.0206113140732901 0 0 0 0 0 0 0 0 0 0.00178760899082476 0 0 0 0 0 0 0 0 0 0 0 0 0 0 0 0 0 0 0 0 0 0 0 0 0 0
0 0 0 0 0 0 0 0 0 0 0 0 0 0 0 0 0 0 0 0 0 0 0 0 0 0 0 0 0 0 0 0 0 0 0 0 0 0 0 0 0 0 0 0 0 0 0 0 0 0 0 0 0 0 0 0 0 0 0 0 0 0 0 0 0 0 0 0 0 0 0 0 0 0 0 0 0 0 0 0 0 0 0 0 0 0 0 0 0 0 0 0 0 0 0 0 0 0 0 0 0 0 0 0 0 0 0 0 0 0 0 0 0 0 0 0 0 0 0 0 0 0 0 0 0 0 0 0 0 0 0 0 0 0 0 0 0 0 0 0 0 0 0 0 0 0 0 0 0 0 0 0 0 0 0 0 0 0.00248021872066878 0.120519572537893 0.00620533651253069 0 0 0.0625600276529279 0.0217542360592015 0.0081282754211159 0.0879386808900087 0 0 0 0 0 0 0.00378226428049346 0.00371803619548387 0 0.00401866948521772 0.0213022990472746 0.0808452134281162 0.02569263392083 0.00690056558301338 0 0 0 0.00207599844102783 0.0346481824859368 0 0 0 0 0 0 0 0 0.00792899305183015 0 0 0 0 0 0.0318881423652026 0 0 0 0 0 0 0 0.00234117387435726 0.0835114624323836 0 0.00309105017721543 0 0 0 0 0 0 0 0 0 0 0 0 0 0 0 0 0 0 0 0 0 0 0 0 0 0.00906931247622912 0 0 0 0 0 0 0 0 0 0.00513874361819829 0.0307577397148543 0 0.00616406988724486 0.0219957028945879 0 0 0.00821588329165434 0 0 0 0 0 0 0 0 0 0 0 0 0 0 0 0 0 0 0.00855602079378639 0 0 0 0 0 0 0 0 0 0 0 0 0 0 0.00483197164294035 0 0.0243203770864604 0 0.00569979803557487 0.0441716564670577 0 0 0.00498864335318774 0.00375671346141985 0.105631882172992 0.0813205550781526 0 0 0.00238367248903733 0 0 0 0 0 0 0 0 0 0 0 0.00256680623813592 0.00619324344854866 0.00290617528720712 0 0 0 0
0 0 0 0 0 0 0 0 0 0 0 0 0.0531332580156212 0 0 0 0 0 0 0 0 0 0 0 0.00273793360068989 0 0.00245657465634835 0 0 0 0 0.00598164613802421 0 0 0.0028532709121852 0 0 0 0 0 0 0 0 0 0 0 0 0 0.00617828419967533 0 0 0 0 0 0 0.00183709600689647 0.00234107809728399 0 0 0 0 0 0 0 0 0 0 0 0 0 0 0 0 0 0 0 0 0 0 0 0 0 0 0 0 0 0 0 0 0 0 0 0 0 0 0 0 0 0 0 0 0 0 0 0.00252915945181931 0 0 0.00284631929479424 0.0046293175440004 0.00123290332588667 0 0 0 0 0.0410864944311231 0.0469051823607588 0.00875665789467864 0.0196890926971903 0.0291145312781006 0.0493022203771406 0.0396513541978312 0 0 0 0 0 0 0 0 0 0 0 0 0 0 0 0 0 0 0 0 0 0 0 0 0 0 0 0 0 0 0 0 0 0 0 0 0 0 0 0 0 0 0 0 0 0 0 0 0.0176006620228524 0.00634220566497875 0.054306826723595 0 0 0 0.0155994418292667 0.0232619773558149 0 0 0 0 0 0 0 0 0 0 0.0768146107011656 0.00924940319357253 0.0253407830066539 0 0.00206912304124148 0 0 0 0.0117606206529764 0 0 0.00149849399778222 0 0 0 0 0.00987551780612031 0.00973700670530293 0.00653942452516846 0.0170268688171626 0 0 0.096731805708199 0 0 0 0 0 0 0 0 0 0 0 0 0 0 0 0.00301254095673275 0 0 0 0 0 0 0 0 0 0 0 0 0.00168052602003563 0 0 0 0 0 0 0 0 0 0 0 0 0 0 0 0 0 0 0 0 0 0 0 0 0.00759418085738971 0.0882025126711494 0.084350917941452 0.0785649663814672 0 0 0 0 0 0 0 0 0 0.0113572811296142 0 0 0 0 0 0 0 0 0.0182199278102574 0 0 0 0 0 0 0 0 0 0 0 0 0 0 0 0 0 0 0 0 0 0 0 0 0 0 0 0 0 0 0 0 0 0
0 0 0 0 0 0 0 0 0 0 0 0 0 0.00913154596032534 0 0 0 0 0 0.00430733300015346 0 0 0 0 0 0 0.0130616317962614 0 0 0 0 0 0 0 0 0 0 0 0 0 0 0 0 0.0102547002264057 0.007373618423449 0.0110792517656172 0 0 0.0207046199811946 0 0 0 0 0 0 0 0 0 0 0 0 0 0 0 0.0233728208539295 0.0273018408943066 0 0 0 0 0 0 0 0 0 0 0 0 0 0 0 0 0 0 0 0 0 0 0 0 0 0 0 0 0 0 0 0 0 0 0 0 0 0 0 0 0 0 0 0 0 0 0 0 0 0 0 0 0 0 0 0 0 0 0 0 0 0 0.0973449986868779 0 0 0 0 0 0 0 0 0 0 0 0 0 0 0 0 0 0 0 0 0 0 0 0 0 0 0 0 0 0 0 0 0 0 0 0 0 0 0 0 0.0505624927052469 0.191294650364185 0.0237199720162704 0 0.0308459416822553 0 0 0 0 0 0 0 0 0 0 0 0 0 0 0 0 0.10282656960125 0 0 0 0 0 0 0 0 0 0 0 0 0 0 0 0.0222425548768626 0 0 0 0 0 0 0 0 0 0 0 0 0 0 0 0 0 0 0.223981131817817 0 0 0 0 0 0 0 0 0 0 0 0 0 0 0 0 0 0 0 0 0 0 0 0 0 0 0 0 0 0 0 0 0 0 0 0 0 0 0 0 0.109611379419965 0 0 0 0 0 0 0 0 0 0 0 0 0 0 0 0 0 0 0.0209829459276267 0 0 0 0 0 0 0 0 0 0 0 0 0 0 0 0 0 0 0 0 0 0 0 0 0 0 0 0 0 0 0 0 0 0
0 0 0 0 0 0 0 0 0 0 0 0 0 0 0 0 0 0 0 0 0 0 0 0 0.0197971520469391 0.00557034228593456 0.00243868734588224 0 0 0 0 0 0 0 0 0 0 0 0 0 0 0 0 0 0 0 0 0 0.0158629569724672 0 0 0 0 0 0 0 0 0 0 0 0 0 0 0 0.00326117479166664 0.00382071902066756 0 0 0 0 0 0 0 0 0 0 0 0 0 0 0 0 0 0 0 0 0 0 0 0 0 0 0 0 0 0 0 0 0 0 0 0 0 0 0 0 0 0 0 0 0 0 0 0 0 0 0 0 0 0 0.00356817998120748 0 0 0 0 0 0 0 0.00544192547586578 0 0 0 0 0 0 0 0 0 0 0 0 0 0 0 0 0 0 0 0 0 0 0 0 0 0 0 0 0 0 0 0 0 0 0 0 0 0 0.0452214853846368 0.0262711605430457 0 0.10374888301054 0.272709536882394 0 0 0 0 0 0 0 0 0 0 0 0 0 0 0 0.119767353807847 0 0.0205077160251559 0 0.0215473522354995 0 0 0 0 0 0 0.0147213676712224 0 0 0 0 0.0129659323163565 0.00533663333448417 0 0.0165462180611785 0 0 0.00360673548005569 0 0 0 0 0 0 0 0 0 0 0 0 0 0 0 0.015199860811901 0 0 0 0 0 0 0 0 0 0 0 0 0 0.0031499711550979 0 0 0 0 0.00264719607482489 0 0 0 0 0 0 0 0 0 0 0 0 0 0 0.00334168828246481 0 0 0 0 0 0 0.123201107798598 0 0 0 0 0 0 0 0 0 0 0 0 0 0 0 0 0 0 0.129748663204066 0 0 0 0 0 0 0 0 0 0 0 0 0 0 0 0 0 0 0 0 0 0 0 0 0 0 0 0 0 0 0 0 0 0
0 0 0 0 0 0 0 0 0 0 0 0 0 0.00558104852268813 0 0 0 0 0 0.00253189030541461 0 0 0 0 0 0 0 0 0 0 0 0 0 0 0 0 0 0 0 0 0 0 0.0196397265561026 0 0 0 0 0 0 0 0 0 0 0 0 0 0 0 0 0 0 0 0 0.0191605254351516 0 0 0 0 0 0 0 0 0 0 0 0 0 0 0 0 0 0 0 0 0 0 0 0 0 0 0 0 0 0 0 0 0 0 0 0 0 0 0 0 0 0 0 0 0 0 0 0 0 0 0 0 0 0 0 0 0 0 0 0 0 0 0 0 0 0 0 0 0 0 0 0 0 0 0 0 0 0 0 0 0 0 0 0 0 0 0 0 0 0 0 0 0 0 0 0 0 0 0 0 0 0 0 0.0236201435143405 0.144072136950023 0.150386835381915 0 0.275396965353237 0 0 0 0 0 0 0 0 0 0 0 0 0 0 0 0.00510711914968761 0 0.00406417118980138 0.02336301162389 0 0 0 0 0 0 0 0 0 0 0 0 0.0115106504377172 0 0 0.0292792768274103 0 0 0 0 0 0 0 0 0 0 0 0 0 0 0 0 0 0 0.100180198069618 0 0 0 0 0 0 0 0 0 0 0 0 0 0 0 0 0 0 0 0 0 0 0 0 0 0 0 0 0 0 0 0 0 0 0 0 0 0 0 0 0.0214147351303933 0 0 0 0 0 0 0 0 0 0 0 0 0 0 0 0 0 0 0.164691565552609 0 0 0 0 0 0 0 0 0 0 0 0 0 0 0 0 0 0 0 0 0 0 0 0 0 0 0 0 0 0 0 0 0 0
0 0 0 0 0 0 0 0 0 0 0 0 0 0 0 0 0 0 0 0 0 0 0 0 0.00396702811058239 0 0 0 0 0 0 0 0 0 0 0 0 0 0 0 0 0 0 0 0 0 0 0 0.00469932155453884 0 0 0 0 0 0 0 0 0 0 0 0 0 0 0.00474553616210146 0 0 0 0 0 0 0 0 0 0 0 0 0 0 0 0 0 0 0 0 0 0 0 0 0 0 0 0 0 0 0 0 0 0 0 0 0 0 0 0 0 0 0 0 0 0 0 0 0 0 0 0 0 0 0 0 0 0 0 0 0 0 0 0 0 0 0 0 0 0 0 0 0 0 0 0 0 0 0 0 0 0.0015150763594555 0 0 0 0 0 0 0 0 0 0 0 0 0 0 0 0 0 0 0 0 0 0.0659175324148781 0.00582231434538409 0.128834157152583 0.089755992647288 0 0 0 0 0 0 0 0 0 0 0 0 0 0 0 0 0.0987261137070312 0 0.0363963445034206 0 0.0387772531033984 0 0 0 0 0 0 0.0208008178733171 0 0 0 0 0.0410392937685522 0.0122621254590497 0 0.0424650677750333 0 0 0.00357086518281061 0 0 0 0 0 0 0 0 0 0 0 0 0 0 0 0.068788842702192 0 0 0 0 0 0 0 0 0 0 0 0 0 0.0030520766828052 0 0 0 0 0.00316521060956995 0 0 0 0 0 0 0 0 0 0 0 0 0 0 0.014907867329226 0 0 0 0 0 0 0.0145610197631369 0 0 0 0 0 0 0 0 0 0 0 0 0 0 0 0 0 0 0.288453472304183 0 0 0 0 0 0 0 0 0 0 0 0 0 0 0 0 0 0 0 0 0 0 0 0 0 0 0 0 0 0 0.00166276873521505 0 0 0.00611390175424796
0 0 0 0 0 0 0 0 0 0 0 0 0 0 0 0 0 0 0 0 0 0 0.0110060892294773 0 0 0 0.0466917689235632 0 0 0 0 0 0 0 0 0 0 0 0 0 0 0 0 0 0 0 0 0 0 0 0 0 0 0 0 0 0 0 0 0 0 0 0 0 0.0229344618193188 0 0 0 0 0 0 0 0 0 0 0 0 0 0 0 0 0 0 0 0 0 0 0 0 0 0 0 0 0 0 0 0 0 0 0 0 0 0 0 0 0 0 0 0 0 0 0 0 0 0 0 0 0 0 0 0.0108069934479804 0 0 0 0 0 0 0 0.0387174900617479 0 0 0 0 0 0 0 0 0 0 0 0 0 0 0 0 0 0 0 0 0 0 0 0 0 0 0 0 0 0 0 0 0 0.294230345238181 0.0655382281873403 0.114147252484706 0.0664253892394917 0.0104504018274386 0 0 0 0 0 0 0.0150307715432388 0 0 0 0 0 0.00985242682016583 0 0 0 0 0.149767325816172 0 0 0 0 0 0.0132903718997462 0 0 0 0 0 0 0 0 0 0 0 0 0 0 0 0 0 0 0 0 0 0 0 0 0 0 0 0 0 0 0 0 0 0 0 0 0 0 0 0 0 0 0 0 0 0 0 0.00548384611765549 0 0 0 0 0 0 0 0 0 0 0 0 0 0 0 0 0 0 0 0 0 0 0 0 0 0 0 0.0406550983113022 0 0 0 0 0 0.0692451440895173 0 0 0 0 0 0 0 0 0 0 0 0 0 0 0 0 0 0 0 0 0 0 0 0 0 0 0 0 0 0.0157265949429566 0 0 0 0 0 0 0 0 0 0 0 0 0 0 0 0 0
0 0 0 0 0 0 0 0 0 0 0 0 0 0 0 0 0 0 0 0 0 0 0.0306997546647983 0 0 0 0.104170038369928 0 0 0 0.0095362324981837 0 0 0 0 0 0 0 0 0 0 0 0 0 0 0 0 0 0.0206582909569459 0 0 0 0 0 0 0 0 0 0 0 0 0 0 0 0.00695773290094656 0 0 0 0 0 0 0 0 0 0 0 0 0 0 0 0 0 0 0 0 0 0 0 0 0 0 0 0 0 0 0 0 0 0 0 0 0 0 0 0 0.0126237303981921 0 0 0.0326010789166589 0 0 0 0 0 0 0 0 0 0 0 0.198268108868458 0 0.02208655524108 0.0288854116283413 0.0231614270409242 0 0 0 0 0 0 0 0 0 0 0 0 0 0 0 0 0 0 0 0 0 0 0 0 0 0 0 0 0 0 0 0 0 0.0358074777805089 0 0 0 0.0708412513534916 0 0 0.068845723146351 0.0071423737779245 0 0.0329778703086429 0 0 0 0.0104503086177376 0 0 0 0 0 0 0 0 0 0 0 0 0 0 0 0 0 0 0 0 0 0 0 0 0 0 0 0 0 0 0 0 0 0 0 0 0 0 0.0123680121054155 0 0 0 0 0 0 0 0 0 0 0 0 0 0 0 0 0 0 0 0 0 0 0 0 0 0 0 0 0 0 0 0 0 0 0 0 0 0 0 0 0 0 0 0 0 0 0 0 0 0 0 0 0 0 0.0938228991392059 0 0 0 0 0.0661856981071714 0.100234051913138 0 0 0 0 0 0 0 0 0 0 0.0116759722659561 0 0 0 0 0 0 0 0 0 0 0 0 0 0 0 0 0 0 0 0 0 0 0 0 0 0 0 0 0 0 0 0 0 0 0 0
0 0 0 0 0 0 0 0 0 0 0 0 0 0 0 0 0 0 0 0 0 0 0 0 0 0 0.00783071849432156 0.0147059067686286 0 0 0 0 0 0 0 0 0 0 0 0 0 0 0 0 0 0 0 0 0 0 0 0 0 0.0129373360625836 0 0 0 0 0 0 0 0 0 0 0.123305926059123 0 0.0162781060700709 0 0 0 0 0 0 0 0 0 0 0 0 0 0 0 0 0 0 0 0 0 0 0 0 0 0 0 0 0 0 0 0 0 0 0 0 0 0 0 0 0 0.0166877675868737 0 0 0 0 0 0 0 0 0 0 0 0 0 0.0500635164264258 0 0.00867824312840733 0 0 0 0 0.0266354046316079 0 0 0 0 0 0 0 0 0 0 0 0 0 0 0 0 0 0 0 0 0 0 0 0 0 0 0 0 0 0 0 0 0 0 0 0 0 0 0 0 0 0 0 0 0 0 0 0 0 0 0 0 0 0 0.0175224756283667 0 0 0 0 0 0 0 0 0 0 0 0.0123541998575143 0 0 0 0 0 0 0 0 0 0 0 0 0 0.0409608708219132 0.23752427198431 0 0 0 0 0.0144585034152604 0.0827348280674831 0 0 0 0 0 0 0 0 0 0 0 0 0 0 0 0 0 0.251073198057863 0 0 0 0 0 0 0 0 0 0 0 0 0 0 0 0 0 0 0 0 0 0 0 0 0 0 0 0 0 0 0 0 0 0 0 0 0.0222434287220805 0 0 0 0 0 0 0 0 0 0.0440052982171666 0 0 0 0 0 0 0 0 0 0 0 0 0 0 0 0 0 0 0 0 0 0 0 0 0 0 0 0 0 0 0 0 0 0 0 0 0
0 0 0 0 0 0 0 0 0 0 0 0 0 0 0 0 0 0 0 0 0 0 0 0 0 0 0 0 0 0 0 0 0 0 0 0 0 0 0 0 0 0 0 0 0 0 0 0 0 0 0 0 0 0 0 0 0 0 0 0 0 0 0 0 0 0 0 0 0 0 0 0 0 0 0 0 0 0 0 0 0 0 0 0 0 0 0 0 0 0 0 0 0 0 0 0 0 0 0 0 0 0 0 0 0 0 0 0 0 0 0 0 0 0 0 0.00685099642348957 0 0 0 0 0 0 0 0 0 0 0 0 0 0 0 0 0 0 0 0 0 0 0 0 0 0 0 0 0 0 0 0 0 0 0 0 0 0 0 0 0.0138753016357508 0.023377971541814 0 0.0606155776572229 0 0 0.0232291148400801 0.0129078605608115 0 0.0216931141686484 0.00575841766049005 0.0615163530404844 0 0 0 0 0 0 0 0 0.140727627515631 0.0164416363469675 0.0038750684361708 0.0044379130483857 0.00906235669631248 0 0 0.00641015993646946 0 0 0 0 0 0 0 0 0 0.0998523929446119 0 0 0 0 0 0.00619243681170098 0 0 0 0 0 0 0 0 0 0.00654569355256758 0 0 0 0 0 0 0 0.0133207399802898 0 0.0170580027454605 0 0 0.0962765488848926 0 0.0326163031005915 0 0 0 0.0143291179638349 0 0 0 0 0 0 0 0 0 0 0 0 0 0 0 0 0 0 0 0 0 0 0 0 0 0 0 0 0 0 0 0 0 0.0254626283746647 0 0 0.0625753435790119 0 0 0 0 0 0 0 0.0353364456133137 0 0 0 0 0 0 0 0 0 0 0 0 0 0.0132553941172355 0.0146457796681182 0 0.0392767463748131 0.00628756955361616 0 0.00320023269344929 0 0 0 0.00517038413404159 0 0 0 0 0 0 0.00820930117537082 0 0 0 0 0.0252532682258611 0.0342130986781459 0.0224828292700452 0 0 0 0 0 0.00766027304963426 0 0
0 0 0 0 0 0 0 0 0 0 0 0 0 0 0 0 0 0 0 0 0 0 0 0 0 0 0 0 0 0 0 0 0 0 0 0 0 0 0 0 0 0 0 0 0 0 0 0 0 0 0 0 0 0 0 0 0 0 0 0 0 0 0 0 0 0 0 0 0 0 0 0 0 0 0 0 0 0 0 0 0 0 0 0 0 0 0 0 0 0 0 0 0 0 0 0 0 0 0 0 0 0 0 0 0 0 0 0 0 0 0 0 0 0 0 0 0 0 0 0 0 0 0 0 0 0 0 0 0 0 0 0 0 0 0 0 0 0 0 0 0 0 0 0 0 0 0 0 0 0 0 0 0 0 0 0 0.00627414783309775 0.0904187375625426 0.0352342663811277 0.0697168069809522 0 0.0476496421538791 0.120836897762986 0.0169586871994987 0.0143575481105565 0.260140977994298 0.00743021449466463 0.0223296621536979 0 0 0 0 0 0 0 0.0342557411297829 0 0.00230029476615434 0 0.0349371538473199 0.00373817612902476 0.00536050033495266 0 0.0063549008730934 0.0306306243429481 0 0 0 0 0 0 0 0 0.00834132326359564 0 0 0 0 0 0 0 0 0 0 0 0 0 0 0 0 0 0 0 0.0144732568471992 0 0 0 0 0 0 0 0.00732418632292249 0.00426738536800631 0 0 0 0 0 0 0 0.00370112739552954 0.00226251188716821 0.0010341696438421 0 0 0 0 0 0 0 0.0011962420737356 0 0 0 0 0 0 0 0 0 0 0 0 0 0 0 0 0 0 0 0 0 0 0 0 0.013214957554437 0 0 0 0 0 0 0 0.00202525429311079 0.0181875215674879 0.0258943053516852 0 0 0 0 0.022548176905777 0 0 0.0522523784248457 0 0 0 0 0 0 0.0078000843543931 0 0 0.000819008827934192 0 0 0 0 0 0 0 0 0 0 0.00364134900432913 0 0 0 0 0 0 0.00209178086342452 0 0 0 0 0 0 0 0
0 0 0 0 0 0 0 0 0 0 0 0 0 0 0 0 0 0 0 0 0 0 0 0 0 0 0 0 0 0 0 0 0 0 0 0 0 0 0 0 0 0 0 0 0 0 0 0 0 0 0 0 0 0 0 0 0 0 0 0 0 0 0 0 0 0 0 0 0 0 0 0 0 0 0 0 0 0 0 0 0 0 0 0 0 0 0 0 0 0 0 0 0 0 0 0 0 0 0 0 0 0 0 0 0 0 0 0 0 0 0 0 0 0 0 0 0 0 0 0 0 0 0 0 0 0 0 0 0 0 0 0 0 0 0 0 0 0 0 0 0 0 0 0 0 0 0 0 0 0 0 0 0 0 0 0 0 0.0212503930916389 0.0268282066437326 0.0325855613779322 0.0787873859925821 0 0 0.0214112930614864 0 0.0100389418408806 0.0782993076226088 0 0 0 0 0 0 0 0 0.0111129094617713 0.0063872251767619 0 0.0527314448924226 0 0.0096906794307527 0 0 0.004616810066383 0 0 0 0 0 0 0 0 0 0.0122104849202028 0.00716062388858569 0 0 0 0 0.020462938985247 0 0 0 0 0 0 0 0 0.0342236702066591 0 0 0 0 0 0 0 0 0 0 0 0 0 0 0 0 0 0 0 0 0 0 0 0 0 0 0 0.0045570570392706 0 0 0 0 0 0 0 0 0 0 0.0255253734561556 0 0.0096850573287681 0.00708067216472962 0 0 0.0148858120375167 0 0 0 0 0 0 0 0 0.00399586950895324 0 0 0 0 0 0 0 0 0 0 0.00507767153125629 0 0.00578491863739556 0.0079771465071048 0.00585814545559044 0 0 0 0 0 0 0 0 0 0.0355563778425933 0.0118531894807764 0.108570225250921 0 0.0395828151182214 0.0518108461088018 0 0 0.0034918058576976 0.0167525525352117 0.0616690266702816 0.127079106472914 0 0 0 0 0 0 0 0 0 0 0 0 0.0150510866870009 0 0 0 0.0103573676491913 0 0 0 0
0 0 0 0 0 0 0 0 0 0 0 0 0 0 0 0 0 0 0 0 0 0 0 0 0 0 0 0 0 0 0 0 0 0 0 0 0 0 0 0 0 0 0 0 0 0 0 0 0 0 0 0 0 0 0 0 0 0 0 0 0 0 0 0 0 0 0 0 0 0 0 0 0 0 0 0 0 0 0 0 0 0 0 0 0 0 0 0 0 0 0 0 0 0 0 0 0 0 0 0 0 0 0 0 0 0 0 0 0 0 0 0 0 0 0 0 0 0 0 0 0 0 0 0 0 0 0 0 0 0 0 0 0 0 0 0 0 0 0 0 0 0 0 0 0 0 0 0 0 0 0 0 0 0 0 0 0 0.00599480701645568 0.0171497177451964 0.0117414523788211 0 0 0 0 0 0 0.0722894886842485 0 0 0 0 0 0 0 0 0.00760895522947796 0 0.153190765277008 0 0 0.0239733360711603 0 0.0266518238483732 0.0426473189951175 0 0 0 0 0 0 0 0 0 0 0 0 0 0 0 0.0215452922689856 0 0 0 0 0 0 0 0 0.126941948139564 0 0 0 0 0 0 0 0 0 0 0 0 0 0 0 0 0 0 0 0 0 0 0 0 0 0 0 0.0431913105025529 0 0 0 0 0 0 0 0 0 0 0.179575628718835 0 0.018652463892083 0.0313809795861405 0 0 0 0 0 0.00747018700977103 0 0 0 0 0 0 0 0 0 0 0 0 0 0 0 0 0 0 0 0 0 0 0 0 0 0 0 0 0 0 0 0 0 0 0.0187520487770839 0.0295900739986654 0.0125948942898776 0 0 0.00650717067474089 0.0383657300202382 0.0383036105789481 0 0 0.0117989000767732 0 0 0 0 0 0 0 0 0.0326820360201342 0 0.0091858506418187 0 0 0 0 0.0122142095579286 0 0
0 0 0 0 0 0 0 0 0 0 0 0 0 0 0 0 0 0 0 0 0 0 0 0 0 0 0 0 0 0 0 0 0 0 0 0 0 0 0 0 0 0 0 0 0.00200021828064224 0 0 0 0 0 0 0 0 0 0 0 0 0 0 0 0 0 0 0 0 0 0 0 0 0 0 0 0 0 0 0 0 0 0 0 0 0 0 0 0 0 0 0 0 0 0 0 0 0 0 0 0 0 0 0 0 0 0 0 0 0 0 0 0 0 0 0 0 0 0 0 0 0 0 0 0 0 0 0 0 0 0 0 0.00324588263834248 0 0 0 0 0 0 0 0 0 0 0 0 0 0 0 0 0 0 0 0 0 0 0 0 0 0 0 0 0.00401428002941578 0 0 0 0 0.231279244415456 0.0136728836938071 0.0137999704602083 0.048532230984858 0.00490166912385563 0 0 0 0 0 0.00253291959265165 0 0 0.00219997234186835 0.0711495163764819 0 0 0 0.00841838360657308 0.0300735646699003 0.0049825257170953 0.0426432182112922 0.311642558291557 0 0 0 0 0 0.0111951663473904 0 0 0.0382214574381641 0 0 0.00933826385549844 0 0 0 0 0 0 0 0 0.00799390420653298 0.00539321274767416 0.00668817173001723 0 0 0.0224884309636417 0 0.00265378242602529 0 0 0 0 0 0 0 0 0.0404988993982772 0 0 0 0 0 0.00997136442211217 0.00318596421100896 0 0.016193903299706 0.0130734361117097 0.00147062940524012 0 0 0 0 0 0 0 0.00236593627897446 0 0 0 0 0 0 0 0 0 0 0 0 0 0 0 0 0 0 0 0 0 0 0 0 0 0 0 0 0 0 0 0 0 0.00284676299088079 0 0 0 0 0 0 0 0 0 0 0 0 0 0 0 0 0 0 0.00452458725817018 0 0 0 0 0 0 0 0 0 0 0 0 0 0 0 0 0 0.00680708847497034 0 0 0 0 0 0 0 0
0 0 0 0 0 0 0 0 0 0 0 0 0 0 0 0 0 0 0 0 0 0 0 0 0 0 0 0 0 0 0 0 0 0 0 0 0 0 0 0 0 0 0 0 0 0 0 0 0 0 0 0 0 0 0 0 0 0 0 0 0 0 0 0 0 0 0 0 0 0 0 0 0 0 0 0 0 0 0 0 0 0 0 0 0 0 0 0 0 0 0 0 0 0 0 0 0 0 0 0 0 0 0 0 0 0 0 0 0 0 0 0 0 0 0 0 0 0 0 0 0 0 0 0 0 0 0 0 0 0 0 0 0 0 0 0 0 0 0 0 0 0 0 0 0 0 0 0 0 0 0 0 0 0 0 0 0 0.121900381971943 0 0 0 0 0.151013544570057 0 0 0.0221422859316771 0 0 0 0 0 0 0 0 0 0.0280416187759354 0.0475190431075908 0.0443642780149944 0.0377785034940717 0.0525475180902683 0 0.0728663832951691 0.068305495438724 0.157020833621962 0.0440727069510107 0 0 0 0 0 0 0 0 0 0 0 0 0 0 0 0 0 0 0 0 0 0 0 0 0 0 0 0 0 0 0 0 0 0 0 0 0 0 0 0 0 0 0 0 0 0 0 0 0 0 0 0 0 0 0 0 0 0 0 0 0 0 0 0 0 0 0 0 0 0 0 0 0 0 0 0 0 0 0 0 0 0 0 0 0 0 0 0 0 0 0 0 0 0 0 0 0 0 0 0 0 0 0 0 0 0.0344588453159696 0 0 0.0805341393241114 0 0 0.0374344220965156 0 0 0 0 0 0 0 0 0 0 0 0 0 0 0 0 0 0 0 0 0 0 0
0 0 0 0 0 0 0 0 0 0 0 0 0 0 0 0 0 0 0 0 0 0 0 0 0 0 0 0 0 0 0 0 0 0 0 0 0 0 0 0 0 0 0 0 0 0 0 0 0 0 0 0 0 0 0 0 0 0 0 0 0 0 0 0 0 0 0 0 0 0 0 0 0 0 0 0 0 0 0 0 0 0 0 0 0 0 0 0 0 0 0 0 0 0 0 0 0 0 0 0 0 0 0 0 0 0 0 0 0 0 0 0 0 0 0 0 0 0 0 0 0 0 0 0 0 0 0 0 0 0 0 0 0 0 0 0 0 0 0 0 0 0 0 0 0 0 0 0 0 0 0 0 0 0 0 0 0.0421711367118085 0 0 0 0 0 0.156794017482687 0.0489046013942569 0 0.11442304496919 0 0 0 0 0 0 0 0 0 0 0.0694174321360591 0 0 0.191233377559807 0.0742305202010066 0 0 0.032836876813682 0.219737564003034 0 0 0 0 0 0 0 0 0.0405517704496364 0 0 0 0 0 0 0 0 0 0 0 0 0 0 0 0 0 0 0 0 0 0 0 0 0 0 0 0 0 0 0 0 0 0 0 0 0 0 0 0 0 0 0 0 0 0 0 0 0 0 0 0 0 0 0 0 0 0 0 0 0 0 0 0 0 0 0 0 0 0.00969965827883277 0 0 0 0 0 0 0 0 0 0 0 0 0 0 0 0 0 0 0 0 0 0 0 0 0 0 0 0 0 0 0 0 0 0 0 0 0 0 0 0 0 0 0 0 0 0 0 0 0 0 0 0 0 0 0 0
0 0 0 0 0 0 0 0 0 0 0 0 0 0 0 0 0 0 0 0 0 0 0 0 0 0 0 0 0 0 0 0 0 0 0 0 0 0 0 0 0 0 0 0 0 0 0 0 0 0 0 0 0 0 0 0 0 0 0 0 0 0 0 0 0 0 0 0 0 0 0 0 0 0 0 0 0 0 0 0 0 0 0 0 0 0 0 0 0 0 0 0 0 0 0 0 0 0 0 0 0 0 0 0 0 0 0 0 0 0 0 0 0 0 0 0 0 0 0 0 0 0 0 0 0 0 0 0 0 0 0 0 0 0 0 0 0 0 0 0 0 0 0 0 0 0 0 0 0 0 0 0 0 0 0 0 0 0.175074178665896 0 0 0 0 0.0530230575056061 0 0 0 0 0 0 0 0 0 0 0 0 0 0 0 0.0379913483530198 0.0281329025659942 0.0617870047139166 0 0 0.40925008013638 0 0 0 0 0 0 0 0 0 0.0144469497835551 0 0 0 0 0 0 0 0 0 0 0 0 0 0 0 0 0 0 0 0 0 0 0 0 0 0 0 0 0 0 0 0 0 0 0 0 0 0 0 0 0 0 0 0 0 0 0.0309356165434335 0 0 0 0 0 0 0 0 0 0 0 0 0 0 0 0 0 0 0 0 0 0 0 0 0 0 0 0 0 0 0 0 0 0 0 0 0 0 0 0 0 0 0 0 0 0.0461988302886785 0 0 0 0 0 0 0 0 0.125093374388455 0 0 0 0 0 0 0 0 0 0 0 0 0 0 0 0.0180666570550644 0 0 0 0 0 0 0 0
0 0 0 0 0 0 0 0 0 0 0 0 0 0 0 0 0 0 0 0 0 0 0 0 0 0 0 0 0 0 0 0 0 0 0 0 0 0 0 0 0 0 0 0 0 0 0 0 0 0 0 0.00250645421832124 0 0 0 0 0 0 0 0 0 0 0 0 0 0 0 0 0 0 0 0 0 0 0 0 0 0 0 0.00209250001282819 0 0 0 0 0 0 0 0 0 0 0 0 0 0 0 0 0 0 0 0 0 0 0 0 0 0 0 0 0 0 0 0 0 0 0 0 0 0 0 0 0 0 0 0 0 0 0 0 0 0 0 0 0 0 0 0 0 0 0 0 0 0 0 0 0.00575405120295395 0 0 0 0 0 0.00309174213082701 0 0 0 0 0 0 0.00794064690498978 0 0 0 0 0.0527937718228891 0 0 0.00434255907813597 0.00191529393716834 0 0 0 0 0 0 0 0 0.00412720845263047 0.0168090170417785 0.00439791477627485 0.0139840710391759 0.0553858824393883 0.0326725392832857 0.00670705957166099 0.0941397166524132 0 0.0171090948902463 0 0 0 0 0 0 0 0 0.00940379007045455 0 0.00155572495487273 0 0 0 0 0 0 0 0 0 0 0 0 0 0.00761151383299826 0 0 0 0 0 0.00528330355961731 0.00294280894027038 0.00403688302953649 0 0.003214809094263 0 0.038257837185134 0 0 0.00277470963802829 0 0.0233647567045567 0 0 0 0 0.0104436727969819 0.0296985794384273 0 0 0 0 0 0 0 0.0482752260633207 0 0 0 0 0 0 0.00634703608468331 0 0 0 0 0.00300783312771323 0 0 0 0.000789247701507556 0 0 0 0 0 0.00420195807746977 0 0 0 0 0 0 0 0 0 0 0 0 0.0195158562193041 0 0.00801732415052107 0 0.00730977615782669 0 0 0 0 0 0 0.013359592289423 0 0 0 0 0 0.00331303680530644 0.186663476232424 0.0070301935463309 0.119768014255395 0.00420830961767625 0 0 0.00256946507534055 0 0.0372409926393498 0 0 0.00463843818490125 0 0 0.0065541860264212 0 0.00568320999577873 0.0256048890830228 0.00834705500328576 0 0 0 0.0101844265837015 0 0.00301254437918806 0 0
0 0 0 0 0 0 0 0 0 0 0 0 0 0 0 0 0 0 0 0 0 0 0 0 0 0 0 0 0 0 0 0 0 0 0 0 0 0 0 0 0 0 0 0 0.00208398846896907 0 0 0 0 0 0 0 0 0 0 0 0 0 0 0 0 0 0 0 0 0 0 0 0 0 0 0 0 0 0 0 0 0 0 0 0 0 0 0 0 0 0 0 0 0 0 0 0 0 0 0 0 0 0 0 0 0 0 0 0 0 0 0 0 0 0 0 0 0 0 0 0 0 0 0 0 0 0 0 0 0 0 0 0.00380285629019371 0 0 0 0 0 0 0 0 0 0 0 0 0 0 0 0 0 0 0 0 0 0 0 0 0 0 0 0 0 0.00547912338467304 0 0 0 0.211982196425711 0.0314795118119284 0.104650989363762 0.116619787436599 0.0196374894625887 0 0 0 0 0 0.0307214325920074 0 0.00330816300902028 0 0.0497721592545723 0 0 0.248658302012167 0.0056336833341305 0.0275722191502135 0 0.0105105182597774 0 0 0 0 0 0 0.0132986873482196 0 0 0.00449360674897201 0 0 0 0 0 0 0 0.00308879153267869 0 0 0 0.00904001558734099 0.0063710040534478 0.00684371010357801 0 0 0.0446703146770948 0 0.0031834548075139 0 0 0 0 0 0 0 0 0.0163018745365144 0 0 0 0 0 0 0 0 0 0 0 0 0 0 0 0 0 0 0 0 0 0 0 0 0 0 0 0 0 0 0 0 0 0 0 0 0 0 0 0 0 0 0 0 0 0 0 0 0 0 0.00475478178678657 0 0.00324865935024611 0.00303160636882339 0 0 0 0 0 0 0 0 0 0 0 0 0 0.00155066880874567 0 0 0.00184760538914378 0.00636279864458141 0 0 0 0 0 0 0 0 0 0 0 0 0 0 0 0 0 0 0 0 0 0 0 0 0 0
0 0 0 0 0 0 0 0 0 0 0 0 0 0 0 0 0 0 0 0 0 0.0961556639309244 0 0 0 0 0 0 0 0 0 0 0 0 0 0 0 0 0 0 0 0 0 0 0 0 0 0 0 0 0 0 0 0 0 0 0 0 0 0 0 0 0 0 0 0 0 0 0 0 0 0 0 0 0 0 0 0 0 0 0 0 0 0 0 0 0 0 0 0 0 0 0 0 0 0 0 0 0 0 0 0 0 0 0 0 0 0 0 0 0 0 0 0 0 0 0 0 0 0 0 0 0 0 0 0 0 0 0 0 0 0 0 0 0 0 0 0 0 0 0 0 0 0 0 0 0 0 0 0 0 0 0 0 0 0 0 0 0 0 0 0 0 0 0 0 0 0 0 0 0 0 0 0 0 0 0 0 0 0 0 0 0 0 0 0 0.468849857080728 0 0 0 0 0 0 0 0 0 0 0 0 0 0 0 0 0 0 0 0 0 0 0 0 0 0 0 0 0 0 0 0 0 0 0 0 0 0 0 0 0 0 0.149654801538068 0 0 0 0.285339677450279 0 0 0 0 0 0 0 0 0 0 0 0 0 0 0 0 0 0 0 0 0 0 0 0 0 0 0 0 0 0 0 0 0 0 0 0 0 0 0 0 0 0 0 0 0 0 0 0 0 0 0 0 0 0 0 0 0 0 0 0 0 0 0 0 0 0 0 0 0 0 0 0 0 0 0 0 0 0 0 0 0 0 0 0 0 0
0 0 0 0 0 0 0 0 0 0 0 0 0 0 0 0 0 0 0 0 0 0.0119848024173612 0 0 0 0 0 0 0 0 0 0 0 0 0 0 0 0 0.0147406184263689 0 0 0 0 0 0 0 0 0 0 0 0 0 0 0 0 0 0 0 0 0 0 0 0 0.266608711436925 0 0 0 0 0 0 0 0 0 0 0 0 0 0 0 0 0 0 0 0 0 0 0 0 0 0 0 0 0 0 0 0 0 0 0 0 0 0 0 0 0 0 0 0 0 0 0 0 0 0 0 0 0 0 0 0 0 0 0 0 0 0 0 0 0 0 0 0 0 0 0 0 0 0 0 0 0 0 0 0 0 0 0 0 0 0 0 0 0 0 0 0 0 0 0 0 0 0 0 0 0 0 0 0 0 0 0 0 0 0 0 0 0 0 0 0 0 0 0 0 0 0.129241766288762 0 0 0 0 0 0 0 0 0 0 0 0 0 0 0.021478544851461 0.0521332830940855 0 0 0 0.0335704737277606 0 0 0 0 0 0 0 0 0.0533804491662353 0 0 0 0 0 0 0 0 0 0 0 0 0 0 0.237687548123327 0 0 0.0188120774337179 0.160361725033996 0 0 0 0 0 0 0 0 0 0 0 0 0 0 0 0 0 0 0 0 0 0 0 0 0 0 0 0 0 0 0 0 0 0 0 0 0 0 0 0 0 0 0 0 0 0 0 0 0 0 0 0 0 0 0 0 0 0 0 0 0 0 0 0 0 0 0 0 0 0 0 0 0 0 0 0 0 0 0 0 0 0 0 0 0 0
0 0 0 0 0 0 0 0 0 0 0 0 0.0129014764395295 0 0 0 0 0 0 0 0 0 0 0 0.00339699710286812 0 0 0 0 0 0 0.0177200427286372 0 0 0.0121657945534205 0 0 0 0 0 0 0 0 0 0 0 0 0 0.0356831243890184 0 0 0 0 0 0 0.00379605950410466 0 0 0 0 0 0 0 0 0 0 0 0 0 0 0 0 0 0 0 0 0 0 0 0 0 0 0 0 0 0 0 0 0 0 0 0 0 0 0 0 0 0 0 0 0.00259894750326727 0 0 0 0 0 0 0 0 0 0 0 0 0 0.00315804822529105 0 0 0 0.00213046131125681 0.00185251002120979 0.0106068661054403 0 0 0 0 0 0 0 0 0 0 0 0 0 0 0 0 0 0 0 0 0 0 0 0 0.0137431852871891 0 0 0 0.0045441430518305 0 0 0 0 0 0 0 0 0 0 0 0 0 0 0 0 0 0.15269935471915 0 0.0926650580421496 0.00272600813313552 0.16168841166486 0 0 0 0 0 0 0 0 0 0 0 0 0 0 0 0 0 0.111264849967427 0 0.0419162627586541 0 0 0 0 0 0 0.0215187241540169 0 0 0 0 0.0129220556017194 0 0 0.00541510380343135 0 0 0.00409417694904904 0 0 0 0 0 0 0 0 0 0 0 0 0 0 0 0 0 0 0 0 0 0 0 0 0 0 0 0 0 0.00499018161880453 0 0 0 0 0.00235184385985658 0 0 0 0 0 0 0 0 0 0 0 0 0 0 0.0775717484140238 0 0 0 0 0.00620816241427718 0 0.0453060220947792 0 0 0 0 0 0 0 0 0 0 0 0 0 0 0 0 0 0 0.0836447020613762 0 0 0 0 0 0 0 0 0 0 0 0 0 0 0 0.00141895081835729 0 0.00893847832592059 0 0 0 0 0 0 0 0 0.000887810426775325 0 0 0.00228687363333663 0.0161033221441306 0 0 0.0190842421717064
0 0 0 0 0 0 0 0 0 0 0 0 0 0 0 0 0 0 0 0 0 0 0 0 0 0 0 0 0 0 0 0 0.00732467664137493 0.00628297761107637 0.00548661365154751 0 0 0 0 0 0 0 0 0 0 0 0 0 0 0 0 0 0 0 0.00276934788582328 0 0.00829078477064613 0 0 0 0 0 0 0 0 0 0 0 0 0 0 0.0176682446207357 0 0 0 0 0 0 0 0 0 0 0 0 0 0 0.000768598512485023 0 0 0 0.00142269541992411 0.0036690950875443 0.00303598094266403 0 0.00475003927755123 0 0 0 0 0 0 0 0 0 0 0 0 0 0 0 0 0 0 0 0 0 0 0 0 0 0 0 0 0 0 0 0 0 0 0 0 0 0 0 0 0 0 0 0 0 0 0 0 0 0 0 0 0 0 0 0 0 0 0 0 0 0 0 0 0 0 0 0 0 0 0 0 0.0149262683830959 0 0 0 0 0 0 0 0 0 0 0 0 0 0 0 0 0 0 0 0 0 0.0189970777148538 0 0 0 0 0 0.00787453513183386 0 0 0 0 0 0 0 0 0 0 0 0 0 0 0 0 0 0 0 0 0.0631203910084505 0.0320494009496174 0 0 0 0 0 0 0 0 0 0 0 0 0 0 0 0 0 0 0 0 0 0 0 0 0 0 0 0 0 0 0 0 0 0 0 0 0 0 0 0 0 0.152244305867641 0 0 0 0 0 0 0 0 0 0 0 0 0 0 0 0 0 0 0 0 0 0 0 0 0 0 0 0 0 0 0 0 0 0 0 0 0 0 0 0.0575990014787335 0 0.0319961065681205 0.00598661461771918 0.00445800068899836 0.0152215705607488 0.109456857507817 0.0027654338259716 0.0560459813200671 0 0 0 0 0 0 0 0.00754273006171982 0.00761844385146964 0 0.0107454353874743 0.339882790654295
0 0 0 0 0 0 0 0 0 0 0 0 0.0232944515425115 0 0 0 0 0 0 0 0 0 0 0 0 0 0 0 0 0 0 0.0093405311556689 0 0.00271808757334969 0.0413640596372387 0 0 0 0 0 0 0 0 0 0 0 0 0 0.00481728777131896 0 0 0 0 0 0.00412770089664998 0.0156148276386066 0.0364269280810753 0 0 0 0 0 0 0 0 0 0 0.00157134829641749 0 0 0 0.00846936832957529 0 0 0 0 0 0 0 0 0 0 0 0 0 0 0 0 0 0 0 0.00186545925698248 0.00599592462957108 0 0 0 0 0 0 0 0.0137995265400149 0.0082922734011686 0 0.00182075099854735 0 0 0 0 0 0.00275487264477417 0 0 0 0 0.0310022402924605 0.00578476256654574 0 0 0.0105442628398729 0 0 0 0 0 0 0 0 0 0 0 0 0 0 0 0 0 0 0 0 0 0 0 0 0 0 0.0121672996689147 0 0 0 0.00472990016013526 0.00732698455152155 0 0 0 0 0 0 0 0 0 0 0 0 0 0 0 0 0.0591370859250273 0 0.0186269335453185 0.00254665240755475 0.0699763269184794 0 0 0 0 0 0 0 0 0 0 0 0 0 0 0 0.130618444881898 0.0274719289481481 0 0 0.0228010901749943 0 0 0 0.0141716081555671 0 0 0.0101955001457726 0 0 0 0 0.0124950355762675 0.00169531082108521 0 0.00339999916030613 0 0 0.0039701847239466 0 0 0 0 0 0 0 0 0 0 0 0 0 0 0 0 0 0 0 0 0 0 0 0 0 0 0 0 0 0.00184207857479794 0 0 0 0 0 0 0 0 0 0 0 0 0 0 0 0 0 0 0 0.173560256417388 0 0 0 0 0.00553142955496185 0 0.00216894823898265 0 0 0 0 0 0 0 0 0 0 0 0 0 0 0 0 0 0 0.057172604949135 0 0 0 0 0 0 0 0 0 0 0 0 0 0 0 0.00274574402386178 0 0.0135604241467582 0 0 0 0 0 0 0 0 0 0 0 0.00181656143020094 0.0150518260004438 0 0.0146661667331709 0.0809490100730114
0 0 0 0 0 0 0 0 0 0 0 0 0 0 0 0 0 0 0 0 0 0 0.0108258676691969 0 0 0 0 0 0 0 0 0 0 0 0 0 0 0 0 0 0 0 0.0157247058950864 0.00880517902802139 0.0438325061765633 0.0736935821120145 0 0 0 0 0 0 0 0 0 0 0 0 0 0 0 0 0 0 0.0104631961047099 0.00916463122213626 0 0 0 0 0 0 0 0 0 0 0 0 0 0 0 0 0 0 0 0 0 0 0 0 0 0 0 0 0 0 0 0 0 0 0 0 0 0 0 0 0 0 0 0 0 0 0 0 0 0 0 0 0 0 0 0 0 0 0 0 0 0 0.0371666290164289 0 0 0 0 0 0 0 0 0 0 0 0 0 0 0 0 0 0 0 0 0 0 0 0 0 0 0 0 0 0 0 0 0 0 0 0 0 0 0 0.145048750793173 0 0.0437582854958172 0 0.0121918342261726 0 0 0 0 0 0 0.0399470102094292 0 0 0 0 0.0594725147243007 0 0 0 0 0 0 0 0.0390593614425066 0 0 0 0 0 0 0 0.0166039664000001 0 0 0 0 0.0435102800799376 0 0.0505865564556608 0 0 0.0517146091045833 0 0.0145821472155173 0 0 0 0 0 0 0 0 0.0248364379045041 0 0 0 0.227693495550626 0 0 0 0 0 0 0 0 0 0 0 0 0 0 0 0 0 0 0 0 0 0 0 0.00883667057842542 0 0 0 0 0 0 0 0.0124817825951886 0 0 0 0 0 0 0 0 0 0 0 0 0 0 0 0 0 0 0 0 0 0 0 0 0 0 0 0 0 0 0 0 0 0 0 0 0 0 0 0 0 0 0 0 0 0 0 0 0 0 0 0 0 0 0 0 0 0 0 0 0 0
0 0 0 0 0 0 0 0 0 0 0 0 0 0 0 0 0 0 0 0 0 0 0 0 0 0 0 0 0 0 0 0 0 0 0 0 0 0 0 0 0 0 0 0 0 0 0 0 0 0 0 0.00989355005588293 0.00403458697145923 0 0 0 0 0 0 0 0 0 0 0 0 0 0 0 0 0 0 0 0 0 0 0 0 0 0 0 0 0 0 0 0 0 0 0 0 0 0 0 0 0 0 0 0 0 0 0 0 0 0 0 0 0 0 0 0 0 0 0 0 0 0 0 0 0 0 0 0 0 0 0 0 0 0 0 0 0 0 0 0 0 0 0 0 0 0 0 0 0 0 0 0 0.00583798005454229 0 0 0 0 0 0 0 0 0 0 0 0 0 0 0 0 0 0 0 0 0 0.00547057459388986 0 0.0221730133481117 0 0.084465071473896 0 0 0 0 0 0 0 0 0 0 0 0 0 0 0 0.0557488372160702 0 0.0258322567979912 0 0 0 0.00248913272563054 0 0 0 0.00400399262553022 0.190935098051984 0 0 0 0 0.278765917938181 0.00486881994837201 0 0 0 0 0 0 0 0 0 0 0 0 0 0 0 0 0 0 0 0 0 0 0 0 0 0 0 0 0 0 0 0 0 0 0.0312290133821869 0 0 0 0 0.0102423840509399 0 0 0 0 0 0 0 0 0 0 0 0 0 0 0.0338491042399881 0 0 0 0 0 0 0 0 0 0 0 0 0 0 0 0 0 0 0 0 0 0 0 0 0 0.178468880013396 0 0 0 0 0 0 0 0 0 0 0 0 0 0.00550979102405726 0 0.0147773175209989 0.0016601423649885 0.00634981155234986 0 0 0.00315033021542649 0.00230436917995204 0 0 0 0 0 0 0 0.00463331070673713 0.00613304720317832 0.00402243646766783 0 0.00315123027659178
0 0 0 0 0 0 0 0 0 0 0 0 0 0 0 0 0 0 0 0 0 0 0 0 0 0 0 0 0 0 0 0 0 0 0 0 0 0 0 0 0 0 0 0 0 0 0 0 0 0 0 0 0 0 0 0 0 0 0 0 0 0 0 0 0 0 0 0 0 0 0 0 0 0 0 0 0 0 0 0 0 0 0 0 0 0 0 0 0 0 0 0 0 0 0 0 0 0 0 0 0 0 0 0 0 0 0 0 0 0 0 0 0 0 0 0 0 0 0 0 0 0 0 0 0 0 0 0 0 0 0 0 0 0 0 0 0 0 0 0 0 0 0 0 0 0 0 0 0 0 0 0 0 0 0 0 0 0 0 0 0 0 0 0 0 0 0 0 0 0 0 0 0 0 0 0 0 0 0 0 0 0 0 0 0 0 0 0 0 0 0.33115098070812 0 0 0 0 0 0 0 0 0 0.129754858632908 0 0 0 0 0 0 0.539094160658972 0 0 0 0 0 0 0 0 0 0 0 0 0 0 0 0 0 0 0 0 0 0 0 0 0 0 0 0 0 0 0 0 0 0 0 0 0 0 0 0 0 0 0 0 0 0 0 0 0 0 0 0 0 0 0 0 0 0 0 0 0 0 0 0 0 0 0 0 0 0 0 0 0 0 0 0 0 0 0 0 0 0 0 0 0 0 0 0 0 0 0 0 0 0 0 0 0 0 0 0 0 0 0 0 0 0 0 0 0 0 0 0
0 0 0 0 0 0 0 0 0 0 0 0 0 0 0 0 0 0 0 0 0 0 0 0 0 0 0 0 0 0 0 0 0 0 0 0 0 0 0 0 0 0 0 0 0 0 0 0 0 0 0 0 0 0 0 0 0 0 0 0 0 0 0 0 0 0 0 0 0 0 0 0 0 0 0 0 0 0 0 0 0 0 0 0 0 0 0 0 0 0 0 0 0 0 0 0 0 0 0 0 0 0 0 0 0 0 0 0 0 0 0 0 0 0 0 0 0 0 0 0 0 0 0 0 0 0 0 0 0 0 0 0 0 0 0 0 0 0 0 0 0 0 0 0 0 0 0 0 0 0 0 0 0 0 0 0 0.00220732584918173 0.0127528897241949 0 0.0126874600980898 0.00893449715736776 0.00497400706279979 0.0483717856264933 0 0 0.00375495859314325 0.0034557894503449 0 0 0 0 0 0 0 0 0.0303715420104927 0.0104229178694647 0.0054948841307125 0 0.0234518537109586 0 0.00391291997643104 0.00156993294514851 0.00444246230829426 0.00345556282681943 0 0 0 0 0 0 0.00112925315940345 0 0 0.00161407375518661 0 0.0893293924745766 0 0 0.0224242327786817 0 0 0 0 0 0 0 0 0.00522494967904903 0 0 0 0 0 0 0 0 0 0 0.0159767212217408 0 0.00340343128840492 0.02622255870192 0 0.0292823214014218 0 0 0.0140466674625255 0 0 0.00369085565563617 0.00338690983769774 0 0 0 0 0.000631132953535527 0 0 0 0 0 0 0 0 0.00161852610773644 0.00185598948589792 0.00298030311372388 0 0 0.00173371322620147 0.00384679738720001 0 0 0 0 0.00378278613641261 0 0 0 0 0 0 0 0 0 0 0 0 0 0 0 0 0 0 0 0 0 0 0 0 0 0 0 0 0 0 0.0545519090315247 0.0115215517546197 0.0189857458254676 0.00933757856344302 0.0343775193108847 0.0379792225512177 0 0 0.000970850745497828 0.00413859906563979 0.0206863818141469 0.0132218351459158 0 0 0 0 0 0.00351463554494738 0 0 0.00852215825828096 0.0350010440107917 0.0896145951519145 0.0253711239359916 0.14906653842344 0 0.00404243090555725 0.00367910035542173 0 0 0.0629757744384077 0 0
0 0 0 0 0 0 0 0 0 0 0 0 0 0 0 0 0 0 0 0 0 0 0 0 0 0 0 0 0 0 0 0 0 0 0 0 0 0 0 0 0 0 0 0 0 0 0 0 0 0 0 0 0 0 0 0 0 0 0 0 0 0 0 0 0 0 0 0 0 0 0 0 0 0 0 0 0 0 0 0 0 0 0 0 0 0 0 0 0 0 0 0 0 0 0 0 0 0 0 0 0 0 0 0 0 0 0 0 0 0 0 0 0 0 0 0 0 0 0 0 0 0 0 0 0 0 0 0 0 0 0 0 0 0 0 0 0 0 0 0 0 0 0 0 0 0 0 0 0 0 0 0 0 0 0 0 0 0 0 0.0240455698908879 0.0748475088534583 0 0 0 0 0 0 0 0 0 0 0 0 0 0 0 0 0.0293744834719525 0 0 0 0 0 0 0 0 0 0 0 0 0 0 0 0.0147135383021587 0 0 0 0 0 0.0630690399805483 0 0 0 0 0 0 0 0 0.0139269997731668 0 0 0 0 0 0 0 0 0 0 0 0 0 0 0 0.0221403133053325 0 0 0 0 0 0 0 0.00957980182416892 0 0 0 0 0 0 0 0 0 0 0 0 0 0 0.00924149287449046 0 0 0 0 0.0384016537863054 0 0 0 0.0111699495234464 0 0 0 0 0 0 0 0 0 0 0 0 0 0 0 0 0 0 0 0 0 0 0 0 0 0 0 0 0 0 0.133970643692618 0.0886260366610644 0.0906503272590597 0 0.0626917329974315 0.0941274352438993 0 0 0 0 0.0377555691800164 0.140372438615902 0 0 0 0 0 0 0 0 0 0 0 0 0.0412954647640922 0 0 0 0 0 0 0 0
0 0 0 0 0 0 0 0 0 0 0 0 0 0 0 0 0 0 0 0 0 0 0 0 0 0 0 0 0 0 0 0 0.0267439415267086 0.0593552312001327 0.0952281743868703 0 0 0 0 0 0 0 0 0 0 0 0 0 0 0 0 0 0 0 0 0.0445636072364865 0.0844782289701823 0 0 0 0 0 0 0 0 0 0 0.0131704967045172 0 0 0 0.073230193147341 0 0 0 0 0 0 0 0 0 0 0 0 0 0 0 0 0 0 0 0 0.00989485236273365 0 0 0 0 0 0 0 0.00687798007631332 0 0 0 0.00923835785430864 0 0 0 0 0 0 0 0 0 0 0 0 0 0 0 0 0 0 0 0 0 0 0 0 0 0 0 0 0 0 0 0 0 0 0 0 0 0 0 0 0 0 0 0 0 0.0126617838515394 0.00596232885583352 0 0.0134062514354149 0 0 0 0 0 0 0 0 0 0 0 0 0 0.152054432686178 0 0 0 0 0 0 0 0 0 0 0 0 0 0 0 0.00792195919503945 0 0 0 0 0.0630893762261924 0.0785141781346383 0 0 0 0 0 0 0 0 0 0 0 0 0 0 0 0 0 0 0 0 0 0 0 0 0 0 0 0 0 0 0 0 0.0162482778648735 0 0 0 0 0 0 0 0 0 0 0 0 0 0 0.0217093827726945 0.0366265841680257 0 0 0 0 0 0 0 0 0 0 0 0 0 0 0 0 0 0 0 0 0.0597993974841529 0 0 0 0 0 0 0.0212909170994369 0 0 0 0 0 0 0 0 0 0 0 0 0 0 0 0 0 0 0 0 0 0 0 0 0 0 0 0 0 0 0 0 0 0 0 0 0 0.062826173500544 0 0 0 0 0 0 0 0 0 0 0 0 0 0 0.0251078932598427
0 0 0 0 0 0 0 0 0 0 0 0 0 0 0 0 0 0 0 0 0 0 0 0 0 0 0 0 0 0 0 0 0 0 0 0 0 0 0 0 0 0 0 0 0 0 0 0 0 0 0 0 0 0 0 0 0.00224921319684473 0 0 0 0 0 0 0 0 0 0 0 0 0 0 0 0 0 0 0 0 0 0 0 0 0 0 0 0 0 0 0 0 0 0 0 0 0 0 0 0 0 0 0 0 0 0 0 0 0 0 0 0 0 0 0 0 0 0 0 0 0 0 0 0 0 0 0 0 0 0 0 0 0 0 0 0 0 0 0 0 0 0 0 0 0 0 0 0 0 0 0 0 0 0 0 0 0 0 0 0 0 0 0 0 0 0.0123108748201196 0 0 0 0 0 0 0 0 0 0 0 0.00163803110212867 0 0 0 0 0.00523273122450666 0 0 0 0 0 0 0 0 0 0 0 0 0 0.0815805698168494 0 0 0 0 0 0 0 0 0 0 0 0 0 0 0 0 0 0.00144341354544012 0 0.0205489264915184 0 0 0.00614696423619383 0.133366874789723 0 0.00514750482560968 0.00468170373534232 0.0120111603604892 0 0 0.00249456534191436 0 0 0.0202283855030325 0.00795685874220942 0.00123745637415234 0.00174725596747566 0.00433994877247089 0.00215012526381643 0 0.00185200024354501 0.00998476462544425 0.000713150131544496 0 0 0 0 0 0 0 0 0 0 0 0 0 0.00272268647229205 0 0.0036142201292628 0.0032491234380921 0.0111153015231875 0.00467690873443409 0.000863244300299594 0 0 0 0 0.0182799088370929 0 0 0 0 0 0 0 0 0 0 0 0 0.00481948881695707 0.00351371254997852 0 0 0 0 0 0 0.00382634536744475 0 0 0 0 0 0 0 0 0 0 0 0 0 0 0 0 0 0 0 0 0 0.00457463380575445 0 0 0.1778206714784 0.12125929274873 0.0737326239886102 0.0608275161837243 0.0501571708397656 0 0 0.0336890827326169 0 0 0.082195588942986 0 0
0 0 0 0 0 0 0 0 0 0 0 0 0 0 0 0 0 0 0 0 0 0 0 0 0 0 0 0 0 0 0 0 0 0 0 0 0 0 0 0 0 0 0 0 0 0 0 0 0 0 0 0 0 0 0 0 0 0 0 0 0 0 0 0 0 0 0 0 0 0 0 0 0 0 0 0 0 0 0 0 0 0 0 0 0 0 0 0 0 0 0 0 0 0 0 0 0 0 0 0 0 0 0 0 0 0 0 0 0 0 0 0 0 0 0 0 0 0 0 0 0 0 0 0 0 0 0 0 0 0 0 0 0 0 0 0 0 0 0 0 0 0 0 0 0 0 0 0 0 0 0 0 0 0 0 0 0 0 0 0 0 0 0 0 0 0 0 0 0 0 0 0 0 0 0 0 0 0 0 0 0 0 0 0 0 0 0 0 0 0 0 0.271738690638496 0 0 0 0 0 0 0.577275725883771 0 0 0 0 0 0 0 0 0 0 0 0 0 0 0 0 0 0 0 0 0 0 0 0 0 0 0 0 0 0 0 0 0 0 0 0 0 0 0 0 0 0 0 0 0 0 0 0 0 0 0 0 0 0 0 0 0 0 0 0 0 0 0 0 0 0 0 0 0 0 0 0 0 0 0 0 0 0 0 0 0 0 0 0 0 0 0 0 0 0 0 0 0 0 0 0 0 0 0 0 0 0 0.150985583477733 0 0 0 0 0 0 0 0 0 0 0 0 0 0 0 0 0 0
0 0 0 0 0 0 0 0 0 0 0 0 0 0 0 0 0 0 0 0 0 0 0 0 0 0 0 0 0 0 0 0 0 0 0 0.0166410396280004 0 0 0.00152373804664705 0 0 0 0 0 0 0 0 0 0 0 0 0 0.0206068150453467 0 0 0 0 0 0 0 0 0 0 0 0 0 0 0 0 0 0 0 0 0 0 0 0 0 0 0 0 0.00468522670455019 0.0183322001176987 0.0294011500221494 0.0289967841927334 0 0 0 0 0 0 0 0 0 0 0 0 0 0 0 0 0 0 0 0 0 0 0 0 0 0 0 0 0 0 0 0 0 0 0 0 0 0 0 0 0 0 0 0 0 0 0 0 0 0 0 0 0 0 0 0 0 0 0 0 0.00187657484439288 0 0 0 0 0.00157862787668074 0 0 0 0 0 0 0 0 0 0 0 0 0 0 0 0 0.00314543714893713 0 0.0120270285929003 0 0.0359716120264714 0 0 0 0 0 0 0 0 0 0 0 0 0 0 0 0.0227221359757677 0 0.00917053449998776 0 0.151588112454099 0 0 0 0 0 0.00675311994088685 0 0 0 0 0 0.0534233452110041 0 0 0 0 0 0 0 0 0 0 0 0 0 0 0 0 0 0 0 0 0 0 0 0 0 0 0 0 0 0 0 0 0 0 0 0.183399811535715 0 0 0 0.131850707095597 0.166494791753859 0 0 0 0 0 0 0 0 0 0 0 0 0 0 0.0131683833306122 0 0 0 0 0 0 0 0 0 0 0 0 0 0 0 0 0 0 0 0 0 0 0 0 0 0.0552585360289204 0 0 0 0 0 0 0 0 0 0 0 0 0 0 0 0.0193214238098163 0 0.00192809248312252 0 0 0 0 0 0 0 0 0 0.00335932218235243 0 0 0.00328397687447965 0.00349147257727292 0 0
0 0 0 0 0 0 0 0 0 0 0 0 0 0 0 0 0 0 0 0 0 0 0 0 0 0 0 0 0 0 0 0 0 0 0 0 0 0 0 0 0 0 0 0 0 0 0 0 0 0 0 0 0 0 0 0 0 0 0 0 0 0 0 0 0 0 0 0 0 0 0 0 0 0 0 0 0 0 0 0 0 0 0 0 0 0 0 0 0 0 0 0 0 0 0 0 0 0 0 0 0 0 0 0 0 0 0 0 0 0 0 0 0 0 0 0 0 0 0 0 0 0 0 0 0 0 0 0 0 0 0 0 0 0 0 0 0 0 0 0 0 0 0 0 0.0031054789941052 0 0 0 0 0 0 0 0 0 0 0 0 0.00300917727009931 0.0221239592798271 0.00333389041497706 0 0 0 0 0 0 0.0168139142250673 0 0 0 0 0 0 0 0 0.00227866414603976 0 0.0111404826537204 0.00403762028023021 0 0 0 0 0 0 0 0 0 0 0 0 0 0 0.027128636292211 0.00837014231436855 0 0 0 0 0 0 0 0 0 0 0 0 0 0.055286476580431 0 0 0 0 0 0 0 0 0 0 0.0035885800200841 0 0 0 0 0.0104486753797206 0 0 0 0 0 0 0 0 0 0 0 0 0.00614057887425415 0 0 0 0 0 0 0 0.029871125968654 0.167501043901737 0.0527534869684189 0 0.00475244743751885 0.01918591090319 0.0529459862160678 0.0676416876995969 0 0.00616634478695365 0 0.00427045672158777 0 0 0 0 0 0 0 0 0 0 0 0 0 0 0 0 0 0 0 0 0 0 0 0 0 0 0 0 0 0 0.0199091024595233 0.00916844330534196 0.037860829658738 0 0.0234215194075333 0.0752924556327946 0 0 0 0.00511462291345355 0.125370510235456 0.0710233356766544 0 0 0.00575083686129277 0.00390008904113301 0 0 0 0 0.00206009094077917 0 0.00213970740009188 0.00282010368478628 0.0204837392340367 0 0 0.0034135328343878 0.0103763133851364 0 0 0 0
0 0 0 0 0 0 0 0 0 0 0 0 0 0 0 0 0 0 0 0 0 0 0 0 0 0 0 0 0 0 0 0 0 0 0 0 0 0 0 0 0 0 0.0706531320730563 0 0 0 0 0 0 0 0 0 0 0 0 0 0 0 0 0 0 0 0 0.149736389611153 0 0 0 0 0 0 0 0 0 0 0 0 0 0 0 0 0 0 0 0 0 0 0 0 0 0 0 0 0 0 0 0 0 0 0 0 0 0 0 0 0 0 0 0 0 0 0 0 0 0 0 0 0 0 0 0 0 0 0 0 0 0 0 0 0 0 0 0 0 0 0 0 0 0 0 0 0 0 0 0 0 0 0 0 0 0 0 0 0 0 0 0 0 0 0 0 0 0 0 0 0 0 0 0 0 0 0 0 0 0 0 0 0 0 0 0 0 0 0 0 0 0 0.0484860297623416 0 0 0 0.0718366637276411 0 0.0662150987162867 0 0 0 0 0 0 0 0 0.0901497920331786 0 0 0 0.0860983543206287 0 0.236797993944975 0 0 0 0 0 0 0 0 0 0 0 0 0 0.04842048204815 0 0 0 0 0 0 0 0.131606063762589 0 0 0 0 0 0 0 0 0 0 0 0 0 0 0 0 0 0 0 0 0 0 0 0 0 0 0 0 0 0 0 0 0 0 0 0 0 0 0 0 0 0 0 0 0 0 0 0 0 0 0 0 0 0 0 0 0 0 0 0 0 0 0 0 0 0 0 0 0 0 0 0 0 0 0 0 0 0 0 0 0 0 0 0 0 0 0 0 0 0
0 0 0 0 0 0 0 0 0 0 0 0 0 0 0 0 0 0 0 0 0 0.0460614102247162 0 0.0284761190225477 0 0 0 0 0 0 0 0 0 0 0 0 0 0 0 0.018712579863735 0 0 0 0 0 0 0 0 0 0 0 0 0 0 0 0 0 0 0 0 0 0 0 0 0 0 0 0 0 0 0 0 0 0 0 0 0 0 0 0 0 0 0 0 0 0 0 0 0 0 0 0 0 0 0 0 0 0 0 0 0 0 0 0 0 0 0 0 0 0 0 0 0 0 0 0 0 0 0 0 0 0 0 0 0 0 0 0 0 0 0 0 0 0 0 0 0 0 0 0 0 0 0 0 0 0 0 0 0 0 0 0 0 0 0 0 0 0 0 0 0 0 0 0 0 0 0 0 0 0 0 0 0 0 0 0 0 0 0 0 0 0 0 0 0.032054729002604 0 0.0631231292796511 0 0 0 0 0 0 0 0 0 0 0 0 0 0.0483533319010038 0 0.0590274208078721 0 0 0.246072117123112 0.14626205337441 0 0 0 0 0 0 0 0 0 0 0 0 0 0 0.0772360719852163 0 0 0 0 0 0 0 0 0.192465560101289 0 0 0 0 0 0 0 0 0 0 0 0 0 0 0 0 0 0 0 0 0 0 0 0 0 0 0 0 0 0 0 0 0 0 0 0 0 0 0 0 0 0 0 0 0 0 0 0 0 0 0 0 0 0 0 0 0 0 0 0 0 0 0.0421554773138417 0 0 0 0 0 0 0 0 0 0 0 0 0 0 0 0 0 0 0 0 0 0 0 0 0 0
0 0 0 0 0 0 0 0 0 0 0 0 0 0 0 0 0 0 0 0 0 0 0 0 0 0 0 0 0 0 0 0 0 0 0 0 0 0 0 0 0 0 0 0 0 0 0 0 0 0 0 0 0 0 0 0 0 0 0 0 0 0 0 0 0 0 0 0 0 0 0 0 0 0 0 0 0 0 0 0 0 0 0 0 0 0 0 0 0 0 0 0 0 0 0 0 0 0 0 0 0 0 0 0 0 0 0 0 0 0 0 0 0 0 0 0 0 0 0 0 0 0 0 0 0 0 0 0 0 0 0 0 0 0 0 0 0 0 0 0 0 0 0 0 0 0 0 0 0 0 0 0 0 0 0 0 0 0 0 0 0 0 0 0 0 0 0 0 0 0 0 0 0 0 0 0 0 0 0 0 0 0 0 0 0 0 0 0 0 0 0 0 0 0 0 0 0 0 0 0 0 0.208745691992713 0 0 0 0.609094740496887 0 0 0 0 0 0 0 0 0 0 0 0 0 0 0 0.1821595675104 0 0 0 0 0 0 0 0 0 0 0 0 0 0 0 0 0 0 0 0 0 0 0 0 0 0 0 0 0 0 0 0 0 0 0 0 0 0 0 0 0 0 0 0 0 0 0 0 0 0 0 0 0 0 0 0 0 0 0 0 0 0 0 0 0 0 0 0 0 0 0 0 0 0 0 0 0 0 0 0 0 0 0 0 0 0 0 0 0 0 0 0 0 0 0 0 0 0
0 0 0 0 0 0 0 0 0 0 0 0 0 0 0 0 0 0 0 0 0 0 0 0 0 0 0 0 0 0 0 0 0 0 0 0 0 0 0 0 0 0 0 0 0 0 0 0 0 0 0 0.0103614413422427 0 0 0 0 0 0 0 0 0 0 0 0 0 0 0 0 0 0 0 0 0 0 0 0 0 0 0 0 0 0 0 0 0 0 0 0 0 0 0 0 0 0 0 0 0 0 0 0 0 0 0 0 0 0 0 0 0 0 0 0 0 0 0 0 0 0 0 0 0 0 0 0 0 0 0 0 0 0 0 0 0 0 0 0 0 0.00257293934586841 0 0 0 0 0 0 0 0 0 0 0 0 0 0 0 0 0 0 0 0 0 0 0 0 0 0 0 0 0 0.0326874729827497 0 0.0167035738325082 0.0102300822451014 0.111911530362627 0 0 0 0 0 0 0 0 0 0 0 0 0 0 0 0.0215159094729712 0 0.0177222589402763 0 0.348991234592551 0 0 0 0 0 0 0.0842415881392927 0 0 0 0 0 0.04881625783773 0 0.0610720980126305 0 0 0 0 0 0 0 0 0 0 0 0 0 0 0 0 0 0 0.0329464655767573 0 0 0 0 0 0 0 0 0 0 0 0 0 0.017884401331439 0 0 0 0 0.00464014297465016 0 0 0 0 0 0 0 0 0 0 0 0 0 0 0.00783761275374171 0 0 0 0 0 0 0.00573637994107465 0 0 0 0 0 0 0 0 0 0 0 0 0 0 0 0 0 0 0.145321793365545 0 0 0 0 0 0 0 0 0 0 0 0 0 0.00432805827216438 0 0 0.00381005663807746 0 0 0 0 0.00427653376892432 0 0 0 0 0 0 0 0 0 0 0 0.00639216827107633
0 0 0 0 0 0 0 0 0 0 0 0 0 0 0 0 0 0 0 0 0 0.0830155642014581 0 0.0198639803431697 0 0 0 0 0 0 0 0 0 0 0 0 0 0 0.0136699750223552 0.0410694994836682 0 0 0 0 0 0 0 0 0 0 0 0 0 0 0 0 0 0 0 0 0 0.00496845344477327 0 0 0 0 0 0 0 0 0 0 0 0 0 0 0 0 0 0 0 0 0 0 0 0 0 0 0 0 0 0 0 0 0 0 0 0 0 0 0 0 0 0 0 0 0 0 0 0 0 0 0 0 0 0 0 0 0 0 0 0 0 0 0 0 0 0 0 0 0 0 0 0 0 0 0 0 0 0 0 0 0 0 0 0 0 0 0 0 0 0 0 0 0 0 0 0 0 0 0 0 0 0 0 0 0 0.0442063118044274 0 0.00942997102216867 0 0.0458646468696674 0 0 0 0 0 0 0 0 0 0 0 0 0 0 0 0 0 0.00329813370304183 0 0.00836057025445783 0 0 0 0 0 0 0 0 0 0 0 0.066957900371228 0 0.12269955512669 0.374094969088919 0 0 0 0 0 0 0 0 0 0 0 0 0 0 0 0 0 0 0.0174050159832514 0 0 0 0 0 0 0 0 0 0 0 0 0 0 0 0 0 0 0 0 0 0 0 0 0 0 0 0 0 0 0 0 0 0 0 0 0 0 0 0 0.0121620464386187 0 0 0 0 0 0 0 0 0 0 0 0 0 0 0 0 0 0 0.111427394514006 0 0 0 0 0 0 0 0.0215060123280992 0 0 0 0 0 0 0 0 0 0 0 0 0 0 0 0 0 0 0 0 0 0 0 0 0 0
0 0 0 0 0 0 0 0 0 0 0 0 0 0 0 0 0 0 0 0 0 0.0667412198670475 0 0.0468218451359584 0 0 0 0 0 0 0 0 0 0 0 0 0 0 0.0374221554712096 0.0400248953513721 0 0 0 0 0 0 0 0.00884115826862187 0 0 0 0 0 0 0 0 0 0 0 0 0 0 0 0.035088422955563 0 0 0 0 0 0 0.0176145402986158 0 0 0 0 0 0 0 0 0 0 0 0 0 0 0 0 0 0 0 0 0 0 0 0 0 0 0 0 0 0 0 0 0 0 0 0 0 0 0 0 0 0 0 0 0 0 0 0 0 0 0 0 0 0 0 0 0 0 0 0 0 0 0 0 0 0 0 0 0 0 0 0 0 0 0 0 0 0 0 0 0 0 0 0 0 0 0 0 0 0 0 0 0 0 0 0 0.0360461427390614 0 0 0 0 0 0 0 0 0 0 0 0.0225402252810549 0 0 0 0 0.0319464267739566 0 0.0138414157354805 0 0 0 0.0343825008252644 0 0 0 0 0 0 0 0 0 0.0157255601851443 0.0837938228069174 0.0586503669219485 0 0.148971585844222 0 0.0444151769756543 0 0 0 0 0 0 0 0 0 0 0 0 0 0 0.0706554067567332 0 0 0 0.0451197507421863 0 0 0 0 0.109680136302866 0.0112675948965897 0 0 0 0 0 0 0 0 0 0 0 0 0 0 0 0 0 0 0 0 0 0 0 0 0 0 0 0 0 0 0 0 0 0 0 0 0 0 0 0 0 0 0 0 0 0 0 0 0 0 0 0 0 0 0 0 0 0 0 0 0 0.0204096498645319 0 0 0 0 0 0 0 0 0 0 0 0 0 0 0 0 0 0 0 0 0 0 0 0 0 0
0 0 0 0 0 0 0 0 0 0 0 0 0 0 0 0 0 0 0 0 0 0.0593586203710159 0 0.00695761675915314 0 0 0 0 0 0 0 0 0 0 0 0 0 0 0.00323690682750626 0.043349091751018 0.00392068423367826 0 0 0 0 0 0 0 0 0 0 0 0 0 0 0 0 0 0 0 0 0 0 0 0 0 0 0 0 0 0 0 0 0 0 0 0 0 0 0 0 0 0 0 0 0 0 0 0 0 0 0 0 0 0 0 0 0 0 0 0 0 0 0 0 0 0 0 0 0 0 0 0 0 0 0 0 0 0 0 0 0 0 0 0 0 0 0 0 0 0 0 0 0 0 0 0 0 0 0 0 0 0 0 0 0 0 0 0 0 0 0 0 0 0 0 0 0 0 0 0 0 0 0 0 0 0 0.0444368799584 0.0117389269774286 0.0168070577291171 0.0205176162731018 0.091304897874812 0 0 0 0 0 0 0 0.0072000641668101 0 0 0 0 0.0106598352599526 0 0 0.00710922380500403 0 0.00380231145487821 0 0 0 0 0 0 0 0 0 0 0 0.0235814641383704 0 0.0481537525793332 0.215046224633018 0.0210291102912652 0 0 0 0 0 0 0 0 0 0 0 0 0 0 0 0.0168613165996008 0 0 0 0.155748041361015 0 0 0 0 0 0 0 0 0 0 0 0 0 0 0 0 0 0 0 0 0 0 0 0 0 0 0 0 0 0 0 0 0 0.00368950940913092 0 0 0 0 0 0 0.00995259278002687 0 0 0 0 0 0 0 0 0 0 0 0 0 0 0 0 0 0 0.175538254766364 0 0 0 0 0 0 0 0 0 0 0 0 0 0 0 0 0 0 0 0 0 0 0 0 0 0 0 0 0 0 0 0 0 0
0 0 0 0 0 0 0 0 0 0 0 0 0 0 0 0 0 0 0 0 0 0 0 0 0 0 0 0 0 0 0 0 0 0 0 0 0 0 0 0 0 0 0.0284154327686172 0 0.0348270418500221 0.00905326185522996 0 0 0 0 0 0 0 0 0 0 0 0 0 0 0 0 0 0.0350463301691494 0.0110174161214908 0.00543240371403706 0 0 0 0 0 0 0 0 0 0 0 0.037700311359574 0.0319968885306619 0 0 0 0 0 0 0 0 0 0 0 0 0 0 0 0 0 0 0 0 0 0 0 0 0 0 0 0 0 0 0 0 0 0 0 0 0 0 0 0 0 0 0 0 0 0 0 0 0 0.00902884208192754 0 0 0 0 0 0 0 0 0 0 0 0 0 0 0 0 0 0 0 0 0 0 0 0 0 0 0 0 0 0 0 0 0 0 0 0 0 0.00589483419412691 0 0 0 0 0 0 0 0 0 0 0 0 0.0237075151479381 0 0 0 0 0.030403530876745 0 0 0 0 0 0.0502527703196014 0 0.0631667616380747 0 0 0 0 0 0 0 0.0543711603845349 0 0 0 0 0 0 0 0 0 0.325646795314136 0.00819980079854951 0.0198685257836094 0 0 0 0 0.00859954074072312 0 0 0 0 0 0 0 0 0 0 0 0.0270666380157825 0 0 0.010221215522593 0.0352916227995751 0.0935888424552692 0.0252481261688738 0 0 0.00292742105162883 0 0 0 0 0 0 0 0 0 0 0 0 0 0 0 0 0 0 0 0 0 0 0 0 0 0 0 0 0 0 0 0 0 0 0 0 0 0 0 0 0 0 0 0 0 0 0 0 0 0 0 0 0 0 0 0 0 0 0 0 0 0 0 0 0 0 0 0 0.013026970337528 0 0 0 0 0 0 0 0 0 0 0 0
0 0 0 0 0 0 0 0 0 0 0 0 0 0 0 0 0 0 0 0 0 0 0 0 0 0 0 0 0 0 0 0 0 0 0 0 0 0 0 0 0 0 0 0 0 0 0 0 0 0 0 0 0 0 0 0 0 0 0 0 0 0 0 0 0 0 0 0 0 0 0 0 0 0 0 0 0 0 0 0 0 0 0 0 0 0 0 0 0 0 0 0 0 0 0 0 0 0 0 0 0 0 0 0 0 0 0 0 0 0 0 0 0 0 0 0 0 0 0 0 0 0 0 0 0 0 0 0 0 0 0 0 0 0 0 0 0 0 0 0 0 0 0 0 0.00402651854344993 0 0 0 0 0 0 0 0 0 0 0 0 0.00184790632021387 0.0412394398047237 0.00825730648049633 0 0 0 0 0 0 0.0801357141246345 0 0 0 0 0 0 0 0 0 0 0.033908064048914 0.0432930973013339 0 0 0 0 0 0 0 0 0 0 0 0 0 0 0.0115035768298153 0.00336367947794991 0 0 0 0 0.100614211562497 0 0 0 0 0 0 0 0 0 0 0 0 0 0 0 0 0 0 0 0 0 0 0 0 0.0122505606689422 0 0 0 0 0 0 0 0 0 0 0 0.00312973936388196 0 0 0 0 0 0 0.00699066620370724 0 0.0131520838536045 0.0267507233976991 0.0865080239160491 0 0 0.0278090937373381 0.00674592729112033 0.0347838357830572 0 0 0 0.0104630582839456 0 0 0 0 0 0 0 0 0 0 0 0 0 0 0 0 0 0 0 0 0 0 0 0 0 0 0 0 0 0 0.0218859735212839 0.00888064008194076 0.0253770737378949 0 0.0241973537245913 0.0512552216433911 0 0 0 0.0130684814601164 0.172070378150651 0.0835011355842652 0 0 0.00920704048431843 0 0 0 0 0 0 0 0 0.0116440358822928 0.00806794108581565 0 0 0 0.0112124047494795 0 0.0028590929005859 0 0
0 0 0 0 0 0 0 0 0 0 0 0 0.0877092767563521 0 0 0 0 0 0 0 0 0 0 0 0 0 0 0 0 0 0 0.0056606870069258 0 0 0.00924536674650579 0 0 0 0 0 0 0 0 0 0 0 0 0 0 0 0 0 0 0 0 0.0367965877463855 0.0100101037563862 0 0 0 0 0 0 0 0 0 0 0 0 0 0 0 0 0 0 0 0 0 0 0 0 0 0 0 0 0 0 0 0 0 0 0 0 0 0 0 0 0 0 0 0 0 0 0 0.0521342859547763 0 0 0 0 0.00477699830248218 0 0 0 0 0.125014710889955 0.0162741199311186 0 0 0.024702797223972 0 0 0 0 0 0 0 0 0 0 0 0 0 0 0 0 0 0 0 0 0 0 0 0 0 0 0 0 0 0 0 0 0 0 0 0 0 0 0 0 0 0 0 0 0 0 0 0 0.474759455091328 0 0.00688973947298362 0 0.0144388055221644 0 0 0 0.0081466390631142 0 0 0 0 0 0 0 0.0147131718737286 0 0 0 0.0101082871055754 0 0.00834978228516838 0 0 0 0 0 0 0 0 0 0 0 0 0 0 0 0 0 0 0 0 0 0 0 0 0 0 0 0 0 0 0 0 0.00740781066059681 0 0 0 0.00593188322680841 0 0 0 0 0 0 0 0 0 0 0 0.00464621221405997 0 0 0 0 0 0 0 0 0 0 0.0135891949183176 0 0 0 0 0 0 0 0 0 0 0 0 0 0 0 0.00889209750468329 0.0208077739051978 0 0 0 0 0 0.0105509097101983 0 0 0 0 0 0 0 0 0 0 0 0 0.00938312367665107 0 0 0 0 0 0 0 0.00906017945456452 0 0 0 0 0 0 0 0 0 0 0 0 0 0 0 0 0 0 0 0 0 0 0 0 0 0
0 0 0 0 0 0 0 0 0 0 0 0 0 0 0 0 0 0 0 0 0 0 0 0 0 0 0 0.00480199197732381 0 0 0 0 0 0 0 0 0 0 0 0 0 0 0 0 0 0 0 0 0 0 0 0 0 0 0 0 0 0 0 0 0 0 0 0 0.0930991076648997 0.0191924351667418 0.00872561036243942 0 0 0 0 0 0 0 0 0 0 0.0163302219551751 0.0129703366553572 0 0 0 0 0 0 0 0 0 0 0 0 0 0 0 0 0 0 0 0 0 0 0 0 0 0 0 0 0 0 0 0 0 0 0 0 0 0 0 0 0 0 0 0 0 0 0 0 0 0.0078650008459764 0.00669565653592356 0 0 0 0 0 0 0 0 0 0 0 0 0 0 0 0 0 0 0 0 0 0 0 0 0 0 0 0 0 0 0 0 0.0509210402250932 0 0.0193038216375589 0 0.0048245583883618 0 0 0 0 0 0 0 0.0212964209428867 0 0 0 0 0.0494141538467045 0 0 0 0 0.123016967389901 0 0 0 0 0 0.0318457678221903 0 0 0 0 0 0 0 0 0 0 0 0 0 0 0 0 0.201864706823444 0 0 0 0.135422696919298 0.0531450472191739 0 0 0 0 0 0 0 0 0 0 0 0 0 0 0 0 0 0 0 0 0.014244659309964 0.0560846586786978 0.0302318048517979 0 0 0 0 0 0 0 0 0 0 0 0 0 0 0 0 0 0 0 0 0 0 0 0 0 0 0 0 0 0 0 0 0 0 0 0 0.0387033347810918 0 0 0 0 0 0 0 0 0 0 0 0 0 0 0 0 0 0 0 0 0 0 0 0 0 0 0 0 0 0 0 0 0 0 0 0 0 0 0 0 0 0 0 0 0 0 0
0 0 0 0 0 0 0 0 0 0 0 0 0 0 0 0 0 0 0 0 0 0 0 0 0 0 0.00646389807640335 0 0 0 0 0 0 0 0 0 0 0 0 0 0 0 0 0 0 0 0 0 0 0 0 0 0 0 0 0 0 0 0 0 0 0 0 0 0 0 0 0 0 0 0 0 0 0 0 0 0 0 0 0 0 0 0 0 0 0 0 0 0 0 0 0 0 0 0 0 0 0 0 0 0 0 0 0 0 0.0156848757344292 0 0.00852262023181821 0.0119553257664552 0 0 0 0 0 0 0 0 0 0 0 0 0 0.0399523739540553 0 0.0389711193057995 0 0 0 0 0 0 0 0 0 0 0 0 0 0 0 0 0 0 0 0 0 0 0 0 0 0 0 0 0 0 0 0 0 0 0 0 0 0 0 0 0 0 0 0 0 0 0 0 0.0190125602885079 0.233648818165048 0 0 0 0 0 0 0 0 0 0 0 0 0 0 0 0 0 0 0 0 0 0.0107087516941502 0 0 0 0 0 0 0 0 0 0 0.00961689867684161 0 0 0.256217984228305 0 0 0 0 0 0 0.0643429723903141 0 0 0 0 0 0 0 0 0 0 0 0 0 0 0 0 0 0.0669815231306288 0 0 0 0 0 0 0 0 0 0 0 0 0 0 0 0 0 0 0 0 0 0 0 0 0 0 0 0 0 0 0 0.0123857960508936 0 0 0.0687854838598989 0.0207659729534131 0.115983025493038 0 0 0 0 0 0 0 0 0 0 0 0 0 0 0 0 0 0 0 0 0 0 0 0 0 0 0 0 0 0 0 0 0 0 0 0 0 0 0 0 0 0 0 0 0 0 0
0 0 0 0 0 0 0 0 0 0 0 0 0 0 0 0 0 0 0 0 0 0 0 0 0 0 0 0 0 0 0 0 0 0 0 0 0 0 0 0 0 0 0 0 0 0.0444832218024031 0 0 0 0 0 0 0 0 0 0 0 0 0 0 0 0 0 0 0.0571498876559063 0.0487856302875835 0 0 0 0 0 0 0 0 0 0 0 0.0376425595659281 0.0312958489414402 0 0 0 0 0 0 0 0 0 0 0 0 0 0 0 0 0 0 0 0 0 0 0 0 0 0 0 0 0 0 0 0 0 0 0 0 0 0 0 0 0 0 0 0 0 0 0 0 0 0 0 0 0 0 0 0 0 0 0 0 0 0 0 0 0 0 0 0 0 0 0 0 0 0 0 0 0 0 0 0 0 0 0 0 0 0 0 0 0 0 0 0 0 0 0 0 0 0 0 0 0.0511245394525671 0 0 0 0 0.0768628672501837 0 0 0 0 0 0.0787284758737587 0 0 0 0 0 0 0 0 0 0 0 0 0 0 0 0 0.107981938167865 0 0 0.465945031002365 0 0 0 0 0 0 0 0 0 0 0 0 0 0 0 0 0 0 0 0 0 0 0 0 0 0 0 0 0 0 0 0 0 0 0 0 0 0 0 0 0 0 0 0 0 0 0 0 0 0 0 0 0 0 0 0 0 0 0 0 0 0 0 0 0 0 0 0 0 0 0 0 0 0 0 0 0 0 0 0 0 0 0 0 0 0 0 0 0 0 0 0 0 0 0 0 0 0 0 0 0 0 0 0 0 0 0 0 0
0 0 0 0 0 0 0 0 0 0 0 0 0 0 0 0 0 0 0 0 0 0 0 0 0 0 0 0 0 0 0 0 0 0 0 0 0 0 0 0 0 0 0 0 0 0 0 0 0 0 0 0 0 0 0 0 0 0 0 0 0 0 0 0 0 0 0 0 0 0 0 0 0 0 0 0 0 0 0 0 0 0 0 0 0 0 0 0 0 0 0 0 0 0 0 0 0 0 0 0 0 0 0 0 0 0 0 0 0 0 0 0 0 0 0 0 0 0 0 0 0 0 0 0 0 0 0 0 0 0 0 0 0 0 0 0 0 0 0 0 0 0 0 0 0 0 0 0 0 0 0 0 0 0 0 0 0 0 0 0 0 0 0 0 0 0 0 0 0 0 0 0 0 0 0 0 0.110631540611043 0 0 0 0 0 0 0 0 0 0 0 0 0 0 0 0 0 0 0 0.137643311389671 0 0 0 0 0 0 0 0 0 0 0 0 0 0 0 0 0 0 0 0.0178481147613559 0.156332861372396 0.0681596415782757 0 0 0 0.0450774212458299 0 0 0 0 0.19323612498474 0.0880006638037733 0 0 0 0 0 0 0 0 0 0 0 0 0 0 0 0 0 0 0 0 0 0 0 0 0 0 0 0 0 0 0 0 0 0 0 0 0 0 0 0 0 0 0 0 0 0.080044374816122 0.0795720632877039 0 0 0 0 0 0 0 0 0 0 0 0 0 0 0 0 0 0 0 0 0 0 0 0 0 0 0 0 0 0 0 0.0234538821490887 0 0 0 0 0 0 0 0 0 0 0 0
0 0 0 0 0 0 0 0 0 0 0 0 0 0 0 0 0 0 0 0 0 0 0 0 0 0 0 0 0 0 0 0 0 0 0 0 0 0 0 0 0 0 0 0 0 0 0 0 0 0 0 0 0 0 0 0 0 0 0 0 0 0 0 0 0 0 0 0 0 0 0 0 0 0 0 0 0 0 0 0 0 0 0 0 0 0 0 0 0 0 0 0 0 0 0 0 0 0 0 0 0 0 0 0 0 0 0 0 0 0 0 0 0 0 0 0 0 0 0 0 0 0 0 0 0 0 0 0 0 0 0 0 0 0 0 0 0 0 0 0 0 0 0 0 0 0 0 0 0 0 0 0 0 0 0 0 0 0 0 0 0 0 0 0 0 0 0 0 0 0 0 0 0 0 0 0 0 0 0 0 0 0 0 0 0 0 0.168153054451327 0 0 0 0 0 0 0 0 0 0 0 0 0 0 0 0 0 0 0 0 0 0 0 0 0 0 0 0 0 0 0 0 0 0 0 0 0.353835537884744 0 0 0 0 0 0 0.47801140766393 0 0 0 0 0 0 0 0 0 0 0 0 0 0 0 0 0 0 0 0 0 0 0 0 0 0 0 0 0 0 0 0 0 0 0 0 0 0 0 0 0 0 0 0 0 0 0 0 0 0 0 0 0 0 0 0 0 0 0 0 0 0 0 0 0 0 0 0 0 0 0 0 0 0 0 0 0 0 0 0 0 0 0 0 0 0 0 0 0
0 0 0 0 0 0 0 0 0 0 0 0 0 0 0 0 0 0 0 0 0 0 0 0 0 0 0 0 0 0 0 0 0 0 0 0 0 0 0 0 0 0 0 0 0 0 0 0 0 0 0 0 0 0 0 0 0 0 0 0 0 0 0 0 0 0 0 0 0 0 0 0 0 0 0 0 0 0 0 0 0 0 0 0 0 0 0 0 0 0 0 0 0 0 0 0 0 0 0 0 0 0 0 0 0 0 0 0 0 0 0 0 0 0 0 0 0 0 0 0 0 0 0 0 0 0 0 0 0 0 0 0 0 0 0 0 0 0 0 0 0 0 0 0 0 0 0 0 0 0 0 0 0 0 0 0 0 0 0 0 0 0 0 0 0 0 0 0 0 0 0 0 0 0 0 0 0 0 0 0 0 0 0 0.0303697109087552 0 0 0 0 0 0 0 0 0 0 0 0 0 0 0 0 0 0 0 0 0 0 0 0 0 0 0 0 0 0 0 0 0 0 0 0 0 0 0 0.124344932778672 0 0 0.139358270676073 0 0 0 0.092114218153685 0 0 0 0 0 0 0 0 0 0.0522063536223123 0 0 0 0 0 0 0 0 0 0 0 0 0 0 0 0 0 0 0 0 0 0 0 0 0 0 0 0 0 0 0 0 0 0 0 0 0 0 0 0 0 0 0 0 0 0 0 0 0 0 0 0 0.269818063331683 0.0314599056593259 0.260328544869494 0 0 0 0 0 0 0 0 0 0 0 0 0 0 0 0 0 0 0 0 0 0 0 0
0 0 0 0 0 0 0 0 0 0 0 0 0 0 0 0 0 0 0 0 0 0 0 0 0 0 0 0 0 0 0 0 0 0.00608109108531242 0 0 0 0 0 0 0 0 0 0 0 0 0 0 0 0 0 0 0 0 0 0 0.0264054901928723 0 0 0 0 0 0 0 0 0 0 0 0 0 0 0.0259894151043275 0 0 0 0 0 0 0 0 0 0 0 0 0 0 0 0 0 0 0 0 0 0 0 0 0 0 0 0 0 0 0 0 0 0 0 0 0 0 0 0 0 0 0 0 0 0 0 0 0 0 0 0 0 0 0 0 0 0 0 0 0 0 0 0 0 0 0 0 0 0 0 0 0 0 0 0 0 0 0 0 0 0 0 0 0 0 0 0 0 0 0 0 0 0 0 0 0 0 0 0 0 0 0.00791970493746 0 0 0 0 0 0 0 0 0.00524509532859163 0 0 0 0 0.177007849260775 0 0 0 0 0 0 0 0.0253944508081375 0 0 0 0 0 0 0 0 0 0 0 0 0 0 0 0 0.0110079009923942 0 0 0 0.290209954511665 0 0 0 0 0 0 0 0 0 0.0103275646990448 0 0 0 0 0 0 0 0 0 0.0111363555852736 0.00691640579483336 0 0 0 0 0 0 0 0 0 0 0 0 0 0 0 0 0 0 0 0 0.0278643616410379 0 0 0 0 0 0 0 0 0 0 0 0 0 0 0 0 0 0 0 0 0 0 0 0 0 0 0 0 0 0 0 0 0 0 0 0.00408965196865101 0 0 0 0.0898497053714842 0 0 0 0 0.0238589489268709 0.0419071445579583 0 0.162863687166355 0 0 0 0 0 0 0 0 0 0 0 0.0459252220669558
0 0 0 0 0 0 0 0 0 0 0 0 0 0 0 0 0 0 0 0 0 0 0 0 0 0 0 0 0 0 0 0 0 0.00169016937938461 0 0 0 0 0 0 0 0 0 0 0 0 0 0 0 0 0 0 0 0 0 0 0.00558763211707752 0 0 0 0 0 0 0 0 0 0 0 0 0 0 0.00464950047518143 0 0 0 0 0 0 0 0 0 0 0 0 0 0 0 0 0 0 0 0 0 0 0 0 0 0 0 0 0 0 0 0 0 0 0 0 0 0 0 0 0 0 0 0 0 0 0 0 0 0 0 0 0 0 0 0 0 0 0 0 0 0 0 0 0 0 0 0 0 0 0 0 0 0 0 0 0 0 0 0 0 0 0 0 0 0 0 0 0 0 0.00208504739445187 0 0 0 0 0 0 0 0 0 0 0 0.0182209507224509 0.0061461649860188 0 0 0 0 0 0 0 0.00289290711809845 0 0 0 0 0.0361359741038971 0 0 0 0 0 0 0 0.221525190327343 0 0 0 0 0 0 0 0 0 0 0.00225805267404651 0 0 0 0.014405495184199 0 0.0387667547871349 0 0 0.116683463144628 0 0.0121600690731222 0 0.00268839772316137 0.00432184250701703 0 0 0 0 0 0.0148752360112994 0.00442112330980199 0 0 0.00144355489672508 0 0 0.00388576051359083 0.01558330526892 0 0 0.0012985335552547 0 0 0 0 0 0 0 0 0 0 0 0 0 0 0 0 0 0 0 0 0.00866365389462199 0 0.00375387371597981 0 0 0 0 0 0 0 0 0 0 0 0 0.0181551601530714 0.00693046581823982 0 0 0 0 0 0 0 0 0 0 0 0 0 0.00137318499736951 0 0 0.00288446535021262 0.00095789505335268 0.00116939282991044 0.00412928600545291 0 0 0 0.0528607007562509 0 0 0 0 0.0190079575841591 0.00882782162973575 0 0.257890722010648 0.00222545275380571 0.0185458818987692 0.00838069431114197 0.00536480824059397 0 0 0.00563408239221128 0.00898728163103863 0 0 0 0.0325320937006292
0 0 0 0 0 0 0 0 0 0 0 0 0 0 0 0 0 0 0 0 0 0 0 0 0 0 0 0 0 0 0 0 0 0 0 0 0 0 0 0 0 0 0 0 0 0 0 0 0 0 0 0 0 0 0 0 0.0910611741894895 0 0 0 0 0 0 0 0 0 0 0 0 0 0 0 0 0 0 0 0 0 0 0 0 0 0 0 0 0 0 0 0 0 0 0 0 0 0 0 0 0 0 0 0 0 0 0 0 0 0 0 0 0 0 0 0 0 0 0 0 0 0 0 0 0 0 0 0 0 0 0 0 0 0 0 0 0 0 0 0 0 0 0 0 0 0 0 0 0 0 0 0 0 0 0 0 0 0 0 0 0 0 0 0 0 0 0 0 0 0 0 0 0 0 0 0 0 0 0 0 0 0 0 0 0 0 0 0 0 0 0 0 0 0 0 0 0 0 0 0 0 0 0 0 0 0 0 0 0 0 0 0 0 0 0 0 0.378438608809143 0 0 0 0.272267003001367 0 0 0 0 0 0 0 0 0 0 0.258233214 0 0 0 0 0 0 0 0 0 0 0 0 0 0 0 0 0 0 0 0 0 0 0 0 0 0 0 0 0 0 0 0 0 0 0 0 0 0 0 0 0 0 0 0 0 0 0 0 0 0 0 0 0 0 0 0 0 0 0 0 0 0 0 0 0 0 0 0 0 0 0 0 0 0 0 0 0 0 0 0 0 0 0 0 0 0 0 0 0 0 0
0 0 0 0 0 0 0 0 0 0 0 0 0 0 0 0 0 0 0 0 0 0 0 0 0 0 0 0 0 0 0 0 0 0 0 0 0 0 0 0 0 0 0 0 0 0 0 0 0 0 0 0 0 0 0 0 0 0 0 0 0 0 0 0 0 0 0 0 0 0 0 0 0 0 0 0 0 0 0 0 0 0 0 0 0 0 0 0 0 0 0 0 0 0 0 0 0 0 0 0 0 0 0 0 0 0 0 0 0 0 0 0 0 0 0 0 0 0 0 0 0 0 0 0 0 0 0 0 0 0 0 0 0 0 0 0 0 0 0 0 0 0 0 0 0 0 0 0 0 0 0 0 0 0 0 0 0 0 0 0.0566980749765051 0 0 0 0 0 0 0 0 0 0 0 0 0 0 0 0.013040531632239 0 0 0 0 0 0 0 0.00381711079904343 0 0 0 0 0 0 0 0 0 0.0401556267746201 0 0 0.014166519383775 0 0 0.00745540115351299 0 0 0 0 0 0 0 0 0 0 0 0 0 0 0 0 0 0 0 0 0 0 0 0 0.124347003637803 0 0 0 0 0 0.00282809422949015 0 0 0 0 0 0 0 0 0 0 0 0 0 0 0.0112020399082999 0 0 0 0 0 0 0 0 0 0 0 0 0 0 0 0 0 0 0 0 0 0 0 0 0 0 0 0 0 0 0 0 0 0 0 0 0 0 0 0 0 0.152352232151516 0.0152486688469648 0 0.00728994537279959 0.0271322031019859 0.0161303136160948 0 0 0.00309077064561503 0.00332277835752803 0 0.00424727586534905 0.0331925590527844 0 0 0 0 0 0 0 0.0584477482851352 0.039610078038265 0.15167187511457 0.118903797332282 0.0956493517238209 0 0 0 0 0 0 0 0
0 0 0 0 0 0 0 0 0 0 0 0 0 0 0 0 0 0 0 0 0 0 0 0 0 0 0 0.0270502994858991 0 0 0 0 0 0 0 0 0 0 0 0 0 0 0 0 0 0 0 0 0 0 0 0 0 0.00790823957245527 0 0 0 0 0 0 0 0 0 0 0.0197159781697333 0 0 0 0 0 0 0 0 0 0 0 0 0 0 0 0 0 0 0 0 0 0 0 0 0 0 0 0 0 0 0 0 0 0 0 0 0 0 0 0 0 0 0 0 0 0 0 0 0 0 0 0 0 0 0 0 0 0.0319739623407855 0 0 0 0 0 0 0.0159188997710303 0 0 0 0 0 0 0 0 0 0 0 0 0 0 0 0 0 0 0 0 0 0 0 0 0 0 0 0 0 0 0 0 0 0 0 0 0 0 0 0 0 0 0 0 0 0 0 0 0 0 0 0 0 0 0 0 0 0 0 0 0 0 0 0 0 0 0.0194181322016812 0 0 0 0 0 0 0 0 0 0 0 0 0 0 0 0 0 0 0 0 0.00671308120968528 0 0 0 0.386999752231604 0 0 0 0 0.0106988086416318 0 0 0.0130168686548949 0 0.134128709676109 0 0 0 0.128276360358688 0 0 0 0 0 0 0 0 0 0 0 0 0 0 0 0 0 0 0 0 0 0 0 0 0 0 0 0 0 0 0 0 0 0 0 0 0 0 0 0.011673805771675 0 0 0 0 0 0.154328629479911 0 0.0237087193362045 0 0 0 0 0 0 0 0 0 0 0 0 0 0 0 0 0 0 0 0 0 0 0 0 0 0 0.00846975309801104 0 0 0 0 0 0 0 0 0
0 0 0 0 0 0 0 0 0 0 0 0 0 0 0 0 0 0 0 0 0 0 0 0 0 0 0 0 0 0 0 0 0 0 0 0 0 0 0.00364399831801856 0 0 0 0 0 0 0 0 0 0 0 0 0 0 0 0 0 0 0 0 0 0 0 0 0.0197768702627838 0 0 0 0 0 0 0 0 0 0 0 0 0 0.00738223378312014 0.00595716769074861 0 0 0 0 0 0 0 0 0 0 0 0 0 0 0 0 0 0 0 0 0 0 0 0 0 0 0 0 0 0 0 0 0 0 0 0 0 0 0 0 0 0 0 0 0 0 0 0 0 0 0 0 0 0 0 0 0 0 0 0 0 0 0 0 0 0 0 0 0 0 0 0 0 0 0 0 0 0 0 0 0 0 0 0.122513126534149 0 0 0.0186402327842475 0 0 0 0 0 0 0 0 0 0 0.0204553104131039 0 0 0.0555399495963015 0 0 0 0.0403955539562186 0.0280190627495227 0 0 0 0 0 0.00954548148007769 0 0 0.00760692815083928 0 0 0.0293957766131809 0 0 0 0.00430133562478649 0.0127918313390414 0.00853101721219723 0 0 0.0343643670064469 0.0173206796307212 0 0 0 0 0 0 0 0 0 0 0.00636786379922645 0 0 0.228353216910305 0 0 0 0 0.0121315083352382 0.00727593428594164 0 0 0 0.0129860019883055 0.126453022033519 0 0 0 0.022693698412675 0 0 0 0 0 0 0 0 0 0 0 0 0 0 0 0 0 0 0 0 0 0 0 0 0 0 0 0 0 0 0 0 0 0 0 0 0 0 0 0 0 0 0 0 0 0.00919885977579765 0 0.0367354628373337 0 0 0 0 0 0 0 0 0 0.0233168640938421 0 0.0136527072244157 0 0 0 0 0 0 0 0 0 0 0 0 0 0.00944312845574996 0.0366479517668806 0 0 0 0.00856285693526369 0 0 0 0 0
0 0 0 0 0 0 0 0 0 0 0 0 0 0 0 0 0 0 0 0 0 0 0 0 0 0 0 0 0 0 0 0 0 0 0 0 0 0 0 0 0 0 0 0 0 0 0 0 0 0 0 0 0 0 0 0 0 0 0 0 0 0 0 0 0 0 0 0 0 0 0 0 0 0 0 0 0 0 0 0 0 0 0 0 0 0 0 0 0 0 0 0 0 0 0 0 0 0 0 0 0 0 0 0 0 0 0 0 0 0 0 0 0 0 0 0 0 0 0 0 0 0 0 0 0 0 0 0 0 0 0 0 0 0 0 0 0 0 0 0 0 0 0 0 0 0 0 0 0 0 0 0 0 0 0 0 0 0 0 0 0 0 0 0 0 0 0 0 0 0 0 0 0 0 0 0.378722333598353 0.0689617484861537 0 0 0 0 0 0 0 0 0 0 0 0 0 0 0 0 0.339130697820181 0 0.0194948733477021 0 0 0 0 0 0 0 0 0 0 0 0 0 0.0234135609273229 0 0 0 0.09529997195621 0 0 0 0 0 0 0 0 0 0 0 0 0 0 0 0 0 0 0 0 0 0 0 0 0 0 0 0 0 0 0 0 0 0 0 0 0 0 0 0 0 0 0 0 0 0 0 0 0 0 0 0 0 0 0 0 0 0 0 0 0 0 0 0 0 0 0 0 0 0 0 0 0 0 0 0 0 0 0 0 0 0 0 0 0 0 0 0 0 0 0.0249604429845058 0 0 0 0 0.0262498925877334 0 0.0237664782918383 0 0 0 0 0 0 0 0
0 0 0 0 0 0 0 0 0 0 0 0 0 0 0 0 0 0 0 0 0 0 0 0 0 0 0 0 0 0 0 0 0 0 0 0 0 0 0 0 0 0 0 0 0 0 0 0 0 0 0 0 0 0 0 0 0 0 0 0 0 0 0 0 0 0 0 0 0 0 0 0 0 0 0 0 0 0 0 0 0 0 0 0 0 0 0 0 0 0 0 0 0 0 0 0 0 0 0 0 0 0 0 0 0 0 0 0 0 0 0 0 0 0 0 0 0 0 0 0 0 0 0 0 0 0 0 0 0 0 0 0 0 0 0 0 0 0 0 0 0 0 0 0 0 0 0 0 0 0 0 0 0 0 0 0 0 0 0 0 0 0 0 0 0 0 0 0 0 0 0 0 0 0 0 0 0 0 0 0 0 0 0 0 0 0 0 0 0 0 0 0 0 0 0 0 0 0 0 0 0 0 0 0 0 0 0 0 0 0 0 0 0 0 0.314593065222782 0.31899978697075 0 0 0 0 0 0 0 0 0 0 0 0 0 0 0.19062710138068 0.175780046425788 0 0 0 0 0 0 0 0 0 0 0 0 0 0 0 0 0 0 0 0 0 0 0 0 0 0 0 0 0 0 0 0 0 0 0 0 0 0 0 0 0 0 0 0 0 0 0 0 0 0 0 0 0 0 0 0 0 0 0 0 0 0 0 0 0 0 0 0 0 0 0 0 0 0 0 0 0 0 0 0 0 0 0 0 0 0 0 0
0 0 0 0 0 0 0 0 0 0 0 0 0 0 0 0 0 0 0 0 0 0 0 0 0 0 0 0 0 0 0 0 0 0 0 0 0 0 0 0 0 0 0 0 0 0 0 0 0 0 0 0 0 0 0 0 0 0 0 0 0 0 0 0 0 0 0 0 0 0 0 0 0 0 0 0 0 0 0 0 0 0 0 0 0 0 0 0 0 0 0 0 0 0 0 0 0 0 0 0 0 0 0 0 0 0 0 0 0 0 0 0 0 0 0 0 0 0 0 0 0 0 0 0 0 0 0 0 0 0 0 0 0 0 0 0 0 0 0 0 0 0 0 0 0 0 0 0 0 0 0 0 0 0 0 0 0 0 0 0 0 0 0 0 0 0 0 0 0 0 0 0 0 0 0 0.0169176837849343 0 0 0 0 0 0 0 0.00223530182501741 0 0 0 0 0 0 0 0 0 0.049934799079076 0.00414178754411858 0 0.00465800911250847 0 0 0.014728165994867 0 0 0 0 0 0 0 0 0.00948861845885254 0 0 0 0 0 0 0 0 0 0 0.0843673438721836 0 0 0 0 0 0 0 0 0 0 0.00291077500045891 0 0.00248933536189649 0 0 0 0 0 0 0 0 0 0 0 0 0.0246068034272175 0 0.0056123506564891 0 0 0.0094328261904734 0.0360791673110981 0.100302926260327 0.00582647236550247 0.0680689140591171 0.00902103360076256 0.0533780567980466 0 0 0 0 0.00430856748842344 0 0 0 0 0 0 0 0 0 0 0 0 0 0 0 0 0 0 0 0 0 0 0 0 0 0.0181009185389567 0.137619686184322 0 0 0 0 0 0 0.00273092758154629 0.00567496164983738 0 0 0 0 0 0 0 0 0 0 0 0 0.022296007770515 0.270987494440036 0.0340810656434168 0 0 0 0 0 0 0 0
0 0 0 0 0 0 0 0 0 0 0 0 0 0.00846076742583907 0 0 0 0 0 0 0 0 0 0 0 0 0 0 0 0 0 0 0 0 0 0 0 0 0 0 0 0 0.0229640162248505 0 0.00321551946757793 0.011952482280358 0 0 0 0 0 0 0 0 0 0 0 0 0 0 0 0 0 0.0367881281536776 0 0 0 0 0 0 0 0 0 0 0.00729556006651922 0 0 0 0 0 0 0 0 0 0 0 0 0 0 0 0 0 0 0 0 0 0 0 0 0 0 0 0 0 0 0 0 0 0 0 0 0 0 0 0 0 0 0 0 0 0 0 0 0 0 0 0 0 0 0 0 0 0 0 0 0 0 0 0 0 0 0 0 0 0 0 0 0 0 0 0 0 0 0 0 0 0 0 0 0 0 0 0 0 0 0 0 0.0102401218550999 0.153963778802294 0.0201092538131897 0.0914348674910612 0.192638750596379 0 0 0 0 0 0 0 0 0 0 0 0 0 0 0 0 0 0 0.110955569244741 0 0 0 0 0 0 0 0 0 0 0 0 0.0338344814679152 0.0130313010363951 0.0278240016246762 0.202855127746665 0 0 0 0 0 0 0 0 0 0 0 0 0 0 0.0153817146900477 0 0 0 0 0 0 0 0 0 0 0 0 0 0 0 0 0 0 0 0 0 0 0 0 0 0 0 0 0 0 0 0 0 0 0 0 0 0 0 0 0 0 0 0 0 0 0 0 0 0 0 0 0 0 0 0 0 0 0 0 0 0 0 0.0338296638528103 0 0 0 0 0 0 0 0 0 0 0 0 0 0 0 0 0.00322489415990323 0 0 0 0 0 0 0 0 0 0 0 0 0 0 0 0 0
0 0 0 0 0 0 0 0 0 0 0 0 0 0 0 0 0 0 0 0 0 0 0 0 0 0 0 0 0 0 0 0 0 0 0 0.0141078838815656 0 0 0 0 0 0 0 0 0 0 0 0 0 0 0 0 0 0 0 0 0 0 0 0 0 0 0 0 0 0 0 0 0 0 0 0 0 0 0 0.0673391367954404 0 0 0 0 0 0 0 0 0 0 0 0 0 0 0 0 0 0 0 0 0 0 0 0.0155322859580679 0 0 0 0 0 0 0 0 0 0 0 0 0 0 0 0 0 0 0 0 0 0 0 0 0 0 0 0 0 0 0 0 0 0 0 0 0 0 0 0 0 0 0 0 0 0 0 0 0 0 0 0 0 0 0 0 0 0 0 0 0 0 0.0172695095932957 0 0 0 0 0 0 0 0 0 0 0 0 0 0 0 0 0 0 0 0 0.10718583547226 0 0 0 0 0 0 0 0 0 0 0 0 0 0 0 0 0 0 0 0 0 0 0 0 0 0.0140777568598734 0 0 0 0 0 0.111217669215804 0 0 0 0 0.0274280446481755 0.031611983662304 0 0 0 0 0 0 0 0 0 0.0717571787302718 0 0 0.0360199082214453 0.0233379167539493 0 0 0 0 0.0492773089841828 0 0 0 0 0 0 0 0 0 0 0 0 0 0 0 0 0 0 0 0 0 0 0 0 0 0 0 0 0 0 0 0 0 0 0 0 0 0 0 0 0 0 0 0 0 0.0774154196530681 0 0 0 0 0 0 0.0555196292160196 0 0.127673409985694 0.0595224773013267 0 0 0 0 0.0557798785670614 0 0 0 0 0 0 0 0.0203384046744953 0 0 0 0 0 0 0 0.0175883618256996 0 0
0 0 0 0 0 0 0 0 0 0 0 0 0 0 0 0 0 0 0 0 0 0 0 0 0 0 0 0 0 0 0 0 0 0 0 0 0 0 0 0 0 0 0 0 0 0 0 0 0 0 0 0 0 0 0 0 0 0 0 0 0 0 0 0 0 0 0 0 0 0 0 0 0 0 0 0 0 0 0 0 0 0 0 0 0 0 0 0 0 0 0 0 0 0 0 0 0 0 0 0 0 0 0 0 0 0 0 0 0 0 0 0 0 0 0 0 0 0 0 0 0 0 0 0 0 0 0 0 0 0 0 0 0 0 0 0 0 0 0 0 0 0 0 0 0 0 0 0 0 0 0 0 0 0 0 0 0 0 0 0 0 0 0.0864505371310185 0 0 0 0 0 0 0 0 0 0 0 0 0 0 0 0 0.0481943963255046 0 0 0 0 0 0 0 0 0 0 0 0 0 0.110648447332051 0 0 0.174478086832766 0 0 0 0 0 0 0 0 0 0 0 0 0 0 0 0 0.248829584934913 0 0 0.0215625169898135 0.0772446464822903 0 0 0 0 0 0 0 0 0 0 0 0 0 0 0 0 0 0 0 0 0 0 0 0 0 0 0 0 0 0 0 0 0 0 0 0 0 0 0 0 0 0 0 0 0 0 0 0 0 0 0 0 0 0 0 0 0.0238409440888163 0.0277641374198874 0 0 0 0 0 0 0 0 0 0 0 0 0 0 0 0 0 0 0 0 0 0 0 0 0 0 0 0 0.180986702462939 0 0 0 0 0 0 0 0 0 0 0 0 0 0 0
0 0 0 0 0 0 0 0 0 0 0 0 0 0 0 0 0 0 0 0 0 0 0 0 0 0 0 0 0 0 0 0 0 0 0 0 0 0 0 0 0 0 0 0 0 0 0 0 0 0 0 0 0 0 0 0 0 0 0 0 0 0 0 0 0 0 0 0 0 0 0 0 0 0 0 0 0 0 0 0 0 0 0 0 0 0 0 0 0 0 0 0 0 0 0 0 0 0 0 0 0 0 0 0 0 0 0 0 0 0 0 0 0 0 0 0 0 0 0 0 0 0 0 0 0 0 0 0 0 0 0 0 0 0 0 0 0 0 0 0 0 0 0 0 0 0 0 0 0 0 0 0 0 0 0 0 0 0 0 0 0 0 0.0793240846863651 0 0 0 0 0 0 0 0 0 0 0 0 0.0858146031899368 0 0 0 0.0384896712371031 0 0 0 0 0 0 0 0 0 0 0 0 0 0 0 0 0.171546819088025 0 0 0 0 0 0 0 0 0 0 0 0 0 0 0 0 0.283244180649909 0 0 0 0.0573850157886563 0.149699037849766 0 0 0 0 0 0 0 0 0 0 0 0 0 0 0 0 0 0 0 0 0 0 0 0 0 0 0 0 0 0 0 0 0 0 0 0 0 0 0 0 0 0 0 0 0 0 0 0 0 0 0 0 0 0 0 0 0.0595015540333288 0 0 0 0 0 0 0 0 0 0 0 0 0 0 0 0 0 0 0 0 0 0 0 0 0 0 0 0 0.0749950334769103 0 0 0 0 0 0 0 0 0 0 0 0 0 0 0
0 0 0 0 0 0 0 0 0 0 0 0 0 0 0 0 0 0 0 0 0 0 0 0 0 0 0 0 0 0 0 0 0 0 0 0 0 0 0 0 0 0 0.0248782121012382 0 0 0 0 0 0 0 0 0 0 0 0 0 0 0 0 0 0 0 0 0.106581384950101 0 0 0 0 0 0 0 0 0 0 0 0 0 0.0221318018234513 0.0174125205522742 0 0 0 0 0 0 0 0 0 0 0 0 0 0 0 0 0 0 0 0 0 0 0 0 0 0 0 0 0 0 0 0 0 0 0 0 0 0 0 0 0 0 0 0 0 0 0 0 0 0 0 0 0 0 0 0 0 0 0 0 0 0 0 0 0 0 0 0 0 0 0 0 0 0 0 0 0 0 0 0 0 0 0 0 0 0 0 0 0 0 0 0 0 0 0 0 0 0 0 0 0 0 0 0 0 0 0.0214093800471433 0.12335329936887 0 0 0 0 0 0 0 0 0 0.00783769246608274 0 0 0 0.0302557881577277 0 0 0 0 0 0 0.0271004375444164 0 0 0 0 0 0 0 0 0 0 0 0 0.0198774796859274 0 0 0 0 0 0 0 0 0 0.0340924725273554 0.450755183307225 0.0322454084301373 0 0 0 0 0 0 0 0 0 0 0 0 0 0 0 0 0 0 0 0 0 0 0 0 0 0 0 0 0 0 0 0 0 0 0 0 0 0 0 0 0 0 0 0 0 0 0 0 0.0151586137018755 0 0.0545197989954189 0 0 0 0 0 0 0 0 0 0 0 0 0 0 0 0 0 0 0 0 0 0 0 0 0 0 0.012390526340755 0 0 0 0 0 0 0 0 0
0 0 0 0 0 0 0 0 0 0 0 0 0 0 0 0 0 0 0 0 0 0 0 0 0 0 0 0 0 0 0 0 0 0 0 0 0 0 0.00484641396209569 0 0 0 0.0236703085920494 0 0 0 0 0 0 0 0 0 0 0 0 0 0 0 0 0 0 0 0 0.0588738065275104 0 0 0 0 0 0 0 0 0 0 0 0 0 0.00505945915182693 0.00580213386198986 0 0 0 0 0 0 0 0 0 0 0 0 0 0 0 0 0 0 0 0 0 0 0 0 0 0 0 0 0 0 0 0 0 0 0 0 0 0 0 0 0 0 0 0 0 0 0 0 0 0 0 0 0 0 0 0 0 0 0 0 0 0 0 0 0 0 0 0 0 0 0 0 0 0 0 0 0 0 0 0 0 0 0 0.0742481278707129 0 0 0 0 0 0 0 0 0 0 0 0 0 0.0170880930643882 0 0 0.0367135751557289 0 0 0 0 0 0 0 0 0 0 0 0 0 0.0136374215126126 0 0 0.00706918555943714 0 0 0 0 0.0526960970060907 0 0 0 0.0881868449608053 0 0 0 0 0 0 0 0 0.0503053982412929 0.0279716191478614 0 0 0 0.00415757724733569 0 0.0214678395692639 0 0.0225638539077383 0.00630690131947557 0 0 0 0 0.0217777509429923 0 0.167091393658829 0.019776572863019 0 0 0.0271387153116344 0 0.00335773572210324 0.00143813159613452 0 0.0254867282290998 0 0 0 0 0 0 0 0 0 0 0 0 0 0 0 0 0 0.00364150344423577 0 0 0 0 0 0 0 0 0 0 0 0 0 0 0 0 0 0 0 0 0 0 0 0 0 0 0 0 0 0 0 0 0 0 0.0950323408621813 0 0.0279631752115264 0 0 0 0 0 0 0.0100858213065192 0 0 0 0 0 0 0.0117628767112578 0.04031474181291 0.00574627886214884 0 0 0.0187215768071924 0 0 0 0 0
0 0 0 0 0 0 0 0 0 0 0 0 0 0 0 0 0 0 0 0 0 0 0 0 0 0 0 0 0 0 0 0 0 0 0 0 0 0 0.00249600839385885 0 0 0 0.0127040160326185 0 0.00397728356166833 0 0 0 0 0.00412506028582963 0 0 0 0 0 0 0 0 0 0 0 0 0 0.0303961786136115 0 0 0 0 0 0 0 0 0 0 0 0 0 0.0180006671957926 0.014624071737063 0 0 0 0 0 0 0 0 0 0 0 0 0 0 0 0 0 0 0 0 0 0 0 0 0 0 0 0 0 0 0 0 0 0 0 0 0 0 0 0 0 0 0 0 0 0 0 0 0 0 0 0 0 0 0 0 0 0 0 0 0 0 0 0 0 0 0 0 0 0 0 0 0 0 0 0 0 0 0 0 0 0 0 0.0382316736305684 0 0 0 0 0 0 0 0 0 0 0 0 0 0.00701412882902587 0 0 0.019901608904985 0 0 0 0.0122405966843389 0 0 0 0 0 0 0 0 0 0.00840295699618618 0 0 0.0117901886645294 0 0 0 0 0 0 0 0 0.00608317555992517 0 0 0 0 0 0 0 0 0 0 0 0.00236099089186412 0 0 0.0878525500491701 0.140367120558914 0 0.0139708076080746 0 0 0.0183332116696454 0 0 0.193338595430357 0.112196002522305 0 0.0097311219147798 0.00869318669543361 0.0294873787873505 0.0485231054820037 0 0.00346528665945964 0.00171704941032528 0 0 0 0 0 0 0 0 0 0.00338007469242374 0 0 0 0 0 0 0 0.000887056372056411 0 0 0 0 0 0 0 0 0 0 0 0 0 0 0 0 0 0 0 0 0 0 0 0 0.0186918981282937 0 0.0315993966106087 0 0 0 0 0 0 0 0 0 0.00877945586600886 0 0 0 0 0 0 0 0 0.00468517015362977 0 0 0 0 0 0 0.0130854480674447 0.0387362378346693 0.00354550162842861 0 0 0.0165857378767516 0 0 0 0 0
0 0 0 0 0 0 0 0 0 0 0 0 0 0 0 0 0 0 0 0 0 0 0 0 0 0 0 0 0 0 0 0 0 0 0 0 0 0 0 0 0 0 0 0 0 0 0 0 0 0 0 0 0 0 0 0 0 0 0 0 0 0 0 0 0 0 0 0 0 0 0 0 0 0 0 0 0 0 0 0 0 0 0 0 0 0 0 0 0 0 0 0 0 0 0 0 0 0 0 0 0 0 0 0 0 0 0 0 0 0 0 0 0 0 0 0 0 0 0 0 0 0 0 0 0 0 0 0 0 0 0 0 0 0 0 0 0 0 0 0 0 0 0 0 0 0 0 0 0 0 0 0 0 0 0 0 0 0 0 0 0 0 0.0699203202836407 0 0 0 0 0 0 0 0 0 0 0 0 0 0.0115852014086526 0 0 0.0080896665008695 0 0 0 0.125780681119212 0 0 0.0151317048277388 0 0 0 0 0 0 0 0.00942150355307102 0 0.0211071136003811 0 0 0 0 0 0 0 0 0 0 0.0158617571925387 0 0 0 0 0 0 0 0 0 0 0 0 0 0 0 0 0.0130870886500099 0 0 0 0 0.0499775135955973 0.0479847536911678 0.0351634798815129 0 0 0.0356105052120822 0.0257706527640133 0 0 0 0 0.0817226055126008 0 0 0 0 0.0196029412499807 0 0 0 0 0 0 0 0 0 0 0 0 0 0 0 0 0 0 0 0 0 0 0 0 0 0 0 0 0 0 0 0 0 0 0 0 0 0.026678138669581 0 0 0 0 0 0 0 0 0 0.0351419062816872 0.0718595600888048 0.075072105128069 0 0 0 0 0 0.0148657155806388 0 0 0 0 0 0 0 0.0855064571019913 0.0735739626386966 0 0 0 0.0314846654674618 0 0 0 0 0
0 0 0 0 0 0 0 0 0 0 0 0 0 0 0 0 0 0 0 0 0 0.0644896495843961 0 0 0 0 0 0 0 0 0 0 0 0 0 0 0 0 0 0 0 0 0 0 0 0 0 0 0 0 0 0 0 0 0 0 0 0 0 0 0 0 0 0 0 0 0 0 0 0 0 0 0 0 0 0 0 0 0 0 0 0 0 0 0 0 0 0 0 0 0 0 0 0 0 0 0 0 0 0 0 0 0 0 0 0 0 0 0 0 0 0 0 0 0 0 0 0 0 0 0 0 0 0 0 0 0 0 0 0 0 0 0 0 0 0 0 0 0 0 0 0 0 0 0 0 0 0 0 0 0 0 0 0 0 0 0 0 0 0 0 0 0 0 0 0 0 0 0 0 0 0 0 0 0 0 0 0 0 0 0 0 0 0 0 0.159073507434982 0.324315207470661 0 0 0 0 0 0 0 0 0 0 0 0 0 0 0 0 0 0 0 0 0.137700612337565 0 0 0.0896608233538042 0 0 0 0 0 0 0 0 0 0 0 0 0 0 0 0 0 0 0 0 0.0789811461319322 0 0 0.116768531691459 0 0 0 0 0 0 0 0 0 0 0 0 0 0 0 0 0 0 0 0 0 0 0 0 0 0 0 0 0 0 0 0 0 0 0 0 0 0 0 0 0 0 0 0 0 0 0 0 0 0 0 0 0 0 0 0 0 0 0 0 0 0 0 0 0 0 0 0 0 0 0 0 0.0290105219952001 0 0 0 0 0 0 0 0 0 0 0 0
0 0 0 0 0 0 0 0 0 0 0 0 0 0 0 0 0 0 0 0 0 0 0 0 0 0 0 0 0 0 0 0 0 0 0 0 0 0 0 0 0 0 0 0 0 0 0 0 0 0 0 0 0 0 0 0 0 0 0 0 0 0 0 0.0139433520516471 0 0 0 0 0 0 0 0 0 0 0 0 0 0 0 0 0 0 0 0 0 0 0 0 0 0 0 0 0 0 0 0 0 0 0 0 0 0 0 0 0 0 0 0 0 0 0 0 0 0 0 0 0 0 0 0 0 0 0 0 0 0 0 0 0 0 0 0 0 0 0 0 0 0 0 0 0 0 0 0 0 0 0 0 0 0 0 0 0 0 0 0 0 0 0 0 0 0 0 0 0 0 0 0 0 0 0 0 0 0 0 0 0 0 0 0 0 0 0 0 0 0 0 0 0 0 0 0 0 0 0 0 0.0231626459975635 0 0 0 0 0 0 0 0 0 0 0.185035420908865 0 0 0.178879796051446 0 0 0 0 0 0 0.0292582278088114 0 0 0 0 0 0 0 0 0.0423669088334606 0 0 0 0 0.135752284729667 0.0453691016597108 0.0591687470846196 0 0.263898135674479 0 0 0 0 0 0 0 0 0 0 0 0 0 0 0 0 0 0 0 0 0 0 0 0 0 0 0 0 0 0 0 0 0 0 0 0 0 0 0 0 0 0 0 0 0 0 0 0 0 0 0 0 0 0 0 0 0 0 0 0 0 0 0 0 0 0 0 0 0 0 0 0.0231653791997302 0 0 0 0 0 0 0 0 0 0 0 0
0 0 0 0 0 0 0 0 0 0 0 0 0 0 0 0 0 0 0 0 0 0 0 0 0 0 0 0.0147095015186378 0 0 0 0 0 0 0 0 0 0 0 0 0 0 0.010557962702765 0.0105728056379318 0.00607209519782497 0 0 0 0 0 0 0 0 0 0 0 0 0 0 0 0 0 0 0.00548204447048964 0.0555457895133111 0 0 0 0 0 0 0 0 0 0 0 0 0 0 0 0 0 0 0 0 0 0 0 0 0 0 0 0 0 0 0 0 0 0 0 0 0 0 0 0 0 0 0 0 0 0 0 0 0 0 0 0 0 0 0 0 0 0 0 0 0 0 0 0 0.00877848048084027 0 0 0 0 0 0 0 0 0 0 0 0 0 0 0 0 0 0 0 0 0 0 0 0 0 0 0 0 0 0 0 0 0 0 0 0 0 0 0 0 0 0 0 0 0.171256802063269 0 0 0 0 0 0 0 0 0 0 0 0 0 0 0 0 0 0 0 0 0 0.0513662411357164 0 0 0 0 0 0 0 0 0 0 0.0205330172838034 0 0 0.0396619542969611 0.0464458485358149 0 0 0 0 0 0.0482641196606221 0 0 0.1591047178108 0.0477029525762886 0 0 0 0 0.0112911736631003 0 0 0 0.0345077299505488 0.0918866442664841 0.0135051772503349 0 0.108549829713215 0 0 0 0 0 0 0 0 0 0 0 0 0 0 0 0 0 0 0 0 0 0 0 0 0 0 0.00449981012213285 0 0 0 0 0 0 0 0 0 0 0 0 0 0 0 0 0 0 0 0.0254228137077295 0 0 0 0 0 0 0 0 0 0 0 0 0 0 0 0 0 0 0 0 0 0 0 0 0 0.00916263531635814 0 0 0 0 0 0 0.00511985312502049 0 0 0 0 0
0 0 0 0 0 0 0 0 0 0 0 0 0 0 0 0 0 0 0 0 0 0 0 0 0 0 0 0 0 0 0 0 0 0 0 0 0 0 0 0 0 0 0 0 0 0 0 0 0 0 0 0 0 0 0 0 0 0 0 0 0 0 0 0 0 0 0 0 0 0 0 0 0 0 0 0 0 0 0 0 0 0 0 0 0 0 0 0 0 0 0 0 0 0 0 0 0 0 0 0 0 0 0 0 0 0 0 0 0 0 0 0 0 0 0 0 0 0 0 0 0 0 0 0 0 0 0 0 0 0 0 0 0 0 0 0 0 0 0 0 0 0 0 0 0 0 0 0 0 0 0 0 0 0 0 0 0 0 0 0 0 0 0 0 0 0 0.0381551963885562 0 0 0 0 0 0 0 0 0 0 0.0197952131511618 0.0645816572445078 0 0 0 0 0 0 0 0 0 0 0 0 0 0 0.00609215504116319 0 0 0.00753769747708979 0 0 0 0 0 0 0 0 0 0 0 0.0137216860195186 0 0 0 0 0 0 0 0 0 0 0 0 0 0 0 0 0 0 0 0 0 0 0 0 0 0 0 0 0.0100563178040386 0 0 0 0 0 0.0175025890137795 0 0 0 0.096598299808744 0 0.0322739333560522 0.265158577036652 0.0435381052873376 0 0.0462775714789869 0.0766894502823463 0.100767916948632 0 0.0179597376638989 0.0215253557976949 0 0.00853322501041723 0.0251465440566682 0 0 0 0 0 0 0 0 0 0 0 0 0 0 0 0 0 0 0 0 0 0 0 0 0 0 0 0 0 0 0 0 0 0 0.0313894778224281 0.00803752451178099 0.00891571397456664 0 0 0.00799210303594028 0.00997664240739141 0 0 0 0 0 0 0 0 0 0.00686406860590867 0.00728536622992402 0.00762787454481454 0 0 0 0 0
0 0 0 0 0 0 0 0 0 0 0 0 0 0 0 0 0 0 0 0 0 0 0 0 0 0 0 0 0 0 0 0 0 0 0 0 0 0 0 0 0 0 0 0 0 0 0 0 0 0 0 0.00258869586136628 0 0 0 0 0 0 0 0 0 0 0 0 0 0 0 0 0 0 0 0 0 0 0 0 0 0 0 0 0 0 0 0 0 0 0 0 0 0 0 0 0 0 0 0 0 0 0 0 0 0 0 0 0 0 0 0 0 0 0 0 0 0 0 0 0 0 0 0 0 0 0 0 0 0 0 0 0 0 0 0 0 0 0 0 0 0 0 0 0 0 0 0 0 0 0 0 0 0 0 0 0 0 0 0 0 0 0 0 0 0 0 0 0 0 0 0 0 0 0 0 0 0 0 0 0 0 0 0 0 0 0 0 0 0 0 0 0 0 0 0 0 0 0 0.00454857083957932 0 0 0 0.0114631872714445 0 0 0 0 0 0 0 0 0 0 0 0 0 0 0 0 0.00666621075922224 0 0 0 0 0 0 0 0 0 0 0 0 0 0.00205233263526978 0.00315440247312126 0 0 0 0 0.00235285596865885 0 0.0868510154477894 0 0 0 0 0 0 0 0.0247477479840207 0.00569626499764448 0.0760220641275086 0.0358477083410875 0.00424019667098189 0.0490630671884545 0 0.0108028592182058 0.0502918994398268 0.0652367740768672 0.0119725911981951 0.109251663325544 0.0942882541283738 0.00220011750492272 0.0243473741910168 0.0091478621198272 0 0 0 0 0 0 0 0 0 0 0 0 0 0 0 0 0 0 0 0 0 0 0 0 0 0 0 0 0 0 0 0.00179538654375224 0 0 0 0 0 0 0.0083621886330266 0.00481763864574181 0.26787493892157 0 0 0 0 0 0 0 0 0 0.0107578066462382 0 0 0.0135583248407421 0 0 0 0
0 0 0 0 0 0 0 0 0 0 0 0 0 0 0 0 0 0 0 0 0 0 0 0 0 0 0 0 0 0 0 0 0 0 0 0 0 0 0 0 0 0 0 0 0 0 0 0 0 0 0 0.000873112232240736 0 0 0 0 0 0 0 0 0 0 0 0 0 0 0 0 0 0 0 0 0 0 0 0 0 0 0 0 0 0 0 0 0 0 0 0 0 0 0 0.00121888901383127 0.00141075531106206 0 0.00127282639295132 0 0 0 0 0 0 0 0 0 0 0 0 0 0 0 0 0 0 0 0 0 0 0 0 0 0 0 0 0 0 0 0 0 0 0 0 0 0 0 0 0 0 0 0 0 0 0 0 0 0.00158601366661172 0 0 0 0 0 0 0 0 0 0 0 0 0 0 0 0 0 0 0 0 0 0 0.00615398032917754 0 0 0 0 0.00264091457820896 0 0 0 0 0 0 0 0 0 0 0 0 0 0 0 0 0 0 0 0 0 0 0.0103738135215092 0 0 0 0 0 0 0 0 0 0 0 0.00154702552557025 0 0.00346661472093719 0 0 0 0 0 0 0.00559668609405103 0.00261340461887137 0 0 0 0 0 0 0 0 0 0 0 0 0.00118826799621679 0.0021128820956589 0 0 0 0 0 0.117405767741521 0 0 0 0 0 0 0 0 0 0 0.166432654863266 0.023030844060901 0 0.00364394188008912 0 0.00313698311141193 0.00655501470486233 0.0247196227000617 0.00163268421815553 0.10126088925343 0.0367595190592956 0.0350837321580254 0.0460204885984519 0.0383530940169646 0 0 0 0.00416191749782187 0 0.00259498402875407 0 0 0 0 0 0 0.00278305840129003 0.00337898698571126 0 0 0 0 0 0 0 0 0 0 0 0 0 0 0 0 0 0.00082807927084565 0 0 0 0 0 0 0.108587589304438 0.00928723765345452 0.141840277819679 0.0195990317309643 0.00606906501663297 0 0 0 0 0 0 0 0.00985894710679763 0.00684652552449903 0.00787957310381877 0.00488720462291534 0.00737547779836182 0 0 0.0179316216706812
0 0 0 0 0 0 0 0 0 0 0 0 0 0 0 0 0 0 0 0 0 0 0 0 0 0 0 0 0 0 0 0 0 0 0 0 0 0 0 0 0 0 0 0 0 0 0 0 0 0 0 0 0 0 0 0 0 0 0 0 0 0 0 0 0 0 0 0 0 0 0 0 0 0 0 0 0 0 0 0 0 0.00602676992651814 0.0785544700039139 0.0160879448400182 0.177001437131232 0 0 0 0 0 0 0 0 0 0 0 0 0 0 0 0 0 0 0 0 0 0 0 0 0 0 0 0 0 0 0 0 0 0 0 0 0 0 0 0 0 0 0 0 0 0 0 0 0 0 0 0 0 0 0 0 0 0 0 0 0 0 0 0 0 0 0 0 0 0 0 0 0 0 0 0 0 0 0 0 0 0 0 0 0.00322996607815978 0 0.00662454616031173 0 0 0 0 0 0 0 0 0 0 0 0 0 0 0 0.00661348219451021 0 0.00207957920308186 0 0.0311185133492298 0 0 0 0 0 0 0.23018662508077 0 0 0 0 0.0142350874851025 0 0 0 0 0 0 0 0 0 0 0 0 0 0 0 0 0 0 0 0 0 0 0 0 0 0 0 0 0 0 0 0 0 0 0 0 0 0 0 0.314427714447252 0.104775634065636 0 0 0 0 0 0 0 0 0 0 0 0 0 0 0 0 0 0 0 0 0 0 0 0 0 0 0 0 0 0 0 0 0 0 0 0 0 0 0 0 0.00474408955196583 0 0 0 0 0 0 0 0 0 0 0 0 0 0 0 0.00192812456582491 0 0 0 0 0 0 0 0 0 0 0.00236601591647273 0 0 0 0 0 0 0
0 0 0 0 0 0 0 0 0 0 0 0 0 0 0 0 0 0 0 0 0 0 0 0 0 0 0 0 0 0 0 0 0 0 0 0 0 0 0 0 0 0 0 0 0 0 0 0 0 0 0 0 0 0 0 0 0 0 0 0 0 0 0 0 0 0 0 0 0 0 0 0 0 0 0 0 0 0 0 0 0 0 0 0 0 0 0 0 0 0 0 0 0 0 0 0 0 0 0 0 0 0 0 0 0 0 0 0 0 0 0 0 0 0 0 0 0 0 0 0 0 0 0 0 0 0 0 0 0 0 0 0 0 0 0 0 0 0 0 0 0 0 0 0 0 0 0 0 0 0 0.00289716156799138 0 0 0 0 0 0 0 0 0 0 0 0.0086513392665681 0 0 0 0 0 0 0 0 0 0 0 0 0 0.00496510328932687 0 0 0.00482200690620766 0 0 0.0111665384859036 0.0757530273969722 0 0 0 0 0 0 0 0 0 0 0 0 0 0 0 0 0 0 0 0 0 0 0 0 0 0 0 0 0 0 0 0.0142516105115318 0 0 0 0 0 0 0 0 0 0 0.0168556896475664 0 0 0 0.0229120387903867 0 0.0302788667144195 0 0 0 0 0 0 0 0 0.155228447551412 0.0370289325424749 0.0757002030316364 0 0 0 0 0 0 0 0 0 0 0 0 0 0 0 0 0 0 0 0 0 0 0 0 0 0 0 0 0 0 0 0 0 0 0 0 0 0 0 0 0 0 0.111296416102457 0 0 0 0 0 0 0.0149214404383064 0.0724418089856536 0.250166388193706 0.0637579244764317 0 0 0 0 0.0192123307459038 0 0 0 0 0 0 0 0 0 0 0 0 0 0 0 0.00769272535514412 0 0
0 0 0 0 0 0 0 0 0 0 0 0 0 0 0 0 0 0 0 0 0 0 0 0 0 0 0 0 0 0 0 0 0 0 0 0 0 0 0 0 0 0 0 0 0 0 0 0 0 0 0 0 0 0 0 0 0 0 0 0 0 0 0 0 0 0 0 0 0 0 0 0 0 0 0 0 0 0 0 0 0 0 0 0 0 0 0 0 0 0 0 0 0 0 0 0 0 0 0 0 0 0 0 0 0 0 0 0 0 0 0 0 0 0 0 0 0 0 0 0 0 0 0 0 0 0 0 0 0 0 0 0 0 0 0 0 0 0 0 0 0 0 0 0 0 0 0 0 0 0 0.00360854724889873 0 0 0 0 0 0 0 0 0 0 0 0 0 0 0 0 0 0 0 0 0 0 0 0 0 0 0 0 0 0 0 0 0 0 0 0 0 0 0 0 0 0 0 0 0 0 0 0 0 0 0 0 0 0 0 0 0 0 0 0 0 0 0 0 0 0 0 0 0 0 0 0 0 0 0 0 0 0 0 0 0 0 0 0 0 0 0 0 0 0.216966498449128 0 0.0723743369481195 0.304851261855399 0.0830419269340066 0 0 0.00788462128390537 0 0 0 0 0 0 0 0 0 0 0 0 0 0 0 0 0 0 0 0 0 0 0 0 0 0 0 0 0 0 0 0 0 0 0 0 0 0 0.0282272452873357 0 0 0 0 0 0 0 0 0 0.189796523471243 0 0 0 0 0.021174448038647 0 0 0 0 0 0 0 0 0.0158422701831248 0 0.00352285197381624 0.0305269879980878 0 0 0.00816022111547114 0.0140222592128177 0 0
0 0 0 0 0 0 0 0 0 0 0 0 0 0 0 0 0 0 0 0 0 0 0 0 0 0 0 0 0 0 0 0 0 0 0 0 0 0 0 0 0 0 0 0 0 0 0 0 0 0 0 0 0 0 0 0 0 0 0 0 0 0 0 0 0 0 0 0 0 0 0 0 0 0 0 0 0 0 0 0 0 0 0 0 0 0 0 0 0 0 0 0 0 0 0 0 0 0 0 0 0 0 0 0 0 0 0 0 0 0 0 0 0 0 0 0 0 0 0 0 0 0 0 0 0 0 0 0 0 0 0 0 0 0 0 0 0 0 0 0 0 0 0 0 0 0 0 0 0 0 0 0 0 0 0 0 0 0 0 0 0 0 0 0 0 0 0 0 0 0 0 0 0 0 0 0 0 0 0 0 0 0 0 0 0 0 0 0 0 0 0 0 0 0 0 0 0 0 0 0 0 0 0 0 0 0 0 0 0 0 0 0 0 0 0 0 0 0 0 0 0 0 0 0 0 0 0 0 0 0 0 0 0 0 0 0 0 0 0 0 0.284964945780493 0.398486377303671 0 0.18780212457383 0.067626831516808 0 0 0 0 0 0 0 0 0 0 0 0 0 0 0 0 0 0 0 0 0 0 0 0 0 0 0 0 0 0 0 0 0 0 0 0 0 0 0 0 0 0 0 0 0 0 0 0 0 0 0 0 0 0 0 0 0.0611197208251976 0 0 0 0 0 0 0 0 0 0 0 0 0 0 0 0 0 0
0 0 0 0 0 0 0 0 0 0 0 0 0 0 0 0 0 0 0 0 0 0 0 0 0 0 0 0 0 0 0 0 0 0 0 0 0 0 0 0 0 0 0 0 0 0 0 0 0 0 0 0 0.00346884465734735 0 0 0 0 0 0 0 0 0 0 0 0 0 0 0 0 0 0 0 0 0 0 0 0 0 0 0 0 0.0229371008522227 0.0487386907600328 0.0269852191275021 0.0805704268136893 0 0 0 0 0 0 0 0 0 0 0 0 0 0.00371988760402881 0 0 0 0 0 0 0 0 0 0 0 0 0 0 0 0 0 0 0 0 0 0 0 0 0 0 0 0 0 0 0 0 0 0 0 0 0 0 0 0 0 0 0 0 0 0 0 0 0 0 0 0 0 0 0 0 0 0 0 0 0 0 0 0 0 0 0 0 0 0 0 0 0 0 0 0 0 0 0 0 0 0 0 0 0 0 0 0 0 0 0 0 0 0 0 0 0 0 0 0.116947928304594 0 0 0 0 0 0 0 0 0 0.00492849099105108 0 0 0 0 0 0 0 0 0 0 0 0 0 0 0 0 0 0 0 0 0 0 0 0 0 0 0 0.00281448145356762 0 0 0.222202882284074 0.0353743427797934 0.101919660082712 0.0114035898680883 0 0.188496060944439 0 0 0.00849454064287052 0 0.00919303710687105 0.00983627052298803 0 0 0 0 0 0.00102009238613057 0 0 0 0 0 0 0 0 0 0 0 0 0 0 0 0 0 0 0 0 0 0 0 0 0 0 0 0 0 0 0 0 0 0 0 0 0 0 0 0.0612643517407828 0 0 0 0 0.00544622258948084 0 0 0 0 0 0 0 0 0.0104081353644183 0 0.00318406066558682 0.0137473696391661 0 0 0 0.00689831281856182 0 0
0 0 0 0 0 0 0 0 0 0 0 0 0 0 0 0 0 0 0 0 0 0 0 0 0 0 0 0 0 0 0 0 0 0 0 0.00624820064411704 0 0 0.00181625776945387 0 0 0 0 0 0 0 0 0 0 0 0 0 0.00791910743042166 0 0 0 0 0 0 0 0 0 0 0 0 0 0 0 0 0 0 0 0 0 0 0 0 0 0 0 0 0.00847450235868195 0.0418492969497356 0.0403472201895668 0.0734915730761669 0 0 0 0 0 0 0 0 0 0 0 0 0 0 0 0 0 0 0 0 0 0 0 0 0 0 0 0 0 0 0 0 0 0 0 0 0 0 0 0 0 0 0 0 0 0 0 0 0 0 0 0 0 0 0 0 0 0 0 0 0.00240210907906539 0 0 0 0 0 0 0 0 0 0 0 0 0 0 0 0 0 0 0 0 0 0 0 0.00297890730777715 0 0.00753950437705779 0 0 0 0 0 0 0 0 0 0 0 0 0 0 0 0.00342059626388708 0 0 0 0.0112005958927064 0 0 0 0 0 0 0.229330251984498 0 0 0 0 0.0040531865353957 0 0 0 0 0 0 0 0 0 0 0 0 0 0 0 0 0 0 0 0 0 0 0 0 0 0 0 0 0 0 0 0 0 0 0 0.114984630232239 0 0.0431139698547499 0.00637691685600634 0.292720342821783 0 0 0 0 0 0 0 0 0 0 0 0 0 0 0 0.0029104732261588 0 0 0 0 0 0 0 0 0 0 0 0 0 0 0 0 0 0 0 0 0 0 0 0 0 0.00809632799883256 0 0 0 0 0 0 0 0 0 0 0.0098524468287251 0 0 0 0 0.0254364521977293 0 0 0 0 0 0 0 0 0.00300185263855606 0 0.00164649102463184 0.0365625308918813 0 0 0.00899965636283031 0.00522659920734514 0 0
0 0 0 0 0 0 0 0 0 0 0 0 0 0 0 0 0 0 0 0 0 0 0 0 0 0 0 0 0 0 0 0 0 0 0 0 0 0 0 0 0 0 0 0 0 0 0 0 0 0 0 0 0 0 0 0 0 0 0 0 0 0 0 0 0 0 0 0 0 0 0 0 0 0 0 0 0 0 0 0 0 0 0 0 0 0 0 0 0 0 0 0 0 0 0 0 0 0 0 0 0 0 0 0 0 0 0 0 0 0 0 0 0 0 0 0 0 0 0 0 0 0 0 0 0 0 0 0 0 0 0 0 0 0 0 0 0 0 0 0 0 0 0 0 0 0 0 0 0 0 0 0 0 0 0 0 0 0 0 0 0 0 0 0 0 0 0 0 0 0 0 0 0 0 0 0 0 0 0 0 0 0 0 0 0 0 0 0 0 0 0 0 0 0.00743403627914865 0 0 0 0 0 0.113408652486096 0 0 0 0 0 0 0 0 0.0274377661848581 0 0 0 0 0 0 0 0 0 0 0.0204712013875071 0 0 0 0 0.0662769269278265 0 0 0 0 0 0 0 0.0100431226358763 0 0 0 0 0 0 0 0 0 0 0 0 0 0.053896482663431 0.030248834173298 0 0 0.0229981822309397 0.0703283255411577 0.453822814063776 0 0.0276434530576442 0 0.0515822257685801 0 0 0 0 0 0 0 0 0 0 0 0 0 0 0 0 0 0 0 0 0 0 0 0 0 0 0 0 0 0 0 0.0219422974241472 0 0 0 0 0 0 0 0 0 0.0224656791757141 0 0 0 0 0 0 0 0 0 0 0 0 0 0 0 0 0 0 0 0 0
0 0 0 0 0 0 0 0 0 0 0 0 0 0 0 0 0 0 0 0 0 0 0 0 0 0 0 0 0 0 0 0 0 0 0 0 0 0 0 0 0 0 0 0 0 0 0 0 0 0 0 0 0 0 0 0 0 0 0 0 0 0 0 0 0 0 0 0 0 0 0 0 0 0 0 0 0 0 0 0 0 0 0 0 0 0 0 0 0 0 0 0 0 0 0 0 0 0 0 0 0 0 0 0 0 0 0 0 0 0 0 0 0 0 0 0 0 0 0 0 0 0 0 0 0 0 0 0 0 0 0 0 0 0 0 0 0 0 0 0 0 0 0 0 0 0 0 0 0 0 0 0 0 0 0 0 0 0 0 0 0 0 0 0 0 0 0.00469890212669541 0 0 0 0 0 0 0 0 0 0 0 0 0 0 0 0 0 0 0 0 0 0 0 0 0 0 0.00389390832986956 0 0 0 0 0 0.290480751507745 0 0 0 0 0 0 0 0 0.0254914745034251 0 0 0 0 0 0 0 0 0 0 0 0 0 0 0 0 0 0 0 0 0 0 0 0 0 0 0 0 0.0229900254996226 0 0 0 0 0 0 0 0.0246187312961621 0 0.0470030132848549 0 0 0.0339851297403097 0.251117107543088 0.131678040392268 0 0.0400163576743279 0 0.0209647875203902 0 0.00345649767196032 0 0 0 0 0 0 0 0 0 0 0 0 0 0 0 0 0 0 0 0 0 0 0 0 0 0 0 0 0 0 0.00389350505450767 0 0 0.0150042421808286 0 0 0 0.0088824643404672 0.0275458860999182 0.00912970595807943 0 0 0 0.0221496475274115 0 0 0 0 0 0 0 0.0105284873215348 0 0 0 0 0 0 0.00247133442653394 0 0
0 0 0 0 0 0 0 0 0 0 0 0 0 0 0 0 0 0 0 0 0 0 0 0 0 0 0 0 0 0 0 0 0 0 0 0 0 0 0 0 0 0 0 0 0 0 0 0 0 0 0 0 0 0 0 0 0 0 0 0 0 0 0 0 0 0 0 0 0 0 0 0 0 0 0 0 0 0 0 0 0 0 0 0 0 0 0 0 0 0 0 0 0 0 0 0 0 0 0 0 0 0 0 0 0 0 0 0 0 0 0 0 0 0 0 0 0 0 0 0 0 0 0 0 0 0 0 0 0 0 0 0 0 0 0 0 0 0 0 0 0 0 0 0 0 0 0 0 0 0 0 0 0 0 0 0 0 0 0.0147431186300026 0 0 0 0 0 0 0 0.0386624712308563 0 0 0 0 0 0 0 0 0 0 0.0331286460947784 0.0802261708496153 0 0 0 0 0.00864764293201635 0 0 0 0 0 0 0 0 0 0.00859540593113323 0.00292384496015763 0 0 0 0 0.12576122429602 0 0 0 0 0 0 0 0 0.113321303542542 0 0 0 0 0 0 0 0 0 0 0 0 0 0 0 0.00949189552130973 0 0 0 0 0 0 0 0 0 0 0 0.0288619285505503 0.00727427469159912 0 0 0 0.00489790746739946 0 0.0157833674399427 0 0.0189937024109757 0.0646132288859917 0 0 0 0.0865027194101937 0.0352916456354378 0.0513652037858627 0.0121129994869703 0.0387935759907181 0 0.0182406763331804 0 0.00692563739562395 0 0 0 0 0 0 0 0 0 0 0 0 0 0 0 0 0 0 0 0 0 0 0 0 0 0 0 0 0.00652811637047802 0 0.00412559128031889 0 0.00622067888617301 0.0119098979935287 0 0 0.0198621619410634 0.0292902218148543 0.0419825692707522 0.0135594823263493 0 0 0.00690524060543603 0.00691122179128072 0 0 0 0 0 0 0 0.0141730334133258 0 0.00542466554310096 0 0 0.00297325548156498 0 0.00497527180889644 0 0
0 0 0 0 0 0 0 0 0 0 0 0 0 0 0 0 0 0 0 0 0 0 0 0 0 0 0 0 0 0 0 0 0 0 0 0 0 0 0 0 0 0 0 0 0 0 0 0 0 0 0 0 0 0 0 0 0 0 0 0 0 0 0 0 0 0 0 0 0 0 0 0 0 0 0 0 0 0 0 0 0 0 0 0 0 0 0 0 0 0 0 0 0 0 0 0 0 0 0 0 0 0 0 0 0 0 0 0 0 0 0 0 0 0 0 0 0 0 0 0 0 0 0 0 0 0 0 0 0 0 0 0 0 0 0 0 0 0 0 0 0 0 0 0 0.00147299675240349 0 0 0 0 0 0 0 0 0 0 0 0 0 0 0 0 0 0 0 0 0 0 0 0 0 0 0 0 0 0 0 0 0 0 0 0 0 0 0 0 0 0 0 0 0 0 0 0 0 0 0 0 0 0 0 0 0 0 0 0 0 0 0 0 0 0 0 0 0 0 0 0 0 0 0 0 0 0 0 0 0 0 0 0 0 0 0.00169354159582654 0 0 0 0 0 0.0418438166055615 0.0677665913647604 0 0 0 0 0 0 0 0 0 0 0.0699485748045101 0.00169629184381688 0.00130414523236598 0 0.00553052741111157 0.00430836361064763 0.0415094018690919 0.00785839569748123 0.153961678437692 0.0688357540932569 0.0263194338289531 0.0502457372265706 0.0975301184970171 0 0 0 0 0 0 0 0 0 0 0 0 0 0 0 0 0 0 0 0 0 0 0 0 0 0 0 0 0 0 0 0.000778888994396701 0 0 0 0 0 0 0.115008356654856 0.0108200068385967 0.0962945330538353 0.0142225617150094 0 0 0 0.00151932919570636 0 0 0 0 0.0293165229830548 0.0186979367896202 0.0436162347980215 0 0.0121226472395135 0 0 0.0157776128663228
0 0 0 0 0 0 0 0 0 0 0 0 0 0 0 0 0 0 0 0 0 0 0 0 0 0 0 0 0 0 0 0 0 0 0 0 0 0 0 0 0 0 0 0 0 0 0 0 0 0 0 0 0 0 0 0 0 0 0 0 0 0 0 0 0 0 0 0 0 0 0 0 0 0 0 0 0 0 0 0 0 0 0 0 0 0 0 0 0 0 0 0 0 0 0 0 0 0 0 0 0 0 0 0 0 0 0 0 0 0 0 0 0 0 0 0 0 0 0 0 0 0 0 0 0 0 0 0 0 0 0 0 0 0 0 0 0 0 0 0 0 0 0 0 0 0 0 0 0 0 0 0 0 0 0 0 0 0 0 0 0 0 0 0 0 0.004419471718223 0.0047700200902229 0 0 0 0 0 0 0 0 0 0 0.00773840116406138 0.00513005874271179 0 0 0 0 0 0 0 0 0 0 0 0.00269791514361655 0 0 0 0 0 0 0 0 0.00697477768002682 0 0 0 0 0 0 0 0 0 0.00589661406552687 0 0 0 0 0 0 0 0 0 0 0 0 0 0 0 0 0 0 0 0 0 0 0 0 0 0 0.00593642826499724 0.0281824257226721 0.0133940617261981 0 0 0 0 0.0105156529201112 0 0 0 0 0.0999089077417497 0 0.0361919067829563 0.0189051964141835 0 0.125615350968802 0.0361804806413984 0.106139265376895 0.0014230741087567 0.217048282672715 0.0414880993208635 0.00952729745056637 0.0178666672615182 0.0456600718899566 0.00309039335563023 0.00132510116604442 0 0 0 0 0 0 0 0 0 0 0 0.00289950269317473 0 0 0 0 0 0 0 0 0 0 0 0 0 0 0 0 0 0 0 0 0.00937648235900847 0 0 0 0.0310056784925472 0.0146999761921555 0.0361118148931188 0 0 0 0 0 0 0 0 0 0.0099418357540236 0.00939695577501959 0.0176978386788232 0.0050964381654253 0.00333667746673679 0 0 0.00441087713956357
0 0 0 0 0 0 0 0 0 0 0 0 0 0 0 0 0 0 0 0 0 0 0 0 0 0 0 0 0 0 0 0 0 0 0 0 0 0 0 0 0 0 0 0 0 0 0 0 0 0 0 0 0 0 0 0.00134488420616652 0.00211101949585738 0 0 0 0 0 0 0 0 0 0 0 0 0 0 0.00216646459707786 0 0 0 0 0 0 0 0 0 0 0 0 0 0 0 0 0 0 0 0 0 0 0 0 0 0 0 0 0 0 0 0 0 0 0 0 0 0 0 0 0 0 0 0 0 0 0 0 0 0 0 0 0 0 0 0 0 0 0 0 0 0 0 0 0 0 0 0 0 0 0 0 0 0 0 0 0 0 0 0 0 0 0 0 0 0 0.0197761159123091 0 0 0 0 0 0 0 0.0188469771121728 0 0 0 0 0 0 0 0 0 0 0.0062643315508784 0.00955660928759177 0 0 0 0 0 0 0 0 0 0 0 0 0 0 0.00340841041287995 0 0 0.00586111038323077 0 0 0.0311778866891603 0 0 0 0 0 0 0 0 0.0248319412359933 0 0 0 0 0 0 0 0 0 0 0 0 0 0 0 0.0108747341719794 0 0 0 0 0 0 0 0 0 0 0 0.0540045324171106 0.00369108612193915 0 0 0 0 0 0.0124583032762137 0 0.0098438086940669 0.0318458864126727 0.0589655598882916 0.00268273094535743 0.040073997689469 0 0.20925987016517 0.019635355589972 0.0911082190911819 0.115750941348765 0.0211569443392604 0.0248526812680728 0.00468257468128982 0.012419500803317 0 0.00646721446141872 0.0136109648441492 0 0 0 0 0 0 0 0 0 0 0 0 0 0 0 0 0 0 0 0 0 0 0 0 0 0 0.00764383171929568 0.00241685115272103 0 0 0.00785219134717993 0 0 0 0.0050496780346529 0.0324467187324196 0.0119582446366865 0 0 0.0145949641662985 0.00348003756756835 0 0 0 0 0 0 0 0.0123369189768735 0 0.00815651464733974 0.0129284303471051 0.00459825615438275 0.0021283834517469 0 0.00567832197271367 0 0
0 0 0 0 0 0 0 0 0 0 0 0 0 0 0 0 0 0 0 0 0 0 0 0 0 0 0 0 0 0 0 0 0 0 0 0 0 0 0 0 0 0 0 0 0 0 0 0 0 0 0 0 0 0 0 0 0 0 0 0 0 0 0 0 0 0 0 0 0 0 0 0 0 0 0 0 0 0 0 0 0 0 0 0 0 0 0 0 0 0 0 0 0 0 0 0 0 0 0 0 0 0 0 0 0 0 0 0 0 0 0 0 0 0 0 0 0 0 0 0 0 0 0 0 0 0 0 0 0 0 0 0 0 0 0 0 0 0 0 0 0 0 0 0 0.00474167942840042 0 0 0 0 0 0 0 0 0 0 0 0 0 0 0 0 0 0.00133948723206921 0 0 0 0 0 0 0 0 0 0 0 0 0 0 0 0 0 0 0 0 0 0 0 0 0 0 0 0 0 0 0.00358733886239843 0 0 0 0 0 0.0408127409064201 0 0 0 0 0 0 0 0 0.00285735342019049 0 0 0 0 0 0 0 0 0 0 0 0 0 0 0 0.0197302138292011 0 0 0 0 0 0 0 0 0 0 0 0.00420622523570997 0.0202591556607982 0.00111307276329549 0 0 0 0 0 0 0.0142790199487312 0.111619270235277 0.0114114030418356 0.000978365144290481 0.00992957971812238 0.0992623197544456 0 0.0594853008650814 0.036586104565231 0.223366560850877 0.0271174680646474 0.0614149020596537 0.0014523955044723 0.0157890206616176 0 0.0111018668712728 0.0403111669743881 0 0 0 0 0 0 0 0 0 0 0 0 0 0 0 0 0 0 0 0 0 0 0 0 0 0.00604748206750415 0.0122905314685779 0 0 0.00642436816560507 0.00431425362977559 0 0 0 0 0.00391543637286055 0.0123157615237774 0.0014536520955458 0 0.0179930404869943 0.0197352268220614 0 0 0 0 0 0.00126729272143691 0 0.0313965011581229 0.00288214110357195 0.01320689886666 0.0141101552620348 0.0155917682072851 0.00301716595698423 0 0.0112863124927747 0 0
0 0 0 0 0 0 0 0 0 0 0 0 0 0 0 0 0 0 0 0 0 0 0 0 0 0 0 0 0 0 0 0 0 0 0 0 0 0 0 0 0 0 0 0 0 0 0 0 0 0 0 0 0 0 0 0 0 0 0 0 0 0 0 0 0 0 0 0 0 0 0 0 0 0 0 0 0 0 0 0 0 0 0 0 0 0 0 0 0 0 0 0 0 0 0 0 0 0 0 0 0 0 0 0 0 0 0 0 0 0 0 0 0 0 0 0 0 0 0 0 0 0 0 0 0 0 0 0 0 0 0 0 0 0 0 0 0 0 0 0 0 0 0 0 0 0 0 0 0 0 0 0 0 0 0 0 0 0 0 0 0 0 0.00325314244375023 0 0 0 0 0 0 0 0 0 0 0 0 0 0 0 0 0 0 0 0 0.00245765601285002 0 0 0 0 0 0 0 0 0 0 0.00728622723809654 0 0.00684492632912251 0 0 0.0967053713185715 0 0 0 0 0 0 0 0 0.0273258209774605 0 0 0 0 0 0 0 0 0 0 0 0 0 0 0 0.101733112467229 0 0 0 0 0 0 0 0 0 0 0 0 0 0 0 0 0 0 0 0 0.170894422724911 0.108554960888968 0.0308041757255719 0 0 0.0172747066625694 0.110327329084898 0 0 0.0732388665174155 0.0101180251739993 0.087433090527229 0 0 0 0 0 0 0 0 0 0 0 0 0 0 0 0 0 0 0 0 0 0 0 0 0 0 0 0 0 0.00262600483791154 0 0.0180500024901071 0 0 0 0 0 0 0 0.00294152698888647 0 0.0249906595666889 0 0 0 0 0 0 0 0 0 0 0.00704010898235627 0.0900998630414074 0 0 0 0 0 0 0 0 0
0 0 0 0 0 0 0 0 0 0 0 0 0 0 0 0 0 0 0 0 0 0 0 0 0 0 0 0 0 0 0 0 0 0 0 0 0 0 0 0 0 0 0 0 0 0 0 0 0 0 0 0 0 0 0 0.0026314902232455 0.00349576255270321 0 0 0 0 0 0 0 0 0 0 0 0 0 0 0.00361559074665317 0 0 0 0 0 0 0 0 0 0 0 0 0 0 0 0 0 0 0 0 0 0 0 0 0 0 0 0 0 0 0 0 0.00174160506443539 0 0 0 0 0 0 0 0 0 0 0 0 0 0 0 0 0 0 0 0 0 0 0 0 0 0 0 0 0 0 0 0 0 0 0 0 0 0 0 0.00325523432162466 0 0 0 0 0 0.00279670727839824 0 0 0 0 0 0 0 0 0 0 0 0 0 0 0 0.00907845677254985 0 0 0 0 0 0 0 0 0 0 0.0169834802153961 0 0 0 0 0 0 0 0 0 0 0 0 0 0 0 0 0 0 0.00901991382516979 0 0 0 0 0 0 0 0 0 0 0 0 0 0 0 0 0 0 0 0 0 0 0 0 0 0 0 0.00866236379081755 0 0 0 0 0 0 0 0 0 0 0 0.012154833134604 0.0121272073867796 0.00260507203184365 0 0 0 0 0 0 0 0 0.0106481528104793 0.0112796858546319 0.17936918323338 0.117492857921725 0.0994653036304693 0 0 0.172777017170675 0.0945918002670223 0.0134634448624934 0.00503649449269986 0.0188953616698049 0 0.0130339940225356 0.03750599104445 0 0 0 0 0 0 0 0 0 0 0 0 0 0 0 0 0 0 0 0 0 0 0 0 0 0 0 0 0 0 0 0 0 0 0 0 0 0 0.00988234483463697 0.0237057308220162 0.0159148465263049 0 0 0 0 0 0 0 0.019753591916929 0 0.0179822665128492 0.0213689529735219 0.019674296025386 0.00359371465095652 0 0.00639725141281272 0 0
0 0 0 0 0 0 0 0 0 0 0 0 0 0 0 0 0 0 0 0 0 0 0 0 0 0 0 0 0 0 0 0 0 0 0 0 0 0 0 0 0 0 0 0 0 0 0 0 0 0 0 0 0 0 0 0.00076141183590087 0.00102882555250347 0 0 0 0 0 0 0 0 0 0 0 0 0 0 0.00106948412272945 0 0 0 0 0 0 0 0 0 0 0 0 0 0 0 0 0 0 0 0 0 0 0 0 0 0 0 0 0 0 0 0 0.000772386515689177 0 0 0 0 0 0 0 0 0 0 0 0 0 0 0 0 0 0 0 0 0 0 0 0 0 0 0 0 0 0 0 0 0 0 0 0 0 0 0 0.00375211785477063 0 0 0 0 0 0.000982664725408687 0 0 0 0 0 0 0 0 0 0 0 0 0 0 0 0 0 0 0 0 0 0 0 0 0 0 0 0 0 0 0 0 0 0 0 0 0 0 0 0 0 0 0 0 0 0.00794630618038327 0 0 0.00332777408221273 0 0 0 0 0 0 0 0 0 0 0 0 0 0 0 0 0 0 0 0 0 0 0 0 0.0260607805500708 0 0 0 0 0 0 0 0 0 0 0 0.00518706792128686 0.0145387810368654 0.00140180981137048 0 0 0 0 0 0 0.00392937724059489 0.0124527063027963 0.00878193584701588 0.00226282346541845 0.0133041556053167 0.0384402595389508 0.156380093414128 0.0276459477636333 0.044493220445259 0 0.0813744136528444 0.0545319496880307 0.0133254548931073 0.0389768588793883 0 0.0271806185619952 0.122604946857393 0 0 0 0 0 0 0 0 0 0 0 0 0 0 0 0 0 0 0 0 0 0 0 0 0 0 0.0106329194759033 0 0 0 0 0 0 0 0 0.00156043967484042 0 0.000990840246139333 0.00572163540363952 0.013291302288207 0.0158628129873239 0.00289972159066132 0 0 0 0.0009786031045956 0.00159432685491951 0.0040206162009441 0.0740668662940245 0.00113089344973501 0.0271066670403805 0.0407663941687519 0.0666897985053915 0.00210643378905421 0.00663689451331306 0.0114286620671118 0 0
0 0 0 0 0 0 0 0 0 0 0 0 0 0 0 0 0 0 0 0 0 0 0 0 0 0 0 0 0 0 0 0 0 0 0 0 0 0 0 0 0 0 0 0 0 0 0 0 0 0 0 0 0 0 0 0 0 0 0 0 0 0 0 0 0 0 0 0 0 0 0 0 0 0 0 0 0 0 0 0 0 0 0 0 0 0 0 0 0 0 0 0 0 0 0 0 0 0 0 0 0 0 0 0 0 0 0 0 0 0 0 0 0 0 0 0 0 0 0 0 0 0 0 0 0 0 0 0 0 0 0 0 0 0 0 0 0 0 0 0 0 0 0 0 0.00297633471050484 0 0 0 0 0 0.00165024651487628 0 0 0 0 0 0 0 0 0 0 0 0 0 0 0 0 0 0 0 0 0 0 0 0 0 0 0 0 0 0 0 0 0 0 0 0 0 0 0 0 0 0 0 0 0 0.00539192277887818 0 0 0 0 0 0 0 0 0 0 0 0 0 0 0 0 0 0 0 0 0 0 0 0 0 0 0 0.00556974893945916 0 0 0 0 0 0 0 0 0 0 0 0.0109913063599911 0.0304132727372109 0.00852507060945938 0 0 0 0 0 0 0 0 0 0.0351581101161817 0.0629404412358743 0.0113306661898979 0.0306163328034546 0.0061592289277324 0.0392827680189847 0.131228629791972 0 0.0204245174645355 0.0538888858988475 0.0488879208413139 0.00137455257594028 0.0288197799323955 0.197890023053417 0 0 0 0 0 0 0 0 0 0 0 0 0 0 0 0 0 0 0 0 0 0 0 0 0 0 0.0024112529326746 0 0 0 0 0 0 0 0 0 0 0 0.0231184906342375 0.0142404418752482 0.0239306615169737 0.00364740885841673 0 0 0 0 0.00109902545676716 0.00175097281365122 0.0094686573321078 0 0.0261150636524439 0.0600033741460627 0.0754821256328192 0.00363723086277411 0.00949882897384218 0.0120767058110535 0 0
0 0 0 0 0 0 0 0 0 0 0 0 0 0 0 0 0 0 0 0 0 0 0 0 0 0 0 0 0 0 0 0 0 0 0 0 0 0 0 0 0 0 0 0 0 0 0 0 0 0 0 0 0 0 0 0 0 0 0 0 0 0 0 0 0 0 0 0 0 0 0 0 0 0 0 0 0 0 0 0 0 0 0 0 0 0 0 0 0 0 0 0 0 0 0 0 0 0 0 0 0 0 0 0 0 0 0 0 0 0 0 0 0 0 0 0 0 0 0 0 0 0 0 0 0 0 0 0 0 0 0 0 0 0 0 0 0 0 0 0 0 0 0 0 0.00646768903883662 0 0 0 0 0 0.00130488287826833 0 0 0 0 0 0 0 0 0 0 0 0.00143451392309881 0 0 0 0 0 0 0 0 0 0 0 0 0 0 0 0.00220891715064358 0 0 0 0 0.00071173675175803 0 0 0 0 0 0 0 0 0 0.00722099473804458 0.00233906721705422 0 0.00180437418603259 0 0 0.00673828218978616 0 0 0 0 0 0 0 0 0.0090717923144127 0 0 0 0 0 0 0 0 0 0 0 0 0 0 0 0.0597516903264247 0 0 0 0 0 0 0.000682508326876125 0 0 0 0 0 0.0101196839765826 0.00102086063841613 0 0 0 0 0.00125452280132038 0 0.0214378067071192 0.0190750415850062 0.0120731395849764 0.0120676041855838 0.00152999263451879 0.0241314750287058 0.12571465661321 0.0964971613000065 0.010137080715047 0.159440946728895 0.0370305295044448 0 0 0.00284649198274141 0 0.00437747694390341 0.0744112955283358 0 0 0 0 0 0 0 0 0 0 0 0 0 0 0 0 0 0 0 0 0 0 0 0 0 0.00404810595355248 0.0261557140156299 0 0.00177846505934917 0.00769487234223573 0 0 0 0 0.00222452007874169 0 0 0 0.00200230873297485 0.0219941929189367 0.00985797139518837 0 0 0 0 0.00111187026113427 0.00328249837744953 0.00226744673465728 0.0887893098910534 0.00686707773755712 0.00970401118040216 0.0105488349853529 0.0736855735448838 0.00459377423785413 0 0.0104912370529971 0 0
0 0 0 0 0 0 0 0 0 0 0 0 0 0 0 0 0 0 0 0 0 0 0 0 0 0 0 0 0 0 0 0 0 0 0 0 0 0 0 0 0 0 0 0 0 0 0 0 0 0 0 0 0 0 0 0 0 0 0 0 0 0 0 0 0 0 0 0 0 0 0 0 0 0 0 0 0 0 0 0 0 0 0 0 0 0 0 0 0 0 0 0 0 0 0 0 0 0 0 0 0 0 0 0 0 0 0 0 0 0 0 0 0 0 0 0 0 0 0 0 0 0 0 0 0 0 0 0 0 0 0 0 0 0 0 0 0 0 0 0 0 0 0 0 0 0 0 0 0 0 0 0 0 0 0 0 0 0 0 0 0 0 0 0 0 0 0 0 0 0 0 0 0 0 0 0 0 0 0 0 0 0 0 0 0 0 0 0 0 0 0.00296948850962779 0 0 0 0 0 0 0 0 0 0 0 0 0 0 0 0 0 0 0 0 0 0 0 0 0 0 0 0 0 0 0 0 0 0 0 0 0 0 0 0 0 0 0 0 0 0.00257417892077283 0.0669284004787176 0.0458891055670935 0 0 0 0 0 0 0 0 0 0.171357608515542 0.169130436070529 0.0032953300831951 0.00215476859686876 0 0.00274845520792131 0.0282380351440679 0.0708126608944964 0 0 0.120417452724953 0.0218860713448748 0.025833564828744 0.0330811497860963 0 0 0 0 0 0 0 0 0 0 0 0 0 0 0 0 0 0 0 0 0 0 0 0 0 0 0 0 0 0 0 0 0 0 0 0 0 0 0.0704885297978249 0.00720742346127517 0.0844171344541792 0.011312328591764 0 0 0 0 0 0 0 0 0.0172073736788275 0.00782014824488472 0.0150208007263182 0.00152145400057168 0.00430159778255619 0 0 0.0133865025882981
0 0 0 0 0 0 0 0 0 0 0 0 0 0 0 0 0 0 0 0 0 0 0 0 0 0 0 0 0 0 0 0 0 0 0 0 0 0 0 0 0 0 0 0 0 0 0 0 0 0 0 0.00175791348769594 0 0 0 0 0 0 0 0 0 0 0 0 0 0 0 0 0 0 0 0.00121990982554584 0 0 0 0 0 0 0 0 0 0 0 0 0 0 0 0 0 0 0 0 0 0 0 0 0 0 0 0 0 0 0 0 0 0 0 0 0 0 0 0 0 0 0 0 0 0 0 0 0 0 0 0 0 0 0 0 0 0 0 0 0 0 0 0 0 0 0 0 0 0 0 0 0 0 0 0 0 0 0 0 0 0 0 0 0 0 0 0 0 0 0 0 0 0 0 0 0 0 0 0 0 0 0 0 0 0 0 0 0 0 0 0 0 0 0 0 0 0 0 0 0 0 0 0 0 0 0 0 0 0 0 0 0 0 0 0 0 0 0 0 0 0 0 0 0 0 0 0 0 0 0 0 0 0 0 0 0 0 0.00179946039165353 0 0 0 0 0 0.00407161792911118 0.0762285959946142 0.0219844505011147 0 0 0 0 0 0 0 0.00300810386102784 0.00438450494540687 0.101107359433989 0.0426645227677764 0.0115344340109457 0.0309135494514957 0 0.0136079732710611 0.10900268753459 0.0847795710278392 0.00272264798900765 0.158915908259703 0 0 0.0734600573317864 0.0964929565890033 0 0 0 0 0 0 0 0 0 0 0 0 0 0 0 0 0 0 0 0 0 0 0 0 0 0 0 0 0 0 0 0 0 0 0 0 0 0 0.0121283788452818 0.00272081956952775 0.0353077871465975 0.00469209297123657 0 0 0 0 0 0 0 0 0.0664788672308575 0.0127384445063167 0.0215235097241719 0 0.00475387540264254 0 0 0
0 0 0 0 0 0 0 0 0 0 0 0 0 0 0 0 0 0 0 0 0 0 0 0 0 0 0 0 0 0 0 0.00161880967649378 0.00423520230790794 0.0194511485408228 0.0104529394193942 0 0 0 0 0 0 0 0 0 0 0 0.0016047618382482 0 0 0 0 0 0 0 0.0218111185611538 0 0.00295303481953743 0 0 0 0 0 0 0 0 0 0 0 0 0 0 0.026310579078666 0 0 0 0 0 0 0 0 0.000395397276486891 0 0.000226954036398059 0.000360892189400543 0 0.000526360534311606 0.000513602118260966 0.00073921365826516 0.000911695015230439 0 0.00148859221022686 0.00267452198846466 0.00534694706947824 0 0.00230976919306837 0 0 0 0 0 0.0141844725295916 0.0162079355379927 0.00147444562697687 0.00591441191738078 0 0 0 0 0 0 0 0 0 0 0 0 0 0 0 0 0 0 0 0 0 0 0 0 0 0 0 0 0 0 0 0 0 0 0 0.0331504697242577 0 0.00125701498025401 0.000807270229467051 0.00190810610549947 0.00831967588632118 0.013667737966243 0 0.00238060712459204 0 0.00694270069992039 0.00414614866022784 0.0019087004979308 0.000508542984737789 0.00803440966506827 0.00833238009116894 0.00130041054536716 0 0 0 0 0 0 0 0 0 0 0 0 0 0.000868240666075416 0 0.00819896460837218 0 0 0 0 0 0 0 0 0 0 0 0 0 0 0 0.0260495496583757 0.0629786766742895 0.0496478447642812 0 0.00854654454134427 0 0 0 0.00308757824393949 0 0 0.00418790155059691 0 0 0 0 0.00158071050033194 0 0 0.00094373456421841 0 0 0 0 0 0 0 0 0 0.00411034925951384 0.0031785841739401 0 0 0 0 0 0 0 0 0 0 0 0 0 0 0 0 0 0 0 0.000542175081654494 0.00639565357083594 0 0 0 0 0 0.000671996353173525 0 0 0 0.0117836161528176 0.00298638934900271 0 0 0 0 0 0.000726581530168544 0 0.00880398105803691 0 0 0.00160276678766004 0.00519079616062828 0 0 0 0 0 0 0 0 0 0 0 0 0 0 0 0 0 0 0 0 0 0 0 0.0152661800739447 0 0 0 0 0 0 0 0 0 0 0 0 0 0.00919388976899474 0.0253818589335992 0.107926363356343 0.0457469813218151 0.0399394067110668 0 0.0104413271659234 0.0293311499105077 0.0040469204240441 0 0 0 0 0.000641562276520309 0.00180181448057497 0.00339345735619111 0.0607698745983689 0.0247472162903111 0.00117731612835911 0.0146587147562718 0.159076350893093
0 0 0 0 0 0 0 0 0 0 0 0 0 0 0 0 0 0 0 0 0 0 0 0 0 0 0 0 0 0 0 0 0 0 0 0 0 0 0 0 0 0 0 0 0 0 0 0 0 0 0 0 0 0 0 0 0 0 0 0 0 0 0 0 0 0 0 0 0 0 0 0 0 0 0 0 0 0 0 0 0 0 0 0 0 0 0 0 0 0 0 0 0 0 0 0 0 0 0 0 0 0 0 0 0 0 0 0 0 0 0 0 0 0 0 0 0 0 0 0 0 0 0 0 0 0 0 0 0 0 0 0 0 0 0 0 0 0 0 0 0 0 0 0 0 0 0 0 0 0 0 0 0 0 0 0 0 0 0 0 0 0 0 0 0 0 0 0 0 0 0 0 0 0 0 0 0 0 0 0 0 0 0 0 0 0 0 0 0 0 0 0 0 0 0 0 0 0 0 0 0 0 0 0 0 0 0 0 0 0 0 0 0 0 0 0 0 0 0 0 0 0 0 0 0 0 0 0 0 0 0 0 0 0 0 0 0.00158818760725551 0.0193679824507092 0.0270812649078609 0 0 0 0 0 0 0 0 0 0.0726172574068527 0.018078351590891 0.00590991640333777 0.0213875787214779 0 0.00923607991466112 0.0747931167087051 0.0491758905400922 0.004119811289863 0.0335454949289986 0.0722808396492311 0.00517379134383558 0 0.248158013926486 0 0 0 0 0 0 0 0 0 0 0 0 0 0 0 0 0 0 0 0 0 0 0 0 0 0 0 0 0 0 0 0 0 0 0 0 0 0 0.0349867051077596 0.00598868977048275 0.0266166632310149 0.0123755536817908 0 0 0 0 0 0 0 0 0.132279768375203 0.0706024735790302 0.030131190649027 0 0.0216728502129222 0 0 0.0028325280025115
0 0 0 0 0 0 0 0 0 0 0 0 0 0 0 0 0 0 0 0 0 0 0 0 0 0 0 0 0 0 0 0 0 0 0 0 0 0 0 0 0 0 0 0 0 0 0 0 0 0 0 0 0 0 0 0 0 0 0 0 0 0 0 0 0 0 0 0 0 0 0 0 0 0 0 0 0 0 0 0 0 0 0 0 0 0 0 0 0 0 0 0 0 0 0 0 0 0 0 0 0 0 0 0 0 0 0 0 0 0 0 0 0 0 0 0 0 0 0 0 0 0 0 0 0 0 0 0 0 0 0 0 0 0 0 0 0 0 0 0 0 0 0 0 0 0 0 0 0 0 0.00162783345737519 0 0 0 0 0 0 0 0 0 0 0 0 0 0 0 0 0 0 0 0 0 0 0 0 0 0 0 0 0 0 0 0 0 0 0 0 0 0 0 0 0 0 0 0 0 0.0118474823429003 0 0 0 0 0 0 0 0 0 0 0 0 0 0 0 0 0 0 0 0 0.00146472656775309 0 0 0 0 0 0 0.00149547616283361 0 0 0 0 0 0 0 0 0 0 0.000566899766608603 0.00154195825194696 0.00239749420092746 0.00743573370398361 0 0 0 0 0 0 0 0 0 0.0464392368663976 0.0152215042263446 0.00409787484007394 0.0255856632428513 0 0.00875621693765576 0.111151669786286 0.111247734360405 0.0230726790344563 0.0141525977354808 0.0312804680115426 0.00552049794921504 0.0817587056605444 0 0 0 0 0 0 0 0 0 0 0 0 0 0 0 0 0 0 0 0 0 0 0 0 0 0 0 0.00141050592630897 0 0 0 0 0 0 0 0 0 0 0.00237453745538249 0.0372820382696269 0.00998531601198535 0.0238979782804741 0.0107817318391743 0 0 0 0.00501257337705273 0.00238750159114324 0.00508808247472751 0.0174208883142253 0 0.065760933438181 0.0989615485440407 0.16959708948295 0 0.0211121193607416 0.0175460561367971 0 0.00471864639160619
0 0 0 0 0 0 0 0 0 0 0 0 0 0 0 0 0 0 0 0 0 0 0 0 0 0 0 0 0 0 0 0 0 0 0 0 0 0 0 0 0 0 0 0 0 0 0 0 0 0 0 0 0 0 0 0 0 0 0 0 0 0 0 0 0 0 0 0 0 0 0 0 0 0 0 0 0 0 0 0 0 0 0 0 0 0 0 0 0 0 0 0 0 0 0 0 0 0 0 0 0 0 0 0 0 0 0 0 0 0 0 0 0 0 0 0 0 0 0 0 0 0 0 0 0 0 0 0 0 0 0 0 0 0 0 0 0 0 0 0 0 0 0 0 0 0 0 0 0 0 0 0 0 0 0 0 0 0 0 0 0 0 0 0 0 0 0 0 0 0 0 0 0 0 0 0.267576451004079 0 0.0621259749266341 0 0 0 0 0 0.0685817928185443 0 0 0 0 0 0 0 0 0 0 0 0 0 0 0 0 0 0 0 0 0 0 0 0 0 0 0 0 0 0 0 0 0 0 0 0 0 0 0 0 0 0 0 0 0 0 0 0 0 0 0 0 0 0 0 0 0 0 0 0 0 0 0 0 0 0.0601349060636775 0 0 0 0 0 0 0 0 0 0 0 0 0 0 0 0.28155116938626 0 0 0 0 0 0 0 0.224888445782077 0 0 0 0 0 0 0 0 0 0 0 0 0 0 0 0 0 0 0 0.0351412600187286 0 0 0 0 0 0 0 0 0 0 0 0 0 0 0 0 0 0 0 0 0 0 0 0 0 0
0 0 0 0 0 0 0 0 0 0 0 0 0.0250700061547778 0 0 0 0 0 0 0 0 0 0 0 0 0 0 0 0 0 0 0 0 0 0 0 0 0 0 0 0 0 0 0 0 0 0 0 0 0 0 0 0 0 0 0 0 0 0 0 0 0 0 0 0 0 0 0 0 0 0 0 0 0 0 0 0 0 0 0 0 0 0 0 0 0 0 0 0 0 0 0 0 0 0 0 0 0 0 0 0 0 0 0 0 0 0.0142170235522464 0 0.00968154775913894 0 0 0 0 0 0 0.113720328015624 0.0408133232906513 0.0250452420007249 0.0333679981784533 0.0787940197775615 0 0 0 0 0 0 0 0 0 0 0 0 0 0 0 0 0 0 0 0 0 0 0 0 0 0 0 0 0 0 0 0 0 0 0 0 0 0 0 0 0 0 0 0 0 0 0 0.12669991578874 0 0 0 0 0 0 0 0 0 0 0 0 0 0.0130182642918923 0 0 0 0 0 0 0 0 0 0 0 0 0 0 0 0 0 0 0 0 0 0 0 0 0 0 0 0 0 0 0 0 0 0 0 0 0 0 0 0 0 0 0 0 0 0 0 0 0 0 0 0 0 0 0 0 0 0 0 0 0 0 0 0 0 0 0 0.0103808071451842 0 0 0 0 0 0 0 0 0 0 0 0 0 0 0.0736831160010119 0.0675658485281837 0 0 0.0265388416924014 0.0617467601527305 0 0 0 0 0.0336993187561241 0 0.245957638914553 0 0 0 0 0 0 0 0 0 0 0 0 0 0 0 0 0 0 0 0 0 0 0 0 0 0 0 0 0 0 0 0 0 0 0 0 0 0 0 0 0 0 0
0 0 0 0 0 0 0 0 0 0 0 0 0.0121076847049832 0 0 0 0 0 0 0 0 0 0 0 0 0 0.0103759347307593 0 0 0 0 0.00490179186943344 0 0 0 0 0 0 0 0 0 0 0 0 0 0 0 0 0 0 0 0 0 0 0 0 0 0 0 0 0 0 0 0 0 0 0 0 0 0 0 0 0 0 0 0 0 0 0 0 0 0 0 0 0 0 0 0 0 0 0 0 0 0 0 0 0 0 0 0 0 0 0 0 0 0.0189312212176812 0 0.111539914554668 0.050320529515842 0 0 0 0 0 0 0.00607992194070106 0.0261964807509625 0.0838487367507871 0.00370565569238494 0.111523534271943 0.0690498923088898 0 0 0 0 0 0 0 0 0 0 0 0 0 0 0 0 0 0 0 0 0 0 0 0 0 0 0 0 0 0 0 0 0 0 0 0 0 0 0 0 0 0 0 0 0 0 0.314981215716859 0 0 0 0 0 0 0 0 0 0 0 0 0 0 0 0 0 0 0 0.0111525299916691 0 0.00846449773944772 0 0 0 0 0 0 0 0 0 0 0 0 0 0 0 0 0 0 0 0 0 0 0 0 0 0 0 0 0 0 0 0 0 0 0 0 0 0 0 0 0 0 0 0 0 0 0 0 0 0 0 0 0 0 0 0 0 0 0 0 0 0 0 0 0 0 0 0 0 0 0 0 0 0.0157716194921063 0 0.0619580737119728 0.0230057860451271 0 0 0.0289659618460188 0 0.0271190171477638 0 0 0 0 0 0 0 0 0 0 0 0 0 0 0 0 0 0 0 0 0 0 0 0 0 0 0 0 0 0 0 0 0 0 0 0 0 0 0 0 0 0 0 0 0 0 0 0
0 0 0 0 0 0 0 0 0 0 0 0 0.0773486756163212 0 0 0 0 0 0 0 0 0 0 0 0 0 0 0 0 0 0 0 0 0 0 0 0 0 0 0 0 0 0 0 0 0 0 0 0 0 0 0 0 0 0 0 0 0 0 0 0 0 0 0 0 0 0 0 0 0 0 0 0 0 0 0 0 0 0 0 0 0 0 0 0 0 0 0 0 0 0 0 0 0 0 0 0 0 0 0 0 0 0 0 0 0 0 0 0 0 0 0 0.00365600274960184 0 0.0291440139398902 0.0508332648005554 0.00749677010854947 0.00617215721242898 0.0379675189830333 0.0382452849973872 0 0 0 0 0 0 0 0 0 0 0 0 0 0 0 0 0 0 0 0 0 0 0 0 0 0 0 0 0 0 0 0 0 0 0 0 0 0 0 0 0 0 0 0 0 0 0 0.40767707038731 0 0 0 0 0 0 0 0.0766916697491269 0.0665360050167586 0 0 0 0 0 0 0 0 0 0 0 0 0 0 0 0 0 0 0 0 0 0 0 0 0 0 0 0 0 0 0 0 0.00875641549355967 0 0 0 0 0 0 0 0 0 0 0 0 0 0 0 0 0 0 0 0 0 0 0 0 0 0 0 0 0.0054929933929737 0 0 0 0 0 0 0 0 0 0 0 0 0 0 0 0 0 0 0 0 0 0 0 0.0328365581008488 0.019573041507669 0.0838534009840056 0 0 0 0 0.016548610808602 0 0.0311705461513785 0 0 0 0 0 0 0 0 0 0 0 0 0 0 0 0 0 0 0 0 0 0 0 0 0 0 0 0 0 0 0 0 0 0 0 0 0 0 0 0 0 0 0 0 0 0 0 0
0 0 0 0 0 0 0 0 0 0 0 0 0.0030706069772209 0 0 0 0 0 0 0 0 0 0.00337501928447882 0 0 0 0.0377061779681191 0 0 0 0 0.00232481873196234 0 0 0 0 0 0 0 0 0 0 0 0 0 0 0 0 0.0349940118418579 0 0 0 0 0 0 0 0 0 0 0 0 0 0 0 0.00360821030016975 0 0 0 0 0 0 0 0 0 0 0 0 0 0 0 0 0 0 0 0 0 0 0 0 0 0 0 0 0 0 0 0 0 0 0 0 0 0 0 0 0 0 0 0 0 0 0 0 0 0 0 0 0 0 0.00508978342109649 0.128318165744588 0 0 0 0 0 0 0 0.012731195607231 0 0 0 0 0 0 0 0 0 0 0 0 0 0 0 0 0 0 0 0 0 0 0 0 0 0 0 0 0 0 0 0 0 0 0 0 0 0 0.238012257452884 0.0671523166596403 0.145267742458262 0.0174197088023736 0.0363425729649636 0.0161973378857771 0.0537637598567052 0 0 0 0 0 0 0 0 0 0 0 0 0 0.0690451152680117 0 0.00281565663560753 0 0 0 0 0 0.00498879800607059 0 0 0 0 0 0 0 0.00525033279323876 0.00811555524176862 0 0.0115530821398431 0 0 0.0128437453664786 0 0 0 0 0 0 0 0 0 0 0 0 0 0 0 0 0 0 0 0 0 0 0 0 0 0 0 0 0 0 0 0 0 0 0 0 0 0 0 0 0 0 0 0 0 0 0 0 0 0 0 0 0 0 0.0195165825724198 0 0 0 0 0 0 0 0.0444287965189949 0 0 0 0 0 0 0 0 0 0 0 0 0.0160686495002372 0 0 0 0 0 0 0 0 0 0 0 0 0 0 0 0 0 0 0 0 0 0 0 0 0 0 0 0 0 0 0 0 0 0
0 0 0 0 0 0 0 0 0 0 0 0 0 0 0 0 0 0 0 0 0 0 0 0 0 0 0.00462147229285254 0 0 0 0 0 0 0 0 0 0 0 0 0 0 0 0 0 0 0 0 0 0 0 0 0 0 0 0 0 0 0 0 0 0 0 0 0 0 0 0 0 0 0 0 0 0 0 0 0 0 0 0 0 0 0 0 0 0 0 0 0 0 0 0 0 0 0 0 0 0 0 0 0 0 0 0 0 0 0.0342314365560329 0 0.0057358195768099 0 0 0 0 0 0 0 0 0 0 0 0 0 0 0.010633669715217 0.0214701732277615 0.0156029487120669 0 0 0 0 0 0 0 0 0 0 0 0 0 0 0 0 0 0 0 0 0 0 0 0 0 0 0 0 0 0 0 0 0 0 0 0 0 0 0 0 0 0 0 0 0 0 0 0 0 0 0 0 0 0 0 0 0 0 0 0 0 0 0 0 0 0 0 0 0 0 0 0 0 0 0 0 0 0 0 0 0 0 0 0 0 0 0.00879150917278898 0 0 0 0 0 0 0 0 0 0 0 0 0 0 0 0 0 0 0 0 0 0 0 0 0 0 0.00408783773932456 0 0 0 0 0 0 0 0 0 0 0 0 0 0 0 0 0 0 0 0 0 0 0 0 0 0 0 0 0 0.137364570949173 0 0.0915465819434846 0 0 0 0 0 0 0 0.374378702925849 0.0729159451640497 0.044665493707859 0 0.135081238767292 0 0.0388725995494388 0 0 0 0 0 0 0 0 0 0 0 0 0 0 0 0 0 0 0 0 0 0 0 0 0 0 0 0 0 0 0 0 0 0 0
0 0 0 0 0 0 0 0 0 0 0 0 0 0 0 0 0 0 0 0 0 0 0 0 0 0 0.0144376694008226 0 0 0 0 0 0 0 0 0 0 0 0 0 0 0 0 0 0 0 0 0 0 0 0 0 0 0 0 0 0 0 0 0 0 0 0 0 0 0 0 0 0 0 0 0 0 0 0 0 0 0 0 0 0 0 0 0 0 0 0 0 0 0 0 0 0 0 0 0 0 0 0 0 0 0 0 0 0 0.0692581060938751 0 0 0 0 0 0 0 0 0 0 0 0 0 0 0 0 0 0 0 0 0 0 0 0 0 0 0 0 0 0 0 0 0 0 0 0 0 0 0 0 0 0 0 0 0 0 0 0 0 0 0 0 0 0 0 0 0 0 0 0 0 0 0 0 0 0 0 0 0 0 0 0 0 0 0 0 0 0 0 0 0 0 0 0 0 0 0 0 0 0 0 0 0 0 0 0 0 0 0 0 0 0 0 0 0 0 0 0 0 0 0 0 0 0 0 0 0 0 0 0 0 0 0 0 0 0 0 0 0 0 0 0 0 0 0 0 0 0 0 0 0 0 0 0 0 0 0 0 0 0 0 0 0 0 0 0 0 0.0409806432112754 0 0 0 0.613475338768725 0 0.261848242525302 0 0 0 0 0 0 0 0 0 0 0 0 0 0 0 0 0 0 0 0 0 0 0 0 0 0 0 0 0 0 0 0 0 0 0 0 0 0 0 0 0 0 0 0 0 0 0 0 0 0
0 0 0 0 0 0 0 0 0 0 0 0 0 0 0 0 0 0 0 0 0 0 0 0 0 0 0 0 0 0 0 0 0 0 0 0 0 0 0 0 0 0 0 0 0 0 0 0 0 0 0 0 0 0 0 0 0 0 0 0 0 0 0 0 0 0 0 0 0 0 0 0 0 0 0 0 0 0 0 0 0 0 0 0 0 0 0 0 0 0 0 0 0 0 0 0 0 0 0 0 0 0 0 0 0 0 0 0.0340588810445719 0 0 0 0 0 0 0 0 0 0.0473210172786543 0 0 0 0 0 0 0 0 0 0 0 0 0 0 0 0 0 0 0 0 0 0 0 0 0 0 0 0 0 0 0 0 0 0 0 0 0 0 0 0 0 0 0 0 0 0 0 0 0 0 0 0 0 0 0 0 0 0 0 0 0 0 0 0 0 0 0 0 0 0 0 0 0 0 0 0 0 0 0 0 0 0 0 0 0 0 0 0 0 0 0 0 0 0 0 0 0 0 0 0 0 0 0 0 0 0 0 0 0 0 0 0 0 0 0 0 0 0 0 0 0 0 0 0 0 0 0 0 0 0 0 0 0 0 0 0 0 0 0 0 0 0 0 0 0 0.133850688482504 0.293349992472724 0.123833142673689 0 0 0.367586278047857 0 0 0 0 0 0 0 0 0 0 0 0 0 0 0 0 0 0 0 0 0 0 0 0 0 0 0 0 0 0 0 0 0 0 0 0 0 0 0 0 0 0 0 0 0 0 0 0 0 0 0
0 0 0 0 0 0 0 0 0 0 0 0 0 0 0 0 0 0 0 0 0 0 0 0 0 0 0.00910993680490614 0 0 0 0 0 0 0 0 0 0 0 0 0 0 0 0 0 0 0 0 0 0 0 0 0 0 0 0 0 0 0 0 0 0 0 0 0 0 0 0 0 0 0 0 0 0 0 0 0 0 0 0 0 0 0 0 0 0 0 0 0 0 0 0 0 0 0 0 0 0 0 0 0 0 0 0 0 0 0.0882803595002382 0 0.049186693718312 0.0084852058863643 0 0 0 0 0 0 0 0 0 0 0 0 0 0.167098178315078 0.0328198902934686 0.134491545898514 0 0 0 0 0 0 0 0 0 0 0 0 0 0 0 0 0 0 0 0 0 0 0 0 0 0 0 0 0 0 0 0 0 0 0 0 0 0 0 0 0 0 0 0 0 0 0 0 0 0 0 0 0 0 0 0 0 0 0 0 0 0 0 0 0 0 0 0 0 0 0 0 0 0 0 0 0 0 0 0 0 0 0 0 0 0 0.0815451820611282 0 0 0 0 0 0 0 0 0 0 0 0 0 0 0 0 0 0 0 0 0 0 0 0 0 0 0 0 0 0 0 0 0 0 0 0 0 0 0 0 0 0 0 0 0 0 0 0 0 0 0 0 0 0 0 0.152898820361724 0 0 0 0 0.0662850377890795 0 0 0 0 0 0.098612108141419 0 0 0 0.111187041229767 0 0 0 0 0 0 0 0 0 0 0 0 0 0 0 0 0 0 0 0 0 0 0 0 0 0 0 0 0 0 0 0 0 0 0 0 0
0 0 0 0 0 0 0 0 0 0 0 0 0 0 0 0 0 0 0 0 0 0 0 0 0 0 0.0268185439747048 0 0 0 0 0 0 0 0 0 0 0 0 0 0 0 0 0 0 0 0 0 0 0 0 0 0 0 0 0 0 0 0 0 0 0 0 0 0 0 0 0 0 0 0 0 0 0 0 0 0 0 0 0 0 0 0 0 0 0 0 0 0 0 0 0 0 0 0 0 0 0 0 0 0 0 0 0 0 0.0565543514737422 0 0.0510379895298762 0.0212820687825454 0 0 0 0 0 0 0 0 0.0273962953744977 0 0 0 0 0.0451877806457853 0.0337613514860989 0.0394307243214476 0 0 0 0 0 0 0 0 0 0 0 0 0 0 0 0 0 0 0 0 0 0 0 0 0 0 0 0 0 0 0 0 0 0.0394225510002116 0 0 0 0.0776461941019451 0 0 0.0749687391329125 0 0 0 0 0 0 0 0.123571725540197 0 0 0 0 0 0 0 0 0 0 0 0 0 0 0 0 0 0 0 0 0 0 0 0 0 0 0 0 0 0 0 0 0 0 0 0 0 0.0252212460274403 0 0 0 0 0 0 0 0 0 0 0 0 0 0 0 0 0 0 0 0 0 0 0 0 0 0 0 0 0 0 0 0 0 0 0 0 0 0 0 0 0 0 0 0 0 0 0 0 0 0 0 0 0.0749574520598723 0.0636593950211835 0 0 0 0 0 0 0.219083591527539 0 0 0 0 0 0 0 0 0 0 0 0 0 0 0 0 0 0 0 0 0 0 0 0 0 0 0 0 0 0 0 0 0 0 0 0 0 0 0 0 0 0 0 0 0 0 0
0 0 0 0 0 0 0 0 0 0 0 0 0 0 0 0 0 0 0 0 0 0 0 0 0 0 0.0276507352781819 0 0 0 0 0 0 0 0 0 0 0 0 0 0 0 0 0 0 0 0 0 0 0 0 0 0 0 0 0 0 0 0 0 0 0 0 0.00415264665766559 0 0 0.0291144256454694 0 0 0 0 0 0 0 0 0 0 0 0.00415874248201498 0 0 0 0 0 0 0 0 0 0 0 0 0 0 0 0 0 0 0 0 0 0 0 0 0 0 0 0 0 0.0189261108482158 0 0 0 0 0 0 0 0 0 0 0 0.0381452520399396 0 0 0.00669317369065936 0 0 0 0 0 0 0 0 0 0 0 0 0 0 0 0 0 0 0 0 0 0 0 0 0 0 0 0 0 0 0 0 0 0 0.0260644859252112 0 0 0 0.145332305691986 0 0.0293678413997287 0.114885901128224 0.014930100829941 0 0 0 0 0 0.0437319773175893 0.0910494308634033 0.0129294059550542 0 0 0 0 0 0 0 0 0 0.0146391544526831 0 0 0 0 0 0 0 0 0 0 0 0 0 0 0 0 0 0 0 0 0 0 0 0 0.0103237418857334 0.0432700885789501 0.0685355148209766 0 0 0 0 0 0 0 0 0 0 0 0 0 0 0 0 0 0 0 0 0 0 0 0 0 0 0 0 0 0 0 0 0 0 0 0 0 0 0 0 0 0 0 0 0 0 0 0 0 0 0 0 0 0 0.0704280581018369 0 0 0 0.0330396352478167 0.10659009353986 0 0 0 0 0 0 0 0 0 0 0.0351971556132713 0.0108440220055872 0 0 0 0 0 0 0 0 0 0 0 0 0 0 0 0 0 0 0 0 0 0 0 0 0 0 0 0 0 0 0 0 0 0 0 0
0 0 0 0 0 0 0 0 0 0 0 0 0.0307845331030126 0 0 0 0 0 0 0 0 0 0 0 0 0 0 0 0 0 0 0 0 0 0 0 0 0 0 0 0 0 0 0 0 0 0 0 0 0 0 0 0 0 0 0 0 0 0 0 0 0 0 0 0 0 0 0 0 0 0 0 0 0 0 0 0 0 0 0 0 0 0 0 0 0 0 0 0 0 0 0 0 0 0 0 0 0 0 0 0 0 0 0 0 0 0 0 0 0.0431625292413314 0 0 0 0 0.0393357922982939 0 0 0 0.0363021539035824 0 0 0 0 0 0 0 0 0 0 0 0 0 0 0 0 0 0 0 0 0 0 0 0 0 0 0 0 0 0 0 0 0 0 0 0 0 0 0 0 0 0 0 0 0 0 0 0 0 0 0 0 0 0 0 0 0.207686816382809 0.0489003115031285 0.0441537843073344 0 0 0 0 0 0 0 0 0 0 0 0 0 0 0 0 0 0 0 0 0 0 0 0 0 0 0 0 0 0 0 0 0 0 0 0 0 0 0 0 0 0 0 0 0 0 0 0 0 0 0 0 0 0 0 0 0 0 0 0 0 0 0 0 0 0 0 0 0 0 0 0 0 0 0 0 0 0 0 0 0 0 0 0 0.125779119895914 0 0 0 0 0 0 0 0 0 0 0 0.302831578477835 0 0.121063380886759 0 0 0 0 0 0 0 0 0 0 0 0 0 0 0 0 0 0 0 0 0 0 0 0 0 0 0 0 0 0 0 0 0 0 0 0 0 0 0 0 0 0 0
0 0 0 0 0 0 0 0 0 0 0 0 0.0183483646478444 0 0 0 0 0 0 0 0 0 0 0 0 0 0 0 0 0 0 0 0 0 0 0 0 0 0 0 0 0 0 0 0 0 0 0 0 0 0 0 0 0 0 0 0 0 0 0 0 0 0 0 0 0 0 0 0 0 0 0 0 0 0 0 0 0 0 0 0 0 0 0 0 0 0 0 0 0 0 0 0 0 0 0 0 0 0 0 0 0 0 0 0.00400726154467538 0 0.00381450900848209 0 0 0.0092722628239331 0 0.018584769476117 0.0123828661537231 0.0385399571384451 0.0204096789187969 0.0542587862865286 0 0 0.044225610164205 0 0 0 0 0 0 0 0 0 0 0 0 0 0 0 0 0 0 0 0 0 0 0 0 0 0 0 0 0 0 0 0 0 0 0 0 0 0 0 0 0 0 0 0.00840538288016662 0 0 0.00817821036989185 0 0 0 0 0 0 0 0 0 0 0.0640164410750952 0 0 0.00492022412497559 0 0 0 0 0.00703706473688369 0 0 0 0 0 0 0 0 0 0 0 0.0148652516139741 0 0 0 0 0 0 0 0 0 0 0 0 0 0 0 0 0.0368583704791192 0 0 0 0.0337129089844317 0 0 0 0 0 0 0 0 0 0.00852540595644742 0 0 0 0 0 0 0 0 0 0 0.00256782241755466 0 0 0 0 0 0 0 0 0 0 0 0 0 0 0 0 0 0 0 0 0 0 0 0 0.00682463233869382 0 0 0 0 0 0 0 0 0 0.0441455671898299 0 0.304845174350402 0.0407415888509323 0.116797012002108 0.0232954410761473 0 0.0229311743756532 0 0 0.0129906849388095 0 0 0 0 0 0 0 0 0 0 0 0 0 0 0 0 0 0 0 0 0 0 0 0.0144975760761331 0 0 0 0 0 0 0 0 0 0 0 0
0 0 0 0 0 0 0 0 0 0 0 0 0 0 0 0 0 0 0 0 0 0 0 0 0 0 0 0 0 0 0 0 0 0 0 0 0 0 0 0 0 0 0 0 0 0 0 0 0 0 0 0 0 0 0 0 0 0 0 0 0 0 0 0 0 0 0 0 0 0 0 0 0 0 0 0 0 0 0 0 0 0 0 0 0 0 0 0 0 0 0 0 0 0 0 0 0 0 0 0 0 0 0 0 0 0 0.00303219178115756 0 0 0 0 0.00456548841110139 0 0.00937962195440126 0 0 0 0 0 0 0 0 0 0 0 0 0 0 0 0 0 0 0 0 0 0 0 0 0 0 0 0 0 0 0 0 0 0 0 0 0 0 0 0 0 0 0 0 0 0 0 0 0 0.00498395188617301 0 0 0 0 0 0 0 0 0 0 0 0 0.0622679965258799 0.00500990103325679 0 0 0 0 0 0.0177424953655367 0.00448644972401933 0 0 0 0 0 0 0 0 0 0 0 0.00740423407692866 0 0 0 0 0 0 0 0 0 0 0 0 0 0 0 0 0.0250327496444336 0 0 0 0.00879227356028912 0 0 0.00593093067153419 0 0 0 0 0 0 0.00678294704685361 0.00581568931133306 0 0 0 0 0 0 0 0 0 0.00212996176596396 0 0 0 0 0 0 0 0 0 0 0.00314272488056921 0 0 0 0 0 0 0 0 0 0 0 0 0 0 0 0 0 0 0 0 0 0 0 0 0.208267712549278 0 0 0.160985986741756 0.0794066614471075 0.136905862243811 0.147003009802129 0.00693115522803129 0.0190834256076487 0.0186453896817792 0.0318168004789049 0 0 0 0 0 0 0 0 0.0144543885801226 0 0 0 0 0 0 0 0 0 0 0 0 0 0 0 0 0 0 0 0 0 0 0 0 0 0
0 0 0 0 0 0 0 0 0 0 0 0 0.0203510054832845 0 0 0 0 0 0 0 0 0 0 0 0 0 0 0 0 0 0 0 0 0 0 0 0 0 0 0 0 0 0 0 0 0 0 0 0 0 0 0 0 0 0 0 0 0 0 0 0 0 0 0 0 0 0 0 0 0 0 0 0 0 0 0 0 0 0 0 0 0 0 0 0 0 0 0 0 0 0 0 0 0 0 0 0 0 0 0 0 0 0 0 0 0 0 0 0 0 0 0 0 0 0.0115489449836176 0.0499092565269131 0 0 0.0261572375226659 0.0212639133853364 0 0 0 0 0 0 0 0 0 0 0 0 0 0 0 0 0 0 0 0 0 0 0 0 0 0 0 0 0 0 0 0 0 0 0 0 0 0 0 0 0 0 0 0 0 0 0 0.11085694391924 0 0 0 0 0 0 0 0 0 0.0292127091367653 0 0 0 0 0 0 0 0 0 0 0 0 0 0 0 0 0 0 0 0 0 0 0 0 0 0 0 0 0 0 0 0 0 0 0 0 0 0 0 0 0 0 0 0 0 0 0 0 0 0 0 0 0 0 0 0 0 0 0 0 0 0 0 0 0 0 0 0 0 0 0 0 0 0 0 0 0 0 0 0 0 0 0 0 0 0.143897566883317 0 0 0 0 0 0 0 0 0 0.0509839801079811 0.117699050366668 0 0 0.0848379384911116 0.333281453193099 0 0 0 0 0 0 0 0 0 0 0 0 0 0 0 0 0 0 0 0 0 0 0 0 0 0 0 0 0 0 0 0 0 0 0 0 0 0 0 0 0
0 0 0 0 0 0 0 0 0 0 0 0 0 0 0 0 0 0 0 0 0 0 0 0 0 0 0 0 0 0 0 0 0 0 0 0 0 0 0 0 0 0 0 0 0 0 0 0 0 0 0 0 0 0 0 0 0 0 0 0 0 0 0 0 0 0 0 0 0 0 0 0 0 0 0 0 0 0 0 0 0 0 0 0 0 0 0 0 0 0 0 0 0 0 0 0 0 0 0 0 0 0 0 0 0 0 0.00672628730853582 0 0 0 0 0.0187117321203038 0.00946611765132722 0.0483121933359566 0 0.0834586632742952 0.00760565676582335 0 0.0413072385789395 0 0 0.00611211943545157 0 0 0 0 0 0 0 0 0 0 0 0 0 0 0 0 0 0 0 0 0 0 0 0 0 0 0 0 0 0 0 0 0 0 0 0 0 0 0 0 0 0 0 0 0 0 0 0 0 0 0 0 0 0 0 0.00755939790678472 0 0 0 0 0 0.0108605469454523 0 0 0 0 0 0 0 0 0 0 0 0 0 0 0 0 0 0 0 0 0 0 0 0 0 0 0 0 0 0 0 0 0 0 0 0 0 0 0 0 0 0 0 0 0 0 0 0 0 0 0 0 0 0 0 0 0 0 0 0 0 0 0 0 0 0 0 0 0 0 0 0 0 0 0 0 0 0 0 0 0 0 0 0 0 0 0 0 0 0 0.118896622697719 0.239874033255327 0.0298946102601592 0 0.209328619423174 0.0821329026350016 0 0 0.018863407653334 0 0.0523805562384529 0 0 0 0 0 0 0 0 0.00850929451396263 0 0 0 0 0 0 0 0 0 0 0 0 0 0 0 0 0 0 0 0 0 0 0 0 0 0
0 0 0 0 0 0 0 0 0 0 0 0 0 0 0 0 0 0 0 0 0 0 0 0 0 0 0 0 0 0 0 0 0 0 0 0 0 0 0 0 0 0 0 0 0 0 0 0 0 0 0 0 0 0 0 0 0 0 0 0 0 0 0 0 0 0 0 0 0 0 0 0 0 0 0 0 0 0 0 0 0 0 0 0 0 0 0 0 0 0 0 0 0 0 0 0 0 0 0 0 0 0 0 0 0 0 0.00378467524977596 0 0 0 0 0.00791449820649977 0.00304152276451592 0.01953560312752 0 0.00751883150607313 0.00395996487222319 0 0 0 0 0.00439013923921109 0 0 0 0 0 0 0 0 0 0 0 0 0 0 0 0 0 0 0 0 0 0 0 0 0 0 0 0 0 0 0 0 0 0 0 0 0 0 0 0 0 0 0 0 0 0 0 0 0 0 0 0 0 0 0 0 0 0 0 0 0 0 0 0 0 0 0 0 0 0 0 0 0 0 0 0 0 0 0 0 0 0 0 0 0 0 0 0 0 0 0 0 0 0 0 0 0 0 0 0 0 0 0 0 0 0 0 0 0 0 0 0 0 0 0 0 0 0 0 0 0 0 0 0 0 0 0 0 0 0 0 0 0 0 0 0 0 0 0 0 0 0 0 0 0 0.174091216519874 0 0 0.0274557914325265 0 0 0 0.0184949412462726 0.0922776089440158 0.0915921318080659 0.163257387059154 0 0.191980061289068 0.073442117020752 0 0.0099376449501813 0 0.107325864764271 0 0 0 0 0 0 0 0 0 0 0 0 0 0 0 0 0 0 0 0 0 0 0 0 0 0 0 0 0 0 0 0 0 0 0
0 0 0 0 0 0 0 0 0 0 0 0 0 0 0 0 0 0 0 0 0 0 0 0 0 0 0 0 0 0 0 0 0 0 0 0 0 0 0 0 0 0 0 0 0 0 0 0 0 0 0 0 0 0 0 0 0 0 0 0 0 0 0 0 0 0 0 0 0 0 0 0 0 0 0 0 0 0 0 0 0 0 0 0 0 0 0 0 0 0 0 0 0 0 0 0 0 0 0 0 0 0 0 0 0 0 0 0 0 0 0 0 0 0 0 0 0 0 0 0 0 0 0 0 0 0 0 0 0 0 0 0 0 0 0 0 0 0 0 0 0 0 0 0 0 0 0 0 0 0 0 0 0 0 0 0 0 0 0 0 0 0 0 0 0 0 0 0 0 0 0 0 0 0 0 0 0 0 0 0 0 0 0 0.0119288377242662 0 0 0 0 0 0 0 0 0 0 0 0 0 0 0 0 0 0 0 0 0 0 0 0 0 0 0 0 0 0 0 0 0 0 0 0 0 0 0 0 0 0 0 0 0 0 0 0 0 0 0 0 0 0 0 0 0 0 0 0 0 0 0 0 0 0 0 0 0 0 0 0 0 0 0 0 0 0 0 0 0 0 0 0.0523740068487229 0 0 0 0 0 0 0 0.245747442471856 0 0.0989438874981743 0.296540279270022 0 0.190976512719213 0 0 0 0.0930027129338835 0 0 0 0 0 0 0 0 0.010486320533862 0 0 0 0 0 0 0 0 0 0 0 0 0 0 0 0 0 0 0 0 0 0 0 0 0 0
0 0 0 0 0 0 0 0 0 0 0 0 0 0 0 0 0 0 0 0 0 0 0 0 0 0 0 0 0 0 0 0 0 0 0 0 0 0 0 0 0 0 0 0 0 0 0 0 0 0 0 0 0 0 0 0 0 0 0 0 0 0 0 0 0 0 0 0 0 0 0 0 0 0 0 0 0 0 0 0 0 0 0 0 0 0 0 0 0 0 0 0 0 0 0 0 0 0 0 0 0 0 0 0 0 0 0 0 0 0 0 0 0 0 0 0 0 0 0 0 0 0 0 0 0 0 0 0 0 0 0 0 0 0 0 0 0 0 0 0 0 0 0 0 0 0 0 0 0 0 0 0 0 0 0 0 0 0 0 0 0 0 0 0 0 0 0 0 0 0 0 0 0 0 0 0 0.118069965398153 0 0 0 0 0 0 0 0 0 0 0 0 0 0 0 0 0 0 0 0 0 0 0 0 0 0 0 0 0 0 0 0 0 0 0 0 0 0 0 0 0 0 0 0 0 0 0 0 0 0 0 0 0 0 0 0 0 0 0 0 0 0 0 0 0 0 0 0 0 0 0 0 0 0 0 0 0 0 0 0 0 0 0 0 0 0 0 0 0 0 0.0389193736945525 0 0 0 0 0 0 0.0341142866460218 0.320105843134128 0 0 0.137617342322766 0.231675640173411 0 0 0 0.0464424027578232 0.0730551458731445 0 0 0 0 0 0 0 0 0 0 0 0 0 0 0 0 0 0 0 0 0 0 0 0 0 0 0 0 0 0 0 0 0 0 0
0 0 0 0 0 0 0 0 0 0 0 0 0 0 0 0 0 0 0 0 0 0 0 0 0 0 0 0.0216295666927111 0 0 0 0 0 0 0 0 0 0 0 0 0 0 0 0 0 0 0 0 0 0 0 0 0 0 0 0 0 0 0 0 0 0 0 0 0 0 0 0 0 0 0 0 0 0 0 0 0 0 0 0 0 0 0 0 0 0 0 0 0 0 0 0 0 0 0 0 0 0 0 0 0 0 0 0 0 0 0 0 0 0 0 0 0 0 0 0 0 0 0 0 0 0 0.0199707661386469 0 0 0 0 0 0 0.0226879032089542 0 0 0 0 0 0 0 0 0 0 0 0 0 0 0 0 0 0 0 0 0 0 0 0 0 0 0 0 0 0 0 0 0 0 0 0 0 0 0 0 0 0 0 0 0 0 0 0 0 0 0 0 0 0 0 0 0 0 0 0 0 0 0 0 0 0 0 0 0 0 0 0 0 0 0 0 0 0 0 0 0 0 0 0 0 0 0 0 0 0 0.270139898300163 0.0272885075539839 0 0 0 0 0 0 0 0.017375884560894 0 0.0499531652993397 0 0 0 0.0358780985967053 0 0 0 0 0 0 0 0 0 0 0 0 0 0 0 0 0 0 0 0 0 0 0 0 0 0 0 0 0 0 0 0 0 0 0 0 0 0 0 0.0238801732723956 0 0 0 0 0 0 0.0542988401479422 0.456897196228264 0 0 0 0 0 0 0 0 0 0 0 0 0 0 0 0 0 0 0 0 0 0 0 0 0 0 0 0 0 0 0 0 0 0 0 0
0 0 0 0 0 0 0 0 0 0 0 0 0 0 0 0 0 0 0 0 0 0 0 0 0 0 0 0 0 0 0 0 0 0 0 0 0 0 0 0 0 0 0 0 0 0 0 0 0 0 0 0 0 0 0 0 0 0 0 0 0 0 0 0 0 0 0 0 0 0 0 0 0 0 0 0 0 0 0 0 0 0 0 0 0 0 0 0 0 0 0 0 0 0 0 0 0 0 0 0 0 0 0 0 0 0.0230165451841792 0 0 0 0 0 0 0 0 0 0 0 0 0 0 0 0 0.163944466392356 0.0192966745467531 0.0600813766882412 0 0 0 0 0 0 0 0 0 0 0 0 0 0 0 0 0 0 0 0 0 0 0 0 0 0 0 0 0 0 0 0 0 0 0 0 0 0 0 0 0 0 0 0 0 0 0 0 0 0.0458101787797679 0 0 0 0 0 0 0 0 0 0 0 0 0 0 0 0 0 0 0 0 0 0.0300423335978773 0 0 0 0 0 0 0 0 0 0 0 0 0 0 0 0 0 0 0 0 0 0 0 0 0 0 0 0 0 0 0 0 0 0 0 0 0 0 0 0 0 0 0 0 0 0 0 0 0 0 0 0 0 0 0 0 0 0 0 0 0 0 0 0 0 0 0 0 0 0 0.201398833502879 0 0 0.0992553873561638 0 0.0630358694557642 0 0 0.0711036546053567 0 0.0471694240873501 0.0318624867335325 0 0 0.0587211147550488 0 0 0.0852616543147304 0 0 0 0 0 0 0 0 0 0 0 0 0 0 0 0 0 0 0 0 0 0 0 0 0 0 0 0 0 0 0 0 0 0 0
0 0 0 0 0 0 0 0 0 0 0 0 0 0 0 0 0 0 0 0 0 0 0 0 0 0 0 0.0059974075881498 0 0 0 0 0 0 0 0 0 0 0 0 0 0 0 0 0 0 0 0 0 0 0 0 0 0 0 0 0 0 0 0.00400518748961395 0 0 0 0 0 0 0 0 0 0 0 0 0 0 0 0 0 0 0 0 0 0 0 0 0 0 0 0 0 0 0 0 0 0 0 0 0 0 0 0 0 0 0 0 0 0 0 0 0 0 0 0 0 0 0 0 0 0 0 0 0 0 0.0132709898876027 0 0 0 0 0 0 0.0125022676048143 0 0 0 0 0 0 0 0 0 0 0 0 0 0 0 0 0 0 0 0 0 0 0 0 0 0 0 0 0 0 0 0 0.0716565407872305 0 0.0765085986769231 0.103289726408748 0 0 0 0 0 0 0 0.00887404088178021 0 0 0.218720011806647 0 0 0 0 0 0 0 0 0 0 0 0 0 0 0 0 0 0 0 0 0 0 0 0 0 0 0 0 0 0 0 0 0 0 0 0 0 0 0 0 0 0 0 0.0209671938003775 0.0550581079256857 0 0 0 0 0 0 0 0.0315741497403376 0 0.0426656511790948 0.00996841660956573 0 0 0 0 0 0 0 0 0 0 0 0 0 0 0 0 0 0 0 0 0 0 0 0 0 0 0 0 0 0 0 0 0 0 0 0 0 0 0 0.00907312328423376 0 0.0154488623003286 0.0324558729087196 0 0 0 0 0.0371252284853044 0.230838622634842 0 0 0 0 0 0 0 0 0 0 0 0 0 0 0 0 0 0 0 0 0 0 0 0 0 0 0 0 0 0 0 0 0 0 0 0 0 0
0 0 0 0 0 0 0 0 0 0 0 0 0 0 0 0 0 0 0 0 0 0 0 0 0 0 0 0 0 0 0 0 0 0 0 0 0 0 0 0 0 0 0 0 0 0 0 0 0 0 0 0 0 0 0 0 0 0 0 0 0 0 0 0 0 0 0 0 0 0 0 0 0 0 0 0 0 0 0 0 0 0 0 0 0 0 0 0 0 0 0 0 0 0 0 0 0 0 0 0 0 0 0 0 0 0 0 0 0 0 0 0 0 0 0 0 0 0 0 0 0 0 0 0 0 0 0 0 0 0 0 0 0 0 0 0 0 0 0 0 0 0 0 0 0 0 0 0 0 0 0 0 0 0 0 0 0 0 0 0 0 0 0 0 0 0 0 0 0 0 0 0 0 0 0 0 0 0 0 0 0 0 0 0 0 0 0 0 0 0 0 0 0 0 0 0 0 0 0 0 0 0 0 0 0 0 0 0 0 0 0 0 0 0 0 0 0 0 0 0 0 0 0 0 0 0 0 0 0 0 0 0 0 0 0 0 0 0 0 0 0 0 0 0 0 0 0 0 0 0 0 0 0 0 0 0 0 0 0 0 0 0 0 0 0 0 0 0.0549401598202192 0 0 0 0 0 0 0 0.112376760762332 0 0.124163786213042 0.326200787893386 0.18299897631717 0.118495932308003 0 0.080823596685848 0 0 0 0 0 0 0 0 0 0 0 0 0 0 0 0 0 0 0 0 0 0 0 0 0 0 0 0 0 0 0 0 0 0 0 0 0
0 0 0 0 0 0 0 0 0 0 0 0 0 0 0 0 0 0 0 0 0 0.0192513810736615 0 0 0 0 0 0 0 0 0 0 0 0 0 0 0 0 0 0.0118524721420324 0 0 0 0 0 0 0 0 0 0 0 0 0 0 0 0 0 0 0 0 0 0 0 0 0 0 0 0 0 0 0 0 0 0 0 0 0 0 0 0 0 0 0 0 0 0 0 0 0 0 0 0 0 0 0 0 0 0 0 0 0 0 0 0 0 0 0 0 0 0 0 0 0 0 0 0 0 0 0 0 0 0 0 0 0 0 0 0 0 0 0 0 0 0 0 0 0 0 0 0 0 0 0 0 0 0.00459960617399894 0 0 0 0 0 0 0 0 0 0 0 0 0 0 0 0 0 0 0 0 0 0.0248723540547844 0.00579257496405757 0.0689377827922402 0.0603669711938703 0.32441393124412 0 0 0 0 0 0 0 0 0 0 0 0 0 0 0 0.0574401162169281 0 0.0334440088408753 0 0.0921480417133285 0 0 0 0 0 0 0.0359371481702358 0 0 0 0 0.0599348630261894 0.0335045200731062 0 0.0918191456085546 0 0 0.00260983680946117 0 0 0 0 0 0 0 0 0 0 0 0 0 0 0 0.0135861297265326 0 0 0 0 0 0 0 0 0 0 0 0 0 0.00245819263587259 0 0 0 0 0.00382271247362248 0 0 0 0 0 0 0 0 0 0 0 0 0 0 0.0312183979792085 0 0 0 0 0 0 0.00724067780260277 0 0 0 0 0 0 0 0 0 0 0 0 0 0 0 0 0 0 0 0 0 0 0 0 0 0 0 0 0 0 0 0 0 0 0 0.000896557480805752 0.00635940054961445 0 0 0 0 0 0 0 0 0 0 0 0 0.00538621230552406 0 0 0.00210696494877239
0 0 0 0 0 0 0 0 0 0 0 0 0 0 0 0 0 0 0 0 0 0 0 0 0 0 0 0 0 0 0 0 0 0 0 0 0 0 0 0 0 0 0 0 0 0 0 0 0 0 0 0 0 0 0 0 0 0 0 0 0 0 0 0 0 0 0 0 0 0 0 0 0 0 0 0 0 0 0 0 0 0 0 0 0 0 0 0 0 0 0 0 0 0 0 0 0 0 0 0 0 0 0 0 0 0 0 0 0 0 0 0 0 0 0 0 0 0 0 0 0 0 0 0 0 0 0 0 0 0 0 0 0 0 0 0 0 0 0 0 0 0 0 0 0 0 0 0 0 0 0 0 0 0 0 0 0 0 0 0 0 0 0 0 0 0 0 0 0 0 0 0 0 0 0 0 0 0 0 0 0 0 0.0531055661652111 0.0667602807368562 0 0 0 0 0 0 0 0 0 0 0 0 0 0 0 0 0 0 0 0 0 0 0 0 0 0 0 0 0 0 0 0 0 0 0 0 0 0 0 0 0 0 0.0843288713535519 0 0 0 0 0 0 0 0 0 0 0 0 0 0.354429981438811 0.0643126497695668 0 0 0 0 0 0 0 0 0 0 0.0160602800282913 0 0 0 0 0 0 0 0 0 0 0 0 0 0 0 0 0 0 0 0 0 0 0 0 0 0 0 0 0 0 0 0 0 0 0 0 0 0 0 0.0111773366841662 0 0 0.0734384368317306 0.231686363127086 0 0.0188871489763051 0 0 0.00852288854368762 0 0 0 0 0 0 0 0 0.0172901963447366 0 0 0 0 0 0 0 0 0
0 0 0 0 0 0 0 0 0 0 0 0 0 0 0 0 0 0 0 0 0 0 0 0 0 0 0 0 0 0 0 0 0 0 0 0 0 0 0 0 0 0 0 0 0 0 0 0 0 0 0 0 0 0 0 0 0 0 0 0 0 0 0 0 0 0 0 0 0 0 0 0 0 0 0 0 0 0 0 0 0 0 0 0 0 0 0 0 0 0 0 0 0 0 0 0 0 0 0 0 0 0 0 0 0 0 0 0 0 0 0 0 0 0 0 0 0 0 0 0 0 0 0 0 0 0 0 0 0 0 0 0 0 0 0 0 0 0 0 0 0 0 0 0 0 0 0 0 0 0 0 0 0 0 0 0 0 0.00229464940939915 0.00190795149690251 0.126181216082356 0.0953712328515063 0 0.00216350841488194 0 0 0 0.00203789117608971 0 0 0 0 0 0 0 0 0.00390147101557703 0 0.0154835490671198 0 0 0 0 0 0 0 0 0 0 0 0 0 0 0 0.0527882576745428 0.0142214300849367 0 0 0 0 0.0159246056440551 0 0 0 0 0 0 0 0 0.00961927761872466 0 0 0 0 0 0 0 0 0 0 0.0586566754686305 0 0 0 0 0.010271412834166 0 0 0 0 0 0 0 0 0 0 0 0 0 0 0 0 0 0 0 0 0 0 0.00219032876713254 0 0 0 0.00627521881284753 0 0 0 0 0.00205207866883747 0 0 0 0 0 0 0 0 0 0 0 0 0 0 0 0 0 0 0 0 0 0 0 0 0 0 0 0 0 0 0 0.10385639874736 0.0242162824754696 0.0525044728575494 0.1541690949105 0.0497196216389961 0 0 0 0.00267448778925104 0.0142622771037784 0.0428905430518612 0 0 0 0 0 0 0 0 0 0 0.00792097801962533 0 0.126445088317903 0 0 0 0 0 0 0 0
0 0 0 0 0 0 0 0 0 0 0 0 0 0 0 0 0 0 0 0 0 0 0 0 0 0 0 0 0 0 0 0 0 0 0 0 0 0 0 0 0 0 0 0 0 0 0 0 0 0 0 0 0 0 0 0 0 0 0 0 0 0 0 0 0 0 0 0 0 0 0 0 0 0 0 0 0 0 0 0 0 0 0 0 0 0 0 0 0 0 0 0 0 0 0 0 0 0 0 0 0 0 0 0 0 0 0 0 0 0 0 0 0 0 0 0 0 0 0 0 0 0 0 0 0 0 0 0 0 0 0 0 0 0 0 0 0 0 0 0 0 0 0 0 0 0 0 0 0 0 0 0 0 0 0 0 0 0 0 0.0260748722447587 0.0170275506030698 0 0 0 0 0 0 0 0 0 0 0 0 0 0 0.0089717964621268 0 0.0107428473648406 0 0 0 0 0 0 0 0 0 0 0 0 0 0 0 0.0232043563322452 0.0195806061038356 0 0 0 0 0.0152631363777836 0 0 0 0 0 0 0 0 0.00812366554316499 0 0 0 0 0 0 0 0 0 0 0.0122188893553029 0 0 0 0 0.162532909795347 0 0 0 0 0 0 0 0 0 0 0 0 0 0 0 0 0 0 0 0 0.00962134264701432 0 0 0 0 0.00783060013059365 0.0265433738614538 0.0210178982482929 0 0.032800062798346 0.00461237062077692 0.0275956031865114 0 0 0 0 0.0047994234327807 0 0 0 0 0 0 0 0 0 0 0 0 0 0 0 0 0 0 0 0 0 0 0 0 0 0.216154576738069 0 0.0225351366561629 0 0.0545604138413766 0.0622346800717895 0 0 0 0.00298961557797278 0.0183326204937089 0.0773078192256638 0 0 0 0 0 0 0 0 0 0 0 0.0683200672065263 0.0390037650804854 0 0 0 0 0 0 0 0
0 0 0 0 0 0 0 0 0 0 0 0 0 0 0 0 0 0 0 0 0 0 0 0 0 0 0 0 0 0 0 0 0 0 0 0 0 0 0 0 0 0 0 0 0 0 0 0 0 0 0 0 0 0 0 0 0 0 0 0 0 0 0 0 0 0 0 0 0 0 0 0 0 0 0 0 0 0 0 0 0 0 0 0 0 0 0 0 0 0 0 0 0 0 0 0 0 0 0 0 0 0 0 0 0 0 0 0 0 0 0 0 0 0 0 0 0 0 0 0 0 0 0 0 0 0 0 0 0 0 0 0 0 0 0 0 0 0 0 0 0 0 0 0 0 0 0 0 0 0 0 0 0 0 0 0 0 0.00451038319414484 0.035544997761855 0.0190848069219078 0.113519112775573 0 0 0 0 0 0.0229705288877766 0 0 0 0 0 0 0 0 0 0 0.105878509624758 0 0 0 0 0 0 0.0025841292668973 0 0 0 0 0 0 0 0 0.0411432993514585 0.0215499904122604 0 0 0 0 0.0678189731325275 0 0 0 0 0 0 0 0 0.0249782615910644 0 0 0 0 0 0 0 0 0.00196170186559688 0 0 0 0 0 0 0 0 0 0 0 0 0 0 0 0 0 0 0 0 0 0 0 0 0 0 0 0 0.00402162881972392 0.0030999286538351 0 0 0.00266407677425723 0 0 0 0 0 0 0 0 0 0 0 0 0 0 0 0 0 0 0 0 0 0 0 0 0 0 0 0 0 0 0 0 0 0 0 0 0.054231491946726 0.0242478422654382 0 0 0.0527381003773407 0.140221257110274 0 0 0 0.00551802956587969 0.113081142564573 0.0939805406582108 0 0 0 0 0 0 0 0 0.00289671864265707 0 0 0 0.0297915409953997 0 0.00292104942708541 0.00904195741277942 0 0 0 0 0
0 0 0 0 0 0 0 0 0 0 0 0 0 0 0 0 0 0 0 0 0 0 0 0 0 0 0 0 0 0 0 0 0 0 0 0 0 0 0 0 0 0 0 0 0 0 0 0 0 0 0 0 0 0 0 0 0 0 0 0 0 0 0 0 0 0 0 0 0 0 0 0 0 0 0 0 0 0 0 0 0 0 0 0 0 0 0 0 0 0 0 0 0 0 0 0 0 0 0 0 0 0 0 0 0 0 0 0 0 0 0 0 0 0 0 0 0 0 0 0 0 0 0 0 0 0 0 0 0 0 0 0 0 0 0 0 0 0 0 0 0 0 0 0 0 0 0 0 0 0 0 0 0 0 0 0 0 0.0934849768440683 0 0.154270730903088 0.0500762254519565 0.147387021204778 0.0480531335225079 0 0 0 0 0 0 0 0 0 0 0 0 0.0515043316238525 0.0420197581894018 0 0 0 0.0146031667115177 0 0 0 0 0 0 0 0 0 0 0 0 0.0402563277271435 0 0 0 0 0 0 0 0 0 0 0 0 0 0 0 0 0 0 0 0 0 0 0 0 0 0.012504473437178 0 0 0 0 0 0 0 0 0 0 0 0 0 0 0 0 0 0 0 0 0 0 0 0 0 0 0 0 0 0 0 0 0 0 0 0 0.00401661294505674 0 0 0 0 0 0 0 0 0 0 0 0 0 0 0 0 0 0 0 0 0 0 0 0 0 0 0 0 0 0 0.233920785702361 0 0 0 0.10790245573709 0 0 0 0 0 0 0 0 0 0 0 0 0 0 0 0 0 0 0 0 0 0 0 0 0 0 0 0
0 0 0 0 0 0 0 0 0 0 0 0 0 0 0 0 0 0 0 0 0 0 0 0 0 0 0 0 0 0 0 0 0 0 0 0 0 0 0 0 0 0 0 0 0 0 0 0 0 0 0 0 0 0 0 0 0 0 0 0 0 0 0 0 0 0 0 0 0 0 0 0 0 0 0 0 0 0 0 0 0 0 0 0 0 0 0 0 0 0 0 0 0 0 0 0 0 0 0 0 0 0 0 0 0 0 0 0 0 0 0 0 0 0 0 0 0 0 0 0 0 0 0 0 0 0 0 0 0 0 0 0 0 0 0 0 0 0 0 0 0 0 0 0 0 0 0 0 0 0 0 0 0 0 0 0 0 0.0098457785153358 0 0.129795220187212 0.0713997481847724 0.0155104327272018 0 0 0 0 0.00322930852300404 0 0 0 0 0 0 0 0 0.00248606226550468 0 0.0231554454183115 0.00377600248555985 0 0 0 0 0 0 0 0 0 0 0 0 0 0 0.0446884579593386 0.00893999675863757 0 0 0 0 0.025166656966582 0 0 0 0 0 0 0 0 0.0142868972785492 0 0 0 0 0 0 0 0 0 0 0.0140328906761605 0 0 0 0 0 0 0 0 0 0 0 0 0 0 0 0 0 0 0 0 0 0 0 0 0 0 0 0.00280383635472165 0 0 0 0.00895525930608322 0 0 0 0 0.00524006909684305 0 0 0 0 0 0 0 0 0 0 0 0 0 0 0 0 0 0 0 0 0 0 0 0 0 0 0 0 0 0 0.207105094613149 0.0352159930150728 0.0316354388604384 0.0325351098132381 0 0.149300817338149 0 0 0 0.00640651407708731 0.017210823653983 0.0558233632554203 0 0 0 0 0 0 0 0 0 0 0.00445763900176375 0 0.0769971436678803 0 0 0 0 0 0 0 0
0 0 0 0 0 0 0 0 0 0 0 0 0 0 0 0 0 0 0 0 0 0 0 0 0 0 0 0 0 0 0 0 0 0 0 0 0 0 0 0 0 0 0 0 0 0 0 0 0 0 0 0 0 0 0 0 0 0 0 0 0 0 0 0 0 0 0 0 0 0 0 0 0 0 0 0 0 0 0 0 0 0 0 0 0 0 0 0 0 0 0 0 0 0 0 0 0 0 0 0 0 0 0 0 0 0 0 0 0 0 0 0 0 0 0 0 0 0 0 0 0 0 0 0 0 0 0 0 0 0 0 0 0 0 0 0 0 0 0 0 0 0 0 0 0 0 0 0 0 0 0 0 0 0 0 0 0 0.00938201174686472 0 0.0451560314850556 0.0366941404412474 0 0 0 0 0 0.0246428686548081 0 0 0 0 0 0 0 0 0 0 0.0298445236318064 0.00586714881204491 0 0 0 0 0.00200338965147063 0.00181865905715674 0 0 0 0 0 0 0 0 0.0486143417270817 0.0132172412247597 0 0 0 0 0.0796635087425998 0 0 0 0 0 0 0 0 0.0297992730607927 0 0 0 0 0 0 0 0 0.00243397530443129 0 0.00821490222299286 0 0 0 0 0 0 0 0 0 0 0 0 0 0 0 0 0 0 0 0 0 0 0 0 0 0 0.00915423786508546 0.00528591805006637 0 0 0.0051125149654836 0.00592176163954519 0 0 0 0 0 0 0 0 0 0 0 0 0 0 0 0 0 0 0 0 0 0 0 0 0 0 0 0 0 0 0 0 0 0 0.00135254757052646 0.0657686275977455 0.0395541676080594 0.0828248660712425 0 0.147014337154104 0 0 0 0.00173855378887949 0.013285525231145 0.0810683476787751 0.143783841236514 0 0 0.00198041479060577 0 0 0 0 0 0.00460059064872217 0.00140752708054977 0.00269435189726147 0 0.0364608682067793 0 0.00390406223193546 0.00973492292386073 0 0 0 0 0
0 0 0 0 0 0 0 0 0 0 0 0 0 0 0 0 0 0 0 0 0 0 0 0 0 0 0 0 0 0 0 0 0 0 0 0 0 0 0 0 0 0 0 0 0 0 0 0 0 0 0 0 0 0 0 0 0 0 0 0 0 0 0 0 0 0 0 0 0 0 0 0 0 0 0 0 0 0 0 0 0 0 0 0 0 0 0 0 0 0 0 0 0 0 0 0 0 0 0 0 0 0 0 0 0 0 0 0 0 0 0 0 0 0 0 0 0 0 0 0 0 0 0 0 0 0 0 0 0 0 0 0 0 0 0 0 0 0 0 0 0 0 0 0 0.00622566921098044 0 0 0 0 0 0.00263075192189985 0 0 0 0 0 0 0 0 0 0 0 0.00950038991142675 0 0 0.0102497778917129 0 0 0 0 0 0 0 0 0 0.00373085606969563 0.00392248704961919 0 0.00747783386507134 0.0106406332218659 0.0303420577324216 0 0 0.337986028488067 0.0187538519147792 0 0 0 0 0 0 0 0 0 0 0 0 0 0 0 0 0.0119727193389024 0 0 0.0217775758974326 0.0170225550358041 0 0 0 0.00848674065990994 0 0 0 0 0 0.0849914670703214 0 0.00242029890726767 0 0 0 0.039984934265479 0 0 0 0 0.0219134027741318 0 0 0 0.0985790880041196 0.0135630594932364 0.0150240302366787 0 0 0 0 0.00304698344575663 0.00103960775311635 0 0.0172176736082464 0 0 0 0 0 0 0 0.00240157449944708 0 0 0 0 0 0 0 0 0 0 0 0 0 0.00389851858739103 0 0 0 0 0 0 0 0 0 0 0 0 0.0287880357735397 0 0.0113739338891417 0 0.0116350559109421 0 0 0 0 0 0 0 0 0 0 0 0 0 0 0 0.113317861500754 0 0 0 0 0 0.0199074474687484 0 0 0 0 0 0.00352949205716685 0 0 0 0 0 0 0 0.00664760654492677 0 0 0 0
0 0 0 0 0 0 0 0 0 0 0 0 0 0 0 0 0 0 0 0 0 0 0 0 0 0 0 0 0 0 0 0 0 0 0 0 0 0 0 0 0 0 0 0 0 0 0 0 0 0 0 0 0 0 0 0 0 0 0 0 0 0 0 0 0 0 0 0 0 0 0 0 0 0 0 0 0 0 0 0 0 0 0 0 0 0 0 0 0 0 0 0 0 0 0 0 0 0 0 0 0 0 0 0 0 0 0 0 0 0 0 0 0 0 0 0 0 0 0 0 0 0 0 0 0 0 0 0 0 0 0 0 0 0 0 0 0 0 0 0 0 0 0 0 0 0 0 0 0 0 0 0 0 0 0 0 0 0 0 0 0 0 0 0 0 0 0 0 0 0 0 0 0 0 0 0 0 0 0 0 0 0 0 0.0647247576069163 0 0 0 0 0 0 0 0 0 0 0 0 0 0 0 0 0 0 0 0 0 0 0 0 0 0 0 0 0 0 0 0.050387808894692 0 0.0150236429392563 0 0 0 0 0 0 0 0 0 0 0 0 0 0 0.156210218353974 0 0 0 0 0 0 0 0.425027235555462 0 0 0 0 0 0 0 0 0 0 0 0 0 0 0 0 0 0 0 0 0 0 0 0 0 0 0 0 0 0 0 0 0 0 0 0 0 0 0 0 0 0 0 0 0 0 0 0 0 0 0 0 0 0 0.262455155658376 0 0 0 0 0 0.0261711809913234 0 0 0 0 0 0 0 0 0 0 0 0 0 0 0 0 0 0
0 0 0 0 0 0 0 0 0 0 0 0 0 0 0 0 0 0 0 0 0 0 0 0 0 0 0 0 0 0 0 0 0 0 0 0 0 0 0 0 0 0 0 0 0 0 0 0 0 0 0 0 0 0 0 0 0 0 0 0 0 0 0 0 0 0 0 0 0 0 0 0 0 0 0 0 0 0 0 0 0 0 0 0 0 0 0 0 0 0 0 0 0 0 0 0 0 0 0 0 0 0 0 0 0 0 0 0 0 0 0 0 0 0 0 0 0 0 0 0 0 0 0 0 0 0 0 0 0 0 0 0 0 0 0 0 0 0 0 0 0 0 0 0 0 0 0 0 0 0 0 0 0 0 0 0 0 0 0 0 0 0 0.00465667644549838 0 0 0 0.00718137337346281 0 0 0 0 0 0 0 0 0 0 0.00519004985790937 0 0 0 0 0.0448988338308515 0.186877703587383 0 0 0 0 0 0 0 0 0 0.00320662579439361 0 0 0 0 0 0 0 0 0 0 0 0 0 0 0 0 0 0 0 0 0 0.0706648330200441 0.00358023613482686 0.00899090232522222 0 0.00406166256685637 0 0.0201754050814505 0 0 0.00528942170967459 0 0.0434251136047708 0 0 0 0.0249963786007726 0 0.027657757734149 0 0 0 0 0 0 0 0.24875391270441 0 0 0 0 0 0 0.0227465940295746 0 0 0 0 0 0 0 0 0 0 0 0 0 0 0 0 0 0 0 0 0 0 0 0 0 0 0 0 0 0 0 0 0 0 0 0 0 0 0.0229305839176723 0 0 0 0 0 0.00448606545503831 0.0976507562888789 0.0444803910875965 0 0.0081189354851895 0.00321974928104066 0 0.00368141672124588 0 0.0326652822654394 0 0 0 0 0.00688217181137664 0.00615996643177672 0 0 0.0118137703169683 0 0 0 0 0.0255574305365266 0 0 0 0
0 0 0 0 0 0 0 0 0 0 0 0 0 0 0 0 0 0 0 0 0 0 0 0 0 0 0 0 0 0 0 0 0 0 0 0 0 0 0 0 0 0 0 0 0 0 0 0 0 0 0 0 0 0 0 0 0 0 0 0 0 0 0 0 0 0 0 0 0 0 0 0 0 0 0 0 0 0 0 0 0 0 0 0 0 0 0 0 0 0 0 0 0 0 0 0 0 0 0 0 0 0 0 0 0 0 0 0 0 0 0 0 0 0 0 0 0 0 0 0 0 0 0 0 0 0 0 0 0 0 0 0 0 0 0 0 0 0 0 0 0 0 0 0 0 0 0 0 0 0 0 0 0 0 0 0 0 0.0469680555403031 0 0 0 0 0.0278016953246269 0 0 0 0.00614079907834263 0 0 0 0 0 0 0 0 0 0 0.0282744519403225 0.00378044122737921 0 0.0138008281824332 0 0 0.00745617496587392 0 0 0 0 0 0 0 0 0 0.015521758960986 0 0 0 0 0 0.0158558974923782 0 0 0 0 0 0 0 0 0.022261884255668 0 0 0 0 0 0 0 0 0 0 0.00495827032553395 0 0 0 0 0.0124810955204332 0 0.0229886394888685 0 0 0 0 0 0 0 0 0 0.0121961169462437 0 0 0 0.0719891257394482 0.153320284181742 0 0.148029828276809 0.0153297427366788 0 0.0158785499911737 0.0380894134598221 0 0.0198063342334075 0.00963333464295443 0 0.00637843134203281 0 0 0 0.00437057593228926 0 0 0 0 0 0 0 0 0 0 0 0 0 0 0 0 0 0 0 0 0 0 0 0 0 0 0 0 0 0.0821455285667994 0.0103657522412734 0.00556729682168646 0.00954992914821023 0 0.0184836837850598 0.0389267341382807 0 0 0.00921914947938954 0 0.0131070420939496 0.0278017403680398 0 0 0.0121596660332736 0 0 0 0 0 0 0 0 0.00903505282159254 0.0138733481593293 0.00390154951273213 0.00512935647608948 0 0.00873015068849725 0 0.00869228988004572 0 0
0 0 0 0 0 0 0 0 0 0 0 0 0 0 0 0 0 0 0 0 0 0 0 0 0 0 0 0 0 0 0 0 0 0 0 0 0 0 0 0 0 0 0 0 0 0 0 0 0 0 0 0 0 0 0 0 0 0 0 0 0 0 0 0 0 0 0 0 0 0 0 0 0 0 0 0 0 0 0 0 0 0 0 0 0 0 0 0 0 0 0 0 0 0 0 0 0 0 0 0 0 0 0 0 0 0 0 0 0 0 0 0 0 0 0 0 0 0 0 0 0 0 0 0 0 0 0 0 0 0 0 0 0 0 0 0 0 0 0 0 0 0 0 0 0 0 0 0 0 0 0 0 0 0 0 0 0 0.00396559626855369 0.0688726023805129 0.00716295044150425 0.00640098962913286 0 0 0 0 0 0.0713640750214632 0 0 0 0 0 0 0 0 0.0024377353831228 0 0.0430177911745188 0.00921216197050517 0 0 0 0 0 0 0 0 0 0 0 0 0 0 0.0320656407027614 0.00642011281000986 0 0 0 0 0.160635085566219 0 0 0 0 0 0 0 0 0.121146455911068 0 0 0 0 0 0 0 0 0 0 0 0 0 0 0 0 0 0 0 0 0 0 0 0 0 0 0 0.00129070682183112 0 0 0 0 0 0 0 0 0 0.0203517576077312 0.0225641222332295 0 0 0.0255830045847168 0.00650822361872818 0 0 0.00370481024412583 0 0 0 0 0 0 0 0 0 0 0 0 0 0 0 0 0 0 0 0 0 0 0 0 0 0 0 0 0 0 0 0 0.0228463529097272 0.0141098170550554 0.0808861417935835 0 0.0205227807809055 0.0981721648329727 0 0 0.00151105971442608 0.00541717044359136 0 0.114629649310094 0 0 0 0 0 0 0 0 0 0 0 0 0.0183902892284349 0 0 0.00352878157196063 0.00728196998951423 0 0 0 0
0 0 0 0 0 0 0 0 0 0 0 0 0 0 0 0 0 0 0 0 0 0 0 0 0 0 0 0 0 0 0 0 0 0 0 0 0 0 0 0 0 0 0 0 0 0 0 0 0 0 0 0 0 0 0 0 0 0 0 0 0 0 0 0 0 0 0 0 0 0 0 0 0 0 0 0 0 0 0 0 0 0 0 0 0 0 0 0 0 0 0 0 0 0 0 0 0 0 0 0 0 0 0 0 0 0 0 0 0 0 0 0 0 0 0 0 0 0 0 0 0 0 0 0 0 0 0 0 0 0 0 0 0 0 0 0 0 0 0 0 0 0 0 0 0 0 0 0 0 0 0 0 0 0 0 0 0 0.0063524506812506 0 0.0200243841891665 0.00739813983159482 0 0 0 0 0 0.0501448642482362 0 0 0 0 0 0 0 0 0 0 0.0809089692070998 0.00839458662403208 0 0 0 0 0 0 0 0 0 0 0 0 0 0 0.0187063314968047 0.0217863755104224 0 0 0 0 0.083059169387833 0 0 0 0 0 0 0 0 0.0536584946699033 0 0 0 0 0 0 0 0 0 0 0.00239082950258511 0 0 0 0 0 0 0 0 0 0 0 0 0 0 0 0 0.00130678134223496 0 0 0 0 0 0 0 0 0.00692008571651317 0.00615663585356184 0.00665172126987455 0 0 0.00860576933015903 0.0186846543939842 0.0204422207968282 0 0 0 0 0 0 0 0 0 0 0 0 0 0 0 0 0 0 0 0 0 0 0 0 0 0 0 0 0 0 0 0 0 0.00252615020857982 0.0627091708670064 0.0543077437076724 0.0613568950698425 0 0.0607564027642632 0.158923686590871 0 0 0 0.0104877250211005 0.104625721623751 0 0 0 0 0 0 0 0 0 0.00399475796424881 0 0 0 0.0265568559488149 0 0.00399148872575115 0.0120470439011254 0.0161238935548886 0 0 0 0
0 0 0 0 0 0 0 0 0 0 0 0 0 0 0 0 0 0 0 0 0 0 0 0 0 0 0 0 0 0 0 0 0 0.0027784678391424 0 0 0 0 0 0 0 0 0 0 0 0 0 0 0 0 0 0 0 0 0.00204925309975062 0 0 0 0 0 0 0 0 0 0 0 0 0 0 0 0 0.00233113257947573 0 0 0 0 0 0 0 0 0 0 0 0 0 0 0 0 0 0 0 0 0 0 0 0 0 0 0 0 0 0 0 0 0 0 0 0 0 0 0 0 0 0 0 0 0 0 0 0 0 0 0 0 0 0 0 0 0 0 0 0 0 0 0 0 0 0 0 0.00181221478825947 0 0 0 0 0 0 0 0 0 0 0 0 0 0 0 0 0 0 0 0 0 0 0 0 0 0 0 0 0 0 0 0 0 0 0 0 0 0 0 0 0 0 0 0.00154526560934608 0 0 0 0 0.0545013049015522 0 0 0.00318213045940242 0 0 0 0 0 0 0 0 0 0 0 0.0019966461694272 0 0 0 0 0 0 0 0 0 0 0 0 0.0303169675227534 0.0443613763438889 0 0.0168120850605735 0 0 0 0 0 0 0 0 0 0 0 0 0 0 0 0 0 0 0 0 0 0 0 0 0 0 0 0 0 0 0 0.00198438978424547 0 0 0.00193199870816574 0 0 0 0 0.0210299754571528 0 0.00510709833039542 0 0 0 0 0 0 0 0 0 0 0 0 0 0 0 0 0 0 0 0 0 0 0 0 0 0 0 0 0 0 0 0 0 0.0014189227800484 0 0 0 0 0 0.0471958467265161 0.0157092792533074 0 0 0.0780361660027493 0.0254854855881753 0.292517220710623 0.08164579590465 0.0429089020860082 0.00484245377721563 0.00944788131759412 0 0.00340551505575819 0.00558362103596317 0.0560454028255523 0 0.0247715244858861 0 0.119245675796422
0 0 0 0 0 0 0 0 0 0 0 0 0 0 0 0 0 0 0 0 0 0 0 0 0 0 0 0 0 0 0 0 0 0 0 0 0 0 0 0 0 0 0 0 0 0 0 0 0 0 0 0 0 0 0 0 0 0 0 0 0 0 0 0 0 0 0 0 0 0 0 0 0 0 0 0 0 0 0 0 0 0 0 0 0 0 0 0 0 0 0 0.000990128760026277 0 0 0 0 0 0 0 0 0 0 0 0 0 0 0 0 0 0 0 0 0 0 0 0 0 0 0 0 0 0 0 0 0 0 0 0 0 0 0 0 0 0 0 0 0 0 0 0 0 0 0 0 0 0 0 0 0 0 0 0 0 0 0 0 0 0 0 0 0 0 0 0 0 0 0 0 0 0 0 0 0 0 0 0 0 0 0 0 0 0 0 0 0 0 0 0 0 0 0 0 0 0 0 0 0 0 0 0 0 0 0 0 0 0 0 0 0 0 0 0 0 0 0 0 0 0 0 0 0 0 0 0 0 0 0 0 0 0 0 0 0 0 0 0 0 0.003801024801396 0.0365129062998701 0 0 0 0 0 0 0 0 0 0.0949770133093584 0.0179268922884293 0 0 0 0.00400146165330232 0.00899644576133529 0.0225408111429895 0.00107679489601252 0.0523018206950023 0.00681903894709797 0.0468177450427044 0.019991783282243 0.0646610028493245 0 0 0 0 0 0 0 0 0 0 0 0 0 0 0 0 0 0 0 0 0 0 0 0 0 0 0 0 0 0 0 0 0 0 0 0 0 0 0 0.0294684250120009 0.168435012891361 0.0551555737705215 0 0.00162939913241253 0 0 0 0 0.00217334943241657 0 0.0682893513173879 0.0893812142015472 0.120751643849956 0 0.042126692647723 0.00234932210075503 0 0.0388251459148265
0 0 0 0 0 0 0 0 0 0 0 0 0 0 0 0 0 0 0 0 0 0 0 0 0 0 0 0 0 0 0 0 0 0.00504928424370059 0 0 0 0 0 0 0 0 0 0 0 0 0 0 0 0 0 0 0 0 0.00444644680500225 0 0 0 0 0 0 0 0 0 0 0 0 0 0 0 0 0.00373279005828291 0 0 0 0 0 0 0 0 0 0.000784201139168526 0.00117186179772131 0.00176416384824613 0 0 0 0.000547166932950305 0 0 0.000659303487688109 0 0.00136859829583033 0 0 0 0 0 0 0 0.00128617018454946 0.00759309026764349 0.000874712475562563 0.00248203642255267 0 0 0 0 0 0 0 0 0 0 0 0 0 0 0 0 0 0 0 0 0 0 0 0 0 0 0 0 0 0 0 0 0 0 0 0.0094058010029751 0 0 0 0.00113504356947999 0.0357809188705952 0.00996590746883432 0 0.00531417176359261 0.000617196167793289 0 0.0167813122980982 0.00169793878998186 0 0.00465658900299484 0.00428521073029927 0.00143547114582898 0 0 0 0 0 0 0 0 0 0 0.000558475981133072 0 0 0 0 0 0 0 0 0 0 0 0.000982500804848439 0 0 0 0 0.00945737812003133 0 0 0 0.000460248667900213 0.0127843356670059 0.000758645213741662 0 0.00360385694334597 0 0 0 0 0 0.000542561796109082 0.00593514984491065 0.00255534390039778 0 0 0 0 0 0 0 0 0.0022480084842044 0 0 0 0 0 0 0 0 0 0 0 0 0 0 0 0 0 0.00308781259890099 0 0 0 0 0 0.000891368039874087 0 0 0 0.000445081622030021 0.00114671754415578 0.00163528804466959 0.000471896165956368 0.00310923739097571 0.00245168437651794 0.00128530128565242 0.00188615717004159 0.00567268153273617 0 0 0.00128706813691628 0.00467905486472218 0.00445063411800698 0.00399077359808927 0.010371943578749 0 0.00502635890194267 0.0109435899801374 0.00727067984114563 0.0061937185796761 0.00280039881984882 0.000801053737541052 0.104245208295772 0.00179193312868162 0.00906872209945845 0 0 0 0 0 0 0 0 0 0 0 0 0 0 0 0 0 0 0 0 0 0 0 0 0.00043312311715653 0 0 0 0 0 0.000831699614979713 0.00279206602895774 0.000721887754064277 0.00531641996715 0.00174286097661354 0 0 0.0199293377137753 0.015431154398568 0 0.0252943080539826 0.0320946434169267 0 0.0312579143450011 0.0306909684572068 0.00151533054137061 0.0316013905696616 0.00246633835269212 0.0107959514479086 0 0.00876952821341841 0.0204447213565737 0.0128508588911966 0.104323732133737 0.116647391094783 0.0514434481339948 0.0524494610481999 0.0624292087268821
0 0 0 0 0 0 0 0 0 0 0 0 0 0 0 0 0 0 0 0 0 0 0 0 0 0 0 0 0 0 0 0 0 0 0 0 0 0 0 0 0 0 0 0 0 0 0 0 0 0 0 0.000516373574684698 0 0 0 0 0 0 0 0 0 0 0 0 0 0 0 0 0 0 0 0 0 0 0 0 0 0 0 0 0 0 0 0 0 0 0 0.00118317832077553 0 0 0.00126949715184169 0.00252266434986952 0.00150421441550159 0 0.00252646783068126 0 0 0 0 0 0 0.00134777106271865 0.00165987991013433 0.00291756362570278 0 0 0 0 0 0 0 0 0 0 0 0 0 0 0 0 0 0 0 0 0 0 0 0 0 0 0 0 0 0 0 0 0 0 0 0 0 0 0 0.00251692900772656 0.0015949842841685 0.00571570148081511 0 0 0 0 0.00141683386562194 0 0 0 0 0 0 0 0 0 0 0 0 0 0 0 0 0 0 0 0 0 0.00216998435905817 0 0 0 0 0 0 0 0 0 0 0 0 0 0 0 0.00389231013776801 0 0 0.000658813326712747 0 0 0 0 0 0 0 0.00281992745503867 0 0 0 0.0012077405036372 0 0 0 0 0 0 0 0 0 0 0 0 0 0 0 0 0 0 0 0 0 0.000995421396571253 0 0 0 0 0.00238770049655892 0.00165185014647437 0 0 0 0 0.00090408257553423 0.103752704285925 0.0406398766578787 0 0 0 0 0 0 0 0.00923486161011733 0.00209615145443457 0.0677606150098168 0.0177909722497324 0.00154839975811249 0.0185115513415372 0 0.00549095275671626 0.0212528700681179 0.0198816015124258 0.0045172704999104 0.0533722556937417 0.0169152146584645 0.0719011944317268 0.0129595134708068 0.0353175482467012 0 0 0 0 0 0 0 0 0 0 0 0 0 0 0 0 0 0 0 0 0 0 0 0.00068908305401967 0 0 0 0 0 0 0 0 0 0 0 0 0 0.0107941997284019 0.143522163064139 0.0411592932315582 0 0.0569113853666725 0 0.00492063532940807 0.00904443042063766 0.00444283078026867 0 0 0 0 0.0149765822052085 0.0272174033766098 0.0371144441215574 0.0128204337942484 0.0367116156477859 0.0033762031064168 0.0023318606983349 0.0476439930909702
0 0 0 0 0 0 0 0 0 0 0 0 0 0 0 0 0 0 0 0 0 0 0 0 0 0 0 0 0 0 0 0 0 0 0 0 0 0 0 0 0 0 0 0 0 0 0 0 0 0 0 0 0 0 0 0 0 0 0 0 0 0 0 0 0 0 0 0 0 0 0 0 0 0 0 0 0 0 0 0 0 0 0 0 0 0 0 0 0 0 0 0 0 0 0 0 0 0 0 0 0.0044871169213238 0 0 0 0 0 0 0 0 0 0 0 0 0 0 0 0 0 0 0 0 0 0 0 0 0 0 0 0 0 0 0 0 0 0 0 0 0 0 0 0 0 0 0 0 0.00818890658697993 0 0 0 0 0.00595367614476125 0 0 0 0 0 0 0 0 0 0 0 0 0 0 0 0 0 0 0 0 0 0 0 0 0 0 0 0 0 0 0 0 0 0 0 0 0.00813455918772961 0.00499765642591972 0.0105122863802303 0 0.00434488223139566 0 0 0 0 0 0 0.00166174988549025 0 0 0 0 0 0 0 0 0 0 0 0 0 0 0 0 0 0 0 0 0 0 0 0 0 0 0 0 0 0 0 0 0 0 0 0 0 0 0 0.00968250106588948 0 0 0 0 0 0 0 0 0 0.0172565376757473 0 0 0 0 0 0.00669875068748031 0.005224939173815 0 0.0123321015754674 0.00387591060670076 0.108236914135067 0.0103896245943626 0.0274737562268531 0 0 0 0 0 0 0 0 0 0 0 0 0 0 0 0 0 0 0 0 0 0 0 0.00842771306175695 0 0 0 0 0 0 0 0 0 0 0 0 0 0 0.0810356524760125 0.0900487709365244 0.0981294324517286 0 0 0.0071762816807865 0 0 0 0 0 0 0.0541314093137312 0.103379873135976 0.038272364205718 0 0.194240286055721 0.00467565124574917 0 0.0710306959310825
0 0 0 0 0 0 0 0 0 0 0 0 0 0 0 0 0 0 0 0 0 0 0 0 0 0 0 0 0 0 0 0 0 0 0 0 0 0 0 0 0 0 0 0 0 0 0 0 0 0 0 0 0 0 0 0 0.0788153005889728 0 0 0 0 0 0 0 0 0 0 0.00985597336508324 0 0 0 0.0660705658035316 0 0 0 0 0 0 0 0 0 0 0 0 0 0 0 0 0 0 0 0 0 0 0 0 0 0 0 0 0 0 0 0 0 0 0 0 0 0 0 0 0 0 0 0 0 0 0 0 0 0 0 0 0 0 0 0 0 0 0 0 0 0 0 0 0 0 0 0 0 0 0 0 0 0 0 0 0 0 0 0 0 0 0 0 0 0 0 0 0 0 0 0 0 0 0 0 0 0 0 0 0 0 0 0.0229812035425305 0.0418769346443687 0 0 0 0 0 0 0.0201674419135727 0 0 0 0 0.104128600715379 0 0 0 0 0.0323473354323202 0 0.0536438411593201 0.046102257926291 0 0 0 0 0 0 0 0 0 0 0 0 0 0 0 0 0 0 0 0.0582021502781381 0.115325719111436 0 0 0 0 0.0177630879706558 0 0 0 0 0.211462255208186 0.0350555950159748 0 0 0 0 0 0 0 0 0 0.0182961212408644 0 0 0 0 0 0 0 0 0 0 0 0 0 0 0 0 0 0 0 0 0 0 0 0 0 0 0 0 0 0 0 0 0 0 0 0 0 0 0 0 0 0 0 0 0 0 0 0 0 0 0 0 0 0 0 0 0 0 0 0 0 0 0 0 0 0 0.0464493198679833 0 0.0214562962153919 0 0 0 0 0 0 0 0 0 0 0 0
0 0 0 0 0 0 0 0 0 0 0 0 0 0 0 0 0 0 0 0 0 0 0 0 0 0 0 0 0 0 0 0 0 0 0 0 0 0 0 0 0 0 0 0 0 0 0 0 0 0 0 0 0 0 0 0 0 0 0 0 0 0 0 0 0 0 0 0 0 0 0 0 0 0 0 0 0 0 0 0 0 0 0 0 0 0 0 0 0 0 0 0 0 0 0 0 0 0 0 0 0 0 0 0 0 0 0 0 0 0 0 0 0 0 0 0 0 0 0 0 0 0 0 0 0 0 0 0 0 0 0 0 0 0 0 0 0 0 0 0.00593545727116049 0 0 0 0 0 0 0 0 0 0 0 0 0 0 0 0 0 0 0 0 0 0 0 0 0 0 0 0 0 0 0 0 0 0 0 0 0 0 0 0 0 0 0 0 0 0 0 0 0.157030478779011 0 0 0 0 0 0 0 0 0 0 0 0 0 0 0 0 0 0 0 0 0 0 0 0 0 0 0 0.0214390829623091 0.011232454779371 0 0 0 0 0 0 0 0 0 0 0 0 0 0 0 0 0 0 0 0 0 0 0 0 0 0 0 0 0 0 0 0 0 0 0 0 0 0 0 0 0 0.0362113078840951 0 0 0 0 0 0 0 0 0 0 0 0 0 0 0 0 0 0 0 0 0 0 0 0 0 0 0 0 0 0 0 0 0 0 0 0 0 0 0 0.118316402855876 0.00306357785447714 0.112232838208635 0.0108576546579934 0.00918362605317173 0.00974113969505643 0 0.0328987583626097 0.0659825017722183 0 0 0 0 0 0 0 0.0175544502063784 0 0 0.0112836406492516 0.377036628008386
0 0 0 0 0 0 0 0 0 0 0 0 0 0 0 0 0 0 0 0 0 0 0 0 0 0 0 0 0 0 0 0 0 0.0180291819503754 0 0 0 0 0 0 0 0 0 0 0 0 0 0 0 0 0 0 0 0 0.0188974481452175 0 0 0 0 0 0 0 0 0 0 0 0 0 0 0 0 0.0143180923674957 0 0 0 0 0 0 0 0 0 0 0 0 0 0 0 0 0 0 0 0 0.00264509766936346 0 0 0 0 0 0 0 0 0.00444943172634618 0 0.00372576641491539 0 0 0 0 0 0 0 0 0 0 0 0 0 0 0 0 0 0 0 0 0 0 0 0 0 0 0 0 0 0 0 0 0 0 0 0.0305996237993663 0 0 0 0 0 0 0 0.00310454027231061 0 0 0 0 0 0.0196456935295094 0.00924305698566249 0.00289900379876447 0 0 0 0 0 0 0 0 0 0 0 0 0 0 0 0 0 0 0 0 0 0 0 0 0 0 0 0 0 0 0 0 0.00494176454250574 0 0 0.00343609976257198 0 0 0 0 0 0 0 0 0 0 0 0 0 0 0 0 0 0 0 0 0 0 0 0 0 0 0 0 0 0 0 0 0 0 0 0 0 0 0 0 0 0 0 0 0 0 0 0 0 0 0 0 0 0 0 0 0 0 0 0 0 0 0 0 0 0 0 0.126705479101084 0 0 0 0 0 0 0 0 0 0 0 0 0 0 0 0 0 0 0 0 0 0 0 0 0 0 0 0 0 0 0 0 0 0 0 0.00500952009913027 0 0 0 0.0481304303932569 0 0.137261373628531 0.024858439648017 0 0 0.0409786178669942 0 0.0205519219620884 0.0214655170088738 0 0 0 0 0 0 0.245467194021367 0.0206207121092665 0 0.100259269935259 0.0727567232617284
0 0 0 0 0 0 0 0 0 0 0 0 0 0 0 0 0 0 0 0 0 0 0 0 0 0 0 0 0 0 0 0 0 0 0 0 0 0 0 0 0 0 0 0 0 0 0 0 0 0 0 0 0 0 0 0 0 0 0 0 0 0 0 0 0 0 0 0 0 0 0 0 0 0 0 0 0 0 0 0 0 0 0 0 0 0 0 0 0 0 0 0 0 0 0 0 0 0 0 0 0 0 0 0 0 0 0 0 0 0 0 0 0 0 0 0 0 0 0 0 0 0 0 0 0 0 0 0 0 0 0 0 0 0 0 0 0 0 0 0 0 0 0 0 0 0 0 0 0 0 0 0 0 0 0 0 0 0 0 0 0 0 0 0 0 0 0 0 0 0 0 0 0 0 0 0 0 0 0 0 0 0 0 0.0020010956769951 0 0 0 0 0.0269231018024164 0 0 0.000675652800712162 0 0.00550779615520365 0 0 0.125839839443151 0 0 0.00110053608221514 0 0 0 0.00100158678411388 0 0 0 0.0014573470969106 0 0 0 0 0 0.00247790512863386 0 0 0.0278985758208117 0.109874391704043 0 0.015029249574787 0 0 0 0 0 0 0 0 0 0 0 0 0 0.00083178460204052 0.00131077513090746 0.00126042310718758 0 0 0 0 0 0 0 0 0 0 0 0 0.00078991811040448 0 0 0 0 0 0.000968720414855544 0 0.000376441190574967 0 0 0.00469951248826414 0 0.00547324146139313 0 0 0 0 0 0 0 0 0 0 0 0 0.00332628929637258 0 0 0 0 0 0 0 0 0 0 0 0 0 0 0.000863899305473184 0 0 0.00232286257493089 0.000595143781811595 0 0.00120534340464062 0 0 0.00182482762400229 0.148504669031025 0 0.00182182627676281 0.00328257193485904 0 0.00150669311851037 0.0220936980533155 0.00552477097737568 0 0.202110415313934 0.0724363610172948 0.0238121421818062 0.00970635634833174 0 0.0135721794995962 0.039093879932789 0.00794198471254062 0 0.0449393761060391 0 0.0580168149329678
0 0 0 0 0 0 0 0 0 0 0 0 0 0 0 0 0 0 0 0 0 0 0 0 0 0 0 0 0 0 0 0 0 0 0 0 0 0 0 0 0 0 0 0 0 0 0 0 0 0 0 0 0 0 0 0 0 0 0 0 0 0 0 0 0 0 0 0 0 0 0 0 0 0 0 0 0 0 0 0 0 0 0 0 0 0 0 0 0 0 0 0 0 0 0 0 0 0 0 0 0 0 0 0 0 0 0 0 0 0 0 0 0 0 0 0 0 0 0 0 0 0 0 0 0 0 0 0 0 0 0 0 0 0 0 0 0 0 0 0 0 0 0 0 0.00301507524229681 0 0 0 0 0 0 0 0 0 0 0 0 0 0 0 0 0 0 0 0 0 0 0 0 0 0 0 0 0 0 0 0 0 0 0 0 0 0 0 0 0 0 0 0 0 0 0 0 0.0216558690259937 0 0 0.0821518398696266 0 0 0 0 0 0 0 0 0 0 0 0 0 0 0 0 0 0 0 0 0.000907706610294273 0 0.00975082952624166 0 0 0 0 0 0 0 0 0 0 0 0 0 0 0 0 0 0 0 0 0 0 0 0 0 0 0 0 0 0 0 0.000840811161319082 0 0 0.00151089950260544 0.000645840457245092 0.00106393206459245 0 0 0 0 0.00249570867488031 0 0 0 0 0 0 0 0 0 0 0 0 0 0 0 0 0 0 0 0 0 0 0 0 0 0 0 0 0 0 0.000680351016029181 0 0 0 0 0 0 0.0396815703629571 0 0.036372414576316 0 0 0 0 0.00552420191877298 0.193488451226785 0 0.136285127246504 0.0345975366556897 0.00243432172346227 0 0.0519843174854964 0.0209366094068099 0.17599564627456 0 0.175976535967921 0 0.00200440400360148
0 0 0 0 0 0 0 0 0 0 0 0 0 0 0 0 0 0 0 0 0 0 0 0 0 0 0 0 0 0 0 0 0 0 0 0 0 0 0 0 0 0 0 0 0 0 0 0 0 0 0 0 0 0 0 0 0 0 0 0 0 0 0 0 0 0 0 0 0 0 0 0 0 0 0 0 0 0 0 0 0 0 0 0 0 0 0 0 0 0 0 0 0 0 0 0 0 0 0 0 0 0 0 0 0 0 0 0 0 0 0 0 0 0 0 0 0 0 0 0 0 0 0 0 0 0 0 0 0 0 0 0 0 0 0 0 0 0 0 0 0 0 0 0 0 0 0 0 0 0 0 0 0 0 0 0 0 0 0 0.00649476013202792 0 0 0.00695676272215059 0 0 0 0 0 0 0 0 0 0 0 0 0.00603310726967346 0 0 0 0 0 0 0 0.00210877197078278 0 0 0 0 0 0 0 0 0 0.0703872240304158 0 0 0.0634136025376385 0 0 0.00138918187737561 0 0 0 0 0 0 0 0 0 0 0 0 0 0 0 0 0 0.00960273805564335 0 0.0473981503930615 0 0.00331847584485676 0.00159422855561135 0 0.0102693840066395 0 0.00164504077357677 0 0 0 0.00250048027135611 0.00414262081712045 0.00749128919801172 0 0 0 0 0 0 0 0 0 0 0 0 0 0 0 0 0 0 0 0.00319703904806952 0 0.00483694676997124 0.00130622313334124 0.00093296842164683 0 0 0 0 0.00675188185271209 0 0 0 0 0 0 0 0 0 0 0 0 0 0 0 0 0 0 0 0 0 0 0 0 0 0.00642934193801537 0 0 0 0.00269338942604613 0.00165329772320292 0 0 0 0 0 0 0.0264742032622581 0 0.00360362066324982 0 0 0 0 0 0.0880325843170509 0.17300909603435 0 0.170048775063873 0.100614323353423 0 0.0094022866712447 0.0192449637815906 0.0156219817260202 0 0.121401258357992 0 0
0 0 0 0 0 0 0 0 0 0 0 0 0 0 0 0 0 0 0 0 0 0 0 0 0 0 0 0 0 0 0 0 0 0 0 0 0 0 0 0 0 0 0 0 0 0 0 0 0 0 0 0 0 0 0 0 0 0 0 0 0 0 0 0 0 0 0 0 0 0 0 0 0 0 0 0 0 0 0 0 0 0 0 0 0 0 0 0 0 0 0 0 0 0 0 0 0 0 0 0 0 0 0 0 0 0 0 0 0 0 0 0 0 0 0 0 0 0 0 0 0 0 0 0 0 0 0 0 0 0 0 0 0 0 0 0 0 0 0 0 0 0 0 0 0.00294656932794515 0 0 0 0 0 0.000913329544409552 0 0 0 0 0 0 0 0 0 0 0 0.01131796983672 0 0 0 0 0 0 0 0 0 0 0 0 0.00670884876032813 0 0 0.00326376622591514 0 0 0 0 0.00779813863192636 0 0 0 0 0 0 0 0 0 0.0163563702625109 0 0 0.0429392995112145 0 0 0.00150280258125953 0 0 0 0 0 0 0 0 0.00340957286651215 0 0 0 0 0 0 0 0 0.00356171961713032 0 0.0304989016262365 0.00144152472805877 0.0105707209038874 0 0 0.102446864817845 0 0 0 0 0.00138097655636278 0.00703405736720582 0.0100655186894678 0.00529070972253339 0 0 0 0 0 0 0 0 0.00219982647735267 0 0.00432288787900665 0.00080285992865544 0 0.00323521385152703 0.00316813793839049 0 0 0.00404556625251908 0.021704780051307 0.0335834126102527 0.00502301844095427 0.0731366049281659 0.00579773690397637 0.0299862851866271 0 0 0 0 0.0189746216227998 0 0 0 0 0 0 0 0 0 0 0 0 0 0 0 0 0 0 0 0 0 0 0 0 0.00105376320033441 0 0.0218694046451462 0 0 0 0 0 0 0.00230589716911635 0.00155306753977901 0 0 0.00245229728015676 0.00136486468817615 0.0129473077408268 0 0 0 0 0 0.0237529431756478 0.0360493789359035 0.139574359573426 0 0.0653840566610168 0 0.0412103493088685 0.141039599138614 0.0100803075609891 0 0.0239337897329945 0 0
0 0 0 0 0 0 0 0 0 0 0 0 0 0 0 0 0 0 0 0 0 0 0 0 0 0 0 0 0 0 0 0 0 0 0 0 0 0 0 0 0 0 0 0 0 0 0 0 0 0 0 0 0 0 0 0 0 0 0 0 0 0 0 0 0 0 0 0 0 0 0 0 0 0 0 0 0 0 0 0 0 0 0 0 0 0 0 0 0 0 0 0 0 0 0 0 0 0 0 0 0 0 0 0 0 0 0 0 0 0 0 0 0 0 0 0 0 0 0 0 0 0 0 0 0 0 0 0 0 0 0 0 0 0 0 0 0 0 0 0 0 0 0 0 0 0 0 0 0 0 0 0 0 0 0 0 0 0.00567625006434599 0 0.0140757659826253 0.0193680687846452 0 0.0179925831516078 0 0 0 0 0 0 0 0 0 0 0 0 0.00739465155689399 0.00282636948470245 0.00732405962444568 0 0.00451637209363896 0 0 0.002122956656907 0.00426395377975997 0 0 0 0 0 0 0 0 0 0.161190169977417 0.00489854381358918 0 0.0593880498546077 0 0 0.0183086893168859 0 0 0 0 0 0 0 0 0.00396250952993617 0 0 0 0 0 0 0 0 0.00382423957890707 0 0.0411511205701992 0 0 0.00198715243117812 0 0.0216109445427584 0 0 0 0 0 0.001681666534008 0.00154528137611598 0 0 0 0 0 0 0 0 0 0 0 0 0 0 0 0 0 0 0 0.0033419545241466 0 0 0.00187302543344154 0 0.00388995977738306 0 0 0 0 0 0 0 0 0 0 0 0 0 0 0 0 0 0 0 0 0 0 0 0 0 0 0 0 0 0 0.141297011403968 0.0209414316066729 0.014865513020226 0 0.064048972513565 0.0308011586319775 0 0 0 0.00399992724900282 0.0128289632371475 0.020297294648843 0.00802515117017249 0 0 0 0 0 0 0 0.0162400123262618 0.00425443354119958 0.138517009592734 0.109668782618083 0 0 0 0 0 0 0 0 0
0 0 0 0 0 0 0 0 0 0 0 0 0 0 0 0 0 0 0 0 0 0 0 0 0 0 0 0 0 0 0 0 0 0 0 0 0 0 0 0 0 0 0 0 0 0 0 0 0 0 0 0 0 0 0 0 0 0 0 0 0 0 0 0 0 0 0 0 0 0 0 0.00177952208068765 0 0 0 0 0 0 0 0 0 0 0 0 0 0 0 0 0 0 0 0 0 0 0 0 0 0 0 0 0 0 0 0 0.00163544296701364 0 0 0 0 0 0 0 0 0 0 0 0 0 0 0 0 0 0 0 0 0 0 0 0 0 0 0 0 0 0 0 0 0 0 0 0 0 0 0 0 0.00258695036395025 0 0 0 0 0 0 0 0 0 0 0 0 0 0 0 0 0 0 0 0 0 0 0 0 0 0 0 0 0 0 0 0 0.00211861684877868 0 0 0 0 0 0 0 0 0.0007976035697915 0 0 0 0 0 0 0 0 0 0 0 0 0 0 0 0 0 0 0 0 0 0 0 0 0 0 0 0 0 0 0 0 0 0 0 0 0 0 0 0 0 0 0 0 0 0 0 0 0.0010587705526929 0.00709230852600826 0.00480817083508281 0.00160387557322294 0 0.00112976601582912 0 0.00305425628242919 0.00101702793911294 0 0 0.0028005113727189 0.0351143564443861 0.00833707092138255 0.00617732325427306 0.0210861888162714 0 0.0105605424705137 0.0618173024147486 0.0369304240912044 0.00756896291343324 0.0185180856009137 0.0542109689245161 0.00171636254312068 0.109628900577447 0.165422240776962 0 0 0 0 0 0 0 0 0 0 0 0 0 0 0 0 0 0 0 0 0 0 0 0 0 0 0 0 0 0 0 0 0 0 0.00154888748965081 0 0 0 0.0990458149204889 0.0242894611386493 0.0254923140378133 0.0534374529725276 0 0 0 0 0 0 0 0 0 0.117912162356371 0.0433588808012756 0 0.0627061883402886 0.00363728526644296 0 0
0 0 0 0 0 0 0 0 0 0 0 0 0 0 0 0 0 0 0 0 0 0 0 0 0 0 0 0 0 0 0 0 0 0 0 0 0 0 0 0 0 0 0 0 0 0 0 0 0 0 0 0 0 0 0 0 0 0 0 0 0 0 0 0 0 0 0 0 0 0 0 0 0 0 0 0 0 0 0 0 0 0 0.000612299083027799 0.00102696191994443 0 0 0 0 0 0 0 0 0 0 0.000891951557621604 0 0 0 0 0 0 0 0 0 0 0 0 0 0 0 0 0 0 0 0 0 0 0 0 0 0 0 0 0 0 0 0 0 0 0 0 0 0 0 0 0 0 0 0 0 0 0 0 0 0.00170191203051762 0.00565378915673474 0 0 0 0 0.00371295644077481 0 0 0 0 0 0 0 0 0 0 0 0 0 0 0 0.000775773547786423 0 0 0 0 0 0 0 0 0 0 0 0 0 0 0 0 0 0 0 0 0 0 0 0 0 0 0.00280320751801345 0 0 0 0 0.00133115364077463 0 0 0 0 0 0 0 0 0 0 0 0 0 0 0 0 0 0 0 0 0 0 0 0 0 0 0 0 0 0 0 0 0 0 0 0 0 0.000523376165971679 0 0.00155511281282118 0 0 0.00455953320126818 0 0.00614166419619443 0.010518458100438 0 0 0 0.0104305751128229 0.00367008742508105 0.00456019928959671 0.0104923156233935 0 0.00584476905641429 0.0432990673948773 0.0395194774634984 0.00383205649043007 0.00391957336743097 0.00483795999892865 0.00224503231238272 0.027251716654184 0.115940382168497 0 0 0 0 0 0 0 0 0 0 0 0 0 0 0 0 0 0 0 0 0 0 0 0 0 0 0 0.000934716902778044 0 0 0.00211500323689899 0 0 0 0.000948392141029409 0 0.00195636850344675 0.0018550510021352 0.0603770246104384 0.0263733416706074 0.0215767261655218 0.0475307563779232 0 0 0 0.0145624341595637 0.0582626685840709 0.00830101200060145 0.0443273442999113 0 0.054916255720203 0 0.204045154343963 0.00428537624762919 0.062954461428625 0.0654922173674105 0.00153433350781651 0
0 0 0 0 0 0 0 0 0 0 0 0 0 0 0 0 0 0 0 0 0 0 0 0 0 0 0 0 0 0 0 0 0 0 0 0 0 0 0 0 0 0 0 0 0 0 0 0 0 0 0 0 0 0 0 0 0 0 0 0 0 0 0 0 0 0 0 0 0 0 0 0 0 0 0 0 0 0 0 0 0 0 0 0 0 0 0 0 0 0 0 0 0 0 0 0 0 0 0 0 0 0 0 0 0 0 0 0 0 0 0 0 0 0 0 0 0 0 0 0 0 0 0 0 0 0 0 0 0 0 0 0 0 0 0 0 0 0 0 0 0 0 0 0 0.00279452520220678 0 0 0 0 0 0.0027739298331957 0 0 0 0 0 0 0 0 0 0 0 0 0 0 0 0.0015684194458178 0 0 0 0 0 0 0 0 0 0 0 0 0 0 0 0 0 0 0 0 0 0 0 0 0 0 0.00213774777641484 0 0 0.0214344163049832 0 0 0.00163948913771019 0 0 0 0 0 0 0 0 0 0 0 0 0 0 0 0 0 0.00215809483245366 0 0 0 0.00222608216392906 0 0 0 0 0 0 0 0 0.00294409655983527 0.00388437473842591 0.00204059337712213 0 0 0.00063319871196336 0.000459164475254932 0 0.00149967289625979 0 0 0 0 0 0 0 0 0 0.0203875446444152 0.00579177449628453 0.00135904353443744 0.00971487258226883 0 0.00450905465297439 0.0593523383152949 0.0416564089368144 0.0224291108603605 0.00630839795188958 0.0068495359589353 0.00354288539978048 0.00974523747409685 0.16649025763884 0 0 0 0 0 0 0 0 0 0 0 0 0 0 0 0 0 0 0 0 0 0 0 0 0 0 0 0.00242440869591599 0 0 0.0044190509338877 0 0 0 0 0.00132276964519799 0.00494764389309377 0.00254853833115712 0.0683471947686703 0.0138905136472596 0.0246538077912543 0.014744369527774 0 0 0 0.0351475728851874 0.0196619488738933 0.0142369459644562 0.127118473089172 0 0.0169208651220269 0.170973369599117 0 0.00528630467530553 0.0151265051790489 0.0439003591504123 0 0.00799909032520466
0 0 0 0 0 0 0 0 0 0 0 0 0 0 0 0 0 0 0 0 0 0 0 0 0 0 0 0 0 0 0 0 0 0.00520211481511575 0 0 0 0 0 0 0 0 0 0 0 0 0 0 0 0 0 0 0 0 0.00490284160357102 0 0 0 0 0 0 0 0 0 0 0 0 0 0 0 0 0.00285891082736251 0 0 0 0 0 0 0 0 0 0 0 0 0 0 0 0 0 0 0 0 0 0 0 0 0 0 0 0 0 0.0109900464064623 0 0 0 0 0 0 0 0 0 0 0 0 0 0 0 0 0 0 0 0 0 0 0 0 0 0 0 0 0 0 0 0 0 0 0 0 0 0.0332215301773147 0 0 0 0 0.00910843292566157 0 0 0.00664150687142289 0 0 0.00875601111299813 0.00176471399745008 0 0.00681227623669969 0.00776212306258657 0.00224091127632198 0 0 0 0 0 0 0 0 0 0 0.00113955964512257 0 0 0 0 0 0 0 0 0 0 0.00419334928490789 0 0 0 0 0 0.00432855985069645 0 0 0 0.00124143705685755 0.00504390544091478 0.000840013187793225 0 0.00189112703380232 0 0 0 0 0 0 0 0.00771647100115215 0 0 0 0 0 0 0 0 0.00458177755212204 0 0 0 0 0 0 0 0 0.00533024132337181 0 0 0 0 0 0 0 0 0 0 0 0 0 0 0 0 0 0 0 0.00540114218429326 0.00144020915051945 0 0 0 0 0 0 0 0 0.000927496526199035 0 0.00258243477372297 0.000974005190391555 0.00291079840036098 0 0.00127526687031301 0.0029026684373587 0.00310799107875216 0.00216506244443613 0.000989363794847867 0 0.0982368070594642 0 0 0 0 0 0 0 0 0 0 0 0 0 0 0 0 0 0 0 0 0 0 0 0 0 0 0 0 0 0 0 0 0 0.00156038854415957 0 0.00696157320618551 0.00209420975904648 0.00422648680830621 0.0102531911208032 0.0396083197944483 0 0.17459847881566 0.0131860571995453 0 0 0.00818247380158224 0.0918571677338765 0.0110557141613212 0.255913576128734 0.0178939843696188 0.0140673591472136 0 0 0.00555984050432587 0.00818508850185718 0 0 0.0435198023713823 0.0223904216216818 0.00940475980988515
0 0 0 0 0 0 0 0 0 0 0 0 0 0 0 0 0 0 0 0 0 0 0 0 0 0 0 0 0 0 0 0 0 0 0 0 0 0 0 0 0 0 0 0 0 0 0 0 0 0 0 0 0 0 0 0 0 0 0 0 0 0 0 0 0 0 0 0 0 0 0 0 0 0 0 0 0 0 0 0 0 0 0 0 0 0 0 0 0 0 0 0 0 0 0 0 0 0 0 0 0 0 0 0.00280717533305307 0 0 0 0 0 0 0 0 0 0 0 0 0 0 0 0 0 0 0 0 0 0 0 0 0 0 0 0 0 0 0 0 0 0 0 0 0 0 0 0 0.0119421400648942 0.0525618066580159 0 0.0114141798467766 0 0.00775116968971969 0.0271960751441095 0 0 0 0 0 0 0 0 0 0 0 0 0 0 0 0 0 0 0 0 0.00178578130978007 0 0 0 0 0 0 0 0 0 0 0 0 0 0 0 0.0105600275481596 0.00615420096910774 0.00840799098149399 0 0.00302393615830124 0 0 0 0 0 0 0.00203946860502798 0 0 0 0 0 0 0 0 0 0 0 0 0 0 0 0 0 0 0 0 0 0 0 0 0 0 0 0 0 0 0 0 0 0 0 0 0 0 0 0.0026255617423533 0 0 0.00191019964891387 0 0 0.00405772083913176 0 0 0 0.0105986961762752 0.0020424143950208 0 0 0 0 0.0110479465767105 0.00980496385001441 0 0.00337904534023251 0.00282965882999694 0.0483258258825256 0.0131108359951854 0.0387650622013952 0 0 0 0 0 0 0 0 0 0 0 0 0 0 0 0 0 0 0 0 0 0 0 0.00514346947249166 0 0 0 0 0 0 0 0 0 0 0 0 0 0 0.0445988056698521 0.235830190980947 0.0456123833211714 0.139964677261031 0 0 0.00932159615706193 0 0 0 0 0 0.0457712870793391 0.0986658633499759 0.028292858172891 0 0 0.0121053793451825 0.00740322327352078 0.0331483821303412
0 0 0 0 0 0 0 0 0 0 0 0 0 0 0 0 0 0 0 0 0 0 0 0 0 0 0 0 0 0 0 0 0 0 0 0 0 0 0 0 0 0 0 0 0 0 0 0 0 0 0 0 0 0 0 0 0 0 0 0 0 0 0 0 0 0 0 0 0 0 0 0 0 0 0 0 0 0 0 0 0 0 0 0 0 0 0 0 0 0 0 0 0 0 0 0 0 0 0 0 0 0 0 0 0 0 0 0 0 0 0 0 0 0 0 0 0 0 0 0 0 0 0 0 0 0 0 0 0 0 0 0 0 0 0 0 0 0 0 0 0 0 0 0 0.00125555520800741 0 0 0 0 0 0.0109665430719461 0 0 0 0 0 0 0 0 0.00311560364577167 0 0 0 0 0 0 0 0 0 0 0 0 0 0 0 0.00195179580326407 0 0 0.00158492911892231 0 0 0 0 0.00119216411242224 0 0 0 0 0 0 0 0.00152867167085798 0 0.0527539861872987 0 0 0.0753941973324845 0 0.00167129949779776 0 0 0 0 0 0 0 0 0 0.00108782552826472 0 0 0 0 0 0 0 0 0 0 0 0 0 0 0 0 0 0.00151723148939963 0 0 0 0 0 0 0 0 0 0 0 0 0 0.00194002417066889 0.00253001757684742 0 0.00372287506572182 0.00181636928743656 0 0.000986740768303481 0.00144508243195858 0 0 0.00241950853032225 0.010138197448922 0 0.00211371608290706 0.0146636050559693 0.00960844544701919 0.00460387183231424 0 0 0.00177204496402864 0 0.0248322962243518 0 0 0 0 0 0 0 0 0 0 0 0 0 0 0 0 0 0 0 0 0 0 0 0 0 0 0 0 0 0 0 0 0 0 0.00194145972663602 0 0 0.0163002740179788 0.00191706634057254 0.0801646972259282 0.00323322959864568 0.00259686851666424 0 0 0 0.0582479358225987 0.238254938528367 0.129476175398405 0.0310989702773522 0 0.00204639185677805 0.0791149968771818 0.0632899873063502 0.0405212337862404 0.00933054725341062 0 0.0058526299136828 0
0 0 0 0 0 0 0 0 0 0 0 0 0 0 0 0 0 0 0 0 0 0 0 0 0 0 0 0 0 0 0 0 0 0 0 0 0 0 0 0 0 0 0 0 0 0 0 0 0 0 0 0 0 0 0 0 0 0 0 0 0 0 0 0 0 0 0 0 0 0 0 0 0 0 0 0 0 0 0 0 0 0 0 0 0 0 0 0 0 0 0 0 0 0 0 0 0 0 0 0 0.00807859002300649 0.00699780247214851 0 0 0 0 0 0 0 0 0 0 0 0 0 0 0 0 0 0 0 0 0 0 0 0 0 0 0 0 0 0 0 0 0 0 0 0 0 0.00346861369814131 0 0 0 0 0 0 0 0 0 0 0.0426744238977535 0 0 0.00661430555295265 0 0 0 0 0 0 0 0 0 0 0 0 0 0 0 0 0 0 0 0 0 0 0 0 0 0 0 0 0 0 0 0 0 0 0.0244366239023747 0.0230638311785928 0 0 0 0 0 0 0 0 0 0 0 0 0 0 0 0 0 0 0 0 0 0 0 0 0 0 0 0 0 0 0 0 0 0 0 0 0 0 0 0 0 0 0 0 0 0 0 0 0 0 0 0 0 0 0 0 0 0 0 0 0 0 0 0 0 0 0 0 0 0.080586187365171 0 0 0 0 0 0 0 0 0 0 0 0 0 0 0 0 0 0 0 0 0 0 0 0 0 0 0 0 0 0 0 0 0 0 0 0 0 0 0 0 0 0.298522580548742 0.00815630870502263 0 0 0.0178865036293834 0.127591853760006 0 0 0 0 0 0 0.00676973956604048 0 0.0761449469854227 0.0208416756058017 0.0213763786641997 0 0.226789634445241
0 0 0 0 0 0 0 0 0 0 0 0 0 0 0 0 0 0 0 0 0 0 0 0 0 0 0 0 0 0 0 0 0.00294753338488549 0.00538811025982427 0.00360915515499557 0 0 0 0 0 0 0 0 0 0 0 0 0 0 0 0 0 0 0 0.00569113883420734 0 0 0 0 0 0 0 0 0 0 0 0 0 0 0 0 0.0119408198385492 0 0 0 0 0 0 0 0 0 0 0 0 0 0 0.000388260896748727 0 0 0 0.00148579680065113 0.00173572096127143 0.00214308838937414 0 0 0 0 0 0 0 0.00441038410879587 0.00536378300330808 0 0.00209395448188939 0 0 0 0 0 0 0 0 0 0 0 0 0 0 0 0 0 0 0 0 0 0 0 0 0 0 0 0 0 0 0 0 0 0 0 0.00274027103766734 0 0 0 0 0 0 0 0 0 0 0.00382416513189716 0 0 0.00167675435246128 0 0 0 0 0 0 0 0 0 0 0 0 0 0 0 0 0 0.00386616932641124 0 0 0 0 0 0 0 0 0 0 0 0 0 0 0 0.00736869330522935 0.161659254052371 0.0266244461360149 0 0.000914834308087524 0 0 0 0.00149056308087951 0 0 0 0 0 0 0 0.0014822984626248 0 0 0 0 0 0 0 0 0 0 0 0 0.00778932483356851 0.0137234580650814 0 0 0 0 0 0 0 0 0 0 0 0 0 0 0 0 0 0 0 0 0.00375852665673618 0 0 0 0 0 0 0 0 0 0.00812198648718255 0.00158971981408845 0 0 0 0 0 0 0 0.00619152082213368 0 0.182904564042482 0.00100891495418744 0.00510143171330424 0 0 0 0 0 0 0 0 0 0 0 0 0 0 0 0 0 0 0 0 0 0 0 0.00118466621034406 0 0 0 0 0 0 0 0 0 0 0 0 0 0.0599407383652062 0.0242016487228061 0.0743152931125073 0.034854063046316 0.0301363880712376 0 0.125001135572262 0.0193653677344881 0.0574439984989502 0.00207304957095155 0 0 0 0 0 0.00880936926565151 0.00668930091463938 0.0195176860797366 0 0.0474326521379944 0
