# Supplementary material for: Recovery of neural dynamics criticality in personalized whole-brain models of stroke
Source: Nat Commun. 2022 Jun 27;13:3683. doi: 10.1038/s41467-022-30892-6 (PMC9237050; doi:10.1038/s41467-022-30892-6)
Supplement: Supplementary file 3 — Source Data [file 41467_2022_30892_MOESM3_ESM.zip › Source_Data/Tables/Table1/Structural_Connectivity/patients/pat_3_090_318_22_.txt]

0 0.01301839195144 0.0171218719211727 0.011637313330708 0 0.186280405763353 0 0 0 0 0.149376020187382 0.0776872505074721 0 0.0431836086415103 0.0530292987182413 0.0481453296459154 0.00785009586766487 0.0155545410708495 0.020119590289344 0.00324824231987905 0.00876503421702315 0 0 0 0 0 0 0 0 0.0674824561934524 0.0307523415754976 0 0 0 0 0 0 0 0.00525352251675456 0 0 0 0 0 0 0 0 0 0 0 0 0 0 0 0 0 0 0 0 0 0 0 0 0 0 0 0 0 0 0 0 0 0 0.0189118850131361 0 0 0 0 0 0 0 0 0 0 0 0 0.0037635871712198 0 0 0 0 0 0 0 0 0 0 0 0 0 0 0 0 0 0 0 0 0 0 0.0257152516990425 0 0.00878170339951286 0 0.0114393241651549 0 0.0529360190624474 0.00335265010873231 0 0 0 0 0 0 0 0 0.00974520311456145 0 0.00853456824055758 0 0 0.00525866190416283 0.0270890444384087 0.0095169188146368 0.0359357912171496 0.00787321938666895 0 0 0 0.0126408575469483 0 0 0 0 0 0 0 0 0 0 0 0 0 0 0 0 0 0 0 0 0 0 0 0 0 0 0 0 0 0 0 0 0 0 0 0 0 0 0 0 0 0 0 0 0 0 0 0 0 0 0 0 0 0 0 0 0 0 0 0 0 0 0 0 0 0 0 0 0 0 0 0 0 0 0 0 0 0 0 0 0 0 0 0 0 0 0 0 0 0 0 0 0 0 0 0 0 0 0 0 0 0 0 0 0 0 0 0 0 0 0 0 0 0 0 0 0 0 0 0 0 0 0 0 0 0 0 0 0 0 0 0 0 0 0 0 0 0 0 0 0 0 0 0 0 0 0 0 0 0 0 0 0 0 0 0 0 0 0 0 0 0 0 0 0 0 0 0 0 0 0 0 0 0 0 0 0 0 0
0.00527402156490686 0 0.0796328863360258 0.132632392794708 0.0569542637693501 0.00533210309752761 0.0441722196562847 0 0 0 0 0.237780554422031 0 0.0366245542684788 0 0 0.101809491380364 0.0674725030305557 0 0.0540646247120918 0.0243415351113406 0 0 0 0 0 0 0 0.00260711377684151 0 0.0400422478191574 0 0 0 0 0 0 0 0 0 0 0 0 0 0 0 0.00497149851584412 0 0 0 0 0 0 0 0 0 0 0 0 0 0 0 0 0 0 0 0 0 0.0360824235571149 0.0476242791859548 0 0 0 0 0 0 0 0 0 0 0 0 0 0 0 0 0 0 0 0 0 0 0 0 0 0 0 0 0 0 0 0 0 0 0 0 0 0 0 0 0 0 0 0 0 0.00619083611925269 0 0 0 0 0 0 0 0 0 0 0 0 0 0 0 0.00491109952628625 0 0.0034482944213703 0.00803105693451346 0 0 0 0 0 0 0 0 0 0 0 0 0 0 0 0 0 0 0 0 0 0 0 0 0 0 0 0 0 0 0 0 0 0 0 0 0 0 0 0 0 0 0 0 0 0 0 0 0 0 0 0 0 0 0 0 0 0 0 0 0 0 0 0 0 0 0 0 0 0 0 0 0 0 0 0 0 0 0 0 0 0 0 0 0 0 0 0 0 0 0 0 0 0 0 0 0 0 0 0 0 0 0 0 0 0 0 0 0 0 0 0 0 0 0 0 0 0 0 0 0 0 0 0 0 0 0 0 0 0 0 0 0 0 0 0 0 0 0 0 0 0 0 0 0 0 0 0 0 0 0 0 0 0 0 0 0 0 0 0 0 0 0 0 0 0 0 0 0 0 0 0 0 0 0 0 0 0 0 0 0 0 0
0.0251579973378734 0.288823629830931 0 0.0521024452211686 0.0315284659811074 0.0502214993001075 0.0280034207086124 0 0 0 0 0.0848114733820844 0 0 0 0.00528628788545096 0.117484269463512 0.180712063316322 0 0.0494559756196263 0.0124594765108976 0 0 0 0 0 0 0 0.00769774588106207 0 0 0 0 0 0 0 0 0 0 0 0 0 0 0 0 0 0 0 0 0 0 0 0 0 0 0 0 0 0 0 0 0 0 0 0 0 0 0 0.0116000955888524 0.0374923685296505 0 0 0 0 0 0 0 0 0 0 0 0 0 0 0 0 0 0 0 0 0 0 0 0 0 0 0 0 0 0 0 0 0 0 0 0 0 0 0 0 0 0 0 0 0 0 0 0 0 0 0 0 0 0 0.0171627854427416 0 0 0 0 0 0 0 0 0 0 0 0 0 0 0 0 0 0 0 0 0 0 0 0 0 0 0 0 0 0 0 0 0 0 0 0 0 0 0 0 0 0 0 0 0 0 0 0 0 0 0 0 0 0 0 0 0 0 0 0 0 0 0 0 0 0 0 0 0 0 0 0 0 0 0 0 0 0 0 0 0 0 0 0 0 0 0 0 0 0 0 0 0 0 0 0 0 0 0 0 0 0 0 0 0 0 0 0 0 0 0 0 0 0 0 0 0 0 0 0 0 0 0 0 0 0 0 0 0 0 0 0 0 0 0 0 0 0 0 0 0 0 0 0 0 0 0 0 0 0 0 0 0 0 0 0 0 0 0 0 0 0 0 0 0 0 0 0 0 0 0 0 0 0 0 0 0 0 0 0 0 0 0 0 0 0 0 0 0 0 0 0 0
0.0037151162681588 0.104516468912497 0.0113201704229223 0 0 0.00413069738786934 0 0.0128916627066043 0.0192816291297243 0 0 0.0425505909750818 0 0.0430552475324812 0 0 0 0.0131287871137469 0 0.121160996126214 0.0427358757605874 0 0 0 0 0 0 0 0 0 0.0109859755813521 0 0 0 0 0 0.0300565351676149 0.0372201129720766 0 0 0 0 0 0.0049986108246381 0.0213058948949817 0 0.00386003835902609 0 0 0.0256101127331677 0 0 0 0 0.00353524476098511 0 0 0 0.00864648592421845 0 0 0 0.00567313358008063 0 0 0.00324906573078226 0 0 0 0.00988881395941621 0 0 0 0 0.00525456616070355 0 0 0 0 0 0 0 0 0 0 0 0 0.0039134208357036 0 0 0 0 0 0.0563692281213376 0 0 0 0 0 0 0 0 0 0 0 0 0 0 0 0 0 0 0 0 0 0.00473780050642107 0 0 0 0 0 0 0 0 0 0 0 0 0 0 0.202730286457173 0.00619975984095398 0.00621817387475756 0.107442022462337 0.0168338864647624 0 0 0 0 0 0.00678358845162306 0 0 0 0 0 0 0 0 0 0 0 0 0 0 0 0 0 0 0 0 0 0 0 0 0 0 0 0 0 0 0 0 0 0 0 0 0 0 0 0 0 0 0 0 0 0 0 0 0 0 0 0 0 0 0 0 0 0 0 0 0 0 0 0 0 0 0 0 0 0 0 0 0 0 0 0 0 0 0 0 0 0 0 0 0 0 0 0 0 0 0 0 0 0 0 0 0 0 0 0 0 0 0 0 0 0 0 0 0 0 0 0 0 0 0 0 0 0 0 0 0 0 0 0 0 0 0 0 0 0 0 0 0 0 0 0 0 0 0 0 0 0 0 0 0 0 0 0 0 0 0 0 0 0 0 0 0 0 0 0 0 0 0 0 0 0 0 0 0 0 0 0 0 0 0 0 0
0 0.107100086416189 0.0163465518050406 0 0 0.0747429170455195 0 0.0328013619795484 0 0 0 0.265408676972685 0 0.153315673677102 0.0166157891288883 0.0355582574972331 0 0.0814461051267354 0 0.0124895683543402 0.0208342405206845 0 0 0 0 0 0 0 0.027868590781576 0.0289378346727875 0.0229131566119157 0 0 0 0 0 0 0 0 0 0 0 0 0 0 0 0.0182667168948997 0 0 0 0 0 0 0 0 0 0 0 0 0 0 0 0 0 0 0 0 0 0 0.0179419752612126 0 0 0 0 0 0 0 0 0 0.0057282583807072 0 0 0 0 0 0 0 0 0 0 0 0 0 0 0 0 0 0 0 0 0 0 0 0 0 0 0 0 0 0 0 0 0 0 0 0 0 0 0 0 0 0 0 0 0 0 0 0.0183075118177874 0 0 0 0.0155544542065181 0 0.0132565162495978 0 0 0 0 0.00514417141620405 0 0 0 0 0 0 0 0 0 0 0 0 0 0 0 0 0 0 0 0 0 0 0 0 0 0 0 0 0 0 0 0 0 0 0 0 0 0 0 0 0 0 0 0 0 0 0 0 0 0 0 0 0 0 0 0 0 0 0 0 0 0 0 0 0 0 0 0 0 0 0 0 0 0 0 0 0 0 0 0 0 0 0 0 0 0 0 0 0 0 0 0 0 0 0 0 0 0 0 0 0 0 0 0 0 0 0 0 0 0 0 0 0 0 0 0 0 0 0 0 0 0 0 0 0 0 0 0 0 0 0 0 0.00942158518282852 0 0 0 0 0 0 0 0 0 0 0 0 0 0 0 0 0 0 0 0 0 0 0 0 0 0 0 0 0 0 0 0 0 0 0 0 0 0 0 0 0 0 0 0 0 0
0.131856718771229 0.00931642020624412 0.0241935690251602 0.00915880445469127 0.0694475605328638 0 0 0 0 0 0.119683553205357 0.189063834228117 0 0.0917963607889531 0.0889970772271345 0.0307327257181442 0 0.0319051559678452 0 0 0 0 0 0 0 0 0 0 0.012791918607425 0.059175956308134 0.0289645216120964 0 0 0 0 0 0.00961961323386268 0 0.00452367673988279 0 0 0 0 0 0 0 0 0 0 0 0 0 0 0 0 0 0 0 0 0 0 0 0 0 0 0 0 0 0 0 0 0 0 0.0247756845980051 0 0 0 0 0 0 0 0 0 0 0 0 0 0 0 0 0 0 0 0 0 0 0 0 0 0 0 0 0 0 0 0 0 0 0 0.00687751448796664 0 0 0 0 0 0 0 0 0 0 0 0 0 0 0 0 0 0 0 0 0 0.0243329989514766 0 0.0289446315260436 0 0 0 0 0.00384170380936786 0 0 0 0 0 0 0 0 0 0 0 0 0 0 0 0 0 0 0 0 0 0 0 0 0 0 0 0 0 0 0 0 0 0 0 0 0 0 0 0 0 0 0 0 0 0 0 0 0 0 0 0 0 0 0 0 0 0 0 0 0 0 0 0 0 0 0 0 0 0 0 0 0 0 0 0 0 0 0 0 0 0 0 0 0 0 0 0 0 0 0 0 0 0 0 0 0 0 0 0 0 0 0 0 0 0 0 0 0 0 0 0 0 0 0 0 0 0 0 0 0 0 0 0 0 0 0 0 0 0 0 0 0 0 0 0 0 0 0 0 0 0 0 0 0 0 0 0 0 0 0 0 0 0 0 0 0 0 0 0 0 0 0 0 0 0 0 0 0 0 0 0 0 0 0 0 0 0 0
0 0.216032675119362 0.0377607873291938 0 0 0 0 0 0 0.134008535905922 0 0.204872949335933 0 0 0 0 0 0 0 0.0377116655027431 0 0 0 0 0 0 0 0 0 0 0.0284477399319648 0 0 0 0 0 0 0.0263704915953486 0 0 0 0 0 0 0 0 0 0 0 0 0 0 0 0 0.0160563036600567 0 0.0142340706959833 0 0 0 0 0 0 0 0 0 0 0 0 0 0 0 0 0 0 0 0 0 0 0 0 0 0 0 0 0 0 0 0 0 0 0 0 0 0 0 0 0 0 0 0 0 0 0 0 0 0 0 0 0 0 0 0 0 0 0 0 0 0 0 0 0 0 0 0 0 0 0 0 0 0.224449426294194 0 0 0.0600553546292987 0 0 0 0 0 0 0 0 0 0 0 0 0 0 0 0 0 0 0 0 0 0 0 0 0 0 0 0 0 0 0 0 0 0 0 0 0 0 0 0 0 0 0 0 0 0 0 0 0 0 0 0 0 0 0 0 0 0 0 0 0 0 0 0 0 0 0 0 0 0 0 0 0 0 0 0 0 0 0 0 0 0 0 0 0 0 0 0 0 0 0 0 0 0 0 0 0 0 0 0 0 0 0 0 0 0 0 0 0 0 0 0 0 0 0 0 0 0 0 0 0 0 0 0 0 0 0 0 0 0 0 0 0 0 0 0 0 0 0 0 0 0 0 0 0 0 0 0 0 0 0 0 0 0 0 0 0 0 0 0 0 0 0 0 0 0 0 0 0 0 0 0 0 0 0 0 0 0 0 0 0 0 0 0
0 0 0 0.0478158935903739 0.0509831616243571 0 0 0 0.0628167882061795 0 0 0 0 0 0 0 0 0 0 0 0 0 0 0 0 0 0 0 0.0872053690134916 0 0 0 0 0 0 0 0 0.0247795906887615 0 0 0 0 0 0 0 0 0.123470719121587 0 0 0 0 0 0 0 0.0235298374192413 0 0.0139642952042975 0 0 0 0 0 0 0 0 0 0 0 0 0 0 0.0174734037402348 0 0 0 0 0 0 0 0 0 0 0 0 0 0 0 0 0 0 0 0 0 0 0 0 0 0 0 0 0 0 0 0 0 0 0 0 0 0 0 0 0 0 0 0 0 0 0 0 0 0 0 0 0 0 0 0 0 0 0.119100383394139 0.173024234705065 0.0271401908007137 0.228696132491558 0 0 0 0 0 0 0 0 0 0 0 0 0 0 0 0 0 0 0 0 0 0 0 0 0 0 0 0 0 0 0 0 0 0 0 0 0 0 0 0 0 0 0 0 0 0 0 0 0 0 0 0 0 0 0 0 0 0 0 0 0 0 0 0 0 0 0 0 0 0 0 0 0 0 0 0 0 0 0 0 0 0 0 0 0 0 0 0 0 0 0 0 0 0 0 0 0 0 0 0 0 0 0 0 0 0 0 0 0 0 0 0 0 0 0 0 0 0 0 0 0 0 0 0 0 0 0 0 0 0 0 0 0 0 0 0 0 0 0 0 0 0 0 0 0 0 0 0 0 0 0 0 0 0 0 0 0 0 0 0 0 0 0 0 0 0 0 0 0 0 0 0 0 0 0 0 0 0 0 0 0 0 0 0
0 0 0 0.122877885024422 0 0 0 0.107930052348005 0 0 0 0 0 0 0 0 0 0 0 0 0 0 0 0 0 0 0 0 0 0 0 0 0 0 0 0 0 0.0733807198080294 0 0 0 0 0 0 0 0 0 0 0 0 0 0 0 0 0.0142790406805809 0 0 0 0 0 0 0 0 0 0 0 0 0 0 0 0 0.0147632032407947 0 0 0 0 0 0 0 0 0 0 0 0 0 0 0 0 0 0 0 0 0 0 0 0 0 0 0 0 0 0 0 0 0 0 0 0 0 0 0 0 0 0 0 0 0 0 0 0 0 0 0 0 0 0 0 0 0 0 0.257815153814738 0.0455273760830114 0 0.363426569000418 0 0 0 0 0 0 0 0 0 0 0 0 0 0 0 0 0 0 0 0 0 0 0 0 0 0 0 0 0 0 0 0 0 0 0 0 0 0 0 0 0 0 0 0 0 0 0 0 0 0 0 0 0 0 0 0 0 0 0 0 0 0 0 0 0 0 0 0 0 0 0 0 0 0 0 0 0 0 0 0 0 0 0 0 0 0 0 0 0 0 0 0 0 0 0 0 0 0 0 0 0 0 0 0 0 0 0 0 0 0 0 0 0 0 0 0 0 0 0 0 0 0 0 0 0 0 0 0 0 0 0 0 0 0 0 0 0 0 0 0 0 0 0 0 0 0 0 0 0 0 0 0 0 0 0 0 0 0 0 0 0 0 0 0 0 0 0 0 0 0 0 0 0 0 0 0 0 0 0 0 0 0 0 0
0 0 0 0 0 0 0.175556144833969 0 0 0 0 0 0 0 0 0 0 0 0 0 0 0 0 0 0 0 0 0 0 0 0 0 0 0 0 0 0 0.0377386066802675 0 0 0 0 0 0 0 0 0 0 0 0 0 0 0 0 0.0327407637552157 0.0356269565118909 0.06660045747175 0 0 0 0 0 0 0 0 0 0 0 0 0 0 0 0 0 0 0 0 0 0 0 0 0 0 0 0 0 0 0 0 0 0 0 0 0.0389990745553975 0 0 0 0 0 0 0 0 0 0 0 0 0 0 0 0 0 0 0 0 0 0 0 0 0 0 0 0 0 0 0 0 0 0 0 0 0.431555890804753 0.060538918591322 0 0.120643186795435 0 0 0 0 0 0 0 0 0 0 0 0 0 0 0 0 0 0 0 0 0 0 0 0 0 0 0 0 0 0 0 0 0 0 0 0 0 0 0 0 0 0 0 0 0 0 0 0 0 0 0 0 0 0 0 0 0 0 0 0 0 0 0 0 0 0 0 0 0 0 0 0 0 0 0 0 0 0 0 0 0 0 0 0 0 0 0 0 0 0 0 0 0 0 0 0 0 0 0 0 0 0 0 0 0 0 0 0 0 0 0 0 0 0 0 0 0 0 0 0 0 0 0 0 0 0 0 0 0 0 0 0 0 0 0 0 0 0 0 0 0 0 0 0 0 0 0 0 0 0 0 0 0 0 0 0 0 0 0 0 0 0 0 0 0 0 0 0 0 0 0 0 0 0 0 0 0 0 0 0 0 0 0 0
0.168740465671206 0 0 0 0 0.191001924942623 0 0 0 0 0 0 0 0 0.00800068131480003 0.0257719109167698 0 0 0 0 0 0 0 0 0 0 0 0 0 0.265208819205305 0.169781281695325 0 0 0 0 0 0 0 0.0110736273745955 0 0 0 0 0 0 0 0 0 0 0 0 0 0 0 0 0 0 0 0 0 0 0 0 0 0 0 0 0 0 0 0 0 0 0.0269807448948829 0 0 0 0 0 0 0 0 0 0 0 0 0 0 0 0 0 0 0 0 0 0 0 0 0 0 0 0 0 0 0 0 0 0 0 0.0178494384936669 0 0 0 0 0 0 0 0 0 0 0 0 0 0 0 0 0 0.0449353340080604 0 0 0 0.0131361758592057 0 0.0215097324393163 0 0 0.0257791938943694 0.00694511658066553 0.00328555270920773 0 0 0 0 0 0 0 0 0 0 0 0 0 0 0 0 0 0 0 0 0 0 0 0 0 0 0 0 0 0 0 0 0 0 0 0 0 0 0 0 0 0 0 0 0 0 0 0 0 0 0 0 0 0 0 0 0 0 0 0 0 0 0 0 0 0 0 0 0 0 0 0 0 0 0 0 0 0 0 0 0 0 0 0 0 0 0 0 0 0 0 0 0 0 0 0 0 0 0 0 0 0 0 0 0 0 0 0 0 0 0 0 0 0 0 0 0 0 0 0 0 0 0 0 0 0 0 0 0 0 0 0 0 0 0 0 0 0 0 0 0 0 0 0 0 0 0 0 0 0 0 0 0 0 0 0 0 0 0 0 0 0 0 0 0 0 0 0 0 0 0 0 0 0 0 0 0 0 0
0.0254182101346673 0.19203791916574 0.0188853483357658 0.0436095021229223 0.113988803289471 0.0873913778549261 0.0338317961484162 0 0 0 0 0 0 0.131929799250353 0.0568301314983246 0.0378121670577704 0.0422868582089175 0 0 0.0112531261467444 0.026748210132128 0 0 0 0 0 0 0 0.0128784964313331 0.0037881141886288 0.0528886875830247 0 0 0 0 0 0.00277514722597831 0 0.00429011512002919 0 0 0 0 0 0 0 0.0100365171811675 0 0 0 0 0 0 0 0 0 0 0 0 0 0 0 0 0 0 0 0 0 0.0104722559747094 0.00560496786877277 0 0 0 0.00546613174449449 0 0 0 0 0 0.00377505234674113 0 0 0 0 0 0 0 0 0 0 0 0 0 0 0.00366431126534814 0 0 0 0 0 0 0 0 0 0 0 0 0 0 0 0 0 0 0 0 0.0122660478670454 0 0 0 0 0 0 0 0 0 0 0 0 0 0 0 0.0188073588509691 0.00541813560648035 0.0148085210982849 0.00474912800872896 0 0 0 0 0 0.00248366610538614 0 0 0 0 0 0 0 0 0 0 0 0 0 0.00380409618673068 0 0 0 0 0 0 0 0 0 0 0 0 0 0 0 0 0 0 0 0 0 0 0 0 0 0 0 0 0 0 0 0 0 0 0 0 0 0 0 0 0 0 0 0 0 0 0 0 0 0 0 0 0 0 0 0 0 0 0 0 0 0 0 0 0 0 0 0 0 0 0 0 0 0 0 0 0 0 0 0 0 0 0 0 0 0 0 0 0 0 0 0 0 0 0 0 0 0 0 0 0 0 0 0 0 0 0 0 0 0 0 0 0 0 0 0 0 0 0 0 0 0 0 0 0 0 0 0 0 0 0 0 0 0 0 0 0 0 0 0 0 0 0 0 0 0 0 0 0 0 0 0 0 0 0 0 0 0 0 0 0 0 0
0 0 0 0 0 0 0 0 0 0 0 0 0 0 0 0 0 0 0 0 0 0 0.0309599034552618 0 0.0323157333614581 0.0104493322034507 0.01353143189541 0 0 0 0 0.0274708778578449 0 0.0445871553341543 0.059380221969082 0 0 0 0 0 0 0 0 0 0 0 0 0 0.0477532695487063 0 0 0 0 0 0.0396029047183242 0.047231961134308 0.0294114095727137 0 0 0 0 0 0 0 0 0 0 0 0 0 0 0.00690425353122336 0 0 0 0 0 0 0 0 0 0 0 0 0 0 0 0 0 0 0 0 0 0 0 0 0 0 0 0 0 0 0 0 0.0218778168793631 0 0 0 0 0 0 0 0 0 0.11365838632868 0.0171336781708931 0.00842293138375611 0 0.0891372864840618 0.041594602115033 0.0903345366531164 0 0 0 0 0 0 0 0.0459127928077993 0 0 0 0 0 0 0 0 0 0 0.0110163348973095 0 0 0 0 0 0 0 0 0 0 0 0 0 0.00678436840060498 0 0 0 0 0 0 0 0 0 0 0 0 0 0.0748370805781766 0 0 0 0 0 0 0 0 0 0 0 0 0 0 0 0 0 0 0 0.0115651814238744 0 0 0 0 0 0 0 0 0 0 0 0 0 0 0 0 0 0 0 0 0 0 0 0 0 0 0 0 0 0 0 0 0 0 0 0 0 0 0 0 0 0 0 0 0 0 0 0 0 0 0 0 0 0 0 0 0 0 0 0 0 0 0 0 0 0 0 0 0 0 0 0 0.00371341396148759 0.00168952553406085 0.0497398778429635 0.0229837319568821 0 0 0 0 0 0 0 0 0 0 0 0 0 0 0 0 0 0 0 0 0 0 0 0 0 0 0 0 0 0 0 0 0 0 0 0 0 0 0 0 0 0 0 0 0 0 0 0 0 0 0 0 0 0
0.020355090750038 0.0426129795040986 0 0.0635712161424523 0.094862055298382 0.0611286052617228 0 0 0 0 0 0.19006484627296 0 0 0.0712992229710743 0.0714806834457099 0 0 0 0.114629362794841 0.031960719017406 0 0 0 0 0 0 0 0.00718109718664786 0 0.0506076844382242 0 0 0 0 0 0 0 0.00415052873437726 0 0 0 0 0 0.0071712410083131 0 0.0112060227848276 0 0 0.00490672257453803 0 0 0 0 0 0 0 0 0 0 0.0139492231640752 0 0 0 0 0 0 0 0.00822927316489085 0 0 0 0 0.00310930237111038 0.00610580757539407 0 0 0 0 0 0 0 0 0 0 0 0 0 0 0 0 0 0 0 0 0 0 0 0 0 0 0 0 0 0 0 0 0 0 0 0 0 0 0 0 0.0117499748043802 0 0 0 0 0 0 0 0 0 0 0 0 0 0 0 0.0160180070811259 0 0.0122091862962554 0.0814411473571554 0 0 0 0 0 0 0 0 0 0 0 0 0 0 0 0 0 0 0 0 0 0 0 0 0 0 0 0 0 0 0 0 0 0 0 0 0 0 0 0 0 0 0 0 0 0 0 0 0 0 0 0 0 0 0 0 0 0 0 0 0 0 0 0 0 0 0 0 0 0 0 0 0 0 0 0 0 0 0 0 0 0 0 0 0 0 0 0 0 0 0 0 0 0 0 0 0 0 0 0 0 0 0 0 0 0 0 0 0 0 0 0 0 0 0 0 0 0 0 0 0 0 0 0 0 0 0 0 0 0 0 0 0 0 0 0 0 0 0 0 0 0 0 0 0 0 0 0 0 0 0 0 0 0 0 0 0 0 0 0 0 0 0 0 0 0 0 0 0 0 0 0 0 0 0 0 0 0 0 0 0 0 0
0.0546704023946644 0 0 0 0.0224858454431932 0.129621499674316 0 0 0 0 0.00730171705007538 0.179068762815338 0 0.155943426241253 0 0.0758574908791256 0 0 0 0.00995223219634907 0 0 0 0 0 0 0 0 0.00857226027663836 0 0.216105806682984 0 0 0 0 0 0.00661528581126436 0 0.0445507030798587 0 0 0 0 0 0 0 0 0 0 0 0 0 0 0 0 0 0 0 0 0 0 0 0 0 0 0 0 0 0 0 0 0 0 0.0100255434630489 0 0 0 0 0 0 0 0 0 0 0 0 0 0 0 0 0 0 0 0 0 0 0 0 0 0 0 0 0 0 0 0 0 0 0 0.00784343578319542 0 0 0 0 0 0.0155629201576598 0 0 0 0 0 0 0 0 0 0 0 0 0 0 0 0.030227589150387 0 0.025595078900648 0 0 0 0 0 0 0 0 0 0 0 0 0 0 0 0 0 0 0 0 0 0 0 0 0 0 0 0 0 0 0 0 0 0 0 0 0 0 0 0 0 0 0 0 0 0 0 0 0 0 0 0 0 0 0 0 0 0 0 0 0 0 0 0 0 0 0 0 0 0 0 0 0 0 0 0 0 0 0 0 0 0 0 0 0 0 0 0 0 0 0 0 0 0 0 0 0 0 0 0 0 0 0 0 0 0 0 0 0 0 0 0 0 0 0 0 0 0 0 0 0 0 0 0 0 0 0 0 0 0 0 0 0 0 0 0 0 0 0 0 0 0 0 0 0 0 0 0 0 0 0 0 0 0 0 0 0 0 0 0 0 0 0 0 0 0 0 0 0 0 0 0 0 0 0 0 0 0 0 0 0 0 0 0
0.0134809314053979 0 0.00100737628347531 0 0.013069472748333 0.0121571486029363 0 0 0 0 0.00638813369655992 0.0323595212539865 0 0.0424619875784646 0.0206028746955604 0 0 0.00199283087101311 0 0.00795799051841382 0.00196725164713584 0.0181099644394791 0 0 0 0 0 0 0.00244697245680924 0.0168627111737035 0.0634839700470482 0 0.000984887464611952 0.00271971686646854 0.00269966727953098 0 0.00184945168624562 0 0.0327306396015117 0.0220498454041837 0 0 0 0 0 0 0.00438695588755234 0 0 0.00207451948386239 0.00178318585938567 0 0 0 0.0241370966686258 0 0.00698108542250335 0 0.00631461893840512 0 0.00194649184117015 0 0 0 0 0 0 0 0 0 0.0179674700198884 0.0141863188462803 0.00554009857799468 0.00586612318681189 0 0.00717561910239614 0.00117448488283192 0 0 0.0599148618738176 0 0 0 0 0 0 0 0 0 0 0 0.001759473426362 0 0 0.00606910693020957 0 0 0 0 0 0.00550346835033821 0.00171780237787486 0 0 0 0 0 0 0 0.00145547333433048 0 0 0 0 0 0.0162800112601361 0.00312001975935934 0 0 0 0 0 0 0 0 0 0 0.0136329165097181 0 0 0 0.00341798871981621 0 0.00216964104690476 0.117286188909259 0.00286621001459523 0.016934589787928 0.0454006747406385 0.094399672014426 0.0187689303840361 0.00773294892623824 0 0 0 0 0.00124900599879641 0.00349203986988859 0.05668916555683 0.0106637290663275 0 0.0241407544470483 0 0 0 0.0381675127342342 0.0044735096621073 0 0 0 0 0 0 0 0 0 0 0 0 0 0 0 0 0 0 0 0 0 0 0 0 0 0 0 0.00181642576327694 0 0 0 0 0.00291129487693447 0.00064599206696685 0 0 0 0 0 0.00171202046106378 0 0 0 0 0 0 0 0 0 0 0 0 0 0 0 0 0 0 0.0011988185434622 0 0 0 0 0 0 0 0 0 0 0 0 0 0 0 0 0 0 0 0 0 0 0 0 0 0 0 0 0 0 0 0 0 0 0 0 0 0 0 0 0.000668213644275674 0.00126014564703597 0.0110093825199571 0 0 0 0 0 0 0 0 0 0 0 0 0 0 0 0 0 0 0 0 0 0 0 0 0 0 0 0 0 0 0 0 0 0 0 0 0 0 0 0 0 0 0 0 0 0 0 0 0 0 0 0 0 0 0 0 0 0 0 0.00455459633722904
0.0112289087371324 0.359473020692007 0.114371413761304 0 0 0 0 0 0 0 0 0.18487270539594 0 0 0 0 0 0.0882797035650878 0 0 0.0331553079994499 0 0 0 0 0 0 0 0 0 0 0 0 0 0 0 0 0 0 0 0 0 0 0 0 0 0 0 0 0 0 0 0 0 0 0 0 0 0 0 0 0 0 0 0 0 0 0 0 0.0325813540332925 0 0 0 0 0 0 0 0 0 0 0 0 0 0 0 0 0 0 0 0 0 0 0 0 0 0 0 0 0 0 0 0 0 0 0 0 0 0 0 0 0 0 0 0 0 0 0 0 0 0 0 0 0 0 0.137139984489046 0 0 0 0.0172419145675458 0 0 0.008103084116555 0 0 0 0 0 0 0 0 0 0 0 0 0 0 0 0 0 0 0 0 0 0 0 0 0 0 0 0 0 0 0 0 0 0 0 0 0 0 0 0 0 0 0 0 0 0 0 0 0 0 0 0 0 0 0 0 0 0 0.0135526026426394 0 0 0 0 0 0 0 0 0 0 0 0 0 0 0 0 0 0 0 0 0 0 0 0 0 0 0 0 0 0 0 0 0 0 0 0 0 0 0 0 0 0 0 0 0 0 0 0 0 0 0 0 0 0 0 0 0 0 0 0 0 0 0 0 0 0 0 0 0 0 0 0 0 0 0 0 0 0 0 0 0 0 0 0 0 0 0 0 0 0 0 0 0 0 0 0 0 0 0 0 0 0 0 0 0 0 0 0 0 0 0 0 0 0 0 0 0 0 0 0 0 0 0 0 0 0 0
0.0193294169249839 0.206968291609252 0.152835370265776 0.0511053627873671 0.132856783818553 0.056012806675452 0 0 0 0 0 0 0 0 0 0.00884435690258364 0.0766937240019947 0 0.0326499878280659 0.0336355071212935 0.0152360093134803 0 0 0 0 0 0 0 0.0205310099656262 0 0 0 0 0 0 0 0 0 0 0 0 0 0 0 0 0 0 0 0 0 0 0 0 0 0 0 0 0 0 0 0 0 0 0 0 0 0 0 0 0.193301372785572 0 0 0 0 0 0 0 0 0 0 0 0 0 0 0 0 0 0 0 0 0 0 0 0 0 0 0 0 0 0 0 0 0 0 0 0 0 0 0 0 0 0 0 0 0 0 0 0 0 0 0 0 0 0 0 0 0 0 0 0 0 0 0 0 0 0 0 0 0 0 0 0 0 0 0 0 0 0 0 0 0 0 0 0 0 0 0 0 0 0 0 0 0 0 0 0 0 0 0 0 0 0 0 0 0 0 0 0 0 0 0 0 0 0 0 0 0 0 0 0 0 0 0 0 0 0 0 0 0 0 0 0 0 0 0 0 0 0 0 0 0 0 0 0 0 0 0 0 0 0 0 0 0 0 0 0 0 0 0 0 0 0 0 0 0 0 0 0 0 0 0 0 0 0 0 0 0 0 0 0 0 0 0 0 0 0 0 0 0 0 0 0 0 0 0 0 0 0 0 0 0 0 0 0 0 0 0 0 0 0 0 0 0 0 0 0 0 0 0 0 0 0 0 0 0 0 0 0 0 0 0 0 0 0 0 0 0 0 0 0 0 0 0 0 0 0 0 0
0.0640388855321629 0 0 0 0 0 0 0 0 0 0 0 0 0 0 0 0 0.0836269205417818 0 0 0 0 0 0 0 0 0 0 0 0 0 0 0 0 0 0 0 0 0 0 0 0 0 0 0 0 0 0 0 0 0 0 0 0 0 0 0 0 0 0 0 0 0 0 0 0 0 0 0 0 0 0 0 0 0 0 0.0802489679946518 0 0 0 0 0 0 0 0 0 0 0 0 0 0 0 0 0 0 0 0 0 0 0 0 0 0 0 0 0 0 0 0 0.0912972288860392 0 0 0 0 0 0 0 0 0 0 0 0 0.0658555915047065 0.0726739111446967 0.542258494395961 0 0 0 0 0 0 0 0 0 0 0 0 0 0 0 0 0 0 0 0 0 0 0 0 0 0 0 0 0 0 0 0 0 0 0 0 0 0 0 0 0 0 0 0 0 0 0 0 0 0 0 0 0 0 0 0 0 0 0 0 0 0 0 0 0 0 0 0 0 0 0 0 0 0 0 0 0 0 0 0 0 0 0 0 0 0 0 0 0 0 0 0 0 0 0 0 0 0 0 0 0 0 0 0 0 0 0 0 0 0 0 0 0 0 0 0 0 0 0 0 0 0 0 0 0 0 0 0 0 0 0 0 0 0 0 0 0 0 0 0 0 0 0 0 0 0 0 0 0 0 0 0 0 0 0 0 0 0 0 0 0 0 0 0 0 0 0 0 0 0 0 0 0 0 0 0 0 0 0 0 0 0 0 0 0 0 0 0 0 0 0 0 0
0.00199170493176017 0.0818286173198782 0.0206381388162888 0.232712510541596 0.0100525413995 0 0.0116707163208814 0 0 0 0 0.0210889302924314 0 0.149113974166344 0.00591916834658473 0.0174266641535967 0 0.0165963661120877 0 0 0.179349610357509 0 0 0 0 0 0 0 0 0 0.00586118243338901 0 0 0 0 0 0 0 0 0 0 0 0 0.00557371871261062 0.0491804021052129 0 0 0 0 0.0505271219988843 0 0 0 0 0 0 0 0 0 0.00856802092334927 0 0 0.0442314175361947 0 0 0.011444428072578 0 0 0.00868562688739474 0.00878688071707033 0 0 0 0 0.00556130618003342 0 0 0 0 0 0 0 0 0 0 0 0 0 0 0 0 0 0 0 0 0 0 0 0 0 0 0 0 0 0 0 0 0 0 0 0 0 0 0 0 0 0 0 0 0 0 0 0 0 0 0 0 0 0 0 0 0 0 0 0.0367396227863542 0 0 0 0 0 0 0 0 0 0 0 0 0 0 0 0 0 0 0 0 0 0 0 0 0 0 0 0 0 0 0 0 0 0 0 0 0 0 0 0 0 0 0 0 0 0 0 0 0 0 0 0 0 0 0 0.00576727312639718 0 0 0 0 0 0 0 0 0 0 0 0 0 0 0 0 0 0 0 0 0 0 0 0 0 0 0 0 0 0 0 0 0.00858551819015358 0 0 0 0 0 0.00209853757191978 0 0 0 0 0 0 0 0 0 0 0 0 0 0 0 0 0 0 0 0 0 0 0 0 0 0 0 0 0 0 0 0 0 0 0 0 0 0 0 0 0 0 0 0 0 0 0 0 0 0 0 0 0 0 0 0 0 0 0 0 0 0 0 0 0 0 0 0 0 0 0 0 0 0 0 0 0 0 0 0 0 0 0 0 0 0 0 0
0.00547511720458789 0.0375321298396262 0.00529681466747585 0.0836204943071439 0.0170832045422016 0 0 0 0 0 0 0.051066879013643 0 0.0423547608657821 0 0.00438868073237777 0.0144787236738959 0.00765860167529746 0 0.182710566286217 0 0 0 0 0 0 0 0 0 0 0.00826917738075365 0 0 0 0 0 0 0 0 0 0 0 0 0.0133231434673954 0.0587082886315941 0 0 0 0 0.0383025270057092 0 0 0 0 0 0 0 0 0.00559040010320911 0.0409221500056693 0 0 0.134397366401176 0 0.0170079689293835 0.0312811021922179 0 0 0 0 0 0 0 0 0 0 0 0.0102614182973115 0.0110807721491371 0 0 0 0 0 0 0 0 0 0 0 0 0.00463170523324057 0 0 0.00973753057754295 0.00386147711607423 0 0 0 0 0 0 0 0 0 0 0 0 0 0 0 0.00793020267796007 0 0.00899490581527878 0 0 0 0 0 0 0 0 0 0 0.0166958076360789 0 0 0 0.0103038591108 0 0 0.00360329802261633 0 0 0.0604151295885322 0 0 0 0 0 0.0140060003226525 0 0 0 0 0 0 0 0 0 0 0 0 0 0.018527337543303 0 0 0 0 0 0 0 0 0 0 0 0 0 0 0 0 0 0 0 0 0 0 0 0 0 0 0 0 0 0 0 0 0 0 0 0.00719051590719201 0 0 0 0 0 0 0 0 0 0 0 0 0 0 0 0 0 0 0 0 0 0 0 0 0 0 0 0 0.00505278797547832 0 0 0 0.00823915510144551 0 0 0 0 0 0 0 0 0 0 0 0 0 0 0 0 0 0 0 0 0 0 0 0 0 0 0 0 0 0 0 0 0 0 0 0 0 0 0 0 0 0 0 0 0 0 0 0 0 0 0 0 0 0 0 0 0 0 0 0 0 0 0 0 0 0 0 0 0 0 0 0 0 0 0 0 0 0 0 0 0 0 0 0 0 0 0 0 0 0 0 0 0 0
0 0 0 0 0 0 0 0 0 0 0 0 0 0 0 0.0680589143659389 0 0 0 0 0 0 0 0.0260613532100021 0 0 0 0 0 0 0 0 0 0 0.00819024659343155 0 0 0 0.130990799102889 0.42465327991981 0 0 0 0 0 0 0 0 0 0.0985563917870913 0 0 0 0 0 0 0 0 0 0 0 0 0 0 0 0.0138203056516857 0 0 0 0 0.041922626387118 0 0 0 0 0 0 0 0 0.103022472382185 0 0 0 0 0 0 0 0 0 0 0 0 0 0 0 0 0 0 0 0 0 0 0 0 0 0 0 0 0 0 0 0 0 0 0 0 0 0 0 0 0 0 0 0 0 0 0 0 0 0 0 0 0 0 0.0373342366487573 0 0 0 0.0171487255233852 0 0 0 0 0 0 0 0 0 0 0 0 0 0 0 0 0 0 0 0 0 0 0 0 0 0 0 0 0 0 0 0 0 0 0 0 0 0 0 0 0 0 0 0 0.0117734794780578 0 0 0 0 0 0 0 0 0 0 0 0 0 0 0 0 0 0 0 0 0 0 0 0 0 0 0 0 0 0 0 0 0 0 0 0 0 0 0 0 0 0 0 0 0 0 0 0.0184671689496479 0 0 0 0 0 0 0 0 0 0 0 0 0 0 0 0 0 0 0 0 0 0 0 0 0 0 0 0 0 0 0 0 0 0 0 0 0 0 0 0 0 0 0 0 0 0 0 0 0 0 0 0 0 0 0 0 0 0 0 0 0 0 0 0 0 0 0 0 0 0 0 0 0 0 0 0 0 0 0 0 0 0 0 0 0 0
0 0 0 0 0 0 0 0 0 0 0 0 0.144664252515524 0 0 0 0 0 0 0 0 0 0 0 0 0 0 0 0 0 0 0 0.0420445161658602 0 0.0458527097965501 0 0 0 0 0 0 0 0 0 0 0 0 0 0 0 0 0 0 0 0 0 0 0 0 0 0 0 0 0 0 0 0 0 0 0 0 0 0 0 0 0 0 0 0 0 0 0 0 0 0 0 0 0 0 0 0 0 0 0 0 0 0 0 0 0 0 0 0 0 0.0218323643674361 0 0 0.099554253535248 0 0 0 0 0 0 0 0 0 0 0 0 0.352898234047876 0 0 0 0 0 0 0 0.206087215267833 0 0 0 0 0 0 0 0 0 0 0 0 0 0 0 0 0 0 0 0 0 0 0 0 0.0202223677660967 0 0 0 0 0 0 0 0 0.0227074090314616 0 0 0.0222621657171192 0 0 0 0 0 0 0 0 0 0 0 0 0 0 0 0 0 0 0 0 0 0 0 0 0 0 0 0 0 0 0 0 0 0 0 0 0 0 0 0 0 0 0.0218745117889949 0 0 0 0 0 0 0 0 0 0 0 0 0 0 0 0 0 0 0 0 0 0 0 0 0 0 0 0 0 0 0 0 0 0 0 0 0 0 0 0 0 0 0 0 0 0 0 0 0 0 0 0 0 0 0 0 0 0 0 0 0 0 0 0 0 0 0 0 0 0 0 0 0 0 0 0 0 0 0 0 0 0 0 0 0 0 0 0 0 0 0 0 0 0 0 0 0 0 0 0 0 0 0 0 0 0 0 0 0
0 0 0 0 0 0 0 0 0 0 0 0 0 0 0 0 0 0 0 0 0 0.0791120009950032 0 0 0 0 0 0 0 0 0 0 0 0 0 0 0 0 0.437532845864069 0 0 0 0 0 0 0 0 0 0 0.0893446497401614 0 0 0 0 0 0 0 0 0 0 0 0 0 0.158901621476015 0 0 0 0 0 0 0 0 0 0 0 0 0 0 0 0.0470491493858789 0 0 0 0 0 0 0 0 0 0 0 0 0 0 0 0 0 0 0 0 0 0 0 0 0 0 0 0 0 0 0 0 0 0 0 0 0 0 0 0 0 0 0 0 0 0 0 0 0 0 0 0 0 0 0 0 0 0 0 0 0 0 0 0 0 0 0 0 0 0 0 0 0 0 0 0 0 0 0 0 0 0 0 0 0 0 0 0 0 0 0 0 0 0 0 0 0 0 0 0 0 0 0 0.114903764424517 0 0 0 0 0 0 0 0 0 0 0 0 0 0 0 0 0 0 0 0 0.0731559681143559 0 0 0 0 0 0 0 0 0 0 0 0 0 0 0 0 0 0 0 0 0 0 0 0 0 0 0 0 0 0 0 0 0 0 0 0 0 0 0 0 0 0 0 0 0 0 0 0 0 0 0 0 0 0 0 0 0 0 0 0 0 0 0 0 0 0 0 0 0 0 0 0 0 0 0 0 0 0 0 0 0 0 0 0 0 0 0 0 0 0 0 0 0 0 0 0 0 0 0 0 0 0 0 0 0 0 0 0 0 0 0 0 0
0 0 0 0 0 0 0 0 0 0 0 0 0.12611943040855 0 0 0 0 0 0 0 0 0 0 0 0 0.232959866958015 0 0 0 0 0 0 0.03271504304503 0 0.0428702045247166 0 0 0 0 0 0 0 0 0 0 0 0 0 0.227644004222061 0 0 0 0 0 0 0 0 0 0 0 0 0 0 0 0 0 0 0 0 0 0 0 0 0 0.107928662525096 0 0 0 0 0 0 0 0 0 0 0 0 0 0 0 0 0 0 0 0 0 0 0 0 0 0.0308980128962962 0 0 0 0 0 0 0 0 0 0 0 0 0 0 0 0 0 0 0 0 0 0 0 0 0 0 0 0.0428689683693708 0 0 0 0 0 0 0 0 0 0 0 0 0 0 0 0 0 0 0 0 0 0 0 0 0 0 0 0 0 0 0 0 0 0 0 0 0 0 0 0 0 0 0.0876723490389209 0 0 0 0 0 0 0 0 0 0 0 0 0 0 0 0 0 0 0 0 0 0 0 0 0 0 0 0 0 0 0 0 0.0683234580119434 0 0 0 0 0 0 0 0 0 0 0 0 0 0 0 0 0 0 0 0 0 0 0 0 0 0 0 0 0 0 0 0 0 0 0 0 0 0 0 0 0 0 0 0 0 0 0 0 0 0 0 0 0 0 0 0 0 0 0 0 0 0 0 0 0 0 0 0 0 0 0 0 0 0 0 0 0 0 0 0 0 0 0 0 0 0 0 0 0 0 0 0 0 0 0 0 0 0 0 0 0 0 0 0 0 0 0 0 0 0 0 0 0
0 0 0 0 0 0 0 0 0 0 0 0 0.110818779753515 0 0 0 0 0 0 0 0 0 0 0 0.633049911419313 0 0 0 0 0 0 0 0 0 0 0 0 0 0 0 0 0 0 0 0 0 0 0 0.166892082294713 0 0 0 0 0 0 0 0 0 0 0 0 0 0 0 0 0 0 0 0 0 0 0 0 0 0 0 0 0 0 0 0 0 0 0 0 0 0 0 0 0 0 0 0 0 0 0 0 0 0 0 0.0461746067080157 0 0 0 0 0 0 0 0 0 0 0 0 0 0 0 0 0 0 0 0 0 0 0 0 0 0 0 0 0 0 0 0 0 0 0 0 0 0 0 0 0 0 0 0 0 0 0 0 0 0 0 0 0 0 0 0 0 0 0 0 0 0 0 0 0 0 0 0 0 0 0 0 0 0 0 0 0 0 0 0 0 0 0 0 0 0 0 0 0 0 0 0 0 0 0 0 0 0 0 0 0 0 0 0.043064619824443 0 0 0 0 0 0 0 0 0 0 0 0 0 0 0 0 0 0 0 0 0 0 0 0 0 0 0 0 0 0 0 0 0 0 0 0 0 0 0 0 0 0 0 0 0 0 0 0 0 0 0 0 0 0 0 0 0 0 0 0 0 0 0 0 0 0 0 0 0 0 0 0 0 0 0 0 0 0 0 0 0 0 0 0 0 0 0 0 0 0 0 0 0 0 0 0 0 0 0 0 0 0 0 0 0 0 0 0 0 0 0 0 0
0 0 0 0 0 0 0 0 0 0 0 0 0.0979666235347347 0 0 0 0 0 0 0 0 0 0 0 0 0 0 0 0 0 0 0 0 0 0 0 0 0 0 0 0 0 0 0 0 0 0 0 0 0 0 0 0 0 0 0 0 0 0 0 0 0 0 0 0 0 0 0 0 0 0 0 0 0 0 0 0 0 0 0 0 0 0 0 0 0 0 0 0 0 0 0 0 0 0 0 0 0 0 0 0 0 0 0 0 0 0 0 0 0 0 0 0 0 0 0 0 0.0468540925860145 0 0.114573488105289 0.265199314559636 0 0 0 0 0 0 0 0 0 0 0 0 0 0 0 0 0 0 0 0 0 0 0 0 0 0 0 0 0 0 0 0 0 0 0 0 0 0 0 0 0 0 0 0 0 0 0.0502628675785108 0 0 0 0 0 0.0482981362412345 0 0 0 0 0 0 0 0 0 0 0 0 0 0 0 0 0 0 0 0 0 0 0 0 0 0 0 0 0 0 0 0 0 0 0 0 0 0 0 0 0 0 0 0 0 0 0 0 0 0 0 0 0 0 0 0 0 0 0 0 0 0 0 0 0 0 0 0 0 0 0 0 0 0 0 0 0 0 0 0 0 0 0 0 0 0 0 0 0.0335461343767063 0 0.146079476477561 0 0 0 0.11199680366644 0.0360277777140029 0.0328388979132738 0 0 0 0 0 0 0 0 0 0.016356387246596 0 0 0 0 0 0 0 0 0 0 0 0 0 0 0 0 0 0 0 0 0 0 0 0 0 0 0 0 0 0 0 0 0 0 0 0 0
0 0 0 0 0 0 0 0 0 0 0 0 0 0 0 0 0 0 0 0 0 0 0 0 0 0 0 0 0 0 0 0 0 0 0 0 0 0 0 0 0 0 0 0 0 0 0 0 0 0 0 0 0 0 0 0 0 0 0 0.0639311872270051 0 0 0 0 0 0 0 0 0 0 0 0 0 0 0 0 0 0 0 0 0 0 0 0 0 0 0 0 0 0 0 0 0 0 0 0 0 0 0 0 0 0 0 0 0 0 0 0 0 0 0 0 0 0 0 0 0 0 0 0 0 0 0 0.720547973285781 0 0.215520839487214 0 0 0 0 0 0 0 0 0 0 0 0 0 0 0 0 0 0 0 0 0 0 0 0 0 0 0 0 0 0 0 0 0 0 0 0 0 0 0 0 0 0 0 0 0 0 0 0 0 0 0 0 0 0 0 0 0 0 0 0 0 0 0 0 0 0 0 0 0 0 0 0 0 0 0 0 0 0 0 0 0 0 0 0 0 0 0 0 0 0 0 0 0 0 0 0 0 0 0 0 0 0 0 0 0 0 0 0 0 0 0 0 0 0 0 0 0 0 0 0 0 0 0 0 0 0 0 0 0 0 0 0 0 0 0 0 0 0 0 0 0 0 0 0 0 0 0 0 0 0 0 0 0 0 0 0 0 0 0 0 0 0 0 0 0 0 0 0 0 0 0 0 0 0 0 0 0 0 0 0 0 0 0 0 0 0 0 0 0 0 0 0
0 0.010246117692283 0.00834108719182219 0 0.0582439452547159 0.0287729580343228 0 0.117258440422767 0 0 0 0.0626691582295311 0 0.0242560794573757 0.0132386248687531 0.0139138481872243 0 0.0263046589847113 0 0 0 0 0 0 0 0 0 0 0 0 0.00992657076224196 0.00639335869050301 0 0 0 0 0.0179439577781764 0.00947762550342606 0 0 0 0 0 0 0 0 0.41711945125284 0 0 0 0 0 0 0 0 0 0 0 0 0 0 0 0 0 0 0 0 0.018791004433987 0 0 0 0 0 0.020766480460967 0 0 0 0 0 0 0 0 0 0 0 0 0 0 0 0 0 0 0 0 0 0 0 0 0 0 0 0 0 0 0 0 0 0 0 0.0346596425912517 0 0 0 0 0 0 0 0 0 0 0 0 0 0 0 0 0 0 0 0 0 0.0613070670852543 0 0.0403699231178464 0 0 0 0 0 0 0 0 0 0 0 0 0 0 0 0 0 0 0 0 0 0 0 0 0 0 0 0 0 0 0 0 0 0 0 0 0 0 0 0 0 0 0 0 0 0 0 0 0 0 0 0 0 0 0 0 0 0 0 0 0 0 0 0 0 0 0 0 0 0 0 0 0 0 0 0 0 0 0 0 0 0 0 0 0 0 0 0 0 0 0 0 0 0 0 0 0 0 0 0 0 0 0 0 0 0 0 0 0 0 0 0 0 0 0 0 0 0 0 0 0 0 0 0 0 0 0 0 0 0 0 0 0 0 0 0 0 0 0 0 0 0 0 0 0 0 0 0 0 0 0 0 0 0 0 0 0 0 0 0 0 0 0 0 0 0 0 0 0 0 0 0 0 0 0 0 0 0 0 0 0 0 0 0
0.0500298842225878 0 0 0 0.0281615471258197 0.0619796061952731 0 0 0 0 0.174055687672399 0.0085835405627294 0 0 0 0.0446478225640613 0 0 0 0 0 0 0 0 0 0 0 0 0 0 0.345129696040377 0 0 0 0 0 0 0.0317337558611344 0.00360551173802348 0 0 0 0 0 0 0 0 0 0 0 0 0 0 0 0 0 0 0 0.00861966668547693 0 0 0 0 0 0 0 0 0 0 0 0 0 0 0.0242173399304558 0 0 0 0 0 0 0 0 0 0 0 0 0.0203786494144908 0 0 0 0 0 0 0.0292007152051018 0 0 0 0 0 0 0 0 0 0 0 0 0 0 0 0.0112672731160647 0 0 0 0 0 0 0 0 0 0 0 0 0 0 0 0 0 0.0494778697070671 0 0 0.0066407837949916 0.00817656631432828 0 0.0153813749407617 0.0157881098839091 0 0.0213867711843852 0.00661869258734373 0.00573192605491132 0 0 0 0 0 0 0 0 0.00605627195081728 0 0 0 0 0 0 0.0196665199672252 0.00346441728026426 0 0 0 0 0 0 0 0 0 0 0 0 0 0 0 0 0 0 0 0 0 0 0 0 0 0 0 0 0 0 0 0 0 0 0 0 0 0 0 0 0 0 0 0 0 0 0 0 0 0 0 0 0 0 0 0 0 0 0 0 0 0 0 0 0 0 0 0 0 0 0 0 0 0 0 0 0 0 0 0 0 0 0 0 0 0 0 0 0 0 0 0 0 0 0 0 0 0 0 0 0 0 0 0 0 0 0 0 0 0 0 0 0 0 0 0 0 0 0 0 0 0 0 0 0 0 0 0 0 0 0 0 0 0 0 0 0 0 0 0 0 0 0 0 0 0 0 0 0 0 0 0 0 0 0 0 0 0 0 0 0 0
0.00630460189401761 0.0202634490649632 0 0.00705502286097763 0.0061661809396933 0.00838901071784876 0.00294355712551229 0 0 0 0.030812783122894 0.0331395841233661 0 0.0220111043771489 0.042974370923704 0.0464812524854464 0 0 0 0.00195969344120697 0.00271395087117588 0 0 0 0 0 0 0 0.00127818820990854 0.0954384089924531 0 0 0 0 0 0 0 0.0175399050834503 0.0153197529138559 0 0 0 0 0.00614595854052022 0.00456909824200268 0 0.0026824832482447 0 0 0 0 0 0 0 0 0 0 0 0.0146229762403473 0 0 0 0 0 0.00223466218778924 0.00533554927784883 0 0 0.00420711126966011 0 0 0 0 0.0100565981799126 0 0 0 0 0 0 0 0.020301969610897 0.00124831390366774 0.00440695147786189 0 0.0140042380270261 0.0397770833093519 0.0101868361009474 0 0 0 0 0 0.0604672352776452 0 0.037548997546837 0.0683539599151912 0 0.00623463919974184 0 0 0 0 0 0 0.00521525689413006 0 0 0 0 0 0 0 0 0 0 0 0 0 0 0 0 0 0 0 0 0 0.141897524936903 0 0 0.010280972371941 0.00191673487242661 0 0.00856431858004753 0.0157378574750945 0 0.0831847157678031 0.00360948070271859 0.00575367830555143 0 0.00394270220950932 0 0 0 0 0 0.00945203072999443 0.0189238815329165 0 0 0 0 0 0 0.0183453669178485 0 0 0 0 0 0 0 0 0 0 0 0 0 0 0 0 0 0 0 0 0 0 0 0 0 0 0 0 0 0 0 0 0 0 0 0 0 0 0 0 0 0 0 0 0 0 0 0 0 0 0 0 0 0 0 0 0 0 0 0 0 0 0 0 0 0 0 0 0 0 0 0 0 0 0 0 0 0 0 0 0 0 0 0 0 0 0 0 0 0 0 0 0 0 0 0 0 0 0 0 0 0 0 0 0 0 0 0 0 0 0 0 0 0 0 0 0 0 0 0 0 0 0 0 0 0 0 0 0 0 0 0 0 0 0 0 0 0 0 0 0 0 0 0 0 0 0 0 0 0 0 0 0 0 0 0 0 0 0 0 0 0 0
0 0 0 0 0 0 0 0 0 0 0 0 0.0482839759445536 0 0 0 0 0 0 0 0 0 0 0 0 0 0 0 0.00299576947776002 0 0 0 0.137889203111625 0.00915751786747112 0.226331001075115 0 0 0 0 0 0.00595107678081374 0 0 0 0 0 0 0 0.131754568880252 0 0 0 0 0 0 0.0128150910118156 0.0208742613423904 0 0 0 0 0 0 0 0 0 0 0 0 0 0 0 0 0 0 0 0 0 0 0 0 0 0 0 0 0 0 0 0 0 0.00258547177949042 0 0.00834901673888375 0 0 0 0 0 0 0 0.0607942533698059 0.0133091959914698 0 0.00322897512830205 0.00779825001620687 0 0 0 0 0 0 0 0 0 0.0420700098961626 0 0 0 0.0262394120392204 0 0.00761920522783409 0 0 0 0 0 0 0 0 0 0 0 0 0 0 0 0 0 0 0 0 0 0 0 0 0 0 0 0 0 0 0.0146306416035499 0.00391559233626943 0.0615561445052668 0 0 0 0 0 0 0 0 0 0 0 0 0 0 0 0 0 0 0 0 0 0 0 0 0 0 0 0 0 0 0 0 0 0.0144732077256992 0 0 0 0 0 0 0 0 0 0 0 0 0 0 0 0 0 0 0 0.0457894111851359 0 0 0 0 0 0 0 0 0 0 0 0 0 0 0 0 0 0 0 0 0 0 0 0 0 0 0 0 0 0 0 0 0 0 0 0 0 0 0 0 0 0 0 0 0 0 0 0 0 0.0651172975465224 0 0 0.00460592515991599 0 0 0 0 0 0 0 0 0 0 0.00628580042016091 0 0 0 0 0 0 0 0 0 0 0 0 0 0 0 0 0 0 0 0 0 0 0 0 0 0 0 0 0 0 0 0 0 0 0 0.00423666276469811 0.00315261060914541 0 0 0 0 0 0 0 0 0.00819045046446379
0 0 0 0 0 0 0 0 0 0 0 0 0 0 0 0.000906780340952581 0 0 0 0 0 0 0.00546507595099158 0 0.00509129174397314 0 0 0 0 0 0 0.0476483918076535 0 0.0924803422501364 0.176508822795178 0 0 0 0 0.00313070552589206 0.00330733857890416 0 0 0 0 0 0 0 0.0424561419911008 0 0 0 0 0 0.00613874322722613 0 0 0 0 0 0 0 0 0 0 0 0 0 0 0 0 0.00371303689611486 0 0 0 0 0 0 0 0 0 0 0 0 0 0 0 0 0.00296700873035572 0.0137447423446202 0.010741451930816 0 0 0 0 0 0 0 0 0 0.16868538775861 0.0451125171839444 0.0224252547225001 0.0308250480840651 0 0 0 0 0 0 0 0 0 0 0 0 0 0 0 0 0 0 0 0 0 0 0 0 0 0 0 0 0 0 0 0 0 0 0 0.00699166518340771 0 0 0 0.00252360328771425 0.00737052388792734 0 0 0 0 0.0299915664600862 0.0433971218003072 0.050394113839776 0.0162095891229838 0.161773734554763 0 0 0 0 0 0 0 0 0 0 0 0 0 0 0 0 0 0 0 0 0 0 0 0 0 0 0 0 0 0 0 0 0 0 0 0 0 0 0 0 0 0 0 0 0 0 0 0 0 0 0 0 0 0 0 0 0 0 0 0 0 0 0 0 0 0 0 0 0 0 0 0 0 0 0 0 0 0 0 0 0 0 0 0 0 0 0 0 0 0 0 0 0 0 0 0 0 0 0 0 0 0 0 0 0 0 0 0 0 0 0 0 0 0 0 0 0 0 0 0 0 0 0 0 0 0 0 0 0 0 0 0 0 0 0 0 0 0 0 0 0 0 0 0 0 0 0 0 0 0 0 0 0 0 0 0 0 0 0 0 0 0 0 0
0 0 0 0 0 0 0 0 0 0 0 0 0.0219015588740497 0 0 0.00202514428394216 0 0 0 0 0 0 0 0 0 0 0 0 0 0 0 0.00255924904568032 0.074793906674801 0 0.0691245751260403 0 0 0 0 0 0 0 0 0 0.00158211245062224 0 0 0 0 0 0 0 0 0 0.236613873269579 0.0106508510429081 0.0568799123579357 0.0103670207819239 0 0 0 0 0 0 0 0.00149829192343695 0 0 0 0 0 0.115866163120914 0 0 0 0 0 0 0 0 0 0 0 0 0 0 0 0 0 0 0 0 0 0 0 0 0 0 0 0 0.0515874962152266 0.00902198591801844 0.00277549537352892 0.00210323042908313 0 0 0 0 0 0 0 0 0 0 0.0568252435049119 0 0 0 0 0 0 0 0 0 0 0 0 0 0.00359641377409791 0 0 0 0 0 0 0 0 0 0.000759320429597037 0.0524505591173094 0 0 0 0 0.0261942901073197 0 0.00228288109914112 0 0 0.00337932337179592 0.00633586464883617 0.00733822136996877 0.00369150157325261 0.128695746655415 0.00831501611215544 0 0 0 0 0 0 0 0 0 0 0 0 0 0 0 0 0 0 0 0 0 0 0 0 0 0 0 0 0 0 0 0 0.00197141275988411 0.00361501613755814 0 0 0 0 0 0 0 0 0 0 0 0 0 0 0 0 0 0 0.00167740123712196 0 0 0 0 0 0 0 0 0 0 0 0 0 0 0 0 0 0 0 0 0 0 0 0 0 0 0 0 0 0 0 0 0 0 0 0 0 0 0 0 0 0 0 0 0 0 0 0 0 0.0112347844474161 0 0 0 0 0 0 0 0 0 0 0 0 0 0 0 0 0 0 0 0 0 0 0 0 0 0 0 0 0 0 0 0 0 0 0 0 0 0 0 0 0 0.00151427243414744 0 0 0 0 0 0 0 0 0 0 0 0 0 0 0 0 0 0.0107718643323808
0 0 0 0 0 0 0 0 0 0 0 0 0.0331934534776285 0 0 0.0022876410391263 0 0 0 0 0 0.00184674611568011 0.00548547196031896 0 0.00614042163653634 0 0 0 0 0 0 0.071982044852648 0.16245331146744 0.0786643276613391 0 0 0 0 0 0.00448900538614354 0.00381588484410903 0 0 0 0 0 0 0 0.0710616117413514 0 0 0 0.00268505488699104 0 0.0408897012811273 0 0.0201776323725068 0 0 0 0 0 0 0 0 0 0 0 0 0 0 0.0103700726454357 0 0 0.00292650028502006 0 0 0 0 0 0.00133067137726641 0 0 0 0 0 0 0 0 0.00161733591188387 0.00294780792240455 0 0.00314392330580895 0 0.00233505633787833 0.00159717566691169 0 0 0 0 0.11870041507689 0.0240755704643758 0.00294746726393775 0.00467386244505567 0 0 0 0 0 0 0 0 0 0 0.0166365922991292 0 0 0 0 0 0 0 0 0 0 0 0.00149949470931291 0 0 0 0 0 0 0 0.00216473160654949 0 0 0 0 0.0100457984772305 0 0 0 0 0 0 0.00320310711725258 0 0 0.00179640815873004 0.0276655062398505 0.019795866440347 0.00911208774592884 0.0720414197311472 0 0 0 0 0 0 0 0 0 0 0 0 0 0 0 0 0 0 0 0 0 0 0 0 0 0 0 0 0 0 0 0 0 0.00224958500451607 0.0183410718401334 0.0266886669030033 0 0 0 0 0 0.0128562278024755 0 0 0 0 0 0 0 0 0 0 0 0.010089356963426 0 0 0 0 0 0 0.00480437686344601 0 0 0 0 0 0 0 0 0 0 0 0 0 0 0 0 0 0 0 0 0 0 0 0 0 0 0 0 0 0 0 0 0 0 0 0 0 0 0 0 0 0 0.0450067197890461 0 0 0 0 0 0 0 0 0 0 0 0 0 0 0 0 0 0 0 0 0 0 0 0 0 0 0 0 0 0 0 0 0 0 0 0 0 0 0 0 0 0 0 0 0 0 0 0 0 0 0.00225327296372559 0 0 0 0 0 0 0 0 0.0319115419189342
0 0 0 0 0 0 0 0 0 0 0 0 0 0 0 0 0 0 0 0 0 0 0 0 0 0 0 0 0 0 0 0 0 0 0 0 0 0 0 0 0 0 0 0 0 0 0 0 0 0 0 0 0.152263901155604 0 0 0 0 0 0 0 0 0 0 0 0 0 0 0 0 0 0 0 0 0 0 0 0 0 0 0 0 0 0.433862302363671 0 0.39018686359345 0 0 0 0 0 0 0 0 0 0 0 0 0 0 0 0 0 0 0 0 0 0 0 0 0 0 0 0 0 0 0 0 0 0 0 0 0 0 0 0 0 0 0 0 0 0 0 0 0 0 0 0 0 0 0 0 0 0 0 0 0 0 0 0 0 0 0 0 0 0 0 0 0 0 0 0 0 0 0 0 0 0 0 0 0 0 0 0 0 0 0 0 0 0 0 0 0 0 0 0 0 0 0 0 0 0 0 0 0 0 0 0 0.0236869328872754 0 0 0 0 0 0 0 0 0 0 0 0 0 0 0 0 0 0 0 0 0 0 0 0 0 0 0 0 0 0 0 0 0 0 0 0 0 0 0 0 0 0 0 0 0 0 0 0 0 0 0 0 0 0 0 0 0 0 0 0 0 0 0 0 0 0 0 0 0 0 0 0 0 0 0 0 0 0 0 0 0 0 0 0 0 0 0 0 0 0 0 0 0 0 0 0 0 0 0 0 0 0 0 0 0 0 0 0 0 0 0 0 0 0 0 0 0 0 0 0
0 0 0 0.0388689810425229 0 0.00561056302444279 0 0 0 0 0 0.00350166613954885 0 0 0.00264908655774566 0.00272684956467943 0 0 0 0 0 0 0 0 0 0 0 0 0.00465284138697741 0 0 0 0 0 0 0 0 0.20381092413236 0 0 0 0 0 0 0 0 0.0167055748978245 0 0 0 0 0 0 0 0.00978729953006219 0 0 0 0.018585348200478 0 0 0 0 0 0 0 0 0 0 0 0 0 0 0.0286639591315911 0 0 0 0 0 0 0 0 0 0 0 0.114626639138824 0.0232027579831936 0.159760596559245 0 0.0151343858056825 0 0 0 0.0702029445157162 0 0 0 0 0 0 0 0 0 0 0 0 0 0 0 0 0 0 0 0 0 0 0 0 0 0 0 0 0 0 0 0 0 0 0 0 0.115643824279965 0.022728346320987 0.0219318694964573 0.109584272797558 0 0 0 0 0 0 0 0 0 0 0 0 0 0.0116212694941388 0 0 0 0 0 0 0 0 0 0 0 0 0 0 0 0 0 0 0 0 0 0 0 0 0 0 0 0 0 0 0 0 0 0 0 0 0 0 0 0 0 0 0 0 0 0 0 0 0 0 0 0 0 0 0 0 0 0 0 0 0 0 0 0 0 0 0 0 0 0 0 0 0 0 0 0 0 0 0 0 0 0 0 0 0 0 0 0 0 0 0 0 0 0 0 0 0 0 0 0 0 0 0 0 0 0 0 0 0 0 0 0 0 0 0 0 0 0 0 0 0 0 0 0 0 0 0 0 0 0 0 0 0 0 0 0 0 0 0 0 0 0 0 0 0 0 0 0 0 0 0 0 0 0 0 0 0 0 0 0 0 0 0 0 0 0 0 0 0 0
0 0 0 0.023042298057151 0 0 0.00263045715587651 0.00413598437421243 0.00712853141929981 0.00287352708851222 0 0 0 0 0 0 0 0 0 0 0 0 0 0 0 0 0 0 0.00117647693061734 0.00845961590629755 0.0169089074051187 0 0 0 0 0 0.0975688801643478 0 0 0 0 0 0 0 0 0 0.0112670935696649 0 0 0 0 0 0 0 0 0 0 0 0.0211993423811993 0 0 0 0 0 0 0 0 0 0 0 0 0 0 0.0121483725133771 0 0 0 0 0 0 0 0 0 0 0 0.184236622635238 0.0595584879059561 0.103303490542495 0.0153919670153691 0.0206147704477811 0 0.0012214377057661 0 0.171993596499807 0 0.00508013955630008 0.00301175960352621 0 0 0 0 0 0 0 0 0 0 0 0 0 0 0 0 0 0 0 0 0 0 0 0 0 0 0 0 0 0 0 0 0 0.139091605436787 0.00526251063729579 0.00321752127100958 0.0511753356985403 0 0 0.00185187635144892 0 0 0 0.00604557599156419 0 0 0.0030865555031436 0 0 0.00318452049637181 0.00630581947010464 0.00277146303366029 0 0 0 0 0 0.00505545723216061 0 0 0 0 0 0 0 0 0 0 0 0 0 0 0 0 0 0 0 0 0 0 0 0 0 0 0 0 0 0 0 0 0 0 0 0 0 0 0 0 0 0 0 0 0 0 0 0 0 0 0 0 0 0 0 0 0 0 0 0 0 0 0 0 0 0 0 0 0 0 0 0 0 0 0 0 0 0 0 0 0 0 0 0 0 0 0 0 0 0 0 0 0 0 0 0 0 0 0 0 0 0 0 0 0 0 0 0 0 0 0 0 0 0 0 0 0 0 0 0 0 0 0 0 0 0 0 0 0 0 0 0 0 0 0 0 0 0 0 0 0 0 0 0 0 0 0 0 0 0 0 0 0 0 0 0 0 0 0 0 0 0 0
0.00470269213075913 0 0 0 0 0.00572074281488022 0 0 0 0 0.0087750075032712 0.0117373399023874 0 0.00788216030492875 0.0386824636020029 0.104636862191128 0 0 0 0 0 0.111430373825493 0 0.122610609187241 0 0 0 0 0 0.00435335663947135 0.0668910837658426 0 0 0 0 0 0 0 0 0.111689388740754 0 0 0 0 0 0 0 0 0 0.076098502562354 0 0 0 0 0 0 0 0 0 0 0 0.0183105397012361 0 0.0365101999078441 0 0 0 0 0 0 0.0600032569012354 0 0 0 0.0241195847886525 0 0 0 0 0 0 0 0 0 0 0 0 0 0 0.00756125039297344 0 0.00867103759048076 0 0 0 0 0 0 0 0 0 0 0 0 0 0 0 0 0 0 0 0 0 0 0 0 0 0 0 0 0 0 0 0 0 0 0 0.00450488976095264 0 0 0 0 0 0 0.039790625707106 0 0 0 0 0 0 0 0 0 0 0 0 0.00388806050714247 0 0 0 0 0 0 0.00466429295989873 0 0 0 0 0 0 0 0 0 0 0 0 0 0 0 0 0 0 0 0 0 0 0 0 0 0 0 0 0.00774131422852445 0 0 0.00671093554129484 0 0 0 0 0 0 0 0 0 0 0 0 0 0 0 0.00886300145695995 0 0.0388096418910726 0 0 0 0 0 0 0 0 0 0 0 0 0 0 0 0 0 0 0 0 0 0 0 0 0 0 0 0 0 0 0 0 0 0 0 0 0 0 0 0 0 0 0 0 0 0 0 0 0 0 0 0 0 0 0 0 0 0 0 0 0 0 0 0 0 0 0 0 0 0 0 0 0 0 0 0 0 0 0.0546407854941116 0 0 0 0 0 0 0 0 0 0 0 0 0 0 0 0 0 0 0 0 0 0 0 0 0 0 0 0 0 0 0 0 0 0
0 0 0 0 0 0 0 0 0 0 0 0 0 0 0 0.0879744421110282 0 0 0 0 0 0.450835426772215 0 0 0 0 0 0 0 0 0 0 0.0135668088559742 0 0.0211360322491078 0 0 0 0.139390337953427 0 0 0 0 0 0 0 0 0 0 0 0 0 0 0 0 0 0 0 0 0 0 0 0 0 0 0 0 0 0 0 0.0952069382492967 0 0 0 0 0 0 0 0 0 0 0 0 0 0 0 0 0 0 0 0 0.00655939326432078 0 0 0 0 0 0 0 0 0.00966983593544392 0 0 0 0 0 0 0 0 0 0 0 0 0 0 0 0 0 0 0 0 0 0 0 0 0 0 0 0 0 0 0 0 0 0.0492341891694229 0 0 0 0.022972937421019 0 0 0 0 0 0 0 0 0 0 0 0 0 0 0.00650548902918159 0 0 0 0 0 0 0 0 0 0 0 0 0 0 0 0 0 0 0 0 0 0 0 0 0 0 0 0 0 0 0 0 0 0 0 0 0 0 0 0 0 0 0 0 0 0 0 0 0.0179629468238329 0 0 0 0 0 0 0 0 0 0 0 0 0 0 0 0 0 0 0 0 0 0 0 0 0 0 0 0 0.0398062795086883 0 0 0 0 0 0 0 0 0 0 0 0 0 0 0 0 0 0 0 0 0 0 0 0 0 0 0 0 0 0 0 0 0 0 0 0 0 0 0 0 0 0 0 0 0 0 0 0 0 0 0 0.0391789426570413 0 0 0 0 0 0 0 0 0 0 0 0 0 0 0 0 0 0 0 0 0 0 0 0 0 0 0 0 0 0 0 0 0 0
0 0 0 0 0 0 0 0 0 0 0 0 0 0 0 0 0 0 0 0 0 0 0 0 0 0 0 0 0 0 0 0.0626320753582275 0.100730715849471 0 0.126274708196695 0 0 0 0 0 0 0.113407811873791 0 0 0 0 0 0 0 0 0 0 0 0 0 0 0 0 0 0 0 0 0 0 0 0 0 0 0 0 0 0 0 0 0 0 0 0 0 0 0 0 0 0 0 0 0 0 0 0 0 0 0 0 0 0 0 0 0 0 0.0459966026026676 0 0 0 0 0 0 0 0 0 0 0 0 0 0 0 0 0 0 0 0 0 0 0 0 0 0.450786205834679 0 0 0 0 0 0 0 0 0 0 0 0 0 0 0 0 0 0 0 0 0.0517055858682156 0 0 0 0 0 0.0484662944162539 0 0 0 0 0 0 0 0 0 0 0 0 0 0 0 0 0 0 0 0 0 0 0 0 0 0 0 0 0 0 0 0 0 0 0 0 0 0 0 0 0 0 0 0 0 0 0 0 0 0 0 0 0 0 0 0 0 0 0 0 0 0 0 0 0 0 0 0 0 0 0 0 0 0 0 0 0 0 0 0 0 0 0 0 0 0 0 0 0 0 0 0 0 0 0 0 0 0 0 0 0 0 0 0 0 0 0 0 0 0 0 0 0 0 0 0 0 0 0 0 0 0 0 0 0 0 0 0 0 0 0 0 0 0 0 0 0 0 0 0 0 0 0 0 0 0 0 0 0 0 0 0 0 0 0 0 0 0 0 0 0 0 0 0
0 0 0 0 0 0 0 0 0 0 0 0 0 0 0 0 0 0 0 0 0 0 0 0 0 0 0 0 0 0 0 0 0 0 0 0 0 0 0 0 0.715574068002152 0 0 0 0 0 0 0 0 0 0 0 0 0 0 0 0 0 0 0 0 0 0 0 0 0 0 0 0 0 0 0 0 0 0 0 0 0 0 0 0 0 0 0 0 0 0 0 0 0 0 0 0 0 0 0 0 0 0 0 0 0 0 0 0 0 0 0 0 0 0 0 0 0 0 0 0 0 0 0 0 0 0 0 0 0 0 0 0 0 0 0 0 0 0 0 0 0 0 0 0 0 0 0 0 0 0 0.284425931997848 0 0 0 0 0 0 0 0 0 0 0 0 0 0 0 0 0 0 0 0 0 0 0 0 0 0 0 0 0 0 0 0 0 0 0 0 0 0 0 0 0 0 0 0 0 0 0 0 0 0 0 0 0 0 0 0 0 0 0 0 0 0 0 0 0 0 0 0 0 0 0 0 0 0 0 0 0 0 0 0 0 0 0 0 0 0 0 0 0 0 0 0 0 0 0 0 0 0 0 0 0 0 0 0 0 0 0 0 0 0 0 0 0 0 0 0 0 0 0 0 0 0 0 0 0 0 0 0 0 0 0 0 0 0 0 0 0 0 0 0 0 0 0 0 0 0 0 0 0 0 0 0 0 0 0 0 0 0 0 0 0 0 0 0 0 0 0 0 0 0
0 0 0 0 0 0 0 0 0 0 0 0 0 0 0 0 0 0 0 0 0 0 0 0 0 0 0 0 0 0 0 0 0 0 0 0 0 0 0 0 0 0 0 0 0 0 0 0 0 0.832352590553599 0 0 0 0 0 0 0 0 0 0 0 0 0 0 0 0.167647409446401 0 0 0 0 0 0 0 0 0 0 0 0 0 0 0 0 0 0 0 0 0 0 0 0 0 0 0 0 0 0 0 0 0 0 0 0 0 0 0 0 0 0 0 0 0 0 0 0 0 0 0 0 0 0 0 0 0 0 0 0 0 0 0 0 0 0 0 0 0 0 0 0 0 0 0 0 0 0 0 0 0 0 0 0 0 0 0 0 0 0 0 0 0 0 0 0 0 0 0 0 0 0 0 0 0 0 0 0 0 0 0 0 0 0 0 0 0 0 0 0 0 0 0 0 0 0 0 0 0 0 0 0 0 0 0 0 0 0 0 0 0 0 0 0 0 0 0 0 0 0 0 0 0 0 0 0 0 0 0 0 0 0 0 0 0 0 0 0 0 0 0 0 0 0 0 0 0 0 0 0 0 0 0 0 0 0 0 0 0 0 0 0 0 0 0 0 0 0 0 0 0 0 0 0 0 0 0 0 0 0 0 0 0 0 0 0 0 0 0 0 0 0 0 0 0 0 0 0 0 0 0 0 0 0 0 0 0 0 0 0 0 0 0 0 0 0 0 0 0 0 0 0
0 0 0 0.0195859998697089 0 0 0 0 0 0 0 0 0 0 0 0 0 0 0 0.0113706311892761 0.0266798266906284 0 0 0 0 0 0 0 0 0 0.0374995669281083 0 0 0 0 0 0 0 0 0 0 0 0 0 0 0.102771200836078 0 0 0 0.132745252781286 0 0 0 0 0 0 0 0 0 0 0.0175692795143548 0.017847280952021 0 0.0171506025557763 0.085888487381892 0.503962274683028 0 0 0 0 0 0 0 0 0 0 0 0.0269295966178428 0 0 0 0 0 0 0 0 0 0 0 0 0 0 0 0 0 0 0 0 0 0 0 0 0 0 0 0 0 0 0 0 0 0 0 0 0 0 0 0 0 0 0 0 0 0 0 0 0 0 0 0 0 0 0 0 0 0 0 0 0 0 0 0 0 0 0 0 0 0 0 0 0 0 0 0 0 0 0 0 0 0 0 0 0 0 0 0 0 0 0 0 0 0 0 0 0 0 0 0 0 0 0 0 0 0 0 0 0 0 0 0 0 0 0 0 0 0 0 0 0 0 0 0 0 0 0 0 0 0 0 0 0 0 0 0 0 0 0 0 0 0 0 0 0 0 0 0 0 0 0 0 0 0 0 0 0 0 0 0 0 0 0 0 0 0 0 0 0 0 0 0 0 0 0 0 0 0 0 0 0 0 0 0 0 0 0 0 0 0 0 0 0 0 0 0 0 0 0 0 0 0 0 0 0 0 0 0 0 0 0 0 0 0 0 0 0 0 0 0 0 0 0 0 0 0 0 0 0 0 0 0 0 0 0 0 0 0 0 0
0 0 0 0.083724238544432 0 0 0 0 0 0 0 0 0 0.0190858416014786 0 0 0 0 0 0.100620531078691 0.117904593285988 0 0 0 0 0 0 0 0 0 0.0279590316843171 0 0 0.00951941908011963 0 0 0 0 0 0 0 0 0 0 0 0 0 0 0 0 0 0 0 0 0.00847177662922774 0 0 0 0 0.0103683515780494 0 0 0 0 0.00753462433002357 0.120685630865345 0 0 0 0 0 0 0 0 0 0 0 0 0 0 0 0 0 0 0 0 0 0 0 0 0 0 0 0 0 0 0 0 0 0 0 0 0 0 0 0 0 0 0 0 0 0 0 0 0 0 0 0 0 0 0 0 0 0 0 0 0 0 0.0186008059129322 0 0 0 0 0 0.0332729723987009 0 0 0 0 0 0 0 0 0 0 0 0 0 0 0 0 0 0 0 0 0 0 0 0 0 0 0 0 0 0 0 0 0 0 0.0123306815622533 0.0897220187032328 0.150395377105371 0 0 0 0 0 0 0 0 0 0 0 0 0 0 0 0 0 0 0.0228882046822979 0 0 0 0 0 0 0 0 0 0 0 0 0.0106257522602896 0 0 0 0 0 0 0 0 0 0 0 0 0 0 0 0 0 0 0 0.131753727071942 0 0 0 0.0113944722230949 0 0.0131419494022137 0 0 0 0 0 0 0 0 0 0 0 0 0 0 0 0 0 0 0 0 0 0 0 0 0 0 0 0 0 0 0 0 0 0 0 0 0 0 0 0 0 0 0 0 0 0 0 0 0 0 0 0 0 0 0 0 0 0 0 0 0 0 0 0 0 0 0 0 0 0 0 0 0 0 0 0 0 0 0 0 0 0 0 0 0 0 0 0
0 0 0 0 0 0 0 0 0 0 0 0 0 0 0 0 0 0 0 0 0 0 0 0 0 0 0 0 0 0 0 0 0 0 0 0 0 0 0 0 0 0 0 0.0920275319926006 0 0 0 0 0 0.0262350779292693 0 0 0 0 0 0 0 0 0 0 0.20917070539812 0 0 0.0921715419950495 0.0464141791208616 0.0810100563794068 0 0 0 0 0 0 0 0 0 0 0 0.0885959683724753 0.0549890865416867 0.0130673751251507 0 0 0 0 0 0 0 0 0 0 0 0 0 0 0 0 0 0 0 0 0 0 0 0 0 0 0 0 0 0 0 0 0 0 0 0 0 0 0 0 0 0 0 0 0 0 0 0 0 0.190790363096522 0 0 0 0 0 0 0 0 0 0 0 0 0 0 0 0 0 0 0 0 0 0 0 0 0.0114178621846245 0 0 0 0 0 0 0 0 0 0 0 0 0.0165223757973821 0 0.0128070700633134 0 0 0 0 0 0 0 0 0 0 0 0 0 0 0 0 0 0 0.0100538102421033 0 0.0191982568214346 0 0.0105715051810368 0 0 0 0 0 0 0 0 0 0 0 0 0 0 0 0 0 0 0 0 0 0 0 0 0 0 0 0 0 0 0.015835387900976 0 0 0 0 0 0 0 0 0 0 0 0 0 0 0 0 0 0 0 0 0 0 0 0 0 0 0 0 0 0 0 0 0 0 0 0 0 0 0 0 0.00912184585798723 0 0 0 0 0 0 0 0 0 0 0 0 0 0 0 0 0 0 0 0 0 0 0 0 0 0 0 0 0 0 0 0 0 0 0 0 0 0 0 0 0 0 0 0 0 0 0 0 0 0 0 0 0
0 0.00360397554596109 0 0.00355100282603157 0.007041925730159 0 0 0.0306238672099075 0 0 0 0.00900879900766265 0 0.00698194573856922 0 0.00460125828959253 0 0 0 0 0 0 0 0 0 0 0 0 0.0769406070268372 0 0.00384270123532114 0 0 0 0 0 0.0118838341588307 0.0167426113287233 0 0 0 0 0 0 0 0 0 0 0 0 0.0508486795206887 0 0 0 0.00636352276346365 0 0 0.00396055338329694 0.144218032363366 0 0 0 0.00416521489972166 0 0 0 0 0 0.00650311501852308 0 0 0.00512308033964813 0 0.0955470131588779 0 0 0.00593141435368949 0 0 0 0 0.001723619552517 0 0 0 0.0206488975678513 0.0144436261638172 0.00989196485843836 0 0.0141450238841529 0 0 0.00300463600032219 0.0118378403622865 0 0.00489252557194538 0.0016415550784865 0 0 0 0.00247982387717989 0 0 0 0 0 0 0 0 0 0 0 0 0.00387661824762435 0 0 0 0 0 0 0 0.00663084287955177 0 0 0 0 0 0.00728218953998729 0 0 0.0140153567881138 0.116048921728285 0.0692293401194539 0.0357914664404326 0.00296985421144845 0 0.00470263528692087 0.00133693666930937 0.00196951483418127 0 0.0910212548923031 0 0.00655749494952709 0.0112317894658771 0 0 0.0177504868958249 0 0 0 0 0 0 0 0.00767290642795245 0 0 0 0 0 0 0 0 0 0 0 0 0 0 0 0 0 0 0 0 0 0 0 0 0 0 0 0 0 0 0 0 0 0.00255715066190129 0 0 0 0 0 0 0 0 0 0 0 0 0 0 0 0 0 0 0 0 0 0 0 0 0 0.00318925825539633 0 0 0 0 0 0 0 0 0 0 0 0 0 0 0 0 0 0 0 0 0 0 0 0 0 0 0 0 0 0 0 0 0 0 0 0 0 0 0 0 0 0 0.00938219292805171 0 0 0 0 0 0 0 0 0 0 0 0 0 0 0 0 0 0 0 0 0 0 0 0 0 0 0 0 0 0 0 0 0 0 0 0 0 0 0 0 0 0 0 0 0 0 0 0 0 0 0 0 0 0 0 0 0 0 0 0.00459112196198851
0 0 0 0 0 0 0 0 0 0 0 0 0 0 0 0 0 0 0 0 0 0 0 0 0 0 0 0 0 0 0 0 0 0 0 0 0 0 0 0 0 0 0 0 0 0 0 0 0 0 0 0 0 0 0 0 0 0 0 0 0 0 0 0 0 0 0 0 0 0 0 0 0 0 0.225259333720897 0 0 0 0 0 0 0 0 0 0 0 0 0 0 0 0 0 0 0 0 0 0 0 0 0 0 0 0 0 0 0 0 0 0 0 0 0 0 0 0 0 0 0 0 0 0 0 0 0 0 0 0 0 0 0 0 0 0 0 0.229615704234697 0 0 0 0 0 0 0 0 0 0 0 0 0 0 0 0 0 0 0 0 0 0 0 0 0 0 0 0 0 0 0 0 0 0 0 0 0 0 0 0 0 0 0 0 0 0 0 0 0 0 0 0.0535700837131687 0 0 0 0 0 0 0 0 0 0 0 0 0 0 0 0.0696039388713954 0 0.230236914025391 0 0 0 0 0 0 0 0 0 0 0 0 0 0 0 0 0 0 0 0 0 0 0 0 0 0 0 0 0 0 0 0 0 0 0 0 0 0 0 0 0 0 0 0 0 0 0 0 0 0 0 0 0 0 0 0 0 0 0 0 0 0 0 0 0 0 0 0 0 0 0 0 0 0 0 0 0 0 0.191714025434451 0 0 0 0 0 0 0 0 0 0 0 0 0 0 0 0 0 0 0 0 0 0 0 0 0 0 0 0 0 0 0 0 0 0
0 0 0 0 0 0 0 0 0 0 0 0 0.0944754059162282 0 0 0 0 0 0 0 0 0 0 0 0.115399489105728 0.0311334006501304 0 0 0 0 0 0.148303312611288 0.138295391841056 0 0.251501213879517 0 0 0 0 0 0 0 0 0 0 0 0 0 0 0 0 0 0 0 0 0 0.0145024121116447 0 0 0 0 0 0 0 0 0 0 0 0 0 0 0 0 0 0 0 0 0 0 0 0 0 0 0 0 0 0 0 0 0 0 0 0 0 0 0 0 0 0 0 0.0636322495789868 0.0208792131818913 0 0 0 0 0 0 0 0 0 0 0 0 0 0 0 0 0 0 0.0438757463603504 0 0 0 0 0 0 0 0 0 0 0 0 0 0 0 0 0 0 0 0 0 0 0 0 0 0 0 0 0 0 0.0152153156207999 0.00527531140777123 0.057511537734608 0 0 0 0 0 0 0 0 0 0 0 0 0 0 0 0 0 0 0 0 0 0 0 0 0 0 0 0 0 0 0 0 0 0 0 0 0 0 0 0 0 0 0 0 0 0 0 0 0 0 0 0 0 0 0 0 0 0 0 0 0 0 0 0 0 0 0 0 0 0 0 0 0 0 0 0 0 0 0 0 0 0 0 0 0 0 0 0 0 0 0 0 0 0 0 0 0 0 0 0 0 0 0 0 0 0 0 0 0 0 0 0 0 0 0 0 0 0 0 0 0 0 0 0 0 0 0 0 0 0 0 0 0 0 0 0 0 0 0 0 0 0 0 0 0 0 0 0 0 0 0 0 0 0 0 0 0 0 0 0 0 0 0 0
0 0 0 0.0745669912666052 0 0 0 0 0 0 0 0 0 0.00967591855509119 0 0.00688662755244762 0 0 0 0.0765954188290376 0.0569957450090208 0.0870575524874348 0 0.0259982910627128 0 0 0 0 0 0 0 0 0 0 0 0 0 0 0.0790196265883973 0 0 0 0.158293040440659 0.0986410545652117 0 0.0217708167489552 0 0 0 0 0 0 0 0 0 0 0 0 0 0 0 0 0 0.109690965474494 0 0.0555620903544909 0 0 0 0 0 0 0 0 0 0 0 0 0 0.0215824518679689 0 0 0 0 0 0 0 0 0 0 0 0 0 0 0 0 0 0 0 0 0 0 0 0 0 0 0 0 0 0 0 0 0 0 0 0 0 0 0 0 0 0 0 0 0 0 0 0 0 0 0 0 0 0 0.117663409197473 0 0 0 0 0 0 0 0 0 0 0 0 0 0 0 0 0 0 0 0 0 0 0 0 0 0 0 0 0 0 0 0 0 0 0 0 0 0 0 0 0 0 0 0 0 0 0 0 0 0 0 0 0 0 0 0 0 0 0 0 0 0 0 0 0 0 0 0 0 0 0 0 0 0 0 0 0 0 0 0 0 0 0 0 0 0 0 0 0 0 0 0 0 0 0 0 0 0 0 0 0 0 0 0 0 0 0 0 0 0 0 0 0 0 0 0 0 0 0 0 0 0 0 0 0 0 0 0 0 0 0 0 0 0 0 0 0 0 0 0 0 0 0 0 0 0 0 0 0 0 0 0 0 0 0 0 0 0 0 0 0 0 0 0 0 0 0 0 0 0 0 0 0 0 0 0 0 0 0 0 0 0 0
0 0 0 0 0 0 0 0 0 0 0 0 0 0 0 0.00407824411298558 0 0 0 0 0 0 0 0 0 0 0 0 0 0 0 0 0 0 0 0 0 0 0 0 0 0 0 0 0 0 0.110877376202279 0 0 0 0 0 0 0 0.150726628623255 0 0 0.10568116238536 0.0267202317014504 0.019793251742887 0.0211584951313213 0 0.0223133795194628 0.00476288457520428 0 0 0 0 0 0 0.00419956643827324 0.0737936531200947 0 0 0 0 0.0542016264658247 0 0 0 0 0 0 0 0 0 0 0 0 0 0 0 0 0 0 0 0 0 0 0 0 0 0 0 0 0 0 0 0 0 0 0 0 0.00764599746383107 0 0 0 0 0 0 0 0.00727618190693124 0 0 0 0 0 0 0 0 0 0 0 0 0.0125777449287239 0 0 0 0.00136614055364397 0 0.107355479089662 0 0.00769423719546407 0 0 0 0.0704586928942973 0 0 0 0 0 0 0 0.151053146964968 0 0 0 0 0 0 0 0 0 0 0 0 0 0 0 0 0 0 0 0 0 0 0 0 0 0 0 0 0 0 0 0 0 0.00582284470722429 0 0 0 0 0 0 0 0 0 0 0 0 0 0 0 0 0 0 0 0 0 0 0 0 0 0.00595297605122671 0 0 0 0 0 0 0 0 0 0 0 0 0 0 0 0 0 0 0 0 0 0 0 0 0 0 0 0 0 0 0 0 0 0 0 0 0 0 0 0 0 0 0.0132249442600114 0 0 0 0 0 0 0 0 0 0 0 0 0 0 0 0 0 0 0 0 0 0 0 0 0 0 0 0 0 0 0 0 0 0 0 0 0 0 0 0 0 0 0 0 0 0 0 0 0 0 0 0 0 0 0 0 0 0 0 0.0112651139656185
0 0 0 0 0 0 0 0 0 0 0 0 0 0 0 0 0 0 0 0 0 0 0 0 0 0 0 0 0 0 0 0 0 0 0 0 0 0 0 0 0 0 0 0 0 0 0 0 0 0 0 0 0 0 0 0 0 0 0 0 0 0 0 0 0 0 0 0 0 0 0 0 0 0 0 0.144842389567231 0 0 0 0 0 0 0 0 0 0 0 0 0 0 0 0 0 0 0 0 0 0 0 0 0 0 0 0 0 0 0 0 0 0 0 0 0 0 0 0 0 0 0 0 0 0 0 0 0 0 0 0.0357545102146753 0 0 0 0 0 0 0 0 0 0.092138377356953 0.036936709381035 0 0 0 0 0 0 0 0 0 0 0 0 0 0 0 0 0 0 0 0 0 0 0 0 0 0 0 0 0 0 0 0 0 0 0 0 0 0 0 0 0 0 0 0 0 0 0 0 0 0 0 0 0.18298900971651 0 0 0 0 0 0 0 0 0 0.22178358903857 0 0 0 0 0 0 0 0 0 0 0 0 0 0 0 0 0 0 0 0 0 0 0 0 0 0 0 0 0.2081538521117 0 0 0 0 0 0 0 0 0 0 0 0.0774015626133263 0 0 0 0 0 0 0 0 0 0 0 0 0 0 0 0 0 0 0 0 0 0 0 0 0 0 0 0 0 0 0 0 0 0 0 0 0 0 0 0 0 0 0 0 0 0 0 0 0 0 0 0 0 0 0 0 0 0 0 0 0 0 0 0 0 0 0 0 0 0 0 0 0 0 0
0 0 0 0 0 0 0 0 0 0 0 0 0 0 0 0 0 0 0 0 0 0 0 0 0 0 0 0 0 0 0 0 0 0 0.0328623008079319 0.164793809614688 0 0 0 0 0 0 0 0 0 0 0 0 0 0 0 0 0 0 0 0 0 0 0 0 0 0 0 0 0 0 0 0 0 0 0 0 0 0 0 0 0 0 0 0 0 0 0.0558710349002707 0.287102041639504 0.12223682754833 0 0 0 0 0 0 0 0 0 0 0 0.0541914225501778 0 0.0414868552613079 0 0.0300655092498101 0.0175896876791741 0 0 0 0 0 0 0 0 0 0 0 0 0 0 0 0 0 0 0 0 0 0 0 0 0 0 0 0 0 0 0 0 0 0 0.0471363849731427 0 0 0 0 0 0 0 0 0 0 0 0 0 0.0148106536871988 0 0.0101063556402272 0 0 0 0 0 0 0 0 0 0 0 0 0 0 0 0 0 0 0 0 0 0 0 0 0 0 0 0 0 0 0 0 0 0 0 0 0 0 0 0 0 0 0 0 0.0425286239846119 0 0 0 0 0 0 0 0 0 0 0 0 0 0 0 0 0 0 0 0 0 0 0 0 0 0 0 0 0 0 0 0 0 0 0 0 0 0 0 0 0 0 0 0.0490845959141924 0.0301338965494327 0 0 0 0 0 0 0 0 0 0 0 0 0 0 0 0 0 0 0 0 0 0 0 0 0 0 0 0 0 0 0 0 0 0 0 0 0 0 0 0 0 0 0 0 0 0 0 0 0 0 0 0 0 0 0 0 0 0 0 0 0 0 0 0 0 0 0 0 0 0 0 0 0 0 0
0 0 0 0 0 0 0 0 0 0 0 0 0 0 0 0 0 0 0 0 0 0 0 0 0 0 0 0 0 0 0 0 0 0 0 0 0 0 0 0 0 0 0 0 0 0 0 0 0 0 0 0 0 0 0 0 0 0 0 0.120086248289542 0 0 0 0 0.258842320188765 0 0 0 0 0 0 0 0 0 0 0 0 0 0 0 0 0 0 0 0 0 0 0 0 0 0 0 0 0 0 0 0 0 0 0 0 0 0 0 0 0 0 0.206698805443011 0.414372626078682 0 0 0 0 0 0 0 0 0 0 0 0 0 0 0 0 0 0 0 0 0 0 0 0 0 0 0 0 0 0 0 0 0 0 0 0 0 0 0 0 0 0 0 0 0 0 0 0 0 0 0 0 0 0 0 0 0 0 0 0 0 0 0 0 0 0 0 0 0 0 0 0 0 0 0 0 0 0 0 0 0 0 0 0 0 0 0 0 0 0 0 0 0 0 0 0 0 0 0 0 0 0 0 0 0 0 0 0 0 0 0 0 0 0 0 0 0 0 0 0 0 0 0 0 0 0 0 0 0 0 0 0 0 0 0 0 0 0 0 0 0 0 0 0 0 0 0 0 0 0 0 0 0 0 0 0 0 0 0 0 0 0 0 0 0 0 0 0 0 0 0 0 0 0 0 0 0 0 0 0 0 0 0 0 0 0 0 0 0 0 0 0 0 0 0 0 0 0 0 0 0 0 0 0 0 0 0 0 0
0 0 0 0.00134602578844494 0 0 0.000985018460569126 0.00241540231136218 0.00085310585321453 0.00153321842650375 0 0 0.0113409090734707 0 0 0.0104778667480621 0 0 0 0 0 0 0 0 0 0 0 0 0 0 0 0 0.00289435517147703 0.137941762311025 0.0209471114283404 0 0.00288159228103724 0 0 0 0 0 0 0 0.000820837073896723 0 0.00263373513723121 0 0 0 0.0286089039739828 0 0 0 0 0 0.0288325791823594 0.0689388400377515 0.0035565538649882 0.00281804594059122 0.00571729778002848 0 0.000977241999038316 0 0.00203617900065057 0.00144118952360932 0 0 0 0.00245475849373456 0 0.184335723885435 0 0.00365987166579535 0 0 0.0077990584514446 0 0 0 0 0 0 0 0 0 0.000629011018583902 0 0 0 0.00139058064903806 0 0.00369945772376807 0.00141243616614021 0.00152836763743816 0 0 0 0 0 0.0295077901177389 0.0090742601147478 0.00206578272325563 0.00203170408773076 0 0 0 0 0 0 0 0.00133543877791659 0 0.00765729220336 0.00457309837835934 0 0 0 0 0 0 0.0081754343297325 0.00195401653000725 0.0038580982821055 0.00161150135643885 0 0 0 0 0.00127053931594472 0.00531502708286695 0.00436350629872258 0 0.00648020449998505 0.000857277379159264 0 0 0 0.00377943354743985 0.111712109522141 0.00605671084316252 0 0.00272510303012384 0 0.00864039025154445 0 0.0178442626660137 0 0 0.00239029383352825 0 0.00447888138615646 0.00237758665843193 0.038383119657232 0.104358224786063 0.0121419694436101 0 0 0 0 0 0 0 0 0 0 0 0 0 0 0 0 0 0 0 0 0 0 0 0 0 0 0 0 0 0 0 0 0.00406647937475578 0.00199614048548062 0 0 0 0 0 0.00154993448084097 0 0 0 0 0 0 0 0 0 0 0 0 0 0 0 0 0 0 0 0 0 0 0 0 0 0 0 0 0 0 0 0 0 0 0 0 0 0 0 0 0 0 0 0 0 0 0 0 0 0 0 0 0 0 0 0 0 0 0 0 0 0.0185556724724333 0 0 0 0 0 0 0 0 0 0 0 0 0 0 0 0 0 0 0 0 0 0 0 0 0 0 0 0 0 0 0 0 0 0 0 0 0 0 0 0 0 0.00556065278931306 0 0 0 0 0.00117570473470799 0 0 0 0 0 0 0 0 0.00101992891632964 0 0 0 0.0141493925836078
0 0 0 0 0 0 0 0 0 0.0185650858315579 0 0 0.150508081489088 0 0 0 0 0 0 0 0 0 0 0 0 0 0 0 0 0 0 0.0232335219617694 0 0.0690944063991893 0 0 0 0 0 0 0 0 0 0 0 0 0 0 0 0 0 0 0 0 0 0 0.437221653625463 0 0 0 0 0 0 0 0 0 0 0 0 0 0 0.0561399895403151 0 0 0 0 0 0 0 0 0 0 0 0 0 0 0 0 0 0.014012522532313 0 0.0141051140399922 0 0 0 0 0 0 0 0 0 0 0.0213812598117516 0 0 0 0 0 0 0 0 0 0 0 0.0403735479439609 0 0 0 0 0 0.0371653576750775 0 0 0 0 0 0 0 0.0448847368684694 0 0 0 0 0 0 0 0 0 0 0 0 0 0 0 0 0 0 0 0 0 0 0 0 0 0 0 0 0 0 0 0 0 0 0 0 0 0 0 0 0 0 0 0 0 0 0 0 0 0 0 0 0 0 0 0 0 0 0 0 0 0 0 0 0 0 0 0 0 0 0 0 0 0 0 0 0 0 0.014979830717591 0 0 0 0 0 0 0 0 0 0 0 0 0 0 0 0 0 0 0 0 0 0 0 0 0 0 0 0 0 0 0 0 0 0 0 0 0 0 0 0 0 0 0 0 0 0 0 0 0 0.0319504343554249 0 0 0 0 0 0 0 0 0 0 0 0 0 0.0153128939533308 0 0 0 0 0 0 0 0 0 0 0 0 0 0 0 0 0 0 0 0 0 0 0 0 0 0 0 0 0 0 0.0110715632547061 0 0 0 0 0 0 0 0 0 0 0 0 0 0 0
0 0 0 0 0 0 0.00402214601266246 0.00660266844237718 0 0.0143655531499973 0 0 0.0387941806374057 0 0 0.0139585629830213 0 0 0 0 0 0 0 0 0 0 0 0 0 0 0 0.0156650351661639 0 0.152737050932964 0.0476113315181406 0 0 0 0 0 0 0 0 0 0 0 0 0 0.00966886134458068 0 0 0 0 0 0.132804689403646 0.1809791589734 0 0.0117284401347686 0 0 0 0 0 0 0 0 0 0 0 0 0 0.139821860797812 0 0 0 0 0 0 0 0 0 0 0 0 0 0 0.00655324681115572 0 0.00506655609314578 0.0103443306999905 0 0.0087832865726886 0.0106517399305333 0 0.0101663256052574 0.00562066545456064 0 0 0 0 0 0 0.0112181681492472 0 0 0 0 0 0 0 0 0 0 0 0.0245022068888142 0 0 0 0 0 0 0 0 0 0 0 0 0 0.0229389578461984 0 0 0.0102917395701474 0 0.00829937777258458 0 0 0 0 0.0030474277758709 0 0 0 0 0 0 0 0 0 0 0 0 0 0 0 0 0 0 0 0 0 0 0 0 0 0 0 0 0 0 0 0 0 0 0 0 0 0 0 0 0 0 0 0 0 0 0 0 0 0 0.0129279091689623 0 0 0 0 0 0 0 0 0 0 0 0 0 0 0 0 0 0.0428255392503111 0 0 0 0 0 0 0 0 0 0 0 0 0 0 0 0 0 0 0 0 0 0 0 0 0 0 0 0 0 0 0 0 0 0 0 0 0 0 0 0 0 0 0 0 0 0 0 0 0 0.0299751738003579 0 0 0 0 0 0 0 0 0 0 0 0 0 0 0 0 0 0 0 0 0 0 0 0 0 0 0 0 0 0 0 0 0 0 0 0 0 0 0 0 0 0 0 0 0.00802780911323381 0 0 0 0 0 0 0 0 0 0 0 0 0 0 0
0 0 0 0 0 0 0 0 0 0 0 0 0 0 0 0 0 0 0 0 0 0 0 0 0 0 0 0 0 0 0 0 0 0.0314283255446416 0 0 0 0 0 0 0 0 0 0 0 0 0.00852397320469498 0 0 0 0.104308698093699 0 0 0 0.358488873013789 0 0.0132410384586278 0 0 0 0 0 0 0 0 0 0 0 0 0 0 0.216004061673307 0 0 0 0 0 0 0 0 0 0 0 0 0 0 0 0 0 0 0 0 0 0 0 0 0 0 0 0 0 0 0 0 0 0 0 0 0 0.0158701591299859 0 0 0 0 0 0 0 0 0 0 0 0 0 0 0 0 0 0 0 0 0 0 0 0 0 0 0 0 0 0.0573244184540119 0 0 0 0 0 0 0.00662938039212217 0 0 0 0 0 0 0 0.168070547797393 0.0201105242377277 0 0 0 0 0 0 0 0 0 0 0 0 0 0 0 0 0 0 0 0 0 0 0 0 0 0 0 0 0 0 0 0 0 0 0 0 0 0 0 0 0 0 0 0 0 0 0 0 0 0 0 0 0 0 0 0 0 0 0 0 0 0 0 0 0 0 0 0 0 0 0 0 0 0 0 0 0 0 0 0 0 0 0 0 0 0 0 0 0 0 0 0 0 0 0 0 0 0 0 0 0 0 0 0 0 0 0 0 0 0 0 0 0 0 0 0 0 0 0 0 0 0 0 0 0 0 0 0 0 0 0 0 0 0 0 0 0 0 0 0 0 0 0 0 0 0 0 0 0 0 0 0 0 0 0 0 0 0 0 0 0 0
0 0 0 0.00313881100986262 0 0 0 0 0 0 0 0 0 0 0 0.00261352479234038 0 0 0 0 0.00103716606209245 0 0 0 0 0 0 0 0 0.00134740162478077 0.00826611621506651 0 0 0 0 0 0.00521713397916481 0.0124308210476165 0 0 0 0 0 0 0 0 0.0569096214782647 0 0 0 0.00483551895252364 0 0 0 0.00339094718698619 0 0 0 0 0 0.0042592037248362 0 0.00188444626515767 0 0 0 0 0 0 0 0 0.0020022251352199 0 0.0356478524357213 0 0.00061399506811197 0 0 0 0 0.00165236010189886 0.00532313931126515 0.000918623148450496 0.00500051789369279 0 0.0725573541308727 0.0354787578273868 0.0383213567345305 0.00595139727993615 0.119135348639742 0.00293276169072078 0 0.00145014553604682 0.0033439037747116 0 0.0236715390558776 0.0327329199159279 0.00193276540016171 0.00321987104682774 0 0.00255417709745272 0.000653454281787664 0.00270087096785203 0 0 0 0 0 0 0 0 0 0 0 0 0 0 0 0 0 0 0 0 0 0 0 0 0.00704846633358349 0 0 0.00570707028559526 0.000900806731146798 0.0125329632159555 0.003634553312663 0 0 0.0183181474284095 0.000518652982045843 0.0005691044006211 0.00151653280563366 0.0600002338773014 0 0.0781923781517425 0.10526190336955 0 0 0.120004707248252 0.00685470442765207 0.0136654499363001 0 0 0 0 0 0.0415440063446119 0.016690974980148 0 0 0 0 0 0 0 0 0 0 0 0 0 0 0 0 0 0 0 0 0 0 0 0 0 0 0 0 0 0 0 0 0 0 0 0 0 0 0 0 0 0 0 0 0 0 0 0 0 0 0 0 0 0 0 0 0 0 0 0 0 0 0 0 0 0 0 0 0 0 0 0 0 0 0 0 0 0 0 0 0 0 0 0 0 0 0 0 0 0 0 0 0 0 0 0 0 0 0 0 0 0.00307731941222165 0 0 0 0 0 0 0 0 0 0 0 0 0 0 0 0 0 0 0 0 0 0 0 0 0 0 0 0 0 0 0 0 0 0 0 0 0 0 0 0 0 0 0 0 0 0 0 0 0 0 0 0 0 0 0 0 0 0 0 0.0008359759436779
0 0 0 0 0 0 0 0 0 0 0 0 0 0 0 0 0 0 0 0.0160925750959527 0.0754466989919435 0 0 0 0 0 0 0.0236318364946502 0 0 0 0 0 0 0 0 0 0 0 0 0 0 0 0 0.00951831802423193 0 0 0 0 0 0.0355956077335999 0 0 0.033609257673559 0.026700297342719 0 0 0 0 0 0.161262081113593 0 0.0497510803139284 0.0160612540452966 0.0885796616821565 0.0120319240257668 0 0 0 0 0.0152045524136137 0.0178613556188425 0 0 0 0 0.0315514897742183 0 0.0152775634696215 0 0 0 0 0 0 0 0 0 0 0 0 0 0 0 0 0 0 0 0 0 0 0 0 0 0 0.0240509766596368 0 0 0 0.0142518104183306 0 0 0 0 0 0 0 0 0 0 0 0.00967512325418792 0.0944840302171354 0 0.157562455572817 0 0 0 0.0135501314625086 0 0 0 0 0 0.0407482992879576 0 0 0 0 0 0 0 0 0 0 0 0 0 0 0 0 0 0 0 0.0175016193137325 0 0 0 0 0 0 0 0 0 0 0 0 0 0 0 0 0 0 0 0 0 0 0 0 0 0 0 0 0 0 0 0 0 0 0 0 0 0 0 0 0 0 0 0 0 0 0 0 0 0 0 0 0 0 0 0 0 0 0 0 0 0 0 0 0 0 0 0 0 0 0 0 0 0 0 0 0 0 0 0 0 0 0 0 0 0 0 0 0 0 0 0 0 0 0 0 0 0 0 0 0 0 0 0 0 0 0 0 0 0 0 0 0 0 0 0 0 0 0 0 0 0 0 0 0 0 0 0 0 0 0 0 0 0 0 0 0 0 0 0 0 0 0 0 0 0 0 0 0 0 0 0 0 0 0 0 0 0 0 0 0 0 0
0 0 0 0 0 0 0 0 0 0 0 0 0 0.0169751316368956 0 0.00398753119367444 0 0 0 0 0 0 0 0 0 0 0 0 0 0 0 0 0 0 0 0 0 0 0 0 0 0 0 0.00805666095957981 0 0.107116322156016 0 0 0 0 0.0189522019403546 0 0 0 0.0269807785355717 0 0 0 0.0210814482628045 0.0803207760058161 0 0 0.00653044467579784 0.012472967445873 0.024130995088346 0.010127454053619 0 0 0 0 0.0278152189426965 0 0 0 0 0 0 0.202626620140951 0.0372583603129853 0 0 0 0 0 0 0 0 0 0 0 0 0 0 0 0 0 0 0 0 0 0 0 0 0 0 0.00776124902418727 0 0 0 0 0 0 0 0 0 0 0 0 0 0 0 0 0.0190978132792975 0 0.0153494603652123 0 0 0 0 0.0952131843058981 0 0 0 0 0.0222523304501187 0 0 0 0 0.00360339742478733 0.0173275632935198 0 0.0091707167806261 0.00826087505869722 0 0 0.019380494236154 0 0 0 0 0 0 0 0.107367687998508 0.00695742404107616 0 0 0 0 0 0 0.00435464670196853 0 0 0 0 0.018584093032226 0 0 0 0 0 0 0 0 0 0 0 0 0 0 0 0 0 0 0 0 0 0 0.0125320750937996 0 0.0103176778370884 0 0 0 0 0 0 0 0 0 0 0 0 0 0 0 0 0 0 0 0 0 0 0 0 0 0 0 0 0 0 0.00435677246427631 0 0 0 0 0 0.00366788255695044 0 0 0 0 0 0 0 0 0 0 0 0 0 0 0 0 0 0 0 0 0 0 0 0 0 0 0 0 0 0 0 0 0.0031178092229859 0.0068939354816423 0 0 0 0 0 0 0 0 0 0 0 0 0 0 0 0 0 0 0 0 0 0 0 0 0 0 0 0 0 0 0 0 0 0 0 0 0 0 0 0 0 0 0 0 0 0 0 0 0 0 0 0 0 0
0 0 0 0 0 0 0 0 0 0 0 0 0 0 0 0 0 0 0 0 0 0 0 0 0 0 0 0 0 0 0 0 0 0 0 0 0 0 0.0641521860814111 0 0 0 0 0.0447468245345401 0 0 0 0 0 0 0 0 0 0 0 0 0 0 0 0 0 0 0 0.179975966990791 0 0.0485677128778621 0 0 0 0 0.454054021915506 0 0 0 0 0 0 0 0.0807794324691218 0.047946500884176 0 0 0 0 0 0 0 0 0 0 0 0 0 0 0 0 0 0 0 0 0 0 0 0 0 0 0 0 0 0 0 0 0 0 0 0 0 0 0 0 0 0 0 0 0 0 0 0 0 0 0 0 0 0 0 0 0 0 0 0 0 0 0 0 0 0 0 0 0 0 0 0 0 0 0 0 0 0 0 0 0 0 0 0 0 0 0 0 0 0 0 0 0 0 0 0 0 0 0 0 0 0 0 0 0 0 0 0 0 0 0 0 0 0 0 0 0 0 0 0 0 0 0 0 0 0 0 0 0 0 0 0 0 0 0 0 0 0 0 0 0 0 0 0 0 0 0 0 0 0 0 0.0302024566041577 0 0 0 0 0 0 0 0 0 0 0 0 0 0 0 0 0 0 0 0 0 0 0 0 0 0 0 0 0 0 0 0 0 0 0 0 0 0 0 0 0 0 0 0 0 0 0 0 0 0 0 0.0495748976424336 0 0 0 0 0 0 0 0 0 0 0 0 0 0 0 0 0 0 0 0 0 0 0 0 0 0 0 0 0 0 0 0 0 0
0 0 0 0.0163439298445963 0 0 0 0 0 0 0 0 0 0 0 0 0 0 0 0.0663448843779996 0.197881008922952 0 0 0 0 0 0 0 0 0 0 0 0 0 0 0 0 0 0 0 0 0 0 0 0 0 0.0130440211900533 0 0 0 0.032046173057057 0 0 0 0.00739437905725556 0 0 0 0.0149551822342891 0.0397314187359183 0.0104707713641739 0 0 0.00742120599632545 0 0.0195049411121949 0 0 0 0 0.0963377879806738 0 0 0 0 0 0.00963700982199807 0.0562753596754064 0.0483102352976868 0 0 0 0 0 0 0 0.00252238620250144 0 0 0 0 0 0 0 0 0 0 0 0 0 0 0 0 0 0 0.00943559283157945 0 0 0 0 0 0 0 0 0 0 0 0 0 0 0 0 0 0 0 0 0 0 0 0 0 0 0 0 0.227009618867411 0 0 0.00632140180595978 0.00315156440730892 0 0.0362583703183603 0 0.00570341115493863 0 0 0 0.00903059270521795 0 0 0 0 0 0 0 0.0471285784078306 0 0 0 0 0 0 0 0 0 0 0 0 0 0 0 0 0 0 0 0 0 0 0 0 0 0 0 0 0 0 0 0 0 0 0 0.00629667069083238 0 0 0 0 0 0 0 0 0 0 0 0 0 0 0 0 0 0 0 0 0 0 0 0 0 0 0 0 0 0 0 0 0.0114435039394787 0 0 0 0 0 0 0 0 0 0 0 0 0 0 0 0 0 0 0 0 0 0 0 0 0 0 0 0 0 0 0 0 0 0 0 0 0 0 0 0 0 0 0 0 0 0 0 0 0 0 0 0 0 0 0 0 0 0 0 0 0 0 0 0 0 0 0 0 0 0 0 0 0 0 0 0 0 0 0 0 0 0 0 0 0 0 0 0 0 0 0 0 0 0
0 0 0 0 0 0 0 0 0 0 0 0 0 0 0 0 0 0 0 0 0 0 0 0.0501706212581346 0 0 0 0 0 0 0 0 0 0 0 0 0 0 0.0411356128576761 0 0 0 0 0.0138281152217833 0 0.0829915958659323 0 0 0 0.119018852311691 0.00750114269540694 0 0 0 0 0 0 0 0 0.0140655771766853 0.0219306881724545 0.0578772598809058 0.00813806277826981 0 0 0.0183537568154953 0 0 0 0 0.150354206107276 0 0 0 0 0 0 0.0717395475494527 0.0561804047432233 0.0356622628915455 0 0 0 0 0 0 0 0 0 0 0 0 0 0 0 0 0 0 0 0 0 0 0 0 0 0 0 0 0 0 0 0 0 0 0 0 0 0 0 0 0 0 0 0 0 0 0 0 0 0 0 0 0 0 0.0139126302246479 0 0 0 0 0 0 0 0 0 0 0 0 0 0 0 0 0 0 0 0 0 0 0 0 0 0 0 0 0 0 0 0 0 0 0 0 0.0145034229882553 0 0 0 0 0 0 0 0 0 0 0 0.0132467602046738 0 0 0.0346279615034661 0 0 0 0 0 0 0 0 0 0 0 0 0.0053927667622257 0 0 0 0 0.0763206024910889 0 0 0 0 0 0 0 0 0 0 0 0 0 0 0 0 0 0 0.0181726519742544 0 0 0 0.0251428581106704 0 0 0 0 0 0 0 0 0 0 0 0 0 0 0 0 0 0 0 0 0 0 0 0 0 0 0 0 0 0 0 0 0 0 0 0 0 0 0 0 0 0 0 0 0 0 0 0 0 0 0 0 0 0 0 0.0437506586578159 0 0 0 0 0 0 0 0.00598198075696946 0 0 0 0 0 0 0 0 0 0 0 0 0 0 0 0 0 0 0 0 0 0 0 0 0 0
0 0 0 0 0 0 0 0 0 0 0 0 0 0 0 0 0 0 0 0 0.0503870223641028 0 0 0 0 0 0 0 0 0 0.0201715117416148 0 0 0 0 0 0 0 0 0 0 0 0 0.127064694088933 0.0111146691702903 0.0766821481886445 0 0 0 0 0 0 0 0.116408680939588 0.0310004803939332 0 0 0 0 0.142337212967892 0.077850971477555 0 0 0 0 0.179502814204785 0 0 0 0 0 0 0 0 0 0 0 0 0 0 0 0 0 0 0 0 0 0 0 0 0 0 0 0 0 0 0 0 0 0 0 0 0 0 0 0.0251579739097809 0 0 0 0 0 0 0 0 0 0 0 0 0 0 0 0 0.03098183496413 0 0.0323663006306359 0 0 0 0 0 0 0 0 0 0.0194169902323404 0 0 0 0 0.0126465923223796 0 0 0 0 0 0 0 0 0 0 0 0 0 0 0.014419829206845 0 0 0 0 0 0 0 0 0 0 0 0 0 0 0.0143126653194655 0 0 0 0 0 0 0 0 0 0 0 0 0 0 0 0 0 0 0 0 0.0181776078770847 0 0 0 0 0 0 0 0 0 0 0 0 0 0 0 0 0 0 0 0 0 0 0 0 0 0 0 0 0 0 0 0 0 0 0 0 0 0 0 0 0 0 0 0 0 0 0 0 0 0 0 0 0 0 0 0 0 0 0 0 0 0 0 0 0 0 0 0 0 0 0 0 0 0 0 0 0 0 0 0 0 0 0 0 0 0 0 0 0 0 0 0 0 0 0 0 0 0 0 0 0 0 0 0 0 0 0 0 0 0 0 0 0 0 0 0 0 0 0 0 0 0 0 0 0 0 0
0 0 0 0.00944489783001103 0 0 0 0 0 0 0 0 0 0 0 0 0 0 0 0.0173211197652021 0.0464729981653302 0.0121882946081139 0 0 0 0 0 0 0 0 0.0241522784007359 0 0 0.00666894103196738 0 0 0 0 0 0 0 0 0.0318313435168753 0.373887006284181 0.0892776819779114 0.0671173707540574 0 0 0 0.0554730715478955 0 0 0 0 0.0110033764151336 0 0 0 0 0.0096955382827327 0.0163848130534316 0.0143714251287495 0.0196811254883023 0.0168882135178612 0.0900168197868667 0 0.0157630361468015 0 0 0 0 0 0 0 0 0 0 0.0161066549845205 0 0 0 0 0 0 0 0 0 0 0 0 0 0 0 0 0.00769516440203402 0 0 0 0 0 0 0 0 0 0 0 0 0.0168582135279159 0 0 0 0 0 0 0 0 0 0 0 0 0 0 0 0 0 0 0 0 0.0178625893545069 0 0 0 0 0 0 0 0 0 0 0 0 0 0 0 0 0 0 0 0 0 0 0 0 0 0 0 0 0 0 0 0 0 0 0 0 0 0 0 0 0 0 0 0 0 0 0 0 0 0 0 0 0 0 0 0 0 0 0 0 0 0.0138380260288627 0 0 0 0 0 0 0 0 0 0 0 0 0 0 0 0 0 0 0 0 0 0 0 0 0 0 0 0 0 0 0 0 0 0 0 0 0 0 0 0 0 0 0 0 0 0 0 0 0 0 0 0 0 0 0 0 0 0 0 0 0 0 0 0 0 0 0 0 0 0 0 0 0 0 0 0 0 0 0 0 0 0 0 0 0 0 0 0 0 0 0 0 0 0 0 0 0 0 0 0 0 0 0 0 0 0 0 0 0 0 0 0 0 0 0 0 0 0 0 0 0 0 0 0 0 0 0
0 0 0 0 0 0 0 0 0 0 0 0 0 0 0 0 0 0 0 0 0 0 0 0 0 0 0 0 0 0 0 0 0 0 0 0 0 0 0 0 0 0 0 0 0 0 0 0 0 0 0 0 0 0 0 0 0 0 0 0 0 0 0 0 0 0.227229812710919 0 0 0 0 0 0 0 0 0 0 0 0 0 0 0 0 0 0 0 0 0 0 0 0 0 0 0 0 0.144443950491469 0 0 0 0 0 0 0 0 0 0 0 0 0 0 0 0 0 0 0 0 0 0 0 0 0 0.628326236797613 0 0 0 0 0 0 0 0 0 0 0 0 0 0 0 0 0 0 0 0 0 0 0 0 0 0 0 0 0 0 0 0 0 0 0 0 0 0 0 0 0 0 0 0 0 0 0 0 0 0 0 0 0 0 0 0 0 0 0 0 0 0 0 0 0 0 0 0 0 0 0 0 0 0 0 0 0 0 0 0 0 0 0 0 0 0 0 0 0 0 0 0 0 0 0 0 0 0 0 0 0 0 0 0 0 0 0 0 0 0 0 0 0 0 0 0 0 0 0 0 0 0 0 0 0 0 0 0 0 0 0 0 0 0 0 0 0 0 0 0 0 0 0 0 0 0 0 0 0 0 0 0 0 0 0 0 0 0 0 0 0 0 0 0 0 0 0 0 0 0 0 0 0 0 0 0 0 0 0 0 0 0 0 0 0 0 0 0 0 0 0 0 0 0 0 0 0
0 0 0 0 0 0 0 0 0 0 0 0 0 0 0 0 0 0 0 0 0 0 0 0 0 0 0 0 0.0248773698568594 0 0 0 0 0 0 0 0 0 0 0 0 0 0 0 0 0 0 0 0 0 0 0 0 0 0 0 0 0 0 0 0 0 0 0 0 0 0 0 0 0 0 0.343273044721835 0 0 0 0 0.0466222233848121 0 0 0 0 0 0 0 0 0 0 0 0 0 0 0 0.151009190209871 0 0 0 0 0 0 0 0 0 0 0 0 0 0 0 0 0.353101267521337 0 0.0273069718953489 0 0 0 0 0 0 0 0 0 0 0 0 0 0 0 0 0 0 0 0 0 0 0 0 0 0 0 0 0 0 0 0 0 0 0 0 0 0 0 0 0 0 0 0 0 0 0 0 0 0 0 0 0 0 0 0 0 0 0 0 0 0 0 0 0 0 0 0 0 0 0 0 0 0 0 0 0 0 0 0 0 0 0 0 0 0 0 0 0 0 0 0 0 0 0 0.0538099324099371 0 0 0 0 0 0 0 0 0 0 0 0 0 0 0 0 0 0 0 0 0 0 0 0 0 0 0 0 0 0 0 0 0 0 0 0 0 0 0 0 0 0 0 0 0 0 0 0 0 0 0 0 0 0 0 0 0 0 0 0 0 0 0 0 0 0 0 0 0 0 0 0 0 0 0 0 0 0 0 0 0 0 0 0 0 0 0 0 0 0 0 0 0 0 0 0 0 0 0 0 0 0 0 0 0 0 0 0 0 0
0 0.307302192128435 0.0272390063895119 0 0 0 0 0 0 0 0 0.110433173119777 0 0.0602367987480065 0 0 0 0 0 0.0488741375944568 0 0 0 0 0 0 0 0 0 0 0.0708042026662991 0 0 0 0 0 0 0 0 0 0 0 0 0 0 0 0.0764006180715114 0 0 0 0 0 0 0 0 0 0 0 0 0 0 0 0 0 0 0 0 0 0 0.226414114180165 0 0 0 0 0 0 0.0722957571018367 0 0 0 0 0 0 0 0 0 0 0 0 0 0 0 0 0 0 0 0 0 0 0 0 0 0 0 0 0 0 0 0 0 0 0 0 0 0 0 0 0 0 0 0 0 0 0 0 0 0 0 0 0 0 0 0 0 0 0 0 0 0 0 0 0 0 0 0 0 0 0 0 0 0 0 0 0 0 0 0 0 0 0 0 0 0 0 0 0 0 0 0 0 0 0 0 0 0 0 0 0 0 0 0 0 0 0 0 0 0 0 0 0 0 0 0 0 0 0 0 0 0 0 0 0 0 0 0 0 0 0 0 0 0 0 0 0 0 0 0 0 0 0 0 0 0 0 0 0 0 0 0 0 0 0 0 0 0 0 0 0 0 0 0 0 0 0 0 0 0 0 0 0 0 0 0 0 0 0 0 0 0 0 0 0 0 0 0 0 0 0 0 0 0 0 0 0 0 0 0 0 0 0 0 0 0 0 0 0 0 0 0 0 0 0 0 0 0 0 0 0 0 0 0 0 0 0 0 0 0 0 0 0 0 0 0 0 0 0 0 0
0 0.156060675170211 0.0338740932505131 0.0411219924034336 0.031265958024485 0 0 0 0 0 0 0.0227419414509993 0 0 0 0 0.0302382157687277 0.206501405030945 0 0.0190242601736284 0 0 0 0 0 0 0 0 0 0 0 0 0 0 0 0 0 0 0 0 0 0 0 0 0 0 0 0 0 0 0 0 0 0 0.026810494246348 0 0 0 0 0 0 0 0 0 0 0 0 0 0.087116136010667 0 0 0 0 0 0 0 0.0388296017942848 0 0 0 0 0 0 0 0 0 0 0 0 0 0 0 0 0 0 0 0 0 0 0 0 0 0 0 0 0 0 0 0 0.0876039942442281 0.105817119648041 0.0491083592271362 0.0234920265374533 0 0 0 0 0 0 0 0 0 0 0 0 0.0403937270188993 0 0 0 0 0 0 0 0 0 0 0 0 0 0 0 0 0 0 0 0 0 0 0 0 0 0 0 0 0 0 0 0 0 0 0 0 0 0 0 0 0 0 0 0 0 0 0 0 0 0 0 0 0 0 0 0 0 0 0 0 0 0 0 0 0 0 0 0 0 0 0 0 0 0 0 0 0 0 0 0 0 0 0 0 0 0 0 0 0 0 0 0 0 0 0 0 0 0 0 0 0 0 0 0 0 0 0 0 0 0 0 0 0 0 0 0 0 0 0 0 0 0 0 0 0 0 0 0 0 0 0 0 0 0 0 0 0 0 0 0 0 0 0 0 0 0 0 0 0 0 0 0 0 0 0 0 0 0 0 0 0 0 0 0 0 0 0 0 0 0 0 0 0 0 0 0 0 0 0 0 0 0 0 0 0 0 0 0 0 0 0 0
0 0 0 0 0 0 0 0 0 0 0 0 0 0 0 0.0279158593119201 0 0 0 0 0 0.0173318585142018 0 0 0 0 0 0 0 0 0 0 0 0 0 0 0 0 0.0291614208404348 0.037075045992803 0 0 0 0 0 0 0 0 0 0 0.00285293529538277 0 0 0 0 0 0 0 0 0.00574356898767533 0.0210957538337843 0.0629841203719654 0.0455694004289216 0.0648553305506745 0 0 0 0 0 0 0 0 0.0255228073779409 0 0 0.0250739986229836 0 0.0247812414749138 0.043818780823025 0.0193554383043573 0 0 0 0 0 0 0 0 0 0 0 0 0 0 0 0 0 0 0 0 0 0 0 0 0 0 0 0 0 0 0 0 0 0 0 0 0 0 0 0 0 0 0 0 0 0 0 0 0 0 0 0 0 0 0.16492360942874 0.0789467662239745 0 0.0598050577205579 0.027597670025224 0 0 0 0 0 0 0 0 0 0 0 0 0 0 0 0 0 0 0 0 0 0 0 0 0 0 0 0 0 0 0 0 0 0 0 0 0 0 0 0 0 0 0 0 0.0691323465317459 0 0.00276520226561255 0.00476333770664584 0 0 0 0 0 0 0 0 0 0 0 0 0 0 0 0.0109328186928574 0 0.0411788966726949 0 0 0 0 0 0 0 0.00406346140932309 0.00626353644819891 0 0 0 0 0 0 0 0 0 0 0 0 0 0 0 0 0 0 0 0 0 0 0 0 0 0 0 0 0.0035939637452228 0 0 0 0 0 0 0 0 0 0 0 0 0 0 0 0 0 0 0 0 0 0 0 0 0 0 0 0 0 0 0 0 0 0 0 0 0 0 0 0 0.040675484230147 0 0 0 0 0 0 0 0.032220288168071 0 0 0 0 0 0 0 0 0 0 0 0 0 0 0 0 0 0 0 0 0 0 0 0 0 0
0 0 0 0 0 0 0 0.00326140937448182 0.00160376873068044 0 0 0 0.00359496619197841 0 0 0.0111973385723979 0 0 0 0 0 0 0 0 0 0 0 0 0 0 0 0 0.00318316295629572 0.122820099015549 0.00965938010083498 0 0 0 0 0 0 0 0 0 0 0 0.003855342044186 0 0 0 0.0254675693512063 0 0 0 0.335171251471819 0.00917332046736893 0.0551953399736496 0.0755279089641578 0.00381837454382307 0.00342770659867917 0 0 0 0 0 0 0 0.0359925111667479 0 0 0 0 0 0 0 0 0.0411121342681795 0 0 0 0 0 0 0 0 0 0.00188937292231632 0 0 0 0 0 0.00565705483571074 0 0 0 0 0 0 0 0.00714326054478613 0.00251559906626549 0.00262345188494025 0 0.0107643191758793 0 0 0 0 0.0415491480747939 0 0 0 0 0.0096762710865188 0 0 0 0 0 0 0 0.00426454902999733 0 0.00580580918736965 0 0 0 0 0 0 0.00257133619658006 0 0.00333541483339665 0 0 0 0 0.00276630890798163 0.0328944672629783 0.00361889372669775 0 0 0 0 0 0.00410088667907478 0 0 0 0 0.00203602662930614 0.00127063422224634 0 0.0805878401007333 0.00403004895895642 0 0 0 0 0 0 0 0 0 0 0 0 0 0 0 0 0 0 0 0 0 0 0 0 0 0 0 0 0 0 0 0 0.00386033535816319 0.00343012530834528 0 0 0 0 0 0.0026702089867375 0 0 0 0 0 0 0 0 0 0 0 0 0 0 0 0 0 0 0 0 0 0 0 0 0 0 0 0 0 0 0 0 0 0 0 0 0 0 0 0 0 0 0 0 0 0 0 0 0 0 0 0 0 0 0 0 0 0 0 0 0 0.0084385506460094 0 0 0 0 0 0 0 0 0 0 0 0 0 0 0 0 0 0 0 0 0 0 0 0 0 0 0 0 0 0 0 0 0 0 0 0 0 0 0 0 0 0 0 0 0 0 0 0 0 0 0 0 0 0 0 0 0 0 0 0.00843850258218003
0 0 0 0 0 0 0 0 0 0 0 0 0 0 0 0.170150844672078 0 0 0 0 0 0 0 0 0 0 0 0 0 0 0 0 0 0 0 0 0 0 0 0 0 0 0 0 0 0 0 0 0 0 0 0 0 0 0 0 0 0 0 0 0 0 0 0 0 0 0 0 0 0 0.504523021209279 0 0 0 0 0 0 0 0 0.190528459626043 0 0 0 0 0 0 0 0 0 0 0 0 0 0 0 0 0 0 0 0 0 0 0 0 0 0 0 0 0 0 0 0 0 0 0 0 0 0 0 0 0 0 0 0 0 0 0 0 0 0 0 0 0 0 0 0 0 0.134797674492599 0 0 0 0 0 0 0 0 0 0 0 0 0 0 0 0 0 0 0 0 0 0 0 0 0 0 0 0 0 0 0 0 0 0 0 0 0 0 0 0 0 0 0 0 0 0 0 0 0 0 0 0 0 0 0 0 0 0 0 0 0 0 0 0 0 0 0 0 0 0 0 0 0 0 0 0 0 0 0 0 0 0 0 0 0 0 0 0 0 0 0 0 0 0 0 0 0 0 0 0 0 0 0 0 0 0 0 0 0 0 0 0 0 0 0 0 0 0 0 0 0 0 0 0 0 0 0 0 0 0 0 0 0 0 0 0 0 0 0 0 0 0 0 0 0 0 0 0 0 0 0 0 0 0 0 0 0 0 0 0 0 0 0 0 0 0 0 0 0 0 0 0 0 0 0 0 0 0 0 0
0.00932619924514704 0 0 0 0 0.0172607811274918 0 0 0 0 0.011778376907911 0.00823862530003347 0 0.00325295995725721 0.00479558295977997 0.0103313081503845 0 0 0 0 0 0 0 0 0 0 0 0 0.00643204175139479 0.0161085960986972 0.0241903131499746 0 0 0 0 0 0.0342390829206299 0.030312390426571 0 0 0 0 0 0 0 0 0.160438246415079 0 0 0 0 0 0 0 0.0148484852662455 0 0 0 0.15169037728387 0 0 0 0 0 0 0 0 0 0 0 0 0 0 0 0 0 0 0 0 0 0 0 0 0 0 0.0983906449019191 0.0475383851310638 0.0998217222215397 0 0.0478337328280429 0 0 0 0.0122125536866113 0 0.0190694702389441 0 0 0 0 0 0 0 0 0 0 0 0 0 0 0 0 0 0 0 0 0 0 0 0 0 0 0 0 0 0 0 0.0062284305787256 0 0 0.0182534569953774 0.0484997087238556 0.0171553751420738 0.0246087749875657 0 0 0.00395576259117123 0 0 0.00599394514576861 0.0471946698668739 0 0 0 0 0 0 0 0 0 0 0 0 0 0 0 0 0 0 0 0 0 0 0 0 0 0 0 0 0 0 0 0 0 0 0 0 0 0 0 0 0 0 0 0 0 0 0 0 0 0 0 0 0 0 0 0 0 0 0 0 0 0 0 0 0 0 0 0 0 0 0 0 0 0 0 0 0 0 0 0 0 0 0 0 0 0 0 0 0 0 0 0 0 0 0 0 0 0 0 0 0 0 0 0 0 0 0 0 0 0 0 0 0 0 0 0 0 0 0 0 0 0 0 0 0 0 0 0 0 0 0 0 0 0 0 0 0 0 0 0 0 0 0 0 0 0 0 0 0 0 0 0 0 0 0 0 0 0 0 0 0 0 0 0 0 0 0 0 0 0 0 0 0 0 0 0 0
0 0 0 0.0355243109050444 0 0 0 0 0 0 0 0 0 0.027957445162437 0 0 0 0 0 0.0195753126623404 0 0 0 0 0.140619174019977 0 0 0 0 0 0 0 0 0 0.0266203450385939 0 0 0 0.0581543702726683 0 0 0 0 0 0 0 0 0.109286082897121 0 0 0 0 0 0 0 0 0 0 0 0 0 0 0 0 0 0 0 0 0 0 0 0 0 0 0 0 0 0 0 0 0 0 0 0 0 0 0 0 0 0 0 0.01428670645763 0 0 0.0421964458487201 0 0 0 0 0 0 0 0 0 0 0 0 0 0 0 0 0 0 0 0 0 0 0 0 0 0 0 0 0 0 0 0 0 0 0 0 0 0 0 0.0356760761573286 0 0 0 0 0 0 0 0 0 0 0 0 0 0 0 0 0 0 0 0 0 0 0 0 0 0 0 0 0 0 0 0 0 0 0 0.131162720571332 0.198035214695343 0 0 0 0 0 0 0 0 0 0 0 0 0 0 0 0 0 0 0 0 0 0 0 0 0 0 0 0 0 0 0 0 0.0674611216865998 0 0 0 0 0 0 0 0 0 0 0 0 0 0 0 0 0 0 0.0934446736248656 0 0 0 0 0 0 0 0 0 0 0 0 0 0 0 0 0 0 0 0 0 0 0 0 0 0 0 0 0 0 0 0 0 0 0 0 0 0 0 0 0 0 0 0 0 0 0 0 0 0 0 0 0 0 0 0 0 0 0 0 0 0 0 0 0 0 0 0 0 0 0 0 0 0 0 0 0 0 0 0 0 0 0 0 0 0 0 0 0 0 0 0 0 0
0 0 0 0 0 0 0 0 0 0 0 0 0 0 0 0.0627384861583411 0 0 0 0 0 0 0 0 0 0 0 0 0 0 0 0 0 0 0 0 0 0 0 0 0 0 0 0 0 0 0 0 0 0 0 0.0524689486538251 0 0 0 0 0 0 0.0129705999334707 0 0 0 0 0 0 0 0 0 0 0 0.141102329430768 0 0 0 0 0 0 0 0 0 0 0 0 0 0 0 0 0 0 0.0214362989430674 0 0 0 0 0 0 0.0329117639751854 0.241778711334306 0.0270226705291768 0 0 0.0089314585180055 0 0 0 0 0 0 0 0 0 0 0 0 0 0 0 0 0 0 0 0 0 0 0 0 0 0.0205904252137508 0 0 0 0 0 0 0 0.0751746648866943 0.0357824917824446 0.161977172322705 0.0171648417738942 0 0 0 0 0 0 0 0.0114793277486065 0 0 0 0.0284434680460973 0 0 0 0 0 0 0 0 0 0 0 0 0 0 0 0 0 0 0 0 0 0 0 0 0 0 0 0 0 0 0 0 0 0 0 0 0 0.00830238456017161 0 0 0 0 0 0 0 0 0 0 0 0 0 0 0 0 0 0 0 0 0 0 0 0 0 0 0 0 0 0 0 0 0 0 0 0 0 0 0 0 0 0.0179614844093461 0 0 0 0 0 0 0 0 0 0 0 0 0 0 0 0 0 0 0 0 0 0 0 0 0 0 0.0128103353848285 0 0 0 0 0 0 0 0 0 0 0 0 0 0 0 0 0 0 0 0 0 0 0 0 0 0 0 0 0 0 0 0 0 0 0 0 0 0 0 0 0 0 0 0 0 0 0 0 0 0 0 0 0 0 0 0 0 0 0 0.00895213639531548
0 0 0 0 0 0 0 0 0 0 0 0 0 0 0 0.00588814294931269 0 0 0.0353925188043786 0 0 0 0 0 0 0 0 0 0 0 0 0 0 0 0 0 0 0 0 0 0 0 0 0 0 0 0.0283514863585139 0 0 0 0.11881372894318 0 0 0 0.0900710546233673 0 0 0 0 0.0384587277989033 0 0 0.014709089402243 0 0 0 0 0.0310492595145204 0.0294140578243287 0.0410591505822221 0 0.261129443627443 0 0 0 0 0 0 0 0 0 0 0 0 0 0 0 0 0 0 0 0 0 0 0 0 0 0 0 0 0 0 0 0 0 0 0 0 0 0 0.0317922627203112 0.063705320342447 0 0.0735653285344834 0 0 0 0 0 0 0 0 0.03718940861867 0 0.0509881537520798 0.0301477873785629 0 0 0 0 0 0 0 0 0.018275078225033 0 0 0 0 0 0 0 0 0 0 0 0 0 0 0 0 0 0 0 0 0 0 0 0 0 0 0 0 0 0 0 0 0 0 0 0 0 0 0 0 0 0 0 0 0 0 0 0 0 0 0 0 0 0 0 0 0 0 0 0 0 0 0 0 0 0 0 0 0 0 0 0 0 0 0 0 0 0 0 0 0 0 0 0 0 0 0 0 0 0 0 0 0 0 0 0 0 0 0 0 0 0 0 0 0 0 0 0 0 0 0 0 0 0 0 0 0 0 0 0 0 0 0 0 0 0 0 0 0 0 0 0 0 0 0 0 0 0 0 0 0 0 0 0 0 0 0 0 0 0 0 0 0 0 0 0 0 0 0 0 0 0 0 0 0 0 0 0 0 0 0 0 0 0 0 0 0 0 0 0 0 0 0
0 0 0 0 0 0 0 0 0 0 0 0 0 0 0 0 0 0 0 0 0.0188553041896165 0 0 0 0 0 0 0 0 0 0 0 0 0 0 0 0 0 0 0 0 0 0 0.0247103957049272 0 0.0907857043477485 0 0 0 0 0 0 0 0 0 0 0 0 0 0 0.405457386362903 0 0.0702313592120967 0.0816441136400524 0 0.019921079244156 0 0 0 0 0.0653821517838644 0 0 0 0 0 0 0 0.0836013442451148 0 0 0 0 0 0 0 0 0 0 0 0 0 0 0 0 0 0 0 0 0 0 0 0 0 0 0 0 0 0 0 0 0 0 0 0 0 0 0 0 0 0 0 0 0 0 0 0 0 0 0 0 0 0 0 0.0285047653127366 0 0 0 0 0 0 0 0 0 0 0 0 0 0 0 0 0 0 0 0 0 0 0 0 0 0 0 0 0 0 0 0 0 0 0 0.0125875456840672 0 0 0 0 0 0 0 0 0 0 0 0 0 0 0 0 0 0 0 0.0110623186683003 0 0.0241916929894862 0 0 0 0 0 0 0 0 0 0 0 0 0 0 0 0 0 0 0 0 0 0 0 0 0 0 0 0 0 0 0.06306483861493 0 0 0 0 0 0 0 0 0 0 0 0 0 0 0 0 0 0 0 0 0 0 0 0 0 0 0 0 0 0 0 0 0 0 0 0 0 0 0 0 0 0 0 0 0 0 0 0 0 0 0 0 0 0 0 0 0 0 0 0 0 0 0 0 0 0 0 0 0 0 0 0 0 0 0 0 0 0 0 0 0 0 0 0 0 0 0 0 0 0 0 0 0 0
0 0 0 0 0 0 0 0 0 0 0 0 0 0 0 0 0 0 0 0 0.027489830814775 0 0 0 0 0 0 0 0 0 0 0 0 0 0 0 0 0 0 0 0 0 0 0 0 0.0760774424177058 0 0 0 0 0 0 0 0 0 0 0 0 0 0.0205576912415492 0.100658011155339 0.0399150226213088 0.0814006433942372 0.0863230943216137 0 0 0 0 0 0 0.156089011597158 0 0 0 0 0 0 0.112872761723759 0 0 0 0 0 0 0 0 0 0 0 0 0 0 0 0 0 0 0 0 0 0 0 0 0 0 0 0 0 0 0 0 0 0 0 0 0 0 0 0 0 0 0 0 0 0 0 0 0 0 0 0 0 0 0 0 0.298616490712555 0 0 0 0 0 0 0 0 0 0 0 0 0 0 0 0 0 0 0 0 0 0 0 0 0 0 0 0 0 0 0 0 0 0 0 0 0 0 0 0 0 0 0 0 0 0 0 0 0 0 0 0 0 0 0 0 0 0 0 0 0 0 0 0 0 0 0 0 0 0 0 0 0 0 0 0 0 0 0 0 0 0 0 0 0 0 0 0 0 0 0 0 0 0 0 0 0 0 0 0 0 0 0 0 0 0 0 0 0 0 0 0 0 0 0 0 0 0 0 0 0 0 0 0 0 0 0 0 0 0 0 0 0 0 0 0 0 0 0 0 0 0 0 0 0 0 0 0 0 0 0 0 0 0 0 0 0 0 0 0 0 0 0 0 0 0 0 0 0 0 0 0 0 0 0 0 0 0 0 0 0 0 0
0 0 0 0 0.0123193544499303 0 0 0 0 0 0 0.0189034578237664 0 0 0 0.350576109498998 0 0 0 0 0 0.160402932235933 0 0.02413163256894 0 0 0 0 0 0 0 0 0 0 0 0 0 0 0 0 0 0 0 0 0 0.0191134638386365 0 0 0 0.038041659853312 0 0 0 0 0 0 0 0 0 0 0 0.0250474859808859 0 0.0579325540030057 0 0 0 0 0 0 0.0728931457738804 0 0.036298693528139 0 0 0 0 0 0 0 0 0 0 0 0 0 0 0 0 0 0 0 0 0 0 0 0 0 0 0 0 0 0 0 0 0 0 0 0 0 0 0 0 0 0 0 0 0 0 0 0 0 0 0 0 0 0 0 0 0 0 0 0 0 0.036478852314435 0 0 0.0248221907748232 0.0494459075932567 0 0 0 0 0 0 0 0 0 0 0 0 0 0 0 0 0 0 0 0 0 0 0 0 0 0 0 0 0 0 0 0 0 0 0 0 0 0 0 0 0 0 0 0 0 0 0 0 0 0 0 0 0.0126489804203474 0 0 0 0 0 0 0 0 0 0.025346084149113 0 0 0 0 0 0 0 0 0 0 0 0 0 0 0 0 0 0 0 0 0 0 0 0 0 0 0 0 0 0.0355974951925974 0 0 0 0 0 0 0 0 0 0 0 0 0 0 0 0 0 0 0 0 0 0 0 0 0 0 0 0 0 0 0 0 0 0 0 0 0 0 0 0 0 0 0 0 0 0 0 0 0 0 0 0 0 0 0 0 0 0 0 0 0 0 0 0 0 0 0 0 0 0 0 0 0 0 0 0 0 0 0 0 0 0 0 0 0 0
0 0 0 0 0 0 0 0 0 0 0 0 0 0 0 0 0 0 0 0 0 0 0 0 0 0 0 0 0 0 0 0 0 0 0.00312796806226834 0 0 0 0 0 0 0 0 0 0 0 0 0 0 0 0 0 0 0 0 0 0 0 0.00795232927770462 0 0 0 0 0 0 0 0 0 0 0 0 0 0 0 0 0 0 0 0 0 0 0 0 0 0 0 0.0171053910167885 0 0.121875071957822 0.0623693061876518 0.238494662042913 0.0101967586469509 0.0598136814509395 0 0.00759540209768846 0.163345492566153 0.107684305026917 0 0.0290026896828458 0 0.00345535486064669 0.00410472146212152 0.0399282728502094 0.0161439559308399 0 0 0.00487069365915753 0.00486378646553829 0 0 0 0 0 0 0 0 0 0 0 0 0 0 0 0 0 0 0 0 0 0 0 0 0 0 0 0 0.00595967650569492 0 0 0 0 0 0 0.0414651887111947 0 0 0 0.00563165547780007 0 0.0107404810537903 0 0.00592239693467753 0.00296537425869447 0 0.0190395775589651 0.00317490243585223 0 0 0 0 0 0 0 0 0 0 0 0 0 0 0 0 0 0 0 0 0 0 0 0 0 0 0 0 0 0 0 0 0 0 0 0 0 0 0 0 0 0 0 0 0 0 0 0 0 0 0 0 0 0 0 0 0 0 0 0 0 0 0 0 0 0 0 0 0 0 0 0 0 0 0 0 0 0 0 0 0 0 0 0 0 0 0 0 0 0 0 0 0 0 0 0 0 0 0 0 0 0 0 0 0 0 0 0 0 0 0 0 0 0 0 0 0 0 0 0 0 0 0 0.00317090381817483 0 0 0 0 0 0 0 0 0 0 0 0 0 0 0 0 0 0 0 0 0 0 0 0 0 0 0 0 0 0 0 0 0 0 0 0 0 0
0 0 0 0 0 0 0 0 0 0 0 0 0 0 0 0 0 0 0 0 0 0 0 0 0 0 0 0 0 0 0.0584387506424093 0 0 0 0 0 0 0 0 0 0 0 0 0 0 0 0.00346341520960933 0 0 0 0 0 0 0 0 0 0 0 0.0271059634860396 0 0 0 0 0 0 0 0 0 0 0 0 0 0 0 0 0 0 0 0 0 0 0 0.0186356116939121 0.148434755532301 0 0 0 0.00566144014158982 0 0.0163074102673202 0 0 0 0 0 0 0.0936883841113736 0.0664323983983872 0.224676974582433 0.0415958078864705 0 0 0 0 0 0 0 0 0 0 0 0 0 0 0 0 0 0 0 0 0 0 0 0 0 0 0 0.0959337036073833 0 0 0 0 0 0 0 0 0.160574118526506 0 0 0 0 0 0 0 0 0 0.0189177944726325 0 0 0 0.00521195610610602 0 0 0 0.010310226968557 0.004611288366969 0 0 0 0 0 0 0 0 0 0 0 0 0 0 0 0 0 0 0 0 0 0 0 0 0 0 0 0 0 0 0 0 0 0 0 0 0 0 0 0 0 0 0 0 0 0 0 0 0 0 0 0 0 0 0 0 0 0 0 0 0 0 0 0 0 0 0 0 0 0 0 0 0 0 0 0 0 0 0 0 0 0 0 0 0 0 0 0 0 0 0 0 0 0 0 0 0 0 0 0 0 0 0 0 0 0 0 0 0 0 0 0 0 0 0 0 0 0 0 0 0 0 0 0 0 0 0 0 0 0 0 0 0 0 0 0 0 0 0 0 0 0 0 0 0 0 0 0 0 0 0 0 0 0 0 0 0 0 0 0 0 0
0 0 0 0 0 0 0 0 0 0 0 0 0 0 0 0 0 0 0 0 0 0 0 0 0 0 0 0 0 0 0.00367390841832457 0 0 0 0 0.0975644689641498 0 0 0 0 0 0 0 0 0 0 0 0 0 0 0 0 0.0116086720772663 0 0 0 0 0 0.00478273337831771 0 0 0 0 0 0 0 0 0 0 0 0 0 0 0 0 0 0 0 0 0 0 0.0190539675749174 0 0.169365187568919 0.364676819559431 0.00796840194341558 0.00288849940841453 0 0 0.00324760589363159 0 0 0 0 0 0.00418269719530156 0.0452655098205538 0.0226145528284163 0.125187277304478 0 0 0 0 0 0 0 0 0 0 0 0 0 0 0 0 0 0 0 0 0 0 0 0 0 0 0 0 0 0 0 0 0 0 0 0 0 0.0248549331654883 0 0 0 0 0 0 0 0 0 0.00478273337831771 0 0 0 0 0 0 0 0 0 0 0 0 0 0 0 0 0 0 0 0 0 0 0 0 0 0 0 0 0 0 0 0 0 0 0 0 0 0 0 0 0 0 0 0 0 0 0 0 0 0 0.00713199451183775 0 0 0 0 0 0 0 0 0 0 0 0 0 0 0 0 0 0 0 0 0 0 0 0 0 0 0 0 0 0 0 0 0 0 0 0 0 0 0 0.0114485635413051 0 0 0 0.0605548955155868 0.00914657795192609 0 0 0 0 0 0 0 0 0 0 0 0 0 0 0 0 0 0 0 0 0 0 0 0 0 0 0 0 0 0 0 0 0 0 0 0 0 0 0 0 0 0 0 0 0 0 0 0 0 0 0 0 0 0 0 0 0 0 0 0 0 0 0 0 0 0 0 0 0 0 0 0 0 0 0
0 0 0 0 0 0 0 0 0 0 0 0 0 0 0 0 0 0 0 0 0 0 0 0 0 0 0 0 0 0 0.0116716600133612 0 0 0 0 0 0 0 0 0 0 0 0 0 0 0 0 0 0 0 0 0 0.0536811671081719 0 0 0 0 0 0.0234284530044489 0 0 0 0 0 0 0 0 0 0 0 0 0 0 0 0 0 0 0 0 0 0 0.136573742955163 0.152410184402207 0 0.149189303350181 0 0.00381822605637367 0 0 0.0198086934545317 0 0 0 0 0 0.00586466528650297 0.0919409056550841 0 0.162211064464812 0 0 0 0 0 0 0 0 0 0 0 0 0 0 0 0 0 0 0 0 0 0 0 0 0 0 0 0 0.0279282638149181 0 0 0 0 0 0 0 0 0.0938835141173274 0 0 0 0 0 0 0 0 0 0.0170475287653446 0 0 0 0.00807297695505443 0 0 0 0.0091525683987183 0.00553552672544534 0 0 0 0 0 0 0 0 0 0 0 0 0 0 0 0 0 0 0 0 0 0 0 0 0 0 0 0 0 0 0 0 0 0 0 0 0 0 0 0 0 0 0 0 0 0 0 0 0 0 0 0 0 0 0 0 0 0 0 0 0 0 0 0 0 0 0 0 0 0 0 0 0 0 0 0 0 0 0 0 0 0 0 0 0 0.0259643412913127 0 0 0 0 0 0 0 0 0 0 0 0 0 0 0 0.00181721418104072 0 0 0 0 0 0 0 0 0 0 0 0 0 0 0 0 0 0 0 0 0 0 0 0 0 0 0 0 0 0 0 0 0 0 0 0 0 0 0 0 0 0 0 0 0 0 0 0 0 0 0 0 0 0 0 0 0 0 0 0
0 0 0 0 0 0 0 0 0 0 0 0 0 0 0 0 0 0 0 0 0 0 0 0 0 0 0 0 0 0 0 0 0 0 0 0.126649121161692 0 0 0 0 0 0 0 0 0 0 0 0 0 0 0 0 0.0366595952395715 0 0 0 0 0 0 0 0 0 0 0 0 0 0 0 0 0 0 0 0 0 0 0 0 0 0 0 0 0 0.52637823879217 0.239297197784328 0 0 0 0 0 0 0 0 0 0 0 0 0.0355116968364506 0 0 0 0 0 0 0 0 0 0 0 0 0 0 0 0 0 0 0 0 0 0 0 0 0 0 0 0 0 0 0 0 0 0 0 0 0 0 0 0 0 0 0 0 0 0 0 0 0 0 0 0 0 0 0 0 0 0 0 0 0 0 0 0 0 0 0 0 0 0 0 0 0 0 0 0 0 0 0 0 0 0 0 0 0 0 0 0 0 0 0 0 0 0 0 0 0 0 0 0 0 0 0 0 0 0 0 0 0 0 0 0 0 0 0 0 0 0 0 0 0 0 0 0 0 0 0 0 0 0 0 0 0 0 0 0 0 0 0 0 0.0129177060536805 0 0 0 0.0165600648416133 0 0 0 0 0 0 0 0 0 0 0 0 0 0 0 0 0 0 0 0 0 0 0 0 0 0 0 0 0 0 0 0 0 0 0 0 0 0 0 0 0 0 0 0 0 0 0 0 0 0 0 0 0.00602637929049439 0 0 0 0 0 0 0 0 0 0 0 0 0 0 0 0 0 0 0 0 0 0 0
0 0 0 0 0 0 0 0 0 0 0 0 0 0 0 0 0 0 0 0 0 0 0 0 0 0 0 0 0 0 0.0116600808263539 0 0 0 0 0 0.0473939811438114 0.159121818640837 0 0 0 0 0 0 0 0 0.0120016054570441 0 0 0 0 0 0 0 0 0 0 0 0.106870485432709 0 0 0 0 0 0 0 0 0 0 0 0 0 0 0.034056929609143 0 0 0 0 0 0 0 0 0.00225428484490503 0 0 0 0.125731034443151 0.116600099626259 0.0301353170559362 0.119994909286351 0 0.00361856632247093 0 0.0237301293346224 0.0050356481664046 0.0234147193265842 0.0225324312362735 0 0.00363038765974472 0 0.000710980092499002 0 0 0 0 0 0 0 0 0 0 0 0 0 0 0 0 0 0 0 0 0 0 0 0 0 0 0.00470591876419865 0 0 0 0.00190730739867782 0 0 0 0 0.0151016669032095 0 0 0 0.00189929767496131 0.00333708542247059 0.00951482410184871 0.0586708504910504 0 0 0.0213407611330407 0.00843541355528549 0.0116101348798805 0 0.00123909136251695 0 0 0 0.00979007107196339 0.00311273358045365 0 0 0 0 0 0 0 0 0 0 0 0 0 0 0 0 0 0 0 0 0 0 0 0 0 0 0 0 0 0 0 0 0 0 0 0 0 0 0 0 0 0 0 0 0 0 0 0 0 0 0 0 0 0 0 0 0 0 0 0 0 0 0 0 0 0 0 0 0 0 0 0 0 0 0 0 0 0 0 0 0 0 0 0 0 0 0 0 0 0 0 0 0 0 0 0 0 0 0 0 0 0.000841435155342855 0 0 0 0 0 0 0 0 0 0 0 0 0 0 0 0 0 0 0 0 0 0 0 0 0 0 0 0 0 0 0 0 0 0 0 0 0 0 0 0 0 0 0 0 0 0 0 0 0 0 0 0 0 0 0 0 0 0 0 0
0.000828728598838881 0 0 0 0 0 0 0 0 0 0 0 0 0 0 0 0 0 0 0 0 0 0 0 0 0 0 0 0 0.00605267184140693 0.0427232028752271 0 0 0 0 0 0.0123755934486355 0.0663569207521806 0 0 0 0 0 0 0 0 0.0108294775765085 0 0 0 0 0 0 0 0.00113950182340346 0 0.00257740922767957 0 0.0674114303327516 0 0 0 0.00060390519677764 0 0 0 0 0 0 0 0 0.0018824229370398 0 0.021226818216716 0 0 0 0 0 0 0.00675318252345226 0 0.00105414082464594 0.00154845342126389 0 0.162192691251009 0 0.0248007951584961 0.04558132170526 0.147203933302894 0.00861379781852697 0.0237827327421028 0.00319570694746348 0.049374058429035 0.0226774800186089 0.0975865674069486 0.015870725154743 0 0.00303958927946221 0 0.00190343013814418 0.00189203601011798 0.0105282698781864 0.00678291529162308 0 0 0 0 0 0 0 0 0 0 0 0.0024381692809346 0 0 0 0 0 0 0 0 0 0 0 0.00352928493294593 0 0 0 0.0019875676999218 0 0 0 0 0.0104451340694247 0 0 0 0.00215248861546327 0.00317679296221571 0.00562278377221838 0.0245565243604489 0 0 0.0152580766848688 0.00678419591252627 0.0054093828523907 0.00417915757437187 0.0113794196906115 0.00296875519300866 0.000776921065965151 0 0.00853182178968405 0.00360867537803993 0 0 0 0 0 0 0 0 0 0 0 0 0 0 0 0 0 0 0 0 0 0 0 0 0 0 0 0 0 0 0 0 0.0036251403463171 0 0 0 0 0 0 0.00151889232220529 0 0 0 0 0 0 0 0 0 0 0 0 0 0 0 0 0 0 0.00121536077127798 0 0 0 0 0 0 0 0 0 0 0 0 0 0 0 0 0 0 0 0 0 0 0 0 0 0 0 0 0 0 0 0 0 0 0 0 0 0 0 0 0 0.00066304577669419 0.00697172925910522 0 0 0 0 0 0 0 0 0 0 0 0 0 0 0 0 0 0 0 0 0 0 0 0 0 0 0 0 0 0 0 0 0 0 0 0 0 0 0 0 0 0 0 0 0 0 0 0 0 0 0 0 0 0 0 0 0 0 0 0.00481076956021056
0 0 0 0.00404118916600866 0 0 0 0 0 0 0 0 0 0 0 0 0 0 0 0 0 0 0 0 0 0 0 0 0 0 0.0163806884277474 0 0 0 0 0 0.127572791843847 0.172313585882131 0 0 0 0 0 0 0 0 0.0111039064569993 0 0 0 0 0 0 0 0 0 0 0 0.109010410510697 0 0 0 0 0 0 0 0 0 0 0 0 0 0 0.066730979091998 0 0 0 0 0 0 0 0.00316269274049563 0 0 0 0.225190297900968 0.0371302238821745 0 0 0.054863712321953 0 0 0 0.0108372411952325 0 0.0120112702798727 0.0130361700588971 0 0 0 0 0 0 0 0 0 0 0 0 0 0 0 0 0 0 0 0 0 0 0 0 0 0 0 0 0 0 0.0149659518506057 0 0 0 0.00702840440121739 0 0.00850193674484412 0 0 0.0120611690686602 0 0 0 0 0 0.0243365771277938 0.0311153357880322 0 0 0.0119765681981403 0.0100301142636499 0.00556950189215441 0 0 0 0 0 0.0110292809058797 0 0 0 0 0 0 0 0 0 0 0 0 0 0 0 0 0 0 0 0 0 0 0 0 0 0 0 0 0 0 0 0 0 0 0 0 0 0 0 0 0 0 0 0 0 0 0 0 0 0 0 0 0 0 0 0 0 0 0 0 0 0 0 0 0 0 0 0 0 0 0 0 0 0 0 0 0 0 0 0 0 0 0 0 0 0 0 0 0 0 0 0 0 0 0 0 0 0 0 0 0 0 0 0 0 0 0 0 0 0 0 0 0 0 0 0 0 0 0 0 0 0 0 0 0 0 0 0 0 0 0 0 0 0 0 0 0 0 0 0 0 0 0 0 0 0 0 0 0 0 0 0 0 0 0 0 0 0 0 0 0 0 0
0 0 0 0 0 0 0 0 0 0 0 0 0 0 0 0 0 0 0 0 0 0 0 0 0 0 0 0 0 0 0 0 0.00367942683348901 0 0 0 0 0.024898254749748 0 0 0 0 0 0 0 0 0 0 0 0 0 0 0 0 0 0 0.00289315652276505 0 0.0164178505822752 0 0 0 0 0 0 0 0 0 0 0 0 0 0 0 0 0 0 0 0 0 0.0698590358331987 0 0 0 0 0.0564412699673026 0.0661788376082275 0 0 0.157300299828383 0.188975004290614 0.0234466054762414 0.0356331822625011 0.0206321423947741 0.0144556042356971 0.0939841936092612 0.0196947368623266 0 0.00557280206644733 0 0.00920103921165393 0.0108223994942695 0.0393316620980581 0.0334465921039775 0 0 0 0 0 0 0 0 0 0 0 0 0 0 0 0 0 0 0 0 0 0 0 0 0 0 0 0 0 0 0 0 0.00551683418342705 0 0 0 0 0 0.006623942399645 0.035528282435789 0 0 0.00594984392562633 0 0.00257305326038233 0.0215476767976166 0.00601312222972218 0.0182495501945225 0.0051335985420583 0 0 0 0 0 0 0 0 0 0 0 0 0 0 0 0 0 0 0 0 0 0 0 0 0 0 0 0 0 0 0 0 0 0 0 0 0 0 0 0 0 0 0 0 0 0 0 0 0 0 0 0 0 0 0 0 0 0 0 0 0 0 0 0 0 0 0 0 0 0 0 0 0 0 0 0 0 0 0 0 0 0 0 0 0 0 0 0 0 0 0 0 0 0 0 0 0 0 0 0 0 0 0 0 0 0 0 0 0 0 0 0 0 0 0 0 0 0 0 0 0 0 0 0 0 0 0 0 0 0 0 0 0 0 0 0 0 0 0 0 0 0 0 0 0 0 0 0 0 0 0 0 0 0 0 0 0 0 0 0 0 0 0 0 0
0 0 0 0 0 0 0 0 0 0 0 0 0 0 0 0 0 0 0 0 0 0 0 0 0 0 0 0 0 0 0 0 0.00528376246778464 0 0.000675530189444489 0 0.00363302829854902 0.0103370976954637 0.000837115865732729 0 0 0 0 0 0 0 0.00477323161352942 0 0 0 0 0 0 0 0 0.00102670963476476 0.00183107783885352 0 0.101878685377704 0 0 0 0 0 0 0 0 0 0 0 0 0 0 0.00961285309827263 0 0.000867755381554034 0 0 0 0 0.0110821481232657 0.00273861304728803 0.000533417459989281 0.0036155127406601 0 0.069667330442023 0.0662516914665412 0.0164930427297079 0.0487612562465127 0 0.016913745397017 0.0172790837047729 0.00860579042716715 0.00228025359805874 0.00579716001898333 0.0576786080347953 0.0307370538760497 0.00251075928299826 0.00285299899366853 0 0.010999899960467 0.0117566784145037 0.0828118904450234 0.042691325575742 0 0 0 0 0 0 0 0 0 0 0 0 0 0 0 0 0 0 0 0 0 0 0 0.00409891018367045 0 0 0 0.000889912917007014 0 0 0 0 0.0114968248491816 0 0 0.00120543011543134 0 0.0189693056754185 0.0427158069471906 0.1270587481922 0 0.00248022689199123 0.0393134635195713 0.0021703145851309 0.00927456658444811 0.0285945791832378 0.00914268428419837 0.019102391605277 0.00655112413365922 0.000879517351747374 0.00605212919919694 0.0117378846577753 0 0 0 0 0 0 0 0 0 0 0 0 0 0 0 0 0 0 0 0 0 0 0 0 0 0 0 0 0 0 0 0 0 0 0 0 0 0 0 0 0 0 0 0 0 0 0 0 0 0 0 0 0 0 0 0 0 0 0 0 0 0 0 0 0 0 0 0 0 0 0 0 0 0 0 0 0 0 0 0 0 0 0 0 0 0 0 0 0 0 0 0 0 0 0 0 0 0 0 0 0 0.00385737770820444 0 0 0 0 0 0 0 0 0 0 0 0 0 0 0 0 0 0 0 0 0 0 0 0 0 0 0 0 0 0 0 0 0 0 0 0 0 0 0 0 0 0 0 0 0 0 0 0 0 0.00159369396857453 0 0 0 0 0 0 0 0 0 0
0 0 0 0 0 0 0 0 0 0 0 0 0 0 0 0 0 0 0 0 0 0 0 0 0 0 0 0 0 0 0 0.000694461526538785 0.0083493639534767 0 0.00248958773094323 0 0 0 0 0 0 0 0 0 0 0 0 0 0 0 0 0 0 0 0.00229252578882192 0 0 0 0.00507111182761101 0 0 0 0 0 0 0 0 0 0 0 0 0 0 0 0 0 0 0 0 0 0.0856870954457638 0 0 0 0 0 0.00783891491950012 0 0.118449551369106 0.0341997955387899 0 0.040326772512544 0.233732160267905 0 0.00686060046810304 0.00719495829714746 0.0114278755375058 0 0 0 0.0173387862949887 0.0259495347948556 0.0747115194933659 0.146829024992277 0 0 0 0 0 0 0 0 0 0 0 0 0 0 0 0 0 0 0 0 0 0 0 0 0 0 0 0 0 0 0 0 0 0 0 0 0 0.00535539654416556 0.00541531372648641 0.0592269378898028 0 0 0.00273558310256127 0 0 0.0418318663531318 0 0.0332966724791353 0.0226945891454728 0 0 0 0 0 0 0 0 0 0 0 0 0 0 0 0 0 0 0 0 0 0 0 0 0 0 0 0 0 0 0 0 0 0 0 0 0 0 0 0 0 0 0 0 0 0 0 0 0 0 0 0 0 0 0 0 0 0 0 0 0 0 0 0 0 0 0 0 0 0 0 0 0 0 0 0 0 0 0 0 0 0 0 0 0 0 0 0 0 0 0 0 0 0 0 0 0 0 0 0 0 0 0 0 0 0 0 0 0 0 0 0 0 0 0 0 0 0 0 0 0 0 0 0 0 0 0 0 0 0 0 0 0 0 0 0 0 0 0 0 0 0 0 0 0 0 0 0 0 0 0 0 0 0 0 0 0 0 0 0 0 0 0 0 0
0 0 0 0 0 0 0 0 0 0 0 0 0 0 0 0.00222343749565038 0 0 0 0 0.00262366907023335 0 0 0 0 0 0 0 0 0 0 0 0 0 0 0 0 0.00218681218314398 0.00342754422089404 0.00207756638711737 0 0 0 0 0 0 0 0 0 0 0 0 0 0 0 0.00369001354157199 0.00555113140123057 0 0 0 0 0 0 0 0 0 0 0 0 0 0 0 0 0 0.00234224105565739 0 0 0 0 0 0.00646897126749606 0 0 0 0 0.00750106500413654 0.0382172432204265 0 0.0259504776471159 0.0616936908801541 0.0712081641445516 0 0.20690790643376 0 0.18549312816481 0.0324122723616241 0.0111428564580245 0 0 0 0.00229495998565582 0.00846279467706175 0.086162496457785 0.119297056957847 0 0 0 0 0 0 0 0 0 0 0 0 0 0 0 0 0 0 0 0 0 0 0 0 0 0 0 0 0 0 0 0 0 0 0 0 0 0 0 0.0379714929022957 0 0 0 0.0188965485673827 0 0.0211536590823051 0 0.0214510254070826 0.00348688094593513 0 0.00970489407905088 0 0 0 0 0 0 0 0 0 0 0 0 0 0 0 0 0 0 0 0 0 0 0 0 0 0 0 0 0 0 0 0 0 0 0 0 0 0 0 0 0 0 0 0 0 0 0 0 0 0 0 0 0 0 0 0 0 0 0 0 0 0 0 0 0 0 0 0 0 0 0 0 0 0 0 0 0 0 0 0 0 0 0 0 0 0 0 0 0 0 0 0 0 0 0 0 0 0 0 0 0 0 0 0 0 0 0 0 0 0 0 0 0 0 0 0 0 0 0 0 0 0 0 0 0 0 0 0 0 0 0 0 0 0 0 0 0 0 0 0 0 0 0 0 0 0 0 0 0 0 0 0 0 0 0 0 0 0 0 0 0 0 0
0 0 0 0 0 0 0 0 0 0 0 0 0 0 0 0 0 0 0 0 0 0 0 0 0 0 0 0 0 0 0 0.0028481035856027 0 0 0.00337219170996668 0 0 0 0 0 0 0 0 0 0 0 0.00260373313804538 0 0 0 0 0 0 0 0.00774583384714127 0 0.00484195496094894 0 0.00318456459896029 0 0 0 0 0 0 0 0 0.0182326032064344 0 0 0 0.00651423234295385 0 0 0 0 0 0 0 0 0.0272928791347027 0 0 0 0 0 0.00369351854301132 0 0.028365845002262 0.022099708559047 0.29684554328084 0.148817094980769 0 0 0.0201069899732727 0 0 0 0 0 0.0140035337131405 0.0138612715598369 0.0594216436746935 0.129386132053152 0.00425077995288859 0 0 0 0 0.0240410351175181 0 0 0 0 0 0.0126510884674193 0 0 0 0 0 0 0 0 0 0 0 0 0 0 0 0 0 0 0 0 0 0 0 0.00860482652015498 0 0.00481067583177462 0 0.0308785440034976 0 0 0.00702669381353372 0.00783533733606797 0 0.0261896307002667 0 0.0165738272004355 0.0153270753424134 0 0.00664496579294612 0 0 0 0 0 0 0 0 0 0 0 0 0 0 0 0 0 0 0 0 0 0 0 0 0 0 0 0 0 0 0 0 0 0 0.00274880650804259 0 0 0 0 0 0 0 0 0 0 0 0 0 0 0 0 0 0.00171687280761305 0 0 0 0 0 0 0 0 0 0 0 0 0 0 0 0 0 0 0 0 0 0 0 0 0 0 0 0 0 0 0 0 0 0 0 0 0 0 0 0 0 0 0 0 0 0 0 0 0 0.0134795325790086 0 0 0 0 0 0 0 0 0 0 0 0 0 0 0 0 0 0 0 0 0 0 0 0 0 0 0 0 0 0 0 0 0 0 0 0 0 0 0 0 0 0 0 0 0 0 0 0 0 0.00235202586991857 0.00163090429171928 0 0 0 0 0 0 0 0 0
0 0 0 0.059856968682058 0 0 0 0 0 0.0050934056217369 0 0 0 0 0 0 0 0 0 0 0 0 0 0 0 0 0 0 0 0.0133520265040705 0.0999845617219294 0 0 0 0 0 0.0576452754284577 0.295010046621485 0 0 0 0 0 0 0 0 0.013664247282757 0 0 0 0 0 0 0 0.00393919579253271 0 0 0 0.0097813967354002 0 0 0 0 0 0 0 0 0 0 0 0 0 0 0.00839515905236998 0 0 0 0 0 0 0 0 0 0 0 0.0471271159940699 0.0760117608662765 0.0111439394415429 0.0218773176455816 0.00779987351814188 0 0 0 0 0 0.00333377782224291 0 0 0 0 0 0 0 0 0 0 0 0 0 0 0 0 0 0 0 0 0 0 0 0 0 0 0 0 0 0 0 0 0 0 0.179594658681523 0.00388378988023244 0 0.0604426009512145 0 0 0 0 0 0 0.00506551844884718 0 0 0 0 0 0 0.0113719725736193 0 0 0 0 0 0 0.00562539073391084 0 0 0 0 0 0 0 0 0 0 0 0 0 0 0 0 0 0 0 0 0 0 0 0 0 0 0 0 0 0 0 0 0 0 0 0 0 0 0 0 0 0 0 0 0 0 0 0 0 0 0 0 0 0 0 0 0 0 0 0 0 0 0 0 0 0 0 0 0 0 0 0 0 0 0 0 0 0 0 0 0 0 0 0 0 0 0 0 0 0 0 0 0 0 0 0 0 0 0 0 0 0 0 0 0 0 0 0 0 0 0 0 0 0 0 0 0 0 0 0 0 0 0 0 0 0 0 0 0 0 0 0 0 0 0 0 0 0 0 0 0 0 0 0 0 0 0 0 0 0 0 0 0 0 0 0 0 0 0 0 0 0 0
0 0 0 0 0 0 0 0 0 0 0 0.00708837201167056 0 0 0 0.0137185564239651 0 0 0 0 0.00986639250653452 0 0 0 0 0 0 0 0 0 0 0 0 0 0.00622878515986436 0 0 0 0 0 0 0 0 0 0 0 0 0 0 0 0 0 0 0 0.00795836065329002 0 0.0114929067062485 0 0 0 0 0 0 0 0 0.0052481810941484 0.00683384034482106 0 0 0 0 0 0 0 0.0123741891799608 0 0 0 0 0 0.00861916637257242 0 0 0 0 0.0186716708274989 0.0651829189975987 0 0.0286182478773212 0.0370234379432093 0.0216690496014152 0.331794541164324 0.0500049199642306 0 0 0.102153964475908 0.0483505426793488 0 0 0 0.013949437579085 0 0 0.0333353156999549 0 0.03084792981032 0.0139004301455473 0 0 0 0 0 0 0 0 0 0 0 0.00660382580042006 0 0 0 0 0.0142294327120842 0 0 0 0 0.00692173145411918 0 0 0 0 0 0 0 0 0 0.00270524598384896 0 0 0 0 0 0 0 0 0.0187575415957058 0 0 0 0.0149099281397553 0.0109974323979728 0 0 0 0 0 0 0 0 0 0 0 0 0 0 0 0 0 0 0 0 0 0 0 0 0 0 0 0 0 0 0 0 0 0 0 0 0.0112543518242895 0 0 0 0 0 0 0 0 0 0 0 0 0 0 0 0 0 0.00753418296548203 0 0 0 0 0 0 0.0109251112681232 0 0 0 0 0 0 0 0 0 0 0 0 0 0 0 0 0 0 0 0 0 0 0 0 0 0 0 0 0 0 0 0 0 0 0 0 0 0 0 0 0 0 0.00467399483841496 0 0 0 0 0 0 0 0 0 0 0 0 0 0 0 0 0 0 0 0 0 0 0 0 0 0 0 0 0 0 0 0 0 0 0 0 0 0 0 0 0 0 0 0 0.00555606380094643 0 0 0 0 0 0 0 0 0 0 0 0 0 0 0
0 0 0 0 0 0 0 0 0 0 0 0 0 0 0 0 0 0 0 0 0.00143602615129736 0 0 0 0 0 0 0 0 0 0.0425468641692901 0 0 0 0.00156371644205642 0 0 0.00597113026341756 0 0 0 0 0 0 0 0 0.00386992646321236 0 0 0 0 0 0 0 0 0 0.00233213094706695 0 0.0474493177941411 0 0 0 0 0 0 0 0 0 0 0 0 0 0 0.00898291820998417 0 0 0 0 0 0 0.0680332123463414 0 0.00161035311018933 0.0025091006379811 0 0.0318651589261344 0.102950481758967 0.0084637985560558 0.0682906018277826 0.13519964648653 0.00834075463219286 0.0212789512759944 0 0.00228450981164432 0.0374933766714868 0 0.182147790873362 0 0.00685508638480221 0 0.00204879876492639 0.00260744599563275 0.018122952896781 0.00878981086180425 0 0 0.00445248115548281 0.00287665640540537 0 0.00168881437924497 0 0 0 0 0 0.00600092374190893 0 0 0 0 0 0 0 0 0 0 0 0.00453938542131283 0 0 0 0 0 0 0 0 0.0238169705666241 0 0 0.0020289479817087 0 0.00684407058784256 0.00689208656255566 0.0299688828331842 0 0.00293565879001463 0.0157111518281583 0.00763659921752628 0.00715175058061519 0.0049442488361059 0.0108239386724154 0.00613381564953821 0.00063469512271202 0 0.0135335218461927 0.00432020904695554 0 0 0 0 0 0 0 0 0 0 0 0 0 0 0 0 0 0 0 0 0 0 0 0 0 0 0 0 0 0 0 0 0.00136512495655635 0 0 0 0 0 0 0.000943127634876038 0 0 0 0 0 0 0 0 0 0 0 0 0 0 0 0 0 0 0 0 0 0 0 0 0 0 0 0 0 0 0 0 0 0 0 0 0 0 0 0 0 0 0 0 0 0 0 0 0 0 0 0 0 0 0 0 0 0 0 0 0.00120724206444118 0.00621283842829516 0 0 0 0 0 0 0 0 0 0 0 0 0 0 0 0 0 0 0 0 0 0.0020069826526262 0 0 0 0 0 0 0 0 0 0 0 0 0 0 0 0 0 0 0 0 0 0 0 0 0 0 0 0 0 0 0 0 0 0 0 0 0 0.00228601277862567
0 0 0 0 0 0 0 0 0 0 0 0 0 0 0 0 0 0 0 0 0 0 0 0 0 0 0 0 0 0 0.0710898657962837 0 0 0 0 0 0 0.00324919676209736 0 0 0 0 0 0 0 0 0.00119179037184167 0 0 0 0 0 0.00397892612233057 0 0 0 0 0 0.0602230893601326 0 0 0 0 0 0 0 0 0 0 0 0 0 0 0 0 0.00286638327378099 0 0 0 0 0.0411662244474707 0.0338506501426668 0.0159958348881813 0.0361042587316771 0.0086940303681613 0.0281455663607697 0.0153677369167637 0.00843142927038842 0.0131350311916403 0.0661298943167462 0.0121595463150642 0.00671447531746285 0 0 0.0162882897871482 0.167185540513467 0 0.00824928805509479 0.0322359066720152 0 0.00153687320704996 0.00113291208038049 0 0 0 0 0.00429107588013022 0.00274703901247439 0 0 0 0 0 0 0 0 0 0 0 0 0 0 0 0 0 0 0 0.0723941644619205 0 0 0.00344287300451962 0 0 0.00246904444395957 0 0 0.140554664321726 0 0 0.00161707170064265 0.00161139236078088 0.00434474216225834 0.00300219374514876 0.00749157948961931 0 0 0.0385938061192874 0.00538724245480217 0.00194435772082061 0.00360907429152186 0.0089842219813323 0 0 0 0.0216860271306007 0.0131301453004642 0 0 0 0 0 0 0 0 0 0 0 0 0 0 0 0 0 0 0 0 0 0 0 0 0 0 0 0 0 0 0 0 0.00120611663687031 0 0 0 0 0 0 0 0 0 0 0 0 0 0 0 0 0 0 0 0 0 0 0 0 0 0 0 0 0 0 0 0 0 0 0 0 0 0 0 0 0 0 0 0 0 0 0 0 0 0 0 0 0 0 0 0 0 0 0 0 0 0 0 0 0 0 0 0.00103556925282165 0.00242473767130663 0 0 0 0 0 0 0 0 0 0 0 0 0 0 0 0 0 0 0 0 0 0.00155323937189865 0 0 0 0 0 0 0 0 0 0 0 0 0 0 0 0 0 0 0 0 0 0 0 0 0 0 0 0 0 0 0 0 0 0 0 0 0 0.0013568812164791
0 0 0 0 0 0 0 0 0 0 0 0 0 0 0 0 0 0 0 0 0 0 0 0 0 0 0 0 0 0 0 0 0 0 0 0 0 0 0 0 0 0 0 0 0 0 0 0 0 0 0 0 0 0 0 0 0 0 0.0137524945613147 0 0 0 0 0 0 0 0 0 0 0 0 0 0 0 0 0.0814376469200992 0 0 0 0 0 0.0928293382888742 0.0309066232431904 0 0 0 0 0 0 0.0208912643436448 0 0 0 0 0 0 0.0319036612892256 0 0.150260710219861 0.0629880396792712 0 0 0 0 0 0 0 0 0 0 0 0 0 0 0 0 0 0 0 0 0 0 0 0 0 0 0 0.0401846064518973 0 0 0 0 0 0 0 0.183338290483714 0.151222177651901 0.0738800103696651 0.013306768573107 0 0 0 0 0 0 0 0.00763251263426538 0.00707848984773551 0 0 0.0246462215265014 0 0 0 0 0 0 0 0 0 0 0 0 0 0 0 0 0 0 0 0 0 0 0 0 0 0 0 0 0 0 0 0 0 0 0 0 0 0 0 0 0 0 0 0 0 0 0.00962305919705935 0 0 0 0 0 0 0 0 0 0 0 0 0 0 0 0 0 0 0 0 0 0 0 0 0 0 0 0 0 0 0 0 0 0 0 0 0 0 0 0 0 0 0 0 0 0 0 0 0 0 0 0 0 0 0 0 0 0 0 0.00411808471867165 0 0 0 0 0 0 0 0 0 0 0 0 0 0 0 0 0 0 0 0 0 0 0 0 0 0 0 0 0 0 0 0 0 0 0 0 0 0 0 0 0 0 0 0 0 0 0 0 0 0 0 0 0 0 0 0 0 0 0 0
0 0 0 0 0 0 0 0 0 0 0 0 0 0 0 0 0 0 0 0 0 0 0 0 0 0 0 0 0 0 0.0158150047304195 0 0 0 0 0 0 0 0 0 0 0 0 0 0 0 0 0 0 0 0 0 0.00742950408012225 0 0 0 0 0 0.0144487656379835 0 0 0 0 0 0 0 0 0 0 0 0 0 0 0 0 0.00574017790459802 0 0 0 0 0.0270421295645958 0.197994815453819 0.107898069877815 0.155361753752338 0 0.0110603514074381 0.00717863770858565 0 0.00906501504695923 0.0149710132298536 0 0 0 0 0 0.0153462306957394 0.0786237719516593 0.0947622503764104 0 0 0 0 0 0 0 0 0 0 0 0 0 0 0 0 0 0 0 0 0 0 0 0 0 0 0 0 0 0.018871353277592 0 0 0 0 0 0 0 0.0174028819621009 0.15352702371813 0 0 0 0 0 0 0 0 0 0.0103863562232957 0 0 0 0 0 0 0 0.00390286854731151 0.00696356990423438 0 0 0 0 0 0 0 0 0 0 0 0 0 0 0 0 0 0 0 0 0 0 0 0 0 0 0 0 0 0 0 0 0 0 0 0 0 0 0 0 0 0 0 0 0 0 0 0 0 0 0 0 0 0 0 0 0 0 0 0 0 0 0 0 0 0 0 0 0 0 0 0 0 0 0 0 0 0 0 0 0 0 0 0 0 0.0262084549489988 0 0 0 0 0 0 0 0 0 0 0 0 0 0 0 0 0 0 0 0 0 0 0 0 0 0 0 0 0 0 0 0 0 0 0 0 0 0 0 0 0 0 0 0 0 0 0 0 0 0 0 0 0 0 0 0 0 0 0 0 0 0 0 0 0 0 0 0 0 0 0 0 0 0 0 0
0 0 0 0 0 0 0 0 0 0 0 0 0 0 0 0 0 0 0 0 0 0 0 0 0 0 0 0 0 0 0 0 0 0 0 0 0 0 0 0 0 0 0 0 0 0 0 0 0 0 0 0 0 0 0 0 0 0 0 0 0 0 0 0 0 0 0 0 0 0 0 0 0 0 0 0 0 0 0 0 0 0.421385022772613 0 0 0 0 0 0 0 0 0 0 0 0 0 0 0 0.456648779729452 0 0 0 0 0 0 0 0 0 0 0 0 0 0 0 0 0 0 0 0 0 0 0 0 0 0 0 0 0 0 0 0 0 0 0 0 0 0 0 0 0 0 0 0 0 0 0 0 0 0 0 0 0 0 0 0 0 0 0 0 0 0 0 0 0 0 0 0 0 0 0 0 0 0 0 0 0 0 0 0 0 0 0 0 0 0 0 0 0 0 0 0 0 0 0 0 0 0 0 0.0707998902548987 0 0 0 0 0 0 0 0 0 0 0 0 0 0 0 0 0 0 0 0 0 0 0 0 0 0 0 0 0 0 0 0 0 0 0 0 0 0 0 0 0 0 0 0 0.051166307243036 0 0 0 0 0 0 0 0 0 0 0 0 0 0 0 0 0 0 0 0 0 0 0 0 0 0 0 0 0 0 0 0 0 0 0 0 0 0 0 0 0 0 0 0 0 0 0 0 0 0 0 0 0 0 0 0 0 0 0 0 0 0 0 0 0 0 0 0 0 0 0 0 0 0 0
0 0 0 0 0 0 0 0 0 0 0 0 0 0 0 0.00244153018628168 0 0 0 0 0 0 0 0 0.00231697408724717 0.00127419820486323 0 0 0 0 0 0.0101225668464218 0.0812807313267154 0.0307353242348324 0.0621441463073007 0 0 0 0 0.00107521114644115 0.000727700427864844 0 0 0 0 0 0.00104889766053147 0 0.00941283040099101 0 0 0 0.00128609116330768 0 0.0301560510187948 0 0 0 0.0027377712263321 0 0 0 0 0 0 0 0 0 0 0 0 0.00401492116757364 0 0 0 0 0 0 0 0 0.000769571807646775 0 0 0 0 0.00051740097688542 0.00107378653525637 0 0.00357507924848624 0.0137877116331146 0.0107482665781075 0.00080567247991837 0.00683510698654908 0 0.0027377809557202 0.00109557465007292 0.000895376940394625 0 0 0 0 0.102595312815057 0.0175278010692489 0.0222637658710066 0 0 0 0 0 0 0 0 0 0 0 0 0 0 0 0 0 0 0 0 0 0 0 0 0 0 0 0 0 0 0 0 0 0 0.00060123128331722 0.0226219188986488 0 0.00719327178345715 0.00121840465108177 0.00449432391477407 0.00719343307979579 0 0.0163257009718551 0.00115838563870084 0 0.027829473662248 0.0254067626438245 0.0623002483011005 0.0251945442298696 0.0366635524510078 0.00802409655674968 0.000778135789881756 0 0 0 0 0 0 0 0 0 0 0 0 0 0 0 0 0 0 0 0 0 0 0 0 0 0 0 0 0 0 0 0 0.0184642995308191 0.00743414367562682 0 0 0 0 0 0.00349292288005215 0 0 0 0 0 0 0 0 0 0 0 0.000579589054563528 0 0 0 0 0 0 0.00274270537106999 0 0 0 0 0 0 0 0 0 0 0 0 0 0 0 0 0 0 0 0.000467449891858583 0 0 0 0.000375233684076849 0 0 0 0 0 0 0.000535431085090147 0 0 0.000395050847644628 0 0 0 0.00185196697977642 0 0.000421524706336766 0.00126696516278364 0.00365112042018583 0.137343273523178 0 0 0 0 0 0 0 0 0 0 0 0 0 0 0 0 0 0 0 0 0 0 0 0 0 0 0 0 0 0 0 0 0 0 0 0 0.000462876800564567 0 0 0 0 0.0414546298952653 0 0 0.000710989489381256 0.00352736643574524 0.00646736636817216 0 0 0.0119286989426478 0.00878637600471583 0 0.000882280226406335 0 0 0.0185775867942697 0 0 0 0.0551735144204933
0 0 0 0 0 0 0 0 0 0 0 0 0 0 0 0.000686762608634494 0 0 0 0 0 0 0 0 0 0 0 0 0 0 0 0.00199704459018718 0.0195891240471078 0.00484399081508534 0.0113587984185458 0 0 0 0 0 0 0 0 0 0 0 0 0 0.00278333129285196 0 0 0 0.000678061576856311 0 0.00835712359349405 0 0 0 0.000631203173339326 0 0 0 0 0 0 0 0 0 0 0 0 0.00127417703522577 0 0 0 0.000408395708359433 0 0 0 0 0.000823849729106378 0 0 0 0 0 0.000961874092308773 0 0.00378948480632838 0.0132799338667762 0.0144962986969947 0.0026773492872956 0.0060970332663611 0 0 0.00125650959854785 0.000594801275037528 0 0 0 0.0924560504262504 0 0.0227403343478431 0.0331552734111971 0 0 0 0 0 0 0 0 0 0 0 0 0 0 0 0 0 0 0 0 0 0 0 0.000871039852275804 0 0 0 0 0 0 0 0 0 0 0 0.0158986363844815 0 0.0137978276030648 0 0.0031905596372705 0.0236361264580135 0 0.0115188254506875 0.0325433929694612 0.00239284014567481 0.0532378232934747 0.0537542272874183 0.110971784241028 0.0291376652325834 0.0080070271885327 0.025224049541583 0 0 0 0 0 0 0 0 0 0 0 0 0 0 0 0 0 0 0 0 0 0 0 0 0 0 0 0 0 0 0 0 0 0.000805066987412002 0.00148828160662388 0 0 0 0 0 0.000336828409340233 0 0 0 0 0 0 0 0 0 0 0 0 0 0 0 0 0 0 0 0 0 0 0 0 0 0 0 0 0 0 0 0 0 0 0 0 0 0 0.0010037114415902 0.000508457234970721 0 0 0 0 0 0 0 0 0 0 0 0 0 0 0 0 0.00156160759550287 0 0 0.00292092651767303 0.00561513576105864 0.144868361806605 0 0 0 0 0 0 0 0 0 0 0 0 0 0 0 0 0 0 0 0 0 0 0 0 0 0 0 0 0 0 0 0 0 0 0 0 0 0 0 0 0 0.116041466101163 0.0277071081263914 0 0 0 0.00336396560300931 0 0 0.00224834613614179 0.006167107695197 0 0.002922718686699 0.00134403415151462 0 0.035469325225756 0.00417146518269979 0 0.0053209617725583 0.00701649300880939
0 0 0 0 0 0 0 0 0 0 0 0 0 0 0 0 0 0 0 0 0 0 0 0 0 0 0 0 0 0 0 0 0.0161846920876859 0.00247679906219982 0.00231128710825614 0 0 0 0 0 0 0 0 0 0 0 0 0 0 0 0 0 0 0 0.00316212724782907 0.00294120285233742 0.00372809293300321 0 0.00433617601499706 0 0 0 0 0 0 0 0 0 0 0 0 0.00220856686808951 0 0 0 0 0 0 0 0 0.0133196844546765 0 0 0 0 0 0.00889600337916728 0 0.0228901168151324 0.155472317755104 0.0693688065098744 0.0453063007054242 0.0434419442671898 0 0 0.0145153847099871 0 0 0 0 0.0262533273313906 0.0377960092405097 0 0.142876218469678 0 0 0 0 0 0 0 0 0 0 0 0 0 0 0 0 0 0 0 0 0 0 0 0.00231181491414211 0 0 0 0 0 0 0 0 0 0 0 0.00191870524947661 0 0.0227079667942279 0.0119103525487131 0.165470786557466 0 0 0.00524552983088748 0.00170299117194925 0.00275496181150841 0.0739302150624568 0.00738450383490617 0.051889844142339 0.027490011080859 0.00222715690320169 0 0 0 0 0 0 0 0 0 0 0 0 0 0 0 0 0 0 0 0 0 0 0 0 0 0 0 0 0 0 0 0 0 0 0 0 0 0 0 0 0 0 0 0 0 0 0 0 0 0 0 0 0 0 0 0 0 0 0 0 0 0 0 0 0 0 0 0 0 0 0 0 0 0 0 0 0 0 0 0 0 0 0 0 0 0 0 0 0 0 0 0 0 0 0 0 0 0 0 0 0 0 0 0.00439711655592513 0 0 0 0 0 0 0 0 0 0 0 0 0 0 0 0 0 0 0 0 0 0 0 0 0 0 0 0 0 0 0 0 0 0 0 0 0 0 0 0 0 0 0 0 0 0 0 0 0 0.00117298572940976 0 0 0 0 0 0 0 0 0 0
0 0 0 0 0 0 0 0 0 0 0 0 0 0 0 0 0 0 0 0 0 0 0 0 0 0 0 0 0 0 0 0.000703794527197985 0.019443165047313 0.00164033770094236 0.0032031477877063 0 0 0 0 0 0 0 0 0 0 0 0 0 0 0 0 0 0 0 0.00271801155896265 0 0 0 0 0 0 0 0 0 0 0 0 0 0 0 0 0 0 0 0 0 0 0 0 0 0.00470673252278431 0 0 0 0 0 0.00500899348806097 0 0.0170119354753784 0.0700480673552723 0.119147438925953 0.0548234299097348 0.0826701007278046 0 0.00856445307283825 0.00615283491088102 0 0 0 0 0.0291441697349685 0.048161261921962 0.124869418877519 0 0.00442144200160768 0 0 0 0 0.00640607375436883 0 0 0 0 0.00456543508279334 0.008756677519934 0.00173375786674097 0 0.00257700496571852 0 0 0 0 0 0 0 0 0 0 0 0 0 0 0 0 0 0 0 0 0.0015069022821228 0 0.028040649568229 0.0124624383473577 0.101872505733527 0 0 0 0.00644226033554373 0 0.101785238682117 0.00376365478356937 0.0699651298276697 0.0391993427541778 0.002766097161006 0.00571809578823698 0 0 0 0 0 0 0 0 0 0 0 0 0 0 0 0 0 0 0 0 0 0 0 0 0 0 0 0 0 0 0 0 0 0 0 0 0 0 0 0 0 0 0 0 0 0 0 0 0 0 0 0 0 0 0 0 0 0 0 0 0 0 0 0 0 0 0 0 0 0 0 0 0 0 0 0 0 0 0 0 0 0 0 0 0 0 0 0 0 0 0 0 0 0 0 0 0 0 0 0 0 0 0 0 0 0 0 0 0 0 0 0 0 0 0 0 0 0 0 0 0 0 0 0 0 0 0 0 0 0 0 0 0 0 0 0 0 0 0 0 0 0 0 0 0 0 0 0 0 0 0 0 0 0 0 0 0 0 0 0 0 0 0
0 0 0 0 0 0 0 0 0 0 0 0 0.070624528611667 0 0 0 0 0 0 0 0 0 0.0150831038190122 0 0 0 0 0 0 0 0 0.0143224807447773 0 0 0 0 0 0 0 0 0 0 0 0 0 0 0 0 0 0 0 0 0 0 0 0 0 0 0 0 0 0 0 0 0 0 0 0 0 0 0 0.0667359836493379 0 0 0 0 0 0 0 0 0 0 0 0 0 0 0 0 0 0 0 0 0.0228859669908126 0 0 0 0 0 0 0 0 0 0 0.0372566531975081 0 0 0 0 0 0.135538120513468 0 0 0 0 0.0758918997882768 0.127316005559694 0 0 0.0744043594432045 0.0172992057797136 0.0363340355424173 0 0 0 0 0 0 0 0 0 0 0 0 0 0 0 0 0 0 0 0 0 0 0 0 0 0 0 0 0 0 0 0 0 0 0 0 0 0 0 0 0 0 0 0 0 0 0.0983999584986619 0 0 0 0 0 0 0 0 0 0 0 0 0 0 0 0 0 0 0 0.00948289628354613 0 0.0150760119751083 0 0 0 0 0 0 0 0 0 0 0 0 0 0 0 0 0 0.0186532109977776 0 0 0 0 0 0 0 0 0 0 0 0 0 0 0 0 0 0 0 0 0 0 0 0 0 0 0 0 0 0 0 0 0 0 0 0 0 0 0 0 0 0 0 0 0 0 0 0 0 0 0 0 0.0378499704190472 0 0 0.029780932703517 0 0 0 0 0 0 0 0.0622439615774928 0 0 0.0181342285340234 0 0 0 0 0 0 0 0 0 0 0 0 0 0 0 0 0 0 0 0 0 0 0 0 0 0 0 0 0 0 0 0 0 0 0 0 0 0 0 0 0 0 0.0166864853709363
0 0 0 0 0 0 0 0 0 0 0 0 0 0 0 0 0 0 0 0 0 0 0 0 0 0 0 0 0 0 0.0181589939380162 0 0 0 0 0 0 0 0 0 0 0 0 0 0 0 0 0 0 0 0 0 0 0 0 0 0 0 0 0.0149075635159473 0.00965850556219087 0 0.00732338027129872 0 0.00970432143757293 0 0 0 0 0 0 0 0 0 0 0 0 0 0 0 0 0 0 0 0 0 0 0 0 0 0 0 0 0 0.0347914253357886 0 0 0 0 0 0 0 0 0 0 0 0.197775476506265 0.0189490167669337 0 0 0 0 0 0 0.0186032633362808 0.0356892219180841 0 0 0 0 0 0 0 0.386040961395791 0.0104297811336298 0.21730318740257 0 0 0 0 0 0 0 0 0 0 0 0 0 0 0 0 0 0 0 0 0 0 0 0 0 0 0.00697677095366655 0 0 0 0 0 0 0 0 0 0 0 0 0 0 0 0 0 0 0 0 0 0 0 0 0 0 0 0 0 0 0 0 0 0 0 0 0 0 0 0 0 0 0 0 0 0 0 0 0 0 0 0 0 0 0 0 0 0 0 0 0 0 0 0 0 0 0 0 0 0 0 0 0 0 0 0 0 0 0 0 0 0 0 0 0 0 0 0 0 0 0 0 0 0 0 0 0 0 0 0 0 0 0 0 0 0 0 0 0 0 0 0.0136881305259642 0 0 0 0 0 0 0 0 0 0 0 0 0 0 0 0 0 0 0 0 0 0 0 0 0 0 0 0 0 0 0 0 0 0 0 0 0 0 0 0 0 0 0 0 0 0 0 0 0 0 0 0 0
0 0 0 0 0 0 0 0 0 0 0 0 0 0 0 0 0 0 0 0 0 0 0 0 0 0 0 0 0 0 0 0 0 0 0 0 0 0 0 0 0 0 0 0 0 0 0 0 0 0 0 0 0 0 0 0 0 0 0 0 0 0 0 0 0 0 0 0 0 0 0 0 0 0 0 0 0 0 0 0 0.0146211022272925 0 0 0 0 0 0 0 0 0 0 0 0 0 0.0367707970638701 0.0320905799030926 0.0336951088982473 0 0 0 0 0 0 0 0 0.463875084720124 0 0.0166154841543559 0 0 0 0 0.0612491835525414 0 0 0.161571969423772 0 0.0317224341641028 0 0 0 0 0.0456092115484085 0.0662212038143105 0.0359578405298819 0 0 0 0 0 0 0 0 0 0 0 0 0 0 0 0 0 0 0 0 0 0 0 0 0 0 0 0 0 0 0 0 0 0 0 0 0 0 0 0 0 0 0 0 0 0 0 0 0 0 0 0 0 0 0 0 0 0 0 0 0 0 0 0 0 0 0 0 0 0 0 0 0 0 0 0 0 0 0 0 0 0 0 0 0 0 0 0 0 0 0 0 0 0 0 0 0 0 0 0 0 0 0 0 0 0 0 0 0 0 0 0 0 0 0 0 0 0 0 0 0 0 0 0 0 0 0 0 0 0 0 0 0 0 0 0 0 0 0 0 0 0 0 0 0 0 0 0 0 0 0 0 0 0 0 0 0 0 0 0 0 0 0 0 0 0 0 0 0 0 0 0 0 0 0 0 0 0 0 0 0 0 0 0 0 0 0 0 0 0 0 0 0
0 0 0 0 0 0 0 0 0 0 0 0 0 0 0 0 0 0 0 0 0 0 0.117992990934813 0 0 0 0 0 0 0 0 0 0 0 0 0 0 0 0 0 0 0 0 0 0 0 0 0 0 0 0 0 0 0.118079028919474 0 0 0 0 0 0 0 0 0 0 0 0.042701572511171 0 0 0 0 0 0 0 0 0 0 0 0 0 0 0.0204988926866979 0 0 0 0 0 0 0 0 0 0 0 0 0 0 0.0291091866619389 0.0302853154159566 0 0 0 0 0 0 0 0 0.0623996122793573 0.0233281126914255 0 0.195645186021525 0 0 0 0 0 0 0 0 0 0 0.196032038155513 0.0723404592354401 0 0 0 0 0 0 0 0 0 0 0 0 0 0 0 0 0 0 0 0 0 0 0 0 0 0 0 0 0 0 0 0 0 0 0 0 0 0 0 0 0 0 0 0 0 0 0 0 0 0 0 0 0.032439954310812 0 0 0 0 0 0 0 0 0 0 0 0 0 0 0 0 0 0 0 0 0 0 0 0 0 0 0 0 0 0 0 0 0 0 0 0 0 0 0 0 0 0 0 0 0 0 0 0 0 0 0 0 0 0 0 0 0 0 0 0 0 0 0 0 0 0 0 0 0 0 0 0 0 0 0 0 0 0 0 0 0 0 0 0 0 0 0 0 0 0 0.0328697593997703 0 0 0 0.0262778907761052 0 0 0 0 0 0 0 0 0 0 0 0 0 0 0 0 0 0 0 0 0 0 0 0 0 0 0 0 0 0 0 0 0 0 0 0 0 0 0 0 0 0 0 0 0 0 0 0 0
0 0 0 0 0 0 0 0 0 0 0 0 0 0 0 0 0 0 0 0 0 0 0 0 0 0 0 0 0 0 0 0 0 0 0 0 0 0 0 0 0 0 0 0 0 0 0 0 0 0 0 0 0 0.29559495979358 0 0 0 0 0 0 0 0 0 0 0 0 0 0 0 0 0 0 0 0 0 0 0 0 0 0 0 0 0 0 0 0 0 0 0 0 0 0 0 0 0 0 0 0 0 0 0 0 0 0 0 0 0 0.244309484346849 0 0 0 0 0 0 0 0 0 0.132727352850541 0 0.101822107059295 0 0 0 0 0.025730879988747 0 0 0 0 0 0 0 0 0 0 0 0 0 0 0 0 0 0 0 0 0 0 0 0 0 0 0 0 0 0 0 0 0 0 0 0 0 0.0314751194764799 0 0 0.0307982351866631 0 0 0 0 0 0 0 0 0 0 0 0 0 0 0 0 0 0 0 0 0 0 0 0 0 0 0 0 0 0 0 0 0 0 0 0 0 0 0 0 0 0 0 0 0 0 0 0 0 0 0 0 0 0 0 0 0 0 0 0 0 0 0 0 0 0 0 0 0 0 0 0 0 0 0 0 0 0 0 0 0 0 0 0 0 0 0 0 0 0 0 0 0 0 0 0 0 0 0.101822214019222 0 0 0 0.0357196472786228 0 0 0 0 0 0 0 0 0 0 0 0 0 0 0 0 0 0 0 0 0 0 0 0 0 0 0 0 0 0 0 0 0 0 0 0 0 0 0 0 0 0 0 0 0 0 0 0 0
0.0202982937334298 0 0 0 0 0.0076694669147771 0 0 0 0 0.0124725413682382 0 0 0 0.00600535536697653 0.00410305437281485 0 0 0.022641318619472 0 0 0 0 0 0 0 0 0 0.0171833928627344 0.0119963453175113 0 0 0 0 0 0 0 0 0 0 0 0 0 0 0 0 0 0 0 0 0 0 0 0 0 0 0 0.0198191374962158 0 0.00976825943233463 0 0 0 0 0 0 0 0.132229893484065 0 0.0520886422241122 0 0.148395266816152 0 0 0 0 0 0 0 0 0 0 0 0 0 0 0 0 0 0 0 0 0.0745655511800345 0 0 0.00573854753376397 0 0 0 0 0 0 0 0.0310968405868948 0.0780810932032374 0 0 0 0 0 0.018305542004454 0.0569250316317045 0.0182005712678395 0.0301890918857206 0 0.0208851555298459 0 0 0 0 0 0 0.00674647044650932 0 0 0 0 0 0 0 0 0 0 0 0 0 0 0 0 0 0 0 0 0 0 0 0 0 0 0 0 0 0 0 0 0 0 0 0 0 0 0 0 0 0 0 0 0.0478954813471192 0 0 0 0 0 0 0 0 0 0 0 0 0 0 0 0 0 0 0 0 0 0.00440987316551907 0 0 0 0 0 0 0 0 0 0 0 0 0 0 0 0 0 0.0570874153122728 0 0 0 0 0 0 0 0 0 0 0 0 0 0 0 0 0 0 0 0 0 0 0 0 0 0 0 0 0 0 0 0 0 0 0 0 0 0 0 0 0 0 0 0 0 0 0 0 0 0 0 0 0.0115890813390041 0 0 0.0213512886614648 0 0 0 0 0 0 0 0.0434415174115779 0 0 0.00882047948420392 0 0 0 0 0 0 0 0 0 0 0 0 0 0 0 0 0 0 0 0 0 0 0 0 0 0 0 0 0 0 0 0 0 0 0 0 0 0 0 0 0 0 0
0 0 0 0 0 0 0 0 0 0 0 0 0 0 0 0 0 0 0 0 0 0 0 0 0 0 0 0 0 0 0 0 0 0 0 0 0 0 0 0 0 0 0 0 0 0 0 0 0 0 0 0 0 0 0 0 0 0 0 0 0 0 0 0 0 0 0 0 0 0.357658055623498 0 0 0 0 0 0 0.101621708052097 0 0 0 0 0 0 0 0 0 0 0 0 0 0 0 0 0 0 0 0 0 0 0 0 0 0 0 0 0 0 0 0 0.104058015393184 0 0 0 0 0 0 0 0 0 0 0 0 0 0 0.294781468921057 0.141880752010163 0 0 0 0 0 0 0 0 0 0 0 0 0 0 0 0 0 0 0 0 0 0 0 0 0 0 0 0 0 0 0 0 0 0 0 0 0 0 0 0 0 0 0 0 0 0 0 0 0 0 0 0 0 0 0 0 0 0 0 0 0 0 0 0 0 0 0 0 0 0 0 0 0 0 0 0 0 0 0 0 0 0 0 0 0 0 0 0 0 0 0 0 0 0 0 0 0 0 0 0 0 0 0 0 0 0 0 0 0 0 0 0 0 0 0 0 0 0 0 0 0 0 0 0 0 0 0 0 0 0 0 0 0 0 0 0 0 0 0 0 0 0 0 0 0 0 0 0 0 0 0 0 0 0 0 0 0 0 0 0 0 0 0 0 0 0 0 0 0 0 0 0 0 0 0 0 0 0 0 0 0 0 0 0 0 0 0 0 0 0 0 0
0.0116660349532859 0 0 0 0 0 0 0 0 0 0 0 0 0 0 0 0 0 0 0 0.0168651027297801 0 0 0 0 0 0 0 0 0 0 0 0 0 0 0 0 0 0 0 0 0 0 0 0 0 0 0 0 0 0 0 0 0 0.0145953635102374 0 0 0 0 0 0 0 0 0 0 0 0 0.0172099524383751 0 0.0491417149293017 0 0 0 0 0 0 0.0602869849053384 0 0 0 0 0 0 0 0 0 0 0 0 0 0 0 0 0 0 0 0 0 0 0 0 0 0 0 0 0 0 0 0 0.0958029838795296 0 0 0.0376226658283099 0.539489173892243 0 0 0 0 0 0 0 0.0312792162270171 0 0 0 0.126040806706582 0 0 0 0 0 0 0 0 0 0 0 0 0 0 0 0 0 0 0 0 0 0 0 0 0 0 0 0 0 0 0 0 0 0 0 0 0 0 0 0 0 0 0 0 0 0 0 0 0 0 0 0 0 0 0 0 0 0 0 0 0 0 0 0 0 0 0 0 0 0 0 0 0 0 0 0 0 0 0 0 0 0 0 0 0 0 0 0 0 0 0 0 0 0 0 0 0 0 0 0 0 0 0 0 0 0 0 0 0 0 0 0 0 0 0 0 0 0 0 0 0 0 0 0 0 0 0 0 0 0 0 0 0 0 0 0 0 0 0 0 0 0 0 0 0 0 0 0 0 0 0 0 0 0 0 0 0 0 0 0 0 0 0 0 0 0 0 0 0 0 0 0 0 0 0 0 0 0 0 0 0 0 0 0 0 0 0 0 0 0 0 0
0 0 0 0 0 0 0 0 0 0 0 0 0 0 0 0 0 0 0 0 0 0 0 0 0 0 0 0 0 0 0 0 0 0 0 0 0 0 0 0 0 0 0 0 0 0 0 0 0 0 0 0 0 0 0 0 0 0 0 0 0 0 0 0 0 0 0 0 0 0.131603964532741 0 0 0 0 0 0 0 0 0 0 0 0 0 0 0 0 0 0 0 0 0 0 0 0 0 0 0 0 0 0 0 0 0 0 0 0 0.272065989502401 0 0 0.171480357504147 0 0.210621727550173 0 0 0 0 0 0 0 0 0 0.214227960910538 0 0 0 0 0 0 0 0 0 0 0 0 0 0 0 0 0 0 0 0 0 0 0 0 0 0 0 0 0 0 0 0 0 0 0 0 0 0 0 0 0 0 0 0 0 0 0 0 0 0 0 0 0 0 0 0 0 0 0 0 0 0 0 0 0 0 0 0 0 0 0 0 0 0 0 0 0 0 0 0 0 0 0 0 0 0 0 0 0 0 0 0 0 0 0 0 0 0 0 0 0 0 0 0 0 0 0 0 0 0 0 0 0 0 0 0 0 0 0 0 0 0 0 0 0 0 0 0 0 0 0 0 0 0 0 0 0 0 0 0 0 0 0 0 0 0 0 0 0 0 0 0 0 0 0 0 0 0 0 0 0 0 0 0 0 0 0 0 0 0 0 0 0 0 0 0 0 0 0 0 0 0 0 0 0 0 0 0 0 0 0 0 0 0 0 0
0.0143669739685574 0 0 0 0 0 0 0 0 0 0 0 0 0 0 0 0 0 0 0 0.018085134933505 0 0 0 0 0 0 0 0 0 0 0 0 0 0 0 0 0 0 0 0 0 0 0 0 0 0.0165782579866989 0 0 0 0.0149953548273106 0 0 0 0.0791200553459856 0 0 0 0 0 0 0 0 0 0 0 0 0 0 0 0 0 0 0 0 0 0.0658175130885102 0 0 0 0 0 0 0 0 0 0 0 0 0 0 0 0 0 0 0 0 0 0 0 0 0 0 0 0 0 0 0 0 0.0480337212804131 0 0.510038738849408 0 0 0 0 0 0 0 0 0 0.0708923281558634 0 0 0.0220692880734121 0.108663842801194 0 0 0 0 0 0 0 0 0 0 0 0 0 0 0 0 0 0 0 0 0 0 0 0 0 0 0 0 0.0313387906891419 0 0 0 0 0 0 0 0 0 0 0 0 0 0 0 0 0 0 0 0 0 0 0 0 0 0 0 0 0 0 0 0 0 0 0 0 0 0 0 0 0 0 0 0 0 0 0 0 0 0 0 0 0 0 0 0 0 0 0 0 0 0 0 0 0 0 0 0 0 0 0 0 0 0 0 0 0 0 0 0 0 0 0 0 0 0 0 0 0 0 0 0 0 0 0 0 0 0 0 0 0 0 0 0 0 0 0 0 0 0 0 0 0 0 0 0 0 0 0 0 0 0 0 0 0 0 0 0 0 0 0 0 0 0 0 0 0 0 0 0 0 0 0 0 0 0 0 0 0 0 0 0 0 0 0 0 0 0 0 0 0 0 0
0 0 0 0 0 0 0 0 0 0 0 0 0.181272813547953 0 0 0 0 0 0 0 0 0 0 0 0 0 0 0 0 0 0 0.0381744964334844 0 0.184504614674764 0.0474662520479363 0 0 0 0 0 0 0 0 0 0 0 0 0 0 0 0 0 0 0 0.0254695285628905 0.020207112727901 0.0296268615258407 0 0 0 0 0 0 0 0 0 0 0 0 0 0 0.0296388355290786 0 0 0 0 0 0 0 0 0 0 0 0 0 0 0 0 0 0 0 0 0 0 0 0 0 0 0 0 0 0 0 0.0190064798245566 0.0374951447950681 0.0176423939396384 0 0 0 0 0 0 0 0 0 0.0607599905652376 0 0 0.110766449062423 0.0190716199685105 0 0 0 0 0 0 0 0 0 0 0 0 0 0 0 0 0 0 0 0.0260950079979592 0 0 0 0 0.0180740561054868 0 0 0 0 0 0 0 0 0.0230913505998451 0 0 0 0 0 0 0 0 0 0 0 0 0 0.0505524093974627 0 0 0 0 0 0 0 0 0 0 0 0 0 0 0 0 0 0 0 0.0150758774438588 0 0.00462522345333899 0 0 0 0 0 0 0 0 0 0 0 0 0 0 0 0 0 0 0 0 0 0 0 0 0 0 0 0 0 0 0 0 0 0 0 0 0 0 0 0 0 0 0 0 0 0 0 0 0 0 0 0 0 0 0 0 0 0 0 0 0 0 0 0 0 0 0 0 0 0 0 0 0.0217023728603531 0.0127036826259225 0 0 0 0 0 0 0 0 0 0 0 0 0 0 0 0 0 0 0 0 0 0 0 0 0 0 0 0 0 0 0 0 0 0 0 0 0 0 0 0 0 0 0 0 0 0 0 0 0 0 0 0 0 0.00697742631049025
0.0518943386023196 0.0149807464148097 0 0.014548753676185 0 0 0 0 0 0 0 0.0367517601741174 0.0395718687842203 0.0244372047107314 0.0147986945389413 0.0569977444492472 0 0 0 0 0 0 0 0 0 0 0 0 0 0 0 0 0 0 0 0 0 0 0 0 0 0 0 0 0 0 0 0 0 0 0 0 0 0 0 0 0 0 0 0 0 0 0 0 0 0 0 0 0 0 0 0 0 0 0 0 0 0 0 0 0 0 0 0 0 0 0.0108548096375544 0 0 0 0 0 0.0487318515099133 0 0 0.0253243392662001 0 0 0 0 0 0 0 0.0527914558724064 0.091089303335117 0.0490128804991751 0.0946042307411457 0 0 0.0259380703388165 0 0 0 0 0.0879878008779711 0 0.0721380205222227 0 0.031312691436365 0 0 0 0.0270654687592715 0 0.0173487651539223 0 0 0 0 0 0 0 0 0 0.0149971933448674 0 0 0 0.00962672043500146 0 0 0 0 0 0 0 0 0 0 0 0 0 0 0 0 0 0 0 0 0 0 0 0 0 0 0 0 0.043821858822738 0 0 0 0 0 0 0 0 0 0 0 0 0 0 0 0 0 0 0 0 0 0 0 0 0 0 0 0 0 0 0 0 0 0 0 0 0 0 0 0 0 0 0 0 0 0 0 0 0 0 0 0 0 0 0 0 0 0 0 0 0 0 0 0 0 0 0 0 0 0 0 0 0 0 0 0 0 0 0 0 0 0 0 0 0 0 0 0 0 0 0 0 0 0 0.014546313701843 0.028827114394897 0 0 0 0 0 0 0 0 0 0 0 0 0 0 0 0 0 0 0 0 0 0 0 0 0 0 0 0 0 0 0 0 0 0 0 0 0 0 0 0 0 0 0 0 0 0 0 0 0 0 0 0 0 0
0.00707735648332725 0 0 0 0 0 0 0 0 0 0 0 0.0418902888039331 0 0 0.0235220110610745 0 0 0 0 0 0 0 0 0 0 0 0 0 0 0 0 0 0 0 0 0 0 0 0 0 0 0 0 0 0 0 0 0 0 0 0 0 0 0 0 0 0 0 0 0 0 0 0 0 0 0 0 0 0 0 0 0 0 0 0 0 0 0 0 0 0 0 0 0 0 0 0 0 0 0 0 0 0 0 0 0 0 0 0 0 0 0 0.0225074795316389 0 0 0 0 0 0 0 0 0 0 0 0.155338231883743 0 0.271970175073478 0.261775219724244 0.146555031279431 0 0 0 0 0 0 0 0 0 0 0 0 0 0 0 0 0 0 0 0 0 0 0 0 0 0 0 0 0 0 0 0 0 0 0 0 0 0 0 0 0 0 0 0 0 0 0 0.0329780976632968 0 0 0 0 0 0 0 0 0 0 0 0 0 0 0 0 0 0 0 0 0 0 0 0 0 0 0 0 0 0 0 0 0 0 0 0 0 0 0 0 0 0 0 0 0 0 0 0 0 0 0 0 0 0 0 0 0 0 0 0 0 0 0 0 0 0 0 0 0 0 0 0 0 0 0 0 0 0 0 0 0 0 0 0 0 0 0 0 0 0 0 0 0 0 0.0363861084958347 0 0 0 0 0 0 0 0 0 0 0 0 0 0 0 0 0 0 0 0 0 0 0 0 0 0 0 0 0 0 0 0 0 0 0 0 0 0 0 0 0 0 0 0 0 0 0 0 0 0 0 0 0 0 0
0 0 0 0 0 0 0 0 0 0 0 0 0 0 0 0 0 0 0 0 0 0 0 0 0 0 0.0191965715014705 0 0 0 0 0 0 0 0 0 0 0 0 0 0 0 0 0 0 0 0 0 0 0 0 0 0 0 0 0 0 0 0 0 0 0 0 0 0 0 0 0 0 0 0 0 0 0 0 0 0 0 0 0 0 0 0 0 0 0 0 0 0 0 0 0 0 0 0 0 0 0 0 0 0 0 0 0 0 0 0.0238553401244317 0 0.0569300776654545 0 0 0 0 0 0 0 0.162211527009675 0 0.217995309334518 0.276140957251306 0 0 0 0 0 0 0 0 0 0 0 0 0 0 0 0 0 0 0 0 0 0 0 0 0 0 0 0 0 0 0 0 0 0 0 0 0 0 0 0 0 0 0 0 0 0 0 0.0371807279607428 0 0 0 0 0 0.0114956495473733 0 0 0 0 0 0 0 0 0 0 0 0 0 0 0 0 0 0 0 0 0 0 0 0 0 0 0 0 0 0 0 0 0 0 0 0 0 0 0 0 0 0 0 0 0 0 0 0 0 0 0 0 0 0 0 0 0 0 0 0 0 0 0 0 0 0 0 0 0 0 0 0 0 0 0 0 0 0 0 0 0 0 0 0 0 0 0 0 0.054383048554825 0 0.0324171588029423 0.0188463331573231 0 0 0.0198177666787566 0.0571599197390568 0.012369612672124 0 0 0 0 0 0 0 0 0 0 0 0 0 0 0 0 0 0 0 0 0 0 0 0 0 0 0 0 0 0 0 0 0 0 0 0 0 0 0 0 0 0 0 0 0 0 0
0 0 0 0 0 0 0 0 0 0 0 0 0.169557554451066 0 0 0 0 0 0 0 0 0 0 0 0 0 0 0 0 0 0 0.0283975810199475 0 0 0 0 0 0 0 0 0 0 0 0 0 0 0 0 0 0 0 0 0 0 0 0 0 0 0 0 0 0 0 0 0 0 0 0 0 0 0 0 0 0 0 0 0 0 0 0 0 0 0 0 0 0 0 0 0 0 0 0 0 0 0.00842435641740964 0 0 0 0 0 0 0 0 0.0127956195200214 0.0438434315035112 0 0 0 0 0 0 0 0 0 0.132109721973819 0.0257894558072462 0.100123535316977 0.13979587612342 0 0.196498934077689 0 0 0 0 0 0 0 0 0 0 0 0 0 0 0 0 0 0 0 0 0 0 0 0 0 0 0 0 0 0 0 0 0 0 0 0 0 0 0 0 0 0 0 0 0 0 0 0.0612518792602282 0 0 0 0 0 0 0 0 0 0 0 0 0 0 0 0 0 0 0 0.0161176674837903 0 0 0 0 0 0 0 0 0 0 0 0 0 0 0 0 0 0 0 0 0 0 0 0 0 0 0 0 0 0 0 0 0 0 0 0 0 0 0 0 0 0 0 0 0 0 0 0 0 0 0 0 0 0 0 0 0 0 0 0 0 0 0 0 0 0 0 0 0 0 0 0 0 0 0.0444631317644531 0.0208312552804209 0 0 0 0 0 0 0 0 0 0 0 0 0 0 0 0 0 0 0 0 0 0 0 0 0 0 0 0 0 0 0 0 0 0 0 0 0 0 0 0 0 0 0 0 0 0 0 0 0 0 0 0 0 0
0 0 0 0 0 0 0 0 0 0 0 0 0.0919752652345935 0 0 0 0 0 0 0 0 0 0 0 0 0 0.0349932134280492 0 0 0 0 0 0 0 0 0 0 0 0 0 0 0 0 0 0 0 0 0 0 0 0 0 0 0 0 0 0 0 0 0 0 0 0 0 0 0 0 0 0 0 0 0 0 0 0 0 0 0 0 0 0 0 0 0 0 0 0 0 0 0 0 0 0 0 0 0 0 0 0 0 0 0 0 0 0.0118497356010203 0 0 0.0782714015859517 0.032557194530193 0 0 0 0 0 0.0264417667020643 0 0.0651605460956694 0.205851661692572 0.228421268286482 0 0.0603798386201147 0 0 0 0 0 0 0 0 0 0 0 0 0 0 0 0 0 0 0 0 0 0 0 0 0 0 0 0 0 0 0 0 0 0 0 0 0 0 0 0 0 0 0 0 0 0 0.0697565245183846 0 0 0 0 0 0 0 0 0 0 0 0 0 0 0 0 0 0 0 0 0 0 0 0 0 0 0 0 0 0 0 0 0 0 0 0 0 0 0 0 0 0 0 0 0 0 0 0 0 0 0 0 0 0 0 0 0 0 0 0 0 0 0 0 0 0 0 0 0 0 0 0 0 0 0 0 0 0 0 0 0 0 0 0 0 0 0 0 0 0 0 0 0 0 0.0619449103718734 0.00930124881027371 0 0 0 0 0 0.0230954245227589 0 0 0 0 0 0 0 0 0 0 0 0 0 0 0 0 0 0 0 0 0 0 0 0 0 0 0 0 0 0 0 0 0 0 0 0 0 0 0 0 0 0 0 0 0 0 0 0
0 0 0 0 0 0 0 0 0 0 0 0 0.216813900439151 0 0 0 0 0 0 0 0 0 0.181268005630225 0 0 0 0.0879166870399846 0 0 0 0 0.0104042908865359 0 0 0 0 0 0 0 0 0 0 0 0 0 0 0 0 0.0532282470304864 0 0 0 0 0 0 0.0279928925034107 0 0 0 0 0 0 0 0 0 0 0.047848392910451 0 0 0 0 0 0 0 0 0 0 0 0 0 0 0 0 0 0 0 0 0 0 0 0 0 0 0 0 0 0 0 0 0 0 0 0 0 0.0270144020165356 0 0 0.0313513714279741 0 0 0 0 0 0 0 0 0 0 0 0.0655376967309413 0 0 0 0 0 0 0 0 0.0868193622864468 0 0 0 0 0 0 0 0 0 0 0 0 0 0 0 0 0 0 0 0 0 0 0 0 0 0 0 0 0 0 0 0 0 0.0319397741733914 0 0 0.0310992538004074 0 0.0558103800564709 0 0 0 0 0 0 0 0 0 0 0 0 0 0 0 0 0 0 0 0 0 0 0 0 0 0 0 0 0 0 0 0 0 0 0 0 0 0 0 0 0 0 0 0 0 0 0 0 0 0 0 0 0 0 0 0 0 0 0 0 0 0 0 0 0 0 0 0 0 0 0 0 0 0 0 0 0 0 0 0 0 0 0 0 0 0 0 0 0 0 0 0 0 0 0 0 0.0332091768743564 0 0 0 0.0117461661932316 0 0 0 0 0 0 0 0 0 0 0 0 0 0 0 0 0 0 0 0 0 0 0 0 0 0 0 0 0 0 0 0 0 0 0 0 0 0 0 0 0 0 0 0 0 0 0 0 0
0 0 0 0 0 0 0 0 0 0 0 0 0 0 0 0 0 0 0 0 0 0 0 0 0 0 0 0 0 0 0 0 0 0 0 0 0 0 0 0 0 0 0 0 0 0 0.0664489855771078 0 0 0 0.0334395100126251 0 0 0 0.197950205346474 0 0 0 0 0.0247248462461476 0 0 0 0 0 0 0 0 0 0 0 0 0 0 0 0 0 0 0 0 0 0 0 0 0 0 0 0 0 0 0 0 0 0 0 0 0 0 0 0 0 0 0 0 0 0 0 0 0 0 0 0.0692963007935549 0.0847767449977218 0.166124236955886 0 0 0 0 0 0 0 0 0.0913075356686795 0 0.0933631886821696 0 0 0 0 0 0 0 0 0 0 0 0 0 0 0.0347836207297382 0 0 0 0 0 0 0 0 0 0 0 0 0 0 0.137784824989895 0 0 0 0 0 0 0 0 0 0 0 0 0 0 0 0 0 0 0 0 0 0 0 0 0 0 0 0 0 0 0 0 0 0 0 0 0 0 0 0 0 0 0 0 0 0 0 0 0 0 0 0 0 0 0 0 0 0 0 0 0 0 0 0 0 0 0 0 0 0 0 0 0 0 0 0 0 0 0 0 0 0 0 0 0 0 0 0 0 0 0 0 0 0 0 0 0 0 0 0 0 0 0 0 0 0 0 0 0 0 0 0 0 0 0 0 0 0 0 0 0 0 0 0 0 0 0 0 0 0 0 0 0 0 0 0 0 0 0 0 0 0 0 0 0 0 0 0 0 0 0 0 0 0 0 0 0 0 0 0 0 0 0
0 0 0 0 0 0 0 0 0 0 0 0 0 0 0 0 0 0 0.0324388971038206 0 0 0 0 0 0 0 0 0 0 0 0 0 0 0 0 0 0 0 0 0 0 0 0 0 0 0 0 0 0 0 0 0 0 0 0.0252041883106841 0 0 0 0 0.128627806387172 0.0521992737604715 0 0 0 0.0262481771803442 0 0 0 0 0 0 0.0302524353926683 0 0 0 0 0.0415356185292604 0 0 0 0 0 0 0 0 0 0 0 0 0 0 0 0 0 0 0 0 0 0 0 0 0 0 0 0 0 0.0427096939498757 0 0 0.0134000348200399 0 0 0 0 0 0.0432857461320989 0 0 0 0 0 0.0486413905309194 0 0 0.515456737902645 0 0 0 0 0 0 0 0 0 0 0 0 0 0 0 0 0 0 0 0 0 0 0 0 0 0 0 0 0 0 0 0 0 0 0 0 0 0 0 0 0 0 0 0 0 0 0 0 0 0 0 0 0 0 0 0 0 0 0 0 0 0 0 0 0 0 0 0 0 0 0 0 0 0 0 0 0 0 0 0 0 0 0 0 0 0 0 0 0 0 0 0 0 0 0 0 0 0 0 0 0 0 0 0 0 0 0 0 0 0 0 0 0 0 0 0 0 0 0 0 0 0 0 0 0 0 0 0 0 0 0 0 0 0 0 0 0 0 0 0 0 0 0 0 0 0 0 0 0 0 0 0 0 0 0 0 0 0 0 0 0 0 0 0 0 0 0 0 0 0 0 0 0 0 0 0 0 0 0 0 0 0 0 0 0 0 0 0 0 0 0 0 0
0 0 0 0 0 0 0 0 0 0 0 0 0 0 0 0 0 0 0.016216948035714 0 0 0 0 0 0 0 0 0.164263557522807 0 0 0 0 0 0 0 0 0 0 0 0 0 0 0 0 0 0 0 0 0 0 0 0 0 0 0.0225442055472035 0 0 0 0 0 0 0 0 0 0 0 0 0 0 0 0 0 0 0 0 0 0 0 0 0 0 0 0 0 0 0 0 0 0 0 0 0 0 0 0.0159681076476056 0 0 0 0 0 0 0 0 0 0 0.384107738340734 0.0280923539975399 0 0 0 0 0 0 0 0 0 0 0 0 0 0 0 0 0 0.0111847282761499 0.357622360632246 0 0 0 0 0 0 0 0 0 0 0 0 0 0 0 0 0 0 0 0 0 0 0 0 0 0 0 0 0 0 0 0 0 0 0 0 0 0 0 0 0 0 0 0 0 0 0 0 0 0 0 0 0 0 0 0 0 0 0 0 0 0 0 0 0 0 0 0 0 0 0 0 0 0 0 0 0 0 0 0 0 0 0 0 0 0 0 0 0 0 0 0 0 0 0 0 0 0 0 0 0 0 0 0 0 0 0 0 0 0 0 0 0 0 0 0 0 0 0 0 0 0 0 0 0 0 0 0 0 0 0 0 0 0 0 0 0 0 0 0 0 0 0 0 0 0 0 0 0 0 0 0 0 0 0 0 0 0 0 0 0 0 0 0 0 0 0 0 0 0 0 0 0 0 0 0 0 0 0 0 0 0 0 0 0 0 0 0 0 0 0 0
0 0 0.00942545453082096 0 0 0 0 0 0 0 0 0 0 0 0 0 0.0773643456529511 0 0.137474162760798 0 0.0215678562305513 0 0 0 0 0 0 0 0 0 0 0 0 0 0 0 0 0 0 0 0 0 0 0 0 0 0 0 0 0 0 0 0 0 0.010698341384202 0 0 0 0 0.1104003596719 0.0215931113315239 0 0 0 0.0141132284265111 0 0 0 0 0 0 0.0211978240389935 0 0 0 0 0.0293097416827538 0 0 0 0 0 0 0 0 0 0 0 0 0 0 0 0 0 0 0 0 0 0 0 0 0 0 0 0 0.0117901407885691 0.0173304081547635 0 0.00707346263027287 0 0.0530124445480892 0 0 0.014179559459532 0 0.0142803620149315 0 0 0 0 0 0.0255986068528846 0.265297718556262 0.012707191232781 0 0 0 0 0.0656985739469188 0 0 0 0 0 0.0110035158213598 0 0 0 0 0 0 0 0 0 0 0 0 0 0 0 0 0 0 0 0.0277618286720483 0 0 0 0 0 0 0 0 0 0 0 0 0 0 0 0 0 0 0 0 0 0 0 0 0 0 0 0 0 0 0 0 0 0 0 0.00983576208797207 0 0 0 0 0 0 0 0 0 0 0 0 0 0 0 0 0 0.0112859995226098 0 0 0 0 0 0 0 0 0 0 0 0 0 0 0 0 0 0 0 0 0 0 0 0 0 0 0 0 0 0 0 0 0 0 0 0 0 0 0 0 0 0 0 0 0 0 0 0 0 0 0 0 0 0 0 0 0 0 0 0 0 0 0 0 0 0 0 0 0 0 0 0 0 0 0 0 0 0 0 0 0 0 0 0 0 0 0 0 0 0 0 0 0 0 0 0 0 0 0 0 0 0 0 0 0 0 0 0 0
0.00846104487541295 0 0 0 0 0 0 0 0 0 0 0 0 0 0 0 0 0 0 0 0 0 0 0 0 0 0 0.0600600199678295 0 0 0 0 0 0 0 0 0 0 0 0 0 0 0 0 0 0 0 0 0 0 0 0 0 0 0 0 0 0 0 0 0 0 0 0 0 0 0 0 0 0.0264178460500068 0 0 0 0 0 0 0.0186462670005624 0 0 0 0 0 0 0 0 0 0 0 0 0 0 0 0 0 0 0 0 0 0 0 0 0 0 0 0 0.264303943897266 0 0 0 0 0.0274533208099995 0.0823758234138209 0 0.0751195927453347 0 0 0 0 0 0 0 0 0 0.437162141239767 0 0 0 0 0 0 0 0 0 0 0 0 0 0 0 0 0 0 0 0 0 0 0 0 0 0 0 0 0 0 0 0 0 0 0 0 0 0 0 0 0 0 0 0 0 0 0 0 0 0 0 0 0 0 0 0 0 0 0 0 0 0 0 0 0 0 0 0 0 0 0 0 0 0 0 0 0 0 0 0 0 0 0 0 0 0 0 0 0 0 0 0 0 0 0 0 0 0 0 0 0 0 0 0 0 0 0 0 0 0 0 0 0 0 0 0 0 0 0 0 0 0 0 0 0 0 0 0 0 0 0 0 0 0 0 0 0 0 0 0 0 0 0 0 0 0 0 0 0 0 0 0 0 0 0 0 0 0 0 0 0 0 0 0 0 0 0 0 0 0 0 0 0 0 0 0 0 0 0 0 0 0 0 0 0 0 0 0 0 0 0 0 0 0
0 0 0 0 0 0 0 0 0 0 0 0 0 0 0 0 0 0 0 0 0 0 0 0 0 0 0 0 0 0 0 0 0 0 0.0991613527982314 0 0 0 0 0 0.900838647201769 0 0 0 0 0 0 0 0 0 0 0 0 0 0 0 0 0 0 0 0 0 0 0 0 0 0 0 0 0 0 0 0 0 0 0 0 0 0 0 0 0 0 0 0 0 0 0 0 0 0 0 0 0 0 0 0 0 0 0 0 0 0 0 0 0 0 0 0 0 0 0 0 0 0 0 0 0 0 0 0 0 0 0 0 0 0 0 0 0 0 0 0 0 0 0 0 0 0 0 0 0 0 0 0 0 0 0 0 0 0 0 0 0 0 0 0 0 0 0 0 0 0 0 0 0 0 0 0 0 0 0 0 0 0 0 0 0 0 0 0 0 0 0 0 0 0 0 0 0 0 0 0 0 0 0 0 0 0 0 0 0 0 0 0 0 0 0 0 0 0 0 0 0 0 0 0 0 0 0 0 0 0 0 0 0 0 0 0 0 0 0 0 0 0 0 0 0 0 0 0 0 0 0 0 0 0 0 0 0 0 0 0 0 0 0 0 0 0 0 0 0 0 0 0 0 0 0 0 0 0 0 0 0 0 0 0 0 0 0 0 0 0 0 0 0 0 0 0 0 0 0 0 0 0 0 0 0 0 0 0 0 0 0 0 0 0 0 0 0 0 0 0 0 0 0 0 0
0.0029146193327901 0 0 0 0.00820694403387312 0 0 0 0 0 0.0135846952840452 0 0 0 0 0.0166273610308653 0 0 0 0 0 0 0 0 0 0 0 0 0 0.0227914870591039 0.236371781283117 0 0 0 0 0 0 0 0.00171865420086757 0 0 0 0 0 0 0 0.00846804553734842 0 0 0 0 0.00180674727385109 0 0 0 0 0 0 0.0207706316987131 0 0 0 0 0 0 0 0 0 0 0 0 0 0 0.00431329382226427 0 0.00287226964957458 0 0 0 0 0 0.0555174192563903 0 0.0175658992040353 0 0.00941506139771036 0.00547364542829428 0.0155035916265536 0 0.0141247504981698 0 0 0 0 0 0.00667342304161928 0.115952563041681 0.0166422658451419 0.0123926975946837 0 0 0.00265729111390697 0.00424331302210313 0 0 0 0 0 0 0 0 0 0 0 0 0 0 0 0 0 0 0 0 0 0 0 0 0 0 0 0.00673388323173542 0 0 0.00544476008138366 0 0 0.252088365940461 0.0347038222701551 0.00364753640292871 0 0.00250619823707517 0 0 0 0 0 0.01422115152486 0.0323057056093845 0.00273856273475569 0 0.00837013984574231 0 0 0 0.0171924577948552 0 0 0 0 0 0 0 0 0 0 0 0 0 0 0 0 0 0 0 0 0 0 0 0 0 0 0 0 0 0 0 0 0 0 0 0 0 0 0 0 0 0 0 0 0 0 0 0 0 0 0 0 0 0 0 0 0 0 0 0 0 0 0 0 0 0 0 0 0 0 0 0 0 0 0 0 0 0 0 0 0 0 0 0 0 0 0 0 0 0 0 0 0 0 0 0 0 0 0 0 0 0 0.0034389650499596 0 0 0 0 0 0 0 0 0 0 0 0 0 0 0 0 0 0 0 0 0 0 0 0 0 0 0 0 0 0 0 0 0 0 0 0 0 0 0 0 0 0 0 0 0 0 0 0 0 0 0 0 0 0 0 0 0 0 0 0
0 0 0 0 0 0 0 0 0 0 0 0 0.120779503437483 0 0 0 0.0134590737810503 0 0 0 0.0184184204960161 0 0.116024298145482 0 0.0288957902753403 0 0 0 0 0 0 0 0 0.0192603386410008 0 0 0 0 0 0 0 0 0 0 0.0165559051419418 0 0 0 0 0 0 0 0 0 0 0.0370539380237411 0.0457490907867131 0 0 0.013137543917467 0 0 0 0 0 0.0214920697744924 0 0 0 0 0 0 0 0 0 0 0 0 0 0 0 0 0 0 0 0 0 0 0 0 0 0 0 0 0.0122111808578179 0 0 0 0 0 0 0 0 0 0 0 0 0 0 0 0 0 0 0 0 0 0 0 0 0 0.0951574551873967 0 0 0 0.0909094158723866 0 0 0 0 0 0 0 0 0 0.0128790712980718 0 0 0 0 0 0 0 0 0 0 0 0 0 0 0 0 0 0 0 0 0 0 0 0 0 0 0 0.0418117613473208 0 0 0 0 0 0 0.0175390339355974 0.0249147666826253 0 0 0 0 0 0 0 0 0.0108041413183464 0 0 0 0 0.0197465614504587 0 0 0 0 0 0.0784351161016728 0 0 0 0 0 0 0 0 0 0 0 0 0 0 0 0 0 0.0401897241571768 0 0 0 0 0 0 0 0 0 0.0387784957595727 0.0190219382156621 0 0 0 0.0236526632756088 0 0 0 0.00857094975858176 0 0 0 0 0 0 0 0 0 0 0 0 0 0 0 0 0 0 0 0 0 0 0 0 0 0 0 0 0 0 0 0 0 0 0 0 0.0145517523609755 0 0 0 0 0 0 0 0 0 0 0 0 0 0 0 0 0 0 0 0 0 0 0 0 0 0 0 0 0 0 0 0 0 0 0 0 0 0 0 0 0 0 0 0 0 0 0 0 0 0 0 0 0
0 0 0 0 0 0 0 0 0 0 0 0 0 0 0 0 0 0 0 0 0 0 0 0 0 0 0 0 0 0 0 0 0 0 0 0 0 0 0 0 0 0 0 0 0 0.390456291551604 0 0 0 0 0 0 0 0 0.0239614431930574 0 0 0 0 0 0.380503178378678 0 0 0 0 0 0 0 0 0 0 0 0 0 0 0 0 0 0 0 0 0 0 0 0 0 0 0 0 0 0 0 0 0 0 0 0 0 0 0 0 0 0 0 0 0 0 0 0 0 0 0 0 0 0 0 0 0 0 0 0 0 0 0 0 0 0 0 0 0 0 0 0 0 0 0 0 0 0 0 0.00877922427111617 0 0 0 0 0 0.0118472993207608 0 0 0 0 0 0 0 0.0595516838489013 0 0 0 0 0 0 0 0 0 0 0 0 0.0311878638941645 0 0.0287104361298664 0 0 0 0 0 0 0 0 0 0 0 0 0 0 0 0 0 0 0.015650190422623 0 0.0225355252242341 0 0 0 0 0 0 0 0 0 0 0 0 0 0 0 0 0 0 0 0 0 0 0 0 0 0 0 0 0 0 0 0 0.0163738513603654 0 0 0 0 0 0 0 0 0 0 0 0 0 0 0 0 0 0 0 0 0 0 0 0 0 0 0 0 0 0 0 0 0 0 0 0 0 0 0 0 0.0104430124046282 0 0 0 0 0 0 0 0 0 0 0 0 0 0 0 0 0 0 0 0 0 0 0 0 0 0 0 0 0 0 0 0 0 0 0 0 0 0 0 0 0 0 0 0 0 0 0 0 0 0 0 0 0
0.00118221776015673 0 0 0.142764813248891 0 0 0.0254674786500747 0.022612697079274 0.0284892479964877 0.0373784189438743 0 0 0 0 0 0 0 0 0 0 0 0 0 0 0 0 0 0 0 0.00201373794908029 0.0112739717853656 0 0 0 0 0 0.0629739234480135 0.158217808380115 0 0 0 0 0 0 0 0 0.0107287051032133 0 0 0 0 0 0 0 0.0098304666935684 0 0 0 0.0110710864035431 0 0 0 0 0 0 0 0 0 0 0 0 0 0 0.00832142083494222 0 0 0 0 0 0 0 0 0 0 0 0 0 0 0 0 0 0 0 0.119103173239881 0 0 0.00363010962126472 0 0 0 0 0 0 0 0 0 0 0 0 0 0 0 0 0 0 0 0 0 0 0 0 0 0 0 0 0 0 0.00443289582262641 0 0 0 0.0157681697807998 0.0269296536259196 0.282987267892437 0 0 0.00308361479796355 0 0 0 0.00919440201730236 0 0 0 0 0 0 0.00254471892520572 0 0 0 0 0 0 0 0 0 0 0 0 0 0 0 0 0 0 0 0 0 0 0 0 0 0 0 0 0 0 0 0 0 0 0 0 0 0 0 0 0 0 0 0 0 0 0 0 0 0 0 0 0 0 0 0 0 0 0 0 0 0 0 0 0 0 0 0 0 0 0 0 0 0 0 0 0 0 0 0 0 0 0 0 0 0 0 0 0 0 0 0 0 0 0 0 0 0 0 0 0 0 0 0 0 0 0 0 0 0 0 0 0 0 0 0 0 0 0 0 0 0 0 0 0 0 0 0 0 0 0 0 0 0 0 0 0 0 0 0 0 0 0 0 0 0 0 0 0 0 0 0 0 0 0 0 0 0 0 0 0 0 0 0 0 0 0 0 0 0
0.0142231166144086 0.00636495389716569 0 0.0101966208192003 0.0107203193909021 0.0180493527878207 0 0.0767228978302053 0.0117496254193764 0.0122460884652655 0.00610564683609667 0.0301810039247006 0 0.0178424897071544 0.015394592918158 0.00640923175853477 0.0029743278718466 0 0 0 0.00302873630852673 0 0 0 0 0 0 0 0.0202175120871776 0.00579073154969057 0.00490889396556439 0 0 0 0 0 0.0289058004629182 0.0139806153331511 0 0 0 0 0 0 0 0 0.207473730079255 0 0 0 0 0 0 0 0.0188487744191134 0 0.00965175702886535 0 0.00408119642117931 0 0 0 0 0 0 0 0 0 0 0 0 0.00610870455058914 0 0.0516381107537841 0 0 0 0 0 0 0 0 0 0 0 0.00586678567940591 0.00473928328334809 0.0111940055487666 0 0.00471477196857551 0 0 0 0.00601539980528101 0 0 0 0 0 0 0 0 0 0 0 0 0 0 0 0 0 0 0 0 0 0 0 0 0 0 0 0 0 0 0 0 0 0 0 0 0.0368264743486308 0 0.161166902868016 0.141842118314006 0 0 0 0 0 0 0.0138194269833195 0 0 0 0 0 0 0 0 0 0 0 0 0 0 0 0 0 0 0 0 0 0 0 0 0 0 0 0 0 0 0 0 0 0 0 0 0 0 0 0 0 0 0 0 0 0 0 0 0 0 0 0 0 0 0 0 0 0 0 0 0 0 0 0 0 0 0 0 0 0 0 0 0 0 0 0 0 0 0 0 0 0 0 0 0 0 0 0 0 0 0 0 0 0 0 0 0 0 0 0 0 0 0 0 0 0 0 0 0 0 0 0 0 0 0 0 0 0 0 0 0 0 0 0 0 0 0 0 0 0 0 0 0 0 0 0 0 0 0 0 0 0 0 0 0 0 0 0 0 0 0 0 0 0 0 0 0 0 0 0 0 0 0 0 0 0 0 0 0 0 0 0 0 0 0 0 0
0.0071901767303168 0 0 0.0147158848273371 0 0 0 0.0173170165830908 0 0 0 0.0125111680244009 0 0 0 0 0 0 0 0 0 0 0 0 0 0 0 0 0 0 0 0 0 0 0 0 0.0401360778727647 0.0122997657997182 0 0 0 0 0 0 0 0 0.178096060526711 0 0 0 0 0 0 0 0 0 0 0 0.0817055870981281 0 0 0 0 0 0 0 0 0 0 0 0 0 0 0.0262829161294678 0 0 0 0 0 0 0 0 0 0 0 0 0 0 0 0 0 0 0 0 0 0 0 0 0 0 0 0 0 0 0 0 0 0 0 0 0 0 0 0 0 0 0 0 0 0 0 0 0 0 0 0 0 0 0 0 0.090500658322169 0.231909198917352 0 0.192501899846413 0 0 0 0 0 0 0.0948335893221306 0 0 0 0 0 0 0 0 0 0 0 0 0 0 0 0 0 0 0 0 0 0 0 0 0 0 0 0 0 0 0 0 0 0 0 0 0 0 0 0 0 0 0 0 0 0 0 0 0 0 0 0 0 0 0 0 0 0 0 0 0 0 0 0 0 0 0 0 0 0 0 0 0 0 0 0 0 0 0 0 0 0 0 0 0 0 0 0 0 0 0 0 0 0 0 0 0 0 0 0 0 0 0 0 0 0 0 0 0 0 0 0 0 0 0 0 0 0 0 0 0 0 0 0 0 0 0 0 0 0 0 0 0 0 0 0 0 0 0 0 0 0 0 0 0 0 0 0 0 0 0 0 0 0 0 0 0 0 0 0 0 0 0 0 0 0 0 0 0 0 0 0 0 0 0 0 0
0.00905854685946879 0.00214561158336051 0 0.0848371003616782 0.00438644405840564 0.0103077590986855 0.00764061437137051 0.0486863391161738 0.0450296232353378 0.0117164426980791 0.00479985340086139 0.0114090057189688 0 0.00652925954827708 0.00625822841203381 0.00195323041422432 0 0 0 0 0 0 0 0 0 0 0 0 0.00639153736813319 0.00522983354327771 0.0105303949409419 0 0 0 0 0 0.066910708852354 0.0652715970117007 0 0 0 0 0 0 0 0 0.030720744525519 0 0 0 0 0 0 0 0.0134389847076186 0 0.00373674416135903 0 0.00790564223497915 0 0 0 0 0 0 0 0 0 0 0 0 0.00380426141110463 0 0.0125791544141007 0 0 0 0 0 0 0 0 0 0 0 0 0 0.00650095087051532 0 0 0 0 0 0.0449450796968497 0 0 0.00291901776532136 0 0 0 0 0 0 0 0 0 0 0 0 0 0 0 0 0 0 0 0 0 0 0 0 0 0 0 0 0 0 0.00401892392640445 0 0 0.317304323957825 0.0680981709317393 0.0642278143225686 0 0 0 0.00209000083415912 0 0 0 0.00861805564660337 0 0 0 0 0 0 0 0 0 0 0 0 0 0 0 0 0 0 0 0 0 0 0 0 0 0 0 0 0 0 0 0 0 0 0 0 0 0 0 0 0 0 0 0 0 0 0 0 0 0 0 0 0 0 0 0 0 0 0 0 0 0 0 0 0 0 0 0 0 0 0 0 0 0 0 0 0 0 0 0 0 0 0 0 0 0 0 0 0 0 0 0 0 0 0 0 0 0 0 0 0 0 0 0 0 0 0 0 0 0 0 0 0 0 0 0 0 0 0 0 0 0 0 0 0 0 0 0 0 0 0 0 0 0 0 0 0 0 0 0 0 0 0 0 0 0 0 0 0 0 0 0 0 0 0 0 0 0 0 0 0 0 0 0 0 0 0 0 0 0 0 0 0 0 0 0 0
0.00297168954044307 0.00748237084162 0 0.0199028740172152 0 0 0 0 0 0 0 0.00547860189996948 0 0.0652140022825453 0 0.158100128448197 0 0 0 0.0226156563852657 0.0365053897228263 0.0133913760086351 0 0 0 0 0 0 0 0.00803790014146979 0.0289745841878696 0 0 0 0.00344359263466622 0 0 0 0.0167778343045047 0.0166341711491753 0 0 0 0 0.0100108642854546 0 0.00381686793370856 0.0194816732497164 0 0.047779070648594 0.00741329913880065 0 0 0 0.0026620663220522 0 0 0 0 0.0133548484874532 0.0146423014285219 0 0.0931627243149132 0.00520667672606169 0.00396028963788427 0 0 0 0 0 0.143088294448803 0 0 0 0.0062390675090864 0 0.00491375703910945 0.0093735175302238 0.0727315801322746 0.00840385904889728 0 0 0 0 0 0 0 0 0 0 0 0 0 0 0 0 0 0 0 0 0 0 0 0 0 0 0 0 0 0 0 0 0 0 0 0.00577420727762214 0 0 0 0 0 0 0 0 0.00514687004180619 0 0 0 0.00435354816193329 0 0 0 0 0 0 0 0 0.01716839874367 0.0328569218239516 0 0.00672590060683566 0 0 0 0 0 0 0.00447817366745375 0 0 0 0 0 0 0.0172595840343909 0 0 0 0 0 0 0 0 0 0 0 0 0 0 0 0 0 0 0 0 0 0 0 0 0 0 0 0 0.0192768869774971 0 0 0 0 0 0 0 0 0 0 0 0 0 0 0 0 0 0 0 0 0.00487862740880304 0 0 0 0 0 0 0 0 0 0 0 0 0 0 0 0 0 0 0 0 0 0 0 0 0 0 0 0 0 0 0 0 0 0 0 0 0 0 0 0 0 0 0 0 0 0 0 0 0 0 0 0 0 0 0 0 0 0 0 0 0 0 0 0 0 0 0 0 0 0 0 0 0 0 0 0 0 0 0 0 0 0 0 0 0 0 0.0103099518100785 0 0 0 0 0 0 0 0 0 0 0 0 0 0 0 0 0 0 0 0 0 0 0 0 0 0
0 0 0 0 0 0 0 0 0 0 0 0 0 0 0 0.0144488101990747 0 0 0 0 0 0 0 0 0 0 0 0 0 0 0 0 0 0 0 0 0 0 0 0 0 0 0 0 0 0 0 0 0 0 0 0 0 0 0 0 0 0 0 0 0 0 0 0 0 0 0 0 0 0 0.256149994198637 0 0 0 0 0.0433431948230679 0 0 0 0 0 0 0 0 0 0 0 0 0 0 0 0 0 0 0 0 0 0.31383070947661 0.047236042779842 0 0 0 0 0 0 0 0 0 0 0 0 0 0 0 0 0 0 0 0 0 0 0 0 0 0 0 0 0 0 0 0 0 0 0 0 0 0.0315086386026221 0.220489533414767 0.0615182654806791 0 0 0 0 0 0 0 0 0 0 0 0.0114748110247 0 0 0 0 0 0 0 0 0 0 0 0 0 0 0 0 0 0 0 0 0 0 0 0 0 0 0 0 0 0 0 0 0 0 0 0 0 0 0 0 0 0 0 0 0 0 0 0 0 0 0 0 0 0 0 0 0 0 0 0 0 0 0 0 0 0 0 0 0 0 0 0 0 0 0 0 0 0 0 0 0 0 0 0 0 0 0 0 0 0 0 0 0 0 0 0 0 0 0 0 0 0 0 0 0 0 0 0 0 0 0 0 0 0 0 0 0 0 0 0 0 0 0 0 0 0 0 0 0 0 0 0 0 0 0 0 0 0 0 0 0 0 0 0 0 0 0 0 0 0 0 0 0 0 0 0 0 0 0 0 0 0 0 0 0 0 0
0 0 0 0 0 0 0 0 0 0 0.00569669135155817 0 0 0 0 0.0150973478865591 0 0 0 0 0 0 0 0 0 0 0 0 0 0.00720109138505186 0.101287481954676 0 0 0 0 0 0 0.00233903066900919 0 0 0 0 0 0 0 0 0.00399718210453815 0 0 0 0 0 0.00405191026428373 0 0 0 0 0 0.0394573627964166 0 0 0 0 0 0 0 0 0 0 0 0 0 0 0.00200240565938477 0 0.0036485634553253 0 0 0 0 0.00266734712113092 0.0679242786434478 0.0102830114335565 0.0431625619867976 0 0.022084880171536 0.0118411910373057 0.00913290229862619 0.00430763680652404 0.0289588777747847 0 0 0 0 0 0.0255934921325797 0.164555910118796 0.0457782992018559 0.073695177279643 0 0 0 0 0 0 0 0 0 0 0 0 0 0 0 0 0 0 0 0 0 0 0 0 0 0 0 0 0.184265586122748 0 0 0.00342396729021402 0 0 0.00206969738698586 0 0.00557226219573117 0 0.0172770756443652 0.00129488217520821 0 0.0017954248647845 0.00339158027992974 0 0.00444941450935341 0 0 0.0272150111752031 0.00992261822449044 0.00255844592261395 0.00255791102145033 0.00958110193670924 0 0 0 0.0179516840862346 0.00772995744223413 0 0 0 0 0 0 0 0 0 0 0 0 0 0 0 0 0 0 0 0 0 0 0 0 0 0 0 0 0 0 0 0 0.00119468916375207 0 0 0 0 0 0 0 0 0 0 0 0 0 0 0 0 0 0 0 0 0 0 0 0 0 0 0 0 0 0 0 0 0 0 0 0 0 0 0 0 0 0 0 0 0 0 0 0 0 0 0 0 0 0 0 0 0 0 0 0 0 0 0 0 0 0 0 0 0.00166136545045102 0 0 0 0 0 0 0 0 0 0 0 0 0 0 0 0 0 0 0 0 0 0 0 0 0 0 0 0 0 0 0 0 0 0 0 0 0 0 0 0 0 0 0 0 0 0 0 0 0 0 0 0 0 0 0 0 0 0 0 0.00132269157415408
0 0 0 0 0 0 0 0 0 0 0.00559140984779553 0 0 0 0 0.147460845192745 0 0 0 0 0 0 0 0 0 0 0 0 0 0.00811920934882059 0.0160119930066602 0 0 0 0 0 0 0 0 0 0 0 0 0 0 0 0.00414011020049004 0 0 0 0 0.012399009543046 0 0 0 0 0 0 0.00407016311466458 0 0 0 0.00625086874600623 0 0 0 0 0 0 0 0.125022521382948 0 0.0142554258150351 0 0 0.0601718780522897 0 0 0 0.0137786530890075 0 0 0 0 0 0 0 0 0 0 0 0 0 0 0 0 0 0.0814815990345164 0 0 0 0 0 0 0 0 0 0 0 0 0 0 0 0 0 0 0 0 0 0 0 0 0 0 0 0 0 0.0924181286227887 0 0 0 0 0 0 0.0413674599077062 0.142062127009577 0.0629446270483005 0 0.119824223455026 0 0 0 0 0 0 0 0 0.0235151131098922 0 0 0 0 0 0 0.00428402345314244 0 0 0 0 0 0 0 0 0 0 0 0 0 0 0 0 0 0 0 0 0 0 0 0 0 0 0 0 0 0 0 0 0 0 0 0 0 0 0 0 0 0 0.014830611019542 0 0 0 0 0 0 0 0 0 0 0 0 0 0 0 0 0 0 0 0 0 0 0 0 0 0 0 0 0 0 0 0 0 0 0 0 0 0 0 0 0 0 0 0 0 0 0 0 0 0 0 0 0 0 0 0 0 0 0 0 0 0 0 0 0 0 0 0 0 0 0 0 0 0 0 0 0 0 0 0 0 0 0 0 0 0 0 0 0 0 0 0 0 0 0 0 0 0 0 0 0 0 0 0 0 0 0 0 0 0 0 0 0 0 0 0 0 0 0 0
0.0117223782710324 0 0 0 0.0062619052070984 0.0050330122066145 0 0 0 0 0.0026971759239748 0 0 0 0 0.31263957056222 0 0 0 0 0 0.015112554834985 0 0 0 0 0 0 0 0.00716970285824165 0.0260258721781573 0 0 0.00337727378508916 0 0 0 0 0 0.0190694873137272 0 0 0 0 0 0 0.00621898301805402 0 0 0 0.00197830039269626 0.00506831601367535 0 0 0.0288344938631511 0 0.00504764871895495 0 0.00455392556274329 0 0 0 0.00317769506397668 0 0 0 0 0 0 0 0.0588276914260253 0.0116072420736606 0 0 0 0.00650187486302143 0 0 0 0.0279869813444955 0 0 0 0 0 0 0 0 0 0 0 0 0 0 0.00396366184915485 0 0 0.0149645702035996 0 0 0.00448837779344389 0 0 0 0 0 0 0 0 0 0 0 0 0 0 0.00910644462560651 0 0 0 0 0 0 0 0 0 0 0 0.00990463653974892 0 0 0 0 0 0 0.0807262886318478 0.040416012668175 0.00481036168009544 0.122180999013216 0 0.0190697272709892 0.00643943559300172 0 0 0 0 0 0 0.0435539720040826 0.0077607673066377 0 0.0232939678092186 0 0 0 0.0256373802022023 0 0 0 0 0 0 0 0 0 0 0 0 0 0 0 0 0 0 0 0 0 0 0 0 0 0 0 0 0 0 0 0 0 0.00228800906231939 0 0 0 0 0 0 0.00169834208320995 0 0 0 0 0 0 0 0 0 0 0 0 0 0 0 0 0 0 0 0 0 0 0 0 0 0 0 0 0 0 0 0 0 0 0 0 0 0 0 0 0 0 0 0 0 0 0 0 0 0 0 0 0 0 0 0 0 0 0 0 0 0.00756061662897744 0 0 0 0 0 0 0 0 0 0 0 0 0 0 0 0 0 0 0 0 0 0 0 0 0 0 0 0 0 0 0 0 0 0 0 0 0 0 0 0 0 0 0 0 0 0 0 0 0 0 0 0 0 0 0 0 0 0 0 0.00322434355287828
0 0 0 0 0 0 0 0 0 0 0 0 0.00575012781661627 0 0 0.0148506993383428 0 0 0 0 0 0 0 0 0 0 0 0 0 0 0 0 0.00600858928055853 0.0557346435945637 0.00938024556281728 0 0 0 0 0 0 0 0 0 0 0 0 0 0 0 0 0 0 0 0.203619700265942 0 0 0.0200931251784343 0.00289921027440196 0 0.00139177182432531 0 0 0 0.00151405129860366 0 0 0 0 0 0 0.0329750259459169 0 0.00269287385439666 0 0 0 0 0 0 0 0 0 0 0 0 0 0 0 0.00269480441863548 0 0 0.00749085778115661 0 0 0.00193506403443076 0.00168026932912871 0 0 0 0.0403469953582961 0.0314654405622682 0.00228472062977392 0.00205311741384048 0 0 0 0 0 0 0 0 0 0 0.00854017191297138 0 0 0 0 0 0 0.00261847966576193 0 0 0 0 0 0 0 0 0 0 0 0 0 0 0 0 0.00455594428030981 0 0 0.00492168145391244 0.00294563109270536 0 0.0460220572539088 0 0.00585358251420184 0.0101369881091799 0.00620915078344508 0.019199737250505 0.0707742532668467 0.0371928637580355 0.00358587958363357 0.0399806555912812 0.162229012080065 0.0234075852576725 0 0 0 0 0 0 0 0 0 0 0 0 0 0 0 0 0 0 0 0 0 0 0 0 0 0 0 0 0 0 0 0 0.00350643391113812 0 0 0 0 0 0 0 0 0 0 0 0 0 0 0 0 0 0 0 0 0 0 0 0 0 0 0 0 0 0 0 0 0 0 0 0 0 0 0 0 0 0 0 0 0 0 0 0 0 0 0 0 0 0 0 0 0 0 0 0 0 0 0 0 0 0 0 0 0.0393558722705585 0 0 0 0 0 0 0 0 0 0 0 0 0 0 0 0 0 0 0 0 0 0 0 0 0 0 0 0 0 0 0 0 0 0 0 0 0 0 0 0 0 0.0282653548129781 0.00528346435348552 0 0 0.00233932314872632 0.00427360650607747 0 0 0 0 0 0 0 0 0.00701029044350395 0 0 0 0.0149306469366464
0 0 0 0.00745855114454539 0 0 0 0 0 0 0 0.00266448118748492 0 0 0 0.00969380032388686 0 0 0 0 0.00787025836469741 0 0 0 0 0 0 0 0 0 0.00675039459328303 0 0 0 0 0 0 0.0107370397623927 0 0 0 0 0 0 0 0 0.108787350883487 0 0 0 0.0588432343449563 0 0 0 0.0174903269116213 0 0 0 0.18172822918174 0 0.0106031502621459 0 0.0138378870165681 0 0 0 0 0 0 0 0 0.00574750905529752 0 0.0335921455861358 0 0 0 0 0 0 0 0 0 0 0 0.00390558544325661 0.00343119324751409 0 0 0 0 0 0 0.00524500914906251 0 0 0.00265272646033812 0 0 0 0 0 0 0 0 0 0 0 0 0 0 0 0 0 0 0 0 0 0 0 0 0 0 0 0 0 0 0.00257590472874104 0 0.001344288138981 0.0143554205986915 0.00923854572450286 0.0440588999726876 0.0120003146187098 0.00625480860391875 0 0.00252458607160155 0 0.0024373801592382 0 0 0 0.00662238788466428 0 0 0 0.131419005129784 0 0 0 0 0 0 0 0.261255369226027 0.0148742162240387 0 0 0 0 0 0 0 0 0 0 0 0 0 0 0 0 0 0 0 0 0 0 0 0 0 0 0 0 0 0 0 0 0 0 0 0 0 0 0 0 0 0 0 0 0 0 0 0 0 0 0 0 0 0 0 0 0 0 0 0 0 0 0 0 0 0 0 0 0 0 0 0 0 0 0 0 0 0 0 0 0 0 0 0 0 0 0 0 0 0 0 0 0 0 0 0 0 0 0 0 0 0 0 0 0 0 0 0 0 0 0 0 0 0 0 0 0 0 0 0 0 0 0 0 0 0 0 0 0 0 0 0 0 0 0 0 0 0 0 0 0 0 0 0 0 0 0 0 0 0 0 0 0 0 0 0 0 0 0 0 0 0
0 0 0 0 0 0 0 0 0 0 0 0 0 0 0 0 0 0 0 0 0 0 0 0 0 0 0 0 0 0 0 0 0 0 0 0 0 0 0 0 0 0 0 0 0 0 0 0 0 0 0 0 0 0 0 0 0 0 0 0 0 0 0 0 0 0 0 0 0 0 0 0 0 0 0 0 0 0 0 0 0 0 0 0 0 0.00426524734567252 0.00314758174656975 0 0 0.0417601437459866 0.00583067001316112 0 0.00412402094356697 0 0 0.00642782796899532 0.00444568787377576 0 0 0 0.0126337873710976 0.0268911881286718 0.0266273794026891 0.0376220193476012 0 0 0 0 0 0 0 0 0 0 0 0 0 0 0 0 0 0 0 0 0 0 0 0 0 0 0 0 0 0 0 0 0.00296420911628911 0 0 0.00484661852500862 0 0 0.14356877667194 0.149124190350531 0.00341900873414469 0.058252111847663 0.00708021170386199 0 0.0389195388641736 0.188510131020399 0.134773649257483 0.0642305764329741 0.0245465112915684 0 0.00598891229617596 0 0 0 0 0 0 0 0 0 0 0 0 0 0 0 0 0 0 0 0 0 0 0 0 0 0 0 0 0 0 0 0 0 0 0 0 0 0 0 0 0 0 0 0 0 0 0 0 0 0 0 0 0 0 0 0 0 0 0 0 0 0 0 0 0 0 0 0 0 0 0 0 0 0 0 0 0 0 0 0 0 0 0 0 0 0 0 0 0 0 0 0 0 0 0 0 0 0 0 0 0 0 0 0 0 0 0 0 0 0 0 0 0 0 0 0 0 0 0 0 0 0 0 0 0 0 0 0 0 0 0 0 0 0 0 0 0 0 0 0 0 0 0 0 0 0 0 0 0 0 0 0 0 0 0 0 0 0 0 0 0 0 0
0 0 0 0 0 0 0 0 0 0 0 0 0 0 0 0 0 0 0 0 0 0 0 0 0 0 0 0 0 0 0 0 0 0 0 0 0 0 0 0 0 0 0 0 0 0 0.00372713762241427 0 0 0 0.00200557900130985 0 0 0 0.00374236286626756 0 0 0 0.112625246710729 0 0.00266871738830216 0 0.00103513754906315 0 0 0 0 0 0 0 0 0 0 0 0 0 0 0 0 0 0 0 0 0 0 0.00930455811247276 0.00426243314252821 0.0123226391379553 0.00345852185073923 0.071947756504211 0.0045109554919412 0 0 0 0 0.00495243266535714 0.00235034581669214 0 0 0 0.00163725653702823 0 0.0106854516590584 0.012793080905208 0 0 0 0 0 0 0 0 0 0 0 0 0 0 0 0 0 0 0 0 0 0 0 0 0 0 0 0 0 0 0 0 0 0 0 0.00221932948503187 0.00314931786211875 0.109844442993874 0 0.220938799380758 0 0.0359941885746832 0.124747751622253 0.00918408874561536 0.134541902490761 0.0208549852168425 0.0331338193267095 0.00790107813534319 0.00216931008115898 0 0.0105453041471202 0.019032160750431 0 0 0 0 0 0 0 0 0 0 0 0 0 0 0 0 0 0 0 0 0 0 0 0 0 0 0 0 0 0 0 0 0 0 0 0 0 0 0 0 0 0 0 0 0 0 0 0 0 0 0 0 0 0 0 0 0 0 0 0 0 0 0 0 0 0 0 0 0 0 0 0 0 0 0 0 0 0 0 0 0 0 0 0 0 0 0 0 0 0 0 0 0 0 0 0 0 0 0 0 0 0.00171390822602141 0 0 0 0 0 0 0 0 0 0 0 0 0 0 0 0 0 0 0 0 0 0 0 0 0 0 0 0 0 0 0 0 0 0 0 0 0 0 0 0 0 0 0 0 0 0 0 0 0 0 0 0 0 0 0 0 0 0 0 0
0 0 0 0 0 0 0 0 0 0 0 0 0 0 0 0 0 0 0 0 0 0 0 0 0 0 0 0 0 0 0 0 0.0010969221265649 0 0 0 0 0.00175001688293816 0 0 0 0 0 0 0 0 0.00428554250941611 0 0 0 0 0 0 0 0 0 0 0 0.101779881486063 0 0.00161378155196006 0 0 0 0 0 0 0 0 0 0 0 0 0 0 0 0 0 0 0 0.00833076174073287 0 0 0 0 0.0385156082882244 0.0124966177126764 0.0105764060420927 0.0124528161979877 0.143665537537455 0.0331194860459981 0.0120250158548542 0.0135959344881607 0 0 0.0144563215165797 0.00393718508799802 0 0 0 0.00405423523126329 0.00319376989831099 0.0996572702549057 0.0702018409186251 0 0 0 0 0 0 0 0 0 0 0 0 0 0 0 0 0 0 0 0 0 0 0 0 0 0 0 0 0 0 0 0 0.00199731739201919 0 0 0 0 0.0765923824317545 0.14831715230359 0 0 0.00906722945714835 0.0574469427747508 0.0019903347617486 0.0309623405884345 0.0302348604806514 0.015202572242609 0.0114418743363271 0.00559289754534277 0 0.012560217044305 0.00276865149778794 0 0 0 0 0 0 0 0 0 0 0 0 0 0 0 0 0 0 0 0 0 0 0 0 0 0 0 0 0 0 0 0 0 0 0 0 0 0 0 0 0 0 0 0 0 0 0 0 0 0 0 0 0 0 0 0 0 0 0 0 0 0 0 0 0 0 0 0 0 0 0 0 0 0 0 0 0 0 0 0 0 0 0 0 0 0 0 0 0 0 0 0 0 0 0 0 0 0 0 0 0 0.00294589083265482 0 0 0 0 0 0 0 0 0 0 0 0 0 0 0 0 0 0 0 0 0 0 0 0 0 0 0 0 0 0 0 0 0 0 0 0 0 0 0 0 0 0 0 0 0 0 0 0 0 0 0 0 0 0 0 0 0 0 0 0.00207438493806844
0 0 0 0 0 0 0 0 0 0 0 0 0 0 0 0 0 0 0 0 0 0 0 0 0 0 0 0 0 0 0 0 0.0154507477605489 0.0678954995086421 0 0 0 0 0 0 0 0 0 0 0 0 0 0 0 0 0 0 0 0 0.0384160004334755 0 0 0 0 0 0 0 0 0 0 0 0 0 0 0 0 0 0 0 0 0 0 0 0 0 0 0 0 0 0 0 0 0 0 0 0 0 0 0 0 0 0 0 0 0 0.0312951626800747 0.114106265909414 0 0 0 0 0 0 0 0 0 0 0 0 0.0144285953347688 0 0 0 0 0 0 0 0 0 0 0 0 0 0 0 0 0 0 0 0 0 0 0 0 0.112260061765548 0 0.0084690387926307 0 0 0 0 0 0 0 0.0203291783034629 0.100305406450733 0.0704774182887007 0.00436245037037466 0.0717091546687365 0.0757570401698375 0 0 0 0 0 0 0 0 0 0 0 0 0 0 0 0 0 0 0 0 0 0 0 0 0 0 0 0 0 0 0 0 0 0 0 0 0 0 0 0 0 0 0 0 0 0 0 0 0 0 0 0 0 0 0 0 0 0 0 0 0 0 0 0 0 0 0 0 0 0 0 0 0 0 0 0 0 0 0 0 0 0 0 0 0 0 0 0 0 0 0 0 0 0 0 0 0 0 0 0 0 0 0.0908216785456723 0 0 0 0 0 0 0 0 0 0 0 0 0 0 0 0 0 0 0 0 0 0 0 0 0 0 0 0 0 0 0 0 0 0 0 0 0 0 0 0 0 0.0738658233657584 0.0406766583132725 0 0 0 0 0 0 0 0 0 0.0110989194882837 0 0 0.0191789664862103 0 0 0.0104806729387738 0.00861526042508107
0 0 0 0 0 0 0 0 0 0 0 0 0 0 0 0.00352124329452244 0 0 0 0 0 0 0 0 0 0 0 0 0 0 0 0 0 0 0 0 0 0 0 0 0 0 0 0 0 0 0 0 0 0 0 0 0 0 0 0 0 0 0 0 0 0 0 0 0 0 0 0 0 0 0 0 0 0 0 0 0 0 0 0 0 0 0 0 0 0 0 0 0 0.0197560789084192 0 0 0 0 0 0.00997594695861844 0 0 0 0 0 0 0 0 0 0 0 0 0 0 0 0 0 0 0 0 0 0 0 0 0 0 0 0 0 0 0 0 0 0 0 0 0 0 0 0 0 0 0 0 0 0.210770810113342 0.170220980016685 0.063875735872236 0 0 0 0 0.145340208554209 0.118452143112666 0.191049410692973 0.0583383372065268 0.00869910526980121 0 0 0 0 0 0 0 0 0 0 0 0 0 0 0 0 0 0 0 0 0 0 0 0 0 0 0 0 0 0 0 0 0 0 0 0 0 0 0 0 0 0 0 0 0 0 0 0 0 0 0 0 0 0 0 0 0 0 0 0 0 0 0 0 0 0 0 0 0 0 0 0 0 0 0 0 0 0 0 0 0 0 0 0 0 0 0 0 0 0 0 0 0 0 0 0 0 0 0 0 0 0 0 0 0 0 0 0 0 0 0 0 0 0 0 0 0 0 0 0 0 0 0 0 0 0 0 0 0 0 0 0 0 0 0 0 0 0 0 0 0 0 0 0 0 0 0 0 0 0 0 0 0 0 0 0 0 0 0 0 0 0 0 0 0
0 0 0 0 0 0 0 0 0 0 0 0 0 0 0 0.00172091725365794 0 0 0 0 0 0 0 0 0 0 0 0 0 0 0.00636197819315736 0 0 0.00151088639904309 0.00186283599692982 0 0 0.00222342657751691 0 0 0 0 0 0 0 0 0.00834022409690311 0 0 0 0.015182342027406 0 0 0 0.0202577665194273 0 0 0.00144728541255095 0.142889264430467 0 0.00466223475515692 0 0.00135490742490332 0 0 0 0 0 0 0 0 0.00256043332015207 0 0 0 0.000647027281827733 0 0 0 0 0 0.00442358936074367 0.00109380197644541 0.00433245562889492 0 0.0172518184370145 0.00956171898837156 0.00501310281744921 0.00256808583657067 0.0547393874785861 0.00188375673572449 0 0.00380990262098051 0 0 0.00933266908498935 0.0249770214633306 0.00127722235447586 0.00275595590415842 0 0.0181353945259798 0.0141989277879604 0.00389034049327699 0 0 0 0 0 0 0 0 0 0 0 0 0 0 0 0 0 0 0 0 0 0 0 0 0.00574620356581571 0 0.000713160780372848 0 0 0 0 0 0 0.0150440002058356 0 0 0.00364581945223847 0.0516642396802057 0.00447810549208919 0.103124703367982 0.0707420299731307 0 0 0 0.0181259225933651 0.0618261358874754 0.00162362721429451 0 0.00230702059486259 0 0.00396089306098635 0.12428569900221 0.071947090443677 0 0 0 0 0 0 0 0 0 0 0 0 0 0 0 0 0 0 0 0 0 0 0 0 0 0 0 0 0 0 0 0 0 0 0 0 0 0 0 0 0 0 0 0 0 0 0 0 0 0 0 0 0 0 0 0 0 0 0 0 0 0 0 0 0 0 0 0 0 0 0 0 0 0 0 0 0 0 0 0 0 0 0 0 0 0 0 0 0 0 0 0 0 0 0 0 0 0 0 0 0 0.0296580745543533 0 0 0 0 0 0 0 0 0 0 0 0 0 0 0 0 0 0 0 0 0 0 0 0 0 0 0 0 0 0 0 0 0 0 0 0 0 0 0 0 0 0.0211918743026031 0 0 0 0 0 0 0 0.00236387464437991 0.00324357567438447 0 0 0 0 0.0109813268532418 0 0 0 0.0030599414724445
0 0 0 0 0 0 0 0 0 0 0 0 0 0 0 0.0521841122291711 0 0 0 0 0 0 0 0 0 0 0 0 0 0.00210557502912879 0.0237922060177171 0 0 0 0 0 0.00725560479009916 0.00822389803906794 0.00111954365887749 0 0.00169737166846401 0.00147977965770549 0 0 0 0 0 0 0 0 0 0 0 0 0 0 0 0 0.015245704281663 0 0 0 0 0 0 0 0 0 0 0 0 0 0 0 0 0 0 0 0 0 0.00260258656025062 0 0 0 0 0.0127376348032288 0.00794130732796244 0.00784219325879639 0 0.0056446725773629 0 0.0137650727146731 0.00793556740105338 0.00864664162947494 0.00763889479390439 0.00847335262034573 0.00651248892480768 0.00221257006704501 0 0 0.00240361981115193 0.0749320516069181 0.00235921808673372 0.010211694645905 0 0 0 0 0 0 0 0 0 0 0 0 0 0 0 0 0 0 0 0 0 0 0 0.024382762845577 0 0 0.00291757184489731 0 0 0 0.00305811504123621 0 0.0102456268749778 0.0066645510009448 0.012105773463055 0.0117934206701469 0 0 0.014181543354971 0.0045781937140426 0 0 0.0338577084488008 0 0.038825885925312 0 0.0442331111620165 0.0037359222193365 0 0 0.278411837797447 0.0258092139354508 0 0 0 0 0 0 0 0 0 0 0 0 0 0 0 0 0 0 0 0 0 0 0 0 0 0 0 0 0 0 0 0 0 0 0 0 0 0 0 0 0 0 0 0 0 0 0 0 0 0 0 0 0 0 0 0 0 0 0 0 0 0 0 0 0 0 0 0 0 0 0 0 0 0 0 0 0 0 0 0 0 0 0 0 0 0 0 0 0 0 0 0 0 0 0 0 0 0 0 0 0 0.0866866972799476 0 0 0 0 0 0 0 0 0 0 0 0 0 0 0 0 0 0 0 0 0 0 0 0 0 0 0 0 0 0 0 0 0 0 0 0 0 0 0 0 0 0.080127450884522 0.0125788403060634 0 0 0 0 0 0 0 0 0 0 0 0 0.00542865150822754 0 0 0.00541375952151894 0
0 0 0 0 0 0 0 0 0 0 0 0 0 0 0 0.0119953424331104 0 0 0 0 0 0 0 0 0 0 0 0 0 0 0 0 0 0 0 0 0 0.00441682901575995 0 0 0 0 0 0 0 0 0 0 0 0 0 0 0 0 0 0 0 0 0.0371405223071775 0 0 0 0 0 0 0 0 0 0 0 0 0 0 0 0 0 0 0 0 0 0 0 0 0 0 0.0214232320497023 0.00773760678039689 0.00532124590159958 0.00253498556494144 0.0294764381042846 0 0 0 0 0 0.00969690082988965 0.00287224814714865 0 0 0 0 0.00673261518603258 0.00466376424281775 0 0 0 0 0 0 0 0 0 0 0 0 0 0 0 0 0 0 0 0 0 0 0 0 0.00252575772752792 0 0 0 0 0 0 0 0 0.00322815075584839 0 0.00263593532269388 0.00882730987156485 0 0.0561873455384153 0.253869368490638 0.0870296291689577 0 0.0579906288489665 0.14112204357674 0.0474445888035788 0 0.0106344394208479 0.0266413123305904 0 0.0026680952114742 0 0.0656965586094607 0.073586355000633 0 0 0 0 0 0 0 0 0 0 0 0 0 0 0 0 0 0 0 0 0 0 0 0 0 0 0 0 0 0 0 0 0 0 0 0 0 0 0 0 0 0 0 0 0 0 0 0 0 0 0 0 0 0 0 0 0 0 0 0 0 0 0 0 0 0 0 0 0 0 0 0 0 0 0 0 0 0 0 0 0 0 0 0 0 0 0 0 0 0 0 0 0 0 0 0 0 0 0 0 0 0.00791440083037145 0 0 0 0 0 0 0 0 0 0 0 0 0 0 0 0 0 0 0 0 0 0 0 0 0 0 0 0 0 0 0 0 0 0 0 0 0 0 0 0 0 0.00798634992882937 0 0 0 0 0 0 0 0 0 0 0 0 0 0 0 0 0 0
0 0 0 0 0 0 0 0 0 0 0 0 0 0 0 0 0 0 0 0 0 0 0 0 0 0 0 0 0 0 0 0 0.0178398292773674 0.00248544699969981 0.00116100586389591 0 0 0 0 0 0 0 0 0 0 0 0 0 0 0 0 0 0 0 0.00301557740361065 0 0 0 0 0 0 0 0 0 0 0 0 0 0 0 0 0 0 0 0 0 0 0 0 0 0.00295298766568981 0 0 0 0 0 0.00291038983222698 0 0.0103354799810169 0.0442454454127095 0.0320116737719629 0.00916748732464642 0.0157804162840967 0 0 0.00326380645318491 0.00259564379707337 0 0 0 0.0343547188138874 0.0729279287021699 0.0609321436591556 0.0959871603228381 0 0 0 0 0 0 0 0 0 0 0 0 0 0 0 0 0 0 0 0 0 0 0 0 0 0 0 0 0 0 0 0 0.00157132667149226 0 0 0.0132890805484062 0 0.132497903684482 0.0191587030917685 0.0413756472751214 0.00576846450895121 0.0230100967356673 0.00180431582184526 0 0.00517747587857295 0 0.088334511942957 0.148181876293697 0.058786771494792 0.0065619345455829 0 0 0 0 0 0 0 0 0 0 0 0 0 0 0 0 0 0 0 0 0 0 0 0 0 0 0 0 0 0 0 0 0 0 0 0 0 0 0 0 0 0 0 0 0 0 0 0 0 0 0 0 0 0 0 0 0 0 0 0 0 0 0 0 0 0 0 0 0 0 0 0 0 0 0 0 0 0 0 0 0 0 0 0 0 0 0 0 0 0 0 0 0 0 0 0 0 0 0 0 0 0 0 0.0162083428779086 0 0 0 0 0 0 0 0 0 0 0 0 0 0 0 0 0 0 0 0 0 0 0 0 0 0 0 0 0 0 0 0 0 0 0 0 0 0 0 0 0 0.0152380388422359 0 0 0 0 0.00217565285822771 0 0 0 0 0 0 0 0 0.00704921737830096 0 0 0 0.00184349798475889
0 0 0 0 0 0 0 0 0 0 0 0 0 0 0 0.0142955779431624 0 0 0 0 0 0 0 0 0 0 0 0 0 0 0 0 0.0279123447236323 0.00503876952749377 0.0193335615195182 0 0 0 0 0 0 0 0 0 0 0 0 0 0 0 0 0 0.000845673401747301 0 0 0 0 0 0 0 0 0 0 0 0 0 0 0 0 0 0 0 0 0 0 0.00192645455789006 0 0 0 0 0 0.00146445197980602 0 0.00246533810513039 0 0.00120364492121038 0.0085689257930393 0 0.00311870343011145 0.015296864984954 0 0 0 0 0 0.00772597410826696 0.00698672410766517 0.00495586435500041 0 0 0.0339136539713491 0.0796214459922384 0.00658096614783588 0.0038377967831218 0 0 0 0 0 0 0 0 0 0 0 0 0 0 0 0 0 0 0 0 0 0 0 0.00406395641503005 0 0 0 0 0 0 0 0.00134794553392367 0.0063641492861044 0 0.00416505643244081 0.052968636413952 0 0.102429050858236 0.032913310675834 0.0224956090858264 0.0307757461208688 0.040129622365106 0 0.0284551009616369 0.0140250024339114 0.0955155899689531 0 0.14056065831738 0.0139254757275131 0.0153757773836859 0.00971179806594708 0 0 0 0 0 0 0 0 0 0 0 0 0 0 0 0 0 0 0 0 0 0 0 0 0 0 0 0 0 0 0 0 0 0 0 0 0 0 0 0 0 0 0 0 0 0 0 0 0 0 0 0 0 0 0 0 0 0 0 0 0 0 0 0 0 0 0 0 0 0 0 0 0 0 0 0 0 0 0 0 0 0 0 0 0 0 0 0 0 0 0.00121216400114697 0 0 0 0 0 0 0 0 0 0 0 0.045153217334129 0 0 0 0 0 0 0 0 0 0 0 0 0 0 0 0 0 0 0 0 0 0 0 0 0 0 0 0 0 0 0 0 0 0 0 0 0 0 0 0 0 0.0486280520864061 0.0290365773735215 0 0 0 0 0 0 0 0 0 0.00287732559059556 0.00159706007800871 0 0.00160917659021956 0.00453935270150993 0 0.00187262202926845 0.00315922981567128
0 0 0 0 0 0 0 0 0 0 0 0 0 0 0 0 0 0 0 0 0 0 0 0 0 0 0 0 0 0 0 0.00295817983474644 0.0294864865607439 0.00530905511545659 0.0125850683897764 0 0 0 0 0 0 0 0 0 0 0 0 0 0.00273310929059678 0 0 0 0 0 0.00555828000381372 0 0 0 0 0 0 0 0 0 0 0 0 0 0 0 0 0.00138962321703812 0 0 0 0 0 0 0 0 0.00160172178223408 0 0 0 0 0 0.00203370742936 0 0.00861061224668715 0.0290753048121964 0.0250641883677734 0.00914459645366712 0.00982343912446039 0 0.00355345341906358 0.00398296478366097 0 0 0 0 0.0756524250094962 0.149533269050552 0.0420686450562508 0.0649025348712887 0 0 0 0 0 0 0 0 0 0 0 0 0 0 0 0 0 0 0 0 0 0 0 0 0 0 0 0 0 0 0 0 0 0 0 0.0253227541231146 0 0.0444086736092854 0.00713993483216296 0.0154023034764207 0.0196717074516318 0.0111475964538371 0.00252190880129141 0.00218634297638384 0 0.145762819418128 0.127870865386326 0 0.0277196724936991 0.0133823269873004 0 0 0 0 0 0 0 0 0 0 0 0 0 0 0 0 0 0 0 0 0 0 0 0 0 0 0 0 0 0 0 0 0 0 0 0.00118537139169643 0 0 0 0 0 0 0 0 0 0 0 0 0 0 0 0 0 0 0 0 0 0 0 0 0 0 0 0 0 0 0 0 0 0 0 0 0 0 0 0 0 0 0 0 0 0 0 0 0 0 0 0 0 0 0 0 0 0 0 0 0 0 0 0 0 0 0 0.0280661347402243 0 0 0 0 0 0 0 0 0 0 0 0 0 0 0 0 0 0 0 0 0 0 0 0 0 0 0 0 0 0 0 0 0 0 0 0 0 0 0 0 0 0.0234830803498356 0.0065851519416458 0 0 0 0.00236943573795293 0 0 0 0 0 0 0 0 0.00803333069777788 0 0 0 0.00267392431242291
0 0 0 0 0 0 0 0 0 0 0 0 0 0 0 0 0 0 0 0 0 0 0 0 0 0 0 0 0 0 0 0.00236387082400779 0.0283191550746298 0.00797433641033964 0.0172967308796363 0 0 0 0 0 0 0 0 0 0 0 0 0 0.00282936648378225 0 0 0 0.00156745800134681 0 0.00880992649793029 0 0 0 0 0 0 0 0 0 0 0 0 0 0 0 0 0.00258940049008868 0 0 0 0 0 0 0 0 0.00239460648099662 0 0 0 0 0 0.00158911766740936 0 0.00723217357749436 0.0297726458374043 0.0510082244729012 0.00443832067359671 0.0271247106478401 0 0.00782584870745416 0.00123056902313244 0 0 0 0 0.0913491798866776 0.117231704233415 0.0665451093981305 0.108573508082178 0 0.00440198354527487 0 0 0 0 0 0 0 0 0 0 0 0 0 0 0 0 0 0 0 0 0 0 0 0 0 0 0 0 0 0 0 0 0 0.00728974086995439 0 0.050673491455056 0.00585321660434686 0.0224796961306114 0.0036356966483989 0.00496325797229353 0 0 0.00381523722362847 0.172661834358486 0.0378253480302648 0.0827662283696463 0 0.0155683054416466 0 0 0 0 0 0 0 0 0 0 0 0 0 0 0 0 0 0 0 0 0 0 0 0 0 0 0 0 0 0 0 0 0 0 0 0 0 0 0 0 0 0 0 0 0 0 0 0 0 0 0 0 0 0 0 0 0 0 0 0 0 0 0 0 0 0 0 0 0 0 0 0 0 0 0 0 0 0 0 0 0 0 0 0 0 0 0 0 0 0 0 0 0 0 0 0 0 0 0 0 0 0 0 0 0 0 0 0 0 0 0 0 0 0 0 0 0 0 0 0 0 0 0 0 0 0 0 0 0 0 0 0 0 0 0 0 0 0 0 0 0 0 0 0 0 0 0 0 0 0 0 0 0 0 0 0 0 0 0 0 0 0 0 0
0 0 0 0 0 0 0 0 0 0 0 0 0.00516826371433374 0 0 0 0 0 0 0 0 0 0.00329689880913207 0 0 0 0 0 0 0 0 0.0266794066478774 0.202905949754222 0.199587884369177 0.0981763503772886 0 0 0 0 0.00188291724489416 0.00199592088810508 0 0 0 0 0 0 0 0.022144943081479 0 0 0 0 0 0.102106804620612 0 0 0 0 0 0 0 0 0 0 0 0 0 0 0 0 0 0 0 0 0 0 0 0 0 0 0 0 0 0 0 0 0 0 0.00286962072346855 0 0 0 0 0 0 0 0 0 0 0.0954357684331633 0.0231281085978204 0.00387053080353764 0.00550035856058423 0 0 0 0 0 0 0 0 0 0 0.0110294381254918 0 0 0 0 0 0 0 0 0 0 0 0 0 0 0 0 0 0 0 0 0 0 0 0 0.0583505274132138 0 0 0 0 0.0429052294694906 0 0.00928142326976683 0 0 0.0138365278072953 0.0299839234204167 0.0286863434030138 0.0111768604656164 0 0 0 0 0 0 0 0 0 0 0 0 0 0 0 0 0 0 0 0 0 0 0 0 0 0 0 0 0 0 0 0 0 0 0 0 0 0 0 0 0 0 0 0 0 0 0 0 0 0 0 0 0 0 0 0 0 0 0 0 0 0 0 0 0 0 0 0 0 0 0 0 0 0 0 0 0 0 0 0 0 0 0 0 0 0 0 0 0 0 0 0 0 0 0 0 0 0 0 0 0 0 0 0 0 0 0 0 0 0 0 0 0 0 0 0 0 0 0 0 0 0 0 0 0 0 0 0 0 0 0 0 0 0 0 0 0 0 0 0 0 0 0 0 0 0 0 0 0 0 0 0 0 0 0 0 0 0 0 0 0 0 0 0 0
0 0 0 0 0 0 0 0 0 0 0 0.00122485255681485 0 0 0 0.014360040438647 0 0 0 0 0.00312464546207083 0 0 0 0 0 0 0 0 0.00279457930745623 0.00942702072942214 0 0 0.00420138637699703 0 0 0 0.00269476062802441 0.000548930558620697 0 0 0 0 0 0 0.00107386549092644 0.0027523797898915 0 0 0 0.0248493466702936 0 0 0 0.0904483492992857 0 0 0.0280126289975764 0.0377651055792207 0.00160097358552828 0.0197189551530872 0 0.00539832112875902 0 0.000820883656928291 0 0 0 0 0 0 0.0384137076072486 0 0 0 0 0 0 0 0 0.00359625087905514 0.0018405750745189 0 0.00177581076053854 0 0.00604215451502674 0.0040818680971477 0.00352453986102352 0 0.00643350770953094 0 0.00288941810854433 0.00275065804894768 0.00174818712714585 0 0.00613747418343828 0.0107147993223795 0 0.000790631263537183 0 0.0068050657382256 0.023737947906526 0 0.00370454217830961 0 0 0 0 0 0 0 0 0 0.00262872305456312 0 0 0 0 0 0 0 0.00493208132644451 0 0 0.00362440111626931 0 0 0.00530353230889874 0 0.00273680052762871 0 0 0 0 0.00481733424435173 0 0.00757601837176791 0.00049624852855886 0.00291247353446974 0.077140588027338 0.0784112000291817 0.00289185849546033 0.00665533780886355 0.011808337281293 0.0147678805723444 0 0.0948860062818334 0.113791878186135 0.0219735828858711 0 0.00617036092666324 0 0 0 0 0.0931172220884602 0 0 0 0 0 0 0 0 0 0 0 0 0 0 0 0 0 0 0 0 0 0 0 0 0 0 0 0 0 0 0 0 0 0 0 0 0 0 0 0 0 0 0 0 0 0 0 0 0 0 0 0 0 0 0 0 0 0 0 0 0 0 0 0 0 0 0 0 0 0 0 0 0 0 0 0 0 0 0 0 0 0 0 0 0 0 0 0 0 0 0 0 0 0 0 0 0 0 0 0 0 0.0282452645958083 0 0 0 0 0 0 0 0 0 0 0 0 0 0 0 0 0 0 0 0 0 0 0 0 0 0 0 0 0 0 0 0 0 0 0 0 0 0 0 0 0 0.0252823295470292 0.00268691093467715 0 0 0 0 0 0 0 0 0 0 0.000930513942398579 0 0.00741301814832275 0 0 0.00299593344467349 0
0 0 0 0 0 0 0 0 0 0 0 0 0 0 0 0.00598927149939117 0 0 0 0 0 0 0 0 0 0 0 0 0 0.00175179359794156 0 0 0 0 0 0 0 0 0 0 0 0 0 0 0 0 0 0 0 0 0 0 0 0 0.0374478522980032 0 0 0.0119275010324169 0.0539918054811441 0 0.00454697523227463 0 0 0 0 0 0 0 0 0 0 0.00683582363835613 0 0 0 0 0 0 0 0 0.00213396294528568 0.00292935097661248 0 0.00382187491542061 0 0.00683615262997425 0.00614368336397234 0 0 0.0444010550398615 0 0 0 0 0 0.00697184027908221 0.023085399468184 0 0.00501979308679448 0 0.00234830978010168 0 0 0 0 0 0 0 0 0 0 0 0 0 0 0 0 0 0 0 0 0 0 0 0 0 0 0 0 0 0 0 0 0 0 0 0.0116085170129274 0 0 0.0396072648600838 0.0158858619205857 0 0.0427427940623679 0.00926240389661438 0 0 0.195460075084411 0.0375372249726251 0.0875829086559428 0 0 0 0 0 0.331355229074959 0 0 0 0 0 0 0 0 0 0 0 0 0 0 0 0 0 0 0 0 0 0 0 0 0 0 0 0 0 0 0 0 0 0 0 0 0 0 0 0 0 0 0 0 0 0 0 0 0 0 0 0 0 0 0 0 0 0 0 0 0 0 0 0 0 0 0 0 0 0 0 0 0 0 0 0 0 0 0 0 0 0 0 0 0 0 0 0 0 0 0 0 0 0 0 0 0 0 0 0 0 0 0.00277527519466562 0 0 0 0 0 0 0 0 0 0 0 0 0 0 0 0 0 0 0 0 0 0 0 0 0 0 0 0 0 0 0 0 0 0 0 0 0 0 0 0 0 0 0 0 0 0 0 0 0 0 0 0 0 0 0 0 0 0 0 0
0 0 0 0 0 0 0 0 0 0 0 0 0 0 0 0 0 0 0 0 0 0 0 0 0 0 0 0 0 0 0 0 0 0 0 0 0 0 0 0 0 0 0 0 0 0 0 0 0 0 0 0 0 0 0 0 0 0 0 0 0 0 0 0 0 0 0 0 0 0 0 0 0 0 0 0 0 0 0 0 0 0 0 0 0 0 0 0 0 0 0 0 0 0 0 0 0 0 0 0 0 0 0 0 0 0 0 0 0 0 0 0 0 0 0 0 0 0 0 0 0 0 0 0 0 0 0 0 0 0 0 0 0 0 0 0 0 0 0 0 0 0 0 0 0 0 0 0 0 0 0 0 0 0 0 0 0 0.296082515214004 0 0 0 0 0.153743241382453 0.114345462841033 0 0 0 0 0 0 0 0 0 0 0 0 0.214574378971427 0.0671643721794518 0.0460311349360939 0.0269807730284758 0 0 0 0 0.0426723881114705 0 0 0 0 0 0 0 0 0 0 0 0 0 0 0 0 0 0 0 0 0 0 0 0 0 0 0 0 0 0 0 0 0.0103753089532402 0 0 0.0151740458640195 0 0.0128563785183303 0 0 0 0 0 0 0 0 0 0 0 0 0 0 0 0 0 0 0 0 0 0 0 0 0 0 0 0 0 0 0 0 0 0 0 0 0 0 0 0 0 0 0 0 0 0 0 0 0 0 0 0 0 0 0 0 0 0 0 0 0 0 0 0 0 0 0 0 0 0 0 0 0 0 0 0 0 0 0 0 0 0 0 0 0 0 0 0 0 0 0 0 0 0 0
0 0 0 0 0 0 0 0 0 0 0 0 0 0 0 0 0 0 0 0 0 0 0 0 0 0 0 0 0 0 0 0 0 0 0 0 0 0 0 0 0 0 0 0 0 0 0 0 0 0 0 0 0 0 0 0 0 0 0 0 0 0 0 0 0 0 0 0 0 0 0 0 0 0 0 0 0 0 0 0 0 0 0 0 0 0 0 0 0 0 0 0 0 0 0 0 0 0 0 0 0 0 0 0 0 0 0 0 0 0 0 0 0 0 0 0 0 0 0 0 0 0 0 0 0 0 0 0 0 0 0 0 0 0 0 0 0 0 0 0 0 0 0 0 0 0 0 0 0 0 0 0 0 0 0 0 0.105752948622404 0 0.0181482506856916 0.00576961374851855 0 0.0110198938034616 0.168897260731112 0.0177393645790497 0 0.0971259528069034 0 0 0 0 0 0 0 0 0 0.00857407273658681 0.212522196472363 0.00853120416282345 0.00873277960332755 0.0693687829758767 0.00533762275013968 0 0 0.0247369416835683 0.00784056223087121 0 0 0 0 0 0 0 0 0.0274650509692882 0 0 0 0 0 0 0 0 0 0 0 0 0 0 0 0 0 0 0 0 0 0 0 0.027063691510435 0 0 0.00663778589140939 0 0.0302513264279844 0 0 0 0 0 0 0 0 0 0 0 0 0 0 0 0 0 0 0 0 0 0 0.00227160501282695 0 0 0 0 0 0 0 0 0.00149012048545246 0 0 0 0 0 0 0 0 0 0 0 0 0 0 0 0 0 0 0 0 0 0 0 0 0 0 0.0294503911735577 0 0 0 0.0185640952356029 0 0 0.0172774530952886 0.00430564561027013 0.00536948632412809 0.0118323324766453 0 0 0 0 0 0 0 0 0 0 0 0 0 0 0 0 0.0160112344509853 0.0319123337434284 0 0 0 0 0 0 0 0
0 0 0 0 0 0 0 0 0 0 0 0 0 0 0 0 0 0 0 0 0 0 0 0 0 0 0 0 0 0 0 0 0 0 0 0 0 0 0 0 0 0 0 0 0 0 0 0 0 0 0 0 0 0 0 0 0 0 0 0 0 0 0 0 0 0 0 0 0 0 0 0 0 0 0 0 0 0 0 0 0 0 0 0 0 0 0 0 0 0 0 0 0 0 0 0 0 0 0 0 0 0 0 0 0 0 0 0 0 0 0 0 0 0 0 0 0 0 0 0 0 0 0 0 0 0 0 0 0 0 0 0 0 0 0 0 0 0 0 0 0 0 0 0 0 0 0 0 0 0 0 0 0 0 0 0 0 0.0195137700910138 0 0 0 0 0.274555800924033 0 0 0.245383826434633 0.0519228619764936 0 0.0456119388822256 0 0 0 0.0115671193602667 0 0 0.0169616125016368 0.123678013262784 0 0 0 0 0 0 0 0 0 0 0 0 0 0.00752310020618536 0 0 0.00844403061424599 0 0 0 0 0 0 0 0 0 0 0 0 0.0689588264119574 0 0 0 0 0 0 0 0 0 0 0 0 0 0 0 0 0 0 0 0 0 0 0 0 0 0 0 0 0 0 0 0 0 0 0 0 0 0 0 0 0 0 0 0 0 0 0 0 0 0 0 0 0 0 0 0 0 0 0 0 0 0 0 0 0 0 0 0 0 0 0 0 0 0 0 0 0 0 0 0 0.009679368439592 0.00909451248249302 0.00879348539331864 0.0134345730436628 0 0 0 0 0.0739460976874269 0 0 0 0.0036388688025393 0 0 0 0 0 0 0 0 0 0 0 0 0 0.00729219348549257 0 0 0 0
0 0 0 0 0 0 0 0 0 0 0 0 0 0 0 0 0 0 0 0 0 0 0 0 0 0 0 0 0 0 0 0 0 0 0 0 0 0 0 0 0 0 0 0 0 0 0 0 0 0 0 0 0 0 0 0 0 0 0 0 0 0 0 0 0 0 0 0 0 0 0 0 0 0 0 0 0 0 0 0 0 0 0 0 0 0 0 0 0 0 0 0 0 0 0 0 0 0 0 0 0 0 0 0 0 0 0 0 0 0 0 0 0 0 0 0 0 0 0 0 0 0 0 0 0 0 0 0 0 0 0 0 0 0 0 0 0 0 0 0 0 0 0 0 0 0 0 0 0 0 0 0 0 0 0 0 0 0.0161772206258767 0 0 0.151102184779954 0 0 0 0 0 0 0 0 0 0 0 0 0 0 0 0.0454921106473785 0 0 0 0 0 0 0 0 0 0 0 0 0 0 0 0 0 0.0327207599123563 0 0 0 0.0152074327824591 0 0 0 0 0 0 0 0.0154463902526696 0 0 0 0 0 0 0 0 0 0 0 0 0 0 0 0 0 0 0 0 0 0 0 0 0 0 0 0 0 0 0 0 0 0 0 0 0 0.017979131696473 0.013850334704807 0 0 0 0 0 0 0 0 0 0 0 0 0 0 0 0 0 0 0 0 0 0 0 0 0 0 0 0 0 0 0 0 0 0 0 0 0 0 0 0.267270017114778 0.0214163186384458 0.0363539968092277 0 0.138073985604867 0.0828113131966403 0 0 0 0 0.01938051438482 0.0690033237954121 0 0 0 0 0 0 0 0 0 0 0 0 0.0458389606081731 0 0 0 0.0118760044456624 0 0 0 0
0 0 0 0 0 0 0 0 0 0 0 0 0 0 0 0 0 0 0 0 0 0 0 0 0 0 0 0 0 0 0 0 0 0 0 0 0 0 0 0 0 0 0 0 0 0 0 0 0 0 0 0 0 0 0 0 0 0 0 0 0 0 0 0 0 0 0 0 0 0 0 0 0 0 0 0 0 0 0 0 0 0 0 0 0 0 0 0 0 0 0 0 0 0 0 0 0 0 0 0 0 0 0 0 0 0 0 0 0 0 0 0 0 0 0 0 0 0 0 0 0 0 0 0 0 0 0 0 0 0 0 0 0 0 0 0 0 0 0 0 0 0 0 0 0 0 0 0 0 0 0 0 0 0 0 0 0 0 0 0.160604858932294 0 0 0 0 0 0 0 0 0 0 0 0 0 0 0 0 0 0 0 0 0 0 0 0 0 0 0 0 0 0 0 0 0 0 0.0299752120719921 0 0 0 0 0 0 0 0 0 0 0 0 0 0 0 0 0 0 0 0 0 0 0 0 0 0 0 0 0 0 0 0 0 0 0 0 0 0 0 0 0 0 0 0 0 0 0 0 0 0.0137951122889531 0 0 0 0 0 0 0 0 0 0 0 0 0 0 0 0 0 0 0 0 0 0 0 0 0 0 0 0 0 0 0 0 0 0 0 0 0 0 0 0 0.270225844027497 0.0725896410487773 0.156917382504661 0 0.109225346202372 0.115090053811023 0 0 0 0 0 0.0436585941682464 0 0 0 0 0 0 0 0 0 0 0 0 0.027917954944183 0 0 0 0 0 0 0 0
0 0 0 0 0 0 0 0 0 0 0 0 0 0 0 0 0 0 0 0 0 0 0 0 0 0 0 0 0 0 0 0 0 0 0 0 0 0 0 0 0 0 0 0 0 0 0 0 0 0 0 0 0 0 0 0 0 0 0 0 0 0 0 0 0 0 0 0 0 0 0 0 0 0 0 0 0 0 0 0 0 0 0 0 0 0 0 0 0 0 0 0 0 0 0 0 0 0 0 0 0 0 0 0 0 0 0 0 0 0 0 0 0 0 0 0 0 0 0 0 0 0 0 0 0 0 0 0 0 0 0 0 0 0 0 0 0 0 0 0 0 0 0 0 0 0 0 0 0 0 0 0 0 0 0 0 0 0.0513784450133533 0 0 0 0 0 0 0 0.230115154176626 0 0 0 0 0 0 0 0 0 0.111349768142057 0.457132469096442 0 0 0 0 0 0 0 0 0 0 0 0 0 0 0 0 0 0 0 0 0 0 0 0 0 0 0 0 0 0 0 0 0 0 0 0 0 0 0 0 0 0 0 0 0 0 0 0 0 0 0 0 0 0 0 0 0 0 0 0 0 0 0 0 0 0 0 0 0 0 0 0 0 0 0 0 0 0 0 0 0 0 0 0 0 0 0 0 0 0 0 0 0 0 0 0 0 0 0 0 0 0 0 0 0.0662604157494417 0 0 0 0 0 0 0.0600951980720768 0 0 0 0 0 0 0 0 0 0 0 0 0 0 0 0 0 0 0 0 0 0 0 0 0.0236685497500024 0 0 0 0
0 0 0 0 0 0 0 0 0 0 0 0 0 0 0 0 0 0 0 0 0 0 0.00118771028317646 0 0 0 0 0 0 0 0 0 0 0 0 0 0 0 0 0 0 0 0 0 0 0 0 0 0 0 0 0 0 0 0 0 0 0 0 0 0.000787540681294413 0 0 0 0 0 0 0 0 0 0 0 0 0 0 0 0 0 0 0 0 0 0 0 0 0 0 0 0 0 0 0 0 0 0 0 0 0 0 0 0 0 0 0 0 0 0 0 0.00111235335874298 0 0 0 0 0 0 0 0 0 0 0 0.00325239364140515 0 0 0 0 0 0 0 0.00388457487974182 0 0 0 0 0 0 0 0 0 0 0 0 0 0 0 0 0 0 0 0 0 0 0 0 0 0 0 0.0159276914186163 0.0489891249566019 0.0740629976780304 0 0 0 0 0.0226956660387477 0.0510286558011541 0.252123850367859 0.0296478034616566 0 0.0551778356045592 0.00227157238013675 0 0 0.0182611482952573 0.00448239168291825 0.00435647234657289 0.0072068239532962 0.0587819936617414 0.00269023070058224 0.000947166808673004 0.063408071165454 0 0 0 0.013360366113284 0.0890566357032956 0 0 0 0 0 0.0232766283204212 0 0 0.0214899873017106 0 0 0.00149769863395418 0 0 0 0 0 0 0 0 0 0 0 0.00545608682444239 0 0.00179056364602375 0 0 0 0 0.00127745345030427 0 0.0104705026678065 0 0.0318559760142028 0 0 0.00726963819456096 0 0 0 0 0 0 0 0 0 0 0.00309714343133204 0 0 0 0 0 0 0 0 0 0 0 0.000735043904208839 0 0 0 0 0 0 0 0 0.000597082896179269 0 0 0 0 0 0 0 0 0 0 0 0 0 0.00476987988878324 0 0.00215797437580494 0 0 0 0 0 0 0 0 0 0 0.00978993646357421 0 0 0 0.00389848663907288 0 0 0.00360553848965896 0.000849416988098163 0.00106671603906597 0.0108077952047595 0 0 0.00248382159801885 0 0 0 0 0 0 0 0 0 0 0.00234548830219801 0 0 0.00387934385735792 0.0208307258856636 0 0 0 0 0 0 0 0
0 0 0 0 0 0 0 0 0 0 0 0 0 0 0 0 0 0 0 0 0 0 0 0 0 0 0 0 0 0 0 0 0 0 0 0 0 0 0 0 0 0 0 0 0 0 0 0 0 0 0 0 0 0 0 0 0 0 0 0 0 0 0 0 0 0 0 0 0 0 0 0 0 0 0 0 0 0 0 0 0 0 0 0 0 0 0 0 0 0 0 0 0 0 0 0 0 0 0 0 0 0 0 0 0 0 0 0 0 0 0 0 0 0 0 0 0 0 0 0 0 0 0 0 0 0 0 0 0 0 0 0 0 0 0 0 0 0 0 0 0 0 0 0 0 0 0 0 0 0 0 0 0 0 0 0 0.13507600652688 0.0586702057452414 0 0 0 0 0.25878875897174 0 0 0 0 0 0 0 0 0 0 0 0 0 0.0352856006897368 0.0662136205635335 0.114413654979102 0.0340152253284719 0.053262355365429 0.0678975462356359 0 0.0418356866856448 0.0719768411443046 0 0 0 0 0 0 0 0 0.0161082819188455 0 0 0 0 0 0 0 0 0 0 0 0 0 0 0 0 0 0 0 0 0 0 0 0 0 0.0464562158454351 0 0 0 0 0 0 0 0 0 0 0 0 0 0 0 0 0 0 0 0 0 0 0 0 0 0 0 0 0 0 0 0 0 0 0 0 0 0 0 0 0 0 0 0 0 0 0 0 0 0 0 0 0 0 0 0 0 0 0 0 0 0 0 0 0 0 0 0 0 0 0 0 0 0 0 0 0 0 0 0 0 0 0 0 0 0 0 0 0 0 0 0 0 0 0 0 0 0
0 0 0 0 0 0 0 0 0 0 0 0 0 0 0 0 0 0 0 0 0 0 0 0 0 0 0 0 0 0 0 0 0 0 0 0 0 0 0 0 0 0 0 0 0 0 0 0 0 0 0 0 0 0 0 0 0 0 0 0 0 0 0 0 0 0 0 0 0 0 0 0 0 0 0 0 0 0 0 0 0 0 0 0 0 0 0 0 0 0 0 0 0 0 0 0 0 0 0 0 0 0 0 0 0 0 0 0 0 0 0 0 0 0 0 0 0 0 0 0 0 0 0 0 0 0 0 0 0 0 0 0 0 0 0 0 0 0 0 0 0 0 0 0 0 0 0 0 0 0 0 0 0 0 0 0 0 0 0 0 0 0 0.326692193526784 0 0 0.30251490131518 0 0 0.0699840322284856 0 0 0 0.0166570411518017 0 0 0 0.0282820137467634 0 0 0.0394615241847031 0 0 0 0 0.113165151254431 0 0 0 0 0 0 0 0 0 0 0 0 0 0 0 0 0 0 0 0 0 0 0 0 0 0 0 0 0 0 0 0 0 0 0 0 0 0 0 0 0 0 0 0 0 0 0 0 0 0 0 0 0 0 0 0 0 0 0 0 0 0 0 0 0 0 0 0 0 0 0 0 0 0 0 0 0 0 0 0 0 0 0 0 0 0 0 0 0 0 0 0 0 0 0.037825148069325 0 0.0414032149927526 0 0 0 0 0 0 0 0 0 0.0240147795297732 0 0 0 0 0 0 0 0 0 0 0 0 0 0 0 0 0 0 0 0 0 0 0 0 0 0
0 0 0 0 0 0 0 0 0 0 0 0 0 0 0 0 0 0 0 0 0 0 0.00160597594658471 0 0 0 0 0 0 0 0 0 0 0 0 0 0 0 0 0 0 0 0 0 0 0 0 0 0 0 0 0 0 0 0 0 0 0 0 0 0 0 0 0 0 0 0 0 0 0 0 0 0 0 0 0 0 0 0 0 0 0 0 0 0 0 0 0 0 0 0 0 0 0 0 0 0 0 0 0 0 0 0 0 0 0 0 0 0.00150117010053476 0 0 0 0 0 0 0 0 0 0 0 0.00436767105152384 0 0 0 0 0 0 0 0 0 0 0 0 0 0 0 0 0 0 0 0 0 0 0 0 0 0 0 0 0 0 0 0 0 0 0 0 0.0388544763228566 0.091294641567488 0 0 0.0197445591286153 0.347730369843708 0 0.0651704672783655 0 0.0106644719904108 0 0.0345126270987705 0 0 0 0.0128763478453341 0.00600799049855434 0.00280655669456717 0.00719726451519125 0.190764660225733 0 0 0 0 0 0 0 0.0604056781918924 0 0 0 0 0 0.0181379240621834 0 0 0.00264273278203289 0 0 0 0 0 0 0 0 0 0 0 0 0 0 0.00505223571852292 0 0 0.0072461460384155 0 0 0 0 0 0 0 0 0.00453210045072459 0 0 0 0 0 0 0 0 0 0 0 0 0 0 0 0 0 0 0 0 0 0 0 0 0 0 0 0 0 0 0 0 0 0.00038107397809407 0 0 0 0 0 0 0 0 0 0 0 0 0 0.00641417419665468 0 0.00288471005165327 0 0 0 0 0 0 0 0 0 0 0.0403620224315339 0 0 0 0 0 0 0.0130628254884418 0 0 0 0 0 0.00377912650161265 0 0 0 0 0 0 0 0 0 0 0 0 0 0 0 0 0 0 0 0 0 0 0
0 0 0 0 0 0 0 0 0 0 0 0 0 0 0 0 0 0 0 0 0 0 0 0 0 0 0 0 0 0 0 0 0 0 0 0 0 0 0 0 0 0 0 0 0 0 0 0 0 0 0 0 0 0 0 0 0 0 0 0 0 0 0 0 0 0 0 0 0 0 0 0 0 0 0 0 0 0 0 0 0 0 0 0 0 0 0 0 0 0 0 0 0 0 0 0 0 0 0 0 0 0 0 0 0 0 0 0 0 0 0 0 0 0 0 0 0 0 0 0 0 0 0 0 0 0 0 0 0 0 0 0 0 0 0 0 0 0 0 0 0 0 0 0 0 0 0 0 0 0 0 0 0 0 0 0 0 0 0.0975510507344869 0 0 0 0.206488176965573 0 0 0.0538534255444674 0 0 0.0325421143575883 0.00876604073556662 0 0 0.00991700084463784 0 0 0 0.024786027090703 0 0.0068872795647867 0.121527600389578 0 0 0 0 0.204682047673308 0 0 0 0 0 0.0313827482382822 0 0 0 0 0 0 0 0 0 0 0 0 0 0 0 0.0363658841690807 0 0 0 0.00629854774023592 0 0 0 0 0 0 0 0 0 0 0 0 0 0 0 0 0 0 0 0 0 0 0 0 0 0 0 0 0 0 0 0 0 0 0.00934272261398419 0 0 0 0 0 0 0 0 0 0 0 0 0 0 0 0 0 0 0 0 0 0 0 0 0 0 0 0 0 0 0 0 0 0 0 0 0 0 0 0 0 0.0117518198161921 0 0 0.0616064617379556 0 0 0 0 0.019731230379886 0.0282917740834475 0 0 0.011623053941638 0 0 0 0 0 0 0 0 0 0 0 0 0 0.0166049933786014 0 0 0 0
0 0 0 0 0 0 0 0 0 0 0 0 0.0317772202544719 0 0 0 0 0 0 0 0 0 0 0 0 0 0.00294789455598799 0 0 0 0 0 0 0 0 0 0 0 0 0 0 0 0 0 0 0.00265853181824732 0 0 0 0 0 0 0 0 0 0 0 0 0 0 0.00583923489209854 0 0 0 0 0 0 0 0 0 0 0 0 0 0 0 0 0 0 0 0 0 0 0 0 0 0 0 0 0 0 0 0 0 0 0 0 0 0 0 0 0 0 0 0.0129432220854907 0 0 0 0 0.0109359773958096 0 0 0 0 0.0134589052834968 0.00805663905272554 0.00281562345969918 0.00532238678372796 0.0136729035379163 0.0133952192664711 0.00987371860424534 0 0 0 0 0 0 0 0 0.00245210468017687 0 0 0 0 0 0 0 0 0 0 0 0 0 0 0 0 0 0 0 0 0 0 0 0 0 0 0 0 0 0 0 0 0 0 0 0 0 0 0 0.0365397940444128 0.0241586144725833 0.0213029260051737 0 0.0756163339193599 0 0 0 0 0 0 0 0 0 0 0 0 0 0.0175614935284403 0.101285551393648 0.0332123211866517 0.00302503351581487 0 0.00241359476184865 0 0 0.0110296560578634 0 0 0 0 0 0 0 0 0 0 0 0.0634045875321742 0 0 0 0 0 0 0 0 0 0 0 0 0 0 0 0.0229931318326033 0 0 0 0 0 0 0 0 0 0 0 0 0 0 0 0 0 0 0 0 0 0 0 0 0 0 0 0 0 0 0 0 0 0 0 0 0.0371777022008467 0.00949191117271281 0.12590641855716 0.0797566671509003 0.11404194088769 0 0 0.00391423253903491 0 0.0350345662026538 0.0159927614873337 0 0 0 0 0 0 0 0 0 0 0 0 0.00270914775034704 0 0 0 0 0 0 0 0 0 0 0 0 0 0 0 0 0 0 0.00724760089015233 0 0 0 0 0 0 0 0 0 0 0 0 0 0.00446351292773796 0.0155709183122906
0 0 0 0 0 0 0 0 0 0 0 0 0 0 0 0 0 0 0 0 0 0 0 0 0 0 0 0 0 0 0 0 0 0 0 0 0 0 0 0 0 0 0 0 0 0 0 0 0 0 0 0 0 0 0 0 0 0 0 0 0 0 0 0 0 0 0 0 0 0 0 0 0 0 0 0 0 0 0 0 0 0 0 0 0 0 0 0 0 0 0 0 0 0 0 0 0 0 0 0 0 0 0 0 0 0 0 0 0 0 0 0 0 0 0 0 0 0 0 0 0 0 0 0 0 0 0 0 0 0 0 0 0 0 0 0 0 0 0 0 0 0 0 0 0 0 0 0 0 0 0 0 0 0 0 0 0 0 0.0820074794330616 0 0 0 0.367763758320881 0 0.0728582273822269 0.166783696686774 0.0311420622137637 0 0 0.0749491099819509 0.0200182607097418 0 0 0 0 0 0 0 0 0 0 0 0 0 0 0 0 0 0 0 0.0143177532485704 0 0 0 0 0 0 0 0 0 0 0 0 0 0 0 0 0 0 0 0 0 0 0 0 0 0 0 0.0189563729340651 0 0 0 0 0 0 0 0 0 0 0 0 0 0 0 0 0 0 0 0 0 0 0 0 0 0 0 0 0 0 0 0 0 0 0 0 0 0 0.00745208857541766 0 0 0 0 0 0 0.0847096964112889 0 0 0 0 0 0 0 0 0 0 0 0 0 0 0.0227105622557555 0 0.031003275463734 0 0 0 0 0 0 0 0 0 0 0 0 0 0 0 0 0 0 0.00532765638276864 0 0 0 0 0 0 0 0 0 0 0 0 0 0 0 0 0
0 0 0 0 0 0 0 0 0 0 0 0 0 0 0 0 0 0 0 0 0 0 0 0 0 0 0 0 0 0 0 0 0 0 0 0 0 0 0 0 0 0 0 0 0.00354361683906647 0.00412209617129272 0 0 0 0 0 0 0 0 0 0 0 0 0 0 0 0 0 0 0.00278833694911514 0 0 0 0 0 0 0 0 0 0 0 0 0 0 0 0 0 0 0 0 0 0 0 0 0 0 0 0 0 0 0 0 0 0 0 0 0 0 0 0 0 0 0 0 0 0 0 0 0 0 0 0 0 0 0 0 0 0 0 0 0 0 0 0.00566296887462679 0.00451535742421355 0 0 0 0 0 0 0 0 0 0 0 0 0 0 0 0 0 0 0 0 0 0 0 0 0 0 0 0 0 0 0 0 0.00789441678479192 0 0 0 0.0043741562165671 0.0730911951080084 0.0390801015543854 0 0.0601912428242976 0.129580423858765 0 0.0129606259706589 0 0 0 0 0 0.00852217296822184 0 0 0 0 0.0137152389640885 0 0 0.137404132279332 0.0573512057814879 0.106616372944533 0 0.0093458397389657 0 0 0 0.00428082825738651 0 0.00294111939920695 0 0 0 0 0 0 0 0 0 0.00686902961589085 0 0 0 0 0 0 0 0 0 0 0 0 0 0 0 0.00740993534890046 0 0 0 0 0 0 0 0 0 0 0.000970411226007531 0 0.00102731515533882 0 0 0 0 0 0 0 0 0 0.00461362378718991 0 0 0 0 0 0 0.00226047836789341 0 0.00325954703639715 0 0.0359276111241532 0 0 0 0 0 0 0.0963419957275774 0 0 0 0 0 0 0 0 0 0 0 0 0 0 0 0 0 0 0.0100173831892471 0 0 0 0 0 0 0 0 0 0 0 0 0 0 0.00681216227829313 0.00793425973091097 0.00939302571715212 0 0 0 0 0 0 0 0 0 0 0 0 0 0.0212784652456872 0 0 0.0979033075403494
0 0 0 0 0 0 0 0 0 0 0 0 0 0 0 0 0 0 0 0 0 0 0 0 0 0 0 0 0 0 0 0 0 0 0 0 0 0 0 0 0 0 0 0 0.0284310702601364 0 0 0 0 0 0 0 0 0 0 0 0 0 0 0 0 0 0 0 0 0 0 0 0 0 0 0 0 0 0.0241583471034982 0 0 0.00435953716218585 0 0 0 0 0 0 0 0 0 0 0 0 0 0 0 0 0 0 0 0 0 0 0 0 0 0 0 0 0 0 0 0 0 0 0 0 0 0 0 0 0 0 0 0 0 0 0 0 0 0 0.00887012680547769 0 0 0 0 0 0 0 0 0 0 0 0 0 0 0 0 0 0 0 0 0 0 0 0 0 0 0 0 0 0 0 0 0 0 0 0 0 0 0.0532850636575809 0.0115093299963923 0.0663693873009944 0 0.292475082043848 0 0 0 0 0 0 0 0.0131745601002705 0 0 0 0 0.0176142435365877 0 0 0.00912851632645217 0.0152563727906649 0.0122098839129562 0.0320860945053039 0 0 0 0 0 0 0 0 0 0 0 0 0 0 0 0 0.00500779770971364 0 0 0 0 0 0 0 0 0 0 0 0.0100042211111872 0 0 0 0.239648219119388 0.00398059231889466 0 0 0 0 0.00666917472410188 0 0 0 0.0111226911940954 0 0 0 0 0 0 0 0 0 0 0 0 0 0 0 0 0 0 0 0 0 0 0 0.0193431147734703 0 0 0 0 0 0 0.0185728761211907 0 0 0 0 0 0 0 0 0 0 0 0 0 0 0 0 0 0 0.0442731558086752 0 0 0 0 0 0 0 0 0 0 0 0 0 0 0 0.00401656152659551 0.00408679642300862 0 0 0 0 0 0 0 0 0 0 0 0 0 0.0144028400989424 0 0 0.029944343568388
0 0 0 0 0 0 0 0 0 0 0 0 0 0 0 0 0 0 0 0 0 0 0 0 0.0112983040179276 0 0 0 0 0 0 0 0 0 0 0 0 0 0 0 0 0 0 0 0.0255926186183063 0 0 0 0 0 0 0 0 0 0 0 0 0 0 0 0 0 0 0.00306988529462658 0 0 0 0 0 0 0 0 0 0 0.0195877832605941 0 0 0 0 0 0 0 0 0 0 0 0 0 0 0 0 0 0 0 0 0 0 0 0 0 0 0 0 0 0 0 0 0 0 0 0 0 0 0 0 0 0 0 0 0 0 0 0 0 0 0 0 0 0 0 0 0 0 0 0 0 0 0 0 0 0 0 0 0 0 0 0 0 0 0 0 0 0 0 0 0 0 0 0 0 0 0 0 0 0 0 0 0.0252324133313471 0 0.0767290744655699 0.157063379262037 0 0 0 0 0 0 0 0.00293688137751396 0.00312659344762852 0 0 0 0.00465704385299387 0.0135527913608721 0 0 0.0684569002227305 0.0249562759116566 0.0477742463752285 0.0127403530201334 0.0133989992168777 0 0 0 0 0 0.0034259032922779 0 0 0 0.00392608379440982 0 0 0.0473359872069448 0 0 0.00220316070482542 0 0 0 0 0 0 0 0 0 0 0 0.00428568969024855 0 0 0.0014599143495167 0.18850064043819 0.00534043381303091 0 0 0 0 0.00225708900777155 0 0 0 0 0 0 0 0 0 0 0 0 0 0 0 0 0 0 0 0 0 0 0 0 0 0 0 0.00334652260623732 0 0 0 0 0 0 0 0 0 0 0 0 0 0 0 0 0 0 0 0 0 0 0 0 0 0.138618492260826 0 0 0 0 0 0 0 0.00278651223087462 0 0 0 0 0 0 0 0 0 0 0 0 0 0 0 0 0 0 0 0 0 0 0.00720406529104686 0 0.00947706081588126 0.0696589014618752
0 0 0 0 0 0 0 0 0 0 0 0 0 0 0 0 0 0 0 0 0 0 0 0 0 0 0 0 0 0 0 0 0 0 0 0 0 0 0 0 0 0 0 0 0 0 0 0 0 0 0 0 0 0 0 0 0 0 0 0 0 0 0 0 0 0 0 0 0 0 0 0 0 0 0 0 0 0 0 0 0 0 0 0 0 0 0 0 0 0 0 0 0 0 0 0 0 0 0 0 0 0 0 0 0 0 0 0 0 0 0 0 0 0 0 0 0 0 0 0 0 0 0 0 0 0 0 0 0 0 0 0 0 0 0 0 0 0 0 0 0 0 0 0 0 0 0 0 0 0 0 0 0 0 0 0 0 0 0.0431944337971557 0 0 0 0.252790058190475 0 0.0360168010249531 0.12923969230096 0.0197110422926646 0 0 0 0 0 0 0 0.0740193664068988 0 0 0 0 0 0 0 0 0 0 0 0 0 0 0 0 0 0 0 0 0 0 0 0 0 0 0 0 0 0 0 0 0 0.0876437040217474 0 0.0824323013282713 0 0 0 0 0 0 0 0.0906781623118497 0 0 0 0 0 0 0 0 0 0 0 0 0 0 0 0 0 0 0 0 0 0 0 0 0 0 0 0 0 0 0 0 0 0 0 0 0 0 0 0 0 0 0 0 0 0 0 0 0 0 0 0.0494013375491541 0 0 0 0 0 0 0 0 0.0710999083716466 0 0.0492313474794852 0 0 0 0 0 0 0 0 0 0 0 0 0 0 0 0 0 0 0 0 0 0 0 0 0 0.0145418449247383 0 0 0 0 0 0 0 0 0 0
0 0 0 0 0 0 0 0 0 0 0 0 0 0 0 0 0 0 0 0 0 0 0 0 0 0 0.00995813405599781 0 0 0 0 0 0 0 0 0 0 0 0 0 0 0 0 0 0 0 0 0 0 0 0 0 0 0 0 0 0 0 0 0 0 0 0 0 0 0 0 0 0 0 0 0 0 0 0 0 0 0 0 0 0 0 0 0 0 0 0 0 0 0 0 0 0 0 0 0 0 0 0 0 0 0 0 0 0 0 0 0.00874388012333685 0 0 0 0 0 0 0 0 0 0.0057850214329963 0 0 0 0 0 0 0 0 0 0 0 0 0 0 0 0 0 0 0 0 0 0 0 0 0 0 0 0 0 0 0 0 0 0 0 0 0 0 0 0 0 0 0 0 0.0273770860293758 0 0 0.0266059005074216 0 0.265826657851366 0 0.0227777028452153 0 0 0 0 0.0468557509037742 0 0 0 0 0 0 0 0 0 0 0 0 0 0 0 0 0 0 0 0 0 0 0 0 0 0 0 0 0 0 0 0 0 0 0 0 0 0 0 0 0 0 0 0.011418185875174 0 0 0 0 0 0 0 0 0 0 0 0 0 0 0 0 0 0 0 0 0 0 0 0 0 0 0 0 0 0 0 0 0 0 0 0 0 0 0 0 0 0 0 0.132343862820202 0 0.197285789563018 0 0 0 0.0597123778637491 0.0652934489592338 0.0830418713267326 0 0 0 0 0 0 0 0 0.00923721221349055 0.0277371176289155 0 0 0 0 0 0 0 0 0 0 0 0 0 0 0 0 0 0 0 0 0 0 0 0 0 0 0 0 0 0 0 0 0 0 0 0 0
0 0 0 0 0 0 0 0 0 0 0 0 0 0 0 0 0 0 0 0 0 0 0 0 0 0 0 0 0 0 0 0 0 0 0 0 0 0 0 0 0 0 0 0 0 0 0 0 0 0 0 0 0 0 0 0 0 0 0 0 0 0 0 0 0 0 0 0 0 0 0 0 0 0 0 0 0 0 0 0 0 0 0 0 0 0 0 0 0 0 0 0 0 0 0 0 0 0 0 0 0 0 0 0 0 0 0 0 0 0 0 0 0 0 0 0 0 0 0 0 0 0 0 0 0 0 0 0 0 0 0 0 0 0 0 0 0 0 0 0 0 0 0 0 0 0 0 0 0 0 0 0 0 0 0 0 0 0 0 0 0 0 0.101863783702788 0 0 0.0475806061563437 0 0 0 0 0 0 0.125025413332313 0.179378474964054 0 0 0 0 0 0 0 0 0 0 0 0 0 0 0 0 0 0 0 0 0 0 0 0 0 0 0 0 0 0 0 0 0 0 0.136096149439303 0 0.039156843212108 0 0 0 0 0.058994877361328 0 0 0 0 0 0 0 0 0 0 0 0 0 0 0 0 0 0 0 0 0 0 0 0 0 0 0 0 0 0 0 0 0 0 0 0 0 0 0 0 0 0 0 0 0 0 0 0 0 0 0 0 0 0 0 0 0 0 0 0 0 0 0 0 0.2516838394933 0 0 0 0 0 0 0 0 0 0 0 0 0 0 0 0 0 0 0 0 0 0 0 0 0.0602200123384618 0 0 0 0 0 0 0 0 0 0 0 0
0 0 0 0 0 0 0 0 0 0 0 0 0 0 0 0 0 0 0 0 0 0 0 0 0 0 0 0 0 0 0 0 0 0 0 0 0 0 0 0 0 0 0 0 0 0 0 0 0 0 0 0 0 0 0 0 0 0 0 0 0 0 0 0 0 0 0 0 0 0 0 0 0 0 0 0 0 0 0 0 0 0 0 0 0 0 0 0 0 0 0 0 0 0 0 0 0 0 0 0 0 0 0 0 0 0 0 0 0 0 0 0 0 0 0 0 0 0 0 0 0 0 0 0 0 0 0 0 0 0 0 0 0 0 0 0 0 0 0 0 0 0 0 0 0 0 0 0 0 0 0 0 0 0 0 0 0 0.0248839125178509 0.0457817327063227 0 0 0.0693134111911598 0.0721104722231094 0 0 0.0522147495189615 0 0 0 0 0 0 0 0 0 0 0.628084667891895 0 0 0 0 0 0 0 0.0171903901495725 0 0 0 0 0 0 0 0 0 0 0 0 0 0 0 0 0 0 0 0 0 0 0 0 0 0 0 0 0 0 0 0 0 0 0 0.0904206638011285 0 0 0 0 0 0 0 0 0 0 0 0 0 0 0 0 0 0 0 0 0 0 0 0 0 0 0 0 0 0 0 0 0 0 0 0 0 0 0 0 0 0 0 0 0 0 0 0 0 0 0 0 0 0 0 0 0 0 0 0 0 0 0 0 0 0 0 0 0 0 0 0 0 0 0 0 0 0 0 0 0 0 0 0 0 0 0 0 0 0 0 0 0 0 0 0 0
0 0 0 0 0 0 0 0 0 0 0 0 0 0 0 0 0 0 0 0 0 0 0 0 0 0 0 0 0 0 0 0 0 0 0 0 0 0 0 0 0 0 0 0 0 0 0 0 0 0 0 0 0 0 0 0 0 0 0 0 0 0 0 0 0 0 0 0 0 0 0 0 0 0 0 0 0 0 0 0 0 0 0 0 0 0 0 0 0 0 0 0 0 0 0 0 0 0 0 0 0 0 0 0 0 0 0 0 0 0 0 0 0 0 0 0 0 0 0 0 0 0 0 0 0 0 0 0 0 0 0 0 0 0 0 0 0 0 0 0 0 0 0 0 0 0 0 0 0 0 0 0 0 0 0 0 0.0398159191170852 0.110408739876612 0.05975651250578 0.00842903924006018 0 0.0509375063245431 0.105284973663148 0.00554264573111756 0.00791239175303133 0.247737250363693 0.0063742095147404 0 0 0 0 0 0 0 0 0.112430941374255 0 0 0.00354948730473814 0 0.00328444346935358 0 0 0 0.0438134786568502 0 0 0 0 0 0.00179730307605516 0 0 0.00808393735838843 0 0 0 0 0 0 0 0 0 0 0 0 0 0 0 0 0 0.0123398096982863 0 0 0 0 0 0 0 0 0.0323343472487554 0 0 0 0 0 0 0 0 0 0 0 0 0 0 0 0 0 0 0 0 0 0 0 0 0 0 0 0 0 0 0 0 0 0 0 0 0 0 0 0 0 0 0 0 0 0 0 0 0 0 0 0 0.0181950084312994 0 0.00627867520818579 0.0067800947691775 0.00783302928936746 0.0150406592652769 0 0 0.055367369968923 0 0 0 0 0 0 0.028535809927287 0 0 0 0 0 0 0 0 0 0 0 0 0 0 0 0 0 0 0 0 0.00213641686399009 0 0 0 0 0 0 0 0
0 0 0 0 0 0 0 0 0 0 0 0 0 0 0 0 0 0 0 0 0 0 0 0 0 0 0 0 0 0 0 0 0 0 0 0 0 0 0 0 0 0 0 0 0 0 0 0 0 0 0 0 0 0 0 0 0 0 0 0 0 0 0 0 0 0 0 0 0 0 0 0 0 0 0 0 0 0 0 0 0 0 0 0 0 0 0 0 0 0 0 0 0 0 0 0 0 0 0 0 0 0 0 0 0 0 0 0 0 0 0 0 0 0 0 0 0 0 0 0 0 0 0 0 0 0 0 0 0 0 0 0 0 0 0 0 0 0 0 0 0 0 0 0 0 0 0 0 0 0 0 0 0 0 0 0 0.101379877976089 0.0360531666543391 0 0 0 0 0.0391963411640854 0.0846059419020772 0 0 0 0 0 0 0 0 0 0 0 0 0 0 0.127497777041547 0.0207401262323586 0.0693547314110998 0 0 0 0.0239166152759472 0 0 0 0 0 0 0 0 0 0 0 0 0 0 0 0 0 0 0 0 0 0.02814775641456 0 0 0 0 0 0 0 0 0 0 0 0 0 0 0 0 0 0 0 0 0 0 0 0 0 0 0 0 0 0 0 0 0 0 0 0 0 0 0.0234330907608704 0 0 0 0 0 0 0 0 0 0 0 0 0 0 0 0 0 0 0 0 0 0 0 0 0 0 0 0 0 0 0 0 0 0 0 0 0 0 0 0 0 0.109861452888994 0 0.0509560105765442 0.0616742864975547 0 0 0 0 0.104210936580303 0.0700287439815734 0 0 0.0489431446420563 0 0 0 0 0 0 0 0 0 0 0 0 0 0 0 0 0 0
0 0 0 0 0 0 0 0 0 0 0 0 0 0 0 0 0 0 0 0 0 0 0 0 0 0 0 0 0 0 0 0 0 0 0 0 0 0 0 0 0 0 0 0 0 0 0 0 0 0 0 0 0 0 0 0 0 0 0 0 0 0 0 0 0 0 0 0 0 0 0 0 0 0 0 0 0 0 0 0 0 0 0 0 0 0 0 0 0 0 0 0 0 0 0 0 0 0 0 0 0 0 0 0 0 0 0 0 0 0 0 0 0 0 0 0 0 0 0 0 0 0 0 0 0 0 0 0 0 0 0 0 0 0 0 0 0 0 0 0 0 0 0 0 0 0 0 0 0 0 0 0 0 0 0 0 0.0474909245534434 0.0252250315068796 0 0 0 0 0.00943253906117616 0.0999257750470216 0 0 0.00984798064905268 0 0 0 0 0.0142126320218249 0 0 0 0 0.0197353888378757 0.0871462592464838 0 0.00557204648798371 0.0360107411925174 0 0 0.0537314237753205 0 0 0 0 0 0 0 0 0 0 0 0 0 0 0 0 0 0 0 0 0 0 0.0508247113160714 0 0 0 0 0 0 0 0 0 0 0.0209377076887253 0 0 0 0 0.0244761339670441 0.00850249117683822 0 0 0 0 0 0 0 0 0 0 0 0 0 0 0 0 0 0 0 0 0 0.128287137751566 0 0 0 0 0 0 0 0 0 0 0 0 0 0 0 0 0 0 0 0 0 0 0 0 0 0 0 0 0 0 0 0 0 0 0 0 0 0.0100329395886691 0 0 0 0.0309000216287192 0 0.0375202442628703 0.0653249858833028 0.0194111087108629 0 0 0 0.0477123901176671 0.0471088830863422 0 0 0.0512151488342953 0 0 0.0117663034195607 0 0 0 0 0 0.0123371930078186 0 0 0 0 0.0106939880580947 0 0.0146178691219733 0 0
0 0 0 0 0 0 0 0 0 0 0 0 0 0 0 0 0 0 0 0 0 0 0 0 0 0 0 0 0 0 0 0 0 0 0 0 0 0 0 0 0 0 0 0 0 0 0 0 0 0 0 0 0 0 0 0 0 0 0 0 0 0 0 0 0 0 0 0 0 0 0 0 0 0 0 0 0 0 0 0 0 0 0 0 0 0 0 0 0 0 0 0 0 0 0 0 0 0 0 0 0 0 0 0 0 0 0 0 0 0 0 0 0 0 0 0 0 0 0 0 0 0 0 0 0 0 0 0 0.00262159236361657 0 0 0 0 0 0 0 0 0 0 0 0 0 0 0 0 0 0 0 0 0 0 0 0 0 0 0 0.00730030594628749 0.05254979474083 0 0 0 0 0.16560536990933 0.00779113535268701 0.0160982660194296 0 0.0455724238933913 0 0 0.00640452234879242 0.00897920788235278 0.00396814241994916 0 0 0 0 0 0.00371779349676457 0.00146131035654828 0 0.0165550052959761 0.011616457749897 0 0.0616403360562816 0.306034748290807 0 0 0 0 0 0.0350305226261533 0 0.00725114563688488 0.0251703540201571 0 0 0 0 0 0 0 0 0 0.00294683280110422 0.0127404042949766 0 0 0 0 0 0.00253089109740642 0 0 0 0 0 0 0.0168413991423541 0 0.0298839069958133 0 0 0.00941820091097106 0.00998805027338465 0 0 0 0 0 0 0 0 0 0 0 0 0 0 0 0 0 0 0 0 0 0.0017598129730361 0 0 0 0 0 0 0 0 0.00168366636462451 0 0 0 0 0 0 0 0 0 0 0 0 0 0 0 0 0 0 0 0 0 0 0 0 0 0 0 0 0 0 0.00539979939535428 0 0 0 0.00222521642337684 0.0021389072243682 0.0812557196038258 0 0 0 0 0 0 0 0 0 0 0 0 0 0 0 0 0.00726203044813668 0.0285567276451304 0 0 0 0 0 0 0 0
0 0 0 0 0 0 0 0 0 0 0 0 0 0 0 0 0 0 0 0 0 0 0 0 0 0 0 0 0 0 0 0 0 0 0 0 0 0 0 0 0 0 0 0 0 0 0 0 0 0 0 0 0 0 0 0 0 0 0 0 0 0 0 0 0 0 0 0 0 0 0 0 0 0 0 0 0 0 0 0 0 0 0 0 0 0 0 0 0 0 0 0 0 0 0 0 0 0 0 0 0 0 0 0 0 0 0 0 0 0 0 0 0 0 0 0 0 0 0 0 0 0 0 0 0 0 0 0 0 0 0 0 0 0 0 0 0 0 0 0 0 0 0 0 0 0 0 0 0 0 0 0 0 0 0 0 0 0.0476273661082932 0 0 0 0 0 0.143697596850024 0 0 0 0 0 0 0 0 0 0 0 0 0.0564119773772618 0.146437296539258 0.11124014127108 0.194998407361829 0 0.150992555596944 0 0.0902296952219147 0 0 0 0 0 0 0 0 0 0 0 0 0 0 0 0 0 0 0 0 0 0 0 0 0 0 0 0 0 0 0 0 0 0 0 0 0 0 0 0 0 0 0 0 0 0 0 0 0 0 0 0 0 0 0 0 0 0 0 0 0 0 0 0 0 0 0 0 0 0 0 0 0 0 0 0 0 0 0 0 0 0 0 0 0 0 0 0.0583649636733963 0 0 0 0 0 0 0 0 0 0 0 0 0 0 0 0 0 0 0 0 0 0 0 0 0 0 0 0 0 0 0 0 0 0 0 0 0 0 0 0 0 0 0 0 0 0
0 0 0 0 0 0 0 0 0 0 0 0 0 0 0 0 0 0 0 0 0 0 0 0 0 0 0 0 0 0 0 0 0 0 0 0 0 0 0 0 0 0 0 0 0 0 0 0 0 0 0 0 0 0 0 0 0 0 0 0 0 0 0 0 0 0 0 0 0 0 0 0 0 0 0 0 0 0 0 0 0 0 0 0 0 0 0 0 0 0 0 0 0 0 0 0 0 0 0 0 0 0 0 0 0 0 0 0 0 0 0 0 0 0 0 0 0 0 0 0 0 0 0 0 0 0 0 0 0 0 0 0 0 0 0 0 0 0 0 0 0 0 0 0 0 0 0 0 0 0 0 0 0 0 0 0 0 0 0 0 0 0 0 0.388919439098158 0 0 0 0 0 0 0 0 0 0 0 0 0 0 0 0.290503849326368 0.320576711575474 0 0 0 0 0 0 0 0 0 0 0 0 0 0 0 0 0 0 0 0 0 0 0 0 0 0 0 0 0 0 0 0 0 0 0 0 0 0 0 0 0 0 0 0 0 0 0 0 0 0 0 0 0 0 0 0 0 0 0 0 0 0 0 0 0 0 0 0 0 0 0 0 0 0 0 0 0 0 0 0 0 0 0 0 0 0 0 0 0 0 0 0 0 0 0 0 0 0 0 0 0 0 0 0 0 0 0 0 0 0 0 0 0 0 0 0 0 0 0 0 0 0 0 0 0 0 0 0 0 0 0 0 0 0 0 0 0
0 0 0 0 0 0 0 0 0 0 0 0 0 0 0 0 0 0 0 0 0 0 0 0 0 0 0 0 0 0 0 0 0 0 0 0 0 0 0 0 0 0 0 0 0 0 0 0 0 0 0 0 0 0 0 0 0 0 0 0 0 0 0 0 0 0 0 0 0 0 0 0 0 0 0 0 0 0 0 0 0 0 0 0 0 0 0 0 0 0 0 0 0 0 0 0 0 0 0 0 0 0 0 0 0 0 0 0 0 0 0 0 0 0 0 0 0 0 0 0 0 0 0 0 0 0 0 0 0 0 0 0 0 0 0 0 0 0 0 0 0 0 0 0 0 0 0 0 0 0 0 0 0 0 0 0 0 0 0 0 0 0 0 0 0 0 0 0 0 0 0 0 0 0 0 0 0 0 0 0 0 0 0 0.504181494987114 0 0 0 0 0 0 0 0 0 0 0 0 0 0 0 0 0 0 0 0 0 0 0 0 0 0 0 0 0 0 0 0 0 0 0 0 0 0 0 0 0 0 0 0 0 0 0 0 0 0 0 0 0 0 0 0 0 0 0 0 0 0 0 0 0 0 0 0 0 0 0 0 0 0 0 0 0 0 0 0 0 0 0 0 0 0 0 0 0 0 0 0 0 0 0 0 0 0 0 0 0 0 0 0 0 0 0 0.103091216224947 0.127808175665238 0.264919113122701 0 0 0 0 0 0 0 0 0 0 0 0 0 0 0 0 0 0 0 0 0 0 0 0
0 0 0 0 0 0 0 0 0 0 0 0 0 0 0 0.00177184667050465 0 0 0 0 0 0.00305594754395117 0 0.00982494016318022 0 0 0 0 0 0 0 0 0 0 0 0 0 0 0.00236207109120919 0 0 0 0 0 0 0 0 0 0 0 0 0 0 0 0 0 0 0 0 0 0 0 0 0.0035874361628936 0 0 0 0 0 0 0.0434035957478081 0 0 0 0 0 0 0 0 0 0 0 0 0 0 0 0 0 0 0 0 0 0 0 0 0 0 0 0 0 0 0 0 0 0 0 0 0 0 0 0 0 0 0 0 0 0 0 0 0 0 0 0 0 0 0 0 0 0 0 0 0 0 0 0.0139495448195505 0 0 0 0 0 0 0 0 0 0 0 0 0 0 0 0 0 0 0 0 0 0 0.0188912192416583 0 0 0 0 0.035176713862174 0.00966009356876261 0 0 0 0 0 0 0 0.0059584486263379 0 0 0 0 0 0 0.0142057155393494 0.0621401120403311 0.00772244429613299 0 0.0321402763837215 0 0 0 0 0 0 0 0 0 0 0.00879469770968871 0 0 0 0 0 0 0 0 0.00480876183245013 0.00405968966407823 0.0234932496115139 0 0 0 0.00594423106996269 0 0 0 0.013847553715747 0.0838074864643996 0 0 0 0.00710497266218496 0.00813575004470983 0.0431855527263942 0 0.00732602448183131 0.00322569925433682 0.00506134148960674 0.0112045653334251 0 0 0 0 0.0236564090672478 0.0145177765700337 0 0 0.0204527548509197 0 0 0 0 0.00541417720069912 0 0 0 0 0 0 0.00179989124665964 0 0 0 0 0 0 0 0 0.000714537726780717 0 0 0 0 0 0 0.00218375638125779 0 0 0 0 0.00626741227236175 0 0 0 0 0 0 0 0 0 0 0 0 0 0 0 0 0.0346899289995681 0.00786465714993646 0 0 0 0 0.0026935153302015 0.00206522567382682 0.240743553750988 0.00404631161483676 0.123432976591643 0.00297346217464142 0 0 0 0 0 0 0 0 0 0 0 0 0.00292126654844943 0.00286381890708652 0.00684858612496795 0 0 0 0 0 0 0 0
0 0 0 0 0 0 0 0 0 0 0 0 0 0 0 0 0 0 0 0 0 0 0 0 0 0 0 0 0 0 0 0 0 0 0 0 0 0 0 0 0 0 0 0 0 0 0 0 0 0 0 0 0 0 0 0 0 0 0 0 0 0 0 0 0 0 0 0 0 0 0 0 0 0 0 0 0 0 0 0 0 0 0 0 0 0 0 0 0 0 0 0 0 0 0 0 0 0 0 0 0 0 0 0 0 0 0 0 0 0 0 0 0 0 0 0 0 0 0 0 0 0 0 0 0 0 0 0 0.00426628943809167 0 0 0 0 0 0 0 0 0 0 0 0 0 0 0 0 0 0 0 0 0 0 0 0 0 0 0 0.010280578384884 0.00528856787656868 0 0 0 0 0.207099993429832 0.0146792581326346 0.0411056840655453 0.10185043154918 0.0683425039337471 0 0 0.00917748551043323 0.0106893138254254 0.0153154061322169 0 0 0 0.0039952605554083 0.0568852217450468 0.00381731073181971 0 0.272492572132704 0 0 0 0 0 0 0 0 0.00362894514684248 0 0.0338323816535268 0 0.00695710243851361 0.00535929900765881 0 0 0 0 0 0 0 0 0 0 0.0123847222062382 0 0 0 0 0 0.00431323936809493 0 0 0 0 0 0 0 0 0.0503258426406336 0 0 0 0.0143795593436091 0 0 0 0 0 0 0 0 0 0 0 0 0 0 0 0 0 0 0 0 0 0 0 0 0 0 0 0 0 0 0 0 0 0 0 0 0 0 0 0 0 0 0 0 0 0 0 0 0 0 0 0 0 0 0 0 0 0 0 0 0 0 0 0 0 0 0 0.0414542373279308 0 0 0 0 0 0 0 0 0 0 0 0 0 0 0 0 0 0.00207879342341404 0 0 0 0 0 0 0 0
0 0 0 0 0 0 0 0 0 0 0 0 0 0 0 0 0 0 0 0 0 0 0 0 0 0 0 0 0 0 0 0 0 0 0 0 0 0 0 0 0 0 0 0 0 0 0 0 0 0 0 0 0 0 0 0 0 0 0 0 0 0 0 0 0 0 0 0 0 0 0.273794939771142 0 0 0 0 0 0 0 0 0 0 0 0 0 0 0 0 0 0 0 0 0 0 0 0 0 0 0 0 0 0 0 0 0 0 0 0 0 0 0 0 0 0 0 0 0 0 0 0 0 0 0 0 0 0 0 0 0 0 0 0 0 0 0 0 0 0 0 0 0 0 0 0 0 0 0 0 0 0 0 0 0 0 0 0 0 0 0 0 0 0 0 0 0 0 0 0 0 0 0 0 0 0 0 0 0 0 0 0 0 0 0 0 0 0 0 0.726205060228858 0 0 0 0 0 0 0 0 0 0 0 0 0 0 0 0 0 0 0 0 0 0 0 0 0 0 0 0 0 0 0 0 0 0 0 0 0 0 0 0 0 0 0 0 0 0 0 0 0 0 0 0 0 0 0 0 0 0 0 0 0 0 0 0 0 0 0 0 0 0 0 0 0 0 0 0 0 0 0 0 0 0 0 0 0 0 0 0 0 0 0 0 0 0 0 0 0 0 0 0 0 0 0 0 0 0 0 0 0 0 0 0 0 0 0 0 0 0 0 0 0 0 0 0 0 0 0 0 0 0 0
0 0 0 0 0 0 0 0 0 0 0 0 0 0 0 0 0 0 0 0 0 0 0 0 0 0 0 0 0 0 0 0 0 0 0 0 0 0 0.0403701638470337 0 0 0 0 0 0 0 0 0.0648439264337451 0 0 0 0 0 0 0 0 0 0 0 0 0 0 0 0.184884545301309 0 0 0 0 0 0 0.0589596587182042 0 0 0 0 0 0 0 0 0 0 0 0 0 0 0 0 0 0 0 0 0 0 0 0 0 0 0 0 0 0 0 0 0 0 0 0 0 0 0 0 0 0 0 0 0 0 0 0 0 0 0 0 0 0 0 0 0 0 0 0 0 0 0 0 0 0 0 0 0 0 0 0 0 0 0 0 0 0 0 0 0 0 0 0 0 0 0 0 0 0 0 0 0 0 0 0 0 0 0 0 0 0 0 0 0 0 0 0 0 0 0 0 0 0 0.0907829614138925 0 0 0 0 0 0 0 0 0 0 0 0 0 0.205422580887074 0.121828790251577 0 0 0 0 0 0 0 0 0 0 0 0 0 0 0 0 0 0 0 0 0 0 0 0 0 0 0 0 0 0 0.168310401728119 0 0 0 0 0 0 0 0 0 0 0 0 0 0 0 0 0 0 0 0 0 0 0 0 0 0 0 0 0 0 0 0 0 0 0 0 0 0 0 0 0 0 0 0 0 0 0 0 0 0 0 0 0 0 0 0 0 0 0 0.0645969714190448 0 0 0 0 0 0 0 0 0 0 0 0 0 0 0 0 0 0 0 0 0 0 0 0 0 0
0 0 0 0 0 0 0 0 0 0 0 0 0.010440778302308 0 0 0 0 0 0 0 0 0 0 0 0 0 0 0 0 0 0 0.00743386607076363 0 0.00362320348223283 0.00363305698667458 0 0 0 0 0 0 0 0 0 0 0 0 0 0 0 0 0 0 0 0 0 0 0 0 0 0 0 0 0 0 0 0 0 0 0 0 0 0 0 0 0 0 0 0 0 0 0 0 0 0 0 0 0 0 0 0 0 0 0 0 0 0 0 0 0 0 0 0 0 0.00265197756393745 0 0 0 0 0 0 0 0 0 0.00853359117108587 0 0 0 0.00764935613490931 0 0 0 0 0 0 0 0 0 0 0 0 0 0 0 0 0 0 0 0 0 0 0 0 0 0 0 0 0 0 0 0 0 0 0 0 0 0 0 0 0 0 0 0 0 0 0 0 0.0373372910470731 0 0.146043483394451 0.00879929926131659 0.122879392586358 0 0 0 0 0 0 0 0 0 0 0 0 0 0 0 0 0.0616708086137385 0.231688579181092 0 0.0262948461572998 0 0 0 0.00331102369453501 0 0.00538023073394173 0 0 0 0.0160495813552781 0 0 0 0 0 0.00797395489959068 0 0 0 0 0 0 0 0 0 0 0 0 0 0 0 0.0314339713424426 0 0 0 0 0 0 0 0 0 0 0 0 0 0.00271508562626819 0 0 0 0.00198770398731619 0 0 0 0 0 0 0 0 0 0 0 0 0 0 0 0.0150984152746752 0 0 0 0 0.00567681640657185 0.0032585447679038 0.0114684241135228 0 0 0 0 0 0 0 0 0 0 0 0 0 0 0 0 0 0 0.0135380649836733 0 0 0 0 0 0 0 0 0 0 0 0 0 0 0 0.00436505824059314 0 0 0 0 0 0 0 0 0 0 0 0 0 0 0.0122946895670474 0 0.0148799148957034 0.171888990157697
0 0 0 0 0 0 0 0 0 0 0 0 0 0 0 0.00146283007687358 0 0 0 0 0 0 0 0 0 0 0 0 0 0 0 0 0 0.0024394147723273 0.0108756384350046 0 0 0 0 0 0 0 0 0 0 0.00126282059181083 0.00122504109042088 0 0 0 0.00127928199176973 0 0 0 0.00470693734847539 0 0 0 0 0 0 0 0 0 0 0 0 0 0 0 0 0.00245746661315545 0 0 0 0.000477129064798089 0 0 0 0 0 0 0 0 0 0 0.00231626314681906 0 0 0 0 0 0 0 0 0.000826793659729996 0.000795864684990259 0 0 0 0.0209129306308686 0.0010118269935035 0 0 0 0 0 0 0 0 0 0 0 0 0 0 0 0 0 0 0 0 0 0 0 0 0 0 0 0.00096053812335882 0 0 0 0 0 0 0.000673343431676914 0 0.000347129853628541 0.00222672179849241 0 0 0 0 0 0 0 0 0 0 0 0 0 0 0 0 0 0 0 0 0 0 0 0 0 0 0 0.0790658785626116 0 0.0223812938691832 0.00539957317272278 0.0164475740930557 0 0 0 0 0 0 0 0 0 0 0 0 0.0021164241643423 0 0 0.0226433088372895 0 0.0641574018812055 0 0.00172936153825907 0.0015796062985276 0 0 0.0861048686928591 0 0 0 0 0 0 0 0 0 0 0 0 0 0 0 0 0 0 0.0359143291791745 0.0158909998404709 0 0 0 0 0 0 0 0.0049356045855099 0 0 0 0 0 0 0 0 0 0 0 0 0.000889373427774914 0 0 0 0 0 0 0 0 0 0.00133949666469817 0 0 0.00211232532290497 0 0 0 0 0.000837692971850705 0 0 0.0820757545983395 0 0 0 0 0 0 0.013383240785378 0 0 0 0 0 0 0 0 0 0 0 0 0 0 0 0 0 0 0.00308842370260707 0 0 0 0 0 0 0 0 0 0 0 0 0 0.0605968043064878 0.0077284522133665 0.0182525414588949 0.014709460354447 0.00254411329334229 0 0.0140380192709622 0.0205423697883842 0.0324197853378865 0.00231619031064576 0.00251540748261228 0.0103181569032098 0 0.00244656475150921 0 0.00240190784720979 0.00622286080398633 0.00720491617764711 0 0 0.27739194520294
0 0 0 0 0 0 0 0 0 0 0 0 0 0 0 0.000633272920730825 0 0 0 0 0 0 0 0 0 0 0 0 0 0 0 0 0 0 0.0308754274004058 0 0 0 0 0 0 0 0 0 0 0 0 0 0 0 0 0 0 0 0.00450782444911546 0 0.00633832153616996 0 0 0 0 0 0 0 0 0 0 0 0 0 0 0.00426018663244262 0 0 0 0 0 0 0 0 0 0 0 0 0 0 0 0 0 0 0 0 0.00296476280777977 0 0.00488090771019106 0 0 0 0 0 0.0164274085523472 0.00364934905770303 0 0 0.00302017156101773 0 0 0 0 0.00153351070699496 0 0 0 0 0.00187541872868692 0 0 0 0 0 0 0 0 0 0 0 0 0 0 0 0 0 0 0 0 0 0 0 0 0 0 0 0 0 0 0 0 0 0 0 0 0.00215704633135047 0 0 0 0 0 0 0 0 0 0 0 0 0 0 0 0.0505821029830299 0 0.0811750543738919 0.00843093462023804 0.0614287907038014 0 0 0 0 0 0 0 0 0 0 0 0 0 0 0 0.165966685701072 0.125170739009652 0 0 0.0146758426211382 0 0 0 0.0366845137394332 0 0.00289053651147416 0 0 0 0.00887733782886482 0 0 0 0 0 0.0370589531575299 0 0 0 0 0 0 0.00708000846166694 0 0 0 0 0 0 0 0 0.0180891510146207 0 0 0 0 0 0 0 0 0 0 0 0 0 0.00151270887971613 0 0 0 0.00104416571734713 0 0 0 0 0 0 0 0 0 0 0 0 0 0 0 0.0566764681484448 0 0 0 0 0.0149887086378989 0.0028950789889616 0.0028652851647655 0 0 0 0 0 0 0 0 0 0 0 0 0 0 0 0 0 0 0.00754596082698895 0 0 0 0 0 0 0 0 0 0 0 0 0 0 0.00289725354708676 0.00394429678957896 0.00354156817240451 0 0 0 0 0 0 0 0 0 0 0 0.0022444631268652 0 0.0170477121354448 0 0.0129165128821338 0.168645557861013
0 0 0 0 0 0 0 0 0 0 0 0 0 0 0 0 0.00720643648757805 0 0 0.00715408985589948 0.00875549484458347 0 0 0 0 0 0 0 0 0 0 0 0 0 0 0 0 0 0 0 0 0 0 0 0.0138771751592313 0.0130364636680661 0 0 0 0 0 0 0 0 0 0 0 0 0 0 0.0166175195498955 0 0.00520736798302711 0 0.00747121329804679 0.0113416474670331 0 0 0 0 0 0 0 0 0 0 0 0.00733061917486498 0 0 0 0 0 0 0 0 0 0 0 0 0 0 0 0 0 0 0 0 0 0 0 0 0 0 0 0 0 0 0 0 0 0 0 0 0 0 0 0 0 0 0 0 0 0 0.00927105404805379 0 0 0 0.0534292055952264 0.00747738418893127 0 0 0 0 0 0 0 0 0 0 0 0 0 0 0 0 0 0 0 0 0 0 0 0 0 0 0 0 0.0148795791257405 0 0 0 0.170664507016397 0 0 0.0964233079389905 0.0330378247024778 0.0127661171569408 0.0157504782091056 0 0.0613920347428942 0.0453931755499419 0 0 0 0 0.00735736623826703 0 0 0.0983421916484162 0 0 0 0 0.106669905331509 0 0 0 0 0 0 0 0 0 0 0 0 0 0 0 0 0 0 0 0 0 0 0 0.0123477531326419 0 0 0 0 0 0 0 0 0 0 0.0462204493612255 0 0 0 0.0748035303418474 0 0 0 0 0 0.0106724409870113 0 0 0 0.0134298964179576 0 0 0 0 0 0 0 0 0 0 0 0 0 0 0 0 0 0 0 0 0 0 0 0 0 0 0 0 0 0 0 0 0 0 0 0 0 0 0 0 0 0 0 0 0 0 0 0 0 0.0116737707781981 0 0 0 0 0 0 0 0 0 0 0 0 0 0 0 0 0 0 0 0 0 0 0 0 0 0 0 0 0 0 0 0 0 0
0 0 0 0 0 0 0 0 0 0 0 0 0 0 0 0 0 0 0 0 0 0 0 0 0 0 0 0 0 0 0 0 0 0 0 0 0 0 0 0 0 0 0 0 0 0 0 0 0 0 0 0.016479526237103 0 0 0 0 0 0 0 0 0 0 0 0 0 0 0 0 0 0 0 0 0 0 0 0 0 0 0 0.00469889194057938 0 0 0 0 0 0 0 0 0 0 0 0 0 0 0 0 0 0 0 0 0 0 0 0 0 0 0 0 0 0 0 0 0 0 0 0 0 0 0 0 0 0 0 0 0 0 0 0 0 0 0 0 0 0 0 0 0 0 0 0 0 0 0 0 0 0 0 0 0 0 0 0 0 0 0 0 0 0 0 0 0 0 0 0 0 0 0 0 0 0.0157776011496846 0 0.0382009745050215 0 0 0 0 0 0 0 0 0 0 0 0 0 0 0 0.0417648464041912 0.00748110590795973 0.0325407085480508 0 0 0 0 0 0 0 0.101369354223735 0 0 0 0.267702491075307 0.0283941974233926 0 0 0 0 0 0 0 0 0 0 0 0 0 0 0 0 0 0 0 0 0.00974191880866941 0 0 0 0 0 0 0 0 0 0 0 0 0 0.0712236348060481 0 0.010340594578766 0 0.036300231145355 0.0484134655813569 0 0 0 0 0 0 0 0 0 0 0 0 0 0 0 0 0 0 0 0 0 0 0 0 0 0 0 0 0 0 0 0 0 0 0 0 0 0 0 0 0.206870204675128 0 0 0 0 0 0 0 0 0 0 0.00863359413042519 0 0 0 0 0.0119473965195574 0 0 0 0 0 0 0 0 0 0 0 0 0 0 0 0.00643029132876328 0.00448776966818262 0.0312012013427237
0 0 0 0 0 0 0 0 0 0 0 0 0 0 0 0 0 0 0 0 0 0 0 0 0 0 0 0 0 0 0 0 0 0 0 0 0 0 0 0 0 0 0 0 0 0.0168807797065308 0 0 0 0 0 0 0 0 0 0 0 0 0 0 0.0321723546042202 0 0 0 0 0 0 0 0 0 0 0 0 0 0 0 0 0.0376980103943754 0 0 0 0 0 0 0 0 0 0 0 0 0 0 0 0 0 0 0 0 0 0 0 0 0 0 0 0 0 0 0 0 0 0 0 0 0 0 0 0 0 0 0 0 0 0 0 0 0 0 0 0 0 0 0 0 0 0 0 0 0 0 0 0 0 0 0 0 0 0 0 0 0 0 0 0 0 0 0 0 0 0 0 0 0 0 0 0 0 0.0239524897743926 0 0 0 0 0 0 0 0 0 0 0 0.04786935412116 0 0 0 0 0.0515816713795357 0 0 0 0.0200813803159049 0 0 0 0 0 0 0 0 0 0 0.0541720164654352 0 0 0 0 0 0.376995719822789 0 0 0 0 0.0745162167128051 0 0 0 0 0 0 0 0 0.0691935107458546 0 0 0 0 0 0 0 0 0 0.0291361986992465 0 0 0.0453314310511551 0.120418866206594 0 0 0 0 0 0 0 0 0 0 0 0 0 0 0 0 0 0 0 0 0 0 0 0 0 0 0 0 0 0 0 0 0 0 0 0 0 0 0 0 0 0 0 0 0 0 0 0 0 0 0 0 0 0 0 0 0 0 0 0 0 0 0 0 0 0 0 0 0 0 0 0 0 0 0 0 0 0 0 0 0 0 0 0
0 0 0 0 0 0 0 0 0 0 0 0 0 0 0 0 0 0 0 0 0 0 0 0 0 0 0 0 0 0 0 0 0 0 0 0 0 0 0 0 0 0 0 0 0 0 0 0 0 0 0 0 0 0 0 0 0 0 0 0 0 0 0 0 0 0 0 0 0 0 0 0 0 0 0 0 0 0 0 0 0 0 0 0 0 0 0 0 0 0 0 0 0 0 0 0 0 0 0 0 0 0 0 0 0 0 0 0 0 0 0 0 0 0 0 0 0 0 0 0 0 0 0 0 0 0 0 0 0 0 0 0 0 0 0 0 0 0 0 0 0 0 0 0 0 0 0 0 0 0 0 0 0 0 0 0 0 0.0421042073872746 0.0120389461482502 0 0 0 0.113580602877453 0.00746646024178943 0 0.0101272742538479 0 0 0 0 0 0 0 0 0 0 0.0238544204115199 0 0 0.0509363078835926 0 0 0 0.0176543617106083 0.0121804181661454 0 0 0 0 0 0 0 0 0 0 0 0.055873594618742 0 0 0 0 0 0 0 0 0 0 0 0 0 0 0 0 0 0 0.00626345666548087 0 0.0725401526299513 0 0.0390628639252168 0 0 0.0370417613600671 0 0 0 0 0 0 0 0 0 0 0 0 0 0 0 0 0 0 0 0 0 0 0 0 0 0 0 0 0 0 0 0 0 0 0 0 0 0 0 0 0 0 0 0 0 0 0 0 0 0 0 0 0 0 0 0 0.00806284015009839 0 0.00940579947245961 0 0 0 0 0 0 0.02668417496451 0.0184974510722481 0.00604011562019392 0.00427224958853413 0 0 0.00966735982312247 0 0 0 0 0 0 0 0 0 0 0 0 0 0.0350136622736894 0.381631518755205 0 0 0 0 0 0 0 0
0 0 0 0 0 0 0 0 0 0 0 0 0 0 0 0 0 0 0 0 0 0 0 0 0 0 0 0 0 0 0 0 0 0 0 0 0 0 0 0 0 0 0 0 0 0 0 0 0 0 0 0 0 0 0 0 0 0 0 0 0 0 0 0 0 0 0 0 0 0 0 0 0 0 0 0 0 0 0 0 0 0 0 0 0 0 0 0 0 0 0 0 0 0 0 0 0 0 0 0 0 0 0 0 0 0 0 0 0 0 0 0 0 0 0 0 0 0 0 0 0 0 0 0 0 0 0 0 0 0 0 0 0 0 0 0 0 0 0 0 0 0 0 0 0 0 0 0 0 0 0 0 0 0 0 0 0 0 0 0.0549326503399805 0.0473458044105811 0 0 0 0 0 0 0 0 0 0 0 0 0 0 0 0 0 0 0 0 0 0 0 0 0 0 0 0 0 0 0 0 0 0 0 0 0 0 0 0 0 0 0 0 0 0 0 0 0 0 0 0 0 0 0 0 0 0 0 0 0 0 0 0 0 0 0 0 0 0 0 0 0 0 0 0 0 0 0 0 0 0 0 0 0 0 0 0 0 0 0 0 0 0 0 0 0 0 0 0 0 0 0 0 0 0 0 0 0 0 0 0 0 0 0 0 0 0 0 0 0 0 0 0 0.173477746302748 0.210185163814794 0.224183204638512 0 0.0591541481124701 0.0751455092956147 0 0 0 0 0.103960810441256 0.0254705068944311 0 0 0 0 0 0 0 0 0 0 0 0 0.0261444557496119 0 0 0 0 0 0 0 0
0 0 0 0 0 0 0 0 0 0 0 0 0 0 0 0.00326927007122661 0 0 0 0 0 0 0 0 0 0 0 0 0 0 0 0 0 0 0.0289719529312001 0 0 0 0 0 0 0 0 0 0 0 0 0 0 0 0 0 0 0 0.00681816248272813 0 0 0 0 0 0 0 0 0 0 0 0 0 0 0 0 0.0064601411575287 0 0 0 0 0 0 0 0 0 0 0 0 0 0 0.00368828287556564 0 0 0 0 0 0 0 0 0.00217084774417807 0 0 0 0 0.0150350618851396 0.00160885579901643 0 0 0 0 0 0 0 0 0 0 0 0 0 0 0 0 0 0 0 0 0 0 0 0 0 0 0 0 0 0 0 0 0 0 0 0 0.000979249951919072 0 0 0 0 0 0 0 0 0 0 0 0 0 0 0 0 0 0 0 0 0 0 0 0 0 0 0 0 0.0327218415347213 0 0.0063489894297687 0 0 0 0 0 0 0 0 0 0 0 0 0 0 0 0 0 0.00462015662729647 0.327236599987402 0.071459649510369 0 0 0 0 0 0 0 0 0 0 0 0 0 0 0 0 0 0.00728813116360197 0 0 0 0 0 0 0.0249025011005999 0.0316103573326764 0 0 0 0 0 0 0 0.00429631842763698 0 0 0 0 0 0 0 0 0 0 0 0 0.00253759602098382 0 0 0 0 0 0 0 0 0 0 0 0 0 0 0 0 0 0.00160994217446641 0 0 0.059780462561653 0 0 0 0 0 0 0 0 0 0 0 0 0 0 0 0 0 0 0 0 0 0 0 0 0 0 0 0 0 0 0 0 0 0 0 0 0 0 0 0.0644140982302552 0 0 0.0123890219458956 0 0 0 0 0.0525673578475011 0 0 0 0 0 0 0 0.00993225705347884 0 0 0 0.217282894153191
0 0 0 0 0 0 0 0 0 0 0 0 0 0 0 0 0 0 0 0 0 0 0 0 0 0 0 0 0 0 0 0 0 0 0 0 0 0 0 0 0 0 0 0 0 0 0 0 0 0 0 0 0 0 0 0 0 0 0 0 0 0 0 0 0 0 0 0 0 0 0 0 0 0 0 0 0 0 0 0 0 0 0 0 0 0 0 0 0 0 0 0 0 0 0 0 0 0 0 0 0 0 0 0 0 0 0 0 0 0 0 0 0 0 0 0 0 0 0 0 0 0 0 0 0 0 0 0 0 0 0 0 0 0 0 0 0 0 0 0 0 0 0 0 0 0 0 0 0 0 0 0 0 0 0 0 0 0 0 0 0 0 0.00441882715923948 0 0 0 0 0 0 0 0 0 0 0 0 0 0 0 0 0 0 0 0 0 0 0 0 0 0 0 0 0 0 0.0311904171223241 0 0 0 0 0 0 0 0 0 0 0 0 0 0 0 0 0 0 0 0 0.0696630700866188 0.171933628375524 0 0.0919522491023863 0.00640206412643139 0.00960874010742811 0 0 0 0 0 0.070418357279412 0.019110521966342 0 0 0 0 0 0 0 0 0 0 0 0 0 0 0 0 0 0 0.00218970742326224 0 0 0.00209105582381769 0 0 0 0.0044194832935356 0 0.00419733629511177 0 0 0 0 0 0 0 0 0 0 0 0 0 0 0 0 0 0 0 0 0 0 0 0 0.024673329904007 0 0.0101259700383037 0 0 0 0 0 0 0 0 0 0 0 0 0 0 0 0.0138534461613404 0 0 0 0 0 0 0 0.232496120807586 0.0119251377417714 0.109660660535638 0.023408341192129 0.0687131109515908 0 0 0 0.0175484245062 0 0 0 0
0 0 0 0 0 0 0 0 0 0 0 0 0 0 0 0 0 0 0 0 0 0 0 0 0 0 0 0 0 0 0 0 0 0 0 0.00513284625262113 0 0 0 0 0 0 0 0 0 0 0 0 0 0 0 0 0.00851504243355389 0 0 0 0 0 0 0 0 0 0 0 0 0 0 0 0 0 0 0 0 0 0 0 0 0 0 0 0 0 0.00687259351587485 0 0 0 0 0 0 0 0 0 0 0 0 0 0 0.00678514700916195 0 0.00688580119489092 0 0 0 0 0 0 0 0 0 0 0 0 0 0 0 0 0 0 0 0 0 0 0 0 0 0 0 0 0 0 0 0 0 0 0 0 0 0.00948140183669498 0 0 0 0 0 0 0 0 0 0 0 0 0 0 0 0 0 0 0 0 0 0 0 0 0 0 0 0 0 0 0 0.00474324466959085 0 0.00933076835020462 0 0 0 0 0 0 0 0 0 0 0 0 0 0 0 0.00816359372889665 0 0.00612269529667249 0 0.0968382444994209 0 0 0 0 0 0 0 0 0 0.0578115190602961 0 0 0 0 0 0 0 0 0 0 0 0 0 0 0 0 0 0 0 0 0 0 0 0 0 0 0 0 0 0 0 0 0 0 0 0.177496350953566 0 0.0165763918979386 0 0.220351375343557 0.310824487804719 0 0 0 0 0 0 0 0 0 0 0 0 0 0 0 0 0 0 0 0 0 0 0 0 0 0 0 0 0 0 0 0 0 0 0 0 0 0 0 0 0.0258837937610871 0 0 0 0 0 0 0 0 0 0 0.0126017612171584 0 0 0 0 0 0 0 0 0 0 0 0 0 0 0 0 0 0 0 0 0 0 0.00958294117409375
0 0 0 0 0 0 0 0 0 0 0 0 0 0 0 0 0 0 0 0 0 0 0 0 0 0 0 0 0 0 0 0 0 0 0 0 0 0 0 0 0 0 0 0 0 0 0 0 0 0 0 0 0 0 0 0 0 0 0 0 0 0 0 0 0 0 0 0 0 0 0 0 0 0 0 0 0 0 0 0 0 0 0 0 0 0 0 0 0 0 0 0 0 0 0 0 0 0 0 0 0 0 0 0 0 0 0 0 0 0 0 0 0 0 0 0 0 0 0 0 0 0 0 0 0 0 0 0 0 0 0 0 0 0 0 0 0 0 0 0 0 0 0 0 0 0 0 0 0 0 0 0 0 0 0 0 0 0 0 0.00668232232874891 0 0 0 0 0 0 0 0 0 0 0 0 0 0 0 0 0 0 0 0 0 0 0 0 0 0 0 0 0 0 0 0 0 0 0 0 0 0 0 0 0 0 0 0 0 0 0.0821264469031161 0 0 0 0 0 0 0 0 0 0 0.020916801485989 0 0 0 0 0.0371048429635666 0 0 0 0 0 0 0 0 0 0 0 0 0 0 0 0 0.00626306991908513 0 0 0 0.0342211546355428 0.140650561622662 0.0674405804917273 0 0 0 0.0403702013701992 0.0758257211225739 0 0.0370541731832464 0 0.016622295889914 0 0 0 0 0 0 0 0 0 0 0 0 0 0 0 0 0 0 0 0 0 0 0 0 0 0 0 0 0 0 0.0109162913343441 0.0134127949589879 0.0487481388364845 0 0.0408850732053435 0.0725400036326691 0 0 0 0.0191776327161055 0.0457463773086691 0.156400629292963 0 0 0.00455331674049715 0 0 0 0 0 0 0 0 0.0223415700575648 0 0 0 0 0 0 0 0 0
0 0 0 0 0 0 0 0 0 0 0 0 0 0 0 0 0 0 0 0 0 0 0 0 0 0 0 0 0 0 0 0 0 0 0 0 0 0 0 0 0 0 0 0 0 0 0 0 0 0 0 0 0 0 0 0 0 0 0 0 0 0 0 0.0202841313111737 0 0 0 0 0 0 0 0 0 0 0 0 0 0 0 0 0 0 0 0 0 0 0 0 0 0 0 0 0 0 0 0 0 0 0 0 0 0 0 0 0 0 0 0 0 0 0 0 0 0 0 0 0 0 0 0 0 0 0 0 0 0 0 0 0 0 0 0 0 0 0 0 0 0 0 0 0 0 0 0 0 0 0 0 0 0 0 0 0 0 0 0 0 0 0 0 0 0 0 0 0 0 0 0 0 0 0 0 0 0 0 0 0 0 0 0 0 0 0 0 0 0 0.144716907615652 0 0 0 0 0 0.114895062308492 0 0 0 0 0 0 0 0 0 0 0.114236561389867 0 0 0 0 0 0 0 0 0 0 0 0 0 0 0 0 0 0 0 0 0 0 0 0.164019986213948 0 0.123856104391151 0 0.0468898561841709 0.12040533570492 0.102567343315021 0 0 0 0 0 0 0 0 0 0 0 0 0 0 0 0 0 0 0 0 0 0 0 0 0 0 0 0 0 0 0 0 0 0 0 0 0 0 0 0 0 0 0 0 0 0 0 0 0 0 0 0 0 0 0 0 0 0.0481287115656031 0 0 0 0 0 0 0 0 0 0 0 0 0 0 0 0 0 0 0 0 0 0 0 0 0 0
0 0 0 0 0 0 0 0 0 0 0 0 0 0 0 0 0 0 0 0 0 0 0 0 0 0 0 0 0 0 0 0 0 0 0 0 0 0 0 0 0 0 0 0 0 0 0 0 0 0 0 0 0 0 0 0 0 0 0 0 0 0 0 0 0 0 0 0 0 0 0 0 0 0 0 0 0 0 0 0 0 0 0 0 0 0 0 0 0 0 0 0 0 0 0 0 0 0 0 0 0 0 0 0 0 0 0 0 0 0 0 0 0 0 0 0 0 0 0 0 0 0 0 0 0 0 0 0 0 0 0 0 0 0 0 0 0 0 0 0 0 0 0 0 0 0 0 0 0 0 0 0 0 0 0 0 0 0 0 0 0 0 0 0 0 0 0 0 0 0 0 0 0 0 0 0 0 0 0 0 0 0 0 0 0 0 0.0681502011740517 0 0 0 0 0 0 0 0 0 0 0 0 0 0 0 0 0.425283808810655 0.355982791321871 0 0 0 0 0 0 0 0 0 0 0 0 0 0 0 0 0 0 0.0748944728619321 0 0 0 0.0756887258314898 0 0 0 0 0 0 0 0 0 0 0 0 0 0 0 0 0 0 0 0 0 0 0 0 0 0 0 0 0 0 0 0 0 0 0 0 0 0 0 0 0 0 0 0 0 0 0 0 0 0 0 0 0 0 0 0 0 0 0 0 0 0 0 0 0 0 0 0 0 0 0 0 0 0 0 0 0 0 0 0 0 0 0 0 0 0 0 0 0 0
0 0 0 0 0 0 0 0 0 0 0 0 0 0 0 0 0 0 0 0 0 0 0 0 0 0 0 0 0 0 0 0 0 0 0 0 0 0 0 0 0 0 0 0 0 0 0 0 0 0 0 0.019978015316408 0 0 0 0 0 0 0 0 0 0 0 0 0 0 0 0 0 0 0 0 0 0 0 0 0 0 0 0.00941789900877479 0 0 0 0 0 0 0 0 0 0 0 0 0 0 0 0 0 0 0 0 0 0 0 0 0 0 0 0 0 0 0 0 0 0 0 0 0 0 0 0 0 0 0 0 0 0 0 0 0 0 0 0 0 0 0 0 0 0 0 0 0 0 0 0 0 0 0 0 0 0 0 0 0 0 0 0 0 0 0 0 0 0 0 0 0 0 0 0 0 0 0 0.0111960508913731 0 0 0 0 0 0 0 0 0 0 0 0 0 0 0 0.0254980625457587 0 0.0196883774087504 0 0.267766123762632 0 0 0 0 0 0.0605309335900161 0 0 0 0 0.0311380283476912 0.0195752567724758 0.128588196980486 0 0 0 0 0 0 0 0 0 0 0 0 0 0 0 0 0 0 0.028841517104739 0.0185817283323837 0 0 0 0 0 0 0 0 0 0 0 0 0.0150692858854882 0 0 0 0.0368805087688545 0.0306108656855572 0 0 0 0 0 0 0 0 0 0 0 0 0 0 0 0 0 0 0 0 0 0 0 0.00578251044805727 0 0 0 0 0 0 0 0 0 0 0 0.00774827415024897 0 0 0 0 0.239363846643149 0 0 0 0 0 0 0 0 0 0 0 0 0 0 0 0 0 0 0 0 0 0 0 0 0 0 0 0 0 0 0 0 0.00475924823956024 0.018985270117596
0 0 0 0 0 0 0 0 0 0 0 0 0 0 0 0 0 0 0 0 0 0 0 0 0 0 0 0 0 0 0 0 0 0 0 0 0 0 0.0114624481343312 0.0186145863647656 0 0 0 0 0 0 0 0.0181133973622724 0 0 0 0 0 0 0 0 0 0 0 0 0 0 0 0 0 0 0 0 0 0 0.0290934250768259 0 0 0 0 0 0 0 0 0 0 0 0 0 0 0 0 0 0 0 0 0 0 0 0 0 0 0 0 0 0 0 0 0 0 0 0 0 0 0 0 0 0 0 0 0 0 0 0 0 0 0 0 0 0 0 0 0 0 0 0 0 0 0 0 0 0 0 0 0 0 0 0 0 0 0 0 0 0 0 0 0 0 0 0 0 0 0 0 0 0 0 0 0 0 0 0 0 0 0 0 0 0 0 0 0 0 0 0 0 0 0 0 0.0203822236497528 0 0 0 0 0 0 0 0.0540093168431343 0 0 0 0 0 0 0 0 0 0.0592143514249892 0 0 0.0789293344691526 0 0 0 0 0 0 0 0 0 0 0 0 0 0 0 0 0 0 0 0 0 0 0 0 0 0 0 0 0 0 0 0 0 0 0 0 0 0 0 0 0 0 0 0 0 0 0 0 0 0 0 0 0 0 0 0 0 0 0 0 0 0 0 0 0 0 0 0 0 0 0 0 0 0 0 0 0 0 0.710180916674776 0 0 0 0 0 0 0 0 0 0 0 0 0 0 0 0 0 0 0 0 0 0 0 0 0 0 0 0 0 0 0 0 0 0
0 0 0 0 0 0 0 0 0 0 0 0 0 0 0 0 0 0 0 0 0 0 0 0 0 0 0 0 0 0 0 0 0 0 0 0 0 0 0 0 0 0 0 0 0.0151694842166803 0 0 0 0 0 0 0 0 0 0 0 0 0 0 0 0 0 0 0 0 0 0 0 0 0 0 0 0 0 0 0 0 0 0 0 0 0 0 0 0 0 0 0 0 0 0 0 0 0 0 0 0 0 0 0 0 0 0 0 0 0 0 0 0 0 0 0 0 0 0 0 0 0 0 0 0 0 0 0 0 0 0 0 0 0 0 0 0 0 0 0 0 0 0 0 0 0 0 0 0 0 0 0 0 0 0 0 0 0 0 0 0 0 0 0 0 0 0 0 0 0 0 0 0 0 0 0 0 0 0 0 0 0 0 0.0194791745043684 0 0 0 0.0266195588983986 0 0 0 0 0 0 0 0 0 0 0 0 0 0 0 0.0539315462343029 0.252854379758224 0.0575881409039031 0 0 0.224758747759158 0 0 0 0 0 0 0 0 0 0 0 0 0 0 0 0 0 0 0.172849779148669 0 0 0 0 0 0.0349999758896215 0 0.0355496245972203 0 0.039166639686005 0 0 0 0 0 0 0 0 0 0 0 0 0 0 0 0 0 0 0 0 0 0 0 0 0 0 0 0 0 0 0 0 0 0 0 0 0 0 0 0 0 0 0 0 0 0 0 0 0 0 0 0 0 0 0 0 0 0.0670329484034491 0 0 0 0 0 0 0 0 0 0 0 0 0 0 0 0 0 0 0 0 0 0 0 0 0 0
0 0 0 0 0 0 0 0 0 0 0 0 0 0 0 0 0 0 0 0 0 0 0 0.00931929115156832 0.0167834324724724 0.00389291320984731 0 0 0 0 0 0 0 0 0 0 0 0 0.0176423065748153 0 0 0 0 0 0 0 0 0.0210600898438109 0 0 0 0 0 0 0 0 0 0 0 0 0 0 0 0.0307931245263935 0 0 0 0 0 0 0.0385173658793392 0 0 0 0.0127191109941224 0 0 0 0 0 0 0 0 0 0 0 0 0 0 0 0 0 0 0 0 0 0 0 0 0 0 0 0 0 0 0 0 0 0 0 0 0 0 0 0 0 0 0 0 0 0 0 0 0 0 0 0 0 0 0 0 0 0 0 0.00525966698907408 0 0 0 0 0 0 0 0 0 0 0 0 0 0 0 0 0 0 0 0 0 0 0 0 0 0 0 0 0 0 0 0 0 0 0 0 0.0902301692044934 0 0 0 0 0 0 0 0.0191349664521857 0 0 0 0.0350010081861286 0.0208904039223417 0 0 0 0 0 0 0 0 0 0 0 0 0 0 0 0.0480894797023821 0.0859520304197938 0.0277432673653485 0.0510676703389778 0 0 0 0 0 0 0 0 0.0190870205870746 0 0 0 0 0 0 0 0 0 0 0.0505124211966532 0 0 0 0 0 0 0 0 0 0 0 0 0 0 0 0 0 0 0 0 0 0 0 0 0 0 0 0 0 0 0 0 0 0 0 0 0 0 0 0 0 0 0 0 0 0 0 0 0 0 0 0 0 0 0 0 0 0 0 0.313840697911815 0 0 0 0 0 0 0 0.0824635630713626 0 0 0 0 0 0 0 0 0 0 0 0 0 0 0 0 0 0 0 0 0 0 0 0 0 0
0 0 0 0 0 0 0 0 0 0 0 0 0 0 0 0 0 0 0 0 0 0 0 0 0 0 0 0 0 0 0 0 0 0 0 0 0 0 0 0 0 0 0 0 0 0 0 0 0 0 0 0 0 0 0 0 0 0 0 0 0 0 0 0 0 0 0 0 0 0 0 0 0 0 0 0 0 0 0 0 0 0 0 0 0 0 0 0 0 0 0 0 0 0 0 0 0 0 0 0 0 0 0 0 0 0 0 0 0 0 0 0 0 0 0 0 0 0 0 0 0 0 0 0 0 0 0 0 0 0 0 0 0 0 0 0 0 0 0 0 0 0 0 0 0 0 0 0 0 0 0 0 0 0 0 0 0 0 0 0 0 0 0 0 0 0 0 0 0 0 0 0 0 0 0 0 0 0 0 0 0 0 0 0 0 0 0 0 0 0 0 0 0.762090531831253 0 0 0 0 0 0 0 0 0 0 0 0 0 0 0 0 0 0 0 0 0 0 0 0 0 0 0 0 0 0 0 0 0 0 0 0 0.0458537393031946 0 0 0.0559590300410606 0.136096698824492 0 0 0 0 0 0 0 0 0 0 0 0 0 0 0 0 0 0 0 0 0 0 0 0 0 0 0 0 0 0 0 0 0 0 0 0 0 0 0 0 0 0 0 0 0 0 0 0 0 0 0 0 0 0 0 0 0 0 0 0 0 0 0 0 0 0 0 0 0 0 0 0 0 0 0 0 0 0 0 0 0 0 0 0
0 0 0 0 0 0 0 0 0 0 0 0 0 0 0 0 0 0 0 0 0 0 0 0 0 0 0 0 0 0 0 0 0 0 0 0 0 0 0 0 0 0 0 0 0 0 0 0 0 0 0 0 0 0 0 0 0 0 0 0 0 0 0 0 0 0 0 0 0 0 0 0 0 0 0 0 0 0 0 0 0 0 0 0 0 0 0 0 0 0 0 0 0 0 0 0 0 0 0 0 0 0 0 0 0 0 0 0 0 0 0 0 0 0 0 0 0 0 0 0 0 0 0 0 0 0 0 0 0 0 0 0 0 0 0 0 0 0 0 0 0 0 0 0 0 0 0 0 0 0 0 0 0 0 0 0 0 0 0.110142337237262 0.00946107913513435 0 0 0 0 0 0 0.0309161388018186 0 0 0 0 0 0 0 0 0 0 0.0114388283700169 0.030218057504507 0 0 0 0 0 0 0 0 0 0 0 0 0 0 0 0 0 0 0 0.114478832349323 0 0 0 0 0 0 0 0 0 0 0 0 0 0 0 0 0 0 0 0 0 0 0 0 0 0 0 0 0 0 0 0 0 0 0 0 0 0 0 0 0 0 0 0 0 0.0145392047976836 0.143454523477286 0 0 0 0 0 0 0 0 0 0 0 0 0 0 0 0 0 0 0 0 0 0 0 0 0 0 0 0 0 0 0 0 0 0 0 0 0 0 0 0 0.0107360135316831 0.0290369321250118 0 0.0302733632746623 0.0752788744685868 0 0 0 0 0.214693454349072 0.163665648685141 0 0 0.0116667118928116 0 0 0 0 0 0 0 0 0 0 0 0 0 0 0 0 0 0
0 0 0 0 0 0 0 0 0 0 0 0 0 0 0 0 0 0 0 0 0 0 0 0 0 0 0 0 0 0 0 0.0584490793762049 0 0.0076615175336761 0.0404944932325691 0 0 0 0 0 0 0 0 0 0 0 0 0 0 0 0 0 0 0 0 0.0105469325164326 0.0728442369975145 0 0 0 0 0 0 0 0 0 0 0.0243108372441011 0 0 0 0 0 0 0 0 0 0 0 0 0 0 0 0 0 0 0 0 0 0 0 0 0.00642436621532309 0 0.0113360735479471 0 0 0 0 0 0.0044432900813561 0 0 0 0.0129641822206555 0 0 0 0 0.0688727585542248 0 0 0 0 0 0 0 0 0 0 0 0 0 0 0 0 0 0 0 0 0 0 0 0 0 0 0 0 0 0 0 0 0 0 0 0 0 0 0 0 0 0 0 0 0 0 0 0 0 0 0 0 0 0 0 0 0 0.335015358811362 0 0.0181443099883673 0.0119965770498023 0.0098281252327334 0 0 0 0 0 0 0 0 0 0 0 0 0 0 0 0.0198169335871051 0 0.128569966589474 0 0 0 0 0 0.0129802915976382 0 0 0 0 0 0 0 0 0 0 0 0 0 0 0 0 0 0 0 0 0 0 0 0 0 0 0 0.0312186516738373 0 0 0 0 0 0 0 0 0 0 0 0 0 0 0 0 0 0 0 0 0 0 0 0 0 0 0 0 0 0 0 0 0 0.096122195007934 0 0 0 0 0 0 0.0179598229417422 0 0 0 0 0 0 0 0 0 0 0 0 0 0 0 0 0 0 0 0 0 0 0 0 0 0 0 0 0 0 0 0 0 0 0 0 0 0 0 0 0 0 0 0 0 0 0 0 0 0 0 0 0
0 0 0 0 0 0 0 0 0 0 0 0 0 0 0 0 0 0 0 0 0 0 0.0128836222183813 0 0 0 0 0 0 0 0 0 0 0 0 0 0 0 0 0 0 0 0 0 0 0 0 0 0 0 0 0 0 0 0 0 0 0 0 0 0 0 0 0 0 0 0 0 0 0 0 0 0 0 0 0 0 0 0 0 0 0 0 0 0 0 0 0 0 0 0 0 0 0 0 0 0 0 0 0 0 0 0 0 0 0 0 0 0 0 0 0 0 0 0 0 0 0 0 0 0 0 0 0 0.0163378410190515 0 0 0 0.0420452306391561 0 0 0 0 0 0 0 0 0 0 0 0 0 0 0 0 0 0 0 0 0 0 0 0 0 0 0 0 0 0 0 0 0 0.061438124825054 0 0 0.0412488260156878 0 0 0 0 0 0 0.0712927711689082 0 0.0655416959332488 0 0 0 0 0 0 0 0 0.0254223360804586 0 0 0 0 0 0 0.0189636302350387 0 0 0 0 0 0 0 0 0 0 0 0 0 0 0 0 0 0 0.0393978614074218 0.148998104170404 0 0 0 0 0 0 0 0 0.116399007493827 0 0 0 0 0 0 0 0.0314026451169328 0 0.0503439231239717 0 0 0.0675408997988209 0.17306000449621 0 0 0 0 0 0 0 0 0 0 0 0 0 0 0 0 0 0 0 0 0 0 0 0 0 0 0 0 0 0 0 0 0 0 0 0 0 0 0 0 0 0 0 0 0 0 0 0 0 0 0 0 0 0 0 0 0 0.0176834762574275 0 0 0 0 0 0 0 0 0 0 0 0 0 0 0 0 0 0 0 0 0 0 0 0 0 0
0 0 0 0 0 0 0 0 0 0 0 0 0 0 0 0 0 0 0 0 0 0 0 0 0 0 0 0 0 0 0 0 0 0 0 0 0 0 0 0 0 0 0 0 0 0 0 0 0 0 0 0 0 0 0 0 0 0 0 0 0 0 0 0 0 0 0 0 0 0 0 0 0 0 0 0 0 0 0 0 0 0 0 0 0 0 0 0 0 0 0 0 0 0 0 0 0 0 0 0 0 0 0 0 0 0 0 0 0 0 0 0 0 0 0 0 0 0 0 0 0 0 0 0 0 0 0 0 0 0 0 0 0 0 0 0 0 0 0 0 0 0 0 0 0 0 0 0 0 0 0 0 0 0 0 0 0 0 0 0 0 0 0 0 0 0 0 0 0 0 0 0 0 0 0 0 0 0 0 0 0 0 0 0 0 0 0 0 0 0 0 0 0 0 0 0 0 0 0 0 0 0 0 0 0 0 0 0 0.303907279303706 0 0 0 0 0 0 0 0 0 0 0 0 0 0 0 0 0 0 0 0 0 0 0 0 0 0 0 0 0 0 0 0 0 0 0 0 0 0 0 0 0 0 0 0 0 0 0 0 0 0 0 0 0 0 0 0 0 0 0 0.547139231376835 0 0.148953489319458 0 0 0 0 0 0 0 0 0 0 0 0 0 0 0 0 0 0 0 0 0 0 0 0 0 0 0 0 0 0 0 0 0 0 0 0 0 0 0 0 0 0 0 0 0 0 0
0 0 0 0 0 0 0 0 0 0 0 0 0 0 0 0 0 0 0 0 0 0 0 0 0 0 0 0 0 0 0 0 0 0 0 0 0 0 0 0 0 0 0 0 0 0 0 0 0 0 0 0 0 0 0 0 0 0 0 0 0 0 0 0 0 0 0 0 0 0 0 0 0 0 0 0 0 0 0 0 0 0 0 0 0 0 0 0 0 0 0 0 0 0 0 0 0 0 0 0 0 0 0 0 0 0 0 0 0 0 0 0 0 0 0 0 0 0 0 0 0 0 0 0 0 0 0 0 0 0 0 0 0 0 0 0 0 0 0 0 0 0 0 0 0 0 0 0 0 0 0 0 0 0 0 0 0 0 0 0 0 0 0.0555250574966877 0 0 0 0.0280438097814816 0 0 0 0 0 0.184656573374221 0 0.051930449773899 0 0 0 0 0.0300498867565304 0 0 0 0 0.0575160449321254 0 0 0 0 0 0 0 0.134019884311747 0 0 0 0 0 0 0 0 0 0 0 0 0 0 0 0.410320596642155 0 0 0 0 0 0 0 0 0 0 0 0 0 0 0 0 0 0 0 0 0 0 0 0 0 0 0 0 0 0 0 0 0 0 0 0 0 0 0 0 0 0 0 0 0 0 0 0 0 0 0 0 0 0 0 0 0 0 0 0 0 0 0 0 0 0 0 0 0 0 0 0 0 0 0 0 0 0 0 0 0 0 0 0 0 0 0 0 0 0 0 0 0 0 0 0 0 0 0.0479376969311522 0 0 0 0 0 0 0 0 0 0
0 0 0 0 0 0 0 0 0 0 0 0 0 0 0 0 0 0 0 0 0 0 0 0 0 0 0 0 0 0 0 0 0 0 0 0 0 0 0 0 0 0 0 0 0 0 0 0 0 0 0 0 0 0 0 0 0 0 0 0 0 0 0 0 0 0 0 0 0 0 0 0 0 0 0 0 0 0 0 0 0 0 0 0 0 0 0 0 0 0 0 0 0 0 0 0 0 0 0 0 0 0 0 0 0 0 0 0 0 0 0 0 0 0 0 0 0 0 0 0 0 0 0 0 0 0 0 0 0 0 0 0 0 0 0 0 0 0 0 0 0 0 0 0 0 0 0 0 0 0 0 0 0 0 0 0 0 0 0 0 0 0 0 0 0 0.186477589565327 0 0 0 0 0 0 0 0 0 0 0.244531401365845 0 0 0 0 0 0 0 0 0 0 0 0 0 0 0 0 0 0 0 0 0 0 0 0 0 0 0 0 0 0 0 0 0 0 0 0 0 0 0 0 0 0 0 0.172645817306976 0 0 0 0 0.112137181099722 0 0 0 0 0 0 0 0 0 0 0 0 0 0 0 0 0 0 0 0 0 0 0 0 0 0 0 0 0 0 0 0 0 0 0 0 0 0 0 0 0 0 0 0 0 0 0 0 0 0 0 0 0 0 0 0 0 0 0 0 0 0 0 0 0 0 0 0 0 0 0 0 0 0 0 0 0.28420801066213 0 0 0 0 0 0 0 0 0 0 0 0 0 0 0
0 0 0 0 0 0 0 0 0 0 0 0 0 0 0 0 0 0 0 0 0 0 0 0 0 0 0 0 0 0 0 0 0 0 0 0 0 0 0 0 0 0 0 0 0 0 0 0 0 0 0 0 0 0 0 0 0 0 0 0 0 0 0 0 0 0 0 0 0 0 0.062973788231302 0 0 0 0 0 0 0 0 0 0 0 0 0 0 0 0 0 0 0 0 0 0 0 0 0 0 0 0 0 0 0 0 0 0 0 0 0 0 0 0 0 0 0 0 0 0 0 0 0 0 0 0 0 0 0 0 0 0 0 0 0 0 0 0 0 0 0 0 0 0 0 0 0 0 0 0 0 0 0 0 0 0 0 0 0 0 0 0 0 0 0 0 0 0 0 0 0 0 0 0 0 0 0 0 0 0 0 0 0 0 0 0 0.341815951902272 0 0 0 0 0 0 0 0 0 0 0 0 0 0 0 0 0 0 0 0 0.31624229193639 0 0 0 0 0 0 0 0 0 0 0 0 0 0 0 0 0 0 0 0 0 0 0 0 0.1275968899639 0 0 0 0 0 0 0 0 0 0 0 0 0 0 0 0 0 0 0 0 0 0 0 0 0 0 0 0 0 0 0 0 0 0 0 0 0 0 0 0 0 0 0 0 0 0 0 0 0 0 0 0 0 0 0 0 0 0 0 0 0 0 0 0 0 0 0 0 0 0 0 0 0 0 0 0 0 0.0959988426987832 0.0553722352673528 0 0 0 0 0 0 0 0 0
0 0 0 0 0 0 0 0 0 0 0 0 0 0 0 0 0 0 0 0 0 0 0 0 0 0 0 0 0 0 0 0 0 0 0 0 0 0 0 0 0 0 0 0 0 0 0 0 0 0 0 0 0 0 0 0 0 0 0 0 0 0 0 0 0 0 0 0 0 0 0.0255504531004008 0 0 0 0 0 0 0 0 0 0 0 0 0 0 0 0 0 0 0 0 0 0 0 0 0 0 0 0 0 0 0 0 0 0 0 0 0 0 0 0 0 0 0 0 0 0 0 0 0 0 0 0 0 0 0 0 0 0 0 0 0 0 0 0 0 0 0 0 0 0 0 0 0 0 0 0 0 0 0 0 0 0 0 0 0 0 0 0 0 0 0 0 0 0 0 0 0 0 0 0 0 0 0 0 0 0 0 0 0 0 0 0 0.544524470093193 0 0 0 0 0 0 0 0 0 0 0 0 0 0 0 0 0 0 0 0 0 0 0 0 0 0 0 0 0 0 0 0 0 0 0 0 0 0 0 0 0 0 0 0 0 0 0 0 0 0 0 0 0 0 0.0427934591562688 0 0 0 0 0 0 0 0 0 0 0 0 0 0 0 0 0 0 0 0 0 0 0 0 0 0 0 0.0161624527037129 0 0 0 0 0 0 0 0 0 0 0 0 0 0 0 0 0 0 0 0 0 0 0 0 0.0487414383012313 0 0.322227726645193 0 0 0 0 0 0 0 0 0 0 0 0 0 0 0 0 0 0 0 0 0 0 0 0
0 0 0 0 0 0 0 0 0 0 0 0 0 0 0 0.00214883764108549 0 0 0 0 0 0 0 0 0 0 0 0 0 0 0 0 0 0 0.0101627111404022 0 0 0 0 0 0 0 0 0 0 0 0.0054503763792375 0 0 0 0.00466560190740822 0 0 0 0 0 0 0 0 0 0 0 0 0 0 0 0 0 0 0 0 0 0 0 0 0 0 0 0 0 0 0 0 0 0 0 0.0027701976254687 0 0 0 0 0 0 0 0.00866348035826397 0 0 0 0 0 0.0110816309545686 0 0 0 0 0 0 0 0 0 0 0 0 0 0 0 0 0 0 0 0 0 0 0 0 0 0 0 0 0 0 0 0 0 0 0 0 0 0 0 0 0 0 0 0 0 0 0 0 0 0 0 0 0 0 0 0 0 0 0 0 0 0 0 0 0 0 0 0 0 0 0 0 0 0 0 0 0 0 0 0 0 0 0 0 0 0 0 0.128118021925987 0.0129455407071547 0 0 0 0 0 0.0233749812363616 0.114234846678719 0 0 0 0 0 0 0 0 0 0 0 0 0 0 0 0 0 0 0.142630674600086 0 0 0 0 0.0102035612538097 0 0 0 0 0.0439138069218043 0.0252223624704808 0 0 0 0 0 0 0 0 0 0 0 0 0 0 0 0 0 0 0 0 0 0 0 0 0 0 0 0 0 0 0.0506972160645178 0 0 0 0 0 0 0 0 0 0 0 0 0 0 0 0 0 0 0 0 0 0 0 0 0 0 0 0 0 0 0 0 0 0 0 0 0 0 0 0.193810312297511 0 0 0 0 0.0313498479929834 0.0261340224998762 0 0.0928829401646408 0 0 0 0 0 0 0 0 0 0 0 0.0595390291796339
0 0 0 0 0 0 0 0 0 0 0 0 0 0 0 0 0 0 0 0 0 0 0 0 0 0 0 0 0 0 0 0 0 0 0 0 0 0 0 0 0 0 0 0 0 0 0 0 0 0 0 0 0 0 0 0 0 0 0 0 0 0 0 0 0 0 0 0 0 0 0 0 0 0 0 0 0 0 0 0 0 0 0 0 0 0 0 0 0 0 0 0 0 0 0 0 0 0 0 0 0 0 0 0 0 0 0 0 0 0 0 0 0 0 0 0 0 0 0 0 0 0 0 0 0 0 0 0 0 0 0 0 0 0 0 0 0 0 0 0 0 0 0 0 0 0 0 0 0 0 0 0 0 0 0 0 0 0 0 0 0 0 0.00448983135385659 0 0 0 0 0 0 0 0 0 0 0 0.008867769687836 0 0 0 0 0 0 0 0 0 0 0 0 0 0.0411813007347406 0 0 0 0 0.0041651534989006 0 0.0215548040448729 0.204815675503544 0 0 0 0 0 0 0 0 0 0 0 0 0 0 0 0 0 0.103614206900305 0 0 0.0197302389932737 0.0136424927613185 0.0176240203558444 0.00511135944130308 0 0 0 0 0.0163363711038242 0.0269866534492533 0 0 0 0 0 0 0 0 0 0 0 0 0 0 0 0 0 0 0 0 0 0 0 0 0 0 0 0.000940739443655523 0 0 0 0 0 0 0 0 0 0 0 0 0 0 0 0 0 0.0171230342388398 0.0124682340518213 0 0.00947723687316943 0 0 0 0.0430897830120773 0 0.0208054721505182 0 0 0 0 0 0 0 0 0 0 0 0 0 0 0 0.0961649698145817 0 0 0 0 0 0 0 0.22338387679803 0 0.0208880457783087 0.00470627812210109 0.0229725096566225 0 0 0 0 0 0 0 0.0398599422314014
0 0 0 0 0 0 0 0 0 0 0 0 0 0 0 0 0 0 0 0 0 0 0 0 0 0 0 0 0 0 0 0 0 0 0 0 0 0 0 0 0 0 0 0 0 0 0 0 0 0 0 0 0 0 0 0 0 0 0 0 0 0 0 0 0 0 0 0 0 0 0 0 0 0 0 0 0 0 0 0 0 0 0 0 0 0 0 0 0 0 0 0 0 0 0 0 0 0 0 0 0 0 0 0 0 0 0 0 0 0 0 0 0 0 0 0 0 0 0 0 0 0 0 0 0 0 0 0 0 0 0 0 0 0 0 0 0 0 0 0 0 0 0 0 0 0 0 0 0 0 0 0 0 0 0 0 0 0 0 0 0 0 0 0 0 0 0 0 0 0 0 0 0 0 0 0 0 0 0 0 0 0 0 0 0 0 0 0 0 0 0 0 0 0 0 0 0 0 0 0 0 0 0 0 0 0 0 0 0 0 0 0 0 0 0 0 0 0 0 0 0.141716007265959 0 0 0 0 0 0 0 0 0 0 0 0 0 0 0 0 0 0 0 0 0 0 0 0 0 0 0 0 0 0 0 0 0 0 0 0 0 0 0 0 0 0 0 0 0 0 0 0 0 0 0.526718598341413 0 0 0 0 0 0 0 0 0 0 0 0 0 0 0 0 0 0 0 0 0 0 0 0 0 0 0 0 0 0 0.331565394392628 0 0 0 0 0 0 0 0 0 0 0 0 0 0 0
0 0 0 0 0 0 0 0 0 0 0 0 0 0 0 0 0 0 0 0 0 0 0 0 0 0 0 0 0 0 0 0 0 0 0 0 0 0 0 0 0 0 0 0 0 0 0 0 0 0 0 0 0 0 0 0 0 0 0 0 0 0 0 0 0 0 0 0 0 0 0 0 0 0 0 0 0 0 0 0 0 0 0 0 0 0 0 0 0 0 0 0 0 0 0 0 0 0 0 0 0 0 0 0 0 0 0 0 0 0 0 0 0 0 0 0 0 0 0 0 0 0 0 0 0 0 0 0 0 0 0 0 0 0 0 0 0 0 0 0 0 0 0 0 0 0 0 0 0 0 0 0 0 0 0 0 0.00364083161117393 0.0265892976636819 0 0 0 0 0.0354658429922119 0 0 0 0 0 0 0 0 0 0 0 0 0 0 0 0.00712147159014616 0.02184193203795 0 0 0 0.00914046436186519 0 0 0 0 0 0 0 0 0 0.0464893216991546 0 0 0.105565626798158 0 0.0166796303901652 0 0 0 0 0 0 0 0 0 0 0 0 0 0 0 0 0.0190147297125448 0 0 0.0342589857286042 0.0810935439913146 0 0 0.117283477683063 0 0 0 0 0 0 0 0 0 0 0 0 0 0 0 0 0 0 0.00394926569771494 0 0.0111953718098148 0.0103911119156228 0.0135823852441089 0 0 0 0.00983917046329496 0.0101763462259709 0 0.00509233001628661 0 0.0064512611341238 0 0 0 0 0 0 0 0 0 0 0 0 0 0 0 0 0 0 0 0 0 0 0 0 0 0 0 0 0.00268336437575002 0 0 0 0 0 0 0 0.0070115867760584 0 0 0.00699158765397171 0 0 0 0 0 0 0 0 0 0 0.0209152652134041 0.00744127996806915 0.128973660282141 0.0707632282607428 0.160357628702892 0 0 0 0 0 0 0 0
0 0 0 0 0 0 0 0 0 0 0 0 0 0 0 0 0 0 0 0 0 0 0 0 0 0 0 0 0 0 0 0 0 0 0 0 0 0 0 0 0 0 0 0 0 0 0 0 0 0 0 0 0 0 0 0 0 0 0 0 0 0 0 0 0 0 0 0 0 0 0 0 0 0 0 0 0 0 0 0 0 0 0 0 0 0 0 0 0 0 0 0 0 0 0 0 0 0 0 0 0 0 0 0 0 0 0 0 0 0 0 0 0 0 0 0 0 0 0 0 0 0 0 0 0 0 0 0 0.0176558384990811 0 0 0 0 0 0 0 0 0 0 0 0 0 0 0 0 0 0 0 0 0 0 0 0 0 0 0 0 0 0 0 0 0 0 0 0 0 0 0 0.0139380921213544 0 0 0 0.0321013397513562 0.00916161518213816 0 0 0 0 0 0 0 0 0 0.0151430391428274 0 0 0 0 0 0 0 0 0 0 0 0 0.0106338319697081 0 0 0 0 0 0 0 0 0 0 0 0 0 0 0 0 0 0 0.019022217442627 0 0.0495660259956143 0 0.556253833481663 0 0 0.00568262553676044 0 0 0 0 0 0 0.0467390761188597 0 0 0 0 0 0 0 0 0 0 0 0 0 0 0 0.00217289432987705 0 0 0.00232114919818179 0 0 0 0 0 0.00140223373634608 0 0 0 0 0 0 0 0 0 0 0 0 0 0 0 0 0 0 0 0 0 0 0 0 0.0158129671326725 0 0.0149665532397739 0 0 0 0 0 0 0 0 0 0.015520155963586 0 0 0.00553145636774266 0 0 0 0 0 0 0 0 0 0 0.0305717156509227 0 0.0895748092191504 0.0284348655753046 0.0131754136304651 0 0 0 0.00461825071398738 0 0 0 0
0 0 0 0 0 0 0 0 0 0 0 0 0 0 0 0 0 0 0 0 0.00211021893269163 0 0 0 0 0 0 0 0 0 0 0 0 0 0 0 0 0 0 0 0 0 0 0 0 0 0 0 0 0 0 0 0 0 0 0 0 0 0 0 0 0 0 0 0 0 0 0 0 0 0 0 0 0 0 0 0 0 0 0 0 0 0 0 0 0 0 0 0 0 0 0 0 0 0 0 0 0 0 0 0 0 0 0 0 0 0 0 0 0 0 0 0 0 0 0 0 0 0 0 0 0 0 0 0 0 0 0 0.00444425259911893 0 0 0 0 0 0 0 0 0 0 0 0 0 0 0 0 0 0 0 0 0 0 0 0 0 0 0 0 0 0 0 0 0 0.0801105751053181 0.0102456682389896 0 0 0 0 0 0 0.00656529501720652 0.00523727792410051 0 0 0 0 0 0 0 0.0287744106500735 0 0 0 0.0412477733608802 0.054422211872937 0 0 0 0 0 0.0158529452060817 0 0.0100921451395917 0.0185863882088127 0 0 0.00818997921935364 0 0 0 0 0 0 0 0 0 0 0 0.0259951023567295 0 0 0 0 0 0 0.0126101128972367 0 0.0602063721963343 0.285443130869527 0 0 0 0.00948236479116898 0.0153299363098014 0 0 0 0 0 0.036355666959364 0 0 0 0.0956860217584718 0 0 0 0 0 0 0 0 0 0 0 0.00297537441435863 0 0 0.00234364163922775 0 0 0 0 0 0.00235105810678312 0 0 0 0 0 0 0 0 0 0 0 0 0 0 0 0 0 0 0 0 0 0 0 0 0 0 0.0133870468710227 0 0 0 0 0 0 0 0 0 0.0188984772519193 0 0 0.00522898986879347 0 0 0 0 0 0 0 0 0 0 0.0199175946156972 0 0.0602202269288661 0.0222776662175749 0.0226925542636997 0 0 0 0.00271952020826781 0 0 0 0
0 0 0 0 0 0 0 0 0 0 0 0 0 0 0 0 0 0 0 0 0 0 0 0 0 0 0 0 0 0 0 0 0 0 0 0 0 0 0 0 0 0 0 0 0 0 0 0 0 0 0 0 0 0 0 0 0 0 0 0 0 0 0 0 0 0 0 0 0 0 0 0 0 0 0 0 0 0 0 0 0 0 0 0 0 0 0 0 0 0 0 0 0 0 0 0 0 0 0 0 0 0 0 0 0 0 0 0 0 0 0 0 0 0 0 0 0 0 0 0 0 0 0 0 0 0 0 0 0 0 0 0 0 0 0 0 0 0 0 0 0 0 0 0 0 0 0 0 0 0 0 0 0 0 0 0 0.0205500912485069 0.0251684156749273 0 0 0 0 0 0 0 0.0429562536127721 0 0 0 0 0 0 0 0 0 0.118132345502218 0.235992161994783 0 0 0 0 0 0 0 0 0 0 0 0 0 0 0 0 0 0 0 0 0 0 0 0 0 0 0 0 0 0 0 0 0 0 0.0635862725958416 0 0 0.0275694920245736 0.0190110909665536 0.0501955506344891 0 0 0 0 0 0 0 0 0.0278111926469445 0 0 0 0 0 0 0 0 0 0 0 0 0 0 0 0 0 0 0 0 0 0 0 0 0 0 0 0 0 0 0 0 0 0 0 0 0 0 0 0 0 0 0 0 0 0.151426802144696 0 0 0.0304723299964585 0 0 0 0 0 0 0.0310789832696281 0 0 0 0 0 0 0 0 0 0 0 0 0 0 0 0 0 0 0 0 0.156049017687607 0 0 0 0 0 0 0 0 0 0 0 0 0 0 0
0 0 0 0 0 0 0 0 0 0 0 0 0 0 0 0 0 0 0 0 0 0 0 0 0 0 0 0 0 0 0 0 0 0 0 0 0 0 0 0 0 0 0 0 0 0 0 0 0 0 0 0 0 0 0 0 0 0 0 0 0 0 0 0 0 0 0 0 0 0 0 0 0 0 0 0 0 0 0 0 0 0 0 0 0 0 0 0 0 0 0 0 0 0 0 0 0 0 0 0 0 0 0 0 0 0 0 0 0 0 0 0 0 0 0 0 0 0 0 0 0 0 0 0 0 0 0 0 0 0 0 0 0 0 0 0 0 0 0 0 0 0 0 0 0 0 0 0 0 0 0 0 0 0 0 0 0 0 0 0 0 0 0 0 0 0 0 0 0 0 0 0 0 0 0 0 0 0 0 0 0 0 0 0.63233271300267 0 0 0 0 0 0 0 0 0 0 0 0 0 0 0 0 0 0 0 0 0 0 0 0 0 0 0 0 0 0 0 0 0 0 0 0 0 0 0 0 0 0 0 0.36766728699733 0 0 0 0 0 0 0 0 0 0 0 0 0 0 0 0 0 0 0 0 0 0 0 0 0 0 0 0 0 0 0 0 0 0 0 0 0 0 0 0 0 0 0 0 0 0 0 0 0 0 0 0 0 0 0 0 0 0 0 0 0 0 0 0 0 0 0 0 0 0 0 0 0 0 0 0 0 0 0 0 0 0 0 0 0 0 0 0 0 0
0 0 0 0 0 0 0 0 0 0 0 0 0 0 0 0 0 0 0 0 0 0 0 0 0 0 0 0 0 0 0 0 0 0 0 0 0 0 0 0 0 0 0 0 0 0 0 0 0 0 0 0 0 0 0 0 0 0 0 0 0 0 0 0 0 0 0 0 0 0 0 0 0 0 0 0 0 0 0 0 0 0 0 0 0 0 0 0 0 0 0 0 0 0 0 0 0 0 0 0 0 0 0 0 0 0 0 0 0 0 0 0 0 0 0 0 0 0 0 0 0 0 0 0 0 0 0 0 0 0 0 0 0 0 0 0 0 0 0 0 0 0 0 0 0 0 0 0 0 0 0 0 0 0 0 0 0.00525159341046908 0.0345968964945131 0 0 0 0 0.0286634486230654 0 0 0 0 0 0 0 0 0.00279723521080131 0 0 0 0 0 0 0.00969072622177818 0.0142184980321646 0 0 0 0.00483061706428437 0 0 0 0 0 0 0 0 0 0.0276337142895395 0 0 0 0 0.03444249744182 0 0 0 0 0 0 0 0 0 0 0 0 0 0 0 0 0 0 0.136524226314561 0.0045720642871857 0.0148673432808583 0 0 0 0 0 0.00866662030794105 0 0 0 0 0 0 0 0 0 0 0 0 0.00308759605641651 0 0 0.00496660781338988 0 0.0443562863407112 0.0638344533509971 0.0241270165047624 0 0 0 0.0174967918523743 0.0545696131923147 0 0 0 0.0139159987234449 0 0 0.00859349799008133 0 0 0 0 0 0 0 0 0 0 0 0 0 0 0 0 0 0 0 0 0 0 0 0 0 0.00428461272061511 0 0 0 0 0 0 0 0.00388177371731475 0 0 0.0125425423218391 0.0119350653498583 0.0185035448007677 0 0 0.00811312297540302 0 0 0 0 0 0 0 0 0.317326324149132 0.061709671161597 0 0 0 0 0 0 0 0
0 0 0 0 0 0 0 0 0 0 0 0 0 0 0 0 0 0 0 0.00408620721668492 0.00384922525102372 0 0 0 0 0 0 0 0 0 0 0 0 0 0 0 0 0 0 0 0 0 0 0 0.0306494194915613 0.00412569111829009 0 0 0 0 0 0 0 0 0 0 0 0 0 0 0.00221655285286217 0 0.00363108414873445 0.00525834468417782 0 0 0 0 0 0 0 0 0 0 0.0126350371683314 0 0 0.0160343657095392 0 0 0 0 0 0 0 0 0 0 0 0 0 0 0 0 0 0 0 0 0 0 0 0 0 0 0 0 0 0 0 0 0 0 0 0 0 0 0 0 0 0 0 0 0 0 0 0 0 0 0.00618184661009123 0.00208450459536642 0 0 0 0 0 0 0 0 0 0 0 0 0 0 0 0 0 0 0 0 0 0 0 0 0 0 0 0 0 0 0 0 0 0 0 0 0 0.0372303197959939 0 0.0059981053334494 0.175929787314636 0.257686659755808 0 0 0 0 0 0 0.00240180192983512 0.0107583083590585 0 0 0 0.00540781560222104 0.0173950194288042 0 0 0.0239395803436451 0.0102375819676192 0.0192317661478901 0.0287006740958856 0.00467112545524043 0 0 0 0.00234487303401746 0 0 0 0 0.00725587204792498 0.0138258521311699 0 0.0281654727061198 0.0362257144108285 0 0 0.0095668451229292 0 0 0 0 0 0 0 0 0 0 0 0.0171488324745396 0 0 0 0 0 0 0 0 0 0.0217091314727796 0 0 0.00775170871295899 0.0245824070626362 0 0 0 0 0 0 0 0 0 0 0 0 0 0 0 0 0 0 0 0 0 0 0 0 0 0 0 0 0 0 0.00395611083193874 0 0 0 0 0 0 0 0 0 0 0 0 0 0 0 0 0 0 0.103106842529701 0 0 0 0 0 0 0 0 0 0 0 0 0 0 0 0 0 0 0 0 0 0 0 0 0 0 0 0 0 0 0 0 0.0066059300643233 0.0274135830213836
0 0 0 0 0 0 0 0 0 0 0 0 0 0 0 0 0 0 0 0 0 0 0 0 0 0 0 0 0 0 0 0 0 0 0 0 0 0 0 0 0 0 0 0 0 0 0 0 0 0 0 0 0 0 0 0 0 0 0 0 0 0 0 0 0 0 0 0 0 0 0 0 0 0 0 0 0 0 0 0 0 0 0 0 0 0 0 0 0 0 0 0 0 0 0 0 0 0 0 0 0 0 0 0 0 0 0 0 0 0 0 0 0 0 0 0 0 0 0 0 0 0 0 0 0 0 0 0 0 0 0 0 0 0 0 0 0 0 0 0 0 0 0 0 0 0 0 0 0 0 0 0 0 0 0 0 0 0 0 0 0 0 0 0 0 0 0 0 0 0 0.016310760879599 0.0407490033879692 0 0 0 0 0 0 0 0 0 0 0 0.0668209423617158 0 0 0 0 0 0 0 0 0 0 0 0 0 0 0 0 0 0.0497188713719289 0 0 0 0 0 0 0 0 0 0 0 0 0 0 0 0 0 0 0 0 0 0 0 0 0 0 0 0 0 0 0 0 0 0 0 0 0.546381175599106 0 0 0 0 0 0 0 0 0 0 0 0 0 0 0 0 0 0 0 0 0 0 0 0 0 0 0 0.0149275645329664 0 0 0 0 0 0 0 0.0299557360720521 0 0 0 0 0 0 0 0 0.0299102289274857 0.0304336961430025 0 0 0 0 0 0 0 0 0 0.143220133103886 0 0 0 0 0.0158109363988007 0 0 0 0 0 0 0 0 0 0 0 0 0 0.0157609512214878 0 0 0 0
0 0 0 0 0 0 0 0 0 0 0 0 0 0 0 0 0 0 0 0 0 0 0 0 0 0 0 0 0 0 0 0 0 0 0 0 0 0 0 0 0 0 0 0 0 0 0 0 0 0 0 0 0 0 0 0 0 0 0 0 0 0 0 0 0 0 0 0 0 0 0 0 0 0 0 0 0 0 0 0 0 0 0 0 0 0 0 0 0 0 0 0 0 0 0 0 0 0 0 0 0 0 0 0 0 0 0 0 0 0 0 0 0 0 0 0 0 0 0 0 0 0 0 0 0 0 0 0 0 0 0 0 0 0 0 0 0 0 0 0 0 0 0 0 0 0 0 0 0 0 0 0 0 0 0 0 0 0 0 0 0 0 0 0 0 0 0 0 0 0 0 0 0 0 0 0 0 0 0 0 0 0 0 0 0 0 0 0 0 0 0 0 0 0 0 0 0.39347458219143 0 0 0 0 0 0 0 0 0 0 0 0 0 0 0.0520852500017731 0 0 0.14963593039789 0.076627387632081 0 0 0 0 0.0350733642414767 0 0.0362366048519193 0 0 0 0 0 0 0 0 0 0 0 0 0 0 0 0 0 0 0 0 0 0 0 0 0 0 0 0 0 0 0 0 0 0 0 0 0 0 0 0 0 0 0 0 0 0 0 0 0 0 0 0 0 0 0 0 0 0 0 0 0 0 0 0 0 0 0.0265514607675008 0 0 0 0 0 0 0 0 0 0 0 0 0.0937515758712575 0 0 0.0430805645847999 0 0 0 0.0934832794598713 0 0 0 0 0 0 0 0
0 0 0 0 0 0 0 0 0 0 0 0 0 0 0 0 0 0 0 0 0 0 0 0 0 0 0 0 0 0 0 0 0 0 0 0 0 0 0 0 0 0 0 0 0 0 0 0 0 0 0 0 0 0 0 0 0 0 0 0 0 0 0 0 0 0 0 0 0 0 0 0 0 0 0 0 0 0 0 0 0 0 0 0 0 0 0 0 0 0 0 0 0 0 0 0 0 0 0 0 0 0 0 0 0 0 0 0 0 0 0 0 0 0 0 0 0 0 0 0 0 0 0 0 0 0 0 0 0 0 0 0 0 0 0 0 0 0 0 0 0 0 0 0 0 0 0 0 0 0 0 0 0 0 0 0 0 0 0 0 0 0 0 0 0 0 0 0 0 0 0 0 0 0 0 0 0 0 0 0 0 0 0 0 0 0 0 0 0 0 0 0 0 0 0 0 0.334416920850048 0 0 0 0 0 0 0 0 0 0 0 0 0 0 0 0 0 0.269156866903418 0.396426212246534 0 0 0 0 0 0 0 0 0 0 0 0 0 0 0 0 0 0 0 0 0 0 0 0 0 0 0 0 0 0 0 0 0 0 0 0 0 0 0 0 0 0 0 0 0 0 0 0 0 0 0 0 0 0 0 0 0 0 0 0 0 0 0 0 0 0 0 0 0 0 0 0 0 0 0 0 0 0 0 0 0 0 0 0 0 0 0 0 0 0 0 0 0 0 0 0 0 0 0 0 0 0
0 0 0 0 0 0 0 0 0 0 0 0 0 0 0 0 0 0 0 0 0 0 0 0 0 0 0 0 0 0 0 0 0 0 0 0 0 0 0 0 0 0 0 0 0.0312925225137503 0 0 0 0 0 0 0 0 0 0 0 0 0 0 0 0 0 0 0.0858879824828866 0 0 0 0 0 0 0 0 0 0 0 0 0 0 0 0 0 0 0 0 0 0 0 0 0 0 0 0 0 0 0 0 0 0 0 0 0 0 0 0 0 0 0 0 0 0 0 0 0 0 0 0 0 0 0 0 0 0 0 0 0 0 0 0 0.0264456435804999 0 0 0 0 0 0 0 0 0 0 0 0 0 0 0 0 0 0 0 0 0 0 0 0 0 0 0 0 0 0 0 0 0 0 0 0 0 0 0 0 0 0 0 0 0 0 0 0 0 0 0 0 0 0 0 0 0 0 0 0 0 0 0 0 0 0 0 0 0 0 0.148960030259915 0.0865681341476402 0 0 0 0 0 0 0 0.0926167865635869 0 0 0 0 0 0 0 0 0 0 0 0 0.0537305091197924 0 0 0 0 0 0 0 0.0996782668966221 0 0.192292878718646 0.182527245716661 0 0 0 0 0 0 0 0 0 0 0 0 0 0 0 0 0 0 0 0 0 0 0 0 0 0 0 0 0 0 0 0 0 0 0 0 0 0 0 0 0 0 0 0 0 0 0 0 0 0 0 0 0 0 0 0 0 0 0 0 0 0 0 0 0 0 0 0 0 0 0 0 0 0 0 0 0 0 0 0 0 0 0 0 0
0 0 0 0 0 0 0 0 0 0 0 0 0 0 0 0 0 0 0 0 0 0 0 0 0 0 0 0 0 0 0 0 0 0 0 0 0 0 0 0 0 0 0 0 0 0 0 0 0 0 0 0 0 0 0 0 0 0 0 0 0 0 0 0 0 0 0 0 0 0 0 0 0 0 0 0 0 0 0 0 0 0 0 0 0 0 0 0 0 0 0 0 0 0 0 0 0 0 0 0 0 0 0 0 0 0 0 0 0 0 0 0 0 0 0 0 0 0 0 0 0 0 0 0 0 0 0 0 0 0 0 0 0 0 0 0 0 0 0 0 0 0 0 0 0 0 0 0 0 0 0 0 0 0 0 0 0 0 0 0 0 0 0 0 0 0 0 0 0 0 0 0 0 0 0 0 0 0 0 0 0 0 0 0 0 0 0 0 0 0 0 0 0 0 0 0 0 0 0 0 0 0 0 0 0 0 0 0 0 0 0 0 0 0 0 0 0 0 0 0 0 0 0 0 0 0 0 0 0 1 0 0 0 0 0 0 0 0 0 0 0 0 0 0 0 0 0 0 0 0 0 0 0 0 0 0 0 0 0 0 0 0 0 0 0 0 0 0 0 0 0 0 0 0 0 0 0 0 0 0 0 0 0 0 0 0 0 0 0 0 0 0 0 0 0 0 0 0 0 0 0 0 0 0 0 0 0 0 0 0 0 0 0 0 0 0 0 0
0 0 0 0 0 0 0 0 0 0 0 0 0 0 0 0 0 0 0 0.00254866206984416 0 0 0 0 0 0 0 0 0 0 0 0 0 0 0 0 0 0 0 0 0 0 0 0 0.00780118841820068 0 0 0 0 0 0 0 0 0 0 0 0 0 0 0 0.00476179030336386 0 0 0 0 0 0 0 0 0 0 0 0 0 0 0 0 0 0 0 0 0 0 0 0 0 0 0 0 0 0 0 0 0 0 0 0 0 0 0 0 0 0 0 0 0 0 0 0 0 0 0 0 0 0 0 0 0 0 0 0 0 0 0 0 0 0 0 0 0 0 0 0 0 0 0 0 0 0 0 0 0 0 0 0 0 0 0 0 0 0 0 0 0 0 0 0 0 0 0 0 0 0 0 0 0 0 0 0 0 0.0124933498007204 0.00787352887245862 0 0 0 0 0 0 0 0 0 0 0 0.0644980654091646 0 0 0 0 0 0 0.0104490160711797 0 0.0121307276232647 0 0 0 0 0 0 0.0243133618802862 0 0 0 0.0145531696949507 0 0.00944405640468933 0 0 0.0320940962083687 0 0 0 0.0140934944219358 0 0 0 0 0 0.0684640431397124 0.103778635529939 0 0 0 0.0553967238624562 0 0 0 0.0215454264997908 0.0735712761907997 0 0 0 0.119314803310358 0.300971887563891 0 0 0 0 0 0 0 0 0 0 0 0 0 0 0 0 0 0 0 0 0 0 0 0 0 0 0 0 0 0 0 0 0 0 0 0 0 0 0 0 0 0 0 0 0 0 0 0 0 0.0102722882599461 0 0 0 0 0 0 0 0.0296304084646808 0 0 0 0 0 0 0 0 0 0 0 0 0 0 0 0 0 0 0 0 0 0 0 0 0 0
0 0 0 0 0 0 0 0 0 0 0 0 0 0 0 0 0 0 0 0 0 0 0 0 0 0 0 0 0 0 0 0 0 0 0 0 0 0 0 0 0 0 0 0 0 0 0 0 0 0 0 0.173611634805657 0 0 0 0 0 0 0 0 0 0 0 0 0 0 0 0 0 0 0 0 0 0 0 0.0413551803231393 0 0 0 0 0 0 0 0 0 0 0 0 0 0 0 0 0 0 0 0 0 0 0 0 0 0 0 0 0 0 0 0 0 0 0 0 0 0 0 0 0 0 0 0 0 0 0 0 0 0 0 0 0 0 0 0 0 0 0 0 0 0 0 0 0 0 0 0 0 0 0 0 0 0 0 0 0 0 0 0 0 0 0 0 0 0 0 0 0 0 0 0 0 0 0 0 0 0 0 0 0 0 0 0 0 0 0 0.29960839328806 0 0 0 0 0 0 0 0 0 0 0 0 0 0 0 0 0 0 0 0 0 0 0 0 0 0 0 0 0 0 0 0 0 0 0 0 0 0 0 0 0 0 0 0 0 0 0 0 0 0 0 0 0 0 0 0.163918396378739 0.15242413041092 0 0.169082264793485 0 0 0 0 0 0 0 0 0 0 0 0 0 0 0 0 0 0 0 0 0 0 0 0 0 0 0 0 0 0 0 0 0 0 0 0 0 0 0 0 0 0 0 0 0 0 0 0 0 0 0 0 0 0 0 0 0 0 0 0 0 0 0 0 0 0 0 0 0 0 0 0 0 0 0
0 0 0 0 0 0 0 0 0 0 0 0 0 0 0 0 0 0 0 0 0 0.08610365942381 0 0 0 0 0 0 0 0 0 0 0 0 0 0 0 0 0 0.174819278025249 0 0 0 0 0 0 0 0 0 0 0 0 0 0 0 0 0 0 0 0 0 0.0472487632447133 0 0 0 0 0 0 0 0 0 0 0 0 0 0 0 0 0 0.106600782356148 0 0 0 0 0 0 0 0 0 0 0 0 0 0 0 0 0 0 0 0 0 0 0 0 0 0 0 0 0 0 0 0 0 0 0 0 0 0 0 0 0 0 0 0 0 0 0 0 0 0 0 0 0 0 0 0 0 0 0 0 0 0 0 0 0 0 0 0 0 0 0 0 0 0 0 0 0 0 0 0 0 0 0 0 0 0 0 0 0 0 0 0 0 0 0 0 0 0 0 0 0 0 0 0 0 0 0.153352903485102 0 0 0 0 0 0 0 0 0 0 0 0 0.0606441418293117 0 0 0 0.0973883982868674 0 0 0 0 0 0 0 0 0 0 0 0 0 0 0 0 0 0 0 0 0 0 0 0.273842073348798 0 0 0 0 0 0 0 0 0 0 0 0 0 0 0 0 0 0 0 0 0 0 0 0 0 0 0 0 0 0 0 0 0 0 0 0 0 0 0 0 0 0 0 0 0 0 0 0 0 0 0 0 0 0 0 0 0 0 0 0 0 0 0 0 0 0 0 0 0 0 0 0 0 0 0 0 0 0 0 0 0 0 0 0 0 0 0 0 0 0
0 0 0 0 0 0 0 0 0 0 0 0 0 0 0 0 0 0 0 0 0 0 0 0 0 0 0 0 0 0 0 0 0 0 0 0 0 0 0 0 0 0 0 0 0 0 0 0 0 0 0 0 0 0 0 0 0 0 0 0 0 0 0 0 0 0 0 0 0 0 0 0 0 0 0 0 0 0 0 0 0 0 0 0 0 0 0 0 0 0 0 0 0 0 0 0 0 0 0 0 0 0 0 0 0 0 0 0 0 0 0 0 0 0 0 0 0 0 0 0 0 0 0 0 0 0 0 0 0 0 0 0 0 0 0 0 0 0 0 0 0 0 0 0 0 0 0 0 0 0 0 0 0 0 0 0 0 0 0 0 0 0 0 0 0 0 0 0 0 0 0 0 0 0 0 0 0 0 0 0 0 0 0 0 0 0 0 0 0 0 0 0 0.036872133430662 0 0 0 0 0 0 0.0461762017663324 0 0 0 0 0 0.022516395527964 0 0 0.0841181693952011 0 0 0 0 0 0 0 0 0 0 0 0 0 0 0.0386441673054157 0 0 0 0.07707742437849 0 0.233098353454295 0 0 0 0.46149715474164 0 0 0 0 0 0 0 0 0 0 0 0 0 0 0 0 0 0 0 0 0 0 0 0 0 0 0 0 0 0 0 0 0 0 0 0 0 0 0 0 0 0 0 0 0 0 0 0 0 0 0 0 0 0 0 0 0 0 0 0 0 0 0 0 0 0 0 0 0 0 0 0 0 0 0 0 0 0 0 0 0 0 0 0
0 0 0 0 0 0 0 0 0 0 0 0 0 0 0 0 0 0 0 0 0 0 0 0 0 0 0 0 0 0 0 0 0 0 0 0 0 0 0 0 0 0 0 0 0 0 0 0 0 0 0 0 0 0 0 0 0 0 0 0 0 0 0 0 0 0 0 0 0 0 0 0 0 0 0 0 0 0 0 0 0 0 0 0 0 0 0 0 0 0 0 0 0 0 0 0 0 0 0 0 0 0 0 0 0 0 0 0 0 0 0 0 0 0 0 0 0 0 0 0 0 0 0 0 0 0 0 0 0 0 0 0 0 0 0 0 0 0 0 0 0 0 0 0 0 0 0 0 0 0 0 0 0 0 0 0 0 0 0 0 0 0 0.0179336499458564 0 0 0 0 0 0 0 0.0168069644082418 0 0 0 0 0 0 0 0 0 0 0 0 0.0449802925763435 0 0 0 0 0 0 0.0106061287379904 0 0.0404409259895131 0 0 0 0 0 0 0.0162408704024035 0 0 0 0.0131364723821309 0 0.0226101790711081 0 0 0.0889912693388842 0 0 0 0 0 0 0 0 0 0 0.220321527994735 0 0 0 0.0505986156350137 0 0 0 0 0 0.24277196200172 0 0 0.190544644927407 0 0 0 0 0 0 0 0 0 0 0 0 0 0 0 0 0 0 0 0 0 0 0 0 0 0 0 0 0 0 0 0 0 0 0 0 0 0 0 0 0 0 0 0 0 0 0 0 0 0 0 0 0 0 0 0 0 0 0.0157056838172448 0 0 0 0 0 0 0 0 0 0 0 0 0 0 0 0 0 0 0 0 0 0.0083108127714081 0 0 0 0
0 0 0 0 0 0 0 0 0 0 0 0 0 0 0 0 0 0 0 0 0 0 0 0 0 0 0 0 0 0 0 0 0 0 0 0 0 0 0 0 0 0 0 0 0 0 0 0 0 0 0 0 0 0 0 0 0 0 0 0 0 0 0 0 0 0 0 0 0 0 0 0 0 0 0 0 0 0 0 0 0 0 0 0 0 0 0 0 0 0 0 0 0 0 0 0 0 0 0 0 0.0033983106366865 0.00809709190791008 0 0 0 0 0 0 0 0 0 0 0 0 0 0 0 0 0 0 0 0 0 0 0 0 0 0 0 0 0 0 0 0 0 0 0 0 0 0 0 0 0 0 0 0 0 0 0 0 0 0 0 0 0 0 0 0 0 0 0 0 0 0 0 0 0 0 0 0.00243077297577774 0 0 0 0 0 0 0 0 0 0 0 0 0 0 0 0 0 0 0 0 0 0 0 0 0 0 0 0 0 0 0 0 0 0 0 0 0 0 0 0 0 0 0 0 0 0 0 0 0 0 0 0 0 0 0 0 0 0 0 0 0 0 0 0 0 0.0530803999998394 0.0603144322092962 0 0 0 0 0.0076349652903487 0.00637249071477923 0 0 0.0276017990182587 0.131070248548733 0.0936302849039872 0.0389154047313692 0 0 0 0.00536106465803499 0.0303030177937192 0.00408161487217385 0.151991535188961 0.0443607156418699 0.0166795882834403 0.0236179536082641 0.0711973312669863 0 0 0 0 0 0 0 0 0 0 0 0 0 0 0 0 0 0 0 0 0 0 0 0 0 0 0 0 0 0 0 0 0 0 0.0151814702931954 0 0 0 0.0668470438481435 0.020052428803418 0.0644180946680541 0 0 0 0 0 0 0 0.00545969279401592 0 0.0145539375287445 0.0110754800607223 0.00859157389813776 0.00328019975900941 0 0.00372743401723306 0 0.00667362207889116
0 0 0 0 0 0 0 0 0 0 0 0 0 0 0 0 0 0 0 0 0 0 0 0 0 0 0 0 0 0 0 0 0 0 0 0 0 0 0 0 0 0 0 0 0 0 0 0 0 0 0 0 0 0 0 0 0 0 0 0 0 0 0 0 0 0 0 0 0 0 0 0 0 0 0 0 0 0 0 0 0 0 0 0 0 0 0 0 0 0 0 0 0 0 0 0 0 0 0 0 0 0.00211293428842579 0 0 0 0 0 0 0 0 0 0 0 0 0 0 0 0 0 0 0 0 0 0 0 0 0 0 0 0 0 0 0 0 0 0 0 0 0 0 0 0 0 0 0 0 0 0 0 0 0 0 0 0 0 0 0 0 0 0 0 0 0 0 0 0 0 0 0 0 0 0 0 0 0 0 0 0 0 0 0 0 0 0 0 0 0 0 0 0 0 0 0 0 0 0 0 0 0 0 0 0 0 0 0 0 0 0 0 0 0 0 0 0 0 0 0 0 0 0 0 0 0 0 0 0 0 0 0 0 0 0 0 0 0.0273429615865646 0 0.129821237466171 0 0 0 0 0 0 0 0 0 0.164429474661603 0.0359674307589458 0.00981947869674575 0.00913295878579973 0 0.00500676501764764 0.0248361440427398 0 0.00254107928988055 0.111800158451094 0.131373109750493 0.00728277042343866 0.0238543498331673 0.0130212481698531 0 0 0.00288174682208482 0 0 0 0 0 0 0 0 0 0 0 0 0 0 0 0 0 0 0 0 0 0 0 0 0 0 0 0 0 0 0 0 0 0 0 0.0318863871934954 0.0126697281113336 0.243651583663557 0 0 0 0 0 0 0 0 0 0 0 0 0.00545251270794014 0 0 0 0.00511594027902051
0 0 0 0 0 0 0 0 0 0 0 0 0 0 0 0 0 0 0 0 0 0 0 0 0 0 0 0 0 0 0 0 0 0 0 0 0 0 0 0 0 0 0 0 0 0 0 0 0 0 0 0 0 0 0 0 0 0 0 0 0 0 0 0 0 0 0 0 0 0 0 0 0 0 0 0 0 0 0 0 0 0 0 0 0 0 0 0 0 0 0 0 0 0 0 0 0 0 0 0 0 0 0 0 0 0 0 0 0 0 0 0 0 0 0 0 0 0 0 0 0 0 0 0 0 0 0 0 0 0 0 0 0 0 0 0 0 0 0 0 0 0 0 0 0 0 0 0 0 0 0 0 0 0 0 0 0 0 0 0 0 0 0 0 0 0 0 0 0 0.0014386209819881 0 0 0 0 0 0 0 0 0 0 0 0 0 0 0 0 0 0 0.00319142180745651 0 0 0 0 0 0 0.00239600864343472 0 0 0 0 0 0 0 0 0 0 0 0 0 0 0 0 0 0 0 0 0 0 0 0 0 0 0 0 0 0 0 0 0 0 0 0 0 0 0.0337190516357856 0.140892698350533 0 0 0 0 0 0 0 0 0 0 0.197600369942946 0.0427919461448399 0 0 0 0 0.00444526803244368 0.00690706016331605 0 0.109686149528235 0.0977214096741168 0.00398193440253172 0.00708997330381521 0.0077418575418377 0 0 0 0 0 0 0 0 0 0 0 0 0 0 0 0 0 0 0 0 0 0 0 0 0 0 0 0 0 0 0 0 0 0 0 0 0 0 0.0857377808876723 0.0457462483239118 0.117459005776233 0.00396924516523895 0 0 0 0 0 0 0 0 0.015124727069768 0.0128312781816466 0.0238597909702902 0.0274687235110166 0 0.00480760249531175 0 0.0033918274656307
0 0 0 0 0 0 0 0 0 0 0 0 0 0 0 0 0 0 0 0 0 0 0 0 0 0 0 0 0 0 0 0 0 0 0 0 0 0 0 0 0 0 0 0 0 0 0 0 0 0 0 0 0 0 0 0 0 0 0 0 0 0 0 0 0 0 0 0 0 0 0 0 0 0 0 0 0 0 0 0 0 0 0.0111582016481987 0 0.00872245698613862 0 0 0 0 0 0 0 0 0 0 0 0 0 0 0 0 0 0 0 0 0 0 0 0 0 0 0 0 0 0 0 0 0 0 0 0 0 0 0 0 0 0 0 0 0 0 0 0 0 0 0 0 0 0 0 0 0 0 0 0 0 0 0 0 0 0 0 0 0 0 0 0 0 0 0 0 0 0 0 0 0 0 0 0 0 0 0 0 0 0 0 0 0 0 0 0 0 0 0 0 0 0 0.00416675113094245 0 0.00324080643517746 0 0.0688173445654197 0 0 0 0 0 0.179524190896572 0 0 0 0.014556709997757 0 0 0 0 0 0 0 0 0 0 0 0 0 0 0 0 0 0 0 0 0 0 0 0 0 0 0 0 0 0 0 0 0 0 0 0 0 0.0345498554448709 0.00889481095870706 0.376445570758309 0.19940129333114 0 0 0 0 0 0 0 0 0 0 0 0 0 0 0 0 0 0 0 0 0 0 0 0 0 0 0 0 0 0 0 0 0 0 0 0 0 0 0 0 0 0 0 0 0 0 0 0 0 0 0 0.0655121265459219 0 0 0 0 0.0151585784088827 0 0 0 0 0 0 0 0 0 0 0 0 0 0 0 0.00484485276154737 0 0.00500645013041469
0 0 0 0 0 0 0 0 0 0 0 0 0 0 0 0 0 0 0 0 0 0 0 0 0 0 0 0 0 0 0 0 0 0 0 0 0 0 0 0 0 0 0 0 0 0 0 0 0 0 0 0 0 0 0 0 0 0 0 0 0 0 0 0 0 0 0 0 0 0 0 0 0 0 0 0 0 0 0 0 0 0 0 0 0 0 0 0 0 0 0 0 0 0 0 0 0 0 0 0 0.00222631099881053 0 0 0 0 0 0 0 0 0 0 0 0 0 0 0 0 0 0 0 0 0 0 0 0 0 0 0 0 0 0 0 0 0 0 0 0 0 0 0 0 0 0 0 0 0 0 0 0 0 0 0 0 0 0 0 0 0 0 0 0 0 0 0 0 0 0 0 0 0 0 0 0 0 0 0 0 0 0 0 0 0 0 0.0146094417579008 0 0 0 0 0 0 0 0 0 0 0 0 0 0 0 0 0 0 0 0 0 0 0 0 0 0 0 0 0 0.0177723134300614 0 0 0 0 0 0 0 0 0.00556343343119083 0 0.247217551718582 0 0 0 0 0 0 0 0 0 0 0 0 0 0 0 0.0406697271271476 0 0.0221188718363903 0 0 0 0 0 0 0 0 0 0 0 0 0 0 0.00360624342320815 0 0 0 0 0 0 0 0 0 0 0 0 0 0 0 0 0 0 0 0 0 0 0 0 0 0 0.0639268697510805 0 0 0 0 0 0 0 0.280032531706962 0.0792521930542209 0.207904805313074 0 0 0 0 0.0106899275520092 0 0 0 0 0 0 0 0 0 0 0 0 0 0.00440977889936216 0 0 0 0
0 0 0 0 0 0 0 0 0 0 0 0 0 0 0 0 0 0 0 0 0 0 0 0 0 0 0 0 0 0 0 0 0 0 0 0 0 0 0 0 0 0 0 0 0 0 0 0 0 0 0 0 0 0 0 0 0 0 0 0 0 0 0 0 0 0 0 0 0 0 0 0 0 0 0 0 0 0 0 0 0 0 0 0 0 0 0 0 0 0 0 0 0 0 0 0 0 0 0 0 0 0 0 0 0 0 0 0 0 0 0 0 0 0 0 0 0 0 0 0 0 0 0 0 0 0 0 0 0 0 0 0 0 0 0 0 0 0 0 0 0 0 0 0 0 0 0 0 0 0 0 0 0 0 0 0 0 0 0 0 0 0 0 0 0 0 0 0 0 0 0 0 0 0 0 0 0 0 0 0 0 0 0 0 0 0 0 0 0 0 0 0.0172419932422773 0 0 0 0 0 0.0289328847475494 0.0144242661569415 0 0 0 0 0 0 0 0 0 0 0 0 0 0 0 0 0 0 0 0 0 0 0 0 0 0 0 0 0 0 0 0.0295117523038501 0 0 0 0 0 0 0.0596230813669673 0 0 0.0835665587573757 0.366882374826103 0.206752952917446 0 0 0 0 0 0 0 0 0 0 0 0 0 0 0.00488570286491357 0 0 0 0 0 0 0 0 0 0 0 0 0 0 0 0 0.00844172005840661 0 0 0 0 0 0 0 0 0 0 0 0 0 0 0 0 0 0 0 0.126798738874697 0 0 0 0 0.0351684941269452 0 0 0 0 0 0 0 0 0 0 0 0 0 0.00999418893792612 0 0.00777529081860099 0 0
0 0 0 0 0 0 0 0 0 0 0 0 0 0 0 0 0 0 0 0 0 0 0 0 0 0 0 0 0 0 0 0 0 0 0 0 0 0 0 0 0 0 0 0 0 0 0 0 0 0 0 0 0 0 0 0 0 0 0 0 0 0 0 0 0 0 0 0 0 0 0 0 0 0 0 0 0 0 0 0 0 0 0 0 0 0 0 0 0 0 0 0 0 0 0 0 0 0 0 0 0 0 0 0 0 0 0 0 0 0 0 0 0 0 0 0 0 0 0 0 0 0 0 0 0 0 0 0 0 0 0 0 0 0 0 0 0 0 0 0 0 0 0 0 0 0 0 0 0 0 0 0 0 0 0 0 0 0 0 0 0 0 0 0 0 0 0 0 0 0 0 0 0 0 0 0 0 0 0 0 0 0 0 0 0 0 0 0 0 0 0 0 0 0 0 0 0 0 0 0 0 0 0 0 0 0 0 0 0 0 0 0 0 0 0 0 0 0 0 0 0 0 0 0 0 0 0 0 0 0 0.0899158135267074 0 0 0 0 0 0 0.0502944376126315 0.183487431812465 0.273808905939484 0 0.0860291798879409 0.212582101686171 0 0 0 0 0 0 0 0 0 0 0 0 0 0 0 0 0 0 0 0 0 0 0 0 0 0 0 0 0 0 0 0 0 0 0 0 0 0 0 0 0 0 0 0 0 0 0 0 0 0 0 0.1038821295346 0 0 0 0 0 0 0 0 0 0 0 0 0 0 0 0 0 0 0 0 0 0 0
0 0 0 0 0 0 0 0 0 0 0 0 0 0 0 0 0 0 0 0 0 0 0 0 0 0 0 0 0 0 0 0 0 0 0 0 0 0 0 0 0 0 0 0 0 0 0 0 0 0 0 0 0.00528525547420866 0 0 0 0 0 0 0 0 0 0 0 0 0 0 0 0 0 0 0 0 0 0 0 0 0 0 0 0 0 0.0313815359666174 0.0149524515959662 0.00594562072771906 0 0 0 0 0 0 0 0 0 0 0 0 0 0.0157584273665967 0 0 0 0 0 0 0 0 0 0 0 0 0 0 0 0 0 0 0 0 0 0 0 0 0 0 0 0 0 0 0 0 0 0 0 0 0 0 0 0 0 0 0 0 0 0 0 0 0 0 0 0 0 0 0 0 0 0 0 0 0 0 0 0 0 0 0 0 0 0 0 0 0 0 0 0 0 0 0 0 0 0 0 0 0 0 0 0 0.00162198737966862 0 0.00118945741175699 0 0.0186494014589934 0 0 0 0 0 0.118503463863025 0 0 0 0.0189430188673096 0 0 0 0 0 0 0 0 0 0 0 0 0 0 0 0.00351435169194134 0 0 0 0 0.00379678360873663 0 0 0 0 0 0 0 0 0 0 0 0.00264360540182394 0 0 0.200163055560411 0 0.113042146811861 0.00808992097764028 0 0.250507109362562 0 0 0 0 0 0 0 0 0 0 0 0.00101181144835288 0 0 0.00211511907385359 0 0 0 0 0 0 0 0 0 0 0 0 0 0 0 0 0 0 0 0 0 0 0 0 0 0 0 0 0 0 0 0 0 0 0 0 0.155599514079706 0 0 0 0 0.0198251044197806 0 0 0 0 0 0 0 0 0 0 0 0 0 0 0 0.00469229278617239 0 0.00276856466529644
0 0 0 0 0 0 0 0 0 0 0 0 0 0 0 0 0 0 0 0 0 0 0 0 0 0 0 0 0 0 0 0 0 0 0 0 0 0 0 0 0 0 0 0 0 0 0 0 0 0 0 0.0047506995920077 0.00430436087594056 0 0 0 0 0 0 0 0 0 0 0 0 0 0 0 0 0 0.00342677379368388 0 0 0 0 0 0 0 0 0 0 0 0.00628805301751112 0 0 0 0 0 0 0 0 0 0 0 0 0 0 0 0 0.00355020855842892 0 0 0 0 0 0 0 0 0 0 0 0 0 0 0 0 0 0 0 0 0 0 0 0 0 0 0 0 0 0 0 0 0 0 0 0 0 0 0 0 0 0 0 0 0 0 0 0 0 0 0 0 0 0 0 0 0 0 0 0 0 0 0 0 0 0 0 0 0 0 0 0 0 0 0 0 0 0 0 0 0 0 0 0 0 0 0 0 0 0 0 0.032995468325875 0 0 0 0 0 0.221749742255072 0 0 0 0.0208574166938921 0 0 0 0 0 0 0 0 0 0 0 0 0 0 0 0 0 0 0 0 0 0 0 0 0 0 0 0 0.0124426109669223 0 0 0 0.002927058434164 0 0 0.140650836334628 0.0124488475916259 0.0845080122815174 0.0265190407471084 0.332317087696742 0 0 0 0 0 0 0 0 0 0 0 0 0 0 0 0 0 0 0 0 0 0 0 0 0 0 0 0 0 0 0 0 0.00277316328542171 0 0 0 0 0 0 0 0 0.00802580538399805 0 0 0 0 0 0 0 0 0 0 0.0738599827211171 0 0 0 0 0.0034973884165453 0 0 0 0 0 0 0 0 0 0 0 0 0 0.00210744302779904 0 0 0 0
0 0 0 0 0 0 0 0 0 0 0 0 0 0 0 0 0 0 0 0 0 0 0 0 0 0 0 0 0 0 0 0 0 0 0 0 0 0 0 0 0 0 0 0 0 0 0 0 0 0 0 0 0 0 0 0 0 0 0 0 0 0 0 0 0 0 0 0 0 0 0 0 0 0 0 0 0 0 0 0 0 0 0 0 0 0 0 0 0 0 0 0 0 0 0 0 0 0 0 0 0 0 0 0 0 0 0 0 0 0 0 0 0 0 0 0 0 0 0 0 0 0 0 0 0 0 0 0 0 0 0 0 0 0 0 0 0 0 0 0 0 0 0 0 0 0 0 0 0 0 0 0 0 0 0 0 0 0 0 0 0 0 0 0 0 0 0 0 0 0 0 0 0 0 0 0 0 0 0 0 0 0 0 0 0 0 0 0 0 0 0 0 0 0 0 0 0 0 0.105075444693295 0 0 0 0 0 0 0 0 0 0 0 0 0 0 0 0 0 0 0.0431076106304714 0 0 0 0 0.146722838209169 0 0 0 0 0 0 0 0 0 0 0 0 0 0 0 0 0 0 0 0 0 0.094650828070144 0.0263616619479702 0 0 0 0 0.486897111384862 0 0 0 0 0 0 0 0 0 0 0 0 0 0 0 0 0 0 0 0 0 0 0 0 0 0 0 0 0 0 0 0 0 0 0 0 0 0 0.028529892044211 0 0 0 0 0 0 0 0 0 0 0 0 0 0 0 0 0 0 0.0686546130198774 0 0 0 0 0 0 0 0 0
0 0 0 0 0 0 0 0 0 0 0 0 0 0 0 0 0 0 0 0 0 0 0 0 0 0 0 0 0 0 0 0 0 0 0 0 0 0 0 0 0 0 0 0 0 0 0 0 0 0 0 0 0 0 0 0 0 0 0 0 0 0 0 0 0 0 0 0 0 0 0 0 0 0 0 0 0 0 0 0 0 0 0 0 0 0 0 0 0 0 0 0 0 0 0 0 0 0 0 0 0 0 0 0 0 0 0 0 0 0 0 0 0 0 0 0 0 0 0 0 0 0 0 0 0 0 0 0 0 0 0 0 0 0 0 0 0 0 0 0 0 0 0 0 0 0 0 0 0 0 0 0 0 0 0 0 0 0 0 0.00875189521687935 0.00631787020116235 0 0 0 0 0 0 0 0 0 0 0 0 0 0 0 0 0 0 0 0 0 0 0 0 0 0 0 0 0 0 0 0 0 0 0 0 0 0.155812878739239 0 0 0 0 0 0 0 0.0115547453261499 0 0 0 0 0 0 0 0 0 0 0.0144355307157183 0 0 0 0 0.0761821083326561 0 0 0 0 0 0 0 0 0 0 0 0 0 0 0 0 0 0 0 0 0.0341491360433107 0 0.132548512701021 0 0 0.0297146755360218 0.0887322674042861 0.144348424571116 0 0.0294207941296216 0 0.0208025817078132 0 0 0 0 0 0 0 0 0 0 0 0 0 0 0 0 0 0 0 0 0 0 0 0 0 0 0 0 0 0 0.0108591704036919 0 0.016839612988291 0 0.0179282964227381 0.0311735583097943 0 0 0 0 0 0.0446876437451309 0 0 0.0131743542259402 0 0 0 0 0 0 0 0 0.100555487416483 0 0 0 0 0.00796191150007973 0 0.00404854436285569 0 0
0 0 0 0 0 0 0 0 0 0 0 0 0 0 0 0 0 0 0 0 0 0 0 0 0 0 0 0 0 0 0 0 0 0 0 0 0 0 0 0 0 0 0 0 0 0 0 0 0 0 0 0 0 0 0 0 0 0 0 0 0 0 0 0 0 0 0 0 0 0 0 0 0 0 0 0 0 0 0 0 0 0 0 0 0 0 0 0 0 0 0 0 0 0 0 0 0 0 0 0 0.00151090860163491 0 0 0 0 0 0 0 0 0 0 0 0 0 0 0 0 0 0 0 0 0 0 0 0 0 0 0 0 0 0 0 0 0 0 0 0 0 0 0 0 0 0 0 0 0 0 0 0 0 0.00256254051452376 0 0 0 0 0 0 0.00222637622245727 0 0.00484137626607045 0 0 0.00248371603335224 0 0 0 0.00453272580490473 0 0 0 0 0 0 0 0 0 0 0.00543453300434278 0.043528092378563 0.00227680220230615 0 0 0 0.00230992574147085 0 0 0 0 0 0 0 0 0 0 0 0 0.002507795797561 0 0.053648595042871 0 0 0 0 0 0 0 0.0818670503973623 0 0 0 0 0 0 0 0 0 0 0.0135494588294182 0.00149821766250623 0.00399789469795639 0 0 0.0206764815230002 0 0 0 0 0 0 0 0 0 0 0 0.0107138112425656 0 0 0 0 0 0 0 0 0.00682972570355153 0.0951809491746305 0 0 0 0.0711204563383237 0.0295671442246741 0.0233591569785344 0 0.0235194283939517 0 0.0438216024445314 0 0.00569145575196559 0.00560180163572709 0.0116629832268514 0 0 0 0 0 0 0 0 0 0 0 0 0 0 0 0 0 0 0 0 0 0 0 0 0 0 0 0.0122500135653499 0.00732807469264838 0 0.024126171897042 0.0478440541467401 0 0 0 0.0144355905097515 0.0186251820748819 0.0797647490374249 0 0 0.0587574178615384 0 0 0 0 0 0.0132144279457937 0.00579642273493067 0.0115063656646288 0.0428174962109948 0.00407121966130511 0.011554454480363 0.0218534221626168 0.00363551858418865 0.0185941555065807 0.00298756625507267 0.0223166127353237 0 0.00200007843721542
0 0 0 0 0 0 0 0 0 0 0 0 0 0 0 0 0 0 0 0 0 0 0 0 0 0 0 0 0 0 0 0 0 0 0 0 0 0 0 0 0 0 0 0 0 0 0 0 0 0 0 0 0 0 0 0 0 0 0 0 0 0 0 0 0 0 0 0 0 0 0 0 0 0 0 0 0 0 0 0 0 0 0 0 0 0 0 0 0 0 0 0 0 0 0 0 0 0 0 0 0 0 0 0 0 0 0 0 0 0 0 0 0 0 0 0 0 0 0 0 0 0 0 0 0 0 0 0 0 0 0 0 0 0 0 0 0 0 0 0 0 0 0 0 0 0 0 0 0 0 0 0 0 0 0 0 0 0 0 0 0 0 0 0 0 0 0 0 0 0.00258384297314389 0 0 0 0 0 0 0 0 0 0 0 0 0 0 0 0 0 0 0.00192230785012111 0 0 0 0 0 0 0 0 0 0 0 0 0 0 0 0 0 0 0 0 0 0 0 0 0 0 0 0 0 0 0 0 0 0 0 0 0 0 0 0 0 0 0 0 0 0.0293048481183938 0.0713680212595654 0.0790258175764899 0 0 0 0 0 0 0 0 0 0 0.0906515092476365 0 0 0 0 0.00276625631453578 0.0421639534133181 0 0.184103422613498 0.126103218810254 0.0113195587038511 0.0189270085942452 0.0365974748794435 0 0 0 0 0.00130845669855367 0 0 0 0 0 0 0 0 0 0 0 0 0 0 0 0 0 0 0 0 0 0 0 0 0 0 0 0 0 0 0 0 0 0.127454562172015 0.00820125205763034 0.109216737045377 0.00984218143579754 0 0 0 0 0 0 0 0 0.0200631521075196 0.00868614357231467 0.011074023711721 0 0 0 0 0.00731625084457562
0 0 0 0 0 0 0 0 0 0 0 0 0 0 0 0 0 0 0 0 0 0 0 0 0 0 0 0 0 0 0 0 0 0 0 0 0 0 0 0 0 0 0 0 0 0 0 0 0 0 0 0 0 0 0 0 0 0 0 0 0 0 0 0 0 0 0 0 0 0 0 0 0 0 0 0 0 0 0 0 0 0 0 0 0 0 0 0 0 0 0 0 0 0 0 0 0 0 0 0 0 0 0 0 0 0 0 0 0 0 0 0 0 0 0 0 0 0 0 0 0 0 0 0 0 0 0 0 0 0 0 0 0 0 0 0 0 0 0 0 0 0 0 0 0 0 0 0 0 0 0 0 0 0 0 0 0 0 0 0 0 0 0 0 0 0 0 0 0 0 0 0 0 0 0 0 0 0 0 0 0 0 0 0 0 0 0 0 0 0 0 0 0 0 0 0 0 0 0 0 0 0 0 0 0 0 0 0 0 0 0 0 0 0 0 0 0 0 0 0 0 0 0 0 0 0 0 0 0 0 0 0 0 0 0.0434863840847854 0.032429108016469 0.0355504320538356 0 0 0 0 0 0 0 0 0 0.188311411912587 0 0 0.0273457223214152 0 0.0153978886425197 0.0363989429780092 0.0443945726354401 0.00789908609141717 0.224440620946872 0.0856571594474192 0 0.0148319701527649 0.0787432904243632 0 0 0 0 0 0 0 0 0 0 0 0 0 0 0 0 0 0 0 0 0 0 0 0 0 0 0 0 0 0 0 0 0 0 0 0 0 0 0.0593980670695584 0.00615900704362338 0.0417967262861949 0 0 0 0 0 0 0 0.0161739161029331 0 0.0160130824155123 0.00848073633811523 0.0170918750361648 0 0 0 0 0
0 0 0 0 0 0 0 0 0 0 0 0 0 0 0 0 0 0 0 0 0 0 0 0 0 0 0 0 0 0 0 0 0 0 0 0 0 0 0 0 0 0 0 0 0 0 0 0 0 0 0 0 0 0 0 0 0 0 0 0 0 0 0 0 0 0 0 0 0 0 0 0 0 0 0 0 0 0 0 0 0 0 0 0 0 0 0 0 0 0 0 0 0 0 0 0 0 0 0 0 0.00266751661860169 0 0 0 0 0 0 0 0 0 0 0 0 0 0 0 0 0 0 0 0 0 0 0 0 0 0 0 0 0 0 0 0 0 0 0 0 0 0 0 0 0 0 0 0 0 0 0 0 0 0 0 0 0 0 0 0 0 0 0 0 0 0 0 0 0 0 0 0 0 0 0 0 0 0 0 0 0 0 0 0 0 0 0 0 0 0 0 0 0 0 0 0 0 0 0 0.00573048301862653 0 0 0 0 0 0 0 0 0 0 0 0 0 0 0 0 0 0 0 0 0 0.00382964824836574 0.0075352984039772 0 0 0 0 0 0 0 0 0 0 0 0 0 0 0.0361449539834226 0.0177052959876199 0 0 0 0 0 0 0 0 0.0510582220877703 0.170182170277627 0 0 0 0.0373859878919797 0 0 0.21191021103379 0 0.0568728454331175 0 0.0482202616181018 0.00942760270418263 0.0587547098969735 0.0182814568832781 0 0 0 0 0 0 0 0 0 0 0 0 0 0 0 0 0 0 0 0 0 0 0 0 0 0 0 0 0 0 0 0 0 0 0.0115906923913029 0 0 0 0.0076690644196465 0.0203088122753485 0.019312857408393 0 0 0 0 0.00699770281181261 0.00565224152289932 0 0.0527003432737706 0 0.0659762822386203 0.0272016663322381 0.0239230635646846 0.00897949549287498 0 0.0139811141809753 0 0
0 0 0 0 0 0 0 0 0 0 0 0 0 0 0 0 0 0 0 0 0 0 0 0 0 0 0 0 0 0 0 0 0 0 0 0 0 0 0 0 0 0 0 0 0 0 0 0 0 0 0 0 0 0 0 0 0 0 0 0 0 0 0 0 0 0 0 0 0 0 0 0 0 0 0 0 0 0 0 0 0 0 0 0 0 0 0 0 0 0 0 0 0 0 0 0 0 0 0 0 0 0 0 0 0 0 0 0 0 0 0 0 0 0 0 0 0 0 0 0 0 0 0 0 0 0 0 0 0 0 0 0 0 0 0 0 0 0 0 0 0 0 0 0 0 0 0 0 0 0 0 0 0 0 0 0 0 0 0 0 0 0 0 0 0 0 0 0 0 0 0 0 0 0 0 0 0 0 0 0 0 0 0 0 0 0 0 0 0.00629677773430695 0 0 0 0 0 0 0 0 0 0.0384240354942046 0 0 0 0 0 0 0 0 0 0 0 0 0 0 0 0 0 0 0.0117438202632082 0 0 0 0 0.0179405786900505 0 0 0 0 0 0 0 0 0 0 0 0 0.0082340166267918 0 0 0 0 0 0 0 0 0.0762362907289136 0.0353764610712391 0 0.0273441264818455 0.0186936601776559 0 0.0807217589333189 0.0418935018514978 0.163273432154103 0.0358241584569996 0.0789312278189045 0 0 0 0.00488381810443197 0.0127818023358698 0 0 0 0 0 0 0 0 0 0 0 0 0 0 0 0 0 0 0 0 0 0 0 0 0 0 0 0 0 0 0.0139597934821264 0 0 0 0 0 0.0156148506901037 0 0 0.0140053790300663 0.00667251138511951 0 0 0 0 0 0.00917898996352976 0.0140364824802801 0.139737352745075 0 0 0.0117822577060773 0.066672339368927 0.0118105347406013 0 0.0332446559561806 0 0.00468538552857118
0 0 0 0 0 0 0 0 0 0 0 0 0 0 0 0 0 0 0 0 0 0 0 0 0 0 0 0 0 0 0 0 0 0 0 0 0 0 0 0 0 0 0 0 0 0 0 0 0 0 0 0 0 0 0 0 0 0 0 0 0 0 0 0 0 0 0 0 0 0 0 0 0 0 0 0 0 0 0 0 0 0 0 0 0 0 0 0 0 0 0 0 0 0 0 0 0 0 0 0 0 0 0 0 0 0 0 0 0 0 0 0 0 0 0 0 0 0 0 0 0 0 0 0 0 0 0 0 0 0 0 0 0 0 0 0 0 0 0 0 0 0 0 0 0 0 0 0 0 0 0 0 0 0 0 0 0 0 0 0 0 0 0 0 0 0 0 0 0 0 0 0 0 0 0 0 0 0 0 0 0 0 0 0 0 0 0 0 0 0 0 0 0 0 0 0 0 0 0.0868192994439098 0 0 0 0 0 0 0 0 0 0 0 0 0 0 0 0 0 0 0.0146116901529463 0 0 0 0 0.0673110811614914 0 0 0 0 0 0 0 0 0 0 0 0 0 0 0 0 0 0 0 0 0.181564253312781 0.149193497585212 0.0336217132476574 0 0 0 0.0971064964800443 0 0 0.0145486641283375 0 0.0293581626821213 0 0 0 0 0.0152349581417911 0 0 0 0 0 0 0 0 0 0 0 0 0 0 0 0 0 0 0 0 0 0 0 0 0 0 0.0116462791128359 0 0 0.0238438297094135 0.0204429367406161 0 0 0 0 0 0 0 0 0 0 0 0 0 0 0 0 0.0237239018965175 0.206070825142322 0 0 0 0.0249024110620033 0 0 0 0 0
0 0 0 0 0 0 0 0 0 0 0 0 0 0 0 0 0 0 0 0 0 0 0 0 0 0 0 0 0 0 0 0 0 0 0 0 0 0 0 0 0 0 0 0 0 0 0 0 0 0 0 0 0 0 0 0 0 0 0 0 0 0 0 0 0 0 0 0 0 0 0 0 0 0 0 0 0 0 0 0 0 0 0 0 0 0 0 0 0 0 0 0 0 0 0 0 0 0 0 0 0 0 0 0 0 0 0 0 0 0 0 0 0 0 0 0 0 0 0 0 0 0 0 0 0 0 0 0 0 0 0 0 0 0 0 0 0 0 0 0 0 0 0 0 0 0 0 0 0 0 0 0 0 0 0 0 0 0 0 0 0 0 0 0 0 0 0 0 0 0 0 0 0 0 0 0 0 0 0 0 0 0 0 0 0 0 0 0 0 0 0 0 0 0 0 0 0 0 0 0 0 0 0 0 0 0 0 0 0 0 0 0 0 0 0 0 0 0 0 0 0 0 0 0 0 0 0 0 0 0 0 0 0 0 0 0.0224901984822711 0 0 0 0 0 0 0 0 0 0 0 0.0767134768443199 0 0.208728860186365 0 0 0.182345718956339 0.051413639786215 0.0322900551269996 0.022704272716372 0.0586360915403789 0 0.0619489301344742 0.107339032173702 0 0 0 0 0 0 0 0 0 0 0 0 0 0 0 0 0 0 0 0 0 0 0 0 0 0 0 0 0 0 0 0 0 0 0 0 0 0 0 0 0.0229423120480132 0 0 0 0 0 0 0 0.0646402553413692 0 0.0380065810014298 0 0.0322893953781293 0 0 0.0175111802836217 0 0
0 0 0 0 0 0 0 0 0 0 0 0 0 0 0 0 0 0 0 0 0 0 0 0 0 0 0 0 0 0 0 0 0 0 0 0 0 0 0 0 0 0 0 0 0 0 0 0 0 0 0 0 0 0 0 0 0 0 0 0 0 0 0 0 0 0 0 0 0 0 0 0 0 0 0 0 0 0 0 0 0 0 0 0 0 0 0 0 0 0 0 0 0 0 0 0 0 0 0 0 0.00328702583633647 0.00307562919126816 0 0 0 0 0 0 0 0 0 0 0 0 0 0 0 0 0 0 0 0 0 0 0 0 0 0 0 0 0 0 0 0 0 0 0 0 0 0 0 0 0 0 0 0 0 0 0 0 0 0 0 0 0 0 0 0 0 0 0 0 0 0 0 0 0 0 0 0 0 0 0 0 0 0 0 0 0 0 0 0 0 0 0 0 0 0 0 0 0 0 0 0 0 0 0.00318355855494188 0 0.0185399878988564 0 0 0 0 0 0 0 0 0 0 0 0 0 0 0 0 0 0 0.00319519753397906 0 0 0 0 0 0 0 0 0 0 0 0 0 0 0 0 0.00130885914757142 0.0117710355693592 0.00194126896816318 0 0 0 0 0 0 0 0.0132881594146634 0.0147931965894057 0.00302063975503191 0.0191334676734325 0.0557015944379337 0.0858313181778019 0.00635763673361921 0.0192393322455385 0 0.0451666475180302 0.108236238193288 0.00274685954008081 0.0368338984172879 0.00507816974059353 0.0441998981325616 0.0618919200382515 0 0 0 0 0 0 0 0 0 0 0 0 0 0 0 0 0 0 0 0 0 0 0 0 0 0 0 0 0 0 0 0 0 0 0.00282561632605298 0 0 0 0 0.0253708478089322 0.0125491536969539 0 0 0 0 0.00534001267074324 0.0175095655294716 0.0156797524213482 0.160754804034121 0 0.0459825022447155 0.0265127617818265 0.0588473046046792 0.0118985172072103 0 0.0489076223659493 0 0
0 0 0 0 0 0 0 0 0 0 0 0 0 0 0 0 0 0 0 0 0 0 0 0 0 0 0 0 0 0 0 0 0 0 0 0 0 0 0 0 0 0 0 0 0 0 0 0 0 0 0 0 0 0 0 0 0 0 0 0 0 0 0 0 0 0 0 0 0 0 0 0 0 0 0 0 0 0 0 0 0 0 0 0 0 0 0 0 0 0 0 0 0 0 0 0 0 0 0 0 0 0 0 0 0 0 0 0 0 0 0 0 0 0 0 0 0 0 0 0 0 0 0 0 0 0 0 0 0 0 0 0 0 0 0 0 0 0 0 0 0 0 0 0 0 0 0 0 0 0 0 0 0 0 0 0 0 0 0 0 0 0 0 0 0 0 0 0 0 0.00381734924310299 0 0 0 0 0 0 0 0 0 0 0 0 0 0 0 0 0 0 0 0 0 0 0 0 0 0 0 0 0 0 0 0 0 0 0 0 0 0 0 0 0 0 0 0 0 0 0 0 0 0 0 0 0 0 0 0 0 0 0 0 0 0 0 0 0.0204295515118516 0 0.00832936863478101 0 0 0 0 0 0 0 0 0 0.127139039111283 0.0644415353291563 0 0.0520040709177033 0 0.0149797255957389 0.12472368701782 0 0.0158256340321288 0.0390711431381926 0.0288973461586496 0.0285723287268742 0.0341222311329933 0.119195539020657 0 0 0 0 0 0 0 0 0 0 0 0 0 0 0 0 0 0 0 0 0 0 0 0 0 0 0 0 0 0 0 0 0 0 0 0 0 0 0.108387090860218 0.0148868814535826 0.0852047255995588 0.0196914191764639 0 0 0 0 0 0 0.0201337531675262 0 0.0174616197101311 0.0122216577514696 0.0240257628981876 0 0 0 0 0.0164385398119301
0 0 0 0 0 0 0 0 0 0 0 0 0 0 0 0 0 0 0 0 0 0 0 0 0 0 0 0 0 0 0 0 0 0 0 0 0 0 0 0 0 0 0 0 0 0 0 0 0 0 0 0 0 0 0 0 0 0 0 0 0 0 0 0 0 0 0 0 0 0 0 0 0 0 0 0 0 0 0 0 0 0 0 0 0 0 0 0 0 0 0 0 0 0 0 0 0 0 0 0 0.00135888799221668 0 0 0 0 0 0 0 0 0 0 0 0 0 0 0 0 0 0 0 0 0 0 0 0 0 0 0 0 0 0 0 0 0 0 0 0 0 0 0 0 0 0 0 0 0 0 0 0 0 0 0 0 0 0 0 0 0.00166844976801302 0 0 0 0 0.00230488523170614 0 0 0.00106658452109915 0 0 0 0 0 0 0 0 0 0 0 0 0 0.00248851829385319 0 0 0 0.00104761795138897 0 0 0 0 0.00238431394125894 0 0 0 0 0 0 0.00120574281018974 0.00549168805894104 0 0.0151061598517356 0 0 0 0 0 0 0 0 0 0 0 0 0 0 0 0 0.00103323493875615 0 0.00735218693522818 0.00110454326420162 0.0036089353613862 0 0 0.0136242752960454 0 0 0 0 0 0 0 0 0 0 0 0.00180994192085472 0.00218745670766559 0 0 0 0 0 0.00129581391943973 0 0 0.0170654766481366 0.0500627000069483 0 0.00754175656556105 0.0271526016326739 0.0753650283184183 0.0233019471025469 0.00618805203952159 0.196590912077938 0.0104092821834092 0 0 0 0.0020570079797136 0.00603650191843036 0.033410446768693 0 0 0 0 0 0 0 0 0 0 0 0 0 0 0 0 0 0 0 0 0 0 0 0 0 0 0 0 0 0 0 0 0 0 0.00856847256259105 0 0 0 0 0.0217563124648469 0 0 0 0 0 0.0137900308996714 0.0195536458711672 0.0326303033969722 0.201244728808936 0.00203959287340622 0 0.0146691665671091 0.111948917643516 0.0153932408400906 0 0.034601889145238 0 0.00248274892048523
0 0 0 0 0 0 0 0 0 0 0 0 0 0 0 0.000699100119582257 0 0 0 0 0 0 0 0 0 0 0 0 0 0 0 0 0 0 0 0 0 0 0 0 0 0 0 0 0 0 0 0 0 0 0 0 0 0 0 0 0 0 0 0 0 0 0 0 0 0 0 0 0 0 0 0 0 0 0 0 0 0 0 0 0 0 0 0 0 0 0 0 0 0 0 0 0 0 0 0 0 0 0 0 0.00298787954909129 0.00764383364140194 0 0 0 0 0 0 0 0 0 0 0 0 0 0 0 0 0 0 0 0 0 0 0 0 0 0 0 0 0 0 0 0 0 0 0 0 0 0 0 0 0 0 0 0 0 0 0 0 0 0 0 0 0 0 0 0 0 0 0 0 0 0 0 0 0 0 0 0.00264859918454842 0 0 0 0 0 0 0 0 0 0 0 0 0 0 0 0 0 0 0 0 0 0 0 0 0 0 0 0 0 0 0 0 0 0 0 0 0 0 0 0 0 0 0 0 0 0 0 0 0 0 0 0 0 0 0 0 0 0 0 0 0 0 0 0 0.0493048682560745 0.0704046679797038 0.0636455559694714 0 0 0 0 0 0 0 0 0 0.267114160368477 0.156759875606962 0 0 0 0.00318295538598162 0.00364976570539441 0.01879981463451 0 0 0.103695530156112 0.0166441118503103 0.00960313106705353 0.0258656873454981 0 0 0 0 0 0 0 0 0 0 0 0 0 0 0 0 0 0 0 0 0 0 0 0 0 0 0 0 0 0 0 0 0 0 0 0 0 0 0.0810071395440727 0.0129466988462515 0.0774414857452505 0.00510515916164165 0 0 0 0 0 0 0 0 0.00979260773887189 0.00789286282918721 0 0 0 0 0 0.00316450931455136
0 0 0 0 0 0 0 0 0 0 0 0 0 0 0 0.00135329091474213 0 0 0 0 0 0 0 0 0 0 0 0 0 0 0 0 0 0 0 0 0 0 0 0 0 0 0 0 0 0 0 0 0 0 0 0 0 0 0 0 0 0 0 0 0 0 0 0 0 0 0 0 0 0 0 0 0 0 0 0 0 0 0 0 0 0 0 0 0 0 0.000905460112106161 0 0 0 0 0 0 0 0 0.00156272236717024 0.00146046721066162 0 0 0 0.00883834509604906 0.0150833303034165 0 0 0 0 0 0 0 0 0 0 0 0 0 0 0 0 0 0 0 0 0 0 0 0 0 0 0 0 0 0 0 0 0 0 0 0 0 0 0 0 0 0 0 0 0 0 0 0 0 0 0 0 0 0 0 0 0 0 0 0 0 0 0 0 0 0 0 0 0 0 0 0 0 0 0 0 0 0 0 0 0 0 0 0 0 0 0 0 0 0 0 0 0 0 0 0 0 0 0 0 0 0 0 0 0 0 0 0 0 0 0 0 0 0 0 0 0 0 0 0 0 0 0 0 0 0 0 0 0 0 0 0 0.0147711847567016 0.0849203746386378 0.058203942395319 0 0 0 0 0 0 0 0 0.00488240215874911 0.18780519736888 0.0614106228776324 0.0172870235764285 0 0 0.00843789965314375 0.0502368737268969 0.0142725572939159 0 0.106440381341548 0 0.029008867043728 0.0612925602443844 0.0258767386231689 0 0 0 0 0 0 0 0 0 0 0 0 0 0 0 0 0 0 0 0 0 0 0 0 0 0 0 0 0 0 0 0 0 0 0 0 0 0 0.0611297101004216 0.0302073177603797 0.0783229483800261 0 0 0 0 0 0 0 0 0 0.0442333464495827 0 0.0292650106770511 0.00279142492925969 0 0 0 0
0 0 0 0 0 0 0 0 0 0 0 0 0 0 0 0.00315817892900243 0 0 0 0 0 0 0 0 0 0 0 0 0 0 0 0.00701088168383343 0 0.00432818921573226 0.0152360888130665 0 0 0 0 0 0 0 0 0 0 0 0.00256604804699242 0 0 0 0.00165878849298543 0 0 0 0.0122620371355001 0.00189740343142242 0.00430048781731149 0 0.00213288220136096 0 0 0 0 0 0 0 0 0 0 0 0 0.00306687826695229 0 0 0 0.000420300215163134 0 0 0 0 0 0 0 0.000268826318051966 0 0.000395948408781687 0.00254313649928111 0 0 0.00312639442672753 0 0 0.00425432489837497 0 0.000593168901735465 0.00214823048795336 0.000913441567648129 0.000401131928091909 0 0 0.0888087054952382 0.103947458939442 0.00189827533646612 0 0 0 0 0 0 0 0 0 0 0 0 0 0 0 0 0 0 0 0 0 0 0 0 0.000808848120274779 0 0 0 0 0 0 0 0 0.00053458031592465 0 0.000654873666574702 0.0142684215050558 0 0 0.000824727590196514 0.0021116416553592 0.0134988466507686 0 0.0172637813726195 0.0270139437905262 0.00201831182104322 0.00848995434775594 0.0218731631223565 0.0149450604133736 0 0 0.021535631626794 0.000594640114338474 0 0 0 0 0 0 0 0 0 0 0 0 0.000865716975403753 0.00800455260109567 0.00390841465081121 0.00125916290598607 0 0 0 0 0 0 0 0 0 0 0 0 0 0 0 0.00316488328428762 0.0468577002015476 0.0165848984304158 0 0 0 0 0 0.00898030720079783 0 0 0 0 0 0 0 0 0 0 0 0.00810750701271866 0 0 0 0 0 0 0.00811349047895243 0 0 0 0 0 0 0 0.00168754953163628 0 0 0 0 0 0 0 0 0 0 0 0.00148356117906345 0.00125749245651204 0.000633519705062001 0 0.000393024088503892 0.000386697326458245 0 0.000543332135404914 0 0 0 0.00128363413851079 0.00450312785974174 0 0.000902807756751006 0 0 0 0.00185005857936954 0.00376957874762075 0.000412594557749671 0.0045636292879205 0.0077487939931877 0 0.000720164664728403 0.000981331036059116 0.00136615400674279 0 0 0 0.00144848624013492 0 0 0 0 0 0 0.00215093868151435 0 0 0 0 0 0 0 0 0 0 0 0 0 0 0 0 0 0 0 0 0 0 0.000981291689960882 0 0 0.00122718546462043 0.0128408031186352 0.135933724228619 0.0507141163978032 0.00466926053863598 0.00213370582196154 0.00343278669761478 0.0125987080557698 0 0 0.0122832284328311 0.0203750421926889 0 0.00467703338614382 0.00135205985888314 0.00275461601817109 0.0330105476305541 0.015012557343362 0 0.00543879943918458 0.122857790399794
0 0 0 0 0 0 0 0 0 0 0 0 0 0 0 0 0 0 0 0 0 0 0 0 0 0 0 0 0 0 0 0 0 0 0 0 0 0 0 0 0 0 0 0 0 0 0 0 0 0 0 0 0 0 0 0 0 0 0 0 0 0 0 0 0 0 0 0 0 0 0 0 0 0 0 0 0 0 0 0 0 0 0 0 0 0 0 0 0 0 0 0 0 0 0 0 0 0 0 0 0 0 0 0 0 0 0 0 0 0 0 0 0 0 0 0 0 0 0 0 0 0 0 0 0 0 0 0 0 0 0 0 0 0 0 0 0 0 0 0 0 0 0 0 0 0 0 0 0 0 0 0 0 0 0 0 0 0 0 0 0 0 0 0 0 0 0 0 0 0 0 0 0 0 0 0 0 0 0 0 0 0 0 0 0 0 0 0 0 0 0 0 0 0 0 0 0 0 0 0 0 0 0 0 0 0 0 0 0 0 0 0 0 0 0 0 0 0 0 0 0 0 0 0 0 0 0 0 0 0 0 0 0 0 0.01191400722914 0.023359944829283 0.00639743801091861 0 0 0 0 0 0 0 0 0.0151571882225216 0.0427033770956143 0.0161093302342791 0.0319103932118196 0.00530473223839486 0 0.0135052292304034 0.0913261174863954 0.0255317193912988 0.00686702014979474 0.0149333776915261 0.0928552727678727 0.00408439060610939 0 0.185889448949721 0 0 0 0 0 0 0 0 0 0 0 0 0 0 0 0 0 0 0 0 0 0 0 0 0 0 0 0 0 0 0 0 0 0 0 0 0 0 0.0886849128594894 0.0105820130389462 0.0530339455326998 0 0 0 0 0 0 0 0 0 0.10254632294751 0.0459425409787223 0.100678769114345 0 0 0.00779260326415356 0 0.00288990491904198
0 0 0 0 0 0 0 0 0 0 0 0 0 0 0 0 0 0 0 0 0 0 0 0 0 0 0 0 0 0 0 0 0 0 0 0 0 0 0 0 0 0 0 0 0 0 0 0 0 0 0 0 0 0 0 0 0 0 0 0 0 0 0 0 0 0 0 0 0 0 0 0 0 0 0 0 0 0 0 0 0 0 0 0 0 0 0 0 0 0 0 0 0 0 0 0 0 0 0 0 0 0 0 0 0 0 0 0 0 0 0 0 0 0 0 0 0 0 0 0 0 0 0 0 0 0 0 0 0 0 0 0 0 0 0 0 0 0 0 0 0 0 0 0 0 0 0 0 0 0 0 0 0 0 0 0 0 0 0 0 0 0 0 0 0 0 0 0 0 0 0 0 0 0 0 0 0 0 0 0 0 0 0 0 0 0 0 0 0 0 0 0 0 0 0 0 0 0 0 0 0 0 0 0 0 0 0 0 0 0 0 0 0 0 0 0 0 0 0 0 0 0 0 0 0 0 0 0 0 0 0 0 0 0 0.0232717974457376 0.00826242373705011 0.00452644534912699 0 0 0 0 0 0 0 0 0 0.0535034741052161 0.0554169754703695 0.00643355311968526 0.00899594316808899 0.00891329340114957 0.0151626965608478 0.0828625514162414 0.0577900756874493 0.0246272478397912 0.0260627258520446 0.025401476754092 0.00360629801977546 0.120449599176153 0 0 0 0 0 0 0 0 0 0 0 0 0 0 0 0 0 0 0 0 0 0 0 0 0 0 0 0 0 0 0 0 0 0 0 0 0 0 0 0.0618396114424094 0.0088164187770962 0.0399847359205379 0 0 0 0 0 0.00355506117182546 0.0109303386856319 0.0221471635266797 0 0.0446414318152155 0.0330960393689509 0.226866878152347 0.0035105805079313 0 0.0120071519550371 0 0.00731801157351855
0 0 0 0 0 0 0 0 0 0 0 0 0.0250865705579146 0 0 0 0 0 0 0 0 0 0 0 0 0 0 0 0 0 0 0.0177033036930072 0 0 0 0 0 0 0 0 0 0 0 0 0 0 0 0 0 0 0 0 0 0 0 0 0 0 0 0 0 0 0 0 0 0 0 0 0 0 0 0 0 0 0 0 0 0 0 0 0 0 0 0 0 0 0 0 0 0 0 0 0 0 0 0 0 0 0 0 0 0 0 0 0.07921034315557 0 0 0 0 0.0420998874879524 0 0 0 0 0 0 0 0 0 0 0 0 0 0 0 0 0 0 0 0 0 0 0 0 0 0 0 0 0 0 0 0 0 0 0 0 0 0 0 0 0 0 0 0 0 0 0 0 0 0 0 0 0 0 0 0 0 0.591495448149106 0 0 0 0 0 0 0 0 0 0 0 0 0 0 0 0 0 0 0 0 0 0 0 0 0 0 0 0 0 0 0 0 0 0 0 0 0 0 0 0 0 0 0 0 0 0 0 0 0 0 0 0 0 0 0 0 0 0 0 0 0 0 0 0 0 0 0 0 0 0 0 0 0 0 0 0 0 0 0 0 0 0 0 0 0 0 0 0 0 0.0487709071053678 0 0 0 0 0 0.195633539851082 0 0 0 0 0 0 0 0 0 0 0 0 0 0 0 0 0 0 0 0 0 0 0 0 0 0 0 0 0 0 0 0 0 0 0 0 0 0 0 0 0 0 0 0 0 0 0 0 0 0 0 0 0 0
0 0 0 0 0 0 0 0 0 0 0 0 0.009427306408569 0 0 0 0 0 0 0 0 0 0 0 0 0 0 0 0 0 0 0 0 0 0 0 0 0 0 0 0 0 0 0 0 0 0 0 0 0 0 0 0 0 0 0 0 0 0 0 0 0 0 0 0 0 0 0 0 0 0 0 0 0 0 0 0 0 0 0 0 0 0 0 0 0 0 0 0 0 0 0 0 0 0 0 0 0 0 0 0 0 0 0 0 0 0 0 0 0 0 0 0 0 0 0 0 0 0 0 0 0 0 0 0 0 0 0 0 0 0 0 0 0 0 0 0 0 0 0 0 0 0 0 0 0 0 0 0 0 0 0 0 0 0 0 0 0 0 0 0 0 0 0 0 0 0 0.124731878064148 0 0 0 0 0 0 0 0 0 0 0 0 0 0 0 0.0189358838106427 0 0 0 0 0 0 0 0 0 0 0 0 0 0 0 0 0 0 0 0 0 0 0 0 0 0 0 0 0 0 0 0 0 0 0 0 0 0 0 0 0 0 0 0 0 0 0 0 0 0 0 0 0 0 0 0 0 0 0 0 0 0 0 0 0 0 0 0 0 0 0 0 0 0 0 0 0 0 0.040479260485655 0.186830748585741 0 0 0.385582908095345 0.185118670796613 0 0 0 0 0 0 0.0488933437532865 0 0 0 0 0 0 0 0 0 0 0 0 0 0 0 0 0 0 0 0 0 0 0 0 0 0 0 0 0 0 0 0 0 0 0 0 0 0 0 0 0 0 0
0 0 0 0 0 0 0 0 0 0 0 0 0.0590713011539507 0 0 0 0 0 0 0 0 0 0 0 0 0 0.00550275175489117 0 0 0 0 0 0 0 0 0 0 0 0 0 0 0 0 0 0 0 0 0 0 0 0 0 0 0 0 0 0 0 0 0 0.00273991359998173 0 0 0 0 0 0 0 0 0 0 0 0 0 0 0 0 0 0 0 0 0 0 0 0 0 0 0 0 0 0 0 0 0 0 0 0 0 0 0 0 0 0 0 0 0 0 0 0 0 0 0 0 0 0.0161602417645542 0.00747977986953205 0.00868875079334127 0.02177332967772 0.027759659634769 0.0332692780760846 0 0 0 0 0 0 0 0 0 0 0 0 0 0 0 0 0 0 0 0 0 0 0 0 0 0 0 0 0 0 0 0 0 0 0 0 0 0 0 0 0 0 0 0 0 0 0 0.352144270143856 0 0 0 0 0 0.105291581529208 0 0 0 0 0 0 0 0 0 0 0 0 0 0.00746786137454828 0 0.0275257601359348 0 0 0 0 0 0 0 0 0 0 0 0 0 0 0 0 0 0 0 0 0 0 0 0 0 0 0 0 0 0 0 0 0 0 0 0 0 0 0 0 0 0 0 0 0 0.003122695647038 0 0 0 0 0 0 0 0 0 0 0 0 0 0 0 0 0 0 0 0 0 0 0 0 0 0.00861552068389661 0 0.0924300031602208 0.0116766097733201 0 0 0.0224213476720255 0 0.182430830906574 0 0 0 0 0 0 0 0 0 0 0 0 0 0 0 0 0 0 0 0 0 0 0 0 0 0 0 0 0 0 0.00442851264855346 0 0 0 0 0 0 0 0 0 0 0 0 0 0 0 0 0
0 0 0 0 0 0 0 0 0 0 0 0 0.0503284771817771 0 0 0 0 0 0 0 0 0 0 0 0 0 0 0 0 0 0 0 0 0 0 0 0 0 0 0 0 0 0 0 0 0 0 0 0 0 0 0 0 0 0 0 0 0 0 0 0.0111705862014051 0 0 0 0 0 0 0 0 0 0 0 0 0 0 0 0 0 0 0 0 0 0 0 0 0 0 0 0 0 0 0 0 0 0 0 0 0 0 0 0 0 0 0 0.0202013297497438 0 0 0 0 0.0251409294002295 0 0 0 0 0.0174418154669321 0.0273311847611681 0 0 0.0239800976875434 0.00921086525573749 0 0 0 0 0 0 0 0 0 0 0 0 0 0 0 0 0 0 0 0 0 0 0 0 0 0 0 0 0 0 0 0 0 0 0 0 0 0 0 0 0 0 0 0 0 0 0 0.411302332364214 0 0 0 0 0 0 0 0 0 0 0 0 0 0 0 0 0 0 0 0.00790381032561638 0 0.00980295344102175 0 0 0 0 0 0 0 0 0 0 0 0 0 0 0 0 0 0 0 0 0 0 0 0 0 0 0 0 0 0 0 0 0 0 0 0 0 0 0 0 0 0 0 0 0 0 0 0 0 0 0 0 0 0 0 0 0 0 0 0 0 0 0 0 0 0 0 0 0 0 0.0634115874483197 0.0733193713378921 0.170425425465235 0 0 0 0 0.0356522660171855 0 0.0433769678959782 0 0 0 0 0 0 0 0 0 0 0 0 0 0 0 0 0 0 0 0 0 0 0 0 0 0 0 0 0 0 0 0 0 0 0 0 0 0 0 0 0 0 0 0 0 0 0 0
0 0 0 0 0 0 0 0 0 0 0 0 0 0 0 0 0 0 0 0 0 0 0 0 0 0 0.0231551209975534 0 0 0 0 0 0 0 0 0 0 0 0 0 0 0 0 0 0 0.00396684529841672 0 0 0 0 0 0 0 0 0 0 0 0 0 0 0 0 0 0 0 0 0 0 0 0 0 0 0 0 0 0 0 0 0 0 0 0 0 0 0 0 0 0 0 0 0 0 0 0 0 0 0 0 0 0 0 0 0 0 0 0.00934057398635653 0 0.00681131148056668 0.016896843870003 0 0 0 0 0 0 0 0 0.0125417072745439 0 0 0.0158787768433387 0 0 0 0 0 0 0 0.00634816201026529 0.00221907682535193 0 0 0 0 0 0 0 0 0 0 0 0 0 0 0 0 0 0 0 0 0 0 0 0 0 0 0 0 0 0 0 0 0 0 0 0 0 0.308217836812294 0.0596783117887393 0.130169680435789 0.0227582500347363 0 0 0.151672225439015 0 0 0 0 0 0 0 0 0 0 0 0 0 0.0145785911365713 0.0463353934791144 0.00508467696619408 0 0 0 0 0 0 0 0 0 0 0 0 0 0 0 0 0 0.00918652334086365 0 0 0 0 0 0 0 0 0 0 0 0 0 0 0 0.00660332968408338 0 0 0 0 0 0 0 0 0 0 0 0 0 0 0 0 0 0 0 0 0 0 0.00315667314590044 0 0 0 0 0 0 0 0 0 0 0.00878415221129414 0 0 0 0 0.0112833271127563 0 0 0 0 0 0.0268085209700371 0 0.0708876474109761 0 0 0 0 0 0 0 0 0 0 0 0 0 0 0 0 0 0 0 0 0 0 0 0 0 0 0 0.00362088978500345 0 0.00630040202242195 0 0 0 0 0 0 0 0 0 0 0 0 0 0 0 0 0.0177151496378139
0 0 0 0 0 0 0 0 0 0 0 0 0 0 0 0 0 0 0 0 0 0 0 0 0 0 0 0 0 0 0 0 0 0 0 0 0 0 0 0 0 0 0 0 0 0 0 0 0 0 0 0 0 0 0 0 0 0 0 0 0 0 0 0 0 0 0 0 0 0 0 0 0 0 0 0 0 0 0 0 0 0 0 0 0 0 0 0 0 0 0 0 0 0 0 0 0 0 0 0 0 0 0 0 0 0 0 0 0 0 0 0 0 0 0 0 0 0.0119211555198067 0 0 0 0 0 0 0 0 0 0 0 0 0 0 0 0 0 0 0 0 0 0 0 0 0 0 0 0 0 0 0 0 0 0 0 0 0 0 0 0 0 0 0 0 0 0 0 0 0 0 0 0 0 0 0 0 0 0 0 0 0 0 0 0 0 0 0 0 0 0 0 0 0 0 0 0 0 0 0 0 0 0 0 0 0 0 0 0 0 0 0 0 0 0 0 0 0 0 0 0 0 0 0 0 0 0 0 0 0 0 0 0 0 0 0 0 0 0 0 0 0 0 0 0 0 0 0 0 0 0 0 0 0 0 0 0 0 0 0 0 0 0 0 0 0 0 0 0 0.0460667598131007 0 0.111257539180713 0 0.0547931255776308 0 0 0.0496515500666092 0 0.0326089659442686 0.507445607794499 0.0659892224929835 0.0466604240451529 0.0185376112220975 0.0550680383431386 0 0 0 0 0 0 0 0 0 0 0 0 0 0 0 0 0 0 0 0 0 0 0 0 0 0 0 0 0 0 0 0 0 0 0 0 0
0 0 0 0 0 0 0 0 0 0 0 0 0 0 0 0 0 0 0 0 0 0 0 0 0 0 0 0 0 0 0 0 0 0 0 0 0 0 0 0 0 0 0 0 0 0 0 0 0 0 0 0 0 0 0 0 0 0 0 0 0 0 0 0 0 0 0 0 0 0 0 0 0 0 0 0 0 0 0 0 0 0 0 0 0 0 0 0 0 0 0 0 0 0 0 0 0 0 0 0 0 0 0 0 0 0 0 0 0 0 0 0 0 0 0 0 0 0 0 0 0 0 0 0 0 0 0 0 0 0 0 0 0 0 0 0 0 0 0 0 0 0 0 0 0 0 0 0 0 0 0 0 0 0 0 0 0 0 0 0 0 0 0 0 0 0 0 0 0 0 0 0 0 0 0 0 0 0 0 0 0 0 0 0.0365777043832229 0 0 0 0 0 0 0 0 0 0 0 0 0 0 0 0 0 0.0151412656989696 0 0 0 0 0 0 0 0 0 0 0 0.0145178018172473 0 0 0 0 0 0 0 0 0 0 0.0146082958787271 0 0 0 0 0 0 0 0 0 0 0 0 0 0 0 0 0 0 0 0 0 0 0 0 0 0 0 0 0 0 0 0 0 0 0 0 0.259516253824364 0 0 0 0.0922051769079169 0 0 0 0 0 0 0 0.102686591458314 0.179749308954762 0 0.154338055727213 0.0459837462573769 0.0478184147018075 0 0 0 0 0.0203654391519282 0 0 0 0 0 0 0 0 0 0.0164919452381508 0 0 0 0 0 0 0 0 0 0 0 0 0 0 0 0 0 0 0 0 0 0 0 0
0 0 0 0 0 0 0 0 0 0 0 0 0 0 0 0 0 0 0 0 0 0 0 0 0 0 0 0 0 0 0 0 0 0 0 0 0 0 0 0 0 0 0 0 0 0 0 0 0 0 0 0 0 0 0 0 0 0 0 0 0 0 0 0 0 0 0 0 0 0 0 0 0 0 0 0 0 0 0 0 0 0 0 0 0 0 0 0 0 0 0 0 0 0 0 0 0 0 0 0 0 0 0 0 0 0 0 0 0 0 0 0 0 0 0 0 0 0 0 0 0 0 0 0 0 0 0 0 0 0 0 0 0 0 0 0 0 0 0 0 0 0 0 0 0 0 0 0 0 0 0 0 0 0 0 0 0 0 0 0 0 0 0 0 0 0 0 0.118859880743026 0 0 0 0 0 0 0 0 0 0 0 0 0 0 0 0 0 0 0 0 0 0 0 0 0 0 0 0 0 0 0 0 0 0 0 0 0 0 0 0 0 0 0 0 0 0 0 0 0 0 0 0 0 0 0 0 0 0 0 0 0 0 0 0 0 0 0 0 0 0 0 0 0 0 0 0 0 0 0 0 0 0 0 0 0 0 0 0 0 0 0 0 0 0.427774699014816 0.243431976088905 0.209933444153253 0 0 0 0 0 0 0 0 0 0 0 0 0 0 0 0 0 0 0 0 0 0 0 0 0 0 0 0 0 0 0 0 0 0 0 0 0 0 0 0 0 0 0 0 0 0 0 0 0 0 0 0 0 0
0 0 0 0 0 0 0 0 0 0 0 0 0 0 0 0 0 0 0 0 0 0 0 0 0 0 0.032137988267219 0 0 0 0 0 0 0 0 0 0 0 0 0 0 0 0 0 0 0 0 0 0 0 0 0 0 0 0 0 0 0 0 0 0 0 0 0 0 0 0 0 0 0 0 0 0 0 0 0 0 0 0 0 0 0 0 0 0 0 0 0 0 0 0 0 0 0 0 0 0 0 0 0 0 0 0 0 0 0 0 0.00985779829427762 0.0107306350649124 0 0 0 0 0 0 0 0 0.0138800691939561 0 0 0.0101674087603819 0 0 0 0 0 0 0 0 0 0 0 0 0 0 0 0 0 0 0 0 0 0 0 0 0 0 0 0 0 0 0 0 0 0 0 0 0 0 0 0 0 0.0405462154333752 0 0 0.0395325600475408 0 0 0 0 0 0 0 0.0831055119816325 0 0 0 0 0 0 0 0 0 0 0 0 0 0 0 0 0 0 0 0 0 0 0 0 0 0 0 0 0 0 0 0 0 0 0 0.053544590655318 0 0 0 0 0 0 0 0 0 0 0 0 0 0 0 0 0 0 0 0 0 0 0 0 0 0 0 0 0 0 0 0 0 0 0 0 0 0 0 0 0 0 0 0 0 0 0 0 0 0 0 0 0 0 0.0485319859428237 0.123189836962264 0 0 0 0.0130304193693434 0.367412104801462 0 0 0 0 0 0.0529780855015432 0 0 0.0243827002652207 0.0769720894587298 0 0 0 0 0 0 0 0 0 0 0 0 0 0 0 0 0 0 0 0 0 0 0 0 0 0 0 0 0 0 0 0 0 0 0 0 0
0 0 0 0 0 0 0 0 0 0 0 0 0 0 0 0 0 0 0 0 0 0 0 0 0 0 0.0129911696680307 0 0 0 0 0 0 0 0 0 0 0 0 0 0 0 0 0 0 0 0 0 0 0 0 0 0 0 0 0 0 0 0 0 0 0 0 0 0 0 0 0 0 0 0 0 0 0 0 0 0 0 0 0 0 0 0 0 0 0 0 0 0 0 0 0 0 0 0 0 0 0 0 0 0 0 0 0 0 0 0 0 0 0 0 0 0 0 0 0 0 0.0503067488304843 0 0.0272669799795361 0 0 0 0 0 0 0 0 0 0 0 0 0 0 0 0 0 0 0 0 0 0 0 0 0 0 0 0 0 0 0 0 0 0 0 0 0 0 0 0 0 0 0 0 0 0 0 0.215398582916084 0 0 0 0 0 0.114191241262563 0 0 0 0 0 0 0 0 0 0 0 0 0 0 0 0 0 0 0 0 0 0 0 0 0 0 0 0 0 0 0 0 0 0 0 0 0 0 0 0 0 0 0 0 0 0 0 0 0 0 0 0 0 0 0 0 0 0 0 0 0 0 0 0 0 0 0 0 0 0 0 0 0 0 0 0 0 0 0 0 0 0 0 0 0 0 0 0 0.401025120319916 0.0517143551478668 0 0 0 0 0.0163740500634147 0 0.110731751812104 0 0 0 0 0 0 0 0 0 0 0 0 0 0 0 0 0 0 0 0 0 0 0 0 0 0 0 0 0 0 0 0 0 0 0 0 0 0 0 0 0 0 0 0 0 0 0
0 0 0 0 0 0 0 0 0 0 0 0 0 0 0 0 0 0 0 0 0 0 0 0 0 0 0.00980108477889074 0 0 0 0 0 0 0 0 0 0 0 0 0 0 0 0 0 0 0 0 0 0 0 0 0 0 0 0 0 0 0 0 0 0 0 0 0 0 0 0 0 0 0 0 0 0 0 0 0 0 0 0 0 0 0 0 0 0 0 0 0 0 0 0 0 0 0 0 0 0 0 0 0 0 0 0 0 0 0 0 0 0 0 0 0 0 0 0 0 0 0.00901084529888718 0 0 0 0 0 0 0 0 0 0 0 0 0 0 0 0 0 0 0 0 0 0 0 0 0 0 0 0 0 0 0 0 0 0 0 0 0 0 0 0 0 0 0 0 0.0190792666015175 0 0 0.0184922122445477 0 0.0813849965970979 0 0 0 0 0.0315516586119668 0.120208479368797 0 0 0 0 0 0 0 0 0 0 0 0 0 0 0 0 0 0 0 0 0 0 0 0 0 0 0 0 0 0 0 0 0 0 0 0.0151614570755854 0 0 0 0 0 0 0 0 0 0 0 0 0 0 0 0 0 0 0 0 0 0 0 0 0 0 0 0 0 0 0 0 0 0 0 0 0 0 0 0 0 0 0 0 0 0 0 0 0 0 0 0 0 0 0.133474494472016 0.0631021298437995 0 0 0.382143056754112 0.0916530586074762 0 0 0 0 0 0 0 0 0 0.0249372597453058 0 0 0 0 0 0 0 0 0 0 0 0 0 0 0 0 0 0 0 0 0 0 0 0 0 0 0 0 0 0 0 0 0 0 0 0 0 0
0 0 0 0 0.0147082745742756 0 0 0 0 0 0 0 0 0 0 0 0 0 0 0 0 0 0 0 0 0 0 0 0 0 0 0.0100203580410583 0 0 0 0 0 0 0 0 0 0 0 0 0 0 0 0 0 0 0 0 0 0 0 0.013464386586102 0 0 0 0 0 0 0 0 0 0 0 0 0 0 0 0 0 0 0 0 0 0 0 0 0 0 0 0 0 0 0 0 0 0 0 0 0 0 0 0 0 0 0 0 0 0 0 0 0.0540254988631705 0 0 0 0 0.0654518792379959 0 0 0 0 0 0 0 0 0 0 0 0 0 0 0 0 0 0 0 0 0 0 0 0 0 0 0 0 0 0 0 0 0 0 0 0 0 0 0 0 0 0 0 0 0 0 0 0 0 0 0 0 0 0 0 0 0 0 0 0 0 0 0 0 0 0 0 0 0 0 0.0217504968678642 0 0 0 0 0 0 0 0 0 0 0 0 0 0 0 0 0 0 0 0 0 0 0 0 0 0 0 0 0 0 0 0 0 0 0 0.16361306554176 0 0 0 0.132799293501687 0 0 0 0 0 0 0 0 0 0 0 0 0 0 0 0 0 0 0 0 0 0 0 0 0 0 0 0 0 0 0 0 0 0 0 0 0.0318474315133445 0 0 0 0 0 0 0 0 0 0 0 0 0 0 0.0514304462796484 0.0411906922220762 0.34768261004991 0 0 0 0 0 0 0 0 0 0 0 0 0 0 0 0 0 0 0 0 0 0 0 0 0 0 0 0.0520155667211075 0 0 0 0 0 0 0 0 0 0 0 0 0 0 0
0 0 0 0 0 0 0 0 0 0 0 0 0 0 0 0 0 0 0 0 0 0 0 0 0 0 0 0 0 0 0 0 0 0 0 0 0 0 0 0 0 0 0 0 0 0 0 0 0 0 0 0 0 0 0 0 0 0 0 0 0 0 0 0 0 0 0 0 0 0 0 0 0 0 0 0 0 0 0 0 0 0 0 0 0 0 0 0 0 0 0 0 0 0 0 0 0 0 0 0 0 0 0 0 0 0 0 0 0 0 0 0 0 0 0 0 0 0 0 0 0 0 0 0 0 0 0 0 0 0 0 0 0 0 0 0 0 0 0 0 0 0 0 0 0 0 0 0 0 0 0 0 0 0 0 0 0 0 0 0 0 0 0 0 0 0 0 0 0 0 0 0 0 0 0 0 0 0 0 0 0 0 0 0 0 0 0 0 0 0 0 0 0 0 0 0 0 0 0 0 0 0 0 0 0 0 0 0 0 0 0 0 0 0 0 0.127396365069368 0 0 0 0 0 0 0 0 0 0 0 0 0 0 0 0 0 0 0 0 0 0 0 0 0 0 0 0 0 0 0 0 0 0 0 0 0 0 0 0 0 0 0 0 0 0 0 0 0 0 0 0 0 0 0 0.117309443195516 0 0.140074457740866 0.130783804931523 0.162362231312804 0.264938653014861 0 0 0 0 0 0 0 0 0 0 0 0 0 0 0 0 0 0 0 0 0.0571350447350615 0 0 0 0 0 0 0 0 0 0 0 0 0 0 0 0 0 0 0 0
0 0 0 0 0 0 0 0 0 0 0 0 0 0 0 0 0 0 0 0 0 0 0 0 0 0 0 0 0 0 0 0 0 0 0 0 0 0 0 0 0 0 0 0 0 0 0 0 0 0 0 0 0 0 0 0 0 0 0 0 0 0 0 0 0 0 0 0 0 0 0 0 0 0 0 0 0 0 0 0 0 0 0 0 0 0 0 0 0 0 0 0 0 0 0 0 0 0 0 0 0 0 0 0 0 0 0 0 0 0 0 0 0 0 0 0 0 0 0 0 0 0 0 0 0 0 0 0 0 0 0 0 0 0 0 0 0 0 0 0 0 0 0 0 0 0 0 0 0 0 0 0 0 0 0 0 0 0 0 0 0 0 0 0 0 0 0 0 0 0 0 0 0 0 0 0 0.0433166428808129 0 0 0 0 0 0 0 0 0 0 0 0 0 0 0 0 0 0 0 0 0 0 0 0 0 0 0 0 0 0 0 0 0 0 0 0 0 0 0.0151267145682621 0 0 0 0 0 0 0 0 0 0 0 0 0 0 0 0 0 0 0 0 0 0 0 0 0 0 0 0 0 0 0 0 0 0 0 0 0 0 0 0 0 0 0 0 0 0 0 0 0 0.0275778225025964 0.0284953017396014 0 0 0 0 0.0153205771217181 0.0228413781703929 0 0 0.274053031042361 0.120608807869778 0.357345078610652 0.0953146454938263 0 0 0 0 0 0 0 0 0 0 0 0 0 0 0 0 0 0 0 0 0 0 0 0 0 0 0 0 0 0 0 0 0 0 0 0 0 0 0
0 0 0 0 0 0 0 0 0 0 0 0 0 0 0 0 0 0 0 0 0 0 0 0 0 0 0 0 0 0 0 0 0 0 0 0 0 0 0 0 0 0 0 0 0 0 0 0 0 0 0 0 0 0 0 0 0 0 0 0 0 0 0 0 0 0 0 0 0 0 0 0 0 0 0 0 0 0 0 0 0 0 0 0 0 0 0 0 0 0 0 0 0 0 0 0 0 0 0 0 0 0 0 0 0.0213077399865531 0 0 0 0 0.0179906175794009 0 0 0 0 0 0 0 0 0 0 0 0 0 0 0 0 0 0 0 0 0 0 0 0 0 0 0 0 0 0 0 0 0 0 0 0 0 0 0 0 0 0 0 0 0 0 0 0 0 0 0 0 0 0 0 0 0 0 0 0 0 0 0 0 0 0 0 0 0 0 0 0 0 0 0 0 0 0 0 0 0 0 0 0 0 0 0 0 0 0 0 0 0 0 0 0 0 0 0 0 0 0 0 0 0 0 0 0 0 0 0.036177239134003 0 0 0 0.0296081195633541 0 0 0 0 0 0 0 0 0 0 0 0 0 0 0.0133923931929315 0 0 0.0107635745077114 0 0 0 0 0 0 0 0 0 0 0 0 0 0 0 0 0 0 0.033236612915541 0 0 0 0 0.181546324379456 0 0 0 0 0.470673463343218 0.0776207852305508 0 0 0 0.0837493183609499 0 0 0 0 0 0 0 0 0 0 0 0 0 0 0 0 0 0 0 0 0 0 0 0.0239338118063302 0 0 0 0 0 0 0 0 0 0 0 0 0 0 0 0 0
0 0 0 0 0 0 0 0 0 0 0 0 0 0 0 0 0 0 0 0 0 0 0 0 0 0 0 0 0 0 0 0 0 0 0 0 0 0 0 0 0 0 0 0 0 0 0 0 0 0 0 0 0 0 0 0 0 0 0 0 0 0 0 0 0 0 0 0 0 0 0 0 0 0 0 0 0 0 0 0 0 0 0 0 0 0 0 0 0 0 0 0 0 0 0 0 0 0 0 0 0 0 0 0 0 0 0 0 0 0 0 0 0 0 0 0 0 0 0 0 0 0 0 0 0 0 0 0 0 0 0 0 0 0 0 0 0 0 0 0 0 0 0 0 0 0 0 0 0 0 0 0 0 0 0 0 0 0 0 0 0 0 0 0 0 0 0 0 0 0 0 0 0 0 0 0 0.0305289150224304 0 0 0 0 0 0 0 0 0 0 0 0 0 0 0 0 0 0 0 0 0 0 0 0 0 0 0 0 0 0 0 0 0 0 0 0 0 0 0.0234834675067222 0 0 0 0 0 0 0 0 0 0 0 0 0 0 0 0 0 0 0 0 0 0 0 0 0 0 0 0 0 0 0 0 0 0 0 0 0 0 0 0 0 0 0 0 0 0 0 0 0 0.0369917613605122 0 0 0 0 0 0 0.0540740860882006 0.559725937535358 0 0 0.143736502978497 0.0886742550759604 0.0366064305130069 0 0 0 0 0 0 0 0 0 0 0 0 0 0 0 0.00804423301958782 0 0 0.0181344108997241 0 0 0 0 0 0 0 0 0 0 0 0 0 0 0 0 0 0 0 0
0 0 0 0 0 0 0 0 0 0 0 0 0 0 0 0 0 0 0 0 0 0 0 0 0 0 0 0 0 0 0 0 0 0 0 0 0 0 0 0 0 0 0 0 0 0 0 0 0 0 0 0 0 0 0 0 0 0 0 0 0 0 0 0 0 0 0 0 0 0 0 0 0 0 0 0 0 0 0 0 0 0 0 0 0 0 0 0 0 0 0 0 0 0 0 0 0 0 0 0 0 0 0 0 0 0 0 0 0 0 0 0 0 0 0 0 0 0 0 0 0 0 0 0 0 0 0 0 0 0 0 0 0 0 0 0 0 0 0 0 0 0 0 0 0 0 0 0 0 0 0 0 0 0 0 0 0 0 0 0 0 0 0 0 0 0 0 0 0 0 0 0 0 0 0 0 0.019230875203909 0 0 0 0 0 0 0 0 0 0 0 0 0 0 0 0 0 0 0 0 0 0 0 0 0 0 0 0 0 0 0 0 0 0 0 0 0 0 0 0 0 0 0 0 0 0 0 0 0 0 0 0 0 0 0 0 0 0 0 0 0 0 0 0 0 0 0 0 0 0 0 0 0 0 0 0 0 0 0 0 0 0 0 0 0 0 0 0 0.33579746593593 0.0510262088866342 0 0.0316620292653057 0 0 0 0.0514718092501081 0.143694379257492 0.0274145630062715 0.0838468994634189 0 0.130455591345581 0.0870846004146373 0 0.0383155779707123 0 0 0 0 0 0 0 0 0 0 0 0 0 0 0 0 0 0 0 0 0 0 0 0 0 0 0 0 0 0 0 0 0 0 0 0 0
0 0 0 0 0 0 0 0 0 0 0 0 0 0 0 0 0 0 0 0 0 0 0 0 0 0 0 0 0 0 0 0 0 0 0 0 0 0 0 0 0 0 0 0 0 0 0 0 0 0 0 0 0 0 0 0 0 0 0 0 0 0 0 0 0 0 0 0 0 0 0 0 0 0 0 0 0 0 0 0 0 0 0 0 0 0 0 0 0 0 0 0 0 0 0 0 0 0 0 0 0 0 0 0 0 0 0 0 0 0 0 0 0 0 0 0 0 0 0 0 0 0 0 0 0 0 0 0 0 0 0 0 0 0 0 0 0 0 0 0 0 0 0 0 0 0 0 0 0 0 0 0 0 0 0 0 0 0 0 0 0 0 0 0 0 0 0 0 0 0 0 0 0 0 0 0 0.0280293254530069 0 0 0 0 0 0 0 0 0 0 0 0 0 0 0 0 0 0 0 0 0 0 0 0 0 0 0 0 0 0 0 0 0 0 0 0 0 0 0 0 0 0 0 0 0 0 0 0 0 0 0 0 0 0 0 0 0 0 0 0 0 0 0 0 0 0 0 0 0 0 0 0 0 0 0 0 0 0 0 0 0 0 0 0 0 0 0 0 0.0550909851404417 0.0191798072406597 0 0 0 0 0 0 0.537116101427759 0 0.0652585008012969 0.164581989651123 0 0.116533202147704 0.0142100881380089 0 0 0 0 0 0 0 0 0 0 0 0 0 0 0 0 0 0 0 0 0 0 0 0 0 0 0 0 0 0 0 0 0 0 0 0 0 0
0 0 0 0 0 0 0 0 0 0 0 0 0 0 0 0 0 0 0 0 0 0 0 0 0 0 0 0 0 0 0 0 0 0 0 0 0 0 0 0 0 0 0 0 0 0 0 0 0 0 0 0 0 0 0 0 0 0 0 0 0 0 0 0 0 0 0 0 0 0 0 0 0 0 0 0 0 0 0 0 0 0 0 0 0 0 0 0 0 0 0 0 0 0 0 0 0 0 0 0 0 0 0 0 0 0 0 0 0 0 0 0 0 0 0 0 0 0 0 0 0 0 0 0 0 0 0 0 0 0 0 0 0 0 0 0 0 0 0 0 0 0 0 0 0 0 0 0 0 0 0 0 0 0 0 0 0 0 0 0 0 0 0 0 0 0 0 0 0 0 0 0 0 0 0 0 0.0954508489761897 0 0 0 0 0 0 0 0 0 0 0 0 0 0 0 0 0 0 0 0 0 0 0 0 0.0150079249091997 0 0 0 0 0 0 0 0 0 0 0 0 0 0 0 0 0 0 0 0 0 0 0 0 0 0 0 0 0 0 0 0 0 0 0 0 0 0 0 0 0 0 0 0 0 0 0 0 0 0 0 0 0 0 0 0 0 0 0 0 0 0 0 0.0690853934678922 0.0353724457527804 0 0 0 0 0 0 0.254079736427236 0 0.047777888607213 0.194845778515348 0.20667107921421 0 0 0 0.0529138953279883 0.0287950088019428 0 0 0 0 0 0 0 0 0 0 0 0 0 0 0 0 0 0 0 0 0 0 0 0 0 0 0 0 0 0 0 0 0 0 0
0 0 0 0 0 0 0 0 0 0 0 0 0 0 0 0 0 0 0 0 0 0 0 0 0 0 0 0 0 0 0 0 0 0 0 0 0 0 0 0 0 0 0 0 0 0 0 0 0 0 0 0 0 0 0 0 0 0 0 0 0 0 0 0 0 0 0 0 0 0 0 0 0 0 0 0 0 0 0 0 0.00433504032749066 0 0 0 0 0 0 0 0 0 0 0 0 0 0 0.00658779185370184 0.00555469011550002 0 0 0 0 0 0 0 0 0 0 0 0 0 0 0 0 0 0 0 0 0 0 0 0 0 0 0 0 0 0 0 0 0 0 0 0 0 0 0 0 0 0 0 0 0 0 0 0 0 0 0 0 0 0 0 0 0 0 0 0 0 0 0 0 0 0 0 0.0434273806265163 0 0 0 0.0250455887603152 0 0 0 0.0377524170071916 0.0111165782943475 0 0 0 0 0 0 0 0 0 0 0 0 0 0 0 0 0 0 0 0.0112131508857076 0 0 0.0614685278084234 0 0 0 0 0 0 0 0 0 0 0 0 0 0 0 0 0 0 0.090114979731064 0 0 0.0237174853360415 0 0 0 0 0 0 0 0 0 0 0 0 0 0 0 0 0 0 0 0 0 0 0 0 0 0 0 0 0 0 0 0 0 0 0 0 0 0 0 0 0 0 0 0 0 0 0.0177485936672651 0 0 0.0210836863347884 0 0.0207319886691132 0 0 0 0 0 0 0.0162966906489499 0 0 0.0644161891620591 0.396329673190599 0 0 0 0 0 0 0 0 0 0 0 0 0 0 0 0 0 0 0 0 0 0 0 0.143059547580925 0 0 0 0 0 0 0 0 0 0 0 0
0 0 0 0 0 0 0 0 0 0 0 0 0 0 0 0 0 0 0 0 0 0 0 0 0 0 0.0103518134899059 0 0 0 0 0 0 0 0 0 0 0 0 0 0 0 0 0 0 0 0 0 0 0 0 0 0 0 0 0 0 0 0 0 0 0 0 0 0 0 0 0 0 0 0 0 0 0 0 0 0 0 0 0 0 0 0 0 0 0 0 0 0 0 0 0 0 0 0 0 0 0 0 0 0 0 0 0 0 0 0 0 0 0 0 0 0 0 0 0 0 0 0 0 0 0 0 0 0 0 0 0 0 0 0 0 0 0 0 0 0 0 0 0 0 0 0 0 0 0 0 0 0 0 0 0 0 0 0 0 0 0 0 0 0 0 0 0 0 0 0 0 0 0 0 0 0 0.0851417919910746 0.201803811087938 0 0 0 0 0 0 0 0 0 0 0 0 0 0 0 0 0 0 0 0 0 0 0 0 0 0 0 0 0 0 0 0 0 0 0 0 0 0 0 0 0 0 0 0 0 0 0 0 0 0 0 0 0 0 0 0 0 0 0 0 0 0 0 0 0 0 0 0 0 0 0 0 0 0 0 0 0 0 0 0 0 0 0 0 0 0 0 0 0 0 0.134481031508156 0 0 0.169765435090101 0 0 0 0 0 0 0 0.141399830833909 0 0 0.164303296454459 0 0 0.0927529895444573 0 0 0 0 0 0 0 0 0 0 0 0 0 0 0 0 0 0 0 0 0 0 0 0 0 0 0 0 0 0 0 0 0 0 0
0 0 0 0 0 0 0 0 0 0 0 0 0 0 0 0 0 0 0 0 0 0 0 0 0 0 0 0 0 0 0 0 0 0 0 0 0 0 0 0 0 0 0 0 0 0 0 0 0 0 0 0 0 0 0 0 0 0 0 0 0 0 0 0 0 0 0 0 0 0 0 0 0 0 0 0 0 0 0 0 0 0 0 0 0 0 0 0 0 0 0 0 0 0 0 0 0 0 0 0 0 0 0 0 0 0 0 0 0 0 0 0 0 0 0 0 0 0 0 0 0 0 0 0 0 0 0 0 0 0 0 0 0 0 0 0 0 0 0 0 0 0 0 0 0 0 0 0 0 0 0 0 0 0 0 0 0 0.0443363568905389 0 0 0 0.0213953574450306 0.0508126369898016 0 0.0335661319633527 0.151892415436471 0 0 0.0241432188698672 0 0 0 0.0184587240228956 0 0 0 0.160444071274469 0 0 0 0 0 0 0 0 0 0 0 0 0 0 0 0 0.00923675799975758 0 0 0.0178133629823293 0 0 0 0 0 0 0 0 0 0 0 0 0 0 0 0 0 0 0.0307244764863451 0 0 0.0158511691679705 0.0276297980538258 0.0123396573708587 0 0 0 0 0 0 0 0 0 0 0 0 0 0 0 0 0 0 0 0 0 0 0 0 0 0 0 0 0 0 0 0 0 0 0 0 0 0 0 0 0 0 0 0 0 0 0 0 0 0 0 0 0 0 0 0 0 0.0241616500821663 0.27985999540961 0 0 0 0 0 0 0 0 0.0212880104959119 0 0 0 0 0 0 0 0 0 0 0 0 0 0 0 0 0.0560462090587984 0 0 0 0 0 0 0 0 0 0 0 0
0 0 0 0 0 0 0 0 0 0 0 0 0 0 0 0 0 0 0 0 0 0 0 0 0 0 0 0 0 0 0 0 0 0 0 0 0 0 0 0 0 0 0 0 0 0 0 0 0 0 0 0 0 0 0 0 0 0 0 0 0 0 0 0 0 0 0 0 0 0 0 0 0 0 0 0 0 0 0 0 0 0 0 0 0 0 0 0 0 0 0 0 0 0 0 0 0 0 0 0 0 0 0 0 0 0 0 0 0 0 0 0 0 0 0 0 0 0 0 0 0 0 0 0 0 0 0 0 0 0 0 0 0 0 0 0 0 0 0 0 0 0 0 0 0 0 0 0 0 0 0 0 0 0 0 0 0 0 0 0 0 0 0 0 0 0 0 0 0 0 0 0 0 0 0 0 0 0 0 0 0 0 0 0 0 0 0 0 0 0 0 0 0 0 0 0 0 0 0 0 0 0 0 0 0 0 0 0 0 0 0 0 0 0 0 0 0 0 0 0 0 0 0 0 0 0 0 0 0 0 0 0 0 0 0 0 0 0 0 0 0 0 0 0 0 0 0 0 0 0 0 0 0 0 0 0 0 0 0 0 0 0 0 0 0 0 0 0 0 0 0 0 0 0 0 0 0 0 0.338646621421238 0 0.661353378578762 0 0 0 0 0 0 0 0 0 0 0 0 0 0 0 0 0 0 0 0 0 0 0 0 0 0 0 0 0 0 0 0 0 0 0 0 0
0 0 0 0 0 0 0 0 0 0 0 0 0 0 0 0 0 0 0 0 0 0 0 0 0 0 0 0 0 0 0 0 0 0 0 0 0 0 0.0151569827913586 0.00870818762947971 0 0 0 0 0 0 0 0.0107008738552602 0 0 0 0 0 0 0 0 0 0 0 0 0 0.00392506935329579 0 0.0107715117139157 0 0 0 0 0 0 0.0232163904427946 0 0 0 0 0 0 0 0 0 0 0 0 0 0 0 0 0 0 0 0 0 0 0 0 0 0 0 0 0 0 0 0 0 0 0 0 0 0 0 0 0 0 0 0 0 0 0 0 0 0 0 0 0 0 0 0 0 0 0 0 0 0 0 0 0 0 0 0 0 0 0 0 0 0 0 0 0 0 0 0 0 0 0 0 0 0 0 0 0 0 0 0 0 0 0 0 0.00373243840595912 0 0.00689946280196059 0.0276545739887679 0.161235844985576 0 0 0 0 0 0 0.00241146252921529 0 0 0 0 0.0315370427212054 0 0 0 0.00877273873807861 0.00545073704203734 0.00682616611458967 0.00381103103109534 0.0843988037692426 0 0 0 0 0 0.0110541677221943 0 0 0 0.0976323366101034 0.152323973053652 0 0.191509073494184 0 0 0 0 0 0 0 0 0 0 0 0 0.0018962315001035 0 0 0 0 0.00260106012287299 0.087730137244005 0.00455952613810197 0 0 0 0 0.00342520750178654 0 0 0 0 0 0 0 0 0 0 0 0 0.00480439654903033 0 0 0 0 0 0 0 0 0 0 0 0 0 0 0 0 0 0 0 0 0 0 0 0.00317236502306662 0 0 0 0 0 0 0 0 0 0 0 0 0 0 0 0 0 0 0 0 0 0 0 0 0.0108602349551382 0 0 0 0 0 0 0 0 0 0 0 0 0 0 0 0 0 0 0 0 0 0 0 0 0 0.0132219721719279
0 0 0 0 0 0 0 0 0 0 0 0 0 0 0 0 0 0 0 0 0 0 0 0 0 0 0 0 0 0 0 0 0 0 0 0 0 0 0 0 0 0 0 0 0 0 0 0 0 0 0 0 0 0 0 0 0 0 0 0 0 0 0 0 0 0 0 0 0 0 0 0 0 0 0 0 0 0 0 0 0 0 0 0 0 0 0 0 0 0 0 0 0 0 0 0 0 0 0 0 0 0 0 0 0 0 0 0 0 0 0 0 0 0 0 0 0 0 0 0 0 0 0 0 0 0 0 0 0 0 0 0 0 0 0 0 0 0 0 0 0 0 0 0 0 0 0 0 0 0 0 0 0 0 0 0 0 0 0 0 0 0 0 0 0 0 0 0 0 0 0 0 0 0 0 0 0 0 0 0 0 0 0 0.0902035311290741 0 0 0 0 0 0 0 0 0 0 0 0 0 0 0 0 0 0 0 0 0 0 0 0 0 0 0 0 0 0 0 0 0 0 0 0 0 0 0 0 0.058530315002614 0 0 0 0 0 0 0 0 0 0 0 0 0 0.271722766463458 0 0 0 0 0 0 0 0 0 0 0 0 0 0 0 0 0 0 0 0 0 0 0 0 0 0 0 0 0 0 0 0 0 0 0 0 0 0 0 0 0 0 0 0 0 0 0 0 0 0 0 0 0 0 0.162543961234742 0.416999426170112 0 0 0 0 0 0 0 0 0 0 0 0 0 0 0 0 0 0 0 0 0 0 0
0 0 0 0 0 0 0 0 0 0 0 0 0 0 0 0 0 0 0 0 0 0 0 0 0 0 0 0 0 0 0 0 0 0 0 0 0 0 0 0 0 0 0 0 0 0 0 0 0 0 0 0 0 0 0 0 0 0 0 0 0 0 0 0 0 0 0 0 0 0 0 0 0 0 0 0 0 0 0 0 0 0 0 0 0 0 0 0 0 0 0 0 0 0 0 0 0 0 0 0 0 0 0 0 0 0 0 0 0 0 0 0 0 0 0 0 0 0 0 0 0 0 0 0 0 0 0 0 0 0 0 0 0 0 0 0 0 0 0 0 0 0 0 0 0 0 0 0 0 0 0 0 0 0 0 0 0 0.031778969351381 0 0.163177055973491 0.155220042301 0 0.0230083245293512 0 0 0 0 0 0 0 0 0 0 0 0 0 0 0 0 0.0122021594989652 0 0 0 0 0 0 0 0 0 0 0 0 0 0 0.0630878099807844 0 0 0 0.0151674459015008 0 0 0 0 0 0 0 0 0 0 0 0 0 0 0 0 0 0 0 0 0 0 0 0 0 0 0 0 0 0 0 0 0 0 0 0 0 0 0 0 0 0 0 0 0 0.0136198430930383 0 0 0 0 0 0 0 0 0 0 0 0 0 0 0 0 0 0 0 0 0 0 0 0 0 0 0 0 0 0 0 0 0 0 0 0 0 0 0 0 0 0.173364388515296 0.0527246177554113 0.0103394636020532 0.142633981772763 0.0770612406274148 0.00490505476326771 0 0 0 0.0148844278152111 0 0 0 0 0 0 0 0 0 0 0 0 0 0.0468251745190711 0 0 0 0 0 0 0 0
0 0 0 0 0 0 0 0 0 0 0 0 0 0 0 0 0 0 0 0 0 0 0 0 0 0 0 0 0 0 0 0 0 0 0 0 0 0 0 0 0 0 0 0 0 0 0 0 0 0 0 0 0 0 0 0 0 0 0 0 0 0 0 0 0 0 0 0 0 0 0 0 0 0 0 0 0 0 0 0 0 0 0 0 0 0 0 0 0 0 0 0 0 0 0 0 0 0 0 0 0 0 0 0 0 0 0 0 0 0 0 0 0 0 0 0 0 0 0 0 0 0 0 0 0 0 0 0 0 0 0 0 0 0 0 0 0 0 0 0 0 0 0 0 0 0 0 0 0 0 0 0 0 0 0 0 0 0 0 0.0177537067196106 0.0566149246898047 0 0 0 0 0 0 0 0 0 0 0 0 0 0 0 0 0 0 0 0 0 0 0 0 0 0 0 0 0 0 0 0 0 0.103786079617359 0 0 0 0.0253041639164866 0 0 0 0 0 0 0 0.0145302671686834 0 0 0 0 0 0 0 0 0 0 0 0 0 0 0 0 0 0 0 0 0 0 0 0 0 0 0 0 0 0 0 0 0 0 0 0 0 0 0.0290517449633848 0 0 0 0 0.0191893459666903 0 0 0 0 0 0 0 0 0 0 0 0 0 0 0 0 0 0 0 0 0 0 0 0 0 0 0 0 0 0 0 0 0 0 0.235393931111976 0 0.0590670890230031 0 0.102622366610973 0.203188329725327 0 0 0 0 0.0367143098852492 0.0605558685312383 0 0 0 0 0 0 0 0 0 0 0 0 0.0362278720702138 0 0 0 0 0 0 0 0
0 0 0 0 0 0 0 0 0 0 0 0 0 0 0 0 0 0 0 0 0 0 0 0 0 0 0 0 0 0 0 0 0 0 0 0 0 0 0 0 0 0 0 0 0 0 0 0 0 0 0 0 0 0 0 0 0 0 0 0 0 0 0 0 0 0 0 0 0 0 0 0 0 0 0 0 0 0 0 0 0 0 0 0 0 0 0 0 0 0 0 0 0 0 0 0 0 0 0 0 0 0 0 0 0 0 0 0 0 0 0 0 0 0 0 0 0 0 0 0 0 0 0 0 0 0 0 0 0 0 0 0 0 0 0 0 0 0 0 0 0 0 0 0 0 0 0 0 0 0 0 0 0 0 0 0 0 0 0.0146539957122786 0.021106219444535 0.0857119554353361 0 0 0 0 0 0.0094698005888708 0 0 0 0 0 0 0 0 0 0 0.0423182510265076 0.0174138588018526 0 0 0 0 0 0 0 0 0 0 0 0 0 0 0 0.0775272154668809 0 0 0 0.064408740830105 0 0 0 0 0 0 0 0.0275229728617918 0 0 0 0 0 0 0 0 0 0 0 0 0 0 0 0 0 0 0 0 0 0 0 0 0 0 0 0 0 0 0 0 0 0 0 0 0 0.0200843136486472 0.0121713738889411 0 0 0 0 0 0 0 0 0 0 0 0 0 0 0 0 0 0 0 0 0 0 0 0 0 0 0 0 0 0 0 0 0 0 0 0 0 0 0 0.0501375227966618 0.041367533874384 0 0 0.0823553243226188 0.12843948505403 0 0 0 0 0.173478446564489 0.0757806538753456 0 0 0.0230393884557249 0.00597575559160611 0 0 0 0 0 0 0 0 0 0 0 0 0.0270371917593929 0 0 0 0
0 0 0 0 0 0 0 0 0 0 0 0 0 0 0 0 0 0 0 0 0 0 0 0 0 0 0 0 0 0 0 0 0 0 0 0 0 0 0 0 0 0 0 0 0 0 0 0 0 0 0 0 0 0 0 0 0 0 0 0 0 0 0 0 0 0 0 0 0 0 0 0 0 0 0 0 0 0 0 0 0 0 0 0 0 0 0 0 0 0 0 0 0 0 0 0 0 0 0 0 0 0 0 0 0 0 0 0 0 0 0 0 0 0 0 0 0 0 0 0 0 0 0 0 0 0 0 0 0 0 0 0 0 0 0 0 0 0 0 0 0 0 0 0 0 0 0 0 0 0 0 0 0 0 0 0 0 0.0980426605522596 0.0479963680050834 0 0 0.0731428013415427 0.0705388581685822 0 0 0.185296289463947 0 0 0 0 0 0 0 0 0 0 0.31169254254484 0 0 0 0 0 0 0 0 0 0 0 0 0 0 0 0 0.098774322198172 0 0 0 0 0 0 0 0 0 0 0 0 0 0 0 0 0 0 0 0 0 0 0 0 0 0 0 0 0 0 0 0 0 0 0 0 0 0 0 0 0 0 0 0 0 0 0 0 0 0 0 0 0 0 0 0 0 0 0 0 0 0 0 0 0 0 0 0 0 0 0 0 0 0 0 0 0 0 0 0 0 0 0 0 0 0 0 0.0802419555893983 0 0 0 0.0342742021361752 0 0 0 0 0 0 0 0 0 0 0 0 0 0 0 0 0 0 0 0 0 0 0 0 0 0 0 0 0 0 0 0
0 0 0 0 0 0 0 0 0 0 0 0 0 0 0 0 0 0 0 0 0 0 0 0 0 0 0 0 0 0 0 0 0 0 0 0 0 0 0 0 0 0 0 0 0 0 0 0 0 0 0 0 0 0 0 0 0 0 0 0 0 0 0 0 0 0 0 0 0 0 0 0 0 0 0 0 0 0 0 0 0 0 0 0 0 0 0 0 0 0 0 0 0 0 0 0 0 0 0 0 0 0 0 0 0 0 0 0 0 0 0 0 0 0 0 0 0 0 0 0 0 0 0 0 0 0 0 0 0 0 0 0 0 0 0 0 0 0 0 0 0 0 0 0 0 0 0 0 0 0 0 0 0 0 0 0 0 0.00528807891360028 0.010044175183641 0.0604803560497353 0.045013001340906 0 0.00359669418556699 0 0 0 0 0 0 0 0 0 0 0 0 0 0 0.0148088721867863 0.0159531366703517 0.00360765462622592 0 0 0 0.00433176726633955 0 0 0 0 0 0 0 0 0 0.0148192575840296 0.015434071599347 0 0 0 0.0407563931308772 0 0 0 0 0 0 0 0.0216495801422465 0 0 0 0 0 0 0 0 0 0 0 0 0 0 0 0 0 0 0.006819579797366 0 0 0 0 0 0 0 0 0 0 0 0 0 0 0 0 0 0.00926242092598003 0.0161327389476389 0.0302330754272593 0 0 0 0 0.0207590390870353 0 0 0 0 0 0 0 0 0 0 0 0 0 0 0 0 0 0 0 0 0 0 0 0 0 0 0 0 0 0 0 0 0 0 0.102333218215258 0.0542250900957804 0.062134938852847 0 0 0.30458802640243 0.00310855588954876 0 0 0.00562348668855088 0.0326805205057002 0.0402747503619154 0 0 0.00488672552301705 0 0 0 0 0.00585219245751764 0 0 0 0 0.030996250730901 0 0 0 0.0143063512116016 0 0 0 0
0 0 0 0 0 0 0 0 0 0 0 0 0 0 0 0 0 0 0 0 0 0 0 0 0 0 0 0 0 0 0 0 0 0 0 0 0 0 0 0 0 0 0 0 0 0 0 0 0 0 0 0 0 0 0 0 0 0 0 0 0 0 0 0 0 0 0 0 0 0 0 0 0 0 0 0 0 0 0 0 0 0 0 0 0 0 0 0 0 0 0 0 0 0 0 0 0 0 0 0 0 0 0 0 0 0 0 0 0 0 0 0 0 0 0 0 0 0 0 0 0 0 0 0 0 0 0 0 0 0 0 0 0 0 0 0 0 0 0 0 0 0 0 0 0 0 0 0 0 0 0 0 0 0 0 0 0 0.00452808500482486 0.0105365706923372 0.0249065935552683 0.0325667573823988 0 0.00310136998583869 0 0 0 0.0257174766370958 0 0 0 0 0 0 0 0 0 0 0.0123070193583157 0.019071371999089 0.00238104075534619 0 0 0 0.00228052775898247 0 0 0 0 0 0 0 0 0 0.00332263010513389 0.0134623390018894 0 0 0 0.049651310998232 0 0 0 0 0 0 0 0.0369644379609486 0 0 0 0 0 0 0 0 0 0 0 0 0 0 0 0 0 0 0 0 0 0 0 0 0 0 0 0 0 0 0 0 0 0 0 0 0 0.0192609473460639 0.0411665116102075 0 0 0 0.0100389913848721 0.0122207174761133 0 0 0 0 0 0 0 0 0 0 0 0 0 0 0 0 0 0 0 0 0 0 0 0 0 0 0 0 0 0 0 0 0 0 0.0379622379210577 0.0737189601868774 0.066537263154523 0 0.209138992235779 0 0.00209855214240893 0 0 0.00531375669734522 0.0554580734947065 0.140115561932088 0 0 0.0240722581353123 0.00574852765348449 0 0 0 0.00678699299989983 0.00331753243699732 0 0 0 0.00870019101104504 0 0 0 0.0375464009855172 0 0 0 0
0 0 0 0 0 0 0 0 0 0 0 0 0 0 0 0 0 0 0 0 0 0 0 0 0 0 0 0 0 0 0 0 0 0 0 0 0 0 0 0 0 0 0 0 0 0 0 0 0 0 0 0 0 0 0 0 0 0 0 0 0 0 0 0.00248176921189599 0 0 0 0 0 0 0.0309895811097023 0 0 0 0 0 0 0 0 0 0 0 0 0 0 0 0 0 0 0 0 0 0 0 0 0 0 0 0 0 0 0 0 0 0 0 0 0 0 0 0 0 0 0 0 0 0 0 0 0 0 0 0 0 0 0 0 0 0 0 0 0 0 0 0.0114293529605223 0 0 0 0 0 0 0 0 0 0 0 0 0 0 0 0 0 0 0 0 0 0 0.0138428725784369 0 0 0 0 0.0435929126685949 0 0.0151297849803348 0 0 0 0 0 0 0.00546167305873004 0 0 0 0 0 0 0.00786189032482765 0.12548818816165 0 0 0.0100676067332048 0.368804779809809 0.0719008309993284 0 0.00501943522707172 0 0 0 0 0 0 0.00326037374098869 0 0 0 0 0 0.00530854912287113 0 0 0 0.0156610969169911 0.0847942705607191 0 0 0 0.00633417043994228 0 0 0 0 0.0114922649242484 0 0 0 0.00834934369183349 0.0127738704527327 0.0303114463057422 0 0 0.00397094024400815 0 0 0 0 0 0 0.0166487505146581 0 0 0 0.0109402755567985 0 0 0 0 0 0 0 0 0 0 0 0 0 0 0 0 0 0 0 0 0 0 0 0 0 0 0 0 0 0 0 0 0 0 0 0 0 0 0 0 0 0 0 0 0 0 0 0 0 0.0183005246077926 0 0.00335222914001503 0 0 0 0.00296111238312016 0.00291134578844587 0 0 0.0441906421658351 0 0 0 0 0 0 0 0 0 0 0 0 0 0 0 0.00636811561914884 0 0 0 0 0 0 0 0
0 0 0 0 0 0 0 0 0 0 0 0 0 0 0 0 0 0 0 0 0 0 0 0 0 0 0 0 0 0 0 0 0 0 0 0 0 0 0 0 0 0 0 0 0 0 0 0 0 0 0 0 0 0 0 0 0 0 0 0 0 0 0 0 0 0 0 0 0 0 0 0 0 0 0 0 0 0 0 0 0 0 0 0 0 0 0 0 0 0 0 0 0 0 0 0 0 0 0 0 0 0 0 0 0 0 0 0 0 0 0 0 0 0 0 0 0 0 0 0 0 0 0 0 0 0 0 0 0 0 0 0 0 0 0 0 0 0 0 0 0 0 0 0 0 0 0 0 0 0 0 0 0 0 0 0 0 0 0 0 0 0 0 0 0 0 0 0 0 0 0 0 0 0 0 0 0 0 0 0 0 0 0.0533623394332421 0.0265016458165676 0 0 0 0 0 0 0 0 0 0 0 0 0 0 0 0 0 0 0 0 0 0 0 0 0 0 0 0 0 0 0 0 0 0 0 0 0 0 0 0 0 0 0 0 0 0 0 0 0 0 0 0 0 0 0.679705604560392 0 0 0 0 0 0 0 0 0 0 0 0 0 0 0 0 0 0 0 0 0 0 0 0 0 0 0 0 0 0 0 0 0 0 0 0 0 0 0 0 0 0 0 0 0 0 0 0 0 0 0 0 0 0 0.224434519741157 0.015995890448642 0 0 0 0 0 0 0 0 0 0 0 0 0 0 0 0 0 0 0 0 0 0 0
0 0 0 0 0 0 0 0 0 0 0 0 0 0 0 0 0 0 0 0 0 0 0 0 0 0 0 0 0 0 0 0 0 0 0 0 0 0 0 0 0 0 0 0 0 0 0 0 0 0 0 0 0 0 0 0 0 0 0 0 0 0 0 0 0 0 0 0 0 0 0 0 0 0 0 0 0 0 0 0 0 0 0 0 0 0 0 0 0 0 0 0 0 0 0 0 0 0 0 0 0 0 0 0 0 0 0 0 0 0 0 0 0 0 0 0 0 0 0 0 0 0 0 0 0 0 0 0 0 0 0 0 0 0 0 0 0 0 0 0 0 0 0 0 0 0 0 0 0 0 0 0 0 0 0 0 0 0 0 0 0 0 0 0 0 0 0 0 0 0 0 0 0 0 0 0 0 0 0 0 0 0 0.0549336985008105 0.4015078529225 0 0 0 0 0 0 0 0 0 0 0 0 0 0 0 0 0 0 0 0 0 0 0 0 0 0 0 0 0 0.161321095879456 0 0 0 0 0 0 0 0 0 0 0 0 0 0 0 0 0 0 0 0 0 0 0 0 0.0955373025032559 0 0 0 0 0 0 0 0 0 0 0 0 0 0 0 0 0 0 0 0 0 0 0 0 0 0 0 0.00919192651613496 0 0 0 0 0 0 0 0 0 0 0 0 0 0 0 0 0 0.0460988336172421 0 0 0 0 0 0 0.0938320663763482 0.111465117297662 0 0.02611210638659 0 0 0 0 0 0 0 0 0 0 0 0 0 0 0 0 0 0 0 0 0 0 0
0 0 0 0 0 0 0 0 0 0 0 0 0 0 0 0 0 0 0 0 0 0 0 0 0 0 0 0 0 0 0 0 0 0 0 0 0 0 0 0 0 0 0 0 0 0 0 0 0 0 0 0 0 0 0 0 0 0 0 0 0 0 0 0 0 0 0 0 0 0 0 0 0 0 0 0 0 0 0 0 0 0 0 0 0.00332743768637906 0 0 0 0 0 0 0 0 0 0 0 0 0 0 0 0.0017918485073728 0 0 0 0 0 0 0 0 0 0 0 0 0 0 0 0 0 0 0 0 0 0 0 0 0 0 0 0 0 0 0 0 0 0 0 0 0 0 0 0 0 0 0 0 0 0 0 0 0 0 0 0 0 0 0 0 0 0 0 0 0 0.01151357838383 0 0 0.0127014312233332 0 0 0 0 0 0 0 0 0 0 0 0 0 0 0 0 0 0.00523498491021277 0 0 0 0 0 0 0 0.0068212730751845 0 0.00847871028154436 0 0 0 0.0104223301354313 0.0209282691716186 0 0 0 0 0 0 0 0 0 0 0 0 0 0 0 0 0 0 0.00956803982429217 0.00523211232810462 0.00963848530045338 0 0 0.0147455118913246 0 0.0422804407713692 0 0 0 0 0 0 0 0 0 0.00808391424303245 0 0 0.0535700100057856 0.135648934737485 0.0600823322116044 0.0150230336684203 0.239291094669843 0.0856238761324776 0 0 0.019803220185955 0 0 0.00664494084603007 0 0 0 0.00616281580041906 0 0.0102891301009297 0 0 0.0058747021232093 0 0 0 0 0 0 0 0 0 0 0 0 0 0 0 0 0 0.00428162997165362 0 0 0 0 0 0 0 0 0.0640095434017616 0 0 0 0 0.00615620430025222 0.00847201729572972 0 0.00429979665177251 0.0141329258604197 0 0 0.00802469750968511 0 0 0.0490953810652617 0 0 0 0 0 0 0 0 0.00772020672615577 0.00498940781488242 0 0 0 0.00567372082906053 0 0.0100533100174398 0 0.00430870034028367
0 0 0 0 0 0 0 0 0 0 0 0 0 0 0 0 0 0 0 0 0 0 0 0 0 0 0 0 0 0 0 0 0 0 0 0 0 0 0 0 0 0 0 0 0 0 0 0 0 0 0 0 0 0 0 0 0 0 0 0 0 0 0 0 0 0 0 0 0 0 0 0 0 0 0 0 0 0 0 0 0 0 0 0 0 0 0 0 0 0 0 0 0 0 0 0 0 0 0 0 0 0 0 0 0 0 0 0 0 0 0 0 0 0 0 0 0 0 0 0 0 0 0 0 0 0 0 0 0 0 0 0 0 0 0 0 0 0 0 0 0 0 0 0 0 0 0 0 0 0 0 0 0 0 0 0 0 0 0.102082101186374 0.0102600360287828 0 0 0 0 0 0 0.0144982364710921 0 0 0 0 0 0 0 0 0 0 0.0366033616711445 0.0245184329601514 0 0 0 0 0 0 0 0 0 0 0 0 0 0 0 0.0327828020184578 0 0 0 0.0551148689290807 0 0 0 0 0 0 0 0.185561860372477 0 0 0 0 0 0 0 0 0 0 0 0 0 0 0 0.0154907639323712 0 0 0 0 0 0 0 0 0 0 0 0 0 0 0 0 0 0 0 0 0 0 0.0282082110955089 0 0 0 0 0 0 0 0 0 0 0 0 0 0 0 0 0 0 0 0 0 0 0 0 0 0 0 0 0 0 0 0 0 0 0 0 0 0 0 0.0129064522367388 0.0234463224770687 0.158187013289113 0 0.0394975423314704 0.0976166058580467 0 0 0 0 0 0.147691710200757 0 0 0.00690643264622931 0 0 0 0 0 0 0 0 0 0 0 0 0 0.0086272462951356 0 0 0 0
0 0 0 0 0 0 0 0 0 0 0 0 0 0 0 0 0 0 0 0 0 0 0 0 0 0 0 0 0 0 0 0 0 0 0 0 0 0 0 0 0 0 0 0 0 0 0 0 0 0 0 0 0 0 0 0 0 0 0 0 0 0 0 0 0 0 0 0 0 0 0 0 0 0 0 0 0 0 0 0 0 0 0 0 0 0 0 0 0 0 0 0 0 0 0 0 0 0 0 0 0 0 0 0 0 0 0 0 0 0 0 0 0 0 0 0 0 0 0 0 0 0 0 0 0 0 0 0 0 0 0 0 0 0 0 0 0 0 0 0 0 0 0 0 0 0 0 0 0 0 0 0 0 0 0 0 0 0 0 0.0283235518523654 0.016860075465516 0 0 0 0 0 0.0161181543529702 0 0 0 0 0 0 0 0 0 0 0.0190712047304798 0.0187697488677128 0 0 0 0 0 0 0 0 0 0 0 0 0 0 0 0.00622741946605042 0 0 0 0.146098139295792 0 0 0 0 0 0 0 0.109678516533284 0 0 0 0 0 0 0 0 0 0 0 0 0 0 0 0.0186207464982018 0 0 0 0 0 0 0 0 0 0 0 0 0 0 0 0 0 0 0 0 0 0.0376818107374527 0.0936656041041086 0 0 0 0.0153250523028171 0 0 0 0 0 0 0 0 0 0 0 0 0 0 0 0 0 0 0 0 0 0 0 0 0 0 0 0 0 0 0 0 0 0 0 0 0.0299840103742296 0.0535769229405977 0 0.0377405376478996 0.191222686078539 0 0 0 0.0068690478836862 0.114511798799514 0 0 0 0.0240010874512246 0 0 0 0 0 0 0 0 0 0 0 0 0 0.0156538846175575 0 0 0 0
0 0 0 0 0 0 0 0 0 0 0 0 0 0 0 0 0 0 0 0 0 0 0 0 0 0 0 0 0 0 0 0 0 0 0 0 0 0 0 0 0 0 0 0 0 0 0 0 0 0 0 0 0 0 0 0 0 0 0 0 0 0 0 0 0 0 0 0 0 0 0 0 0 0 0 0 0 0 0 0 0 0 0 0 0 0 0 0 0 0 0 0 0 0 0 0 0 0 0 0 0 0 0 0 0 0 0 0 0 0 0 0 0 0 0 0 0 0 0 0 0 0 0 0 0 0 0 0 0 0 0 0 0 0 0 0 0 0 0 0 0 0 0 0 0 0 0 0 0 0 0 0 0 0 0 0 0 0 0 0 0 0 0 0 0 0 0 0 0 0 0 0 0 0 0 0 0 0 0 0 0 0 0 0 0 0 0 0 0.14378208400005 0 0 0 0 0 0 0.0402162730633201 0.015110067384146 0 0 0 0 0 0 0 0 0 0 0 0 0 0 0 0 0 0.128910848863713 0.0880487339511872 0 0 0 0 0 0 0 0 0 0 0 0 0 0 0 0 0 0 0 0 0 0 0 0 0 0 0 0 0 0 0 0 0 0 0 0 0 0 0 0 0 0.00510034049443775 0 0 0 0 0 0 0 0 0 0 0 0 0 0 0.00703124897015456 0 0 0.00670083893949732 0 0 0 0 0 0 0 0 0 0 0 0 0 0 0 0 0 0 0 0 0 0 0 0.0239741126502015 0.00738169371651956 0 0 0.0602783764409042 0.0535930414068661 0.14425637438832 0.108235404820416 0.023567954801433 0.0248184329177882 0 0 0 0 0.042033497449252 0 0 0 0.076960675741794
0 0 0 0 0 0 0 0 0 0 0 0 0 0 0 0 0 0 0 0 0 0 0 0 0 0 0 0 0 0 0 0 0 0 0 0 0 0 0 0 0 0 0 0 0 0 0 0 0 0 0 0 0 0 0 0 0 0 0 0 0 0 0 0 0 0 0 0 0 0 0 0 0 0 0 0 0 0 0 0 0 0 0 0 0 0 0 0 0 0 0 0 0 0 0 0 0 0 0 0 0 0 0 0 0 0 0 0 0 0 0 0 0 0 0 0 0 0 0 0 0 0 0 0 0 0 0 0 0 0 0 0 0 0 0 0 0 0 0 0 0 0 0 0 0 0 0 0 0 0 0 0 0 0 0 0 0 0 0 0 0 0 0 0 0 0 0 0 0 0.00356454292798309 0 0 0 0 0 0 0 0 0 0 0 0 0 0 0 0 0 0 0.0103626004565838 0.00199116240189637 0 0 0 0 0 0 0 0 0 0 0 0 0 0 0 0 0 0 0 0 0 0 0 0 0 0 0 0 0 0 0 0 0 0 0 0 0 0 0 0 0 0 0 0 0.0139640849801667 0.012930765228589 0.0320367467242577 0 0 0 0 0 0 0 0 0 0.119083148946318 0.0267156433253521 0.00172483095598438 0 0 0 0 0.0335841905012832 0 0.0521654757658291 0.0383500404497727 0.0301579856245929 0.0367252217072541 0.0395212630486924 0 0 0 0 0.00140229688628909 0 0 0 0 0 0 0 0 0 0 0 0 0 0 0 0 0 0 0 0 0 0 0 0 0 0 0 0 0 0 0 0 0 0 0.0501282929226526 0.209717688202638 0.0455694990219069 0 0 0 0 0.00193098883976634 0 0 0 0.07355109481611 0.041346875787936 0.0733164547732438 0 0.00811959389855132 0 0 0.04203951180635
0 0 0 0 0 0 0 0 0 0 0 0 0 0 0 0 0 0 0 0 0 0 0 0 0 0 0 0 0 0 0 0 0 0.000586347203843661 0 0 0 0 0 0 0 0 0 0 0 0 0 0 0 0 0 0 0 0 0.00369335501273608 0 0 0 0 0 0 0 0 0 0 0 0 0 0 0 0 0 0 0 0 0 0 0 0 0 0 0 0 0 0 0 0 0 0 0 0 0 0 0 0 0 0 0 0 0 0.0269420436317457 0.0836879410175545 0 0 0 0 0 0 0 0 0 0 0 0 0 0 0 0 0 0 0 0 0 0 0 0 0 0 0 0 0 0 0 0 0 0 0 0 0 0.0102998328586694 0 0 0 0 0.0110346872937887 0 0.0123985726736377 0.0250972541925354 0.00204704742912508 0.00802241572563988 0.023676587720502 0.0125683851503131 0 0 0.0193748523712229 0 0 0 0.00076392126678067 0 0 0 0 0 0 0 0.00129876066629175 0 0 0.00177674246548145 0.000815714149173905 0 0 0 0 0 0 0.00261425174210349 0.00400228340874883 0 0 0 0 0 0 0 0 0.00091965666505665 0.010473667351723 0.00116008275533786 0 0.00158477898407913 0 0 0 0 0 0 0.000834233826606835 0 0 0 0 0 0 0 0.00153343810072938 0 0 0 0 0 0 0 0 0 0 0 0 0 0 0 0.00160134148807542 0 0.000783636476098293 0 0 0 0 0 0 0 0 0 0.00179265396007986 0.00219879839632658 0.00731527837406941 0.00208103853958097 0.00117097666419704 0.00279773927190177 0 0.0051186496112769 0.000680692817262459 0 0.00217885028272109 0.013532735157677 0.00327924820619072 0.00118550456346607 0.00195473496957998 0.00269595563610855 0 0 0.00929014718121488 0.00197405959721567 0.00438613660975727 0.00356794479950507 0.00811007479125858 0.136627009731697 0.00187534934034941 0.00241132350429561 0 0 0 0 0 0 0 0 0 0 0 0 0 0 0 0 0 0 0 0 0 0 0 0 0 0 0 0.00319480320430579 0 0.000898145952240526 0.00644352649146281 0 0 0 0.00824256258574075 0.00105027165109277 0.00470743860264661 0.00579779588698476 0.021452707946934 0 0.0660443478769876 0.0203986676143172 0 0.0049096348677707 0.0188516578349335 0 0.0133249239237432 0.00121430987948272 0.00902845117122736 0 0.000923949056938141 0.0114622473591467 0.00492089372904641 0.145400682045849 0.0509592454955539 0.023481157203564 0.016092977293738 0.0753828686929607
0 0 0 0 0 0 0 0 0 0 0 0 0 0 0 0 0 0 0 0 0 0 0 0 0 0 0 0 0 0 0 0 0 0 0 0 0 0 0 0 0 0 0 0 0 0 0 0 0 0 0 0 0 0 0 0 0 0 0 0 0 0 0 0 0 0 0 0 0 0 0 0 0 0 0 0 0 0 0 0 0 0 0 0 0 0 0 0 0 0 0 0 0 0 0 0 0 0 0 0 0 0.0347041323343754 0 0 0 0 0 0 0 0 0 0 0 0 0 0 0 0 0 0 0 0 0 0 0 0 0 0 0 0 0 0 0 0 0 0 0 0 0 0.00334375795629427 0 0 0 0 0.0105536350014622 0 0 0.00684267324267959 0 0 0.0245537583587393 0.00612111490681065 0 0 0.00357614319372464 0 0 0 0 0 0 0 0 0 0 0 0 0 0.0010803980575362 0.00365311964335242 0.00144147425932901 0 0 0 0 0 0 0 0 0 0 0 0 0 0 0 0 0 0.014659274872254 0.00180906972762945 0 0 0 0 0 0.0032487673179448 0 0 0 0 0 0 0 0 0 0 0 0 0 0 0 0 0 0 0 0 0 0 0 0 0 0 0 0 0 0 0 0 0 0 0 0 0 0 0.0100017886341024 0.0734391548466196 0.0326213560195049 0 0 0 0 0 0 0 0 0 0.0758444214289343 0.0139725319651197 0.00322842131936592 0.00223073259647541 0 0.0015394285447328 0.00798072540318821 0.0196227796671754 0 0.0370657739283414 0.0365209476567507 0.0885275664869411 0.0163233067236072 0.0189931857687503 0 0 0.00123180648520601 0 0.00181356216439338 0 0 0 0 0 0 0 0 0 0.00208438725098538 0 0 0 0 0 0 0 0 0 0 0 0 0.00143915080846173 0 0 0.00267241392958905 0 0 0 0 0 0 0.00310039278010479 0.155874323669188 0.114703315579162 0 0.0391588513038427 0 0 0 0 0 0 0.0030975179683019 0 0.0156122148073871 0.0101105944025725 0.025545152732636 0.00477936716621371 0.0112957127517951 0 0.00290869495775701 0.0510731013806626
0 0 0 0 0 0 0 0 0 0 0 0 0 0 0 0 0 0 0 0 0 0 0 0 0 0 0 0 0 0 0 0 0 0 0 0 0 0 0 0 0 0 0 0 0 0 0 0 0 0 0 0 0 0 0 0 0 0 0 0 0 0 0 0 0 0 0 0 0 0 0 0 0 0 0 0 0 0 0 0 0 0 0 0 0 0 0 0 0 0 0 0 0 0 0 0 0 0 0 0 0 0 0 0 0 0 0 0 0 0 0 0 0 0 0 0 0 0 0 0 0 0 0 0 0 0 0 0 0 0 0 0 0 0 0 0 0 0 0 0 0 0 0 0 0 0 0 0 0 0 0 0 0 0 0 0 0 0 0 0 0 0 0 0 0 0 0 0 0 0 0 0 0 0 0 0 0 0 0 0 0 0 0 0 0 0 0 0 0.0118855787361603 0 0 0 0 0 0 0 0 0 0 0 0 0 0 0 0 0 0 0 0 0 0 0 0 0 0 0 0 0 0 0 0 0 0 0 0 0 0 0 0 0 0 0 0 0 0 0 0.00516763405971149 0 0 0 0 0 0 0 0 0 0.0320401064289357 0 0 0 0 0 0 0.0212589592996879 0 0.0114545180390253 0 0.0382090208658616 0 0 0 0 0 0 0 0 0 0 0 0 0 0 0 0 0 0 0 0 0 0 0 0 0 0 0 0 0 0 0 0 0 0 0 0 0 0 0 0 0.158774923622973 0.166077291990158 0.183568467204142 0 0 0 0 0 0 0 0 0 0.0153142534743798 0.0323543990069833 0.0241879714698672 0.0233292095541631 0.192877095159792 0 0 0.0835005710881602
0 0 0 0 0 0 0 0 0 0 0 0 0 0 0 0 0 0 0 0 0 0 0 0 0 0 0 0 0 0 0 0 0 0 0 0 0 0 0 0 0 0 0 0 0 0 0 0 0 0 0 0 0 0 0 0.0147469954750859 0.0258323987207402 0 0 0 0 0 0 0 0 0 0 0 0 0 0 0 0 0 0 0 0 0 0 0 0 0 0 0 0 0 0 0 0 0 0 0 0 0 0.0158149948952962 0 0 0 0 0 0.0103115276856553 0 0 0 0 0 0 0 0 0 0 0 0 0 0 0 0 0 0 0 0 0 0 0 0 0 0 0 0 0 0 0 0 0 0 0 0 0 0 0 0 0 0 0 0 0 0 0 0 0 0 0 0 0 0 0 0 0 0 0 0 0 0 0 0 0 0 0.0724458722097157 0 0 0 0 0 0 0 0 0 0 0.0205187916409739 0 0 0 0 0 0 0 0 0 0 0 0 0 0 0 0 0 0 0 0 0 0 0 0 0 0 0 0 0 0 0 0 0.139059908259006 0 0 0.112530628636152 0 0.156017684786423 0 0 0 0.207309572739221 0 0 0 0 0.0987595453341642 0 0 0 0 0 0 0 0 0 0 0 0 0 0 0 0 0 0 0 0 0 0 0 0 0 0 0 0 0 0 0 0.0478570835196148 0 0 0 0 0 0 0 0 0 0 0 0 0 0.0787949960979516 0 0 0 0 0 0 0 0 0 0 0 0 0 0 0 0 0 0 0 0 0 0 0 0 0 0 0 0 0 0 0 0 0 0 0 0 0 0 0 0 0 0 0 0 0 0
0 0 0 0 0 0 0 0 0 0 0 0 0 0 0 0 0 0 0 0 0 0 0 0 0 0 0 0 0 0 0 0 0 0 0 0 0 0 0 0 0 0 0 0 0 0 0 0 0 0 0 0 0 0 0 0 0 0 0 0 0 0 0 0 0 0 0 0 0 0 0 0 0 0 0 0 0 0 0 0 0 0 0 0 0 0 0 0 0 0 0 0 0 0 0 0 0 0 0 0 0.0148972134562374 0 0 0 0 0 0 0 0 0 0 0 0 0 0 0 0 0 0 0 0 0 0 0 0 0 0 0 0 0 0 0 0 0 0 0 0 0 0 0.00553940251246864 0 0 0 0 0 0 0 0 0 0 0 0 0 0 0 0 0 0 0 0 0 0 0 0 0 0 0 0 0 0 0 0 0 0 0 0 0 0 0 0 0 0 0 0 0 0 0 0 0.0523453655044383 0 0 0 0 0 0 0 0 0 0 0 0 0 0 0 0 0 0 0 0 0 0 0 0 0 0.0273172009369243 0 0 0 0 0 0 0 0 0 0 0 0 0 0 0 0 0 0 0 0 0 0 0 0 0 0 0 0 0 0 0 0 0 0 0 0 0 0 0 0 0 0 0.0224209048622264 0 0 0 0 0 0 0 0 0 0 0 0 0 0 0 0 0 0 0 0 0 0 0 0 0 0 0 0 0 0 0 0 0 0 0 0 0 0 0 0.0947281151573903 0 0.0319040754833922 0 0 0 0 0.414825344485761 0.0820140867330613 0 0 0 0 0 0 0 0.0290091614593731 0 0 0 0.224999129408727
0 0 0 0 0 0 0 0 0 0 0 0 0 0 0 0 0 0 0 0 0 0 0 0 0 0 0 0 0 0 0 0 0 0 0 0 0 0 0 0 0 0 0 0 0 0 0 0 0 0 0 0 0 0 0.00289481061411253 0 0 0 0 0 0 0 0 0 0 0 0 0 0 0 0 0 0 0 0 0 0 0 0 0 0 0 0 0 0 0 0 0 0 0 0 0 0 0 0 0 0 0 0 0 0.0155815827132722 0.00899348127629954 0 0 0 0 0 0 0 0 0 0 0 0 0 0 0 0 0 0 0 0 0 0 0 0 0 0 0 0 0 0 0 0 0 0 0 0 0 0.00577293782479698 0 0 0 0 0 0 0 0 0 0.00424612037002515 0 0.00470106183824213 0 0 0 0 0 0 0 0 0 0 0 0 0 0 0 0 0 0 0 0 0 0 0 0 0 0 0 0 0 0 0 0 0 0 0 0 0.0436970972465624 0 0 0 0 0 0 0 0 0 0 0 0 0 0 0 0 0 0 0 0 0 0 0 0 0 0 0 0 0 0 0 0 0 0 0 0 0 0 0 0 0 0 0 0 0 0 0 0 0 0 0 0 0 0 0 0 0 0 0 0 0 0 0 0 0 0 0 0 0.0469420414530805 0 0 0 0 0 0 0 0 0 0 0 0 0 0 0 0 0 0 0 0 0 0 0 0 0 0 0 0 0 0 0 0.00398725657871363 0.0067345844054901 0 0 0 0 0 0 0.048045796412305 0 0.0698837435138379 0 0 0 0.236643688281511 0 0.0620369397405425 0.00682470673263062 0.00649724641314782 0.00507846308988861 0 0 0 0 0.112431093791166 0.0135886713061577 0 0.01374035452403 0.281678321874188
0 0 0 0 0 0 0 0 0 0 0 0 0 0 0 0 0 0 0 0 0 0 0 0 0 0 0 0 0 0 0 0 0 0 0 0 0 0 0 0 0 0 0 0 0 0 0 0 0 0 0 0 0 0 0 0 0 0 0 0 0 0 0 0 0 0 0 0 0 0 0 0 0 0 0 0 0 0 0 0 0 0 0 0 0 0 0 0 0 0 0 0 0 0 0 0 0 0 0 0 0 0 0 0 0 0 0 0 0 0 0 0 0 0 0 0 0 0 0 0 0 0 0 0 0 0 0 0 0 0 0 0 0 0 0 0 0 0 0 0 0 0 0 0 0 0 0 0 0 0 0 0 0 0 0 0 0 0 0 0 0 0 0.00421955370433411 0 0 0 0 0 0 0 0 0 0 0 0.0046332874561246 0 0 0 0 0 0 0 0 0 0 0 0 0 0.0430038436487603 0 0 0 0 0 0 0.0183475941683339 0.141764136718604 0 0 0 0 0 0 0 0 0 0 0 0 0 0 0 0 0 0.0345374785171837 0.114340510380955 0 0.0111084603208193 0.0112227865867839 0.0142485674469778 0 0 0 0 0 0.00470111915976978 0 0 0 0 0 0 0 0 0 0 0 0 0 0 0 0 0 0 0 0.00703546738491324 0 0 0.00155697112359198 0 0 0 0.00452013710760962 0 0.00642663762412503 0 0 0 0 0 0 0 0 0 0 0 0 0 0 0 0 0 0 0 0 0 0 0 0 0.0350140596824714 0 0.0194261898767291 0 0 0 0 0 0 0 0 0.00205278597018457 0 0 0 0 0 0 0.0806449356002369 0 0 0 0 0 0.0291751562142309 0.0386852546486263 0 0.0819893754207177 0.069885426034967 0.0328907035436261 0.0137531978975247 0 0 0 0.0966376719269142 0 0 0 0.0781786918348846
0 0 0 0 0 0 0 0 0 0 0 0 0 0 0 0 0 0 0 0 0 0 0 0 0 0 0 0 0 0 0 0 0 0 0 0 0 0 0 0 0 0 0 0 0 0 0 0 0 0 0 0 0 0 0 0 0 0 0 0 0 0 0 0 0 0 0 0 0 0 0 0 0 0 0 0 0 0 0 0 0 0 0 0 0 0 0 0 0 0 0 0 0 0 0 0 0 0 0 0 0 0 0 0 0 0 0 0 0 0 0 0 0 0 0 0 0 0 0 0 0 0 0 0 0 0 0 0 0 0 0 0 0 0 0 0 0 0 0 0 0 0 0 0 0 0 0 0 0 0 0 0 0 0 0 0 0 0 0 0 0 0 0 0 0 0 0 0 0 0 0 0 0 0 0 0 0 0 0 0 0 0 0 0 0 0 0 0 0.00415893612748375 0 0 0 0 0 0 0 0.00984294234730559 0 0 0 0 0 0 0 0 0 0 0 0 0 0 0 0 0 0 0 0 0.00534994118355502 0 0 0 0 0 0 0 0 0 0 0 0 0 0 0 0 0 0 0 0 0 0 0 0 0 0 0 0.00417749086448736 0 0 0.00170238053778711 0.00552898417394906 0 0 0.0200629856024053 0 0.0123355122607254 0 0 0 0 0.00304258642919615 0 0 0 0 0 0 0 0 0 0 0 0 0 0 0 0 0 0 0 0 0 0 0 0 0 0 0 0 0 0 0 0 0 0 0 0 0 0.0819072421356045 0.00258589892778596 0.041696280479811 0 0 0 0 0.00576089498464076 0.110986063732267 0 0.16936502396925 0.138039017212209 0 0 0.061942448349666 0.0432486900298287 0.200167771026234 0 0.0736704010076583 0 0.00442850861815006
0 0 0 0 0 0 0 0 0 0 0 0 0 0 0 0 0 0 0 0 0 0 0 0 0 0 0 0 0 0 0 0.00131381878810976 0 0 0 0 0 0 0 0 0 0 0 0 0 0 0 0 0 0 0 0 0 0 0 0 0 0 0 0 0 0 0 0 0 0 0 0 0 0 0 0 0 0 0 0 0 0 0 0 0 0 0 0 0 0 0 0 0 0.00372041882575955 0 0 0.00213812562141841 0 0 0 0 0 0 0 0.0222165452735708 0.00464663760907709 0.00145854307181765 0 0 0 0 0 0 0 0 0 0 0 0 0 0 0 0 0 0 0 0 0 0 0 0 0 0 0 0 0 0 0 0 0 0 0 0 0 0 0 0 0 0 0 0.00396326142277662 0 0 0 0 0 0 0 0 0 0 0 0 0 0 0 0 0 0 0 0 0 0 0 0 0 0.00234274542505107 0 0 0 0 0 0 0 0 0 0 0.00247441064180219 0 0 0 0 0.00413627815520577 0 0 0 0 0 0 0 0.0828906933916508 0 0 0 0 0 0 0 0 0 0 0 0 0 0.00344758837177729 0 0.00329417994292166 0 0 0.0132541036292661 0 0.0849172196352618 0.0407634593954694 0.0534048807874512 0 0 0 0 0 0 0 0 0 0 0 0 0 0 0 0 0 0 0 0 0 0 0 0 0 0.00759428702057515 0 0 0 0.00774287267264623 0.0108785817653992 0 0.0164532906783735 0 0.0188514140973542 0 0 0.0353791855796844 0 0.00856688314025187 0 0 0 0 0 0 0 0 0 0 0 0 0 0 0 0 0 0 0 0 0 0 0 0 0 0 0 0 0 0 0 0 0 0 0 0 0 0.0163330853618371 0 0.00347980961253884 0 0 0 0 0.00502260102027665 0.0866344984824974 0.155101895635494 0 0.208739907934821 0.0262036248146036 0 0.011106758812768 0.0172903040123024 0 0 0.0132032936193923 0 0.0210347957507968
0 0 0 0 0 0 0 0 0 0 0 0 0 0 0 0 0 0 0 0 0 0 0 0 0 0 0 0 0 0 0 0.000522624309734077 0 0 0.00117449979284325 0 0 0 0 0 0 0 0 0 0 0 0 0 0 0 0 0 0 0 0 0 0 0 0 0 0 0 0 0 0 0 0 0 0 0 0 0 0 0 0 0 0 0 0 0 0 0 0 0 0 0 0 0 0 0 0 0 0.000792551151025303 0 0 0 0 0 0 0 0.00874784208380403 0.00681341536165355 0 0 0 0 0 0 0 0 0 0 0 0 0 0 0 0 0 0 0 0 0 0 0 0 0 0 0 0 0 0 0 0 0 0 0 0 0 0 0 0 0 0 0 0 0.00290710028940946 0 0 0 0 0 0 0 0 0 0 0.00553665026312222 0 0 0 0 0.00462491200664167 0 0 0 0 0 0 0 0 0 0 0 0 0 0 0 0.00147692831092987 0.00331492258673667 0 0 0 0.00129674279347099 0 0 0 0 0.00907008208604694 0 0 0 0 0.00789795628700261 0 0 0.00945873930630296 0 0.00627057375841946 0 0 0 0 0 0 0 0 0 0 0 0 0 0.00101573654591309 0 0 0.00159638574784331 0 0.0249063496173773 0.00691741805192672 0.0105612654114058 0 0 0.0959479399654248 0 0 0 0 0 0 0 0 0 0 0 0.00074770682577056 0 0 0 0 0 0 0 0 0.0062756214142281 0.0254763663447124 0.0151069852567978 0 0.00476915428496967 0.00777052672249305 0.0412063401377252 0.0505138386734593 0.00382576912217011 0.0901748091177637 0.00408992107155566 0.0621519898064811 0 0 0.0313719505278537 0 0.0092792962018016 0 0 0 0 0 0 0 0 0 0 0 0 0 0 0 0 0 0 0 0 0 0 0 0 0 0 0 0 0 0 0 0 0 0 0.00198556543926222 0 0 0.00919450584097154 0 0.0138307875584352 0.0027321665879726 0 0 0 0.00209864675828058 0.0217964172904018 0.0675776271541625 0.111586894073105 0 0.0184451124452102 0.00262676036590333 0.0221705790279706 0.11858109587688 0.0121848763313328 0 0.0190776694927774 0 0.0125003845225177
0 0 0 0 0 0 0 0 0 0 0 0 0 0 0 0 0 0 0 0 0 0 0 0 0 0 0 0 0 0 0 0 0 0 0 0 0 0 0 0 0 0 0 0 0 0 0 0 0 0 0 0 0 0 0 0 0 0 0 0 0 0 0 0 0 0 0 0 0 0 0 0 0 0 0 0 0 0 0 0 0 0 0 0 0 0 0 0 0 0 0 0 0 0 0 0 0 0 0 0 0 0 0 0 0 0 0 0 0 0 0 0 0 0 0 0 0 0 0 0 0 0 0 0 0 0 0 0 0 0 0 0 0 0 0 0 0 0 0 0 0 0 0 0 0 0 0 0 0 0 0 0 0 0 0 0 0 0.0309358281626968 0 0.0158482303325936 0.00908116733962248 0 0.0696194373918581 0 0 0 0 0 0 0 0 0 0 0 0 0 0.00398648396501828 0 0 0.0365430399091281 0 0 0 0.00869340915406185 0.00298760817514096 0 0 0 0 0 0 0 0 0.241325008588334 0.00538416606870169 0 0.0778364707200029 0 0 0 0 0 0 0 0 0 0 0 0 0 0 0 0 0 0 0.0218448769795253 0 0.158224224398482 0.0089854122888438 0.0301585567348863 0 0 0.0523074674246806 0 0 0.0189516344313401 0 0 0 0 0 0 0 0 0 0 0 0 0 0 0 0 0 0 0 0.00402681780278199 0 0 0 0 0 0 0 0 0.00176585450086974 0 0 0 0 0 0 0 0 0 0 0 0 0 0 0 0 0 0 0 0 0 0 0 0 0 0 0 0 0 0 0.0265165223576768 0.0151093094821256 0 0 0.0244654213826965 0.0100011545475827 0.00527664970863718 0 0 0.0035973706369519 0 0 0 0 0 0 0 0 0 0 0.0255503321394737 0 0.0392690126500677 0.0517085327262194 0 0 0 0 0 0 0 0 0
0 0 0 0 0 0 0 0 0 0 0 0 0 0 0 0 0 0 0 0 0 0 0 0 0 0 0 0 0 0 0 0 0 0 0 0 0 0 0 0 0 0 0 0 0 0 0 0 0 0 0 0 0 0 0 0 0 0 0 0 0 0 0 0 0 0 0 0 0 0 0 0 0 0 0 0 0 0 0 0 0 0 0 0 0 0 0 0 0 0 0 0 0 0 0 0 0 0 0 0 0.00332149361465013 0.0122097304152626 0 0 0 0 0 0 0 0 0 0 0 0 0 0 0 0 0 0 0 0 0 0 0 0 0 0 0 0 0 0 0 0 0 0 0 0 0 0 0 0 0 0 0.00960431888573531 0 0 0 0 0 0.0081150393463648 0 0 0 0 0 0 0 0 0 0 0 0 0 0 0 0 0 0 0 0 0 0 0 0 0 0 0 0 0 0 0 0 0 0 0 0 0 0.00813207789864562 0 0 0 0 0 0 0 0 0 0 0 0 0 0 0 0 0 0 0 0 0 0 0 0 0 0 0 0 0 0 0 0 0 0 0 0 0 0 0 0 0 0 0 0 0 0.00753666776902068 0 0.0140098118741228 0 0 0 0 0 0 0 0 0.0154149354092673 0.046468930655045 0.017854054293586 0.036784137688626 0 0 0.00850570318131927 0.0975325542497787 0.0134125217276481 0 0.0156324418559182 0.0687910399682432 0.0272300977708598 0.10526969458159 0.0707246435160532 0 0 0 0 0 0 0 0 0 0 0 0 0 0 0 0 0 0 0 0 0 0 0 0 0 0 0 0 0 0 0 0 0 0 0 0 0 0 0.182329831085829 0.00535201607829366 0.0520707203340155 0.0108957407359084 0 0 0 0 0 0 0.00993244527050761 0 0 0.0753926328404711 0.068493609646595 0 0 0 0 0.00898310930664342
0 0 0 0 0 0 0 0 0 0 0 0 0 0 0 0 0 0 0 0 0 0 0 0 0 0 0 0 0 0 0 0 0 0 0 0 0 0 0 0 0 0 0 0 0 0 0 0 0 0 0 0 0 0 0 0 0 0 0 0 0 0 0 0 0 0 0 0 0 0 0 0 0 0 0 0 0 0 0 0 0 0 0 0 0 0 0 0 0 0 0 0 0 0 0 0 0 0 0 0 0 0.0027415451793775 0 0 0 0 0 0 0 0 0 0 0 0 0 0 0 0 0 0 0 0 0 0 0 0 0 0 0 0 0 0 0 0 0 0 0 0 0 0 0 0 0 0 0 0 0 0 0 0 0.00219932251181057 0 0 0 0.00201687798805084 0 0 0 0 0 0 0 0 0 0 0 0 0 0 0 0 0 0 0 0 0 0 0 0 0 0 0 0 0 0 0 0 0 0 0 0 0 0 0 0 0 0 0 0 0 0 0 0 0 0 0 0 0 0 0 0 0 0 0 0 0 0 0 0 0 0 0 0 0 0 0 0 0 0 0 0 0 0 0 0.00280044771444609 0 0.00580337616929615 0 0 0 0 0 0 0 0 0.0142356651216011 0.00982328084690352 0.00461701747160233 0.00740515739061194 0.00641478078158059 0 0 0.0274585760166639 0.00458376215909336 0.00836445663059739 0.00615218042019614 0 0.00384362221002343 0.0230284297929313 0.0256020487584427 0 0 0 0 0 0 0 0 0 0 0 0 0 0 0 0 0 0 0 0 0 0 0 0 0 0 0 0 0 0 0 0 0 0 0 0 0 0 0.0500469172972819 0.0324194172283768 0.016465381604312 0.0112398447089405 0 0 0 0 0.0559875182971476 0.0109621770810245 0.0409334929857915 0 0.0368124696619721 0 0.33876857889456 0.0513671998545744 0.0982415297181539 0.0996649255046359 0 0
0 0 0 0 0 0 0 0 0 0 0 0 0 0 0 0 0 0 0 0 0 0 0 0 0 0 0 0 0 0 0 0 0 0 0 0 0 0 0 0 0 0 0 0 0 0 0 0 0 0 0 0 0 0 0 0 0 0 0 0 0 0 0 0 0 0 0 0 0 0 0 0 0 0 0 0 0 0 0 0 0 0 0 0 0 0 0 0 0 0 0 0 0 0 0 0 0 0 0 0 0 0 0 0 0 0 0 0 0 0 0 0 0 0 0 0 0 0 0 0 0 0 0 0 0 0 0 0 0 0 0 0 0 0 0 0 0 0 0 0 0 0 0 0 0 0 0 0 0 0 0 0 0 0 0 0 0 0 0 0 0 0 0 0 0 0 0 0 0 0 0 0 0 0 0 0 0 0 0 0 0 0 0 0 0 0 0 0 0.00277843893198654 0.00133076368769042 0 0 0 0 0 0 0 0 0 0 0 0 0 0 0 0 0 0 0 0 0 0 0 0 0 0 0 0 0 0 0 0 0 0 0 0 0 0 0 0 0 0 0 0 0.00154835768363213 0 0.00769150082053279 0 0 0 0 0 0 0 0 0.00168794515492293 0.0089262420834104 0.00663210388127271 0.00464183002452005 0.0258721577273078 0.00803286901589024 0.00251484389518077 0.0434393453653932 0.00642248056442878 0.045497323344674 0 0.0158390986610899 0.00558135309381072 0.0359683790946163 0.125084485164136 0 0 0 0 0 0 0 0 0 0 0 0 0 0 0 0 0 0 0 0 0 0 0 0 0 0 0 0 0 0 0 0 0 0 0 0 0 0 0.0632513418626945 0.00992003188508797 0.0296508583563609 0.00598907947561543 0 0 0 0 0.0278618187197595 0.0121631414204995 0.156045368988838 0 0.0238368988351181 0.241455319035909 0 0.0279304472390897 0.00641576393713504 0.0355482576667295 0 0.0104421543826673
0 0 0 0 0 0 0 0 0 0 0 0 0 0 0 0 0 0 0 0 0 0 0 0 0 0 0 0 0 0 0 0 0 0 0 0 0 0 0 0 0 0 0 0 0 0 0 0 0 0 0 0 0 0 0.00120757559777965 0 0 0 0 0 0 0 0 0 0 0 0 0 0 0 0 0 0 0 0 0 0 0 0 0 0 0 0 0 0 0 0 0 0 0 0 0 0 0 0 0 0 0 0 0 0.0215226596984337 0.0455986252433534 0 0 0 0 0 0 0 0 0 0 0 0 0 0 0 0 0 0 0 0 0 0 0 0 0 0 0 0 0 0 0 0 0 0 0 0 0 0.00455366307749263 0 0 0 0 0.00510729371634436 0 0.0114526578924288 0.00303100039360578 0 0.00661555276254063 0.00139664197925819 0.00766424199934919 0 0 0.0101266435741521 0 0 0 0.0027289120136628 0.00170431924125391 0 0.00204270600439628 0 0 0 0 0.00330747619953277 0 0 0 0 0 0 0 0 0 0 0 0.00148969802223072 0 0 0 0 0 0 0 0 0 0.00636523828690744 0 0 0 0 0 0 0.0026732425662085 0.00825118336865375 0 0 0 0 0 0 0 0 0 0 0 0 0 0 0 0 0 0 0 0 0 0.00130733184281362 0.00150021686880251 0 0 0 0 0.00139247890044797 0 0 0 0 0 0 0 0 0.00199111716567602 0.000522731800320117 0.00168680138845874 0.00783002230367926 0 0.000861071946870368 0.00141726208449817 0 0 0.000731159774806139 0 0.00234727809404475 0.00763393549805427 0 0 0.00154065160602328 0.00405262652853502 0 0 0.00776657614140515 0 0.00553192238012159 0 0.00133594258843425 0.0591440722674642 0 0.0017115569435743 0 0 0 0 0 0 0 0 0 0 0 0 0 0 0 0 0 0 0 0 0 0 0 0 0 0 0 0.00668319129653244 0 0.00468713001126821 0.0179153067027802 0 0 0 0.00169800407446207 0.00233867140769992 0.00547299460952189 0.0181202862761777 0 0.259188417879246 0.00490545422321459 0.00510788037695034 0 0.00795769615533782 0.0540640990581684 0.0745201807223419 0.114027794096762 0 0.014178706598816 0 0 0.0323742422174531 0.0246977821198409 0 0.0205398484399396 0.0304288514546241 0.0157254598602904 0.0282239146569575
0 0 0 0 0 0 0 0 0 0 0 0 0 0 0 0 0 0 0 0 0 0 0 0 0 0 0 0 0 0 0 0 0 0 0 0 0 0 0 0 0 0 0 0 0 0 0 0 0 0 0 0 0 0 0 0 0 0 0 0 0 0 0 0 0 0 0 0 0 0 0 0 0 0 0 0 0 0 0 0 0 0 0 0 0 0 0 0 0 0 0 0 0 0 0 0 0 0 0 0 0 0.013734808217337 0 0 0 0 0 0 0 0 0 0 0 0 0 0 0 0 0 0 0 0 0 0 0 0 0 0 0 0 0 0 0 0 0 0 0 0 0 0 0 0 0 0 0 0 0 0 0 0 0.0100904484382435 0 0 0 0 0 0 0 0 0 0 0 0 0 0 0 0 0 0 0.0217541776284456 0.0133541426607893 0.0124382547316365 0 0 0 0 0 0 0 0 0 0 0 0 0 0 0 0.0118259911133915 0.0188750741374202 0.0228912647903743 0 0 0 0 0 0 0 0 0 0 0 0 0 0 0 0 0 0 0 0 0 0 0 0 0 0 0 0 0 0 0 0 0 0 0 0 0 0 0 0 0 0 0 0 0 0 0 0 0 0 0 0 0 0 0 0.00314141075673699 0 0 0 0 0 0 0 0 0 0 0 0.0688887536893106 0 0 0 0 0 0 0 0 0 0 0 0 0 0 0 0 0 0 0 0 0 0 0 0 0 0 0 0 0 0 0 0 0 0 0 0 0 0 0 0 0.015864186775016 0.232652267638281 0.029693242503617 0.108157466091724 0 0 0.0167353454649811 0 0 0 0 0 0 0.158578384681244 0.0145299324371636 0.0526056496693586 0 0.0191187444093035 0 0.155070454165626
0 0 0 0 0 0 0 0 0 0 0 0 0 0 0 0 0 0 0 0 0 0 0 0 0 0 0 0 0 0 0 0 0 0 0 0 0 0 0 0 0 0 0 0 0 0 0 0 0 0 0 0 0 0 0 0 0 0 0 0 0 0 0 0 0 0 0 0 0 0 0 0 0 0 0 0 0 0 0 0 0 0 0 0 0 0 0 0 0 0 0 0 0 0 0 0 0 0 0 0 0 0 0 0 0 0 0 0 0 0 0 0 0 0 0 0 0 0 0 0 0 0 0 0 0 0 0 0 0 0 0 0 0 0 0 0 0 0 0 0 0 0 0 0 0 0 0 0 0 0 0 0 0 0 0 0 0 0 0 0 0 0 0 0 0 0 0 0 0 0 0 0 0 0 0 0 0 0 0.00603530836901145 0 0 0 0 0 0 0 0 0 0 0 0 0.00450642420982562 0 0 0 0 0 0 0 0 0 0 0 0 0 0 0 0 0 0 0 0 0 0 0 0 0 0 0 0 0 0 0 0 0 0 0 0 0 0 0 0 0 0 0.00176053815804877 0 0.00406171944806394 0.00351405235805545 0 0.00326795527768373 0 0.0064007522505023 0 0 0.00353755297094677 0.027155459366838 0 0 0.00710969771396996 0.0338100422719254 0 0.0035744024810608 0.0946172150249556 0 0.0368555310409842 0 0 0 0.00729629609607696 0.0173503912172043 0 0 0 0 0 0 0 0 0 0 0 0 0 0 0 0 0 0 0 0 0 0 0 0 0 0 0 0 0 0 0 0 0 0 0.00891736800706502 0 0 0 0 0.124058204812235 0 0 0 0 0 0 0.124384553893356 0.0243423399166747 0.0657957224563657 0 0 0.186171378946619 0.0931655246185083 0.0901866820102325 0.0221248870837913 0 0 0
0 0 0 0 0 0 0 0 0 0 0 0 0 0 0 0 0 0 0 0 0 0 0 0 0 0 0 0 0 0 0 0 0 0 0 0 0 0 0 0 0 0 0 0 0 0 0 0 0 0 0 0 0 0 0 0 0 0 0 0 0 0 0 0 0 0 0 0 0 0 0 0 0 0 0 0 0 0 0 0 0 0 0 0 0 0 0 0 0 0 0 0 0 0 0 0 0 0 0 0 0 0.0527941648152842 0 0 0 0 0 0 0 0 0 0 0 0 0 0 0 0 0 0 0 0 0 0 0 0 0 0 0 0 0 0 0 0 0 0 0 0 0 0 0 0 0 0 0.0215403008647186 0 0 0.0233286685355938 0 0 0.0125437813701106 0 0 0 0.0315863602668472 0 0 0 0 0 0 0 0 0 0 0 0 0.0275067919970882 0 0 0 0.0493079881174264 0 0 0 0 0 0 0 0 0 0 0 0 0 0 0 0.0431302759273289 0 0.0522649784419305 0 0.00818977732781579 0 0 0 0 0 0 0 0 0 0.00868313740780469 0 0 0 0 0 0 0 0 0 0 0 0 0 0 0 0 0 0 0 0 0 0.0251419223474684 0 0 0 0 0 0 0 0 0 0 0 0 0 0 0 0 0 0 0 0 0 0 0 0 0 0 0 0 0 0 0 0 0 0.0752070408642368 0 0 0 0 0 0 0 0 0 0 0 0 0 0 0 0 0 0 0 0 0 0 0 0 0 0 0 0 0 0 0 0 0 0 0 0 0 0 0 0 0 0.221402493509922 0.0230411404870165 0 0 0 0.0509938068975049 0 0 0 0 0 0 0 0 0.121366916059143 0 0 0 0.151970454762759
0 0 0 0 0 0 0 0 0 0 0 0 0 0 0 0.00132296471253305 0 0 0 0 0 0 0 0 0 0 0 0 0 0 0 0.000892911991214801 0 0.00420200889017276 0.0109387707553323 0 0 0 0 0 0 0 0 0 0 0 0.00127146336789919 0 0 0 0.00143072890451109 0 0 0 0.009467783604021 0 0 0 0.000586695384404894 0 0 0 0 0 0 0 0 0 0 0 0 0.00310540796092244 0 0 0 0.000297406461931797 0 0 0 0 0 0 0 0 0 0 0.00177692177613144 0 0 0 0 0 0 0 0 0.000800376019146045 0.000517585903033891 0 0 0 0.0361246286456542 0.00509782617223055 0 0 0.000990477574336913 0 0 0 0 0 0 0 0 0 0.000838292195763643 0 0 0 0 0 0 0 0 0 0 0 0 0 0 0 0 0 0 0 0 0 0.00043095405681702 0 0.000282791412579518 0.00548112380186397 0 0 0 0.0015056274349376 0.00129658247491783 0 0.00180356040541123 0 0 0.000977763913155053 0.00154963247130905 0.00144174607198038 0 0 0 0 0 0 0 0 0 0 0 0 0 0 0 0.00702662074421768 0 0.0220866924291759 0.00612651665646907 0.0265392947044422 0 0 0 0 0 0 0 0 0 0 0 0 0 0 0 0.0364837095945619 0.160355746855466 0.04997002206938 0 0.00416948092873666 0 0 0 0.033050806175965 0 0.00134050756687588 0 0 0 0.00253643791833115 0 0 0 0 0 0 0 0 0 0 0 0 0.00964828149719045 0.00889157121289115 0 0 0 0 0 0 0 0.00764010720288079 0 0 0 0 0 0 0 0 0 0 0.000601044103773409 0.00089445569275029 0.000546417219209504 0.000692415519053274 0 0 0 0.000720128236262961 0 0 0 0.000464071778043823 0.00294712100073156 0 0 0.000908611975273538 0 0 0 0.00219601356112208 0.000504248852031363 0.000878578778642936 0 0.124401981504516 0.000515956029402997 0.00201637642239059 0 0 0 0 0.00295790311134264 0 0 0 0 0 0 0 0 0 0 0 0 0 0 0 0 0 0 0.00433080438087191 0 0 0 0 0 0 0 0 0 0 0.000728757704430986 0 0 0.0187501394672795 0.0181247539296197 0.0759430281989292 0.029625600733834 0.0103322817983936 0 0.0348818185104003 0.0765494477883461 0.0340707695199481 0.00142573945091797 0.00739481978075834 0.0082206274228412 0 0.00156232920520709 0 0.00521838693092339 0.0159508324527264 0.0342184243750979 0 0.0111282866461315 0
