# Supplementary material for: Recovery of neural dynamics criticality in personalized whole-brain models of stroke
Source: Nat Commun. 2022 Jun 27;13:3683. doi: 10.1038/s41467-022-30892-6 (PMC9237050; doi:10.1038/s41467-022-30892-6)
Supplement: Supplementary file 3 — Source Data [file 41467_2022_30892_MOESM3_ESM.zip › Source_Data/Tables/Table1/Structural_Connectivity/patients/pat_3_101_317_21_.txt]

0 0 0.0617992776775319 0 0 0.203354103842763 0.0431579462654125 0 0.102945640090432 0.124378917123517 0.0875811822734087 0 0 0 0.0487903549204523 0.0436302085646913 0 0 0 0 0 0 0 0 0 0 0 0 0 0.0190606734712236 0.0562325020120623 0 0 0 0 0 0 0 0 0 0 0 0 0 0 0 0 0 0 0 0 0 0 0 0 0 0 0 0 0 0 0 0 0 0 0 0 0 0 0 0 0 0 0 0 0 0 0 0 0 0 0 0 0 0 0.0248336661417034 0 0 0 0 0 0 0 0 0.0213693581683267 0.0227009588613843 0 0 0 0 0 0 0 0 0 0.0375831921658142 0 0 0 0 0 0 0 0 0.0316139135046508 0 0 0 0 0 0 0 0 0 0 0 0.0709681049166257 0 0 0 0 0 0 0 0 0 0 0 0 0 0 0 0 0 0 0 0 0 0 0 0 0 0 0 0 0 0 0 0 0 0 0 0 0 0 0 0 0 0 0 0 0 0 0 0 0 0 0 0 0 0 0 0 0 0 0 0 0 0 0 0 0 0 0 0 0 0 0 0 0 0 0 0 0 0 0 0 0 0 0 0 0 0 0 0 0 0 0 0 0 0 0 0 0 0 0 0 0 0 0 0 0 0 0 0 0 0 0 0 0 0 0 0 0 0 0 0 0 0 0 0 0 0 0 0 0 0 0 0 0 0 0 0 0 0 0 0 0 0 0 0 0 0 0 0 0 0 0 0 0 0 0 0 0 0 0 0 0 0 0 0 0 0 0 0 0 0 0 0 0 0 0 0 0 0 0 0 0 0 0 0 0 0 0 0 0 0
0 0 0.119369651639193 0.0587644630565525 0 0 0.0240685170191694 0 0 0 0 0.312987625192913 0 0.0479309280252341 0 0 0.162176612783598 0.0390142857304517 0.0789057005333926 0.09077176697838 0.032817914297759 0 0 0 0 0 0 0 0 0 0 0 0 0 0 0 0 0 0 0 0 0 0 0 0 0 0 0 0 0 0 0 0 0 0 0 0 0 0 0 0 0 0 0 0 0 0 0 0 0 0 0 0 0 0 0 0 0 0 0 0 0 0 0 0 0 0 0 0 0 0 0 0 0 0 0 0 0 0 0 0 0 0 0 0 0 0 0 0 0 0 0 0 0 0 0 0 0 0 0 0 0 0 0.0331925347433567 0 0 0 0 0 0 0 0 0 0 0 0 0 0 0 0 0 0 0 0 0 0 0 0 0 0 0 0 0 0 0 0 0 0 0 0 0 0 0 0 0 0 0 0 0 0 0 0 0 0 0 0 0 0 0 0 0 0 0 0 0 0 0 0 0 0 0 0 0 0 0 0 0 0 0 0 0 0 0 0 0 0 0 0 0 0 0 0 0 0 0 0 0 0 0 0 0 0 0 0 0 0 0 0 0 0 0 0 0 0 0 0 0 0 0 0 0 0 0 0 0 0 0 0 0 0 0 0 0 0 0 0 0 0 0 0 0 0 0 0 0 0 0 0 0 0 0 0 0 0 0 0 0 0 0 0 0 0 0 0 0 0 0 0 0 0 0 0 0 0 0 0 0 0 0 0 0 0 0 0 0 0 0 0 0 0 0 0 0 0 0 0 0
0.0341316280564764 0.205480771974886 0 0.0312508962303633 0 0.129615386859656 0 0 0 0 0 0.100508349001363 0 0.0178333918705877 0 0 0.066667796689557 0.176398034654289 0.0660044484977088 0.0449468861774759 0 0 0 0 0 0 0 0 0 0 0 0 0 0 0 0 0 0 0 0 0 0 0 0 0 0 0 0 0 0 0 0 0 0 0 0 0 0 0 0 0 0 0 0 0 0 0 0 0 0.0122876379477992 0 0 0 0 0 0 0 0 0 0 0 0 0 0 0 0 0 0 0 0 0 0 0 0 0 0 0 0 0 0 0 0 0 0 0 0 0 0 0 0 0 0 0 0 0 0 0 0 0 0 0 0 0 0.114874772039836 0 0 0 0 0 0 0 0 0 0 0 0 0 0 0 0 0 0 0 0 0 0 0 0 0 0 0 0 0 0 0 0 0 0 0 0 0 0 0 0 0 0 0 0 0 0 0 0 0 0 0 0 0 0 0 0 0 0 0 0 0 0 0 0 0 0 0 0 0 0 0 0 0 0 0 0 0 0 0 0 0 0 0 0 0 0 0 0 0 0 0 0 0 0 0 0 0 0 0 0 0 0 0 0 0 0 0 0 0 0 0 0 0 0 0 0 0 0 0 0 0 0 0 0 0 0 0 0 0 0 0 0 0 0 0 0 0 0 0 0 0 0 0 0 0 0 0 0 0 0 0 0 0 0 0 0 0 0 0 0 0 0 0 0 0 0 0 0 0 0 0 0 0 0 0 0 0 0 0 0 0 0 0 0 0 0 0 0 0 0 0 0 0
0 0.102561501653241 0.0316850803840764 0 0 0 0 0 0 0 0 0.047898403431673 0 0.0660910080378314 0 0 0.189163971176404 0 0 0.262349058457198 0.116490207733551 0 0 0 0 0 0 0 0 0 0 0 0 0 0 0 0 0 0 0 0 0 0 0 0 0 0 0 0 0 0 0 0 0 0 0 0 0 0 0 0 0 0 0 0 0 0 0 0.0195323460661667 0.0373148038370688 0 0 0 0 0 0 0 0 0 0 0 0 0 0 0 0 0 0 0 0 0 0 0.048180309497884 0 0 0 0 0 0 0 0 0 0 0 0 0 0 0 0 0 0 0 0 0 0 0 0 0 0 0 0 0 0 0.0578184337635662 0 0 0 0.020914875961339 0 0 0 0 0 0 0 0 0 0 0 0 0 0 0 0 0 0 0 0 0 0 0 0 0 0 0 0 0 0 0 0 0 0 0 0 0 0 0 0 0 0 0 0 0 0 0 0 0 0 0 0 0 0 0 0 0 0 0 0 0 0 0 0 0 0 0 0 0 0 0 0 0 0 0 0 0 0 0 0 0 0 0 0 0 0 0 0 0 0 0 0 0 0 0 0 0 0 0 0 0 0 0 0 0 0 0 0 0 0 0 0 0 0 0 0 0 0 0 0 0 0 0 0 0 0 0 0 0 0 0 0 0 0 0 0 0 0 0 0 0 0 0 0 0 0 0 0 0 0 0 0 0 0 0 0 0 0 0 0 0 0 0 0 0 0 0 0 0 0 0 0 0 0 0 0 0 0 0 0 0 0 0 0 0 0 0 0 0
0 0 0 0 0 0.0348028419892092 0 0.191089528946052 0 0.163294644876422 0.00626680441314098 0.0251375959888423 0 0.0344895146042345 0 0.0225913198206419 0 0 0 0.00325770245939312 0 0 0 0 0 0 0 0 0.131881733695013 0 0 0.0136285947413196 0 0 0 0 0.0132889825725088 0.0209536235847441 0 0 0 0 0 0 0 0 0.0474951660507226 0 0 0 0 0 0 0 0 0 0 0 0 0 0 0 0 0 0 0 0 0 0 0 0 0 0 0 0 0 0 0 0 0 0 0 0 0 0.0809815097306225 0.0489610474474769 0.0251939485247638 0.0130580592687898 0.00823620742757858 0 0 0 0.0223383934918771 0 0 0 0 0 0 0 0 0 0 0.0192942928919338 0 0 0 0 0 0 0 0 0 0 0 0 0 0 0 0 0 0 0 0 0 0 0 0 0 0 0.0298142185855189 0 0.0195572736757926 0 0 0 0 0 0 0 0 0 0 0 0 0 0 0 0 0 0 0 0 0 0 0 0 0 0 0 0 0 0 0 0 0 0 0 0 0 0 0 0 0 0.0051382120980686 0 0 0 0 0 0 0 0 0 0 0 0 0 0 0 0 0 0 0 0 0 0 0 0 0 0 0 0 0 0 0 0 0 0 0 0 0 0 0 0 0 0 0 0 0.0192487831153329 0 0 0 0 0 0 0 0 0 0 0 0 0 0 0 0 0 0 0 0 0 0 0 0 0 0 0 0 0 0 0 0 0 0 0 0 0 0 0 0 0 0 0 0 0 0 0 0 0 0 0 0 0 0 0 0 0 0 0 0 0 0 0 0 0 0 0 0 0 0 0 0 0 0 0 0 0 0 0 0 0 0 0 0 0 0 0 0 0 0 0 0 0 0 0 0 0
0.0682617358709399 0 0.0787784337216244 0 0.0602022740412462 0 0 0.0184708719932937 0 0.0904063210157453 0.0468159986803762 0.194030844349209 0 0.0980418419734829 0.03448121396663 0.0800361535767761 0 0.0566229580193276 0 0 0 0 0 0 0 0 0 0 0 0.0303741022634061 0.0196208467767209 0 0 0 0 0 0 0 0 0 0 0 0 0 0 0 0 0 0 0 0 0 0 0 0 0 0 0 0 0 0 0 0 0 0 0 0 0 0 0 0 0 0 0.0109365850210668 0 0 0 0 0 0 0 0 0 0 0.00971857289166684 0.0187538791284472 0 0 0 0 0 0 0 0 0 0.00926784330187295 0 0 0 0 0 0 0 0 0 0 0 0 0 0 0 0 0 0 0 0 0 0 0 0 0 0 0 0 0 0 0.0213273558764852 0 0 0 0.00576315094344302 0 0.00829789198274631 0.0061314828743266 0.0129387711677275 0 0.0150785989074185 0.00564227165602066 0 0 0 0 0 0 0 0 0 0 0 0 0 0 0 0 0 0 0 0 0 0 0 0 0 0 0 0 0 0 0 0 0 0 0 0 0 0 0 0 0 0 0 0 0 0 0 0 0 0 0 0 0 0 0 0 0 0 0 0 0 0 0 0 0 0 0 0 0 0 0 0 0 0 0 0 0 0 0 0 0 0 0 0 0 0 0 0 0 0 0 0 0 0 0 0 0 0 0 0 0 0 0 0 0 0 0 0 0 0 0 0 0 0 0 0 0 0 0 0 0 0 0 0 0 0 0 0 0 0 0 0 0 0 0 0 0 0 0 0 0 0 0 0 0 0 0 0 0 0 0 0 0 0 0 0 0 0 0 0 0 0 0 0 0 0 0 0 0 0 0 0 0 0 0 0 0 0 0
0.0683562204245209 0.118814723186016 0 0 0 0 0 0 0 0 0.0753730900211289 0 0 0 0 0 0 0 0 0 0 0 0 0 0 0 0 0 0 0 0 0 0 0 0 0 0 0.119803728140315 0 0 0 0 0 0 0 0 0 0 0 0 0 0 0 0 0 0 0 0 0 0 0 0 0 0 0 0 0 0 0 0 0 0 0 0 0 0 0 0 0 0 0 0 0 0 0 0 0 0 0 0 0 0 0.0880302116818199 0 0 0 0 0 0 0 0 0 0 0 0 0 0 0 0 0 0 0 0 0 0 0 0 0 0 0 0 0 0 0 0 0 0 0 0 0.433660145267038 0 0 0.095961881279161 0 0 0 0 0 0 0 0 0 0 0 0 0 0 0 0 0 0 0 0 0 0 0 0 0 0 0 0 0 0 0 0 0 0 0 0 0 0 0 0 0 0 0 0 0 0 0 0 0 0 0 0 0 0 0 0 0 0 0 0 0 0 0 0 0 0 0 0 0 0 0 0 0 0 0 0 0 0 0 0 0 0 0 0 0 0 0 0 0 0 0 0 0 0 0 0 0 0 0 0 0 0 0 0 0 0 0 0 0 0 0 0 0 0 0 0 0 0 0 0 0 0 0 0 0 0 0 0 0 0 0 0 0 0 0 0 0 0 0 0 0 0 0 0 0 0 0 0 0 0 0 0 0 0 0 0 0 0 0 0 0 0 0 0 0 0 0 0 0 0 0 0 0 0 0 0 0 0 0 0 0 0 0 0
0 0 0 0 0.406702240470328 0.0227263079394102 0 0 0 0.32043507865929 0 0 0 0 0 0 0 0 0 0 0 0 0 0 0 0 0 0 0.0345138900875967 0 0 0.0299542383116562 0 0 0 0 0 0 0 0 0 0 0 0 0 0 0.0642844055115008 0 0 0 0 0 0 0 0 0 0 0 0 0 0 0 0 0 0 0 0 0 0 0 0 0 0 0 0 0 0 0 0 0 0 0 0 0 0 0 0 0 0 0 0 0 0 0 0 0 0 0 0 0 0 0 0 0 0 0 0 0 0 0 0 0 0 0 0 0 0 0 0 0 0 0 0 0 0 0 0 0 0 0 0.0417401543009484 0 0.0796436847192691 0 0 0 0 0 0 0 0 0 0 0 0 0 0 0 0 0 0 0 0 0 0 0 0 0 0 0 0 0 0 0 0 0 0 0 0 0 0 0 0 0 0 0 0 0 0 0 0 0 0 0 0 0 0 0 0 0 0 0 0 0 0 0 0 0 0 0 0 0 0 0 0 0 0 0 0 0 0 0 0 0 0 0 0 0 0 0 0 0 0 0 0 0 0 0 0 0 0 0 0 0 0 0 0 0 0 0 0 0 0 0 0 0 0 0 0 0 0 0 0 0 0 0 0 0 0 0 0 0 0 0 0 0 0 0 0 0 0 0 0 0 0 0 0 0 0 0 0 0 0 0 0 0 0 0 0 0 0 0 0 0 0 0 0 0 0 0 0 0 0 0 0 0 0 0 0 0 0 0 0 0 0 0 0
0.0694026935254559 0 0 0 0 0 0 0 0 0.424417905349506 0 0 0 0 0.0159381117257706 0.00858274849101126 0 0 0 0 0 0 0 0 0 0 0 0 0 0 0 0 0 0 0 0 0 0.0471006865088013 0 0 0 0 0 0 0 0 0 0 0 0 0 0 0 0 0 0 0 0 0 0 0 0 0 0 0 0 0 0 0 0 0 0 0 0 0 0 0 0 0 0 0 0 0 0 0 0.0117124555863242 0 0 0 0 0 0 0.0411424849732989 0 0 0 0 0 0 0 0 0 0 0 0 0 0 0 0 0 0 0 0 0 0 0 0 0 0 0 0 0 0 0 0 0 0.0156678242394706 0 0 0.122312575039001 0 0 0.24372251456136 0 0 0 0 0 0 0 0 0 0 0 0 0 0 0 0 0 0 0 0 0 0 0 0 0 0 0 0 0 0 0 0 0 0 0 0 0 0 0 0 0 0 0 0 0 0 0 0 0 0 0 0 0 0 0 0 0 0 0 0 0 0 0 0 0 0 0 0 0 0 0 0 0 0 0 0 0 0 0 0 0 0 0 0 0 0 0 0 0 0 0 0 0 0 0 0 0 0 0 0 0 0 0 0 0 0 0 0 0 0 0 0 0 0 0 0 0 0 0 0 0 0 0 0 0 0 0 0 0 0 0 0 0 0 0 0 0 0 0 0 0 0 0 0 0 0 0 0 0 0 0 0 0 0 0 0 0 0 0 0 0 0 0 0 0 0 0 0 0 0 0 0 0 0 0 0 0 0 0 0 0 0 0 0
0.026635727113031 0 0 0 0.180203626971277 0.0576756098146634 0 0.166146793151515 0.134816520929104 0 0.00434706258092294 0 0 0 0.00799111481393754 0.0221876554045215 0 0 0 0 0 0 0 0 0 0 0 0 0 0.00955187398696653 0.0124377107099324 0 0 0 0 0 0 0.00878575900912293 0 0 0 0 0 0 0 0 0.0100059491125 0 0 0 0 0 0 0 0 0 0 0 0 0 0 0 0 0 0 0.00492962248198164 0 0 0 0 0 0 0 0 0 0 0 0 0 0 0 0 0 0 0.0648359904119651 0.0707479781769313 0.00768818710492567 0 0.00553509299233508 0 0 0 0.0190423749180076 0 0 0.0080747772790615 0 0 0 0 0 0 0 0 0 0 0 0 0 0 0 0 0 0 0 0 0 0 0 0 0 0 0 0 0 0 0.00619266854272101 0 0 0 0 0 0.141135184859647 0.013555374834116 0.00935059403803952 0 0.00372699456342766 0.00249750360918176 0 0 0 0 0 0 0 0 0 0 0 0 0 0 0 0 0 0 0 0 0 0 0 0 0 0 0 0 0 0 0 0 0 0 0 0 0 0 0 0 0 0 0 0 0 0 0 0.00190225259016608 0 0 0 0 0 0 0 0 0 0 0 0 0 0 0 0 0 0 0 0 0 0 0 0 0 0 0 0 0 0 0 0 0 0 0 0 0 0 0 0 0 0 0 0 0 0 0 0 0 0 0 0 0 0 0 0 0 0 0 0 0 0 0 0 0 0 0 0 0 0 0 0 0 0 0 0 0 0 0 0 0 0 0 0 0 0 0 0 0 0 0 0 0 0 0 0 0 0 0 0 0 0 0 0 0 0 0 0 0 0 0 0 0 0 0 0 0 0 0 0 0 0 0 0 0 0 0 0 0 0 0
0.0458957834569844 0 0 0 0.016923178086956 0.0730856122890055 0.0249379662490643 0 0 0.0106375126923552 0 0.110207334309092 0 0 0.0364817564073483 0.0294491955404024 0 0 0 0 0 0 0 0 0 0 0 0 0 0.236559037964786 0.15916542270855 0 0 0 0 0 0 0 0 0 0 0 0 0 0 0 0 0 0 0 0 0 0 0 0 0 0 0 0 0 0 0 0 0 0 0 0 0 0 0 0 0 0 0 0 0 0 0 0 0 0 0 0 0 0 0.0140045078707639 0 0.0180955764165546 0.0165848477479919 0 0 0 0 0 0.0158437905256369 0.0524243378082519 0 0 0 0 0 0 0 0 0 0 0 0 0.011753758742706 0 0 0 0 0 0 0 0 0 0 0 0 0 0 0 0 0 0 0 0 0.0654121090172098 0 0 0.0312885057730834 0 0.0312497663932571 0 0 0 0 0 0 0 0 0 0 0 0 0 0 0 0 0 0 0 0 0 0 0 0 0 0 0 0 0 0 0 0 0 0 0 0 0 0 0 0 0 0 0 0 0 0 0 0 0 0 0 0 0 0 0 0 0 0 0 0 0 0 0 0 0 0 0 0 0 0 0 0 0 0 0 0 0 0 0 0 0 0 0 0 0 0 0 0 0 0 0 0 0 0 0 0 0 0 0 0 0 0 0 0 0 0 0 0 0 0 0 0 0 0 0 0 0 0 0 0 0 0 0 0 0 0 0 0 0 0 0 0 0 0 0 0 0 0 0 0 0 0 0 0 0 0 0 0 0 0 0 0 0 0 0 0 0 0 0 0 0 0 0 0 0 0 0 0 0 0 0 0 0 0 0 0 0 0 0 0 0 0
0 0.192416202932426 0.0358954457033166 0.0168719745726532 0.0255510268408845 0.1140137429147 0 0 0 0 0.0414819658810936 0 0 0.196992216142596 0.0392132975149555 0.0677655823158631 0.0671599839795512 0 0 0.0580228297833473 0.0297265334712904 0 0 0 0 0 0 0 0 0.0293003834952522 0.0333084458097078 0 0 0 0 0 0 0 0 0 0 0 0 0 0 0 0 0 0 0 0 0 0 0 0 0 0 0 0 0 0 0 0 0 0 0 0 0 0 0 0 0 0 0 0 0 0 0 0 0 0 0 0 0 0 0.00400596177960856 0 0 0 0 0 0 0 0 0 0.00651008665182761 0 0 0 0 0 0 0 0 0 0 0 0 0 0 0 0 0 0 0 0 0 0 0 0 0 0 0 0 0 0 0.0180193503140605 0 0 0 0 0 0 0 0.0151691744268486 0 0.00592269314874051 0.00265310232127595 0 0 0 0 0 0 0 0 0 0 0 0 0 0 0 0 0 0 0 0 0 0 0 0 0 0 0 0 0 0 0 0 0 0 0 0 0 0 0 0 0 0 0 0 0 0 0 0 0 0 0 0 0 0 0 0 0 0 0 0 0 0 0 0 0 0 0 0 0 0 0 0 0 0 0 0 0 0 0 0 0 0 0 0 0 0 0 0 0 0 0 0 0 0 0 0 0 0 0 0 0 0 0 0 0 0 0 0 0 0 0 0 0 0 0 0 0 0 0 0 0 0 0 0 0 0 0 0 0 0 0 0 0 0 0 0 0 0 0 0 0 0 0 0 0 0 0 0 0 0 0 0 0 0 0 0 0 0 0 0 0 0 0 0 0 0 0 0 0 0 0 0 0 0 0 0 0 0 0
0 0 0 0 0 0 0 0 0 0 0 0 0 0 0 0 0 0 0 0 0 0 0.0396211984841425 0 0.0395200731962417 0 0.00803871221775323 0 0 0 0 0.00859939602126057 0 0.00674211786584611 0.0648492431545707 0 0 0 0 0 0 0 0 0 0 0 0 0 0.156390990941068 0 0 0 0 0 0 0.0739154695585306 0.039741661985472 0 0 0 0 0 0 0 0 0 0 0 0 0 0 0 0 0 0.0376515325545548 0 0 0 0 0 0 0 0 0 0 0 0 0 0 0 0 0 0 0 0 0 0 0 0 0 0 0 0 0 0 0 0 0 0 0 0 0 0 0.067608980518259 0.0373257097735771 0.0159032064721147 0.0207191905657246 0.0219422097612726 0.097791046767214 0.182434515578118 0 0 0 0 0 0 0 0.0198317360003782 0 0 0 0 0 0 0 0 0 0 0 0 0 0 0 0 0 0 0 0 0 0 0 0 0 0 0 0 0 0 0 0 0 0 0 0 0 0 0.0234161036589706 0 0 0 0 0 0 0 0 0 0 0 0 0 0 0 0 0 0 0 0 0 0 0 0 0 0 0 0 0 0 0 0 0 0 0 0 0 0 0 0 0 0 0 0 0 0 0 0 0 0 0 0 0 0 0 0 0 0 0 0 0 0 0 0 0 0 0 0 0 0 0 0 0 0 0 0 0 0 0 0 0 0 0 0 0 0 0 0 0 0 0 0 0 0 0.0114826923849359 0.00696726413197292 0.0195069484080226 0 0 0 0 0 0 0 0 0 0 0 0 0 0 0 0 0 0 0 0 0 0 0 0 0 0 0 0 0 0 0 0 0 0 0 0 0 0 0 0 0 0 0 0 0 0 0 0 0 0 0 0 0
0 0.0276950631069868 0.00598608958447622 0.0218806036119247 0.0329491144217634 0.0541464439389092 0 0 0 0 0 0.185148890547219 0 0 0.118298268648023 0.150213784423527 0 0 0 0.118256927031976 0.0446939601969208 0 0 0 0 0 0 0 0 0 0.037466670263512 0 0 0 0 0 0 0 0 0 0 0 0.0290195512724129 0 0.00873397221847802 0 0 0 0 0.0444903835210455 0 0 0 0 0 0 0 0 0 0 0 0 0 0 0 0 0 0 0 0.00553104312082512 0 0 0 0 0.00563933082781565 0.00582099279997744 0 0 0 0 0 0 0 0 0 0 0 0 0 0 0 0 0 0 0 0 0 0 0 0 0 0 0 0 0 0 0 0 0 0 0 0 0 0 0 0 0 0 0 0 0 0 0 0 0 0 0.0296490479795141 0 0 0 0 0 0 0.0299708459037133 0.0176949977087718 0 0.0115071315758972 0.00803553826027243 0 0 0 0 0 0 0 0 0 0 0 0 0 0 0 0 0 0 0 0 0 0 0 0 0 0 0 0 0 0 0 0 0 0 0 0 0 0 0 0 0 0 0 0 0 0 0 0 0 0 0 0 0 0 0 0 0 0 0 0 0 0 0 0 0 0.0071713490360389 0 0 0 0 0 0 0 0 0 0 0 0 0 0 0 0 0 0 0 0 0 0 0 0 0 0 0 0 0 0 0 0 0 0 0 0 0 0 0 0 0 0 0 0 0 0 0 0 0 0 0 0 0 0 0 0 0 0 0 0 0 0 0 0 0 0 0 0 0 0 0 0 0 0 0 0 0 0 0 0 0 0 0 0 0 0 0 0 0 0 0 0 0 0 0 0 0 0 0 0 0 0 0 0 0 0 0 0 0 0 0 0 0
0.0163546215788668 0 0 0 0 0.0344321929196394 0 0 0.00792455751339531 0.0125082371716037 0.0233356701388094 0.0666390919066089 0 0.213895696305956 0 0.180726108775937 0 0 0 0.0130462946689274 0 0 0 0 0 0 0 0 0 0.0098336297113078 0.223965563240205 0 0 0 0 0 0 0 0 0 0 0 0 0 0 0 0 0 0 0.0175171618874614 0 0 0 0 0 0 0 0 0 0 0 0.011703293747126 0 0 0 0 0 0 0 0 0 0 0 0 0 0 0 0 0 0 0 0 0 0 0.00860396018517097 0.00415683906382079 0 0 0 0 0 0 0 0 0 0 0 0 0 0 0 0 0 0 0 0 0 0 0 0 0 0 0 0 0 0 0 0 0 0 0 0 0 0 0 0 0.123783939131848 0 0 0 0 0 0 0 0.0077657209522919 0 0.0238074211010247 0 0 0 0 0 0 0 0 0 0 0 0 0 0 0 0 0 0 0 0 0 0 0 0 0 0 0 0 0 0 0 0 0 0 0 0 0 0 0 0 0 0 0 0 0 0 0 0 0 0 0 0 0 0 0 0 0 0 0 0 0 0 0 0 0 0 0 0 0 0 0 0 0 0 0 0 0 0 0 0 0 0 0 0 0 0 0 0 0 0 0 0 0 0 0 0 0 0 0 0 0 0 0 0 0 0 0 0 0 0 0 0 0 0 0 0 0 0 0 0 0 0 0 0 0 0 0 0 0 0 0 0 0 0 0 0 0 0 0 0 0 0 0 0 0 0 0 0 0 0 0 0 0 0 0 0 0 0 0 0 0 0 0 0 0 0 0 0 0 0 0 0 0 0 0 0 0 0 0 0
0.0082388389626778 0 0 0 0.0219833628726648 0.0450236341921566 0 0 0.00240401262317068 0.019564662114663 0.0106118273736909 0.0648749570453136 0 0.153005008862229 0.101810624337284 0 0 0 0 0 0 0.024777013961014 0 0 0 0 0 0 0 0.0114366200468415 0.0482203535579453 0 0 0 0 0 0 0 0.00746731064617364 0.0216811116764126 0 0 0 0 0 0 0 0 0 0 0 0 0 0 0 0 0 0 0 0 0 0.0393448411522756 0 0 0 0 0 0 0 0 0.00732081557390402 0 0.00694351039243456 0 0 0.0193976226265201 0 0 0 0 0 0 0 0 0 0.00224741226961247 0 0.00353002208514712 0 0 0 0 0 0 0 0 0 0 0 0 0 0 0 0 0 0 0 0 0 0 0 0 0 0 0 0 0 0 0 0 0 0 0 0 0 0 0.0868550688782144 0 0 0.0165433758502557 0 0 0.00304042908130969 0.0309530600112449 0.139330930532654 0 0.0384597476156404 0.0524052301060765 0.00175497228512862 0 0 0 0 0 0 0 0.00506021461779135 0.002775448556365 0 0 0 0 0 0 0 0 0 0 0 0 0 0 0 0 0 0 0 0 0 0 0 0 0 0 0 0 0 0 0 0 0 0 0 0 0 0.00293796009318841 0 0 0 0 0 0 0 0 0 0 0 0 0 0 0 0 0 0 0 0 0 0 0 0 0 0 0 0 0 0 0 0 0 0 0 0 0 0 0 0 0 0 0 0 0 0 0 0 0 0 0 0 0 0 0 0 0 0 0 0 0 0 0 0 0 0 0 0 0 0 0 0 0 0 0 0 0 0 0 0 0 0 0 0 0 0 0 0 0 0 0 0 0 0 0 0 0 0 0 0 0 0 0 0 0 0 0 0 0 0 0 0 0 0 0 0 0 0 0 0 0 0 0 0 0 0 0 0 0 0 0
0 0.118479967026448 0.028294077530891 0.0791818279038119 0 0 0 0 0 0 0 0.0798091728371499 0 0 0 0 0 0 0.0492939736342353 0.0184011477413987 0.185282776449606 0 0 0 0 0 0 0 0 0 0.0151184552055666 0 0 0 0 0 0 0 0 0 0 0 0 0 0.00651851928963686 0 0 0 0 0 0 0 0 0 0 0 0 0 0 0.0609157243006369 0 0 0.0183712009231497 0 0 0 0 0 0.0109872109907633 0.0239491373061528 0 0 0 0 0 0 0 0 0 0 0 0 0 0 0 0 0 0 0 0 0 0 0 0 0 0 0 0 0 0 0 0 0 0 0 0 0 0 0 0 0.0238148553864001 0 0.00829704127352967 0 0 0 0 0 0 0 0 0.0505859045056827 0.0125457511801194 0.168967396009912 0 0 0 0.0185377664781862 0 0 0 0 0 0 0 0 0 0 0 0 0 0 0 0 0 0 0 0 0 0 0 0 0 0 0 0 0 0 0 0 0 0 0 0 0 0 0 0 0 0 0 0 0 0 0 0 0 0 0 0 0 0 0 0 0 0 0 0 0 0 0 0 0 0 0 0 0 0 0 0 0 0 0 0 0 0 0 0 0.00335552564980262 0 0 0 0 0 0 0 0 0 0 0 0 0 0 0 0 0 0 0 0 0 0 0 0 0 0 0 0 0 0 0 0 0 0 0 0 0 0 0 0 0 0 0 0 0 0 0 0 0 0 0 0 0 0 0 0 0 0 0.00813137887226288 0 0.0111611895046571 0 0 0 0 0 0 0 0 0 0 0 0 0 0 0 0 0 0 0 0 0 0 0 0 0 0 0 0 0 0 0 0 0 0 0 0 0 0 0 0 0 0 0 0 0 0 0
0 0.162669666994361 0.427267045120425 0 0 0.225656281380796 0 0 0 0 0 0 0 0 0 0 0 0 0.0738106797994752 0 0 0 0 0 0 0 0 0 0 0 0 0 0 0 0 0 0 0 0 0 0 0 0 0 0 0 0 0 0 0 0 0 0 0 0 0 0 0 0 0 0 0 0 0 0 0 0 0 0 0 0 0 0 0 0 0 0 0 0 0 0 0 0 0 0 0 0 0 0 0 0 0 0 0 0 0 0 0 0 0 0 0 0 0 0 0 0 0 0 0 0 0 0 0 0 0 0 0 0 0 0 0 0 0.110596326704943 0 0 0 0 0 0 0 0 0 0 0 0 0 0 0 0 0 0 0 0 0 0 0 0 0 0 0 0 0 0 0 0 0 0 0 0 0 0 0 0 0 0 0 0 0 0 0 0 0 0 0 0 0 0 0 0 0 0 0 0 0 0 0 0 0 0 0 0 0 0 0 0 0 0 0 0 0 0 0 0 0 0 0 0 0 0 0 0 0 0 0 0 0 0 0 0 0 0 0 0 0 0 0 0 0 0 0 0 0 0 0 0 0 0 0 0 0 0 0 0 0 0 0 0 0 0 0 0 0 0 0 0 0 0 0 0 0 0 0 0 0 0 0 0 0 0 0 0 0 0 0 0 0 0 0 0 0 0 0 0 0 0 0 0 0 0 0 0 0 0 0 0 0 0 0 0 0 0 0 0 0 0 0 0 0 0 0 0 0 0 0 0 0
0 0.147914165735879 0.0718782231841302 0 0 0 0 0 0 0 0 0 0 0 0 0 0.126484852252258 0.0331846832302509 0 0 0 0 0 0 0 0 0 0 0 0 0 0 0 0 0 0 0 0 0 0 0 0 0 0 0 0 0 0 0 0 0 0 0 0 0 0 0 0 0 0 0 0 0 0 0 0 0 0 0 0 0 0 0 0 0 0 0 0 0 0 0 0 0 0 0 0 0 0 0 0 0 0 0 0 0 0 0 0 0 0 0 0 0 0 0 0 0 0 0 0.146183482680261 0 0 0 0 0 0 0 0 0 0 0 0 0 0.42687300167962 0 0 0 0 0 0 0 0 0 0 0 0 0 0 0 0 0 0 0 0 0 0 0 0 0 0 0 0 0 0 0 0 0 0 0 0 0 0 0 0 0 0 0.0359385968044275 0 0 0 0 0 0 0 0 0 0 0 0 0 0 0 0 0 0 0 0 0 0 0 0 0 0 0 0 0 0 0 0 0 0 0 0 0 0 0 0 0 0 0 0 0 0 0 0 0 0 0 0 0.0115429944331734 0 0 0 0 0 0 0 0 0 0 0 0 0 0 0 0 0 0 0 0 0 0 0 0 0 0 0 0 0 0 0 0 0 0 0 0 0 0 0 0 0 0 0 0 0 0 0 0 0 0 0 0 0 0 0 0 0 0 0 0 0 0 0 0 0 0 0 0 0 0 0 0 0 0 0 0 0 0 0 0 0 0 0 0 0 0 0 0 0 0 0 0 0 0 0 0 0
0 0.106373781005851 0.0305989239794158 0.176154490231698 0.0063119763845142 0 0 0 0 0 0 0.110603339243187 0 0.239841247731794 0.0146339245312683 0 0.0295169867174308 0 0 0 0.189387993485937 0 0 0 0 0 0 0 0 0 0 0 0 0 0 0 0 0 0 0 0 0 0 0 0.0198678115495993 0 0 0 0 0.0139500888025652 0 0 0 0 0 0 0 0 0 0.0149175206709839 0 0 0 0 0 0 0 0 0 0.0104778033199741 0 0 0 0 0 0 0 0 0 0 0 0 0 0 0 0 0 0 0 0 0 0 0 0 0 0 0 0 0 0 0 0 0 0 0 0 0 0 0 0 0 0 0 0 0 0 0 0 0 0 0 0 0 0.0137713742757946 0 0 0 0.00782308613779917 0 0 0 0 0 0.0157696519321866 0 0 0 0 0 0 0 0 0 0 0 0 0 0 0 0 0 0 0 0 0 0 0 0 0 0 0 0 0 0 0 0 0 0 0 0 0 0 0 0 0 0 0 0 0 0 0 0 0 0 0 0 0 0 0 0 0 0 0 0 0 0 0 0 0 0 0 0 0 0 0 0 0 0 0 0 0 0 0 0 0 0 0 0 0 0 0 0 0 0 0 0 0 0 0 0 0 0 0 0 0 0 0 0 0 0 0 0 0 0 0 0 0 0 0 0 0 0 0 0 0 0 0 0 0 0 0 0 0 0 0 0 0 0 0 0 0 0 0 0 0 0 0 0 0 0 0 0 0 0 0 0 0 0 0 0 0 0 0 0 0 0 0 0 0 0 0 0 0 0 0 0 0 0 0 0 0 0 0 0 0 0 0
0 0.0150894274285667 0 0.0306889200096484 0 0 0 0 0 0 0 0.0222326677685535 0 0.0355651054506267 0 0 0.116611165217982 0 0 0.074307118467394 0 0 0.00678367590359191 0 0 0 0 0 0 0 0 0 0 0 0 0 0 0 0 0 0 0 0.00705238059514906 0.00795343004523603 0.131678732592316 0 0 0 0 0.0338377045094243 0 0 0 0 0 0 0 0 0 0.0653603966873552 0.00326426968574974 0 0.178879265507814 0 0 0.0118558491629949 0 0 0.0091559080904715 0.0204066254113683 0 0 0 0 0.0543693108882063 0 0 0 0 0 0 0 0 0 0 0 0 0 0 0 0 0 0 0 0 0 0 0 0 0 0 0 0 0 0 0 0 0 0 0 0.0192400867300831 0 0.00585157862128845 0 0 0 0 0 0 0 0 0.0373072271696022 0.00838626977558901 0.0275342837116002 0 0 0 0.0262326324623438 0 0 0 0 0 0.0199961525862637 0 0 0 0 0 0 0 0 0 0 0 0 0 0 0 0 0 0 0 0 0 0 0 0 0 0 0 0 0 0 0 0 0 0.00728107922302032 0 0 0 0 0 0 0 0 0 0 0 0 0 0 0 0.00274980062374655 0 0 0 0 0 0 0 0 0 0 0 0 0 0 0 0 0 0 0 0 0 0 0 0 0 0 0 0 0 0 0 0 0 0.00375175226802667 0 0 0 0 0 0 0 0 0 0 0 0 0 0 0 0 0 0 0 0 0 0 0 0 0 0 0 0 0 0 0 0 0 0 0 0 0 0 0 0 0 0 0 0 0 0 0 0 0 0.00467058718141186 0 0.00656894277598333 0 0 0 0 0 0 0 0 0 0 0.0053376534485932 0 0 0 0 0 0 0 0 0 0 0 0 0 0 0 0 0 0 0 0 0 0 0 0 0 0 0 0 0 0 0 0 0 0 0 0
0 0 0 0 0 0 0 0 0 0 0 0 0 0 0 0.0422925910339824 0 0 0 0 0 0 0 0.055879498531345 0 0 0 0 0 0 0 0 0 0 0 0 0 0 0.00979044770792751 0.299035449906105 0 0 0.196083838458452 0 0 0 0 0 0 0.0804725507177385 0 0.0212208002168607 0 0 0 0 0 0 0 0 0 0.0740190562324285 0 0.0444514440401233 0 0 0 0 0 0 0 0 0.0860457356191061 0 0 0 0 0 0.0241796351007753 0 0 0 0 0 0 0 0 0 0 0 0 0 0 0 0 0 0 0 0 0 0 0 0 0 0 0 0 0 0 0 0 0 0 0 0 0 0 0 0 0 0 0 0 0 0 0 0 0 0 0 0 0 0 0 0 0 0 0 0 0 0 0 0 0 0 0 0 0 0 0 0 0 0 0 0 0 0 0 0 0 0 0 0 0 0 0 0 0 0 0 0 0 0 0 0 0 0 0 0 0 0 0 0 0 0 0 0 0 0 0 0 0 0 0 0 0 0 0 0 0 0 0 0 0 0 0 0 0 0 0 0 0 0 0 0 0 0 0 0 0 0.039833161193707 0 0 0 0 0 0 0 0 0 0.0266957912414493 0 0 0 0 0 0 0 0 0 0 0 0 0 0 0 0 0 0 0 0 0 0 0 0 0 0 0 0 0 0 0 0 0 0 0 0 0 0 0 0 0 0 0 0 0 0 0 0 0 0 0 0 0 0 0 0 0 0 0 0 0 0 0 0 0 0 0 0 0 0 0 0 0 0 0 0 0 0 0 0 0 0 0 0 0 0
0 0 0 0 0 0 0 0 0 0 0 0 0.0359816911549756 0 0 0 0 0 0 0 0.00868972631912675 0 0 0 0.238537243198893 0.0157608825786481 0.0117075330097417 0 0 0 0 0 0 0 0 0 0 0 0 0 0 0 0 0 0.0129122975807359 0 0 0 0.166302997828551 0 0 0 0 0 0 0.00747753373076924 0 0 0 0.00442194289815507 0 0 0 0 0 0 0 0 0 0 0 0 0 0 0.0767078279220492 0 0 0 0 0 0 0 0 0 0 0 0 0 0 0 0 0 0 0 0 0 0 0 0 0 0 0 0 0 0 0 0 0 0 0 0 0 0 0 0.00385875966881638 0.00259632595000608 0 0 0.00380810740374012 0.102500844148794 0 0.0055538282817873 0 0 0 0 0 0.0510488105096654 0 0 0 0 0 0 0 0 0 0 0 0 0 0 0 0 0 0 0 0 0 0 0 0 0 0 0 0 0 0 0 0 0 0 0 0 0 0 0.0112414469969165 0.0577611376635862 0.0268573259692644 0 0 0 0.0216493411457705 0.0197458487165509 0 0 0 0 0 0 0 0 0 0 0 0 0.00878438373181655 0 0.00457300592948728 0 0 0 0 0 0 0 0 0 0 0 0 0 0 0 0 0 0 0 0 0 0 0 0 0 0 0 0 0.0268485462366667 0.0096174371649169 0 0 0 0 0 0 0 0 0 0 0 0 0 0 0 0 0 0 0 0 0 0 0 0 0 0 0 0 0 0 0 0 0 0 0 0 0 0 0 0 0 0 0 0 0.04462423153433 0 0 0 0.00404212517715432 0 0.00572265981986618 0 0 0 0 0 0 0 0 0.00687527083299688 0 0.00379088689622282 0 0 0 0 0 0 0 0 0 0 0 0 0 0 0 0 0 0 0 0 0 0 0 0 0 0 0 0 0 0 0 0 0 0 0 0
0 0 0 0 0 0 0 0 0 0 0 0 0 0 0 0 0 0 0 0 0 0.190484269658703 0 0 0 0 0 0 0 0 0 0 0 0 0 0 0 0 0 0.273740082297014 0 0 0.276865720255934 0 0 0 0 0 0 0.18429393591962 0 0 0 0 0 0 0 0 0 0 0 0 0 0.0746159918687292 0 0 0 0 0 0 0 0 0 0 0 0 0 0 0 0 0 0 0 0 0 0 0 0 0 0 0 0 0 0 0 0 0 0 0 0 0 0 0 0 0 0 0 0 0 0 0 0 0 0 0 0 0 0 0 0 0 0 0 0 0 0 0 0 0 0 0 0 0 0 0 0 0 0 0 0 0 0 0 0 0 0 0 0 0 0 0 0 0 0 0 0 0 0 0 0 0 0 0 0 0 0 0 0 0 0 0 0 0 0 0 0 0 0 0 0 0 0 0 0 0 0 0 0 0 0 0 0 0 0 0 0 0 0 0 0 0 0 0 0 0 0 0 0 0 0 0 0 0 0 0 0 0 0 0 0 0 0 0 0 0 0 0 0 0 0 0 0 0 0 0 0 0 0 0 0 0 0 0 0 0 0 0 0 0 0 0 0 0 0 0 0 0 0 0 0 0 0 0 0 0 0 0 0 0 0 0 0 0 0 0 0 0 0 0 0 0 0 0 0 0 0 0 0 0 0 0 0 0 0 0 0 0 0 0 0 0 0 0 0 0 0 0 0 0 0 0 0 0 0 0 0 0
0 0 0 0 0 0 0 0 0 0 0 0 0.0492506768433136 0 0 0 0 0 0 0 0 0 0.32733820414708 0 0 0.0370570971886399 0 0 0 0 0 0 0 0 0.00888386160655067 0 0 0 0 0 0 0 0 0 0 0 0 0.0207625525033355 0.26606481099538 0 0 0 0 0 0 0 0 0 0 0 0 0 0 0 0 0 0 0 0 0 0 0 0 0 0.0224534051435991 0 0 0 0 0 0 0 0 0 0 0 0 0 0 0 0 0 0 0 0 0 0 0 0 0 0 0 0 0 0 0 0 0 0 0 0 0 0 0 0 0 0 0 0.0091873951757985 0.11930859184087 0 0 0 0 0 0 0 0 0 0 0 0 0 0 0 0 0 0 0 0 0 0 0 0 0 0 0 0 0 0 0 0 0 0 0 0 0 0 0 0 0 0 0 0 0 0 0 0 0.104842248261507 0 0 0 0 0 0 0 0 0 0 0 0 0 0 0 0 0 0.0348511562939248 0 0 0 0 0 0 0 0 0 0 0 0 0 0 0 0 0 0 0 0 0 0 0 0 0 0 0 0 0 0 0 0 0 0 0 0 0 0 0 0 0 0 0 0 0 0 0 0 0 0 0 0 0 0 0 0 0 0 0 0 0 0 0 0 0 0 0 0 0 0 0 0 0 0 0 0 0 0 0 0 0 0 0 0 0 0 0 0 0 0 0 0 0 0 0 0 0 0 0 0 0 0 0 0 0 0 0 0 0 0 0 0 0 0 0 0 0 0 0 0 0 0 0 0 0 0 0 0 0 0
0 0 0 0 0 0 0 0 0 0 0 0 0 0 0 0 0 0 0 0 0 0 0.148318431937799 0 0.254123886503737 0 0 0 0 0 0 0 0 0 0 0 0 0 0 0 0 0 0 0 0 0 0 0 0.0840894134610747 0 0 0 0 0 0 0 0 0 0 0 0 0 0 0 0 0 0 0 0 0 0 0 0 0 0.260940135983002 0 0 0 0 0 0 0 0 0 0 0 0 0 0 0 0 0 0 0 0 0 0 0 0 0 0 0 0 0 0 0 0 0 0 0 0 0 0 0 0 0 0 0 0 0 0 0 0 0 0 0.252528132114388 0 0 0 0 0 0 0 0 0 0 0 0 0 0 0 0 0 0 0 0 0 0 0 0 0 0 0 0 0 0 0 0 0 0 0 0 0 0 0 0 0 0 0 0 0 0 0 0 0 0 0 0 0 0 0 0 0 0 0 0 0 0 0 0 0 0 0 0 0 0 0 0 0 0 0 0 0 0 0 0 0 0 0 0 0 0 0 0 0 0 0 0 0 0 0 0 0 0 0 0 0 0 0 0 0 0 0 0 0 0 0 0 0 0 0 0 0 0 0 0 0 0 0 0 0 0 0 0 0 0 0 0 0 0 0 0 0 0 0 0 0 0 0 0 0 0 0 0 0 0 0 0 0 0 0 0 0 0 0 0 0 0 0 0 0 0 0 0 0 0 0 0 0 0 0 0 0 0 0 0 0 0 0 0 0 0 0 0 0 0 0
0 0 0 0 0 0 0 0 0 0 0 0 0.016744841427461 0 0 0 0 0 0 0 0 0 0.0268538145497259 0 0 0 0 0 0 0 0 0 0 0 0 0 0 0 0 0 0 0 0 0 0 0 0 0 0.0155007524803343 0 0 0 0 0.0273481557010028 0 0 0 0 0 0 0 0 0 0 0 0 0 0 0 0 0 0 0 0 0 0 0 0 0 0 0 0 0 0 0 0 0 0 0 0 0 0 0 0 0 0 0 0 0 0 0 0 0 0 0 0 0 0.0466844729532601 0 0 0 0 0 0.0167529979158762 0 0 0.143031126700783 0 0.258980068078918 0.17327823766228 0 0 0 0 0 0 0 0 0 0 0 0 0 0 0 0 0 0 0 0 0 0 0 0 0 0 0 0 0 0 0 0 0 0 0 0 0 0 0 0 0 0 0 0 0 0 0.0853538662769462 0 0 0 0 0 0.0156153567431139 0 0 0 0 0 0 0 0 0 0 0 0 0 0.00991148031081859 0 0 0 0 0 0 0 0 0 0 0 0 0 0 0 0 0 0 0 0 0 0 0 0 0 0 0 0 0 0 0 0 0 0 0 0 0 0 0 0 0 0 0 0 0 0 0 0 0 0 0 0 0 0 0 0 0 0 0 0 0 0 0 0 0 0 0 0 0 0 0 0 0 0.00339946482009564 0.0807439397682138 0.00715616542784625 0.0512148138190528 0 0 0 0 0.0214304453642716 0 0 0 0 0 0 0 0 0 0 0 0 0 0 0 0 0 0 0 0 0 0 0 0 0 0 0 0 0 0 0 0 0 0 0 0 0 0 0 0 0 0 0 0 0 0 0 0
0 0 0 0 0 0 0 0 0 0 0 0 0 0 0 0 0 0 0 0 0 0 0 0 0 0 0 0 0 0 0 0 0 0 0 0 0 0 0 0 0 0 0 0 0 0 0 0 0 0 0 0 0 0.518570505719248 0 0 0 0 0 0 0 0 0 0 0.105726944783999 0.071683702701183 0.112891720451276 0 0 0 0 0 0 0 0 0 0 0 0 0 0 0.0157801410125372 0 0.0221804779267131 0 0.0241831882390276 0 0 0 0 0 0 0 0 0 0 0 0 0 0 0 0 0 0 0 0 0.101944227618203 0 0 0 0 0 0 0 0 0 0 0 0 0 0 0 0.0270390915478124 0 0 0 0 0 0 0 0 0 0 0 0 0 0 0 0 0 0 0 0 0 0 0 0 0 0 0 0 0 0 0 0 0 0 0 0 0 0 0 0 0 0 0 0 0 0 0 0 0 0 0 0 0 0 0 0 0 0 0 0 0 0 0 0 0 0 0 0 0 0 0 0 0 0 0 0 0 0 0 0 0 0 0 0 0 0 0 0 0 0 0 0 0 0 0 0 0 0 0 0 0 0 0 0 0 0 0 0 0 0 0 0 0 0 0 0 0 0 0 0 0 0 0 0 0 0 0 0 0 0 0 0 0 0 0 0 0 0 0 0 0 0 0 0 0 0 0 0 0 0 0 0 0 0 0 0 0 0 0 0 0 0 0 0 0 0 0 0 0 0 0 0 0 0 0 0 0 0 0 0 0 0 0 0 0 0 0 0 0 0 0 0 0 0
0 0 0 0 0.414039547116736 0 0 0.0509109749496414 0 0 0 0 0 0 0 0 0 0 0 0 0 0 0 0 0 0 0 0 0 0 0 0 0 0 0 0 0 0.00908819342556419 0 0 0 0 0 0 0 0 0.282778642706277 0 0 0 0 0 0 0 0 0 0 0 0 0 0 0 0 0 0 0 0 0 0 0.00955908942249574 0 0 0 0 0 0 0 0 0 0 0 0 0 0 0.0269176636957284 0.00662031158510467 0.0129816195735962 0.00754588383524379 0 0 0 0 0 0 0 0 0 0 0 0 0 0 0 0.028573932515414 0 0 0 0 0 0 0 0 0 0 0 0 0 0 0 0 0 0 0 0 0 0 0 0 0 0 0 0 0.0661524666899256 0 0 0 0 0 0 0 0 0 0 0 0 0 0 0 0 0 0 0 0 0 0 0 0 0 0 0 0 0 0 0 0 0 0 0 0 0 0 0 0 0 0.00755160327803461 0 0 0 0 0 0 0 0 0 0 0 0 0 0 0 0 0 0 0 0 0 0 0 0 0 0 0 0 0 0 0 0 0 0 0 0 0 0 0 0 0 0 0 0 0.0695926761448321 0 0 0 0 0 0 0 0 0 0 0 0 0 0 0 0 0 0 0 0 0 0 0 0 0 0 0 0 0 0 0 0 0 0 0 0 0 0 0 0.00768739506140627 0 0 0 0 0 0 0 0 0 0 0 0 0 0 0 0 0 0 0 0 0 0 0 0 0 0 0 0 0 0 0 0 0 0 0 0 0 0 0 0 0 0 0 0 0 0 0 0 0 0 0 0 0 0 0 0 0
0.0100741623285522 0 0 0 0 0.0478244260848305 0 0 0 0.0235744463464308 0.238587817277517 0.0785114848763407 0 0 0.0155052235250305 0.0320102945836848 0 0 0 0 0 0 0 0 0 0 0 0 0 0 0.3535277671941 0 0 0 0 0 0 0 0 0 0 0 0 0 0 0 0 0 0 0 0 0 0 0 0 0 0 0 0 0 0 0.00706543784302081 0 0 0 0 0 0 0 0 0 0 0 0 0 0 0 0 0 0 0 0 0 0 0 0.0554838874551634 0 0.019632283272598 0 0 0 0 0.0406712233682968 0 0 0.0537845304703951 0 0 0 0 0 0 0 0 0 0 0 0 0 0 0 0 0 0 0 0 0 0 0 0 0 0 0 0 0 0 0.00792846042407946 0 0 0 0 0 0 0 0 0 0 0 0.0158185549499594 0 0 0 0 0 0 0 0 0 0 0 0 0 0 0 0 0 0 0 0 0 0 0 0 0 0 0 0 0 0 0 0 0 0 0 0 0 0 0 0 0 0 0 0 0 0 0 0 0 0 0 0 0 0 0 0 0 0 0 0 0 0 0 0 0 0 0 0 0 0 0 0 0 0 0 0 0 0 0 0 0 0 0 0 0 0 0 0 0 0 0 0 0 0 0 0 0 0 0 0 0 0 0 0 0 0 0 0 0 0 0 0 0 0 0 0 0 0 0 0 0 0 0 0 0 0 0 0 0 0 0 0 0 0 0 0 0 0 0 0 0 0 0 0 0 0 0 0 0 0 0 0 0 0 0 0 0 0 0 0 0 0 0 0 0 0 0 0 0 0 0 0 0 0 0 0 0 0
0.00674883979422184 0 0 0 0 0.00701511945820924 0 0 0 0.00697050715415425 0.0364525953039336 0.0202668038251363 0 0.0242551489055295 0.0801893024770391 0.0306473816509396 0.00774098251751766 0 0 0 0 0 0 0 0 0 0 0 0 0.0802776292991827 0 0 0 0 0 0 0 0.020777385058345 0 0 0 0 0 0 0.0116130031053617 0 0 0 0 0.00834168655274284 0 0 0 0 0 0 0 0 0.00555440308706515 0 0 0 0 0 0 0.00717765615117642 0.0042990530414752 0 0 0 0 0 0 0 0 0 0 0 0 0 0 0 0 0 0.0417198396481892 0.0591899387081075 0.00521618435698991 0.0454094295738487 0.0226626343497295 0 0 0 0.0331018532742364 0 0.0374935314818466 0.154430182195271 0.0120722812490078 0 0 0 0 0 0 0 0 0 0 0 0 0 0 0 0 0 0 0 0 0 0 0 0 0 0 0 0 0 0.114534103207505 0 0 0.0138968045225106 0 0 0 0.00480034376662128 0.0191829574279684 0.0621706439285474 0.00308432107832508 0 0.00485100224597183 0.00282782155617036 0 0 0.0050286300471242 0 0 0 0 0 0 0 0 0 0 0 0 0 0 0 0 0 0 0 0 0 0 0 0 0 0 0 0 0 0 0 0 0 0 0 0 0 0 0 0 0 0 0 0 0 0 0 0 0 0 0 0 0 0 0 0 0 0 0 0 0 0 0 0 0 0 0 0 0 0 0 0 0 0 0 0 0 0 0 0 0 0 0 0 0 0 0 0 0 0 0 0 0 0 0 0 0 0 0 0 0 0 0 0 0 0 0 0 0 0 0 0 0 0 0 0 0 0 0 0 0 0 0 0 0 0 0 0 0 0 0 0 0 0 0 0 0 0 0 0 0 0 0 0 0 0 0 0 0 0 0 0 0 0 0 0 0 0 0 0 0 0 0 0 0 0 0 0 0 0 0 0 0 0
0 0 0 0 0.0354022900546785 0 0 0.0365593852164364 0 0 0 0 0.0208319179606992 0 0 0 0 0 0 0 0 0 0 0 0 0 0 0 0 0 0 0 0.0150511565745116 0.0242629887066385 0.355971242303577 0 0 0 0 0 0 0 0 0 0 0 0 0 0.0541365552965721 0 0 0 0 0 0 0.0354338848495547 0 0 0 0 0 0 0 0 0 0 0 0 0 0 0 0 0 0 0 0 0 0 0 0 0 0.00382776029525204 0 0 0 0 0 0.00471814176431523 0 0.0119128115010787 0 0.0197363657107693 0 0 0 0 0 0 0 0.0641624050306798 0.0165905566241933 0 0.0139109947127237 0.00633980984672598 0 0 0 0 0 0 0 0 0 0 0 0 0 0 0 0.0649570277352418 0 0 0 0 0 0 0 0 0 0 0 0 0 0 0 0 0 0 0 0 0 0 0 0 0 0 0 0 0 0 0 0.00894599088347512 0 0 0 0 0 0 0 0 0 0 0 0 0 0 0.0123984002038349 0 0 0 0 0 0 0 0 0 0 0 0 0 0 0 0 0 0 0 0.0531624266582209 0 0.0109136969610169 0 0 0 0 0 0 0 0 0 0 0 0 0 0 0 0 0 0.0144025257643601 0 0 0 0 0 0 0 0 0 0 0 0 0 0 0 0 0 0 0 0 0 0 0 0 0 0 0 0 0.00989399669804845 0 0 0 0 0 0 0 0 0 0.00452864642681018 0 0 0 0 0 0 0 0 0 0 0.0696879324746398 0 0 0.0120017979442679 0 0 0 0 0 0 0 0 0 0 0 0 0 0 0 0 0 0 0 0 0 0 0 0 0 0 0 0 0 0 0 0 0 0 0 0 0 0 0 0 0 0.0202592918016775 0 0 0 0 0 0 0 0 0 0 0 0 0 0 0
0 0 0 0 0 0 0 0 0 0 0 0 0 0 0 0 0 0 0 0 0 0 0 0 0 0 0 0 0 0 0 0.0384832348861369 0 0 0.717746819561428 0 0 0 0 0 0 0 0 0 0 0 0 0 0 0 0 0 0 0 0 0 0 0 0 0 0 0 0 0 0 0 0 0 0 0 0 0 0 0 0 0 0 0 0 0 0 0 0 0 0 0 0 0 0 0 0 0 0 0 0 0 0 0 0 0.165047561504404 0.0445638356072026 0 0 0 0 0 0 0 0 0 0 0 0 0 0 0 0 0 0 0 0 0 0 0 0 0 0 0 0 0 0 0 0 0 0 0 0 0 0 0 0 0 0 0 0 0 0 0 0 0 0 0 0 0 0 0 0 0 0 0 0 0 0 0 0 0 0 0 0 0 0 0 0 0 0 0 0 0 0 0 0 0 0 0 0 0 0 0 0 0 0 0 0 0 0 0 0 0 0 0 0 0 0 0 0 0 0 0 0 0 0 0 0 0 0 0 0 0 0 0 0 0 0 0 0 0 0 0 0 0 0 0 0 0 0 0 0 0 0 0 0 0 0 0 0 0 0 0 0 0 0 0 0 0 0 0 0.0341585484408282 0 0 0 0 0 0 0 0 0 0 0 0 0 0 0 0 0 0 0 0 0 0 0 0 0 0 0 0 0 0 0 0 0 0 0 0 0 0 0 0 0 0 0 0 0 0 0 0 0 0 0 0 0 0 0 0 0 0 0 0
0 0 0 0 0 0 0 0 0 0 0 0 0.0158648292635687 0 0 0 0 0 0 0 0 0 0 0 0 0 0 0 0 0 0 0.0235679631875041 0 0 0.221908423272795 0 0 0 0 0 0 0 0 0 0 0 0 0 0.0287931023093005 0 0 0 0 0 0.158875769048849 0.056292321410071 0.0949292523159765 0 0 0 0 0 0 0 0 0 0 0 0 0 0 0.131200811278399 0 0 0 0 0 0 0 0 0 0 0 0 0 0 0 0 0 0 0 0 0 0 0 0 0 0 0 0.0514661679850523 0.034794571239906 0 0.0155122775021561 0 0 0 0 0 0 0 0 0 0 0 0 0 0 0 0 0 0 0 0 0 0 0 0 0 0 0 0 0 0 0 0 0 0 0 0 0 0 0 0 0 0 0 0 0 0 0 0.0150425676952802 0.0086815301144755 0 0 0 0 0 0 0 0 0 0 0 0 0 0 0 0 0 0 0 0 0 0 0 0 0 0 0 0 0 0 0 0 0 0 0 0 0 0 0 0 0 0 0 0 0 0 0 0 0 0 0 0 0 0 0 0 0 0 0 0 0 0 0 0 0 0 0 0 0 0 0 0 0 0 0 0 0 0 0 0 0 0 0.011540070146697 0.00241918133855121 0 0 0 0 0 0 0 0 0 0 0 0.00825174884676169 0 0 0 0 0 0 0.00794043764603795 0.00836581823421855 0.081882138245421 0 0 0 0 0 0 0 0 0 0 0 0 0 0 0 0 0 0 0 0 0 0 0 0 0 0 0 0 0 0 0 0 0 0 0 0 0 0 0 0 0 0.00979844706333302 0 0 0.0128725718556456 0 0 0 0 0 0 0 0 0 0 0 0 0 0 0
0 0 0 0 0 0 0 0 0 0 0 0 0.0749034523050877 0 0 0 0 0 0 0 0 0 0 0 0.00823387452197902 0 0 0 0 0 0 0.169726841839933 0.133845937779748 0.108926023299387 0 0 0 0 0 0 0 0 0 0 0 0 0 0 0.0766293668896697 0 0 0 0 0 0 0.0128517649677863 0.0416223450155618 0 0 0 0 0 0 0 0 0 0 0 0 0 0 0 0 0 0 0 0 0 0 0 0 0.00254820215011321 0 0 0 0 0 0.0087794733088593 0.00592422064685187 0.0187738653917258 0 0.0224818870483927 0 0 0 0 0 0 0 0.0586435450076033 0.0373193404822398 0 0.0195409204438666 0 0 0 0 0 0 0 0 0 0 0.0231525109994767 0 0 0 0 0.0191733933062047 0.0188135188679808 0 0 0 0 0 0 0 0 0 0 0 0 0 0 0 0 0 0 0 0 0 0 0 0 0 0 0 0 0 0 0.00679938738603486 0.0123009628637785 0 0 0 0 0 0 0 0 0 0 0 0 0 0 0 0 0 0 0 0 0 0 0 0 0 0 0 0 0 0 0 0 0 0 0.0259170793567569 0 0.00973618558165632 0 0 0 0 0 0 0 0 0 0 0 0 0 0 0 0 0 0.0101631944968813 0 0 0 0 0 0 0 0 0 0 0 0 0 0 0 0 0 0 0 0 0 0 0 0 0 0 0 0.00790757986954801 0.00223547923756902 0 0 0 0 0 0 0 0 0 0 0 0.00538090585458958 0 0 0 0 0 0 0.00540810585140207 0.00496050409375278 0.0407974594668211 0 0 0 0 0 0 0 0 0 0 0 0 0 0 0 0 0 0 0 0 0 0 0 0 0 0 0 0 0 0 0 0 0 0 0 0 0 0 0 0 0 0 0 0 0.00650267166874198 0 0 0 0 0 0 0 0 0 0 0 0 0 0 0
0 0 0 0 0 0 0 0 0 0 0 0 0 0 0 0 0 0 0 0 0 0 0 0 0 0 0 0 0 0 0 0 0 0 0 0 0 0 0 0 0 0 0 0 0 0 0 0 0 0 0 0 0.426724668698061 0 0 0 0 0 0 0 0 0 0 0 0 0 0 0 0 0 0 0 0 0 0 0 0 0 0 0 0 0.126933079796024 0 0.304192722978974 0 0 0 0 0 0 0 0 0 0 0 0 0 0 0 0 0 0 0 0 0 0 0 0 0 0 0 0 0 0 0 0 0 0 0 0 0 0 0 0 0 0 0 0 0 0 0 0 0 0 0 0 0 0 0 0 0 0 0 0 0 0 0 0 0 0 0 0 0 0 0 0 0 0 0 0 0 0 0 0 0 0 0 0 0 0 0 0 0 0 0 0 0 0 0 0 0 0 0 0 0 0 0 0 0 0 0 0 0 0 0 0 0.142149528526941 0 0 0 0 0 0 0 0 0 0 0 0 0 0 0 0 0 0 0 0 0 0 0 0 0 0 0 0 0 0 0 0 0 0 0 0 0 0 0 0 0 0 0 0 0 0 0 0 0 0 0 0 0 0 0 0 0 0 0 0 0 0 0 0 0 0 0 0 0 0 0 0 0 0 0 0 0 0 0 0 0 0 0 0 0 0 0 0 0 0 0 0 0 0 0 0 0 0 0 0 0 0 0 0 0 0 0 0 0 0 0 0 0 0 0 0 0 0 0 0
0 0 0 0 0.0261284253221772 0 0 0 0 0 0 0 0 0 0 0 0 0 0 0 0 0 0 0 0 0 0 0 0 0 0 0 0 0 0 0 0 0.3491985518569 0 0 0 0 0 0 0 0 0 0 0 0 0 0 0 0 0 0 0 0 0 0 0 0 0 0 0 0 0 0 0 0 0 0 0 0 0 0 0 0 0 0 0 0 0 0 0.172109075525364 0.055712366087048 0.246854122647499 0 0.0242292392667729 0 0 0 0 0 0 0 0 0 0 0 0 0 0 0 0 0 0 0 0 0 0 0 0 0 0 0 0 0 0 0 0 0 0 0 0 0 0 0 0 0.0723180520086027 0 0 0.0427384860292541 0.0107116812563823 0 0 0 0 0 0 0 0 0 0 0 0 0 0 0 0 0 0 0 0 0 0 0 0 0 0 0 0 0 0 0 0 0 0 0 0 0 0 0 0 0 0 0 0 0 0 0 0 0 0 0 0 0 0 0 0 0 0 0 0 0 0 0 0 0 0 0 0 0 0 0 0 0 0 0 0 0 0 0 0 0 0 0 0 0 0 0 0 0 0 0 0 0 0 0 0 0 0 0 0 0 0 0 0 0 0 0 0 0 0 0 0 0 0 0 0 0 0 0 0 0 0 0 0 0 0 0 0 0 0 0 0 0 0 0 0 0 0 0 0 0 0 0 0 0 0 0 0 0 0 0 0 0 0 0 0 0 0 0 0 0 0 0 0 0 0 0 0 0 0 0 0 0 0 0 0 0 0 0 0 0 0 0
0 0 0 0 0.0105765630266512 0 0.00740908684641951 0 0.00684337743976959 0.0040185846885096 0 0 0 0 0 0 0 0 0 0 0 0 0 0 0 0 0 0 0.00146118702887222 0 0.0169574599929644 0 0 0 0 0 0.0896471222242892 0 0 0 0 0 0 0 0 0 0.0023367177369675 0 0 0 0 0 0 0 0 0 0 0 0 0 0 0 0 0 0 0 0 0 0 0 0 0 0 0 0 0 0 0 0 0 0 0 0 0 0.18892042352949 0.0638566822337522 0.0484782062208937 0.00876915583646068 0.0107550016531954 0 0 0 0.16223255917396 0 0 0.00802648039111179 0 0 0 0 0 0 0 0 0 0 0 0 0 0 0 0 0 0 0 0 0 0 0 0 0 0 0 0 0 0 0 0 0 0.26666611428216 0 0 0.103045277694533 0 0 0 0 0 0 0 0 0 0 0 0 0 0 0 0 0 0 0 0 0 0 0 0 0 0 0 0 0 0 0 0 0 0 0 0 0 0 0 0 0 0 0 0 0 0 0 0 0 0 0 0 0 0 0 0 0 0 0 0 0 0 0 0 0 0 0 0 0 0 0 0 0 0 0 0 0 0 0 0 0 0 0 0 0 0 0 0 0 0 0 0 0 0 0 0 0 0 0 0 0 0 0 0 0 0 0 0 0 0 0 0 0 0 0 0 0 0 0 0 0 0 0 0 0 0 0 0 0 0 0 0 0 0 0 0 0 0 0 0 0 0 0 0 0 0 0 0 0 0 0 0 0 0 0 0 0 0 0 0 0 0 0 0 0 0 0 0 0 0 0 0 0 0 0 0 0 0 0 0 0 0 0 0
0 0 0 0 0 0 0 0 0 0 0 0 0 0 0 0.0245024801640831 0 0 0 0 0 0.018820582139539 0 0 0 0 0 0 0 0 0 0 0 0 0 0 0 0 0 0.17123148068554 0 0 0.112107933545864 0 0.0335865010361321 0.0242982056921915 0 0 0 0.197457519038253 0 0 0 0 0 0 0 0 0 0 0 0.209482834252829 0.00945359269376225 0.0375588682698122 0 0 0 0 0 0 0.0300303999373882 0 0 0 0 0.0170536937354386 0 0 0.021358449059182 0 0 0 0 0 0.00648060001562603 0 0 0.00677552475127527 0 0 0 0 0 0 0 0 0 0 0 0 0 0 0 0 0 0 0.00773609215778371 0 0 0 0 0 0 0 0 0 0 0 0 0 0 0 0 0 0 0 0 0 0 0 0 0 0 0.042192101538048 0 0 0 0 0 0 0 0 0 0 0 0 0 0 0 0 0 0 0 0 0 0 0 0 0 0 0 0 0 0 0 0 0 0 0 0 0 0 0 0 0 0 0 0 0 0 0 0 0 0 0 0 0 0 0 0 0 0 0 0 0 0 0 0 0 0 0 0 0 0.0298731412872524 0 0 0 0 0 0 0 0 0 0 0 0 0 0 0 0 0 0 0 0 0 0 0 0 0 0 0 0 0 0 0 0 0 0 0 0 0 0 0 0 0 0 0 0 0 0 0 0 0 0 0 0 0 0 0 0 0 0 0 0 0 0 0 0 0 0 0 0 0 0 0 0 0 0 0 0 0 0 0 0 0 0 0 0 0 0 0 0 0 0 0 0 0 0 0 0 0 0 0 0 0 0 0 0 0 0 0 0 0 0 0 0 0
0 0 0 0 0 0 0 0 0 0 0 0 0 0 0 0.0382032578442767 0 0 0 0 0 0.308692588060002 0 0.0828963297286325 0 0 0 0 0 0 0 0 0 0 0 0 0 0 0.0919510383411681 0 0 0 0.117781260851032 0 0.0166377457492314 0 0 0.020989306788086 0 0.156963139819346 0 0 0 0 0 0 0 0 0 0 0 0.10770637880854 0 0.0215853925637207 0 0 0 0 0 0 0 0 0.0268295121157588 0 0 0 0 0 0 0 0 0 0 0 0 0 0 0 0 0 0 0 0 0 0 0 0 0 0 0 0 0 0 0 0 0 0 0 0 0 0 0 0 0 0 0 0 0 0 0 0 0 0 0 0 0 0 0 0 0 0 0 0 0 0 0 0 0 0 0 0 0 0 0 0 0 0 0 0 0 0 0 0 0 0 0 0 0 0 0 0 0 0 0 0 0 0 0 0 0 0 0 0 0 0 0 0 0 0 0 0 0 0 0 0 0 0 0 0 0 0 0 0 0 0 0 0 0 0 0 0 0 0 0 0 0 0 0 0 0 0 0 0 0 0 0 0 0 0 0 0.00976404933020589 0 0 0 0 0 0 0 0 0 0 0 0 0 0 0 0 0 0 0 0 0 0 0 0 0 0 0 0 0 0 0 0 0 0 0 0 0 0 0 0 0 0 0 0 0 0 0 0 0 0 0 0 0 0 0 0 0 0 0 0 0 0 0 0 0 0 0 0 0 0 0 0 0 0 0 0 0 0 0 0 0 0 0 0 0 0 0 0 0 0 0 0 0 0 0 0
0 0 0 0 0 0 0 0 0 0 0 0 0 0 0 0 0 0 0 0 0 0 0 0 0 0 0 0 0 0 0 0 0 0 0 0 0 0 0 0 0 0 0 0 0 0 0 0.58897119971312 0 0 0 0 0 0 0 0 0 0 0 0 0 0 0 0 0 0 0 0 0 0 0 0 0 0 0.238482811393642 0 0 0 0 0 0 0 0 0 0 0 0 0 0 0 0 0 0 0 0 0 0 0 0 0.0671279195452376 0.0732864442741585 0 0 0 0 0 0 0 0 0 0 0 0 0 0 0 0 0 0 0 0 0 0 0 0 0 0 0 0 0 0 0 0 0 0 0 0 0 0 0 0 0 0 0 0 0 0 0 0 0 0 0.0321316250738413 0 0 0 0 0 0 0 0 0 0 0 0 0 0 0 0 0 0 0 0 0 0 0 0 0 0 0 0 0 0 0 0 0 0 0 0 0 0 0 0 0 0 0 0 0 0 0 0 0 0 0 0 0 0 0 0 0 0 0 0 0 0 0 0 0 0 0 0 0 0 0 0 0 0 0 0 0 0 0 0 0 0 0 0 0 0 0 0 0 0 0 0 0 0 0 0 0 0 0 0 0 0 0 0 0 0 0 0 0 0 0 0 0 0 0 0 0 0 0 0 0 0 0 0 0 0 0 0 0 0 0 0 0 0 0 0 0 0 0 0 0 0 0 0 0 0 0 0 0 0 0 0 0 0 0 0 0 0 0 0 0 0 0 0 0
0 0 0 0 0 0 0 0 0 0 0 0 0 0 0 0 0 0 0 0 0 0 0 0 0 0 0 0 0 0 0 0 0 0 0 0 0 0 0 0 0 0 0 0 0 0 0 0.326851525316877 0 0 0 0 0 0 0 0 0 0 0 0 0 0 0 0 0 0 0 0 0 0 0 0 0 0 0 0 0 0 0 0 0 0.139959638852911 0 0.274027563567284 0 0 0 0 0 0 0 0 0 0 0 0 0 0 0 0.0663499652097528 0.0752618937218711 0 0 0 0 0 0 0 0 0 0 0 0 0 0 0 0 0 0 0 0 0 0 0 0 0 0 0.07419719363091 0 0 0 0 0 0 0 0 0 0 0 0 0 0 0 0 0 0 0 0 0 0 0 0.0433522197003945 0 0 0 0 0 0 0 0 0 0 0 0 0 0 0 0 0 0 0 0 0 0 0 0 0 0 0 0 0 0 0 0 0 0 0 0 0 0 0 0 0 0 0 0 0 0 0 0 0 0 0 0 0 0 0 0 0 0 0 0 0 0 0 0 0 0 0 0 0 0 0 0 0 0 0 0 0 0 0 0 0 0 0 0 0 0 0 0 0 0 0 0 0 0 0 0 0 0 0 0 0 0 0 0 0 0 0 0 0 0 0 0 0 0 0 0 0 0 0 0 0 0 0 0 0 0 0 0 0 0 0 0 0 0 0 0 0 0 0 0 0 0 0 0 0 0 0 0 0 0 0 0 0 0 0 0 0 0 0 0 0 0 0 0 0
0 0 0 0 0 0 0 0 0 0 0 0 0 0.0244223730292614 0 0 0 0 0 0 0.00745860566469495 0.0949134543449957 0 0.039314119212308 0 0 0 0 0 0 0 0 0 0 0 0 0 0 0.0282287616569285 0.0552279156609845 0 0 0 0.0515482332329213 0.0129740697065899 0.0477593072572223 0.00735764107892301 0 0 0.342435562804095 0 0.00583282716465357 0 0 0 0 0 0 0 0 0.0258532116932166 0.0509565167954425 0 0.119944169333621 0 0.0170068792462453 0 0 0 0 0.0207136134459528 0 0.0119483180047658 0 0 0 0 0.0244167392638567 0 0 0 0 0 0 0 0 0 0 0 0 0 0 0 0 0 0 0 0 0 0 0 0 0 0 0 0 0 0 0 0 0 0 0 0 0 0 0 0 0 0 0 0 0 0 0 0 0 0 0 0 0 0 0 0.0116876814033202 0 0 0 0 0 0 0 0 0 0 0 0 0 0 0 0 0 0 0 0 0 0 0 0 0 0 0 0 0 0 0 0 0 0 0 0 0 0 0 0 0 0 0 0 0 0 0 0 0 0 0 0 0 0 0 0 0 0 0 0 0 0 0 0 0 0 0 0 0 0 0 0 0 0 0 0 0 0 0 0 0 0 0 0 0 0 0 0 0 0 0 0 0 0 0 0 0 0 0 0 0 0 0 0 0 0 0 0 0 0 0 0 0 0 0 0 0 0 0 0 0 0 0 0 0 0 0 0 0 0 0 0 0 0 0 0 0 0 0 0 0 0 0 0 0 0 0 0 0 0 0 0 0 0 0 0 0 0 0 0 0 0 0 0 0 0 0 0 0 0 0 0 0 0 0 0 0 0 0 0 0 0 0
0 0 0 0 0 0 0 0 0 0 0 0 0 0 0 0 0 0 0 0 0.0298175031691147 0 0 0 0 0 0 0 0 0 0 0 0 0 0 0 0 0 0 0 0 0 0.182729509507802 0 0 0 0.0148822823668315 0 0 0 0 0 0 0.12076351057652 0 0 0 0 0 0.0344929312164413 0.103021531830032 0 0.0962467488776481 0 0.0622606594895536 0.293202550113091 0 0 0 0 0 0 0 0 0 0 0 0 0 0 0 0 0 0 0 0 0 0 0 0 0 0 0 0 0 0 0 0 0 0 0 0 0 0.0390056605758307 0 0 0 0 0.0235771122771351 0 0 0 0 0 0 0 0 0 0 0 0 0 0 0 0 0 0 0 0 0 0 0 0 0 0 0 0 0 0 0 0 0 0 0 0 0 0 0 0 0 0 0 0 0 0 0 0 0 0 0 0 0 0 0 0 0 0 0 0 0 0 0 0 0 0 0 0 0 0 0 0 0 0 0 0 0 0 0 0 0 0 0 0 0 0 0 0 0 0 0 0 0 0 0 0 0 0 0 0 0 0 0 0 0 0 0 0 0 0 0 0 0 0 0 0 0 0 0 0 0 0 0 0 0 0 0 0 0 0 0 0 0 0 0 0 0 0 0 0 0 0 0 0 0 0 0 0 0 0 0 0 0 0 0 0 0 0 0 0 0 0 0 0 0 0 0 0 0 0 0 0 0 0 0 0 0 0 0 0 0 0 0 0 0 0 0 0 0 0 0 0 0 0 0 0 0 0 0 0 0 0 0 0 0 0 0 0
0 0 0 0 0 0 0 0 0 0 0 0 0 0.0113131954774396 0 0 0.00667808991689987 0 0 0.0126889659399038 0.214345248167572 0 0.0164081924386703 0 0 0 0 0 0 0 0.02323588296236 0 0 0 0 0 0 0 0.0130165700293562 0.0120075182253748 0 0 0.019968826532625 0 0 0.0101157146291949 0 0 0 0.0486983273250131 0 0 0 0 0 0 0 0 0.00381286961713845 0 0.0649500723896527 0.00861007326929884 0.158423761378642 0.0053964614341873 0 0.0687035546748447 0 0 0 0 0 0 0 0 0.111217466842745 0 0 0.0439597736932915 0 0 0 0 0 0 0 0.00497113341293609 0 0.00777963809877719 0.00335788185667028 0 0 0 0 0 0.00379054513990727 0.00611851940196808 0 0 0 0 0 0 0 0 0 0 0.00507662295523295 0 0 0 0 0 0 0 0 0 0 0 0 0 0 0 0 0 0 0 0 0.0542383146340432 0 0 0 0 0 0 0 0 0 0 0 0 0 0 0.00576384283662894 0 0 0 0 0 0 0 0 0 0 0 0 0 0 0 0 0 0 0 0 0 0 0 0 0 0 0.0157041306971761 0.0163890863524965 0 0 0 0 0 0 0 0 0 0 0 0 0 0 0 0 0 0 0 0 0 0 0 0 0 0 0 0 0 0 0 0 0 0 0 0 0 0 0 0 0 0 0 0 0 0 0 0 0 0 0 0.0155287845671269 0 0 0 0 0 0 0 0 0 0.00773093510282673 0 0 0 0 0 0 0 0 0 0 0 0 0 0 0 0 0 0 0 0 0 0 0 0 0 0 0 0 0 0 0 0 0 0 0 0 0 0 0 0 0 0 0 0 0 0 0 0 0 0 0 0 0 0 0 0 0 0 0 0 0 0 0 0 0 0 0 0 0 0 0 0 0 0 0 0 0 0 0 0 0 0 0 0
0 0 0 0 0 0 0 0 0 0 0 0 0 0 0 0 0 0 0 0 0 0 0 0 0 0 0 0 0 0 0 0 0 0 0 0 0 0 0.0368816616880549 0 0 0 0.287898110724539 0 0.0396187754316622 0 0.045327414835352 0 0 0 0 0 0 0 0 0 0 0 0 0 0.173152263802278 0 0 0 0 0 0 0 0 0 0 0 0 0 0 0 0 0.250518070567065 0 0 0 0 0 0 0 0 0 0.0169590847096338 0.0160938252856729 0 0 0 0 0 0 0 0 0 0 0 0 0 0 0 0 0 0 0 0 0 0 0 0 0 0 0 0 0 0 0 0 0 0 0 0 0 0 0 0.077228124014903 0 0 0 0 0 0 0 0 0 0 0.0563226689408395 0 0 0 0 0 0 0 0 0 0 0 0 0 0 0 0 0 0 0 0 0 0 0 0 0 0 0 0 0 0 0 0 0 0 0 0 0 0 0 0 0 0 0 0 0 0 0 0 0 0 0 0 0 0 0 0 0 0 0 0 0 0 0 0 0 0 0 0 0 0 0 0 0 0 0 0 0 0 0 0 0 0 0 0 0 0 0 0 0 0 0 0 0 0 0 0 0 0 0 0 0 0 0 0 0 0 0 0 0 0 0 0 0 0 0 0 0 0 0 0 0 0 0 0 0 0 0 0 0 0 0 0 0 0 0 0 0 0 0 0 0 0 0 0 0 0 0 0 0 0 0 0 0 0 0 0 0 0 0 0 0 0 0 0 0 0 0 0 0 0 0 0 0 0 0 0 0
0 0 0 0 0.0609816537006054 0 0 0.0387807089343297 0 0.0116417023615583 0 0 0 0 0 0 0 0 0 0 0 0 0 0 0 0 0 0 0.115648289953342 0 0 0 0 0 0 0 0 0.00594388801091711 0 0 0 0 0.0117499103573933 0.006704564786669 0 0.0120081501454679 0 0 0 0 0.0872417522142624 0 0 0 0 0 0 0 0.0385049674058306 0.0264961814052233 0.0532796631571394 0.0125227231175887 0.0546069149397691 0 0 0.00390753321379431 0 0.0552589319278447 0.126538793194275 0 0 0 0 0 0 0.0117281279106385 0.0499245118189673 0.015295138095996 0 0 0 0 0 0 0.00755763627747309 0.00534041313791658 0 0 0 0 0 0 0 0 0 0 0 0 0 0 0 0 0 0 0 0 0 0 0 0 0 0 0 0 0 0 0 0 0 0 0 0 0 0 0 0 0 0 0 0 0.0226321420354227 0.0634798168538671 0.0203406046860842 0.0205535374264401 0.0148810953872317 0 0 0 0 0.0321394606834582 0 0 0.0101179783633109 0 0 0 0 0 0 0 0 0 0 0 0 0 0 0 0 0 0 0 0 0 0 0 0 0 0 0 0 0 0 0 0 0 0 0 0 0 0 0 0 0 0 0 0 0 0 0 0 0 0 0 0 0 0 0 0 0 0 0 0 0 0 0 0 0 0 0 0 0 0 0 0 0 0 0 0 0 0 0 0 0 0 0 0 0 0 0 0 0 0 0 0 0 0 0 0 0 0 0 0 0 0 0 0 0 0 0 0 0 0 0 0 0 0 0 0 0 0 0 0 0 0 0 0 0 0 0 0 0 0 0 0 0 0 0 0 0 0 0 0 0 0 0 0 0 0 0 0 0 0 0 0 0 0 0 0 0 0 0 0 0 0 0 0 0 0 0.00419320849718287 0 0 0 0 0 0 0
0 0 0 0 0 0 0 0 0 0 0 0 0 0 0 0 0 0 0 0 0 0 0 0 0.081575173036217 0 0 0 0 0 0 0 0 0 0 0 0 0 0 0.0642713484527771 0.185955027514953 0.105320313880209 0 0 0 0 0 0 0 0 0 0 0 0 0 0 0 0 0 0 0 0.173131519693464 0 0.157165558375919 0 0 0 0 0 0 0 0 0 0 0.198994042755589 0 0 0 0 0 0 0 0 0 0 0 0 0 0 0 0 0 0 0 0 0 0 0 0 0 0 0 0 0 0 0 0 0 0 0 0 0 0 0 0 0 0 0 0 0 0 0 0 0 0 0 0 0 0 0 0 0 0 0 0 0 0 0 0 0 0 0 0 0 0 0 0 0 0 0 0 0 0 0 0 0 0 0 0 0 0 0 0 0 0 0 0 0 0 0 0 0 0 0 0 0 0 0 0 0 0 0 0 0 0 0 0 0 0 0 0 0 0 0 0 0 0 0 0 0 0 0 0 0.0335870162908708 0 0 0 0 0 0 0 0 0 0 0 0 0 0 0 0 0 0 0 0 0 0 0 0 0 0 0 0 0 0 0 0 0 0 0 0 0 0 0 0 0 0 0 0 0 0 0 0 0 0 0 0 0 0 0 0 0 0 0 0 0 0 0 0 0 0 0 0 0 0 0 0 0 0 0 0 0 0 0 0 0 0 0 0 0 0 0 0 0 0 0 0 0 0 0 0 0 0 0 0 0 0 0 0 0 0 0 0 0 0 0 0 0
0 0 0 0 0 0 0 0 0 0 0 0 0.132909526195062 0 0 0 0 0 0 0 0 0 0.155628987859895 0 0.181441803920891 0.00836213445551525 0.00632415640330354 0 0 0 0 0.0189921306667683 0 0.0103990526426302 0.0563822876357244 0 0 0 0 0 0 0 0 0 0 0 0 0 0 0 0 0 0 0 0 0 0.0238366488227786 0 0 0 0 0 0 0 0 0 0 0 0 0 0 0 0 0 0 0 0 0 0 0 0 0 0 0 0 0 0 0 0 0 0 0 0 0 0 0 0 0 0 0 0 0 0 0 0 0 0 0 0 0 0 0 0 0.00846879856883009 0 0 0 0 0.0104380379353607 0.111927358483127 0 0 0 0 0 0 0 0.0372083781276191 0 0 0 0 0 0 0 0 0 0 0 0 0 0 0 0 0 0 0 0 0 0 0 0 0 0 0 0 0 0 0 0 0 0 0 0 0 0 0.0181847312201958 0 0.0766595329397166 0 0 0 0.0157407152735045 0 0 0 0 0 0 0 0 0 0 0 0 0 0.0679198519870167 0 0 0 0 0 0 0 0 0 0 0 0 0 0 0 0 0 0 0 0 0 0 0 0 0 0 0 0 0 0 0 0 0 0 0 0 0 0 0 0 0 0 0 0 0 0 0 0 0 0 0 0 0 0 0 0 0 0 0 0 0 0 0 0 0 0 0 0 0 0 0 0 0 0 0 0 0.0502330286249129 0 0 0 0 0 0.00894283823714825 0 0 0 0 0 0 0 0 0 0 0 0 0 0 0 0 0 0 0 0 0 0 0 0 0 0 0 0 0 0 0 0 0 0 0 0 0 0 0 0 0 0 0 0 0 0 0
0 0 0 0 0 0 0 0 0 0 0 0 0 0.0430715724834909 0.00937917553113952 0 0 0 0 0.00665892716818645 0.041167093782598 0.0448085775421485 0 0.0301035572742839 0 0 0 0 0 0 0.0124743980454211 0 0 0 0 0 0 0 0.0571948026454422 0.0846657074640818 0 0 0.393918403609441 0 0.0363969621803197 0 0 0 0 0 0 0 0 0 0 0 0 0 0 0 0.0136155346042737 0.0363526788887361 0.00637748344459805 0.0286518391834866 0 0.0467535042306217 0 0 0 0 0.0182598306205127 0 0.0105419801339206 0 0.0200963673576917 0.00684493508613754 0 0.0232116993774398 0 0 0 0 0 0 0 0 0 0 0 0 0 0 0 0 0 0 0 0 0 0 0 0 0 0 0 0 0 0 0 0 0 0 0 0 0 0 0 0 0 0 0 0 0 0 0 0 0.00739020266309675 0 0 0 0 0 0 0 0 0 0 0 0 0 0 0 0 0 0 0 0 0 0 0 0 0 0 0 0 0 0 0 0 0 0 0 0 0 0 0 0 0 0 0.00747968182733826 0.00779796616041648 0 0 0 0 0 0 0 0 0 0 0 0 0 0 0 0 0 0 0 0 0 0 0 0 0 0 0 0 0 0 0 0 0 0 0 0 0 0 0 0 0 0 0 0 0 0 0 0 0 0 0 0.00678711869517731 0 0 0 0 0 0 0 0 0 0 0 0 0 0 0 0 0 0 0 0 0 0 0 0 0 0 0 0 0 0 0 0 0 0 0 0 0 0 0 0 0 0 0 0 0 0 0 0 0 0 0 0 0 0 0 0 0 0 0 0 0 0 0 0 0 0 0 0 0 0 0 0 0 0 0 0 0 0 0 0 0 0 0 0 0 0 0 0 0 0 0 0 0 0
0 0 0 0 0 0 0 0 0 0 0 0 0 0 0 0 0 0 0 0 0 0 0 0 0 0 0 0 0 0 0 0 0 0 0 0 0 0 0 0 0 0 0 0 0 0 0.241773032926071 0 0 0 0 0 0 0 0 0 0 0 0.153411015093769 0 0 0 0 0 0 0.0124482286488643 0 0 0 0 0 0.227203974324831 0 0 0 0 0.0272152449872229 0 0 0 0 0 0 0 0.0207322906190453 0.0184960149121838 0 0.0355087407414413 0.0673790625416896 0 0 0 0 0 0 0 0 0 0 0 0 0.0147265516641737 0 0 0 0 0 0 0 0 0 0 0 0 0 0 0 0 0 0 0 0 0 0 0 0 0 0 0 0 0 0 0 0 0 0 0 0 0 0.084255817724452 0 0 0.0793430687259984 0 0 0 0 0 0 0 0 0 0 0 0 0 0 0 0 0 0 0 0 0 0 0 0 0 0 0 0 0 0 0 0 0 0 0 0 0 0 0 0 0 0 0 0 0 0 0 0 0 0 0 0 0 0 0 0 0 0 0 0 0 0 0 0 0 0 0 0 0 0 0 0 0 0 0 0 0 0 0 0 0 0 0 0 0 0 0 0 0 0 0 0 0 0 0 0 0 0 0 0 0 0 0 0 0 0 0 0 0 0 0 0 0 0.0175069570902579 0 0 0 0 0 0 0 0 0 0 0 0 0 0 0 0 0 0 0 0 0 0 0 0 0 0 0 0 0 0 0 0 0 0 0 0 0 0 0 0 0 0 0 0 0 0 0 0 0 0 0 0 0 0 0 0 0 0 0 0
0 0 0 0 0 0 0 0 0 0 0 0 0 0 0 0 0 0 0 0 0 0.637817319098458 0 0 0 0 0 0 0 0 0 0 0 0 0 0 0 0 0 0 0 0 0.362182680901542 0 0 0 0 0 0 0 0 0 0 0 0 0 0 0 0 0 0 0 0 0 0 0 0 0 0 0 0 0 0 0 0 0 0 0 0 0 0 0 0 0 0 0 0 0 0 0 0 0 0 0 0 0 0 0 0 0 0 0 0 0 0 0 0 0 0 0 0 0 0 0 0 0 0 0 0 0 0 0 0 0 0 0 0 0 0 0 0 0 0 0 0 0 0 0 0 0 0 0 0 0 0 0 0 0 0 0 0 0 0 0 0 0 0 0 0 0 0 0 0 0 0 0 0 0 0 0 0 0 0 0 0 0 0 0 0 0 0 0 0 0 0 0 0 0 0 0 0 0 0 0 0 0 0 0 0 0 0 0 0 0 0 0 0 0 0 0 0 0 0 0 0 0 0 0 0 0 0 0 0 0 0 0 0 0 0 0 0 0 0 0 0 0 0 0 0 0 0 0 0 0 0 0 0 0 0 0 0 0 0 0 0 0 0 0 0 0 0 0 0 0 0 0 0 0 0 0 0 0 0 0 0 0 0 0 0 0 0 0 0 0 0 0 0 0 0 0 0 0 0 0 0 0 0 0 0 0 0 0 0 0 0 0 0 0 0 0 0 0 0 0 0 0 0
0 0 0 0 0 0 0 0 0 0 0 0 0 0 0 0 0 0 0 0 0 0 0 0 0 0 0 0 0 0 0 0 0 0 0 0.126022792109434 0 0 0 0 0 0 0 0 0 0 0 0 0 0 0 0 0 0 0 0 0 0 0 0 0 0 0 0 0 0 0 0 0 0 0 0 0 0 0 0 0 0 0 0 0 0.199202540580106 0.257026845259064 0.417747822051396 0 0 0 0 0 0 0 0 0 0 0 0 0 0 0 0 0 0 0 0 0 0 0 0 0 0 0 0 0 0 0 0 0 0 0 0 0 0 0 0 0 0 0 0 0 0 0 0 0 0 0 0 0 0 0 0 0 0 0 0 0 0 0 0 0 0 0 0 0 0 0 0 0 0 0 0 0 0 0 0 0 0 0 0 0 0 0 0 0 0 0 0 0 0 0 0 0 0 0 0 0 0 0 0 0 0 0 0 0 0 0 0 0 0 0 0 0 0 0 0 0 0 0 0 0 0 0 0 0 0 0 0 0 0 0 0 0 0 0 0 0 0 0 0 0 0 0 0 0 0 0 0 0 0 0 0 0 0 0 0 0 0 0 0 0 0 0 0 0 0 0 0 0 0 0 0 0 0 0 0 0 0 0 0 0 0 0 0 0 0 0 0 0 0 0 0 0 0 0 0 0 0 0 0 0 0 0 0 0 0 0 0 0 0 0 0 0 0 0 0 0 0 0 0 0 0 0 0 0 0 0 0 0
0 0 0 0 0 0 0 0 0 0 0 0 0 0 0 0 0 0 0 0 0 0 0 0 0 0 0.0128082723921008 0.0727804329310297 0 0 0 0 0 0 0 0 0 0 0 0 0 0 0 0.0443264585001107 0 0 0 0 0 0 0 0 0 0 0 0 0 0 0 0.00540080871193807 0.00765301408688791 0 0 0 0.128775681024183 0.0488465592039401 0.0493511747921777 0.0648809463667184 0 0 0 0.00583248207507742 0 0 0 0 0 0 0 0 0 0 0 0 0 0.00396389630233987 0 0.00495182225474118 0 0 0 0 0 0 0 0 0 0 0 0 0 0 0 0.00549716059853183 0.0523617213590487 0.0157141745987635 0.11389886099741 0 0.114613091934077 0 0 0 0 0 0 0 0 0 0 0 0 0.0181838698359605 0.0695075015400488 0.012405167789623 0 0 0 0.0866678448169414 0.0444724970452123 0 0 0 0 0 0 0 0 0 0 0.0042348293973512 0 0 0 0 0 0 0 0 0 0 0 0 0 0 0 0 0 0 0 0 0 0 0 0 0 0 0 0.00788777904664495 0 0 0 0 0 0 0 0 0 0 0 0 0 0 0 0 0 0 0 0 0 0 0 0 0 0 0 0 0 0 0 0 0 0 0 0 0 0 0 0 0 0 0 0 0 0 0 0 0 0 0 0 0 0 0 0 0 0 0 0 0 0 0 0 0 0 0 0 0 0 0 0 0 0 0 0 0 0 0 0 0 0 0 0 0 0 0 0 0 0 0 0 0 0 0 0 0 0 0 0 0 0 0 0 0 0 0 0 0 0 0 0.00498395239914217 0 0 0 0 0 0 0 0 0 0 0 0 0 0 0 0 0 0 0 0 0 0 0 0 0 0 0 0 0 0 0 0 0 0 0 0 0
0 0 0 0 0 0 0 0 0 0 0 0 0 0 0 0 0 0 0 0 0 0 0 0 0 0 0 0 0 0 0 0 0 0.0587002966184108 0 0 0 0 0 0 0 0 0 0 0 0 0 0 0 0 0 0 0 0 0 0 0 0.070017484200084 0 0 0 0 0 0 0 0 0 0 0 0 0 0.333002392394378 0 0 0 0 0 0 0 0 0 0 0 0 0 0 0 0 0 0 0 0.00359442993907215 0 0 0 0 0 0 0 0.0525808811700311 0.0561282939484589 0 0.0115759040339669 0 0 0 0 0 0 0 0 0 0 0 0 0 0 0 0 0 0 0 0 0 0 0 0 0 0 0 0 0 0 0 0 0 0 0 0.145261582455743 0 0 0 0 0 0 0 0 0 0.00851204051213872 0 0.0125015162277639 0.00604061708964976 0 0.0895094032776393 0 0 0 0 0 0 0 0 0 0 0 0 0 0 0 0 0 0 0 0 0 0 0 0 0 0 0 0 0 0 0 0 0 0.00476820650994841 0 0 0 0 0 0 0 0 0 0 0 0 0 0 0 0 0 0 0 0 0 0 0 0 0 0 0 0 0 0 0 0 0 0 0 0 0 0 0 0 0 0 0 0 0 0 0 0 0 0 0 0 0 0 0 0 0 0 0 0 0 0 0 0 0 0 0 0 0.0515921713655271 0 0 0 0 0 0 0 0 0 0 0 0 0 0 0 0 0 0 0 0 0 0 0 0 0 0 0 0 0 0 0 0 0 0 0 0 0 0 0 0.0051525293503934 0 0.0140979967913244 0 0 0 0 0.0152877694777871 0.0152763561302338 0 0 0 0 0 0 0 0.0102648687633896 0 0 0 0.0361352597440597
0 0 0 0 0 0 0 0 0 0 0 0 0.0677298056130143 0 0 0 0 0 0 0 0 0 0.00754482040600658 0 0 0 0 0 0 0 0 0.0134029979623032 0 0.0219207084384378 0.0101955425309149 0 0 0 0 0 0 0 0 0 0 0 0 0 0 0 0 0 0 0 0 0 0.13298771700871 0 0 0 0 0 0 0 0 0 0 0 0 0 0 0.0934414256756297 0 0 0 0 0 0 0 0 0 0 0 0 0 0 0 0 0 0 0 0.0041025087142107 0 0 0 0 0 0 0 0.0607231558964576 0.0176882506544397 0.00348011691850909 0.00874463772526692 0.0282976226119256 0 0 0 0 0 0 0 0 0 0.0990391132286552 0.0459270901851495 0 0 0.0980990088166071 0 0 0 0 0 0 0 0 0 0.033239784628683 0 0 0 0 0 0 0 0 0 0 0.00584783537126715 0 0 0 0 0 0 0 0 0 0.00684522778635063 0 0.0129398722298106 0.00488549170392694 0 0 0 0 0 0 0 0.00507857774405234 0 0 0 0 0 0 0.00843035837875288 0 0 0 0 0 0 0 0 0 0 0 0 0 0 0 0 0 0 0 0 0 0.0132691708826432 0 0 0 0 0 0.0259816046487887 0 0 0 0 0 0 0 0 0 0 0 0 0 0 0 0 0 0 0.00871935309837683 0 0 0 0 0 0 0 0 0 0 0 0 0 0 0 0 0 0 0 0 0.0161809026781098 0.00492996544174882 0 0 0 0 0 0 0 0 0 0 0.00618952649759478 0.00700440725580665 0 0 0.00456392878605871 0.0036454416702875 0 0.00112210071593291 0.00511806704858114 0.00596335693031389 0.0738405970115935 0 0 0.00450758416654411 0 0 0 0 0 0 0 0 0 0 0 0 0 0 0 0 0 0 0 0 0 0 0 0 0.00423349558248052 0.00359041570609025 0 0 0.0102763804373727 0 0 0 0 0 0 0 0 0 0 0 0 0.0102720312125945 0 0 0 0 0 0 0 0 0 0 0 0 0 0 0
0 0 0 0 0 0 0 0 0 0 0 0 0.0477842878173165 0 0 0 0 0 0 0 0 0 0 0 0 0 0 0 0 0 0 0 0 0.0485065169259865 0.0433280071441918 0 0 0 0 0 0 0 0 0 0 0 0 0 0.0337240645791236 0 0 0 0 0 0 0.174504300396486 0 0 0 0 0 0 0 0 0 0 0 0 0 0 0 0.104880411855287 0 0 0 0 0 0 0 0 0 0 0 0 0 0 0 0 0 0 0 0 0 0 0 0 0 0 0 0 0 0 0 0.10291528413842 0 0 0 0 0.0145504322857623 0 0 0.0306779877787919 0 0.126732608872115 0.0574498292275525 0 0 0.104416964963487 0 0 0 0 0 0 0 0 0 0.0578326234688497 0 0 0 0 0 0 0 0 0 0 0.0158195427295598 0 0 0 0 0 0 0 0 0 0 0 0 0 0 0 0 0 0 0 0 0 0 0 0 0 0 0 0 0 0 0 0 0 0 0 0 0 0 0 0 0 0 0 0 0 0 0 0 0 0 0 0 0 0 0 0 0 0 0 0 0 0 0 0 0 0 0 0 0 0 0 0 0 0 0 0 0 0 0 0 0 0 0 0 0 0 0 0 0 0 0 0 0 0 0 0.00897161803664279 0.00162915052890745 0 0 0 0 0 0 0 0 0 0 0 0.00580723954674107 0 0 0 0 0 0 0.0059243817040365 0.00354180991583038 0.0110029380849129 0 0 0 0 0 0 0 0 0 0 0 0 0 0 0 0 0 0 0 0 0 0 0 0 0 0 0 0 0 0 0 0 0 0 0 0 0 0 0 0 0 0 0 0 0 0 0 0 0 0 0 0 0 0 0 0 0 0 0 0
0 0 0 0 0 0 0 0 0 0 0 0 0 0 0 0 0 0 0 0 0 0 0 0 0 0 0 0 0 0 0 0 0 0 0 0 0 0 0 0 0 0 0 0 0 0 0 0 0 0 0 0 0 0 0.513677837316131 0 0 0 0 0 0 0 0 0 0 0 0 0 0 0 0 0.365717507489867 0 0 0 0 0 0 0 0 0 0 0 0 0 0 0 0 0 0 0 0 0 0 0 0 0 0 0 0 0.0168137908613545 0 0 0 0 0 0 0 0 0 0 0 0 0 0 0 0 0 0 0 0 0 0 0 0 0 0 0 0 0 0 0 0 0 0 0 0 0 0 0 0 0 0 0 0 0 0 0 0 0 0 0 0 0 0 0 0 0 0 0 0 0 0 0 0 0 0 0 0 0 0 0 0 0 0 0 0 0 0 0 0 0 0 0 0 0 0 0 0 0 0 0 0 0 0 0 0 0 0 0 0 0 0 0 0 0 0 0 0 0 0 0 0 0 0 0 0 0 0 0 0 0 0 0 0 0 0 0 0 0 0 0 0 0 0 0 0 0 0 0 0 0 0 0 0 0 0 0 0 0 0 0 0 0 0 0 0.0633607662613816 0 0 0 0 0 0 0 0 0 0 0 0 0 0 0 0 0 0 0 0 0 0 0 0 0 0 0 0 0 0 0 0 0 0 0 0 0 0 0 0 0 0 0 0 0 0 0 0 0 0 0 0 0 0 0 0 0 0 0 0.0404300980712662
0 0 0 0 0 0 0 0 0 0 0 0 0 0 0 0 0 0 0 0 0 0 0 0 0 0 0 0 0 0 0.0050460414705985 0 0 0 0 0 0 0 0 0 0 0 0 0 0.0017312139314244 0 0.0168498448394678 0 0 0 0.0242243543484228 0 0 0 0 0 0 0 0 0.00501300269365517 0 0.00903942853823423 0.0156236497818492 0 0 0.00171924937617209 0 0 0 0 0 0 0.00328699051498641 0.0197677872903392 0 0.00124788258290545 0 0 0 0 0 0 0 0 0.0596290715241093 0.00305754081812357 0.0556942778797306 0.042289331120628 0.0687253676378102 0 0 0 0 0 0 0.0019638752488047 0 0 0 0 0 0.0040388086890477 0 0 0 0 0 0 0 0 0 0 0 0 0 0 0 0 0 0 0 0 0 0 0 0 0.00302162423391458 0 0 0 0.00188613147819797 0.0320802396391508 0 0 0.00200005303001671 0.0017456668878264 0 0 0 0.0659818703013038 0 0.174634823908921 0.246035019968558 0 0 0.114425723902204 0 0 0 0 0 0 0 0.0192411283635976 0 0 0 0 0 0 0 0 0 0 0 0 0 0 0 0 0 0 0 0 0 0 0 0 0 0 0 0 0 0 0 0 0 0 0 0 0 0 0 0 0 0 0 0 0 0 0 0 0 0 0 0 0 0 0 0 0 0 0 0 0 0 0 0 0 0 0 0 0 0 0 0 0 0 0 0 0 0 0 0 0 0 0 0 0 0 0 0 0 0 0 0 0 0 0 0 0 0 0 0 0 0 0 0 0 0 0 0 0 0 0 0 0 0 0 0 0 0 0 0 0 0 0 0 0 0 0 0 0 0 0 0 0 0 0 0 0 0 0 0 0 0 0 0 0 0 0 0 0 0 0 0 0 0 0 0 0 0 0 0 0 0 0
0 0 0 0 0 0 0 0 0 0 0 0 0 0 0 0 0.036048011549465 0 0 0.00550327787210463 0.0614556045751211 0 0.0032457789430204 0 0 0 0 0 0 0 0 0 0 0 0 0 0 0 0 0 0 0 0 0.0086508764574053 0 0 0.0147506868964146 0 0 0 0 0 0 0.00369029851232624 0 0 0 0 0.00637746007009719 0 0.0597929430173942 0.014780183730194 0.132122672764466 0 0 0.0112713915094289 0 0.00220467549702713 0.00322114780804817 0.0054865390273549 0.00541260290836327 0 0 0 0 0.0107792059417654 0.00235850578806166 0 0.0123238877117595 0 0 0 0 0 0.00142189179740522 0 0.00321463324879378 0 0 0 0 0 0 0 0 0 0 0 0 0 0 0 0 0 0 0 0 0 0.004170521835436 0 0.0488091998712734 0 0.0183356309232147 0 0 0 0 0 0 0 0 0.127503333482594 0.0207204946444404 0.0748439202356334 0.0117748561086316 0 0 0.0181380260442025 0.00376665073847197 0 0.00141320577011321 0.00503365525978004 0 0.0313247106019969 0.0123468736444383 0 0 0 0 0.00382746092164131 0 0 0 0 0 0 0 0 0 0 0 0 0 0 0 0 0 0 0 0 0 0 0 0 0 0.00225220156918134 0 0.0140360006807971 0.00371341634940341 0 0 0 0.0138065422010396 0.0263769571472963 0 0 0 0 0 0 0 0 0 0.00607735579021725 0 0 0 0 0 0 0 0 0 0 0 0 0 0 0 0 0 0 0 0 0 0 0 0 0.0259274209160228 0.0033159031762207 0 0 0 0 0 0 0 0.00707007516455738 0 0 0 0 0 0 0 0 0 0 0 0 0 0 0 0 0 0 0 0 0 0 0 0 0 0 0 0 0 0 0 0 0 0 0 0 0 0 0 0 0 0 0 0 0 0.00617673856674231 0 0 0 0.0120004046726123 0 0.0173319044014913 0 0 0 0 0 0 0 0 0.0221422589055982 0.013715694770835 0.0399363099801005 0 0 0 0 0 0 0 0 0 0 0 0 0 0 0 0 0 0 0 0 0 0 0 0 0 0 0 0 0 0 0 0 0 0 0 0
0 0 0 0 0 0 0 0 0 0 0 0 0 0 0 0 0 0 0 0 0.00620514890633281 0 0 0 0 0 0 0 0 0 0 0 0 0 0 0 0 0 0 0 0 0 0.0464685128037733 0.0522368969613836 0.0758486042042791 0.0516287545761916 0.0599666497990319 0 0 0.0212741177664142 0 0 0 0.0105719372136026 0 0 0 0 0 0.120884130171145 0 0 0.0393787138186575 0 0 0.0759730148020089 0 0.012366905162971 0 0 0 0 0 0 0 0 0 0.103205691973941 0.0136771732326059 0 0 0 0 0 0 0 0 0 0 0 0 0 0 0 0 0 0 0 0 0 0 0 0 0 0 0 0 0 0.0123326618608071 0 0.0187801127691164 0 0 0 0 0 0 0 0 0 0 0.0593530569136602 0.0125365110531734 0 0.0293550757334705 0 0 0.047174423696625 0.0559343111479028 0 0 0 0 0 0 0 0 0 0 0.024231222064465 0 0 0 0 0 0 0 0 0 0 0 0 0 0 0 0 0 0 0 0 0 0 0 0 0 0 0 0.0140463761952235 0 0 0 0 0 0 0 0 0 0 0 0 0 0 0 0 0 0 0 0 0 0 0 0 0 0 0 0 0 0 0 0 0 0 0 0 0 0 0 0 0 0 0 0 0 0 0 0 0 0.0123579384701051 0 0 0 0 0 0 0 0 0 0 0 0 0 0 0 0 0 0 0 0 0 0 0 0 0 0 0 0 0 0 0 0 0 0 0 0 0 0 0 0 0 0 0 0 0 0.00769575955602435 0 0 0 0 0 0 0 0 0 0 0 0 0 0 0.0165162991470879 0 0 0 0 0 0 0 0 0 0 0 0 0 0 0 0 0 0 0 0 0 0 0 0 0 0 0 0 0 0 0 0 0 0 0 0 0 0
0 0 0 0 0 0 0 0 0 0 0 0 0 0 0.00641529638560702 0.0382846087517861 0 0 0 0 0 0.0421953538355691 0 0 0 0 0 0 0 0.00245631193914262 0 0 0 0 0 0 0 0 0.0621210847226106 0.0594783604470975 0 0 0.0600115499164175 0 0.00658818278244248 0 0.00923502197261106 0.0312229827056514 0 0.0372172362954708 0 0 0 0 0 0 0 0 0.0152335451688887 0.0195789785885913 0 0 0.0636627840792724 0.0447143721525456 0 0 0 0 0 0 0.0722756069500418 0 0.0984592159592569 0 0 0.031648524041569 0.00411660459241525 0.0169953558442306 0.0763102310591155 0 0 0 0 0 0.00526239547740332 0 0 0.00800355129566661 0.0105159261329573 0 0 0 0 0 0 0 0 0 0 0 0 0 0 0 0 0 0 0 0 0 0.0100674615942945 0 0 0 0 0 0 0 0 0 0 0 0 0 0 0 0.0154098938778095 0 0 0 0 0.00378456609404477 0 0.0723427633333217 0 0 0 0 0 0 0 0 0.00413023397204324 0 0 0 0 0 0 0 0 0 0 0 0 0 0 0 0 0 0 0 0 0 0 0 0 0 0 0 0.00773913037696556 0 0 0 0 0 0 0 0.00320317988482817 0 0 0 0 0 0 0.00300467762652578 0 0 0 0 0 0 0 0 0 0 0 0 0 0 0 0 0 0 0 0 0 0 0 0 0 0 0 0 0 0 0 0 0 0 0.0583150121438062 0 0 0 0 0 0 0 0 0 0 0 0 0 0 0 0 0 0 0 0 0 0 0 0 0 0 0 0 0 0 0 0 0 0 0 0 0 0 0 0 0 0 0 0 0 0 0 0 0 0 0 0 0 0 0 0 0 0 0 0 0 0 0 0 0 0 0 0 0 0 0 0 0 0 0 0 0 0 0 0 0 0 0 0 0 0 0 0 0 0 0 0 0 0 0 0
0 0 0 0 0 0 0 0 0 0 0 0 0 0 0 0 0.00966822727300962 0 0 0 0.149576794493906 0 0 0 0 0 0 0 0 0 0 0 0 0 0 0 0 0 0.00188206526845049 0 0 0 0 0.0214671049119915 0.0813816174107849 0 0.0270354747520101 0 0 0.00438333076434262 0 0 0 0 0 0 0 0 0.0176762326191948 0.117499157721323 0.0173220612579444 0.0427398340163738 0 0 0 0.0236585788261796 0 0.00550090705624721 0.0113951662022145 0.0111550618083312 0.014649260195936 0 0.00469096854459481 0 0.00633017758507829 0.0163997292494082 0.00730600197467773 0.0269271380646463 0.0420736947443552 0 0 0 0 0 0.0125375333185279 0.00142022746415697 0.00304129728580166 0.010461008517175 0.0139527187222457 0 0 0 0 0 0 0.000980499119169028 0 0 0 0 0 0 0 0 0 0 0 0 0 0 0.0461891520567254 0 0.0192663981050784 0 0 0 0 0 0 0 0 0 0 0.0194866066948125 0.00742105244767615 0 0 0.0114602334098987 0.00384685868056914 0 0.002231950412119 0.0188283085432241 0.00188355447977226 0.109327469720725 0.016616154211293 0 0 0.00301282988918466 0 0.00598890833869655 0 0 0.00370902476027847 0 0 0 0 0 0 0 0 0 0 0 0 0 0 0 0 0 0 0 0 0 0 0 0 0.00990120485377045 0 0 0 0 0 0 0 0 0 0 0 0 0 0 0 0.00213893191565758 0 0 0 0 0 0 0 0 0 0 0 0 0 0 0 0 0 0 0 0 0 0 0 0 0 0 0 0 0 0 0 0 0 0.00413600764447748 0 0 0 0 0 0 0 0 0 0 0.00361988465866208 0 0 0 0 0 0 0 0 0 0 0 0 0 0 0 0 0 0 0 0 0 0 0 0 0 0 0 0 0 0 0 0 0 0 0 0 0 0 0 0 0 0 0 0 0 0 0 0 0 0 0 0.00782360000930214 0 0 0 0 0 0 0 0 0 0 0 0 0 0 0 0 0 0 0 0 0 0 0 0 0 0 0 0 0 0 0 0 0 0 0 0
0 0 0 0 0 0 0 0 0 0 0 0 0 0 0 0 0 0 0 0 0 0.0496898608923396 0 0.0244684921060763 0 0 0 0 0 0 0 0 0 0 0 0 0 0 0.0218405667679284 0.0233742848584932 0 0 0.276997001803007 0 0.00809708479895498 0 0 0.0555797315114761 0 0.0575202840180197 0 0 0 0 0 0 0 0 0 0 0 0.0876814966790462 0 0 0 0 0 0 0 0 0 0 0 0 0 0 0 0.0668344650671432 0 0 0 0 0 0 0 0 0 0 0 0 0 0 0 0 0 0 0 0 0 0 0 0 0 0 0 0 0 0 0 0 0 0 0 0 0 0 0 0 0 0 0 0 0 0 0 0 0 0 0 0 0 0 0 0 0 0 0 0 0 0 0 0 0 0 0 0 0 0 0 0 0 0 0 0 0 0 0 0 0 0 0 0 0 0 0 0 0 0 0 0 0.0889861331559344 0 0 0 0 0 0 0 0.0107836386880014 0 0 0 0 0.00880760976675574 0 0.0823968075022172 0 0 0 0 0 0 0 0 0 0 0 0 0 0.0278813312126432 0 0 0.0131864383021996 0.0215127160387664 0 0 0 0 0 0 0 0 0 0 0 0 0 0 0 0 0 0 0.0743620568309977 0 0 0 0 0 0 0 0 0 0 0 0 0 0 0 0 0 0 0 0 0 0 0 0 0 0 0 0 0 0 0 0 0 0 0 0 0 0 0 0 0 0 0 0 0 0 0 0 0 0 0 0 0 0 0 0 0 0 0 0 0 0 0 0 0 0 0 0 0 0 0 0 0 0 0 0 0 0 0 0 0 0 0 0 0 0 0 0 0 0 0 0 0 0
0 0 0 0 0 0 0 0 0 0 0 0 0 0 0 0 0 0 0 0 0 0 0 0 0 0 0 0.0539287417630822 0 0 0 0 0 0 0 0 0 0 0 0 0 0 0 0.0830555778721304 0 0 0 0 0 0 0 0 0 0.468017010313099 0 0 0 0 0 0 0 0 0 0 0 0.0719839900060903 0 0 0 0 0 0 0 0 0 0 0 0 0 0 0 0 0 0 0 0 0 0 0 0 0 0 0 0 0 0 0 0 0 0 0 0 0 0 0 0 0.0554484397411736 0 0 0 0 0 0 0 0 0 0 0 0 0 0 0 0 0 0 0 0 0.156677492576749 0.110888747727675 0 0 0 0 0 0 0 0 0 0 0 0 0 0 0 0 0 0 0 0 0 0 0 0 0 0 0 0 0 0 0 0 0 0 0 0 0 0 0 0 0 0 0 0 0 0 0 0 0 0 0 0 0 0 0 0 0 0 0 0 0 0 0 0 0 0 0 0 0 0 0 0 0 0 0 0 0 0 0 0 0 0 0 0 0 0 0 0 0 0 0 0 0 0 0 0 0 0 0 0 0 0 0 0 0 0 0 0 0 0 0 0 0 0 0 0 0 0 0 0 0 0 0 0 0 0 0 0 0 0 0 0 0 0 0 0 0 0 0 0 0 0 0 0 0 0 0 0 0 0 0 0 0 0 0 0 0 0 0 0 0 0 0 0 0 0 0 0 0 0 0 0 0 0 0 0 0 0 0 0 0 0 0 0 0 0 0 0
0 0 0 0 0 0 0 0 0 0.00705355168071581 0 0 0 0 0 0 0 0 0 0 0.0246255826344387 0 0 0 0 0 0 0.0151857759579039 0 0 0.0183253768565008 0 0 0 0 0 0 0 0 0 0 0 0.0334007771982721 0.162444414818263 0.0876667354958821 0 0.00480550095036391 0 0 0.0798212825002653 0.00552408137087516 0 0 0.0737299115360368 0 0 0 0 0.00483165280224283 0.0248991526844722 0.0830131767881548 0 0.0587676444291439 0 0.0298963293069567 0 0.0820816877224998 0 0 0 0 0 0 0 0 0 0 0 0 0 0 0 0 0 0 0.00464801441254908 0 0.00972452289849613 0.00808089274658064 0 0 0 0 0 0.00830714269285135 0.00861730511507315 0 0 0 0 0 0 0 0.0367504684794739 0 0 0.0164278557837637 0 0.0323397646641682 0 0 0.00654278520302828 0 0 0 0 0 0 0 0 0 0 0 0 0 0 0 0.0209825265552069 0.0220150500490848 0 0 0 0 0 0 0 0 0 0 0.012213323689024 0 0 0.00514479679963733 0 0 0 0 0 0 0 0 0 0 0.0121329161780748 0 0 0 0 0 0 0 0 0 0 0 0 0 0 0 0 0 0 0 0 0 0 0 0 0 0 0 0 0 0 0 0 0 0 0 0 0 0 0 0 0 0 0 0 0 0 0 0 0 0 0 0 0 0 0 0 0 0 0 0 0 0 0 0 0 0 0 0 0 0 0 0 0 0 0 0 0 0 0 0 0 0 0 0 0 0 0 0 0 0 0 0 0 0 0 0 0 0 0 0 0 0 0 0 0 0 0 0 0 0 0 0 0 0 0 0 0 0 0 0 0 0 0 0 0 0 0 0 0 0 0 0 0 0 0 0 0 0 0 0 0 0 0 0 0 0 0 0 0 0 0 0 0 0 0 0 0 0 0 0 0 0 0
0 0 0 0 0 0 0 0 0 0 0 0 0 0 0 0 0 0 0 0 0 0 0 0 0 0 0 0.0540566495296589 0 0 0.0248092447151777 0 0 0 0 0 0 0 0 0 0 0 0 0 0 0 0 0 0 0 0 0 0 0.168375037537296 0 0 0 0 0 0 0 0 0 0 0 0.185531113879069 0 0 0 0 0 0 0 0 0 0 0 0 0 0 0 0 0 0 0 0 0 0.0148111873663088 0.00909719588946099 0 0 0 0 0 0 0 0 0 0 0 0 0 0 0.0198822354481576 0 0 0.0392679407479155 0 0.0201195807749033 0 0 0.0293097287564923 0 0 0 0 0 0 0 0 0 0.148433922555919 0.0594248202079076 0 0 0 0 0.111904043943184 0.0774120355078964 0 0 0 0 0 0 0 0 0 0 0 0 0 0 0 0 0 0 0 0 0 0 0 0 0 0 0 0 0 0 0 0 0 0 0 0 0 0 0 0 0 0 0 0.037565263140652 0 0 0 0 0 0 0 0 0 0 0 0 0 0 0 0 0 0 0 0 0 0 0 0 0 0 0 0 0 0 0 0 0 0 0 0 0 0 0 0 0 0 0 0 0 0 0 0 0 0 0 0 0 0 0 0 0 0 0 0 0 0 0 0 0 0 0 0 0 0 0 0 0 0 0 0 0 0 0 0 0 0 0 0 0 0 0 0 0 0 0 0 0 0 0 0 0 0 0 0 0 0 0 0 0 0 0 0 0 0 0 0 0 0 0 0 0 0 0 0 0 0 0 0 0 0 0 0 0 0 0 0 0 0 0 0 0 0 0 0 0 0 0 0
0 0 0 0 0 0 0 0 0 0 0 0 0 0 0 0 0 0 0 0 0 0 0 0 0 0 0 0 0 0 0 0 0 0 0 0 0 0 0 0 0 0 0 0 0 0 0.0696888427189006 0 0 0 0 0 0 0.10042727728499 0 0 0 0 0 0.00499432137959866 0.0138571360367721 0 0.0140122770098841 0 0 0 0 0 0.139466998705217 0 0 0.0702817295335594 0 0 0 0 0.111470603474259 0 0 0 0 0 0 0 0 0 0 0 0 0 0 0 0 0 0 0 0 0 0 0 0 0 0 0 0.0764471102176675 0 0 0 0.101376895915916 0 0.0465392128967911 0.0198157045325841 0.0399184041275229 0 0 0 0 0 0 0 0.0809498400060936 0 0.0194504263728157 0 0.0218648205699963 0 0 0 0.00926913851956567 0 0 0 0 0 0 0 0 0 0 0.060169260697866 0 0 0 0 0 0 0 0 0 0 0 0 0 0 0 0 0 0 0 0 0 0 0 0 0 0 0 0 0 0 0 0 0 0 0 0 0 0 0 0 0 0 0 0 0 0 0 0 0 0 0 0 0 0 0 0 0 0 0 0 0 0 0 0 0 0 0 0 0 0 0 0 0 0 0 0 0 0 0 0 0 0 0 0 0 0 0 0 0 0 0 0 0 0 0 0 0 0 0 0 0 0 0 0 0 0 0 0 0 0 0 0 0 0 0 0 0 0 0 0 0 0 0 0 0 0 0 0 0 0 0 0 0 0 0 0 0 0 0 0 0 0 0 0 0 0 0 0 0 0 0 0 0 0 0 0 0 0 0 0 0 0 0 0 0 0 0 0 0 0 0 0 0 0 0 0 0
0 0 0 0.0111576985384264 0 0 0 0 0 0 0 0 0 0 0 0 0.0149941060105267 0 0 0 0.0198531512844835 0 0 0 0 0 0 0 0 0 0 0 0 0 0 0 0 0 0 0 0 0 0 0 0 0 0.162455289281507 0 0 0 0 0 0 0 0 0 0 0 0 0.00742834156752259 0 0 0.0295491146137006 0 0 0 0 0.141977935419581 0 0.293253933706344 0 0 0 0 0 0 0.138315852046676 0 0 0 0 0 0 0 0 0 0 0.00781047368460074 0.00746288196826817 0 0 0 0 0 0 0 0 0 0 0 0 0 0 0 0 0 0 0 0 0 0.035256381198627 0 0.0521481250520711 0 0 0 0 0 0 0 0 0 0 0 0 0 0 0 0 0 0 0 0 0.00862769905014068 0 0 0 0 0 0.0285092332218123 0 0 0 0 0 0 0 0 0 0 0 0 0 0 0 0 0 0 0 0 0 0 0 0 0 0 0 0 0 0 0 0 0 0 0.0129487362560221 0 0 0 0 0 0 0 0 0 0 0 0 0 0 0 0 0 0.0146629439563247 0 0 0 0 0 0 0 0 0 0 0 0 0 0 0 0 0 0 0 0 0 0 0 0 0 0 0 0 0 0 0 0 0 0 0 0 0 0 0 0 0 0 0 0 0 0 0 0 0 0 0 0 0 0 0 0.00649765638148805 0 0 0 0 0.00217542680613697 0 0 0 0 0 0 0 0 0 0 0 0 0 0 0 0 0 0 0 0 0 0 0 0 0 0 0 0 0 0 0 0 0 0 0 0 0 0 0 0 0 0 0 0 0 0 0 0 0 0 0 0 0 0 0 0.00491501995573983 0 0 0 0 0 0 0
0 0 0.0103064896531531 0.0308696134686131 0 0 0 0 0 0 0 0 0 0.0138210217463805 0 0 0.0473317761712089 0 0 0.0129094001452167 0.0640809638954618 0 0 0 0 0 0 0 0.00726857234421746 0 0 0 0 0 0 0 0 0 0 0 0 0 0 0 0 0 0 0 0 0 0 0 0 0 0 0 0 0 0 0.0183235450346192 0 0 0.0418914704780599 0 0 0 0 0 0.424691591136157 0 0 0 0 0 0 0 0 0 0 0 0 0 0 0 0 0 0 0 0 0 0 0 0 0 0 0 0 0 0 0 0 0 0 0 0 0 0 0 0 0 0.105734294717774 0 0 0 0 0 0 0 0 0 0 0 0 0.07317044588513 0 0 0 0 0 0 0 0 0.0444827882717293 0.0214706799183471 0 0 0 0 0 0 0 0 0 0 0 0 0 0 0 0 0 0 0 0 0 0 0 0 0 0 0 0 0 0 0 0 0 0 0 0 0 0 0 0 0.019446948671507 0 0 0 0 0 0 0 0 0 0 0 0 0 0 0 0 0 0.0244115646711247 0 0 0 0 0 0 0 0 0 0 0 0 0 0 0 0 0 0 0 0 0 0 0 0 0 0 0.0397888337912998 0 0 0 0 0 0 0 0 0 0 0 0 0 0 0 0 0 0 0 0 0 0 0 0 0 0 0 0 0 0 0 0 0 0 0 0 0 0 0 0 0 0 0 0 0 0 0 0 0 0 0 0 0 0 0 0 0 0 0 0 0 0 0 0 0 0 0 0 0 0 0 0 0 0 0 0 0 0 0 0 0 0 0 0 0 0 0 0 0 0 0 0 0 0 0 0 0
0 0 0 0 0 0 0 0 0 0 0 0 0 0 0 0.0163461287346427 0 0 0 0 0 0 0 0 0 0 0 0 0 0 0 0 0 0 0 0 0 0 0.0204348162622821 0 0 0 0.0559770501979208 0 0 0 0 0 0 0.0428966597358572 0 0 0 0 0 0 0 0 0 0.0164526324983775 0 0.165848206422325 0.0500711447461087 0 0 0 0 0 0 0 0 0 0.0465934032148515 0 0 0.218174578943752 0 0 0.047613360081894 0 0 0 0 0 0 0 0 0 0 0 0 0 0 0 0 0 0 0 0 0 0 0 0 0 0 0 0 0 0 0 0.0112280945614239 0 0 0 0 0 0 0 0 0 0 0 0 0 0 0 0 0 0 0 0 0 0 0.218929959362345 0 0 0 0.030307557375649 0 0 0 0 0 0 0 0 0 0 0 0 0 0 0 0 0 0 0 0 0 0 0 0 0 0 0 0 0 0 0 0 0 0 0 0 0 0 0 0 0 0 0 0 0 0 0 0.00872307538573641 0 0 0 0 0 0 0 0 0 0 0 0 0 0 0 0 0 0 0 0 0 0 0 0 0 0 0 0 0 0 0 0 0 0 0.0405195539989554 0 0 0 0 0 0 0.00988377847787929 0 0 0 0 0 0 0 0 0 0 0 0 0 0 0 0 0 0 0 0 0 0 0 0 0 0 0 0 0 0 0 0 0 0 0 0 0 0 0 0 0 0 0 0 0 0 0 0 0 0 0 0 0 0 0 0 0 0 0 0 0 0 0 0 0 0 0 0 0 0 0 0 0 0 0 0 0 0 0 0 0 0 0 0 0 0 0 0 0
0 0 0 0 0 0 0 0 0 0 0 0 0 0 0 0 0 0 0 0 0 0 0 0 0 0 0 0 0 0 0 0 0 0.0441055203888208 0 0 0 0 0 0 0 0 0 0 0 0 0 0 0 0 0.054162302887305 0 0 0.00472924524400834 0.30298501776086 0.0806659883115783 0.0690002689924894 0.0453560499502117 0 0 0 0 0 0 0 0 0 0.0368168264859841 0 0 0 0 0 0 0 0 0.0713814145373473 0 0 0 0 0 0 0 0 0.00291623088969856 0 0.00385672361357237 0.00822325722457919 0 0 0.011337539291429 0 0 0 0.00591354637333899 0 0 0 0.0290487884412258 0.0134483706820646 0.00468984399086806 0.00826694786472614 0.034114267004372 0 0 0 0 0 0 0 0 0 0 0 0 0 0 0 0 0 0 0 0 0 0 0 0 0 0 0 0 0 0 0 0 0 0 0.0317078316807527 0 0 0.00894088262752356 0.00979825272422174 0 0 0 0 0 0.00367523756249575 0 0.00686694730511312 0.00295248138025934 0 0 0 0 0 0 0 0 0 0 0 0 0 0 0 0 0 0 0 0 0 0 0 0 0 0 0 0 0 0 0 0 0 0 0 0 0.00505749484424309 0 0 0 0 0 0.00847947566417634 0 0 0 0 0 0 0 0 0 0 0 0 0 0 0 0 0 0 0 0 0 0 0 0 0 0 0 0 0 0 0 0 0 0 0 0 0 0 0 0.00222040303948705 0.000872749384711269 0 0.0017494451428892 0 0 0 0 0 0 0 0 0.00263579584112373 0.00276358011225821 0 0 0 0.00715595683204305 0.00253817377293396 0.00231947564222901 0 0 0.0379419296164719 0 0 0 0 0 0 0 0 0 0 0 0 0 0 0 0 0 0 0 0 0 0 0 0 0 0 0 0 0 0 0 0 0 0 0 0 0 0 0 0 0 0.00364968927306991 0 0 0 0 0 0.00437749451246962 0 0 0.0191432649123153 0 0 0 0 0.00413528819473286 0 0 0 0
0 0 0 0 0 0 0 0 0 0 0 0 0 0 0 0.019506770864174 0 0 0 0 0 0.141618606684393 0 0 0 0 0 0 0 0 0 0 0 0 0 0 0 0 0 0.0427760043018491 0 0 0.0406267197719768 0 0 0 0 0 0 0.0311601664453689 0 0 0 0 0 0 0 0 0.0159929410162119 0 0 0.284266870848098 0.020173683010903 0 0 0 0 0 0 0 0.0586239769419927 0 0 0 0 0.142225336606655 0 0 0.0204501754919566 0 0 0 0 0 0.00662822008023317 0 0 0 0.00832776369054937 0 0 0 0 0 0 0 0 0 0 0 0 0 0 0 0 0 0 0 0 0 0 0 0 0 0.0112434413503773 0 0 0 0 0 0 0 0 0 0 0 0 0 0 0 0 0 0 0.0366668625266429 0 0 0 0 0 0 0 0 0.00877791307922771 0 0 0 0 0 0 0 0 0 0 0 0 0 0 0 0 0 0 0 0 0 0 0 0 0 0 0 0 0 0 0 0 0 0 0 0 0 0 0 0 0 0 0 0 0 0 0 0 0 0 0 0 0 0 0 0 0 0 0 0 0 0 0 0 0 0 0 0 0 0 0 0 0 0 0 0 0 0.0236142021474566 0 0 0 0 0 0 0 0 0 0.0873203451419341 0 0 0 0 0 0 0 0 0 0 0 0 0 0 0 0 0 0 0 0 0 0 0 0 0 0 0 0 0 0 0 0 0 0 0 0 0 0 0 0 0 0 0 0 0 0 0 0 0 0 0 0 0 0 0 0 0 0 0 0 0 0 0 0 0 0 0 0 0 0 0 0 0 0 0 0 0 0 0 0 0 0 0 0 0 0
0 0 0 0 0 0.0334798338935515 0 0 0 0 0 0 0 0 0 0 0 0 0 0 0 0 0 0 0 0 0 0 0 0 0 0 0 0 0 0 0 0 0 0 0 0 0 0 0 0 0 0 0 0 0 0 0 0 0 0 0 0 0.186306871844834 0 0 0 0 0 0 0 0 0 0 0 0 0 0 0 0 0 0 0 0 0 0 0 0 0 0.186174911299403 0 0.399937929915816 0 0 0 0 0 0 0 0 0 0 0 0 0 0 0 0 0 0 0 0 0 0 0 0 0 0 0 0 0 0 0 0 0 0 0 0 0 0 0 0 0 0 0 0 0.0795294875120636 0 0.0517234967295722 0 0 0 0.012053712615575 0 0.0507937561891853 0 0 0 0 0 0 0 0 0 0 0 0 0 0 0 0 0 0 0 0 0 0 0 0 0 0 0 0 0 0 0 0 0 0 0 0 0 0 0 0 0 0 0 0 0 0 0 0 0 0 0 0 0 0 0 0 0 0 0 0 0 0 0 0 0 0 0 0 0 0 0 0 0 0 0 0 0 0 0 0 0 0 0 0 0 0 0 0 0 0 0 0 0 0 0 0 0 0 0 0 0 0 0 0 0 0 0 0 0 0 0 0 0 0 0 0 0 0 0 0 0 0 0 0 0 0 0 0 0 0 0 0 0 0 0 0 0 0 0 0 0 0 0 0 0 0 0 0 0 0 0 0 0 0 0 0 0 0 0 0 0 0 0 0 0 0 0 0 0 0 0 0 0 0 0 0 0
0 0 0 0 0 0 0 0 0 0 0 0 0.054713430251138 0.00919816435930042 0 0 0 0 0 0 0.11144283672397 0 0.122743077324292 0 0.0261817719130121 0.0443694059975515 0 0 0 0 0 0 0 0 0 0 0 0 0 0 0.0223465514179419 0 0 0 0.140046773168744 0 0 0.0590581226747008 0 0.033858411239306 0 0 0 0 0 0 0 0 0 0 0 0 0.0155170801968495 0 0 0 0 0 0 0 0 0 0 0 0 0 0 0.0144655944921736 0 0 0 0 0 0 0 0 0 0 0 0 0 0 0 0 0 0 0 0 0 0 0 0 0 0 0 0 0 0 0 0 0 0 0 0.00854964323260513 0 0 0 0.0102737619640269 0 0.0314181262956145 0 0 0 0 0 0 0 0.0776015730323945 0 0 0 0 0 0 0 0 0 0 0 0 0 0 0 0 0 0 0 0 0 0 0 0 0 0 0 0 0 0 0 0 0 0 0 0 0 0 0 0 0.00573477297911843 0.0255639786303668 0.0586058318178532 0 0 0 0 0 0 0 0 0 0 0 0 0 0 0 0 0 0 0 0 0 0 0 0 0 0 0 0 0 0 0 0 0 0 0 0 0 0 0 0 0 0 0 0 0 0 0 0 0 0 0 0.0478435305036585 0 0 0 0 0 0.0502286283125566 0 0 0 0.0232297664983479 0 0 0 0 0 0 0 0 0 0 0 0 0 0 0 0 0 0 0 0 0 0 0 0 0 0 0 0 0 0 0.00700916697447808 0 0 0 0 0 0 0 0 0 0 0 0 0 0 0 0 0 0 0 0 0 0 0 0 0 0 0 0 0 0 0 0 0 0 0 0 0 0 0 0 0 0 0 0 0 0 0 0 0 0 0 0 0
0 0 0 0 0 0 0 0 0 0 0 0 0 0.0144672093531191 0 0.0473304190261206 0 0 0 0 0 0 0 0 0 0 0 0 0 0 0 0 0 0 0 0 0 0 0.0126813203912212 0 0 0 0 0 0 0 0.0216881882954289 0 0 0.0175724558102828 0 0 0 0 0 0 0 0 0.00527338110137423 0.0358057186273332 0 0.0793613208726856 0.0612554733849516 0 0 0 0 0 0 0 0.238418823826147 0 0.123527178261295 0 0 0 0 0 0.0390707454484407 0 0 0 0 0 0.00601889813791475 0 0 0 0 0 0 0 0 0 0 0 0 0 0 0 0 0 0 0 0 0 0 0 0 0 0.0103612385927471 0 0.010743808814841 0 0.00610615174133591 0 0 0 0 0 0 0 0 0 0 0 0.0107134298168426 0 0 0 0 0.00963396102457759 0 0.0672119496617783 0.111822480169211 0 0 0.0654820724638001 0 0 0 0 0 0 0 0 0.00545377517855244 0 0 0 0 0 0 0 0 0 0 0 0 0 0 0 0 0 0 0 0 0 0 0 0 0 0 0 0 0 0 0 0 0 0 0 0 0 0 0 0 0 0 0 0 0 0 0 0 0 0 0 0 0 0 0 0 0 0 0 0 0 0 0 0 0 0 0 0 0 0 0 0 0 0 0 0 0 0 0 0 0 0 0 0 0 0 0 0 0 0 0 0 0 0 0 0 0 0 0 0 0 0 0 0 0 0 0 0 0 0 0 0 0 0 0 0 0 0 0 0 0 0 0 0 0 0 0 0 0 0 0 0 0 0 0 0 0 0 0 0 0 0 0 0 0 0 0 0 0 0 0 0 0 0 0 0 0 0 0 0 0 0 0 0 0 0 0 0 0 0
0 0 0 0 0 0 0 0 0 0 0 0 0 0 0 0 0 0 0 0 0 0 0 0 0 0 0 0 0 0 0 0 0 0 0 0 0 0 0 0 0 0 0 0 0 0 0.107061590449573 0 0 0 0.0210595279906663 0 0 0 0 0 0 0 0 0.00908506113622043 0 0.0119707087171929 0.0316455967878369 0 0 0 0 0.189548106363209 0.231037061742936 0 0 0.231707631179522 0 0 0 0 0 0 0 0 0 0 0 0 0 0 0 0 0 0 0 0 0 0 0 0 0 0 0 0.03961956782528 0.0184141918994664 0 0 0 0 0 0 0 0 0 0 0 0 0 0 0 0 0 0 0 0 0 0 0 0 0 0 0 0 0 0 0 0 0.0102291165541283 0 0 0 0 0 0 0 0 0 0 0 0 0 0 0 0 0 0 0 0 0 0 0 0 0 0 0 0 0 0 0 0 0 0 0 0 0 0 0 0 0 0 0 0 0 0 0 0 0 0 0 0 0 0 0.0088302085596223 0 0 0 0 0 0 0 0 0 0 0 0 0 0 0 0 0 0 0 0 0 0 0 0 0 0 0 0 0 0 0 0 0 0 0 0 0 0 0 0 0 0 0 0 0 0 0 0 0 0 0 0 0 0 0 0 0 0 0 0 0 0 0 0 0 0 0 0.0897916307943466 0 0 0 0 0 0 0 0 0 0 0 0 0 0 0 0 0 0 0 0 0 0 0 0 0 0 0 0 0 0 0 0 0 0 0 0 0 0 0 0 0 0 0 0 0 0 0 0 0 0 0 0 0 0 0 0 0 0 0 0
0 0 0 0 0 0 0 0 0 0 0 0 0 0 0 0 0 0 0 0 0 0 0 0 0 0 0 0 0 0 0 0 0 0 0 0 0 0 0 0 0 0 0.0796801940711176 0 0.0932055660338515 0.135619138009747 0.0312550476267561 0 0 0.0658479478228609 0 0 0 0 0 0 0 0 0 0 0.187379509003483 0.0470931639961887 0.111140053308586 0.094442454759665 0 0 0 0 0 0 0 0 0 0 0.0243569317523492 0 0 0 0.114511644874856 0 0 0 0 0 0 0 0 0 0 0 0 0 0 0 0 0 0 0 0 0 0 0 0 0 0 0 0 0 0 0 0 0 0 0 0 0 0 0 0 0 0 0 0 0 0 0 0 0 0 0 0 0 0 0 0 0 0 0 0 0 0 0 0 0 0 0 0 0 0 0 0 0 0 0 0 0 0 0 0 0 0 0 0 0 0 0 0 0 0 0 0 0 0 0 0 0 0 0 0 0 0 0 0 0 0 0 0 0 0 0 0 0 0 0 0 0 0 0 0 0 0 0 0 0 0 0 0 0 0 0 0 0 0 0 0 0 0 0 0 0 0 0 0 0 0 0 0 0 0.015468348740539 0 0 0 0 0 0 0 0 0 0 0 0 0 0 0 0 0 0 0 0 0 0 0 0 0 0 0 0 0 0 0 0 0 0 0 0 0 0 0 0 0 0 0 0 0 0 0 0 0 0 0 0 0 0 0 0 0 0 0 0 0 0 0 0 0 0 0 0 0 0 0 0 0 0 0 0 0 0 0 0 0 0 0 0 0 0 0 0
0 0 0 0 0 0 0 0 0 0 0 0 0 0 0 0 0 0 0 0 0 0.0283096584610274 0 0 0 0 0 0 0 0 0 0 0 0 0 0 0 0 0.0130084065160042 0 0 0 0 0 0 0 0 0 0 0 0 0 0 0 0 0 0 0 0 0.0335290870976899 0.0184056425782608 0.156727990831421 0.128714432212553 0 0 0 0 0 0 0 0.0426160895829614 0 0.0145475869324491 0 0 0.0320007434913854 0 0.0848761834791921 0 0 0 0 0 0 0 0 0 0 0 0 0 0 0 0 0 0 0 0 0 0 0 0 0 0 0 0 0 0 0 0 0.0131538690867812 0 0 0 0 0 0 0 0 0 0 0 0 0 0 0 0 0 0 0 0 0 0 0.420473989150875 0 0 0 0 0 0 0 0 0 0 0 0 0 0 0 0 0 0 0 0 0 0 0 0 0 0 0 0 0 0 0 0 0 0 0 0 0 0 0 0 0 0 0 0 0 0 0 0 0 0 0 0.0067393469247093 0 0 0 0 0 0 0 0 0 0 0 0 0 0 0 0 0 0 0 0 0 0 0 0 0 0 0 0 0 0 0 0 0 0 0 0 0 0 0 0 0 0.00689697365469057 0 0 0 0 0 0 0 0 0 0 0 0 0 0 0 0 0 0 0 0 0 0 0 0 0 0 0 0 0 0 0 0 0 0 0 0 0 0 0 0 0 0 0 0 0 0 0 0 0 0 0 0 0 0 0 0 0 0 0 0 0 0 0 0 0 0 0 0 0 0 0 0 0 0 0 0 0 0 0 0 0 0 0 0 0 0 0 0 0
0 0 0 0 0 0 0 0 0 0 0 0 0 0 0 0 0 0 0 0 0 0 0 0 0 0 0 0 0 0 0 0 0 0 0 0 0 0 0 0 0 0 0 0 0 0 0 0 0 0 0 0 0 0 0 0 0 0 0 0 0 0 0 0 0 0 0 0 0 0 0 0 0 0 0 0 0 0 0 0 0 0.0145449613095419 0 0 0 0.024676133961203 0 0.259405775496092 0.0341084712555189 0.130125219705522 0.0206809503674844 0.0835192226379179 0 0.0215894469482213 0.230678958133975 0.0990883405390381 0 0 0 0 0 0 0.020464480013747 0 0 0 0 0 0 0 0 0 0 0 0 0 0 0 0 0 0 0 0 0 0 0 0 0 0 0 0 0 0 0 0 0 0 0 0 0 0 0 0 0 0 0 0.03246038365754 0 0 0 0 0.00386710408118135 0 0.0247905518930169 0 0 0 0 0 0 0 0 0 0 0 0 0 0 0 0 0 0 0 0 0 0 0 0 0 0 0 0 0 0 0 0 0 0 0 0 0 0 0 0 0 0 0 0 0 0 0 0 0 0 0 0 0 0 0 0 0 0 0 0 0 0 0 0 0 0 0 0 0 0 0 0 0 0 0 0 0 0 0 0 0 0 0 0 0 0 0 0 0 0 0 0 0 0 0 0 0 0 0 0 0 0 0 0 0 0 0 0 0 0 0 0 0 0 0 0 0 0 0 0 0 0 0 0 0 0 0 0 0 0 0 0 0 0 0 0 0 0 0 0 0 0 0 0 0 0 0 0 0 0 0 0 0 0 0 0 0 0 0 0 0 0 0
0 0 0 0 0 0 0 0 0 0 0 0 0 0 0 0 0 0 0 0 0 0 0 0 0 0 0 0 0 0 0 0 0 0 0 0 0 0 0 0 0 0 0 0 0 0 0 0 0 0 0 0 0 0 0 0 0 0 0 0 0 0 0 0 0 0 0 0 0 0 0 0 0 0 0 0 0 0 0 0 0 0.0629896898784436 0.198916269808494 0 0.105801816391688 0.00942516470853462 0 0 0.111761987938657 0 0 0 0 0 0 0.10674317567386 0 0 0.35836492128744 0 0 0 0 0 0 0 0 0 0 0 0 0 0 0 0 0 0 0 0 0 0 0 0 0 0 0 0 0 0 0 0 0 0 0 0 0.0459969743128826 0 0 0 0 0 0 0 0 0 0 0 0 0 0 0 0 0 0 0 0 0 0 0 0 0 0 0 0 0 0 0 0 0 0 0 0 0 0 0 0 0 0 0 0 0 0 0 0 0 0 0 0 0 0 0 0 0 0 0 0 0 0 0 0 0 0 0 0 0 0 0 0 0 0 0 0 0 0 0 0 0 0 0 0 0 0 0 0 0 0 0 0 0 0 0 0 0 0 0 0 0 0 0 0 0 0 0 0 0 0 0 0 0 0 0 0 0 0 0 0 0 0 0 0 0 0 0 0 0 0 0 0 0 0 0 0 0 0 0 0 0 0 0 0 0 0 0 0 0 0 0 0 0 0 0 0 0 0 0 0 0 0 0 0 0 0 0 0 0 0 0 0 0 0 0 0 0 0 0 0 0
0 0 0 0 0 0 0 0 0 0 0 0 0 0 0 0 0 0 0 0 0 0 0 0 0 0 0 0.00322407371054535 0 0 0 0.0022440253331809 0 0 0.00313315069759447 0.00698931171366695 0 0 0 0 0 0.0130808826021025 0 0 0 0 0 0 0 0 0 0 0.0371409593849015 0 0 0 0 0 0 0 0 0 0 0 0 0 0 0 0 0 0 0 0 0 0 0 0 0 0 0.00918212372069593 0.0354028379101308 0 0.0634484435753034 0.513974569507864 0.0176208940783098 0.00734851499821223 0 0.0154172596943604 0.0301887233949433 0 0 0 0 0 0.0114923139751262 0.0381123818412725 0 0.0364144241148479 0 0 0 0 0 0 0 0.00452771022231693 0 0 0.0037674604429861 0 0 0.00449317804854445 0 0 0 0 0 0 0 0 0 0 0.00782992427094313 0 0 0 0 0 0 0 0 0 0 0 0 0 0 0 0.00247587898303867 0 0 0 0 0 0 0 0.00393748728127252 0 0 0 0 0 0 0.0042583195782651 0 0 0 0 0 0 0 0 0 0 0 0 0 0 0 0 0 0 0 0 0 0 0 0 0 0 0 0 0 0 0 0 0 0 0 0 0 0 0 0 0 0 0.00881821799785468 0 0 0 0 0 0 0 0 0 0 0 0 0 0 0 0 0 0 0 0 0 0 0 0 0 0 0 0 0 0 0 0 0 0 0 0 0 0 0 0.085612627028528 0 0 0 0.0298643058931919 0 0 0 0 0 0 0 0 0 0 0 0 0 0 0 0 0 0 0 0 0 0 0 0 0 0 0 0 0 0 0 0 0 0 0 0 0 0 0 0 0 0 0 0 0 0 0 0 0 0 0 0 0 0 0 0 0 0 0 0 0 0 0 0 0 0 0 0 0 0 0 0 0 0 0 0
0 0 0 0 0 0 0 0 0 0 0 0 0 0 0 0 0 0 0 0 0 0 0 0 0 0 0 0 0 0 0 0 0 0 0 0 0 0 0 0 0 0 0 0 0 0 0 0 0 0 0 0 0.121713535213387 0 0 0 0 0 0 0 0 0 0 0 0 0 0 0 0 0 0 0 0 0 0 0 0 0 0 0 0.283949468023572 0.161147331932236 0 0.222180397153638 0.0480153664656493 0 0 0 0.0273243389038675 0 0 0 0 0 0 0.0298617731732847 0 0 0.105807789134365 0 0 0 0 0 0 0 0 0 0 0 0 0 0 0 0 0 0 0 0 0 0 0 0 0 0 0 0 0 0 0 0 0 0 0 0 0 0 0 0 0 0 0 0 0 0 0 0 0 0 0 0 0 0 0 0 0 0 0 0 0 0 0 0 0 0 0 0 0 0 0 0 0 0 0 0 0 0 0 0 0 0 0 0 0 0 0 0 0 0 0 0 0 0 0 0 0 0 0 0 0 0 0 0 0 0 0 0 0 0 0 0 0 0 0 0 0 0 0 0 0 0 0 0 0 0 0 0 0 0 0 0 0 0 0 0 0 0 0 0 0 0 0 0 0 0 0 0 0 0 0 0 0 0 0 0 0 0 0 0 0 0 0 0 0 0 0 0 0 0 0 0 0 0 0 0 0 0 0 0 0 0 0 0 0 0 0 0 0 0 0 0 0 0 0 0 0 0 0 0 0 0 0 0 0 0 0 0 0 0 0 0 0 0 0 0 0 0
0 0 0 0 0 0 0 0 0 0 0 0 0 0 0 0 0 0 0 0 0 0 0 0 0 0 0 0.00408496982068749 0 0 0 0 0 0 0 0.0150984471407323 0 0 0 0 0 0.0230861947111668 0 0 0 0 0 0 0 0 0 0 0.0702095693536035 0 0 0 0 0 0 0 0 0 0 0 0 0 0 0 0 0 0 0 0 0 0 0 0 0 0 0 0 0.463303415152773 0.0788546779691606 0 0.0197989447639652 0.00590051196321526 0 0 0.0315354217115303 0 0 0 0 0 0 0 0 0 0 0 0 0 0 0 0 0 0 0 0 0 0 0.00432667790788077 0 0 0 0 0 0 0 0 0 0 0.00965586685224617 0 0 0 0 0 0 0 0 0 0 0 0 0 0 0 0 0 0 0 0 0 0 0 0.00472613822296368 0 0 0 0 0 0 0.00540130082624421 0 0 0 0 0 0 0 0 0 0 0 0 0 0 0 0 0 0 0 0 0 0 0 0 0 0 0 0 0 0 0 0 0 0 0 0 0 0 0 0 0 0 0.0266455494945024 0 0 0 0 0 0 0 0 0 0 0 0 0 0 0 0 0 0 0 0 0 0 0 0 0 0 0 0 0 0 0 0 0 0 0 0 0 0 0 0.159739859352467 0 0 0 0.0776324547568608 0 0 0 0 0 0 0 0 0 0 0 0 0 0 0 0 0 0 0 0 0 0 0 0 0 0 0 0 0 0 0 0 0 0 0 0 0 0 0 0 0 0 0 0 0 0 0 0 0 0 0 0 0 0 0 0 0 0 0 0 0 0 0 0 0 0 0 0 0 0 0 0 0 0 0 0
0 0 0 0 0.0285635053808651 0.00198166365747808 0 0 0 0.0207228841529962 0 0 0 0 0.00175688649690918 0 0 0 0 0 0 0 0 0 0 0 0 0 0.00302416735237338 0 0.0237931944758915 0 0 0 0 0 0.0308750665050989 0.13201373596163 0.000715883742824142 0 0 0 0 0 0 0 0.00207616485454263 0 0 0 0.00205513169469607 0 0 0 0 0 0 0 0.0374330098981728 0.000701638547366383 0 0.00196028933020327 0.00695667299230083 0 0 0 0 0 0 0 0 0 0.000855192212509275 0.0124007240370818 0 0.000894125045745334 0 0 0 0 0.013772857833779 0.00408122252578312 0.00437865205637984 0.00508721987119733 0 0.108413728086199 0.10612636386592 0.0670033492029222 0.171598050876379 0.00235208654835515 0 0 0.00403053005007032 0 0.00264734254129852 0.0484382555195902 0 0 0.00352561849950181 0 0 0.00383462022823859 0.00170649517878078 0 0 0 0 0 0 0 0 0 0 0 0 0 0 0 0 0 0 0 0 0 0 0 0.00922565607486361 0 0 0.012136122143177 0.00898450046510784 0.0289441495875702 0.0062445541015349 0.00537739829586162 0.00130428573113638 0.00450373936358347 0 0.00033138322755189 0.00374802452673959 0.0209363995327939 0 0 0.0274671309462878 0 0 0 0.00433842226741743 0.00200350350642527 0 0.00365186975426666 0 0 0 0.00502653125260309 0 0 0 0 0 0 0 0 0 0 0 0 0 0 0 0 0 0 0 0 0 0 0 0 0 0 0 0 0 0 0 0 0 0 0 0 0 0 0 0 0 0 0 0 0 0 0 0 0 0 0 0 0 0 0 0 0 0 0 0 0 0 0 0 0 0 0 0 0 0 0 0 0 0 0 0 0 0 0 0 0 0 0 0 0 0 0 0 0 0 0 0 0 0 0 0 0 0 0 0 0 0 0 0 0 0 0 0 0 0 0 0 0 0 0 0 0 0 0 0 0 0 0 0 0 0 0 0 0 0 0 0 0 0 0 0 0 0 0 0 0 0 0 0 0 0 0 0 0 0 0 0 0 0 0 0 0 0 0 0 0 0 0
0.00346999281586789 0 0 0 0.0352543114944052 0.00780646583146946 0 0 0.00242754521045629 0.0461619328748723 0.00373416586872099 0.00283781266346181 0 0 0.00173278398645035 0.00166299812588836 0 0 0 0 0 0 0 0 0 0 0 0.00233617770780757 0.00151838809485473 0.0146684395864595 0.0689118511330122 0 0 0 0 0 0.02040288751752 0.0910924669443304 0 0 0 0 0 0 0.00289258950761706 0 0.00299492951470263 0 0 0 0.00374288460756098 0 0 0.00272839836884315 0 0 0 0 0.00391836481236786 0 0 0 0.00160873050830376 0 0 0.00211954785698402 0 0 0 0 0 0.00247553447868987 0 0 0 0 0 0 0 0.00736556261285892 0.0025047004368809 0.00347454404581645 0 0.00309502428984779 0.221319755196954 0 0.012119170190005 0.0655169879051412 0.0443392795466742 0 0 0 0.0366515159571093 0 0.117193968695858 0.0224166502499415 0 0 0 0 0 0 0 0 0.00183098731619092 0 0 0 0.0034947567266497 0 0 0.00197473719922911 0 0 0 0 0 0 0 0 0 0 0.0038115650993909 0 0 0 0 0 0 0.0146968667949604 0.00647533261804752 0 0.0064393594070603 0.00743877997520226 0 0.005499620084268 0 0.000524948050282566 0.0107294390906165 0.00670569420022846 0 0 0 0 0.00303326742466753 0 0.02395576214041 0.00390554798041188 0 0.0216274472240885 0 0 0 0.0153595300305621 0 0 0 0 0 0 0 0 0 0 0 0 0 0 0 0 0 0 0 0 0 0 0 0 0 0 0 0 0 0 0 0 0 0 0 0 0 0 0 0 0 0 0 0 0 0 0 0 0 0 0 0 0 0 0 0 0 0 0 0 0 0 0 0 0 0 0 0 0 0 0 0 0 0 0 0 0 0 0 0 0 0 0 0 0 0 0 0 0 0 0 0 0 0 0 0 0 0 0 0 0 0 0 0 0 0 0 0 0 0 0 0 0 0 0 0 0 0 0 0 0 0 0 0 0 0 0 0 0 0 0 0 0 0 0 0 0 0 0 0 0 0 0 0 0 0 0 0 0 0 0 0 0 0 0 0 0 0 0 0 0 0 0
0 0 0 0 0.0282213694814237 0 0 0 0 0.00780394510634601 0 0 0 0 0 0 0 0 0 0 0 0 0 0 0 0 0 0 0.00463183998761604 0 0.00944755150425399 0 0 0 0 0 0.140637366864655 0.107582830144227 0 0 0 0 0 0 0 0 0 0 0 0 0 0 0 0 0 0 0 0 0.111035918991102 0.00503772592401313 0 0 0.00535925689567209 0 0 0 0 0 0 0 0 0 0 0.0846008436035523 0 0 0 0 0 0 0 0 0 0 0.337038487006603 0.0188535524796273 0 0.0142859527216306 0.00860159849874663 0 0 0 0 0 0 0 0 0 0 0 0 0 0 0 0 0 0 0 0 0 0 0 0 0 0 0 0 0 0 0 0 0 0 0 0 0 0 0 0 0 0.0103208106337184 0.0849751173276594 0.00577784141582476 0.00357559806323895 0 0 0 0 0 0.0122123933500896 0 0 0 0 0 0 0 0 0 0 0 0 0 0 0 0 0 0 0 0 0 0 0 0 0 0 0 0 0 0 0 0 0 0 0 0 0 0 0 0 0 0 0 0 0 0 0 0 0 0 0 0 0 0 0 0 0 0 0 0 0 0 0 0 0 0 0 0 0 0 0 0 0 0 0 0 0 0 0 0 0 0 0 0 0 0 0 0 0 0 0 0 0 0 0 0 0 0 0 0 0 0 0 0 0 0 0 0 0 0 0 0 0 0 0 0 0 0 0 0 0 0 0 0 0 0 0 0 0 0 0 0 0 0 0 0 0 0 0 0 0 0 0 0 0 0 0 0 0 0 0 0 0 0 0 0 0 0 0 0 0 0 0 0 0 0 0 0 0 0 0 0 0 0 0 0 0
0 0 0 0 0.00335369089461351 0 0 0 0 0 0.00172100064812054 0 0 0 0 0.000931685408496274 0 0 0 0 0 0 0 0 0 0 0 0 0.000617301502819366 0.00185127401509413 0.0188571011869901 0.000466482229106073 0 0 0.00182052633104497 0 0 0.00446186843605926 0.000544990560197977 0 0 0 0 0 0.0016146323199741 0.000898694694179851 0 0 0 0 0.00256298698831859 0 0 0.00121571955681023 0 0 0 0 0.0193306420682315 0 0 0.00217089184480706 0.00422650907719451 0 0 0.00158171022911443 0.00106580565826399 0 0.00121691940149885 0 0 0.00116774616487685 0 0 0 0 0 0 0 0.027617941584077 0 0.00260008941692895 0 0 0.0487882536432325 0.0233688199225136 0.00327545590938297 0 0.347912192263448 0.0993727687201862 0.0301992612093066 0.0529104779022497 0 0.0179960906007955 0.0486644893872911 0.0192020446398606 0 0 0 0.00831575463241682 0.0154522499464911 0.0333037971274152 0.0375883491562674 0 0 0 0 0 0.00185027386705788 0 0 0 0 0 0 0 0 0 0 0 0 0 0 0 0 0 0 0 0 0 0.00120797322621469 0.00310674109024192 0 0.0026911835269777 0.000835665224119924 0.00404334814745659 0 0 0.000816666730119536 0.00559556831231819 0.00766644672293801 0 0.0220866619035678 0 0.00228696784803394 0.00117204384873208 0.0117581504838663 0.0019453759200647 0.00488532756806645 0.00580457516352932 0.0106696328379465 0.0107194934224011 0.00136234601997815 0.00759805514170238 0 0 0 0 0 0 0 0 0 0 0 0 0 0 0 0 0 0 0 0 0 0 0 0 0 0 0 0 0 0 0 0 0 0 0 0 0 0 0 0 0.000606005986863956 0 0 0 0 0 0 0 0 0 0 0 0 0 0 0 0 0 0 0 0 0 0 0 0 0 0 0 0 0 0 0 0 0 0 0 0 0 0 0 0.000509027067530736 0 0 0 0 0 0 0 0 0 0 0 0 0.000446808706802589 0 0 0 0 0 0 0 0 0.00208944595579419 0 0 0 0 0 0 0 0 0 0 0 0 0 0 0 0 0 0 0 0 0 0 0 0 0 0 0 0 0 0 0 0 0 0 0 0 0 0 0 0 0 0 0 0 0 0 0 0 0 0 0 0 0 0 0 0 0 0 0 0
0 0 0 0 0.00177702700538261 0 0 0 0 0.00108218145808236 0.00132508109212772 0 0 0 0 0 0 0 0 0 0 0 0 0 0 0 0 0 0 0 0.0079060877926211 0 0 0 0.00103200566925519 0 0.00265879605473858 0.00459718318699265 0 0 0 0 0 0 0.00058546645228846 0.000716459105207918 0 0 0 0 0.00408562451175729 0 0 0 0 0 0 0 0.0263909419154298 0 0 0.00239621254260027 0.00473575738721139 0 0 0.00110418112356415 0.000549943467773393 0 0.000976817362583824 0 0 0.00209168443087467 0.000657258675902934 0 0 0 0 0 0 0.00305067733932943 0.00889951165433056 0.00427708813643799 0.00152423162578547 0.00495653553883219 0.104967164970723 0.0132859877314594 0.00165677705764995 0.292275225513784 0 0.0660616137577799 0.0342111655027966 0.0336749746272726 0 0.0112990936730371 0.00331549744277974 0.0298961593998091 0 0 0.00151060727015419 0.0108751775264258 0.0158998804553875 0.0818947490266271 0.0526097673168167 0 0 0 0 0 0.00126998779298073 0 0 0 0 0 0 0 0 0 0 0 0 0 0 0 0 0 0.00362887447708729 0 0 0 0.00157620466425351 0.00139086752472708 0 0.00369290676465802 0.00149976786663565 0.00557810987342192 0 0.000202633109566912 0.00365687278104069 0.00812317285693182 0.00968287160827674 0 0.0372128072767419 0 0.0029365899686061 0.00196293812129048 0.0133171352086532 0.00390443537667906 0.0110830582320159 0.00812533571791001 0.0144352487033794 0.010489193486065 0.00116681554974737 0.00977688055623449 0 0 0 0 0 0 0 0 0 0 0 0 0 0 0 0 0 0 0 0 0 0 0 0 0 0 0 0 0 0 0 0 0 0 0 0 0 0 0 0 0.000644583461869452 0 0 0 0 0 0 0 0 0 0 0 0 0 0 0 0 0 0 0 0 0 0 0 0 0 0 0 0 0 0 0 0 0 0 0 0 0 0 0 0.000608638130227166 0 0 0 0 0 0 0 0 0 0 0 0 0.00044971131438464 0 0 0 0 0 0 0.000532517928079943 0 0.00224124684692294 0 0 0 0 0 0 0 0 0 0 0 0 0 0 0 0 0 0 0 0 0 0 0 0 0 0 0 0 0 0 0 0 0 0 0 0 0 0 0 0 0 0 0 0 0 0 0 0 0 0 0 0 0 0 0 0 0 0 0 0
0 0 0 0 0 0 0 0 0 0 0 0 0 0 0 0 0 0 0 0 0 0 0 0 0 0 0 0 0 0 0 0.00164750548481271 0 0 0.00544541123233249 0 0 0 0 0 0 0 0 0 0 0 0 0 0 0 0 0 0 0 0 0 0 0 0 0 0 0 0 0 0 0 0 0 0 0 0 0 0 0 0 0 0 0 0 0.019378565386025 0 0 0 0 0.00239563440046499 0 0 0.139000342897086 0.109995597705612 0 0.0816665739886203 0.196380175113248 0 0.0502131505462761 0.0170796452518043 0 0 0 0 0.0168274262936448 0.0400283670219598 0.0785636958802983 0.126667839501794 0 0 0 0 0 0 0 0 0 0 0 0 0 0 0 0 0 0 0 0 0 0 0 0 0 0 0 0 0 0 0 0 0 0 0 0 0 0.0100811191631605 0 0.0210010689307397 0 0 0 0 0 0.0130026734363129 0.00804198054703373 0.0271049253522774 0.0312200029089712 0.00425829895752442 0 0 0 0 0 0 0 0 0 0 0 0 0 0 0 0 0 0 0 0 0 0 0 0 0 0 0 0 0 0 0 0 0 0 0 0 0 0 0 0 0 0 0 0 0 0 0 0 0 0 0 0 0 0 0 0 0 0 0 0 0 0 0 0 0 0 0 0 0 0 0 0 0 0 0 0 0 0 0 0 0 0 0 0 0 0 0 0 0 0 0 0 0 0 0 0 0 0 0 0 0 0 0 0 0 0 0 0 0 0 0 0 0 0 0 0 0 0 0 0 0 0 0 0 0 0 0 0 0 0 0 0 0 0 0 0 0 0 0 0 0 0 0 0 0 0 0 0 0 0 0 0 0 0 0 0 0 0 0 0 0 0 0 0
0 0 0 0 0 0 0 0 0 0 0 0 0 0 0 0 0 0 0 0 0 0 0 0 0 0 0 0 0 0 0 0 0 0 0 0 0 0 0 0 0 0 0 0 0 0 0 0 0 0 0 0 0 0 0 0 0 0 0 0 0 0 0 0 0 0 0 0 0 0 0 0 0 0 0 0 0 0 0 0.00723662311177259 0 0 0 0 0 0 0 0.0992544793420188 0.13384412445337 0.191888811261433 0 0.211665348875134 0 0.192897177980676 0 0 0 0 0 0.00378467070788107 0.0203305398294497 0.0686560781641808 0.0528587454572192 0 0 0 0 0 0 0 0 0 0 0 0 0 0 0 0 0 0 0 0 0 0 0 0 0 0 0 0 0 0 0 0 0 0 0 0 0 0 0 0 0 0 0 0 0 0 0 0 0.0175834008168648 0 0 0 0 0 0 0 0 0 0 0 0 0 0 0 0 0 0 0 0 0 0 0 0 0 0 0 0 0 0 0 0 0 0 0 0 0 0 0 0 0 0 0 0 0 0 0 0 0 0 0 0 0 0 0 0 0 0 0 0 0 0 0 0 0 0 0 0 0 0 0 0 0 0 0 0 0 0 0 0 0 0 0 0 0 0 0 0 0 0 0 0 0 0 0 0 0 0 0 0 0 0 0 0 0 0 0 0 0 0 0 0 0 0 0 0 0 0 0 0 0 0 0 0 0 0 0 0 0 0 0 0 0 0 0 0 0 0 0 0 0 0 0 0 0 0 0 0 0 0 0 0 0 0 0 0 0 0 0 0 0 0 0 0 0
0 0 0 0 0 0 0 0 0 0 0 0 0 0 0 0 0 0 0 0 0 0 0 0 0 0 0 0 0 0 0 0.00358459014405941 0 0 0.00856385820542218 0 0 0 0 0 0 0 0 0 0 0 0 0 0 0 0 0 0 0 0.00181903879026022 0.0019698749275714 0 0 0 0 0 0 0 0 0 0 0 0 0 0 0 0.00630604321232039 0 0 0 0 0 0 0 0.0163345176131679 0 0 0 0 0 0 0 0.097196334896039 0.0736364979519867 0.257903577310945 0.118305292680233 0 0 0.0474310889600072 0.0068192891193463 0 0 0 0 0.0223469969871819 0.0366141072524497 0.0665114284562708 0.100223240805733 0 0 0.00426529346803637 0 0 0 0 0 0 0 0 0 0 0 0 0 0 0 0 0 0 0 0 0 0 0 0 0 0 0 0 0 0 0 0 0.0042654682178507 0 0.0165986668694127 0 0.0265329903634751 0 0 0 0 0 0.0150451627452136 0.00751811503652582 0.0190665033041906 0.0317416665583277 0.00323223824559137 0 0 0 0 0 0 0 0 0 0 0 0 0 0 0 0 0 0 0 0 0 0 0 0 0 0 0 0 0 0 0 0 0 0 0 0.00104024483483784 0 0 0 0 0 0 0 0 0 0 0 0 0 0 0 0 0 0 0 0 0 0 0 0 0 0 0 0 0 0 0 0 0 0 0 0 0 0 0 0 0 0 0 0 0 0 0 0 0 0 0 0 0 0 0 0 0 0 0 0 0 0 0 0 0 0 0 0.00512787304354514 0 0 0 0 0 0 0 0 0 0 0 0 0 0 0 0 0 0 0 0 0 0 0 0 0 0 0 0 0 0 0 0 0 0 0 0 0 0 0 0 0 0 0 0 0 0 0 0 0 0 0 0 0 0 0 0 0 0 0 0
0 0 0 0.0218234045270383 0.0291974279815782 0 0.0140972153436755 0 0.0154789326646542 0.0225539277808643 0 0 0 0 0 0 0 0 0 0 0 0 0 0 0 0 0 0 0 0.0195180035320011 0.0699567229534936 0 0 0 0 0 0 0.420092815629327 0 0 0 0 0 0 0 0 0 0 0 0 0 0 0 0 0 0 0 0 0 0 0 0 0 0 0 0 0 0 0 0 0 0 0 0 0 0 0 0 0 0 0 0 0 0 0.0149358240058276 0.0665308488152289 0 0 0 0 0 0 0 0 0 0.0144744858125974 0 0 0 0 0 0 0 0 0 0 0 0 0 0 0 0 0 0 0 0 0 0 0 0 0 0 0 0 0 0 0 0 0 0.244910370322137 0 0 0.0464300206315772 0 0 0 0 0 0 0 0 0 0 0 0 0 0 0 0 0 0 0 0 0 0 0 0 0 0 0 0 0 0 0 0 0 0 0 0 0 0 0 0 0 0 0 0 0 0 0 0 0 0 0 0 0 0 0 0 0 0 0 0 0 0 0 0 0 0 0 0 0 0 0 0 0 0 0 0 0 0 0 0 0 0 0 0 0 0 0 0 0 0 0 0 0 0 0 0 0 0 0 0 0 0 0 0 0 0 0 0 0 0 0 0 0 0 0 0 0 0 0 0 0 0 0 0 0 0 0 0 0 0 0 0 0 0 0 0 0 0 0 0 0 0 0 0 0 0 0 0 0 0 0 0 0 0 0 0 0 0 0 0 0 0 0 0 0 0 0 0 0 0 0 0 0 0 0 0 0 0 0 0 0 0 0 0
0 0 0 0 0 0 0 0 0 0 0 0 0 0 0 0 0 0 0 0 0 0 0 0 0 0 0 0 0 0 0 0 0 0 0 0 0 0 0 0 0 0 0 0 0 0 0 0 0 0 0 0 0 0 0 0 0 0 0 0 0 0 0 0 0 0 0 0 0 0 0 0 0 0 0 0 0 0 0 0.0119144534688709 0 0 0 0 0 0 0 0.093282271642046 0.0697175627070888 0.186075816234411 0.30422368309685 0.133836889239762 0 0 0 0 0 0 0 0 0.0297784063184043 0.0689541504244704 0.0755517622084743 0 0 0 0 0 0 0 0 0 0 0 0 0 0 0 0 0 0 0 0 0 0 0 0 0 0 0 0 0 0 0 0 0 0 0 0 0 0 0 0 0 0 0 0 0 0 0 0 0.0266650046596222 0 0 0 0 0 0 0 0 0 0 0 0 0 0 0 0 0 0 0 0 0 0 0 0 0 0 0 0 0 0 0 0 0 0 0 0 0 0 0 0 0 0 0 0 0 0 0 0 0 0 0 0 0 0 0 0 0 0 0 0 0 0 0 0 0 0 0 0 0 0 0 0 0 0 0 0 0 0 0 0 0 0 0 0 0 0 0 0 0 0 0 0 0 0 0 0 0 0 0 0 0 0 0 0 0 0 0 0 0 0 0 0 0 0 0 0 0 0 0 0 0 0 0 0 0 0 0 0 0 0 0 0 0 0 0 0 0 0 0 0 0 0 0 0 0 0 0 0 0 0 0 0 0 0 0 0 0 0 0 0 0 0 0 0 0
0.00394076412825252 0 0 0 0 0 0 0 0 0 0.00557552889071193 0 0 0 0 0 0 0 0 0 0 0 0 0 0 0 0 0 0 0 0.057610759371442 0 0 0 0 0 0 0 0 0 0 0 0 0 0.00291094691972408 0 0 0 0 0 0 0 0 0 0 0 0 0 0 0 0 0 0 0 0 0.00499952399279462 0 0 0 0 0 0 0 0 0 0 0 0 0 0.0908736586096984 0 0.00717144950386568 0 0 0.00713259009802169 0.154670143051172 0 0.180065510813425 0.0146030881888722 0.0451802605583947 0 0.0137356515723432 0 0 0 0.267733929562236 0 0 0 0 0 0 0 0 0 0 0 0 0.00432302673891651 0 0 0 0 0 0 0 0 0 0 0 0 0 0.00653453139205706 0 0 0 0.0177769662553363 0 0 0 0 0 0 0 0 0.0948449091973766 0 0 0 0 0 0 0 0 0 0 0.00979282045109051 0 0 0.00380463742131497 0 0 0 0.00671930328295363 0 0 0 0 0 0 0 0 0 0 0 0 0 0 0 0 0 0 0 0 0 0 0 0 0 0 0 0 0 0 0 0 0 0 0 0 0 0 0 0 0 0 0 0 0 0 0 0 0 0 0 0 0 0 0 0 0 0 0 0 0 0 0 0 0 0 0 0 0 0 0 0 0 0 0 0 0 0 0 0 0 0 0 0 0 0 0 0 0 0 0 0 0 0 0 0 0 0 0 0 0 0 0 0 0 0 0 0 0 0 0 0 0 0 0 0 0 0 0 0 0 0 0 0 0 0 0 0 0 0 0 0 0 0 0 0 0 0 0 0 0 0 0 0 0 0 0 0 0 0 0 0 0 0 0 0 0 0 0 0 0 0 0
0.00314551437301756 0 0 0 0 0.0038256194585212 0 0 0 0.00522468653474799 0.013861762111909 0.00457323401576727 0 0 0 0 0 0 0 0 0 0 0 0 0 0 0 0 0 0.0141004882491596 0.178294499343724 0 0 0 0 0 0 0.0113543165345015 0 0 0 0 0 0 0.00353051014934289 0 0 0 0 0 0 0 0 0 0 0 0 0 0.00249577962994587 0 0 0 0.00110136769572976 0 0 0.00389678967790084 0 0 0 0 0 0.00497799911892263 0 0 0 0 0 0 0 0.0293299347346722 0.0281298034226375 0.0178699798359277 0.0055127895981834 0 0.098058248330372 0.0222295387194213 0 0.0533856273729671 0.0989395476431112 0 0 0 0.00790736448733702 0 0.201169400444929 0 0 0 0.0089234936309217 0 0 0.00389176849814981 0 0 0 0 0 0 0 0 0 0 0 0 0 0 0 0 0 0 0 0 0 0 0 0 0.0363861153263351 0 0 0 0 0 0 0 0 0.118375922781137 0 0 0.0030799828235797 0.00374094586202195 0 0 0 0 0 0 0.00770047427908345 0 0 0 0 0 0 0.00498649531602242 0 0 0 0 0 0 0 0 0 0 0 0 0 0 0 0 0 0 0 0 0 0 0 0 0 0 0 0 0 0 0 0 0 0 0 0 0 0 0 0 0 0 0 0 0 0 0 0 0 0 0 0 0 0 0 0 0 0 0 0 0 0 0 0 0 0 0 0 0 0 0 0 0 0 0 0 0 0 0 0 0 0 0 0 0 0 0 0 0 0 0 0 0 0 0 0 0 0 0 0 0 0 0 0 0 0 0 0 0 0 0 0 0 0 0 0 0 0 0 0 0 0 0 0 0 0 0 0 0 0 0 0 0 0 0 0 0 0 0 0 0 0 0 0 0 0 0 0 0 0 0 0 0 0 0 0 0 0 0 0 0 0 0
0 0 0 0 0 0 0 0 0 0 0 0 0 0 0 0 0 0 0 0 0 0 0 0 0 0 0 0 0 0 0.136517763267746 0 0 0 0 0 0 0 0 0 0 0 0 0 0 0 0 0 0 0 0 0 0 0 0 0 0 0 0 0 0 0 0 0 0 0 0 0 0 0 0 0 0 0 0 0 0 0 0 0 0 0 0 0 0 0 0 0 0 0 0 0 0 0 0 0 0 0.246193020093745 0 0 0 0 0 0 0 0 0 0 0 0 0 0 0 0 0 0 0 0 0 0 0 0 0 0 0 0 0.284490812638582 0 0 0 0 0 0 0 0 0.332798403999928 0 0 0 0 0 0 0 0 0 0 0 0 0 0 0 0 0 0 0 0 0 0 0 0 0 0 0 0 0 0 0 0 0 0 0 0 0 0 0 0 0 0 0 0 0 0 0 0 0 0 0 0 0 0 0 0 0 0 0 0 0 0 0 0 0 0 0 0 0 0 0 0 0 0 0 0 0 0 0 0 0 0 0 0 0 0 0 0 0 0 0 0 0 0 0 0 0 0 0 0 0 0 0 0 0 0 0 0 0 0 0 0 0 0 0 0 0 0 0 0 0 0 0 0 0 0 0 0 0 0 0 0 0 0 0 0 0 0 0 0 0 0 0 0 0 0 0 0 0 0 0 0 0 0 0 0 0 0 0 0 0 0 0 0 0 0 0 0 0 0 0 0 0 0 0 0 0 0 0 0 0
0 0 0 0 0 0 0 0 0 0 0 0 0 0 0 0 0 0 0 0 0 0 0 0 0 0 0 0 0 0 0 0 0 0 0 0 0 0 0 0 0 0 0 0 0 0 0 0 0 0 0 0 0 0 0 0 0 0 0 0 0 0 0 0 0 0 0 0 0 0 0 0 0 0 0 0 0 0 0 0 0 0.235399735855322 0 0 0 0 0 0 0 0 0 0 0 0 0 0 0.346542282069146 0 0.26845499544086 0 0 0 0 0 0 0 0 0 0 0 0 0 0 0 0 0 0 0 0 0 0 0 0 0 0 0 0 0 0 0 0 0 0 0 0 0.149602986634672 0 0 0 0 0 0 0 0 0 0 0 0 0 0 0 0 0 0 0 0 0 0 0 0 0 0 0 0 0 0 0 0 0 0 0 0 0 0 0 0 0 0 0 0 0 0 0 0 0 0 0 0 0 0 0 0 0 0 0 0 0 0 0 0 0 0 0 0 0 0 0 0 0 0 0 0 0 0 0 0 0 0 0 0 0 0 0 0 0 0 0 0 0 0 0 0 0 0 0 0 0 0 0 0 0 0 0 0 0 0 0 0 0 0 0 0 0 0 0 0 0 0 0 0 0 0 0 0 0 0 0 0 0 0 0 0 0 0 0 0 0 0 0 0 0 0 0 0 0 0 0 0 0 0 0 0 0 0 0 0 0 0 0 0 0 0 0 0 0 0 0 0 0 0 0 0 0 0 0 0 0
0 0 0 0 0 0 0 0 0 0 0 0 0 0 0 0 0 0 0 0 0 0 0 0 0 0 0 0 0 0 0 0 0 0 0 0 0 0 0 0 0 0 0 0 0 0 0 0 0 0 0 0 0 0 0 0 0 0 0 0 0 0 0 0 0 0 0 0 0 0 0 0 0 0 0 0 0 0 0 0 0.45952418336039 0 0.095045107655716 0 0.0347285983367137 0 0 0 0.0243255345404577 0 0 0 0 0 0 0.0434201400502054 0 0.0947443319985777 0 0 0 0 0 0 0 0 0 0 0 0 0 0 0 0 0 0 0 0 0 0 0 0 0 0 0 0 0 0 0 0 0 0 0 0 0 0.24821210405794 0 0 0 0 0 0 0 0 0 0 0 0 0 0 0 0 0 0 0 0 0 0 0 0 0 0 0 0 0 0 0 0 0 0 0 0 0 0 0 0 0 0 0 0 0 0 0 0 0 0 0 0 0 0 0 0 0 0 0 0 0 0 0 0 0 0 0 0 0 0 0 0 0 0 0 0 0 0 0 0 0 0 0 0 0 0 0 0 0 0 0 0 0 0 0 0 0 0 0 0 0 0 0 0 0 0 0 0 0 0 0 0 0 0 0 0 0 0 0 0 0 0 0 0 0 0 0 0 0 0 0 0 0 0 0 0 0 0 0 0 0 0 0 0 0 0 0 0 0 0 0 0 0 0 0 0 0 0 0 0 0 0 0 0 0 0 0 0 0 0 0 0 0 0 0 0 0 0 0 0 0
0 0 0 0 0 0 0 0 0 0 0 0 0 0 0 0 0 0 0 0 0 0 0 0 0 0 0 0 0 0 0 0.00876450811741526 0.00881767986979767 0.00723754023829516 0.0168008599921024 0 0 0 0 0 0.0014323645056553 0.00144490344074566 0 0 0 0 0 0 0 0 0 0 0 0 0.0200131010394013 0.0219289615290336 0 0 0 0 0 0 0 0 0 0 0 0 0 0 0 0.0121518038777531 0 0 0 0 0.00510584086064458 0 0 0 0 0 0 0 0 0 0 0.0114890590524723 0.0178853232827605 0.0166208033408758 0.00159095207432635 0.0168071378138166 0 0 0 0 0 0 0 0 0.193544902697687 0.0228680857832358 0.0546537852864694 0.00294714723358891 0 0 0 0 0 0 0 0 0 0 0 0 0 0 0 0 0 0 0 0 0 0 0 0 0 0 0 0 0 0 0 0 0 0 0.00665246702617289 0 0 0 0 0 0 0 0 0 0.0251561303336218 0.0104257672350806 0.0530754445628839 0.0419849438738417 0.021199455081095 0 0 0 0 0 0 0 0 0 0 0 0 0 0.00684153626030981 0 0 0 0 0 0 0 0 0 0 0 0 0 0 0 0 0 0 0 0.00441667898441945 0.012154168679884 0.00610666196738204 0 0 0 0 0 0.0151332108628978 0 0 0 0 0 0 0 0 0 0 0 0 0 0 0 0 0 0 0.00501459424919908 0.000929029604534369 0 0 0 0 0 0 0 0 0 0 0 0 0 0 0 0 0 0 0 0 0 0 0 0 0 0 0 0 0 0 0 0 0 0.000768577659542919 0 0 0 0.00070470479458483 0 0 0 0.139327575491989 0 0.000750806977408136 0 0 0 0.00129112431640552 0 0 0 0 0 0 0 0 0 0 0 0 0 0 0 0 0 0 0 0 0 0 0 0 0 0 0 0 0 0 0 0 0 0.00329417101127846 0 0.0549535300618789 0.00364497964795715 0 0.00160478644019006 0.0129947004144674 0.0352001423158549 0.0104037869195479 0 0 0.00327645991204976 0 0 0 0.00106078103084251 0.0233564840348224 0 0 0 0.0561725402137812
0 0 0 0 0 0 0 0 0 0 0 0 0 0 0 0 0 0 0 0 0 0 0 0 0 0 0 0 0 0 0 0.00182450022149683 0.0019167427485274 0.0039392786060529 0.00860758474986425 0 0 0 0 0 0.001258954585904 0.00131949976635845 0 0 0 0 0 0 0 0 0 0 0 0 0.0171990484543112 0.0051426227305418 0 0.000702269638793019 0 0 0 0 0 0 0 0 0 0 0 0 0 0.00452916819951832 0 0 0 0 0.00191049654018147 0 0 0 0 0 0 0 0 0 0 0.0171874152551139 0.0210518539631066 0.0318301171683306 0.00688040430474119 0.0221696629374249 0 0.00638997787112608 0 0 0 0 0 0.155818058291723 0 0.0215987822051227 0.0677974148788861 0 0 0 0 0 0 0 0 0 0 0 0 0 0 0 0 0 0 0 0 0 0 0 0 0 0 0 0 0 0 0 0 0 0 0 0.00402051845996586 0 0 0 0 0.0133702733420363 0 0 0 0 0.0259819600128465 0.0385010159671129 0.0677947995196341 0.0505498720703896 0.0313846828921825 0 0 0 0 0 0 0 0 0 0 0 0 0 0.00289447162460768 0 0 0 0 0 0 0 0 0 0 0 0 0 0 0 0 0 0 0 0.00110779772807735 0.00763077967481251 0.000685475647430879 0 0 0 0 0 0.00208667371568718 0 0 0 0 0 0 0 0 0 0 0 0 0 0 0 0 0 0 0 0.000830734395195097 0 0 0 0 0 0 0 0 0 0 0 0 0 0 0 0 0 0 0 0 0 0 0 0 0 0 0 0 0 0 0 0 0.000499891725295509 0.00166017573384602 0 0 0 0 0 0 0 0.122386363436768 0 0 0 0 0 0.00111644759979443 0 0 0 0 0 0 0 0 0 0 0 0 0 0 0 0 0 0 0 0 0 0 0 0 0 0 0 0 0 0 0 0 0 0.00347190986762794 0 0.0739027988957663 0.0169443647061126 0 0 0.00957684405747995 0.0409911455833436 0.00977707957435795 0 0 0 0 0 0 0 0.0282009006001855 0 0 0.00314239565666632 0.0424167743956525
0 0 0 0 0 0 0 0 0 0 0 0 0 0 0 0 0 0 0 0 0 0 0 0 0 0 0 0 0 0 0 0 0 0 0 0 0 0 0 0 0 0 0 0 0 0 0 0 0 0 0.00199029501107473 0 0 0 0 0.00170325639945939 0 0 0.0034567980152038 0 0 0 0 0 0 0 0 0 0 0 0 0.00265884847147411 0 0 0 0 0 0 0 0 0 0 0 0 0.0052281300109753 0 0 0.0623589811780633 0.182531977656306 0.105166805749417 0.0391138398635433 0.0677943231890753 0 0.0249083367162834 0 0.00262105045559401 0 0 0 0.0309921907329282 0.0363593138174336 0 0.162721922200925 0 0 0 0 0 0 0 0 0 0 0 0 0 0 0 0 0 0 0 0 0 0 0 0 0 0 0 0 0 0 0 0 0 0 0 0 0 0.0578267197835027 0 0.0914990755692933 0 0 0.00244294773929379 0.00636619717052384 0.0056248508822779 0.0318870106422385 0 0.0415527303868665 0.0272973581821485 0.00331721820884763 0.00257982196725176 0 0 0 0 0 0 0 0 0 0 0 0 0 0 0 0 0 0 0 0 0 0 0 0 0 0 0 0 0 0 0 0 0 0 0 0 0 0 0 0 0 0 0 0 0 0 0 0 0 0 0 0 0 0 0 0 0 0 0 0 0 0 0 0 0 0 0 0 0 0 0 0 0 0 0 0 0 0 0 0 0 0 0 0 0 0 0 0 0 0 0 0 0 0 0 0 0 0 0 0 0 0 0 0 0 0 0 0 0 0 0 0 0 0 0 0 0 0 0 0 0 0 0 0 0 0 0 0 0 0 0 0 0 0 0 0 0 0 0 0 0 0 0 0 0 0 0 0 0 0 0 0 0 0 0 0 0 0 0 0 0 0 0
0 0 0 0 0 0 0 0 0 0 0 0 0 0 0 0 0 0 0 0 0 0 0 0 0 0 0 0 0 0 0 0.00195263357264686 0 0.00224161165900812 0.00575270318871959 0 0 0 0 0 0 0 0 0 0 0 0 0 0 0 0 0 0 0 0.00452748582472467 0.00324504860861673 0 0 0 0 0 0 0 0 0 0 0 0 0 0 0 0.00355364123146386 0 0 0 0 0 0 0 0.00309322013319786 0 0 0 0 0.00176409624513569 0 0 0.0533644086239921 0.088908334309666 0.128563098391817 0.0228329225290644 0.0774566457619361 0 0.0206929355200818 0 0 0 0 0 0.0561611380403886 0.0865351872468881 0.123378434624114 0 0 0 0 0 0 0 0 0 0 0 0 0 0 0 0 0 0 0 0 0 0 0 0 0 0 0 0 0 0 0 0 0 0 0 0 0 0 0.0211188625805064 0 0.00955812833956758 0 0 0 0 0.00612648850780737 0.112938570986672 0.00875667291144007 0.084041352208717 0.0655356461605155 0.00790073279331308 0 0 0 0 0 0 0 0 0 0 0 0 0 0 0 0 0 0 0 0 0 0 0 0 0 0 0 0 0 0 0 0 0 0 0 0 0 0 0 0 0 0 0 0 0 0 0 0 0 0 0 0 0 0 0 0 0 0 0 0 0 0 0 0 0 0 0 0 0 0 0 0 0 0 0 0 0 0 0 0 0 0 0 0 0 0 0 0 0 0 0 0 0 0 0 0 0 0 0 0 0 0 0 0 0 0 0 0 0 0 0 0 0 0 0 0 0 0 0 0 0 0 0 0 0 0 0 0 0 0 0 0 0 0 0 0 0 0 0 0 0 0 0 0 0 0 0 0 0 0 0 0 0 0 0 0 0 0 0 0 0 0 0 0
0 0 0 0 0.0525029784726663 0 0 0 0 0 0 0 0 0 0 0 0 0 0 0 0 0 0 0 0 0 0 0 0.0247666867960007 0 0 0.00664126833921319 0 0 0 0 0 0 0 0 0 0 0 0.037242084075024 0 0 0 0 0 0 0 0 0 0.01429938828025 0 0.0783685054374474 0.217208535836319 0 0 0 0 0 0 0 0 0.0633333087820014 0.0151587725391565 0 0 0 0 0.10944014385714 0 0 0 0 0 0 0 0 0 0 0 0 0 0 0 0 0 0 0 0 0 0 0 0 0 0 0 0.02260110723379 0 0 0 0 0 0 0 0 0.0767033295153471 0 0 0 0 0.097704479591155 0 0 0 0.0646155265532997 0 0 0 0 0 0 0 0 0 0.0227428953612779 0 0 0 0 0 0 0 0 0 0 0 0 0 0 0 0 0 0 0 0 0 0 0 0 0 0 0 0 0 0 0 0 0 0 0 0 0 0 0 0 0 0 0 0 0 0 0 0 0 0 0 0 0 0 0 0 0 0 0 0 0 0 0 0 0 0 0.00850161027554793 0 0 0 0 0 0 0 0 0 0 0 0 0 0 0 0 0 0 0.0117194135437283 0 0 0 0 0 0 0 0 0 0 0 0 0 0 0 0 0 0 0 0 0 0 0 0 0 0 0 0 0 0 0 0 0 0.00513480981419589 0 0 0 0.00949089293882607 0 0.00413198667668891 0 0 0.0261443710905987 0 0 0 0 0 0 0 0 0 0 0 0 0 0 0 0 0 0 0 0 0 0 0 0 0 0 0 0 0 0 0 0 0 0 0 0 0 0 0 0 0 0 0 0 0 0 0 0 0 0 0.0315479049903258 0 0 0 0 0 0 0 0 0
0 0 0 0 0 0 0 0 0 0 0 0 0 0 0 0 0 0 0 0 0 0 0 0 0 0 0 0 0 0 0 0 0 0 0 0 0 0 0 0 0 0 0 0 0 0 0 0 0 0 0 0 0 0.142575414840832 0 0 0 0 0 0 0 0 0 0 0 0 0 0.134479872686055 0 0 0 0 0 0 0 0 0 0 0 0 0 0 0 0 0 0.00724320151193442 0 0 0 0 0 0 0 0 0 0 0 0 0 0 0 0 0 0 0 0.0269844816103092 0 0 0 0 0 0.0311889715629681 0 0 0 0 0 0 0 0 0.238990490090861 0 0.105275091901263 0 0.313262475795778 0 0 0 0 0 0 0 0 0 0 0 0 0 0 0 0 0 0 0 0 0 0 0 0 0 0 0 0 0 0 0 0 0 0 0 0 0 0 0 0 0 0 0 0 0 0 0 0 0 0 0 0 0 0 0 0 0 0 0 0 0 0 0 0 0 0 0 0 0 0 0 0 0 0 0 0 0 0 0 0 0 0 0 0 0 0 0 0 0 0 0 0 0 0 0 0 0 0 0 0 0 0 0 0 0 0 0 0 0 0 0 0 0 0 0 0 0 0 0 0 0 0 0 0 0 0 0 0 0 0 0 0 0 0 0 0 0 0 0 0 0 0 0 0 0 0 0 0 0 0 0 0 0 0 0 0 0 0 0 0 0 0 0 0 0 0 0 0 0 0 0 0 0 0 0 0 0 0 0 0 0 0 0 0 0 0 0 0 0 0 0 0
0.0477254479463617 0 0 0 0 0 0 0 0 0 0 0 0 0 0 0 0 0 0 0 0 0 0 0 0 0 0 0 0 0 0 0 0 0 0 0 0 0 0 0 0 0 0 0 0 0 0 0 0 0 0 0 0 0.0982982264804591 0 0 0 0 0 0 0 0 0 0 0 0 0 0 0 0 0 0 0 0 0 0 0 0 0 0 0 0.0194556377662234 0 0 0 0 0 0 0 0 0 0.0591597684268501 0 0 0 0 0 0 0 0 0 0 0 0 0.0619922584936626 0 0.116672285388489 0 0 0 0 0 0 0 0.329897211622424 0.182648185581183 0 0 0 0 0 0 0 0 0 0 0 0 0 0 0 0 0 0 0 0 0 0 0 0 0 0 0 0 0 0 0 0 0 0 0 0 0 0 0 0 0 0 0 0 0 0 0 0 0 0 0.0841509782943464 0 0 0 0 0 0 0 0 0 0 0 0 0 0 0 0 0 0 0 0 0 0 0 0 0 0 0 0 0 0 0 0 0 0 0 0 0 0 0 0 0 0 0 0 0 0 0 0 0 0 0 0 0 0 0 0 0 0 0 0 0 0 0 0 0 0 0 0 0 0 0 0 0 0 0 0 0 0 0 0 0 0 0 0 0 0 0 0 0 0 0 0 0 0 0 0 0 0 0 0 0 0 0 0 0 0 0 0 0 0 0 0 0 0 0 0 0 0 0 0 0 0 0 0 0 0 0 0 0 0 0 0 0 0 0 0 0 0 0 0 0 0 0 0 0 0 0 0 0 0
0 0 0 0 0 0 0 0 0 0 0 0 0 0 0 0 0 0 0 0 0 0 0 0 0 0 0 0.0590958956582115 0 0 0 0 0 0 0 0 0 0 0.0104685656207822 0 0 0 0 0 0.0177259147934716 0 0 0 0 0 0 0 0 0.470443246163879 0 0 0 0 0 0 0 0 0 0 0.063015792776487 0.0449530333822705 0.047538532799039 0 0 0 0 0 0 0 0 0 0 0 0 0 0 0 0 0 0 0 0 0 0 0 0 0 0 0 0 0 0 0 0 0 0 0 0 0 0 0.0770373710649354 0 0.117797410363047 0.0536550438502484 0 0 0 0 0 0 0 0 0 0 0 0 0 0 0.0382691935276275 0 0 0 0 0 0 0 0 0 0 0 0 0 0 0 0 0 0 0 0 0 0 0 0 0 0 0 0 0 0 0 0 0 0 0 0 0 0 0 0 0 0 0 0 0 0 0 0 0 0 0 0 0 0 0 0 0 0 0 0 0 0 0 0 0 0 0 0 0 0 0 0 0 0 0 0 0 0 0 0 0 0 0 0 0 0 0 0 0 0 0 0 0 0 0 0 0 0 0 0 0 0 0 0 0 0 0 0 0 0 0 0 0 0 0 0 0 0 0 0 0 0 0 0 0 0 0 0 0 0 0 0 0 0 0 0 0 0 0 0 0 0 0 0 0 0 0 0 0 0 0 0 0 0 0 0 0 0 0 0 0 0 0 0 0 0 0 0 0 0 0 0 0 0 0 0 0 0 0 0 0 0 0 0 0 0 0 0 0 0 0 0 0
0 0 0 0 0 0 0 0 0 0 0 0 0 0 0 0 0 0 0 0 0 0 0 0 0 0 0.190793109236059 0 0 0 0 0 0 0 0 0 0 0 0 0 0 0 0 0 0 0 0 0 0 0 0 0 0 0 0 0 0 0 0 0 0 0 0 0 0 0 0 0 0 0 0 0 0 0 0 0 0 0 0 0 0 0 0 0 0 0 0 0 0 0 0 0 0 0 0 0 0 0 0 0 0 0 0 0 0 0 0.248871749154558 0 0 0 0 0 0 0 0 0 0 0 0.278626268681022 0 0 0 0 0 0 0 0 0 0 0 0 0 0 0 0 0 0 0 0 0 0 0 0 0 0 0 0 0 0 0 0 0 0 0 0 0 0 0 0 0 0 0 0 0 0 0 0.0477765194296817 0 0 0 0 0 0.0456658935280531 0 0 0 0 0 0 0 0 0 0 0 0 0 0 0 0 0 0 0 0 0 0 0 0 0 0 0 0 0 0 0 0 0 0 0 0 0 0 0 0 0 0 0 0 0 0 0 0 0 0 0 0 0 0 0 0 0 0 0 0 0 0 0 0 0 0 0 0 0 0 0 0 0 0 0 0 0 0 0 0 0 0 0 0 0 0 0 0 0.0569035119711581 0 0.0808927073246573 0 0 0 0 0.0504702406748105 0 0 0 0 0 0 0 0 0 0 0 0 0 0 0 0 0 0 0 0 0 0 0 0 0 0 0 0 0 0 0 0 0 0 0 0 0 0 0 0 0 0 0 0 0 0 0 0
0 0 0 0 0 0 0 0 0 0 0.0104723141681385 0 0 0 0 0 0 0 0 0 0 0 0 0 0 0 0 0 0 0 0 0 0 0 0 0 0 0 0 0 0 0 0 0.0199041460868858 0 0 0 0 0 0 0 0 0 0.263608774812656 0 0 0.0271531054848924 0 0 0.0140382615848798 0.0205333776866122 0 0 0 0 0.0492779637079849 0.0135632682442864 0.150636463314474 0 0 0 0 0 0 0 0 0 0 0 0 0 0.00595233101747908 0 0 0 0.0116776938889497 0 0.0173337805161043 0.014162322146031 0 0 0 0 0 0.0109452789253551 0 0 0 0 0 0 0 0 0.0678204732574306 0 0 0.0298777804151644 0 0 0 0.0866991098616282 0.116615382042655 0 0 0 0 0 0 0 0 0.0209924125396016 0 0 0 0.0303510621321367 0 0 0 0 0 0 0 0 0 0 0 0 0 0 0 0 0 0 0 0 0 0 0 0 0 0 0 0 0 0 0 0 0 0 0 0 0 0 0 0 0 0 0 0 0 0 0 0 0 0 0 0 0 0 0 0 0 0 0 0 0 0 0 0 0 0 0 0 0 0 0 0 0 0 0 0 0 0 0 0 0 0 0 0 0 0 0 0 0 0 0 0 0 0 0.0183846981666545 0 0 0 0 0 0 0 0 0 0 0 0 0 0 0 0 0 0 0 0 0 0 0 0 0 0 0 0 0 0 0 0 0 0 0 0 0 0 0 0 0 0 0 0 0 0 0 0 0 0 0 0 0 0 0 0 0 0 0 0 0 0 0 0 0 0 0 0 0 0 0 0 0 0 0 0 0 0 0 0 0 0 0 0 0 0 0 0 0 0 0 0 0 0 0 0 0
0 0 0 0 0 0 0 0 0 0 0 0 0 0 0 0 0 0 0.172437904882686 0 0 0 0 0 0 0 0 0 0 0 0 0 0 0 0 0 0 0 0 0 0 0 0 0 0 0 0 0 0 0 0 0 0 0 0 0 0 0 0 0 0 0 0 0 0 0 0 0 0 0 0 0 0 0 0 0 0 0 0 0 0 0 0 0 0 0 0 0 0 0 0 0 0 0 0 0 0 0 0 0 0 0 0 0 0 0 0 0 0 0 0.030874122596031 0 0 0 0 0 0 0 0 0 0 0 0 0.658205847951407 0.100700021910571 0 0 0 0 0 0 0 0 0 0 0 0 0 0 0 0 0 0 0 0 0 0 0 0 0 0 0 0 0 0 0 0 0 0 0 0 0 0 0 0 0 0 0 0 0 0 0 0 0 0 0 0 0 0 0 0 0 0 0 0 0 0 0 0 0 0 0 0 0 0 0 0 0 0 0 0 0 0 0 0 0 0 0 0 0 0 0 0 0 0 0 0 0 0 0 0 0 0 0 0 0 0 0 0 0 0 0 0 0 0 0 0 0 0 0 0 0 0 0 0 0 0 0 0 0 0 0 0 0 0 0 0 0 0 0 0.0241357765800245 0 0 0 0 0 0.0136463260792804 0 0 0 0 0 0 0 0 0 0 0 0 0 0 0 0 0 0 0 0 0 0 0 0 0 0 0 0 0 0 0 0 0 0 0 0 0 0 0 0 0 0 0 0 0 0 0 0 0 0
0 0 0 0 0 0 0 0 0 0 0 0 0 0 0 0 0.0359231925513223 0 0 0 0.046113588301518 0 0 0 0 0 0 0 0 0 0 0 0 0 0 0 0 0 0 0 0 0 0 0 0 0 0 0 0 0 0 0 0 0 0 0 0 0 0 0.124416151882823 0.0236784850245574 0.0193724638536457 0.132390756297733 0 0 0 0 0.0523675553424102 0.0389701069925595 0.0807011868973249 0.00941568471137948 0 0 0 0 0.00795098850903014 0 0 0.0123240824544444 0 0 0 0 0 0 0 0 0 0 0 0 0 0 0 0 0 0 0 0 0 0 0 0 0 0 0 0 0 0.0656548455039172 0.0153865934655266 0 0.0216428536920171 0.0898275213505806 0 0 0 0 0 0 0 0.062575036769733 0 0 0.0784441210590967 0.0308581200032595 0 0 0 0 0 0 0 0 0.0519866653371213 0 0 0 0 0 0 0 0 0 0 0 0 0 0 0 0 0 0 0 0 0 0 0 0 0 0 0 0 0 0 0 0 0 0 0 0 0 0 0 0 0 0 0 0 0 0 0 0 0 0 0 0 0 0 0 0 0 0 0 0 0 0 0 0 0 0 0 0 0 0 0 0 0 0 0 0 0 0 0 0 0 0 0 0 0 0 0 0 0 0 0 0 0 0 0 0 0 0 0 0 0 0 0 0 0 0 0 0 0 0 0 0 0 0 0 0 0 0 0 0 0 0 0 0 0 0 0 0 0 0 0 0 0 0 0 0 0 0 0 0 0 0 0 0 0 0 0 0 0 0 0 0 0 0 0 0 0 0 0 0 0 0 0 0 0 0 0 0 0 0 0 0 0 0 0 0 0 0 0 0 0 0 0
0 0 0 0 0 0 0 0 0 0 0 0 0 0 0 0 0 0 0 0 0 0 0 0 0 0 0 0 0 0 0 0 0 0 0 0 0 0 0 0 0 0 0 0 0 0 0 0 0 0 0 0 0 0 0 0 0.111150518961507 0 0 0 0 0 0 0 0 0.0193561765639229 0.0383617346664029 0.0571665065616984 0 0 0 0 0 0 0 0 0 0 0 0 0 0.0137826591615819 0 0.0147234668865245 0 0.0128112190999822 0 0 0 0 0 0 0 0 0 0 0 0 0 0 0 0 0 0 0.0511489795552038 0 0 0 0.226410651014806 0 0.0554885520889434 0 0 0 0.21737573305711 0 0 0 0 0 0.0520623541901182 0 0 0 0.0452435107797427 0 0 0 0 0 0 0 0 0 0 0 0 0 0 0 0 0 0 0 0 0 0 0 0 0 0 0 0 0 0 0 0 0 0 0 0 0 0 0 0 0 0.0261112204195595 0 0 0 0 0 0 0 0 0 0 0 0 0 0 0 0 0 0 0 0 0 0 0 0 0 0 0 0 0 0 0 0 0 0 0 0 0 0 0 0 0 0 0 0 0 0 0 0 0 0 0 0 0.0169794911941681 0 0 0 0 0 0 0 0 0 0 0 0 0 0 0 0 0 0 0 0 0 0 0 0 0 0 0 0 0 0 0 0 0 0 0 0 0 0 0 0.027088376222637 0 0 0.0147388495760913 0 0 0 0 0 0 0 0 0 0 0 0 0 0 0 0 0 0 0 0 0 0 0 0 0 0 0 0 0 0 0 0 0 0 0 0 0 0 0 0 0 0 0 0 0 0 0 0 0 0 0 0 0 0
0 0 0 0 0 0 0 0 0 0 0 0 0 0 0 0 0.0241985121567847 0 0 0 0.0271164837684025 0 0 0 0 0 0 0 0 0 0 0 0 0 0 0 0 0 0 0 0 0 0 0 0 0 0 0 0 0 0 0 0 0 0 0 0 0 0 0.0903668972763517 0 0 0.106771818567333 0 0 0 0 0.0868470104502485 0.111447671600851 0 0 0 0 0 0 0.015940654871342 0 0 0 0 0 0 0 0 0 0 0 0 0 0 0 0 0 0 0 0 0 0 0 0 0 0 0 0 0 0 0 0 0 0 0.173679216960592 0 0 0 0 0 0 0 0 0 0.0477143405938684 0 0 0.136370656124585 0.0925085869041464 0 0 0 0 0 0 0 0 0.0870381507254948 0 0 0 0 0 0 0 0 0 0 0 0 0 0 0 0 0 0 0 0 0 0 0 0 0 0 0 0 0 0 0 0 0 0 0 0 0 0 0 0 0 0 0 0 0 0 0 0 0 0 0 0 0 0 0 0 0 0 0 0 0 0 0 0 0 0 0 0 0 0 0 0 0 0 0 0 0 0 0 0 0 0 0 0 0 0 0 0 0 0 0 0 0 0 0 0 0 0 0 0 0 0 0 0 0 0 0 0 0 0 0 0 0 0 0 0 0 0 0 0 0 0 0 0 0 0 0 0 0 0 0 0 0 0 0 0 0 0 0 0 0 0 0 0 0 0 0 0 0 0 0 0 0 0 0 0 0 0 0 0 0 0 0 0 0 0 0 0 0 0 0 0 0 0 0 0 0 0 0 0 0 0 0
0 0 0 0 0 0 0 0 0 0 0 0 0.0782886796639087 0 0 0 0 0 0 0 0 0 0 0 0 0 0.00931306337348128 0 0 0 0 0 0 0 0.0232111018782793 0 0 0 0 0 0 0 0 0 0 0 0 0 0.0115391018446221 0 0 0 0 0 0 0.125157487339674 0.122051708844858 0 0 0 0 0 0 0 0 0 0 0 0 0 0 0 0 0 0.00681288861437207 0 0 0 0 0 0 0 0 0 0 0 0 0 0 0 0 0 0 0 0 0 0 0 0 0 0 0 0 0.0445833762820337 0 0 0 0 0 0 0 0 0 0 0.246330951666598 0.0758211822691357 0 0.239165672136072 0 0.0139663725469439 0 0 0 0 0 0 0 0 0 0 0 0 0 0 0 0 0 0 0 0 0 0 0 0 0 0 0 0 0 0 0 0 0 0 0 0 0 0 0 0 0 0 0 0 0 0 0 0 0 0 0 0 0 0 0 0 0 0 0 0 0 0 0 0 0 0 0 0 0.00375841354002193 0 0 0 0 0 0 0 0 0 0 0 0 0 0 0 0 0 0 0 0 0 0 0 0 0 0 0 0 0 0 0 0 0 0 0 0 0 0 0 0 0 0 0 0 0 0 0 0 0 0 0 0 0 0 0 0 0 0 0 0 0 0 0 0 0 0 0 0 0 0 0 0 0 0 0 0 0 0 0 0 0 0 0 0 0 0 0 0 0 0 0 0 0 0 0 0 0 0 0 0 0 0 0 0 0 0 0 0 0 0 0 0 0 0 0 0 0 0 0 0 0 0 0 0 0 0 0 0
0.00676421787837703 0 0 0 0 0 0 0 0 0 0 0 0.0383797578603658 0 0 0 0 0 0 0 0 0 0.00436905913503209 0 0 0 0 0 0 0 0 0 0 0 0 0 0 0 0 0 0 0 0 0 0 0 0 0 0 0 0 0 0 0 0 0.0515369362415543 0.0491296652714178 0 0 0 0 0 0 0 0 0 0 0 0 0 0 0 0.00453475228377745 0 0 0.00283554374253452 0 0 0 0 0 0 0 0 0 0 0 0 0 0 0 0 0 0 0 0 0 0 0 0 0 0 0 0 0 0.0555855136561574 0 0 0 0 0 0.0513075761140892 0 0.218735140124238 0 0.163857606211819 0 0.165722049852752 0 0 0 0 0 0 0 0 0 0 0 0 0 0 0 0 0 0 0 0 0 0 0 0 0 0 0 0 0 0 0 0 0 0 0 0 0 0 0 0 0 0 0 0 0 0 0 0 0.148286599340749 0 0 0 0 0 0 0 0 0 0 0 0 0 0 0 0 0 0 0 0 0 0 0 0 0 0 0 0 0 0 0 0 0 0 0 0 0 0 0 0 0 0 0 0 0 0 0 0 0 0 0 0 0 0 0 0 0 0 0 0 0 0 0 0 0 0 0 0 0 0 0 0 0 0 0 0 0 0 0 0 0 0 0 0 0 0 0 0 0 0 0 0 0.00917208754490888 0 0 0.0297834947422285 0 0 0 0 0 0 0 0 0 0 0 0 0 0 0 0 0 0 0 0 0 0 0 0 0 0 0 0 0 0 0 0 0 0 0 0 0 0 0 0 0 0 0 0 0 0 0 0 0 0 0 0 0 0
0 0 0 0 0 0 0 0 0 0 0 0 0.0326846020500682 0 0 0 0 0 0 0 0 0 0.00587575602947173 0 0 0 0 0 0 0 0 0 0 0 0 0 0 0 0 0 0 0 0 0 0 0 0 0 0 0 0 0 0 0 0 0 0 0 0 0 0 0 0 0 0 0 0 0 0 0 0 0 0 0 0 0 0 0 0 0 0 0 0 0 0 0 0 0 0 0 0 0 0 0 0 0 0 0 0 0 0 0 0 0 0 0.0615124024593364 0 0 0 0 0 0 0 0.13457192802879 0.327514818529312 0 0.0736939014195221 0.225561963915208 0.0632886326841573 0 0 0 0 0 0 0 0 0 0 0 0 0 0 0 0 0 0 0 0 0 0 0 0 0 0 0 0 0 0 0 0 0 0 0 0 0 0 0 0 0 0 0 0 0 0 0 0.049523256959018 0 0 0 0 0 0 0 0 0 0 0 0 0 0 0 0 0 0 0 0 0 0 0 0 0 0 0 0 0 0 0 0 0 0 0 0 0 0 0 0 0 0 0 0 0 0 0 0 0 0 0 0 0 0 0 0 0 0 0 0 0 0 0 0 0 0 0 0 0 0 0 0 0 0 0 0 0 0 0 0 0 0 0 0 0 0 0 0 0 0 0 0 0 0.00418680369820064 0 0.0215859342269152 0 0 0 0 0 0 0 0 0 0 0 0 0 0 0 0 0 0 0 0 0 0 0 0 0 0 0 0 0 0 0 0 0 0 0 0 0 0 0 0 0 0 0 0 0 0 0 0 0 0 0 0 0 0
0 0 0 0 0 0 0 0 0 0 0 0 0.0474894594701834 0 0 0 0 0 0 0 0 0 0 0 0 0 0.157383950924009 0 0 0 0 0 0 0 0 0 0 0 0 0 0 0 0 0 0 0 0 0 0 0 0 0 0 0 0 0 0 0 0 0 0 0 0 0 0 0 0 0 0 0 0 0 0 0 0 0 0 0 0 0 0 0 0 0 0 0 0 0 0 0 0 0 0 0 0 0 0 0 0 0 0 0 0 0 0 0 0 0 0 0 0 0 0 0 0 0.0821859323758308 0 0.0267355951014129 0.308371036787126 0 0 0 0 0 0 0 0 0 0 0 0 0 0 0 0 0 0 0 0 0 0 0 0 0 0 0 0 0 0 0 0 0 0 0 0 0 0 0 0 0 0 0 0 0 0 0 0.205823785335972 0 0 0 0 0 0 0 0 0 0 0 0 0 0 0 0 0 0 0 0 0 0 0 0 0 0 0 0 0 0 0 0 0 0 0 0 0 0 0 0 0 0 0 0 0 0 0 0 0 0 0 0 0 0 0 0 0 0 0 0 0 0 0 0 0 0 0 0 0 0 0 0 0 0 0 0 0 0 0 0 0 0 0 0 0 0 0 0 0 0 0 0 0 0.0246756923641788 0.0626246161310531 0.0285664848008299 0.0146608066412305 0 0 0.0277905273776613 0 0.0136921126905131 0 0 0 0 0 0 0 0 0 0 0 0 0 0 0 0 0 0 0 0 0 0 0 0 0 0 0 0 0 0 0 0 0 0 0 0 0 0 0 0 0 0 0 0 0 0 0 0
0 0 0 0 0 0 0 0 0 0 0 0 0.0291640868794097 0 0 0 0 0 0 0 0 0 0 0 0 0 0 0 0 0 0 0 0 0 0 0 0 0 0 0 0 0 0 0 0 0 0 0 0 0 0 0 0 0 0 0.14229451219497 0.115425029467726 0 0 0 0 0 0 0 0 0 0 0 0 0 0 0 0 0 0.00939693525670506 0 0 0 0 0 0 0 0 0 0 0 0 0 0 0 0 0 0 0 0 0 0 0 0 0 0 0 0 0.0338429962274213 0 0 0 0 0 0 0 0 0 0.274518921526693 0.214217112907268 0.145873157616113 0.0155036314090193 0 0.0197636165146748 0 0 0 0 0 0 0 0 0 0 0 0 0 0 0 0 0 0 0 0 0 0 0 0 0 0 0 0 0 0 0 0 0 0 0 0 0 0 0 0 0 0 0 0 0 0 0 0 0 0 0 0 0 0 0 0 0 0 0 0 0 0 0 0 0 0 0 0 0 0 0 0 0 0 0 0 0 0 0 0 0 0 0 0 0 0 0 0 0 0 0 0 0 0 0 0 0 0 0 0 0 0 0 0 0 0 0 0 0 0 0 0 0 0 0 0 0 0 0 0 0 0 0 0 0 0 0 0 0 0 0 0 0 0 0 0 0 0 0 0 0 0 0 0 0 0 0 0 0 0 0 0 0 0 0 0 0 0 0 0 0 0 0 0 0 0 0 0 0 0 0 0 0 0 0 0 0 0 0 0 0 0 0 0 0 0 0 0 0 0 0 0 0 0 0 0 0 0
0 0 0 0 0 0 0 0 0 0 0 0 0.127310009868463 0 0 0 0 0 0 0 0 0 0.0054590702403707 0 0.00959757226661339 0 0.161858398826642 0 0 0 0 0 0 0 0.0216105348232787 0 0 0 0 0 0 0 0 0 0 0 0 0 0.0159896128869209 0 0 0 0 0 0 0 0 0 0 0 0 0 0 0 0 0 0 0 0 0 0 0 0 0 0 0 0 0 0 0 0 0 0 0 0 0 0 0 0 0 0 0 0 0 0 0 0 0 0 0 0 0 0 0 0 0 0 0.0426089402564145 0 0 0 0 0 0 0 0.0400895024112563 0.175150989955047 0.0193580610194446 0 0.0664034266263059 0 0 0 0 0 0 0 0 0 0 0 0 0 0 0 0 0 0 0 0 0 0 0 0 0 0 0 0 0 0 0 0 0 0 0 0 0 0 0 0 0 0 0 0 0 0 0.104881848806295 0 0.0107283002061043 0 0 0 0.0416000419014748 0 0 0 0 0 0 0 0 0 0 0 0 0 0 0 0 0 0 0 0 0 0 0 0 0 0 0 0 0 0 0 0 0 0.0137408886467173 0 0 0 0 0 0 0 0 0 0 0 0 0 0 0 0 0 0 0 0 0 0 0 0 0 0 0 0 0 0 0 0 0 0 0 0 0 0 0 0 0 0 0 0 0 0 0 0 0 0 0 0 0 0.0128442399562137 0.0516836981547751 0.0169611907356706 0.0555810961568867 0 0 0.00654257625510502 0 0 0 0 0 0 0 0 0 0 0 0 0 0 0 0 0 0 0 0 0 0 0 0 0 0 0 0 0 0 0 0 0 0 0 0 0 0 0 0 0 0 0 0 0 0 0 0 0 0
0 0 0 0 0 0 0 0 0 0 0 0 0.175007844873143 0 0 0 0 0 0 0 0 0 0.108273951703251 0 0.091839131021469 0 0.0797994638455482 0 0 0 0 0.0257226285598975 0 0 0.0156251292776199 0 0 0 0 0 0 0 0 0 0 0 0 0 0.126340439981833 0 0 0 0 0 0 0 0 0 0 0 0 0 0 0 0 0 0 0 0 0 0 0 0 0 0.0207405135041221 0 0 0 0 0 0 0 0 0 0 0 0 0 0 0 0 0 0 0 0 0 0 0 0 0 0 0 0 0 0 0 0 0 0 0 0 0 0 0.0115701649322168 0 0 0 0 0.0489302621904049 0 0 0 0 0 0 0 0 0.111237294937778 0 0 0 0 0 0 0 0 0 0 0 0 0 0 0 0 0 0 0 0 0 0 0 0 0 0 0 0 0 0 0 0 0 0 0 0 0 0 0.047476803589488 0.00724528095837247 0.00360973491210113 0 0 0 0.034477576582794 0 0 0 0 0 0 0 0 0 0 0 0 0 0.00369555327553889 0 0.00750901309226715 0 0 0 0 0 0 0 0 0 0 0 0 0 0 0 0 0 0 0 0 0 0 0 0 0 0 0 0 0 0 0 0 0 0 0 0 0 0 0 0 0 0 0 0 0 0 0 0 0 0 0 0 0 0 0 0 0 0 0 0 0 0 0 0 0 0 0 0 0 0 0 0 0.00871053193009687 0.0107946932607008 0.0508865356604101 0 0 0 0 0.0105074519109467 0 0 0 0 0 0 0 0 0 0 0 0 0 0 0 0 0 0 0 0 0 0 0 0 0 0 0 0 0 0 0 0 0 0 0 0 0 0 0 0 0 0 0 0 0 0 0 0
0 0 0 0 0 0 0 0 0 0 0 0 0 0 0 0 0 0 0 0 0 0 0 0 0 0 0 0 0 0 0 0 0 0 0 0 0 0 0 0 0 0 0 0 0 0 0 0 0 0 0 0 0 0 0 0 0 0 0 0 0 0 0 0 0 0 0 0.198646681622709 0 0 0 0 0 0 0 0 0 0 0 0 0 0 0 0 0 0 0 0 0 0 0 0 0 0 0 0 0 0 0 0 0 0 0 0 0.333387815737533 0 0 0 0.0346686197051163 0 0.136465593060654 0.0442850344566545 0.0538186182632954 0 0 0 0 0 0 0 0 0 0 0 0.198727637154037 0 0 0 0 0 0 0 0 0 0 0 0 0 0 0 0 0 0 0 0 0 0 0 0 0 0 0 0 0 0 0 0 0 0 0 0 0 0 0 0 0 0 0 0 0 0 0 0 0 0 0 0 0 0 0 0 0 0 0 0 0 0 0 0 0 0 0 0 0 0 0 0 0 0 0 0 0 0 0 0 0 0 0 0 0 0 0 0 0 0 0 0 0 0 0 0 0 0 0 0 0 0 0 0 0 0 0 0 0 0 0 0 0 0 0 0 0 0 0 0 0 0 0 0 0 0 0 0 0 0 0 0 0 0 0 0 0 0 0 0 0 0 0 0 0 0 0 0 0 0 0 0 0 0 0 0 0 0 0 0 0 0 0 0 0 0 0 0 0 0 0 0 0 0 0 0 0 0 0 0 0 0 0 0 0 0 0 0 0 0 0 0
0 0 0 0 0 0 0 0 0 0 0 0 0 0 0 0 0.0608566403373621 0 0 0 0.0713126113241768 0 0.00828752417110656 0 0 0 0 0 0 0 0 0 0 0 0 0 0 0 0 0 0 0 0 0 0 0 0 0 0 0 0 0 0 0.0252589660145163 0 0 0 0 0 0.259207815037149 0.0596829503616372 0 0 0 0 0 0.0604341208708466 0 0 0 0 0 0 0 0 0 0 0 0 0 0 0 0 0 0 0 0 0 0 0 0 0 0 0 0 0 0 0 0 0 0 0 0 0 0 0 0 0 0 0 0 0 0 0 0 0 0 0 0 0 0 0 0.0917608718706676 0.272936040843945 0.04398042772018 0 0 0.0349775001771074 0 0 0 0 0 0 0 0 0 0 0 0 0 0 0 0 0 0 0 0 0 0 0 0 0 0 0 0 0 0 0 0 0 0 0 0 0 0 0 0 0 0 0 0 0.00577142532825855 0 0 0 0 0 0 0 0 0 0 0 0 0 0 0 0 0 0 0 0 0 0 0 0 0 0 0 0 0 0 0 0 0 0 0 0 0 0 0 0 0 0 0 0 0 0 0 0 0 0 0 0 0 0 0 0 0 0 0 0 0 0 0 0 0 0 0 0 0 0 0 0 0 0 0 0 0 0 0 0 0 0 0 0 0 0 0 0 0 0 0 0 0 0 0 0 0 0 0 0 0 0 0 0 0 0.00553310594304656 0 0 0 0 0 0 0 0 0 0 0 0 0 0 0 0 0 0 0 0 0 0 0 0 0 0 0 0 0 0 0 0 0 0 0 0 0 0
0 0 0 0 0 0 0 0 0 0 0 0 0 0 0 0 0.0234913697521043 0 0 0 0.0249502794799217 0 0 0 0 0 0 0.00820467515706619 0 0 0 0 0 0 0 0 0 0 0 0 0 0 0 0 0 0 0 0 0 0 0 0 0 0.150277565290105 0 0 0 0 0 0.0655631616595363 0.0196208174747169 0 0 0 0 0 0.0376573832694691 0.0271679635317233 0 0 0 0 0 0 0 0 0 0 0 0 0 0.0116287430364738 0 0.0159089900654984 0 0.0119723751628701 0 0 0 0 0 0 0 0 0.0155521414893885 0 0 0 0 0 0 0 0 0 0.0835905865893233 0 0 0 0 0 0 0 0 0 0 0 0 0 0 0 0 0.142820565729123 0 0.0645000096803931 0.275686229595343 0 0 0 0.0214071430369434 0 0 0 0 0 0 0 0 0 0 0 0 0 0 0 0 0 0 0 0 0 0 0 0 0 0 0 0 0 0 0 0 0 0 0 0 0 0 0 0 0 0 0 0 0 0 0 0 0 0 0 0 0 0 0 0 0 0 0 0 0 0 0 0 0 0 0 0 0 0 0 0 0 0 0 0 0 0 0 0 0 0 0 0 0 0 0 0 0 0 0 0 0 0 0 0 0 0 0 0 0 0 0 0 0 0 0 0 0 0 0 0 0 0 0 0 0 0 0 0 0 0 0 0 0 0 0 0 0 0 0 0 0 0 0 0 0 0 0 0 0 0 0 0 0 0 0 0 0 0 0 0 0 0 0 0 0 0 0 0 0 0 0 0 0 0 0 0 0 0 0 0 0 0 0 0 0 0 0 0 0 0 0 0 0 0 0 0
0 0.0163927736404982 0.0329578918139093 0.0163609586763617 0 0 0 0 0 0 0 0 0 0 0 0 0.114224229039368 0.0130999551537891 0.112462911602271 0.00580370725890542 0.0295749502229824 0 0 0 0 0 0 0 0 0 0 0 0 0 0 0 0 0 0 0 0 0 0 0 0 0 0 0 0 0 0 0 0 0.00968297406546873 0 0 0 0 0 0.0854987864467224 0 0 0.0250312328465337 0 0 0 0 0 0 0.0250281124559578 0 0 0 0 0 0 0 0 0 0 0 0 0 0 0 0 0 0 0 0 0 0 0 0 0 0 0 0 0 0 0 0 0 0 0 0 0.00723215256280547 0 0 0.14700697406006 0.0351551332218166 0 0.031609006123359 0 0 0 0 0 0 0 0 0.153369061023554 0.0232864579161601 0 0.0831253404578042 0 0 0 0 0 0 0 0 0.00512061732273361 0 0 0 0 0 0 0 0 0 0 0 0 0 0 0 0 0 0 0 0 0 0 0 0 0 0 0 0 0 0 0 0 0 0 0 0 0 0 0.00307837924449225 0 0 0 0 0 0 0 0 0 0 0 0 0 0 0 0 0 0 0 0 0 0 0 0 0 0 0 0 0 0 0 0 0 0 0 0 0 0 0 0 0 0 0 0 0 0 0 0 0 0 0 0 0 0 0 0 0 0 0 0 0 0 0 0 0 0 0 0 0 0 0 0 0 0 0 0 0 0 0 0 0 0 0 0 0 0 0 0.00398941306446068 0.0173428914907549 0 0 0 0 0.00356609028923126 0 0 0 0 0 0 0 0 0 0 0 0 0 0 0 0 0 0 0 0 0 0 0 0 0 0 0 0 0 0 0 0 0 0 0 0 0 0 0 0 0 0 0 0 0 0 0 0 0 0
0 0 0 0 0 0 0 0 0 0 0 0 0 0 0 0 0 0 0 0 0 0 0 0 0 0 0 0 0 0 0 0 0 0 0 0 0 0 0 0 0 0 0 0 0 0 0 0 0 0 0 0 0 0 0 0 0 0 0 0.0286393143999192 0.0353159467869794 0 0.0202962174230504 0 0 0 0 0.0234758386647455 0 0 0 0 0 0 0 0 0 0 0 0 0 0 0 0 0 0 0 0 0 0 0 0 0 0 0 0 0 0 0 0 0 0 0 0 0.191199766874129 0 0 0 0.0219309765704399 0.0478860872026671 0.0294443109622306 0.0168383433435677 0.0456536539766468 0 0 0 0 0 0 0 0.0869497119254042 0.052618674671007 0.211915299670493 0.176985229078125 0 0 0 0 0.010850628450595 0 0 0 0 0 0 0 0 0 0 0 0 0 0 0 0 0 0 0 0 0 0 0 0 0 0 0 0 0 0 0 0 0 0 0 0 0 0 0 0 0 0 0 0 0 0 0 0 0 0 0 0 0 0 0 0 0 0 0 0 0 0 0 0 0 0 0 0 0 0 0 0 0 0 0 0 0 0 0 0 0 0 0 0 0 0 0 0 0 0 0 0 0 0 0 0 0 0 0 0 0 0 0 0 0 0 0 0 0 0 0 0 0 0 0 0 0 0 0 0 0 0 0 0 0 0 0 0 0 0 0 0 0 0 0 0 0 0 0 0 0 0 0 0 0 0 0 0 0 0 0 0 0 0 0 0 0 0 0 0 0 0 0 0 0 0 0 0 0 0 0 0 0 0 0 0 0 0 0 0 0 0 0 0 0 0 0 0
0 0 0 0 0 0 0 0 0 0 0 0 0 0 0 0 0 0 0 0 0 0 0 0 0 1 0 0 0 0 0 0 0 0 0 0 0 0 0 0 0 0 0 0 0 0 0 0 0 0 0 0 0 0 0 0 0 0 0 0 0 0 0 0 0 0 0 0 0 0 0 0 0 0 0 0 0 0 0 0 0 0 0 0 0 0 0 0 0 0 0 0 0 0 0 0 0 0 0 0 0 0 0 0 0 0 0 0 0 0 0 0 0 0 0 0 0 0 0 0 0 0 0 0 0 0 0 0 0 0 0 0 0 0 0 0 0 0 0 0 0 0 0 0 0 0 0 0 0 0 0 0 0 0 0 0 0 0 0 0 0 0 0 0 0 0 0 0 0 0 0 0 0 0 0 0 0 0 0 0 0 0 0 0 0 0 0 0 0 0 0 0 0 0 0 0 0 0 0 0 0 0 0 0 0 0 0 0 0 0 0 0 0 0 0 0 0 0 0 0 0 0 0 0 0 0 0 0 0 0 0 0 0 0 0 0 0 0 0 0 0 0 0 0 0 0 0 0 0 0 0 0 0 0 0 0 0 0 0 0 0 0 0 0 0 0 0 0 0 0 0 0 0 0 0 0 0 0 0 0 0 0 0 0 0 0 0 0 0 0 0 0 0 0 0 0 0 0 0 0 0 0 0 0 0 0 0 0 0 0 0 0 0 0 0 0 0
0.0185014633400588 0 0 0 0 0.0165636292220961 0 0 0.00605875226010299 0.00753881213907103 0 0.0238161295081065 0 0.0416937309585568 0.0962721449177505 0.119911080159723 0 0 0 0 0 0 0 0 0 0 0 0 0 0.0039107587971431 0.248791752616145 0 0 0 0 0 0 0 0 0 0 0 0 0 0 0 0 0 0 0.0107347461041947 0 0 0 0 0 0 0 0 0.00722483932192796 0 0 0.0218638871489136 0 0 0 0 0 0 0 0 0 0 0 0 0 0.00606178922865442 0 0 0 0 0 0 0 0 0.0351389108695519 0 0 0 0.0225954952723823 0 0 0 0 0 0.0251311033557225 0.0684590850591429 0.0546474103433423 0 0 0 0 0 0 0 0 0 0 0 0 0 0 0 0 0 0 0 0 0 0 0 0 0 0 0 0 0 0 0 0 0.0242173929123397 0 0 0 0 0.0154927325592661 0.118646209919351 0 0 0 0.00672814398645716 0 0 0 0 0 0 0 0 0 0 0 0 0 0 0 0 0 0 0 0 0 0 0 0 0 0 0 0 0 0 0 0 0 0 0 0 0 0 0 0 0 0 0 0 0 0 0 0 0 0 0 0 0 0 0 0 0 0 0 0 0 0 0 0 0 0 0 0 0 0 0 0 0 0 0 0 0 0 0 0 0 0 0 0 0 0 0 0 0 0 0 0 0 0 0 0 0 0 0 0 0 0 0 0 0 0 0 0 0 0 0 0 0 0 0 0 0 0 0 0 0 0 0 0 0 0 0 0 0 0 0 0 0 0 0 0 0 0 0 0 0 0 0 0 0 0 0 0 0 0 0 0 0 0 0 0 0 0 0 0 0 0 0 0 0 0 0 0 0 0 0 0 0 0 0 0 0
0 0 0 0.00631417741953794 0 0 0 0 0 0 0 0 0.0161117602256674 0 0 0 0.0133700119081085 0 0 0.00351742941913252 0.0300615366492571 0 0.045668202837408 0 0 0 0 0 0 0 0 0 0 0 0 0 0 0 0 0 0 0.00396697663502416 0 0 0.038183634643605 0 0 0 0.0355695703506085 0 0 0 0 0.0721744005658954 0 0.0294710744678906 0.0390765360815138 0 0 0.0221061191816192 0.0284386993156424 0 0.0157057451521751 0 0.0359007910823665 0.011576392260098 0.027314343051828 0 0 0 0 0 0 0 0.0433851893274886 0 0 0 0 0 0 0 0 0 0 0 0 0 0 0 0 0 0 0 0 0 0 0 0 0 0 0 0 0.00728101469820216 0 0 0 0 0 0 0 0 0 0 0 0 0 0 0 0.0942067817539114 0 0.0209693371003637 0 0 0 0 0 0 0.00405433846885374 0 0 0 0 0 0 0 0 0 0 0 0 0 0 0 0 0 0 0 0 0 0 0 0 0 0 0 0 0 0 0 0 0 0 0.00606361467449367 0 0.00303242508419639 0 0.0616234828870674 0.012932793955796 0.0148731239494817 0 0 0.0260931649657415 0.0368078208240738 0 0 0 0 0 0 0 0 0 0.0148607615736276 0 0 0 0 0 0 0 0 0 0 0 0 0 0 0 0 0 0 0 0 0 0 0 0 0.0104687243165851 0 0 0 0 0 0 0 0 0.0209199849331929 0.0287880389772819 0 0 0 0 0 0 0 0 0 0 0 0 0 0.00450150115988253 0 0 0 0 0 0 0 0 0 0 0 0 0 0 0 0 0 0 0 0 0 0 0 0 0 0 0 0 0 0 0.0248455695065625 0 0 0 0.00601049486378504 0 0.00964060080256058 0 0 0 0 0 0 0 0 0.0288523895558603 0.00736133718865489 0.0379001081849588 0 0 0 0 0 0 0 0 0 0 0 0 0 0 0 0 0 0 0 0 0 0 0 0 0 0 0 0 0 0 0 0 0 0 0 0
0 0 0 0 0 0 0 0 0 0 0 0 0 0 0 0 0 0 0 0 0 0 0 0 0 0 0 0 0 0 0 0 0 0 0 0 0 0 0 0 0 0 0 0 0 0.0779573755994323 0 0 0 0 0 0 0 0.207984910453454 0 0 0 0 0 0.0257805965354688 0.189363618614196 0 0.0296064570592094 0 0.142692126078351 0.0682103462238707 0.106112999175293 0.0280056187538591 0 0 0 0 0 0 0 0 0 0 0 0 0 0 0 0 0 0 0 0 0 0 0 0 0 0 0 0 0 0 0 0 0 0 0 0 0 0 0 0 0 0 0 0 0 0 0 0 0 0 0 0 0 0 0.046305923638254 0 0.0305341260470647 0 0 0.0227685370205791 0 0 0 0 0 0 0 0 0 0 0 0.0246773648009682 0 0 0 0 0 0 0 0 0 0 0 0 0 0 0 0 0 0 0 0 0 0 0 0 0 0 0 0 0 0 0 0 0 0 0 0 0 0 0 0 0 0 0 0 0 0 0 0 0 0 0 0 0 0 0 0 0 0 0 0 0 0 0 0 0 0 0 0 0 0 0 0 0 0 0 0 0 0 0 0 0 0 0 0 0 0 0 0 0 0 0 0 0 0 0 0 0 0 0 0 0 0 0 0 0 0 0 0 0 0 0 0 0 0 0 0 0 0 0 0 0 0 0 0 0 0 0 0 0 0 0 0 0 0 0 0 0 0 0 0 0 0 0 0 0 0 0 0 0 0 0 0 0 0 0 0 0 0 0 0 0 0 0 0 0 0 0 0 0 0 0 0 0 0 0 0 0
0 0 0 0 0 0 0.0341864856478719 0 0.0226529601206846 0 0.0155854155436752 0 0 0 0 0.0109387483161828 0 0 0 0 0 0 0 0 0 0 0 0 0 0 0.014457575059471 0 0 0 0 0 0.0236658023158362 0.339921337621747 0 0 0 0 0 0 0 0 0 0 0 0 0 0 0 0 0 0 0 0 0 0 0 0 0 0 0 0 0 0 0 0 0 0 0 0 0 0 0 0 0 0 0 0 0 0 0.0221386085886118 0.0131328577168125 0 0 0 0 0 0 0.120562025067919 0 0 0 0 0 0 0 0 0 0 0 0 0 0 0 0 0 0 0 0 0 0 0 0 0 0 0 0 0 0 0 0 0 0.0115986310882191 0 0 0 0 0 0.364985761924722 0 0.00617379098824718 0 0 0 0 0 0 0 0 0 0 0 0 0 0 0 0 0 0 0 0 0 0 0 0 0 0 0 0 0 0 0 0 0 0 0 0 0 0 0 0 0 0 0 0 0 0 0 0 0 0 0 0 0 0 0 0 0 0 0 0 0 0 0 0 0 0 0 0 0 0 0 0 0 0 0 0 0 0 0 0 0 0 0 0 0 0 0 0 0 0 0 0 0 0 0 0 0 0 0 0 0 0 0 0 0 0 0 0 0 0 0 0 0 0 0 0 0 0 0 0 0 0 0 0 0 0 0 0 0 0 0 0 0 0 0 0 0 0 0 0 0 0 0 0 0 0 0 0 0 0 0 0 0 0 0 0 0 0 0 0 0 0 0 0 0 0 0 0 0 0 0 0 0 0 0 0 0 0 0 0 0 0
0 0 0 0 0.164283636230498 0.0183583093402354 0 0.108065048036271 0 0 0 0 0 0 0 0 0 0 0 0 0 0 0 0 0 0 0 0 0 0 0 0 0 0 0 0 0 0 0 0 0 0 0 0 0 0 0.0971285149655346 0 0 0 0 0 0 0 0 0 0 0 0.0184975370519917 0.0108942549508663 0 0 0.0193472512368896 0 0 0 0 0 0 0 0 0 0 0 0 0 0 0 0 0 0 0 0 0 0.140358647986573 0.0495531674880458 0.0507694943987939 0.0259169438620578 0.0402547127484569 0 0 0 0 0 0 0 0 0 0 0 0 0 0 0 0 0 0 0 0 0 0 0 0 0 0 0 0 0 0 0 0 0 0 0 0 0 0 0 0 0 0 0.201571961888569 0 0.0550005198152173 0 0 0 0 0 0 0 0 0 0 0 0 0 0 0 0 0 0 0 0 0 0 0 0 0 0 0 0 0 0 0 0 0 0 0 0 0 0 0 0 0 0 0 0 0 0 0 0 0 0 0 0 0 0 0 0 0 0 0 0 0 0 0 0 0 0 0 0 0 0 0 0 0 0 0 0 0 0 0 0 0 0 0 0 0 0 0 0 0 0 0 0 0 0 0 0 0 0 0 0 0 0 0 0 0 0 0 0 0 0 0 0 0 0 0 0 0 0 0 0 0 0 0 0 0 0 0 0 0 0 0 0 0 0 0 0 0 0 0 0 0 0 0 0 0 0 0 0 0 0 0 0 0 0 0 0 0 0 0 0 0 0 0 0 0 0 0 0 0 0 0 0 0 0 0 0 0 0 0 0 0 0 0
0 0 0 0 0 0 0 0 0 0 0 0 0 0 0 0 0 0 0 0 0 0 0 0 0 0 0 0 0 0 0 0 0 0 0 0 0 0 0 0 0 0 0 0 0 0 0.0976760560805489 0 0 0 0 0 0 0 0 0 0 0 0.112800469762814 0.0139125572036265 0 0.00789640454541617 0.0585163728024891 0 0 0 0 0 0 0 0 0 0 0.0296708968420647 0 0.00801609313132403 0 0 0 0 0 0 0 0 0.1621202991616 0 0.149869122119101 0.0238980740612026 0.0127356540172154 0 0 0 0 0 0 0 0 0 0 0 0 0 0 0 0 0 0 0 0 0 0 0 0 0 0 0 0 0 0 0 0 0 0 0 0 0 0 0 0 0 0.0722705707550118 0 0.0903398703156275 0.0499092609359057 0.0109375242735074 0 0 0 0 0.0994307739925449 0 0 0 0 0 0 0 0 0 0 0 0 0 0 0 0 0 0 0 0 0 0 0 0 0 0 0 0 0 0 0 0 0 0 0 0 0 0 0 0 0 0 0 0 0 0 0 0 0 0 0 0 0 0 0 0 0 0 0 0 0 0 0 0 0 0 0 0 0 0 0 0 0 0 0 0 0 0 0 0 0 0 0 0 0 0 0 0 0 0 0 0 0 0 0 0 0 0 0 0 0 0 0 0 0 0 0 0 0 0 0 0 0 0 0 0 0 0 0 0 0 0 0 0 0 0 0 0 0 0 0 0 0 0 0 0 0 0 0 0 0 0 0 0 0 0 0 0 0 0 0 0 0 0 0 0 0 0 0 0 0 0 0 0 0 0 0 0 0 0 0 0 0 0 0 0 0
0 0 0 0 0.0154683927389291 0.00379407985715111 0.00929917796439349 0.0295970581999222 0.0554868869846959 0.101153424058263 0.00916401763516845 0 0 0 0 0.00247126449702665 0 0 0 0 0 0 0 0 0 0 0 0 0.016665783764081 0 0 0 0 0 0 0 0.0171923207733118 0.161465427641323 0 0 0 0 0 0 0 0 0.0125299964958035 0 0 0 0 0 0 0 0 0 0 0 0 0 0 0 0.00234357532812664 0 0 0 0 0 0 0.0147380188864167 0 0 0 0 0 0 0 0 0 0 0 0 0 0 0.0140027287038993 0.00707323366732287 0.00407962878744689 0 0 0 0 0 0.0280959094540685 0 0 0 0 0 0 0 0 0 0 0 0 0 0 0 0 0 0 0 0 0 0 0 0 0 0 0 0 0 0 0 0 0 0 0 0 0.448659410895738 0 0.0361671345952395 0 0.00602744371740519 0.00351025232256381 0 0 0.00101483303170321 0 0 0 0 0 0 0 0 0 0 0 0 0 0 0 0 0 0 0 0 0 0 0 0 0 0 0 0 0 0 0 0 0 0 0 0 0 0 0 0 0 0 0 0 0 0 0 0 0 0 0 0 0 0 0 0 0 0 0 0 0 0 0 0 0 0 0 0 0 0 0 0 0 0 0 0 0 0 0 0 0 0 0 0 0 0 0 0 0 0 0 0 0 0 0 0 0 0 0 0 0 0 0 0 0 0 0 0 0 0 0 0 0 0 0 0 0 0 0 0 0 0 0 0 0 0 0 0 0 0 0 0 0 0 0 0 0 0 0 0 0 0 0 0 0 0 0 0 0 0 0 0 0 0 0 0 0 0 0 0 0 0 0 0 0 0 0 0 0 0 0 0 0 0 0 0 0 0 0
0 0 0 0 0 0.00336028480963932 0 0 0 0.011644710654043 0 0 0 0.0297406935643748 0 0.0301550338635331 0 0 0 0.00771572808083362 0.0249357979767965 0 0 0 0 0 0 0 0 0 0.00735809827705065 0 0 0 0 0 0.00516469752384711 0 0.0125268408776238 0 0 0 0.0137810810946877 0 0 0 0.0151755886781405 0 0 0 0 0 0 0 0 0 0 0 0 0.0415448389700591 0 0.0724294033594576 0.163042905726526 0 0 0 0 0 0.0049618518016263 0.00852638194116245 0.0955225656241338 0 0.0127152144246557 0.00925969933762666 0 0.0268355734953634 0.00352190171431135 0 0.20497228914818 0 0 0 0 0 0.0144529109192643 0.00979374815158253 0.00302604653283174 0.00993362303477999 0.0162259579704913 0 0 0 0 0 0 0 0 0 0 0 0 0 0 0 0 0 0 0 0 0 0.0270487311238964 0 0.0234221174833765 0 0 0 0 0 0 0 0 0 0 0.00594495963797029 0 0 0 0 0 0 0.00946247345257924 0.0239490150577124 0.00722445420364082 0 0.00711184709354676 0 0 0.0218389002675425 0 0 0 0 0 0 0 0 0 0 0 0 0 0 0 0 0 0 0 0 0 0 0 0 0 0 0 0 0 0 0 0 0 0 0 0 0 0 0 0 0 0 0 0 0 0 0 0.00684664974764268 0 0 0 0 0 0 0 0 0 0 0 0 0 0 0 0 0 0.00882738437947006 0 0 0 0 0 0 0 0 0 0 0 0 0 0 0 0 0 0 0 0 0 0 0 0 0 0 0 0 0 0 0 0 0 0 0 0 0 0 0 0 0 0 0 0 0 0 0 0 0 0 0 0 0 0 0 0 0 0 0 0 0 0 0 0 0 0 0 0 0 0 0 0 0 0 0 0 0 0 0 0 0 0 0 0 0 0 0 0 0 0 0 0 0 0 0 0 0 0 0 0 0 0 0 0 0 0 0 0 0 0 0 0 0
0 0 0 0 0 0.0176709070890331 0 0 0 0.0200175819413345 0.0273385193139662 0.0352566729409174 0 0.0437580383364398 0.0106210011706027 0.338266516165361 0 0 0 0 0 0 0 0 0 0 0 0 0 0 0.0732763873478024 0 0 0 0 0 0 0 0 0 0 0 0 0 0 0 0.02738098777867 0 0 0 0 0 0 0 0 0 0 0 0.00840962394470844 0.0408077132179153 0 0 0.0617530434238176 0 0 0 0 0 0 0 0 0 0 0 0 0.11126248362895 0 0 0 0 0 0 0 0 0.00873596943836421 0 0 0.00768691238775047 0.0164218201014507 0 0 0 0 0 0 0 0 0 0 0 0 0 0 0 0 0 0 0 0 0 0 0 0 0 0 0 0 0 0 0 0 0 0 0 0 0 0.0272442809960998 0 0 0.0226683496134341 0 0.0130791882392867 0.0104849280898046 0.0177230169503124 0 0 0 0.0252843649940683 0 0 0 0 0 0 0 0 0.0169036535944426 0.0102902546461987 0 0.00765778464926938 0 0 0 0 0 0 0 0 0 0 0 0 0 0 0 0 0 0 0 0 0 0 0 0 0 0 0 0 0 0 0 0 0 0 0 0 0 0 0 0 0 0 0 0 0 0 0 0 0 0 0 0 0 0 0 0 0 0 0 0 0 0 0 0 0 0 0 0 0 0 0 0 0 0 0 0 0 0 0 0 0 0 0 0 0 0 0 0 0 0 0 0 0 0 0 0 0 0 0 0 0 0 0 0 0 0 0 0 0 0 0 0 0 0 0 0 0 0 0 0 0 0 0 0 0 0 0 0 0 0 0 0 0 0 0 0 0 0 0 0 0 0 0 0 0 0 0 0 0 0 0 0 0 0 0 0 0 0 0 0 0 0 0 0 0 0 0
0 0 0 0 0 0 0 0 0 0 0 0 0 0 0 0 0 0 0 0 0 0 0 0 0 0 0 0 0 0 0.148973816267967 0 0 0 0 0 0 0 0 0 0 0 0 0 0 0 0 0 0 0 0 0 0 0 0 0 0 0 0.00460439453824806 0 0 0 0 0 0 0 0 0 0 0 0 0 0 0 0 0 0 0 0 0 0.0251579158124105 0 0 0 0.0189229003927463 0.0113190829089211 0 0.0233311867495986 0.0383142563969876 0 0 0 0 0 0.147907893256078 0.245687009580262 0.0705189753205398 0.0225208369818181 0.105873061319702 0 0 0 0 0 0 0 0 0 0 0 0 0 0 0 0 0 0 0 0 0 0 0 0 0 0 0 0.13088120576666 0 0 0 0 0 0 0 0 0 0 0 0 0.00598746470806133 0 0 0 0 0 0 0 0 0 0 0 0 0 0 0 0 0 0 0 0 0 0 0 0 0 0 0 0 0 0 0 0 0 0 0 0 0 0 0 0 0 0 0 0 0 0 0 0 0 0 0 0 0 0 0 0 0 0 0 0 0 0 0 0 0 0 0 0 0 0 0 0 0 0 0 0 0 0 0 0 0 0 0 0 0 0 0 0 0 0 0 0 0 0 0 0 0 0 0 0 0 0 0 0 0 0 0 0 0 0 0 0 0 0 0 0 0 0 0 0 0 0 0 0 0 0 0 0 0 0 0 0 0 0 0 0 0 0 0 0 0 0 0 0 0 0 0 0 0 0 0 0 0 0 0 0 0 0 0 0 0 0 0 0 0 0 0 0 0 0 0 0 0 0 0 0 0
0 0 0 0 0 0.0964171100075787 0 0 0 0.0373558378343794 0 0.0644504455250413 0 0.133229906195536 0.152448564407845 0.437164826781012 0 0 0 0 0 0 0 0 0 0 0 0 0 0 0.0551614124449119 0 0 0 0 0 0 0 0 0 0 0 0 0 0 0 0 0 0 0 0 0 0 0 0 0 0 0 0 0 0 0 0 0 0 0 0 0 0 0 0 0 0 0 0 0 0 0 0 0 0 0 0 0 0 0 0 0 0 0 0 0 0 0 0 0 0 0 0 0 0 0 0 0 0 0 0 0 0 0 0 0 0 0 0 0 0 0 0 0 0 0 0 0 0 0 0 0 0 0 0 0 0 0 0 0 0 0 0 0 0 0 0 0 0 0 0.023771896803696 0 0 0 0 0 0 0 0 0 0 0 0 0 0 0 0 0 0 0 0 0 0 0 0 0 0 0 0 0 0 0 0 0 0 0 0 0 0 0 0 0 0 0 0 0 0 0 0 0 0 0 0 0 0 0 0 0 0 0 0 0 0 0 0 0 0 0 0 0 0 0 0 0 0 0 0 0 0 0 0 0 0 0 0 0 0 0 0 0 0 0 0 0 0 0 0 0 0 0 0 0 0 0 0 0 0 0 0 0 0 0 0 0 0 0 0 0 0 0 0 0 0 0 0 0 0 0 0 0 0 0 0 0 0 0 0 0 0 0 0 0 0 0 0 0 0 0 0 0 0 0 0 0 0 0 0 0 0 0 0 0 0 0 0 0 0 0 0 0 0
0 0 0 0 0 0.0197143124761128 0 0 0 0.013678559683151 0 0.0157759388345674 0 0.0508374946204693 0 0.325497710209662 0 0 0 0 0 0 0 0 0 0 0 0 0 0 0 0 0 0 0 0 0 0 0 0 0 0 0 0 0 0 0 0 0 0 0 0 0 0 0 0 0 0 0 0 0 0 0.0286460203194754 0 0 0 0 0 0 0 0.0843080011621631 0 0 0.0137577342290523 0 0.166687824402191 0 0 0 0 0 0 0 0 0.00567846193520149 0.0044063665353172 0 0 0.00567635420169291 0 0 0 0 0 0 0 0 0 0 0 0 0 0 0 0 0 0 0 0 0 0 0 0 0 0 0 0 0 0 0 0 0 0 0 0 0 0 0 0 0 0 0 0.00775503117378881 0.139234814226423 0.0646865342755287 0 0 0 0 0 0 0 0 0 0 0 0 0 0 0 0 0 0 0 0 0 0 0 0 0 0 0 0 0 0 0 0 0 0 0 0 0 0 0 0 0 0 0 0 0 0 0 0 0 0 0.0536588417152035 0 0 0 0 0 0 0 0 0 0 0 0 0 0 0 0 0 0 0 0 0 0 0 0 0 0 0 0 0 0 0 0 0 0 0 0 0 0 0 0 0 0 0 0 0 0 0 0 0 0 0 0 0 0 0 0 0 0 0 0 0 0 0 0 0 0 0 0 0 0 0 0 0 0 0 0 0 0 0 0 0 0 0 0 0 0 0 0 0 0 0 0 0 0 0 0 0 0 0 0 0 0 0 0 0 0 0 0 0 0 0 0 0 0 0 0 0 0 0 0 0 0 0 0 0 0 0 0 0 0 0
0 0 0 0 0 0 0 0 0 0 0 0 0 0 0 0.00157742539535984 0 0 0 0 0 0 0 0 0 0 0 0 0 0.00507987932549998 0.00686036235877556 0 0 0 0 0 0 0 0 0 0 0 0 0 0 0 0 0 0 0 0 0 0 0 0.136282847260631 0.00520550380468749 0.0107316611858105 0 0 0 0 0 0 0 0 0 0 0 0 0 0 0.0326951377485203 0 0 0 0 0 0 0 0 0 0.00142199216518303 0 0 0.00929411153720845 0.0130330653352657 0 0.00278119575591373 0.0148242998455797 0 0 0.00790760924396927 0 0 0 0.00377275074308754 0 0 0 0.0163978394487589 0.012309769183098 0 0 0 0 0 0 0 0 0 0 0 0 0 0 0 0 0 0 0 0 0 0 0 0 0 0 0 0 0 0 0 0 0 0 0 0 0 0 0 0 0 0.0114289627227285 0 0.013569555490865 0.0288967104209863 0.0198487172384617 0.00954217804292845 0 0.0236954711460053 0 0 0.0091408566229758 0.32790467747208 0.142082970750694 0 0 0 0 0 0 0 0 0 0 0 0 0 0 0 0 0 0 0 0 0 0 0 0 0 0 0 0 0 0 0 0 0 0 0 0 0 0 0 0 0 0 0 0 0 0 0 0 0 0 0 0 0 0 0 0 0 0 0 0 0 0 0 0 0 0 0 0 0 0 0 0 0 0 0 0 0 0 0 0 0 0 0 0 0 0 0 0 0 0 0 0 0.00202379077725492 0.00200498475367559 0 0 0 0 0 0 0 0.0552413414572327 0 0 0 0 0 0 0 0 0 0 0 0 0 0 0 0 0 0 0 0 0 0 0 0 0 0 0 0 0 0 0 0 0 0 0 0 0 0 0 0 0 0.0231947193957625 0 0 0 0 0.00811050389372612 0.00564221412033403 0 0 0 0 0 0 0 0.018709646009937 0 0 0 0.0187872493470035
0 0 0 0 0 0 0 0 0 0 0 0 0 0 0 0 0 0 0 0 0 0 0 0 0 0 0 0 0 0 0.00809539742356087 0 0 0 0 0 0 0 0 0 0 0 0 0 0 0.0205754945644407 0.0443190540768473 0 0 0 0.0419245410078605 0 0 0.00716739869616055 0 0 0 0 0.207920529963126 0.0094805537934286 0.0296878604111278 0 0.0166806590262721 0 0 0.0136946133716368 0 0.0657908968823188 0.0306215568279479 0 0 0 0 0.0169829162138739 0 0 0 0 0 0 0 0 0 0 0.105094030244899 0.0164886041544476 0.0193028138170966 0.0385746052548444 0.0666592813858523 0 0 0 0 0 0 0.0092760234063131 0 0 0 0 0 0 0 0 0 0 0 0 0 0 0 0 0 0 0 0 0 0 0 0 0 0 0 0 0 0 0.00886707313960478 0 0.00893067145729574 0 0 0.0891087327182618 0 0 0 0.00715326908741226 0 0 0 0 0 0 0.0839623586647028 0 0 0 0 0 0 0 0 0 0 0.0336410644106684 0 0 0 0 0 0 0 0 0 0 0 0 0 0 0 0 0 0 0 0 0 0 0 0 0 0 0 0 0 0 0 0 0 0 0 0 0 0 0 0 0 0 0 0 0 0 0 0 0 0 0 0 0 0 0 0 0 0 0 0 0 0 0 0 0 0 0 0 0 0 0 0 0 0 0 0 0 0 0 0 0 0 0 0 0 0 0 0 0 0 0 0 0 0 0 0 0 0 0 0 0 0 0 0 0 0 0 0 0 0 0 0 0 0 0 0 0 0 0 0 0 0 0 0 0 0 0 0 0 0 0 0 0 0 0 0 0 0 0 0 0 0 0 0 0 0 0 0 0 0 0 0 0 0 0 0 0 0 0 0 0 0 0
0 0 0 0 0 0 0 0 0 0 0 0 0 0 0 0 0 0 0 0 0 0 0 0 0 0 0 0 0 0 0 0 0 0 0 0 0 0 0 0 0 0 0 0 0 0 0 0 0 0 0 0 0 0 0 0 0 0 0 0 0 0 0 0 0 0 0 0 0 0 0 0 0 0 0 0 0 0 0 0 0 0 0 0 0 0 0 0.0303592453754751 0.0456434714753223 0.0285402069129791 0 0.0357817728748966 0 0 0 0 0 0 0 0 0 0.122298223726077 0.0589072740319696 0 0 0 0 0 0 0 0 0 0 0 0 0 0 0 0 0 0 0 0 0 0 0 0 0 0 0 0 0 0 0 0 0 0 0 0 0 0 0.012095297676427 0.243171928606952 0 0.0426921570715542 0 0 0.121425246996239 0.190230719908455 0.0125413834706051 0 0.0298299315943475 0 0.00836974185204234 0 0 0 0 0 0 0 0 0 0 0 0 0 0 0 0 0 0 0 0 0 0 0 0 0 0 0 0 0 0 0 0 0 0 0 0 0 0 0 0 0 0 0 0 0 0 0 0 0 0 0 0 0 0 0 0 0 0 0 0 0 0 0 0 0 0 0 0 0 0 0 0 0 0 0 0 0 0 0 0 0 0 0 0 0 0 0 0 0 0 0 0 0 0 0 0 0 0 0 0 0 0 0.00657579221028583 0 0 0 0 0 0 0 0 0 0 0 0 0 0 0 0 0 0 0 0 0 0 0 0 0 0 0 0 0 0 0 0 0 0 0 0 0 0 0 0 0 0.00664358388255682 0 0 0 0 0 0 0 0 0 0 0 0 0 0.0048940223338148 0 0 0 0
0 0 0 0 0 0 0 0 0 0 0 0 0 0 0 0 0 0 0 0 0 0 0 0 0 0 0 0 0 0 0 0 0 0 0 0 0 0 0 0 0 0 0 0 0 0 0 0 0 0 0 0 0 0 0 0 0 0 0.242728287441845 0 0 0 0 0 0 0 0 0 0 0 0 0.00823160276258674 0 0 0 0 0 0 0 0 0 0 0 0 0 0 0 0 0 0 0 0 0 0 0 0 0 0 0 0 0 0 0 0 0 0 0 0 0 0 0 0 0 0 0 0 0 0 0 0 0 0 0 0 0 0 0 0 0 0 0 0 0 0 0 0 0 0 0 0 0.00928739225987143 0 0.214199868751595 0 0 0.332160713739297 0.06614400041825 0.0473589323852359 0 0 0 0 0 0.0392670570632872 0.0351755141038903 0 0 0 0 0 0 0 0 0 0 0 0 0 0 0 0 0 0 0 0 0 0 0 0 0 0 0 0 0 0 0 0 0 0 0 0 0 0 0 0 0 0 0 0 0 0 0 0 0 0 0 0 0 0 0 0 0 0 0 0 0 0 0 0 0 0 0 0 0 0 0 0 0 0 0 0 0 0 0 0 0 0 0 0 0 0 0 0 0 0 0 0 0 0 0 0 0 0 0 0 0 0.00270738971521656 0 0 0 0 0 0 0 0 0 0 0 0 0 0 0 0 0 0 0 0 0 0 0 0 0 0 0 0 0 0 0 0 0 0 0 0 0 0 0 0 0 0.00273924135892499 0 0 0 0 0 0 0 0 0 0 0 0 0 0 0 0 0 0
0 0 0 0 0 0 0 0 0 0 0 0 0 0 0 0 0 0 0 0 0 0 0 0 0 0 0 0 0 0 0.00391732352628467 0 0 0 0 0 0 0 0 0 0 0 0 0 0.00224407437706927 0 0.00379663830653549 0 0 0 0.0107431340189843 0 0 0 0 0 0 0 0.210971242573266 0 0 0.00210155605578161 0.00281111655359479 0 0 0.00156977611237477 0 0 0 0 0 0.00556531101013531 0.00154699077656886 0 0 0 0 0 0 0 0 0 0 0 0.0375182807482772 0 0 0.0414324822358313 0.0830961586165379 0.0281646130392545 0 0.0270949818493448 0 0 0 0 0 0 0 0 0 0.0916689627537267 0.012629474448845 0 0 0 0 0 0 0 0 0 0 0 0 0 0 0 0 0 0 0 0 0 0 0 0 0 0 0 0 0 0 0 0 0 0 0 0.00629551106034795 0.0228474750381897 0.11519336328283 0.132146599560469 0 0 0 0.0813004271847773 0.0157927391742443 0.0141893134927287 0 0 0 0 0 0.0453624542040009 0 0 0 0 0 0 0 0 0 0 0 0 0 0 0 0 0 0 0 0 0 0 0 0 0 0 0 0 0 0 0 0 0 0 0 0 0 0 0 0 0 0 0 0 0 0 0 0 0 0 0 0 0 0 0 0 0 0 0 0 0 0 0 0 0 0 0 0 0 0 0 0 0 0 0 0 0 0 0 0 0 0 0 0 0 0 0 0 0 0 0 0 0 0 0 0 0 0 0 0 0 0 0 0 0 0 0 0 0 0 0 0 0 0 0 0 0 0 0 0 0 0 0 0 0 0 0 0 0 0 0 0 0 0 0 0 0 0 0 0 0 0 0 0 0 0 0 0 0 0 0 0 0 0 0 0 0 0 0 0 0 0 0
0 0 0 0 0 0 0 0 0 0 0 0 0 0 0 0 0 0 0 0 0 0 0 0 0 0 0 0 0 0 0 0 0 0 0 0 0 0 0 0 0 0 0 0 0 0 0 0 0 0 0 0 0 0 0 0 0 0 0 0 0 0 0 0 0 0 0 0 0 0 0 0 0 0 0 0 0 0 0 0 0 0 0 0 0 0 0 0 0 0 0 0 0 0 0 0 0 0 0 0 0.0821866169177555 0 0 0 0 0 0 0 0 0 0 0 0 0 0 0 0 0 0 0 0 0 0 0 0 0 0 0 0 0 0 0 0 0 0 0 0 0 0 0 0 0 0 0 0.0929120929297852 0 0 0.0335839491163912 0 0.254384509492477 0 0 0.0334540966472802 0 0 0 0 0 0 0 0 0 0 0 0 0 0 0 0 0 0 0 0 0 0 0 0 0 0 0 0 0 0 0 0 0 0 0 0 0 0 0 0 0 0 0 0 0 0 0 0 0 0 0 0 0 0 0 0 0 0 0 0 0 0 0 0 0 0 0 0 0 0 0 0 0 0 0 0 0 0 0 0 0 0 0 0 0 0 0 0 0 0 0 0 0 0 0 0 0 0 0 0 0 0 0 0.137560303119952 0 0 0 0 0 0 0 0 0 0 0 0 0 0 0 0 0 0 0 0 0 0 0 0 0 0 0 0 0 0 0 0 0 0 0 0 0 0 0 0 0 0.128073484308516 0.0307392354010349 0 0 0 0.0240536797345115 0 0 0 0 0 0 0 0 0.0839434239326058 0 0 0.0991086083996906 0
0 0 0 0 0 0 0 0 0 0 0 0 0 0 0 0 0 0 0 0 0 0 0 0 0 0 0 0 0 0 0 0 0 0 0 0 0 0 0 0 0 0 0 0 0 0 0 0 0 0 0 0 0 0 0 0 0 0 0 0 0 0 0 0 0 0 0 0 0 0 0 0 0 0 0 0 0 0 0 0 0 0 0 0 0 0.0160341328799022 0 0.0338931533975639 0.0518051425768391 0 0 0 0 0 0 0 0 0 0 0 0 0 0 0 0 0 0 0 0 0 0 0 0 0 0 0 0 0 0 0 0 0 0 0 0 0 0 0 0 0 0 0 0 0 0 0 0 0 0.0590514879134092 0 0.159772917799888 0 0 0.201393058823759 0 0 0 0.0375833963576182 0.112422946309747 0.305113677073628 0 0.0229300868676448 0 0 0 0 0 0 0 0 0 0 0 0 0 0 0 0 0 0 0 0 0 0 0 0 0 0 0 0 0 0 0 0 0 0 0 0 0 0 0 0 0 0 0 0 0 0 0 0 0 0 0 0 0 0 0 0 0 0 0 0 0 0 0 0 0 0 0 0 0 0 0 0 0 0 0 0 0 0 0 0 0 0 0 0 0 0 0 0 0 0 0 0 0 0 0 0 0 0 0 0 0 0 0 0 0 0 0 0 0 0 0 0 0 0 0 0 0 0 0 0 0 0 0 0 0 0 0 0 0 0 0 0 0 0 0 0 0 0 0 0 0 0 0 0 0 0 0 0 0 0 0 0 0 0 0 0 0 0 0 0 0 0 0 0 0
0 0 0 0 0 0 0 0 0 0 0 0 0 0 0 0 0 0 0 0 0 0 0 0 0 0 0 0 0 0 0 0 0 0 0 0 0 0 0 0 0 0 0 0 0 0 0 0 0 0 0 0 0 0 0 0 0 0 0.189585395979034 0 0 0 0 0 0 0 0 0 0 0 0 0 0 0 0 0 0 0 0 0 0 0 0 0 0 0 0 0.00424824551868587 0.00846934845772642 0 0 0 0 0 0 0 0 0 0 0 0 0.00472905827541647 0 0 0 0 0 0 0 0 0 0 0 0 0 0 0 0 0 0 0 0 0 0 0 0 0 0 0 0 0 0 0 0 0 0 0 0 0.0307558305368484 0 0 0.395949624339852 0.157089698427968 0 0 0 0.0484409396144845 0.0172101762368827 0 0 0 0 0 0.073994039453515 0.0576736368824574 0 0 0 0 0 0 0 0 0 0 0 0 0 0 0 0 0 0 0 0 0 0 0 0 0 0 0 0 0 0 0 0 0 0 0 0 0 0 0 0 0 0 0 0 0 0 0 0 0 0 0 0 0 0 0 0 0 0 0 0 0 0 0 0 0 0 0 0 0 0 0 0 0 0 0 0 0 0 0 0 0 0 0 0 0 0 0 0 0 0 0 0 0 0 0 0 0 0 0 0 0 0.00476026989767 0 0 0 0 0 0 0 0 0 0 0 0 0 0 0 0 0 0 0 0 0 0 0 0 0 0 0 0 0 0 0 0 0 0 0 0 0 0 0 0 0 0.00401061356157761 0 0 0 0 0 0 0 0 0 0 0 0 0 0.00308312281788238 0 0 0 0
0 0 0 0 0 0 0 0 0 0 0 0 0 0 0 0.00418470847775002 0 0 0 0 0 0 0 0 0 0 0 0 0 0 0 0 0 0 0 0 0 0 0 0 0 0 0 0 0 0 0 0 0 0 0 0 0 0 0 0 0 0 0 0 0 0 0 0 0 0 0 0 0 0 0 0 0 0 0 0.00184842425898867 0 0 0 0.0108285352516689 0 0.0020806769701649 0 0.00277056309707747 0.00989817168314174 0.0267730131912862 0 0.0368420183632889 0.0496698506255464 0 0 0 0 0 0.00829265935801897 0.00867850662530176 0 0 0 0 0 0.0106531790683745 0 0 0 0 0 0 0 0 0 0 0 0 0 0 0 0 0 0 0 0 0 0 0 0 0 0 0 0 0 0 0 0 0.00575791677259192 0 0.00172950302423624 0 0.0182620762126044 0 0 0.0681586186973695 0.0263785545293175 0 0 0.0418746520270242 0 0.0181994897320778 0 0 0 0 0 0.397316783255382 0.0586233904095224 0 0 0 0 0 0 0 0 0 0 0 0 0 0 0 0 0 0 0 0 0 0 0 0 0 0 0 0 0 0 0 0 0 0 0 0 0 0 0 0 0 0 0 0 0 0 0 0 0 0 0 0 0 0 0 0 0 0 0 0 0 0 0 0 0 0 0 0 0 0 0 0 0 0 0 0 0 0 0 0 0 0 0 0 0 0 0 0 0 0 0 0 0 0 0 0 0 0 0 0 0 0.0757648702060321 0 0 0 0 0 0 0 0 0 0 0 0 0 0 0 0 0 0 0 0 0 0 0 0 0 0 0 0 0 0 0 0 0 0 0 0 0 0 0 0 0 0.070081071382075 0 0 0 0 0 0 0 0 0 0 0 0 0 0.045332766781158 0 0 0 0
0 0 0 0 0 0 0 0 0 0 0 0 0 0 0 0.00581675849052973 0 0 0 0 0 0 0 0 0 0 0 0 0 0 0 0 0 0 0 0 0 0 0 0 0 0 0 0 0 0 0 0 0 0 0 0 0 0 0 0 0 0 0 0 0 0 0 0 0 0 0 0 0 0 0 0 0 0 0 0 0 0 0 0 0 0 0 0 0.0115841679979701 0.0110616729963092 0 0.0154475466332076 0.0369055653310669 0 0 0 0 0 0 0 0 0 0 0 0 0.0238540285071596 0.0342664531325268 0 0 0 0 0 0 0 0 0 0 0 0 0 0 0 0 0 0 0 0 0 0 0 0 0 0 0 0 0 0 0 0.00888305803659146 0 0 0 0.0222493229603078 0 0.243482708541163 0.12367553699832 0.0600629271165311 0.0390039040329226 0.0201372464393698 0.0377029687976226 0.0461222823518563 0 0.0868940280962322 0.0965808476598701 0 0.019994276307021 0 0.0233975625295535 0.032877137043869 0 0 0 0 0 0 0 0 0 0 0 0 0 0 0 0 0 0 0 0 0 0 0 0 0 0 0 0 0 0 0 0 0 0 0 0 0 0 0 0 0 0 0 0 0 0 0 0 0 0 0 0 0 0 0 0 0 0 0 0 0 0 0 0 0 0 0 0 0 0 0 0 0 0 0 0 0 0 0 0 0 0 0 0 0 0 0 0 0 0 0 0 0 0 0 0 0 0 0 0 0 0 0 0 0 0 0 0 0 0 0 0 0 0 0 0 0 0 0 0 0 0 0 0 0 0 0 0 0 0 0 0 0 0 0 0 0 0 0 0 0 0 0 0 0 0 0 0 0 0 0 0 0 0 0 0 0 0 0 0 0 0
0 0 0 0 0 0 0 0 0 0 0 0 0 0 0 0 0 0 0 0 0 0 0 0 0 0 0 0 0 0 0 0 0 0 0 0 0 0 0 0 0 0 0 0 0 0 0 0 0 0 0 0 0 0 0.00760626870350117 0.00580367506338729 0 0 0 0 0 0 0 0 0 0 0 0 0 0 0 0.00360952120918208 0 0 0 0 0 0 0 0 0 0 0 0 0 0 0 0.0158463023406415 0.0427928792244142 0.0301521595657103 0 0.0265658021638553 0 0 0 0 0 0 0 0.0590602511723406 0.075768259908035 0.0552386170068135 0.258034685392086 0 0 0 0 0 0 0 0 0 0 0 0 0 0 0 0 0 0 0 0 0 0 0 0 0 0 0 0 0 0 0 0 0 0 0 0 0 0.155818152177366 0 0 0 0.0246057888777035 0 0 0.0354950832973269 0 0 0.0885714618922556 0.111262502271923 0.00376858973345872 0 0 0 0 0 0 0 0 0 0 0 0 0 0 0 0 0 0 0 0 0 0 0 0 0 0 0 0 0 0 0 0 0 0 0 0 0 0 0 0 0 0 0 0 0 0 0 0 0 0 0 0 0 0 0 0 0 0 0 0 0 0 0 0 0 0 0 0 0 0 0 0 0 0 0 0 0 0 0 0 0 0 0 0 0 0 0 0 0 0 0 0 0 0 0 0 0 0 0 0 0 0 0 0 0 0 0 0 0 0 0 0 0 0 0 0 0 0 0 0 0 0 0 0 0 0 0 0 0 0 0 0 0 0 0 0 0 0 0 0 0 0 0 0 0 0 0 0 0 0 0 0 0 0 0 0 0 0 0 0 0 0 0 0
0 0 0 0 0 0 0 0 0 0 0 0 0 0 0 0 0 0 0 0 0 0 0 0 0 0 0 0 0 0 0 0 0 0 0 0 0 0 0 0 0 0 0 0 0 0 0 0 0 0 0 0 0 0 0 0 0 0 0 0 0 0 0 0 0 0 0 0 0 0 0 0 0 0 0 0 0 0 0 0 0 0 0 0 0.00962578274304196 0.0279248040442307 0 0.0210122448781755 0.0350123267102365 0.0208121310127212 0 0.0148150382246266 0 0 0.00372217615752722 0 0 0 0 0.0273166377598729 0.125301237052605 0 0.0223276334264688 0 0 0 0 0 0 0 0 0 0 0 0 0 0 0 0 0 0 0 0 0 0 0 0 0 0 0 0 0 0 0 0.00301359968364152 0 0 0 0.0251872450775638 0 0.01146438100936 0 0 0.134683071760612 0.074526679492341 0 0 0.0440288201643138 0 0 0.0564998194716318 0.0229164416161393 0.198310251202572 0 0 0 0 0 0 0 0 0 0 0 0 0 0 0 0 0 0 0 0 0 0 0 0 0 0 0 0 0 0 0 0 0 0 0 0 0 0 0 0 0 0 0 0 0 0 0 0 0 0 0 0 0 0 0 0 0 0 0 0 0 0 0 0 0 0 0 0 0 0 0 0 0 0 0 0 0 0 0 0 0 0 0 0 0 0 0 0 0 0 0 0 0 0 0 0 0 0 0 0 0 0 0 0.0529309765641714 0 0 0 0 0 0 0 0 0 0 0 0 0 0 0 0 0 0 0 0 0 0 0 0 0 0 0 0 0 0 0 0 0 0 0 0 0 0 0 0 0 0.0311646131330011 0.0232866943841328 0 0 0 0.00637567414314628 0 0 0 0 0 0 0 0 0.00774172028786713 0 0 0 0
0 0 0 0 0 0 0 0 0 0 0 0 0 0 0 0 0 0 0 0 0 0 0 0 0 0 0 0 0 0 0 0 0 0.00469578784293785 0.00432412676181553 0 0 0 0 0 0 0 0 0 0 0 0 0 0 0 0 0 0 0 0.0105624958544081 0.0103731594486846 0 0 0 0 0 0 0 0 0 0 0 0 0 0 0 0.00637666757586325 0 0 0 0 0 0 0 0 0 0 0 0 0 0 0 0.0327227356949195 0.0526989599998126 0.0594291972459963 0 0.0318319305226446 0 0 0 0 0 0 0 0.117817817918245 0.186929422861551 0.0680603905868505 0.181549355941978 0 0 0 0 0 0 0 0 0 0 0 0 0 0 0 0 0 0 0 0 0 0 0 0 0 0 0 0 0 0 0 0 0 0 0 0 0 0 0 0 0 0 0 0 0 0.0837451556043234 0.0478679882423486 0 0.0859493010820949 0.0117043552410893 0 0 0 0 0 0 0 0 0 0 0 0 0 0 0 0 0 0 0 0 0 0 0 0 0 0 0 0 0 0 0 0 0 0 0 0 0 0 0 0 0 0 0 0 0 0 0 0 0 0 0 0 0 0 0 0 0 0 0 0 0 0 0 0 0 0 0 0 0 0 0 0 0 0 0 0 0 0 0 0 0 0 0 0 0 0 0 0 0 0 0 0 0 0 0 0 0 0 0 0 0 0 0 0.00336115157443705 0 0 0 0 0 0 0 0 0 0 0 0 0 0 0 0 0 0 0 0 0 0 0 0 0 0 0 0 0 0 0 0 0 0 0 0 0 0 0 0 0 0 0 0 0 0 0 0 0 0 0 0 0 0 0 0 0 0 0 0
0 0 0 0 0 0 0 0 0 0 0 0 0 0 0 0 0 0 0 0 0 0 0 0 0 0 0 0 0 0 0 0.00291188344309112 0 0.00290913621501362 0.00839748094692627 0 0 0 0 0 0.00163373523784828 0.0022496144208801 0 0 0 0 0 0 0 0 0 0 0 0 0.00547856044655702 0.00420407672980457 0 0 0 0 0 0 0 0 0 0 0 0 0 0 0 0.00294305594720533 0 0 0 0 0 0 0 0.00135543577624772 0 0 0 0 0 0 0 0.0352903267950525 0.041105615795328 0.073479446422922 0.0176128848990067 0.0568856779804438 0 0.0169356605035088 0 0 0 0 0 0.100044265384612 0.149617582545225 0.0479950863719015 0.151970941844389 0 0 0 0 0 0 0 0 0 0 0 0 0 0 0 0 0 0 0 0 0 0 0 0 0 0 0 0 0 0 0 0 0 0 0 0 0 0.0247991516842219 0 0 0 0.00509372154157236 0 0 0.00828955329949266 0.112926532264731 0.0208413854890045 0.0922621641945699 0 0.00841445198954359 0 0 0 0 0 0 0 0 0 0 0 0 0 0.00253605073214415 0 0 0 0 0 0 0 0 0 0 0 0 0 0 0 0 0 0 0 0.00181652109875643 0 0 0 0 0 0 0 0 0 0 0 0 0 0 0 0 0 0 0 0 0 0 0 0 0 0 0 0 0 0 0 0 0 0 0 0 0 0 0 0 0 0 0 0 0 0 0 0 0 0 0 0 0 0 0 0 0 0 0 0 0 0 0 0 0 0 0 0 0 0 0 0 0 0 0 0 0 0 0 0 0 0 0 0 0 0 0 0 0 0 0 0 0 0 0 0 0 0 0 0 0 0 0 0 0 0 0 0 0 0 0 0 0 0 0 0 0 0 0 0 0 0 0 0 0 0 0 0 0 0
0 0 0 0 0 0 0 0 0 0 0 0 0 0 0 0 0 0 0 0 0 0 0 0 0 0 0 0 0 0 0 0 0 0 0 0 0 0 0 0 0 0 0 0 0 0 0 0 0 0 0 0 0 0 0 0 0 0 0 0 0 0 0 0 0 0 0 0 0 0 0 0 0 0 0 0 0 0 0 0 0 0 0 0 0 0 0 0.00743801633124413 0.00758314835721963 0.0166210083291806 0 0.00960649277598746 0 0 0 0 0 0 0 0.0837744533825575 0.154052446527266 0.00967249429398625 0.0303835577191048 0 0 0 0 0 0 0 0 0 0 0 0 0 0 0 0 0 0 0 0 0 0 0 0 0 0 0 0 0 0 0 0 0 0 0 0.0146544627944007 0 0 0 0 0.0267140260040433 0 0 0 0 0.00634328628197338 0.299097546637542 0.0208361303266785 0.0139544948320296 0 0 0 0 0 0 0 0 0 0 0 0 0 0 0 0 0 0 0 0 0 0 0 0 0 0 0 0 0 0 0 0 0 0 0 0 0 0 0 0 0 0 0 0 0 0 0 0 0 0 0 0 0 0 0 0 0 0 0 0 0 0 0 0 0 0 0 0 0 0 0 0 0 0 0 0 0 0 0 0 0 0 0 0 0 0 0 0 0 0 0 0 0 0 0 0 0 0 0 0 0 0 0 0 0.111501520493009 0 0 0 0 0 0 0 0 0 0 0 0 0 0 0 0 0 0 0 0 0 0 0 0 0 0 0 0 0 0 0 0 0 0 0 0 0 0 0 0 0 0.0774335911634352 0.0327845906848118 0 0 0 0.0400039979414373 0 0 0 0 0 0 0 0 0.028330593511713 0 0 0 0.00921414161237946
0 0 0 0 0 0 0 0 0 0 0 0 0 0 0 0 0 0 0 0 0 0 0 0 0 0 0 0 0 0 0 0 0 0 0 0 0 0 0 0 0 0 0 0 0 0 0 0 0 0 0 0 0 0 0.0441030151578979 0 0 0 0.0157304768200235 0 0 0 0 0 0 0.00352955297069779 0 0 0 0 0 0 0 0 0 0 0 0 0 0.00472056245243993 0 0.00128444417582853 0 0.0018073883497978 0.00654610602710386 0.00979843403908646 0 0.0135893388508504 0.0208148765993641 0 0 0 0 0 0.0032478933818438 0.00320785276352712 0 0 0 0 0 0.00246422503047041 0 0 0 0 0 0 0 0 0 0 0 0 0 0 0 0 0 0 0 0 0 0 0 0 0 0 0 0 0 0 0 0 0 0 0 0 0.172209380366417 0.00872787116770369 0.00378016798582447 0.0230967121889166 0.0432495467013281 0 0 0.0365112646191071 0.226792347823935 0.0052699988978847 0 0 0 0 0 0 0.228232093749612 0 0 0 0 0 0 0 0 0 0 0 0 0 0 0 0 0 0 0 0 0 0 0 0 0 0 0 0 0 0 0 0 0 0 0 0 0 0 0 0 0 0 0 0 0 0 0 0 0 0 0 0 0 0 0 0 0 0 0 0 0 0 0 0 0 0 0 0 0 0 0 0 0 0 0 0 0 0 0 0 0 0 0 0 0 0 0 0 0 0 0 0 0 0 0 0 0 0 0 0 0 0.04873393051109 0 0 0 0 0 0 0 0 0 0 0 0 0 0 0 0 0 0 0 0 0 0 0 0 0 0 0 0 0 0 0 0 0 0 0 0 0 0 0 0 0 0.0419664929059 0 0 0 0 0 0 0 0 0 0 0 0 0 0.0305860264633498 0 0 0 0
0 0 0 0 0 0 0 0 0 0 0 0 0 0 0 0 0 0 0 0 0 0 0 0 0 0 0 0 0 0 0 0 0 0 0 0 0 0 0 0 0 0 0 0 0 0 0 0 0 0 0 0 0 0 0 0 0 0 0 0 0 0 0 0 0 0 0 0 0 0 0 0 0 0 0 0 0 0 0 0 0 0 0 0 0 0 0 0 0 0 0 0 0 0 0 0 0 0 0 0 0 0 0 0 0 0 0 0 0 0 0 0 0 0 0 0 0 0 0 0 0 0 0 0 0 0 0 0 0 0 0 0 0 0 0 0 0 0 0.187155613078401 0 0 0.0518936117280108 0 0 0 0.0713771351983595 0.0839293874556052 0.0185731486772009 0 0 0 0 0 0.572437860549312 0 0 0 0 0 0 0 0 0 0 0 0 0 0 0 0 0 0 0 0 0 0 0 0 0 0 0 0 0 0 0 0 0 0 0 0 0 0 0 0 0 0 0 0 0 0 0 0 0 0 0 0 0 0 0 0 0 0 0 0 0 0 0 0 0 0 0 0 0 0 0 0 0 0 0 0 0 0 0 0 0 0 0 0 0 0 0 0 0 0 0 0 0 0 0 0 0 0 0 0 0 0 0.00685383781711688 0 0 0 0 0 0 0 0 0 0 0 0 0 0 0 0 0 0 0 0 0 0 0 0 0 0 0 0 0 0 0 0 0 0 0 0 0 0 0 0 0 0.00406608659946683 0 0 0 0 0 0 0 0 0 0 0 0 0 0.00371331889652679 0 0 0 0
0 0 0 0 0 0 0 0 0 0 0 0 0 0 0 0 0 0 0 0 0 0 0 0 0 0 0 0 0 0 0 0 0 0 0 0 0 0 0 0 0 0 0 0 0 0 0 0 0 0 0 0 0 0 0 0 0 0 0 0 0 0 0 0 0 0 0 0 0 0 0 0 0 0 0 0 0 0 0 0 0 0 0 0 0 0 0 0 0 0 0 0 0 0 0 0 0 0 0 0 0 0 0 0 0 0 0 0 0 0 0 0 0 0 0 0 0 0 0 0 0 0 0 0 0 0 0 0 0 0 0 0 0 0 0 0 0 0 0 0 0 0 0 0 0 0 0 0 0 0 0 0 0 0 0 0 0.110744065197997 0 0 0 0 0.0401873264350366 0.0301903373643791 0 0.0596720907671756 0 0 0 0 0 0 0 0 0 0 0.0315544933489917 0.0641689628999606 0 0 0 0 0 0 0 0 0 0 0 0 0 0 0 0 0 0 0 0 0.157551412467262 0 0 0 0 0 0 0 0 0 0 0 0 0 0 0 0 0 0 0 0 0 0 0 0 0 0 0 0 0 0 0 0 0 0 0 0 0 0 0 0 0 0 0 0 0 0 0 0 0 0 0.0493273034902429 0 0 0 0 0 0 0 0 0 0 0 0 0 0 0 0 0 0 0 0 0 0 0 0 0 0 0 0 0 0 0 0 0 0 0 0 0 0 0 0 0.0679858502773813 0 0 0 0 0.0756477816105353 0.312970376141038 0 0 0 0 0 0 0 0 0 0 0 0 0 0 0 0 0 0 0 0 0
0 0 0 0 0 0 0 0 0 0 0 0 0 0 0 0 0 0 0 0 0 0 0 0 0 0 0 0 0 0 0 0 0 0 0 0 0 0 0 0 0 0 0 0 0 0 0 0 0 0 0 0 0 0 0 0 0 0 0 0 0 0 0 0 0 0 0 0 0 0 0 0 0 0 0 0 0 0 0 0 0 0 0 0 0 0 0 0 0 0 0 0 0 0 0 0 0 0 0 0 0 0 0 0 0 0 0 0 0 0 0 0 0 0 0 0 0 0 0 0 0 0 0 0 0 0 0 0 0 0 0 0 0 0 0 0 0 0 0 0 0 0 0 0 0 0 0 0 0 0 0 0 0 0 0 0.0435487782172188 0 0.0169193161326224 0.0247768449633968 0 0.0738365243161333 0.206092866756243 0.0192213152656026 0 0.0681229099696993 0 0 0 0 0 0 0 0 0 0.0242269752078625 0.139130759147617 0.0111837384581992 0.0165011318169145 0.0557275122598529 0 0 0.0162850321514538 0.0596089686323667 0.0242381667158886 0 0 0 0 0 0 0 0 0.0211341698621779 0 0 0 0 0.00921032805536336 0 0.00741479165713335 0 0 0 0 0 0 0 0 0 0 0 0 0 0 0 0 0 0 0 0 0.00762061244399394 0 0 0 0 0 0 0 0 0 0.0292256614864419 0 0 0.0081309305244642 0 0 0 0 0 0 0 0 0 0.0045380871464766 0.0027317965189127 0 0 0.00294063327329188 0.00296392732409832 0 0 0 0 0 0 0 0 0 0 0 0 0 0 0 0 0 0 0 0 0 0 0 0 0 0 0 0 0 0 0 0 0 0 0 0.0251687793022099 0.00335073597699137 0 0.0370836416552837 0.0110161822795247 0.00480326200830758 0 0 0.00856103452444047 0 0 0.0146845859498168 0 0 0 0 0 0 0 0 0 0 0 0 0 0 0 0 0 0 0 0 0
0 0 0 0 0 0 0 0 0 0 0 0 0 0 0 0 0 0 0 0 0 0 0 0 0 0 0 0 0 0 0 0 0 0 0 0 0 0 0 0 0 0 0 0 0 0 0 0 0 0 0 0 0 0 0 0 0 0 0 0 0 0 0 0 0 0 0 0 0 0 0 0 0 0 0 0 0 0 0 0 0 0 0 0 0 0 0 0 0 0 0 0 0 0 0 0 0 0 0 0 0 0 0 0 0 0 0 0 0 0 0 0 0 0 0 0 0 0 0 0 0 0 0 0 0 0 0 0 0 0 0 0 0 0 0 0 0 0 0 0 0 0 0 0 0 0 0 0 0 0 0 0 0 0 0 0 0.0155451377053329 0 0 0 0 0.0667134043322897 0.0168169119536292 0 0.452866912238417 0.0601057109557188 0 0 0 0 0 0 0 0 0 0.17898629125076 0 0 0 0 0 0 0 0 0 0 0 0 0 0 0 0 0 0 0 0 0 0.029598311468753 0 0 0 0 0 0 0 0.00862028980293794 0 0 0 0 0 0 0 0 0 0 0 0 0.0576855972429581 0 0 0 0 0 0 0 0 0 0 0 0 0 0 0 0 0 0 0 0 0 0 0 0 0.0108985974229316 0.00739944125959685 0 0 0.0024913137071387 0 0 0 0 0 0 0 0 0 0 0 0 0 0 0 0 0 0 0 0 0 0 0 0 0.0235422068170728 0 0 0 0 0.0278399892733449 0 0 0 0 0 0 0 0 0 0 0 0.00738679846990797 0 0 0 0 0.0335030860992103 0 0 0 0 0 0 0 0 0 0 0 0 0 0 0 0 0 0 0 0 0 0
0 0 0 0 0 0 0 0 0 0 0 0 0 0 0 0 0 0 0 0 0 0 0 0 0 0 0 0 0 0 0 0 0 0 0 0 0 0 0 0 0 0 0 0 0 0 0 0 0 0 0 0 0 0 0 0 0 0 0 0 0 0 0 0 0 0 0 0 0 0 0 0 0 0 0 0 0 0 0 0 0 0 0 0 0 0 0 0 0 0 0 0 0 0 0 0 0 0 0 0 0 0 0 0 0 0 0 0 0 0 0 0 0 0 0 0 0 0 0 0 0 0 0 0 0 0 0 0 0 0 0 0 0 0 0 0 0 0 0 0 0 0 0 0 0 0 0 0 0 0 0 0 0 0 0 0 0.0449343515213815 0 0 0.10812206332312 0.0181609661437524 0.0205224514393258 0 0 0 0 0 0 0 0 0 0 0 0 0 0.00971488641012717 0 0 0.0114958365912975 0 0 0 0.0106507652241464 0 0 0 0 0 0 0 0 0 0.029126077777716 0 0 0 0 0.0344091473677719 0 0 0 0 0 0 0 0 0 0 0 0 0 0 0 0 0 0 0 0 0 0 0 0 0 0 0 0 0 0 0 0 0.0117631636852908 0 0 0 0 0 0 0 0 0 0 0 0 0 0 0 0 0 0 0 0 0 0 0 0 0 0 0 0 0 0 0 0 0 0 0 0 0 0 0 0 0 0 0 0 0 0 0 0 0 0 0 0 0 0.219511573336781 0.016459162710899 0.031535092803639 0.165152899699678 0.148240639547759 0.068966946726574 0 0 0 0 0 0.024107257186148 0 0 0 0 0 0 0 0 0 0 0 0 0.0271267185045931 0 0 0 0 0 0 0 0
0 0 0 0 0 0 0 0 0 0 0 0 0 0 0 0 0 0 0 0 0 0 0 0 0 0 0 0 0 0 0 0 0 0 0 0 0 0 0 0 0 0 0 0 0 0 0 0 0 0 0 0 0 0 0 0.00934042919648436 0 0 0 0 0 0 0 0 0 0 0 0 0 0 0 0 0 0 0 0 0 0 0 0 0 0 0 0 0 0 0 0 0 0 0 0 0 0 0 0 0 0 0 0 0 0 0 0 0 0 0 0 0 0 0 0 0 0 0 0 0 0 0 0 0 0 0 0 0 0 0 0 0 0 0 0 0 0 0 0 0 0 0 0 0 0 0 0 0 0 0 0 0 0 0 0 0 0 0 0 0 0 0.150528922513073 0 0 0 0 0 0 0 0 0 0 0 0 0 0 0 0 0 0 0 0 0 0 0 0 0 0 0 0 0 0 0 0 0 0 0.0378667399357208 0 0 0 0.0795114064742551 0 0 0 0 0 0 0 0 0 0 0 0 0 0 0 0 0 0 0 0 0 0 0 0 0 0 0 0 0 0 0 0 0 0 0 0 0 0 0 0 0 0 0 0 0 0 0 0 0 0 0 0 0 0 0 0 0 0 0 0 0 0 0 0 0 0 0 0 0 0 0 0 0 0 0 0 0 0 0 0 0 0 0 0 0 0 0.0387947108250271 0.0114620482033476 0.117035004495072 0.0417206470877848 0.21756770384685 0.17344148288788 0 0 0 0 0 0.122730904534505 0 0 0 0 0 0 0 0 0 0 0 0 0 0 0 0 0 0 0 0 0
0 0 0 0 0 0 0 0 0 0 0 0 0 0 0 0 0 0 0 0 0 0 0 0 0 0 0 0 0 0 0 0 0 0 0 0 0 0 0 0 0 0 0 0 0 0 0 0 0 0 0 0 0 0 0 0 0 0 0 0 0 0 0 0 0 0 0 0 0 0 0 0 0 0 0 0 0 0 0 0 0 0 0 0 0 0 0 0 0 0 0 0 0 0 0 0 0 0 0 0 0 0 0 0 0 0 0 0 0 0 0 0 0 0 0 0 0 0 0 0 0 0 0 0 0 0 0 0 0 0 0 0 0 0 0 0 0 0 0 0 0 0 0 0 0 0 0 0 0 0 0 0 0 0 0 0 0.220413122363635 0 0.0298932184186029 0 0 0 0 0 0.0685831903810606 0 0 0 0 0 0 0 0 0 0 0.181125326194656 0 0 0 0 0 0 0 0 0 0 0 0 0 0 0 0 0 0 0 0 0 0.0197918617768762 0 0 0 0 0 0 0 0 0 0 0 0 0 0 0 0 0 0 0 0 0 0 0 0 0 0 0 0 0 0 0 0 0 0 0 0 0 0 0 0 0 0 0 0 0 0 0 0 0 0 0 0 0 0 0 0 0 0 0 0 0 0 0 0 0 0 0 0 0 0 0 0 0 0 0 0 0 0 0 0 0 0 0 0 0 0 0 0 0 0.0711364617264939 0.238344783547993 0.151018095445696 0 0 0 0 0 0.0196939401449865 0 0 0 0 0 0 0 0 0 0 0 0 0 0 0 0 0 0 0 0 0
0 0 0 0 0 0 0 0 0 0 0 0 0 0 0 0 0 0 0 0 0 0 0 0 0 0 0 0 0 0 0 0 0 0 0 0 0 0 0 0 0 0 0 0 0 0 0 0 0 0 0 0 0 0 0 0 0 0 0 0 0 0 0 0 0 0 0 0 0 0 0 0 0 0 0 0 0 0 0 0 0 0 0 0 0 0 0 0 0 0 0 0 0 0 0 0 0 0 0 0 0 0 0 0 0 0 0 0 0 0 0 0 0 0 0 0 0 0 0 0 0 0 0 0 0 0 0 0 0 0 0 0 0 0 0 0 0 0 0 0 0 0 0 0 0 0 0 0 0 0 0 0 0 0 0 0.00532006920170586 0.0693802105742089 0.0244440964029246 0.00380951260445208 0 0 0 0.0337267028725709 0.0149241961873922 0.177805037624938 0.0287440507215923 0 0 0 0 0 0 0 0 0.0159295668228158 0.133613229788267 0.0036140500545114 0.00580749349723905 0.0633804969101748 0 0 0.00537642586697817 0.0644028909635078 0.120554537254807 0 0 0 0 0 0 0 0 0.011809007316263 0 0 0 0 0.0016548352757013 0 0 0 0 0 0 0 0 0 0 0 0 0 0 0 0 0 0 0 0 0.0431595240867043 0.0224691937156793 0.00259911777793264 0 0 0.00314551168775559 0 0 0 0 0 0.00466937021884452 0.0308188674782339 0 0 0.00171569395897231 0 0 0 0.00198832005987174 0 0 0 0 0 0.00132468869156496 0.00157131844859907 0 0 0 0.00310311958022234 0 0 0.00260427795601268 0 0.00128747278453609 0 0 0 0 0 0 0 0 0 0 0 0 0 0 0 0 0 0 0.0168540994585568 0 0 0 0 0.0156603079836114 0 0 0.00446018013367096 0 0 0 0.0111428152949699 0 0 0.00919841442565577 0.00388468887747983 0 0.0115613219480163 0 0.0208123077566734 0 0 0.00167297773638549 0 0 0 0 0 0 0 0 0 0 0 0 0 0 0 0 0 0 0 0 0
0 0 0 0 0 0 0 0 0 0 0 0 0 0 0 0 0 0 0 0 0 0 0 0 0 0 0 0 0 0 0 0 0 0 0 0 0 0 0 0 0 0 0 0 0 0 0 0 0 0 0 0 0 0 0 0 0 0 0 0 0 0 0 0 0 0 0 0 0 0 0 0 0 0 0 0 0 0 0 0 0 0 0 0 0 0 0 0 0 0 0 0 0 0 0 0 0 0 0 0 0 0 0 0 0 0 0 0 0 0 0 0 0 0 0 0 0 0 0 0 0 0 0 0 0 0 0 0 0 0 0 0 0 0 0 0 0 0 0 0 0 0 0 0 0 0 0 0 0 0 0 0 0 0 0 0.0306331271865558 0.049596491635376 0.0472283025133634 0 0 0 0.258505083342186 0 0.102731535776956 0.280032435512197 0 0 0 0 0 0 0 0 0 0 0.0690957594670302 0 0.0122619411234696 0.0110932193282808 0.0336608992458881 0 0 0 0.088650638289035 0 0 0 0 0 0 0 0 0 0 0 0 0 0 0 0 0 0 0.0165105665796626 0 0 0 0 0 0 0 0 0 0 0 0 0 0 0 0 0 0 0 0 0 0 0 0 0 0 0 0 0 0 0 0 0 0 0 0 0 0 0 0 0 0 0 0 0 0 0 0 0 0 0 0 0 0 0 0 0 0 0 0 0 0 0 0 0 0 0 0 0 0 0 0 0 0 0 0 0 0 0 0 0 0 0 0 0 0 0 0 0 0 0 0 0 0 0 0 0 0 0 0 0 0 0 0 0 0 0 0 0 0 0 0 0 0
0 0 0 0 0 0 0 0 0 0 0 0 0 0 0 0 0 0 0 0 0 0 0 0 0 0 0 0 0 0 0 0 0 0 0 0 0 0 0 0 0 0 0 0 0 0 0 0 0 0 0 0 0 0 0 0 0 0 0 0 0 0 0 0 0 0 0 0 0 0 0 0 0 0 0 0 0 0 0 0 0 0 0 0 0 0 0 0 0 0 0 0 0 0 0 0 0 0 0 0 0 0 0 0 0 0 0 0 0 0 0 0 0 0 0 0 0 0 0 0 0 0 0 0 0 0 0 0.00705509579140011 0 0 0 0 0 0 0 0 0 0 0 0 0 0 0 0 0 0 0 0 0 0 0 0 0 0 0 0 0 0 0 0 0 0.0627828114795187 0.0563843255648697 0 0.260177513547092 0.0176025313048879 0 0 0 0 0 0 0 0 0 0.0239202860614769 0 0 0.0915834196966353 0 0 0 0.0125412579599385 0.166513532002038 0 0 0 0 0 0.0322120152950295 0 0.0214344767878134 0 0 0 0 0 0 0 0 0 0 0 0 0.00865651629422746 0 0 0 0 0 0 0 0 0 0 0 0 0 0.0927962781024313 0 0 0 0.044392458189106 0 0 0 0 0 0 0 0 0 0 0 0 0 0 0 0 0 0 0 0 0 0 0 0 0 0 0 0 0 0 0 0 0 0 0 0 0 0 0 0 0 0 0 0 0 0 0 0 0 0.0118764369984132 0 0 0 0 0 0.0300837464366508 0 0.0232316875153341 0 0 0 0 0 0 0 0 0 0.0194651757163736 0 0.0172904352567632 0 0 0 0 0 0 0 0 0 0 0 0 0 0 0 0 0 0 0 0 0 0 0 0
0 0 0 0 0 0 0 0 0 0 0 0 0 0 0 0 0 0 0 0 0 0 0 0 0 0 0 0 0 0 0 0 0 0 0 0 0 0 0 0 0 0 0 0 0 0 0 0 0 0 0 0 0 0 0 0 0 0 0 0 0 0 0 0 0 0 0 0 0 0 0 0 0 0 0 0 0 0 0 0 0 0 0 0 0 0 0 0 0 0 0 0 0 0 0 0 0 0 0 0 0 0 0 0 0 0 0 0 0 0 0 0 0 0 0 0 0 0 0 0 0 0 0 0 0 0 0 0 0 0 0 0 0 0 0 0 0 0 0 0 0 0 0 0 0 0 0 0 0 0 0 0 0 0 0 0.0081628053128616 0.0236976816711078 0.171463424296352 0 0 0.00799215968043945 0.183731693562617 0.0377531465009797 0.0639086973271716 0 0.0423814189665545 0 0 0 0 0 0 0 0 0.0032994513220763 0.199081597915376 0 0.00681014995710197 0.0015246581544223 0 0 0 0.00511651326055413 0.0646405265269761 0 0 0 0 0 0 0 0 0 0 0 0 0 0.00950754145805364 0 0 0 0 0 0 0 0.00326061564494586 0 0 0 0 0 0 0 0 0 0 0 0 0.0623347625866912 0.00176182720066576 0 0 0 0 0 0 0 0 0 0 0 0 0 0.00196253042559637 0 0 0 0 0 0 0 0 0 0.00343108543431746 0.00356228469644936 0 0 0.00108474375766977 0 0 0 0 0 0 0 0 0 0 0 0 0 0 0 0 0 0 0 0 0 0 0 0 0.0239286733292048 0 0 0 0 0.0310011798254399 0.00504823734144958 0 0.012931617779192 0 0 0 0 0 0 0 0 0 0.00523962983186297 0 0.00518689740477603 0 0.010194448829094 0 0 0 0 0 0 0 0 0 0 0 0 0 0 0 0 0 0 0 0 0 0
0 0 0 0 0 0 0 0 0 0 0 0 0 0 0 0 0 0 0 0 0 0 0 0 0 0 0 0 0 0 0 0 0 0 0 0 0 0 0 0 0 0 0 0 0 0 0 0 0 0 0 0 0 0 0 0 0 0 0 0.00371673303240725 0 0 0 0 0 0 0 0 0 0 0 0 0 0 0 0 0 0 0 0 0 0 0 0 0 0 0 0 0 0 0 0 0 0 0 0 0 0 0 0 0 0 0 0 0 0 0 0 0 0 0 0 0 0 0 0 0 0 0 0 0 0 0 0 0 0 0 0.00410602609625894 0 0 0 0 0 0 0 0 0 0 0 0 0 0 0 0 0 0 0 0 0 0 0 0 0 0 0 0 0 0.107816874821575 0 0 0 0.140720732247948 0 0.0204849746399245 0.200791623914118 0 0 0 0 0 0 0 0 0 0 0.1008034259644 0 0.00588714686465162 0.0739518693295357 0 0 0 0 0.317758675082972 0 0 0 0 0 0.00500982497204937 0 0 0 0 0 0 0 0 0 0 0 0 0 0 0 0 0 0 0 0 0 0 0 0 0 0 0 0 0 0 0 0 0 0 0 0 0 0 0 0 0 0 0 0 0 0 0 0 0 0 0 0 0 0 0 0 0 0 0 0 0 0 0 0 0 0 0 0 0 0 0 0 0 0 0 0 0 0 0 0 0 0 0 0 0 0 0 0 0 0 0 0 0 0 0 0 0 0 0 0 0 0 0 0 0.0189520930341597 0 0 0 0 0 0 0 0 0 0 0 0 0 0 0 0 0 0 0 0 0 0
0 0 0 0 0 0 0 0 0 0 0 0 0.00675433831425376 0 0 0 0 0 0.00358654871829084 0 0 0 0.00357056079261556 0 0 0 0.0118194377695124 0 0 0 0 0.00147629286826214 0 0 0 0 0 0 0 0 0 0 0 0 0 0 0 0 0.00617206776992155 0 0 0 0 0 0 0.00265380938796732 0 0 0 0 0 0 0 0 0 0 0 0 0 0 0 0 0 0 0 0 0 0 0 0 0 0 0 0 0 0 0 0 0 0 0 0 0 0 0 0 0 0 0 0.00596366982499039 0.00313395823263832 0 0 0 0 0.00397755478506055 0 0.00161881754494708 0 0 0 0.00172890699676035 0 0 0.0415983330849602 0.00695054521254553 0.0259023577634739 0 0.0232383375276732 0.0142757568132263 0 0 0 0 0 0 0 0 0 0 0 0 0 0 0 0 0 0 0 0 0 0 0 0 0 0 0 0 0 0 0 0.000927725026503527 0 0 0 0 0 0 0 0 0 0 0 0 0 0 0 0 0.105298773091769 0.035607848134743 0.0424416015398986 0.00602578994929749 0.0331380438680723 0 0 0 0 0 0 0 0 0 0 0 0 0 0.0357456637733561 0.00609756928224145 0.0544932749008425 0 0.00334739018961226 0 0 0 0.00547853128949727 0 0 0 0 0 0 0 0 0 0 0 0.119833749930309 0 0 0 0 0 0 0 0 0 0 0 0 0 0 0 0.0205417367801324 0 0 0 0 0 0 0 0 0 0 0 0 0 0 0 0 0 0 0 0 0 0 0 0 0 0 0 0 0 0 0 0 0 0 0 0 0.012167575948511 0.00451640356164629 0.0225260144886004 0.0871209173049169 0.225759641981143 0 0 0 0 0 0 0 0 0 0 0 0 0 0 0 0 0 0 0.0145104555518072 0 0 0 0 0 0 0 0 0 0 0 0 0 0 0 0 0 0 0 0 0 0 0 0 0 0 0 0 0 0 0 0 0 0
0 0 0 0 0 0 0 0 0 0 0 0 0 0 0 0 0 0 0 0 0.0112568717682857 0 0.0697134688459139 0 0 0 0 0 0 0 0 0 0 0 0 0 0 0 0 0 0 0 0 0 0 0 0 0 0 0 0 0 0 0.0088620171371696 0 0 0 0 0 0.0230790818256707 0.0114240496554299 0 0.0183065197963896 0 0 0 0 0 0 0 0 0 0 0 0 0 0 0 0 0 0 0 0 0 0 0 0 0 0 0 0 0 0 0 0 0 0 0 0 0 0 0 0 0 0 0 0 0 0 0 0 0 0 0 0 0 0 0 0 0.00827827101603863 0 0 0 0 0 0 0 0.0831378713785237 0 0 0 0 0 0 0 0 0 0 0 0 0 0 0 0 0 0 0 0 0 0 0 0 0 0 0 0 0 0 0 0 0 0 0 0 0 0 0 0 0.261678170491061 0.213144160547154 0 0 0.044343257349012 0.00958707020781543 0 0 0 0 0 0 0 0 0 0 0 0 0 0 0 0.0837089581662902 0 0 0 0 0 0 0 0 0 0 0 0 0 0 0 0 0 0 0.0101886412505091 0.0103138569845193 0 0 0 0 0 0 0 0.0153099543578156 0 0 0 0 0.0635381420601905 0 0 0 0 0 0 0 0 0 0 0 0 0 0 0 0 0 0 0 0 0 0 0 0 0 0 0 0 0 0 0 0 0 0 0 0 0 0 0 0 0.0293351601655048 0 0 0 0 0 0.0247944769967063 0 0 0 0 0 0 0 0 0 0 0 0 0 0 0 0 0 0 0 0 0 0 0 0 0 0 0 0 0 0 0 0 0 0 0 0 0 0 0 0 0 0 0 0 0 0 0
0 0 0 0 0 0 0 0 0 0 0 0 0 0 0 0 0 0 0 0 0 0 0.0113792378047346 0 0.0323702630781106 0 0 0 0 0 0 0 0 0 0 0 0 0 0 0 0 0 0 0 0 0 0 0 0.0347077257494915 0 0 0 0 0 0 0 0 0 0 0.00214347409917786 0 0 0 0 0 0 0 0 0 0 0 0 0 0 0.00151848082249986 0 0 0 0 0 0 0 0 0 0 0 0 0 0 0 0 0 0 0 0 0 0 0 0 0 0 0 0 0 0 0 0 0 0 0 0 0 0 0 0 0 0 0 0.0031708217412097 0.00144786865930157 0 0 0 0 0 0 0 0.00612511810735537 0 0 0 0 0 0 0 0 0 0 0 0 0 0 0 0 0 0 0 0 0 0 0 0 0 0 0 0 0 0 0 0 0 0 0 0 0 0 0.140462210730302 0.0918622214129448 0 0.140156644047638 0.0708142934445088 0 0.00846861207824836 0.00570087783191165 0 0 0 0 0 0 0 0 0 0 0 0 0.0614087048753262 0 0.0193946790716152 0.0150249492362216 0.00537822385530137 0 0 0 0 0 0 0 0 0 0.00195921704686436 0 0 0.00612996635914881 0 0 0.021925499530506 0 0 0 0 0 0 0 0 0 0 0.0351524345161929 0.00537863658574605 0 0 0 0.0261631721148856 0 0 0 0 0 0 0 0 0 0 0 0 0.000424659112917871 0.00398191610122172 0 0 0 0 0 0 0 0 0 0 0 0 0 0 0 0 0 0.000979326625272463 0 0.0215811775234502 0 0 0 0 0.0042525989125113 0.0120931309126065 0.155910174360347 0 0 0 0 0 0 0 0 0 0 0 0 0 0 0.0126030030547433 0 0 0 0.0205332160281966 0 0 0 0 0 0 0 0 0 0 0 0 0 0 0.00283436864021172 0 0.00818864170740442 0.00233815713815618 0 0 0 0 0 0 0 0 0 0 0 0 0 0 0.00295358711385779 0.00308270996985955
0 0 0 0 0 0 0 0 0 0 0 0 0 0 0 0 0 0 0 0 0 0 0 0 0 0 0 0 0 0 0 0 0 0 0 0 0 0 0 0 0 0 0 0 0.00599013332956859 0 0 0 0 0.00381728529466519 0 0 0 0 0 0 0 0 0 0 0 0 0 0 0 0 0 0 0 0 0 0 0 0 0.00774374291515566 0 0 0 0 0 0 0 0 0 0 0 0 0 0 0 0 0 0 0 0 0 0 0 0 0 0 0 0 0 0 0 0 0 0 0 0 0 0 0 0 0 0 0 0 0 0 0 0 0 0 0 0 0.00805849063576758 0 0 0 0 0 0 0 0 0 0 0 0 0 0 0 0 0 0 0 0 0 0 0 0 0 0 0 0 0 0 0 0 0 0 0 0 0 0 0.0543389593536436 0.0855997087188764 0.160340446810579 0 0.270972003302491 0 0 0 0 0 0 0 0 0 0 0 0 0 0 0 0.00442439537134432 0 0.0108336710326928 0.0412323801983064 0 0 0 0 0 0 0 0 0 0 0 0 0 0.00953259949998558 0 0 0.014744375899581 0 0 0 0 0 0 0 0 0 0 0 0 0 0 0 0.242915267710855 0 0 0 0 0 0 0 0 0 0 0 0 0 0 0 0 0 0 0 0 0 0 0 0 0 0 0 0 0 0 0 0 0 0.00775833579406173 0 0 0 0 0 0 0.0249698660869078 0 0 0 0 0 0 0 0 0 0 0 0 0 0 0 0 0 0 0.0467283380455179 0 0 0 0 0 0 0 0 0 0 0 0 0 0 0 0 0 0 0 0 0 0 0 0 0 0 0 0 0 0 0 0 0 0
0 0 0 0 0 0 0 0 0 0 0 0 0 0 0 0 0 0 0 0 0 0 0 0 0 0 0 0 0 0 0 0 0 0 0 0 0 0 0 0 0 0 0 0 0.00591895953830181 0 0 0 0 0.00376808664810278 0 0 0 0 0 0 0 0 0 0 0 0.00365278405335018 0 0.0214187120840377 0 0 0 0 0 0 0 0 0 0 0.0168085927358535 0 0 0 0 0 0 0 0 0 0 0 0 0 0 0 0 0 0 0 0 0 0 0 0 0 0 0 0 0 0 0 0 0 0 0 0 0 0 0 0 0 0 0 0 0 0 0 0 0 0 0 0 0 0 0 0 0 0 0 0 0 0 0 0 0 0 0 0 0 0 0 0 0 0 0 0 0 0 0 0 0 0 0 0 0 0 0 0 0 0 0 0.0613232821593042 0 0.0767040623337779 0.256562076349819 0 0 0 0 0 0 0 0 0.00405984794526854 0 0 0 0 0.00517727247998745 0 0 0.0307194613628183 0 0.0144153399559222 0 0.0102995772663025 0 0 0 0 0 0 0 0 0 0.00251829713176074 0 0 0.0278158871827576 0 0 0.0115936113880261 0 0 0 0 0 0 0 0 0 0 0 0 0 0 0 0.26530404001431 0 0 0 0 0 0 0 0 0 0 0 0 0 0.0078992272514193 0 0 0 0 0 0 0 0 0 0 0 0 0 0 0 0 0 0 0 0.00842402433336749 0 0 0 0 0 0 0.0300478949299593 0 0 0 0 0 0 0 0 0 0 0 0 0 0 0 0 0 0 0.135568962855554 0 0 0 0 0 0 0 0 0 0 0 0 0 0 0 0 0 0 0 0 0 0 0 0 0 0 0 0 0 0 0 0 0 0
0 0 0 0 0 0 0 0 0 0 0 0 0 0 0 0 0 0 0 0 0 0 0 0 0 0 0 0 0 0 0 0 0 0 0 0 0 0 0 0 0 0 0 0 0 0 0 0 0 0 0 0 0 0 0 0 0 0 0 0 0 0 0 0 0 0 0 0 0 0 0 0 0 0 0 0 0 0 0 0 0 0 0 0 0 0 0 0 0 0 0 0 0 0 0 0 0 0 0 0 0 0 0 0 0 0 0 0 0 0 0 0 0 0 0 0 0 0 0 0 0 0 0 0 0 0 0 0 0 0 0 0 0 0 0 0 0 0 0 0 0 0 0 0 0 0 0 0 0 0 0 0 0 0 0 0 0 0 0 0 0 0 0 0 0 0 0.156121295653289 0 0 0 0 0 0.513674494862833 0 0 0 0 0 0 0 0 0 0 0 0 0 0 0 0 0 0 0 0 0 0 0 0 0 0 0 0 0 0 0 0 0 0 0 0.118146805174262 0.075836185190903 0 0 0 0 0 0 0 0 0 0 0 0 0 0 0 0 0 0 0 0 0 0 0 0 0 0 0 0 0 0 0 0 0 0 0 0 0 0 0 0 0 0 0 0 0 0 0 0 0 0 0 0 0 0.0554577330615438 0 0 0 0 0 0.0807634860571698 0 0 0 0 0 0 0 0 0 0 0 0 0 0 0 0 0 0 0 0 0 0 0 0 0 0 0 0 0 0 0 0 0 0 0 0 0 0 0 0 0 0 0 0 0 0 0
0 0 0 0 0 0 0 0 0 0 0 0 0 0 0 0 0 0 0 0 0 0 0.029817235182851 0 0 0 0.00937635415621608 0 0 0 0 0 0 0 0 0 0 0 0 0 0 0 0 0 0 0 0 0 0.0231663031455186 0 0 0 0 0 0 0 0 0 0 0.0259060860159503 0 0 0 0 0 0 0.0141164601441423 0 0 0 0 0 0 0 0 0 0 0 0 0 0 0 0 0 0 0 0 0 0 0 0 0 0 0 0 0 0 0 0 0 0 0 0 0 0 0 0 0.00670940220114259 0 0 0 0 0 0 0 0 0 0 0.0399674979451716 0.0449534339883886 0 0.00532688606029424 0 0.00505633194598653 0 0 0 0.0401717871095843 0 0 0 0 0 0 0 0 0 0 0 0 0 0 0 0 0 0 0 0 0 0 0 0 0 0 0 0 0 0 0 0 0 0 0 0 0 0 0.143692910224638 0.0506021913239865 0.0275286252167693 0 0 0.0859702751135618 0 0 0 0 0 0 0 0 0 0 0 0 0 0 0.00589075125727003 0.0100998522400829 0 0 0 0 0 0 0 0 0 0 0 0 0 0 0 0 0 0 0.0356909531312112 0 0 0 0 0 0 0 0 0 0 0 0 0 0 0 0 0 0 0 0 0 0 0 0 0 0 0 0 0 0 0 0 0 0 0 0 0 0 0 0 0 0 0 0 0 0 0 0 0 0 0 0 0.013416739653185 0 0.0713302707070906 0.0288564576047369 0.192493270200934 0 0 0 0 0.0148419636117942 0.0674183151030718 0 0 0 0 0 0 0 0 0 0 0 0 0 0 0 0 0 0 0 0 0 0 0 0 0 0 0 0 0 0 0 0 0.00759964671642117 0 0 0 0 0 0 0 0 0 0 0 0 0 0
0 0 0 0 0 0 0 0 0 0 0 0 0 0 0 0 0 0 0 0 0 0 0.0330090729371074 0 0 0 0 0 0 0 0 0 0 0 0 0 0 0 0 0 0 0 0 0 0 0 0 0 0 0 0 0 0 0 0 0 0 0 0 0.0600725970083073 0 0 0 0 0 0 0 0 0 0 0 0 0 0 0 0 0 0 0 0 0 0 0 0 0 0 0 0 0 0 0 0 0 0 0 0 0 0 0 0 0 0 0 0 0 0 0 0 0 0 0 0 0 0 0 0 0 0 0 0 0 0 0 0 0 0 0 0.0687811343247932 0 0 0 0 0 0 0 0 0 0 0 0 0 0 0 0 0 0 0 0 0 0 0 0 0 0 0 0 0 0 0 0 0 0 0 0 0 0 0 0.0132789114585474 0.0224930761255351 0 0 0 0 0 0 0 0 0.00800010849395004 0 0 0 0 0 0 0 0 0 0 0 0 0 0 0 0 0 0 0 0 0 0 0 0 0 0 0.0647108887590026 0 0 0.142646862050187 0.0847981914457397 0.0163738677913787 0 0 0 0 0.00735065763424647 0 0 0.0885155308261345 0.102244296743222 0 0 0 0 0 0 0 0 0 0 0 0 0.0158356262271143 0.0847686099120359 0 0 0 0 0 0 0 0 0 0 0 0 0 0 0 0 0 0 0 0 0 0 0 0 0 0 0 0 0 0 0 0 0 0 0 0 0 0 0 0 0 0 0.0301564469603188 0 0 0.0303077802456703 0.117684520855097 0 0 0 0 0 0 0 0 0 0 0 0 0 0 0 0 0 0 0 0 0 0 0 0 0.00897182020161291 0 0 0 0 0 0 0 0 0 0 0 0
0 0 0 0 0.0101754941209258 0 0 0 0 0 0 0 0 0 0 0 0 0 0 0 0 0 0 0 0 0 0 0 0.00476349232109732 0 0 0 0 0 0 0 0 0 0 0 0 0 0 0 0 0 0 0 0 0 0 0 0 0 0 0 0 0 0 0 0 0 0 0 0 0 0 0 0.0155564648084829 0.01613263017176 0 0 0 0 0 0 0 0 0 0 0 0 0 0 0 0 0 0 0 0 0 0 0 0 0 0 0 0 0 0 0 0 0 0 0 0 0 0 0 0 0 0 0 0 0 0 0 0 0 0 0 0 0 0 0 0 0 0 0 0 0 0 0 0 0 0 0 0 0 0 0 0 0 0 0 0 0 0 0 0 0 0 0 0 0 0 0.0670336072370075 0 0 0 0 0.130925640843772 0 0 0.0262435420600564 0 0 0 0 0 0 0 0 0 0 0.120645529459497 0 0 0.0196120942167396 0 0 0 0 0.040696002622745 0 0 0 0 0 0 0 0 0.357431086364665 0 0 0 0 0 0 0 0 0 0 0 0 0 0 0 0 0 0 0 0 0 0 0 0 0 0 0.123386425051822 0 0 0 0 0 0 0 0 0 0 0 0 0 0 0 0 0 0 0 0 0 0 0 0 0 0 0 0 0 0 0 0 0 0 0 0 0 0 0 0 0 0 0 0 0 0 0 0 0 0 0 0 0 0 0 0 0 0 0 0 0 0 0 0 0 0 0 0.0431368766564829 0 0 0 0 0.0097890883925017 0 0 0 0 0 0 0 0 0.0144720256724445 0 0 0 0 0 0 0 0 0 0 0 0 0 0 0
0 0 0 0 0 0 0 0 0 0 0 0 0 0 0 0 0 0 0 0 0 0 0 0 0 0 0 0 0 0 0 0 0 0 0 0 0 0 0 0 0 0 0 0 0 0 0 0 0 0 0 0 0 0 0 0 0 0 0 0 0 0 0 0 0 0 0 0 0 0 0 0 0 0 0 0 0 0 0 0 0 0 0 0 0 0 0 0 0 0 0 0 0 0 0 0 0 0 0 0 0 0 0 0 0 0 0 0 0 0 0 0 0 0 0 0 0 0 0 0 0 0 0 0 0 0 0 0 0 0 0 0 0 0 0 0 0 0 0 0 0 0 0 0 0 0 0 0 0 0 0 0 0 0 0 0.00552559673340061 0.0619563202699274 0.0867501954778297 0.00238543569255812 0 0.0270193837902462 0.176741798569507 0.0119246599047285 0.0075215330221937 0.254847811873179 0.0272367311990789 0 0 0 0 0 0 0 0 0.0194169181289502 0 0 0 0.0106690598209275 0 0 0 0.00595267773947056 0.045700394698777 0 0 0 0 0 0 0 0 0.0102832207436874 0 0 0.00291659472756594 0 0.00785124550471494 0 0 0 0 0 0 0 0.00363290044971956 0 0 0 0 0 0 0 0 0 0 0 0 0.0373944736676078 0.0259546022354165 0.00206001336329391 0 0 0 0 0 0 0 0 0 0.00201955299794897 0 0 0.000601007560584996 0 0 0 0 0 0 0 0 0 0.00308246098764084 0.00287356257572339 0 0 0 0 0 0 0 0 0 0 0 0 0 0 0.00644424139251335 0 0 0 0 0 0 0 0 0 0 0 0 0.022368824487498 0 0.00538487207646889 0 0 0.0595594330562 0 0 0.028753766085299 0 0 0 0.00287099224096635 0 0 0.00306614201690623 0 0 0.00884528145944086 0 0.00987876155604641 0 0.00806503026998968 0 0 0 0 0 0 0 0 0 0 0 0 0.0024445036239929 0 0 0 0 0 0 0 0 0
0 0 0 0 0 0 0 0 0 0 0 0 0 0 0 0 0 0 0 0 0 0 0 0 0 0 0 0 0 0 0 0 0 0 0 0 0 0 0 0 0 0 0 0 0 0 0 0 0 0 0 0 0 0 0 0 0 0 0 0 0 0 0 0 0 0 0 0 0 0 0 0 0 0 0 0 0 0 0 0 0 0 0 0 0 0 0 0 0 0 0 0 0 0 0 0 0 0 0 0 0 0 0 0 0 0 0 0 0 0 0 0 0 0 0 0 0 0 0 0 0 0 0 0 0 0 0 0 0 0 0 0 0 0 0 0 0 0 0 0 0 0 0 0 0 0 0 0 0 0 0 0 0 0 0 0.157546742070546 0.069825795965416 0 0 0 0 0.0670270958734485 0 0 0 0 0 0 0 0 0 0 0 0 0 0 0 0.11191564088894 0 0 0 0 0 0 0 0 0 0 0 0 0 0 0 0 0 0 0 0.062393679178841 0 0 0 0 0 0 0 0.0593302727045225 0 0 0 0 0 0 0 0 0 0 0 0 0 0 0 0 0 0 0 0 0 0 0 0 0 0 0 0 0 0 0 0 0 0 0 0 0 0 0.125019393689412 0 0 0.0348073565932381 0 0 0 0 0 0 0 0 0 0 0 0 0 0 0 0 0 0 0 0 0 0 0 0 0 0 0 0 0 0 0 0 0 0 0 0 0 0 0 0 0 0.0443002720277576 0 0 0 0 0.0948419141566222 0.172991836851256 0 0 0 0 0 0 0 0 0 0 0 0 0 0 0 0 0 0 0 0 0
0 0 0 0 0 0 0 0 0 0 0 0 0 0 0 0 0 0 0 0 0 0 0 0 0 0 0 0 0 0 0 0 0 0 0 0 0 0 0 0 0 0 0 0 0 0 0 0 0 0 0 0 0 0 0 0 0 0 0 0 0 0 0 0 0 0 0 0 0 0 0 0 0 0 0 0 0 0 0 0 0 0 0 0 0 0 0 0 0 0 0 0 0 0 0 0 0 0 0 0 0 0 0 0 0 0 0 0 0 0 0 0 0 0 0 0 0 0 0 0 0 0 0 0 0 0 0 0 0 0 0 0 0 0 0 0 0 0 0 0 0 0 0 0 0 0 0 0 0 0 0 0 0 0 0 0 0.047626082955483 0 0 0 0 0.0497905827586231 0.0137158429162107 0 0.0565034720536327 0.0103098710059116 0 0 0 0 0 0 0 0.0101518837332583 0 0 0.0517360209301488 0 0 0.0362005265948662 0.0302706901325085 0 0 0.0135970375948148 0 0 0 0 0 0.0192265427941315 0 0.00969390401596844 0 0 0 0 0 0 0 0 0 0 0 0 0.00781892880725198 0.0696943237612331 0 0 0.0180719795877779 0 0 0 0 0 0 0 0 0 0 0 0 0 0.0145323575692338 0 0 0 0.0153812342353052 0 0 0 0 0 0 0.150711140120562 0 0 0 0 0 0 0 0 0 0 0.142224257727336 0 0 0 0.0095420444119191 0 0 0 0 0 0 0 0 0 0 0.00666299345800415 0 0 0 0 0 0 0 0 0 0 0 0 0 0 0.00958942494796396 0.0385665803886743 0 0 0 0.0448445179657702 0.0273047370941585 0 0 0.0316231916073244 0 0 0 0 0 0 0 0 0 0 0.0190093364314078 0.0361868755766023 0 0 0 0 0 0 0 0 0 0 0 0.00941361882391796 0 0 0 0 0 0 0 0 0
0 0 0 0 0 0 0 0 0 0 0 0 0 0 0 0 0 0 0 0 0 0 0 0 0 0 0 0 0 0 0 0 0 0 0 0 0 0 0 0 0 0 0 0 0 0 0 0 0 0 0 0 0 0 0 0 0 0 0 0 0 0.00153446724307029 0 0.00263439445804962 0 0 0 0 0 0 0 0 0 0 0 0 0 0 0 0 0 0 0 0 0 0 0 0 0 0 0 0 0 0 0 0 0 0 0 0 0 0 0 0 0 0 0 0 0 0 0 0 0 0 0 0 0 0 0 0 0 0 0 0 0 0 0 0 0 0 0 0 0 0 0 0 0 0 0 0 0 0 0 0 0 0 0 0 0 0 0 0 0 0 0 0 0.0353170814027692 0 0.00401719817746433 0 0 0.1193158492563 0.00272461344633899 0.0409835469876459 0.00277763362558322 0.0284368533046868 0 0 0 0 0.00412054087128029 0 0 0 0.00449206183296429 0.0151837428225344 0 0 0 0.0189580265669829 0.0375235187875648 0.0107486087720468 0.155674323371303 0.298361534030104 0 0 0 0 0 0.00841578188009369 0 0.00513269091876507 0.00468522754998136 0 0 0 0 0.00130483231526292 0 0 0 0 0 0 0.00171365871137677 0 0 0 0 0 0 0 0 0 0 0 0 0 0.00644056719385743 0.00307875451776496 0.00827844659823204 0 0.0134829665184912 0.0061826777756829 0 0 0 0 0 0.0104371381261492 0.057274614508368 0 0 0 0 0 0 0.0044799053545823 0 0 0 0 0 0.00147631160139545 0.000811589931148558 0 0 0 0.00285303394135232 0.00182396613615141 0 0.00221730246579642 0 0.00135936063984765 0 0 0 0 0 0 0 0 0 0 0 0 0 0 0 0 0 0 0.00279253885652859 0 0 0 0 0 0 0 0 0 0 0 0.00902516867875106 0 0 0.00956527393519339 0.00249534533603872 0 0.0178109235973797 0.00275943951886543 0.0300469569635783 0 0 0.00125153147267658 0 0 0 0 0 0 0 0 0 0 0 0 0 0 0 0 0 0 0 0 0
0 0 0 0 0 0 0 0 0 0 0 0 0 0 0 0 0 0 0 0 0 0 0 0 0 0 0 0 0 0 0 0 0 0 0 0 0 0 0 0 0 0 0 0 0 0 0 0 0 0 0 0 0 0 0 0 0 0 0 0 0 0 0 0 0 0 0 0 0 0 0 0 0 0 0 0 0 0 0 0 0 0 0 0 0 0 0 0 0 0 0 0 0 0 0 0 0 0 0 0 0 0 0 0 0 0 0 0 0 0 0 0 0 0 0 0 0 0 0 0 0 0 0 0 0 0 0 0 0 0 0 0 0 0 0 0 0 0 0 0 0 0 0 0 0 0 0 0 0 0 0 0 0 0 0 0 0 0 0 0 0 0 0.216811421747996 0 0 0 0 0 0 0 0 0 0 0 0 0 0 0.208452954718545 0.49716697813493 0 0 0 0 0 0 0 0 0 0 0 0 0 0 0 0 0 0 0 0 0 0 0 0 0 0 0 0 0 0 0 0 0 0 0 0 0 0 0 0 0 0 0 0.0775686453985297 0 0 0 0 0 0 0 0 0 0 0 0 0 0 0 0 0 0 0 0 0 0 0 0 0 0 0 0 0 0 0 0 0 0 0 0 0 0 0 0 0 0 0 0 0 0 0 0 0 0 0 0 0 0 0 0 0 0 0 0 0 0 0 0 0 0 0 0 0 0 0 0 0 0 0 0 0 0 0 0 0 0 0 0 0 0 0 0 0 0 0 0 0 0
0 0 0 0 0 0 0 0 0 0 0 0 0 0 0 0 0 0 0 0 0 0 0 0 0 0 0 0 0 0 0 0 0 0 0 0 0 0 0 0 0 0 0 0 0 0 0 0 0 0 0 0 0 0 0 0 0 0 0 0 0 0 0 0 0 0 0 0 0 0 0 0 0 0 0 0 0 0 0 0 0 0 0 0 0 0 0 0 0 0 0 0 0 0 0 0 0 0 0 0 0 0 0 0 0 0 0 0 0 0 0 0 0 0 0 0 0 0 0 0 0 0 0 0 0 0 0 0 0 0 0 0 0 0 0 0 0 0 0 0 0 0 0 0 0 0 0 0 0 0 0 0 0 0 0 0 0 0 0 0 0 0 0 0 0 0 0 0 0 0 0 0 0 0 0 0 0 0.0659147899073125 0.372117494162726 0 0 0 0.162267420530147 0.37991656854837 0 0 0 0 0 0 0 0 0 0 0 0 0 0 0 0 0 0 0 0 0 0 0 0 0 0 0 0 0 0 0 0 0 0 0 0 0 0 0 0 0 0 0 0 0 0 0 0 0 0.0197837268514441 0 0 0 0 0 0 0 0 0 0 0 0 0 0 0 0 0 0 0 0 0 0 0 0 0 0 0 0 0 0 0 0 0 0 0 0 0 0 0 0 0 0 0 0 0 0 0 0 0 0 0 0 0 0 0 0 0 0 0 0 0 0 0 0 0 0 0 0 0 0 0 0 0 0 0 0 0 0 0 0 0 0 0
0 0 0 0 0 0 0 0 0 0 0 0 0 0 0 0 0 0 0 0 0 0 0 0 0 0 0 0 0 0 0 0 0 0 0 0 0 0 0 0 0 0 0 0 0 0 0 0 0 0 0 0 0 0 0 0 0 0 0 0 0 0 0 0 0 0 0 0 0 0 0 0 0 0 0 0 0 0 0 0 0 0 0 0 0 0 0 0 0 0 0 0 0 0 0 0 0 0 0 0 0 0 0 0 0 0 0 0 0 0 0 0 0 0 0 0 0 0 0 0 0 0 0 0 0 0 0 0 0 0 0 0 0 0 0 0 0 0 0 0 0 0 0 0 0 0 0 0 0 0 0 0 0 0 0 0 0.224906810340099 0 0 0 0 0.220564185583436 0 0 0 0 0 0 0 0 0 0 0 0 0 0 0 0 0.234234623806086 0 0 0 0.320294380270378 0 0 0 0 0 0 0 0 0 0 0 0 0 0 0 0 0 0 0 0 0 0 0 0 0 0 0 0 0 0 0 0 0 0 0 0 0 0 0 0 0 0 0 0 0 0 0 0 0 0 0 0 0 0 0 0 0 0 0 0 0 0 0 0 0 0 0 0 0 0 0 0 0 0 0 0 0 0 0 0 0 0 0 0 0 0 0 0 0 0 0 0 0 0 0 0 0 0 0 0 0 0 0 0 0 0 0 0 0 0 0 0 0 0 0 0 0 0 0 0 0 0 0 0 0 0 0 0 0 0 0 0 0 0
0 0 0 0 0 0 0 0 0 0 0 0 0 0 0 0 0 0 0 0 0 0 0 0 0 0 0 0 0 0 0 0 0 0 0 0 0 0 0 0 0 0 0 0 0 0 0 0 0 0 0 0 0 0 0 0 0 0 0 0 0 0 0 0 0 0 0 0 0 0 0 0 0 0 0 0 0 0 0 0 0 0 0 0 0 0 0 0 0 0 0 0 0 0 0 0 0 0 0 0 0 0 0 0 0 0 0 0 0 0 0 0 0 0 0 0 0 0 0 0 0 0 0 0 0 0 0 0 0 0 0 0 0 0 0 0 0 0 0 0 0 0 0 0 0 0 0 0 0 0 0 0 0 0 0 0 0.0330296363491082 0 0.00325417212797696 0 0 0.106004644520993 0 0.00490694083655776 0.00814992511877175 0 0 0 0 0 0 0 0 0 0 0.00740699574281606 0 0 0.13611124957081 0 0.0143064485326719 0.0128507216667904 0 0.117993008635358 0 0 0 0 0 0 0 0 0.00143005248796796 0.000796177108036676 0 0.00390329007905698 0 0.00213379857655115 0 0 0.00756684667269722 0.00567382544137383 0 0.0221962152683374 0 0 0 0 0 0 0 0 0.0061368920112763 0 0.00268220071894975 0.00203268978303304 0 0 0.0511943462711432 0 0.00488720484822825 0.00619225871593333 0 0.00824215050539165 0 0 0 0 0.0356775195446851 0.0174726229533136 0.0826785442009134 0 0 0 0 0 0 0.00594225590553486 0 0.00117553493009087 0 0 0.00205893692436341 0.00163313681326199 0.00134203290578278 0 0 0.00157277679598984 0.00902396627076573 0.00960925082958083 0 0.0050882778048714 0 0.00509707176569629 0 0 0 0 0 0 0 0 0 0 0 0 0 0 0 0 0 0 0 0 0 0 0 0 0 0 0.00239648191779962 0 0.0192174405962681 0 0.00728108942138354 0 0 0.00738442700460362 0.00134991620244292 0 0.0916894081071602 0.00245223706165516 0.0944439320939641 0 0 0.0015471328957409 0 0 0 0 0 0 0 0 0.0044137480185249 0 0.00154442991813602 0.0188261375276409 0 0 0 0 0 0 0 0 0
0 0 0 0 0 0 0 0 0 0 0 0 0 0 0 0 0 0 0 0 0.00116764844447145 0 0 0 0 0 0 0 0 0 0 0 0 0 0 0 0 0 0 0 0 0 0 0 0 0 0 0 0 0 0 0 0 0 0 0 0 0 0 0.00274459801642266 0 0 0.00108618459950833 0.00153126773338605 0 0 0 0 0 0 0 0 0 0 0 0 0 0 0 0 0 0 0 0 0 0 0 0 0 0 0 0 0 0 0 0 0 0 0 0 0 0 0 0 0 0 0 0 0 0 0 0 0 0 0 0 0 0 0 0 0 0 0 0 0 0 0 0.00550658900564185 0 0 0 0 0 0 0 0 0 0 0 0 0 0 0 0 0 0 0 0 0 0 0 0 0 0 0 0 0.0109318209419935 0 0 0 0 0.161511573529626 0.0154955413658391 0.0530297781645825 0.0838078995854423 0.0869575686186239 0 0 0 0 0.00373958209348424 0 0 0 0.00663362776681507 0.0462860617989824 0 0.00212474056333542 0.212334430818851 0 0.0272639825404862 0 0.0960410350196089 0 0 0 0 0 0 0.00458157371006475 0 0 0.00562823226515589 0 0 0 0 0 0 0 0 0 0 0 0 0 0 0 0 0 0 0 0 0 0 0 0 0 0.022496731995359 0.00174693685144008 0 0 0.0090503027296068 0.00660002321028185 0 0 0 0 0 0.00752434276025543 0.019825352810764 0 0 0.000849012782144467 0 0 0 0.00465010183737266 0 0 0 0 0 0 0 0 0 0 0 0.00115310630267217 0 0 0 0 0 0 0 0 0 0 0 0 0 0 0 0 0 0 0 0 0 0 0.00756215217315264 0 0 0 0 0.00648325442944057 0 0 0.0049908524871899 0 0 0 0.00348386691205188 0 0 0.00386437370379154 0 0 0.0314704912667175 0 0.0398453611654377 0 0 0 0 0 0 0 0 0 0 0 0 0 0 0 0 0 0 0 0 0 0 0 0
0 0 0 0 0 0 0 0 0 0 0 0 0 0 0 0 0 0 0 0 0 0 0 0 0 0 0 0 0 0 0 0 0 0 0 0 0 0 0 0 0 0 0 0 0 0 0 0 0 0 0 0 0 0 0 0 0 0 0 0 0 0 0 0 0 0 0 0 0 0 0 0 0 0 0 0 0 0 0 0 0 0 0 0 0 0 0 0 0 0 0 0 0 0 0 0 0 0 0 0 0 0 0 0 0 0 0 0 0 0 0 0 0 0 0 0 0 0 0 0 0 0 0 0 0 0 0 0 0 0 0 0 0 0 0 0 0 0 0 0 0 0 0 0 0 0 0 0 0 0 0 0 0 0 0 0 0 0 0 0 0 0 0 0 0 0 0 0 0 0 0 0 0 0 0 0 0 0 0 0 0 0 0 0 0 0.255544404664305 0 0 0 0 0 0 0 0 0 0 0 0 0 0 0 0 0 0 0 0 0 0 0 0 0 0 0 0 0 0 0 0 0 0 0 0 0 0 0 0 0 0 0 0 0.744455595335695 0 0 0 0 0 0 0 0 0 0 0 0 0 0 0 0 0 0 0 0 0 0 0 0 0 0 0 0 0 0 0 0 0 0 0 0 0 0 0 0 0 0 0 0 0 0 0 0 0 0 0 0 0 0 0 0 0 0 0 0 0 0 0 0 0 0 0 0 0 0 0 0 0 0 0 0 0 0 0 0 0 0 0 0 0 0
0 0 0 0 0 0 0 0 0 0.011729105196124 0 0 0 0 0 0.0205438412280019 0 0 0 0 0 0 0 0 0 0 0 0 0 0 0 0 0 0 0 0 0 0 0 0 0 0 0 0 0 0 0 0 0 0 0 0 0 0 0 0 0 0 0 0 0 0.0215922163837738 0 0.301959646613805 0 0 0 0 0 0 0.027318065036799 0 0 0 0 0 0 0 0.0235805188252967 0 0 0 0 0 0 0 0 0 0 0 0 0 0 0 0 0 0 0 0 0 0 0 0 0 0 0 0 0 0 0 0 0 0 0 0 0 0 0 0 0 0 0 0 0 0 0 0 0 0 0 0 0 0 0.0491425443328574 0 0 0 0.060409291998651 0 0 0 0 0 0 0 0 0 0 0 0 0 0 0 0 0 0 0 0 0 0 0 0 0 0 0 0 0 0 0 0 0 0 0 0 0 0 0 0 0 0 0 0 0 0 0.084892696019203 0 0 0 0 0 0 0.0605353575742749 0 0 0 0 0 0 0 0.203353481524426 0 0 0 0 0 0 0 0 0 0 0 0 0 0 0.0165759795428691 0 0 0 0 0 0 0 0 0 0 0 0 0 0.0744957978896146 0 0 0 0 0 0 0 0 0 0 0 0 0 0 0 0 0 0 0 0 0 0 0 0 0 0 0 0 0 0 0 0 0 0 0 0 0 0 0 0 0 0 0 0 0 0 0 0 0 0 0 0 0 0.043871457834304 0 0 0 0 0 0 0 0 0 0 0 0 0 0 0 0 0 0 0 0 0 0 0 0 0 0 0 0 0 0 0 0 0 0
0 0 0 0 0 0 0 0 0 0 0 0 0 0 0 0 0 0 0 0 0 0 0.00810869754576439 0 0.0234431785132973 0 0.00398875839011785 0 0 0 0 0.0183965868688699 0 0 0.0188097447188418 0 0 0 0 0 0 0 0 0 0 0 0 0 0.0669955749240409 0 0 0 0 0 0 0 0 0 0 0 0 0 0 0 0 0 0 0 0 0 0 0 0 0 0 0 0 0 0 0 0 0 0 0 0 0 0 0 0 0 0 0 0 0 0 0 0 0 0 0.0111887451164499 0.00348586020011449 0 0 0 0 0 0 0 0 0 0 0 0 0 0 0 0 0 0 0.00322940657002735 0 0 0 0 0 0 0 0 0 0 0 0 0 0 0 0 0 0 0 0 0 0 0 0 0 0 0 0 0 0 0 0.00193120052004625 0 0 0 0 0 0 0 0 0 0 0 0 0 0 0.103884069456784 0 0.133788670324205 0.0084258539941379 0.0617882018820164 0 0.00394809687400666 0 0 0 0 0 0 0 0 0 0 0 0 0 0 0 0.15465428907078 0 0.0318268635159348 0 0 0 0 0 0 0 0 0 0.00922843152891524 0 0 0.00695953654580741 0 0 0.0155899075939627 0 0 0 0 0 0 0 0 0 0 0 0 0 0 0 0.00595031824638061 0 0 0 0 0 0 0 0 0 0 0 0.00283313943001185 0.00531651370099734 0.0086558629840953 0 0 0 0 0 0 0 0 0 0 0 0.00367830814119313 0.00573026022818252 0 0.00184150782293528 0 0.00218590812940956 0 0 0.144788426030849 0 0 0 0 0.00903539754515494 0 0.0456110587497537 0 0 0 0 0 0 0 0 0 0 0 0 0 0 0 0 0 0 0.0178439191066733 0 0 0 0 0 0 0 0 0 0 0 0 0 0 0 0.00570444022721536 0.00346482562868297 0.0426578641081968 0 0 0 0 0 0 0 0 0.00503057576614747 0 0 0 0 0 0 0
0 0 0 0 0 0 0 0 0 0 0 0 0 0 0 0 0 0 0 0 0 0 0 0 0 0 0 0 0 0 0 0 0 0 0 0 0 0 0 0 0 0 0 0 0 0 0 0 0 0 0 0 0 0 0.00377087807823055 0 0 0 0 0 0 0 0 0 0 0 0 0 0 0 0 0 0 0 0 0 0 0 0 0 0 0 0 0 0 0 0 0 0 0 0 0 0 0 0 0 0 0 0 0.0252537667994733 0.0196939926052945 0 0 0 0 0 0 0 0 0 0 0 0 0 0 0 0 0 0 0 0 0 0 0 0 0 0 0 0 0 0 0 0 0 0 0 0 0 0 0 0 0 0 0 0 0 0 0 0 0 0 0 0 0 0 0 0 0 0 0 0 0 0 0 0 0 0.0145344195401272 0 0 0 0 0 0.00555197493113996 0 0 0 0 0 0 0 0 0 0 0 0 0 0 0 0.0611098568313349 0 0 0 0 0 0.018364553038946 0 0 0 0.00752745574519692 0 0 0 0.00358556635552894 0 0 0 0.00839050422896142 0 0 0 0 0 0 0.0310910596143838 0.0294008032265634 0 0 0 0 0 0 0 0 0 0 0 0 0 0 0 0 0 0 0 0 0 0 0 0 0 0 0 0 0 0 0 0 0 0 0 0 0 0 0 0 0 0.0831761363411058 0 0 0 0 0 0 0 0 0 0 0 0 0 0 0 0 0 0 0 0 0 0 0 0 0 0 0 0 0 0 0 0 0.00352693675748247 0 0 0 0 0 0 0.0535366704238371 0 0.0252594513055835 0.00490771845448891 0 0 0.257040220203965 0.0358011713827431 0.025072625568913 0 0 0 0 0 0 0 0 0 0 0.0123116436733881 0.271092594893312
0 0 0 0 0 0 0 0 0 0 0 0 0 0 0 0 0 0 0 0 0 0 0.00385970229790408 0 0 0 0 0 0 0 0 0.00345315912064355 0 0 0.00646097302358264 0 0 0 0 0 0 0 0 0 0 0 0 0 0 0 0 0 0 0 0 0.0110995482989459 0 0 0 0 0 0 0 0 0 0 0 0 0 0 0 0.0049005628558226 0 0 0 0 0.00263588397089582 0 0 0 0 0 0 0 0 0 0 0 0 0 0 0.00181220759414552 0 0 0 0 0 0 0 0.0141449581745603 0.00197221277445906 0 0 0 0 0 0 0 0 0 0 0 0 0.00248780301480056 0 0 0 0 0 0.005999821914371 0 0 0 0 0 0 0 0 0 0 0 0 0 0 0 0 0 0 0 0 0 0 0 0 0 0 0 0 0 0 0 0 0 0 0 0 0 0 0 0 0 0 0 0 0 0 0.144804059731998 0 0.0386352955103788 0.0188646123523058 0.0265111819631235 0 0 0 0 0 0 0 0 0 0 0 0 0 0 0 0.14140807503093 0.0681252559672532 0 0 0.0153927022198893 0 0 0 0.024118800114181 0 0 0 0 0 0.00419648289323804 0 0 0.00533211842271168 0 0 0.0463967939020758 0 0 0 0 0 0 0 0 0 0 0 0 0 0 0 0.0162084690035187 0 0 0 0 0 0 0 0 0 0 0 0.00406527335513219 0.00821195486983045 0 0 0 0 0 0 0 0 0 0.00137381893713965 0 0 0 0 0.00179022513595551 0.00147610918220747 0 0 0 0 0.224853942821907 0 0 0 0 0 0 0.0221858583591447 0 0 0 0 0 0 0 0 0 0 0 0 0 0 0 0 0 0 0.0196520692045089 0 0.00368550059371205 0 0 0.00432474603167267 0 0 0 0 0 0 0 0 0 0.00556173304027106 0.00636481518242954 0.00848649980728306 0.0394080348688972 0 0 0 0 0 0 0 0 0 0 0 0 0 0 0.0191412955736665 0.0205974428845074
0 0 0 0 0 0 0 0 0 0 0 0 0 0 0 0 0 0 0 0 0 0 0 0 0 0 0 0 0 0 0 0 0 0 0 0 0 0 0 0 0 0 0 0 0 0 0 0 0 0 0 0 0 0 0 0 0 0 0 0 0 0 0 0 0 0 0 0 0 0 0 0 0 0 0 0 0 0 0 0 0 0 0 0 0 0 0 0 0 0 0 0 0 0 0 0 0 0 0 0 0 0 0 0 0 0 0 0 0 0 0 0 0 0 0 0 0 0 0 0 0 0 0 0 0 0 0 0 0 0 0 0 0 0 0 0 0 0 0 0 0 0 0 0 0 0 0 0 0 0 0 0 0 0 0 0 0 0 0 0 0 0 0 0.0386904591500542 0 0.00517068683032989 0 0.0867114768158858 0.044335152940042 0.106351643096004 0 0 0 0 0 0 0 0.0113312682066173 0.0225885197172468 0 0 0 0 0.017279468809082 0 0 0 0 0 0 0 0.0719690603286085 0 0 0 0 0 0 0 0 0 0.00971787434868507 0 0.0375334937964975 0.0245037514928357 0 0 0.0359872668351052 0 0.0699757822390404 0 0 0 0 0 0 0 0.034261433438565 0.0834463368033138 0 0 0 0.229761875151118 0 0 0 0 0 0 0 0 0 0 0 0.00963649094310941 0.00453119323954936 0 0 0 0 0 0 0 0 0 0.00876045782199477 0.00431717065595197 0 0 0 0.00557196807431471 0 0 0 0.0065948052839441 0.00980858993424893 0 0.00257966517923985 0.00458607142975974 0 0 0 0 0 0 0 0 0 0 0 0 0 0 0 0 0 0 0 0 0 0 0 0 0 0 0 0 0 0 0 0 0 0 0 0 0 0 0 0 0 0 0 0 0.00720578155846131 0 0 0 0 0 0 0 0 0.00679225588039461 0 0 0 0
0 0 0 0 0 0 0 0 0 0 0 0 0 0 0 0 0 0 0 0 0 0 0 0 0 0 0 0 0 0 0 0 0 0 0 0 0 0 0 0 0 0 0 0 0 0 0 0 0 0 0 0 0 0 0 0 0 0 0 0 0 0 0 0 0 0 0 0 0 0 0 0 0 0 0 0 0 0 0 0 0 0 0 0 0 0 0 0 0 0 0 0 0 0 0 0 0 0 0 0 0 0 0 0 0 0 0 0 0 0 0 0 0 0 0 0 0 0 0 0 0 0 0 0 0 0 0 0 0 0 0 0 0 0 0 0 0 0 0 0 0 0 0 0 0 0 0 0 0 0 0 0 0 0 0 0 0 0 0 0 0 0 0 0 0 0 0.0157174505257777 0 0.0189312133181136 0 0.033470448775464 0 0 0 0 0 0 0 0 0 0 0 0 0 0 0 0.0514214142394946 0 0.0271989915118732 0 0 0 0 0 0 0 0.0569683997989564 0 0 0 0.29266430456579 0.0326332472076343 0 0.0360025965240937 0 0 0 0 0 0 0 0 0 0 0 0 0 0 0 0 0 0 0 0 0 0 0 0 0 0 0 0 0 0 0 0 0.0232443251264942 0 0 0 0 0.0702706348873732 0 0 0 0 0 0 0 0 0 0 0 0 0 0 0.0225258535650676 0 0 0 0 0 0 0.00872327075685365 0 0 0 0 0 0 0 0 0 0 0 0 0 0 0 0 0 0 0.310227849197014 0 0 0 0 0 0 0 0 0 0 0 0 0 0 0 0 0 0 0 0 0 0 0 0 0 0 0 0 0 0 0 0 0 0
0 0 0 0 0 0 0 0 0 0 0 0 0 0 0 0 0 0 0 0 0 0 0 0 0 0 0 0 0 0 0 0 0 0 0 0 0 0 0 0 0 0 0 0 0 0 0 0 0 0 0 0 0 0 0 0 0 0 0 0 0 0 0 0 0 0 0 0 0 0 0 0 0 0 0 0 0 0 0 0 0 0 0 0 0 0 0 0 0 0 0 0 0 0 0 0 0 0 0 0 0 0 0 0 0 0 0 0 0 0 0 0 0 0 0 0 0 0 0 0 0 0 0 0 0 0 0 0 0 0 0 0 0 0 0 0 0 0 0 0 0 0 0 0 0 0 0 0 0 0 0 0 0 0 0 0 0 0 0 0 0 0 0 0.0360800946876103 0 0 0 0 0 0 0 0 0 0 0 0 0 0.00800653912560702 0.0193066626376946 0 0 0 0 0 0 0.0151791747178428 0 0 0 0.10085899282964 0 0 0.00841395151474189 0 0 0 0 0 0.0912243393291128 0 0 0 0 0 0.369481688488357 0 0 0.0615962394311046 0.0549010276296152 0.0459189364924809 0 0 0 0 0 0 0 0.0319826427028324 0.0775041665921941 0 0 0 0 0 0 0 0 0 0 0 0 0 0.0675357351327562 0 0 0 0 0 0 0 0 0 0 0 0 0 0 0 0 0 0 0 0 0 0 0 0 0 0 0 0 0 0 0 0 0 0 0 0 0.0120098086884105 0 0 0 0 0 0 0 0 0 0 0 0 0 0 0 0 0 0 0 0 0 0 0 0 0 0 0 0 0 0 0 0 0 0 0 0 0 0 0 0 0 0 0 0 0 0 0
0 0 0 0 0 0 0 0 0 0 0 0 0 0 0 0 0 0 0 0 0 0 0 0 0 0 0 0 0 0 0 0 0 0 0 0 0 0 0 0 0 0 0 0 0 0 0 0 0 0 0 0 0 0 0 0 0 0 0 0 0 0 0 0 0 0 0 0 0.00808499583926251 0.00929446565823434 0 0 0 0 0 0 0 0 0 0 0 0 0 0 0 0 0 0 0 0 0 0 0 0 0 0 0 0 0 0 0 0 0 0 0 0 0 0 0 0 0 0 0 0 0 0 0 0 0 0 0 0 0 0 0 0 0 0 0 0 0 0 0 0 0 0 0 0 0 0 0 0 0 0 0 0 0 0 0 0 0 0 0 0 0 0 0.0268382188236902 0 0.0203947330744465 0 0 0.0445460534949338 0 0 0 0 0 0 0 0 0 0 0 0 0.164046670918141 0.0293248090758319 0 0 0.00938823677109525 0 0 0 0.00327739124491369 0.0158470258451426 0 0 0 0 0 0 0 0.00448220024988847 0 0 0 0.0383136817585294 0 0.0148399060631276 0 0 0 0 0 0 0 0.00264927622260382 0 0 0 0 0 0 0 0 0 0 0.0773936683116973 0 0 0.0250279992055361 0 0.0310507684666332 0 0 0 0 0 0 0 0 0 0 0 0 0 0 0 0 0 0 0 0 0.017500746842516 0.00430830442874813 0.00779662059279516 0 0 0.00386864355146845 0.0168401855493752 0.00674008668427395 0 0.0177362657256005 0 0.00587651991764706 0 0 0 0 0 0 0 0 0 0 0 0 0 0 0 0 0 0 0 0 0 0 0 0 0 0 0 0 0 0 0.12613205589152 0 0 0.0820480652559335 0.0235087565763507 0 0 0 0 0 0 0.00895412863801587 0 0 0 0 0 0.00906853773248244 0 0 0 0 0.0409574557720165 0.0323280787604795 0.0715354470570692 0 0 0 0 0 0 0 0
0 0 0 0 0 0 0 0 0 0 0 0 0 0 0 0 0 0 0 0 0 0 0 0 0 0 0 0 0 0 0 0 0 0 0 0 0 0 0 0 0 0 0 0 0 0 0 0 0 0 0 0 0 0 0 0 0 0 0 0 0 0 0 0 0 0 0 0 0 0 0 0 0 0 0 0 0 0 0 0 0 0 0 0 0 0 0 0 0 0 0 0 0 0 0 0 0 0 0 0 0 0 0 0 0 0 0 0 0 0 0 0 0 0 0 0 0 0 0 0 0 0 0 0 0 0 0 0 0 0 0 0 0 0 0 0 0 0 0 0 0 0 0 0 0 0 0 0 0 0 0 0 0 0 0 0 0 0 0 0.0609939603172161 0 0 0 0 0 0 0 0 0 0 0 0 0 0 0 0 0 0 0 0 0 0 0.00584365436790748 0 0 0 0 0 0 0 0 0 0 0 0 0 0 0.162017467949568 0 0 0 0 0 0 0 0.0232531780651247 0 0 0 0 0 0 0 0 0 0 0 0 0 0 0 0 0 0 0 0 0 0 0 0 0.00460626944544379 0 0 0 0 0 0 0 0 0 0 0 0.0411482010170237 0.0450129663835375 0.0170885267819869 0 0 0 0.0191343556128214 0.043179629993929 0 0.0401948629436574 0 0.00883443235403147 0 0 0 0 0 0 0 0 0 0 0 0 0 0 0 0 0 0 0 0 0 0 0 0 0 0 0 0 0 0 0.0498260998371989 0 0.018243343327175 0 0.0811704660825018 0.215130283221206 0 0 0 0 0.0282605330882662 0.116434246441262 0 0 0 0 0 0 0 0 0 0 0 0.0123455255387702 0 0 0 0 0.00728199723137338 0 0 0 0
0 0 0 0 0 0 0 0 0 0 0 0 0 0 0 0 0 0 0 0 0 0 0 0 0 0 0 0 0 0 0 0 0 0 0 0 0 0 0 0 0 0 0 0 0 0 0 0 0 0 0 0 0 0 0 0.0749736565487828 0 0 0 0 0 0 0 0 0 0 0 0 0 0 0 0.028343972464245 0 0 0 0 0 0 0 0 0 0 0 0 0 0 0 0.00669019384235112 0.00847068612042266 0 0 0 0 0 0 0 0 0 0 0.120923323446148 0.0207108291830152 0 0 0.00885833909191132 0 0 0 0 0 0 0 0 0 0 0 0 0 0 0 0 0 0 0 0 0 0 0 0 0 0 0 0 0 0 0 0 0 0 0 0 0 0 0 0 0 0 0 0 0 0 0 0 0 0 0 0 0 0 0 0 0 0 0 0 0 0 0.0502207483288573 0 0 0 0 0 0 0 0 0 0 0 0 0 0 0 0 0 0 0 0 0.0706249978715221 0.0832026008811114 0 0 0 0 0 0 0 0 0 0 0 0 0 0 0 0 0 0.0994014280443117 0 0 0 0 0 0 0 0 0 0 0 0 0 0 0 0 0 0 0 0 0 0 0 0 0 0 0 0 0 0 0 0 0 0 0 0 0 0 0 0 0 0.0145518409565881 0 0 0 0 0 0 0 0.172687888063292 0 0 0 0 0 0.0397841922795448 0.0130439013201205 0 0 0 0 0 0 0 0 0 0 0 0 0 0 0 0 0 0 0 0 0 0 0 0 0 0.0130753532318491 0 0 0 0 0 0.0213755408971194 0 0 0.0157214007870838 0 0 0 0.0407451725481566 0 0 0 0 0 0 0 0 0 0 0 0 0 0.0965939340935673
0 0 0 0 0 0 0 0 0 0 0 0 0 0 0 0 0 0 0 0 0 0 0 0 0 0 0 0 0 0 0 0 0 0 0 0 0 0 0 0 0 0 0 0 0 0 0 0 0 0 0 0 0 0 0 0 0 0 0 0 0 0 0 0 0 0 0 0 0 0 0 0 0 0 0 0 0 0 0 0 0 0 0 0 0 0 0 0 0 0 0 0 0 0 0 0 0 0 0 0 0 0 0 0 0 0 0 0 0 0 0 0 0 0 0 0 0 0 0 0 0 0 0 0 0 0 0 0 0 0 0 0 0 0 0 0 0 0 0 0 0 0 0 0 0 0 0 0 0 0 0 0 0 0 0 0 0 0 0 0 0 0 0 0 0 0 0 0 0 0 0 0 0 0 0 0.0114137865670812 0 0 0 0 0 0 0.0122759402307111 0 0 0 0 0 0 0 0 0 0.0525776914891954 0 0 0 0 0.00764193347346362 0 0 0 0 0 0 0 0 0 0 0 0 0 0 0 0 0.101423946552483 0 0.0364456050642815 0 0.126331677466456 0.0134142936626372 0 0.0223587035757698 0 0 0 0.0208926003711799 0 0 0.0221467507775295 0 0 0 0.00629438681892186 0 0 0 0 0 0 0 0 0 0 0 0 0 0 0.0101300420432542 0.0154632733010377 0 0 0.021833515008134 0.02087485916863 0.00264993245117473 0 0 0 0 0.00604181993736785 0 0 0 0 0 0 0 0 0 0 0 0 0 0 0 0 0 0 0 0 0 0 0 0 0 0 0 0 0.00895597691335873 0.00614523819038098 0.00942400855768619 0 0 0 0 0 0.01100694749511 0 0 0 0 0 0 0 0 0.263301278399102 0.0272127317603809 0.0504369495447161 0.0430483846910688 0.0283397784693574 0 0 0.0256921343613908 0 0 0.016225813658139 0 0
0 0 0 0 0 0 0 0 0 0 0 0 0 0 0 0 0 0 0 0 0 0 0 0 0 0 0 0 0 0 0 0 0 0 0 0.00813244264356017 0 0 0 0 0 0 0 0 0 0 0 0 0 0 0 0 0 0 0 0 0 0 0 0 0 0 0 0 0 0 0 0 0 0 0 0 0 0 0 0 0 0 0 0 0 0.00916213789872802 0 0.0307126155793513 0 0 0 0 0 0 0 0 0 0 0 0 0 0 0 0 0 0 0 0 0 0 0 0 0 0 0 0 0 0 0 0 0 0 0 0 0 0 0 0 0 0 0 0 0 0 0 0 0 0 0 0 0 0 0 0 0 0 0 0 0 0 0 0 0 0 0 0 0 0 0 0 0 0 0 0 0 0 0 0 0 0 0 0 0 0 0 0 0 0 0 0 0 0 0 0 0 0 0 0 0 0 0 0 0 0 0.0620655204915651 0 0 0 0 0 0 0 0 0 0.12408907508102 0 0 0 0 0 0 0 0 0 0 0 0 0 0 0 0 0 0 0 0 0 0 0 0 0 0 0 0 0 0 0 0 0 0 0 0.150676937572882 0 0 0.059320680015685 0.177175170345504 0.370230058593625 0 0 0 0 0 0 0 0 0 0 0 0 0 0 0 0 0 0.00537326638835905 0.00306209538971959 0 0 0 0 0 0 0 0 0 0 0 0 0 0 0 0 0 0 0 0 0 0 0 0 0 0 0 0 0 0 0 0 0 0 0 0 0 0 0 0 0 0 0 0 0 0 0 0 0 0 0 0 0 0 0 0
0 0 0 0 0 0 0 0 0 0 0 0 0 0 0 0 0 0 0 0 0 0 0 0 0 0 0 0 0 0 0 0 0 0 0 0 0 0 0 0 0 0 0 0 0 0 0 0 0 0 0 0 0 0 0 0 0 0 0 0 0 0 0 0 0 0 0 0 0 0 0 0 0 0 0 0 0 0 0 0 0 0 0 0 0 0 0 0 0 0 0 0 0 0 0 0 0 0 0 0 0 0 0 0 0 0 0 0 0 0 0 0 0 0 0 0 0 0 0 0 0 0 0 0 0 0 0 0 0 0 0 0 0 0 0 0 0 0 0 0 0 0 0 0 0 0 0 0 0 0 0 0 0 0 0 0.0292569764184547 0.00434937372267675 0.0152127172960416 0.00895969164153785 0.0148710953948257 0.00313092074779688 0.00232131321500133 0 0 0.0129064613369155 0 0 0 0 0 0 0 0 0 0 0.00832583353604258 0.00471914508686387 0 0.000972279615518137 0 0 0 0.00181849814985185 0 0 0 0 0 0 0 0 0 0.00551841405316521 0.0188124972100539 0 0.0020708028669779 0 0 0 0 0 0 0 0 0 0.0463853116838461 0 0 0 0 0 0 0 0 0.00228846230976415 0 0.00491409656894273 0 0 0 0 0.00244574823632249 0 0 0 0 0 0 0 0 0.00237125186647781 0 0 0 0 0 0 0.00350856307550103 0 0 0 0 0 0.120145930188035 0.0250591141751978 0 0 0.00500991617524163 0.0251217956208922 0.00862102826596434 0 0.00598618165041354 0 0.00370649489026477 0 0 0 0 0 0 0 0 0 0 0 0 0 0 0 0 0 0 0 0 0 0 0 0 0 0 0 0 0 0 0.0187408384382382 0.00303455077177212 0.0499668778248024 0.0135392408596407 0.0390827983622865 0.105820305514495 0 0.00341230209033464 0 0 0.134186229897706 0.221344904168079 0 0 0 0 0 0.00316777032091776 0 0 0.00416868307658347 0.00757498597307981 0 0.00544983349011925 0 0 0 0 0.00170076421335818 0 0 0 0
0 0 0 0 0 0 0 0 0 0 0 0 0 0 0 0 0 0 0 0 0 0 0 0 0 0 0 0 0 0 0 0 0 0 0 0 0 0 0 0 0 0 0 0 0 0 0 0 0 0 0 0 0 0 0 0 0 0 0 0 0 0 0 0 0 0 0 0 0 0 0 0 0 0 0 0 0 0 0 0 0 0 0 0 0 0 0 0 0 0 0 0 0 0 0 0 0 0 0 0 0 0 0 0 0 0 0 0 0 0 0 0 0 0 0 0 0 0 0 0 0 0 0 0 0 0 0 0 0 0 0 0 0 0 0 0 0 0 0 0 0 0 0 0 0 0 0 0 0 0 0 0 0 0 0 0 0 0 0 0 0 0 0 0 0 0 0 0 0 0 0 0 0 0 0 0 0 0 0 0 0 0 0 0 0 0 0 0.0936810635813035 0 0 0 0.490585938749816 0 0 0 0 0 0 0 0 0 0 0 0 0 0 0 0 0 0.122213259861248 0 0 0 0 0 0 0 0 0 0 0 0 0 0 0 0 0.076100010659481 0.0594742089925748 0 0 0 0 0 0 0 0 0 0 0 0 0 0 0 0 0 0 0 0 0 0 0 0 0 0 0 0 0 0 0 0 0 0 0 0 0 0 0 0.0433049957310726 0 0.048046418621336 0 0 0 0 0 0 0 0 0 0 0 0 0 0 0 0 0 0 0 0 0 0 0 0 0 0 0 0 0 0 0 0 0.0665941038031679 0 0 0 0 0 0 0 0 0 0 0 0 0 0
0 0 0 0 0 0 0 0 0 0 0 0 0 0 0 0 0 0 0 0 0 0 0 0 0 0 0 0 0 0 0 0 0 0 0 0 0 0 0 0 0 0 0 0 0 0 0 0 0 0 0 0 0 0 0 0 0 0 0 0 0 0 0 0.238695300682503 0 0 0 0 0 0 0 0 0 0 0 0 0 0 0 0 0 0 0 0 0 0 0 0 0 0 0 0 0 0 0 0 0 0 0 0 0 0 0 0 0 0 0 0 0 0 0 0 0 0 0 0 0 0 0 0 0 0 0 0 0 0 0 0 0 0 0 0 0 0 0 0 0 0 0 0 0 0 0 0 0 0 0 0 0 0 0 0 0 0 0 0 0.164675499818419 0 0 0 0 0 0 0 0 0 0 0 0 0 0 0 0 0 0 0 0 0 0 0 0 0 0 0 0 0.475054517284497 0 0 0 0 0 0 0 0 0 0 0 0 0 0 0 0 0 0 0 0 0 0 0 0 0 0 0 0 0.0531313660163183 0 0 0 0 0 0 0 0 0 0 0 0 0 0 0 0 0 0 0 0 0 0 0 0 0 0 0 0 0 0 0 0 0 0 0 0 0 0 0 0 0 0 0 0 0 0 0 0 0 0 0 0 0 0 0 0 0 0 0 0 0 0 0 0 0 0 0 0 0 0 0 0 0 0 0 0 0 0 0 0 0 0 0 0 0 0 0 0 0 0.0684433161982629 0 0 0 0 0 0 0 0 0 0 0 0
0 0 0 0 0 0 0 0 0 0 0 0 0 0 0 0 0 0 0 0 0 0 0 0 0 0 0 0 0 0 0 0 0 0 0 0 0 0 0 0 0 0 0 0 0 0 0 0 0 0 0 0 0 0 0 0 0 0 0 0 0 0 0 0 0 0 0 0 0 0 0 0 0 0 0 0 0 0 0 0 0 0 0 0 0 0 0 0 0 0 0 0 0 0 0 0 0 0 0 0 0 0 0 0 0 0 0 0 0 0 0 0 0 0 0 0 0 0 0 0 0 0 0 0 0 0 0 0 0 0 0 0 0 0 0 0 0 0 0 0 0 0 0 0 0 0 0 0 0 0 0 0 0 0 0 0 0 0 0 0 0 0 0 0 0 0 0 0 0.00719915345387066 0 0.00854296076644702 0 0 0 0 0 0 0 0 0 0 0 0.0289264329798868 0 0 0 0.0155645788858921 0 0.00774074384868962 0 0.305512554524907 0 0 0 0 0 0.118898526326174 0 0 0 0 0.0935956430340491 0 0.0923988018868732 0 0 0 0 0 0 0 0 0 0 0 0 0 0 0 0 0 0 0.0388082391441865 0 0 0 0 0 0 0 0 0 0 0 0 0 0 0 0 0 0 0.0777628480022742 0 0 0 0 0 0 0 0 0 0 0 0 0 0 0.0053966825161122 0 0 0 0 0 0 0 0 0 0 0 0 0 0 0 0 0 0 0 0 0 0 0 0 0 0.195488752184584 0 0 0 0 0 0 0 0 0 0 0 0 0 0 0 0 0 0 0 0 0 0 0 0 0 0 0 0 0 0.00416408244605401 0 0 0 0
0 0 0 0 0 0 0 0 0 0 0 0 0 0 0 0 0 0 0 0 0 0 0 0 0 0 0 0 0 0 0 0 0 0 0 0 0 0 0 0 0 0 0 0 0 0 0 0 0 0 0 0 0 0 0 0 0 0 0 0 0 0 0 0 0 0 0 0 0 0 0 0 0 0 0 0 0 0 0 0 0 0 0 0 0 0 0 0 0 0 0 0 0 0 0 0 0 0 0 0 0 0 0 0 0 0 0 0 0 0 0 0 0 0 0 0 0 0 0 0 0 0 0 0 0 0 0 0 0 0 0 0 0 0 0 0 0 0 0 0 0 0 0 0 0 0 0 0 0 0 0 0 0 0 0 0 0 0 0 0 0 0 0 0 0 0 0 0 0 0 0 0 0 0 0 0 0 0 0 0 0 0 0.0194641552392235 0 0 0 0 0 0 0.010859619346034 0.0305702673746005 0 0 0 0 0 0 0 0 0 0.0839914875752777 0 0 0.401205231081514 0 0 0 0 0 0 0 0 0 0 0 0 0 0 0 0 0 0 0.0840333879927088 0 0 0 0 0 0 0 0 0 0 0 0 0 0 0 0 0 0 0 0 0 0 0 0 0 0 0 0 0 0 0 0 0 0 0 0 0 0 0 0 0 0 0 0 0 0 0 0 0 0 0 0 0 0 0 0 0 0 0 0.356527247352333 0 0 0 0 0 0 0 0.0133486040383082 0 0 0 0 0 0 0 0 0 0 0 0 0 0 0 0 0 0 0 0 0 0 0 0 0 0
0 0 0 0 0 0 0 0 0 0 0 0 0 0 0 0 0 0 0 0 0 0 0 0 0 0 0 0 0 0 0 0 0 0 0 0 0 0 0 0 0 0 0 0 0 0 0 0 0 0 0 0 0 0 0 0 0 0 0 0 0 0 0 0.0950016085967132 0 0 0 0 0 0 0 0 0 0 0 0 0 0 0 0 0 0 0 0 0 0 0 0 0 0 0 0 0 0 0 0 0 0 0 0 0 0 0 0 0 0 0 0 0 0 0 0 0 0 0 0 0 0 0 0 0 0 0 0 0 0 0 0 0 0 0 0 0 0 0 0 0 0 0 0 0 0 0 0 0 0 0 0 0 0 0 0 0 0 0 0 0 0 0 0 0 0 0.119590656144816 0 0 0 0 0 0 0 0 0 0 0 0 0 0 0 0 0 0 0 0 0 0 0 0 0.0650553289422623 0 0 0 0 0 0 0 0 0 0 0 0 0 0 0 0.172123757108886 0 0 0 0 0 0 0 0 0 0 0 0 0 0 0.181230185777668 0 0 0 0 0 0 0 0 0.137842437099185 0 0 0.135044760834495 0 0 0 0 0 0 0 0 0 0 0 0 0 0 0 0 0 0 0 0 0 0 0 0 0 0 0 0 0 0 0 0 0 0 0 0 0 0 0 0 0 0 0 0 0 0 0 0 0 0 0 0 0 0 0 0 0 0 0 0.0941112654959738 0 0 0 0 0 0 0 0 0 0 0 0 0 0 0 0 0 0 0 0 0 0 0 0 0 0
0 0 0 0 0 0 0 0 0 0 0 0 0 0.00428046001210053 0 0 0 0 0 0 0 0 0 0 0 0 0 0 0 0 0 0 0 0 0 0 0 0 0.00533493077368164 0 0 0 0 0 0 0 0 0.00364776606155347 0 0 0 0 0 0 0 0 0 0 0 0 0 0 0 0.00660680872276833 0 0 0 0 0 0 0 0 0 0 0 0 0 0 0 0 0 0 0 0 0 0 0 0 0 0 0 0 0 0 0 0 0 0 0 0 0 0 0 0 0 0 0 0 0 0 0 0 0 0 0 0 0 0 0 0 0 0 0 0 0 0 0 0 0 0 0 0 0 0.00530969445156062 0 0 0 0 0 0 0 0 0 0 0 0 0 0 0 0 0 0 0 0 0 0 0 0 0 0 0 0 0 0 0 0 0 0 0.00847190351644829 0.0115160848907937 0.0354910123351337 0 0 0 0 0 0 0 0 0 0 0 0.0319141224261445 0 0 0 0.00441482842725967 0 0.00369931280204953 0.0175795075382829 0.0141356947686397 0 0 0 0 0 0 0 0 0 0.0347528455137527 0.168155461042314 0.00733725907734934 0 0 0 0 0 0 0 0 0 0 0 0 0 0 0 0.0184724926619213 0 0 0 0.150227104875812 0 0 0 0 0.00588441923432187 0 0 0 0 0 0.00146497443268434 0.0123934099073585 0.00464317375898238 0 0 0 0.00606109731094404 0 0 0 0 0 0.0120317045895347 0.00397586566448023 0.0013147823728531 0 0 0.00600701130170357 0.00544321473424011 0.00185875526788886 0 0.0132628149491187 0.0151900318958005 0.00488971388081227 0.00231282603487121 0.00470856061458197 0 0 0 0 0 0 0 0 0 0 0 0 0 0 0 0 0 0 0 0 0 0 0 0.313521249668281 0 0 0 0 0 0 0 0.0460164813536363 0 0 0 0 0 0 0 0 0 0.00414021702025108 0 0 0 0 0 0 0 0 0 0 0 0.00353240611008955 0 0 0 0
0 0 0 0 0 0 0 0 0 0 0 0 0 0 0 0 0 0 0 0 0 0 0 0 0 0 0 0 0 0 0 0 0 0 0 0 0 0 0 0 0 0 0 0 0 0 0 0 0 0 0 0 0 0 0 0 0 0 0 0 0 0 0 0 0 0 0 0 0 0 0 0 0 0 0 0 0 0 0 0 0 0 0 0 0 0 0 0 0 0 0 0 0 0 0 0 0 0 0 0 0 0 0 0 0 0 0 0 0 0 0 0 0 0 0 0 0 0 0 0 0 0 0 0 0 0 0 0 0 0 0 0 0 0 0 0 0 0 0 0 0 0 0 0 0 0 0 0 0 0 0 0 0 0 0 0 0 0 0 0 0 0 0 0.0139083356210746 0 0 0 0 0 0 0 0 0 0.0647368357192121 0 0 0 0.00616411316722812 0.00615267050356014 0 0 0 0 0 0 0 0 0 0 0.0327777096298385 0 0.352671324727403 0 0 0 0 0 0 0 0 0 0 0 0 0 0 0 0.191728584026157 0.0837576635466375 0.0465318939821413 0 0 0 0 0 0 0 0.0515936190614995 0.0914484175979924 0 0 0 0 0 0 0 0.0159841875663538 0 0 0 0 0 0.0351110429455762 0 0 0 0 0 0 0 0 0 0 0 0 0 0 0 0 0 0 0 0 0 0 0 0 0 0 0 0 0 0 0 0 0 0 0 0 0 0 0 0 0 0 0 0 0 0 0 0 0 0 0 0 0 0 0 0 0 0 0 0 0 0 0 0 0 0 0 0 0 0 0 0.00743360190532522 0 0 0 0 0 0 0 0 0 0 0 0
0 0 0 0 0 0 0 0 0 0 0 0 0 0 0 0 0 0 0 0 0 0 0 0 0 0 0 0 0 0 0 0 0 0 0 0 0 0 0 0 0 0 0 0 0 0 0 0 0 0 0 0 0 0 0 0 0 0 0 0 0 0 0 0 0 0 0 0 0 0 0 0 0 0 0 0 0 0 0 0 0 0 0 0 0 0 0 0 0 0 0 0 0 0 0 0 0 0 0 0 0 0 0 0 0 0 0 0 0 0 0 0 0 0 0 0 0 0 0 0 0 0 0 0 0 0 0 0 0 0 0 0 0 0 0 0 0 0 0 0 0 0 0 0 0 0 0 0 0 0 0 0 0 0 0 0 0 0.0170819212418897 0 0 0 0 0 0 0.0170652853669472 0 0 0 0 0 0 0 0 0 0 0.0148531187453059 0.0173011140365865 0.0439635642963944 0 0 0 0 0 0 0 0 0 0 0 0 0 0 0.00379826588551486 0.0104097887252486 0 0 0 0.178836214831798 0 0 0 0 0 0 0 0 0 0 0 0 0 0 0 0 0 0 0 0 0 0 0 0 0 0 0 0 0 0 0 0 0 0 0 0 0 0 0 0.00832774287889753 0 0 0 0 0 0.131977172428885 0.159471275951127 0 0 0.0349847065385635 0.0249515266785942 0 0.0213515849865611 0 0 0 0 0 0 0 0 0 0 0 0 0 0 0 0 0 0 0 0 0 0 0 0 0 0 0 0 0 0 0 0 0 0 0 0 0.00718906352408926 0.00909812601890366 0.0168872667905286 0 0.00693093034399546 0 0.00743410208987073 0.195343620113375 0.0695579807610333 0 0 0 0 0 0 0 0 0 0 0 0 0 0 0 0 0 0 0.00318562776589055 0 0
0 0 0 0 0 0 0 0 0 0 0 0 0 0 0 0 0 0 0 0 0 0 0 0 0 0 0 0 0 0 0 0.0054421711569728 0 0 0.00805430657547931 0 0 0 0 0 0 0 0 0 0 0 0 0 0 0 0 0 0 0 0 0 0 0 0 0 0 0 0 0 0 0 0 0 0 0 0 0 0 0 0 0 0 0 0 0 0 0 0 0 0 0 0 0 0 0 0 0 0 0 0 0 0 0 0 0 0 0 0 0 0 0 0 0 0 0 0 0 0 0 0 0 0 0 0.00966153665081635 0 0 0 0 0 0 0 0 0 0 0 0 0 0 0 0 0 0 0 0 0 0 0 0 0 0 0 0 0 0 0 0 0 0 0 0 0 0 0 0 0 0 0 0 0 0 0 0.380282039327353 0 0.0521602870321355 0.0306610815973908 0.0254631293282142 0 0.0261201903947402 0 0 0 0 0 0 0 0 0 0 0 0 0 0.0170233338972463 0.0111705299303909 0.0554085526878347 0 0 0 0 0 0.0344112346238195 0 0 0 0 0 0 0 0 0 0 0 0 0 0 0 0 0 0 0 0 0 0 0 0 0 0 0 0.0229731335742907 0 0 0 0 0 0 0 0 0 0 0 0 0 0 0 0 0 0 0 0 0 0 0 0 0 0 0 0 0 0 0 0 0 0.00987103164448999 0 0 0.0244142659307218 0.0375962469647374 0 0.159327551066011 0.0607981676983297 0 0 0.0127202743005787 0 0.0100296072415827 0 0 0 0 0 0 0 0 0 0 0 0 0 0.0064113283768643 0 0 0 0 0 0 0 0 0 0 0 0 0 0 0 0 0 0 0 0 0 0 0 0 0 0 0 0 0 0 0 0 0 0
0 0 0 0 0 0 0 0 0 0 0 0 0 0 0 0 0 0 0 0 0 0 0 0 0 0 0 0 0 0 0 0 0 0 0 0 0 0 0 0 0 0 0 0 0 0 0 0 0 0 0 0 0 0 0 0 0 0 0 0 0 0 0 0 0 0 0 0 0 0 0 0 0 0 0 0 0 0 0 0 0 0 0 0 0 0 0 0 0 0 0 0 0 0 0 0 0 0 0 0 0 0 0 0 0 0 0 0 0 0 0 0 0 0 0 0 0 0 0 0 0 0 0 0 0 0 0 0 0 0 0 0 0 0 0 0 0 0 0 0 0 0 0 0 0 0 0 0 0 0 0 0 0 0 0 0 0 0 0 0 0 0 0 0 0 0 0 0 0 0 0 0 0 0.197594676568284 0 0 0 0 0 0 0 0 0 0 0 0 0 0 0 0.0666551642230562 0 0.0814086105546486 0 0 0 0 0 0 0 0 0 0 0 0 0.265476314187312 0 0 0 0.122647844785374 0.118132896719306 0 0 0 0 0 0 0 0.06515666754223 0 0 0 0 0.0424197054311393 0 0 0 0 0 0 0 0 0 0 0 0 0 0 0 0 0 0 0 0 0 0 0 0 0 0 0 0 0 0 0 0 0 0 0 0 0 0 0 0 0 0 0 0 0.0170282397932507 0 0 0 0 0 0 0 0 0 0 0 0.0234798801953982 0 0 0 0 0 0 0 0 0 0 0 0 0 0 0 0 0 0 0 0 0 0 0 0 0 0 0 0 0 0 0 0 0 0 0 0 0
0 0 0 0 0 0 0 0 0 0 0 0 0 0 0 0 0.0043529487200814 0 0 0 0 0 0 0 0 0 0 0 0 0 0 0 0 0 0 0 0 0 0 0 0 0 0 0 0 0 0 0 0 0 0 0 0 0 0 0 0 0 0 0.0568369029579884 0 0 0 0 0 0 0 0 0 0 0 0 0 0 0 0 0 0 0 0 0 0 0 0 0 0 0 0 0 0 0 0 0 0 0 0 0 0 0 0 0 0 0 0 0 0 0 0 0 0 0 0 0 0 0 0 0 0 0 0 0 0 0 0 0 0 0 0.0188296550588732 0 0 0 0 0 0 0 0 0 0 0 0 0 0 0 0 0 0 0 0 0 0 0 0 0 0 0 0 0 0 0 0 0 0 0 0 0 0 0 0.0135835163963015 0 0 0 0.0231013045085926 0 0.081621761498501 0 0 0 0.013708007777992 0 0 0 0 0 0 0 0 0 0 0 0 0 0.0504200153289437 0 0 0 0 0 0 0 0 0 0 0 0 0.0805878972971198 0 0 0.0852248561391798 0 0.0632646709866513 0 0 0 0 0 0 0 0 0 0 0 0 0 0 0 0 0 0 0 0 0 0 0 0.00543308457887271 0 0 0 0 0 0 0 0 0 0 0 0 0 0 0 0 0 0 0 0 0 0 0 0 0 0 0 0 0 0 0.0428206539948984 0 0 0.229357582936175 0 0.161163555246923 0 0 0 0 0 0.0272114952673029 0 0 0 0.0424820913056032 0 0 0 0 0 0 0 0 0 0 0 0 0 0 0 0 0 0 0 0 0 0 0 0 0 0 0 0 0 0 0 0 0 0 0 0 0
0 0 0 0 0 0 0 0 0 0 0 0 0 0 0 0 0 0 0 0 0 0 0 0 0 0 0 0 0 0 0 0 0 0 0 0 0 0 0 0 0 0 0 0 0 0 0 0 0 0 0 0 0 0 0 0 0 0 0 0.0104095302291265 0 0 0 0 0 0 0 0 0 0 0 0 0 0 0 0 0 0 0 0 0 0 0 0 0 0 0 0 0 0 0 0 0 0 0 0 0 0 0 0 0 0 0 0 0 0 0 0 0 0 0 0 0 0 0 0 0 0 0 0 0 0 0 0 0 0 0 0 0 0 0 0 0 0 0 0 0 0 0 0 0 0 0 0 0 0 0 0 0 0 0 0 0 0 0 0 0 0 0 0 0 0 0 0 0 0 0 0.0196913389891917 0 0 0 0.0212348503124943 0 0.0225698595101921 0 0 0 0 0 0 0 0 0 0 0 0 0 0 0 0.128972541946775 0 0.0603910421018768 0 0 0 0 0 0 0.0298878490942032 0 0 0 0 0 0.064114196396143 0 0 0.117553458848807 0.0905981765499794 0 0 0 0 0 0 0 0 0.0546189091186015 0.0250364047955797 0 0 0 0.0240784696820262 0 0 0 0 0 0 0 0 0 0 0 0.0194885494558445 0.0078448401187251 0 0 0 0 0 0 0 0 0 0.0149858843751922 0.00622245663463628 0 0 0 0.0150028184508809 0.00744144977582161 0 0 0.0131370343741588 0.0176391798726291 0 0 0.00620648464781264 0 0 0.0107729295985356 0 0 0.0170322997605306 0 0 0.0937150929939301 0 0.101354352366306 0 0 0 0 0 0 0 0 0 0 0 0 0 0 0 0 0 0 0 0 0 0 0 0 0 0 0 0 0 0 0 0 0 0 0 0 0 0 0 0 0 0 0 0 0 0 0
0 0 0 0 0 0 0 0 0 0 0 0 0 0 0 0 0 0 0 0 0 0 0 0 0 0 0 0 0 0 0 0 0 0 0 0 0 0 0 0 0 0 0 0 0 0 0 0 0 0 0 0 0 0 0 0 0 0 0 0 0 0 0 0 0 0 0 0 0 0 0 0 0 0 0 0 0 0 0 0 0 0 0 0 0 0 0 0 0 0 0 0 0 0 0 0 0 0 0 0 0 0 0 0 0 0 0 0 0 0 0 0 0 0 0 0 0 0 0 0 0 0 0 0 0 0 0 0 0 0 0 0 0 0 0 0 0 0 0 0 0 0 0 0 0 0 0 0 0 0 0 0 0 0 0 0 0 0 0 0 0 0 0 0 0 0 0 0 0 0 0 0 0 0 0 0 0 0 0 0 0 0 0 0 0 0 0 0 0 0 0 0 0 0 0 0 0 0 0 0 0 0 0 0 0 0 0 0 0 0 0 0 0 0 0 0 0 0 0 0.478474805451291 0 0 0 0 0 0 0 0 0 0 0 0 0 0 0 0 0 0 0 0 0 0 0 0 0 0 0 0 0 0 0 0 0 0 0 0 0 0 0 0 0 0 0 0 0 0 0 0 0 0 0 0 0.521525194548709 0 0 0 0 0 0 0 0 0 0 0 0 0 0 0 0 0 0 0 0 0 0 0 0 0 0 0 0 0 0 0 0 0 0 0 0 0 0 0 0 0 0 0 0
0 0 0 0 0 0 0 0 0 0 0 0 0 0 0 0 0 0 0 0 0 0 0 0 0 0 0 0 0 0 0 0 0 0 0 0 0 0 0 0 0 0 0 0 0 0 0 0 0 0 0 0 0 0 0 0 0 0 0 0 0 0 0 0 0 0 0 0 0 0 0 0 0 0 0 0 0 0 0 0 0 0 0 0 0 0 0 0 0 0 0 0 0 0 0 0 0 0 0 0 0 0 0 0 0 0 0 0 0 0 0 0 0 0 0 0 0 0 0 0 0 0 0 0 0 0 0 0 0 0 0 0 0 0 0 0 0 0 0 0 0 0 0 0 0 0 0 0 0 0 0 0 0 0 0 0 0 0 0 0 0 0 0 0 0 0 0 0 0 0 0 0 0 0 0 0 0 0 0 0 0 0 0 0 0 0 0 0 0 0 0 0 0 0 0 0 0 0 0 0 0 0 0 0 0 0 0 0 0 0 0 0 0 0 0 0 0 0 0 0 0.258281208117843 0 0 0 0 0 0 0.219710223365212 0.522008568516945 0 0 0 0 0 0 0 0 0 0 0 0 0 0 0 0 0 0 0 0 0 0 0 0 0 0 0 0 0 0 0 0 0 0 0 0 0 0 0 0 0 0 0 0 0 0 0 0 0 0 0 0 0 0 0 0 0 0 0 0 0 0 0 0 0 0 0 0 0 0 0 0 0 0 0 0 0 0 0 0 0 0 0 0 0 0 0 0
0 0 0 0 0 0 0 0 0 0 0 0 0 0 0 0 0 0 0 0 0 0 0 0 0 0 0 0 0 0 0 0 0 0 0 0 0 0 0 0 0 0 0 0 0 0 0 0 0 0 0 0 0 0 0 0 0 0 0 0 0 0 0 0 0 0 0 0 0 0 0 0 0 0 0 0 0 0 0 0 0 0 0 0 0 0 0 0 0 0 0 0 0 0 0 0 0 0 0 0 0 0 0 0 0 0 0 0 0 0 0 0 0 0 0 0 0 0 0 0 0 0 0 0 0 0 0 0 0 0 0 0 0 0 0 0 0 0 0 0 0 0 0 0 0 0 0 0 0 0 0 0 0 0 0 0 0 0 0 0 0 0 0 0 0 0 0 0 0 0 0 0 0 0 0 0 0 0 0 0 0 0 0.114506675453158 0 0 0 0 0 0 0 0 0 0 0 0 0 0 0 0 0 0 0 0 0 0 0 0 0 0 0 0 0 0 0 0 0 0 0 0 0 0.23962763535776 0 0 0.181256801103947 0 0 0 0 0 0 0 0 0 0 0 0 0 0 0 0 0 0 0 0 0 0 0 0 0 0 0 0 0 0 0 0 0 0 0 0 0 0 0 0 0 0 0 0 0 0 0 0 0 0 0 0 0 0 0 0 0 0 0 0 0 0 0 0 0 0 0.26029967899358 0 0.204309209091556 0 0 0 0 0 0 0 0 0 0 0 0 0 0 0 0 0 0 0 0 0 0 0 0
0 0 0 0 0 0 0 0 0 0 0 0 0 0 0 0 0 0 0 0 0 0 0 0 0 0 0 0 0 0 0 0 0 0 0 0 0 0 0 0 0 0 0 0 0 0 0 0 0 0 0 0 0 0 0 0.0152308152180007 0 0 0 0 0 0 0 0 0 0 0 0 0 0 0 0 0 0 0 0 0 0 0 0 0 0 0 0 0 0 0 0 0 0 0 0 0 0 0 0 0 0 0 0.0242555401963854 0 0 0 0.00739185007108229 0 0 0 0 0 0 0 0 0 0 0 0 0 0 0 0 0 0 0 0 0 0 0 0 0 0 0 0 0 0 0 0 0 0 0 0 0 0 0 0 0 0 0 0 0 0 0 0 0 0 0 0 0 0 0 0 0 0 0 0 0 0 0 0 0 0 0 0 0 0 0 0 0 0 0 0 0 0 0 0 0 0 0 0.0723785319460141 0 0 0 0 0 0 0 0 0 0 0 0 0 0 0 0 0 0 0 0 0 0 0 0 0 0 0.180333840610079 0 0 0 0 0 0 0 0 0 0 0 0 0 0 0 0 0 0 0 0 0 0 0 0 0 0 0 0 0 0 0 0 0 0 0 0 0 0 0 0 0 0.0475703267765947 0 0 0.0947541756617394 0 0 0 0 0 0 0 0 0 0 0 0 0 0 0 0 0 0 0 0 0 0 0 0 0 0 0 0 0 0 0 0 0 0 0 0 0.0616862488176256 0 0 0 0 0.186835198516332 0.0680509665082853 0.0176766051617328 0.0463906496094925 0 0 0 0 0 0 0 0 0 0 0 0.177445250906636
0 0 0 0 0 0 0 0 0 0 0 0 0 0 0 0 0 0 0 0 0 0 0 0 0 0 0 0 0 0 0 0 0 0 0 0 0 0 0 0 0 0 0 0 0 0 0 0 0 0 0 0 0 0 0 0 0 0 0 0 0 0 0 0 0 0 0 0 0 0 0 0 0 0 0 0 0 0 0 0 0 0 0 0 0 0 0 0 0 0 0 0 0 0 0 0 0 0 0 0.00287623560170169 0.00319463353372308 0 0 0 0 0 0 0 0 0 0 0 0 0 0 0 0 0 0 0 0 0 0 0 0 0 0 0 0 0 0 0 0 0 0 0 0 0 0 0 0 0 0 0 0 0 0 0 0 0 0 0 0 0 0 0 0 0 0 0 0 0 0 0 0 0 0 0 0 0 0 0 0 0.00496041296973861 0 0 0 0 0 0 0 0 0.00742969697098386 0 0 0.00267616579350535 0 0.0438079764705399 0 0 0 0 0 0 0 0.0893298067301484 0 0.00743813656843344 0 0.00367191783885263 0 0 0 0 0 0 0 0 0 0 0 0 0 0.115424229250719 0 0 0 0 0.0491826852959628 0 0 0 0 0 0 0.00540932740834435 0 0 0.0181719248540284 0 0 0 0.0124445534493471 0 0 0 0 0 0 0 0 0 0 0 0 0 0 0 0.0199675678704946 0 0 0.0035888903646274 0 0.00119559215706983 0 0 0.021253432966991 0 0 0 0 0 0 0 0 0 0 0 0 0 0 0 0 0 0 0 0 0.00896468315893775 0 0 0 0 0 0 0 0 0.00480878170874606 0 0.00455115996686125 0.0202736233279214 0.00293169610058138 0 0 0 0 0.029290381450225 0.0858290682701579 0 0.0105856453451852 0 0 0.00907240978750415 0.018325749166283 0 0.320540939403044 0 0 0.00678724343467467 0 0 0 0 0.0118003915323376 0 0 0 0.0542150412523284
0 0 0 0 0 0 0 0 0 0 0 0 0 0 0 0 0 0 0 0 0 0 0 0 0 0 0 0 0 0 0 0 0 0 0 0 0 0 0 0 0 0 0 0 0 0 0 0 0 0 0 0 0 0 0 0 0 0 0 0 0 0 0 0 0 0 0 0 0 0 0 0 0 0 0 0 0 0 0 0 0 0 0 0 0 0 0 0 0 0 0 0 0 0 0 0 0 0 0 0 0 0 0 0 0 0 0 0 0 0 0 0 0 0 0 0 0 0 0 0 0 0 0 0 0 0 0 0 0 0 0 0 0 0 0 0 0 0 0 0 0 0 0 0 0 0 0 0 0 0 0 0 0 0 0 0 0 0 0 0 0 0 0 0 0 0 0 0 0 0 0 0 0 0 0 0 0 0 0 0 0 0 0.0232520280227826 0 0 0 0 0 0 0 0 0 0 0 0 0 0 0 0 0 0 0 0 0 0 0 0 0 0 0 0 0 0 0 0 0 0 0 0.0553160577292212 0 0 0 0 0 0 0.204960002051066 0 0 0.0301843033967799 0 0 0 0 0 0 0 0 0 0 0 0 0 0 0 0 0 0 0 0 0 0 0 0 0 0 0 0 0 0 0 0 0 0 0 0 0 0 0 0 0 0 0 0 0 0 0 0 0 0 0 0 0 0 0 0 0 0 0 0 0 0 0 0 0 0 0 0 0 0 0 0 0.686287608800151 0 0 0 0 0 0 0 0 0 0 0 0 0 0 0
0 0 0 0 0 0 0 0 0 0 0 0 0 0 0 0 0 0 0 0 0 0 0 0 0 0 0 0 0 0 0 0 0 0 0 0 0 0 0 0 0 0 0 0 0 0 0 0 0 0 0 0 0 0 0 0 0 0 0 0 0 0 0 0 0 0 0 0 0 0 0 0 0 0 0 0 0 0 0 0 0 0 0 0 0 0 0 0 0 0 0 0 0 0 0 0 0 0 0 0 0 0 0 0 0 0 0 0 0 0 0 0 0 0 0 0 0 0 0 0 0 0 0 0 0 0 0 0 0 0 0 0 0 0 0 0 0 0 0 0 0 0 0 0 0 0 0 0 0 0 0 0 0 0 0 0 0 0 0 0 0 0 0 0 0 0 0 0 0 0 0 0 0 0 0 0 0 0 0 0 0 0 0 0 0 0 0 0 0 0 0 0 0.0925863024586086 0 0 0.0317715825032258 0 0.0158089077095456 0 0 0 0 0 0 0 0 0 0 0 0 0 0 0 0 0 0 0 0 0 0 0 0.185139221757262 0 0 0 0 0 0 0 0 0 0 0 0 0 0 0 0 0 0 0 0 0.0167085045995227 0 0.0059916157240875 0 0 0 0.015968242949412 0.0633689374170573 0 0 0 0.00796566539753877 0 0 0 0 0 0 0 0 0 0 0 0 0 0 0 0 0 0 0 0 0 0 0 0 0 0 0 0 0 0 0.063817285903638 0.0563804679761734 0 0 0.00884927434328351 0 0 0 0 0 0 0 0 0 0 0 0 0 0 0 0 0 0.091902688954355 0.141568698183361 0.202172604122928 0 0 0 0 0 0 0 0
0 0 0 0 0 0 0 0 0 0 0 0 0 0 0 0 0 0 0 0 0.00640336420082162 0 0.0357728727089714 0 0 0 0 0 0 0 0 0 0 0 0 0 0 0 0 0 0 0 0 0 0 0 0 0 0 0 0 0 0 0 0 0 0 0 0 0.01283368173119 0.0110956794723793 0 0.00844211305472541 0 0 0 0 0 0 0 0 0 0 0 0 0 0 0 0 0 0 0 0 0 0 0 0 0 0 0 0 0 0 0 0 0 0 0 0 0 0 0 0 0 0 0 0 0 0 0 0 0 0 0 0 0 0 0 0 0 0 0 0 0 0 0 0 0.0311577519327869 0 0 0 0 0 0 0 0 0 0 0 0 0 0 0 0 0 0 0 0 0 0 0 0 0 0 0 0 0 0 0 0 0 0 0 0 0 0 0 0.0169015285553545 0.110544730911909 0 0 0 0 0.0705496719016119 0 0 0 0 0 0 0 0 0 0 0 0 0 0 0 0.0365134584906051 0 0.0243216476775555 0 0 0 0 0 0 0 0 0 0 0 0 0.041105260979828 0 0 0.0374905115876253 0 0.0315820971959789 0 0 0 0 0 0 0 0 0.42453660720194 0 0 0 0 0 0 0 0 0 0 0 0 0 0.0312867620881591 0 0 0 0 0 0 0 0 0 0 0 0 0 0 0 0 0 0 0 0 0 0 0 0 0 0 0 0 0 0 0 0 0 0 0 0 0 0 0 0 0 0 0 0 0 0.0694622603085578 0 0 0 0 0 0 0 0 0 0 0 0 0 0 0 0 0 0 0 0 0 0 0 0 0 0 0 0 0 0 0 0 0 0 0 0 0 0
0 0 0 0 0 0 0 0 0 0 0 0 0 0 0 0 0 0 0 0 0 0 0.00325944639779565 0 0 0 0 0 0 0 0 0 0 0 0 0 0 0 0 0 0 0 0 0 0 0 0 0 0 0 0 0 0 0 0 0 0 0 0 0 0 0 0 0 0 0 0 0 0 0 0 0 0 0 0 0 0 0 0 0 0 0 0 0 0 0 0 0 0 0 0 0 0 0 0 0 0 0 0 0 0 0 0 0 0 0 0 0 0 0 0 0 0 0 0 0 0 0 0 0 0 0 0 0 0 0 0 0.010906069816896 0 0 0 0 0 0 0 0 0 0 0 0 0 0 0 0 0 0 0 0 0 0 0 0 0 0 0 0 0 0.0289509594374534 0 0 0 0.0591168560914427 0 0.0302145012539746 0.0826275689882874 0 0 0 0.00430235541427686 0 0 0 0 0.0207284131375121 0 0.0387215112925047 0 0 0.0046861512428267 0 0 0 0.0426027028395732 0.0230003279898048 0 0 0 0 0 0.0226207063212464 0 0.0149918469865448 0 0 0 0.0334274676053602 0 0 0 0 0 0 0.00447130963263876 0.0106914516281572 0.0185322886422205 0 0 0 0 0.00368231852053525 0 0 0 0 0.0147756828866948 0.00402417296459724 0 0.107985784686714 0 0.00737149798446254 0.00511118399773439 0.0149053369102026 0.0102275438121013 0 0 0 0.0127539845365261 0.00230598372472169 0.0952174302024942 0 0.00234515284133931 0 0.0458891405771928 0 0 0 0 0 0 0 0 0 0.00300839017958844 0 0 0 0 0.00199478255908108 0.0101213949461754 0.0122654339610124 0 0.00840418185172624 0.00129082166052408 0.00305096456498964 0 0 0 0 0.00325353260011124 0 0 0 0 0 0.00440925324892557 0 0 0 0 0 0 0 0.0122121239920048 0 0.00313326308349097 0.00811080748582232 0 0.00766763024213421 0.00351702985387643 0 0.0143334683031216 0.00314410372100381 0 0 0 0 0 0 0 0 0.0502600545629614 0 0.0136403776236014 0 0 0 0 0 0 0 0 0 0 0 0.02439148108387 0 0 0.0296876075665684 0 0 0 0.00165614854557807 0 0 0 0 0
0 0 0 0 0.0334031696492787 0 0 0 0 0 0 0 0 0 0 0 0 0 0.00646295831751187 0 0 0 0 0 0 0 0 0 0.0384672163679616 0 0 0 0 0 0 0 0 0 0 0 0 0 0 0 0 0 0 0 0 0 0 0 0 0 0 0 0 0 0 0 0 0 0 0 0 0 0 0 0 0.0289238326497821 0 0 0 0 0 0 0 0 0 0 0 0 0 0 0 0 0 0 0 0 0 0 0 0 0 0 0 0 0 0 0 0 0 0 0 0 0 0 0.0132598688885122 0 0 0.00630763252163752 0 0 0 0 0 0 0 0 0 0 0 0 0 0 0 0 0 0 0 0 0 0 0 0 0 0 0 0 0 0 0 0 0 0 0 0 0 0 0 0 0 0 0 0 0 0 0 0 0 0.161826317135292 0 0 0.0122796208032726 0 0 0 0 0 0 0 0 0 0.108120563658083 0.141314339043092 0 0 0.0117786150179294 0 0 0 0 0.00939115006632075 0 0 0 0 0 0 0 0 0.0477850397871271 0 0 0.0186631953895892 0 0 0 0 0 0 0 0 0 0 0 0 0 0 0.0685121278765612 0 0 0 0 0 0 0 0.0387599073821088 0 0 0.00802011123477875 0 0 0.035657084744016 0 0 0 0 0 0 0 0 0 0 0.00685766557260452 0 0 0 0 0 0 0.0078350317447454 0 0 0 0 0 0.00612216809938465 0 0 0 0 0 0 0 0 0 0 0 0 0 0 0 0 0 0 0 0 0 0 0.0492226581509759 0.0803629769076984 0 0 0 0 0.0525078808103736 0 0 0 0 0 0 0 0 0 0.00815886818136279 0 0 0 0 0 0 0 0 0 0 0 0 0 0 0 0 0 0 0 0 0 0 0 0 0 0 0 0 0
0 0 0 0 0 0 0 0 0 0 0 0 0 0 0 0 0 0 0 0 0 0.0552916241558503 0 0 0 0 0 0 0 0 0 0 0 0 0 0 0 0 0 0.0131292830857355 0 0 0 0 0 0 0 0 0 0 0 0 0 0 0 0 0 0 0 0 0 0.141995262268373 0 0 0 0 0 0 0 0 0.0429970944082653 0 0.0199157600286302 0 0 0 0 0 0 0 0 0 0 0 0 0 0 0 0 0 0 0 0 0 0 0 0 0 0 0 0 0 0 0 0 0 0 0 0 0 0 0 0 0 0 0 0 0 0 0 0 0 0 0 0 0 0 0 0 0 0 0 0 0 0 0 0 0 0 0 0 0 0 0 0 0 0 0 0 0 0 0 0 0 0 0 0.024548344900617 0 0 0 0 0.024870564762148 0 0 0 0 0 0 0 0 0 0 0 0 0 0.0149018407239674 0 0 0.042079061219885 0 0 0 0.0284119275937201 0 0 0 0 0 0 0 0 0 0 0 0 0 0 0 0 0 0 0 0 0 0 0 0 0 0 0 0 0.0973574738973999 0.0746611601278075 0 0 0 0 0 0.0357064373746057 0 0 0 0 0 0 0 0 0 0.156049921342386 0 0 0 0 0 0 0 0 0 0 0 0 0 0 0 0 0 0 0 0.021961961773049 0.0217608851586048 0 0.0111179831302586 0 0.00633153801436727 0 0 0 0 0 0 0.0133900469191686 0 0 0 0.013542748808482 0.0284450711445542 0 0 0 0 0 0 0 0.0508582081271168 0 0.0408072533897097 0 0 0 0 0 0 0 0 0 0 0 0 0 0 0 0 0 0 0 0 0 0 0 0 0 0 0 0 0 0 0 0.0198685476452981 0 0 0 0 0 0 0 0 0
0 0 0 0 0 0 0 0 0 0 0 0 0 0 0 0 0 0 0 0 0 0 0 0 0 0 0 0 0 0 0 0 0 0 0 0 0 0 0 0 0 0 0 0 0 0 0 0 0 0 0 0 0 0 0 0 0 0 0 0 0 0 0 0 0 0 0 0 0 0 0 0 0 0 0 0 0 0 0 0 0 0 0 0 0 0 0 0 0 0 0 0 0 0 0 0 0 0 0 0 0 0 0 0 0 0 0 0 0 0 0 0 0 0 0 0 0 0 0 0 0 0 0 0 0 0 0 0 0 0 0 0 0 0 0 0 0 0 0 0 0 0 0 0 0 0 0 0 0 0 0 0 0 0 0 0 0 0 0 0 0 0 0 0 0 0 0 0 0 0 0 0 0 0 0 0 0 0 0 0 0 0 0.0151818400427479 0 0 0 0 0 0 0 0 0 0.0332178377728295 0 0 0.0174300245566238 0 0.00703602906474979 0 0 0 0 0 0 0 0 0 0 0 0 0 0 0 0 0 0 0.165560272372564 0 0.0439138954881434 0.00449379833758055 0 0 0 0 0 0 0 0 0.0209903640309167 0 0 0 0.00489274950685847 0 0 0 0 0 0 0 0 0 0.0706420090014473 0 0 0 0 0 0.0359723005647853 0.212187939452682 0 0.0150466065645534 0 0.0170943362499745 0 0 0 0 0 0 0 0 0 0 0 0 0 0 0 0 0 0 0 0 0 0 0 0 0 0 0 0 0 0 0 0 0 0 0 0 0 0.00394213492695055 0 0 0 0 0 0 0 0 0 0 0 0 0 0.00632846398951616 0.0221423641966908 0.281204285532249 0.0105250615435988 0.0121976868045381 0 0 0 0 0 0 0
0 0 0 0 0 0 0 0 0 0 0 0 0 0 0 0 0 0 0 0 0 0 0 0 0 0 0 0 0 0 0 0 0 0 0 0 0 0 0 0 0 0 0 0 0.00534546422937862 0 0 0 0 0.0031259520655408 0 0 0 0 0 0 0 0 0 0 0 0 0 0.0170600282735878 0 0 0 0 0 0 0 0 0 0 0.0130788956596564 0 0 0 0 0 0 0 0 0 0 0 0 0 0 0 0 0 0 0 0 0 0 0 0 0 0 0 0 0 0 0 0 0 0 0 0 0 0 0 0 0 0 0 0 0 0 0 0 0 0 0 0 0 0 0 0 0 0 0 0 0 0 0 0 0 0 0 0 0 0 0 0 0 0 0 0 0 0 0 0 0 0 0 0 0 0 0 0 0.0186558378242935 0 0 0.0282896857017012 0.0230281332558641 0.027011280461139 0.219220006637301 0.25287226492453 0 0 0 0 0 0 0.00299662895716796 0.0126618840735808 0.00277772940789504 0 0 0 0.0119425864150373 0 0 0.00281971729939115 0 0.00840030641743227 0.0803891697616157 0 0 0 0 0 0 0 0 0 0 0.0109038490811506 0.02631044095062 0 0.112222557496068 0 0 0.00996975614637648 0.00801313180066173 0 0.00457087095671549 0 0 0 0 0 0 0 0 0.0132005504115438 0 0 0 0 0 0 0 0 0 0 0 0 0 0 0 0 0 0 0 0 0 0 0 0 0 0 0 0 0 0 0 0.00122232865117073 0 0 0 0 0 0.00625670069294947 0 0 0 0 0 0 0.0116226117292748 0 0 0 0 0 0 0 0 0 0 0 0 0 0 0 0 0 0 0.0645642156372391 0 0 0 0 0 0 0 0 0 0 0 0 0 0 0 0 0 0 0 0 0 0 0 0 0 0 0 0 0 0.00146741508111735 0 0 0 0
0 0 0 0 0 0 0 0 0 0 0 0 0 0 0 0 0 0 0 0 0 0 0 0 0 0 0 0 0 0 0 0 0 0 0 0 0 0 0 0 0 0 0 0 0 0 0 0 0 0 0 0 0 0 0 0 0 0 0 0 0 0 0 0 0 0 0 0 0 0 0 0 0 0 0 0 0 0 0 0 0 0 0 0 0 0 0 0 0 0 0 0 0 0 0 0 0 0 0 0 0 0 0 0 0 0 0 0 0 0 0 0 0 0 0 0 0 0 0 0 0 0 0 0 0 0 0 0 0 0 0 0 0 0 0 0 0 0 0 0 0 0 0 0 0 0 0 0 0 0 0 0 0 0 0 0 0 0 0 0 0 0.0553654434431497 0 0 0 0 0 0 0 0 0 0 0 0 0 0 0 0 0.0578071549175325 0 0 0 0.0881390751001007 0.0867107323762988 0 0 0 0 0 0 0 0 0 0 0 0 0 0 0 0 0 0 0 0 0 0 0 0 0 0 0 0 0.103881912093018 0 0 0 0 0 0 0 0 0 0 0 0 0 0 0 0 0 0 0 0 0 0 0 0 0.110895668247898 0 0 0 0 0 0 0 0 0 0 0 0 0 0 0 0 0 0 0 0 0 0.0177127053957427 0.0104415189039657 0 0 0 0 0 0 0 0 0 0.0183113878943625 0 0 0.0187677606277172 0 0 0 0 0 0 0 0 0 0 0 0 0 0 0 0 0.17472441744366 0 0.21622146658653 0 0 0 0 0 0 0 0 0 0 0 0 0 0 0 0 0 0 0 0.0265906685432128 0 0.0144300884268119 0 0
0 0 0 0 0 0 0 0 0 0 0 0 0 0 0 0 0 0 0 0 0 0 0 0 0 0 0 0 0 0 0 0 0 0 0 0 0 0 0 0 0 0 0 0 0 0 0 0 0 0 0 0 0 0 0 0 0 0 0 0 0 0 0 0 0 0 0 0 0 0 0 0 0 0 0 0 0 0 0 0 0 0 0 0 0 0 0 0 0 0 0 0 0 0 0 0 0 0 0 0 0 0 0 0 0 0 0 0 0 0 0 0 0 0 0 0 0 0 0 0 0 0 0 0 0 0 0 0 0 0 0 0 0 0 0 0 0 0 0 0 0 0 0 0 0 0 0 0 0 0 0 0 0 0 0 0 0 0 0 0 0 0 0 0 0 0 0 0 0 0 0 0 0 0 0 0 0 0 0 0 0 0 0 0 0 0 0 0 0 0 0 0 0 0 0 0 0 0 0 0 0 0 0 0 0 0 0 0 0 0 0 0 0 0 0 0 0 0 0 0.900473607536828 0 0 0 0 0 0 0 0 0 0 0 0 0 0 0 0.099526392463172 0 0 0 0 0 0 0 0 0 0 0 0 0 0 0 0 0 0 0 0 0 0 0 0 0 0 0 0 0 0 0 0 0 0 0 0 0 0 0 0 0 0 0 0 0 0 0 0 0 0 0 0 0 0 0 0 0 0 0 0 0 0 0 0 0 0 0 0 0 0 0 0 0 0 0 0 0 0 0 0 0
0 0 0 0 0 0 0 0 0 0 0 0 0 0 0 0 0 0 0 0 0 0 0 0 0 0 0 0 0 0 0 0 0 0 0 0 0 0 0 0 0 0 0 0 0 0 0 0 0 0 0 0 0 0 0 0 0 0 0 0 0 0 0 0 0 0 0 0 0 0 0 0 0 0 0 0 0 0 0 0 0 0 0 0 0 0 0 0 0 0 0 0 0 0 0 0 0 0 0 0 0 0 0 0 0 0 0 0 0 0 0 0 0 0 0 0 0 0 0 0 0 0 0 0 0 0 0 0 0 0 0 0 0 0 0 0 0 0 0 0 0 0 0 0 0 0 0 0 0 0 0 0 0 0 0 0 0 0 0 0 0 0 0 0 0 0 0 0 0 0 0 0 0 0 0 0 0 0 0 0 0 0 0 0 0 0 0 0 0 0 0 0 0 0 0 0.154591540120903 0 0 0 0 0 0 0 0 0 0 0 0 0 0 0 0 0 0 0.0454444243384998 0.416962067473423 0 0 0 0 0 0 0 0 0 0 0 0 0 0 0 0 0 0 0 0 0 0 0 0 0 0 0 0 0 0 0 0 0 0 0 0 0 0 0 0 0 0 0 0 0 0 0 0 0 0 0 0 0 0 0 0 0.134786025152799 0 0 0 0 0 0 0 0 0 0 0 0 0 0 0 0 0 0 0 0 0 0 0 0 0 0 0 0 0.248215942914375 0 0 0 0 0 0 0 0 0 0 0 0 0 0 0
0 0 0 0 0 0 0 0 0 0 0 0 0 0 0 0 0 0 0 0 0 0 0 0 0 0 0 0 0 0 0 0 0 0 0 0 0 0 0 0 0 0 0 0 0 0 0 0 0 0 0 0 0 0 0 0 0 0 0 0 0 0 0 0 0 0 0 0 0 0 0 0 0 0 0 0 0 0 0 0 0 0 0 0 0 0 0 0 0 0 0 0 0 0 0 0 0 0 0 0 0 0 0 0 0 0 0 0 0 0 0 0 0 0 0 0 0 0 0 0 0 0 0 0 0 0 0 0 0 0 0 0 0 0 0 0 0 0 0 0 0 0 0 0 0 0 0 0 0 0 0 0 0 0 0 0 0 0 0 0 0 0 0 0 0 0 0 0 0 0 0 0 0 0 0 0 0 0.0448368751766544 0 0 0 0 0 0 0 0 0 0 0 0 0 0 0 0 0 0 0 0 0.0499434322359314 0 0 0 0 0 0.0591032515728449 0 0 0 0 0 0 0 0 0 0 0 0 0 0.232709349648472 0 0 0 0 0 0 0 0 0 0 0 0 0 0.394950735522124 0 0 0 0 0 0 0 0 0 0 0 0 0 0 0 0 0 0 0 0 0 0 0 0 0 0 0 0 0 0 0 0.0507145863860284 0 0 0 0 0 0 0 0 0 0 0.0939365149490486 0 0 0 0 0 0.0454636271952528 0 0 0 0 0 0 0 0 0 0 0 0 0 0 0 0 0 0 0 0 0 0 0 0 0 0.028341627313643 0 0 0 0 0 0 0 0 0
0 0 0 0 0 0 0 0 0 0 0 0 0 0 0 0 0 0 0 0 0 0 0 0 0 0 0 0 0 0 0 0 0 0 0 0 0 0 0 0 0 0 0 0 0 0 0 0 0 0 0 0 0 0 0 0 0 0 0 0 0 0 0 0 0 0 0 0 0 0 0.0249841748935785 0 0 0 0 0 0 0 0.0194785134412943 0 0 0 0 0 0 0 0 0 0 0 0 0 0 0 0 0 0 0 0 0 0 0 0 0 0 0 0 0 0 0 0 0 0 0 0 0 0 0 0 0 0 0 0 0 0 0 0 0 0 0 0 0 0 0 0 0 0 0 0 0 0 0 0 0 0 0 0 0 0 0 0 0 0 0 0 0 0 0 0 0 0 0 0 0 0 0 0 0 0 0 0 0 0 0 0 0 0 0 0 0 0 0 0 0 0 0 0 0 0 0 0 0 0 0 0 0 0 0 0.0355997506999727 0 0 0 0.0565952149569676 0.0566770634159882 0 0 0 0 0 0 0 0.197285110526559 0 0 0 0 0 0 0.0383750362705129 0 0 0 0 0 0 0 0 0 0.165304921710727 0 0.0676545156986639 0 0 0 0 0 0 0 0 0 0 0 0 0 0 0 0 0 0 0.0232489744668948 0 0 0 0 0 0 0 0 0 0 0 0 0 0 0 0 0 0 0 0 0 0 0 0 0 0 0 0 0 0 0 0 0 0 0 0 0 0 0 0 0.288313860901629 0 0 0 0 0 0 0 0 0 0 0 0 0 0 0 0 0.0264828630172114 0 0 0 0 0 0 0 0 0
0 0 0 0 0 0 0 0 0 0 0 0 0 0 0 0 0 0 0 0 0 0 0 0 0 0 0 0 0 0 0 0 0 0 0 0 0 0 0 0 0 0 0 0 0 0 0 0 0 0 0 0 0 0 0 0 0 0 0 0 0 0 0.0057858945305128 0 0 0 0 0 0 0 0 0 0 0 0.0327516351486185 0 0 0.00599017253098554 0 0 0 0 0 0 0 0 0 0 0 0 0 0 0 0 0 0 0 0 0 0 0 0 0 0 0 0 0 0 0 0 0 0 0 0 0 0 0 0 0 0 0 0 0 0 0 0 0 0 0 0 0 0 0 0 0 0 0 0 0 0 0 0 0 0 0 0 0 0 0 0 0 0 0 0 0 0 0 0 0 0 0 0 0 0 0 0 0 0 0 0 0 0 0 0 0 0 0 0 0 0 0 0 0.091403812197074 0 0 0.0111238575700655 0 0 0 0 0 0 0 0 0 0.0180407977395221 0 0 0 0 0 0 0 0 0 0 0 0 0 0 0 0.0867128818196136 0 0 0.0168070217654277 0.00676022390914577 0 0 0.293137217786046 0 0.0687690546761705 0.0219338217052743 0 0 0 0 0 0.0305807215538213 0 0 0.0364750556574257 0 0.0451290517255497 0 0 0 0 0 0 0 0 0 0.00392627372939577 0 0 0 0 0.00244169006798059 0.0128843769839162 0.0202636500054069 0 0.00839784952575652 0.00267552053559942 0.00647524204587345 0 0 0 0 0.0030836056257466 0 0 0 0 0 0 0 0 0 0 0 0 0 0 0 0 0 0 0 0 0 0.00964870053237164 0 0 0 0 0 0 0 0 0 0.0809042633342175 0 0 0 0 0 0 0 0 0 0 0 0 0 0.0235694166292798 0 0 0.0511860095750689 0 0 0 0.0031421810941342 0 0 0 0 0
0 0 0 0 0 0 0 0 0 0 0 0 0 0 0 0 0 0 0 0 0 0 0 0 0 0 0 0 0 0 0 0 0 0 0 0 0 0 0 0 0 0 0 0 0 0 0 0 0 0 0 0 0 0 0 0 0 0 0 0 0 0 0 0 0 0 0 0 0 0 0 0 0 0 0 0 0 0 0 0 0 0 0 0 0 0 0 0 0 0 0 0 0 0 0 0 0 0 0 0 0 0 0 0 0 0 0 0 0 0 0 0 0 0 0 0 0 0 0 0 0 0 0 0 0 0 0 0 0 0 0 0 0 0 0 0 0 0 0 0 0 0 0 0 0 0 0 0 0 0 0 0 0 0 0 0 0 0 0 0 0 0.167047126857324 0 0 0 0 0 0 0 0 0 0 0 0 0 0 0 0 0.198344259364937 0 0 0 0.37976879384883 0.200922782702765 0 0 0 0 0 0 0 0 0 0 0 0 0 0 0 0 0 0 0 0 0 0 0 0 0 0 0 0 0 0 0 0 0 0 0 0 0 0 0 0 0 0 0 0 0 0 0 0 0 0 0 0 0 0 0 0.0264966503951748 0 0 0 0 0 0 0 0 0 0 0 0 0 0 0 0 0 0 0 0 0 0 0 0 0 0 0 0 0 0 0 0 0 0 0 0 0 0 0 0 0 0 0 0 0 0 0 0 0 0 0 0 0 0 0 0 0 0 0 0 0 0 0 0 0 0 0 0.0274203868309699 0 0 0 0 0 0 0 0 0
0 0 0 0 0 0 0 0 0 0 0 0 0 0 0 0 0 0 0 0 0 0.0190553249587657 0 0 0 0 0 0 0 0 0 0 0 0 0 0 0 0 0 0 0 0 0 0 0 0 0 0 0 0 0 0 0 0 0 0 0 0 0 0 0 0 0 0 0 0 0 0 0 0 0 0 0.0378702384815943 0 0 0 0 0 0 0 0 0 0 0 0 0 0 0 0 0 0 0 0 0 0 0 0 0 0 0 0 0 0 0 0 0 0 0 0 0 0 0 0 0 0 0 0 0 0 0 0 0 0 0 0 0 0 0 0 0 0 0 0 0 0 0 0 0 0 0 0 0 0 0 0 0 0 0 0 0 0 0 0 0 0 0 0.0484122958788885 0 0.0107444204400195 0 0 0.151647533585957 0 0 0 0 0 0 0 0 0 0 0 0 0 0.00751249372960888 0 0 0.149705706017762 0 0 0 0.247167841902947 0.0728147751467702 0.0430919234696709 0 0 0 0 0 0 0 0 0.00187617631322506 0 0 0 0.00831797073249261 0 0 0 0 0.0119692225762467 0 0 0 0 0 0 0 0 0 0 0 0 0 0 0 0.00842471359818037 0 0 0 0 0 0 0 0 0.0146045514066309 0.0425623355553341 0 0 0 0 0 0 0 0 0 0 0 0 0 0 0 0.00292108964647991 0 0 0 0.0161569223990334 0.00938506962965172 0 0.00996665410554567 0 0.0093646483976172 0 0 0 0 0 0 0 0 0 0 0 0 0 0 0 0 0 0 0 0.00488425041541891 0 0.00835746700533391 0 0 0 0 0 0 0 0 0.020289108832378 0 0 0.0221221077720459 0 0 0 0 0 0 0 0 0 0 0 0 0 0 0 0 0 0 0 0.0207751580024019 0 0 0 0 0 0 0 0 0
0 0 0 0 0 0 0 0 0 0 0 0 0 0 0 0 0 0 0 0 0 0 0 0 0 0 0 0 0 0 0 0 0 0 0 0 0 0 0 0 0 0 0 0 0 0 0 0 0 0 0 0 0 0 0 0 0 0 0 0 0 0 0 0 0 0 0 0 0 0 0 0 0 0 0 0 0 0 0 0 0 0 0 0 0 0 0 0 0 0 0 0 0 0 0 0 0 0 0 0 0 0 0 0 0 0 0 0 0 0 0 0 0 0 0 0 0 0 0 0 0 0 0 0 0 0 0 0 0 0 0 0 0 0 0 0 0 0 0 0 0 0 0 0 0 0 0 0 0 0 0 0 0 0 0 0 0 0 0 0 0 0 0 0 0 0 0 0 0 0 0 0 0 1 0 0 0 0 0 0 0 0 0 0 0 0 0 0 0 0 0 0 0 0 0 0 0 0 0 0 0 0 0 0 0 0 0 0 0 0 0 0 0 0 0 0 0 0 0 0 0 0 0 0 0 0 0 0 0 0 0 0 0 0 0 0 0 0 0 0 0 0 0 0 0 0 0 0 0 0 0 0 0 0 0 0 0 0 0 0 0 0 0 0 0 0 0 0 0 0 0 0 0 0 0 0 0 0 0 0 0 0 0 0 0 0 0 0 0 0 0 0 0 0 0 0 0 0 0 0 0 0 0 0 0 0 0 0 0 0 0 0 0 0 0 0 0
0 0 0 0 0 0 0 0 0 0 0 0 0 0 0 0 0 0 0 0 0 0 0 0 0 0 0 0 0 0 0 0 0 0 0 0 0 0 0 0 0 0 0 0 0.0121602497651703 0 0 0 0 0 0 0 0 0 0 0 0 0 0 0 0 0 0 0 0 0 0 0 0 0 0 0 0 0 0.0290171800433397 0 0 0 0 0 0 0 0 0 0 0 0 0 0 0 0 0 0 0 0 0 0 0 0 0 0 0 0 0 0 0 0 0 0 0 0 0 0 0 0 0 0 0 0 0 0 0 0 0 0 0 0 0.0100576554614212 0 0 0 0 0 0 0 0 0 0 0 0 0 0 0 0 0 0 0 0 0 0 0 0 0 0 0 0 0 0 0 0 0 0 0 0 0 0 0 0 0 0 0 0 0 0.101355010162443 0 0 0 0 0 0 0 0 0 0 0 0 0 0 0 0 0 0.0770454361761702 0 0 0 0.00982263121008905 0 0 0 0 0 0 0 0 0.0419642810619617 0 0 0 0 0 0 0 0 0 0.0220494539411778 0 0 0.0469348311321071 0.270640707732832 0 0 0.00979435883407317 0 0 0 0 0.127660980844795 0 0.0864539616194416 0 0 0 0 0 0 0 0 0 0 0 0 0 0 0 0 0 0 0 0.00629518805496962 0 0 0.00564924625608149 0.00534340365331216 0 0 0 0 0 0.00788266919453231 0 0 0 0 0 0 0 0 0 0 0 0 0 0 0 0 0 0 0 0 0 0 0 0 0 0 0 0 0 0 0 0 0 0 0 0 0 0.0169397648143262 0 0 0 0 0 0 0 0.0394045578883534 0 0 0.0671304093579903 0 0 0 0.00639802279541324 0 0 0 0 0
0 0 0 0 0 0 0 0 0 0 0 0 0 0 0 0 0 0 0 0 0 0 0 0 0 0 0 0 0 0 0 0 0 0 0 0 0 0 0 0 0 0 0 0 0 0 0 0 0 0 0 0 0 0 0 0 0 0 0 0 0 0 0 0 0 0 0 0 0 0 0 0 0 0 0 0 0 0 0 0 0 0 0 0 0 0 0 0 0 0 0 0 0 0 0 0 0 0 0 0 0 0 0 0 0 0 0 0 0 0 0 0 0 0 0 0 0 0 0 0 0 0 0 0 0 0 0 0 0 0 0 0 0 0 0 0 0 0 0 0 0 0 0 0 0 0 0 0 0 0 0 0 0 0 0 0 0.0286893325166823 0 0 0 0 0.0179823879439706 0 0 0.0199059964469766 0 0 0 0 0 0 0 0 0 0 0.00476209075675754 0 0.184244451787428 0 0 0.0111069961383417 0 0 0.00664204297796717 0 0 0 0 0 0 0 0 0 0 0 0 0 0 0 0 0 0 0 0.00648804832582563 0 0 0 0 0.00875642665928672 0 0 0 0 0 0 0 0 0 0 0 0 0 0 0 0 0 0 0 0 0 0 0 0 0 0.0277903445820061 0.0177818056149961 0 0 0 0 0 0 0 0.0218286989369683 0.110006456859278 0.0175055023895445 0.0210523883953829 0.126474364823639 0.0164279742376581 0 0.00475043641399313 0 0.011927797244293 0 0.0265396412896372 0.0300258131705136 0 0.0119203132619994 0 0.00392469322378389 0.00324905976700542 0 0 0 0.0163321948771166 0.00434867855446098 0 0.00462035410984447 0 0 0 0 0 0.0186331032836172 0.0137812976046184 0.0457317255032391 0 0 0 0.0106099913453558 0.0111504749233949 0.00568469252577553 0 0 0 0 0 0 0.00836922808583416 0 0 0 0 0.0524971222272423 0 0 0 0 0.00437541306528158 0.00605263114267483 0 0.0048377651871223 0 0.00717625514454258 0 0.00655867757037491 0 0.0039689685703858 0 0.0116064565439736 0 0 0.0136488056636182 0 0.0102331003075912 0 0
0 0 0 0 0 0 0 0 0 0 0 0 0 0 0 0 0 0 0 0 0 0 0 0 0 0 0 0 0 0 0 0 0 0.00336149034530285 0.00469255256003127 0 0 0 0 0 0 0 0 0 0 0 0 0 0 0 0 0 0 0 0 0.012103772113715 0.00511439379515145 0 0 0 0 0 0 0 0 0 0 0 0 0 0 0.00192397224485478 0 0 0 0 0 0 0 0 0 0 0 0 0 0 0 0.0014567262066672 0.00207335590357445 0 0 0 0 0 0 0 0 0 0 0 0 0 0 0 0 0 0 0 0 0 0 0 0 0 0 0 0 0 0 0 0 0 0 0 0 0 0 0 0 0 0 0 0 0 0 0 0 0 0 0 0 0 0 0 0 0 0 0 0 0 0 0 0 0 0 0 0 0 0 0 0 0 0 0 0 0 0 0 0 0 0 0 0 0 0 0 0 0 0 0 0 0 0 0 0 0 0.0023165232534595 0 0.00363534998384578 0.00581757291125799 0 0 0 0 0 0 0 0 0 0 0 0 0 0.0159744538542018 0 0 0 0 0 0.00638341287809917 0 0 0 0 0 0 0 0 0 0 0 0 0 0 0 0 0 0 0 0 0 0 0 0.0080880738138296 0 0.0855657847800798 0 0 0 0 0 0 0 0 0 0.0920394432065811 0.0423520173861503 0.0572995559162293 0.0143729026019021 0 0.0557281610485537 0.0551242688696471 0.0161301448768158 0 0.108785659359754 0.133176932055874 0.0185613397125481 0.0231829277683188 0.0326595576180086 0 0 0 0 0 0 0 0 0 0 0 0 0 0 0 0 0 0 0 0 0 0 0 0 0 0 0 0 0 0 0 0 0 0 0 0 0 0 0 0.0388446156475392 0.109770598098799 0 0 0 0.00335331734718576 0 0.00401028455367323 0 0 0 0 0 0 0.00897476709847098 0 0.020628808176855 0 0.00649726401302364
0 0 0 0 0 0 0 0 0 0 0 0 0 0 0 0 0 0 0 0 0 0 0 0 0 0 0 0 0 0 0 0.00541877223589608 0 0.00136401706735639 0.00256781753648091 0 0 0 0 0 0 0 0 0 0 0 0 0 0 0 0 0 0 0 0 0.00713821835578661 0.00179768073443526 0 0 0 0 0 0 0 0 0 0 0 0 0 0 0.00146380930001417 0 0 0 0 0 0 0 0 0 0 0 0 0 0 0 0 0 0 0 0 0 0 0 0 0 0 0 0 0 0 0 0 0 0 0 0 0 0 0 0 0 0 0 0 0 0 0 0 0 0 0 0 0 0 0 0 0 0 0 0 0 0 0 0 0 0 0 0 0 0 0 0 0 0 0 0 0 0 0 0 0 0 0 0 0 0 0 0 0 0 0 0 0 0 0 0 0.00146428807139535 0 0 0 0 0 0 0 0 0 0 0 0 0 0 0 0 0 0.00841440892894181 0 0.0142144804153793 0.00529496949444296 0 0 0 0 0 0 0 0 0 0 0 0 0 0.011584521573064 0 0 0 0 0 0.00497376747544839 0 0 0 0 0 0 0 0 0 0.00562213560116459 0 0 0 0 0.00323100865532605 0 0 0 0 0 0 0 0 0.0100173994972035 0.165625842010413 0 0 0 0 0 0 0 0 0 0 0.176311281533926 0.0729587646754222 0.0143119141735579 0.00597166878663157 0 0.0300352880703555 0.0146028550506037 0.030624408901009 0 0.101233665309044 0.0689501592098428 0.0266177420780802 0.0154940514293168 0.0242453707856607 0 0 0 0 0 0 0 0 0 0 0 0 0 0 0 0 0 0 0 0 0 0 0 0 0 0 0 0 0 0 0 0 0 0 0 0 0 0 0.0519080286591397 0.0104621679576719 0.0869926761103756 0 0.00562372312124535 0 0.00185633124677453 0 0 0 0 0 0 0 0 0 0 0.0116067659485943 0 0
0 0 0 0 0 0 0 0 0 0 0 0 0 0 0 0 0 0 0 0 0 0 0 0 0 0 0 0 0 0 0 0 0 0 0 0 0 0 0 0 0 0 0 0 0 0 0 0 0 0 0 0 0 0 0 0 0 0 0 0 0 0 0 0 0 0 0 0 0 0 0 0 0 0 0 0 0 0 0 0 0 0.0861431325603225 0 0.178308589550582 0 0 0 0 0 0 0 0 0 0 0 0 0 0 0 0 0 0 0 0 0 0 0 0 0 0 0 0 0 0 0 0 0 0 0 0 0 0 0 0 0 0 0 0 0 0 0 0 0 0 0 0 0 0 0 0 0 0 0 0 0 0 0 0 0 0 0 0 0 0 0 0 0 0 0 0 0 0 0 0 0 0 0 0 0.0147881860184726 0 0.0270838231180787 0 0 0 0 0 0 0 0 0 0 0 0 0 0 0 0.0147551549147827 0 0 0 0.0245245002689145 0 0 0 0 0 0.145919599432788 0 0 0 0 0 0 0 0 0 0 0 0 0 0 0 0 0 0 0 0 0 0 0 0 0 0 0 0 0 0 0 0 0 0 0 0 0 0 0 0 0 0 0 0.401288142424878 0.0861750701908973 0 0 0 0 0 0 0 0 0 0 0 0 0 0 0 0 0 0 0 0 0 0 0 0 0 0 0 0 0 0 0 0 0 0 0 0 0 0 0 0 0.0210138015202831 0 0 0 0 0 0 0 0 0 0 0 0 0 0 0 0 0 0 0 0 0 0 0 0 0 0 0 0 0 0 0 0 0 0
0 0 0 0 0 0 0 0 0 0 0 0 0 0 0 0 0 0 0 0 0 0 0 0 0 0 0 0 0 0 0 0 0 0 0 0 0 0 0 0 0 0 0 0 0 0 0 0 0 0 0 0 0 0 0 0 0 0 0 0 0 0 0 0 0 0 0 0 0 0 0 0.00526226190118609 0 0 0 0 0 0 0 0 0 0 0 0 0 0 0 0 0 0 0 0 0 0 0 0 0 0 0 0 0 0 0 0 0 0 0 0 0 0 0 0 0 0 0 0 0 0 0 0 0 0 0 0 0 0 0 0 0 0 0 0 0 0 0 0 0 0 0 0 0 0 0 0 0 0 0 0 0 0 0 0 0 0 0 0 0 0 0 0 0 0.0210547529341803 0 0 0 0 0 0 0 0 0 0 0 0 0 0 0 0 0.0251993998325422 0 0 0 0.0382292409565358 0.0367541371551233 0 0 0 0 0 0 0 0 0 0 0 0 0 0.0264858655599795 0 0 0 0 0 0 0 0.016305615590463 0 0 0 0 0 0 0 0 0 0 0 0 0 0 0 0 0 0.0667161472162079 0 0 0 0 0 0 0 0 0 0 0 0 0 0 0.0933874569986892 0.0556112432112223 0 0 0 0.013131556438274 0 0 0 0 0 0 0 0 0 0.00590818960190142 0 0 0 0 0 0 0 0 0 0 0 0 0 0 0 0 0 0 0 0 0 0 0 0 0 0 0 0 0 0.118188769656715 0 0 0 0 0 0 0.0195194589157979 0.217220559515487 0.0803225261970133 0.0367260211803057 0 0 0 0 0.00808259299635121 0 0 0 0 0 0 0.00998273364217154 0 0.0539096379078033 0 0 0 0 0.00684026234500826 0 0.045161570247042 0 0
0 0 0 0 0 0 0 0 0 0 0 0 0 0 0 0 0 0 0 0 0 0 0 0 0 0 0 0 0 0 0 0 0 0 0 0 0 0 0 0 0 0 0 0 0 0 0 0 0 0 0 0 0 0 0 0 0 0 0 0 0 0 0 0 0 0 0 0 0 0 0 0 0 0 0 0 0 0 0 0 0 0 0 0 0 0 0 0 0 0 0 0 0 0 0 0 0 0 0 0 0 0 0 0 0 0 0 0 0 0 0 0 0 0 0 0 0 0 0 0 0 0 0 0 0 0 0 0 0 0 0 0 0 0 0 0 0 0 0 0 0 0 0 0 0 0 0 0 0 0 0 0 0 0 0 0 0 0 0 0 0 0 0 0 0 0 0 0 0 0 0 0 0 0 0 0 0 0 0 0 0 0 0 0 0 0 0 0 0 0 0 0 0 0 0 0 0 0 0 0 0 0 0 0 0 0 0 0 0 0 0 0 0 0 0 0 0 0 0 0 0 0 0 0 0 0 0 0 0 0 0 0 0 0 0 0 0 0.348913681850014 0 0.202924069157925 0.0896623716652109 0.0769821388926623 0 0 0 0 0 0 0 0 0 0 0 0 0 0 0 0 0 0 0 0 0 0 0 0 0 0 0 0 0 0 0 0 0 0 0 0 0 0 0 0 0 0 0 0 0 0 0 0 0 0 0 0.281517738434187 0 0 0 0 0 0 0 0 0 0 0 0 0 0 0 0 0 0 0 0 0 0 0
0 0 0 0 0 0 0 0 0 0 0 0 0 0 0 0 0 0 0 0 0 0 0 0 0 0 0 0 0 0 0 0 0 0 0 0 0 0 0 0 0 0 0 0 0 0 0 0 0 0 0 0 0 0 0 0 0 0 0 0 0 0 0 0 0 0 0 0 0 0 0 0 0 0 0 0 0 0 0 0 0 0 0 0 0 0 0 0 0 0 0 0 0 0 0 0 0 0 0 0 0 0 0 0 0 0 0 0 0 0 0 0 0 0 0 0 0 0 0 0 0 0 0 0 0 0 0 0 0 0 0 0 0 0 0 0 0 0 0 0 0 0 0 0 0 0 0 0 0 0 0 0 0 0 0 0 0 0 0 0 0 0 0 0 0 0 0 0 0 0 0 0 0 0 0 0 0 0 0 0 0 0 0.0186973598365918 0 0 0 0 0 0 0 0 0 0 0 0 0 0.236490578943323 0 0 0 0 0 0 0.0670489569272625 0 0 0 0 0 0 0 0 0 0 0 0 0 0 0 0 0 0 0 0 0 0 0 0 0 0.0193898546453545 0 0 0 0 0 0 0 0.137487440672906 0.134277898548484 0 0 0.285466942547453 0 0 0 0 0 0 0 0 0 0 0 0 0 0 0 0 0 0 0 0 0 0 0 0 0 0 0 0 0 0 0 0 0 0 0 0 0 0 0 0 0 0 0 0 0 0 0 0 0 0 0 0.0652671765118165 0 0 0 0 0 0 0 0 0 0 0 0 0 0 0 0 0 0 0 0 0.0358737913668081 0 0
0 0 0 0 0 0 0 0 0 0 0 0 0 0 0 0 0 0 0 0 0 0 0 0 0 0 0 0 0 0 0 0 0 0 0 0 0 0 0 0 0 0 0 0 0 0 0 0 0 0 0 0 0 0 0 0 0 0 0 0 0 0 0 0 0 0 0 0 0 0 0 0 0 0 0 0 0 0 0 0 0 0.0240986143592297 0 0.0694958858840921 0 0 0 0 0 0 0 0 0 0 0 0 0 0 0 0 0 0 0 0 0 0 0 0 0 0 0 0 0 0 0 0 0 0 0 0 0 0 0 0 0 0 0 0 0 0 0 0 0 0 0 0 0 0 0 0 0 0 0 0 0 0 0 0 0 0 0 0 0 0 0 0 0 0 0 0 0 0 0 0 0 0 0 0 0 0 0 0 0 0 0 0 0 0 0 0 0 0 0 0 0 0 0 0 0 0 0 0 0 0 0 0 0.13760255960767 0 0 0 0 0 0 0 0 0 0 0 0 0 0 0 0 0 0 0 0 0 0 0 0 0 0 0 0 0 0 0 0 0 0 0 0 0 0 0 0.321820078601415 0 0.0115583841809157 0 0 0.235819225500338 0 0 0 0 0 0 0 0 0 0 0 0 0 0.00628757906215362 0 0.00591181059096735 0 0 0.00486377767727793 0 0 0 0 0 0.0035631075214936 0 0 0 0 0 0 0 0 0 0 0 0 0 0 0 0.0181214769677505 0 0 0 0 0 0 0 0 0 0 0.0988500063871938 0 0 0 0 0.0242797044349093 0 0 0 0 0 0 0.00513672934215196 0 0 0 0 0 0 0 0 0.0325910598824406 0 0
0 0 0 0 0 0 0 0 0 0 0 0 0 0 0 0 0 0 0 0 0 0 0 0 0 0 0 0 0 0 0 0 0 0 0 0 0 0 0 0 0 0 0 0 0 0 0 0 0 0 0 0 0 0 0 0 0 0 0 0 0 0 0 0 0 0 0 0 0 0 0 0 0 0 0 0 0 0 0 0 0 0 0 0 0 0 0 0 0 0 0 0 0 0 0 0 0 0 0 0 0 0 0 0 0 0 0 0 0 0 0 0 0 0 0 0 0 0 0 0 0 0 0 0 0 0 0 0 0 0 0 0 0 0 0 0 0 0 0 0 0 0 0 0 0 0 0 0 0 0 0 0 0 0 0 0 0 0 0 0 0 0 0 0 0 0 0 0 0 0 0 0 0 0 0 0 0 0 0 0 0 0 0 0 0 0 0 0 0 0 0.0709095240878875 0 0 0 0 0 0.342914609235702 0 0 0 0.075169826109436 0 0 0 0 0 0 0 0 0 0 0 0 0 0 0 0 0 0 0 0 0 0 0 0 0 0 0 0 0 0 0 0 0 0 0 0.0824193364790911 0 0.011834980191494 0.0663227326834013 0.281235323204034 0 0 0 0 0 0 0 0 0 0 0 0 0 0 0 0 0 0 0 0.00281969884735415 0 0 0 0 0 0 0 0 0 0.00435030650691048 0 0 0 0 0 0 0 0 0 0 0 0 0 0 0 0 0 0 0 0 0 0 0.0249446925756691 0 0 0 0 0.0052191542310938 0 0 0 0 0 0 0 0 0 0 0 0 0 0 0 0.0318598158479268 0 0
0 0 0 0 0 0 0 0 0 0 0 0 0 0 0 0 0 0 0 0 0 0 0 0 0 0 0 0 0 0 0 0 0 0 0 0 0 0 0 0 0 0 0 0 0 0 0 0 0 0 0 0 0 0 0 0 0 0 0 0 0 0 0 0 0 0 0 0 0 0 0 0 0 0 0 0 0 0 0 0 0 0 0 0 0 0 0 0 0 0 0 0 0 0 0 0 0 0 0 0 0 0 0 0 0 0 0 0 0 0 0 0 0 0 0 0 0 0 0 0 0 0 0 0 0 0 0 0 0 0 0 0 0 0 0 0 0 0 0 0 0 0 0 0 0 0 0 0 0 0 0 0 0 0 0 0 0 0 0 0 0 0 0 0 0 0 0 0 0 0 0 0 0 0 0 0 0 0 0 0 0 0 0.0105398643457355 0 0 0 0 0 0 0 0 0 0.039090592247977 0.0286990814835223 0 0 0 0 0 0 0 0 0 0 0 0 0 0 0 0 0 0 0 0 0 0 0.0311969359880995 0 0.0185059331991133 0.00916622701032159 0 0.147495816575291 0 0 0 0 0 0 0.00784517971428953 0 0 0 0 0 0 0 0 0 0 0 0 0 0 0.0684441202597297 0.0114088141722903 0 0 0.0160790669041507 0.094089958940108 0.213619926267582 0 0.0814536752549823 0 0.0684318099056763 0 0 0 0 0.0968885564717779 0 0 0 0 0 0 0 0 0 0 0 0 0 0 0 0 0 0 0 0 0 0 0 0 0 0 0 0 0 0 0 0.00673366437060747 0 0 0 0 0 0 0 0 0 0 0 0 0 0 0 0 0.0280105048302423 0 0.0223002720585041 0 0 0 0 0 0 0
0 0 0 0 0 0 0 0 0 0 0 0 0 0 0 0 0 0 0 0 0 0 0 0 0 0 0 0 0 0 0 0 0 0 0 0 0 0 0 0 0 0 0 0 0 0 0 0 0 0 0 0 0 0 0 0 0 0 0 0 0 0 0 0 0 0 0 0 0 0 0 0 0 0 0 0 0 0 0 0 0 0 0 0 0 0 0 0 0 0 0 0 0 0 0 0 0 0 0 0 0 0 0 0 0 0 0 0 0 0 0 0 0 0 0 0 0 0 0 0 0 0 0 0 0 0 0 0 0 0 0 0 0 0 0 0 0 0 0 0 0 0 0 0 0 0 0 0 0 0 0 0 0 0 0 0 0.00253064619683897 0.00661481104057765 0 0 0 0.00219431906217726 0 0 0.00550018708917153 0 0 0 0 0 0 0 0 0 0 0.00386005708855502 0 0 0.00129903688480894 0 0 0 0.00164357294707398 0 0 0 0 0 0 0 0 0 0.00189189264020519 0.00617204686870448 0 0 0 0.141878320025908 0 0 0 0 0 0 0 0.0404232104550066 0 0 0 0 0 0 0 0 0 0 0 0 0 0 0 0 0 0 0 0 0 0 0 0 0 0 0 0.00344989802047705 0 0 0 0.00205417905176123 0 0 0 0 0.0134558328086953 0 0.0858110640020783 0 0.010139233775493 0.0297135099019632 0.158295163918928 0.0414075816723438 0.00690034212690907 0.0445760033345158 0.0272325114500622 0.00961147031789056 0 0 0 0 0.0237967456862398 0 0 0 0 0 0 0 0 0 0 0 0 0 0 0 0 0 0 0 0 0 0 0 0 0 0.00981705634292051 0.00330783928976741 0.0159918211187137 0.0054128279287103 0.0293941413794538 0.0522942277831933 0 0.00178903485519381 0 0.0100502046605375 0.030302811082369 0.101110364291896 0 0 0.00282428969139929 0 0 0 0 0 0 0.00413674719443756 0.00199250000625034 0.0116625905006629 0 0 0.00752120624340028 0.0326286629705417 0 0 0.00931203829416751 0 0
0 0 0 0 0 0 0 0 0 0 0 0 0 0 0 0 0 0 0 0 0 0 0 0 0 0 0 0 0 0 0 0 0 0 0 0 0 0 0 0 0 0 0 0 0 0 0 0 0 0 0 0 0 0 0 0 0 0 0 0 0 0 0 0 0 0 0 0 0 0 0 0 0 0 0 0 0 0 0 0 0 0 0 0 0 0 0 0 0 0 0 0 0 0 0 0 0 0 0 0 0 0 0 0 0 0 0 0 0 0 0 0 0 0 0 0 0 0 0 0 0 0 0 0 0 0 0 0 0 0 0 0 0 0 0 0 0 0 0 0 0 0 0 0 0 0 0 0 0 0 0 0 0 0 0 0 0.00290941361732682 0.00857717514492696 0 0 0 0.00497105623521769 0 0 0.0109061903907549 0 0 0 0 0 0 0 0 0 0 0.00687250900469536 0.0213258139176907 0.0524807055770658 0.00136388772272978 0 0 0 0.00257945585620362 0 0 0 0 0 0 0 0 0 0.00653875439081295 0.00447501735759238 0 0 0 0.0565159728415918 0 0 0 0 0 0 0 0.0932852483177707 0 0 0 0 0 0 0 0 0 0 0.00420040597271576 0 0 0 0 0 0 0 0 0 0 0 0 0 0.00187806524626404 0 0 0.0332043591698188 0 0 0 0 0 0 0 0 0.0042836449052651 0.163885981577165 0 0 0.0109065659396538 0.0671801467790316 0.121024599984537 0 0 0.0445957036277978 0 0.00768476469161997 0 0 0 0 0 0 0 0 0 0 0 0 0 0 0 0 0 0 0 0 0 0.00541113870228938 0 0 0 0 0 0 0 0 0.00714284109898224 0 0 0.00767164241325967 0.0108907419614289 0.00713208895807012 0 0 0 0.0102590709036504 0.0820633538282627 0.0329831538275577 0.00197577687904515 0 0.0250200764136583 0 0 0 0.00237782348930652 0.00256888917548109 0.00500211842221954 0.0229938320084086 0.00502592010464201 0.00915338748831711 0 0.00146806139109525 0 0 0.00783199699073934 0 0.0172694907650504 0 0.00411315691028709
0 0 0 0 0 0 0 0 0 0 0 0 0 0 0 0 0 0 0 0 0 0 0 0 0 0 0 0 0 0 0 0.000975924085416616 0 0 0 0 0 0 0 0 0 0 0 0 0 0 0 0 0 0 0 0 0 0 0 0 0 0 0 0 0 0 0 0 0 0 0 0 0 0 0 0 0 0 0 0 0 0 0 0 0 0 0 0 0 0 0 0 0 0 0 0 0 0 0 0 0 0 0 0 0 0 0 0 0 0 0 0 0 0 0 0 0 0 0 0 0 0 0 0 0 0 0 0 0 0 0 0 0 0 0 0 0 0 0 0 0 0 0 0 0 0 0 0 0 0 0 0 0 0 0 0 0 0 0 0 0 0 0 0 0 0 0 0 0 0 0 0 0 0 0 0 0 0 0 0 0 0 0 0 0 0 0 0 0 0 0 0 0.000935690930539441 0.00402806219492594 0 0 0 0 0 0 0 0 0 0 0 0 0 0.0118116022135904 0 0 0 0 0 0.00373854183234776 0 0 0 0 0 0 0 0 0 0 0 0 0 0 0 0 0 0 0 0 0 0 0 0.00388036162155478 0.0701003893189309 0.0693742958555262 0 0 0 0 0 0 0 0 0 0 0.108507296542726 0.0221401395887117 0.0119616820846878 0 0.0304184799574005 0.017783588331351 0.110117497408005 0 0.172426450975036 0.0961685848035145 0.0249336208146239 0.0322756620387746 0.0423432075912416 0 0 0 0 0 0 0 0 0 0 0 0 0 0 0 0 0 0 0 0 0 0 0 0 0 0 0 0 0 0 0 0 0 0 0 0 0 0 0.0877884258425657 0 0.0486931962702816 0 0 0 0 0 0 0 0 0 0.00391109087078061 0.00874263969802665 0.0169435691294407 0 0 0 0 0
0 0 0 0 0 0 0 0 0 0 0 0 0 0 0 0 0 0 0 0 0 0 0 0 0 0 0 0 0 0 0 0 0 0 0 0 0 0 0 0 0 0 0 0 0 0 0 0 0 0 0 0 0 0 0 0.00370310217920863 0 0 0 0 0 0 0 0 0 0 0 0 0 0 0 0.00182670759499039 0 0 0 0 0 0 0 0 0 0 0 0 0 0 0 0 0 0 0 0 0 0 0 0 0 0 0 0 0 0 0 0 0 0 0 0 0 0 0 0 0 0 0 0 0 0 0 0 0 0 0 0 0 0 0 0 0 0 0 0 0 0 0 0 0 0 0 0 0 0 0 0 0 0 0 0 0 0 0 0 0 0 0 0 0 0 0 0 0 0 0 0 0 0 0 0 0 0 0 0 0 0 0 0 0 0 0 0 0 0 0 0 0 0 0 0 0 0.00208455045074395 0 0 0 0 0 0 0 0 0 0 0 0 0 0.00409880430614518 0 0 0 0 0 0.00163014251843801 0 0 0 0 0 0 0 0 0 0 0 0 0 0 0 0 0 0 0 0 0 0 0 0.00490052743199463 0.0338738358653069 0.0301467005673217 0 0 0 0 0 0 0 0.0149337260784134 0.00841109531167058 0.113946967735739 0 0.0488265356198497 0.0371852250459953 0 0.0766390447234439 0.0350895575316723 0.114285011766259 0.00384432344363993 0.235556854643187 0.063161093745269 0.0138201712307072 0.0193335241134747 0.0448464777076722 0 0.00316737585513281 0 0 0 0 0 0.00373433455180085 0 0 0 0 0 0 0 0 0 0 0 0 0 0 0 0 0 0 0 0 0 0 0 0 0 0 0 0 0.00645504888931449 0 0.0306059417452641 0.00408215640377774 0.0198787464354888 0 0.0052492198362375 0 0 0 0 0 0.0100447640739324 0 0 0 0 0 0 0.00463843259790857 0 0
0 0 0 0 0 0 0 0 0 0 0 0 0 0 0 0 0 0 0 0 0 0 0 0 0 0 0 0 0 0 0 0 0 0.0015897831569004 0.00211197816082429 0 0 0 0 0 0 0 0 0 0 0 0 0 0 0 0 0 0 0 0 0.0034654357600343 0.00218958394955439 0 0 0 0 0 0 0 0 0 0 0 0 0 0 0.00158382618569437 0 0 0 0 0 0 0 0 0 0 0 0 0 0 0 0.000845721078606109 0.00101325087147539 0 0 0 0 0 0 0 0 0 0 0 0.000850672963499325 0 0 0.000917316513832023 0 0 0 0 0 0 0 0 0 0 0 0 0 0 0 0 0 0 0 0 0 0 0 0 0 0 0 0 0 0 0 0 0 0 0.0011248236663987 0 0 0 0 0 0 0 0 0 0 0 0 0 0 0 0 0 0.00199728806106585 0.00184168982252951 0 0 0 0 0 0 0.00211794329590894 0 0 0 0 0 0 0 0 0 0 0 0.00378653511460947 0 0 0 0 0 0.00192785669329391 0 0 0 0 0 0 0 0 0 0.00206914087321687 0 0 0.00394816200492803 0 0.0072057413885979 0 0 0 0 0 0.00112087594464605 0 0.0130512304198837 0 0 0 0 0 0 0 0 0 0 0 0 0.00293824540462957 0 0 0 0 0 0 0 0 0 0.00116823048367822 0 0 0 0 0.0243456936083572 0.0378982997915965 0.00489033074738332 0 0 0 0 0 0 0.00385013996355111 0.0361905509374438 0.0428433742396206 0.0192265950056084 0.0403770053302056 0 0.134930707033611 0.00562769500419444 0.0478749473081508 0.10227119151254 0.0554295759742699 0.0107243390977455 0.0484640811242399 0.0602224838379444 0.0114551128008439 0.011059618271224 0.0261955610665895 0.00238523928419765 0.000937845621309826 0 0 0 0 0 0 0 0 0 0 0 0 0.00211306577996115 0 0 0 0 0 0 0 0 0 0 0 0 0 0.00106962006212469 0.00333464238006201 0.00393135648785153 0 0 0 0 0.0106527924329526 0.00675853691585255 0 0.0063509728169324 0.0295738293643774 0.0072685961404612 0 0.00171473224403527 0 0.0043530224018792 0 0.00997294345878818 0 0.0169911657716327 0 0.00484358935105271 0.0067101237006 0.0311661521316426 0.0136253751712745 0 0.0479820016332913 0 0.00552176238079244
0 0 0 0 0 0 0 0 0 0 0 0 0 0 0 0 0 0 0 0 0 0 0 0 0 0 0 0 0 0 0 0 0 0 0 0 0 0 0 0 0 0 0 0 0 0 0 0 0 0 0 0 0 0 0 0 0 0 0 0 0 0 0 0 0 0 0 0 0.000674306490223144 0 0 0 0 0 0 0 0 0 0 0 0 0 0 0 0 0 0 0 0 0 0 0 0 0 0 0 0 0 0 0.000370528073824362 0.000994148756749354 0 0 0 0 0 0 0 0 0 0 0 0 0 0 0 0 0 0 0 0 0 0 0 0 0 0 0 0 0 0 0 0 0 0 0 0 0 0.000392139451824818 0 0 0 0 0 0 0 0 0 0 0 0 0 0 0 0 0.00463610600597496 0.000708399130481694 0 0 0 0 0.00220311073843398 0 0 0 0 0 0 0 0 0 0 0 0 0 0 0 0.000790170427669898 0.00107597518894299 0 0 0 0.00389238461912448 0 0 0 0.000699996590663298 0 0 0 0 0 0.00316948605581058 0.00112449438431765 0.000877955108974271 0.00212078077893249 0 0.0127147996125807 0 0 0 0 0 0 0 0.00327552542866939 0 0 0 0 0 0 0 0 0.00310930716311028 0 0.00251222073693865 0 0.00524618383471844 0.00060350573810541 0.00162948084434576 0.00632865147985381 0 0 0 0 0 0 0.00216926221269047 0 0.00233119057639143 0 0.000553259200856749 0.00111279275175935 0.00334521151724427 0.000718037045838217 0 0 0 0 0 0 0.00792810848653449 0.0678452607019455 0.0271598273521693 0.00365531584659229 0.0108207967181079 0.0474811715301991 0 0.0351654928219574 0.032062159240889 0.182196368068588 0.0706343760012819 0.0564183572827322 0.00711750022393137 0.00818620112267637 0.00237476433260327 0.00611771991150443 0.0750829146898995 0 0 0 0 0 0 0 0 0 0 0 0 0 0 0 0 0 0 0 0 0 0 0 0 0 0.00269881684239967 0 0 0.00384957844451301 0.00124167231825703 0.0038929616542026 0.000434593735218444 0 0 0.00374108019336102 0.003162425155143 0.0515917676840522 0.0016773134485736 0.00242964486231003 0.00650378967707486 0.00097502460534549 0 0.00123108536433145 0.00171768685191575 0.00221813803238812 0.00351612539727745 0.00386299486835485 0.00771292715255346 0.0745531013791647 0 0.00112375543283774 0.0175370096725257 0.0823669927933656 0.000821713186218203 0 0.00906219082420937 0 0.00245186614774394
0 0 0 0 0 0 0 0 0 0 0 0 0 0 0 0 0 0 0 0 0 0 0 0 0 0 0 0 0 0 0 0 0 0 0 0 0 0 0 0 0 0 0 0 0 0 0 0 0 0 0 0 0 0 0 0 0 0 0 0 0 0 0 0 0 0 0 0 0 0 0 0 0 0 0 0 0 0 0 0 0 0 0 0 0 0 0 0 0 0 0 0 0 0 0 0 0 0 0 0 0 0 0 0 0 0 0 0 0 0 0 0 0 0 0 0 0 0 0 0 0 0 0 0 0 0 0 0 0 0 0 0 0 0 0 0 0 0 0 0 0 0 0 0 0 0 0 0 0 0 0 0 0 0 0 0 0 0 0 0 0 0 0 0 0 0 0 0 0 0 0 0 0 0 0 0 0 0 0.00239048085948756 0 0 0 0.0144039297746458 0.00212353906482293 0 0 0.00378961719662474 0 0 0 0 0 0.00440839637045482 0.00881851681671789 0 0 0 0.0151632079859357 0 0 0 0 0 0 0 0 0 0 0 0 0 0 0 0 0 0 0.0346457741890025 0 0.0220932309623045 0 0.00561083976406489 0.129728931960092 0 0 0 0 0 0.00251644564165669 0.0118560353230644 0 0.00470576049918147 0 0 0 0 0 0 0 0 0 0 0 0.0625520067771754 0.0616743976909908 0 0 0 0.00688199517163928 0.122205257140913 0 0 0.0719372960453401 0 0.0944885493156204 0.00178091877794814 0.0120521275103415 0 0.00236321493889085 0.0698546072832836 0 0 0 0 0 0 0 0 0 0 0 0 0 0 0 0 0 0 0 0 0 0 0 0 0 0 0 0 0.00614505467179383 0 0 0.00247856559236125 0 0 0 0 0 0 0 0.00314925938268897 0 0 0 0 0 0 0.00255754021071437 0 0.174684264256896 0 0.00559060482459253 0 0.0337852110500776 0 0 0.00356442295067651 0 0
0 0 0 0 0 0 0 0 0 0 0 0 0 0 0 0 0 0 0 0 0 0 0 0 0 0 0 0 0 0 0 0 0 0 0 0 0 0 0 0 0 0 0 0 0 0 0 0 0 0 0 0 0 0 0 0.00235402375757111 0 0 0 0 0 0 0 0 0 0 0 0 0 0 0 0 0 0 0 0 0 0 0 0 0 0 0 0 0 0 0 0 0 0 0 0 0 0 0 0 0 0 0 0 0 0 0 0 0 0 0 0 0 0 0 0 0 0 0 0 0 0 0 0 0 0 0 0 0 0 0 0 0 0 0 0 0 0 0 0 0 0 0 0 0 0 0 0 0 0 0 0 0 0 0 0 0 0 0 0 0 0 0 0 0 0 0 0 0 0 0 0 0 0 0 0 0 0 0 0 0 0 0 0 0 0 0 0 0 0 0 0 0.00110387046778566 0.00231945273263751 0 0 0 0 0 0 0 0 0 0 0 0 0 0.00533884907539965 0 0.00830402906073954 0 0 0 0.00338844361816059 0 0 0 0 0 0 0 0 0 0 0 0 0.0014542709284399 0 0 0 0 0 0 0 0 0 0 0.000953319932173403 0.038426311763697 0.0106993607338487 0 0 0 0 0 0 0 0.00876188163256725 0 0.027538802455959 0.0660714436238319 0.0499107192006675 0.0949877620868395 0 0 0.167478524399434 0.159647923641218 0.00547979379742301 0.0578601852739527 0.0623360809905712 0.00252009715043003 0.0334326373545835 0.0800206510325304 0 0 0 0 0 0 0 0 0 0 0 0 0 0 0 0 0 0 0 0 0 0 0 0 0 0 0 0 0 0 0 0 0 0 0 0 0 0 0.00593218167546282 0.0074009689818436 0.00745238184879474 0 0.00288409397301826 0 0 0 0 0 0.0162328580924118 0 0.0112643430757339 0.0135400923877532 0.0313027059644632 0.00190862638696428 0 0.0116933129030937 0 0
0 0 0 0 0 0 0 0 0 0 0 0 0 0 0 0 0 0 0 0 0 0 0 0 0 0 0 0 0 0 0 0 0 0 0 0 0 0 0 0 0 0 0 0 0 0 0 0 0 0 0 0 0 0 0 0.000658416873545383 0 0 0 0 0 0 0 0 0 0 0 0 0 0 0 0.00149715755975424 0 0 0 0 0 0 0 0 0 0 0 0 0 0 0 0 0 0 0 0 0 0 0 0 0 0 0 0 0 0 0 0.000618965237798612 0 0 0 0 0 0 0 0 0 0 0 0 0 0 0 0 0 0 0 0 0 0 0 0 0 0 0 0 0 0 0 0 0 0 0 0 0 0 0 0 0 0 0 0 0 0 0 0 0 0 0 0 0 0 0 0 0 0.00191813361272988 0 0 0 0 0 0 0 0 0 0 0 0 0 0 0 0 0.000867508949784507 0 0 0 0.00227689395553349 0 0 0 0.000363559158761993 0 0.000318718859083885 0 0 0 0.00346304284857494 0.00245057335589067 0 0.00310650252677684 0 0.00314313068581191 0 0 0 0 0 0.00169403928964844 0 0 0 0 0 0.000588523461809962 0 0 0 0 0.000579765482040329 0 0 0 0.00451910341312865 0 0.00085577154966371 0.00274621943766634 0 0 0 0 0 0 0.00146679838024826 0 0.001491839944368 0 0.000515067501453845 0 0.0133099262294578 0.00182155638552292 0 0 0 0 0 0 0.00712017545124752 0.0198201392437075 0.0103824554180448 0.00563774924248688 0.0105930353459587 0.0373351285487952 0.189013759665231 0.021475072264877 0.0586459386959782 0 0.079023996008691 0.0373895445105474 0.0243236098239144 0.030864623460457 0.0016085086079643 0.0253366041770384 0.14188285157904 0 0 0 0 0 0 0 0 0 0 0 0 0 0 0 0 0 0 0 0 0 0 0 0 0 0.00290861647879819 0 0 0.00546170351527923 0.000855246439148319 0 0 0 0 0.00153220611322259 0.00136743584456773 0 0 0.00223365987830055 0.007724943177514 0.00319687650192058 0 0 0 0.000849821858153209 0.00121453413861995 0.00429983751155245 0.0047547111403605 0.0627589916602225 0 0.0078814734364386 0.023323498839703 0.0993748689285672 0.000811072902113613 0 0.0173378915730574 0 0.00138820331942641
0 0 0 0 0 0 0 0 0 0 0 0 0 0 0 0 0 0 0 0 0 0 0 0 0 0 0 0 0 0 0 0 0 0 0 0 0 0 0 0 0 0 0 0 0 0 0 0 0 0 0 0 0 0 0 0 0 0 0 0 0 0 0 0 0 0 0 0 0 0 0 0.000814736425371561 0 0 0 0 0 0 0 0 0 0 0 0 0 0 0 0 0 0 0 0 0 0 0 0 0 0 0 0.00054074221956938 0 0 0 0 0 0 0 0 0 0 0 0 0 0 0 0 0 0 0 0 0 0 0 0 0 0 0 0 0 0 0 0 0 0 0 0 0 0 0 0 0 0 0 0 0 0 0 0 0 0 0 0 0 0 0 0 0 0 0 0 0 0 0 0 0 0 0 0 0 0 0 0 0 0 0 0 0 0 0 0 0 0 0 0 0 0 0 0 0 0 0 0 0 0 0 0.00455687999790498 0 0 0 0 0 0 0 0.000887536472433183 0 0 0 0 0 0 0 0 0 0 0 0 0 0 0.00106492511231121 0 0 0 0 0 0 0 0 0 0.000716979283536257 0 0 0 0.00074745940482757 0.00128599776555168 0.00597540105867336 0.0058609571362774 0 0 0 0 0 0 0 0.0185775848872218 0 0.0535597667719047 0.0529331564743171 0.0310457300660494 0.112425752645317 0 0.0857705265616814 0.121242524992099 0 0.00686120243296176 0.0359110956693707 0.0160014030161473 0.00786350950144186 0.0266265354141234 0.145580042325718 0 0 0 0 0 0 0 0 0 0 0 0 0 0 0 0 0 0 0 0 0 0 0 0 0 0 0 0 0 0 0 0 0 0 0 0 0 0 0.0266162329879444 0.00111304175485098 0.0117285344829386 0 0 0 0 0.00111916260485955 0.000922549673842961 0.00313641632044308 0.042375005095033 0 0.00459234165538043 0.0279659455541214 0.139381060101892 0 0 0.00419926413388349 0 0
0 0 0 0 0 0 0 0 0 0 0 0 0 0 0 0 0 0 0 0 0 0 0 0 0 0 0 0 0 0 0 0 0 0 0 0 0 0 0 0 0 0 0 0 0 0 0 0 0 0 0 0 0 0 0 0.000772118728671932 0 0 0 0 0 0 0 0 0 0 0 0 0.000892278090154559 0 0 0.00184880480230081 0 0 0 0 0 0 0 0 0 0 0 0 0 0 0 0 0 0 0 0 0 0 0 0 0 0 0 0 0 0 0 0.00102664322589218 0 0 0 0 0 0 0 0 0 0 0 0 0 0 0 0 0 0 0 0 0 0 0 0 0 0 0 0 0 0 0 0 0 0 0 0 0 0 0 0 0 0 0 0 0 0 0 0 0 0 0 0 0 0 0 0 0 0.00361269274742979 0 0 0 0 0 0 0 0 0 0 0 0 0 0 0 0 0.00202621330899156 0 0 0 0.00868948798306665 0 0 0 0.00164412516151036 0 0 0 0 0 0.00437136770757686 0.00205199951437266 0 0.00143642946343428 0 0.00741442372580709 0 0 0 0 0 0 0 0 0 0 0 0 0 0 0 0 0.000735828609862114 0 0.00495310892057142 0 0.00625022211079474 0 0.00185670326445623 0.0118864005939933 0 0 0 0 0 0 0.00430883425829032 0 0.0053403014155214 0 0 0 0 0 0 0.00156560982573727 0 0 0 0 0.0227897460586704 0.0162815914145187 0.00681614902550831 0 0.00442144165415311 0.0149154486675227 0.222984969961241 0.10746354288983 0.00731045623615072 0.142446447693865 0.0170374932305757 0 0.00263899396464001 0.0170477223873551 0 0.00332678618057263 0.0798878142630159 0 0 0 0 0 0 0 0 0 0 0 0 0 0 0 0 0 0 0 0 0 0 0 0 0 0.00532392006659676 0 0 0.00543484404191463 0 0 0.00112690013171356 0 0 0.002082104507248 0 0.00103631808670652 0 0 0.00209431560729381 0 0 0 0 0 0 0.00551637863452147 0.00377538418438997 0.149279836796651 0 0.00247590346962773 0.00166393209832647 0.07572903741735 0 0 0.0064089278716053 0 0
0 0 0 0 0 0 0 0 0 0 0 0 0 0 0 0 0 0 0 0 0 0 0 0 0 0 0 0 0 0 0 0 0 0.00135101773146467 0.00187457979478722 0 0 0 0 0 0 0 0 0 0 0 0 0 0 0 0 0 0 0 0 0.002236233521216 0.00197269348800066 0 0 0 0 0 0 0 0 0 0 0 0 0 0 0 0 0 0 0 0 0 0 0 0 0 0 0 0 0 0 0 0.00105960042599654 0 0 0 0 0 0 0 0 0 0 0 0 0 0 0 0 0 0 0 0 0 0 0 0 0 0 0 0 0 0 0 0 0 0 0 0 0 0 0 0 0 0 0 0 0 0 0 0 0 0 0 0 0 0 0 0 0 0 0 0 0 0 0 0 0 0 0 0 0 0 0 0 0 0 0 0 0 0 0 0.00101901098725142 0 0 0 0 0 0 0 0 0 0 0 0 0 0 0 0 0 0 0 0 0.00232550931993086 0 0 0 0 0 0 0 0 0 0 0 0 0 0.00998536868871491 0 0 0 0 0 0.00251341351439411 0 0 0 0 0 0 0 0 0 0 0 0 0 0 0 0 0 0 0 0 0 0 0 0.00451169167474732 0.0635425790828576 0.030548521073207 0 0 0 0 0 0 0 0 0 0.132236282562614 0.172027809665857 0.0428000919339178 0.0178624727163341 0.00128613045140556 0.0490138728580681 0.0588421336241202 0.056623023290941 0.00167570409821839 0 0.153108568352589 0.0148154003701513 0.0293336751386165 0.0643969994625979 0 0 0 0 0 0 0 0 0 0 0 0 0 0 0 0 0 0 0 0 0 0 0 0.00145724611977389 0 0 0 0 0 0 0 0 0 0 0 0 0 0 0.032936442010028 0.00522032172943101 0.0228790778622846 0 0 0 0 0 0 0 0 0 0.00633391608410691 0.00249302653622617 0 0.00161951793554514 0 0.00544817858133637 0 0.0046498893132689
0 0 0 0 0 0 0 0 0 0 0 0 0 0 0 0 0 0 0 0 0 0 0 0 0 0 0 0 0 0 0 0 0 0.00160840378240679 0.00194291863103168 0 0 0 0 0 0 0 0 0 0 0 0 0 0 0 0 0 0 0 0 0.00294423206879639 0.00133263704121726 0 0 0 0 0 0 0 0 0 0 0 0 0 0 0 0 0 0 0 0 0 0 0 0 0 0 0 0 0 0 0 0 0 0 0 0 0 0 0 0 0 0 0 0 0 0 0 0 0 0 0 0 0 0 0 0 0 0 0 0 0 0 0 0 0 0 0 0 0 0 0 0 0 0 0 0 0 0 0 0 0 0 0 0 0 0 0 0 0 0 0 0 0 0 0 0 0 0 0 0 0 0 0 0 0 0 0 0 0 0 0 0 0 0 0 0 0 0 0 0 0 0 0 0 0 0 0 0 0 0 0 0 0.00390834360202782 0 0 0 0 0 0 0 0 0 0 0 0 0 0.0129228151666695 0 0 0 0 0 0.00381342360636255 0 0 0 0 0 0 0 0 0 0 0 0 0 0 0 0 0 0 0 0 0 0 0 0.00576778673824589 0.0879006826462697 0.0235109703575978 0 0 0 0 0.00248213390425554 0 0 0 0 0.0833393329011821 0.0521221842653475 0.0600970888292903 0.0232148857948431 0.00983500710219556 0.059668998305609 0.0843706546426238 0.028509691239239 0.012231940263506 0.173009339356565 0 0.00999081493590022 0.0540380361259885 0.0410924107499124 0 0 0 0 0 0 0 0 0 0 0 0 0 0 0 0 0 0 0 0 0 0 0 0.00234052793476415 0 0 0 0 0 0 0 0 0 0 0.0221874064890655 0 0 0 0.00716786680021521 0.0182009100185007 0.00866618438141541 0 0 0 0 0 0 0.00362947367107517 0.0109512951148055 0 0.0348249195756283 0.00257238749083341 0.00455453171092908 0 0 0.0367795423269292 0 0.00847022242875527
0 0 0 0 0 0 0 0 0 0 0 0 0 0 0 0 0 0 0 0 0 0 0 0 0 0 0 0 0 0 0 0.00499541072753788 0.000957659963731919 0.0060426166404307 0.00613353892591357 0 0 0 0 0 0 0 0 0 0 0 0 0 0 0 0.000916159948602664 0 0 0 0.0103047401211962 0.0139934770392037 0.00158907540508475 0.00172500092223625 0 0 0 0 0 0 0 0 0 0 0 0 0 0.00832911486082413 0 0 0 0 0.00607239632862786 0 0 0 0 0 0 0 0 0 0 0.00151488842352201 0.00193426886005048 0 0 0.00202385113257744 0 0 0 0 0 0 0 0.0731145462148273 0.0797744262536151 0 0 0.00178902753692653 0 0 0 0 0 0 0 0 0 0 0 0 0 0 0 0 0 0 0 0 0 0 0 0 0 0 0 0 0 0 0 0 0 0 0.0117605335723874 0 0.0012039286107816 0.000645544523767298 0 0.0145868986468469 0 0.000952171840076775 0.0175312542146295 0 0 0.010601257826639 0.000794579712831583 0 0.0148067789811819 0.0197553649578738 0.00110773481519121 0 0 0 0 0 0 0 0 0 0 0 0 0 0.00973970268646378 0.00306062228357443 0.00350988378055691 0 0 0 0 0 0 0 0 0 0 0 0 0 0 0 0.02999266179138 0.0210070246737109 0.0509412302596675 0 0.0028881001209073 0 0 0 0.0113409541851252 0 0 0 0 0 0.000662824498852171 0 0 0.00159672858436566 0 0 0.00187258970286188 0 0 0 0 0 0 0.00516092669960206 0.0036024743272981 0 0 0 0 0 0 0 0.00273502416830056 0 0 0 0 0 0 0 0 0 0 0 0.00470242380184007 0.00348381992645453 0 0 0 0 0 0 0 0 0 0.00829375784421125 0.00437759515434139 0.00438776487245283 0.00258496022139036 0 0.00092592485262396 0.00168773023605236 0.00537774335036842 0 0.00642588057924178 0.00383486535535687 0 0 0.00106438822914088 0.00158304415186443 0 0 0 0 0 0 0 0 0 0 0 0 0 0 0 0 0 0 0 0 0 0 0.00607394161632273 0 0 0 0 0 0 0 0 0 0 0 0 0 0.00291112375322334 0.0354851504957631 0.129428065155075 0.0742124431681104 0.0239599211977227 0.00376000913338246 0.0115855215896458 0.0402046448964805 0.0095641163177517 0 0 0.00558091060324093 0 0 0.00205066397513318 0.00253553327992031 0.0551683234355662 0.0124377502393308 0 0.00764603269057503 0.0655989551076343
0 0 0 0 0 0 0 0 0 0 0 0 0 0 0 0 0 0 0 0 0 0 0 0 0 0 0 0 0 0 0 0 0 0 0 0 0 0 0 0 0 0 0 0 0 0 0 0 0 0 0 0 0 0 0 0 0 0 0 0 0 0 0 0 0 0 0 0 0 0 0 0 0 0 0 0 0 0 0 0 0 0 0 0 0 0 0 0 0 0 0 0 0 0 0 0 0 0 0 0 0 0 0 0 0 0 0 0 0 0 0 0 0 0 0 0 0 0 0 0 0 0 0 0 0 0 0 0 0 0 0 0 0 0 0 0 0 0 0 0 0 0 0 0 0 0 0 0 0 0 0 0 0 0 0 0 0 0 0 0 0 0 0 0 0 0 0 0 0 0 0 0 0 0 0 0 0 0 0 0 0 0 0 0 0 0 0 0 0 0.0016446285206327 0 0 0 0 0 0 0 0 0 0 0 0 0 0.00314818127123059 0 0 0 0 0 0 0 0 0 0 0 0 0 0 0 0 0 0 0 0 0 0 0 0 0 0 0 0 0 0.00366370419214411 0.0244821661242062 0.00845315028885401 0 0 0 0 0.00373405383927315 0 0 0 0 0.0447517755177008 0.0255271485851388 0.0176584762243871 0.0277582477358351 0.0030855493720703 0.0512033300019052 0.110814644886228 0.0759044831758794 0.00381919815881946 0.0530340564709183 0.086460526115368 0 0 0.197160374294696 0 0 0 0 0 0 0 0 0 0 0 0 0 0 0 0 0 0 0 0 0 0 0 0 0 0 0 0 0 0 0 0 0 0 0.0261493305735034 0 0 0 0.0111613674653542 0.00296538113172863 0.00978281793566712 0 0 0 0 0 0 0 0.0101657839635184 0 0.0642009699274539 0.0549443742830203 0.0510000537628745 0 0 0.0273262261815926 0 0
0 0 0 0 0 0 0 0 0 0 0 0 0 0 0 0 0 0 0 0 0 0 0 0 0 0 0 0 0 0 0 0 0 0 0 0 0 0 0 0 0 0 0 0 0 0 0 0 0 0 0 0 0 0 0 0 0 0 0 0 0 0 0 0 0 0 0 0 0 0 0 0 0 0 0 0 0 0 0 0 0 0 0 0 0 0 0 0 0 0 0 0 0 0 0 0 0 0 0 0.000500400001120505 0 0 0 0 0 0 0 0 0 0 0 0 0 0 0 0 0 0 0 0 0 0 0 0 0 0 0 0 0 0 0 0 0 0 0 0 0 0 0 0 0 0 0 0 0 0 0 0 0 0 0 0 0 0 0 0 0 0 0 0 0 0 0 0 0 0 0 0 0 0 0 0 0 0 0 0 0 0 0 0 0 0 0 0 0 0 0 0 0 0.00089083746360901 0 0 0 0 0 0.00114555979922005 0 0 0 0 0 0 0 0.00195280155042323 0 0 0 0 0 0.000654114604740605 0 0 0 0 0 0 0 0 0.00233138466564203 0 0 0 0 0 0 0 0 0 0.000717733301139305 0 0 0 0.000957742760657885 0 0.01050860428394 0.00403028362024792 0 0 0 0 0 0 0.0112863738195093 0.0141001936708681 0 0.017888422636155 0.0180415066492808 0.0127436540882799 0.103799858918189 0.0277892940467304 0.0373407323332543 0.189074013400955 0.126446784632799 0.0279435143410687 0.0354737566961537 0.0200324062648525 0.00135183085891384 0.0600721002500267 0 0 0 0 0 0 0 0 0 0 0 0 0 0 0 0 0 0 0 0 0 0 0 0 0 0 0 0 0 0 0 0 0 0 0 0.00256249396407132 0 0 0 0.00926583177641147 0 0.00608510774771039 0 0 0 0 0.00103340596985081 0.000850939161918122 0.00442652279313171 0.0384182003608893 0 0.0158666769374407 0.0448844619209447 0.143255640906248 0 0 0.00627681380360669 0 0
0 0 0 0 0 0 0 0 0 0 0 0 0 0 0 0 0 0 0 0 0 0 0 0 0 0 0 0 0.00597958583461195 0 0 0.0112827538577472 0 0 0 0 0 0 0 0 0 0 0 0 0 0 0 0 0 0 0 0 0 0 0 0.0112028743617261 0 0 0 0 0 0 0 0 0 0 0 0 0 0 0 0 0 0 0 0 0 0 0 0 0 0 0 0 0 0 0 0 0 0 0 0 0 0 0 0 0 0 0 0 0 0 0 0 0 0 0 0 0 0 0 0.0141608513956219 0 0 0.020314406821946 0 0 0 0 0 0 0 0 0 0 0 0 0 0 0 0 0 0 0 0 0 0 0 0 0 0 0 0 0 0 0 0 0 0 0 0 0 0 0 0 0 0 0 0 0 0 0 0 0 0 0 0.0960651792597198 0 0 0 0 0 0.024428705400694 0 0 0.0493751394558576 0 0.00787657210042098 0 0 0 0 0 0 0 0 0 0 0 0 0 0 0 0 0 0 0.00829293305455537 0 0 0 0 0 0 0 0 0 0.060740580494179 0 0 0 0 0 0 0.134817135216492 0 0 0 0 0 0 0 0 0 0.0101991449262791 0 0 0 0 0 0 0 0 0 0.00379511130834527 0 0 0 0 0 0 0 0 0 0 0 0 0 0.0119820495395555 0 0 0 0 0 0 0 0 0.0207609971248964 0 0 0 0.00635847851020293 0 0.0483790153206244 0 0 0 0 0 0 0 0.318314080720613 0 0 0 0 0 0 0 0 0 0 0 0 0 0 0 0 0 0.0272455212549468 0 0 0.00786379495760613 0 0 0 0 0 0 0 0 0 0.100565089083358 0 0 0 0 0 0 0 0 0 0 0 0 0 0 0
0 0 0 0 0 0 0 0 0 0 0 0 0 0 0 0 0 0 0 0 0 0 0 0 0 0 0.00368203258378821 0 0 0 0 0 0 0 0 0 0 0 0 0 0 0 0 0 0 0 0 0 0 0 0 0 0 0 0 0 0 0 0 0 0 0 0 0 0 0 0 0 0 0 0 0 0 0 0 0 0 0 0 0 0 0 0 0 0 0 0 0 0 0 0 0 0 0 0 0 0 0 0 0 0 0 0 0 0 0 0 0 0 0.0159715077997674 0 0 0 0 0 0.00459616624596597 0.0242893861699087 0 0.0222595606201742 0 0 0 0 0.0118199991328707 0 0 0 0 0 0 0 0 0 0 0 0 0 0 0 0 0 0 0 0 0 0 0 0 0 0 0 0 0 0 0 0 0 0 0 0 0 0 0 0 0 0 0.0353261409352029 0 0 0 0 0 0 0 0 0 0 0 0 0 0 0 0 0 0 0 0 0 0 0 0 0 0 0 0 0 0.00468198510202113 0 0 0 0 0 0 0 0 0 0.0926661853353272 0 0 0 0 0 0 0 0 0 0 0 0 0 0.0140504514505276 0 0 0.00595640290837223 0 0 0 0 0 0 0 0 0 0.00311256211539298 0 0 0 0 0 0 0.00957549807930864 0.00465478607640329 0 0 0 0 0.0130352233722695 0.00466736791877165 0 0 0 0 0 0 0 0 0 0 0 0.00629933539546993 0 0 0.0964610606976445 0 0 0.116134964420423 0.402011356709577 0 0.0423956875014135 0 0 0 0 0.0329324995227405 0 0.0334198399066591 0 0 0 0 0 0 0 0 0 0 0 0 0 0 0 0 0 0 0 0 0 0 0 0 0 0 0 0 0 0 0 0 0 0 0 0 0 0 0 0 0
0 0 0 0 0 0 0 0 0 0 0 0 0.0221545629072492 0 0 0 0 0 0 0 0 0 0 0 0 0 0.0747885019534342 0 0 0 0 0 0 0 0 0 0 0 0 0 0 0 0 0 0 0 0 0 0 0 0 0 0 0 0 0 0 0 0 0 0 0 0 0 0 0 0 0 0 0 0 0 0 0 0 0 0 0 0 0 0 0 0 0 0 0 0 0 0 0 0 0 0 0 0 0 0 0 0 0 0 0 0 0 0 0 0 0.0128965558613823 0 0 0 0 0 0 0 0 0.0527157137322322 0 0.0765966154814589 0.0175191739112888 0 0 0 0.0439417923676731 0 0 0 0 0 0 0 0 0 0 0 0 0 0 0 0 0 0 0 0 0 0 0 0 0 0 0 0 0 0 0 0 0 0 0 0 0 0 0 0 0 0 0.150673069854074 0 0.0213240411996726 0 0 0 0.110031409870231 0 0 0 0 0 0 0 0 0 0 0 0 0 0.0207956718356275 0 0 0 0 0 0 0 0 0 0 0 0 0 0 0 0 0 0 0 0 0 0 0.00993262903675006 0 0 0 0 0 0 0 0 0 0 0 0 0 0 0 0 0 0 0 0 0 0 0 0 0 0 0 0 0 0 0 0 0 0 0 0 0 0 0 0 0 0 0 0 0 0 0 0 0 0 0 0 0.0985895142035922 0.0535636798165449 0 0 0.0605832856276801 0 0.147032085341369 0.0268616969997401 0 0 0 0 0 0 0 0 0 0 0 0 0 0 0 0 0 0 0 0 0 0 0 0 0 0 0 0 0 0 0 0 0 0 0 0 0 0 0 0 0 0 0 0 0 0 0
0 0 0 0 0 0 0 0 0 0 0 0 0.00747568384721276 0 0 0 0 0 0 0 0 0 0 0 0 0 0.00368616240155423 0 0 0 0 0 0 0 0 0 0 0 0 0 0 0 0 0 0 0 0 0 0 0 0 0 0 0 0 0 0 0 0 0 0 0 0 0 0 0 0 0 0 0 0 0 0 0 0 0 0 0 0 0 0 0 0 0 0 0 0 0 0 0 0 0 0 0 0 0 0 0 0 0.00418647489959872 0.00449658415142085 0 0 0 0 0 0 0 0 0 0 0.00363018301726558 0 0 0.0310792229183674 0.0112694052518096 0.0133727588184531 0 0.0139791747004126 0.0120739242942855 0 0 0 0 0 0 0 0 0 0 0 0 0 0 0 0 0 0 0 0 0 0 0 0 0 0 0 0 0 0 0 0 0 0 0 0 0 0 0 0 0 0 0 0 0 0 0.324073047238897 0 0.0337227543566035 0 0 0 0.0247545489515903 0 0 0 0 0 0 0 0 0 0 0 0 0 0 0 0 0 0 0 0 0 0.0161440310846516 0 0 0 0 0 0 0 0 0 0 0 0.186760354564903 0 0 0 0 0 0 0 0 0 0 0 0 0 0 0 0 0 0 0 0 0 0 0 0 0 0 0 0 0 0 0 0 0 0 0 0 0 0 0 0 0 0 0 0 0 0 0 0 0 0 0 0 0.0227937387474217 0.0458742577545563 0.0548276866771568 0 0.061025770282736 0 0 0.0388986573322404 0 0.0858755787088632 0 0 0 0 0 0 0 0 0 0 0 0 0 0 0 0 0 0 0 0 0 0 0 0 0 0 0 0 0 0 0 0 0 0 0 0 0 0 0 0 0 0 0 0 0 0 0 0
0 0 0 0 0 0 0 0 0 0 0 0 0.00908079080261918 0 0 0 0 0 0 0 0 0 0.0228744743249009 0 0 0 0.0114455159772182 0 0 0 0 0 0 0 0 0 0 0 0 0 0 0 0 0 0 0 0 0 0.0275156210942801 0 0 0 0 0 0 0 0 0 0 0.00431353954443549 0.00265831654448306 0 0 0 0 0 0 0 0 0 0 0 0 0 0.00224537796324665 0 0 0 0 0 0 0 0 0 0 0 0 0 0 0 0 0 0 0 0 0 0 0 0 0 0 0 0 0 0 0 0 0.00442342759643832 0 0 0 0 0 0 0 0 0.0029776096264824 0 0.0198745812092164 0.0246937309381743 0 0 0 0 0 0 0 0.014236427928224 0 0 0 0 0 0 0 0 0 0 0 0 0 0 0 0 0 0 0 0 0 0 0 0 0 0 0 0 0 0 0 0 0 0 0 0 0 0 0.364344707352096 0.0124591347010071 0.18862724693517 0.0264068612022602 0.0335619033113548 0.00345445955500229 0.0716429130000978 0 0 0 0 0 0 0 0 0 0 0 0 0 0.0253285730272252 0 0.013474248858231 0 0.00299826314891706 0 0 0 0.00229643749235597 0 0 0 0 0 0 0 0 0 0 0 0.0309193235554399 0 0 0 0 0 0 0 0 0 0 0 0 0 0 0 0.0136200569864196 0 0 0 0 0 0 0 0 0 0 0 0 0 0 0 0 0 0 0 0 0 0 0 0 0 0 0 0 0 0 0 0 0 0 0 0 0 0 0.0129236528927187 0.0264764012411516 0 0 0 0 0 0 0.00929295130202753 0 0 0 0 0 0 0 0 0 0 0 0 0.0158334518888066 0 0 0 0 0 0 0 0 0 0 0 0 0 0 0 0 0 0 0 0 0 0 0 0 0 0 0 0 0 0 0 0 0 0
0 0 0 0 0 0 0 0 0 0 0 0 0 0 0 0 0 0 0 0 0 0 0 0 0 0 0 0 0 0 0 0 0 0 0 0 0 0 0 0 0 0 0 0 0 0 0 0 0 0 0 0 0 0 0 0 0 0 0 0 0 0 0 0 0 0 0 0 0 0 0 0 0 0 0 0 0 0 0 0 0 0 0 0 0 0 0 0 0 0 0 0 0 0 0 0 0 0 0 0 0 0 0 0 0 0 0 0 0 0 0 0 0 0 0 0 0 0 0 0 0 0 0 0 0 0 0 0 0 0 0 0 0 0 0 0 0 0 0 0 0 0 0 0 0 0 0 0 0 0 0 0 0 0 0 0 0 0 0 0 0 0 0 0 0 0 0 0 0 0 0 0 0 0 0 0 0 0 0 0 0 0 0 0 0 0 0 0 0 0 0 0 0 0 0 0 0 0 0 0 0 0 0 0 0 0 0 0 0.0353937243806543 0.00983078181690648 0 0 0 0 0 0 0 0 0.0173033591334226 0 0.00760759170704817 0 0 0 0 0 0.010907628038467 0 0 0 0 0 0 0.00837600780533362 0 0 0 0 0 0 0 0 0 0 0 0 0 0 0 0 0 0 0 0 0 0 0 0 0 0 0 0 0 0 0 0.0277209395083762 0 0.157878131815456 0 0.220551599232659 0 0 0 0 0 0.398193489820707 0.0522263524655348 0 0 0.0107412934010383 0 0.043269100874397 0 0 0 0 0 0 0 0 0 0 0 0 0 0 0 0 0 0 0 0 0 0 0 0 0 0 0 0 0 0 0 0 0 0 0
0 0 0 0 0 0 0 0 0 0 0 0 0 0 0 0 0 0 0 0 0 0 0 0 0 0 0 0 0 0 0 0 0 0 0 0 0 0 0 0 0 0 0 0 0 0 0 0 0 0 0 0 0 0 0 0 0 0 0 0 0 0 0 0 0 0 0 0 0 0 0 0 0 0 0 0 0 0 0 0 0 0 0 0 0 0 0 0 0 0 0 0 0 0 0 0 0 0 0 0 0 0 0 0 0 0 0 0 0 0 0 0 0 0 0 0 0 0 0 0 0 0 0 0 0 0 0 0 0 0 0 0 0 0 0 0 0 0 0 0 0 0 0 0 0 0 0 0 0 0 0 0 0 0 0 0 0 0 0 0 0 0 0 0 0 0 0 0 0 0 0 0 0 0 0 0 0 0 0 0 0 0 0 0 0 0 0 0 0 0 0 0 0 0 0 0 0 0 0 0 0 0 0 0 0 0 0 0 0 0 0 0 0 0 0 0 0 0 0 0 0.0673458068224067 0 0 0 0 0 0 0 0 0 0 0 0 0.00939967828360143 0 0 0 0 0 0 0 0 0 0 0 0 0 0 0 0 0 0 0 0 0 0 0 0 0 0 0.262034422840984 0 0 0 0.116834500982039 0 0.255029825268331 0 0.0817700267737116 0 0 0 0 0 0 0.207585739028926 0 0 0 0 0 0 0 0 0 0 0 0 0 0 0 0 0 0 0 0 0 0 0 0 0 0 0 0 0 0 0 0 0 0 0 0 0 0 0 0 0
0 0 0 0 0 0 0 0 0 0 0 0 0 0 0 0 0 0 0 0 0 0 0 0 0 0 0 0 0 0 0 0 0 0 0 0 0 0 0 0 0 0 0 0 0 0 0 0 0 0 0 0 0 0 0 0 0 0 0 0 0 0 0 0 0 0 0 0 0 0 0 0 0 0 0 0 0 0 0 0 0 0 0 0 0 0 0 0 0 0 0 0 0 0 0 0 0 0 0 0 0 0 0 0 0 0 0 0 0 0.0100947637347516 0 0 0 0 0 0 0.0305801600645894 0 0.0126751393795289 0 0 0 0 0.0118112686390458 0 0 0 0 0 0 0 0 0 0 0 0 0 0 0 0 0 0 0 0 0 0 0 0 0 0 0 0 0 0 0 0 0 0 0 0 0 0 0 0 0 0 0 0 0 0 0 0 0 0 0 0 0 0 0 0 0 0 0 0 0 0 0 0 0 0 0 0 0 0 0 0 0 0 0 0 0 0 0 0 0 0 0.0350484681828003 0 0 0 0 0 0 0 0 0 0 0 0 0 0 0 0 0 0 0 0 0 0 0 0 0 0 0 0 0 0 0 0 0 0.00784173857228183 0 0 0 0 0 0.0171801864303277 0 0 0 0 0 0 0 0 0 0 0 0 0 0.449401063018304 0.0791955491481193 0.0914351890477716 0 0 0.126354697008138 0 0 0.128381776774341 0 0 0 0 0 0 0 0 0 0 0 0 0 0 0 0 0 0 0 0 0 0 0 0 0 0 0 0 0 0 0 0 0 0 0 0 0 0 0 0 0 0 0 0 0 0 0 0
0 0 0 0 0 0 0 0 0 0 0 0 0 0 0 0 0.0100503296464912 0 0 0 0.00917238990558779 0 0.00619697544931588 0 0 0 0 0 0 0 0 0 0 0 0 0 0 0 0 0 0 0 0 0 0 0 0 0 0 0 0 0 0 0 0 0 0 0 0 0.0250645608569149 0 0 0 0 0 0 0 0 0 0 0 0 0 0 0 0 0 0 0 0 0 0 0 0 0 0 0 0 0 0 0 0 0 0 0 0 0 0 0 0 0 0 0 0 0 0 0 0 0 0 0 0 0 0 0 0 0 0 0 0 0 0 0 0 0 0 0 0.0103003493109745 0 0 0 0 0 0 0 0 0 0 0 0 0 0 0 0 0 0 0 0 0 0 0 0 0 0 0 0 0 0 0 0 0 0 0 0 0 0 0 0 0 0 0 0 0 0 0 0 0 0 0 0 0 0 0 0 0 0 0 0 0 0 0 0 0 0 0 0 0 0 0.00704610729400435 0 0 0 0 0 0 0 0 0.011273771670407 0.218527564135413 0.062351148721968 0 0 0 0 0 0 0 0 0 0 0 0 0 0 0 0 0 0 0 0 0 0 0 0.00273141653867247 0 0 0 0 0 0 0 0 0 0 0 0 0 0 0 0 0 0 0 0 0 0 0 0 0 0 0 0 0 0 0.181987739952956 0 0 0 0 0.425341007139779 0 0 0 0 0 0.0299566393775164 0 0 0 0 0 0 0 0 0 0 0 0 0 0 0 0 0 0 0 0 0 0 0 0 0 0 0 0 0 0 0 0 0 0 0 0 0 0 0 0 0
0 0 0 0 0 0 0 0 0 0 0 0 0 0 0 0 0 0 0 0 0 0 0 0 0 0 0.0331925097589429 0 0 0 0 0 0 0 0 0 0 0 0 0 0 0 0 0 0 0 0 0 0 0 0 0 0 0 0 0 0 0 0 0 0 0 0 0 0 0 0 0 0 0 0 0 0 0 0 0 0 0 0 0 0 0 0 0 0 0 0 0 0 0 0 0 0 0 0 0 0 0 0 0 0 0 0 0 0 0 0 0.0191273165554826 0 0 0 0 0 0 0 0 0.0192730068653406 0 0 0.035338682571814 0 0 0 0 0 0 0 0 0 0 0 0 0 0 0 0 0 0 0 0 0 0 0 0 0 0 0 0 0 0 0 0 0 0 0 0 0 0 0 0 0 0 0 0 0 0 0 0 0 0 0 0 0.0382840755977367 0 0 0 0 0 0 0 0 0 0 0 0 0 0 0 0 0 0 0 0 0 0 0 0 0 0 0 0 0 0 0 0 0 0.0353502538496699 0 0 0 0 0 0 0 0 0 0 0 0 0 0 0 0 0 0 0 0 0 0 0 0 0 0 0 0 0 0 0 0 0 0 0 0 0 0 0 0 0 0 0 0 0 0 0 0 0 0 0 0 0 0.0606252442167388 0.245864662929341 0.258216790198769 0 0 0.0518239608568029 0.164225059272371 0 0 0.0386784373269911 0 0 0 0 0 0 0 0 0 0 0 0 0 0 0 0 0 0 0 0 0 0 0 0 0 0 0 0 0 0 0 0 0 0 0 0 0 0 0 0 0 0 0 0 0 0 0
0 0 0 0 0 0 0 0 0 0 0 0 0 0 0 0 0.0114275563738333 0 0 0 0.0106864457148397 0 0.007267662112178 0 0 0 0 0 0 0 0 0 0 0 0 0 0 0 0 0 0 0 0 0 0 0 0 0 0.0121361729731359 0 0 0 0 0 0 0 0 0 0 0.0299872937661831 0 0 0 0 0 0 0 0 0 0 0 0 0 0 0 0 0 0 0 0 0 0 0 0 0 0 0 0 0 0 0 0 0 0 0 0 0 0 0 0 0 0 0 0 0 0 0 0 0 0 0 0 0 0 0 0 0 0 0 0 0 0 0 0 0 0 0 0.0136858760795197 0 0 0 0 0 0 0 0 0 0 0 0 0 0 0 0 0 0 0 0 0 0 0 0 0 0 0 0 0 0 0 0 0 0 0 0 0 0 0 0.0260898027023569 0 0 0 0.0124637715815288 0.0621658684923343 0 0 0 0 0 0 0 0 0 0 0 0 0 0 0 0 0 0 0.0087051947491516 0 0 0 0 0 0 0.00647588389203324 0 0 0 0 0 0 0 0 0 0.127199891722092 0.0558604078470949 0 0 0 0 0 0 0 0 0 0 0 0 0 0 0 0 0 0 0 0 0 0 0 0 0 0 0 0 0 0 0 0 0 0 0 0 0 0 0 0 0 0 0 0 0 0 0 0 0 0 0 0.0160570127125326 0 0.0230234332913182 0.210599407432682 0 0 0.352341692174025 0.0138266263831612 0 0 0 0 0 0 0 0 0 0 0 0 0 0 0 0 0 0 0 0 0 0 0 0 0 0 0 0 0 0 0 0 0 0 0 0 0 0 0 0 0 0 0 0 0 0 0 0
0 0 0 0 0 0 0 0 0 0 0 0 0 0 0 0 0 0 0 0 0 0 0 0 0 0 0 0 0 0 0 0 0 0 0 0 0 0 0 0 0 0 0 0 0 0 0 0 0 0 0 0 0 0 0 0 0 0 0 0 0 0 0 0 0 0 0 0 0 0 0 0 0 0 0 0 0 0 0 0 0 0 0 0 0 0 0 0 0 0 0 0 0 0 0 0 0 0 0 0 0 0 0 0 0 0 0 0 0 0 0 0 0 0 0 0 0 0 0 0 0 0 0 0 0 0 0 0 0 0 0 0 0 0 0 0 0 0 0 0 0 0 0 0 0 0 0 0 0 0 0 0 0 0 0 0 0 0 0 0 0 0 0 0 0 0 0 0 0 0 0 0 0 0 0 0 0 0 0 0 0 0 0 0 0 0 0 0 0 0 0 0 0 0 0 0 0 0 0 0 0 0 0 0 0 0 0 0 0 0 0 0 0 0 0 0 0 0 0 0 0 0 0 0.0186336398739908 0 0 0 0 0 0 0 0 0 0 0 0 0 0 0 0 0 0.0128107012672904 0 0 0 0 0 0 0 0 0 0 0 0 0 0 0 0 0 0.562540016803846 0 0 0 0 0 0 0 0 0 0 0 0.182286207658684 0 0.223729434396189 0 0 0 0 0 0 0 0 0 0 0 0 0 0 0 0 0 0 0 0 0 0 0 0 0 0 0 0 0 0 0 0 0 0 0 0 0 0 0 0 0 0 0
0 0 0 0 0 0 0 0 0 0 0 0 0 0 0 0 0 0 0 0 0 0 0 0 0 0 0 0 0 0 0 0 0 0 0 0 0 0 0 0 0 0 0 0 0 0 0 0 0 0 0 0 0 0 0 0 0 0 0 0 0 0 0 0 0 0 0 0 0 0 0 0 0 0 0 0 0 0 0 0 0 0 0 0 0 0 0 0 0 0 0 0 0 0 0 0 0 0 0 0 0 0 0 0 0 0 0 0 0 0 0 0 0 0 0 0 0 0 0 0 0 0 0 0 0 0 0 0 0 0 0 0 0 0 0 0 0 0 0 0 0 0 0 0 0 0 0 0 0 0 0 0 0 0 0 0 0 0 0 0 0 0 0 0 0 0 0 0 0 0 0 0 0 0 0 0 0 0 0 0 0 0 0 0 0 0 0 0 0 0 0 0 0 0 0 0 0 0 0 0 0 0 0 0 0 0 0 0 0 0 0 0 0 0 0 0 0 0 0 0.114358311186563 0 0 0 0 0 0 0 0 0 0 0 0 0 0 0 0 0 0 0 0 0 0 0 0 0 0 0 0 0 0 0 0 0 0 0 0 0 0 0 0 0 0 0 0 0 0 0 0 0 0 0.170291992615762 0 0.479468002065386 0.179589433718978 0 0 0 0 0 0 0 0 0 0 0 0 0 0 0 0 0 0 0 0 0 0 0 0 0 0 0 0.0562922604133112 0 0 0 0 0 0 0 0 0 0 0 0 0 0 0
0 0 0 0 0 0 0 0 0 0 0 0 0 0 0 0 0 0 0 0 0 0 0 0 0 0 0 0 0 0 0 0 0 0 0 0 0 0 0 0 0 0 0 0 0 0 0 0 0 0 0 0 0 0 0 0 0 0 0 0 0 0 0 0 0 0 0 0 0 0 0 0 0 0 0 0 0 0 0 0 0 0 0 0 0 0 0 0 0 0 0 0 0 0 0 0 0 0 0 0 0 0 0 0 0 0 0 0 0 0 0 0 0 0 0 0 0 0 0 0 0 0 0 0 0 0 0 0 0 0 0 0 0 0 0 0 0 0 0 0 0 0 0 0 0 0 0 0 0 0 0 0 0 0 0 0 0 0.0350112746535329 0 0 0 0.0684077677990226 0 0.0114587231207506 0.0939893120518015 0 0 0 0 0 0 0 0 0 0 0.0686361983738138 0 0 0.00602083318436959 0 0 0 0 0.0229100053891009 0 0 0 0 0 0 0 0 0 0 0 0 0 0 0 0 0 0 0 0 0 0 0 0 0 0 0.0420844717542691 0 0 0 0 0 0 0 0.0361873173825959 0.045289155327195 0 0 0 0 0 0.0142826251292536 0 0 0 0 0 0 0 0 0 0 0 0 0 0 0 0 0 0 0 0 0 0 0 0 0 0 0 0 0 0 0 0 0 0 0 0 0 0 0 0 0 0 0 0 0 0.116304137219553 0 0 0.0757687737284708 0 0.0136344300424122 0.350014974843859 0 0 0 0 0 0 0 0 0 0 0 0 0 0 0 0 0 0 0 0 0 0 0 0 0 0 0 0 0 0 0 0 0 0 0 0 0 0 0
0 0 0 0 0 0 0 0 0 0 0 0 0 0 0 0 0 0 0 0 0 0 0 0 0 0 0 0 0 0 0 0 0 0 0 0 0 0 0 0 0 0 0 0 0 0 0 0 0 0 0 0 0 0 0 0 0 0 0 0 0 0 0 0 0 0 0 0 0 0 0 0 0 0 0 0 0 0 0 0 0 0 0 0 0 0 0 0 0 0 0 0 0 0 0 0 0 0 0 0 0 0 0 0 0 0 0 0 0 0 0 0 0 0 0 0 0 0 0 0 0 0 0 0 0 0 0 0 0 0 0 0 0 0 0 0 0 0 0 0 0 0 0 0 0 0 0 0 0 0 0 0 0 0 0 0 0 0 0 0 0 0 0 0 0 0 0 0 0 0 0 0 0 0 0 0 0 0 0 0 0 0 0 0 0 0 0 0 0 0 0 0 0 0 0 0 0 0 0 0 0 0 0 0 0 0 0 0 0 0 0 0 0 0 0 0 0 0 0 0 0.0866691619028749 0 0 0.0173871421958341 0 0 0 0 0 0 0.0161861095682473 0 0 0.0289895103820202 0 0 0 0 0 0 0 0 0 0 0 0 0 0.0170784739218121 0 0 0 0 0 0 0 0 0 0 0 0 0.0534835291219305 0 0 0 0 0 0 0 0 0 0.203686591010676 0.175016775670056 0 0 0.0418489862770467 0.359653719949502 0 0 0 0 0 0 0 0 0 0 0 0 0 0 0 0 0 0 0 0 0 0 0 0 0 0 0 0 0 0 0 0 0 0 0 0 0 0 0 0 0
0 0 0 0 0 0 0 0 0 0 0 0 0 0 0 0 0 0 0 0 0 0 0 0 0 0 0 0 0 0 0 0 0 0 0 0 0 0 0 0 0 0 0 0 0 0 0 0 0 0 0 0 0 0 0 0 0 0 0 0 0 0 0 0 0 0 0 0 0 0 0 0 0 0 0 0 0 0 0 0 0 0 0 0 0 0 0 0 0 0 0 0 0 0 0 0 0 0 0 0 0 0 0 0 0 0 0 0 0 0 0 0 0 0 0 0 0 0 0 0 0 0 0 0 0 0 0 0 0 0 0 0 0 0 0 0 0 0 0 0 0 0 0 0 0 0 0 0 0 0 0 0 0 0 0 0 0 0 0 0 0 0 0 0 0 0 0 0 0 0 0 0 0 0 0 0.0904887072471556 0 0.024862390788946 0 0 0 0 0 0 0 0 0 0 0 0 0 0 0 0 0 0 0 0 0 0 0 0 0 0 0 0 0 0 0 0 0 0 0 0 0 0 0 0 0.050847661038572 0 0 0 0 0 0 0 0 0 0 0 0 0 0 0.029227479991789 0 0 0 0 0 0 0 0 0 0 0 0 0 0 0 0 0 0 0 0 0 0 0 0 0 0 0 0 0 0 0 0 0 0 0 0 0 0 0.414953271404278 0.0570466983062035 0 0.255386478184054 0 0.0771873130390023 0 0 0 0 0 0 0 0 0 0 0 0 0 0 0 0 0 0 0 0 0 0 0 0 0 0 0 0 0 0 0 0 0 0 0 0 0 0 0
0 0 0 0 0 0 0 0 0 0 0 0 0 0 0 0 0 0 0 0 0 0 0 0 0 0 0 0 0 0 0 0 0 0 0 0 0 0 0 0 0 0 0 0 0 0 0 0 0 0 0 0 0 0 0 0 0 0 0 0 0 0 0 0 0 0 0 0 0 0 0 0 0 0 0 0 0 0 0 0 0 0 0 0 0 0 0 0 0 0 0 0 0 0 0 0 0 0 0 0 0 0 0 0 0 0 0 0 0 0 0 0 0 0 0 0 0 0 0 0 0 0 0 0 0 0 0 0 0 0 0 0 0 0 0 0 0 0 0 0 0 0 0 0 0 0 0 0 0 0 0 0 0 0 0 0 0 0 0 0 0 0 0 0 0 0 0 0 0 0 0 0 0 0.0221971419910721 0 0 0 0.0223705809586582 0 0 0 0 0 0 0 0 0 0 0 0 0 0 0 0 0 0 0 0 0 0 0 0 0 0 0 0 0 0 0.0208089382837653 0 0 0 0 0 0 0 0 0 0.0294478788731247 0 0.0212081254897681 0 0 0 0 0 0.0186920279692068 0 0 0 0.0084465742105681 0 0 0.021698746930798 0 0 0 0 0 0 0 0 0 0 0.00850606715061491 0 0 0 0 0 0 0 0 0 0 0 0 0 0 0 0.0165524050395482 0 0 0 0.368399219971178 0.0455678878064987 0 0.0240434887651411 0 0 0 0 0 0.109684670309817 0.0571365094646737 0 0.0201939164402613 0.0270334522802943 0 0 0 0.158012368065011 0 0 0 0 0 0 0 0 0 0 0 0 0 0 0 0 0 0 0 0 0 0 0 0 0 0 0 0 0 0 0 0 0 0 0
0 0 0 0 0 0 0 0 0 0 0 0 0 0 0 0 0 0 0 0 0 0 0 0 0 0 0 0 0 0 0 0 0 0 0 0 0 0 0 0 0 0 0 0 0 0 0 0 0 0 0 0 0 0 0 0 0 0 0 0 0 0 0 0 0 0 0 0 0 0 0 0 0 0 0 0 0 0 0 0 0 0 0 0 0 0 0 0 0 0 0 0 0 0 0 0 0 0 0 0 0 0 0 0 0 0 0 0 0 0 0 0 0 0 0 0 0 0 0 0 0 0 0 0 0 0 0 0 0 0 0 0 0 0 0 0 0 0 0 0 0 0 0 0 0 0 0 0 0 0 0 0 0 0 0 0 0 0 0 0 0 0 0 0 0 0 0 0 0 0 0 0 0 0 0 0 0 0 0 0 0 0 0 0 0 0 0 0 0 0 0 0 0 0 0 0 0 0 0 0 0 0 0 0 0 0 0 0 0 0 0 0 0 0 0 0 0 0 0 0 0 0 0 0 0 0 0 0 0 0 0 0 0 0 0 0 0 0 0 0 0 0 0 0 0 0 0 0 0 0 0 0 0 0 0 0 0 0 0 0 0 0 0 0 0.419846097946377 0 0 0 0 0 0 0 0.145156874199948 0 0 0.175467397219939 0 0 0 0 0 0.259529630633735 0 0 0 0 0 0 0 0 0 0 0 0 0 0 0 0 0 0 0 0 0 0 0 0 0 0 0 0 0 0 0 0 0 0 0
0 0 0 0 0 0 0 0 0 0 0 0 0 0 0 0 0 0 0 0 0 0 0 0 0 0 0 0 0 0 0 0 0 0 0 0 0 0 0 0 0 0 0 0 0 0 0 0 0 0 0 0 0 0 0 0 0 0 0 0 0 0 0 0 0 0 0 0 0 0 0 0 0 0 0 0 0 0 0 0 0 0 0 0 0 0 0 0 0 0 0 0 0 0 0 0 0 0 0 0 0 0 0 0 0 0 0 0 0 0 0 0 0 0 0 0 0 0 0 0 0 0 0 0 0 0 0 0 0 0 0 0 0 0 0 0 0 0 0 0 0 0 0 0 0 0 0 0 0 0 0 0 0 0 0 0 0 0.0453592576862596 0 0 0 0.0696363964266958 0 0 0.133405641503487 0 0 0 0 0 0 0 0 0 0 0.200215057956832 0 0 0 0 0 0 0 0.0215183500251891 0 0 0 0 0 0 0 0 0 0 0 0 0 0 0 0 0 0 0 0 0 0 0 0 0 0 0 0 0 0 0.00874322344074319 0 0 0 0.0248921534291898 0.0324189406111016 0 0 0 0 0 0 0 0 0 0 0 0 0 0 0 0 0 0 0 0 0 0 0 0 0 0 0 0 0 0 0 0 0 0 0 0 0 0 0 0 0 0 0 0 0 0 0 0 0 0 0 0 0.383462366923439 0 0.0154409178341669 0.0241720171223126 0 0 0 0 0.0253371641150954 0 0 0 0 0 0 0 0 0 0 0 0 0 0 0 0 0 0 0 0 0 0 0 0.015398512925488 0 0 0 0 0 0 0 0 0 0 0 0
0 0 0 0 0 0 0 0 0 0 0 0 0 0 0 0 0 0 0 0 0 0 0.0159058485523448 0 0 0 0 0 0 0 0 0 0 0 0 0 0 0 0 0 0 0 0 0 0 0 0 0 0 0 0 0 0 0 0 0 0 0 0 0.0697883850439132 0.0257486583275592 0 0 0 0 0 0 0 0 0 0 0 0 0 0 0 0 0 0 0 0 0 0 0 0 0 0 0 0 0 0 0 0 0 0 0 0 0 0 0 0 0 0 0 0 0 0 0 0 0 0 0 0 0 0 0 0 0 0 0 0 0.00857834794721055 0 0 0 0 0 0.0746140347800844 0 0 0 0 0 0 0 0 0 0 0 0 0 0 0 0 0 0 0 0 0 0 0 0 0 0 0 0 0 0 0 0 0 0 0 0.0668650753002104 0.0456790409451713 0 0 0 0.0688161973397614 0 0 0 0 0.0419434007501456 0 0 0 0 0 0 0 0 0 0 0 0 0 0 0 0 0 0 0 0 0 0 0 0 0 0 0 0 0 0 0 0 0 0 0 0 0 0 0 0 0 0 0 0.120609884424479 0.0240081447699593 0 0 0 0 0 0 0 0 0 0 0 0 0 0 0 0 0 0 0 0 0 0 0 0 0 0 0 0 0 0 0 0 0 0 0 0 0 0 0 0 0 0 0 0 0 0 0 0 0 0 0 0 0 0 0 0 0 0 0 0 0.117710775532484 0.319732206286678 0 0 0 0 0 0 0 0 0 0 0 0 0 0 0 0 0 0 0 0 0 0 0 0 0 0 0 0 0 0 0 0 0 0 0 0
0 0 0 0 0 0 0 0 0 0 0 0 0 0 0 0 0 0 0 0 0 0 0 0 0 0 0 0 0 0 0 0 0 0 0 0 0 0 0 0 0 0 0 0 0 0 0 0 0 0 0 0 0 0.01556928748818 0 0 0 0 0 0.0627061246379178 0 0 0 0 0 0 0 0 0 0 0 0 0 0 0 0 0 0 0 0 0 0 0 0 0 0 0 0 0 0 0 0 0 0 0 0 0 0 0 0 0 0 0 0 0 0 0 0 0 0 0 0 0 0 0 0 0 0 0 0 0 0 0 0 0 0 0 0.0276138127034322 0 0 0 0 0 0 0 0 0 0 0 0 0 0 0 0 0 0 0 0 0 0 0 0 0 0 0 0 0 0 0 0 0 0 0 0 0 0 0 0 0 0 0 0 0 0.236243451728542 0 0 0 0.0709412828353967 0 0 0 0 0 0 0 0 0 0 0 0 0 0 0 0 0 0 0 0 0 0 0 0 0 0 0 0 0 0.0340269713205135 0.088598618619231 0 0 0 0 0 0 0 0 0 0 0 0 0 0 0 0 0 0 0 0 0 0 0 0 0.0137295291554267 0 0 0 0 0 0 0 0 0 0 0 0 0 0 0 0 0 0 0 0 0 0 0 0 0 0 0 0 0 0 0.0271022079722487 0 0 0 0 0 0 0 0 0 0 0 0 0 0.170744666518953 0 0 0.252724047020159 0 0 0 0 0 0 0 0 0 0 0 0 0 0 0 0 0 0 0 0 0 0 0 0 0 0 0 0 0 0 0 0 0 0 0
0 0 0 0 0 0 0 0 0 0 0 0 0 0 0 0 0 0 0 0 0.012453213489298 0 0.00690447846441017 0 0 0 0 0 0 0 0 0 0 0 0 0 0 0 0 0 0 0 0 0 0 0 0 0 0 0 0 0 0 0 0 0 0 0 0 0.0990950995964896 0 0 0.0218289818424178 0 0 0 0 0 0 0 0 0 0 0 0 0 0 0 0 0 0 0 0 0 0 0 0 0 0 0 0 0 0 0 0 0 0 0 0 0 0 0 0 0 0 0 0 0 0 0 0 0 0 0 0 0 0 0 0 0 0 0 0 0 0 0 0 0.0771617746696431 0 0 0 0 0 0 0 0 0 0 0 0 0 0 0 0 0 0 0 0 0 0 0 0 0 0 0 0 0 0 0 0 0 0.0328316453523886 0 0.0406509964736014 0.0921198223429119 0 0 0 0 0 0 0 0 0 0 0.160009281955027 0 0.0234433553727956 0 0 0 0 0.010717534102789 0.027421732803373 0 0 0 0 0 0 0 0 0 0 0 0 0 0 0 0 0 0 0 0 0 0 0 0 0 0 0 0 0 0 0 0 0 0 0.0770294606062847 0 0 0 0 0 0 0 0 0 0.016843017055383 0 0 0 0 0.00783115957510654 0 0 0 0 0 0 0 0 0 0 0 0 0 0 0 0 0 0 0 0 0 0 0 0 0 0 0 0 0 0 0 0 0 0 0 0 0 0 0 0 0 0 0 0.0419432677941805 0.2517151785039 0 0 0 0 0 0 0 0 0 0 0 0 0 0 0 0 0 0 0 0 0 0 0 0 0 0 0 0 0 0 0 0 0 0 0 0 0 0
0 0 0 0 0 0 0 0 0 0 0 0 0 0 0 0 0 0 0 0 0 0 0 0 0 0 0 0 0 0 0 0 0 0 0 0 0 0 0 0 0 0 0 0 0 0 0 0 0 0 0 0 0 0 0 0 0 0 0 0 0 0 0 0 0 0 0 0 0 0 0 0 0 0 0 0 0 0 0 0 0 0 0 0 0 0 0 0 0 0 0 0 0 0 0 0 0 0 0 0 0 0 0 0 0 0 0 0 0 0 0 0 0 0 0 0 0 0 0 0 0 0 0 0 0 0 0 0 0 0 0 0 0 0 0 0 0 0 0 0 0 0 0 0 0 0 0 0 0 0 0 0 0 0 0 0 0 0 0 0 0 0 0 0 0 0 0 0 0 0 0 0 0 0 0 0 0 0 0 0 0 0 0 0 0 0 0 0 0 0 0 0 0 0 0 0 0 0 0 0 0 0 0 0 0 0 0 0 0 0 0 0 0 0 0 0 0 0 0.0332092653023505 0 0 0 0 0 0 0 0.0263183427521128 0 0 0 0 0 0 0.00784687120850692 0 0 0 0 0 0 0 0 0 0 0 0 0 0 0 0 0 0 0 0 0 0 0 0 0 0 0 0 0 0 0.116459493164825 0 0 0 0 0 0 0 0 0 0 0.459688416291862 0.0868927511485585 0 0 0.269584860131784 0 0 0 0 0 0 0 0 0 0 0 0 0 0 0 0 0 0 0 0 0 0 0 0 0 0 0 0 0 0 0 0 0 0 0 0 0
0 0 0 0 0 0 0 0 0 0 0 0 0 0 0 0 0 0 0 0 0 0 0 0 0 0 0 0 0 0 0 0 0 0 0 0 0 0 0 0 0 0 0 0 0 0 0 0 0 0 0 0 0 0 0 0 0 0 0 0 0 0 0 0 0 0 0 0 0 0 0 0 0 0 0 0 0 0 0 0 0 0 0 0 0 0 0 0 0 0 0 0 0 0 0 0 0 0 0 0 0 0 0 0 0 0 0 0 0 0 0 0 0 0 0 0 0 0 0 0 0 0 0 0 0 0 0 0 0 0 0 0 0 0 0 0 0 0 0 0 0 0 0 0 0 0 0 0 0 0 0 0 0 0 0 0 0 0 0 0 0 0 0 0 0 0 0.022708747227727 0 0.0240897846023655 0.047921110770878 0.146838106317155 0 0 0 0 0 0 0 0 0 0 0 0.0234559245695109 0 0 0.00312099492205889 0.00960896887920521 0 0.0115739761874568 0 0.103399192676702 0 0 0 0 0 0 0 0 0 0.0624164170643121 0.126849904851517 0 0.266146042054795 0 0 0.00316179337988641 0 0 0 0 0 0 0 0 0 0 0 0 0 0 0 0.0733690753379694 0 0 0 0 0 0 0 0 0 0 0 0 0 0.00663831362623271 0 0 0 0.007138219899613 0 0 0 0 0 0 0 0 0 0 0 0 0 0.00164307558848807 0.00233543837705087 0.015789776796875 0 0 0 0 0 0 0.0153540014855788 0 0 0 0 0 0 0 0 0 0 0 0 0 0 0 0 0 0 0 0 0 0 0 0 0 0 0.0140105083421444 0 0 0 0 0 0 0 0 0 0.00632414629693363 0 0 0 0 0 0 0 0 0 0 0 0.00209267357507713 0 0 0.00401380717046716 0
0 0 0 0 0 0 0 0 0 0 0 0 0 0 0 0 0 0 0 0 0 0 0 0 0 0 0 0 0 0 0 0 0 0 0 0 0 0 0 0 0 0 0 0 0 0 0 0 0 0 0 0 0 0 0 0 0 0 0 0 0 0 0 0 0 0 0 0 0 0 0 0 0 0 0 0 0 0 0 0 0 0 0 0 0 0 0 0 0 0 0 0 0 0 0 0 0 0 0 0 0 0 0 0 0 0 0 0 0 0 0 0 0 0 0 0 0 0 0 0 0 0 0 0 0 0 0 0 0 0 0 0 0 0 0 0 0 0 0 0 0 0 0 0 0 0 0 0 0 0 0 0 0 0 0 0 0 0 0 0 0 0 0 0 0 0 0 0 0 0 0 0 0 0 0 0 0 0.178596126221805 0 0 0 0 0 0 0 0 0 0 0 0 0 0 0 0 0 0 0 0 0 0 0 0 0 0 0 0 0 0 0 0 0 0 0 0 0 0 0 0 0 0 0 0 0 0 0 0 0 0 0 0 0 0 0 0 0 0 0 0.540427161949836 0 0 0 0 0 0 0 0 0 0 0 0 0 0 0 0 0 0 0 0 0 0 0 0 0 0 0 0 0 0 0 0 0 0 0 0 0 0 0 0 0 0 0 0 0 0 0 0 0 0 0 0 0 0 0 0.280976711828358 0 0 0 0 0 0 0 0 0 0 0 0 0 0 0 0 0 0 0 0 0 0 0
0 0 0 0 0 0 0 0 0 0 0 0 0 0 0 0 0 0 0 0 0 0 0 0 0 0 0 0 0 0 0 0 0 0 0 0 0 0 0 0 0 0 0 0 0 0 0 0 0 0 0 0 0 0 0 0.00233394295492143 0 0 0 0 0 0 0 0 0 0 0 0 0 0 0 0 0 0 0 0 0 0 0 0 0 0 0 0 0 0 0 0 0 0 0 0 0 0 0 0 0 0 0 0 0 0 0 0 0 0 0 0 0 0 0 0 0 0 0 0 0 0 0 0 0 0 0 0 0 0 0 0 0 0 0 0 0 0 0 0 0 0 0 0 0 0 0 0 0 0 0 0 0 0 0 0 0 0 0 0 0.0190487575557266 0 0.0916071662814526 0.011628907540022 0 0.025051098817889 0 0 0 0 0 0 0 0 0 0 0 0 0 0.00487948580874353 0 0 0.0107781613071808 0 0 0 0.00994508918179566 0.00584619526184762 0 0 0 0 0.00242899204953882 0 0 0 0.075172930425314 0.00927244736027719 0 0 0 0.0300359858751879 0 0 0 0 0 0 0 0 0 0 0 0 0 0 0 0 0 0 0.0317931110805444 0 0 0 0 0 0 0 0 0 0 0 0 0 0.00926992337477016 0 0 0 0 0 0 0 0 0 0 0 0 0.0133237717765744 0.00507596209917355 0 0 0 0.00854608965457895 0 0 0.00887823809703633 0 0.00426550450512102 0 0 0 0 0 0 0 0 0 0 0 0 0 0 0 0 0 0 0 0 0 0 0 0 0 0 0 0 0 0 0 0.0848397686406549 0.00870346451151411 0.132557362288319 0.1894130779439 0.0794542471746044 0 0 0 0 0 0.0208579715167793 0 0 0 0 0 0 0 0 0 0 0 0 0.104992346916532 0 0 0 0 0 0 0 0
0 0 0 0 0 0 0 0 0 0 0 0 0 0 0 0 0 0 0 0 0 0 0 0 0 0 0 0 0 0 0 0 0 0 0 0 0 0 0 0 0 0 0 0 0 0 0 0 0 0 0 0 0 0 0 0.00889325443923122 0 0 0 0 0 0 0 0 0 0 0 0 0 0 0 0 0 0 0 0 0 0 0 0 0 0 0 0 0 0 0 0 0 0 0 0 0 0 0 0 0 0 0 0 0 0 0 0 0 0 0 0 0 0 0 0 0 0 0 0 0 0 0 0 0 0 0 0 0 0 0 0 0 0 0 0 0 0 0 0 0 0 0 0 0 0 0 0 0 0 0 0 0 0 0 0 0 0 0 0 0.0113938255876735 0 0.0308606182186611 0.01543666522582 0 0 0 0 0 0 0 0 0 0 0 0 0 0 0 0 0 0 0 0 0 0 0 0 0 0 0 0 0 0 0 0 0 0 0 0 0 0.0218510413853291 0 0 0 0 0 0 0 0 0 0 0 0 0 0 0 0 0 0 0.126196767401259 0 0 0 0 0 0 0 0 0 0 0 0 0 0 0 0 0 0 0 0 0 0 0 0 0 0 0.0201704301286388 0 0 0 0 0 0 0 0 0 0 0 0 0 0 0 0 0 0 0 0 0 0 0 0 0 0 0 0 0 0 0 0 0 0 0 0 0 0 0 0 0.381174932617988 0 0.012831432393962 0 0.174663185087592 0.110116947655575 0 0 0 0 0 0.0296991369318706 0 0 0 0 0 0 0 0 0 0 0 0 0.0567117629263998 0 0 0 0 0 0 0 0
0 0 0 0 0 0 0 0 0 0 0 0 0 0 0 0 0 0 0 0 0 0 0 0 0 0 0 0 0 0 0 0 0 0 0 0 0 0 0 0 0 0 0 0 0 0 0 0 0 0 0 0 0 0 0 0 0 0 0 0 0 0 0 0 0 0 0 0 0 0 0 0 0 0 0 0 0 0 0 0 0 0 0 0 0 0 0 0 0 0 0 0 0 0 0 0 0 0 0 0 0 0 0 0 0 0 0 0 0 0 0 0 0 0 0 0 0 0 0 0 0 0 0 0 0 0 0 0 0 0 0 0 0 0 0 0 0 0 0 0 0 0 0 0 0 0 0 0 0 0 0 0 0 0 0 0 0 0 0.0466623768009133 0.124389261940848 0 0 0 0 0 0 0 0 0 0 0 0 0 0 0 0 0 0 0 0 0 0 0 0 0 0 0 0 0 0 0 0 0 0.0120376754555258 0 0 0 0.283946032285809 0 0 0 0 0 0 0 0 0 0 0 0 0 0 0 0 0.00840752699027042 0 0 0 0 0 0 0 0 0 0 0 0 0 0 0 0 0 0 0 0 0 0 0 0 0 0 0 0 0.0769563641460053 0 0 0 0 0 0 0 0 0 0 0 0 0 0 0 0 0 0 0 0 0 0 0 0 0 0 0 0 0 0 0 0 0 0 0 0 0 0 0 0 0.0308597837987844 0.0101263048994005 0 0.0177170491252334 0.0579268769405388 0.212907377961947 0 0 0 0 0.105215847707769 0 0 0 0 0 0 0.0128475219469548 0 0 0 0 0 0 0 0 0 0 0 0 0 0 0
0 0 0 0 0 0 0 0 0 0 0 0 0 0 0 0 0 0 0 0 0 0 0 0 0 0 0 0 0 0 0 0 0 0 0 0 0 0 0 0 0 0 0 0 0 0 0 0 0 0 0 0 0 0 0 0 0 0 0 0 0 0 0 0 0 0 0 0 0 0 0 0 0 0 0 0 0 0 0 0 0 0 0 0 0 0 0 0 0 0 0 0 0 0 0 0 0 0 0 0 0 0 0 0 0 0 0 0 0 0 0 0 0 0 0 0 0 0 0 0 0 0 0 0 0 0 0 0 0 0 0 0 0 0 0 0 0 0 0 0 0 0 0 0 0 0 0 0 0 0 0 0 0 0 0 0 0.0484380329239176 0 0.118948193435905 0.0215832606129754 0.031126492189844 0.0356898268843574 0 0 0 0 0 0 0 0 0 0 0 0 0.0203638281495988 0.00899360744666851 0 0 0.0197145280145748 0 0 0 0.0174071928002873 0.0111915566979457 0 0 0 0 0.00491914741116252 0 0 0 0.0843925230425158 0 0 0.00671275760997045 0 0.0374495677670715 0 0 0 0 0 0 0 0.00515762576055258 0 0 0 0 0 0 0 0 0 0 0 0 0 0.00439541335573541 0 0 0 0 0 0 0 0 0 0 0.017443727626923 0 0 0 0 0 0 0 0 0 0 0 0 0.0126785545431147 0.00940882419779522 0 0 0.0020569977817937 0.0210381151176827 0.00966376195135114 0 0.0287718686573164 0 0.00751494117287748 0 0 0 0 0 0 0 0 0 0 0 0 0 0 0 0 0 0 0 0 0 0 0 0 0 0 0 0 0 0 0.228772318807968 0 0.00862363355308968 0 0.106746338570077 0.0212637198103507 0 0 0 0 0 0.0318011480589424 0 0 0 0 0 0 0 0 0 0 0 0 0.0177324960476345 0 0 0 0 0 0 0 0
0 0 0 0 0 0 0 0 0 0 0 0 0 0 0 0 0 0 0 0 0 0 0 0 0 0 0 0 0 0 0 0 0 0 0 0 0 0 0 0 0 0 0 0 0 0 0 0 0 0 0 0 0 0 0 0.00547523873497555 0 0 0 0 0 0 0 0 0 0 0 0 0 0 0 0 0 0 0 0 0 0 0 0 0 0 0 0 0 0 0 0 0 0 0 0 0 0 0 0 0 0 0 0 0 0 0 0 0 0 0 0 0 0 0 0 0 0 0 0 0 0 0 0 0 0 0 0 0 0 0 0 0 0 0 0 0 0 0 0 0 0 0 0 0 0 0 0 0 0 0 0 0 0 0 0 0 0 0 0 0.00805763101279655 0 0.0597875926783458 0.0630278637281281 0.0584003852291403 0.00844033824221295 0 0 0 0 0 0 0 0 0 0 0 0 0 0 0 0 0.00287999523370467 0 0 0 0.00178193101826825 0 0 0 0 0 0 0 0 0 0.013540584926811 0.0145984680209846 0 0.00257928220016577 0 0.0605355213803676 0 0 0 0 0 0 0 0.00365511960841011 0 0 0 0 0 0 0 0 0.00216883419521849 0 0.00426063290455826 0 0 0 0 0 0 0 0 0 0 0 0 0 0 0 0 0.00173492806398753 0 0 0 0 0 0 0 0 0 0.0385547987669542 0.00747956964847349 0 0 0.00359108503060577 0.00379990546618208 0 0 0.00252291932083032 0 0 0 0 0 0 0 0.00584080069333802 0 0 0 0 0 0 0 0 0 0 0 0 0 0 0 0 0 0 0 0 0 0 0 0 0.183055053152132 0.0375706128528045 0.0157888739973281 0.0597757628879497 0 0.20536140199625 0 0.0017430507949302 0 0 0.00654954306113188 0.0988523871157572 0 0 0 0 0 0 0 0 0 0 0 0 0.0158225119375141 0 0 0 0.00276737609974307 0 0 0 0
0 0 0 0 0 0 0 0 0 0 0 0 0 0 0 0 0 0 0 0 0 0 0 0 0 0 0 0 0 0 0 0 0 0 0 0 0 0 0 0 0 0 0 0 0 0 0 0 0 0 0 0 0 0 0 0 0 0 0 0 0 0 0 0 0 0 0 0 0 0 0 0 0 0 0 0 0 0 0 0 0 0 0 0 0 0 0 0 0 0 0 0 0 0 0 0 0 0 0 0 0 0 0 0 0 0 0 0 0 0 0 0 0 0 0 0 0 0 0 0 0 0 0 0 0 0 0 0 0 0 0 0 0 0 0 0 0 0 0 0 0 0 0 0 0 0 0 0 0 0 0 0 0 0 0 0.0172470715594681 0.00309868618112056 0.00518663636115972 0.0245329538898377 0.0443155550259497 0.0326365396295765 0 0 0 0 0 0 0 0 0 0 0 0 0 0 0 0.00457739950512329 0 0 0 0 0 0 0 0 0 0 0.00220882331255144 0 0 0 0 0 0.0341252504998328 0.00212930880687617 0.00348867785044677 0 0.14456351594782 0 0 0 0 0 0 0 0.00598375861387483 0 0 0 0 0 0 0 0 0.00852119846764948 0 0 0 0 0 0 0 0 0 0 0 0 0 0 0 0 0 0 0 0 0 0 0 0 0 0 0 0 0.0604973668223219 0.00432017112379165 0 0 0.00373408247287608 0.0105077800896631 0 0 0 0 0 0 0 0 0 0 0 0 0 0 0 0 0 0 0 0 0 0 0 0 0 0 0 0 0 0 0 0 0 0 0 0.0677257672139577 0.0208913316901058 0.0511831265664337 0.010502106954964 0.18112728466105 0 0 0 0 0 0.0235548869263665 0.202087696005268 0 0 0 0 0 0.00790418212204601 0 0.00586917005564556 0.00648282096057994 0 0.00303523987660317 0 0 0 0 0 0.00796161080704013 0 0 0 0
0 0 0 0 0 0 0 0 0 0 0 0 0 0 0 0 0 0 0 0 0 0 0 0 0 0 0 0 0 0 0 0 0 0 0 0 0 0 0 0 0 0 0 0 0 0 0 0 0 0 0 0 0 0 0 0 0 0 0 0 0 0 0 0 0 0 0 0 0 0 0 0 0 0 0 0 0 0 0 0 0 0 0 0 0 0 0 0 0 0 0 0 0 0 0 0 0 0 0 0 0 0 0 0 0 0 0 0 0 0 0 0 0 0 0 0 0 0 0 0 0 0 0 0 0 0 0 0 0 0 0 0 0 0 0 0 0 0 0 0 0 0 0 0 0 0 0 0 0 0 0 0 0 0 0 0 0 0 0 0 0 0.0390131598485511 0 0.0156139271977067 0.0171105599139288 0 0 0 0 0 0 0 0 0 0 0.0225644878582039 0 0 0.0319262254190588 0 0 0 0.187976374857051 0.0792660225648886 0 0 0 0 0 0 0 0 0 0 0 0 0 0 0 0 0 0.00797738150709281 0.0057202468738663 0.0656135490520759 0 0 0 0 0 0 0 0 0.0286006174315755 0 0.0021698175811629 0 0 0 0.123820315196759 0 0 0 0 0.0334972962139056 0 0 0 0.0426817197837106 0.0647419613202213 0 0 0 0 0 0 0 0 0.00622024586576093 0 0 0 0 0.00269676800807849 0 0 0 0 0 0.00206561452072783 0.00338994812010423 0 0 0 0.00135517721724697 0 0 0 0 0 0 0 0 0 0 0 0 0 0 0 0 0 0 0 0 0 0 0 0 0 0 0 0 0.0235331999454363 0 0 0 0 0 0 0 0 0 0.184461501758673 0 0 0 0 0 0 0 0 0 0 0 0.00249976666958359 0 0 0.00548411527463002 0 0 0 0 0 0 0 0 0
0 0 0 0 0 0 0 0 0 0 0 0 0 0 0 0 0 0 0 0 0 0 0 0 0 0 0 0 0 0 0 0 0 0 0 0 0 0 0 0 0 0 0 0 0 0 0 0 0 0 0 0 0 0 0 0 0 0 0 0 0 0 0 0 0 0 0 0 0 0 0 0 0 0 0 0 0 0 0 0 0 0 0 0 0 0 0 0 0 0 0 0 0 0 0 0 0 0 0 0 0 0 0 0 0 0 0 0 0 0 0 0 0 0 0 0 0 0 0 0 0 0 0 0 0 0 0 0 0 0 0 0 0 0 0 0 0 0 0 0 0 0 0 0 0 0 0 0 0 0 0 0 0 0 0 0 0 0 0 0 0 0 0 0 0 0 0 0 0 0 0 0 0 0 0 0 0 0 0.033090895072951 0 0 0 0.0336335765726778 0 0 0 0 0 0 0 0 0 0 0 0 0 0 0.0549159663555042 0 0 0 0 0 0 0 0.0289312835826052 0 0 0 0 0 0 0 0 0 0 0 0 0 0 0 0.0220529537702081 0 0 0 0 0 0 0 0 0 0 0 0 0 0 0 0.463091920864457 0 0 0 0 0 0.0243816440531074 0 0 0 0 0 0 0 0 0 0 0 0 0 0 0 0.0175160416734989 0 0 0 0 0 0 0 0 0 0 0 0 0 0 0 0 0 0 0 0 0 0 0 0 0 0 0 0 0.0181107554405131 0 0 0 0 0 0 0 0 0 0.0356859154762626 0 0 0 0 0.0252844670356817 0 0.0308899139217204 0 0.10228540686908 0 0 0 0 0.0588867717751528 0 0.0512424875365799 0 0
0 0 0 0 0 0 0 0 0 0 0 0 0 0 0 0 0 0 0 0 0 0 0 0 0 0 0 0 0 0 0 0 0 0 0 0 0 0 0 0 0 0 0 0 0 0 0 0 0 0 0 0 0 0 0 0 0 0 0 0 0 0 0 0 0 0 0 0 0 0 0 0 0 0 0 0 0 0 0 0 0 0 0 0 0 0 0 0 0 0 0 0 0 0 0 0 0 0 0 0 0 0 0 0 0 0 0 0 0 0 0 0 0 0 0 0 0 0 0 0 0 0 0 0 0 0 0 0 0 0 0 0 0 0 0 0 0 0 0 0 0 0 0 0 0 0 0 0 0 0 0 0 0 0 0 0 0.0120529147348891 0 0 0 0 0.0870389056218777 0 0.017188948011693 0.020992338637266 0 0 0 0 0 0 0 0 0 0.00498097876610576 0.0312324373518859 0 0 0.0667499862354894 0 0 0 0.239964894485893 0.124380088734353 0 0 0 0 0 0 0 0 0 0 0 0 0 0 0 0 0 0 0 0 0 0 0 0 0 0 0 0 0.0278214185159168 0 0 0 0 0 0.0416471122645072 0 0 0 0 0.0513741337220042 0 0 0 0 0 0 0 0 0 0 0 0 0 0.0317224473956879 0 0 0 0 0 0 0 0 0 0 0 0 0 0 0 0 0 0 0 0 0 0 0 0 0 0 0 0 0 0 0 0 0 0 0 0 0 0 0 0 0 0 0 0 0 0 0 0 0 0 0 0 0.228610035212945 0 0 0 0 0 0 0 0.00675227278872003 0 0 0 0 0 0 0 0 0.00412477877820905 0 0 0 0 0.00336630874255643 0 0 0 0
0 0 0 0 0 0 0 0 0 0 0 0 0 0 0 0 0 0 0 0 0 0 0 0 0 0 0 0 0 0 0 0 0 0 0 0 0 0 0 0 0 0 0 0 0 0 0 0 0 0 0 0 0 0 0 0 0 0 0 0 0 0 0 0 0 0 0 0 0 0 0 0 0 0 0 0 0 0 0 0 0 0 0 0 0 0 0 0 0 0 0 0 0 0 0 0 0 0 0 0 0 0 0 0 0 0 0 0 0 0 0 0 0 0 0 0 0 0 0 0 0 0 0 0 0 0 0 0 0 0 0 0 0 0 0 0 0 0 0 0 0 0 0 0 0 0 0 0 0 0 0 0 0 0 0 0 0 0 0 0 0 0 0 0 0 0 0 0 0 0 0 0 0 0 0 0 0 0 0 0 0 0 0 0 0 0 0 0 0 0 0 0 0 0 0 0 0 0 0 0 0 0 0 0 0 0.0114854596529986 0 0 0 0 0 0 0 0 0 0 0 0 0 0 0 0 0 0 0 0 0 0 0 0 0 0 0 0.0418506087873989 0 0 0 0.0289790302579887 0.0594547124120946 0.0208307242380313 0.161946033772948 0.0342673966678054 0 0.0506947262558324 0.0270955136437188 0 0 0 0.0440284123888584 0 0 0.0173819899020315 0 0.00619988134558249 0 0.0920785362392425 0 0.0678256751464937 0.0218143973270495 0 0 0 0 0 0 0 0 0 0 0 0 0 0 0 0 0 0 0 0 0 0 0 0 0.0484863326648779 0 0 0 0 0 0 0 0 0 0 0 0 0 0 0.0320324400775485 0 0 0 0 0 0 0.020504116762651 0 0.0304649341981209 0 0.0848585635151977 0.0149237993472065 0 0 0 0.0827967153963223 0 0
0 0 0 0 0 0 0 0 0 0 0 0 0 0 0 0 0 0 0 0 0 0 0 0 0 0 0 0 0 0 0 0 0 0 0 0 0 0 0 0 0 0 0 0 0 0 0 0 0 0 0 0 0 0 0 0 0 0 0 0 0 0 0 0 0 0 0 0 0 0 0 0 0 0 0 0 0 0 0 0 0 0 0 0 0 0 0 0 0 0 0 0 0 0 0 0 0 0 0 0 0 0 0 0 0 0 0 0 0 0 0 0 0 0 0 0 0 0 0 0 0 0 0 0 0 0 0 0 0 0 0 0 0 0 0 0 0 0 0 0 0 0 0 0 0 0 0 0 0 0 0 0 0 0 0 0.0316143408400509 0 0.0387530122727157 0 0 0 0 0 0 0.0311446533203161 0.0122210024565571 0 0 0 0 0 0 0 0 0 0.0192475723725595 0.0161437282544143 0.00699951981541081 0 0 0 0 0 0 0 0 0 0 0 0 0 0 0 0.00738491926099939 0 0 0 0.301987345696539 0 0 0 0 0 0 0 0.114026300865606 0 0 0 0 0 0 0 0 0 0 0 0 0 0 0 0 0 0 0 0 0 0 0 0 0 0 0 0 0 0 0 0 0 0 0 0 0 0.0577506316727891 0.0818888105588476 0 0 0.0166684818621838 0.0140618418026481 0 0 0.0058610470325392 0 0 0 0 0 0 0 0 0 0 0 0 0 0 0 0 0 0 0 0 0 0 0 0 0 0 0 0 0 0 0 0 0 0 0.0416685474495759 0 0.00951627887131677 0.0388036095901854 0 0 0 0 0 0.154258356004746 0 0 0 0 0 0 0 0 0 0 0 0 0 0 0 0 0 0 0 0 0
0 0 0 0 0 0 0 0 0 0 0 0 0 0 0 0 0 0 0 0 0 0 0 0 0 0 0 0 0 0 0 0 0 0 0 0 0 0 0 0 0 0 0 0 0 0 0 0 0 0 0 0 0 0 0 0 0 0 0 0 0 0 0 0 0 0 0 0 0 0 0 0 0 0 0 0 0 0 0 0 0 0 0 0 0 0 0 0 0 0 0 0 0 0 0 0 0 0 0 0 0 0 0 0 0 0 0 0 0 0 0 0 0 0 0 0 0 0 0 0 0 0 0 0 0 0 0 0 0 0 0 0 0 0 0 0 0 0 0 0 0 0 0 0 0 0 0 0 0 0 0 0 0 0 0 0.0596966067825166 0.00712283044294345 0 0.00644772084915416 0.0235779874617667 0.00320005404129118 0.0024105070658578 0 0 0 0 0 0 0 0 0 0 0 0 0 0 0.0134396394482012 0.00608150204787446 0.000957894160635834 0 0 0 0.00135433573090982 0 0 0 0 0 0 0 0 0 0.00342015457093006 0.0138868779417937 0.00261729042124538 0.00306366780948113 0 0.22735724688663 0 0 0 0 0 0 0 0.0185315288342787 0 0 0 0 0 0 0 0 0.00925643844240542 0 0 0 0 0 0 0 0 0 0 0 0 0 0 0 0 0 0 0 0 0 0 0 0 0 0 0 0 0.0879484065874348 0.0150219378545345 0 0.00381213956195922 0.00482662715486947 0.104703413352569 0 0 0 0 0.000532130749256052 0 0 0 0 0 0 0 0 0 0 0 0 0 0 0 0 0 0 0 0 0 0 0 0 0 0 0 0 0 0 0.013367754741511 0.0042364820530279 0 0.0118094474282728 0.0655543928828021 0.151946064130069 0 0 0 0 0.0704055958631788 0 0.00248697254422601 0 0 0 0 0.00638724947333477 0.00398648249881929 0.00582447646804074 0.011652815571076 0.00641086373532442 0.0114821817608251 0.00850805237639315 0 0 0 0 0.00257947213256935 0 0 0 0.00409475814199111
0 0 0 0 0 0 0 0 0 0 0 0 0 0 0 0 0 0 0 0 0 0 0 0 0 0 0 0 0 0 0 0 0 0 0 0 0 0 0 0 0 0 0 0 0 0 0 0 0 0 0 0 0 0 0.00595587855832389 0 0 0 0 0 0 0 0 0 0 0 0 0 0 0 0 0 0 0 0 0 0 0 0 0 0 0 0 0 0 0 0 0 0 0 0 0 0 0 0 0 0 0 0 0.0100042600556764 0.0130969817822408 0 0 0 0 0 0 0 0 0 0 0 0 0 0 0 0 0 0 0 0 0 0 0 0 0 0 0 0 0 0 0 0 0 0 0 0 0 0 0 0 0 0 0 0 0 0 0 0 0 0 0 0 0 0 0 0 0 0 0 0 0 0 0 0 0 0 0 0 0 0 0 0 0 0 0 0 0 0 0 0 0 0 0 0 0 0 0.0782508894733 0 0 0 0 0 0 0 0 0 0 0 0 0 0 0 0 0 0 0 0 0 0 0 0 0 0.0387304051188007 0.0841934537329507 0 0 0 0 0 0 0 0 0 0 0 0 0 0 0 0 0 0.00937848703731227 0 0 0 0 0 0 0 0 0 0 0 0.00279316580847632 0 0 0 0.0105662212014141 0 0 0 0 0 0 0 0.0168473962354957 0 0 0 0 0 0 0 0 0 0 0 0 0 0 0 0 0 0 0 0 0 0 0 0 0 0 0 0 0 0 0 0 0 0 0 0 0 0 0.00771962187752146 0 0 0.0940376268674724 0 0 0 0.129371103277278 0.0737071301665763 0.201453695806174 0.0527109206064337 0.0152106987189524 0.015335410928064 0 0 0 0 0.118103056423058 0 0 0 0.0225335963244796
0 0 0 0 0 0 0 0 0 0 0 0 0 0 0 0 0 0 0 0 0 0 0 0 0 0 0 0 0 0 0 0 0 0 0 0 0 0 0 0 0 0 0 0 0 0 0 0 0 0 0 0 0 0 0 0 0 0 0 0 0 0 0 0 0 0 0 0 0 0 0 0 0 0 0 0 0 0 0 0 0 0 0 0 0 0 0 0 0 0 0 0 0 0 0 0 0 0 0 0 0 0 0 0 0 0 0 0 0 0 0 0 0 0 0 0 0 0 0 0 0 0 0 0 0 0 0 0 0 0 0 0 0 0 0 0 0 0 0 0 0 0 0 0 0 0 0 0 0 0 0 0 0 0 0 0 0 0 0 0 0 0 0 0 0 0 0 0 0.00360614965770897 0 0 0 0 0 0 0 0 0 0 0 0 0 0 0 0 0 0 0 0.0035521877350438 0 0 0 0 0 0 0 0 0 0 0 0 0 0 0 0 0 0 0 0 0 0 0 0 0 0 0 0 0 0 0 0 0 0 0 0 0 0 0 0 0 0 0 0 0 0 0.0191529586693217 0 0 0 0 0 0 0 0 0 0.0823227958353683 0.0273303232087751 0.00685805683745176 0.0074557784481105 0 0.00614454529768243 0.00660714038069311 0.0513153263165798 0 0.0402728894149031 0.00775632469868435 0.100037654544171 0.00754857796837572 0.0205673797885436 0 0 0 0 0 0 0 0 0 0 0 0 0 0 0 0 0 0 0 0 0 0 0 0 0 0 0 0 0 0 0 0 0 0 0 0 0 0 0 0.0401641929550785 0.183346058805972 0.0972300786654697 0 0 0 0 0 0 0.0119863593392351 0 0.0793011025722956 0.118052529605812 0.0342923627378524 0 0.0341174631255185 0 0.00625102690629885 0.00473073648505418
0 0 0 0 0 0 0 0 0 0 0 0 0 0 0 0 0 0 0 0 0 0 0 0 0 0 0 0 0 0 0 0 0 0.000884968435027695 0 0 0 0 0 0 0 0 0 0 0 0 0 0 0 0 0 0 0 0 0.00344623832102399 0 0 0 0 0 0 0 0 0 0 0 0 0 0 0 0 0.000980550557571821 0 0 0 0 0 0 0 0 0 0 0 0 0 0 0 0 0 0 0 0 0 0 0 0 0 0 0 0.0352936819233034 0.0589557553945153 0 0 0 0 0 0 0 0 0 0 0 0 0 0 0 0 0 0 0 0 0 0 0 0 0 0 0 0 0 0 0 0 0 0 0 0 0 0.00604347312866817 0 0.00148864018920562 0.000799356276944461 0 0.0166212518049202 0 0.000981814037351481 0.0198463432852536 0 0 0.00763912986349399 0 0 0.0125847290040423 0.0208204905398762 0.000804291110675605 0 0 0 0 0 0 0 0 0 0 0 0 0 0 0 0 0 0 0 0 0 0 0 0 0 0 0 0 0 0 0 0.00144620167391707 0.00780772265341733 0.00176477515916692 0 0 0 0 0 0.00126361164603457 0 0 0 0 0 0 0 0 0 0 0 0 0 0 0 0 0 0 0 0.00219595687629537 0 0 0 0 0 0 0 0 0 0 0 0 0 0 0 0 0 0 0.000394836545937409 0.0120441994578315 0.0016758719692196 0 0.000721925994823057 0 0 0.00450265852413617 0.000811587012489239 0 0.00161260914827269 0.00748014454934025 0 0.00158251004019185 0.0138639250649992 0.0086643202845964 0.00120726680803801 0.00332798763973994 0.00991995262068393 0.000931600634535131 0.000705919184443761 0.00277109356706817 0.00855021373405728 0.158402897580183 0.000870654946675323 0 0 0 0 0 0 0 0 0 0 0 0 0 0 0 0 0 0 0 0 0 0 0 0 0 0 0 0 0 0 0 0 0 0.00149510789905792 0.00152708292822809 0.00362595177921563 0 0 0.0198867677226572 0.0174364013983366 0 0.0310595915913246 0.0152943184993801 0 0.0155190303455431 0.0720326164759567 0.0181360115784285 0.0247561774251719 0 0.00241483727752131 0 0.00348626985580889 0.0222316842725762 0 0.14793939730439 0.0354867893014969 0.051075123317838 0.043035480394802 0.0318502034442985
0 0 0 0 0 0 0 0 0 0 0 0 0 0 0 0 0 0 0 0 0 0 0 0 0 0 0 0 0 0 0 0 0 0 0 0 0 0 0 0 0 0 0 0 0 0 0 0 0 0 0 0 0 0 0 0 0 0 0 0 0 0 0 0 0 0 0 0 0 0 0 0 0 0 0 0 0 0 0 0 0 0 0 0 0 0 0 0 0 0 0 0 0 0 0 0 0 0 0 0.0053872346472802 0.0311071357742746 0 0 0 0 0 0 0 0 0 0 0 0 0 0 0 0 0 0 0 0 0 0 0 0 0 0 0 0 0 0 0 0 0 0 0 0 0 0 0 0 0 0 0.00918051358004774 0 0 0 0 0 0.0131358871562954 0 0 0.0122617835437059 0 0 0 0 0 0 0 0 0 0 0 0 0 0 0 0.0104084607064493 0 0 0 0 0 0 0 0 0 0 0 0 0 0 0 0 0 0.00202146684066598 0.00349099734258357 0.00541503917537447 0 0 0 0 0 0 0 0 0 0 0 0 0 0 0 0 0 0 0 0 0 0 0 0 0 0 0 0 0 0 0 0 0 0 0 0 0 0 0 0 0 0 0 0 0.00125693235413932 0.0783253877394216 0.0320679540573245 0 0 0 0 0 0 0 0 0 0.0456182224632793 0.0177343485756027 0.00784148997010303 0.0029891864003711 0 0.00771183328769266 0.00944734067157769 0.022590793223554 0 0.02794871528562 0.00936874041606683 0.209016612386868 0.00660996158659799 0.0134942904915878 0 0 0 0 0 0 0 0 0 0 0 0 0 0 0 0 0 0 0 0 0 0 0 0 0 0 0 0 0 0 0 0 0 0 0 0 0 0 0.183171880814387 0.0714768086172097 0 0.0276882971060015 0 0 0.00973681376347203 0 0.00303770334677211 0 0 0 0.0169128752833398 0.0514808809775035 0.0181664234045549 0.0101680978219724 0 0.00823413237244443 0.00579470619229715 0.00970105262356253
0 0 0 0 0 0 0 0 0 0 0 0 0 0 0 0 0 0 0 0 0 0 0 0 0 0 0 0 0 0 0 0 0 0 0 0 0 0 0 0 0 0 0 0 0 0 0 0 0 0 0 0 0 0 0 0 0 0 0 0 0 0 0 0 0 0 0 0 0 0 0 0 0 0 0 0 0 0 0 0 0 0 0 0 0 0 0 0 0 0 0 0 0 0 0 0 0 0 0 0 0 0 0 0 0 0 0 0 0 0 0 0 0 0 0 0 0 0 0 0 0 0 0 0 0 0 0 0 0 0 0 0 0 0 0 0 0 0 0 0 0 0 0 0 0 0 0 0 0 0 0 0 0 0 0 0 0 0 0 0 0 0 0 0 0 0 0 0 0.00554545156353457 0 0 0 0 0 0 0 0 0 0 0 0 0 0 0 0 0 0.0464379381070258 0 0.0469187420178719 0 0 0 0 0 0 0 0 0 0 0 0 0 0 0.00710498912891731 0 0 0 0 0 0 0 0 0 0 0 0 0 0 0 0 0 0 0 0 0 0 0 0 0 0 0 0 0 0 0 0 0 0 0 0 0 0 0 0 0 0 0 0 0 0 0 0 0 0 0 0 0.125915166486699 0 0 0 0 0 0 0 0 0 0 0 0 0 0 0 0 0 0 0 0 0 0 0 0 0 0.0127846601795754 0 0 0 0 0 0 0 0 0 0 0 0 0 0 0.181249345269439 0.0656731920789875 0.0516636195815318 0 0 0 0 0 0 0 0 0 0.0573123452792243 0.148142849468156 0.0203942252514673 0.00712342909137211 0.197779532449982 0.00777615311345311 0.0181783609327612 0
0 0 0 0 0 0 0 0 0 0 0 0 0 0 0 0 0 0 0 0 0 0 0 0 0 0 0 0 0 0 0 0.0154796731802698 0 0.0101257009565888 0.0104206242854215 0 0 0 0 0 0 0 0 0 0 0 0 0 0 0 0 0 0 0 0 0.0207496452342026 0 0 0 0 0 0 0 0 0 0 0 0 0 0 0 0 0 0 0 0 0 0 0 0 0 0 0 0 0 0 0 0 0 0 0 0 0 0 0 0 0 0 0 0.00897651705594654 0 0 0 0 0 0 0 0 0 0 0 0 0 0 0 0 0 0 0 0 0 0 0 0 0 0 0 0 0 0 0 0 0 0 0 0 0 0 0 0 0 0 0 0 0 0 0 0 0 0 0 0 0 0 0 0 0 0 0 0 0 0 0 0 0 0 0 0 0 0 0 0 0 0 0.0145045296378505 0 0 0 0 0 0 0 0 0 0 0 0 0 0 0 0 0 0.019803250885441 0 0 0 0 0.0186024343096221 0 0 0 0 0 0 0 0 0 0 0 0 0 0 0 0.216059894235633 0.0163914875668748 0.300256183931545 0 0 0 0 0 0 0 0 0 0.0533811646936555 0 0 0 0 0 0 0 0.0038021768403388 0 0.00784571127823562 0 0 0 0 0 0 0 0 0 0 0.0177231469163835 0.00700106639807742 0.0142838545885891 0 0.0112951439480932 0 0 0 0 0 0.0400786242233229 0 0 0.0817364868731871 0 0 0 0 0 0 0 0 0 0 0 0.0277127372197007 0 0 0 0 0 0 0 0 0 0 0 0 0 0 0.0132764471586816 0 0 0.0339768678671153 0 0 0 0 0 0.0365166307152234 0 0 0 0 0 0 0 0 0 0 0 0 0 0 0 0 0 0 0 0 0
0 0 0 0 0 0 0 0 0 0 0 0 0 0 0 0 0 0 0 0 0 0 0 0 0 0 0 0 0 0 0 0 0 0 0 0 0 0 0 0 0 0 0 0 0 0 0 0 0 0 0 0 0 0 0 0 0 0 0 0 0 0 0 0 0 0 0 0 0 0 0 0 0 0 0 0 0 0 0 0 0 0 0 0 0 0 0 0 0 0 0 0 0 0 0 0 0 0 0 0.0281201572386803 0.0257417364058716 0 0 0 0 0 0 0 0 0 0 0 0 0 0 0 0 0 0 0 0 0 0 0 0 0 0 0 0 0 0 0 0 0 0 0 0 0 0 0 0 0 0 0 0 0 0 0 0 0 0 0 0 0 0 0 0 0 0 0 0 0 0 0 0 0 0 0 0 0 0 0 0.00435087340409883 0 0 0 0 0 0 0 0 0 0 0 0 0 0 0.267702021965971 0 0 0 0 0 0 0.0110343979686553 0 0 0 0.00557291916624061 0 0 0 0 0 0 0 0 0 0 0 0 0 0 0.0304446242277741 0.012809090880058 0 0 0 0 0 0 0 0 0 0 0 0 0 0 0 0 0 0 0 0 0 0 0 0 0 0 0 0 0 0.00239525123627596 0 0 0 0.0077101371305405 0 0 0 0 0 0 0 0.0477749625202402 0 0 0 0 0 0 0 0 0 0 0 0 0 0 0 0 0 0 0 0 0 0 0 0 0 0 0 0 0 0 0 0 0 0 0 0 0 0 0.00881713603143653 0.0921828059964198 0 0.0522895234379453 0 0 0 0 0.115825269569097 0.0432721132653403 0 0 0.00941012620981078 0 0 0.0168007941333461 0 0.0154193758864266 0 0 0 0.202326683325771
0 0 0 0 0 0 0 0 0 0 0 0 0 0 0 0 0 0 0 0 0 0 0 0 0 0 0 0 0 0 0 0 0 0 0 0 0 0 0 0 0 0 0 0 0 0 0 0 0 0 0 0 0 0 0.00933877565392242 0 0 0 0 0 0 0 0 0 0 0 0 0 0 0 0 0 0 0 0 0 0 0 0 0 0 0 0 0 0 0 0 0 0 0 0 0 0 0 0 0 0 0 0 0.0564941798624294 0.0817171656062843 0 0 0 0 0 0 0 0 0 0 0 0 0 0 0 0 0 0 0 0 0 0 0 0 0 0 0 0 0 0 0 0 0 0 0 0 0 0.00528084264332099 0 0 0 0 0.00780088625164997 0 0 0 0 0 0.00390540593946787 0 0 0.016247097255825 0 0 0 0 0 0 0 0 0 0 0 0 0 0 0 0 0 0 0 0 0 0 0 0 0 0 0 0 0 0 0 0 0 0 0.0276538510390557 0 0.00337061413205163 0 0 0 0 0 0 0 0 0 0 0 0 0 0 0 0 0 0 0 0 0 0 0 0.00586520231394132 0 0 0 0 0 0 0 0 0 0 0 0 0 0 0 0 0 0 0 0.00161828151353311 0.00259824250439224 0.00074307481362012 0 0 0 0 0 0 0 0 0.00191921948647221 0 0 0.00509949838782005 0.00738438778182121 0 0 0.00272709406822131 0 0 0 0 0.122961403166832 0 0 0 0 0 0 0 0 0 0 0 0 0 0 0 0 0 0 0 0 0 0 0 0 0 0 0 0 0 0 0 0 0.0072388865550936 0 0.00264720402352168 0 0 0 0.00955437735573214 0.0389520177584347 0 0.180006052172486 0.010573173719656 0 0 0.0859035546915487 0 0 0.0122857290415166 0 0 0 0 0 0 0.179351137641178 0 0 0.0624104867805776 0.048352157839594
0 0 0 0 0 0 0 0 0 0 0 0 0 0 0 0 0 0 0 0 0 0 0 0 0 0 0 0 0 0 0 0 0 0 0 0 0 0 0 0 0 0 0 0 0 0 0 0 0 0 0 0 0 0 0.00743928517400811 0 0 0 0 0 0 0 0 0 0 0 0 0 0 0 0 0.00234295119995143 0 0 0 0 0 0 0 0 0 0 0 0 0 0 0 0 0 0 0 0 0 0 0 0 0 0 0 0.0133111737861969 0.0155381033000113 0 0 0 0 0 0 0 0 0 0 0 0 0 0 0 0 0 0 0 0 0 0 0 0 0 0 0 0 0 0 0 0 0 0 0 0 0 0.00292867087869875 0 0 0 0 0 0 0 0 0 0 0 0 0 0 0 0 0 0 0 0 0 0 0 0 0 0 0 0 0 0 0 0 0 0 0.00250208581645805 0 0 0 0 0 0 0 0 0.00505262844186807 0 0 0 0 0.0154391651672776 0 0 0 0 0 0 0 0.095838246054772 0 0.00559950018842532 0 0.0019548030926857 0 0 0 0 0.00207227236678298 0 0 0 0 0 0 0 0 0.0122710070517036 0.132468770632802 0 0 0 0.0335531151769252 0 0 0 0 0 0 0 0 0 0.0105314702096757 0 0 0 0.00919089783314343 0 0 0 0 0 0 0 0 0 0 0 0.0029791945215739 0 0 0 0.00933159534017539 0 0 0.00310704514664839 0.00186610055508952 0 0 0 0.0233186307210511 0 0.00198384103260179 0 0 0 0 0 0 0 0 0 0 0 0 0 0 0 0 0 0 0.00652487430591846 0 0 0 0 0 0 0 0 0 0 0 0.00637418583458593 0.00139580644475267 0 0 0 0 0.0152384917305156 0.0848713895137796 0 0.0361297800081847 0 0 0 0.0255847711478911 0 0 0.136347736919564 0.0721022451730063 0.0332614314796147 0 0 0.0105560124387086 0.00327877032285409 0.0287435346944358 0 0.0755831354247424 0 0.0533872808729193
0 0 0 0 0 0 0 0 0 0 0 0 0 0 0 0 0 0 0 0 0 0 0 0 0 0 0 0 0 0 0 0 0 0 0 0 0 0 0 0 0 0 0 0 0 0 0 0 0 0 0 0 0 0 0 0 0 0 0 0 0 0 0 0 0 0 0 0 0 0 0 0 0 0 0 0 0 0 0 0 0 0 0 0 0 0 0 0 0 0 0 0 0 0 0 0 0 0 0 0 0 0 0 0 0 0 0 0 0 0 0 0 0 0 0 0 0 0 0 0 0 0 0 0 0 0 0 0 0 0 0 0 0 0 0 0 0 0 0 0 0 0 0 0 0 0 0 0 0 0 0 0 0 0 0 0 0 0 0 0 0 0 0 0 0 0 0 0 0 0 0 0 0 0 0 0 0 0 0 0 0 0 0 0 0 0 0 0 0 0 0 0 0 0 0 0.0108444115350533 0 0.0111398714053145 0 0 0 0 0 0 0 0 0 0 0 0 0 0 0 0 0 0 0 0 0 0 0 0.00323504839547081 0 0 0 0 0 0 0 0 0 0 0 0.001290880554837 0.00271202565103462 0 0 0.00194474626584902 0 0 0.00207770455684023 0 0 0.00515169748074445 0.0149935407997628 0 0 0.0101970251253505 0.0112244128901153 0.00213839924379302 0 0.0120430874915179 0.00168414535361752 0.00405544406927996 0 0 0 0 0.00178847294189471 0 0 0 0 0 0 0 0 0 0 0 0 0 0 0 0 0 0 0 0 0 0 0 0 0 0 0 0 0 0 0 0 0.00282269454889644 0 0.00506226133052145 0 0.00917858252168421 0.0243127808107379 0 0.0539951907256996 0.00287903828496445 0 0 0 0.0107229556252392 0.149278029667701 0 0.113573651924625 0.0264817238211356 0.0111178332421586 0 0.0113095402652433 0.00230517981895855 0.114389593539036 0 0.366050030112923 0 0
0 0 0 0 0 0 0 0 0 0 0 0 0 0 0 0 0 0 0 0 0 0 0 0 0 0 0 0 0 0 0 0 0 0 0 0 0 0 0 0 0 0 0 0 0 0 0 0 0 0 0 0 0 0 0 0 0 0 0 0 0 0 0 0 0 0 0 0 0 0 0 0 0 0 0 0 0 0 0 0 0 0 0 0 0 0 0 0 0 0 0 0 0 0 0 0 0 0 0 0 0 0 0 0 0 0 0 0 0 0 0 0 0 0 0 0 0 0 0 0 0 0 0 0 0 0 0 0 0 0 0 0 0 0 0 0 0 0 0 0 0 0 0 0 0 0 0 0 0 0 0 0 0 0 0 0 0 0 0 0 0 0 0 0 0 0 0 0 0 0 0 0 0 0 0 0 0 0 0 0 0 0 0.00234579717385356 0 0 0 0 0 0 0 0 0 0.0271443166142897 0 0 0.0243583085533801 0 0 0 0 0 0 0 0 0 0 0 0 0 0 0 0 0 0 0 0 0.0509134880542244 0 0 0 0 0.013717372247158 0 0 0 0 0 0 0 0 0 0 0 0 0 0 0 0 0 0 0 0 0 0.00300714360685969 0.00397166763484198 0 0 0 0.0271595892661799 0 0 0.0161389174680411 0.00693885772145004 0.00336364354645269 0 0.00450675010464634 0 0 0.011274856764676 0 0 0 0 0 0 0 0 0 0 0 0 0 0 0 0 0 0 0 0 0 0 0 0 0 0 0 0 0 0 0.00395973514629253 0 0 0 0 0 0.0199226889303784 0.00850252002403915 0 0 0 0 0 0 0 0.0956667927012271 0.137639173563124 0 0.221257323124898 0.0264300722040805 0 0.0239440234627376 0.0274498462127335 0 0 0.240387115874436 0 0
0 0 0 0 0 0 0 0 0 0 0 0 0 0 0 0 0 0 0 0 0 0 0 0 0 0 0 0 0 0 0 0 0 0 0 0 0 0 0 0 0 0 0 0 0 0 0 0 0 0 0 0 0 0 0 0 0 0 0 0 0 0 0 0 0 0 0 0 0 0 0 0.00570418252722085 0 0 0 0 0 0 0 0 0 0 0 0 0 0 0 0 0 0 0 0 0 0 0 0 0 0 0 0.00233383170447116 0 0 0 0.00293026783467378 0 0 0 0 0 0 0 0 0 0 0 0 0 0 0 0 0 0 0 0 0 0 0 0 0 0 0 0 0 0 0 0 0 0 0 0 0 0 0 0 0 0 0 0 0 0 0 0 0 0 0 0 0 0 0 0 0 0 0 0 0 0 0 0 0 0 0 0 0 0 0 0.00193851875689476 0 0.00115177397665239 0 0 0 0 0.0119980543735423 0 0 0 0 0 0 0 0 0 0.00898986526866459 0.0010719742332987 0 0.00872333440602643 0 0.0040754295467545 0 0 0 0 0 0 0 0 0 0 0 0 0 0 0 0 0.00156157626224295 0 0.032907827904354 0 0.022735769000981 0 0.00217808871400847 0.0730964382290219 0 0 0 0 0.00118957350870469 0.00121872808829435 0.0127330139772046 0.000804011028757957 0.00442888893662112 0 0.0087170702671104 0.000397227447225804 0 0 0 0.0053403742038309 0 0 0 0 0.00348721364909777 0.00738547121793356 0.00303505461938069 0 0.00431876804495642 0.00883415716617558 0.110153177412492 0.0742697425407837 0.00809564428544631 0.0893827199654346 0.0393361079434069 0.055805539607945 0 0.005705748907619 0.00757535576220547 0.00331031813211403 0.0410594087962038 0 0 0 0 0 0 0 0 0 0 0 0 0 0 0 0 0 0 0 0 0 0 0 0 0 0 0 0 0 0 0 0.00170479464702353 0.0047528343189541 0.00103460985008402 0.00382468392936638 0 0.00619414029217771 0.00359684119081436 0.0057712303844748 0.00267825038593355 0 0 0 0.00309748100421798 0 0.0185174298507289 0.0134659830596592 0.0928378341153733 0 0 0.00894532490120676 0.0321139641882658 0.111907836150452 0 0 0.00358870924922925 0 0.00798780423428637
0 0 0 0 0 0 0 0 0 0 0 0 0 0 0 0 0 0 0 0 0 0 0 0 0 0 0 0 0 0 0 0 0 0 0 0 0 0 0 0 0 0 0 0 0 0 0 0 0 0 0 0 0 0 0 0 0 0 0 0 0 0 0 0 0 0 0 0 0 0 0 0 0 0 0 0 0 0 0 0 0 0 0 0 0 0 0 0 0 0 0 0 0 0 0 0 0 0 0 0 0 0 0 0 0 0 0 0 0 0 0 0 0 0 0 0 0 0 0 0 0 0 0 0 0 0 0 0 0 0 0 0 0 0 0 0 0 0 0 0 0 0 0 0 0 0 0 0 0 0 0 0 0 0 0 0 0 0 0.0311939929958085 0 0 0 0 0 0 0 0 0 0 0 0 0 0 0 0 0 0 0 0 0 0 0 0 0 0 0 0 0 0 0 0 0 0.117478660070869 0 0 0.0339145855134913 0 0 0 0 0 0 0 0 0 0 0 0 0 0 0 0 0 0 0 0 0.277535591488983 0 0 0 0 0.0161570967623711 0 0 0 0 0 0 0 0 0 0 0 0 0 0 0 0 0 0 0 0 0 0 0 0 0 0 0 0 0 0 0 0 0 0 0 0 0 0 0 0 0 0 0 0 0 0 0 0 0 0 0 0 0 0 0 0 0 0 0 0 0 0 0.289307256354309 0.0347816334686273 0 0.0283120902591076 0.0451133787323832 0 0 0 0 0 0 0 0 0 0 0 0 0 0 0 0 0.0333869209501154 0.0654922780613452 0 0 0 0 0 0 0 0.0273265153425899 0 0
0 0 0 0 0 0 0 0 0 0 0 0 0 0 0 0 0 0 0 0 0 0 0 0 0 0 0 0 0 0 0 0 0 0 0 0 0 0 0 0 0 0 0 0 0 0 0.00329781315763039 0 0 0 0 0 0 0 0 0 0 0 0 0 0 0 0 0 0 0 0 0 0.00301088873729642 0 0 0 0 0 0 0 0 0 0 0 0 0 0 0 0 0 0 0 0 0 0 0 0 0 0 0 0 0 0 0 0 0 0 0 0 0 0 0 0 0 0 0 0 0 0 0 0 0 0 0 0 0 0 0 0 0 0 0 0 0 0 0 0 0 0 0 0 0 0 0 0 0 0 0 0 0 0 0 0 0 0 0 0 0 0 0 0 0 0 0 0 0 0 0 0 0 0 0 0 0 0 0 0 0 0 0 0 0 0 0 0 0 0 0 0 0 0.00565111744605381 0 0 0 0 0 0 0 0 0 0 0 0 0 0 0 0 0 0 0 0 0 0 0 0 0 0 0 0 0 0 0 0 0 0 0.0126674519789083 0 0 0 0 0 0 0 0 0 0 0 0.00464086299112736 0 0 0 0 0 0 0 0 0.0110918832371158 0 0.00194476168112908 0.0070550384105889 0 0.0100611301755284 0.00663346782301498 0.00949630022604547 0.0224439763632796 0.0448458782290645 0.017031516608215 0.00369783370608275 0.0148979680576205 0.0724894498146984 0 0.0835233594565465 0.0677484185291018 0 0 0 0 0 0 0 0 0 0 0 0 0 0 0 0 0 0 0 0 0 0 0 0 0 0 0 0 0 0 0 0 0 0 0.0425626333995249 0 0 0 0.152544955961795 0.0154476283959607 0.0325648323479486 0.0591413178251105 0 0 0 0 0 0 0.0357382783603771 0 0 0.207633649250322 0.0344471445666283 0 0 0.0176904432632849 0 0
0 0 0 0 0 0 0 0 0 0 0 0 0 0 0 0 0 0 0 0 0 0 0 0 0 0 0 0 0 0 0 0 0 0 0 0 0 0 0 0 0 0 0 0 0 0 0 0 0 0 0 0 0 0 0 0 0 0 0 0 0 0 0 0 0 0 0 0 0 0 0 0 0 0 0 0 0 0 0 0 0 0 0 0 0 0 0 0 0 0 0 0 0 0 0 0 0 0 0 0 0 0 0 0 0 0 0 0 0 0 0 0 0 0 0 0 0 0 0 0 0 0 0 0 0 0 0 0 0 0 0 0 0 0 0 0 0 0 0 0 0 0 0 0 0 0 0 0 0 0 0 0 0 0 0 0 0 0 0 0 0 0 0 0 0 0 0 0 0 0 0 0 0 0 0 0 0 0 0 0 0 0 0 0 0 0 0 0 0 0 0 0 0 0 0 0 0 0 0 0 0 0 0 0 0 0 0 0 0 0 0 0 0 0 0 0 0 0 0 0 0 0 0 0 0 0 0 0 0 0 0 0 0 0 0 0 0 0 0 0 0 0 0 0.00732700646637417 0 0.00607242895451536 0 0.00536696007555602 0.0398605007037911 0 0.0103880479797461 0.051100741724421 0.0399362263561637 0.000956902421791454 0.00225787565284754 0.00206176639220001 0.00428201676606283 0.0275237739559478 0.0737951112173106 0 0 0 0 0 0 0 0 0 0 0 0 0 0 0 0 0 0 0 0 0 0 0 0 0 0 0 0 0 0 0 0 0 0 0.00288224305678856 0 0 0 0.0874404350002776 0.03793076176066 0.0381676794617394 0.058862932782425 0 0.00850744024737521 0 0.00904056470979915 0.00884693133958252 0.015455404265008 0.0494026007526675 0 0.0799495682330875 0 0.208359819024538 0.00348664445641254 0.0105938789653513 0.0998510753411871 0.0078745722422596 0.0024180896941129
0 0 0 0 0 0 0 0 0 0 0 0 0 0 0 0 0 0 0 0 0 0 0 0 0 0 0 0 0 0 0 0 0 0 0 0 0 0 0 0 0 0 0 0 0 0 0 0 0 0 0 0 0 0 0 0 0 0 0 0 0 0 0 0 0 0 0 0 0 0 0 0 0 0 0 0 0 0 0 0 0 0 0 0 0 0 0 0 0 0 0 0 0 0 0 0 0 0 0 0.000751919986881702 0 0 0 0 0 0 0 0 0 0 0 0 0 0 0 0 0 0 0 0 0 0 0 0 0 0 0 0 0 0 0 0 0 0 0 0 0 0 0 0 0 0 0 0 0 0 0 0 0 0 0 0 0 0 0 0 0 0 0 0 0 0 0 0 0 0 0 0 0 0 0 0 0 0 0 0 0 0 0 0 0 0 0 0 0 0 0 0 0 0 0 0 0 0 0 0.0051809219921501 0 0 0 0 0 0 0 0 0 0 0 0 0 0 0 0 0 0 0 0 0 0 0.00126216154024397 0 0 0 0 0 0 0 0 0 0.000777843739917798 0 0 0 0.000826757687398321 0 0 0 0 0 0 0 0 0 0 0.02056192016203 0 0.00761289910935237 0 0.0161252456015782 0.121106020072784 0.014294401521213 0.0155352953602496 0.140843038354598 0.128755738558236 0.0281721378164356 0 0.00236141387619857 0.00342490468961483 0.0165264927737395 0.152359175571324 0 0 0 0 0 0 0 0 0 0 0 0 0 0 0 0 0 0 0 0 0 0 0 0 0 0 0 0 0 0 0 0 0 0 0 0 0 0 0.0164308387872816 0 0.008712534918567 0.00524196030605333 0 0 0 0.00181648566482075 0.00116648142645571 0.0114616850149881 0.111363200998288 0 0.00858019043541022 0.134784293067003 0 0 0 0.0228475456758251 0 0.00111649529136043
0 0 0 0 0 0 0 0 0 0 0 0 0 0 0 0 0 0 0 0 0 0 0 0 0 0 0 0 0 0 0 0 0 0 0 0 0 0 0 0 0 0 0 0 0 0 0 0 0 0 0 0 0 0 0.00459367369347127 0 0 0 0 0 0 0 0 0 0 0 0 0 0 0 0 0.00203394274083286 0 0 0 0 0 0 0 0 0 0 0 0 0 0 0 0 0 0 0 0 0 0 0 0 0 0 0 0.027461716528749 0.0411857653301134 0 0 0 0 0 0 0 0 0 0 0 0 0 0 0 0 0 0 0 0 0 0 0 0 0 0 0 0 0 0 0 0 0 0 0 0 0 0.00892445870401428 0 0.00200757650665187 0 0 0.0199438970929635 0 0.00138174558503603 0.0235023253302922 0 0 0.0034740692408871 0 0 0.00842925089721051 0.0277798682245807 0.00134467624744032 0 0 0 0 0 0 0 0 0 0 0 0 0 0 0 0 0 0 0 0 0 0 0 0 0 0 0 0 0 0 0 0 0 0 0.00232757083830716 0 0 0 0.00104371232035202 0 0 0 0.00209937393921972 0 0 0.0011458941602527 0 0 0.00258447171708015 0 0 0 0 0 0 0 0 0 0 0.00448148271901248 0 0 0 0 0 0 0 0.0014372167519949 0.00261581149220717 0 0 0 0 0 0 0 0 0 0.00225481946875481 0.00509435421608443 0 0 0.0011184937701092 0 0 0 0 0 0 0.00428659755315875 0 0 0.011693538503444 0.00200404332857248 0 0.00157120511906243 0.00190674684886806 0 0 0.0015738325523719 0 0.12360706370061 0 0 0 0 0 0 0 0 0 0 0 0 0 0 0 0 0 0 0 0 0 0 0 0 0 0.00180363899571523 0 0 0 0 0 0.00220540951170036 0.00719377657554674 0 0.00451660676992139 0.00139375176020887 0 0 0.00309982559144551 0.0457238212802922 0 0.270833689577733 0.0080888939989791 0.00303703607575237 0 0.00837790700390677 0.131390831129813 0.0264140795904678 0.0960138456656073 0 0 0 0 0.00374116881726182 0 0 0.00627812778014279 0.00780616363657047 0.0231630298432258 0.0040092012740038
0 0 0 0 0 0 0 0 0 0 0 0 0 0 0 0 0 0 0 0 0 0 0 0 0 0 0 0 0 0 0 0 0 0 0 0 0 0 0 0 0 0 0 0 0 0 0 0 0 0 0 0 0 0 0 0 0 0 0 0 0 0 0 0 0 0 0 0 0 0 0 0 0 0 0 0 0 0 0 0 0 0 0 0 0 0 0 0 0 0 0 0 0 0 0 0 0 0 0 0 0 0 0 0 0 0 0 0 0 0 0 0 0 0 0 0 0 0 0 0 0 0 0 0 0 0 0 0 0 0 0 0 0 0 0 0 0 0 0 0 0 0 0 0 0 0 0 0 0 0 0 0 0 0 0 0 0 0 0 0 0 0 0 0 0 0 0 0 0 0 0 0 0 0 0 0 0 0 0 0 0 0 0 0 0 0 0 0 0 0 0 0 0 0 0 0 0 0 0 0 0 0 0 0 0 0 0 0 0 0 0 0 0 0 0 0 0 0 0 0 0 0 0 0 0 0 0 0 0 0 0 0 0 0 0 0 0 0 0 0 0 0 0 0 0 0 0 0 0 0 0 0 0 0 0 0 0.113507124285851 0 0 0 0 0 0 0 0 0 0 0 0 0 0 0 0 0 0 0 0 0 0 0 0 0 0 0 0 0 0 0 0 0 0 0 0 0 0 0 0 0.110443756762711 0.264614314852874 0 0.343455105470075 0 0 0 0 0 0 0 0 0 0.046300153923716 0 0.0255716019902573 0 0.0246991661049353 0 0.0714087766095806
0 0 0 0 0 0 0 0 0 0 0 0 0 0 0 0 0 0 0 0 0 0 0 0 0 0 0 0 0 0 0 0 0 0 0 0 0 0 0 0 0 0 0 0 0 0 0 0 0 0 0 0 0 0 0 0 0 0 0 0 0 0 0 0 0 0 0 0 0 0 0 0 0 0 0 0 0 0 0 0 0 0 0 0 0 0 0 0 0 0 0 0 0 0 0 0 0 0 0 0 0 0 0 0 0 0 0 0 0 0 0 0 0 0 0 0 0 0 0 0 0 0 0 0 0 0 0 0 0 0 0 0 0 0 0 0 0 0 0 0 0 0 0 0 0 0 0 0 0 0 0 0 0 0 0 0 0 0 0 0 0 0 0 0 0 0 0 0 0 0 0 0 0 0 0 0 0 0 0 0 0 0 0 0 0 0 0 0 0 0 0 0 0 0 0 0.00487318676458773 0 0 0 0 0 0 0 0 0 0.000915779895224449 0 0 0 0 0 0 0 0 0 0 0 0 0 0 0 0 0 0.00127459307229353 0 0 0 0 0 0 0 0 0 0.00151792296412957 0.0105139392483224 0.00305614947421306 0 0.00663063648368533 0 0.00213040925247307 0.00993501016669507 0.00814371252008131 0 0.0087399479652157 0.00848682223524599 0 0.00295578131450626 0.0369744068892238 0.0198447406715603 0.00224609579775967 0.00864320685922779 0.0365977850752948 0.00577744376367822 0.00355093281016268 0.00475389374561076 0.0284010505374452 0 0.0131883184745303 0.00994250529784295 0 0 0 0 0 0 0 0 0 0 0 0 0 0 0 0 0 0 0 0 0 0 0 0 0 0 0 0 0 0 0 0 0.00352898744289478 0 0.0154059798520382 0 0 0 0 0.0839563673764468 0.00588156156433703 0.00297680936148207 0 0 0 0.0623656691464154 0.275875522886575 0.149492513374297 0.00531886765907327 0.00685805183904966 0.0065626934370879 0.0962005961025031 0.0340282219951185 0.00700911241141246 0.00544477427225901 0 0 0
0 0 0 0 0 0 0 0 0 0 0 0 0 0 0 0 0 0 0 0 0 0 0 0 0 0 0 0 0 0 0 0 0 0 0 0 0 0 0 0 0 0 0 0 0 0 0 0 0 0 0 0 0 0 0 0 0 0 0 0 0 0 0 0 0 0 0 0 0 0 0 0 0 0 0 0 0 0 0 0 0 0 0 0 0 0 0 0 0 0 0 0 0 0 0 0 0 0 0 0 0.0183459354762189 0 0 0 0 0 0 0 0 0 0 0 0 0 0 0 0 0 0 0 0 0 0 0 0 0 0 0 0 0 0 0 0 0 0 0 0 0 0 0 0 0 0 0.0941303246141949 0 0 0 0 0 0 0 0 0 0 0 0 0 0 0 0 0 0 0 0 0 0 0 0 0.0119390201223153 0 0 0 0 0 0 0 0 0 0 0 0 0 0 0 0 0 0 0.027850319205183 0.0388408377345011 0 0 0 0 0 0 0 0 0 0 0 0 0 0 0 0 0 0 0 0 0 0 0 0 0 0 0 0 0 0 0 0 0 0 0 0 0 0 0 0 0 0 0 0 0 0 0 0 0 0 0 0 0 0 0 0 0 0 0 0 0 0 0 0 0 0 0 0.0684832697194395 0 0 0 0 0 0 0 0 0 0 0 0 0 0 0 0 0 0 0 0 0 0 0 0 0 0.0138292766180398 0 0 0 0 0 0 0 0 0 0 0 0 0 0 0.0198601651594627 0.31494906938748 0.0184278930275773 0.0309820678277739 0 0 0.182773541524467 0 0 0 0 0 0 0.0337770290372213 0 0.0925955679385398 0 0 0 0.0332156826075856
0 0 0 0 0 0 0 0 0 0 0 0 0 0 0 0 0 0 0 0 0 0 0 0 0 0 0 0 0 0 0 0 0 0 0 0 0 0 0 0 0 0 0 0 0 0 0 0 0 0 0 0 0 0 0.0178237784648445 0 0 0.00271824791258026 0 0 0 0 0 0 0 0 0 0 0 0 0 0 0 0 0 0 0 0 0 0 0 0 0 0 0 0 0 0 0 0 0 0 0 0 0 0 0 0 0 0.0727957677131689 0.0682784503590688 0 0 0 0 0 0 0 0 0 0 0 0 0 0 0 0 0 0 0 0 0 0 0 0 0 0 0 0 0 0 0 0 0 0 0 0 0 0.00987737100806822 0 0 0 0 0 0 0 0 0 0 0 0 0 0.00302169095334584 0 0 0 0 0 0 0 0 0 0 0 0 0 0 0 0.0034357265204269 0 0 0 0 0 0 0 0 0 0 0 0 0 0 0 0 0 0 0.169082560109961 0.011523849736755 0 0 0 0 0 0.0156658127004909 0 0 0 0 0 0 0 0 0 0 0 0 0 0 0 0 0 0 0.0475413263855765 0.0226937859956989 0 0 0 0 0 0 0 0 0 0 0 0 0 0 0 0 0 0 0 0.00406497912500257 0 0 0 0 0 0 0 0 0 0.00248128888994997 0 0 0.00522320471984338 0.0065909112239095 0 0 0.00359706327715149 0 0 0.00498054915297899 0.00802896155623499 0.161998979736617 0 0 0 0 0 0 0 0 0 0 0 0 0 0 0 0 0 0 0 0 0 0 0 0 0 0 0 0 0 0 0 0 0 0 0 0 0 0 0.00542371084557169 0.00961554146991634 0.00414407174461041 0.0642677218779227 0.00850609331366449 0 0 0.121166832756045 0.0390425916210543 0.0540748052384403 0 0 0.0145326496115905 0 0 0.00285978841387411 0.00204123533906824 0.00441895636782827 0.0193234941921094 0 0.0091582016666322 0
