# Supplementary material for: Recovery of neural dynamics criticality in personalized whole-brain models of stroke
Source: Nat Commun. 2022 Jun 27;13:3683. doi: 10.1038/s41467-022-30892-6 (PMC9237050; doi:10.1038/s41467-022-30892-6)
Supplement: Supplementary file 3 — Source Data [file 41467_2022_30892_MOESM3_ESM.zip › Source_Data/Tables/Table1/Structural_Connectivity/patients/pat_3_106_318_26_.txt]

0 0 0 0 0.119186155835295 0.238737608107118 0.00771125507037744 0.0177245240047075 0.0110818474944876 0.170428892921277 0.100284923389105 0.0738916158311203 0 0.0194513352474532 0 0 0 0.0184706132683121 0.0064247917209022 0 0.040552781702359 0 0 0 0 0 0.00197617212979253 0 0.0133057848987028 0 0 0 0 0 0 0 0.0204338470226829 0 0 0 0 0 0 0 0 0 0 0 0 0 0 0 0 0 0 0 0 0 0 0 0 0 0.0160582020514595 0 0 0 0 0 0 0.00821523750108354 0 0 0 0 0 0 0 0 0.00283465195827615 0 0 0 0 0 0 0 0 0.0146528809146542 0 0 0 0 0 0 0 0 0 0 0 0 0 0 0 0 0 0 0 0 0 0 0 0 0 0 0 0 0 0 0 0 0 0 0 0 0 0 0 0 0 0 0 0 0 0.093584485830559 0.00499239310027475 0 0 0 0 0 0 0 0 0 0 0 0 0 0 0 0 0 0 0 0 0 0 0 0 0 0 0 0 0 0 0 0 0 0 0 0 0 0 0 0 0 0 0 0 0 0 0 0 0 0 0 0 0 0 0 0 0 0 0 0 0 0 0 0 0 0 0 0 0 0 0 0 0 0 0 0 0 0 0 0 0 0 0 0 0 0 0 0 0 0 0 0 0 0 0 0 0 0 0 0 0 0 0 0 0 0 0 0 0 0 0 0 0 0 0 0 0 0 0 0 0 0 0 0 0 0 0 0 0 0 0 0 0 0 0 0 0 0 0 0 0 0 0 0 0 0 0 0 0 0 0 0 0 0 0 0 0 0 0 0 0 0 0 0 0 0 0 0 0 0 0 0 0 0 0 0 0 0 0 0 0 0 0
0 0 0.073735378653329 0.0683232477577519 0 0 0 0 0 0 0 0.215927295006627 0 0 0 0 0.251024854854742 0.127316430618352 0 0 0 0 0 0 0 0 0 0 0 0 0 0 0 0 0 0 0 0 0 0 0 0 0 0 0 0 0 0 0 0 0 0 0 0 0 0 0 0 0 0 0 0 0 0 0 0 0 0 0 0.120414690310979 0 0 0 0 0 0 0 0 0 0 0 0 0 0 0 0 0 0 0 0 0 0 0 0 0 0 0 0 0 0 0 0 0 0 0 0 0 0 0 0 0 0.0464072819176606 0 0.0968508208805582 0 0 0 0 0 0 0 0 0 0 0 0 0 0 0 0 0 0 0 0 0 0 0 0 0 0 0 0 0 0 0 0 0 0 0 0 0 0 0 0 0 0 0 0 0 0 0 0 0 0 0 0 0 0 0 0 0 0 0 0 0 0 0 0 0 0 0 0 0 0 0 0 0 0 0 0 0 0 0 0 0 0 0 0 0 0 0 0 0 0 0 0 0 0 0 0 0 0 0 0 0 0 0 0 0 0 0 0 0 0 0 0 0 0 0 0 0 0 0 0 0 0 0 0 0 0 0 0 0 0 0 0 0 0 0 0 0 0 0 0 0 0 0 0 0 0 0 0 0 0 0 0 0 0 0 0 0 0 0 0 0 0 0 0 0 0 0 0 0 0 0 0 0 0 0 0 0 0 0 0 0 0 0 0 0 0 0 0 0 0 0 0 0 0 0 0 0 0 0 0 0 0 0 0
0 0.282154596226716 0 0 0 0 0 0 0.134185871542764 0 0 0.228426636334787 0 0 0 0 0 0.355232895895733 0 0 0 0 0 0 0 0 0 0 0 0 0 0 0 0 0 0 0 0 0 0 0 0 0 0 0 0 0 0 0 0 0 0 0 0 0 0 0 0 0 0 0 0 0 0 0 0 0 0 0 0 0 0 0 0 0 0 0 0 0 0 0 0 0 0 0 0 0 0 0 0 0 0 0 0 0 0 0 0 0 0 0 0 0 0 0 0 0 0 0 0 0 0 0 0 0 0 0 0 0 0 0 0 0 0 0 0 0 0 0 0 0 0 0 0 0 0 0 0 0 0 0 0 0 0 0 0 0 0 0 0 0 0 0 0 0 0 0 0 0 0 0 0 0 0 0 0 0 0 0 0 0 0 0 0 0 0 0 0 0 0 0 0 0 0 0 0 0 0 0 0 0 0 0 0 0 0 0 0 0 0 0 0 0 0 0 0 0 0 0 0 0 0 0 0 0 0 0 0 0 0 0 0 0 0 0 0 0 0 0 0 0 0 0 0 0 0 0 0 0 0 0 0 0 0 0 0 0 0 0 0 0 0 0 0 0 0 0 0 0 0 0 0 0 0 0 0 0 0 0 0 0 0 0 0 0 0 0 0 0 0 0 0 0 0 0 0 0 0 0 0 0 0 0 0 0 0 0 0 0 0 0 0 0 0 0 0 0 0 0 0 0 0 0 0 0 0 0 0
0 0.00241951429284314 0 0 0 0 0 0 0 0 0 0 0 0.0156580776744595 0 0 0.0369767217678036 0 0 0.141731783870215 0.0747595378668762 0 0 0 0 0 0 0 0 0.0074894703788401 0.0212092390803329 0 0 0 0 0 0.00686321444397289 0.239453622363104 0 0 0 0 0 0 0 0 0 0 0 0 0 0 0.000895243821122949 0 0 0 0 0 0 0 0 0 0 0 0 0 0 0 0 0 0 0 0 0 0 0 0 0 0 0 0 0.000934807216823728 0 0 0 0.0455607420040223 0.0157226134013862 0.0278822554968952 0 0 0 0 0 0.169918905481527 0 0.00480757997223632 0 0 0 0 0 0 0 0 0 0 0 0 0 0 0 0 0 0 0 0 0 0 0 0 0 0 0 0 0 0 0 0.00240460016137469 0 0 0.0941080201677714 0 0 0.00257863872008627 0.0734858523042636 0 0.0133536355632462 0.00119090082773564 0.000595023123061574 0 0 0 0 0 0 0 0 0 0 0 0 0 0 0 0 0 0 0 0 0 0 0 0 0 0 0 0 0 0 0 0 0 0 0 0 0 0 0 0 0 0 0 0 0 0 0 0 0 0 0 0 0 0 0 0 0 0 0 0 0 0 0 0 0 0 0 0 0 0 0 0 0 0 0 0 0 0 0 0 0 0 0 0 0 0 0 0 0 0 0 0 0 0 0 0 0 0 0 0 0 0 0 0 0 0 0 0 0 0 0 0 0 0 0 0 0 0 0 0 0 0 0 0 0 0 0 0 0 0 0 0 0 0 0 0 0 0 0 0 0 0 0 0 0 0 0 0 0 0 0 0 0 0 0 0 0 0 0 0 0 0 0 0 0 0 0 0 0 0 0 0 0 0 0 0 0 0 0
0.0334477368324176 0 0 0 0 0.0463728415429911 0.003119151474084 0.129229484158967 0.0066537178495513 0.0484982260013332 0.0183661883662881 0.00526392749187629 0 0.00159590976762995 0 0 0 0.013336852922707 0 0 0.00405253439913705 0 0 0 0 0 0 0 0.19641132027276 0 0 0 0 0 0 0 0 0 0 0 0 0 0 0 0 0 0.00806883140784917 0 0 0 0.0259875413524863 0 0 0 0 0 0 0.00881680150007743 0 0 0 0 0.00166189710814952 0 0 0 0 0 0.0163144796592828 0.0762678921418759 0 0 0 0.00779395238587923 0 0 0 0 0 0 0 0 0 0 0 0 0 0 0 0 0 0 0 0 0 0 0 0 0 0 0 0 0 0 0 0.0605754851285237 0.0117817639216976 0.00276564764035448 0 0 0 0.126076861272575 0 0 0 0 0 0 0 0 0 0.0498805379264401 0 0 0 0 0 0 0 0 0 0.0137017809730666 0.0300469267467914 0.0539117097552083 0 0 0 0 0 0 0 0 0 0 0 0 0 0 0 0 0 0 0 0 0 0 0 0 0 0 0 0 0 0 0 0 0 0 0 0 0 0 0 0 0 0 0 0 0 0 0 0 0 0 0 0 0 0 0 0 0 0 0 0 0 0 0 0 0 0 0 0 0 0 0 0 0 0 0 0 0 0 0 0 0 0 0 0 0 0 0 0 0 0 0 0 0 0 0 0 0 0 0 0 0 0 0 0 0 0 0 0 0 0 0 0 0 0 0 0 0 0 0 0 0 0 0 0 0 0 0 0 0 0 0 0 0 0 0 0 0 0 0 0 0 0 0 0 0 0 0 0 0 0 0 0 0 0 0 0 0 0 0 0 0 0 0 0 0 0 0 0 0 0 0 0 0 0 0 0 0 0 0 0 0 0 0 0
0.246886995432633 0 0 0 0.170883511415034 0 0 0.0360784155314193 0.00953194442604584 0.163176119960875 0.0930405174609043 0.0477101220144878 0 0.0186279937972363 0 0 0 0.0288163505577324 0.0223690266703183 0 0.0184978779665479 0 0 0 0 0 0 0 0 0 0 0 0 0 0 0 0.00997359885043449 0 0 0 0 0 0 0 0 0 0 0 0 0 0 0 0 0 0 0 0 0 0 0 0 0 0 0 0 0 0 0 0 0.0258598600815134 0 0 0 0 0 0 0 0 0 0 0 0 0 0 0 0 0 0 0 0 0 0 0 0 0 0 0 0 0 0 0 0 0 0 0 0 0 0 0 0 0 0 0 0 0 0 0 0 0 0 0 0 0 0 0 0 0 0 0 0 0 0 0 0.108547665834818 0 0 0 0 0 0 0 0 0 0 0 0 0 0 0 0 0 0 0 0 0 0 0 0 0 0 0 0 0 0 0 0 0 0 0 0 0 0 0 0 0 0 0 0 0 0 0 0 0 0 0 0 0 0 0 0 0 0 0 0 0 0 0 0 0 0 0 0 0 0 0 0 0 0 0 0 0 0 0 0 0 0 0 0 0 0 0 0 0 0 0 0 0 0 0 0 0 0 0 0 0 0 0 0 0 0 0 0 0 0 0 0 0 0 0 0 0 0 0 0 0 0 0 0 0 0 0 0 0 0 0 0 0 0 0 0 0 0 0 0 0 0 0 0 0 0 0 0 0 0 0 0 0 0 0 0 0 0 0 0 0 0 0 0 0 0 0 0 0 0 0 0 0 0 0 0 0 0 0 0 0 0 0 0
0.0121201294395192 0 0 0 0.0174693895756077 0 0 0.0219724281687894 0.0589731129767645 0.0573554998546353 0.0411739313924888 0 0 0 0 0 0.144215718878114 0 0 0 0 0 0 0 0 0 0 0 0 0 0 0 0 0 0 0 0 0.10882025774097 0 0 0 0 0 0 0 0 0 0 0 0 0 0 0 0 0 0 0 0 0 0 0 0 0 0 0 0 0 0 0 0 0 0 0 0 0 0 0 0 0 0 0 0 0 0 0 0 0 0 0 0 0 0 0 0 0 0 0 0 0 0 0 0 0 0 0 0 0 0 0 0 0 0 0 0 0 0 0 0 0 0 0 0 0 0 0.0846391702147252 0 0 0 0 0 0.453260361758386 0 0 0 0 0 0 0 0 0 0 0 0 0 0 0 0 0 0 0 0 0 0 0 0 0 0 0 0 0 0 0 0 0 0 0 0 0 0 0 0 0 0 0 0 0 0 0 0 0 0 0 0 0 0 0 0 0 0 0 0 0 0 0 0 0 0 0 0 0 0 0 0 0 0 0 0 0 0 0 0 0 0 0 0 0 0 0 0 0 0 0 0 0 0 0 0 0 0 0 0 0 0 0 0 0 0 0 0 0 0 0 0 0 0 0 0 0 0 0 0 0 0 0 0 0 0 0 0 0 0 0 0 0 0 0 0 0 0 0 0 0 0 0 0 0 0 0 0 0 0 0 0 0 0 0 0 0 0 0 0 0 0 0 0 0 0 0 0 0 0 0 0 0 0 0 0 0 0 0 0 0 0 0 0 0 0 0
0.00219776754902382 0 0 0 0.0570989157289233 0.0043259077690014 0.00173341695336798 0 0.0500192701435555 0.00743842334567474 0.0047406327285291 0 0 0 0 0 0 0.0472395740303387 0.00291487104000951 0 0 0 0 0 0 0 0 0 0.0612118990342644 0 0 0 0.00201386161471631 0 0 0 0.00137190287494093 0 0 0 0 0 0 0 0 0 0.126181279591494 0 0 0 0.00104347138969191 0 0 0 0.01043017706479 0 0 0.0313281353646245 0.00458219116564893 0 0 0 0 0 0 0 0 0.00350686543860793 0.00325909777174976 0.0170949062297541 0 0 0 0.0387871426510227 0 0 0 0 0 0 0 0 0 0 0 0 0 0.00614385165999422 0 0 0 0 0 0 0 0 0 0 0 0 0 0 0 0 0 0.00678726718425243 0 0 0 0 0 0.0142667087436608 0.00184367343603484 0 0 0 0 0 0 0 0 0.00685684182154592 0 0 0 0.00288523934456801 0 0 0 0 0 0.0781751724971744 0.106856221850401 0.213975707610024 0 0 0 0 0 0.0167654074229791 0.0360459866978112 0 0 0 0 0 0 0 0 0 0 0 0 0.00380657212068567 0.0270716401311388 0 0 0 0 0 0 0 0 0 0 0 0 0 0 0 0 0 0 0 0 0 0 0 0 0 0 0 0 0 0 0 0 0 0 0 0 0 0 0 0 0 0 0 0 0 0 0 0 0 0 0 0 0 0 0 0 0 0 0 0 0 0 0 0 0 0 0 0 0 0 0 0 0 0 0 0 0 0 0 0 0 0 0 0 0 0 0 0 0 0 0 0 0 0 0 0 0 0 0 0 0 0 0 0 0 0 0 0 0 0 0 0 0 0 0 0 0 0 0 0 0 0 0 0 0 0 0 0 0 0 0 0 0 0 0 0 0 0 0 0 0 0 0 0 0 0 0 0 0 0 0 0 0 0 0 0 0 0 0 0 0 0 0
0.0147055481964417 0 0.0115815563112546 0 0.0314624476059389 0.0122313156837169 0.0497898609810755 0.535302441853391 0 0.0746573434158989 0.0169153847161429 0 0 0 0 0 0 0.0347856617300966 0 0 0 0 0 0 0 0 0 0 0 0 0 0 0 0 0 0 0.0210833434684445 0 0 0 0 0 0 0 0 0 0.0135791208611475 0 0 0 0 0 0 0 0 0 0 0 0 0 0 0 0 0 0 0 0 0 0 0 0 0 0 0 0 0 0 0 0 0 0 0 0 0 0 0 0 0 0 0 0 0 0 0 0 0 0 0 0 0 0 0 0 0 0 0 0 0 0 0 0 0 0 0 0 0 0 0 0 0 0 0 0 0 0 0 0 0 0 0 0.0547220439602664 0 0 0.129183931216185 0 0 0 0 0 0 0 0 0 0 0 0 0 0 0 0 0 0 0 0 0 0 0 0 0 0 0 0 0 0 0 0 0 0 0 0 0 0 0 0 0 0 0 0 0 0 0 0 0 0 0 0 0 0 0 0 0 0 0 0 0 0 0 0 0 0 0 0 0 0 0 0 0 0 0 0 0 0 0 0 0 0 0 0 0 0 0 0 0 0 0 0 0 0 0 0 0 0 0 0 0 0 0 0 0 0 0 0 0 0 0 0 0 0 0 0 0 0 0 0 0 0 0 0 0 0 0 0 0 0 0 0 0 0 0 0 0 0 0 0 0 0 0 0 0 0 0 0 0 0 0 0 0 0 0 0 0 0 0 0 0 0 0 0 0 0 0 0 0 0 0 0 0 0 0 0 0 0 0 0 0 0 0 0
0.147482185635915 0 0 0 0.149548227562903 0.136544926590002 0.0315783345887833 0.0519122746031488 0.0486855213025343 0 0.157233593277585 0.0631047639860855 0 0.0242589796572544 0 0 0 0 0 0 0.0359543642403342 0 0 0 0 0 0 0 0.0127641150365158 0.0113481982584171 0 0 0 0 0 0 0.018609954906881 0 0 0 0 0 0 0 0 0 0.00573317621437606 0 0 0 0 0 0 0 0 0 0 0 0 0 0 0 0.00519293131611998 0 0 0 0 0 0.0100605079668175 0 0 0 0 0 0 0 0 0 0 0 0 0 0 0 0 0 0 0.0320417743766679 0 0 0 0 0 0 0 0 0 0 0 0 0 0 0 0 0 0 0 0 0 0 0 0 0 0 0 0 0 0 0 0 0 0 0 0 0 0 0 0 0 0 0 0.00681404570645951 0 0.0439767726993499 0.00715535207384866 0 0 0 0 0 0 0 0 0 0 0 0 0 0 0 0 0 0 0 0 0 0 0 0 0 0 0 0 0 0 0 0 0 0 0 0 0 0 0 0 0 0 0 0 0 0 0 0 0 0 0 0 0 0 0 0 0 0 0 0 0 0 0 0 0 0 0 0 0 0 0 0 0 0 0 0 0 0 0 0 0 0 0 0 0 0 0 0 0 0 0 0 0 0 0 0 0 0 0 0 0 0 0 0 0 0 0 0 0 0 0 0 0 0 0 0 0 0 0 0 0 0 0 0 0 0 0 0 0 0 0 0 0 0 0 0 0 0 0 0 0 0 0 0 0 0 0 0 0 0 0 0 0 0 0 0 0 0 0 0 0 0 0 0 0 0 0 0 0 0 0 0 0 0 0 0 0 0 0 0 0 0 0
0.0690562185417021 0 0 0 0.0450656101261367 0.0619529351910902 0.0180387854573879 0.0263266912913837 0.00877768468682583 0.12511694838199 0 0.0402037126923399 0 0.0553684564376155 0 0 0 0.0180497931095563 0 0.00192807128010376 0.0133890922853209 0 0 0 0 0 0 0 0.0104918608746931 0.141462095431799 0.0117454231164249 0 0 0 0 0 0.0486166031417529 0.0370615637514714 0 0 0 0 0 0 0 0 0.0613001936805557 0 0 0 0 0 0 0.0081686493309718 0 0 0 0 0 0 0 0 0 0 0 0 0 0 0 0 0 0 0 0 0 0 0 0 0 0 0 0 0 0 0 0.00581669482548822 0 0.0258065674425661 0 0 0 0 0 0 0 0 0 0 0 0 0 0 0 0 0 0 0 0 0 0 0 0 0 0 0 0 0 0 0 0 0 0 0 0 0 0 0 0 0 0 0.0477992107678882 0.0262133394329887 0.00959268224817971 0.0773448462287858 0.00530627024498203 0 0 0 0 0 0 0 0 0 0 0 0 0 0 0 0 0 0 0 0 0 0 0 0 0 0 0 0 0 0 0 0 0 0 0 0 0 0 0 0 0 0 0 0 0 0 0 0 0 0 0 0 0 0 0 0 0 0 0 0 0 0 0 0 0 0 0 0 0 0 0 0 0 0 0 0 0 0 0 0 0 0 0 0 0 0 0 0 0 0 0 0 0 0 0 0 0 0 0 0 0 0 0 0 0 0 0 0 0 0 0 0 0 0 0 0 0 0 0 0 0 0 0 0 0 0 0 0 0 0 0 0 0 0 0 0 0 0 0 0 0 0 0 0 0 0 0 0 0 0 0 0 0 0 0 0 0 0 0 0 0 0 0 0 0 0 0 0 0 0 0 0 0 0 0 0 0 0 0 0 0 0 0
0.0864569789557958 0.0628803185557242 0.017383720042466 0 0.0219469344148221 0.053980641775473 0 0 0 0.0853238997971085 0.0683130863702468 0 0 0.259023960389284 0 0 0 0.0292152023902846 0 0.0104676163696569 0.124212201362373 0 0 0 0 0 0 0 0.00663508502208945 0 0.0266335891098726 0 0 0 0 0 0 0 0 0 0 0 0 0 0 0 0 0 0 0 0 0 0 0 0 0 0 0 0 0 0 0 0.0658796408589901 0 0 0 0 0 0 0 0 0 0 0 0 0 0 0 0 0 0 0 0 0 0 0 0 0 0 0 0 0 0 0 0 0 0 0 0 0 0 0 0 0 0 0 0 0 0 0 0 0 0 0 0 0 0 0 0 0 0 0 0 0 0 0 0 0 0 0 0.0214789827215424 0 0 0.0253962161210727 0.0347719257431975 0 0 0 0 0 0 0 0 0 0 0 0 0 0 0 0 0 0 0 0 0 0 0 0 0 0 0 0 0 0 0 0 0 0 0 0 0 0 0 0 0 0 0 0 0 0 0 0 0 0 0 0 0 0 0 0 0 0 0 0 0 0 0 0 0 0 0 0 0 0 0 0 0 0 0 0 0 0 0 0 0 0 0 0 0 0 0 0 0 0 0 0 0 0 0 0 0 0 0 0 0 0 0 0 0 0 0 0 0 0 0 0 0 0 0 0 0 0 0 0 0 0 0 0 0 0 0 0 0 0 0 0 0 0 0 0 0 0 0 0 0 0 0 0 0 0 0 0 0 0 0 0 0 0 0 0 0 0 0 0 0 0 0 0 0 0 0 0 0 0 0 0 0 0 0 0 0 0 0 0 0 0 0
0 0 0 0 0 0 0 0 0 0 0 0 0 0 0 0 0 0 0 0 0 0 0.000722039501322572 0 0 0 0.00514495281035244 0 0 0 0 0.0131856127787175 0 0 0.112720685647836 0 0 0 0 0 0 0 0 0 0 0 0.011406090078079 0 0.0118392227119035 0 0 0 0 0 0 0.0177785054906931 0.0143064034192617 0 0.00322807270946283 0 0 0 0 0 0 0 0 0.00235638597914401 0 0 0 0 0 0 0 0 0.00376038306884481 0 0 0 0 0 0 0 0 0 0 0 0 0 0.00145347186898056 0 0 0 0.000670376341333584 0 0 0 0 0 0.00804701736301045 0 0.00122175896233148 0 0.0703476110671018 0 0.0244873514662529 0 0 0.0696219608242118 0 0 0.0546656319188119 0 0.160006256548709 0.101883144770082 0.0195928383546569 0.0108444480253344 0.0451177250261416 0.0665189133350299 0.00556957472577564 0 0 0 0 0 0 0 0 0 0 0 0 0 0 0 0 0 0 0 0.02718278124653 0.000770219232127751 0.0021023920192325 0 0 0 0.0304478611792184 0 0.00142933417650175 0 0.00293074105300792 0 0.000255835081795312 0 0 0 0 0 0 0 0 0 0 0 0 0 0 0.0306370176368117 0 0 0 0 0 0 0 0 0 0 0 0 0 0 0 0 0 0 0 0.0107447953060425 0 0.0187270647009223 0 0 0 0.00222963181228526 0 0 0 0 0 0 0 0 0 0 0 0 0.012380803369404 0 0 0 0 0 0 0.00435952379717158 0 0 0 0 0 0 0 0 0 0 0 0 0 0 0 0 0 0 0 0 0 0 0 0 0 0 0 0 0 0 0 0 0 0 0 0 0 0 0 0 0 0 0 0 0 0 0 0 0.0105136776580585 0 0 0 0 0 0 0.00879188693750966 0 0 0 0 0 0 0 0 0 0 0 0 0 0 0 0 0 0 0 0 0 0 0 0 0 0 0 0 0 0 0 0 0 0 0 0 0 0 0 0 0 0 0 0 0 0 0 0
0.00833529225911137 0 0 0.0471576834768092 0.00243690624413237 0.00771898365971141 0 0 0 0.0120128927872742 0.034456144761679 0.0948650980416062 0 0 0.128542699329974 0.0740805344732396 0.0146388355177669 0 0 0.0461911853611642 0.129312808322723 0 0 0 0 0 0 0 0 0 0 0 0 0 0 0.0242834796517873 0 0 0 0 0 0 0 0 0 0 0.00439505456448853 0 0 0 0 0 0 0 0 0 0 0 0 0.00319384824103519 0 0 0.00906966081059827 0 0.00273788652222074 0.00574391038452474 0 0 0 0 0 0 0 0 0 0 0 0 0 0 0.00278613262618332 0 0.0186979514183743 0 0.0275748490110395 0 0.00621214996930383 0 0 0 0 0 0.00205059297472786 0.0668332254834894 0 0 0 0 0.00261684732997057 0 0 0 0 0 0 0 0 0 0 0 0 0 0 0 0 0 0 0 0 0 0 0 0 0 0 0 0 0.063873208217244 0 0 0.00438643123943827 0 0 0.00500980292733558 0.0890895231761819 0 0.0237997777064205 0 0 0 0.00124220596311517 0 0 0 0 0 0 0 0 0 0 0 0 0 0 0 0 0 0 0 0 0 0 0 0 0 0 0 0 0 0 0 0 0 0 0 0 0 0 0 0 0 0 0 0 0 0 0 0 0 0 0 0 0 0 0 0 0 0 0 0 0 0 0 0 0 0 0 0 0 0 0 0 0 0 0 0 0 0 0 0 0 0 0 0 0 0 0 0 0 0 0 0 0 0 0 0 0.0226537427646607 0 0 0 0.00580142561371995 0.00819922916894866 0 0 0 0 0 0 0 0 0 0 0 0 0 0 0 0 0 0 0 0 0 0 0 0 0 0 0 0 0 0 0 0 0 0 0 0 0 0 0 0 0 0 0 0 0 0 0 0 0 0 0 0 0 0 0 0 0 0 0 0 0 0 0 0 0 0 0 0 0 0 0 0 0 0 0
0 0 0 0 0 0 0 0 0 0 0 0 0 0.145833912725129 0 0.0305085315313135 0 0 0 0 0 0 0 0 0 0 0 0 0 0 0.0254071329060434 0 0 0 0 0 0 0 0 0 0 0 0 0 0 0 0 0 0 0 0 0 0.00192529357418639 0 0 0 0 0 0 0 0 0 0 0 0 0 0 0 0 0 0 0 0 0 0 0 0 0 0 0 0.00474093303020815 0 0.141915664139988 0 0.197164203463192 0 0.0100156592948886 0 0 0 0 0 0.00262613946141134 0.0280157300845427 0 0.0303871128599252 0.0128363778929967 0 0.0142853895642837 0 0 0 0 0 0 0 0 0 0 0 0 0 0 0 0 0 0 0 0 0 0 0 0 0 0 0 0 0.0626992699411567 0 0 0 0 0 0 0 0 0.0182938142625282 0 0 0 0 0 0 0 0 0 0 0 0 0 0 0 0 0 0 0 0 0 0 0 0 0 0 0 0 0 0 0 0 0 0 0 0 0 0 0 0 0 0 0 0 0 0 0 0 0 0 0 0 0 0 0 0 0 0 0 0.0118114668695099 0 0 0 0 0 0 0 0 0 0 0 0 0 0 0 0 0 0 0 0 0 0 0 0 0 0 0 0 0 0 0 0 0 0 0 0 0 0 0 0 0.138973081471548 0 0.0110903298325667 0 0.0483025220619671 0.0631674350326151 0 0 0 0 0 0 0 0 0 0 0 0 0 0 0 0 0 0 0 0 0 0 0 0 0 0 0 0 0 0 0 0 0 0 0 0 0 0 0 0 0 0 0 0 0 0 0 0 0 0 0 0 0 0 0 0 0 0 0 0 0 0 0 0 0 0 0 0 0 0 0 0 0 0 0
0 0 0 0 0 0 0 0 0 0 0 0 0 0.0480065047764008 0.0174263395551229 0 0 0 0 0 0.00249524851033421 0 0 0 0 0 0 0 0 0 0.0231623651633531 0 0 0 0 0.0623459716084874 0 0 0 0 0 0 0 0 0 0 0 0 0 0 0 0 0.021635732562827 0 0 0 0 0 0.00364010955701217 0 0 0.0117563773256074 0 0 0 0 0 0 0 0 0.0465665850406367 0 0.0243134629921536 0 0 0 0 0 0.00760732246944003 0 0.0023691541174141 0 0.0341174475460375 0 0 0 0 0 0.001979519673483 0.00517799623958622 0.00214614755228666 0 0 0 0 0.00943116341280372 0.0349995169115484 0.0884677217851304 0.00639163720289441 0.00261760495433986 0 0 0 0 0 0 0 0 0 0 0 0 0 0 0 0 0 0 0 0 0 0 0 0 0 0 0 0.169118468305642 0 0 0 0 0.00338395260803554 0 0.0562112470672154 0.0113411911675957 0.0773555171977484 0.145103709360779 0.0555542765232505 0 0.00517069392347601 0 0 0 0 0 0.00152356938454524 0 0 0 0 0 0 0 0.00258630481180497 0.00145533408542383 0 0 0 0 0 0 0 0 0 0 0 0 0 0 0 0 0 0 0 0 0 0 0 0 0 0 0 0 0 0 0 0 0 0 0 0 0 0 0 0 0.0117751435036279 0 0 0 0 0.00115421923071609 0 0 0 0 0 0 0 0 0 0 0 0 0 0 0 0 0 0 0 0 0 0 0 0 0 0 0 0 0 0 0 0 0 0 0 0.00161244387324011 0 0 0 0 0 0 0 0 0 0 0 0 0 0 0 0 0 0 0 0 0 0 0 0 0 0 0 0 0 0 0 0 0 0 0 0 0 0 0 0 0 0 0 0 0 0 0 0 0 0 0 0 0 0 0 0 0 0 0 0 0 0 0 0 0 0 0 0 0 0 0 0 0 0 0 0 0 0 0 0
0 0.0778668826849179 0 0.323895399745194 0 0 0.114357374855103 0 0 0 0 0 0 0.0425763949087302 0 0 0 0 0 0.137889797399004 0.021130810290072 0 0 0 0 0 0 0 0 0 0 0 0 0 0 0 0.0238146135903648 0.0168356087742996 0 0 0 0 0 0 0 0 0 0 0 0 0 0 0 0 0 0 0 0 0 0 0 0 0 0 0 0 0 0 0 0 0 0 0 0 0 0 0 0 0 0 0 0 0 0 0 0 0 0.0111954289028821 0 0 0 0 0 0 0 0 0 0 0 0 0 0 0 0 0 0 0 0 0 0 0 0 0 0 0 0 0 0 0 0 0 0 0 0 0.164425708228405 0 0 0 0 0 0.066011980621027 0 0 0 0 0 0 0 0 0 0 0 0 0 0 0 0 0 0 0 0 0 0 0 0 0 0 0 0 0 0 0 0 0 0 0 0 0 0 0 0 0 0 0 0 0 0 0 0 0 0 0 0 0 0 0 0 0 0 0 0 0 0 0 0 0 0 0 0 0 0 0 0 0 0 0 0 0 0 0 0 0 0 0 0 0 0 0 0 0 0 0 0 0 0 0 0 0 0 0 0 0 0 0 0 0 0 0 0 0 0 0 0 0 0 0 0 0 0 0 0 0 0 0 0 0 0 0 0 0 0 0 0 0 0 0 0 0 0 0 0 0 0 0 0 0 0 0 0 0 0 0 0 0 0 0 0 0 0 0 0 0 0 0 0 0 0 0 0 0 0 0 0 0 0 0 0 0 0 0 0 0 0 0 0 0 0 0
0.00885151040272402 0.0151852805450259 0.0110723633023361 0 0.022774481885183 0.0133535787390596 0 0.182572291304336 0.0125622458505255 0 0.0125614898307299 0.0119657541543496 0 0 0 0 0 0 0.0499060898840848 0 0 0 0 0 0 0 0 0 0.102861586584015 0 0 0 0 0 0 0 0.00305217812397737 0 0 0 0 0 0 0 0 0 0.057076263954201 0 0 0 0.0330205528702476 0 0 0 0.00393790968992036 0 0 0.00902718372306225 0 0 0 0 0 0 0 0 0 0 0 0.256169069149075 0 0 0 0.00859044327700882 0 0 0 0 0 0 0 0 0 0 0 0 0 0 0 0 0 0 0 0 0 0 0 0 0 0 0 0 0 0 0 0 0 0 0 0 0.00586192133451626 0.0619589960562101 0 0 0 0 0 0 0 0 0 0.0170581745756379 0 0 0.0079508927054626 0.0595735814190421 0 0 0 0 0 0 0 0.0330561606392683 0 0 0 0 0 0 0 0 0 0 0 0 0 0 0 0 0 0 0 0 0 0 0 0 0 0 0 0 0 0 0 0 0 0 0 0 0 0 0 0 0 0 0 0 0 0 0 0 0 0 0 0 0 0 0 0 0 0 0 0 0 0 0 0 0 0 0 0 0 0 0 0 0 0 0 0 0 0 0 0 0 0 0 0 0 0 0 0 0 0 0 0 0 0 0 0 0 0 0 0 0 0 0 0 0 0 0 0 0 0 0 0 0 0 0 0 0 0 0 0 0 0 0 0 0 0 0 0 0 0 0 0 0 0 0 0 0 0 0 0 0 0 0 0 0 0 0 0 0 0 0 0 0 0 0 0 0 0 0 0 0 0 0 0 0 0 0 0 0 0 0 0 0 0 0 0 0 0 0 0 0 0 0 0
0.00333747032992171 0 0 0 0 0.011236422779881 0 0.0122115426350058 0 0 0 0 0 0 0 0 0 0.0540973306330063 0 0 0 0 0 0 0 0 0 0 0.0732617431239666 0 0 0 0 0 0 0 0 0 0 0 0 0 0 0 0 0 0.0583495081551689 0 0 0 0 0 0 0 0.00923259405080224 0 0 0.0491529920372222 0 0 0 0 0 0 0 0 0 0.0106002599323027 0.135430217771277 0.241955168766905 0 0.00538410443599723 0 0 0 0 0.102849492330308 0 0 0 0 0 0 0 0 0 0 0 0 0 0 0 0 0 0 0 0 0 0 0 0 0 0 0 0 0 0 0 0 0 0.0940494548228706 0.00980008715312921 0.00485638490546609 0 0 0 0 0 0 0 0 0.012598291886157 0 0 0.111596934250612 0 0 0 0 0 0 0 0 0 0 0 0 0 0 0 0 0 0 0 0 0 0 0 0 0 0 0 0 0 0 0 0 0 0 0 0 0 0 0 0 0 0 0 0 0 0 0 0 0 0 0 0 0 0 0 0 0 0 0 0 0 0 0 0 0 0 0 0 0 0 0 0 0 0 0 0 0 0 0 0 0 0 0 0 0 0 0 0 0 0 0 0 0 0 0 0 0 0 0 0 0 0 0 0 0 0 0 0 0 0 0 0 0 0 0 0 0 0 0 0 0 0 0 0 0 0 0 0 0 0 0 0 0 0 0 0 0 0 0 0 0 0 0 0 0 0 0 0 0 0 0 0 0 0 0 0 0 0 0 0 0 0 0 0 0 0 0 0 0 0 0 0 0 0 0 0 0 0 0 0 0 0 0 0 0 0 0 0 0 0 0 0 0
0 0 0 0.390972978776113 0 0 0 0 0 0 0.00109898767619961 0.00351139582239913 0 0.0423082027695321 0 0 0.0434245422337161 0 0 0 0.161512008083264 0 0 0 0 0 0 0 0 0.00677310068236417 0.00607244530479415 0 0 0 0 0.00124171406883345 0 0.0647311240865612 0 0 0 0 0 0 0 0 0 0 0 0 0 0 0.00165597129068309 0 0 0 0 0 0 0 0 0 0 0 0 0 0 0 0 0 0 0 0 0 0 0 0 0 0 0 0 0.00108577023642186 0 0.00112033025534135 0 0 0.00278447528372703 0 0 0 0 0 0 0.121681488425707 0 0 0 0 0 0 0 0 0 0 0 0 0 0 0 0 0 0 0 0 0 0 0 0 0 0 0 0 0 0 0 0 0 0.0013829631015391 0 0 0.00763336322373853 0 0 0.00182228438012802 0.118874093588065 0 0.0166478639785735 0.00166709059459084 0.00109831979154566 0 0 0 0 0 0 0 0 0 0 0 0 0 0 0 0 0 0 0 0 0 0 0 0 0 0 0 0 0 0 0 0 0 0 0 0 0 0 0 0 0 0 0 0 0 0 0 0 0 0 0 0 0 0 0 0 0 0.000899486346161667 0 0 0 0 0 0 0 0 0 0 0 0 0 0 0 0 0 0 0 0 0 0 0 0 0 0 0 0 0 0 0 0 0 0 0 0 0 0 0 0 0 0 0 0 0 0 0 0 0 0 0 0 0 0 0 0 0 0 0 0 0 0 0 0 0 0 0 0 0 0 0 0 0 0 0 0 0 0 0 0 0 0 0 0 0 0 0 0 0 0 0 0 0 0 0 0 0 0 0 0 0 0 0 0 0 0 0 0 0 0 0 0 0 0 0 0 0 0 0 0 0
0.0160460273414432 0 0 0.207900767771782 0.00571390036245146 0.00707768796648047 0 0 0 0.0164400127361353 0.00769362239160054 0.04200550829523 0 0.119403486639051 0 0.00355543947347166 0.00670855927918851 0 0 0.162822647463381 0 0 0 0 0 0 0 0 0.00218641190916647 0.00937744651642355 0.011589667957332 0 0 0 0 0.00292838236930869 0 0.0516378853645517 0 0 0 0 0 0 0 0 0 0 0 0 0 0 0.00355323505324203 0 0 0 0 0 0 0 0 0 0.0459534121226979 0 0 0.00391328919695073 0 0 0 0 0 0 0 0 0 0 0 0 0 0 0 0 0 0.00187334185277363 0 0 0 0 0 0 0 0 0 0 0 0 0 0 0 0 0 0 0 0 0 0 0 0 0 0 0 0 0 0 0 0 0 0 0 0 0 0 0 0 0 0 0 0.00461458413329367 0 0 0.00718293343262337 0 0 0.00546831968903386 0.235974586931782 0 0.00932881582170085 0.00905002792890581 0 0 0 0 0 0 0 0 0 0 0 0 0 0 0 0 0 0 0 0 0 0 0 0 0 0 0 0 0 0 0 0 0 0 0 0 0 0 0 0 0 0 0 0 0 0 0 0 0 0 0 0 0 0 0 0 0 0 0 0 0 0 0 0 0 0 0 0 0 0 0 0 0 0 0 0 0 0 0 0 0 0 0 0 0 0 0 0 0 0 0 0 0 0 0 0 0 0 0 0 0 0 0 0 0 0 0 0 0 0 0 0 0 0 0 0 0 0 0 0 0 0 0 0 0 0 0 0 0 0 0 0 0 0 0 0 0 0 0 0 0 0 0 0 0 0 0 0 0 0 0 0 0 0 0 0 0 0 0 0 0 0 0 0 0 0 0 0 0 0 0 0 0 0 0 0 0 0 0 0
0 0 0 0 0 0 0 0 0 0 0 0 0 0 0 0 0 0 0 0 0 0 0 0.0209290314689068 0 0 0 0 0 0 0 0 0 0 0 0 0 0 0.132819640957576 0.294470059364884 0.0186152662498265 0 0 0 0.00318396861648616 0 0 0.00432906302065856 0 0.0110856481270063 0 0.0328642067432843 0 0 0 0 0 0 0 0 0 0.0787072822070853 0 0 0 0 0 0 0 0 0 0 0.155854341437269 0 0 0.130345230530233 0 0 0 0.116796261276785 0 0 0 0 0 0 0 0 0 0 0 0 0 0 0 0 0 0 0 0 0 0 0 0 0 0 0 0 0 0 0 0 0 0 0 0 0 0 0 0 0 0 0 0 0 0 0 0 0 0 0 0 0 0 0 0 0 0 0 0 0 0 0 0 0 0 0 0 0 0 0 0 0 0 0 0 0 0 0 0 0 0 0 0 0 0 0 0 0 0 0 0 0 0 0 0 0 0 0 0 0 0 0 0 0 0 0 0 0 0 0 0 0 0 0 0 0 0 0 0 0 0 0 0 0 0 0 0 0 0 0 0 0 0 0 0 0 0 0 0 0 0 0 0 0 0 0 0 0 0 0 0 0 0 0 0 0 0 0 0 0 0 0 0 0 0 0 0 0 0 0 0 0 0 0 0 0 0 0 0 0 0 0 0 0 0 0 0 0 0 0 0 0 0 0 0 0 0 0 0 0 0 0 0 0 0 0 0 0 0 0 0 0 0 0 0 0 0 0 0 0 0 0 0 0 0 0 0 0 0 0 0 0 0 0 0 0 0
0 0 0 0 0 0 0 0 0 0 0 0 0.045659273892409 0 0 0 0 0 0 0 0 0 0 0 0 0 0 0 0 0 0 0 0 0 0 0 0 0 0 0 0 0 0 0 0 0 0 0 0.312532869087871 0 0 0 0 0 0 0 0 0 0 0 0 0 0 0 0 0 0 0 0 0 0 0 0 0 0 0 0 0 0 0 0 0 0 0 0 0 0 0 0 0 0 0 0 0 0 0 0 0 0 0 0 0 0 0 0 0 0 0 0 0 0 0 0 0 0 0 0 0 0 0 0.479381827850323 0 0 0 0 0 0 0 0.162426029169398 0 0 0 0 0 0 0 0 0 0 0 0 0 0 0 0 0 0 0 0 0 0 0 0 0 0 0 0 0 0 0 0 0 0 0 0 0 0 0 0 0 0 0 0 0 0 0 0 0 0 0 0 0 0 0 0 0 0 0 0 0 0 0 0 0 0 0 0 0 0 0 0 0 0 0 0 0 0 0 0 0 0 0 0 0 0 0 0 0 0 0 0 0 0 0 0 0 0 0 0 0 0 0 0 0 0 0 0 0 0 0 0 0 0 0 0 0 0 0 0 0 0 0 0 0 0 0 0 0 0 0 0 0 0 0 0 0 0 0 0 0 0 0 0 0 0 0 0 0 0 0 0 0 0 0 0 0 0 0 0 0 0 0 0 0 0 0 0 0 0 0 0 0 0 0 0 0 0 0 0 0 0 0 0 0 0 0 0 0
0 0 0 0 0 0 0 0 0 0 0 0 0 0 0 0 0 0 0 0 0 0.10362181917794 0 0 0 0 0 0 0 0 0 0 0 0 0 0 0 0 0 0.0330305779595557 0 0 0.0436378157312363 0 0 0 0 0 0 0.0216111087430884 0 0 0 0 0 0 0 0 0 0 0 0.400032227025209 0 0 0 0 0 0 0 0 0 0 0.3534735209638 0 0 0.04459293039917 0 0 0 0 0 0 0 0 0 0 0 0 0 0 0 0 0 0 0 0 0 0 0 0 0 0 0 0 0 0 0 0 0 0 0 0 0 0 0 0 0 0 0 0 0 0 0 0 0 0 0 0 0 0 0 0 0 0 0 0 0 0 0 0 0 0 0 0 0 0 0 0 0 0 0 0 0 0 0 0 0 0 0 0 0 0 0 0 0 0 0 0 0 0 0 0 0 0 0 0 0 0 0 0 0 0 0 0 0 0 0 0 0 0 0 0 0 0 0 0 0 0 0 0 0 0 0 0 0 0 0 0 0 0 0 0 0 0 0 0 0 0 0 0 0 0 0 0 0 0 0 0 0 0 0 0 0 0 0 0 0 0 0 0 0 0 0 0 0 0 0 0 0 0 0 0 0 0 0 0 0 0 0 0 0 0 0 0 0 0 0 0 0 0 0 0 0 0 0 0 0 0 0 0 0 0 0 0 0 0 0 0 0 0 0 0 0 0 0 0 0 0 0 0 0 0 0 0 0 0 0 0 0 0 0 0 0 0 0 0 0 0
0 0 0 0 0 0 0 0 0 0 0 0 0 0 0 0 0 0 0 0 0 0 0 0 0 0.722424079867013 0 0 0 0 0 0 0 0 0 0 0 0 0 0 0 0 0 0 0 0 0 0 0 0 0 0 0 0 0 0 0 0 0 0 0 0 0 0 0 0 0 0 0 0 0 0 0 0 0.277575920132987 0 0 0 0 0 0 0 0 0 0 0 0 0 0 0 0 0 0 0 0 0 0 0 0 0 0 0 0 0 0 0 0 0 0 0 0 0 0 0 0 0 0 0 0 0 0 0 0 0 0 0 0 0 0 0 0 0 0 0 0 0 0 0 0 0 0 0 0 0 0 0 0 0 0 0 0 0 0 0 0 0 0 0 0 0 0 0 0 0 0 0 0 0 0 0 0 0 0 0 0 0 0 0 0 0 0 0 0 0 0 0 0 0 0 0 0 0 0 0 0 0 0 0 0 0 0 0 0 0 0 0 0 0 0 0 0 0 0 0 0 0 0 0 0 0 0 0 0 0 0 0 0 0 0 0 0 0 0 0 0 0 0 0 0 0 0 0 0 0 0 0 0 0 0 0 0 0 0 0 0 0 0 0 0 0 0 0 0 0 0 0 0 0 0 0 0 0 0 0 0 0 0 0 0 0 0 0 0 0 0 0 0 0 0 0 0 0 0 0 0 0 0 0 0 0 0 0 0 0 0 0 0 0 0 0 0 0 0 0 0 0 0 0
0 0 0 0 0 0 0 0 0 0 0 0 0 0 0 0 0 0 0 0 0 0 0 0 0.506888523140746 0 0 0 0 0 0 0 0 0 0 0 0 0 0 0 0 0 0 0 0 0 0 0 0 0 0 0 0 0 0 0 0 0 0 0 0 0 0 0 0 0 0 0 0 0 0 0 0 0 0.197332620165337 0 0 0 0 0 0 0 0 0 0 0 0 0 0 0 0 0 0 0 0 0 0 0 0 0 0 0 0 0 0 0 0 0 0 0 0 0 0 0 0 0 0 0 0 0 0 0 0 0 0 0 0.295778856693917 0 0 0 0 0 0 0 0 0 0 0 0 0 0 0 0 0 0 0 0 0 0 0 0 0 0 0 0 0 0 0 0 0 0 0 0 0 0 0 0 0 0 0 0 0 0 0 0 0 0 0 0 0 0 0 0 0 0 0 0 0 0 0 0 0 0 0 0 0 0 0 0 0 0 0 0 0 0 0 0 0 0 0 0 0 0 0 0 0 0 0 0 0 0 0 0 0 0 0 0 0 0 0 0 0 0 0 0 0 0 0 0 0 0 0 0 0 0 0 0 0 0 0 0 0 0 0 0 0 0 0 0 0 0 0 0 0 0 0 0 0 0 0 0 0 0 0 0 0 0 0 0 0 0 0 0 0 0 0 0 0 0 0 0 0 0 0 0 0 0 0 0 0 0 0 0 0 0 0 0 0 0 0 0 0 0 0 0 0 0 0
0.00157910796695526 0 0 0 0 0 0 0 0 0 0 0 0.0288859442812126 0 0 0 0 0 0 0 0 0 0 0 0 0 0 0 0 0.00897571251818269 0 0.0769301459721051 0 0 0 0 0 0 0 0 0 0 0 0 0 0 0 0 0.0102961310012443 0 0 0 0 0.0212606444049756 0 0 0 0 0 0 0 0 0 0 0 0 0.0098771739030474 0 0 0 0 0 0 0 0 0 0 0 0 0 0 0 0 0 0 0 0 0 0 0 0.0253209483926761 0 0.00583200503477738 0 0.0312331459883775 0 0 0 0 0 0 0 0.0221380356903571 0 0 0 0 0.00843486594041331 0.288117528620785 0 0 0 0 0 0 0 0 0.125020898528537 0 0.0317273229128598 0.0777850213122996 0 0 0 0 0 0 0 0 0 0 0 0 0 0 0 0 0 0 0 0 0 0 0 0 0 0 0 0 0 0 0 0.00626635673238552 0 0 0 0 0 0 0 0 0 0 0 0 0 0 0.0473428999311785 0 0 0 0 0 0.0624405635107738 0 0 0 0 0 0 0 0 0 0 0 0 0 0.0789703510931811 0 0 0 0 0 0 0 0 0 0 0 0 0 0 0 0 0 0 0 0 0 0 0 0 0 0 0 0 0 0 0 0 0 0 0 0 0 0 0 0 0 0 0 0 0 0 0 0 0 0 0 0 0 0 0 0 0 0 0 0 0 0 0 0 0 0 0 0 0 0 0 0 0 0 0.0227531222242537 0 0.00580410518580973 0 0 0 0 0 0 0 0 0 0 0 0 0 0 0 0.00300796885361198 0 0 0 0 0 0 0 0 0 0 0 0 0 0 0 0 0 0 0 0 0 0 0 0 0 0 0 0 0 0 0 0 0 0 0 0 0
0 0 0 0 0 0 0 0 0 0 0 0 0 0 0 0 0 0 0 0 0 0 0 0 0 0 0 0 0 0 0 0 0 0 0 0 0 0 0 0 0 0 0 0 0 0 0 0 0 0 0 0 0 0.039545325526832 0 0 0 0 0 0 0 0 0 0 0.0930946434103004 0 0 0 0 0 0 0 0 0 0 0 0 0 0 0 0 0 0 0 0 0 0 0 0 0 0 0 0 0 0 0 0 0 0 0 0 0 0 0 0 0.333267131546956 0 0 0 0 0 0 0 0 0 0 0 0 0 0 0 0 0 0.472666048995744 0 0 0 0 0 0.0614268505201681 0 0 0 0 0 0 0 0 0 0 0 0 0 0 0 0 0 0 0 0 0 0 0 0 0 0 0 0 0 0 0 0 0 0 0 0 0 0 0 0 0 0 0 0 0 0 0 0 0 0 0 0 0 0 0 0 0 0 0 0 0 0 0 0 0 0 0 0 0 0 0 0 0 0 0 0 0 0 0 0 0 0 0 0 0 0 0 0 0 0 0 0 0 0 0 0 0 0 0 0 0 0 0 0 0 0 0 0 0 0 0 0 0 0 0 0 0 0 0 0 0 0 0 0 0 0 0 0 0 0 0 0 0 0 0 0 0 0 0 0 0 0 0 0 0 0 0 0 0 0 0 0 0 0 0 0 0 0 0 0 0 0 0 0 0 0 0 0 0 0 0 0 0 0 0 0 0 0 0 0 0 0 0 0 0 0 0 0
0.00218997226268135 0 0 0 0.115192367932339 0 0 0.0812506405623696 0 0.00242768582957743 0.00250774569176369 0.000933339649914714 0 0 0 0 0 0.0353276920411801 0.0232122373847433 0 0.000909459203182248 0 0 0 0 0 0 0 0 0 0 0 0 0 0 0 0 0 0 0 0 0 0 0 0 0 0.160509102192141 0 0 0 0.0135469412235013 0 0 0 0 0 0 0.0125592058171166 0.00636404033638105 0 0 0 0 0 0 0 0 0.00456452807405519 0.0619951667169245 0.0886339809518577 0 0.00100530874000112 0 0.00467602130453276 0 0 0.0217968239449039 0 0 0 0 0 0 0 0 0 0 0.000882735123023022 0 0 0 0 0 0 0 0 0 0 0 0 0 0 0 0 0 0.0224546632775586 0.00425105043146349 0.00109597262210137 0 0 0.0213848892156617 0.0791946303905526 0 0.0337944486889183 0 0 0 0 0 0 0 0.0596310463816158 0 0 0 0.0105932512053422 0 0 0 0 0 0.0380093850365136 0.0613805804851124 0.0277250872829704 0 0 0 0 0 0 0 0 0 0 0 0 0 0 0 0 0 0 0 0 0 0 0 0 0 0 0 0 0 0 0 0 0 0 0 0 0 0 0 0 0 0 0 0 0 0 0 0 0 0 0 0 0 0 0 0 0 0 0 0 0 0 0 0 0 0 0 0 0 0 0 0 0 0 0 0 0 0 0 0 0 0 0 0 0 0 0 0 0 0 0 0 0 0 0 0 0 0 0 0 0 0 0 0 0 0 0 0 0 0 0 0 0 0 0 0 0 0 0 0 0 0 0 0 0 0 0 0 0 0 0 0 0 0 0 0 0 0 0 0 0 0 0 0 0 0 0 0 0 0 0 0 0 0 0 0 0 0 0 0 0 0 0 0 0 0 0 0 0 0 0 0 0 0 0 0 0 0 0 0 0 0 0 0
0 0 0 0.0546706314315977 0 0 0 0 0 0.0136204340513848 0.213369979875055 0 0 0 0 0 0 0 0 0.0179230131758614 0.0246149009898792 0 0 0 0 0 0.0116665448517925 0 0 0 0.139649440742993 0 0 0 0 0 0.0205035793853838 0.129567145194953 0 0 0 0 0 0 0 0 0 0 0 0 0 0 0 0 0 0 0 0 0 0 0 0 0 0 0 0 0 0 0 0 0 0 0 0.0498624296283948 0 0 0 0 0 0 0 0 0.00265074014551203 0 0 0.0314439798574339 0 0.0132536257733643 0 0.0189309675168575 0 0 0 0.0157347288515608 0 0 0.00563986654236742 0 0 0 0 0 0 0 0 0 0 0 0.0040300160676382 0 0 0 0 0 0 0 0 0 0 0 0 0.00555628844968259 0 0.0350057884498207 0 0 0 0.00587747061652164 0 0 0.0554047559592446 0.0159137630569032 0 0.0863398058462334 0.023088086907934 0 0 0 0 0 0.00568201663163076 0 0 0 0 0 0 0 0 0 0 0 0 0 0 0 0 0 0 0 0 0 0 0 0 0 0 0 0 0 0 0 0 0 0 0 0 0 0 0 0 0 0 0 0 0 0 0 0 0 0 0 0 0 0 0 0 0 0 0 0 0 0 0 0 0 0 0 0 0 0 0 0 0 0 0 0 0 0 0 0 0 0 0 0 0 0 0 0 0 0 0 0 0 0 0 0 0 0 0 0 0 0 0 0 0 0 0 0 0 0 0 0 0 0 0 0 0 0 0 0 0 0 0 0 0 0 0 0 0 0 0 0 0 0 0 0 0 0 0 0 0 0 0 0 0 0 0 0 0 0 0 0 0 0 0 0 0 0 0 0 0 0 0 0 0 0 0 0 0 0 0 0 0 0 0 0 0
0 0 0 0.016494086280191 0 0 0 0 0 0 0.00188739190338362 0.0025187517792116 0 0 0.00578274046617124 0.00922945545676642 0 0 0 0.00171193509926775 0.00324104217822535 0 0 0 0 0 0 0 0 0.0148778231726436 0 0 0 0 0 0.00572584800750853 0 0.0274480507488602 0 0 0 0 0 0 0 0 0.00197221957496695 0 0 0 0 0.000930351217375315 0.00460853977226301 0 0 0 0 0 0.00619190703171447 0 0 0 0 0 0 0 0 0 0 0 0.0521909762917188 0 0 0.00570201605187377 0 0 0 0 0 0 0.0110221835604167 0 0.025050511697351 0.017148571623789 0.0447482279525886 0.0182319489986717 0.0703250862961943 0.00521478584011599 0 0.0484311226011996 0.00283378785979959 0 0.00143501622162109 0.132139898911106 0 0.0514887948583321 0.0610172512358867 0 0.041932883484978 0 0 0 0.00154172841013393 0 0 0 0 0 0 0 0 0 0 0 0 0 0 0 0 0 0 0 0 0.00142455240815338 0 0 0 0.147791119659397 0 0 0 0 0 0.00187152794544026 0.0317706026170221 0 0.0684347825719056 0 0.0116601892798825 0 0.00519713401538684 0.00405029873048621 0.00297952985398214 0.00173820385942223 0 0 0.00159618720347404 0 0.000572952815025437 0 0 0 0 0 0.000801043358638798 0 0 0 0 0 0 0 0 0 0 0 0 0 0 0 0 0 0 0 0 0 0 0 0 0 0 0 0 0 0 0 0 0 0 0.000528806427840788 0 0 0 0 0 0 0.011224608156812 0 0 0 0 0 0 0 0 0 0 0 0 0 0 0 0 0 0 0 0 0 0 0 0 0 0 0 0 0 0 0 0 0 0 0 0 0 0 0 0 0.00167783722896222 0 0 0 0 0.0131988653100576 0 0 0 0 0 0 0 0 0 0 0 0 0 0 0.000406823973785087 0 0 0 0 0 0 0 0 0 0 0 0 0 0 0 0 0 0 0 0 0 0 0 0 0 0 0 0 0 0 0 0 0 0 0 0 0 0 0 0 0 0 0 0 0 0 0 0 0 0 0 0 0 0 0 0 0 0 0 0
0 0 0 0 0 0 0 0 0 0 0 0 0.0515016394615375 0 0 0 0 0 0 0 0 0 0 0 0 0 0.0535195088951698 0 0 0 0 0 0 0.00381470071558266 0.0337102431025296 0 0 0 0 0 0 0 0 0 0 0 0 0 0 0 0 0 0 0 0 0.00812347893687096 0.0140326639912288 0 0 0 0 0 0 0 0 0 0 0.0248490371151661 0 0 0 0 0 0 0 0 0 0 0 0 0 0 0 0 0 0 0 0.00264623750512053 0 0.00150521950395213 0 0 0 0 0 0 0 0 0 0 0 0 0 0 0 0.0171155210147784 0.0434382343184703 0 0 0.0510769164212866 0 0 0.103030958451237 0 0.00836057172047729 0.00738101612178937 0 0.00703621613595355 0.00453743608939317 0.00331162341628586 0 0.0119876543660089 0 0 0 0 0 0 0 0 0 0 0 0 0 0 0 0 0 0 0 0 0 0 0 0 0 0 0 0 0 0 0 0 0 0 0 0 0 0 0 0 0 0 0 0 0 0.114924937559888 0 0 0 0 0 0 0 0 0 0 0 0 0 0 0 0 0 0 0 0.325686232790293 0 0.0603478423988247 0 0 0 0 0 0 0 0 0 0 0 0 0 0 0 0 0 0 0 0 0 0 0 0.0039357043465131 0.00237779108568603 0 0 0 0 0 0 0 0 0 0 0 0 0 0 0 0 0 0 0 0 0 0 0 0 0 0 0 0 0 0 0 0 0 0 0 0 0 0 0 0 0 0 0.00861794368319987 0 0 0 0 0.0217839939095697 0.00495806629772608 0.00638861064546024 0 0 0 0 0 0 0 0 0 0 0 0 0 0 0 0 0 0 0 0 0 0 0 0 0 0 0 0 0 0 0 0 0 0 0 0 0 0 0 0 0 0 0 0 0 0 0 0 0 0 0 0 0
0 0 0 0 0 0 0 0.000924556797416487 0 0 0 0 0 0 0 0 0 0 0 0 0 0 0 0 0 0 0 0 0 0 0 0 0 0.0276913102669555 0.0610819415297053 0 0 0 0 0 0 0 0 0 0 0 0 0 0 0 0.00124501059473655 0 0 0 0.0713066179592857 0.00477890284988694 0.0221531151865316 0.00893731097447406 0.000542253566639467 0 0 0 0 0 0 0 0 0 0 0 0 0.0901997203183356 0 0 0 0 0.0194434166210444 0 0 0 0 0 0 0 0 0 0 0 0 0 0 0.0008844825086035 0 0 0.000662595617844384 0 0 0 0 0 0.0634939227852214 0.00281453961904553 0.000294815160003551 0.00133382974865038 0.00224741407006789 0 0 0 0 0 0 0 0 0 0.00183185448730062 0 0 0 0.000966667735212987 0 0 0 0 0 0 0 0 0 0 0 0 0 0.00324450426003933 0.00107845986075105 0 0 0 0 0 0.0298723429259366 0.0126447668070157 0.00072453946139502 0 0 0.00505829682948501 0.0267198760257464 0.00563889512207576 0.00616528474812756 0.0131417515730652 0.000572791265238667 0.0961737929566695 0.00422656981575156 0 0.154153239976332 0.0974714874888465 0.023148439418737 0 0 0 0 0 0 0 0 0 0 0 0 0 0 0 0 0 0 0 0 0 0 0 0 0 0 0 0 0 0 0 0 0 0.00570150255151735 0 0 0 0.0112430153096738 0 0 0 0 0 0 0 0 0 0 0 0 0.0110708497836941 0 0 0 0 0 0 0 0 0 0 0 0 0 0 0 0 0 0 0 0 0 0 0 0 0 0 0 0 0 0 0 0 0 0 0 0 0 0 0 0 0 0 0 0 0 0 0 0 0 0 0.000840577529739438 0.000173763036028602 0.000862868043176778 0.000557266958190303 0 0 0.00162392682197756 0 0 0 0 0 0 0 0 0 0 0 0 0 0 0 0 0 0 0 0 0 0 0 0 0 0 0 0 0 0 0 0 0 0 0.000438995551342483 0.0257260941652517 0.000294544526617998 0.00141313431831999 0 0 0 0 0.000573632568752376 0 0 0 0 0.00207669703974542 0.00122513781714479 0 0.0464457379974707 0.015449514322504 0.010489743827424 0.00092368089925437
0 0 0 0 0 0 0 0 0 0 0 0 0 0 0 0 0 0 0 0 0 0 0 0 0 0 0 0 0 0 0 0.00136983795322598 0.0971054711822024 0 0.0205450903635381 0 0 0 0 0 0 0 0 0 0 0 0 0 0 0 0.00317884454509819 0 0 0 0.037603943435764 0 0.0133850250091133 0.0134094115143372 0.0011844651824331 0 0 0 0 0 0 0 0 0 0 0 0 0.0886284794963319 0 0 0 0 0 0 0 0 0 0 0 0 0 0 0 0 0 0 0 0 0 0 0 0 0 0 0 0 0 0 0 0 0 0 0 0 0 0 0 0 0 0 0 0 0 0 0 0 0 0 0 0 0 0 0 0 0 0 0 0 0 0 0 0 0 0 0 0.118084767928463 0 0 0 0 0.0712120988035144 0 0 0.00914918921920969 0.00842355817114248 0 0.0429351047404265 0 0 0.194216761286283 0.120041789869212 0.00892112212966335 0 0 0 0 0 0 0 0 0 0 0 0 0 0 0 0 0 0 0 0 0 0 0 0 0 0 0 0 0 0 0 0 0 0.000626716862867701 0 0 0 0.0155243264270728 0 0 0 0 0 0 0 0 0 0 0 0 0.00257066324159814 0 0 0 0 0 0 0 0 0 0 0 0 0 0 0 0 0 0 0 0 0 0 0 0 0 0 0 0 0 0 0 0 0 0 0 0 0 0 0 0 0 0 0 0 0 0 0 0 0 0 0 0 0 0.00146074598964052 0 0 0 0 0 0 0 0 0 0 0 0 0 0 0 0 0 0 0 0 0 0 0 0 0 0 0 0 0 0 0 0 0 0 0 0 0 0 0.0563449561181638 0 0 0 0 0 0 0 0 0 0 0 0 0 0 0.00348021518121077 0.0544871335100776 0.0161102818394105 0
0 0 0 0 0 0 0 0 0 0 0 0 0.0365338156308341 0 0 0 0 0 0 0 0 0 0 0 0 0 0 0 0 0 0 0.00279725822087376 0.0494965555559619 0.00474755501670566 0 0 0 0 0 0 0 0 0 0 0 0 0.000776363470163041 0 0.000611420472135655 0 0.00509117827128671 0 0 0 0.0138265207923039 0.01548854588994 0.0287685360811912 0.0100090059149778 0.00166842844758054 0 0 0 0 0 0 0 0 0.012153749893033 0 0 0 0.01756811500185 0 0 0 0 0.00300607228912818 0 0 0 0 0 0 0 0 0 0 0 0 0 0 0.000300818957110608 0 0 0.00039519608496603 0 0 0 0 0 0.101366919228842 0.000603462222135976 0.00025030580636895 0.000431493729815801 0.0290324111358478 0 0 0 0 0.01587149699711 0 0 0.000556974486151315 0 0.0348234435106278 0.00875070318887221 0.00201858728636662 0 0.0114615612969879 0.00323431987777168 0 0 0 0 0 0 0 0 0 0 0 0 0 0 0 0 0 0 0 0.00728662967172109 0.00396646033413819 0.00189030795037833 0.00226191121876978 0.00053509812244144 0 0.00650470344190986 0.0347094651929538 0.00217928056895523 0.0458959269072122 0.000306276965848673 0.0719802726379926 0.00256518003916376 0 0.0258989030550007 0.0207772738944624 0.00280107731424894 0 0 0 0 0 0 0 0 0 0 0 0.0627523731582339 0 0 0 0 0 0 0 0 0 0 0 0 0 0 0 0 0 0 0 0.000664369853824266 0.0359279254440389 0.0684712481693331 0 0 0 0.0132149883852081 0 0 0 0 0 0 0 0 0 0 0 0 0.0210079015751968 0 0 0 0 0 0 0 0.00386944028379708 0 0 0 0 0 0 0 0 0 0.00101234403277713 0.00354543042210703 0 0 0 0 0 0 0 0 0 0 0 0 0 0 0 0 0 0 0 0 0 0 0 0 0 0 0 0 0 0 0 0.00714177025954236 0 0 0.0026749697956436 0.0041736025193374 0.000922450051861232 0.0026282768626763 0 0.00410897245073915 0.00836654238246876 0.00327285894697334 0 0.0032148447565856 0 0.00225188742147047 0.000209198538967049 0 0.00579106982714134 0.00444647140271954 0.00215062148306323 0 0 0 0 0 0 0 0 0 0 0 0 0 0 0 0 0 0 0 0 0.00298838421677891 0 0.0369467101887778 0.0032521615234053 0.00135150217979439 0.000566850415956577 0.00390075872603947 0.001524569486834 0 0 0 0 0 0 0 0 0 0.00619953455536896 0.00143193055178863 0.00867189340067976 0.0301465646587328
0 0 0 0 0 0 0 0 0 0 0 0 0 0.00595987031872812 0 0.0236123008983801 0 0 0 0.000332722387514359 0.000778355879257821 0 0 0 0 0 0 0 0 0 0.0054422257514423 0 0 0 0 0 0 0 0 0 0.0378048742020822 0.0709831480306282 0 0 0 0 0 0 0 0 0 0 0.0780604540329578 0 0 0 0 0 0 0 0 0 0 0 0 0 0 0 0 0 0 0 0 0 0 0 0 0 0 0.0013030271592111 0 0.114445756771786 0.0324096582746225 0.0518070668369781 0.141777149449231 0 0 0 0 0 0.000467460620603091 0 0 0 0 0 0 0 0 0 0 0 0 0 0 0 0 0 0 0 0 0 0 0 0 0 0 0 0 0 0 0 0 0 0 0 0 0.0312368268050484 0 0 0 0 0 0 0.00488700742515736 0 0 0.000554111570072108 0.0025640028891231 0 0 0 0 0 0 0 0 0 0 0 0 0 0 0 0 0 0 0 0 0 0 0 0 0 0 0 0 0 0 0 0 0 0 0 0 0 0 0 0 0 0 0 0 0 0 0 0 0 0 0 0.0485631779198515 0 0 0 0 0 0.122230983877521 0 0 0 0 0 0 0.000976107198968569 0 0 0 0 0 0 0 0 0 0 0 0 0 0 0 0 0 0 0 0 0 0 0 0 0 0.00129027976235125 0 0 0 0 0 0 0 0.148873060792735 0 0.000361095900709905 0.0136310115889328 0.003597157185642 0.0180948285183709 0 0 0 0 0.00518109768832092 0 0 0 0 0 0 0 0 0 0 0 0 0 0 0 0 0 0 0 0 0 0 0 0 0 0 0 0 0 0 0 0 0 0 0 0.0327751802637719 0 0 0 0 0 0 0 0 0 0 0 0 0 0 0 0 0 0 0 0 0 0 0 0 0 0 0 0 0 0 0 0 0 0
0.00616742040488403 0 0 0.0145587333377425 0 0.00291090435568323 0 0.00333940894535224 0.00479538907848562 0.00649086227451112 0.0213093832782088 0 0 0 0 0 0.00576717576355138 0.00192232680612363 0 0 0 0 0 0 0 0 0 0 0 0.0059583049130906 0 0 0 0 0 0 0 0.187834156880848 0 0 0 0 0 0 0 0 0 0 0 0 0.00151601699716013 0 0 0 0 0 0 0 0.0178796622485303 0 0 0 0 0 0 0 0 0 0 0 0 0 0 0.017611188142323 0 0 0 0 0 0 0 0 0 0 0 0.0330349970162958 0 0.191051200276508 0 0.00368145527238564 0 0 0 0 0 0 0 0 0 0 0 0 0 0 0 0 0 0 0 0 0 0 0 0 0 0 0 0 0 0 0 0 0 0 0 0 0 0 0 0 0.189052470272423 0 0.0300794862224841 0.242900049394689 0 0 0 0 0 0 0.00924163072743657 0 0 0 0 0 0 0 0 0 0 0 0 0 0 0.00289777739128331 0 0 0 0 0 0 0 0 0 0 0 0 0 0 0 0 0 0 0 0 0 0 0 0 0 0 0 0 0 0 0 0 0 0 0 0 0 0 0 0 0 0 0 0 0 0 0 0 0 0 0 0 0 0 0 0 0 0 0 0 0 0 0 0 0 0 0 0 0 0 0 0 0 0 0 0 0 0 0 0 0 0 0 0 0 0 0 0 0 0 0 0 0 0 0 0 0 0 0 0 0 0 0 0 0 0 0 0 0 0 0 0 0 0 0 0 0 0 0 0 0 0 0 0 0 0 0 0 0 0 0 0 0 0 0 0 0 0 0 0 0 0 0 0 0 0 0 0 0 0 0 0 0 0 0 0 0 0 0 0 0 0
0 0 0 0.164623916301163 0 0 0.00677261630409173 0 0 0 0.00526484396499958 0 0 0 0 0 0.00132136855783003 0 0 0.0161326301241435 0.0127658718887174 0 0 0 0 0 0 0 0 0.0122029104778814 0.0242649751844383 0 0 0 0 0 0.0608765546105087 0 0 0 0 0 0 0 0 0 0.000900873300677706 0 0 0 0 0 0.000533091569197724 0 0 0 0 0 0.00386950272877824 0 0 0 0 0 0 0 0 0 0 0 0 0 0 0.000981376567960196 0 0 0 0 0 0 0.011205055140846 0.000545992106268722 0.000417792019375053 0 0.000640103369134256 0.245275684126202 0.0286361615256092 0.074488394140299 0.00713884875970064 0.00979931840989568 0 0 0 0.128438730526399 0 0.0760715257019781 0.00109188022587375 0 0.000784660663794553 0 0 0 0 0 0 0 0 0 0 0 0 0 0 0 0 0 0 0 0 0 0 0 0 0 0 0 0 0 0 0 0.0756986019883791 0 0 0.00564432691215773 0.0146171555881401 0 0.00415261690731141 0.000922063426715172 0.000436101437394646 0 0.000821341510600596 0 0.00107296319077121 0.00159015074276633 0 0 0 0 0 0 0 0 0 0 0 0 0 0 0 0 0 0 0 0 0 0 0 0 0 0 0 0 0 0 0 0 0 0 0 0 0 0 0 0 0 0 0 0 0 0 0 0 0 0 0 0 0 0 0 0 0 0 0 0 0 0 0 0 0 0 0 0 0 0 0 0 0 0 0 0 0 0 0 0 0 0 0 0 0 0 0 0 0 0 0 0 0 0 0 0 0 0 0 0 0 0 0 0 0 0 0 0 0 0 0 0 0 0 0 0 0 0 0 0 0 0 0 0 0 0 0 0 0 0 0 0 0 0 0 0 0 0 0 0 0 0 0 0 0 0 0 0 0 0 0 0 0 0 0 0 0 0 0 0 0 0 0 0 0 0 0 0 0 0 0 0 0 0
0 0 0 0 0 0 0 0 0 0 0 0 0 0 0 0 0 0 0 0 0 0.228851847673423 0 0 0 0 0 0 0 0 0 0 0 0 0 0 0 0 0 0.276599463542735 0.0243750766896188 0 0 0 0.00765374342220536 0 0 0.102429573627016 0 0.014093629089707 0 0.0490526245700172 0 0 0 0 0 0 0 0 0 0 0 0 0 0 0 0 0 0 0 0 0.0782873346270796 0 0 0.091346664349293 0 0 0 0.127310042408905 0 0 0 0 0 0 0 0 0 0 0 0 0 0 0 0 0 0 0 0 0 0 0 0 0 0 0 0 0 0 0 0 0 0 0 0 0 0 0 0 0 0 0 0 0 0 0 0 0 0 0 0 0 0 0 0 0 0 0 0 0 0 0 0 0 0 0 0 0 0 0 0 0 0 0 0 0 0 0 0 0 0 0 0 0 0 0 0 0 0 0 0 0 0 0 0 0 0 0 0 0 0 0 0 0 0 0 0 0 0 0 0 0 0 0 0 0 0 0 0 0 0 0 0 0 0 0 0 0 0 0 0 0 0 0 0 0 0 0 0 0 0 0 0 0 0 0 0 0 0 0 0 0 0 0 0 0 0 0 0 0 0 0 0 0 0 0 0 0 0 0 0 0 0 0 0 0 0 0 0 0 0 0 0 0 0 0 0 0 0 0 0 0 0 0 0 0 0 0 0 0 0 0 0 0 0 0 0 0 0 0 0 0 0 0 0 0 0 0 0 0 0 0 0 0 0 0 0 0 0 0 0 0 0 0 0 0 0
0 0 0 0 0 0 0 0 0 0 0 0 0 0 0 0 0 0 0 0 0 0.364259649761811 0 0.00825247112117778 0 0 0 0 0 0 0 0 0 0 0 0 0 0 0.198577086291372 0 0.0288933970805595 0.00197522075515206 0 0 0 0 0 0.0075340279994921 0 0.0117373587161728 0 0.0177480723325357 0 0 0 0 0 0 0 0 0 0.00636366788745678 0 0 0 0 0 0 0 0 0 0 0.145100893553009 0 0 0.0793277952801801 0 0 0 0.10236341631813 0 0 0 0 0 0 0 0 0 0 0 0 0 0 0 0 0 0 0 0 0 0 0 0 0 0 0 0 0 0 0 0 0 0 0 0 0 0 0 0 0 0 0 0 0 0 0.0278669429029506 0 0 0 0 0 0 0 0 0 0 0 0 0 0 0 0 0 0 0 0 0 0 0 0 0 0 0 0 0 0 0 0 0 0 0 0 0 0 0 0 0 0 0 0 0 0 0 0 0 0 0 0 0 0 0 0 0 0 0 0 0 0 0 0 0 0 0 0 0 0 0 0 0 0 0 0 0 0 0 0 0 0 0 0 0 0 0 0 0 0 0 0 0 0 0 0 0 0 0 0 0 0 0 0 0 0 0 0 0 0 0 0 0 0 0 0 0 0 0 0 0 0 0 0 0 0 0 0 0 0 0 0 0 0 0 0 0 0 0 0 0 0 0 0 0 0 0 0 0 0 0 0 0 0 0 0 0 0 0 0 0 0 0 0 0 0 0 0 0 0 0 0 0 0 0 0 0 0 0 0 0 0 0 0 0 0 0 0 0 0 0
0 0 0 0 0 0 0 0 0 0 0 0 0 0 0 0 0 0 0 0 0 0.0146452786647244 0 0 0 0 0 0 0 0 0 0 0 0 0 0.0597623890846608 0 0 0.0111296692190714 0.01837625766738 0 0.19306024524853 0 0 0 0 0 0.134035506246106 0 0 0 0.0320911047428336 0.0119705807216767 0 0 0 0 0 0 0 0 0 0 0 0 0 0 0 0 0 0 0 0 0 0.00403006787850159 0 0 0 0 0 0 0 0.00179310996865088 0 0.00764249835969311 0 0 0 0 0 0 0 0 0 0 0 0 0 0 0.0638883419294698 0 0 0 0 0 0 0 0 0 0 0 0 0 0 0 0 0 0 0 0 0 0 0 0 0 0 0.0193024958938647 0 0 0 0 0 0 0 0 0 0 0 0 0 0 0 0 0 0 0 0 0 0 0 0 0 0 0 0 0 0 0 0 0 0 0 0 0 0 0 0 0 0 0 0 0 0 0 0 0 0 0 0 0 0 0 0 0 0 0 0 0 0 0 0.0704215655575678 0 0 0 0 0 0.108096197237872 0 0 0 0.00481438002339224 0.0206766181513052 0 0.0114895097562113 0 0 0 0 0 0 0 0 0 0 0 0 0 0 0 0 0 0 0 0 0 0 0 0 0 0 0 0 0 0 0 0 0 0.122824856366004 0 0 0 0.0207947804080747 0 0 0 0 0 0.0191658231668129 0 0 0 0 0 0 0 0 0 0 0 0 0 0 0 0 0 0 0 0 0 0 0 0 0 0 0 0 0 0 0 0 0 0 0 0.0490294540294748 0 0 0 0 0 0 0 0 0 0 0.000959269678122209 0 0 0 0 0 0 0 0 0 0 0 0 0 0 0 0 0 0 0 0 0 0 0
0 0 0 0 0 0 0 0 0 0 0 0 0 0 0 0 0 0 0 0 0 0 0 0 0 0 0 0 0 0 0 0 0 0 0 0.1546593987921 0 0 0 0.00173147017187014 0.266093191093559 0 0 0 0 0 0 0.0200105743163385 0 0 0 0 0.0544859662298215 0 0 0 0 0 0 0 0 0 0 0 0 0 0 0 0 0 0 0 0 0 0 0 0 0 0 0 0 0.104735815164528 0.00192642184323346 0.0070187484390287 0.0170440168616697 0 0 0 0 0 0 0 0 0 0 0 0 0 0 0.0136653766051987 0 0 0 0 0 0 0 0 0 0 0 0 0 0 0 0 0 0 0 0 0 0 0 0 0 0 0.0181032758878282 0 0 0 0 0 0 0 0 0 0 0 0 0 0 0 0 0 0 0 0 0 0 0 0 0 0 0 0 0 0 0 0 0 0 0 0 0 0 0 0 0 0 0 0 0 0 0 0 0 0 0 0 0 0 0 0 0 0 0 0 0 0 0 0.0861436229875192 0 0 0 0 0 0.089117118869252 0 0 0 0.00532110345501555 0.00478278104806112 0 0.0152158499403157 0 0 0 0 0 0 0 0 0 0 0 0 0 0 0 0 0 0 0 0 0 0 0 0 0 0 0 0 0 0 0 0 0 0.112135405479265 0 0 0 0.00586591167662917 0 0 0 0 0 0.00945285337329114 0 0 0 0 0 0 0 0 0 0 0 0 0 0 0 0 0 0 0 0 0 0 0 0 0 0 0 0 0 0 0 0 0 0 0 0.0124910977654745 0 0 0 0 0 0 0 0 0 0 0 0 0 0 0 0 0 0 0 0 0 0 0 0 0 0 0 0 0 0 0 0 0 0
0 0 0 0 0 0 0 0 0 0 0 0 0 0 0 0 0 0 0 0 0 0 0 0.246665305459011 0 0 0 0 0 0 0 0 0 0 0 0 0 0 0 0 0 0 0 0 0 0 0 0 0 0.665232823823508 0 0 0 0 0 0 0 0 0 0 0 0 0 0.0881018707174811 0 0 0 0 0 0 0 0 0 0 0 0 0 0 0 0 0 0 0 0 0 0 0 0 0 0 0 0 0 0 0 0 0 0 0 0 0 0 0 0 0 0 0 0 0 0 0 0 0 0 0 0 0 0 0 0 0 0 0 0 0 0 0 0 0 0 0 0 0 0 0 0 0 0 0 0 0 0 0 0 0 0 0 0 0 0 0 0 0 0 0 0 0 0 0 0 0 0 0 0 0 0 0 0 0 0 0 0 0 0 0 0 0 0 0 0 0 0 0 0 0 0 0 0 0 0 0 0 0 0 0 0 0 0 0 0 0 0 0 0 0 0 0 0 0 0 0 0 0 0 0 0 0 0 0 0 0 0 0 0 0 0 0 0 0 0 0 0 0 0 0 0 0 0 0 0 0 0 0 0 0 0 0 0 0 0 0 0 0 0 0 0 0 0 0 0 0 0 0 0 0 0 0 0 0 0 0 0 0 0 0 0 0 0 0 0 0 0 0 0 0 0 0 0 0 0 0 0 0 0 0 0 0 0 0 0 0 0 0 0 0 0 0 0 0 0 0 0 0 0 0 0 0 0
0 0 0 0 0 0 0 0 0 0 0 0 0 0 0 0 0 0 0 0 0 0 0 0 0 0 0 0 0 0 0 0 0 0 0 0 0 0 0 0 0 0 0 0 0 0 0 0 0 0 0 0 0 0 0 0 0 0 0 0 0 0 0 0 0 0.766893944221415 0 0 0 0 0 0 0 0 0 0 0 0 0 0 0 0 0 0 0 0 0 0 0 0 0 0 0 0 0 0 0 0 0 0 0 0 0 0 0 0 0 0 0 0 0 0 0 0 0 0 0 0 0 0 0 0 0 0 0 0 0 0 0 0 0 0 0 0 0 0 0 0 0 0 0 0 0 0 0 0 0 0 0 0 0 0 0 0 0 0 0 0 0 0 0 0 0 0 0 0 0 0 0 0 0 0 0 0 0 0 0 0 0 0 0 0 0 0 0 0 0 0 0 0 0 0 0 0 0 0 0 0 0 0 0 0 0 0 0 0 0 0.233106055778585 0 0 0 0 0 0 0 0 0 0 0 0 0 0 0 0 0 0 0 0 0 0 0 0 0 0 0 0 0 0 0 0 0 0 0 0 0 0 0 0 0 0 0 0 0 0 0 0 0 0 0 0 0 0 0 0 0 0 0 0 0 0 0 0 0 0 0 0 0 0 0 0 0 0 0 0 0 0 0 0 0 0 0 0 0 0 0 0 0 0 0 0 0 0 0 0 0 0 0 0 0 0 0 0 0 0 0 0 0 0
0 0 0 0 0 0 0 0 0 0 0 0 0 0 0 0 0 0 0 0 0 0.0667432128341037 0 0 0 0 0 0 0 0 0 0 0 0 0 0 0 0 0.0931150987494591 0 0 0 0 0 0 0 0 0.0577012004643324 0 0.0399312214273716 0 0.0471092756267246 0 0 0 0 0 0 0 0 0 0 0 0 0 0 0 0 0 0 0 0 0 0 0.237969188996234 0.0528071918106811 0 0 0 0.0544459340607316 0 0 0 0 0 0 0 0 0 0 0 0 0 0 0 0 0 0 0 0 0 0 0 0 0 0 0 0 0 0 0 0 0 0 0 0 0 0 0 0 0 0 0 0 0 0 0 0 0.21321949825956 0 0 0 0 0 0 0 0 0 0 0 0 0 0 0 0 0 0 0 0 0 0 0 0 0 0 0 0 0 0 0 0 0 0 0 0 0 0 0 0 0 0 0 0 0 0 0 0 0 0 0 0 0 0 0 0 0 0 0 0 0 0 0 0 0 0 0 0 0 0 0 0 0 0 0 0.0163675989854612 0 0 0 0 0 0 0 0 0 0 0 0 0 0 0 0 0 0 0 0 0 0 0 0 0 0 0 0.074420165492533 0.0461704132928072 0 0 0 0 0 0 0 0 0 0 0 0 0 0 0 0 0 0 0 0 0 0 0 0 0 0 0 0 0 0 0 0 0 0 0 0 0 0 0 0 0 0 0 0 0 0 0 0 0 0 0 0 0 0 0 0 0 0 0 0 0 0 0 0 0 0 0 0 0 0 0 0 0 0 0 0 0 0 0 0 0 0 0 0
0 0 0 0 0 0 0 0 0 0 0 0 0 0 0 0 0 0 0 0 0 0 0 0 0 0 0 0 0 0 0 0 0 0 0 0 0 0 0 0 0 0 0 0 0 0 0 0 0 0.0957792421559548 0 0 0 0 0 0 0 0 0 0 0.496240490896707 0 0.0815196160264853 0 0 0.115004707648913 0 0 0 0 0 0 0 0 0 0 0 0.21145594327194 0 0 0 0 0 0 0 0 0 0 0 0 0 0 0 0 0 0 0 0 0 0 0 0 0 0 0 0 0 0 0 0 0 0 0 0 0 0 0 0 0 0 0 0 0 0 0 0 0 0 0 0 0 0 0 0 0 0 0 0 0 0 0 0 0 0 0 0 0 0 0 0 0 0 0 0 0 0 0 0 0 0 0 0 0 0 0 0 0 0 0 0 0 0 0 0 0 0 0 0 0 0 0 0 0 0 0 0 0 0 0 0 0 0 0 0 0 0 0 0 0 0 0 0 0 0 0 0 0 0 0 0 0 0 0 0 0 0 0 0 0 0 0 0 0 0 0 0 0 0 0 0 0 0 0 0 0 0 0 0 0 0 0 0 0 0 0 0 0 0 0 0 0 0 0 0 0 0 0 0 0 0 0 0 0 0 0 0 0 0 0 0 0 0 0 0 0 0 0 0 0 0 0 0 0 0 0 0 0 0 0 0 0 0 0 0 0 0 0 0 0 0 0 0 0 0 0 0 0 0 0 0 0 0 0 0 0 0 0 0
0 0 0 0 0.00186520098365653 0 0 0.0660151586230126 0.000663832519590306 0.000429788576216684 0.00577498180437739 0 0.00519889247639717 0.0006653478805033 0 0 0 0.0077263679835869 0.00728676491988879 0 0 0 0 0 0 0 0 0 0.0632641196690912 0 0.0011562469955526 0 0 0 0.00109181163975769 0 0 0.0005974350866558 0 0 0 0 0 0 0 0 0 0 0 0 0.0623605943451217 0 0 0 0.0100397344876641 0.000612242136710934 0.00143738548607989 0.0345419022950086 0.0298862759725169 0 0 0 0 0 0 0 0 0.0652373119856391 0.0897407627924993 0.000984926948360062 0 0.00305310356211111 0 0.000617409928525562 0 0 0.0414081667490921 0 0 0 0.000213364728792586 0 0.000271570563470735 0 0.000521844611461192 0.000379481224362053 0 0.00222318346680738 0 0.00112788205972204 0.00856761184515727 0.000289560947535817 0 0.000454566803417952 0.00397486396749782 0 0.000257062869869379 0 0.000571297393976848 0 0.000291679686176323 0.00535311599772078 0.00711423447309052 0.0040722915391165 0.00409723210201984 0 0.0028564254615614 0 0 0.00351229321163009 0 0.0370094103692321 0.0297275609379097 0.00318401594779297 0.014646603504652 0.00526004505213188 0.000730684346225819 0 0.00106471147592905 0.000830363817283446 0 0.00595754522703276 0 0 0 0 0 0 0 0 0 0.0890704236676544 0.0936049533159581 0.000496588910826037 0 0 0.000335472992462601 0 0 0.00902198949475611 0.0806978985829015 0.00540938172064056 0.00747691368561127 0 0 0 0.0117815917752943 0 0.00308899794441337 0.00245302144881959 0.00490217631610462 0.00481967290257181 0 0.00178097813562106 0.00546725101011178 0.000737032873777742 0 0 0 0 0 0 0 0 0 0 0 0 0 0 0 0 0 0 0 0 0 0 0 0 0 0 0 0 0 0 0 0 0.00194522420795821 0.00363356497721848 0 0 0 0 0 0 0 0 0 0 0 0 0 0 0 0 0.00514845187392054 0 0 0 0 0 0 0 0 0 0 0 0 0 0 0 0 0 0 0 0 0 0 0 0 0 0 0 0 0 0 0 0 0 0 0 0.0001556793891271 0 0 0 0 0 0 0 0 0 0 0 0 0 0 0.00678709796048642 0 0 0.000626939299251861 0.000617726762790032 0.000210996851420458 0.00334705622006485 0 0 0 0 0 0 0 0 0 0 0 0 0 0 0 0 0 0 0 0 0 0 0 0 0 0 0 0 0 0 0 0 0 0 0 0.00344634713336228 0 0 0 0 0 0 0.000202359768342106 0 0 0 0 0 0 0 0 0 0 0.00651794129934036
0 0 0 0 0 0 0 0 0 0 0 0 0 0 0 0 0 0 0 0 0 0.00756369772859582 0 0 0 0 0 0 0 0 0 0 0 0 0 0 0 0 0.103866022345097 0.0106413705079594 0.297667711109188 0.0322426340511409 0 0 0.00480935432991653 0 0 0 0 0 0 0.14159857614184 0.00934550997086555 0 0 0 0 0 0 0 0 0 0 0 0 0 0 0 0 0 0 0 0 0 0.0724099704550896 0.0302096855563828 0 0 0 0.0351913690660859 0 0 0 0 0 0 0 0 0 0 0 0 0 0 0 0 0 0 0 0.157063148763324 0 0 0 0 0 0 0 0 0 0 0 0 0 0 0 0 0 0 0 0 0 0 0 0 0 0 0 0 0 0 0 0 0 0 0 0 0 0 0 0 0 0 0 0 0 0 0 0 0 0 0 0 0 0 0 0 0 0 0 0 0 0 0 0 0 0 0 0 0 0 0 0 0 0 0 0 0 0 0 0 0 0 0 0 0 0 0 0 0 0 0 0 0 0 0 0 0 0 0 0 0 0.065504078218681 0.00968997327032555 0.0221968984855078 0 0 0 0 0 0 0 0 0 0 0 0 0 0 0 0 0 0 0 0 0 0 0 0 0 0 0 0 0 0 0 0 0 0 0 0 0 0 0 0 0 0 0 0 0 0 0 0 0 0 0 0 0 0 0 0 0 0 0 0 0 0 0 0 0 0 0 0 0 0 0 0 0 0 0 0 0 0 0 0 0 0 0 0 0 0 0 0 0 0 0 0 0 0 0 0 0 0 0 0 0 0 0 0 0 0 0 0 0 0 0 0 0 0
0 0 0 0 0 0 0 0 0 0 0 0 0.157301239444461 0 0 0 0 0 0 0 0 0 0.0656654024060903 0 0 0 0.0243656409670094 0 0 0 0 0 0 0 0.0250644119263257 0 0 0 0 0 0 0 0 0 0 0 0 0 0 0 0 0 0 0.0374590012702142 0 0 0 0 0 0 0 0 0 0 0 0 0 0 0 0 0 0 0 0 0 0 0 0 0 0 0 0 0 0 0 0 0 0 0 0 0 0 0 0 0 0 0 0 0 0 0 0 0 0 0 0 0.127364561185578 0 0 0.0327432635849197 0 0 0 0 0.0624115246621178 0.195204702694933 0.0370517758697878 0 0 0 0.0929944903937266 0 0 0 0 0 0 0 0 0 0 0 0 0 0 0 0 0 0 0 0 0 0 0 0 0 0 0 0 0 0 0 0 0 0 0 0 0 0 0 0 0 0 0 0 0 0 0 0 0 0 0 0 0.0185221656347261 0 0 0 0 0 0 0 0 0 0 0 0 0 0.105282643752707 0 0 0 0 0 0 0 0 0 0 0 0 0 0 0 0 0 0 0 0 0 0 0 0 0 0 0 0 0 0 0 0 0 0 0 0 0 0 0 0 0 0 0 0 0 0 0 0 0 0 0 0 0 0 0 0 0 0 0 0 0 0 0 0 0 0 0 0 0 0 0 0 0 0 0 0 0 0 0 0 0 0 0 0 0 0 0 0 0 0 0 0 0.0185691762074031 0 0 0 0 0 0 0 0 0 0 0 0 0 0 0 0 0 0 0 0 0 0 0 0 0 0 0 0 0 0 0 0 0 0 0 0 0
0 0 0 0 0 0 0 0 0 0 0 0 0 0 0 0 0 0 0 0 0 0.13182846458721 0 0.0519066584552084 0 0 0 0 0 0 0 0 0 0 0 0 0 0 0.0972699787430699 0.112836228163629 0 0 0.282666686910818 0 0.0226528249498191 0.0288844937686794 0 0 0 0 0 0 0 0 0 0 0 0 0 0 0.0278763651257737 0 0 0 0 0.0693421770118116 0 0 0 0 0 0 0.0646363703851572 0 0 0.0624637849622277 0 0 0 0.0476359669365957 0 0 0 0 0 0 0 0 0 0 0 0 0 0 0 0 0 0 0 0 0 0 0 0 0 0 0 0 0 0 0 0 0 0 0 0 0 0 0 0 0 0 0 0 0 0 0 0 0 0 0 0 0 0 0 0 0 0 0 0 0 0 0 0 0 0 0 0 0 0 0 0 0 0 0 0 0 0 0 0 0 0 0 0 0 0 0 0 0 0 0 0 0 0 0 0 0 0 0 0 0 0 0 0 0 0 0 0 0 0 0 0 0 0 0 0 0 0 0 0 0 0 0 0 0 0 0 0 0 0 0 0 0 0 0 0 0 0 0 0 0 0 0 0 0 0 0 0 0 0 0 0 0 0 0 0 0 0 0 0 0 0 0 0 0 0 0 0 0 0 0 0 0 0 0 0 0 0 0 0 0 0 0 0 0 0 0 0 0 0 0 0 0 0 0 0 0 0 0 0 0 0 0 0 0 0 0 0 0 0 0 0 0 0 0 0 0 0 0 0 0 0 0 0 0 0 0 0 0 0 0 0 0 0 0 0 0 0
0 0 0 0 0.00651347383178426 0 0 0.000591918310336978 0 0 0 0 0 0 0 0 0 0.00484659439759534 0 0 0 0 0 0 0 0 0 0 0.00578937304713041 0 0 0 0.00153833281412297 0.0011200730628531 0.00776306846983299 0 0.00035329627562526 0 0 0 0 0 0 0 0 0 0.0676149498829161 0 0 0 0 0 0 0 0.0950839112980038 0.00500648759383219 0.00661755835962169 0.127358438893277 0.000931235539603526 0 0 0 0 0 0 0 0 0 0.00271194622092414 0 0 0.0332215450363592 0 0 0 0 0.0134074770113654 0 0 0 0 0 0 0 0 0 0.000301274638405665 0 0 0.00335427952798843 0.00138968601423972 0.00373222200269767 0.00390507363634603 0 0.00245275131450921 0 0 0 0 0 0 0.00162942069545763 0.00988159842396832 0.00602189201977435 0.00071655547751155 0 0 0 0 0 0 0 0 0 0 0 0 0 0 0 0 0 0 0 0 0 0 0 0 0 0 0.00332782181021018 0 0.000556676797148094 0 0 0 0 0 0.12408801377235 0.0171562242035088 0.015527849510527 0.00453236742643902 0.00368050723172289 0.00122461321538606 0.0851579442650558 0.012894533785252 0.0267905568874352 0.0692476206690234 0.0042988535801624 0.0684971356200855 0.00613696730649845 0 0.000801220147150394 0.0938414179466092 0.0286436828480734 0 0 0 0 0 0 0 0 0 0 0 0 0 0 0 0 0 0 0 0 0 0 0 0 0 0 0 0 0 0 0 0 0 0.000605635735681567 0 0 0 0.00159016237725888 0 0 0 0 0 0 0 0 0 0 0 0 0.00801704990739114 0 0 0 0 0 0 0 0 0 0 0 0 0 0 0 0 0 0 0 0 0 0 0 0 0 0 0 0 0 0 0 0 0 0 0 0 0 0 0 0 0 0 0 0 0 0 0 0 0 0 0.000910409530964808 0 0 0.00340813883611789 0 0 0.00346591474350908 0 0 0 0 0 0 0 0 0 0 0 0 0 0 0 0 0 0 0 0 0 0 0 0 0 0 0 0 0 0 0 0 0 0 0 0.000757675933696101 0 0 0 0 0 0 0 0 0 0 0 0 0 0 0 0 0 0.000986572116659763
0 0 0 0 0 0 0 0 0 0 0 0 0 0 0 0 0 0 0 0 0 0.0453619687311397 0 0 0 0 0 0 0 0 0.00245247265979292 0 0 0 0 0 0 0 0.0392951425876364 0.0198038673700036 0.0563021554378288 0 0 0 0.00310196459846533 0 0 0.111863233980687 0 0 0 0 0 0 0 0 0 0 0 0 0 0 0 0 0 0 0 0 0 0 0.104333553217719 0 0.110672634575459 0 0.00553643374637322 0.0629627663172183 0 0 0 0.0628774931212948 0 0 0.18875375485786 0 0 0 0 0 0 0.00329351482410353 0 0 0 0 0 0 0.00359506880984593 0 0.0780839660189738 0.0694363160820816 0 0 0 0 0 0 0 0 0 0 0 0 0 0 0 0 0 0 0 0 0 0 0 0 0 0 0 0 0 0 0 0 0 0 0.025225641579894 0 0.00337357928712524 0 0.00367447219649792 0 0 0 0 0 0 0 0 0 0 0 0 0 0 0 0 0 0 0 0 0 0 0 0 0 0 0 0 0 0 0 0 0 0 0 0 0 0 0 0 0 0 0 0 0 0 0 0 0 0 0 0 0 0 0 0 0 0 0 0 0 0 0 0 0 0 0 0 0 0 0 0 0 0 0 0 0 0 0 0 0 0 0 0 0 0 0 0 0 0 0 0 0 0 0 0 0 0 0 0 0 0 0 0 0 0 0 0 0 0 0 0 0 0 0 0 0 0 0 0 0 0 0 0 0 0 0 0 0 0 0 0 0 0 0 0 0 0 0 0 0 0 0 0 0 0 0 0 0 0 0 0 0 0 0 0 0 0 0 0 0 0 0 0 0 0 0 0 0 0 0 0 0 0 0 0 0 0 0
0 0 0 0.000845950705633334 0 0 0 0 0 0 0 0 0 0 0.000532445981502308 0.010475272491096 0 0 0 0.00056725330923682 0.00120736387542236 0 0 0 0 0 0 0 0 0 0.00559968877864004 0 0 0 0 0.0997918068160927 0 0.000732713209603675 0 0 0.00968052429293511 0.0319688790264412 0 0 0 0 0 0.00340310066377104 0 0 0 0 0 0 0 0 0 0 0 0 0 0.00316762055910358 0 0 0 0 0 0 0 0 0.00113610010775019 0 0 0 0 0 0 0 0 0 0 0.0347740498991117 0.0102012143596887 0.0840245795304392 0.0958339209702351 0 0 0 0 0 0 0 0 0 0 0 0 0.0344814818008208 0.00353491458955517 0.0580510270951806 0 0 0 0 0 0 0 0 0 0 0 0 0 0 0 0 0 0 0 0 0 0 0 0 0 0 0.001700312852942 0.0198805885923775 0 0 0 0 0 0 0.0252696811247297 0.00783131008312125 0.00127433125405088 0.0452677981828766 0.016184061982289 0 0 0 0 0 0 0 0 0 0 0 0 0 0 0 0 0 0 0 0 0 0 0 0 0 0 0 0 0 0 0 0 0 0 0 0 0 0 0 0 0 0 0 0 0 0 0 0 0 0 0 0.0688529205574794 0 0 0 0 0 0.0465935312695392 0 0.00533949363448724 0 0.041298893759076 0.0155107637198181 0.0132423720450269 0.0156197391164317 0 0 0 0 0 0 0 0 0 0 0 0 0 0 0 0 0 0 0 0 0 0 0 0 0 0 0 0 0 0 0 0 0 0.112158382206105 0 0 0.000784018472273994 0 0.013734131187309 0 0 0 0 0 0 0 0 0 0 0 0 0 0 0 0 0 0 0 0 0 0 0 0 0 0 0 0 0 0 0 0 0 0 0 0 0 0 0 0 0.059447761897807 0 0 0 0 0 0 0 0 0 0 0 0 0 0 0 0 0 0 0 0 0 0 0 0 0 0 0 0 0 0 0 0 0 0
0 0 0 0 0 0 0 0 0 0 0.0315718619963938 0 0 0 0 0 0 0 0 0 0 0 0 0 0 0 0.0708119343742661 0.042902421679968 0 0 0 0 0 0 0 0 0 0 0 0 0 0 0 0 0 0 0 0 0.0527208553416097 0 0 0 0 0 0 0 0 0 0 0 0 0 0 0 0.142626448394644 0.119050636195097 0 0 0 0 0 0 0 0 0 0 0 0 0 0 0 0 0 0 0 0 0 0 0 0 0 0 0 0 0 0 0 0 0 0 0 0 0 0 0 0.333626180088292 0 0 0 0 0 0 0 0 0 0 0 0 0 0 0 0 0 0.20668966192973 0 0 0 0 0 0 0 0 0 0 0 0 0 0 0 0 0 0 0 0 0 0 0 0 0 0 0 0 0 0 0 0 0 0 0 0 0 0 0 0 0 0 0 0 0 0 0 0 0 0 0 0 0 0 0 0 0 0 0 0 0 0 0 0 0 0 0 0 0 0 0 0 0 0 0 0 0 0 0 0 0 0 0 0 0 0 0 0 0 0 0 0 0 0 0 0 0 0 0 0 0 0 0 0 0 0 0 0 0 0 0 0 0 0 0 0 0 0 0 0 0 0 0 0 0 0 0 0 0 0 0 0 0 0 0 0 0 0 0 0 0 0 0 0 0 0 0 0 0 0 0 0 0 0 0 0 0 0 0 0 0 0 0 0 0 0 0 0 0 0 0 0 0 0 0 0 0 0 0 0 0 0 0 0 0 0 0 0 0 0 0 0 0 0
0 0 0 0 0 0 0 0.00418085880018704 0 0 0 0 0 0 0 0 0 0.000408423458007368 0.000883377584644663 0 0 0 0 0 0 0 0 0 0 0 0 0 0.0622586480863851 0.00936274173787498 0.0148977476585388 0 0 0 0 0 0 0 0 0 0 0 0.00769214217664225 0 0 0 0.0671892245464971 0 0 0 0 0.00489236821454186 0.00529835038392354 0.0869035214712321 0.000467512929547633 0 0 0 0 0 0 0 0 0.0108076781808693 0.00745645275970794 0.00255595500024837 0 0.0526987461807349 0 0 0 0 0.0865115882328772 0 0 0 0 0 0 0 0 0 0 0 0 0.000597490955795156 0.00649786036966515 0.000471352657860041 0.000547250623439117 0 0.0023255245065307 0 0 0 0 0 0.0313093009282578 0.00835968981870436 0.00643182638598724 0.0020047467375581 0.000984060284704812 0 0 0 0 0 0 0.000956977797512323 0 0 0.000514068992478607 0 0 0 0 0 0 0 0 0 0 0 0 0 0 0 0 0.000758955195977025 0.00260223836149058 0.000866312039605217 0 0 0 0 0 0.0246674601298222 0.0215063857819672 0.00641765673057982 0.00140506625256644 0.00143347275398728 0 0.0648411755185688 0.00483824847717934 0.00406212760377606 0.0137312470791097 0.010716794763662 0.129074239297212 0.0212635347391879 0.000264990272765555 0.0669207551007379 0.0722971947765404 0.00723278768806869 0 0 0 0 0 0 0 0 0 0 0 0 0 0 0 0 0 0 0 0 0 0 0 0 0 0 0 0 0 0 0 0 0 0 0 0 0 0.00302235102394431 0 0 0 0 0 0 0 0 0 0 0 0 0.00975259402906111 0 0 0 0 0 0 0 0 0 0 0 0 0 0 0 0 0 0.000258917092674281 0.000458820204110051 0 0 0 0 0 0 0 0 0 0.00121450511805039 0 0 0 0 0 0 0 0 0 0 0 0.000212533026493841 0 0 0 0 0 0 0 0.000304737775492931 0.000323587534801772 0 0.000445450833838409 0.000918070854390411 0.00179716861483449 0 0 0.00302618640716143 0 0 0 0 0 0 0 0 0 0 0 0 0 0 0 0 0 0 0 0 0 0 0 0 0 0 0 0 0 0 0 0 0 0 0.0026710955115083 0.00324992338939149 0 0.00126010439774307 0 0 0 0.000407278648917024 0.000927582221598957 0 0 0 0 0.000906575949145825 0.000797506072171612 0 0.0205952295320133 0.00546062054583496 0 0.00162303119306402
0 0 0 0 0 0 0 0 0 0 0 0 0.0218793762002253 0 0 0 0 0 0 0 0 0 0 0 0 0 0 0 0 0 0 0.00255953461746472 0.0147041058739853 0 0.0588110483927112 0 0 0 0 0 0 0 0 0 0 0 0.00165306093631195 0 0 0 0.0124671247930483 0 0 0 0.0172408910621241 0 0.123198596953336 0.0137649486688491 0 0 0 0 0 0 0 0 0 0.00354288583638026 0 0 0 0.0326931765468604 0 0 0 0 0.00156551526623233 0 0 0 0 0 0 0 0 0 0 0 0 0 0.00251867797578966 0 0 0 0.000857687096707835 0 0 0 0 0 0.0020738290308234 0 0.00202393765911669 0 0.0623931961353357 0.0304992146601678 0.0345607738906689 0 0 0.0242252616895461 0 0 0.0266791752060944 0 0.106888064212413 0.0146220551702233 0 0 0.010517213008673 0 0 0.0495505024768651 0 0 0 0.0150787839749107 0 0 0 0 0 0 0 0 0 0 0 0 0 0.00305195250605704 0.000692418014946276 0 0 0 0 0.00122286690358933 0 0 0.000739508946521943 0 0.00596915473396157 0 0.000353643494851098 0.00947356346555175 0.00601879804110373 0 0 0 0 0 0 0 0 0 0 0 0 0 0 0 0 0 0 0 0 0 0 0 0 0 0 0 0 0 0 0 0 0.00279621080570547 0.0211493422044322 0.0344934475485302 0 0 0 0 0 0 0 0 0 0 0 0 0 0 0 0 0.0530371813063374 0 0 0 0 0 0 0 0 0 0 0 0 0 0 0 0 0 0 0 0 0 0 0 0 0 0 0 0 0 0 0 0 0 0 0 0 0 0 0 0 0 0 0 0 0 0 0 0 0 0 0.0258387576332086 0 0 0.013888725856591 0 0 0.0305462961612175 0 0 0 0 0 0 0 0 0 0 0 0 0 0 0 0 0 0 0 0 0 0 0 0 0 0 0 0 0 0 0 0 0 0 0 0.0332338305915082 0.00200970366470666 0 0 0 0 0 0 0 0 0 0 0 0 0 0.00473606960519023 0 0.00156172294682104 0.0626181682343044
0 0 0 0 0 0 0 0 0 0 0 0 0.0169618046779509 0 0 0 0 0 0 0 0 0 0 0 0 0 0 0 0 0 0 0.00425952312319607 0.0656669930254403 0.0113143944926121 0.105236874794898 0 0 0 0 0 0 0 0 0 0 0 0.00373887380792081 0 0 0 0.0158756986762258 0 0 0 0.0179880113078717 0.118688233717923 0 0.0248347323896296 0 0 0 0 0 0 0 0 0 0 0 0 0 0.0588892706974946 0 0 0 0 0 0 0 0 0 0 0 0 0 0 0 0 0 0 0 0 0 0 0 0 0 0 0 0 0.00311885001464392 0 0 0 0.0375619153635044 0 0 0 0 0 0 0 0 0.00376115467231439 0.00851437461509647 0 0 0 0 0 0 0 0 0 0 0 0 0 0 0 0 0 0 0 0 0 0 0 0 0.0163505812456992 0 0 0 0 0.00170003888905735 0.0054827056118691 0 0.00379202065361057 0.00551863621423119 0 0.0166567032377203 0 0 0.0451085473565447 0.0353948751279474 0.00522089197273654 0 0 0 0 0 0 0 0 0 0 0 0 0 0 0 0 0 0 0 0 0 0 0 0 0 0 0 0 0 0 0 0.00656378400100145 0.0211158094001387 0.0337910549844434 0 0 0 0 0 0 0 0 0 0 0 0 0 0 0 0 0.0796379152871004 0 0 0 0 0 0 0 0 0 0 0 0 0 0 0 0 0 0 0 0 0 0 0 0 0 0 0 0 0 0 0 0 0 0 0 0 0 0 0 0 0 0 0 0 0 0 0 0 0 0 0.0194142958094625 0 0 0.0346789224726583 0 0 0.0373215437271126 0 0 0 0 0 0 0 0 0 0 0 0 0 0 0 0 0 0 0 0 0 0 0 0 0 0 0 0 0 0 0 0 0 0.00160020681812547 0 0.0406389195400535 0.00724185633271191 0 0 0 0 0 0 0 0 0 0 0 0 0 0.00805261709268506 0.00699079049411597 0.00890450137437895 0.0624120769798734
0 0 0 0 0.00209699246568121 0 0 0.0168637479647011 0 0 0 0 0 0 0 0 0 0.00125731166376218 0.00631565402183724 0 0 0 0 0 0 0 0 0 0.00509320074015075 0 0 0 0.0104790630622798 0.00448358191799164 0.0144825282938639 0 0 0 0 0 0 0 0 0 0 0 0.0355399705585077 0 0 0 0.120855398457445 0 0 0 0.116703293391648 0.00524541388298112 0.00982342072534471 0 0 0 0 0 0 0 0 0 0 0.00106382983456847 0.00777234529961249 0 0 0.0293046835671806 0 0 0 0 0.0337099502012976 0 0 0 0 0 0 0 0 0 0 0 0 0.000286081795325452 0.00404742552295236 0 0 0 0 0 0 0 0 0 0 0 0.00321589931277245 0 0 0 0 0 0 0 0 0 0 0 0 0 0 0 0 0 0 0 0 0 0 0 0 0 0 0 0 0.000851330262013254 0 0 0 0 0 0 0 0.134307477602622 0.00143108148078445 0 0.000427501958838211 0 0.000690061850562313 0.0841485265865707 0.00256818820567239 0.0158240693273633 0.0217241581565993 0 0.127639063807565 0 0 0.0345142045886345 0.0759931412354651 0.0122597262182785 0 0 0 0 0 0 0 0 0 0 0 0 0 0 0 0 0 0 0 0 0 0 0 0 0 0 0 0 0 0 0 0 0 0 0 0 0 0.00630464251129761 0 0 0 0 0 0 0 0 0 0 0 0 0.0102180509701898 0 0 0 0 0 0 0 0 0 0 0 0 0 0 0 0 0 0.000276378048245362 0.00048756421482891 0 0 0 0 0 0 0 0 0 0.00133442727632339 0 0 0 0 0 0 0 0 0 0 0 0.000178939769306665 0 0 0 0 0 0 0 0.000292941249957367 0.000307467262351948 0 0.000493682925873395 0.000910944834686152 0.00431421100181048 0 0 0.00333525928565747 0 0 0 0 0 0 0 0 0 0 0 0 0 0 0 0 0 0 0 0 0 0 0 0 0 0 0 0 0 0 0 0 0 0 0.00283457033120293 0.00398411816866972 0 0 0 0 0 0.000496440010565328 0.00124064926919298 0 0 0 0 0.000945290206249743 0.000752821941816749 0 0.0123734196593157 0.00578095516327073 0.000534803447623397 0.00158409849069197
0 0 0 0 0 0 0 0.00273346953568863 0 0 0 0 0.00167768196967599 0 0 0.000969605949384529 0 0 0 0 0 0 0 0 0 0 0 0 0.00286011185226838 0 0.00413915862065712 0 0.00070459487481471 0.000438893518643795 0.0026753616913281 0 0.00438181567896055 0.00292600090755555 0 0 0 0 0 0 0 0 0.0340772148898183 0 0 0 0.000979308102430092 0 0 0 0.000695762217745106 0 0 0 0 0 0 0 0 0 0 0 0 0.00550337103767614 0.00631044470827666 0 0.000369439626997718 0 0 0.0584033258369611 0 0 0 0 0 0 0.00363133094775567 0 0.000474900460976482 0 0.000293021756990337 0.00718372271729682 0.000587432084322835 0.0433019987295224 0.00401438920603223 0.028853947220054 0.00430721106497839 0 0.00277986090285876 0.00493796990328223 0 0.00135085898157283 0.00182717046249749 0 0.000406297858666061 0 0.00225655395287136 0 0.00495228532591957 0.00147884856111678 0 0 0.000737082544627136 0 0 0 0 0.0055083065269367 0.00285340380351829 0.00141765970044181 0 0.00137026315834635 0.000577826414794181 0 0.000983076810666055 0.00106258101096949 0 0 0 0 0 0 0 0.000699274545867438 0 0 0 0.0313881184613263 0.168311487141725 0.0150473545063434 0 0 0.000934653332961255 0 0.000219329654607868 0.000969572298804036 0.0949711435746163 0.00519411613063106 0.0675824624991672 0.0579636342555673 0.00107079096103382 0.0059660809051278 0.12437820022091 0.0237802664740054 0.0174425207589201 0.000924596343980279 0.0232499295745288 0.000782083373667529 0 0.000801177565028395 0.0219855733923897 0.0605496258050337 0 0 0 0 0 0 0 0 0 0 0 0.000462988202484226 0 0 0 0 0 0 0 0 0 0 0 0 0 0 0 0 0 0 0 0 0.00116491002115393 0.000967857831172232 0 0 0 0 0.000498116586204275 0 0 0 0 0 0 0 0 0 0 0 0 0 0 0 0 0 0 0 0 0 0 0 0 0 0 0 0 0 0 0 0 0 0 0 0 0 0 0 0 0 0 0 0 0 0 0 0 0 0 0 0 0 0 0 0 0 0 0 0 0 0 0.000844288400998884 0 0 0 0 0 0 0 0 0 0 0 0 0 0 0 0 0 0 0 0 0 0 0 0 0 0 0 0 0 0 0 0 0 0 0 0 0 0 0 0.00206217873814657 0 0.00697052785965408 0 0 0 0 0 0.00283861732331806 0.00135619980941322 0 0 0 0 0 0 0 0 0 0 0.00162876232531536
0 0 0 0 0 0 0 0 0 0 0 0 0 0.0365252513457307 0 0 0 0 0 0 0 0 0 0 0 0 0 0 0 0 0 0 0 0 0 0 0 0 0 0 0 0 0 0 0 0 0 0 0 0 0 0 0 0 0 0 0 0 0 0 0.378671785730379 0 0.584802962923891 0 0 0 0 0 0 0 0 0 0 0 0 0 0 0 0 0 0 0 0 0 0 0 0 0 0 0 0 0 0 0 0 0 0 0 0 0 0 0 0 0 0 0 0 0 0 0 0 0 0 0 0 0 0 0 0 0 0 0 0 0 0 0 0 0 0 0 0 0 0 0 0 0 0 0 0 0 0 0 0 0 0 0 0 0 0 0 0 0 0 0 0 0 0 0 0 0 0 0 0 0 0 0 0 0 0 0 0 0 0 0 0 0 0 0 0 0 0 0 0 0 0 0 0 0 0 0 0 0 0 0 0 0 0 0 0 0 0 0 0 0 0 0 0 0 0 0 0 0 0 0 0 0 0 0 0 0 0 0 0 0 0 0 0 0 0 0 0 0 0 0 0 0 0 0 0 0 0 0 0 0 0 0 0 0 0 0 0 0 0 0 0 0 0 0 0 0 0 0 0 0 0 0 0 0 0 0 0 0 0 0 0 0 0 0 0 0 0 0 0 0 0 0 0 0 0 0 0 0 0 0 0 0 0 0 0 0 0 0 0 0 0 0 0 0 0 0 0 0 0 0 0 0 0 0
0 0 0 0 0 0 0 0 0 0 0 0 0 0 0 0 0 0 0 0 0 0 0 0 0 0 0 0 0 0 0 0 0 0 0 0 0 0 0 0 0 0 0 0 0 0.149605814375791 0 0 0 0.0278675670679963 0 0 0 0 0 0 0 0 0 0.194121073251789 0 0 0.324601985726883 0 0 0 0 0 0 0 0 0 0 0 0 0 0 0.193254311131087 0 0 0 0 0 0 0 0 0 0 0 0 0 0 0 0 0 0 0 0 0 0 0 0 0 0 0 0 0 0 0 0 0 0 0 0 0 0 0 0 0 0 0 0 0 0 0 0 0 0 0 0.110549248446453 0 0 0 0 0 0 0 0 0 0 0 0 0 0 0 0 0 0 0 0 0 0 0 0 0 0 0 0 0 0 0 0 0 0 0 0 0 0 0 0 0 0 0 0 0 0 0 0 0 0 0 0 0 0 0 0 0 0 0 0 0 0 0 0 0 0 0 0 0 0 0 0 0 0 0 0 0 0 0 0 0 0 0 0 0 0 0 0 0 0 0 0 0 0 0 0 0 0 0 0 0 0 0 0 0 0 0 0 0 0 0 0 0 0 0 0 0 0 0 0 0 0 0 0 0 0 0 0 0 0 0 0 0 0 0 0 0 0 0 0 0 0 0 0 0 0 0 0 0 0 0 0 0 0 0 0 0 0 0 0 0 0 0 0 0 0 0 0 0 0 0 0 0 0 0 0 0 0 0 0 0 0 0 0 0 0 0 0
0 0 0 0 0 0 0 0 0 0 0 0 0 0 0 0.0144016438774905 0 0 0 0 0 0.12669859238087 0 0.130061803575502 0 0 0 0 0 0 0 0 0 0 0 0 0 0 0 0.00828122258831404 0 0 0 0 0 0 0 0 0 0 0 0 0.0080145285371565 0 0 0 0 0 0 0 0 0 0 0.0556882487663025 0 0 0 0 0 0 0.272208230221901 0 0.180736435768838 0 0 0.019901592021651 0 0 0 0.0843001043556952 0 0 0 0 0 0 0 0 0 0 0 0 0 0 0 0 0 0 0 0 0 0 0 0 0 0 0 0 0 0 0 0 0 0 0 0 0 0 0 0 0 0 0 0 0 0 0 0 0 0 0 0 0 0 0.0153909241695258 0.0843166737367543 0 0 0 0 0 0 0 0 0 0 0 0 0 0 0 0 0 0 0 0 0 0 0 0 0 0 0 0 0 0 0 0 0 0 0 0 0 0 0 0 0 0 0 0 0 0 0 0 0 0 0 0 0 0 0 0 0 0 0 0 0 0 0 0 0 0 0 0 0 0 0 0 0 0 0 0 0 0 0 0 0 0 0 0 0 0 0 0 0 0 0 0 0 0 0 0 0 0 0 0 0 0 0 0 0 0 0 0 0 0 0 0 0 0 0 0 0 0 0 0 0 0 0 0 0 0 0 0 0 0 0 0 0 0 0 0 0 0 0 0 0 0 0 0 0 0 0 0 0 0 0 0 0 0 0 0 0 0 0 0 0 0 0 0 0 0 0 0 0 0 0 0 0 0 0 0 0 0 0 0 0 0
0.0318323725596053 0 0 0 0.0117391134036496 0 0 0 0 0.0118956540974031 0 0.111613935483272 0 0.0419557726610875 0 0 0 0 0 0 0.230219961509542 0 0 0 0 0 0 0 0 0 0 0 0 0 0 0 0 0 0 0 0 0 0 0 0 0.0193923484102119 0 0 0 0 0 0 0 0 0 0 0 0 0 0.236554549779276 0.25613160878133 0 0 0 0 0 0 0 0 0 0 0 0 0 0 0 0 0 0.048664683314622 0 0 0 0 0 0 0 0 0 0 0 0 0 0 0 0 0 0 0 0 0 0 0 0 0 0 0 0 0 0 0 0 0 0 0 0 0 0 0 0 0 0 0 0 0 0 0 0 0 0 0 0 0 0 0 0 0 0 0 0 0 0 0 0 0 0 0 0 0 0 0 0 0 0 0 0 0 0 0 0 0 0 0 0 0 0 0 0 0 0 0 0 0 0 0 0 0 0 0 0 0 0 0 0 0 0 0 0 0 0 0 0 0 0 0 0 0 0 0 0 0 0 0 0 0 0 0 0 0 0 0 0 0 0 0 0 0 0 0 0 0 0 0 0 0 0 0 0 0 0 0 0 0 0 0 0 0 0 0 0 0 0 0 0 0 0 0 0 0 0 0 0 0 0 0 0 0 0 0 0 0 0 0 0 0 0 0 0 0 0 0 0 0 0 0 0 0 0 0 0 0 0 0 0 0 0 0 0 0 0 0 0 0 0 0 0 0 0 0 0 0 0 0 0 0 0 0 0 0 0 0 0 0 0 0 0 0 0 0
0 0 0 0 0 0 0 0 0 0 0 0 0 0 0 0 0 0 0 0 0 0 0 0 0 0 0 0 0 0 0 0 0 0 0 0 0 0 0 0 0 0 0.0727714051866617 0 0 0 0 0 0 0 0 0 0 0 0 0 0 0 0 0 0 0.79970436019323 0 0 0 0 0 0 0 0 0 0 0 0 0 0 0 0 0.127524234620108 0 0 0 0 0 0 0 0 0 0 0 0 0 0 0 0 0 0 0 0 0 0 0 0 0 0 0 0 0 0 0 0 0 0 0 0 0 0 0 0 0 0 0 0 0 0 0 0 0 0 0 0 0 0 0 0 0 0 0 0 0 0 0 0 0 0 0 0 0 0 0 0 0 0 0 0 0 0 0 0 0 0 0 0 0 0 0 0 0 0 0 0 0 0 0 0 0 0 0 0 0 0 0 0 0 0 0 0 0 0 0 0 0 0 0 0 0 0 0 0 0 0 0 0 0 0 0 0 0 0 0 0 0 0 0 0 0 0 0 0 0 0 0 0 0 0 0 0 0 0 0 0 0 0 0 0 0 0 0 0 0 0 0 0 0 0 0 0 0 0 0 0 0 0 0 0 0 0 0 0 0 0 0 0 0 0 0 0 0 0 0 0 0 0 0 0 0 0 0 0 0 0 0 0 0 0 0 0 0 0 0 0 0 0 0 0 0 0 0 0 0 0 0 0 0 0 0 0 0 0 0 0 0 0 0 0 0 0 0
0 0 0 0 0 0 0 0 0 0 0 0 0 0.0331175550046804 0 0 0 0 0 0 0 0 0 0 0 0 0 0.196701871233954 0 0 0 0 0 0 0 0 0 0 0 0 0 0 0 0 0 0 0 0 0 0 0 0 0 0.277777595442824 0 0 0 0 0 0 0 0 0 0 0 0.0720359676488613 0 0 0 0 0 0 0 0 0 0 0 0 0 0 0 0 0 0 0 0 0 0 0 0 0 0 0 0 0 0 0 0 0 0 0 0 0 0 0 0 0 0 0 0 0 0 0 0 0 0 0 0 0 0 0 0 0 0 0 0 0 0 0 0.336474073479124 0 0 0 0 0 0 0 0 0 0 0 0 0 0 0 0 0 0 0 0 0 0 0 0 0 0 0 0 0 0 0 0 0 0 0 0 0 0 0 0 0 0 0 0 0 0 0 0 0 0 0 0 0 0 0 0 0 0 0 0 0 0 0 0 0 0 0 0 0 0 0 0 0 0 0 0 0 0.0352129212405815 0 0.0486800159499745 0 0 0 0 0 0 0 0 0 0 0 0 0 0 0 0 0 0 0 0 0 0 0 0 0 0 0 0 0 0 0 0 0 0 0 0 0 0 0 0 0 0 0 0 0 0 0 0 0 0 0 0 0 0 0 0 0 0 0 0 0 0 0 0 0 0 0 0 0 0 0 0 0 0 0 0 0 0 0 0 0 0 0 0 0 0 0 0 0 0 0 0 0 0 0 0 0 0 0 0 0 0 0 0 0 0 0 0
0 0 0 0 0 0 0 0 0 0 0 0 0 0.0557647279158988 0 0 0 0 0 0 0.0411451273596221 0 0 0 0 0 0 0 0 0 0 0 0 0 0 0 0 0 0 0 0 0 0 0.133058806858962 0 0.0574162933646896 0 0 0 0.114795177037907 0 0 0 0.186096402020058 0 0 0 0 0 0 0 0 0 0 0.0578173928209003 0 0.0552152317051779 0 0 0 0 0 0 0 0 0 0 0 0 0 0 0 0.0175222788168409 0 0.0220373944232391 0 0 0 0 0 0 0 0 0 0 0 0.0211539138432887 0 0 0 0 0 0 0 0 0 0 0 0 0 0 0 0 0 0 0 0 0 0 0 0 0 0 0 0 0 0 0 0 0 0 0 0 0 0 0 0 0 0 0 0 0 0 0 0 0 0 0 0 0 0 0 0 0 0 0 0 0 0 0 0 0 0 0 0 0 0 0 0 0 0 0 0 0 0 0 0 0 0 0 0 0 0 0 0 0 0 0 0 0 0 0 0 0 0 0 0 0 0 0 0 0 0 0 0 0 0 0.12705486700008 0 0.051029369786026 0 0 0 0 0 0 0 0 0 0 0 0 0 0 0 0 0 0 0 0 0 0 0.0273213599049468 0 0 0 0 0.0218822015047656 0 0 0 0 0.0106894556375978 0 0 0 0 0 0 0 0 0 0 0 0 0 0 0 0 0 0 0 0 0 0 0 0 0 0 0 0 0 0 0 0 0 0 0 0 0 0 0 0 0 0 0 0 0 0 0 0 0 0 0 0 0 0 0 0 0 0 0 0 0 0 0 0 0 0 0 0 0 0 0 0 0 0 0
0 0 0 0 0 0 0 0 0 0 0 0 0 0 0 0 0 0 0 0 0 0 0 0 0 0 0.0594034293095348 0 0 0 0 0 0 0 0 0 0 0 0 0 0 0 0 0 0 0 0 0 0 0 0 0 0 0 0 0 0 0 0 0 0 0 0 0 0 0.0637824835058513 0 0 0 0 0 0 0 0 0 0 0 0 0 0 0 0 0 0 0 0 0 0 0 0 0 0 0 0 0 0 0 0 0 0 0 0 0 0 0 0 0 0 0.756931299106111 0 0 0 0 0 0 0 0 0.119882788078503 0 0 0 0 0 0 0 0 0 0 0 0 0 0 0 0 0 0 0 0 0 0 0 0 0 0 0 0 0 0 0 0 0 0 0 0 0 0 0 0 0 0 0 0 0 0 0 0 0 0 0 0 0 0 0 0 0 0 0 0 0 0 0 0 0 0 0 0 0 0 0 0 0 0 0 0 0 0 0 0 0 0 0 0 0 0 0 0 0 0 0 0 0 0 0 0 0 0 0 0 0 0 0 0 0 0 0 0 0 0 0 0 0 0 0 0 0 0 0 0 0 0 0 0 0 0 0 0 0 0 0 0 0 0 0 0 0 0 0 0 0 0 0 0 0 0 0 0 0 0 0 0 0 0 0 0 0 0 0 0 0 0 0 0 0 0 0 0 0 0 0 0 0 0 0 0 0 0 0 0 0 0 0 0 0 0 0 0 0 0 0 0 0 0 0 0 0 0 0 0
0 0 0 0 0 0 0 0.00373477093940705 0 0 0 0 0.0021863344264965 0 0 0 0 0 0.00269469861480254 0 0 0 0 0 0 0 0 0 0.00366226537663552 0 0 0.00590281254473908 0 0 0.0347927733007362 0 0 0 0 0 0 0 0 0 0 0 0.132798198390839 0 0 0 0 0 0 0 0.0287146451634622 0.00267108455412169 0 0.0021047352681416 0.00982500157064811 0 0 0 0 0 0 0 0 0 0.153995236677252 0.062233243658037 0 0.0414526203526068 0 0 0 0 0.109236761871444 0 0 0 0 0 0 0 0 0 0 0 0 0 0 0 0 0 0 0 0 0 0 0 0.00574414858297029 0 0 0 0.00382904012285913 0 0 0 0 0.0383072037337959 0.016373401155558 0.0660111948521865 0.0669477383669221 0.00892315401002224 0.0333645491665258 0.0236761753489741 0.0112189504741384 0 0.010617467543857 0.00673433321927245 0 0 0 0 0.000867708029361953 0 0 0 0 0 0 0.0198770820154603 0.00891078456490675 0 0 0 0 0 0 0 0.0134421030995086 0 0.00544017885402615 0 0 0 0.00722034891141143 0 0 0 0 0 0 0 0 0 0 0 0 0 0 0 0 0 0 0 0 0 0 0 0 0 0 0 0 0 0 0 0 0 0 0 0 0 0 0 0 0 0 0.0205524901864705 0 0 0 0 0 0 0 0 0 0 0 0 0 0 0 0 0.00695255397066412 0 0 0 0 0 0 0 0 0 0 0 0 0 0 0 0 0 0 0 0 0 0 0 0 0 0 0 0 0 0 0 0 0 0 0 0 0 0 0 0 0 0 0 0 0 0 0 0 0 0 0.010661465186197 0 0 0 0.00513873733602238 0 0.010679871531689 0 0 0 0 0 0 0 0 0 0 0 0 0 0 0 0 0 0 0 0 0 0 0 0 0 0 0 0 0 0 0 0 0 0 0 0 0 0 0 0 0 0 0.0017750597351573 0 0 0 0 0 0 0 0 0 0 0.000729077292673537
0 0 0 0 0.00590145147300668 0 0 0.00266819000080198 0 0.00118018504122651 0 0 0 0 0 0 0 0 0.0264657225371281 0 0 0 0 0 0 0 0 0 0.0382372151653391 0 0 0 0 0 0 0 0 0 0 0 0 0 0 0 0 0 0.140430155169516 0 0 0 0.00391398545390999 0 0 0 0.0152292253982269 0 0 0.011820936744097 0.00866040684066421 0 0 0 0 0 0 0 0 0.118380939320159 0 0.208798106512332 0 0.00896669768217772 0 0 0 0 0.124874005508066 0 0 0 0 0 0 0 0 0 0 0 0 0.00108700341848175 0.0133792138493058 0 0 0 0.00142182628011451 0 0 0 0 0 0 0 0.00863092206940051 0 0 0.00640709512974533 0.00274538100396355 0 0 0 0.0149334311976299 0.117168846432442 0.0271981718670093 0.0115802624211261 0.00371602260055023 0 0 0 0.00156019558093791 0 0 0.0214346274192488 0 0 0.00100922715576373 0 0 0 0 0 0 0.0227046123168478 0.0141220597625796 0 0 0 0 0 0 0 0.0102553365008602 0 0.00136084812031869 0 0 0 0.00111707361925764 0 0 0 0 0 0.000307198589194649 0 0 0 0 0 0 0 0 0 0 0 0 0 0 0 0 0 0 0 0 0 0 0 0 0 0 0 0 0 0 0 0 0 0 0 0 0 0 0 0 0 0 0 0 0 0 0 0 0 0 0 0 0 0.00117286881986559 0 0 0 0 0 0 0 0 0 0 0 0 0 0 0 0 0 0 0 0 0 0 0 0 0 0 0 0 0 0 0 0 0 0 0 0 0 0 0 0 0 0 0 0 0 0 0 0 0 0 0 0 0 0 0 0 0.00116055299870499 0 0 0 0 0 0 0 0 0 0 0 0 0 0 0 0 0 0 0 0 0 0 0 0 0 0 0 0 0 0 0 0 0 0 0 0 0 0 0 0 0 0 0 0 0 0 0 0 0 0 0 0 0 0
0.000893990919622006 0.00326133006396355 0 0 0.029574254306112 0.0027212082502529 0 0.0150028073176711 0 0 0 0 0 0 0 0 0 0.0581706083467386 0.0506861761092019 0 0 0 0 0 0 0 0 0 0.0586023624607467 0 0 0 0 0 0 0 0 0 0 0 0 0 0 0 0 0 0.00165219416872418 0 0 0 0 0 0 0 0.00559609647377395 0 0 0 0 0 0 0 0 0 0 0 0 0.0512841754422114 0.2238272720638 0 0 0.00613833019357635 0 0.00249118091656947 0 0 0.0303076504566682 0 0 0 0 0 0 0 0 0 0 0 0 0 0 0 0 0 0 0 0 0 0 0 0 0 0 0 0 0.0360671848452708 0 0 0 0.000974988518551794 0.082482074681268 0.109588572495378 0.000993721224562942 0.0720773618346517 0.00292487845126123 0 0 0 0.00184495901974488 0 0 0.0889585843128563 0 0 0.00514627630133735 0.0441191984644992 0 0 0 0 0 0.00129414352897197 0.00226953720426185 0.0110488816277516 0 0 0 0 0 0 0 0 0 0 0 0 0 0 0 0 0 0 0 0 0 0 0 0 0 0 0 0 0 0 0 0 0 0 0 0 0 0 0 0 0 0 0 0 0 0 0 0 0 0 0 0 0 0 0 0 0 0 0 0 0 0 0 0 0 0 0 0 0 0 0 0 0 0 0 0 0 0 0 0 0 0 0 0 0 0 0 0 0 0 0 0 0 0 0 0 0 0 0 0 0 0 0 0 0 0 0 0 0 0 0 0 0 0 0 0 0 0 0 0 0 0 0 0 0 0 0 0 0 0 0 0 0 0 0 0 0 0 0 0 0 0 0 0 0 0 0 0 0 0 0 0 0 0 0 0 0 0 0 0 0 0 0 0 0 0 0 0 0 0 0 0 0 0 0 0 0 0 0 0 0 0 0 0
0 0 0 0 0 0 0 0 0 0 0 0 0 0 0 0.0151601554878099 0 0 0 0 0 0 0 0 0 0 0 0 0 0 0.042641405633916 0 0 0 0 0 0 0 0 0 0 0 0 0 0 0 0 0 0 0 0 0.0323372322087458 0.000763927496326799 0 0 0 0 0 0.000451535526346518 0 0 0.0723422423810609 0 0 0 0 0 0 0 0 0 0 0.0371331591948769 0 0 0.0209063609156193 0 0.000920054589206344 0.0188341104192174 0.00272984593589608 0.0574374914374828 0 0.00625607821539369 0 0 0.0035164725261925 0 0.000384451604858134 0.0240018767253607 0.0241519487965339 0.0102589306733869 0 0.00118011819289001 0.0103686151966211 0 0.00736724026692938 0.118543900381781 0.00272457372472847 0 0.00309661824139228 0 0 0.000519178745734784 0 0 0 0 0 0 0 0 0 0 0 0 0 0 0 0 0 0 0 0 0 0 0 0 0.1401089043883 0 0 0 0 0 0 0.0413446284627447 0.0469769895354475 0.106761252676786 0.0697218907557064 0.0805797208762163 0 0 0.000479088786491508 0 0 0 0 0 0 0 0 0 0 0 0 0 0 0 0 0 0 0 0 0 0 0 0 0 0 0 0 0 0 0 0 0 0 0 0 0 0 0 0 0 0 0 0 0 0 0 0 0 0 0 0 0 0 0 0 0 0 0 0 0 0 0 0 0 0 0 0 0 0 0 0 0 0 0 0 0 0 0 0 0 0 0 0 0 0 0 0 0 0 0 0 0 0 0 0 0 0 0 0 0 0 0 0 0 0 0 0 0 0 0 0 0 0 0 0 0 0 0 0 0 0 0 0 0 0 0 0 0 0 0 0 0 0 0 0 0 0 0 0 0 0 0 0 0 0 0 0 0 0 0 0 0 0 0 0 0 0 0 0 0 0 0 0 0 0 0 0 0 0 0 0 0 0 0 0
0 0 0 0 0 0 0 0 0 0 0 0 0 0 0 0 0 0 0.00088280830934268 0 0 0 0 0 0 0 0 0 0.00052025065961695 0 0 0 0.134960084247308 0.03781579667213 0.0324386797948116 0 0 0 0 0 0 0 0 0 0 0 0.00400863868781164 0 0 0 0.0402293225485062 0 0 0 0.0903089067407807 0.0158981595163697 0.0297251463466567 0.0373956943588966 0 0 0 0 0 0 0 0 0 0.0267369116865134 0.00752345428003274 0.00480450399890005 0 0 0 0 0 0 0.0126646714837523 0 0 0 0 0 0 0 0 0 0 0 0 0.000632514453780215 0.00131014312623339 0 0 0 0 0 0 0 0 0 0.0263231334021132 0 0.000754250652586241 0 0.00175841981181572 0 0 0 0 0.00167909497846458 0 0.00826920992233988 0 0 0 0 0 0 0 0 0 0 0 0 0 0 0 0 0 0 0 0 0 0 0 0 0 0 0 0.00872795605659678 0.00086264861128134 0 0 0 0.00497154736496757 0.0192442721466547 0.00109612967146729 0.00324460222126383 0.00874425531374942 0 0.0982760808781625 0 0 0.106694942515979 0.0210281900370646 0.00436398689647063 0 0 0 0 0 0 0 0 0 0 0 0 0 0 0 0 0 0 0 0 0 0 0 0 0 0 0 0 0 0 0 0 0 0.00145752850963689 0 0 0 0.00142171332466441 0 0 0 0 0 0 0 0 0 0 0 0 0.0183003031551641 0 0 0 0 0 0 0 0 0 0 0 0 0 0 0 0 0 0 0 0 0 0 0 0 0 0 0 0 0.000477718588137982 0 0 0 0 0 0 0 0 0 0 0 0 0 0 0 0 0 0 0 0 0 0.00197930207058992 0.000254277322104293 0.00140429884558555 0.0109239182586443 0 0 0.0066395512070873 0 0 0 0 0 0 0 0 0 0 0 0 0 0 0 0 0 0 0 0 0 0 0 0 0 0 0 0 0 0 0 0 0 0 0.0010450066061951 0.0415540656344656 0.00178845694585444 0.00238726218054403 0 0 0 0 0.00137434390555071 0 0 0 0 0.00624048614320261 0.00166422639603791 0 0.0780281739567604 0.0123594379862331 0.00924664808975334 0.0075588734813683
0 0 0 0 0 0 0 0 0 0 0 0 0 0 0 0.0138258567852661 0 0 0 0 0 0.116461521768828 0 0.0533480268039533 0 0 0 0 0 0 0 0 0 0 0 0 0 0 0.03395181081964 0.0876523817128673 0 0 0 0 0 0 0 0 0 0.0040615556923961 0 0.0599149310483149 0 0 0 0 0 0 0 0 0 0.0838981522418137 0 0 0 0 0 0 0 0 0.0648601378966384 0 0 0 0 0.077982879597369 0 0 0 0.0930090284855275 0.0369245961149455 0 0.0528521114479115 0 0 0 0 0 0.00229153081873226 0.00285533462805157 0.0141914443120005 0 0 0 0 0.00266088746255543 0 0.0340085335804135 0.00873670785031415 0 0 0 0 0 0 0 0 0 0 0 0 0 0 0 0 0 0 0 0 0 0 0 0 0 0 0 0 0.0336366118098201 0 0 0 0 0 0 0 0 0.0886042299025238 0.0312448250972803 0.00302690412283698 0 0 0 0 0 0 0 0 0 0 0 0 0 0 0 0 0 0 0 0 0 0 0 0 0 0 0 0 0 0 0 0 0 0 0 0 0 0 0 0 0 0 0 0 0 0 0 0 0 0 0 0 0 0 0 0 0 0 0 0 0 0 0 0 0 0 0 0 0 0 0 0 0 0 0 0 0 0 0 0 0 0 0 0 0 0 0 0 0 0 0 0 0 0 0 0 0 0 0 0 0 0 0 0 0 0 0 0 0 0 0 0 0 0 0 0 0 0 0 0 0 0 0 0 0 0 0 0 0 0 0 0 0 0 0 0 0 0 0 0 0 0 0 0 0 0 0 0 0 0 0 0 0 0 0 0 0 0 0 0 0 0 0 0 0 0 0 0 0 0 0 0 0 0 0 0 0 0 0
0 0 0 0 0.00679131630764931 0 0 0.076492304792204 0 0 0 0 0 0 0 0 0 0.00438345589067254 0 0 0 0 0 0 0 0 0 0 0.00694729115748727 0.0117395161069035 0.0126009997609468 0 0 0 0 0 0.0142683047341826 0.00245326186822514 0 0 0 0 0 0 0 0 0.00232731315624037 0 0 0 0 0 0 0 0 0 0 0 0.193075204810043 0 0 0 0 0 0 0 0 0 0 0.00559795520750663 0 0 0 0 0 0 0 0 0 0 0.00538049186814976 0 0.000923991341632022 0 0.000863545966052951 0.00820699746540824 0.000625403089800324 0.183618872699118 0.00297377317583134 0.0166324742823269 0 0 0 0.00394714229248945 0 0.00381587973581433 0.00352905615375762 0 0.00111934029322775 0 0 0 0 0.00215497958054576 0 0 0 0 0 0 0 0 0 0 0 0 0 0 0 0 0 0 0 0 0 0 0 0 0 0 0 0.00802103055218758 0.0909976563074903 0.266026719605047 0 0 0.00236839760448137 0 0 0 0.00696983514069538 0 0.0077690356456491 0.0220552242594706 0 0 0.00235808300760088 0.00326975724284274 0 0 0.00108285668515872 0 0 0 0.00473984213314465 0.0138726900800163 0 0 0 0 0 0 0 0 0 0 0 0 0 0 0 0 0 0 0 0 0 0 0 0 0 0 0 0 0 0 0 0 0 0 0 0 0 0 0 0 0 0 0 0 0 0 0 0 0 0 0 0 0 0 0 0 0 0 0 0 0 0 0 0 0 0 0 0 0 0 0 0 0 0 0 0 0 0 0 0 0 0 0 0 0 0 0 0 0 0 0 0 0 0 0 0 0 0 0 0 0 0 0 0 0 0 0 0 0 0 0 0 0 0 0 0 0 0 0 0 0 0 0 0 0 0 0 0 0 0 0 0 0 0 0 0 0 0 0 0 0 0 0 0 0 0 0 0 0 0 0 0 0 0 0 0 0 0 0 0 0 0
0 0 0 0 0 0 0 0 0 0 0 0 0 0 0 0 0 0 0 0 0 0 0 0 0.0391622388629928 0.0396793328615853 0 0 0 0 0 0 0 0 0 0 0 0 0 0 0.048725613064975 0 0 0 0.107983087009204 0 0 0.394213463291639 0 0 0 0.0381535281850492 0 0 0 0 0 0 0 0 0 0 0 0 0 0 0 0 0 0 0 0 0 0 0 0.0230492124679032 0 0 0 0.0273340705340045 0 0 0 0 0 0 0 0 0 0 0 0 0 0 0 0 0 0 0 0 0 0 0 0 0 0 0 0 0 0 0 0 0 0 0 0 0 0 0 0 0 0 0 0 0 0 0 0 0 0 0 0 0 0 0 0 0 0 0 0 0 0 0 0 0 0 0 0 0 0 0 0 0 0 0 0 0 0 0 0 0 0 0 0 0 0 0 0 0 0 0 0 0 0 0 0 0 0 0 0 0 0 0 0 0 0 0 0 0 0 0 0 0 0 0 0 0 0 0 0 0 0.192352013858259 0 0.0893474398643883 0 0 0 0 0 0 0 0 0 0 0 0 0 0 0 0 0 0 0 0 0 0 0 0 0 0 0 0 0 0 0 0 0 0 0 0 0 0 0 0 0 0 0 0 0 0 0 0 0 0 0 0 0 0 0 0 0 0 0 0 0 0 0 0 0 0 0 0 0 0 0 0 0 0 0 0 0 0 0 0 0 0 0 0 0 0 0 0 0 0 0 0 0 0 0 0 0 0 0 0 0 0 0 0 0 0 0 0 0 0 0 0 0 0
0 0 0 0 0 0 0 0 0 0 0 0 0 0 0 0 0 0 0 0 0 0.140802387608015 0 0.00972923752091123 0 0 0 0 0 0 0 0 0 0 0 0 0 0 0.0572684523454518 0.0692740114889885 0 0 0 0 0.00272125736647991 0 0 0.0186775893702468 0 0.0056740749327375 0 0.0492753746191214 0 0 0 0 0 0 0 0 0 0.0133550592835809 0 0 0 0 0 0 0 0 0.0527892789832006 0 0.112732875932794 0 0.00261756591904444 0 0 0 0 0.0862482338432194 0.00498368841594121 0 0.00145475632943574 0 0 0 0 0 0 0 0 0 0 0 0 0 0.00124577972218611 0.249448434592152 0.0152405249877622 0.00319262712564969 0 0 0 0 0 0 0 0 0 0 0 0 0 0 0 0 0 0 0 0 0 0 0 0 0 0 0 0 0 0 0 0 0 0 0 0.0743994063400596 0.0086055961001482 0.00759764331138995 0.0126661438614838 0 0 0 0 0 0 0 0 0 0 0 0 0 0 0 0 0 0 0 0 0 0 0 0 0 0 0 0 0 0 0 0 0 0 0 0 0 0 0 0 0 0 0 0 0 0 0 0 0 0 0 0 0 0 0 0 0 0 0 0 0 0 0 0 0 0 0 0 0 0 0 0 0 0 0 0 0 0 0 0 0 0 0 0 0 0 0 0 0 0 0 0 0 0 0 0 0 0 0 0 0 0 0 0 0 0 0 0 0 0 0 0 0 0 0 0 0 0 0 0 0 0 0 0 0 0 0 0 0 0 0 0 0 0 0 0 0 0 0 0 0 0 0 0 0 0 0 0 0 0 0 0 0 0 0 0 0 0 0 0 0 0 0 0 0 0 0 0 0 0 0 0 0 0 0 0 0 0 0
0 0 0 0 0 0 0 0 0 0 0 0 0.00243439344803811 0 0 0 0 0 0.0182425000072165 0 0 0 0 0 0 0 0 0 0.0122021304459796 0 0 0 0.0314703807733663 0 0.00600435955734545 0 0 0 0 0 0 0 0 0 0 0 0.0588126362690601 0 0 0 0.017563020963734 0 0 0 0.160373960091166 0.000823524081584313 0 0.0465341667914597 0 0 0 0 0 0 0 0 0 0.0762179627611969 0.11334074605164 0.0256613705854128 0 0.0137000828872956 0 0 0 0 0 0 0 0 0 0 0 0 0 0 0 0 0 0.000770696486205409 0.00508798056156541 0.00144531630292183 0.000813943764208972 0 0.002807039660452 0 0 0 0 0 0.0704892533563341 0.0227143151436275 0.00441086736391802 0.00507132273573073 0.00131683827108799 0 0 0 0 0.00756016553134829 0.00148644609310875 0.00595099420354314 0.00246703011058178 0 0.0228431762672275 0 0 0 0 0 0 0 0 0 0 0 0 0 0 0 0 0 0 0 0 0 0 0 0 0.00211006893384857 0.00664227008257786 0.00454121692516194 0.0021701115269792 0.00220596523601355 0 0.0318848966223461 0.00422147304026309 0 0.0111168849128707 0.00601920310624156 0.0613528198834963 0.026525286158502 0.000287025475106593 0.0356502657950796 0.00342901108465974 0.00108660878564791 0 0 0 0 0 0 0 0 0 0 0 0 0 0 0 0 0 0 0 0 0 0 0 0 0 0 0 0 0 0 0 0 0.00168706806697378 0.01158356888304 0 0 0 0 0 0 0 0 0 0 0 0 0 0 0 0 0.00985118499341591 0 0 0 0 0 0 0 0 0 0 0 0 0 0 0 0 0 0 0 0 0 0 0 0 0 0 0 0 0 0 0 0 0 0 0 0 0 0 0 0 0 0 0 0 0 0 0 0 0 0 0.0205246436786395 0 0 0 0.000844926737846349 0 0.00512082541790368 0 0 0 0 0 0 0 0 0 0 0 0 0 0 0 0 0 0 0 0 0 0 0 0 0 0 0 0 0 0 0 0 0 0 0 0.00217990052107497 0 0 0 0 0 0.000506691945186109 0.00500666148176479 0 0 0 0 0 0 0 0 0 0 0.00483480013900254
0 0 0 0 0 0 0 0 0 0 0 0 0 0 0 0 0 0 0 0 0 0 0 0 0 0 0 0 0 0 0 0 0 0 0 0 0 0 0 0 0 0 0 0 0 0.147295867242011 0 0 0 0 0 0 0 0 0 0 0 0 0 0 0.44652274083486 0 0 0 0 0 0 0 0 0 0.0590733246878885 0 0 0 0 0 0 0 0.258201879019825 0 0 0 0 0 0 0 0 0 0 0 0 0 0 0 0 0 0 0 0 0 0 0 0 0 0 0 0 0 0 0 0 0 0 0 0 0 0 0 0 0 0 0 0 0 0 0 0 0 0 0 0 0 0 0 0 0.0889061882154148 0 0 0 0 0 0 0 0 0 0 0 0 0 0 0 0 0 0 0 0 0 0 0 0 0 0 0 0 0 0 0 0 0 0 0 0 0 0 0 0 0 0 0 0 0 0 0 0 0 0 0 0 0 0 0 0 0 0 0 0 0 0 0 0 0 0 0 0 0 0 0 0 0 0 0 0 0 0 0 0 0 0 0 0 0 0 0 0 0 0 0 0 0 0 0 0 0 0 0 0 0 0 0 0 0 0 0 0 0 0 0 0 0 0 0 0 0 0 0 0 0 0 0 0 0 0 0 0 0 0 0 0 0 0 0 0 0 0 0 0 0 0 0 0 0 0 0 0 0 0 0 0 0 0 0 0 0 0 0 0 0 0 0 0 0 0 0 0 0 0 0 0 0 0 0 0 0 0 0 0 0 0
0.00594224809578907 0 0 0 0 0 0 0 0 0 0 0 0 0 0 0.0574269127826908 0 0 0 0 0 0 0 0 0 0 0 0 0 0 0 0 0 0 0 0 0 0 0 0 0 0 0 0 0 0 0 0 0 0 0 0 0 0 0 0 0 0 0 0 0 0 0.0514627331296672 0.0547232541474452 0 0 0 0 0 0 0.436716388970647 0 0 0 0 0 0 0.0932472340710598 0 0 0 0 0 0 0 0 0 0 0 0 0 0 0 0 0 0 0 0 0 0 0 0 0 0 0 0 0 0 0 0 0 0 0 0 0 0 0 0 0 0 0 0 0 0 0 0 0 0 0 0 0 0 0 0 0.147126132889739 0.116180218943883 0 0 0.0371748769690793 0 0 0 0 0 0 0 0 0 0 0 0 0 0 0 0 0 0 0 0 0 0 0 0 0 0 0 0 0 0 0 0 0 0 0 0 0 0 0 0 0 0 0 0 0 0 0 0 0 0 0 0 0 0 0 0 0 0 0 0 0 0 0 0 0 0 0 0 0 0 0 0 0 0 0 0 0 0 0 0 0 0 0 0 0 0 0 0 0 0 0 0 0 0 0 0 0 0 0 0 0 0 0 0 0 0 0 0 0 0 0 0 0 0 0 0 0 0 0 0 0 0 0 0 0 0 0 0 0 0 0 0 0 0 0 0 0 0 0 0 0 0 0 0 0 0 0 0 0 0 0 0 0 0 0 0 0 0 0 0 0 0 0 0 0 0 0 0 0 0 0 0 0 0 0 0 0 0 0
0 0 0 0 0 0 0 0 0 0 0 0 0 0 0 0 0 0 0 0 0 0.160646812409534 0 0 0 0 0 0 0 0 0 0 0 0 0 0.00360120965200902 0 0 0.101628078234585 0.113819853332931 0 0 0 0 0.0035724840156632 0 0 0.027703783070435 0 0.00550972664095446 0 0.0626570075029121 0 0 0 0 0 0 0 0 0 0.0720301651101119 0 0 0 0 0 0 0 0 0.00877674986196911 0 0.171200379657486 0 0.00395252061602319 0.109819258597388 0 0 0 0 0 0 0.129967684832299 0 0.00882762366468403 0 0 0 0 0 0.00227907636164845 0 0 0 0 0.00269757231296033 0 0 0.00360609182132002 0 0 0 0 0 0 0 0 0 0 0 0 0 0 0 0 0 0 0 0 0 0 0 0 0 0 0 0 0 0 0 0 0 0 0 0 0 0.00119695097052121 0 0 0 0 0 0 0 0 0 0 0 0 0 0 0 0 0 0 0 0 0 0 0 0 0 0 0 0 0 0 0 0 0 0 0 0 0 0 0 0 0 0 0 0 0 0 0 0 0 0 0 0 0 0.00168240401220384 0 0 0 0 0 0 0 0 0 0 0 0 0 0 0 0 0 0 0 0 0 0 0 0 0 0 0 0 0 0 0 0 0 0 0 0 0 0 0 0 0 0 0 0 0 0 0.00237587274997627 0.0011579972824928 0 0 0.00129069728989146 0 0 0 0 0 0 0 0 0 0 0 0 0 0 0 0 0 0 0 0 0 0 0 0 0 0 0 0 0 0 0 0 0 0 0 0 0 0 0 0 0 0 0 0 0 0 0 0 0 0 0 0 0 0 0 0 0 0 0 0 0 0 0 0 0 0 0 0 0 0 0 0 0 0 0 0
0 0 0 0 0 0 0 0 0 0 0 0 0 0.000889252331544928 0.00133375461357431 0.00116686485510215 0 0 0 0 0 0 0 0 0 0 0 0 0 0 0.0136239082944075 0 0 0 0 0 0 0.0156667793483391 0 0 0 0 0 0 0 0 0.000449843394881498 0 0 0 0 0 0 0 0 0 0 0 0.00671447808124658 0 0 0 0 0 0 0 0 0 0 0 0.0868947313354086 0 0.0319814217228016 0.00300939700111055 0 0.00298594343390213 0 0 0 0 0 0 0.0187074244252977 0 0 0.0176780593124956 0.037569180027544 0.0102266448072916 0.211673267356814 0.068485523184077 0.0555103339149438 0.00140791914864787 0.0050034270692544 0.00189832009797309 0 0.0842564591626431 0.0356990691694952 0.00390511280641151 0.0276509359382311 0 0 0 0.0028284222253547 0.00436678808092394 0 0 0 0 0 0 0 0 0 0 0 0 0 0 0 0 0 0 0 0 0 0 0 0.00936371690264857 0 0 0 0 0 0.000937634328289552 0 0 0.153314515686076 0.0527565462407308 0.0138225067162001 0 0.00164881283731677 0.00167795851878449 0.00147744524713816 0.0122095528164691 0 0 0 0 0.000553380117656377 0 0 0 0 0 0.000654669448973191 0 0 0 0 0 0 0 0 0 0 0 0 0 0 0 0 0 0 0 0 0 0 0 0 0 0 0 0 0 0 0 0 0 0 0 0 0 0 0 0 0 0 0 0 0 0 0 0 0 0 0 0 0 0 0 0 0 0 0 0 0 0 0 0 0 0 0 0 0 0 0 0 0 0 0 0 0 0 0 0 0 0 0 0 0 0 0 0 0 0 0 0 0 0 0 0 0 0 0 0 0 0 0 0 0 0 0 0 0 0 0 0 0 0 0 0 0 0 0 0 0 0 0 0 0 0 0 0 0 0 0 0 0 0 0 0 0 0 0 0 0 0 0 0 0 0 0 0 0 0 0 0 0 0 0 0 0 0 0 0 0 0 0
0 0 0 0.0012388600249096 0 0 0 0 0 0 0 0 0 0 0 0 0 0 0 0.000521625273646146 0 0 0 0 0 0 0 0 0 0 0 0 0 0 0 0.205191783554982 0 0.00105248285302054 0 0 0 0.0861855438995683 0 0 0 0 0 0 0 0 0 0 0.0487698849613591 0 0 0 0 0 0 0 0 0 0 0 0 0 0 0 0 0 0 0 0 0 0 0 0 0 0 0 0 0 0.00605144784422241 0.225200838836007 0.0331295781633367 0 0 0 0 0 0 0 0 0 0 0 0 0.0155148668363211 0.0244193101817755 0.113033567052654 0 0 0 0 0 0 0 0 0 0 0 0 0 0 0 0 0 0 0 0 0 0 0 0 0 0 0.00561609009410463 0 0 0 0 0 0 0 0.0219535467003016 0 0 0.0164207683727838 0.00822842476149689 0 0 0 0 0 0 0 0 0 0 0 0 0 0 0 0 0 0 0 0 0 0 0 0 0 0 0 0 0 0 0 0 0 0 0 0 0 0 0 0 0 0 0 0 0 0 0 0 0 0 0 0.115373696199172 0 0 0 0 0 0 0 0 0 0.0080122247719382 0 0 0.00223934908581072 0 0 0 0 0 0 0 0 0 0 0 0 0 0 0 0 0 0 0 0 0 0 0 0 0 0 0 0 0 0 0 0 0 0 0 0 0 0 0 0 0 0 0 0 0 0 0 0 0 0 0 0 0 0 0 0 0 0 0 0 0 0 0 0 0 0 0 0 0 0 0 0 0 0 0 0 0 0 0 0.0618461105325908 0 0 0 0 0 0 0 0 0 0 0 0 0 0 0 0 0 0 0 0 0 0 0 0 0 0 0 0 0 0 0 0 0 0
0 0 0 0 0 0 0 0 0 0 0 0 0 0.00415452838478599 0.0277937358054407 0.0116979094606184 0 0 0 0 0 0 0 0 0 0 0 0 0 0.000242999789043637 0.0215553535551226 0 0 0 0 0.0293410913539186 0 0.000406658959918599 0 0 0.00102690101531255 0.000800446194077181 0 0 0 0 0.000398589533377208 0 0 0 0 0.0616136453756106 0.00722420185427403 0 0 0 0 0 0.000611298735727249 0 0 0 0 0 0 0.000401020300444163 0 0 0 0 0.00658877424739035 0 0.0318675614264072 0.000359774089727477 0 0.000606771852878152 0 0 0 0.0425737844327213 0.013023222975266 0.00305563049132797 0 0.0142163848660214 0.218264834249642 0.00159204243542095 0.000439510487566519 0.0005578388401943 0.00383838681586301 0.00336802143942963 0.00411753157033898 0 0.000831376415411977 0.00141702728981232 0 0.0373404975921818 0.0414680969753784 0.000588755315740577 0.0845746163584821 0.000898591540624947 0 0 0.000270799500361901 0.000437412123492705 0 0 0 0 0 0 0 0 0 0 0 0 0 0 0 0 0 0 0 0.000380162223595418 0 0 0 0.050367025813467 0 0 0 0 0 0 0 0 0.050409424502476 0.00333136972879714 0.000306039542008996 0 0.00104175588076567 0.000250866424863945 0 0.000503396102554667 0 0 0.000295962865969519 0 0 0 0 0 0 0 0.000208763691256301 0 0 0 0 0 0 0 0 0 0 0 0 0 0 0 0 0 0 0 0 0 0 0 0 0 0 0 0 0 0 0 0 0 0 0 0.00169201876383751 0 0 0 0 0 0.0170794592573034 0 0 0 0.000835674893253273 0 0 0 0 0 0 0 0 0 0 0 0 0 0 0 0 0 0 0 0 0 0 0 0 0 0 0 0 0 0 0 0 0 0 0 0 0.090038193316222 0.0117984768973025 0.0134141523235113 0.00137338133199291 0.0204907788355911 0.0560491148064327 0 0 0 0 0.000568359149445279 0 0 0 0 0 0 0 0 0 0 0 0 0 0 0 0 0 0 0 0 0 0 0 0 0 0 0 0 0 0 0 0 0 0 0 0 0 0 0 0 0 0 0 0 0 0 0 0 0 0 0 0 0 0 0 0 0 0 0 0 0 0 0 0 0 0 0 0 0 0
0 0 0 0 0 0 0 0 0 0 0 0 0 0 0 0 0 0 0 0.000386428004139385 0.00064095799333956 0 0 0 0 0 0 0 0 0 0.0209810295052161 0 0 0 0 0.066688524684991 0 0 0 0 0 0.00414668189655479 0 0 0 0 0 0 0 0 0 0 0.0846066774199202 0 0 0 0 0 0 0 0 0 0 0 0 0 0 0 0 0 0 0 0 0 0 0 0 0 0 0 0 0.161685784442255 0.0202138698840824 0 0.163760961064858 0 0 0 0 0 0 0 0 0 0 0 0 0.00865677237690399 0.0348066197835085 0.00826102889039147 0 0 0 0 0 0 0 0 0 0 0 0 0 0 0 0 0 0 0 0 0 0 0 0 0 0 0 0.0655848130635544 0 0 0 0 0 0 0.00540122692395565 0 0.0155003785827658 0.00531433999273693 0.000696861823211272 0 0 0 0 0 0 0 0 0 0 0 0 0 0 0 0 0 0 0 0 0 0 0 0 0 0 0 0 0 0 0 0 0 0 0 0 0 0 0 0 0 0 0 0 0 0 0 0 0 0 0 0.156094336838015 0 0 0 0 0 0.024907800055992 0 0 0 0.00888375244177306 0 0 0 0 0 0 0 0 0 0 0 0 0 0 0 0 0 0 0 0 0 0 0 0 0 0 0 0 0 0 0 0 0 0 0 0 0.00320647531725971 0 0 0.00195719121544803 0 0.0137185560551371 0 0 0 0 0 0 0 0 0 0 0 0 0 0 0 0 0 0 0 0 0 0 0 0 0 0 0 0 0 0 0 0 0 0 0 0 0 0 0 0 0.123898931743991 0 0 0 0 0 0 0 0 0 0 0 0 0 0 0 0 0 0 0 0 0 0 0 0 0 0 0 0 0 0 0 0 0 0
0 0 0 0 0 0 0 0 0 0 0 0 0 0.00385590883105024 0.0243013594867906 0 0 0 0 0 0 0 0 0 0 0 0 0 0 0 0.0242326160510372 0 0 0 0 0.0807781610919376 0 0.000392108474905389 0 0 0.00275450092652872 0.00445695875948526 0 0 0 0 0.000482025829416167 0 0 0 0 0 0.0427113369953294 0 0 0 0 0 0.000237375933088226 0 0 0 0 0 0 0.000317410965747671 0 0 0 0 0 0 0 0.000211608618319555 0 0 0 0 0 0.00181985419730723 0 0.0105279389272674 0.137362972509613 0.0724829724666622 0 0.00140648855397195 0.000304633217614196 0.000311204228976798 0 0.00173145160347633 0 0 0 0.00133347184158436 0 0 0.0271834645493693 0 0.0331381411156996 0 0 0 0 0 0 0 0 0 0 0 0 0 0 0 0 0 0 0 0 0 0 0 0 0.000326588001158426 0 0 0 0.0438832330458426 0 0 0 0 0 0 0.000650861315402803 0 0.031832394503702 0 0.00030497550212837 0 0.000827098417341126 0.000215398098132319 0 0.000329908602966546 0 0 0.000286290849407565 0 0 0 0 0 0 0 0 0 0 0 0 0 0 0 0 0 0 0 0 0 0 0 0 0 0 0 0 0 0 0 0 0 0 0 0 0 0 0 0 0 0 0 0.0297855002276979 0 0 0 0 0 0.075731431250897 0 0 0 0.00112486931587117 0 0 0 0 0 0 0 0 0 0 0 0 0 0 0 0 0 0 0 0 0 0 0 0 0 0 0 0 0.00191129887289167 0 0 0 0 0 0 0 0.220599119439432 0 0.00607085495599556 0.00370191711473296 0.027717570232517 0.0768133262989556 0 0 0 0 0.000339488566692751 0 0 0 0 0 0 0 0 0 0 0 0 0 0 0 0 0 0 0 0 0 0 0 0 0 0 0 0 0 0 0 0 0 0 0 0.00521391021305629 0 0 0 0 0 0 0 0 0 0 0 0 0 0 0 0 0 0 0 0 0 0 0 0 0 0 0 0 0 0 0 0 0 0
0 0 0 0.0291370251005319 0 0 0 0 0 0 0.00076863639705153 0 0 0 0 0 0 0 0 0 0 0 0 0 0 0 0 0 0 0.00275479284703269 0.0149928550634131 0 0 0 0 0 0.00995938838868838 0.228158891205745 0 0 0 0 0 0 0 0 0.000532287400397184 0 0 0 0 0 0 0 0 0 0 0 0.00883716906092671 0 0 0 0 0 0 0 0 0 0 0 0.00353934080080832 0 0 0.00305392928742493 0 0 0 0 0 0 0.0117612033731875 0 0.00152148381115709 0 0.00213581183195887 0 0.0642296614587505 0.0673174768332357 0.20973635128841 0.141688346251311 0.0135752983748337 0 0 0.0949828710117141 0 0.0326354580348429 0.00757380658405761 0 0.00221851876587841 0 0 0 0.00660067712459693 0 0 0 0 0 0 0 0 0 0 0 0 0 0 0 0 0 0 0 0 0 0 0 0 0.00472113785642744 0 0 0 0 0 0.00284481927256065 0 0 0.00146511216084414 0 0.00127797184783684 0 0.00244892836808689 0.00140265171586672 0.00109510024311105 0.0239703655555969 0 0 0.000870974757202383 0 0.000316937041740614 0 0 0 0 0 0.000851279805008258 0 0 0 0 0 0 0 0 0 0 0 0 0 0 0 0 0 0 0 0 0 0 0 0 0 0 0 0 0 0 0 0 0 0 0 0 0 0 0 0 0 0 0 0 0 0 0 0 0 0 0 0 0 0 0 0 0 0 0 0 0 0 0 0 0 0 0 0 0 0 0 0 0 0 0 0 0 0 0 0 0 0 0.00102344107976267 0 0 0 0 0 0 0 0 0 0 0 0 0 0 0 0 0 0 0 0 0 0 0 0 0 0 0 0 0 0 0 0 0 0 0 0 0 0 0 0 0 0 0 0 0 0 0 0 0 0 0 0 0 0 0 0 0 0 0 0 0 0 0 0 0 0 0 0 0 0 0 0 0 0 0 0 0 0 0 0
0 0 0 0.0160808080758691 0 0 0 0 0 0 0 0 0 0.00210965308218809 0.00299804082897092 0 0 0 0 0.00103239765700175 0 0 0 0 0 0 0 0 0 0 0.0924890316164747 0 0 0 0 0 0 0.0426016498479595 0 0 0 0 0 0 0 0 0 0 0 0 0.000623325214857862 0 0 0 0 0 0 0 0.00115571294801394 0 0 0 0 0 0 0 0 0 0 0 0 0 0 0.000372188897033927 0 0 0 0 0 0 0.039973999497855 0 0.000671754604566904 0 0.00073983139475135 0.102722208042321 0 0 0.232617103280051 0.00508910962062538 0.00220622359758718 0.00165765872410365 0.00220099935576934 0.169154207194091 0 0.202099645084916 0.0575813553314763 0 0 0 0 0 0.00206685060802748 0.00190857449207179 0 0 0 0 0 0 0 0 0 0 0 0 0 0 0 0 0 0 0 0 0 0 0 0.00728609797105383 0 0 0.00110060130312042 0 0 0 0 0 0.000943992517346668 0.00064535696253512 0 0 0.000813195718577117 0.0021481381576997 0.000523026489904647 0.00172756438784943 0 0 0 0 0.00151988732711602 0.00053930947564037 0 0 0 0 0.000999950376410102 0 0 0 0 0 0 0 0 0 0 0 0 0 0 0 0 0 0 0 0 0 0 0 0 0 0 0 0 0 0 0 0 0 0 0 0 0 0 0 0 0 0 0 0 0 0 0 0 0 0 0 0 0 0 0 0 0 0 0 0 0 0 0 0 0 0 0 0 0 0 0 0 0 0 0 0 0 0 0 0 0 0 0.00108302986284861 0 0 0 0 0.000517520453314446 0 0 0 0 0 0 0 0 0 0 0 0 0 0 0 0 0 0 0 0 0 0 0 0 0 0 0 0 0 0 0 0 0 0 0 0 0 0 0 0 0 0 0 0 0 0 0 0 0 0 0 0 0 0 0 0 0 0 0 0 0 0 0 0 0 0 0 0 0 0 0 0 0 0 0
0.00231313882160884 0 0 0.0309349335127738 0 0 0 0.00782189934768166 0 0.00584519350727032 0.00591618537922135 0 0 0 0 0 0.00141803074258081 0 0 0 0 0 0 0 0 0 0 0 0.000846663755256694 0.00201443382764526 0.00743968568581126 0.000751458290379876 0 0 0 0 0.0999252014099005 0.120209385827539 0 0 0 0 0 0 0 0 0.00541000992603306 0 0 0 0 0 0 0 0 0 0 0 0.0924141365936286 0 0 0 0 0 0 0 0 0 0 0 0.000671310896901542 0 0 0.118538344916787 0 0 0 0 0 0 0.0118036741004568 0 0.000924886222818038 0 0.000819858947392864 0.116787051574518 0 0 0.0391068313889786 0.0749486969267089 0.00614377355224687 0 0.00379694205818789 0.00220442989311026 0 0.00393749455184164 0.0036300588140411 0 0.00171786953045356 0 0 0 0.0114626059877805 0.00234741575629931 0 0 0 0 0 0 0 0 0 0 0 0 0 0 0 0 0 0 0 0 0 0 0 0.00104138087809557 0 0 0.0220764476473378 0.000961279637562599 0.00780005966541952 0.0934932875763273 0 0 0.00225842312775403 0 0.000329260130574333 0 0.0103081879940903 0 0.00543846316420065 0.0372522444581336 0 0 0.00477920367010968 0.00242793129994941 0.00313577603373066 0 0.00509479268572017 0 0 0 0.0166864876445554 0.00312062173342047 0 0 0 0 0 0 0 0 0 0 0 0 0 0 0 0 0 0 0 0 0 0 0 0 0 0 0 0 0 0 0 0 0 0 0 0 0 0 0 0 0 0 0 0 0 0 0 0 0 0 0 0 0 0 0 0 0 0 0 0 0 0 0 0 0 0 0 0 0 0 0 0 0 0 0 0 0 0 0 0 0 0 0 0 0 0 0 0 0 0 0 0 0 0 0 0 0 0 0 0 0 0 0 0 0 0 0 0 0 0 0 0 0 0 0 0 0 0 0 0 0 0 0 0 0 0 0 0 0 0 0 0 0 0 0 0 0 0 0 0 0 0.000728510781705732 0 0.000966040125459143 0 0 0 0 0 0 0 0 0 0 0 0 0 0 0 0 0 0
0 0 0 0 0 0 0 0 0 0 0 0 0 0 0 0.00049300527735181 0 0 0 0 0 0 0 0 0 0 0 0 0 0 0 0 0 0 0 0 0 0.00504729175623656 0 0 0 0 0 0 0 0 0 0 0 0 0 0 0 0 0 0 0 0 0.00375344801540842 0 0 0 0 0 0 0 0 0 0 0 0.0183614798853094 0 0.0010036267185789 0.000841065548256225 0 0 0 0 0 0 0.107036158287579 0 0.0027881026651454 0 0 0.159412008954162 0.110550384282308 0.017132987206706 0 0.115978799376728 0.0699695405473195 0.000691254778959204 0.010537712352553 0.0598556557044745 0.000776139289516073 0.214979732541401 0.0131788902227184 0.00151309605782521 0.00457134129610328 0 0 0 0.00114024904197414 0.00491177992299082 0 0 0 0 0 0 0 0 0 0 0 0 0 0 0 0 0 0 0 0 0 0 0 0.00122058492333372 0 0 0 0 0 0 0 0.00247198116658303 0.0447020821454264 0.0127579381754745 0.00430477844396585 0 0.000450395933766833 0.000640396533901467 0 0.00851488787979616 0 0 0 0 0 0 0 0 0 0 0.000413205068146892 0 0 0 0 0 0 0 0 0 0 0 0 0 0 0 0 0 0 0 0 0 0 0 0 0 0 0 0 0 0 0 0 0 0 0 0 0 0 0 0 0 0 0 0 0 0 0 0 0 0 0 0 0 0 0 0 0 0 0 0 0 0 0 0 0 0 0 0 0 0 0 0 0 0 0 0 0 0 0 0 0 0 0 0 0 0 0 0 0 0 0 0 0 0 0 0 0 0 0 0 0 0 0 0 0 0 0 0 0 0 0 0 0 0 0 0 0 0 0 0 0 0 0 0 0 0 0 0 0 0 0 0 0 0 0 0 0 0 0 0 0 0 0 0 0 0 0 0 0 0 0 0 0 0 0 0 0 0 0 0 0 0 0
0 0 0 0 0 0 0 0 0 0 0 0 0 0 0 0.00168583518706719 0 0 0 0 0 0 0 0 0 0 0 0 0 0.00164790894722692 0.0395717034101484 0.000244803710550058 0 0 0 0 0.0011027749431563 0.0090570702338942 0 0 0 0 0 0 0 0 0.00157191314626257 0 0 0 0.00431153210305289 0.00102085153887166 0 0 0.00108685377400345 0 0 0.000387511207504976 0.0352677537604356 0 0 0 0 0 0 0 0 0 0.000968110985338932 0 0.024153290087627 0.000671397830895567 0.00163480200681892 0.00614950986303632 0 0 0.000756246874490583 0 0 0 0.0452715032037884 0 0.00319813290486121 0 0.00261243868975833 0.140780691973968 0.00316171017447447 0.0429245929973649 0.151614328338958 0 0.10083347655342 0 0.0132156351242663 0.0327306401094811 0 0.00565204516421237 0.0263645485584356 0.000795542250385408 0.00607936503023119 0 0 0 0.0495767423497547 0.00737994944110436 0 0 0 0 0 0 0 0 0 0 0 0 0 0 0 0 0 0 0 0 0 0 0 0.0103990741791884 0 0 0 0 0.000604759413278894 0.00155214217026847 0 0 0.00578458522010008 0 0.00939653447138048 0 0.0127288714339624 0.0164955228515234 0.0168191117807295 0.117707517334398 0 0 0.00208575037837821 0.00404077127959067 0.0186548867583109 0 0.000413546639539113 0 0 0 0.0176258001397788 0.00125514772542502 0 0 0 0 0 0 0 0 0 0 0 0 0 0 0 0 0 0 0 0 0 0 0 0 0 0 0 0 0 0 0 0 0 0 0 0 0 0 0 0 0 0 0 0 0 0 0 0 0 0 0 0 0 0 0 0 0 0 0 0 0 0 0 0 0 0 0 0 0 0 0 0 0 0 0 0 0 0 0 0 0 0.000954765749302452 0 0 0 0 0 0 0 0 0 0 0 0 0 0 0 0 0 0 0 0 0 0 0 0 0 0 0 0 0 0 0 0 0 0 0 0 0 0 0 0 0 0 0 0 0 0 0 0 0 0 0 0 0 0 0 0 0 0 0 0 0 0 0 0 0 0 0 0 0 0 0 0 0 0 0 0 0 0 0 0
0 0 0 0 0 0 0 0 0 0 0 0 0.00117281305693181 0 0 0.000887556945405004 0 0 0 0 0 0 0 0 0 0 0.00363912485669717 0 0 0 0.00294110690580106 0 0 0 0 0.000510448308849029 0 0 0 0 0 0 0 0 0 0 0.0151672870398269 0 0 0 0.00226898865957843 0 0 0 0.0150138966706702 0.00165141080062738 0 0.00696395854108336 0.0066873181707382 0 0 0 0 0 0 0 0 0 0.0151358947675979 0 0.0130319522202063 0.00176649124043278 0.0103209105279539 0 0 0 0.00634174716138896 0 0 0.00090047296212437 0.0466104443289402 0 0.00496640193023938 0 0 0.0171333234574012 0.00174105721168262 0.00446951671122831 0.116186033583258 0.128081972447485 0 0.00873428793591677 0.148808335535809 0.00428177106992618 0.00860206705772806 0.00631544081844826 0.0318992630297067 0 0.00497710395732007 0 0 0 0.147638972027118 0.0438880804415566 0 0.00129824151404039 0.00288761265775152 0 0 0 0 0 0 0 0.0012354585952162 0 0 0.00169831843925813 0 0 0 0.00388092733706379 0 0 0 0 0 0.00723145565621462 0 0 0 0 0 0 0 0 0.0406104840109458 0.00382513749075691 0.00411740961196202 0.00758495991496062 0.00258973838812219 0.00647256071587877 0.00826680353513812 0.0504412770172636 0 0 0 0.00135262948708561 0.00946733565205064 0.00477294302245961 0 0 0 0.00202670237630228 0.00738267413113379 0 0 0 0 0 0 0 0 0 0 0 0 0 0 0 0 0 0 0 0 0 0 0 0 0 0 0 0 0 0 0 0 0 0 0 0.000836504391331812 0 0 0 0 0 0.000831379859925455 0 0 0 0 0 0 0 0 0 0 0 0 0 0 0 0 0 0 0 0 0 0 0 0 0 0 0 0 0 0 0 0 0 0 0 0 0 0 0 0 0.000931718808537148 0 0 0 0.00152227700692283 0 0 0 0 0 0 0 0 0 0 0 0 0 0 0 0 0 0 0 0 0 0 0 0 0 0 0 0 0 0 0 0 0 0 0 0 0 0 0 0 0 0 0 0 0 0 0 0 0 0 0 0 0 0 0 0 0 0 0 0 0 0 0 0 0 0 0 0 0 0 0 0 0 0 0 0
0 0 0 0 0 0 0 0 0 0 0 0 0 0 0 0 0 0 0 0 0 0 0 0 0 0 0 0 0 0 0 0 0.00597092411668458 0 0.00250608247610066 0 0 0 0 0 0 0 0 0 0 0 0.00171532935563485 0 0 0 0.0203911873585452 0 0 0 0.00364441995507384 0 0 0 0 0 0 0 0 0 0 0 0 0 0 0 0 0 0 0 0 0 0.00602817413101765 0 0 0 0.00395591113048233 0 0 0 0 0 0.00437741829112072 0 0.00384098364713291 0 0.0292271798866778 0 0.114559929665105 0 0.0514084267655966 0 0.00348627222634601 0 0 0 0.00491641170853176 0.00837126987516929 0.0741988392162298 0.315774023835488 0 0 0 0 0 0 0 0 0 0 0 0 0 0 0 0 0 0 0 0 0 0 0 0 0 0 0 0 0 0 0 0 0 0 0 0 0.019838847218592 0.109019633618285 0.00799589507087699 0.0193461351713251 0 0 0 0.00418898344553471 0.0309104889153336 0.0935881500575546 0.0203851443176771 0.020949567668694 0.0104997457377298 0 0.00890462513746029 0 0 0 0 0 0 0 0 0 0 0 0 0 0 0 0 0 0 0 0 0 0 0 0 0 0 0 0 0 0 0 0 0 0 0 0 0 0 0 0 0 0 0 0 0 0 0 0 0 0 0 0 0 0 0 0 0 0 0 0 0 0 0 0 0 0 0 0 0 0 0 0 0 0 0 0 0 0 0 0 0 0 0 0 0 0 0 0 0 0 0 0 0 0 0 0 0 0 0 0 0 0 0 0 0 0 0 0 0 0 0 0 0 0 0 0 0 0 0 0 0 0 0 0 0 0 0 0 0 0 0 0 0 0 0 0 0 0 0 0 0 0 0 0 0 0 0 0 0 0 0 0 0 0 0 0 0 0 0 0 0 0 0
0 0 0 0 0 0 0 0 0 0 0 0 0 0.000927947055536082 0.00104749125529264 0 0 0 0 0 0 0 0 0 0 0 0.00141529177096341 0 0 0 0.00251484596180666 0 0 0 0 0 0 0 0 0 0 0 0 0 0 0 0 0 0 0 0.0107660395070145 0 0 0 0.00213511079347097 0 0 0 0.00728769185880775 0 0 0 0 0 0 0 0 0 0 0 0.00253130217728304 0 0 0 0 0 0.00171304583438838 0 0 0 0.0070939492978298 0 0.00169322132557659 0 0 0 0.00293288163071551 0.00466412776139207 0.0295462485050169 0.0283453881586649 0.25126868221692 0.0578075327237283 0 0.00425991606989132 0.0156105581184691 0 0.00994773660270701 0 0 0 0 0.00556973480331248 0.165415485252448 0.17283720013639 0 0 0.00127806022904626 0 0 0 0 0 0 0 0.000758881776561663 0 0 0 0 0 0 0.00124953028837897 0 0 0 0 0 0 0 0 0 0 0 0 0 0 0.00362272743171732 0 0.00107176370305611 0 0.00263594257764722 0.0306991635261175 0.00910613241628061 0.0736496138938921 0 0.00123538893858875 0 0.00255074124324118 0.0211889309747048 0.0377632557016922 0.00236035166922305 0.00342636483514935 0.00612796467736243 0 0.0139437572997154 0 0 0 0 0 0 0 0 0 0 0 0 0 0 0 0 0 0 0 0 0 0 0 0 0 0 0 0 0 0 0 0 0 0 0 0 0 0 0 0 0 0 0 0 0 0 0 0 0 0 0 0 0 0 0 0 0 0 0 0 0 0 0 0 0 0 0 0 0 0 0 0 0 0 0 0 0 0 0 0 0 0 0 0 0 0 0 0 0 0 0 0 0 0 0 0 0 0 0 0 0 0 0 0 0 0 0 0 0 0 0 0 0 0 0 0 0 0 0 0 0 0 0 0 0 0 0 0 0 0 0 0 0 0 0 0 0 0 0 0 0 0 0 0 0 0 0 0 0 0 0 0 0 0 0 0 0 0 0 0 0 0 0
0 0 0 0.122974081649731 0 0 0 0 0 0 0 0 0 0.0160601755250154 0.00593401579793258 0 0 0 0 0.0319239711491306 0 0 0 0 0 0 0 0 0 0.00156001281859834 0.122970993556778 0 0 0 0 0 0 0.135206127038469 0 0 0 0 0 0 0 0 0.00072155771723362 0 0 0 0 0 0 0 0 0 0 0 0.00687431624734418 0 0 0 0 0 0 0 0 0 0 0 0.0118100946276989 0 0 0.0016621680372348 0 0 0 0 0 0 0.00142923645556027 0 0.00153252785439889 0 0.00229154347746042 0.107488687288766 0.119693773040116 0.00143796029101041 0.0891200317755843 0.0372788924476016 0.00383927021599878 0 0.00226211758464259 0 0 0.0781524678041789 0 0 0.00326617234306208 0 0 0 0 0 0 0 0 0 0 0 0 0 0 0 0 0 0 0 0 0 0 0 0 0 0 0 0 0.0402983213737899 0 0 0.00373040556282815 0 0 0.000880133978151796 0.024597798553358 0 0.0114281076557312 0 0.00582888217134549 0 0.00134520806617051 0 0.00084992161295554 0.00456968105984176 0 0 0 0 0 0 0 0 0 0 0 0 0 0 0 0 0 0 0 0 0 0 0 0 0 0 0 0 0 0 0 0 0 0 0 0 0 0 0 0 0 0 0 0 0 0 0 0 0 0 0 0 0 0 0 0 0 0 0 0 0 0 0 0 0 0 0 0 0 0 0 0 0 0 0 0 0 0 0 0 0 0 0 0 0 0 0 0 0 0 0 0 0 0 0 0 0 0 0.000981345222280794 0 0 0 0 0 0 0 0 0 0 0 0 0 0 0 0 0 0 0 0 0 0 0 0 0 0 0 0 0 0 0 0 0 0 0 0 0 0 0 0 0 0 0 0 0 0 0 0 0 0 0 0 0 0 0 0 0 0 0 0 0 0 0 0 0 0 0 0 0 0 0 0 0 0 0
0 0 0 0 0 0 0 0 0 0 0 0 0.00148528783921696 0 0 0 0 0 0 0 0 0 0 0 0 0 0.0123254420482498 0 0 0 0 0 0.00367038177152104 0 0.00270155098987416 0 0 0 0 0 0 0 0 0 0 0 0.019321470591314 0 0 0 0.0109961065730511 0 0 0 0.0147541350069148 0.00154412031694992 0 0 0 0 0 0 0 0 0 0 0 0 0.00441665855685348 0 0 0 0 0 0 0 0.00960686777415973 0 0 0 0 0 0 0 0 0 0 0 0.0035387864615119 0 0.0236196038059642 0.042183702016641 0.0253849967494866 0 0 0 0 0 0 0 0.00164936500636681 0.00956102314334334 0.020816424754378 0.348591730651652 0 0.012767533413048 0 0 0 0 0 0 0 0 0 0 0 0 0 0 0 0.00167529880309972 0 0.013433624182356 0 0 0 0 0 0 0 0 0 0 0 0 0 0 0 0 0.0176873269037456 0.0695722185773656 0 0.0284537546311931 0 0 0 0.0181292498988441 0 0.0886181932893322 0.0646457006656982 0.072550597915223 0.0352351088220573 0 0.00379982217269051 0.0172639166678983 0 0 0 0 0 0 0 0 0 0 0 0 0 0 0 0 0 0 0 0 0 0 0 0 0 0 0 0 0 0 0 0 0 0 0 0 0 0 0 0 0 0 0 0 0 0 0 0 0 0 0 0 0 0 0 0 0 0 0 0 0 0 0 0 0 0 0 0 0 0 0 0 0 0 0 0 0 0 0 0 0 0 0 0 0 0 0 0 0 0 0 0 0 0 0 0 0 0 0 0 0 0 0 0 0 0 0 0 0 0 0 0 0 0 0 0 0 0 0 0 0 0 0 0 0 0 0 0 0 0 0 0 0 0 0 0 0 0 0 0 0 0 0 0 0 0 0 0 0 0 0 0 0 0 0 0 0 0 0 0 0 0
0 0 0 0.00334757617291057 0 0 0 0 0 0 0 0 0 0 0.00619253196628666 0.00336479972855544 0 0 0 0 0 0 0 0 0 0 0 0 0 0 0.0461013351536552 0 0 0 0 0 0 0.0770467917943715 0 0 0 0 0 0 0 0 0 0 0 0 0 0 0 0 0 0 0 0 0.00180935234804436 0 0 0 0 0 0 0 0 0 0 0 0.00807364256758767 0 0.00166945694814642 0.00154603345444742 0 0 0 0 0 0.000919479808767894 0.0610337294616099 0 0.0388545897885712 0 0 0.0355336027959846 0.137589840975749 0.00247117005219076 0.307963837595416 0.00619364330323446 0.00544829946721162 0 0 0.0751925409240845 0 0 0.029388837497399 0.00259622051011865 0.0357027308682278 0 0 0 0.000598007028490835 0 0 0 0 0 0 0 0 0 0 0 0 0 0 0 0 0 0 0 0 0 0 0 0 0.0578617760917778 0 0 0 0 0 0.000575702162051205 0 0.00585968731117921 0.0254918242758256 0.00895032452326274 0.00905008348733314 0 0.00122953248208081 0.000897299232661406 0.000561139909269668 0.000884580313497025 0 0 0 0 0 0 0 0 0 0 0 0 0 0 0 0 0 0 0 0 0 0 0 0 0 0 0 0 0 0 0 0 0 0 0 0 0 0 0 0 0 0 0 0 0 0 0 0 0 0 0 0 0 0 0 0 0 0 0 0 0 0 0 0 0 0 0 0 0 0 0 0 0 0 0 0 0 0 0 0 0 0 0 0 0 0 0 0 0 0 0 0 0 0 0 0 0 0 0 0 0 0 0 0 0 0 0 0 0 0 0 0 0 0 0 0 0 0 0 0 0 0 0 0 0 0 0 0 0 0 0 0 0 0 0 0 0 0 0 0 0 0 0 0 0 0 0 0 0 0 0 0 0 0 0 0 0 0 0 0 0 0 0 0 0 0 0 0 0 0 0 0 0 0
0 0 0 0 0 0 0 0 0 0 0 0 0 0 0.0029633353522152 0.0141454083865491 0 0 0 0 0 0 0 0 0 0 0 0 0 0.000609437656794812 0.0618889202197613 0 0 0 0 0 0 0.0012527572471526 0 0 0 0 0 0 0 0 0.0004447380277964 0 0 0 0 0.00138328041880907 0 0 0 0 0 0 0.00277237318491924 0 0 0 0 0 0 0.000570674175224004 0 0 0 0 0.147164611197762 0 0 0.00161972866237196 0 0.000612488791655399 0 0 0 0 0.0292942974097572 0 0.0488805205985027 0 0.0509143980870198 0.00934164224388409 0.0444080998454184 0.00258080872189207 0.0213865403251442 0.0327280700535356 0.0311743524066518 0.00101816620831687 0.00575744721831575 0 0 0.0332921541966846 0 0 0.0367080334640159 0.00207608992696155 0 0 0.0036070731278577 0.00345160424507129 0 0 0 0 0 0 0 0 0 0 0 0 0 0 0 0 0 0 0 0 0 0 0 0.183397911117083 0.000677788274772546 0 0 0 0 0 0 0 0.08000087590633 0.00972619034869628 0.0519455080165619 0 0.00130904377221386 0.00359933280944601 0.00216531452739568 0.00216780531556475 0 0 0 0 0.000933454131271393 0.00115687533589461 0 0 0 0 0.000982025659059259 0 0 0 0 0 0 0 0 0 0 0 0 0 0 0 0 0 0 0 0 0 0 0 0 0 0 0 0 0 0 0 0 0 0 0.000312543809283175 0 0 0 0 0 0 0.00194269824171809 0 0 0 0 0 0 0 0 0 0 0 0 0 0 0 0 0 0 0 0 0 0 0 0 0 0 0 0 0 0 0 0 0 0 0 0 0 0 0 0 0.0418682178133103 0 0.0010411625027028 0 0.0150383453515499 0.00968785566710653 0 0 0 0 0 0 0 0 0 0 0 0 0 0 0 0 0 0 0 0 0 0 0 0 0 0 0 0 0 0 0 0 0 0 0 0 0 0 0 0 0 0 0 0 0 0 0 0 0 0 0 0 0 0 0 0 0 0 0 0 0 0 0 0 0 0 0 0 0 0 0 0 0 0 0
0 0 0 0 0 0 0 0 0 0 0 0 0 0 0 0.0547288943100498 0 0 0 0 0 0 0 0 0 0 0 0 0 0 0 0 0 0 0 0 0 0 0 0 0 0 0 0 0 0 0 0 0 0 0 0 0.0440579237580567 0 0 0 0 0 0 0 0 0 0 0 0 0 0 0 0 0 0.00517727375244437 0 0.0369976809492017 0 0 0.187722384173128 0 0 0 0 0.00490499047314422 0.0141348010601793 0.00106227007884042 0.0109848925219613 0 0 0 0 0.00375843102636108 0.00151161675341177 0 0 0 0 0 0.00450173013460691 0 0 0.0485883487834892 0.0796569535047899 0 0 0 0 0 0 0 0 0 0 0 0 0 0 0 0 0 0 0 0 0 0 0 0 0 0 0 0.0256280435497522 0 0 0 0 0 0 0.0237271827941144 0.167264091773362 0.0619275515026651 0.209326254772785 0.00754119077823703 0 0 0 0 0 0 0 0 0 0 0 0 0 0 0 0 0 0 0 0 0 0 0 0 0 0 0 0 0 0 0 0 0 0 0 0 0 0 0 0 0 0 0 0 0 0 0 0 0 0 0 0 0 0 0 0 0 0.00503323743594886 0 0 0 0 0 0 0 0 0 0 0 0 0 0 0 0 0 0 0 0 0 0 0 0 0 0 0 0 0 0 0 0 0 0 0 0 0 0 0 0 0 0 0 0 0 0.00176425611347078 0 0 0 0 0 0 0 0 0 0 0 0 0 0 0 0 0 0 0 0 0 0 0 0 0 0 0 0 0 0 0 0 0 0 0 0 0 0 0 0 0 0 0 0 0 0 0 0 0 0 0 0 0 0 0 0 0 0 0 0 0 0 0 0 0 0 0 0 0 0 0 0 0 0 0
0 0 0 0 0 0 0 0 0 0 0 0 0 0.00100524587066568 0.00483698663470405 0.00378887299112829 0 0 0 0 0 0 0 0 0 0 0 0 0 0 0.0623820273480568 0 0 0 0 0 0 0.00132043885466727 0 0 0 0 0 0 0 0 0.00144967833351562 0 0 0 0 0.044066583099167 0.00432795893865117 0 0 0 0 0 0.000904194056743869 0 0 0 0 0 0 0 0 0 0 0 0 0 0.00910752791687884 0.000753512267275297 0 0.0109900914560571 0 0 0 0.00204225450708125 0.033279785706653 0.0213177389735982 0.146219819900526 0.0423221540552858 0.0910350092913434 0.00401343855731607 0 0.00179133505175605 0.010880524531021 0.0110688567970032 0.00713408030827863 0 0 0.00522125786700551 0 0.0593205838902467 0.0538400692669217 0.0465584207835251 0 0.0156661367053424 0 0 0 0 0 0 0 0 0 0 0 0 0 0 0 0 0 0 0 0 0 0 0 0.00131613134259438 0 0 0 0.07844446645753 0 0 0 0 0 0 0.00473245043250358 0 0.121869008541813 0.0111474063985404 0 0 0.00332587932085429 0.000814904175036455 0 0 0 0 0.00147202126364932 0 0 0 0 0 0 0 0.000733917780962972 0 0 0 0 0 0 0 0 0 0 0 0 0 0 0 0 0 0 0 0 0 0 0 0 0 0 0 0 0 0 0 0 0 0 0 0 0 0 0 0 0 0.00830784405696013 0 0 0 0 0 0 0 0 0 0 0 0 0 0 0 0 0 0 0 0 0 0 0 0 0 0 0 0 0 0 0 0 0 0 0 0 0 0 0 0 0.0249817410136366 0.0152868317439424 0.00854956829834755 0 0.0033261361804849 0.0190471090327296 0 0 0 0 0 0 0 0 0 0 0 0 0 0 0 0 0 0 0 0 0 0 0 0 0 0 0 0 0 0 0 0 0 0 0 0 0 0 0 0 0 0 0 0 0 0 0 0 0 0 0 0 0 0 0 0 0 0 0 0 0 0 0 0 0 0 0 0 0 0 0 0 0 0 0
0 0 0 0 0 0 0 0 0 0 0 0 0 0 0 0.00259026881671159 0 0 0 0 0 0 0 0 0 0 0 0 0 0 0 0 0 0 0 0 0 0 0 0 0.105597171530078 0.0163874494519925 0 0 0 0 0 0.116894236636975 0 0 0 0.0654149458789524 0.118647042456406 0 0 0 0 0 0 0 0 0 0 0 0 0 0 0 0 0 0.00941237313510108 0 0 0 0 0.00384319464262759 0 0 0 0 0 0.164724418716353 0.00259341092441168 0.0167680614716547 0 0 0 0 0 0 0 0 0 0 0 0 0.00508315618693587 0.127418531443774 0.0261519883353412 0 0 0 0 0 0 0 0 0 0 0 0 0 0 0 0 0 0 0 0 0 0 0 0 0 0 0 0.00504298954765246 0.00852098905443673 0 0 0 0 0 0 0.0140539713228715 0.047918159557498 0.00762857447281776 0.0878918152626062 0.0342903494369725 0 0 0 0 0 0 0 0 0 0 0 0 0 0 0 0 0 0 0 0 0 0 0 0 0 0 0 0 0 0 0 0 0 0 0 0 0 0 0 0 0 0 0 0 0 0 0 0 0 0 0 0 0 0 0 0 0 0 0 0 0 0 0.00302115613892205 0 0.0101057455789073 0 0 0 0 0 0 0 0 0 0 0 0 0 0 0 0 0 0 0 0 0 0 0 0 0 0 0 0 0 0 0 0 0 0 0 0 0 0 0 0 0 0 0 0 0 0 0 0 0 0 0 0 0 0 0 0 0 0 0 0 0 0 0 0 0 0 0 0 0 0 0 0 0 0 0 0 0 0 0 0 0 0 0 0 0 0 0 0 0 0 0 0 0 0 0 0 0 0 0 0 0 0 0 0 0 0 0 0 0 0 0 0 0 0
0 0 0 0 0 0 0 0 0 0 0 0 0.00363147371182897 0 0 0 0 0 0 0 0 0 0 0 0 0 0 0 0 0 0 0 0.071639221786586 0 0.141140874117816 0 0 0 0 0 0 0 0 0 0 0 0.000288788644254533 0 0 0 0 0 0 0 0.0404596594864789 0.000760468501682781 0.00118713706776454 0 0.00195941919904349 0 0 0 0 0 0 0 0 0.00279385246175627 0 0 0 0.0198497999829694 0 0 0 0 0.0491374024656409 0 0 0 0 0 0 0 0 0 0 0 0 0 0 0.000821702562226509 0 0 0.000335948569418093 0 0 0 0 0 0 0.0124614793609084 0.000318067260358715 0.002136253957766 0.00780113295277099 0 0 0 0 0.000375322925686014 0 0 0 0 0.0120666783506751 0.005671131744311 0.00259850944268241 0 0.00870632154483402 0 0 0 0 0 0 0 0 0 0 0 0 0 0 0 0 0 0 0 0 0 0.000897163699371553 0.0070391914880936 0.00279649700040559 0.000444040599172956 0.0150105308023223 0.0190088047383592 0.0379667231699697 0.00169391735634087 0.073246168459848 0.00584566365088314 0.116860238659167 0.0147687242517004 0 0.0502290711675788 0 0 0 0 0 0 0 0 0 0 0 0 0 0.0703828950806017 0 0 0 0 0 0 0 0 0 0 0 0 0 0 0 0 0 0 0 0 0.00185288525261404 0.0512525702556745 0 0 0 0 0 0 0 0 0 0 0 0 0 0 0 0 0.0040109704286523 0 0 0 0 0 0 0 0 0 0 0 0 0 0 0 0 0 0 0 0 0 0 0 0 0 0 0 0 0 0 0 0 0 0 0 0 0 0 0 0 0 0 0 0 0 0 0 0 0 0 0.0100309742157043 0 0 0 0.00674835782903679 0.000349644008329883 0.00143167418375767 0 0.00512423654126479 0.00891163095615602 0.0056538621079313 0 0 0 0.000724085691529103 0.00655058635291407 0 0.00911616684979993 0.00990329601310427 0.00297895481055364 0 0 0 0 0 0 0 0 0 0 0 0 0 0 0 0 0 0 0 0 0 0 0.000583122201520495 0 0 0 0 0.0165972862377537 0 0.0022073415372496 0 0 0 0 0 0 0.00375974735190363 0.0108224789000995 0 0.0312202289485588 0.00783962310461701
0 0 0 0 0 0 0 0 0 0 0 0 0 0 0 0 0 0 0 0 0 0 0 0 0 0 0 0 0 0 0 0 0.017114444530858 0 0.00452838543340736 0 0 0 0 0 0 0 0 0 0 0 0.0285638881594393 0 0 0 0.00801883750435782 0 0 0 0.0582204768044185 0 0 0 0 0 0 0 0 0 0 0 0 0 0 0 0 0 0 0 0 0 0.0853347013980606 0 0 0 0 0 0 0 0 0 0 0 0 0 0 0.00754040168400644 0.00994227932971307 0 0.0104953549561686 0 0 0 0 0 0.0671593283712028 0 0.0196434569568403 0.023673249950563 0 0 0 0 0 0 0 0 0 0 0 0 0 0 0 0 0 0 0 0 0 0 0 0 0 0 0 0 0 0 0 0 0 0 0 0.0149941185711685 0.00438568784422715 0.039136269647366 0.0015790943035413 0.00688093869158209 0.00323579385017028 0 0.00775129908777595 0 0 0.0436122502978201 0.042704689695857 0.11613850978371 0.0129938543603278 0.0109378819403072 0 0 0 0 0 0 0 0 0 0 0 0 0 0 0 0 0 0 0 0 0 0 0 0 0 0 0 0 0 0 0 0 0 0 0.0254569565771233 0.0470020935949517 0 0 0 0 0 0 0 0 0 0 0 0 0 0 0 0 0 0 0 0 0 0 0 0 0 0 0 0 0 0 0 0 0 0 0 0 0 0 0 0 0 0 0 0 0 0 0 0 0 0 0 0 0 0 0 0 0 0 0 0 0 0 0 0 0 0 0 0.103075673976127 0 0 0 0 0 0 0 0 0 0 0 0 0 0 0 0 0 0 0 0 0 0 0 0 0 0 0 0 0 0 0 0 0 0 0 0 0 0 0 0.0101314125181321 0 0.0617472191102704 0 0 0 0 0 0 0.00713473050318187 0 0 0 0 0 0 0 0 0 0.0145743200121723 0.0862924005551515
0 0 0 0 0 0 0 0 0 0 0 0 0.00107433959659322 0 0 0 0 0 0 0 0 0 0 0 0 0 0.00346728833893931 0 0 0 0.00174375408666986 0 0.000648151596276744 0 0.000679102864408379 0 0 0 0 0 0 0 0 0 0 0 0.0137249314955922 0 0 0 0.017582342134071 0 0 0 0.0161953839501377 0.00144615050961052 0 0.00602994903271645 0.0083790615167833 0 0 0 0 0 0 0 0 0 0.0106406605041451 0 0.000718717428616752 0.00110826170727405 0 0 0 0 0.00599130413168419 0 0 0 0.00258813861195585 0 0.000355948094661277 0 0 0.00907851064575035 0.00177748723867559 0.00908746219697754 0.00206337662921694 0.0686270198078592 0.160892166665947 0.0241641537819152 0.10675763584012 0 0.00826171565684048 0.000755410252770058 0.00402227763063906 0 0 0 0.000619765006234385 0.00710214051763601 0 0.0836944517000464 0 0.00110963256892325 0.00244753186651545 0 0 0 0 0 0 0 0.00108423901689623 0 0 0.00150861278995157 0 0 0 0.00346664658133921 0 0 0 0 0 0.00178701182535768 0 0 0 0 0 0 0 0 0 0 0.000534420689868388 0.00693547445700128 0.0121033512749135 0.0747341619431002 0.0189239213078069 0.149865519431182 0 0.00244451977562414 0.00105038626189288 0.00772015146506542 0.0434825636783036 0.0432016271702913 0.00410945331046517 0.00906301116077215 0.00588882543557861 0.00180706464270622 0.02745481417568 0 0 0 0 0 0 0 0 0 0 0 0 0 0 0 0 0 0 0 0 0 0 0 0 0 0 0 0 0 0 0 0 0 0 0 0 0 0 0 0 0 0 0 0 0 0 0 0 0 0 0 0 0 0 0 0 0 0 0 0 0 0 0 0 0 0 0 0 0 0 0 0 0 0 0 0 0 0 0 0 0 0 0 0 0 0 0 0 0 0 0 0 0 0 0 0 0 0 0 0 0 0 0 0 0 0 0 0 0 0 0 0 0 0 0 0 0 0 0 0 0 0 0 0 0 0 0 0 0 0 0 0 0 0 0 0 0 0 0 0 0 0 0 0 0 0 0 0 0 0 0 0 0 0 0 0 0 0 0 0 0 0 0
0 0 0 0 0 0 0 0 0 0 0 0 0 0 0 0 0 0 0 0 0 0 0 0 0 0 0 0 0 0 0 0 0.00305115676622131 0 0.00121808183625051 0 0 0 0 0 0 0 0 0 0 0 0.0081744438022794 0 0 0 0.01114858705731 0 0 0 0.00525235159863899 0 0 0 0.00260345912269282 0 0 0 0 0 0 0 0 0 0 0 0 0 0 0.00114757557026848 0 0 0.00716730616642426 0 0 0 0.00415760041077051 0 0.000598228321296367 0 0 0 0.00170782693768531 0.00193636225270508 0.0092481535211294 0.0106293786879059 0.0497642901462709 0.107001094686679 0.116063949929554 0 0.143952271768067 0 0.00400475019158514 0 0 0 0.00433110091526363 0.00890566930527969 0.0870831255764212 0 0 0 0 0 0 0 0 0 0 0 0 0 0 0 0 0 0 0 0 0 0 0 0 0 0 0 0 0 0 0 0 0 0.00164841342728733 0 0 0 0.0176775536046884 0.140411909266274 0.0067197106142291 0.0741172985705897 0 0.00225673115658304 0.00164542481211103 0.00978703605979322 0.0133873218537677 0.088108842489048 0.0144964105427524 0.0223511899788574 0.00674251735759538 0 0.0042169903983408 0.00728588529738385 0 0 0 0 0 0 0 0 0 0 0 0 0 0 0 0 0 0 0 0 0 0 0 0 0 0 0 0 0 0 0 0 0 0 0 0 0 0 0 0 0 0 0 0 0 0 0 0 0 0 0 0 0 0 0 0 0 0 0 0 0 0 0 0 0 0 0 0 0 0 0 0 0 0 0 0 0 0 0 0 0 0 0 0 0 0 0 0 0 0 0 0 0 0 0 0 0 0 0 0 0 0 0 0 0 0 0 0 0 0 0 0 0 0 0 0 0 0 0 0 0 0 0 0 0 0 0 0 0 0 0 0 0 0 0 0 0 0 0 0 0 0 0 0 0 0 0 0 0 0 0 0 0 0 0 0 0 0 0 0 0 0
0 0 0 0 0 0 0 0 0 0 0 0 0.0800501550357978 0 0 0 0 0 0 0 0 0 0 0 0 0 0 0 0 0 0 0 0.00639391197027481 0 0.101930585295083 0 0 0 0 0 0 0 0 0 0 0 0.0102289098700403 0 0 0 0.00164989429402817 0 0 0 0.00320653078989038 0.0576913060988045 0.0360511367136495 0 0 0 0 0 0 0 0 0 0 0.00469604854045158 0 0 0 0.00334353578524647 0 0 0 0 0.00231465666868622 0 0 0 0 0 0 0 0 0 0 0 0 0 0 0 0 0 0 0 0 0 0 0 0.0196708232829004 0 0 0 0 0.0319738857899997 0.00700318365483366 0 0 0.0925228270215548 0 0 0.0642561463281945 0 0.171690099587957 0.0385452581984158 0 0 0.0457984886732459 0 0 0.044434867415367 0 0 0 0.0144057293024343 0 0 0 0 0 0 0 0 0 0 0 0 0 0 0.0116143273074376 0 0 0 0 0.00281795557394144 0.00746368314401051 0 0.0136252734088574 0 0.021304041310119 0 0 0.00608118583795339 0 0 0 0 0 0 0 0 0 0 0 0 0 0 0 0 0 0 0 0 0 0 0 0 0 0 0 0 0 0 0 0 0 0 0 0.0385670417364275 0 0 0 0 0 0 0 0 0 0 0 0 0 0 0 0 0.00842171568916617 0 0 0 0 0 0 0 0 0 0 0 0 0 0 0 0 0 0 0 0 0 0 0 0 0 0 0 0 0 0 0 0 0 0 0 0 0 0 0 0 0 0 0 0 0 0 0 0 0 0 0.0133721855673411 0 0 0 0 0 0.00375405867012141 0 0 0 0 0 0 0 0 0 0 0 0 0 0 0 0 0 0 0 0 0 0 0 0 0 0 0 0 0 0 0 0 0 0.0016274264191733 0 0.00803006577742611 0.00445456300116928 0 0 0 0 0 0 0 0 0 0 0 0 0 0.00165439834478398 0 0 0.0193540978952162
0 0 0 0 0.0301709726266119 0 0 0.00765105114405537 0 0 0 0 0 0 0 0 0 0 0 0 0 0 0 0 0 0 0 0.0189887064913067 0.019069608010352 0 0 0.00430349042749502 0 0 0 0 0 0 0 0 0 0 0 0 0 0 0 0 0 0 0 0 0 0.0175217051887136 0 0.0243388707747899 0 0 0 0 0 0 0 0 0 0 0 0 0.00882201858991353 0.046326831322995 0 0 0 0 0 0 0 0 0 0 0 0 0 0 0 0 0 0 0 0 0.00158010076974191 0 0 0 0.00565934943957999 0 0 0 0 0 0 0 0.00123929472136621 0 0.0275952319948242 0 0.0685871048168853 0.0219976695687544 0 0.0271747594865322 0.00153278995636642 0.0615600681492976 0.0466190458799077 0.0435642152550724 0.0477142089846475 0.046263963708978 0.00728360505917352 0 0.040864820474044 0 0 0.206860158056182 0 0.10259746052919 0 0.0301966731533587 0 0 0 0 0 0 0 0.00671787441069111 0 0 0 0 0 0 0 0 0 0 0 0 0 0 0 0 0 0 0.000849901982795341 0 0 0 0 0 0 0 0 0 0 0 0 0 0 0 0 0 0 0 0 0 0 0 0 0 0 0 0 0 0 0 0 0 0 0.0054297921057747 0 0 0 0 0 0 0 0 0 0 0 0 0 0 0 0 0 0 0.00101047896128683 0 0 0 0 0 0 0 0 0 0 0 0 0 0 0 0 0 0 0 0 0 0 0 0 0 0 0 0 0 0 0 0 0 0 0 0 0 0 0 0 0 0 0 0 0 0 0 0 0 0 0 0 0 0 0.00629257186054136 0 0.0136156060987752 0 0 0 0 0 0 0 0 0 0 0 0 0 0 0 0 0 0 0 0 0 0 0 0 0 0 0 0 0 0 0 0 0 0 0 0 0 0 0 0 0 0 0 0 0 0 0 0 0 0 0 0 0 0
0 0 0 0 0.00710236178910278 0 0 0 0 0 0 0 0.0291067243824718 0 0 0 0 0 0 0 0 0 0 0 0 0 0 0 0.00436949796244362 0 0 0.0132191322028474 0 0 0 0 0 0 0 0 0 0 0 0 0 0 0.00744904119475092 0 0.0113943923082033 0 0 0 0 0 0 0.0333806886462697 0 0 0.00168578162766387 0 0 0 0 0 0 0 0 0 0.00457519370210369 0 0 0 0 0 0 0 0 0 0 0 0 0 0 0 0 0 0 0 0 0 0.00425371407261956 0 0.00111498641160762 0 0 0 0 0 0 0 0 0 0.0033084442787041 0 0.00731533486179561 0.0830123170151573 0 0.0316368777668158 0.00414297692814672 0.00373820961589124 0 0.020180140149998 0.0363012220717269 0 0.088671391463066 0.180805519633866 0.0473187870390136 0.056792860515529 0.100500740108884 0.0242770519419999 0.0857438308108543 0.0558989473296223 0 0 0 0 0 0 0 0 0 0.00412933013908308 0.00329307465773185 0 0 0 0 0 0 0 0 0 0 0 0 0 0 0 0 0 0 0 0 0 0 0 0 0 0 0 0 0 0 0 0 0 0 0 0 0 0 0 0 0 0 0 0 0 0 0 0 0 0 0 0 0 0 0.00829769638688329 0 0 0 0 0 0 0 0 0 0 0 0 0 0 0 0 0 0 0 0 0 0 0 0 0 0 0 0 0 0 0 0 0 0 0 0 0 0 0 0 0 0 0 0 0 0 0 0 0 0 0 0 0 0 0 0 0 0 0 0 0 0 0 0 0 0 0 0 0 0 0 0 0 0.00362776251360355 0.0218929632897505 0.0114630071817925 0 0 0 0 0 0 0 0 0 0 0 0 0 0 0 0 0 0 0 0 0 0 0 0 0 0 0 0 0 0 0 0 0 0 0 0 0 0 0 0 0 0 0 0 0 0 0 0 0 0 0 0 0 0
0 0 0 0 0.00870804528810551 0 0 0 0 0 0 0 0 0 0 0 0 0 0 0 0 0 0 0 0 0 0.00932729872971261 0 0.00588391439939816 0 0 0 0 0 0 0 0 0 0 0 0 0 0 0 0 0 0 0 0 0 0 0 0 0 0 0 0 0 0 0 0 0 0 0 0 0 0 0 0 0 0 0 0 0 0 0 0 0 0 0 0 0 0 0 0 0 0 0 0 0 0 0 0 0 0 0 0 0 0 0 0 0 0 0 0 0.139061879757139 0.165243723685739 0 0.122099548305319 0 0 0.0150437176747835 0 0 0 0 0.206673625129602 0.0212731659474571 0.0693563492533531 0.0226624161627298 0.0924170576294077 0.0915204421217669 0 0.00975034317596022 0 0.0209784727395269 0 0 0 0 0 0 0 0 0 0 0 0 0 0 0 0 0 0 0 0 0 0 0 0 0 0 0 0 0 0 0 0 0 0 0 0 0 0 0 0 0 0 0 0 0 0 0 0 0 0 0 0 0 0 0 0 0 0 0 0 0 0 0 0 0 0 0 0 0 0 0 0 0 0 0 0 0 0 0 0 0 0 0 0 0 0 0 0 0 0 0 0 0 0 0 0 0 0 0 0 0 0 0 0 0 0 0 0 0 0 0 0 0 0 0 0 0 0 0 0 0 0 0 0 0 0 0 0 0 0 0 0 0 0 0 0 0 0 0 0 0 0 0 0 0 0 0 0 0 0 0 0 0 0 0 0 0 0 0 0 0 0 0 0 0 0 0 0 0 0 0 0 0 0 0 0 0 0 0 0 0 0 0 0 0 0 0 0 0 0 0 0
0 0 0 0 0 0 0 0 0 0 0 0 0 0 0 0 0 0 0 0 0 0 0 0 0 0 0.330985655607599 0 0 0.00356182803990459 0 0 0 0 0 0 0 0 0 0 0 0 0 0 0 0 0 0 0 0 0 0 0 0 0 0 0 0 0 0 0 0 0 0 0 0 0.144582968918997 0 0 0 0 0 0 0 0 0 0 0 0 0 0 0 0 0 0 0 0 0 0 0 0 0 0 0 0 0 0 0 0 0 0 0 0 0 0 0 0.0224804841973524 0.126845728538271 0 0 0 0 0 0 0 0 0.0169727375919611 0.194604788956049 0 0.034819649747397 0.125146158402469 0 0 0 0 0 0 0 0 0 0 0 0 0 0 0 0 0 0 0 0 0 0 0 0 0 0 0 0 0 0 0 0 0 0 0 0 0 0 0 0 0 0 0 0 0 0 0 0 0 0 0 0 0 0 0 0 0 0 0 0 0 0 0 0 0 0 0 0 0 0 0 0 0 0 0 0 0 0 0 0 0 0 0 0 0 0 0 0 0 0 0 0 0 0 0 0 0 0 0 0 0 0 0 0 0 0 0 0 0 0 0 0 0 0 0 0 0 0 0 0 0 0 0 0 0 0 0 0 0 0 0 0 0 0 0 0 0 0 0 0 0 0 0 0 0 0 0 0 0 0 0 0 0 0 0 0 0 0 0 0 0 0 0 0 0 0 0 0 0 0 0 0 0 0 0 0 0 0 0 0 0 0 0 0 0 0 0 0 0 0 0 0 0 0 0 0 0
0 0 0 0 0 0 0 0 0 0 0 0 0.0761712690717573 0 0 0 0 0 0 0 0 0 0 0 0 0 0 0 0 0 0 0.0143070098025974 0 0 0.0535761400397687 0 0 0 0 0 0 0 0 0 0 0 0.00843066178057463 0 0.0026962362955762 0 0 0 0 0 0 0.0215364309215389 0 0 0 0 0 0 0 0 0 0 0 0.0451705344276057 0 0.00139512570018613 0 0.00306966362259851 0 0 0 0 0.0127766666357252 0 0 0 0 0 0 0 0 0 0 0 0 0 0 0 0 0 0 0 0 0 0 0 0.000909917604546394 0 0 0 0.0889571808844998 0.0302732603633431 0.00344078132429565 0 0 0 0.00408244962062101 0.00877782098018463 0.172285769129665 0.0201968613380037 0.0574009687747151 0.0615537167347093 0.0270333883745049 0 0.0327561313050605 0.0108574683266393 0 0.107852611253643 0 0 0 0.0746698484420606 0 0 0 0 0 0 0 0 0 0 0 0 0 0 0.021707453576463 0.000851452669693751 0.00448777843087301 0 0 0 0.00890627639729541 0 0 0 0 0 0 0 0 0 0 0 0 0 0 0 0 0 0 0 0 0.0011748857862483 0 0 0 0 0 0 0 0 0 0 0 0 0 0 0 0 0 0 0 0.00837467956881981 0 0.00497603216319257 0 0 0 0 0 0 0 0 0 0 0 0 0 0 0 0 0.00130043653915585 0 0 0 0 0 0 0 0 0 0 0 0 0 0 0 0 0 0 0 0 0 0 0 0 0 0 0 0 0 0 0 0 0 0 0 0 0 0 0 0 0 0 0 0 0 0 0 0 0 0 0 0 0 0 0.00262238728637158 0 0.00542070482746535 0 0 0 0 0 0 0 0 0 0 0 0 0 0 0 0 0 0 0 0 0 0 0 0 0 0 0 0 0 0 0 0 0 0 0 0 0 0 0 0 0 0 0 0 0 0 0 0 0 0 0 0 0 0
0 0 0 0 0 0 0 0 0 0 0 0 0 0 0 0 0 0.00474834798814611 0.0702807753667777 0 0 0 0 0 0 0 0 0 0.0504367983966252 0 0 0 0 0 0 0 0 0 0 0 0 0 0 0 0 0 0 0 0 0 0 0 0 0 0 0 0 0 0 0 0 0 0 0 0 0 0 0.048131065932028 0.0571046782426434 0.294228822664566 0 0 0 0 0 0 0.00626249255911289 0 0 0 0 0 0 0 0 0 0 0 0 0 0 0 0 0 0 0 0 0 0 0 0 0 0 0 0 0.00425684594270279 0 0 0 0.0101773013488263 0 0.056925614887591 0.0148292872029422 0.128544253003268 0.00362739646716956 0 0 0 0.00279132261505702 0 0 0.0348028489686953 0 0 0.128450523838238 0.0844016245756099 0 0 0 0 0 0 0 0 0 0 0 0 0 0 0 0 0 0 0 0 0 0 0 0 0 0 0 0 0 0 0 0 0 0 0 0 0 0 0 0 0 0 0 0 0 0 0 0 0 0 0 0 0 0 0 0 0 0 0 0 0 0 0 0 0 0 0 0 0 0 0 0 0 0 0 0 0 0 0 0 0 0 0 0 0 0 0 0 0 0 0 0 0 0 0 0 0 0 0 0 0 0 0 0 0 0 0 0 0 0 0 0 0 0 0 0 0 0 0 0 0 0 0 0 0 0 0 0 0 0 0 0 0 0 0 0 0 0 0 0 0 0 0 0 0 0 0 0 0 0 0 0 0 0 0 0 0 0 0 0 0 0 0 0 0 0 0 0 0 0 0 0 0 0 0 0 0 0 0 0 0 0 0 0 0 0 0 0 0 0 0 0
0 0.00147941258512844 0 0 0.0575433767082287 0 0 0.0147372855801212 0 0 0 0 0 0 0 0 0 0.0165603374869402 0.00241642019972626 0 0 0 0 0 0 0 0 0 0.0616308986310463 0 0 0 0 0 0 0 0 0 0 0 0 0 0 0 0 0 0.0730730317509069 0 0 0 0 0 0 0 0.00246616282537287 0 0 0 0.00953829543068396 0 0 0 0 0 0 0 0 0.0640274829543576 0.147838141880528 0.128989145383077 0 0.0124352236265569 0 0 0 0 0.00827274892901971 0 0 0 0 0 0 0 0 0 0 0 0 0 0 0 0 0 0 0 0 0 0 0 0 0 0 0 0 0.0564113686735057 0.0152788848549175 0.00218067677328746 0 0.00722039201486964 0.0187832175328029 0 0.0338092985865599 0.0816697438980048 0.00522158297037412 0 0 0 0.00424043063798822 0 0 0.113233006710101 0 0 0.00216094230245975 0.00279271376088401 0 0 0 0 0 0.0270620327667277 0.0202420045642311 0.00718203362526402 0 0 0 0 0 0 0 0 0 0 0 0 0 0 0 0 0 0 0 0 0 0 0 0 0 0 0 0 0 0 0 0 0 0 0 0 0 0 0 0 0 0 0 0 0 0 0 0 0 0 0 0 0 0 0 0 0 0 0 0 0 0 0 0 0 0 0 0 0 0 0 0 0 0 0 0 0 0 0 0 0 0 0 0 0 0 0 0 0 0 0 0 0 0 0 0 0 0 0 0 0 0 0 0 0 0 0 0 0 0 0 0 0 0 0 0 0 0 0 0 0 0 0 0 0 0 0 0 0 0.00150370635632864 0 0 0 0 0 0 0 0 0 0 0 0 0 0 0 0 0 0 0 0 0 0 0 0 0 0 0 0 0 0 0 0 0 0 0 0 0 0 0 0 0 0 0 0 0 0 0 0 0 0 0 0 0 0
0 0 0 0 0 0 0 0.00190101494510821 0 0 0 0 0.0491067508603903 0 0 0 0 0 0.00119526292521458 0 0 0 0 0 0 0 0 0 0 0 0 0.023695933949462 0 0 0.00154372777388471 0 0 0 0 0 0 0 0 0 0 0 0.0585884578696203 0 0 0 0 0 0 0 0 0.0194741961871073 0 0 0.00493200756672057 0 0 0 0 0 0 0 0 0.0648175444423547 0.0342548352923032 0.00116750914212136 0 0 0 0 0 0 0.00342328136181074 0 0 0 0 0 0 0 0 0 0 0 0 0 0 0 0 0 0 0 0 0 0 0 0 0 0 0 0.0507257736594252 0.0426421167004733 0.027434468711827 0 0 0.141459230894219 0.00488416540065654 0.0337476852126545 0 0.0220806614807584 0.0267802161953614 0.0677299736135217 0.0278266126814533 0.0124731358749736 0.00986292308921788 0 0 0.112893378084679 0 0 0.00108841981313895 0.0707986446976761 0 0 0 0 0 0.00939262724909254 0.00277846021168532 0 0 0 0 0 0 0 0.0110555503827904 0 0.00381169391267985 0 0 0 0.00452377087120107 0 0 0 0 0 0 0 0 0 0 0 0 0 0 0 0 0 0 0 0 0.0115633644508883 0 0 0 0 0 0 0 0 0 0 0 0 0 0 0 0 0 0 0 0.0281675255913122 0 0.00522297651184403 0 0 0 0 0 0 0 0 0 0 0 0 0 0 0 0 0 0 0 0 0 0 0 0 0 0 0 0 0 0 0 0 0 0 0 0 0 0 0 0 0 0 0 0 0 0 0 0 0 0 0 0 0 0 0 0 0 0 0 0 0 0 0 0 0 0 0 0 0 0 0 0.00168397818875781 0 0.00527212420361455 0 0 0 0 0 0 0 0 0 0 0 0 0 0 0 0 0 0 0 0 0 0 0 0 0 0 0 0 0 0 0 0 0 0 0 0 0 0 0 0 0 0 0 0 0 0 0 0 0 0 0 0 0 0
0 0.00612119024418338 0 0 0 0 0 0 0 0 0 0 0 0 0 0 0 0 0 0 0 0 0 0 0 0 0 0 0.0521407801313048 0 0 0 0 0 0 0 0 0 0 0 0 0 0 0 0 0 0.0124637746909167 0 0 0 0 0 0 0 0 0 0.0056601507316414 0 0.00486691833192565 0 0 0 0 0 0 0 0 0.0171591835197081 0.0289682418283693 0.168196197318646 0 0 0 0 0 0 0 0 0 0 0 0 0 0 0 0 0 0 0 0 0 0 0 0 0 0 0 0 0 0 0 0 0 0 0 0.0791456108190993 0 0 0 0.0329372500393015 0.0840899932539666 0.161916306573983 0.0438564673301118 0 0.00435533344322494 0 0 0 0.00352386069497291 0 0 0.209864172881145 0 0.00568035112682926 0 0.0690861491986991 0 0 0 0 0 0.00195613584961524 0.00801193199235651 0 0 0 0 0 0 0 0 0 0 0 0 0 0 0 0 0 0 0 0 0 0 0 0 0 0 0 0 0 0 0 0 0 0 0 0 0 0 0 0 0 0 0 0 0 0 0 0 0 0 0 0 0 0 0 0 0 0 0 0 0 0 0 0 0 0 0 0 0 0 0 0 0 0 0 0 0 0 0 0 0 0 0 0 0 0 0 0 0 0 0 0 0 0 0 0 0 0 0 0 0 0 0 0 0 0 0 0 0 0 0 0 0 0 0 0 0 0 0 0 0 0 0 0 0 0 0 0 0 0 0 0 0 0 0 0 0 0 0 0 0 0 0 0 0 0 0 0 0 0 0 0 0 0 0 0 0 0 0 0 0 0 0 0 0 0 0 0 0 0 0 0 0 0 0 0 0 0 0 0 0 0 0 0 0
0 0 0 0 0 0 0 0 0 0 0 0 0.115387194438133 0 0 0 0 0 0 0 0 0 0 0 0 0 0 0 0 0 0 0.00154360397905406 0.00330280060569284 0 0.0774820231686249 0 0 0 0 0 0 0 0 0 0 0 0.0231730679868342 0 0.00338747802851829 0 0 0 0 0 0.00106155608576538 0.062634003974936 0.00517883188286201 0 0 0 0 0 0 0 0 0 0 0.0259319841023935 0.00375711370249124 0.00275865486206761 0 0 0 0 0 0 0.0254459376243268 0 0 0 0 0 0 0 0 0 0 0 0 0 0.00110414645571296 0 0.00040166270477886 0 0 0 0 0 0 0 0.019282370318975 0 0.000889179889113981 0 0.10880605847602 0.0350361941124347 0.0537963306217957 0 0 0.0378351038680739 0.000959089052971158 0.00418411713115044 0.021498487197946 0.00176032827812436 0 0.0616216429139933 0 0 0.106996597777963 0 0 0.0326298092881762 0 0 0 0.00865775130858998 0 0 0 0 0 0 0 0 0 0 0 0 0 0 0.0129243950536941 0.000692921727000904 0.00133476504013173 0 0 0.00113437310522628 0.00959113278919833 0 0.0106573920151104 0 0.0139579101300963 0 0 0.000515880503587669 0 0 0 0 0 0 0 0 0 0 0 0 0 0 0 0 0 0 0 0 0 0 0 0 0 0 0 0 0 0 0 0 0 0.00213982959020424 0 0.0258075043462751 0 0 0 0 0 0 0 0 0 0 0 0 0 0 0 0 0.0257952916617981 0 0 0 0 0 0 0 0 0 0 0 0 0 0 0 0 0 0 0 0 0 0 0 0 0 0 0 0 0 0 0 0 0 0 0 0 0 0 0 0 0 0 0 0 0 0 0 0 0 0 0.00385556312002114 0 0 0 0.0122905893280454 0 0.0327993317520921 0 0 0 0 0 0 0 0 0 0 0 0 0 0 0 0 0 0 0 0 0 0 0 0 0 0 0 0 0 0 0 0 0 0 0 0 0 0 0 0 0 0 0 0 0 0 0 0 0 0 0 0 0 0
0 0 0 0 0 0 0 0 0 0 0 0 0.0850905711835721 0 0 0 0 0 0 0 0 0 0 0 0 0 0 0 0 0 0 0.00157824533637047 0 0 0.0225491741018769 0 0 0 0 0 0 0 0 0 0 0 0.00963816868176438 0 0.0122704479931309 0 0 0 0 0 0 0.0099231105561998 0 0 0.0022019971353544 0 0 0 0 0 0 0 0 0.0213118171658211 0 0 0 0 0 0 0 0 0 0 0 0 0 0 0 0 0 0 0 0 0 0 0 0 0 0 0 0 0 0 0 0 0.0104954452491417 0 0 0 0.0282902791583212 0.0393432726157571 0.127039642521154 0 0 0.0469881599162476 0 0 0.0629699250594749 0 0.0713660600627706 0 0.153281902158558 0.0433919067963277 0.108894704927566 0.0670843052716091 0.00468581812755997 0.00304840605196557 0 0 0 0 0 0 0 0 0 0.000863553102405548 0 0 0 0 0 0 0 0 0.00649224254847805 0 0.00161653888018657 0.00063282300926932 0 0 0.0115064120434702 0 0.00132200265623245 0 0.0025410109988853 0 0 0 0 0 0 0 0 0 0 0 0 0 0 0 0 0.0137426483527576 0 0 0 0 0 0 0 0 0 0 0 0 0 0 0 0 0 0 0 0.001162134432559 0 0.0179093855552977 0 0 0 0 0 0 0 0 0 0 0 0 0 0 0 0 0 0 0 0 0 0 0 0 0 0 0 0 0 0 0 0 0 0 0 0 0 0 0 0 0 0 0 0 0 0 0 0 0 0 0 0 0 0 0 0 0 0 0 0 0 0 0 0 0 0 0 0 0 0 0 0 0.0107678883499145 0 0 0 0 0 0 0 0 0 0 0 0 0 0 0 0 0 0 0 0 0 0 0 0 0 0 0 0 0 0 0 0 0 0 0 0 0 0 0 0 0 0 0 0 0 0 0 0 0 0 0 0 0 0 0
0 0 0 0 0 0 0 0 0 0 0 0 0.0319453820623861 0 0 0 0 0 0 0 0 0 0 0 0 0 0 0 0 0 0 0 0 0 0.0101546942996076 0 0 0 0 0 0 0 0 0 0 0 0.0026137647467433 0 0.00454685186338764 0 0 0 0 0 0 0 0 0 0.00181276619439283 0 0 0 0 0 0 0 0 0.0197148191993169 0 0 0 0 0 0 0 0 0 0 0 0 0 0 0 0 0 0 0 0 0 0 0 0 0 0 0 0 0 0 0 0 0.00938830227699571 0 0 0 0 0.0120922095962376 0.0649071911979081 0.0542766347906623 0.00429059935233043 0.0402871248169281 0 0 0.05050614799396 0 0 0.299241976762666 0 0.0708249252404476 0.0915915910924925 0.137506145256389 0 0 0 0.00198049149791815 0 0 0 0 0 0 0 0 0 0 0 0 0 0 0 0 0.00286890083794585 0 0.00085456067806264 0 0 0 0.00786414142239031 0 0 0 0.00367221085893819 0 0 0 0 0 0 0 0 0 0 0 0 0 0 0 0 0.0290577977449988 0 0 0 0 0 0 0 0 0 0 0 0 0 0 0 0 0 0 0 0.00272600890644825 0 0.0187974480099938 0 0 0 0 0 0 0 0 0 0 0 0 0 0 0 0 0 0 0 0 0 0 0 0 0 0 0 0 0 0 0 0 0 0 0 0 0 0 0 0 0 0 0 0 0 0 0 0 0 0 0 0 0 0 0 0 0 0 0 0 0 0 0 0 0 0 0 0 0 0 0 0 0.0264773133004523 0 0 0 0 0 0 0 0 0 0 0 0 0 0 0 0 0 0 0 0 0 0 0 0 0 0 0 0 0 0 0 0 0 0 0 0 0 0 0 0 0 0 0 0 0 0 0 0 0 0 0 0 0 0 0
0 0 0 0 0 0 0 0 0 0 0 0 0.027670851533795 0 0 0 0 0 0 0 0 0 0 0 0 0 0.0568188598802768 0 0 0 0 0.00459656607574075 0 0 0 0 0 0 0 0 0 0 0 0 0 0 0 0 0 0 0 0 0 0 0 0 0 0 0 0 0 0 0 0 0 0 0.00905915972420137 0 0 0 0 0 0 0 0 0 0 0 0 0 0 0 0 0 0 0 0 0 0 0 0.00537046679634486 0 0 0 0 0 0 0 0 0 0 0 0.00437760738861724 0 0 0 0.121915043325654 0.00874307744331599 0.0769881583494377 0 0 0 0.035429408240422 0 0 0.132569833321053 0.110838455703182 0 0 0.0716089477615377 0 0 0 0 0 0 0 0 0 0 0 0 0 0 0 0 0 0 0 0 0 0 0 0 0 0 0 0 0 0 0 0 0 0 0 0 0 0 0 0 0 0 0 0 0 0 0 0.114536180931623 0 0 0 0 0 0 0 0 0 0 0 0 0 0 0 0 0 0 0 0.0260196911129413 0 0 0 0 0 0 0 0 0 0 0 0 0 0 0 0 0 0 0 0 0 0 0 0 0 0 0 0 0 0 0 0 0 0 0 0 0 0 0 0 0 0 0 0 0 0 0 0 0 0 0 0 0 0 0 0 0 0 0 0 0 0 0 0 0 0 0 0 0 0 0 0 0 0 0.183737044303324 0 0.00972064810853276 0 0 0 0 0 0 0 0 0 0 0 0 0 0 0 0 0 0 0 0 0 0 0 0 0 0 0 0 0 0 0 0 0 0 0 0 0 0 0 0 0 0 0 0 0 0 0 0 0 0 0 0 0
0 0 0 0 0 0 0 0 0 0 0 0 0.0489644805087804 0 0 0 0 0 0 0 0 0 0 0 0 0 0 0 0 0 0 0.00126073480504543 0.00262290109906096 0 0.0383783525940675 0 0 0 0 0 0 0 0 0 0 0 0.00253508108481693 0 0 0 0 0 0 0 0 0.00927459475325698 0 0 0.00205283990399486 0 0 0 0 0 0 0 0 0.0124189459470148 0.00237393238001282 0.00261872309890272 0 0 0 0 0 0 0 0 0 0 0 0 0 0 0 0 0 0 0 0 0 0 0 0 0 0 0 0 0 0 0.0209373008978474 0 0 0 0.0436789592052936 0.0451577297000706 0.0917596396439143 0.0121237593634929 0 0.0324923872560733 0.00111067565200078 0.00511357845100431 0.0119155138932046 0.00214340527911959 0.161021281018622 0.141501688839085 0.0609647546675616 0 0 0.0141509373301388 0 0.0184907524493 0 0 0 0.00505822560519548 0 0 0 0 0 0 0 0 0 0 0 0 0 0 0.00942405941102191 0 0.00208666387788959 0.000520546721093646 0 0 0.0218039752345216 0 0.00381222076665561 0 0.00818513679688585 0 0 0 0 0 0 0 0 0 0 0 0 0 0 0 0 0.0394332853662224 0 0 0 0 0 0 0 0 0 0 0 0 0 0 0 0 0 0 0 0.00237597152799086 0 0.0654854203316235 0 0 0 0 0 0 0 0 0 0 0 0 0 0 0 0 0.0032332669227685 0 0 0 0 0 0 0 0 0 0 0 0 0 0 0 0 0 0 0 0 0 0 0 0 0 0 0 0 0 0 0 0 0 0 0 0 0 0 0 0 0 0 0 0 0 0 0 0 0 0 0 0 0 0 0.0169384101846796 0 0.0331314473772869 0 0 0 0.0034484200544819 0 0 0 0 0 0 0 0 0 0 0 0 0 0 0 0 0 0 0 0 0 0 0 0 0 0 0 0 0 0 0 0 0 0 0 0 0 0 0 0 0 0 0 0 0 0 0 0 0 0
0 0 0 0 0 0 0 0 0 0 0 0 0.145068146668841 0 0 0 0 0 0 0 0 0 0 0 0 0 0.012324098823565 0 0 0 0 0.00184904348604527 0 0 0.0217629856530417 0 0 0 0 0 0 0 0 0 0 0 0.00397302497560733 0 0 0 0 0 0 0 0 0 0 0 0.00445884769979687 0 0 0 0 0 0 0 0 0.0158289225896677 0 0 0 0 0 0 0 0 0 0 0 0 0 0 0 0 0 0 0 0 0 0 0 0 0 0 0 0 0 0 0 0 0 0 0 0 0 0 0.0445421673780103 0.00796068156471004 0.0117735287847316 0.0216426555291243 0 0 0 0 0 0.175173636626195 0.183923953329241 0.0612039055709121 0.0284366325581062 0 0.0425749478229891 0 0 0 0 0 0 0 0 0 0 0 0 0 0 0 0 0 0 0 0.00592842169920625 0 0 0 0 0 0 0 0 0 0 0 0 0 0 0 0 0 0 0 0 0 0 0 0 0 0 0.0477281995415279 0 0 0 0 0 0 0 0 0 0 0 0 0 0 0 0 0 0 0 0.0120261663417011 0 0.0192648891592727 0 0 0 0 0 0 0 0 0 0 0 0 0 0 0 0 0 0 0 0 0 0 0 0 0 0 0 0 0 0 0 0 0 0 0 0 0 0 0 0 0 0 0 0 0 0 0 0 0 0 0 0 0 0 0 0 0 0 0 0 0 0 0 0 0 0 0 0 0 0 0 0 0.106103182293101 0.0032951522635316 0 0 0 0 0 0.0231568096410747 0 0 0 0 0 0 0 0 0 0 0 0 0 0 0 0 0 0 0 0 0 0 0 0 0 0 0 0 0 0 0 0 0 0 0 0 0 0 0 0 0 0 0 0 0 0 0 0
0 0 0 0 0 0 0 0 0 0 0 0 0.0319352919659738 0 0 0 0 0 0 0 0 0 0.0434672714935656 0 0 0 0.079440077187025 0 0 0 0 0 0 0 0 0 0 0 0 0 0 0 0 0 0 0 0 0 0.0401325837242091 0 0 0 0 0 0 0 0 0 0 0 0 0 0 0 0 0 0 0 0 0 0 0 0 0 0 0 0 0 0 0 0 0 0 0 0 0 0 0 0 0 0 0 0 0 0 0 0 0 0 0 0 0 0 0 0 0 0.413618751935346 0.0853528678503256 0.111255557269594 0 0 0 0 0 0 0.0321703056164966 0 0 0 0.111937618624004 0 0 0 0 0 0 0 0 0 0 0 0 0 0 0 0 0 0 0 0 0 0 0 0 0 0 0 0 0 0 0 0 0 0 0 0 0 0 0 0 0 0 0 0 0 0 0 0 0 0 0 0 0 0.0506896743334599 0 0 0 0 0 0 0 0 0 0 0 0 0 0 0 0 0 0 0 0 0 0 0 0 0 0 0 0 0 0 0 0 0 0 0 0 0 0 0 0 0 0 0 0 0 0 0 0 0 0 0 0 0 0 0 0 0 0 0 0 0 0 0 0 0 0 0 0 0 0 0 0 0 0 0 0 0 0 0 0 0 0 0 0 0 0 0 0 0 0 0 0 0 0 0 0 0 0 0 0 0 0 0 0 0 0 0 0 0 0 0 0 0 0 0 0 0 0 0 0 0 0 0 0 0 0 0 0 0 0 0 0 0 0 0 0 0 0 0 0 0 0 0 0
0 0 0 0 0.0191944512443963 0 0 0.0059717614710366 0 0 0 0 0 0 0 0 0 0.00384398764384425 0.00261901992820705 0 0 0 0 0 0 0 0 0 0.0391254919640653 0.000577710026882177 0 0.00232871902929816 0 0 0 0 0 0 0 0 0 0 0 0 0 0 0.00991737934536749 0 0 0 0 0 0 0 0 0.0305500547795109 0 0 0 0 0 0 0 0 0 0 0 0 0.0228021027033286 0.0882796038675993 0 0 0 0 0 0 0 0 0 0 0 0 0 0 0 0 0 0 0 0 0.0036493621704114 0 0.000695852415337801 0 0.000573725228803111 0 0 0 0 0 0 0 0.00299128046755033 0 0.0296288422061584 0.159819222801981 0.0356825371517418 0.0111850737025076 0 0.0747978887412122 0.00968192405952143 0.0954679631230041 0.0953553922998422 0.089246979424017 0.0343318733895085 0.00276947426450831 0 0 0.0129277886138684 0 0 0 0 0.00878072888213375 0.00353847391465333 0.0796554656570676 0 0 0 0 0 0.00157418340658371 0 0.00477054715997359 0 0 0 0 0 0 0 0 0 0 0 0 0 0 0 0 0 0 0.000251816050651139 0 0 0 0 0 0 0 0 0 0 0 0 0 0 0 0 0 0 0 0 0 0 0 0 0 0 0 0 0 0 0 0 0 0 0.00383117639483373 0 0 0 0 0 0 0 0 0 0 0 0 0 0 0 0 0 0 0 0 0 0 0 0 0 0 0 0 0 0 0 0 0 0 0 0 0 0 0 0 0 0 0 0 0 0 0 0 0 0 0 0 0 0 0 0 0 0 0 0 0 0 0 0 0 0 0 0 0 0 0 0 0 0.00414648598881777 0 0.00943566048177544 0 0 0 0 0 0 0 0 0 0 0 0 0 0 0 0 0 0 0 0 0 0 0 0 0 0 0 0 0 0 0 0 0 0 0 0 0 0 0 0 0 0 0 0 0 0 0 0 0 0 0 0 0 0
0 0 0 0 0 0 0 0 0 0 0 0 0 0 0 0 0 0 0 0 0 0 0 0 0 0 0 0 0 0 0 0 0 0 0 0 0 0 0 0 0 0 0 0 0 0 0 0 0 0 0 0 0 0 0 0 0 0 0 0 0 0 0 0 0 0 0 0 0 0 0 0 0 0 0 0 0 0 0 0 0 0 0 0 0 0 0 0 0 0 0 0 0 0 0 0 0 0 0 0 0 0 0 0 0 0 0 0 0 0 0 0 0 0 0 0 0 0 0 0 0 0 0 0.280134387512634 0.719865612487366 0 0 0 0 0 0 0 0 0 0 0 0 0 0 0 0 0 0 0 0 0 0 0 0 0 0 0 0 0 0 0 0 0 0 0 0 0 0 0 0 0 0 0 0 0 0 0 0 0 0 0 0 0 0 0 0 0 0 0 0 0 0 0 0 0 0 0 0 0 0 0 0 0 0 0 0 0 0 0 0 0 0 0 0 0 0 0 0 0 0 0 0 0 0 0 0 0 0 0 0 0 0 0 0 0 0 0 0 0 0 0 0 0 0 0 0 0 0 0 0 0 0 0 0 0 0 0 0 0 0 0 0 0 0 0 0 0 0 0 0 0 0 0 0 0 0 0 0 0 0 0 0 0 0 0 0 0 0 0 0 0 0 0 0 0 0 0 0 0 0 0 0 0 0 0 0 0 0 0 0 0 0 0 0 0 0 0 0 0 0 0 0 0
0 0 0 0 0 0 0 0 0 0 0 0 0 0 0 0 0 0 0 0 0 0 0 0 0 0 0 0.14564788689681 0 0.0254776698041663 0.0097319099164046 0 0 0 0 0 0 0 0 0 0 0 0 0 0 0 0 0 0 0 0 0 0 0.058705917804424 0 0 0 0 0 0 0 0 0 0 0 0 0 0 0 0 0 0 0 0 0 0 0 0 0 0 0 0 0.00301821420693288 0 0.00411998290678398 0 0 0 0 0 0 0 0 0 0.0322032410728123 0 0 0 0.00604385620733257 0 0 0 0 0 0 0.554860096061634 0 0.00834133112000454 0 0 0 0 0 0.0169092803097844 0 0 0.00645149828812851 0 0 0 0 0.0614646321862419 0.0491546126418025 0 0 0 0 0 0 0.0101931096569015 0 0 0 0 0 0 0 0 0 0 0 0 0 0 0 0 0 0 0 0 0 0 0.00470452593614455 0 0 0 0 0 0 0 0 0 0 0 0 0 0 0 0 0 0 0 0 0 0 0 0 0 0 0 0 0 0 0 0 0 0 0 0 0 0 0 0 0 0 0 0 0 0 0 0 0 0 0 0 0 0 0 0 0 0 0 0 0 0 0 0 0 0 0 0 0 0 0 0 0 0 0 0 0 0 0 0 0 0 0 0 0 0 0 0 0 0.00297223498369064 0 0 0 0 0 0 0 0 0 0 0 0 0 0 0 0 0 0 0 0 0 0 0 0 0 0 0 0 0 0 0 0 0 0 0 0 0 0 0 0 0 0 0 0 0 0 0 0 0 0 0 0 0 0 0 0 0 0 0 0 0 0 0 0 0 0 0 0 0 0 0 0 0 0 0
0 0 0 0 0 0 0.0457218817789732 0 0 0 0 0 0 0 0 0 0.112013622488876 0.0140868766775755 0.182401662471779 0 0 0 0 0 0 0 0 0 0 0 0 0 0 0 0 0 0 0 0 0 0 0 0 0 0 0 0 0 0 0 0 0 0 0 0 0 0 0 0 0 0 0 0 0 0 0 0 0.00557900127047159 0.00844106564655577 0.040152723102234 0 0 0 0 0 0 0 0 0 0 0 0 0 0 0 0 0 0 0 0 0 0 0 0 0 0 0 0 0 0 0 0 0 0 0 0 0 0 0 0 0.280952011814067 0.0143244244125842 0.00722807448131896 0 0 0 0 0 0 0 0 0.0278205293936502 0.141874372966705 0 0 0.119403753495209 0 0 0 0 0 0 0 0 0 0 0 0 0 0 0 0 0 0 0 0 0 0 0 0 0 0 0 0 0 0 0 0 0 0 0 0 0 0 0 0 0 0 0 0 0 0 0 0 0 0 0 0 0 0 0 0 0 0 0 0 0 0 0 0 0 0 0 0 0 0 0 0 0 0 0 0 0 0 0 0 0 0 0 0 0 0 0 0 0 0 0 0 0 0 0 0 0 0 0 0 0 0 0 0 0 0 0 0 0 0 0 0 0 0 0 0 0 0 0 0 0 0 0 0 0 0 0 0 0 0 0 0 0 0 0 0 0 0 0 0 0 0 0 0 0 0 0 0 0 0 0 0 0 0 0 0 0 0 0 0 0 0 0 0 0 0 0 0 0 0 0 0 0 0 0 0 0 0 0 0 0 0 0 0 0 0 0 0 0 0 0 0
0 0 0 0 0 0 0 0.00639879747540737 0 0 0 0 0 0 0 0 0 0.0341854526971859 0 0 0 0 0 0 0 0 0 0 0.017699249434923 0 0 0 0 0 0 0 0 0 0 0 0 0 0 0 0 0 0 0 0 0 0 0 0 0 0 0.0236738257820749 0 0 0 0 0 0 0 0 0 0 0 0 0 0.111490618325728 0 0 0 0 0 0 0 0 0 0 0 0 0 0 0 0 0 0 0 0 0 0 0 0 0 0 0 0 0 0 0 0 0 0 0.0244604385716573 0.0594086191269082 0 0.0065287915985163 0 0.131868826821541 0.0597910084821236 0.00599582901904558 0.152278969853339 0.0748142636707801 0.0231967034763354 0 0 0 0.00900546309925405 0 0 0.202840082396103 0 0 0.0386729040110506 0 0 0 0 0 0 0 0 0.00309055223598405 0 0 0 0 0 0 0 0 0 0 0 0 0 0 0 0 0 0 0 0 0 0 0 0 0 0 0 0 0 0 0 0 0 0 0 0 0 0 0 0 0 0 0 0 0 0 0 0 0 0 0 0 0 0 0 0 0 0 0 0 0 0 0 0 0 0 0 0 0 0 0 0 0 0 0 0 0 0 0 0 0 0 0 0 0 0 0 0 0 0 0 0 0 0 0 0 0 0 0 0 0 0 0 0 0 0 0 0 0 0 0 0 0 0 0 0 0 0 0 0 0 0 0 0 0 0 0 0.00442966657245441 0 0.0101699373495888 0 0 0 0 0 0 0 0 0 0 0 0 0 0 0 0 0 0 0 0 0 0 0 0 0 0 0 0 0 0 0 0 0 0 0 0 0 0 0 0 0 0 0 0 0 0 0 0 0 0 0 0 0 0
0 0 0 0 0 0 0 0 0 0 0 0 0 0 0 0 0 0 0 0 0 0 0 0 0 0.0754640533094407 0 0 0 0 0 0 0 0 0 0 0 0 0 0.271894403026409 0.296118774226967 0.201497070269731 0 0 0 0 0 0 0 0 0 0 0.0322550450206181 0 0 0 0 0 0 0 0 0 0 0 0 0 0 0 0 0 0 0 0 0 0 0 0 0 0 0 0 0.0759637546945442 0 0 0 0 0 0 0 0 0 0 0 0 0 0 0 0 0 0.0468068994522896 0 0 0 0 0 0 0 0 0 0 0 0 0 0 0 0 0 0 0 0 0 0 0 0 0 0 0 0 0 0 0 0 0 0 0 0 0 0 0 0 0 0 0 0 0 0 0 0 0 0 0 0 0 0 0 0 0 0 0 0 0 0 0 0 0 0 0 0 0 0 0 0 0 0 0 0 0 0 0 0 0 0 0 0 0 0 0 0 0 0 0 0 0 0 0 0 0 0 0 0 0 0 0 0 0 0 0 0 0 0 0 0 0 0 0 0 0 0 0 0 0 0 0 0 0 0 0 0 0 0 0 0 0 0 0 0 0 0 0 0 0 0 0 0 0 0 0 0 0 0 0 0 0 0 0 0 0 0 0 0 0 0 0 0 0 0 0 0 0 0 0 0 0 0 0 0 0 0 0 0 0 0 0 0 0 0 0 0 0 0 0 0 0 0 0 0 0 0 0 0 0 0 0 0 0 0 0 0 0 0 0 0 0 0 0 0 0 0
0 0 0 0.00127978498997644 0 0 0 0 0 0 0 0 0 0.0112875282613753 0.00976633218227056 0.0461185003325979 0 0 0 0.000266824216857807 0.000883155593053877 0 0 0 0 0 0 0 0 0.000428530388369006 0.101143809120393 0 0 0 0 0.022491640751755 0 0 0 0 0 0 0 0 0 0 0 0 0 0 0 0 0.0111974634536414 0 0 0 0 0 0.00071589782527528 0 0 0 0 0 0 0 0 0 0 0 0.117360138010717 0 0.0161306233111613 0 0 0 0 0 0 0 0.00518447958548264 0 0.0400588726638824 0.0366855815622518 0.0554581173881203 0.00392903956878194 0.00379145594498674 0.000499554016045744 0.00133647363400739 0.00871014595646812 0.00476840591382385 0 0 0.0296352919638361 0 0.0442264367040453 0.123744266131179 0.0112971205385879 0.0360868124167155 0.00234819097273476 0 0 0.00108128711890191 0 0 0 0 0 0 0 0 0 0 0 0 0 0 0 0 0 0 0 0 0 0 0 0 0 0 0 0 0 0 0 0.00118553037491642 0 0.153151091985596 0.0139040549060801 0.032698314652683 0 0.00035457324697414 0.00117312598992615 0.000867708805281385 0.00080148642039431 0 0 0 0 0.000359756921783011 0 0 0 0 0 0.000469406377053365 0 0 0 0 0 0 0 0 0 0 0 0 0 0 0 0 0 0 0 0 0 0 0 0 0 0 0 0 0 0 0 0 0 0 0 0 0 0 0 0 0 0.0228585238360375 0 0 0 0 0 0 0 0 0 0 0 0 0 0 0 0 0 0 0 0 0 0 0 0 0 0 0 0 0 0 0 0 0 0 0 0 0 0 0 0 0.0046604192256835 0 0 0.00169839325602687 0 0.0179058534842684 0 0 0 0 0 0 0 0 0 0 0 0 0 0 0 0 0 0 0 0 0 0 0 0 0 0 0 0 0 0 0 0 0 0 0 0 0 0 0 0 0 0 0 0 0 0 0 0 0 0 0 0 0 0 0 0 0 0 0 0 0 0 0 0 0 0 0 0 0 0 0 0 0 0 0
0 0 0 0 0 0 0 0 0 0 0 0 0 0 0 0 0 0 0 0 0 0 0.249893898577816 0 0 0 0 0 0 0 0 0 0 0 0 0 0 0 0 0 0 0 0 0 0.666483597512828 0 0 0 0 0 0 0 0 0 0 0 0 0 0 0 0 0 0 0 0 0 0 0 0 0 0 0 0 0 0 0 0 0 0 0 0 0 0 0 0 0 0 0 0 0 0 0 0 0 0 0 0.0836225039093556 0 0 0 0 0 0 0 0 0 0 0 0 0 0 0 0 0 0 0 0 0 0 0 0 0 0 0 0 0 0 0 0 0 0 0 0 0 0 0 0 0 0 0 0 0 0 0 0 0 0 0 0 0 0 0 0 0 0 0 0 0 0 0 0 0 0 0 0 0 0 0 0 0 0 0 0 0 0 0 0 0 0 0 0 0 0 0 0 0 0 0 0 0 0 0 0 0 0 0 0 0 0 0 0 0 0 0 0 0 0 0 0 0 0 0 0 0 0 0 0 0 0 0 0 0 0 0 0 0 0 0 0 0 0 0 0 0 0 0 0 0 0 0 0 0 0 0 0 0 0 0 0 0 0 0 0 0 0 0 0 0 0 0 0 0 0 0 0 0 0 0 0 0 0 0 0 0 0 0 0 0 0 0 0 0 0 0 0 0 0 0 0 0 0 0 0 0 0 0 0 0 0 0 0 0 0 0 0 0 0 0 0 0 0 0 0 0 0 0 0 0
0 0 0 0 0 0 0 0 0 0 0 0 0 0 0 0 0 0 0 0 0 0 0 0 0 0 0 0.1698268590826 0 0 0 0 0 0 0 0 0 0 0 0 0 0 0 0 0 0 0 0 0 0 0 0 0 0 0 0 0 0 0 0 0.298451849160661 0 0 0 0.44026679894577 0 0 0 0 0 0 0 0 0 0 0 0 0 0 0 0 0 0 0 0 0 0 0 0 0 0 0 0 0 0 0 0 0 0 0 0 0 0 0 0 0 0 0 0 0 0 0 0 0 0 0 0 0 0 0 0 0 0 0.0914544928109689 0 0 0 0 0 0 0 0 0 0 0 0 0 0 0 0 0 0 0 0 0 0 0 0 0 0 0 0 0 0 0 0 0 0 0 0 0 0 0 0 0 0 0 0 0 0 0 0 0 0 0 0 0 0 0 0 0 0 0 0 0 0 0 0 0 0 0 0 0 0 0 0 0 0 0 0 0 0 0 0 0 0 0 0 0 0 0 0 0 0 0 0 0 0 0 0 0 0 0 0 0 0 0 0 0 0 0 0 0 0 0 0 0 0 0 0 0 0 0 0 0 0 0 0 0 0 0 0 0 0 0 0 0 0 0 0 0 0 0 0 0 0 0 0 0 0 0 0 0 0 0 0 0 0 0 0 0 0 0 0 0 0 0 0 0 0 0 0 0 0 0 0 0 0 0 0 0 0 0 0 0 0 0 0 0 0 0 0 0 0 0 0 0 0
0 0 0 0.222219201865062 0 0 0.0968897625088763 0 0.0138549703429495 0 0.0233220068916718 0.00616767038251285 0 0.0034391589817979 0 0 0.0177951369917886 0 0 0.00653418437674413 0.00609912175456397 0 0 0 0 0 0 0 0 0.0179225173871073 0 0 0 0 0 0 0.210446293158838 0.259998766579758 0 0 0 0 0 0 0 0 0 0 0 0 0 0 0 0 0 0 0 0 0 0 0 0 0 0 0 0 0 0 0 0 0 0 0 0 0 0 0 0 0 0 0 0 0 0 0 0 0.00254098344982459 0.046985391924546 0 0 0 0 0 0.0121713600709884 0 0 0 0 0 0 0 0 0 0 0 0 0 0 0 0 0 0 0 0 0 0 0 0 0 0 0 0 0 0 0 0 0 0 0 0 0 0 0 0.0487336192437144 0.00487985408925557 0 0 0 0 0 0 0 0 0 0 0 0 0 0 0 0 0 0 0 0 0 0 0 0 0 0 0 0 0 0 0 0 0 0 0 0 0 0 0 0 0 0 0 0 0 0 0 0 0 0 0 0 0 0 0 0 0 0 0 0 0 0 0 0 0 0 0 0 0 0 0 0 0 0 0 0 0 0 0 0 0 0 0 0 0 0 0 0 0 0 0 0 0 0 0 0 0 0 0 0 0 0 0 0 0 0 0 0 0 0 0 0 0 0 0 0 0 0 0 0 0 0 0 0 0 0 0 0 0 0 0 0 0 0 0 0 0 0 0 0 0 0 0 0 0 0 0 0 0 0 0 0 0 0 0 0 0 0 0 0 0 0 0 0 0 0 0 0 0 0 0 0 0 0 0 0 0 0 0 0 0 0 0
0 0 0 0 0.00833310305007815 0 0 0.107604969616046 0 0.00134393838039873 0.00649719440642351 0 0 0 0 0 0 0 0 0 0 0 0 0 0 0 0 0 0.0394151681612149 0.00261506909765241 0 0 0 0 0 0 0 0 0 0 0 0 0 0 0 0 0.234340987202403 0 0 0 0.00807499600316783 0 0 0 0.00260618835743861 0 0 0.00217691762813907 0.0724248708783458 0 0 0 0 0 0 0 0 0.0256904222109021 0.0381731684467359 0.0020297386304328 0 0 0 0.00559839699634295 0 0 0 0 0 0 0 0 0 0 0 0 0 0.00103930190205314 0 0 0 0 0 0 0 0 0 0 0 0 0 0 0 0 0 0 0.00416597694989278 0 0 0 0 0.0360603711461768 0.0125385996454619 0.0013147385405906 0 0.00123993445121217 0 0 0 0 0 0.0024879433636451 0 0 0 0 0 0 0 0 0 0 0.216793617739074 0.0260322355871217 0 0 0 0 0 0.0265372404876457 0.0735212739858412 0 0.00469726677552219 0 0 0 0.00322191924499889 0 0 0 0 0 0 0.00264897990219619 0.028334306864837 0 0 0 0 0 0 0 0 0 0 0 0 0 0 0 0 0 0 0 0 0 0 0 0 0 0 0 0 0 0 0 0 0 0.000668595904864563 0.000433028435793111 0 0 0 0 0 0 0 0 0 0 0 0 0 0 0 0 0 0 0 0 0 0 0 0 0 0 0 0 0 0 0 0 0 0 0 0 0 0 0 0 0 0 0 0 0 0 0 0 0 0 0 0 0 0 0 0 0 0 0 0 0 0 0 0 0 0 0 0.000619070282282003 0 0 0 0 0 0 0 0 0 0 0 0 0 0 0 0 0 0 0 0 0 0 0 0 0 0 0 0 0 0 0 0 0 0 0 0 0 0 0 0 0 0 0 0 0 0 0 0 0 0 0 0 0 0 0 0 0 0 0 0.000720469725069572
0 0 0 0 0.00929734327930763 0 0 0.0748328649327397 0 0 0.00120968597687524 0 0 0 0 0.00105817284426989 0 0 0 0 0 0 0 0 0 0 0 0 0.0323841579172978 0 0 0 0.00494922199740822 0 0 0 0.00865399682615886 0 0 0 0 0 0 0 0 0 0.125297568923354 0 0 0 0 0 0 0 0.00454638084454229 0 0 0 0.197590145262015 0 0 0 0 0 0 0 0 0.00585954147487831 0.01208011975684 0.00181102337322654 0 0 0 0.0323141551009225 0 0 0 0 0 0 0 0 0 0 0 0 0 0.00429060940697656 0 0.000580846789728762 0 0 0 0 0 0 0 0 0 0 0 0 0 0 0 0 0.00169031602994968 0 0 0 0 0.0137231045438841 0.00188710126938194 0.00273972335947001 0 0 0 0 0 0 0 0 0 0 0 0 0 0 0 0 0 0.110300014451285 0 0.0875903400392149 0 0 0 0 0 0.00687266358228657 0.135207758942248 0 0.0283959443627198 0.00155117338979863 0 0 0.0320969512576744 0 0 0 0 0 0 0.00305823498126401 0.0548172728257127 0.00331356625856858 0 0 0 0 0 0 0 0 0 0 0 0 0 0 0 0 0 0 0 0 0 0 0 0 0 0 0 0 0 0 0 0 0 0 0 0 0 0 0 0 0 0 0 0 0 0 0 0 0 0 0 0 0 0 0 0 0 0 0 0 0 0 0 0 0 0 0 0 0 0 0 0 0 0 0 0 0 0 0 0 0 0 0 0 0 0 0 0 0 0 0 0 0 0 0 0 0 0 0 0 0 0 0 0 0 0 0 0 0 0 0 0 0 0 0 0 0 0 0 0 0 0 0 0 0 0 0 0 0 0 0 0 0 0 0 0 0 0 0 0 0 0 0 0 0 0 0 0 0 0 0 0 0 0 0 0 0 0 0 0 0 0
0.011904963629315 0 0 0.00230545856367358 0.0244380413087363 0.013352645753234 0 0.219523748527222 0.0123840774999767 0.00646474244070371 0.0142885595346077 0.00276113941931105 0 0.00148721392637963 0 0 0 0.00877486726753474 0 0.000590613655652211 0.00175805004107884 0 0 0 0 0 0 0 0.0214288576795709 0.0105748668217493 0.00215159221085684 0 0.00241000005580862 0 0 0 0.102376057737724 0.00734019272847397 0 0 0 0 0 0 0 0 0.000973790003687609 0 0 0 0.00100679008497211 0 0 0 0.00221726483629167 0 0 0 0.0258783246645259 0 0 0 0 0 0 0 0 0 0 0.012916045040604 0 0 0 0.138392431081227 0 0 0 0 0 0 0.000872093549023057 0 0 0 0 0.00397710523961864 0 0.0753400611587001 0 0.00218391100087234 0 0 0 0.00108728581673824 0 0.000739197911379594 0 0 0 0 0 0 0 0 0 0.00611396234965727 0 0 0 0 0 0.00713297609592291 0 0 0 0 0 0 0 0 0 0.00561961949887716 0 0 0 0.00142967264681815 0 0 0 0 0.0184518765631266 0.0194028275455789 0.128315964717792 0 0.00102041713022618 0 0 0 0 0.00491225190796867 0.048150878151003 0 0 0.00116896615518779 0 0 0 0 0 0 0 0 0 0.00219523717369871 0.0209358854173291 0.00324947545756485 0 0 0 0 0 0 0 0 0 0 0 0 0 0 0 0 0 0 0 0 0 0 0 0 0 0 0 0 0 0 0 0 0 0 0 0 0 0 0 0 0 0 0 0 0 0 0 0 0 0 0 0 0 0 0 0 0 0 0 0 0 0 0 0 0 0 0 0 0 0 0 0 0 0 0 0 0 0 0 0 0 0 0 0 0 0 0 0 0 0 0 0 0 0 0 0 0 0 0 0 0 0 0 0 0 0 0 0 0 0 0 0 0 0 0 0 0 0 0 0 0 0 0 0 0 0 0 0 0 0 0 0 0 0 0 0 0 0 0 0 0 0 0 0 0 0 0 0 0 0 0 0 0 0 0 0 0 0 0 0 0 0
0.0011081534947051 0 0 0.114640346149514 0 0 0 0 0 0.00183537922560532 0.00171046174160312 0.00659652172692614 0 0.0461473075835683 0 0.0449310919427752 0 0 0 0.0672266517777807 0.132376075804233 0 0 0 0 0 0 0 0 0.00493422238497667 0.0637317775077232 0 0 0 0 0.0103142306787895 0 0.033168444511433 0 0 0 0 0 0 0 0 0 0 0 0 0 0.0191962127814219 0.0417186061606529 0 0 0 0 0 0 0 0 0.010042686374469 0 0 0 0 0 0 0 0 0.101511110984519 0 0 0 0 0 0 0 0.0155786539097003 0 0 0.0258427224177599 0 0.00885572577630367 0.0024109853912526 0 0 0 0 0 0 0 0 0.0530222444416285 0 0 0 0.0306575960963039 0.00638134015766276 0.0113522535535965 0 0 0 0 0 0 0 0 0 0 0 0 0 0 0 0 0 0 0 0 0 0 0 0 0 0 0 0.00347497991304738 0 0 0.0032239302936047 0 0 0.00178051104665038 0 0 0.00668995727733138 0.0910617602251527 0.0323695803556071 0 0 0 0 0 0 0 0 0 0 0 0 0 0 0 0 0 0 0 0 0 0 0 0 0 0 0 0 0 0 0 0 0 0 0 0 0 0 0 0 0 0 0 0 0 0 0 0 0 0 0 0 0 0 0 0 0 0.00511161538915131 0 0 0 0 0 0 0 0 0 0 0 0 0 0 0 0 0 0 0 0 0 0 0 0 0 0 0 0 0 0 0 0 0 0 0 0 0 0 0 0 0 0 0 0 0 0.000996862924550964 0 0 0 0 0 0 0 0 0 0 0 0 0 0 0 0 0 0 0 0 0 0 0 0 0 0 0 0 0 0 0 0 0 0 0 0 0 0 0 0 0 0 0 0 0 0 0 0 0 0 0 0 0 0 0 0 0 0 0 0 0 0 0 0 0 0 0 0 0 0 0 0 0 0 0
0 0 0 0 0 0 0 0 0 0 0 0 0 0 0 0.0127508043953218 0 0 0 0 0 0 0 0 0 0 0 0 0 0 0 0 0 0 0 0 0 0 0 0 0 0 0 0 0 0 0 0 0 0 0 0 0.0181852639224566 0 0 0 0 0 0 0 0 0.0773844725632025 0 0 0 0 0 0 0 0 0.162231367535 0 0 0 0 0.101754079632634 0 0.00478193666330073 0.0173032411128559 0 0 0 0 0 0 0 0 0 0.0111591810634855 0 0 0 0 0 0 0.0184654290712957 0 0.303983351225906 0 0.0544425311767087 0 0 0 0 0 0 0 0 0 0 0 0 0 0 0 0 0 0 0 0 0 0 0 0 0 0 0 0 0 0 0 0 0 0 0 0 0.0378332663767876 0.164040989699644 0.0156840855614007 0 0 0 0 0 0 0 0 0 0 0 0 0 0 0 0 0 0 0 0 0 0 0 0 0 0 0 0 0 0 0 0 0 0 0 0 0 0 0 0 0 0 0 0 0 0 0 0 0 0 0 0 0 0 0 0 0 0 0 0 0 0 0 0 0 0 0 0 0 0 0 0 0 0 0 0 0 0 0 0 0 0 0 0 0 0 0 0 0 0 0 0 0 0 0 0 0 0 0 0 0 0 0 0 0 0 0 0 0 0 0 0 0 0 0 0 0 0 0 0 0 0 0 0 0 0 0 0 0 0 0 0 0 0 0 0 0 0 0 0 0 0 0 0 0 0 0 0 0 0 0 0 0 0 0 0 0 0 0 0 0 0 0 0 0 0 0 0 0 0 0 0 0 0 0 0 0 0 0
0 0 0 0.00757138155864541 0 0 0 0 0 0 0 0 0 0.00448058266181262 0.00303567131045453 0.0224727855323847 0 0 0 0.00342180015992843 0.00190200934818103 0 0 0 0 0 0 0 0 0 0.0498941158098364 0 0 0 0 0 0 0.0034247270446078 0 0 0 0 0 0 0 0 0.000417190729603468 0 0 0 0 0.000933052576016348 0.000764635087848307 0 0 0 0 0 0.0010193782318178 0 0 0 0 0 0 0 0 0 0 0 0.095268649413096 0 0.0452662830361651 0.000781358757966223 0 0.00304123527784405 0 0 0 0.000332213384051266 0.0904318972018015 0 0.0427115792025657 0.00923668007933696 0.0428565579929937 0.00129894890078177 0.00052331240809243 0.00115414305212128 0.0521436729796748 0.00516160127543429 0.0285277243260576 0 0.0015071397353062 0.00895319513669191 0 0.0207573820426772 0.0575051730357681 0.0290815594745375 0.0597256602685093 0.00223958871268527 0 0 0 0.00102123074160879 0 0 0 0 0 0 0 0 0 0 0 0 0 0 0 0 0 0 0 0 0 0 0 0.163155444479435 0 0 0 0 0 0 0.00243144922331008 0.00977598527427339 0 0.0778787843961897 0.0153345884071307 0 0.0011123514336383 0.000859064528024516 0.000826965353605298 0.000449252909704564 0 0 0.000231062390017698 0 0 0 0 0 0 0 0 0 0 0 0 0 0 0 0 0 0 0 0 0 0 0 0 0 0 0 0 0 0 0 0 0 0 0 0 0 0 0 0 0 0 0.000282068328180547 0 0 0 0 0 0 0.00513946827014388 0 0 0 0 0 0 0 0 0 0 0 0 0 0 0 0 0 0 0 0 0 0 0 0 0 0 0 0 0 0 0 0 0 0 0 0 0 0 0 0 0.00840584551469305 0 0 0 0 0.0150404579007577 0 0 0 0 0 0 0 0 0 0 0 0 0 0 0.000213095103991584 0 0 0 0 0 0 0 0 0 0 0 0 0 0 0 0 0 0 0 0 0 0 0 0 0 0 0 0 0 0 0 0 0 0 0 0 0 0 0 0 0 0 0 0 0 0 0 0 0 0 0 0 0 0 0 0 0 0 0 0
0 0 0 0.00120897879831024 0 0 0 0 0 0 0 0 0 0 0 0.0754764737886383 0 0 0 0.000613511628993256 0.00330372220267161 0 0 0 0 0 0 0 0 0 0 0 0 0 0 0.000761027576940757 0 0.00136154614883587 0 0 0 0 0 0 0 0 0 0 0 0 0 0 0.0486327394616825 0 0 0 0 0 0 0 0 0 0 0 0 0 0 0 0 0 0.111396867328357 0 0.0285802452751011 0 0 0.00480745730424528 0 0 0 0 0.0557162909190865 0.0125787179681927 0.00505387154592338 0.00567009592340995 0 0 0.000640560205265544 0 0.026645374876194 0 0.0048110900739086 0 0 0 0 0.0130490206769768 0.0125176386857867 0.17600498148624 0.00978157953029599 0.0461998736967157 0 0 0 0 0 0 0 0 0 0 0 0 0 0 0 0 0 0 0 0 0 0 0 0 0 0 0 0.0265210321162562 0 0 0 0 0 0 0.0592577797542976 0.0758938449475359 0.13943976378102 0 0.0524842465955683 0 0 0 0 0 0 0 0 0 0 0 0 0 0 0 0 0 0 0 0 0 0 0 0 0 0 0 0 0 0 0 0 0 0 0 0 0 0 0 0 0 0 0 0 0 0 0 0 0 0 0 0 0 0 0 0 0 0.00159166770354996 0 0 0 0 0 0 0 0 0 0 0 0 0 0 0 0 0 0 0 0 0 0 0 0 0 0 0 0 0 0 0 0 0 0 0 0 0 0 0 0 0 0 0 0 0 0 0 0 0 0 0 0 0 0 0 0 0 0 0 0 0 0 0 0 0 0 0 0 0 0 0 0 0 0 0 0 0 0 0 0 0 0 0 0 0 0 0 0 0 0 0 0 0 0 0 0 0 0 0 0 0 0 0 0 0 0 0 0 0 0 0 0 0 0 0 0 0 0 0 0 0
0 0 0 0.00109366261342011 0 0 0 0 0 0 0 0 0 0 0 0.0523187090000384 0 0 0 0.000731810847698044 0 0 0 0 0 0 0 0 0 0 0.027558269893367 0 0 0 0 0.00637570363679885 0 0.00116591133183004 0 0 0 0 0 0 0 0 0 0 0 0 0 0.00329445871870849 0.0314798990731356 0 0 0 0 0 0.000775454036058216 0 0 0 0 0 0 0 0 0 0 0 0.233096641380807 0 0.00501294516418363 0 0 0.014510667373803 0 0 0.00463772955005016 0 0.0264301170266219 0.0114121124535483 0.000840592175087106 0.00134615224165175 0.00133102693556577 0.0036729616201625 0 0.000545465622410983 0.0162779076864155 0.027180275252228 0.00937620182946327 0 0.00144540920126402 0.0148034490498551 0 0.0238890103126441 0.121041439598449 0.0114801515129906 0 0.0326340293865114 0 0 0.00111674045466892 0 0 0 0 0 0 0 0 0 0 0 0 0 0 0 0 0 0 0 0 0 0 0 0 0.112922569415924 0 0 0 0 0 0 0.0381375543075 0.0131377142959921 0.0497102598581144 0.0950244583458165 0 0 0 0.0010587611365601 0.000767130681275769 0.000606388243252989 0 0 0 0 0.000402088686998935 0 0 0 0 0 0.000364742933115233 0 0 0 0 0 0 0 0 0 0 0 0 0 0 0 0 0 0 0 0 0 0 0 0 0 0 0 0 0 0 0 0 0 0 0 0 0 0 0 0 0 0.000993427116012035 0 0 0 0 0 0 0 0 0 0 0 0 0 0 0 0 0 0 0 0 0 0 0 0 0 0 0 0 0 0 0 0 0 0 0 0 0 0 0 0 0 0 0 0 0 0 0 0 0 0 0 0 0 0 0 0 0 0 0 0 0 0 0 0 0 0 0 0 0 0 0 0 0 0 0 0 0 0 0 0 0 0 0 0 0 0 0 0 0 0 0 0 0 0 0 0 0 0 0 0 0 0 0 0 0 0 0 0 0 0 0 0 0 0 0 0 0 0 0 0 0
0 0 0 0 0 0 0 0.00797085990561774 0 0 0 0 0 0 0 0 0 0 0 0 0 0 0 0 0 0 0 0 0 0 0 0 0.0309354457844409 0.0348723149722441 0.00931218608124086 0 0 0 0 0 0 0 0 0 0 0 0.00819869324230131 0 0 0 0.10400151568269 0 0 0 0.0292578008819954 0.00102719865984521 0.00571225996827939 0.118623764136183 0.000772734368985111 0 0 0 0 0 0 0 0 0 0 0 0 0.00604087005442469 0 0 0 0 0.00135006388670369 0 0 0 0 0 0 0 0 0 0 0 0 0 0.00389356551786437 0 0 0 0 0 0 0 0 0 0 0.00255359836461914 0.00326690485378644 0 0 0 0 0 0 0 0 0 0 0 0 0 0 0 0 0 0 0 0 0 0 0 0 0 0 0 0 0.00916607366913946 0.00466577285704727 0.00227643186178707 0 0 0 0 0 0 0.0120496484033644 0 0.000360537939754845 0 0.00519183216043758 0.0579145275555771 0.00160650229347744 0.0473648173523186 0.0364371238855382 0.000707239558919999 0.105277332200843 0 0 0.0844286016676495 0.195904326332763 0.0375489645045059 0 0 0 0 0 0 0 0 0 0 0 0 0 0 0 0 0 0 0 0 0 0 0 0 0 0 0 0 0 0 0 0 0.000730753341321712 0.00151711875721716 0 0 0 0.0066353534752205 0 0 0 0 0 0 0 0 0 0 0 0 0.00363310646267035 0 0 0 0 0 0 0 0 0 0 0 0 0 0 0 0 0 0 0 0 0 0 0 0 0 0 0 0 0 0 0 0 0 0 0 0 0 0 0 0 0 0 0 0 0 0 0 0 0 0 0.00292194287102101 0 0 0.000383181484740817 0 0 0 0 0 0 0 0 0 0 0 0 0 0 0 0 0 0 0 0 0 0 0 0 0 0 0 0 0 0 0 0 0 0 0 0 0.00131550922426511 0 0.00594135434942821 0 0 0 0 0.000693500952623411 0 0.000918393062396626 0 0 0 0 0 0 0 0.00121968669283689 0.00187093044169077 0.0019332722727726 0.00159638800745024
0 0 0 0 0 0 0 0.0202478413601589 0 0 0 0 0.0133027367251344 0.000201906910647652 0 0.0012969117484047 0 0 0 0 0 0 0 0 0 0 0 0 0 0.000381040477026784 0.00327139010393447 0 0.0154713661414754 0 0.00598906202019048 0 0.00213267256731601 0.00058482219822311 0 0 0 0 0 0 0 0 0.0866433614672171 0 0 0 0.0169887840466714 0 0 0 0.0301380690860961 0.000275344102509989 0 0.00149336722928306 0.0894277789231659 0 0 0 0 0 0 0 0 0.00708996619669369 0.00703642987067578 0 0 0.000705426251548271 0 0.00198524612827849 0 0 0.00502117033718787 0 0 0 0.000839664336540457 0 0.000762071695052089 0 0.000961393430255036 0.00187453371696865 0.000389209600781609 0.00454812759379528 0.000453590874723277 0.00980614047138583 0.00157065513571796 0.00359568774090765 0.000946781550293765 0.000909890584009637 0.00390676566495434 0.000864385851954434 0.000812385797445679 0 0.0014072464093391 0 0.000972905890071438 0.000882470334605997 0.00673591649669912 0.00945531234541961 0.00499491777302798 0 0 0 0 0.00970981702498622 0 0 0.00602283057873484 0 0.00877074896989288 0.00380419477862534 0.000861096674642291 0 0.00424963042896757 0.00133032967036123 0 0 0 0 0 0 0 0.000326124493905374 0 0 0 0.0300034609607753 0.108450327599934 0.026363859265938 0 0 0.000960368705280168 0 0 0.0142365619400597 0 0.0229688440116314 0.0438470464361543 0.0119349146948781 0.00112851064762359 0.00112209242920875 0.103272361106796 0 0.0270558982707715 0.00191115500781794 0.0013519217791884 0 0 0.0141266731365635 0.140503496111143 0.0359036094305779 0 0 0 0 0 0 0 0 0 0 0 0 0 0 0 0 0 0 0 0 0 0 0 0 0 0 0 0 0 0 0 0 0.00231279793666314 0.0018739360918876 0 0 0 0 0 0 0 0 0 0 0 0 0 0 0 0 0.000410360650595566 0 0 0 0 0 0 0 0 0 0 0 0 0 0 0 0 0 0 0 0 0 0 0 0 0 0 0 0 0 0 0 0 0 0 0 0.000623282231477713 0 0 0 0 0 0 0 0 0 0 0 0 0 0 0.00378492937436671 0 0 0 0 0 0.00023433540639148 0 0 0 0 0 0 0 0 0 0 0 0 0 0 0 0 0 0 0 0 0 0 0 0 0 0 0 0 0 0 0 0 0 0 0 0.00121601210705496 0 0 0 0 0 0 0 0 0 0 0 0 0 0 0 0 0 0.00295372486131733
0 0 0 0 0 0 0 0 0 0 0 0 0.000757293045354933 0 0 0 0 0 0 0 0 0 0 0 0 0 0 0 0 0 0.00512221707541899 0 0.00178107573720321 0 0.00573443665652877 0 0 0 0 0 0 0 0 0 0 0 0.0116687195124971 0 0 0 0.0308925956558068 0 0 0 0.0180687030218149 0 0 0 0.00982641125785692 0 0 0 0 0 0 0 0 0 0 0 0.000741567756203939 0 0 0 0 0 0.00689704684555995 0 0 0 0.00171679354525261 0 0.00036870150911768 0 0.000503023562400855 0.00215709625911288 0.00206563305536347 0 0.00129575031935903 0.0255315275792232 0.00788685000356833 0.0396983776334211 0.0221535274337162 0 0.0308740438210595 0.00126738173415234 0.00448779140580746 0 0.000692743898294997 0 0.0153364351709037 0.0158213788287583 0.0835627510697539 0.150889898263457 0 0 0 0 0 0.000765182767097685 0 0 0 0 0.000944741818957639 0 0 0 0 0 0 0 0 0 0 0 0 0.00216782696556812 0 0 0 0 0 0 0 0 0.00149013038869473 0 0.000566529548716555 0 0.046146805482122 0 0.0286418154091515 0.0391067352614506 0 0.0118943586135323 0.00827312480747379 0.0221770375551074 0.06595012143662 0.11654798975051 0.0282403359129854 0.0489725895369205 0.00658823344733965 0 0.0255042175137453 0.0172990410479215 0 0 0 0 0 0 0 0 0 0 0 0.0122258289116614 0 0 0 0 0 0 0 0 0 0 0 0 0 0 0 0 0 0 0 0 0 0.00716222638188025 0 0 0 0 0 0 0 0 0 0 0 0 0 0 0 0 0 0 0 0 0 0 0 0 0 0 0 0 0 0 0 0 0 0 0 0 0 0 0 0 0 0 0 0 0 0 0 0 0 0 0 0 0 0 0 0 0 0 0 0 0 0 0 0 0 0 0 0 0 0 0 0.00221077400167183 0 0 0 0 0 0.00304624452978322 0 0 0 0 0 0 0.00365153939605486 0.00178083841865062 0.00084595943941524 0 0 0 0 0 0 0 0 0 0 0 0 0 0 0 0 0 0 0 0 0 0 0 0 0 0 0 0 0 0 0 0 0 0 0 0 0 0 0 0 0
0 0 0 0 0 0 0 0 0 0 0 0 0.00202810380581105 0 0 0 0 0 0 0 0 0 0 0 0 0 0 0 0 0 0.00369696667562427 0 0 0 0.00673225603651279 0 0 0.0015059629047843 0 0 0 0 0 0 0 0 0.0158243109931494 0 0 0 0.00884698044334261 0 0 0 0.00388127281021172 0 0 0.000879366139960347 0.125442344975827 0 0 0 0 0 0 0 0 0.00565613146757156 0.00184052398371962 0 0 0 0 0.00436202691421369 0 0 0.00323370093827938 0 0 0 0.00148311599132233 0 0 0 0 0.00165234383570675 0.000493448145744911 0.00472994265851929 0 0.0255411614275548 0.00988307146137986 0.00285668265368854 0.00644728958462677 0.00113320362744459 0 0.000777621349858016 0.00264885702785506 0 0 0 0.00597782053110583 0.000626325133364248 0.0207602015248922 0.00708489898117573 0 0 0 0 0 0.00395697172405387 0 0 0.00409324435947297 0 0.00178550328991869 0.00186716861143047 0.000505601850536395 0 0.00185479117413658 0 0 0 0 0 0 0 0 0.00157318875403563 0 0 0 0.00377861749811904 0.0448967542304285 0 0 0 0.00140738419774584 0 0.00040273632103312 0.000839674752047691 0.0864310361053123 0.0281013647699622 0 0.0996899553640077 0 0 0.244330522959365 0.0591290048049267 0.0764083222091164 0 0.0114122704684522 0 0 0 0.0111680012480564 0.0257166183684088 0 0 0 0 0 0 0 0 0 0 0 0.0022022793848652 0 0 0 0 0 0 0 0 0 0 0 0 0 0 0 0 0 0 0 0 0.00174198516120663 0.00199232434488173 0 0 0 0 0 0 0 0 0 0 0 0 0 0 0 0 0 0 0 0 0 0 0 0 0 0 0 0 0 0 0 0 0 0 0 0 0 0 0 0 0 0 0 0 0 0 0 0 0 0 0 0 0 0 0 0 0 0 0 0 0 0 0 0 0 0 0 0.00236393799102533 0 0 0 0 0 0 0 0 0 0 0 0 0 0 0 0 0.00164568864790838 0.00167025116504134 0 0 0 0 0 0 0 0 0 0 0 0 0 0 0 0 0 0 0 0 0 0 0 0.000914379324247785 0 0 0 0 0 0 0 0 0 0 0 0 0 0 0 0 0 0.0020944888970102
0 0 0 0 0 0 0 0 0 0 0 0 0 0 0 0 0 0 0 0 0 0 0 0 0 0 0 0 0 0 0.00192730411739326 0 0 0 0.00142321411284402 0 0 0.00199443318764673 0 0 0 0 0 0 0 0 0 0 0 0 0.0064199164737996 0 0 0 0.00353849474111219 0 0 0 0.0961429633690247 0 0 0 0 0 0 0 0 0 0 0 0 0 0 0.0110658416092782 0 0 0.00293743461054791 0 0 0 0.0109525495080884 0 0.000648665558019947 0 0.000675489683413408 0.0323201190022699 0.00145647764672858 0.028952353546969 0.015105318998049 0.159732588486087 0.0538880088597079 0.00617647764656043 0.0465978023746145 0.00544460925677641 0.0110707198589144 0.00109543353680899 0.00236978829381396 0 0 0 0.000848209122964241 0.00243888434377304 0.146917625160964 0.0698319900083122 0 0 0 0 0 0 0 0 0 0 0 0.000653177761078651 0 0 0.000413479500132357 0 0 0 0 0 0 0 0 0.00129853823512311 0 0 0 0 0.00219164757489108 0.00112742543813029 0 0 0.000683231685515567 0 0.000284481456718513 0 0.0210232782718033 0.0342870544390095 0.0890847050207459 0 0 0 0.0195282222000782 0.0172941170674831 0.0354539305129078 0.0218348336116094 0.00329775113520197 0.00697934770924881 0.00145642867962104 0 0.0180268299323972 0.00111488849994913 0 0 0 0 0 0 0 0 0 0 0 0 0 0 0 0 0 0 0 0 0 0 0 0 0 0 0 0 0 0 0 0 0.000524128199592696 0.000274892412373792 0 0 0 0 0 0 0 0 0 0 0 0 0 0 0 0 0 0 0 0 0 0 0 0 0 0 0 0 0 0 0 0 0 0 0 0 0 0 0 0 0 0 0 0 0 0 0 0 0 0 0 0 0 0 0 0 0 0 0 0 0 0 0 0 0 0 0 0.000599297315097033 0 0 0 0 0 0 0 0 0 0 0 0 0 0 0 0 0 0 0 0 0 0 0 0 0 0 0 0 0 0 0 0 0 0 0 0 0 0 0 0 0 0 0 0 0 0 0 0 0 0 0 0 0 0 0 0 0 0 0 0.000595600226809882
0 0 0 0 0 0 0 0 0 0 0 0 0 0 0 0 0 0 0 0 0 0 0 0 0 0 0 0 0 0 0 0 0.00632431578140864 0.0253900073924558 0 0 0 0 0 0 0 0 0 0 0 0 0 0 0 0 0.0012391700856378 0 0 0 0 0 0.000717060447385346 0.000735837081780797 0.00103033124406694 0 0 0 0 0 0 0 0 0 0 0 0 0.00415432689683706 0 0 0 0 0 0 0 0 0 0 0 0 0 0 0 0 0 0 0 0 0 0 0 0 0 0 0 0 0.0166336127301131 0.000665326220476672 0 0 0 0 0 0 0 0 0 0 0 0 0 0 0 0 0 0 0 0 0 0 0 0 0 0 0 0 0 0 0 0 0 0 0 0 0 0.00626819917130232 0.00115317988208481 0 0 0 0 0.00109600449807655 0.000611969423328589 0.0256309794597992 0.00224016687379127 0.00621567080703798 0.0772338288766686 0.00552332979263747 0 0.0469356780453304 0.0486242340448573 0.00616441815503382 0 0 0 0 0 0 0 0 0 0 0 0 0 0 0 0 0 0 0 0 0 0 0 0 0 0 0 0 0 0 0 0 0.0041457948487237 0 0 0 0 0 0.050398593070734 0 0 0 0 0 0 0 0 0 0 0 0 0 0 0 0 0 0 0.001716434131703 0.0255247307744227 0 0 0 0 0 0 0 0 0 0 0.00200771277693278 0 0 0 0 0 0 0 0 0 0 0 0 0 0 0 0 0 0 0 0 0 0 0 0 0 0 0 0 0 0 0 0 0 0 0 0 0 0 0 0 0 0 0 0 0 0 0 0 0 0 0 0 0 0 0 0 0 0 0 0 0 0 0 0 0 0 0 0 0 0 0 0.081045942832684 0 0.171142679020173 0 0 0 0.0505089680581142 0.0149609056300106 0.0146816327821074 0 0 0 0 0 0 0 0.0255476475805503 0 0.11744511242319 0.131753776417575 0.0245324227429686
0 0 0 0 0 0 0 0 0 0 0 0 0 0 0 0 0 0 0 0 0 0 0 0 0 0 0 0 0 0 0 0 0.027217878228919 0 0.00817683406491342 0 0 0 0 0 0 0 0 0 0 0 0 0 0 0 0.0702049509081229 0 0 0 0.0756485939173028 0.000404844832137659 0.00188409341321199 0.0731056191433532 0.00467704882709947 0 0 0 0 0 0 0 0 0 0 0 0 0.0131015044332398 0 0 0 0 0.0200666754027169 0 0 0 0 0 0 0 0 0 0 0 0 0 0 0 0.000369419263347275 0 0 0 0 0 0 0 0.0171615273801472 0 0.00113262619087977 0.00100492934945138 0.00100895178433672 0 0 0 0 0 0 0 0 0 0.000640891285578528 0 0 0 0 0 0 0 0 0 0 0 0 0 0 0 0 0 0 0 0 0 0 0 0 0.0569665939201809 0.000934180119101521 0.00492879224739109 0 0 0.000892941337882399 0 0.00573659975221992 0.00265255264736821 0.039316748332956 0.00897612455884105 0.166557883852756 0 0 0.0468280417727914 0.00223914739182572 0.000746879414191621 0 0 0 0 0 0 0 0 0 0 0 0.00656374833403133 0 0 0 0 0 0 0 0 0 0 0 0 0 0 0 0 0 0 0 0 0.000590638576503751 0.0181427626448119 0 0 0 0 0 0 0 0 0 0 0 0 0 0 0 0 0.00307111185895045 0 0 0 0 0 0 0 0 0.0192880860944811 0 0 0 0 0 0 0 0 0.00661702770795099 0.013115867057369 0 0 0 0 0 0 0 0 0 0 0 0 0 0 0 0 0 0 0 0 0 0 0 0 0 0 0 0 0 0 0 0.0239550436243845 0 0 0.000379393458129474 0.000254915841910264 0 0.00468361973119581 0 0 0 0.00151512090807077 0 0 0 0.00496407135122901 0.00214157487718796 0 0 0.00145907206753193 0 0 0 0 0 0 0 0 0 0 0 0 0 0 0 0 0 0 0 0 0 0 0 0.0920932482253257 0 0 0 0 0 0.00359476067611944 0.00525633268618993 0.00087770876689499 0 0.00106710545349579 0 0 0 0.0186575161393316 0.0596949920515965 0.00128066458839454 0.000705299795175705 0.0574474437114737
0 0 0 0 0 0 0 0 0 0 0 0 0.0143423575677891 0 0 0.000367824353031941 0 0 0 0 0 0 0 0 0 0 0 0 0 0 0.000967094455474545 0 0.00664092393254998 0 0.050445248513629 0 0 0 0 0 0 0 0 0 0 0 0.0121756929391075 0 0 0 0.0122903110963608 0 0 0 0.00652608625678716 0 0 0.00257956069685738 0.112730567708514 0 0 0 0 0 0 0 0 0.00366565658624729 0.000737735857930858 0 0 0.000862772457775201 0 0.000646498601318565 0 0 0.00307163136048843 0 0 0 0 0 0.000208393296009449 0 0.000320308214236746 0.000641710863668099 0 0.00202965628196279 0 0.00154663270717083 0 0 0 0 0 0 0 0 0.00059950718826839 0 0.0396295284043899 0.00150125180100427 0.0005626738585052 0.000847126773430024 0.00308961329488145 0 0 0 0 0.00383455510181107 0 0 0.00237212476357394 0 0.00626488364504507 0.00648969937817467 0.00227197913438059 0 0.00946379832260665 0 0 0 0 0 0 0 0 0 0 0 0 0.00126558007935421 0.0247804783434016 0 0 0 0.000192017977427601 0 0 0.00182695876770715 0.0994032892163538 0.00396354434025644 0.119306745387491 0.0106708308899913 0.000576441150273938 0.00663237708834866 0 0.0739316009947141 0.0935015766356932 0.000941081608130207 0.0742871166699522 0.00433511339011338 0 0.00440296317432909 0.0330446329898286 0.0867792857626566 0 0 0 0 0 0 0 0 0 0 0 0.0110970595506889 0 0 0 0 0 0 0 0 0 0 0 0 0 0 0 0 0 0 0 0 0.00223316179860878 0.00563495254223983 0 0 0 0 0 0 0 0 0 0 0 0 0 0 0 0 0.000453733442288835 0 0 0 0 0 0 0 0 0 0 0 0 0 0 0 0 0 0.000533861695977245 0.00138224520034108 0 0 0 0 0 0 0 0 0 0 0 0 0 0 0 0 0.000278978122077166 0 0 0 0 0 0 0 0 0 0 0 0 0 0 0.003862221262435 0 0 0 0.00155687135235173 0 0 0 0.00201458806844606 0 0 0 0 0 0 0 0 0.00172442032368999 0.00112206944817624 0 0 0 0 0 0 0 0 0 0 0 0 0 0 0 0 0 0 0 0 0 0.000996700119258622 0 0.00771402333481956 0 0 0 0 0 0.00175738179914911 0.00175442647863393 0 0 0 0 0 0 0 0 0.000308136974859482 0 0.00601012860695405
0 0 0 0 0 0 0 0 0 0 0 0 0 0 0 0 0 0 0 0 0 0 0 0 0 0 0 0 0 0 0 0 0.00866211230422657 0.0036656676413071 0.00377851953930812 0 0 0 0 0 0 0 0 0 0 0 0 0 0 0 0.0304631742622854 0 0 0 0.00653663725470054 0 0.0017973350365188 0.0189615250009816 0.0257128564206266 0 0 0 0 0 0 0 0 0 0 0 0 0.00304671606013731 0 0.00106944928212871 0 0 0 0 0 0 0 0 0 0 0 0 0 0.00123009749580245 0 0.00357458237540877 0.000942012413583773 0.000871820368825024 0.00105204199557538 0 0.00459819966902865 0 0 0 0 0 0.00210932834361234 0 0.00493366558415062 0.00601115236649057 0 0 0 0 0 0 0 0 0 0 0 0 0 0 0 0 0 0 0 0 0 0 0 0 0 0 0 0 0 0 0 0 0 0 0 0.0642598111571084 0 0.0126751719256726 0.0344448284001217 0.0112737942806475 0.0288022646934843 0.00365859936741788 0.0881995344848243 0 0.0907325559159122 0 0.0565801495864911 0 0 0.0209143262744023 0.299904236968931 0.141609486664532 0 0 0 0 0 0 0 0 0 0 0 0 0 0 0 0 0 0 0 0 0 0 0 0 0 0 0 0 0 0 0 0 0 0.00133915981418264 0 0 0 0.00128641207501275 0 0 0 0 0 0 0 0 0 0 0 0 0.000948228333053698 0 0 0 0 0 0 0 0 0.00067822995037969 0 0 0 0 0 0 0 0 0 0.0011140937450855 0 0 0 0 0 0 0 0 0 0 0 0 0 0 0 0 0 0 0 0 0 0 0 0 0 0 0 0 0 0 0 0 0 0 0.000523001264553353 0 0 0 0 0 0 0 0 0 0 0 0 0 0 0 0 0 0 0 0 0 0 0 0 0 0 0 0 0 0 0 0 0 0 0 0 0.00123813651470655 0 0.00436764544250859 0 0 0 0.00103839736530448 0 0.000967194119379488 0 0 0 0 0 0 0 0 0 0 0.00239699136233917 0.00203085687925129
0 0 0 0 0 0 0 0 0 0 0 0 0.000584011099303321 0 0 0 0 0 0 0 0 0 0 0 0 0 0 0 0 0 0.00030111160537889 0 0.0134249077415914 0.00245388068257445 0.0578588846137926 0 0 0 0 0 0 0 0 0 0 0 0.00276905067634796 0 0 0 0.0572513399308508 0 0 0 0.0160656459211597 0.00024552237123427 0.0019018554217564 0.0189271588971282 0.0137129294790065 0 0 0 0 0 0 0 0 0 0 0 0 0.00597008805161209 0 0 0 0 0.00701635816981057 0 0 0 0.000235287099434858 0 0 0 0 0.000202549134307416 0.000607351449201914 0.00115514250130812 0 0.0119988892356976 0.00479394377344922 0.00467747664800648 0.00635423254230567 0 0 0 0.000483661315268306 0 0 0 0.0663169078395964 0 0.0202044212822403 0.00597843674745363 0.00489237485177169 0 0 0 0 0 0 0 0 0 0.00603834071626981 0.00064675612954099 0 0 0.00143526273028347 0 0 0 0 0 0 0 0 0.000276265611782136 0 0 0 0 0 0 0 0 0 0 8.94095979949457e-05 0.0359430604602618 0.022589268855049 0.0274064833383676 0.0323632036161971 0.016804418418142 0.00183032913030542 0.0394290053257085 0.0811040426411842 0.0659706147692556 0 0.00327491919976745 0.12042995545445 0.00292637309163366 0 0.0238588584486583 0.0765180009248124 0.0100659815602019 0 0 0 0 0 0 0 0 0 0 0 0.023338281265945 0 0 0 0 0 0 0 0 0 0 0 0 0 0 0 0 0 0 0 0 0 0.0181629332468724 0 0 0 0 0 0 0 0 0 0 0 0 0 0 0 0 0.00194214047322329 0 0 0 0 0 0 0 0 0.000831599925133284 0 0 0 0 0 0 0 0 0.00297428897410247 0.00457739157833604 0 0 0 0 0 0 0 0 0 0 0 0 0 0 0 0 0 0 0 0 0 0 0 0 0 0 0 0 0 0 0 0 0 0 0 0.00126401670296722 0 0.00083693953429666 0 0 0 0.0018344722199866 0 0 0 0.000730704642966937 0.00551992993170567 0 0.00553183752614694 0.00726577761993071 0.000387011220201949 0 0 0 0 0 0 0 0 0 0 0 0 0 0 0 0 0 0 0 0 0.00174952697701144 0 0.0121235494692145 0 0 0 0 0.000635585620529288 0.00155105505702923 0.000333561969838526 0 0 0 0 0 0 0 0.0022923557683066 0 0.00162032304104704 0.00911274813375273
0 0 0 0 0 0 0 0 0 0 0 0 0 0 0 0 0 0 0 0 0 0 0 0 0 0 0 0 0 0 0 0 0.00194459505220399 0 0.00128317231578265 0 0 0 0 0 0 0 0 0 0 0 0.00730784560529094 0 0 0 0.0118115851774394 0 0 0 0.0416704179151172 0 0 0 0.00241572725432813 0 0 0 0 0 0 0 0 0 0 0 0 0 0 0 0 0 0.0126253193515048 0 0 0 0 0 0 0 0 0 0.000716211784032697 0 0 0 0.00803204521190882 0.0470653561581827 0.037635545972459 0 0.0543116505462419 0 0.00199209325856158 0 0 0 0.0175892739510961 0.0243492643106696 0.0667123303767105 0.13076398978946 0 0 0 0 0 0 0 0 0 0 0 0 0 0 0 0 0 0 0 0 0 0 0 0 0 0 0 0 0 0 0 0 0 0 0 0.00231852744970585 0.00530286856485844 0.160959729431073 0 0.0343940816103977 0.0168776337922349 0.0299158834361768 0.00271284878828293 0 0.0108836689302162 0 0.134229268617078 0.0962097830869778 0.0127035120479594 0 0 0 0 0 0 0 0 0 0 0 0 0 0 0.00656187014067692 0 0 0 0 0 0 0 0 0 0 0 0 0 0 0 0 0 0 0 0 0 0.00668251545899003 0 0 0 0 0 0 0 0 0 0 0 0 0 0 0 0 0 0 0 0 0 0 0 0 0 0 0 0 0 0 0 0 0 0 0 0 0 0 0 0 0 0 0 0 0 0 0 0 0 0 0 0 0 0 0 0 0 0 0 0 0 0 0 0 0 0 0 0 0 0 0 0.00281058757344697 0 0 0 0 0 0 0 0 0 0 0 0 0 0 0 0 0 0 0 0 0 0 0 0 0 0 0 0 0 0 0 0 0 0 0 0.00103244378103458 0 0.00516701928959707 0 0 0 0 0 0.00301133397030312 0 0 0 0 0 0 0 0 0 0 0 0
0 0 0 0 0 0 0 0 0 0 0 0 0.000477731775826582 0 0 0 0 0 0 0 0 0 0 0 0 0 0 0 0 0 0 0 0.0391953150013402 0.00498987592929445 0.0362016826839942 0 0 0 0 0 0 0 0 0 0 0 0.00175316006788948 0 0 0 0.0225929306190481 0 0 0 0.0602486252331828 0.000790641911699004 0.0022900983761654 0.0443655061374809 0.00729225746794019 0 0 0 0 0 0 0 0 0 0 0 0 0.0267685652316739 0 0.000102735942425278 0 0 0.0154483651994951 0 0 0 0 0 0 0 0 0 0 0.000748749251801221 0 0.000106118788064292 0 0.00123066231541495 0.000282390530790399 0 0.00475613728149997 0 0 0 0 0 0.0422109847183037 0.00286218395970091 0.000761788973986087 0.00258269886693709 0.00305179848479087 0 0 0 0 0 0 0 0 0 0.00315505133263833 0.000495945699429617 0.00036713311606614 0 0.00122941544559385 0 0 0 0 0 0 0 0 0 0 0 0 0 0 0 0 0 0 0 0 0.0414309787862796 0.000450309531588352 0.00468195170354157 0.00192842279351817 0.000623585967981725 0.0251753631874193 0.0666381269036365 0.025707297798019 0.0164123524833614 0.0480456290450848 0.0161135729204181 0 0.0204559658476465 0.000117419616366875 0.0862505472865223 0.0197171704445309 0.00758478785249934 0 0 0 0 0 0 0 0 0 0 0 0.0128612342149456 0 0 0 0 0 0 0 0 0 0 0 0 0 0 0 0 0 0 0 0 0.000943883589508053 0.0107207494977323 0 0.000189149981410177 0 0.001499622315904 0.00310573401197923 0 0 0 0 0 0 0 0 0 0 0 0.00398218197528907 0 0 0 0 0 0 0.000591669554415651 0.00160852772397639 0 0 0 0 0 0 0 0 0 0.00196211446156953 0.00257079984080012 0 0 0 0 0 0 0 0 0 0.000990513192245154 0 0 0 0 0 0 0 0 0 0 9.96811387826085e-05 0.000127306369463957 0 0 0 0 0 7.68361706254894e-05 0 0.000181646220065715 0.000213222122170024 0.000937666846936042 0.000494832561177615 0.00168447900275534 0.000234630823571986 0.000435820087141983 0 0.00109401870099218 0 0.000201907943816789 0 0.000653478509804729 0 0 0 0.000300918930419468 0.0026717400105885 0 0.0021170023386759 0.00336728169932524 0 0 0 0 0 0 0 0 0 0 0 0 0 0 0 0 0 0 0 0 0 0.0141728752027154 0.00203659544428242 0.0822058676601666 0.000299119158721123 0.000689144028655872 0 0.0020562804988653 0.000155790015303117 0.0141268178736145 0.00513796512372308 0 0 0.000450607513976627 0 0.00533705703134731 0.00215111345094993 0.00596134458016047 0.0532281285205513 0.0310338612586477 0.00616766161155446 0.0111790886797887
0 0 0 0 0 0 0 0 0 0 0 0 0 0 0 0 0 0 0 0 0 0 0 0 0 0 0 0 0 0 0 0 0.0163393888968336 0 0.0122378033321259 0 0 0 0 0 0 0 0 0 0 0 0.0163501053467877 0 0 0 0.0192010206744117 0 0 0 0.0941484937013979 0 0 0 0.00232682517062645 0 0 0 0 0 0 0 0 0 0 0 0 0 0 0 0 0 0.0633546395916877 0 0 0 0 0 0 0 0 0 0 0 0 0 0 0.0119969410360544 0.00388845760446462 0 0.0506321160806523 0 0 0 0 0 0.0506025082419283 0.0738360694825147 0.0159365200834445 0.0377732445005113 0 0 0 0 0 0 0 0 0 0 0 0 0 0 0 0 0 0 0 0 0 0 0 0 0 0 0 0 0 0 0 0 0 0 0 0 0 0.0770159164737187 0 0.0125188270192629 0.0170780980228906 0 0.0142302894990958 0 0.0110743794642318 0.109555505764782 0.194039585228402 0 0.0112780186631993 0.0094200188568614 0.0294019807893329 0 0 0 0 0 0 0 0 0 0 0 0 0.0146043022552528 0 0 0 0 0 0 0 0 0 0 0 0 0 0 0 0 0 0 0 0 0 0.012736043096939 0 0 0 0 0 0 0 0 0 0 0 0 0 0 0 0 0 0 0 0 0 0 0 0 0 0 0 0 0 0 0 0 0 0 0 0 0 0 0 0 0 0 0 0 0 0 0 0 0 0 0 0 0 0 0 0 0 0 0 0 0 0 0 0 0 0 0 0 0 0 0 0.00255020228338109 0 0 0 0 0 0.00288748903308246 0 0 0 0 0 0 0.00465817265213967 0 0.00417759607344979 0 0 0 0 0 0 0 0 0 0 0 0 0 0 0 0 0 0 0 0 0 0 0 0 0 0 0 0 0 0 0 0 0 0 0 0 0 0 0 0.00414944108053711 0
0 0 0 0 0 0 0 0 0 0 0 0 0.00341873605577069 0 0 0 0 0 0 0 0 0 0 0 0 0 0.0149147306999654 0 0 0 0 0 0 0 0 0 0 0 0 0 0 0 0 0 0 0 0 0 0 0 0 0 0 0 0.0101399612006418 0.00384000211003628 0 0 0 0 0 0 0 0 0 0 0 0 0.00575545992368875 0 0 0 0 0 0 0 0.0059247119071466 0 0 0 0 0 0 0 0 0 0 0 0 0 0 0.0519640135921289 0.0601019362222042 0 0.212514782807192 0 0 0 0 0 0 0.0713935144775111 0.0894907414165427 0.098476852431917 0 0.0115643935662497 0 0 0 0 0 0 0 0 0 0 0 0 0 0 0 0.00443491465970888 0 0.0118364919409072 0 0 0 0 0 0 0 0 0 0 0 0 0 0 0 0 0 0.0895415987637711 0 0.0225770124058044 0 0 0 0 0 0.12501646728563 0.00962585800247476 0.0974678205307089 0 0 0 0 0 0 0 0 0 0 0 0 0 0 0 0 0 0 0 0 0 0 0 0 0 0 0 0 0 0 0 0 0 0 0 0 0 0 0 0 0 0 0 0 0 0 0 0 0 0 0 0 0 0 0 0 0 0 0 0 0 0 0 0 0 0 0 0 0 0 0 0 0 0 0 0 0 0 0 0 0 0 0 0 0 0 0 0 0 0 0 0 0 0 0 0 0 0 0 0 0 0 0 0 0 0 0 0 0 0 0 0 0 0 0 0 0 0 0 0 0 0 0 0 0 0 0 0 0 0 0 0 0 0 0 0 0 0 0 0 0 0 0 0 0 0 0 0 0 0 0 0 0 0 0 0 0 0 0 0 0 0 0 0 0 0
0 0 0 0 0 0 0 0.00123483487724497 0 0 0 0 0 0 0 0 0 0 0 0 0 0 0 0 0 0 0 0 0 0 0 0 0.108923982115979 0.0391342816687533 0.0225834390781072 0 0 0 0 0 0 0 0 0 0 0 0.00110429388885588 0 0 0 0.000458189842877106 0 0 0 0.0541579027823703 0.00217557371320261 0.0107526960710956 0.0207995116247259 0.000435674929864586 0 0 0 0 0 0 0 0 0 0 0 0 0.0503865400387022 0 0 0 0 0.0155633903268245 0 0 0 0 0 0 0 0 0 0 0 0 0 0.000709852202905993 0 0 0 0 0 0 0 0 0 0.0314562755427615 0.00127100904962431 0.000580788166013994 0 0.00151034294491016 0 0 0 0 0 0 0 0 0 0.000202175527678107 0 0 0 0 0 0 0 0 0 0 0 0 0 0 0 0 0.000624295216411117 0.00141661918442978 0.000694127474171205 0 0 0 0 0 0.0576067477081558 0.00815817298924463 0 0 0 0.0265255692889425 0.0324830665737893 0.00264168735700635 0.0105182638671787 0.0165029831787074 0 0.149539284311773 0.0017217689151425 0 0 0.0808409416993071 0.0205611279422295 0 0 0 0 0 0 0 0 0 0 0 0 0 0 0 0 0 0 0 0 0 0 0 0 0 0 0 0 0 0 0 0 0.00154604160053412 0.00582000406130886 0 0 0 0.00754741839861942 0 0 0 0 0 0 0 0 0 0 0 0 0.00626077269932609 0 0 0 0 0 0 0 0 0 0 0 0 0 0 0 0 0 0 0 0 0 0 0 0 0 0 0 0 0.0015457796027514 0 0 0 0 0 0 0 0 0 0 0.000165966812951333 0.000209901302676375 0 0 0 0 0 0.000126873187652815 0 0.00030158951537887 0.000353176220641191 0.00144938379192106 0.000832973889857189 0.00270837209782363 0.000610845115947064 0 0 0.000904278633481348 0 0 0 0 0 0 0 0 0 0 0 0 0 0 0 0 0 0 0 0 0 0 0 0 0 0 0 0 0 0 0 0 0 0 0.00317357803019673 0.0529629944521125 0.00145973025395828 0.00207252416239904 0 0.000240036182595838 0.00295669616887242 0 0.000775889630910083 0 0 0 0 0.0105468937321977 0.00334339984472639 0 0.0651505356253725 0.0365792994149654 0.0123607187967935 0.004718916675043
0 0 0 0 0 0 0 0.00764333081615217 0 0 0 0 0 0 0 0.000326052533332135 0 0 0 0 0 0 0 0 0 0 0 0 0 0 0.000253437409702789 0 0.0599434466728489 0.0210521465703715 0.0157685056161857 0 0 0 0 0 0 0 0 0 0 0 0.00295045067313656 0 0 0 0.0467069406406378 0 0 0 0.0509232034194168 0.00120299402039844 0.00734331532211649 0.0398586815818835 0.010405545462715 0 0 0 0 0 0 0 0 0 0 0 0 0.0086430268144675 0 0.000678581486023858 0 0 0.0013028775187356 0 0 0 0.000167572480847289 0 7.67593193653154e-05 0 0 0.000327518459354799 0.000240554334487622 0.00370050945481135 0.000209161508300812 0.00682501057812678 0.00225053059216771 0.000811199091005689 0.00251732873629477 0 0.000421856465364735 0 0.000306321349194104 0 0.000156083627339322 0 0 0 0.00767990490776822 0.00113371164226031 0 0 0 0 0 0 0 0 0 0 0 0 0 0 0 0 0 0 0 0 0 0 0 0.000217006486990728 0 0 0 0.00581188752280487 0.0221000347516293 0.00576159043112036 0 0 0 0 4.88264595729138e-05 0.116337854828799 0.0706209260493959 0.00638051563172694 0.00284768767963725 0.00514380527279754 0.0239170523589885 0.001351845223642 0.0172556197192287 0.131273192705706 0.0460648515160214 0 0.0297530363521983 0.00467727542019966 0 0.0703598050952089 0 0.118485785410039 0 0 0 0 0 0 0 0 0 0 0 0 0 0 0 0 0 0 0 0 0 0 0 0 0 0 0 0 0 0 0 0 0 0.00073545284736125 0 0 0 0.00696090300783568 0 0 0 0 0 0 0 0 0 0 0 0 0.00545836092837499 0 0 0 0 0 0 0 0 0 0 0 0 0 0 0 0 0 0 0 0 0 0 0 0 0 0 0 0 0 0 0 0 0 0 0 0 0 0 0 0 0 0 0 0 0 0 0 0 0 0 0 0 0 0.00067970151267638 0 0 0.000238325306093923 0 0 0 0 0 0 0 0 0 0 0 0 0 0 0 0 0 0 0 0 0 0 0 0 0 0 0 0 0 0 0 0 0 0 0 0.000419954276211817 0 0 0 0.000492870865500168 0.000839908552423635 0 0 0 0 0 0 0 0 0 0 0 0.00393936468300082 0
0 0 0 0 0 0 0 0 0 0 0 0 0 0 0 0.000452959090523257 0 0 0 0 0 0 0 0 0 0 0 0 0 0 0 0 0.035145865493732 0.00386252955417593 0.00524826162387784 0 0.000829803526792809 0 0 0 0 0 0 0 0 0 0.000981961841674939 0 0 0 0.0351968765037425 0 0 0 0.0125773282152832 0 0.00267414472577272 0.0158751454153112 0.0707500784514772 0 0 0 0 0 0 0 0 0 0 0 0 0.004428287539446 0 0.00490328595108498 0 0 0.00101928661529338 0 0 0 0 0 0 0 0 0 0 0.00170854382675527 0 0.00119987979093818 0 0 0 0 0.00473183046163736 0 0 0 0 0 0 0 0 0.0048358267355195 0 0 0 0 0 0 0 0 0 0 0 0 0 0 0 0 0 0 0 0 0 0 0 0 0 0 0 0 0.00329806794281283 0.00220776436424221 0 0 0 0 0 0.0550507699186532 0.0445525735756761 0.010684500172276 0.0161889682144414 0.000785389338170646 0.00748575104860954 0.00111322560334715 0.111875272880939 0.153029162976759 0.0149606546765826 0 0.0282565117908565 0 0 0.0441802945731859 0.292519390307676 0 0 0 0 0 0 0 0 0 0 0 0 0 0 0 0 0 0 0 0 0 0 0 0 0 0 0 0 0 0 0 0 0 0 0 0 0 0 0.00206370398477411 0 0 0 0 0 0 0 0 0 0 0 0 0.00160011548005389 0 0 0 0 0 0 0 0 0 0 0 0 0 0 0 0 0 0 0 0 0 0 0 0 0 0 0 0 0 0 0 0 0 0 0 0 0 0 0 0 0 0 0 0 0 0 0 0 0 0 0 0 0 0.000460408414837683 0 0 0 0 0 0 0 0 0 0 0 0 0 0 0 0 0 0 0 0 0 0 0 0 0 0 0 0 0 0 0 0 0 0 0 0 0 0 0.000567181662896468 0 0 0 0 0 0 0 0 0 0 0 0 0 0 0 0 0.0026983977101709 0
0 0 0 0 0 0 0 0 0 0 0 0 0 0 0 0 0 0 0 0 0 0 0 0 0 0 0 0 0 0 0 0 0 0 0 0 0 0 0 0 0 0 0 0 0 0 0 0 0 0 0 0 0 0 0 0 0 0 0 0 0 0 0 0 0 0 0 0 0 0 0 0 0 0 0 0 0 0 0 0 0 0 0 0 0 0 0 0 0 0 0 0 0 0 0 0 0 0 0 0 0 0 0 0 0 0 0 0 0 0 0 0 0 0 0 0 0 0 0 0 0 0 0 0 0 0 0 0 0 0 0 0 0 0 0 0 0 0 0 0 0 0 0 0 0 0 0 0 0 0 0 0 0 0 0 0 0 0.144062253209983 0 0 0 0 0.297702216637095 0.105213809332655 0 0 0 0 0 0 0 0 0 0 0 0 0 0.105013172359718 0 0.0656888579222422 0 0 0 0 0 0 0 0 0 0 0 0 0 0 0 0 0 0 0 0 0 0 0 0 0 0 0 0 0 0 0 0 0 0 0 0 0 0 0.191955140546476 0 0 0 0 0 0 0 0 0 0.0552887392770165 0 0 0 0 0.035075810714814 0 0 0 0 0 0 0 0 0 0 0 0 0 0 0 0 0 0 0 0 0 0 0 0 0 0 0 0 0 0 0 0 0 0 0 0 0 0 0 0 0 0 0 0 0 0 0 0 0 0 0 0 0 0 0 0 0 0 0 0 0 0 0 0 0 0 0 0 0 0 0 0 0 0 0 0 0 0 0 0 0 0 0 0
0 0 0 0 0 0 0 0 0 0 0 0 0 0 0 0 0 0 0 0 0 0 0 0 0 0 0 0 0 0 0 0 0 0 0 0 0 0 0 0 0 0 0 0 0 0 0 0 0 0 0 0 0 0 0 0 0 0 0 0 0 0 0 0 0 0 0 0 0 0 0 0 0 0 0 0 0 0 0 0 0 0 0 0 0 0 0 0 0 0 0 0 0 0 0 0 0 0 0 0 0 0 0 0 0 0 0 0 0 0 0 0 0 0 0 0 0 0 0 0 0 0 0 0 0 0 0 0 0 0 0 0 0 0 0 0 0 0 0 0 0 0 0 0 0 0 0 0 0 0 0 0 0 0 0 0 0.496035952183459 0 0 0 0 0 0.183775479363794 0 0 0 0 0 0 0 0 0 0 0 0 0 0.12825907753632 0 0 0 0 0 0 0 0 0 0 0 0 0 0 0 0 0 0 0 0 0 0 0 0 0 0 0 0 0 0 0 0 0 0 0 0 0 0 0 0 0 0.13879256647947 0 0 0 0 0 0 0 0 0 0 0 0 0 0 0.0531369244369564 0 0 0 0 0 0 0 0 0 0 0 0 0 0 0 0 0 0 0 0 0 0 0 0 0 0 0 0 0 0 0 0 0 0 0 0 0 0 0 0 0 0 0 0 0 0 0 0 0 0 0 0 0 0 0 0 0 0 0 0 0 0 0 0 0 0 0 0 0 0 0 0 0 0 0 0 0 0 0 0 0 0 0 0
0 0 0 0 0 0 0 0 0 0 0 0 0 0 0 0 0 0 0 0 0 0 0 0 0 0 0 0 0 0 0 0 0 0 0 0 0 0 0 0 0 0 0 0 0 0 0 0 0 0 0 0 0 0 0 0 0 0 0 0 0 0 0 0 0 0 0 0 0 0 0 0 0 0 0 0 0 0 0 0 0 0 0 0 0 0 0 0 0 0 0 0 0 0 0 0 0 0 0 0 0 0 0 0 0 0 0 0 0 0 0 0 0 0 0 0 0 0 0 0 0 0 0 0 0 0 0 0 0 0 0 0 0 0 0 0 0 0 0 0 0 0 0 0 0 0 0 0 0 0 0 0 0 0 0 0 0 0 0 0 0 0 0.0178485552710514 0 0.0971774040665107 0.0404802311930759 0.0502669278037318 0 0 0 0 0 0 0 0 0 0 0 0 0 0 0 0 0 0 0 0 0 0 0 0 0 0.0209620029600944 0 0 0 0 0.0810314314619966 0 0 0 0 0 0 0 0.0853183299885406 0 0 0 0 0 0 0 0 0 0 0 0 0 0 0 0 0 0 0 0 0 0 0 0 0 0 0 0 0 0 0 0 0 0 0 0 0 0.0394446292259842 0.0590887836564561 0 0 0 0 0.0706566648670837 0.0111521145474368 0.141872386760077 0.0931737981558499 0.00660532863695263 0 0 0 0 0 0 0 0 0 0 0 0 0 0 0 0 0 0 0 0 0 0 0 0 0 0 0 0 0 0 0 0 0 0.0318987001566654 0 0 0 0 0 0 0 0.153022711248493 0 0 0 0 0 0 0 0 0 0 0 0 0 0 0 0 0 0 0 0 0 0
0 0 0 0 0 0 0 0 0 0 0 0 0 0 0 0 0 0 0 0 0 0 0 0 0 0 0 0 0 0 0 0 0 0 0 0 0 0 0 0 0 0 0 0 0 0 0 0 0 0 0 0 0 0 0 0 0 0 0 0 0 0 0 0 0 0 0 0 0 0 0 0 0 0 0 0 0 0 0 0 0 0 0 0 0 0 0 0 0 0 0 0 0 0 0 0 0 0 0 0 0 0 0 0 0 0 0 0 0 0 0 0 0 0 0 0 0 0 0 0 0 0 0 0 0 0 0 0 0 0 0 0 0 0 0 0 0 0 0 0 0 0 0 0 0 0 0 0 0 0 0 0 0 0 0 0 0 0 0 0 0.014685775606042 0.00793333674247253 0 0 0 0 0 0 0 0 0 0 0 0 0 0.0538607420167562 0.087448637115538 0 0 0 0 0 0 0 0 0 0 0 0 0 0 0.0555038085714339 0.00112711576726693 0 0 0 0 0 0 0 0 0 0 0 0 0 0 0 0 0 0.100820696194173 0 0 0 0 0.0383240301828373 0.0190252523252154 0 0 0.0336927521648738 0 0.0187564490862826 0 0 0.00386625840257808 0 0 0 0 0 0 0 0 0 0 0 0 0 0 0 0 0 0 0.00125451484402787 0 0 0 0 0 0 0.00161298472682371 0 0 0 0 0 0 0 0 0 0 0 0 0 0 0 0 0 0 0 0 0.0299287915281849 0.037351734368172 0.0268174961667422 0.0373434238440959 0.0658332746709045 0.0353739888208715 0.0164819210933741 0.0135743883189252 0 0 0 0 0 0 0.181212361802964 0.0447198809232829 0 0.0415751712682278 0.0189543671881335 0 0 0 0 0 0 0 0 0 0 0 0 0 0 0 0 0 0 0.00959638326490429 0 0 0 0.00332446299489651 0 0 0 0 0
0 0 0 0 0 0 0 0 0 0 0 0 0 0 0 0 0 0 0 0 0 0 0 0 0 0 0 0 0 0 0 0 0 0 0 0 0 0 0 0 0 0 0 0 0 0 0 0 0 0 0 0 0 0 0 0 0 0 0 0 0 0 0 0 0 0 0 0 0 0 0 0 0 0 0 0 0 0 0 0 0 0 0 0 0 0 0 0 0 0 0 0 0 0 0 0 0 0 0 0 0 0 0 0 0 0 0 0 0 0 0 0 0 0 0 0 0 0 0 0 0 0 0 0 0 0 0 0 0 0 0 0 0 0 0 0 0 0 0 0 0 0 0 0 0 0 0 0 0 0 0 0 0 0 0 0 0 0 0 0.111829279283557 0 0 0 0 0 0 0.0124778928975828 0 0 0 0 0 0 0 0 0 0 0 0 0 0 0 0 0 0 0 0 0 0 0 0 0 0.150746691292324 0 0 0 0 0.0676363185812067 0 0 0 0 0 0 0 0 0 0 0 0 0.0831726395348145 0 0 0 0 0.0440704321596616 0 0 0 0 0 0 0 0 0 0 0 0 0 0 0 0 0 0 0 0 0 0 0 0 0 0 0 0.0559891627047883 0.0154102891249103 0 0 0 0 0.0299432801676339 0.175736793959912 0 0 0 0.0301524562473399 0 0 0 0 0 0 0 0 0 0 0 0 0 0 0 0 0.0477920208810927 0.0317008687557511 0 0.0190929443405908 0 0 0 0 0 0 0 0 0 0 0 0 0.0858964230856714 0.0212871155067483 0 0 0 0 0 0 0.0170653914764152 0 0 0 0 0 0 0 0 0 0 0 0 0 0 0 0 0 0 0 0 0 0
0 0 0 0 0 0 0 0 0 0 0 0 0 0 0 0 0 0 0 0 0 0 0 0 0 0 0 0 0 0 0 0 0 0 0 0 0 0 0 0 0 0 0 0 0 0 0 0 0 0 0 0 0 0 0 0 0 0 0 0 0 0 0 0 0 0 0 0 0 0 0 0 0 0 0 0 0 0 0 0 0 0 0 0 0 0 0 0 0 0 0 0 0 0 0 0 0 0 0 0 0 0 0 0 0 0 0 0 0 0 0 0 0 0 0 0 0 0 0 0 0 0 0 0 0 0 0 0 0 0 0 0 0 0 0 0 0 0 0 0 0 0 0 0 0 0 0 0 0 0 0 0 0 0 0 0 0 0 0 0.133151705629659 0 0 0 0 0 0 0 0 0 0 0 0 0 0 0 0.192523585190606 0.313832072743868 0 0 0 0 0 0 0 0 0 0 0 0 0 0 0 0 0 0 0 0 0 0 0 0 0 0 0 0 0 0 0 0 0 0.112596957106579 0 0 0 0 0 0 0 0 0 0 0 0 0 0 0 0 0 0 0 0 0 0 0 0 0 0 0 0 0 0 0 0 0 0 0 0 0 0 0 0 0 0 0 0 0 0 0 0 0 0 0 0 0 0 0 0 0 0 0 0 0 0.037097544651819 0.0440313873793881 0.0991363183022994 0.0676304289957808 0 0 0 0 0 0 0 0 0 0 0 0 0 0 0 0 0 0 0 0 0 0 0 0 0 0 0 0 0 0 0 0 0 0 0 0 0 0 0 0 0 0
0 0 0 0 0 0 0 0 0 0 0 0 0 0 0 0 0 0 0 0 0 0 0 0 0 0 0 0 0 0 0 0 0 0 0 0 0 0 0 0 0 0 0 0 0 0 0 0 0 0 0 0 0 0 0 0 0 0 0 0 0 0 0 0 0 0 0 0 0 0 0 0 0 0 0 0 0 0 0 0 0 0 0 0 0 0 0 0 0 0 0 0 0 0 0 0 0 0 0 0 0 0 0 0 0 0 0 0 0 0 0 0 0 0 0 0 0 0 0 0 0 0 0 0 0 0 0 0 0 0 0 0 0 0 0 0 0 0 0 0 0 0 0 0 0 0 0 0 0 0 0 0 0 0 0 0 0.245049766653662 0.0439336046358904 0.0300552115287279 0 0 0 0 0.0765364730202139 0 0.399119739786022 0 0 0 0 0 0 0 0 0 0 0.0403639410885382 0 0 0.0420581420089946 0 0 0 0 0 0 0 0 0 0 0 0 0 0 0 0 0 0 0 0 0 0 0 0 0 0 0 0 0 0 0 0 0 0 0 0 0 0 0.0903047375359286 0 0 0 0 0 0 0 0 0 0 0 0 0 0 0 0 0 0 0 0 0 0 0 0 0 0 0 0 0 0 0 0 0 0 0 0 0 0 0 0 0 0 0 0 0 0 0 0 0 0 0 0 0 0 0 0 0 0 0 0 0 0 0.0325783837420232 0 0 0 0 0 0 0 0 0 0 0 0 0 0 0 0 0 0 0 0 0 0 0 0 0 0 0 0 0 0 0 0 0 0 0 0
0 0 0 0 0 0 0 0 0 0 0 0 0 0 0 0 0 0 0 0 0 0 0 0 0 0 0 0 0 0 0 0 0 0 0 0 0 0 0 0 0 0 0 0 0 0 0 0 0 0 0 0 0 0 0 0 0 0 0 0 0 0 0 0 0 0 0 0 0 0 0 0 0 0 0 0 0 0 0 0 0 0 0 0 0 0 0 0 0 0 0 0 0 0 0 0 0 0 0 0 0 0 0 0 0 0 0 0 0 0 0 0 0 0 0 0 0 0 0 0 0 0 0 0 0 0 0 0 0 0 0 0 0 0 0 0 0 0 0 0 0 0 0 0 0 0 0 0 0 0 0 0 0 0 0 0 0.222795093102315 0 0 0 0 0 0.196892465322916 0 0 0 0 0 0 0 0 0 0 0 0 0 0 0.0629215247334678 0 0.369394784019289 0 0.0808744354495201 0 0 0 0 0 0 0 0 0 0 0 0 0 0 0 0 0 0 0 0 0 0 0 0 0 0 0 0 0 0 0 0 0 0 0 0 0 0 0 0 0 0 0 0 0 0 0 0 0 0 0 0 0 0 0 0 0 0 0 0 0 0 0 0 0 0 0 0 0 0 0 0 0 0 0 0 0 0 0 0 0 0 0 0 0 0 0 0 0 0 0 0 0 0 0 0 0 0 0 0 0 0 0 0 0 0 0 0 0 0.0671216973724923 0 0 0 0 0 0 0 0 0 0 0 0 0 0 0 0 0 0 0 0 0 0 0 0 0 0
0 0 0 0 0 0 0 0 0 0 0 0 0 0 0 0 0 0 0 0 0 0 0 0 0 0 0 0 0 0 0 0 0 0 0 0 0 0 0 0 0 0 0 0 0 0 0 0 0 0 0 0 0 0 0 0 0 0 0 0 0 0 0 0 0 0 0 0 0 0 0 0 0 0 0 0 0 0 0 0 0 0 0 0 0 0 0 0 0 0 0 0 0 0 0 0 0 0 0 0 0 0 0 0 0 0 0 0 0 0 0 0 0 0 0 0 0 0 0 0 0 0 0 0 0 0 0 0 0 0 0 0 0 0 0 0 0 0 0 0 0 0 0 0 0 0 0 0 0 0 0 0 0 0 0 0 0 0 0.0913922400875451 0 0 0 0 0 0 0.0508036839386552 0.29378098174137 0 0 0 0 0 0 0 0 0 0 0.0239197992603225 0.0247401246612484 0 0 0 0 0 0.155613223409675 0 0 0 0 0 0 0 0.0181149525659671 0 0 0 0 0 0 0 0 0 0 0 0 0.0624225824409379 0 0 0 0 0 0 0 0 0 0 0 0 0.034531645572253 0 0 0 0 0 0 0 0 0 0 0 0 0 0 0 0 0 0 0 0 0 0 0 0 0.0355905538649001 0 0.0221898809295379 0 0 0.0236108225798254 0 0.00751085336779547 0.0442957300777698 0.0131134649261922 0 0 0 0 0 0 0 0 0 0 0 0 0 0 0 0 0 0 0 0 0 0 0 0 0 0 0 0 0.0556079373957963 0 0 0 0 0 0.0282728698926776 0 0 0 0 0 0 0 0.0144886532875311 0 0 0 0 0 0 0 0 0 0 0 0 0 0 0 0 0 0 0 0 0 0
0 0 0 0 0 0 0 0 0 0 0 0 0 0 0 0 0 0 0 0 0 0 0 0 0 0 0 0 0 0 0 0 0 0 0 0 0 0 0 0 0 0 0 0 0 0 0 0 0 0 0 0 0 0 0 0 0 0 0 0 0 0 0 0 0 0 0 0 0 0 0 0 0 0 0 0 0 0 0 0 0 0 0 0 0 0 0 0 0 0 0 0 0 0 0 0 0 0 0 0 0 0 0 0 0 0 0 0 0 0 0 0 0 0 0 0 0 0 0 0 0 0 0 0 0 0 0 0 0 0 0 0 0 0 0 0 0 0 0 0 0 0 0 0 0 0 0 0 0 0 0 0 0 0 0 0 0 0 0.0896911089585056 0 0 0 0.525161520287486 0 0.119689922608936 0 0.0946005030189004 0 0 0 0 0 0 0 0 0 0.122061867189696 0 0 0 0 0 0 0 0 0 0 0 0 0 0 0 0 0 0 0 0 0 0 0 0 0 0 0 0 0.0173895222116896 0 0 0 0 0 0 0 0 0 0 0 0 0 0 0 0 0 0 0 0 0 0 0 0 0 0 0 0 0 0 0 0 0 0 0 0 0 0 0 0 0 0 0 0 0 0.0141018989839746 0.017303656740812 0 0 0 0 0 0 0 0 0 0 0 0 0 0 0 0 0 0 0 0 0 0 0 0 0 0 0 0 0 0 0 0 0 0 0 0 0 0 0 0 0 0 0 0 0 0 0 0 0 0 0 0 0 0 0 0 0 0 0 0 0 0 0 0 0
0 0 0 0 0 0 0 0 0 0 0 0 0 0 0 0 0 0 0 0 0 0 0 0 0 0 0 0 0 0 0 0 0 0 0 0 0 0 0 0 0 0 0 0 0 0 0 0 0 0 0 0 0 0 0 0 0 0 0 0 0 0 0 0 0 0 0 0 0 0 0 0 0 0 0 0 0 0 0 0 0 0 0 0 0 0 0 0 0 0 0 0 0 0 0 0 0 0 0 0 0 0 0 0 0 0 0 0 0 0 0 0 0 0 0 0 0 0 0 0 0 0 0 0 0 0 0 0 0 0 0 0 0 0 0 0 0 0 0 0 0 0 0 0 0 0 0 0 0 0 0 0 0 0 0 0 0 0 0.00808529435554264 0 0.000917854758029967 0 0 0 0.0502450336598038 0.00686752942238237 0 0 0 0 0 0 0 0 0 0 0 0.0121637886376831 0.0276155962367136 0.00520520753793157 0 0 0 0.00372663613064851 0.199921257030024 0 0.00377364819277845 0 0 0 0 0 0.00867500224736648 0 0 0 0 0.162336481286945 0 0 0 0 0 0 0 0.0957457060438861 0 0 0 0 0 0.00652096448876525 0 0 0 0 0 0 0.0148675743087825 0 0 0 0 0 0 0 0 0.00564149588304339 0 0 0 0 0 0 0.00183270583597608 0 0 0 0 0 0 0 0 0.0508062022067297 0.0341929282101242 0.0235214044281929 0 0 0.0204942171297785 0.0119836075523292 0.0435196983868189 0.0104269614632081 0.0021007189826483 0 0.00493186620312501 0 0 0 0 0 0 0 0 0 0 0 0 0 0 0 0 0 0 0 0 0 0 0 0 0 0 0.00607139528237434 0 0 0 0 0 0.0131719934310969 0 0 0.0014459227290367 0.0216330677652651 0 0 0 0.137877403795107 0.00265104626931774 0 0 0 0 0 0 0 0 0 0 0 0 0 0 0 0.001029790108544 0 0 0 0 0
0 0 0 0 0 0 0 0 0 0 0 0 0.0147986374805207 0 0 0 0 0 0 0 0 0 0 0 0 0 0.00407309864312215 0 0 0 0 0.0142124445996097 0 0 0.0935220436459282 0 0 0 0 0 0 0 0 0 0 0 0 0 0 0 0 0 0 0 0 0 0 0 0.000430307425875098 0 0 0 0 0 0 0 0 0 0 0 0 0 0 0 0 0 0 0 0 0 0 0 0 0 0 0 0 0 0 0 0 0 0 0 0 0 0 0 0 0 0.075334585916305 0 0 0 0 0 0 0 0 0.000518711592323165 0 0 0.00621774105590516 0 0 0.00794815964162215 0.0086084945791636 0.0216821762479164 0.0175510962703962 0.0105711778575368 0 0 0 0 0 0 0 0 0 0 0 0 0 0 0 0 0 0 0 0 0 0.00600625752351316 0.00110273504732656 0 0 0.00778176428735505 0.0113794011281342 0 0.0275903234254357 0.00233421481017152 0.0381110760495872 0.00456224946407072 0 0 0 0 0 0 0 0 0 0 0 0 0 0 0 0 0 0.00174325428287588 0 0 0 0 0 0 0 0 0 0 0 0 0 0 0 0 0 0.0325597194824116 0 0.0866920558985631 0 0 0 0 0 0 0 0 0 0 0 0 0 0 0 0 0.0463140440193656 0 0 0 0 0 0 0.0358809737931856 0 0 0 0 0 0 0 0 0 0 0 0 0 0 0 0 0 0 0 0 0 0 0 0 0 0 0 0 0 0 0 0 0 0 0 0 0 0 0 0 0 0 0 0.002034484457486 0 0 0 0.0157041130704932 0.0747583502903971 0.0708432138934425 0.00897760827318719 0.0115636380236794 0.0271527256130891 0.0351725105868948 0 0.0606706282725357 0 0.0274443182753347 0.000704778460279087 0 0.043252368139723 0.0322152808797307 0.0090117776224307 0 0 0 0 0 0 0 0 0 0 0 0 0 0 0 0 0 0 0 0 0 0 0 0.000692013468537772 0 0.00227544650453892 0 0 0 0 0 0 0 0 0 0 0 0 0 0 0
0 0 0 0 0 0 0 0 0 0 0 0 0 0 0 0 0 0 0 0 0 0 0 0 0 0 0 0 0 0 0 0 0 0 0 0 0 0 0 0 0 0 0 0 0 0 0 0 0 0 0 0 0 0 0 0 0 0 0 0 0 0 0 0 0 0 0 0 0 0 0 0 0 0 0 0 0 0 0 0 0 0 0 0 0 0 0 0 0 0 0 0 0 0 0 0 0 0 0 0 0 0 0 0 0 0 0 0 0 0 0 0 0 0 0 0 0 0 0 0 0 0 0 0 0 0 0 0 0 0 0 0 0 0 0 0 0 0 0 0 0 0 0 0 0 0 0 0 0 0 0 0 0 0 0 0 0 0 0 0 0 0 0 0 0 0 0 0 0 0.852734216985191 0.147265783014809 0 0 0 0 0 0 0 0 0 0 0 0 0 0 0 0 0 0 0 0 0 0 0 0 0 0 0 0 0 0 0 0 0 0 0 0 0 0 0 0 0 0 0 0 0 0 0 0 0 0 0 0 0 0 0 0 0 0 0 0 0 0 0 0 0 0 0 0 0 0 0 0 0 0 0 0 0 0 0 0 0 0 0 0 0 0 0 0 0 0 0 0 0 0 0 0 0 0 0 0 0 0 0 0 0 0 0 0 0 0 0 0 0 0 0 0 0 0 0 0 0 0 0 0 0 0 0 0 0 0 0 0 0 0 0 0 0 0 0 0 0 0 0 0 0 0 0
0 0 0 0 0 0 0 0 0 0 0 0 0 0 0 0 0 0 0 0 0 0 0 0 0 0 0 0 0 0 0 0 0 0 0 0 0 0 0 0 0 0 0 0 0 0 0 0 0 0 0 0 0 0 0 0 0 0 0 0 0 0 0 0 0 0 0 0 0 0 0 0 0 0 0 0 0 0 0 0 0 0 0 0 0 0 0 0 0 0 0 0 0 0 0 0 0 0 0 0 0 0 0 0 0 0 0 0 0 0 0 0 0 0 0 0 0 0 0 0 0 0 0 0 0 0 0 0 0 0 0 0 0 0 0 0 0 0 0 0 0 0 0 0 0 0 0 0 0 0 0 0 0 0 0 0 0 0 0 0 0 0 0 0 0 0 0 0.0447721377684109 0.216746059484939 0 0.354053035225023 0.0849105692068259 0 0 0 0 0 0 0 0 0 0 0 0 0 0 0 0.0560727400727631 0 0.00976801934768199 0 0 0 0 0 0 0 0 0 0 0 0 0 0 0 0 0 0 0 0.0258513542565425 0 0 0 0 0 0 0 0 0 0 0 0 0 0 0 0 0 0 0 0 0 0 0 0 0 0 0 0 0 0 0 0 0 0 0 0 0 0 0 0 0 0 0 0 0 0 0 0 0 0 0 0 0 0 0.207826084637814 0 0 0 0 0 0 0 0 0 0 0 0 0 0 0 0 0 0 0 0 0 0 0 0 0 0 0 0 0 0 0 0 0 0 0 0 0 0 0 0 0 0 0 0 0 0 0 0 0 0 0 0 0
0 0 0 0 0 0 0 0 0 0 0 0 0 0 0 0 0 0 0 0 0 0 0 0 0 0 0 0 0 0 0 0 0 0 0 0 0 0 0 0 0 0 0 0 0 0 0 0 0 0 0 0 0 0 0 0 0 0 0 0 0 0 0 0 0 0 0 0 0 0 0 0 0 0 0 0 0 0 0 0 0 0 0 0 0 0 0 0 0 0 0 0 0 0 0 0 0 0 0 0 0 0 0 0 0 0 0 0 0 0 0 0 0 0 0 0 0 0 0 0 0 0 0 0 0 0 0 0 0 0 0 0 0 0 0 0 0 0 0 0 0 0 0 0 0 0 0 0 0 0 0 0 0 0 0 0 0 0 0 0 0 0 0 0 0 0 0 0 0.0350432868365435 0.33146202841892 0 0.31661485358256 0 0 0 0 0 0 0 0 0 0 0 0 0 0 0 0 0 0 0 0 0 0 0 0 0 0 0 0 0 0 0 0 0 0 0 0 0 0 0 0 0 0 0 0 0 0 0 0 0 0 0.316879831161977 0 0 0 0 0 0 0 0 0 0 0 0 0 0 0 0 0 0 0 0 0 0 0 0 0 0 0 0 0 0 0 0 0 0 0 0 0 0 0 0 0 0 0 0 0 0 0 0 0 0 0 0 0 0 0 0 0 0 0 0 0 0 0 0 0 0 0 0 0 0 0 0 0 0 0 0 0 0 0 0 0 0 0 0 0 0 0 0 0 0 0 0 0 0 0
0 0 0 0 0 0 0 0 0 0 0 0 0 0 0 0 0 0 0 0 0 0 0 0 0 0 0 0 0 0 0 0 0 0 0 0 0 0 0 0 0 0 0 0 0 0 0 0 0 0 0 0 0 0 0 0 0 0 0 0 0 0 0 0 0 0 0 0 0 0 0 0 0 0 0 0 0 0 0 0 0 0 0 0 0 0 0 0 0 0 0 0 0 0 0 0 0 0 0 0 0 0 0 0 0 0 0 0 0 0 0 0 0 0 0 0 0 0 0 0 0 0 0 0 0 0 0 0 0 0 0 0 0 0 0 0 0 0 0 0 0 0 0 0 0 0 0 0 0 0 0 0 0 0 0 0 0 0 0 0 0 0 0 0 0 0 0 0 0 0.0314545695633376 0.125281751893104 0 0 0 0 0 0 0 0 0.012145326049601 0 0 0 0 0 0 0 0.008690151350832 0 0 0 0 0 0 0 0 0 0 0 0 0 0 0 0.106565837527477 0 0 0 0 0 0 0 0 0 0 0 0 0 0 0 0 0 0 0.528870750173352 0 0 0 0 0 0 0 0 0 0 0 0 0 0 0 0 0 0 0 0 0 0 0 0 0 0 0 0 0 0 0 0 0 0 0 0 0 0 0 0 0 0 0 0 0 0 0 0 0 0 0 0 0 0 0 0 0 0 0 0 0.186991613442297 0 0 0 0 0 0 0 0 0 0 0 0 0 0 0 0 0 0 0 0 0 0 0 0 0 0 0 0 0 0 0 0 0 0
0 0 0 0 0 0 0 0 0 0 0 0 0 0 0 0 0 0 0 0 0 0 0 0 0 0 0 0 0 0 0 0 0 0 0 0 0 0 0 0 0 0 0 0 0 0 0 0 0 0 0 0 0 0 0 0 0 0 0 0 0 0 0 0 0 0 0 0 0 0 0 0 0 0 0 0 0 0 0 0 0 0 0 0 0 0 0 0 0 0 0 0 0 0 0 0 0 0 0 0 0 0 0 0 0 0 0 0 0 0 0 0 0 0 0 0 0 0 0 0 0 0 0 0 0 0 0 0 0 0 0 0 0 0 0 0 0 0 0 0 0 0 0 0 0 0 0 0 0 0 0 0 0 0 0 0 0 0 0 0 0 0 0 0 0 0 0 0 0 0 0 0 0 0.336275843844792 0 0 0 0 0 0 0 0 0 0 0 0 0 0 0 0 0 0 0 0 0 0 0 0 0 0 0 0 0 0 0 0 0 0 0 0 0 0 0 0 0 0 0 0 0 0 0 0 0 0 0 0 0 0 0 0 0 0 0 0 0 0 0 0 0 0 0 0 0 0 0 0 0 0 0 0 0 0 0 0 0 0 0 0 0 0 0 0 0 0 0.101001427607717 0 0 0 0 0.154315266107617 0.408407462439875 0 0 0 0 0 0 0 0 0 0 0 0 0 0 0 0 0 0 0 0 0 0 0 0 0 0 0 0 0 0 0 0 0 0 0 0 0 0 0 0 0 0 0 0 0 0 0
0 0 0 0 0 0 0 0 0 0 0 0 0 0 0 0 0 0 0 0 0 0 0 0 0 0 0.0664153515213753 0 0 0 0 0 0 0 0 0 0 0 0 0 0 0 0 0 0 0 0 0 0.00832510355749425 0 0 0 0 0 0 0 0 0 0 0 0 0 0 0 0 0 0 0 0 0 0 0 0 0 0 0 0 0 0 0 0 0 0 0 0 0 0 0 0 0 0 0 0 0 0 0 0 0 0 0 0 0 0 0 0 0 0 0 0 0 0 0 0 0 0 0 0 0 0 0 0.0527931384080862 0 0 0 0 0 0 0 0 0 0 0 0 0 0 0 0 0 0 0 0 0 0 0 0 0 0 0 0 0 0 0 0 0 0 0 0 0 0 0 0 0 0 0 0 0 0 0 0 0 0 0 0.209335535833241 0 0 0 0 0 0 0 0 0 0 0 0 0 0 0.0119063334498991 0 0 0 0 0 0 0 0 0 0 0 0 0 0 0 0 0 0 0 0 0 0 0 0 0 0 0 0 0 0 0 0 0 0 0 0 0 0 0 0 0 0 0 0 0 0 0 0 0 0 0 0 0 0 0 0 0 0 0 0 0 0 0 0 0 0 0 0 0 0 0 0 0.0147932486832325 0.0138561655100761 0.0426110523631465 0 0.0646741509414998 0 0 0 0 0.247042228170167 0.268247691561782 0 0 0 0 0 0 0 0 0 0 0 0 0 0 0 0 0 0 0 0 0 0 0 0 0 0 0 0 0 0 0 0 0 0 0 0 0 0 0 0 0 0 0 0 0 0 0
0 0 0 0 0 0 0 0 0 0 0 0 0 0 0 0 0 0 0 0 0 0 0 0 0 0 0 0 0 0 0 0 0 0 0 0 0 0 0 0 0 0 0 0 0 0 0 0 0 0 0 0 0 0 0 0 0 0 0 0 0 0 0 0 0 0 0 0 0 0 0 0 0 0 0 0 0 0 0 0 0 0 0 0 0 0 0 0 0 0 0 0 0 0 0 0 0 0 0 0 0 0 0 0 0 0 0 0 0 0 0 0 0 0 0 0 0 0 0 0 0 0 0 0 0 0 0 0 0 0 0 0 0 0 0 0 0 0 0 0 0 0 0 0 0 0 0 0 0 0 0 0 0 0 0 0 0 0 0 0 0 0 0 0 0 0 0 0 0 0 0 0 0 0 0 0 0 0 0 0 0 0 0 0 0 0 0 0 0 0 0 0 0 0 0 0 0 0 0 0 0 0 0 0 0 0 0 0.024725388655147 0.18777336358727 0 0 0 0 0 0 0 0 0 0 0 0 0 0 0 0 0 0 0 0 0 0 0 0.0206766062628667 0 0 0 0 0 0 0 0 0 0 0 0 0 0 0 0 0 0 0 0 0 0 0 0 0 0 0 0 0 0 0 0 0.028065199636578 0 0 0 0 0 0 0 0 0 0 0 0 0 0.145002270140363 0.464240018967741 0.019970161789561 0.109546990960473 0 0 0 0 0 0 0 0 0 0 0 0 0 0 0 0 0 0 0 0 0 0 0 0 0 0 0 0 0 0 0 0 0 0 0
0 0 0 0 0 0 0 0 0 0 0 0 0 0 0 0 0 0 0 0 0 0 0 0 0 0 0 0 0 0 0 0 0 0 0 0 0 0 0 0 0 0 0 0 0 0 0 0 0 0 0 0 0 0 0 0 0 0 0 0 0 0 0 0 0 0 0 0 0 0 0 0 0 0 0 0 0 0 0 0 0 0 0 0 0 0 0 0 0 0 0 0 0 0 0 0 0 0 0 0 0 0 0 0 0 0 0 0 0 0 0 0 0 0 0 0 0 0 0 0 0 0 0 0 0 0 0 0 0 0 0 0 0 0 0 0 0 0 0 0 0 0 0 0 0 0 0 0 0 0 0 0 0 0 0 0 0 0 0 0.0645408703916588 0 0.0137453429880982 0 0 0 0 0 0 0 0 0 0 0 0 0 0 0.0992514901308963 0 0 0 0 0 0 0 0 0 0 0 0 0 0 0.14026463410907 0 0 0 0 0 0.00118225355360576 0 0 0 0 0 0 0 0 0 0 0 0 0.0328977260256036 0 0 0 0 0 0.0136746945889105 0 0 0.238237310921468 0 0 0 0 0 0 0 0 0 0 0 0 0 0 0 0 0 0 0 0 0 0 0 0 0 0 0 0 0 0 0 0 0 0 0 0 0 0.00335435997485181 0 0 0 0 0 0 0 0 0 0 0 0 0 0 0.012560861764869 0.048764041071957 0.00825048169651798 0.0797710928851469 0.0370517103947328 0.0220794606046577 0.0467061277636245 0 0 0 0 0 0 0.0869686034149676 0 0 0.0226198363939892 0.00355411118611702 0 0 0 0 0 0 0 0 0 0 0 0 0 0 0 0 0 0 0 0.0228701306352632 0 0.00165485950399437 0 0 0 0 0 0
0 0 0 0 0 0 0 0 0 0 0 0 0 0 0 0 0 0 0 0 0 0 0 0 0 0 0 0 0 0 0 0 0 0 0 0 0 0 0 0 0 0 0 0 0 0 0 0 0 0 0 0 0 0 0 0 0 0 0 0 0 0 0 0 0 0 0 0 0 0 0 0 0 0 0 0 0 0 0 0 0 0 0 0 0 0 0 0 0 0 0 0 0 0 0 0 0 0 0 0 0 0 0 0 0 0 0 0 0 0 0 0 0 0 0 0 0 0 0 0 0 0 0 0 0 0 0 0 0 0 0 0 0 0 0 0 0 0 0 0 0 0 0 0 0 0 0 0 0 0 0 0 0 0 0 0 0 0.00321480104691344 0 0.0537655802264251 0 0.0114962916190813 0.00423204502437698 0 0 0.00972628600093001 0 0 0 0 0 0 0 0 0 0.0509243907250309 0 0 0 0 0 0 0 0 0 0 0 0 0 0 0 0.0103936206895378 0 0 0 0 0 0 0 0 0 0 0 0 0 0 0 0 0 0 0.0583740782579645 0 0 0 0 0 0 0 0 0.00533703697969735 0 0 0 0 0 0 0 0 0 0 0 0 0 0 0 0 0 0 0 0 0 0 0 0 0 0 0 0 0 0 0 0 0 0 0 0 0 0 0 0 0 0.00186065671370706 0 0 0 0.0291974801885479 0 0 0.00455338140408759 0 0 0.00946253993242799 0.0385281031057332 0.124958710671401 0.0587959362671432 0.0970596697609402 0.117404359187665 0.0828549482531677 0.128782149565172 0 0 0.00302359924363097 0.0210790504175036 0 0 0.0303082185320778 0 0 0.0364490579276625 0.00821800825917549 0 0 0 0 0 0 0 0 0 0 0 0 0 0 0 0 0 0 0 0 0 0 0 0 0 0 0 0
0 0 0 0 0 0 0 0 0 0 0 0 0 0 0 0 0 0 0 0 0 0 0 0 0 0 0 0 0 0 0 0 0 0 0 0 0 0 0 0 0 0 0 0 0 0 0 0 0 0 0 0 0 0 0 0 0 0 0 0 0 0 0 0 0 0 0 0 0 0 0 0 0 0 0 0 0 0 0 0 0 0 0 0 0 0 0 0 0 0 0 0 0 0 0 0 0 0 0 0 0 0 0 0 0 0 0 0 0 0 0 0 0 0 0 0 0 0 0 0 0 0 0 0 0 0 0 0 0 0 0 0 0 0 0 0 0 0 0 0 0 0 0 0 0 0 0 0 0 0 0 0 0 0 0 0 0.0439857634162564 0 0 0 0 0 0 0.0124461410043056 0.0217934683876323 0 0.0647989880410573 0 0 0 0 0 0 0 0 0 0 0 0.0584964434258514 0 0.0100227628394914 0 0 0 0.0462819743800376 0 0 0 0 0 0 0 0 0 0 0 0 0.178477146491277 0 0 0 0 0 0 0 0.120341664673669 0 0 0 0 0 0 0 0 0 0 0 0 0 0 0 0 0 0 0 0 0 0 0 0 0 0 0 0 0 0 0 0 0 0 0 0 0 0 0.13502313594001 0 0 0 0.0194850089840516 0.0176260686007832 0.078302872048864 0.036357257773125 0 0 0.020240126642661 0 0.0155108320859049 0 0 0 0 0 0 0 0 0 0 0 0 0 0 0 0 0 0 0 0 0 0 0 0 0 0 0 0 0 0 0 0 0 0 0.00954940980840005 0 0 0 0.0652359111341698 0.0460250243224527 0 0 0 0 0 0 0 0 0 0 0 0 0 0 0 0 0 0 0 0 0
0 0 0 0 0 0 0 0 0 0 0 0 0 0 0 0 0 0 0 0 0 0 0 0 0 0 0 0 0 0 0 0 0 0 0 0 0 0 0 0 0 0 0 0 0 0 0 0 0 0 0 0 0 0 0 0 0 0 0 0 0 0 0 0 0 0 0 0 0 0 0 0 0 0 0 0 0 0 0 0 0 0 0 0 0 0 0 0 0 0 0 0 0 0 0 0 0 0 0 0 0 0 0 0 0 0 0 0 0 0 0 0 0 0 0 0 0 0 0 0 0 0 0 0 0 0 0 0 0 0 0 0 0 0 0 0 0 0 0 0 0 0 0 0 0 0 0 0 0 0 0 0 0 0 0 0 0 0 0 0 0 0 0 0 0.00413551594275766 0 0.0269906147531178 0 0 0 0 0 0 0 0 0 0 0.0107321925379573 0 0.00306772309225104 0.0533681382434401 0.00437692476434669 0.0803614874389655 0.0467527751689595 0.0194360860351968 0.00795937384588599 0.000823413555395283 0 0 0 0.00128145461605762 0 0 0 0 0 0 0.035453748833802 0 0 0.000679938934469564 0 0 0 0 0.0674780701117467 0 0 0 0 0 0.000697255446628189 0.00497117137248068 0 0 0 0 0 0 0 0.00124150338390994 0 0 0 0 0 0 0 0 0 0 0.0040829404985139 0 0 0.0145327422389508 0 0.0015807793051368 0 0 0.00500018099706644 0 0.000868167574150445 0.000857388731912949 0 0.0977073159463277 0.058529415052766 0.00270245088064479 0.0181166823155708 0.0224325644972466 0.171151170868522 0 0.0241836070166935 0.0538215631420168 0.00131605206214424 0.0195274915526432 0.00331013444664259 0.00925383418459529 0.000474251210993882 0.00562999950135812 0.00487499626248439 0 0 0 0 0 0 0 0 0 0 0 0 0 0 0 0 0 0 0 0 0 0 0 0 0.0525648714850579 0 0 0 0 0 0 0.0010344289213201 0 0.00214639090502542 0.0403007381806031 0 0 0 0 0.000853410615175638 0 0 0 0 0 0 0 0 0 0 0.00391649521109734 0.00496959307446892 0.00445295524350278 0 0 0 0 0
0 0 0 0 0 0 0 0 0 0 0 0 0 0 0 0 0 0 0 0 0 0 0 0 0 0 0 0 0 0 0 0 0 0 0 0 0 0 0 0 0 0 0 0 0 0 0 0 0 0 0 0 0 0 0 0 0 0 0 0 0 0 0 0 0 0 0 0 0 0 0 0 0 0 0 0 0 0 0 0 0 0 0 0 0 0 0 0 0 0 0 0 0 0 0 0 0 0 0 0 0 0 0 0 0 0 0 0 0 0 0 0 0 0 0 0 0 0 0 0 0 0 0 0 0 0 0 0 0 0 0 0 0 0 0 0 0 0 0 0 0 0 0 0 0 0 0 0 0 0 0 0 0 0 0 0 0.0346359161451452 0 0 0 0 0 0.0269409450707882 0.0919798824638564 0 0 0.03490631642457 0 0 0 0 0.0122984838085955 0 0 0 0 0 0 0.0210486271216972 0 0.045013711512385 0.094077252068046 0 0.0591008939866262 0.316300624092537 0 0 0 0 0 0 0 0 0 0 0 0 0.0300001903816991 0 0 0 0 0 0 0 0 0 0 0 0 0 0 0 0 0 0 0 0 0 0 0 0 0.0048638269994934 0 0 0 0 0 0 0 0 0 0 0 0 0 0 0 0 0 0 0 0 0 0 0 0 0 0 0 0.0105563289105343 0 0 0 0 0 0 0 0 0 0 0 0 0 0 0 0 0 0 0 0 0 0 0 0 0 0 0 0 0 0 0 0 0 0.0338158538653684 0 0 0 0 0 0 0.133020938142182 0 0 0.0249553206644516 0.0264848883420239 0 0 0 0 0 0 0 0 0 0 0 0 0 0 0 0 0 0 0 0 0 0
0 0 0 0 0 0 0 0 0 0 0 0 0 0 0 0 0 0 0 0 0 0 0 0 0 0 0 0 0 0 0 0 0 0 0 0 0 0 0 0 0 0 0 0 0 0 0 0 0 0 0 0 0 0 0 0 0 0 0 0 0 0 0 0 0 0 0 0 0 0 0 0 0 0 0 0 0 0 0 0 0 0 0 0 0 0 0 0 0 0 0 0 0 0 0 0 0 0 0 0 0 0 0 0 0 0 0 0 0 0 0 0 0 0 0 0 0 0 0 0 0 0 0 0 0 0 0 0 0 0 0 0 0 0 0 0 0 0 0 0 0 0 0 0 0 0 0 0 0 0 0 0 0 0 0 0 0 0 0 0 0 0 0 0 0 0 0 0 0 0 0 0 0 0 0 0 0 0.00766839548584877 0.222556410307614 0.0273586875334134 0 0.0483130632102618 0.13444260549487 0.12172531496659 0.00779677820294233 0 0 0 0 0 0.00433471318389336 0 0 0 0 0 0 0 0 0 0.00325556143463797 0 0 0 0 0 0 0 0 0 0 0 0.00910771932821777 0 0 0 0 0 0 0 0.00464763740517782 0 0 0 0 0 0 0 0 0 0 0 0 0 0.0210665368736161 0 0 0 0 0.00703578928995595 0 0 0.00994863757080051 0 0 0.0056199713917717 0 0.0411349944903996 0.00933199445492203 0.00794563318073779 0 0 0.0393140155938767 0 0.0148239630898425 0 0 0 0 0 0 0 0 0 0 0 0 0 0 0 0 0 0 0 0 0 0 0 0 0 0 0 0 0 0.0660705545427851 0 0 0 0 0 0 0 0 0.00404610903060683 0.182454913937218 0 0 0 0 0 0 0 0 0 0 0 0 0 0 0 0 0 0 0 0 0 0 0
0 0 0 0 0 0 0 0 0 0 0 0 0 0 0 0 0 0 0 0 0 0 0 0 0 0 0 0 0 0 0 0 0 0 0 0 0 0 0 0 0 0 0 0 0 0 0 0 0 0 0 0 0 0 0 0 0 0 0 0 0 0 0 0 0 0 0 0 0 0 0 0 0 0 0 0 0 0 0 0 0 0 0 0 0 0 0 0 0 0 0 0 0 0 0 0 0 0 0 0 0 0 0 0 0 0 0 0 0 0 0 0 0 0 0 0 0 0 0 0 0 0 0 0 0 0 0 0 0 0 0 0 0 0 0 0 0 0 0 0 0 0 0 0 0 0 0 0 0 0 0 0 0 0 0 0 0 0 0 0 0 0 0 0.0632804129070611 0 0 0 0 0 0 0 0 0 0 0 0 0 0 0.0943697167144253 0.295624602540241 0.249787147633142 0 0 0 0.0799194111995779 0 0 0 0 0 0 0 0 0 0 0 0 0 0 0 0 0 0 0 0 0 0 0 0 0 0 0 0 0 0 0 0 0 0 0 0 0 0 0 0 0 0 0 0 0 0 0 0 0 0 0 0 0 0 0 0 0 0 0 0 0 0 0 0 0 0 0 0 0 0 0 0 0 0 0 0 0 0 0 0 0 0 0 0 0 0 0 0 0 0 0 0 0 0 0 0 0 0 0 0.0263552713711034 0 0 0 0 0 0 0 0 0 0.190663437634449 0 0 0 0 0 0 0 0 0 0 0 0 0 0 0 0 0 0 0 0 0 0 0
0 0 0 0 0 0 0 0 0 0 0 0 0 0 0 0 0 0 0 0 0 0 0 0 0 0 0 0 0 0 0 0 0 0 0 0 0 0 0 0 0 0 0 0 0 0 0 0 0 0 0 0 0 0 0 0 0 0 0 0 0 0 0 0 0 0 0 0 0 0 0 0 0 0 0 0 0 0 0 0 0 0 0 0 0 0 0 0 0 0 0 0 0 0 0 0 0 0 0 0 0 0 0 0 0 0 0 0 0 0 0 0 0 0 0 0 0 0 0 0 0 0 0 0 0 0 0 0 0 0 0 0 0 0 0 0 0 0 0 0 0 0 0 0 0 0 0 0 0 0 0 0 0 0 0 0 0 0 0 0 0 0 0 0 0 0 0 0 0 0 0 0 0 0 0 0 0 0 0.120752776864595 0 0.0484426647957442 0 0 0.182680491929233 0 0.0171418014460583 0.00163052095039155 0 0 0 0 0 0 0 0 0 0 0 0 0 0 0 0 0 0 0 0 0 0 0 0 0 0.0326371078323664 0 0 0 0 0 0 0 0.00403407724943168 0 0 0 0 0 0 0 0 0 0 0.0205266940610945 0 0 0 0 0 0 0.0110419934968419 0.140440095461894 0 0.0105726657156315 0.00705200016167744 0 0 0 0 0.00414078219829999 0 0.00917032589980847 0 0 0.0298335451822618 0.00219775102570806 0.00798656254683269 0 0 0 0 0 0 0 0 0 0 0 0 0 0 0 0 0 0 0 0 0 0 0 0 0 0 0 0 0 0.167074167851484 0 0 0 0 0 0 0 0.0102499349050557 0.102827019072221 0.0695670213533693 0 0 0 0 0 0 0 0 0 0 0 0 0 0 0 0 0 0 0 0 0 0 0
0 0 0 0 0 0 0 0 0 0 0 0 0 0 0 0 0 0 0 0 0 0 0 0 0 0 0 0 0 0 0 0 0 0 0 0 0 0 0 0 0 0 0 0 0 0 0 0 0 0 0 0 0 0 0 0 0 0 0 0 0 0 0 0 0 0 0 0 0 0 0 0 0 0 0 0 0 0 0 0 0 0 0 0 0 0 0 0 0 0 0 0 0 0 0 0 0 0 0 0 0 0 0 0 0 0 0 0 0 0 0 0 0 0 0 0 0 0 0 0 0 0 0 0 0 0 0 0 0 0 0 0 0 0 0 0 0 0 0 0 0 0 0 0 0 0 0 0 0 0 0 0 0 0 0 0 0 0 0 0 0 0 0 0 0 0 0.00586784403138941 0 0 0 0 0 0 0 0 0 0 0 0.0753200525521809 0.0138768102715783 0.0470247040667318 0 0.195860217187587 0 0 0.0417070433943124 0.0016223903436088 0 0 0 0 0 0 0 0 0 0 0.0196235189794117 0 0 0 0 0 0.00565238503170655 0 0.0185093333789802 0 0 0 0 0 0.0124679981518562 0.0584338194058632 0 0 0 0 0 0 0 0.00381932944115948 0 0 0 0 0 0 0.00500864741949858 0 0 0 0.0731305023585265 0 0 0.000442552982038791 0 0 0 0.0507748214223618 0.0553433672265421 0 0.0104096303569575 0.0116352184481259 0 0.0141655932686761 0.00562547191447234 0 0 0.00111663889549868 0.0045116659240646 0 0 0.0126700197021809 0 0.0059571882983122 0 0 0 0 0 0 0 0 0 0 0 0 0 0 0 0 0 0 0 0 0 0 0 0 0 0 0 0 0.00708657227855747 0.0719774949230816 0 0 0 0 0 0 0.0534362726721874 0.00907654671248972 0.0971337401210906 0.0107126088389708 0 0 0 0 0 0 0 0 0 0 0 0 0 0 0 0 0 0 0 0 0 0 0
0 0 0 0 0 0 0 0 0 0 0 0 0 0 0 0 0 0 0 0 0 0 0 0 0 0 0 0 0 0 0 0 0 0 0 0 0 0 0 0 0 0 0 0 0 0 0 0 0 0 0 0 0 0 0 0 0 0 0 0 0 0 0 0 0 0 0 0 0 0 0 0 0 0 0 0 0 0 0 0 0 0 0 0 0 0 0 0 0 0 0 0 0 0 0 0 0 0 0 0 0 0 0 0 0 0 0 0 0 0 0 0 0 0 0 0 0 0 0 0 0 0 0 0 0 0 0 0 0 0 0 0 0 0 0 0 0 0 0 0 0 0 0 0 0 0 0 0 0 0 0 0 0 0 0 0 0 0 0 0 0 0 0 0 0.0325933545028906 0 0.244834193671497 0 0 0 0 0 0 0 0 0 0 0.010639607741229 0.0243536218609558 0.057762658779083 0.00234267406882838 0.00464454795560188 0 0 0 0 0.00111067740621453 0 0 0 0 0 0.00947243333050384 0 0 0 0 0.169627978718005 0 0 0 0 0 0 0 0.0378408690419184 0 0 0 0 0 0 0 0 0 0 0 0 0.0247694420782615 0 0 0 0 0 0 0 0 0.00736054944970526 0 0 0 0 0 0 0.00131064902440627 0 0 0 0 0 0 0 0 0.0750322844590045 0.0165262685515414 0.0144712300604467 0 0 0.00665590136276073 0.00423346581187516 0.0378127615053603 0 0 0 0.00196023774763459 0 0 0 0 0 0 0 0 0 0 0 0 0 0 0 0 0 0 0 0 0 0 0 0 0 0 0.00618880592334275 0 0 0 0 0 0.015377897210858 0 0 0 0.0181703140018162 0 0 0.00699819682521358 0.165190156969962 0.00271922194108449 0 0 0 0 0 0 0 0 0 0 0 0 0 0 0 0 0 0 0 0 0
0 0 0 0 0 0 0 0 0 0 0 0 0 0 0 0 0 0 0 0 0 0 0 0 0 0 0 0 0 0 0 0 0 0 0 0 0 0 0 0 0 0 0 0 0 0 0 0 0 0 0 0 0 0 0 0 0 0 0 0 0 0 0 0 0 0 0 0 0 0 0 0 0 0 0 0 0 0 0 0 0 0 0 0 0 0 0 0 0 0 0 0 0 0 0 0 0 0 0 0 0 0 0 0 0 0 0 0 0 0 0 0 0 0 0 0 0 0 0 0 0 0 0 0 0 0 0 0 0 0 0 0 0 0 0 0 0 0 0 0 0 0 0 0 0 0 0 0 0 0 0 0 0 0 0 0 0 0 0 0 0 0 0 0 0 0 0 0 0 0 0 0 0 0 0 0 0 0 0.0514936471789188 0 0 0 0.0738043652832072 0.167486934522974 0 0 0.0642543734257132 0 0 0 0.048499609660614 0 0 0 0 0 0.240387251258848 0 0.0244043089356385 0 0.0126344443475571 0 0 0.0106062916526974 0 0 0 0 0 0 0 0.011547283390057 0 0 0 0 0 0 0 0 0 0 0 0 0 0 0 0 0 0 0 0.16741350470083 0 0 0 0 0 0 0 0.0374223244311286 0 0.0179018900110291 0 0 0 0 0 0 0 0 0 0 0 0 0 0 0 0 0 0 0 0 0 0 0 0 0 0 0 0 0 0 0 0 0 0 0 0 0 0 0 0 0 0 0.0638052263378136 0 0 0 0 0 0 0 0 0.00833854486297454 0 0 0 0 0 0 0 0 0 0 0 0 0 0 0 0 0 0 0 0 0 0 0 0
0 0 0 0 0 0 0 0 0 0 0 0 0 0 0 0 0 0 0 0 0 0 0 0 0 0 0 0 0 0 0 0 0 0 0 0 0 0 0 0 0 0 0 0 0 0 0 0 0 0 0 0 0 0 0 0 0 0 0 0 0 0 0 0 0 0 0 0 0 0 0 0 0 0 0 0 0 0 0 0 0 0 0 0 0 0 0 0 0 0 0 0 0 0 0 0 0 0 0 0 0 0 0 0 0 0 0 0 0 0 0 0 0 0 0 0 0 0 0 0 0 0 0 0 0 0 0 0 0 0 0 0 0 0 0 0 0 0 0 0 0 0 0 0 0 0 0 0 0 0 0 0 0 0 0 0 0 0 0 0 0 0 0 0 0 0 0.0264664997074683 0 0 0 0 0 0 0 0 0 0 0 0.00590873834481873 0 0 0 0.00778670944666034 0.00722651452244017 0.00636077360301841 0.0712696604967157 0 0 0 0 0.0103258718644964 0 0 0 0 0 0.0796677765124538 0.0124648777390456 0.0226518763329196 0 0 0 0 0 0 0.0219727195469237 0 0 0 0 0 0.240480111387179 0 0 0 0 0 0 0 0 0 0 0 0 0 0 0 0.109050418156792 0 0.0293721972177648 0.0621696471073434 0.123678917072553 0 0 0 0 0 0 0 0.023544415250986 0.0272684026795797 0 0.00634798858625171 0 0 0 0 0 0 0 0 0 0 0 0 0 0 0 0 0 0 0 0 0 0 0 0 0 0 0 0 0 0 0 0 0 0 0 0 0 0 0 0 0 0.00612491169889746 0 0 0 0 0 0 0.0955516827698849 0 0 0 0.00430928995580769 0 0 0 0 0 0 0 0 0 0 0 0 0 0 0 0 0 0 0 0 0 0
0 0 0 0 0 0 0 0 0 0 0 0 0.0319975060002479 0 0 0 0 0 0 0 0 0 0 0 0 0 0.0418867705942598 0 0 0 0 0.248311393404725 0 0 0.00610430872199872 0 0 0 0 0 0 0 0 0 0 0 0 0 0.0235974899860378 0 0 0 0 0 0 0.00676625259949065 0.0164865837580457 0 0 0 0 0 0 0 0 0 0 0 0 0 0 0 0 0 0 0 0 0 0 0 0 0 0 0 0 0 0 0 0 0 0 0 0 0 0 0 0 0 0 0 0 0 0 0 0 0.0164645449011175 0.0207885406933126 0 0 0.022795086319246 0 0 0.0933769862854922 0 0.00883642350901007 0.00414376630346351 0.00497891282223508 0.0303672207763173 0.00651966463651212 0.0164217059967071 0 0.0150364915672732 0 0 0 0 0 0 0 0 0 0 0 0 0 0 0 0 0 0 0 0 0 0 0 0 0 0 0 0 0 0 0 0 0 0 0 0 0 0 0 0 0 0 0 0 0 0.200735134109184 0 0.0134600733431912 0 0.00563120053408546 0 0.0059373026703971 0 0 0 0 0 0 0 0 0 0 0 0 0 0 0 0.046864470100451 0 0 0 0 0 0 0 0 0 0 0 0 0 0 0 0 0 0 0 0 0 0 0 0 0 0 0 0 0 0 0 0 0 0 0 0 0 0 0 0 0 0 0 0 0 0 0 0 0 0 0 0 0 0 0 0 0 0 0 0 0 0 0 0 0 0 0 0 0 0 0 0 0.0757233015225125 0.00524630128296142 0.0225441861366136 0 0 0 0 0 0 0.00533687574892148 0 0 0 0 0 0 0 0 0.00364150567619004 0 0 0 0 0 0 0 0 0 0 0 0 0 0 0 0 0 0 0 0 0 0 0 0 0 0 0 0 0 0 0 0 0 0 0 0 0
0 0 0 0 0 0 0 0 0 0 0 0 0 0 0 0 0 0 0 0 0 0 0 0 0 0 0 0 0 0 0 0 0 0 0.0370432181736845 0 0 0 0 0 0 0 0 0 0 0 0.00142614474792041 0 0 0 0 0 0 0 0 0.00574281939471664 0.00595160530725229 0 0.000749021065650803 0 0 0 0 0 0 0 0 0 0 0 0 0 0 0 0 0 0.000870847085831734 0 0 0 0 0 0 0 0 0 0 0 0 0 0 0 0 0 0 0 0 0 0 0 0.00137204557689148 0.00349775795802665 0 0 0 0 0 0 0 0 0 0 0 0 0 0 0 0 0 0 0 0 0 0 0 0 0 0 0 0 0 0.000186312895974334 0 0 0 0 0 0 0 0.00058955242587055 0.00157927792529319 0 0.000603442578054522 0.000203178280593949 0.00277036687101621 0.000484440779327105 0.00158425255014692 0 0 0 0.00193499449606852 0 0 0.00182805406497613 0 0 0 0 0 0 0 0 0 0 0 0 0 0 0 0 0 0 0 0 0 0 0 0 0 0 0 0 0 0 0 0 0 0 0 0.122703822920293 0 0 0 0.0608196419337182 0 0 0 0 0 0 0 0 0 0 0 0 0.0348846197076421 0 0 0 0 0 0 0.00499997639638111 0.0125069968704339 0 0 0 0 0 0 0 0 0 0.000597201579763973 0.00652333387695302 0 0 0 0 0 0 0 0 0 0 0 0 0 0 0 0 0 0 0.000240344813496477 0 0 0 0 0 0 0 0.000655452633850799 0 0.000405097403836232 0 0 0.0197280185606762 0 0 0 0 0 0 0 0 0 0 0 0 0 0 0 0 0 0 0 0 0 0 0 0 0 0 0 0 0 0 0 0 0 0 0 0 0 0 0 0.0573607835744725 0 0.0187869529216413 0.000516102204915052 0 0.00234021104685638 0.0609722224891533 0 0.0572647496633785 0.0570654527280775 0.0808022803781627 0.048492957561337 0.000611774601370352 0.00028623958092438 0.0054309832024907 0.000737000859277721 0 0.0025512035695237 0.0268962276199793 0.00727473676882398 0.240128282355275
0 0 0 0 0 0 0 0 0 0 0 0 0.00667591299048294 0 0 0 0 0 0 0 0 0 0 0 0 0 0 0 0 0 0.000242470549203376 0.00550784826867924 0.00508160628447989 0.000159287932957024 0.0753108918327912 0 0 0 0 0 0 0 0 0 0 0 0.00284184148164751 0 0 0 0.000436863666632353 0 0 0 0 0.00999166523026234 0.0101601733380221 0 0.000663874819435641 0 0 0 0 0 0 0 0 0.00789651096766301 0 0 0 0.000868217627612384 0 0 0 0 0.00637858960074557 0 0 0 0 0 0 0 0 0 0 0 0 0 0 0 0 0 0 0 0.000141290481547131 0 0 0 0.0404863513921404 0.00688927390262067 0 0 0.0120821566174272 0 0 0 0 0.00162135903046439 0 0 0.00207267973998831 0 0.0127575217304137 0.00764438489311841 0.00410987977677715 0 0.0215105551105065 0.00314905723834561 0 0 0 0 0 0 0 0 0 0 0 0.000128726688614688 0 0 0 0 0.000177396136093689 0 0 0.00130570232046432 0.00136505021171428 0.00259680531208888 0.000736248660780792 0.000113677753856422 0 0.0158743255087535 0.00426449357821457 0.000849519649237157 0.0158467286234447 0.00175436063042958 0.0234454959581758 0.00293628663285368 0 0.00734115045861326 0.00106586550515976 0 0 0 0 0 0 0 0 0 0 0 0 0.0639801146857498 0 0.000280688831416855 0 0 0 0 0 0 0 0 0 0 0 0 0 0 0 0 0 0.00561004939040604 0.130897415228377 0 0 0 0 0.0320017579371056 0 0 0 0 0 0 0 0 0 0 0 0 0.0355427351010073 0 0 0 0.000606994683518496 0 0 0.0183713152509484 0.0039075042309758 0.00531365949851604 0 0 0 0.000168467945542365 0 0.000286536515404706 0 0 0.000754284657385498 0.00787762035720075 0 0 0 0 0 0 0 0 0 0 0 0 0 0 0 0 0 0 0.000118364852881121 0 0 0 0 0 0.000780940551617106 0 0.000354846363918919 0 0.000414705085923134 0 0 0.0464277874955063 0 0 0.00104192936702045 0.0047544284141279 0.000210600272552136 0.00491939852242395 0 0.0016853347089672 0.0050718878099638 0.00473319327937141 0 0.00114109044795034 0 0.0043223551665893 0.00563222954115423 0 0.00913231574479978 0.00893353788563105 0.00227154190330566 0 0 0 0 0 0 0 0 0 0 0 0 0 0 0 0 0 0 0 0 0.00863799466958244 0 0.0272184044043484 0.00544786657323444 0.000210509655812879 0 0.00705802582461217 0.000739949022620869 0 0.00236976892834641 0.0190805431576503 0.0246261750328397 0 0.000177966666370281 0.00338937169454356 0.000570695029908789 0 0.00318659627661222 0.011814382248226 0.00290161121915364 0.15054240973642
0 0 0 0 0 0 0 0 0 0 0 0 0 0 0 0 0 0 0 0 0 0 0 0 0 0 0 0 0 0 0 0 0 0 0 0.0295603342224197 0 0 0 0 0.0271161335166548 0.0240660221923255 0 0 0 0 0 0 0 0 0 0 0.0327839134837177 0 0 0 0 0 0 0 0 0 0 0 0 0 0 0 0 0 0 0 0 0 0 0 0 0 0 0.000370542134669904 0 0.0391695675176252 0.00113764196692173 0.0738120526704328 0.0318214098725674 0 0 0 0 0 0.000466298188753405 0 0 0 0 0 0 0 0 0 0 0 0 0 0 0 0 0 0 0 0 0 0 0 0 0 0 0 0 0 0 0 0 0 0 0 0 0 0 0 0 0 0 0 0 0 0 0 0 0 0 0 0 0 0 0 0 0 0 0 0 0 0 0 0 0 0 0 0 0 0 0 0 0 0 0 0 0 0 0 0 0 0 0 0 0 0 0 0.000849849041025014 0 0.000689351730826471 0 0 0 0 0.00497166723689339 0.000954307954792422 0 0 0 0 0 0 0 0 0 0.149264195078085 0 0 0 0.141307912722464 0 0 0 0 0 0 0 0 0 0 0 0 0 0 0 0 0 0 0 0 0 0 0 0 0 0 0 0 0.00412746588210476 0.0142692747236504 0.00115588047978184 0 0 0.00920363858654095 0 0 0.0499319760910463 0 0.0198636716372104 0.000720534637449248 0.079013691125618 0.002621302745717 0 0 0 0 0.0341934109133986 0 0.00153410881595256 0 0 0.0178790709970008 0.0240216414278241 0 0.000939488165583465 0 0 0 0 0 0 0 0 0 0 0 0 0 0 0 0 0 0 0 0 0 0 0 0 0 0 0 0.108855623226296 0 0 0 0 0 0 0 0 0 0 0.0733280210146519 0 0 0 0 0 0 0 0 0 0 0 0 0 0 0 0 0 0 0 0 0 0 0
0 0 0 0 0 0 0 0 0 0 0 0 0 0 0 0 0 0 0 0 0 0 0 0 0 0 0 0 0 0 0 0 0 0 0 0 0 0 0 0 0 0 0 0 0 0 0 0 0 0 0 0 0 0 0 0 0 0 0 0 0 0 0 0 0 0 0 0 0 0 0 0 0 0 0 0 0 0 0 0 0 0 0 0 0 0 0 0 0 0 0 0 0 0 0 0 0 0 0 0 0 0 0 0 0 0 0 0 0 0 0 0 0 0 0 0 0 0 0 0 0 0 0 0 0 0 0 0 0 0 0 0 0 0 0 0 0 0 0 0 0 0 0 0 0 0 0 0 0 0 0.000743545119526868 0 0 0 0 0 0 0 0 0.028707877472574 0 0 0 0 0 0 0 0 0 0 0 0 0 0 0 0.0605430083089402 0.00874367227191377 0 0 0 0 0 0 0 0 0 0 0 0 0 0 0 0 0 0.0718635069322235 0 0 0 0 0 0 0 0 0 0 0 0.00123772047060253 0 0 0 0.0771880498360709 0 0 0 0.00115761010381942 0.0734679473071554 0.0954159564002775 0 0 0.0509849544177804 0 0.00815959594763715 0 0 0.128902042358614 0.0153332783925229 0 0 0 0 0 0 0 0 0 0 0 0 0 0 0 0 0 0.00498822551716472 0 0 0 0 0 0 0.0057123881897348 0 0 0 0.000549284515978734 0 0 0 0 0 0.000691158133033183 0 0 0.00415202465021792 0 0 0 0 0 0 0 0.0164873475027147 0.00298359631874608 0.00205485031555995 0 0 0 0 0 0 0 0 0 0 0 0.0856882385765246 0.0137763510682917 0 0.0396885074159838 0.00318064421571105 0 0 0 0 0 0 0 0 0 0.00662246915117348 0 0 0 0 0 0 0.00101361927139455 0.00437593664663148 0.0122493747405483 0.149607064694677 0 0.0188547537888906 0 0 0.00136091298080416 0.00186288669005226 0 0.00165160027650764
0 0 0 0 0 0 0 0 0 0 0 0 0 0 0 0 0 0 0 0 0 0 0 0 0 0 0 0 0 0 0 0 0 0 0 0 0 0 0 0 0 0 0 0 0 0 0 0 0 0 0 0 0 0 0 0 0 0 0 0 0 0 0 0 0 0 0 0 0 0 0 0 0 0 0 0 0 0 0 0 0 0 0 0 0 0 0 0 0 0 0 0 0 0 0 0 0 0 0 0 0 0 0 0 0 0 0 0 0 0 0 0 0 0 0 0 0 0 0 0 0 0 0 0 0 0 0 0 0 0 0 0 0 0 0 0 0 0 0 0 0 0 0 0 0 0 0 0 0 0 0 0 0 0 0 0 0 0 0.014804149457474 0.00277202449406736 0.0486875239908566 0 0 0 0.0136032868245566 0 0.0380896328376018 0 0 0 0 0 0 0 0 0 0 0 0 0 0 0 0 0 0.0339614050797579 0 0 0 0 0 0 0 0 0 0 0 0 0.0167497114019158 0 0 0 0 0 0 0 0 0 0 0 0 0.0014226009369936 0 0 0 0 0.00300165965925637 0 0 0 0 0 0 0 0 0 0 0 0 0 0 0 0 0 0 0 0 0 0 0 0 0 0 0 0.26561436104469 0.0222105932602245 0 0 0 0 0.0760979988883298 0.221848807768536 0 0 0 0.0242590864673814 0 0 0 0 0 0 0 0 0 0 0 0 0 0 0 0 0.00191463887730345 0 0 0 0 0 0 0 0 0 0 0 0 0 0.00901606682479003 0.0212244644414811 0.160040166935343 0.00149965424921871 0.00596842632898545 0.00422036621283331 0 0 0 0 0.0129933740184029 0 0 0 0 0 0 0 0 0 0 0 0 0 0 0 0 0 0 0 0 0 0
0 0 0 0 0 0 0 0 0 0 0 0 0.00212440655383969 0 0 0 0 0 0 0 0 0 0 0 0 0 0 0 0 0 0 0 0.0267829256730047 0.0105460004569007 0.0388490009724485 0 0 0 0 0 0 0 0 0 0 0 0 0 0 0 0.00306576901877962 0 0 0 0.00824613175631389 0 0 0.0128091436360689 0 0 0 0 0 0 0 0 0 0 0 0 0 0.00226353439465339 0 0 0 0 0 0 0 0 0 0 0 0 0 0 0 0 0 0 0 0 0 0 0 0 0 0 0 0 0 0 0 0 0 0 0 0 0 0 0 0 0 0 0 0 0 0 0 0 0 0 0 0 0 0 0 0 0 0 0 0 0 0 0 0 0 0 0 0.0152634316034967 0 0 0 0 0 0 0 0.00218114557055238 0 0 0.00876556054471577 0 0 0.0254450194487743 0.0269635257246034 0.00323794965581066 0 0 0 0 0 0 0 0 0 0 0 0 0 0 0 0 0 0 0 0 0 0 0 0 0 0 0 0 0 0 0 0 0.173412484175601 0.0855337197614135 0 0 0 0 0 0 0 0 0 0 0 0 0 0 0 0 0.0875658529215183 0 0 0 0 0 0 0.0134126056023133 0 0 0 0 0 0 0 0 0 0 0 0 0 0 0 0 0 0 0 0 0 0 0 0 0 0 0 0 0 0 0.000502236995997462 0 0 0 0 0 0.00110501580246331 0 0.000940778244521433 0 0.00101121067750191 0 0 0.010539013792299 0 0 0.00190721387762496 0 0 0.00206051341733405 0 0 0 0 0 0 0 0 0 0 0 0 0 0 0 0 0 0 0 0 0 0 0 0 0 0 0 0 0 0 0 0 0 0.00748634339127551 0 0.00806260627234689 0 0 0.00587832176884171 0.0197228419832187 0 0.0219443589441904 0.044186713931276 0.069649972172227 0.0372515180618486 0 0 0.00294626744652505 0.00084886768851843 0 0.0103894739871308 0.0198995468810941 0.00339562147631955 0.183803355716637
0 0 0 0 0 0 0 0 0 0 0 0 0 0 0 0 0 0 0 0 0 0 0 0 0 0 0 0 0 0 0 0 0 0 0 0 0 0 0 0 0 0 0 0 0 0 0 0 0 0 0 0 0 0 0 0 0 0 0.00055343489254045 0 0 0 0 0 0 0 0 0 0 0 0 0 0 0 0 0 0 0 0 0 0 0 0 0 0 0 0 0 0 0 0 0 0 0 0 0 0 0 0 0 0 0 0 0 0 0 0 0 0 0 0 0 0 0 0 0 0 0 0 0 0 0 0 0 0 0 0 0 0 0 0 0 0 0 0 0 0 0 0 0 0 0 0 0 0.0581944775115462 0 0 0 0 0 0.0110016909183694 0 0 0 0 0 0 0 0 0 0 0 0 0 0 0 0 0 0 0 0 0 0 0 0 0 0 0 0 0 0 0 0 0 0 0 0 0 0 0 0 0.0647593623772699 0 0 0 0 0 0 0 0 0 0 0 0 0 0 0.00306765486433403 0 0 0 0.0157717760447847 0 0 0.00846766635533885 0.133650574621502 0.0136314159829368 0 0 0 0.00182202905372999 0 0 0 0 0.0595146676993351 0.0963764340787754 0 0 0 0 0 0 0 0 0 0 0 0 0 0 0 0 0 0 0 0 0 0 0 0 0 0 0 0 0 0 0 0.00339392876418918 0 0 0 0 0 0 0 0 0 0 0 0 0 0 0 0 0 0 0 0 0 0 0 0 0 0 0 0 0 0 0 0 0 0 0 0 0 0 0 0.0795991057394872 0 0.0383895649163624 0 0 0.0282871248435794 0.0404214112061121 0.00299736304255549 0.0584670004065572 0.00620835047761624 0.0948825507386575 0 0.0602149494499809 0 0.00149206135198557 0 0.000993837942548078 0.00794437488108004 0.010103925509656 0.052307318280332 0.0474859480488375
0 0 0 0 0 0 0 0 0 0 0 0 0 0 0 0 0 0 0 0 0 0 0 0 0 0 0 0 0 0 0 0 0 0 0 0 0 0 0 0 0 0 0 0 0 0 0 0 0 0 0 0 0 0 0 0 0 0 0 0 0 0 0 0 0 0 0 0 0 0 0 0 0 0 0 0 0 0 0 0 0 0 0 0 0 0 0 0 0 0 0 0 0 0 0 0 0 0 0 0 0 0 0 0 0 0 0 0 0 0 0 0 0 0 0 0 0 0 0 0 0 0 0 0 0 0 0 0 0 0 0 0 0 0 0 0 0 0 0 0 0 0 0 0 0 0 0 0 0 0 0 0 0 0 0 0 0 0 0 0 0 0 0 0 0 0 0 0 0 0 0 0 0 0 0 0 0 0 0 0 0 0 0 0 0 0 0 0 0 0 0 0 0 0 0 0 0.560975609756098 0 0 0 0 0 0 0 0 0 0 0 0 0 0 0 0 0 0 0 0 0 0 0 0 0 0 0 0 0 0 0 0 0 0 0 0 0 0 0 0 0 0 0.439024390243902 0 0 0 0 0 0 0 0 0 0 0 0 0 0 0 0 0 0 0 0 0 0 0 0 0 0 0 0 0 0 0 0 0 0 0 0 0 0 0 0 0 0 0 0 0 0 0 0 0 0 0 0 0 0 0 0 0 0 0 0 0 0 0 0 0 0 0 0 0 0 0 0 0 0 0 0 0 0
0 0 0 0 0 0 0 0 0 0 0 0 0 0 0.0013572814604662 0.00236890378349285 0 0 0 0.000128028394318309 0 0 0 0 0 0 0 0 0 0 0.00566707849358456 0 0 0 0 0.0649280872653059 0 0 0 0 0.0363229877360076 0.0217265804135688 0 0 0 0 0 0 0 0 0 0 0.0193603460145494 0 0 0 0 0 0 0 0 0 0 0 0 0 0 0 0 0 0 0 0 0 0 0 0 0 0 0 0 0 0.0100212894542881 0.0102783775651291 0.0706056969196997 0 0 0 0 0 0.000404430651542672 0 0 0 0 0 0.000967014797309155 0.00163680446262209 0.00281949687517616 0 0 0 0 0 0 0 0 0 0 0 0 0 0 0 0 0 0 0 0 0 0 0 0 0 0 0 0 0.0168634043635731 0 0 0 0 0 0 0.00128651729561944 0 0.00355904754035079 0.000615602719585453 0.0002122157927913 0 0 0 0 0 0 0 0 0 0 0 0 0 0 0 0 0 0 0 0 0 0 0 0 0 0 0 0 0 0 0 0 0 0 0 0 0 0 0 0 0 0 0 0 0 0 0.021504250040551 0.00642530235464358 0 0 0 0.130258089325479 0 0 0 0 0.00213914408128573 0 0 0.00548948669689034 0 0.039414859988554 0 0 0 0 0 0 0 0 0 0 0.000639729712442943 0 0 0 0 0 0 0 0 0 0 0 0 0 0 0 0 0 0.00111150571682365 0 0.0062945757408326 0 0 0.00349260518315093 0 0 0.0876310876502073 0.000989141407078093 0.0864219987152064 0.017012173327798 0.118402594126415 0.140987478588491 0 0 0 0 0.0266081880462739 0 0 0 0 0 0.00332693036236869 0 0 0 0 0 0 0 0 0 0 0 0 0 0 0 0 0 0 0 0 0 0 0 0 0 0 0 0 0 0.0128650188806623 0 0 0 0 0 0 0 0 0 0 0.0178566480558654 0 0 0 0 0 0 0 0 0 0 0 0 0 0 0 0 0 0 0 0 0 0 0
0 0 0 0 0 0 0 0 0 0 0 0 0 0 0 0 0 0 0 0 0 0 0 0 0 0 0 0 0 0 0 0 0 0 0 0 0 0 0 0 0 0 0 0 0 0 0 0 0 0 0 0 0 0 0 0 0 0 0 0 0 0 0 0 0 0 0 0 0 0 0 0 0 0 0 0 0 0 0 0 0 0 0 0 0 0 0 0 0 0 0 0 0 0 0 0 0 0 0 0 0 0 0 0 0 0 0 0 0 0 0 0 0 0 0 0 0 0 0 0 0 0 0 0 0 0 0 0 0 0 0 0 0 0 0 0 0 0 0 0 0 0 0 0 0 0 0 0 0 0 0 0 0 0 0 0 0 0 0.0082631799712974 0 0.00315422652254604 0 0 0 0 0 0.102919184505562 0 0 0 0 0 0 0 0 0.000350364179488266 0 0.0212404377711283 0.0229976796320284 0.00283620911041576 0 0 0 0.00790124496185288 0.0878141693320248 0 0.00112676444088787 0 0 0 0 0 0.00241852369310453 0 0 0 0 0 0 0 0 0 0 0 0 0.108702768631752 0 0 0 0 0 0.00239421934879076 0 0 0 0 0 0 0.00290185994157413 0 0 0 0 0 0 0 0 0 0 0 0 0 0 0 0 0 0 0 0 0 0 0 0 0.019708282385032 0.160267025774048 0.0270394516820713 0 0 0.00800939664599553 0.147014490109106 0.0558093285650798 0.0162288908672411 0.0115896463456521 0 0.00337842647427064 0 0 0 0.00168503849125103 0 0 0 0 0 0 0 0 0 0 0 0 0 0 0 0 0 0 0 0 0 0 0 0 0 0 0 0 0.0198287329902228 0 0 0 0.0097349258788901 0 0 0 0.132009554385812 0.0057466827269447 0 0 0 0 0 0 0 0 0 0 0 0 0 0.00196932775503499 0.00269806279108346 0.00226190408980967 0 0 0 0 0
0 0 0 0 0 0 0 0 0 0 0 0 0 0 0 0 0 0 0 0 0 0 0 0 0 0 0 0 0 0 0 0 0 0 0 0 0 0 0 0 0 0 0 0 0 0 0 0 0 0 0 0 0.0336032570675967 0 0 0 0 0 0 0 0 0 0 0 0 0 0 0 0 0 0 0 0 0 0 0 0 0 0 0 0 0 0 0 0 0 0 0 0 0 0 0 0 0 0 0 0 0 0 0 0 0 0 0 0 0 0 0 0 0 0 0 0 0 0 0 0 0 0 0 0 0 0 0 0 0 0 0 0 0 0 0 0 0 0 0 0 0 0 0 0 0 0 0 0 0 0 0 0 0 0 0 0 0 0 0 0 0 0 0 0 0 0 0 0 0 0 0 0 0 0 0 0 0 0 0 0 0 0 0 0 0 0 0 0 0.0330653555118744 0.0276699814060965 0 0 0 0 0 0 0 0 0 0.0831429729750497 0 0 0.0869921305678879 0.447351447282169 0 0.133706512388302 0.154468342801024 0 0 0 0 0 0 0 0 0 0 0 0 0 0 0 0 0 0 0 0 0 0 0 0 0 0 0 0 0 0 0 0 0 0 0 0 0 0 0 0 0 0 0 0 0 0 0 0 0 0 0 0 0 0 0 0 0 0 0 0 0 0 0 0 0 0 0 0 0 0 0 0 0 0 0 0 0 0 0 0 0 0 0 0 0 0 0 0 0 0 0 0 0 0 0 0 0 0 0 0 0 0 0 0 0 0 0 0 0 0 0 0 0 0
0 0 0 0 0 0 0 0 0 0 0 0 0 0 0 0 0 0 0 0 0 0 0 0 0 0 0 0 0 0 0 0 0 0 0 0 0 0 0 0 0 0 0 0 0 0 0 0 0 0 0 0 0 0 0 0 0 0 0 0 0 0 0 0 0 0 0 0 0 0 0 0 0 0 0 0 0 0 0 0 0 0 0 0 0 0 0 0 0 0 0 0 0 0 0 0 0 0 0 0 0 0 0 0 0 0 0 0 0 0 0 0 0 0 0 0 0 0 0 0 0 0 0 0 0 0 0 0 0 0 0 0 0 0 0 0 0 0 0 0 0 0 0 0 0 0 0 0 0 0 0 0 0 0 0 0 0 0 0 0 0 0 0 0 0 0 0 0 0 0 0 0 0 0 0 0 0 0 0 0 0 0 0 0 0 0 0 0 0 0 0 0 0 0 0 0 0 0 0.650765196133991 0 0 0.188048040526251 0 0.161186763339758 0 0 0 0 0 0 0 0 0 0 0 0 0 0 0 0 0 0 0 0 0 0 0 0 0 0 0 0 0 0 0 0 0 0 0 0 0 0 0 0 0 0 0 0 0 0 0 0 0 0 0 0 0 0 0 0 0 0 0 0 0 0 0 0 0 0 0 0 0 0 0 0 0 0 0 0 0 0 0 0 0 0 0 0 0 0 0 0 0 0 0 0 0 0 0 0 0 0 0 0 0 0 0 0 0 0 0 0 0 0 0 0 0 0
0 0 0 0 0 0 0 0 0 0 0 0 0 0 0 0 0 0 0 0 0 0 0 0 0 0 0 0 0 0 0 0 0 0 0 0 0 0 0 0 0.00331467125662197 0.00265803618230081 0 0 0 0 0 0 0 0 0 0 0.0351604846795606 0 0 0 0 0 0 0 0 0 0 0 0 0 0 0 0 0 0 0 0 0 0 0 0 0 0 0 0 0.00486377079365569 0.00100465231713272 0.00751129103870557 0.00214879307452795 0 0 0 0 0 0 0 0 0 0 0 0 0 0 0 0 0 0 0 0 0 0 0 0 0 0 0 0 0 0 0 0 0 0 0 0 0 0 0 0 0 0 0 0 0 0 0 0 0 0 0 0 0 0 0 0 0 0 0 0 0 0 0 0 0 0 0 0 0 0 0 0 0 0 0 0 0 0 0 0 0 0 0 0 0 0 0 0 0 0 0 0 0 0.000806281091773235 0 0.000925730142406307 0 0 0 0 0.00231578353756529 0 0 0 0 0.252664651676868 0 0 0 0 0 0.0807586283513896 0 0.0605179181809862 0 0 0.0500864178150683 0.0569519394573517 0.0101007624225955 0 0 0 0 0 0 0 0 0 0 0 0 0 0 0 0 0 0 0 0 0 0 0 0 0 0 0.00998528995865801 0 0 0 0.0138779511935356 0 0 0.0247511082063658 0 0.0422354042725623 0 0.0808431497820797 0 0 0 0 0 0.0415555003360444 0 0 0 0 0.0260740670065412 0.0417043912724464 0 0.00158187950288881 0 0 0 0 0 0 0 0 0 0 0 0 0 0 0 0 0 0 0 0 0 0 0 0 0 0 0 0.025397613709934 0 0 0 0 0 0 0 0 0 0 0.120203832740435 0 0 0 0 0 0 0 0 0 0 0 0 0 0 0 0 0 0 0 0 0 0 0
0 0 0 0 0 0 0 0 0 0 0 0 0 0 0 0.00109753351556139 0 0 0 0 0 0 0 0 0 0 0 0 0 0 0 0 0 0 0 0 0 0 0 0 0.0328396808520679 0.00551136294343423 0 0 0 0 0 0.046846364258097 0 0 0 0 0.0304627385429553 0 0 0 0 0 0 0 0 0 0 0 0 0 0 0 0 0 0 0 0 0 0.0252680197055616 0 0 0 0 0 0 0 0 0 0 0 0 0 0 0 0 0 0 0 0 0 0 0 0 0.00290309951375573 0 0 0 0 0 0 0 0 0 0 0 0 0 0 0 0 0 0 0 0 0 0 0 0 0 0 0 0 0 0 0 0 0 0 0 0 0 0 0 0 0 0 0 0 0 0 0 0 0 0 0 0 0 0 0 0 0 0 0 0 0 0 0 0 0 0 0 0 0 0 0 0 0 0 0 0 0 0 0 0 0 0 0 0 0 0 0 0 0 0 0 0 0 0 0 0 0 0 0 0.00784474663061541 0.115541845082623 0 0.221566926044098 0.134956268858571 0 0 0 0 0 0 0 0 0 0 0 0 0 0 0 0 0 0 0 0 0 0 0 0 0 0 0 0 0 0 0 0 0 0 0 0 0 0 0 0 0 0 0 0 0 0 0 0 0 0 0 0 0 0 0 0 0 0 0 0 0 0 0 0 0 0 0 0 0 0 0 0 0 0 0 0 0 0 0 0.375161414052659 0 0 0 0 0 0 0 0 0 0 0 0 0 0 0 0 0 0 0 0 0 0 0 0 0 0 0 0 0 0 0 0 0 0
0 0 0 0 0 0 0 0 0 0 0 0 0 0 0 0 0 0 0 0 0 0 0 0 0 0 0 0 0 0 0 0 0 0 0 0 0 0 0 0 0 0 0 0 0 0 0 0.0130568212559734 0 0 0 0 0.0490014435708207 0 0 0 0 0 0 0 0 0 0 0 0 0 0 0 0 0 0 0 0 0 0 0 0 0 0 0 0 0 0 0 0 0 0 0 0 0 0 0 0 0 0 0 0 0 0 0 0 0 0 0 0 0 0 0 0 0 0 0 0 0 0 0 0 0 0 0 0 0 0 0 0 0 0 0 0 0 0 0 0 0 0 0 0 0 0 0 0 0 0 0 0 0 0 0 0 0 0 0 0 0 0 0 0 0 0 0 0 0 0 0 0 0 0 0 0 0 0 0 0 0 0 0 0 0 0 0 0 0 0 0 0 0 0 0 0 0 0 0 0 0 0 0 0 0 0.0786166164977028 0 0.247534178528616 0.417457493119491 0 0.194333447027395 0 0 0 0 0 0 0 0 0 0 0 0 0 0 0 0 0 0 0 0 0 0 0 0 0 0 0 0 0 0 0 0 0 0 0 0 0 0 0 0 0 0 0 0 0 0 0 0 0 0 0 0 0 0 0 0 0 0 0 0 0 0 0 0 0 0 0 0 0 0 0 0 0 0 0 0 0 0 0 0 0 0 0 0 0 0 0 0 0 0 0 0 0 0 0 0 0 0 0 0 0 0 0 0 0 0 0 0 0 0 0 0 0 0
0 0 0 0 0 0 0 0 0 0 0 0 0 0 0 0 0 0 0 0 0 0 0 0 0 0 0 0 0 0 0 0 0 0 0 0.0034561730062657 0 0 0 0 0.0257347114416431 0.0247270958921983 0 0 0 0 0 0.0223871202249837 0 0 0 0 0.0432621322989535 0 0 0 0 0 0 0 0 0 0 0 0 0 0 0 0 0 0 0 0 0 0.0165521710811658 0 0 0 0 0 0 0.0044224149219959 0 0 0 0 0 0 0 0 0 0 0 0 0 0 0 0 0 0.0136947937706393 0 0 0 0 0 0 0 0 0 0 0 0 0 0 0 0 0 0 0 0 0 0 0 0 0 0 0 0 0 0 0 0 0 0 0 0 0 0 0 0 0 0 0 0 0 0 0 0 0 0 0 0 0 0 0 0 0 0 0 0 0 0 0 0 0 0 0 0 0 0 0 0.0606718244198045 0 0 0 0 0 0 0 0 0 0 0 0.0135351412990867 0 0.00632445477701229 0 0 0 0 0 0 0 0 0 0 0 0 0.0679817486055258 0.00948282787969821 0.0328603259544309 0.190323075530288 0.145458334330006 0 0 0 0 0 0 0 0 0 0 0 0 0 0 0 0 0 0 0 0 0 0 0 0 0 0 0 0 0 0 0 0 0 0 0 0 0 0 0 0 0 0 0 0 0 0 0 0 0 0 0 0 0 0 0 0 0 0 0 0 0 0 0 0 0 0 0 0 0 0 0 0 0 0 0 0 0 0 0 0 0.307078352446941 0 0 0 0 0 0 0 0.0120473021193613 0 0 0 0 0 0 0 0 0 0 0 0 0 0 0 0 0 0 0 0 0 0 0 0 0 0
0 0 0 0 0 0 0 0 0 0 0 0 0 0 0 0 0 0 0 0 0 0 0 0 0 0 0 0 0 0 0 0 0 0 0 0 0 0 0 0 0 0 0 0 0.0977004358285727 0 0 0 0 0 0 0 0 0 0 0 0 0 0 0 0 0 0 0 0 0 0 0 0 0 0 0 0 0 0 0 0 0 0 0 0 0 0 0 0 0 0 0 0 0 0 0 0 0 0 0 0 0 0 0 0 0 0 0 0 0 0 0 0 0 0 0 0 0 0 0 0 0 0 0 0 0 0 0 0 0 0 0 0 0 0 0 0 0 0 0 0 0 0 0 0 0 0 0 0 0 0 0 0 0 0 0 0 0 0 0 0 0 0 0 0 0 0 0 0 0 0 0 0 0 0 0 0 0 0 0 0 0 0 0 0 0 0 0 0 0 0 0 0 0 0 0 0 0 0 0 0 0 0 0 0 0 0 0 0 0 0 0.638601657540084 0 0 0 0 0 0 0 0 0 0 0 0 0 0 0 0 0 0 0 0 0 0 0 0 0.263697906631343 0 0 0 0 0 0 0 0 0 0 0 0 0 0 0 0 0 0 0 0 0 0 0 0 0 0 0 0 0 0 0 0 0 0 0 0 0 0 0 0 0 0 0 0 0 0 0 0 0 0 0 0 0 0 0 0 0 0 0 0 0 0 0 0 0 0 0 0 0 0 0 0 0 0 0 0 0 0 0 0 0 0 0 0 0
0 0 0 0 0 0 0 0 0 0 0 0 0 0 0 0 0 0 0 0 0 0 0 0 0 0 0 0 0 0 0 0 0 0 0 0 0 0 0 0 0 0 0 0 0 0 0 0 0 0 0 0 0 0 0 0 0 0 0 0 0 0 0 0 0 0 0 0 0 0 0 0 0 0 0 0 0 0 0 0 0 0 0 0 0 0 0 0 0 0 0 0 0 0 0 0 0 0 0 0 0 0 0 0 0 0 0 0 0 0 0 0 0 0 0 0 0 0 0 0 0 0 0 0 0 0 0 0 0 0 0 0 0 0 0 0 0 0 0 0 0 0 0 0 0 0 0 0 0 0 0 0 0 0 0 0 0 0 0.0150357991205527 0 0 0 0 0 0.0116971988137766 0.0013831376680104 0.104903500981949 0 0 0 0 0 0 0 0 0 0 0.0247506912412274 0.0756440855891826 0 0 0 0 0.012879526071183 0.0338546774385228 0 0.00343256990376675 0 0 0 0 0 0 0 0 0 0 0.18785859663781 0 0 0 0 0 0 0 0 0 0 0 0 0 0.00789542826521977 0 0 0 0 0 0 0 0 0 0 0 0 0 0 0 0.00263826961301483 0 0 0 0 0 0 0 0 0 0 0 0 0 0 0 0 0.159768074988953 0.0595414905875042 0 0 0.039609202798434 0.124469277824252 0.0117217126469852 0.0365193902362332 0.0112497354215751 0 0.00638498101015171 0 0 0 0.00208764519077017 0 0 0 0 0 0 0 0 0 0 0 0 0 0 0 0 0 0 0 0 0 0 0 0 0 0 0 0 0.00116327005883435 0 0 0 0.0177519245045701 0 0 0 0.0325438774695566 0.00762675536129951 0 0 0 0 0 0 0 0 0 0 0 0 0 0.00297860959626735 0.00358914285052739 0.00102142810986989 0 0 0 0 0
0 0 0 0 0 0 0 0 0 0 0 0 0.00661482181479323 0 0 0 0 0 0 0 0 0 0 0 0 0 0 0 0 0 0 0 0.0147883940930009 0.000979230767960736 0.0346306455095465 0 0 0 0 0 0 0 0 0 0 0 0.00603492591153844 0 0 0 0.00866717145158465 0 0 0 0.0149207397794755 0.0230255532129973 0.0358878644640385 0.0116410602708132 0 0 0 0 0 0 0 0 0 0.00400353407480754 0.000878565423349179 0 0 0.016337973670465 0 0 0 0 0.0081301604497057 0 0 0 0 0 0 0 0 0 0 0 0 0 0 0 0 0 0 0 0 0 0 0 0.00474865717910799 0 0 0 0.00395418583557951 0.000549724566761072 0 0 0 0.00063505822702445 0 0 0 0 0.0191112510390431 0 0 0 0.00159175757369311 0 0 0 0 0 0 0 0 0 0 0 0 0 0 0 0 0 0 0 0 0.00468631081536261 0.000448010226520764 0 0 0 0 0.00402731745605087 0.000514643342384029 0.000901534425060245 0.00253958433559371 0 0.0130522007533321 0 0 0.011835787007799 0.0118559999846231 0.00140779318799431 0 0 0 0 0 0 0 0 0 0 0 0.0512279271126689 0 0 0 0 0 0 0 0 0 0 0 0 0 0 0 0 0 0 0 0 0.0557744552245375 0.0532695725316862 0 0.00103201068085425 0 0.0491020501621618 0.00283840234930275 0 0 0 0 0 0 0 0 0 0 0 0 0 0 0 0 0 0 0.0316714467949486 0.0375253989202475 0 0.0112063421790141 0 0 0 0 0.00692425354065628 0 0 0.00122202986385648 0.00495202698212263 0 0 0 0 0 0 0 0 0 0 0 0 0 0 0 0 0 0 0 0 0 0 0 0 0.0018561143102312 0 0 0 0.000185905138098808 0 0 0.0118540204920727 0 0 0.0342251649846418 0 0 0.0446223414211546 0 0 0 0 0 0 0 0.0414264406242373 0 0 0 0 0 0 0 0 0 0 0 0 0 0 0 0 0 0 0 0 0 0 0 0 0 0 0 0.00673589289537603 0.00244074745638636 0 0 0 0 0.0234817404492088 0.0107819211160635 0.0987260460258014 0.0208432722894775 0.0328100311716675 0 0.0011952421393173 0.00169878528436644 0 0.00485512677996027 0.00217476058831241 0.00199793364669784 0.0829421399948651
0 0 0 0 0 0 0 0 0 0 0 0 0 0 0 0 0 0 0 0 0 0 0 0 0 0 0 0 0 0 0 0 0 0 0 0 0 0 0 0 0 0 0 0.0456407324965427 0 0 0 0 0 0 0 0 0 0 0 0 0 0 0 0 0 0 0 0 0.0318934792129343 0.143377841948787 0 0 0 0 0 0 0 0 0 0 0 0 0 0 0 0 0 0 0 0 0 0 0 0 0 0 0 0 0 0 0 0 0 0 0 0 0 0 0 0 0 0 0 0 0 0 0 0 0 0 0 0 0 0 0 0 0 0 0 0 0 0 0 0 0 0 0 0 0 0 0 0 0 0 0 0 0 0 0 0 0 0 0 0 0 0 0 0 0 0 0 0 0 0 0 0 0 0 0 0 0 0 0 0 0 0 0 0 0.183269315264285 0 0 0 0 0 0 0 0 0 0 0 0 0 0 0 0 0 0 0 0 0 0 0 0 0 0 0 0 0 0.113382282096281 0 0 0 0 0.0695351287427143 0 0 0 0 0 0 0 0 0 0 0 0 0 0 0 0 0 0 0 0 0 0 0.412901220238456 0 0 0 0 0 0 0 0 0 0 0 0 0 0 0 0 0 0 0 0 0 0 0 0 0 0 0 0 0 0 0 0 0 0 0 0 0 0 0 0 0 0 0 0 0 0 0 0 0 0 0 0 0 0 0 0 0 0 0 0 0 0 0 0 0 0 0 0 0 0 0 0 0 0 0 0 0 0 0 0 0 0 0 0 0
0 0 0 0 0 0 0 0 0 0 0 0 0 0 0 0 0 0 0 0 0 0 0 0 0 0 0 0 0 0 0 0 0 0 0 0 0 0 0 0 0 0 0 0 0 0 0 0 0 0 0 0 0 0 0 0 0 0 0 0 0 0 0 0 0 0 0 0 0 0 0 0 0 0 0 0 0 0 0 0 0 0 0 0 0 0 0 0 0 0 0 0 0 0 0 0 0 0 0 0 0 0 0 0 0 0 0 0 0 0 0 0 0 0 0 0 0 0 0 0 0 0 0 0 0 0 0 0 0 0 0 0 0 0 0 0 0 0 0 0 0 0 0 0 0 0 0 0 0 0 0 0 0 0 0 0 0 0 0 0 0 0 0 0 0 0 0 0 0 0 0 0 0 0 0.715790138740446 0 0 0 0 0 0 0 0 0 0 0 0 0 0 0 0 0 0 0 0 0 0 0 0 0 0 0 0 0 0 0 0 0 0 0 0 0 0 0 0 0 0 0 0 0 0 0 0 0 0 0 0 0 0 0 0 0 0 0 0 0 0 0 0 0 0 0 0 0 0 0 0 0 0 0 0 0 0 0 0 0 0 0 0 0 0 0 0 0 0 0 0 0 0 0 0 0 0 0 0 0 0 0 0 0 0.284209861259554 0 0 0 0 0 0 0 0 0 0 0 0 0 0 0 0 0 0 0 0 0 0 0 0 0 0 0 0 0 0 0 0 0 0 0 0 0
0 0 0 0 0 0 0 0 0 0 0 0 0 0 0 0 0 0 0 0 0 0 0 0 0 0 0 0 0 0 0 0 0 0 0 0 0 0 0 0 0 0 0 0 0 0 0 0 0 0 0 0 0 0 0 0 0 0 0 0 0 0 0 0 0.183751950978019 0.239989555982222 0 0 0 0 0 0 0 0 0 0 0 0 0 0 0 0 0 0 0 0 0 0 0 0 0 0 0 0 0 0 0 0 0 0 0 0 0 0 0 0 0 0 0 0 0 0 0 0 0 0 0 0 0 0 0 0 0 0 0 0 0 0 0 0 0 0 0 0 0 0 0 0 0 0 0 0 0 0 0 0 0 0 0 0 0 0 0 0 0 0 0 0 0 0 0 0 0 0 0 0 0 0 0 0.286466976869923 0 0 0 0 0 0 0 0 0 0 0 0 0 0 0 0 0 0 0 0 0 0 0 0 0 0 0 0 0 0 0 0 0 0 0 0 0 0.289791516169836 0 0 0 0 0 0 0 0 0 0 0 0 0 0 0 0 0 0 0 0 0 0 0 0 0 0 0 0 0 0 0 0 0 0 0 0 0 0 0 0 0 0 0 0 0 0 0 0 0 0 0 0 0 0 0 0 0 0 0 0 0 0 0 0 0 0 0 0 0 0 0 0 0 0 0 0 0 0 0 0 0 0 0 0 0 0 0 0 0 0 0 0 0 0 0 0 0 0 0 0 0 0 0 0 0 0 0 0 0 0
0 0 0 0 0 0 0 0 0 0 0 0 0 0 0 0 0 0 0 0 0 0 0 0 0 0 0 0 0 0 0 0 0 0 0 0 0 0 0 0 0 0 0 0 0 0 0 0 0 0 0 0 0 0 0 0 0 0 0 0 0 0 0 0 0 0 0 0 0 0 0 0 0 0 0 0 0 0 0 0 0 0 0 0 0 0 0 0 0 0 0 0 0 0 0 0 0 0 0 0 0 0 0 0 0 0 0 0 0 0 0 0 0 0 0 0 0 0 0 0 0 0 0 0 0 0 0 0 0 0 0 0 0 0 0 0 0 0 0 0 0 0 0 0 0 0 0 0 0 0 0 0 0 0 0 0 0 0 0 0.0566679122265697 0.00613916586212516 0.00377071170873138 0 0 0 0 0 0 0 0 0 0 0 0 0 0.0154308878268335 0.0533649694260316 0 0 0 0 0 0 0 0 0 0 0 0 0.00118566187985531 0 0.0838801676438039 0.000325118792028459 0 0.0190193497871884 0 0 0 0 0 0 0 0 0 0 0 0 0 0 0 0 0 0 0 0 0.0122606564528779 0.0411341833690335 0 0 0.0970042488528177 0 0 0 0 0.0254174875573245 0 0 0 0 0 0 0 0 0 0 0 0 0 0 0 0 0 0 0 0 0 0 0 0 0 0 0 0 0 0 0 0 0.0113843017713747 0 0 0 0.0135997947286519 0 0 0 0 0 0.00123838110855178 0 0 0 0.0670792340798565 0.130488245407142 0.0916253292051978 0.100340268101714 0.0470125265760175 0.00448877729049433 0.00337287944280311 0.00851016843863206 0 0 0 0 0 0 0.0245816942242906 0 0 0.00223402972145144 0 0 0 0 0 0 0 0 0 0 0.00515975791582825 0 0 0 0 0 0 0 0.00197629654851745 0.00452866605894479 0.051494480599482 0 0.00698471648980061 0 0 0.00463303619499198 0 0 0.00366689471103644
0 0 0 0 0 0 0 0 0 0 0 0 0 0 0 0 0 0 0 0 0 0 0 0 0 0 0 0 0 0 0 0 0 0 0 0 0 0 0 0 0 0 0 0 0 0 0 0 0 0 0 0 0 0 0 0 0 0 0 0 0 0 0 0 0 0 0 0 0 0 0 0 0 0 0 0 0 0 0 0 0 0 0 0 0 0 0 0 0 0 0 0 0 0 0 0 0 0 0 0 0 0 0 0 0 0 0 0 0 0 0 0 0 0 0 0 0 0 0 0 0 0 0 0 0 0 0 0 0 0 0 0 0 0 0 0 0 0 0 0 0 0 0 0 0 0 0 0 0 0 0 0 0 0 0 0 0 0 0 0 0 0 0 0 0 0 0.0257816653095557 0 0 0 0 0 0 0 0 0 0 0 0.00282054280103572 0 0 0 0 0.0313064835424338 0 0.00722014390997805 0.13556363234768 0 0 0 0 0 0 0 0 0 0.00447146341834059 0.0149307924721127 0 0 0 0 0 0 0 0.0284907673813567 0 0 0 0 0 0 0.0183474248950161 0 0 0 0 0 0 0 0.196559760875561 0 0 0 0 0 0 0.151961416245365 0 0 0 0.0594194804230852 0 0 0 0 0 0 0.0389106301363775 0.0138826257468016 0.0476922608052464 0 0.00572102735397083 0 0 0 0 0 0 0 0 0 0 0 0 0 0 0 0 0 0 0 0 0 0 0 0 0 0 0 0 0 0 0 0 0 0 0 0 0 0 0 0 0 0 0 0 0 0 0 0 0.150274228011256 0 0.0666456543248261 0 0 0 0 0 0 0 0 0 0 0 0 0 0 0 0 0 0 0 0 0 0 0 0
0 0 0 0 0 0 0 0 0 0 0 0 0 0 0 0 0 0 0 0 0 0 0 0 0 0 0 0 0 0 0 0 0 0 0 0 0 0 0 0 0 0 0 0 0 0 0 0 0 0 0 0 0 0 0 0 0 0 0 0 0 0 0 0 0 0 0 0 0 0 0 0 0 0 0 0 0 0 0 0 0 0 0 0 0 0 0 0 0 0 0 0 0 0 0 0 0 0 0 0 0 0 0 0 0 0 0 0 0 0 0 0 0 0 0 0 0 0 0 0 0 0 0 0 0 0 0 0 0 0 0 0 0 0 0 0 0 0 0 0 0 0 0 0 0 0 0 0 0 0 0 0 0 0 0 0 0 0 0 0 0 0 0 0 0 0 0 0 0 0 0 0 0 0 0 0 0 0 0.0150269335367396 0 0.00660181293047449 0 0.0656559571465228 0.109640923579971 0 0 0 0 0 0 0 0 0 0 0 0 0 0 0 0 0 0 0 0 0 0 0 0 0 0 0 0.0137102688220537 0 0 0 0 0 0 0 0 0.257458508156057 0 0 0.0140739517042039 0 0 0 0 0 0 0 0.0425058302440428 0 0 0.000601499529625234 0 0 0 0.149791187597946 0 0 0 0 0 0 0 0 0 0 0 0 0 0.00296215177658181 0 0.00161092955146313 0 0 0 0 0 0 0 0 0 0 0 0 0 0 0 0 0 0 0 0 0 0 0 0 0 0 0 0 0 0.010422877007017 0 0 0 0 0 0 0 0.0204603431838218 0.28947682523348 0 0 0 0 0 0 0 0 0 0 0 0 0 0 0 0 0 0 0 0 0 0 0 0
0 0 0 0 0 0 0 0 0 0 0 0 0.00524669515293834 0 0 0 0 0 0 0 0 0 0 0 0 0 0 0 0 0 0 0.0012126864037934 0 0 0 0 0 0 0 0 0 0 0 0 0 0 0 0 0 0 0 0 0 0 0 0 0 0 0 0 0 0 0 0 0 0 0 0 0 0 0 0 0 0 0 0 0 0 0 0 0 0 0 0 0 0 0 0 0 0 0 0 0 0 0 0 0 0 0 0 0 0 0 0 0 0 0 0 0 0 0 0 0 0 0 0 0 0 0 0 0 0 0 0 0 0 0 0 0 0 0 0 0 0 0 0 0 0 0 0 0 0 0 0 0.00413081189082332 0 0 0 0 0 0.00436836903403549 0 0 0 0 0 0 0 0 0 0 0 0 0 0 0 0 0.0893996368744102 0 0 0 0 0 0 0 0 0 0 0 0 0 0 0 0 0 0 0 0 0.018007223423983 0.0620220435366163 0 0 0 0.0169416401411306 0.0176485347153703 0 0 0 0 0 0 0 0 0 0 0 0.0713420127568081 0 0 0 0 0 0 0 0.0794132343491894 0 0 0 0 0 0 0 0 0 0 0.0186977175324804 0 0 0 0 0 0 0 0 0 0 0 0 0 0 0 0 0 0 0 0 0 0 0 0 0 0 0 0 0 0 0 0 0 0 0 0 0 0 0 0 0 0 0 0 0 0 0 0 0 0 0 0 0 0 0 0 0 0 0 0 0 0 0 0 0 0 0 0 0 0 0 0.157527423455589 0 0.00489953455442154 0 0 0.00427614714720518 0.00571550698944617 0 0.275035023616248 0.0866256373410195 0.0651136094945856 0 0 0 0 0 0 0 0.00400228898259427 0.00569357838652469 0.00268064422078647
0 0 0 0 0 0 0 0 0 0 0 0 0 0 0 0 0 0 0 0 0 0 0 0 0 0 0 0 0 0 0 0.000406205375470387 0 0 0.00796616772331504 0 0 0 0 0 0 0 0 0 0 0 0 0 0 0 0 0 0 0 0 0 0 0 0 0 0 0 0 0 0 0 0 0 0 0 0 0 0 0 0 0 0 0 0 0 0 0 0 0 0 0 0 0 0 0 0 0 0 0 0 0 0 0 0 0 0 0 0 0 0 0 0 0 0 0 0 0 0 0 0 0 0 0 0 0 0 0 0 0 0 0 0 0 0 0 0 0 0 0 0 0 0 0 0 0 0 0 0 0 0.0340577047492901 0 0 0 0 0 0.00658437531223645 0 0 0 0 0 0 0 0 0 0 0 0 0 0 0 0 0 0 0 0 0 0 0 0 0 0 0 0 0 0 0 0 0 0 0 0 0 0.0249734055485446 0.00731393688728122 0 0.00120544475476772 0 0 0.154440669649818 0 0 0 0 0 0 0 0 0 0 0 0.0468650087370012 0 0 0 0 0 0 0.0440289992218982 0 0 0.00244294219625036 0 0 0 0 0.000619524162728544 0 0 0.00965976381824962 0.0894932026304901 0 0 0 0 0 0 0 0 0 0 0 0 0 0 0 0 0 0 0 0 0 0 0 0 0 0 0 0 0 0 0 0.00382551937382265 0 0 0 0 0 0 0 0 0 0 0 0 0 0 0 0 0 0 0 0 0 0 0 0 0 0 0 0 0 0 0 0 0 0 0 0 0 0 0 0.054036867478315 0 0.0169866883351415 0.000443786253143052 0 0.0474881009518976 0.0310414396680045 0 0.109316402427022 0.0131313119582047 0.121410420515776 0.0078462199289014 0.036333681248321 0 0.00490414136863812 0 0 0.00176172450752148 0.0110793766793762 0.0345830840659952 0.0757538844725789
0 0 0 0 0 0 0 0 0 0 0 0 0 0 0 0 0 0 0 0 0 0 0 0 0 0 0 0 0 0 0 0 0 0 0 0 0 0 0 0 0 0 0 0 0 0 0 0 0 0 0 0 0 0 0 0 0 0 0 0 0 0 0 0 0 0 0 0 0 0 0 0 0 0 0 0 0 0 0 0 0 0 0 0 0 0 0 0 0 0 0 0 0 0 0 0 0 0 0 0 0 0 0 0 0 0 0 0 0 0 0 0 0 0 0 0 0 0 0 0 0 0 0 0 0 0 0 0 0 0 0 0 0 0 0 0 0 0 0 0 0 0 0 0 0 0.0573692550642356 0 0.00146256843533699 0.00246641576463987 0 0 0 0 0 0 0 0 0 0 0.0374870215940868 0.00566106881580697 0 0 0 0 0 0 0 0 0 0 0 0 0 0 0 0 0 0 0 0 0 0 0 0 0 0 0 0 0.0180630853243355 0 0.138940663784163 0.00119383050849732 0 0.0286073926929737 0 0 0 0 0 0 0 0 0 0 0 0 0 0 0 0.0213371281645301 0 0 0 0 0 0.025569190230023 0 0 0 0 0 0 0 0.1352822515237 0.0728340958286546 0 0 0 0 0 0 0 0 0 0 0 0 0 0 0 0 0 0.00166717099884347 0 0 0 0 0 0 0.00211107258091152 0 0 0 0 0 0 0.0094555277915151 0 0 0 0 0 0 0 0 0 0 0 0 0 0.0274846029439518 0.00427588579439934 0 0 0 0 0 0 0 0 0 0 0 0 0.019128725166962 0.0069875356409727 0 0.0453002284881254 0 0 0 0 0 0 0 0 0 0 0.0858039352205225 0 0 0 0 0 0 0 0 0 0.0333742136148187 0 0.00152769425050939 0 0 0.0916666976612183 0.00182279733240782 0 0.123119944783859
0 0 0 0 0 0 0 0 0 0 0 0 0 0 0 0 0 0 0 0 0 0 0 0 0 0 0 0 0 0 0 0 0 0 0 0 0 0 0 0 0 0 0 0 0 0 0 0 0 0 0 0 0 0 0 0 0 0 0 0 0 0 0 0 0 0 0 0 0 0 0 0 0 0 0 0 0 0 0 0 0 0 0 0 0 0 0 0 0 0 0 0 0 0 0 0 0 0 0 0 0 0 0 0 0 0 0 0 0 0 0 0 0 0 0 0 0 0 0 0 0 0 0 0 0 0 0 0 0 0 0 0 0 0 0 0 0 0 0 0 0 0 0 0 0 0 0 0 0 0 0 0 0 0 0 0 0 0 0 0.015599227793466 0 0 0 0 0 0 0 0 0 0 0 0 0 0 0 0.00935681029624903 0 0 0 0 0 0 0 0 0 0 0 0 0 0 0 0.151256965428065 0 0 0 0 0 0 0 0 0 0 0 0 0 0 0.0213057406595444 0 0 0 0.0600050820477355 0 0 0 0.00371896904549124 0.0214328481034316 0 0 0 0.0295053946197304 0 0.0841451248609054 0 0 0.0254129485874183 0.00456425098904581 0 0 0 0 0 0 0 0 0 0 0 0 0 0 0 0 0 0 0 0 0 0 0 0 0 0 0 0 0 0 0 0 0 0 0 0 0 0.00257267129469626 0 0 0 0 0 0 0 0.00939022156982589 0.00268902878910388 0 0 0 0 0 0 0 0 0 0 0 0 0.0765930974067941 0.0209171569502464 0 0 0 0 0 0 0 0 0 0 0 0 0 0 0 0 0 0 0 0 0.038010334093214 0.172932754830868 0.244750668395622 0 0.00584070423854744 0 0 0 0 0 0
0 0 0 0 0 0 0 0 0 0 0 0 0 0 0 0 0 0 0 0 0 0 0 0 0 0 0 0 0 0 0 0 0 0 0 0 0 0 0 0 0 0 0 0 0 0 0 0 0 0 0 0 0 0 0 0 0 0 0 0 0 0 0 0 0 0 0 0 0 0 0 0 0 0 0 0 0 0 0 0 0 0 0 0 0 0 0 0 0 0 0 0 0 0 0 0 0 0 0 0 0 0 0 0 0 0 0 0 0 0 0 0 0 0 0 0 0 0 0 0 0 0 0 0 0 0 0 0 0 0 0 0 0 0 0 0 0 0 0 0 0 0 0 0 0 0 0 0 0 0 0 0 0 0 0 0 0 0 0 0 0 0 0 0 0 0 0 0 0 0 0 0 0 0 0 0 0 0 0 0 0 0 0 0 0 0 0 0 0 0 0 0 0 0 0 0 0 0 0 0 0 0 0 0 0 0 0 0 0 0 0 0 0 0 0 0 0 0 0.599895011955546 0 0 0 0 0 0 0 0 0 0 0 0 0 0 0.400104988044454 0 0 0 0 0 0 0 0 0 0 0 0 0 0 0 0 0 0 0 0 0 0 0 0 0 0 0 0 0 0 0 0 0 0 0 0 0 0 0 0 0 0 0 0 0 0 0 0 0 0 0 0 0 0 0 0 0 0 0 0 0 0 0 0 0 0 0 0 0 0 0 0 0 0 0 0 0 0 0 0 0 0 0 0
0 0 0 0 0 0 0 0 0 0 0 0 0 0 0 0 0 0 0 0 0 0 0 0 0 0 0 0 0 0 0 0 0 0 0 0 0 0 0 0 0 0 0 0 0 0 0 0 0 0 0 0 0 0 0 0 0 0 0 0 0 0 0 0 0 0 0 0 0 0 0 0 0 0 0 0 0 0 0 0 0 0 0 0 0 0 0 0 0 0 0 0 0 0 0 0 0 0 0 0 0 0 0 0 0 0 0 0 0 0 0 0 0 0 0 0 0 0 0 0 0 0 0 0 0 0 0 0 0 0 0 0 0 0 0 0 0 0 0 0 0 0 0 0 0 0 0 0 0 0 0 0 0 0 0 0 0.0977111275939337 0.0205185909162821 0 0 0 0 0.0558447804498662 0 0.0382350814277516 0 0.0962532491962918 0 0 0 0 0 0 0 0 0 0 0 0 0 0 0 0 0 0.130941830452941 0 0 0 0 0 0 0 0 0 0 0 0 0.0296327201928211 0 0 0 0 0 0 0 0 0 0 0 0 0 0 0 0 0 0 0 0.0833339810608973 0 0 0 0 0 0 0 0 0 0.00955911933179668 0 0 0 0 0.112698598666533 0.208882358776295 0 0 0 0 0 0 0 0 0 0 0 0 0 0 0 0 0 0 0 0 0 0 0 0 0 0 0 0 0 0 0 0 0 0 0 0 0 0 0 0 0 0 0 0 0 0 0 0.0117492253880263 0 0 0 0 0 0 0 0 0 0.0343636508454942 0 0 0 0.07027568570107 0 0 0 0 0 0 0 0 0 0 0 0 0 0 0 0 0 0 0 0 0 0
0 0 0 0 0 0 0 0 0 0 0 0 0 0 0 0 0 0 0 0 0 0 0 0 0 0 0 0 0 0 0 0 0 0 0 0 0 0 0 0 0 0 0 0 0 0 0 0 0 0 0 0 0 0 0 0 0 0 0 0 0 0 0 0 0 0 0 0 0 0 0 0 0 0 0 0 0 0 0 0 0 0 0 0 0 0 0 0 0 0 0 0 0 0 0 0 0 0 0 0 0 0 0 0 0 0 0 0 0 0 0 0 0 0 0 0 0 0 0 0 0 0 0 0 0 0 0 0 0 0 0 0 0 0 0 0 0 0 0 0 0 0 0 0 0 0 0 0 0 0 0 0 0 0 0 0 0 0 0 0.0362508774226479 0 0 0 0 0 0 0 0 0 0 0 0 0 0 0 0.213909133253183 0.00933965761853333 0 0 0 0 0 0 0 0 0 0 0 0 0.000629923433162608 0 0.106058571033105 0 0 0.00420595746951935 0 0 0 0 0 0 0 0 0 0 0 0 0 0 0 0.185688612847341 0 0 0 0 0 0.0387178103448807 0 0 0 0 0 0 0 0 0 0 0 0 0 0 0 0 0 0 0 0 0 0 0 0 0 0 0 0 0 0 0 0 0 0 0 0 0 0 0 0 0.0242461631049357 0 0 0 0.00364505976017682 0 0 0 0 0 0 0 0 0 0 0.0249445983111316 0.128856402942911 0.0322688580678141 0.0924046118634725 0.0159568074037199 0.00673112727037612 0.00975796919779479 0 0 0 0 0 0 0.0149025451023917 0 0 0.00369071331135993 0 0 0 0 0 0 0 0 0 0 0.00359987709114212 0 0 0 0 0 0 0 0.00207333705530647 0.00194002906545553 0.0336153622272548 0 0.00266297083115939 0 0 0.00390302397122346 0 0 0
0 0 0 0 0 0 0 0 0 0 0 0 0 0 0 0 0 0 0 0 0 0 0 0 0 0 0 0 0 0 0 0 0 0 0 0 0 0 0 0 0 0 0 0 0 0 0 0 0 0 0 0 0 0 0 0 0 0 0 0 0 0 0 0 0 0 0 0 0 0 0 0 0 0 0 0 0 0 0 0 0 0 0 0 0 0 0 0 0 0 0 0 0 0 0 0 0 0 0 0 0 0 0 0 0 0 0 0 0 0 0 0 0 0 0 0 0 0 0 0 0 0 0 0 0 0 0 0 0 0 0 0 0 0 0 0 0 0 0 0 0 0 0 0 0 0 0 0 0 0 0 0 0 0 0 0 0 0 0 0 0 0 0 0 0 0 0 0 0 0 0 0 0 0 0 0 0 0 0.00233305138100877 0 0.002094356355229 0 0.00504511936748649 0.00445512913647146 0 0 0 0 0 0 0 0 0 0 0 0 0 0 0 0 0 0 0 0 0 0 0 0 0 0 0 0.0913124997188772 0.160056020063576 0 0 0 0 0 0 0 0 0 0 0.07942302307015 0 0 0 0 0 0.0492598530922868 0 0.147636829191306 0 0 0 0 0 0 0.0816496182532079 0 0.0445894510563086 0 0 0 0 0 0 0 0 0 0 0 0 0 0 0 0 0 0 0 0 0 0 0 0 0 0 0 0 0 0 0 0 0 0 0 0 0 0 0 0 0 0 0 0.00321690869889263 0 0 0 0 0 0 0 0.018439135866088 0.310489004749111 0 0 0 0 0 0 0 0 0 0 0 0 0 0 0 0 0 0 0 0 0 0 0 0
0 0 0 0 0 0 0 0 0 0 0 0 0 0 0 0 0 0 0 0 0 0 0 0 0 0 0 0 0 0 0 0 0 0 0 0 0 0 0 0 0 0 0 0 0 0 0 0 0 0 0 0 0 0 0 0 0 0 0 0 0 0 0 0 0 0 0 0 0 0 0 0 0 0 0 0 0 0 0 0 0 0 0 0 0 0 0 0 0 0 0 0 0 0 0 0 0 0 0 0 0 0 0 0 0 0 0 0 0 0 0 0 0 0 0 0 0 0 0 0 0 0 0 0 0 0 0 0 0 0 0 0 0 0 0 0 0 0 0 0 0 0 0 0 0 0 0 0 0 0 0 0 0 0 0 0 0 0 0 0.0378022778189634 0 0 0 0 0 0 0 0 0 0 0 0 0 0 0 0 0 0 0 0 0 0 0 0 0 0 0 0 0 0.00200694638904431 0 0.0317949174170478 0 0 0 0 0 0 0 0 0 0 0 0 0 0 0.0323593948388643 0 0 0 0 0 0 0 0.00231826081387727 0 0.206834809913665 0 0 0 0 0 0 0 0 0 0 0 0 0 0 0 0 0 0 0 0 0 0 0 0 0 0 0.0233093580974467 0 0 0 0 0 0 0.0389825122613021 0 0.00387364334547124 0 0.00134262817903191 0 0 0.00319473098664196 0 0 0 0 0 0.00167155388327447 0 0 0 0 0 0 0 0 0 0 0 0 0 0 0 0 0 0 0 0 0 0.0564807631876637 0.150483073447169 0 0.00348993919681425 0 0 0 0 0 0 0 0 0 0 0.00277213770526678 0 0 0 0 0 0 0 0.0394492636286597 0.27979148433897 0.0683084552797703 0 0 0.00902986396170313 0 0 0 0 0.00470398530935288
0 0 0 0 0 0 0 0 0 0 0 0 0 0 0 0 0 0 0 0 0 0 0 0 0 0 0 0 0 0 0 0 0 0 0 0 0 0 0 0 0 0 0 0 0 0 0 0 0 0 0 0 0 0 0 0 0 0 0 0 0 0 0 0 0 0 0 0 0 0 0 0 0 0 0 0 0 0 0 0 0 0 0 0 0 0 0 0 0 0 0 0 0 0 0 0 0 0 0 0 0 0 0 0 0 0 0 0 0 0 0 0 0 0 0 0 0 0 0 0 0 0 0 0 0 0 0 0 0 0 0 0 0 0 0 0 0 0 0 0 0 0 0 0 0 0 0 0 0 0 0 0 0 0 0 0 0 0 0 0 0 0 0 0 0 0 0 0 0 0 0.175907338880999 0.74196321909414 0 0 0 0 0 0 0 0.00673858253468839 0 0 0 0 0 0 0 0 0 0 0 0 0 0 0 0 0 0 0 0 0 0 0 0 0 0 0 0 0 0 0 0 0 0 0 0 0 0 0 0 0 0 0 0 0 0 0 0 0 0 0 0 0 0 0 0 0 0 0 0 0 0 0 0 0 0 0 0 0 0 0 0 0 0 0 0 0 0 0 0 0 0 0 0 0 0 0 0 0 0 0 0 0 0 0 0 0 0 0 0 0 0 0 0.0753908594901726 0 0 0 0 0 0 0 0 0 0 0 0 0 0 0 0 0 0 0 0 0 0 0 0 0 0 0 0 0 0 0 0 0 0
0 0 0 0 0 0 0 0 0 0 0 0 0 0 0 0 0 0 0 0 0 0 0 0 0 0 0 0 0 0 0 0 0 0 0 0 0 0 0 0 0 0 0 0 0 0 0 0 0 0 0 0 0 0 0 0 0 0 0 0 0 0 0 0 0 0 0 0 0 0 0 0 0 0 0 0 0 0 0 0 0 0 0 0 0 0 0 0 0 0 0 0 0 0 0 0 0 0 0 0 0 0 0 0 0 0 0 0 0 0 0 0 0 0 0 0 0 0 0 0 0 0 0 0 0 0 0 0 0 0 0 0 0 0 0 0 0 0 0 0 0 0 0 0 0 0 0 0 0 0 0 0 0 0 0 0 0 0 0 0 0 0 0 0 0 0 0 0 0 0 0 0 0 0 0 0 0 0 0 0 0 0 0 0 0 0 0 0 0 0 0 0 0 0 0 0 0 0 0 0 0 0 0 0 0 0 0 0 0 0 0 0 0.0510721406794529 0 0 0 0 0 0 0 0.463606646508934 0 0 0 0 0 0 0 0 0 0 0.0411436493311822 0 0 0 0 0 0.0212922726893897 0.0799222869714116 0 0.0373363265572519 0 0 0 0 0 0 0 0 0 0 0 0 0 0 0 0 0 0 0 0 0 0 0 0 0 0 0 0 0 0 0 0 0 0 0 0 0 0 0 0 0 0 0 0 0 0 0 0 0 0 0 0.191249118645761 0.114377558616617 0 0 0 0 0 0 0 0 0 0 0 0 0 0 0 0 0 0 0 0 0 0 0 0
0 0 0 0 0 0 0 0 0 0 0 0 0 0 0 0 0 0 0 0 0 0 0 0 0 0 0 0 0 0 0 0 0 0 0.00310451262051837 0 0 0 0 0 0 0 0 0 0 0 0 0 0 0 0 0 0 0 0.000736916569046841 0 0 0.000585754195909027 0 0 0 0 0 0 0 0 0 0 0 0 0 0 0 0 0 0 0 0 0 0 0 0 0 0 0 0 0 0 0 0 0 0 0 0 0 0 0 0 0 0 0 0 0 0 0 0 0 0 0 0 0 0 0 0 0 0 0 0 0 0 0 0 0 0 0 0 0 0 0 0 0 0 0 0 0 0 0 0 0 0 0 0 0 0 0 0.0161424917207093 0.00112647542169997 0 0.00723523350148707 0 0.0119639439861299 0 0 0 0 0 0 0 0 0.00310183137184916 0 0 0 0 0 0 0 0 0 0 0 0 0 0 0 0 0 0 0 0 0 0 0 0 0 0 0 0 0.00177627286589046 0.00210305693648018 0 0.199944198073929 0 0 0.102442192280103 0 0 0 0 0 0 0 0 0 0 0 0.00227336520660703 0 0 0 0.0362804283811248 0 0 0 0.0143889967040744 0.110957935367598 0.024866215345857 0 0 0 0 0 0 0 0 0.0692102529918504 0 0 0 0 0 0 0 0 0 0 0 0 0 0 0 0 0 0 0 0 0 0 0 0 0 0 0 0 0 0 0 0.00386116169717226 0 0 0 0 0 0 0 0 0 0 0 0 0 0 0 0 0 0 0 0 0 0 0 0 0 0 0 0.0182402839867833 0 0 0.00170456117928541 0 0 0 0 0 0 0 0 0 0 0.102897188487315 0 0 0 0 0 0 0 0.00340882417963602 0.00198714635049496 0.0370759308238798 0 0.0011402376600052 0 0 0.0908441123458392 0.0016184645045696 0 0.128982015244155
0 0 0 0 0 0 0 0 0 0 0 0 0 0 0 0 0 0 0 0 0 0 0 0 0 0 0 0 0 0 0 0 0 0 0.0108041480218805 0 0 0 0 0 0 0 0 0 0 0 0 0 0 0 0 0 0 0 0.00129764647014118 0 0 0.00102683329376389 0 0 0 0 0 0 0 0 0 0 0 0 0 0 0 0 0 0 0 0 0 0 0 0 0 0 0 0 0 0 0 0 0 0 0 0 0 0 0 0 0 0 0 0 0 0 0 0 0 0 0 0 0 0 0 0 0 0 0 0 0 0 0 0 0 0 0 0 0 0 0 0 0 0 0 0 0 0 0 0 0 0 0 0 0 0 0.00396530000331886 0.0317951502351481 0.00289823972898826 0.00195809955565172 0.0110648036853671 0 0.0155766676222851 0 0 0 0 0 0 0 0 0 0 0 0 0 0 0 0 0 0 0 0 0 0 0 0 0 0 0 0 0 0 0 0 0 0 0 0 0 0.0192803359567042 0.0218256436465642 0 0.0236341661886555 0 0 0.164847346371402 0 0 0 0 0 0 0 0 0 0 0 0.00915433177524171 0 0 0 0 0 0 0.0153445722229547 0.132467796284386 0.0593620012692084 0.00443792958501327 0 0 0 0 0 0 0 0.0687743814437059 0 0 0 0 0 0 0 0 0 0 0 0 0 0 0 0 0 0 0 0 0 0 0 0 0 0 0 0 0 0 0 0 0 0 0 0 0 0 0 0 0 0 0 0 0 0 0.00217777335568044 0 0 0 0 0 0 0 0 0 0 0 0 0 0 0 0 0 0 0 0 0 0 0 0 0 0 0 0.0668696374278302 0 0 0.0223263669358509 0.00532316345319709 0 0 0.00174407854231193 0.0756168985572883 0.00461519276931781 0.0434768950375251 0 0.00200484079382762 0 0 0.0461745856108548 0.00370336640228942 0.00662068749279369 0.119831120260852
0 0 0 0 0 0 0 0 0 0 0 0 0 0 0 0 0 0 0 0 0 0 0 0 0 0 0 0 0 0 0 0 0 0 0 0 0 0 0 0 0 0 0 0 0 0 0 0 0 0 0 0 0 0 0 0 0 0 0 0 0 0 0 0 0 0 0 0 0 0 0 0 0 0 0 0 0 0 0 0 0 0 0 0 0 0 0 0 0 0 0 0 0 0 0 0 0 0 0 0 0 0 0 0 0 0 0 0 0 0 0 0 0 0 0 0 0 0 0 0 0 0 0 0 0 0 0 0 0 0 0 0 0 0 0 0 0 0 0 0 0 0 0 0 0 0 0 0 0 0 0 0 0 0 0 0 0 0 0 0 0 0 0 0 0 0 0 0 0 0 0 0 0 0 0 0 0 0 0 0 0 0 0 0 0 0 0 0 0 0 0 0 0 0 0 0 0 0 0 0 0 0 0 0 0 0 0 0 0 0 0 0 0 0 0 0 0 0 0 0 0 0 0 0 0 0 0 0 1 0 0 0 0 0 0 0 0 0 0 0 0 0 0 0 0 0 0 0 0 0 0 0 0 0 0 0 0 0 0 0 0 0 0 0 0 0 0 0 0 0 0 0 0 0 0 0 0 0 0 0 0 0 0 0 0 0 0 0 0 0 0 0 0 0 0 0 0 0 0 0 0 0 0 0 0 0 0 0 0 0 0 0 0 0 0 0 0 0
0 0 0 0 0 0 0 0 0 0 0 0 0 0 0 0 0 0 0 0 0 0 0 0 0 0 0 0 0 0 0 0 0 0 0 0 0 0 0 0 0 0 0 0 0 0 0 0 0 0 0 0 0 0 0 0 0 0 0 0 0 0 0 0 0 0 0 0 0 0 0 0 0 0 0 0 0 0 0 0 0 0 0 0 0 0 0 0 0 0 0 0 0 0 0 0 0 0 0 0 0 0 0 0 0 0 0 0 0 0 0 0 0 0 0 0 0 0 0 0 0 0 0 0 0 0 0 0 0 0 0 0 0 0 0 0 0 0 0 0 0 0 0 0 0 0 0 0 0 0 0 0 0 0 0 0 0 0 0 0 0 0 0 0 0 0 0.0508217904088104 0 0 0 0 0 0 0 0 0 0 0 0 0 0 0 0 0.0286559344268116 0.054144309842992 0 0.140070900936715 0 0 0 0 0 0 0 0 0 0 0 0 0 0 0 0 0 0 0.021692229193315 0 0 0 0 0 0.346250083379679 0 0 0 0 0 0 0.0133014285964167 0 0 0 0 0 0 0 0 0 0 0 0 0 0 0 0 0 0 0 0.0955712844349856 0.0116034622119178 0.0150675323582953 0 0 0 0 0 0 0 0 0 0 0 0 0 0 0 0 0 0 0 0 0 0 0 0 0 0 0 0 0 0 0 0 0 0 0 0 0 0 0 0 0 0 0 0 0 0 0 0 0 0 0.204433725900235 0 0 0 0.0183873183098267 0 0 0 0 0 0 0 0 0 0 0 0 0 0 0 0 0 0 0 0 0 0
0 0 0 0 0 0 0 0 0 0 0 0 0 0 0 0 0 0 0 0 0 0 0 0 0 0 0 0 0 0 0 0 0 0 0 0 0 0 0 0 0 0 0 0 0 0 0 0 0 0 0 0 0 0 0 0 0 0 0 0 0 0 0 0 0 0 0 0 0 0 0 0 0 0 0 0 0 0 0 0 0 0 0 0 0 0 0 0 0 0 0 0 0 0 0 0 0 0 0 0 0 0 0 0 0 0 0 0 0 0 0 0 0 0 0 0 0 0 0 0 0 0 0 0 0 0 0 0 0 0 0 0 0 0 0 0 0 0 0 0 0 0 0 0 0 0 0 0 0 0 0 0 0 0 0 0 0.394821636806589 0 0 0 0 0 0 0 0 0 0 0 0 0 0 0 0 0 0 0 0 0 0 0 0 0 0 0 0 0 0 0 0 0 0 0 0 0 0 0 0 0 0 0 0 0 0 0 0 0 0 0 0 0 0 0 0 0 0 0 0 0 0 0 0 0 0 0 0 0 0.131349709035443 0 0 0 0 0 0 0.404115731042287 0 0 0 0 0 0 0 0 0 0 0 0 0 0 0 0 0 0 0 0 0 0 0 0 0 0 0 0 0 0 0 0 0 0 0 0 0 0 0 0 0 0 0 0 0 0 0 0 0 0 0 0 0 0 0 0 0 0 0 0 0 0 0 0 0 0 0 0 0 0 0 0 0 0 0.0697129231156815 0 0 0 0 0 0 0 0 0
0 0 0 0 0 0 0 0 0 0 0 0 0 0 0 0 0 0 0 0 0 0 0 0 0 0 0 0 0 0 0 0 0 0 0 0.00490030271518832 0 0 0 0 0 0 0 0 0 0 0 0 0 0 0 0 0 0 0 0 0 0 0 0 0 0 0 0 0 0 0 0 0 0 0 0 0 0 0 0 0 0 0 0 0 0 0 0 0.012740307358378 0 0 0 0 0 0 0 0 0 0 0 0 0 0 0 0 0 0 0 0 0 0 0 0 0 0 0 0 0 0 0 0 0 0 0 0 0 0 0 0 0 0 0 0 0 0 0 0 0 0 0 0 0 0 0 0 0 0 0 0 0 0 0 0 0 0 0 0 0 0 0 0 0 0 0 0 0 0 0 0 0 0 0 0 0 0 0 0 0 0 0 0 0 0 0 0 0 0 0 0 0 0.0169369431766676 0 0 0 0.025752552099978 0 0 0 0 0 0.00794693064831868 0 0 0 0 0 0 0 0 0 0 0 0 0 0 0 0 0 0 0 0 0 0 0 0.108465608695239 0 0 0 0 0 0 0 0 0 0.0305010070513207 0.175504619070777 0 0 0 0 0 0.0182671853907733 0.438369503803293 0.117517958292387 0.033343858007578 0.00502649809889676 0.00472672559120507 0 0 0 0 0 0 0 0 0 0 0 0 0 0 0 0 0 0 0 0 0 0 0 0 0 0 0 0 0 0 0 0 0 0 0 0 0 0 0 0 0 0 0 0 0 0 0 0 0 0 0 0 0 0 0 0 0 0 0 0 0 0 0 0 0 0 0 0 0 0 0 0 0 0 0
0 0 0 0 0 0 0 0 0 0 0 0 0 0 0 0 0 0 0 0 0 0 0 0 0 0 0 0 0 0 0 0 0 0 0 0 0 0 0 0 0 0 0 0 0 0 0 0 0 0 0 0 0 0 0 0 0 0 0 0 0 0 0 0 0 0 0 0 0 0 0 0 0 0 0 0 0 0 0 0 0 0 0 0 0 0 0 0 0 0 0 0 0 0 0 0 0 0 0 0 0 0 0 0 0 0 0 0 0 0 0 0 0 0 0 0 0 0 0 0 0 0 0 0 0 0 0 0 0 0 0 0 0 0 0 0 0 0 0 0 0 0 0 0 0 0 0 0 0 0 0 0 0 0 0 0 0 0 0 0 0 0 0 0 0 0 0 0 0 0 0 0 0 0 0 0 0 0 0 0 0 0 0 0 0 0 0.0653390703573644 0 0 0 0.162268654771549 0 0 0 0 0 0 0 0 0 0.0635060953404797 0 0 0 0 0 0 0 0 0 0 0 0 0 0 0 0 0 0 0 0 0 0 0 0 0 0 0 0 0.0555917227382276 0 0.204343285050279 0 0 0 0 0 0 0.143884024044534 0.0558728070839345 0 0 0 0 0 0 0 0 0 0 0 0 0 0 0 0 0 0 0 0 0 0 0 0 0 0 0 0 0 0 0 0 0 0 0 0 0 0 0 0 0 0 0 0.198383821586687 0.0508105190269448 0 0 0 0 0 0 0 0 0 0 0 0 0 0 0 0 0 0 0 0 0 0 0 0 0 0 0 0 0 0 0 0 0
0 0 0 0 0 0 0 0 0 0 0 0 0 0 0 0 0 0 0 0 0 0 0 0 0 0 0 0 0 0 0 0 0 0 0 0 0 0 0 0 0 0 0 0 0 0 0 0 0 0 0 0 0 0 0 0 0 0 0 0 0 0 0 0 0 0 0 0 0 0 0 0 0 0 0 0 0 0 0 0 0 0 0 0 0 0 0 0 0 0 0 0 0 0 0 0 0 0 0 0 0 0 0 0 0 0 0 0 0 0 0 0 0 0 0 0 0 0 0 0 0 0 0 0 0 0 0 0 0 0 0 0 0 0 0 0 0 0 0 0 0 0 0 0 0 0 0 0 0 0 0 0 0 0 0 0 0 0 0 0 0 0 0 0 0 0 0 0 0 0 0 0 0 0 0 0 0 0 0.00703603661231768 0 0 0 0.0235409990151942 0.0782258655366875 0 0.0445934197587784 0.0297011980219753 0 0 0 0.0030035122697525 0 0 0 0 0 0.0187427746856217 0 0 0 0 0 0 0 0 0 0 0 0 0 0 0.0253129703659637 0.0242321479864229 0 0 0 0 0 0 0 0.135385874084123 0 0 0.006463655684257 0 0 0 0 0 0.0730917313912445 0.0466921761629949 0 0 0 0 0 0 0 0.0888116953206908 0 0 0 0 0 0 0 0 0 0 0 0 0 0 0 0 0 0 0 0 0 0 0 0 0 0 0 0 0 0 0 0 0 0 0 0 0 0 0 0 0 0 0 0 0.0559124220476951 0.0790914133765239 0 0 0 0 0 0 0 0 0.260162107679757 0 0 0 0 0 0 0 0 0 0 0 0 0 0 0 0 0 0 0 0 0 0 0 0
0 0 0 0 0 0 0 0 0 0 0 0 0 0 0 0 0 0 0 0 0 0 0 0 0 0 0 0 0 0 0 0 0 0 0 0 0 0 0 0 0 0 0 0 0.0251351514465115 0 0 0 0 0 0 0 0 0 0 0 0 0 0 0 0 0 0 0 0 0.00982555843959299 0 0 0 0 0 0 0 0 0 0 0 0 0 0 0 0 0 0 0 0 0 0 0 0 0 0 0 0 0 0 0 0 0 0 0 0 0 0 0 0 0 0 0 0 0 0 0 0 0 0 0 0 0 0 0 0 0 0 0 0 0 0 0 0 0 0 0 0 0 0 0 0 0 0 0 0 0 0 0 0 0 0 0 0 0 0 0 0 0 0 0 0 0 0 0 0 0 0 0 0 0 0 0 0 0 0 0 0 0.0488416228084118 0 0 0 0 0 0 0 0 0 0 0 0 0 0 0 0 0 0 0 0 0 0 0 0 0 0 0 0 0 0.0149205912159349 0 0 0.131586205547754 0 0 0 0 0 0 0 0 0 0 0.263705310378754 0 0 0 0 0 0 0 0 0 0 0 0 0 0 0.464625575475426 0 0 0 0 0 0 0 0 0 0 0 0 0 0 0 0 0 0 0 0 0 0 0 0 0 0 0 0 0 0 0 0 0 0 0 0 0 0 0 0 0 0 0 0 0 0 0 0.0217520753381428 0 0 0 0 0 0 0 0 0 0 0 0 0 0 0 0 0 0 0 0 0 0 0 0 0 0 0.0196079093494728 0 0 0 0 0 0 0 0 0
0 0 0 0 0 0 0 0 0 0 0 0 0 0 0 0 0 0 0 0 0 0 0 0 0 0 0 0 0 0 0 0 0 0 0 0 0 0 0 0 0 0 0 0 0.0122850131934389 0 0 0 0 0 0 0 0 0 0 0 0 0 0 0 0 0 0 0 0 0 0 0 0 0 0 0 0 0 0 0 0 0 0 0 0 0 0 0 0 0 0 0 0 0 0 0 0 0 0 0 0 0 0 0 0 0 0 0 0 0 0 0 0 0 0 0 0 0 0 0 0 0 0 0 0 0 0 0 0 0 0 0 0 0 0 0 0 0 0 0 0 0 0 0 0 0 0 0 0 0 0 0 0 0 0 0 0 0 0 0 0.0329134453089438 0.0144810178883143 0 0 0 0 0 0 0 0 0 0 0 0 0 0 0 0 0 0 0 0 0 0 0 0 0 0 0 0 0 0 0 0 0 0 0 0 0 0 0 0 0 0 0 0 0 0 0 0 0 0 0 0 0 0 0 0 0 0 0 0.102457131856261 0.385055306525496 0 0 0 0 0 0 0 0 0 0.0531015413049095 0 0 0 0.366036254066943 0 0 0 0 0 0 0 0 0 0 0 0 0 0 0 0 0 0 0 0 0 0 0 0 0 0 0 0 0 0 0 0 0 0 0 0 0 0 0 0 0 0 0 0 0 0 0 0 0.0164149466663975 0 0 0 0 0 0 0 0 0 0 0 0 0 0 0 0 0 0 0 0 0 0 0 0 0 0 0.0172553431892955 0 0 0 0 0 0 0 0 0
0 0 0 0 0 0 0 0 0 0 0 0 0 0 0 0 0 0 0 0 0 0 0 0 0 0 0 0 0 0 0 0 0 0 0 0 0 0 0 0 0 0 0 0 0 0 0 0 0 0 0 0 0 0 0 0 0 0 0 0 0 0 0 0 0 0 0 0 0 0 0 0 0 0 0 0 0 0 0 0 0 0 0 0 0 0 0 0 0 0 0 0 0 0 0 0 0 0 0 0 0 0 0 0 0 0 0 0 0 0 0 0 0 0 0 0 0 0 0 0 0 0 0 0 0 0 0 0 0 0 0 0 0 0 0 0 0 0 0 0 0 0 0 0 0 0 0 0 0 0 0 0 0 0 0 0 0 0 0 0 0 0 0 0 0 0 0.0051944149983446 0 0 0 0 0 0 0 0 0 0 0 0.0421437424971558 0 0.0146494264494023 0 0 0.00079661335157809 0.00303331275928332 0 0 0 0 0 0.0402444991000156 0 0 0 0 0 0.0175003769843388 0 0 0 0.0339386309954784 0 0 0 0 0 0 0 0 0 0 0 0.000577044346462989 0 0 0 0 0 0 0 0 0 0 0 0 0 0 0 0 0 0 0 0 0 0 0 0 0 0 0.014134732989496 0 0.0137575191816985 0 0 0 0.0256498511050155 0.000969685650892552 0.115524866974991 0.148265006956086 0.14838309550167 0 0.176535582709891 0.0417675500431784 0.0407598069724987 0 0.00504100010684524 0.00114965379253694 0 0.000591977453076868 0.00066344307670749 0 0 0 0 0 0 0 0 0 0 0 0 0 0 0 0 0 0 0 0 0 0 0 0 0.007320643805194 0 0 0 0 0 0 0 0 0 0.101407522198162 0 0 0 0 0 0 0 0 0 0 0 0 0 0 0 0 0 0 0 0 0 0 0
0 0 0 0 0 0 0 0 0 0 0 0 0 0 0 0 0 0 0 0 0 0 0 0 0 0 0 0 0 0 0 0 0 0 0 0 0 0 0 0 0 0 0 0 0 0 0 0 0 0 0 0 0 0 0.0301062748339205 0 0 0.0246324066822986 0 0 0 0 0 0 0 0 0 0 0 0 0 0.00691034150327504 0 0 0 0 0 0 0 0 0 0 0 0 0 0 0 0 0 0 0 0 0 0 0 0 0 0 0 0 0 0 0 0 0 0 0 0 0 0 0 0 0 0 0 0 0 0 0 0 0 0 0 0 0 0 0 0 0 0 0 0 0 0 0 0 0 0 0 0 0 0 0 0 0 0 0 0 0 0 0.0526029825911926 0 0 0.0473482834924965 0 0 0 0 0 0 0 0 0 0 0 0 0 0 0 0 0 0 0 0 0 0 0 0 0 0 0 0 0 0 0 0 0 0 0 0 0 0 0 0 0 0 0 0 0 0 0 0 0 0 0 0 0 0 0 0 0 0 0 0 0 0 0 0 0 0 0 0 0 0 0 0 0 0 0 0 0 0 0 0 0 0 0.0191924056006391 0 0 0 0 0 0 0 0 0 0 0 0 0 0 0 0 0 0 0 0 0 0 0 0 0 0 0.00615912630796702 0 0 0 0 0 0 0 0 0 0 0 0 0 0 0 0 0 0 0 0 0 0 0 0 0 0 0 0 0 0 0 0 0 0 0.477266802297933 0 0.0799311622540269 0.0632495417793495 0 0 0 0 0 0 0 0 0.0178277557999413 0.0431009072613043 0.0476226245637458 0 0.0705358175654628 0.0135135674664472 0 0
0 0 0 0 0 0 0 0 0 0 0 0 0 0 0 0 0 0 0 0 0 0 0 0 0 0 0 0 0 0 0 0 0 0 0 0 0 0 0 0 0 0 0 0 0 0 0 0 0 0 0 0 0 0 0 0 0 0 0 0 0 0 0 0 0 0 0 0 0 0 0 0 0 0 0 0 0 0 0 0 0 0 0 0 0 0 0 0 0 0 0 0 0 0 0 0 0 0 0 0 0 0 0 0 0 0 0 0 0 0 0 0 0 0 0 0 0 0 0 0 0 0 0 0 0 0 0 0 0 0 0 0 0 0 0 0 0 0 0 0 0 0 0 0 0 0 0 0 0 0 0 0 0 0 0 0 0 0 0 0 0 0 0 0 0 0 0 0 0 0 0 0 0 0 0 0 0 0 0.0287711835769749 0 0 0 0 0 0 0 0 0 0 0 0 0 0 0 0 0 0 0 0 0 0 0 0 0 0 0 0 0 0 0 0 0 0 0 0 0 0 0 0 0 0 0 0 0 0 0 0 0 0 0 0 0 0 0 0 0.0273676948854972 0 0 0 0 0 0 0 0 0 0 0.263771381680255 0 0 0.0138114332180331 0 0 0.0122309576918159 0.0223940821061868 0 0.0284851671608816 0.0992414186322965 0 0.0349311650016354 0.0925498832499365 0 0 0 0 0 0 0 0 0 0 0 0 0 0 0 0 0 0 0 0 0 0 0 0 0 0 0 0 0 0 0 0 0 0 0 0 0 0 0.190043043872258 0 0 0 0 0 0 0 0 0 0 0 0 0.0121377686071462 0.174264820317083 0 0 0 0 0
0 0 0 0 0 0 0 0 0 0 0 0 0 0.00326908642622903 0.0176768962303344 0.000359066644939637 0 0 0 0 0 0 0 0 0 0 0 0 0 0 0.000937663714027224 0 0 0 0 0.0875339775460468 0 0 0 0 0.0456842666052929 0.0302609279812223 0 0 0 0 0 0 0 0 0 0 0.0515855979705676 0 0 0 0 0 0 0 0 0 0 0 0 0.000325256151120123 0 0 0 0 0 0 0 0 0 0 0 0 0 0.000505462317991665 0 0 0.0584770568024065 0.00146462465840537 0.227654688185113 0.000695518815145552 0.000460211806995426 0 0 0.000653031160290559 0.000501693726618009 0 0 0 0 0 0.0230686134481902 0 0.00938458835781914 0 0 0 0 0 0 0 0 0 0 0 0 0 0 0 0 0 0 0 0 0 0 0 0 0 0 0 0 0.00380567154037843 0 0 0 0 0 0 0 0 0.00644326878308405 0 0 0 0 0 0 0 0 0 0 0 0 0 0 0 0 0 0 0 0 0 0 0 0 0 0 0 0 0 0 0 0 0 0 0 0 0 0 0 0 0 0 0 0 0 0 0 0 0 0 0 0 0 0.048232198518487 0 0 0 0 0 0.096999042300814 0 0 0 0.0133713404707503 0 0 0 0 0 0 0 0 0 0 0 0 0 0 0 0 0 0 0 0 0 0 0.00124348126699449 0 0 0 0 0 0.00282808955905186 0 0 0 0 0 0 0 0 0.00423435453099821 0.0206862640403902 0.00353208676219032 0.155289329190942 0.071039579933716 0 0 0 0 0.0108347047020366 0 0 0 0 0 0 0 0 0 0 0 0 0 0 0 0 0 0 0 0 0 0 0 0 0 0 0 0 0 0 0 0 0 0 0 0 0 0 0 0 0 0 0 0 0 0 0.00096235985141083 0 0 0 0 0 0 0 0 0 0 0 0 0 0 0 0 0 0 0 0 0 0 0
0 0 0 0 0 0 0 0 0 0 0 0 0 0 0 0 0 0 0 0 0 0 0 0 0 0 0 0 0 0 0 0 0 0 0 0 0 0 0 0 0 0 0 0 0 0 0 0 0 0 0 0 0 0 0 0 0 0 0 0 0 0 0 0 0 0 0 0 0 0 0 0 0 0 0 0 0 0 0 0.000598983192244124 0 0 0.0186305711123376 0 0 0 0 0 0 0 0 0 0 0 0 0 0 0 0.0139621242670595 0 0 0 0 0 0 0 0 0 0 0 0 0 0 0 0 0 0 0 0 0 0 0 0 0 0 0 0 0 0 0 0 0 0 0 0 0 0 0 0 0 0 0 0 0 0 0 0 0 0 0 0 0 0 0 0 0 0 0 0 0 0 0 0 0 0 0 0 0 0 0 0 0 0 0 0 0 0 0 0 0 0 0 0.0114455502898551 0.0490889266543417 0 0 0 0 0 0 0 0 0 0 0 0 0.00266200651750867 0 0 0 0 0 0 0 0 0 0 0 0 0 0 0.0149818635035006 0.0771814590632537 0 0 0 0 0 0 0 0.0676731066111147 0 0 0.0113481905050942 0 0 0 0.0161498480498224 0 0.165007370462176 0.0297152666015604 0.0802700385496225 0 0 0 0 0 0.0102950558055971 0 0.11695364095555 0.00621087793672552 0.0152420532568031 0 0 0 0 0 0.00578617120084776 0 0 0 0 0.00356584684279722 0.00179463206006721 0.000273245008411938 0 0 0 0 0 0 0 0 0 0 0 0 0 0 0 0 0 0 0 0 0 0 0 0 0 0 0 0 0 0.0103672521354192 0 0 0 0 0 0 0.0579728029300338 0.034366305508265 0.173904394037004 0.00455241694298584 0 0 0 0 0 0 0 0 0 0 0 0 0 0 0 0 0 0 0 0 0 0 0
0 0 0 0 0 0 0 0 0 0 0 0 0 0 0.00239245589087619 0 0 0 0 0 0 0 0 0 0 0 0 0 0 0 0 0 0 0 0 0.000360086845200008 0 0 0 0 0 0 0 0 0 0 0 0 0 0 0 0 0 0 0 0 0 0 0 0 0 0 0 0 0 0 0 0 0 0 0 0 0 0 0 0 0 0 0 0 0 0 0.0147756338222921 0 0.0106254377812866 0 0 0 0 0 0 0 0 0 0 0 0.000972925726842318 0 0.00544704375443252 0 0 0 0 0 0 0 0 0 0 0 0 0 0 0 0 0 0 0 0 0 0 0 0 0 0 0 0 0 0 0 0 0 0 0 0 0 0 0 0 0 0 0 0 0 0 0 0 0 0 0 0 0 0 0 0 0 0 0 0 0 0 0 0 0 0 0 0 0 0 0 0 0 0 0 0 0 0 0 0.00543258763073001 0 0.00183305621831995 0 0.101546035164865 0.0373235869868609 0 0.00628459109077978 0.00356477544462221 0 0 0 0.0325418308801934 0 0 0 0 0.00314280982808753 0.162239912109639 0 0 0 0.0386973393431656 0 0 0 0 0 0 0 0 0 0 0.00372865200173552 0 0 0 0 0 0 0 0 0 0 0 0 0 0 0 0.00136776433225914 0 0.0308567307912858 0.00804915352755604 0 0 0 0.00529569659407145 0 0 0.0350837668000601 0.0815823875312881 0 0.00853555608143144 0.201798435657208 0.0317665980996226 0 0 0 0 0.020788299036804 0 0 0 0 0.00225639544907294 0.00865395737939373 0.000705166273416675 0 0 0 0 0 0 0 0 0 0 0 0 0 0 0 0 0 0 0 0 0 0 0 0 0 0 0 0 0 0.0412857514856584 0 0 0 0 0 0 0 0 0 0.0910655804409433 0 0 0 0 0 0 0 0 0 0 0 0 0 0 0 0 0 0 0 0 0 0 0
0 0 0 0 0 0 0 0 0 0 0 0 0 0 0 0 0 0 0 0 0 0 0 0 0 0 0 0 0 0 0 0 0 0 0 0.0890833146842383 0 0 0 0 0 0 0 0 0 0 0 0 0 0 0 0 0.00400802815340277 0 0 0 0 0 0 0 0 0 0 0 0 0 0 0 0 0 0 0 0 0 0 0 0 0 0 0 0 0 0.00991419848557489 0.00993663720605458 0.0424626652432935 0 0 0 0 0 0 0 0 0 0 0 0 0 0 0 0 0 0 0 0 0 0 0 0 0 0 0 0 0 0 0 0 0 0 0 0 0 0 0 0 0 0 0.0154153116548472 0 0 0 0 0 0 0 0 0 0 0 0 0 0 0 0 0 0 0 0 0 0 0 0 0 0 0 0 0 0 0 0 0 0 0 0 0 0 0 0 0 0 0 0 0 0 0 0 0 0 0 0 0 0 0 0 0 0 0.027057492768921 0 0 0 0.0077360791213198 0 0 0 0 0 0.209303638720572 0 0 0 0 0 0 0 0 0 0 0 0 0 0 0.0839482660046159 0 0 0 0 0 0 0 0 0.168950829626564 0 0 0.0242357547616031 0 0 0 0.0116399039960066 0 0.057377960255042 0 0 0 0 0 0 0 0.0392589878259142 0.0283935203707179 0.055939090842428 0 0.0364773820182652 0.0706417674589218 0 0 0 0 0.00821917080169756 0 0 0 0 0 0 0 0 0 0 0 0 0 0 0 0 0 0 0 0 0 0 0 0 0 0 0 0 0 0 0 0 0 0 0 0 0 0 0 0 0 0 0 0 0 0 0 0 0 0 0 0 0 0 0 0 0 0 0 0 0 0 0 0 0 0 0 0 0 0
0 0 0 0 0 0 0 0 0 0 0 0 0 0.00105717303066112 0.00775836205008914 0 0 0 0 0 0 0 0 0 0 0 0 0 0 0 0 0 0 0 0 0.00267082154672021 0 0 0 0 0.00976696520908269 0.00199894071259025 0 0 0 0 0 0 0 0 0 0 0 0 0 0 0 0 0 0 0 0 0 0 0 0 0 0 0 0 0 0 0 0 0 0 0 0 0 0.000346748759543092 0 0 0.0168051390276807 0 0.0361204282018517 0 0 0 0 0 0.00103507639652125 0 0 0 0 0 0.0104631386598123 0 0.00157782001917142 0 0 0 0 0 0 0 0 0 0 0 0 0 0 0 0 0 0 0 0 0 0 0 0 0 0 0 0 0 0 0 0 0 0 0 0 0 0 0 0 0 0 0 0 0 0 0 0 0 0 0 0 0 0 0 0 0 0 0 0 0 0 0 0 0 0 0 0 0 0 0 0 0 0 0 0 0 0 0 0.000702304310654434 0 0 0 0.00569189806785492 0.00522701638891174 0 0.00223844232110787 0 0 0 0 0.09637969875852 0 0 0 0 0 0.165498999117422 0 0 0 0.0551503704753936 0 0 0 0 0 0 0 0 0 0 0 0 0 0 0 0 0 0 0 0 0 0 0 0 0 0 0 0 0.000982679631763232 0 0 0 0 0.00383774726699002 0 0 0.196095001539603 0.00791638481121558 0.150251408919587 0.0041442012347918 0 0.052371275155824 0 0 0 0 0.0782382255288411 0 0 0 0 0.00103110331785965 0.0374823460952462 0.000338402899856775 0.000824695015114495 0 0 0 0 0 0 0 0 0 0 0 0 0 0 0 0 0 0 0 0 0 0 0 0 0 0 0 0 0 0 0 0 0 0 0 0 0 0 0.0459971855297179 0 0 0 0 0 0 0 0 0 0 0 0 0 0 0 0 0 0 0 0 0 0 0
0 0 0 0 0 0 0 0 0 0 0 0 0 0.00233756625170229 0.0158735123178211 0 0 0 0 0 0 0 0 0 0 0 0 0 0 0 0.0145726436869778 0 0 0 0 0.0210193597543137 0 0 0 0 0 0 0 0 0 0 0.000293182143469643 0 0 0 0 0 0.0124796495587345 0 0 0 0 0 0 0 0 0 0 0 0 0.000313902345378592 0 0 0 0 0 0 0 0 0 0 0 0 0 0 0 0 0.0719170654817044 0.0123797338644227 0.156607970552706 0 0.00043445951108148 0 0 0 0 0 0 0.0011642730635618 0 0 0.0105455477541864 0.00125465616077885 0.0141359844778446 0 0 0 0 0 0 0 0 0 0 0 0 0 0 0 0 0 0 0 0 0 0 0 0 0.000480358236435574 0 0 0 0.0288872240388419 0 0 0 0 0 0 0.000548664188114443 0 0.0227766772876185 0 0 0 0.00109324644955037 0 0 0 0 0 0.000508378092201642 0 0 0 0 0 0 0 0 0 0 0 0 0 0 0 0 0 0 0 0 0 0 0 0 0 0 0 0 0 0 0 0.00108512332966978 0 0.00301930428780383 0 0.00593969962164413 0.0091405567897546 0 0 0.00111959440629621 0 0 0 0.00500241770434457 0 0 0 0 0 0.30831471568181 0 0 0 0 0 0 0 0 0 0 0 0 0 0 0.00178992393066204 0 0 0 0 0 0 0 0 0 0 0 0 0 0 0 0 0 0.00144572728695784 0 0 0 0 0 0 0 0.140347554799448 0 0.0370042002462448 0.0125562018068629 0.0819356124839586 0 0 0 0 0 0.00167531240709718 0 0 0 0 0 0 0 0 0 0 0 0 0 0 0 0 0 0 0 0 0 0 0 0 0 0 0 0 0 0 0 0 0 0 0 0 0 0 0 0 0 0 0 0 0 0 0 0 0 0 0 0 0 0 0 0 0 0 0 0 0 0 0 0 0 0 0 0 0 0
0 0 0 0 0 0 0 0 0 0 0 0 0 0 0 0 0 0 0 0 0 0 0 0 0 0 0 0 0 0 0 0 0 0 0 0 0 0 0 0 0 0 0 0 0 0 0 0 0 0 0 0 0 0 0 0 0 0 0 0 0 0 0 0 0 0 0 0 0 0 0 0 0 0 0 0 0 0 0 0 0 0 0 0 0 0 0 0 0 0 0 0 0 0 0 0 0 0 0 0 0 0 0 0 0 0 0 0 0 0 0 0 0 0 0 0 0 0 0 0 0 0 0 0 0 0 0 0 0 0 0 0 0 0 0 0 0 0 0 0 0 0 0 0 0 0 0 0 0 0 0 0 0 0 0 0 0 0 0.0115078351901242 0.001274557448028 0.00747014351743001 0 0 0 0.0110406965373329 0 0.0921528975339867 0 0 0 0 0 0 0 0 0 0 0 0 0 0 0 0 0 0.111128981598497 0 0 0 0 0 0 0.00979831486104397 0.109725261587772 0 0 0 0 0.0563846424721382 0 0 0 0 0 0 0 0 0 0 0 0 0 0 0 0 0 0.0017316255884136 0 0 0 0 0 0.0117502356815112 0 0 0 0 0 0 0 0 0 0 0 0 0 0 0 0 0 0 0 0 0 0 0.00163675554368157 0 0 0 0 0.044651932512556 0.229889286845234 0 0.00139449722478412 0.00179195132837083 0.0119638155358103 0 0 0 0 0 0 0 0 0 0 0 0 0 0 0 0 0.00305858145984196 0 0 0 0 0 0 0 0 0 0 0 0 0 0.0364574612527122 0.0367498334817732 0.107371361782543 0.00227062363085962 0 0 0 0 0 0 0.0925935993282717 0.0062051080572841 0 0 0 0 0 0 0 0 0 0 0 0 0 0 0 0 0 0 0 0 0
0 0 0 0 0 0 0 0 0 0 0 0 0 0 0 0 0 0 0 0 0 0 0 0 0 0 0 0 0 0 0 0 0 0 0 0 0 0 0 0 0 0 0 0 0 0 0 0 0 0 0 0 0 0 0 0 0 0 0 0 0 0 0 0 0 0 0 0 0 0 0 0 0 0 0 0 0 0 0 0 0 0 0 0 0 0 0 0 0 0 0 0 0 0 0 0 0 0 0 0 0 0 0 0 0 0 0 0 0 0 0 0 0 0 0 0 0 0 0 0 0 0 0 0 0 0 0 0 0 0 0 0 0 0 0 0 0 0 0 0 0 0 0 0 0 0 0 0 0 0 0 0 0 0 0 0 0 0 0.00829936710667611 0 0.000989851235333574 0 0 0 0 0 0.0298581384117453 0 0 0 0 0 0 0 0 0 0 0.0221327441824061 0.087296164694076 0 0 0 0 0.00785596661085184 0.0117838753680209 0 0 0 0.000435826829241593 0.00020120047070135 0 0 0.00441722377622607 0.000319412131527995 0 0 0 0.220744759273293 0 0 0 0 0 0 0 0.127334403665726 0 0 0 0 0 0 0 0 0 0 0 0 0 0 0 0 0 0 0 0 0 0 0 0 0 0 0 0 0 0 0 0 0 0 0 0 0 0.000787985072326042 0 0.0403080036419194 0 0 0.0129407879828468 0.27152306733874 0.0222442003114402 0.0232191368651142 0.0215751693979485 0 0.0118362823083181 0.00502330800822495 0 0 0.0011376005463596 0.00292405772904327 0 0 0 0 0 0 0 0 0 0 0 0 0 0 0 0 0 0 0 0 0 0 0 0 0 0 0 0.0114781139100495 0 0 0 0.00743549744301036 0 0 0 0.0363796613311524 0 0 0 0 0 0 0 0 0 0.000680379533671445 0 0 0.000654783417175011 0 0.00132380241806106 0.00312570291425858 0.00291075931710872 0 0 0 0 0.000822766757405882
0 0 0 0 0 0 0 0 0 0 0 0 0 0 0 0 0 0 0 0 0 0 0 0 0 0 0 0 0 0 0 0 0 0 0 0 0 0 0 0 0 0 0 0 0 0 0 0 0 0 0 0 0 0 0 0 0 0 0 0 0 0 0 0 0 0 0 0 0 0 0 0 0 0 0 0 0 0 0 0 0 0 0 0 0 0 0 0 0 0 0 0 0 0 0 0 0 0 0 0 0 0 0 0 0 0 0 0 0 0 0 0 0 0 0 0 0 0 0 0 0 0 0 0 0 0 0 0 0 0 0 0 0 0 0 0 0 0 0 0 0 0 0 0 0 0 0 0 0 0 0 0 0 0 0 0 0 0 0 0 0 0 0 0 0.00994139116111407 0 0.0616149323421179 0 0 0 0 0 0 0 0 0 0 0 0.15686951664048 0 0.00361193914211819 0 0 0.00935879891449331 0.0309538787352874 0 0 0 0 0 0 0 0 0 0 0 0 0.111722436659633 0 0 0 0 0 0 0 0.14235468123385 0 0 0 0 0 0 0 0 0 0 0 0 0 0 0 0 0 0 0 0 0 0 0 0 0 0 0 0 0.0237062955240533 0 0 0 0 0 0 0 0 0 0.120917061167106 0 0 0.00369454486970956 0.0641349071793772 0.198242124392399 0 0.00407727219157068 0.0396402895516736 0.00787174795074738 0.00153405314179567 0.00804592164906684 0 0 0 0 0 0 0 0 0 0 0 0 0 0 0 0 0 0 0 0 0 0 0 0 0 0 0 0 0 0 0 0 0 0 0 0 0 0.00170820755340607 0 0 0 0 0 0 0 0 0 0 0 0 0 0 0 0 0 0 0 0 0 0 0 0
0 0 0 0 0 0 0 0 0 0 0 0 0 0 0 0 0 0 0 0 0 0 0 0 0 0 0 0 0 0 0 0 0 0 0 0 0 0 0 0 0 0 0 0 0 0 0 0 0 0 0 0 0 0 0 0 0 0 0 0 0 0 0 0 0 0 0 0 0 0 0 0 0 0 0 0 0 0 0 0 0 0 0 0 0 0 0 0 0 0 0 0 0 0 0 0 0 0 0 0 0 0 0 0 0 0 0 0 0 0 0 0 0 0 0 0 0 0 0 0 0 0 0 0 0 0 0 0 0 0 0 0 0 0 0 0 0 0 0 0 0 0 0 0 0 0 0 0 0 0 0.0015337563586893 0 0 0.00147289301112226 0 0 0 0 0 0 0 0 0 0 0 0 0 0 0 0 0 0 0 0 0 0 0 0 0.00999375663360268 0 0 0 0 0 0 0 0 0 0 0 0 0 0 0 0 0 0 0 0 0 0 0 0 0 0 0 0 0 0 0 0 0 0 0 0 0 0 0 0 0 0 0 0 0 0 0 0 0 0 0 0 0 0 0 0.00123656343538699 0 0.0535935034567733 0 0 0 0 0 0 0 0 0 0 0.0154318710168637 0.00944475526925823 0.0765106548735885 0.00354890469649193 0.00954962866495601 0.0211219642963155 0.149818141173756 0.00269699732667315 0.105662268670343 0.145913746966193 0 0.0222119161950323 0.219447205967852 0 0 0 0 0 0 0 0 0 0 0 0 0 0 0 0 0 0 0 0 0 0 0 0 0 0 0 0 0 0 0 0 0 0 0.00163810591639151 0 0 0 0.0330508052702939 0.0013138997083775 0 0 0 0 0 0 0 0 0 0 0 0.00807066292464932 0.104698607844298 0 0.00203939032309236 0 0 0
0 0 0 0 0 0 0 0 0 0 0 0 0 0 0 0 0 0 0 0 0 0 0 0 0 0 0 0 0 0 0 0 0 0 0 0.00642666454823753 0 0 0 0 0.015038730414668 0.00538152931791061 0 0 0 0 0 0 0 0 0 0 0 0 0.00055783606335347 0 0 0.000349736771662201 0 0 0 0 0 0 0 0 0 0 0 0 0 0 0 0 0 0 0 0 0 0 0 0 0.000778726393902853 0 0.000739096731083789 0 0 0 0 0 0 0 0 0 0 0 0 0 0 0 0 0 0 0 0 0 0 0 0 0 0 0 0 0 0 0 0 0 0 0 0 0 0 0 0 0 0 0 0 0 0 0 0 0 0 0 0 0 0 0 0 0 0 0 0 0 0 0 0 0 0.000715851149141521 0 0 0.000680760406536545 0 0 0 0 0 0 0 0 0 0 0 0 0 0 0 0 0 0 0 0 0 0 0 0 0.024483800785147 0 0.0133307184673011 0 0.00372420343090256 0 0 0 0 0 0 0 0.0696793410328909 0 0 0 0 0 0.0621337907433203 0 0 0 0.0473600463896515 0 0 0 0 0 0 0 0 0 0 0 0 0 0 0 0 0 0 0 0 0 0 0 0 0 0 0 0 0 0 0 0 0 0.0538381485514226 0 0 0.0228570608350069 0.00502057081033385 0.0258581891872155 0.00155999632467031 0.130706560713973 0.00178893534188593 0 0 0.00186293086905347 0.00563959338816512 0 0.0900484100392176 0 0 0.164098193562944 0.00294311487057349 0.0625487910191297 0.000421921470418739 0.0544914995048111 0.0182162926117049 0 0.0064748159204094 0.019448838777163 0 0 0 0 0 0 0 0 0 0 0 0 0 0 0 0 0 0 0 0 0 0 0 0 0.00102591531527663 0 0 0 0 0 0 0 0 0 0.0637242948288385 0 0 0 0.00224974439557198 0 0 0 0 0 0 0 0 0 0 0 0.00113131294157883 0.00549301413162574 0.00613464042887137 0 0.00103638151442877 0 0 0
0 0 0 0 0 0 0 0 0 0 0 0 0 0 0 0 0 0 0 0 0 0 0 0 0 0 0 0 0 0 0 0 0 0 0 0 0 0 0 0 0 0 0 0 0 0 0 0 0 0 0 0 0 0 0 0 0 0 0 0 0 0 0 0 0 0 0 0 0 0 0 0 0 0 0 0 0 0 0 0 0 0 0 0 0 0 0 0 0 0 0 0 0 0 0 0 0 0 0 0 0 0 0 0 0 0 0 0 0 0 0 0 0 0 0 0 0 0 0 0 0 0 0 0 0 0 0 0 0 0 0 0 0 0 0 0 0 0 0 0 0 0 0 0 0 0 0 0 0 0 0 0 0 0 0 0 0 0 0 0 0 0 0 0 0.00807272005400261 0 0.0409704414944221 0 0 0 0 0 0 0 0 0 0 0.00731207374307613 0.0458838534322834 0 0.00457717350762992 0 0 0.00141772008063206 0.0108650840528892 0 0 0 0 0 0 0 0 0 0 0 0 0.0252556705792598 0 0 0 0 0 0 0 0.0722711118488447 0 0 0 0 0 0 0 0 0 0 0 0 0 0 0 0 0 0 0 0 0 0 0 0 0 0 0 0 0.104576497450627 0 0 0 0 0 0 0 0 0 0.0296260396846337 0.0489453067494345 0.00522397039941483 0.13628775554205 0 0.137502686994097 0 0.137044580257528 0.0345106921879371 0.0493723169866882 0.000596780044309609 0.0759427579748885 0 0 0.00092979240116486 0.00281814837219155 0 0 0 0 0 0 0 0 0 0 0 0 0 0 0 0 0 0 0 0 0 0 0 0 0 0 0 0 0 0 0 0 0 0 0.00566415782567021 0.0117017035980289 0 0 0 0 0 0 0 0 0 0 0 0 0 0 0 0 0.00263096473829612 0 0 0 0 0
0 0 0 0 0 0 0 0 0 0 0 0 0 0 0 0 0 0 0 0 0 0 0 0 0 0 0 0 0 0 0 0 0 0 0 0 0 0 0 0 0 0 0 0 0 0 0 0 0 0 0 0 0 0 0 0 0 0 0 0 0 0 0 0 0 0 0 0 0 0 0 0 0 0 0 0 0 0 0 0 0 0 0 0 0 0 0 0 0 0 0 0 0 0 0 0 0 0 0 0 0 0 0 0 0 0 0 0 0 0 0 0 0 0 0 0 0 0 0 0 0 0 0 0 0 0 0 0 0 0 0 0 0 0 0 0 0 0 0 0 0 0 0 0 0 0 0 0 0 0 0 0 0 0 0 0 0 0 0.0064812053133999 0 0.00125609138383052 0 0 0 0 0 0.00683402763670011 0 0 0 0 0 0 0 0 0 0 0.00188688421046434 0.0998643949823865 0 0.00111173494495032 0 0.00356095438717317 0.00163404689180018 0.00197138801499283 0 0 0 0 0 0.00134973468226068 0 0.00988382844936002 0 0 0 0 0.132241901888488 0 0 0 0 0 0 0 0.0647859223659309 0 0 0 0 0 0 0 0 0 0 0 0 0 0 0 0 0 0 0 0 0 0 0 0 0 0 0 0 0.0298558677689911 0 0.000442774969805053 0 0 0 0 0 0 0.0140390315367064 0.17732478885057 0.0431581051793834 0.0120720704033365 0 0.0392248261054234 0 0.0300807883709225 0.0209279891197843 0.135226941893053 0.0387584548743578 0.01870421672815 0.00880465869115786 0.00115495806918003 0 0.00157756981288153 0.0297187391880019 0 0 0 0 0 0 0 0 0 0 0 0 0 0 0 0 0 0 0 0 0 0 0 0 0.00271274484780286 0 0 0.0136387798035012 0 0 0 0 0 0 0.00362249306154439 0.0317508996092938 0 0 0 0.000699109656189699 0 0 0 0 0 0 0 0 0.00211995592961335 0 0.00257532138692158 0.00333007155779018 0.00561672743390049 0 0 0 0 0
0 0 0 0 0 0 0 0 0 0 0 0 0 0 0 0 0 0 0 0 0 0 0 0 0 0 0 0 0 0 0 0 0 0 0 0 0 0 0 0 0 0 0 0 0 0 0 0 0 0 0 0 0 0 0 0 0 0 0 0 0 0 0 0 0 0 0 0 0 0 0 0 0 0 0 0 0 0 0 0 0 0 0 0 0 0 0 0 0 0 0 0 0 0 0 0 0 0 0 0 0 0 0 0 0 0 0 0 0 0 0 0 0 0 0 0 0 0 0 0 0 0 0 0 0 0 0 0 0 0 0 0 0 0 0 0 0 0 0 0 0 0 0 0 0 0 0 0 0 0 0 0 0 0 0 0 0 0 0.00248760777143638 0.00125294726876395 0.0179269579519588 0 0 0 0.001781434824492 0 0.0603527505353854 0 0 0 0 0 0 0 0 0 0 0.0203840053170922 0 0.00218302210279134 0 0 0 0 0.0428189968476083 0 0 0 0 0.00210818618407158 0 0.00857910438197627 0.0700698357561052 0.00111608161266914 0 0 0 0.122078105286833 0 0 0 0 0 0 0 0.0148365042427342 0.00334323835145454 0 0 0 0 0 0 0 0 0.00167647059687216 0 0 0 0 0 0.0150246725533658 0 0 0 0 0 0 0 0 0 0 0 0 0 0 0 0 0 0 0 0 0 0.175767129807604 0.0353265767894205 0 0.00136168362585882 0 0 0.073149481525914 0 0 0.00321796195335159 0.00237453469091654 0.0422967750141007 0.00529221042482207 0 0.00320640758728744 0 0.00990757393011805 0 0 0 0 0 0 0 0 0 0 0 0.00251389679243373 0 0 0 0 0 0 0 0 0 0 0 0 0 0.0287304734474253 0.0294977809887381 0.017419990958239 0.00206696421197186 0 0 0.00194562824528297 0 0 0 0.0727563833050147 0.0135813512817635 0 0 0.000833883874239131 0 0 0 0 0 0 0 0.00171694688384539 0.0520222804468466 0.00337265121125818 0.00121035344813041 0.00339276590543709 0.024087358078639 0 0 0 0 0.00493103398573137
0 0 0 0 0 0 0 0 0 0 0 0 0 0 0 0 0 0 0 0 0 0 0 0 0 0 0 0 0 0 0 0 0 0 0 0 0 0 0 0 0 0 0 0 0 0 0 0 0 0 0 0 0 0 0 0 0 0 0 0 0 0 0 0 0 0 0 0 0 0 0 0 0 0 0 0 0 0 0 0 0 0 0 0 0 0 0 0 0 0 0 0 0 0 0 0 0 0 0 0 0 0 0 0 0 0 0 0 0 0 0 0 0 0 0 0 0 0 0 0 0 0 0 0 0 0 0 0 0 0 0 0 0 0 0 0 0 0 0 0 0 0 0 0 0 0 0 0 0 0 0 0 0 0 0 0 0 0 0.0380626693813156 0 0 0 0 0 0.0126362788980164 0.00170754657134682 0.017391844486557 0 0 0 0 0 0 0 0 0 0 0.0113836002312193 0.0412715329168137 0 0 0 0 0 0 0 0 0 0 0 0 0 0 0 0 0 0 0.0426969159584675 0 0 0 0 0 0 0 0.0555956377176583 0 0 0 0 0 0 0 0 0 0 0 0 0 0 0 0 0 0 0 0 0 0 0 0 0 0 0 0 0.103890598776755 0 0 0 0 0 0 0 0 0 0.0443514184436584 0.00259618031983264 0.00440702025971325 0.207220708773938 0.114343222914411 0.0612105417218781 0 0 0.0553002025435421 0.082768751133435 0.00105204426798879 0.0454324490570636 0.000855852099558641 0 0.00369894386292186 0.0030189682955822 0 0 0 0 0 0 0 0 0 0 0 0 0 0 0 0 0 0 0 0 0 0 0 0 0 0 0 0 0 0 0 0 0 0 0 0.0412646338924283 0 0 0 0 0 0 0 0 0 0 0 0 0 0 0.00204625495913816 0.00379450484174726 0.00200167767501379 0 0 0 0 0
0 0 0 0 0 0 0 0 0 0 0 0 0 0 0 0 0 0 0 0 0 0 0 0 0 0 0 0 0 0 0 0 0 0 0 0 0 0 0 0 0 0 0 0 0 0 0 0 0 0 0 0 0 0 0 0 0 0 0 0 0 0 0 0 0 0 0 0 0 0 0 0 0 0 0 0 0 0 0 0 0 0 0 0 0 0 0 0 0 0 0 0 0 0 0 0 0 0 0 0 0 0 0 0 0 0 0 0 0 0 0 0 0 0 0 0 0 0 0 0 0 0 0 0 0 0 0 0 0 0 0 0 0 0 0 0 0 0 0 0 0 0 0 0 0 0 0 0 0 0 0 0 0 0 0 0 0 0 0.0158697712898276 0 0 0 0 0 0.00237492718352883 0.0013301736794719 0.002224494496514 0 0 0 0 0 0 0 0 0 0 0 0.0583124556176024 0 0.0102139652063604 0 0.0215110063368752 0.00852077494299994 0 0 0 0 0.00144131021009498 0.000731448127478499 0.0292086452312978 0 0 0.000725549279711944 0 0 0 0.019357682011597 0 0 0.0238230430798249 0 0 0 0 0.0108726399892523 0 0 0 0 0 0 0.0010616972696619 0 0 0 0 0 0 0 0 0.00114000566239819 0 0 0 0 0 0 0 0 0 0 0 0 0.0156048104011844 0 0.000728079832100458 0 0.00248044361144017 0.0022500865498105 0 0.00138097378662266 0 0.000814120643641135 0.0261632178584746 0.0160242409711333 0.00618825736707621 0.0023594570081562 0.0182800649758121 0.251094644413504 0.0024571580380159 0.035107687402923 0 0.117822291212953 0.0419467033204301 0.0252603073730837 0.0023372700143358 0.000610637882200082 0.00527707659581736 0.0608993479180413 0 0 0 0 0 0 0 0 0 0 0 0 0 0 0 0 0 0 0 0 0 0 0 0 0.00630292439314433 0 0 0 0 0 0 0 0.00226993866651622 0.00214398987230458 0.0587875397510251 0.0230324993210667 0 0 0 0.00172767243147697 0 0 0 0 0 0.000890597693823312 0 0.000989597809848659 0.0191596397923577 0 0.0050558983856885 0.00861366732245097 0.0236500858086667 0 0.000764168192933327 0 0 0.00280531376744341
0 0 0 0 0 0 0 0 0 0 0 0 0 0 0 0 0 0 0 0 0 0 0 0 0 0 0 0 0 0 0 0 0 0 0 0 0 0 0 0 0 0 0 0 0 0 0 0 0 0 0 0 0 0 0 0 0 0 0 0 0 0 0 0 0 0 0 0 0 0 0 0 0 0 0 0 0 0 0 0 0 0 0 0 0 0 0 0 0 0 0 0 0 0 0 0 0 0 0 0 0 0 0 0 0 0 0 0 0 0 0 0 0 0 0 0 0 0 0 0 0 0 0 0 0 0 0 0 0 0 0 0 0 0 0 0 0 0 0 0 0 0 0 0 0 0 0 0 0 0 0.000442988669281648 0 0 0.000421893970744427 0 0 0 0 0.0014388673416554 0 0 0 0 0 0 0 0 0 0 0 0 0 0 0 0 0 0 0 0.00182359146411687 0 0 0 0.00202667360817085 0 0 0 0 0 0 0 0.0501901624966255 0 0 0 0 0 0.0079654547013102 0 0 0 0.0487326134267618 0 0 0 0 0 0 0 0 0 0 0 0 0 0 0 0 0 0 0 0 0 0 0 0 0 0 0 0 0 0 0 0 0 0.0194760584983872 0 0.00170490922415461 0 0.00159658318723029 0.011036928203697 0 0.0642036138507585 0 0.00133797124362602 0 0.00406968959522096 0.0561368351658753 0.0641317708546595 0.0334469892491881 0.0920428664711238 0.00231889006993044 0.067203417699703 0.150687393538596 0 0.0143887631871399 0.0505039520286984 0.00596690278357143 0 0.0113794451276824 0.0921252855367296 0 0 0 0 0 0 0 0 0 0 0 0 0 0 0 0 0 0 0 0 0 0 0 0 0 0 0 0 0 0 0 0 0 0 0.0915004299438297 0.00367300504983842 0 0 0.000707058180693465 0.000532619276450831 0 0 0 0 0 0 0 0 0.00858078453571834 0 0.0019264461241158 0.00975617918579069 0.0256625846774211 0 0.000860381831501969 0 0 0
0 0 0 0 0 0 0 0 0 0 0 0 0 0 0 0 0 0 0 0 0 0 0 0 0 0 0 0 0 0 0 0 0 0 0 0 0 0 0 0 0 0 0 0 0 0 0 0 0 0 0 0 0 0 0 0 0 0 0 0 0 0 0 0 0 0 0 0 0 0 0 0 0 0 0 0 0 0 0 0 0 0 0 0 0 0 0 0 0 0 0 0 0 0 0 0 0 0 0 0 0 0 0 0 0 0 0 0 0 0 0 0 0 0 0 0 0 0 0 0 0 0 0 0 0 0 0 0 0 0 0 0 0 0 0 0 0 0 0 0 0 0 0 0 0 0 0 0 0 0 0 0 0 0 0 0 0 0 0 0 0.00812714576653374 0 0 0 0 0 0.0180714886526937 0 0 0 0 0 0 0 0 0 0 0.0139218359005988 0.0732100578160477 0 0.0133269436375989 0 0.0199266837530801 0.0138631652343441 0.00586513879100074 0 0 0 0.00308244174495278 0.00295802474096907 0 0.00217968155229039 0.0202450985597869 0.00269861272414189 0 0 0 0.0195261628400359 0 0 0 0 0 0 0 0.021353623297025 0.000884759972979438 0 0 0 0 0 0.00199797113239762 0 0 0 0 0 0 0 0 0.00136729555548445 0 0 0 0 0 0 0 0 0 0 0 0 0 0 0 0 0.000657715652387716 0.00243329525238094 0 0.00156832690926636 0 0.0241690783027682 0.049667411409395 0.00214585474632042 0.00273422246252393 0.00117045776966717 0.00109384963156063 0.120180226068849 0.111758022281029 0.00231115345638282 0.145150020636227 0.0389307952720242 0 0.00658081652168492 0.00165002446695751 0.00190784576844101 0.00585861047968325 0.0454622076805186 0 0 0 0 0 0 0 0 0 0 0 0.000741070997109107 0 0 0 0 0 0 0 0 0 0 0 0 0.00114592586769043 0.00321482495304422 0.003792104252422 0 0 0 0.00482405134989573 0.00192113233691635 0.00221029983964772 0.00439214877716389 0.00456139123778652 0.00429777714310171 0.0160132155723657 0 0 0.000856325064150701 0 0 0 0 0 0.0014963349671534 0 0.004136026117861 0.0477923605513704 0 0.00550599672608539 0.0162111080538799 0.0636430346422051 0 0 0 0 0.00520880511012157
0 0 0 0 0 0 0 0 0 0 0 0 0 0 0 0 0 0 0 0 0 0 0 0 0 0 0 0 0 0 0 0 0 0 0 0 0 0 0 0 0 0 0 0 0 0 0 0 0 0 0 0 0 0 0.00164544573226197 0 0 0.00117785563487227 0 0 0 0 0 0 0 0 0 0 0 0 0 0 0 0 0 0 0 0 0 0 0 0 0 0 0 0 0 0 0 0 0 0 0 0 0 0 0 0 0 0 0 0 0 0 0 0 0 0 0 0 0 0 0 0 0 0 0 0 0 0 0 0 0 0 0 0 0 0 0 0 0 0 0 0 0 0 0 0 0 0 0 0 0 0 0 0 0 0 0 0 0.00210124197685942 0 0 0.00201220629987386 0 0 0 0 0 0 0 0 0 0 0 0 0 0 0 0 0 0 0 0 0 0 0 0 0.00920286204751179 0 0 0 0 0 0 0 0 0 0 0 0.00393849259402495 0 0 0 0 0 0 0 0 0 0.00370880595891176 0 0 0 0 0 0 0 0 0 0 0 0 0 0 0 0 0 0 0 0 0 0 0 0 0 0 0 0 0 0 0 0 0 0.00483290719811523 0 0.00435120519372201 0 0 0 0 0.00283431995610279 0 0 0.0156314406449466 0.00834619837041839 0.0794376245863016 0.112100066162457 0.103224475448077 0.0419526117505463 0.0103695890014719 0.0740140047393408 0.0648202774100219 0.101332360927943 0.00488014548792016 0 0.115571289053038 0 0.0382966627733611 0.103003047092444 0 0 0 0 0 0 0 0 0 0 0 0 0 0 0 0 0 0 0 0 0 0 0 0 0 0 0 0 0 0 0 0 0 0 0.00973940454153232 0 0 0 0.00715586643025651 0 0 0 0 0 0 0 0 0 0.00216274381930083 0 0 0.025454003943612 0.0435106129329548 0 0.00319223229179936 0 0 0
0 0 0 0 0 0 0 0 0 0 0 0 0 0 0 0 0 0 0 0 0 0 0 0 0 0 0 0 0 0 0 0 0 0 0 0 0 0 0 0 0 0 0 0 0 0 0 0 0 0 0 0 0 0 0.00244209597125078 0 0 0.00172792181536497 0 0 0 0 0 0 0 0 0 0 0 0 0 0 0 0 0 0 0 0 0 0 0 0 0 0 0 0 0 0 0 0 0 0 0 0 0 0 0 0 0 0 0 0 0 0 0 0 0 0 0 0 0 0 0 0 0 0 0 0 0 0 0 0 0 0 0 0 0 0 0 0 0 0 0 0 0 0 0 0 0 0 0 0 0 0 0 0 0 0 0 0 0.00344743143930963 0 0 0.00329352825005474 0 0 0 0 0 0 0 0 0 0 0 0 0 0 0 0 0 0 0 0 0 0 0 0.0110582152999864 0.0359594188721286 0 0 0 0 0 0 0 0 0 0 0 0 0 0 0 0 0 0 0 0 0 0 0 0 0 0 0 0 0 0 0 0 0 0 0 0 0 0 0 0 0 0 0 0 0 0 0 0 0 0 0 0 0 0 0 0.00154053829542356 0 0.0211883641727915 0 0 0 0 0 0 0 0 0 0.153326139496573 0.0523782249897532 0 0.00769177139279725 0 0.00194876804138002 0.00838291022155528 0.016733447781122 0.00171023993883932 0.161533882089589 0 0 0.0931349874432869 0.236632190280931 0 0 0 0 0 0 0 0 0 0 0 0 0 0 0 0 0 0 0 0 0 0 0 0 0 0 0 0 0 0 0 0 0 0 0 0 0 0 0.0208568667810826 0.00179985978482098 0.00257250836388569 0 0 0 0 0 0 0 0 0 0.00701578302231487 0.0634908306517465 0.0848405449080992 0 0.00529353069591214 0 0 0
0 0 0 0 0 0 0 0 0 0 0 0 0 0 0 0 0 0 0 0 0 0 0 0 0 0 0 0 0 0 0.000403772855159285 0.00170251984379836 0.00162165243079653 0 0.017002928630346 0 0 0 0 0 0 0 0 0 0 0 0.0114899819528113 0 0 0 0.00142147602734788 0 0 0 0 0.0162009771744048 0.0126354094401645 0 0.00125352719814499 0 0 0 0 0 0 0 0 0.00886657714608125 0 0 0 0.00255206616850329 0 0 0 0 0.0244639292293489 0 0 0 0 0 0 0 0 0 0 0 0 0 0 0 0 0 0 0 0 0 0 0 0.0171515911315737 0.0327024840508744 0 0 0.00906773539576629 0 0 0 0 0 0 0 0 0 0.00412549851981292 0 0 0 0 0 0 0 0 0 0 0 0 0 0 0 0 0.000398345989093848 0 0 0 0 0.000290089235745506 0 0 0.00544332956224839 0.00596787807206515 0 0.00189090132834172 0.000536442742256749 0 0.045368784001395 0.00632677897937989 0 0 0 0.0044386525167066 0 0 0.00395724144091014 0 0 0 0 0 0 0 0 0 0 0 0 0 0.00325003770086683 0 0 0 0 0 0 0 0.00174352043858706 0 0 0.000539558588402249 0 0 0 0 0 0 0 0 0 0.0455538151953619 0.100495426709188 0 0 0 0.0085350242609053 0.00453534289398449 0 0 0 0 0 0 0 0 0 0 0 0.0171200732024089 0 0 0 0.0126153336175002 0 0 0 0.00442391694435918 0.00602082319162278 0 0 0 0.0140359188373245 0 0.000987294706187851 0 0 0.00299757834949825 0 0 0 0 0 0 0 0 0 0 0 0 0 0 0 0 0 0 0 0 0 0 0 0 0 0.00257096432355597 0 0.000641222688587778 0 0.000578960764605211 0 0 0 0 0 0 0 0 0.00270892418913862 0 0 0 0 0 0 0 0 0 0 0 0 0 0 0 0 0 0 0 0 0 0 0 0 0 0 0 0 0 0 0 0 0 0.0423762120135342 0 0.121958726181224 0.00799235842268992 0 0 0 0 0.0506553138936167 0.0374437988705976 0.00386662573673288 0.00285929936995038 0.0162268917884843 0 0 0.00109529559425328 0 0.0456224682248028 0 0.00478354900034548 0.198485153238605
0 0 0 0 0 0 0 0 0 0 0 0 0 0 0 0 0 0 0 0 0 0 0 0 0 0 0 0 0 0 0 0 0.00144705145698308 0 0 0 0 0 0 0 0 0 0 0 0 0 0 0 0 0 0 0 0 0 0.0042487043130511 0 0 0.0035063809785713 0 0 0 0 0 0 0 0 0 0 0 0 0 0.00141525291503252 0 0 0 0 0 0 0 0 0 0 0 0 0 0 0 0 0 0 0 0 0 0 0 0 0 0 0 0 0 0 0 0 0 0 0 0 0 0 0 0 0 0 0 0 0 0 0 0 0 0 0 0 0 0 0 0 0 0 0 0 0 0 0 0 0 0 0 0 0 0 0 0 0 0 0 0 0 0 0.0101113101870894 0 0 0.00981718814059198 0 0 0 0 0 0 0 0 0 0 0 0 0 0 0 0 0 0 0 0 0 0 0 0 0.0276493607766697 0 0 0 0 0 0 0 0 0 0 0 0 0 0 0 0 0 0 0.0127574744952371 0 0 0 0 0 0 0 0.00914578745132103 0 0 0 0 0 0 0 0 0 0 0 0 0 0 0 0 0 0 0 0 0 0 0 0 0 0 0 0 0.00100252768787845 0 0.00942547666893483 0 0 0 0 0 0 0 0.00625314429640673 0 0.0294979479412683 0.0235290285406079 0.0022324501642577 0.0132780569079759 0 0.0106444924028827 0.0239202168900886 0.040331404325841 0.00767444665821657 0.0676488458156592 0.117706012638775 0 0 0.213990749833211 0 0 0 0 0 0 0 0 0 0 0 0 0 0 0 0 0 0 0 0 0 0 0 0 0 0 0 0 0 0 0 0 0 0 0 0 0 0 0.034171972676966 0.00436996892445942 0 0 0 0 0 0 0 0 0 0 0.0153078537390152 0.159822544443776 0.12179906601319 0 0.0139069985968186 0.00338828411922358 0 0
0 0 0 0 0 0 0 0 0 0 0 0 0 0 0 0 0 0 0 0 0 0 0 0 0 0 0 0 0 0 0 0 0.00221854582833395 0 0 0 0 0 0 0 0 0 0 0 0 0 0 0 0 0 0 0 0 0 0.00270352488970418 0 0 0.00199756312617875 0 0 0 0 0 0 0 0 0 0 0 0 0 0.00241314494490894 0 0 0 0 0 0 0 0 0 0 0 0 0 0 0 0 0 0 0 0 0 0 0 0 0 0 0 0 0 0 0 0 0 0 0 0 0 0 0 0 0 0 0 0 0 0 0 0 0 0 0 0 0 0 0 0 0 0 0 0 0 0 0 0 0 0 0 0 0 0 0 0 0 0 0 0 0 0 0.0106270373375535 0 0 0.00985511048036664 0 0 0 0 0 0 0 0 0 0 0 0 0 0 0 0 0 0 0 0 0 0 0 0 0.00739177036739933 0 0 0 0 0 0 0 0 0 0 0 0 0 0 0 0 0 0 0 0 0 0 0 0 0 0 0 0 0 0 0 0 0 0 0 0 0 0 0 0 0 0 0 0 0 0 0 0 0 0 0 0 0 0 0 0.000346890428634159 0 0.00771016315742809 0 0 0 0 0 0 0 0.00496240312554149 0 0.0899773658912792 0.0218206502069485 0.00208908963970683 0.0772278171254303 0.0105873839407024 0.00268227442602968 0.0852279020922569 0.100808823393869 0.0183865568934534 0.0561755035151681 0.0923330223953572 0 0.0660681948795762 0 0 0 0 0 0 0 0 0 0 0 0 0 0 0 0 0 0 0 0 0 0 0 0 0 0 0 0 0 0 0 0 0 0 0 0.0012703247968666 0 0 0 0.0189860874137468 0.00729531728824651 0.000860710713692455 0 0 0 0 0 0.0013493927189261 0 0.00444993961451195 0 0.00144811011097898 0.0693991370404343 0.202402340178347 0 0.0154602025643709 0.00346769947405183 0 0
0 0 0 0 0 0 0 0 0 0 0 0 0 0 0 0 0 0 0 0 0 0 0 0 0 0 0 0 0 0 0 0 0.00489106010724455 0.003656067582438 0.0289731986770867 0 0 0 0 0 0 0 0 0 0 0 0.00482859108986474 0 0 0 0.0242091604000092 0 0 0 0.0180658618479496 0.0396179220369613 0.1026816827377 0.0322942724008076 0 0 0 0 0 0 0 0 0 0 0 0 0 0.064079335371345 0 0 0 0 0 0 0 0 0 0 0 0 0 0 0 0 0 0 0 0 0 0 0 0 0 0 0 0 0 0 0 0 0 0 0 0 0 0 0 0 0 0 0 0 0 0 0 0 0 0 0 0 0 0 0 0 0 0 0 0 0 0 0 0 0 0 0 0.00324755959975835 0 0 0 0 0 0.00326896083022185 0 0.00326717031959497 0 0 0.00505297741239496 0 0 0.00758752193050091 0.00970049343599656 0.00266152429226426 0 0 0 0 0 0 0 0 0 0 0 0 0 0 0 0 0 0.00869612343734743 0 0 0 0 0 0 0 0 0 0 0 0 0 0 0 0.010260447322195 0 0.00378650635712622 0 0.00702690190327585 0 0 0 0 0 0 0 0 0 0 0 0 0.224877083178902 0 0 0 0 0 0 0 0 0 0 0 0 0 0 0 0 0 0 0 0 0 0 0 0 0 0 0 0 0 0 0 0 0 0 0 0 0 0 0 0 0 0 0 0 0 0 0 0 0 0 0 0 0 0 0.0735015388520475 0.0964967103803414 0.113010535223237 0 0 0 0.0486052300454271 0 0 0 0.0398572324211757 0 0 0 0 0 0 0 0 0 0 0 0 0 0 0 0 0 0 0 0 0 0 0 0 0 0 0 0.00566950530294215 0 0 0 0 0 0 0 0 0 0 0 0 0 0 0 0 0 0.0101288255038443
0 0 0 0 0 0 0 0 0 0 0 0 0 0 0 0 0 0 0 0 0 0 0 0 0 0 0 0 0 0 0 0 0 0 0.0252353291516703 0 0 0 0 0 0 0 0 0 0 0 0.00265589974860679 0 0 0 0 0 0 0 0 0 0 0 0 0 0 0 0 0 0 0 0 0.0108536435591663 0 0 0 0 0 0 0 0 0.00255770039525219 0 0 0 0 0 0 0 0 0 0 0 0 0 0 0 0 0 0 0 0 0 0 0 0.0293048454556426 0 0 0 0 0.0125564256353916 0.00598103892555807 0 0 0.00469722310828029 0 0 0.00367365978115873 0 0.0333996070451051 0 0 0 0.0305863734158817 0 0 0.0107094183752776 0 0 0 0.00449281486319185 0 0 0 0 0 0 0 0 0 0 0 0 0 0 0 0.00440640120842812 0 0 0 0.00122613144512315 0.00647706523872788 0 0.00606254239666371 0.00405624673432865 0.00523950019651405 0.0032321157115577 0 0 0 0 0 0 0 0 0 0 0 0 0 0 0 0.0637129138342945 0 0 0 0 0 0.00454700598541894 0 0 0.00478712596603173 0 0 0 0 0 0 0 0 0 0 0 0 0.0261364533627409 0 0 0 0 0 0 0 0 0 0 0 0 0 0 0 0 0 0 0 0 0.0382740769317851 0 0 0 0 0 0 0 0 0.0053589846149577 0 0 0 0 0 0 0 0 0 0 0 0 0 0 0 0 0 0 0 0 0 0 0 0 0 0 0 0 0 0 0 0 0 0 0 0 0 0 0 0 0.0410314398881976 0 0.100856875824078 0.0843832165208731 0 0.0116348545693388 0.0718774293069955 0.140465072697713 0 0 0 0.0139237010375492 0.0375660679802914 0.0745908587820215 0.0443584983228494 0.0230415657564287 0.00604987622690822 0 0 0 0 0 0 0 0 0 0 0 0 0 0 0 0 0 0 0 0 0 0 0 0 0 0 0 0 0 0 0 0 0 0 0 0 0 0 0 0 0
0 0 0 0 0 0 0 0 0 0 0 0 0.0149725808702791 0 0 0 0 0 0 0 0 0 0 0 0 0 0.00577135562716432 0 0 0 0 0.00794252846796876 0 0 0.00405315729719309 0 0 0 0 0 0 0 0 0 0 0 0.000659240600028881 0 0 0 0 0 0 0 0 0 0 0 0 0 0 0 0 0 0 0 0 0 0 0 0 0 0 0 0 0 0 0 0 0 0 0 0 0 0 0 0 0 0 0 0 0 0 0 0 0 0 0 0 0 0.00110336736361798 0 0 0 0 0 0.02622980366401 0 0 0 0 0 0 0 0 0.0183608784786704 0.023126248767324 0.102547166076052 0 0.0692856830159877 0 0 0 0 0 0 0 0 0 0 0 0 0 0 0 0 0 0 0 0 0 0 0 0 0 0 0 0 0 0 0 0 0 0 0 0 0 0 0 0 0 0 0 0 0 0 0 0.220407553515964 0 0 0 0 0 0.0101614909477336 0 0 0 0 0 0 0 0 0 0 0 0 0 0.0362120880607567 0 0.000841317614758712 0 0 0 0 0 0 0 0 0 0 0 0 0 0 0 0 0 0 0 0 0 0 0 0 0 0 0 0 0 0 0 0 0 0 0 0 0 0 0 0 0 0 0 0 0 0 0 0 0 0 0 0 0 0 0 0 0 0 0 0 0 0 0 0 0 0 0 0 0 0 0.0391458335513681 0.073292278318981 0 0.0204421626613874 0.019059910088437 0 0.0439354956221755 0.17984461829259 0 0.0779711297941746 0 0.00463411130337659 0 0 0 0 0 0 0 0 0 0 0 0 0 0 0 0 0 0 0 0 0 0 0 0 0 0 0 0 0 0 0 0 0 0 0 0 0 0 0 0 0 0 0 0 0 0
0 0 0 0 0 0 0 0 0 0 0 0 0 0 0 0 0 0 0 0 0 0 0 0 0 0 0 0 0 0 0 0.00183242925512831 0.0058610147225868 0 0.0117061834165544 0 0 0 0 0 0 0 0 0 0 0 0.0106004570907532 0 0 0 0.0101238797010701 0 0 0 0.0125092763268108 0.0358306342809643 0.0454416018559615 0.0102664518552052 0 0 0 0 0 0 0 0 0 0.0166161915019474 0.00234885357538577 0 0 0.0160156633844445 0 0 0 0 0.0114187065353274 0 0 0 0 0 0 0 0 0 0 0 0 0 0 0 0 0 0 0 0 0 0 0 0.00457964538958948 0 0 0 0.00476237791700605 0.020013412581685 0.0139213922166585 0 0 0.00715231185286813 0 0.00241201309028635 0.00847216546959978 0 0.0656568389804592 0 0 0 0.0440699009404564 0.00218114327364234 0 0.0179516475552515 0 0 0 0.00759822391290086 0 0 0 0 0 0 0 0 0 0 0 0 0 0 0.000691236129958835 0 0 0 0 0.0165946522622893 0 0 0.00295693912458883 0 0.00968843630422955 0 0 0.00461889163830142 0.00139866078935423 0 0 0 0 0 0 0 0 0 0 0 0 0.211718414971778 0 0 0 0 0 0 0 0 0 0 0 0 0 0 0 0 0 0 0 0.00254314351064428 0 0.0199207953160526 0 0.00935379486617827 0 0.00312181088183864 0 0 0 0 0 0 0 0 0 0 0 0 0.120564279376921 0 0 0 0 0 0 0 0 0 0.00365609812852038 0 0 0 0 0.000966405184760696 0 0 0 0 0 0 0 0 0 0 0 0 0 0.00102706504262674 0 0 0 0 0 0 0 0 0 0 0 0 0 0 0 0 0 0 0 0 0 0.00506784364522921 0 0 0.0464713814028426 0.0621587683583601 0.0207214648533297 0 0 0 0 0.035435770915796 0 0 0 0.010279547805764 0 0 0 0 0 0 0 0 0 0 0 0 0 0.00832507980062949 0.00147288915561985 0 0.0047259335743795 0 0 0 0 0 0 0 0 0 0 0.00195534533992879 0.00217627500080175 0 0 0 0 0 0 0 0 0 0 0 0 0 0 0 0 0.00304665993673256
0 0 0 0 0 0 0 0 0 0 0 0 0 0 0 0 0 0 0 0 0 0 0 0 0 0 0.0112256530642825 0 0 0 0 0.0177609912062409 0 0 0 0 0 0 0 0 0 0 0 0 0 0 0 0 0 0 0 0 0 0 0 0 0 0 0 0 0 0 0 0 0 0 0 0 0 0 0 0 0 0 0 0 0 0 0 0 0 0 0 0 0 0 0 0 0 0 0 0 0 0 0 0 0 0 0 0 0 0 0 0 0 0 0 0 0 0 0 0 0 0 0 0 0 0.0413677275232501 0 0 0 0 0 0 0 0 0 0 0 0 0 0 0 0 0 0 0 0 0 0 0 0 0 0 0 0 0 0 0 0 0 0 0 0 0 0 0 0 0 0 0 0 0 0 0 0 0 0.201821263927085 0 0.181911114757603 0 0 0.114327176859904 0.117599483860891 0 0 0 0 0 0 0 0 0 0 0 0 0 0.0822049735078122 0 0 0 0 0 0 0 0 0 0 0 0 0 0 0 0 0 0 0 0 0 0 0 0 0 0 0 0 0 0 0 0 0 0 0 0 0 0 0 0 0 0 0 0 0 0 0 0 0 0 0 0 0 0 0 0 0 0 0 0 0 0 0 0 0 0 0 0 0 0 0 0 0 0 0.145331699710727 0 0 0 0 0 0 0.0864499155822039 0 0 0 0 0 0 0 0 0 0 0 0 0 0 0 0 0 0 0 0 0 0 0 0 0 0 0 0 0 0 0 0 0 0 0 0 0 0 0 0 0 0 0 0 0 0 0 0
0 0 0 0 0 0 0 0 0 0 0 0 0 0 0 0 0 0 0 0 0 0 0 0 0 0 0 0 0 0 0 0 0 0 0.0124229228006223 0 0 0 0 0 0 0 0 0 0 0 0 0 0 0 0 0 0 0 0 0 0 0 0 0 0 0 0 0 0 0 0 0 0 0 0 0 0 0 0 0 0 0 0 0 0 0 0 0 0 0 0 0 0 0 0 0 0 0 0 0 0 0 0 0 0.0111266178127312 0 0 0 0 0 0 0 0 0 0 0 0 0 0 0 0 0 0 0 0 0 0 0 0 0 0 0 0 0 0 0 0 0 0 0 0 0 0 0 0 0 0 0 0 0 0.00419087271436663 0 0 0 0.00121374846286037 0 0 0 0 0 0 0 0 0 0 0 0 0 0 0 0 0.0234585525458244 0 0 0 0 0 0 0.00617965936710308 0 0.0375618213350328 0 0 0 0 0 0 0 0 0 0 0 0 0.00463262531617697 0 0 0 0 0 0 0 0 0 0 0 0 0 0 0 0 0 0 0 0 0 0 0 0 0 0 0 0 0 0 0 0 0 0 0 0 0 0 0 0 0 0 0 0 0 0 0 0 0 0 0 0 0 0 0 0 0 0 0 0 0 0 0 0 0 0 0 0 0 0 0 0.00581773088943189 0 0 0 0 0.0175631621075445 0 0.0618713422027885 0.0193823220990334 0 0 0 0.0795881142979746 0.00641456816486846 0.0793021022036868 0.283490261049508 0.00638052361168849 0.0865711537524367 0 0.063587532193692 0.0247596914051098 0.164484675667519 0 0 0 0 0 0 0 0 0 0 0 0 0 0 0 0 0 0 0 0 0 0 0 0 0 0 0 0 0 0 0 0 0 0 0
0 0 0 0 0 0 0 0 0 0 0 0 0 0 0 0 0 0 0 0 0 0 0 0 0 0 0 0 0 0 0 0 0 0 0.0607110630338649 0 0 0 0 0 0 0 0 0 0 0 0 0 0 0 0 0 0 0 0 0 0 0 0 0 0 0 0 0 0 0 0 0 0 0 0 0 0 0 0 0 0 0 0 0 0 0 0 0 0 0 0 0 0 0 0 0 0 0 0 0 0 0 0 0 0.0464432346974585 0 0 0 0 0 0 0 0 0 0 0 0 0 0 0 0 0 0 0 0 0 0 0 0 0 0 0 0 0 0 0 0 0 0 0 0 0 0 0 0 0 0 0 0 0 0 0 0 0 0 0 0 0 0 0 0 0 0 0 0 0 0 0 0 0 0 0.132206077148685 0 0 0 0 0 0 0 0 0 0 0 0 0 0 0 0 0 0 0 0 0 0.0334612310290938 0 0 0 0 0 0 0 0 0 0 0 0 0 0 0 0 0 0 0 0 0 0 0 0 0 0 0 0 0 0 0 0 0 0 0 0 0 0 0 0 0 0 0 0 0 0 0 0 0 0 0 0 0 0 0 0 0 0 0 0 0 0 0 0 0 0 0 0 0 0 0 0.086261393621024 0.0725582422125635 0 0 0.0421535325133829 0 0.175236612688419 0 0 0 0.0983614522406334 0 0.0404531967114403 0.0648754367876149 0.0442959742051489 0.0988892208489563 0 0 0 0.00409333226171435 0 0 0 0 0 0 0 0 0 0 0 0 0 0 0 0 0 0 0 0 0 0 0 0 0 0 0 0 0 0 0 0 0 0 0 0 0
0 0 0 0 0 0 0 0 0 0 0 0 0 0 0 0 0 0 0 0 0 0 0 0 0 0 0 0 0 0 0 0 0 0 0.0220605408998346 0 0 0 0 0 0 0 0 0 0 0 0 0 0 0 0 0 0 0 0 0 0 0 0 0 0 0 0 0 0 0 0 0 0 0 0 0 0 0 0 0 0 0 0 0 0 0 0 0 0 0 0 0 0 0 0 0 0 0 0 0 0 0 0 0 0.0273701719015617 0 0 0 0 0 0 0 0 0 0 0 0 0 0 0 0 0 0.00694171026488882 0 0 0 0 0 0 0 0 0 0 0 0 0 0 0 0 0 0 0 0 0 0 0.00676854672806988 0 0 0 0.00812416015270122 0 0 0.00980853385867648 0 0.008757999337535 0.00407965646189792 0 0 0 0 0 0 0 0 0 0 0 0 0 0 0 0.159077370336709 0 0 0 0 0 0 0 0 0 0 0 0 0 0 0 0 0 0 0 0 0 0.0290063819553513 0 0 0 0 0 0 0 0 0 0 0 0 0 0 0 0 0 0 0 0 0.003885238383618 0 0 0 0 0 0 0 0 0 0 0 0 0 0 0 0 0 0 0 0 0 0 0 0 0 0 0 0 0 0 0 0 0 0 0 0 0 0 0 0 0 0 0 0 0 0 0 0 0 0.0302478359599222 0.156588306953995 0.275889845331105 0.0536273751972493 0 0 0.162776571127968 0 0 0 0 0 0 0.0145559635217238 0 0.010586383485638 0.00652587657458942 0 0 0 0.00332153156696593 0 0 0 0 0 0 0 0 0 0 0 0 0 0 0 0 0 0 0 0 0 0 0 0 0 0 0 0 0 0 0 0 0 0 0 0 0
0 0 0 0 0 0 0 0 0 0 0 0 0 0 0 0 0 0 0 0 0 0 0 0 0 0 0 0 0 0 0 0 0 0 0 0 0 0 0 0 0 0 0 0 0 0 0 0 0 0 0 0 0 0 0 0 0 0 0 0 0 0 0 0 0 0 0 0 0 0 0 0 0 0 0 0 0 0 0 0 0 0 0 0 0 0 0 0 0 0 0 0 0 0 0 0 0 0 0 0 0 0 0 0 0 0 0 0 0 0 0 0 0 0 0 0 0 0 0 0 0 0 0 0 0 0 0 0 0 0 0 0 0 0 0 0 0 0 0 0 0 0 0 0 0 0 0 0 0 0 0 0 0 0 0 0 0 0 0 0 0 0 0 0 0 0 0 0 0 0 0 0 0 0 0 0 0.0313151904121498 0 0 0 0 0 0 0 0 0 0 0 0 0 0 0 0 0 0 0 0 0 0 0 0 0 0 0 0 0 0 0 0 0 0 0 0 0 0 0 0 0 0 0 0 0 0 0 0 0 0 0 0 0 0 0 0 0 0 0 0 0 0 0 0 0 0 0 0 0 0 0 0 0 0 0 0 0 0 0 0 0 0 0 0 0 0 0 0 0.330757190640035 0 0 0 0.237961724358358 0 0 0 0 0 0 0.0384420729513701 0 0.0449927719900867 0 0.0931620671701168 0.0266995198090893 0.196669462668794 0 0 0 0 0 0 0 0 0 0 0 0 0 0 0 0 0 0 0 0 0 0 0 0 0 0 0 0 0 0 0 0 0 0 0
0 0 0 0 0 0 0 0 0 0 0 0 0.0225623928054356 0 0 0 0 0 0 0 0 0 0 0 0 0 0 0 0 0 0 0 0 0 0.0254549153036896 0 0 0 0 0 0 0 0 0 0 0 0 0 0 0 0 0 0 0 0 0 0 0 0 0 0 0 0 0 0 0 0 0 0 0 0 0 0 0 0 0 0 0 0 0 0 0 0 0 0 0 0 0 0 0 0 0 0 0 0 0 0 0 0 0 0 0 0 0 0 0 0 0 0 0 0 0 0 0 0 0 0 0 0 0.0272492698766721 0 0 0 0 0 0 0 0 0 0 0 0 0 0 0 0 0 0 0 0 0 0 0 0 0 0 0 0 0 0 0 0 0 0 0 0 0 0 0 0 0 0 0 0 0 0 0 0.322334141927577 0 0 0 0 0.041281208769117 0.106161591840432 0 0 0 0 0 0 0 0 0 0 0 0 0 0 0 0.0082145196827601 0 0 0 0 0 0 0 0 0 0 0 0 0 0 0 0 0 0 0 0 0 0 0 0 0 0 0 0 0 0 0 0 0 0 0 0 0 0 0 0 0 0 0 0 0 0 0 0 0 0 0 0 0 0 0 0 0 0 0 0 0 0 0 0 0 0 0 0 0 0 0 0 0.140506002778776 0 0.0204308351662621 0.0507606178962195 0 0 0.116575810561858 0 0.0780525511279837 0 0 0 0 0 0 0 0 0 0.0404161422632171 0 0 0 0 0 0 0 0 0 0 0 0 0 0 0 0 0 0 0 0 0 0 0 0 0 0 0 0 0 0 0 0 0 0 0 0 0
0 0 0 0 0 0 0 0 0 0 0 0 0 0 0 0 0 0 0 0 0 0 0 0 0 0 0 0 0 0 0 0 0 0 0 0 0 0 0 0 0 0 0 0 0 0 0 0 0 0 0 0 0 0 0 0 0 0 0 0 0 0 0 0 0 0 0 0 0 0 0 0 0 0 0 0 0 0 0 0 0 0 0 0 0 0 0 0 0 0 0 0 0 0 0 0 0 0 0 0 0 0 0 0 0 0 0 0 0 0 0 0 0 0 0 0 0 0 0 0 0 0 0 0 0 0 0 0 0 0 0 0 0 0 0 0 0 0 0 0 0 0 0 0 0 0 0 0 0 0 0 0 0 0 0 0 0 0 0 0 0 0 0 0 0 0 0 0 0 0 0 0 0.361073741194578 0.380970144769687 0 0 0 0 0 0 0 0 0 0 0 0 0 0 0 0 0 0 0 0 0 0 0 0 0 0 0 0 0 0 0 0 0 0 0 0 0 0 0 0 0 0 0 0 0 0 0 0 0 0 0 0 0 0 0 0 0 0 0 0 0 0 0 0 0 0 0 0 0 0 0 0 0 0 0 0 0 0 0 0 0 0 0 0 0 0 0 0 0 0 0 0 0 0 0 0.257956114035735 0 0 0 0 0 0 0 0 0 0 0 0 0 0 0 0 0 0 0 0 0 0 0 0 0 0 0 0 0 0 0 0 0 0 0 0 0 0 0 0 0 0 0 0 0 0 0 0
0 0 0 0 0 0 0 0 0 0 0 0 0 0 0 0 0 0 0 0 0 0 0 0 0 0 0 0 0 0 0 0 0 0 0.00989870828606064 0 0 0 0 0 0 0 0 0 0 0 0 0 0 0 0 0 0 0 0 0 0 0 0 0 0 0 0 0 0 0 0 0 0 0 0 0 0 0 0 0 0 0 0 0 0 0 0 0 0 0 0 0 0 0 0 0 0 0 0 0 0 0 0 0 0.00228594228417625 0 0 0 0 0 0 0 0 0 0 0 0 0 0 0 0 0 0 0 0 0 0 0 0 0 0 0 0 0 0 0 0 0 0 0 0 0 0 0 0 0 0 0 0 0.0173584995577202 0 0 0.00254787317090478 0 0.00263006262803074 0 0 0 0 0 0 0 0 0.034417794464421 0.00721756348660913 0 0 0 0 0 0 0.0809469452424753 0 0 0 0 0 0 0 0 0.0176990635764214 0 0 0 0 0 0 0 0 0 0 0.00255324429843576 0 0.0172743913711832 0 0.0366577958201066 0.000895266204295605 0 0 0 0 0 0 0 0 0 0 0 0 0 0.110466745208 0 0 0 0.137244335941632 0 0 0 0 0.032312723180054 0.0131703410356858 0 0 0 0 0 0 0 0 0.0031413980668525 0 0 0 0 0 0 0 0 0 0 0 0 0 0 0 0 0 0.0034620257721009 0 0 0 0 0 0 0.00372167770500847 0 0 0 0.000415221354902041 0 0 0 0 0 0.0161756383303811 0.0101225202134802 0.00463604574454202 0.0101452241943385 0 0 0.0595847279836397 0 0 0 0 0 0.0980776055511461 0 0.1427047252444 0.0190682110328567 0 0 0 0 0 0 0 0 0 0.0232741872365717 0.00615743834236759 0 0.0137729340779076 0 0 0 0 0 0 0 0 0 0 0.00853493605454273 0 0 0 0 0 0 0 0 0.00405862201325721 0.00642716179444405 0 0 0 0 0.0212525453443609 0 0 0.0196898581866873
0 0 0 0 0 0 0 0 0 0 0 0 0 0 0 0 0 0 0 0 0 0 0 0 0 0 0 0 0 0 0 0 0 0 0.000879674920313427 0 0 0 0 0 0 0 0 0 0 0 0 0 0 0 0 0 0 0 0 0 0 0 0 0 0 0 0 0 0 0 0 0 0 0 0 0 0 0 0 0 0 0 0 0 0 0 0 0 0 0 0 0 0 0 0 0 0 0 0 0 0 0 0 0 0.0197827737453498 0 0 0 0 0 0 0 0 0 0 0 0 0 0 0 0 0 0 0 0 0 0 0 0 0 0 0 0 0 0 0 0 0 0 0 0 0 0 0 0 0 0 0 0 0.00716372891884885 0 0 0.0184120105986854 0 0.0223379074588433 0 0 0 0 0 0 0 0 0.0410900188446084 0.00457971122441712 0.00243153143911135 0 0 0 0 0 0.00198853093612014 0 0 0 0 0 0 0 0.0115314127785085 0.0689369244555104 0 0 0 0 0 0 0 0 0 0 0 0 0.0215324954215499 0 0.0063458138959112 0 0 0 0 0 0 0 0 0 0 0 0 0 0 0 0 0 0 0.255393264268944 0 0 0 0 0.00480885743719069 0.00360784893837484 0 0 0.025504689897938 0 0 0 0 0 0 0 0 0 0 0 0 0 0 0 0 0 0 0 0 0 0 0 0 0 0 0 0 0 0 0 0 0 0 0 0 0 0 0 0 0 0.0261253077739696 0 0 0 0 0 0 0 0 0 0.0938213260692019 0 0.0599011424753015 0.18441513076018 0.0600902258006101 0.04425577924229 0 0 0 0 0 0 0 0 0.0127458181309838 0 0 0 0 0 0 0 0 0 0 0 0 0 0 0 0 0 0 0 0 0 0 0.00231807456723713 0 0 0 0 0 0 0 0 0
0 0 0 0 0 0 0 0 0 0 0 0 0 0 0 0 0 0 0 0 0 0 0 0 0 0 0 0 0 0 0 0 0 0 0 0 0 0 0 0 0 0 0 0 0 0 0 0 0 0 0 0 0 0 0 0 0 0 0 0 0 0 0 0 0 0 0 0 0 0 0 0 0 0 0 0 0 0 0 0 0 0 0 0 0 0 0 0 0 0 0 0 0 0 0 0 0 0 0 0 0 0 0 0 0 0 0 0 0 0 0 0 0 0 0 0 0 0 0 0 0 0 0 0 0 0 0 0 0 0 0 0 0 0 0 0 0 0 0 0 0 0 0 0 0 0 0 0 0 0 0 0 0 0 0 0 0 0 0 0.0131589595147746 0 0.00128728541390017 0 0 0 0 0 0 0 0 0 0 0 0 0 0.0199682739471151 0.0997283347841978 0 0 0 0 0 0 0 0 0 0 0 0 0 0 0.00194941909452712 0 0 0 0 0 0 0 0 0 0 0 0 0 0 0 0 0 0 0.0799891995948946 0 0 0 0 0 0 0 0 0.058766157119934 0 0 0 0 0 0 0 0 0 0 0 0 0 0 0 0 0 0 0 0 0 0 0 0 0 0 0 0 0 0 0 0 0 0 0 0 0 0 0 0 0 0.0231381716296983 0 0 0 0.0493740754947138 0.0104561629601083 0.00405035798304721 0 0 0 0 0.0267185484983015 0 0.0466342260407784 0.189207517477609 0.177962876784068 0.124119755190185 0.0677411705261897 0 0 0 0 0 0 0 0 0 0.00574950794595707 0 0 0 0 0 0 0 0 0 0 0 0 0 0 0 0 0 0 0 0 0 0 0 0 0 0 0 0 0
0 0 0 0 0 0 0 0 0 0 0 0 0 0 0 0 0 0 0 0 0 0 0 0 0 0 0 0 0 0 0 0 0 0 0.0170962194807228 0 0 0 0 0 0 0 0 0 0 0 0 0 0 0 0 0 0 0 0 0 0 0 0 0 0 0 0 0 0 0 0 0 0 0 0 0 0 0 0 0 0 0 0 0 0 0 0 0 0 0 0 0 0 0 0 0 0 0 0 0 0 0 0 0 0.0193284484381929 0 0 0 0 0 0 0 0 0 0 0 0 0 0 0 0 0 0 0 0 0 0 0 0 0 0 0 0 0 0 0 0 0 0 0 0 0 0 0 0 0.00355352254184878 0.00163231468093133 0 0 0 0.00350277363361586 0 0.0129543249616775 0 0.0124264578424982 0.0028825128144109 0 0 0 0 0 0 0 0.028841471987239 0.00193650024598507 0.00456189441217058 0 0 0 0 0 0.0856776093526277 0 0 0 0 0 0 0 0.0053176543836121 0.0738582999225811 0 0 0 0 0 0 0 0 0 0 0 0 0.0245116561574547 0 0 0 0 0 0 0 0 0 0 0 0 0 0 0 0 0 0 0 0 0.137876745784116 0 0 0 0 0 0 0 0 0.0231635356054409 0 0 0 0 0 0 0 0 0 0 0 0 0 0 0 0 0 0 0 0 0 0 0 0 0 0 0 0 0 0 0 0 0 0 0 0 0 0 0 0 0 0.021658093819819 0 0 0 0.00626351541661593 0.0263936683959368 0 0 0 0 0.0958402164851657 0.129471527171796 0.0734014666620849 0 0.15355319728261 0.0310609407637368 0 0 0 0 0 0 0 0 0.0032354317571091 0 0 0 0 0 0 0 0 0 0 0 0 0 0 0 0 0 0 0 0 0 0 0 0 0 0 0 0 0 0 0 0
0 0 0 0 0 0 0 0 0 0 0 0 0 0 0 0 0 0 0 0 0 0 0 0 0 0 0 0 0 0 0 0 0 0 0.00857852272130753 0 0 0 0 0 0 0 0 0 0 0 0 0 0 0 0 0 0 0 0 0 0 0 0 0 0 0 0 0 0 0 0 0 0 0 0 0 0 0 0 0 0 0 0 0 0 0 0 0 0 0 0 0 0 0 0 0 0 0 0 0 0 0 0 0 0.0137220882339658 0 0 0 0 0 0 0 0 0 0 0 0 0 0 0 0 0 0 0 0 0 0 0 0 0 0 0 0 0 0 0 0 0 0 0 0 0 0 0 0 0.00113256547825586 0.00108266404935726 0 0 0.00223931950282032 0.00148951333651479 0 0.0111194470703817 0 0.0129169858050151 0 0 0 0 0 0 0 0 0.0332280201725176 0 0.00203380965377956 0 0 0 0 0 0.0417037482909244 0 0 0 0 0 0 0 0.0336002155523977 0.0796794861993844 0 0 0 0 0 0 0 0 0 0 0 0 0.0156700701283226 0 0 0 0 0 0 0 0 0 0 0 0 0 0 0 0 0 0 0 0 0.0422167774064326 0 0 0 0 0 0 0 0 0.0433481551393895 0 0 0 0 0 0 0 0 0 0 0 0 0 0 0 0 0 0 0 0 0 0 0 0 0 0 0 0 0 0 0 0 0 0 0 0 0 0 0 0 0 0.00735209486412327 0 0 0 0.0506047339035886 0.0117771291618555 0.00303009159185747 0 0 0 0.00836902955058643 0.0275700323129026 0.194622959001992 0.100349354457822 0 0.184882743845175 0.0420597324897142 0.0117921671804285 0 0 0 0 0 0 0.00797682819173414 0 0 0.00585171470745369 0 0 0 0 0 0 0 0 0 0 0 0 0 0 0 0 0 0 0 0 0 0 0 0 0 0 0 0 0
0 0 0 0 0 0 0 0 0 0 0 0 0 0 0 0 0 0 0 0 0 0 0 0 0 0 0 0 0 0 0 0 0 0 0.00421070077609863 0 0 0 0 0 0 0 0 0 0 0 0 0 0 0 0 0 0 0 0 0 0 0 0 0 0 0 0 0 0 0 0 0 0 0 0 0 0 0 0 0 0 0 0 0 0 0 0 0 0 0 0 0 0 0 0 0 0 0 0 0 0 0 0 0 0.00418887846962175 0 0 0 0 0 0 0 0 0 0 0 0 0 0 0 0 0 0 0 0 0 0 0 0 0 0 0 0 0 0 0 0 0 0 0 0 0 0 0 0 0.000545986296254117 0 0 0 0 0 0 0.000601060301503789 0 0 0.00171447528577567 0 0 0 0 0 0 0 0.0181190923975221 0 0 0 0 0 0 0 0.0118390548615398 0 0 0 0 0 0 0 0.0158379212975226 0.097810467859857 0 0 0 0 0 0 0 0 0 0 0 0 0.00404353873216072 0 0 0 0 0 0 0 0 0 0 0 0 0 0 0 0 0 0 0 0 0.00409065584937687 0 0 0 0 0 0 0 0 0.00759654952062091 0 0 0 0 0 0 0 0 0 0 0 0 0 0 0 0 0 0 0 0 0 0 0 0 0 0 0 0 0 0 0 0 0 0 0 0 0 0 0 0 0 0.0019590205978553 0 0 0 0.18358533550403 0.0266819480207619 0.00189557245022727 0.00465679248235993 0 0 0 0.0206061486982532 0.18577124832073 0.0205998341037217 0.187624598593517 0 0.0888025329904513 0.046044764905336 0 0.00521370034303895 0 0.0421413130242575 0 0 0.00696627799392575 0 0 0.00685253032368115 0 0 0 0 0 0 0 0 0 0 0 0 0 0 0 0 0 0 0 0 0 0 0 0 0 0 0 0 0
0 0 0 0 0 0 0 0 0 0 0 0 0 0 0 0 0 0 0 0 0 0 0 0 0 0 0 0 0 0 0 0 0 0 0 0 0 0 0 0 0 0 0 0 0 0 0 0 0 0 0 0 0 0 0 0 0 0 0 0 0 0 0 0 0 0 0 0 0 0 0 0 0 0 0 0 0 0 0 0 0 0 0 0 0 0 0 0 0 0 0 0 0 0 0 0 0 0 0 0 0 0 0 0 0 0 0 0 0 0 0 0 0 0 0 0 0 0 0 0 0 0 0 0 0 0 0 0 0 0 0 0 0 0 0 0 0 0 0 0 0 0 0 0 0 0 0 0 0 0 0 0 0 0 0 0 0 0 0 0.0192810776634913 0 0 0 0 0 0 0 0 0 0 0 0 0 0 0 0.0215550704711747 0.157648786512443 0 0 0 0 0 0 0 0 0 0 0 0 0 0 0 0 0 0 0 0 0 0 0 0 0 0 0 0 0 0 0 0 0 0.00701999448967672 0 0 0 0 0 0 0 0 0.00731862070727832 0 0 0 0 0 0 0 0 0 0 0 0 0 0 0 0 0 0 0 0 0 0 0 0 0 0 0 0 0 0 0 0 0 0 0 0 0 0 0 0 0 0 0 0 0 0.0094368539064389 0 0 0 0 0 0 0 0.29591096624436 0 0.0974834682987508 0.202813295343938 0 0.158584230877755 0 0 0 0 0 0 0.0112991764997575 0 0 0.0116484589849354 0 0 0 0 0 0 0 0 0 0 0 0 0 0 0 0 0 0 0 0 0 0 0 0 0 0 0 0 0
0 0 0 0 0 0 0 0 0 0 0 0 0 0 0 0 0 0 0 0 0 0 0 0 0 0 0 0 0 0 0 0 0 0 0 0 0 0 0 0 0 0 0 0 0 0 0 0 0 0 0 0 0 0 0 0 0 0 0 0 0 0 0 0 0 0 0 0 0 0 0 0 0 0 0 0 0 0 0 0 0 0 0 0 0 0 0 0 0 0 0 0 0 0 0 0 0 0 0 0 0 0 0 0 0 0 0 0 0 0 0 0 0 0 0 0 0 0 0 0 0 0 0 0 0 0 0 0 0 0 0 0 0 0 0 0 0 0 0 0 0 0 0 0 0 0 0 0 0 0 0 0 0 0 0 0 0 0 0 0.0126627398032918 0 0 0 0 0 0 0 0 0 0 0 0 0 0 0 0.0363595744354023 0.195394255929273 0 0 0 0 0 0 0 0 0 0 0 0 0 0 0 0 0 0 0 0 0 0 0 0 0 0 0 0 0 0 0 0 0 0.0141240110834575 0 0 0 0 0 0 0 0 0.00846028165808883 0 0 0 0 0 0 0 0 0 0 0 0 0 0 0 0 0 0 0 0 0 0 0 0 0 0 0 0 0 0 0 0 0 0 0 0 0 0 0 0 0 0 0 0 0 0.102100544445398 0 0 0.00992608171531343 0 0 0 0 0.12878248095319 0 0.0217942553356901 0.0838562174760081 0.12645731054346 0 0 0.0459583332870437 0.0307940257928905 0.168666663031428 0 0 0.00719550571787173 0 0 0.00746771879219235 0 0 0 0 0 0 0 0 0 0 0 0 0 0 0 0 0 0 0 0 0 0 0 0 0 0 0 0 0
0 0 0 0 0 0 0 0 0 0 0 0 0 0 0 0 0 0 0 0 0 0 0 0 0 0 0 0 0 0 0 0 0 0 0 0 0 0 0 0 0 0 0 0 0 0 0 0 0 0 0 0 0 0 0 0 0 0 0 0 0 0 0 0 0 0 0 0 0 0 0 0 0 0 0 0 0 0 0 0 0 0 0 0 0 0 0 0 0 0 0 0 0 0 0 0 0 0 0 0 0 0 0 0 0 0 0 0 0 0 0 0 0 0 0 0 0 0 0 0 0 0 0 0 0 0 0 0 0 0 0 0 0 0 0 0 0 0 0 0 0 0 0 0 0 0 0 0 0 0 0 0 0 0 0 0 0 0 0 0 0 0 0 0 0 0 0 0 0 0 0 0 0 0 0.415666167875078 0 0 0 0 0 0 0 0 0 0 0 0 0 0 0 0 0 0 0 0 0 0 0 0 0 0 0 0 0 0 0 0 0 0 0 0 0 0 0 0 0 0 0 0 0 0 0 0 0 0 0 0 0 0 0 0 0 0 0 0 0 0 0 0 0 0 0 0 0 0 0 0 0 0 0 0 0 0 0 0 0 0 0 0 0 0 0 0 0 0 0 0 0 0 0 0 0 0 0 0 0 0 0 0 0 0.381446713773686 0.202887118351236 0 0 0 0 0 0 0 0 0 0 0 0 0 0 0 0 0 0 0 0 0 0 0 0 0 0 0 0 0 0 0 0 0 0 0 0
0 0 0 0 0 0 0 0 0 0 0 0 0 0 0 0 0 0 0 0 0 0 0 0 0 0 0.00121116483787514 0 0 0 0 0 0 0 0 0 0 0 0 0 0 0 0 0 0 0 0 0 0.00315950302527782 0 0 0 0 0 0 0 0 0 0 0 0 0 0 0 0 0 0 0 0 0 0 0 0 0 0 0 0 0 0 0 0 0 0 0 0 0 0 0 0 0 0 0 0 0 0 0 0 0 0 0 0 0 0 0 0 0 0 0 0 0 0 0 0 0 0 0 0 0 0 0 0 0 0 0 0 0 0 0 0 0 0 0 0 0 0 0 0 0 0 0 0 0 0 0 0 0 0 0 0 0 0 0 0 0 0 0 0 0 0 0 0 0 0 0 0 0 0 0 0 0 0 0 0 0 0.235826225940776 0 0 0 0 0 0 0 0 0 0 0 0 0.00276438228322909 0 0 0 0 0 0 0 0 0 0 0 0 0 0 0 0 0 0 0 0 0.0378736309549892 0 0 0 0 0 0 0 0 0 0 0 0 0 0 0 0 0 0 0 0 0 0 0 0 0 0 0 0 0 0 0 0 0 0 0 0 0 0 0 0 0 0 0 0 0 0 0 0 0 0 0 0 0 0 0 0 0.146698304739568 0.00393458433027082 0.0034371081505814 0.0402042980656764 0.0356030241320213 0 0 0 0 0 0 0.018573739382223 0 0.089900590105603 0.0675948373193589 0 0.10044285048865 0.212775756243901 0 0 0 0 0 0 0 0 0 0 0 0 0 0 0 0 0 0 0 0 0 0 0 0 0 0 0 0 0 0 0 0 0 0 0
0 0 0 0 0 0 0 0 0 0 0 0 0 0 0 0 0 0 0 0 0 0 0 0 0 0 0 0 0 0 0 0 0 0 0 0 0 0 0 0 0 0 0 0 0 0 0 0 0 0 0 0 0 0 0 0 0 0 0 0 0 0 0 0 0 0 0 0 0 0 0 0 0 0 0 0 0 0 0 0 0 0 0 0 0 0 0 0 0 0 0 0 0 0 0 0 0 0 0 0 0 0 0 0 0 0 0 0 0 0 0 0 0 0 0 0 0 0 0 0 0 0 0 0 0 0 0 0 0 0 0 0 0 0 0 0 0 0 0 0 0 0 0 0 0 0 0 0 0 0 0 0 0 0 0 0 0 0 0 0 0 0 0.0216184506193607 0 0.0660700307085758 0 0.0421780762137501 0 0 0 0 0 0 0 0.0216329142493477 0 0.0191365014549174 0 0 0 0 0 0 0 0.0351068629951698 0 0 0 0 0 0 0 0 0 0 0 0 0 0 0 0 0 0 0 0 0 0 0 0 0 0 0 0 0 0 0 0 0 0.0126075939298045 0 0 0 0 0 0 0 0 0 0 0 0 0 0.00997523915325193 0.00955522908364132 0 0 0 0 0 0 0 0 0 0 0 0 0 0 0 0 0 0 0 0 0 0 0 0 0 0 0 0 0 0 0 0.121809811760414 0 0 0.0245708815420943 0 0 0 0 0 0 0 0 0 0.128454304279061 0.076668690078769 0.214191853544941 0 0.196423560386901 0 0 0 0 0 0 0 0 0 0 0 0 0 0 0 0 0 0 0 0 0 0 0 0 0 0 0 0 0 0 0 0 0 0 0
0 0 0 0 0 0 0 0 0 0 0 0 0 0 0 0 0 0 0 0 0 0 0 0 0 0 0 0 0 0 0 0 0 0 0 0 0 0 0 0 0 0 0 0 0 0 0 0 0 0 0 0 0 0 0 0 0 0 0 0 0 0 0 0 0 0 0 0 0 0 0 0 0 0 0 0 0 0 0 0 0 0 0 0 0 0 0 0 0 0 0 0 0 0 0 0 0 0 0 0 0 0 0 0 0 0 0 0 0 0 0 0 0 0 0 0 0 0 0 0 0 0 0 0 0 0 0 0 0 0 0 0 0 0 0 0 0 0 0 0 0 0 0 0 0 0 0 0 0 0 0 0 0 0 0 0 0 0 0 0 0 0 0 0 0 0 0 0 0 0 0 0 0 0 0.0406932149406138 0 0.0457485634570068 0 0 0 0 0 0 0 0 0 0 0 0 0 0 0 0 0 0 0 0 0 0 0 0 0 0 0 0 0 0 0 0 0 0 0 0 0 0 0 0 0 0 0 0 0 0 0 0 0 0 0 0 0 0 0 0 0 0 0 0 0 0 0 0 0 0 0 0 0 0 0 0 0 0 0 0 0 0 0 0 0 0 0 0 0 0 0 0 0.277492079458225 0 0 0.0620643659248017 0 0 0 0 0 0 0 0.109782563596064 0 0.241267902670592 0 0.155594473277646 0.06735683667505 0 0 0 0 0 0 0 0 0 0 0 0 0 0 0 0 0 0 0 0 0 0 0 0 0 0 0 0 0 0 0 0 0 0 0 0
0 0 0 0 0 0 0 0 0 0 0 0 0 0 0 0 0 0 0 0 0 0 0 0 0 0 0 0 0 0 0 0 0 0 0 0.0395244455953659 0 0 0 0 0.0374022390489191 0.00691353624012856 0 0 0 0 0 0 0 0 0 0 0.0560779841747043 0 0 0 0 0 0 0 0 0 0 0 0 0 0 0 0 0 0 0 0 0 0 0 0 0 0 0 0 0.0415980352853468 0 0.116071649007173 0.0110356145698793 0 0 0 0 0 0 0 0 0 0 0 0 0 0 0 0 0 0 0 0 0 0 0 0 0 0 0 0 0 0 0 0 0 0 0 0 0 0 0 0 0 0 0 0 0 0 0 0 0 0 0 0 0 0 0 0 0 0 0 0 0 0 0 0 0 0 0 0 0 0 0 0 0 0 0 0 0 0 0 0 0 0 0 0 0 0 0.0362588412253354 0 0 0 0 0 0 0 0 0 0 0 0.00577949665900252 0 0 0 0 0 0 0.215659863063345 0 0 0 0 0 0.0292065207427022 0 0 0 0.0281406007064846 0.180193569390353 0 0.104585611875524 0 0 0 0 0 0 0 0 0 0 0 0 0 0 0 0 0 0 0.0104202384678931 0 0 0 0 0 0 0 0.0345614513941317 0.042629504168082 0 0 0 0 0 0 0 0 0 0 0 0 0 0 0 0 0 0 0 0 0 0 0 0 0 0 0 0 0 0 0 0 0 0 0 0 0 0 0 0 0 0 0 0 0 0 0 0 0 0 0 0 0 0 0 0 0 0 0 0.00394079838562959 0 0 0 0 0 0 0 0 0 0 0 0 0 0 0 0 0 0 0 0 0 0 0 0 0 0
0 0 0 0 0 0 0 0 0 0 0 0 0 0 0 0 0 0 0 0 0 0 0 0 0 0 0 0 0 0 0 0 0 0 0 0 0 0 0 0 0 0 0 0 0 0 0 0 0 0 0 0 0 0 0 0 0 0 0 0 0 0 0 0 0 0 0 0 0 0 0 0 0 0 0 0 0 0 0 0 0 0 0 0 0 0 0 0 0 0 0 0 0 0 0 0 0 0 0 0 0 0 0 0 0 0 0 0 0 0 0 0 0 0 0 0 0 0 0 0 0 0 0 0 0 0 0 0 0 0 0 0 0 0 0 0 0 0 0 0 0 0 0 0 0 0 0 0 0 0 0 0 0 0 0 0 0 0 0 0 0 0 0 0 0 0 0 0 0 0 0 0 0 0 0 0 0 0 0.111132328575443 0.0104197559294835 0.0334961354526389 0.00258433452709342 0.235074193076435 0.0944579064108127 0 0.0208509723122082 0.00180454573292549 0 0 0 0 0 0 0 0 0 0 0 0 0 0 0 0 0 0 0 0 0 0 0 0 0 0.00728988688790411 0 0 0 0 0 0 0 0.00361915469437003 0 0 0 0 0 0 0 0 0 0.0142438418595164 0.0970329207519412 0 0 0.00533713950292789 0 0 0 0.0140724630584825 0.0803385494706703 0 0 0 0 0 0 0 0.00160493021090147 0 0.00982930822967601 0 0 0.0122993420957776 0 0.000646215006803782 0 0 0 0 0 0 0 0 0 0 0 0 0 0 0 0 0 0 0 0 0 0 0 0 0 0 0 0 0 0 0 0 0 0 0 0 0.0439224333539297 0.00789057893178705 0.0418823490113145 0.150170714916957 0 0 0 0 0 0 0 0 0 0 0 0 0 0 0 0 0 0 0 0 0 0 0
0 0 0 0 0 0 0 0 0 0 0 0 0 0 0 0 0 0 0 0 0 0 0 0 0 0 0 0 0 0 0 0 0 0 0 0 0 0 0 0 0 0 0 0 0 0 0 0 0 0 0 0 0 0 0 0 0 0 0 0 0 0 0 0 0 0 0 0 0 0 0 0 0 0 0 0 0 0 0 0 0 0 0 0 0 0 0 0 0 0 0 0 0 0 0 0 0 0 0 0 0 0 0 0 0 0 0 0 0 0 0 0 0 0 0 0 0 0 0 0 0 0 0 0 0 0 0 0 0 0 0 0 0 0 0 0 0 0 0 0 0 0 0 0 0 0 0 0 0 0 0 0 0 0 0 0 0 0 0 0.135768239958325 0 0 0 0 0 0 0 0 0 0 0 0 0 0 0 0.0543763907257131 0.0369334166799879 0 0 0 0 0 0 0 0 0 0 0 0 0 0 0.124123291445482 0.00274662235806418 0 0 0 0 0 0 0 0 0 0 0 0 0 0 0 0 0 0.0327668474254789 0 0 0 0 0.014651653248109 0.0699886030585429 0 0 0.0103774052517358 0 0.0209963390288997 0 0 0.0170339220591531 0 0 0 0 0 0 0 0 0 0 0 0 0 0 0 0 0 0 0.0268851943016438 0 0 0 0 0 0 0.0277108987442587 0 0 0 0.0011735286769911 0 0 0 0 0 0 0 0 0.0053529422127702 0 0 0 0 0 0 0 0.0151632060142708 0.00868065540746712 0 0.0031386242315817 0.0118408150674026 0.01018963818192 0.0072365853164249 0.00577915410988761 0 0 0 0 0 0 0 0.0787753076136031 0 0.0249843405119717 0.0171910470105174 0 0 0 0 0 0 0 0 0 0 0 0 0 0 0 0 0 0.0423484042238652 0.0589912332755024 0.116672062492544 0 0.0181236313678859 0 0 0 0 0 0
0 0 0 0 0 0 0 0 0 0 0 0 0 0 0 0 0 0 0 0 0 0 0 0 0 0 0 0 0 0 0 0 0 0 0 0 0 0 0 0 0 0 0 0 0 0 0 0 0 0 0 0 0 0 0 0 0 0 0 0 0 0 0 0 0 0 0 0 0 0 0 0 0 0 0 0 0 0 0 0 0 0 0 0 0 0 0 0 0 0 0 0 0 0 0 0 0 0 0 0 0 0 0 0 0 0 0 0 0 0 0 0 0 0 0 0 0 0 0 0 0 0 0 0 0 0 0 0 0 0 0 0 0 0 0 0 0 0 0 0 0 0 0 0 0 0 0 0 0 0 0 0 0 0 0 0 0 0 0 0.0969326445345645 0 0 0 0 0 0 0 0 0 0 0 0 0 0 0 0 0 0 0 0 0 0 0 0 0 0 0 0 0 0 0 0.0577331594809961 0.018705857652307 0 0 0 0 0 0 0 0 0 0 0 0 0 0 0 0 0 0 0 0 0 0 0.0154840190217394 0.0552967240809574 0 0 0 0 0.161841437975661 0 0 0 0 0 0 0 0 0 0 0 0 0 0 0 0 0 0 0 0 0 0.078404535785208 0 0 0 0 0 0 0.0823106878679728 0 0 0 0.00400475267523103 0 0 0 0 0 0 0 0 0.00273989090091711 0 0 0 0 0 0 0 0.0116058148808736 0 0 0 0 0 0 0 0 0 0 0 0 0 0.227902538892512 0 0 0.055283393144583 0 0 0 0 0 0 0 0 0 0 0 0 0 0 0 0 0 0 0 0.106481162630912 0.0161689127677745 0 0 0.00910446770778989 0 0 0 0 0
0 0 0 0 0 0 0 0 0 0 0 0 0 0 0 0 0 0 0 0 0 0 0 0 0 0 0 0 0 0 0 0 0 0 0 0 0 0 0 0 0 0 0 0 0 0 0 0 0 0 0 0 0 0 0 0 0 0 0 0 0 0 0 0 0 0 0 0 0 0 0 0 0 0 0 0 0 0 0 0 0 0 0 0 0 0 0 0 0 0 0 0 0 0 0 0 0 0 0 0 0 0 0 0 0 0 0 0 0 0 0 0 0 0 0 0 0 0 0 0 0 0 0 0 0 0 0 0 0 0 0 0 0 0 0 0 0 0 0 0 0 0 0 0 0 0 0 0 0 0 0 0 0 0 0 0 0 0 0.0210038546022273 0 0.0258654663794233 0 0 0 0.0197948348470375 0 0.053921756364896 0 0 0 0 0 0 0 0 0 0 0 0 0 0 0 0 0 0.0514039367230781 0 0 0 0 0 0 0 0.149212198626357 0 0 0 0 0.128034579916555 0 0 0 0 0 0 0 0.00434632700353892 0 0 0 0 0 0 0 0 0 0 0 0 0 0 0 0 0 0 0 0 0 0 0 0 0 0 0 0 0 0 0 0 0 0 0 0 0 0.242330859583868 0.0538092107774771 0 0 0 0 0.0979036513824749 0.0514220349101898 0 0 0 0 0 0 0 0 0 0 0 0 0 0 0 0 0 0 0 0 0 0 0 0 0 0 0 0 0 0 0 0 0 0 0 0 0 0 0 0.0220595559639362 0 0 0 0 0.0494470643070547 0.0294446686118861 0 0 0 0 0 0 0 0 0 0 0 0 0 0 0 0 0 0 0 0 0
0 0 0 0 0 0 0 0 0 0 0 0 0 0 0 0 0 0 0 0 0 0 0 0 0 0 0 0 0 0 0 0 0 0 0 0 0 0 0 0 0 0 0 0 0 0 0 0 0 0 0 0 0 0 0 0 0 0 0 0 0 0 0 0 0 0 0 0 0 0 0 0 0 0 0 0 0 0 0 0 0 0 0 0 0 0 0 0 0 0 0 0 0 0 0 0 0 0 0 0 0 0 0 0 0 0 0 0 0 0 0 0 0 0 0 0 0 0 0 0 0 0 0 0 0 0 0 0 0 0 0 0 0 0 0 0 0 0 0 0 0 0 0 0 0 0 0 0 0 0 0 0 0 0 0 0 0 0 0 0.104815443368073 0.00704773242990552 0 0 0 0 0 0 0 0 0 0 0 0 0 0 0.047590273691394 0.149460436093067 0 0 0 0 0 0 0 0 0 0 0 0 0 0 0.193453991986896 0.00153728302952301 0 0 0 0 0 0 0 0 0 0 0 0 0 0 0 0 0 0.0100205752769806 0 0 0 0 0.116756712590248 0 0 0 0.00864807614037871 0 0.00436557790084132 0 0 0.00535644333408204 0 0 0 0 0 0 0 0 0 0 0 0 0 0 0 0 0 0 0.00563446611451751 0 0 0 0 0 0 0.00670844166048151 0 0 0 0 0 0 0 0 0 0 0 0 0.010225219142762 0 0 0 0 0 0 0 0.0301942218710907 0 0.0295405504616509 0 0.0292290948172129 0.0337279378855697 0.0251036129495183 0.0201823517086391 0 0 0 0 0 0 0.0840714913994674 0.0643008178554584 0 0 0.0069360740745941 0 0 0 0 0 0 0 0 0 0 0 0 0 0 0 0 0 0 0.0050931742176482 0 0 0 0 0 0 0 0 0
0 0 0 0 0 0 0 0 0 0 0 0 0 0 0 0 0 0 0 0 0 0 0 0 0 0 0 0 0 0 0 0 0 0 0 0 0 0 0 0 0 0 0 0 0 0 0 0 0 0 0 0 0 0 0 0 0 0 0 0 0 0 0 0 0 0 0 0 0 0 0 0 0 0 0 0 0 0 0 0 0 0 0 0 0 0 0 0 0 0 0 0 0 0 0 0 0 0 0 0 0 0 0 0 0 0 0 0 0 0 0 0 0 0 0 0 0 0 0 0 0 0 0 0 0 0 0 0 0 0 0 0 0 0 0 0 0 0 0 0 0 0 0 0 0 0 0 0 0 0 0 0 0 0 0 0 0 0 0 0.246482059559092 0 0 0 0 0 0 0 0 0 0 0 0 0 0 0 0.0385695479597794 0.173816622376706 0 0 0 0 0 0 0 0 0 0 0 0 0 0 0.0799673707880887 0.0315578439181965 0 0 0 0 0 0 0 0 0 0 0 0 0 0 0 0 0 0 0 0 0 0 0 0 0 0 0 0 0 0 0 0 0 0 0 0 0 0 0 0 0 0 0 0 0 0 0 0 0 0 0 0 0 0 0 0 0 0 0 0 0 0 0 0 0 0 0 0 0 0 0 0 0 0 0 0 0 0 0 0 0 0 0 0 0 0 0 0 0 0 0 0 0.298378815260457 0 0 0.0357765549423617 0 0.0954511851953193 0 0 0 0 0 0 0 0 0 0 0 0 0 0 0 0 0 0 0 0 0 0 0 0 0 0 0
0 0 0 0 0 0 0 0 0 0 0 0 0 0 0 0 0 0 0 0 0 0 0 0 0 0 0 0 0 0 0 0 0 0 0 0 0 0 0 0 0 0 0 0 0 0 0 0 0 0 0 0 0 0 0 0 0 0 0 0 0 0 0 0 0 0 0 0 0 0 0 0 0 0 0 0 0 0 0 0 0 0 0 0 0 0 0 0 0 0 0 0 0 0 0 0 0 0 0 0 0 0 0 0 0 0 0 0 0 0 0 0 0 0 0 0 0 0 0 0 0 0 0 0 0 0 0 0 0 0 0 0 0 0 0 0 0 0 0 0 0 0 0 0 0 0 0 0 0 0 0 0 0 0 0 0 0 0 0 0 0 0 0 0 0 0 0.0867301019206441 0 0 0 0 0 0 0 0 0 0 0 0 0 0 0 0 0 0 0 0 0 0 0 0 0 0.057655098613836 0 0 0 0 0 0 0 0 0 0 0 0 0 0 0 0 0 0 0 0 0 0 0 0 0 0 0 0 0 0 0 0 0 0 0 0 0 0 0 0 0 0 0 0 0 0 0 0 0 0 0 0 0 0 0 0 0 0 0 0 0 0.0789685294858512 0 0 0 0 0 0 0 0 0 0 0 0 0 0 0 0 0 0 0 0 0 0 0 0 0 0 0 0 0 0 0 0 0.323228029083615 0 0.24661609728828 0 0 0 0 0 0 0.206802143607774 0 0 0 0 0 0 0 0 0 0 0 0 0 0 0 0 0 0 0 0 0
0 0 0 0 0 0 0 0 0 0 0 0 0 0 0 0 0 0 0 0 0 0 0 0 0 0 0 0 0 0 0 0 0 0 0 0 0 0 0 0 0 0 0 0 0 0 0 0 0 0 0 0 0 0 0 0 0 0 0 0 0 0 0 0 0 0 0 0 0 0 0 0 0 0 0 0 0 0 0 0 0 0 0 0 0 0 0 0 0 0 0 0 0 0 0 0 0 0 0 0 0 0 0 0 0 0 0 0 0 0 0 0 0 0 0 0 0 0 0 0 0 0 0 0 0 0 0 0 0 0 0 0 0 0 0 0 0 0 0 0 0 0 0 0 0 0 0 0 0 0 0 0 0 0 0 0 0 0 0 0 0 0 0 0.00734760514192348 0 0 0.063777114947554 0 0 0 0 0 0 0 0 0 0 0.0052847437214796 0.00312024762278849 0.0584791153166812 0 0 0 0.100050979452931 0.0437417438885803 0 0.0401652061272486 0 0 0 0 0 0 0 0 0 0 0.0452688226706447 0 0 0 0 0 0.00941984881529874 0 0.047766291506045 0 0 0 0 0 0.112055230488436 0 0 0 0 0 0 0.0156484301406298 0 0 0 0 0 0 0 0 0.0669026957422223 0 0 0 0 0 0 0 0 0 0 0.11227274843317 0 0 0 0 0 0.025103273330359 0 0 0 0 0 0.00413614190528102 0 0 0 0.0015456864422844 0 0 0 0 0 0 0 0 0 0 0 0 0 0 0 0 0 0 0 0 0 0 0 0 0 0 0 0 0.00904722951422753 0.0626657139302782 0 0 0 0 0 0 0 0.00448923116034063 0.151597993613936 0 0.0101139060876592 0 0 0 0 0 0 0 0 0 0 0 0 0 0 0 0 0 0 0 0 0 0
0 0 0 0 0 0 0 0 0 0 0 0 0 0 0 0 0 0 0 0 0 0 0 0 0 0 0 0 0 0 0 0 0 0 0 0 0 0 0 0 0 0 0 0 0 0 0 0 0 0 0 0 0 0 0 0 0 0 0 0 0 0 0 0 0 0 0 0 0 0 0 0 0 0 0 0 0 0 0 0 0 0 0 0 0 0 0 0 0 0 0 0 0 0 0 0 0 0 0 0 0 0 0 0 0 0 0 0 0 0 0 0 0 0 0 0 0 0 0 0 0 0 0 0 0 0 0 0 0 0 0 0 0 0 0 0 0 0 0 0 0 0 0 0 0 0 0 0 0 0 0 0 0 0 0 0 0 0 0 0 0 0 0 0 0 0 0 0 0 0 0 0 0 0 0 0 0 0 0 0 0 0 0.0745768873253082 0.0615956061482118 0 0 0 0 0 0 0 0 0 0 0 0 0 0 0 0 0 0 0 0 0 0 0 0 0 0 0 0 0.0740003184992674 0 0 0 0 0 0 0 0.107274493885759 0 0 0.19061282250551 0 0 0 0 0 0 0 0 0 0 0 0 0 0 0.241227491826085 0 0 0 0 0 0 0 0 0 0 0 0 0 0.0229055858830802 0 0.00644553849650919 0 0 0 0 0 0 0 0 0 0 0 0 0 0 0 0 0 0 0 0 0 0 0 0 0 0 0 0 0 0.0408034013232912 0 0 0 0 0 0 0.0162710607951265 0 0.159997142337195 0 0 0 0 0 0 0 0 0 0 0 0 0 0 0.00428965097465706 0 0 0 0 0 0 0 0 0
0 0 0 0 0 0 0 0 0 0 0 0 0 0 0 0 0 0 0 0 0 0 0 0 0 0 0 0 0 0 0 0 0 0 0 0 0 0 0 0 0 0 0 0 0 0 0 0 0 0 0 0 0 0 0 0 0 0 0 0 0 0 0 0 0 0 0 0 0 0 0 0 0 0 0 0 0 0 0 0 0 0 0 0 0 0 0 0 0 0 0 0 0 0 0 0 0 0 0 0 0 0 0 0 0 0 0 0 0 0 0 0 0 0 0 0 0 0 0 0 0 0 0 0 0 0 0 0 0 0 0 0 0 0 0 0 0 0 0 0 0 0 0 0 0 0 0 0 0 0 0 0 0 0 0 0 0 0 0 0 0 0 0 0 0 0 0 0 0 0 0 0 0 0 0 0 0 0 0.00277982168643819 0 0.00125657277386851 0 0.0886270319056896 0.0780863299328772 0 0.00166925866622725 0 0 0 0 0 0 0 0 0 0 0 0 0 0 0 0 0 0 0 0 0 0 0 0 0 0.0213372859056922 0.124025300977014 0 0 0 0 0 0 0 0.2139823480414 0 0 0.0135042138194239 0 0 0 0 0 0 0 0.19552267119446 0 0 0 0 0 0 0.144604005765905 0 0 0 0 0 0 0.000825437856186709 0 0 0 0 0 0 0.00256286556038402 0 0.001517263012418 0 0 0 0 0 0 0 0 0 0 0 0 0 0 0 0 0 0 0 0 0 0 0 0 0 0 0 0 0 0.0256563188023854 0 0 0 0 0 0 0.0650898343278565 0.0189534397717746 0 0 0 0 0 0 0 0 0 0 0 0 0 0 0 0 0 0 0 0 0 0 0 0 0
0 0 0 0 0 0 0 0 0 0 0 0 0 0 0 0 0 0 0 0 0 0 0 0 0 0 0 0 0 0 0 0 0 0 0 0 0 0 0 0 0.000669472700797405 0 0 0 0 0 0 0 0 0 0 0 0 0 0 0 0 0 0 0 0 0 0 0 0 0 0 0 0 0 0 0 0 0 0 0 0 0 0 0 0 0 0 0 0 0 0 0 0 0 0 0 0 0 0 0 0 0 0 0 0 0 0 0 0 0 0 0 0 0 0 0 0 0 0 0 0 0 0 0 0 0 0 0 0 0 0 0 0 0 0 0 0 0 0 0 0 0 0 0 0 0 0 0 0 0 0 0 0 0 0 0 0 0 0 0 0 0 0 0 0 0 0 0 0 0 0 0 0 0 0 0 0 0 0 0 0 0 0.0484419511646913 0.00437183902047743 0.0525903590227906 0.0106294911726128 0.0556497060892541 0.00799283144201159 0.00671336150097605 0 0 0 0 0 0.132904605884901 0 0 0 0 0 0.0370869352808685 0 0 0 0.121845747624374 0 0 0 0 0 0 0 0 0 0 0 0 0 0 0 0 0 0 0 0 0 0 0 0 0 0 0 0 0 0 0 0 0 0.0420332788269265 0 0 0.00180571522360439 0.00351327630374986 0.100749261469956 0 0.0683467884484821 0 0 0 0 0.00053245099745669 0.0566778668188331 0.00332861076727001 0.00746251793755613 0 0 0.0652212154737058 0.0793738197296354 0.00146245212933603 0.00421079165460554 0 0 0 0.0010070457999283 0 0 0 0 0 0 0 0 0 0 0 0 0 0 0 0 0 0 0 0 0 0 0 0 0.0853786075151985 0 0 0 0 0 0 0 0 0 0 0 0 0 0 0 0 0 0 0 0 0 0 0 0 0 0 0 0 0 0 0 0 0
0 0 0 0 0 0 0 0 0 0 0 0 0 0 0 0 0 0 0 0 0 0 0 0 0 0 0 0 0 0 0 0 0 0 0 0 0 0 0 0 0 0 0 0 0 0 0 0 0 0 0 0 0 0 0 0 0 0 0 0 0 0 0 0 0 0 0 0 0 0 0 0 0 0 0 0 0 0 0 0 0 0 0 0 0 0 0 0 0 0 0 0 0 0 0 0 0 0 0 0 0 0 0 0 0 0 0 0 0 0 0 0 0 0 0 0 0 0 0 0 0 0 0 0 0 0 0 0 0 0 0 0 0 0 0 0 0 0 0 0 0 0 0 0 0 0 0 0 0 0 0 0 0 0 0 0 0 0 0.0278463928253493 0 0.00142019678644511 0 0 0 0.00280347729977327 0 0.155988527130789 0 0 0 0 0 0 0 0 0 0 0.0138543748595349 0 0.00446819106131506 0 0 0 0 0.15260565541584 0 0.000695136637697663 0 0 0 0 0 0.00334799121582342 0 0 0 0 0.235572568503767 0 0 0 0 0 0 0 0.0336045574285699 0 0 0 0 0 0 0 0 0 0 0 0 0.0122808767015798 0 0 0 0 0 0 0 0 0.0023092038313175 0 0 0 0 0 0 0 0 0 0 0 0 0 0 0 0.0577548238946765 0.0471337267313848 0 0 0 0.00662230749849978 0.0629892507298463 0.0593552955523364 0.0279891481967352 0.024608052889735 0.00306837370965089 0.00132696909661092 0 0 0 0 0 0 0 0 0 0 0 0 0 0 0 0 0 0 0 0 0 0 0 0 0 0 0 0 0 0 0 0 0.0136655636208553 0 0 0 0.00388125090044554 0 0 0 0 0.0434973950285818 0 0 0 0 0 0 0 0 0 0 0 0 0 0 0 0.0013106924528394 0 0 0 0 0
0 0 0 0 0 0 0 0 0 0 0 0 0 0 0 0 0 0 0 0 0 0 0 0 0 0 0 0 0 0 0 0 0 0 0 0 0 0 0 0 0 0 0 0 0 0 0 0 0 0 0 0 0 0 0 0 0 0 0 0 0 0 0 0 0 0 0 0 0 0 0 0 0 0 0 0 0 0 0 0 0 0 0 0 0 0 0 0 0 0 0 0 0 0 0 0 0 0 0 0 0 0 0 0 0 0 0 0 0 0 0 0 0 0 0 0 0 0 0 0 0 0 0 0 0 0 0 0 0 0 0 0 0 0 0 0 0 0 0 0 0 0 0 0 0 0 0 0 0 0 0 0 0 0 0 0 0 0 0 0 0 0 0 0 0 0 0.0275552255954234 0 0 0 0 0 0 0 0 0 0 0.0898010327963095 0 0 0 0 0 0 0.0230790655937862 0 0 0 0 0 0 0 0 0 0 0 0 0.0942157860147032 0 0 0 0 0 0 0 0.0723528767071751 0 0 0 0 0 0 0 0 0 0 0 0 0 0 0 0 0 0 0 0 0 0 0 0 0 0 0 0 0 0 0 0 0 0 0 0 0 0.0355585259492486 0 0 0 0 0 0 0.10179312682147 0 0 0 0.045423706626194 0 0 0 0 0 0 0 0 0 0 0 0 0 0 0 0 0 0 0 0 0 0 0 0 0 0 0 0 0 0 0 0 0.0747619826003501 0 0 0.0358357854108411 0 0 0 0 0.399622885884499 0 0 0 0 0 0 0 0 0 0 0 0 0 0 0 0 0 0 0 0 0 0
0 0 0 0 0 0 0 0 0 0 0 0 0 0 0 0 0 0 0 0 0 0 0 0 0 0 0 0 0 0 0 0 0 0 0.00274476655789597 0 0 0 0 0 0 0 0 0 0 0 0 0 0 0 0 0 0 0 0 0 0.000401786107964007 0 0.00118119164546064 0 0 0 0 0 0 0 0 0 0 0 0 0 0 0 0 0 0 0 0 0 0 0 0 0 0 0 0 0.000195523776930411 0 0 0 0 0 0 0 0 0 0 0 0 0 0.0012400685159216 0 0 0.000425744385088211 0 0 0 0 0 0 0 0 0 0 0 0 0 0 0 0 0 0 0 0 0 0 0 0 0 0 0 0 0 0 0 0 0 0 0.000945448614103466 0 0 0 0 0.0482450951692579 0 0.000629884825694074 0.000655886943619001 0.001274658103218 0.000226341790524152 0.025882824798384 0 0 0 0 0 0 0 0 0 0 0 0 0 0 0 0 0 0 0 0 0 0 0 0 0 0 0 0 0 0 0 0 0 0 0 0 0 0.0510984217291771 0.00721327293933421 0 0 0 0.00233897540014106 0.041036160212726 0 0 0 0 0 0 0 0 0 0 0 0 0 0 0 0 0 0 0.0389645604744753 0.0241078148459507 0 0 0 0 0 0 0 0 0 0 0 0 0 0 0 0 0 0 0 0 0 0 0 0 0 0 0 0 0 0 0 0 0 0 0 0 0 0 0 0 0 0 0.0163483247446621 0 0 0 0 0 0 0 0 0 0 0 0 0 0 0 0 0 0 0 0 0 0 0 0 0 0 0 0 0 0 0 0 0 0 0 0 0 0 0 0 0 0.0600766981147111 0 0 0 0.0945735656088695 0.0191412140657048 0.175497764007138 0.0989221797291979 0.0326747270714729 0 0 0 0 0 0.031362913709808 0 0.00966037297326187 0.0393712603735408 0.173562552765768
0 0 0 0 0 0 0 0 0 0 0 0 0 0 0 0 0 0 0 0 0 0 0 0 0 0 0 0 0 0 0 0 0.00297579227900142 0 0 0 0 0 0 0 0 0 0 0 0 0 0 0 0 0 0 0 0 0 0.020737770478994 0 0 0.0163875543898268 0 0 0 0 0 0 0 0 0 0 0 0 0 0.00473436110110311 0 0 0 0 0 0 0 0 0 0 0 0 0 0 0 0 0 0 0 0 0 0 0 0 0 0 0 0 0 0 0 0 0 0 0 0 0 0 0 0 0 0 0 0 0 0 0 0 0 0 0 0 0 0 0 0 0 0 0 0 0 0 0 0 0 0 0 0 0 0 0 0 0 0 0 0 0 0 0.0338742623360303 0 0 0.0304453394985446 0 0 0 0 0 0 0 0 0 0 0 0 0 0 0 0 0 0 0 0 0 0 0 0 0 0 0 0 0 0 0 0 0 0 0 0 0 0 0 0 0 0 0 0 0 0 0 0 0 0 0 0 0 0 0 0 0 0 0 0 0 0 0 0 0 0 0 0 0 0 0 0 0 0 0 0 0 0 0 0 0 0.149477628875178 0.041740547849488 0 0 0 0 0 0 0 0 0 0.0357275913700453 0.00665465681923886 0 0 0 0 0 0.00203982694514778 0 0.0102891050394185 0.0214560992474215 0 0.0278154419716068 0.0500557473636622 0 0 0 0 0 0 0 0 0 0 0 0 0 0 0 0 0 0 0 0 0 0 0 0 0 0 0 0 0 0 0 0 0 0 0 0 0 0 0 0.00368562838446482 0.0890924275863862 0.0490721430566545 0 0 0 0 0 0 0 0 0 0.0407529662299986 0.304014862033222 0 0.0472456816792002 0.011724565465367 0 0
0 0 0 0 0 0 0 0 0 0 0 0 0 0 0 0 0 0 0 0 0 0 0 0 0 0 0 0 0 0 0 0 0.00956068303055647 0.00597131409439223 0.0169444975133724 0 0 0 0 0 0 0 0 0 0 0 0.00112390424783603 0 0 0 0.000227887918216355 0 0 0 0.00138330625635637 0.00401407097862207 0.00509500827667451 0.00126279162172152 0.00199362591262977 0 0 0 0 0 0 0 0 0 0 0 0 0.0103211582458494 0 0 0 0 0.000500521024365028 0 0 0 0 0 0 0 0 0 0 0.000129462115912533 0 0 0 0 0 0 0 0 0 0 0 0 0.000192068410372428 0.00377378389331963 0 0 0.00104893991217683 0 0 0 0 0 0 0 0 0 0 0 0 0 0 0 0 0 0 0 0 0 0 0 0 0 0 0 0 0 0 0 0 0 0 0.00213212875672111 0.00036934746659546 0 0.000140894567417017 0 0.0508702831953196 0.0335987428923903 0.00243422952039899 0.00115529201210701 0.00441048954969141 0.000565616875202629 0.0749618796648478 0 0 0.0278558710641641 0.000253777407248809 0.000138830446976144 0 0 0 0 0 0 0 0 0 0 0 0 0 0 0 0 0 0 0 0 0 0 0.000187035164445585 0 0 0 0 0 0 0 0 0 0.00835665934720289 0.0113492205839204 0 0.00153623116023257 0 0.00125781075295037 0.0098822459620947 0 0 0 0 0 0 0 0 0 0 0 0.00187400256368637 0 0 0 0.00110142956739044 0 0 0.000605135146604045 0.00378408028221224 0.0105247640594511 0 0 0 0.000401439925183404 0 0.000165029801847169 0 0 0.0153883170812989 0.0100637613671613 0 0 0 0 0 0 0 0 0 0 0 0 0 0 0 0 0 0 0 0 7.78675447625356e-05 0 0 0.000262590932430877 0.000128800622530328 0 0.000349479418847751 8.42417974857469e-05 5.0058702631582e-05 0 0.000101510962899524 0.023493512010867 0.000195014469075662 0.00105447243355933 0.000240060399418153 0 0 0.000201340980157161 0 0 0 0 0 0 0 0.000890474200595066 0 0 0 0 0 0 0 0 0 0 0 0 0 0 0 0 0 0 0 0 0 0 0 0 0 0.0299978408100393 0.000202061752658594 0 0.00555796957692124 0.00287018122742858 0 0.00348626507086051 0.00488672460921995 0.0500717539154799 0.0479581001329748 0.000786983535499956 0.00131286919016538 0.00415214061531045 0.000458165059517135 0.0189143370792519 0.00169781768912955 0.0735068491408938 0.116216694209503 0.101886529233122 0.0770119491680835 0.0929877738715438
0 0 0 0 0 0 0 0 0 0 0 0 0 0 0 0 0 0 0 0 0 0 0 0 0 0 0 0 0 0 0 0 0.00311681416881925 0 0.0424687927197295 0 0 0 0 0 0 0 0 0 0 0 0 0 0 0 0 0 0 0 0 0.00691164713680728 0.025852201557047 0 0 0 0 0 0 0 0 0 0 0 0 0 0 0.0126484786654346 0 0 0 0 0 0 0 0 0 0 0 0 0 0 0 0 0 0 0 0 0 0 0 0 0 0 0 0 0 0 0 0 0.016568435480768 0 0 0 0 0 0 0 0 0 0 0 0 0 0 0 0 0 0 0 0 0 0 0 0 0 0 0 0 0 0 0 0 0 0 0 0 0 0 0 0 0 0 0 0 0 0.00776652542902785 0 0 0.0218605814272817 0 0 0 0 0 0 0 0 0 0 0 0 0 0.00606357175300999 0 0 0 0 0 0 0 0 0 0 0 0 0 0 0 0 0 0 0 0 0.00653667592025777 0.0646807019720638 0 0 0 0 0 0 0 0 0 0 0 0 0 0 0 0 0.0193349360747153 0 0 0 0 0 0 0 0.00281494786556762 0 0 0 0 0 0 0 0 0 0 0 0 0 0 0 0 0 0 0 0 0.0390794605891849 0 0 0 0 0 0 0 0 0 0 0 0 0 0 0 0 0 0 0 0 0.00413119749161949 0.0438384210338565 0 0.0035423636450593 0 0 0 0.00638068593401663 0 0 0 0 0 0 0 0 0 0 0 0 0 0 0 0 0 0 0 0 0 0 0 0 0 0 0 0 0 0 0 0 0 0 0.13907794083963 0.15825631636688 0 0.16545972113025 0 0 0 0 0 0 0 0 0.00612418412782543 0.0179677321582558 0 0 0.0679308136570034 0 0.0246735687416816 0.0869132841142082
0 0 0 0 0 0 0 0 0 0 0 0 0 0 0 0 0 0 0 0 0 0 0 0 0 0 0 0 0 0 0 0 0.0245575337261036 0 0.0289838391933306 0 0 0 0 0 0 0 0 0 0 0 0 0 0 0 0 0 0 0 0.0250806036759227 0 0 0 0 0 0 0 0 0 0 0 0 0 0 0 0 0.0277268973033619 0 0 0 0 0 0 0 0 0 0 0 0 0 0 0 0 0 0 0 0 0 0 0 0 0 0 0 0 0 0 0 0 0 0 0 0 0 0 0 0 0 0 0 0 0 0 0 0 0 0 0 0 0 0 0 0 0 0 0 0 0 0 0 0 0 0 0 0 0 0 0 0 0 0 0 0 0 0 0.0293855543742775 0 0 0.0509718099387331 0 0 0 0 0 0 0 0 0 0 0 0 0 0 0 0 0 0 0 0 0 0 0 0 0 0 0 0 0 0 0 0 0 0 0 0.00410451300793463 0 0 0 0 0 0 0 0 0 0 0 0 0 0 0 0 0 0 0 0 0 0 0 0 0 0 0 0 0 0 0 0 0 0 0 0 0 0 0 0 0 0 0 0 0 0.0507844986275857 0 0 0 0 0 0 0 0 0 0 0 0 0 0 0 0 0 0 0 0 0 0 0 0 0 0 0 0 0 0 0 0 0 0 0 0 0 0 0 0 0 0 0 0 0 0 0 0 0 0 0 0 0 0 0 0 0 0 0 0 0 0 0.125803822456061 0.134213301649982 0.27172753001091 0 0 0 0 0 0 0 0 0 0 0 0 0 0.173920696719413 0 0.0527393993163843 0
0 0 0 0 0 0 0 0 0 0 0 0 0 0 0 0 0 0 0 0 0 0 0 0 0 0 0 0 0 0 0 0 0 0 0.00487177442056912 0 0 0 0 0 0 0 0 0 0 0 0 0 0 0 0 0 0 0 0 0 0 0 0 0 0 0 0 0 0 0 0 0 0 0 0 0 0 0 0 0 0 0 0 0 0 0 0 0 0 0 0 0 0 0 0 0 0 0 0 0 0 0 0 0 0 0 0 0 0 0 0 0 0 0 0 0 0 0 0 0 0 0 0 0 0 0 0 0 0 0 0 0 0 0 0 0 0 0 0 0 0 0 0 0 0 0 0 0 0 0 0 0 0 0 0 0 0 0 0 0 0 0 0 0 0 0 0 0 0 0 0 0.0131220442203369 0 0 0 0 0 0 0 0 0 0 0 0 0 0 0 0 0 0 0 0 0.0195072997566115 0 0 0 0 0.0171853739482994 0.136457388870289 0 0 0 0 0 0 0 0 0 0 0 0 0 0 0 0 0 0 0.00989728268929025 0.198244983418282 0 0 0 0 0 0 0 0 0 0 0.0629673187293864 0 0 0 0 0 0 0 0 0 0 0 0 0 0 0 0 0 0 0 0 0 0 0 0 0 0 0 0 0 0 0 0 0 0 0 0 0 0 0 0 0 0 0 0 0 0 0 0 0 0 0 0 0 0 0 0 0 0 0 0 0 0 0 0 0 0 0 0 0 0 0 0 0 0 0 0 0 0 0 0 0.00330801867739015 0.290685936616459 0.0201485325340773 0.215717979220884 0 0.007886066898125 0 0 0 0 0 0
0 0 0 0 0 0 0 0 0 0 0 0 0 0 0 0 0 0 0 0 0 0 0 0 0 0 0 0 0 0 0 0 0 0 0.00849185445870299 0 0 0 0 0 0 0 0 0 0 0 0 0 0 0 0 0 0 0 0 0 0 0 0 0 0 0 0 0 0 0 0 0 0 0 0 0 0 0 0 0 0 0 0 0 0 0 0 0 0 0 0 0 0 0 0 0 0 0 0 0 0 0 0 0 0 0 0 0 0 0 0 0 0 0 0 0 0 0 0 0 0 0 0 0 0 0 0 0 0 0 0 0 0 0 0 0 0 0 0 0 0 0 0 0 0 0 0 0 0.0712647651038263 0 0 0.00130379258054434 0 0 0.00890062574774605 0 0 0.000599268508960751 0.0014137890974474 0 0 0 0 0 0 0 0 0 0 0 0 0 0 0 0 0 0 0 0 0 0 0 0 0 0 0 0 0 0 0 0 0 0.128738638118721 0.0139697022856797 0 0 0 0.0146052797338609 0.0493917567873081 0 0 0 0 0 0 0 0 0 0 0 0 0 0 0 0 0 0 0.0033508334801755 0.0328241895098653 0 0 0 0 0 0 0 0 0 0 0.00380278433890947 0 0 0 0 0 0 0 0 0 0 0 0 0 0 0 0 0 0 0 0 0 0 0 0 0 0 0 0 0 0 0 0 0 0 0 0 0 0 0 0 0 0 0 0 0 0 0 0 0 0 0 0 0 0 0 0 0 0 0 0 0 0 0 0 0 0 0 0 0 0 0 0.224157996857301 0 0.0165485877731247 0 0 0 0 0.0153139974146335 0.0980071047483715 0.118722208723842 0.0141549575820151 0 0 0 0 0 0.00912414417647117 0 0.0111311618487529 0.0698921734661695 0.0842903876575713
0 0 0 0 0 0 0 0 0 0 0 0 0 0 0 0 0 0 0 0 0 0 0 0 0 0 0 0 0 0 0 0 0 0 0.00761769478160445 0 0 0 0 0 0 0 0 0 0 0 0 0 0 0 0 0 0 0 0 0 0 0 0 0 0 0 0 0 0 0 0 0 0 0 0 0 0 0 0 0 0 0 0 0 0 0 0 0 0 0 0 0 0 0 0 0 0 0 0 0 0 0 0 0 0.0595602995060593 0 0 0 0 0 0 0 0 0 0 0 0 0 0 0 0 0 0 0 0 0 0 0 0 0 0 0 0 0 0 0 0 0 0 0 0 0 0 0.00271143038506493 0 0 0 0 0.0484492587285002 0 0 0 0.00251915271302475 0 0.00154774957792192 0 0 0.0169423767323894 0.00552976118339749 0 0 0 0 0 0 0 0 0 0 0 0 0 0 0 0 0 0 0 0 0 0 0 0 0 0 0 0 0 0 0 0 0 0 0.00336146504430901 0 0 0 0 0.00840630689236867 0 0 0 0 0 0 0 0 0 0 0 0 0 0 0 0 0 0 0 0 0 0 0 0 0 0 0 0 0 0 0 0 0 0 0 0 0 0 0 0 0 0 0 0 0 0 0 0 0 0 0 0 0 0 0 0 0 0 0 0 0 0 0 0 0 0 0 0 0 0 0 0 0 0 0 0 0 0 0 0 0 0 0 0 0 0 0 0 0 0 0 0 0 0 0 0 0 0 0 0 0 0 0.104130234141648 0 0.0532403974628135 0 0 0 0.0351488775113362 0 0.012926393162378 0.189479668862312 0 0 0 0 0 0 0.230939945590147 0 0.0129470242979364 0.198401414472581 0.00614054895420717
0 0 0 0 0 0 0 0 0 0 0 0 0 0 0 0 0 0 0 0 0 0 0 0 0 0 0 0 0 0 0 0 0 0 0 0 0 0 0 0 0 0 0 0 0 0 0 0 0 0 0 0 0 0 0.000437534912108685 0 0 0.000397138607015884 0.00204908843711836 0 0 0 0 0 0 0 0 0 0 0 0 0 0 0 0 0 0.000293633432009024 0 0 0 0 0 0 0 0 0 0 0 0 0 0 0 0 0 0 0 0 0 0 0 0 0 0 0 0 0 0 0 0 0 0 0 0 0 0 0 0 0 0 0 0 0 0 0 0 0 0 0 0 0 0 0 0 0 0 0 0 0 0 0 0 0 0 0 0.0110142781013996 0.00331009966748345 0.00139966000234563 0.000645704619201785 0.00142416423047516 0.000831987976168579 0.0325130601726563 0 0 0 0 0 0 0 0 0 0 0 0 0 0 0 0 0 0 0 0 0 0 0 0 0 0 0 0 0 0 0 0 0 0 0 0 0 0.0642894291551841 0 0 0 0 0.00864049455339634 0.0379864871495992 0 0 0 0 0 0 0 0 0 0 0 0.0164884997606009 0 0 0 0 0 0 0.0857356422523606 0.0614628656713505 0 0 0 0 0 0 0 0 0 0 0 0 0 0 0 0 0 0 0 0 0 0 0 0 0 0 0 0 0 0.000421234794619998 0 0 0 0 0 0 0 0.000454692320273926 0 0.000220772822619834 0 0 0.0246283845540622 0 0 0 0 0 0 0 0 0 0 0 0 0 0 0 0 0 0 0 0 0 0 0 0 0 0 0 0 0 0 0 0 0 0 0 0 0 0 0 0.221172628661499 0 0.126377178600367 0 0 0 0.0521114164504105 0.0029945377232312 0 0.130767111113355 0.0642785007654256 0 0 0 0 0 0.00159288649854123 0.00180493452864009 0.0107233500187627 0.00660686422668347 0.0269257382210339
0 0 0 0 0 0 0 0 0 0 0 0 0 0 0 0 0 0 0 0 0 0 0 0 0 0 0 0 0 0 0 0 0.000485217289084503 0 0 0 0 0 0 0 0 0 0 0 0 0 0.000150204127711423 0 0 0 0 0 0 0 0.000898638528740277 0 0 0.000895026523928015 0.000882854393302828 0 0 0 0 0 0 0 0 0.000647253699961376 0 0 0 0.000776958347910484 0 0 0 0 0.00261650325094811 0 0 0 0 0 0 0 0 0 0 0 0 0 0 0 0 0 0 0 0 0 0 0 0.0016548296815339 0.000992486476166831 0 0 0 0 0 0 0 0 0 0 0 0 0 0 0 0 0 0 0 0 0 0 0 0 0 0 0 0 0 0 0 0 0 0 0 0 0 0.000750142839435556 0 0 0 0 0 0.00436481140180431 0.00126009460127181 0 0.000276198260667551 0 0.010663903423813 0 0 0.000928820005534095 0 0 0 0 0 0 0 0 0 0 0 0 0 0 0 0 0 0 0 0 0 0 0 0 0 0 0 0 0 0 0 0 0 0 0.0577746096418875 0.00224903791222539 0 0.000535178780843885 0 0.0156898559855827 0.00363752591281999 0 0 0 0 0 0 0 0 0 0 0 0.00682745047751136 0 0 0 0 0 0 0.0243518184159965 0.0066580513910387 0 0 0 0 0 0 0 0 0 0 0.000597426938804496 0 0 0 0 0 0 0 0 0 0 0 0 0 0 0 0 0 0 0 0 0 0 0 0 0 0 0 0 0 0 0 0.0164173239836169 0 0.000443932365627139 0 0 0 0 0 0 0 0 0 0 0 0 0 0 0 0 0 0 0 0 0 0 0 0 0 0 0 0 0 0 0 0 0 0 0 0 0 0.112425549551681 0 0.109156441967336 0 0 0.00040178116454716 0.0569270705290473 0.0395846303836939 0.117926138881899 0 0.0792762255014248 0.00124468406907439 0.00574443454796335 0.000302475641482514 0.0375305427781996 0.0016906260576627 0.0574322438887699 0.0285792162318825 0.111370124420783 0.0365250273374199 0.0404566323893644
0 0 0 0 0 0 0 0 0 0 0 0 0 0 0 0 0 0 0 0 0 0 0 0 0 0 0 0 0 0 0 0 0 0 0 0 0 0 0 0 0 0 0 0 0 0 0 0 0 0 0 0 0 0 0 0 0 0 0 0 0 0 0 0 0 0 0 0 0 0 0 0 0 0 0 0 0 0 0 0 0 0 0 0 0 0 0 0 0 0 0 0 0 0 0 0 0 0 0 0 0 0 0 0 0 0 0 0 0 0 0 0 0 0 0 0 0 0 0 0 0 0 0 0 0 0 0 0 0 0 0 0 0 0 0 0 0 0 0 0 0 0 0 0 0 0.000696301192914911 0 0 0 0 0 0 0 0 0 0 0 0 0 0 0 0 0 0 0 0 0 0 0 0 0 0 0 0 0 0 0 0 0 0 0 0 0 0 0 0 0 0 0.0781540403955747 0.0172999789151612 0 0.00220728858596574 0 0.0236272003576458 0.0531104872761372 0 0 0 0 0 0 0 0 0 0 0 0.059725283144735 0 0 0 0.000917341376468924 0 0 0.0174872206215854 0.0588110661081296 0 0.0120947084310189 0 0 0.000502752530594632 0 0.0051066717746712 0 0 0.00110852038917565 0.0247458108083645 0 0 0 0 0 0 0 0 0 0 0 0 0 0 0 0 0 0 0 0 0 0 0 0 0.000576661174612287 0 0.00043528168373512 0 0.000525745631053789 0 0 0.00161964064591216 0 0 0 0 0 0 0 0 0 0 0 0 0 0 0 0 0 0 0 0 0 0 0 0 0 0 0 0.0147466398419236 0 0 0 0 0 0 0 0 0 0 0 0.0354770398022823 0 0.00171126438687028 0 0 0.033729484688552 0.00648424633073472 0 0.0553785210508593 0.0757368135356216 0 0.090490895682336 0.112931643549215 0.00273865991664748 0.0761268547614962 0.00343999800142413 0 0.00515512483926312 0.057642443999405 0.00103840547649271 0.06841996309342
0 0 0 0 0 0 0 0 0 0 0 0 0 0 0 0 0 0 0 0 0 0 0 0 0 0 0 0 0 0 0 0 0 0 0 0 0 0 0 0 0 0 0 0 0 0 0 0 0 0 0 0 0 0 0 0 0 0 0 0 0 0 0 0 0 0 0 0 0 0 0 0 0 0 0 0 0 0 0 0 0 0 0 0 0 0 0 0 0 0 0 0 0 0 0 0 0 0 0 0 0 0 0 0 0 0 0 0 0 0 0 0 0 0 0 0 0 0 0 0 0 0 0 0 0 0 0 0 0 0 0 0 0 0 0 0 0 0 0 0 0 0 0 0 0 0 0 0 0 0 0 0 0 0 0 0 0 0 0 0.00469544423581512 0 0 0 0 0 0 0 0 0 0 0 0 0 0 0 0 0 0 0 0 0 0 0 0 0 0 0 0 0.0879648570488642 0.0418749704644491 0 0.0115878996118714 0 0.0236994356262526 0 0 0 0 0 0 0 0 0 0 0 0 0.0236480364908919 0 0 0 0.00394232005359399 0 0 0 0.00712797679978134 0 0.103198571950044 0 0 0.000882257387640334 0 0.0679260323639052 0 0 0.00121191357077987 0.00283253564936635 0 0 0.000670495376522776 0 0 0 0.00113066358287311 0.00126300399726856 0 0 0 0 0 0 0 0 0 0 0.000655011604324637 0 0 0 0 0.00324724782465084 0.0327684538280449 0 0.0158052627009639 0.00553467238534094 0.0113934065059967 0.000695259935535863 0 0.00224620231111175 0 0.00262300634144068 0 0 0 0 0 0 0 0 0 0 0 0.00172684697204927 0.00103102913188088 0 0 0 0 0 0 0 0 0 0 0 0 0.038525316098577 0.0240365683197253 0 0.000988476629144342 0 0 0 0.000350678430592356 0 0 0 0 0 0 0.0053539663066267 0 0 0.00438461855490622 0 0 0 0.00223010805925747 0.169710064409518 0 0.0389066636161215 0 0.0394662261924243 0.10702997722339 0 0 0.00162553765931767 0 0.106008984749139
0 0 0 0 0 0 0 0 0 0 0 0 0 0 0 0 0 0 0 0 0 0 0 0 0 0 0 0 0 0 0 0 0 0 0 0 0 0 0 0 0 0 0 0 0 0 0 0 0 0 0 0 0 0 0 0 0 0 0 0 0 0 0 0 0 0 0 0 0 0 0 0 0 0 0 0 0 0 0 0 0 0 0 0 0 0 0 0 0 0 0 0 0 0 0 0 0 0 0 0 0 0 0 0 0 0 0 0 0 0 0 0 0 0 0 0 0 0 0 0 0 0 0 0 0 0 0 0 0 0 0 0 0 0 0 0 0 0 0 0 0 0 0 0 0 0.00137803122950677 0 0 0 0 0.00145442912607314 0 0 0 0 0 0 0 0 0 0 0 0 0 0 0 0 0 0 0 0 0 0 0 0 0.00810545815640339 0 0 0 0 0 0 0 0 0 0 0 0 0.00096321730794058 0 0 0.1228415284128 0 0 0.0548659973566229 0 0 0 0 0 0 0 0 0 0 0 0.0323100874848365 0 0 0 0.0389085073288687 0 0 0 0.0286495304327127 0.0144901435211317 0.126771789362802 0 0 0.0132686631429856 0 0.0143939014830366 0 0 0.0196261974830606 0.0231604165354814 0 0 0 0 0 0 0 0 0 0 0 0 0 0 0 0 0 0 0 0 0 0 0 0 0.00184391246451756 0 0 0 0 0 0 0.011064375015678 0 0 0 0 0 0 0 0 0 0 0 0 0 0.00237354126076188 0 0 0 0 0 0 0 0 0 0 0 0 0 0.0661344759422836 0.00316798271701593 0 0 0 0 0 0 0 0 0 0 0 0 0.0146969946496369 0 0 0.0407452555390408 0 0 0 0.00893339151442626 0.18383181124097 0.0337696295304099 0 0 0.104865207302708 0.00150801409768169 0 0.000997685822398984 0.0229290212361727 0 0.00195080330203513
0 0 0 0 0 0 0 0 0 0 0 0 0 0 0 0 0 0 0 0 0 0 0 0 0 0 0 0 0 0 0 0 0 0 0 0 0 0 0 0 0 0 0 0 0 0 0 0 0 0 0 0 0 0 0 0 0 0 0 0 0 0 0 0 0 0 0 0 0 0 0 0 0 0 0 0 0 0 0 0 0 0 0 0 0 0 0 0 0 0 0 0 0 0 0 0 0 0 0 0 0 0 0 0 0 0 0 0 0 0 0 0 0 0 0 0 0 0 0 0 0 0 0 0 0 0 0 0 0 0 0 0 0 0 0 0 0 0 0 0 0 0 0 0 0 0 0 0 0 0 0 0 0 0 0 0 0 0 0 0 0 0 0 0 0 0 0 0 0 0 0 0 0 0 0 0 0 0 0.0457338494409342 0 0 0 0 0 0 0 0 0 0.00678392396613963 0.00395382071646175 0 0 0 0 0 0 0 0.0354516377952673 0 0 0 0 0 0 0 0.031027116618453 0 0 0 0 0 0 0 0 0 0 0 0 0 0 0 0 0 0 0 0 0 0 0 0 0 0 0 0 0 0.0163101950338281 0 0 0 0 0 0 0 0 0.017301957762056 0 0 0.00977513456822329 0 0.0515395700957422 0.00996092180816543 0.014001365083129 0.0544920907226762 0.0162346356023129 0.0171495139358424 0 0.0210826576058948 0 0.0363980169541184 0.0111523801349432 0 0 0 0 0 0 0 0 0 0 0 0 0 0 0 0 0 0 0 0 0 0 0 0 0 0 0 0 0 0 0 0 0 0 0 0 0 0 0 0.0244116367312626 0.0114598328891403 0 0 0 0 0 0.00708072843017342 0.0671060339534078 0 0 0 0.417464548069872 0.0509570054548833 0 0 0.015677557129593 0 0.00749386949747982
0 0 0 0 0 0 0 0 0 0 0 0 0 0 0 0 0 0 0 0 0 0 0 0 0 0 0 0 0 0 0 0 0.00334291292969707 0 0 0 0 0 0 0 0 0 0 0 0 0 0 0 0 0 0 0 0 0 0.00167142258817538 0 0 0.00129778124952505 0 0 0 0 0 0 0 0 0 0 0 0 0 0.00671382774710052 0 0 0 0 0 0 0 0 0 0 0 0 0 0 0 0 0 0 0 0 0 0 0 0 0 0 0 0 0 0 0 0 0 0 0 0 0 0 0 0 0 0 0 0 0 0 0 0 0 0 0 0 0 0 0 0 0 0 0 0 0 0 0 0 0 0 0 0 0 0 0 0 0 0 0 0 0 0 0.0210802787843318 0 0 0.0240273369216518 0 0 0 0 0 0 0 0 0 0 0 0 0 0 0 0 0 0 0 0 0 0.000717712357691883 0 0 0.00471761950279442 0 0 0 0 0 0 0 0 0 0.0104638539032113 0.00612152220127991 0 0.0189449885719027 0 0.00199089737685577 0.00166366548289858 0 0 0.00394850123238969 0 0 0 0 0 0 0 0.00303934850524895 0.001440349081099 0 0 0 0.00645822309806968 0 0 0 0.00473207326457168 0.000811668071726656 0.00370206740303914 0 0 0.00128628189083219 0 0 0 0 0.000738617945271257 0.00130691730468419 0 0 0 0 0 0 0 0 0 0.0032056109518498 0.000633073958002776 0 0 0 0 0 0 0 0.00332109805732501 0 0.00207176422836722 0.00385844780146973 0 0.00541782342413633 0.00226988125201672 0.00211070563582454 0.00754718771616139 0.00668386037265768 0.00410478571876577 0.00869122333973251 0.0155103693201281 0 0.0308932346363247 0.0434492187517285 0 0 0 0 0 0 0 0 0 0 0 0 0 0 0 0 0 0 0 0 0 0 0 0 0 0.0125714865221712 0 0 0 0 0 0 0 0 0 0 0 0 0.00967762194439771 0.081927175129994 0.00273328698607957 0 0.00182276857343372 0 0 0 0.0714223771054421 0.151643317610669 0.0419187457361966 0.128325153516633 0.0339376310296944 0 0.0271254106333874 0 0.0304695436822336 0.0740516915914181 0.048042042735852 0.0143455946238574
0 0 0 0 0 0 0 0 0 0 0 0 0 0 0 0 0 0 0 0 0 0 0 0 0 0 0 0 0 0 0 0 0.00318249637849084 0 0 0 0 0 0 0 0 0 0 0 0 0 0 0 0 0 0 0 0 0 0.00237272345503046 0 0 0.00166786024339648 0 0 0 0 0 0 0 0 0 0 0 0 0 0.00288931723804878 0 0 0 0 0 0 0 0 0 0 0 0 0 0 0 0 0 0 0 0 0 0 0 0 0 0 0 0 0 0 0 0 0 0 0 0 0 0 0 0 0 0 0 0 0 0 0 0 0 0 0 0 0 0 0 0 0 0 0 0 0 0 0 0 0 0 0 0 0 0 0 0 0 0 0 0 0 0 0.0137109918776601 0 0 0.0122913741063353 0 0 0 0 0 0.00278807425164026 0 0 0 0 0 0 0.00154184316754714 0 0 0 0 0 0 0 0 0 0 0 0.00682152480415498 0 0 0 0 0 0 0 0 0 0.00229145985596565 0.00166331832513954 0 0 0 0.000925652036995814 0 0 0 0.00534177341458908 0 0 0 0 0 0 0 0.00139581741949181 0.00330355396215168 0 0 0 0 0 0 0 0 0 0 0 0 0 0 0.00375748013359976 0 0 0 0 0 0 0 0 0 0 0 0 0 0.00571569148374595 0.014667509189916 0 0 0 0 0 0 0 0.00499081358328356 0 0.0433713638584645 0.00695379809410442 0.00197045808580901 0.0147463888269286 0.026005754759295 0.00179679179248066 0.0334395812007479 0.0283712876697114 0.0260051714231102 0.0239745826441661 0.0334461112837103 0.00147480401768653 0.0379927169092544 0.204491133626597 0 0 0 0 0 0 0 0 0 0 0 0 0 0 0 0 0 0 0 0 0 0 0 0 0 0 0.00352263762524978 0 0 0 0 0 0 0 0 0.00173457356349053 0 0 0.116502513180219 0.0118674923747033 0 0 0 0 0 0 0.00519192087031178 0.0110579502511873 0.183450611236823 0.00297794604972369 0.00668493013842861 0.0437731068834117 0 0 0.0201401900451081 0.0114646347776315 0 0.00627227388446165
0 0 0 0 0 0 0 0 0 0 0 0 0 0 0 0 0 0 0 0 0 0 0 0 0 0 0 0 0 0 0 0 0 0 0 0 0 0 0 0 0 0 0 0 0 0 0 0 0 0 0 0 0 0 0 0 0 0 0 0 0 0 0 0 0 0 0 0 0 0 0 0 0 0 0 0 0 0 0 0 0 0 0 0 0 0 0 0 0 0 0 0 0 0 0 0 0 0 0 0 0.00614991374399623 0 0 0 0 0 0 0 0 0 0 0 0 0 0 0 0 0 0 0 0 0 0 0 0 0 0 0 0 0 0 0 0 0 0 0 0 0 0 0 0 0 0 0 0.0377112339554032 0.0338036082837919 0 0 0 0 0.0269957795823674 0 0 0 0 0 0 0 0 0 0 0 0 0 0 0 0 0 0 0 0 0 0 0 0 0 0 0 0 0 0 0 0 0 0 0 0 0 0 0 0 0 0 0 0.00127049230589301 0 0 0 0 0 0 0 0 0 0 0 0 0 0 0 0 0 0 0 0 0 0 0 0 0 0 0 0 0 0 0 0 0 0 0 0 0 0 0 0 0 0 0 0 0 0 0 0 0 0 0 0 0 0 0 0 0 0 0 0 0 0 0 0 0 0 0 0 0 0 0 0 0 0 0 0 0 0 0 0 0 0 0 0 0 0 0 0 0 0 0 0 0 0 0 0 0 0 0 0 0 0 0.0777704015385 0 0.365041133667657 0 0 0 0.00954565213092843 0.105266366501081 0.00313417308839952 0.125309033681484 0 0 0 0 0 0 0 0.0705443704363544 0.0523666855742405 0.0715189521597164 0.0135722033501865
0 0 0 0 0 0 0 0 0 0 0 0 0 0 0 0 0 0 0 0 0 0 0 0 0 0 0 0 0 0 0 0 0.0359518077116321 0.000768211434588379 0.00592204638401007 0 0 0 0 0 0 0 0 0 0 0 0 0 0 0 0 0 0 0 0.0182587756909908 0.00119146838086548 0.00210280784542715 0.00816862619364718 0 0 0 0 0 0 0 0 0 0 0 0 0 0.040366970571906 0 0 0 0 0 0 0 0 0 0 0 0 0 0 0 0 0 0 0 0 0 0 0 0 0 0 0 0 0.00742476841335319 0 0 0 0.000450123196111059 0 0 0 0 0 0 0 0 0 0 0 0 0 0 0 0 0 0 0 0 0 0 0 0 0 0 0 0 0 0 0 0 0 0 0.000911666627722202 0 0 0 0 0 0.0453620773746495 0 0 0.00173699603727052 0 0.101097087998205 0 0 0.0713710361433845 0 0 0 0 0 0 0 0 0 0 0 0 0 0 0 0 0 0 0 0 0 0 0 0 0 0 0 0 0 0 0 0 0 0 0.00236363964000973 0.00276751649557698 0 0.000657546971187923 0 0.00337592826931961 0.00425953310156522 0 0 0 0 0 0 0 0 0 0 0 0.00281342525593227 0 0 0 0.00205993206070921 0 0 0 0.000817427827430203 0.0234194422337243 0 0 0 0.000906554478407872 0 0 0 0 0.0282972481222978 0.0144741866101299 0 0 0 0 0 0 0 0 0 0.00252265028696527 0 0 0 0 0 0 0 0 0 0 0.000251741269728303 0.000350061632805771 0 0 0 0 0.000321965218386682 0.000283440414669379 0 0.000524133879219613 0.000621841223096039 0.0183051646905884 0.00129265221985854 0.0046544248731201 0 0 0 0 0 0 0 0 0 0 0 0.0046184029329363 0 0 0 0 0 0 0 0 0 0 0 0 0 0 0 0 0 0 0 0 0 0 0 0 0 0 0.00539503778221568 0.242062947330645 0.00496914566907575 0.00774684425942034 0 0 0 0.00148951678324788 0.0261530721878028 0.00493795946149595 0 0.000587079771603758 0 0.0146517295397346 0.0060014398289855 0.0295874927046385 0 0.0708827128579418 0.00907097248017183 0.115420719631592
0 0 0 0 0 0 0 0 0 0 0 0 0 0 0 0 0 0 0 0 0 0 0 0 0 0 0 0 0 0 0 0 0.0120789265243035 0.0121480696948968 0.0013815713507608 0 0 0 0 0 0 0 0 0 0 0 0 0 0 0 0 0 0 0 0.00488973878804866 0 0.00184385799599766 0.00385476160679029 0 0 0 0 0 0 0 0 0 0 0 0 0 0.00645820878700528 0 0 0 0 0 0 0 0 0 0 0 0 0 0 0 0 0 0 0 0 0 0 0 0 0 0 0 0 0 0 0 0 0 0 0 0 0 0 0 0 0 0 0 0 0 0 0 0 0 0 0 0 0 0 0 0 0 0 0 0 0 0 0 0 0 0 0 0.00141248569157502 0 0 0 0 0.073441107986521 0.000982944690762556 0.000204560998186524 0 0 0 0.059534938266696 0 0 0.0404741781087084 0 0 0 0 0 0 0 0 0 0 0 0 0 0 0 0 0 0 0 0 0 0 0 0 0 0 0 0 0 0 0 0 0 0 0.0251690119129886 0.0103636523427928 0 0.000909120621147187 0 0.00653102703686423 0.0054718104897233 0 0 0 0 0 0 0 0 0 0 0 0.00127287250262073 0 0 0 0 0 0 0.00103993079566698 0.00519236715460961 0.000470372572260437 0 0 0 0 0 0 0 0 0.000509200990960424 0.00117253681386825 0 0 0 0 0 0 0 0 0 0.000488153044600595 0 0 0 0 0 0 0 0 0 0 0 0 0 0 0 0 0 0 0 0 0 0 0.000318102256356166 0.00105446201896415 0 0 0 0 0 0 0 0 0 0 0 0 0 0 0 0 0 0 0 0 0 0 0 0 0 0 0 0 0 0 0 0 0 0 0 0 0 0.0101479023167086 0.00135228356762844 0.214345915064958 0 0 0 0.00493331001011437 0.00250002862999722 0.00893826185775113 0.102938953055754 0.0557685513793473 0.000838573822921089 0.0136278541294208 0.000619016039809727 0.0359663669358537 0.00345056934720673 0.0221839834640802 0.0715943869434817 0 0.11165902616621 0.0604670462250815
0 0 0 0 0 0 0 0 0 0 0 0 0 0 0 0 0 0 0 0 0 0 0 0 0 0 0 0 0 0 0 0 0.0105537994554413 0.00462218047918219 0.0107670254865927 0 0 0 0 0 0 0 0 0 0 0 0 0 0 0 0 0 0 0 0 0.000510666686443487 0.00302232550536312 0.000458904766893338 0 0 0 0 0 0 0 0 0 0 0 0 0 0.00621767667877976 0 0 0 0 0 0 0 0 0 0 0 0 0 0 0 0 0 0 0 0 0 0 0 0 0 0 0 0 0.0278394940799087 0.00241144196563697 0 0 0 0 0 0 0 0 0 0 0 0 0 0 0 0 0 0 0 0 0 0 0 0 0 0 0 0 0 0 0 0 0 0 0 0 0 0.0018782348087589 0 0 0 0 0.106022439156825 0.000696623121336808 0 0.0017164839767466 0.00159583323748574 0 0.0152260439301282 0.00107990560406261 0 0.017600168613333 0.00644474925871928 0.0017881230022798 0 0 0 0 0 0 0 0 0 0 0 0 0 0 0 0 0 0 0 0 0 0 0 0 0 0 0 0 0 0 0 0 0.00876037152854661 0.00327545386228529 0 0 0 0.00143412832258559 0.0364530451732531 0 0 0 0 0 0 0 0 0 0 0 0.00150482139914983 0 0 0 0 0 0 0.00190375802470193 0.0208566346443961 0 0 0 0 0 0 0 0 0 0 0.00269751172267411 0 0 0 0 0 0 0 0 0 0 0 0 0 0 0 0 0 0 0 0 0 0 0 0 0 0 0 0 0 0 0 0.00249467618424875 0 0 0 0 0 0 0 0 0 0 0 0 0 0 0 0 0 0 0 0 0 0 0 0 0 0 0 0 0 0 0 0 0 0 0 0 0 0 0 0.0532221174019491 0 0.208490852659075 0.00234593498578058 0.00305335871008715 0 0.0398617997423248 0.0493003758400715 0.00708677134903841 0.0434442234394423 0.00129283884958816 0 0 0 0.0300271075241887 0 0.0389884558834986 0.0117902479970197 0.143689251592632 0 0.0675741433495445
0 0 0 0 0 0 0 0 0 0 0 0 0 0 0 0 0 0 0 0 0 0 0 0 0 0 0 0 0 0 0 0 0.000405293162174023 0 0.0163238651505797 0 0 0 0 0 0 0 0 0 0 0 0.00250964900740403 0 0 0 0.000350347395882286 0 0 0 0.000815650924761443 0.0089297079134042 0.00923854598815765 0.000592807800215454 0.000550006682710984 0 0 0 0 0 0 0 0 0.000137904992455038 0 0 0 0.0022166863157102 0 0 0 0 0.00131067925026429 0 0 0 0 0 0 0 0 0 0 0 0 0 0 0 0 0 0 0 0 0 0 0 0.00304876393195678 0.00622679291646015 0 0 0.00298494745078717 0 0 0 0 0 0 0 0 0 0 0 0 0 0 0 0 0 0 0 0 0 0 0 0 0 0 0.000105439549221836 0 0 0 0 0 0 0 0.000676392335630955 0.00105925253633233 0 0.000381046662204497 0.000121255992010519 0.00860951164473478 0.0247456117115999 0.0022392191032061 0.000634243407407963 0.00391416044757953 0 0.0120358370756549 0 0 0.00293034510144505 0 0 0 0 0 0 0 0 0 0 0 0 0 0 0 0 0 0 0 0 0 0 0 0 0 0 0 0 0 0 0 0 0 0 0.126110693728951 0.074113015944645 0 0.000452349194671525 0 0.0338552118516667 0.0144324423198005 0 0 0 0 0 0 0 0 0 0 0 0.0272447290191921 0 0 0 0.00092418325079446 0 0 0.000390902977988968 0.0199245618120051 0.0178305944835604 0 0 0 0 0 0.000330632684752485 0 0 0.0227745091096407 0.0212928223038573 0 0 0 0 0 0 0 0 0 0 0 0 0 0 0 0 0 0 0.000238290171513823 0 0 0 0 0 0.000899254523285756 0 0.00066999859699148 0 0.00035951026159299 0 0 0.0451435116854863 0 0 0.000506368517499804 0 0 0.00037039484872439 0 0 0 0 0 0 0 0.00242546999529068 0 0 0 0 0 0 0 0 0 0 0 0 0 0 0 0 0 0 0 0 0 0 0 0 0 0.102322753511838 0 0.109788815466678 0.0036039065543289 0 0 0.0209657192890267 0.000665450909125839 0.0125957495446684 0.0209862371839375 0.0371504106261729 0.0306916860239488 0.000650712646626185 0.000166059391354864 0.00391033483618849 0.00105947168707127 0.00322677444834044 0.0654268824881153 0.0339353677327044 0.02947025592801 0
