# Supplementary material for: Recovery of neural dynamics criticality in personalized whole-brain models of stroke
Source: Nat Commun. 2022 Jun 27;13:3683. doi: 10.1038/s41467-022-30892-6 (PMC9237050; doi:10.1038/s41467-022-30892-6)
Supplement: Supplementary file 3 — Source Data [file 41467_2022_30892_MOESM3_ESM.zip › Source_Data/Tables/Table1/Structural_Connectivity/patients/pat_3_109_318_21_.txt]

0 0 0 0.0305502837281 0.0216019554789378 0.194832885521301 0.0225904582382714 0.022228810944491 0 0.0381525755035982 0.111374359573852 0 0 0 0 0.0223894693476717 0 0 0 0 0 0 0 0 0 0 0 0 0 0.0708977282957252 0.0301355753816713 0 0 0 0 0 0 0.025454134555836 0.00510928521291951 0.00571648488669685 0 0 0 0 0 0 0 0 0 0 0 0 0 0 0 0 0 0 0 0 0 0 0 0 0 0 0 0 0 0 0 0 0 0 0 0 0 0 0 0 0 0 0 0 0 0 0 0 0 0 0 0 0 0.0346044562672518 0 0.0150033912193863 0 0 0 0 0 0 0 0 0.0533172333126733 0 0.0189294287796452 0 0 0.127064241922589 0 0 0.0977601678533819 0 0 0.010753754843562 0 0 0.00798521482610467 0 0 0.00703588737512299 0 0 0 0 0 0 0 0 0.019503479803841 0 0 0.00700873712736958 0 0 0 0 0 0 0 0 0 0 0 0 0 0 0 0 0 0 0 0 0 0 0 0 0 0 0 0 0 0 0 0 0 0 0 0 0 0 0 0 0 0 0 0 0 0 0 0 0 0 0 0 0 0 0 0 0 0 0 0 0 0 0 0 0 0 0 0 0 0 0 0 0 0 0 0 0 0 0 0 0 0 0 0 0 0 0 0 0 0 0 0 0 0 0 0 0 0 0 0 0 0 0 0 0 0 0 0 0 0 0 0 0 0 0 0 0 0 0 0 0 0 0 0 0 0 0 0 0 0 0 0 0 0 0 0 0 0 0 0 0 0 0 0 0 0 0 0 0 0 0 0 0 0 0 0 0 0 0 0 0 0 0 0 0 0 0 0 0 0 0 0 0 0 0 0 0 0 0 0 0 0 0 0
0 0 0.0533046361505095 0.123051944900394 0.00933138328554561 0.0165937160805497 0.0454077996672224 0.00731619821846189 0 0.012462559367422 0 0.182920166782982 0 0.0133344765659457 0 0 0.164781673114357 0 0.159336962840493 0.0523153804156056 0 0 0 0 0 0 0 0 0 0 0 0 0 0 0 0 0 0 0 0 0 0 0 0 0 0 0 0 0 0 0 0 0 0 0 0 0 0 0 0 0 0 0 0 0 0 0 0 0 0.0365745850008742 0 0 0 0 0 0 0 0 0 0 0 0 0 0 0 0 0 0 0 0 0 0 0 0 0 0 0 0 0 0 0 0 0 0 0 0 0 0 0 0 0.0635696038582373 0 0 0 0 0 0 0 0 0 0 0 0.00546427549629699 0 0.0458025230825789 0 0 0 0 0 0 0 0 0.00414079505309164 0.00314083215175596 0 0 0 0.00115048796767618 0 0 0 0 0 0 0 0 0 0 0 0 0 0 0 0 0 0 0 0 0 0 0 0 0 0 0 0 0 0 0 0 0 0 0 0 0 0 0 0 0 0 0 0 0 0 0 0 0 0 0 0 0 0 0 0 0 0 0 0 0 0 0 0 0 0 0 0 0 0 0 0 0 0 0 0 0 0 0 0 0 0 0 0 0 0 0 0 0 0 0 0 0 0 0 0 0 0 0 0 0 0 0 0 0 0 0 0 0 0 0 0 0 0 0 0 0 0 0 0 0 0 0 0 0 0 0 0 0 0 0 0 0 0 0 0 0 0 0 0 0 0 0 0 0 0 0 0 0 0 0 0 0 0 0 0 0 0 0 0 0 0 0 0 0 0 0 0 0 0 0 0 0 0 0 0 0 0 0
0 0.199607842193284 0 0.0671789350004084 0 0.0391066190862012 0.0233787847097096 0 0 0 0.00949598724620625 0.0408172011319446 0 0 0 0 0.217104622826784 0.0557391023075109 0.193241852612458 0.024672072986937 0 0 0 0 0 0 0 0 0 0.0135577367251572 0 0 0 0 0 0 0 0 0 0 0 0 0 0 0 0 0 0 0 0 0 0 0 0 0 0 0 0 0 0 0 0 0 0 0 0 0 0 0 0.0555318374331775 0 0 0 0 0 0 0 0 0 0 0 0 0 0 0 0 0 0 0 0 0 0 0 0 0 0 0 0 0 0 0 0 0 0 0 0 0.0103228018346595 0 0 0 0.0502446039055621 0 0 0 0 0 0 0 0 0 0 0 0 0 0 0 0 0 0 0 0 0 0 0 0 0 0 0 0 0 0 0 0 0 0 0 0 0 0 0 0 0 0 0 0 0 0 0 0 0 0 0 0 0 0 0 0 0 0 0 0 0 0 0 0 0 0 0 0 0 0 0 0 0 0 0 0 0 0 0 0 0 0 0 0 0 0 0 0 0 0 0 0 0 0 0 0 0 0 0 0 0 0 0 0 0 0 0 0 0 0 0 0 0 0 0 0 0 0 0 0 0 0 0 0 0 0 0 0 0 0 0 0 0 0 0 0 0 0 0 0 0 0 0 0 0 0 0 0 0 0 0 0 0 0 0 0 0 0 0 0 0 0 0 0 0 0 0 0 0 0 0 0 0 0 0 0 0 0 0 0 0 0 0 0 0 0 0 0 0 0 0 0 0 0 0 0 0 0 0 0 0 0 0 0 0 0 0
0.00650210728982103 0.106501613972876 0.0155270233104109 0 0 0.0119951178062919 0.0396119153730635 0.00522800139995446 0.032481764216172 0.00589402466616326 0.00719596197259714 0.0643473642051928 0 0.0628224594047076 0.0292170553186421 0 0.0102784622842257 0 0.0650364095257977 0.108278460599167 0.0126190313419846 0 0 0 0 0 0 0 0 0 0 0 0 0 0 0 0.0089189387829373 0.0589091658805684 0 0 0 0 0 0 0 0 0 0 0 0 0 0 0 0 0 0.00703695483089291 0 0 0 0 0 0 0 0 0 0.00605728675869469 0.00723509251732977 0 0 0 0 0.00320064112109423 0 0 0 0 0 0 0 0 0 0 0 0 0 0 0 0 0 0 0 0 0 0.0452336953295972 0 0 0 0 0 0 0 0 0 0 0 0 0 0 0 0 0.0108460929374865 0 0 0 0 0 0 0 0 0 0 0 0 0 0.0131897912192916 0 0 0 0 0 0.191976473339762 0 0 0.0638590945952774 0 0 0 0 0 0 0 0 0 0 0 0 0 0 0 0 0 0 0 0 0 0 0 0 0 0 0 0 0 0 0 0 0 0 0 0 0 0 0 0 0 0 0 0 0 0 0 0 0 0 0 0 0 0 0 0 0 0 0 0 0 0 0 0 0 0 0 0 0 0 0 0 0 0 0 0 0 0 0 0 0 0 0 0 0 0 0 0 0 0 0 0 0 0 0 0 0 0 0 0 0 0 0 0 0 0 0 0 0 0 0 0 0 0 0 0 0 0 0 0 0 0 0 0 0 0 0 0 0 0 0 0 0 0 0 0 0 0 0 0 0 0 0 0 0 0 0 0 0 0 0 0 0 0 0 0 0 0 0 0 0 0 0 0 0 0 0 0 0 0 0 0 0 0 0 0 0 0 0 0 0 0 0 0
0.00597444359321074 0.0104949228518987 0 0 0 0.0561867920729379 0 0.115303480555308 0 0.0853531175220193 0.0160815692093387 0.0671420984456079 0 0.0473813939653292 0.0438447343140512 0.0471280492190707 0 0.163197089238378 0.129822068962268 0 0 0 0 0 0 0 0 0 0.0155465947393817 0.0168438885615981 0.0395343935694331 0 0 0 0 0 0 0 0 0 0 0 0 0 0 0 0.00681165864476885 0 0 0 0 0 0 0 0 0 0 0 0 0 0 0 0 0 0 0 0 0 0 0.0548602026539314 0 0 0 0 0 0 0 0 0 0 0 0 0 0 0 0 0 0.00665023376424068 0 0 0 0 0 0 0 0 0 0.0342896087988582 0 0 0 0 0 0 0 0 0 0 0 0 0 0 0 0 0 0 0 0 0 0 0 0 0 0 0 0 0 0.0124394936163916 0 0 0 0 0 0.00991276357311785 0 0.00444622221176662 0.00862973755801115 0.00212544235908201 0 0 0 0 0 0 0 0 0 0 0 0 0 0 0 0 0 0 0 0 0 0 0 0 0 0 0 0 0 0 0 0 0 0 0 0 0 0 0 0 0 0 0 0 0 0 0 0 0 0 0 0 0 0 0 0 0 0 0 0 0 0 0 0 0 0 0 0 0 0 0 0 0 0 0 0 0 0 0 0 0 0 0 0 0 0 0 0 0 0 0 0 0 0 0 0 0 0 0 0 0 0 0 0 0 0 0 0 0 0 0 0 0 0 0 0 0 0 0 0 0 0 0 0 0 0 0 0 0 0 0 0 0 0 0 0 0 0 0 0 0 0 0 0 0 0 0 0 0 0 0 0 0 0 0 0 0 0 0 0 0 0 0 0 0 0 0 0 0 0 0 0 0 0 0 0 0 0 0 0
0.0726349750370156 0.0251568353649147 0.0158325186103853 0.0210111180690795 0.0757379189335458 0 0.0470348245342966 0.0714120389102651 0.0487910284788635 0.195055555748345 0.0673165921276389 0.0987916581473463 0 0.00343803036587905 0 0.00377042291207515 0 0.00701410932303409 0 0 0 0.00312607918654905 0 0 0 0 0 0 0 0.06723545128683 0.033957276988362 0 0 0 0 0 0 0.010424355869081 0.0034162296961808 0.0049546280048776 0 0 0 0 0 0 0 0 0 0 0 0 0 0 0 0.0149357711979433 0 0 0 0 0 0 0 0 0 0 0 0 0 0 0 0 0 0 0 0 0 0 0 0 0 0 0 0 0 0 0 0.00321400258713823 0 0 0 0 0 0.018763562030566 0 0.00401434964741403 0 0 0 0 0 0 0 0 0.0312824935668982 0 0 0 0 0.0241902531393641 0 0 0 0 0 0 0 0 0 0 0 0 0 0 0 0 0 0 0 0 0.00623846872060688 0 0 0.0212494515155039 0 0 0 0 0 0 0 0 0 0 0 0 0 0 0 0 0 0 0 0 0 0 0 0 0 0 0 0 0 0 0 0 0 0 0 0 0 0 0 0 0 0 0 0 0 0 0 0 0 0 0 0 0 0 0 0 0 0 0 0 0 0 0 0 0 0 0 0 0 0 0 0 0 0 0 0 0 0 0 0 0 0 0 0 0 0 0 0 0 0 0 0 0 0 0 0 0 0 0 0 0 0 0 0 0 0 0 0 0 0 0 0 0 0 0 0 0 0 0 0 0 0 0 0 0 0 0 0 0 0 0 0 0 0 0 0 0 0 0 0 0 0 0 0 0 0 0 0 0 0 0 0 0 0 0 0 0 0 0 0 0 0 0 0 0 0 0 0 0 0 0 0 0 0 0 0 0 0 0 0 0 0 0 0
0.0128177864110231 0.104772491414249 0.0144054267539793 0.105602682227703 0 0.0715853230412547 0 0.0128372578747552 0.122061116524269 0.116955566112471 0 0.0405587908870841 0 0 0 0 0.0326389871229033 0 0.0397540889024676 0 0 0 0 0 0 0 0 0 0 0 0 0 0 0 0 0 0 0.0223226329027124 0 0 0 0 0 0 0 0 0 0 0 0 0 0 0 0 0 0.0103798358963408 0 0 0 0 0 0 0 0 0 0 0 0 0 0 0 0.0191025672568183 0 0 0 0 0 0 0 0 0 0 0 0 0 0 0 0 0 0 0 0 0 0.0172681143694572 0 0 0 0 0 0 0 0 0 0 0.00440626326159194 0 0 0 0 0 0.0111527308233167 0 0 0 0 0 0 0 0 0 0 0 0 0 0.0170113355886326 0 0 0 0 0 0.141162574744728 0 0 0.0832044278842432 0 0 0 0 0 0 0 0 0 0 0 0 0 0 0 0 0 0 0 0 0 0 0 0 0 0 0 0 0 0 0 0 0 0 0 0 0 0 0 0 0 0 0 0 0 0 0 0 0 0 0 0 0 0 0 0 0 0 0 0 0 0 0 0 0 0 0 0 0 0 0 0 0 0 0 0 0 0 0 0 0 0 0 0 0 0 0 0 0 0 0 0 0 0 0 0 0 0 0 0 0 0 0 0 0 0 0 0 0 0 0 0 0 0 0 0 0 0 0 0 0 0 0 0 0 0 0 0 0 0 0 0 0 0 0 0 0 0 0 0 0 0 0 0 0 0 0 0 0 0 0 0 0 0 0 0 0 0 0 0 0 0 0 0 0 0 0 0 0 0 0 0 0 0 0 0 0 0 0 0 0 0 0 0
0.00686700426271377 0.00919105514229086 0 0.00758835948400327 0.128792064070266 0.0591750983904101 0.00698932700876433 0 0.0135567490197434 0.143031987575065 0.00516550509620808 0.0170563941072607 0 0 0 0.00474545559687719 0 0.0129218562046485 0 0 0 0 0 0 0 0 0 0 0 0.01036477757661 0.0117756299199961 0 0 0 0 0 0.0275502862620265 0.012999620126734 0 0 0 0 0 0 0 0 0.0114361780836216 0 0 0 0 0 0 0 0 0 0 0 0 0 0 0 0 0 0 0 0 0 0 0 0 0.00441310206308386 0 0.00858568673047227 0 0 0 0 0 0 0 0 0 0 0 0.00354393286179509 0.0189626824373183 0 0.00499758224967508 0 0 0 0 0.00552508386337508 0 0.0152375764717851 0 0 0 0 0 0 0 0 0 0 0 0 0 0 0 0 0 0 0 0 0 0 0 0 0 0 0 0 0 0 0 0 0 0 0.0811981921316003 0.0414582682032123 0.0132404910140357 0.307233948922005 0 0 0 0 0 0.00311534430628243 0 0 0 0 0 0 0 0 0 0 0 0 0 0.00328076081812043 0 0 0 0 0 0 0 0 0 0 0 0 0 0 0 0 0 0 0 0 0 0 0 0 0 0 0 0 0 0 0 0 0 0 0 0 0 0 0 0 0 0 0 0 0 0 0 0 0 0 0 0 0 0 0 0 0 0 0 0 0 0 0 0 0 0 0 0 0 0 0 0 0 0 0 0 0 0 0 0 0 0 0 0 0 0 0 0 0 0 0 0 0 0 0 0 0 0 0 0 0 0 0 0 0 0 0 0 0 0 0 0 0 0 0 0 0 0 0 0 0 0 0 0 0 0 0 0 0 0 0 0 0 0 0 0 0 0 0 0 0 0 0 0 0 0 0 0 0 0 0 0 0 0 0 0 0 0 0 0 0 0 0 0
0 0 0 0.0803705916098447 0 0.0689212083264218 0.113288489787836 0.0231100513364671 0 0.197057253466901 0 0 0 0 0 0 0 0 0 0 0 0 0 0 0 0 0 0 0 0 0 0 0 0 0 0 0 0.0579141714692274 0 0 0 0 0 0 0 0 0 0 0 0 0 0 0 0 0 0 0 0 0 0 0 0 0 0 0 0 0 0 0 0 0 0.0200147773374726 0 0 0 0 0 0 0 0 0 0 0 0 0 0 0 0 0 0 0 0 0 0.0208980950909432 0 0 0 0 0 0 0 0 0 0 0 0 0 0 0 0 0 0 0 0 0 0 0 0 0 0 0 0 0 0 0 0 0 0 0 0 0.283055520879636 0 0 0.135369840695251 0 0 0 0 0 0 0 0 0 0 0 0 0 0 0 0 0 0 0 0 0 0 0 0 0 0 0 0 0 0 0 0 0 0 0 0 0 0 0 0 0 0 0 0 0 0 0 0 0 0 0 0 0 0 0 0 0 0 0 0 0 0 0 0 0 0 0 0 0 0 0 0 0 0 0 0 0 0 0 0 0 0 0 0 0 0 0 0 0 0 0 0 0 0 0 0 0 0 0 0 0 0 0 0 0 0 0 0 0 0 0 0 0 0 0 0 0 0 0 0 0 0 0 0 0 0 0 0 0 0 0 0 0 0 0 0 0 0 0 0 0 0 0 0 0 0 0 0 0 0 0 0 0 0 0 0 0 0 0 0 0 0 0 0 0 0 0 0 0 0 0 0 0 0 0 0 0 0 0 0 0 0 0 0
0.0127626670689106 0.016953276431507 0 0.00926383146336368 0.103236332950181 0.175021892492675 0.0689525743508079 0.154881543707399 0.12517383729634 0 0.0100109325677692 0.0288834300496619 0 0.00565486341875509 0.00481114236551758 0.0342917137269768 0 0.00867537531819995 0 0 0 0.00364191821002128 0 0 0 0 0 0 0 0.022968275561161 0.0180112218426773 0 0 0 0 0 0 0.00898485843162123 0.00207705244915921 0.00433282648206405 0 0 0 0 0 0 0 0 0 0 0 0 0 0 0 0.00475431434908851 0 0 0 0 0 0 0 0 0 0 0 0 0 0 0 0.0197697922334556 0.00646641798158138 0 0 0 0 0 0 0.00244441858102247 0.00608067148522608 0 0 0 0 0 0.00329157879350729 0.00641202588328071 0.00667485574260687 0 0 0 0.00517593096670245 0.00631866897233806 0 0.0199897797214206 0 0.00407041795730401 0 0 0 0 0 0 0.00360800835704157 0.00301497838977837 0 0 0 0 0 0 0 0 0 0 0 0 0 0 0 0 0 0 0 0 0 0 0 0 0.010236844199428 0 0 0.0705757454276721 0 0 0.00252598477377784 0 0 0 0 0 0 0 0 0 0 0 0 0 0 0 0 0 0 0 0 0 0 0 0 0 0 0 0 0 0 0 0 0 0 0 0 0 0 0 0 0 0 0 0 0 0 0 0 0 0 0 0 0 0 0 0 0 0 0 0 0 0 0 0 0 0 0 0 0 0 0 0 0 0 0 0 0 0 0 0 0 0 0 0 0 0 0 0 0 0 0 0 0 0 0 0 0 0 0 0 0 0 0 0 0 0 0 0 0 0 0 0 0 0 0 0 0 0 0 0 0 0 0 0 0 0 0 0 0 0 0 0 0 0 0 0 0 0 0 0 0 0 0 0 0 0 0 0 0 0 0 0 0 0 0 0 0 0 0 0 0 0 0 0 0 0 0 0 0 0 0 0 0 0 0 0 0 0 0 0 0
0.0734564556088835 0 0.00680144325378289 0.0222994794698694 0.0383503008264542 0.119092206614507 0 0.0110282463514328 0 0.019737934599764 0 0.0662270914723059 0 0 0.0169095246249586 0.0121947608848592 0 0 0 0 0 0 0 0 0 0 0 0 0 0.188043547558248 0.270225324646632 0 0 0 0 0 0 0 0 0 0 0 0 0 0.00794357601947332 0 0 0 0 0 0 0 0 0 0 0 0 0 0 0 0 0 0 0 0 0 0 0 0 0 0 0 0 0 0 0 0 0 0 0 0 0 0 0 0 0 0.00758141323844296 0 0.009551616180991 0 0 0 0 0 0 0.0358714211593884 0 0 0 0 0 0 0 0 0 0 0.0331617511140253 0 0 0 0 0 0.0169959829288319 0 0 0 0 0 0 0 0 0 0 0 0 0 0 0.0204698815718175 0 0 0.0240580418753314 0 0 0 0 0 0 0 0 0 0 0 0 0 0 0 0 0 0 0 0 0 0 0 0 0 0 0 0 0 0 0 0 0 0 0 0 0 0 0 0 0 0 0 0 0 0 0 0 0 0 0 0 0 0 0 0 0 0 0 0 0 0 0 0 0 0 0 0 0 0 0 0 0 0 0 0 0 0 0 0 0 0 0 0 0 0 0 0 0 0 0 0 0 0 0 0 0 0 0 0 0 0 0 0 0 0 0 0 0 0 0 0 0 0 0 0 0 0 0 0 0 0 0 0 0 0 0 0 0 0 0 0 0 0 0 0 0 0 0 0 0 0 0 0 0 0 0 0 0 0 0 0 0 0 0 0 0 0 0 0 0 0 0 0 0 0 0 0 0 0 0 0 0 0 0 0 0 0 0 0 0 0 0 0 0 0 0
0 0.168856238559154 0.0100620420261702 0.0686307234799677 0.0551083249319759 0.0601538521776204 0.0162264571823597 0.012533224990823 0 0.0196000818637384 0.0227938471383695 0 0 0.150696725298294 0.0517348523778991 0.00557862522141607 0.0401097935832313 0 0 0.0506371445924523 0.0107923837633856 0 0 0 0 0 0 0 0.00491978092681818 0.0375063084677025 0.0330447234665868 0 0 0 0 0 0 0 0 0 0 0 0 0 0 0 0.00797569717767175 0 0 0 0 0 0 0 0 0 0 0 0 0.00697254190891188 0 0 0 0 0 0 0 0.00442867265275034 0.0274288573023542 0.042229550717551 0 0 0 0 0 0 0 0 0 0 0 0 0 0 0 0 0 0 0 0 0 0 0 0.0058740569666291 0 0 0 0.00218046255012057 0 0 0 0 0 0 0 0 0 0 0 0 0.0247159786776329 0 0 0 0 0 0 0 0 0 0 0 0.00524355749901455 0 0.0263834145435366 0.00495967646082131 0 0.00610996286890336 0 0 0 0 0 0.0103230150787942 0.00407067420147243 0 0.00211875134587187 0 0 0 0 0 0 0 0 0 0 0 0 0 0 0 0 0 0 0 0 0 0 0 0 0 0 0 0 0 0 0 0 0 0 0 0 0 0 0 0 0 0 0 0 0 0 0 0 0 0 0 0 0 0 0 0 0 0 0 0 0 0 0 0 0 0 0 0 0 0 0 0 0 0 0 0 0 0 0 0 0 0 0 0 0 0 0 0 0 0 0 0 0 0 0 0 0 0 0 0 0 0 0 0 0 0 0 0 0 0 0 0 0 0 0 0 0 0 0 0 0 0 0 0 0 0 0 0 0 0 0 0 0 0 0 0 0 0 0 0 0 0 0 0 0 0 0 0 0 0 0 0 0 0 0 0 0 0 0 0 0 0 0 0 0 0 0 0 0 0 0 0 0 0 0 0 0 0 0 0 0
0 0 0 0 0 0 0 0 0 0 0 0 0 0 0 0 0 0 0 0 0 0 0.13127696623311 0 0.116332321972517 0.0541950789455447 0 0 0 0 0 0.00988943624795262 0 0.0256776917343332 0.089595912595589 0 0 0 0 0 0 0 0 0 0 0 0 0 0.183122556344876 0 0 0 0 0 0 0 0.0269139637626364 0 0 0 0 0 0 0 0 0 0 0 0 0 0 0 0 0 0 0 0 0 0 0 0 0 0 0 0 0 0 0 0 0 0 0 0 0 0 0 0 0 0 0 0 0 0 0 0 0 0 0 0 0 0 0 0 0 0.0969013539588672 0 0.0125857758803112 0 0.0868487381866565 0.0770936278971984 0.0240870667781206 0 0 0 0 0 0.00811839900239044 0 0 0 0 0 0 0 0 0 0 0 0 0 0 0 0 0 0 0 0 0 0 0 0 0 0 0 0 0 0 0 0 0 0 0 0 0 0 0 0 0 0 0 0 0 0 0 0 0 0 0 0 0 0 0 0 0 0 0 0 0.0183658545506646 0 0 0 0 0 0 0 0 0 0 0 0 0 0 0 0 0 0 0 0 0 0 0 0 0 0 0 0 0 0 0 0 0 0 0 0 0 0 0 0 0 0 0 0 0 0 0 0 0 0 0 0 0 0 0 0 0 0 0 0 0 0 0 0 0 0 0 0 0 0 0 0 0 0.00485914151788568 0 0 0 0 0.0107298080070157 0.0234063063843309 0 0 0 0 0 0 0 0 0 0 0 0 0 0 0 0 0 0 0 0 0 0 0 0 0 0 0 0 0 0 0 0 0 0 0 0 0 0 0 0 0 0 0 0 0 0 0 0 0 0
0 0.00980241657519772 0 0.0533585979795096 0.0309693288664686 0.00166707269406128 0 0 0 0.00305585609654205 0 0.12000669500126 0 0 0.0980233523622406 0.0238697172703836 0 0 0 0.105270048767498 0.0562516192958259 0 0 0 0 0 0 0 0.00418097934107755 0 0.0322287544382208 0 0 0 0 0 0 0 0 0 0 0 0 0.00257955882923115 0.0124943141058191 0 0.0117853844089866 0 0 0 0 0 0 0 0 0.00144087286120628 0 0 0 0.0164652939859069 0 0 0 0 0 0.0522025506154688 0.0219495690312939 0.00691550240007808 0.0331980287710775 0.0333960141585338 0 0 0 0 0.0164337305362781 0 0 0 0 0 0 0 0 0 0 0 0 0.0014693648164479 0 0 0 0 0 0.0097636857625802 0 0 0 0.0127735457015264 0 0 0 0 0 0 0 0 0 0 0 0.00176487866332938 0.0150472616071643 0 0 0 0 0 0 0 0 0 0 0 0.00975332398042886 0 0.0187631568693835 0 0 0.00524066683875674 0 0 0 0 0 0 0.0902187642170276 0.0248047073278949 0.00644674624581616 0.0186412611272856 0.0223930401685729 0 0 0 0 0 0 0 0 0 0 0 0 0 0 0 0 0 0 0 0 0 0 0 0 0 0 0 0 0 0 0 0 0 0 0 0 0 0 0 0 0 0 0 0 0.00471343399358816 0 0 0 0 0 0 0 0 0 0 0 0 0 0 0 0 0 0 0.003255785803621 0 0.00175234549972573 0 0 0 0 0 0 0 0 0 0 0 0 0 0 0 0 0 0 0 0 0 0 0 0 0 0 0 0 0 0 0 0 0 0 0 0 0 0 0 0 0 0 0 0 0 0 0 0 0 0 0 0 0 0 0 0 0 0 0 0 0 0 0 0 0 0 0 0 0 0 0 0 0 0 0 0 0 0 0 0 0 0 0 0 0 0 0.00565277298468527 0 0 0 0 0 0 0 0 0 0 0 0 0 0 0 0 0 0 0 0 0 0 0 0 0 0
0 0 0 0.0735436425866086 0.0849299016795862 0 0 0 0 0.00770509868701025 0.0137351759203226 0.122096746869984 0 0.290501760996988 0 0.0423576985119169 0 0 0 0.0558743481423259 0 0 0 0 0 0 0 0 0.0103620353355087 0 0.098021869304258 0 0 0 0 0 0 0 0 0 0 0 0 0 0.00669683491885452 0 0.0197736389202738 0 0 0 0 0 0 0 0 0 0 0 0 0 0 0 0 0 0 0 0 0 0.0181815172282675 0.0119057222195363 0 0 0 0 0.0238419061831043 0 0 0 0 0 0 0 0 0 0 0 0 0 0 0 0 0 0 0.018862789382776 0 0 0 0.017826586254791 0 0 0 0 0 0 0 0 0 0 0 0 0 0 0 0 0 0 0 0 0 0 0 0 0 0 0 0 0 0.014005975878005 0 0 0 0 0 0.00463556131236849 0.0584484117072492 0 0.00669277796026467 0 0 0 0 0 0 0 0 0 0 0 0 0 0 0 0 0 0 0 0 0 0 0 0 0 0 0 0 0 0 0 0 0 0 0 0 0 0 0 0 0 0 0 0 0 0 0 0 0 0 0 0 0 0 0 0 0 0 0 0 0 0 0 0 0 0 0 0 0 0 0 0 0 0 0 0 0 0 0 0 0 0 0 0 0 0 0 0 0 0 0 0 0 0 0 0 0 0 0 0 0 0 0 0 0 0 0 0 0 0 0 0 0 0 0 0 0 0 0 0 0 0 0 0 0 0 0 0 0 0 0 0 0 0 0 0 0 0 0 0 0 0 0 0 0 0 0 0 0 0 0 0 0 0 0 0 0 0 0 0 0 0 0 0 0 0 0 0 0 0 0 0 0 0 0 0 0 0 0 0 0
0.00680884508107428 0 0 0 0.0518208720716239 0.00307564487845515 0 0.00467150138289183 0 0.0311746267353456 0.00562287193431393 0.00747360499120635 0 0.0401558264505943 0.0240444269081925 0 0.00633741863026954 0 0 0 0 0.0121290631802321 0 0 0 0 0 0.00230148584579562 0.00852469000474535 0.0460718993238202 0.143572722290995 0 0 0 0 0 0.00345763593683648 0 0.00632665730561105 0.0117961204110104 0 0 0.0049581516575096 0 0 0 0.0287856696450924 0 0 0 0 0.00229158480689662 0 0.00393228542091253 0 0 0 0 0 0 0 0.0108783097011101 0.00270375446318688 0 0 0 0.00465723460421268 0 0 0.00819360832919951 0.00481041348267822 0 0.0118058790551911 0 0 0.0160654167377775 0 0 0 0.00732950970785253 0 0 0 0 0 0.00390980083329745 0.00166037710258943 0 0 0 0 0 0 0 0 0 0 0.0929942671963602 0 0 0.00182629769931618 0.00170379103253903 0 0 0 0 0.00236650831811892 0 0 0.00404642253572077 0 0 0.00357629192175619 0 0 0 0 0 0 0 0 0 0 0.00642328311463138 0 0 0 0.00862772565647842 0 0 0 0 0 0.00626305109766449 0.132268617955129 0.0376187054026313 0.0225983362311838 0.0447583377596332 0.106165158904928 0.00141529626338945 0 0 0 0 0 0 0 0 0 0 0 0 0 0 0 0 0 0 0 0 0 0 0 0 0 0 0 0 0 0 0 0 0 0 0 0 0 0 0 0 0 0 0 0 0 0 0 0 0 0 0 0 0 0 0 0 0 0 0 0 0 0 0 0 0 0 0 0 0 0 0 0 0 0 0 0 0 0 0 0 0 0 0 0 0 0 0 0 0 0 0 0 0 0 0 0 0 0 0 0 0 0 0 0 0 0 0 0 0 0 0 0 0 0 0 0 0 0 0 0 0 0 0 0 0 0 0 0 0 0 0 0 0 0 0 0 0 0 0 0 0 0 0 0 0 0 0 0 0 0 0 0 0 0 0 0 0 0 0 0 0 0 0 0 0 0 0 0 0 0 0 0 0 0 0 0 0 0
0 0.333133883472269 0.117210455545771 0.0240087936555799 0 0 0.0285976112963426 0 0 0 0 0.0878425236798413 0 0 0 0.0103600969513964 0 0 0 0.0200641416659161 0 0 0 0 0 0 0.00474062979333839 0 0 0 0 0 0 0 0 0 0 0 0 0 0 0 0 0 0 0 0 0 0 0 0 0 0 0 0 0 0 0 0 0.0391651521681243 0 0 0 0 0 0 0 0 0 0 0 0 0 0 0 0 0 0 0 0 0 0 0 0 0 0 0 0 0 0 0 0 0 0 0 0 0 0.00536404990201285 0 0 0 0 0 0 0 0 0 0 0 0 0 0 0 0 0 0 0 0 0 0 0 0 0 0 0.329512661869408 0 0 0 0 0 0 0 0 0 0 0 0 0 0 0 0 0 0 0 0 0 0 0 0 0 0 0 0 0 0 0 0 0 0 0 0 0 0 0 0 0 0 0 0 0 0 0 0 0 0 0 0 0 0 0 0 0 0 0 0 0 0 0 0 0 0 0 0 0 0 0 0 0 0 0 0 0 0 0 0 0 0 0 0 0 0 0 0 0 0 0 0 0 0 0 0 0 0 0 0 0 0 0 0 0 0 0 0 0 0 0 0 0 0 0 0 0 0 0 0 0 0 0 0 0 0 0 0 0 0 0 0 0 0 0 0 0 0 0 0 0 0 0 0 0 0 0 0 0 0 0 0 0 0 0 0 0 0 0 0 0 0 0 0 0 0 0 0 0 0 0 0 0 0 0 0 0 0 0 0 0 0 0 0 0 0 0 0 0 0 0 0 0
0 0 0.0589456737310542 0 0.574624010511907 0.018321657507801 0 0.0407332983330593 0 0.025254946434105 0 0 0 0 0 0 0 0 0.238432694613514 0 0 0 0 0 0 0 0 0 0 0 0 0 0 0 0 0 0 0 0 0 0 0 0 0 0 0 0 0 0 0 0 0 0 0 0 0 0 0 0 0 0 0 0 0 0 0 0 0 0 0 0 0 0 0 0 0 0 0 0 0 0 0 0 0 0 0 0.00623464042404213 0 0 0 0 0 0 0 0 0 0 0 0 0 0 0 0 0 0 0 0 0 0 0 0 0 0 0 0 0 0 0 0 0 0 0 0 0 0 0 0 0 0 0 0.0130128077018352 0 0 0.0244402707426822 0 0 0 0 0 0 0 0 0 0 0 0 0 0 0 0 0 0 0 0 0 0 0 0 0 0 0 0 0 0 0 0 0 0 0 0 0 0 0 0 0 0 0 0 0 0 0 0 0 0 0 0 0 0 0 0 0 0 0 0 0 0 0 0 0 0 0 0 0 0 0 0 0 0 0 0 0 0 0 0 0 0 0 0 0 0 0 0 0 0 0 0 0 0 0 0 0 0 0 0 0 0 0 0 0 0 0 0 0 0 0 0 0 0 0 0 0 0 0 0 0 0 0 0 0 0 0 0 0 0 0 0 0 0 0 0 0 0 0 0 0 0 0 0 0 0 0 0 0 0 0 0 0 0 0 0 0 0 0 0 0 0 0 0 0 0 0 0 0 0 0 0 0 0 0 0 0 0 0 0 0 0 0 0
0 0.220795973456707 0.0715094092435466 0.104127025989683 0.159952089777335 0 0.0238747924865654 0 0 0 0 0 0 0 0 0 0 0.0834326117536196 0 0.0395146825480929 0 0 0 0 0 0 0 0 0 0 0 0 0 0 0 0 0 0 0 0 0 0 0 0 0 0 0 0 0 0 0 0 0 0 0 0 0 0 0 0 0 0 0 0 0 0 0 0.0187508266670938 0 0.140892811915668 0 0 0 0 0 0 0 0 0 0 0 0 0 0 0 0 0 0 0 0 0 0 0 0 0 0 0 0 0 0 0 0 0 0 0 0 0 0 0 0 0.0697166239288869 0.0331195394862601 0.0196167053238768 0 0 0 0 0 0 0 0 0 0 0 0.0146969074226653 0 0 0 0 0 0 0 0 0 0 0 0 0 0 0 0 0 0 0 0 0 0 0 0 0 0 0 0 0 0 0 0 0 0 0 0 0 0 0 0 0 0 0 0 0 0 0 0 0 0 0 0 0 0 0 0 0 0 0 0 0 0 0 0 0 0 0 0 0 0 0 0 0 0 0 0 0 0 0 0 0 0 0 0 0 0 0 0 0 0 0 0 0 0 0 0 0 0 0 0 0 0 0 0 0 0 0 0 0 0 0 0 0 0 0 0 0 0 0 0 0 0 0 0 0 0 0 0 0 0 0 0 0 0 0 0 0 0 0 0 0 0 0 0 0 0 0 0 0 0 0 0 0 0 0 0 0 0 0 0 0 0 0 0 0 0 0 0 0 0 0 0 0 0 0 0 0 0 0 0 0 0 0 0 0 0 0 0 0 0 0 0 0
0 0.0867512457450786 0.0109254505788491 0.20745346739906 0 0 0 0 0 0 0 0.0909620036827006 0 0.237461919485776 0.0425287287462849 0 0.0164572405995177 0 0.0472857427455455 0 0.025744896504198 0 0 0 0 0 0 0 0 0 0 0 0 0 0 0 0 0 0 0 0 0 0 0.00280165190540244 0.011192927778895 0 0 0 0 0 0 0 0 0 0 0 0 0 0 0 0 0 0 0 0 0.0749736506295721 0.0308556769446121 0 0 0 0 0 0 0 0.00716729990669631 0 0 0 0 0 0 0 0 0 0 0 0 0 0 0 0 0 0 0.0106043128423772 0 0 0 0 0 0 0 0 0 0 0 0 0 0 0 0 0.00232982221804004 0 0 0 0 0 0 0 0 0 0 0 0.00819162648639276 0 0.0364512710012799 0 0 0 0 0 0 0 0 0 0.0208566674945639 0.00639808353863587 0 0.0051002395370986 0.00688863816283229 0 0 0 0 0 0 0 0 0 0 0 0 0 0 0 0 0 0 0 0 0 0 0 0 0 0 0 0 0 0 0 0 0 0 0 0 0 0 0 0 0 0 0 0 0.00390929371130855 0 0 0 0 0 0 0 0 0 0 0 0 0 0 0 0 0 0 0.00163201144046131 0 0 0 0 0 0 0 0 0 0 0 0 0 0 0 0 0 0 0 0 0 0 0 0 0 0 0 0 0 0 0 0 0 0 0 0 0 0 0 0 0 0 0 0 0 0 0 0 0 0 0 0 0 0 0 0 0 0 0 0 0 0 0 0 0 0 0 0 0 0 0 0 0 0 0 0 0 0 0 0 0 0 0 0 0 0 0 0 0.00507613091482153 0 0 0 0 0 0 0 0 0 0 0 0 0 0 0 0 0 0 0 0 0 0 0 0 0 0
0 0 0 0.0247671677364895 0 0 0 0 0 0 0 0.0198600295921257 0 0.129985790560184 0 0 0 0 0 0.026373201405492 0 0 0 0 0 0 0 0 0 0 0 0 0 0 0 0 0 0 0 0 0 0 0 0 0.0178544898936099 0 0 0 0 0 0 0 0 0 0 0 0 0 0 0.0827009315631921 0.0108692726907199 0.00506820040429416 0.0597856369224058 0 0 0.144647542936853 0.0167863741023031 0.00947586925956295 0.0188632532248725 0.017100926971799 0.0127399353562742 0 0 0 0.0259930400515677 0 0 0.0126724498323907 0 0 0 0 0 0 0 0 0 0 0 0 0 0 0 0 0 0 0 0 0 0 0 0 0 0 0 0 0 0 0 0 0.00333561420220578 0.00585646596780926 0 0 0 0 0 0 0 0 0 0 0.00631962198514027 0 0.00953784034691166 0 0 0 0 0 0 0 0 0 0.300377686719335 0.00928181898563703 0 0 0.0112765804942464 0 0 0 0 0 0 0 0 0 0 0 0 0 0 0 0 0 0 0 0 0 0 0 0 0 0 0 0 0 0 0 0 0 0 0 0 0 0 0 0 0 0 0 0 0.00813734697300342 0 0 0 0 0 0 0 0 0 0 0 0 0 0 0 0 0 0 0 0 0 0 0 0 0 0 0 0 0 0 0 0 0 0 0 0 0 0 0 0 0 0 0 0 0 0 0 0 0 0 0 0 0 0 0 0 0 0 0 0 0 0 0 0 0 0 0 0 0 0 0 0 0 0 0 0 0 0 0 0 0 0 0 0 0 0 0 0 0 0 0 0 0 0 0 0 0 0 0 0 0 0 0 0 0 0 0 0.0103329118215751 0 0 0 0 0 0 0 0 0 0 0 0 0 0 0 0 0 0 0 0 0 0 0 0 0 0
0 0 0 0 0 0.00773750422848848 0 0 0 0.0100460899395182 0 0 0 0 0 0.0368029014996801 0 0 0 0 0 0 0 0.168220825356858 0 0 0 0 0 0.0110531805895129 0.023087171384029 0 0 0 0 0 0 0 0 0.534979202633041 0 0 0.0388209247727377 0 0 0 0 0 0 0.0196389419742423 0 0 0 0 0 0 0 0 0 0 0 0 0 0 0 0 0 0 0 0 0.119399087778146 0 0 0 0 0 0 0 0 0 0 0 0 0 0 0 0 0 0 0 0 0 0 0 0 0 0 0 0 0 0 0 0 0 0 0 0 0 0 0 0 0 0 0 0 0 0 0 0 0 0 0 0 0 0 0 0 0 0 0 0 0 0 0 0 0 0 0 0.0302141698437467 0 0 0 0 0 0 0 0 0 0 0 0 0 0 0 0 0 0 0 0 0 0 0 0 0 0 0 0 0 0 0 0 0 0 0 0 0 0 0 0 0 0 0 0 0 0 0 0 0 0 0 0 0 0 0 0 0 0 0 0 0 0 0 0 0 0 0 0 0 0 0 0 0 0 0 0 0 0 0 0 0 0 0 0 0 0 0 0 0 0 0 0 0 0 0 0 0 0 0 0 0 0 0 0 0 0 0 0 0 0 0 0 0 0 0 0 0 0 0 0 0 0 0 0 0 0 0 0 0 0 0 0 0 0 0 0 0 0 0 0 0 0 0 0 0 0 0 0 0 0 0 0 0 0 0 0 0 0 0 0 0 0 0 0 0 0 0 0 0 0 0 0 0 0 0 0 0 0 0
0 0 0 0 0 0 0 0 0 0 0 0 0.261431564345408 0 0 0 0 0 0 0 0 0 0 0 0.27974591241425 0.110042404195864 0 0 0 0 0 0 0 0.0284632281037801 0.0184834554525922 0 0 0 0 0 0.0111235110302397 0 0 0 0 0 0 0 0.101294635795747 0 0 0 0 0 0 0 0 0 0 0 0 0 0 0 0 0 0 0 0 0 0 0 0 0 0 0 0 0 0 0 0 0 0 0 0 0 0 0 0 0 0 0 0 0 0 0 0 0 0 0 0 0 0 0 0 0 0 0 0 0 0 0 0 0 0 0 0 0 0 0 0.0629417506409971 0 0 0 0 0 0.0362699202663717 0 0.0369590958748553 0 0 0 0 0 0 0 0 0 0 0 0 0 0 0 0 0 0 0 0 0 0 0 0 0 0 0 0 0 0 0 0 0 0 0 0 0 0 0 0.0532445218798951 0 0 0 0 0 0 0 0 0 0 0 0 0 0 0 0 0 0 0 0 0 0 0 0 0 0 0 0 0 0 0 0 0 0 0 0 0 0 0 0 0 0 0 0 0 0 0 0 0 0 0 0 0 0 0 0 0 0 0 0 0 0 0 0 0 0 0 0 0 0 0 0 0 0 0 0 0 0 0 0 0 0 0 0 0 0 0 0 0 0 0 0 0 0 0 0 0 0 0 0 0 0 0 0 0 0 0 0 0 0 0 0 0 0 0 0 0 0 0 0 0 0 0 0 0 0 0 0 0 0 0 0 0 0 0 0 0 0 0 0 0 0 0 0 0 0 0 0 0
0 0 0 0 0 0 0 0 0 0 0 0 0 0 0 0 0 0 0 0 0 0.219065047637263 0 0 0 0 0 0 0 0 0 0 0 0 0 0 0 0 0 0.0770941039193096 0 0 0.145756040222445 0 0 0 0 0 0 0.0335348775664533 0 0 0 0 0 0 0 0 0 0 0 0 0 0.214485204337036 0 0 0 0 0 0 0 0 0.249705279130717 0 0 0 0 0 0 0.0603594471867759 0 0 0 0 0 0 0 0 0 0 0 0 0 0 0 0 0 0 0 0 0 0 0 0 0 0 0 0 0 0 0 0 0 0 0 0 0 0 0 0 0 0 0 0 0 0 0 0 0 0 0 0 0 0 0 0 0 0 0 0 0 0 0 0 0 0 0 0 0 0 0 0 0 0 0 0 0 0 0 0 0 0 0 0 0 0 0 0 0 0 0 0 0 0 0 0 0 0 0 0 0 0 0 0 0 0 0 0 0 0 0 0 0 0 0 0 0 0 0 0 0 0 0 0 0 0 0 0 0 0 0 0 0 0 0 0 0 0 0 0 0 0 0 0 0 0 0 0 0 0 0 0 0 0 0 0 0 0 0 0 0 0 0 0 0 0 0 0 0 0 0 0 0 0 0 0 0 0 0 0 0 0 0 0 0 0 0 0 0 0 0 0 0 0 0 0 0 0 0 0 0 0 0 0 0 0 0 0 0 0 0 0 0 0 0 0 0 0 0 0 0 0 0 0 0 0 0 0 0 0 0 0 0 0 0 0 0 0
0 0 0 0 0 0 0 0 0 0 0 0 0.145352795871208 0 0 0 0 0 0 0 0 0 0.175516218243517 0 0 0.181216972424269 0 0 0 0 0 0.0465786965769273 0.0252408922492333 0.0252341322188708 0.120901983651117 0 0 0 0 0 0.0094052896181637 0 0 0 0 0 0 0 0.11655817432754 0 0 0 0 0 0 0 0 0 0 0 0 0 0 0 0 0 0 0 0 0 0 0 0 0 0 0 0 0 0 0 0 0 0 0 0 0 0 0 0 0 0 0 0 0 0 0 0 0 0 0 0.014436465052072 0.00789758268749814 0 0 0 0 0 0 0 0 0 0 0 0 0 0 0 0 0 0 0 0 0 0 0 0 0.0459653850356707 0 0.0434481904741249 0 0 0 0 0 0 0 0 0 0 0 0 0 0 0 0 0 0 0 0 0 0 0.0120965204002736 0.00314327627844703 0 0 0 0 0 0 0 0 0 0 0 0 0 0 0 0 0.0195133202503692 0 0 0 0 0 0 0 0 0 0 0 0 0 0 0 0 0 0.007494104640699 0 0 0 0 0 0 0 0 0 0 0 0 0 0 0 0 0 0 0 0 0 0 0 0 0 0 0 0 0 0 0 0 0 0 0 0 0 0 0 0 0 0 0 0 0 0 0 0 0 0 0 0 0 0 0 0 0 0 0 0 0 0 0 0 0 0 0 0 0 0 0 0 0 0 0 0 0 0 0 0 0 0 0 0 0 0 0 0 0 0 0 0 0 0 0 0 0 0 0 0 0 0 0 0 0 0 0 0 0 0 0 0 0 0 0 0 0 0 0 0 0 0 0 0 0 0 0 0 0 0
0 0 0 0 0 0 0 0 0 0 0 0 0.110090609205538 0 0 0 0 0 0 0 0 0 0.112248617844997 0 0.294622763559623 0 0 0 0 0 0 0.0151319347354899 0.0181483570058201 0.0303076757277654 0.104596897048079 0 0 0 0 0 0 0 0 0 0 0 0 0 0.0249783825750239 0 0 0 0 0 0 0 0 0 0 0 0 0 0 0 0 0 0 0 0 0 0 0 0 0 0.0973002257677556 0 0 0 0 0 0 0 0 0 0 0 0 0 0 0 0 0 0 0 0 0 0 0 0 0 0.00671007474112486 0 0 0 0 0 0 0 0 0 0 0 0 0 0 0 0 0 0 0 0 0 0 0 0 0 0.0593164721084963 0 0.0752890613876201 0 0 0 0 0 0 0 0 0 0 0 0 0 0 0 0 0 0 0 0 0 0 0 0 0 0 0 0 0 0 0 0 0 0 0 0 0 0 0 0 0 0 0.0512589282926666 0 0 0 0 0 0 0 0 0 0 0 0 0 0 0 0 0 0 0 0 0 0 0 0 0 0 0 0 0 0 0 0 0 0 0 0 0 0 0 0 0 0 0 0 0 0 0 0 0 0 0 0 0 0 0 0 0 0 0 0 0 0 0 0 0 0 0 0 0 0 0 0 0 0 0 0 0 0 0 0 0 0 0 0 0 0 0 0 0 0 0 0 0 0 0 0 0 0 0 0 0 0 0 0 0 0 0 0 0 0 0 0 0 0 0 0 0 0 0 0 0 0 0 0 0 0 0 0 0 0 0 0 0 0 0 0 0 0 0 0 0 0 0 0 0 0
0 0 0 0 0 0 0 0 0 0 0 0 0 0 0 0 0.0152323403314885 0 0 0 0 0 0 0 0 0 0 0 0 0 0 0 0 0 0 0 0 0 0 0 0 0 0 0 0 0 0 0 0 0 0 0 0 0 0 0.00877157936815809 0 0 0 0 0 0 0 0 0 0 0 0 0 0 0 0 0 0 0 0 0 0 0 0 0 0 0 0 0 0 0 0 0 0 0.0079482463926331 0.0141403919480722 0.00997958821173761 0 0 0 0 0 0 0 0 0 0 0 0 0 0.0246468622135081 0 0.0377240106436678 0 0 0 0 0 0 0.0356480205502839 0 0.248393693516195 0 0.270610769727668 0.303567103222071 0 0 0 0.0233373938745167 0 0 0 0 0 0 0 0 0 0 0 0 0 0 0 0 0 0 0 0 0 0 0 0 0 0 0 0 0 0 0 0 0 0 0 0 0 0 0 0 0 0 0 0 0 0 0 0 0 0 0 0 0 0 0 0 0 0 0 0 0 0 0 0 0 0 0 0 0 0 0 0 0 0 0 0 0 0 0 0 0 0 0 0 0 0 0 0 0 0 0 0 0 0 0 0 0 0 0 0 0 0 0 0 0 0 0 0 0 0 0 0 0 0 0 0 0 0 0 0 0 0 0 0 0 0 0 0 0 0 0 0 0 0 0 0 0 0 0 0 0 0 0 0 0 0 0 0 0 0 0 0 0 0 0 0 0 0 0 0 0 0 0 0 0 0 0 0 0 0 0 0 0 0 0 0 0 0 0 0 0 0 0 0 0 0 0 0 0 0 0 0 0
0 0 0 0 0 0 0 0 0 0 0 0 0 0 0 0.0161115259727824 0 0 0 0 0 0 0 0 0 0 0 0 0 0 0 0 0 0 0 0 0 0 0 0 0 0 0 0 0 0 0 0 0 0 0 0 0 0.195897639027857 0 0 0 0 0 0.0330528375215033 0 0 0 0 0 0.040501789043229 0.0421470627025975 0 0 0 0 0 0 0 0 0 0 0 0 0 0 0 0 0 0 0 0 0 0 0 0 0 0 0 0 0 0 0 0 0 0 0 0 0 0 0 0 0 0 0 0 0 0 0 0 0 0 0 0 0 0 0 0 0.311524034263322 0 0 0 0.023904125358847 0 0.16481421085908 0 0 0 0 0 0 0 0 0 0 0 0 0 0 0 0 0 0 0 0 0 0 0 0 0 0 0 0 0 0 0 0 0 0 0 0 0 0 0.0882204276307238 0 0 0 0 0 0 0 0 0 0 0 0 0 0 0 0 0 0 0 0 0 0 0 0 0 0 0 0 0 0 0 0 0 0 0 0 0 0 0 0 0.0163612227956666 0 0 0 0 0 0 0 0 0 0 0 0 0 0 0 0 0 0 0 0 0 0 0 0 0 0 0 0 0 0 0 0 0 0 0 0 0 0 0 0 0 0 0 0 0 0 0 0 0 0 0 0 0 0 0.0345635449594168 0 0 0 0 0 0 0 0 0 0 0 0 0 0 0.0184446637954818 0 0.0144569160694932 0 0 0 0 0 0 0 0 0 0 0 0 0 0 0 0 0 0 0 0 0 0 0 0 0 0 0 0 0 0 0 0 0 0 0 0
0 0 0 0 0.156082910851314 0 0 0 0 0 0 0.0601788026523796 0 0.0642205675510822 0.0537058962323072 0.0778347292695572 0 0 0 0 0 0 0 0 0 0 0 0 0 0 0 0 0 0 0 0 0 0 0 0 0 0 0 0 0 0 0.363713072570891 0 0 0 0 0 0 0 0 0 0 0 0 0 0 0 0 0 0 0 0 0 0 0 0 0 0 0.0436874217011606 0 0 0 0 0 0 0 0 0 0 0 0 0 0 0 0 0 0 0 0 0 0 0 0.0601276952497071 0 0 0 0 0 0 0 0 0 0 0 0 0 0 0 0 0 0 0 0 0 0 0 0 0 0 0 0 0 0 0 0 0 0.0438362048186228 0 0.0396007896022212 0 0.0198914012118839 0.0171205082888726 0 0 0 0 0 0 0 0 0 0 0 0 0 0 0 0 0 0 0 0 0 0 0 0 0 0 0 0 0 0 0 0 0 0 0 0 0 0 0 0 0 0 0 0 0 0 0 0 0 0 0 0 0 0 0 0 0 0 0 0 0 0 0 0 0 0 0 0 0 0 0 0 0 0 0 0 0 0 0 0 0 0 0 0 0 0 0 0 0 0 0 0 0 0 0 0 0 0 0 0 0 0 0 0 0 0 0 0 0 0 0 0 0 0 0 0 0 0 0 0 0 0 0 0 0 0 0 0 0 0 0 0 0 0 0 0 0 0 0 0 0 0 0 0 0 0 0 0 0 0 0 0 0 0 0 0 0 0 0 0 0 0 0 0 0 0 0 0 0 0 0 0 0 0 0 0 0 0 0 0 0
0.0310127052820845 0 0.00644036877025382 0 0.026640679221596 0.0788900311342089 0 0.0146762882941654 0 0.0300343434326296 0.124715668438338 0.0722744765440701 0 0 0 0.0662695156297341 0 0 0 0 0 0.00523974491021657 0 0 0 0 0 0 0 0 0.310492710563514 0 0 0 0 0 0 0 0.0156581000793163 0.00492272450626834 0 0 0 0 0.00347195430727597 0 0 0 0 0 0 0 0 0 0 0 0 0 0 0 0 0 0 0 0 0 0 0 0 0 0 0 0.00772580170416522 0 0 0 0 0 0 0.00320515307096347 0 0 0 0 0 0 0.00666293958497775 0 0.00749082125920991 0 0 0 0 0 0 0.0463083341816692 0.0189685411621221 0 0 0 0 0 0 0 0.00485687567373157 0 0 0 0 0.00831517581917806 0 0 0 0 0 0 0 0 0 0 0 0 0 0.0101210040794671 0 0.025779321622401 0 0.0488245470957312 0 0 0 0 0 0.0210021736327116 0 0 0 0 0 0 0 0 0 0 0 0 0 0 0 0 0 0 0 0 0 0 0 0 0 0 0 0 0 0 0 0 0 0 0 0 0 0 0 0 0 0 0 0 0 0 0 0 0 0 0 0 0 0 0 0 0 0 0 0 0 0 0 0 0 0 0 0 0 0 0 0 0 0 0 0 0 0 0 0 0 0 0 0 0 0 0 0 0 0 0 0 0 0 0 0 0 0 0 0 0 0 0 0 0 0 0 0 0 0 0 0 0 0 0 0 0 0 0 0 0 0 0 0 0 0 0 0 0 0 0 0 0 0 0 0 0 0 0 0 0 0 0 0 0 0 0 0 0 0 0 0 0 0 0 0 0 0 0 0 0 0 0 0 0 0 0 0 0 0 0 0 0 0 0 0 0 0 0 0 0 0 0 0
0.00808588523181687 0 0 0 0.0383547156901974 0.024439786801646 0 0.0102277746005119 0 0.0144468671981779 0.109933329851308 0.0390592147815664 0 0.0478369241699013 0.0490934426926938 0.126674840924642 0 0 0 0 0 0.00671327377072361 0 0 0 0 0 0 0 0.190454904705395 0 0 0 0 0 0 0 0 0 0 0 0 0 0 0 0 0 0 0 0 0 0 0 0 0 0 0 0 0 0 0 0 0 0 0 0 0 0 0 0 0 0 0 0 0 0 0 0 0 0 0 0 0 0 0 0.0193819034440176 0.00984174100811882 0 0.00769920640396115 0.00851192351554036 0 0 0 0 0 0.0644238081934571 0.0576028265500828 0 0 0 0 0 0 0 0 0 0 0 0 0 0 0 0 0 0 0 0 0 0 0 0 0 0 0 0 0 0 0.0825417562836982 0 0 0 0 0 0.0073614138535221 0.0416291018396472 0 0.017792251151269 0.00480962370021001 0.0108739619891777 0.00220952164871767 0 0 0 0 0 0 0 0 0 0 0 0 0 0 0 0 0 0 0 0 0 0 0 0 0 0 0 0 0 0 0 0 0 0 0 0 0 0 0 0 0 0 0 0 0 0 0 0 0 0 0 0 0 0 0 0 0 0 0 0 0 0 0 0 0 0 0 0 0 0 0 0 0 0 0 0 0 0 0 0 0 0 0 0 0 0 0 0 0 0 0 0 0 0 0 0 0 0 0 0 0 0 0 0 0 0 0 0 0 0 0 0 0 0 0 0 0 0 0 0 0 0 0 0 0 0 0 0 0 0 0 0 0 0 0 0 0 0 0 0 0 0 0 0 0 0 0 0 0 0 0 0 0 0 0 0 0 0 0 0 0 0 0 0 0 0 0 0 0 0 0 0 0 0 0 0 0 0
0 0 0 0 0 0 0 0 0 0 0 0 0.024199126625781 0 0 0 0 0 0 0 0 0 0 0 0.0912205098114743 0.0182277135387185 0 0 0 0 0 0 0.0282365786172303 0 0.133823520395408 0 0 0 0 0 0 0 0 0 0 0 0 0 0.114131081510028 0 0 0 0 0 0 0 0.0268826575550077 0 0 0 0 0 0 0 0 0 0 0 0 0 0 0 0 0 0 0 0 0 0 0 0 0 0 0 0 0 0 0 0 0 0 0.0230899606695104 0 0 0.0130482760791303 0 0 0 0 0 0.0151772573250329 0.00584655420805277 0 0.00988322476024713 0 0 0 0 0 0 0 0 0 0 0.033419513335286 0 0 0 0.00949122262405903 0 0 0 0 0 0 0 0 0 0 0 0 0 0 0 0 0 0 0 0 0 0 0 0 0 0 0 0 0 0 0 0 0.00953716612596254 0.0038714367133375 0 0 0 0 0 0 0 0 0 0 0 0 0 0 0.0180042690720572 0 0 0 0 0 0 0 0 0 0 0 0 0 0 0 0 0 0 0 0.156173469697066 0 0.0104843718708277 0 0 0 0 0 0.0046974008878116 0 0 0 0 0 0 0 0 0 0 0 0.0470178438714782 0 0 0 0 0 0 0 0 0 0 0 0 0 0 0 0 0 0 0 0 0 0 0 0 0 0 0.00491102640298063 0 0 0 0 0 0 0 0 0 0 0.00922342334690696 0 0.0113363941425853 0.00440155122920944 0 0 0 0 0 0 0 0 0.0986965095270565 0 0 0.0393209477504928 0 0 0.0122646115789158 0 0 0 0 0 0 0 0 0 0 0 0 0 0 0 0 0 0 0 0 0 0 0 0 0 0.00959230396093876 0 0 0 0 0 0 0 0 0 0 0 0 0.0137900767674066 0 0 0 0 0 0 0 0 0 0 0 0 0 0 0
0 0 0 0 0 0 0 0 0 0 0 0 0 0 0 0 0 0 0 0 0 0 0 0 0.0253150335107055 0.0111955050243821 0 0 0 0 0 0.0144604135303118 0 0.156510035913878 0.197252517086456 0 0 0 0 0 0 0 0 0 0 0 0 0 0.0161301146963505 0 0 0 0 0 0.0245112121101825 0 0 0 0.0205116517512267 0 0 0 0 0 0 0 0 0 0 0 0 0 0 0 0 0 0 0 0 0 0 0 0 0 0 0 0 0 0 0 0 0 0 0 0 0 0 0 0 0 0.424919965528994 0 0 0 0 0 0 0 0 0 0 0 0 0 0 0 0 0 0 0 0 0 0 0 0 0 0 0 0 0 0 0 0 0 0 0 0 0 0 0 0 0 0 0 0 0 0 0 0 0 0.0152592580500593 0.0118085232144101 0 0.0415088839147935 0 0 0 0 0 0 0 0 0 0 0 0 0 0.0158484155269887 0 0 0 0 0 0 0 0 0 0 0 0 0 0 0 0 0 0 0 0.0136528446023016 0 0 0 0 0 0 0 0 0 0 0 0 0 0 0 0 0 0 0 0 0 0 0 0 0 0 0 0 0 0 0 0 0 0 0 0 0 0 0 0 0 0 0 0 0 0 0 0 0 0 0 0 0 0 0 0 0 0 0 0 0 0 0 0 0 0 0 0 0 0 0 0 0 0.00684613455608866 0 0.00426949098286996 0 0 0 0 0 0 0 0 0 0 0 0 0 0 0 0 0 0 0 0 0 0 0 0 0 0 0 0 0 0 0 0 0 0 0 0 0 0 0 0 0 0 0 0 0 0 0 0 0 0 0 0 0 0
0 0 0 0 0 0 0 0 0 0 0 0 0.0397333446876157 0 0 0 0 0 0 0 0 0 0.0221163679862691 0 0.0312510436202167 0.0230866731388783 0 0 0 0 0 0 0.193261140498019 0 0.0559830087003361 0 0.00801150482404127 0 0 0 0.004509563529893 0 0 0 0 0 0 0 0 0 0 0 0 0 0.112874123280832 0.0261281006512324 0.0888768130205913 0 0.00990810385442105 0 0 0 0 0 0 0 0 0 0 0 0 0.0722920567028406 0 0.00690594055853877 0 0 0 0 0 0 0 0 0 0 0 0 0 0.00657797865955795 0 0 0 0 0 0 0 0 0 0 0 0 0.100163998734738 0 0 0 0 0 0 0 0 0 0 0 0 0 0.0442436622852362 0 0 0 0.0112593868296813 0 0 0 0 0 0 0 0.00597599756342826 0 0 0 0 0 0 0 0 0 0 0 0 0.028599031463277 0 0 0 0 0 0 0 0 0 0 0 0 0 0.0473363563936431 0 0 0 0 0 0 0 0 0 0 0 0 0 0 0 0 0 0 0 0 0 0 0 0 0 0 0 0 0 0 0 0 0 0 0 0.0331090780900359 0 0 0 0 0 0 0 0 0 0 0 0 0 0 0 0 0 0 0 0 0 0 0 0 0 0 0 0 0 0 0 0 0 0 0 0 0 0 0 0 0 0 0 0 0 0 0 0 0 0 0 0 0 0 0 0 0 0 0 0 0 0 0 0 0 0 0 0.0164997740214159 0 0 0 0 0 0 0 0 0 0 0 0 0 0 0 0 0 0 0 0 0 0 0 0 0 0.00439438817195838 0 0 0 0 0 0 0 0 0 0 0 0 0 0 0 0.0069025627333031 0 0 0 0 0 0 0 0 0 0 0 0 0 0 0 0 0 0
0 0 0 0 0 0 0 0 0 0 0 0 0.0517752404306243 0 0 0 0 0 0 0 0 0 0.00536349156772026 0 0.0559170639954812 0.0297551611176123 0 0 0 0 0 0.0316037210848311 0.0909619336129045 0.0209069662408567 0 0 0 0 0 0 0.0116991642447308 0.00306823848953502 0 0 0 0 0 0 0.0334432907593393 0 0 0 0 0 0 0 0.0594416842901635 0 0 0 0 0 0 0 0 0 0 0 0 0 0 0 0 0 0 0 0 0 0 0 0 0 0 0 0 0 0 0 0.0060708280241905 0 0.00477499148383193 0.003547314901591 0.00529399346147942 0 0.010546653194066 0 0 0 0 0 0.192698709043889 0.0412625147709087 0.00669315746840836 0.0334761672986055 0 0 0 0 0 0 0 0 0 0 0.02059277147813 0 0 0 0 0.0152343537221439 0 0 0 0 0 0 0.00393262718137 0 0 0 0 0 0 0.00614581286371796 0 0 0 0 0 0 0.00628829059614011 0.00897887749438175 0 0.00595353883011727 0 0 0.00459180766731664 0 0 0.0190324748896198 0 0.0616666299583715 0.0228403875968392 0.00753055886780925 0 0 0 0 0 0 0 0 0 0 0 0 0 0 0 0 0 0 0 0 0 0 0 0 0 0 0 0 0 0 0 0 0 0.0120189503418969 0.0106381042713882 0.0321796891190517 0 0 0 0 0 0 0 0 0 0 0.00166516738692423 0 0 0 0 0 0 0 0 0 0 0 0 0 0 0 0 0 0 0 0 0 0 0 0 0 0 0 0 0 0 0 0 0 0 0 0 0 0 0 0 0 0 0 0 0 0 0 0 0 0 0 0 0 0 0 0 0.0395135471344331 0 0 0.00704730401696005 0 0 0 0 0 0 0 0 0 0 0 0 0 0 0 0 0 0 0 0 0 0 0 0 0 0 0 0 0 0 0 0 0 0 0 0 0 0 0 0 0 0 0 0 0 0 0 0 0 0 0 0 0 0 0 0 0.0158488211026185
0 0 0 0 0 0 0 0 0 0 0 0 0 0 0 0 0 0 0 0 0 0 0 0 0 0 0 0 0 0 0 0 0 0 0 0 0 0 0 0 0 0 0 0 0 0 0 0 0 0 0 0 0.368026711788765 0 0 0 0 0 0 0 0 0 0 0 0 0 0 0 0 0 0 0 0 0 0 0 0 0 0 0 0 0 0.297531299542574 0.0664339368910127 0.18397318784879 0 0 0 0 0 0 0 0 0 0 0 0 0 0 0 0 0 0 0 0 0 0 0 0 0 0 0 0 0 0 0 0 0 0 0 0 0 0 0 0 0 0 0 0 0 0 0 0 0 0 0 0 0 0 0 0 0 0 0 0 0 0 0 0 0 0 0 0 0 0 0 0 0 0 0 0 0 0 0 0 0 0 0 0 0 0 0 0 0 0 0 0 0 0 0 0 0 0 0 0 0 0 0 0 0 0 0 0 0 0 0 0 0.0610067815185895 0 0 0 0 0 0 0 0 0 0 0 0 0 0 0 0 0 0 0 0 0 0 0 0 0 0 0 0 0 0 0 0 0 0 0 0 0 0 0 0 0 0 0 0 0.0230280824102687 0 0 0 0 0 0 0 0 0 0 0 0 0 0 0 0 0 0 0 0 0 0 0 0 0 0 0 0 0 0 0 0 0 0 0 0 0 0 0 0 0 0 0 0 0 0 0 0 0 0 0 0 0 0 0 0 0 0 0 0 0 0 0 0 0 0 0 0 0 0 0 0 0 0 0
0 0 0 0.00752472878729071 0 0 0 0.0160136961088882 0 0 0 0 0 0 0 0.00204157887200322 0 0 0 0 0 0 0 0 0 0 0 0 0 0 0 0 0 0.00207974684251335 0 0 0 0.110789731405893 0 0 0 0 0.00269580562684661 0 0 0.00845272859279485 0 0 0 0 0.0123529209203198 0 0 0 0.00288004942556513 0 0 0 0.013705456618684 0 0 0 0 0 0 0 0 0 0 0 0 0 0.00150296121360215 0.20153407501478 0 0 0.00220576425900475 0.00755327550772344 0 0 0 0 0.000940961994793801 0.00194129762590979 0 0.0660950724587741 0.0516442644602004 0.0138392261892314 0.0164518007416815 0 0 0 0 0.0306228657049638 0 0.0187550528455169 0 0 0 0 0.016451254605589 0.00159270916423113 0 0 0 0 0 0 0 0 0 0 0 0 0 0 0 0 0 0 0 0 0 0 0 0 0 0 0 0.0010750303935608 0.162170053494965 0.00356552079921402 0.00970043365747787 0.128604830511152 0 0 0 0 0 0 0.0181406782911886 0 0 0 0 0 0 0.00688951254082236 0 0 0 0 0 0 0.0086300577476366 0 0 0 0 0 0 0 0 0 0 0 0 0 0 0 0 0 0 0 0 0 0 0 0 0 0 0 0 0 0 0 0 0 0 0 0 0 0 0 0 0 0 0 0 0 0 0 0 0 0 0 0 0 0 0 0 0 0 0 0 0 0 0 0 0 0 0 0 0 0 0 0 0 0 0 0 0 0 0 0 0 0 0 0 0 0 0 0 0 0 0 0 0 0 0 0 0 0 0 0 0 0 0.0200480484242901 0 0 0 0 0 0 0 0 0 0 0 0 0 0 0 0 0 0 0 0 0 0 0 0 0 0 0 0 0 0 0 0 0 0 0 0 0 0 0 0 0 0.00961123367302529 0 0 0 0.00522853148362807 0 0.00300873051529626 0 0 0 0 0 0 0 0 0 0 0 0.0136603134809413
0.00356077207685007 0 0 0.0387195079881743 0 0.00391157390352272 0.00550355444797271 0.00588661207374703 0.0153841763132381 0.00375733137404208 0 0 0 0 0 0 0 0 0 0 0 0 0 0 0 0 0 0 0 0 0 0 0 0 0 0 0.086311526552628 0 0 0 0 0 0 0 0 0 0 0 0 0 0 0 0 0 0 0 0 0 0 0 0 0 0 0 0 0 0 0 0 0 0 0 0 0.00634993809139439 0 0 0 0 0 0 0 0.00129225240798341 0 0.00135553482154008 0 0.162710175423308 0.0841934801403537 0.0304607608501821 0.015390616575431 0.0227600568023136 0 0.00293424971060621 0 0.133308837163562 0.00243287931187518 0.0281229416951706 0 0 0 0 0.00115804799816971 0.000825341622758255 0 0 0.00255706960604727 0 0 0 0 0.00202008638088687 0 0 0 0 0 0 0 0 0 0 0 0 0 0 0 0 0 0 0 0 0.22933208819996 0 0.00277654648804216 0.0841831528611488 0 0 0 0 0 0.00809771989937837 0.00181953139284446 0 0 0 0 0 0 0.00193471433968689 0 0 0 0 0 0.00542425996016149 0.00273882723744285 0 0 0 0 0 0 0 0 0 0 0 0 0 0 0 0 0 0 0 0 0 0 0 0 0 0 0 0 0 0 0 0 0 0 0 0 0 0 0 0 0 0 0 0 0 0 0 0 0 0 0 0 0 0 0 0 0 0 0 0 0 0 0 0 0 0 0 0 0 0 0 0 0 0 0 0 0 0 0 0 0 0 0 0 0 0 0 0 0 0 0 0 0 0 0 0 0 0 0 0 0 0 0.00278583628957848 0 0 0 0 0 0 0 0 0 0 0 0 0 0 0 0 0 0 0 0 0 0 0 0 0 0 0 0 0 0 0 0 0 0 0 0 0 0 0 0 0 0 0 0 0 0 0 0 0 0 0 0 0 0 0 0 0 0 0 0
0.00860917520786023 0 0 0 0 0.0154406270820532 0 0 0 0.0104623991135761 0 0 0 0 0 0.0350546841134098 0 0 0 0 0 0 0 0 0 0 0 0 0 0.0603160832404771 0 0 0 0 0 0 0 0 0 0.183739499448572 0 0 0.127475409818558 0 0 0 0 0.0551594817040975 0 0.270397183651314 0 0 0 0 0 0 0 0 0 0 0 0 0 0 0 0 0 0 0 0 0 0 0 0 0 0 0 0 0 0 0 0 0 0 0 0 0 0 0 0 0 0 0 0 0.0141277884989304 0 0 0 0 0 0 0 0 0 0 0 0 0 0 0.00946140150052933 0 0 0.010285816172746 0 0 0 0 0 0 0 0 0 0 0 0 0 0 0 0 0 0 0 0 0 0.199470450447876 0 0 0 0 0 0 0 0 0 0 0 0 0 0 0 0 0 0 0 0 0 0 0 0 0 0 0 0 0 0 0 0 0 0 0 0 0 0 0 0 0 0 0 0 0 0 0 0 0 0 0 0 0 0 0 0 0 0 0 0 0 0 0 0 0 0 0 0 0 0 0 0 0 0 0 0 0 0 0 0 0 0 0 0 0 0 0 0 0 0 0 0 0 0 0 0 0 0 0 0 0 0 0 0 0 0 0 0 0 0 0 0 0 0 0 0 0 0 0 0 0 0 0 0 0 0 0 0 0 0 0 0 0 0 0 0 0 0 0 0 0 0 0 0 0 0 0 0 0 0 0 0 0 0 0 0 0 0 0 0 0 0 0 0 0 0 0 0 0 0 0 0 0 0 0 0 0 0 0 0 0 0 0
0.00543747050166436 0 0 0 0 0.0126414059613213 0 0 0 0.0123203081856495 0 0 0 0 0 0.0368958397085007 0 0 0 0 0 0.551467978640046 0 0.0610254843207101 0 0 0 0 0 0.0107044917984838 0 0 0 0 0 0 0 0 0.103721546513722 0 0 0 0.0316187162091731 0 0 0 0 0 0 0.0311256786004877 0 0 0 0 0 0 0 0 0 0 0 0 0 0 0 0 0 0 0 0 0.09289110201815 0 0 0 0 0 0 0 0 0 0 0 0 0 0 0 0 0 0 0 0 0 0 0 0 0 0 0 0 0 0 0 0 0 0 0 0 0 0 0 0 0 0 0 0 0 0 0 0 0 0 0 0 0 0 0 0 0 0 0 0 0 0 0 0 0.0199558914009985 0 0 0.0301940861410931 0 0 0 0 0 0 0 0 0 0 0 0 0 0 0 0 0 0 0 0 0 0 0 0 0 0 0 0 0 0 0 0 0 0 0 0 0 0 0 0 0 0 0 0 0 0 0 0 0 0 0 0 0 0 0 0 0 0 0 0 0 0 0 0 0 0 0 0 0 0 0 0 0 0 0 0 0 0 0 0 0 0 0 0 0 0 0 0 0 0 0 0 0 0 0 0 0 0 0 0 0 0 0 0 0 0 0 0 0 0 0 0 0 0 0 0 0 0 0 0 0 0 0 0 0 0 0 0 0 0 0 0 0 0 0 0 0 0 0 0 0 0 0 0 0 0 0 0 0 0 0 0 0 0 0 0 0 0 0 0 0 0 0 0 0 0 0 0 0 0 0 0 0 0 0 0 0 0 0
0 0 0 0 0 0 0 0 0 0 0 0 0 0 0 0 0 0 0 0 0 0 0.0239797326786817 0 0.0323162617834689 0 0 0 0 0 0 0 0 0.012511440156161 0.0869146225770205 0 0 0 0 0 0 0.095335549417933 0 0 0.0290659274137945 0 0 0 0 0 0 0 0 0 0 0 0 0 0 0 0 0 0 0 0 0 0 0 0 0 0 0 0 0 0.0835671008968506 0 0 0 0 0 0 0 0 0 0 0 0 0 0 0.0114885769392598 0 0 0.00979876176446119 0 0 0 0 0 0 0 0.195421745748791 0.02377334866665 0 0.0625422929884763 0 0 0 0 0 0 0 0 0 0 0 0 0 0 0 0 0 0 0 0 0 0 0.048435900173327 0 0 0 0 0 0 0 0 0 0 0 0 0 0 0.0215260408898476 0 0 0 0 0 0 0 0.0871816179630376 0 0.153122732156286 0.023018347785953 0 0 0 0 0 0 0 0 0 0 0 0 0 0 0 0 0 0 0 0 0 0 0 0 0 0 0 0 0 0 0 0 0 0 0 0 0 0 0 0 0 0 0 0 0 0 0 0 0 0 0 0 0 0 0 0 0 0 0 0 0 0 0 0 0 0 0 0 0 0 0 0 0 0 0 0 0 0 0 0 0 0 0 0 0 0 0 0 0 0 0 0 0 0 0 0 0 0 0 0 0 0 0 0 0 0 0 0 0 0 0 0 0 0 0 0 0 0 0 0 0 0 0 0 0 0 0 0 0 0 0 0 0 0 0 0 0 0 0 0 0 0 0 0 0 0 0 0 0 0 0 0 0 0 0 0 0 0 0 0 0 0 0 0 0
0 0 0 0 0 0 0 0 0 0 0 0 0 0 0 0 0 0 0 0 0 0 0 0 0 0 0 0 0 0 0 0 0 0 0.137447756636631 0 0 0 0 0 0.574864387834221 0 0 0 0 0 0 0 0 0 0 0 0 0 0 0 0 0 0 0 0 0 0 0 0 0 0 0 0 0 0 0 0 0 0 0 0 0 0 0 0 0 0 0 0 0 0 0 0 0 0 0 0 0 0 0 0 0 0 0 0 0 0 0 0 0 0 0 0 0 0 0 0 0 0 0 0 0 0 0 0 0 0 0 0 0 0.287687855529148 0 0 0 0 0 0 0 0 0 0 0 0 0 0 0 0 0 0 0 0 0 0 0 0 0 0 0 0 0 0 0 0 0 0 0 0 0 0 0 0 0 0 0 0 0 0 0 0 0 0 0 0 0 0 0 0 0 0 0 0 0 0 0 0 0 0 0 0 0 0 0 0 0 0 0 0 0 0 0 0 0 0 0 0 0 0 0 0 0 0 0 0 0 0 0 0 0 0 0 0 0 0 0 0 0 0 0 0 0 0 0 0 0 0 0 0 0 0 0 0 0 0 0 0 0 0 0 0 0 0 0 0 0 0 0 0 0 0 0 0 0 0 0 0 0 0 0 0 0 0 0 0 0 0 0 0 0 0 0 0 0 0 0 0 0 0 0 0 0 0 0 0 0 0 0 0 0 0 0 0 0 0 0 0 0 0 0 0 0 0 0
0 0 0 0 0 0 0 0 0 0 0 0 0 0 0 0.00805371580861948 0 0 0 0 0 0.0207820109674495 0 0.0599176709069643 0 0 0 0 0 0 0 0 0 0 0 0 0.00741614427759082 0 0.0373706940514716 0.0164203543446515 0 0 0 0 0.0146376974733205 0 0 0 0 0.582810494670233 0 0.019735838240472 0 0 0 0 0 0 0 0 0 0 0 0.0380257093809136 0 0 0 0 0 0 0 0 0.0147228883845878 0.00882846750428813 0 0 0 0 0 0.0683399328691949 0 0 0 0 0 0 0 0 0 0 0 0 0 0 0 0 0 0 0 0 0 0 0 0 0 0 0 0 0 0 0 0 0 0 0 0 0 0 0 0 0 0 0 0 0 0 0 0 0 0 0 0 0 0 0.0212306478308316 0 0 0 0 0 0 0 0 0 0 0 0 0 0 0 0 0 0 0 0 0 0 0 0 0 0 0 0 0 0 0 0 0 0 0 0 0 0 0 0 0 0 0 0 0 0 0 0 0 0 0 0 0 0 0 0 0 0 0 0 0 0 0 0 0 0 0 0 0 0 0.00459171127550251 0 0 0 0 0 0 0 0 0 0 0 0 0 0.00803878726084834 0 0 0 0 0 0 0 0.0227938442675669 0 0 0 0 0 0 0 0 0 0 0 0 0 0 0 0 0 0 0 0 0 0 0 0 0 0 0 0 0 0 0 0 0 0 0 0 0 0 0 0 0 0 0 0 0 0 0 0 0 0 0 0 0 0 0 0 0 0 0 0 0 0 0 0.0462833904854934 0 0 0 0 0 0 0 0 0 0 0 0 0 0 0 0 0 0 0 0 0 0 0 0 0 0
0 0 0 0 0 0 0 0 0 0 0 0 0 0.0538526369886295 0 0 0 0 0 0.0259290474389698 0 0 0 0 0 0 0 0 0 0 0 0 0 0 0 0 0 0 0 0 0 0 0 0 0 0 0 0 0 0 0 0 0 0 0 0 0 0 0 0 0 0 0 0 0 0.920218315572401 0 0 0 0 0 0 0 0 0 0 0 0 0 0 0 0 0 0 0 0 0 0 0 0 0 0 0 0 0 0 0 0 0 0 0 0 0 0 0 0 0 0 0 0 0 0 0 0 0 0 0 0 0 0 0 0 0 0 0 0 0 0 0 0 0 0 0 0 0 0 0 0 0 0 0 0 0 0 0 0 0 0 0 0 0 0 0 0 0 0 0 0 0 0 0 0 0 0 0 0 0 0 0 0 0 0 0 0 0 0 0 0 0 0 0 0 0 0 0 0 0 0 0 0 0 0 0 0 0 0 0 0 0 0 0 0 0 0 0 0 0 0 0 0 0 0 0 0 0 0 0 0 0 0 0 0 0 0 0 0 0 0 0 0 0 0 0 0 0 0 0 0 0 0 0 0 0 0 0 0 0 0 0 0 0 0 0 0 0 0 0 0 0 0 0 0 0 0 0 0 0 0 0 0 0 0 0 0 0 0 0 0 0 0 0 0 0 0 0 0 0 0 0 0 0 0 0 0 0 0 0 0 0 0 0 0 0 0 0 0 0 0 0 0 0 0 0 0 0 0 0 0
0 0 0 0 0 0 0 0 0 0 0.0145160112648894 0 0 0.0833028866183108 0.0150660014951626 0 0 0 0 0.0330827941494981 0.0515150619969682 0 0 0 0 0 0 0 0 0.00956627053444271 0 0 0 0 0 0 0 0 0 0 0.0182543849397837 0 0.0357143384935541 0 0 0.0162857413978455 0 0.0256985302116587 0 0.233328427233213 0 0 0.00953740780431546 0 0 0 0 0 0 0 0 0 0 0 0 0.0552624358306344 0.0211653892935226 0 0 0 0 0 0 0 0.0930272047500405 0 0 0 0 0 0 0 0 0 0 0 0 0 0 0 0 0 0 0 0.0149922401887445 0 0 0 0 0 0 0 0 0 0 0 0.00679839111982281 0 0 0 0 0 0 0 0 0 0 0 0 0 0 0 0 0 0 0 0 0 0.0444694802767218 0 0 0 0 0 0.209501650941392 0 0 0 0 0 0 0 0 0 0 0 0 0 0 0 0 0 0 0 0 0 0 0 0 0 0 0 0 0 0 0 0 0 0 0 0 0 0 0 0 0 0 0 0 0 0 0 0 0 0 0 0 0 0 0 0 0 0 0 0 0 0 0 0 0 0 0 0 0 0 0 0 0 0 0 0 0 0 0 0 0 0 0 0 0 0 0 0 0 0 0 0 0.00891535145947957 0 0 0 0 0 0 0 0 0 0 0 0 0 0 0 0 0 0 0 0 0 0 0 0 0 0 0 0 0 0 0 0 0 0 0 0 0 0 0 0 0 0 0 0 0 0 0 0 0 0 0 0 0 0 0 0 0 0 0 0 0 0 0 0 0 0 0 0 0 0 0 0 0 0 0 0 0 0 0 0 0 0 0 0 0 0 0 0 0 0
0 0 0 0 0 0 0 0 0 0 0 0 0 0 0 0 0 0 0 0 0 0 0 0 0 0 0 0 0 0 0 0 0 0 0 0 0.0476165784347735 0 0 0 0 0 0 0 0.0136681380612098 0 0.0887739356242332 0 0 0 0.0241984379472293 0 0 0 0 0 0 0 0.0237791491522002 0 0.329360512104062 0 0 0 0 0.0491199365897174 0 0.0262237915926872 0 0 0 0 0 0.0562203016921117 0 0 0.0493347944064856 0.0841559509661537 0 0 0 0 0 0 0 0 0 0.00775346329006712 0 0 0 0 0 0 0 0 0 0 0 0 0 0 0 0 0 0 0 0 0 0.0305182983523697 0 0 0 0 0 0 0 0 0 0 0 0 0 0 0 0.0406443291705065 0 0 0 0.0864813323981121 0 0.0316877381532528 0 0 0 0 0 0 0 0 0.0104633120648282 0 0 0 0 0 0 0 0 0 0 0 0 0 0 0 0 0 0 0 0 0 0 0 0 0 0 0 0 0 0 0 0 0 0 0 0 0 0 0 0 0 0 0 0 0 0 0 0 0 0 0 0 0 0 0 0 0 0 0 0 0 0 0 0 0 0 0 0 0 0 0 0 0 0 0 0 0 0 0 0 0 0 0 0 0 0 0 0 0 0 0 0 0 0 0 0 0 0 0 0 0 0 0 0 0 0 0 0 0 0 0 0 0 0 0 0 0 0 0 0 0 0 0 0 0 0 0 0 0 0 0 0 0 0 0 0 0 0 0 0 0 0 0 0 0 0 0 0 0 0 0 0 0 0 0 0 0 0 0 0 0 0 0 0 0 0 0 0 0 0 0 0 0 0 0 0 0
0 0 0 0 0.0108520358760049 0 0 0.0163114499632352 0 0 0 0.0154812028509784 0 0.0287261971858588 0.0162630413325505 0.0417070457066696 0 0 0 0 0 0 0 0 0 0 0 0 0.0577161266396252 0 0 0 0 0 0 0 0 0 0 0 0 0 0 0 0 0.038669664571968 0 0 0 0 0.0908373538728088 0.00534706109300766 0 0 0 0 0 0 0.0594347260211679 0 0.0543849327263074 0.00310994899510887 0.0049850656554927 0 0 0 0 0 0.0193682588228644 0 0 0 0.0124691573336736 0.0211852426732338 0 0.0101211812271876 0.0351310572684874 0.0715356431187198 0.00278264915197727 0.00478954128586286 0 0 0 0 0 0 0 0 0 0 0 0 0 0 0 0 0 0.0202774369398928 0 0 0 0 0 0 0 0 0 0 0 0 0 0 0 0 0 0 0 0 0 0 0 0 0 0 0 0 0 0 0 0.00758342393417282 0 0.104715667571763 0.0759139865724892 0 0 0.00981364132325345 0.00632940804590031 0 0 0 0.154157852239737 0 0 0 0 0 0 0 0 0 0 0 0 0 0 0 0 0 0 0 0 0 0 0 0 0 0 0 0 0 0 0 0 0 0 0 0 0 0 0 0 0 0 0 0 0 0 0 0 0 0 0 0 0 0 0 0 0 0 0 0 0 0 0 0 0 0 0 0 0 0 0 0 0 0 0 0 0 0 0 0 0 0 0 0 0 0 0 0 0 0 0 0 0 0 0 0 0 0 0 0 0 0 0 0 0 0 0 0 0 0 0 0 0 0 0 0 0 0 0 0 0 0 0 0 0 0 0 0 0 0 0 0 0 0 0 0 0 0 0 0 0 0 0 0 0 0 0 0 0 0 0 0 0 0 0 0 0 0 0 0 0 0 0 0 0 0 0 0 0 0 0 0 0 0 0 0 0
0 0 0 0 0 0 0 0 0 0 0 0 0 0 0 0 0 0 0 0 0 0 0 0 0 0 0 0 0 0 0 0 0 0 0 0 0 0 0.121452212249439 0 0 0 0 0 0.0791077346519824 0 0 0 0 0 0 0 0 0 0 0 0 0 0 0 0 0 0 0 0 0 0 0 0 0 0 0 0 0 0.498951611904837 0 0 0 0 0 0 0 0 0 0 0 0 0 0 0 0 0 0 0 0 0 0 0 0 0 0 0 0 0 0 0 0 0 0 0 0 0 0 0 0.0214738247650725 0 0 0 0 0 0 0 0 0 0 0 0 0 0 0 0 0 0 0 0.0613671693766251 0 0 0 0 0 0 0 0 0 0 0 0 0 0 0 0 0 0 0 0 0 0 0 0 0 0 0 0 0 0 0 0 0 0 0 0 0 0 0 0 0 0 0 0 0 0 0 0 0 0 0 0 0 0 0 0 0 0 0 0 0 0 0 0 0 0 0 0 0 0 0 0 0 0 0 0 0 0 0 0 0 0 0 0 0 0 0 0 0 0 0 0 0 0 0 0 0 0 0 0 0 0 0 0 0 0 0 0 0 0 0 0 0 0 0 0 0 0 0 0 0 0 0 0 0 0 0 0 0 0 0 0 0 0 0 0 0 0 0 0 0 0 0 0 0 0 0 0 0.217647447052044 0 0 0 0 0 0 0 0 0 0 0 0 0 0 0 0 0 0 0 0 0 0 0 0 0 0 0 0 0 0 0 0 0 0
0 0 0 0 0 0 0 0 0 0 0 0 0.376342392095762 0 0 0 0 0 0 0 0 0 0.104534165376648 0 0.191717184216954 0.0252705788515407 0 0 0 0 0 0.0958555082821269 0.0264534279157497 0 0.118936834732802 0 0 0 0 0 0 0 0 0 0 0 0 0 0 0 0 0 0 0 0 0 0 0 0 0 0 0 0 0 0 0 0 0 0 0 0 0 0 0 0 0 0 0 0 0 0 0 0 0 0 0 0 0 0 0 0 0 0 0 0 0 0 0 0 0 0.0127115185293943 0 0 0 0 0 0 0 0 0 0 0 0 0 0 0 0 0 0 0 0.0229719580597939 0 0 0 0 0 0 0 0 0 0 0 0 0 0 0 0 0 0 0 0 0 0 0 0 0 0 0 0 0 0 0 0 0 0 0 0 0 0 0 0 0 0 0 0 0 0 0 0 0 0 0 0 0 0 0 0 0 0 0 0 0 0 0 0 0 0 0.0252064319392294 0 0 0 0 0 0 0 0 0 0 0 0 0 0 0 0 0 0 0 0 0 0 0 0 0 0 0 0 0 0 0 0 0 0 0 0 0 0 0 0 0 0 0 0 0 0 0 0 0 0 0 0 0 0 0 0 0 0 0 0 0 0 0 0 0 0 0 0 0 0 0 0 0 0 0 0 0 0 0 0 0 0 0 0 0 0 0 0 0 0 0 0 0 0 0 0 0 0 0 0 0 0 0 0 0 0 0 0 0 0 0 0 0 0 0 0 0 0 0 0 0 0 0 0 0 0 0 0 0 0
0 0 0 0 0 0 0 0 0 0 0 0 0 0 0 0 0 0 0 0 0 0.0110137960924911 0 0.0144418336770576 0 0 0 0 0 0 0 0 0 0 0 0 0 0 0.0830432165468511 0.0169337979155894 0 0 0.610554751465527 0 0.100183237493346 0 0 0 0 0 0 0 0 0 0 0 0 0 0 0 0 0 0 0 0 0.0271809069319083 0 0 0 0 0 0 0 0 0 0 0 0 0 0.0101193653548223 0 0 0 0 0 0 0 0 0 0 0 0 0 0 0 0 0 0 0 0 0 0 0 0 0 0 0 0 0 0 0 0 0 0 0 0 0 0 0 0 0 0 0 0 0 0 0 0 0 0 0 0 0 0 0.0603125827765456 0 0 0 0 0 0 0 0 0 0 0 0 0 0 0 0 0 0 0 0 0 0 0 0 0 0 0 0 0 0 0 0 0 0 0 0 0 0 0 0 0 0 0 0 0 0 0 0 0 0 0 0 0 0 0 0 0 0 0 0 0 0 0 0 0 0 0 0 0 0 0.00458430882065113 0 0 0 0 0 0 0 0 0 0 0 0 0 0.0049593087587331 0 0 0 0 0 0 0 0.0215047353950366 0 0 0 0 0.00628126951975362 0 0 0 0 0 0 0 0 0 0 0 0 0 0 0 0 0 0 0 0 0 0 0 0 0 0 0 0 0 0 0 0 0 0 0 0 0 0 0 0 0 0 0 0 0 0 0 0 0 0 0 0 0 0 0 0 0 0 0.0288868892516872 0 0 0 0 0 0 0 0 0 0 0 0 0 0 0 0 0 0 0 0 0 0 0 0 0 0
0 0 0 0 0 0 0 0 0 0 0 0 0 0 0 0 0 0 0 0 0 0 0 0 0 0 0 0 0 0 0 0 0 0 0 0 0.0819851666701949 0 0 0 0 0 0 0 0 0.0285096374368851 0.245687977652361 0 0 0 0 0.00781395436277988 0 0 0.0708083206401664 0 0 0 0.0374346983800487 0 0.0114412819862262 0 0 0 0 0 0 0 0 0 0 0.0387478559020569 0.0145738097687231 0.0919776991849802 0 0 0 0.0157654647287654 0 0 0 0 0 0 0 0 0 0 0 0 0 0 0 0 0 0 0 0 0 0 0 0 0 0 0 0 0 0 0 0 0 0 0 0 0 0 0 0 0 0 0 0 0.0111171259797732 0 0 0 0 0 0 0.00906346504194129 0 0 0 0 0 0 0 0 0 0 0.335073542265098 0 0 0 0 0 0 0 0 0 0 0 0 0 0 0 0 0 0 0 0 0 0 0 0 0 0 0 0 0 0 0 0 0 0 0 0 0 0 0 0 0 0 0 0 0 0 0 0 0 0 0 0 0 0 0 0 0 0 0 0 0 0 0 0 0 0 0 0 0 0 0 0 0 0 0 0 0 0 0 0 0 0 0 0 0 0 0 0 0 0 0 0 0 0 0 0 0 0 0 0 0 0 0 0 0 0 0 0 0 0 0 0 0 0 0 0 0 0 0 0 0 0 0 0 0 0 0 0 0 0 0 0 0 0 0 0 0 0 0 0 0 0 0 0 0 0 0 0 0 0 0 0 0 0 0 0 0 0 0 0 0 0 0 0 0 0 0 0 0 0 0 0 0 0 0 0 0
0 0 0 0 0 0 0 0 0 0 0 0 0 0 0 0.0159735511049666 0 0 0 0 0 0 0 0 0 0 0 0 0 0 0 0 0 0 0 0 0 0 0 0 0 0 0.0846924359309318 0 0 0 0.0257245387531966 0 0 0 0.0138990107176933 0 0 0 0 0 0 0 0 0 0 0.062218420612503 0 0.0535893492733339 0 0 0 0 0 0 0.0562823875505327 0 0.0976027906931568 0 0 0.111473762180185 0 0 0.0448769671069063 0.282331764301519 0 0 0 0 0 0 0 0.0261028559635753 0 0.0397660512848602 0 0 0.00754394367692816 0 0 0 0 0 0 0 0 0 0 0 0 0 0.0170119098012324 0 0 0 0 0 0 0 0 0 0 0 0 0 0 0 0 0 0 0 0 0 0 0 0 0 0 0 0 0.0609102610484792 0 0 0 0 0 0 0 0 0 0 0 0 0 0 0 0 0 0 0 0 0 0 0 0 0 0 0 0 0 0 0 0 0 0 0 0 0 0 0 0 0 0 0 0 0 0 0 0 0 0 0 0 0 0 0 0 0 0 0 0 0 0 0 0 0 0 0 0 0 0 0 0 0 0 0 0 0 0 0 0 0 0 0 0 0 0 0 0 0 0 0 0 0 0 0 0 0 0 0 0 0 0 0 0 0 0 0 0 0 0 0 0 0 0 0 0 0 0 0 0 0 0 0 0 0 0 0 0 0 0 0 0 0 0 0 0 0 0 0 0 0 0 0 0 0 0 0 0 0 0 0 0 0 0 0 0 0 0 0 0 0 0 0 0 0 0 0 0 0 0 0 0 0 0 0 0 0 0 0 0 0 0
0 0 0 0 0 0 0 0 0 0 0 0 0 0 0 0 0 0 0 0 0 0 0 0 0 0 0 0 0 0 0 0 0 0 0 0.204299634427778 0 0 0 0 0 0 0 0 0.0131717499768926 0 0 0 0 0 0 0 0 0 0 0 0 0 0 0 0 0 0 0 0 0 0 0 0 0 0 0 0 0 0 0 0 0 0 0 0 0 0.28016018244417 0.149183960977511 0.129026257960881 0 0 0 0 0 0 0 0 0 0 0 0 0 0 0 0 0 0 0 0 0 0 0 0 0 0 0 0 0 0 0 0 0 0 0 0 0 0 0 0 0 0 0 0 0 0 0 0 0 0 0 0 0 0 0 0 0 0 0 0 0 0 0 0 0 0 0 0 0 0 0 0 0 0 0 0 0 0 0 0 0 0 0 0 0 0 0 0 0 0 0 0 0 0 0 0 0 0 0 0 0 0 0 0 0 0 0 0 0 0 0 0 0.174011586193092 0 0 0 0 0 0 0 0 0 0 0 0 0 0 0 0 0 0 0 0 0 0 0 0 0 0 0 0 0 0 0 0 0 0 0 0 0 0 0 0 0 0 0 0.0244013387846564 0.0257452892350186 0 0 0 0 0 0 0 0 0 0 0 0 0 0 0 0 0 0 0 0 0 0 0 0 0 0 0 0 0 0 0 0 0 0 0 0 0 0 0 0 0 0 0 0 0 0 0 0 0 0 0 0 0 0 0 0 0 0 0 0 0 0 0 0 0 0 0 0 0 0 0 0 0 0 0
0 0 0 0 0 0 0 0 0 0 0 0 0 0 0 0.00655303798554004 0 0 0 0 0 0 0 0 0 0 0 0.0466335509826091 0 0 0 0 0 0 0 0 0 0 0 0 0 0 0 0 0 0 0 0 0 0 0 0 0 0 0 0 0 0 0 0 0 0 0 0 0.00989355326886749 0.047010577985829 0.329099215882455 0.0236796793448642 0 0 0 0 0 0.00728943772755166 0 0 0 0 0 0 0 0 0 0 0 0 0 0 0 0 0 0 0 0 0 0 0 0 0 0 0 0 0 0 0 0.218836934608795 0 0.136445620012732 0.0247826096007074 0 0 0 0 0 0 0 0 0 0 0 0 0 0 0.064548150428451 0 0 0 0 0 0 0 0 0 0 0 0 0 0 0 0 0.038521526844596 0 0 0 0 0 0 0 0 0 0 0 0 0 0.0182861478736766 0 0 0 0 0 0 0 0 0 0 0 0 0 0 0 0 0 0 0 0 0 0 0 0 0 0 0 0 0 0 0 0 0 0 0 0 0 0 0 0 0 0 0 0 0 0 0 0 0 0 0 0 0 0 0 0 0 0 0 0 0 0 0 0 0 0 0 0 0 0 0 0 0 0 0 0 0 0 0 0 0 0 0 0 0 0 0 0 0 0 0 0 0 0 0 0 0 0 0 0 0 0 0 0 0 0 0 0 0 0.0284199574533257 0 0 0 0 0 0 0 0 0 0 0 0 0 0 0 0 0 0 0 0 0 0 0 0 0 0 0 0 0 0 0 0 0 0 0 0 0 0 0 0 0 0 0 0 0 0 0 0 0 0 0 0 0
0 0 0 0 0 0 0 0 0 0 0 0 0 0 0 0 0 0 0 0 0 0 0 0 0 0 0 0 0 0 0 0 0.0215876075160745 0.0805066524152892 0 0 0.00791299596301467 0 0 0 0 0 0 0 0 0 0 0 0 0 0.0293129599693743 0 0 0 0 0 0 0.0923877021131697 0.00794216815759352 0 0 0 0 0 0 0 0 0 0 0 0 0.264958373116976 0 0.00775306806061961 0 0 0.00968090934108296 0 0 0 0 0 0 0 0 0 0 0 0 0 0 0 0.00554131369959011 0 0 0 0 0 0 0 0.0737693435606572 0.0118697920868664 0 0 0 0 0 0 0 0 0 0 0 0 0 0 0 0 0 0 0 0 0 0 0 0 0 0 0 0 0 0 0 0 0 0 0 0 0 0.210681128580401 0 0.0106708066627408 0 0 0 0 0 0 0 0.0113171732506205 0 0.016914289090776 0 0.0087126275120261 0.0460057904826435 0 0 0 0 0 0 0 0 0 0 0 0 0 0 0 0 0 0 0 0 0 0 0 0 0 0 0 0 0 0 0 0 0 0 0 0 0 0 0 0 0 0 0 0 0 0 0 0 0 0 0 0 0 0 0 0 0 0 0 0 0.00560020643527191 0 0 0 0 0 0 0 0 0 0 0 0 0 0 0 0 0 0 0 0 0 0 0 0 0 0 0 0 0 0 0 0 0 0 0 0 0 0 0 0 0 0.0377041357022603 0 0 0 0 0 0 0 0 0 0 0 0 0 0 0 0 0 0 0 0 0 0 0 0 0 0 0 0 0 0 0 0 0 0 0 0 0 0 0 0 0 0 0 0 0 0 0 0.0160867340566772 0 0 0 0 0 0 0 0 0 0 0 0.0230842222262743
0 0 0 0.0532863554796452 0 0.0645675430406504 0.0294830653600973 0 0 0.0229055355988099 0 0 0 0.012845985883164 0 0 0 0 0 0 0 0 0 0 0 0 0.00884985726785382 0 0 0 0 0 0 0.0608776390780124 0 0 0 0 0 0 0 0 0 0 0 0 0 0 0 0 0 0 0 0 0 0 0.103452950931026 0 0 0 0 0 0 0 0 0 0 0 0.082221724746488 0.0307733120614129 0 0.138763094264653 0 0 0 0 0 0 0 0 0 0 0 0 0 0 0 0 0 0 0 0.0692498070238091 0.169737826693477 0 0.0336526922966881 0 0 0 0 0 0 0 0 0.0751752329811368 0 0 0.0185778017917809 0 0 0 0 0 0 0 0.0255795755012953 0 0 0 0 0 0 0 0 0 0 0 0 0 0 0 0 0 0 0 0 0 0 0 0 0 0 0 0 0 0 0 0 0 0 0 0 0 0 0 0 0 0 0 0 0 0 0 0 0 0 0 0 0 0 0 0 0 0 0 0 0 0 0 0 0 0 0 0 0 0 0 0 0 0 0 0 0 0 0 0 0 0 0 0 0 0 0 0 0 0 0 0 0 0 0 0 0 0 0 0 0 0 0 0 0 0 0 0 0 0 0 0 0 0 0 0 0 0 0 0 0 0 0 0 0 0 0 0 0 0 0 0 0 0 0 0 0 0 0 0 0 0 0 0 0 0 0 0 0 0 0 0 0 0 0 0 0 0 0 0 0 0 0 0 0 0 0 0 0 0 0 0 0 0 0 0 0 0 0 0 0 0 0 0 0 0 0 0 0 0 0 0 0 0 0 0 0 0 0 0 0 0 0
0 0 0 0 0 0 0 0 0 0 0 0 0.0597843852323806 0 0 0 0 0 0 0 0 0 0 0 0 0 0 0 0 0 0 0.0244036140148486 0 0.127584945802379 0.228490045532598 0 0 0 0 0 0 0 0 0 0 0 0 0 0 0 0 0 0 0 0 0.0637387999356601 0 0 0 0 0 0 0 0 0 0 0 0 0 0 0 0.153974913234637 0 0 0 0 0 0 0 0 0 0 0 0 0 0 0 0 0 0 0 0 0.00792921539638341 0 0.0540971731797773 0 0 0 0 0 0.0112035565756935 0 0 0.00929897711739575 0 0 0 0 0 0 0 0 0 0 0.122920125467229 0.0354717868556086 0 0 0.0246797906715861 0 0 0 0 0 0 0 0 0 0 0 0 0 0 0.0121353804301516 0 0 0 0 0 0 0 0 0 0 0 0 0 0 0 0 0 0 0 0 0 0 0 0 0 0 0 0 0 0 0 0 0 0 0 0 0 0 0 0 0 0 0 0 0 0 0 0 0 0 0 0 0 0 0 0.0294286027732057 0 0 0 0 0 0 0 0 0 0 0 0 0 0 0 0 0 0.0202072975574957 0 0 0 0 0 0 0 0 0 0 0 0 0 0 0 0 0 0 0 0 0 0 0 0 0 0 0 0 0 0 0 0 0 0 0 0 0 0 0 0 0 0 0 0 0 0 0 0 0 0.0146513902229688 0 0 0 0 0 0 0 0 0 0 0 0 0 0 0 0 0 0 0 0 0 0 0 0 0 0 0 0 0 0 0 0 0 0 0 0 0 0 0 0 0 0 0 0 0 0 0 0 0 0 0 0 0 0 0 0 0 0 0 0
0 0 0 0 0 0 0 0 0 0 0 0 0 0 0 0 0 0 0 0 0 0 0 0 0 0 0 0 0 0 0 0 0 0 0 0 0 0 0 0 0 0 0 0 0 0 0 0 0 0 0 0 0 0 0.77892583603145 0 0 0 0 0 0 0 0 0 0 0 0 0 0 0 0 0.113130196554316 0 0 0 0 0 0 0 0 0 0 0 0 0 0 0 0 0 0 0 0 0 0 0 0 0 0 0 0 0 0 0 0 0 0 0 0 0 0 0 0 0 0 0 0 0 0 0 0 0 0 0 0 0 0 0 0 0 0 0 0 0 0 0 0 0 0 0 0 0.107943967414234 0 0 0 0 0 0 0 0 0 0 0 0 0 0 0 0 0 0 0 0 0 0 0 0 0 0 0 0 0 0 0 0 0 0 0 0 0 0 0 0 0 0 0 0 0 0 0 0 0 0 0 0 0 0 0 0 0 0 0 0 0 0 0 0 0 0 0 0 0 0 0 0 0 0 0 0 0 0 0 0 0 0 0 0 0 0 0 0 0 0 0 0 0 0 0 0 0 0 0 0 0 0 0 0 0 0 0 0 0 0 0 0 0 0 0 0 0 0 0 0 0 0 0 0 0 0 0 0 0 0 0 0 0 0 0 0 0 0 0 0 0 0 0 0 0 0 0 0 0 0 0 0 0 0 0 0 0 0 0 0 0 0 0 0 0 0 0 0 0 0 0 0 0 0 0 0 0
0 0 0 0 0 0 0 0 0 0 0 0 0 0 0 0 0 0 0 0 0 0 0 0 0 0 0 0 0 0 0 0 0.00613969090805919 0.00240178471463364 0 0 0.0127979574138322 0 0 0 0 0 0 0 0 0.00394168760408496 0.0226173242706355 0 0 0 0.00526690963223466 0 0 0 0.00269926315218362 0 0 0 0 0 0.00350506350914168 0 0 0 0 0.00118658468513679 0 0 0 0 0 0.0030426307475763 0 0.118038067992017 0 0 0 0.00488024475325061 0 0 0 0 0.00109125198710501 0 0 0.0275205567322464 0 0.122463488327333 0.0113167200838115 0.026220128328895 0 0 0.00263289919230696 0 0 0 0 0.00330680775379212 0 0 0.0122726582218616 0.00336397478400476 0 0 0 0 0 0 0 0 0 0 0 0 0 0 0 0 0 0 0 0 0 0 0 0 0 0.00587290893835863 0 0 0 0.020421455118499 0.0912520604595299 0.0155702908893161 0 0 0 0 0 0 0.0343192846283651 0.0291707921772519 0.130974093978411 0.109090635828544 0 0.00242485304222987 0.0919560314474244 0 0.0271494462780525 0.0175099184112562 0.0142182619869233 0 0.0046731018577801 0 0 0 0 0 0 0 0 0 0 0 0 0 0 0 0 0 0 0 0 0 0 0 0 0 0 0 0 0 0 0 0 0 0 0 0 0 0 0 0 0 0 0 0 0 0 0 0 0 0 0 0 0 0 0 0 0 0 0 0 0 0 0 0 0 0 0 0 0 0 0 0 0 0 0 0 0 0 0 0 0 0 0 0 0 0 0 0 0 0 0 0 0 0 0 0 0 0 0 0 0 0 0 0 0.00641301829040205 0 0 0 0 0 0 0 0 0 0 0 0 0 0 0 0 0 0 0 0 0 0 0 0 0 0 0 0 0 0 0 0 0 0 0 0 0 0 0 0 0 0.00227815187351274 0 0 0 0 0 0 0 0 0 0 0 0 0 0 0 0 0 0
0 0 0 0 0 0 0 0 0 0 0 0.0182994944037372 0 0.0542644975996513 0 0 0.0469346299762638 0 0 0 0.117949430331303 0 0 0 0 0 0 0.00924965181316284 0 0 0 0 0 0 0 0 0 0 0 0 0 0 0 0 0 0 0 0 0 0 0 0 0 0 0 0 0 0 0 0 0.0809696126842002 0.00854925578367729 0.0811217945408901 0 0 0 0.00890571312795323 0 0 0 0 0 0 0 0 0.00588719811619521 0 0.106398374715155 0 0.00801172669364336 0 0 0 0 0 0 0 0 0 0 0 0 0 0 0 0 0 0 0 0 0 0 0 0 0 0 0 0 0 0.00683925871271455 0 0 0 0 0 0 0 0 0 0 0 0 0.0724171049031579 0.0469750174225627 0.269892861272389 0.00827324834171009 0 0 0 0.0102523081370902 0 0 0 0 0 0 0 0 0 0 0 0 0 0 0 0 0 0 0 0 0 0 0 0 0 0 0 0 0 0 0 0 0 0 0 0 0 0 0 0 0 0 0 0 0.0388088214245424 0 0 0 0 0 0 0 0 0 0 0 0 0 0 0 0 0 0 0 0 0 0 0 0 0 0 0 0 0 0 0 0 0 0 0 0 0 0 0 0 0 0 0 0 0 0 0 0 0 0 0 0 0 0 0 0 0 0 0 0 0 0 0 0 0 0 0 0 0 0 0 0 0 0 0 0 0 0 0 0 0 0 0 0 0 0 0 0 0 0 0 0 0 0 0 0 0 0 0 0 0 0 0 0 0 0 0 0 0 0 0 0 0 0 0 0 0 0 0 0 0 0 0 0 0 0 0 0 0 0 0 0 0 0 0 0 0 0 0 0 0 0 0
0 0 0 0 0 0 0 0 0 0 0 0 0 0 0 0 0 0 0 0 0.0150030462364297 0 0 0 0 0 0 0 0 0 0 0 0 0 0 0 0 0 0 0 0 0 0 0 0 0.187742194399796 0.071167879377983 0 0 0 0.00553554885531237 0 0 0 0 0 0 0 0.0120531444497059 0.0783638164753978 0 0 0.0148425969919568 0 0 0 0 0.0490434183058048 0 0 0 0 0 0.00904851395845367 0 0 0.0252246012051451 0.310002679062569 0 0 0 0 0 0 0 0 0 0 0 0 0 0 0 0 0 0 0 0 0 0 0 0 0 0 0 0 0 0 0 0.0453898240540994 0 0 0 0 0 0 0 0 0 0 0 0 0 0 0.0335546409152465 0.0452784119713924 0 0 0 0.03753697320601 0 0.0214199876415037 0.0126314931092691 0 0.0108335242743726 0 0 0 0 0 0.0041890256318763 0 0 0 0 0 0 0 0 0 0 0 0 0 0 0 0 0 0 0 0 0 0 0 0 0 0 0 0 0 0 0 0 0 0 0 0 0 0 0 0 0 0 0 0 0 0 0 0 0 0 0 0 0 0 0 0 0 0 0 0 0 0 0 0 0 0 0 0 0 0 0 0 0 0 0 0 0 0 0.0066964305562589 0 0 0 0 0 0 0 0.00444224932141775 0 0 0 0 0 0 0 0 0 0 0 0 0 0 0 0 0 0 0 0 0 0 0 0 0 0 0 0 0 0 0 0 0 0 0 0 0 0 0 0 0 0 0 0 0 0 0 0 0 0 0 0 0 0 0 0 0 0 0 0 0 0 0 0 0 0 0 0 0 0 0 0 0 0 0 0 0 0 0 0 0 0 0 0 0 0 0 0 0 0
0 0 0 0 0 0 0 0 0 0 0 0 0 0 0 0.0375546986165874 0 0 0 0 0.0127378779712166 0 0 0 0 0 0 0 0 0 0 0 0 0 0 0 0 0 0 0 0 0 0 0 0 0 0.00741008240454079 0 0 0 0 0.0308145835971766 0 0 0 0 0 0 0 0.0150655908793271 0 0 0.0194047199534038 0.023491887220375 0 0 0 0 0 0 0.0309255918449308 0 0.522900016691109 0 0 0.0216658965111313 0 0.053541296171352 0.185414701133165 0 0 0 0 0 0 0 0 0 0 0 0 0 0 0 0 0 0 0 0 0 0 0 0 0 0 0 0 0 0 0 0 0 0 0 0 0 0 0 0 0 0 0 0 0 0 0 0 0 0 0 0 0 0 0 0 0 0 0 0 0 0 0 0 0 0 0 0 0 0 0 0 0 0 0 0 0 0 0 0 0 0 0 0 0 0 0 0 0 0 0 0 0 0 0 0 0 0 0 0 0 0 0 0 0 0 0 0 0 0 0 0 0 0 0 0 0 0 0 0 0 0 0 0 0 0 0 0 0 0 0 0 0 0 0 0 0 0 0 0 0 0 0.0390730570056837 0 0 0 0 0 0 0 0 0 0 0 0 0 0 0 0 0 0 0 0 0 0 0 0 0 0 0 0 0 0 0 0 0 0 0 0 0 0 0 0 0 0 0 0 0 0 0 0 0 0 0 0 0 0 0 0 0 0 0 0 0 0 0 0 0 0 0 0 0 0 0 0 0 0 0 0 0 0 0 0 0 0 0 0 0 0 0 0 0 0 0 0 0 0 0 0
0 0 0 0 0 0 0 0 0 0 0 0 0 0 0 0.00999726282621762 0 0 0 0 0.16093524421956 0 0 0 0 0 0 0 0 0 0 0 0 0 0 0 0 0 0 0 0 0 0 0 0 0 0.0127218904643362 0 0 0 0 0 0 0 0 0 0 0 0 0.153111004706391 0.0289457785718357 0.0207834852544747 0 0 0 0 0 0 0 0 0.0257309928041998 0 0.0128902527039347 0 0 0.0230607105469359 0 0.24241793265328 0.0474233022718181 0 0 0 0 0 0 0 0 0 0 0 0 0 0 0 0 0 0 0 0 0 0 0 0 0 0 0 0 0 0 0 0 0 0 0 0 0 0 0 0 0 0 0 0 0 0 0 0 0 0 0 0 0 0 0 0.245444358124643 0.0165377848523743 0 0 0 0 0 0 0 0 0 0 0 0 0 0 0 0 0 0 0 0 0 0 0 0 0 0 0 0 0 0 0 0 0 0 0 0 0 0 0 0 0 0 0 0 0 0 0 0 0 0 0 0 0 0 0 0 0 0 0 0 0 0 0 0 0 0 0 0 0 0 0 0 0 0 0 0 0 0 0 0 0 0 0 0 0 0 0 0 0 0 0 0 0 0 0 0 0 0 0 0 0 0 0 0 0 0 0 0 0 0 0 0 0 0 0 0 0 0 0 0 0 0 0 0 0 0 0 0 0 0 0 0 0 0 0 0 0 0 0 0 0 0 0 0 0 0 0 0 0 0 0 0 0 0 0 0 0 0 0 0 0 0 0 0 0 0 0 0 0 0 0 0 0 0 0 0 0 0 0 0 0 0
0 0 0 0 0 0 0 0 0 0 0 0 0 0 0 0 0 0 0 0 0 0 0 0.368893550574366 0 0 0 0 0 0 0 0 0 0 0 0 0 0 0 0 0 0 0.159093591523663 0 0 0 0 0 0 0 0 0.0522474137340958 0 0 0 0 0 0 0 0 0 0.0462452253863784 0 0 0 0 0 0 0 0 0 0 0.101282598513457 0 0 0 0 0 0 0.0227500532277705 0 0 0 0 0 0 0 0 0 0 0 0 0 0 0 0 0 0 0 0 0 0 0 0 0 0 0 0 0 0 0 0 0 0 0 0 0 0 0 0 0 0 0 0 0 0 0 0 0 0 0 0 0 0 0 0 0 0 0 0 0 0 0 0 0 0 0 0 0 0 0 0 0 0 0 0 0 0 0 0 0 0 0 0 0 0 0 0 0 0 0 0 0 0 0 0 0 0 0 0 0 0 0 0.0529056859688825 0 0 0 0 0 0 0 0 0 0 0 0 0 0 0 0 0 0 0 0 0 0 0 0 0 0 0 0 0 0 0 0 0 0 0 0.0254969746812329 0 0 0 0 0 0 0 0 0 0 0 0 0 0 0 0 0 0 0 0 0 0 0 0 0 0 0 0 0 0 0 0 0 0 0 0 0 0 0 0 0 0 0 0 0 0 0 0 0 0 0 0 0 0 0 0 0 0 0 0 0 0 0 0 0 0 0 0 0 0 0 0.171084906390154 0 0 0 0 0 0 0 0 0 0 0 0 0 0 0 0 0 0 0 0 0 0 0 0 0 0
0 0 0 0 0 0 0 0 0 0 0 0 0 0 0 0 0 0 0 0 0 0 0 0 0 0 0 0 0 0 0 0 0 0 0 0 0 0 0 0 0 0 0 0 0 0 0 0 0 0 0 0 0 0.422942892646821 0 0 0 0 0 0 0 0 0 0 0 0.57705710735318 0 0 0 0 0 0 0 0 0 0 0 0 0 0 0 0 0 0 0 0 0 0 0 0 0 0 0 0 0 0 0 0 0 0 0 0 0 0 0 0 0 0 0 0 0 0 0 0 0 0 0 0 0 0 0 0 0 0 0 0 0 0 0 0 0 0 0 0 0 0 0 0 0 0 0 0 0 0 0 0 0 0 0 0 0 0 0 0 0 0 0 0 0 0 0 0 0 0 0 0 0 0 0 0 0 0 0 0 0 0 0 0 0 0 0 0 0 0 0 0 0 0 0 0 0 0 0 0 0 0 0 0 0 0 0 0 0 0 0 0 0 0 0 0 0 0 0 0 0 0 0 0 0 0 0 0 0 0 0 0 0 0 0 0 0 0 0 0 0 0 0 0 0 0 0 0 0 0 0 0 0 0 0 0 0 0 0 0 0 0 0 0 0 0 0 0 0 0 0 0 0 0 0 0 0 0 0 0 0 0 0 0 0 0 0 0 0 0 0 0 0 0 0 0 0 0 0 0 0 0 0 0 0 0 0 0 0 0 0 0 0 0 0 0 0 0 0 0 0 0 0 0
0 0 0 0.0132483868089572 0 0 0 0 0 0 0 0 0 0.134427187749864 0 0 0 0 0 0.0855883981351254 0.161192785392813 0 0 0 0 0 0 0.00885604747956418 0 0 0 0 0 0 0 0 0 0 0 0 0 0 0 0.113507543712729 0.0213440968391475 0.0226049595334362 0 0 0 0.0244503057373547 0 0 0 0.0431809343034576 0 0 0 0 0.00329426691474421 0 0 0 0 0 0.0123989755534153 0 0.221326640848796 0 0 0 0 0 0 0.0029480563931175 0 0 0 0 0 0 0 0 0 0 0 0 0 0 0 0 0 0 0 0 0.00452868998966644 0 0 0 0 0 0 0 0 0 0 0 0 0 0 0 0 0 0 0 0 0 0 0 0 0 0 0 0 0 0 0 0 0 0.0163956554689229 0.00456946450938132 0 0 0 0 0.0741027956856959 0 0 0 0 0 0.00742425846174422 0 0 0 0 0 0 0 0 0 0 0 0 0 0 0 0 0 0 0 0 0 0 0 0 0 0 0 0 0 0 0 0 0 0 0 0 0 0 0 0 0 0 0 0 0 0 0 0 0 0.00633028633509576 0 0 0 0 0 0 0 0 0 0 0 0 0 0 0 0 0 0 0 0 0 0 0 0 0 0 0 0 0 0 0 0 0.0130877933120484 0 0 0 0 0 0 0 0 0 0.00519247083492362 0 0 0 0 0 0 0 0 0 0 0 0 0 0 0 0 0 0 0 0 0 0 0 0 0 0 0 0 0 0 0 0 0 0 0 0 0 0 0 0 0 0 0 0 0 0 0 0 0 0 0 0 0 0 0 0 0 0 0 0 0 0 0 0 0 0 0 0 0 0 0 0 0 0 0 0 0 0 0 0 0 0 0 0
0 0 0 0.0196201393225264 0 0 0 0 0 0 0 0 0 0.0700800688981582 0 0.00883884147096878 0 0 0 0.0436731433939343 0.0231934080744537 0 0 0 0 0 0 0.0114263145364038 0 0 0 0 0 0 0 0 0 0 0 0 0 0 0 0 0.010135546079872 0 0 0 0 0 0 0 0 0.374797274647159 0 0 0 0 0 0.0086276183798497 0 0 0 0 0 0.274414354387224 0 0.0171221850519904 0 0 0 0 0 0.00519813572613803 0 0 0 0 0 0 0 0 0 0 0 0 0 0 0 0 0 0 0 0 0 0 0 0 0 0 0 0 0 0 0 0 0 0 0.0309941834969043 0 0 0 0 0 0 0.00790785884761587 0 0 0.00569587035877227 0 0 0 0 0 0 0 0 0 0 0 0 0 0 0 0 0 0 0 0 0.00487698789211351 0.0475740539614857 0 0 0 0 0 0 0 0 0 0 0 0 0 0.0269726052870413 0 0 0 0 0 0 0 0 0 0 0 0 0 0.00885141018738822 0 0 0 0 0 0 0 0 0 0 0 0 0 0 0 0 0 0 0 0 0 0 0 0 0 0 0 0 0 0 0 0 0 0 0 0 0 0 0 0 0 0 0 0 0 0 0 0 0 0 0 0 0 0 0 0 0 0 0 0 0 0 0 0 0 0 0 0 0 0 0 0 0 0 0 0 0 0 0 0 0 0 0 0 0 0 0 0 0 0 0 0 0 0 0 0 0 0 0 0 0 0 0 0 0 0 0 0 0 0 0 0 0 0 0 0 0 0 0 0 0 0 0 0 0 0 0 0 0 0 0 0 0 0 0 0 0 0 0 0 0 0 0 0 0 0 0 0 0
0 0 0 0 0 0 0 0 0 0 0 0.0102276239492276 0 0.0200550268173807 0 0 0 0 0.0288471224385253 0 0.0118920771957935 0 0 0 0 0 0 0 0 0 0 0 0 0 0 0 0 0 0 0 0 0 0 0 0 0.0135908162831039 0 0 0 0 0 0 0 0.0244949401073294 0 0 0 0 0 0 0.0445903035934395 0 0 0 0 0 0.0155521406236964 0 0.284075598906036 0.112648560397776 0 0 0 0 0 0 0.0305527416158818 0.00755479639730468 0 0 0 0 0 0 0 0 0 0 0 0 0 0 0 0 0 0 0 0 0 0 0 0 0 0 0 0 0 0 0 0.16077431476722 0.0404631123508046 0.17940706557132 0 0 0 0 0 0 0 0 0 0 0.00638067795770043 0 0 0 0 0 0 0 0 0 0 0 0.00889308102746052 0 0 0 0 0 0 0 0 0 0 0 0 0 0 0 0 0 0 0 0 0 0 0 0 0 0 0 0 0 0 0 0 0 0 0 0 0 0 0 0 0 0 0 0 0 0 0 0 0 0 0 0 0 0 0 0 0 0 0 0 0 0 0 0 0 0 0 0 0 0 0 0 0 0 0 0 0 0 0 0 0 0 0 0 0 0 0 0 0 0 0 0 0 0 0 0 0 0 0 0 0 0 0 0 0 0 0 0 0 0 0 0 0 0 0 0 0 0 0 0 0 0 0 0 0 0 0 0 0 0 0 0 0 0 0 0 0 0 0 0 0 0 0 0 0 0 0 0 0 0 0 0 0 0 0 0 0 0 0 0 0 0 0 0 0 0 0 0 0 0 0 0 0 0 0 0 0 0 0 0 0 0 0
0 0 0 0 0 0 0 0 0 0 0 0.0511744989133653 0 0.0777779550423004 0.0143732548800057 0 0 0 0 0 0.0191249349762847 0 0 0 0 0 0 0 0 0 0 0 0 0 0 0 0 0 0 0 0 0 0 0 0 0 0.0186166022000612 0 0 0 0 0 0 0 0 0.0216067291122528 0 0 0 0 0 0 0 0 0 0 0 0.229497861832204 0 0.287585523773233 0 0 0 0 0 0 0.154355022411209 0 0 0 0 0 0 0 0 0 0 0 0 0 0 0 0 0 0 0 0 0 0 0 0 0 0 0 0.0156993460678091 0 0 0 0 0.0117902264024169 0.0175472955576162 0.063560425569731 0 0 0 0 0 0 0 0 0 0 0 0 0 0 0 0 0 0 0 0 0 0 0.0119461056062215 0 0 0 0 0 0.00534421765528868 0 0 0 0 0 0 0 0 0 0 0 0 0 0 0 0 0 0 0 0 0 0 0 0 0 0 0 0 0 0 0 0 0 0 0 0 0 0 0 0 0 0 0 0 0 0 0 0 0 0 0 0 0 0 0 0 0 0 0 0 0 0 0 0 0 0 0 0 0 0 0 0 0 0 0 0 0 0 0 0 0 0 0 0 0 0 0 0 0 0 0 0 0 0 0 0 0 0 0 0 0 0 0 0 0 0 0 0 0 0 0 0 0 0 0 0 0 0 0 0 0 0 0 0 0 0 0 0 0 0 0 0 0 0 0 0 0 0 0 0 0 0 0 0 0 0 0 0 0 0 0 0 0 0 0 0 0 0 0 0 0 0 0 0 0 0 0 0 0 0 0 0 0 0 0 0 0
0 0.0400827871969517 0.0162520418880565 0 0.0534567672311645 0 0 0 0 0 0 0.0501348182576006 0 0.0497870002504207 0.00598904878676491 0.00726097982297144 0 0 0.1114275876493 0 0.0110326572178117 0 0 0 0 0 0 0 0 0 0 0 0 0 0 0 0 0 0 0 0 0 0 0 0 0 0 0 0 0 0 0 0 0 0 0.00514581046170529 0 0 0 0 0 0 0 0 0 0 0 0.0579091858129282 0.182997063723238 0 0 0 0 0 0 0 0 0 0 0 0 0 0 0 0 0 0 0 0 0 0 0 0 0 0 0 0 0 0 0 0 0 0 0 0.00608082738765386 0 0 0 0 0.0209364912883112 0.111477855102533 0.0793461987760953 0.0410472558870793 0.144099659135653 0 0 0 0 0 0 0 0 0 0 0 0 0 0 0 0 0 0 0 0 0.00553596412376082 0 0 0 0 0 0 0 0 0 0 0 0 0 0 0 0 0 0 0 0 0 0 0 0 0 0 0 0 0 0 0 0 0 0 0 0 0 0 0 0 0 0 0 0 0 0 0 0 0 0 0 0 0 0 0 0 0 0 0 0 0 0 0 0 0 0 0 0 0 0 0 0 0 0 0 0 0 0 0 0 0 0 0 0 0 0 0 0 0 0 0 0 0 0 0 0 0 0 0 0 0 0 0 0 0 0 0 0 0 0 0 0 0 0 0 0 0 0 0 0 0 0 0 0 0 0 0 0 0 0 0 0 0 0 0 0 0 0 0 0 0 0 0 0 0 0 0 0 0 0 0 0 0 0 0 0 0 0 0 0 0 0 0 0 0 0 0 0 0 0 0 0 0 0 0 0 0 0 0 0 0 0 0
0 0 0 0 0 0 0 0 0 0 0 0 0 0 0 0.0144905400078146 0 0 0 0 0.0279389338354852 0.118535481980204 0 0 0 0 0 0 0 0 0 0 0 0 0 0 0 0 0 0.0894618913596533 0 0 0 0 0 0 0 0 0 0 0 0.0243225515885794 0 0 0 0 0 0 0 0 0 0.0269846829502028 0.0209625854107782 0 0 0 0 0 0 0 0 0 0.148686819158502 0 0 0.0499422372466456 0 0 0 0 0 0 0 0 0 0 0 0 0 0 0 0 0 0 0 0 0 0 0 0 0 0 0 0 0 0 0 0 0 0 0 0 0 0 0 0 0 0 0 0 0 0 0 0 0 0 0 0 0 0 0 0 0 0 0.353864565507129 0.0673247349519337 0 0 0.057484976003073 0 0 0 0 0 0 0 0 0 0 0 0 0 0 0 0 0 0 0 0 0 0 0 0 0 0 0 0 0 0 0 0 0 0 0 0 0 0 0 0 0 0 0 0 0 0 0 0 0 0 0 0 0 0 0 0 0 0 0 0 0 0 0 0 0 0 0 0 0 0 0 0 0 0 0 0 0 0 0 0 0 0 0 0 0 0 0 0 0 0 0 0 0 0 0 0 0 0 0 0 0 0 0 0 0 0 0 0 0 0 0 0 0 0 0 0 0 0 0 0 0 0 0 0 0 0 0 0 0 0 0 0 0 0 0 0 0 0 0 0 0 0 0 0 0 0 0 0 0 0 0 0 0 0 0 0 0 0 0 0 0 0 0 0 0 0 0 0 0 0 0 0 0 0 0 0 0 0 0
0 0 0 0.00947831776280979 0 0 0.0212195864023221 0.0090038044471315 0.0239545210022365 0.0372492637097767 0 0 0 0 0 0 0 0 0 0 0 0 0 0 0 0 0 0 0 0 0 0 0 0.0658724127879755 0 0 0 0 0 0 0 0 0 0 0 0 0 0 0 0 0.0204926757695823 0 0 0 0.338495781551099 0.0542671488893535 0.0977354233006818 0.0171424231110481 0.0114371736199394 0 0 0 0 0 0 0 0 0 0 0 0 0 0 0 0 0 0 0 0 0 0 0 0 0 0 0 0 0 0 0 0 0.0159143621771985 0.048194365034167 0 0 0 0 0 0 0 0.0280662778521116 0 0 0.00947044921814333 0 0 0 0 0 0 0 0 0 0 0 0 0 0 0 0 0 0 0 0 0 0 0 0 0 0 0.0237375176816691 0 0 0.038641091526301 0 0 0 0 0 0.00997832502261352 0 0 0 0 0 0 0 0 0 0 0 0 0 0 0.0611334867073578 0 0 0 0 0 0 0 0 0 0 0 0 0 0 0 0 0 0 0 0 0 0 0 0 0 0 0 0 0 0 0 0 0 0 0 0 0 0 0 0 0 0 0 0 0 0 0 0 0 0 0 0 0 0 0 0 0 0 0 0 0.00491232869997127 0 0 0 0 0 0 0 0 0 0 0 0 0 0 0 0 0 0 0 0 0 0 0 0 0 0 0 0 0 0 0 0 0 0 0 0 0 0 0 0 0 0.0316168486057877 0 0 0 0 0 0 0 0 0 0 0 0 0 0 0 0 0 0 0 0 0 0 0 0 0 0 0 0 0 0 0 0 0 0 0 0 0 0 0 0 0 0 0 0 0 0 0 0.0124442456010035 0 0 0 0 0 0 0 0 0 0 0 0.00954216951971911
0 0 0 0 0 0 0 0 0 0.0115043825170797 0 0 0 0 0 0.0231039266473881 0 0 0 0 0 0 0 0.123670768465394 0 0 0 0 0 0.0105112252890262 0 0 0 0 0 0 0.00498136472559505 0 0 0 0 0 0.0177379731412496 0 0 0 0.0168419153848665 0 0 0 0.00727793280804564 0.0274021198366984 0 0 0 0 0 0 0 0 0 0.296417104585856 0.0068223663764077 0.0291655685525112 0 0 0 0 0 0 0.096595695940558 0 0 0.0049062192410678 0 0.0507597498338496 0 0.0730791509192757 0.0575437658894894 0.0268132508471796 0 0 0 0 0 0 0 0 0 0 0 0 0 0 0 0 0 0 0 0 0 0 0 0 0 0 0 0 0 0 0 0 0 0 0 0 0 0 0 0 0 0 0 0 0 0 0 0 0 0 0 0 0 0 0 0 0 0 0 0 0 0 0 0 0 0 0 0 0 0 0 0 0 0 0 0 0 0 0 0 0 0 0 0 0 0 0 0 0 0 0 0 0 0 0 0 0 0 0 0 0 0 0 0 0 0 0 0 0 0 0 0.045888761604383 0 0 0 0 0 0 0 0 0 0.0248141757161633 0 0 0 0 0 0 0 0 0 0 0 0 0 0 0 0 0 0 0 0.0309740159900337 0 0 0 0 0 0 0 0 0.0131885656878812 0 0 0 0 0 0 0 0 0 0 0 0 0 0 0 0 0 0 0 0 0 0 0 0 0 0 0 0 0 0 0 0 0 0 0 0 0 0 0 0 0 0 0 0 0 0 0 0 0 0 0 0 0 0 0 0 0 0 0 0 0 0 0 0 0 0 0 0 0 0 0 0 0 0 0 0 0 0 0 0 0 0 0 0 0 0 0
0 0 0 0 0 0 0 0.00695536793237667 0 0 0 0 0 0 0 0 0 0 0 0 0 0 0 0 0 0 0 0 0.00393756824121761 0 0 0 0 0.002498611961183 0 0 0.28088470423996 0.0113600385842858 0 0 0 0 0.00447275728464711 0 0 0.0139094998676086 0.0120328043435803 0 0 0 0.0193150804993302 0 0 0.00359967159291151 0.00393289359664991 0 0 0 0.176179163967748 0 0.00392740097021572 0 0 0 0 0.00158492309305162 0.00225396355155901 0 0 0 0 0 0.00206312711535798 0 0 0 0 0.0158593272093068 0 0 0 0 0 0 0 0.00583188307103137 0.00188247696620947 0.0321436970709976 0 0 0 0 0 0 0 0 0 0 0 0 0.0227055683308957 0 0 0 0 0 0 0 0 0 0 0 0 0 0 0 0 0 0 0 0 0 0 0 0 0 0 0 0 0.00161668440711727 0.0104794179141131 0.0423290484841663 0.106626802210586 0.038319719703418 0 0 0 0 0 0 0.0552111784566296 0 0 0.0162504862799666 0 0 0.0101462690070633 0.00752929943660056 0 0 0 0 0 0 0.0159031654105376 0 0 0 0 0 0 0 0 0 0 0 0 0 0 0 0 0 0 0 0 0 0 0 0 0 0 0 0 0 0 0 0 0 0 0 0 0 0 0 0 0 0 0 0 0 0 0 0 0 0 0 0 0 0 0 0 0 0 0 0 0 0 0 0 0 0 0 0 0 0 0 0 0 0 0 0 0 0 0 0 0 0 0 0 0 0 0 0 0 0 0 0 0 0 0 0 0 0 0 0 0 0 0.0267449672884657 0 0 0 0 0 0 0 0 0 0 0 0 0 0 0 0 0 0 0 0 0 0 0 0 0 0 0 0 0 0 0 0 0 0 0 0 0 0 0 0 0 0.0148697198789505 0 0 0 0.00662932541784546 0 0.00419387273484641 0 0 0 0 0 0 0 0 0 0 0 0.0158195138795702
0 0 0 0 0 0 0 0 0 0 0 0 0 0.0842504767975824 0.0412437325764768 0 0 0 0 0.016289307931061 0.0576676734758954 0 0 0 0 0.0993040493668354 0 0 0 0 0 0 0 0 0 0 0 0 0 0 0.0403558900863714 0 0 0 0.0715316999855091 0 0 0.124633945007165 0 0 0 0 0 0 0 0 0 0 0 0 0 0 0 0 0 0 0 0 0 0 0 0 0 0 0 0 0 0 0 0 0 0 0 0 0 0 0 0 0 0 0 0 0 0 0 0 0 0 0 0 0 0 0 0 0 0 0 0 0 0 0 0 0 0 0 0 0 0 0 0 0 0 0 0 0 0 0.0317824759369915 0 0.412692042563907 0 0 0 0 0 0.0202487062722051 0 0 0 0 0 0 0 0 0 0 0 0 0 0 0 0 0 0 0 0 0 0 0 0 0 0 0 0 0 0 0 0 0 0 0 0 0 0 0 0 0 0 0 0 0 0 0 0 0 0 0 0 0 0 0 0 0 0 0 0 0 0 0 0 0 0 0 0 0 0 0 0 0 0 0 0 0 0 0 0 0 0 0 0 0 0 0 0 0 0 0 0 0 0 0 0 0 0 0 0 0 0 0 0 0 0 0 0 0 0 0 0 0 0 0 0 0 0 0 0 0 0 0 0 0 0 0 0 0 0 0 0 0 0 0 0 0 0 0 0 0 0 0 0 0 0 0 0 0 0 0 0 0 0 0 0 0 0 0 0 0 0 0 0 0 0 0 0 0 0 0 0 0 0 0 0 0 0 0 0 0 0 0
0 0 0 0 0 0 0 0 0 0 0 0 0 0 0 0.127439362897826 0 0 0 0 0 0 0 0 0 0 0 0 0 0 0 0 0 0 0 0 0 0 0 0 0 0 0 0 0 0 0.0554127503346168 0 0 0 0 0.126858249186276 0 0 0 0 0 0 0 0.0238382979410012 0 0.0497834967912008 0.0494732476322003 0 0 0 0 0 0 0 0.131515647408408 0 0.205751780334041 0 0 0 0 0 0 0.0198381008155745 0 0 0 0 0 0 0 0 0 0.0209158482542375 0 0 0 0 0 0 0 0 0 0 0 0 0 0 0 0 0 0 0 0 0 0 0 0 0 0 0 0 0 0 0 0 0 0 0 0 0 0 0 0 0 0 0 0 0 0.189173218404616 0 0 0 0 0 0 0 0 0 0 0 0 0 0 0 0 0 0 0 0 0 0 0 0 0 0 0 0 0 0 0 0 0 0 0 0 0 0 0 0 0 0 0 0 0 0 0 0 0 0 0 0 0 0 0 0 0 0 0 0 0 0 0 0 0 0 0 0 0 0 0 0 0 0 0 0 0 0 0 0 0 0 0 0 0 0 0 0 0 0 0 0 0 0 0 0 0 0 0 0 0 0 0 0 0 0 0 0 0 0 0 0 0 0 0 0 0 0 0 0 0 0 0 0 0 0 0 0 0 0 0 0 0 0 0 0 0 0 0 0 0 0 0 0 0 0 0 0 0 0 0 0 0 0 0 0 0 0 0 0 0 0 0 0 0 0 0 0 0 0 0 0 0 0 0 0 0 0 0 0 0 0
0 0 0 0 0 0 0 0 0 0 0 0 0 0 0 0 0 0 0 0 0 0 0 0 0 0 0 0 0 0 0 0 0 0 0 0 0.0168155052636937 0 0 0 0 0 0 0 0 0.066764082923717 0.10914299176568 0 0 0 0 0 0 0 0.0268612349635681 0 0 0 0 0 0.0598857528382793 0 0 0 0 0 0 0.07977920337075 0.498902362541563 0 0 0 0 0 0 0 0 0 0 0 0 0 0 0 0 0 0 0.0370568116880371 0 0 0 0 0.0102179759733633 0 0 0 0 0 0 0 0.0131135777397057 0 0 0 0 0 0 0 0 0 0 0 0 0 0 0 0 0 0 0 0 0 0 0 0 0 0 0 0 0.0187875443872915 0 0 0 0.0507154204594771 0 0 0 0 0 0 0 0 0 0 0 0 0 0 0 0 0 0 0 0 0 0 0 0 0 0 0 0 0 0 0 0 0 0 0 0 0 0 0 0 0 0 0 0 0 0 0 0 0 0 0 0 0 0 0 0 0 0 0 0 0 0 0 0 0 0 0 0 0 0 0 0 0 0 0 0 0 0 0 0 0 0 0 0 0 0 0 0 0 0 0 0 0 0 0 0 0 0 0 0 0 0 0 0 0 0 0 0 0 0 0 0 0 0 0 0 0 0 0 0 0 0 0 0.0119575360848738 0 0 0 0 0 0 0 0 0 0 0 0 0 0 0 0 0 0 0 0 0 0 0 0 0 0 0 0 0 0 0 0 0 0 0 0 0 0 0 0 0 0 0 0 0 0 0 0 0 0 0 0 0 0 0 0 0 0 0 0
0 0 0 0 0 0 0 0 0 0 0 0 0 0 0 0 0 0 0 0 0.0136020665514837 0 0 0 0 0 0 0 0 0 0 0 0 0 0 0 0.0188604607864254 0 0 0 0 0 0 0 0 0.0373027237535125 0.0727936115941071 0 0 0 0.00593141249195594 0 0 0 0 0 0 0 0.0130500274377109 0.0800744312481635 0.241063134175999 0.0228659837597375 0.0966617725840098 0 0 0 0 0.00646142666620394 0 0 0 0 0.0550566645925621 0.028413329573024 0 0 0 0 0.0836081421119524 0 0 0 0 0 0 0 0 0 0 0 0 0 0 0 0 0 0 0 0 0 0 0 0 0 0 0 0 0 0 0.00587685105360273 0 0 0 0 0 0 0 0 0 0 0 0 0 0 0 0 0 0 0 0.00520187593259309 0 0.0254350779873475 0.0146016141752455 0 0.123081545909407 0 0 0 0 0 0 0 0 0 0 0 0 0 0 0 0 0 0 0 0 0 0 0 0 0 0 0 0 0 0 0 0 0 0 0 0 0 0 0 0 0 0 0 0 0 0 0 0 0 0 0 0 0 0 0 0 0 0 0 0 0 0 0 0 0 0 0 0 0 0 0 0 0 0 0 0 0 0 0 0 0 0 0 0 0.0104651168317774 0 0 0 0 0 0 0 0.0395927307831786 0 0 0 0 0 0 0 0 0 0 0 0 0 0 0 0 0 0 0 0 0 0 0 0 0 0 0 0 0 0 0 0 0 0 0 0 0 0 0 0 0 0 0 0 0 0 0 0 0 0 0 0 0 0 0 0 0 0 0 0 0 0 0 0 0 0 0 0 0 0 0 0 0 0 0 0 0 0 0 0 0 0 0 0 0 0 0 0 0 0
0 0 0 0 0 0 0 0 0 0 0 0 0 0 0 0 0 0 0 0 0 0 0 0 0 0 0 0 0 0 0 0 0 0 0 0 0 0 0 0 0 0 0 0 0 0 0.0114014308007466 0 0 0 0 0.0382201116881811 0 0 0 0 0 0 0 0 0 0.318841833467639 0.0761398341490395 0 0 0 0 0 0 0 0 0 0.174560029941375 0 0 0 0 0.336650059319996 0 0 0 0 0 0 0 0 0 0 0 0 0 0 0 0 0 0 0 0 0 0 0 0 0 0 0 0 0 0 0 0 0 0 0 0 0 0 0 0 0 0 0 0 0 0 0 0 0 0 0 0 0 0 0 0 0.0441867006330232 0 0 0 0 0 0 0 0 0 0 0 0 0 0 0 0 0 0 0 0 0 0 0 0 0 0 0 0 0 0 0 0 0 0 0 0 0 0 0 0 0 0 0 0 0 0 0 0 0 0 0 0 0 0 0 0 0 0 0 0 0 0 0 0 0 0 0 0 0 0 0 0 0 0 0 0 0 0 0 0 0 0 0 0 0 0 0 0 0 0 0 0 0 0 0 0 0 0 0 0 0 0 0 0 0 0 0 0 0 0 0 0 0 0 0 0 0 0 0 0 0 0 0 0 0 0 0 0 0 0 0 0 0 0 0 0 0 0 0 0 0 0 0 0 0 0 0 0 0 0 0 0 0 0 0 0 0 0 0 0 0 0 0 0 0 0 0 0 0 0 0 0 0 0 0 0 0 0 0 0 0 0 0
0 0 0 0 0 0 0 0 0 0.0151233692524169 0 0 0 0 0 0.0498810780892876 0 0 0 0 0 0 0 0.103958027034323 0 0 0 0 0 0.0151646364253179 0 0 0 0 0 0 0 0 0 0 0 0 0.286324796601413 0 0 0 0.0224968512752965 0 0 0.0404706740141884 0 0.27564816629477 0 0 0 0 0 0 0 0.0278318470567742 0 0 0 0.0227819801286118 0 0 0 0 0 0 0 0 0.0932444326743423 0 0 0.0170196021571929 0 0 0 0 0 0 0 0 0 0 0 0 0 0 0 0 0 0 0 0 0 0 0 0 0 0 0 0 0 0 0 0 0 0 0 0 0 0 0 0 0 0 0 0 0 0 0 0 0 0 0 0 0.0147315940565204 0 0 0 0 0 0 0 0 0 0 0 0 0 0 0 0 0 0 0 0 0 0 0 0 0 0 0 0 0 0 0 0 0 0 0 0 0 0 0 0 0 0 0 0 0 0 0 0 0 0 0 0 0 0 0 0 0 0 0 0 0 0 0 0 0 0 0 0 0 0 0 0 0 0 0 0 0 0 0 0 0 0 0 0 0 0 0 0 0 0 0 0 0 0 0 0 0 0 0 0 0 0.0153229449395448 0 0 0 0 0 0 0 0 0 0 0 0 0 0 0 0 0 0 0 0 0 0 0 0 0 0 0 0 0 0 0 0 0 0 0 0 0 0 0 0 0 0 0 0 0 0 0 0 0 0 0 0 0 0 0 0 0 0 0 0 0 0 0 0 0 0 0 0 0 0 0 0 0 0 0 0 0 0 0 0 0 0 0 0 0 0 0
0 0 0 0 0 0 0 0 0 0.011512197630626 0 0 0 0 0 0 0 0 0 0 0 0 0 0 0 0 0 0 0 0 0 0 0 0 0 0 0 0 0 0 0 0 0 0 0 0 0 0 0 0 0 0 0 0 0 0 0 0 0 0 0 0 0 0 0 0 0 0 0 0 0 0 0 0 0 0 0 0 0 0 0 0 0.00690083601502753 0.0058368915598486 0 0.0332151219026268 0 0 0.37358307083174 0.150207299420547 0.183594420138725 0.0336375605082981 0.0503287620139299 0 0.0108910379092796 0.0206551964415618 0.0312512497607077 0 0 0 0 0 0.0228778542824375 0.0485734553682902 0 0 0.00667747950293359 0 0 0 0 0 0 0 0 0 0.00455483701193483 0 0 0 0 0 0 0 0 0 0 0 0 0 0 0 0 0 0 0 0 0 0 0 0 0 0 0 0 0 0 0 0 0 0 0 0 0 0 0 0 0 0 0 0 0 0 0 0 0 0 0 0 0 0 0 0 0 0 0 0 0 0 0 0 0 0 0 0 0 0 0 0 0 0 0 0 0 0 0 0 0 0 0 0 0 0 0 0 0 0 0 0 0 0 0 0 0 0 0 0 0 0 0 0 0 0 0 0 0 0 0 0 0 0 0 0 0 0 0 0 0 0 0 0 0 0 0 0 0 0 0 0 0 0 0 0 0 0 0 0 0.00570272970148511 0 0 0 0 0 0 0 0 0 0 0 0 0 0 0 0 0 0 0 0 0 0 0 0 0 0 0 0 0 0 0 0 0 0 0 0 0 0 0 0 0 0 0 0 0 0 0 0 0 0 0 0 0 0 0 0 0 0 0 0
0 0 0 0 0 0 0 0 0 0 0 0 0 0 0 0 0 0 0 0 0 0 0 0 0 0 0 0 0 0 0 0 0 0 0 0 0 0.00632057623287983 0 0 0 0 0 0 0 0 0 0 0 0 0 0 0 0 0 0 0 0 0 0 0 0 0 0 0 0 0 0 0 0 0 0 0 0 0 0 0 0 0 0 0 0 0.0405670231425228 0.488642881650973 0 0.0640099701739805 0 0 0 0.0306044863472619 0 0 0 0 0 0.00808308592546772 0.026790147706154 0.0211771859910499 0.1996321034534 0.105652025741674 0 0 0 0 0 0 0 0 0 0 0 0 0 0 0 0 0 0 0 0 0 0 0 0.00567758940562342 0 0 0 0 0 0 0 0 0 0 0 0 0 0 0 0 0 0 0 0 0 0 0 0 0 0 0 0 0 0 0 0 0 0 0 0 0 0 0 0 0 0 0 0 0 0 0 0 0 0 0 0 0 0 0 0 0 0 0 0 0 0 0 0 0 0 0 0 0 0 0 0 0 0 0 0 0 0 0 0 0 0 0 0 0 0 0 0 0 0 0 0 0 0 0 0 0 0 0 0 0 0 0 0 0 0 0 0 0 0 0 0 0 0 0 0 0 0 0 0 0 0 0 0 0 0 0 0 0 0 0 0 0 0.00284292422901192 0 0 0 0 0 0 0 0 0 0 0 0 0 0 0 0 0 0 0 0 0 0 0 0 0 0 0 0 0 0 0 0 0 0 0 0 0 0 0 0 0 0 0 0 0 0 0 0 0 0 0 0 0 0 0 0 0 0 0 0
0 0 0 0 0 0 0 0 0 0 0 0 0 0 0 0 0 0 0 0 0 0 0 0 0 0 0 0 0 0 0 0 0 0 0 0.0460550707695913 0.00243221069187838 0 0 0 0 0 0 0 0 0 0 0 0 0 0 0 0.078120130171503 0 0 0 0 0 0.00302069590415032 0 0 0 0 0 0 0 0 0 0 0 0 0 0 0 0 0 0 0 0 0 0.00505735097314722 0.0275184290964782 0 0.128580409392024 0.393535606370613 0.049538058068317 0 0 0 0.0362830536793039 0 0 0 0 0 0.00910268552193137 0.034020525677467 0 0.016189271277771 0 0 0 0 0 0 0 0 0 0 0 0 0 0 0 0 0 0 0 0 0 0 0 0 0 0 0 0 0 0 0 0 0 0 0.0021337799321387 0 0 0 0 0 0 0 0 0 0 0 0 0 0 0 0 0 0 0 0 0 0 0 0 0 0 0 0 0 0 0 0 0 0 0 0 0 0 0 0 0 0 0 0 0 0 0 0 0 0 0 0 0 0 0 0 0 0 0 0 0 0 0 0.0337070935415995 0 0 0 0 0 0 0 0 0 0 0 0 0 0 0 0 0 0 0 0 0 0 0 0 0 0 0 0 0 0 0 0 0 0 0 0 0 0 0 0.0287796541986231 0 0 0 0.0622096391532783 0.0437163355801846 0 0 0 0 0 0 0 0 0 0 0 0 0 0 0 0 0 0 0 0 0 0 0 0 0 0 0 0 0 0 0 0 0 0 0 0 0 0 0 0 0 0 0 0 0 0 0 0 0 0 0 0 0 0 0 0 0 0 0 0 0 0 0 0 0 0 0 0 0 0 0 0 0 0 0
0 0 0 0 0 0 0 0 0 0 0 0 0 0 0 0 0 0 0 0 0 0 0 0 0 0 0 0 0 0 0 0 0 0 0 0.00958612803464297 0.0046776710209861 0.00419255666786627 0 0 0 0 0 0 0 0 0 0 0 0 0 0 0.0387781531428341 0 0 0 0 0 0 0 0 0 0 0 0 0 0 0 0 0 0 0 0 0 0 0 0 0 0 0 0.00398759876145449 0.308994333986037 0.11986247608735 0 0.109281211256989 0.0559071257066538 0 0 0 0.0276735864398154 0 0 0 0 0 0.0116857128448742 0.0439824796813062 0 0.082981758867839 0.0163285854079903 0 0 0 0 0 0 0 0 0 0 0 0 0 0 0 0 0 0 0 0 0 0 0 0.00382873112769716 0 0 0 0 0 0 0 0 0 0.00313640086146386 0 0 0 0 0 0 0 0 0 0 0 0 0 0 0 0 0 0 0 0 0 0 0 0 0 0 0 0 0 0 0 0 0 0 0 0 0 0 0 0 0 0 0 0 0 0 0 0 0 0 0 0 0 0 0 0 0 0 0 0 0 0 0 0.0831971919455136 0 0 0 0 0 0 0 0 0 0 0 0 0 0 0 0 0 0 0 0 0 0 0 0 0 0 0 0 0 0 0 0 0 0 0 0 0 0 0 0 0 0 0 0.0239271946171936 0.0447606473265141 0 0 0 0 0 0 0 0 0 0 0 0 0 0 0.00323045621497966 0 0 0 0 0 0 0 0 0 0 0 0 0 0 0 0 0 0 0 0 0 0 0 0 0 0 0 0 0 0 0 0 0 0 0 0 0 0 0 0 0 0 0 0 0 0 0 0 0 0 0 0 0 0 0 0 0 0 0 0
0 0 0 0 0 0 0 0 0 0 0 0 0 0 0 0 0 0 0 0 0 0 0 0 0 0 0 0 0 0 0 0 0 0 0 0.0236998599545626 0 0 0 0 0 0 0 0 0 0 0 0 0 0 0 0 0.0299420202541171 0 0 0 0 0 0 0 0 0 0 0 0 0 0 0 0 0 0 0 0 0 0 0 0 0 0 0 0 0 0.327514463439992 0.0975626325213824 0 0.0322773611890974 0 0 0.00570810352500412 0.0403999502095747 0 0 0 0 0 0 0.00848303639385408 0 0.0101001902046851 0 0 0 0 0 0 0 0 0 0 0 0 0 0 0 0 0 0 0 0 0 0 0 0 0 0 0 0 0 0 0 0 0 0 0 0 0 0 0 0 0 0 0 0 0 0 0 0 0 0 0 0 0 0 0 0 0 0 0 0 0 0 0 0 0 0 0 0 0 0 0 0 0 0 0 0 0 0 0 0 0 0 0 0 0 0 0 0 0 0 0 0 0 0 0 0 0 0 0.092049435930135 0 0 0 0 0 0 0 0 0 0 0 0 0 0 0 0 0 0 0 0 0 0 0 0 0 0 0 0 0 0 0 0 0 0 0 0 0 0 0 0.119200742964891 0 0 0 0.146214671081565 0.0668475323311392 0 0 0 0 0 0 0 0 0 0 0 0 0 0 0 0 0 0 0 0 0 0 0 0 0 0 0 0 0 0 0 0 0 0 0 0 0 0 0 0 0 0 0 0 0 0 0 0 0 0 0 0 0 0 0 0 0 0 0 0 0 0 0 0 0 0 0 0 0 0 0 0 0 0 0
0 0 0 0 0 0 0 0.00109790831100019 0 0 0 0 0 0 0 0.00123042927069408 0 0 0 0 0 0 0 0 0 0 0 0 0 0 0.0069132141855719 0 0 0 0 0 0.0352276930045393 0.111316756843036 0 0 0 0 0 0 0 0 0 0 0 0 0 0 0 0 0 0 0 0 0.0157081552119346 0 0 0 0 0 0 0 0 0 0 0 0 0 0 0.00223020263251397 0 0 0 0 0 0 0.00501930107386389 0.00895332053436824 0.0102146852089586 0.0123664411054294 0.0079971930594968 0 0.0986114507783771 0.0319670842943831 0.214087904311959 0.296130814840138 0 0.00795928092060049 0.00278749897999745 0.0117471174412172 0.0115086195798248 0.0205397934314107 0.00173298367205052 0.0111543983872479 0.00669615175245031 0.00322115635309184 0.000424687171445238 0.000424804699999717 0 0 0 0 0 0 0 0 0 0 0 0 0 0 0 0 0 0 0 0 0 0 0 0 0 0.0170213021002964 0 0 0.00373125546093398 0 0.00185137063801909 0.0149399729275427 0 0.00523623904058297 0.00848728262595557 0 0 0 0 0.00151471642686654 0.00172701814639662 0.00420259787422174 0 0 0 0 0 0 0 0 0.000382549401573148 0 0 0 0 0 0 0 0 0 0 0 0 0 0 0 0 0 0 0 0 0 0 0 0 0 0 0 0 0 0 0 0 0 0 0 0 0 0 0 0 0 0 0 0 0.000933942082144533 0 0 0 0 0 0 0 0 0 0 0 0 0 0 0 0 0 0 0 0 0 0 0 0 0 0 0 0 0 0 0 0 0 0 0 0 0 0 0 0 0 0 0 0.00105583634834189 0.00109728950751467 0 0 0 0 0 0 0 0 0 0 0 0 0 0 0.000549580364010812 0 0 0 0 0 0 0 0 0 0 0 0 0 0 0 0 0 0 0 0 0 0 0 0 0 0 0 0 0 0 0 0 0 0 0 0 0 0 0 0 0 0 0 0 0 0 0 0 0 0 0 0 0 0 0 0 0 0 0 0
0 0 0 0 0 0 0 0.0160993994510953 0 0.00258076027212486 0.0030148548552441 0 0 0 0 0.00143198369130378 0 0.00167917763359406 0 0 0 0 0 0 0 0 0 0 0 0.00399502528034108 0.00962021628085302 0 0 0 0 0 0.0754338950873868 0.157853279891555 0 0 0 0 0 0 0 0 0 0 0 0 0 0 0 0 0 0 0 0 0 0 0 0 0 0 0 0 0 0 0 0 0 0 0 0.00197285199029189 0 0 0 0 0 0 0 0 0 0 0 0.270244376366511 0 0.0221889816125988 0.0879924963280425 0.0276940233634642 0 0.00681440053356437 0.00221321585507158 0.0539360517638762 0.00550005201314796 0.113797387634255 0.00652848147203763 0 0 0 0 0 0 0 0 0 0 0 0 0 0 0 0 0 0 0 0 0 0 0 0 0 0 0 0 0 0 0 0 0 0.0540285369394234 0 0.00554472383564816 0.0557144072264726 0 0 0 0 0 0.00686033636373866 0 0 0 0 0 0 0 0 0 0 0 0 0 0.00260416462718529 0.00154047005453138 0 0 0 0 0 0 0 0 0 0 0 0 0 0 0 0 0 0 0 0 0 0 0 0 0 0 0 0 0 0 0 0 0 0 0 0 0 0 0 0 0 0 0 0 0 0 0 0 0 0 0 0 0 0 0 0 0 0 0 0 0 0 0 0 0 0 0 0 0 0 0 0 0 0 0 0 0 0 0 0 0 0 0 0 0 0 0 0 0 0 0 0 0 0 0 0 0 0 0 0 0 0 0.00311644957664071 0 0 0 0 0 0 0 0 0 0 0 0 0 0 0 0 0 0 0 0 0 0 0 0 0 0 0 0 0 0 0 0 0 0 0 0 0 0 0 0 0 0 0 0 0 0 0 0 0 0 0 0 0 0 0 0 0 0 0 0
0 0 0 0 0.00913916073023063 0.00327669859721305 0 0 0 0.00728536792353327 0 0 0 0.00308940667084544 0 0 0 0 0 0 0 0 0 0 0 0 0 0 0 0 0 0 0 0.00361448216239786 0 0 0.0292933511762382 0.0827615677958102 0 0 0 0 0 0 0 0.00291334371003382 0 0 0 0 0 0.00468022395749099 0 0 0 0 0 0 0.277598250762871 0 0 0 0 0 0 0 0 0 0 0 0 0 0 0.0488172682742246 0 0 0.0102890309867308 0 0 0 0 0 0 0 0 0.126953639824679 0.032155123636246 0 0.0721989053019036 0.123673694895378 0.00612041798449202 0 0.00397331904140236 0 0 0.0120300790014051 0 0.00786891109084821 0 0 0.00196241660737408 0 0.00386028496522454 0 0 0 0 0 0 0 0 0 0 0 0 0 0 0 0 0 0 0 0 0 0 0 0 0 0 0 0 0 0 0 0 0 0 0 0 0 0 0 0.0569008448703434 0.0175935691579964 0 0 0.0428689133586847 0.00485557285005636 0 0 0 0 0 0 0 0 0 0 0 0 0 0 0 0 0 0 0 0 0 0 0 0 0 0 0 0 0 0 0 0 0 0 0 0 0 0 0 0 0 0 0 0 0 0 0 0 0 0 0 0 0 0 0 0 0 0 0 0 0 0 0 0 0 0 0 0 0 0 0 0 0 0 0 0 0 0 0 0 0 0 0 0 0 0 0 0 0 0 0 0 0 0 0 0 0 0 0 0 0 0 0 0 0 0 0 0 0 0.00422615466634622 0 0 0 0 0 0 0 0 0 0 0 0 0 0 0 0 0 0 0 0 0 0 0 0 0 0 0 0 0 0 0 0 0 0 0 0 0 0 0 0 0 0 0 0 0 0 0 0 0 0 0 0 0 0 0 0 0 0 0 0
0 0 0 0 0 0 0 0.00147863380305664 0 0.0018237952032516 0.00132368265473736 0 0 0 0 0 0 0 0 0 0 0 0 0 0 0 0 0 0 0.00156521451562458 0.00262270619691365 0 0 0 0.00214805172783058 0 0.00837430267943578 0.0100559230987774 0 0 0 0 0 0 0 0 0 0 0 0 0 0 0 0 0 0 0 0 0.00616891285934796 0 0 0 0 0 0 0 0 0 0 0 0 0 0 0 0 0 0 0 0 0 0.0539156290881239 0 0 0 0.00135067696259708 0.20446182080407 0.03066453721385 0.0173623527397491 0 0.294494230915528 0.132133658452349 0.0184984357332629 0.0632547711808584 0 0.00942038183952195 0 0 0 0 0 0.00425457212641006 0.00350685001340635 0.010190449857164 0.0550661984419335 0 0 0 0 0 0 0 0 0 0 0 0 0 0 0 0 0 0 0 0 0 0 0 0 0 0 0 0 0.00712648082375175 0.00413369626038218 0 0 0 0 0 0 0 0.00810247228987744 0.00183997813641606 0.0153015439733053 0 0 0 0 0 0.0119445025997342 0 0.00432460014537623 0.00555480977933664 0.000879873127527463 0 0 0 0 0 0 0 0 0 0 0 0 0 0 0 0 0 0 0 0 0 0 0 0 0 0 0 0 0 0 0 0 0 0 0 0 0 0 0 0 0 0 0 0 0 0 0 0 0 0 0 0 0 0 0 0 0 0 0 0 0 0 0 0 0 0 0 0 0 0 0 0 0 0 0 0 0 0 0 0 0 0 0 0 0 0 0 0 0 0 0 0 0 0 0 0 0 0 0 0 0 0 0 0.00445292685072638 0 0 0 0 0 0 0 0 0 0 0 0 0 0 0 0 0 0 0 0 0 0 0 0 0 0 0 0 0 0 0 0 0 0 0 0 0 0 0 0 0 0 0 0 0 0 0 0 0 0 0.00220332790576649 0 0 0 0 0 0 0 0 0
0 0 0 0 0 0 0 0 0 0 0 0 0 0 0 0 0 0 0 0 0 0 0 0 0 0 0 0 0 0 0.00281666499397928 0 0 0 0 0 0 0.0144458489748529 0 0 0.00053153129024339 0 0 0 0 0 0 0 0 0 0 0.00166560817266552 0 0 0 0 0 0 0.0138843859842649 0 0 0 0 0 0 0 0 0 0 0 0 0 0 0 0 0.000769821085885016 0 0 0 0 0.0210582526141804 0.00397141708520305 0.00694086724202919 0.0056789351858511 0.00928633368738829 0.274730893528275 0.00937520200596155 0.028890769041067 0.286075453684585 0 0.0406614306376067 0.0167630351084731 0.0279433111969583 0 0.0169571250379141 0.00420982128973341 0.00264426431155121 0.0103871121945276 0.00228992322848957 0.00279538858577268 0.00529367625290091 0.00268411614917327 0.0342318954788167 0.0396528597071028 0 0 0.000913760017727958 0 0 0 0 0 0 0 0 0 0 0 0 0 0 0 0 0 0 0 0 0.00994617979679677 0 0 0 0 0.00320402632838131 0 0 0.00548129571851995 0.00342648894937049 0 0 0 0 0.0175062367158094 0.00396405907163142 0.0376451506284685 0 0 0 0 0 0.0134679705130405 0 0.00774496348088061 0.00350395129980737 0.000739051290985121 0 0 0 0 0 0 0 0 0 0 0 0 0 0 0 0 0 0 0 0 0 0 0 0 0 0 0 0 0 0 0 0 0 0 0 0 0 0 0 0 0 0 0 0 0 0 0 0 0 0 0 0 0 0 0 0 0 0 0 0 0 0 0 0 0 0 0 0 0 0 0 0 0 0 0 0 0 0 0 0 0 0 0 0 0 0 0 0 0.000975497982909758 0 0 0 0 0 0 0 0 0 0 0 0 0 0 0.00318290349595269 0 0 0 0 0 0 0 0 0 0 0 0 0 0 0 0 0 0 0 0 0 0 0 0 0 0 0 0 0 0 0 0 0 0 0 0 0 0 0 0 0 0 0 0 0 0 0 0 0 0 0.00166252095426732 0 0 0 0 0 0 0 0 0
0 0 0 0 0 0 0 0 0 0 0 0 0 0 0 0 0 0 0 0 0 0 0 0 0 0 0.000805135112806841 0 0 0 0 0 0 0 0.00299107123389931 0 0 0 0 0 0 0 0 0 0 0 0 0 0 0 0 0 0 0 0 0 0 0 0 0 0 0 0 0 0 0 0 0 0 0 0 0 0 0 0 0 0 0 0 0 0.0469077191879419 0 0 0 0 0 0 0.00260565189160012 0.233921860343089 0.0741030699638817 0 0.0737453848766072 0.249481647244407 0 0.0082214736386725 0 0 0 0 0 0.00629720070262463 0.00574405174911958 0.0566318937413637 0.152891349382378 0 0 0 0 0 0 0 0 0 0 0 0 0.00122688303703215 0 0 0 0 0 0 0 0 0 0 0 0 0 0 0 0.00360766495580864 0 0 0 0 0 0 0 0 0.0119952504551313 0 0.0195051860345341 0 0 0 0 0 0.0213993192318537 0 0.0059092717457626 0.0153381831633443 0 0 0 0 0 0 0 0 0 0 0 0 0 0 0 0 0 0 0 0 0 0 0 0 0 0 0 0 0 0 0 0 0 0 0 0 0 0 0 0 0 0 0 0 0 0 0 0 0 0 0 0 0 0 0 0 0 0 0 0 0 0 0 0 0 0 0 0 0 0 0 0 0 0 0 0 0 0 0 0 0 0 0 0 0 0 0 0 0 0 0 0 0 0 0 0 0 0 0 0 0 0 0 0 0.00535740869901754 0 0 0 0 0 0 0 0 0 0 0 0 0 0 0 0 0 0 0 0 0 0 0 0 0 0 0 0 0 0 0 0 0 0 0 0 0 0 0 0 0 0 0 0 0 0 0 0 0 0 0.00131332360912356 0 0 0 0 0 0 0 0 0
0 0 0 0 0 0 0 0 0 0 0 0 0 0 0 0 0 0 0 0 0 0 0 0 0 0 0.00272795684887025 0 0 0 0 0.00650521599467973 0 0 0.00423187178610099 0 0 0.00646396428034898 0 0 0 0 0 0 0 0 0 0 0 0 0 0 0 0 0 0.0132414683643172 0 0 0 0 0 0 0 0 0 0 0 0 0 0 0 0.0077811500058355 0 0 0 0 0 0 0 0 0.0163677104648202 0 0 0 0 0.0256288948423566 0.00800671528580806 0 0.0623693126474552 0.0581814852221916 0.140447317854746 0 0.210118877107663 0 0.222250696614954 0.00702508537786324 0 0 0 0 0.0133188629273538 0 0.0551649660307659 0.0143349408509855 0 0 0 0 0 0 0 0 0 0 0 0 0 0 0 0 0 0 0 0 0 0 0 0 0 0 0 0 0.0184580358083963 0 0 0 0 0 0 0 0 0 0 0 0 0 0 0.0107451696080584 0 0 0 0 0 0.0287217681892441 0.0109974112342952 0 0 0 0 0 0 0 0 0 0 0 0 0 0 0 0 0 0 0 0 0 0 0 0 0 0 0 0 0 0 0 0 0 0.00233637357535457 0.00360115513490166 0 0 0 0 0 0 0 0 0 0 0 0 0 0 0 0 0 0.00232812008174598 0 0 0 0 0 0 0 0 0 0 0 0 0 0 0 0 0 0 0 0 0 0 0 0 0 0 0 0 0.00097716873187565 0 0 0 0 0 0 0 0 0 0 0 0 0 0 0 0 0 0 0 0 0.0440339780467821 0 0 0 0 0 0 0 0 0 0 0 0 0 0 0 0 0 0 0 0 0 0 0 0 0 0 0 0 0 0 0 0 0 0 0 0 0 0 0 0 0 0 0 0 0 0 0 0 0 0 0.00363432708223011 0 0 0 0 0 0 0 0 0
0 0 0 0 0 0 0 0 0 0.00250693791420122 0 0 0 0 0 0 0 0 0 0 0 0 0 0 0 0 0.00101221702005621 0 0 0 0 0 0 0 0.00332048195187066 0 0 0 0 0 0.000827276926810803 0 0 0 0 0 0 0 0 0 0 0.000576601710559982 0 0 0.00181981761590764 0.0170640133576322 0.00129381374777957 0 0.00254415291697614 0 0 0 0 0 0 0 0 0 0 0 0 0.0123889864656601 0 0 0 0 0.00120940060757003 0 0 0 0.0128755163656158 0 0 0 0 0.00471906249105934 0.00136721075787488 0.0016937617430265 0.112128033927685 0.0509911705455003 0.249805600965195 0.110471445484338 0 0 0.0234401534274437 0 0 0 0 0 0.00821358979038628 0.00523309073005793 0.064274226370095 0.124255655543047 0.00804803853842765 0 0.0277966077155797 0 0 0.00265086293039155 0 0 0.0012842231113028 0 0.0117192076259062 0.0261007900829765 0.0030170510783306 0 0.0103578153785039 0 0 0 0 0 0 0 0 0 0 0 0 0 0 0 0 0 0 0 0 0.00153456842611259 0 0.00811209600636551 0 0.0228325349704345 0 0 0 0 0 0.0238693160342462 0 0.00560148716337055 0.0164811988935062 0.00560337134416552 0 0 0 0 0 0 0 0 0 0 0 0 0 0 0 0 0 0 0 0 0 0 0 0 0 0 0 0 0 0 0 0 0 0.0017510191919246 0 0 0 0 0 0 0 0 0 0 0 0 0 0 0 0 0 0 0 0 0 0 0 0 0 0 0 0 0 0 0 0 0 0 0 0 0 0 0 0 0 0 0 0 0 0 0 0 0 0 0 0 0 0 0 0 0 0 0 0 0 0 0 0 0 0 0 0 0 0.00677480942538855 0 0 0 0 0 0 0 0 0 0 0 0 0 0 0 0 0 0 0 0 0 0 0 0 0 0 0 0 0 0 0 0 0 0 0 0 0 0 0 0 0 0 0 0 0 0 0 0 0 0 0.00243278370671794 0 0 0 0 0 0 0 0 0
0.0102234096273198 0 0 0.0627894845297852 0 0.0148694700645998 0.00899126212701244 0.00528386267821433 0.0117239509960363 0.00558048257838716 0 0.00764495948468348 0 0.0159569236591548 0.0104021250671553 0 0 0 0 0.00768296324329676 0 0 0 0 0 0 0 0 0 0 0 0 0 0 0 0 0.050384042626309 0.281537877857799 0 0 0 0 0 0 0 0 0 0 0 0 0 0 0 0 0 0 0 0 0 0 0 0 0 0 0 0 0 0 0 0 0 0 0 0 0 0 0 0 0 0 0 0 0 0 0 0.0362629700756058 0.0607549819093248 0 0 0 0 0 0 0 0 0.076678263823235 0 0 0 0 0 0 0 0 0.00322021289769227 0 0 0 0 0.00266554384516368 0 0 0 0 0 0 0 0 0 0 0 0 0 0 0 0 0 0 0 0 0.243700380046865 0 0 0.0746999087009728 0 0 0 0 0 0.00544135697393984 0 0 0 0 0 0 0 0 0 0 0 0 0 0.00350556718744781 0 0 0 0 0 0 0 0 0 0 0 0 0 0 0 0 0 0 0 0 0 0 0 0 0 0 0 0 0 0 0 0 0 0 0 0 0 0 0 0 0 0 0 0 0 0 0 0 0 0 0 0 0 0 0 0 0 0 0 0 0 0 0 0 0 0 0 0 0 0 0 0 0 0 0 0 0 0 0 0 0 0 0 0 0 0 0 0 0 0 0 0 0 0 0 0 0 0 0 0 0 0 0 0 0 0 0 0 0 0 0 0 0 0 0 0 0 0 0 0 0 0 0 0 0 0 0 0 0 0 0 0 0 0 0 0 0 0 0 0 0 0 0 0 0 0 0 0 0 0 0 0 0 0 0 0 0 0 0 0 0 0 0 0
0 0 0 0 0 0 0 0 0 0 0 0 0 0 0 0 0 0 0 0 0 0 0 0 0 0 0 0 0 0 0 0.00595198601757381 0 0 0.0203712491575116 0 0 0.00867746119212436 0.00418341298206291 0 0 0 0 0 0.00620652481730999 0 0 0 0 0 0 0 0 0 0 0.0104185584268462 0.0271832506493621 0 0 0 0 0 0 0 0 0.00485407852924506 0 0 0 0 0 0 0 0 0 0 0 0 0 0 0.00858030941011769 0 0 0 0 0.0599997606215176 0.0104631815893744 0 0.0514250469131239 0.0952915977214544 0.0253511992781512 0.359843256294714 0.072184794070716 0 0 0.00867510957662514 0 0 0 0 0.0214538681395098 0 0.0253164214318084 0 0 0 0 0 0.00828908067864528 0 0 0 0 0 0 0 0 0.00641605005227733 0 0 0 0 0 0 0 0 0 0 0.0718548381930844 0 0 0 0 0 0 0 0 0 0 0 0 0 0 0 0 0 0 0 0 0 0 0 0 0.0081892515426383 0 0 0 0 0 0 0 0 0 0 0 0 0 0 0 0 0.00709842228385003 0 0 0 0 0 0 0 0 0 0 0 0 0 0 0 0 0 0 0.0137035680618216 0 0 0 0 0 0 0 0 0 0 0 0 0 0 0 0 0 0 0 0 0 0 0 0 0 0 0 0 0 0 0 0 0 0.00849761101018353 0 0 0 0.00438218049546358 0 0 0 0 0.0054552069423563 0 0 0 0 0 0 0 0 0 0 0 0 0 0 0 0 0 0 0 0 0 0 0 0 0.0396827239205313 0 0 0 0 0 0 0 0 0 0 0 0 0 0 0 0 0 0 0 0 0 0 0 0 0 0 0 0 0 0 0 0 0 0 0 0 0 0 0 0 0 0 0 0 0 0 0 0 0 0 0 0 0 0 0 0 0 0 0 0
0.00575444623388143 0 0 0 0 0.00412995928652612 0 0.0189181609599698 0 0.0229194679355757 0.0208601744688864 0 0 0 0 0 0 0 0 0 0 0 0 0 0 0 0 0 0 0.0406037298158175 0.0920899868562524 0 0 0 0 0 0.0400604518340608 0.0771061482955667 0 0 0 0 0 0 0 0 0 0 0 0 0 0 0 0 0 0 0 0 0 0 0 0 0 0 0 0 0 0 0 0 0 0 0 0 0 0 0 0 0 0 0.0125089010478695 0.00453102162177291 0.00752208054824104 0.0103589374309449 0 0.0823149090662847 0.166412293643566 0.0121397230746053 0 0.0181853722026671 0 0.00874335258283074 0 0.0995457312131864 0.00666854547628033 0 0.0891392103439747 0 0 0 0 0 0 0 0 0 0 0 0 0.003099470259061 0 0 0 0 0 0 0 0 0 0 0 0 0 0 0 0 0 0 0 0 0.0778254099475849 0 0 0.040595438745521 0 0 0 0 0 0.0265227982093465 0 0 0 0 0 0 0 0 0 0 0 0 0 0.00702474716491794 0.00441953173480841 0 0 0 0 0 0 0 0 0 0 0 0 0 0 0 0 0 0 0 0 0 0 0 0 0 0 0 0 0 0 0 0 0 0 0 0 0 0 0 0 0 0 0 0 0 0 0 0 0 0 0 0 0 0 0 0 0 0 0 0 0 0 0 0 0 0 0 0 0 0 0 0 0 0 0 0 0 0 0 0 0 0 0 0 0 0 0 0 0 0 0 0 0 0 0 0 0 0 0 0 0 0 0 0 0 0 0 0 0 0 0 0 0 0 0 0 0 0 0 0 0 0 0 0 0 0 0 0 0 0 0 0 0 0 0 0 0 0 0 0 0 0 0 0 0 0 0 0 0 0 0 0 0 0 0 0 0 0 0 0 0 0 0
0 0 0 0 0 0 0 0 0 0 0 0 0 0 0 0 0 0 0 0 0 0 0 0 0 0 0 0 0 0.0456575691469014 0.226038229103201 0 0 0 0 0 0 0 0 0 0 0 0 0 0 0 0 0 0 0 0 0 0 0 0 0 0 0 0 0 0 0 0 0 0 0 0 0 0 0 0 0 0 0 0 0 0 0 0 0 0.0519552334712738 0.0412255189064503 0.0771758718126846 0.107031544911271 0.0231230651769973 0.0190655345216225 0.0262082108235871 0 0 0.031357070423763 0 0 0 0 0 0.244703885964433 0 0 0.0519142582803035 0 0 0 0 0 0 0 0 0 0 0 0 0 0 0 0 0 0 0 0 0 0 0 0 0 0 0 0 0 0 0 0 0 0 0 0 0 0.0545440074575114 0 0 0 0 0 0 0 0 0 0 0 0 0 0 0 0 0 0 0 0 0 0 0 0 0 0 0 0 0 0 0 0 0 0 0 0 0 0 0 0 0 0 0 0 0 0 0 0 0 0 0 0 0 0 0 0 0 0 0 0 0 0 0 0 0 0 0 0 0 0 0 0 0 0 0 0 0 0 0 0 0 0 0 0 0 0 0 0 0 0 0 0 0 0 0 0 0 0 0 0 0 0 0 0 0 0 0 0 0 0 0 0 0 0 0 0 0 0 0 0 0 0 0 0 0 0 0 0 0 0 0 0 0 0 0 0 0 0 0 0 0 0 0 0 0 0 0 0 0 0 0 0 0 0 0 0 0 0 0 0 0 0 0 0 0 0 0 0 0 0 0 0 0 0 0 0 0 0 0 0 0
0 0 0 0 0.0655702415465412 0 0 0 0 0.00643531896480012 0 0.00508008039325544 0 0.0373707452742387 0.0175982409403328 0.161724261123942 0.00570637600991959 0 0 0 0 0 0 0 0 0 0 0 0.0114524586483692 0 0 0 0 0 0 0 0 0 0 0 0 0 0 0 0 0 0.024338789109179 0 0 0 0 0 0 0 0 0 0 0 0.0104302302534343 0 0 0 0 0 0 0 0 0 0 0 0 0 0 0 0 0 0 0 0 0 0 0.016368984550008 0 0 0 0.0616400711771041 0 0.0109493789771163 0 0.0618711097163279 0 0 0 0 0 0 0 0 0 0.134786828232744 0 0 0 0 0 0 0 0 0 0 0 0 0 0 0 0 0 0 0 0 0 0 0 0 0 0 0 0.101689385698304 0 0 0 0 0 0.00538837363165782 0.0147637489980954 0.0721342554546308 0.166152174457056 0.00854894684294329 0 0 0 0 0 0 0 0 0 0 0 0 0 0 0 0 0 0 0 0 0 0 0 0 0 0 0 0 0 0 0 0 0 0 0 0 0 0 0 0 0 0 0 0 0 0 0 0 0 0 0 0 0 0 0 0 0 0 0 0 0 0 0 0 0 0 0 0 0 0 0 0 0 0 0 0 0 0 0 0 0 0 0 0 0 0 0 0 0 0 0 0 0 0 0 0 0 0 0 0 0 0 0 0 0 0 0 0 0 0 0 0 0 0 0 0 0 0 0 0 0 0 0 0 0 0 0 0 0 0 0 0 0 0 0 0 0 0 0 0 0 0 0 0 0 0 0 0 0 0 0 0 0 0 0 0 0 0 0 0 0 0 0 0 0 0 0 0 0 0 0 0 0 0 0 0 0 0 0 0
0 0 0 0 0 0 0 0 0 0 0 0 0 0 0 0 0 0 0 0 0 0 0 0 0 0 0 0 0 0 0 0 0 0 0 0 0 0 0 0 0 0 0 0 0 0 0 0 0 0 0 0 0 0 0 0 0 0 0 0 0 0 0 0 0 0 0 0 0 0 0 0 0 0 0 0 0 0 0 0 0 0.335297266383622 0.0400844964094825 0.220405956098661 0.0300491528412675 0.0804059910672581 0 0 0 0.0296387680137083 0 0 0 0 0 0 0.0566624384912386 0 0 0.113905370886162 0 0 0 0 0 0 0 0 0 0 0 0 0 0 0 0 0 0 0 0 0 0 0 0 0 0 0 0 0 0 0 0 0 0 0 0 0.0935505598085995 0 0 0 0 0 0 0 0 0 0 0 0 0 0 0 0 0 0 0 0 0 0 0 0 0 0 0 0 0 0 0 0 0 0 0 0 0 0 0 0 0 0 0 0 0 0 0 0 0 0 0 0 0 0 0 0 0 0 0 0 0 0 0 0 0 0 0 0 0 0 0 0 0 0 0 0 0 0 0 0 0 0 0 0 0 0 0 0 0 0 0 0 0 0 0 0 0 0 0 0 0 0 0 0 0 0 0 0 0 0 0 0 0 0 0 0 0 0 0 0 0 0 0 0 0 0 0 0 0 0 0 0 0 0 0 0 0 0 0 0 0 0 0 0 0 0 0 0 0 0 0 0 0 0 0 0 0 0 0 0 0 0 0 0 0 0 0 0 0 0 0 0 0 0 0 0 0 0 0 0 0
0 0 0 0 0 0 0 0 0 0 0 0 0 0 0 0 0 0 0 0 0 0 0 0 0 0 0 0 0 0 0 0 0 0 0 0 0 0 0 0 0 0 0 0 0 0 0 0 0 0 0 0 0 0 0 0 0 0 0 0 0 0 0 0 0 0 0 0 0 0 0 0 0 0 0 0 0 0 0 0 0 0.219602622576775 0 0.053672190048868 0 0.0478668657647071 0 0 0 0.0447756064126549 0 0 0 0 0 0 0 0.362454636526658 0.140962718421972 0 0 0 0 0 0 0 0 0 0 0 0 0 0.0114329201065029 0 0 0 0 0 0 0 0 0.0281509886696165 0 0 0 0 0 0.0318935187641009 0 0 0 0 0 0 0 0 0.0591879327081456 0 0 0 0 0 0 0 0 0 0 0 0 0 0 0 0 0 0 0 0 0 0 0 0 0 0 0 0 0 0 0 0 0 0 0 0 0 0 0 0 0 0 0 0 0 0 0 0 0 0 0 0 0 0 0 0 0 0 0 0 0 0 0 0 0 0 0 0 0 0 0 0 0 0 0 0 0 0 0 0 0 0 0 0 0 0 0 0 0 0 0 0 0 0 0 0 0 0 0 0 0 0 0 0 0 0 0 0 0 0 0 0 0 0 0 0 0 0 0 0 0 0 0 0 0 0 0 0 0 0 0 0 0 0 0 0 0 0 0 0 0 0 0 0 0 0 0 0 0 0 0 0 0 0 0 0 0 0 0 0 0 0 0 0 0 0 0 0 0 0 0 0 0 0 0 0 0 0 0 0 0
0 0 0 0 0 0 0 0 0 0 0 0 0 0 0 0.00066478518038217 0 0 0 0 0 0 0 0 0.00286125291358317 0.000818003785085548 0 0 0 0 0 0.00153597277484397 0.0839708825832 0.0160299027414975 0.082577789954958 0 0.0101419597330415 0.000916389554073574 0 0 0.0112724762383357 0 0 0 0 0 0 0 0.00153170282553935 0 0 0 0 0 0.0165522780772779 0 0.00124900502184843 0 0.00810241244384391 0 0 0 0 0 0 0 0 0 0 0 0 0.00492936597515634 0 0.010043281406453 0 0 0.00106045740106532 0 0 0 0 0 0 0 0 0.000491220949998328 0 0.000571553407383095 0.00515280296040032 0.00659995871274444 0.00430802119097582 0.00478430481883533 0.00561176836042377 0 0.00475978199843295 0 0 0 0 0 0 0.0739381139432436 0.00746498534316644 0.0338219900423663 0 0 0 0 0 0 0 0 0 0 0 0 0 0 0 0 0 0 0 0 0 0 0 0 0 0 0 0 0 0.000678731226034608 0 0 0 0 0 0.00281872798864302 0.00338274735765885 0.0182808993507763 0.00301151627014785 0.0116127590569966 0 0 0.00536153169935665 0 0 0.0408254663092843 0.00869966939907592 0.0767080642957491 0.0196284779264655 0.0228323951729421 0 0 0 0 0 0 0 0 0 0 0 0 0 0.000857924948102844 0 0 0 0.000655727636470424 0 0 0 0 0 0 0 0 0 0 0 0 0 0 0 0.00136323049161218 0.00407334559318079 0.00581251427373927 0 0 0 0 0 0 0.00156961396204349 0 0 0 0 0 0.000383428233558572 0 0 0 0 0 0 0 0 0 0 0 0 0.00559360278566212 0 0 0 0 0 0 0 0 0 0 0 0 0 0 0 0 0 0 0 0 0.00206321624747559 0 0 0 0 0 0 0 0.000502495162706468 0 0 0 0.000406830194698339 0 0 0 0.000623907469303733 0 0.000405775856800412 0 0 0.195642711503785 0 0 0 0 0 0 0 0 0 0 0 0 0 0 0 0 0 0 0 0 0 0 0 0 0 0.000935943425757958 0 0 0 0 0 0 0 0 0 0 0 0 0 0.00789051742350009 0 0.0561845430069188 0.000667957714510249 0 0 0.0106073249732445 0.00690493512428856 0.0155180616033189 0 0 0.00124087068095902 0 0 0 0 0.00160449922942635 0 0 0 0.0628876160676493
0 0 0 0 0 0 0 0 0 0 0 0 0 0 0 0.00050139367091217 0 0 0 0 0 0 0 0 0.00126544224227255 0 0 0 0 0 0 0.000478346899254816 0 0 0.0142952878661759 0 0.000793801836175418 0.00052800748535498 0 0 0.00110863749272712 0 0 0 0 0 0 0 0 0 0 0 0 0 0.00215316706806589 0 0 0 0.00179548259924723 0 0 0 0 0 0 0 0 0 0 0 0 0 0 0 0 0 0 0 0 0 0 0 0 0 0 0.000397237109753122 0 0 0.003433662447722 0.00270544000938484 0.00317688432315703 0 0.00289053181250466 0 0 0 0 0 0 0 0.0597752126995743 0 0.00260916469463146 0.0159076056723861 0 0 0 0 0 0 0 0 0 0 0 0 0 0 0 0 0 0 0 0 0 0 0 0 0 0 0 0 0 0 0 0 0 0 0 0.00337337977306791 0 0.0704693437093318 0.00149474804230845 0.004284064177221 0.00302691288280729 0 0.000629772362363813 0.00117063502686667 0 0.0461815689132647 0.0424126177652905 0.174284294580776 0.0106841588306995 0.0201356430649571 0.00179880106421789 0 0 0 0 0 0 0 0 0 0 0 0 0 0 0 0 0 0 0 0 0 0 0 0 0 0 0 0 0 0 0 0 0.00053527084767383 0 0.00108334028276153 0 0 0 0 0 0 0 0 0 0 0 0 0 0 0 0 0 0 0 0 0 0 0 0 0 0 0 0 0 0 0 0 0 0 0 0 0 0 0 0 0 0 0 0 0.000205153629459066 0 0 0 0 0 0.000264417116540393 0 0 0 0 0 0 0 0.000811290066113864 0 0 0 0 0 0.000325325558102732 0 0 0.227104355041993 0 0 0 0 0 0 0 0 0 0 0 0 0 0 0 0 0 0 0 0 0 0 0 0 0 0 0 0 0 0 0 0 0 0 0 0 0 0 0 0.00222703336196806 0 0.182550188572847 0.0434080814781239 0 0 0 0.0225346766682213 0 0 0 0 0 0.000480425128952605 0.0059021708368511 0 0.00586392765075584 0.00470821779142443 0.00254883613384995 0.00399557301470924 0.00169047069718054
0 0 0 0 0 0 0 0 0 0 0 0 0 0 0 0 0 0 0 0 0 0 0 0 0 0 0 0 0 0 0 0 0 0 0.00575067889199244 0 0 0 0 0 0 0 0 0 0 0 0 0 0 0 0 0 0 0 0 0 0 0 0 0 0 0 0 0 0 0 0 0 0 0 0 0 0 0 0 0 0 0 0 0 0.00801740917682062 0 0 0 0 0 0 0.00225418002975592 0.0247448386564212 0.0855693855832641 0.0776774580431326 0.0397300098210613 0.0880455092858001 0 0.0112612706592461 0 0 0 0 0 0.0149669250655614 0.00647071625640308 0 0.223545942815994 0 0 0 0 0 0 0 0 0 0 0 0 0 0 0 0 0 0 0 0 0 0 0 0 0 0 0 0 0 0 0 0 0 0 0 0 0 0.0494447957087057 0.0189471876228799 0.250339285464215 0 0 0 0 0 0.0591599625479422 0 0.0230689095183936 0.0110055348524109 0 0 0 0 0 0 0 0 0 0 0 0 0 0 0 0 0 0 0 0 0 0 0 0 0 0 0 0 0 0 0 0 0 0 0 0 0 0 0 0 0 0 0 0 0 0 0 0 0 0 0 0 0 0 0 0 0 0 0 0 0 0 0 0 0 0 0 0 0 0 0 0 0 0 0 0 0 0 0 0 0 0 0 0 0 0 0 0 0 0 0 0 0 0 0 0 0 0 0 0 0 0 0 0 0 0 0 0 0 0 0 0 0 0 0 0 0 0 0 0 0 0 0 0 0 0 0 0 0 0 0 0 0 0 0 0 0 0 0 0 0 0 0 0 0 0 0 0 0 0 0 0 0 0 0 0 0 0 0 0 0 0 0 0 0
0 0 0 0 0 0 0 0 0 0 0 0 0 0 0 0 0 0 0 0 0 0 0 0 0 0 0 0 0 0 0 0.001158523078001 0 0 0.0166163632236547 0 0 0 0 0 0.00417865038600966 0 0 0 0 0 0 0 0 0 0 0 0 0 0 0.00598080788032673 0.00120076839641781 0 0 0 0 0 0 0 0 0 0 0 0 0 0 0.00192660471767573 0 0 0 0 0 0 0 0 0.00983399380611982 0 0 0 0 0 0 0 0.0772482300931002 0.0572630072333085 0.12115155879685 0.00596435376188595 0.0983328641176394 0 0 0 0 0 0 0 0.0391755366471161 0.0227912346200249 0.129145406697163 0 0 0 0.00396066950455374 0 0 0 0 0 0 0 0.00226708005734392 0.00424426930470977 0.00205604069354025 0.00114296559985646 0.000961003175637762 0 0 0 0 0 0 0 0 0 0 0 0 0 0 0 0 0 0 0 0 0 0 0.0492714288369894 0.00774818384183235 0.159850502341842 0 0 0 0 0 0.0816534014955267 0 0.0495852910534305 0.0381883067071801 0.00194805511120975 0 0 0 0 0 0 0 0 0 0 0 0 0 0 0 0 0 0 0 0 0 0 0 0 0 0 0 0 0 0 0 0 0 0 0 0 0 0 0 0 0 0 0 0 0 0 0 0 0 0 0 0 0 0 0 0 0 0 0 0 0 0 0 0 0 0 0 0 0 0 0 0 0 0 0 0 0 0 0 0 0 0 0 0 0 0 0 0 0 0 0 0 0 0 0 0 0 0 0 0 0 0 0 0.00280909656201764 0 0 0 0 0 0 0 0 0 0 0 0 0 0 0 0 0 0 0 0 0 0 0 0 0 0 0 0 0 0 0 0 0 0 0 0 0 0 0 0 0 0 0.00234580225903681 0 0 0 0 0 0 0 0 0 0 0 0 0 0 0 0 0
0.0729346867148451 0 0 0 0 0.114784791948172 0.0106230436984758 0 0 0.0147542273589941 0 0 0 0 0 0 0 0 0 0 0 0 0 0 0 0 0 0 0 0.0151885449488836 0 0 0 0 0 0 0 0.0250047908659104 0 0 0 0 0 0 0 0 0 0 0 0 0 0 0 0 0 0 0 0 0 0 0 0 0 0 0 0 0 0 0.0507078850525219 0.0308659401420819 0 0 0 0 0 0 0 0 0 0 0 0 0 0 0 0 0 0 0 0 0 0 0.0679491269317355 0.0149103338963739 0 0 0 0 0 0 0 0 0 0 0 0 0 0 0 0.342300927789153 0 0 0 0 0 0.0196916566253525 0 0 0 0 0 0 0 0 0 0 0 0 0 0 0.0271816288326942 0 0 0 0 0 0 0 0 0 0 0 0 0 0 0 0 0 0 0 0 0 0 0 0 0 0 0 0 0 0 0 0 0 0 0 0 0.108552364074118 0 0 0 0 0 0 0 0 0 0 0 0 0 0 0 0 0 0 0 0 0 0 0 0 0 0 0 0 0 0 0 0 0 0 0 0 0 0 0 0.0283302267882474 0 0 0 0 0 0 0 0 0 0 0 0 0 0 0 0 0 0 0 0 0 0 0 0 0 0 0 0 0 0 0 0 0 0 0 0 0 0 0 0 0 0 0 0 0 0 0 0 0 0 0 0 0 0 0 0.0562198243324402 0 0 0 0 0 0 0 0 0 0 0 0 0 0 0 0 0 0 0 0 0 0 0 0 0 0 0 0 0 0 0 0 0 0 0 0 0 0 0 0 0 0 0 0 0 0 0 0 0 0 0 0 0 0
0 0 0 0 0 0 0 0 0 0.0143564469446554 0 0 0 0 0 0 0 0 0 0 0 0 0 0 0 0 0 0 0 0 0 0 0 0 0 0 0 0 0 0 0 0 0 0 0 0 0 0 0 0 0 0 0 0.687818201765614 0 0 0 0 0 0 0 0 0 0 0 0 0 0 0 0 0 0 0 0 0 0 0 0 0 0 0 0 0 0 0 0 0 0 0 0 0 0 0 0 0 0 0 0 0 0 0 0 0 0 0 0 0 0.0674551601452573 0 0 0 0 0 0 0 0 0 0 0 0 0 0.0847119019356989 0 0.145658289208775 0 0 0 0 0 0 0 0 0 0 0 0 0 0 0 0 0 0 0 0 0 0 0 0 0 0 0 0 0 0 0 0 0 0 0 0 0 0 0 0 0 0 0 0 0 0 0 0 0 0 0 0 0 0 0 0 0 0 0 0 0 0 0 0 0 0 0 0 0 0 0 0 0 0 0 0 0 0 0 0 0 0 0 0 0 0 0 0 0 0 0 0 0 0 0 0 0 0 0 0 0 0 0 0 0 0 0 0 0 0 0 0 0 0 0 0 0 0 0 0 0 0 0 0 0 0 0 0 0 0 0 0 0 0 0 0 0 0 0 0 0 0 0 0 0 0 0 0 0 0 0 0 0 0 0 0 0 0 0 0 0 0 0 0 0 0 0 0 0 0 0 0 0 0 0 0 0 0 0 0 0 0 0 0 0 0 0 0 0 0 0 0 0 0
0.0136438585434337 0 0.0080800397375778 0 0 0 0 0 0 0 0.0362403518492759 0 0 0 0 0.00560890497308969 0 0 0 0 0 0 0 0 0 0 0.0111211492145508 0 0 0 0 0 0 0 0 0 0 0 0 0 0 0 0 0 0.0040656487567853 0 0 0 0 0 0 0.00578439013697858 0 0 0 0.00830852415175095 0 0 0 0 0 0 0 0 0 0 0 0 0 0 0 0 0 0 0 0 0 0 0 0 0.00759955193764903 0 0 0 0 0 0 0 0 0.00741781985237024 0 0 0.123657030878893 0 0 0 0 0 0 0 0 0 0 0.0222645077101363 0 0 0 0 0 0.0333829635026402 0 0 0.0314218437672868 0 0.0275657995449279 0.365136490268137 0.288701125174517 0 0 0 0 0 0 0 0 0 0 0 0 0 0 0 0 0 0 0 0 0 0 0 0 0 0 0 0 0 0 0 0 0 0 0 0 0 0 0 0 0 0 0 0 0 0 0 0 0 0 0 0 0 0 0 0 0 0 0 0 0 0 0 0 0 0 0 0 0 0 0 0 0 0 0 0 0 0 0 0 0 0 0 0 0 0 0 0 0 0 0 0 0 0 0 0 0 0 0 0 0 0 0 0 0 0 0 0 0 0 0 0 0 0 0 0 0 0 0 0 0 0 0 0 0 0 0 0 0 0 0 0 0 0 0 0 0 0 0 0 0 0 0 0 0 0 0 0 0 0 0 0 0 0 0 0 0 0 0 0 0 0 0 0 0 0 0 0 0 0 0 0 0 0 0 0 0 0 0 0 0 0 0 0 0 0 0 0 0 0 0 0 0 0 0 0 0 0 0 0 0
0 0 0 0 0 0 0 0 0 0 0 0 0 0 0 0 0 0 0 0 0 0 0 0 0 0 0 0 0 0 0 0 0 0 0 0 0 0 0 0 0 0 0 0 0 0 0 0 0 0 0 0 0 0.754075202138613 0 0 0 0 0 0 0 0 0 0 0 0 0 0 0 0 0 0 0 0 0 0 0 0 0 0 0 0 0 0 0 0 0 0 0 0 0 0 0 0 0 0 0 0 0 0 0 0 0 0 0 0.118608877569998 0 0 0.127315920291389 0 0 0 0 0 0 0 0 0 0 0 0 0 0 0 0 0 0 0 0 0 0 0 0 0 0 0 0 0 0 0 0 0 0 0 0 0 0 0 0 0 0 0 0 0 0 0 0 0 0 0 0 0 0 0 0 0 0 0 0 0 0 0 0 0 0 0 0 0 0 0 0 0 0 0 0 0 0 0 0 0 0 0 0 0 0 0 0 0 0 0 0 0 0 0 0 0 0 0 0 0 0 0 0 0 0 0 0 0 0 0 0 0 0 0 0 0 0 0 0 0 0 0 0 0 0 0 0 0 0 0 0 0 0 0 0 0 0 0 0 0 0 0 0 0 0 0 0 0 0 0 0 0 0 0 0 0 0 0 0 0 0 0 0 0 0 0 0 0 0 0 0 0 0 0 0 0 0 0 0 0 0 0 0 0 0 0 0 0 0 0 0 0 0 0 0 0 0 0 0 0 0 0 0 0 0 0 0 0
0 0 0 0 0 0 0 0 0 0 0 0 0 0 0 0 0 0 0 0 0 0 0 0 0 0 0.0657476172806207 0 0 0 0 0 0 0 0 0 0 0 0 0 0 0 0 0 0 0 0 0 0 0 0 0 0 0.136142449181165 0 0 0 0 0 0 0 0 0 0 0 0 0.149505492133593 0 0 0 0 0 0 0 0 0 0 0 0 0 0 0 0 0 0 0 0 0 0 0 0 0 0 0 0.0462511185613553 0 0 0 0 0 0 0 0 0 0 0 0 0.126553504851487 0 0 0 0 0 0 0 0.0406653442426319 0.150413476236409 0 0.050290650042636 0.152888306584644 0.0815420408854573 0 0 0 0 0 0 0 0 0 0 0 0 0 0 0 0 0 0 0 0 0 0 0 0 0 0 0 0 0 0 0 0 0 0 0 0 0 0 0 0 0 0 0 0 0 0 0 0 0 0 0 0 0 0 0 0 0 0 0 0 0 0 0 0 0 0 0 0 0 0 0 0 0 0 0 0 0 0 0 0 0 0 0 0 0 0 0 0 0 0 0 0 0 0 0 0 0 0 0 0 0 0 0 0 0 0 0 0 0 0 0 0 0 0 0 0 0 0 0 0 0 0 0 0 0 0 0 0 0 0 0 0 0 0 0 0 0 0 0 0 0 0 0 0 0 0 0 0 0 0 0 0 0 0 0 0 0 0 0 0 0 0 0 0 0 0 0 0 0 0 0 0 0 0 0 0 0 0 0 0 0 0 0 0 0 0 0 0 0 0 0 0 0 0 0 0 0
0.0786491252469979 0 0 0 0 0.0401631189001226 0 0 0 0 0 0 0 0.00604306187154623 0 0.00823592010873533 0 0 0 0 0 0 0 0 0 0 0 0 0 0.0117661573289659 0 0 0 0 0 0 0 0.00893829424912373 0.0034755586348339 0 0 0 0 0 0 0.0186746748489801 0 0 0 0 0 0 0 0 0 0 0 0 0 0.00710566818570587 0.0487260126063097 0 0 0 0 0 0 0.18982759462584 0.017231381962773 0.0480866768643813 0 0 0 0 0 0 0 0.00811300429913332 0 0 0 0 0 0 0 0 0 0 0 0 0 0 0.0101271008756433 0.00558460736645483 0 0.00500200265059347 0 0 0 0 0 0 0 0 0.154885979538006 0 0.0286678903839599 0 0 0 0 0.0293388267306405 0.14856447367189 0.0147368359478466 0 0.00707652551763421 0 0 0 0 0 0 0.00625101941687999 0 0 0 0 0 0 0 0.00638761061077024 0 0 0 0 0 0 0 0 0 0 0 0 0 0 0 0 0 0 0 0 0 0 0 0 0 0 0 0 0 0 0 0 0 0 0 0 0.0497480205502569 0 0 0 0 0 0 0 0 0 0 0 0 0 0 0 0 0 0 0 0 0 0 0 0 0 0 0 0 0 0 0 0 0 0 0 0 0 0 0 0.0129539348739088 0 0 0 0 0 0 0 0 0 0 0 0 0 0 0 0 0 0 0 0 0 0 0 0 0 0 0 0 0 0 0 0 0 0 0 0 0 0 0 0 0 0 0 0 0 0 0 0 0 0 0 0 0 0 0 0.0256389221320657 0 0 0 0 0 0 0 0 0 0 0 0 0 0 0 0 0 0 0 0 0 0 0 0 0 0 0 0 0 0 0 0 0 0 0 0 0 0 0 0 0 0 0 0 0 0 0 0 0 0 0 0 0 0
0 0.162417317454377 0.0342814859561152 0.0320175755272668 0 0 0.0123494391647248 0 0 0 0 0.0684077203483193 0 0.0522977635667885 0 0 0 0 0.128541854632367 0.00358970928534557 0.00501695966066947 0 0 0 0 0 0 0 0 0 0 0 0 0 0 0 0 0 0 0 0 0 0 0 0 0 0 0 0 0 0 0 0 0 0 0 0 0 0 0 0 0 0 0 0 0 0 0.0484937110057603 0.0260310456363312 0.259892008968851 0 0 0 0 0 0 0 0 0 0 0 0 0 0 0 0 0 0 0 0 0 0 0 0 0 0 0 0 0 0 0 0 0 0 0 0 0 0 0 0 0 0.0487722537129437 0.0287229407780862 0 0 0 0 0 0 0 0 0 0 0 0.0435207712908191 0.045647443011235 0 0 0 0 0 0 0 0 0 0 0 0 0 0 0 0 0 0 0 0 0 0 0 0 0 0 0 0 0 0 0 0 0 0 0 0 0 0 0 0 0 0 0 0 0 0 0 0 0 0 0 0 0 0 0 0 0 0 0 0 0 0 0 0 0 0 0 0 0 0 0 0 0 0 0 0 0 0 0 0 0 0 0 0 0 0 0 0 0 0 0 0 0 0 0 0 0 0 0 0 0 0 0 0 0 0 0 0 0 0 0 0 0 0 0 0 0 0 0 0 0 0 0 0 0 0 0 0 0 0 0 0 0 0 0 0 0 0 0 0 0 0 0 0 0 0 0 0 0 0 0 0 0 0 0 0 0 0 0 0 0 0 0 0 0 0 0 0 0 0 0 0 0 0 0 0 0 0 0 0 0 0 0 0 0 0 0 0 0 0 0 0
0 0 0 0 0 0 0 0 0 0 0 0 0 0 0 0 0 0 0.0825194786180338 0 0.0119032180898899 0 0 0 0 0 0 0 0 0 0 0 0 0 0 0 0 0 0 0 0 0 0 0 0 0 0 0 0 0 0 0 0 0 0 0 0 0 0 0 0 0 0 0 0 0 0 0.290555867495408 0.127418412766918 0.249973758540467 0 0 0 0 0 0 0 0 0 0 0 0 0 0 0 0 0 0 0 0 0 0 0 0 0 0 0 0 0 0 0 0 0 0 0 0 0 0 0 0.0402429836361589 0.0659077971577422 0 0.0173166810596091 0.105047940150105 0 0 0 0 0 0 0 0 0 0 0 0 0 0 0 0 0 0 0 0 0.00911386248566869 0 0 0 0 0 0 0 0 0 0 0 0 0 0 0 0 0 0 0 0 0 0 0 0 0 0 0 0 0 0 0 0 0 0 0 0 0 0 0 0 0 0 0 0 0 0 0 0 0 0 0 0 0 0 0 0 0 0 0 0 0 0 0 0 0 0 0 0 0 0 0 0 0 0 0 0 0 0 0 0 0 0 0 0 0 0 0 0 0 0 0 0 0 0 0 0 0 0 0 0 0 0 0 0 0 0 0 0 0 0 0 0 0 0 0 0 0 0 0 0 0 0 0 0 0 0 0 0 0 0 0 0 0 0 0 0 0 0 0 0 0 0 0 0 0 0 0 0 0 0 0 0 0 0 0 0 0 0 0 0 0 0 0 0 0 0 0 0 0 0 0 0 0 0 0 0 0 0 0 0 0 0 0
0.0757040802484828 0 0 0 0 0 0 0 0 0 0.0199553286971199 0 0 0 0 0.00910669220286536 0 0 0.0445797497591089 0 0 0 0 0 0 0 0 0 0 0 0 0 0 0 0 0 0 0 0.00472709910638533 0 0 0 0 0 0 0 0 0 0 0 0 0 0 0 0 0 0 0 0 0 0 0 0 0 0 0 0 0 0 0.117948329724683 0 0 0 0 0 0 0 0 0 0 0 0 0 0 0 0 0 0 0 0 0 0 0.00613797545344261 0 0 0 0 0 0 0.00622529103946615 0 0 0 0 0 0 0.0337589798577817 0 0 0.185866778062246 0.0354023626914201 0.0157944326513566 0 0.0350436237792852 0 0 0 0 0 0 0 0.305446167305864 0 0 0.0187210663061569 0.0855820431143357 0 0 0 0 0 0 0 0 0 0 0 0 0 0 0 0 0 0 0 0 0 0 0 0 0 0 0 0 0 0 0 0 0 0 0 0 0 0 0 0 0 0 0 0 0 0 0 0 0 0 0 0 0 0 0 0 0 0 0 0 0 0 0 0 0 0 0 0 0 0 0 0 0 0 0 0 0 0 0 0 0 0 0 0 0 0 0 0 0 0 0 0 0 0 0 0 0 0 0 0 0 0 0 0 0 0 0 0 0 0 0 0 0 0 0 0 0 0 0 0 0 0 0 0 0 0 0 0 0 0 0 0 0 0 0 0 0 0 0 0 0 0 0 0 0 0 0 0 0 0 0 0 0 0 0 0 0 0 0 0 0 0 0 0 0 0 0 0 0 0 0 0 0 0 0 0 0 0 0 0 0 0 0 0 0 0 0 0 0 0 0 0
0 0 0 0 0 0 0 0 0 0 0 0 0 0 0 0 0 0 0 0 0 0 0 0 0 0 0 0 0 0 0 0 0 0 0 0 0 0 0 0 0 0 0 0 0 0 0 0 0 0 0 0 0 0 0 0 0 0 0 0 0 0 0 0 0 0 0 0 0 0.670574045229448 0 0 0 0 0 0 0 0 0 0 0 0 0 0 0 0 0 0 0 0 0 0 0 0 0 0 0 0 0 0 0 0 0 0 0 0 0 0 0 0.0298584439370504 0 0.155168311054743 0.0567525172242632 0 0 0 0 0 0 0 0 0.0293817346992952 0 0 0.0582649478552011 0 0 0 0 0 0 0 0 0 0 0 0 0 0 0 0 0 0 0 0 0 0 0 0 0 0 0 0 0 0 0 0 0 0 0 0 0 0 0 0 0 0 0 0 0 0 0 0 0 0 0 0 0 0 0 0 0 0 0 0 0 0 0 0 0 0 0 0 0 0 0 0 0 0 0 0 0 0 0 0 0 0 0 0 0 0 0 0 0 0 0 0 0 0 0 0 0 0 0 0 0 0 0 0 0 0 0 0 0 0 0 0 0 0 0 0 0 0 0 0 0 0 0 0 0 0 0 0 0 0 0 0 0 0 0 0 0 0 0 0 0 0 0 0 0 0 0 0 0 0 0 0 0 0 0 0 0 0 0 0 0 0 0 0 0 0 0 0 0 0 0 0 0 0 0 0 0 0 0 0 0 0 0 0 0 0 0 0 0 0 0 0 0
0 0 0 0 0 0 0 0 0 0 0 0 0.120116009713583 0 0 0 0 0 0 0 0 0 0 0 0 0 0 0 0 0 0 0.0169294564846542 0 0.0354423880078645 0.0441724943900039 0 0 0 0 0 0 0 0 0 0 0 0 0.0032071172350676 0 0 0 0 0 0 0 0.00879458354581802 0.0685936544962133 0 0 0 0 0 0 0 0 0 0 0 0 0 0 0 0 0 0 0 0 0 0 0 0 0 0 0 0 0 0 0 0 0 0 0 0.0400790712725931 0 0 0 0 0 0 0 0 0 0 0.00979723969331246 0 0 0.0211915624345764 0 0 0 0 0 0 0 0 0.125724550584137 0.0452636169525161 0 0.352844945276435 0.047430465695692 0 0 0 0 0 0 0 0 0 0 0 0 0 0 0 0 0 0 0 0 0 0 0 0 0 0 0 0 0 0 0 0 0 0 0 0 0 0 0 0 0 0 0 0 0 0 0 0 0 0 0 0 0 0 0 0 0 0 0 0 0 0 0 0 0 0 0 0.0410160243651834 0 0 0 0 0 0 0 0 0 0 0 0 0 0 0 0 0 0 0 0 0 0 0 0 0 0 0 0 0 0 0 0 0 0 0 0 0 0 0 0 0 0 0 0 0 0 0 0 0 0 0 0 0 0 0 0 0 0 0 0 0 0 0 0 0 0 0 0 0 0.0128029991755446 0 0 0.00659382067680428 0 0 0 0 0 0 0 0 0 0 0 0 0 0 0 0 0 0 0 0 0 0 0 0 0 0 0 0 0 0 0 0 0 0 0 0 0 0 0 0 0 0 0 0 0 0 0 0 0 0 0 0 0 0 0 0 0
0.00711221238769533 0 0 0 0 0 0 0 0 0 0 0 0 0 0 0 0 0 0 0 0 0 0 0 0 0 0.014759387548544 0 0 0 0 0 0 0 0 0 0 0 0 0 0 0 0 0 0 0 0 0 0 0 0 0 0 0 0 0 0.0236263435600361 0 0 0 0 0 0 0 0 0 0.00906163600224853 0 0 0 0 0 0 0 0 0 0 0 0 0 0 0 0 0 0 0 0 0 0 0 0 0 0.106543155851062 0 0 0 0 0 0 0 0 0 0 0.021892346407516 0.009520512407271 0 0.335042671676433 0 0.00966040224807136 0.00756125902463091 0 0 0 0 0.150062643916268 0 0.132980214492425 0 0.0698112072002999 0.0622711273810922 0 0 0 0 0 0 0 0 0 0 0 0 0 0 0 0 0 0 0 0 0 0 0 0 0 0 0 0 0 0 0 0 0 0 0 0 0 0 0 0 0 0 0 0 0 0 0 0 0 0 0 0 0 0 0 0 0 0 0 0 0 0 0 0 0 0 0 0 0 0 0 0 0 0 0 0 0 0 0 0 0 0 0 0 0 0 0 0 0 0 0 0 0 0 0 0 0 0 0 0 0 0 0 0 0 0 0 0 0 0 0 0 0 0 0 0 0 0 0 0 0 0 0 0 0 0 0 0 0 0 0 0 0 0 0 0 0 0 0 0 0 0.010228619054385 0 0 0 0 0.0120368835968677 0.00819529578006885 0 0 0 0 0 0 0.00963408146508444 0 0 0 0 0 0 0 0 0 0 0 0 0 0 0 0 0 0 0 0 0 0 0 0 0 0 0 0 0 0 0 0 0 0 0 0 0 0 0 0 0 0 0
0 0 0 0 0 0 0 0 0 0 0 0 0.0278497388113534 0 0 0 0 0 0 0 0 0 0 0 0 0 0 0 0 0 0 0 0 0 0 0 0 0 0 0 0 0 0 0 0 0 0 0 0 0 0 0 0 0 0 0 0 0 0 0 0 0 0 0 0 0 0 0 0 0 0 0 0 0 0 0 0 0 0 0 0.00711394872759012 0 0 0 0 0 0 0 0 0 0.00749991278219246 0 0.0184192585929521 0 0 0 0 0 0 0 0 0 0 0.0158612957972109 0 0 0.396196780741107 0 0.0534410626414765 0 0 0 0 0 0.0808014838783272 0.198886181047331 0 0.0112045417091019 0.0701513616706505 0.011688436304807 0 0 0 0 0 0 0 0 0 0 0 0 0 0 0 0 0 0 0 0 0 0 0 0 0 0 0 0 0 0 0 0 0 0 0 0 0 0 0 0 0 0 0 0 0 0 0 0.0172290266748358 0 0 0 0 0 0 0 0 0 0 0 0 0 0 0 0 0 0 0 0 0 0 0 0 0 0 0 0 0 0 0 0 0 0 0 0 0 0 0 0 0 0 0 0 0 0 0 0 0 0 0 0 0 0 0 0 0 0 0 0 0 0 0 0 0 0 0 0 0 0 0 0 0 0 0 0 0 0 0 0 0 0 0 0 0 0 0 0 0 0 0 0 0 0.00708835839765011 0.0104903073439653 0 0 0 0.0367100707837368 0.029368234095712 0 0 0 0 0 0 0 0 0 0 0 0 0 0 0 0 0 0 0 0 0 0 0 0 0 0 0 0 0 0 0 0 0 0 0 0 0 0 0 0 0 0 0 0 0 0 0 0 0 0
0 0 0 0 0 0 0 0 0 0 0 0 0 0 0 0 0 0 0 0 0 0 0 0 0 0 0.253205088354757 0 0 0 0 0 0 0 0 0 0 0 0 0 0 0 0 0 0 0 0 0 0 0 0 0 0 0 0 0 0 0 0 0 0 0 0 0 0 0 0 0 0 0 0 0 0 0 0 0 0 0 0 0 0 0 0 0 0 0 0 0 0 0 0 0 0 0 0.0209388738707411 0 0 0 0 0 0 0 0 0.0145151485534636 0 0 0 0 0 0 0 0 0 0 0 0 0.0184448643115071 0 0 0.511816643675362 0.181079381234169 0 0 0 0 0 0 0 0 0 0 0 0 0 0 0 0 0 0 0 0 0 0 0 0 0 0 0 0 0 0 0 0 0 0 0 0 0 0 0 0 0 0 0 0 0 0 0 0 0 0 0 0 0 0 0 0 0 0 0 0 0 0 0 0 0 0 0 0 0 0 0 0 0 0 0 0 0 0 0 0 0 0 0 0 0 0 0 0 0 0 0 0 0 0 0 0 0 0 0 0 0 0 0 0 0 0 0 0 0 0 0 0 0 0 0 0 0 0 0 0 0 0 0 0 0 0 0 0 0 0 0 0 0 0 0 0 0 0 0 0 0 0 0 0 0 0 0 0 0 0 0 0 0 0 0 0 0 0 0 0 0 0 0 0 0 0 0 0 0 0 0 0 0 0 0 0 0 0 0 0 0 0 0 0 0 0 0 0 0 0 0 0 0 0 0 0 0
0.00635151167245256 0 0 0 0 0 0 0 0 0 0 0 0.1545371777183 0 0 0 0 0 0 0 0 0 0 0 0 0 0 0 0 0 0 0.00690181742784358 0 0.012947474358178 0 0 0 0 0 0 0 0 0 0 0 0 0 0 0 0 0 0 0 0 0 0 0.0197697342261264 0 0 0 0 0 0 0 0 0 0.00784971177409777 0 0 0 0 0 0 0 0 0 0 0 0 0 0 0 0 0 0 0 0 0 0 0 0 0 0.0508494171048064 0 0 0 0 0 0 0 0 0 0 0.00596156264525813 0 0 0 0 0.014368251355663 0 0 0 0 0 0.506503339024088 0.0839597348596306 0.056411082820312 0 0 0.0139896984269419 0 0 0 0 0 0 0 0 0 0 0 0 0 0 0 0 0 0 0 0 0 0 0 0 0 0 0 0 0 0 0 0 0 0 0 0 0 0 0 0 0 0 0 0 0 0 0 0 0 0 0 0 0 0 0 0 0 0 0 0 0 0 0 0 0 0 0 0.040628358507635 0 0 0 0 0 0 0 0 0 0 0 0 0 0 0 0 0 0 0 0 0 0 0 0 0 0 0 0 0 0 0 0 0 0 0 0 0 0 0 0 0 0 0 0 0 0 0 0 0 0 0 0 0 0 0 0 0 0 0 0 0 0 0 0 0 0 0 0 0 0.00646641737332662 0 0 0 0.0125047107053405 0 0 0 0 0 0 0 0 0 0 0 0 0 0 0 0 0 0 0 0 0 0 0 0 0 0 0 0 0 0 0 0 0 0 0 0 0 0 0 0 0 0 0 0 0 0 0 0 0 0 0 0 0 0 0 0
0 0 0 0 0 0 0 0 0 0 0 0 0.134683176578667 0 0 0 0 0 0 0 0 0 0 0 0 0 0.132296790387857 0 0 0 0 0 0 0 0.0460558684343098 0 0 0 0 0 0 0 0 0 0 0 0 0 0 0 0 0 0 0 0 0 0 0 0 0 0 0 0 0 0 0 0 0 0 0 0 0 0 0 0 0 0 0 0 0 0 0 0 0 0 0 0 0 0 0 0 0 0 0 0 0 0 0 0 0 0 0 0 0 0 0 0 0 0.0428860790805227 0 0 0 0 0 0.0668468897596946 0.0735288955910285 0.00922805447236564 0.245463415184103 0.0137351610693079 0 0.157085767925712 0 0 0 0 0 0 0 0 0 0 0 0 0 0 0 0 0 0 0 0 0 0 0 0 0 0 0 0 0 0 0 0 0 0 0 0 0 0 0 0 0 0 0 0 0 0 0.0203295174136144 0 0 0 0 0 0 0 0 0 0 0 0 0 0 0 0 0 0 0 0 0 0 0 0 0 0 0 0 0 0 0 0 0 0 0 0 0 0 0 0 0 0 0 0 0 0 0 0 0 0 0 0 0 0 0 0 0 0 0 0 0 0 0 0 0 0 0 0 0 0 0 0 0 0 0 0 0 0 0 0 0 0 0 0 0 0 0 0 0 0 0 0 0 0 0.00928344333853623 0 0 0 0.0178446488324318 0.0307322919318493 0 0 0 0 0 0 0 0 0 0 0 0 0 0 0 0 0 0 0 0 0 0 0 0 0 0 0 0 0 0 0 0 0 0 0 0 0 0 0 0 0 0 0 0 0 0 0 0 0 0
0 0 0 0 0 0 0 0 0 0 0 0 0.0655494367770044 0 0 0 0 0 0 0 0 0 0.0860110750585424 0 0 0 0.231179392437516 0 0 0 0 0 0 0 0 0 0 0 0 0 0 0 0 0 0 0 0 0 0.030418778032251 0 0 0 0 0 0 0 0 0 0 0 0 0 0 0 0 0 0 0 0 0 0 0 0 0 0 0 0 0 0 0 0 0 0 0 0 0 0 0 0 0 0 0 0 0 0 0 0 0 0 0 0 0 0 0 0 0 0 0 0.0356298364585766 0 0 0 0 0 0 0 0 0.135279363065924 0 0.244696084267691 0 0 0 0 0 0 0 0 0 0 0 0 0 0 0 0 0 0 0 0 0 0 0 0 0 0 0 0 0 0 0 0 0 0 0 0 0 0 0 0 0 0 0.0143417847873237 0 0 0 0 0 0.060287252716464 0 0 0 0 0.019596101755631 0 0 0 0 0 0 0 0 0 0 0 0 0 0.00857370601999719 0 0 0 0 0 0 0 0 0 0 0 0 0 0 0 0 0 0 0 0 0 0 0 0 0 0 0 0 0 0 0 0 0 0 0 0 0 0 0 0 0 0 0 0 0 0 0 0 0 0 0 0 0 0 0 0 0 0 0 0 0 0 0 0 0 0 0 0 0 0 0 0 0 0 0.0247522374408154 0 0 0 0 0 0 0.0436849511822646 0 0 0 0 0 0 0 0 0 0 0 0 0 0 0 0 0 0 0 0 0 0 0 0 0 0 0 0 0 0 0 0 0 0 0 0 0 0 0 0 0 0 0 0 0 0 0 0
0.00790760665193205 0 0 0 0 0 0 0 0 0 0 0 0 0 0 0 0 0 0 0 0 0 0 0 0 0 0 0 0 0 0 0 0 0 0 0 0 0 0 0 0 0 0 0 0 0 0 0 0 0 0 0 0 0 0 0 0 0 0 0 0 0 0 0 0 0 0 0 0 0 0 0 0 0 0 0 0 0 0 0 0 0 0 0 0 0 0 0 0 0 0 0 0 0 0 0 0 0 0 0.0222466679957555 0 0 0 0 0 0.059770964672262 0 0 0 0 0 0 0.443305898809063 0.026331169164639 0 0 0 0 0 0 0 0 0 0 0.130158440927667 0.310279251778681 0 0 0 0 0 0 0 0 0 0 0 0 0 0 0 0 0 0 0 0 0 0 0 0 0 0 0 0 0 0 0 0 0 0 0 0 0 0 0 0 0 0 0 0 0 0 0 0 0 0 0 0 0 0 0 0 0 0 0 0 0 0 0 0 0 0 0 0 0 0 0 0 0 0 0 0 0 0 0 0 0 0 0 0 0 0 0 0 0 0 0 0 0 0 0 0 0 0 0 0 0 0 0 0 0 0 0 0 0 0 0 0 0 0 0 0 0 0 0 0 0 0 0 0 0 0 0 0 0 0 0 0 0 0 0 0 0 0 0 0 0 0 0 0 0 0 0 0 0 0 0 0 0 0 0 0 0 0 0 0 0 0 0 0 0 0 0 0 0 0 0 0 0 0 0 0 0 0 0 0 0 0 0 0 0 0 0 0 0 0 0 0
0 0.024080588330671 0 0 0 0 0 0 0 0 0 0.0250325457519727 0 0.0584695799907684 0 0 0 0 0 0.0217699942931035 0.0163948547655808 0 0 0 0 0 0 0 0 0 0 0 0 0 0 0 0 0 0 0 0 0 0 0 0 0 0 0 0 0 0.0101091824588914 0 0 0 0 0 0 0 0 0.131726206488906 0 0 0 0 0 0 0 0.0131899952321577 0 0 0 0 0 0 0 0 0 0 0 0 0 0 0 0 0 0 0 0 0 0 0 0 0 0 0 0 0 0 0 0 0 0 0 0 0 0 0 0 0 0.0109442494525048 0 0 0 0 0 0 0 0 0 0 0 0 0 0.0814471170879867 0.52683583995593 0.0272438445045985 0 0 0 0 0 0 0 0 0.0235135530702852 0 0 0 0.00749189163550122 0 0 0 0 0 0 0 0 0 0 0 0 0 0 0 0 0 0 0 0 0 0 0 0 0 0 0 0 0 0 0 0 0 0 0 0.021750556981143 0 0 0 0 0 0 0 0 0 0 0 0 0 0 0 0 0 0 0 0 0 0 0 0 0 0 0 0 0 0 0 0 0 0 0 0 0 0 0 0 0 0 0 0 0 0 0 0 0 0 0 0 0 0 0 0 0 0 0 0 0 0 0 0 0 0 0 0 0 0 0 0 0 0 0 0 0 0 0 0 0 0 0 0 0 0 0 0 0 0 0 0 0 0 0 0 0 0 0 0 0 0 0 0 0 0 0 0 0 0 0 0 0 0 0 0 0 0 0 0 0 0 0 0 0 0 0 0 0 0 0 0 0 0 0 0 0 0 0 0 0 0 0
0 0 0 0 0 0 0 0 0 0 0 0 0 0 0 0.0275432892765329 0 0 0 0 0 0 0 0 0 0 0 0.190819138046661 0 0.0301720388978725 0 0 0 0 0 0 0 0 0 0 0 0 0 0 0 0 0 0 0 0 0 0 0 0.16609053690105 0 0 0 0 0 0.102820730539952 0 0 0 0 0 0 0 0 0 0 0 0 0 0 0 0 0 0 0 0 0 0.0108207461656357 0 0.011539557549526 0 0 0 0 0 0 0 0 0 0 0 0 0 0 0 0 0 0 0 0 0 0.119245843402773 0 0 0 0 0 0 0 0 0 0 0 0 0 0 0 0 0.0980073001141761 0 0.0435372909380257 0.174021025925027 0 0.0253825022427683 0 0 0 0 0 0 0 0 0 0 0 0 0 0 0 0 0 0 0 0 0 0 0 0 0 0 0 0 0 0 0 0 0 0 0 0 0 0 0 0 0 0 0 0 0 0 0 0 0 0 0 0 0 0 0 0 0 0 0 0 0 0 0 0 0 0 0 0 0 0 0 0 0 0 0 0 0 0 0 0 0 0 0 0 0 0 0 0 0 0 0 0 0 0 0 0 0 0 0 0 0 0 0 0 0 0 0 0 0 0 0 0 0 0 0 0 0 0 0 0 0 0 0 0 0 0 0 0 0 0 0 0 0 0 0 0 0 0 0 0 0 0 0 0 0 0 0 0 0 0 0 0 0 0 0 0 0 0 0 0 0 0 0 0 0 0 0 0 0 0 0 0 0 0 0 0 0 0 0 0 0 0 0 0 0 0 0 0 0 0
0 0.0569091648518222 0 0.0189349003678183 0 0 0.00916039938071806 0 0 0 0 0.035511440482962 0 0.03171330739845 0 0 0.202513984295949 0 0.0131778376933557 0.0273123553295342 0.00697629481235588 0 0 0 0 0 0.00446379944467882 0 0 0 0 0 0 0 0 0 0 0 0 0 0 0 0 0 0 0 0 0 0 0 0 0 0 0 0 0 0 0 0 0.138414225864861 0.0177806817667326 0 0 0 0 0 0 0 0 0 0 0 0 0 0 0 0 0 0 0 0 0 0 0 0 0 0 0 0 0 0 0 0 0 0 0 0 0 0 0 0 0 0 0 0 0 0 0 0 0 0.0211644294563599 0 0.00738647477633084 0.0141950811556225 0 0 0 0 0 0 0 0.0353842622649662 0.14853664693884 0.0102008649339758 0 0.186289442752519 0 0 0 0 0 0 0 0 0.0107413725118978 0 0 0 0.00323303352024982 0 0 0 0 0 0 0 0 0 0 0 0 0 0 0 0 0 0 0 0 0 0 0 0 0 0 0 0 0 0 0 0 0 0 0 0 0 0 0 0 0 0 0 0 0 0 0 0 0 0 0 0 0 0 0 0 0 0 0 0 0 0 0 0 0 0 0 0 0 0 0 0 0 0 0 0 0 0 0 0 0 0 0 0 0 0 0 0 0 0 0 0 0 0 0 0 0 0 0 0 0 0 0 0 0 0 0 0 0 0 0 0 0 0 0 0 0 0 0 0 0 0 0 0 0 0 0 0 0 0 0 0 0 0 0 0 0 0 0 0 0 0 0 0 0 0 0 0 0 0 0 0 0 0 0 0 0 0 0 0 0 0 0 0 0 0 0 0 0 0 0 0 0 0 0 0 0 0 0
0 0 0 0 0 0 0 0 0 0 0 0.015002952146363 0 0 0 0 0 0 0 0 0 0 0 0 0 0 0 0 0 0.0404682317443984 0 0 0 0 0 0 0 0 0 0 0 0 0 0 0 0.0275913038139983 0 0 0 0 0 0 0 0 0 0 0 0 0 0.00953567587857414 0.0539228812244982 0 0 0 0 0 0 0 0 0 0 0 0 0 0 0 0 0 0 0 0 0 0 0 0 0 0 0 0 0 0 0 0 0 0 0 0 0 0 0 0 0 0 0 0 0 0 0 0 0 0.0498898876935387 0 0.0758883966394378 0 0 0 0 0 0 0 0 0.189573065205581 0.0172628615043153 0.0916354272721141 0.418672400872257 0 0 0 0 0.0105569160049247 0 0 0 0 0 0 0 0 0 0 0 0 0 0 0 0 0 0 0 0 0 0 0 0 0 0 0 0 0 0 0 0 0 0 0 0 0 0 0 0 0 0 0 0 0 0 0 0 0 0 0 0 0 0 0 0 0 0 0 0 0 0 0 0 0 0 0 0 0 0 0 0 0 0 0 0 0 0 0 0 0 0 0 0 0 0 0 0 0 0 0 0 0 0 0 0 0 0 0 0 0 0 0 0 0 0 0 0 0 0 0 0 0 0 0 0 0 0 0 0 0 0 0 0 0 0 0 0 0 0 0 0 0 0 0 0 0 0 0 0 0 0 0 0 0 0 0 0 0 0 0 0 0 0 0 0 0 0 0 0 0 0 0 0 0 0 0 0 0 0 0 0 0 0 0 0 0 0 0 0 0 0 0 0 0 0 0 0
0 0 0 0 0 0 0 0 0 0 0 0 0.0543863825392163 0 0 0 0 0 0 0 0 0 0.122010411508406 0 0.246449357370123 0.195616134319748 0 0 0 0 0 0 0 0.0258720623155593 0.0455898990581053 0 0 0 0 0 0.0755814499098074 0.0744489952055356 0 0 0 0 0 0 0 0 0 0 0 0 0 0 0 0 0 0 0 0 0 0 0 0 0 0 0 0 0 0 0 0 0.102698470517868 0 0 0 0 0 0 0 0 0 0 0 0 0 0 0 0 0 0 0 0 0 0 0 0 0 0 0 0 0 0 0 0 0 0 0 0 0 0 0 0 0 0 0 0 0 0 0 0 0 0 0 0 0 0.057346837255632 0 0 0 0 0 0 0 0 0 0 0 0 0 0 0 0 0 0 0 0 0 0 0 0 0 0 0 0 0 0 0 0 0 0 0 0 0 0 0 0 0 0 0 0 0 0 0 0 0 0 0 0 0 0 0 0 0 0 0 0 0 0 0 0 0 0 0 0 0 0 0 0 0 0 0 0 0 0 0 0 0 0 0 0 0 0 0 0 0 0 0 0 0 0 0 0 0 0 0 0 0 0 0 0 0 0 0 0 0 0 0 0 0 0 0 0 0 0 0 0 0 0 0 0 0 0 0 0 0 0 0 0 0 0 0 0 0 0 0 0 0 0 0 0 0 0 0 0 0 0 0 0 0 0 0 0 0 0 0 0 0 0 0 0 0 0 0 0 0 0 0 0 0 0 0 0 0 0 0 0 0 0 0 0 0 0 0 0 0
0 0 0 0 0.0300468876785983 0 0 0 0 0 0.020733459424099 0.0179809677851919 0 0.0193668675792318 0.0174649355528501 0.0189525593348341 0 0 0 0 0 0 0 0 0 0 0 0.00750094581453707 0 0.0745644951169126 0.205507090580397 0 0 0 0 0 0 0 0 0 0 0 0 0 0 0 0 0 0 0 0 0 0 0 0 0 0 0 0.023398647474441 0 0 0 0 0 0 0 0 0 0 0 0 0 0 0 0 0 0 0 0 0 0 0 0 0 0 0.118812544968438 0 0 0 0.0748345114026533 0 0 0 0 0 0 0 0.128448241380708 0 0.0149812747846986 0 0 0 0 0 0 0 0 0 0 0 0 0 0 0 0 0 0 0 0 0 0 0 0.0130031098766322 0 0 0 0 0 0 0 0 0 0.0104496173852471 0 0 0.173802859572711 0.0301509842878182 0 0 0 0 0 0 0 0 0 0 0 0 0 0 0 0 0 0 0 0 0 0 0 0 0 0 0 0 0 0 0 0 0 0 0 0 0 0 0 0 0 0 0 0 0 0 0 0 0 0 0 0 0 0 0 0 0 0 0 0 0 0 0 0 0 0 0 0 0 0 0 0 0 0 0 0 0 0 0 0 0 0 0 0 0 0 0 0 0 0 0 0 0 0 0 0 0 0 0 0 0 0 0 0 0 0 0 0 0 0 0 0 0 0 0 0 0 0 0 0 0 0 0 0 0 0 0 0 0 0 0 0 0 0 0 0 0 0 0 0 0 0 0 0 0 0 0 0 0 0 0 0 0 0 0 0 0 0 0 0 0 0 0 0 0 0 0 0 0 0 0 0 0 0 0 0 0 0 0 0
0 0 0 0 0 0 0 0 0 0 0 0 0 0 0 0 0 0 0 0 0 0 0.0422463037714991 0 0.0791563152073356 0.0843681118948233 0 0 0 0 0 0 0 0 0 0 0 0 0 0 0 0 0 0 0.0375442960093384 0 0 0 0 0 0 0 0 0 0 0 0 0 0 0 0 0 0 0 0 0.0358395820283738 0 0 0 0 0 0 0 0 0.453126468867379 0 0 0 0 0.00724297664506237 0 0 0 0 0 0 0 0 0 0 0 0 0 0 0.146539924130402 0 0 0 0 0 0 0 0 0 0 0 0 0 0 0 0 0 0 0 0 0 0 0 0 0 0 0 0 0 0 0 0.0194861732241612 0 0 0 0 0 0 0 0 0 0 0 0 0 0 0 0 0 0 0 0 0 0 0 0 0 0 0 0 0 0 0 0 0 0 0 0 0 0 0 0 0 0.0944498482216253 0 0 0 0 0 0 0 0 0 0 0 0 0 0 0 0 0 0 0 0 0 0 0 0 0 0 0 0 0 0 0 0 0 0 0 0 0 0 0 0 0 0 0 0 0 0 0 0 0 0 0 0 0 0 0 0 0 0 0 0 0 0 0 0 0 0 0 0 0 0 0 0 0 0 0 0 0 0 0 0 0 0 0 0 0 0 0 0 0 0 0 0 0 0 0 0 0 0 0 0 0 0 0 0 0 0 0 0 0 0 0 0 0 0 0 0 0 0 0 0 0 0 0 0 0 0 0 0 0 0 0 0 0 0 0 0 0 0 0 0 0 0 0 0 0 0 0 0 0
0 0 0 0 0 0 0 0 0 0 0 0 0 0 0 0 0 0 0 0 0 0 0 0 0 0 0 0.229429549623322 0 0 0 0 0 0 0 0 0.0177425855660164 0 0 0 0 0 0 0 0 0.253371216592943 0.0510053002664177 0 0 0 0.0225384894949111 0 0 0 0 0 0 0 0 0.0509987711701215 0.192931790388257 0 0 0 0 0.0290907070429182 0 0 0 0 0 0 0 0.0191444022735918 0 0 0.0406738571628393 0.0343826370148132 0 0 0 0 0 0 0 0 0 0 0 0 0 0 0 0 0 0 0 0 0 0 0 0 0 0 0 0 0 0 0 0 0 0 0 0 0 0 0 0 0 0 0 0 0 0 0 0.0455616776886375 0 0 0 0 0 0.0131290157152115 0 0 0 0 0 0 0 0 0 0 0 0 0 0 0 0 0 0 0 0 0 0 0 0 0 0 0 0 0 0 0 0 0 0 0 0 0 0 0 0 0 0 0 0 0 0 0 0 0 0 0 0 0 0 0 0 0 0 0 0 0 0 0 0 0 0 0 0 0 0 0 0 0 0 0 0 0 0 0 0 0 0 0 0 0 0 0 0 0 0 0 0 0 0 0 0 0 0 0 0 0 0 0 0 0 0 0 0 0 0 0 0 0 0 0 0 0 0 0 0 0 0 0 0 0 0 0 0 0 0 0 0 0 0 0 0 0 0 0 0 0 0 0 0 0 0 0 0 0 0 0 0 0 0 0 0 0 0 0 0 0 0 0 0 0 0 0 0 0 0 0 0 0 0 0 0 0 0 0 0 0 0 0 0 0 0
0.00226699016881579 0 0 0.104844742568739 0 0.00194505553006243 0.0289180572351086 0.0305515189235252 0.0624759290058364 0.00355701785830513 0.00423987505878754 0 0 0 0 0 0 0.00155321932324314 0 0 0 0 0 0 0 0 0 0 0 0 0 0 0 0 0 0 0.104976391499739 0.190553318882113 0 0 0 0 0 0 0 0 0 0 0 0 0 0 0 0 0 0 0 0 0 0 0 0 0 0 0 0 0 0 0 0 0 0.00437763618805808 0 0.00486719265082725 0 0 0 0 0 0 0 0 0 0 0 0.00453169679175516 0.0239441679640216 0 0 0 0 0 0 0.095880437189749 0 0.0235854868854873 0 0 0 0 0 0 0 0 0.00230965170420029 0 0 0 0 0.00119951426898264 0 0 0 0 0 0 0 0 0 0 0 0 0 0 0 0 0 0 0 0 0 0 0.00913818080632331 0.277329297756773 0 0 0 0 0 0.00786926370505764 0.00136680497432857 0 0 0 0 0 0 0 0 0 0 0 0 0.00584145235111937 0.00187710070904188 0 0 0 0 0 0 0 0 0 0 0 0 0 0 0 0 0 0 0 0 0 0 0 0 0 0 0 0 0 0 0 0 0 0 0 0 0 0 0 0 0 0 0 0 0 0 0 0 0 0 0 0 0 0 0 0 0 0 0 0 0 0 0 0 0 0 0 0 0 0 0 0 0 0 0 0 0 0 0 0 0 0 0 0 0 0 0 0 0 0 0 0 0 0 0 0 0 0 0 0 0 0 0 0 0 0 0 0 0 0 0 0 0 0 0 0 0 0 0 0 0 0 0 0 0 0 0 0 0 0 0 0 0 0 0 0 0 0 0 0 0 0 0 0 0 0 0 0 0 0 0 0 0 0 0 0 0 0 0 0 0 0 0
0 0 0 0 0 0 0 0.0787396583086362 0 0 0 0 0 0 0 0 0 0 0 0 0 0 0 0 0 0 0 0 0.00926279227466261 0 0 0 0 0 0 0 0.0116503742437051 0 0 0 0 0 0 0 0 0.0183800581940485 0.139438395301193 0 0 0 0 0 0 0 0 0 0 0 0.0714589178385437 0 0.0217963863239209 0 0 0 0 0 0 0 0 0 0 0 0 0.0992374976298616 0 0 0 0.0332838075948564 0 0 0 0 0 0 0 0 0 0 0 0 0 0 0 0 0 0 0 0 0 0 0 0 0 0 0 0 0 0 0 0 0 0 0 0 0 0 0 0 0 0 0 0 0 0 0 0 0 0 0 0.00259927904091248 0 0 0.3690860426142 0.104739103855246 0 0 0 0 0 0 0.0403276867802131 0 0 0 0 0 0 0 0 0 0 0 0 0 0 0 0 0 0 0 0 0 0 0 0 0 0 0 0 0 0 0 0 0 0 0 0 0 0 0 0 0 0 0 0 0 0 0 0 0 0 0 0 0 0 0 0 0 0 0 0 0 0 0 0 0 0 0 0 0 0 0 0 0 0 0 0 0 0 0 0 0 0 0 0 0 0 0 0 0 0 0 0 0 0 0 0 0 0 0 0 0 0 0 0 0 0 0 0 0 0 0 0 0 0 0 0 0 0 0 0 0 0 0 0 0 0 0 0 0 0 0 0 0 0 0 0 0 0 0 0 0 0 0 0 0 0 0 0 0 0 0 0 0 0 0 0 0 0 0 0 0 0 0 0 0 0 0 0 0 0 0 0 0 0 0 0 0
0 0 0 0 0 0 0 0.0162731458293299 0 0 0 0 0 0 0 0 0 0 0 0 0 0 0 0 0 0 0 0 0 0 0 0 0 0 0 0 0.0205112962991448 0.00753594325278387 0 0 0 0 0 0 0 0 0.0654150330977441 0 0 0 0 0 0 0 0 0 0 0 0.206631955954038 0 0.00831773398431219 0 0 0 0 0 0 0 0 0 0 0 0 0.16176655602966 0 0 0 0.0123647646454038 0 0 0 0 0 0 0 0.00734480398947972 0.00802670758376812 0 0.0296034186051623 0.0137012129924355 0.00846516823784824 0.0227413518139163 0 0 0 0 0 0 0 0 0 0 0 0 0 0 0 0 0 0 0 0 0 0 0 0 0 0 0 0 0 0 0 0 0 0 0 0 0 0 0.0298497518516539 0.23884308855658 0 0.0965488293234394 0 0 0 0 0 0 0.0460592379532994 0 0 0 0 0 0 0 0 0 0 0 0 0 0 0 0 0 0 0 0 0 0 0 0 0 0 0 0 0 0 0 0 0 0 0 0 0 0 0 0 0 0 0 0 0 0 0 0 0 0 0 0 0 0 0 0 0 0 0 0 0 0 0 0 0 0 0 0 0 0 0 0 0 0 0 0 0 0 0 0 0 0 0 0 0 0 0 0 0 0 0 0 0 0 0 0 0 0 0 0 0 0 0 0 0 0 0 0 0 0 0 0 0 0 0 0 0 0 0 0 0 0 0 0 0 0 0 0 0 0 0 0 0 0 0 0 0 0 0 0 0 0 0 0 0 0 0 0 0 0 0 0 0 0 0 0 0 0 0 0 0 0 0 0 0 0 0 0 0 0 0 0 0 0 0 0 0
0.000903917729770026 0.00217170930822587 0 0.0386966176856562 0.00462252728159145 0.00735111689904484 0.0189124408262098 0.128264730086702 0.0331523723979455 0.0272099051305789 0 0.00586501323770967 0 0 0.0011159478145309 0.00265610620196353 0 0.00323682624707008 0 0 0 0 0 0 0 0 0 0 0.00183936747336924 0.00619221526679982 0.00353836216587609 0 0 0 0.00306841082389985 0 0.0923697701874872 0.0776119294919638 0 0 0 0 0 0 0 0 0 0 0 0 0 0 0 0 0 0 0.00157620024973086 0 0.011976285944891 0 0 0 0 0 0 0 0 0 0 0 0 0.00790688371969521 0 0.019747644563402 0 0 0.00477817207900822 0 0 0 0 0 0.000592915900995116 0.000934903089301149 0 0.0201329433854746 0.0273965362855204 0 0.00583278449336625 0 0 0 0 0.0326096000134924 0 0.0136506166369381 0 0.00131400852862303 0 0 0.000790765208946931 0 0 0 0 0 0 0 0 0 0 0 0 0 0 0 0 0 0 0 0 0 0 0 0 0 0 0.00201738288456782 0 0 0.307714069349497 0.023023138884832 0.0327957551572572 0 0 0 0 0 0 0.00654168709254259 0.00737158784557518 0 0 0 0 0 0 0.00134140854534454 0 0 0 0 0 0.00715075397589221 0 0 0 0 0 0 0 0 0 0 0 0 0 0 0 0 0 0 0 0 0 0 0 0 0 0 0 0 0 0 0 0 0 0 0 0 0 0 0 0 0 0 0 0 0 0 0 0 0 0 0 0 0 0 0 0 0 0 0 0 0 0 0 0 0 0 0 0 0 0 0 0 0 0 0 0 0 0 0 0 0 0 0 0 0 0 0 0 0 0 0 0 0 0 0 0 0 0 0 0 0 0 0 0.00402466990871171 0 0 0 0 0 0 0 0 0 0 0 0 0 0 0 0 0 0 0 0 0 0 0 0 0 0 0 0 0 0 0 0 0 0 0 0 0 0 0 0 0 0 0 0 0 0 0 0 0 0 0 0 0 0 0 0 0 0 0 0
0 0.00270681418466577 0 0 0 0 0 0 0 0 0 0.00380035825048409 0 0.105767784479199 0.023121181826786 0.0921747684625824 0 0 0 0.0108395761536784 0.152392414699961 0 0 0 0 0 0 0 0 0 0.0328801543920468 0 0 0 0 0 0 0 0.0250877700807497 0 0 0 0.00910839784901889 0 0.0368380261601943 0 0 0.00350537375572496 0 0.024699571589231 0 0 0 0 0 0 0 0 0 0 0.00398186452486315 0 0.046258807494239 0 0 0.0337361668723327 0 0.00359508590135613 0.0059777625452099 0.00435339903498077 0.0818634708326045 0 0 0 0.00463039038945729 0 0 0.058176060632352 0.00518695905304122 0 0 0 0 0 0 0 0 0 0 0 0 0 0 0 0 0 0 0.00591606440843947 0 0 0 0 0 0 0 0 0 0 0 0 0 0.00227493706624476 0 0 0 0 0 0 0 0 0 0 0.00459830176832478 0 0.00745041876515339 0 0 0 0 0 0 0 0 0 0 0.0759390678918423 0 0.0283456291075574 0.095386906002734 0 0 0 0 0 0 0 0 0 0 0 0 0 0 0 0 0 0 0 0 0 0 0 0 0 0 0 0 0 0 0 0 0 0 0 0 0 0 0 0 0 0 0 0 0.00301822472000328 0 0 0 0 0 0 0 0 0 0 0 0 0 0 0 0 0 0 0.00199295260185675 0 0.00247227031622736 0 0 0 0 0 0 0 0 0 0 0 0 0 0 0 0 0 0 0 0 0 0 0 0 0 0 0 0 0 0 0 0 0 0 0 0 0 0 0 0 0 0 0 0 0 0 0 0 0 0 0 0 0 0 0 0 0 0 0 0 0 0 0 0 0 0 0 0 0 0 0 0 0 0 0 0 0 0 0 0 0 0 0 0 0 0 0.00192306818685795 0 0 0 0 0 0 0 0 0 0 0 0 0 0 0 0 0 0 0 0 0 0 0 0 0 0
0 0 0 0 0.00899774091077297 0 0 0 0 0 0 0 0 0.0767984520373543 0 0.0692342371659441 0 0 0 0.00878171049407928 0.0124362831864843 0 0 0 0 0 0 0 0.00400947600556784 0 0 0 0 0 0 0 0 0 0 0.0117422141248557 0 0 0 0 0 0 0.0124656278028742 0 0 0 0 0.0160820713695779 0 0 0 0 0 0 0 0 0 0 0.00823152957497668 0 0 0 0 0 0 0 0.0411329214073833 0 0 0 0 0.0438899536490202 0 0 0 0 0 0 0 0 0 0.0306220675971465 0 0 0 0.034552094795549 0 0 0 0 0 0 0 0.0763377965293048 0 0 0 0 0 0 0 0 0 0 0 0 0 0 0 0 0 0 0 0 0 0 0 0 0 0 0 0 0 0 0 0 0 0 0 0 0.200552041925584 0 0.0490050808821388 0.160096196844819 0.135032503696567 0 0 0 0 0 0 0 0 0 0 0 0 0 0 0 0 0 0 0 0 0 0 0 0 0 0 0 0 0 0 0 0 0 0 0 0 0 0 0 0 0 0 0 0 0 0 0 0 0 0 0 0 0 0 0 0 0 0 0 0 0 0 0 0 0 0 0 0 0 0 0 0 0 0 0 0 0 0 0 0 0 0 0 0 0 0 0 0 0 0 0 0 0 0 0 0 0 0 0 0 0 0 0 0 0 0 0 0 0 0 0 0 0 0 0 0 0 0 0 0 0 0 0 0 0 0 0 0 0 0 0 0 0 0 0 0 0 0 0 0 0 0 0 0 0 0 0 0 0 0 0 0 0 0 0 0 0 0 0 0 0 0 0 0 0 0 0 0 0 0 0 0 0 0 0 0 0 0 0
0 0 0 0 0.0248189334078876 0 0 0 0 0.00600624540085316 0 0.00742408980746026 0 0.0283662640362182 0.00993685068158644 0.0591067033460177 0 0 0 0 0 0 0 0 0 0 0 0 0.00490435728858414 0 0.052743960716743 0 0 0 0 0 0 0 0 0 0 0 0 0 0 0 0.0114258962219214 0 0 0 0 0 0 0 0 0 0 0 0 0 0 0 0 0 0 0 0 0 0 0 0 0 0 0 0 0 0 0 0 0 0 0 0 0 0 0.0705386131141577 0 0 0 0.0306961346131681 0 0 0 0 0 0 0.041205081802176 0.249889093472742 0.0647502606350304 0.0331030673563512 0 0 0 0 0 0 0 0 0 0 0 0 0 0 0 0 0 0 0 0 0 0 0 0 0 0 0 0.206940574782589 0 0 0 0 0 0 0 0.0696440976962117 0 0.0284997756203016 0 0 0 0 0 0 0 0 0 0 0 0 0 0 0 0 0 0 0 0 0 0 0 0 0 0 0 0 0 0 0 0 0 0 0 0 0 0 0 0 0 0 0 0 0 0 0 0 0 0 0 0 0 0 0 0 0 0 0 0 0 0 0 0 0 0 0 0 0 0 0 0 0 0 0 0 0 0 0 0 0 0 0 0 0 0 0 0 0 0 0 0 0 0 0 0 0 0 0 0 0 0 0 0 0 0 0 0 0 0 0 0 0 0 0 0 0 0 0 0 0 0 0 0 0 0 0 0 0 0 0 0 0 0 0 0 0 0 0 0 0 0 0 0 0 0 0 0 0 0 0 0 0 0 0 0 0 0 0 0 0 0 0 0 0 0 0 0 0 0 0 0 0 0 0 0 0 0 0 0
0 0 0 0 0.00811860711908608 0 0 0 0 0 0 0 0 0.10893903487414 0 0.155482275851482 0 0 0 0.0132132501486136 0 0 0 0 0 0 0 0 0 0 0.0189364953775103 0 0 0 0 0 0 0 0 0 0 0 0 0 0 0 0 0 0 0 0 0 0 0 0 0 0 0 0 0 0 0 0 0 0 0 0 0 0 0 0 0 0 0 0 0 0 0 0 0 0 0 0 0 0 0 0 0 0 0 0 0 0 0 0 0 0 0.0170765666363064 0 0 0 0 0 0 0 0 0 0 0 0 0 0 0 0 0 0 0 0 0 0 0 0 0 0 0 0 0 0.0476800712897322 0 0 0 0 0 0 0.141298580941813 0.302183598918278 0.0378519370437718 0 0.149219581799266 0 0 0 0 0 0 0 0 0 0 0 0 0 0 0 0 0 0 0 0 0 0 0 0 0 0 0 0 0 0 0 0 0 0 0 0 0 0 0 0 0 0 0 0 0 0 0 0 0 0 0 0 0 0 0 0 0 0 0 0 0 0 0 0 0 0 0 0 0 0 0 0 0 0 0 0 0 0 0 0 0 0 0 0 0 0 0 0 0 0 0 0 0 0 0 0 0 0 0 0 0 0 0 0 0 0 0 0 0 0 0 0 0 0 0 0 0 0 0 0 0 0 0 0 0 0 0 0 0 0 0 0 0 0 0 0 0 0 0 0 0 0 0 0 0 0 0 0 0 0 0 0 0 0 0 0 0 0 0 0 0 0 0 0 0 0 0 0 0 0 0 0 0 0 0 0 0 0 0
0 0.00303917618363887 0 0 0 0 0 0 0 0 0 0 0 0.0804691980133331 0 0.226776127231487 0 0 0 0.0109738959297691 0.0175361070178209 0.0212701809916395 0 0 0 0 0 0 0 0 0.0263259891727959 0 0 0 0 0 0 0 0 0.0206204912831599 0 0 0 0 0 0 0 0 0 0 0 0 0 0 0 0 0 0 0 0 0 0 0 0 0 0 0 0 0 0 0.0407631289184662 0 0 0 0 0 0 0 0 0 0 0 0 0 0 0 0 0 0 0 0 0 0 0 0 0 0 0 0 0 0 0 0 0 0 0 0 0 0 0 0 0 0 0 0 0 0 0 0 0 0 0 0.00449087303895624 0 0.00687370981279141 0 0 0 0 0 0 0 0 0 0.292380795050226 0.156724385170181 0 0.0917559421857351 0 0 0 0 0 0 0 0 0 0 0 0 0 0 0 0 0 0 0 0 0 0 0 0 0 0 0 0 0 0 0 0 0 0 0 0 0 0 0 0 0 0 0 0 0 0 0 0 0 0 0 0 0 0 0 0 0 0 0 0 0 0 0 0 0 0 0 0 0 0 0 0 0 0 0 0 0 0 0 0 0 0 0 0 0 0 0 0 0 0 0 0 0 0 0 0 0 0 0 0 0 0 0 0 0 0 0 0 0 0 0 0 0 0 0 0 0 0 0 0 0 0 0 0 0 0 0 0 0 0 0 0 0 0 0 0 0 0 0 0 0 0 0 0 0 0 0 0 0 0 0 0 0 0 0 0 0 0 0 0 0 0 0 0 0 0 0 0 0 0 0 0 0 0 0 0 0 0 0 0
0 0 0 0 0 0 0 0.00241421941837077 0 0 0 0 0 0 0 0.00111413926346977 0 0 0 0 0 0 0 0 0 0 0 0 0 0 0.00197138727127311 0 0 0.00989812469856853 0 0 0 0.0138579401792238 0 0 0 0 0 0 0 0 0 0 0 0 0 0 0 0 0.102232705244591 0 0 0 0 0 0 0 0 0 0 0 0.00202291003058411 0 0 0 0 0.00379006144406732 0 0 0 0 0 0 0 0 0 0 0 0 0 0 0.00626190093916447 0 0 0 0 0 0.00226743761669868 0.00440925542083787 0 0.0165549170949532 0 0 0 0 0.00609586765805226 0.00902391168988691 0 0 0 0 0 0 0 0 0 0 0 0 0 0 0 0 0 0 0 0 0 0 0 0 0 0 0 0 0.0162075861674925 0 0 0.0121428996288846 0 0 0 0 0 0 0.0125816721121104 0 0 0 0.0602909029887663 0 0.0177925518620883 0.0524388719997007 0.00622843976176801 0 0.0462519501625475 0.0107274039395775 0 0.0518462842495278 0.480439930877296 0.018369742783813 0 0 0 0 0 0 0 0 0 0 0 0 0 0 0 0 0 0 0 0 0 0 0 0 0 0 0 0 0 0 0 0 0 0 0 0 0 0 0 0 0 0 0 0 0 0 0 0 0 0 0 0 0 0 0 0 0 0 0 0 0 0 0 0 0 0 0 0 0 0 0 0 0 0 0 0 0 0 0 0 0 0 0 0 0 0 0 0 0 0 0 0 0 0 0 0 0 0 0 0 0 0.0139768944070196 0 0 0 0 0 0 0 0 0 0 0 0 0 0 0 0 0 0 0 0 0 0 0 0 0 0 0 0 0 0 0 0 0 0 0 0 0 0 0 0 0 0.0118633552881179 0 0 0 0.00185997221235542 0 0 0 0 0 0 0 0 0 0 0 0 0 0.00506676358919321
0 0 0 0 0 0 0 0 0 0 0 0 0 0 0 0 0 0 0 0 0 0 0 0 0 0 0 0 0 0 0 0 0 0 0.0117532964940273 0 0.048777441657488 0.00627994385769404 0 0 0 0 0 0 0 0.00499428606005589 0.168921510333366 0 0 0 0.135750053915886 0 0 0.0366993384856016 0 0 0 0.0125297073014952 0.0988226673269422 0 0.00350773594419558 0 0 0 0 0.00770036625265137 0.039797457502075 0 0.00609247286361735 0 0 0 0 0.106515524431714 0 0 0 0 0 0 0 0 0 0 0 0 0 0 0 0 0 0 0 0 0 0 0 0 0 0 0.0147540823055808 0 0 0 0 0 0 0 0 0 0 0 0 0 0 0 0 0 0 0 0 0 0 0 0 0 0 0 0 0 0.00567742057288592 0.0331857705221909 0.0585706827233413 0.0275964971486878 0 0 0 0 0 0.0253745669570637 0 0 0 0 0 0 0.0303623471744533 0 0 0 0 0 0 0 0.0579900555876891 0.0411847576494899 0 0 0 0 0 0 0 0 0 0 0 0 0 0 0 0 0 0 0 0 0 0 0 0 0 0 0 0 0 0 0 0 0 0 0 0 0 0 0 0 0 0 0 0 0 0 0 0 0 0 0 0 0 0 0 0 0 0 0 0 0 0 0 0 0 0 0 0 0 0 0 0 0 0 0 0 0 0 0 0 0 0 0 0 0 0 0 0 0 0 0 0 0 0 0 0 0 0 0 0 0 0.0117958475014401 0 0 0 0 0 0 0 0 0 0 0 0 0 0 0 0 0 0 0 0 0 0 0 0 0 0 0 0 0 0 0 0 0 0 0 0 0 0 0 0 0 0 0 0 0 0 0 0 0 0 0 0 0 0 0 0 0 0 0 0.00536616943036769
0 0 0 0 0 0 0 0 0 0 0 0 0 0 0 0 0 0 0 0 0 0 0 0 0 0 0 0 0 0 0 0 0 0 0.00289615706721959 0 0 0 0 0 0.000934600944189437 0 0 0 0 0 0 0 0 0 0 0 0 0 0.00180216570506027 0 0 0 0.0144957117597993 0 0 0 0 0 0 0 0 0 0 0 0 0 0 0 0 0 0 0 0 0 0 0 0 0 0 0.00131872636246304 0 0 0.00738619576742796 0.0164282859103068 0.00617668182728997 0 0.00417172261270942 0 0 0 0 0 0 0 0.0137598332916302 0.0656089488065199 0.0185623337311689 0.0320180570636749 0 0 0 0 0 0 0 0 0 0 0 0 0 0 0 0 0 0 0 0 0 0 0 0 0 0 0 0 0 0 0 0 0 0 0 0 0 0 0.0992145261687439 0.0577335159766926 0.00302407999894989 0.0319517467278086 0.0158681540782557 0 0.0658213461625601 0.19249233538861 0.0504131449780989 0.104313673852488 0.016442887106203 0.0122031338306249 0 0 0 0 0 0 0 0 0 0 0 0 0 0 0 0 0 0 0 0 0 0 0 0 0 0 0 0 0 0 0 0 0 0 0 0 0 0 0 0 0 0 0 0 0 0 0 0 0 0 0 0 0 0 0 0 0 0 0 0 0 0 0 0 0 0 0 0 0 0 0 0 0 0 0 0 0 0 0 0 0 0 0 0 0 0 0 0 0 0 0 0 0 0 0 0 0 0 0 0 0 0 0 0.0556333946809083 0 0 0 0 0 0 0 0 0 0 0 0 0 0 0 0 0 0 0 0 0 0 0 0 0 0 0 0 0 0 0 0 0 0 0 0 0 0 0 0 0 0.0485248140713532 0.0404988349920977 0 0 0 0.00814812935208715 0 0 0 0 0 0 0.00170069006469684 0 0 0.00545516237971947 0.00247150891558962 0.00252950042505223 0
0 0 0 0 0 0 0 0 0 0 0 0 0 0 0 0 0 0 0 0 0 0 0 0 0 0 0 0 0 0 0 0 0 0 0 0 0 0 0 0 0 0 0 0 0 0 0 0 0 0 0 0 0 0 0 0 0 0 0.109572494508172 0 0 0 0 0 0 0 0 0 0 0 0 0 0 0 0 0 0 0 0 0 0 0 0 0 0 0.00253130850460798 0 0.0210002643526399 0.00282384429817023 0.00626274022840026 0 0 0 0 0 0 0 0 0 0 0.00381615189763756 0.00234291034730881 0.0119751667602448 0.00847665599704844 0 0 0 0 0 0 0 0 0 0 0 0 0 0 0 0 0 0 0 0 0 0 0 0 0 0 0 0 0 0 0 0 0 0 0 0 0 0.167032156079634 0 0.254439249744229 0.00300665106063072 0.0402335575082478 0.123851644522326 0.0083688737905132 0.0992029105969197 0.0935098061687248 0.0264000012963048 0.00347036873774602 0.00523025351603867 0.00279197227165098 0 0 0 0 0 0 0 0 0 0 0 0 0 0 0 0 0 0 0 0 0 0 0 0 0 0 0 0 0 0 0 0 0 0 0 0 0 0 0 0 0 0 0 0 0 0 0 0 0 0 0 0 0 0 0 0 0 0 0 0 0 0 0 0 0 0 0 0 0 0 0 0 0 0 0 0 0 0 0 0 0 0 0 0 0 0 0 0 0 0 0 0 0 0 0 0 0 0 0 0 0 0 0 0.00181980417595568 0 0 0 0 0 0 0 0 0 0 0 0 0 0 0 0 0 0 0 0 0 0 0 0 0 0 0 0 0 0 0 0 0 0 0 0 0 0 0 0 0 0.00184121363684928 0 0 0 0 0 0 0 0 0 0 0 0 0 0 0 0 0 0
0 0 0 0 0 0 0 0 0 0 0 0 0 0 0 0 0 0 0 0 0 0 0 0 0 0 0 0 0 0 0 0 0 0 0.00287594529421097 0 0 0 0 0 0 0 0 0 0 0 0 0 0 0 0 0 0 0 0 0 0 0 0.0811865636560028 0 0 0 0 0 0 0 0 0 0 0 0 0 0 0.00810271559908643 0 0 0 0 0 0 0 0 0 0 0 0.00547957094921683 0 0.00577617762560515 0.0208902616531541 0.05290708819022 0.015041854113808 0 0.0175849783606235 0 0 0 0 0 0 0 0.0130905048251659 0.0059734355999629 0.140749338736171 0.155567613041727 0 0 0 0 0 0 0 0 0 0 0 0 0 0 0 0 0 0 0 0 0 0 0 0 0 0 0 0 0 0 0 0 0 0 0 0 0 0.0864636115753912 0.226341738310735 0 0 0.0101448317353197 0.0155388765351704 0 0.00499856723779615 0.0920542245448553 0 0.0209034962984511 0.0154126451238858 0 0 0 0 0 0 0 0 0 0 0 0 0 0 0 0 0 0 0 0 0 0 0 0 0 0 0 0 0 0 0 0 0 0 0 0 0 0 0 0 0 0 0 0 0 0 0 0 0 0 0 0 0 0 0 0 0 0 0 0 0 0 0 0 0 0 0 0 0 0 0 0 0 0 0 0 0 0 0 0 0 0 0 0 0 0 0 0 0 0 0 0 0 0 0 0 0 0 0 0 0 0 0 0 0.00144935339318953 0 0 0 0 0 0 0 0 0 0 0 0 0 0 0 0 0 0 0 0 0 0 0 0 0 0 0 0 0 0 0 0 0 0 0 0 0 0 0 0 0 0.00146660760025131 0 0 0 0 0 0 0 0 0 0 0 0 0 0 0 0 0 0
0 0 0 0 0 0 0 0 0 0 0 0 0 0 0 0 0 0 0 0 0 0 0 0 0 0 0 0 0 0 0 0 0 0 0 0 0 0 0 0 0 0 0 0 0 0 0 0 0 0 0 0 0 0 0 0 0 0 0 0 0 0 0 0 0 0 0 0 0 0 0 0 0 0 0 0 0 0 0 0 0 0 0 0 0 0 0 0 0 0 0 0 0 0 0 0 0 0 0 0 0 0.0162680712169083 0 0 0 0 0 0 0 0 0 0 0 0 0 0 0 0 0 0 0 0 0 0 0 0 0 0 0 0 0 0 0 0 0 0 0 0 0 0.121131844849717 0 0.0174568775806447 0.010309354999794 0 0 0.0113330966396018 0 0.0963250927326437 0.0523447661018102 0 0.390753801779602 0.117402679266719 0 0.0954825992102007 0 0 0 0 0 0 0 0 0 0 0 0 0 0 0 0 0 0 0 0 0 0 0 0 0 0 0 0 0 0 0 0 0 0 0 0 0 0 0 0 0 0 0 0 0 0 0 0 0 0 0 0 0 0 0 0 0 0 0 0 0 0 0 0 0 0 0 0 0 0 0 0 0 0 0 0 0 0 0 0 0 0 0 0 0 0 0 0 0 0 0 0 0 0 0 0 0 0 0 0 0 0 0 0.0194925958091343 0 0 0 0 0 0 0 0 0 0 0 0 0 0 0 0 0 0 0 0 0 0 0 0 0 0 0 0 0 0 0 0 0 0 0 0 0 0 0 0 0 0.0283747461954573 0 0 0 0 0 0 0 0 0 0 0 0 0 0 0 0 0.0233244736177675 0
0 0 0 0 0 0 0 0 0 0 0 0 0 0 0 0 0 0 0 0 0 0 0 0 0 0 0 0 0 0 0 0 0 0 0 0 0 0 0 0 0 0 0 0 0 0 0 0 0 0 0 0 0 0 0 0 0 0 0.00789392178339026 0 0 0 0 0 0 0 0 0 0 0 0 0 0 0 0 0 0 0 0 0 0 0 0 0 0 0 0 0 0 0 0 0 0 0 0 0 0 0 0 0 0 0 0 0 0 0 0 0 0 0 0 0 0 0 0 0 0 0 0 0 0 0 0 0 0 0 0 0 0 0 0 0 0 0 0 0 0 0 0 0 0 0.20931997733019 0.156559593394651 0.0443767565571327 0.0128614926997114 0 0.0420134973321967 0 0.252966225713284 0.190776973153507 0.0730700010098297 0 0 0.0101615610261078 0 0 0 0 0 0 0 0 0 0 0 0 0 0 0 0 0 0 0 0 0 0 0 0 0 0 0 0 0 0 0 0 0 0 0 0 0 0 0 0 0 0 0 0 0 0 0 0 0 0 0 0 0 0 0 0 0 0 0 0 0 0 0 0 0 0 0 0 0 0 0 0 0 0 0 0 0 0 0 0 0 0 0 0 0 0 0 0 0 0 0 0 0 0 0 0 0 0 0 0 0 0 0 0 0 0 0 0 0 0 0 0 0 0 0 0 0 0 0 0 0 0 0 0 0 0 0 0 0 0 0 0 0 0 0 0 0 0 0 0 0 0 0 0 0 0 0 0 0 0 0 0 0 0 0 0 0 0 0 0 0 0 0 0
0 0 0 0 0 0 0 0 0 0 0 0 0 0 0 0 0 0 0 0 0 0 0 0 0 0 0 0 0 0 0 0 0 0 0.00581921779755097 0 0 0 0 0 0 0 0 0 0 0 0 0 0 0 0 0 0 0 0 0 0 0 0.179536353286628 0 0 0 0 0 0 0 0 0 0 0 0 0 0 0.0132722972516572 0 0 0 0 0 0 0 0 0 0 0 0 0 0.0369236440358397 0 0 0 0 0 0 0 0 0 0 0 0 0.0158556974666545 0.00230370735195528 0 0 0 0 0 0 0 0 0 0 0 0 0 0 0 0 0 0 0 0 0 0 0 0 0 0 0 0 0 0 0 0 0 0 0 0 0 0.0243305737890832 0.0205868156787303 0.0623458092981417 0.289039908529873 0.0407657192201731 0 0.0251972775065607 0 0.0991783662327749 0.0956117391850661 0.0239365653808537 0.0302638129202089 0 0 0.00565740539267107 0 0 0 0 0 0 0 0 0 0 0 0 0 0 0 0 0 0 0 0 0 0 0 0 0 0 0 0 0 0 0 0 0 0 0 0 0 0 0 0 0 0 0 0 0 0 0 0 0 0 0 0 0 0 0 0 0 0 0 0 0 0 0 0 0 0 0 0 0 0 0 0 0 0 0 0 0 0 0 0 0 0 0 0 0 0 0 0 0 0 0 0 0 0 0 0 0 0 0 0 0 0 0 0.0184228607108883 0 0 0 0 0 0 0 0 0 0 0 0 0 0 0 0 0 0 0 0 0 0 0 0 0 0 0 0 0 0 0 0 0 0 0 0 0 0 0 0 0 0.0109522289646896 0 0 0 0 0 0 0 0 0 0 0 0 0 0 0 0 0 0
0 0 0 0 0 0 0 0 0 0 0 0 0 0 0 0 0 0 0 0 0 0 0 0 0 0 0 0 0 0 0 0 0 0 0 0 0.0119655511123902 0.00431312230563696 0 0 0 0 0 0 0 0 0 0 0 0 0 0 0 0 0 0 0 0 0 0 0 0 0 0 0 0 0 0 0 0 0 0 0 0.00938251304183471 0 0 0 0 0 0 0 0 0 0 0 0 0 0.00398407435512778 0 0 0 0.0108739246801368 0 0 0 0 0 0 0 0 0 0.00407934189501796 0 0 0 0 0 0 0 0 0 0 0 0 0 0 0 0 0 0 0 0 0 0 0 0 0 0 0 0 0 0 0 0.00324364037896559 0 0 0 0 0 0.0683112656903887 0 0 0.0186057821793245 0 0.0624556717199866 0 0.0944804232730665 0 0.0909425407856821 0 0.0378251131036851 0.015475028459595 0 0 0.460956546925695 0.0939561101415426 0 0 0 0 0 0 0 0 0 0 0 0 0 0 0 0 0 0 0 0 0 0 0 0 0 0 0 0 0 0 0 0 0 0 0 0 0 0 0 0 0 0 0 0 0 0 0 0 0 0 0 0 0 0 0 0 0 0 0 0 0 0 0 0 0 0 0 0 0 0 0 0 0 0 0 0 0 0 0 0 0 0 0 0 0 0 0 0 0 0 0 0 0 0 0 0 0 0 0 0 0 0.00454823176800853 0 0 0 0 0 0 0 0 0 0 0 0 0 0 0 0 0 0 0 0 0 0 0 0 0 0 0 0 0 0 0 0 0 0 0 0 0 0 0 0 0 0.00460111818391561 0 0 0 0 0 0 0 0 0 0 0 0 0 0 0 0 0 0
0 0 0 0 0 0 0 0 0 0 0 0 0 0 0 0 0 0 0 0 0 0 0 0 0 0 0 0 0 0 0 0 0 0 0 0 0 0 0 0 0 0 0 0 0 0 0 0 0 0 0 0 0 0 0 0 0 0 0.0366625592704817 0 0 0 0 0 0 0 0 0 0 0 0 0 0 0 0 0 0 0 0 0 0 0 0 0 0 0 0 0 0 0 0 0 0 0 0 0 0 0 0 0 0 0 0 0 0 0 0 0 0 0 0 0 0 0 0 0 0 0 0 0 0 0 0 0 0 0 0 0 0 0 0 0 0 0 0 0 0 0 0 0.00589091832324458 0 0.178869890167749 0.160129029002113 0.00907007030465293 0.0246416879257812 0.104934173749321 0.0661303528980599 0.0660285598995848 0 0.0252700917577898 0.308093909114247 0 0 0.0142787575869756 0 0 0 0 0 0 0 0 0 0 0 0 0 0 0 0 0 0 0 0 0 0 0 0 0 0 0 0 0 0 0 0 0 0 0 0 0 0 0 0 0 0 0 0 0 0 0 0 0 0 0 0 0 0 0 0 0 0 0 0 0 0 0 0 0 0 0 0 0 0 0 0 0 0 0 0 0 0 0 0 0 0 0 0 0 0 0 0 0 0 0 0 0 0 0 0 0 0 0 0 0 0 0 0 0 0 0 0 0 0 0 0 0 0 0 0 0 0 0 0 0 0 0 0 0 0 0 0 0 0 0 0 0 0 0 0 0 0 0 0 0 0 0 0 0 0 0 0 0 0 0 0 0 0 0 0 0 0 0 0 0 0 0 0
0 0 0 0 0 0 0 0 0 0 0 0 0 0 0 0 0 0 0 0 0 0 0 0 0 0 0 0 0 0 0 0 0 0 0.00783739064929515 0 0 0 0 0 0.00483240297515782 0 0 0 0 0 0 0 0 0 0 0 0 0 0.00244012232221899 0 0 0 0.011108402507579 0 0 0 0 0 0 0 0 0 0 0 0 0 0 0 0 0 0 0 0 0 0 0 0 0 0 0 0 0 0.0139010464003464 0.0161353271990944 0.0140676654538938 0 0.015671063851392 0 0 0 0 0 0 0 0.039230417721291 0.0548918287159954 0.0283541115733309 0.0677407908629319 0 0 0 0 0 0 0 0 0 0 0 0 0 0 0 0 0 0 0 0 0 0 0 0 0 0 0 0 0 0 0 0 0 0 0 0 0 0.245747781234619 0.0709101650378181 0.0784719640660077 0 0.0371780017819313 0.00777780660435437 0 0.0118716887706716 0 0.0213310245645817 0.105308506352883 0.0439091437864492 0.0101762812391057 0 0 0 0 0 0 0 0 0 0 0 0 0 0 0 0 0 0 0 0 0 0 0 0 0 0 0 0 0 0 0 0 0 0 0 0 0 0 0 0 0 0 0 0 0 0 0 0 0 0 0 0 0 0 0 0 0 0 0 0 0 0 0 0 0 0 0 0 0 0 0 0 0 0 0 0 0 0 0 0 0 0 0 0 0 0 0 0 0 0 0 0 0 0 0 0 0 0 0 0 0 0 0 0.0305557622004536 0 0 0 0 0 0 0 0 0 0 0 0 0 0 0 0 0 0 0 0 0 0 0 0 0 0 0 0 0 0 0 0 0 0 0 0 0 0 0 0 0 0.030427782046908 0.0235245607494109 0 0 0 0.00374936026008604 0 0 0 0 0 0 0 0 0 0.00137917022369763 0 0.0014704308484958 0
0 0 0 0 0 0 0 0 0 0 0 0 0 0 0 0 0 0 0 0 0 0 0 0 0 0 0 0 0 0 0 0 0.00343689014518206 0 0 0 0 0 0 0 0 0 0 0 0 0 0 0 0 0 0 0 0 0 0 0 0 0 0.0106987458809093 0 0 0 0 0 0 0 0 0 0 0 0 0 0 0 0 0 0 0 0 0 0 0 0 0 0 0 0 0 0 0 0 0 0 0 0 0 0 0 0 0 0.00991547221959434 0.0597933615028605 0 0 0 0 0 0 0 0 0 0 0 0 0 0 0 0 0 0 0 0 0 0 0 0 0 0 0 0 0 0 0 0 0 0 0 0 0 0.0243757698105939 0 0.0763376576226137 0.0237451087036982 0 0.102500258331062 0.0168895499690433 0.011663739836878 0.0153027518335694 0.171675242999701 0.0253005865905667 0 0.184202192640095 0 0.138211195746436 0.0252213468432604 0 0 0 0 0 0 0 0 0 0 0 0 0 0 0 0 0 0 0 0 0 0 0 0 0 0 0 0 0 0 0 0 0.000691890357454595 0 0.000917714965914703 0 0 0 0 0 0 0 0 0 0 0 0 0 0 0 0 0 0 0 0 0 0 0 0 0 0 0 0 0 0 0 0 0 0 0 0 0 0 0 0 0 0 0 0 0 0 0 0 0 0 0 0 0 0 0 0 0 0 0 0 0 0 0 0 0 0 0 0.0464724491794352 0 0 0 0 0 0 0 0 0 0 0 0 0 0 0 0 0 0 0 0 0 0 0 0 0 0 0 0 0 0 0 0 0 0 0 0 0 0 0 0 0 0.0438664921510561 0 0 0 0 0.00612617614886921 0 0 0 0 0 0 0 0 0.0010545183107269 0 0 0 0.00160088821047952
0 0 0 0 0 0 0 0 0 0 0 0 0 0 0 0 0 0 0 0 0 0 0 0 0.0017302779986191 0 0 0 0 0 0 0.000696577764562863 0.00168413618574286 0 0.019071932669221 0 0 0 0 0 0.00637450034184113 0 0 0 0 0 0 0 0 0 0 0 0 0 0.00273902277411171 0 0 0 0 0 0 0 0 0 0 0 0 0 0 0 0 0 0 0 0 0 0 0 0 0 0 0 0 0 0 0 0 0 0.00378001604249431 0.0069688843092332 0.00291759023664674 0 0.00276204093833226 0 0 0 0 0 0 0 0.0553606349908805 0.155584214009889 0.00830392618448137 0.0308956338113572 0 0 0 0 0 0 0 0 0 0 0 0 0 0 0 0 0 0 0 0 0 0 0 0 0 0 0 0 0 0 0 0 0 0 0 0.00357991167357701 0 0.100019727234902 0.00197649273597862 0.0133831390834155 0.0195006524516881 0 0 0.00396433313670153 0 0.0790918463024916 0.11663910585711 0 0.0134393490820852 0.0288965776425868 0.0108555063895138 0 0 0 0 0 0 0 0 0 0 0 0 0 0 0 0 0 0 0 0 0 0 0 0 0 0 0 0 0 0 0 0 0 0 0.00040103345949299 0 0 0 0 0 0 0 0 0 0 0 0 0 0 0 0 0 0 0 0 0 0 0 0 0 0 0 0 0 0 0 0 0 0 0 0 0 0 0 0 0 0 0 0 0 0 0 0 0 0 0 0 0 0 0 0 0 0 0 0 0 0 0 0 0 0 0 0.127165082091582 0 0 0 0 0 0 0 0 0 0 0 0 0 0 0 0 0 0 0 0 0 0 0 0 0 0 0 0 0 0 0 0 0 0 0 0 0 0 0 0 0 0.107445546570097 0.0403749940987798 0 0 0 0.016692285201805 0 0 0 0 0 0 0.00183535357007793 0 0.00499520919754527 0.00468187055647317 0.00225245677389848 0.00394013863278359 0
0 0 0 0 0 0 0 0 0 0 0 0 0 0 0 0 0 0 0 0 0 0 0 0 0.00278401233202622 0 0 0 0 0 0 0.0017508768485465 0 0 0.0437402373682522 0 0 0 0 0 0.00593353902455492 0 0 0 0 0 0 0 0 0 0 0 0 0 0 0 0 0 0.0137871394947459 0 0 0 0 0 0 0 0 0 0 0 0 0 0 0 0 0 0 0 0 0 0 0 0 0 0 0.00197737245804715 0 0 0.0300642277085231 0.019522485919506 0.0468918568932868 0 0.0503209397468837 0 0 0 0 0 0 0 0.0877162061365755 0.0590582792754766 0.0245301805130374 0.14733564221511 0 0 0 0 0 0 0 0 0 0 0 0 0 0 0 0 0 0 0 0 0 0 0 0 0 0 0 0 0 0 0 0 0 0 0 0 0 0.0976237926778838 0.0184448665132019 0.0611011542805607 0 0 0 0 0 0.204200314040838 0 0.083216876552944 0 0 0 0 0 0 0 0 0 0 0 0 0 0 0 0 0 0 0 0 0 0 0 0 0 0 0 0 0 0 0 0 0 0 0 0 0 0 0 0 0 0 0 0 0 0 0 0 0 0 0 0 0 0 0 0 0 0 0 0 0 0 0 0 0 0 0 0 0 0 0 0 0 0 0 0 0 0 0 0 0 0 0 0 0 0 0 0 0 0 0 0 0 0 0 0 0 0 0 0 0 0 0 0 0 0 0 0 0 0 0 0 0 0 0 0 0 0 0 0 0 0 0 0 0 0 0 0 0 0 0 0 0 0 0 0 0 0 0 0 0 0 0 0 0 0 0 0 0 0 0 0 0 0 0 0 0 0 0 0 0 0 0 0 0 0
0 0 0 0 0 0 0 0.00285535777405866 0 0 0 0 0 0 0 0 0 0 0 0 0 0 0 0 0 0 0 0 0 0 0 0 0.0199232541330166 0.0183997404761332 0.00783807286192472 0 0 0.010425375421738 0 0 0 0 0 0 0 0 0 0 0 0 0 0 0 0 0.00474819602608176 0 0 0 0 0 0 0 0 0 0 0 0 0 0 0 0 0 0 0 0 0 0 0 0 0 0 0 0 0 0 0 0.00266958955697258 0 0.0025882447228266 0.00223797926931833 0 0.0250588134587763 0.00929851872203088 0.00319030063652573 0.00441289205733818 0.00492440363097082 0 0 0 0 0.0554560727139938 0.0604937323003749 0 0.00408491552728244 0 0 0 0 0 0 0 0 0 0 0 0 0 0 0 0 0 0 0 0 0 0 0 0 0 0 0.0135120223418713 0 0 0.0149073260644004 0 0 0 0 0 0.0582281393431351 0 0.0393779766933026 0.00535141091031159 0 0.0533743950403274 0.0050052569703517 0.00464642001545102 0 0.0169551627871617 0.0257214211567583 0.294530455717317 0.0972487458112828 0 0 0 0 0 0 0 0 0 0 0 0 0 0 0 0 0 0 0 0 0 0 0 0 0 0 0 0 0 0 0 0 0 0 0 0.00173269604995902 0 0.00211697950065378 0 0 0 0 0 0 0 0 0 0 0 0 0 0 0 0 0 0 0 0 0 0 0 0 0 0 0 0 0 0 0 0 0 0 0 0 0 0 0 0 0 0 0 0 0 0 0 0 0 0 0 0 0 0 0 0 0 0 0 0 0 0 0 0 0 0 0 0.0602946830692761 0 0 0 0 0 0 0 0 0 0 0 0 0 0 0 0 0 0 0 0 0 0 0 0 0 0 0 0 0 0 0 0 0 0 0 0 0 0 0 0 0 0.0385109222028405 0 0 0 0.00271752145928298 0.0106241941996134 0 0 0 0 0 0 0 0 0 0 0 0 0.0165388113773397
0 0 0 0 0 0 0 0 0 0 0 0 0 0 0 0 0 0 0 0 0 0 0 0 0 0 0 0 0 0 0 0 0 0 0 0 0.00978842611968662 0.00398744325168397 0 0 0 0 0 0 0 0 0 0 0 0 0 0 0 0.00734870205637225 0.0189919981563723 0 0 0 0 0 0 0 0 0 0 0 0.00951791304348537 0 0 0 0 0.0197543032392038 0 0.0129420519246167 0 0 0 0 0 0 0 0 0 0 0 0 0.00119621154286978 0 0 0 0 0.00726805934744892 0 0 0 0.00234680968086368 0 0 0 0 0 0.00409361203785019 0 0 0 0 0 0 0 0 0 0 0 0 0 0 0 0 0 0 0 0 0 0 0 0 0 0 0 0 0.00328901428011063 0 0 0 0 0 0 0 0 0.408726730305288 0.0244617314455167 0 0 0 0 0 0 0.30103357888484 0 0 0.040713077206996 0.0276736443506593 0 0 0 0.0840787824815957 0 0 0 0 0 0 0 0 0 0 0 0 0 0 0 0 0 0 0 0 0 0 0 0 0 0 0 0 0 0 0 0 0 0 0 0 0 0 0 0 0 0 0 0 0 0 0 0 0 0 0 0 0 0 0 0 0 0 0 0 0 0 0 0 0 0 0 0 0 0 0 0 0 0 0 0 0 0 0 0 0 0 0 0 0 0 0 0 0 0 0 0 0 0 0 0 0 0 0 0 0 0.00526523159194228 0 0 0 0 0 0 0 0 0 0 0 0 0 0 0 0 0 0 0 0 0 0 0 0 0 0 0 0 0 0 0 0 0 0 0 0 0 0 0 0 0 0.00460103420377434 0 0 0 0 0.00292164484882342 0 0 0 0 0 0 0 0 0 0 0 0 0
0 0 0 0 0 0 0 0 0 0 0 0 0 0 0 0 0 0 0 0 0 0 0 0 0 0 0 0 0 0 0 0 0 0 0 0 0 0 0 0 0 0 0 0 0 0 0 0 0 0 0 0 0 0 0 0 0 0 0 0 0 0 0 0 0 0 0 0 0 0 0 0 0 0 0 0 0 0 0 0 0 0 0 0 0 0 0 0 0 0 0 0 0 0 0 0 0 0 0 0 0 0 0 0 0 0 0 0 0 0 0 0 0 0 0 0 0 0 0 0 0 0 0 0 0 0 0 0 0 0 0 0 0 0 0 0 0 0 0 0.0875806555668908 0.0973601770047378 0 0 0 0 0 0 0.343867517807916 0 0 0 0 0 0 0.471191649620455 0 0 0 0 0 0 0 0 0 0 0 0 0 0 0 0 0 0 0 0 0 0 0 0 0 0 0 0 0 0 0 0 0 0 0 0 0 0 0 0 0 0 0 0 0 0 0 0 0 0 0 0 0 0 0 0 0 0 0 0 0 0 0 0 0 0 0 0 0 0 0 0 0 0 0 0 0 0 0 0 0 0 0 0 0 0 0 0 0 0 0 0 0 0 0 0 0 0 0 0 0 0 0 0 0 0 0 0 0 0 0 0 0 0 0 0 0 0 0 0 0 0 0 0 0 0 0 0 0 0 0 0 0 0 0 0 0 0 0 0 0 0 0 0 0 0 0 0 0 0 0 0 0 0 0 0 0 0 0 0 0 0 0
0 0 0 0 0 0 0 0 0 0 0 0 0 0 0 0 0 0 0 0 0 0 0 0 0 0 0 0 0 0 0 0 0 0 0 0 0 0 0 0 0 0 0 0 0 0 0 0 0 0 0 0 0 0 0 0 0 0 0 0 0 0 0 0 0 0 0 0 0 0 0 0 0 0 0 0 0 0 0 0 0 0 0 0 0 0 0 0 0 0 0 0 0 0 0 0 0 0 0 0 0 0 0 0 0 0 0 0 0 0 0 0 0 0 0 0 0 0 0 0 0 0 0 0 0 0 0 0 0 0 0 0 0 0 0 0 0 0 0 0 0 0 0 0 0 0 0 0 0 0 0 0 0 0 0 0 0 0.409891271361402 0.0760668825523719 0 0 0 0.0774826142698959 0.249656990010381 0 0 0 0 0 0 0 0 0 0 0 0 0.0449082907196948 0.103610796624977 0 0 0 0 0 0 0 0 0 0 0 0 0 0 0 0 0 0 0 0 0 0 0 0 0 0 0 0 0 0 0 0 0 0 0 0 0 0 0 0 0 0 0 0 0 0 0 0 0 0 0 0 0 0 0 0 0 0 0 0 0 0 0 0 0 0 0 0 0 0 0 0 0 0 0 0 0 0 0 0 0 0 0 0 0 0 0 0 0 0 0 0 0 0 0 0 0 0 0 0 0 0 0 0 0 0 0 0 0 0 0 0.0383831544612776 0 0 0 0 0 0 0 0 0 0 0 0 0 0 0 0 0 0 0 0 0 0 0 0 0 0 0 0
0 0 0 0 0 0 0 0 0 0 0 0 0 0 0 0 0 0 0 0 0 0 0 0 0 0 0 0 0 0 0 0 0 0 0 0 0 0 0 0 0 0 0 0 0 0 0 0 0 0 0 0 0 0 0 0 0 0 0 0 0 0 0 0 0 0 0 0 0 0 0 0 0 0 0 0 0 0 0 0 0 0 0 0 0 0 0 0 0 0 0 0 0 0 0 0 0 0 0 0 0 0 0 0 0 0 0 0 0 0 0 0 0 0 0 0 0 0 0 0 0 0 0 0 0 0 0 0 0 0 0 0 0 0 0 0 0 0 0 0 0 0 0 0 0 0 0 0 0 0 0 0 0 0 0 0 0.128519685360887 0 0.0366329907133753 0.00757825461021178 0.0230528450132489 0.0436334947858429 0.238581831335246 0.0838288335727687 0 0.0565683159415158 0.0201759310601565 0 0 0 0 0 0 0 0 0 0.170217720845612 0.0381441364682317 0.00528813995590833 0.0195636500334154 0.00484891886762998 0 0 0.0256785471147085 0.0176003088318634 0 0 0 0 0 0 0 0 0 0.00261409186029029 0 0 0 0 0 0 0 0 0 0 0 0 0 0 0 0 0 0 0.00254691577876422 0 0 0 0 0 0 0 0 0 0 0 0 0 0 0 0 0 0 0 0 0 0 0 0 0 0 0 0 0 0 0 0 0 0 0 0 0 0 0 0 0 0 0 0 0 0 0 0 0 0 0 0 0 0 0 0 0 0 0 0 0 0 0 0 0 0 0 0 0 0 0 0.00625179590886546 0 0 0.00862299650783552 0.0471298447677306 0.0129207506658923 0 0 0 0 0 0 0 0 0 0 0 0 0 0 0 0 0 0 0 0 0 0 0 0 0 0 0
0 0 0 0 0 0 0 0 0 0 0 0 0 0 0 0 0 0 0 0 0 0 0 0 0 0 0 0 0 0 0 0 0 0 0 0 0 0 0 0 0 0 0 0 0 0 0 0 0 0 0 0 0 0 0 0 0 0 0 0 0 0 0 0 0 0 0 0 0 0 0 0 0 0 0 0 0 0 0 0 0 0 0 0 0 0 0 0 0 0 0 0 0 0 0 0 0 0 0 0 0 0 0 0 0 0 0 0 0 0 0 0 0 0 0 0 0 0 0 0 0 0 0 0 0 0 0 0 0 0 0 0 0 0 0 0 0 0 0 0 0 0 0 0 0 0 0 0 0 0 0 0 0 0 0 0 0.0220742726325166 0.0339048772567987 0 0 0.012908176499922 0 0.244129003982946 0.031050031835267 0 0.468928237752011 0 0 0 0 0 0 0 0 0 0.0124411240911628 0.130887520687447 0.0130274395864033 0.00454971351149092 0 0 0 0 0 0 0 0 0 0 0 0 0 0 0 0 0 0 0 0 0 0 0 0 0 0 0 0 0 0 0 0 0 0 0 0 0 0 0 0 0 0 0 0 0 0 0 0 0 0 0 0 0 0 0 0 0 0 0 0 0 0 0 0 0 0 0 0 0 0 0 0 0 0 0 0 0 0 0 0 0 0 0 0 0 0 0 0 0 0 0 0 0 0 0 0 0 0 0 0 0 0 0.00864951090906775 0 0 0 0 0 0.0101763878711313 0 0 0.00727370338383621 0 0 0 0 0 0 0 0 0 0 0 0 0 0 0 0 0 0 0 0 0 0 0 0 0 0 0
0 0 0 0 0 0 0 0 0 0 0 0 0 0 0 0 0 0 0 0 0 0 0 0 0 0 0 0 0 0 0 0 0 0 0 0 0 0 0 0 0 0 0 0 0 0 0 0 0 0 0 0 0 0 0 0 0 0 0 0 0 0 0 0 0 0 0 0 0 0 0 0 0 0 0 0 0 0 0 0 0 0 0 0 0 0 0 0 0 0 0 0 0 0 0 0 0 0 0 0 0 0 0 0 0 0 0 0 0 0 0 0 0 0 0 0 0 0 0 0 0 0 0 0 0 0 0 0 0 0 0 0 0 0 0 0 0 0 0 0 0 0 0 0 0 0 0 0 0 0 0 0 0 0 0 0 0 0.00959834847889787 0 0 0.141346264640978 0 0.00774992645894245 0 0 0 0 0 0 0 0 0 0 0 0 0 0.0332329214775894 0 0 0.00375119423626226 0 0 0 0.00634394344304651 0 0 0 0 0 0 0 0 0 0.0575346084849472 0.0126550148534089 0 0 0 0 0 0 0 0 0 0 0 0 0.0046818104524917 0 0 0 0 0 0 0 0 0 0 0 0 0 0 0 0 0 0 0 0 0 0 0 0 0 0 0 0 0 0 0 0 0 0 0 0 0 0 0 0 0 0 0 0 0 0 0 0 0 0 0 0 0 0 0 0 0 0 0 0 0 0 0 0 0 0 0 0 0 0 0 0 0 0 0 0 0 0.277157207035415 0 0.0107268878420672 0.0661777982814303 0.218896550865869 0.0549605261118456 0 0 0.00337922014388569 0 0.00703957675517057 0.0181067746030491 0 0 0 0 0 0 0 0 0 0 0 0 0.0666614258347026 0 0 0 0 0 0 0 0
0 0 0 0 0 0 0 0 0 0 0 0 0 0 0 0 0 0 0 0 0 0 0 0 0 0 0 0 0 0 0 0 0 0 0 0 0 0 0 0 0 0 0 0 0 0 0 0 0 0 0 0 0 0 0 0 0 0 0 0 0 0 0 0 0 0 0 0 0 0 0 0 0 0 0 0 0 0 0 0 0 0 0 0 0 0 0 0 0 0 0 0 0 0 0 0 0 0 0 0 0 0 0 0 0 0 0 0 0 0 0 0 0 0 0 0 0 0 0 0 0 0 0 0 0 0 0 0 0 0 0 0 0 0 0 0 0 0 0 0 0 0 0 0 0 0 0 0 0 0 0 0 0 0 0 0 0 0.0263758161012029 0.0159571919839379 0.12768456183218 0 0 0.015662981256734 0 0 0.00737646457468755 0.0148799129225916 0 0 0 0 0 0 0 0 0 0 0 0 0.00276784497889958 0 0 0 0 0 0 0 0 0 0 0 0 0 0.0186881046838357 0.03747633780475 0 0 0 0 0 0 0 0 0 0 0 0.00864032064422961 0.00574202978861939 0 0 0 0 0 0 0 0 0 0 0 0 0 0 0 0 0 0 0 0 0 0 0 0 0 0 0 0 0 0 0 0 0 0 0 0 0 0 0 0 0 0 0 0 0 0 0 0 0 0 0 0 0 0 0 0 0 0 0 0 0 0 0 0 0 0 0 0 0 0 0 0 0 0 0 0 0 0.0930286159490869 0.0132007348204902 0.101013149422958 0.0175816857296746 0.171404438097707 0.232761694911943 0 0 0 0 0.025795217166201 0.0306339154690498 0 0 0 0 0 0 0 0.00731833211671105 0 0 0 0 0.014150731062201 0 0 0 0 0 0 0 0.0118599186823096
0 0 0 0 0 0 0 0 0 0 0 0 0 0 0 0 0 0 0 0 0 0 0 0 0 0 0 0 0 0 0 0 0 0 0 0 0 0 0 0 0 0 0 0 0 0 0 0 0 0 0 0 0 0 0 0 0 0 0 0 0 0 0 0 0 0 0 0 0 0 0 0 0 0 0 0 0 0 0 0 0 0 0 0 0 0 0 0 0 0 0 0 0 0 0 0 0 0 0 0 0 0 0 0 0 0 0 0 0 0 0 0 0 0 0 0 0 0 0 0 0 0 0 0 0 0 0 0 0 0 0 0 0 0 0 0 0 0 0 0 0 0 0 0 0 0 0 0 0 0 0 0 0 0 0 0 0 0.0676713308134447 0 0 0 0 0.0914337356496107 0 0 0.12369243291496 0.00479667081669834 0 0 0 0 0 0 0 0 0 0.349481344694972 0.0141897128737764 0 0.00391293346312239 0 0 0 0.00630166447313022 0 0 0 0 0 0 0 0 0 0 0 0 0 0 0 0 0 0 0 0 0 0 0 0 0 0 0 0 0 0 0 0 0 0 0 0 0 0 0 0 0 0 0 0 0 0 0 0 0 0 0 0 0 0 0 0 0 0 0 0 0 0 0 0 0 0 0 0 0 0 0 0 0 0 0 0 0 0 0 0 0 0 0 0 0 0 0 0.0433388562325638 0.0559218644247483 0.0392002793328993 0 0.0773633693731153 0 0 0 0 0 0 0 0 0 0 0 0 0.0148937548936006 0.0360621432080435 0.0645788691288968 0 0 0 0 0 0 0 0 0 0 0 0 0 0.00716103770641805 0 0 0 0 0 0 0 0 0 0 0 0 0
0 0 0 0 0 0 0 0 0 0 0 0 0 0 0 0 0 0 0 0 0 0 0 0 0 0 0 0 0 0 0 0 0 0 0 0 0 0 0 0 0 0 0 0 0 0 0 0 0 0 0 0 0 0 0 0 0 0 0 0 0 0 0 0 0 0 0 0 0 0 0 0 0 0 0 0 0 0 0 0 0 0 0 0 0 0 0 0 0 0 0 0 0 0 0 0 0 0 0 0 0 0 0 0 0 0 0 0 0 0 0 0 0 0 0 0 0 0 0 0 0.000875415691332053 0 0 0 0 0 0 0 0 0 0 0 0 0 0 0 0 0 0 0 0 0 0 0 0 0 0 0 0 0 0 0 0 0 0 0 0.00596270980514364 0.0585565919455407 0.0647393005869382 0.00150178819046277 0.00335993965210475 0.0144697214176623 0 0.0407398012379031 0.037561396137542 0.286409483747761 0.0620297576553943 0.00542107910255556 0.0360396478329856 0 0 0 0.024877725758114 0 0 0.0342299865756291 0.0588179439395535 0.0134698549003407 0.00464573222679219 0.0411563140970359 0.00429719048360495 0 0 0.0117580378340144 0.126579738547953 0 0 0 0 0 0.0120626297555298 0 0 0.00379680376922791 0.000481528999374823 0 0 0 0 0 0 0 0 0 0 0 0 0 0 0.0028709764717584 0 0 0 0.000877244979743958 0 0 0 0 0 0.00681421944911244 0 0 0 0 0 0 0 0 0 0 0 0 0 0 0 0 0 0 0 0 0 0 0 0.00161966962586117 0 0 0 0 0 0 0.00249529332053701 0 0 0 0 0 0 0 0 0 0 0 0 0 0 0 0 0 0 0 0 0 0 0 0 0.00209365813615939 0 0.00198812997165962 0 0 0 0 0 0 0 0.00461632891522475 0 0 0.00438103327626749 0.0101469718888171 0.00372376161283598 0 0 0.00193586728245142 0 0.000743926672924211 0.00185279850615087 0 0 0 0 0 0 0 0 0 0 0 0 0 0 0 0 0 0 0 0 0
0 0 0 0 0 0 0 0 0 0 0 0 0 0 0 0 0 0 0 0 0 0 0 0 0 0 0 0 0 0 0 0 0 0 0 0 0 0 0 0 0 0 0 0 0 0 0 0 0 0 0 0 0 0 0 0 0 0 0 0 0 0 0 0 0 0 0 0 0 0 0 0 0 0 0 0 0 0 0 0 0 0 0 0 0 0 0 0 0 0 0 0 0 0 0 0 0 0 0 0 0 0 0 0 0 0 0 0 0 0 0 0 0 0 0 0 0 0 0 0 0 0 0 0 0 0 0 0 0 0 0 0 0 0 0 0 0 0 0 0 0 0 0 0 0 0 0 0 0 0 0 0 0 0 0 0 0.0926484478411792 0.0992171750488157 0.0397068726883802 0 0 0 0.196459898580242 0 0 0.0765254305362344 0.0650035350649914 0 0.0567399198651538 0.0231192109194496 0.0335743131800826 0 0 0 0 0.0177367127634685 0.0282093920766441 0.0796786927437673 0.0217602647497551 0.00507635397350183 0.00917773403999723 0.0652422243032127 0 0 0.0530740260626296 0 0 0 0 0 0.0294176068414516 0 0 0 0 0 0 0 0 0 0 0 0 0 0 0 0 0 0 0 0 0 0 0 0 0 0 0 0 0 0 0 0 0 0 0 0 0 0 0 0 0 0 0 0 0 0 0 0 0 0 0 0 0 0 0 0 0 0 0 0 0 0 0 0 0 0 0 0 0 0 0 0 0 0 0 0 0 0 0 0 0 0 0 0 0 0.0076321887210431 0 0 0 0 0 0 0 0 0 0 0 0 0 0 0 0 0 0 0 0 0 0 0 0 0 0 0 0 0 0 0 0 0 0 0 0 0 0 0 0 0
0 0 0 0 0 0 0 0 0 0 0 0 0 0 0 0 0 0 0 0 0 0 0 0 0 0 0 0 0 0 0 0 0 0 0 0 0 0 0 0 0 0 0 0 0 0 0 0 0 0 0 0 0 0 0 0 0 0 0 0 0 0 0 0 0 0 0 0 0 0 0 0 0 0 0 0 0 0 0 0 0 0 0 0 0 0 0 0 0 0 0 0 0 0 0 0 0 0 0 0 0 0 0 0 0 0 0 0 0 0 0 0 0 0 0 0 0 0 0 0 0 0 0 0 0 0 0 0 0 0 0 0 0 0 0 0 0 0 0 0 0 0 0 0 0 0 0 0 0 0 0 0 0 0 0 0 0 0 0 0 0 0 0.206430026268712 0 0 0.456679039887743 0 0.0185501757888309 0.0402392876691103 0 0 0 0.0723459717748153 0 0 0.0228724502621673 0.0686654636780357 0 0 0 0.0129778581637011 0 0 0 0.0751451225054219 0 0 0 0 0 0.00967803992837876 0 0 0 0 0 0 0 0 0 0 0 0 0 0 0 0 0 0 0.00570141394376978 0 0 0 0 0 0 0 0 0 0 0.00413934093282121 0 0 0 0 0 0 0 0 0 0 0 0 0 0 0 0 0 0 0 0 0 0 0 0 0 0 0 0 0 0 0 0 0 0 0 0 0 0 0 0 0 0 0 0 0 0 0 0 0 0 0 0 0 0 0 0 0.0065758091964919 0 0 0 0 0 0 0 0 0 0 0 0 0 0 0 0 0 0 0 0 0 0 0 0 0 0 0 0 0 0 0 0 0 0 0 0 0 0 0 0
0 0 0 0 0 0 0 0 0 0 0 0 0 0 0 0 0 0 0 0 0 0 0 0 0 0 0 0 0 0 0 0 0 0 0 0 0 0 0 0 0 0 0 0 0 0 0 0 0 0 0 0 0 0 0 0 0 0 0 0 0 0 0 0 0 0 0 0 0 0 0 0 0 0 0 0 0 0 0 0 0 0 0 0 0 0 0 0 0 0 0 0 0 0 0 0 0 0 0 0 0 0 0 0 0 0 0 0 0 0 0 0 0 0 0 0 0 0 0 0 0 0 0 0 0 0 0 0 0 0 0 0 0 0 0 0 0 0 0 0 0 0 0 0 0 0 0 0 0 0 0 0 0 0 0 0 0 0.0167743221557896 0.150240947833358 0 0.00191178308645974 0.0236499454271596 0.346035535059957 0.0191727353307175 0.10039526792182 0 0.0178118781724327 0.00352517386861527 0.00924526329640402 0 0 0 0.0107559784363141 0 0 0.0196247715366699 0.15392176301914 0.00992835303055184 0.00191410321156467 0.00265105464986753 0.00370445640292853 0 0 0 0.0264905710370201 0 0 0 0 0 0 0 0 0 0 0 0 0 0 0 0 0 0 0 0 0 0 0 0 0.00339326377370286 0 0 0 0 0 0 0 0 0 0.00903527443777947 0 0 0 0 0 0 0 0 0 0 0 0 0 0 0 0 0 0 0 0 0 0 0 0 0 0 0 0 0 0 0 0 0 0 0 0 0 0 0 0 0 0 0 0 0 0 0 0 0 0 0 0 0 0 0 0 0 0 0.0472716703841857 0 0 0.0225458879275624 0 0 0 0 0 0 0 0 0 0 0 0 0 0 0 0 0 0 0 0 0 0 0 0 0 0 0 0 0 0 0 0 0 0 0 0
0 0 0 0 0 0 0 0 0 0 0 0 0 0 0 0 0 0 0 0 0 0 0 0 0 0 0 0 0 0 0 0 0 0 0 0 0 0 0 0 0 0 0 0 0 0 0 0 0 0 0 0 0 0 0 0 0 0 0 0 0 0 0 0 0 0 0 0 0 0 0 0 0 0 0 0 0 0 0 0 0 0 0 0 0 0 0 0 0 0 0 0 0 0 0 0 0 0 0 0 0 0 0 0 0 0 0 0 0 0 0 0 0 0 0 0 0 0 0 0 0 0 0 0 0 0 0 0 0 0 0 0 0 0 0 0 0 0 0 0 0 0 0 0 0 0 0 0 0 0 0 0 0 0 0 0 0 0.0179267266927505 0 0 0.0115554383838966 0.00274803720689296 0.224558279388301 0.0487990034628429 0 0.0533710071634431 0 0 0.0877224736047708 0 0.00471760311297156 0 0 0 0 0.0213138718185916 0.0279977011401327 0 0 0.120445956031475 0 0 0 0 0.165762994625387 0 0 0 0 0 0.0159822493443437 0 0 0.0038569814121312 0 0 0 0 0 0 0 0 0 0 0 0 0.0515356954109301 0 0 0 0 0 0 0 0 0 0 0 0 0 0 0 0 0 0 0 0 0 0 0 0 0 0 0 0 0 0 0 0 0 0 0 0 0 0 0 0 0 0 0 0.00321340506408649 0 0 0 0 0 0 0 0 0 0 0 0 0 0.00241718362433546 0 0 0 0 0 0 0 0 0 0 0 0 0 0 0 0 0 0 0 0 0.00289718440943803 0 0.0395532167309585 0.00409602369558403 0.0162713915115656 0.0546996827155626 0 0 0 0 0.00891814653504437 0.006287561718031 0 0 0 0 0 0 0 0.0033521851965326 0 0 0 0 0 0 0 0 0 0 0 0 0
0 0 0 0 0 0 0 0 0 0 0 0 0 0 0 0 0 0 0 0 0 0 0 0 0 0 0 0 0 0 0 0.00281515815476122 0.00483887622071104 0 0 0 0 0 0 0 0 0 0 0 0 0 0 0 0 0 0 0 0 0 0 0 0 0 0 0 0 0 0 0 0 0 0 0 0 0 0 0 0 0 0 0 0 0 0 0 0 0 0 0 0 0 0 0 0 0 0 0 0 0 0 0 0 0 0 0 0.00132552029117656 0 0 0 0.0135721691203975 0 0 0 0 0.0137461712886077 0 0 0 0 0 0 0.00297903133433068 0 0 0.0044523332419416 0 0 0 0 0 0 0 0 0 0 0 0 0 0 0 0 0 0 0 0 0 0 0 0 0 0 0 0 0 0 0 0 0 0 0 0 0 0 0 0 0 0 0.0124866239194027 0 0.00777456636665968 0.00672057642410506 0 0 0.0406429119670243 0.0751118037718373 0.093970190234303 0.0335626418313348 0 0.00556433108344736 0 0 0.00958394977694454 0 0 0 0 0 0 0 0.00430308270453262 0 0 0.0315664455341306 0 0.0308753390291809 0 0.00247426094469794 0 0 0 0.0571655150739886 0 0 0 0 0 0 0 0 0.00261450131332948 0 0 0.1467032364223 0 0 0 0 0 0 0 0 0 0 0 0 0 0 0 0.00609636833722847 0 0 0 0 0 0 0 0 0 0 0 0 0.00199361571521769 0 0 0 0 0 0 0 0 0 0 0 0 0 0 0 0 0 0 0 0 0 0 0 0.0157356048267016 0.0279302110774277 0.0624720602816562 0.13470436955217 0.0889502675431977 0 0 0.00536625724516384 0 0.0256314792125791 0 0 0 0 0 0 0 0 0 0 0 0 0 0.0262705301595123 0 0 0 0 0 0 0 0 0 0 0 0 0 0 0 0 0 0 0 0 0 0 0 0 0 0 0 0 0 0 0 0 0 0
0 0 0 0 0 0 0 0 0 0 0 0 0 0 0 0 0 0 0 0 0 0 0.014466485503459 0 0 0 0 0.0100228161883969 0 0 0 0 0 0 0 0 0 0 0 0 0 0 0 0 0 0 0 0 0 0 0 0 0 0 0 0 0 0 0 0 0 0 0 0 0 0 0.00370931924413934 0 0 0 0 0 0 0 0 0 0 0 0 0 0 0 0 0 0 0 0 0 0 0 0 0 0 0 0 0 0 0 0 0 0 0 0 0 0 0 0 0 0 0 0 0 0 0 0 0 0 0 0 0 0.011986655955953 0 0 0 0 0 0 0 0.0224502917952818 0 0 0 0 0 0 0 0 0 0 0 0 0 0 0 0 0 0 0 0 0 0 0 0 0 0 0 0 0 0 0 0 0 0.117392934691436 0.0383261442188947 0.0238495705741802 0.0249257020802335 0.078930218119685 0.0574760548408917 0 0.0321821536590287 0.108569484301394 0 0.0343336150660369 0 0 0 0 0.00546292519696536 0.00559571554191502 0.079174004248438 0 0.0111521551859327 0 0 0.110534957029136 0 0 0 0 0.00343043064869299 0.0293960459604652 0 0 0 0 0.00238550231509004 0 0 0 0 0 0 0 0 0 0 0 0.00388640268510912 0 0 0 0 0 0 0 0 0 0 0.0372079835676508 0.0295108421439163 0 0 0 0 0 0 0 0 0 0 0 0 0 0 0 0 0 0 0 0 0 0 0 0 0 0 0 0 0 0 0 0 0 0 0 0 0 0 0 0 0 0 0 0 0.038251201800667 0 0 0 0 0 0.0127523325148983 0 0 0 0 0 0 0 0 0.0200783933286826 0.00932100949639128 0.0192073248034089 0 0 0 0 0 0 0 0 0 0 0 0 0 0 0 0 0 0 0 0 0 0 0 0 0 0 0 0 0 0 0 0 0 0 0 0.00403132729363058
0 0 0 0 0 0 0 0 0 0 0 0 0 0 0 0 0 0 0 0 0 0 0 0 0.00983361700424015 0 0 0 0 0 0 0 0 0 0 0 0 0 0 0 0 0 0 0 0 0 0 0 0 0 0 0 0 0 0 0 0 0 0 0 0 0 0 0 0 0 0 0 0 0 0 0 0 0 0 0 0 0 0 0 0 0 0 0 0 0 0 0 0 0 0 0 0 0 0 0 0 0 0 0 0 0 0 0 0 0 0 0 0 0 0 0 0 0 0 0 0 0 0 0 0 0 0 0 0 0 0 0 0 0 0 0 0 0 0 0 0 0 0 0 0 0 0 0 0 0 0 0 0 0 0 0 0 0 0 0 0 0 0 0 0 0 0 0.0181730128899948 0 0 0 0.123611205411967 0.0374509311599617 0 0.0623600157719699 0.23495506139561 0 0 0 0 0 0 0 0.0018698043206198 0 0.0054922377245211 0 0 0 0 0 0.0813076396335117 0 0.0800254824217178 0 0.00709731461155419 0 0 0 0.0259546908773569 0 0.01278076137648 0 0 0 0.00704943054329152 0 0 0.00490478547702745 0 0 0 0 0 0 0 0 0 0 0 0 0 0.0256317555290588 0.00507854539167457 0 0 0 0.0046227581657718 0 0 0 0 0 0 0 0 0 0 0 0 0 0.0199909816629942 0 0 0 0 0 0 0 0 0 0 0 0 0 0 0 0 0 0 0 0.00487973759862673 0 0 0 0 0 0 0.0762794861021969 0 0 0 0 0 0 0 0 0 0 0 0 0 0 0 0 0 0 0.115643838902114 0 0 0 0 0 0 0 0 0 0 0 0 0 0 0 0.00292500928204612 0 0 0 0 0 0 0 0 0 0 0 0 0 0 0 0 0 0.0320818967456928
0 0 0 0 0 0 0 0 0 0 0 0 0 0 0 0 0 0 0 0 0 0 0 0 0 0 0 0 0 0 0 0 0 0 0 0 0 0 0 0 0 0 0 0 0 0 0 0 0 0 0 0 0 0 0 0 0 0 0 0 0 0 0 0 0 0 0 0 0 0 0 0 0 0 0 0 0 0 0 0 0 0 0 0 0 0 0 0 0 0 0 0 0 0 0.00335057680410953 0 0 0 0 0 0 0 0 0 0 0 0 0 0 0 0 0 0 0 0 0 0 0 0 0 0 0 0 0 0 0 0 0 0 0 0 0 0 0 0 0 0 0 0 0 0 0 0 0 0 0 0 0 0 0 0 0 0 0 0 0 0 0 0 0 0 0 0 0.0220826211609198 0 0 0.00413324270810021 0.129398521270314 0.105717004371197 0.0521790026356526 0 0.195326684010262 0 0 0 0 0 0 0 0.0135737721611509 0 0 0 0 0.0105027888227407 0 0 0 0 0.0245389315423792 0 0.0238481606269314 0 0 0 0.008646147743026 0 0 0 0 0 0.0489400895598665 0 0 0.0225072212609417 0 0 0 0 0 0 0 0 0 0 0 0 0 0.00945727323740592 0 0 0 0 0.122020853491323 0 0 0 0 0.00437555834315515 0 0 0 0 0 0 0 0 0 0 0 0 0 0 0 0 0 0.00114343672769721 0 0 0 0 0 0 0 0 0 0 0 0 0 0 0 0 0 0 0 0 0 0 0 0 0 0 0 0 0 0 0 0 0 0 0 0 0.180219835470454 0 0 0 0 0 0 0 0 0 0 0 0 0 0 0.00174657176816572 0.00172552873481432 0.00205410867060361 0 0 0 0 0 0 0 0 0 0 0 0 0 0 0 0 0.0125120688787896
0 0 0 0 0 0 0 0 0 0 0 0 0 0 0 0 0 0 0 0 0 0 0 0 0 0.00657296891519364 0 0 0 0 0 0 0 0 0 0 0 0 0 0 0 0 0 0 0 0 0 0 0 0 0 0 0 0 0 0 0 0 0 0 0 0 0 0 0 0 0 0 0 0 0 0 0 0 0 0 0 0 0 0 0 0 0 0 0 0 0 0 0 0 0 0 0 0 0 0 0 0 0 0 0.000689743456255275 0 0 0 0 0 0 0 0 0 0 0 0 0 0 0 0 0 0 0 0 0 0 0 0 0 0 0 0 0 0 0 0 0 0 0 0 0 0 0 0 0 0 0 0 0 0 0 0 0 0 0 0 0 0 0 0 0 0 0 0 0 0 0 0 0 0 0.022849839615714 0 0.0971990841218956 0.0965715912938712 0 0 0 0 0 0 0 0 0 0 0 0 0.00211893874542556 0 0 0 0.0590873007887809 0 0.0722181612758636 0 0.0360148991124823 0 0 0 0.00143224676001489 0 0.0102023638222355 0 0 0 0.059011384590729 0 0 0.00910942137273857 0 0 0 0 0 0 0 0 0.00145710245522495 0 0 0 0 0 0.00705215010047125 0 0.00279261210722172 0 0.0692817044598585 0 0 0 0 0.00992537605297715 0.00227347141982683 0.00203443687449184 0 0 0 0 0 0 0.0198325687661119 0 0 0 0 0 0 0 0 0 0 0 0 0 0 0 0 0 0 0 0.018759295737289 0 0 0 0 0 0 0 0 0 0 0 0 0 0 0 0 0 0 0 0 0 0 0 0 0 0.312738986799027 0 0 0 0 0 0 0 0.00499394646710307 0 0 0 0 0 0 0 0.0109141544431643 0.00101316374473306 0.00265404263047618 0 0 0 0 0 0 0 0 0 0 0 0 0.00708162843342206 0 0 0.0541174156374016
0 0 0 0 0 0 0 0 0 0 0 0 0 0 0 0 0 0 0 0 0 0 0 0 0 0 0 0 0 0 0 0 0 0 0 0 0 0 0 0 0 0 0 0 0 0 0 0 0 0 0 0 0 0 0 0 0 0 0 0 0 0 0 0 0 0 0 0 0 0 0 0 0 0 0 0 0 0 0 0 0 0 0 0 0 0 0 0 0 0 0 0 0 0 0 0 0 0 0 0 0 0 0 0 0 0 0 0 0 0 0 0 0 0 0 0 0 0 0 0 0 0 0 0 0 0 0 0 0 0 0 0 0 0 0 0 0 0 0 0 0 0 0 0 0 0 0 0 0 0 0 0 0 0 0 0 0 0 0 0 0 0 0.243229767397116 0 0.128703175269222 0.0870407583468231 0 0 0.103053835719499 0 0 0 0 0 0 0 0 0 0 0 0 0 0 0 0.179816786596356 0 0 0 0 0 0.0685522618070014 0 0 0 0 0 0 0 0 0 0 0 0 0 0 0 0 0 0 0.0166271474033938 0.0327096136307743 0 0 0 0 0 0 0 0.0259497514217995 0.0420313957640547 0 0 0 0 0 0 0 0 0 0 0 0 0 0 0 0 0 0 0 0 0 0 0 0 0 0 0 0 0 0 0 0 0 0 0 0 0 0 0 0 0 0 0 0 0 0 0 0 0 0 0.07228550664396 0 0 0 0 0 0 0 0 0 0 0 0 0 0 0 0 0 0 0 0 0 0 0 0 0 0 0 0 0 0 0 0 0 0 0 0 0 0 0 0 0 0 0 0 0 0 0
0 0 0 0 0 0 0 0 0 0 0 0 0 0 0 0 0 0 0 0 0 0 0 0 0 0 0 0 0 0 0 0 0 0 0 0 0 0 0 0 0 0 0 0 0 0 0 0 0 0 0 0 0 0 0 0 0 0 0 0 0 0 0 0 0 0 0 0 0 0 0 0 0 0 0 0 0 0 0 0 0 0 0 0 0 0 0 0 0 0 0 0 0 0 0 0 0 0 0 0 0 0 0 0 0 0 0 0 0 0 0 0 0 0 0 0 0 0 0 0 0.0181929165246744 0 0 0 0 0 0 0 0 0 0 0 0 0 0 0 0 0 0 0 0 0 0 0 0 0 0 0 0 0 0 0 0 0 0 0 0 0 0 0 0 0 0 0 0 0 0 0.0367430489356751 0 0 0 0 0 0 0 0 0 0 0 0 0 0 0 0 0 0 0 0 0 0 0 0 0 0 0 0 0 0 0 0 0 0 0 0 0 0 0 0 0 0 0 0 0 0 0 0 0 0 0 0 0 0 0 0 0 0 0 0 0 0 0 0 0 0 0 0 0 0 0 0 0 0 0 0 0 0 0 0 0 0 0 0 0 0 0 0 0 0 0 0 0 0 0.209238826719204 0 0.392634054669771 0 0 0 0 0.110108616184398 0.233082536966277 0 0 0 0 0 0 0 0 0 0 0 0 0 0 0 0 0 0 0 0 0 0 0 0 0 0 0 0 0 0 0 0 0 0 0 0 0 0 0 0 0 0 0 0 0 0 0
0 0 0 0 0 0 0 0 0 0 0 0 0 0 0 0 0 0 0 0 0 0 0 0 0 0 0 0 0 0 0 0 0 0 0 0 0 0 0 0 0 0 0 0 0 0 0 0 0 0 0 0 0 0 0 0 0 0 0 0.0841991377147826 0 0 0 0 0 0 0 0 0 0 0 0 0 0 0 0 0 0 0 0 0 0 0 0 0 0 0 0 0 0 0 0 0 0 0 0 0 0 0 0 0 0 0 0 0 0 0 0 0 0 0 0 0 0 0 0 0 0 0 0 0 0 0.0259427819985863 0 0 0 0 0 0 0 0 0 0 0 0 0 0 0 0 0 0 0 0 0 0 0 0 0 0 0 0 0 0 0 0 0 0 0 0 0 0 0 0 0 0 0 0 0 0 0 0 0 0 0 0 0 0 0 0 0 0 0 0 0 0 0 0 0 0 0 0 0 0 0 0 0 0 0 0 0 0 0 0 0 0 0 0 0 0.0353134562636731 0.33037694816069 0 0 0 0 0 0 0 0 0 0 0 0 0 0 0 0 0 0 0 0 0 0 0 0 0 0 0 0 0 0 0 0 0 0 0 0 0 0 0 0 0 0 0.00943076136203909 0 0.00445407730610449 0 0 0 0 0 0 0 0 0 0 0 0 0 0 0 0 0 0 0 0 0 0 0 0 0.186436859793377 0.181477293005542 0 0.0430553753987464 0 0 0 0 0 0 0 0 0 0 0 0 0 0 0 0 0 0 0 0 0 0 0 0 0.0591804552300825 0.0401328537663762 0 0 0 0 0 0 0 0 0
0 0 0 0 0 0 0 0 0 0 0 0 0 0 0 0 0 0 0 0 0 0 0 0 0 0 0 0 0 0 0 0 0 0 0 0 0 0 0 0 0 0 0 0 0 0 0 0 0 0 0 0 0 0 0 0 0 0 0 0 0 0 0 0 0 0 0 0 0 0 0 0 0 0 0 0 0 0 0 0 0 0 0 0 0 0 0 0 0 0 0 0 0 0 0 0 0 0 0 0 0 0 0 0 0 0 0 0 0 0 0 0 0 0 0 0 0 0 0 0 0 0 0 0 0 0 0 0 0 0 0 0 0 0 0 0 0 0 0 0 0 0 0 0 0 0 0 0 0 0 0 0 0 0 0 0 0 0 0.0141801781565506 0 0 0 0.147122863890448 0.0158085328013547 0.0178877201534778 0.0698143575499041 0.0253050269111352 0 0 0 0 0 0 0 0 0 0.227153448443038 0 0 0.0285612277638096 0 0 0 0 0.0194658720610285 0 0 0 0 0 0 0 0 0.20512952588808 0 0 0 0 0.0044534248122891 0 0 0 0 0 0 0 0 0.00716054163460866 0 0 0 0.0206642368582645 0 0 0 0 0 0.00470384535644517 0.0107775486038412 0.0146573956906653 0.0154029920007717 0 0 0 0 0 0.00751733178091783 0 0 0 0 0 0 0 0 0 0 0 0 0 0 0 0 0 0 0 0 0 0 0 0 0 0 0 0 0 0 0 0 0 0 0 0 0 0 0 0 0 0 0 0 0.0129095106955002 0 0.0143802271974325 0 0.00839026638394072 0.0203288314150459 0.0141185549859958 0.010100986681486 0 0 0 0 0 0 0.00769910626877967 0 0 0.0158403941485483 0.0171103516430911 0.0108549687226983 0 0 0 0 0 0 0 0 0 0 0 0.0125007315008521 0 0 0 0 0 0 0 0 0 0 0 0 0 0 0
0 0 0 0 0 0 0 0 0 0 0 0 0 0 0 0 0 0 0 0 0 0 0 0 0 0 0 0 0 0 0 0 0 0 0 0 0 0 0 0 0 0 0 0 0 0 0 0 0 0 0 0 0 0 0 0 0 0 0 0 0 0 0 0 0 0 0 0 0 0 0 0 0 0 0 0 0 0 0 0 0 0 0 0 0 0 0 0 0 0 0 0 0 0 0 0 0 0 0 0 0 0 0 0 0 0 0 0 0 0 0 0 0 0 0 0 0 0 0 0 0 0 0 0 0 0 0 0 0 0 0 0 0 0 0 0 0 0 0 0 0 0 0 0 0 0 0 0 0 0 0 0 0 0 0 0 0.00469616364149121 0.0567702078146023 0.0471654685857868 0.00875098447178297 0 0.0751545004490768 0.0799258249310363 0.00794906422074845 0.0169779208248533 0.173118712000645 0.010509224609222 0.00565408756836255 0 0 0 0 0 0 0 0.0718163255927098 0 0 0 0.011685549061802 0 0 0 0.00198892164056349 0.00864334564010836 0 0 0 0 0 0 0 0 0.00338053273933089 0 0 0 0 0 0 0 0 0 0 0 0 0 0.00749997298752015 0 0 0 0 0 0 0 0 0 0 0.00225520560766219 0.00417660007203457 0.00290765868303792 0 0 0 0 0 0 0 0 0 0 0 0 0 0 0 0 0 0 0 0 0 0 0 0 0 0 0 0 0 0 0 0 0 0 0 0 0 0 0 0.0130753955535382 0 0 0.00208813083877558 0 0 0 0 0 0 0 0.0566835562664302 0.0423568655083428 0.0463344385397287 0.0241393827160792 0.0398070112013022 0.00265571833582602 0.00652271362231822 0.0954520149375737 0.00444799041532977 0.00463618385761895 0.0465401978104786 0.00362628118258608 0 0 0 0 0 0 0.00134829614931304 0 0 0 0 0 0 0 0 0 0 0 0 0.00925955192238113 0 0 0 0 0 0 0 0 0 0 0 0 0 0 0
0 0 0 0 0 0 0 0 0 0 0 0 0 0 0 0 0 0 0 0 0 0 0 0 0 0 0 0 0 0 0 0 0 0 0 0 0 0 0 0 0 0 0 0 0 0 0 0 0 0 0 0 0 0 0 0 0 0 0 0 0 0 0 0 0 0 0 0 0 0 0 0 0 0 0 0 0 0 0 0 0 0 0 0 0 0 0 0 0 0 0 0 0 0 0 0 0 0 0 0 0 0 0 0 0 0 0 0 0 0 0 0 0 0 0 0 0 0 0 0 0 0 0 0 0 0 0 0 0 0 0 0 0 0 0 0 0 0 0 0 0 0 0 0 0 0 0 0 0 0 0 0 0 0 0 0 0.0552519056600926 0.0648737574469651 0.0239392495762362 0 0 0.0155607367073126 0.0933395619002976 0.114495925294361 0 0.0569438395384675 0 0 0.0116216200675908 0 0 0 0 0 0 0 0 0 0.0923128126629019 0 0.0323735221459152 0 0 0 0 0 0 0 0 0 0 0 0 0 0 0 0 0 0 0 0 0 0 0 0 0 0.0493815079492479 0.0061269176129316 0 0 0 0 0 0 0 0 0 0 0 0 0 0 0 0 0 0 0 0 0 0 0 0 0 0 0 0 0 0 0 0 0 0 0 0 0 0.0148930185277077 0 0 0 0 0 0 0 0 0 0 0 0 0 0 0 0 0 0 0 0 0 0 0 0 0 0.0186793862021454 0 0 0.0456845355907506 0.0251262293064446 0.0726054959272644 0.00703428550948348 0 0 0 0 0 0 0 0 0 0.0427992869365936 0 0 0.0332529419996824 0 0 0 0 0.0744849128800185 0.0380697578534421 0 0 0 0 0 0 0 0.0111487927041474 0 0 0 0 0 0 0 0 0 0 0 0 0
0 0 0 0 0 0 0 0 0 0 0 0 0 0 0 0 0 0 0 0 0 0 0 0 0 0 0 0 0 0 0 0 0 0 0 0 0 0 0 0 0 0 0 0 0 0 0 0 0 0 0 0 0 0 0 0 0 0 0 0 0 0 0 0 0 0 0 0 0 0 0 0 0 0 0 0 0 0 0 0 0 0 0 0 0 0 0 0 0 0 0 0 0 0 0 0 0 0 0 0 0 0 0 0 0 0 0 0 0 0 0 0 0 0 0 0 0 0 0 0 0 0 0 0 0 0 0 0 0 0 0 0 0 0 0 0 0 0 0 0 0 0 0 0 0 0 0 0 0 0 0 0 0 0 0 0 0 0.0111940255451397 0.0104058510007364 0 0 0 0.040068132618289 0.0389183208129062 0 0.0136639723725574 0 0 0.0148162786229458 0 0 0 0 0 0 0 0 0.114895778297801 0 0 0.0793489890458465 0 0 0.0126365624732142 0 0 0.00716686791364048 0 0.00617038629372031 0 0.00533865399168214 0 0 0 0 0 0 0 0 0.0309195972341225 0.0328488237886092 0 0 0.0269780487986498 0.00731447649906603 0 0.12866091133682 0 0 0 0 0 0 0 0 0 0 0 0 0 0 0 0 0.0547363841742101 0 0 0 0 0 0 0 0 0 0 0.0059880735900773 0 0 0 0 0 0 0 0 0 0 0.0521053879492535 0 0 0.0356403977496336 0 0 0 0 0 0 0 0 0 0 0 0 0 0 0 0 0.0118398386376937 0 0 0.00619405948845335 0 0 0 0 0 0.00834515007342846 0 0.0120420615902059 0 0 0 0 0 0 0 0 0 0 0.00966370552662827 0 0 0.00688991066319467 0 0 0 0.0675635410323189 0.119260736828895 0.0200714160635246 0 0 0 0 0 0 0 0 0 0 0 0 0 0 0 0 0 0 0 0 0.00831365998673564
0 0 0 0 0 0 0 0 0 0 0 0 0 0 0 0 0 0 0 0 0 0 0 0 0 0 0 0 0 0 0 0 0 0 0 0 0 0 0 0 0 0 0 0 0 0 0 0 0 0 0 0 0 0 0 0 0 0 0 0 0 0 0 0 0 0 0 0 0 0 0 0 0 0 0 0 0 0 0 0 0 0 0 0 0 0 0 0 0 0 0 0 0 0 0 0 0 0 0 0 0 0 0 0 0 0 0 0 0 0 0 0 0 0 0 0 0 0 0 0 0 0 0 0 0 0 0 0 0 0 0 0 0 0 0 0 0 0 0 0 0 0 0 0 0 0 0 0 0 0 0 0 0 0 0 0 0 0.0128602625430992 0 0.0019468934361407 0.00159023144336505 0.0016585084710701 0.110229540753029 0.00281941115113267 0 0.00587688104805101 0.0891096546637022 0 0.0651002586395555 0.00132113971087369 0.0114620839703757 0 0 0 0 0.0177977440184478 0.0230320905785173 0 0 0 0 0.0175499461130211 0 0.0445103106887716 0.269260134381825 0 0 0 0 0 0.139210916747989 0 0 0.00308603733973255 0 0 0 0 0.0013367915111234 0 0 0 0 0 0 0 0 0 0 0 0 0 0 0 0 0 0 0 0 0.0433898109471463 0 0 0.00274813345096993 0.0791257022033152 0.00208098837515898 0 0 0 0 0 0 0 0 0.00387745926312137 0 0 0 0 0 0 0 0 0 0.00232912319622822 0 0 0 0 0 0 0.00321245531356989 0 0 0 0 0 0 0 0 0 0 0 0 0 0 0 0 0 0 0 0 0 0 0 0 0 0 0 0 0 0 0 0 0 0 0.00355155349360466 0 0 0.00462070936602901 0.00909906380670183 0.00278739959248643 0.0147173777393112 0 0.00484979216810687 0 0.00148606059723883 0.00236553327718822 0 0 0 0 0 0 0 0 0 0 0 0 0 0 0 0 0 0 0 0 0
0 0 0 0 0 0 0 0 0 0 0 0 0 0 0 0 0 0 0 0 0 0 0 0 0 0 0 0 0 0 0 0 0 0 0 0 0 0 0 0 0 0 0 0 0 0 0 0 0 0 0 0 0 0 0 0 0 0 0 0 0 0 0 0 0 0 0 0 0 0 0 0 0 0 0 0 0 0 0 0 0 0 0 0 0 0 0 0 0 0 0 0 0 0 0 0 0 0 0 0 0 0 0 0 0 0 0 0 0 0 0 0 0 0 0 0 0 0 0 0 0 0 0 0 0 0 0 0 0 0 0 0 0 0 0 0 0 0 0 0 0 0 0 0 0 0 0 0 0 0 0 0 0 0 0 0 0 0.0266398410757966 0 0 0 0 0.0961906574035131 0.0426018781725331 0.0528591493137461 0.0686340252974733 0 0 0 0 0 0 0 0 0 0 0 0.104576812127603 0.20594191987119 0 0 0 0 0.0696158712706212 0.106600789893376 0 0 0 0 0 0 0 0 0 0 0 0 0 0 0 0 0 0 0 0 0 0 0 0 0 0 0 0 0 0 0 0 0 0 0 0 0 0 0 0 0 0 0 0 0 0 0 0 0 0 0 0 0 0 0 0 0 0 0 0 0 0 0 0 0 0 0 0 0 0 0 0 0 0 0 0 0 0 0 0 0 0 0 0 0 0 0.0342710276301728 0 0 0.0753415244512122 0 0.116726503492763 0 0 0 0 0 0 0 0 0 0 0 0 0 0 0 0 0 0 0 0 0 0 0 0 0 0 0 0 0 0 0 0 0 0 0 0 0 0 0 0 0
0 0 0 0 0 0 0 0 0 0 0 0 0 0 0 0 0 0 0 0 0 0 0 0 0 0 0 0 0 0 0 0 0 0 0 0 0 0 0 0 0 0 0 0 0 0 0 0 0 0 0 0 0 0 0 0 0 0 0 0 0 0 0 0 0 0 0 0 0 0 0 0 0 0 0 0 0 0 0 0 0 0 0 0 0 0 0 0 0 0 0 0 0 0 0 0 0 0 0 0 0 0 0 0 0 0 0 0 0 0 0 0 0 0 0 0 0 0 0 0 0 0 0 0 0 0 0 0 0 0 0 0 0 0 0 0 0 0 0 0 0 0 0 0 0 0 0 0 0 0 0 0 0 0 0 0 0 0 0 0 0 0 0 0.339933699684815 0 0 0 0 0.0860236477980778 0.0364049854053849 0 0 0 0 0 0 0 0 0 0.164639763632103 0 0 0 0.104573460381059 0.179326130411864 0 0 0 0 0 0.0552465805972592 0 0 0 0 0 0 0 0 0 0 0 0 0 0 0 0 0 0 0 0 0 0 0 0 0 0 0 0 0 0 0 0 0.033851732089437 0 0 0 0 0 0 0 0 0 0 0 0 0 0 0 0 0 0 0 0 0 0 0 0 0 0 0 0 0 0 0 0 0 0 0 0 0 0 0 0 0 0 0 0 0 0 0 0 0 0 0 0 0 0 0 0 0 0 0 0 0 0 0 0 0 0 0 0 0 0 0 0 0 0 0 0 0 0 0 0 0 0 0 0 0 0 0 0 0 0 0 0 0 0
0 0 0 0 0 0 0 0 0 0 0 0 0 0 0 0 0 0 0 0 0 0 0 0 0 0 0 0 0 0 0 0 0 0 0 0 0 0 0 0 0 0 0 0 0 0 0 0 0 0 0 0 0 0 0 0 0 0 0 0 0 0 0 0 0 0 0 0 0 0 0 0 0 0 0 0 0 0 0 0 0 0 0 0 0 0 0 0 0 0 0 0 0 0 0 0 0 0 0 0 0 0 0 0 0 0 0 0 0 0 0 0 0 0 0 0 0 0 0 0 0 0 0 0 0 0 0 0 0 0 0 0 0 0 0 0 0 0 0 0 0 0 0 0 0 0 0 0 0 0 0 0 0 0 0 0 0 0 0 0 0 0 0 0 0 0 0 0 0 0 0 0 0 0 0 0 0 0 0 0 0 0 0 1 0 0 0 0 0 0 0 0 0 0 0 0 0 0 0 0 0 0 0 0 0 0 0 0 0 0 0 0 0 0 0 0 0 0 0 0 0 0 0 0 0 0 0 0 0 0 0 0 0 0 0 0 0 0 0 0 0 0 0 0 0 0 0 0 0 0 0 0 0 0 0 0 0 0 0 0 0 0 0 0 0 0 0 0 0 0 0 0 0 0 0 0 0 0 0 0 0 0 0 0 0 0 0 0 0 0 0 0 0 0 0 0 0 0 0 0 0 0 0 0 0 0 0 0 0 0 0 0 0 0 0 0 0 0
0 0 0 0 0 0 0 0 0 0 0 0 0 0.00935099100130514 0 0 0 0 0 0.00343818594308665 0.00698621895816883 0 0 0 0 0 0 0 0 0 0 0 0 0 0 0 0 0 0 0 0 0 0 0 0 0 0 0 0 0 0 0 0 0 0 0 0 0 0 0 0 0 0 0.00918056500690315 0 0 0 0 0 0 0 0 0 0 0 0 0 0 0 0 0 0 0 0 0 0 0 0 0 0 0 0 0 0 0 0 0 0 0 0 0 0 0 0 0 0 0 0 0 0 0 0 0 0 0 0 0 0 0 0 0 0 0 0 0 0 0 0 0 0 0 0 0 0 0.00510758082557679 0 0 0 0 0 0 0 0 0 0 0 0 0 0 0 0 0 0 0 0 0 0 0.0304396906571134 0 0.00593747464799464 0 0.00481659736853387 0.0567892607793808 0 0 0 0 0 0 0 0 0.00652624629415858 0 0 0 0 0.00706922406297717 0 0.00707644902511285 0.0802657860215666 0.0150207403022777 0.0201016806823044 0.020242726778568 0 0 0 0 0 0 0 0.0057650246306845 0 0 0 0 0 0 0 0.0052305622002536 0 0 0 0 0 0 0 0 0 0 0 0 0 0 0.0685332803281724 0 0 0 0 0 0.138882195684999 0 0.013406502276572 0.0119308752738354 0 0.0124840895790132 0 0 0 0 0 0 0 0 0.004527668719131 0.00110736660552915 0 0 0 0 0 0 0 0 0.004735198337017 0 0 0 0 0 0 0 0 0 0 0 0 0 0 0 0 0 0 0 0 0 0 0 0 0 0 0 0 0 0 0 0 0 0 0 0 0 0 0 0 0 0.00962975431037592 0 0 0.00646710853678289 0.0219313823642147 0.00526310896242768 0.216484094452269 0 0.150890828128389 0 0.0067779386316721 0.0137455530302023 0 0 0 0 0 0 0 0 0 0 0 0.0138580495934299 0 0 0 0 0 0 0 0 0
0 0 0 0 0 0 0 0 0 0 0 0 0 0 0 0 0 0 0 0 0 0 0 0 0 0 0 0 0 0 0 0 0 0 0 0 0 0 0 0 0 0 0 0 0 0 0 0 0 0 0 0 0 0 0 0 0 0 0 0 0 0 0 0 0 0 0 0 0 0 0 0 0 0 0 0 0 0 0 0 0 0 0 0 0 0 0 0 0 0 0 0 0 0 0 0 0 0 0 0 0 0 0 0 0 0 0 0 0 0 0 0 0 0 0 0 0 0 0 0 0 0 0 0 0 0 0 0 0 0 0 0 0 0 0 0 0 0 0 0 0 0 0 0 0 0 0 0 0 0 0 0 0 0 0 0 0 0.00781601397027839 0 0 0 0 0.229029174799628 0.0199137769186803 0.0247398048398765 0.0396720487550836 0.0828486069509205 0.00338023597952983 0.0613995007284515 0 0.00599146122270739 0 0.03327750810767 0 0 0.00819458637376193 0.0115088308235322 0 0 0.181901863070047 0.00861665588254209 0.0129136710538244 0 0 0 0 0 0 0 0 0.131918745770289 0 0.00253776757453342 0 0 0 0 0 0 0.00137288437541551 0 0 0 0 0 0 0 0 0 0 0 0 0 0 0 0 0 0 0 0.0411048432772358 0 0 0.00132645362313309 0.0591034178249614 0 0 0 0 0 0 0 0 0 0.00303294173541798 0 0 0 0 0 0 0 0 0 0.00116906439980609 0 0 0 0 0 0 0.00250631467313995 0 0 0 0 0 0 0 0 0 0 0 0 0 0 0 0 0 0 0 0 0 0 0 0 0 0 0 0 0 0 0.00375506258910271 0 0 0 0.00202170141668917 0 0 0.00227283533722635 0.00518871404093583 0.00132305503012509 0.00665343380701679 0 0 0 0.00107024663535257 0.0024387784130854 0 0 0 0 0 0 0 0 0 0 0 0 0 0 0 0 0 0 0 0 0
0 0 0 0 0 0 0 0 0 0 0 0 0 0 0 0 0 0 0 0 0 0 0 0 0 0 0 0 0 0 0 0 0 0 0 0 0 0 0 0 0 0 0 0 0 0 0 0 0 0 0 0 0 0 0 0 0 0 0 0 0 0 0 0 0 0 0 0 0 0 0 0 0 0 0 0 0 0 0 0 0 0 0 0 0 0 0 0 0 0 0 0 0 0 0 0 0 0 0 0 0 0 0 0 0 0 0 0 0 0 0 0 0 0 0 0 0 0 0 0 0 0 0 0 0 0 0 0 0 0 0 0 0 0 0 0 0 0 0 0 0 0 0 0 0 0 0 0 0 0 0 0 0 0 0 0 0 0 0 0 0 0 0 0 0 0 0 0 0 0 0 0 0 0 0 0 0 0 0 0 0 0 0 0 0 0 0.17731781983846 0 0 0 0 0 0 0 0 0 0 0 0 0 0.203582954654679 0 0 0 0 0 0 0 0 0 0 0 0 0 0 0 0 0 0 0 0 0 0 0 0 0 0 0.377497266093316 0.106390691903076 0 0 0.135211267510471 0 0 0 0 0 0 0 0 0 0 0 0 0 0 0 0 0 0 0 0 0 0 0 0 0 0 0 0 0 0 0 0 0 0 0 0 0 0 0 0 0 0 0 0 0 0 0 0 0 0 0 0 0 0 0 0 0 0 0 0 0 0 0 0 0 0 0 0 0 0 0 0 0 0 0 0 0 0 0 0 0 0 0 0 0 0
0 0 0 0 0 0 0 0 0 0 0 0 0 0 0 0 0 0 0 0 0 0 0 0 0 0 0 0 0 0 0 0 0 0 0 0 0 0 0 0 0 0 0 0 0 0 0 0 0 0 0 0 0 0 0 0 0 0 0 0 0 0 0 0 0 0 0 0 0 0 0 0 0 0 0 0 0 0 0 0 0 0 0 0 0 0 0 0 0 0 0 0 0 0 0 0 0 0 0 0 0 0 0 0 0 0 0 0 0 0 0 0 0 0 0 0 0 0 0 0 0 0 0 0 0 0 0 0 0 0 0 0 0 0 0 0 0 0 0 0 0 0 0 0 0 0 0 0 0 0 0 0 0 0 0 0 0 0 0 0 0 0 0 0 0 0 0 0 0 0 0 0 0 0 0 0 0 0 0.0252950316030211 0 0 0 0 0 0 0.0788122121785099 0 0 0 0 0.0250663242648383 0 0 0 0 0 0 0 0 0.0247887983604202 0.0892861663024514 0 0 0 0 0 0 0 0 0 0 0 0 0 0 0 0 0 0 0 0 0.0426860817704456 0 0 0 0 0 0.321692379349232 0.0927134661839058 0 0.0327176000574446 0.216348773419603 0 0.050593166510128 0 0 0 0 0 0 0 0 0 0 0 0 0 0 0 0 0 0 0 0 0 0 0 0 0 0 0 0 0 0 0 0 0 0 0 0 0 0 0 0 0 0 0 0 0 0 0 0 0 0 0 0 0 0 0 0 0 0 0 0 0 0 0 0 0 0 0 0 0 0 0 0 0 0 0 0 0 0 0 0 0 0 0 0
0 0 0 0 0 0 0 0 0 0 0 0 0.0117425474211758 0 0 0 0 0 0 0 0 0 0 0 0.00383484611976843 0 0 0 0 0 0 0.0408065881020796 0.00696590475790147 0 0.0132979224538481 0 0 0 0 0 0 0 0 0 0 0 0 0 0.00784189923574086 0 0 0 0 0 0 0 0 0 0 0 0 0 0 0 0 0 0 0 0 0 0 0 0 0 0 0 0 0 0 0 0 0 0 0 0 0 0 0 0 0 0 0 0.00308880461822451 0 0 0 0 0 0 0 0.00351967121424043 0.00170943910237791 0 0 0 0 0 0 0 0 0 0 0 0 0.0211560065822233 0 0 0 0.0145985927913009 0 0.00201434902402276 0 0 0 0 0 0 0 0 0 0 0 0 0 0 0 0 0 0 0 0 0 0 0 0 0 0 0 0 0 0.00156732633135208 0 0 0.00184186396851187 0 0 0 0 0 0 0 0 0 0 0 0 0 0.052749871196918 0 0.0825614715685682 0 0.145031672388514 0 0 0 0 0 0 0 0 0 0 0 0 0 0 0 0 0 0.179946559320208 0 0.0219491936147782 0 0 0 0.00217072691580055 0 0.0169915364358897 0 0 0 0.00664494662882841 0 0 0.00414743862209319 0 0 0.0107482262603819 0 0 0 0 0 0 0 0 0 0 0 0 0 0 0 0.00162190100702723 0 0 0 0 0 0 0 0 0 0 0 0 0 0.0335281590517332 0 0 0 0 0 0 0 0 0 0 0 0 0 0 0 0 0 0 0 0.0791914005530733 0 0 0.0152978475306983 0.00364507760097421 0 0.0105899890514422 0 0 0 0 0 0 0 0 0 0 0 0 0 0 0 0 0 0 0 0.0550497694157568 0 0 0 0 0 0 0 0 0 0 0 0 0 0 0 0.0081673192046364 0 0.00846819468092101 0 0 0 0 0 0 0 0 0 0 0 0 0.00849182375253208 0 0 0.119021113476457
0 0 0 0 0 0 0 0 0 0 0 0 0 0 0 0 0 0 0 0 0 0 0 0 0 0 0 0 0 0 0 0 0 0 0.0108962082921112 0 0 0 0 0 0 0 0 0 0 0 0 0 0 0 0 0 0 0 0 0 0 0 0 0 0 0 0 0 0 0 0 0 0 0 0 0 0 0 0 0 0 0 0 0 0 0 0 0 0 0 0 0 0 0 0 0.00200595266876717 0 0 0 0 0 0 0 0 0.00973594163465438 0 0 0 0 0 0 0 0 0 0 0 0 0 0 0 0 0 0 0 0 0 0 0 0 0 0 0 0 0 0 0 0 0 0 0 0 0 0 0 0 0 0 0 0 0 0 0 0 0 0 0 0 0 0 0 0 0 0 0 0 0 0 0 0 0 0 0 0 0 0 0 0 0 0 0 0 0 0.00254927291916667 0 0 0 0 0 0 0 0 0 0 0.00878126344421059 0 0 0 0 0 0.0129732898951236 0 0 0 0 0 0 0 0 0.00206207345715665 0 0.0027636977441433 0 0 0 0 0 0 0 0.120491426218757 0.0659894795954628 0 0 0 0 0 0 0 0 0 0 0.00848536301828641 0 0 0 0 0 0 0 0 0 0 0 0 0 0 0 0 0 0 0 0 0 0 0 0 0 0 0 0 0 0 0.108101371300462 0 0 0 0 0 0 0 0 0 0 0 0 0 0 0 0 0 0 0 0 0 0 0 0 0 0.0025799061575369 0 0 0 0 0 0.00752665564296206 0.0031305838145989 0 0 0 0 0 0 0.0185321259055813 0 0 0 0 0 0.043371282003669 0 0.0980792079130576 0 0 0 0 0 0 0 0 0 0 0.0102920356244296 0.461652862749863
0 0 0 0 0 0 0 0 0 0 0 0 0 0 0 0 0 0 0 0 0 0 0 0 0 0 0 0 0 0 0 0.00214653753221534 0 0.0107194418088241 0.0278979405296412 0 0 0 0 0 0 0 0 0 0 0 0 0 0 0 0 0 0 0 0 0 0.00663718259178225 0 0 0 0 0 0 0 0 0 0 0 0 0 0 0 0 0 0 0 0 0 0 0 0 0 0 0 0 0 0 0 0 0 0 0.00261697378858879 0 0 0.00615064931288959 0 0 0 0 0 0.0117589862344989 0.00271092797826371 0 0 0 0 0 0 0 0 0 0 0 0 0 0 0 0 0 0 0 0 0 0 0 0 0 0 0 0 0 0 0 0 0 0 0 0 0 0 0 0 0 0 0 0 0 0 0 0 0.00162893220888788 0.00112415557601488 0 0.00176329454571929 0 0 0 0 0 0 0 0 0 0 0 0 0 0.0404278365755179 0.0031762543748757 0.0636718424672992 0.0233337858683967 0.138895499965306 0 0 0 0 0 0 0 0 0 0 0 0 0 0 0 0.140999181592796 0.00743252113238917 0 0 0.0197617921378689 0 0 0 0.0119659305555811 0 0.00854609662464251 0 0 0.0023661496343071 0.00770337485080888 0.000779531336667233 0 0.00618360826991971 0 0 0.0181226433390585 0 0 0 0 0 0 0 0 0 0 0 0 0 0 0 0.00199642567840708 0 0 0 0 0 0 0 0 0 0 0 0 0.00129561661091277 0.0185237003303276 0.00122989923572887 0 0 0 0 0 0 0 0 0.00200471686045244 0 0 0 0 0 0 0 0 0 0.0932602030760743 0 0 0 0 0 0 0 0 0 0 0 0 0 0 0 0 0 0 0 0 0 0 0 0 0 0.117649854581611 0 0 0 0 0 0 0 0 0 0 0 0 0 0 0 0.0243062093989684 0.00894024428500746 0.014959150687967 0 0 0 0 0 0 0 0 0 0 0 0 0.013570070398891 0 0.00673419374840712 0.127008644274484
0 0 0 0 0 0 0 0 0 0 0 0 0 0 0 0 0 0 0 0 0 0 0 0 0 0 0 0 0 0 0 0 0 0 0 0 0 0 0 0 0 0 0 0 0 0 0 0 0 0 0 0 0 0 0 0 0 0 0 0 0 0 0 0 0 0.00381697463512803 0 0 0 0 0 0 0 0 0 0 0 0 0 0 0 0 0 0 0 0 0 0 0 0 0 0 0 0 0 0 0 0 0 0 0 0 0 0 0 0 0 0 0 0 0 0 0 0 0 0 0 0 0 0 0 0 0 0 0 0 0 0 0 0 0 0 0 0 0 0 0 0 0 0 0 0 0 0 0 0 0 0 0 0 0 0 0 0 0 0 0 0 0 0 0 0 0.0455978599261853 0.023059760472978 0.00665669609649888 0 0.0166882722633565 0 0.0341137889860318 0 0 0 0.0265044137231011 0 0 0 0 0 0.00233985695473936 0.196478136564543 0 0.00831165280773967 0 0.00451203299653936 0.275601997975819 0 0.00311273652166887 0 0 0 0 0 0.0138555094887354 0 0 0 0 0 0 0.00566074869511589 0 0 0 0 0.0147097539880884 0.0083558586772457 0 0 0.00930862810933526 0 0.0246690853667844 0 0 0 0 0 0 0 0.00300177832899513 0.119590547061566 0 0 0.00188336836944226 0.152170541990362 0 0 0 0 0 0 0 0 0 0 0 0 0 0 0 0 0 0 0 0 0 0 0 0 0 0 0 0 0 0 0 0 0 0 0 0 0 0 0 0 0 0 0 0 0 0 0 0 0 0 0 0 0 0 0 0 0 0 0 0 0 0 0 0 0 0 0 0 0 0 0 0 0 0 0 0 0 0 0 0 0 0 0 0 0 0 0 0 0 0 0 0 0 0
0 0 0 0 0 0 0 0 0 0 0 0 0 0 0 0 0 0 0 0 0 0 0 0 0 0 0 0 0 0 0 0 0 0 0 0 0 0 0 0 0 0 0 0 0 0 0 0 0 0 0 0 0 0 0 0 0 0 0 0 0 0 0 0 0 0 0 0 0 0 0 0 0.0325131581589978 0 0 0 0 0 0 0 0 0 0 0 0 0 0 0 0 0 0 0 0 0 0 0 0 0 0 0 0 0 0 0 0 0 0 0 0 0 0 0 0 0 0 0 0 0 0 0 0 0 0 0 0 0 0 0 0 0 0 0 0 0 0 0 0 0 0 0 0 0 0 0 0 0 0 0 0 0 0 0 0 0 0 0 0 0 0 0 0 0 0 0 0 0 0 0.00610012796755015 0 0.0106325602603352 0.0426981566798883 0.13042133172108 0 0 0 0 0 0 0 0 0 0 0 0 0 0 0 0.0323829413678426 0 0.0372092576995396 0 0 0 0 0 0 0 0.0868640341277352 0 0 0 0.198900237890031 0.0328175348247624 0 0 0 0 0 0 0 0 0 0 0 0 0 0 0 0 0 0 0 0 0.031364061959871 0 0 0 0 0 0 0 0 0 0 0 0 0 0.011294835364781 0 0 0 0 0 0 0 0 0 0 0 0 0 0 0 0 0 0 0 0.0250038360569618 0 0 0 0 0 0 0 0 0 0 0 0 0 0 0 0 0 0 0 0 0 0 0 0 0 0.294933432059005 0 0 0 0 0 0 0 0 0 0.0087267317308483 0 0 0 0 0 0 0 0 0 0 0 0 0 0 0 0 0 0 0 0 0 0 0 0.0181377621307706
0 0 0 0 0 0 0 0 0 0 0 0 0 0 0 0 0 0 0 0 0 0 0 0 0 0 0 0 0 0 0 0 0 0 0 0 0 0 0 0 0 0 0 0 0 0 0 0 0 0 0 0 0 0 0 0 0 0 0 0 0 0 0 0 0 0 0 0 0 0 0 0 0 0 0 0 0 0 0 0 0 0 0 0 0 0 0 0 0 0 0 0 0 0 0 0 0 0 0 0 0 0 0 0 0 0 0 0 0 0 0 0 0 0 0 0 0 0 0 0 0 0 0 0 0 0 0 0 0 0 0 0 0 0 0 0 0 0 0 0 0 0 0 0 0 0 0 0 0 0 0 0 0 0 0 0 0 0 0 0 0 0 0 0 0 0 0 0 0 0 0 0 0 0 0 0 0 0 0 0 0 0 0 0 0.0391994471284256 0 0 0 0 0 0.102441221828952 0 0 0 0 0 0 0 0 0.1605208219465 0 0 0 0.107755528579343 0 0.342161509472578 0 0 0.0672748322458791 0 0.0489368894087352 0 0 0 0 0 0 0 0 0.101548728542628 0 0 0 0 0 0 0 0 0 0 0 0 0 0 0 0 0 0 0 0 0 0 0 0 0 0 0 0 0 0 0 0 0 0 0 0 0 0 0 0 0 0 0 0 0 0 0 0 0 0 0 0 0 0 0 0 0 0 0 0 0 0 0 0 0 0 0 0 0 0 0 0.0301610208469597 0 0 0 0 0 0 0 0 0 0 0 0 0 0 0 0 0 0 0 0 0 0 0 0 0 0
0 0 0 0 0 0 0 0 0 0 0 0 0 0 0 0 0 0 0 0 0 0 0 0 0 0 0 0 0 0 0 0 0 0 0 0 0 0 0 0 0 0 0 0 0 0 0 0 0 0 0 0 0 0 0 0 0 0 0 0 0 0 0 0 0 0 0 0 0 0 0 0 0 0 0 0 0 0 0 0 0 0 0 0 0 0 0 0 0 0 0 0 0 0 0 0 0 0 0 0 0 0 0 0 0 0 0 0 0 0 0 0 0 0 0 0 0 0 0 0 0 0 0 0 0 0 0 0 0 0 0 0 0 0 0 0 0 0 0 0 0 0 0 0 0 0 0 0 0 0 0 0 0 0 0 0 0 0 0 0.0367541229240324 0.0132156371151845 0 0.0125165301521401 0 0 0 0.00351224138741641 0 0 0 0 0 0 0 0 0.157333256809742 0.00820112923906974 0 0 0.00379844156316801 0 0 0 0 0 0 0 0 0 0 0 0 0 0 0 0 0.0382408911406988 0 0.00957576507843109 0 0 0 0 0 0 0 0 0 0 0 0 0 0 0 0 0 0 0.0537531099284107 0 0.0114098118871688 0 0 0.00760159017547909 0 0 0.0106951420906146 0.0148506086440391 0 0 0 0 0 0 0 0 0 0 0 0 0 0 0 0 0 0 0 0 0 0 0.00264386904128129 0 0 0.00454842722618518 0 0.00269311770001901 0 0 0.00225763509753921 0 0 0 0 0 0 0 0 0 0 0 0 0 0 0 0 0 0 0 0 0 0 0 0 0 0 0 0.129250492911992 0.0358937939919612 0 0.0657576569696793 0.100752617244921 0.0274154501439182 0 0 0 0 0.00499252345641161 0.0149068658670984 0 0 0 0 0 0 0 0 0 0 0.0882843228112043 0.0306950022191376 0.108449947183057 0 0 0 0 0 0 0 0
0 0 0 0 0 0 0 0 0 0 0 0 0 0 0 0 0 0 0 0 0 0 0 0 0 0 0 0 0 0 0 0 0 0 0 0 0 0 0 0 0 0 0 0 0 0 0 0 0 0 0 0 0 0 0 0 0 0 0 0 0 0 0 0 0 0 0 0 0 0 0 0 0 0 0 0 0 0 0 0 0 0 0 0 0 0 0 0 0 0 0 0 0 0 0 0 0 0 0 0 0 0 0 0 0 0 0 0 0 0 0 0 0 0 0 0 0 0 0 0 0 0 0 0 0 0 0 0 0 0 0 0 0 0 0 0 0 0 0 0 0 0 0 0 0 0 0 0 0 0 0 0 0 0 0 0 0 0.00967222030036945 0 0.0369692528110828 0.121193995711274 0 0.00725920995312323 0 0 0 0 0 0 0 0 0 0 0 0 0 0 0 0 0 0 0 0 0 0 0 0 0 0 0 0 0 0 0 0 0 0 0 0.0425998999266437 0 0 0 0 0 0 0 0 0 0 0 0 0 0 0 0 0 0 0 0 0 0 0 0 0 0 0 0 0 0 0 0 0 0 0 0.0071232450981597 0 0 0 0 0 0 0 0 0 0 0 0 0 0.019249531153813 0.0154435026713052 0 0 0.0206042882788463 0 0.0135241840691684 0 0 0 0 0 0 0 0 0 0 0 0 0 0 0 0 0 0 0 0 0 0 0 0 0 0 0 0 0 0 0.104318794219586 0.0719408181330251 0.0314902020538008 0 0.146029830963076 0.224206065486827 0 0 0 0 0.0377006312747752 0.0906743278951239 0 0 0 0 0 0 0 0 0 0 0 0 0 0 0 0 0 0 0 0 0
0 0 0 0 0 0 0 0 0 0 0 0 0 0 0 0 0 0 0 0 0 0 0 0 0 0 0 0 0 0 0 0.00411181295183412 0 0 0 0 0 0 0 0 0 0 0 0 0 0 0 0 0 0 0 0 0 0 0 0 0 0 0 0 0 0 0 0 0 0 0 0 0 0 0 0 0 0 0 0 0 0 0 0 0 0 0 0 0 0 0 0 0 0 0 0 0 0 0 0 0 0 0 0 0 0 0 0 0 0 0 0 0 0 0 0 0 0 0 0 0 0 0 0 0 0 0 0 0 0 0 0 0 0 0 0 0 0 0 0 0 0 0 0 0 0 0 0 0 0 0 0 0 0 0 0 0 0 0 0 0 0 0 0 0 0 0 0 0 0 0 0.320023994698562 0.009443350939106 0.0882906332534144 0.0351505290612364 0.0117771241099385 0 0 0 0 0 0 0 0 0 0 0 0 0 0 0 0.00727206732185224 0.0469471165700425 0.0511594813254573 0 0 0 0 0 0 0 0 0 0 0 0 0 0 0.00591873474166229 0 0 0 0 0 0 0 0 0 0 0.0446668103498852 0 0 0 0 0 0 0 0.0177774323559037 0 0 0.0124387465547439 0 0 0 0 0 0 0 0 0 0 0 0 0 0 0 0 0 0 0 0 0 0 0 0 0 0 0 0 0 0 0.11604968186907 0 0 0 0 0 0 0.0600366526273977 0 0 0 0 0 0 0 0 0 0 0 0 0 0 0 0 0 0 0.0147687709133737 0 0 0 0 0 0 0 0 0 0 0 0 0 0.038845304978833 0 0 0 0 0 0 0 0.0761301805438353 0 0 0 0 0 0 0 0 0 0 0 0.0391915748338516
0 0 0 0 0 0 0 0 0 0 0 0 0 0 0 0 0 0 0 0 0 0 0 0 0 0 0 0 0 0 0 0 0 0 0 0 0 0 0 0 0 0 0 0 0 0 0 0 0 0 0 0 0 0 0 0 0 0 0 0 0 0 0 0 0 0 0 0 0 0 0 0 0 0 0 0 0 0 0 0 0 0 0 0 0 0 0 0 0 0 0 0 0 0 0 0 0 0 0 0 0.00822819137690133 0 0 0 0 0 0 0 0 0 0 0 0 0 0 0 0 0 0 0 0 0 0 0 0 0 0 0 0 0 0 0 0 0 0 0 0 0 0 0 0 0 0 0 0 0 0 0 0 0 0 0 0 0 0 0 0 0 0 0 0 0 0 0 0 0 0 0 0 0 0 0 0 0 0 0 0 0 0 0 0 0 0 0 0 0 0 0 0 0 0 0 0 0.0906558723486734 0 0 0 0 0 0 0 0 0 0 0 0 0 0 0 0.010580949317602 0 0 0 0 0 0.0633477452069786 0 0.0128236071928671 0 0 0 0 0.00971636216902912 0 0 0.0253531394637862 0.0536694868444975 0 0 0 0 0 0 0 0 0 0 0 0 0 0 0 0 0 0 0 0 0 0 0 0 0 0 0 0.00357490602268506 0 0 0.0100982348716516 0 0 0 0 0 0 0 0 0 0 0 0 0 0 0 0 0 0 0 0 0 0 0 0 0 0 0 0 0 0 0 0 0 0 0 0 0 0 0 0 0 0 0 0 0.0188558295295184 0 0 0.170830797808828 0 0.317704949804013 0.0250663279499405 0.159023652860594 0 0 0 0 0 0 0 0.0204699472324344
0 0 0 0 0 0 0 0 0 0 0 0 0 0 0 0 0 0 0 0 0 0 0 0 0 0 0 0 0 0 0 0 0 0 0 0.00611959325620956 0 0 0 0 0 0 0 0 0 0 0 0 0 0 0 0 0.0314437519187974 0 0 0 0 0 0 0 0 0 0 0 0 0 0 0 0 0 0 0 0 0 0 0 0 0 0 0 0 0 0.0218434360208865 0.0578362166843121 0.0716760937870134 0.00293517218882306 0 0 0 0 0 0 0 0 0 0 0 0 0 0 0 0 0 0 0 0 0 0 0 0 0 0 0 0 0 0 0 0 0 0 0 0 0 0 0 0 0 0 0 0 0 0 0 0 0 0 0 0 0 0 0 0 0 0 0 0 0 0 0 0 0 0 0 0 0 0 0 0 0 0 0 0 0 0 0 0 0 0 0 0.01365764732949 0 0.0263537612184104 0 0 0 0 0 0 0 0 0 0 0 0 0 0 0 0.0178815741219248 0 0.0114780430725921 0 0.0619605646726574 0 0 0 0 0 0 0 0 0 0 0 0 0 0 0 0 0 0 0 0 0 0 0 0 0 0 0 0 0 0 0 0 0 0 0 0 0 0 0 0 0 0 0.00264155694954478 0 0 0.135764431192836 0 0.0126187304558421 0 0.145414129109237 0.301756026556523 0 0 0 0 0.00583939388878352 0 0 0 0 0 0 0 0 0 0.00418571883372253 0 0 0 0 0 0 0 0.00472536847238812 0 0 0 0 0 0 0 0 0 0 0 0 0 0 0 0 0 0.0136506726541898 0 0 0 0 0 0 0 0 0 0 0 0 0 0 0 0.00673812413274618 0 0 0 0 0.00534883499919276 0 0 0 0 0 0 0.00702336667261426 0 0 0 0.0219293816728597 0 0.0091784101384041
0 0 0 0 0 0 0 0 0 0 0 0 0 0 0 0 0 0 0 0 0 0 0 0 0 0 0 0 0 0 0 0 0 0 0 0 0 0 0 0 0 0 0 0 0 0 0 0 0 0 0 0 0 0 0 0 0 0 0 0 0 0 0 0 0 0 0 0 0 0 0 0 0 0 0 0 0 0 0 0 0 0 0 0 0 0 0 0 0 0 0 0 0 0 0 0 0 0 0 0 0 0 0 0 0 0 0 0 0 0 0 0 0 0 0 0 0 0 0 0 0 0 0 0 0 0 0 0 0 0 0 0 0 0 0 0 0 0 0 0 0 0 0 0 0 0 0 0 0 0 0 0 0 0 0 0 0 0 0 0 0 0 0 0 0 0 0 0 0 0 0 0 0 0 0 0.00536185618793074 0 0 0 0.00258283481908946 0 0 0 0.0056041724028293 0 0 0 0 0 0 0 0 0 0.015031494544483 0.0146229887858057 0 0 0 0 0 0 0 0 0 0 0 0.00899133474602643 0 0 0 0 0 0 0 0 0 0 0 0 0 0 0 0.00719367327390842 0 0 0 0 0 0 0 0 0 0 0 0.0141024984484184 0 0 0 0 0 0 0 0 0.0263502393714373 0.156860330449291 0.039267701584761 0 0 0.0474196868623153 0.0756485522645213 0.0351661750037166 0 0.012189559409712 0 0 0 0 0 0 0 0 0 0 0 0 0 0 0 0 0 0 0 0 0 0 0 0 0 0 0 0 0 0 0 0 0.0216412948354893 0.00710200873911623 0.00904794309295935 0 0.0421183327077834 0.0642180047973804 0 0 0.0046376505778342 0 0.0874147724998391 0.23640477992799 0 0 0.00837709439950095 0 0 0 0 0.0090915785631949 0.00803263765076622 0.0166057962772641 0 0 0 0 0 0 0.0189150077766362 0 0 0 0
0 0 0 0 0 0 0 0 0 0 0 0 0 0 0 0 0 0 0 0 0 0 0 0 0 0 0 0 0 0 0 0 0 0 0 0 0 0 0 0 0 0 0 0 0 0 0 0 0 0 0 0 0 0 0 0 0 0 0 0 0 0 0 0 0 0 0 0 0 0 0 0 0 0 0 0 0 0 0 0 0 0 0 0 0 0 0 0 0 0 0 0 0 0 0 0 0 0 0 0 0 0 0 0 0 0 0 0 0 0 0 0 0 0 0 0 0 0 0 0 0 0 0 0 0 0 0 0 0 0 0 0 0 0 0 0 0 0 0 0 0 0 0 0 0 0 0 0 0 0 0 0 0 0 0 0 0 0 0 0 0 0 0 0 0 0 0 0 0 0 0 0 0 0 0 0 0 0 0.124869321304033 0 0 0 0 0 0.0264286025632029 0 0.0283642674715137 0 0 0 0.0521600818979036 0 0.200052284308988 0 0 0 0 0 0 0 0.230900295499708 0 0 0.0647389718249885 0 0.179997550112162 0 0 0 0 0 0 0 0 0 0 0 0 0 0.0366854173674935 0 0 0 0 0 0 0 0.0276278871013053 0 0 0 0 0 0 0 0 0 0 0 0 0 0 0 0 0 0 0 0 0 0 0 0 0 0 0 0 0 0 0 0 0 0 0 0 0 0 0 0 0 0 0 0 0 0 0 0 0 0 0 0 0 0 0 0 0 0 0 0 0 0 0 0.0281753205487019 0 0 0 0 0 0 0 0 0 0 0 0 0 0 0 0 0 0 0 0 0 0 0 0 0 0
0 0 0 0 0 0 0 0 0 0 0 0 0 0 0 0 0 0 0 0 0 0 0 0 0 0 0 0 0 0 0 0 0 0 0.00921694595654978 0 0 0 0 0 0 0 0 0 0 0 0 0 0 0 0 0 0 0 0 0 0 0 0 0 0 0 0 0 0 0 0 0 0 0 0 0 0 0 0 0 0 0 0 0 0 0 0 0 0 0 0 0 0 0 0 0 0 0 0 0 0 0 0 0 0 0 0 0 0 0 0 0 0 0 0 0 0 0 0 0 0 0 0 0 0 0 0 0 0 0 0 0 0 0 0 0 0 0 0 0 0 0 0 0 0 0 0 0 0 0 0 0 0 0 0 0 0 0 0 0 0 0 0 0 0 0 0 0 0 0 0 0 0 0 0 0 0 0 0 0 0 0 0.0733401498691898 0 0 0 0 0 0 0.0572398769914875 0.0564807324007935 0 0 0.0151070981341255 0 0 0 0 0 0 0 0 0 0.127651092239742 0 0 0 0 0 0.0424528750898017 0 0.0105725802022284 0 0 0 0 0 0 0 0 0 0 0 0.0444837343000365 0 0 0 0 0 0 0 0.190244901408961 0.0436037752502324 0 0 0 0 0 0 0 0 0 0 0 0 0 0 0 0.0195757218746447 0 0 0 0.02046243802233 0.044589651754907 0 0 0 0 0 0 0 0 0 0 0 0 0 0 0 0 0 0 0 0 0 0 0 0 0 0 0 0 0 0 0 0 0 0 0 0 0 0 0 0 0 0.122576143606144 0 0 0 0 0 0 0 0.0732739897947991 0 0 0 0 0 0 0.0281187323293752 0 0 0 0 0 0 0.021009560774651 0 0 0 0
0 0 0 0 0 0 0 0 0 0 0 0 0 0 0 0 0 0 0 0 0 0 0 0 0 0 0 0 0 0 0 0 0 0 0 0 0 0 0 0 0 0 0 0 0 0 0 0 0 0 0 0 0 0 0 0 0 0 0 0 0 0 0 0 0 0 0 0 0 0 0 0 0.0154233940895181 0 0 0 0 0 0 0 0 0 0 0 0 0 0 0 0 0 0 0 0 0 0 0 0 0 0 0 0 0 0 0 0 0 0 0 0 0 0 0 0 0 0 0 0 0 0 0 0 0 0 0 0 0 0 0 0 0 0 0 0 0 0 0 0 0 0 0 0 0 0 0 0 0 0 0 0 0 0 0 0 0 0 0 0 0 0 0 0 0 0 0 0 0 0 0 0 0.00926456675024831 0.0768681238759714 0.187469022889427 0 0 0 0 0 0 0 0 0 0 0 0 0 0 0 0.00860035750050258 0 0.0127242734572142 0 0.174486803140055 0 0 0 0 0 0 0 0 0 0 0.0474484627799429 0 0.0315507159111393 0 0 0 0 0 0 0 0 0 0 0 0 0 0 0 0 0 0 0.0531824140877924 0 0 0 0 0 0 0 0 0 0 0 0 0 0 0 0 0 0 0 0 0 0 0 0 0 0 0 0 0 0 0 0 0 0.00384114104952725 0 0 0 0 0 0 0 0 0 0 0 0 0 0 0 0 0 0 0 0 0 0 0 0 0 0.370065013371375 0 0 0 0 0 0 0 0 0 0 0 0 0 0 0 0 0 0 0 0 0 0 0 0 0 0 0 0 0 0 0 0 0 0.00907571109728602
0 0 0 0 0 0 0 0 0 0 0 0 0 0.012171132124637 0 0 0 0 0 0.00270463834375899 0 0 0 0 0 0 0 0 0 0 0 0 0 0 0 0 0 0 0 0 0 0 0 0 0 0 0 0 0 0 0 0 0 0 0 0 0 0 0 0 0 0 0 0 0 0 0 0 0 0 0 0 0 0 0 0 0 0 0 0 0 0 0 0 0 0 0 0 0 0 0 0 0 0 0 0 0 0 0 0 0.00234071312058799 0 0 0 0 0 0 0 0 0 0 0 0 0 0 0 0 0 0 0 0 0 0 0 0 0 0 0 0 0 0 0 0 0 0.00635500049309531 0 0 0 0 0 0 0 0 0 0 0 0 0 0 0 0 0 0 0 0 0 0 0 0 0 0 0 0 0 0 0 0 0 0 0 0 0 0 0 0 0 0 0 0 0 0 0 0 0 0 0 0 0 0 0.00235229523807637 0 0.0525944026168879 0 0 0 0 0 0 0 0 0 0.0866819026588108 0 0.0135405765343214 0.333040672552907 0 0 0 0 0 0 0 0 0 0 0 0 0 0 0.0127910537793351 0 0 0 0 0 0 0 0 0.0126637722916687 0 0 0 0 0 0 0 0 0 0 0 0 0 0 0 0 0 0 0 0 0 0 0 0 0 0 0 0 0 0 0 0 0 0 0 0 0 0 0 0 0 0 0 0 0 0 0 0 0 0 0 0 0 0 0.406760808417473 0 0 0 0 0 0 0.00575068864128786 0.0127812561570087 0 0 0 0 0 0 0 0.0221371353292716 0 0 0 0 0 0 0 0 0 0 0 0 0 0.00511894938797503 0 0.010215002312898 0 0
0 0 0 0 0 0 0 0 0 0 0 0 0 0 0 0 0 0 0 0 0 0 0 0 0 0 0 0 0 0 0 0 0 0 0 0 0 0 0 0 0 0 0 0 0 0 0 0 0 0 0 0 0 0 0 0 0 0 0 0 0 0 0 0 0 0 0 0 0 0 0 0 0 0 0 0 0 0 0 0 0 0 0 0 0 0 0 0 0 0 0 0 0 0 0 0 0 0 0 0 0 0 0 0 0 0 0 0 0 0 0 0 0 0 0 0 0 0 0 0 0 0 0 0 0 0 0 0 0 0 0 0 0 0 0 0 0 0 0 0 0 0 0 0 0 0 0 0 0 0 0 0 0 0 0 0 0 0 0 0 0 0 0 0 0 0 0 0 0 0 0 0 0 0 0 0 0 0 0.14198341740635 0 0 0 0 0 0 0 0 0 0 0 0 0 0.17500758323621 0 0 0 0 0 0 0.0843666808943557 0 0 0.0675340615299591 0 0.388971607499645 0 0 0 0 0 0 0 0 0 0 0 0 0 0 0 0 0 0 0.0781986562705833 0 0 0 0 0.0639379931628971 0 0 0 0 0 0 0 0 0 0 0 0 0 0 0 0 0 0 0 0 0 0 0 0 0 0 0 0 0 0 0 0 0 0 0 0 0 0 0 0 0 0 0 0 0 0 0 0 0 0 0 0 0 0 0 0 0 0 0 0 0 0 0 0 0 0 0 0 0 0 0 0 0 0 0 0 0 0 0 0 0 0 0 0 0 0 0 0 0
0 0 0 0 0 0 0 0 0 0 0 0 0 0.00386840474496964 0 0 0 0 0 0 0 0 0 0 0 0 0 0 0 0 0 0 0 0 0 0 0 0 0 0 0 0 0 0 0 0 0 0 0 0 0 0 0 0 0 0 0 0 0 0 0 0 0 0 0 0 0 0 0 0 0 0 0 0 0 0 0 0 0 0 0 0 0 0 0 0 0 0 0 0 0 0 0 0 0 0 0 0 0 0 0 0 0 0 0 0 0 0 0 0 0 0 0 0 0 0 0 0 0 0 0 0 0 0 0 0 0 0 0 0 0 0 0 0 0.00465534199387989 0 0 0 0 0 0 0 0 0 0 0 0 0 0 0 0 0 0 0 0 0 0 0 0 0 0 0 0 0 0 0 0 0.00610032397090254 0 0.00695399545610545 0.0381370159535866 0.0312196341402961 0 0 0 0 0 0 0.00455786694583209 0 0 0 0 0 0 0 0 0.00579092954941179 0.0031101300352512 0.0110188745445021 0.0209134782938217 0 0 0 0 0.00246685993279408 0 0 0 0 0 0.0340370979725367 0.196668267885115 0.0460541961882445 0 0 0 0 0 0 0 0 0 0 0 0 0 0 0 0.0114746175923269 0 0 0 0.103467637949217 0 0 0 0 0.0109340892198569 0 0 0 0 0 0 0 0 0 0 0 0 0 0 0 0 0 0 0 0 0 0 0 0 0 0 0 0 0.00420618423260629 0 0 0 0 0 0 0 0 0 0 0 0 0 0 0 0 0 0 0 0 0 0 0 0 0 0.394318344634685 0 0 0 0 0 0 0 0.00895356014667619 0 0 0 0 0 0 0 0.0219177480839204 0 0 0 0 0 0 0 0 0 0 0 0 0 0.00380963019939522 0 0.00801275159739137 0 0.0173530187366759
0 0 0 0 0 0 0 0 0 0 0 0 0 0 0 0 0 0 0 0 0 0 0 0 0 0 0 0 0 0 0 0 0 0 0 0 0 0 0 0 0 0 0.0222437768998985 0 0 0 0 0 0 0.0211987655978122 0 0 0 0 0 0 0 0 0 0 0 0 0 0 0 0 0 0 0 0 0 0 0 0 0 0 0 0 0 0 0 0 0 0 0 0 0 0 0 0 0 0 0 0 0 0 0 0 0 0 0 0 0 0 0 0 0 0 0 0 0 0 0 0 0 0 0 0 0 0 0 0 0 0 0 0 0 0 0 0 0 0 0 0 0 0 0 0 0 0 0 0 0 0 0 0 0 0 0 0 0 0 0 0 0 0 0 0 0 0 0 0 0 0 0 0 0 0 0 0 0 0 0 0 0 0 0 0 0 0 0 0 0 0 0 0 0 0 0 0 0.0712379679835864 0 0.394547540473336 0 0 0 0 0 0 0.166541565012328 0.0710498407349166 0 0 0 0 0 0 0 0 0 0.107788179435012 0 0 0 0 0 0 0 0 0 0 0 0 0 0 0 0 0.0990996597947823 0 0 0 0 0.0462927040683287 0 0 0 0 0 0 0 0 0 0 0 0 0 0 0 0 0 0 0 0 0 0 0 0 0 0 0 0 0 0 0 0 0 0 0 0 0 0 0 0 0 0 0 0 0 0 0 0 0 0 0 0 0 0 0 0 0 0 0 0 0 0 0 0 0 0 0 0 0 0 0 0 0 0 0 0 0 0 0 0 0 0 0 0 0
0 0 0 0 0 0 0 0 0 0 0 0 0 0 0 0 0 0 0 0 0 0 0 0 0 0 0 0 0 0 0 0 0 0 0 0 0 0 0 0 0 0 0 0 0 0 0 0 0 0 0 0 0 0 0 0 0 0 0 0 0 0 0 0 0 0 0 0 0 0 0 0 0 0 0 0 0 0 0 0 0 0 0 0 0 0 0 0 0 0 0 0 0 0 0 0 0 0 0 0 0 0 0 0 0 0 0 0 0 0 0 0 0 0 0 0 0 0 0 0 0 0 0 0 0 0 0 0 0 0 0 0 0 0 0 0 0 0 0 0 0 0 0 0 0 0 0 0 0 0 0 0 0 0 0 0 0 0 0 0 0.0125264817228487 0 0 0 0 0 0.0962102523555905 0 0 0 0 0 0 0 0 0 0 0.0481619106540682 0.100819350547333 0 0 0 0 0 0 0 0 0 0.00524184092741767 0 0 0 0 0 0 0 0 0 0.0117428060764624 0 0 0 0 0 0 0 0 0 0 0 0 0 0 0 0 0 0 0 0 0 0 0 0 0 0 0 0 0 0 0 0 0 0 0 0.00957295725226085 0 0 0 0 0 0 0 0 0 0 0.147483236142691 0 0 0.0257623709662023 0 0 0 0 0 0 0 0 0 0 0 0 0 0 0 0 0 0 0 0 0 0 0 0 0 0 0 0 0 0 0 0 0 0 0 0 0 0 0.0799525221798181 0 0.0232704605255112 0.117235948815695 0 0 0 0 0.208510103854984 0.0625250159664892 0 0 0.00657349798591513 0 0 0 0 0.0295330364848245 0 0.0035781356282879 0 0 0 0 0 0 0.00418716323512754 0 0 0 0.0071129086784735
0 0 0 0 0 0 0 0 0 0 0 0 0 0 0 0 0 0 0 0 0 0 0 0 0 0 0 0 0 0 0 0.0267681152529937 0 0 0 0 0 0 0 0 0 0 0 0 0 0 0 0 0 0 0 0 0 0 0 0 0.0126730565609873 0 0 0 0 0 0 0 0 0 0 0 0 0 0 0 0 0 0 0 0 0 0 0 0 0 0 0 0 0 0 0 0 0 0 0.00470459164516233 0 0 0 0 0 0 0 0 0 0 0 0 0.0128969735207072 0 0 0 0 0.0130327311367147 0 0 0 0 0 0 0 0 0 0 0 0 0 0 0 0 0 0 0 0 0 0 0 0 0 0 0 0 0 0 0 0 0 0 0 0 0 0 0 0 0 0 0 0 0 0 0 0 0 0.00760872692897837 0.0103302196892885 0 0 0 0 0 0 0.534155218108126 0.0100062982627427 0 0 0 0 0 0 0.0139720297065797 0.0462881132027327 0.00741525802187116 0 0 0 0 0 0 0 0 0 0.0234190276298213 0 0.0503942002620403 0 0 0 0 0 0 0 0 0 0 0.00460469805954095 0 0 0 0 0 0 0 0 0 0 0 0 0 0 0 0 0 0 0 0 0 0 0 0 0 0 0 0 0 0 0 0 0 0 0 0.00440365733267385 0 0 0 0 0 0 0 0 0 0 0 0 0 0 0 0 0 0 0 0 0.0302338976064862 0 0 0.0209080492245645 0.0156786584244248 0 0.0643492662891152 0.00939386720249451 0 0 0 0 0.0140892718540018 0 0 0 0 0 0 0 0 0 0 0 0 0 0 0 0 0 0.00568792208890117 0.0101115396253442 0.03638957284445 0.0104850395192571 0 0 0 0 0 0 0 0 0 0 0 0 0 0 0 0 0 0 0 0 0 0 0 0 0 0 0
0 0 0 0 0 0 0 0 0 0 0 0 0 0 0 0 0 0 0 0 0 0 0 0 0 0 0 0 0 0 0 0 0 0 0 0 0 0 0 0 0 0 0 0 0 0 0 0 0 0 0 0 0 0 0 0 0 0 0 0 0 0 0 0 0 0 0 0 0 0 0 0 0 0 0 0 0 0 0 0 0 0 0 0 0 0 0 0 0 0 0 0 0 0 0 0 0 0 0 0 0 0 0 0 0 0 0 0 0 0 0 0 0 0 0 0 0 0 0 0 0 0 0 0 0 0 0 0 0 0 0 0 0 0 0 0 0 0 0 0 0 0 0 0 0 0 0 0 0 0 0 0 0 0 0 0 0 0 0 0 0 0 0 0 0 0 0 0 0 0 0 0 0 0 0.0454975283907606 0 0 0 0 0 0 0 0 0 0 0 0 0 0 0 0.0552287783495622 0 0.0539858732397831 0 0 0 0 0 0 0 0 0 0 0 0 0 0 0 0 0.505745631545784 0.33954218847411 0 0 0 0 0 0 0 0 0 0 0 0 0 0 0 0 0 0 0 0 0 0 0 0 0 0 0 0 0 0 0 0 0 0 0 0 0 0 0 0 0 0 0 0 0 0 0 0 0 0 0 0 0 0 0 0 0 0 0 0 0 0 0 0 0 0 0 0 0 0 0 0 0 0 0 0 0 0 0 0 0 0 0 0 0 0 0 0 0 0 0 0 0 0 0 0 0 0 0 0 0 0 0 0 0 0 0
0 0 0 0 0 0 0 0 0 0 0 0 0 0 0 0 0 0 0 0 0 0 0 0 0 0 0 0.0041588723878029 0 0 0 0 0 0 0 0 0 0 0 0 0 0 0 0 0 0 0 0 0 0 0 0 0 0 0 0 0 0 0 0 0 0 0 0 0 0 0 0 0 0 0 0 0 0 0 0 0 0 0 0 0 0 0 0 0 0 0 0 0 0 0 0 0 0 0 0 0 0 0 0 0 0 0 0 0 0 0 0 0 0 0 0 0 0 0 0 0 0 0 0 0 0 0 0 0 0 0 0 0 0 0 0 0 0 0 0 0 0 0 0 0 0 0 0 0 0 0 0 0 0 0 0 0 0 0 0 0 0 0 0 0 0 0.0209233048746399 0 0.00756052723104732 0.0204684504208434 0 0 0 0 0 0 0.0123940244428776 0 0.138317059307278 0 0 0 0 0 0 0 0 0 0 0 0 0 0 0 0 0 0 0 0 0 0.00986714587929946 0 0 0 0 0 0 0 0 0 0 0 0.164342758052943 0 0.0913852381633917 0 0 0 0 0.00901960020207497 0 0 0 0 0 0 0 0 0 0 0.0195284178829972 0 0 0 0 0 0 0 0 0 0 0 0 0 0 0 0 0 0 0 0 0 0 0 0 0 0.00551312044924876 0 0.00254789157966357 0 0 0 0 0 0.0344199953565676 0 0 0 0 0.0251146720370277 0 0 0.200909407075877 0.0180189641672409 0.0321066445682178 0.0140202781471121 0.0125477006981327 0 0 0 0.0284007889653956 0 0 0.0442293157553352 0.0285317793745089 0.0212863814886808 0 0 0 0 0 0 0 0 0 0 0 0 0 0 0 0 0 0 0 0 0 0 0 0.0124904052611549 0 0.0140869366713608 0.00781031955928084 0 0 0 0 0 0 0 0 0
0 0 0 0 0 0 0 0 0 0 0 0 0 0 0 0 0 0 0 0 0 0 0 0 0 0 0 0 0 0 0 0 0 0 0 0 0 0 0 0 0 0 0 0 0 0 0 0 0 0 0 0 0 0 0 0 0 0 0 0 0 0 0 0 0 0 0 0 0 0 0 0 0 0 0 0 0 0 0 0 0 0 0 0 0 0 0 0 0 0 0 0 0 0 0 0 0 0 0 0 0 0 0 0 0 0 0 0 0 0 0 0 0 0 0 0 0 0 0 0 0 0 0 0 0 0 0 0 0 0 0 0 0 0 0 0 0 0 0 0 0 0 0 0 0 0 0 0 0 0 0 0 0 0 0 0 0 0 0 0 0 0 0 0 0 0 0 0 0 0 0 0 0.0605234347291157 0 0 0 0 0 0 0 0 0 0 0 0 0 0 0 0 0 0.118060545731849 0 0.0316764022735644 0 0 0 0 0 0 0 0 0 0 0 0 0.0605065566306642 0 0 0.273883409303715 0.226845202465245 0 0 0 0 0 0.017259483568073 0 0 0.0753078608339811 0.051253496673126 0 0 0 0 0 0 0 0 0 0 0 0 0 0 0 0 0 0 0 0 0 0 0 0 0 0 0 0 0 0 0 0 0 0 0 0 0 0 0 0 0 0 0 0 0 0 0 0 0.0365387018617639 0 0.0481449059289021 0 0 0 0 0 0 0 0 0 0 0 0 0 0 0 0 0 0 0 0 0 0 0 0 0 0 0 0 0 0 0 0 0 0 0 0 0 0 0 0 0 0 0 0 0 0 0
0 0 0 0 0 0 0 0 0 0 0 0 0 0 0 0 0 0 0 0 0 0 0 0 0 0 0 0 0 0 0 0 0 0 0 0 0 0 0 0 0 0 0 0 0 0 0 0 0 0 0 0 0 0 0 0 0 0 0 0 0 0 0 0 0 0 0 0 0 0 0 0 0 0 0 0 0 0 0 0 0 0 0 0 0 0 0 0 0 0 0 0 0 0 0 0 0 0 0 0 0 0 0 0 0 0 0 0 0 0 0 0 0 0 0 0 0 0 0 0 0 0 0 0 0 0 0 0 0 0 0 0 0 0 0 0 0 0 0 0 0 0 0 0 0 0 0 0 0 0 0 0 0 0 0 0 0 0 0 0 0 0 0 0 0 0 0 0 0 0 0 0 0 0 0 0.131290182963943 0 0 0 0 0 0 0 0 0 0 0 0 0 0 0 0 0 0 0 0 0 0 0 0 0 0 0 0 0 0 0 0 0 0 0 0 0 0 0 0 0 0 0 0 0.0968858319850282 0 0 0 0 0.524280529386284 0 0 0 0 0 0 0 0 0 0 0 0 0 0 0 0 0 0 0 0 0 0 0 0 0 0 0 0 0 0 0 0 0 0 0 0 0 0 0 0 0 0 0 0 0 0.191731531567926 0.0558119240968182 0 0 0 0 0 0 0 0 0 0 0 0 0 0 0 0 0 0 0 0 0 0 0 0 0 0 0 0 0 0 0 0 0 0 0 0 0 0 0 0 0 0 0 0 0
0 0 0 0 0 0 0 0 0 0 0 0 0 0 0 0 0 0 0 0 0 0 0 0 0 0 0 0 0 0 0 0 0 0 0 0 0 0 0 0 0 0 0 0 0 0 0 0 0 0 0 0 0 0 0 0 0 0 0 0 0 0 0 0 0 0 0 0 0 0 0 0 0 0 0 0 0 0 0 0 0 0 0 0 0 0 0 0 0 0 0 0 0 0 0 0 0 0 0 0 0 0 0 0 0 0 0 0 0 0 0 0 0 0 0 0 0 0 0 0 0 0 0 0 0 0 0 0 0 0 0 0 0 0 0 0 0 0 0 0 0 0 0 0 0 0 0 0 0 0 0 0 0 0 0 0 0 0 0 0 0 0 0 0 0 0 0 0 0 0 0 0 0 0 0 0 0 0 0 0 0 0 0 0 0 0 0 0 0 0 0 0 0 0 0 0 0 0 0 0 0 0 0 0 0 0 0 0 0 0 0 0 0 0.0375036208869022 0 0 0 0 0 0 0 0.334552397271773 0 0 0.124064265696454 0 0 0.0898251802658687 0.262769691833213 0 0.15128484404579 0 0 0 0 0 0 0 0 0 0 0 0 0 0 0 0 0 0 0 0 0 0 0 0 0 0 0 0 0 0 0 0 0 0 0 0 0 0 0 0 0 0 0 0 0 0 0 0 0 0 0 0 0 0 0 0 0 0 0 0 0 0 0 0 0 0 0 0 0 0 0 0 0 0 0 0 0 0 0 0 0 0 0 0 0 0 0
0 0 0 0 0 0 0 0 0 0 0 0 0 0 0 0 0 0 0 0 0 0 0 0 0 0 0 0 0 0 0 0 0 0 0 0 0 0 0 0 0 0 0 0 0 0 0 0 0 0 0 0 0 0 0 0 0 0 0 0 0 0 0 0 0 0 0 0 0 0 0 0 0 0 0 0 0 0 0 0 0 0 0 0 0 0 0 0 0 0 0 0 0 0 0 0 0 0 0 0 0 0 0 0 0 0 0 0 0 0 0 0 0 0 0 0 0 0 0 0 0 0 0 0 0 0 0 0 0 0 0 0 0 0 0 0 0 0 0 0 0 0 0 0 0 0 0 0 0 0 0 0 0 0 0 0 0 0.00501457058955888 0 0 0 0 0.00703722816560794 0 0 0 0 0 0 0 0 0.00745391654086688 0 0 0 0 0 0 0 0 0 0 0 0.11382846993098 0 0 0 0 0 0 0 0 0 0 0 0 0 0 0 0 0 0 0 0 0 0 0 0 0 0 0 0 0.0163594420919645 0 0 0 0 0 0 0.0222741901653864 0 0.202564350078136 0 0 0.0147327815533359 0 0 0 0.050486340116877 0.0282817071058864 0.0156100291035979 0 0 0 0 0 0 0 0 0 0 0 0 0 0 0 0 0 0 0 0 0 0 0 0 0 0 0 0 0 0 0 0 0 0 0.00546635724732557 0 0 0 0 0 0 0 0 0 0 0 0 0 0 0 0 0 0.0100901586833579 0.0166132804122785 0 0 0 0 0 0 0.245822971008796 0 0.238364207206044 0 0 0 0 0 0 0 0 0 0 0 0 0 0 0 0 0 0 0 0 0 0 0 0
0 0 0 0 0 0 0 0 0 0 0 0 0 0 0 0 0 0 0 0 0 0 0 0 0 0 0 0 0 0 0 0 0 0 0 0 0 0 0 0 0 0 0 0 0 0 0 0 0 0 0 0 0 0 0 0 0 0 0 0 0 0 0 0 0 0 0 0 0 0 0 0 0 0 0 0 0 0 0 0 0 0 0 0 0 0 0 0 0 0 0 0 0 0 0 0 0 0 0 0 0 0 0 0 0 0 0 0 0 0 0 0 0 0 0 0 0 0 0 0 0 0 0 0 0 0 0 0 0 0 0 0 0 0 0 0 0 0 0 0 0 0 0 0 0 0 0 0 0 0 0 0 0 0 0 0 0 0 0 0 0 0 0 0 0 0 0 0 0 0 0 0 0 0 0 0 0 0 0 0 0 0 0 0 0 0 0 0 0.290800033216048 0 0 0 0 0 0 0 0 0 0 0 0 0 0 0 0 0 0 0 0 0 0 0 0 0 0 0.0850515147546238 0 0 0 0 0 0 0 0 0 0 0 0 0 0 0 0 0 0 0 0 0 0 0 0 0 0 0 0 0 0 0 0 0 0 0 0 0 0 0 0 0 0 0 0 0 0 0 0 0 0 0 0 0 0 0 0 0 0 0 0 0 0 0 0 0 0 0 0 0 0 0 0 0 0 0 0 0 0 0 0 0 0 0 0 0 0 0.0678602979806243 0.0743953054130385 0 0.0563026336631011 0 0 0 0 0 0 0 0.0203713175224486 0 0 0 0.405218897450115
0 0 0 0 0 0 0 0 0 0 0 0 0 0 0 0 0 0 0 0 0 0 0 0 0 0 0 0 0 0 0 0 0 0 0 0 0 0 0 0 0 0 0 0 0 0 0 0 0 0 0 0 0 0 0.00613214307361941 0 0 0 0 0 0 0 0 0 0 0 0 0 0 0 0 0.00421036793708571 0 0 0 0 0 0 0 0 0 0 0 0 0 0 0 0 0 0 0 0 0 0 0 0 0 0 0 0 0.0272971942844994 0 0 0 0 0 0 0 0 0 0 0 0 0 0 0 0 0 0 0 0 0 0 0 0 0 0 0 0 0 0 0 0 0 0 0 0 0 0 0 0 0 0 0 0 0 0 0 0 0 0 0 0 0 0 0 0 0 0 0 0 0 0 0 0 0 0 0 0 0 0 0 0 0 0 0 0 0 0 0 0 0 0 0 0 0 0 0 0.134733126562838 0 0 0 0 0 0 0.0252014671223815 0.0589720218933412 0 0 0 0 0 0 0 0 0 0 0 0 0.00900399467792598 0.00694100229359104 0 0 0 0.0719520928188402 0 0 0 0 0 0 0 0 0 0 0 0.0358586193972313 0 0 0 0 0 0 0 0 0 0 0 0 0 0 0 0 0 0 0 0 0 0 0 0 0 0 0 0 0 0 0.0312821861508497 0 0 0 0 0 0 0 0 0 0 0 0 0 0 0 0 0 0 0 0 0 0 0 0 0 0 0 0 0 0 0 0 0 0 0 0 0 0 0 0.0721184303614912 0 0 0 0 0.0505967888890411 0 0 0.319841058952156 0 0 0 0 0 0 0 0 0 0 0 0.145859505585109
0 0 0 0 0 0 0 0 0 0 0 0 0 0 0 0 0 0 0 0 0 0 0 0 0 0 0 0 0 0 0 0 0 0 0 0 0 0 0 0 0 0 0 0 0 0 0 0 0 0 0 0 0 0 0 0 0 0 0 0 0 0 0 0 0 0 0 0 0 0 0 0 0 0 0 0 0 0 0 0 0 0 0 0 0 0 0 0 0 0 0 0 0 0 0 0 0 0 0 0 0 0 0 0 0 0 0 0 0 0 0 0 0 0 0 0 0 0 0 0 0 0 0 0 0 0 0 0 0 0 0 0 0 0 0 0 0 0 0 0 0 0 0 0 0 0 0 0 0 0 0 0 0 0 0 0 0 0 0 0 0 0 0 0 0 0 0 0 0 0 0 0 0 0 0 0 0 0 0 0 0 0 0 0 0 0 0 0 0 0 0 0 0 0 0 0 0 0 0 0 0 0 0 0 0 0 0 0 0 0 0 0 0 0 0 0 0 0 0 0 0 0 0 0 0 0 0 0 0 0 0 0 0 0 0 0 0 0 0 0 0 0 0 0 0 0 0 0 0 0 0 0 0 0 0 0 0 0 0 0 0 0 0 0 0 0 0 0 0 0 0 0 0 0 0 0 0 0 0 0 0 0 0 0 0 0 0 0 0 0 0 0 0 0 0 0 0 0 0 0 0 0 1 0 0 0 0 0 0 0 0 0 0 0 0 0 0 0
0 0 0 0 0 0 0 0 0 0 0 0 0 0 0 0 0 0 0 0 0 0 0 0 0 0 0 0 0 0 0 0 0 0 0 0 0 0 0 0 0 0 0 0 0 0 0 0 0 0 0 0 0 0 0 0 0 0 0 0 0 0 0 0 0 0 0 0 0 0 0 0 0 0 0 0 0 0 0 0 0 0 0 0 0 0 0 0 0 0 0 0 0 0 0 0 0 0 0 0 0 0 0 0 0 0 0 0 0 0 0 0 0 0 0 0 0 0 0 0 0 0 0 0 0 0 0 0 0 0 0 0 0 0 0 0 0 0 0 0 0 0 0 0 0 0 0 0 0 0 0 0 0 0 0 0 0 0 0 0 0 0 0 0 0 0 0 0 0 0 0 0 0 0 0 0.00902434920723255 0 0 0 0 0 0 0 0 0 0 0 0 0 0 0 0 0 0.134454114353439 0 0 0.013530466487429 0 0 0 0 0 0 0 0 0 0 0 0 0 0 0 0 0 0 0 0 0 0 0.0181564538299996 0 0 0.192985114338696 0 0 0.0298484903128026 0 0 0 0 0 0 0 0 0 0 0 0 0 0 0 0 0 0.0254717247145111 0 0 0 0 0.00530241070864484 0 0.0348052166334713 0 0 0 0.00474376879169854 0 0 0 0 0 0 0 0 0 0 0 0 0 0 0 0 0 0 0 0 0 0 0 0 0.0270275860875482 0 0.0264760026980064 0 0 0 0.0496010905997977 0 0 0 0 0 0 0 0 0 0 0 0 0 0 0 0 0 0 0 0 0 0.219482552438536 0.135281907000156 0.0738087517980307 0 0 0 0 0 0 0 0
0 0 0 0 0 0 0 0 0 0 0 0 0 0 0 0 0 0 0 0 0 0 0 0 0 0 0 0 0 0 0 0 0 0 0 0 0 0 0 0 0 0 0 0 0 0 0 0 0 0 0 0 0 0 0 0 0 0 0 0 0 0 0 0 0 0 0 0 0 0 0 0 0 0 0 0 0 0 0 0 0 0 0 0 0 0 0 0 0 0 0 0 0 0 0 0 0 0 0 0 0 0 0 0 0 0 0 0 0 0 0 0 0 0 0 0 0 0 0 0 0 0 0 0 0 0 0 0 0 0 0 0 0 0 0 0 0 0 0 0 0 0 0 0 0 0 0 0 0 0 0 0 0 0 0 0 0 0 0 0 0 0 0 0 0 0 0 0 0.0792118375509184 0.0468904919903842 0.0206767757110901 0 0.0184052842079718 0 0 0.017388492130633 0.0115086459298784 0 0 0 0 0 0 0 0 0 0 0 0 0 0.00550670143508414 0 0 0 0 0 0 0 0 0 0 0 0 0 0 0 0 0 0 0 0.0288669888998119 0 0 0 0 0 0 0 0 0.110783365174206 0.0168276275679269 0 0.0145978351389345 0.00336390763021746 0 0 0 0 0.0142392782333999 0.0445644154266139 0 0 0 0.0589594752870621 0 0 0 0 0 0 0 0 0 0 0 0 0 0 0 0 0 0 0.0346775455143084 0.0222844767895978 0.0228347739218112 0 0 0 0 0 0 0 0 0 0.0268600653495815 0 0 0 0 0 0 0 0 0.0271050425847342 0 0 0.0119916407874052 0.0108932790056651 0 0.0748264098462686 0 0.0115540745346518 0 0 0 0 0 0 0 0 0 0 0 0 0 0 0 0 0 0 0 0 0 0 0 0 0 0.031545823833361 0.191957526994631 0 0 0 0.0416782185238514 0 0 0 0 0
0 0 0 0 0 0 0 0 0 0 0 0 0 0 0 0 0 0 0 0 0 0 0 0 0 0 0 0 0 0 0 0 0 0 0 0 0 0 0 0 0 0 0.0035177697890975 0 0 0 0 0 0 0.00207157554246853 0 0 0 0 0 0 0 0 0 0 0.00251048841821468 0 0 0.00266679830552828 0 0 0 0 0 0 0 0 0 0 0 0 0 0.00504537652465799 0 0 0 0 0 0 0 0 0 0 0 0 0 0 0 0 0 0 0 0 0 0 0 0 0 0 0 0 0 0 0 0 0 0 0 0 0 0 0 0 0 0 0 0 0 0 0 0 0 0 0 0 0 0 0 0 0 0 0 0 0 0 0 0 0 0 0 0 0 0 0 0 0 0 0 0 0 0 0 0 0 0 0 0 0.0198372714145643 0 0 0.0217707736707666 0 0 0.0263746072773452 0.00390028390618155 0 0.0130918512495714 0.0125150786533328 0 0 0.00992771246869012 0.00894770017339075 0 0 0.0471619824718426 0 0 0 0.0837107111397082 0.0661351285963423 0 0 0 0 0 0.092100122981168 0 0.0105775624494688 0.010075776050356 0 0 0 0 0 0.00306614318811286 0.00672512188234981 0 0.00409153094274319 0 0.00621556651091896 0 0 0 0 0 0.00824774297736216 0 0 0.0080832684478585 0 0 0 0.00641003721318563 0.0465077145644799 0 0.00340034890950412 0 0.0268202621125724 0.0387650183449974 0.00597994027865057 0 0 0.0117286940177387 0.0172861129770334 0.108442961560492 0 0 0 0.0846394300935996 0 0 0 0 0 0 0 0 0 0 0 0 0 0 0 0 0 0 0 0 0.000613829940421352 0 0 0 0 0 0 0 0 0 0.00375837438943165 0 0 0 0 0 0 0 0.00988202358787887 0.0223847101957496 0 0 0 0 0 0.0133988684983429 0 0.00916600559895452 0 0 0 0 0 0 0 0.00566586433045108 0 0.0893021216296749 0 0.00966732784698485 0 0 0 0 0 0 0 0 0 0 0 0 0 0 0.00781240887781532 0 0 0 0 0 0 0 0 0
0 0 0 0 0 0 0 0 0 0 0 0 0 0 0 0 0 0 0 0 0 0 0 0 0 0 0 0 0 0 0 0 0 0 0 0 0 0 0 0 0 0 0 0 0 0 0 0 0 0 0 0 0 0 0 0 0 0 0 0 0 0 0 0 0 0 0 0 0 0 0 0 0 0 0 0 0 0 0 0 0 0 0 0 0 0 0 0 0 0 0 0 0 0 0 0 0 0 0 0 0 0 0 0 0 0 0 0 0 0 0 0 0 0 0 0 0 0 0 0 0 0 0 0 0 0 0 0 0 0 0 0 0 0 0 0 0 0 0 0 0 0 0 0 0 0 0 0 0 0 0 0 0 0 0 0 0 0 0 0 0 0 0 0 0.0108019119445793 0 0 0 0 0 0 0 0 0 0 0.0513963436649711 0.0306878676841555 0 0 0 0 0 0 0 0 0 0 0 0 0 0 0 0 0 0 0 0 0 0 0 0 0 0 0 0 0 0 0 0 0 0 0.0508832128012158 0 0 0 0 0 0 0.0348023117528596 0.016751674996285 0 0 0 0 0 0 0 0 0 0 0 0 0 0 0 0 0 0 0 0 0 0 0 0 0 0 0 0 0 0 0 0 0 0 0 0 0 0 0 0 0 0 0 0 0 0 0 0 0 0 0 0 0 0.109632815527867 0 0.101507109673489 0.204171406312589 0.273954781826352 0.0275355657751435 0.0392735840998619 0.0123859935244255 0.036215420416205 0 0 0 0 0 0 0 0 0 0 0 0 0 0 0 0 0 0 0 0 0 0 0 0 0 0 0 0 0 0 0 0 0 0 0 0
0 0 0 0 0 0 0 0 0 0 0 0 0 0 0 0 0 0 0 0 0 0 0 0 0 0 0 0 0 0 0 0 0 0 0 0 0 0 0 0 0 0 0 0 0 0 0 0 0 0 0 0 0 0 0 0 0 0 0 0 0 0.0190727578691851 0 0 0 0 0 0 0 0 0 0 0.0266715968220843 0 0 0 0 0 0 0 0 0 0 0 0 0 0 0 0 0 0 0 0 0 0 0 0 0 0 0 0 0 0 0 0 0 0 0 0 0 0 0 0 0 0 0 0 0 0 0 0 0 0 0 0 0 0 0 0 0 0 0 0 0 0 0 0 0 0 0 0 0 0 0 0 0 0 0 0 0 0 0 0 0 0 0 0 0 0 0 0 0 0 0 0 0 0 0 0 0 0 0.0122906747138382 0 0 0 0 0 0 0 0 0 0 0 0.0191573545584804 0 0 0.00967802970402225 0 0 0 0 0 0 0 0 0 0 0 0 0 0 0 0 0 0 0 0 0 0 0 0 0 0.125553871106216 0.174274436564484 0 0 0 0 0 0 0 0 0 0 0 0 0 0.11522118598821 0.204232583591907 0 0 0.0946381952965544 0 0.00691618938266082 0 0 0 0 0 0 0 0 0 0 0 0 0 0 0 0.00831589758061478 0 0 0 0 0 0 0 0 0 0 0 0 0 0 0 0 0 0 0 0 0 0 0 0 0 0 0 0 0 0 0 0 0 0 0.0151782849377997 0 0 0 0 0 0 0.0633528414795116 0 0.10140024352805 0 0 0 0 0 0.00404585687638142 0 0 0 0 0 0 0 0 0 0 0 0 0 0 0 0 0 0
0 0 0 0 0 0 0 0 0 0 0 0 0 0 0 0 0 0 0 0 0 0 0 0 0 0 0 0 0 0 0 0 0 0 0 0 0 0 0 0 0 0 0 0 0 0 0 0 0 0 0 0 0 0 0 0 0 0 0 0 0 0 0 0 0 0 0 0 0 0 0 0 0 0 0 0 0 0 0 0 0 0 0 0 0 0 0 0 0 0 0 0 0 0 0 0 0 0 0 0 0 0 0 0 0 0 0 0 0 0 0 0 0 0 0 0 0 0 0 0 0 0 0 0 0 0 0 0 0 0 0 0 0 0 0 0 0 0 0 0 0 0 0 0 0 0 0 0 0 0 0 0 0 0 0 0 0 0 0 0 0 0 0 0 0 0 0 0 0 0 0 0 0 0 0 0 0 0 0 0.00479348296197699 0 0 0 0.0115402664939289 0.0034248405025752 0 0 0 0 0 0.00232759654976706 0 0 0.0107724267197404 0 0 0.005808244020237 0 0.00649428173144883 0 0 0 0 0 0 0 0 0 0 0 0 0 0 0 0 0 0 0.109335805193805 0.00983440240169839 0.0430399831622822 0 0 0 0 0.0125377123910576 0 0 0 0 0 0 0 0 0 0 0 0 0 0 0 0 0 0 0.0345698076194081 0.0117813397591793 0 0 0 0 0.0162087089037253 0.0482010827634539 0 0.0268606728811024 0.00378641867734649 0.0132567738366676 0 0 0.00227796871957708 0 0 0 0 0 0 0 0 0 0 0 0 0 0 0 0 0 0 0 0 0 0.0353269699768215 0.00379535945344412 0.0310972548766863 0 0 0 0 0 0 0 0.00773128777553432 0 0.00241422105420599 0 0.00694909409024988 0.00416966075973951 0 0 0 0.00322312694216341 0.00385913556823214 0.00303353123968321 0 0 0 0 0 0 0.131988379199906 0.354975178020556 0.016788003257332 0 0 0.00890901466161802 0 0 0 0 0.00888796783484975
0 0 0 0 0 0 0 0 0 0 0 0 0 0 0 0 0 0 0 0 0 0 0 0 0 0 0 0 0 0 0 0 0 0 0 0 0 0 0 0 0 0 0 0 0 0 0 0 0 0 0 0 0 0 0 0 0 0 0 0 0 0 0 0 0 0.00668362602178049 0 0 0 0 0 0 0 0 0 0 0 0 0 0 0 0 0 0 0 0 0 0 0 0 0 0 0 0 0.0040486324743851 0 0 0 0 0 0 0 0 0 0 0 0 0 0 0 0 0 0 0 0 0 0 0 0 0 0 0 0 0 0 0 0 0 0 0 0 0 0 0 0 0 0 0 0 0 0 0 0 0 0 0 0 0 0 0 0 0 0 0 0 0 0 0 0 0 0 0 0 0 0 0 0 0.00847352603096432 0 0.00390431180163724 0.123165144362423 0.141443995246802 0 0 0 0 0 0 0.0203181158766182 0.0945819597633832 0 0.00431332993817238 0 0 0.104577495835016 0 0 0.00134902994812336 0 0.00211922637321212 0.128878472959704 0.0176820179300793 0 0 0 0.00441380947774235 0 0 0 0 0 0.0341774996432875 0 0.00551543193130294 0.0616358611927485 0 0 0 0 0 0 0 0 0 0 0 0 0 0.00155303392865436 0.0426310893639647 0 0 0 0 0 0 0 0.00517657251798685 0.0128171695185177 0.0068316914992432 0.00364672163279681 0 0 0 0 0 0 0 0 0 0 0 0 0 0 0 0 0 0 0 0 0 0 0 0 0 0 0 0 0 0 0 0 0 0 0 0 0 0 0 0 0 0 0 0 0 0 0 0 0 0 0 0 0.122979141774305 0 0 0 0 0 0 0 0.0333162062104984 0 0 0 0 0 0 0 0.0015839015604626 0 0 0 0 0 0 0 0 0 0 0 0 0 0 0 0 0 0.00218298518618868
0 0 0 0 0 0 0 0 0 0 0 0 0 0 0 0 0 0 0 0 0 0 0 0 0 0 0 0 0 0 0 0 0 0 0 0 0 0 0 0 0 0 0 0 0 0 0 0 0 0 0 0 0 0 0 0 0 0 0 0 0 0 0 0 0 0 0 0 0 0 0 0 0 0 0 0 0 0 0 0 0 0 0 0 0 0 0 0 0 0 0 0 0 0 0 0 0 0 0 0 0 0 0 0 0 0 0 0 0 0 0 0 0 0 0 0 0 0 0 0 0 0 0 0 0 0 0 0 0 0 0 0 0 0 0 0 0 0 0 0 0 0 0 0 0 0 0 0 0 0 0 0 0 0 0 0 0 0 0 0 0 0 0 0 0 0 0 0 0 0 0 0 0 0 0 0 0 0 0 0.0135875096937129 0 0 0 0.0452019584545188 0 0 0 0 0 0 0 0 0 0 0 0 0 0 0 0 0 0 0 0 0 0 0 0 0 0 0 0 0.117975817500611 0.0321170573036952 0 0 0 0 0 0.0359221866282667 0 0 0.0469326575080436 0 0 0 0 0 0.0567129057500387 0.206016907116665 0 0 0 0.0242229007650465 0 0 0 0 0.102534744238591 0 0 0 0 0 0 0 0 0 0 0 0 0 0 0 0 0 0 0 0 0 0 0 0 0 0 0 0 0 0 0 0 0 0 0 0 0 0 0 0 0 0 0 0 0 0 0 0 0 0 0 0 0.0951774173340741 0.0739217033144503 0.0499342317720313 0 0 0 0 0 0.0229512095627944 0 0 0 0 0 0 0 0 0.0581767991991921 0 0 0 0 0 0 0.0186139938582681 0 0
0 0 0 0 0 0 0 0 0 0 0 0 0 0 0 0 0 0 0 0 0 0 0 0 0 0 0 0 0 0 0 0 0 0 0 0 0 0 0 0 0 0 0 0 0 0 0 0 0 0 0 0 0 0 0 0 0 0 0 0 0 0 0 0 0 0 0 0 0 0 0 0 0 0 0 0 0 0 0 0 0 0 0 0 0 0 0 0 0 0 0 0 0 0 0 0 0 0 0 0 0 0 0 0 0 0 0 0 0 0 0 0 0 0 0 0 0 0 0 0 0 0 0 0 0 0 0 0 0 0 0 0 0 0 0 0 0 0 0 0 0 0 0 0 0 0 0 0 0 0 0 0 0 0 0 0 0 0 0 0 0 0 0 0 0 0 0 0 0 0 0 0 0 0 0 0 0 0 0 0 0 0 0 0 0 0 0 0 0 0 0 0 0 0.0674662131937784 0 0 0.0674626790809867 0 0 0 0 0 0 0 0 0 0 0 0 0 0 0.399248211129508 0 0 0 0 0 0.0752751526878103 0 0 0 0 0 0 0 0 0.123005018496279 0 0 0 0 0 0 0 0 0 0 0 0 0 0 0 0 0 0 0 0 0 0 0 0 0 0 0 0 0 0 0 0 0 0 0 0 0 0 0 0 0 0 0 0 0.0649664561583997 0 0 0 0 0 0 0 0 0 0 0 0 0 0 0 0 0 0 0 0 0 0 0 0 0 0 0 0 0 0 0.135873411509963 0 0 0 0 0.0667028577432751 0 0 0 0 0 0 0 0 0 0
0 0 0 0 0 0 0 0 0 0 0 0 0 0 0 0 0 0 0 0 0 0 0 0 0 0 0 0 0 0 0 0 0 0 0 0 0 0 0 0 0 0 0 0 0 0 0 0 0 0 0 0 0 0 0 0 0 0 0 0 0 0 0 0 0 0 0 0 0 0 0 0 0 0 0 0 0 0 0 0 0 0 0 0 0 0 0 0 0 0 0 0 0 0 0 0 0 0 0 0 0 0 0 0 0 0 0 0 0 0 0 0 0 0 0 0 0 0 0 0 0 0 0 0 0 0 0 0 0 0 0 0 0 0 0 0 0 0 0 0 0 0 0 0 0 0 0 0 0 0 0 0 0 0 0 0 0 0 0 0 0 0 0 0 0 0 0 0 0 0 0 0 0 0 0 0.032614786248306 0 0 0 0 0 0 0 0 0 0 0 0 0.0444064217363355 0 0 0 0 0.0840045316856039 0 0.0179884262658297 0.128061318060132 0 0 0 0 0 0 0 0 0 0 0 0 0.0499678507384158 0 0 0 0 0 0.09191136848208 0 0 0 0 0 0 0 0 0 0.110301524953798 0 0 0 0 0 0 0 0 0 0 0 0 0 0 0 0 0 0 0 0 0 0 0 0 0 0 0.0267823971768615 0.0215776500182446 0.0119187173486421 0 0 0 0 0 0 0 0 0 0 0 0 0 0 0 0 0 0 0 0 0 0 0 0 0 0 0 0 0 0 0 0 0 0 0 0 0 0 0 0 0 0 0 0 0 0 0 0.238849507717556 0 0 0 0 0.0519690554967086 0.0399519027981713 0 0 0 0 0 0 0 0 0.0496945412733151
0 0 0 0 0 0 0 0 0 0 0 0 0 0 0 0 0 0 0 0 0 0 0 0 0 0 0 0 0 0 0 0 0 0 0 0 0 0 0 0 0 0 0.0338733324883485 0 0.00543011432666682 0 0 0 0 0.0305054334024403 0 0 0 0 0 0 0 0 0 0 0.00565563341117664 0 0 0 0 0 0 0 0 0 0 0 0 0 0 0 0 0.0648228956217075 0 0 0 0 0 0 0 0 0 0 0 0 0 0 0 0 0.00644731369649588 0 0 0 0 0 0 0 0 0 0 0 0 0 0 0 0 0 0 0 0 0 0 0 0 0 0 0 0 0 0 0 0 0 0 0 0 0 0 0 0 0 0 0 0 0 0 0 0 0 0 0 0 0 0 0 0 0 0 0 0 0 0 0 0 0 0 0 0 0 0 0 0 0 0 0 0 0 0 0 0 0 0 0 0 0 0 0 0 0 0 0.0544920918599956 0.104476666500633 0 0 0 0 0 0 0 0 0 0 0 0 0.00784169794639059 0.0976732001450347 0 0 0 0 0.0304003478745382 0 0 0 0 0 0 0.0482883020175389 0 0 0 0 0 0 0.0398302585409001 0 0.165047981280916 0 0.0159852463942162 0 0 0 0 0.0503547321591772 0.0264421457613679 0 0.106841108252071 0.0913695973377116 0.0142219009826737 0 0 0 0 0 0 0 0 0 0 0 0 0 0 0 0 0 0 0 0 0 0 0 0 0 0 0 0 0 0 0 0 0 0 0 0 0 0 0 0 0 0 0 0 0 0 0 0 0 0 0 0 0 0 0 0 0 0 0 0 0 0 0 0 0 0 0 0 0 0 0 0 0 0 0 0 0 0 0 0 0 0 0 0
0 0 0 0 0 0 0 0 0 0 0 0 0 0 0 0 0 0 0 0 0 0 0 0 0 0 0 0 0 0 0 0 0 0 0 0 0 0 0 0 0 0 0 0 0 0 0 0 0 0 0 0 0 0 0 0 0 0 0 0 0 0 0 0 0 0 0 0 0 0 0 0 0 0 0 0 0 0 0 0 0 0 0 0 0 0 0 0 0 0 0 0 0 0 0 0 0 0 0 0 0 0 0 0 0 0 0 0 0 0 0 0 0 0 0 0 0 0 0 0 0 0 0 0 0 0 0 0 0 0 0 0 0 0 0 0 0 0 0 0 0 0 0 0 0 0 0 0 0 0 0 0 0 0 0 0 0 0 0 0 0 0 0 0 0 0 0 0 0 0 0.0130043980490205 0.0596644903257279 0 0 0 0 0 0 0 0 0 0 0 0 0 0.0146436480907181 0.0287109348187626 0 0 0 0 0 0 0 0 0 0 0 0 0 0.0213458013802883 0 0.0131169256801787 0.0132782931632769 0.019178496623411 0 0 0 0 0 0 0 0.134693019730701 0.0593264576590466 0 0 0 0 0.0193565463268113 0.0559740584664203 0 0.278951619993014 0 0.0377394130716354 0.030570703386308 0 0 0.0480138212397585 0 0.0547448684048443 0.0362834990811949 0 0 0.0456134236249117 0 0 0 0 0 0 0 0 0 0 0 0 0 0 0 0 0 0 0 0 0 0 0 0 0 0 0 0 0 0 0 0 0 0 0 0 0 0 0 0 0 0 0 0 0 0 0 0 0 0 0 0 0 0 0 0 0 0.0157895808839694 0 0 0 0 0 0 0 0 0 0 0 0 0 0 0 0 0 0 0 0 0 0 0 0 0 0
0 0 0 0 0 0 0 0 0 0 0 0 0 0 0 0 0 0 0 0 0 0 0 0 0 0 0 0 0 0 0 0 0 0 0 0 0 0 0 0 0 0 0 0 0 0 0 0 0 0 0 0 0 0 0 0 0 0 0 0 0 0 0 0 0 0 0 0 0 0 0 0 0 0 0 0 0 0 0 0 0 0 0 0 0 0 0 0 0 0 0 0 0 0 0 0 0 0 0 0 0 0 0 0 0 0 0 0 0 0 0 0 0 0 0 0 0 0 0 0 0 0 0 0 0 0 0 0 0 0 0 0 0 0 0 0 0 0 0 0 0 0 0 0 0 0 0 0 0 0 0 0 0 0 0 0 0 0 0 0 0 0 0 0 0 0 0 0 0 0 0 0.0143736628173164 0 0 0 0 0 0 0 0 0 0 0 0 0 0 0 0 0 0 0 0 0 0 0 0 0 0 0 0 0 0 0 0 0 0 0 0 0 0 0 0 0 0.0349533767632422 0 0 0 0 0.0637143267239171 0.369317433298243 0 0 0 0.0211563259266693 0.116797993996943 0 0 0.0265174442773822 0.0575774471269376 0 0.0273189175477186 0 0 0.211558017282638 0 0 0 0 0 0 0 0 0 0 0 0 0 0 0 0 0 0 0.0121827668655455 0.0089630748113017 0.00728122811559966 0 0 0 0 0 0 0 0 0 0 0 0 0 0 0 0 0 0 0 0 0 0 0 0 0 0 0 0 0 0 0 0 0 0 0 0 0 0 0 0 0 0 0 0 0 0 0 0 0 0 0 0 0 0.028287984446546 0 0 0 0 0 0 0 0 0
0 0 0 0 0 0 0 0 0 0 0 0 0 0 0 0 0 0 0 0 0 0 0 0 0 0 0 0 0 0 0 0 0 0 0 0 0 0 0 0 0 0 0 0 0 0 0 0 0 0 0 0 0 0 0 0 0 0 0 0 0 0 0 0 0 0 0 0 0 0 0 0 0.047623461990053 0 0 0 0 0 0 0.015910806635949 0 0 0 0 0 0 0 0 0 0 0 0 0 0 0 0 0 0 0 0 0 0 0 0 0 0 0 0 0 0 0 0 0 0 0 0 0 0 0 0 0 0 0 0 0 0 0 0 0 0 0 0 0 0 0 0 0 0 0 0 0 0 0 0 0 0 0 0 0 0 0 0 0 0 0 0 0 0 0 0 0 0 0 0 0 0 0 0 0 0 0 0.0375475171431684 0 0 0 0 0 0 0 0 0 0 0 0 0 0 0.0311067038935489 0 0 0 0 0 0 0 0 0 0 0 0 0 0 0 0 0 0 0 0 0 0 0 0 0 0.238085682978904 0.0563178779543934 0 0 0 0 0 0 0 0 0 0.0329665627050107 0 0 0 0 0.111397951115384 0.0797485029058285 0 0 0 0 0 0 0 0 0.0826128446877898 0 0 0 0 0 0 0 0 0 0 0 0 0 0.0144052101936611 0 0.00480173673122038 0 0 0 0 0 0 0 0 0 0 0 0 0 0 0 0 0 0 0 0 0 0 0 0 0 0 0 0 0.0713623412068082 0 0 0 0 0 0 0 0.0376097904345197 0.109158172303136 0 0 0 0 0 0 0 0 0 0 0 0 0 0 0 0.0293448371206243 0 0 0 0 0 0 0 0 0
0 0 0 0 0 0 0 0 0 0 0 0 0 0 0 0 0 0 0 0 0 0 0 0 0 0 0 0 0 0 0 0 0 0 0 0 0 0 0 0 0 0 0 0 0 0 0 0 0 0 0 0 0 0 0 0 0 0 0 0 0 0 0 0 0 0 0 0 0 0 0 0 0 0 0 0 0 0 0 0 0 0 0 0 0 0 0 0 0 0 0 0 0 0 0 0 0 0 0 0 0 0 0 0 0 0 0 0 0 0 0 0 0 0 0 0 0 0 0 0 0 0 0 0 0 0 0 0 0 0 0 0 0 0 0 0 0 0 0 0 0 0 0 0 0 0 0 0 0 0 0 0 0 0 0 0 0 0 0 0 0 0 0 0 0 0 0 0 0 0 0 0 0 0 0 0 0 0 0 0 0 0 0 0 0 0.0569321311389283 0.204954689349802 0 0 0 0 0 0 0 0 0 0 0 0 0 0 0 0 0 0 0 0 0 0 0 0 0 0 0 0 0 0 0 0 0 0 0.395429634433725 0 0 0 0 0 0.311647230608613 0 0 0 0 0 0.0310363144689315 0 0 0 0 0 0 0 0 0 0 0 0 0 0 0 0 0 0 0 0 0 0 0 0 0 0 0 0 0 0 0 0 0 0 0 0 0 0 0 0 0 0 0 0 0 0 0 0 0 0 0 0 0 0 0 0 0 0 0 0 0 0 0 0 0 0 0 0 0 0 0 0 0 0 0 0 0 0 0 0 0 0 0 0
0 0 0 0 0 0 0 0 0 0 0 0 0 0 0 0 0 0 0 0 0 0 0 0 0 0 0 0 0 0 0 0 0 0 0 0 0 0 0 0 0 0 0 0 0 0 0 0 0 0.0633042947382177 0 0 0 0 0 0 0 0 0 0 0 0 0 0 0 0 0 0 0 0 0 0 0 0 0 0 0 0 0 0 0 0 0 0 0 0 0 0 0 0 0 0 0 0 0.0570219965775784 0 0 0 0 0 0 0 0 0 0 0 0 0 0 0 0 0 0 0 0 0 0 0 0 0 0 0 0 0 0 0 0 0 0 0 0 0 0 0 0 0 0 0 0 0 0 0 0 0 0 0 0 0 0 0 0 0 0 0 0 0 0 0 0 0 0 0 0 0 0 0 0 0 0 0 0 0 0 0 0 0 0 0 0 0 0 0 0 0 0 0 0 0 0 0 0 0 0 0 0 0 0 0 0 0 0 0 0 0 0 0.100893128547001 0 0 0 0 0 0 0 0 0 0 0 0 0 0 0 0 0 0 0 0 0 0.649148952476205 0 0 0 0 0 0.129631627660997 0 0 0 0 0 0 0 0 0 0 0 0 0 0 0 0 0 0 0 0 0 0 0 0 0 0 0 0 0 0 0 0 0 0 0 0 0 0 0 0 0 0 0 0 0 0 0 0 0 0 0 0 0 0 0 0 0 0 0 0 0 0 0 0 0 0 0 0 0 0 0 0 0 0 0 0 0 0 0 0 0 0 0 0
0 0 0 0 0 0 0 0 0 0 0 0 0 0 0 0 0 0 0 0 0 0 0 0 0 0 0 0 0 0 0 0 0 0 0 0 0 0 0 0 0 0 0 0 0 0 0 0 0 0 0 0 0 0 0 0 0 0 0 0 0 0 0 0 0 0.00604578434284026 0 0 0 0 0 0 0 0 0 0 0 0 0 0 0 0 0 0 0 0 0 0 0 0 0 0 0 0 0 0 0 0 0 0 0 0 0 0 0 0 0 0 0 0 0 0 0 0 0 0 0 0 0 0 0 0 0 0 0 0 0 0 0 0 0 0 0 0 0 0 0 0 0 0 0 0 0 0 0 0 0 0 0 0 0 0 0 0 0 0 0 0 0 0 0 0 0 0 0 0 0 0 0 0 0 0 0 0 0 0 0 0 0 0.0105674657111904 0 0 0 0.00684271432557455 0.0122355242437484 0 0.0121318277629782 0 0 0 0 0 0 0 0 0 0 0 0 0 0 0 0 0 0 0 0 0 0 0 0 0 0 0 0 0 0 0 0.0620616565914931 0.212222799585278 0 0.00731476860627166 0 0 0.0101106608037841 0 0 0.0105005848949411 0.0353201491920746 0.155757998565727 0 0.00785599314362259 0.0134717546353245 0 0 0 0 0 0 0 0 0 0 0.0044600698597135 0.00415685230427912 0 0 0 0 0 0.0116222199017548 0.00401678946539911 0.0624510717006669 0.0117567561423263 0.0327294520460274 0 0 0 0 0.00652049243981636 0 0 0 0 0 0 0 0 0 0 0 0 0 0 0 0 0 0 0 0 0 0 0 0 0 0 0 0 0 0 0 0 0 0 0 0 0 0 0 0 0 0 0 0 0 0 0 0.041168755816466 0.165198178110963 0 0 0.00440108164288791 0.0890785981648512 0 0 0 0 0
0 0 0 0 0 0 0 0 0 0 0 0 0 0 0 0 0 0 0 0 0 0 0 0 0 0 0 0 0 0 0 0.00474789726666729 0 0 0 0 0 0 0 0 0 0 0 0 0 0 0 0 0 0 0 0 0 0 0 0 0 0 0 0 0 0 0 0 0 0 0 0 0 0 0 0 0 0 0 0 0 0 0 0 0 0 0 0 0 0 0 0 0 0 0 0 0 0 0 0 0 0 0 0 0 0.00242418224742569 0 0 0 0 0 0 0 0 0 0 0 0 0 0 0 0 0 0 0 0 0 0 0 0 0 0 0 0 0 0 0 0 0 0 0 0 0 0 0 0 0 0 0 0 0 0 0 0 0 0 0 0 0 0 0 0 0 0 0 0 0 0 0 0 0 0 0 0 0 0 0 0 0 0 0 0 0.00988788093617641 0 0 0 0 0.0032652849605465 0 0 0 0 0 0 0 0 0 0 0.00672933277471118 0 0 0.00928737327735685 0.0388116950099068 0 0 0 0 0 0 0 0.0201727425841255 0 0 0 0 0 0 0 0 0 0 0 0 0 0 0 0 0 0 0 0 0 0 0 0 0 0 0 0 0.0404664911897427 0.0100243477416999 0 0 0 0 0.0123452305478856 0.0080807460405349 0.0419426542631599 0.0174420217386976 0.0270413730381211 0 0.0658701950653832 0.0677555636838781 0 0.0396643634429645 0.0138941213993101 0.224049274377915 0.035370884330132 0.0981731440982496 0.0216391588248735 0.00634628546639609 0.0113698315219041 0 0 0 0 0 0 0 0 0 0 0 0 0 0 0 0 0 0 0 0 0 0 0 0 0 0 0 0 0 0 0 0 0 0 0 0.0025914740711255 0.0102173303499307 0 0 0.00360526754113447 0 0.0116492107409038 0.0216631626764947 0 0 0 0.0160457402859571 0 0.00331381840448135 0 0.043875843821744 0 0 0.013007331669524 0 0.00413296840728474 0 0.0245043105514869 0 0.00859146565216818
0 0 0 0 0 0 0 0 0 0 0 0 0 0 0 0 0 0 0 0 0 0 0 0 0 0 0 0 0 0 0 0 0 0 0 0 0 0 0 0 0 0 0 0 0 0 0 0 0 0 0 0 0 0 0 0 0 0 0 0 0 0 0 0 0 0 0 0 0 0 0 0 0 0 0 0 0 0 0 0 0 0 0 0 0 0 0 0 0 0 0 0 0 0 0 0 0 0 0 0 0 0 0 0 0 0 0 0 0 0 0 0 0 0 0 0 0 0 0 0 0 0 0 0 0 0 0 0 0 0 0 0 0 0 0 0 0 0 0 0 0 0 0 0 0 0 0 0 0 0 0 0 0 0 0 0 0 0 0 0 0 0 0 0 0 0 0 0 0 0 0 0 0 0 0 0 0 0 0 0 0 0 0 0 0 0 0 0 0 0 0 0 0 0 0 0 0 0 0 0 0 0 0 0 0 0 0 0 0 0 0 0 0 0 0 0 0 0 0 0 0 0 0 0 0 0 0 0 0 0 0 0 0 0 0.00988570211713316 0 0.0924744360938776 0 0 0 0 0 0 0 0.0192824416683255 0.00373506485351435 0.0698301655776204 0.0509583405037253 0.0119424014154628 0.0659439721247555 0 0.0412939731102816 0.16084938140565 0.00699334960116482 0.0085487521264602 0.0898235343310244 0.118635171171436 0.00269146818696326 0.0144925183542367 0 0 0 0 0 0 0 0 0 0 0 0 0 0 0 0 0 0 0 0 0 0 0 0 0 0 0 0 0 0 0 0 0 0 0 0 0 0 0 0 0.00512087317852853 0.220252682364622 0 0 0 0 0 0 0 0 0 0 0 0 0 0 0.00724577181521874 0 0
0 0 0 0 0 0 0 0 0 0 0 0 0 0 0 0 0 0 0 0 0 0 0 0 0 0 0 0 0 0 0 0 0 0 0 0 0 0 0 0 0 0 0 0 0 0 0 0 0 0 0 0 0 0 0 0 0 0 0 0 0 0 0 0 0 0 0 0 0 0 0 0 0 0 0 0 0 0 0 0 0 0 0 0 0 0 0 0 0 0 0 0.00106032206096132 0 0 0 0 0 0 0 0 0.00623248572514485 0 0 0 0 0 0 0 0 0 0 0 0 0 0 0 0 0 0 0 0 0 0 0 0 0 0 0 0 0 0 0 0 0 0 0 0 0 0 0 0 0 0 0 0 0 0 0 0 0 0 0 0 0 0 0 0 0 0 0 0 0 0 0 0 0 0 0.00389781218159327 0 0 0 0 0 0 0 0 0 0 0 0 0 0 0 0 0 0 0 0 0 0.00193458226070101 0 0 0 0 0 0 0 0 0 0 0 0 0 0 0 0 0 0.00236464089962907 0 0 0 0 0 0 0 0 0 0 0 0 0 0 0 0 0 0 0 0 0 0 0 0 0 0 0.00316981446750323 0.119698150511651 0 0 0 0 0 0 0 0 0 0 0.1680037394068 0.0413555442422544 0.00395850198307234 0.00636108026892099 0 0.0189515084996562 0.0364875781009001 0.0406173100187372 0.00085336349433132 0.100258339706312 0.0494736163624966 0.0251511225892573 0.0204364252728741 0.00429520836146148 0 0 0 0 0 0 0 0 0 0 0 0 0 0 0 0 0 0 0 0 0 0 0 0.0010180974471805 0 0 0 0 0 0 0 0 0 0 0 0 0 0 0.105284298949766 0.0545396857034319 0.104303586974631 0.00807975178993488 0 0 0.0019810040188057 0 0 0 0 0 0.0160755784701098 0.0124693874369051 0 0.00141236521944147 0 0.00222871846742473 0 0.0380463791081121
0 0 0 0 0 0 0 0 0 0 0 0 0 0 0 0 0 0 0 0 0 0 0 0 0 0 0 0 0 0 0 0 0 0 0 0 0 0 0 0 0 0 0 0 0 0 0 0 0 0 0 0 0 0 0 0 0 0 0 0 0 0 0 0 0 0 0 0 0 0 0 0 0 0 0 0 0 0 0 0 0 0 0.0279894714046551 0 0.139296959353626 0 0 0 0 0 0 0 0 0 0 0 0 0 0 0 0 0 0 0 0 0 0 0 0 0 0 0 0 0 0 0 0 0 0 0 0 0 0 0 0 0 0 0 0 0 0 0 0 0 0 0 0 0 0 0 0 0 0 0 0 0 0 0 0 0 0 0 0 0 0 0 0 0 0 0 0 0 0 0 0 0 0 0 0 0.0320599444221321 0 0.0768829865714388 0 0 0 0 0 0 0 0 0 0 0 0 0 0 0 0.0529532086442232 0 0.0373368155739298 0 0.0120910705074631 0 0 0 0 0 0.203748997738259 0 0 0 0 0 0 0 0 0 0 0 0 0 0 0 0 0 0 0 0 0 0 0 0 0 0 0 0 0 0 0 0 0 0 0 0 0 0 0 0 0 0 0 0.354864022000486 0.0237676554539696 0 0 0 0 0 0 0 0 0 0 0 0 0 0 0.00963612300256891 0 0 0 0 0 0 0 0 0 0 0 0 0 0 0 0 0 0 0 0 0 0 0 0 0 0 0 0 0 0 0 0 0 0 0 0 0 0 0 0 0 0 0 0 0 0 0 0 0 0 0 0 0 0 0 0 0 0 0 0.0293727453272485
0 0 0 0 0 0 0 0 0 0 0 0 0 0 0 0 0 0 0 0 0 0 0 0 0 0 0 0 0 0 0 0 0 0 0 0 0 0 0 0 0 0 0 0 0 0 0 0 0 0 0 0 0 0 0 0 0 0 0 0 0 0 0 0 0 0 0 0 0 0 0 0 0 0 0 0 0 0 0 0 0 0 0 0 0 0 0 0 0 0 0 0 0 0 0 0 0 0 0 0 0 0 0 0 0 0 0 0 0 0 0 0 0 0 0 0 0 0 0 0 0 0 0 0 0 0 0 0 0 0 0 0 0 0 0 0 0 0 0 0 0 0 0 0 0 0 0 0 0 0 0 0 0 0 0 0 0 0 0 0 0 0 0 0 0 0 0 0 0 0 0 0 0 0 0 0 0 0 0 0 0 0 0 0 0 0 0 0 0 0.00815599727809974 0 0 0 0 0 0 0 0 0 0 0 0 0 0 0 0 0 0 0 0 0 0 0 0 0 0 0 0 0 0 0 0 0 0 0.117266755310308 0 0 0 0 0 0.0570899760309464 0 0 0 0 0 0 0 0 0.0354743991284057 0.0409953409029976 0 0 0 0 0 0 0 0 0 0 0 0 0 0 0 0 0 0 0 0 0 0 0 0 0 0 0 0 0 0 0 0 0 0 0 0 0 0 0 0 0 0 0 0.0856772606535586 0 0 0 0 0 0 0.10802582591727 0.316310601888114 0.0580654411859733 0.143020033809495 0 0 0 0 0.0171805632880097 0 0 0 0 0 0 0 0 0 0 0 0 0 0 0 0.0127378046068224 0 0
0 0 0 0 0 0 0 0 0 0 0 0 0 0 0 0 0 0 0 0 0 0 0 0 0 0 0 0 0 0 0 0 0 0 0 0 0 0 0 0 0 0 0 0 0 0 0 0 0 0 0 0 0 0 0 0 0 0 0 0 0 0 0 0 0 0 0 0 0 0 0 0 0 0 0 0 0 0 0 0 0 0 0 0 0 0 0 0 0 0 0 0 0 0 0 0 0 0 0 0 0 0 0 0 0 0 0 0 0 0 0 0 0 0 0 0 0 0 0 0 0 0 0 0 0 0 0 0 0 0 0 0 0 0 0 0 0 0 0 0 0 0 0 0 0 0 0 0 0 0 0 0 0 0 0 0 0 0 0 0 0 0 0 0 0 0 0 0 0 0 0 0 0 0 0 0 0 0 0 0 0 0 0 0 0 0 0 0 0 0 0 0 0 0 0 0 0 0.0522902009146853 0 0 0 0 0 0 0 0 0 0 0 0 0 0 0 0 0 0 0 0 0 0 0 0 0 0 0 0 0 0 0 0 0 0 0 0 0 0 0 0 0.0297722876098048 0 0.0887712278058788 0.300480561011546 0.0923149049828731 0 0 0 0 0 0.014210536884623 0 0 0 0 0 0 0 0 0 0 0 0 0 0 0 0 0 0 0 0 0 0 0 0 0 0 0 0 0 0 0 0 0 0 0 0.0543523077871909 0 0 0 0 0 0 0 0 0 0.367807973003398 0 0 0 0 0 0 0 0 0 0 0 0 0 0 0 0 0 0 0 0 0 0 0
0 0 0 0 0 0 0 0 0 0 0 0 0 0 0 0 0 0 0 0 0 0 0 0 0 0 0 0 0 0 0 0 0 0 0 0 0 0 0 0 0 0 0 0 0 0 0 0 0 0 0 0 0 0 0 0 0 0 0 0 0 0 0 0 0 0 0 0 0 0 0 0 0 0 0 0 0 0 0 0 0 0 0 0 0 0 0 0 0 0 0 0 0 0 0 0 0 0 0 0 0 0.0147879638157083 0 0 0 0 0 0 0 0 0 0 0 0 0 0 0 0 0 0 0 0 0 0 0 0 0 0 0 0 0 0 0 0 0 0 0 0 0 0 0 0 0 0 0 0 0 0 0 0 0 0 0 0 0 0 0 0 0 0 0 0 0 0 0 0 0 0 0 0 0 0 0 0 0 0 0 0 0 0 0 0 0 0 0 0 0 0 0 0 0 0 0 0 0 0 0 0 0 0 0 0 0 0 0 0 0 0 0 0 0 0 0 0 0 0 0 0 0 0 0 0 0 0 0 0 0 0 0 0 0 0 0 0 0 0 0 0 0.138163297035677 0.356478428948015 0 0 0.216628705432332 0 0 0 0 0 0 0 0 0 0 0 0 0 0 0.0157939477487497 0 0 0 0 0 0 0 0 0 0 0 0 0 0 0 0 0 0 0 0 0 0 0 0 0 0 0 0 0 0 0 0 0 0 0 0 0.0604990601982759 0 0 0 0 0.0860452166211306 0 0 0 0 0 0 0 0 0 0 0 0 0 0 0 0.111603380200112 0 0
0 0 0 0 0 0 0 0 0 0 0 0 0 0 0 0 0 0 0 0 0 0 0 0 0 0 0 0 0 0 0 0 0 0 0 0 0 0 0 0 0 0 0 0 0 0 0 0 0 0 0 0 0.00426340986182241 0 0 0 0 0 0 0 0 0 0 0 0 0 0 0 0 0 0 0 0 0 0 0 0 0 0 0 0 0 0.0389802451671917 0.0160831171475052 0.110085820731142 0.00320846631175928 0 0 0 0 0 0 0 0 0 0 0 0 0 0 0 0 0 0 0 0 0 0 0 0 0 0 0 0 0 0 0 0 0 0 0 0 0 0 0 0 0 0 0 0 0 0 0 0 0 0 0 0 0 0 0 0 0 0 0 0 0 0 0 0 0 0 0 0 0 0 0 0 0 0 0 0 0 0 0 0 0 0 0 0 0 0 0 0 0 0 0 0 0 0 0 0 0 0 0 0 0 0 0 0 0 0 0 0 0 0 0 0.140602758772568 0 0 0 0 0 0 0 0 0 0 0 0 0 0 0 0 0 0 0 0 0 0 0 0 0 0 0 0 0 0 0 0 0 0 0 0 0.00339510740116737 0 0 0.228633428689265 0 0.0701130677839483 0 0 0.229305366718354 0 0 0 0 0.0159640088602038 0.01992194609914 0.0208543520080549 0 0 0.0135021878242646 0 0 0 0 0 0 0 0 0 0 0 0 0 0 0 0 0 0 0 0 0 0 0 0 0 0 0 0 0 0 0 0 0 0 0 0 0 0 0 0 0 0.0766043624207307 0 0 0 0 0 0 0 0 0 0 0 0 0 0 0 0 0.00499489082053568 0 0 0 0.00348746338234704 0 0
0 0 0 0 0 0 0 0 0 0 0 0 0 0 0 0 0 0 0 0 0 0 0 0 0 0 0 0 0 0 0 0 0 0 0 0.00301257917823677 0 0 0 0 0 0 0 0 0 0 0 0 0 0 0 0 0.00606722669627368 0 0 0 0 0 0 0 0 0 0 0 0 0 0 0 0 0 0 0 0 0 0 0 0 0 0 0 0 0 0.0369470400498305 0.0405811002973368 0.0678851573736351 0.00449749943303247 0 0 0 0.00430975289010616 0 0 0 0 0 0 0 0 0 0 0 0 0 0 0 0 0 0 0 0 0 0 0 0 0 0 0 0 0 0 0 0 0 0 0 0 0 0 0 0 0 0 0 0 0 0 0 0 0 0 0 0 0 0 0 0 0 0 0 0 0 0 0 0 0 0 0 0 0 0 0 0 0 0 0 0 0 0 0 0 0 0 0 0 0 0 0 0 0 0 0 0 0 0 0 0 0 0 0 0 0 0 0 0 0 0 0 0.393543010977699 0 0 0 0 0 0 0 0 0 0 0 0 0 0 0 0 0 0 0 0 0 0 0 0 0 0 0 0 0 0 0 0 0 0 0 0 0.00299746959721006 0 0 0.0206544254265476 0 0.02905383272476 0.0169780020112358 0.309288117614756 0 0 0 0 0 0 0 0 0 0 0 0 0 0 0 0 0 0 0 0 0 0 0 0.00373227327311063 0 0 0 0 0 0 0 0 0 0 0 0 0 0 0 0 0 0 0 0 0 0 0 0 0 0 0 0 0.0327726065268033 0 0 0 0 0.00364423575122508 0 0 0 0 0.00588936669708586 0 0 0 0 0 0 0.00484340073268936 0 0 0 0.0133029027484252 0 0
0 0 0 0 0 0 0 0 0 0 0 0 0 0 0 0 0 0 0 0 0 0 0 0 0 0 0 0 0 0 0 0 0 0 0 0 0 0 0 0 0 0 0 0 0 0 0 0 0 0 0 0 0 0 0 0 0 0 0 0 0 0 0 0 0 0 0 0 0 0 0 0 0 0 0 0 0 0 0 0 0 0 0 0 0 0 0 0 0 0 0 0 0 0 0 0 0 0 0 0 0 0 0 0 0 0 0 0 0 0 0 0 0 0 0 0 0 0 0 0 0 0 0 0 0 0 0 0 0 0 0 0 0 0 0 0 0 0 0 0 0 0 0 0 0 0 0 0 0 0 0 0 0 0 0 0 0 0 0 0 0 0 0.00944231308572118 0 0 0 0 0 0 0 0 0 0 0 0 0 0 0 0 0.00506970739735139 0 0 0 0.00571555977281581 0.00376672383650734 0 0 0 0 0 0 0 0 0 0 0 0 0 0.0296853412043477 0 0 0 0 0 0 0 0 0 0 0 0 0 0 0 0 0 0 0.0180083537286694 0 0 0 0 0.0431393926904527 0 0 0 0 0 0 0 0 0 0 0.00356211955430971 0.0171690727747012 0 0 0 0 0 0 0 0 0 0.0698818453060502 0 0 0 0.0492199283908836 0.0581166114031549 0.277767941498936 0.0237980209376949 0.138615584070744 0.0260504014650399 0.0295887829067498 0 0 0 0 0 0 0 0 0 0 0 0 0 0 0 0 0 0 0 0 0 0 0 0 0.00495259865306106 0 0.00384511033195481 0 0 0 0 0 0 0 0 0 0 0 0 0 0 0 0.00633564408779111 0 0.00723616799195526 0 0 0 0 0.0242177397815781 0.00525685031638365 0.0071743556418039 0 0.106372761605857 0 0 0 0 0.0170120005411344 0 0.00899907102435156 0 0
0 0 0 0 0 0 0 0 0 0 0 0 0 0 0 0 0 0 0 0 0 0 0 0 0 0 0 0 0 0 0 0 0 0 0 0 0 0 0 0 0 0 0 0 0 0 0 0 0 0 0 0 0 0 0 0 0 0 0 0 0 0 0 0 0 0 0 0 0 0 0 0 0 0 0 0 0 0 0 0 0 0 0 0 0 0 0 0 0 0 0 0 0 0 0 0 0 0 0 0 0.00154555326307941 0 0 0 0 0 0 0 0 0 0 0 0 0 0 0 0 0 0 0 0 0 0 0 0 0 0 0 0 0 0 0 0 0 0 0 0 0 0 0 0 0 0 0 0 0 0 0 0 0 0 0 0 0 0 0 0 0 0 0 0 0 0 0 0 0 0 0 0 0 0 0 0 0 0 0 0 0 0 0 0 0 0 0 0 0 0 0 0 0 0 0 0 0 0 0 0 0 0.138993004258357 0 0.00466149457288162 0 0 0 0 0 0 0 0 0 0 0 0 0 0 0 0 0 0 0 0 0 0.0115636271748003 0 0 0 0 0 0 0 0 0 0 0.00261128191157197 0.00561578006149457 0.0254134321908583 0 0 0 0 0 0 0 0.0549650592771384 0 0.0247059612243584 0 0 0.0479213722791809 0.317909435306881 0.104018332810978 0.0186065400926839 0.0597293778071924 0.00693122367764779 0.0184412014055787 0 0 0.00867652911504546 0.00625465341494115 0.0184061132408144 0 0 0 0 0 0 0 0 0 0 0 0 0 0 0 0 0 0 0 0 0 0 0 0 0 0 0 0 0 0.00593193880233034 0.00824227286218532 0 0 0 0.00564717365360455 0 0.0291281669484898 0 0 0.00850594395778061 0.0183747352032798 0 0 0 0 0.00488209300120273 0.00804957528754306 0 0.00432287184462344 0 0.0037992038908666 0.00877476239040293 0 0 0 0.0173712890722075 0 0
0 0 0 0 0 0 0 0 0 0 0 0 0 0 0 0 0 0 0 0 0 0 0 0 0 0 0 0 0 0 0 0.00820940667373306 0 0 0 0 0 0 0 0 0 0 0 0 0 0 0 0 0 0 0 0 0 0 0 0 0 0 0 0 0 0 0 0 0 0 0 0 0 0 0 0 0 0 0 0 0 0 0 0 0 0 0 0 0 0 0 0 0 0 0 0 0 0 0 0 0 0 0 0 0 0 0 0 0 0 0 0 0 0 0 0 0 0 0 0 0 0 0 0 0 0 0 0 0 0 0 0 0 0 0 0 0 0 0 0 0 0 0 0 0 0 0 0 0 0 0 0 0 0 0 0 0 0 0 0 0 0 0 0 0 0 0 0 0 0 0 0 0 0 0 0 0 0 0 0 0 0.0281793843021609 0.0792116967364272 0 0 0 0 0 0 0 0 0 0 0 0 0 0 0 0 0 0 0 0.099493020148792 0 0 0 0 0 0 0 0.286122537944877 0 0 0 0 0 0 0 0 0 0 0 0 0 0 0 0 0 0 0 0 0 0 0 0 0 0 0 0.0248954122531799 0.0140759189982858 0 0 0 0 0 0 0 0 0.0706446164095563 0 0 0 0.0493707714522997 0.0954221882553352 0.0136831488675179 0 0.0620370087089267 0 0 0 0 0.0046514240891626 0 0 0 0 0 0 0 0 0 0 0 0 0 0 0 0 0 0 0 0 0 0 0 0 0 0 0 0 0 0 0 0 0 0 0 0 0.0101746623467548 0.0762114158862605 0.0242089095020606 0 0 0.0139331498909561 0 0 0 0 0.00730757568969475 0.016435525371563 0.0102192240333902 0 0 0 0 0 0 0 0 0.00551300243906574 0 0
0 0 0 0 0 0 0 0 0 0 0 0 0 0 0 0 0 0 0 0 0 0 0 0 0 0 0 0 0 0 0 0 0 0 0 0 0 0 0 0 0 0 0 0 0 0 0 0 0 0 0 0 0 0 0 0 0 0 0 0 0 0 0 0 0 0 0 0 0 0 0 0 0 0 0 0 0 0 0 0 0 0 0 0 0 0 0 0 0 0 0 0 0 0 0 0 0 0 0 0 0 0 0 0 0 0 0 0 0 0 0 0 0 0 0 0 0 0 0 0 0 0 0 0 0 0 0 0 0 0 0 0 0 0 0 0 0 0 0 0 0 0 0 0 0 0 0 0 0 0 0 0 0 0 0 0 0 0 0 0 0 0 0 0 0 0 0 0 0 0 0.000655825555067025 0 0 0 0 0 0 0 0 0 0 0 0 0 0 0 0 0 0 0 0 0 0 0 0 0 0 0 0 0 0 0 0 0 0 0 0 0 0 0 0 0 0 0 0 0 0 0 0 0 0 0 0 0 0 0 0 0 0 0 0 0 0 0 0 0.036512768621466 0.067866412610158 0 0 0 0 0 0 0 0 0 0 0.0748981470940519 0.003178327573425 0.00200465592772957 0 0.0243449623955072 0.0188225207150612 0.0944415483065119 0 0.111739066471303 0.0583244147697908 0.00661433787638063 0.0220949867349701 0.0618376316217574 0 0 0 0 0 0 0 0 0 0 0 0 0 0 0 0 0 0 0 0 0 0 0 0.00158481200792388 0 0 0 0 0 0 0 0 0 0 0 0 0 0 0.135930005553567 0.0654389458225574 0.0975521769471211 0.00664369507046711 0 0.00162743039280483 0.00175917572599984 0 0 0 0 0 0.0175154521803454 0.0105339324859144 0.0231842399118578 0 0 0 0 0.0548945276282621
0 0 0 0 0 0 0 0 0 0 0 0 0 0 0 0 0 0 0 0 0 0 0 0 0 0 0 0 0 0 0 0.00152348262769111 0 0 0 0 0 0 0 0 0 0 0 0 0 0 0 0 0 0 0 0 0 0 0 0 0 0 0 0 0 0 0 0 0 0 0 0 0 0 0 0 0 0 0 0 0 0 0 0 0 0 0 0 0 0 0 0 0 0 0 0 0 0 0 0 0 0 0 0 0 0 0 0 0 0 0 0 0 0 0 0 0 0 0 0 0 0 0 0 0 0 0 0 0 0 0 0 0 0 0 0 0 0 0 0 0 0 0 0 0 0 0 0 0 0 0 0 0 0 0 0 0 0 0 0 0 0 0 0 0 0 0 0 0 0 0 0 0 0 0 0 0 0 0 0 0 0 0 0 0 0 0 0 0 0 0 0 0 0.00131588986601466 0 0 0 0 0 0 0 0.00285387021562948 0 0 0 0 0 0 0 0 0 0 0 0 0 0 0 0 0 0 0 0 0 0 0 0 0 0 0 0 0 0 0 0 0 0 0 0 0.00915635188581098 0.0289959158300628 0.0181798186279239 0 0 0 0 0.00806902707434584 0 0 0 0 0.0815062541827341 0 0.00655826250894101 0.0203660120887644 0.0145572256966089 0.053336665103627 0.0676950865966656 0.119863257656584 0.0162643286252919 0.150321540343526 0.0690659477947429 0.0055028876828314 0.0243796247076127 0.0701440379567643 0 0 0 0 0 0 0 0 0 0 0 0 0 0 0 0 0 0 0 0 0 0 0 0 0 0 0 0 0 0 0 0 0 0 0 0 0 0 0.0470078344515798 0.0356643310802887 0.0365415132382699 0.00330114942912539 0 0 0.00276943880125754 0 0 0 0.00655629944767703 0 0.0221053162490011 0.0281406076777784 0.0113671834010261 0.00141136280866881 0.00771596743725372 0.0084541301054715 0 0.0193093788004294
0 0 0 0 0 0 0 0 0 0 0 0 0 0 0 0 0 0 0 0 0 0 0 0 0 0 0 0 0 0 0 0.00179686525003374 0 0 0 0 0 0 0 0 0 0 0 0 0 0 0 0 0 0 0 0 0 0 0 0 0 0 0 0 0 0 0 0 0 0 0 0 0 0 0 0 0 0 0 0 0 0 0 0 0 0 0 0 0 0 0 0 0 0 0 0 0 0 0 0 0 0 0 0 0.00164109116368899 0.00404802256552622 0 0 0 0 0 0 0 0 0 0 0 0 0 0 0 0 0 0 0 0 0 0 0 0 0 0 0 0 0 0 0 0 0 0 0 0 0 0 0 0 0 0 0 0 0 0 0 0 0 0 0 0 0 0 0 0 0 0 0 0 0 0 0 0 0 0 0 0 0 0 0 0 0 0 0 0 0.0248507411763303 0 0 0 0 0 0 0 0 0 0 0 0 0 0 0 0.00767882867938275 0 0 0 0.0551068942889782 0 0.00639046133290789 0 0 0 0 0 0.0229237340513433 0 0 0 0 0 0 0 0 0 0 0.00386704118803791 0 0 0 0 0 0 0 0 0 0 0 0 0 0 0 0 0.0286105144742382 0.0206424099373467 0.00528608146730172 0 0 0.0050911918987689 0 0.0305884980500827 0 0.0507727575445612 0.0628487556644351 0.0226443591872749 0.010506684613969 0.0199221394574692 0 0.0843885414963124 0.0594938807066228 0.0283814784083648 0.16829395200644 0.0374384178536324 0.0226494808054613 0.0248818058377033 0.0189674894209877 0.0126563176481372 0.00448081338283888 0.0155502975263023 0 0 0 0 0 0 0 0 0 0 0 0 0 0 0 0 0 0 0 0 0 0 0 0 0 0 0 0 0 0 0 0 0 0 0.0462069456382929 0 0 0 0.00903832754048286 0.00743036203997779 0.0154857883514938 0 0 0 0.00450134001397815 0 0.00248957772787202 0 0.00789529363285355 0 0.00444258600270473 0.00702193350709067 0 0.00284055517251467 0 0.0215287472433508 0 0.00871899604490854
0 0 0 0 0 0 0 0 0 0 0 0 0 0 0 0 0 0 0 0 0 0 0 0 0 0 0 0 0 0 0 0 0 0 0 0 0 0 0 0 0 0 0 0 0 0 0 0 0 0 0 0 0 0 0 0 0 0 0 0 0 0 0 0 0 0 0 0 0 0 0 0 0 0 0 0 0 0 0 0 0 0 0 0 0 0 0 0 0 0 0 0 0 0 0 0 0 0 0 0 0 0 0 0 0 0 0 0 0 0 0 0 0 0 0 0 0 0 0 0 0 0 0 0 0 0 0 0 0 0 0 0 0 0 0 0 0 0 0 0 0 0 0 0 0 0 0 0 0 0 0 0 0 0 0 0 0 0 0 0 0 0 0 0 0 0 0 0 0 0 0 0 0 0 0 0 0 0 0 0 0 0 0 0 0 0 0 0 0 0 0 0 0 0.00108329192873736 0.00138372651498824 0 0 0 0.0197459261509455 0 0.00312779692443418 0 0 0 0 0 0 0 0 0 0 0 0 0 0 0 0 0 0 0 0 0.00162753030734852 0.0046864597777496 0 0 0 0 0 0 0 0 0 0 0 0 0.0256019750616415 0.00190793464623629 0 0 0 0 0.00719205045347006 0 0.013465413397665 0.0936484273305825 0.00983035330553571 0.00148845776566929 0.0138957761771088 0.0189545341145187 0 0.140975624416503 0.0556918016403785 0.287082523338197 0.0212171860440202 0.0460179255079634 0 0.0278311115523547 0.0025089364977443 0.0134464302020856 0.0363102319017467 0 0 0 0 0 0 0 0 0 0 0 0.00111360529749327 0 0 0 0 0 0 0 0 0 0 0 0 0 0 0 0 0 0 0 0 0 0 0.00458850889402842 0 0 0 0 0.00286803471925337 0.0157647376162025 0 0 0 0 0.00711418695535545 0 0.0259006558361953 0.0467162062783224 0 0.0101954065732283 0.0109214901019219 0.0122449004509728 0 0 0.0138508423194013 0 0
0 0 0 0 0 0 0 0 0 0 0 0 0 0 0 0 0 0 0 0 0 0 0 0 0 0 0 0 0 0 0 0 0 0 0 0 0 0 0 0 0 0 0 0 0 0 0 0 0 0 0 0 0 0 0 0 0 0 0 0 0 0 0 0 0 0 0 0 0 0 0 0 0 0 0 0 0 0 0 0 0 0 0 0 0 0 0 0 0 0 0 0 0 0 0 0 0 0 0 0 0 0 0 0 0 0 0 0 0 0 0 0 0 0 0 0 0 0 0 0 0 0 0 0 0 0 0 0 0 0 0 0 0 0 0 0 0 0 0 0 0 0 0 0 0 0 0 0 0 0 0 0 0 0 0 0 0 0 0 0 0 0 0.00513635924814282 0 0 0 0.00182713347222955 0 0 0 0 0 0 0 0 0 0 0 0 0.00246893330236626 0 0 0 0 0.00285129905551619 0 0 0 0 0 0 0 0 0 0 0 0 0 0.0139882840340245 0 0 0 0 0 0 0 0 0 0 0 0 0 0 0 0 0 0 0.00868844047904325 0 0 0 0 0.021238101259017 0 0 0 0 0 0 0 0 0 0 0.00327746262142964 0.00573288524550168 0 0 0 0 0 0 0 0 0.0980762719382368 0.0466948926506632 0.00214816793005196 0 0.0151362345922234 0.0203640593176623 0.214835698685054 0 0.054439434298787 0.183203649441134 0.0310176281237101 0.0577150574954797 0 0 0.00549399956390779 0.00272404244578151 0.005174479377465 0 0 0 0 0 0 0 0 0 0 0 0 0 0 0 0 0 0 0 0.00410774028897376 0 0.00324719774160445 0 0 0 0 0 0 0 0 0 0 0 0 0 0 0 0.00194564605422884 0 0.00557106624158122 0 0 0 0 0.00519025051490287 0.00582294602863967 0.00357123289648906 0.0135287383053623 0.128330702749662 0 0.00285464220937969 0 0.0121269719818373 0.00376932967099567 0 0.0077010207389159 0 0
0 0 0 0 0 0 0 0 0 0 0 0 0 0 0 0 0 0 0 0 0 0 0 0 0 0 0 0 0 0 0 0 0 0 0 0 0 0 0 0 0 0 0 0 0 0 0 0 0 0 0 0 0 0 0 0 0 0 0 0 0 0 0 0 0 0 0 0 0 0 0 0 0 0 0 0 0 0 0 0 0 0 0 0 0 0 0 0 0 0 0 0 0 0 0 0 0 0 0 0 0 0 0 0 0 0 0 0 0 0 0 0 0 0 0 0 0 0 0 0 0 0 0 0 0 0 0 0 0 0 0 0 0 0 0 0 0 0 0 0 0 0 0 0 0 0 0 0 0 0 0 0 0 0 0 0 0 0 0 0 0 0 0 0 0 0 0 0 0 0 0 0 0 0 0 0 0 0 0 0 0 0 0 0 0 0 0 0 0 0 0 0 0 0 0 0 0 0 0 0 0 0 0 0 0 0 0 0 0 0 0 0 0 0 0 0 0 0 0 0 0 0 0 0 0 0 0 0 0 0 0 0 0 0.00120810822502927 0.00214181502912988 0.0260570695434442 0.00923882918588713 0 0 0 0 0 0 0.00896191424335787 0.00890847218714876 0 0.0293796296030581 0.0591484277862547 0.0103610837030498 0.0905173439754861 0.0580619632249245 0 0.271777175980715 0.136359952737059 0.0355201935737405 0.0325645285203085 0.0419335410059321 0.00153130452461339 0.0187119461340117 0.0421899646339618 0 0 0 0 0 0 0 0 0 0 0 0 0 0 0 0 0 0 0 0 0 0 0 0 0 0 0 0 0 0 0 0 0 0 0 0 0 0 0.0181019601779087 0.0130444284360507 0.0128652624750861 0 0 0 0 0 0 0.00236992180756662 0.0143005491025421 0 0.00796245844000653 0.021982514081296 0.00915729626024319 0 0.00340192481802782 0.00694964880470931 0 0.00529077177945104
0 0 0 0 0 0 0 0 0 0 0 0 0 0 0 0 0 0 0 0 0 0 0 0 0 0 0 0 0 0 0 0 0 0 0 0 0 0 0 0 0 0 0 0 0 0 0 0 0 0 0 0 0 0 0 0 0 0 0 0 0 0 0 0 0 0 0 0 0 0 0 0 0 0 0 0 0 0 0 0 0 0 0 0 0 0 0 0 0 0 0 0 0 0 0 0 0 0 0 0 0.000332993992097354 0 0 0 0 0 0 0 0 0 0 0 0 0 0 0 0 0 0 0 0 0 0 0 0 0 0 0 0 0 0 0 0 0 0 0 0 0 0 0 0 0 0 0 0 0 0 0 0 0 0 0 0 0 0 0 0 0 0 0 0 0 0 0 0 0 0 0 0 0 0 0 0 0 0.000431072712790945 0 0 0 0 0 0 0 0 0 0 0 0 0 0 0 0 0 0 0.00109782690374024 0.00108749964566911 0 0 0 0.00187426910694676 0 0 0 0 0 0 0 0 0 0 0.000601915113329298 0 0 0 0 0 0 0 0 0.00397897667103368 0 0 0 0.00457488740926453 0 0 0 0.0011427825590111 0 0 0.000977732590631856 0.000396036037328178 0 0 0.00680758674420327 0.0125175960033728 0.0367861902951399 0.00644680757166622 0 0 0 0 0.0027430089312009 0 0.01891901482273 0.0103645896602075 0.00376476311673176 0.00823268518807727 0.0272082752380707 0.0222671786501586 0.169111758670099 0.070817199768784 0.0985007411506104 0 0.0872975418071121 0.0673335385437041 0.012832756902003 0.0389661185444519 0.00161857293331267 0.0203996469386501 0.0627158338601042 0 0 0 0 0 0 0 0 0 0 0 0.00116891507601667 0 0 0 0 0 0 0 0 0 0 0 0 0 0 0 0 0 0 0 0 0 0 0 0 0 0 0.00313896105549094 0.0049157210691995 0.0122874035869691 0 0.00313165782939983 0 0.00198141504779278 0.00188270185136377 0.000439594489942179 0.0110206530956086 0.0855482101344939 0 0.01075816437927 0.0276972992789639 0.0153861973893828 0.000855499721259697 0.00377753123673113 0.0138626766758817 0 0
0 0 0 0 0 0 0 0 0 0 0 0 0 0 0 0 0 0 0 0 0 0 0 0 0 0 0 0 0 0 0 0 0 0 0 0 0 0 0 0 0 0 0 0 0 0 0 0 0 0 0 0 0 0 0 0 0 0 0 0 0 0 0 0 0 0 0 0 0 0 0 0 0 0 0 0 0 0 0 0 0 0 0 0 0 0 0 0 0 0 0 0 0 0 0 0 0 0 0 0 0 0 0 0 0 0 0 0 0 0 0 0 0 0 0 0 0 0 0 0 0 0 0 0 0 0 0 0 0 0 0 0 0 0 0 0 0 0 0 0 0 0 0 0 0 0 0 0 0 0 0 0 0 0 0 0 0 0 0 0 0 0 0 0 0 0 0 0 0 0 0 0 0 0 0 0 0 0 0 0 0 0 0 0 0 0 0 0 0 0 0 0 0 0 0 0 0 0 0 0 0 0 0 0 0 0 0 0 0 0 0 0 0 0 0 0 0 0 0.00464006385496628 0 0 0 0.00117028227960756 0 0 0 0.00167077040941255 0 0 0.0013053580521335 0 0 0 0.00232562277296378 0.0035860949151739 0.00290234563404135 0.0130229478188888 0 0 0 0 0 0 0.00645207417826045 0.00218259174919271 0 0.0749592609730587 0.0874235451621813 0.00898902616543148 0.0226805357238493 0.0217576350124125 0.0896833519040974 0.158416526866479 0 0.0366177023113289 0.0413510845298588 0.012660821056443 0.0024908098439022 0.0279198972716053 0.120985614728051 0 0 0 0 0 0 0 0 0 0 0 0 0 0 0 0 0 0 0 0 0 0 0 0 0 0 0 0 0 0 0 0 0 0 0 0 0 0 0.0511907179796828 0.0253510547393323 0.0332905359276053 0.00374867817098014 0.00111526766274562 0 0 0.00247474695185393 0 0.0054384215531394 0.0454424153796359 0 0.00740384808385951 0.0116338340898232 0.0414228233074969 0 0 0.00494589089611369 0 0.0213478020443924
0 0 0 0 0 0 0 0 0 0 0 0 0 0 0 0 0 0 0 0 0 0 0 0 0 0 0 0 0 0 0 0 0 0 0 0 0 0 0 0 0 0 0 0 0 0 0 0 0 0 0 0 0 0 0 0 0 0 0 0 0 0 0 0 0 0 0 0 0 0 0 0 0 0 0 0 0 0 0 0 0 0 0 0 0 0 0 0 0 0 0 0 0 0 0 0 0 0 0 0 0.00064422379984378 0.000638875131215203 0 0 0 0 0 0 0 0 0 0 0 0 0 0 0 0 0 0 0 0 0 0 0 0 0 0 0 0 0 0 0 0 0 0 0 0 0 0 0 0 0 0 0 0 0 0 0 0 0 0 0 0 0 0 0 0 0 0 0 0 0 0 0 0 0 0 0 0 0 0 0 0 0.000605613958114862 0 0 0 0 0 0 0 0 0 0 0 0 0 0 0 0 0 0 0.00193358069733126 0.00212332722492504 0 0.00108268883975085 0 0 0 0 0 0 0 0 0 0 0 0 0.000827471527924935 0 0 0 0 0 0 0 0.00136163272555354 0.00779388704281864 0.000499062587367859 0 0 0.00671638709060171 0 0 0 0.00151278784595383 0 0 0.00173825362710834 0.000392688153937415 0 0 0.010612711820278 0.0163156521567503 0.00581570664095068 0.000448505815620184 0 0 0 0 0 0 0.012012901283996 0.00951892010470852 0 0 0.0194452868238569 0.00891434184432688 0.0806358997974488 0.0663633209233691 0.0382944811069933 0.200293007125185 0.0600242808427439 0 0.0016567430269837 0.00900043102715063 0.00470974598272486 0.0216280745614286 0.0246925049247284 0 0 0 0 0 0 0 0 0 0 0 0.00237454993487333 0 0 0 0 0 0 0 0.000931333206222764 0 0.000923338929774501 0 0 0 0 0 0 0 0 0 0 0 0 0 0 0 0.0006481281865095 0 0.00903474354006 0.00403827826527443 0 0.00419517383224971 0 0.0019719314986142 0.0108269198390512 0.00322645920524386 0.0284985211743151 0.13854225679785 0 0.0181789020671209 0.0603799318473092 0.068039114580781 0.000538558965143323 0.00440669092347826 0.0249921711444384 0 0
0 0 0 0 0 0 0 0 0 0 0 0 0 0 0 0 0 0 0 0 0 0 0 0 0 0 0 0 0 0 0 0 0 0 0 0 0 0 0 0 0 0 0 0 0 0 0 0 0 0 0 0 0 0 0 0 0 0 0 0 0 0 0 0 0 0 0 0 0 0 0 0 0 0 0 0 0 0 0 0 0 0 0 0 0 0 0 0 0 0 0 0 0 0 0 0 0 0 0 0 0 0 0 0 0 0 0 0 0 0 0 0 0 0 0 0 0 0 0 0 0 0 0 0 0 0 0 0 0 0 0 0 0 0 0 0 0 0 0 0 0 0 0 0 0 0 0 0 0 0 0 0 0 0 0 0 0 0 0 0 0 0 0 0 0 0 0 0 0 0 0 0 0 0 0 0 0 0 0 0 0 0 0 0 0 0 0 0 0 0 0 0 0 0 0 0 0 0 0 0 0 0 0 0 0 0 0 0 0 0 0 0 0 0 0 0 0 0 0 0 0 0 0 0 0 0 0 0 0 0 0 0 0 0 0.00405187048664937 0.0688483202779548 0.0593687588240092 0 0 0 0 0 0 0 0 0 0.163797230749905 0.202489670160269 0.0110335780832407 0 0 0.0395557025901223 0.0430088429207813 0.0763706035923449 0.00186663151651476 0 0.125053579284238 0.0121759419666832 0.0126328715858004 0.00731704557906782 0 0 0 0 0 0 0 0 0 0 0 0 0 0 0 0 0 0 0 0 0 0 0 0 0 0 0 0 0 0 0 0 0 0 0 0 0 0 0.0527046253029594 0.021620461372295 0.0394123422542426 0.00360258207409761 0 0 0 0 0 0 0 0 0.0221196178469709 0.0116396338026814 0 0 0 0 0 0.0213300897291719
0 0 0 0 0 0 0 0 0 0 0 0 0 0 0 0 0 0 0 0 0 0 0 0 0 0 0 0 0 0 0 0 0 0 0 0 0 0 0 0 0 0 0 0 0 0 0 0 0 0 0 0 0 0 0 0 0 0 0 0 0 0 0 0 0 0 0 0 0 0 0 0 0 0 0 0 0 0 0 0 0 0 0 0 0 0 0 0 0 0 0 0 0 0 0 0 0 0 0 0 0 0 0 0 0 0 0 0 0 0 0 0 0 0 0 0 0 0 0 0 0 0 0 0 0 0 0 0 0 0 0 0 0 0 0 0 0 0 0 0 0 0 0 0 0 0 0 0 0 0 0 0 0 0 0 0 0 0 0 0 0 0 0 0 0 0 0 0 0 0 0 0 0 0 0 0 0 0 0 0 0 0 0 0 0 0 0 0 0 0 0 0 0 0 0 0 0 0 0 0 0 0 0 0 0 0 0 0 0 0 0 0 0 0 0 0 0 0 0 0 0 0 0 0 0 0 0 0 0 0 0 0 0 0 0.00134495989330794 0.102917972158746 0.0331577969707365 0 0 0 0 0 0 0 0 0 0.0967668169986009 0.105298014295653 0.00951960385559721 0.06218848034516 0 0.0576501438227027 0.147808526869768 0.026465234042831 0.0114773414145172 0.141537224942187 0 0.0113548282467868 0.0473458975299399 0.0468035718365431 0 0 0 0 0 0 0 0 0 0 0 0 0 0 0 0 0 0 0 0 0 0 0 0 0 0 0 0 0 0 0 0 0 0 0 0 0 0 0.00567330568825802 0.00692864841247765 0.0167446378046604 0 0 0 0 0 0 0 0 0 0.0289887619683894 0.0219971046555657 0 0 0.00940944888064385 0.00862167936692812 0 0
0 0 0 0 0 0 0 0 0 0 0 0 0 0 0 0 0 0 0 0 0 0 0 0 0 0 0 0 0 0 0 0.00484575972104099 0 0.00128105297980597 0.00821486309293972 0 0.0059960441549349 0.00106949565059646 0 0 0 0 0 0 0 0 0 0 0 0 0 0 0 0 0.00410431520260213 0 0.0007924228128937 0 0.00205403598058633 0 0 0 0 0 0 0 0 0 0 0 0 0.00269398196407536 0 0.00573925058398352 0 0 0.000469119616822935 0 0 0 0.000483579390167383 0.000223141008978408 0 0.000400976598527192 0 0.000308396050175694 0.000638128861041911 0.000597146451950027 0.00261639353634128 0.00192520585572759 0.00177809489746136 0.0076737823183621 0.00224560657654356 0 0.00427122836690965 0 0 0 0 0 0.0949147121018611 0.136283275154311 0 0.00117657802468095 0 0 0 0 0 0 0 0 0 0 0.00124087748677405 0 0 0 0.000436598770023528 0 0 0 0 0 0 0 0 0 0 0 0 0 0 0.00167590888949817 0 0 0 0 0 0.00313543775563887 0.0013120680869663 0.0358583091962256 0.000696713265506672 0.000623768117956966 0.00217645971886559 0 0.00302225049496555 0.000783233213510768 0 0.0154266350131394 0.0197812972749133 0.0854825951128987 0 0.0120434590447537 0.00138838857966165 0 0 0 0 0 0 0 0 0 0 0 0 0 0 0.000931064133848689 0 0.00865211514507975 0 0 0 0 0 0 0 0 0 0 0 0 0 0 0 0.0148804162699757 0.0219419065583488 0.0223645605366283 0 0.00318453462514839 0 0.000495313329521802 0 0.00650921042688257 0.000934552703167018 0.000747367163636621 0 0 0 0.000557663608245192 0 0 0.000566052918430699 0 0 0.00260734881589187 0 0 0 0 0 0 0 0.00310985807577413 0 0 0 0 0 0 0.000352667084075443 0 0 0 0 0 0 0 0 0 0 0 0.000577411018344852 0.000559510598267932 0.00403934262241907 0.00114645448826353 0 0 0.000169468498688088 0 0 0 0.00136855986301593 0.000256582121866608 0.00262968512182928 0.00201042631978361 0.00152215086618021 0.00134341554352459 0.00193039817557209 0.000504477418280104 0.00147124812383462 0.00124765855538015 0.00143918553108437 0.0033023144615918 0.00272095824128473 0 0.000507233113772398 0 0 0 0 0 0 0 0 0 0 0 0 0 0 0 0 0 0 0 0 0 0 0 0 0.0107931325974794 0 0 0 0 0 0 0 0 0 0 0 0 0 0.00513333779796195 0.00790667551940079 0.161072857300877 0.0562876347084869 0.00388271016761655 0.000814786702902992 0.00674146083878622 0.0191830184842228 0.010868961921083 0.000915524775454861 0.00138458826111879 0.00519944079229475 0 0.00289993328801125 0.0143909723254718 0.000472484609854998 0.00488050753978111 0.00872433797360633 0.00168248693292272 0.00408759642702039 0.0782158519833867
0 0 0 0 0 0 0 0 0 0 0 0 0 0 0 0 0 0 0 0 0 0 0 0 0 0 0 0 0 0 0 0 0 0 0 0 0 0 0 0 0 0 0 0 0 0 0 0 0 0 0 0 0 0 0 0 0 0 0 0 0 0 0 0 0 0 0 0 0 0 0 0 0 0 0 0 0 0 0 0 0 0 0 0 0 0 0 0 0 0 0 0 0 0 0 0 0 0 0 0 0 0 0 0 0 0 0 0 0 0 0 0 0 0 0 0 0 0 0 0 0 0 0 0 0 0 0 0 0 0 0 0 0 0 0 0 0 0 0 0 0 0 0 0 0 0 0 0 0 0 0 0 0 0 0 0 0 0 0 0 0 0 0 0 0 0 0 0 0 0 0 0 0 0 0 0 0 0 0 0 0 0 0 0 0 0 0 0 0 0 0 0 0 0 0 0 0 0 0 0 0 0 0 0 0 0 0 0 0 0 0 0 0 0 0 0 0 0 0 0 0 0 0 0 0 0 0 0 0 0 0 0 0 0 0 0.018881890423672 0.0205703081267225 0 0 0 0 0 0 0 0.00618306151473956 0 0.0550546068747963 0.0558222163873097 0.00337745628912814 0.0451242762012228 0.00599866619557302 0.0386350671231666 0.116214106327962 0.0876499230103906 0.0414209166179725 0.021473383770991 0.0711059934421314 0.00317899719936465 0 0.206568755704664 0 0 0 0 0 0 0 0 0 0 0 0 0 0 0 0 0 0 0 0 0 0 0 0 0 0 0 0 0 0 0 0 0 0 0 0 0 0 0.0183877359940083 0.0168292753479751 0.0172809963502019 0 0 0 0 0 0 0 0 0 0.105582532532339 0.0414223376346088 0 0 0 0 0 0.00323749693105992
0 0 0 0 0 0 0 0 0 0 0 0 0 0 0 0 0 0 0 0 0 0 0 0 0 0 0 0 0 0 0 0 0 0 0 0 0 0 0 0 0 0 0 0 0 0 0 0 0 0 0 0 0 0 0 0 0 0 0 0 0 0 0 0 0 0 0 0 0 0 0 0 0 0 0 0 0 0 0 0 0 0 0 0 0 0 0 0 0 0 0 0 0 0 0 0 0 0 0 0 0 0 0 0 0 0 0 0 0 0 0 0 0 0 0 0 0 0 0 0 0 0 0 0 0 0 0 0 0 0 0 0 0 0 0 0 0 0 0 0 0 0 0 0 0 0 0 0 0 0 0 0 0 0 0 0 0 0 0 0 0 0 0 0 0 0 0 0 0 0 0 0 0 0 0 0 0 0 0 0 0 0 0 0 0 0 0 0 0 0 0 0 0 0 0 0 0 0 0 0 0 0 0 0 0 0 0 0 0 0 0 0 0 0 0 0 0 0 0 0 0 0 0 0 0 0 0 0 0 0 0 0 0 0.00184395064538444 0 0 0.00196879054345218 0 0 0 0 0 0 0 0.00828594068806391 0 0.0701668824755904 0.0731392050762859 0.00533766109938724 0.0554896112624023 0.00518903856528635 0.0396690030987598 0.162701969292706 0.172962068769592 0.0215350760112494 0.00566387392234223 0.0320097487342103 0 0.0940684626007343 0 0 0 0 0 0 0 0 0 0 0 0 0 0 0 0 0 0 0 0 0 0 0 0 0 0 0 0 0 0 0 0 0 0 0 0 0 0 0 0.0495128492868783 0.0224439363790588 0.0255894768115452 0.0049830889752463 0 0 0 0 0 0 0.00262424375627566 0 0.0245514431081794 0.0301407980021779 0.0783973452284778 0 0 0 0 0.0117255356667137
0 0 0 0 0 0 0 0 0 0 0 0 0 0 0 0 0 0 0 0 0 0 0 0 0 0 0 0 0 0 0 0.0578295627008769 0 0 0.0438877350411154 0 0 0 0 0 0 0 0 0 0 0 0 0 0 0 0 0 0 0 0 0 0 0 0 0 0 0 0 0 0 0 0 0 0 0 0 0 0 0 0 0 0 0 0 0 0 0 0 0 0 0 0 0 0 0 0 0 0 0 0 0 0 0 0 0 0 0 0 0 0 0 0 0 0 0 0 0 0 0 0.0191434482708031 0 0 0 0 0 0 0 0 0 0 0 0 0 0 0 0 0 0 0 0 0 0 0 0 0 0 0 0 0 0 0 0 0 0 0 0 0 0 0 0 0 0 0 0 0 0 0 0 0 0 0 0 0.148006935991903 0 0 0 0 0 0 0 0 0.208466109902788 0 0 0 0 0 0 0 0 0 0 0.0861059641685429 0 0 0 0 0 0 0 0 0 0 0 0 0 0 0 0 0 0 0 0.0540112664979667 0 0.102321776629662 0 0 0 0 0 0 0 0 0 0 0 0 0 0 0 0 0 0 0 0 0 0 0 0 0 0 0 0 0 0 0 0 0 0 0 0 0 0 0 0 0 0 0 0 0 0 0 0 0 0 0 0 0 0.0714694536488246 0 0 0.0440529808786104 0 0 0 0 0.115275062595881 0 0.0494297036730254 0 0 0 0 0 0 0 0 0 0 0 0 0 0 0 0 0 0 0 0 0 0 0 0 0 0 0 0 0 0 0 0 0 0 0 0 0 0 0 0 0 0 0 0
0 0 0 0 0 0 0 0 0 0 0 0 0.0184192702498706 0 0 0 0 0 0 0 0 0 0 0 0 0 0 0 0 0 0 0 0.0207091133856506 0 0 0 0 0 0 0 0 0 0 0 0 0 0 0 0 0 0 0 0 0 0 0 0 0 0 0 0 0 0 0 0 0 0 0 0 0 0 0 0 0 0 0 0 0 0 0 0 0 0 0 0 0 0 0 0 0 0 0 0 0 0 0 0 0 0 0 0 0 0 0 0 0 0 0 0 0 0 0 0 0 0 0.0262063371247185 0.0121427598962809 0 0.0266389472347087 0 0 0 0 0 0 0 0 0 0 0 0 0 0 0 0 0 0 0 0 0 0 0 0 0 0 0 0 0 0 0 0 0 0 0 0 0 0 0 0 0 0 0 0 0 0 0 0 0.276714316845703 0 0 0 0 0 0 0 0 0 0 0 0 0 0 0 0 0 0 0 0.0216106817982649 0 0 0 0 0 0 0 0 0 0 0 0 0 0 0 0 0 0 0 0.0426617366034298 0 0 0 0 0 0 0 0 0 0 0 0 0 0 0 0 0 0 0 0 0 0 0 0 0 0 0 0 0 0 0 0 0 0 0 0 0 0 0 0 0 0 0 0 0 0 0 0 0 0 0 0 0 0 0.048060568593241 0.156597728298492 0 0.0220009861831655 0.0477609018515949 0.192117484151543 0 0.032706673188193 0 0 0 0 0 0 0.0556524945951436 0 0 0 0 0 0 0 0 0 0 0 0 0 0 0 0 0 0 0 0 0 0 0 0 0 0 0 0 0 0 0 0 0 0 0 0 0 0 0 0 0
0 0 0 0 0 0 0 0 0 0 0 0 0 0 0 0 0 0 0 0 0 0 0 0 0 0 0 0 0 0 0 0 0 0 0 0 0 0 0 0 0 0 0 0 0 0 0 0 0 0 0 0 0 0 0 0 0 0 0 0 0 0 0 0 0 0 0 0 0 0 0 0 0 0 0 0 0 0 0 0 0 0 0 0 0 0 0 0 0 0 0 0 0 0 0 0 0 0 0 0 0 0 0 0 0 0 0 0 0 0 0 0 0 0 0 0 0.0111970852685666 0 0 0.0125508208148681 0.0214826236656425 0 0 0 0 0 0 0 0 0 0 0 0 0 0 0 0 0 0 0 0 0 0 0 0 0 0 0 0 0 0 0 0 0 0 0 0 0 0 0 0 0 0 0 0 0 0 0.385645505451164 0 0 0 0 0 0.195606144632164 0 0 0 0 0 0 0 0 0 0 0 0 0 0 0 0 0 0 0 0 0 0 0 0 0 0 0 0 0 0 0 0 0 0 0 0 0 0 0 0 0 0 0 0 0 0 0 0 0 0 0 0 0 0 0 0 0 0 0 0 0 0 0 0 0 0 0 0 0 0 0 0 0 0 0 0 0 0 0 0 0 0 0 0 0 0 0 0.0299456633612285 0 0 0.0613216374199712 0 0 0.0959146938062552 0 0.18633582558014 0 0 0 0 0 0 0 0 0 0 0 0 0 0 0 0 0 0 0 0 0 0 0 0 0 0 0 0 0 0 0 0 0 0 0 0 0 0 0 0 0 0 0 0 0 0 0 0
0 0 0 0 0 0 0 0 0 0 0 0 0 0 0 0 0 0 0 0 0 0 0 0 0 0 0 0 0 0 0 0.00911246839570696 0.00619426380023595 0 0 0 0 0 0 0 0 0 0 0 0 0 0 0 0 0 0 0 0 0 0 0 0 0 0 0 0 0 0 0 0 0 0 0 0 0 0 0 0 0 0 0 0 0 0 0 0 0 0 0 0 0 0 0 0 0 0 0 0 0 0 0 0 0 0 0 0 0 0 0 0.033400609636855 0 0 0 0 0.0336636065631295 0 0 0 0 0 0 0 0 0 0 0 0 0 0 0 0 0 0 0 0 0 0 0 0 0 0 0 0 0 0 0 0 0 0 0 0 0 0 0 0 0 0 0 0 0 0 0 0 0 0 0 0 0 0 0 0 0 0.640083476928193 0 0 0 0 0 0 0 0 0.0168187857798518 0 0 0 0 0 0 0 0 0 0 0.0301130484134819 0 0 0 0 0 0 0 0 0 0 0 0 0 0 0 0 0 0 0 0.0839790102536486 0 0 0 0 0 0 0 0 0 0 0 0 0 0 0 0 0 0 0 0 0 0 0 0 0 0 0 0 0 0 0 0 0 0 0 0 0 0 0 0 0 0 0 0 0 0 0 0 0 0 0 0 0.0361057829793441 0.0751074433233298 0 0 0 0 0 0 0 0.0354215039262239 0 0 0 0 0 0 0 0 0 0 0 0 0 0 0 0 0 0 0 0 0 0 0 0 0 0 0 0 0 0 0 0 0 0 0 0 0 0 0 0 0 0 0 0 0 0 0 0
0 0 0 0 0 0 0 0 0 0 0 0 0 0 0 0 0 0 0 0 0 0 0 0 0 0 0 0.0100305290169425 0 0 0 0 0 0 0 0 0 0 0 0 0 0 0 0 0 0 0 0 0 0 0 0 0 0.0346465263034355 0 0 0 0 0 0 0 0 0 0 0 0 0 0 0 0 0 0 0 0 0 0 0 0 0 0 0 0 0 0 0 0 0 0 0 0 0 0 0 0 0 0 0 0 0 0 0 0 0 0 0 0 0 0 0 0 0 0 0 0 0 0 0 0 0 0 0 0 0 0 0 0 0 0 0 0 0 0 0 0 0 0 0 0 0 0 0 0 0 0 0 0 0 0 0 0 0 0 0 0 0 0 0 0 0 0 0 0 0 0 0 0 0.00555554960171606 0.321317474783684 0.0977079805364191 0.167434594615317 0 0 0 0.214789389363399 0 0 0 0 0 0 0 0 0 0 0 0 0 0 0 0 0 0 0 0 0 0.0387396002900738 0 0 0 0 0 0 0 0 0 0 0 0.00931973840944778 0 0 0 0 0 0 0 0 0 0 0.0322283494553455 0.0107418873599827 0 0 0 0 0 0 0 0 0 0 0 0 0 0 0 0 0 0 0 0 0 0 0 0 0 0 0 0 0 0 0 0 0 0 0 0 0 0 0 0 0 0 0.0358837964225363 0 0 0 0 0 0 0.0216045838417018 0 0 0 0 0 0 0 0 0 0 0 0 0 0 0 0 0 0 0 0 0 0 0 0 0 0 0 0 0 0 0 0 0 0 0 0 0 0 0 0 0 0 0 0 0 0 0 0
0 0 0 0 0 0 0 0 0 0 0 0 0 0 0 0 0 0 0 0 0 0 0 0 0 0 0 0 0 0 0 0 0 0 0 0 0 0 0 0 0 0 0 0 0 0 0 0 0 0 0 0 0 0 0 0 0 0 0 0 0 0 0 0 0 0 0 0 0 0 0 0 0 0 0 0 0 0 0 0 0 0 0 0 0 0 0 0 0 0 0 0 0 0 0 0 0 0 0 0 0 0 0 0 0 0 0 0 0 0 0 0 0 0 0 0 0 0 0 0 0 0 0 0 0 0 0 0 0 0 0 0 0 0 0 0 0 0 0 0 0 0 0 0 0 0 0 0 0 0 0 0 0 0 0 0 0 0 0 0 0 0 0 0 0 0 0 0 0 0 0 0 0 0 0 0 0 0 0.0111048845203722 0 0 0 0 0 0 0 0 0 0 0 0 0 0 0 0 0 0 0.00943671341507733 0 0 0 0 0 0 0 0 0 0 0 0.0278766160178299 0 0 0 0.00551226974762097 0 0 0 0 0 0 0 0 0 0 0 0 0 0 0 0 0 0 0 0 0 0 0 0 0 0 0 0 0.00571507941918226 0 0 0 0 0 0 0 0 0 0 0 0 0 0 0 0 0 0 0.00779899498380386 0 0 0 0 0.170756049876334 0 0.126187757929392 0.159944480757787 0 0.0701681402539119 0.0403991557737088 0 0.0220735706808378 0 0.343026286624142 0 0 0 0 0 0 0 0 0 0 0 0 0 0 0 0 0 0 0 0 0 0 0 0 0 0 0 0 0 0 0 0 0 0 0 0 0 0 0 0 0
0 0 0 0 0 0 0 0 0 0 0 0 0.0182757718915386 0 0 0 0 0 0 0 0 0 0 0 0 0 0 0 0 0 0 0 0 0 0 0 0 0 0 0 0 0 0 0 0 0 0 0 0 0 0 0 0 0 0 0 0 0 0 0 0 0 0 0 0 0 0 0 0 0 0 0 0 0 0 0 0 0 0 0 0 0 0 0 0 0 0 0 0 0 0 0 0 0 0 0 0 0 0 0 0 0 0 0 0 0 0 0 0 0 0 0 0 0 0 0.0138571617163205 0.0282571181166846 0 0 0.017397903434397 0 0 0 0 0 0 0 0 0 0 0 0 0 0 0 0 0 0 0 0 0 0 0 0 0 0 0 0 0 0 0 0 0 0 0 0 0 0 0 0 0 0 0 0 0 0 0 0 0 0 0 0 0 0 0 0 0 0 0 0 0 0 0 0 0 0 0 0 0 0 0 0 0 0 0 0 0 0 0 0 0 0 0 0 0 0 0 0 0 0 0 0 0 0 0 0 0 0 0 0 0 0 0 0 0 0 0 0 0 0 0 0 0 0 0 0 0 0 0 0 0 0 0 0 0 0 0 0 0 0 0 0 0 0 0 0 0 0 0 0 0.0208499486758581 0.0214606773044089 0 0 0 0.216446472518068 0 0.329938596348639 0.0241856396812512 0.263083091579846 0 0.0462476187329884 0 0 0 0 0 0 0 0 0 0 0 0 0 0 0 0 0 0 0 0 0 0 0 0 0 0 0 0 0 0 0 0 0 0 0 0 0 0 0 0 0 0 0 0 0 0
0 0 0 0 0 0 0 0 0 0 0 0 0.0652286876889181 0 0 0 0 0 0 0 0 0 0 0 0 0 0 0 0 0 0 0 0 0 0 0 0 0 0 0 0 0 0 0 0 0 0 0 0 0 0 0 0 0 0 0 0 0 0 0 0 0 0 0 0 0 0 0 0 0 0 0 0 0 0 0 0 0 0 0 0 0 0 0 0 0 0 0 0 0 0 0 0 0 0 0 0 0 0 0 0 0 0 0 0 0 0 0 0 0 0 0 0 0 0 0.015436428832426 0.0369864335639365 0 0 0.0490236720122243 0 0 0 0 0 0 0 0 0 0 0 0 0 0 0 0 0 0 0 0 0 0 0 0 0 0 0 0 0 0 0 0 0 0 0 0 0 0 0 0 0 0 0 0 0 0 0 0.0390860499714257 0 0 0 0 0 0 0 0 0 0 0 0 0 0 0 0 0 0 0 0 0 0 0 0 0 0 0 0 0 0 0 0 0 0 0 0 0 0 0 0 0 0 0 0 0 0 0 0 0 0 0 0 0 0 0 0 0 0 0 0 0 0 0 0 0 0 0 0 0 0 0 0 0 0 0 0 0 0 0 0 0 0 0 0 0 0 0 0 0 0 0 0 0 0.141240671642877 0.113170437418627 0 0 0 0.539827618869565 0 0 0 0 0 0 0 0 0 0 0 0 0 0 0 0 0 0 0 0 0 0 0 0 0 0 0 0 0 0 0 0 0 0 0 0 0 0 0 0 0 0 0 0 0 0 0 0 0 0 0
0 0 0 0 0 0 0 0 0 0 0 0 0 0 0 0 0 0 0 0 0 0 0 0 0 0 0 0 0 0 0 0 0 0 0 0 0 0 0 0 0 0 0 0 0 0 0 0 0 0 0 0 0 0 0 0 0 0 0 0 0 0 0 0 0 0 0 0 0 0 0 0 0 0 0 0 0 0 0 0 0 0 0 0 0 0 0 0 0 0 0 0 0 0 0 0 0 0 0 0 0 0 0 0 0 0 0 0 0 0 0 0 0 0 0 0 0 0 0 0 0 0 0 0 0 0 0 0 0 0 0 0 0 0 0 0 0 0 0 0 0 0 0 0 0 0 0 0 0 0 0 0 0 0 0 0 0 0 0 0 0 0 0 0 0 0 0 0 0 0 0 0 0 0 0 0 0 0 0.00948498427823826 0 0 0 0 0 0 0 0 0 0 0 0 0 0 0 0 0 0 0 0 0 0 0 0 0 0 0 0 0 0 0.36408752101296 0.0266750403400526 0 0 0 0 0 0 0 0 0 0 0 0 0 0 0 0 0 0 0 0 0 0 0 0 0 0 0 0 0 0 0 0 0 0 0 0 0 0 0 0 0 0 0 0 0 0 0 0 0 0 0 0 0 0 0.20602038961526 0.0311512978904992 0 0 0.0142698393046743 0.0465971401029661 0 0 0 0 0 0.301713787455349 0 0 0 0 0 0 0 0 0 0 0 0 0 0 0 0 0 0 0 0 0 0 0 0 0 0 0 0 0 0 0 0 0 0 0 0 0 0 0 0 0
0 0 0 0 0 0 0 0 0 0 0 0 0 0 0 0 0 0 0 0 0 0 0 0 0 0 0 0 0 0 0 0 0 0 0 0 0 0 0 0 0 0 0 0 0 0 0 0 0 0 0 0 0 0 0 0 0 0 0 0 0 0 0 0 0 0 0 0 0 0 0 0 0 0 0 0 0 0 0 0 0 0 0 0 0 0 0 0 0 0 0 0 0 0 0 0 0 0 0 0 0 0 0 0 0 0 0 0 0 0 0 0 0 0 0 0 0 0 0 0 0.0255210649379115 0 0 0 0 0 0 0 0 0 0 0 0 0 0 0 0 0 0 0 0 0 0 0 0 0 0 0 0 0 0 0 0 0 0 0 0 0 0 0 0 0 0 0 0 0 0 0.106505048742757 0 0 0 0 0 0.0692876132624572 0 0 0 0 0 0 0 0 0 0 0 0 0 0 0 0 0 0 0 0 0 0 0 0 0 0 0 0 0 0 0 0 0 0.0160789355219503 0 0.023663827128436 0 0 0 0 0 0 0 0 0 0 0 0 0 0 0 0 0 0 0 0 0 0 0 0 0 0 0 0 0 0 0 0 0 0 0 0 0 0 0 0 0 0 0 0 0 0 0 0 0 0 0 0.0137175162944035 0.12542682870226 0.0309748055539913 0.0248516565879824 0.189239537947772 0.245561990251662 0 0.0103411472675456 0 0.118830027800871 0 0 0 0 0 0 0 0 0 0 0 0 0 0 0 0 0 0 0 0 0 0 0 0 0 0 0 0 0 0 0 0 0 0 0 0 0 0 0 0 0 0 0 0 0 0 0
0 0 0 0 0 0 0 0 0 0 0 0 0 0 0 0 0 0 0 0 0 0 0 0 0 0 0 0 0 0 0 0 0 0 0 0 0 0 0 0 0 0 0 0 0 0 0 0 0 0 0 0 0 0 0 0 0 0 0 0 0 0 0 0 0 0 0 0 0 0 0 0 0 0 0 0 0 0 0 0 0 0 0 0 0 0 0 0 0 0 0 0 0 0 0 0 0 0 0 0 0 0 0 0 0 0 0 0 0 0 0 0 0 0 0 0 0 0 0 0 0 0 0 0 0 0 0 0 0 0 0 0 0 0 0 0 0 0 0 0 0 0 0 0 0 0 0 0 0 0 0 0 0 0 0 0 0 0 0 0 0 0 0 0 0 0 0 0 0.0788614319248736 0 0 0 0.148929808842136 0.308691500958304 0 0 0 0 0 0 0 0 0 0 0 0 0 0 0 0 0 0 0 0 0 0 0 0 0 0 0 0 0 0 0 0 0 0 0 0.0887423084174959 0.0536083688424719 0 0 0 0 0 0 0 0 0 0 0 0 0 0 0 0 0 0 0 0 0 0 0 0 0 0 0 0 0 0 0 0 0 0 0 0 0 0 0 0 0 0 0 0 0 0 0 0 0 0 0 0 0 0 0 0 0 0.0710705280388928 0.250096052975826 0 0 0 0 0 0 0 0 0 0 0 0 0 0 0 0 0 0 0 0 0 0 0 0 0 0 0 0 0 0 0 0 0 0 0 0 0 0 0 0 0 0 0 0 0 0 0 0
0 0 0 0 0 0 0 0 0 0 0 0 0 0 0 0 0 0 0 0 0 0 0 0 0 0 0 0 0 0 0 0 0 0 0 0 0 0 0 0 0 0 0 0 0 0 0 0 0 0 0 0 0 0 0 0 0 0 0 0 0 0 0 0 0 0 0 0 0 0 0 0 0 0 0 0 0 0 0 0 0 0 0 0 0 0 0 0 0 0 0 0 0 0 0 0 0 0 0 0 0 0 0 0 0 0 0 0 0 0 0 0 0 0 0 0 0 0 0 0 0 0 0 0 0 0 0 0 0 0 0 0 0 0 0 0 0 0 0 0 0 0 0 0 0 0 0 0 0 0 0 0 0 0 0 0 0 0 0 0 0 0.0307936582549722 0 0 0 0 0 0 0 0 0 0 0 0 0 0.013485482021105 0.18728799287541 0.0121029125371354 0 0 0.00687399122934747 0 0 0 0 0 0 0 0 0 0 0 0 0 0 0 0 0 0 0 0 0 0 0 0 0 0 0 0 0.00863746128830654 0 0.0315237120457396 0 0 0 0 0 0 0 0 0 0 0 0 0 0.0140266428124783 0 0 0 0 0 0 0 0 0 0 0 0 0 0 0 0 0 0 0 0 0 0 0 0.0037016048589308 0 0 0.00659590933184277 0 0.00450441789803015 0 0 0 0 0 0.0238895289323271 0 0 0 0 0.0389454663491705 0.0202503207190419 0 0 0 0 0 0.213078442506187 0.0474057804092615 0.262567773015827 0.00897356871285977 0 0 0.0094435930509837 0.00811460941711621 0 0.00919230966844871 0 0 0 0 0 0 0 0 0 0 0 0 0 0 0 0 0 0 0 0 0 0 0 0 0 0.0136571406449122 0.0200273608905337 0 0 0 0.00492032053003192 0 0 0 0 0
0 0 0 0 0 0 0 0 0 0 0 0 0 0 0 0 0 0 0 0 0 0 0 0 0 0 0 0 0 0 0 0 0 0 0 0 0 0 0 0 0 0 0 0 0 0 0 0 0 0 0 0 0 0 0 0 0 0 0 0 0 0 0 0 0 0 0 0 0 0 0 0 0 0 0 0 0 0 0 0 0 0 0 0 0 0 0 0 0 0 0 0 0 0 0 0 0 0 0 0 0 0 0 0 0 0 0 0 0 0 0 0 0 0 0 0 0 0 0 0 0 0 0 0 0 0 0 0 0 0 0 0 0 0 0 0 0 0 0 0 0 0 0 0 0 0 0 0 0 0 0 0 0 0 0 0 0 0 0 0 0 0.0638109451836216 0 0 0 0 0 0 0 0 0 0 0 0 0 0 0.224753443778386 0 0 0 0 0 0 0 0 0 0 0 0 0 0 0 0 0 0 0 0 0 0 0 0 0 0 0 0 0 0 0 0 0.0124143312745675 0 0.0147367087486995 0 0 0 0 0 0 0 0.0244759690742787 0 0 0 0 0 0 0 0 0 0 0 0 0 0 0 0 0 0 0 0 0 0 0 0 0 0 0 0 0 0 0 0 0 0 0 0 0 0 0 0 0 0 0 0 0 0.0360096522509393 0 0 0 0 0 0.342191493113894 0 0.16608504318003 0 0.0531006758464443 0 0 0.0335833028527142 0.013647602736779 0 0.0151908319596465 0 0 0 0 0 0 0 0 0 0 0 0 0 0 0 0 0 0 0 0 0 0 0 0 0 0 0 0 0 0 0 0 0 0 0 0
0 0 0 0 0 0 0 0 0 0 0 0 0 0 0 0 0 0 0 0 0 0 0 0 0 0 0 0 0 0 0 0 0 0 0 0 0 0 0 0 0 0 0 0 0 0 0 0 0 0 0 0 0 0 0 0 0 0 0 0 0 0 0 0 0 0 0 0 0 0 0 0 0 0 0 0 0 0 0 0 0 0 0 0 0 0 0 0 0 0 0 0 0 0 0 0 0 0 0 0 0 0 0 0 0 0 0 0 0 0 0 0 0 0 0 0 0 0 0 0 0 0 0 0 0 0 0 0 0 0 0 0 0 0 0 0 0 0 0 0 0 0 0 0 0 0 0 0 0 0 0 0 0 0 0 0 0 0 0 0 0 0.0365559351850521 0 0 0 0 0 0 0 0 0 0 0 0 0 0.0197154791861036 0.200928548713371 0 0 0 0 0 0 0 0 0 0 0 0 0 0 0 0 0 0 0 0 0 0 0 0 0 0 0 0 0 0 0 0 0 0 0 0 0 0 0 0 0 0.023032959838349 0.0453106912142885 0.0450458744956696 0 0 0 0 0 0 0 0 0 0 0 0 0 0 0 0 0 0 0 0 0 0 0 0 0 0 0 0 0 0 0 0 0 0 0 0 0 0 0 0.0134445144765832 0 0 0 0 0 0 0 0 0 0 0.0622180215813979 0.135733086671154 0 0 0.259521143505796 0 0.0371227893574122 0.101722468645299 0 0 0 0.0196484871295249 0 0 0 0 0 0 0 0 0 0 0 0 0 0 0 0 0 0 0 0 0 0 0 0 0 0 0 0 0 0 0 0 0 0 0
0 0 0 0 0 0 0 0 0 0 0 0 0 0 0 0 0 0 0 0 0 0 0 0 0 0 0 0 0 0 0 0 0 0 0 0 0 0 0 0 0 0 0 0 0 0 0 0 0 0 0 0 0 0 0 0 0 0 0 0 0 0 0 0 0 0 0 0 0 0 0 0 0 0 0 0 0 0 0 0 0 0 0 0 0 0 0 0 0 0 0 0 0 0 0 0 0 0 0 0 0 0 0 0 0 0 0 0 0 0 0 0 0 0 0 0.00880925081769987 0 0 0 0 0 0 0 0 0 0 0 0 0 0 0 0 0 0 0 0 0 0 0 0 0 0 0 0 0 0 0 0 0 0 0 0 0 0 0 0 0 0 0 0 0 0 0 0 0 0 0 0 0 0 0 0 0 0 0 0 0.144678804926186 0.0536935865735898 0.00788034558513793 0 0.0274120904792513 0 0 0 0 0 0 0 0 0 0 0 0 0 0 0 0 0 0 0 0 0 0 0 0 0 0 0 0 0 0 0 0 0 0 0 0 0 0 0 0 0 0 0 0 0 0 0 0 0 0 0 0 0 0 0 0 0 0 0 0 0 0 0 0 0 0 0 0 0 0 0 0 0 0 0 0 0 0 0 0 0 0 0 0 0.0222236526582388 0 0 0 0 0 0.476285464081488 0 0 0 0 0.259016804878408 0 0 0 0 0 0 0 0 0 0 0 0 0 0 0 0 0 0 0 0 0 0 0 0 0 0 0 0 0 0 0 0 0 0 0 0 0 0 0 0 0
0 0 0 0 0 0 0 0 0 0 0 0 0 0 0 0 0 0 0 0 0 0 0 0 0 0 0 0 0 0 0 0 0 0 0 0 0 0 0 0 0 0 0 0 0 0 0 0 0 0 0 0 0 0 0 0 0 0 0 0 0 0 0 0 0 0 0 0 0 0 0 0 0 0 0 0 0 0 0 0 0 0 0 0 0 0 0 0 0 0 0 0 0 0 0 0 0 0 0 0 0 0 0 0 0 0 0 0 0 0 0 0 0 0 0 0 0 0 0 0 0 0 0 0 0 0 0 0 0 0 0 0 0 0 0 0 0 0 0 0 0 0 0 0 0 0 0 0 0 0 0 0 0 0 0 0 0 0 0 0 0 0.0660912262947173 0.0113021351732663 0 0 0 0 0 0 0 0 0 0 0 0 0.0105379718967759 0.158138279927966 0.0195739829720953 0 0 0 0 0 0 0 0 0 0 0 0 0 0 0 0 0 0 0 0 0 0 0 0 0 0 0 0 0 0 0 0 0 0 0 0 0 0 0 0 0 0 0.0382076752485961 0 0 0 0 0 0 0 0 0 0 0 0 0 0 0 0 0 0 0 0 0 0 0 0 0 0 0 0 0 0 0 0 0 0 0 0 0 0 0 0 0 0 0 0 0 0 0 0 0 0 0.0107892134839598 0.0397552919717834 0.237745575402547 0 0 0.138170890374794 0.127175352478396 0.0309660533981202 0.0137398141716758 0 0.00865411608359131 0.0891524211217143 0 0 0 0 0 0 0 0 0 0 0 0 0 0 0 0 0 0 0 0 0 0 0 0 0 0 0 0 0 0 0 0 0 0 0
0 0 0 0 0 0 0 0 0 0 0 0 0 0 0 0 0 0 0 0 0 0 0 0 0 0 0 0 0 0 0 0 0 0 0 0 0 0 0 0 0 0 0 0 0 0 0 0 0 0 0 0 0 0 0 0 0 0 0 0 0 0 0 0 0 0 0 0 0 0 0 0 0 0 0 0 0 0 0 0 0 0 0 0 0 0 0 0 0 0 0 0 0 0 0 0 0 0 0 0 0 0 0 0 0 0 0 0 0 0 0 0 0 0 0 0 0 0 0 0 0 0 0 0 0 0 0 0 0 0 0 0 0 0 0 0 0 0 0 0 0 0 0 0 0 0 0 0 0 0 0 0 0 0 0 0 0 0 0 0 0 0 0 0.00484728274756194 0 0 0 0 0 0 0 0 0 0 0 0.01448582503317 0.00598561785263778 0.0320900887287714 0.00427622135573369 0 0.0159707551458864 0 0 0 0 0 0 0 0 0 0 0 0 0 0 0 0 0 0 0 0 0 0 0 0 0 0 0 0 0.0119353186234004 0 0 0 0 0 0 0 0 0.00529623806752014 0 0.0436012165097222 0 0 0 0 0 0 0 0 0 0 0 0 0 0 0 0 0 0 0 0 0 0 0 0 0 0 0 0 0 0 0 0 0 0 0 0 0 0 0 0 0.00746916751454035 0 0 0 0.129872880427311 0 0 0.069966999095677 0 0 0 0 0 0.0974038590187091 0.0783909794339815 0 0.186233102749537 0.0259970084857592 0.040097123416404 0.020440192376457 0.044876725732534 0.160763397684685 0 0 0 0 0 0 0 0 0 0 0 0 0 0 0 0 0 0 0 0 0 0 0 0 0 0 0 0 0 0 0 0 0 0 0
0 0 0 0 0 0 0 0 0 0 0 0 0 0 0 0 0 0 0 0 0 0 0 0 0 0 0 0 0 0 0 0 0 0 0 0 0 0 0 0 0 0 0 0 0 0 0 0 0 0 0 0 0 0 0 0 0 0 0 0 0 0 0 0 0 0 0 0 0 0 0 0 0 0 0 0 0 0 0 0 0 0 0 0 0 0 0 0 0 0 0 0 0 0 0 0 0 0 0 0 0 0 0 0 0 0 0 0 0 0 0 0 0 0 0 0 0 0 0 0 0 0 0 0 0 0 0 0 0 0 0 0 0 0 0 0 0 0 0 0 0 0 0 0 0 0 0 0 0 0 0 0 0 0 0 0 0 0 0 0 0 0 0.0109778082074952 0 0.0066067660481874 0 0 0 0 0 0 0 0 0 0 0.0181379280422225 0.0265046387656257 0.00560516004275065 0 0 0 0 0 0 0 0 0 0 0 0 0 0 0 0 0 0 0 0 0 0 0 0 0 0 0 0 0 0 0 0 0 0 0 0 0 0 0 0 0.00867389417329879 0 0.105474913013271 0 0 0 0 0 0 0 0 0 0 0 0 0 0 0 0 0 0 0 0 0 0 0 0 0 0 0 0 0 0 0 0 0 0 0 0 0 0 0 0 0 0 0 0 0 0 0 0 0 0 0 0 0.034785354743244 0 0.130082564002093 0.335755768608766 0 0.0519212137467982 0.0546841775259815 0.0183619724746288 0.0389184030400083 0.153509437565629 0 0 0 0 0 0 0 0 0 0 0 0 0 0 0 0 0 0 0 0 0 0 0 0 0 0 0 0 0 0 0 0 0 0 0
0 0 0 0 0 0 0 0 0 0 0 0 0 0 0 0 0 0 0 0 0 0 0 0 0 0 0 0 0 0 0 0 0 0 0 0 0 0 0 0 0 0 0 0 0 0 0 0 0 0 0 0 0 0 0 0 0 0 0 0 0 0 0 0 0 0 0 0 0 0 0 0 0 0 0 0 0 0 0 0 0 0 0 0 0 0 0 0 0 0 0 0 0 0 0 0 0 0 0 0 0 0 0 0 0 0 0 0 0 0 0 0 0 0 0 0 0 0 0 0 0 0 0 0 0 0 0 0 0 0 0 0 0 0 0 0 0 0 0 0 0 0 0 0 0 0 0 0 0 0 0 0 0 0 0 0 0 0 0 0 0 0 0 0 0 0.166931047961453 0 0 0 0 0 0 0 0 0 0.0100267418399774 0.299693475661732 0 0 0 0 0 0 0 0 0 0 0 0 0 0 0 0 0 0 0 0 0 0 0 0 0 0 0 0 0 0 0 0 0 0 0 0 0 0 0 0 0 0 0 0.00819148998533867 0 0 0 0 0 0 0 0 0 0 0 0 0 0 0 0 0 0 0 0 0 0 0 0 0 0 0 0 0 0 0 0 0 0 0 0 0 0 0 0 0 0 0 0 0 0 0 0 0 0 0.00897380454310162 0.0198716098975824 0.0736497601079401 0 0.0244737549152127 0.0362150083562341 0.0401183853885379 0 0.0188792342811903 0 0.156522836375373 0.136452850686326 0 0 0 0 0 0 0 0 0 0 0 0 0 0 0 0 0 0 0 0 0 0 0 0 0 0 0 0 0 0 0 0 0 0 0
0 0 0 0 0 0 0 0 0 0 0 0 0 0 0 0 0 0 0 0 0 0 0 0 0 0 0 0.00228975928458238 0 0 0 0 0 0 0 0 0 0 0 0 0 0 0 0 0 0 0 0 0 0 0 0 0 0 0 0 0 0 0 0 0 0 0 0 0 0 0 0 0 0 0 0 0 0 0 0 0 0 0 0 0 0 0 0 0 0 0 0 0 0 0 0 0 0 0 0 0 0 0 0 0 0 0 0 0 0 0 0 0 0 0 0 0 0 0 0 0 0 0 0 0 0 0 0 0 0 0 0 0 0 0 0 0 0 0 0 0 0 0 0 0 0 0 0 0 0 0 0 0 0 0 0 0 0 0 0 0 0 0 0 0 0 0 0 0 0 0 0 0.0219395358646199 0 0 0 0 0 0.0381203639751527 0 0.0116505506851247 0 0 0 0 0 0 0 0 0 0 0 0 0 0 0 0 0 0 0 0 0 0 0 0 0 0 0 0 0 0 0 0 0.0216007818061053 0 0 0 0 0 0 0 0.0116662387490478 0.0384060314334709 0.0163818220601695 0.00974675074426486 0 0.026914814679018 0 0 0 0 0 0 0 0 0 0 0 0 0 0 0 0 0 0 0 0 0.00302371654053592 0 0 0 0 0 0 0.00710279187509112 0 0 0 0.00140052937220014 0 0 0 0 0 0 0 0 0 0 0 0 0 0 0 0 0.00643276054892034 0.00673684324524418 0 0 0.00905912036954776 0.0465981692043653 0.0352493178750118 0.0157497911354373 0 0.156171645454961 0.469953646774861 0.0174023648159998 0 0 0 0 0 0 0 0 0 0 0 0 0 0 0 0 0 0 0 0 0 0 0 0 0 0.0264026535062683 0 0 0 0 0 0 0 0 0
0 0 0 0 0 0 0 0 0 0 0 0 0 0 0 0 0 0 0 0 0 0 0 0 0 0 0 0 0 0 0 0 0 0 0 0 0 0 0 0 0 0 0 0 0 0 0 0 0 0 0 0 0 0 0 0 0 0 0 0 0 0 0 0 0 0 0 0 0 0 0 0 0 0 0 0 0 0 0 0 0 0 0 0 0 0 0 0 0 0 0 0 0 0 0 0 0 0 0 0 0 0 0 0 0 0 0 0 0 0 0 0 0 0 0 0 0 0 0 0 0 0 0 0 0 0 0 0 0 0 0 0 0 0 0 0 0 0 0 0 0 0 0 0 0 0 0 0 0 0 0 0 0 0 0 0 0 0 0 0 0 0 0 0 0 0 0 0 0.0238933493892743 0 0 0 0 0 0.0870488738497358 0 0.0284877970410383 0 0 0 0 0 0 0 0 0 0 0 0 0 0 0 0 0 0 0 0 0 0 0 0 0 0 0 0 0 0 0 0 0.0326891563005739 0 0 0 0 0 0 0 0 0 0 0.00721117071525223 0 0.00678349522261606 0 0 0 0 0 0 0 0 0 0 0 0 0 0 0 0 0 0 0 0 0 0 0 0 0 0 0 0 0 0 0 0 0 0 0 0 0 0 0 0 0 0 0 0 0 0 0 0 0 0 0 0 0 0.0557257883208136 0.0277666809402238 0 0.366368217381232 0 0.287780641847665 0.0471398994329804 0 0 0 0 0 0 0 0 0 0 0 0 0 0 0 0 0 0 0 0 0 0 0 0 0.0181673906225805 0.0109375389360148 0 0 0 0 0 0 0 0 0
0 0 0 0 0 0 0 0 0 0 0 0 0 0 0 0 0 0 0 0 0 0 0 0 0 0 0 0.00149470858646051 0 0 0 0 0 0 0 0 0 0 0 0 0 0 0 0 0 0 0 0 0 0 0 0 0 0 0 0 0 0 0 0 0 0 0 0 0 0 0 0 0 0 0 0 0 0 0 0 0 0 0 0 0 0 0 0 0 0 0 0 0 0 0 0 0 0 0 0 0 0 0 0 0 0 0 0 0 0 0 0 0 0 0 0 0 0 0 0 0 0 0 0 0 0 0 0 0 0 0 0 0 0 0 0 0 0 0 0 0 0 0 0 0 0 0 0 0 0 0 0 0 0 0 0 0 0 0 0 0 0 0.00679926328107705 0 0 0 0 0 0 0.0553166310341897 0 0 0.0174794250387598 0 0 0 0 0 0 0 0.101524911618803 0 0 0 0 0 0 0 0.00615194224687779 0 0 0 0 0 0 0 0 0 0 0 0 0 0 0 0 0 0 0 0 0 0 0 0 0.00865810552943803 0 0 0 0 0 0 0 0.00951782689339609 0.00493902783667266 0.0093333162582572 0.00748539355264773 0 0.0197318971094075 0 0 0 0 0 0 0 0 0 0 0 0 0 0 0 0 0 0 0 0 0.00195514301556062 0 0 0 0 0 0 0.00467623827502827 0 0 0 0.00115640527654948 0 0 0 0 0 0 0 0 0 0 0 0 0 0 0 0 0.00606898683992698 0.00624515776408578 0 0 0.00475214487300562 0.0434348757829252 0.0208932417015421 0.108750162998733 0.391396383460444 0.102166321301749 0 0.0448558662459066 0 0 0 0 0 0 0 0 0 0 0 0 0 0 0 0 0 0 0 0 0 0 0 0 0 0.015216623478557 0 0 0 0 0 0 0 0 0
0 0 0 0 0 0 0 0 0 0 0 0 0 0 0 0 0 0 0 0 0 0 0 0 0 0 0 0 0 0 0 0 0 0 0 0 0 0 0 0 0 0 0 0 0 0 0 0 0 0 0 0 0 0 0 0 0 0 0 0 0 0 0 0 0 0 0 0 0 0 0 0 0 0 0 0 0 0 0 0 0 0 0 0 0 0 0 0 0 0 0 0 0 0 0 0 0 0 0 0 0 0 0 0 0 0 0 0 0 0 0 0 0 0 0 0 0 0 0 0 0 0 0 0 0 0 0 0 0 0 0 0 0 0 0 0 0 0 0 0 0 0 0 0 0 0 0 0 0 0 0 0 0 0 0 0 0 0 0 0 0 0 0 0 0 0 0 0 0 0 0 0 0 0 0.0151804233893726 0 0.0163785455234864 0 0 0 0 0 0 0 0 0 0 0 0 0 0 0 0 0 0 0 0 0 0 0 0 0 0 0 0 0 0 0 0 0 0 0 0 0 0 0 0 0 0 0 0 0 0 0 0 0 0 0 0 0 0 0 0 0 0 0 0 0 0 0 0 0 0 0 0 0 0 0 0 0 0 0 0 0 0 0 0 0 0 0 0 0 0 0 0 0 0 0 0 0 0 0 0 0.0204646928089755 0 0.101360689934743 0.322161811039599 0.170629987173692 0.196292759768168 0.0300081701561964 0.0346500839689114 0.0928728362368556 0 0 0 0 0 0 0 0 0 0 0 0 0 0 0 0 0 0 0 0 0 0 0 0 0 0 0 0 0 0 0 0 0 0 0 0
0 0 0 0 0 0 0 0 0 0 0 0 0 0 0 0 0 0 0 0 0 0 0 0 0 0 0 0 0 0 0 0 0 0.000652203364254307 0 0 0 0 0 0 0 0 0 0 0 0 0 0.00602242941841911 0 0 0 0 0 0 0 0 0 0 0 0 0 0 0 0 0 0 0 0 0 0 0 0 0 0 0 0 0 0 0 0 0 0 0 0 0 0 0 0 0 0 0 0 0 0 0 0 0 0 0 0 0.000867990520951134 0 0 0 0 0 0 0 0 0 0 0 0 0 0 0 0 0 0 0 0 0 0 0 0 0 0 0 0 0 0 0 0 0 0 0 0 0 0 0 0 0 0 0 0 0 0 0 0 0 0 0 0 0 0 0 0 0 0 0 0 0 0 0 0 0 0 0.0157687452989245 0 0.0421794731775132 0.0785582287140396 0.275729547545417 0 0 0 0 0 0 0 0 0 0 0 0 0 0 0 0.0197737065030007 0.00100101962062054 0.053932546858723 0 0.0718056900433494 0 0 0 0.00158352248342557 0 0.00465922341329126 0 0 0 0.102703584239361 0.0617931572283059 0 0.101440468806343 0 0 0 0 0 0 0 0 0.00173902106936277 0 0 0 0 0 0 0 0 0 0.0531088368474409 0 0 0 0 0 0 0.00340904997356572 0 0 0 0 0 0.000312563448275763 0 0 0 0 0 0 0 0 0 0.00120445519536352 0 0 0 0 0 0 0 0 0 0 0.020632081060527 0 0 0 0 0 0 0 0 0 0 0 0 0 0 0 0 0 0 0 0 0 0 0 0 0 0 0 0 0 0 0 0 0 0 0 0 0 0 0 0 0.00139700629411407 0.011729022115207 0.00191439675352508 0.00337277039738165 0 0 0 0 0 0 0 0 0 0 0 0 0.00786967575229185 0 0 0.0548395838570062
0 0 0 0 0 0 0 0 0 0 0 0 0 0 0 0 0 0 0 0 0 0 0 0 0 0 0 0 0 0 0 0 0 0 0 0 0 0 0 0 0 0 0 0 0 0 0 0 0 0 0 0 0 0 0 0 0 0 0 0 0 0 0 0 0 0 0 0 0 0 0 0 0 0 0 0 0 0 0 0 0 0 0 0 0 0 0 0 0 0 0 0 0 0 0 0 0 0 0 0 0 0 0 0 0 0 0 0 0 0 0 0 0 0 0 0 0 0 0 0 0 0 0 0 0 0 0 0 0 0 0 0 0 0 0 0 0 0 0 0 0 0 0 0 0 0 0 0 0 0 0 0 0 0 0 0 0 0 0 0 0 0 0 0 0 0 0 0 0 0 0 0 0 0 0 0 0 0 0 0 0 0 0 0 0 0 0 0 0 0 0 0 0 0 0 0 0 0 0 0 0 0 0 0 0 0 0 0 0 0 0 0 0 0.0852578895477361 0 0 0 0 0 0 0 0.090538065661772 0 0 0 0 0 0 0 0 0 0 0 0 0 0 0 0 0.17635586264823 0.13330460745275 0 0 0 0 0 0 0 0 0 0 0 0 0 0 0 0 0 0 0 0 0 0 0 0 0 0 0 0 0 0 0 0 0 0 0 0 0 0 0 0 0 0 0 0 0 0 0 0 0 0 0 0.041989995879901 0 0 0.472553578809612 0 0 0 0 0 0 0 0 0 0 0 0 0 0 0 0 0 0 0 0 0 0 0
0 0 0 0 0 0 0 0 0 0 0 0 0 0 0 0 0 0 0 0 0 0 0 0 0 0 0 0 0 0 0 0 0 0 0 0 0 0 0 0 0 0 0 0 0 0 0 0 0 0 0 0 0 0 0 0 0 0 0 0 0 0 0 0 0 0 0 0 0 0 0 0 0 0 0 0 0 0 0 0 0 0 0 0 0 0 0 0 0 0 0 0 0 0 0 0 0 0 0 0 0 0 0 0 0 0 0 0 0 0 0 0 0 0 0 0 0 0 0 0 0 0 0 0 0 0 0 0 0 0 0 0 0 0 0 0 0 0 0 0 0 0 0 0 0 0 0 0 0 0 0 0 0 0 0 0 0 0.00383039583919102 0 0.134071886465295 0.049816596054533 0 0.0115238390873137 0 0 0 0.00199777968425471 0 0 0 0 0 0 0 0 0.0044716449502806 0 0 0 0.00331022318288451 0 0 0 0.00497719074731878 0.002789271837514 0 0 0 0 0 0 0 0 0.0978738902019815 0.0172741262227397 0 0 0 0.010439728487292 0 0 0 0 0 0 0 0 0 0 0 0 0 0 0 0 0 0 0.0150160383097805 0 0 0 0 0 0 0 0 0 0 0 0 0 0 0 0 0 0 0 0 0 0 0 0 0 0 0 0 0 0 0 0 0 0 0 0 0 0 0 0 0 0 0 0 0 0 0 0 0 0 0 0 0 0 0 0 0 0 0 0 0 0 0 0 0 0 0 0 0.122247600276857 0.00635359146652194 0.0471640355698622 0.12406202014659 0.0612812784509975 0 0 0 0 0.0100466499054713 0.0441992404860303 0 0 0 0 0 0 0 0 0 0 0.0462085197037273 0 0.181044452923564 0 0 0 0 0 0 0 0
0 0 0 0 0 0 0 0 0 0 0 0 0 0 0 0 0 0 0 0 0 0 0 0 0 0 0 0 0 0 0 0 0 0 0 0 0 0 0 0 0 0 0 0 0 0 0 0 0 0 0 0 0 0 0 0 0 0 0 0 0 0 0 0 0 0 0 0 0 0 0 0 0 0 0 0 0 0 0 0 0 0 0 0 0 0 0 0 0 0 0 0 0 0 0 0 0 0 0 0 0 0 0 0 0 0 0 0 0 0 0 0 0 0 0 0 0 0 0 0 0 0 0 0 0 0 0 0 0 0 0 0 0 0 0 0 0 0 0 0 0 0 0 0 0 0 0 0 0 0 0 0 0 0 0 0 0 0 0 0 0.021476517705881 0 0 0 0 0 0 0 0 0 0 0 0 0 0 0 0 0 0 0 0 0 0 0 0 0 0 0 0 0 0 0 0 0.0825776038050574 0.0361923822922222 0 0 0 0.0104086746200026 0 0 0 0 0 0 0 0 0 0 0 0 0 0 0 0 0 0 0 0 0 0 0 0 0 0 0 0 0 0 0 0 0 0 0 0 0 0 0 0 0 0 0 0 0 0 0 0 0 0 0 0 0 0 0 0 0 0 0 0 0 0 0 0 0 0 0 0 0 0 0 0 0 0 0 0 0 0 0 0 0 0 0 0 0 0 0.371405739454668 0 0 0 0.335851918745374 0.05120656740929 0 0 0 0 0 0.0362017319130675 0 0 0 0 0 0 0 0 0 0 0 0 0.0546788640544375 0 0 0 0 0 0 0 0
0 0 0 0 0 0 0 0 0 0 0 0 0 0 0 0 0 0 0 0 0 0 0 0 0 0 0 0 0 0 0 0 0 0 0 0 0 0 0 0 0 0 0 0 0 0 0 0 0 0 0 0 0 0 0 0 0 0 0 0 0 0 0 0 0 0 0 0 0 0 0 0 0 0 0 0 0 0 0 0 0 0 0 0 0 0 0 0 0 0 0 0 0 0 0 0 0 0 0 0 0 0 0 0 0 0 0 0 0 0 0 0 0 0 0 0 0 0 0 0 0 0 0 0 0 0 0 0 0 0 0 0 0 0 0 0 0 0 0 0 0 0 0 0 0 0 0 0 0 0 0 0 0 0 0 0 0 0 0.0146880046131983 0.011313718478444 0.117938468914642 0 0 0 0 0 0.0594666325404555 0 0 0 0 0 0 0 0 0 0 0.0336166333512263 0.00609844742125805 0 0 0 0 0 0 0 0 0 0 0 0 0 0 0 0.0113691778827501 0 0 0 0.00951647052139399 0 0 0 0 0 0 0 0.0643888239041787 0.00369136590082326 0 0 0 0 0 0 0 0 0 0 0 0 0 0 0 0 0 0 0 0 0 0 0 0 0 0 0 0 0 0 0 0 0 0 0 0 0 0 0 0 0 0 0 0 0 0 0 0 0 0 0 0 0 0 0 0 0 0 0 0 0 0 0 0 0 0 0 0 0 0 0 0 0 0 0 0 0 0.0138528576212467 0 0 0 0.067644473567601 0.334358922453473 0 0 0 0 0.147461191665134 0.0566414696467442 0.0107262614268975 0 0 0 0 0 0 0.0231271851053511 0.00627811493259682 0 0 0 0 0 0 0 0 0 0 0 0.00782178005258578
0 0 0 0 0 0 0 0 0 0 0 0 0 0 0 0 0 0 0 0 0 0 0 0 0 0 0 0 0 0 0 0 0 0 0 0 0 0 0 0 0 0 0 0 0 0 0 0 0 0 0 0 0 0 0 0 0 0 0 0 0 0 0 0 0 0 0 0 0 0 0 0 0 0 0 0 0 0 0 0 0 0 0 0 0 0 0 0 0 0 0 0 0 0 0 0 0 0 0 0 0 0 0 0 0 0 0 0 0 0 0 0 0 0 0 0 0 0 0 0 0 0 0 0 0 0 0 0 0 0 0 0 0 0 0 0 0 0 0 0 0 0 0 0 0 0 0 0 0 0 0 0 0 0 0 0 0 0.0216780049585178 0 0.131354844371698 0.0386313814092496 0.0241424079904466 0.0448744592693137 0 0 0 0.0115892718262681 0 0 0 0 0 0 0 0 0.0377498490014674 0 0 0 0.0176713530911848 0 0 0 0.0137151784933719 0.0128666069870711 0 0 0 0 0 0 0 0 0.204316391131186 0 0 0 0 0 0 0 0 0 0 0 0 0 0.0123496001700468 0 0 0 0 0 0 0 0 0 0 0 0 0 0 0 0 0 0 0 0 0 0 0 0 0 0 0 0 0 0 0 0 0 0 0 0 0 0 0 0 0 0 0 0 0 0 0 0 0 0 0 0 0 0 0 0 0 0 0 0 0 0 0 0 0 0 0 0 0 0 0 0 0 0 0 0 0 0.193523270224786 0 0 0 0.217164217433327 0.0183731636420642 0 0 0 0 0 0 0 0 0 0 0 0 0 0 0 0 0 0 0 0 0 0 0 0 0 0 0
0 0 0 0 0 0 0 0 0 0 0 0 0 0 0 0 0 0 0 0 0 0 0 0 0 0 0 0 0 0 0 0.00143333776755654 0 0 0 0 0 0 0 0 0 0 0 0 0 0 0 0 0 0 0 0 0 0 0 0 0 0 0 0 0 0 0 0 0 0 0 0 0 0 0 0 0 0 0 0 0 0 0 0 0 0 0 0 0 0 0 0 0 0 0 0 0 0 0 0 0 0 0 0 0 0 0 0 0 0 0 0 0 0 0 0 0 0 0 0 0 0 0 0 0 0 0 0 0 0 0 0 0 0 0 0 0 0 0 0 0 0 0 0 0 0 0 0 0 0 0 0 0 0 0 0 0 0 0 0 0.00650186080198565 0.0254619716089644 0 0.0933700556512171 0.0809350626621605 0.0125621170410585 0.0223354163722458 0 0 0 0.00989357620023532 0 0 0 0 0 0 0 0 0.00876280382748969 0.00218406521274596 0 0 0.00747812604879542 0 0 0 0.00999521729668452 0.00631234487196715 0 0 0 0.00464954799625867 0 0 0 0 0.067274136863301 0.0213222125262292 0 0 0 0.0179157209001097 0 0 0 0 0 0 0 0.00757914774577228 0.00955097010842543 0 0 0 0 0 0 0 0 0 0 0 0.0042840836988632 0 0 0.00364279339208893 0 0 0 0 0 0 0 0 0 0 0 0 0 0 0 0 0 0 0 0 0 0.00284760641541511 0 0 0 0 0 0 0 0 0 0 0 0 0 0 0 0 0 0 0 0 0 0 0 0 0 0 0 0 0 0 0 0 0 0 0 0 0 0 0 0 0.109394630035536 0.0974757804109909 0.0273570580728709 0.0466684295333251 0 0.156091484098991 0 0 0.00390049656756018 0 0.02294858239014 0.0720722811006358 0.001777044195416 0 0 0 0 0 0 0.00761772069638048 0 0 0 0 0.0147712177443169 0 0 0 0 0 0 0 0.0136331001442671
0 0 0 0 0 0 0 0 0 0 0 0 0 0 0 0 0 0 0 0 0 0 0 0 0 0 0 0 0 0 0 0 0 0 0 0 0 0 0 0 0 0 0 0 0 0 0 0 0 0 0 0 0 0 0 0 0 0 0 0 0 0 0 0 0 0 0 0 0 0 0 0 0 0 0 0 0 0 0 0 0 0 0 0 0 0 0 0 0 0 0 0 0 0 0 0 0 0 0 0 0 0 0 0 0 0 0 0 0 0 0 0 0 0 0 0 0 0 0 0 0 0 0 0 0 0 0 0 0 0 0 0 0 0 0 0 0 0 0 0 0 0 0 0 0 0 0 0 0 0 0 0 0 0 0 0 0 0.00713227239637089 0.00433816395743009 0.0239532107636534 0.112297557623244 0.0229850732763836 0.00837497697286307 0 0 0 0.0339826756735027 0 0 0 0 0 0 0 0 0.0056801118271731 0 0.0107926721621254 0.0017966786756333 0.00234066606193764 0 0 0 0.00245082752993398 0.00164457258107077 0 0 0 0.00197596013876022 0 0 0 0 0.0187038639243828 0.0334489275682418 0 0 0 0.0279102727633753 0 0 0 0.00142113488604436 0 0 0 0.039013988621227 0.00281180212736611 0 0 0 0 0 0 0 0 0 0 0 0 0 0 0 0 0 0 0 0 0 0 0 0 0 0 0 0 0 0 0 0 0 0 0 0 0.0040427272691914 0 0 0 0 0 0 0 0 0 0 0 0 0 0 0 0 0 0 0 0 0 0 0 0 0 0 0 0 0 0 0 0 0 0 0 0 0 0 0 0 0.0552114467536787 0.0151851367269527 0.138163759885587 0.00403425194996878 0.159486293536754 0 0 0 0.00132400599031566 0 0.0723416743892775 0.147574413958194 0.00584294537079047 0 0 0 0 0 0 0.0192160982347021 0.00311892017304483 0 0 0 0.00768754622882086 0 0 0 0 0 0 0 0.00371537000200287
0 0 0 0 0 0 0 0 0 0 0 0 0 0.0109586808273429 0 0 0 0 0 0.00436254980321422 0.00866879246653907 0 0 0 0 0 0 0 0 0 0 0 0 0 0 0 0 0 0 0 0 0 0.0328355361303564 0 0 0 0 0 0 0.0195624151252757 0 0 0 0 0 0 0 0 0 0 0 0 0 0.02901050448767 0 0 0 0 0 0 0 0 0 0 0 0 0 0 0 0 0 0 0 0 0 0 0 0 0 0 0 0 0 0 0 0 0 0 0 0 0 0 0 0 0 0 0 0 0 0 0 0 0 0 0 0 0 0 0 0 0 0 0 0 0 0 0 0 0 0 0 0 0 0 0.00318005684932258 0 0 0 0 0 0 0 0 0 0 0 0 0 0 0 0 0 0 0 0 0 0 0 0 0 0 0 0 0 0 0 0 0 0 0 0 0.0150302243870322 0 0 0 0 0 0 0 0.0259344354312774 0 0 0 0.211544879510483 0.0173550997076346 0 0 0 0 0 0 0 0.00509329946482169 0 0 0 0 0 0 0.00381777122768791 0.0300432521136648 0 0.00662819261924531 0 0.0078628559502812 0 0 0 0 0 0 0 0 0.144627077046027 0 0 0 0 0 0.144778423678079 0 0.0433234039315889 0.00243899002997152 0.0491146633688163 0.025686803572654 0 0 0 0.00790538852844717 0 0.0061331768789236 0 0 0 0 0 0 0 0.025491763927419 0 0 0 0 0 0 0 0 0 0 0 0 0 0 0 0 0 0 0 0 0 0 0 0 0 0 0 0 0 0 0 0 0 0 0 0 0 0 0 0 0 0 0 0 0 0.00481386376499037 0 0 0 0 0 0 0 0 0.0956547998666492 0 0 0 0 0 0 0 0 0 0 0 0 0 0 0.018143099304584 0 0 0 0 0 0 0 0 0
0 0 0 0 0 0 0 0 0 0 0 0 0 0 0 0 0 0 0 0 0 0 0 0 0 0 0 0 0 0 0 0 0 0 0 0 0 0 0 0 0 0 0 0 0 0 0 0 0 0 0 0 0 0 0 0 0 0 0 0 0 0 0 0 0 0 0 0 0 0 0 0 0 0 0 0 0 0 0 0 0 0 0 0 0 0 0 0 0 0 0 0 0 0 0 0 0 0 0 0 0 0 0 0 0 0 0 0 0 0 0 0 0 0 0 0 0 0 0 0 0 0 0 0 0 0 0 0 0 0 0 0 0 0 0 0 0 0 0 0 0 0 0 0 0 0 0 0 0 0 0 0 0 0 0 0 0 0 0 0 0 0 0 0 0 0 0 0 0 0 0 0 0 0 0 0 0 0 0 0 0 0 0 0 0 0 0 0 0 0 0 0 0 0 0 0 0 0 0 0 0 0 0 0 0 0 0 0 0 0 0 0 0 0 0 0 0 0 0 0 0 0 0 0 0.17285136219166 0 0 0 0 0 0.154228815798658 0 0 0 0 0 0 0 0.646711722769806 0 0 0 0 0 0 0 0 0 0 0 0 0 0 0 0 0 0 0 0 0 0 0 0 0 0 0 0 0 0 0 0 0 0 0 0 0 0 0 0 0 0 0 0 0 0 0 0 0 0 0 0 0 0 0 0 0 0 0 0 0.0262080992398752 0 0 0 0 0 0 0 0 0 0 0 0 0 0 0 0 0 0
0 0 0 0 0 0 0 0 0 0 0 0 0 0 0 0 0 0 0 0 0 0 0 0 0 0 0 0 0 0 0 0 0 0 0 0 0 0 0 0 0 0 0 0 0 0 0 0 0 0 0 0 0 0 0 0 0 0 0 0 0 0 0 0 0 0 0 0 0 0 0 0 0 0 0 0 0 0 0 0 0 0 0 0 0 0 0 0 0 0 0 0 0 0 0 0 0 0 0 0 0 0 0 0 0 0 0 0 0 0 0 0 0 0 0 0 0 0 0 0 0 0 0 0 0 0 0 0 0 0 0 0 0 0 0 0 0 0 0 0 0 0 0 0 0 0 0 0 0 0 0 0 0 0 0 0 0 0 0 0.00538775725975294 0 0 0.0159278080000255 0 0 0 0 0 0 0 0 0 0 0 0 0 0 0 0 0.0148984824851958 0 0 0 0.257046628382295 0 0 0 0 0 0 0 0.0126438496982912 0 0 0 0 0 0 0.00737367475153266 0 0 0 0 0 0 0 0 0 0 0 0 0 0 0.24447853443466 0 0 0 0 0 0.0273225392958355 0 0.120883775831761 0.0122386560398637 0 0.0234934645777162 0 0 0 0 0 0 0 0 0 0.00149715330031126 0 0 0 0.0238870527201594 0 0 0 0 0 0 0 0 0 0 0 0 0 0 0 0 0 0 0 0 0 0 0 0 0 0 0 0 0 0 0 0 0 0 0 0 0 0 0 0 0 0 0 0 0 0 0 0 0 0 0.0145795035592687 0.00484360401940242 0.166755172030456 0 0 0 0.0113285460930522 0.0211439660305269 0 0 0 0 0 0 0 0 0 0 0 0.014269831489894 0 0 0 0 0 0 0 0 0
0 0 0 0 0 0 0 0 0 0 0 0 0 0 0 0 0 0 0 0 0 0 0 0 0 0 0 0 0 0 0 0 0 0 0 0 0 0 0 0 0 0 0 0 0 0 0 0 0 0 0 0 0 0 0 0 0 0 0 0 0 0 0 0 0 0 0 0 0 0 0 0 0 0 0 0 0 0 0 0 0 0 0 0 0 0 0 0 0 0 0 0 0 0 0 0 0 0 0 0 0 0 0 0 0 0 0 0 0 0 0 0 0 0 0 0 0 0 0 0 0 0 0 0 0 0 0 0 0 0 0 0 0 0 0 0 0 0 0 0 0 0 0 0 0 0 0 0 0 0 0 0 0 0 0 0 0 0 0 0 0 0 0 0 0 0 0 0 0 0 0 0 0 0 0 0 0 0 0.0867996265888003 0 0 0 0 0 0 0 0 0 0 0 0 0 0 0 0 0 0 0 0 0 0 0 0 0 0 0 0 0 0 0 0 0 0 0 0 0 0 0 0 0 0 0 0.00988954270686451 0 0 0 0 0 0 0 0 0 0 0 0.0079492616098709 0 0 0 0.0792340152300753 0.242794458221439 0.00994501014204648 0.216714786445556 0.0687380186440756 0 0.0136460585411687 0.00859842242188817 0 0 0.0851365234204086 0.0376400848953183 0 0 0 0 0 0 0 0 0 0 0 0 0 0 0 0 0 0 0 0 0 0 0 0 0 0 0 0 0 0 0 0 0 0 0.127186646228966 0 0 0 0 0 0 0 0 0 0 0 0 0 0 0.00572754490352236 0 0 0 0 0 0 0 0 0 0 0 0 0 0 0 0 0 0
0 0 0 0 0 0 0 0 0 0 0 0 0 0 0 0 0 0 0 0 0 0 0 0 0 0 0 0 0 0 0 0 0 0 0 0 0 0 0 0 0 0 0 0 0 0 0 0 0 0 0 0 0 0 0 0 0 0 0 0 0 0 0 0 0 0 0 0 0 0 0 0 0 0 0 0 0 0 0 0 0 0 0 0 0 0 0 0 0 0 0 0 0 0 0 0 0 0 0 0 0 0 0 0 0 0 0 0 0 0 0 0 0 0 0 0 0 0 0 0 0 0 0 0 0 0 0 0 0 0 0 0 0 0 0 0 0 0 0 0 0 0 0 0 0 0 0 0 0 0 0 0 0 0 0 0 0 0 0 0.00601577935896456 0.0244022844100815 0 0.00328068382564905 0 0 0 0.0108637525191592 0 0 0 0 0 0 0 0 0 0 0.047402333411605 0.0609799139178878 0.00244686067523294 0 0 0 0.00618871548567458 0.00260850398393154 0 0 0 0 0 0 0 0 0.00667864813588652 0.0110284875962256 0 0 0 0.0744945670387653 0 0 0 0 0 0 0 0.136056455017305 0 0 0 0 0 0 0 0 0 0 0 0 0 0 0 0 0 0 0 0 0 0 0 0 0 0 0 0 0 0 0 0 0 0 0 0 0 0 0.0256331905885961 0 0 0 0 0 0 0 0 0 0 0 0 0 0 0 0 0 0 0 0 0 0 0 0 0 0 0 0 0 0 0 0 0 0 0 0 0 0 0 0.0177482311151058 0 0.11947896772564 0 0.0459761408259603 0.141847293178159 0 0 0.00607194726896374 0 0 0.233213559538074 0 0 0 0 0 0 0 0.0175836843831322 0 0 0 0 0 0 0 0 0 0 0 0 0
0 0 0 0 0 0 0 0 0 0 0 0 0 0 0 0 0 0 0 0 0 0 0 0 0 0 0 0 0 0 0 0 0 0 0 0 0 0 0 0 0 0 0 0 0 0 0 0 0 0 0 0 0 0 0 0 0 0 0 0 0 0 0 0 0 0 0 0 0 0 0 0 0 0 0 0 0 0 0 0 0 0 0 0 0 0 0 0 0 0 0 0 0 0 0 0 0 0 0 0 0 0 0 0 0 0 0 0 0 0 0 0 0 0 0 0 0 0 0 0 0 0 0 0 0 0 0 0 0 0 0 0 0 0 0 0 0 0 0 0 0 0 0 0 0 0 0 0 0 0 0 0 0 0 0 0 0 0 0 0.0120761886135402 0.0226171171254135 0 0.0063768452880626 0 0 0 0.00597765659583349 0 0 0 0 0 0 0 0 0 0 0.0189084078924172 0.00800959900017549 0.0030398015033424 0 0 0 0.00979509255374261 0.00463898979096086 0 0 0 0 0 0 0 0 0.0155631761990392 0.0207011810344323 0 0 0 0.157231465931854 0 0 0 0 0 0 0 0.0318411906584256 0 0 0 0 0 0 0 0 0 0 0 0 0 0 0 0 0 0 0 0 0 0 0 0 0 0 0 0 0 0 0 0 0 0 0 0 0 0.0218633420206916 0.00635479148220867 0 0 0 0 0 0 0 0 0 0 0 0 0 0 0 0 0 0 0 0 0 0 0 0 0 0 0 0 0 0 0 0 0 0 0 0 0 0 0 0.0609385413611976 0.0164285157308032 0.0358172037251871 0 0.112690773705151 0.225832792530078 0 0 0.00884471226530496 0 0.182010833730812 0 0 0 0 0 0 0 0 0.012441781261326 0 0 0 0 0 0 0 0 0 0 0 0 0
0 0 0 0 0 0 0 0 0 0 0 0 0 0 0 0 0 0 0 0 0 0 0 0 0 0 0 0 0 0 0 0 0 0 0 0 0 0 0 0 0 0 0 0 0 0 0 0 0 0 0 0 0 0 0 0 0 0 0 0 0 0 0 0 0 0 0 0 0 0 0 0 0 0 0 0 0 0 0 0 0 0 0 0 0 0 0 0 0 0 0 0 0 0 0 0 0 0 0 0 0.0268338633553451 0.0093681035327734 0 0 0 0 0 0 0 0 0 0 0 0 0 0 0 0 0 0 0 0 0 0 0 0 0 0 0 0 0 0 0 0 0 0 0 0 0 0 0 0 0 0 0 0 0 0 0 0 0 0 0 0 0 0 0 0 0 0 0 0 0 0 0 0 0 0 0 0 0 0 0 0 0 0 0 0 0 0 0 0 0 0 0 0 0 0 0.0263679435016643 0 0 0 0 0 0 0.0152732250802331 0 0 0 0 0 0 0 0 0 0 0 0 0 0 0 0 0 0 0 0.0502571201287608 0 0 0 0 0 0 0 0 0 0 0 0 0 0 0 0 0 0 0.00128344243788601 0 0 0 0 0 0 0 0 0.00550983683605039 0 0 0 0 0 0 0.00479214526868793 0 0 0 0.00138831516627358 0 0 0.0359838562461308 0 0 0 0 0 0 0 0 0 0 0 0 0 0 0 0 0 0 0 0 0 0 0 0 0 0 0 0 0 0.00999143293516792 0 0.004092988815367 0.0131713411796177 0 0 0 0 0 0 0 0 0.0354972794939384 0 0 0 0.0122290694451581 0.0468112296432083 0.467118316450255 0.0523706357752568 0 0.037632131668314 0 0 0 0 0 0 0 0 0.144027723039911
0 0 0 0 0 0 0 0 0 0 0 0 0 0 0 0 0 0 0 0 0 0 0 0 0 0 0 0 0 0 0 0 0 0 0 0 0 0 0 0 0 0 0 0 0 0 0 0 0 0 0 0 0 0 0 0 0 0 0 0 0 0 0 0 0 0 0 0 0 0 0 0 0 0 0 0 0 0 0 0 0 0 0 0 0 0 0 0 0 0 0 0 0 0 0 0 0 0 0 0 0 0 0 0 0 0 0 0 0 0 0 0 0 0 0 0 0 0 0 0 0 0 0 0 0 0 0 0 0 0 0 0 0 0 0 0 0 0 0 0 0 0 0 0 0 0 0 0 0 0 0 0 0 0 0 0 0 0 0 0 0 0 0 0 0 0 0 0 0 0 0.00101463277445736 0 0 0 0 0 0 0 0 0 0 0 0 0 0 0 0 0 0 0 0 0 0 0 0 0 0 0 0 0 0 0 0 0 0 0 0 0 0 0 0 0 0 0 0 0 0 0 0 0 0 0 0.00127122803248555 0 0 0 0 0 0 0 0 0 0 0 0 0 0.0430770354567995 0 0 0 0 0 0 0 0 0 0.137677061409179 0.043751871726141 0.00276928267394063 0 0 0.0151926890836213 0.00726889601029071 0.0653243769556672 0 0.0364161028473772 0.00346342966053407 0.0201429370786869 0.0074743699899094 0.0441961907055079 0 0 0 0 0 0 0 0 0 0 0 0 0 0 0 0 0 0 0 0 0 0 0 0.00186179440062568 0 0 0 0 0 0 0 0 0 0 0 0 0 0 0 0.13252863291518 0.159402422516396 0.0422523862870786 0 0.00230197499171079 0.00427417856704528 0 0 0.00445914027678468 0 0 0.0377859812903542 0.0307467552336294 0.0377186857126555 0 0.00377780657098681 0 0 0.113850136832955
0 0 0 0 0 0 0 0 0 0 0 0 0 0 0 0 0 0 0 0 0 0 0 0 0 0 0 0 0 0 0 0 0 0.000402551486082744 0 0 0.00215920477981167 0 0 0 0 0 0 0 0 0 0 0 0 0 0 0 0 0 0 0 0 0 0.000548087905164754 0 0 0 0 0 0 0 0 0 0 0 0 0 0 0.00239683357860193 0 0 0 0 0 0 0 0 0 0 0 0 0 0 0 0 0 0 0 0 0 0 0 0 0 0 0.0204742825015699 0.0822851305435988 0 0 0 0 0 0 0 0 0 0 0 0 0 0 0 0 0 0 0 0 0 0 0 0 0 0 0 0 0 0 0 0 0 0 0 0 0 0.00199901942169103 0 0.02349308791811 0.00052948734199864 0.000474116194719676 0.00237976963589426 0 0.00134957765929959 0.000595160190618626 0 0.0115390580138005 0.0140253624184658 0.0542525578545777 0 0.00577800773768663 0.000911320192290675 0 0 0 0 0 0 0 0 0 0 0 0 0 0 0.000419210694939804 0.000295554614185258 0.0037810971201377 0 0 0 0 0 0 0 0 0 0 0 0 0 0 0 0.00115275911064419 0 0.0043782768939992 0 0 0 0 0 0 0 0.000903701379240702 0.000879453685993362 0 0.00206726896154417 0 0.0013214452002862 0 0.00221557599402435 0 0.000528406773442608 0 0 0 0 0 0 0 0 0 0 0 0 0 0 0.000318473385607619 0.000448775545167833 0.000268775682221567 0.000712997296530872 0 0 0 0 0 0 0 0 0 0.000444374896253136 0.000799622606990678 0.00657942477960754 0 0.000466676408729256 0 0.000693500844959425 0 0.000374762519801465 0.000674327272213447 0.00100777194623781 0.000577313536811296 0.0195422986011102 0.00978708978469224 0.000671246887686994 0.00115352518538051 0.00147034272577614 0.00322795295590772 0.00335631610948386 0.00953834849057772 0.00207375337627862 0.00440456264695954 0.00124713023534671 0.120988568934775 0.00201699511218499 0.00590689221083713 0 0 0 0 0 0 0 0 0 0 0 0 0 0 0 0 0 0 0 0 0 0 0 0.00460880421486078 0 0 0 0 0 0 0 0 0.000348190556572524 0 0.000280822669180116 0 0 0.00380372567370247 0.03907534447416 0 0.0635531394343162 0.0199567224187315 0 0.00708515166227019 0.0714683240332112 0.000994725583301738 0.0212908470163973 0 0 0 0.00668498363983266 0.0301572359143013 0.00538062440174941 0.0491405411428672 0.0484805646174551 0.0305939680338457 0.0684428674801878 0.0863662312525075
0 0 0 0 0 0 0 0 0 0 0 0 0 0 0 0 0 0 0 0 0 0 0 0 0 0 0 0 0 0 0 0 0 0 0 0 0 0 0 0 0 0 0 0 0 0 0 0 0 0 0 0 0 0 0 0 0 0 0 0 0 0 0 0 0 0 0 0 0 0 0 0 0 0 0 0 0 0 0 0 0 0 0 0 0 0 0 0 0 0 0 0 0 0 0 0 0 0 0 0 0.000524355653131118 0.0421497316574124 0 0.00158983695461721 0 0 0 0 0 0 0 0 0 0 0 0 0 0 0 0 0 0 0 0 0 0 0 0 0 0 0 0 0 0 0 0 0 0 0 0 0 0.0422380539064915 0 0 0 0 0 0 0 0.0192179353910967 0 0.0439166715111769 0 0 0 0 0 0 0 0 0 0 0 0 0 0 0 0 0 0 0.000757921295528682 0.000756123130982943 0 0 0 0 0 0 0 0 0 0 0 0 0 0 0 0 0 0.00346912956856126 0 0 0 0 0 0 0 0 0 0 0 0 0 0 0 0 0 0 0 0 0 0 0 0 0 0 0 0 0 0 0 0 0.000759928558022153 0 0 0 0 0 0 0 0 0 0 0 0.00178016403073492 0.0740879188889172 0.0271056411925928 0 0 0 0 0 0 0 0.00468970994415035 0 0.0627568969792446 0.021601860825818 0.00301363586199389 0.013658863642193 0 0.00685813356858839 0.0180726107412038 0.0269825558863972 0.00199674527006648 0.0172963802917941 0.00649268283361619 0.0910793918978795 0.00446162796985034 0.0145079673484845 0 0 0 0 0 0 0 0 0 0 0 0 0 0 0 0 0 0 0 0 0 0 0 0.00162047952961245 0 0 0 0 0 0 0 0 0 0 0 0 0 0 0.101244901085513 0.136905896931613 0 0.0222198770196275 0 0.00137437959259574 0.0109367076333878 0 0.00129791951558219 0.00344413363051212 0.00593868903334491 0 0.00900626122102498 0.0515133817747443 0.00905143783011199 0.000940325740325771 0.00755702383777963 0.00526656465234482 0.00197729786532153 0.0778822483060128
0 0 0 0 0 0 0 0 0 0 0 0 0 0 0 0 0 0 0 0 0 0 0 0 0 0 0 0 0 0 0 0 0 0 0 0 0 0 0 0 0 0 0 0 0 0 0 0 0 0 0 0 0 0 0 0 0 0 0 0 0 0 0 0 0 0 0 0 0 0 0 0 0 0 0 0 0 0 0 0 0 0 0 0 0 0 0 0 0 0 0 0 0 0 0 0 0 0 0 0 0 0 0 0 0 0 0 0 0 0 0 0 0 0 0 0 0 0 0 0 0 0 0 0 0 0 0 0 0 0 0 0 0 0 0 0 0 0 0 0 0 0 0 0 0 0 0 0 0 0 0 0 0 0 0 0 0 0 0 0 0 0 0 0 0 0 0 0 0 0 0 0.0077599427265386 0 0 0 0 0 0 0 0 0 0 0 0 0 0 0 0.0100872492327051 0 0.0227413273585378 0 0 0 0 0 0 0 0 0 0 0 0 0 0 0 0 0 0 0 0 0 0 0 0 0 0 0 0 0 0 0 0 0 0 0 0 0 0 0 0 0 0 0 0 0 0 0.00822614193404382 0 0 0 0 0 0 0 0 0 0.0167444900380714 0.00764552929971446 0 0 0 0 0 0.0119035964106697 0 0.00619404850005857 0 0.0246138661159533 0 0.0110683158177623 0 0 0 0 0 0 0 0 0 0 0 0 0 0 0 0 0 0 0 0 0 0 0 0.0111850032737194 0 0 0 0 0 0 0 0 0 0 0 0 0 0 0.1051398184361 0.168427150258431 0.0870521273833637 0 0 0 0.0193221236171968 0 0.00453158859029409 0.0156027094799979 0 0 0.0379249070052269 0.127816635758322 0.0283212987300846 0 0.146178821771644 0 0 0.121513308261565
0 0 0 0 0 0 0 0 0 0 0 0 0 0 0 0 0 0 0 0 0 0 0 0 0 0 0 0 0 0 0 0.01206347384845 0 0 0 0 0 0 0 0 0 0 0 0 0 0 0 0 0 0 0 0 0 0 0 0 0 0 0 0 0 0 0 0 0 0 0 0 0 0 0 0 0 0 0 0 0 0 0 0 0 0 0 0 0 0 0 0 0 0 0 0 0 0 0 0 0 0 0 0 0 0 0 0 0 0 0 0 0 0 0 0 0 0 0 0 0 0 0 0 0 0 0 0 0 0 0 0 0 0 0 0 0 0 0 0 0 0 0 0 0 0 0 0 0 0 0 0 0 0 0 0 0 0 0 0 0 0 0 0 0 0 0 0 0 0 0 0 0 0 0 0 0 0 0 0.0374800077920496 0.0878112925283501 0 0 0 0 0 0 0 0 0 0 0 0 0 0 0 0 0 0 0 0.0310920670063137 0 0 0 0 0 0 0 0 0 0 0 0 0 0 0 0 0 0.101687187357424 0.0896214673619564 0.0247556044394212 0 0 0 0 0 0 0 0 0.0841989339886541 0.165058455773864 0 0 0 0 0 0 0 0 0 0 0 0 0 0 0 0 0 0 0 0 0 0 0 0 0 0.0507193377168054 0.00995359364920153 0.0228409878218361 0 0 0.0145174237676096 0 0 0 0 0 0 0 0 0 0 0 0 0 0 0 0 0 0 0 0 0 0 0 0 0 0 0 0 0 0 0 0 0 0 0 0 0 0 0 0 0 0 0 0 0 0 0 0.0580970618268309 0 0.10353842665366 0.0833618515494343 0 0 0 0.0232028269181387 0 0 0 0 0
0 0 0 0 0 0 0 0 0 0 0 0 0 0 0 0 0 0 0 0 0 0 0 0 0 0 0 0 0 0 0 0 0 0 0 0 0.0179395041675003 0 0 0 0 0 0 0 0 0 0 0 0 0 0 0 0 0 0 0 0 0 0 0 0 0 0 0 0 0 0 0 0 0 0 0 0 0.016320010816384 0 0 0 0 0 0 0 0 0 0 0 0 0 0 0 0 0 0 0 0 0 0 0 0 0 0 0.0590355650077698 0 0 0 0 0 0 0 0 0 0 0 0 0 0 0 0 0 0 0 0 0 0 0 0 0 0 0 0 0 0 0 0 0 0 0 0 0 0 0.00478665298280796 0 0 0 0 0 0 0 0 0 0 0 0 0 0.00622706205772814 0 0 0 0 0 0 0 0 0 0 0 0 0 0 0 0 0 0 0 0 0 0 0 0 0 0 0 0 0 0 0 0 0 0 0.100991170521981 0 0 0 0 0 0 0 0 0 0 0 0 0 0 0 0 0 0 0 0 0 0 0 0 0 0.0717775070516826 0 0 0 0 0 0 0 0 0 0 0 0 0 0 0 0 0 0 0 0 0 0 0 0 0 0 0 0 0 0 0 0.00742262950825288 0 0 0 0 0 0 0 0 0 0 0.0773378339303424 0 0 0 0 0 0 0 0 0 0 0 0 0 0 0 0 0 0 0 0 0 0 0 0 0 0 0 0 0 0 0 0 0 0 0 0 0 0 0 0.0200135227927725 0.0103659643170399 0.108209443146348 0.00974400645801752 0 0 0 0.0136873432245555 0.0242482423413376 0 0 0 0 0 0 0 0 0 0 0 0.451893541675479
0 0 0 0 0 0 0 0 0 0 0 0 0 0 0 0 0 0 0 0 0 0 0 0 0 0 0 0 0 0 0 0 0 0 0 0 0 0 0 0 0 0 0 0 0 0 0 0 0 0 0 0 0 0 0 0 0 0 0 0 0 0 0 0 0 0 0 0 0 0 0 0 0 0 0 0 0 0 0 0 0 0 0 0 0 0 0 0 0 0 0 0 0 0 0 0 0 0 0 0 0.0113367071662602 0.0457642021505909 0 0 0 0 0 0 0 0 0 0 0 0 0 0 0 0 0 0 0 0 0 0 0 0 0 0 0 0 0 0 0 0 0 0 0 0 0 0 0 0.0177733636331724 0 0 0 0 0 0 0 0.00640608533579765 0.00882482604445173 0.037973714713161 0 0.00718167402531558 0.00260722457801079 0 0 0 0 0 0.00384254262249303 0.00277382588503783 0 0 0 0 0.00226646254508803 0 0 0 0 0 0 0 0 0 0 0.00393798928280124 0 0 0 0 0 0 0 0 0 0 0 0 0 0 0 0 0 0 0 0.00323206901845517 0.00430025636781695 0 0 0 0 0 0 0 0.0106958531446083 0 0 0 0 0 0 0 0 0 0 0 0 0 0 0 0 0 0 0 0 0 0 0 0 0 0 0 0.00275770788471165 0 0.00107670353633146 0 0 0 0 0 0.00272868730136714 0.0101678979737283 0 0.00136417862907521 0.00236692262916723 0.00342410244591217 0.00183210186491449 0 0.006171689419588 0 0.00609518048472155 0 0.00203924116209557 0 0 0.0649193869462508 0 0 0 0 0 0 0 0 0 0 0 0 0 0 0 0 0 0 0 0 0 0 0 0 0 0 0 0 0 0.0104004416512842 0 0.00847065472382128 0.020912838775406 0 0 0 0 0.00975944593994562 0.00884818925604215 0.0225995428828568 0.00567781512066805 0.321994968485696 0.0228737275643785 0.0103149579063203 0 0.00403774264135342 0 0.0112125742380328 0 0 0.0095864969170261 0 0.0148164188003916 0.00922115709163294 0 0.0193190471905536 0.0447703467504255 0 0.143036804260661 0.0282862330125798
0 0 0 0 0 0 0 0 0 0 0 0 0 0 0 0 0 0 0 0 0 0 0 0 0 0 0 0 0 0 0 0 0 0 0 0 0.00213674641623427 0 0 0 0 0 0 0 0 0 0 0 0 0 0 0 0 0 0.00415811572808591 0 0 0 0 0 0 0 0 0 0 0 0 0 0 0 0 0.00251780244968303 0 0.00213700401073894 0 0 0 0 0 0 0 0 0 0 0 0 0 0 0 0 0 0 0 0 0 0 0 0 0 0 0.0178765746518474 0 0 0 0 0 0 0 0 0 0 0 0 0 0 0 0 0 0 0 0 0 0 0 0 0 0 0 0 0 0 0 0 0 0 0 0 0 0 0 0 0 0 0 0 0 0 0 0 0 0 0 0 0 0 0 0 0 0 0 0 0 0 0 0 0 0 0 0 0 0 0 0 0 0 0 0 0 0 0 0 0 0 0 0 0 0 0 0.0472712494692513 0 0 0 0 0 0 0.010139538549452 0.0375406227998884 0 0.00266583175713655 0 0 0 0 0 0 0 0 0 0 0.00294337040582474 0 0 0 0 0.0112437332925777 0.0755013404254762 0 0 0 0 0 0 0 0 0 0 0 0 0 0 0 0 0 0 0 0 0 0 0 0 0 0 0 0.00154861225414206 0.00182852453675106 0.00215278678838301 0 0 0 0.00904529941359456 0.00485822938353613 0 0.00406361141731759 0.002943492593147 0.00785599493746172 0 0 0.0258086353186233 0 0 0 0 0 0 0 0 0 0 0 0 0 0 0 0 0 0 0 0 0 0 0 0 0 0 0 0 0 0.00198096944308149 0 0 0.00238161494842381 0 0 0 0 0 0 0.158232617211205 0 0.00314454840507335 0 0 0.00774257679366109 0.00501902373390464 0.00786728422751572 0 0.0979389656868012 0.168154376084868 0.0941646736109437 0.00939361173595777 0 0.0247460635547676 0.0362488801786246 0.0223537329013585 0 0 0 0.0843939448846609
0 0 0 0 0 0 0 0 0 0 0 0 0 0 0 0 0 0 0 0 0 0 0 0 0 0 0 0 0 0 0 0 0 0 0 0 0 0 0 0 0 0 0 0 0 0 0 0 0 0 0 0 0 0 0 0 0 0 0 0 0 0 0 0 0 0 0 0 0 0 0 0 0 0 0 0 0 0 0 0 0 0 0 0 0 0 0 0 0 0 0 0 0 0 0 0 0 0 0 0 0 0 0 0 0 0 0 0 0 0 0 0 0 0 0 0 0 0 0 0 0 0 0 0 0 0 0 0 0 0 0 0 0 0 0 0 0 0 0 0 0 0 0 0 0 0 0 0 0 0 0 0 0 0 0 0 0 0 0 0 0 0 0 0 0 0 0 0 0 0 0 0 0 0 0 0 0 0 0 0 0 0 0 0 0 0 0 0 0 0 0 0 0 0 0 0 0 0 0.00909889463833258 0 0.00414049484655237 0 0 0 0 0 0.00150119810190456 0 0 0 0 0 0 0 0 0 0 0 0 0 0 0 0 0 0 0 0 0 0 0 0 0 0 0 0.000659767755647755 0 0 0 0 0 0 0 0 0.00348942888342351 0.0049776239189029 0.00220998699655395 0 0 0.00117383584301842 0 0.00491935081723957 0 0.00156652464648323 0 0.00386524317223826 0 0 0.00358923128849395 0 0 0 0 0 0 0 0 0 0 0 0 0 0 0 0 0 0 0 0 0 0 0 0 0 0 0 0 0 0 0 0 0 0 0 0 0 0 0 0.0292894576855534 0 0.111122577360809 0.00314464759353983 0.00280244409148075 0 0 0 0.161699949018015 0 0.127857441084537 0.1033244523182 0.00610200804695957 0 0.0406017568803319 0.019218429794101 0.193029134555161 0 0.160616120662519 0 0
0 0 0 0 0 0 0 0 0 0 0 0 0 0 0 0 0 0 0 0 0 0 0 0 0 0 0 0 0 0 0 0 0 0 0 0 0 0 0 0 0 0 0 0 0 0 0 0 0 0 0 0 0 0 0 0 0 0 0 0 0 0 0 0 0 0 0 0 0 0 0 0 0 0 0 0 0 0 0 0 0 0 0 0 0 0 0 0 0 0 0 0 0 0 0 0 0 0 0 0 0 0 0 0 0 0 0 0 0 0 0 0 0 0 0 0 0 0 0 0 0 0 0 0 0 0 0 0 0 0 0 0 0 0 0 0 0 0 0 0 0 0 0 0 0 0 0 0 0 0 0 0 0 0 0 0 0 0 0 0 0 0 0 0 0 0 0 0 0 0 0 0 0 0 0.00578254270333264 0 0 0 0 0 0 0 0 0 0 0 0 0 0 0 0 0 0 0.0455504822443477 0 0 0.0691457406954059 0 0 0 0 0 0 0 0 0 0 0 0 0.00328769180706688 0 0 0 0 0 0 0 0.0452729600560379 0.00773751824692229 0 0 0 0.0480547130496174 0 0 0.00545574488671341 0.00474019001715565 0 0 0 0 0 0 0.0095930741332033 0 0 0 0 0 0 0 0 0 0 0 0 0 0 0 0.0326147896818023 0.011178890329109 0.00183610411538787 0.0235583083620651 0.00640635742976692 0.020479754484763 0 0 0.00325614522925928 0 0 0 0 0 0 0 0 0 0 0 0 0 0.00517374279719341 0 0 0 0 0 0 0 0 0.00370077120951946 0 0 0 0 0.0314845001345491 0 0 0 0 0 0 0 0 0 0 0 0 0.00411628443142278 0 0.00500559827303386 0.00578813008047578 0.0136659258994416 0 0 0.166538374666835 0.0766968957221894 0 0.225386423908876 0.102283357924111 0 0.0140318926007222 0.00217709487967419 0 0 0 0 0
0 0 0 0 0 0 0 0 0 0 0 0 0 0 0 0 0 0 0 0 0 0 0 0 0 0 0 0 0 0 0 0 0 0 0 0 0 0 0 0 0 0 0 0 0 0 0 0 0 0 0 0 0 0 0 0 0 0 0 0 0 0 0 0 0 0 0 0 0 0 0 0 0 0 0 0 0 0 0 0 0 0 0 0 0 0 0 0 0.00188760203497736 0.00146620476253505 0.000635544118406999 0.000923462702543833 0.00117574700804198 0 0 0 0 0 0 0 0.000877748669921438 0 0 0 0 0 0 0 0 0 0 0 0 0 0 0 0 0 0 0 0 0 0 0 0 0 0 0 0 0 0 0 0 0 0 0 0 0 0 0 0 0 0 0 0 0 0 0 0 0 0 0 0 0 0 0 0 0 0 0 0 0 0 0 0 0 0 0 0 0 0 0 0 0 0.00243125920762434 0 0 0 0 0 0 0 0 0.0030257748562164 0 0 0 0 0 0 0 0 0 0.00981901066874833 0 0 0.00338238346909152 0 0 0 0 0 0 0 0 0 0 0 0 0.00113014459998016 0 0 0 0 0 0 0 0.0173009232233017 0.0291914476193783 0.00282999068402117 0 0 0.0801288577382722 0 0.00350819678510294 0 0.00225932688095197 0 0 0.00300887126324345 0.0010692376770752 0 0 0.0238663489151923 0.00324885489597823 0 0 0 0 0 0 0 0 0.0192417397462299 0.000994177491703631 0 0 0.00349244912863055 0.0013844982612821 0.0364722085309664 0.0657449872730102 0.00686920810897777 0.113380500885612 0.0331887104362472 0.0617270259611702 0 0 0.00758106870283676 0 0.0013406518374082 0 0 0 0 0 0 0 0 0 0 0 0.00470391483692858 0 0 0 0 0 0 0 0.0078226434848753 0.00138136983582039 0.00541330468288386 0 0 0 0 0 0 0 0 0 0.00405386658570865 0 0.00182896027801902 0 0 0 0.00782753026727382 0 0 0.00535127484592419 0 0.00682174570457344 0 0.00413024931178066 0.0578208972878258 0.038427803714548 0.139739255964952 0 0 0 0.0303130535801354 0.126446787867793 0.00778709195294138 0 0.00554608565333622 0 0
0 0 0 0 0 0 0 0 0 0 0 0 0 0 0 0 0 0 0 0 0 0 0 0 0 0 0 0 0 0 0 0 0 0 0 0 0 0 0 0 0 0 0 0 0 0 0 0 0 0 0 0 0 0 0 0 0 0 0 0 0 0 0 0 0 0 0 0 0 0 0 0 0 0 0 0 0 0 0 0 0 0 0 0 0 0 0 0 0 0 0 0 0 0 0 0 0 0 0 0 0 0 0 0 0 0 0 0 0 0 0 0 0 0 0 0 0 0 0 0 0 0 0 0 0 0 0 0 0 0 0 0 0 0 0 0 0 0 0 0 0 0 0 0 0 0 0 0 0 0 0 0 0 0 0 0 0 0 0 0.0539669380257215 0.0126817153733957 0 0 0 0 0 0 0 0 0 0 0 0 0 0 0 0 0 0 0 0 0 0 0 0 0 0 0 0 0 0 0 0 0.137437618961409 0 0 0.0850100097353726 0 0 0 0 0 0 0 0 0 0 0 0 0 0 0 0 0 0 0 0 0.0373950086555552 0 0 0 0 0.015012956488811 0 0 0 0 0 0 0 0 0 0 0 0 0 0 0 0 0 0 0 0 0 0 0 0 0 0 0 0 0 0 0 0 0 0 0 0 0 0 0 0 0 0 0 0 0 0 0 0 0 0 0 0 0 0 0 0 0 0 0 0 0 0 0.302988997418529 0.0301198531884804 0 0 0.0280350141826723 0.0142799953188456 0 0 0 0 0 0 0 0 0 0 0 0 0 0 0.0228510227209143 0.00899065727819715 0.251230212652096 0 0 0 0 0 0 0 0 0 0
0 0 0 0 0 0 0 0 0 0 0 0 0 0 0 0 0 0 0 0 0 0 0 0 0 0 0 0 0 0 0 0 0 0 0 0 0 0 0 0 0 0 0 0 0 0 0 0 0 0 0 0 0 0 0 0 0 0 0 0 0 0 0 0 0 0 0 0 0 0 0 0 0 0 0 0 0 0 0 0 0 0 0 0 0 0 0 0 0 0 0 0 0 0 0 0 0 0 0 0 0 0.00183042923791975 0 0 0 0 0 0 0 0 0 0 0 0 0 0 0 0 0 0 0 0 0 0 0 0 0 0 0 0 0 0 0 0 0 0 0 0 0 0 0 0 0 0 0 0 0 0 0 0 0 0 0 0 0 0 0 0 0 0 0 0 0 0 0 0 0 0 0 0 0 0 0 0 0 0 0 0 0 0 0 0 0 0 0 0 0 0 0 0 0 0 0 0 0 0 0 0 0 0 0 0 0 0 0 0 0 0 0 0 0 0 0 0 0 0 0 0 0 0 0 0 0 0 0 0 0 0 0 0 0 0 0 0 0 0 0.0163919287347472 0 0 0 0 0 0 0 0.00380470072551966 0 0.0442128851683875 0.0512748471572226 0.00339231604338919 0.0346605442838333 0.00636824979553773 0.0166547252678042 0.0620871827166312 0.0235463071046402 0.0352693194148352 0.0380893538991331 0.0441043173928974 0.0184118800392695 0.1069595721205 0.0546166670260349 0 0 0 0 0 0 0 0 0 0 0 0 0 0 0 0 0 0 0 0 0 0 0 0 0 0 0 0 0 0 0 0 0 0 0 0 0 0 0.0941698664972108 0.0565052110098534 0.0353384539801315 0.0379830463072807 0 0 0.0277968708941537 0 0 0 0 0 0 0.173871752598069 0 0 0.0126595725849983 0 0 0
0 0 0 0 0 0 0 0 0 0 0 0 0 0 0 0 0 0 0 0 0 0 0 0 0 0 0 0 0 0 0 0 0 0 0 0 0 0 0 0 0 0 0 0 0 0 0 0 0 0 0 0 0 0 0 0 0 0 0 0 0 0 0 0 0 0 0 0 0 0 0 0 0 0 0 0 0 0 0 0 0 0 0 0 0 0 0 0 0 0 0 0 0 0 0 0 0 0 0 0 0 0.00768142854267504 0 0 0 0 0 0 0 0 0 0 0 0 0 0 0 0 0 0 0 0 0 0 0 0 0 0 0 0 0 0 0 0 0 0 0 0 0 0 0 0.00237734680566195 0 0 0 0 0 0 0 0 0 0.00267573243164892 0 0 0 0 0 0 0 0 0 0 0 0 0 0 0 0 0 0 0 0 0 0 0 0 0 0 0 0 0 0 0 0 0 0 0 0 0 0 0 0 0 0 0 0 0 0.00271970889995874 0 0 0 0 0 0 0 0 0 0 0 0 0 0 0 0 0 0 0 0 0 0 0 0 0 0 0 0 0 0 0 0 0 0 0 0.000945756819236073 0.00143262449154257 0 0.00434321728213843 0 0 0 0 0.00200039538672492 0.0014381071035593 0 0.00300169288001363 0 0.00908282660299409 0.0222968803600829 0.00183155584521671 0.0126828166928593 0 0.0157061826852981 0.0546014519660015 0.0126383727780652 0.0400152042281195 0.00684649497112291 0.0114319402985465 0.0312106819097034 0.014333926604227 0.0229037136719158 0 0 0 0 0 0 0 0 0 0 0 0 0 0 0 0 0 0 0 0 0 0 0 0 0 0 0 0 0 0 0 0 0 0 0 0 0 0 0.0261748095358101 0.0870728331817412 0.0690440181518906 0.0437275999228455 0 0 0.00590936853609509 0.0226017605567464 0.0224608714520749 0.0129403567600579 0.0450888347018664 0 0.0593925568176902 0 0.145212010269097 0.00634432261421094 0.0851333436433272 0.0846992545992343 0 0
0 0 0 0 0 0 0 0 0 0 0 0 0 0 0 0 0 0 0 0 0 0 0 0 0 0 0 0 0 0 0 0 0 0 0 0 0 0 0 0 0 0 0 0 0 0 0 0 0 0 0 0 0 0 0 0 0 0 0 0 0 0 0 0 0 0 0 0 0 0 0 0 0 0 0 0 0 0 0 0 0 0 0 0 0 0 0 0 0 0 0 0 0 0 0 0 0 0 0 0 0 0 0 0 0 0 0 0 0 0 0 0 0 0 0 0 0 0 0 0 0 0 0 0 0 0 0 0 0 0 0 0 0 0 0 0 0 0 0 0 0 0 0 0 0 0 0 0 0 0 0 0 0 0 0 0 0 0 0 0 0 0 0 0 0 0 0 0 0 0 0 0 0 0 0 0 0 0 0 0 0 0 0 0 0 0 0 0 0 0 0 0 0 0 0 0 0 0 0 0 0 0 0 0 0 0 0 0 0 0 0 0 0 0 0 0 0 0 0.0125028041696551 0 0 0 0.00396705695000071 0 0 0 0 0 0 0 0 0 0 0.0253864457502722 0 0 0 0 0 0 0 0 0 0 0 0 0.0265113489575692 0.0119446098894076 0 0.0188580832644469 0.0122555340992459 0.0086769884753169 0.0402259712412664 0.059678302640453 0.0597997741545677 0 0 0.00135896808492904 0 0.0790061659977746 0 0 0 0 0 0 0 0 0 0 0 0.00227969589558453 0 0 0 0 0 0 0 0 0 0 0 0 0 0 0 0 0 0 0 0 0 0 0 0 0 0 0.0425842754499367 0.0206030867157717 0.0160891107232649 0.0128496084631232 0.00374556095975757 0 0 0.0439075507041585 0.0140996440431321 0.00266266068227664 0.249433968712148 0 0 0.192579923065501 0 0 0 0.0185975826331925 0 0.0203952782772464
0 0 0 0 0 0 0 0 0 0 0 0 0 0 0 0 0 0 0 0 0 0 0 0 0 0 0 0 0 0 0 0 0 0 0 0 0 0 0 0 0 0 0 0 0 0 0 0 0 0 0 0 0 0 0 0 0 0 0 0 0 0 0 0 0 0 0 0 0 0 0 0 0 0 0 0 0 0 0 0 0 0 0 0 0 0 0 0 0 0 0 0 0 0 0 0 0 0 0 0 0.00427526331106822 0.0193267663500912 0 0 0 0 0 0 0 0 0 0 0 0 0 0 0 0 0 0 0 0 0 0 0 0 0 0 0 0 0 0 0 0 0 0 0 0 0 0 0 0 0 0 0 0 0 0 0 0 0.00246528326272436 0.018442381293325 0 0 0 0 0 0 0 0 0 0 0 0 0 0 0 0 0 0 0 0 0 0 0 0 0 0 0 0 0 0 0 0 0 0 0 0 0 0 0 0 0 0 0 0 0 0 0.0145196987089833 0 0.00433406713184115 0 0.00223429281983842 0 0.00281582108801555 0 0.00246106594141658 0 0 0 0 0 0 0 0.00940973651713592 0 0 0 0 0 0 0 0 0 0 0 0 0 0 0 0 0 0 0 0.0011527804870533 0 0.0012458157751918 0 0 0 0 0 0 0.0115917495169746 0 0 0 0.00283197669457109 0.00187632063811094 0 0.00727404350987586 0 0.00427097485250002 0 0.000903870168511094 0 0 0.0268051647939689 0 0 0 0 0 0 0 0 0 0 0 0 0 0 0 0 0 0 0 0 0 0 0 0 0 0 0 0 0 0 0 0 0 0 0 0 0 0 0 0 0 0.35931177615538 0.00319171933915437 0 0 0 0.0313531898431156 0.0517042897972001 0.270423863688882 0 0.0293328999714779 0 0 0.0160666611034503 0 0 0.0122367763382412 0.0814144983388973 0 0.00672725256300441
0 0 0 0 0 0 0 0 0 0 0 0 0 0 0 0 0 0 0 0 0 0 0 0 0 0 0 0 0 0 0 0 0 0 0 0 0 0 0 0 0 0 0 0 0 0 0 0 0 0 0 0 0 0 0 0 0 0 0 0 0 0 0 0 0 0 0 0 0 0 0 0 0 0 0 0 0 0 0 0 0 0 0 0 0 0 0 0 0 0 0 0 0 0 0 0 0 0 0 0 0 0.0124226354752548 0 0 0 0 0 0 0 0 0 0 0 0 0 0 0 0 0 0 0 0 0 0 0 0 0 0 0 0 0 0 0 0 0 0 0 0 0 0 0 0.0154597343618196 0 0 0 0 0 0 0 0.00306151261429652 0 0.013837872428132 0 0 0 0 0 0 0 0 0 0 0 0 0 0 0 0 0 0 0 0.0143608119253322 0 0 0 0 0 0 0 0 0 0 0 0 0 0 0 0.00701581496700396 0 0.0143082398181139 0 0 0 0 0 0 0 0 0 0 0 0 0 0 0 0 0 0 0 0 0 0 0 0 0 0 0 0 0 0 0 0 0 0 0 0 0 0 0 0 0 0 0 0 0 0 0 0 0 0 0 0 0 0 0 0 0 0.0123944710322464 0 0 0 0.00492770810993152 0.0150973878007392 0 0.00592068545141293 0 0.00991392416402561 0.0383594683636126 0 0 0 0 0 0 0 0 0 0 0 0 0 0 0 0 0 0 0 0 0 0 0 0 0 0.0181009518894259 0 0 0 0 0 0 0 0 0 0 0 0 0 0 0.00652005014502243 0.283782617446078 0.0205344827256182 0.101386398050325 0 0 0.0581665213240146 0 0 0 0 0 0.00876695973346093 0.172594387645257 0 0.00979610940372395 0 0.0128030075574986 0.0487342098543659 0.0917340377132881
0 0 0 0 0 0 0 0 0 0 0 0 0 0 0 0 0 0 0 0 0 0 0 0 0 0 0 0 0 0 0 0 0 0 0 0 0 0 0 0 0 0 0 0 0 0 0 0 0 0 0 0 0 0 0 0 0 0 0 0 0 0 0 0 0 0 0 0 0 0 0 0 0 0 0 0 0 0 0 0 0 0 0 0 0 0 0 0 0 0 0 0 0 0 0 0 0 0 0 0 0 0.00697871209036816 0 0 0 0 0 0 0 0 0 0 0 0 0 0 0 0 0 0 0 0 0 0 0 0 0 0 0 0 0 0 0 0 0 0 0 0 0 0 0 0.00726829750017731 0 0 0 0 0 0 0 0 0 0.00690848079224774 0 0 0 0 0 0 0 0 0 0 0 0 0 0 0 0 0 0 0 0 0 0 0 0 0 0 0 0 0 0 0 0 0 0 0 0 0 0 0 0 0 0 0 0 0 0.0178651478113773 0 0 0 0 0.0037039106104865 0 0.00492001797159611 0 0 0 0 0 0 0 0 0 0 0 0 0 0 0 0 0 0 0 0.00351249860791226 0 0 0 0 0 0 0 0 0 0.00567792683952758 0.00687258288882948 0.00163314519232172 0 0.00210168353048292 0 0.00546376360152494 0.0029383440663699 0.00830979656778818 0.00509394267173048 0.0125016139778907 0.00138753806490793 0 0.0140923268236873 0.0118136842433207 0.033838659602627 0.012345902352954 0.010446222945665 0.0574932698823477 0.011303579009041 0.03484492651259 0 0.00942647764428354 0.00767658329940498 0 0 0 0 0 0 0 0 0 0 0 0 0 0 0 0 0 0 0 0 0 0 0 0 0 0 0 0 0 0 0 0 0 0 0 0 0 0 0 0 0 0.18583610672036 0.0148503457061401 0 0 0 0 0 0.186927869269439 0 0.017355176874179 0 0 0.178189757066183 0.029501980614834 0.0676339145674061 0.0132858140799979 0 0 0
0 0 0 0 0 0 0 0 0 0 0 0 0 0 0 0 0 0 0 0 0 0 0 0 0 0 0 0 0 0 0 0 0 0 0 0 0 0 0 0 0 0 0 0 0 0 0 0 0 0 0 0 0 0 0 0 0 0 0 0 0 0 0 0 0 0 0 0 0 0 0 0 0 0 0 0 0 0 0 0 0 0 0 0 0 0 0 0 0 0 0 0 0 0 0 0 0 0 0 0 0 0.0141977446850756 0 0 0 0 0 0 0 0 0 0 0 0 0 0 0 0 0 0 0 0 0 0 0 0 0 0 0 0 0 0 0 0 0 0 0 0 0 0 0 0.00965410893163939 0 0 0.0154211229246525 0 0 0 0 0.00439588051753138 0 0.0156835551753742 0 0 0 0 0 0 0 0 0 0 0 0 0 0 0 0 0 0 0 0 0 0 0 0 0 0 0 0 0 0 0 0 0 0 0 0 0.0123699410557019 0.00956252999537466 0 0 0 0 0 0 0 0 0 0 0 0 0 0 0 0 0 0 0 0 0 0 0 0 0 0 0 0 0 0 0 0 0 0 0 0 0 0 0 0 0 0 0 0 0 0 0 0 0 0 0 0 0 0 0 0 0 0 0 0 0 0 0 0 0 0 0 0.0242042261544027 0 0 0 0 0 0 0 0 0 0 0 0 0 0 0 0 0 0 0 0 0 0 0 0 0 0 0 0 0 0 0 0 0 0 0 0 0 0 0 0 0 0.539547159667354 0.00723582684897105 0 0 0 0.250272726606661 0 0 0 0 0 0 0 0 0 0.0656322090959739 0 0 0.0318229683412881
0 0 0 0 0 0 0 0 0 0 0 0 0 0 0 0 0 0 0 0 0 0 0 0 0 0 0 0 0 0 0 0 0 0 0.0039139069126499 0 0.00485302582781306 0 0 0 0 0 0 0 0 0 0 0 0 0 0 0 0 0 0.00298487521690947 0 0 0 0 0 0 0 0 0 0 0 0 0 0 0 0 0.00096578943230333 0 0.00403241727931112 0 0 0 0 0 0 0 0 0 0 0 0 0 0 0 0 0 0 0 0 0 0 0 0 0 0 0.036240502474286 0.00120499144529641 0 0 0 0 0 0 0 0 0 0 0 0 0 0 0 0 0 0 0 0 0 0 0 0 0 0 0 0 0 0 0 0 0 0 0 0 0 0.00135013550309299 0.000709007486815257 0 0 0 0 0 0 0 0 0 0.000809430252151628 0 0 0.00392406086289464 0 0 0 0 0 0 0.00218569743557936 0 0 0 0 0 0 0 0.00106325619155856 0.00727113791348266 0.00338908073385525 0.0296484522384038 0 0 0 0 0 0 0.000828130181226634 0 0 0 0 0 0 0 0 0.0265656399788698 0.111305828915295 0.0361789958937085 0 0.00274398827795174 0 0 0 0.00261117686619506 0.00225026813676157 0.00194666238869362 0 0 0 0.00156513545374931 0 0 0.00277397789307234 0 0.000904182952971937 0 0 0 0 0 0 0 0.0404812355188263 0.0172241352820036 0 0 0 0 0 0 0.00163447718282857 0.000585800603639862 0 0 0.00228947396357823 0 0 0 0 0 0 0 0.000518271721390023 0 0.00725814878183433 0.00415105264072464 0 0 0 0 0 0 0 0 0.0259242166815512 0.00837963365027597 0.00124559263248757 0 0 0.00207041979227657 0 0.0127018669629283 0 0.00687175641435453 0 0.0929081895887412 0.000613600966734984 0.00488011379540361 0 0 0 0 0 0 0 0 0 0 0 0 0 0 0 0 0 0 0 0 0 0 0 0.0340767246348142 0 0 0 0.00123462866896914 0 0.00532093938746476 0.00141922614071832 0 0 0 0 0 0 0.0244060475352689 0.053084031010866 0.136578144688189 0.0571729464422969 0.0227686982300267 0 0.0467904652535697 0.00992834516052768 0.0422175990799284 0 0 0 0 0 0 0.00842300894336524 0.00145493454797738 0.0247827575781709 0 0.00638376237336828 0
