# Supplementary material for: Recovery of neural dynamics criticality in personalized whole-brain models of stroke
Source: Nat Commun. 2022 Jun 27;13:3683. doi: 10.1038/s41467-022-30892-6 (PMC9237050; doi:10.1038/s41467-022-30892-6)
Supplement: Supplementary file 3 — Source Data [file 41467_2022_30892_MOESM3_ESM.zip › Source_Data/Tables/Table1/Structural_Connectivity/patients/pat_3_112_316_17_.txt]

0 0 0.0198047720573126 0 0.0312186427574181 0.167207114400686 0.0425177071877165 0.0364995725132238 0.00956753178107052 0.0339127663121303 0.260316738047131 0 0 0 0 0 0 0.0510854909428439 0 0 0 0 0 0 0 0 0 0 0 0.174162478049517 0.0816672814392402 0 0 0 0 0 0 0 0 0 0 0 0 0 0 0 0 0 0 0 0 0 0 0 0 0 0 0 0 0 0 0 0 0 0 0 0 0 0 0 0 0 0 0 0 0 0 0 0 0 0 0 0 0 0 0 0.00274093087973041 0 0 0 0 0 0 0 0 0 0 0 0 0 0 0 0 0 0 0 0.0223099767137625 0.0108473923763234 0 0 0 0 0 0 0 0 0 0 0 0 0 0 0 0 0 0 0 0.00650227966260246 0 0 0.0496393248792914 0 0 0 0 0 0 0 0 0 0 0 0 0 0 0 0 0 0 0 0 0 0 0 0 0 0 0 0 0 0 0 0 0 0 0 0 0 0 0 0 0 0 0 0 0 0 0 0 0 0 0 0 0 0 0 0 0 0 0 0 0 0 0 0 0 0 0 0 0 0 0 0 0 0 0 0 0 0 0 0 0 0 0 0 0 0 0 0 0 0 0 0 0 0 0 0 0 0 0 0 0 0 0 0 0 0 0 0 0 0 0 0 0 0 0 0 0 0 0 0 0 0 0 0 0 0 0 0 0 0 0 0 0 0 0 0 0 0 0 0 0 0 0 0 0 0 0 0 0 0 0 0 0 0 0 0 0 0 0 0 0 0 0 0 0 0 0 0 0 0 0 0 0 0 0 0 0 0 0 0 0 0 0 0 0
0 0 0.0673120491415359 0.0239136970969519 0 0 0.0314174085027403 0 0 0 0 0.265775724489292 0 0.0536874417163094 0.0218519754993478 0.00785792545748984 0.285111377808539 0.0370909474998588 0 0.0873719855037958 0 0 0 0 0 0 0 0 0 0.0155519617666765 0.0545523468032059 0 0 0 0 0 0 0 0 0 0 0 0 0 0 0 0 0 0 0 0 0 0 0 0 0 0 0 0 0 0 0 0 0 0 0 0 0 0 0 0 0 0 0 0 0 0 0 0 0 0 0 0 0 0 0 0 0 0 0 0 0 0 0 0 0 0 0 0 0 0 0 0 0 0 0 0 0 0 0 0 0 0 0 0 0 0 0 0 0 0 0 0 0 0.0485051587142569 0 0 0 0 0 0 0 0 0 0 0 0 0 0 0 0 0 0 0 0 0 0 0 0 0 0 0 0 0 0 0 0 0 0 0 0 0 0 0 0 0 0 0 0 0 0 0 0 0 0 0 0 0 0 0 0 0 0 0 0 0 0 0 0 0 0 0 0 0 0 0 0 0 0 0 0 0 0 0 0 0 0 0 0 0 0 0 0 0 0 0 0 0 0 0 0 0 0 0 0 0 0 0 0 0 0 0 0 0 0 0 0 0 0 0 0 0 0 0 0 0 0 0 0 0 0 0 0 0 0 0 0 0 0 0 0 0 0 0 0 0 0 0 0 0 0 0 0 0 0 0 0 0 0 0 0 0 0 0 0 0 0 0 0 0 0 0 0 0 0 0 0 0 0 0 0 0 0 0 0 0 0 0 0 0 0 0 0 0 0 0
0.042444393765384 0.223319801900857 0 0 0 0.0578335553313038 0 0 0 0 0.0507711701386852 0.0803251867065166 0 0 0 0 0.119679311208291 0.104669514686672 0.0995485693500111 0 0 0 0 0 0 0 0 0 0 0.0772082188504019 0.0528023286510968 0 0 0 0 0 0 0 0 0 0 0 0 0 0 0 0 0 0 0 0 0 0 0 0 0 0 0 0 0 0 0 0 0 0 0 0 0 0.0306033405390336 0.0189637126117685 0 0 0 0 0 0 0 0 0 0 0 0 0 0 0 0 0 0 0 0 0 0 0 0 0 0 0 0 0 0 0 0 0 0 0 0 0 0 0 0 0 0.0297948167843146 0 0 0 0 0 0 0 0 0 0 0 0 0 0 0 0.0120360794756634 0 0 0 0 0 0 0 0 0 0 0 0 0 0 0 0 0 0 0 0 0 0 0 0 0 0 0 0 0 0 0 0 0 0 0 0 0 0 0 0 0 0 0 0 0 0 0 0 0 0 0 0 0 0 0 0 0 0 0 0 0 0 0 0 0 0 0 0 0 0 0 0 0 0 0 0 0 0 0 0 0 0 0 0 0 0 0 0 0 0 0 0 0 0 0 0 0 0 0 0 0 0 0 0 0 0 0 0 0 0 0 0 0 0 0 0 0 0 0 0 0 0 0 0 0 0 0 0 0 0 0 0 0 0 0 0 0 0 0 0 0 0 0 0 0 0 0 0 0 0 0 0 0 0 0 0 0 0 0 0 0 0 0 0 0 0 0 0 0 0 0 0 0 0 0 0 0 0 0 0 0 0 0 0 0 0 0 0
0 0.0114518167991719 0 0 0 0 0.00436793884189529 0 0.0180276732306975 0 0 0.0360437186399669 0 0.161383267289873 0 0 0 0 0 0.157642736920331 0.0323674841205126 0 0 0 0 0 0 0 0 0.0391478049524553 0.00548481751960337 0 0 0 0 0 0 0.107135271435539 0 0 0 0 0 0 0 0 0 0 0 0 0 0 0 0 0 0 0 0 0 0 0.00818943959705375 0 0.00212390211480802 0 0 0.0030059212654758 0 0 0 0 0 0 0 0 0 0 0 0 0 0 0 0 0 0 0 0 0 0 0 0 0 0 0 0.0138835375496214 0 0 0 0 0 0 0 0 0 0 0 0 0 0 0 0 0 0 0 0 0 0 0 0 0 0 0 0 0 0 0 0 0 0 0 0 0.305649488962959 0 0 0.0940951807600368 0 0 0 0 0 0 0 0 0 0 0 0 0 0 0 0 0 0 0 0 0 0 0 0 0 0 0 0 0 0 0 0 0 0 0 0 0 0 0 0 0 0 0 0 0 0 0 0 0 0 0 0 0 0 0 0 0 0 0 0 0 0 0 0 0 0 0 0 0 0 0 0 0 0 0 0 0 0 0 0 0 0 0 0 0 0 0 0 0 0 0 0 0 0 0 0 0 0 0 0 0 0 0 0 0 0 0 0 0 0 0 0 0 0 0 0 0 0 0 0 0 0 0 0 0 0 0 0 0 0 0 0 0 0 0 0 0 0 0 0 0 0 0 0 0 0 0 0 0 0 0 0 0 0 0 0 0 0 0 0 0 0 0 0 0 0 0 0 0 0 0 0 0 0 0 0 0 0 0 0 0 0
0.0143167743872239 0 0 0 0 0.0828183415844021 0 0.103928862017218 0.0386987681593531 0.0683862624584051 0.0268098673727472 0.00820712977515879 0 0 0 0 0 0.0947520802756825 0.0475918844232726 0 0 0 0 0 0 0 0 0 0.166621097087652 0.0143059743540679 0.0201510014201203 0 0 0 0 0 0 0.00524428478493362 0 0 0 0 0 0 0 0 0.0166824608253382 0 0 0 0 0 0 0 0 0 0 0 0.0272775550748492 0 0 0 0 0 0 0 0 0 0 0 0 0 0 0.0610711722356145 0 0 0 0 0 0 0 0 0 0 0 0.0268946831267544 0 0.0162769845729111 0 0 0 0 0 0 0 0 0 0 0 0 0 0 0 0 0 0 0 0 0 0 0 0 0 0 0 0 0 0 0 0 0 0 0 0 0 0 0 0 0 0 0.00944057787042673 0.0510647097897068 0.0647455428993271 0.034713985504835 0 0 0 0 0 0 0 0 0 0 0 0 0 0 0 0 0 0 0 0 0 0 0 0 0 0 0 0 0 0 0 0 0 0 0 0 0 0 0 0 0 0 0 0 0 0 0 0 0 0 0 0 0 0 0 0 0 0 0 0 0 0 0 0 0 0 0 0 0 0 0 0 0 0 0 0 0 0 0 0 0 0 0 0 0 0 0 0 0 0 0 0 0 0 0 0 0 0 0 0 0 0 0 0 0 0 0 0 0 0 0 0 0 0 0 0 0 0 0 0 0 0 0 0 0 0 0 0 0 0 0 0 0 0 0 0 0 0 0 0 0 0 0 0 0 0 0 0 0 0 0 0 0 0 0 0 0 0 0 0 0 0 0 0 0 0 0 0 0 0 0 0 0 0 0 0 0 0 0 0 0 0
0.102409912135879 0 0.0165278607926223 0 0.110606998701884 0 0.0197335528623937 0.0505756382596839 0.028014434627829 0.0649214660851251 0.149231397477023 0.0473697128158119 0 0 0 0.00369454037315048 0 0.0949968134366331 0 0 0 0 0 0 0 0 0 0 0 0.150070010756787 0.118048493304911 0 0 0 0 0 0 0 0 0 0 0 0 0 0 0 0 0 0 0 0 0 0 0 0 0 0 0 0 0 0 0 0 0 0 0 0 0 0 0 0 0 0 0 0 0 0 0 0 0 0 0 0 0 0 0 0 0 0 0 0 0 0 0 0 0 0 0 0 0 0 0 0 0 0 0 0 0 0 0 0 0 0 0 0 0 0 0 0 0 0 0 0 0 0 0 0 0.0101520600338274 0 0 0.019912220691349 0 0 0.0137348876450895 0 0 0 0 0 0 0 0 0 0 0 0 0 0 0 0 0 0 0 0 0 0 0 0 0 0 0 0 0 0 0 0 0 0 0 0 0 0 0 0 0 0 0 0 0 0 0 0 0 0 0 0 0 0 0 0 0 0 0 0 0 0 0 0 0 0 0 0 0 0 0 0 0 0 0 0 0 0 0 0 0 0 0 0 0 0 0 0 0 0 0 0 0 0 0 0 0 0 0 0 0 0 0 0 0 0 0 0 0 0 0 0 0 0 0 0 0 0 0 0 0 0 0 0 0 0 0 0 0 0 0 0 0 0 0 0 0 0 0 0 0 0 0 0 0 0 0 0 0 0 0 0 0 0 0 0 0 0 0 0 0 0 0 0 0 0 0 0 0 0 0 0 0 0 0 0 0 0 0 0 0 0
0.0882565599017285 0.100955841505072 0 0.0293096056564644 0 0.0668798361693984 0 0 0 0.120209036894722 0 0 0 0 0 0 0.0656304619639081 0.0463006811336949 0 0 0 0 0 0 0 0 0 0 0 0 0 0 0 0 0 0 0 0 0 0 0 0 0 0 0 0 0 0 0 0 0 0 0 0 0 0 0 0 0 0 0 0 0 0 0 0 0 0 0 0 0 0 0 0 0 0 0 0 0 0 0 0 0 0 0 0 0 0 0 0 0 0 0 0 0 0 0 0 0 0 0 0 0 0 0 0 0 0 0 0 0 0 0 0 0 0 0 0 0 0 0 0 0 0 0 0 0 0 0 0 0.482457976775013 0 0 0 0 0 0 0 0 0 0 0 0 0 0 0 0 0 0 0 0 0 0 0 0 0 0 0 0 0 0 0 0 0 0 0 0 0 0 0 0 0 0 0 0 0 0 0 0 0 0 0 0 0 0 0 0 0 0 0 0 0 0 0 0 0 0 0 0 0 0 0 0 0 0 0 0 0 0 0 0 0 0 0 0 0 0 0 0 0 0 0 0 0 0 0 0 0 0 0 0 0 0 0 0 0 0 0 0 0 0 0 0 0 0 0 0 0 0 0 0 0 0 0 0 0 0 0 0 0 0 0 0 0 0 0 0 0 0 0 0 0 0 0 0 0 0 0 0 0 0 0 0 0 0 0 0 0 0 0 0 0 0 0 0 0 0 0 0 0 0 0 0 0 0 0 0 0 0 0 0 0 0 0 0 0
0.0362407070646871 0 0 0 0.225016255407194 0.0819904018619409 0 0 0 0.017754156248565 0.0574132622683412 0 0 0 0 0 0 0 0 0 0 0 0 0 0 0 0 0 0.0128870622693402 0.0546226852870771 0.052114234920271 0 0 0 0 0 0 0.017788551764944 0 0 0 0 0 0 0 0 0 0 0 0 0 0 0 0 0 0 0 0 0 0 0 0 0 0 0 0 0 0 0 0 0 0 0 0 0 0 0 0 0 0 0 0 0 0 0 0 0 0 0 0 0 0 0 0 0 0 0 0 0.00632441799898236 0 0 0 0 0 0 0 0 0 0 0 0 0 0 0 0 0 0 0 0 0 0 0 0 0 0 0 0 0.0118396952167311 0 0 0.0769283135802516 0.0722288367936478 0 0.276851419318027 0 0 0 0 0 0 0 0 0 0 0 0 0 0 0 0 0 0 0 0 0 0 0 0 0 0 0 0 0 0 0 0 0 0 0 0 0 0 0 0 0 0 0 0 0 0 0 0 0 0 0 0 0 0 0 0 0 0 0 0 0 0 0 0 0 0 0 0 0 0 0 0 0 0 0 0 0 0 0 0 0 0 0 0 0 0 0 0 0 0 0 0 0 0 0 0 0 0 0 0 0 0 0 0 0 0 0 0 0 0 0 0 0 0 0 0 0 0 0 0 0 0 0 0 0 0 0 0 0 0 0 0 0 0 0 0 0 0 0 0 0 0 0 0 0 0 0 0 0 0 0 0 0 0 0 0 0 0 0 0 0 0 0 0 0 0 0 0 0 0 0 0 0 0 0 0 0 0 0 0 0 0
0.010930073763202 0 0 0.066576218612649 0.0964026910388433 0.0522537905381989 0 0 0 0.208420036410559 0.0163901253749406 0 0 0 0 0 0 0.0303032088884999 0 0 0 0 0 0 0 0 0 0 0 0.0105439264230156 0.0149545172452503 0 0 0 0 0 0 0.0587384381557126 0 0 0 0 0 0 0 0 0 0 0 0 0 0 0 0 0 0 0 0 0 0 0 0 0 0 0 0 0 0 0 0 0 0 0 0 0 0 0 0 0 0 0 0 0 0 0 0 0 0 0 0 0 0 0 0.0101455975561463 0 0 0 0 0 0 0 0 0 0 0 0 0 0 0 0 0 0 0 0 0 0 0 0 0 0 0 0 0 0 0 0 0 0 0 0 0.356488450031097 0 0 0.0678529259618852 0 0 0 0 0 0 0 0 0 0 0 0 0 0 0 0 0 0 0 0 0 0 0 0 0 0 0 0 0 0 0 0 0 0 0 0 0 0 0 0 0 0 0 0 0 0 0 0 0 0 0 0 0 0 0 0 0 0 0 0 0 0 0 0 0 0 0 0 0 0 0 0 0 0 0 0 0 0 0 0 0 0 0 0 0 0 0 0 0 0 0 0 0 0 0 0 0 0 0 0 0 0 0 0 0 0 0 0 0 0 0 0 0 0 0 0 0 0 0 0 0 0 0 0 0 0 0 0 0 0 0 0 0 0 0 0 0 0 0 0 0 0 0 0 0 0 0 0 0 0 0 0 0 0 0 0 0 0 0 0 0 0 0 0 0 0 0 0 0 0 0 0 0 0 0 0 0 0 0 0 0 0
0.0371821584305562 0 0 0 0.163496735414361 0.11621774835619 0.0634938027950098 0.0196048052810253 0.200026560806663 0 0.0547206255227048 0 0 0 0 0 0 0.0501802217853726 0 0 0 0 0 0 0 0 0 0 0 0.0644330720677759 0.0855727590202945 0 0 0 0 0 0 0 0 0 0 0 0 0 0 0 0 0 0 0 0 0 0 0 0 0 0 0 0 0 0 0 0 0 0 0 0 0 0 0 0 0 0 0 0 0 0 0 0 0 0 0 0 0 0 0 0 0 0 0 0 0 0 0 0 0 0 0 0 0 0 0 0 0 0 0 0 0 0 0 0 0 0 0 0 0 0 0 0 0 0 0 0 0 0 0 0 0 0 0 0.0977613317437927 0 0 0.0473101787762538 0 0 0 0 0 0 0 0 0 0 0 0 0 0 0 0 0 0 0 0 0 0 0 0 0 0 0 0 0 0 0 0 0 0 0 0 0 0 0 0 0 0 0 0 0 0 0 0 0 0 0 0 0 0 0 0 0 0 0 0 0 0 0 0 0 0 0 0 0 0 0 0 0 0 0 0 0 0 0 0 0 0 0 0 0 0 0 0 0 0 0 0 0 0 0 0 0 0 0 0 0 0 0 0 0 0 0 0 0 0 0 0 0 0 0 0 0 0 0 0 0 0 0 0 0 0 0 0 0 0 0 0 0 0 0 0 0 0 0 0 0 0 0 0 0 0 0 0 0 0 0 0 0 0 0 0 0 0 0 0 0 0 0 0 0 0 0 0 0 0 0 0 0 0 0 0 0 0 0 0 0 0
0.161356721551572 0 0.0146842460807558 0 0.036236685782412 0.151028160279576 0 0.0358416758620478 0.00889291341826083 0.030936034339029 0 0.0975679113600887 0 0 0.0231376768602384 0.00627054564513405 0.00939615442065619 0.0316823617169284 0 0 0 0 0 0 0 0 0 0 0 0.232892662449122 0.10741133658763 0 0 0 0 0 0 0 0 0 0 0 0 0 0 0 0 0 0 0 0 0 0 0 0 0 0 0 0 0 0 0 0 0 0 0 0 0 0 0 0 0 0 0 0 0 0 0 0 0 0 0 0 0 0 0 0.00264351311502984 0 0 0 0 0 0 0 0 0 0 0 0 0 0 0 0 0 0 0 0.0246778708270432 0 0 0 0 0 0 0 0 0.0116472976992361 0 0 0 0 0 0 0 0 0 0 0 0.013696232005241 0 0 0 0 0 0 0 0 0 0 0 0 0 0 0 0 0 0 0 0 0 0 0 0 0 0 0 0 0 0 0 0 0 0 0 0 0 0 0 0 0 0 0 0 0 0 0 0 0 0 0 0 0 0 0 0 0 0 0 0 0 0 0 0 0 0 0 0 0 0 0 0 0 0 0 0 0 0 0 0 0 0 0 0 0 0 0 0 0 0 0 0 0 0 0 0 0 0 0 0 0 0 0 0 0 0 0 0 0 0 0 0 0 0 0 0 0 0 0 0 0 0 0 0 0 0 0 0 0 0 0 0 0 0 0 0 0 0 0 0 0 0 0 0 0 0 0 0 0 0 0 0 0 0 0 0 0 0 0 0 0 0 0 0 0 0 0 0 0 0 0 0 0 0 0 0 0 0 0 0 0 0 0 0 0 0 0 0
0 0.162378113066561 0.0147920886575381 0.0459847789036313 0.00706298659095503 0.0305240217537584 0 0 0 0 0.0621226945092674 0 0 0.174434007619936 0.0725715724022915 0.0338475089758684 0.0812732152481074 0 0.014743862708873 0.0666496619476532 0 0 0 0 0 0 0 0 0 0.0548196606926896 0.130128743993971 0 0 0 0 0 0 0 0 0.00548163659449243 0 0 0 0 0 0 0 0 0 0 0 0 0 0 0 0 0 0 0 0 0 0 0 0 0 0 0 0 0 0.014649011496356 0 0 0 0 0 0 0 0 0 0 0 0 0 0 0 0 0 0 0 0 0 0 0 0 0 0 0.00755946892358264 0 0 0 0 0 0 0 0 0 0 0 0 0 0 0 0 0 0 0 0 0 0 0 0 0 0 0 0 0 0 0.0165864067032657 0 0 0 0 0 0 0 0 0 0 0.00439055921120224 0 0 0 0 0 0 0 0 0 0 0 0 0 0 0 0 0 0 0 0 0 0 0 0 0 0 0 0 0 0 0 0 0 0 0 0 0 0 0 0 0 0 0 0 0 0 0 0 0 0 0 0 0 0 0 0 0 0 0 0 0 0 0 0 0 0 0 0 0 0 0 0 0 0 0 0 0 0 0 0 0 0 0 0 0 0 0 0 0 0 0 0 0 0 0 0 0 0 0 0 0 0 0 0 0 0 0 0 0 0 0 0 0 0 0 0 0 0 0 0 0 0 0 0 0 0 0 0 0 0 0 0 0 0 0 0 0 0 0 0 0 0 0 0 0 0 0 0 0 0 0 0 0 0 0 0 0 0 0 0 0 0 0 0 0 0 0 0 0 0 0 0 0 0 0 0 0
0 0 0 0 0 0 0 0 0 0 0 0 0 0 0 0 0 0 0 0 0 0 0 0 0.03012759034336 0.0152208381296339 0 0 0 0 0 0.0172951812216825 0 0 0.0821360424087402 0 0 0 0 0 0 0 0 0 0 0 0 0 0.079985119954389 0 0 0 0 0 0 0.0812805349140101 0 0 0 0 0 0 0 0 0 0 0 0 0 0 0 0 0 0 0 0 0 0 0 0 0 0 0 0 0 0 0 0 0 0 0 0 0 0 0 0 0 0 0 0 0 0 0 0 0 0 0 0 0 0 0 0 0 0 0.424198286965157 0.0126640823705329 0.0160281349783358 0.00790720834993405 0.0889076564344749 0.0159996952576878 0.0613255103874897 0 0 0 0 0 0.0164245085056401 0 0 0 0 0 0 0 0 0 0 0 0 0 0 0 0 0 0 0 0 0 0 0 0 0 0 0 0 0 0 0 0 0 0 0 0 0 0 0 0 0.0188416528688202 0 0 0 0 0 0 0 0 0 0 0 0 0 0 0 0 0 0 0 0 0 0 0 0 0 0 0 0 0 0 0 0 0 0 0 0 0 0 0 0 0 0 0 0 0 0 0 0 0 0 0 0 0 0 0 0 0 0 0 0 0 0 0 0 0 0 0 0 0 0 0 0 0 0 0 0 0 0 0 0 0 0 0 0 0 0 0 0 0 0 0 0.0165437682193387 0 0.0106279814717572 0 0 0 0.00448620721901527 0 0 0 0 0 0 0 0 0 0 0 0 0 0 0 0 0 0 0 0 0 0 0 0 0 0 0 0 0 0 0 0 0 0 0 0 0 0 0 0 0 0 0 0 0 0 0 0 0 0
0 0.0303094618069322 0 0.190255119153067 0 0 0 0 0 0 0 0.161184952027565 0 0 0.161198488435237 0.08226810252959 0.00331161460887956 0 0.00608146395140759 0.169832567672737 0.0170107234526515 0 0 0 0 0 0 0 0 0.00678096583921803 0.0756405163820845 0 0 0 0 0 0 0 0 0.00273635978777199 0 0 0 0 0 0 0 0 0 0 0 0 0 0 0 0 0 0 0 0 0.00509138934669775 0 0 0 0 0.00315718125229426 0 0 0 0.0161791569863071 0.00614916662869572 0 0 0 0 0 0 0 0 0 0 0 0 0 0 0 0 0 0 0 0 0 0 0 0 0 0 0 0 0 0 0 0 0 0 0 0 0 0 0 0 0 0 0 0 0 0 0 0 0 0 0 0 0 0 0 0 0.0325779151111824 0 0 0 0 0 0 0.0222770402474012 0 0 0 0.00795781478028003 0 0 0 0 0 0 0 0 0 0 0 0 0 0 0 0 0 0 0 0 0 0 0 0 0 0 0 0 0 0 0 0 0 0 0 0 0 0 0 0 0 0 0 0 0 0 0 0 0 0 0 0 0 0 0 0 0 0 0 0 0 0 0 0 0 0 0 0 0 0 0 0 0 0 0 0 0 0 0 0 0 0 0 0 0 0 0 0 0 0 0 0 0 0 0 0 0 0 0 0 0 0 0 0 0 0 0 0 0 0 0 0 0 0 0 0 0 0 0 0 0 0 0 0 0 0 0 0 0 0 0 0 0 0 0 0 0 0 0 0 0 0 0 0 0 0 0 0 0 0 0 0 0 0 0 0 0 0 0 0 0 0 0 0 0 0 0 0 0 0 0 0 0 0 0 0 0
0 0.0224217972266166 0 0 0 0 0 0 0 0 0.0247417585268867 0.121880455639906 0 0.292978105055005 0 0.0590739115682119 0.00685474563245758 0 0 0.0344838568176603 0.02858129571491 0 0 0 0 0 0 0 0 0.0058801005635515 0.210078602737495 0 0 0 0 0 0 0 0 0.0124527408842483 0 0 0 0 0.00501522451485293 0 0 0 0 0 0 0 0 0 0 0 0 0 0 0 0 0 0 0 0 0 0 0 0 0.012267927298787 0.00673218843325017 0 0 0 0 0 0 0 0 0 0 0 0 0 0 0 0.0126086703310943 0 0 0 0 0 0 0.00681591143991368 0 0.0324375146154967 0.0581123422684861 0 0 0 0 0 0 0 0 0 0 0 0 0 0 0 0 0 0 0 0 0 0 0 0 0 0 0 0 0 0 0.03686138615476 0 0 0 0 0 0 0 0 0 0 0.00972146457641054 0 0 0 0 0 0 0 0 0 0 0 0 0 0 0 0 0 0 0 0 0 0 0 0 0 0 0 0 0 0 0 0 0 0 0 0 0 0 0 0 0 0 0 0 0 0 0 0 0 0 0 0 0 0 0 0 0 0 0 0 0 0 0 0 0 0 0 0 0 0 0 0 0 0 0 0 0 0 0 0 0 0 0 0 0 0 0 0 0 0 0 0 0 0 0 0 0 0 0 0 0 0 0 0 0 0 0 0 0 0 0 0 0 0 0 0 0 0 0 0 0 0 0 0 0 0 0 0 0 0 0 0 0 0 0 0 0 0 0 0 0 0 0 0 0 0 0 0 0 0 0 0 0 0 0 0 0 0 0 0 0 0 0 0 0 0 0 0 0 0 0 0 0 0 0 0 0
0 0.00383966802531392 0 0 0 0.00190403537273286 0 0 0 0 0.0031931711948149 0.0270707510514203 0 0.0712052045035773 0.0281320762164623 0 0.00299776092281856 0 0 0.00411518798948104 0.0105616235058195 0 0 0 0 0 0 0 0 0.0170191743855728 0.0309621335240551 0 0 0 0 0 0 0 0.00267581074505932 0.0364034338829126 0 0 0 0 0.00255944861193277 0 0 0 0 0 0 0 0 0 0.0066181975463515 0 0 0 0 0 0 0 0 0 0 0 0 0 0.00228971631043476 0.0061309939001998 0.0487527178513238 0 0 0 0 0.00549788535824708 0 0 0 0 0 0 0 0 0 0 0.000816039873567522 0 0.000975956899506108 0.00192063986374898 0 0 0 0 0.0028669507675229 0 0 0.00772714073066544 0 0 0.00215081799855307 0.00192778341984156 0.00213651648496263 0.00293410406442963 0 0.00169453635041058 0 0 0 0 0 0 0 0 0 0 0 0 0 0 0 0 0 0 0 0 0 0.0925027781474593 0 0 0 0 0 0 0.198784591053243 0.0709857321678698 0.0645646705420349 0.147289225694208 0.0600972624162531 0.00711641887438594 0 0 0 0 0 0 0 0.00648217973832668 0 0 0 0 0 0.00320488420466976 0.00946311961645305 0 0 0 0 0 0 0 0 0 0 0 0 0 0 0 0 0 0 0 0 0 0 0 0 0 0 0 0 0 0 0 0 0 0 0 0 0 0 0 0 0 0 0 0 0 0 0 0 0 0 0 0 0 0 0 0 0 0 0 0 0 0 0 0 0 0 0 0 0 0 0 0 0 0 0 0 0 0 0 0 0 0 0 0 0 0 0 0 0 0 0 0 0 0 0 0 0 0 0 0 0.00242966019335718 0 0 0 0 0 0 0 0 0 0 0 0 0 0 0 0 0 0 0 0 0 0 0 0 0 0 0 0 0 0 0 0 0 0 0 0 0 0 0 0 0 0 0 0 0 0 0 0 0 0 0 0 0 0 0 0 0 0 0 0
0 0.303708661694193 0.0384261866585433 0 0 0 0.0217563980633908 0 0 0 0.0104309501897602 0.141702623460326 0 0.00624851625371433 0.00711630014316484 0.00653512427462233 0 0 0 0.0179496237983382 0 0 0 0 0 0 0 0 0 0.0153770640975557 0.0774370493573475 0 0 0 0 0 0 0 0 0 0 0 0 0 0 0 0 0 0 0 0 0 0 0 0 0 0 0 0 0 0 0 0 0 0 0 0 0 0 0.0385604050380247 0 0 0 0.0185298369988806 0 0 0 0 0 0 0 0 0 0 0 0 0 0.00894121359186802 0 0 0 0 0 0 0 0 0.0078246713194966 0 0 0 0 0 0 0 0 0 0 0 0 0 0 0 0 0 0 0 0 0 0 0 0 0 0.0240032579647464 0 0.250147557799216 0 0 0.00530455929681127 0 0 0 0 0 0 0 0 0 0 0 0 0 0 0 0 0 0 0 0 0 0 0 0 0 0 0 0 0 0 0 0 0 0 0 0 0 0 0 0 0 0 0 0 0 0 0 0 0 0 0 0 0 0 0 0 0 0 0 0 0 0 0 0 0 0 0 0 0 0 0 0 0 0 0 0 0 0 0 0 0 0 0 0 0 0 0 0 0 0 0 0 0 0 0 0 0 0 0 0 0 0 0 0 0 0 0 0 0 0 0 0 0 0 0 0 0 0 0 0 0 0 0 0 0 0 0 0 0 0 0 0 0 0 0 0 0 0 0 0 0 0 0 0 0 0 0 0 0 0 0 0 0 0 0 0 0 0 0 0 0 0 0 0 0 0 0 0 0 0 0 0 0 0 0 0 0 0 0 0 0 0 0 0 0 0 0 0
0.0605380333904421 0.0680428663660337 0.0578762602726584 0 0.244843358302152 0.18380297363235 0.0264326654049642 0 0.0314337487390765 0.0542365347230367 0.0605708010808237 0 0 0 0 0 0 0 0.0730324947470887 0 0 0 0 0 0 0 0 0 0 0.0484654719198404 0.0407378066062725 0 0 0 0 0 0 0 0 0 0 0 0 0 0 0 0 0 0 0 0 0 0 0 0 0 0 0 0 0 0 0 0 0 0 0 0 0 0 0 0 0 0 0 0 0 0 0 0 0 0 0 0 0 0 0 0 0 0 0 0 0 0 0 0 0 0 0 0 0 0 0 0 0 0 0 0 0 0 0 0 0.0274271020758702 0 0 0 0 0 0 0 0 0 0 0 0 0 0 0 0 0 0 0.0225598827393908 0 0 0 0 0 0 0 0 0 0 0 0 0 0 0 0 0 0 0 0 0 0 0 0 0 0 0 0 0 0 0 0 0 0 0 0 0 0 0 0 0 0 0 0 0 0 0 0 0 0 0 0 0 0 0 0 0 0 0 0 0 0 0 0 0 0 0 0 0 0 0 0 0 0 0 0 0 0 0 0 0 0 0 0 0 0 0 0 0 0 0 0 0 0 0 0 0 0 0 0 0 0 0 0 0 0 0 0 0 0 0 0 0 0 0 0 0 0 0 0 0 0 0 0 0 0 0 0 0 0 0 0 0 0 0 0 0 0 0 0 0 0 0 0 0 0 0 0 0 0 0 0 0 0 0 0 0 0 0 0 0 0 0 0 0 0 0 0 0 0 0 0 0 0 0 0 0 0 0 0 0 0 0 0 0
0 0 0.042847831102499 0 0.0957295561290817 0 0 0 0 0 0 0.0344609575792445 0 0.0153826395707972 0 0 0 0.0568499001274892 0 0 0 0 0 0 0 0 0 0 0.0536746287818603 0 0 0 0 0 0 0 0 0 0 0 0 0 0 0 0 0 0 0 0 0 0 0 0 0 0 0 0 0 0 0 0 0 0 0 0 0 0 0 0.0708775449678259 0.0728419399048257 0 0 0 0 0 0 0 0 0 0 0 0 0 0 0 0 0 0 0 0 0 0 0 0 0 0 0 0 0 0 0 0 0 0 0 0 0 0 0 0 0 0.233951022850481 0 0.119565253157272 0 0 0 0 0 0 0 0 0 0 0.132779235780605 0.0710394900480177 0 0 0 0 0 0 0 0 0 0 0 0 0 0 0 0 0 0 0 0 0 0 0 0 0 0 0 0 0 0 0 0 0 0 0 0 0 0 0 0 0 0 0 0 0 0 0 0 0 0 0 0 0 0 0 0 0 0 0 0 0 0 0 0 0 0 0 0 0 0 0 0 0 0 0 0 0 0 0 0 0 0 0 0 0 0 0 0 0 0 0 0 0 0 0 0 0 0 0 0 0 0 0 0 0 0 0 0 0 0 0 0 0 0 0 0 0 0 0 0 0 0 0 0 0 0 0 0 0 0 0 0 0 0 0 0 0 0 0 0 0 0 0 0 0 0 0 0 0 0 0 0 0 0 0 0 0 0 0 0 0 0 0 0 0 0 0 0 0 0 0 0 0 0 0 0 0 0 0 0 0 0 0 0 0 0 0 0 0 0
0 0.080986816644431 0 0.305132468088095 0 0 0 0 0 0 0 0.101117865789492 0 0.27884161148584 0.0311514481586893 0.00780631425030348 0.0156190582627493 0 0 0 0.111495509855093 0 0 0 0 0 0 0 0 0 0.0194102112510164 0 0 0 0 0 0 0 0 0 0 0 0 0 0.00646256699908157 0 0 0 0 0 0 0 0 0 0 0 0 0 0 0 0.0210367032099433 0 0.00716540629166929 0 0 0.00647267978976419 0 0 0 0.00241480051187839 0 0 0 0 0 0 0 0 0 0 0 0 0 0 0 0 0 0 0 0 0 0 0 0 0 0 0 0 0 0 0 0 0 0 0 0 0 0 0 0 0 0 0 0 0 0 0 0 0 0 0 0 0 0 0 0 0 0 0.00488653941195467 0 0 0 0 0 0 0 0 0 0 0 0 0 0 0 0 0 0 0 0 0 0 0 0 0 0 0 0 0 0 0 0 0 0 0 0 0 0 0 0 0 0 0 0 0 0 0 0 0 0 0 0 0 0 0 0 0 0 0 0 0 0 0 0 0 0 0 0 0 0 0 0 0 0 0 0 0 0 0 0 0 0 0 0 0 0 0 0 0 0 0 0 0 0 0 0 0 0 0 0 0 0 0 0 0 0 0 0 0 0 0 0 0 0 0 0 0 0 0 0 0 0 0 0 0 0 0 0 0 0 0 0 0 0 0 0 0 0 0 0 0 0 0 0 0 0 0 0 0 0 0 0 0 0 0 0 0 0 0 0 0 0 0 0 0 0 0 0 0 0 0 0 0 0 0 0 0 0 0 0 0 0 0 0 0 0 0
0 0 0 0.0405419549340557 0 0 0 0 0 0 0 0 0 0.0180734340969824 0.0167080439256526 0.0129648745895009 0 0 0 0.0721503870475101 0 0 0 0 0 0 0 0 0 0 0.0122444721938777 0 0 0 0 0 0 0 0 0 0 0 0 0 0.074661688506268 0 0 0 0 0.00513822783715516 0 0 0 0 0 0 0 0 0 0.00384710929320668 0.0697756174465746 0.00391882184581261 0.0514990146372838 0.00410069844467608 0 0.0203160089287308 0 0.0230236966983221 0.0350404269493599 0.0198745006588902 0.00769442106584984 0 0 0 0.00396673450688229 0 0 0.015932214499907 0.0102611290969799 0 0 0 0 0 0 0 0 0 0 0 0 0 0 0 0 0 0 0 0 0 0 0 0 0 0 0 0 0 0 0.0158966631062091 0 0 0.00603841948214285 0 0 0 0 0 0 0 0 0.00277808604916287 0.0141343275707945 0 0 0 0 0.00619505478107282 0.0383779927998872 0 0 0 0 0 0.394845979007252 0 0 0 0 0 0 0 0 0 0 0 0 0 0 0 0 0 0 0 0 0 0 0 0 0 0 0 0 0 0 0 0 0 0 0 0 0 0 0 0 0 0 0 0 0 0 0 0 0 0 0 0 0 0 0 0 0 0 0 0 0 0 0 0 0 0 0 0 0 0 0 0 0 0 0 0 0 0 0 0 0 0 0 0 0 0 0 0 0 0 0 0 0 0 0 0 0 0 0 0 0 0 0 0 0 0 0 0 0 0 0 0 0 0 0 0 0 0 0 0 0 0 0 0 0 0 0 0 0 0 0 0 0 0 0 0 0 0 0 0 0 0 0 0 0 0 0 0 0 0 0 0 0 0 0 0 0 0 0 0 0 0 0 0 0 0 0 0 0 0 0 0 0 0 0 0 0 0 0 0 0
0 0 0 0 0 0 0 0 0 0 0 0 0 0 0 0 0 0 0 0 0 0 0 0 0 0 0 0 0 0 0 0 0 0 0 0 0 0 0.148176617591715 0.582786589761613 0 0 0 0 0 0 0 0 0 0 0 0 0 0 0 0 0 0 0 0 0 0.0486594886008659 0 0 0 0 0 0 0 0 0 0 0.0571633200003873 0 0 0.115254529191306 0 0 0 0.0479594548541124 0 0 0 0 0 0 0 0 0 0 0 0 0 0 0 0 0 0 0 0 0 0 0 0 0 0 0 0 0 0 0 0 0 0 0 0 0 0 0 0 0 0 0 0 0 0 0 0 0 0 0 0 0 0 0 0 0 0 0 0 0 0 0 0 0 0 0 0 0 0 0 0 0 0 0 0 0 0 0 0 0 0 0 0 0 0 0 0 0 0 0 0 0 0 0 0 0 0 0 0 0 0 0 0 0 0 0 0 0 0 0 0 0 0 0 0 0 0 0 0 0 0 0 0 0 0 0 0 0 0 0 0 0 0 0 0 0 0 0 0 0 0 0 0 0 0 0 0 0 0 0 0 0 0 0 0 0 0 0 0 0 0 0 0 0 0 0 0 0 0 0 0 0 0 0 0 0 0 0 0 0 0 0 0 0 0 0 0 0 0 0 0 0 0 0 0 0 0 0 0 0 0 0 0 0 0 0 0 0 0 0 0 0 0 0 0 0 0 0 0 0 0 0 0 0 0 0 0 0 0 0 0 0 0 0 0
0 0 0 0 0 0 0 0 0 0 0 0 0 0 0 0 0 0 0 0 0 0 0 0 0.0529417725418387 0.0623767707263338 0 0 0 0 0 0 0 0 0 0 0 0 0 0 0 0 0 0 0 0 0 0 0.194119832653409 0 0 0 0 0 0 0 0 0 0 0 0 0 0 0 0 0 0 0 0 0 0 0 0 0 0 0 0 0 0 0 0 0 0 0 0 0 0 0 0 0 0 0 0 0 0 0 0 0 0 0 0 0 0 0 0 0 0 0 0 0 0 0 0 0 0 0 0 0 0 0 0.421154800538989 0 0 0 0 0 0 0 0 0 0 0 0 0 0 0 0 0 0 0 0 0 0 0 0 0 0 0 0 0 0 0 0 0 0 0 0 0 0 0 0 0 0 0 0 0 0 0 0.23423297352018 0 0 0 0 0.0351738500192501 0 0 0 0 0 0 0 0 0 0 0 0 0 0 0 0 0 0 0 0 0 0 0 0 0 0 0 0 0 0 0 0 0 0 0 0 0 0 0 0 0 0 0 0 0 0 0 0 0 0 0 0 0 0 0 0 0 0 0 0 0 0 0 0 0 0 0 0 0 0 0 0 0 0 0 0 0 0 0 0 0 0 0 0 0 0 0 0 0 0 0 0 0 0 0 0 0 0 0 0 0 0 0 0 0 0 0 0 0 0 0 0 0 0 0 0 0 0 0 0 0 0 0 0 0 0 0 0 0 0 0 0 0 0 0 0 0 0 0 0 0 0
0 0 0 0 0 0 0 0 0 0 0 0 0 0 0 0 0 0 0 0 0 0 0 0 0 0 0 0 0 0 0 0 0 0 0 0 0 0 0 0.736008815087291 0 0 0.162745445685735 0 0 0 0 0 0 0 0 0 0 0 0 0 0 0 0 0 0 0 0 0.101245739226973 0 0 0 0 0 0 0 0 0 0 0 0 0 0 0 0 0 0 0 0 0 0 0 0 0 0 0 0 0 0 0 0 0 0 0 0 0 0 0 0 0 0 0 0 0 0 0 0 0 0 0 0 0 0 0 0 0 0 0 0 0 0 0 0 0 0 0 0 0 0 0 0 0 0 0 0 0 0 0 0 0 0 0 0 0 0 0 0 0 0 0 0 0 0 0 0 0 0 0 0 0 0 0 0 0 0 0 0 0 0 0 0 0 0 0 0 0 0 0 0 0 0 0 0 0 0 0 0 0 0 0 0 0 0 0 0 0 0 0 0 0 0 0 0 0 0 0 0 0 0 0 0 0 0 0 0 0 0 0 0 0 0 0 0 0 0 0 0 0 0 0 0 0 0 0 0 0 0 0 0 0 0 0 0 0 0 0 0 0 0 0 0 0 0 0 0 0 0 0 0 0 0 0 0 0 0 0 0 0 0 0 0 0 0 0 0 0 0 0 0 0 0 0 0 0 0 0 0 0 0 0 0 0 0 0 0 0 0 0 0 0 0 0 0 0 0 0 0 0 0 0 0
0 0 0 0 0 0 0 0 0 0 0 0 0.0676807198084201 0 0 0 0 0 0 0 0 0 0.0297522212128371 0 0 0.129344984472362 0 0 0 0 0 0.0421376283342356 0 0 0.0592827113013575 0 0 0 0 0 0 0 0 0 0 0 0 0 0.369021703915106 0 0 0 0 0 0 0 0 0 0 0 0 0 0 0 0 0 0 0 0 0 0 0 0 0 0 0 0 0 0 0 0 0 0 0 0 0 0 0 0 0 0 0 0 0 0 0 0 0 0 0 0 0 0 0 0 0 0 0 0 0 0 0 0 0 0 0 0 0 0 0 0.0500485545632792 0 0 0 0 0 0.18053626154557 0 0.0721952148468322 0 0 0 0 0 0 0 0 0 0 0 0 0 0 0 0 0 0 0 0 0 0 0 0 0 0 0 0 0 0 0 0 0 0 0 0 0 0 0 0 0 0 0 0 0 0 0 0 0 0 0 0 0 0 0 0 0 0 0 0 0 0 0 0 0 0 0 0 0 0 0 0 0 0 0 0 0 0 0 0 0 0 0 0 0 0 0 0 0 0 0 0 0 0 0 0 0 0 0 0 0 0 0 0 0 0 0 0 0 0 0 0 0 0 0 0 0 0 0 0 0 0 0 0 0 0 0 0 0 0 0 0 0 0 0 0 0 0 0 0 0 0 0 0 0 0 0 0 0 0 0 0 0 0 0 0 0 0 0 0 0 0 0 0 0 0 0 0 0 0 0 0 0 0 0 0 0 0 0 0 0 0 0 0 0 0 0
0 0 0 0 0 0 0 0 0 0 0 0 0.0736454111241768 0 0 0 0 0 0 0 0 0 0.0755005918531021 0 0.278583984152346 0 0 0 0 0 0 0.0251693082162172 0.025606124953762 0 0.0263571707447286 0 0 0 0 0 0 0 0 0 0 0 0 0 0.126107056116273 0 0 0 0 0 0 0 0 0 0 0 0 0 0 0 0 0 0 0 0 0 0 0 0 0 0 0 0 0 0 0 0 0 0 0 0 0 0 0 0 0 0 0 0 0 0 0 0 0 0 0 0 0 0 0 0 0 0 0 0 0 0 0 0 0 0 0 0 0 0 0 0 0 0 0 0 0 0.369030352839395 0 0 0 0 0 0 0 0 0 0 0 0 0 0 0 0 0 0 0 0 0 0 0 0 0 0 0 0 0 0 0 0 0 0 0 0 0 0 0 0 0 0 0 0 0 0 0 0 0 0 0 0 0 0 0 0 0 0 0 0 0 0 0 0 0 0 0 0 0 0 0 0 0 0 0 0 0 0 0 0 0 0 0 0 0 0 0 0 0 0 0 0 0 0 0 0 0 0 0 0 0 0 0 0 0 0 0 0 0 0 0 0 0 0 0 0 0 0 0 0 0 0 0 0 0 0 0 0 0 0 0 0 0 0 0 0 0 0 0 0 0 0 0 0 0 0 0 0 0 0 0 0 0 0 0 0 0 0 0 0 0 0 0 0 0 0 0 0 0 0 0 0 0 0 0 0 0 0 0 0 0 0 0 0 0 0 0 0 0
0 0 0 0 0 0 0 0 0 0 0 0 0 0 0 0 0 0 0 0 0 0 0 0 0 0 0 0 0 0 0 0 0 0 0 0 0 0 0 0 0 0 0 0 0 0 0 0 0 0 0 0 0 0 0 0 0 0 0 0 0 0 0 0 0 0 0 0 0 0 0 0 0 0 0 0 0 0 0 0 0 0 0 0 0 0 0 0 0 0 0 0 0 0 0 0 0 0 0 0 0 0 0 0 0 0 0 0 0.0177329490634296 0 0 0 0 0 0 0 0 0.134506606698267 0 0 0.325580300550738 0 0 0 0 0 0 0 0.0864756185974561 0 0 0 0 0 0 0 0 0 0 0 0 0 0 0 0 0 0 0 0 0 0 0 0 0 0 0 0 0 0 0 0 0 0 0 0 0 0 0.0369118901380411 0 0 0 0 0 0.300003752890489 0 0 0 0 0 0 0 0 0 0 0 0 0 0 0 0 0 0 0 0 0 0 0 0 0 0 0 0 0 0 0 0 0 0 0 0 0 0 0 0 0 0 0 0 0 0 0 0 0 0 0 0 0 0 0 0 0 0 0 0 0 0 0 0 0 0 0 0 0 0 0 0 0 0 0 0 0 0 0 0 0 0 0 0 0 0 0.00574977628941979 0 0.0544460600858098 0 0 0 0 0.0099677127891521 0.0286253328971983 0 0 0 0 0 0 0 0 0 0 0 0 0 0 0 0 0 0 0 0 0 0 0 0 0 0 0 0 0 0 0 0 0 0 0 0 0 0 0 0 0 0 0 0 0 0 0
0 0 0 0 0 0 0 0 0 0 0 0 0 0 0 0 0 0 0 0 0 0 0 0 0 0 0 0 0 0 0 0 0 0 0 0 0 0 0 0 0 0 0 0 0 0 0 0 0 0 0 0 0 0.165845843928367 0 0 0 0 0 0.102321322571458 0 0 0 0 0 0 0 0 0 0 0 0 0 0 0 0 0 0 0 0 0 0 0 0 0 0 0 0 0 0 0 0 0 0 0 0 0 0 0 0 0 0 0 0 0 0.0657667685958766 0 0 0 0 0 0 0 0 0 0 0 0 0 0 0 0.0691137929146982 0.280824382797167 0 0.162570064640385 0 0 0 0 0 0 0 0 0 0 0 0 0 0 0 0 0 0 0 0 0 0 0 0 0 0 0 0 0 0 0 0 0 0 0 0 0 0 0 0 0 0 0 0 0 0 0 0 0.100833338408028 0 0 0 0 0 0 0 0 0 0 0 0 0 0 0 0 0 0 0 0 0 0 0 0 0 0 0 0 0 0 0 0 0 0 0 0 0 0 0 0 0 0 0 0 0 0 0 0 0 0 0 0 0 0 0 0 0 0 0 0 0 0 0 0 0 0 0 0 0 0 0 0 0 0 0 0 0 0 0 0 0 0 0 0 0 0 0 0 0 0 0 0 0 0 0.0527244861440191 0 0 0 0 0 0 0 0 0 0 0 0 0 0 0 0 0 0 0 0 0 0 0 0 0 0 0 0 0 0 0 0 0 0 0 0 0 0 0 0 0 0 0 0 0 0 0
0 0 0 0 0.590071417059617 0 0 0.0210790383585392 0 0 0 0 0 0 0 0 0 0 0.0944997139386315 0 0 0 0 0 0 0 0 0 0 0 0 0 0 0 0 0 0 0 0 0 0 0 0 0 0 0 0.0709981919396035 0 0 0 0 0 0 0 0 0 0 0 0 0 0 0 0 0 0 0 0 0 0 0 0 0 0 0.0534087822910665 0 0 0 0 0 0 0 0 0 0 0 0.0249760936822553 0 0.0198666724511326 0 0 0 0 0 0 0 0 0 0 0 0 0 0 0 0 0 0 0 0 0 0 0 0 0 0 0 0 0 0 0 0 0 0 0 0 0 0 0 0 0 0 0 0.0837493011131813 0.0413507891659736 0 0 0 0 0 0 0 0 0 0 0 0 0 0 0 0 0 0 0 0 0 0 0 0 0 0 0 0 0 0 0 0 0 0 0 0 0 0 0 0 0 0 0 0 0 0 0 0 0 0 0 0 0 0 0 0 0 0 0 0 0 0 0 0 0 0 0 0 0 0 0 0 0 0 0 0 0 0 0 0 0 0 0 0 0 0 0 0 0 0 0 0 0 0 0 0 0 0 0 0 0 0 0 0 0 0 0 0 0 0 0 0 0 0 0 0 0 0 0 0 0 0 0 0 0 0 0 0 0 0 0 0 0 0 0 0 0 0 0 0 0 0 0 0 0 0 0 0 0 0 0 0 0 0 0 0 0 0 0 0 0 0 0 0 0 0 0 0 0 0 0 0 0 0 0 0 0 0 0 0 0 0 0
0.0419655078672716 0.00580105527162604 0.00868062379412784 0.0304930995443403 0.00751664720399944 0.0590397568371482 0 0.013255681183244 0.00222390932204047 0.0141603942963391 0.0905333781877328 0.0334692504971127 0 0.00448030793953286 0.00213760206978263 0.0129919559432896 0.00538458973495702 0.00985461351965716 0 0 0 0 0 0 0 0 0 0 0 0 0.326874486605411 0 0 0 0 0 0 0.0772405395737585 0 0 0 0 0 0 0 0 0 0 0 0 0 0 0 0 0 0 0 0 0 0 0 0 0 0 0 0 0 0 0 0 0.00404542496182809 0 0 0 0 0 0 0 0 0 0 0 0 0 0 0 0.0030092618990644 0 0 0 0 0 0 0.0305440894097577 0 0 0.00482760264894936 0 0 0 0 0 0 0 0 0 0.0588698867985386 0.0064399300910251 0 0 0 0 0 0 0 0.00828695427974729 0 0 0 0 0 0.00652905137061226 0 0 0 0 0 0.0184048797102318 0 0 0.0470682935680677 0 0.00230157626068061 0.0303848358185848 0.00454912427512898 0 0 0 0.000749739510844585 0.00959002247732218 0 0 0 0 0 0 0 0.00624240918225231 0 0 0 0 0 0 0.0120535183459926 0 0 0 0 0 0 0 0 0 0 0 0 0 0 0 0 0 0 0 0 0 0 0 0 0 0 0 0 0 0 0 0 0 0 0 0 0 0 0 0 0 0 0 0 0 0 0 0 0 0 0 0 0 0 0 0 0 0 0 0 0 0 0 0 0 0 0 0 0 0 0 0 0 0 0 0 0 0 0 0 0 0 0 0 0 0 0 0 0 0 0 0 0 0 0 0 0 0 0 0 0 0 0 0 0 0 0 0 0 0 0 0 0 0 0 0 0 0 0 0 0 0 0 0 0 0 0 0 0 0 0 0 0 0 0 0 0 0 0 0 0 0 0 0 0 0 0 0 0 0 0 0 0 0 0 0 0 0 0 0 0
0.00918616841367155 0.00949912665337962 0.00277133415089736 0.0019943655108629 0.00494255800518198 0.0216800116496029 0 0.00590382922293597 0.00147243293437544 0.00877910936359484 0.019491778048605 0.0370878192909566 0 0.0233302401776312 0.0356510515612053 0.0110335520089682 0.0126583298122198 0.00386681334983696 0 0.00364635021688066 0.00355456858588638 0 0 0 0 0 0 0 0 0.152591183168122 0 0 0 0 0 0 0.00285984488350152 0.0478555508640555 0 0 0 0 0 0 0 0 0 0 0 0 0 0 0 0 0 0 0 0 0 0 0 0 0 0 0 0.00105112190586394 0 0 0 0 0 0 0 0 0 0 0 0 0 0 0 0 0 0 0 0.029827587706794 0.0211633038988356 0.00654967764362931 0 0 0 0 0 0.111000838164658 0 0.00568071061394341 0.0936021688144416 0 0.00309576982524141 0 0 0 0 0 0 0.00476461017306616 0.0384154698917809 0.00562652225369651 0 0 0 0 0 0 0 0.00292430393397794 0 0 0 0 0 0.00277631230635937 0 0.00467493491922627 0.00142679771629392 0 0 0.101732107974813 0 0 0.0389513781449738 0.00103290737128024 0 0.0237001415321063 0.0148178130042299 0 0.0337430865163119 0.00183834783293609 0 0.00920610608991766 0 0 0 0 0 0 0 0.00687414103183499 0 0 0 0 0 0 0.014800831419542 0 0 0 0 0 0 0 0 0 0 0 0 0 0 0 0 0 0 0 0 0 0 0 0 0 0 0 0 0 0 0 0 0 0 0 0 0 0 0 0 0 0 0 0 0 0 0 0 0 0 0 0 0 0 0 0 0 0 0 0 0 0 0 0 0 0 0 0 0 0 0 0 0 0 0 0 0 0 0 0 0 0 0 0 0 0 0 0 0 0 0 0 0 0 0 0 0 0 0 0 0.000866991441873763 0 0 0 0 0 0 0 0 0 0 0 0 0 0 0 0 0 0 0 0 0 0 0 0 0 0 0 0 0 0 0 0 0 0 0 0 0 0 0 0 0 0 0 0 0 0 0 0 0 0 0 0 0 0 0 0 0 0 0 0
0 0 0 0 0 0 0 0 0 0 0 0 0.0312602963638398 0 0 0 0 0 0 0 0 0 0 0 0.0339029501279082 0.00940225724968613 0 0 0 0 0 0 0 0 0.314854164501154 0 0 0 0 0 0.00721980559655215 0 0 0 0 0 0 0 0.128216214148068 0 0 0 0 0 0 0 0.0726434899613351 0 0 0 0 0 0 0 0 0 0 0 0 0 0 0 0 0 0 0 0 0 0 0 0 0 0 0 0 0 0 0 0 0.0077686085686729 0.0159303178581697 0.0158778001621137 0.0154881608943317 0 0.0210544251509336 0 0 0 0 0 0.0236826032215993 0.117579342709764 0 0 0 0 0 0 0 0 0 0 0 0 0.0186753838318382 0 0.00904042499168897 0 0.0220464993720933 0.0193957104094997 0 0 0 0 0 0 0.0173979757658773 0 0 0 0 0 0 0 0 0 0 0 0 0 0 0 0 0 0 0 0 0 0 0 0 0 0.0340129289059571 0 0 0 0 0 0 0 0 0 0 0 0 0 0 0.0494209458430975 0 0 0 0 0 0 0 0 0 0 0 0 0 0 0 0 0 0 0 0 0 0 0 0 0 0 0 0 0 0 0 0 0 0 0 0 0 0 0 0 0 0 0 0 0 0 0 0 0 0 0 0 0 0 0 0 0 0 0 0 0 0 0 0 0 0 0 0 0 0 0 0 0 0 0 0 0 0 0 0 0 0 0 0 0 0 0 0 0 0 0 0 0.0151296943658197 0 0 0 0 0 0 0 0 0 0 0 0 0 0 0 0 0 0 0 0 0 0 0 0 0 0 0 0 0 0 0 0 0 0 0 0 0 0 0 0 0 0 0 0 0 0 0 0 0 0 0 0 0 0 0
0 0 0 0 0 0 0 0 0 0 0 0 0 0 0 0 0 0 0 0 0 0 0 0 0 0.0208017811375406 0 0 0 0 0 0 0 0.127023208109351 0.166860506512154 0 0 0 0 0 0.0178461876239869 0 0 0 0 0 0 0 0 0 0 0 0 0 0 0 0 0 0 0 0 0 0 0 0 0 0 0 0 0 0 0 0 0 0 0 0 0 0 0 0 0 0 0 0 0 0 0 0 0 0 0 0 0 0 0 0 0 0 0 0.203397694479215 0.158946897711016 0 0 0 0 0 0 0 0 0 0 0 0 0 0 0 0 0 0 0 0 0 0 0 0 0.0739558218448571 0 0 0 0 0 0 0 0 0 0 0 0 0 0 0 0 0 0 0 0 0 0 0 0 0 0 0.187543291936389 0 0 0 0 0 0 0 0 0 0 0 0 0 0 0 0 0 0 0 0 0 0 0 0 0 0 0 0 0 0 0 0 0 0 0 0 0 0 0 0 0 0 0 0 0 0 0 0 0 0 0 0 0 0 0 0 0 0 0 0 0 0 0 0 0 0 0 0 0 0 0 0 0 0 0 0 0 0 0 0 0 0 0 0 0 0 0 0 0 0 0 0 0 0 0 0 0 0 0 0 0 0.0436246106454905 0 0 0 0 0 0 0 0 0 0 0 0 0 0 0 0 0 0 0 0 0 0 0 0 0 0 0 0 0 0 0 0 0 0 0 0 0 0 0 0 0 0 0 0 0 0 0 0 0 0 0 0 0 0 0 0 0 0 0 0
0 0 0 0 0 0 0 0 0 0 0 0 0 0 0 0 0 0 0 0 0 0 0 0 0 0 0 0 0 0 0 0 0.0224738621990291 0 0.00863460951106989 0 0 0 0 0 0 0 0 0 0 0 0 0 0 0 0 0 0 0 0.277853873884693 0 0 0.0112203688958006 0 0 0 0 0 0 0 0 0 0 0 0 0 0.208177114308237 0 0 0 0 0 0 0 0 0 0 0 0 0 0 0 0 0 0.00435481935152801 0 0.00790110045546558 0.00527158994109001 0 0.020593705380709 0 0 0 0 0 0.0764480748595381 0.071494253167557 0.00526262029364528 0.0212789741158897 0 0 0 0 0 0 0 0 0 0 0.0375385258968442 0 0 0 0.006689196273296 0 0 0 0 0 0 0 0 0.0049540177421459 0 0 0 0 0 0 0 0 0 0 0 0.0394080134081437 0 0 0.00947771571259074 0 0 0 0 0 0 0 0 0.0134455746507337 0.0120751744727613 0.0161387597876297 0.0258556616198434 0 0 0 0 0 0 0 0 0 0 0 0 0 0 0 0 0 0 0 0 0 0 0 0 0 0 0 0 0 0 0 0 0 0 0 0 0 0 0 0 0 0 0 0 0 0 0 0 0 0 0 0 0 0 0 0 0 0 0 0 0 0 0 0 0 0 0 0 0 0 0 0 0 0 0 0 0 0 0 0 0 0 0 0 0 0 0 0 0 0 0 0 0 0 0 0 0 0 0 0 0.0343807937077896 0 0 0 0 0 0 0 0 0 0 0 0 0 0 0 0 0 0 0 0 0 0 0 0 0 0 0 0 0 0 0 0 0 0 0 0 0 0 0 0 0 0.0311671098904446 0 0 0 0 0 0 0 0 0 0 0 0 0 0.00352876353269754 0 0 0.00500366540573431 0.0193720615350926
0 0 0 0 0 0 0 0 0 0 0 0 0.0768043691025732 0 0 0 0 0 0 0 0 0 0 0 0.0246762771445237 0.00509382263832828 0 0 0 0 0 0.162889698985062 0.0396955592177853 0.0116101126178695 0 0.00359847295267802 0 0 0 0 0.0132312343280044 0 0 0 0 0 0 0 0.111427917627144 0 0 0 0 0 0 0.0437992874114889 0.0352862986400559 0 0 0 0 0 0 0 0 0 0 0 0 0 0 0 0 0 0 0 0 0 0 0 0 0 0 0 0 0 0 0 0 0 0 0 0 0 0 0 0 0 0 0 0.0565170988716086 0.0551141375914316 0 0 0 0 0 0 0 0 0 0 0 0 0.213389233958013 0 0 0 0.094072090571918 0 0 0 0 0 0 0 0.0140789613519797 0 0 0 0 0 0 0 0 0 0 0 0 0 0 0 0 0 0 0 0 0 0 0 0 0 0.00724289918478962 0 0 0 0 0 0 0 0 0 0 0 0 0 0 0.0237116116815675 0 0 0 0 0 0 0 0 0 0 0 0 0 0 0 0 0 0 0 0 0 0 0 0 0 0 0 0 0 0 0 0 0 0 0 0 0 0 0 0 0 0 0 0 0 0 0 0 0 0 0 0 0 0 0 0 0 0 0 0 0 0 0 0 0 0 0 0 0 0 0 0 0 0 0 0 0 0 0 0 0 0 0 0 0 0 0 0.00776091612317945 0 0 0 0 0 0 0 0 0 0 0 0 0 0 0 0 0 0 0 0 0 0 0 0 0 0 0 0 0 0 0 0 0 0 0 0 0 0 0 0 0 0 0 0 0 0 0 0 0 0 0 0 0 0 0 0 0 0 0 0
0 0 0 0 0 0 0 0 0 0 0 0 0 0 0 0 0 0 0 0 0 0 0 0 0 0 0 0 0 0 0 0 0 0 0.0745292122502357 0 0 0 0 0 0 0 0 0 0 0 0 0 0 0 0 0 0 0 0 0 0 0 0 0 0 0 0 0 0 0 0 0 0 0 0 0 0 0 0 0 0 0 0 0 0 0 0 0 0.310042557729634 0 0 0 0 0 0 0 0 0 0 0 0 0 0 0 0 0 0 0 0 0 0 0 0 0 0 0 0 0 0 0 0 0 0 0 0 0 0 0 0 0 0 0 0 0 0 0 0 0 0 0 0 0 0 0 0 0 0 0 0 0 0 0 0 0 0 0 0 0 0 0 0 0 0 0 0 0 0 0 0 0 0 0 0 0 0 0 0 0 0 0 0 0 0 0 0 0 0 0 0 0 0 0 0 0 0 0 0 0 0 0 0 0 0.4753352863534 0 0 0 0 0 0 0 0 0 0 0 0 0 0 0 0 0 0 0 0 0 0 0 0 0 0 0 0 0 0 0 0 0 0 0 0 0 0 0 0 0 0.140092943666731 0 0 0 0 0 0 0 0 0 0 0 0 0 0 0 0 0 0 0 0 0 0 0 0 0 0 0 0 0 0 0 0 0 0 0 0 0 0 0 0 0 0 0 0 0 0 0 0 0 0 0 0 0 0 0 0 0 0 0 0 0 0 0 0 0 0 0 0 0 0 0 0 0 0 0
0 0 0 0 0 0 0 0 0 0 0 0 0 0 0 0 0 0 0 0 0 0 0 0 0 0 0 0 0 0 0.0224432583711897 0 0 0 0 0 0 0.146906914374989 0 0 0 0 0 0 0 0 0.0144656859897696 0 0 0 0 0 0 0 0 0 0 0 0 0 0 0 0 0 0 0 0 0 0 0 0 0 0 0.294595469101959 0 0 0 0 0 0 0 0 0 0 0 0 0.0187478417239098 0.396295613336348 0 0.023480875370569 0 0 0 0 0 0 0.0420261088023742 0 0.0100560976518253 0 0 0 0 0 0 0 0 0 0 0 0 0 0 0 0 0 0 0 0 0 0 0 0 0 0 0 0 0 0 0 0 0 0 0.0309821352770656 0 0 0 0 0 0 0 0 0 0 0 0 0 0 0 0 0 0 0 0 0 0 0 0 0 0 0 0 0 0 0 0 0 0 0 0 0 0 0 0 0 0 0 0 0 0 0 0 0 0 0 0 0 0 0 0 0 0 0 0 0 0 0 0 0 0 0 0 0 0 0 0 0 0 0 0 0 0 0 0 0 0 0 0 0 0 0 0 0 0 0 0 0 0 0 0 0 0 0 0 0 0 0 0 0 0 0 0 0 0 0 0 0 0 0 0 0 0 0 0 0 0 0 0 0 0 0 0 0 0 0 0 0 0 0 0 0 0 0 0 0 0 0 0 0 0 0 0 0 0 0 0 0 0 0 0 0 0 0 0 0 0 0 0 0 0 0 0 0 0 0 0 0 0 0 0 0 0 0 0 0 0
0 0 0 0.0637954090634757 0.00210647247653341 0 0 0.00330014021323568 0.00947108860784765 0 0 0 0 0 0 0 0 0 0 0 0 0 0 0 0 0 0 0 0 0.0590483947308351 0.0783694321484913 0 0 0 0 0 0.0306558375372026 0 0 0 0 0 0 0 0 0 0 0 0 0 0 0 0 0 0 0 0 0 0 0 0 0 0 0 0 0 0 0 0 0 0 0 0 0.00711766547043545 0 0 0 0 0 0 0 0 0 0 0 0.117388165265898 0.0193258675349586 0.0371994395490152 0 0.00933538018543428 0 0 0 0.161256089851362 0 0.00668475079116965 0.031389234231059 0 0.00307608561765329 0 0 0 0 0 0 0 0 0 0 0 0 0 0 0 0 0 0 0 0 0 0 0 0 0 0 0 0 0.0220883997578472 0 0 0.185164602075212 0.00618617670066288 0.00251116288338043 0.103543761126854 0 0 0.0106001592656248 0 0 0.0019106791172713 0 0 0 0 0 0 0 0.00886368918414905 0 0 0 0 0 0 0.0196119166143916 0 0 0 0 0 0 0 0 0 0 0 0 0 0 0 0 0 0 0 0 0 0 0 0 0 0 0 0 0 0 0 0 0 0 0 0 0 0 0 0 0 0 0 0 0 0 0 0 0 0 0 0 0 0 0 0 0 0 0 0 0 0 0 0 0 0 0 0 0 0 0 0 0 0 0 0 0 0 0 0 0 0 0 0 0 0 0 0 0 0 0 0 0 0 0 0 0 0 0 0 0 0 0 0 0 0 0 0 0 0 0 0 0 0 0 0 0 0 0 0 0 0 0 0 0 0 0 0 0 0 0 0 0 0 0 0 0 0 0 0 0 0 0 0 0 0 0 0 0 0 0 0 0 0 0 0 0 0 0 0 0
0 0 0 0 0 0 0 0 0 0 0 0 0 0 0 0.0230661419930147 0 0 0 0 0 0.186252568440199 0 0 0 0 0 0 0 0 0 0 0 0 0 0 0 0 0 0.220471203101552 0 0 0.23945517584568 0 0.109026858594704 0 0 0 0 0.0989818737314091 0 0 0 0 0 0 0 0 0 0 0 0 0 0 0 0 0 0 0 0 0 0 0 0 0 0 0 0 0 0 0 0 0 0 0 0 0 0 0 0 0 0 0 0 0 0 0 0 0 0 0 0 0 0 0 0 0 0 0 0 0 0 0 0 0 0 0 0 0 0 0 0 0 0 0 0 0 0 0 0 0 0 0 0 0.0956927907946911 0 0 0 0 0 0 0 0 0 0 0 0 0 0 0 0 0 0 0 0 0 0 0 0 0 0 0 0 0 0 0 0 0 0 0 0 0 0 0 0 0 0 0 0 0 0 0 0 0 0 0 0 0 0 0 0 0 0 0 0 0 0 0 0 0 0 0 0 0 0 0 0 0 0 0 0 0 0 0 0 0 0 0 0 0 0 0 0 0 0 0 0 0 0 0 0 0 0 0 0 0 0 0 0 0 0 0 0 0 0 0 0 0 0 0 0 0 0 0 0 0 0 0 0 0 0 0 0 0 0 0 0 0 0 0 0 0 0 0 0 0 0 0 0 0 0 0 0 0 0 0 0 0 0 0.0270533874987504 0 0 0 0 0 0 0 0 0 0 0 0 0 0 0 0 0 0 0 0 0 0 0 0 0 0
0 0 0 0 0 0 0 0 0 0 0 0.0145583956384241 0 0.00786471774817969 0.019692492661742 0.120884894559252 0 0 0 0 0 0.282190415866109 0 0.104226579160662 0 0 0 0 0 0 0 0 0 0 0 0 0 0 0.0849301690040193 0 0 0 0 0 0 0 0 0 0 0.0256820138948773 0 0 0 0 0 0 0 0 0 0 0 0.112009206684852 0 0 0 0 0 0 0 0 0 0 0.131031168647507 0 0 0.0667256788229972 0 0 0 0 0 0 0 0 0 0 0 0 0 0 0 0 0 0 0 0 0 0 0 0 0 0 0 0 0 0 0 0 0 0 0 0 0 0 0 0 0 0 0 0 0 0 0 0 0 0 0 0 0 0 0 0 0 0 0.0138763976128848 0.0163278696984937 0 0 0 0 0 0 0 0 0 0 0 0 0 0 0 0 0 0 0 0 0 0 0 0 0 0 0 0 0 0 0 0 0 0 0 0 0 0 0 0 0 0 0 0 0 0 0 0 0 0 0 0 0 0 0 0 0 0 0 0 0 0 0 0 0 0 0 0 0 0 0 0 0 0 0 0 0 0 0 0 0 0 0 0 0 0 0 0 0 0 0 0 0 0 0 0 0 0 0 0 0 0 0 0 0 0 0 0 0 0 0 0 0 0 0 0 0 0 0 0 0 0 0 0 0 0 0 0 0 0 0 0 0 0 0 0 0 0 0 0 0 0 0 0 0 0 0 0 0 0 0 0 0 0 0 0 0 0 0 0 0 0 0 0 0 0 0 0 0 0 0 0 0 0 0 0 0 0 0 0
0 0 0 0 0 0 0 0 0 0 0 0 0 0 0 0 0 0 0 0 0 0 0 0 0 0 0 0 0 0 0 0.0216746199997384 0.0246363083542228 0 0.0767789503605311 0 0 0 0 0 0 0.313663143403362 0 0 0 0 0 0.0911081017427722 0 0 0 0 0 0 0 0 0 0 0 0 0 0 0 0 0 0 0 0 0 0 0 0 0 0 0 0 0 0 0 0 0 0 0 0 0 0 0 0 0 0 0 0.0245225911244375 0.0188001025928043 0 0.0377653275907897 0 0 0 0 0 0.0411691500456462 0.0918865706522118 0 0 0 0 0 0 0 0 0 0 0 0 0 0 0 0 0 0 0 0 0 0 0 0 0 0 0 0 0 0 0 0 0 0 0 0 0 0 0 0 0 0 0 0 0 0 0 0 0 0 0.0274526884448373 0 0 0 0 0 0 0 0 0 0 0 0 0 0 0 0 0 0 0 0 0 0 0 0 0 0 0 0 0 0 0 0 0 0 0 0 0 0 0 0 0 0 0 0 0 0.155231522771482 0 0 0 0.0753109229171654 0 0 0 0 0 0 0 0 0 0 0 0 0 0 0 0 0 0 0 0 0 0 0 0 0 0 0 0 0 0 0 0 0 0 0 0 0 0 0 0 0 0 0 0 0 0 0 0 0 0 0 0 0 0 0 0 0 0 0 0 0 0 0 0 0 0 0 0 0 0 0 0 0 0 0 0 0 0 0 0 0 0 0 0 0 0 0 0 0 0 0 0 0 0 0 0 0 0 0 0 0 0 0 0 0 0 0 0 0 0 0 0 0
0 0 0 0 0 0 0 0 0 0 0 0 0 0 0 0 0 0 0 0 0 0 0 0 0 0 0 0 0 0 0 0 0 0 0 0 0 0 0 0 0.742861574930168 0 0 0 0 0 0 0 0 0 0 0 0 0 0 0 0 0 0 0 0 0 0 0 0 0 0 0 0 0 0 0 0 0 0 0 0 0 0 0 0 0 0 0 0 0 0 0 0 0 0 0 0 0 0 0 0 0 0 0 0 0 0 0 0 0 0 0 0 0 0 0 0 0 0 0 0 0 0 0 0 0 0 0 0 0 0.141299272986192 0 0 0 0 0 0 0 0 0 0 0 0 0 0 0 0 0 0 0 0 0 0 0 0 0 0 0 0 0 0 0 0 0 0 0 0 0 0 0 0 0 0 0 0 0 0 0 0 0 0 0 0 0 0 0 0 0 0 0 0 0 0 0 0 0 0 0 0 0 0 0 0.11583915208364 0 0 0 0 0 0 0 0 0 0 0 0 0 0 0 0 0 0 0 0 0 0 0 0 0 0 0 0 0 0 0 0 0 0 0 0 0 0 0 0 0 0 0 0 0 0 0 0 0 0 0 0 0 0 0 0 0 0 0 0 0 0 0 0 0 0 0 0 0 0 0 0 0 0 0 0 0 0 0 0 0 0 0 0 0 0 0 0 0 0 0 0 0 0 0 0 0 0 0 0 0 0 0 0 0 0 0 0 0 0 0 0 0 0 0 0 0
0 0 0 0 0 0 0 0 0 0 0 0 0 0 0 0 0 0 0 0 0 0 0 0.025507246812981 0 0 0 0 0 0 0 0 0 0 0 0 0 0 0.10209244798105 0 0 0 0 0 0.186527870516041 0 0 0 0 0.242387063822695 0 0 0 0 0 0 0 0 0 0 0 0 0 0.104425105270589 0 0.034048353728363 0.0302170716571305 0 0 0 0 0 0 0 0 0 0 0.0328606873356422 0.0234254404768935 0 0 0 0 0 0 0 0 0 0 0 0 0 0 0 0 0 0 0 0 0 0 0 0 0 0 0 0 0 0 0 0 0 0 0 0 0 0 0 0 0 0 0 0 0 0 0 0 0 0 0 0 0 0 0 0.0374675594235951 0 0 0 0 0 0 0 0 0 0 0 0 0 0 0 0 0 0 0 0 0 0 0 0 0 0 0 0 0 0 0 0 0 0 0 0 0 0 0 0 0 0 0 0 0.0608952951612887 0 0 0 0 0.0940294998814017 0 0 0 0 0 0 0 0 0 0 0 0 0 0 0 0 0 0 0 0 0 0 0 0 0 0 0 0 0 0 0 0 0 0 0.02611635793233 0 0 0 0 0 0 0 0 0 0 0 0 0 0 0 0 0 0 0 0 0 0 0 0 0 0 0 0 0 0 0 0 0 0 0 0 0 0 0 0 0 0 0 0 0 0 0 0 0 0 0 0 0 0 0 0 0 0 0 0 0 0 0 0 0 0 0 0 0 0 0 0 0 0 0 0 0 0 0 0 0 0 0 0 0 0 0 0 0 0 0 0 0 0 0 0
0 0 0 0 0 0 0 0 0 0 0 0 0 0 0 0 0 0 0 0 0 0 0 0 0 0 0 0 0 0 0 0 0 0 0 0 0 0 0 0 0 0 0 0 0.106494481425504 0.178570506948288 0 0 0 0.0556027925827003 0 0 0 0 0 0 0 0 0 0 0 0 0 0 0 0.350299286746661 0 0 0 0 0 0 0 0 0 0 0 0.201389253193448 0 0 0 0 0 0 0 0 0 0 0 0 0 0 0 0 0 0 0 0 0 0 0 0 0 0 0 0 0 0 0 0 0 0 0 0 0 0 0 0 0 0 0 0 0 0 0 0 0 0 0 0 0 0 0 0 0.107643679103399 0 0 0 0 0 0 0 0 0 0 0 0 0 0 0 0 0 0 0 0 0 0 0 0 0 0 0 0 0 0 0 0 0 0 0 0 0 0 0 0 0 0 0 0 0 0 0 0 0 0 0 0 0 0 0 0 0 0 0 0 0 0 0 0 0 0 0 0 0 0 0 0 0 0 0 0 0 0 0 0 0 0 0 0 0 0 0 0 0 0 0 0 0 0 0 0 0 0 0 0 0 0 0 0 0 0 0 0 0 0 0 0 0 0 0 0 0 0 0 0 0 0 0 0 0 0 0 0 0 0 0 0 0 0 0 0 0 0 0 0 0 0 0 0 0 0 0 0 0 0 0 0 0 0 0 0 0 0 0 0 0 0 0 0 0 0 0 0 0 0 0 0 0 0 0 0 0 0 0 0 0
0 0 0 0 0 0 0 0 0 0 0 0 0 0 0.00620055683031751 0.00664478097170744 0 0 0 0.0088446970817814 0.157904470281645 0 0 0 0 0 0 0 0 0 0 0 0 0 0 0 0 0 0.0328358442396399 0 0 0 0.131761652052369 0.0325322197538284 0 0.0158948501801943 0 0 0 0.189266911155712 0 0 0 0 0 0 0 0 0 0 0 0.00783008593406798 0 0 0 0.10640500437019 0.0200421138351583 0 0 0 0 0 0 0 0 0 0 0 0.0188838472390083 0 0 0 0 0 0 0 0.00446282918447103 0 0 0 0 0 0 0 0 0 0.0689240015742997 0 0 0 0 0 0 0 0 0 0 0 0 0 0 0 0 0 0 0 0 0 0 0 0 0 0 0 0 0 0 0 0.0110299128967433 0 0 0 0 0 0.128426978102574 0 0 0 0 0 0 0 0 0 0 0 0 0 0 0 0 0 0 0 0 0 0 0 0 0 0 0 0 0 0 0 0 0 0 0 0 0 0 0 0 0 0 0 0 0.0133030242397283 0 0 0 0 0.0211042476284818 0 0 0 0 0 0 0 0 0 0 0 0 0 0 0 0 0 0 0 0 0 0 0 0 0 0 0 0 0 0 0 0 0 0 0.0177019724480819 0 0 0 0 0 0 0 0 0 0 0 0 0 0 0 0 0 0 0 0 0 0 0 0 0 0 0 0 0 0 0 0 0 0 0 0 0 0 0 0 0 0 0 0 0 0 0 0 0 0 0 0 0 0 0 0 0 0 0 0 0 0 0 0 0 0 0 0 0 0 0 0 0 0 0 0 0 0 0 0 0 0 0 0 0 0 0 0 0 0 0 0 0 0 0 0
0 0 0 0 0 0 0 0 0 0 0 0 0 0 0 0 0 0 0 0 0 0 0 0 0 0 0 0 0 0 0 0 0 0 0 0 0 0 0 0 0 0 0 0.0860512148891742 0.025073624589366 0 0 0 0 0 0 0 0 0 0 0 0 0 0.0122070205059137 0 0.239148917325319 0.099465687199872 0 0.152242475290641 0 0 0 0 0 0 0 0 0.0320536158980688 0 0 0 0 0.0314497801197693 0.0269207556447801 0 0 0 0 0 0 0 0 0 0 0 0 0 0 0 0 0 0 0 0 0 0 0 0 0 0 0 0 0 0 0 0 0 0 0 0 0 0 0 0 0 0 0.0219754724554776 0 0 0 0 0 0 0 0.207429315490905 0 0 0 0 0.0548324010735002 0 0 0 0 0 0.0111497195172125 0 0 0 0 0 0 0 0 0 0 0 0 0 0 0 0 0 0 0 0 0 0 0 0 0 0 0 0 0 0 0 0 0 0 0 0 0 0 0 0 0 0 0 0 0 0 0 0 0 0 0 0 0 0 0 0 0 0 0 0 0 0 0 0 0 0 0 0 0 0 0 0 0 0 0 0 0 0 0 0 0 0 0 0 0 0 0 0 0 0 0 0 0 0 0 0 0 0 0 0 0 0 0 0 0 0 0 0 0 0 0 0 0 0 0 0 0 0 0 0 0 0 0 0 0 0 0 0 0 0 0 0 0 0 0 0 0 0 0 0 0 0 0 0 0 0 0 0 0 0 0 0 0 0 0 0 0 0 0 0 0 0 0 0 0 0 0 0 0 0 0 0 0 0 0
0 0 0 0 0.0287587302310855 0 0 0 0 0 0 0 0 0 0 0 0 0 0 0 0 0 0 0 0 0 0 0 0.0345606811986205 0 0 0 0 0 0 0 0.0129553769655574 0 0 0 0 0 0 0 0 0 0 0 0 0 0.0442237973328766 0 0 0 0 0 0 0 0.150682610759707 0 0 0 0 0 0 0 0 0 0.0383728043638499 0 0 0 0 0.0371891585698413 0 0 0 0 0 0 0 0 0 0 0 0.0161298616518001 0 0.0151296765569202 0 0 0 0 0 0 0 0 0 0 0 0 0 0 0 0 0 0 0 0 0 0 0 0 0 0 0 0 0 0 0 0 0 0 0 0 0 0 0 0 0 0 0 0.164308988435166 0.163368976995374 0 0 0 0 0 0 0 0.294319336939202 0 0 0 0 0 0 0 0 0 0 0 0 0 0 0 0 0 0 0 0 0 0 0 0 0 0 0 0 0 0 0 0 0 0 0 0 0 0 0 0 0 0 0 0 0 0 0 0 0 0 0 0 0 0 0 0 0 0 0 0 0 0 0 0 0 0 0 0 0 0 0 0 0 0 0 0 0 0 0 0 0 0 0 0 0 0 0 0 0 0 0 0 0 0 0 0 0 0 0 0 0 0 0 0 0 0 0 0 0 0 0 0 0 0 0 0 0 0 0 0 0 0 0 0 0 0 0 0 0 0 0 0 0 0 0 0 0 0 0 0 0 0 0 0 0 0 0 0 0 0 0 0 0 0 0 0 0 0 0 0 0 0 0 0 0 0 0 0 0 0 0 0 0 0 0
0 0 0 0 0 0 0 0 0 0 0 0 0 0 0 0 0 0 0 0 0 0 0 0 0 0 0 0 0 0 0 0 0 0 0 0 0 0 0 0 0.121766654541668 0 0 0 0 0 0 0 0 0 0 0 0 0 0 0 0 0 0 0 0 0 0 0 0 0 0 0 0 0 0 0 0 0 0.661438144119629 0 0 0 0 0 0 0 0 0 0 0 0 0 0 0 0.0322389850985716 0.0267583576318144 0.0257291900305908 0 0.0439919337118161 0 0 0 0 0 0.030079954674746 0.040793311594555 0 0 0 0 0 0 0 0 0 0 0 0 0 0 0 0 0 0 0 0 0 0 0 0 0 0 0 0 0 0 0 0 0 0 0 0 0 0 0 0 0 0 0 0 0 0 0 0 0 0 0.0172034685966087 0 0 0 0 0 0 0 0 0 0 0 0 0 0 0 0 0 0 0 0 0 0 0 0 0 0 0 0 0 0 0 0 0 0 0 0 0 0 0 0 0 0 0 0 0 0 0 0 0 0 0 0 0 0 0 0 0 0 0 0 0 0 0 0 0 0 0 0 0 0 0 0 0 0 0 0 0 0 0 0 0 0 0 0 0 0 0 0 0 0 0 0 0 0 0 0 0 0 0 0 0 0 0 0 0 0 0 0 0 0 0 0 0 0 0 0 0 0 0 0 0 0 0 0 0 0 0 0 0 0 0 0 0 0 0 0 0 0 0 0 0 0 0 0 0 0 0 0 0 0 0 0 0 0 0 0 0 0 0 0 0 0 0
0 0 0 0 0 0 0 0 0 0 0 0 0.103259438635007 0 0 0 0 0 0 0 0 0 0.0626918105624387 0 0.212066416423869 0.0336475016531552 0 0 0 0 0 0.0915789235687639 0 0 0.153837573427066 0 0 0 0 0 0 0 0 0 0 0 0 0 0 0 0 0 0 0 0 0 0 0 0 0 0 0 0 0 0 0 0 0 0 0 0 0 0 0 0 0 0 0 0 0 0 0 0 0 0 0 0 0 0 0 0 0 0 0 0 0 0 0 0 0 0 0.0117417026227138 0 0 0 0 0 0 0 0 0 0 0 0 0.0369176063532021 0 0.00997579146651096 0.0260091268869609 0.0101331133423727 0.0211042677220398 0.0977232422757593 0 0 0 0 0 0.0560491364585153 0 0 0 0 0 0 0 0 0 0 0 0 0 0 0 0 0 0 0 0 0 0 0 0 0 0.00449920915343162 0 0 0 0 0 0 0 0 0 0 0 0 0 0 0.0436206402928804 0 0 0 0 0 0 0 0 0 0 0 0 0 0 0 0 0 0 0 0.0251444991553132 0 0 0 0 0 0 0 0 0 0 0 0 0 0 0 0 0 0 0 0 0 0 0 0 0 0 0 0 0 0 0 0 0 0 0 0 0 0 0 0 0 0 0 0 0 0 0 0 0 0 0 0 0 0 0 0 0 0 0 0 0 0 0 0 0 0 0 0 0 0 0 0 0 0 0 0 0 0 0 0 0 0 0 0 0 0 0 0 0 0 0 0 0 0 0 0 0 0 0 0 0 0 0 0 0 0 0 0 0 0 0 0 0 0 0 0 0 0 0 0 0 0 0 0 0 0 0 0
0 0 0 0 0 0 0 0 0 0 0 0 0 0 0 0 0 0 0 0 0.0207945955855889 0 0 0 0 0 0 0 0 0 0 0 0 0 0 0 0 0 0.0570441170151503 0.0384214854615505 0 0 0.327638735003225 0.0325030189871129 0.362172272202856 0 0 0 0 0 0 0 0 0 0 0 0 0 0 0 0 0 0 0 0 0.13960582034598 0 0 0 0 0 0 0 0 0 0 0 0 0 0 0 0 0 0 0 0 0 0 0 0 0 0 0 0 0 0 0.0218199553985372 0 0 0 0 0 0 0 0 0 0 0 0 0 0 0 0 0 0 0 0 0 0 0 0 0 0 0 0 0 0 0 0 0 0 0 0 0 0 0 0 0 0 0 0 0 0 0 0 0 0 0 0 0 0 0 0 0 0 0 0 0 0 0 0 0 0 0 0 0 0 0 0 0 0 0 0 0 0 0 0 0 0 0 0 0 0 0 0 0 0 0 0 0 0 0 0 0 0 0 0 0 0 0 0 0 0 0 0 0 0 0 0 0 0 0 0 0 0 0 0 0 0 0 0 0 0 0 0 0 0 0 0 0 0 0 0 0 0 0 0 0 0 0 0 0 0 0 0 0 0 0 0 0 0 0 0 0 0 0 0 0 0 0 0 0 0 0 0 0 0 0 0 0 0 0 0 0 0 0 0 0 0 0 0 0 0 0 0 0 0 0 0 0 0 0 0 0 0 0 0 0 0 0 0 0 0 0 0 0 0 0 0 0 0 0 0 0 0 0
0 0 0 0 0 0 0 0 0 0 0 0 0 0 0 0 0 0 0 0 0 0 0 0 0 0 0 0 0 0 0 0 0 0 0 0 0 0 0 0 0 0 0 0 0 0 0.0589622233108863 0 0 0 0 0 0 0 0 0 0 0.0918607991652818 0.295697744735571 0 0 0 0 0 0 0 0 0.04190060514409 0 0 0 0 0 0 0 0 0.037871168763245 0 0 0 0 0 0 0 0 0.031970950335911 0 0.0444360123351953 0 0 0 0 0 0 0 0 0 0 0 0 0 0 0 0 0 0 0 0 0 0 0 0 0 0 0 0 0 0 0 0 0 0 0 0 0 0 0 0 0 0 0 0 0 0 0 0 0 0 0 0 0.397300496209819 0 0 0 0 0 0 0 0 0 0 0 0 0 0 0 0 0 0 0 0 0 0 0 0 0 0 0 0 0 0 0 0 0 0 0 0 0 0 0 0 0 0 0 0 0 0 0 0 0 0 0 0 0 0 0 0 0 0 0 0 0 0 0 0 0 0 0 0 0 0 0 0 0 0 0 0 0 0 0 0 0 0 0 0 0 0 0 0 0 0 0 0 0 0 0 0 0 0 0 0 0 0 0 0 0 0 0 0 0 0 0 0 0 0 0 0 0 0 0 0 0 0 0 0 0 0 0 0 0 0 0 0 0 0 0 0 0 0 0 0 0 0 0 0 0 0 0 0 0 0 0 0 0 0 0 0 0 0 0 0 0 0 0 0 0 0 0 0 0 0 0 0 0 0 0
0 0 0 0 0 0 0 0 0 0 0 0 0 0 0 0 0 0 0 0 0 0 0 0 0 0 0 0 0 0 0 0 0 0 0 0 0 0 0 0 0 0 0 0 0 0 0 0 0 0 0 0 0 0 0 0 0 0 0 0 0 0 0 0 0 0 0 0 0 0 0 0 0 0 0 1 0 0 0 0 0 0 0 0 0 0 0 0 0 0 0 0 0 0 0 0 0 0 0 0 0 0 0 0 0 0 0 0 0 0 0 0 0 0 0 0 0 0 0 0 0 0 0 0 0 0 0 0 0 0 0 0 0 0 0 0 0 0 0 0 0 0 0 0 0 0 0 0 0 0 0 0 0 0 0 0 0 0 0 0 0 0 0 0 0 0 0 0 0 0 0 0 0 0 0 0 0 0 0 0 0 0 0 0 0 0 0 0 0 0 0 0 0 0 0 0 0 0 0 0 0 0 0 0 0 0 0 0 0 0 0 0 0 0 0 0 0 0 0 0 0 0 0 0 0 0 0 0 0 0 0 0 0 0 0 0 0 0 0 0 0 0 0 0 0 0 0 0 0 0 0 0 0 0 0 0 0 0 0 0 0 0 0 0 0 0 0 0 0 0 0 0 0 0 0 0 0 0 0 0 0 0 0 0 0 0 0 0 0 0 0 0 0 0 0 0 0 0 0 0 0 0 0 0 0 0 0 0 0 0 0 0 0 0 0 0
0 0 0 0 0 0 0 0 0 0 0 0 0 0 0 0 0 0 0 0 0 0 0 0 0 0 0 0 0 0 0 0 0 0 0 0 0 0 0 0 0 0 0 0 0 0 0 0 0 0 0 0 0 0 0 0 0 0 0 0 0 0 0 0 0 0 0 0 0 0 0 0 0 0 0 0 0 0 0 0 0 0 0.169555785100544 0 0 0 0.24205770907516 0 0 0 0 0 0 0 0 0 0.188558225460543 0 0 0 0 0 0 0 0 0 0 0 0 0 0 0 0 0 0 0 0 0 0 0 0 0 0 0 0 0 0 0 0 0 0 0 0 0 0 0 0 0 0 0 0 0 0 0 0 0 0 0 0 0 0 0 0 0 0 0 0 0 0 0 0 0 0 0 0 0 0 0 0 0 0 0 0 0 0 0 0 0 0 0 0 0 0 0 0 0 0 0 0 0 0 0 0 0 0 0 0 0 0.399828280363754 0 0 0 0 0 0 0 0 0 0 0 0 0 0 0 0 0 0 0 0 0 0 0 0 0 0 0 0 0 0 0 0 0 0 0 0 0 0 0 0 0 0 0 0 0 0 0 0 0 0 0 0 0 0 0 0 0 0 0 0 0 0 0 0 0 0 0 0 0 0 0 0 0 0 0 0 0 0 0 0 0 0 0 0 0 0 0 0 0 0 0 0 0 0 0 0 0 0 0 0 0 0 0 0 0 0 0 0 0 0 0 0 0 0 0 0 0
0 0 0 0 0 0 0 0 0 0 0 0 0 0 0 0 0 0 0 0 0 0 0 0 0 0 0 0.0281409503108489 0 0 0 0 0 0 0 0 0 0 0 0 0 0 0 0 0 0 0 0 0 0 0 0 0 0 0.00668826388464424 0 0 0 0 0 0.0236675525054632 0.0188153829186793 0 0 0.0676134536404385 0.0267231182843468 0.126810626093261 0 0 0 0 0 0 0 0 0 0 0 0 0 0 0 0 0 0 0 0 0 0 0 0 0 0 0 0 0 0 0 0 0 0 0 0 0 0 0.248944198323502 0 0.263266901781522 0.0163981071363608 0 0 0 0 0 0 0 0 0 0 0 0 0 0.0197122031314947 0 0 0 0 0 0 0.132485920471056 0 0 0 0 0 0 0 0 0 0.00556463555202401 0 0 0 0 0 0 0 0 0 0 0 0 0 0 0 0 0 0 0 0 0 0 0 0 0 0 0 0 0 0 0 0 0 0.0151686859663585 0 0 0 0 0 0 0 0 0 0 0 0 0 0 0 0 0 0 0 0 0 0 0 0 0 0 0 0 0 0 0 0 0 0 0 0 0 0 0 0 0 0 0 0 0 0 0 0 0 0 0 0 0 0 0 0 0 0 0 0 0 0 0 0 0 0 0 0 0 0 0 0 0 0 0 0 0 0 0 0 0 0 0 0 0 0 0 0 0 0 0 0 0 0 0 0 0 0 0 0 0 0 0 0 0 0 0 0 0 0 0 0 0 0 0 0 0 0 0 0 0 0 0 0 0 0 0 0 0 0 0 0 0 0 0 0 0 0 0 0 0 0
0 0 0 0 0 0 0 0 0 0 0 0 0 0 0 0.00362553037529956 0 0 0 0 0 0 0 0 0 0 0 0 0 0 0 0 0 0.0941946829071462 0 0 0 0 0 0 0 0 0 0 0 0 0 0 0 0 0 0 0 0.00159421047108342 0 0 0 0.0906859020773021 0.0211821457940404 0 0 0 0 0 0 0 0 0 0 0 0 0.157046525080485 0 0 0 0 0 0 0 0 0 0 0 0 0 0 0.00130222493649935 0 0.00409579536737974 0.0114894137910022 0 0.00700950338385592 0.00263701783275959 0 0.011368708199264 0.00173080821071181 0.00120660007432181 0 0.0049611926455715 0.000995111029538722 0.0476086355742042 0.0479110999677115 0.00700072877540531 0.015389528854182 0.0127834418201357 0 0 0 0 0 0 0 0 0 0 0 0 0 0 0 0 0 0 0 0 0 0 0.0167056770400378 0 0.0018426961878914 0 0 0 0 0 0.00412268368522071 0 0 0 0.135916844910312 0.0228977299551964 0 0.0339213418421385 0.0089970505364524 0 0 0.0166093600759746 0 0.00584097948170442 0 0 0.0143670413427508 0.00693324442607195 0.0275953378754739 0.0951660934944635 0.0118605541133435 0 0 0 0 0 0 0 0 0 0 0 0 0 0 0 0 0 0 0 0 0 0 0 0 0 0 0 0 0 0 0 0 0 0 0 0 0 0 0 0 0 0 0 0 0 0 0 0 0 0 0 0 0 0 0 0 0 0 0 0 0 0 0 0 0 0 0 0 0 0 0 0 0 0 0 0 0 0 0 0 0 0 0 0 0 0 0 0 0 0 0 0 0 0 0 0 0 0 0 0.018443975100111 0 0 0 0 0 0 0 0 0 0 0 0 0 0 0 0 0 0 0 0 0 0 0 0 0 0 0 0 0 0 0 0 0 0 0 0 0 0 0 0 0 0.0157697265895302 0 0 0 0 0 0 0 0 0 0 0 0 0 0 0 0 0.00350308576667835 0.0136877704087481
0 0 0 0 0 0 0 0 0 0 0 0 0.0839398162848583 0 0 0 0 0 0 0 0 0 0 0 0 0 0 0 0 0 0 0 0 0 0.0483722571912254 0 0 0 0 0 0 0 0 0 0 0 0 0 0 0 0 0 0 0 0 0 0.25890556671222 0 0 0 0 0 0 0 0 0 0 0 0 0 0 0.148585594474341 0 0 0 0 0 0 0 0 0 0 0 0 0 0 0 0 0 0 0 0 0 0 0 0 0 0 0 0 0 0 0 0 0.011449210907183 0 0 0 0 0 0 0 0 0 0.221216725536228 0 0.0173811214348733 0.0258174437293551 0.176234686472476 0 0 0 0 0 0 0 0 0 0 0 0 0 0 0 0 0 0 0 0 0 0 0 0 0 0 0 0 0 0 0 0 0 0 0 0 0 0 0 0 0 0 0 0 0 0 0 0 0 0 0 0 0 0 0 0 0 0 0 0 0 0 0 0 0 0 0 0 0 0 0 0 0 0 0 0 0 0 0 0 0 0 0 0 0 0 0 0 0 0 0 0 0 0 0 0 0 0 0 0 0 0 0 0 0 0 0 0 0 0 0 0 0 0 0 0 0 0 0 0 0 0 0 0 0 0 0 0 0 0 0 0 0 0 0 0 0 0 0 0 0.00809757725724057 0 0 0 0 0 0 0 0 0 0 0 0 0 0 0 0 0 0 0 0 0 0 0 0 0 0 0 0 0 0 0 0 0 0 0 0 0 0 0 0 0 0 0 0 0 0 0 0 0 0 0 0 0 0 0 0
0 0 0 0 0 0 0 0 0 0 0 0 0 0 0 0 0 0 0 0 0 0 0 0 0 0 0 0 0 0 0 0.047641825176479 0 0 0.0447315160086984 0 0 0 0 0 0 0 0 0 0 0 0 0 0 0 0 0 0 0 0 0.297180009085508 0 0 0 0 0 0 0 0 0 0 0 0 0 0 0 0.105147140693468 0 0 0 0 0 0 0 0 0 0 0 0 0 0 0 0 0 0 0 0 0 0 0 0 0 0 0 0 0.0103209253571921 0.00725957414679594 0 0 0 0 0 0 0 0 0 0 0 0 0.214089721451497 0 0.00723065536580827 0 0.258201953119423 0 0 0 0 0 0 0 0 0 0 0 0 0 0 0 0 0 0 0 0 0 0 0 0 0 0 0 0 0 0 0 0 0 0 0 0 0 0 0 0 0 0 0 0 0 0 0 0 0 0 0 0 0 0 0 0 0 0 0 0 0 0 0 0 0 0 0 0 0 0 0 0 0 0 0 0 0 0 0 0 0 0 0 0 0 0 0 0 0 0 0 0 0 0 0 0 0 0 0 0 0 0 0 0 0 0 0 0 0 0 0 0 0 0 0 0 0 0 0 0 0 0 0 0 0 0 0 0 0 0 0 0 0 0 0 0 0.00819667959513047 0 0 0 0 0 0 0 0 0 0 0 0 0 0 0 0 0 0 0 0 0 0 0 0 0 0 0 0 0 0 0 0 0 0 0 0 0 0 0 0 0 0 0 0 0 0 0 0 0 0 0 0 0 0 0 0 0 0 0 0
0 0 0 0 0 0 0 0 0 0 0 0 0 0 0 0 0 0 0 0 0 0 0 0 0 0 0 0 0 0 0 0 0 0.0100004419343889 0 0 0 0 0 0 0 0 0 0 0 0 0 0 0 0 0.0396193573083769 0 0 0 0.238419570918586 0 0 0 0.138270921608389 0 0 0 0 0 0 0 0 0 0 0 0 0.0641969636437324 0 0 0 0 0 0 0 0 0 0 0 0 0 0 0.00244457443253866 0 0.00648248755771412 0.0150377347883239 0 0 0 0 0 0 0.00380815502613642 0 0.00673579307311457 0 0 0 0 0 0 0 0 0 0 0 0 0 0 0 0 0 0 0 0 0 0 0 0 0 0 0 0 0.00993932665083223 0 0.00211311869132425 0 0 0 0 0 0 0 0 0 0.133693663955332 0.21365685834886 0 0.00867901713211467 0.0160843374574389 0 0 0.0697081277232179 0 0 0 0 0 0 0 0.021109549749579 0 0 0 0 0 0 0 0 0 0 0 0 0 0 0 0 0 0 0 0 0 0 0 0 0 0 0 0 0 0 0 0 0 0 0 0 0 0 0 0 0 0 0 0 0 0 0 0 0 0 0 0 0 0 0 0 0 0 0 0 0 0 0 0 0 0 0 0 0 0 0 0 0 0 0 0 0 0 0 0 0 0 0 0 0 0 0 0 0 0 0 0 0 0 0 0 0 0 0 0 0 0 0 0 0 0 0 0 0 0 0 0 0 0 0 0 0 0 0 0 0 0 0 0 0 0 0 0 0 0 0 0 0 0 0 0 0 0 0 0 0 0 0 0 0 0 0 0 0 0 0 0 0 0 0 0 0 0 0 0 0
0 0 0 0 0.00995988633504435 0 0 0 0 0 0 0 0 0 0 0 0 0 0 0 0 0 0 0 0 0 0 0 0 0 0 0 0 0 0 0 0 0 0 0 0 0 0 0 0 0.00158122257033249 0.0319155610850676 0 0 0 0.0469752975431912 0 0 0 0.0205123962775409 0 0 0.0509301761207013 0 0 0.00119104278373409 0.00106582383419176 0 0 0 0 0 0 0 0 0 0 0 0.00778246486520563 0 0.00523023645003112 0 0 0 0 0 0.00204201012015333 0 0 0 0.0621746266347309 0.0143506926048547 0.0541633814214358 0.0382584927404086 0.165390642821988 0 0 0 0 0 0.00514446688885679 0.0119701270738774 0 0 0.000816108432588445 0 0 0 0 0 0 0 0 0 0 0 0 0 0 0 0 0 0 0 0 0 0 0 0 0 0 0 0 0 0.00101052145456086 0 0 0.00567540659851044 0 0 0 0 0 0 0.0116308814831987 0.222422445556183 0 0.0607621618191934 0.0962052807578493 0 0 0.0412208089330789 0.00866099937552547 0 0 0 0 0 0 0.0175722923296473 0.0033845450883182 0 0 0 0 0 0 0 0 0 0 0 0 0 0 0 0 0 0 0 0 0 0 0 0 0 0 0 0 0 0 0 0 0 0 0 0 0 0 0 0 0 0 0 0 0 0 0 0 0 0 0 0 0 0 0 0 0 0 0 0 0 0 0 0 0 0 0 0 0 0 0 0 0 0 0 0 0 0 0 0 0 0 0 0 0 0 0 0 0 0 0 0 0 0 0 0 0 0 0 0 0 0 0 0 0 0 0 0 0 0 0 0 0 0 0 0 0 0 0 0 0 0 0 0 0 0 0 0 0 0 0 0 0 0 0 0 0 0 0 0 0 0 0 0 0 0 0 0 0 0 0 0 0 0 0 0 0 0 0 0
0 0 0 0 0 0 0 0 0 0 0 0 0 0 0 0 0 0 0 0 0.00839876191091861 0 0 0 0 0 0 0.020245062936858 0 0 0 0 0 0 0 0 0 0 0 0 0 0 0 0 0 0 0 0 0 0 0 0 0 0 0 0 0 0 0 0 0.225503040537578 0 0.0237471243583942 0 0 0.0126090925796783 0.0485736634603518 0 0 0 0 0 0 0 0 0 0 0 0 0 0 0 0 0 0 0 0 0 0 0 0 0 0 0 0 0 0 0 0 0 0 0 0 0 0 0 0 0 0 0 0 0 0 0 0 0 0 0 0 0 0 0 0.29516411640968 0 0.311608581173152 0 0 0 0.0446624375009541 0 0 0 0 0 0.0094881191324341 0 0 0 0 0 0 0 0 0 0 0 0 0 0 0 0 0 0 0 0 0 0 0 0 0 0 0 0 0 0 0 0 0 0 0 0 0 0 0 0 0 0 0 0 0 0 0 0 0 0 0 0 0 0 0 0 0 0 0 0 0 0 0 0 0 0 0 0 0 0 0 0 0 0 0 0 0 0 0 0 0 0 0 0 0 0 0 0 0 0 0 0 0 0 0 0 0 0 0 0 0 0 0 0 0 0 0 0 0 0 0 0 0 0 0 0 0 0 0 0 0 0 0 0 0 0 0 0 0 0 0 0 0 0 0 0 0 0 0 0 0 0 0 0 0 0 0 0 0 0 0 0 0 0 0 0 0 0 0 0 0 0 0 0 0 0 0 0 0 0 0 0 0 0 0 0 0 0 0 0 0
0 0 0 0.0187110810290665 0 0 0 0 0 0 0 0 0 0.00986740963054973 0 0 0 0 0 0.0248317838793871 0.127277794397653 0 0 0 0 0 0 0 0 0 0 0 0 0 0 0 0 0 0 0 0 0 0 0 0 0.130755532458245 0 0 0 0 0 0 0 0.0230589950290005 0 0 0 0 0.00502731023043512 0.188417227483097 0 0 0.0693106343629331 0 0 0 0.00804806596382631 0.00844375876513673 0.0170299498380095 0 0 0 0 0 0 0 0 0.122632009949654 0.0609247867782597 0 0 0 0 0 0 0 0 0 0 0 0 0 0 0 0 0 0 0 0 0 0 0 0 0 0 0 0 0 0 0.00597023900668021 0 0 0 0 0 0 0 0 0 0 0 0.0104919475738025 0 0 0 0 0 0 0 0.0640986573319592 0 0 0 0 0.100470509008547 0 0 0 0 0 0.00463230728375807 0 0 0 0 0 0 0 0 0 0 0 0 0 0 0 0 0 0 0 0 0 0 0 0 0 0 0 0 0 0 0 0 0 0 0 0 0 0 0 0 0 0 0 0 0 0 0 0 0 0 0 0 0 0 0 0 0 0 0 0 0 0 0 0 0 0 0 0 0 0 0 0 0 0 0 0 0 0 0 0 0 0 0 0 0 0 0 0 0 0 0 0 0 0 0 0 0 0 0 0 0 0 0 0 0 0 0 0 0 0 0 0 0 0 0 0 0 0 0 0 0 0 0 0 0 0 0 0 0 0 0 0 0 0 0 0 0 0 0 0 0 0 0 0 0 0 0 0 0 0 0 0 0 0 0 0 0 0 0 0 0 0 0 0 0 0 0 0 0 0 0 0 0 0 0
0 0 0 0 0 0 0 0 0 0 0 0 0 0 0 0 0 0 0 0 0.0113280776692843 0.0251772853320973 0 0 0 0 0 0 0 0 0 0 0 0 0 0 0 0 0 0.119691241866725 0 0 0 0 0.0107021395200824 0.0861820235472536 0 0 0 0 0 0 0 0.0290503810111422 0 0 0 0 0.00712927712527082 0 0 0 0 0.0249815998540626 0 0.0145505671844879 0.00986877619679729 0.0454489031374667 0.0552717579449995 0.029545920960459 0 0 0.249687600182669 0 0 0 0 0.0196906501863411 0.164781740557501 0 0 0 0 0 0 0 0 0 0 0 0 0 0 0 0 0 0 0 0 0 0 0 0 0 0 0.0202991664578834 0 0 0 0.0222370072918436 0 0 0 0 0 0 0 0 0 0 0 0.0155688452070164 0.0136372087431347 0 0 0 0 0 0 0 0 0 0 0 0.0207863687516028 0 0 0 0 0 0 0 0 0 0 0 0 0 0 0 0 0 0 0 0 0 0 0 0 0 0 0 0 0 0 0 0 0 0 0 0 0 0 0 0 0 0 0 0 0 0 0 0 0 0 0 0 0 0 0 0 0 0 0 0 0 0 0 0 0 0 0 0 0 0 0 0 0 0 0 0 0 0 0 0 0 0 0 0 0 0 0 0 0 0 0 0 0 0 0 0 0 0 0 0 0 0 0 0 0 0 0 0 0 0 0 0 0 0 0 0 0 0 0 0 0 0 0 0 0 0 0 0 0 0 0 0 0 0 0 0 0 0 0 0 0 0 0 0 0 0 0 0 0 0 0 0 0 0 0 0 0 0 0 0 0 0 0.00438346127187841 0 0 0 0 0 0 0 0 0 0 0 0 0 0 0 0 0 0
0 0 0 0.0131009296236287 0 0 0 0 0 0 0 0 0 0 0 0 0 0 0 0.0228346301329861 0.253612580424365 0 0 0 0 0 0 0 0 0 0 0 0 0 0 0 0 0 0 0 0 0 0 0 0 0 0 0 0 0 0 0 0 0 0 0 0 0 0 0.0535675957244711 0.187121114109654 0 0 0 0 0 0 0.0204159620728474 0.0914765544485413 0.0532445973185834 0 0 0 0 0 0 0 0 0 0 0 0 0 0 0 0 0 0 0 0 0 0 0 0 0 0 0 0 0 0 0 0 0 0 0 0 0 0 0 0.0107416520431024 0 0 0 0 0 0 0 0 0 0 0 0 0.0175940490356034 0 0 0 0 0 0 0 0 0 0 0 0.276290335066217 0 0 0 0 0 0 0 0 0 0 0 0 0 0 0 0 0 0 0 0 0 0 0 0 0 0 0 0 0 0 0 0 0 0 0 0 0 0 0 0 0 0 0 0 0 0 0 0 0 0 0 0 0 0 0 0 0 0 0 0 0 0 0 0 0 0 0 0 0 0 0 0 0 0 0 0 0 0 0 0 0 0 0 0 0 0 0 0 0 0 0 0 0 0 0 0 0 0 0 0 0 0 0 0 0 0 0 0 0 0 0 0 0 0 0 0 0 0 0 0 0 0 0 0 0 0 0 0 0 0 0 0 0 0 0 0 0 0 0 0 0 0 0 0 0 0 0 0 0 0 0 0 0 0 0 0 0 0 0 0 0 0 0 0 0 0 0 0 0 0 0 0 0 0 0 0 0 0 0 0 0
0 0 0 0 0 0 0 0 0 0 0 0 0 0 0 0 0 0 0 0 0.0243998216704524 0 0 0.0315361735230591 0 0 0 0 0 0 0 0 0 0 0 0 0 0 0 0 0 0 0.20753073403374 0 0 0.271523458738903 0 0 0 0 0 0 0 0 0 0 0 0 0 0 0 0.0514219295251317 0 0 0 0 0 0 0 0 0 0 0.043232346422807 0 0 0 0 0.0416488577215982 0.224883437141037 0 0 0 0 0 0 0 0 0 0 0 0 0 0 0 0 0 0 0 0 0 0 0 0 0 0 0 0 0 0 0 0 0 0 0 0 0 0 0 0 0 0 0 0 0 0 0 0 0 0 0 0 0 0 0 0.0385431159598537 0 0 0 0 0 0 0 0 0 0 0 0 0 0 0 0 0 0 0 0 0 0 0 0 0 0 0 0 0 0 0 0 0 0 0 0 0 0 0 0 0 0 0 0 0.0280827708680364 0 0 0 0 0.0371973543953816 0 0 0 0 0 0 0 0 0 0 0 0 0 0 0 0 0 0 0 0 0 0 0 0 0 0 0 0 0 0 0 0 0 0 0 0 0 0 0 0 0 0 0 0 0 0 0 0 0 0 0 0 0 0 0 0 0 0 0 0 0 0 0 0 0 0 0 0 0 0 0 0 0 0 0 0 0 0 0 0 0 0 0 0 0 0 0 0 0 0 0 0 0 0 0 0 0 0 0 0 0 0 0 0 0 0 0 0 0 0 0 0 0 0 0 0 0 0 0 0 0 0 0 0 0 0 0 0 0 0 0
0 0 0 0 0 0 0 0 0 0 0 0 0 0 0 0 0 0 0 0 0 0 0 0 0 0 0 0 0 0 0 0 0 0 0 0 0 0 0 0 0 0 0 0 0 0 0 0 0 0 0 0 0 0.331610879582947 0 0 0 0 0 0 0 0 0 0 0 0.450308103721819 0.11264903502636 0 0 0 0 0 0 0 0 0 0 0 0 0 0 0 0 0 0 0 0 0 0 0 0 0 0 0 0 0 0 0 0 0 0 0 0 0 0 0 0 0.0743729943453855 0 0 0 0 0 0 0 0 0 0 0 0 0 0 0 0 0 0 0 0 0 0.0310589873234879 0 0 0 0 0 0 0 0 0 0 0 0 0 0 0 0 0 0 0 0 0 0 0 0 0 0 0 0 0 0 0 0 0 0 0 0 0 0 0 0 0 0 0 0 0 0 0 0 0 0 0 0 0 0 0 0 0 0 0 0 0 0 0 0 0 0 0 0 0 0 0 0 0 0 0 0 0 0 0 0 0 0 0 0 0 0 0 0 0 0 0 0 0 0 0 0 0 0 0 0 0 0 0 0 0 0 0 0 0 0 0 0 0 0 0 0 0 0 0 0 0 0 0 0 0 0 0 0 0 0 0 0 0 0 0 0 0 0 0 0 0 0 0 0 0 0 0 0 0 0 0 0 0 0 0 0 0 0 0 0 0 0 0 0 0 0 0 0 0 0 0 0 0 0 0 0 0 0 0 0 0 0 0 0 0 0
0 0 0 0.00876462546481487 0 0 0 0 0 0 0 0 0 0.00780867646815342 0 0 0 0 0 0.00975046726035141 0.0472931687289183 0 0 0 0 0 0 0 0 0 0.00842881023809432 0 0 0 0 0 0 0 0 0 0 0 0.0264731011093256 0.117784799799712 0.117118487395093 0 0 0 0 0.0803020111991502 0 0 0 0.0332265482174722 0 0 0 0 0 0.0134450711983761 0 0.0117176155100367 0 0 0.11415953846693 0 0.36118921115972 0 0 0 0 0 0 0 0 0 0 0 0 0 0 0 0 0 0 0 0 0 0 0 0 0 0 0 0 0 0 0 0 0 0 0 0 0 0 0 0 0.0131649077589216 0 0 0 0 0 0 0 0 0 0 0 0 0 0 0 0 0 0 0 0 0 0 0 0 0 0 0.0293729600249306 0 0 0 0 0 0 0 0 0 0 0 0 0 0 0 0 0 0 0 0 0 0 0 0 0 0 0 0 0 0 0 0 0 0 0 0 0 0 0 0 0 0 0 0 0 0 0 0 0 0 0 0 0 0 0 0 0 0 0 0 0 0 0 0 0 0 0 0 0 0 0 0 0 0 0 0 0 0 0 0 0 0 0 0 0 0 0 0 0 0 0 0 0 0 0 0 0 0 0 0 0 0 0 0 0 0 0 0 0 0 0 0 0 0 0 0 0 0 0 0 0 0 0 0 0 0 0 0 0 0 0 0 0 0 0 0 0 0 0 0 0 0 0 0 0 0 0 0 0 0 0 0 0 0 0 0 0 0 0 0 0 0 0 0 0 0 0 0 0 0 0 0 0 0 0 0 0 0 0 0 0
0 0 0 0 0 0 0 0 0 0 0 0 0 0 0 0 0 0 0 0 0 0 0 0 0 0 0 0 0 0 0 0 0 0 0 0 0 0 0 0 0 0 0.0305409437050096 0 0.0286766425679913 0 0 0 0 0 0 0 0 0.204962833814531 0 0 0 0 0 0.0673288986224074 0.0133513128076545 0.0103310389491764 0 0 0.0371237035010768 0.469522216981995 0 0 0 0 0 0 0 0 0 0 0 0 0 0 0 0 0 0 0 0 0 0 0 0 0 0 0 0 0 0 0 0 0 0 0 0 0 0 0 0 0 0.0272490619364748 0.0631242697423579 0 0 0 0 0 0 0 0 0 0 0 0 0 0.0295763567302323 0 0 0 0 0 0 0.0125165157884358 0 0 0 0 0 0 0 0 0 0 0 0 0 0 0 0 0 0 0 0 0 0 0 0 0 0 0 0 0 0 0 0 0 0 0 0 0 0 0 0 0 0 0 0 0 0 0 0 0 0 0 0 0 0 0 0 0 0 0 0 0 0 0 0 0 0 0 0 0 0 0 0 0 0 0 0 0 0 0 0 0 0 0 0 0 0 0 0 0 0 0 0 0 0 0 0 0 0 0 0 0 0 0 0 0 0 0 0 0 0 0 0 0 0 0 0 0 0 0 0 0 0 0 0 0 0 0 0 0 0 0 0 0 0 0 0 0 0.00569620485265733 0 0 0 0 0 0 0 0 0 0 0 0 0 0 0 0 0 0 0 0 0 0 0 0 0 0 0 0 0 0 0 0 0 0 0 0 0 0 0 0 0 0 0 0 0 0 0 0
0 0 0 0 0 0 0 0 0 0 0 0 0 0 0 0 0 0 0 0 0.046040633073529 0 0 0 0 0 0 0 0 0 0 0 0 0 0 0 0 0 0 0 0 0 0 0 0 0 0 0 0 0 0.0308011849927956 0 0 0 0 0 0 0 0 0 0.00925663407388954 0.0314404635120733 0.00829018473092598 0 0 0 0 0 0.121187047455911 0.181496800526427 0 0.135017420232968 0.008497909259676 0 0 0 0.135877267585477 0 0 0 0 0 0 0 0 0 0 0 0 0 0 0 0 0 0 0 0 0 0 0 0 0 0 0 0 0 0 0 0 0.209077268570192 0 0.0210108577225366 0 0 0 0 0 0 0 0 0 0 0 0 0 0 0 0 0 0 0 0 0 0 0.0620063282635981 0 0 0 0 0 0 0 0 0 0 0 0 0 0 0 0 0 0 0 0 0 0 0 0 0 0 0 0 0 0 0 0 0 0 0 0 0 0 0 0 0 0 0 0 0 0 0 0 0 0 0 0 0 0 0 0 0 0 0 0 0 0 0 0 0 0 0 0 0 0 0 0 0 0 0 0 0 0 0 0 0 0 0 0 0 0 0 0 0 0 0 0 0 0 0 0 0 0 0 0 0 0 0 0 0 0 0 0 0 0 0 0 0 0 0 0 0 0 0 0 0 0 0 0 0 0 0 0 0 0 0 0 0 0 0 0 0 0 0 0 0 0 0 0 0 0 0 0 0 0 0 0 0 0 0 0 0 0 0 0 0 0 0 0 0 0 0 0 0 0 0 0 0 0 0 0 0 0 0 0 0
0 0 0.0115157894458766 0 0 0 0 0 0 0 0 0 0 0 0 0.00584999113735375 0 0 0.0619640401240105 0 0.0729298434561396 0 0 0 0 0 0 0 0 0 0 0 0 0 0 0 0 0 0 0 0 0 0 0 0 0 0.0391433643690763 0 0 0 0 0 0 0 0 0 0 0 0 0 0.0194312307158647 0.0397959129562576 0.0386610653124472 0 0 0 0 0.126132169458625 0 0.366112907663193 0 0 0.00689894271625238 0 0 0.0123590135343499 0 0 0 0 0 0 0 0 0 0 0 0 0 0 0 0 0 0 0 0 0 0 0 0 0 0 0 0 0 0 0 0 0 0.0264361680046007 0 0.0649124883859311 0 0 0 0 0 0 0 0 0 0 0 0 0 0 0 0 0 0 0 0 0 0 0.107857072720022 0 0 0 0 0 0 0 0 0 0 0 0 0 0 0 0 0 0 0 0 0 0 0 0 0 0 0 0 0 0 0 0 0 0 0 0 0 0 0 0 0 0 0 0 0 0 0 0 0 0 0 0 0 0 0 0 0 0 0 0 0 0 0 0 0 0 0 0 0 0 0 0 0 0 0 0 0 0 0 0 0 0 0 0 0 0 0 0 0 0 0 0 0 0 0 0 0 0 0 0 0 0 0 0 0 0 0 0 0 0 0 0 0 0 0 0 0 0 0 0 0 0 0 0 0 0 0 0 0 0 0 0 0 0 0 0 0 0 0 0 0 0 0 0 0 0 0 0 0 0 0 0 0 0 0 0 0 0 0 0 0 0 0 0 0 0 0 0 0 0 0 0 0 0 0 0 0 0 0 0 0
0 0 0.00499922509858151 0 0 0 0 0 0 0 0 0.0209705532997629 0 0.0250647930381213 0.0104569547083847 0.010973845982163 0.031660130961233 0 0.0446135733558766 0.00227852020954001 0.0289792114860483 0 0 0 0 0 0 0 0 0 0 0 0 0 0 0 0 0 0 0 0 0 0 0 0 0 0 0 0 0 0 0 0 0 0 0 0 0 0 0 0 0.0149034622689572 0.0157650013347058 0 0 0 0 0.132340594339509 0.256489438496574 0 0 0 0 0 0 0.00805169286277954 0 0 0 0 0 0 0 0 0 0 0 0 0 0 0 0 0 0 0 0 0 0 0 0 0 0 0 0 0 0 0 0 0 0.0529563824972574 0.0830253281414981 0.178870571939375 0.00897545087172698 0 0 0 0 0 0 0 0 0 0 0 0.0258687386595112 0 0 0 0 0 0 0 0 0 0.0427565304483945 0 0 0 0 0 0 0 0 0 0 0 0 0 0 0 0 0 0 0 0 0 0 0 0 0 0 0 0 0 0 0 0 0 0 0 0 0 0 0 0 0 0 0 0 0 0 0 0 0 0 0 0 0 0 0 0 0 0 0 0 0 0 0 0 0 0 0 0 0 0 0 0 0 0 0 0 0 0 0 0 0 0 0 0 0 0 0 0 0 0 0 0 0 0 0 0 0 0 0 0 0 0 0 0 0 0 0 0 0 0 0 0 0 0 0 0 0 0 0 0 0 0 0 0 0 0 0 0 0 0 0 0 0 0 0 0 0 0 0 0 0 0 0 0 0 0 0 0 0 0 0 0 0 0 0 0 0 0 0 0 0 0 0 0 0 0 0 0 0 0 0 0 0 0 0 0 0 0 0 0 0
0 0 0 0 0 0 0 0 0 0 0 0 0 0.0366392510394501 0.0220705110014427 0.33562082455461 0 0 0 0 0.043150753022426 0 0 0 0 0 0 0 0 0.0364819603843487 0 0 0 0 0 0 0 0 0 0 0 0 0 0 0 0 0 0 0 0 0 0 0 0 0 0 0 0 0 0 0 0 0 0 0 0 0 0 0 0 0 0 0 0 0 0 0 0 0 0 0 0 0 0 0 0 0 0 0 0 0 0 0 0 0 0 0 0 0 0 0 0 0 0 0 0 0 0 0 0 0 0 0 0 0 0 0 0 0 0 0 0 0 0 0 0 0 0 0 0 0 0 0 0 0.27061380137938 0 0 0.114823074214045 0.140599824404297 0 0 0 0 0 0 0 0 0 0 0 0 0 0 0 0 0 0 0 0 0 0 0 0 0 0 0 0 0 0 0 0 0 0 0 0 0 0 0 0 0 0 0 0 0 0 0 0 0 0 0 0 0 0 0 0 0 0 0 0 0 0 0 0 0 0 0 0 0 0 0 0 0 0 0 0 0 0 0 0 0 0 0 0 0 0 0 0 0 0 0 0 0 0 0 0 0 0 0 0 0 0 0 0 0 0 0 0 0 0 0 0 0 0 0 0 0 0 0 0 0 0 0 0 0 0 0 0 0 0 0 0 0 0 0 0 0 0 0 0 0 0 0 0 0 0 0 0 0 0 0 0 0 0 0 0 0 0 0 0 0 0 0 0 0 0 0 0 0 0 0 0 0 0 0 0 0
0 0 0 0 0 0 0 0 0 0 0 0 0 0 0 0 0 0 0 0 0 0 0 0 0 0 0 0 0 0 0 0 0 0.16524117579986 0 0 0 0 0 0 0 0 0 0 0 0 0 0 0 0 0 0 0 0 0.36770851886192 0.0794216599305066 0.0489645217942034 0.0571725710663479 0 0 0 0 0 0 0 0 0 0.070549366483047 0 0 0 0 0 0 0 0 0.028906501354906 0 0 0 0 0 0 0 0 0 0 0 0 0 0 0.00393925130129578 0 0 0.00717537573285158 0 0 0 0 0 0.0264717160552205 0.0257906240046335 0 0.0067561382999402 0.0182378109334638 0 0 0 0 0 0 0 0 0 0.028344769362731 0 0 0 0 0 0 0 0 0 0 0 0 0 0 0 0 0 0 0 0 0 0 0 0 0.0199055642310237 0 0 0.00778221772135646 0 0 0 0 0 0 0 0 0.00919178954357102 0.00476678171883068 0 0.0102118554904195 0 0 0 0 0 0 0 0 0 0 0 0 0 0 0 0 0 0 0 0 0 0 0 0 0 0 0 0 0 0 0 0 0 0 0 0 0 0 0 0 0.00287855516538806 0 0 0 0 0 0 0 0 0 0 0 0 0 0 0 0 0 0 0 0 0 0 0 0 0 0 0 0 0 0 0 0 0 0 0 0 0 0 0 0 0 0 0 0 0 0 0 0 0 0 0 0 0 0 0 0 0 0 0 0.0105832351484839 0 0 0 0 0 0 0 0 0 0 0 0 0 0 0 0 0 0 0 0 0 0 0 0 0 0 0 0 0 0 0 0 0 0 0 0 0 0 0 0 0 0 0 0 0 0 0 0 0 0 0 0 0 0 0 0 0 0 0 0
0 0 0 0 0 0 0 0 0 0 0 0 0 0 0 0 0 0 0 0 0 0.0590834984409415 0 0 0 0 0 0 0 0 0 0 0 0 0 0 0 0 0 0.279698838679668 0 0 0 0 0 0.055478897881551 0 0 0 0 0 0 0 0 0 0 0 0 0 0 0 0.498774649629343 0 0.0419554209892238 0 0 0 0.0245388356992085 0.0191405644712937 0 0 0 0 0 0 0.02132929420877 0 0 0 0 0 0 0 0 0 0 0 0 0 0 0 0 0 0 0 0 0 0 0 0 0 0 0 0 0 0 0 0 0 0 0 0 0 0 0 0 0 0 0 0 0 0 0 0 0 0 0 0 0 0 0 0 0 0 0 0 0 0 0 0 0 0 0 0 0 0 0 0 0 0 0 0 0 0 0 0 0 0 0 0 0 0 0 0 0 0 0 0 0 0 0 0 0 0 0 0 0 0 0 0 0 0 0 0 0 0 0 0 0 0 0 0 0 0 0 0 0 0 0 0 0 0 0 0 0 0 0 0 0 0 0 0 0 0 0 0 0 0 0 0 0 0 0 0 0 0 0 0 0 0 0 0 0 0 0 0 0 0 0 0 0 0 0 0 0 0 0 0 0 0 0 0 0 0 0 0 0 0 0 0 0 0 0 0 0 0 0 0 0 0 0 0 0 0 0 0 0 0 0 0 0 0 0 0 0 0 0 0 0 0 0 0 0 0 0 0 0 0 0 0 0 0 0 0 0 0 0 0 0 0 0 0 0 0 0 0
0 0 0 0 0.109047326115138 0 0 0 0 0 0 0 0 0 0 0 0.0220507229749952 0 0 0 0 0 0 0 0 0 0 0 0.0269287908161802 0 0 0 0 0 0 0 0.27327899718839 0.0316407533824517 0 0 0 0 0 0 0 0 0.0385199330639666 0 0 0 0 0 0 0 0 0 0 0 0.0380580903349298 0 0 0 0 0 0 0 0 0 0 0 0 0 0 0 0 0 0 0 0 0 0 0 0 0 0 0.0722370936915392 0.00637448205943639 0.255456164131065 0 0 0 0 0 0 0 0 0.0176280407852601 0 0 0 0 0 0 0 0 0 0 0 0 0 0 0 0 0 0 0 0 0 0 0 0 0 0 0 0.0126998585735704 0 0 0 0 0 0 0.0144677725234725 0.0564290395647188 0 0 0 0 0 0 0 0.0251829347948855 0 0 0 0 0 0 0 0 0 0 0 0 0 0 0 0 0 0 0 0 0 0 0 0 0 0 0 0 0 0 0 0 0 0 0 0 0 0 0 0 0 0 0 0 0 0 0 0 0 0 0 0 0 0 0 0 0 0 0 0 0 0 0 0 0 0 0 0 0 0 0 0 0 0 0 0 0 0 0 0 0 0 0 0 0 0 0 0 0 0 0 0 0 0 0 0 0 0 0 0 0 0 0 0 0 0 0 0 0 0 0 0 0 0 0 0 0 0 0 0 0 0 0 0 0 0 0 0 0 0 0 0 0 0 0 0 0 0 0 0 0 0 0 0 0 0 0 0 0 0 0 0 0 0 0 0 0 0 0 0 0 0 0 0 0 0 0 0 0 0 0 0 0 0 0
0 0 0 0 0 0 0 0 0 0 0 0 0 0 0 0 0 0 0 0 0.0573136165828487 0 0 0 0 0 0 0 0 0 0 0 0 0 0 0 0 0 0 0 0 0 0 0 0 0 0 0.696181933293587 0 0 0 0 0 0 0 0 0 0 0 0 0 0 0 0 0 0 0 0 0 0 0 0 0 0 0 0 0 0 0 0 0 0 0 0 0 0 0 0 0 0 0 0 0 0 0 0 0 0 0 0 0 0.0981512461972087 0 0 0 0 0 0 0 0 0 0 0 0 0 0 0 0 0 0 0 0 0 0 0 0 0 0 0 0 0 0 0 0 0 0 0 0 0 0 0 0 0 0 0 0 0 0 0 0 0 0 0.0455090330013916 0 0 0 0 0 0 0 0 0 0 0 0 0 0 0 0 0 0 0 0 0 0 0 0 0 0 0 0 0 0 0 0 0 0 0 0 0 0.102844170924964 0 0 0 0 0 0 0 0 0 0 0 0 0 0 0 0 0 0 0 0 0 0 0 0 0 0 0 0 0 0 0 0 0 0 0 0 0 0 0 0 0 0 0 0 0 0 0 0 0 0 0 0 0 0 0 0 0 0 0 0 0 0 0 0 0 0 0 0 0 0 0 0 0 0 0 0 0 0 0 0 0 0 0 0 0 0 0 0 0 0 0 0 0 0 0 0 0 0 0 0 0 0 0 0 0 0 0 0 0 0 0 0 0 0 0 0 0 0 0 0 0 0 0 0 0
0 0 0 0 0 0 0 0 0 0 0 0 0 0 0 0.051148334258891 0 0 0 0 0 0.15634962415738 0 0 0 0 0 0 0 0 0 0 0 0 0 0 0 0 0 0.186938662716397 0 0 0 0 0 0 0 0 0 0 0 0.0459014540859644 0 0 0 0 0 0 0.0917231309899497 0 0 0 0 0 0 0 0 0 0.0450034794325192 0.0418499591584076 0 0 0.0279941036937494 0 0 0 0 0 0 0.0773998584498299 0 0 0 0 0 0.0194503422991189 0 0.0302448398196636 0 0 0 0 0 0 0 0 0 0 0 0.138955519429901 0 0 0 0 0 0 0 0 0 0 0 0 0 0 0 0 0 0 0 0 0 0 0 0 0 0 0 0 0 0 0 0 0 0 0 0 0 0 0 0 0.0230542317090238 0 0 0 0 0 0 0 0 0 0 0 0 0 0 0 0 0 0 0 0 0 0 0 0 0 0 0 0 0 0 0 0 0 0 0 0 0 0 0 0 0 0 0 0 0 0 0 0 0 0 0 0 0 0 0 0 0 0 0 0 0 0.0313457930609301 0 0 0 0 0 0 0 0 0 0 0 0 0 0 0 0 0 0 0 0 0 0 0 0 0 0 0.0326406667382752 0 0 0 0 0 0 0 0 0 0 0 0 0 0 0 0 0 0 0 0 0 0 0 0 0 0 0 0 0 0 0 0 0 0 0 0 0 0 0 0 0 0 0 0 0 0 0 0 0 0 0 0 0 0 0 0 0 0 0 0 0 0 0 0 0 0 0 0 0 0 0 0 0 0 0 0 0 0 0 0 0 0 0 0 0 0
0 0 0 0 0 0 0 0 0 0 0 0 0 0 0 0 0 0 0 0 0 0 0 0 0 0 0 0 0 0 0 0 0 0 0 0 0 0 0 0 0 0 0 0 0 0 0 0 0 0 0.127097494652089 0 0 0 0 0 0 0 0 0 0 0 0 0 0 0 0 0.620337387155132 0 0 0 0.252565118192779 0 0 0 0 0 0 0 0 0 0 0 0 0 0 0 0 0 0 0 0 0 0 0 0 0 0 0 0 0 0 0 0 0 0 0 0 0 0 0 0 0 0 0 0 0 0 0 0 0 0 0 0 0 0 0 0 0 0 0 0 0 0 0 0 0 0 0 0 0 0 0 0 0 0 0 0 0 0 0 0 0 0 0 0 0 0 0 0 0 0 0 0 0 0 0 0 0 0 0 0 0 0 0 0 0 0 0 0 0 0 0 0 0 0 0 0 0 0 0 0 0 0 0 0 0 0 0 0 0 0 0 0 0 0 0 0 0 0 0 0 0 0 0 0 0 0 0 0 0 0 0 0 0 0 0 0 0 0 0 0 0 0 0 0 0 0 0 0 0 0 0 0 0 0 0 0 0 0 0 0 0 0 0 0 0 0 0 0 0 0 0 0 0 0 0 0 0 0 0 0 0 0 0 0 0 0 0 0 0 0 0 0 0 0 0 0 0 0 0 0 0 0 0 0 0 0 0 0 0 0 0 0 0 0 0 0 0 0 0 0 0 0 0 0
0 0 0 0 0 0 0 0 0 0 0 0 0 0 0 0 0 0 0 0 0.0516999806975008 0 0 0 0 0 0 0 0 0 0 0 0 0 0 0 0 0 0 0 0 0 0.0356155422582784 0.0943931554192255 0 0.0305896530724009 0 0 0 0 0 0 0 0 0 0 0 0 0 0 0.218156988601609 0.0221041386115119 0 0.0227137327817805 0 0 0 0 0 0 0 0 0 0 0 0 0 0 0.465729292965072 0 0 0 0 0 0 0 0 0 0 0 0 0 0 0 0 0 0 0 0 0 0 0 0 0 0 0 0 0 0 0 0 0 0 0 0 0 0 0 0 0 0 0 0 0 0 0 0 0 0 0 0 0 0 0 0.0589975155926213 0 0 0 0 0 0 0 0 0 0 0 0 0 0 0 0 0 0 0 0 0 0 0 0 0 0 0 0 0 0 0 0 0 0 0 0 0 0 0 0 0 0 0 0 0 0 0 0 0 0 0 0 0 0 0 0 0 0 0 0 0 0 0 0 0 0 0 0 0 0 0 0 0 0 0 0 0 0 0 0 0 0 0 0 0 0 0 0 0 0 0 0 0 0 0 0 0 0 0 0 0 0 0 0 0 0 0 0 0 0 0 0 0 0 0 0 0 0 0 0 0 0 0 0 0 0 0 0 0 0 0 0 0 0 0 0 0 0 0 0 0 0 0 0 0 0 0 0 0 0 0 0 0 0 0 0 0 0 0 0 0 0 0 0 0 0 0 0 0 0 0 0 0 0 0 0 0 0 0 0 0
0 0 0 0 0 0 0 0 0 0 0 0 0 0 0 0 0 0 0 0 0.0314134951447079 0 0 0 0 0 0 0 0 0 0 0 0 0 0 0 0 0 0 0 0 0 0.0239528699055342 0 0.0273347413703855 0.0247030772342611 0 0 0 0 0 0 0 0 0 0 0 0 0 0 0.102250672636759 0.174513687969105 0 0.115704369450218 0 0 0 0 0 0 0 0 0 0 0 0 0 0.439380143815419 0 0 0 0 0 0 0 0 0 0 0 0 0 0 0 0 0 0 0 0 0 0 0 0 0 0 0 0 0 0 0 0 0 0 0 0 0 0 0 0 0 0 0 0 0 0 0 0 0 0 0 0 0 0 0 0 0.0607469424736097 0 0 0 0 0 0 0 0 0 0 0 0 0 0 0 0 0 0 0 0 0 0 0 0 0 0 0 0 0 0 0 0 0 0 0 0 0 0 0 0 0 0 0 0 0 0 0 0 0 0 0 0 0 0 0 0 0 0 0 0 0 0 0 0 0 0 0 0 0 0 0 0 0 0 0 0 0 0 0 0 0 0 0 0 0 0 0 0 0 0 0 0 0 0 0 0 0 0 0 0 0 0 0 0 0 0 0 0 0 0 0 0 0 0 0 0 0 0 0 0 0 0 0 0 0 0 0 0 0 0 0 0 0 0 0 0 0 0 0 0 0 0 0 0 0 0 0 0 0 0 0 0 0 0 0 0 0 0 0 0 0 0 0 0 0 0 0 0 0 0 0 0 0 0 0 0 0 0 0 0 0
0 0 0 0 0 0 0 0 0 0 0 0 0 0 0 0 0 0 0 0 0 0.456689490706216 0 0 0 0 0 0 0 0 0 0 0 0 0 0 0 0 0 0 0 0 0 0 0 0 0 0 0 0 0 0 0 0 0 0 0 0 0 0 0 0 0 0 0 0 0 0 0 0 0 0 0 0 0 0.543310509293784 0 0 0 0 0 0 0 0 0 0 0 0 0 0 0 0 0 0 0 0 0 0 0 0 0 0 0 0 0 0 0 0 0 0 0 0 0 0 0 0 0 0 0 0 0 0 0 0 0 0 0 0 0 0 0 0 0 0 0 0 0 0 0 0 0 0 0 0 0 0 0 0 0 0 0 0 0 0 0 0 0 0 0 0 0 0 0 0 0 0 0 0 0 0 0 0 0 0 0 0 0 0 0 0 0 0 0 0 0 0 0 0 0 0 0 0 0 0 0 0 0 0 0 0 0 0 0 0 0 0 0 0 0 0 0 0 0 0 0 0 0 0 0 0 0 0 0 0 0 0 0 0 0 0 0 0 0 0 0 0 0 0 0 0 0 0 0 0 0 0 0 0 0 0 0 0 0 0 0 0 0 0 0 0 0 0 0 0 0 0 0 0 0 0 0 0 0 0 0 0 0 0 0 0 0 0 0 0 0 0 0 0 0 0 0 0 0 0 0 0 0 0 0 0 0 0 0 0 0 0 0 0 0 0 0 0 0 0 0 0
0 0 0 0 0 0 0 0 0 0 0 0 0 0 0 0 0 0 0 0 0 0 0 0 0 0 0 0 0 0 0 0 0 0 0 0 0 0 0 0 0 0 0 0 0 0 0 0 0 0 0 0 0 0 0 0 0 0 0 0 0 0 0 0 0 0 0 0 0 0 0 0 0 0 0 0 0 0 0 0 0 0 0 0 0 0 0.0229366473859746 0 0.31639644600662 0.0110934819422241 0.222152921929917 0.0320418056397392 0.0501649889610756 0 0.0127896283686797 0.261874564566518 0.0513252011688482 0 0 0 0 0 0.00980412857299705 0.00942018545740687 0 0 0 0 0 0 0 0 0 0 0 0 0 0 0 0 0 0 0 0 0 0 0 0 0 0 0 0 0 0 0 0 0 0 0 0 0 0 0 0 0 0 0 0 0 0 0 0 0 0 0 0 0 0 0 0 0 0 0 0 0 0 0 0 0 0 0 0 0 0 0 0 0 0 0 0 0 0 0 0 0 0 0 0 0 0 0 0 0 0 0 0 0 0 0 0 0 0 0 0 0 0 0 0 0 0 0 0 0 0 0 0 0 0 0 0 0 0 0 0 0 0 0 0 0 0 0 0 0 0 0 0 0 0 0 0 0 0 0 0 0 0 0 0 0 0 0 0 0 0 0 0 0 0 0 0 0 0 0 0 0 0 0 0 0 0 0 0 0 0 0 0 0 0 0 0 0 0 0 0 0 0 0 0 0 0 0 0 0 0 0 0 0 0 0 0 0 0 0 0 0 0 0 0 0 0 0 0 0 0 0 0
0 0 0 0 0 0 0 0 0 0 0 0 0 0 0 0 0 0 0 0 0 0 0 0 0 0 0 0 0 0 0 0 0 0 0 0 0 0 0 0 0 0 0 0 0 0 0 0 0 0 0 0 0 0 0 0 0 0 0.0710972380752798 0 0 0 0 0 0 0 0 0 0 0 0 0 0 0 0 0 0 0 0 0 0 0 0 0 0 0 0.237536363610553 0 0 0 0 0 0 0 0 0 0.424485178055103 0 0 0 0 0 0 0 0 0 0 0 0 0 0 0 0 0 0 0 0 0 0 0 0 0 0 0 0 0 0 0 0 0 0 0 0 0 0 0 0.119458451127184 0 0 0 0 0 0 0 0 0 0 0.0453663264370655 0 0 0.0583045803416167 0 0 0 0 0 0 0 0 0 0 0 0 0 0 0 0 0 0 0 0 0 0 0 0 0 0 0 0 0 0 0 0 0 0 0 0 0 0 0 0 0 0 0 0 0 0 0 0 0 0 0 0 0 0 0 0 0 0 0 0 0 0 0 0 0 0 0 0 0 0 0 0 0 0 0 0 0 0 0 0 0 0 0 0 0 0 0 0 0 0 0 0 0 0 0 0 0 0 0 0 0 0 0 0 0.0437518623531977 0 0 0 0 0 0 0 0 0 0 0 0 0 0 0 0 0 0 0 0 0 0 0 0 0 0 0 0 0 0 0 0 0 0 0 0 0 0 0 0 0 0 0 0 0 0 0 0 0 0 0 0 0 0 0 0 0 0 0 0
0 0 0 0 0 0 0 0 0 0 0 0 0 0 0 0 0 0 0 0 0 0 0 0 0 0 0 0 0 0 0 0 0 0 0 0 0 0 0 0 0 0 0 0 0 0 0 0 0 0 0 0 0.0204974487224471 0 0 0 0 0 0 0 0 0 0 0 0 0 0 0 0 0 0 0 0 0 0 0 0 0 0 0 0 0 0 0.0954912531591831 0.38778776090287 0 0.149917567582088 0 0 0 0 0 0 0 0 0 0.275668474459165 0 0 0 0 0 0 0 0 0 0 0 0 0 0 0 0 0 0 0 0 0 0 0 0 0 0 0 0 0 0 0 0 0 0 0 0 0 0 0 0 0 0 0 0 0 0 0 0 0 0 0 0 0 0 0 0 0 0 0 0 0 0 0 0 0 0 0 0 0 0 0 0 0 0 0 0 0 0 0 0 0 0 0 0 0 0 0 0 0 0 0 0 0 0 0 0 0 0 0 0 0 0 0 0 0 0 0 0 0 0 0 0 0 0 0 0 0 0 0 0 0 0 0 0 0 0 0 0 0 0 0 0 0 0 0 0 0 0 0.0706374951742466 0 0 0 0 0 0 0 0 0 0 0 0 0 0 0 0 0 0 0 0 0 0 0 0 0 0 0 0 0 0 0 0 0 0 0 0 0 0 0 0 0 0 0 0 0 0 0 0 0 0 0 0 0 0 0 0 0 0 0 0 0 0 0 0 0 0 0 0 0 0 0 0 0 0 0 0 0 0 0 0
0 0 0 0 0 0 0 0 0 0 0 0 0 0 0 0 0 0 0 0 0 0 0 0 0 0 0 0 0 0 0 0 0 0 0 0 0 0 0 0 0 0 0 0 0 0 0 0 0 0 0 0 0 0 0 0 0 0 0 0 0 0 0 0 0 0 0 0 0 0 0 0 0 0 0 0 0 0 0 0 0 0 1 0 0 0 0 0 0 0 0 0 0 0 0 0 0 0 0 0 0 0 0 0 0 0 0 0 0 0 0 0 0 0 0 0 0 0 0 0 0 0 0 0 0 0 0 0 0 0 0 0 0 0 0 0 0 0 0 0 0 0 0 0 0 0 0 0 0 0 0 0 0 0 0 0 0 0 0 0 0 0 0 0 0 0 0 0 0 0 0 0 0 0 0 0 0 0 0 0 0 0 0 0 0 0 0 0 0 0 0 0 0 0 0 0 0 0 0 0 0 0 0 0 0 0 0 0 0 0 0 0 0 0 0 0 0 0 0 0 0 0 0 0 0 0 0 0 0 0 0 0 0 0 0 0 0 0 0 0 0 0 0 0 0 0 0 0 0 0 0 0 0 0 0 0 0 0 0 0 0 0 0 0 0 0 0 0 0 0 0 0 0 0 0 0 0 0 0 0 0 0 0 0 0 0 0 0 0 0 0 0 0 0 0 0 0 0 0 0 0 0 0 0 0 0 0 0 0 0 0 0 0 0 0 0
0 0 0 0 0 0 0 0 0 0 0 0 0 0 0 0 0 0 0 0 0 0 0 0 0 0 0 0 0 0 0 0 0 0 0 0.0547263744078148 0 0 0 0 0 0 0 0 0 0 0 0 0 0 0 0 0 0 0 0 0 0 0 0 0 0 0 0 0 0 0 0 0 0 0 0 0 0 0 0 0 0 0 0 0 0 0.36622090909723 0 0 0 0.0358333374247533 0 0 0 0 0 0 0 0 0 0.0585718283717762 0 0 0 0 0 0 0 0 0 0 0 0 0 0 0 0 0 0 0 0 0 0 0 0 0 0 0 0 0 0 0 0 0 0 0 0 0 0 0 0 0 0 0 0 0 0 0 0 0 0 0 0 0 0 0 0 0 0 0 0 0 0 0 0 0 0 0 0 0 0 0 0 0 0 0 0 0 0 0 0 0 0 0 0 0 0 0 0 0 0 0 0 0 0 0 0 0 0 0 0 0 0 0 0 0 0 0 0 0 0 0 0 0 0 0 0 0 0 0 0 0 0 0 0 0 0 0 0 0 0 0 0 0 0 0 0 0 0 0.484647550698426 0 0 0 0 0 0 0 0 0 0 0 0 0 0 0 0 0 0 0 0 0 0 0 0 0 0 0 0 0 0 0 0 0 0 0 0 0 0 0 0 0 0 0 0 0 0 0 0 0 0 0 0 0 0 0 0 0 0 0 0 0 0 0 0 0 0 0 0 0 0 0 0 0 0 0 0 0 0 0 0
0 0 0 0 0.00873567710595159 0 0 0 0 0 0 0 0 0 0 0 0 0 0 0 0 0 0 0 0 0 0 0 0.00229076251317261 0 0.039499639444445 0 0 0 0 0 0 0.0949259461538305 0 0 0 0 0 0 0 0 0.00303914338488973 0 0 0 0.00451812532776056 0 0 0 0 0 0 0 0.0553088191453726 0 0 0 0 0 0 0 0 0 0 0 0 0 0 0.0131404924520845 0 0.00098662224022065 0 0 0 0 0 0 0 0 0 0 0.127303158965279 0.229353603464652 0.076912620965227 0.179043989659753 0 0.00126717959262106 0.0052609385855333 0.00728835321246098 0 0.0413168134417855 0.0430612406587139 0 0 0 0 0 0.0113771200079064 0.00494300345575454 0 0.00130158809759648 0 0 0 0 0 0 0 0 0 0 0 0 0 0 0 0 0 0 0 0 0 0.0124600132506358 0 0 0 0 0 0 0 0 0.0109847271830861 0 0 0.000921889915266642 0.00403236428633751 0 0 0.0106598782818786 0 0 0 0.00413264753176719 0.000930249425515246 0 0.00362666014416773 0 0 0 0.00137673210633513 0 0 0 0 0 0 0 0 0 0 0 0 0 0 0 0 0 0 0 0 0 0 0 0 0 0 0 0 0 0 0 0 0 0 0 0 0 0 0 0 0 0 0 0 0 0 0 0 0 0 0 0 0 0 0 0 0 0 0 0 0 0 0 0 0 0 0 0 0 0 0 0 0 0 0 0 0 0 0 0 0 0 0 0 0 0 0 0 0 0 0 0 0 0 0 0 0 0 0 0 0 0 0 0 0 0 0 0 0 0 0 0 0 0 0 0 0 0 0 0 0 0 0 0 0 0 0 0 0 0 0 0 0 0 0 0 0 0 0 0 0 0 0 0 0 0 0 0 0 0 0 0 0 0 0 0 0 0 0 0 0
0.000546685780535022 0 0 0 0 0 0 0 0 0 0.000850621187183701 0 0 0 0.00379413870524949 0.000515643131299406 0 0 0 0 0 0 0 0 0 0 0 0 0 0.0024909315459018 0.0375263960871382 0 0 0 0 0 0.00423605155380175 0.0209256042744379 0 0 0 0 0 0 0.00108621017278475 0 0 0 0 0 0 0 0.00219833430010625 0 0.00150207646945206 0 0 0.00107252438696529 0.0170935572976924 0 0 0 0 0 0 0 0 0 0 0 0 0 0 0.00155265393908452 0 0 0 0 0 0 0.00933026872410644 0.00812633747613385 0.0112626385906745 0 0.00285053148180108 0.170458071420766 0 0.0491054772268923 0.0912675332955345 0.0898456321912742 0.00735405366163866 0.00609081613369944 0.00411616486528957 0.0664823915396268 0.00480640575027469 0.113471980239681 0.131199137509735 0 0 0.0016069238874346 0.00183173279990489 0.00274718075356375 0.0164692527500446 0.00967740523975079 0.00101528240094543 0.000941263678793601 0.00115567766105749 0.000821640256791663 0 0 0 0 0 0 0 0.00100389572209317 0 0 0 0 0 0 0 0 0 0 0 0.0271103801152892 0 0 0.00185126767821767 0 0 0.00338249267557523 0 0.000513988137034863 0.0364817535893944 0 0 0.00125077592453851 0.00139397248112029 0 0 0.00692123883405049 0 0 0.000880890454931241 0.00691952622733962 0.00155981855503348 0 0.00514308815813674 0 0.00110519370530389 0 0.006048760971918 0 0 0 0 0 0 0 0 0 0 0 0 0 0 0 0 0 0 0 0 0 0 0 0 0 0 0 0 0 0 0 0 0 0 0 0 0 0 0 0 0 0 0 0 0 0 0 0 0 0 0 0 0 0 0 0 0 0 0 0 0 0 0 0 0 0 0 0 0 0 0 0 0 0 0 0 0 0 0 0 0 0 0 0 0 0 0 0 0 0 0 0 0 0 0 0 0 0 0 0 0.00100772840297518 0 0 0 0 0 0 0 0 0 0 0 0 0 0 0 0 0 0 0 0 0 0 0 0 0 0 0 0 0 0 0 0 0 0 0 0 0 0 0 0 0 0 0 0 0 0 0 0 0 0 0 0 0 0 0 0 0 0 0 0
0 0 0 0 0.0082159049683483 0 0 0 0 0 0 0 0 0 0 0 0.00300780996910378 0 0 0 0 0 0 0 0 0 0 0 0.0028316006183775 0 0.0134786451521729 0 0 0 0 0 0.103920720213626 0.0467464172024455 0 0 0 0 0 0 0 0 0.00442997735114205 0 0 0 0.00975863603552008 0 0 0 0 0 0 0 0.0748752497564202 0 0 0 0 0 0 0 0 0 0 0 0 0 0 0.0722136134962042 0 0.00238410981273619 0 0 0 0 0 0 0 0 0 0.356415745753514 0.0569905515859965 0 0.0398804954256992 0.0761038655538269 0 0 0.00449154881611393 0.00663719413662335 0 0.0255881880052644 0.0440061366305986 0 0.00262302410913641 0 0 0 0.00445282856769916 0 0 0 0 0 0 0 0 0 0 0 0 0 0 0 0 0 0 0 0 0 0 0 0 0.0139123971797614 0 0 0 0 0 0 0 0 0.0175588423152966 0 0 0 0.00654057173146879 0 0 0 0 0 0 0 0 0 0.00161970790165861 0 0 0 0 0 0 0 0 0 0 0 0 0 0 0 0 0 0 0 0 0 0 0 0 0 0 0 0 0 0 0 0 0 0 0 0 0 0 0 0 0 0 0 0 0 0 0 0 0 0 0 0 0 0 0 0 0 0 0 0 0 0 0 0 0 0 0 0 0 0 0 0 0 0 0 0 0 0 0 0 0 0 0 0 0 0 0 0 0 0 0 0 0 0 0 0 0 0 0 0 0 0 0 0 0.00131621771124547 0 0 0 0 0 0 0 0 0 0 0 0 0 0 0 0 0 0 0 0 0 0 0 0 0 0 0 0 0 0 0 0 0 0 0 0 0 0 0 0 0 0 0 0 0 0 0 0 0 0 0 0 0 0 0 0 0 0 0 0
0 0 0 0 0 0 0 0 0 0 0 0 0 0 0 0.000367058471221436 0 0 0 0 0 0 0 0 0 0 0 0 0 0 0 0 0 0 0 0 0 0 0 0 0 0 0 0 0 0 0 0 0 0 0 0 0 0 0.00281197232072409 0 0 0.0016928261462553 0.0271240291305226 0 0 0 0 0 0 0 0 0 0 0 0 0 0 0 0 0 0 0 0 0 0.0766059612269471 0 0 0 0 0.0612974992071504 0.0543229152745545 0.0204528755679819 0 0.225397613396684 0.17747069682411 0.0330640257970767 0.0576147997060765 0 0.0210856854914219 0.0794227473310835 0.0174583511929792 0 0 0 0.00267518161258079 0.00449928169304595 0.0439078693876708 0.0323133181591993 0 0 0 0 0 0 0 0 0 0 0 0 0 0 0 0 0 0 0 0 0 0 0 0.0011106945124343 0 0 0 0 0 0 0 0 0 0 0 0.00115423083193228 0.00837995577580052 0 0.00215613722227039 0.0344109020112584 0 0 0 0.0066184343641272 0.00121378540841368 0 0.000939913852805478 0 0.00218627042852726 0 0.0022449676551446 0 0 0 0 0 0 0 0 0 0 0 0 0 0 0 0 0 0 0 0 0 0 0 0 0 0 0 0 0 0 0 0 0 0 0 0 0 0 0 0 0 0 0 0 0 0 0 0 0 0 0 0 0 0 0 0 0 0 0 0 0 0 0 0 0 0 0 0 0 0 0 0 0 0 0 0 0 0 0 0 0 0 0 0 0 0 0 0 0 0 0 0 0 0 0 0 0 0 0 0 0 0 0 0 0 0 0 0 0 0 0 0 0 0 0 0 0 0 0 0 0 0 0 0 0 0 0 0 0 0 0 0 0 0 0 0 0 0 0 0 0 0 0 0 0 0 0 0 0 0 0 0 0 0 0 0 0 0 0 0 0
0 0 0 0 0 0 0 0 0 0 0 0 0 0 0 0.00053581315343462 0 0 0 0 0 0 0 0 0 0 0 0 0 0 0 0.000516035085326452 0 0.000751823136877389 0 0 0.00234236093769267 0.00446272981134702 0 0 0 0 0 0 0 0 0 0 0 0 0 0 0 0 0.00585104557747681 0 0 0.00291283515065026 0.0869761341056803 0 0 0 0 0 0 0 0 0 0 0 0 0 0 0 0 0 0 0 0 0 0.00199233181365331 0 0 0 0 0.105844357642474 0.0396667431320665 0.0289509865230815 0.167190706327097 0 0.0515111742008833 0.0338775612613275 0.0438645301959541 0 0.022122121502154 0.0403539984054395 0.0115527927212203 0 0 0 0.00198678344369505 0.00458681135706297 0.111877021930309 0.0532768643784521 0 0.0013828229335117 0 0 0 0 0 0 0 0 0 0 0 0 0 0 0 0 0 0 0 0 0 0.00208193465459293 0 0 0 0 0 0 0 0.00055978642114677 0 0 0 0.00225343929088723 0.0135158527186481 0.00160928428278333 0.00840505869336095 0.104066151898997 0.000991778151190615 0.00131997456961422 0.00365137243547626 0.0151680068715288 0.00424263962692641 0.00252449271059005 0.00460854712264961 0.00224114781075533 0.00259973146047618 0.00147284917538076 0.00253868020561868 0.00103376656013044 0 0 0 0 0 0 0 0 0 0 0 0 0 0 0 0 0 0 0 0 0 0 0 0 0 0 0 0 0 0 0 0 0 0 0 0 0 0 0 0 0 0 0 0 0 0 0 0 0 0 0 0 0 0 0 0 0 0 0 0 0 0 0 0 0 0 0 0 0 0 0 0 0 0 0 0 0 0 0 0 0 0 0 0 0 0 0 0 0 0 0 0 0 0 0 0 0 0 0 0.000729120612378985 0 0 0 0 0 0 0 0 0 0 0 0 0 0 0 0 0 0 0 0 0 0 0 0 0 0 0 0 0 0 0 0 0 0 0 0 0 0 0 0 0 0 0 0 0 0 0 0 0 0 0 0 0 0 0 0 0 0 0 0
0 0 0 0 0 0 0 0 0 0 0 0 0 0 0 0 0 0 0 0 0 0 0 0 0 0 0 0 0 0 0 0.00154906582006292 0 0 0 0 0 0 0 0 0 0 0 0 0 0 0 0.000781320873598177 0 0 0 0 0 0 0 0 0 0 0 0 0 0 0 0 0 0 0 0 0 0 0 0 0 0 0 0 0 0 0 0 0.0584057033126588 0 0 0 0 0 0.00475297804959314 0 0.192707631174361 0.0754068655721689 0 0.134214957982367 0.216723796539384 0 0.0893858194167129 0.0320415987334721 0 0 0 0 0.0107398940823751 0.0228172398729467 0.0745116396072288 0.0407093962097401 0 0 0 0 0 0 0 0 0 0 0 0 0 0 0 0 0 0 0 0 0 0 0 0 0 0 0 0 0 0 0 0 0 0 0 0 0 0 0 0.0327105367351995 0 0 0 0 0 0 0 0 0.0125415560181303 0 0 0 0 0 0 0 0 0 0 0 0 0 0 0 0 0 0 0 0 0 0 0 0 0 0 0 0 0 0 0 0 0 0 0 0 0 0 0 0 0 0 0 0 0 0 0 0 0 0 0 0 0 0 0 0 0 0 0 0 0 0 0 0 0 0 0 0 0 0 0 0 0 0 0 0 0 0 0 0 0 0 0 0 0 0 0 0 0 0 0 0 0 0 0 0 0 0 0 0 0 0 0 0 0 0 0 0 0 0 0 0 0 0 0 0 0 0 0 0 0 0 0 0 0 0 0 0 0 0 0 0 0 0 0 0 0 0 0 0 0 0 0 0 0 0 0 0 0 0 0 0 0 0 0 0 0 0 0 0 0 0 0
0 0 0 0 0 0 0 0 0 0 0 0 0 0 0 0 0 0 0 0 0 0 0 0 0 0 0 0 0 0 0 0.00202506386438222 0 0.00261906048188345 0 0 0 0 0 0 0.00104181057410093 0 0 0 0 0 0 0.000850570824428205 0 0 0 0 0 0 0.00685386051345864 0 0 0 0 0 0 0 0 0 0 0 0 0 0 0 0 0.00164507741069976 0 0 0 0 0 0 0 0 0.0110490050587136 0 0 0 0 0.00143832999260722 0.00516318238027476 0 0.047090245219227 0.0650465910242758 0.176036968978095 0 0.212886912643748 0 0.169691819879773 0.0164261139521831 0 0 0 0 0.0262235755482873 0.0514424729124087 0.0823397914124247 0.0737518505413982 0 0 0 0 0 0 0 0 0 0 0 0 0 0 0 0 0 0 0 0 0 0 0.00208789837636532 0.00147679181239657 0 0 0 0 0 0 0 0 0 0 0 0 0 0 0 0.00280026389676113 0 0 0 0 0 0.00381331159392677 0 0.00775362290416617 0.0268123288979683 0.00163347930604597 0 0 0 0 0 0 0 0 0 0 0 0 0 0 0 0 0 0 0 0 0 0 0 0 0 0 0 0 0 0 0 0 0 0 0 0 0 0 0 0 0 0 0 0 0 0 0 0 0 0 0 0 0 0 0 0 0 0 0 0 0 0 0 0 0 0 0 0 0 0 0 0 0 0 0 0 0 0 0 0 0 0 0 0 0 0 0 0 0 0 0 0 0 0 0 0 0 0 0 0 0 0 0 0 0 0 0 0 0 0 0 0 0 0 0 0 0 0 0 0 0 0 0 0 0 0 0 0 0 0 0 0 0 0 0 0 0 0 0 0 0 0 0 0 0 0 0 0 0 0 0 0 0 0 0 0 0 0 0 0 0 0
0 0 0 0 0 0 0 0 0 0 0 0 0 0 0 0 0 0 0 0 0 0 0 0 0 0 0 0 0 0 0 0.00172912662701594 0 0.00152960086099185 0 0 0 0 0 0 0.000699135215100296 0 0 0 0 0 0 0.000715905496990714 0 0 0 0 0 0 0.00225704196095595 0 0 0 0 0 0 0 0 0 0 0 0 0 0 0 0 0 0 0 0 0 0 0 0 0 0.0151420775564332 0 0 0 0 0.00522711618036116 0.00305431125429238 0.00287173083222479 0.0718270172455589 0.0737232442526243 0.24882162214346 0.186349193843507 0 0 0.108981892927261 0.0151029508135814 0 0 0 0 0.0145238126055005 0.0296547632776933 0.0972248375087655 0.0707114839703773 0 0 0 0 0 0 0 0 0 0 0 0 0 0 0 0 0 0 0 0 0 0 0.00140039194395676 0 0 0 0 0 0 0 0 0 0 0 0 0 0 0 0 0.0268623292028409 0 0 0 0 0 0.00163501387184949 0 0 0.0190095903008453 0.000945810107812936 0 0 0 0 0 0 0 0 0 0 0 0 0 0 0 0 0 0 0 0 0 0 0 0 0 0 0 0 0 0 0 0 0 0 0 0 0 0 0 0 0 0 0 0 0 0 0 0 0 0 0 0 0 0 0 0 0 0 0 0 0 0 0 0 0 0 0 0 0 0 0 0 0 0 0 0 0 0 0 0 0 0 0 0 0 0 0 0 0 0 0 0 0 0 0 0 0 0 0 0 0 0 0 0 0 0 0 0 0 0 0 0 0 0 0 0 0 0 0 0 0 0 0 0 0 0 0 0 0 0 0 0 0 0 0 0 0 0 0 0 0 0 0 0 0 0 0 0 0 0 0 0 0 0 0 0 0 0 0 0 0 0
0 0 0 0.0141086481482219 0 0 0 0 0.00279179450302312 0 0 0 0 0 0.00323263860165209 0 0 0 0 0 0 0 0 0 0 0 0 0 0 0.0398490791798113 0.310219397285236 0 0 0 0 0 0 0.275197469510888 0 0 0 0 0 0 0 0 0 0 0 0 0 0 0 0 0 0 0 0 0 0 0 0 0 0 0 0 0 0 0 0 0 0 0 0 0 0 0 0 0 0 0 0 0 0 0 0.0153814438039394 0.104784232194702 0.00901365431460135 0 0 0 0 0 0 0 0.0240570080523622 0.0122485820714923 0 0 0 0 0 0 0 0 0 0 0 0 0 0 0 0 0 0 0 0 0 0 0 0 0 0 0 0 0 0 0 0 0 0.0577745418840314 0.00480986831599735 0 0.0473223170184858 0 0 0 0 0 0.00555912024095131 0 0 0 0 0 0 0 0.0234852853875425 0 0 0 0 0 0 0.0501649194870616 0 0 0 0 0 0 0 0 0 0 0 0 0 0 0 0 0 0 0 0 0 0 0 0 0 0 0 0 0 0 0 0 0 0 0 0 0 0 0 0 0 0 0 0 0 0 0 0 0 0 0 0 0 0 0 0 0 0 0 0 0 0 0 0 0 0 0 0 0 0 0 0 0 0 0 0 0 0 0 0 0 0 0 0 0 0 0 0 0 0 0 0 0 0 0 0 0 0 0 0 0 0 0 0 0 0 0 0 0 0 0 0 0 0 0 0 0 0 0 0 0 0 0 0 0 0 0 0 0 0 0 0 0 0 0 0 0 0 0 0 0 0 0 0 0 0 0 0 0 0 0 0 0 0 0 0 0 0 0 0 0
0 0 0 0 0 0 0 0 0 0 0 0 0 0 0 0.00178908452945736 0 0 0 0 0 0 0 0 0 0 0 0 0 0 0 0.00312840212587301 0 0.0079528580527568 0 0 0 0 0 0 0.00186915988499897 0 0 0 0 0 0 0.0016291267383692 0 0 0 0 0 0 0.0129506009915528 0 0 0 0 0 0 0 0 0 0 0 0 0 0 0 0 0.00349098586793401 0 0 0 0 0 0 0 0 0.00513800955315945 0 0 0 0 0 0.00474671545685994 0 0.0349859552878588 0.0494845888671027 0.136584802718035 0.197693185229789 0.14504627630597 0 0 0.0146961978023866 0 0 0.00100710014164837 0 0.0513377860594164 0.102372484420029 0.056085005741624 0.0674143184440681 0 0 0 0 0 0 0 0 0 0 0 0 0 0 0 0 0 0 0 0 0 0 0.00564665484041212 0.00883005122770803 0 0 0 0 0 0 0 0.00208516087892517 0 0 0 0 0 0 0 0.00384159301679998 0 0 0 0 0 0.0103715352775336 0 0.0234370177743875 0.0438312924593848 0.00255405030595946 0 0 0 0 0 0 0 0 0 0 0 0 0 0 0 0 0 0 0 0 0 0 0 0 0 0 0 0 0 0 0 0 0 0 0 0 0 0 0 0 0 0 0 0 0 0 0 0 0 0 0 0 0 0 0 0 0 0 0 0 0 0 0 0 0 0 0 0 0 0 0 0 0 0 0 0 0 0 0 0 0 0 0 0 0 0 0 0 0 0 0 0 0 0 0 0 0 0 0 0 0 0 0 0 0 0 0 0 0 0 0 0 0 0 0 0 0 0 0 0 0 0 0 0 0 0 0 0 0 0 0 0 0 0 0 0 0 0 0 0 0 0 0 0 0 0 0 0 0 0 0 0 0 0 0 0 0 0 0 0 0 0
0 0 0 0 0 0 0 0 0 0 0 0 0 0 0.010593746404581 0 0 0 0 0 0 0 0 0 0 0 0 0 0 0 0.0109323655155884 0 0 0 0 0 0 0.00785565348983765 0 0 0 0 0 0 0 0 0 0 0 0 0 0 0 0 0.00216677127632792 0 0 0 0.0066505575234483 0 0 0 0 0 0 0 0 0 0 0 0 0 0 0 0 0 0 0 0 0 0.115615382401879 0 0 0 0 0.0600431262880026 0.123153489419389 0.0239290080794954 0.144822565872781 0.0992007795991016 0.0538063151340848 0.0210305650951321 0.0220901855867204 0.0165657231664506 0.0161506612551883 0 0.135205169321017 0 0 0 0.00219478740278649 0.00303381364992169 0.0226048665178575 0.00856845097986307 0 0 0 0 0 0 0 0 0 0 0 0 0 0 0 0 0 0 0 0 0 0 0 0.0295774857718679 0 0 0 0 0 0 0 0 0.0430302857390635 0 0 0 0 0 0 0.00752416011005367 0 0 0 0.00468496175162628 0 0 0 0 0.000940128546135472 0 0.00639036456937157 0 0 0 0 0 0 0 0 0 0 0 0 0 0 0 0 0 0 0 0 0 0 0 0 0 0 0 0 0 0 0 0 0 0 0 0 0 0 0 0 0 0 0 0 0 0 0 0 0 0 0 0 0 0 0 0 0 0 0 0 0 0 0 0 0 0 0 0 0 0 0 0 0 0 0 0 0 0 0 0 0 0 0 0 0 0 0 0 0 0 0 0 0 0 0 0 0 0 0 0 0.00163862953242759 0 0 0 0 0 0 0 0 0 0 0 0 0 0 0 0 0 0 0 0 0 0 0 0 0 0 0 0 0 0 0 0 0 0 0 0 0 0 0 0 0 0 0 0 0 0 0 0 0 0 0 0 0 0 0 0 0 0 0 0
0 0 0 0 0 0 0 0 0 0 0 0.00328341586259249 0 0 0.0150291856876409 0 0.00194926219600549 0 0 0 0 0 0 0 0 0 0 0 0 0.00343444431336641 0.142646939227143 0 0 0 0 0 0.00816116756672791 0.029210762007313 0 0 0 0 0 0 0.0144177417074788 0 0 0 0 0.00238528409561118 0 0 0.00147178189348768 0 0.00119616898880751 0 0 0.00143595783079208 0.0122541024514751 0 0 0 0 0 0 0 0 0 0 0 0 0 0 0.00369026002579937 0 0 0 0 0 0 0.0179439491668633 0.0124810302746505 0.0177990933083774 0 0.00400452048557957 0.049555068878503 0.112759758203869 0.0325884327229297 0.0252092326192944 0.0224895394716727 0 0 0 0.00667912652726656 0 0.107067673183963 0 0 0.0038036075301993 0 0 0 0 0 0 0 0 0 0 0 0 0 0 0 0 0 0 0 0 0 0 0 0 0 0 0 0 0.157034452040286 0 0 0.00759738560120335 0.00165647987019418 0 0.00284463558860572 0 0 0.153135947417504 0 0 0 0.00126456527019349 0 0 0 0 0 0 0.00780894796115611 0.00198670719041907 0 0.00910677584084146 0 0 0 0.00227801688184405 0 0 0 0 0 0 0 0 0 0 0 0 0 0 0 0 0 0 0 0 0 0 0 0 0 0 0 0 0 0 0 0 0 0 0 0 0 0 0 0 0 0 0 0 0 0 0 0 0 0 0 0 0 0 0 0 0 0 0 0 0 0 0 0 0 0 0 0 0 0 0 0 0 0 0 0 0 0 0 0 0 0 0 0 0 0 0 0 0 0 0 0 0 0 0 0 0 0 0 0 0.00233858011034267 0 0 0 0 0 0 0 0 0 0 0 0 0 0 0 0 0 0 0 0 0 0 0 0 0 0 0 0 0 0 0 0 0 0 0 0 0 0 0 0 0 0 0 0 0 0 0 0 0 0 0 0 0 0 0 0 0 0 0 0
0 0 0 0 0 0 0 0 0 0 0 0 0 0 0 0.0199686509565394 0 0 0 0 0 0 0 0 0 0 0 0 0 0 0 0 0 0 0 0 0 0 0 0 0 0 0 0 0 0 0 0 0 0 0 0 0 0 0 0 0 0 0 0 0 0 0 0 0 0 0 0 0 0 0 0 0 0 0 0 0 0 0 0 0 0 0 0 0 0 0 0 0 0 0 0 0 0 0 0 0 0 0.130021085199772 0.059526513390325 0 0 0 0 0 0 0 0 0 0 0 0 0 0 0 0 0 0 0 0 0 0 0 0 0 0 0 0.377040378903024 0 0 0 0 0 0 0 0.0639327231137471 0.337235777384557 0 0 0 0 0 0 0 0 0 0 0.00562233892706729 0 0 0.00665253212496871 0 0 0 0 0 0 0 0 0 0 0 0 0 0 0 0 0 0 0 0 0 0 0 0 0 0 0 0 0 0 0 0 0 0 0 0 0 0 0 0 0 0 0 0 0 0 0 0 0 0 0 0 0 0 0 0 0 0 0 0 0 0 0 0 0 0 0 0 0 0 0 0 0 0 0 0 0 0 0 0 0 0 0 0 0 0 0 0 0 0 0 0 0 0 0 0 0 0 0 0 0 0 0 0 0 0 0 0 0 0 0 0 0 0 0 0 0 0 0 0 0 0 0 0 0 0 0 0 0 0 0 0 0 0 0 0 0 0 0 0 0 0 0 0 0 0 0 0 0 0 0 0 0 0 0 0 0 0 0 0 0 0 0 0 0
0 0 0 0 0 0 0 0.00654375944094264 0 0 0 0 0 0 0 0 0 0 0 0 0 0 0 0 0 0 0 0 0 0 0.0282746997870135 0 0 0 0 0 0.0117034900508526 0.0171558949599384 0 0 0 0 0 0 0 0 0 0 0 0 0 0 0 0 0.0294759679951147 0 0 0.0152218906364641 0 0 0 0 0 0 0 0 0 0 0 0 0 0 0 0 0 0 0 0 0 0 0 0 0 0 0 0 0 0.0116414025704767 0 0 0 0 0 0 0.00525261825564211 0 0.0227954669237929 0.163756176485471 0 0.0250969343733187 0.00617480359006597 0.00448011547022928 0 0 0 0 0.0159464652707806 0 0 0 0 0 0 0 0 0 0 0 0 0 0 0 0 0 0 0 0 0.199905190066076 0 0 0 0 0 0 0 0 0.156767155981954 0 0 0.0226897923446941 0 0 0 0 0 0 0 0.175797360318348 0.00517032933819177 0 0.0186827774415395 0 0 0.00504880644594543 0.0403145697512401 0.00658457301107425 0 0 0 0 0 0 0 0 0 0 0 0 0 0 0 0 0 0 0 0 0 0 0 0 0 0 0 0 0 0 0 0 0 0 0 0 0 0 0 0 0 0 0 0 0 0 0 0 0 0 0 0 0 0 0 0 0 0 0 0 0 0 0 0 0 0 0 0 0 0 0 0 0 0 0 0 0 0 0 0 0 0 0 0 0 0 0 0 0 0 0 0 0 0 0 0 0 0 0 0.00551975949083272 0 0 0 0 0 0 0 0 0 0 0 0 0 0 0 0 0 0 0 0 0 0 0 0 0 0 0 0 0 0 0 0 0 0 0 0 0 0 0 0 0 0 0 0 0 0 0 0 0 0 0 0 0 0 0 0 0 0 0 0
0 0 0 0 0 0 0 0 0 0 0 0 0 0 0 0 0 0 0 0 0 0 0 0 0 0 0 0 0 0 0 0 0 0 0 0 0 0 0 0 0 0 0 0 0 0 0 0 0 0 0 0 0 0 0.0153567298934386 0 0 0 0.0130055470909665 0 0 0 0 0 0 0 0 0 0 0 0 0 0 0 0 0.126269661026232 0 0 0 0 0 0 0 0 0 0 0.02149891175729 0 0 0 0 0 0 0 0 0 0 0.194733006646593 0.0651877356480015 0 0 0 0 0 0 0 0 0 0 0 0 0 0 0 0 0 0 0 0 0 0 0 0 0 0 0 0 0.21741979536487 0 0 0 0 0 0 0 0 0.168869743972714 0 0 0 0 0 0 0 0 0 0 0.0415683183575119 0 0 0.034323962433645 0 0 0 0.0328907888992647 0 0 0 0 0 0 0 0 0 0 0 0 0 0 0 0 0 0 0 0 0 0 0 0 0 0 0 0 0 0 0 0 0 0 0 0 0 0 0 0 0 0 0 0.0688757989094728 0 0 0 0 0 0 0 0 0 0 0 0 0 0 0 0 0 0 0 0 0 0 0 0 0 0 0 0 0 0 0 0 0 0 0 0 0 0 0 0 0 0 0 0 0 0 0 0 0 0 0 0 0 0 0 0 0 0 0 0 0 0 0 0 0 0 0 0 0 0 0 0 0 0 0 0 0 0 0 0 0 0 0 0 0 0 0 0 0 0 0 0 0 0 0 0 0 0 0 0 0 0 0 0 0 0 0 0 0 0 0 0 0 0 0 0 0
0 0 0 0 0 0 0 0 0 0 0 0 0 0 0 0.00132097666456761 0 0 0 0 0 0 0 0 0 0 0 0 0 0 0 0.00346329496336514 0.0136776112687906 0.0290560214516738 0.0159755465225904 0 0 0 0 0 0.00200542283099433 0 0 0 0 0 0 0.00109632635750717 0 0 0 0 0 0 0.0533759228576305 0 0.00230137286971574 0 0 0 0 0 0 0 0 0 0 0 0 0 0 0.0126755378807528 0 0 0 0 0 0 0 0 0 0 0 0 0 0 0.00178039246944448 0 0.00436857847481225 0.00437395775133112 0.016151565046191 0.0300679318192787 0.0190245210537697 0 0.0505263579260653 0.00196556765875889 0 0 0.00116520093583167 0 0 0.229972979999233 0.014616312108556 0.055772859851339 0 0 0 0 0 0 0 0 0 0 0 0 0 0 0 0 0 0 0 0 0 0 0.00503671279967881 0.00325892627047746 0 0 0 0 0 0 0 0.000830228480922928 0 0 0 0.0128821450057889 0 0 0 0 0.00654461533610755 0 0.00129204779568314 0 0 0 0.0115408675972081 0.0635141220732537 0.0487432930491788 0.0598293695266226 0.00443651139532511 0.00101287529773969 0 0 0 0 0 0 0 0 0 0 0 0 0 0 0 0 0 0 0 0 0 0 0 0 0 0 0 0 0 0 0 0 0.00164852200829462 0 0 0 0 0 0 0.00166276893199602 0 0 0 0 0 0 0 0 0 0 0 0 0 0 0 0 0 0 0 0 0 0 0 0 0 0 0 0 0 0 0 0 0 0 0 0 0 0 0 0 0 0 0 0 0 0 0 0 0 0 0 0 0 0 0 0 0 0 0 0.0849410943172649 0 0 0 0 0 0 0 0 0 0 0 0 0 0 0 0 0 0 0 0 0 0 0 0 0 0 0 0 0 0 0 0 0 0 0 0 0 0 0 0.0016527094758238 0 0.0535919529032114 0.00383162080133897 0 0 0 0.0068908053726153 0 0 0 0 0 0 0 0 0.00382542224634522 0 0 0.0113402290268633 0.0469589015260605
0 0 0 0 0 0 0 0 0 0 0 0 0 0 0 0.00066869070855474 0 0 0 0 0 0 0 0 0 0 0 0 0 0 0 0.00971105994211367 0.00603659237531731 0.0153467455423421 0.00879861762101209 0 0 0 0 0 0.00252791031283446 0 0 0 0 0 0 0.000839705900498044 0.00135773213969017 0 0 0 0 0 0.0303369117288421 0 0.00091422914358901 0 0 0 0 0 0 0 0 0 0 0 0 0 0 0.00697463871364338 0 0 0.00191955494601562 0 0 0 0 0 0 0 0 0 0 0 0.00150805237882868 0 0.00414959412100054 0.00570309354348216 0.0193799782283211 0.0333126400234376 0.0219383075895192 0 0.0569035899122672 0.00153447566065891 0 0 0.000477465997251653 0 0.129883019713952 0 0.0156079396470627 0.0639036191677488 0 0 0 0 0 0 0 0 0 0 0 0 0 0 0 0 0 0 0 0 0 0 0.00631564880406576 0.00283916004548423 0 0 0 0 0 0 0 0.000578252492752142 0 0 0 0.0159796650044887 0 0 0 0.00203732137626317 0.0179124758948908 0.0015938022457028 0.00530416682920394 0.001355072664365 0.000728259210825124 0.00717108124372534 0.00501392280909854 0.0613392497221348 0.0640676031973303 0.0345685135510601 0.0160191815150769 0.0035561283858433 0 0 0 0 0 0 0 0 0 0 0 0.0021381992230053 0 0 0 0 0 0 0 0 0 0 0 0 0 0 0 0 0 0 0 0 0.0215274722152692 0 0 0 0 0 0 0.00596262928305263 0 0 0 0 0 0 0 0 0 0 0 0 0 0 0 0 0 0 0 0 0 0 0 0 0 0 0 0 0 0 0 0 0 0 0 0 0 0 0 0 0 0 0 0 0 0 0 0 0 0 0 0 0 0 0 0 0 0 0 0.126504021333531 0 0 0 0 0.00141258823229452 0 0 0 0 0 0 0 0 0 0 0 0 0 0 0 0 0 0 0 0 0 0 0 0 0 0 0 0 0 0 0 0 0 0 0.00155302098053432 0 0.0594687333419688 0.0128153708174085 0 0 0 0.00656853824374822 0 0 0 0 0 0 0 0 0.00410395128135276 0 0.000798360352547407 0.00853305840397244 0.0625003862410202
0 0 0 0 0 0 0 0 0 0 0 0 0 0 0 0.00105511703371276 0 0 0 0 0 0 0 0 0 0 0 0 0 0 0 0 0 0.00160832766668775 0 0 0 0 0 0 0 0 0 0 0 0 0 0 0 0 0 0 0 0 0.00631111097324973 0 0 0 0 0 0 0 0 0 0 0 0 0 0 0 0 0 0 0 0 0 0 0 0 0 0.00311694932200555 0 0 0 0 0.011906037828231 0.0128715374220409 0.00299860720405558 0.0576543575410989 0.198046809966129 0.090103494576809 0.0759144264145568 0.102403128266672 0 0.0443844180220729 0.0162779754164824 0 0 0 0 0.0117527828144303 0.0222214766601692 0 0.153572740418639 0 0 0 0 0 0 0 0 0 0 0 0 0 0 0 0 0 0 0 0 0 0 0.000878092195360987 0.00490279854053548 0 0 0 0 0 0 0 0.00112387746961764 0 0 0 0 0 0 0.0112876844484895 0.109082921219913 0 0 0 0.0111570547657284 0 0.0102880256203205 0 0.0178766749365588 0.00854678798995541 0.00264349346832279 0 0 0 0 0 0 0 0 0 0 0 0 0 0 0 0 0 0 0 0 0 0 0 0 0 0 0 0 0 0 0 0 0 0 0 0 0 0 0 0 0 0 0 0 0 0 0 0 0 0 0 0 0 0 0 0 0 0 0 0 0 0 0 0 0 0 0 0 0 0 0 0 0 0 0 0 0 0 0 0 0 0 0 0 0 0 0 0 0 0 0 0 0 0 0 0 0 0 0 0 0 0 0.00117462453768035 0.00122352310671999 0 0 0 0 0 0 0 0 0 0 0 0 0 0 0 0 0 0 0 0 0 0 0 0 0 0 0 0 0 0 0 0 0 0 0 0 0 0 0 0 0.00580790608406343 0 0 0 0 0 0 0 0 0 0.00180723806969119 0 0 0 0 0 0 0
0 0 0 0 0 0 0 0 0 0 0 0 0 0 0 0.00161061939246638 0 0 0 0 0 0 0 0 0 0 0 0 0 0 0 0 0 0.00722846708257894 0 0 0 0 0 0 0 0 0 0 0 0 0 0 0 0 0 0 0 0 0.0154209423396176 0 0 0 0 0 0 0 0 0 0 0 0 0 0 0 0 0.00289140388381638 0 0 0 0 0 0 0 0 0.00332891894518333 0 0 0 0 0.00574974862032439 0.00840695032301691 0 0.047162232483572 0.104830736064463 0.0547186281594614 0.0755806285022387 0.0827844893378061 0 0.0593005790155992 0.00685841534710597 0 0 0 0 0.0498481266307896 0.101129024477044 0.170701429782351 0 0 0 0 0 0 0 0 0 0 0 0 0 0 0 0 0 0 0 0 0 0 0 0.00371763672522538 0.00746984623893857 0 0 0 0 0 0 0 0.00164604266044977 0 0 0 0 0 0.00502339302110331 0 0.0059510840344479 0.00396344467292465 0 0 0.00357838135745265 0 0.0291398178913954 0.00239609387143043 0.0668316077260999 0.0498306302908746 0.00481318078821948 0 0 0 0 0 0 0 0 0 0 0 0 0 0 0 0 0 0 0 0 0 0 0 0 0 0 0 0 0 0 0 0 0 0 0 0 0 0 0 0 0 0 0 0 0 0 0 0 0 0 0 0 0 0 0 0 0 0 0 0 0 0 0 0 0 0 0 0 0 0 0 0 0 0 0 0 0 0 0 0 0 0 0 0 0 0 0 0 0 0 0 0 0 0 0 0 0 0 0 0 0 0 0.00191505897510721 0.00189998377740898 0 0 0 0 0 0 0 0 0 0 0 0 0 0 0 0 0 0 0 0 0 0 0 0 0 0 0 0 0 0 0 0 0 0 0 0 0 0 0 0 0.0116329775341235 0 0 0 0 0 0 0 0 0 0.00263948004736306 0 0 0 0 0 0 0
0 0 0 0 0 0 0 0 0 0 0 0 0 0 0 0 0 0 0 0 0 0 0 0 0 0 0 0 0 0 0 0 0 0 0 0 0 0 0 0 0 0 0 0 0 0 0 0 0 0 0 0 0 0 0.0901146894780878 0.0184251164053887 0 0 0 0 0 0 0 0 0 0 0 0 0 0 0 0.0549092030410513 0 0 0 0 0 0 0 0 0 0 0 0 0 0 0.00620481181099747 0 0 0 0 0 0 0 0 0 0 0 0 0 0 0 0 0 0 0 0.0274524947094515 0 0 0.24259039774461 0 0 0 0 0.0850387872543036 0.219886654391804 0.0784591306348692 0 0.0304106797156618 0 0 0 0 0 0 0 0 0.0228062225002512 0 0 0 0 0 0 0 0 0 0 0 0 0 0 0 0 0 0 0 0 0 0 0 0 0 0 0 0 0 0 0 0 0 0 0 0 0 0 0 0.0241937777328424 0 0 0 0 0 0 0 0 0 0 0 0 0 0 0 0 0 0 0 0 0 0 0 0 0 0 0 0 0 0 0 0 0 0 0 0 0 0 0 0 0 0 0 0 0 0 0 0 0 0 0 0 0 0 0 0 0 0 0 0 0 0 0 0 0 0 0 0 0 0 0 0 0 0 0 0 0 0 0 0 0 0 0 0 0 0 0 0 0 0 0.0707612861943821 0.0139071577309607 0 0.0148395906553385 0 0 0 0 0 0 0 0 0 0 0 0 0 0 0 0 0 0 0 0 0 0 0 0 0 0 0 0 0 0 0 0 0 0 0 0 0 0 0 0 0 0 0 0 0 0 0 0 0 0 0 0 0 0
0 0 0 0 0 0 0 0 0 0 0 0 0 0 0 0.00434908289271217 0 0 0 0 0 0 0 0 0 0 0 0.012462004444186 0 0 0.0343154502932575 0 0 0 0 0 0 0 0 0 0 0 0 0 0 0 0 0 0 0 0 0 0 0.27800284534044 0 0 0 0 0 0 0 0.0146820488540502 0 0 0 0 0 0 0 0 0 0 0 0 0 0 0 0 0 0 0 0 0 0 0 0.00707882045294043 0.00382314032925766 0 0 0.0127217230603196 0 0 0 0 0 0 0 0 0 0 0 0 0 0 0 0 0 0.141868551567323 0 0 0 0 0 0 0 0 0 0 0 0 0 0.115937482212686 0 0.311865176012414 0.0132775606983315 0 0 0 0 0.0496161138420827 0 0 0 0 0 0 0 0 0 0 0 0 0 0 0 0 0 0 0 0 0 0 0 0 0 0 0 0 0 0 0 0 0 0 0 0 0 0 0 0 0 0 0 0 0 0 0 0 0 0 0 0 0 0 0 0 0 0 0 0 0 0 0 0 0 0 0 0 0 0 0 0 0 0 0 0 0 0 0 0 0 0 0 0 0 0 0 0 0 0 0 0 0 0 0 0 0 0 0 0 0 0 0 0 0 0 0 0 0 0 0 0 0 0 0 0 0 0 0 0 0 0 0 0 0 0 0 0 0 0 0 0 0 0 0 0 0 0 0 0 0 0 0 0 0 0 0 0 0 0 0 0 0 0 0 0 0 0 0 0 0 0 0 0 0 0 0 0 0 0 0 0 0 0 0 0 0 0 0 0 0 0 0 0 0 0
0.0135700812678456 0 0 0 0 0 0 0 0 0 0.0242162031087329 0 0 0 0 0 0 0 0 0 0 0 0 0 0 0 0 0 0 0.148606786948765 0.207731892184334 0 0 0 0 0 0 0 0 0 0 0 0 0 0 0 0 0 0 0 0 0 0 0 0 0 0 0 0 0 0 0 0 0 0 0 0 0 0 0 0 0 0 0 0 0 0 0 0 0 0 0 0 0 0 0 0.00352436074986189 0 0 0 0 0 0 0 0 0 0 0 0.00944130698589126 0 0 0 0 0 0.0136988369945446 0 0 0.154672977710317 0 0 0 0 0 0 0 0.247725692101032 0.125251969785494 0 0 0 0 0 0 0 0 0 0 0.0515598921631811 0 0 0 0 0 0 0 0 0 0 0 0 0 0 0 0 0 0 0 0 0 0 0 0 0 0 0 0 0 0 0 0 0 0 0 0 0 0 0 0 0 0 0 0 0 0 0 0 0 0 0 0 0 0 0 0 0 0 0 0 0 0 0 0 0 0 0 0 0 0 0 0 0 0 0 0 0 0 0 0 0 0 0 0 0 0 0 0 0 0 0 0 0 0 0 0 0 0 0 0 0 0 0 0 0 0 0 0 0 0 0 0 0 0 0 0 0 0 0 0 0 0 0 0 0 0 0 0 0 0 0 0 0 0 0 0 0 0 0 0 0 0 0 0 0 0 0 0 0 0 0 0 0 0 0 0 0 0 0 0 0 0 0 0 0 0 0 0 0 0 0 0 0 0 0 0 0 0 0 0 0 0 0 0 0 0 0 0
0.00899855773716458 0 0 0 0 0 0 0 0 0 0 0 0 0 0 0 0 0 0 0 0 0 0 0 0 0 0 0 0 0.022171282853729 0.0414955279218795 0 0 0 0 0 0 0 0 0 0 0 0 0 0 0 0 0 0 0 0 0 0 0.301052625347995 0 0 0 0 0 0 0 0 0 0 0.0173406659752655 0.0121078180074872 0.0192787220578515 0 0 0 0 0 0 0 0 0 0 0 0 0 0 0 0 0 0 0 0.00341735088298083 0 0 0 0 0 0 0 0 0 0 0 0 0 0 0 0 0 0 0.145273051664388 0.210949583655323 0 0.131955106762555 0 0 0 0 0 0 0.0419573566419943 0.0268298743152889 0 0 0 0 0 0 0 0 0 0 0.0171724761760977 0 0 0 0 0 0 0 0 0 0 0 0 0 0 0 0 0 0 0 0 0 0 0 0 0 0 0 0 0 0 0 0 0 0 0 0 0 0 0 0 0 0 0 0 0 0 0 0 0 0 0 0 0 0 0 0 0 0 0 0 0 0 0 0 0 0 0 0 0 0 0 0 0 0 0 0 0 0 0 0 0 0 0 0 0 0 0 0 0 0 0 0 0 0 0 0 0 0 0 0 0 0 0 0 0 0 0 0 0 0 0 0 0 0 0 0 0 0 0 0 0 0 0 0 0 0 0 0 0 0 0 0 0 0 0 0 0 0 0 0 0 0 0 0 0 0 0 0 0 0 0 0 0 0 0 0 0 0 0 0 0 0 0 0 0 0 0 0 0 0 0 0 0 0 0 0 0 0 0 0 0 0 0 0 0 0 0 0
0 0 0 0 0 0 0 0 0 0 0 0 0 0 0 0 0 0 0 0 0 0 0 0 0 0 0.0276569934363637 0 0 0 0 0 0 0 0 0 0 0 0 0 0 0 0 0 0 0 0 0 0 0 0 0 0 0.0570963446159797 0 0 0 0 0 0 0 0 0 0 0 0 0.135985149248164 0 0 0 0 0 0 0 0 0 0 0 0 0 0 0 0 0 0 0 0 0 0 0 0 0 0 0 0 0 0 0 0 0 0 0 0 0 0 0 0 0.401785844249128 0 0 0 0 0 0 0 0 0 0.143199056905688 0 0 0 0 0 0 0 0 0 0 0 0 0 0 0 0 0 0 0 0 0 0 0 0 0 0 0 0 0 0 0 0 0 0 0 0 0 0 0 0 0 0 0 0 0 0 0 0 0 0 0 0 0 0 0 0.0421209617121664 0 0 0 0 0 0 0 0 0 0 0 0 0 0 0 0 0 0 0 0 0 0 0 0 0 0 0 0 0 0 0 0 0 0 0 0 0 0 0 0 0 0 0 0 0 0 0 0 0 0 0 0 0 0 0 0 0 0 0 0 0 0 0 0 0 0 0 0 0 0 0 0 0 0 0 0 0 0 0 0 0 0 0 0 0 0 0.0629216230089069 0 0 0 0 0 0 0.129234026823604 0 0 0 0 0 0 0 0 0 0 0 0 0 0 0 0 0 0 0 0 0 0 0 0 0 0 0 0 0 0 0 0 0 0 0 0 0 0 0 0 0 0 0 0 0 0 0 0
0 0 0 0 0 0 0 0 0 0 0 0 0 0 0 0 0 0 0 0 0.0502748026637116 0 0 0 0 0 0 0 0 0 0 0 0 0 0 0 0 0 0 0 0 0 0 0 0 0 0 0 0 0 0 0 0 0 0 0 0 0 0 0 0.0103511158492806 0.0243287639683134 0.00689832435604882 0 0 0 0 0.330662534831369 0.0401704794450935 0.11486094264932 0 0 0 0 0 0 0 0 0 0 0 0 0 0 0 0 0 0 0 0 0 0 0 0 0 0 0 0 0 0 0 0 0 0 0.243879915445464 0 0 0 0 0 0 0 0.0410416898647351 0 0 0 0 0 0 0 0 0 0 0 0 0 0 0.0129180140581363 0 0.0155833175475574 0 0 0 0 0.0677737451749722 0 0 0 0 0 0 0 0 0 0 0 0 0 0 0 0 0 0 0 0 0 0 0 0 0 0 0 0 0 0 0 0 0 0 0 0 0 0 0 0 0 0 0 0 0 0 0 0 0 0 0 0 0 0 0 0 0 0 0 0 0 0 0 0 0 0 0 0 0 0 0 0 0 0 0 0 0 0 0 0 0 0 0 0 0 0 0 0 0 0 0 0 0 0 0 0 0 0 0 0 0 0 0 0 0 0 0 0 0 0 0 0 0 0 0 0 0 0 0 0 0 0 0 0.026922484737521 0.0143338694084764 0 0 0 0 0 0 0 0 0 0 0 0 0 0 0 0 0 0 0 0 0 0 0 0 0 0 0 0 0 0 0 0 0 0 0 0 0 0 0 0 0 0 0 0 0 0 0 0 0 0 0 0 0 0 0 0
0 0 0 0 0 0 0 0 0 0 0 0 0 0 0 0 0 0 0 0 0 0 0 0 0 0 0 0 0 0 0 0 0 0 0 0 0 0 0 0 0 0 0 0 0 0 0 0 0 0 0 0 0 0 0 0 0 0 0 0 0 0 0 0 0 0 0 0 0 0.616844100668457 0 0 0 0 0 0 0 0 0 0 0 0 0 0 0 0 0 0 0 0 0 0 0 0 0 0 0 0 0 0 0 0 0 0 0 0 0 0 0 0 0 0.383155899331543 0 0 0 0 0 0 0 0 0 0 0 0 0 0 0 0 0 0 0 0 0 0 0 0 0 0 0 0 0 0 0 0 0 0 0 0 0 0 0 0 0 0 0 0 0 0 0 0 0 0 0 0 0 0 0 0 0 0 0 0 0 0 0 0 0 0 0 0 0 0 0 0 0 0 0 0 0 0 0 0 0 0 0 0 0 0 0 0 0 0 0 0 0 0 0 0 0 0 0 0 0 0 0 0 0 0 0 0 0 0 0 0 0 0 0 0 0 0 0 0 0 0 0 0 0 0 0 0 0 0 0 0 0 0 0 0 0 0 0 0 0 0 0 0 0 0 0 0 0 0 0 0 0 0 0 0 0 0 0 0 0 0 0 0 0 0 0 0 0 0 0 0 0 0 0 0 0 0 0 0 0 0 0 0 0 0 0 0 0 0 0 0 0 0 0 0 0 0 0 0 0 0 0 0
0 0 0.0127099559334323 0 0 0 0 0 0 0 0 0 0 0 0 0 0 0.0211593829168749 0.231864603119343 0 0 0 0 0 0 0 0 0 0 0 0 0 0 0 0 0 0 0 0 0 0 0 0 0 0 0 0 0 0 0 0 0 0 0 0 0 0 0 0 0 0 0 0 0 0 0 0 0.024790876837063 0.0735879496959632 0.289442895684708 0 0 0 0 0 0 0 0 0 0 0 0 0 0 0 0 0 0 0 0 0 0 0 0 0 0 0 0 0 0 0 0 0 0 0 0 0 0 0 0 0.0834516062928317 0 0 0.262992729519784 0 0 0 0 0 0 0 0 0 0 0 0 0 0 0 0 0 0 0 0 0 0 0 0 0 0 0 0 0 0 0 0 0 0 0 0 0 0 0 0 0 0 0 0 0 0 0 0 0 0 0 0 0 0 0 0 0 0 0 0 0 0 0 0 0 0 0 0 0 0 0 0 0 0 0 0 0 0 0 0 0 0 0 0 0 0 0 0 0 0 0 0 0 0 0 0 0 0 0 0 0 0 0 0 0 0 0 0 0 0 0 0 0 0 0 0 0 0 0 0 0 0 0 0 0 0 0 0 0 0 0 0 0 0 0 0 0 0 0 0 0 0 0 0 0 0 0 0 0 0 0 0 0 0 0 0 0 0 0 0 0 0 0 0 0 0 0 0 0 0 0 0 0 0 0 0 0 0 0 0 0 0 0 0 0 0 0 0 0 0 0 0 0 0 0 0 0 0 0 0 0 0
0 0 0 0 0 0 0 0 0 0 0 0 0 0 0 0 0 0 0 0 0.185856805056437 0 0 0 0 0 0 0 0 0 0 0 0 0 0 0 0 0 0 0 0 0 0 0 0 0 0 0 0 0 0 0 0 0 0 0 0 0 0 0 0 0 0 0 0 0 0 0 0 0.189461566264066 0 0 0 0 0 0 0 0 0 0 0 0 0 0 0 0 0 0 0 0 0 0 0 0 0 0 0 0 0 0 0 0 0 0 0 0 0 0 0 0.399425711640472 0 0 0 0 0 0 0 0 0 0 0 0 0 0 0 0 0 0 0 0 0 0 0 0 0.225255917039025 0 0 0 0 0 0 0 0 0 0 0 0 0 0 0 0 0 0 0 0 0 0 0 0 0 0 0 0 0 0 0 0 0 0 0 0 0 0 0 0 0 0 0 0 0 0 0 0 0 0 0 0 0 0 0 0 0 0 0 0 0 0 0 0 0 0 0 0 0 0 0 0 0 0 0 0 0 0 0 0 0 0 0 0 0 0 0 0 0 0 0 0 0 0 0 0 0 0 0 0 0 0 0 0 0 0 0 0 0 0 0 0 0 0 0 0 0 0 0 0 0 0 0 0 0 0 0 0 0 0 0 0 0 0 0 0 0 0 0 0 0 0 0 0 0 0 0 0 0 0 0 0 0 0 0 0 0 0 0 0 0 0 0 0 0 0 0 0 0 0 0 0 0 0 0 0 0 0 0 0 0
0 0 0 0 0 0 0 0 0 0 0 0 0 0 0 0 0 0 0.148829059837644 0 0 0 0 0 0 0 0 0 0 0 0 0 0 0 0 0 0 0 0 0 0 0 0 0 0 0 0 0 0 0 0 0 0 0 0 0 0 0 0 0 0 0 0 0 0 0 0 0 0 0 0 0 0 0 0 0 0 0 0 0 0 0 0 0 0 0 0 0 0 0 0 0 0 0 0 0 0 0 0 0 0 0 0 0 0 0 0 0 0 0 0 0.33030639942547 0 0 0 0 0 0 0 0 0 0 0 0 0.0268682903700164 0.49399625036687 0 0 0 0 0 0 0 0 0 0 0 0 0 0 0 0 0 0 0 0 0 0 0 0 0 0 0 0 0 0 0 0 0 0 0 0 0 0 0 0 0 0 0 0 0 0 0 0 0 0 0 0 0 0 0 0 0 0 0 0 0 0 0 0 0 0 0 0 0 0 0 0 0 0 0 0 0 0 0 0 0 0 0 0 0 0 0 0 0 0 0 0 0 0 0 0 0 0 0 0 0 0 0 0 0 0 0 0 0 0 0 0 0 0 0 0 0 0 0 0 0 0 0 0 0 0 0 0 0 0 0 0 0 0 0 0 0 0 0 0 0 0 0 0 0 0 0 0 0 0 0 0 0 0 0 0 0 0 0 0 0 0 0 0 0 0 0 0 0 0 0 0 0 0 0 0 0 0 0 0 0 0 0 0 0 0 0 0 0 0
0 0 0 0 0 0 0 0 0 0 0 0 0.189335743643872 0 0 0 0 0 0 0 0 0 0 0 0 0 0 0 0 0 0 0.00461174474820691 0 0.0240925345964727 0.101855398185791 0 0 0 0 0 0 0 0 0 0 0 0 0 0.0127637025538134 0 0 0 0 0 0 0.0956093130197094 0.0806120288842175 0 0 0 0 0 0 0 0 0 0 0 0 0 0 0.022918854744547 0 0 0 0 0 0 0 0 0 0 0 0 0 0 0 0 0 0 0 0 0 0 0 0 0 0 0 0 0 0 0 0 0.0228383440674202 0 0 0 0 0 0 0 0 0 0 0.0356656692158748 0.0335659614470836 0.0270087985074425 0.229829366281398 0 0.0291686299326511 0 0 0 0 0 0.00294806168139589 0 0 0 0 0 0 0 0 0 0 0 0 0 0 0 0 0 0 0 0 0 0 0 0 0 0 0 0 0 0 0 0 0 0 0 0 0 0 0 0 0.032368506037226 0 0 0 0 0 0 0 0 0 0 0 0 0 0 0 0 0 0 0 0.00667722857498371 0 0 0 0 0 0 0 0 0 0 0 0 0 0 0 0 0 0 0 0 0 0 0 0 0 0 0 0 0 0 0 0 0 0 0 0 0 0 0 0 0 0 0 0 0 0 0 0 0 0 0 0 0 0 0 0 0 0 0 0 0 0 0 0 0 0 0 0 0 0 0.00487699685473333 0.0148237398760194 0 0.0170154046484332 0 0 0 0.0114139724987082 0 0 0 0 0 0 0 0 0 0 0 0 0 0 0 0 0 0 0 0 0 0 0 0 0 0 0 0 0 0 0 0 0 0 0 0 0 0 0 0 0 0 0 0 0 0 0 0 0 0
0 0 0 0 0 0 0 0 0 0 0.0122467251022581 0 0.0112535147280041 0 0 0 0 0 0 0 0 0 0 0 0 0 0 0 0 0.0224149005362126 0.0169440008830732 0 0 0 0 0 0 0 0 0 0 0 0 0 0 0 0 0 0 0 0 0 0 0 0 0 0 0 0 0 0 0 0 0 0 0 0 0 0 0 0 0 0 0 0 0 0 0 0 0 0 0 0 0 0 0 0.00328041410513695 0 0 0 0 0 0 0 0 0 0 0 0 0 0 0 0 0 0.117570179848181 0 0.265440679286022 0.0329640316882502 0 0 0 0 0 0 0.0710069951990721 0 0.2549283263503 0 0.101835786390119 0.0528115881166915 0 0 0 0 0 0 0 0 0 0 0 0 0 0 0 0 0 0 0 0 0 0 0 0 0 0 0 0 0 0 0 0 0 0 0 0 0 0 0 0 0 0 0 0 0 0 0 0.024608537332988 0 0 0 0 0 0 0 0 0 0 0 0 0 0 0 0 0 0 0 0 0 0 0 0 0 0 0 0 0 0 0 0 0 0 0 0 0 0 0 0 0 0 0 0 0 0 0 0 0 0 0 0 0 0 0 0 0 0 0 0 0 0 0 0 0 0 0 0 0 0 0 0 0 0 0 0 0 0 0 0 0 0 0 0 0 0 0 0 0 0 0 0 0 0.0126943204336903 0 0 0 0 0 0 0 0 0 0 0 0 0 0 0 0 0 0 0 0 0 0 0 0 0 0 0 0 0 0 0 0 0 0 0 0 0 0 0 0 0 0 0 0 0 0 0 0 0 0 0 0 0 0
0 0 0 0 0 0 0 0 0 0 0 0 0.0152700928960721 0 0 0 0 0 0 0 0 0 0 0 0 0 0 0 0 0 0 0.00476518275186665 0 0 0 0 0 0 0 0 0 0 0 0 0 0 0 0 0.0073618250228492 0 0 0 0 0 0 0.0160344851784502 0.00581134535885062 0 0 0 0 0 0 0 0 0 0 0 0 0 0 0 0 0 0 0 0 0 0 0 0 0 0 0 0 0 0 0 0 0 0 0 0 0 0 0 0 0 0 0 0 0 0 0 0.0449765390801185 0 0.143888215060247 0.0225993044456224 0 0 0 0 0 0 0.0716463516059884 0.273314281651382 0 0.114446034651691 0.104184016350189 0.0931918239133149 0 0 0 0 0 0 0 0.00422370697808017 0 0 0 0 0 0 0 0 0 0 0 0 0 0 0 0 0 0 0 0 0 0 0 0 0 0 0 0 0 0 0 0 0 0 0 0 0 0 0 0.0448137355432811 0 0 0 0 0 0 0 0 0 0 0 0 0 0 0 0 0 0 0 0.00620274980515423 0 0 0 0 0 0 0 0 0 0 0 0 0 0 0 0 0 0 0 0 0 0 0 0 0 0 0 0 0 0 0 0 0 0 0 0 0 0 0 0 0 0 0 0 0 0 0 0 0 0 0 0 0 0 0 0 0 0 0 0 0 0 0 0 0 0 0 0 0 0 0 0 0.0193938255493888 0.00787648415745326 0 0 0 0 0 0 0 0 0 0 0 0 0 0 0 0 0 0 0 0 0 0 0 0 0 0 0 0 0 0 0 0 0 0 0 0 0 0 0 0 0 0 0 0 0 0 0 0 0 0 0 0 0 0
0 0 0 0 0 0 0 0 0 0 0 0 0.0076534560156205 0 0 0 0 0 0 0 0 0 0 0 0 0 0.0589591674463936 0 0 0 0 0 0 0 0 0 0 0 0 0 0 0 0 0 0 0 0 0 0.0195002250025243 0 0 0 0 0 0 0.024197259730035 0 0 0 0 0 0 0 0 0 0 0 0 0 0 0 0 0 0 0 0 0 0 0 0 0 0 0 0 0 0 0 0 0 0 0 0 0 0 0 0 0 0 0 0 0 0 0 0 0 0 0 0 0.0402461075533642 0 0 0 0 0 0.0585701011268845 0 0.116272355335518 0 0.0789148013707806 0.128553621681862 0.162005353162907 0 0 0 0 0 0 0 0 0 0 0 0 0 0 0 0 0 0 0 0 0 0 0 0 0 0 0 0 0 0 0 0 0 0 0 0 0 0 0 0 0 0 0 0 0 0 0.0577219036220718 0 0 0 0 0 0 0 0 0 0 0 0 0 0 0 0 0 0 0 0 0 0 0 0 0 0 0 0 0 0 0 0 0 0 0 0 0 0 0 0 0 0 0 0 0 0 0 0 0 0 0 0 0 0 0 0 0 0 0 0 0 0 0 0 0 0 0 0 0 0 0 0 0 0 0 0 0 0 0 0 0 0 0 0 0 0 0 0 0 0 0 0 0.125830542265898 0.00714716352430653 0.00893345657144148 0 0 0 0 0.105494485590394 0 0 0 0 0 0 0 0 0 0 0 0 0 0 0 0 0 0 0 0 0 0 0 0 0 0 0 0 0 0 0 0 0 0 0 0 0 0 0 0 0 0 0 0 0 0 0 0
0 0 0 0 0 0 0 0 0 0 0 0 0.0582294277471927 0 0 0 0 0 0 0 0 0 0 0 0 0 0 0 0 0 0 0.00798868001189825 0 0.00629968561045523 0.0658888613138033 0 0 0 0 0 0 0 0 0 0 0 0 0 0.00514074072534595 0 0 0 0 0 0 0.111766921376727 0.142660327906737 0 0 0 0 0 0 0 0 0 0 0 0 0 0 0 0 0 0 0 0 0 0 0 0 0 0 0 0 0 0 0 0 0 0 0 0 0 0 0 0 0 0 0 0 0 0 0 0.0119843184531688 0 0 0 0 0 0 0 0 0 0.337244736089454 0.0750566754435558 0.071621888344115 0.0533982985173954 0 0.0074185176052752 0 0 0 0 0 0 0 0 0 0 0 0 0 0 0 0 0 0 0 0 0 0 0 0 0 0 0 0 0 0 0 0 0 0 0 0 0 0 0 0 0 0 0 0 0 0 0 0.0222120114941761 0 0 0 0 0 0 0 0 0 0 0 0 0 0 0 0 0 0 0 0.00838347127580985 0 0 0 0 0 0 0 0 0 0 0 0 0 0 0 0 0 0 0 0 0 0 0 0 0 0 0 0 0 0 0 0 0 0 0 0 0 0 0 0 0 0 0 0 0 0 0 0 0 0 0 0 0 0 0 0 0 0 0 0 0 0 0 0 0 0 0 0 0 0 0 0.00207370657909379 0 0.0126317315057964 0 0 0 0 0 0 0 0 0 0 0 0 0 0 0 0 0 0 0 0 0 0 0 0 0 0 0 0 0 0 0 0 0 0 0 0 0 0 0 0 0 0 0 0 0 0 0 0 0 0 0 0 0 0
0 0 0 0 0 0 0 0 0 0 0 0 0.0266159520104525 0 0 0 0 0 0 0 0 0 0 0 0 0 0 0 0 0 0 0.0178512244724921 0 0 0 0 0 0 0 0 0 0 0 0 0 0 0 0 0.0271944338785814 0 0 0 0 0 0 0 0 0 0 0 0 0 0 0 0 0 0 0 0 0 0 0 0 0 0 0 0 0 0 0 0 0 0 0 0 0 0 0 0 0 0 0 0 0 0 0 0 0 0 0 0 0 0 0 0 0 0 0 0 0 0 0 0 0 0 0.0988655676965391 0.16272317806258 0.220942977286544 0.0188427404588802 0 0.068862103313311 0 0 0 0 0 0 0 0 0 0 0 0 0 0 0 0 0 0 0 0 0 0 0 0 0 0 0 0 0 0 0 0 0 0 0 0 0 0 0 0 0 0 0 0 0 0 0.153605225836696 0 0 0 0 0 0 0 0 0 0 0 0 0 0 0 0 0 0 0 0.0377600568942515 0 0 0 0 0 0 0 0 0 0 0 0 0 0 0 0 0 0 0 0 0 0 0 0 0 0 0 0 0 0 0 0 0 0 0 0 0 0 0 0 0 0 0 0 0 0 0 0 0 0 0 0 0 0 0 0 0 0 0 0 0 0 0 0 0 0 0 0 0 0 0 0 0.131206614214314 0.0243920869430329 0 0 0 0.0111378389323249 0 0 0 0 0 0 0 0 0 0 0 0 0 0 0 0 0 0 0 0 0 0 0 0 0 0 0 0 0 0 0 0 0 0 0 0 0 0 0 0 0 0 0 0 0 0 0 0 0 0
0 0 0 0 0 0 0 0 0 0 0 0 0.077201955711743 0 0 0 0 0 0 0 0 0 0.132632278765007 0 0.0280464629613862 0 0.185617349962673 0 0 0 0 0 0 0 0 0 0 0 0 0 0 0 0 0 0 0 0 0 0.0952937547382313 0 0 0 0 0 0 0 0 0 0 0 0 0 0 0 0 0 0 0 0 0 0 0 0 0 0 0 0 0 0 0 0 0 0 0 0 0 0 0 0 0 0 0 0 0 0 0 0 0 0 0 0 0 0 0 0 0 0 0 0 0 0 0 0 0 0.0822696144490367 0 0 0.210708515678301 0 0.052111925514147 0 0 0 0 0 0 0 0 0 0 0 0 0 0 0 0 0 0 0 0 0 0 0 0 0 0 0 0 0 0 0 0 0 0 0 0 0 0 0 0 0 0 0 0 0 0 0 0.0495630236193014 0.0321955599555772 0 0 0 0 0.0232799429261443 0 0 0 0 0 0 0 0 0 0 0 0 0 0 0 0 0 0 0 0 0 0 0 0 0 0 0 0 0 0 0 0 0 0 0 0 0 0 0 0 0 0 0 0 0 0 0 0 0 0 0 0 0 0 0 0 0 0 0 0 0 0 0 0 0 0 0 0 0 0 0 0 0 0 0 0 0 0 0 0 0 0 0 0 0 0 0.0310796157184516 0 0 0 0 0 0 0 0 0 0 0 0 0 0 0 0 0 0 0 0 0 0 0 0 0 0 0 0 0 0 0 0 0 0 0 0 0 0 0 0 0 0 0 0 0 0 0 0 0 0 0 0 0 0 0
0 0 0 0 0 0 0 0 0 0 0 0 0 0 0 0 0 0 0 0 0.0188070784891202 0 0 0 0 0 0 0.0424045649050878 0 0.0710767099082599 0.0647436429798488 0 0 0 0 0 0 0 0 0 0 0 0 0 0 0.0445919604594854 0 0 0 0 0 0 0 0 0 0 0 0 0 0 0.038938821456001 0.0364612326264169 0 0 0 0 0 0 0 0 0 0 0 0 0 0 0 0 0 0 0 0 0 0 0 0 0 0 0 0 0 0 0 0 0 0 0 0 0 0 0 0 0 0 0 0.375396613578343 0 0 0 0 0 0 0 0 0 0 0 0 0 0 0 0 0.149600832244121 0.0525874221266694 0.105391121226646 0 0 0 0 0 0 0 0 0 0 0 0 0 0 0 0 0 0 0 0 0 0 0 0 0 0 0 0 0 0 0 0 0 0 0 0 0 0 0 0 0 0 0 0 0 0 0 0 0 0 0 0 0 0 0 0 0 0 0 0 0 0 0 0 0 0 0 0 0 0 0 0 0 0 0 0 0 0 0 0 0 0 0 0 0 0 0 0 0 0 0 0 0 0 0 0 0 0 0 0 0 0 0 0 0 0 0 0 0 0 0 0 0 0 0 0 0 0 0 0 0 0 0 0 0 0 0 0 0 0 0 0 0 0 0 0 0 0 0 0 0 0 0 0 0 0 0 0 0 0 0 0 0 0 0 0 0 0 0 0 0 0 0 0 0 0 0 0 0 0 0 0 0 0 0 0 0 0 0 0 0 0 0 0 0 0 0 0 0 0 0
0 0 0 0 0 0 0 0 0 0 0 0 0 0 0 0 0.0209884345872286 0 0 0 0.0219484687182648 0 0 0 0 0 0 0.0395217464550735 0 0 0 0 0 0 0 0 0 0 0 0 0 0 0 0 0 0 0 0 0 0 0 0 0 0.0163494186161103 0 0 0 0 0 0.209948070145778 0 0.00732577987178908 0.00554782813516367 0 0 0 0.0151772243346023 0 0 0 0 0 0 0 0 0 0 0 0 0 0 0 0 0 0 0 0 0 0 0 0 0 0 0 0 0 0 0 0 0 0 0 0 0 0 0 0 0 0 0 0 0 0 0 0 0 0 0 0 0 0 0.0343152715614775 0 0 0.595447570732491 0 0 0 0.0164717360981786 0 0 0 0 0 0.0169584507438419 0 0 0 0 0 0 0 0 0 0 0 0 0 0 0 0 0 0 0 0 0 0 0 0 0 0 0 0 0 0 0 0 0 0 0 0 0 0 0 0 0 0 0 0 0 0 0 0 0 0 0 0 0 0 0 0 0 0 0 0 0 0 0 0 0 0 0 0 0 0 0 0 0 0 0 0 0 0 0 0 0 0 0 0 0 0 0 0 0 0 0 0 0 0 0 0 0 0 0 0 0 0 0 0 0 0 0 0 0 0 0 0 0 0 0 0 0 0 0 0 0 0 0 0 0 0 0 0 0 0 0 0 0 0 0 0 0 0 0 0 0 0 0 0 0 0 0 0 0 0 0 0 0 0 0 0 0 0 0 0 0 0 0 0 0 0 0 0 0 0 0 0 0 0 0 0 0 0 0 0 0
0 0 0 0 0 0 0 0 0 0 0 0 0 0 0 0 0 0 0 0 0 0 0 0 0 0 0 0 0 0 0.0869881373000335 0 0 0 0 0 0 0 0 0 0 0 0 0 0 0 0 0 0 0 0 0 0 0 0 0 0 0 0 0 0 0 0 0 0 0 0 0 0 0 0 0 0 0 0 0 0 0 0 0 0 0 0 0 0 0 0 0 0 0 0 0 0 0 0 0 0 0 0 0 0 0 0 0 0 0.805729038748627 0 0 0 0 0 0 0 0 0 0 0 0 0 0 0 0.0419601980592557 0 0 0 0 0 0 0 0 0 0 0 0 0 0 0 0 0 0 0 0 0 0 0 0 0 0 0 0 0 0 0 0 0 0 0 0 0 0 0 0 0 0 0 0 0 0 0 0 0 0 0 0.0653226258920836 0 0 0 0 0 0 0 0 0 0 0 0 0 0 0 0 0 0 0 0 0 0 0 0 0 0 0 0 0 0 0 0 0 0 0 0 0 0 0 0 0 0 0 0 0 0 0 0 0 0 0 0 0 0 0 0 0 0 0 0 0 0 0 0 0 0 0 0 0 0 0 0 0 0 0 0 0 0 0 0 0 0 0 0 0 0 0 0 0 0 0 0 0 0 0 0 0 0 0 0 0 0 0 0 0 0 0 0 0 0 0 0 0 0 0 0 0 0 0 0 0 0 0 0 0 0 0 0 0 0 0 0 0 0 0 0 0 0 0 0 0 0
0 0.033423804115458 0 0 0 0 0 0 0 0 0 0 0 0 0 0 0.161816046184204 0 0.0640722344039295 0 0 0 0 0 0 0 0 0.0169261176666456 0 0 0.005646250123904 0 0 0 0 0 0 0 0 0 0 0 0 0 0 0 0 0 0 0 0 0 0 0 0 0 0 0 0 0.163973323770336 0 0 0 0 0 0 0 0 0 0.0203811859652169 0 0 0 0.00690355785243947 0 0 0 0 0 0 0 0 0 0 0 0 0 0 0 0 0 0 0 0 0 0 0 0 0 0 0 0 0 0 0 0.00729547669653202 0 0 0 0 0 0 0 0.0104159044524195 0 0 0 0 0 0 0 0.0178843400160699 0.440513264724071 0 0 0.0382845830951501 0 0 0.0124639109336242 0 0 0 0 0 0 0 0 0 0 0 0 0 0 0 0 0 0 0 0 0 0 0 0 0 0 0 0 0 0 0 0 0 0 0 0 0 0 0 0 0 0 0 0 0 0 0 0 0 0 0 0 0 0 0 0 0 0 0 0 0 0 0 0 0 0 0 0 0 0 0 0 0 0 0 0 0 0 0 0 0 0 0 0 0 0 0 0 0 0 0 0 0 0 0 0 0 0 0 0 0 0 0 0 0 0 0 0 0 0 0 0 0 0 0 0 0 0 0 0 0 0 0 0 0 0 0 0 0 0 0 0 0 0 0 0 0 0 0 0 0 0 0 0 0 0 0 0 0 0 0 0 0 0 0 0 0 0 0 0 0 0 0 0 0 0 0 0 0 0 0 0 0 0 0 0 0 0 0 0 0 0 0 0 0 0 0
0 0 0 0 0 0 0 0 0 0 0 0 0 0 0 0 0 0 0.129813832171546 0 0 0 0 0 0 0 0 0 0 0 0 0 0 0 0 0 0 0 0 0 0 0 0 0 0 0 0 0 0 0 0 0 0 0 0 0 0 0 0 0 0 0 0 0 0 0 0 0 0 0 0 0 0 0 0 0 0 0 0 0 0 0 0 0 0 0 0 0 0 0 0 0 0 0 0 0 0 0 0 0 0 0 0 0 0 0 0 0 0 0 0 0 0 0.725207083376326 0 0 0 0 0 0 0 0 0 0 0.144979084452128 0 0 0 0 0 0 0 0 0 0 0 0 0 0 0 0 0 0 0 0 0 0 0 0 0 0 0 0 0 0 0 0 0 0 0 0 0 0 0 0 0 0 0 0 0 0 0 0 0 0 0 0 0 0 0 0 0 0 0 0 0 0 0 0 0 0 0 0 0 0 0 0 0 0 0 0 0 0 0 0 0 0 0 0 0 0 0 0 0 0 0 0 0 0 0 0 0 0 0 0 0 0 0 0 0 0 0 0 0 0 0 0 0 0 0 0 0 0 0 0 0 0 0 0 0 0 0 0 0 0 0 0 0 0 0 0 0 0 0 0 0 0 0 0 0 0 0 0 0 0 0 0 0 0 0 0 0 0 0 0 0 0 0 0 0 0 0 0 0 0 0 0 0 0 0 0 0 0 0 0 0 0 0 0 0 0 0 0 0 0 0
0 0 0 0 0 0 0 0 0 0 0 0 0.0398480531485725 0 0 0 0 0 0 0 0 0 0 0 0.194974851908566 0.185041734399724 0 0 0 0 0 0.0233531502272725 0.0456481632326191 0 0.0365286136104385 0 0 0 0 0 0 0.0266757283498143 0 0 0 0 0 0 0.105332669822344 0 0 0 0 0 0 0 0 0 0 0 0 0 0 0 0 0 0 0 0 0 0 0 0 0 0 0 0 0 0 0 0 0 0 0 0 0 0 0 0 0 0 0.0219739289323562 0.0168371820696586 0 0.0510104094164489 0 0 0 0 0 0.0462310648318716 0.102642947987626 0.0100236045274845 0.0381792797854783 0 0 0 0 0 0 0 0 0 0 0.016024614555033 0 0 0 0 0 0 0 0 0 0 0 0 0 0 0 0 0 0 0 0 0 0 0 0 0 0 0 0 0 0 0 0 0 0 0 0 0 0.0396740031946919 0 0 0 0 0 0 0 0 0 0 0 0 0 0 0 0 0 0 0 0 0 0 0 0 0 0 0 0 0 0 0 0 0 0 0 0 0 0 0 0 0 0 0 0 0 0 0 0 0 0 0 0 0 0 0 0 0 0 0 0 0 0 0 0 0 0 0 0 0 0 0 0 0 0 0 0 0 0 0 0 0 0 0 0 0 0 0 0 0 0 0 0 0 0 0 0 0 0 0 0 0 0 0 0 0 0 0 0 0 0 0 0 0 0 0 0 0 0 0 0 0 0 0 0 0 0 0 0 0 0 0 0 0 0 0 0 0 0 0 0 0 0 0 0 0 0 0 0 0 0 0 0 0 0 0 0 0 0 0 0 0 0 0
0.000926994671222535 0 0.000800656351530757 0 0 0.00236308056778994 0 0.0016999777277723 0 0 0.00315012458016388 0.00599150131804787 0 0.0127354208425139 0.00792843509950615 0.041779624484295 0.00109901142675466 0 0 0 0.00227938281124139 0 0 0 0 0 0 0 0 0.0108894686392425 0.128938713391961 0 0 0.00138466726189919 0 0 0 0.0170952384229334 0 0 0 0 0 0 0 0 0 0 0 0 0 0 0 0 0.0137734271236122 0 0 0.00311697108358907 0 0 0 0 0 0 0 0 0 0 0 0 0 0 0 0 0 0 0 0 0 0 0 0 0 0 0 0.011925285714704 0.0193779354901212 0.00856842386815427 0.00133382781401115 0.00337061708809094 0 0.0012452289193659 0 0 0.00639090488480324 0.0194793771100427 0.13060015322087 0.0658973143728195 0.0277408662781704 0.011615818331535 0.00239658483881049 0.00369685641309879 0.00448393613215228 0.00614616206103146 0.00266737145959293 0 0.0120848221091252 0.00295118855511297 0 0.00150287709858133 0 0 0 0 0 0 0.000861750178567274 0 0 0 0 0 0 0 0 0 0 0 0 0 0.00857820354879783 0 0 0.00317087998061041 0.00939828068917443 0.0260955914676528 0.294334518084923 0.00910730417288125 0.00120228448003122 0.0221107925183017 0 0 0 0 0.00219074186550692 0 0 0.00583788838309792 0 0 0 0 0.000415975618925609 0.00625233925185073 0.00745555260410326 0.00221190421981482 0 0 0 0 0 0 0 0 0 0 0 0 0 0 0 0 0 0 0 0 0 0 0 0 0 0 0 0 0 0 0 0 0 0 0 0 0 0 0 0 0 0 0 0 0 0 0 0 0 0 0 0 0 0 0 0 0 0 0 0 0 0 0 0 0 0 0 0 0 0 0 0 0 0 0 0 0 0 0 0 0 0 0 0 0 0 0 0 0 0 0 0 0 0 0 0 0 0 0 0.00134774537149142 0 0 0 0 0 0 0 0 0 0 0 0 0 0 0 0 0 0 0 0 0 0 0 0 0 0 0 0 0 0 0 0 0 0 0 0 0 0 0 0 0 0 0 0 0 0 0 0 0 0 0 0 0 0 0 0 0 0 0 0
0 0 0 0 0 0 0 0 0 0 0 0 0 0 0 0 0 0 0 0.0109984248576565 0.133484259260051 0 0 0 0.0590513473893494 0 0.071959637120732 0 0 0 0 0 0 0 0 0 0 0 0 0 0 0 0 0 0.0181394144623288 0 0 0 0 0 0 0 0 0 0 0 0 0 0 0.0711556638335984 0 0 0 0 0 0 0 0 0 0 0 0 0 0 0 0 0 0 0 0 0 0 0 0 0 0 0 0 0 0 0 0 0 0 0 0 0 0 0 0 0 0 0 0 0 0 0 0 0 0 0 0 0 0 0 0 0 0 0 0 0 0 0.0368942002247018 0 0.0377361508222806 0 0 0 0 0 0 0 0 0 0.0315632567478585 0 0 0 0 0 0 0 0 0 0 0 0 0 0 0 0 0 0 0 0 0 0 0 0 0 0 0 0 0 0 0 0 0 0.284116196050144 0 0.0276831482038328 0 0 0.101371645441949 0 0 0 0 0 0 0 0 0 0 0 0 0 0 0 0 0.0620659599601595 0 0 0 0 0 0 0 0 0 0 0 0 0 0 0 0 0 0 0 0 0 0 0 0 0 0 0 0 0 0 0 0 0 0 0 0 0 0 0 0 0 0 0 0 0 0 0 0 0 0 0 0 0 0 0 0 0 0 0 0 0 0 0 0 0 0 0 0 0 0 0 0.0537806956253581 0 0 0 0 0 0 0 0 0 0 0 0 0 0 0 0 0 0 0 0 0 0 0 0 0 0 0 0 0 0 0 0 0 0 0 0 0 0 0 0 0 0 0 0 0 0 0 0 0 0 0 0 0
0 0 0 0 0 0 0 0 0 0 0 0 0 0 0 0 0 0 0 0 0 0 0 0 0 0 0 0 0 0 0 0 0 0 0 0 0 0 0 0 0 0 0 0 0 0.289531062273323 0 0 0 0 0 0 0 0.329526335588339 0.01922834391994 0 0 0.00838706310805802 0.0108889809339855 0 0.163637300936946 0 0 0 0.0157511418381315 0 0.0192612462132309 0 0 0 0 0 0 0 0 0 0 0 0 0 0 0 0 0 0 0 0 0 0 0 0 0 0 0 0 0 0 0 0 0 0 0 0 0 0 0.110508558876195 0 0 0 0.0229455168143187 0 0 0 0 0 0 0 0 0 0 0 0 0 0 0 0 0 0 0 0 0 0 0 0 0 0 0 0 0 0 0.0103344494975325 0 0 0 0 0 0 0 0 0 0 0 0 0 0 0 0 0 0 0 0 0 0 0 0 0 0 0 0 0 0 0 0 0 0 0 0 0 0 0 0 0 0 0 0 0 0 0 0 0 0 0 0 0 0 0 0 0 0 0 0 0 0 0 0 0 0 0 0 0 0 0 0 0 0 0 0 0 0 0 0 0 0 0 0 0 0 0 0 0 0 0 0 0 0 0 0 0 0 0 0 0 0 0 0 0 0 0 0 0 0 0 0 0 0 0 0 0 0 0 0 0 0 0 0 0 0 0 0 0 0 0 0 0 0 0 0 0 0 0 0 0 0 0 0 0 0 0 0 0 0 0 0 0 0 0 0 0 0 0 0 0 0 0 0 0 0 0 0 0 0 0 0 0 0 0
0.00983173925971045 0 0 0.195697117098027 0.00407729281558327 0.0064392745396695 0.0460348591599499 0.015345527218392 0.061805449659937 0.017660386968619 0 0 0 0 0 0 0 0.00377060107485239 0 0 0 0 0 0 0 0 0 0 0 0.0386896723436263 0.0685868740988993 0 0 0 0 0 0 0.199095648408865 0 0 0 0 0 0 0 0 0 0 0 0 0 0 0 0 0 0 0 0 0 0 0 0 0 0 0 0 0 0 0 0 0 0 0 0 0 0 0 0 0 0 0 0 0 0 0 0 0.00183837459920569 0 0 0 0 0 0 0.0364008898748955 0 0 0.00877820675119241 0 0 0 0 0 0 0 0 0 0 0 0 0 0 0 0 0 0 0 0 0 0 0 0 0 0 0 0 0 0 0.0119176119524882 0 0 0 0 0 0.272436490761002 0 0 0 0 0 0.00159398341508476 0 0 0 0 0 0 0 0 0 0 0 0 0 0 0 0 0 0 0 0 0 0 0 0 0 0 0 0 0 0 0 0 0 0 0 0 0 0 0 0 0 0 0 0 0 0 0 0 0 0 0 0 0 0 0 0 0 0 0 0 0 0 0 0 0 0 0 0 0 0 0 0 0 0 0 0 0 0 0 0 0 0 0 0 0 0 0 0 0 0 0 0 0 0 0 0 0 0 0 0 0 0 0 0 0 0 0 0 0 0 0 0 0 0 0 0 0 0 0 0 0 0 0 0 0 0 0 0 0 0 0 0 0 0 0 0 0 0 0 0 0 0 0 0 0 0 0 0 0 0 0 0 0 0 0 0 0 0 0 0 0 0 0 0 0 0 0 0 0 0 0 0 0 0 0 0
0 0 0 0 0.135021700550156 0 0 0.0882095496996049 0 0 0 0 0 0 0 0 0 0 0 0 0 0 0 0 0 0 0 0 0.0625301266926343 0 0.0111349671706731 0 0 0 0 0 0 0.0407226006070931 0 0 0 0 0 0 0 0 0.252019667390184 0 0 0 0 0 0 0 0 0 0 0 0 0 0 0 0 0 0 0 0 0 0 0 0 0 0 0.0214242492529781 0 0 0 0 0 0 0 0 0 0 0 0 0 0 0 0 0 0 0 0.0185531672274913 0 0 0.0117175598668571 0 0 0 0 0 0 0 0 0 0 0 0 0 0 0 0 0 0 0 0 0 0 0 0 0 0 0 0 0 0 0 0 0 0 0 0.165284048360299 0.147474924780603 0 0 0 0 0 0 0.0459074384014266 0 0 0 0 0 0 0 0 0 0 0 0 0 0 0 0 0 0 0 0 0 0 0 0 0 0 0 0 0 0 0 0 0 0 0 0 0 0 0 0 0 0 0 0 0 0 0 0 0 0 0 0 0 0 0 0 0 0 0 0 0 0 0 0 0 0 0 0 0 0 0 0 0 0 0 0 0 0 0 0 0 0 0 0 0 0 0 0 0 0 0 0 0 0 0 0 0 0 0 0 0 0 0 0 0 0 0 0 0 0 0 0 0 0 0 0 0 0 0 0 0 0 0 0 0 0 0 0 0 0 0 0 0 0 0 0 0 0 0 0 0 0 0 0 0 0 0 0 0 0 0 0 0 0 0 0 0 0 0 0 0 0 0 0 0 0 0 0 0 0 0 0 0 0 0
0 0 0 0 0.143537005759337 0 0 0 0 0 0 0 0 0 0 0 0 0 0 0 0 0 0 0 0 0 0 0 0.0258858970486092 0.00971119444976132 0 0 0 0 0 0 0 0.0138598767329604 0 0 0 0 0 0 0 0 0.210094170351298 0 0 0 0 0 0 0 0 0 0 0 0.0344589504458136 0 0 0 0 0 0 0 0 0 0 0 0 0 0 0.070061252874396 0 0 0 0 0 0 0 0 0 0 0 0 0 0 0 0 0 0 0 0 0 0 0 0 0 0 0 0 0 0 0 0 0 0 0 0 0 0 0 0 0 0 0 0 0 0 0 0 0 0 0 0 0 0 0 0 0 0.138580537619124 0 0 0 0 0 0 0 0 0.353811114718701 0 0 0 0 0 0 0 0 0 0 0 0 0 0 0 0 0 0 0 0 0 0 0 0 0 0 0 0 0 0 0 0 0 0 0 0 0 0 0 0 0 0 0 0 0 0 0 0 0 0 0 0 0 0 0 0 0 0 0 0 0 0 0 0 0 0 0 0 0 0 0 0 0 0 0 0 0 0 0 0 0 0 0 0 0 0 0 0 0 0 0 0 0 0 0 0 0 0 0 0 0 0 0 0 0 0 0 0 0 0 0 0 0 0 0 0 0 0 0 0 0 0 0 0 0 0 0 0 0 0 0 0 0 0 0 0 0 0 0 0 0 0 0 0 0 0 0 0 0 0 0 0 0 0 0 0 0 0 0 0 0 0 0 0 0 0 0 0 0 0 0 0 0 0 0
0 0 0 0.0886550739087727 0.0220624258068846 0.00653608689307405 0 0.0812676717231266 0.0173111272324429 0.0125765973530035 0 0 0 0 0 0 0 0 0 0 0 0 0 0 0 0 0 0 0 0.0367535212279867 0.0614107756513659 0 0 0 0 0 0.0102296684413111 0.163833684869915 0 0 0 0 0 0 0 0 0 0 0 0 0 0 0 0 0 0 0 0 0 0 0 0 0 0 0 0 0 0 0 0 0 0 0 0 0 0 0 0 0 0 0 0 0 0 0 0 0.00494284643840927 0 0 0 0 0 0 0.0438749820998058 0 0 0.00483663970332001 0 0 0 0 0 0 0 0 0 0 0 0 0 0 0 0 0 0 0 0 0 0 0 0 0 0 0 0 0 0 0.00648258408335974 0 0 0.400904322619567 0.0354473899116505 0 0 0 0 0 0 0 0.00287460203600473 0 0 0 0 0 0 0 0 0 0 0 0 0 0 0 0 0 0 0 0 0 0 0 0 0 0 0 0 0 0 0 0 0 0 0 0 0 0 0 0 0 0 0 0 0 0 0 0 0 0 0 0 0 0 0 0 0 0 0 0 0 0 0 0 0 0 0 0 0 0 0 0 0 0 0 0 0 0 0 0 0 0 0 0 0 0 0 0 0 0 0 0 0 0 0 0 0 0 0 0 0 0 0 0 0 0 0 0 0 0 0 0 0 0 0 0 0 0 0 0 0 0 0 0 0 0 0 0 0 0 0 0 0 0 0 0 0 0 0 0 0 0 0 0 0 0 0 0 0 0 0 0 0 0 0 0 0 0 0 0 0 0 0 0 0 0 0 0 0 0 0 0 0 0 0 0
0 0 0 0 0 0 0 0 0 0 0 0 0 0.0181809570301517 0 0.187439755956881 0 0 0 0 0.303297670664119 0 0 0 0 0 0 0 0 0.00561915153091285 0.0392083562909716 0 0 0 0 0 0 0 0.0104673957983132 0.00394027057039427 0 0 0.00961270117278039 0.0119431768919707 0.0466445600685505 0.0126247073893664 0 0 0 0 0 0 0 0 0 0 0 0 0 0.00333841819538132 0.0423088289919446 0.00552356266016379 0.043095822618366 0.00497575923995774 0 0.00969234916285752 0 0.0238183207391271 0.0398065090319125 0.0225244125594185 0.0370662684714978 0 0 0 0 0 0 0.0139656400020192 0.015242095237139 0 0 0 0 0 0 0 0 0 0 0 0 0 0 0 0 0 0 0 0 0 0 0 0 0 0 0 0 0 0 0.0164610842055858 0 0 0.0056216315206366 0 0 0 0 0 0 0 0 0 0.0083887732512129 0 0 0 0 0.0196208423778866 0.00697068350442189 0 0 0 0 0 0 0.0121755563149263 0 0.0103583443335323 0.0100663942176013 0 0 0 0 0 0 0 0 0 0 0 0 0 0 0 0 0 0 0 0 0 0 0 0 0 0 0 0 0 0 0 0 0 0 0 0 0 0 0 0 0 0 0 0 0 0 0 0 0 0 0 0 0 0 0 0 0 0 0 0 0 0 0 0 0 0 0 0 0 0 0 0 0 0 0 0 0 0 0 0 0 0 0 0 0 0 0 0 0 0 0 0 0 0 0 0 0 0 0 0 0 0 0 0 0 0 0 0 0 0 0 0 0 0 0 0 0 0 0 0 0 0 0 0 0 0 0 0 0 0 0 0 0 0 0 0 0 0 0 0 0 0 0 0 0 0 0 0 0 0 0 0 0 0 0 0 0 0 0 0 0 0 0 0 0 0 0 0 0 0 0 0 0 0 0 0 0
0 0 0 0 0 0 0 0 0 0 0 0 0 0 0 0.263316380331623 0 0 0 0 0 0 0 0 0 0 0 0 0 0 0 0 0 0 0 0 0 0 0 0.0182392363943781 0 0 0 0 0 0 0 0 0 0 0 0 0 0 0.0279161165692405 0 0 0 0 0 0 0 0 0 0 0 0 0 0 0 0 0 0 0 0 0 0 0 0 0 0 0 0 0 0 0 0.00301732470499844 0 0 0.00744323511686183 0 0 0 0 0.0123946924017414 0 0 0.0917698684972701 0 0 0.0050143304886181 0.00618382621372104 0.00844172866904058 0.0111232189521476 0 0 0 0 0 0 0 0 0 0 0 0 0 0 0 0 0 0 0 0 0 0 0 0.214320739457562 0 0 0 0 0 0 0.0478979173868485 0 0.172621344446793 0.0718422052571465 0 0.0243802171525872 0 0 0 0 0 0 0 0 0 0 0 0 0 0.0140776179594226 0 0 0 0 0 0 0 0 0 0 0 0 0 0 0 0 0 0 0 0 0 0 0 0 0 0 0 0 0 0 0 0 0 0 0 0 0 0 0 0 0 0 0 0 0 0 0 0 0 0 0 0 0 0 0 0 0 0 0 0 0 0 0 0 0 0 0 0 0 0 0 0 0 0 0 0 0 0 0 0 0 0 0 0 0 0 0 0 0 0 0 0 0 0 0 0 0 0 0 0 0 0 0 0 0 0 0 0 0 0 0 0 0 0 0 0 0 0 0 0 0 0 0 0 0 0 0 0 0 0 0 0 0 0 0 0 0 0 0 0 0 0 0 0 0 0 0 0 0 0 0 0 0 0 0 0 0 0 0 0 0 0
0 0 0 0 0 0 0 0 0 0 0 0 0 0 0 0.0406320499128304 0 0 0 0 0 0 0 0 0 0 0 0 0 0 0.0595901024670676 0 0 0 0 0 0 0.0114310819190202 0 0 0 0 0 0 0 0 0 0 0 0 0 0 0 0 0 0 0 0 0 0 0 0 0 0 0 0 0 0 0 0 0 0 0 0 0 0 0 0 0 0 0 0.00407021702697755 0 0 0 0.0146488523629765 0.0363338687076918 0.0150681137945097 0 0 0 0 0 0 0 0.0394868126544944 0.177455690612847 0.082125406636326 0.0303120331175254 0.0125709069405265 0 0 0 0 0 0 0 0 0 0 0 0 0 0 0 0 0 0 0 0 0 0 0 0 0 0 0 0.41011460434204 0 0 0 0 0 0 0 0.0292860957857004 0 0.0268732784219181 0.00383946806810378 0 0 0 0 0 0 0 0 0.00288311291978014 0 0 0.00186353202910787 0 0 0 0.00141477228055656 0 0 0 0 0 0 0 0 0 0 0 0 0 0 0 0 0 0 0 0 0 0 0 0 0 0 0 0 0 0 0 0 0 0 0 0 0 0 0 0 0 0 0 0 0 0 0 0 0 0 0 0 0 0 0 0 0 0 0 0 0 0 0 0 0 0 0 0 0 0 0 0 0 0 0 0 0 0 0 0 0 0 0 0 0 0 0 0 0 0 0 0 0 0 0 0 0 0 0 0 0 0 0 0 0 0 0 0 0 0 0 0 0 0 0 0 0 0 0 0 0 0 0 0 0 0 0 0 0 0 0 0 0 0 0 0 0 0 0 0 0 0 0 0 0 0 0 0 0 0 0 0 0 0 0 0 0 0 0 0 0
0 0 0 0 0 0 0 0 0 0 0 0 0 0 0 0.494075680639433 0 0 0 0 0 0 0 0 0 0 0 0 0 0 0.0173047655101747 0 0 0 0 0 0 0 0 0 0 0 0 0 0 0 0 0 0 0 0 0 0 0 0 0 0 0 0 0 0 0 0 0 0 0 0 0 0 0 0.0559501944707593 0 0 0 0 0 0 0 0 0 0 0 0 0 0 0 0 0 0 0 0 0 0 0 0 0 0 0 0 0 0 0 0 0 0 0 0 0 0 0 0 0 0 0 0 0 0 0 0 0 0 0 0 0 0 0 0 0.0676398419585852 0 0 0 0 0 0 0.0368496908637997 0.0649673785332404 0.1432416635769 0 0.0859667535336341 0.00617050002642365 0 0 0 0 0 0 0 0.0103960518355415 0 0 0 0 0 0 0.0126359380240351 0 0 0 0 0 0 0 0 0 0 0 0 0 0 0 0 0 0 0 0 0 0 0 0 0 0 0 0 0 0 0 0 0 0 0 0 0 0 0 0 0 0 0 0 0 0 0 0 0 0 0 0 0 0 0 0 0 0 0 0 0 0 0 0 0 0 0 0 0 0 0 0 0 0 0 0 0 0 0 0 0 0 0 0 0 0 0 0 0 0 0 0 0 0 0 0 0 0 0 0 0.00480154102747403 0 0 0 0 0 0 0 0 0 0 0 0 0 0 0 0 0 0 0 0 0 0 0 0 0 0 0 0 0 0 0 0 0 0 0 0 0 0 0 0 0 0 0 0 0 0 0 0 0 0 0 0 0 0 0 0 0 0 0 0
0 0 0 0 0 0 0 0 0 0 0 0.0247991199555619 0 0.0486426158632379 0.0326949436187525 0.424421647825567 0 0 0 0 0 0 0 0 0 0 0 0 0 0.00693612938178509 0 0 0 0 0 0 0 0 0 0 0 0 0 0 0 0 0 0 0 0 0 0 0 0 0 0 0 0 0 0 0 0 0 0 0 0 0 0 0 0 0.144237287934056 0 0 0 0 0 0 0 0 0 0 0 0 0 0 0 0 0 0 0 0 0 0 0 0 0 0 0 0 0 0 0 0 0 0 0 0 0 0 0 0 0 0 0 0 0 0 0 0 0 0 0 0 0 0 0 0 0.0187992413212756 0 0 0 0 0 0 0.0753941724497418 0 0.043086389578665 0.180988452071357 0 0 0 0 0 0 0 0 0 0 0 0 0 0 0 0 0 0 0 0 0 0 0 0 0 0 0 0 0 0 0 0 0 0 0 0 0 0 0 0 0 0 0 0 0 0 0 0 0 0 0 0 0 0 0 0 0 0 0 0 0 0 0 0 0 0 0 0 0 0 0 0 0 0 0 0 0 0 0 0 0 0 0 0 0 0 0 0 0 0 0 0 0 0 0 0 0 0 0 0 0 0 0 0 0 0 0 0 0 0 0 0 0 0 0 0 0 0 0 0 0 0 0 0 0 0 0 0 0 0 0 0 0 0 0 0 0 0 0 0 0 0 0 0 0 0 0 0 0 0 0 0 0 0 0 0 0 0 0 0 0 0 0 0 0 0 0 0 0 0 0 0 0 0 0 0 0 0
0 0 0 0 0 0 0 0 0 0 0 0 0 0 0 0.00292605538425529 0 0 0 0 0 0 0 0 0 0 0 0 0 0.00516540779391621 0.0106221528708933 0 0 0.0100272926939591 0 0 0 0.0013462011240227 0 0 0 0 0 0 0 0 0 0 0 0 0 0 0 0.000995538823610179 0.102014640168909 0 0 0.0381678694790126 0.00901478560945582 0 0 0 0 0 0 0 0 0 0 0 0 0.00638099419773133 0 0 0 0 0 0 0 0 0 0 0 0 0 0.00080323132345872 0.000813884345737349 0 0.00126185396748802 0.00332123395709767 0 0 0 0.00229509120202126 0 0 0 0 0.00286640632661008 0 0.0086241785453724 0.0189418181082806 0 0 0 0 0 0 0 0 0 0 0 0 0 0 0 0 0 0 0 0 0 0 0 0 0 0.0201286937618179 0 0 0.00104448495464887 0 0 0.00128003150111058 0 0.00270241347985827 0 0.000756343187157661 0 0 0.014571678648973 0 0.03226563385742 0.00289204263443927 0.0319524257261513 0.00757914044620186 0.0306607571254197 0.0369971692959914 0.0196304301733475 0 0.00388103066222346 0 0 0.0691341918799497 0.333933132673769 0.0557858589129545 0 0 0 0 0 0 0 0 0 0 0 0 0 0 0 0 0 0 0 0 0 0 0 0 0 0 0 0 0 0 0 0 0 0 0 0 0 0 0 0 0 0 0 0 0 0 0 0 0 0 0 0 0 0 0 0 0 0 0 0 0 0 0 0 0 0 0 0 0 0 0 0 0 0 0 0 0 0 0 0 0 0 0 0 0 0 0 0 0 0 0 0 0 0 0 0 0 0 0 0.0364016683174227 0 0 0 0 0 0 0 0 0 0 0 0 0 0 0 0 0 0 0 0 0 0 0 0 0 0 0 0 0 0 0 0 0 0 0 0 0 0 0 0 0 0.0283267177844061 0 0 0 0 0.00282713963336603 0 0 0 0 0 0 0 0 0.0105174232912169 0 0.00287247658791164 0.0034421981792833 0.0248282813631283
0 0 0 0 0 0 0 0 0 0 0 0 0 0 0 0 0 0 0 0 0 0 0 0 0 0 0 0 0 0 0 0 0 0 0 0 0 0 0 0 0 0 0 0 0 0.00205063879505859 0.0885115691825619 0 0 0 0.089615375960269 0 0 0 0.0314833379015444 0 0 0.111738556051411 0.315806095161952 0 0.00155822774538047 0 0 0 0 0 0 0 0 0 0 0 0 0.00731170083070189 0 0.00186653011778954 0 0 0 0 0 0 0 0 0 0.00643606550409937 0.00166163834734209 0.00671776944534575 0.0167825240048383 0.0364918752652291 0 0 0 0 0 0 0.0017538821187593 0 0 0 0 0 0 0 0 0 0 0 0 0 0 0 0 0 0 0 0 0 0 0 0 0 0 0 0 0 0 0 0 0.00136171914885235 0 0.00900100891491703 0.0827386257746156 0 0 0 0 0 0 0.0266936959234018 0 0 0.0162256884889381 0.0234365769987596 0 0 0.0756996969262329 0 0 0 0 0 0 0 0.045057201392 0 0 0 0 0 0 0 0 0 0 0 0 0 0 0 0 0 0 0 0 0 0 0 0 0 0 0 0 0 0 0 0 0 0 0 0 0 0 0 0 0 0 0 0 0 0 0 0 0 0 0 0 0 0 0 0 0 0 0 0 0 0 0 0 0 0 0 0 0 0 0 0 0 0 0 0 0 0 0 0 0 0 0 0 0 0 0 0 0 0 0 0 0 0 0 0 0 0 0 0 0 0 0 0 0 0 0 0 0 0 0 0 0 0 0 0 0 0 0 0 0 0 0 0 0 0 0 0 0 0 0 0 0 0 0 0 0 0 0 0 0 0 0 0 0 0 0 0 0 0 0 0 0 0 0 0 0 0 0 0 0
0 0 0 0 0 0 0 0 0 0 0 0 0 0 0 0 0 0 0 0 0 0 0 0 0 0 0 0 0 0 0 0 0 0 0 0 0 0 0 0 0 0 0 0 0 0 0 0 0 0 0 0 0 0 0 0 0 0 0 0 0 0 0 0 0 0 0 0 0 0 0 0 0 0 0 0 0 0 0 0 0 0 0 0 0 0 0 0 0 0.0167153011489933 0 0 0 0 0 0 0 0 0 0 0 0 0 0.0265172580422867 0 0 0 0 0 0 0 0 0 0 0 0 0 0 0 0 0 0 0 0 0 0 0 0 0 0 0 0 0 0 0 0 0 0 0 0 0 0 0 0.138847318180838 0.111217590643693 0.0627550963662704 0 0.0162097126987192 0.106791001719654 0.275595833911032 0.174409897956451 0 0.0469484273709183 0 0 0 0 0 0 0 0 0 0 0 0 0 0 0 0 0 0 0 0 0 0 0 0 0 0 0 0 0 0 0 0 0 0 0 0 0 0 0 0 0 0 0 0 0 0 0 0 0 0 0 0 0 0 0 0 0 0 0 0 0 0 0 0 0 0 0 0 0 0 0 0 0 0 0 0 0 0 0 0 0 0 0 0 0 0 0 0 0 0 0 0 0 0 0 0 0 0 0 0 0 0 0 0 0 0 0 0 0 0 0 0 0 0 0 0 0 0 0 0 0 0 0 0 0 0 0 0 0 0 0 0 0 0 0 0 0 0 0 0 0 0 0 0 0 0.012598720225163 0 0 0 0 0 0 0 0 0 0 0 0 0 0 0.0113938417359807 0 0
0 0 0 0 0 0 0 0 0 0 0 0 0 0 0 0 0 0 0 0 0 0 0 0 0 0 0 0 0 0 0 0 0 0.00456700861836652 0 0 0 0 0 0 0 0 0 0 0 0 0 0 0 0 0 0 0 0 0.0482160073462022 0 0 0.0046923094147865 0.0891877058754012 0 0 0 0 0 0 0 0 0 0 0 0 0.00472439539787866 0 0 0 0 0 0 0 0 0 0 0 0 0 0 0 0 0.00446397575489257 0.0234597490067191 0 0 0 0 0 0 0 0 0 0 0 0 0.0177975620920488 0 0 0 0 0 0 0 0 0 0 0 0 0 0 0 0 0 0 0 0 0 0 0 0 0 0 0 0 0 0 0 0 0 0 0 0 0.0611039386296609 0.0167738599881533 0 0 0.193868988953462 0 0 0.126724994533809 0.0132229510909704 0.0603703741223653 0 0 0 0 0.019929942452581 0.228494743323943 0.0824014933987593 0 0 0 0 0 0 0 0 0 0 0 0 0 0 0 0 0 0 0 0 0 0 0 0 0 0 0 0 0 0 0 0 0 0 0 0 0 0 0 0 0 0 0 0 0 0 0 0 0 0 0 0 0 0 0 0 0 0 0 0 0 0 0 0 0 0 0 0 0 0 0 0 0 0 0 0 0 0 0 0 0 0 0 0 0 0 0 0 0 0 0 0 0 0 0 0 0 0 0 0 0 0 0 0 0 0 0 0 0 0 0 0 0 0 0 0 0 0 0 0 0 0 0 0 0 0 0 0 0 0 0 0 0 0 0 0 0 0 0 0 0 0 0 0 0 0 0 0 0 0 0 0 0 0 0 0 0 0 0 0
0 0 0 0 0 0 0 0 0 0 0 0 0 0 0 0 0 0 0 0 0 0 0 0 0 0 0 0 0 0 0 0 0 0 0 0 0 0 0 0 0 0 0 0 0 0 0 0 0 0 0 0 0 0 0.0101688735088791 0 0 0.00691470627648035 0.112285881161775 0 0 0 0 0 0 0 0 0 0 0 0 0 0 0 0 0 0 0 0 0 0 0 0 0 0 0.0139861211416678 0.00678188600844923 0 0.0566494830561911 0.230965211658584 0.0495924205440229 0.00323685790358319 0.0354723357081677 0 0.00381158171722985 0.00679307783523986 0 0 0 0 0 0.00363661228110593 0.136762452623943 0.00671248269524779 0 0 0 0 0 0 0 0 0 0 0 0 0 0 0 0 0 0 0 0 0 0 0 0 0 0 0 0 0 0 0 0 0 0 0 0.0043549999941843 0.019265421957219 0.0296683323280903 0.154156843631934 0 0 0 0.0153315992809233 0.0526418662942759 0.024206069511748 0 0.00315724713318837 0 0.00179936545158887 0 0.00723105042617896 0.00441721987010086 0 0 0 0 0 0 0 0 0 0 0 0 0 0 0 0 0 0 0 0 0 0 0 0 0 0 0 0 0 0 0 0 0 0 0 0 0 0 0 0 0 0 0 0 0 0 0 0 0 0 0 0 0 0 0 0 0 0 0 0 0 0 0 0 0 0 0 0 0 0 0 0 0 0 0 0 0 0 0 0 0 0 0 0 0 0 0 0 0 0 0 0 0 0 0 0 0 0 0 0 0 0 0 0 0 0 0 0 0 0 0 0 0 0 0 0 0 0 0 0 0 0 0 0 0 0 0 0 0 0 0 0 0 0 0 0 0 0 0 0 0 0 0 0 0 0 0 0 0 0 0 0 0 0 0 0 0 0 0 0
0 0 0 0 0 0 0 0 0 0 0 0 0 0 0 0 0 0 0 0 0 0 0 0 0 0 0 0 0 0 0 0 0 0 0 0 0 0 0 0 0 0 0 0 0 0 0 0 0 0 0 0 0 0 0 0 0 0 0 0 0 0 0 0 0 0 0 0 0 0 0 0 0 0 0 0 0 0 0 0 0 0 0 0 0 0 0 0 0 0.00266505897319794 0 0 0 0 0 0 0 0 0 0 0.00798826311772562 0.03871223898493 0 0.00541271435166669 0 0 0 0 0 0 0 0 0 0 0 0 0 0 0 0 0 0 0 0 0 0 0 0.00363614481138193 0 0 0 0 0 0 0 0 0 0 0 0.0582562484634184 0 0.0287729462177921 0 0 0 0.0394650769158582 0 0.136826330731816 0.102966620211842 0.0155777979484455 0.366316790757864 0.00992913233540123 0.00343566617056648 0.0607613421852781 0.0140260752683918 0 0 0 0 0 0 0 0 0 0 0 0 0 0 0 0 0 0 0 0 0 0 0 0 0 0 0 0 0 0 0 0 0 0 0 0 0 0 0 0 0 0 0 0 0 0 0 0 0 0 0 0 0 0 0 0 0 0 0 0 0 0 0 0 0 0 0 0 0 0 0 0 0 0 0 0 0 0 0 0 0 0 0 0 0 0 0 0 0 0 0 0 0 0 0 0 0 0 0 0 0.0462180854180934 0 0 0 0 0 0 0 0 0 0 0 0 0 0 0 0 0 0 0 0 0 0 0 0 0 0 0 0 0 0 0 0 0 0 0 0 0 0 0 0 0 0.0203855839104258 0.00886691567085317 0 0 0 0 0 0 0 0 0 0 0 0 0.0116003292202484 0 0.00764835023814786 0 0.0105322880966546
0 0 0 0 0 0 0 0 0 0 0 0 0 0 0 0 0 0 0 0 0 0 0 0 0 0 0 0 0 0 0 0 0 0 0 0 0 0 0 0 0 0 0 0 0 0 0 0 0 0 0 0 0 0 0 0 0 0 0 0 0 0 0 0 0 0 0 0 0 0 0 0 0 0 0 0 0 0 0 0 0 0 0 0 0 0 0 0 0 0.0179736844938094 0 0 0 0 0 0 0 0 0 0 0 0.0174544580263147 0 0 0 0 0 0 0 0 0 0 0 0 0 0 0 0 0 0 0 0 0 0 0 0 0 0 0 0 0 0 0 0 0 0 0 0 0 0.0700225459665163 0 0.0822695486731961 0 0 0.199982602644198 0 0 0 0.184520305762935 0.0336777953380378 0.204801162937451 0 0 0 0.141378185775344 0 0 0 0 0 0 0 0 0 0 0 0 0 0 0 0 0 0 0 0 0 0 0 0 0 0 0 0 0 0 0 0 0 0 0 0 0 0 0 0 0 0 0 0 0 0 0 0 0 0 0 0 0 0 0 0 0 0 0 0 0 0 0 0 0 0 0 0 0 0 0 0 0 0 0 0 0 0 0 0 0 0 0 0 0 0 0 0 0 0 0 0 0 0 0 0 0 0 0 0 0.0158625832250102 0 0 0 0 0 0 0 0 0 0 0 0 0 0 0 0 0 0 0 0 0 0 0 0 0 0 0 0 0 0 0 0 0 0 0 0 0 0 0 0 0 0 0.0247499599547286 0 0 0 0 0 0 0 0 0 0 0 0 0 0 0.00730716720245846 0 0
0 0 0 0 0 0 0 0 0 0 0 0 0 0 0 0 0 0 0 0 0 0 0 0 0 0 0 0 0 0 0 0 0 0 0 0 0 0 0 0 0 0 0 0 0 0 0 0 0 0 0 0 0 0 0.0268640383325674 0 0 0.0428844349166101 0.0688475457564544 0 0 0 0 0 0 0 0 0 0 0 0 0 0 0 0 0 0 0 0 0 0 0 0 0 0 0 0.00123519142199639 0 0 0.0115968201144541 0 0 0 0 0 0 0 0 0 0 0.00186396312244293 0.0135487848773128 0 0 0 0 0 0 0 0 0 0 0 0 0 0 0 0 0 0 0 0 0 0 0 0 0 0 0 0 0 0 0 0 0 0 0 0 0 0.066071178853304 0.0890480057076632 0 0.144199069594826 0.0219398256789422 0 0 0 0.00742646285790556 0.014858280023272 0 0 0 0 0.00518277375768913 0.217306070604427 0.182723167415939 0 0 0 0 0 0 0 0 0 0 0 0 0 0 0 0 0 0 0 0 0 0 0 0 0 0 0 0 0 0 0 0 0 0 0 0 0 0 0 0 0 0 0 0 0 0 0 0 0 0 0 0 0 0 0 0 0 0 0 0 0 0 0 0 0 0 0 0 0 0 0 0 0 0 0 0 0 0 0 0 0 0 0 0 0 0 0 0 0 0 0 0 0 0 0 0 0 0 0 0.0292254041143057 0 0 0 0 0 0 0 0 0 0 0 0 0 0 0 0 0 0 0 0 0 0 0 0 0 0 0 0 0 0 0 0 0 0 0 0 0 0 0 0 0 0.0271741871862664 0 0 0 0 0.00345788893549276 0 0 0 0 0 0 0 0 0.00686560231902636 0 0.0025488354006145 0.00448647047557145 0.0106459985329167
0 0 0 0 0 0 0 0 0 0 0 0 0 0 0 0.00353527558663617 0 0 0 0 0 0 0 0 0 0 0 0 0 0.00445983084634316 0.0105204950381931 0 0 0 0 0 0 0.00828357628805491 0 0 0 0 0 0 0 0 0 0 0 0 0 0 0 0 0 0 0 0 0.00890413929703571 0 0 0 0 0 0 0 0 0 0 0 0 0 0 0 0 0 0 0 0 0 0 0.00133956166884569 0 0 0 0.00477607462963762 0.00597228752388424 0 0.00959738371146619 0.0296526348632307 0 0 0 0.0128608859897324 0 0.00372573798839975 0.00784212428394104 0.00118655896125787 0.0294578297549588 0.00268167184978432 0 0.00213057948816679 0.0123213241688064 0.00355526041121311 0 0 0 0 0 0 0 0 0 0 0 0 0 0 0 0 0 0 0 0 0 0 0 0.00704933640705818 0 0 0 0 0 0 0 0 0.00249856161319172 0.00169023909590693 0 0.0490737970736221 0 0.00305090479058954 0.00926148342460214 0.046369133027302 0.099543330372178 0 0.00457123973923447 0 0.0578278468120157 0 0.0801057009962446 0 0 0 0.379712687020569 0.0700945839019598 0 0 0 0 0 0 0 0 0 0 0 0 0 0 0 0 0 0 0 0 0 0 0 0 0 0 0 0 0 0 0 0 0 0 0 0 0 0 0 0 0 0 0 0 0 0 0 0 0 0 0 0 0 0 0 0 0 0 0 0 0 0 0 0 0 0 0 0 0 0 0 0 0 0 0 0 0 0 0 0 0 0 0 0 0 0 0 0 0 0 0 0 0 0 0 0 0 0 0 0.018849565737997 0 0 0 0 0 0 0 0 0 0 0 0 0 0 0 0 0 0 0 0 0 0 0 0 0 0 0 0 0 0 0 0 0 0 0 0 0 0 0 0 0 0.00749835763794102 0 0 0 0 0 0 0 0 0 0 0 0 0 0 0 0 0 0
0 0 0 0 0 0 0 0 0 0 0 0 0 0 0 0 0 0 0 0 0 0 0 0 0 0 0 0 0 0 0 0 0 0 0 0 0 0 0 0 0 0 0 0 0 0 0 0 0 0 0 0 0 0 0.0132637644708615 0 0 0 0 0 0 0 0 0 0 0 0 0 0 0 0 0 0 0 0 0 0 0 0 0 0 0 0 0 0 0.00245218304768431 0.00307078328251974 0 0.0040146735987062 0.0189182802394661 0 0 0 0 0 0 0.00455077950064937 0 0.00197613833545279 0 0 0.00261175166785772 0 0 0 0 0 0 0 0 0 0 0 0 0 0 0 0 0 0 0 0 0 0 0 0 0 0 0 0 0 0 0 0 0 0 0 0 0 0.0593911479760426 0 0.0458457133910892 0.0964465654946473 0.0486331848904581 0.170863650564709 0.0604252041482832 0.0208608145109625 0.131900900114757 0 0.0131478032954813 0.154302072782018 0 0.00381317297089861 0.015638133649437 0.0914005991821479 0.0203557406657561 0 0 0 0 0 0 0 0 0 0 0 0 0 0 0 0 0 0 0 0 0 0 0 0 0 0 0 0 0 0 0 0 0 0 0 0 0 0 0 0 0 0 0 0 0 0 0 0 0 0 0 0 0 0 0 0 0 0 0 0 0 0 0 0 0 0 0 0 0 0 0 0 0 0 0 0 0 0 0 0 0 0 0 0 0 0 0 0 0 0 0 0 0 0 0 0 0 0 0 0.00331646897358997 0 0 0 0 0 0 0 0 0 0 0 0 0 0 0 0 0 0 0 0 0 0 0 0 0 0 0 0 0 0 0 0 0 0 0 0 0 0 0 0 0 0.00385302293927852 0.00449658065130573 0 0 0 0 0 0 0 0 0 0 0 0 0 0 0.00445086965593951 0 0
0 0 0 0 0 0 0 0 0 0 0 0 0 0 0 0 0 0 0 0 0 0 0 0 0 0 0 0 0 0 0 0 0 0 0 0 0 0 0 0 0 0 0 0 0 0 0 0 0 0 0 0 0 0 0 0 0 0 0 0 0 0 0 0 0 0 0 0 0 0 0 0 0 0 0 0 0 0 0 0 0 0 0 0 0 0 0 0 0 0.0214359995986176 0 0.0168639579832674 0.00826038148741466 0 0.0393703680737183 0 0 0 0 0 0 0.0489727673892522 0.0493485847518191 0.125749559899811 0 0 0 0 0 0 0 0 0 0 0 0 0 0 0 0 0 0 0 0 0 0 0 0 0 0 0 0 0 0 0 0 0 0 0 0 0 0.22529981325273 0 0 0.049224736344862 0.0210010845278404 0 0 0.0250367127574173 0 0.106939685607853 0.123802330196557 0.103542383833493 0 0 0 0 0 0 0 0 0 0 0 0 0 0 0 0 0 0 0 0 0 0 0 0 0 0 0 0 0 0 0 0 0 0 0 0 0 0 0 0 0 0 0 0 0 0 0 0 0 0 0 0 0 0 0 0 0 0 0 0 0 0 0 0 0 0 0 0 0 0 0 0 0 0 0 0 0 0 0 0 0 0 0 0 0 0 0 0 0 0 0 0 0 0 0 0 0 0 0 0 0 0 0 0 0 0 0 0 0 0 0 0 0 0 0 0 0 0 0 0 0 0 0 0 0 0 0 0 0 0 0 0 0 0 0 0 0 0 0 0 0 0 0 0 0 0.0171092025331332 0 0 0 0 0 0 0 0 0 0 0 0 0 0 0.0180424317622132 0 0
0 0 0 0 0 0 0 0 0 0 0 0 0 0 0 0 0 0 0 0 0 0 0 0 0 0 0 0 0 0 0 0 0 0 0 0 0 0 0 0 0 0 0 0 0 0 0 0 0 0 0 0 0 0 0 0 0 0 0 0 0 0 0 0 0 0 0 0 0 0 0 0 0 0 0 0 0 0 0 0 0 0.0022837690849984 0 0 0 0.00555993884872343 0.0058885549785017 0.00159789611972263 0.00180803178192601 0.0119514121393502 0 0 0 0 0 0 0.0121318283341378 0.00186242888768867 0.00415288835775715 0.00293738594909739 0.0135946990413056 0.0104576287051085 0 0.00315797756355718 0 0 0 0 0 0 0 0 0 0 0 0 0 0 0 0 0 0 0 0 0 0 0 0 0 0 0 0 0 0 0 0 0.00214232664905035 0 0 0.00682886704499255 0 0.0435456605587857 0 0.00368915322209451 0.353524673016194 0.0390046207317181 0 0.106263433104044 0.0897390443350218 0.0326606237307166 0 0.0136013913556355 0.00428357615372675 0.152807880144954 0.0201456008940673 0 0 0 0 0 0 0 0 0 0 0 0 0 0 0 0 0 0 0 0 0 0 0 0 0 0 0 0 0 0 0 0 0 0 0 0 0 0 0 0 0 0 0 0 0 0 0 0 0 0 0 0 0 0 0 0 0 0 0 0 0 0 0 0 0 0 0 0 0 0 0 0 0 0 0 0 0 0 0 0 0 0 0 0 0 0 0 0 0 0 0 0 0 0 0 0 0 0 0 0 0.0062605906581104 0 0 0 0 0 0 0 0 0.000922305229797515 0.000821856145364122 0 0 0 0 0 0 0 0 0 0 0 0 0 0 0 0 0 0 0 0 0 0 0 0 0 0 0 0 0 0 0 0.00996442434881527 0.0189723901218555 0 0 0 0 0 0 0 0 0 0 0 0 0 0 0.0100110057610107 0.00742613700217055 0
0 0 0 0 0 0 0 0 0 0 0 0 0 0 0 0 0 0 0 0 0 0 0 0 0 0 0 0 0 0 0 0 0 0.0100701507465476 0 0 0 0 0 0 0 0 0 0 0 0 0 0 0 0 0 0 0 0 0.0317405181944264 0 0 0 0 0 0 0 0 0 0 0 0 0 0 0 0 0.00867304067695184 0 0 0 0 0 0 0 0 0 0 0 0 0 0 0 0 0 0.00972258081061 0 0.0175187588593325 0 0 0.0454538021546341 0 0 0 0 0 0.125157623698664 0.214017804551032 0.0438097575788569 0.147347574400576 0 0 0 0 0 0 0 0 0 0 0 0 0 0 0 0 0 0 0 0 0 0 0 0 0 0 0 0 0 0 0 0 0 0 0 0 0 0 0 0 0.0160298726793367 0 0 0 0 0.0632514172112762 0.0227530283121099 0 0.0703229117071889 0.0176138598478419 0 0 0 0 0 0 0 0 0 0 0 0 0 0 0 0 0 0 0 0 0 0 0 0 0 0 0 0 0 0 0 0 0 0 0 0 0 0 0 0 0 0 0 0 0 0 0 0 0 0 0 0 0 0 0 0 0 0 0 0 0 0 0 0 0 0 0 0 0 0 0 0 0 0 0 0 0 0 0 0 0 0 0 0 0 0 0 0 0 0 0 0 0 0 0 0 0 0 0 0 0 0.0270858081111676 0 0 0 0 0 0 0 0 0 0 0 0 0 0 0 0 0 0 0 0 0 0 0 0 0 0 0 0 0 0 0 0 0 0 0 0 0 0 0 0 0 0.0259878865902423 0.0678076774444314 0 0 0 0 0 0 0 0 0 0 0 0 0 0.0174558484138455 0.0181800780109288 0 0
0 0 0 0 0 0 0 0 0 0 0 0 0 0 0 0 0 0 0 0 0 0 0 0 0 0 0 0 0 0 0 0.0105250981167162 0 0.00971147257406594 0.00433221880564833 0 0 0 0 0 0.00282970403931946 0 0 0 0 0 0 0.0013267856822279 0.00194924181450824 0 0 0 0 0 0.0164481952378888 0 0 0 0 0 0 0 0 0 0 0 0 0 0 0 0 0.00482982779139803 0 0 0.00333463920993043 0 0 0 0 0 0 0 0 0 0 0 0.00227307679556674 0 0.00755462359522691 0.0121108498750502 0.0399105868801501 0.0650531405041672 0.0526899676179147 0 0.0912824346207162 0.00178157806932467 0 0 0 0 0.103142331839274 0.24004075944463 0.0224916909738251 0.117975691768788 0 0 0 0 0 0 0 0 0 0 0 0 0 0 0 0 0 0 0 0 0 0 0.00914621474938685 0.00119693807852526 0 0 0 0 0 0 0 0 0 0 0 0 0 0.0210564786604041 0 0.00377683866570477 0.00595613869805595 0 0 0 0.00398370459352842 0.0568060603822353 0.00769480170484599 0.0755147717864035 0 0.0032741374245733 0 0 0 0 0 0 0 0 0 0 0 0 0 0 0 0 0 0 0 0 0 0 0 0 0 0 0 0 0 0 0 0 0 0 0 0 0 0 0 0 0 0 0 0 0 0 0 0 0 0 0 0 0 0 0 0 0 0 0 0 0 0 0 0 0 0 0 0 0 0 0 0 0 0 0 0 0 0 0 0 0 0 0 0 0 0 0 0 0 0 0 0 0 0 0 0 0 0 0 0 0 0 0 0 0 0 0 0 0 0 0 0 0 0 0 0 0 0 0 0 0 0 0 0 0 0 0 0 0 0 0 0 0 0 0 0 0 0 0 0 0 0 0 0 0 0 0 0 0 0 0 0 0 0 0 0 0 0 0 0 0 0
0 0 0 0 0 0 0 0 0 0 0 0 0 0 0 0.00245664618536651 0 0 0 0 0 0 0 0 0 0 0 0 0 0 0 0 0.0157399936049118 0.00765558773028472 0 0 0 0 0 0 0 0 0 0 0 0 0 0 0 0 0 0 0 0 0.0386130550151159 0 0 0 0 0 0 0 0 0 0 0 0 0 0 0 0 0 0 0 0 0 0 0 0 0 0 0 0 0 0 0 0 0 0 0.00404688733218889 0 0.00233756702874687 0.00154623618500442 0 0.00313724973753646 0 0 0 0.00118906387358643 0 0.074671214047454 0.0763913046101815 0.0041031191178278 0.00672117237003492 0 0 0 0 0 0 0 0 0 0 0 0 0 0 0 0 0 0 0 0 0 0 0 0.0106111645290893 0 0 0 0 0 0 0 0.00290905970334662 0 0 0 0.128884924380276 0 0 0.0196194248373142 0 0.0621295072385875 0 0.00448375940678908 0 0.00963612106377169 0 0.161902441487424 0.0111559436778909 0.00193113933814926 0 0.105611685004435 0.013076994878808 0 0 0 0 0 0 0 0 0 0 0 0 0 0 0 0 0 0 0 0 0 0 0 0 0 0 0 0 0 0 0 0 0 0 0 0 0 0 0 0 0 0 0 0 0 0 0 0 0 0 0 0 0 0 0 0 0 0 0 0 0 0 0 0 0 0 0 0 0 0 0 0 0 0 0 0 0 0 0 0 0 0 0 0 0 0 0 0 0 0 0 0 0 0 0 0 0 0 0 0.0709609239289846 0 0 0 0 0 0 0 0 0 0 0 0 0 0 0 0 0 0 0 0 0 0 0 0 0 0 0 0 0 0 0 0 0 0 0 0 0 0 0 0 0 0.0542529755828808 0.00528734333733591 0 0 0 0.0114342607126264 0 0 0 0 0 0 0 0 0.0154661864828804 0 0.00279339440079042 0.00912133388976801 0.0601223192806119
0 0 0 0 0 0 0 0 0 0 0 0 0 0 0 0.00243858321128251 0 0 0 0 0 0 0 0 0 0 0 0 0 0.00406893762278653 0.0107029844529591 0 0 0.00412322482196777 0 0 0 0.00866013057727777 0 0 0 0 0 0 0 0 0 0 0 0 0 0 0 0 0.044766554538286 0 0 0.00377701120812021 0.00853598026555911 0 0 0 0 0 0 0 0 0 0 0 0 0.00205163797109033 0 0 0 0 0 0 0 0 0 0 0 0 0 0.000751784250312284 0.00246678793442281 0 0.00153818554284825 0.00234500522368468 0 0 0 0.0129800453696973 0 0.00240122546440493 0.00108093399376262 0 0.00319191613551651 0.00100257878975803 0.00186145853923459 0.0119008100726882 0 0 0 0 0 0 0 0 0 0 0 0 0 0 0 0 0 0 0 0 0 0 0 0 0 0.00425376342288426 0 0 0 0 0 0 0 0 0.000579316633020769 0.000970707172030247 0 0.209286744330743 0.0154151338409722 0 0.0756187371285417 0.00300954008961691 0.00482147251889687 0.00959061974930133 0.063201136597915 0.179413927257389 0.0189338682181664 0 0.00717564348345481 0 0 0.0355046267838661 0 0.144062476807431 0 0 0 0 0 0 0 0 0 0 0 0 0 0 0 0 0 0 0 0 0 0 0 0 0 0 0 0 0 0 0 0 0 0 0 0 0 0 0 0 0 0 0 0 0 0 0 0 0 0 0 0 0 0 0 0 0 0 0 0 0 0 0 0 0 0 0 0 0 0 0 0 0 0 0 0 0 0 0 0 0 0 0 0 0 0 0 0 0 0 0 0 0 0 0 0 0 0 0 0.0488059216564203 0 0 0 0 0 0 0 0 0 0 0 0 0 0 0 0 0 0 0 0 0 0 0 0 0 0 0 0 0 0 0 0 0 0 0 0 0 0 0 0 0 0.0283117576750504 0.00413101587680067 0 0 0 0.00204815471477268 0 0 0 0 0 0 0 0 0.00301154714285186 0 0.00211331904538959 0.00291318579233665 0.00618160807648945
0 0 0 0 0 0 0 0 0 0 0 0 0 0 0 0 0 0 0 0 0 0 0 0 0 0 0 0 0 0 0 0 0 0 0 0 0 0 0 0 0 0 0 0 0 0 0 0 0 0 0 0 0 0 0.0166796973922093 0 0 0 0.00491515306476011 0 0 0 0 0 0 0 0 0 0 0 0 0 0 0 0 0 0 0 0 0 0 0 0 0 0 0 0 0 0 0.00285476298707495 0 0 0 0 0 0 0 0 0.00155857900050799 0 0.00127051414843542 0.00789815029233264 0 0 0 0 0 0 0 0 0 0 0 0 0 0 0 0 0 0 0 0 0 0 0 0 0 0.00377286765179795 0 0 0 0 0 0 0 0 0 0 0 0.104524498999078 0 0 0.0815267349205315 0.00549616193304365 0 0 0.158876039357548 0.0990141506998678 0.0126063388511625 0 0 0 0 0.0131429450982639 0.430687866808616 0 0 0 0 0 0 0 0 0 0 0 0 0 0 0 0 0 0 0 0 0 0 0 0 0 0 0 0 0 0 0 0 0 0 0 0 0 0 0 0 0 0 0 0 0 0 0 0 0 0 0 0 0 0 0 0 0 0 0 0 0 0 0 0 0 0 0 0 0 0 0 0 0 0 0 0 0 0 0 0 0 0 0 0 0 0 0 0 0 0 0 0 0 0 0 0 0 0 0 0 0.0202013542459004 0 0 0 0 0 0 0 0 0 0 0 0 0 0 0 0 0 0 0 0 0 0 0 0 0 0 0 0 0 0 0 0 0 0 0 0 0 0 0 0 0 0.01800694494222 0 0 0 0 0.00208245978146504 0 0 0 0 0 0 0 0 0.00411045012048027 0 0.00184415057141952 0.00295630456715297 0.00597387456613198
0 0 0 0 0 0 0 0 0 0 0 0 0 0 0 0 0 0 0 0 0 0 0 0 0 0 0 0 0 0 0 0 0 0 0 0 0 0 0 0 0 0 0 0 0 0 0 0 0 0 0 0 0 0 0 0 0 0 0 0 0 0 0 0 0 0 0 0 0 0 0 0 0 0 0 0 0 0 0 0 0 0 0 0 0 0 0 0 0 0 0 0 0 0 0 0 0 0 0 0 0 0 0 0 0 0 0 0 0 0 0 0 0 0 0 0 0 0 0 0 0 0 0 0 0 0 0 0 0 0 0 0 0 0 0 0 0 0 0 0 0 0 0 0 0 0 0 0 0 0 0 0 0 0 0 0 0 0.339783506869679 0 0 0 0.0605091660513153 0.0194888012597835 0.0826789936988868 0 0.0876608405567513 0 0 0 0 0 0 0 0 0 0 0.096293538353582 0.197389151494875 0 0 0 0 0 0 0 0 0 0 0 0 0 0 0 0 0 0 0 0 0 0 0 0 0 0 0 0 0 0 0 0 0 0 0 0 0 0 0 0 0 0 0 0 0 0 0 0 0 0 0 0 0 0 0 0 0 0 0 0 0 0 0 0 0 0 0 0 0 0 0 0 0 0 0 0 0 0 0 0 0 0 0 0 0 0 0.015938441391136 0.0179948861806364 0 0 0 0 0 0 0 0 0 0 0 0 0 0 0 0 0 0 0 0.0228214087019053 0 0.0321547985152576 0.0272864669261911 0 0 0 0 0 0 0 0 0 0 0 0 0 0 0 0 0 0 0 0 0 0 0 0 0 0 0
0 0 0 0 0 0 0 0 0 0 0 0 0 0 0 0 0 0 0 0 0 0 0 0 0 0 0 0 0 0 0 0 0 0 0 0 0 0 0 0 0 0 0 0 0 0 0 0 0 0 0 0 0 0 0 0 0 0 0 0 0 0 0 0 0 0 0 0 0 0 0 0 0 0 0 0 0 0 0 0 0 0 0 0 0 0 0 0 0 0 0 0 0 0 0 0 0 0 0 0 0 0 0 0 0 0 0 0 0 0 0 0 0 0 0 0 0 0 0 0 0 0 0 0 0 0 0 0 0 0 0 0 0 0 0 0 0 0 0 0 0 0 0 0 0 0 0 0 0 0 0 0 0 0 0 0 0.0941525578589825 0 0 0.00937746965192007 0.00280147748212399 0.0968353634125624 0.192650236486073 0.0368133189884265 0 0.0421774864245506 0 0 0 0 0 0 0 0 0 0.00764381220783574 0.243623056977047 0.0582256627602417 0.00407361615418634 0.0262689787102626 0 0 0 0.0571051896939168 0.0139691897389433 0 0 0 0 0 0 0 0 0 0 0 0 0 0 0 0 0 0 0 0 0 0 0.0055452613729604 0 0 0 0 0 0 0 0 0 0 0 0 0 0 0 0 0 0 0 0 0 0 0 0 0.00108428821151755 0 0 0 0.00329664668716787 0 0 0 0 0 0 0 0 0 0 0 0 0 0 0 0 0 0 0 0 0 0 0 0 0 0 0 0 0 0 0 0 0 0 0 0 0 0 0 0 0 0 0 0 0 0.00444892178756264 0 0 0.0214805427959585 0.00724327114631462 0.0352037680461075 0.0253941227226735 0.00812989422068075 0 0.00245586646198419 0 0 0 0 0 0 0 0 0 0 0 0 0 0 0 0 0 0 0 0 0 0 0 0
0 0 0 0 0 0 0 0 0 0 0 0 0 0 0 0 0 0 0 0 0 0 0 0 0 0 0 0 0 0 0 0 0 0 0 0 0 0 0 0 0 0 0 0 0 0 0 0 0 0 0 0 0 0 0 0 0 0 0 0 0 0 0 0 0 0 0 0 0 0 0 0 0 0 0 0 0 0 0 0 0 0 0 0 0 0 0 0 0 0 0 0 0 0 0 0 0 0 0 0 0 0 0 0 0 0 0 0 0 0 0 0 0 0 0 0 0 0 0 0 0 0 0 0 0 0 0 0 0 0 0 0 0 0 0 0 0 0 0 0 0 0 0 0 0 0 0 0 0 0 0 0 0 0 0 0 0 0 0 0 0 0 0.31944459759654 0 0 0.520357974530221 0 0 0 0 0 0 0 0 0 0 0.160197427873239 0 0 0 0 0 0 0 0 0 0 0 0 0 0 0 0 0 0 0 0 0 0 0 0 0 0 0 0 0 0 0 0 0 0 0 0 0 0 0 0 0 0 0 0 0 0 0 0 0 0 0 0 0 0 0 0 0 0 0 0 0 0 0 0 0 0 0 0 0 0 0 0 0 0 0 0 0 0 0 0 0 0 0 0 0 0 0 0 0 0 0 0 0 0 0 0 0 0 0 0 0 0 0 0 0 0 0 0 0 0 0 0 0 0 0 0 0 0 0 0 0 0 0 0 0 0 0 0 0 0 0 0 0 0 0 0 0 0 0
0 0 0 0 0 0 0 0 0 0 0 0 0 0 0 0 0 0 0 0 0 0 0 0 0 0 0 0 0 0 0 0 0 0 0 0 0 0 0 0 0 0 0 0 0 0 0 0 0 0 0 0 0 0 0 0 0 0 0 0 0 0 0 0 0 0 0 0 0 0 0 0 0 0 0 0 0 0 0 0 0 0 0 0 0 0 0 0 0 0 0 0 0 0 0 0 0 0 0 0 0 0 0 0 0 0 0 0 0 0 0 0 0 0 0 0 0 0 0 0 0 0 0 0 0 0 0 0 0 0 0 0 0 0 0 0 0 0 0 0 0 0 0 0 0 0 0 0 0 0 0 0 0 0 0 0 0 0.0112206590577443 0 0 0.168253652686213 0 0 0 0 0 0 0 0 0 0 0 0 0 0 0 0.0378019488791598 0 0 0 0 0 0 0.00285717842450828 0 0 0 0 0 0 0 0 0 0 0.0144438720181405 0 0 0 0 0.0123497597509906 0 0 0 0 0 0 0 0 0 0 0 0 0 0 0 0 0 0 0 0 0.00628068271172551 0 0 0 0 0 0 0 0 0 0 0 0 0 0 0 0 0 0 0 0 0 0 0 0 0 0 0 0 0 0 0 0 0 0 0 0 0 0 0 0 0 0 0 0 0 0 0 0 0 0 0 0 0 0 0 0 0 0 0 0 0 0 0.0955628237721576 0.0646424631017214 0.0535806277857881 0.215744517585264 0.16678549043649 0.0475558031532162 0 0 0 0 0.0525648696910382 0.0503556509458421 0 0 0 0 0 0 0 0 0 0 0 0 0 0 0 0 0 0 0 0 0
0 0 0 0 0 0 0 0 0 0 0 0 0 0 0 0 0 0 0 0 0 0 0 0 0 0 0 0 0 0 0 0 0 0 0 0 0 0 0 0 0 0 0 0 0 0 0 0 0 0 0 0 0 0 0 0 0 0 0 0 0 0 0 0 0 0 0 0 0 0 0 0 0 0 0 0 0 0 0 0 0 0 0 0 0 0 0 0 0 0 0 0 0 0 0 0 0 0 0 0 0 0 0 0 0 0 0 0 0 0 0 0 0 0 0 0 0 0 0 0 0 0 0 0 0 0 0 0 0 0 0 0 0 0 0 0 0 0 0 0 0 0 0 0 0 0 0 0 0 0 0 0 0 0 0 0 0 0.00271149849203955 0 0.136098717706537 0 0 0 0 0 0 0.0160725956851799 0 0 0 0 0 0 0 0 0 0 0 0 0 0 0 0 0 0 0 0 0 0.0034046361148506 0 0 0 0 0 0.0181732712884132 0 0 0 0 0.0389881733934904 0 0 0 0 0 0 0 0.0194563407094781 0 0 0 0 0 0 0 0 0 0 0 0 0.00548436698281624 0 0 0 0 0 0 0 0 0 0 0 0 0 0 0 0 0 0 0 0 0 0 0 0 0 0 0 0 0 0 0 0 0 0 0 0 0 0 0 0 0 0 0 0 0 0 0 0 0 0 0 0 0 0 0 0 0 0 0 0 0 0 0.0617440357904765 0.0419133778922181 0.266196456728182 0.0374929275478433 0.114623685458183 0.0822792239641786 0 0 0 0 0.141194865566864 0.00900394036857137 0 0 0 0 0 0 0 0 0 0 0 0 0 0 0 0 0 0 0 0 0.00516188631067787
0 0 0 0 0 0 0 0 0 0 0 0 0 0 0 0 0 0 0 0 0 0 0 0 0 0 0 0 0 0 0 0 0 0 0 0 0 0 0 0 0 0 0 0 0 0 0 0 0 0 0 0 0 0 0 0 0 0 0 0 0 0 0 0 0 0 0 0 0 0 0 0 0 0 0 0 0 0 0 0 0 0 0 0 0 0 0 0 0 0 0 0 0 0 0 0 0 0 0 0 0 0 0 0 0 0 0 0 0 0 0 0 0 0 0 0 0 0 0 0 0 0 0 0 0 0 0 0 0 0 0 0 0 0 0 0 0 0 0 0 0 0 0 0 0 0 0 0 0 0 0 0 0 0 0 0 0.0192110883732542 0.110951955354103 0 0 0 0 0.105059333239867 0 0 0.359603470637534 0 0 0 0 0 0 0 0 0 0 0.354257431947714 0.0100662036753561 0 0 0 0 0 0 0 0 0 0 0 0 0 0 0 0 0 0 0 0 0 0 0 0 0 0 0 0 0 0 0 0 0 0 0.0259788628755408 0 0 0 0 0 0 0 0.0148716538966309 0 0 0 0 0 0 0 0 0 0 0 0 0 0 0 0 0 0 0 0 0 0 0 0 0 0 0 0 0 0 0 0 0 0 0 0 0 0 0 0 0 0 0 0 0 0 0 0 0 0 0 0 0 0 0 0 0 0 0 0 0 0 0 0 0 0 0 0 0 0 0 0 0 0 0 0 0 0 0 0 0 0 0 0 0 0 0 0 0 0 0 0 0 0 0
0 0 0 0 0 0 0 0 0 0 0 0 0 0 0 0 0 0 0 0 0 0 0 0 0 0 0 0 0 0 0 0 0 0 0 0 0 0 0 0 0 0 0 0 0 0 0 0 0 0 0 0 0 0 0 0 0 0 0 0 0 0 0 0 0 0 0 0 0 0 0 0 0 0 0 0 0 0 0 0 0 0 0 0 0 0 0 0 0 0 0 0 0 0 0 0 0 0 0 0 0 0 0 0 0 0 0 0 0 0 0 0 0 0 0 0 0 0 0 0 0 0 0 0 0 0 0 0 0 0 0 0 0 0 0 0 0 0 0 0 0 0 0 0 0 0 0 0 0 0 0 0 0 0 0 0 0.00227474364545708 0.0811497248059314 0.0324740646998025 0 0 0.0386234595534778 0 0.0265877770096255 0.0898967092574532 0.449930689953265 0.00483990653150983 0 0 0 0 0 0 0 0 0.00411941963783399 0.0784709735851124 0.00225688990749001 0.00456909993686959 0.0455346238484682 0.00447185686592175 0 0 0.0232914262756025 0.062772387165216 0 0 0 0 0 0 0 0 0 0 0 0 0 0 0 0 0 0 0 0 0 0 0 0 0 0 0 0.00250219342083788 0 0 0 0 0 0 0 0.00432664504056119 0 0 0 0 0.0270190993239647 0 0 0 0 0 0 0 0 0 0 0 0 0 0 0 0 0 0 0 0 0 0 0 0 0 0 0 0 0 0 0 0 0 0 0 0 0 0 0 0 0 0 0 0 0 0 0 0 0 0 0 0 0 0 0 0 0 0 0 0.00259220755498146 0 0.00312183000038274 0.00266526094832139 0.00247895690828589 0 0.00146882813364066 0 0 0 0 0 0 0 0 0.00256122598998698 0 0 0 0 0 0 0 0 0 0 0 0 0 0 0
0 0 0 0 0 0 0 0 0 0 0 0 0 0 0 0 0 0 0 0 0 0 0 0 0 0 0 0 0 0 0 0 0 0 0 0 0 0 0 0 0 0 0 0 0 0 0 0 0 0 0 0 0 0 0 0 0 0 0 0 0 0 0 0 0 0 0 0 0 0 0 0 0 0 0 0 0 0 0 0 0 0 0 0 0 0 0 0 0 0 0 0 0 0 0 0 0 0 0 0 0 0 0 0 0 0 0 0 0 0 0 0 0 0 0 0 0 0 0 0 0 0 0 0 0 0 0 0 0 0 0 0 0 0 0 0 0 0 0 0 0 0 0 0 0 0 0 0 0 0 0 0 0 0 0 0 0.119498680062915 0.192018499411708 0 0 0 0 0.329232439668824 0 0 0.161162940347838 0 0 0 0 0 0 0 0 0 0 0.0367707839435585 0.12030308985888 0 0 0 0.0410135667062768 0 0 0 0 0 0 0 0 0 0 0 0 0 0 0 0 0 0 0 0 0 0 0 0 0 0 0 0 0 0 0 0 0 0 0 0 0 0 0 0 0 0 0 0 0 0 0 0 0 0 0 0 0 0 0 0 0 0 0 0 0 0 0 0 0 0 0 0 0 0 0 0 0 0 0 0 0 0 0 0 0 0 0 0 0 0 0 0 0 0 0 0 0 0 0 0 0 0 0 0 0 0 0 0 0 0 0 0 0 0 0 0 0 0 0 0 0 0 0 0 0 0 0 0 0 0 0 0 0 0 0 0 0 0
0 0 0 0 0 0 0 0 0 0 0 0 0 0 0 0 0 0 0 0 0 0 0 0 0 0 0 0 0 0 0 0 0 0 0 0 0 0 0 0 0 0 0 0 0 0 0 0 0 0 0 0 0 0 0 0 0 0 0 0 0 0 0 0 0 0 0 0 0 0 0 0 0 0 0 0 0 0 0 0 0 0 0 0 0 0 0 0 0 0 0 0 0 0 0 0 0 0 0 0 0 0 0 0 0 0 0 0 0 0 0 0 0 0 0 0 0 0 0 0 0 0 0 0 0 0 0 0 0 0 0 0 0 0 0 0 0 0 0 0 0 0 0 0 0 0 0 0 0 0 0 0 0 0 0 0 0 0 0 0 0 0 0.321401789775088 0 0 0.493063262285996 0 0 0 0 0 0 0 0 0 0 0.064959792256605 0 0 0.044799647148525 0 0 0 0 0 0 0 0 0 0 0 0 0 0 0 0 0 0 0 0 0 0 0 0 0 0 0 0 0 0 0 0 0 0 0 0 0 0 0 0.060629139439498 0 0 0 0 0 0.00577974860479544 0 0 0 0 0 0 0 0 0 0 0 0 0 0 0 0 0 0 0 0 0 0 0 0 0 0 0 0 0 0 0 0 0 0 0 0 0 0 0 0 0 0 0 0 0 0 0 0 0 0 0 0 0 0.00936662048949292 0 0 0 0 0 0 0 0 0 0 0 0 0 0 0 0 0 0 0 0 0 0 0 0 0 0 0 0 0 0 0 0 0 0 0 0
0 0 0 0 0 0 0 0 0 0 0 0 0 0 0 0 0 0 0 0 0 0 0 0 0 0 0 0 0 0 0 0 0 0 0 0 0 0 0 0 0 0 0 0 0 0 0 0 0 0 0 0 0 0 0 0 0 0 0 0 0 0 0 0 0 0 0 0 0 0 0 0 0 0 0 0 0 0 0 0 0 0 0 0 0 0 0 0 0 0 0 0 0 0 0 0 0 0 0 0 0 0 0 0 0 0 0 0 0 0 0 0 0 0 0 0 0 0 0 0 0 0 0 0 0 0 0 0 0 0 0 0 0 0 0 0 0 0 0 0 0 0 0 0 0 0 0 0 0 0 0 0 0 0 0 0 0.00899316961812802 0.0156155764018548 0.0464946666854675 0 0 0.116198420898455 0.395462618698733 0.0114394306580213 0.12121544734261 0 0.00970466626795728 0 0 0 0 0 0 0 0 0 0.205530448308054 0.0086035108744006 0.00424379970785664 0.0149459803547002 0.00364008464623103 0 0 0 0.0153067549908584 0 0 0 0 0 0 0 0 0 0 0 0 0 0 0 0 0 0 0 0 0 0 0 0 0 0 0 0.00308939920423524 0 0 0 0 0 0 0 0.00251926045064532 0 0 0 0 0.00217366959395423 0 0 0 0 0 0 0 0 0 0 0 0 0 0 0 0 0 0 0 0 0 0 0 0 0 0 0 0 0 0 0 0 0 0 0 0 0 0 0 0 0 0 0 0.00686317847490691 0 0 0 0 0 0 0 0 0 0.00795991682293099 0 0 0 0 0 0 0 0 0 0 0 0 0 0 0 0 0 0 0 0 0 0 0 0 0 0 0 0 0 0 0 0 0 0 0 0
0 0 0 0 0 0 0 0 0 0 0 0 0 0 0 0 0 0 0 0 0 0 0 0 0 0 0 0 0 0 0 0 0 0 0 0 0 0 0 0 0 0 0 0 0 0 0 0 0 0 0 0 0 0 0 0 0 0 0 0 0 0 0 0 0 0 0 0 0 0 0 0 0 0 0 0 0 0 0 0 0 0 0 0 0 0 0 0 0 0 0 0 0 0 0 0 0 0 0 0 0 0 0 0 0 0 0 0 0 0 0 0 0 0 0 0 0 0 0 0 0 0 0 0 0 0 0 0 0 0 0 0 0 0 0 0 0 0 0 0 0 0 0 0 0 0 0 0 0 0 0 0 0 0 0 0 0 0 0 0 0.0490512619582872 0 0.0339395333004168 0 0 0.0774265086444534 0 0 0 0 0 0 0 0 0 0 0.027392856584996 0.0855829038378517 0 0 0 0 0 0 0 0 0 0 0.00869004939032062 0 0 0 0 0 0 0 0 0 0 0 0 0 0 0 0 0 0 0.114408672835974 0 0 0 0 0 0 0 0 0 0 0 0 0 0 0 0 0 0 0 0 0 0 0 0 0 0 0 0 0 0 0 0 0 0 0 0.0361790632578522 0 0 0 0 0 0 0 0 0 0 0 0 0 0 0 0 0 0 0 0 0 0 0 0 0 0 0 0 0 0 0 0 0 0 0 0 0 0 0 0 0 0.103588324138613 0 0 0.165263281164396 0 0 0 0 0.0556606742570983 0.102259660390301 0 0 0 0 0 0 0 0.0341431368225638 0 0 0 0 0 0 0 0 0.00592590530530236 0 0.00666216829700397 0.0176397444190546 0.0761862553955151
0 0 0 0 0 0 0 0 0 0 0 0 0.00628397872132088 0 0 0 0 0 0 0 0 0 0 0 0 0 0.00557513399050596 0 0 0 0 0.00911924295505101 0 0 0.00845716159100298 0 0 0 0 0 0 0 0 0 0 0 0 0 0.0112690468498044 0 0 0 0 0 0 0 0 0 0 0 0 0 0 0 0 0 0 0 0 0 0 0 0 0 0 0 0 0 0 0 0 0 0 0 0 0 0 0 0 0 0 0 0 0 0 0 0 0 0 0 0 0.00477705557828449 0 0 0.00485515666348303 0 0 0 0 0 0 0 0 0 0.0241865911422873 0.00923606650926924 0.0156880211612536 0.0198894120213641 0.0113109800804955 0.0307957939171078 0.0131306543615968 0 0 0 0 0 0 0 0 0 0 0 0 0 0 0 0 0 0 0 0 0 0 0 0 0 0 0 0 0 0 0 0 0 0 0 0 0 0 0 0 0 0 0 0 0 0 0 0.0310643552176922 0.0294877171592969 0.0340118165780091 0.103546800510883 0 0.00569080612282018 0 0 0 0 0 0 0 0 0 0 0 0 0 0.0860154920045978 0 0.019963983062924 0 0.00449194378024008 0 0 0 0.00245644346055301 0 0 0 0 0 0 0 0 0 0.0102432492088386 0 0 0.131331575464433 0 0 0 0 0 0 0 0 0 0 0 0 0 0 0.00437260715300455 0 0 0 0 0 0 0 0 0 0 0 0 0 0 0 0 0 0 0 0 0 0 0 0 0 0 0 0 0 0 0 0 0 0 0.028953720376953 0.00314255993984216 0.0862446314731187 0.128381640877301 0.0793710872053074 0 0 0 0 0 0 0 0 0 0 0 0 0 0 0 0 0 0 0.0366552748613587 0 0 0 0 0 0 0 0 0 0 0 0 0 0 0 0 0 0 0 0 0 0 0 0 0 0 0 0 0 0 0 0 0 0
0 0 0 0 0 0 0 0 0 0 0 0 0 0 0 0 0 0 0 0 0 0 0.0434270364416716 0 0 0 0 0 0 0 0 0 0 0 0 0 0 0 0 0 0 0 0 0 0 0 0 0 0 0 0 0 0 0 0 0 0 0 0 0 0 0 0 0 0 0 0 0 0 0 0 0 0 0 0 0 0 0 0 0 0 0 0 0 0 0 0 0 0 0 0 0 0 0 0 0 0 0 0 0 0 0 0 0 0 0 0 0 0 0 0 0 0 0 0 0 0 0 0 0 0.0189539909260515 0 0 0 0 0 0 0 0.114595044592167 0 0 0 0 0 0 0 0 0 0 0 0 0 0 0 0 0 0 0 0 0 0 0 0 0 0 0 0 0 0 0 0 0 0 0 0 0 0 0.0690300920503824 0 0.0606184656254209 0.159225208353907 0.0626338296958551 0 0.132920889218499 0 0 0 0 0 0.00592201662437981 0 0 0 0 0 0 0 0 0 0 0.149528682652444 0 0 0 0 0 0 0 0 0 0 0 0 0 0 0.0228383546705109 0 0 0.00647118542692461 0.0144869167009622 0 0 0 0 0 0 0 0 0 0 0 0 0 0 0 0 0 0 0 0 0 0 0 0 0 0 0 0 0 0 0 0 0 0 0 0 0 0 0 0 0 0 0 0 0 0 0 0 0 0 0 0 0.0570331701155511 0 0 0 0 0 0 0 0 0 0 0 0 0 0 0 0 0 0 0.0823151169052727 0 0 0 0 0 0 0 0 0 0 0 0 0 0 0 0 0 0 0 0 0 0 0 0 0 0 0 0 0 0 0 0 0 0
0 0 0 0 0 0 0 0 0 0 0 0 0 0 0 0 0 0 0 0 0 0 0 0 0 0 0 0 0 0 0 0 0 0 0 0 0 0 0 0 0 0 0 0 0 0 0 0 0 0 0 0 0 0 0 0 0 0 0 0 0 0 0 0 0 0 0 0 0 0 0 0 0 0 0 0 0 0 0 0 0 0 0 0 0 0 0 0 0 0 0 0 0 0 0 0 0 0 0 0 0 0 0 0 0 0 0 0 0 0 0 0 0 0 0 0 0 0 0 0 0 0 0 0 0 0 0 0 0 0 0 0 0 0 0 0 0 0 0 0 0 0 0 0 0 0 0 0 0 0 0 0 0 0 0 0 0 0 0 0 0 0 0 0 0 0 0 0.0631871050361457 0.0584542559089607 0 0.0990813310682726 0.327236565806533 0 0.0321112345270979 0 0 0 0 0 0 0 0 0 0 0 0 0 0.1273217366466 0 0.0362677029658856 0 0.0412203036887766 0 0 0 0 0 0 0.00526447556635448 0 0 0 0 0 0 0 0 0 0.0100707216054734 0 0 0 0 0 0 0 0 0 0 0 0 0 0 0 0 0 0 0 0 0 0 0 0 0 0 0 0 0 0 0 0 0 0 0 0 0 0 0 0 0 0 0 0 0 0 0 0 0 0 0 0 0.00464047974642032 0.088070490108592 0 0 0 0 0 0 0 0 0 0 0 0 0 0 0 0 0 0 0.107073597324888 0 0 0 0 0 0 0 0 0 0 0 0 0 0 0 0 0 0 0 0 0 0 0 0 0 0 0 0 0 0 0 0 0 0
0 0 0 0 0 0 0 0 0 0 0 0 0 0 0 0 0 0 0 0 0 0 0 0 0 0 0 0 0 0 0 0 0 0 0 0 0 0 0 0 0 0 0 0 0 0 0 0 0 0 0 0 0 0 0 0 0 0 0 0 0 0 0 0 0 0 0 0 0 0 0 0 0 0 0 0 0 0 0 0 0 0 0 0 0 0 0 0 0 0 0 0 0 0 0 0 0 0 0 0 0 0 0 0 0 0 0 0 0 0 0 0 0 0 0 0 0 0 0 0 0 0 0 0 0 0 0 0 0.00696061272004106 0 0 0 0 0 0 0 0 0 0 0 0 0 0 0 0 0 0 0 0 0 0 0 0 0 0 0 0 0 0 0 0 0 0 0 0 0 0 0.0471159642585943 0.0992599317792013 0.0640534876426803 0 0.374203214039063 0 0.0399126849005351 0 0 0 0 0 0 0 0 0 0 0 0 0 0 0 0.00320289709395821 0 0 0 0 0 0 0 0 0 0 0 0 0 0 0 0.0219601983094659 0 0 0.00950445602953272 0 0 0 0 0 0 0 0 0 0 0 0 0 0 0.145106587672715 0 0 0 0 0 0 0 0 0 0 0 0 0 0 0 0 0 0 0 0 0 0 0 0 0 0 0 0 0 0 0 0 0 0 0 0 0 0 0 0 0 0 0 0 0 0 0 0 0 0 0 0 0 0 0 0 0 0.188719965554213 0 0 0 0 0 0 0 0 0 0 0 0 0 0 0 0 0 0 0 0 0 0 0 0 0 0 0 0 0 0 0 0 0 0
0 0 0 0 0 0 0 0 0 0 0 0 0 0 0 0 0 0 0 0 0 0 0 0 0 0 0 0 0 0 0 0 0 0 0 0 0 0 0 0 0 0 0 0 0 0 0 0 0 0 0 0 0 0 0 0 0 0 0 0 0 0 0 0 0 0 0 0 0 0 0 0 0 0 0 0 0 0 0 0 0 0 0 0 0 0 0 0 0 0 0 0 0 0 0 0 0 0 0 0 0 0 0 0 0 0 0 0 0 0 0 0 0 0 0 0 0 0 0 0 0 0 0 0 0 0 0 0 0 0 0 0 0 0 0 0 0 0 0 0 0 0 0 0 0 0 0 0 0 0 0 0 0 0 0 0 0 0 0 0 0 0 0 0 0 0 0 0.0593325112415245 0.0161506090414514 0.0875045359921449 0.154783728522602 0 0 0.00792156160808378 0 0 0 0 0 0.00240600365491276 0 0 0 0 0.0048546470472753 0 0 0.0655234214199722 0 0.0284156874792233 0 0.0458613567843111 0 0 0 0 0 0 0.00237556892606727 0 0 0 0.00512992000151007 0 0 0.0347386990199053 0 0 0.028419227028354 0 0 0 0 0 0 0 0 0 0 0.0157831090043815 0 0 0 0.165788689346333 0 0 0 0 0 0 0 0 0 0 0 0 0 0 0 0 0 0 0 0 0 0 0 0 0 0 0 0 0 0 0 0.0100423690880592 0 0 0 0 0 0.00181072186923679 0 0 0 0 0 0 0 0 0 0 0 0 0 0 0 0 0 0 0 0.260635218030293 0 0 0 0 0 0 0 0.00252241489435953 0 0 0 0 0 0 0 0 0 0 0 0 0 0 0 0 0 0 0 0 0 0 0 0 0 0
0 0 0 0 0 0 0 0 0 0 0 0 0 0 0 0 0 0 0 0 0 0 0 0 0 0 0 0 0 0 0 0 0 0 0 0 0 0 0 0 0 0 0 0 0 0 0 0 0 0 0 0 0 0 0 0 0 0 0 0 0 0 0 0 0 0 0 0 0 0 0 0 0 0 0 0 0 0 0 0 0 0 0 0 0 0 0 0 0 0 0 0 0 0 0 0 0 0 0 0 0 0 0 0 0 0 0 0 0 0 0 0 0 0 0 0 0 0 0 0 0 0 0 0 0 0 0 0 0 0 0 0 0 0 0 0 0 0 0 0 0 0 0 0 0 0 0 0 0 0 0 0 0 0 0 0 0 0 0 0 0 0 0 0 0 0 0 0 0 0 0 0 0 0 0 0 0 0 0 0 0 0 0 0 0 0 0 0 0 0 0 0 0 0 0 0 0 0 0 0 0 0 0 0 0 0 0 0 0 0 0 0 0 0 0 0 0 0 0 0 0 0 0 0 0 0 0 0 0 0 0 0 0 0 0 0 0 0 0 0 0 0 0 0 0 0 0 0 0 0 0 0 0 0 0 0 0 0 0 0 0 0 0 0 0 0 0 0 0.637653854905024 0 0 0 0 0 0 0 0 0.362346145094976 0 0 0 0 0 0 0 0 0 0 0 0 0 0 0 0 0 0 0 0 0 0 0 0 0 0 0 0 0 0 0 0 0 0 0 0 0 0
0 0 0 0 0 0 0 0 0 0 0 0 0 0 0 0 0 0 0 0 0 0 0.00688877431011409 0 0 0 0.106365726083137 0.0135426582698479 0 0 0 0 0 0 0 0 0 0 0 0 0 0 0 0 0 0 0 0 0 0 0 0 0 0.0120064209907037 0 0 0 0 0 0 0 0 0 0 0 0 0 0 0 0 0 0 0 0 0 0 0 0 0 0 0 0 0 0 0 0 0 0 0 0 0 0 0 0 0 0 0 0 0 0 0 0 0 0 0 0 0 0 0.00957523188117052 0 0 0 0 0 0 0 0 0 0 0 0.0144775970366074 0 0 0.017920902480836 0 0 0 0 0.0431912954540707 0 0 0 0 0 0 0 0 0 0 0 0 0 0 0 0 0 0 0 0 0 0 0 0 0 0 0 0 0 0 0 0 0 0 0 0 0 0 0.0133585643447629 0.140411644464617 0.0351767484391815 0.0676330051128665 0.0324519467560462 0 0 0 0 0 0 0 0 0 0 0 0 0 0 0 0 0 0 0 0 0 0 0 0 0 0 0 0 0 0 0 0 0 0 0 0 0 0 0 0 0 0 0 0 0 0 0 0 0 0 0 0 0 0 0 0 0 0 0 0 0 0 0 0 0 0 0 0 0 0 0 0 0 0 0 0 0 0 0 0 0 0 0 0 0 0 0 0 0.11619925878434 0.0128021469479996 0.266944310000865 0 0 0 0 0 0.0628981538351703 0 0 0 0 0 0 0 0 0.00877690797858387 0 0 0 0.0193787068290803 0 0 0 0 0 0 0 0 0 0 0 0 0 0 0 0 0 0 0 0 0 0 0 0 0 0 0 0 0 0 0 0 0 0
0 0 0 0 0 0 0 0 0 0 0 0 0 0 0 0 0 0 0 0 0 0 0 0 0 0 0 0 0 0 0 0 0 0 0 0 0 0 0 0 0 0 0 0 0 0 0 0 0 0 0 0 0 0 0 0 0 0 0 0 0 0 0 0 0 0 0 0 0 0 0 0 0 0 0 0 0 0 0 0 0 0 0 0 0 0 0 0 0 0 0 0 0 0 0 0 0 0 0 0 0 0 0 0 0 0 0 0 0 0 0 0 0 0 0 0 0 0 0 0 0 0 0 0 0 0 0 0 0 0 0 0 0 0 0 0 0 0 0 0 0 0 0 0 0 0 0 0 0 0 0 0 0 0 0 0 0 0 0 0 0 0 0 0 0 0 0 0 0 0 0 0 0 0 0 0 0 0 0 0 0 0 0 0 0 0 0 0 0 0 0 0 0 0 0 0 0 0 0 0 0 0 0 0 0 0 0 0 0 0.239969017573361 0.169654061982207 0 0 0 0 0 0 0 0 0 0 0 0 0 0 0 0 0 0 0 0 0.408420038252321 0 0 0 0 0 0 0 0 0 0 0 0 0 0 0 0 0 0 0 0 0 0 0 0 0 0 0 0 0 0 0 0 0 0 0 0 0 0 0 0 0 0 0 0 0 0 0.181956882192112 0 0 0 0 0 0 0 0 0 0 0 0 0 0 0 0 0 0 0 0 0 0 0 0 0 0 0 0 0 0 0 0 0 0 0 0 0
0 0 0 0 0 0 0 0 0 0 0 0 0 0 0 0 0 0 0 0 0 0 0 0 0 0 0 0 0 0 0 0 0 0 0 0 0 0 0 0 0 0 0 0 0 0 0 0 0 0 0 0 0 0 0 0 0 0 0 0 0 0 0 0 0 0 0 0 0 0 0 0 0 0 0 0 0 0 0 0 0 0 0 0 0 0 0 0 0 0 0 0 0 0 0 0 0 0 0 0 0 0 0 0 0 0 0 0 0 0 0 0 0 0 0 0 0 0 0 0 0 0 0 0 0 0 0 0 0 0 0 0 0 0 0 0 0 0 0 0 0 0 0 0 0 0 0 0 0 0 0 0 0 0 0 0 0 0.058720271179178 0 0 0 0 0.0751270911691066 0 0 0 0 0 0 0 0 0 0 0 0 0 0.126696642139497 0 0 0 0 0 0 0.025471578822144 0 0 0 0 0 0 0 0 0 0.10619872623095 0 0 0 0 0 0 0 0 0 0 0 0 0 0 0 0 0 0 0 0 0 0 0 0 0 0 0.0827390876410983 0 0 0 0 0 0 0 0 0 0 0 0 0 0 0 0 0 0 0 0 0 0 0 0 0 0 0 0 0 0 0 0 0 0 0 0 0 0 0 0 0 0 0 0 0 0 0 0 0 0 0 0 0 0 0 0 0 0 0 0 0 0 0.108630931647626 0 0.0316893775228804 0.21640114255897 0.13523440469987 0.0330907463886802 0 0 0 0 0 0 0 0 0 0 0 0 0 0 0 0 0 0 0 0 0 0 0 0 0 0 0
0 0 0 0 0 0 0 0 0 0 0 0 0 0 0 0 0 0 0 0 0 0 0 0 0 0 0 0 0 0 0 0 0 0 0 0 0 0 0 0 0 0 0 0 0 0 0 0 0 0 0 0 0 0 0 0 0 0 0 0 0 0 0 0 0 0 0 0 0 0 0 0 0 0 0 0 0 0 0 0 0 0 0 0 0 0 0 0 0 0 0 0 0 0 0 0 0 0 0 0 0 0 0 0 0 0 0 0 0 0 0 0 0 0 0 0 0 0 0 0 0 0 0 0 0 0 0 0 0 0 0 0 0 0 0 0 0 0 0 0 0 0 0 0 0 0 0 0 0 0 0 0 0 0 0 0 0.0145915686792641 0.133227352582834 0.0211423932846362 0.0172765292937533 0 0.169080298522502 0.101874747539194 0.003855136866187 0.0235883539240981 0.30358048735664 0.0050713774696241 0 0 0 0 0 0 0 0 0.00901907650039044 0 0.013000697701336 0.00162481632686798 0.00482435507143526 0 0 0 0 0.0044572192830209 0 0 0 0 0 0 0 0 0 0 0 0 0 0 0 0 0 0 0 0 0 0 0.00207998082082648 0 0 0 0 0.0462622050921105 0 0 0 0 0 0 0 0.0284707008716429 0 0 0 0 0 0 0 0 0 0 0 0.000727722506821612 0 0 0 0 0 0 0 0 0 0 0.00126497530371723 0 0 0 0 0 0 0 0 0 0 0 0 0 0 0 0 0 0 0 0 0 0 0 0 0 0 0.00448679605331301 0.0203157569412877 0 0 0 0 0 0.0260957996191079 0 0.0359044905878742 0 0 0 0 0 0 0 0 0.00346405116603091 0 0 0 0 0 0.00471311063548467 0 0 0 0 0 0 0 0 0 0 0 0 0 0 0 0 0 0 0 0 0
0 0 0 0 0 0 0 0 0 0 0 0 0 0 0 0 0 0 0 0 0 0 0 0 0 0 0 0 0 0 0 0 0 0 0 0 0 0 0 0 0 0 0 0 0 0 0 0 0 0 0 0 0 0 0 0 0 0 0 0 0 0 0 0 0 0 0 0 0 0 0 0 0 0 0 0 0 0 0 0 0 0 0 0 0 0 0 0 0 0 0 0 0 0 0 0 0 0 0 0 0 0 0 0 0 0 0 0 0 0 0 0 0 0 0 0 0 0 0 0 0 0 0 0 0 0 0 0 0 0 0 0 0 0 0 0 0 0 0 0 0 0 0 0 0 0 0 0 0 0 0 0 0 0 0 0 0.129346634862809 0.137694459667998 0 0 0 0.020776231000675 0.0126705333114827 0.0545432120511862 0 0.0549541395516883 0.0685176796519841 0 0 0 0 0 0 0 0 0 0.0562203669567881 0 0.0409053068024557 0 0.0115417810470415 0 0 0 0 0 0 0 0 0 0 0 0 0 0 0 0 0 0 0 0 0 0 0 0 0 0 0.0632838430504942 0 0 0 0 0 0 0 0 0 0 0 0 0 0 0 0 0 0 0 0 0 0 0 0 0 0 0 0 0 0 0 0 0 0 0 0.0104281275003388 0 0 0 0 0 0 0 0 0 0 0 0 0 0 0 0 0 0 0 0 0.0197801103362591 0.0102828376548671 0 0 0 0 0 0 0 0 0 0 0 0 0 0 0 0 0 0 0 0.0102487528516487 0 0.0169266637973203 0.044676610598605 0 0 0 0 0.0329890529899905 0.14908408635896 0 0 0.016727024924492 0 0 0 0 0 0 0 0 0.00927192672012145 0 0 0 0 0.0109475761273723 0 0 0 0.018183042185422
0 0 0 0 0 0 0 0 0 0 0 0 0 0 0 0 0 0 0 0 0 0 0 0 0 0 0 0 0 0 0 0 0 0 0 0 0 0 0 0 0 0 0 0 0 0 0 0 0 0 0 0 0 0 0 0 0 0 0 0 0 0 0 0 0 0 0 0 0 0 0 0 0 0 0 0 0 0 0 0 0 0 0 0 0 0 0 0 0 0 0 0 0 0 0 0 0 0 0 0 0 0 0 0 0 0 0 0 0 0 0 0 0 0 0 0 0 0 0 0 0 0 0 0 0 0 0 0 0 0 0 0 0 0 0 0 0 0 0 0 0 0 0 0 0 0 0 0 0 0 0 0 0 0 0 0 0 0.0148513912766642 0 0 0 0 0.0395457838525037 0 0 0.0417892512049492 0 0 0 0 0 0 0 0 0 0 0.0108321907939181 0.0630615534443433 0 0 0 0 0.0196302243342981 0.0229578229551795 0 0 0 0 0 0 0 0 0 0 0 0 0 0 0 0 0 0 0 0.00723098436548103 0 0 0 0.166224875871748 0 0 0 0 0 0 0 0 0 0 0 0 0 0 0 0 0 0 0 0 0 0 0 0 0.100881540627769 0 0 0 0.008138823055013 0 0 0 0 0 0 0.0396470152328996 0 0 0 0 0 0 0 0 0 0 0 0 0 0 0 0 0 0 0 0 0.0233013803584787 0.0134888227010903 0 0 0 0 0 0 0 0 0 0 0 0 0 0 0 0 0.0131253451468947 0 0 0 0 0.0125449049527841 0.0202393991171611 0 0.00986261757257208 0 0.0224087575619922 0.0322965327297978 0.091792517288632 0 0 0.102861233136802 0 0 0 0 0 0 0 0.009339779183581 0.019237307376765 0 0.00762502010762437 0.012821994596664 0 0.0245097366735688 0 0.0497531944808255 0 0
0 0 0 0 0 0 0 0 0 0 0 0 0 0 0 0 0 0 0 0 0 0 0 0 0 0 0 0 0 0 0 0 0 0 0 0 0 0 0 0 0 0 0.017062929415873 0 0.00527685228948411 0 0 0 0 0 0 0 0 0 0 0 0 0 0 0 0 0 0 0.00395942672810648 0 0 0 0 0 0 0 0 0 0 0 0 0 0 0 0 0 0 0 0 0 0 0 0 0 0 0 0 0 0 0 0 0 0 0 0 0 0 0 0 0 0 0 0 0 0 0 0 0 0 0 0 0 0 0 0 0 0 0 0 0 0 0 0 0 0 0 0 0 0 0 0 0 0 0 0 0 0 0 0 0 0 0 0 0 0 0 0 0 0 0 0 0 0.0293137825150248 0 0 0 0 0.120629331551669 0 0.0331956567166341 0.045048024934679 0 0 0.00354138505016655 0 0 0.00557981593661593 0 0 0 0 0.00984448332373434 0 0 0 0.0112171477675229 0.0252619378973824 0 0.0190102112949847 0.43892371077206 0 0 0 0 0 0.0319230642845129 0 0 0 0 0 0.00249613805221166 0 0 0 0 0 0.00353194415400201 0.00220082270815526 0 0.00907331145002722 0 0 0 0 0 0 0 0 0 0 0 0 0 0.0750376259667886 0 0 0 0.0138252407755049 0 0.0357722828037163 0 0 0 0 0 0 0 0 0 0 0 0 0 0 0 0 0 0 0 0 0 0 0 0 0 0 0 0 0 0 0 0 0 0 0 0 0 0 0 0 0 0 0 0 0 0 0 0 0 0 0 0 0 0.00838198790714652 0 0 0 0.00358737706380508 0 0.00578757982128938 0.00453390848250325 0.00751941131732707 0.00775176406539633 0.0177569679880594 0 0.00295587696561669 0 0 0 0 0 0 0 0 0 0 0 0 0 0 0 0 0 0 0 0 0 0 0 0
0 0 0 0 0 0 0 0 0 0 0 0 0 0 0 0 0 0 0 0 0 0 0 0 0 0 0 0 0 0 0 0 0 0 0 0 0 0 0 0 0 0 0 0 0 0 0 0 0 0 0 0 0 0 0 0 0 0 0 0 0 0 0 0 0 0 0 0 0 0 0 0 0 0 0 0 0 0 0 0 0 0 0 0 0 0 0 0 0 0 0 0 0 0 0 0 0 0 0 0 0 0 0 0 0 0 0 0 0 0 0 0 0 0 0 0 0 0 0 0 0 0 0 0 0 0 0 0 0 0 0 0 0 0 0 0 0 0 0 0 0 0 0 0 0 0 0 0 0 0 0 0 0 0 0 0 0 0 0 0 0 0 0.201937731677716 0 0 0.187017067076837 0 0 0 0 0 0 0 0 0 0 0 0.0928363142628005 0 0.191205707741401 0 0 0 0 0.250951257526012 0 0 0 0 0 0 0 0 0 0 0 0 0 0 0 0 0.0760519217152328 0 0 0 0 0 0 0 0 0 0 0 0 0 0 0 0 0 0 0 0 0 0 0 0 0 0 0 0 0 0 0 0 0 0 0 0 0 0 0 0 0 0 0 0 0 0 0 0 0 0 0 0 0 0 0 0 0 0 0 0 0 0 0 0 0 0 0 0 0 0 0 0 0 0 0 0 0 0 0 0 0 0 0 0 0 0 0 0 0 0 0 0 0 0 0 0 0 0 0 0 0 0 0 0 0 0 0 0 0 0 0 0 0 0
0 0 0 0 0 0 0 0 0 0 0 0 0 0 0 0 0 0 0 0 0 0 0 0 0 0 0 0 0 0 0 0 0 0 0 0 0 0 0 0 0 0 0 0 0 0 0 0 0 0 0 0 0 0 0 0 0 0 0 0 0 0 0 0 0 0 0 0 0 0 0 0 0 0 0 0 0 0 0 0 0 0 0 0 0 0 0 0 0 0 0 0 0 0 0 0 0 0 0 0 0 0 0 0 0 0 0 0 0 0 0 0 0 0 0 0 0 0 0 0 0 0 0 0 0 0 0 0 0 0 0 0 0 0 0 0 0 0 0 0 0 0 0 0 0 0 0 0 0 0 0 0 0 0 0 0 0 0 0 0 0 0 0 0.176446182125641 0 0 0 0 0 0 0 0 0 0 0 0 0 0 0 0.507996610404329 0 0 0 0 0.31555720747003 0 0 0 0 0 0 0 0 0 0 0 0 0 0 0 0 0 0 0 0 0 0 0 0 0 0 0 0 0 0 0 0 0 0 0 0 0 0 0 0 0 0 0 0 0 0 0 0 0 0 0 0 0 0 0 0 0 0 0 0 0 0 0 0 0 0 0 0 0 0 0 0 0 0 0 0 0 0 0 0 0 0 0 0 0 0 0 0 0 0 0 0 0 0 0 0 0 0 0 0 0 0 0 0 0 0 0 0 0 0 0 0 0 0 0 0 0 0 0 0 0 0 0 0 0 0 0 0 0 0 0
0 0 0 0 0 0 0 0 0 0 0 0 0 0 0 0 0 0 0 0 0 0 0 0 0 0 0 0 0 0 0 0 0 0 0 0 0 0 0 0 0 0 0 0 0 0 0 0 0 0 0 0 0 0 0 0 0 0 0 0 0 0 0 0 0 0 0 0 0 0 0 0 0 0 0 0 0 0 0 0 0 0 0 0 0 0 0 0 0 0 0 0 0 0 0 0 0 0 0 0 0 0 0 0 0 0 0 0 0 0 0 0 0 0 0 0 0 0 0 0 0 0 0 0 0 0 0 0 0 0 0 0 0 0 0 0 0 0 0 0 0 0 0 0 0 0 0 0 0 0 0 0 0 0 0 0 0 0 0 0 0 0 0 0 0 0 0 0 0 0 0 0 0 0 0 0 0 0 0.142338414305393 0 0 0 0 0.857661585694607 0 0 0 0 0 0 0 0 0 0 0 0 0 0 0 0 0 0 0 0 0 0 0 0 0 0 0 0 0 0 0 0 0 0 0 0 0 0 0 0 0 0 0 0 0 0 0 0 0 0 0 0 0 0 0 0 0 0 0 0 0 0 0 0 0 0 0 0 0 0 0 0 0 0 0 0 0 0 0 0 0 0 0 0 0 0 0 0 0 0 0 0 0 0 0 0 0 0 0 0 0 0 0 0 0 0 0 0 0 0 0 0 0 0 0 0 0 0 0 0 0 0 0 0 0 0 0 0 0 0 0 0
0 0 0 0 0 0 0 0 0 0 0 0 0 0 0 0 0 0 0 0 0 0 0 0 0 0 0 0 0 0 0 0 0 0 0 0 0 0 0 0 0 0 0 0 0 0 0 0 0 0 0 0 0 0 0 0 0 0 0 0 0 0 0 0 0 0 0 0 0 0 0 0 0 0 0 0 0 0 0 0 0 0 0 0 0 0 0 0 0 0 0 0 0 0 0 0 0 0 0 0 0 0 0 0 0 0 0 0 0 0 0 0 0 0 0 0 0 0 0 0 0 0 0 0 0 0 0 0 0 0 0 0 0 0 0 0 0 0 0 0 0 0 0 0 0 0 0 0 0 0 0 0 0 0 0 0 0 0.0697349791050392 0 0.00291594789583932 0 0 0.0675233025672953 0 0 0 0 0 0 0 0 0 0 0 0 0.00404904793120779 0 0 0.0076898658389464 0.0208033544028375 0 0 0.0396193328899396 0 0 0 0.00701946819528888 0 0 0 0 0 0 0 0 0 0 0 0 0 0 0.0277676020588788 0 0 0 0 0 0.00842325119210517 0 0 0 0 0 0 0.00988667199401593 0 0 0 0 0.0977410371519156 0 0.0350150275993768 0 0 0 0.00449751327736544 0 0 0 0 0 0 0 0 0 0 0 0 0 0 0 0 0 0.0047132041938903 0 0 0 0 0 0 0 0 0 0 0 0 0 0 0 0 0 0 0 0 0 0 0 0 0 0 0 0 0 0 0 0 0 0 0 0 0 0 0 0 0 0.00823407374200059 0.00535805425860476 0.0129436750997651 0.00848176174101377 0.302893188150045 0.0092827715269347 0.210208203795902 0 0.0103974738575317 0 0 0 0.0102971750720225 0 0 0 0 0 0 0 0 0.00999868609044307 0 0 0 0 0.00450533037179404 0 0 0 0
0 0 0 0 0 0 0 0 0 0 0 0 0 0 0 0 0 0 0 0 0 0 0 0 0 0 0 0 0 0 0 0 0 0 0 0 0 0 0 0 0 0 0.0265664262969736 0 0.00844099388793327 0 0 0 0 0 0 0 0 0 0 0 0 0 0 0 0 0 0 0.00528814753451918 0 0 0 0 0 0 0 0 0 0 0 0 0 0 0 0 0 0 0 0 0 0 0 0 0 0 0 0 0 0 0 0 0 0 0 0 0 0 0 0 0 0 0 0 0 0 0 0 0 0 0 0 0 0 0 0 0 0 0 0 0 0 0 0 0 0 0 0 0 0 0 0 0 0 0 0 0 0 0 0 0 0 0 0 0 0 0 0 0 0 0 0 0 0.0157180637470227 0 0 0 0 0.167679113521354 0 0 0.0465193496928915 0 0 0 0 0 0.0113522097622862 0 0 0 0 0.00917100268752936 0 0 0.442576345984932 0.0148446554385212 0.0158227916495865 0 0 0 0 0 0 0 0 0.0290477316567117 0 0 0 0 0 0 0 0 0 0 0 0.00504189182044453 0.00307443009745029 0 0.0135450028740241 0 0 0 0 0 0 0 0 0 0 0 0 0 0.121190711577236 0 0 0 0.0236151556001621 0 0.0216381578614281 0 0 0 0 0 0 0 0 0 0 0 0 0 0 0 0 0 0 0 0 0 0 0 0 0 0 0 0 0 0 0 0 0 0 0 0 0 0 0 0 0 0 0 0 0 0 0 0 0 0 0 0 0 0 0 0 0 0 0 0.00345529780374082 0 0.00502023788420614 0.00484838500120991 0 0 0 0 0 0 0 0 0 0 0 0.00554389761983744 0 0 0 0 0 0 0 0 0 0 0 0 0 0 0
0 0 0 0 0 0 0 0 0 0 0 0 0 0 0 0 0 0 0 0 0 0 0 0 0 0 0 0 0 0 0 0 0 0 0 0 0 0 0 0 0 0 0 0 0 0 0 0 0 0 0 0 0 0 0 0 0 0 0 0 0 0 0 0 0 0 0 0 0 0 0 0 0 0 0 0 0 0 0 0 0 0 0 0 0 0 0 0 0 0 0 0 0 0 0 0 0 0 0 0 0 0 0 0 0 0 0 0 0 0 0 0 0 0 0 0 0 0 0 0 0 0 0 0 0 0 0 0 0 0 0 0 0 0 0 0 0 0 0 0 0 0 0 0 0 0 0 0 0 0 0 0 0 0 0 0 0 0 0 0 0 0 0 0 0 0 0 0 0 0 0 0 0 0 0 0 0 0 0 0 0 0 0 0 0 0 0 0 0 0 0 0 0 0 0 0 0 0 0 0 0 0 0 0 0 0 0 0.373212422458358 0 0 0 0 0 0 0 0 0 0 0 0 0 0 0 0 0 0 0 0 0 0 0 0 0 0 0 0 0 0 0 0 0 0 0 0 0 0 0 0 0 0 0 0 0 0 0 0 0 0 0 0 0 0 0 0 0 0 0 0 0 0 0 0 0 0 0 0 0 0 0 0 0 0 0 0 0 0 0 0 0 0 0 0 0 0.626787577541642 0 0 0 0 0 0 0 0 0 0 0 0 0 0 0 0 0 0 0 0 0 0
0 0 0 0 0 0 0 0 0 0 0 0 0 0 0 0 0 0 0 0 0 0 0 0 0 0 0 0 0 0 0 0 0 0 0 0 0 0 0 0 0 0 0 0 0 0 0 0 0 0 0 0 0 0 0 0 0 0 0 0 0 0 0 0 0 0 0 0 0 0 0 0 0 0 0 0 0 0 0 0 0 0 0 0 0 0 0 0 0 0 0 0 0 0 0 0 0 0 0 0 0 0 0 0 0 0 0 0 0 0 0 0 0 0 0 0 0 0 0 0 0 0 0 0 0 0 0 0 0 0 0 0 0 0 0 0 0 0 0 0 0 0 0 0 0 0 0 0 0 0 0 0 0 0 0 0 0 0 0 0 0 0 0 0 0 0 0 0 0 0 0 0 0 0 0 0 0 0 0 0 0 0 0 0.185823997494446 0 0 0 0 0.0428981469901897 0 0 0 0 0 0 0 0 0 0 0 0.223412038963455 0 0 0 0 0 0 0 0 0.118246532351444 0 0 0 0 0 0 0 0 0 0 0 0 0 0 0 0 0.321822071630215 0 0 0 0 0 0 0 0 0 0 0 0 0 0 0 0 0 0 0 0 0 0 0 0 0 0 0 0 0 0 0 0 0 0 0 0 0 0 0 0 0 0 0 0 0 0 0 0 0 0 0 0 0 0 0 0 0 0 0 0 0 0 0.107797212570251 0 0 0 0 0 0 0 0 0 0 0 0 0 0 0 0 0 0 0 0 0 0 0 0 0 0
0 0 0 0 0 0 0 0 0 0 0 0 0 0 0 0 0 0 0 0 0 0 0 0 0 0 0 0 0 0 0 0 0 0 0 0 0 0 0 0 0 0 0 0 0 0 0 0 0.0100402020998389 0 0 0 0 0 0 0 0 0 0 0 0 0 0 0 0 0 0 0 0 0 0 0 0 0 0 0 0 0 0 0 0 0 0 0 0 0 0 0 0 0 0 0 0 0 0 0 0 0 0 0 0 0 0 0 0 0 0 0 0 0 0 0 0 0 0.00771174336515693 0 0.00335618274596533 0 0.0065984289662227 0.0117009835990651 0 0 0 0 0 0 0 0 0 0 0 0 0 0 0 0 0 0 0 0 0 0 0 0 0 0 0 0 0 0 0 0 0 0 0 0 0 0 0 0 0 0 0 0 0 0 0 0.132947750966925 0 0.0918373967743165 0 0.176744064433147 0 0 0 0 0 0 0 0 0 0 0 0 0 0 0 0 0 0.201387480673772 0 0.0370031572205775 0 0 0 0 0 0 0.00610664346894308 0 0 0 0.00726923846007303 0 0 0.0129342680195197 0 0 0.0582653099592659 0 0 0 0 0 0 0 0 0 0 0 0 0 0 0.00505290868124295 0 0 0 0 0 0 0 0 0 0.00569346162140428 0.0027993566622785 0 0 0 0 0 0 0 0 0 0.005448657523838 0 0 0 0 0 0 0 0 0 0 0.0806655331704244 0 0.00714752561515644 0 0 0.0061378733529306 0.00665045131738214 0.0130695793705317 0 0 0 0 0 0 0 0 0 0 0 0 0 0 0 0 0 0 0.0961960083671243 0 0 0 0 0 0 0 0 0 0 0 0 0 0 0 0 0.0072357935648978 0 0 0 0 0 0 0 0 0 0 0 0 0 0 0 0 0
0 0 0 0 0 0 0 0 0 0 0 0 0 0 0 0 0 0 0 0 0 0 0 0 0 0 0 0 0 0 0 0 0 0 0 0 0 0 0 0 0 0 0 0 0 0 0 0 0 0 0 0 0 0 0 0 0 0 0 0 0 0 0 0 0 0 0 0 0 0 0 0 0 0 0 0 0 0 0 0 0 0 0 0 0 0 0 0 0 0 0 0 0 0 0 0 0 0 0 0 0.00163218340066423 0.0377391122862384 0 0 0 0 0 0 0 0 0 0 0 0 0 0 0 0 0 0 0 0 0 0 0 0 0 0 0 0 0 0 0 0 0 0 0 0 0 0 0 0 0 0 0 0 0 0 0 0 0 0 0 0 0 0 0 0 0 0 0.00231784304158492 0 0 0 0 0 0.00193852497803607 0 0 0 0 0 0 0 0 0 0 0 0 0 0 0 0 0 0 0 0.000874382388109726 0 0 0.00742767660644102 0 0 0 0 0 0.0906745879532474 0 0 0 0 0 0 0 0 0 0 0 0.00238935367147459 0.00847114831124108 0 0 0 0 0 0 0.0209314558152525 0 0 0.006347096535165 0 0 0 0 0 0 0 0 0 0 0.0031030378626925 0 0 0 0.00539548981044471 0.00264632717689533 0 0 0 0 0 0 0 0 0 0.00280086427509016 0 0 0 0 0 0 0.00239779644996468 0 0 0 0.16713995706297 0.00158752014841827 0.00650570793267888 0 0 0 0 0 0 0 0 0 0 0 0 0 0 0 0 0 0 0 0.00350632825590011 0 0 0 0 0 0 0 0.0070195356078667 0 0 0.0106903240277423 0 0 0 0 0.00436596269413793 0 0.0877316892636736 0 0.0358845925872567 0.0171352343894209 0.00463887225028697 0 0.0672023516662286 0.0329911003563936 0.0497792129016844 0.00405047199188338 0.00229260309178536 0.0120239697317105 0 0.00156372139082969 0.00421541837932737 0.00547915718597801 0 0 0 0.0435508324762965 0.233558556044988
0 0 0 0 0 0 0 0 0 0 0 0 0 0 0 0 0 0 0 0 0 0 0 0 0 0 0 0 0 0 0 0 0 0 0 0 0 0 0 0 0 0 0 0 0 0 0 0 0 0 0 0 0 0 0 0 0 0 0 0 0 0 0 0 0 0 0 0 0 0 0 0 0 0 0 0 0 0 0 0 0 0 0 0 0 0 0 0 0 0 0 0 0 0 0 0 0 0 0 0 0 0 0 0 0 0 0 0 0 0 0 0 0 0 0 0 0 0 0 0 0 0 0 0 0 0 0 0 0 0 0 0 0 0 0 0 0 0 0 0 0 0 0 0 0 0 0 0 0 0 0 0 0 0 0 0 0 0 0 0 0 0 0 0 0 0 0 0.0306356859509908 0 0.0259724644348826 0.00354801254067493 0.0760996287028111 0 0 0 0 0 0 0 0 0 0 0 0 0 0 0 0.199944088326388 0.0145260283232236 0 0 0.0148637793894095 0 0 0 0.138388378590947 0 0 0.00219381952114175 0 0 0 0.00600366980592225 0 0 0.00961979482969295 0 0 0.0592307827606001 0 0 0 0 0 0 0 0 0 0 0 0 0 0 0.00599207886915851 0 0 0 0 0 0 0 0 0 0.0182385004069013 0.00722439830594976 0 0 0 0 0 0 0 0 0 0.00718300369415448 0 0 0 0 0 0 0.00137631944483626 0 0.00257177678301648 0.0030904869615971 0.23672096743726 0.00590613390930939 0.00924952822305581 0 0 0 0 0 0 0 0 0 0 0 0 0 0 0 0 0 0 0 0 0 0 0 0.0544802861293978 0 0 0 0 0 0 0 0 0 0 0 0 0 0 0 0 0.0502932526116268 0 0 0 0 0 0 0 0 0 0 0 0 0 0.00615186708374876 0 0.0051930108118602 0.00530225615144265
0 0 0 0 0 0 0 0 0 0 0 0 0 0 0 0 0 0 0 0 0 0 0 0 0 0 0 0 0 0 0 0 0 0 0 0 0 0 0 0 0 0 0 0 0 0 0 0 0 0 0 0 0 0 0 0 0 0 0 0 0 0 0 0 0 0 0 0 0 0 0 0 0 0 0.0222029792884195 0 0 0 0 0 0 0 0 0 0 0 0 0 0 0 0 0 0 0 0 0 0 0 0 0 0 0 0 0 0 0 0 0 0 0 0 0 0 0 0 0 0 0 0 0 0 0 0 0 0 0 0 0 0.0556624003083936 0 0 0 0 0 0 0 0 0 0 0 0 0 0 0 0 0 0 0 0 0 0 0 0 0 0 0 0 0 0 0 0 0 0 0 0 0 0 0 0.332478153602761 0 0 0 0 0 0 0 0 0 0 0.118696975237743 0 0 0 0 0.107114470857162 0 0 0 0 0 0 0 0.0328672405772553 0 0 0 0 0 0 0 0 0 0 0 0.0258779938294494 0 0.0842681236579763 0 0 0 0 0 0 0 0 0 0 0 0 0.130670406881627 0 0 0 0.0901612557592121 0 0 0 0 0 0 0 0 0 0 0 0 0 0 0 0 0 0 0 0 0 0 0 0 0 0 0 0 0 0 0 0 0 0 0 0 0 0 0 0 0 0 0 0 0 0 0 0 0 0 0 0 0 0 0 0 0 0 0 0 0 0 0 0 0 0 0 0 0 0 0 0 0 0 0 0 0 0 0 0 0 0 0 0 0 0 0 0 0 0 0 0
0 0 0 0 0 0 0 0 0 0 0 0 0 0 0 0 0 0 0 0 0 0 0 0 0 0 0 0 0 0 0 0 0 0 0 0 0 0 0 0 0 0 0 0 0 0 0 0 0 0 0 0 0 0 0 0 0 0 0 0 0 0 0 0 0 0 0 0 0 0 0 0 0 0 0 0 0 0 0 0 0 0 0 0 0 0 0 0 0 0 0 0 0 0 0 0 0 0 0 0 0 0 0 0 0 0 0 0 0 0 0 0 0 0 0 0 0 0 0 0 0 0 0 0 0 0 0 0 0 0 0 0 0 0 0 0 0 0 0 0 0 0 0 0 0 0 0 0 0 0 0 0 0 0 0 0 0 0 0 0 0 0 0 0 0 0 0 0.00940865986128486 0 0.040291861946672 0 0.167642569662383 0 0 0 0 0 0 0 0 0 0 0 0 0 0 0 0.0501450328424969 0 0.0202881427006788 0 0 0 0 0 0 0 0.0119560306201126 0.157043574442526 0 0 0 0.336622440828542 0 0 0.00761410649518386 0 0 0 0 0 0 0 0 0 0 0 0 0 0 0 0 0 0.0180084352694904 0 0 0 0 0 0 0 0 0 0 0 0.00754354085833895 0 0 0 0 0.0154720791087805 0 0 0 0 0 0 0 0 0 0 0 0 0 0 0.00785113411742199 0 0 0 0 0 0 0 0 0 0 0 0 0 0 0 0 0 0 0 0 0 0 0 0 0 0.150112391246088 0 0 0 0 0 0 0 0 0 0 0 0 0 0 0 0 0 0 0 0 0 0 0 0 0 0 0 0 0 0 0 0 0 0
0 0 0 0 0 0 0 0 0 0 0 0 0 0 0 0 0 0 0 0 0 0 0 0 0 0 0 0 0 0 0 0 0 0 0 0 0 0 0 0 0 0 0 0 0 0 0 0 0 0 0 0 0 0 0 0 0 0 0 0 0 0 0 0 0 0 0 0 0 0 0 0 0 0 0 0 0 0 0 0 0 0 0 0 0 0 0 0 0 0 0 0 0 0 0 0 0 0 0 0 0 0 0 0 0 0 0 0 0 0 0 0 0 0 0 0 0 0 0 0 0 0 0 0 0 0 0 0 0 0 0 0 0 0 0 0 0 0 0 0 0 0 0 0 0 0 0 0 0 0 0 0 0 0 0 0 0 0 0 0 0 0 0 0 0 0 0 0 0 0 0 0 0 0 0 0 0 0 0 0 0 0 0 0 0 0 0 0 0 0 0.139525860588778 0 0 0 0 0 0 0 0 0 0 0 0 0 0 0 0.860474139411222 0 0 0 0 0 0 0 0 0 0 0 0 0 0 0 0 0 0 0 0 0 0 0 0 0 0 0 0 0 0 0 0 0 0 0 0 0 0 0 0 0 0 0 0 0 0 0 0 0 0 0 0 0 0 0 0 0 0 0 0 0 0 0 0 0 0 0 0 0 0 0 0 0 0 0 0 0 0 0 0 0 0 0 0 0 0 0 0 0 0 0 0 0 0 0 0 0 0 0 0 0 0 0 0 0 0 0 0 0
0 0 0 0 0 0 0 0 0 0 0 0 0 0 0 0 0 0 0 0 0 0 0 0 0 0 0 0 0 0 0 0 0 0 0 0 0 0 0 0 0 0 0 0 0 0 0 0 0 0 0 0 0 0 0 0 0 0 0 0 0 0 0 0 0 0 0 0 0 0 0 0 0 0 0 0 0 0 0 0 0 0 0 0 0 0 0 0 0 0 0 0 0 0 0 0 0 0 0 0 0 0 0 0 0 0 0 0 0 0 0 0 0 0 0 0 0 0 0 0 0 0 0 0 0 0 0 0 0 0 0 0 0 0 0 0 0 0 0 0 0 0 0 0 0 0 0 0 0 0 0 0 0 0 0 0 0 0 0 0 0 0 0 0 0 0 0 0 0 0 0 0 0 0 0 0.0262394517290088 0 0 0 0 0 0 0 0 0 0 0 0 0 0 0 0 0 0 0 0 0.315224186833934 0 0 0 0 0 0 0 0 0 0 0 0 0 0 0 0 0 0 0 0.0207329732679523 0.177584218309872 0 0 0 0 0.0199965045635574 0 0 0.0335110328971252 0 0 0 0 0 0 0 0 0 0 0 0 0 0 0 0 0 0 0 0 0 0 0 0 0 0 0 0 0 0 0 0 0 0 0 0 0 0 0 0 0 0 0 0 0 0 0 0 0 0 0 0 0 0 0 0 0 0.0337796855007956 0 0 0.0444533413215774 0 0 0 0 0 0 0 0 0 0 0 0 0 0 0 0 0 0 0 0 0.328478605576177 0 0 0 0 0 0 0 0
0 0 0 0 0 0 0 0 0 0 0 0 0 0 0 0 0 0 0 0 0 0 0 0 0 0 0 0 0 0 0 0 0 0 0 0 0 0 0 0 0 0 0 0 0 0 0 0 0 0 0 0 0 0 0 0 0 0 0 0 0 0 0 0 0 0 0 0 0 0 0 0 0 0 0 0 0 0 0 0 0 0 0 0 0 0 0 0 0 0 0 0 0 0 0 0 0 0 0 0 0 0 0 0 0 0 0 0 0 0 0 0 0 0 0 0 0 0 0 0 0 0 0 0 0 0 0 0 0 0 0 0 0 0 0 0 0 0 0 0 0 0 0 0 0 0 0 0 0 0 0 0 0 0 0 0 0 0 0 0.107992123166962 0.167977852834207 0 0 0 0 0 0 0 0 0 0 0 0 0 0 0 0 0 0 0 0 0 0 0 0 0 0 0 0 0 0 0 0 0 0 0 0 0 0 0.0287836148388132 0 0 0 0 0 0 0 0 0 0 0 0 0 0 0 0 0 0 0 0 0 0 0 0 0 0 0 0 0 0 0 0 0 0 0 0 0 0 0 0 0 0 0 0 0 0 0 0 0 0 0 0 0 0 0 0 0 0 0 0 0 0 0 0 0 0 0 0 0 0 0 0 0 0 0 0 0 0 0 0 0 0 0 0.0515059341484474 0.0647726141563808 0.123234661124732 0.0390759377205707 0.204331973144153 0.112201471448962 0 0 0 0 0.0412990710220875 0.058824746394685 0 0 0 0 0 0 0 0 0 0 0 0 0 0 0 0 0 0 0 0 0
0 0 0 0 0 0 0 0 0 0 0 0 0 0 0 0 0 0 0 0 0 0 0 0 0 0 0 0 0 0 0 0 0 0 0 0 0 0 0 0 0 0 0 0 0 0 0 0 0 0 0 0 0 0 0 0 0 0 0 0 0 0 0 0 0 0 0 0 0 0 0 0.00197827659578898 0 0 0 0 0 0 0 0 0 0 0 0 0 0 0 0 0 0 0 0 0 0 0 0 0 0 0 0 0.00238649240126925 0.0151527130445858 0 0 0 0 0 0 0 0 0 0 0 0 0 0 0 0 0 0 0 0 0 0 0 0 0 0 0 0 0 0 0 0 0 0 0 0 0 0 0 0 0 0 0 0 0 0 0 0 0 0 0 0 0 0 0 0 0 0 0 0 0 0 0 0 0 0.00279413403887826 0 0 0 0 0 0 0 0 0 0 0 0 0 0 0 0 0 0 0 0 0.131443628110083 0.102579285184243 0 0 0 0 0 0 0 0 0 0 0 0 0 0 0 0 0 0.00172928577443595 0.127953424932701 0 0 0 0 0 0 0.0431826189499913 0 0 0.0118038812827502 0 0 0 0 0 0 0 0 0 0 0.00281207813910851 0 0 0 0.0294160342367936 0.00818023576474443 0 0 0 0 0 0 0 0 0 0.00383680793918242 0 0 0 0 0 0.00183072691316849 0.00282606920979393 0 0.00161320923395313 0 0.215033493188829 0.0159397527542726 0.019672180222483 0 0 0 0 0 0 0 0 0 0 0 0 0 0 0 0 0 0 0 0.00952116931578331 0 0.00204923343207983 0 0 0 0 0 0.00323658907591967 0 0.00236659065414209 0.00554598363708363 0 0 0 0 0 0.00383700941733248 0.038873201700945 0 0 0.0634698862401293 0 0 0.0410082828549741 0.0333545946242346 0.00596589264495593 0 0 0.00487523780445302 0 0 0 0 0 0 0 0.00534920749848525 0.0383827931824262
0 0 0 0 0 0 0 0 0 0 0 0 0 0 0 0 0 0 0 0 0 0 0 0 0 0 0 0 0 0 0 0 0 0 0 0 0 0 0 0 0 0 0 0 0 0 0 0 0 0 0 0 0 0 0 0 0 0 0 0 0 0 0 0 0 0 0 0 0 0 0 0 0 0 0 0 0 0 0 0 0 0 0 0 0 0 0 0 0 0 0 0 0 0 0 0 0 0 0 0 0 0 0 0 0 0 0 0 0 0 0 0 0 0 0 0 0 0 0 0 0 0 0 0 0 0 0 0 0 0 0 0 0 0 0 0 0 0 0 0 0 0 0 0 0 0 0 0 0 0 0 0 0 0 0 0 0 0 0 0 0 0 0 0 0 0 0 0 0 0 0 0 0 0 0 0 0 0 0 0.00208734364675378 0 0 0 0 0 0 0 0 0 0 0 0 0 0.154974436965946 0 0 0 0 0 0 0 0 0 0 0 0 0 0 0 0 0 0 0 0 0 0 0.192545837750354 0.0287528622363563 0 0 0 0 0.0288496396474876 0 0 0.126738583454158 0 0 0 0 0 0 0 0 0 0 0.00316073541480524 0 0 0 0 0.0108699726584991 0 0 0 0 0 0 0 0 0 0 0 0 0 0 0 0 0 0 0 0 0 0 0 0 0 0 0 0 0 0 0 0 0 0 0 0 0 0 0 0 0.00372131867705372 0.0151717516544687 0 0 0.0200375502162696 0 0 0 0.00554542435960591 0.00787554629690524 0 0 0 0 0 0.0222928388586608 0 0 0 0 0 0.0491931848194102 0.0210732371462757 0.0940713473498279 0.0972591452880127 0.108977611491355 0 0 0 0 0 0.00680163206779559 0 0
0 0 0 0 0 0 0 0 0 0 0 0 0 0 0 0 0 0 0 0 0 0 0 0 0 0 0 0 0 0 0 0 0 0 0 0 0 0 0 0 0 0 0 0 0 0 0 0 0 0 0 0 0 0 0 0 0 0 0 0 0 0 0 0 0 0 0 0 0 0 0 0 0 0 0 0 0 0 0 0 0 0 0 0 0 0 0 0 0 0 0 0 0 0 0 0 0 0 0 0 0 0 0 0 0 0 0 0 0 0 0 0 0 0 0 0 0 0 0 0 0 0 0 0 0 0 0 0 0 0 0 0 0 0 0 0 0 0 0 0 0 0 0 0 0 0 0 0 0 0 0 0 0 0 0 0 0 0 0 0 0 0 0 0 0 0 0 0 0 0 0 0 0 0 0 0 0 0 0 0 0 0 0 0 0 0 0 0 0 0 0 0.274237120414583 0 0 0 0 0 0 0.532430648900642 0 0 0 0 0 0 0 0 0 0 0 0 0 0 0 0 0 0 0 0 0 0 0 0 0 0 0 0 0 0 0 0 0 0 0 0 0 0 0 0 0 0 0 0 0 0 0 0 0 0 0 0 0 0 0 0 0 0 0 0 0 0 0 0 0 0 0 0 0 0 0 0 0 0 0 0 0 0 0 0 0 0 0.193332230684775 0 0 0 0 0 0 0 0 0 0 0 0 0 0 0 0 0 0 0 0 0 0 0 0 0 0 0 0 0 0 0 0 0 0
0 0 0 0 0 0 0 0 0 0 0 0 0 0 0 0 0 0 0 0 0 0 0 0 0 0 0 0 0 0 0 0 0 0 0 0.0289200594990985 0 0 0 0 0.0337089731566496 0.0106212729852456 0 0 0 0 0 0 0 0 0 0 0.0157337956221618 0 0 0 0 0 0 0 0 0 0 0 0 0 0 0 0 0 0 0 0 0 0 0 0 0 0 0 0 0 0 0 0 0 0 0 0 0 0 0 0 0 0 0 0 0 0 0.0223064601539889 0 0 0 0 0 0 0 0 0 0 0 0 0 0 0 0 0 0 0 0 0 0 0 0 0 0 0 0 0 0 0 0 0 0 0 0 0 0 0 0 0 0 0 0 0 0 0 0 0 0 0 0 0 0 0 0 0 0 0 0 0 0 0 0 0 0 0 0 0 0.00867983898107261 0 0.01464722828056 0 0 0 0 0 0 0 0 0 0 0 0 0 0 0 0.0139586079044109 0 0.00505084848630938 0 0.264893057277 0 0 0 0 0 0.0391538281276465 0 0 0 0 0.157598010173623 0 0 0.0414117848094773 0 0 0 0 0 0 0 0 0 0 0 0 0 0 0 0 0 0.0601874072128721 0 0 0 0 0 0 0 0 0 0 0 0.0822685594237041 0 0 0 0 0.177905457582558 0 0 0 0 0 0 0 0 0 0 0 0 0 0 0 0 0 0 0 0 0 0 0 0 0 0 0 0 0 0 0 0 0 0 0 0 0 0 0 0 0.0229548103236212 0 0 0 0 0 0 0 0 0 0 0 0 0 0 0 0 0 0 0 0 0 0 0 0 0 0 0 0 0 0 0 0 0 0
0 0 0 0 0 0 0 0 0 0 0 0 0 0 0 0 0 0 0 0 0 0 0 0 0 0 0 0 0 0 0 0 0 0 0 0 0 0 0 0 0 0 0 0 0 0 0 0 0 0 0 0 0 0 0 0 0 0 0 0 0 0 0 0 0 0 0 0 0 0 0 0 0 0 0 0 0 0 0 0 0 0 0 0 0 0 0 0 0 0 0 0 0 0 0 0 0 0 0 0 0 0 0 0 0 0 0 0 0 0 0 0 0 0 0 0 0 0 0 0 0 0 0 0 0 0 0 0 0 0 0 0 0 0 0 0 0 0 0 0 0 0 0 0 0 0 0 0 0 0 0 0 0 0 0 0 0 0 0 0.0554024198449644 0.216228821738384 0 0 0 0 0 0 0 0 0 0 0 0 0 0 0 0 0 0 0 0 0 0 0 0 0 0 0 0 0 0 0 0 0 0.0172705875121993 0 0 0 0 0 0 0 0 0 0 0 0 0.170401209565736 0 0 0 0 0 0 0 0 0 0 0 0 0 0 0 0 0 0 0 0 0 0 0 0 0 0 0 0 0 0 0 0 0 0.0663826403557575 0 0.0954870829484245 0 0 0 0 0.0819938541241016 0 0 0 0 0 0 0 0 0 0 0 0 0 0 0 0 0 0 0 0 0 0 0 0 0 0 0 0 0 0 0 0 0 0 0 0 0.140291762549316 0 0.0184550956257677 0 0 0 0 0 0.0746584819108608 0.0504552604523063 0 0 0.0129727833721822 0 0 0 0 0 0 0 0 0 0 0 0 0 0 0 0 0 0
0 0 0 0 0 0 0 0 0 0 0 0 0 0 0 0 0 0 0 0 0 0 0 0 0 0 0 0 0 0 0 0 0 0 0 0 0 0 0 0 0 0 0 0 0 0 0 0 0 0 0 0 0 0 0 0 0 0 0 0 0 0 0 0 0 0 0 0 0 0 0 0 0 0 0 0 0 0 0 0 0 0 0 0 0 0 0 0 0 0 0 0 0 0 0 0 0 0 0 0 0 0 0 0 0 0 0 0 0 0 0 0 0 0 0 0 0 0 0 0 0 0 0 0 0 0 0 0 0 0 0 0 0 0 0 0 0 0 0 0 0 0 0 0 0 0 0 0 0 0 0 0 0 0 0 0 0 0 0 0 0 0 0 0 0 0 0 0 0 0 0 0 0 0 0 0 0 0 0 0 0 0 0 0 0 0 1 0 0 0 0 0 0 0 0 0 0 0 0 0 0 0 0 0 0 0 0 0 0 0 0 0 0 0 0 0 0 0 0 0 0 0 0 0 0 0 0 0 0 0 0 0 0 0 0 0 0 0 0 0 0 0 0 0 0 0 0 0 0 0 0 0 0 0 0 0 0 0 0 0 0 0 0 0 0 0 0 0 0 0 0 0 0 0 0 0 0 0 0 0 0 0 0 0 0 0 0 0 0 0 0 0 0 0 0 0 0 0 0 0 0 0 0 0 0 0 0 0 0 0 0 0 0 0 0 0
0 0 0 0 0 0 0 0 0 0 0 0 0 0 0 0 0 0 0 0 0 0 0 0 0 0 0 0 0 0 0 0 0 0 0 0 0 0 0 0 0 0 0 0 0 0 0 0 0 0 0 0 0 0 0 0 0 0 0 0 0 0 0 0 0 0 0 0 0 0 0 0 0 0 0 0 0 0 0 0 0 0 0 0 0 0 0 0 0 0 0 0 0 0 0 0 0 0 0 0 0 0 0 0 0 0 0 0 0 0 0 0 0 0 0 0 0 0 0 0 0 0 0 0 0 0 0 0 0 0 0 0 0 0 0 0 0 0 0 0 0 0 0 0 0 0 0 0 0 0 0 0 0 0 0 0 0 0 0 0 0 0 0 0 0 0 0 0 0 0 0 0 0 0 0 0 0 0 0 0 0.0410974391817143 0 0 0.233730255268569 0 0 0 0 0 0 0 0 0 0 0 0 0 0 0 0 0 0 0 0 0.33245915059564 0 0 0.0219353915958671 0 0 0 0 0 0.169818411083288 0 0 0 0 0 0 0 0 0 0 0 0 0 0 0 0 0 0 0 0 0 0 0 0 0 0 0 0 0 0 0 0 0 0 0 0 0 0 0 0 0 0 0 0 0 0 0 0 0 0 0 0 0 0 0 0 0 0 0 0 0 0 0 0 0 0 0 0 0 0 0 0 0 0 0 0.134203790171792 0 0 0 0.0232131813975681 0 0 0 0 0 0 0 0 0 0 0 0 0.0435423807055623 0 0 0 0 0 0 0 0 0
0 0 0 0 0 0 0 0 0 0 0 0 0 0 0 0 0 0 0 0 0 0 0 0 0 0 0 0 0 0 0 0 0 0 0 0 0 0 0 0 0.0107618877121803 0 0 0 0 0 0 0 0 0 0 0 0 0 0 0 0 0 0 0 0 0 0 0 0 0 0 0 0 0 0 0 0 0 0 0.00607059644681448 0 0 0 0 0 0 0 0 0 0 0 0 0 0 0 0 0 0 0 0 0 0 0 0 0 0 0 0 0 0 0 0 0 0 0 0 0 0 0 0 0 0 0 0 0 0 0 0 0 0 0 0 0 0 0 0 0 0 0 0 0 0 0 0 0 0 0 0 0 0 0 0 0 0 0 0 0 0 0 0 0 0 0 0 0 0 0 0 0 0 0 0 0 0 0 0.0208143708481329 0 0 0 0 0 0 0 0.00617935197601459 0 0 0 0 0.00874829605593077 0 0 0.010934359288433 0 0.00909588841571164 0 0.373644290195067 0 0 0 0 0 0 0.10370880042957 0 0 0 0 0.051404087731479 0 0.14291659289692 0 0 0 0 0 0 0 0 0 0 0 0 0 0 0 0 0 0.132802882289844 0 0 0 0 0 0 0 0 0 0 0 0 0 0 0 0 0.0230304689346176 0 0 0 0 0 0 0 0 0 0 0 0 0 0 0.00413439978946826 0 0 0 0 0 0 0 0 0 0 0 0 0 0 0 0 0 0 0 0 0 0 0 0 0 0.095753726989817 0 0 0 0 0 0 0 0 0 0 0 0 0 0 0 0 0 0 0 0 0 0 0 0 0 0 0 0 0 0 0 0 0 0
0 0 0 0 0 0 0 0 0 0 0 0 0 0 0 0 0 0 0 0 0 0 0 0 0 0 0 0 0 0 0 0 0 0 0 0 0 0 0 0 0 0 0 0 0 0 0 0 0 0 0 0 0 0 0 0 0 0 0 0 0 0 0 0 0 0 0 0 0 0 0 0 0 0 0 0 0 0 0 0 0 0 0 0 0 0 0 0 0 0 0 0 0 0 0 0 0 0 0 0 0 0 0 0 0 0 0 0 0 0 0 0 0 0 0 0 0 0 0 0 0 0 0 0 0 0 0 0 0 0 0 0 0 0 0 0 0 0 0 0 0 0 0 0 0 0 0 0 0 0 0 0 0 0 0 0 0 0 0 0 0 0 0 0 0 0 0 0 0 0 0 0 0 0 0 0 0 0 0.00620340092110229 0.00616844716638329 0 0 0 0 0.00854586951176018 0 0 0 0 0 0 0 0 0 0 0 0 0 0 0 0 0 0.0823491918784151 0 0 0.290504782782234 0 0.00671628338790471 0 0 0 0 0 0 0 0 0 0 0 0 0 0 0 0.16312066800516 0 0 0 0 0 0 0 0 0 0 0 0 0 0 0 0 0 0 0 0.00572997603723339 0 0 0 0 0 0 0 0 0 0 0 0 0 0 0 0 0 0 0 0 0 0 0 0 0 0 0 0 0 0 0 0 0 0 0 0 0 0.42003459881829 0 0 0 0 0 0 0 0 0 0 0 0.0106267814915175 0 0 0 0 0 0 0 0 0 0 0 0 0 0 0 0 0 0 0 0 0 0
0 0 0 0 0 0 0 0 0 0 0 0 0 0 0 0 0 0 0 0 0 0 0 0 0 0 0 0 0 0 0 0 0 0 0 0 0 0 0 0 0 0 0 0 0 0 0 0 0 0 0 0 0 0 0 0 0 0 0 0 0 0 0 0 0 0 0 0 0 0 0 0 0 0 0 0 0 0 0 0 0 0 0 0 0 0 0 0 0 0 0 0 0 0 0 0 0 0 0 0 0 0 0 0 0 0 0 0 0 0 0 0 0 0 0 0 0 0 0 0 0 0 0 0 0 0 0 0 0 0 0 0 0 0 0 0 0 0 0 0 0 0 0 0 0 0 0 0 0 0 0 0 0 0 0 0 0 0 0 0 0 0 0 0 0 0 0 0 0 0 0 0 0 0 0 0 0 0 0 0 0 0 0 0 0 0 0 0 0 0 0.0922484471507201 0 0 0 0 0 0 0 0 0 0 0.478386427282106 0 0 0 0.148897995290052 0 0.0634004011540445 0 0 0 0 0 0 0 0 0 0 0 0.0865234264259096 0 0 0 0 0 0 0 0 0 0 0 0 0 0 0 0 0 0 0 0 0 0 0 0.0525759424204272 0 0 0 0 0 0 0 0 0 0 0 0 0 0 0 0 0 0 0 0 0 0 0 0 0 0 0 0 0 0 0 0 0 0 0 0 0 0 0 0 0 0 0 0 0 0 0 0 0 0.0779673602767411 0 0 0 0 0 0 0 0 0 0 0 0 0 0 0 0 0 0 0 0 0 0
0 0 0 0 0 0 0 0 0 0 0 0 0 0 0 0 0 0 0 0 0 0 0 0 0 0 0 0 0 0 0 0 0 0 0 0 0 0 0 0 0 0 0 0 0 0 0 0 0 0 0 0 0 0 0 0 0 0 0 0 0 0 0 0 0 0 0 0 0 0 0 0 0 0 0 0 0 0 0 0 0 0 0 0 0 0 0 0 0 0 0 0 0 0 0 0 0 0 0 0 0 0 0 0 0 0 0 0 0 0 0 0 0 0 0 0 0 0 0 0 0 0 0 0 0 0 0 0 0 0 0 0 0 0 0 0 0 0 0 0 0 0 0 0 0 0 0 0 0 0 0 0 0 0 0 0 0 0 0 0 0 0 0 0 0 0 0 0.012357446720244 0.0123988016401769 0 0.0191244524654951 0.0731389147178648 0 0 0 0 0 0 0 0.00823715409060405 0 0 0 0 0.01219526709518 0 0 0.0100955165886755 0 0.00756269178482892 0 0.00438547357434297 0 0 0 0 0 0 0.0141407061005184 0 0 0 0.0741591802416616 0.0940965862082955 0.0101985089988697 0 0 0 0.00551625200421084 0 0 0 0 0 0 0 0 0 0 0.0237508193786025 0 0 0 0.242630180208808 0 0 0 0 0 0 0 0 0 0.00145009687794165 0.000655488139688322 0 0 0 0 0 0.00346538402051023 0 0 0 0.00175229502688957 0 0 0 0 0 0 0 0 0 0 0.0114689898579127 0 0 0 0 0 0 0 0 0 0 0 0 0 0 0 0 0 0 0 0 0 0 0 0 0 0.34878583048328 0 0 0 0 0 0 0 0.00651024858283537 0 0 0 0 0 0 0 0 0.00192371519256355 0 0 0 0 0 0 0 0 0 0 0 0 0 0 0 0 0
0 0 0 0 0 0 0 0 0 0 0 0 0 0 0 0 0 0 0 0 0 0 0 0 0 0 0 0 0 0 0 0 0 0 0 0 0 0 0 0 0 0 0 0 0 0 0 0 0 0 0 0 0 0 0 0 0 0 0 0 0 0 0 0 0 0 0 0 0 0 0 0 0 0 0 0 0 0 0 0 0 0 0 0 0 0 0 0 0 0 0 0 0 0 0 0 0 0 0 0 0 0 0 0 0 0 0 0 0 0 0 0 0 0 0 0 0 0 0 0 0 0 0 0 0 0 0 0 0 0 0 0 0 0 0 0 0 0 0 0 0 0 0 0 0 0 0 0 0 0 0 0 0 0 0 0 0 0 0 0 0 0 0 0 0 0 0 0 0 0 0 0 0 0 0 0 0 0 0 0 0 0 0 0 0 0 0 0 0 0 0.142840898987307 0 0.343586117022345 0 0 0 0 0 0 0 0 0 0 0 0 0 0 0 0 0.239879374918152 0 0.053635861877419 0 0 0 0 0 0 0 0 0 0 0 0 0 0 0.220057747194776 0 0 0 0 0 0 0 0 0 0 0 0 0 0 0 0 0 0 0 0 0 0 0 0 0 0 0 0 0 0 0 0 0 0 0 0 0 0 0 0 0 0 0 0 0 0 0 0 0 0 0 0 0 0 0 0 0 0 0 0 0 0 0 0 0 0 0 0 0 0 0 0 0 0 0 0 0 0 0 0 0 0 0 0 0 0 0 0 0
0 0 0 0 0 0 0 0 0 0 0 0 0 0 0 0 0 0 0 0 0 0 0 0 0 0 0 0 0 0 0 0 0 0 0 0 0 0 0 0 0 0 0 0 0 0 0 0 0 0 0 0 0 0 0 0 0 0 0 0 0 0 0 0 0 0 0 0 0 0 0 0 0 0 0 0 0 0 0 0 0 0 0 0 0 0 0 0 0 0 0 0 0 0 0 0 0 0 0 0 0 0 0 0 0 0 0 0 0 0 0 0 0 0 0 0 0 0 0 0 0 0 0 0 0 0 0 0 0 0 0 0 0 0 0 0 0 0 0 0 0 0 0 0 0 0 0 0 0 0 0 0 0 0 0 0 0 0.00734306500113922 0 0 0.0266191560971412 0 0 0 0 0 0.0512894335596318 0 0 0 0 0 0 0 0 0 0.00503662564343947 0.0354361205692664 0.0603759994056045 0 0 0 0 0.00913397896100259 0 0.00211598250365768 0 0 0.00480175765240683 0 0 0 0 0 0 0.00239735649617623 0 0 0 0.0420363597844306 0 0.00282584990229265 0 0.00284357639395896 0.00567616675316454 0 0 0 0 0 0 0 0 0 0 0.00407285049730552 0.00320997284655988 0.0144031192197671 0 0 0 0 0.00625893562250542 0 0 0 0 0 0 0 0 0 0 0 0 0 0 0 0 0 0 0 0 0.156247869470783 0 0 0 0.0118761561249723 0 0 0 0 0 0 0 0 0 0 0 0 0 0 0 0 0 0 0 0 0 0 0 0 0 0 0 0 0 0 0 0 0 0 0 0.00617944695112207 0.00835872097288801 0.05554503445559 0 0.0182830109858811 0.0715237058714835 0 0 0 0.00579519999493609 0.119734024031345 0.114541760280238 0 0 0.0501265589089458 0 0 0 0 0.00724007920663798 0 0 0.0107461236470214 0 0 0 0.00844178286181623 0 0.0183206993291649 0 0.0153622049748218 0.0038187901205115 0.0319825249023912
0 0 0 0 0 0 0 0 0 0 0 0 0 0 0 0 0 0 0 0 0 0 0 0 0 0 0 0 0 0 0 0 0 0 0 0 0 0 0 0 0 0 0 0 0 0 0 0 0 0 0 0 0 0 0 0 0 0 0 0 0 0 0 0 0 0 0 0 0 0 0 0 0 0 0 0 0 0 0 0 0 0 0 0 0 0 0 0 0 0 0 0 0 0 0 0 0 0 0 0 0 0 0 0 0 0 0 0 0 0 0 0 0 0 0 0 0 0 0 0 0 0 0 0 0 0 0 0 0 0 0 0 0 0 0 0 0 0 0 0 0 0 0 0 0 0 0 0 0 0 0 0 0 0 0 0 0 0 0 0 0 0 0 0 0 0 0 0.234249489279357 0.00519418285180252 0.00838267797853519 0.0122376635525848 0.0884638251048128 0 0 0 0 0 0 0 0 0 0 0 0 0 0 0 0.0672380705672896 0.0192559641036586 0.0688456579034055 0 0 0 0 0 0.200641585114364 0 0 0 0 0 0 0 0 0 0.00815572529030579 0 0 0 0 0 0 0 0 0 0 0 0 0 0 0 0 0 0.00624293415683295 0 0 0 0 0 0 0 0 0.00225744612667879 0.00467651281777757 0.00175156661902215 0 0 0 0 0 0 0 0 0.00452724830944986 0 0 0.00243512377033486 0 0 0 0 0 0 0 0 0.18970277243607 0 0.00484060330281632 0.0280087513664612 0 0 0 0 0 0 0 0 0 0 0 0 0 0 0 0 0 0 0 0 0 0 0.0330968912891877 0 0 0 0 0 0 0 0 0 0 0 0 0.00482952640738653 0 0 0 0.00496578165186691 0 0 0 0 0 0 0 0 0 0 0 0 0 0 0 0 0
0 0 0 0 0 0 0 0 0 0 0 0 0 0 0 0 0 0 0 0 0 0 0 0 0 0 0 0 0 0 0 0 0 0 0 0 0 0 0 0 0 0 0 0 0 0 0 0 0 0 0 0 0 0 0 0 0 0 0 0 0 0 0 0 0 0 0 0 0 0 0 0 0 0 0 0 0 0 0 0 0 0 0 0 0 0 0 0 0 0 0 0 0 0 0 0 0 0 0 0 0 0 0 0 0 0 0 0 0 0 0 0 0 0 0 0 0 0 0 0 0 0 0 0 0 0 0 0 0 0 0 0 0 0 0 0 0 0 0 0 0 0 0 0 0 0 0 0 0 0 0 0 0 0 0 0 0 0 0 0 0 0 0 0 0 0 0 0 0.0478350598233955 0 0 0 0 0 0.0829903115097807 0 0 0 0 0 0 0 0 0 0 0 0.0225377850806131 0 0 0 0 0 0 0 0 0 0 0 0 0 0 0 0 0 0 0 0.210152910520606 0 0 0 0.0762778598435484 0.313580804849872 0 0 0 0 0 0 0 0 0 0 0 0 0 0 0.0906075651484895 0 0 0 0 0.0562459254086221 0 0 0 0 0 0 0 0 0 0 0 0 0 0 0 0 0 0 0 0 0 0 0 0 0 0 0 0 0 0 0 0 0 0 0 0 0.0997717778150734 0 0 0 0 0 0 0 0 0 0 0 0 0 0 0 0 0 0 0 0 0 0 0 0 0 0 0 0 0 0 0 0 0 0 0 0 0 0 0 0 0 0 0 0 0 0 0
0 0 0 0 0 0 0 0 0 0 0 0 0 0 0 0 0 0 0 0 0 0 0 0 0 0 0 0 0 0 0 0 0 0 0 0 0 0 0 0 0 0 0 0 0 0 0 0 0 0 0 0 0 0 0 0 0 0 0 0 0 0 0 0 0 0 0 0 0 0 0 0 0 0 0 0 0 0 0 0 0 0 0 0 0 0 0 0 0 0 0 0 0 0 0 0 0 0 0 0 0 0 0 0 0 0 0 0 0 0 0 0 0 0 0 0 0 0 0 0 0 0 0 0 0 0 0 0 0 0 0 0 0 0 0 0 0 0 0 0 0 0 0 0 0 0 0 0 0 0 0 0 0 0 0 0 0 0 0 0 0 0 0 0 0 0 0 0 0 0 0 0 0 0 0.0785513204545566 0 0 0 0 0 0 0 0 0 0 0 0 0 0 0 0 0 0 0 0 0 0 0 0 0 0 0 0 0 0 0 0 0 0 0.102121105091021 0 0.0931653861897506 0 0 0 0 0 0 0 0 0 0 0 0 0 0 0 0 0 0 0 0 0 0 0 0 0 0 0 0 0 0 0 0 0 0 0 0 0 0 0 0 0 0 0 0 0 0 0 0 0 0 0 0 0 0 0.277946528635433 0 0.358709340619778 0 0 0 0 0 0 0 0 0 0.0895063190094602 0 0 0 0 0 0 0 0 0 0 0 0 0 0 0 0 0 0 0 0 0 0 0 0 0 0 0 0 0 0 0 0 0 0 0 0 0
0 0 0 0 0 0 0 0 0 0 0 0 0 0 0 0 0 0 0 0 0 0 0 0 0 0 0 0 0 0 0 0 0 0 0 0 0 0 0 0 0 0 0 0 0 0 0 0 0 0 0 0 0 0 0 0 0 0 0 0 0 0 0 0 0 0 0 0 0 0 0 0 0 0 0 0 0 0 0 0 0 0 0 0 0 0 0 0 0 0 0 0 0 0 0 0 0 0 0 0 0 0 0 0 0 0 0 0 0 0 0 0 0 0 0 0 0 0 0 0 0 0 0 0 0 0 0 0 0 0 0 0 0 0 0 0 0 0 0 0 0 0 0 0 0 0 0 0 0 0 0 0 0 0 0 0 0 0 0 0 0 0 0 0 0 0 0 0 0 0 0 0 0 0 0 0 0 0 0 0 0 0 0 0 0 0 0 0 0 0 0 0 0 0 0 0 0 0 0 0 0 0 0 0 0 0 0.105520267889271 0 0 0.704186331743476 0.156270032620249 0 0 0 0 0 0 0 0 0 0 0 0 0 0 0 0 0 0 0.0340233677470051 0 0 0 0 0 0 0 0 0 0 0 0 0 0 0 0 0 0 0 0 0 0 0 0 0 0 0 0 0 0 0 0 0 0 0 0 0 0 0 0 0 0 0 0 0 0 0 0 0 0 0 0 0 0 0 0 0 0 0 0 0 0 0 0 0 0 0 0 0 0 0 0 0 0 0 0 0 0 0 0 0 0 0 0 0 0
0 0 0 0 0 0 0 0 0 0 0 0 0 0 0 0 0 0 0 0 0 0 0 0 0 0 0 0 0 0 0 0 0 0 0 0 0 0 0 0 0 0 0 0 0 0 0 0 0 0 0 0 0 0 0 0 0 0 0 0 0 0 0 0 0 0 0 0 0 0 0 0 0 0 0 0 0 0 0 0 0 0 0 0 0 0 0 0 0 0 0 0 0 0 0 0 0 0 0 0 0 0 0 0 0 0 0 0 0 0 0 0 0 0 0 0 0 0 0 0 0 0 0 0 0 0 0 0 0 0 0 0 0 0 0 0 0 0 0 0 0 0 0 0 0 0 0 0 0 0 0 0 0 0 0 0 0 0 0 0 0 0.0961856757348825 0.0251996558306608 0 0 0.0353987512283533 0 0 0 0 0 0 0 0 0 0 0.3588744637327 0 0 0 0 0 0 0 0 0 0 0 0 0 0 0 0 0 0 0 0 0 0 0 0 0 0 0 0 0 0 0 0 0 0 0 0 0 0 0.0434902640274075 0 0 0 0 0.23319683532392 0 0 0 0 0 0 0 0 0 0 0 0 0 0 0 0 0 0 0 0 0 0 0 0 0 0 0 0 0 0 0 0 0 0 0 0 0 0 0 0 0 0 0 0 0 0 0 0 0 0 0.144746336309416 0 0 0 0 0 0 0 0 0 0 0 0 0 0 0 0 0 0 0 0 0 0 0 0 0 0 0 0 0.0629080178126601 0 0 0 0 0 0 0 0 0 0 0 0 0 0 0
0 0 0 0 0 0 0 0 0 0 0 0 0 0 0 0 0 0 0 0 0 0 0 0 0 0 0 0 0 0 0 0 0 0 0 0 0 0 0 0 0 0 0 0 0 0 0 0 0 0 0 0 0 0 0 0 0 0 0 0 0 0 0 0 0 0 0 0 0 0 0 0 0 0 0 0 0 0 0 0 0 0 0 0 0 0 0 0 0 0 0 0 0 0 0 0 0 0 0 0 0 0 0 0 0 0 0 0 0 0 0 0 0 0 0 0 0 0 0 0 0 0 0 0 0 0 0 0 0 0 0 0 0 0 0 0 0 0 0 0 0 0 0 0 0 0 0 0 0 0 0 0 0 0 0 0 0 0 0 0 0 0 0 0 0 0 0 0 0 0 0 0 0 0 0 0 0 0 0 0 0 0 0 0 0 0 0 0 0 0 0 0 0 0 0 0 0 0 0 0 0 0.302213825173926 0 0 0 0 0 0 0 0 0 0 0 0 0 0 0 0 0 0.370530886327375 0 0.327255288498699 0 0 0 0 0 0 0 0 0 0 0 0 0 0 0 0 0 0 0 0 0 0 0 0 0 0 0 0 0 0 0 0 0 0 0 0 0 0 0 0 0 0 0 0 0 0 0 0 0 0 0 0 0 0 0 0 0 0 0 0 0 0 0 0 0 0 0 0 0 0 0 0 0 0 0 0 0 0 0 0 0 0 0 0 0 0 0 0 0 0 0 0 0 0
0 0 0 0 0 0 0 0 0 0 0 0 0 0 0 0 0 0 0 0 0 0 0 0 0 0 0 0 0 0 0 0 0 0 0 0 0 0 0 0 0 0 0 0 0 0 0 0 0 0 0 0 0 0 0 0 0 0 0 0 0 0 0 0 0 0 0 0 0 0 0 0 0 0 0 0 0 0 0 0 0 0 0 0 0 0 0 0 0 0 0 0 0 0 0 0 0 0 0 0 0 0 0 0 0 0 0 0 0 0 0 0 0 0 0 0 0 0 0 0 0 0 0 0 0 0 0 0 0 0 0 0 0 0 0 0 0 0 0 0 0 0 0 0 0 0 0 0 0 0 0 0 0 0 0 0 0 0 0 0 0 0 0 0 0 0 0 0 0 0 0 0 0 0 0 0 0 0 0 0 0 0 0 0.232995897654923 0 0 0 0 0 0 0 0 0 0 0 0 0 0 0 0 0 0 0 0 0 0 0 0 0 0 0 0 0 0 0 0 0 0 0 0 0 0 0 0 0 0 0 0 0 0 0 0 0 0 0 0 0 0 0 0 0 0 0 0 0 0 0 0 0 0 0 0 0 0 0 0 0 0 0 0 0 0 0 0 0 0 0 0 0 0 0 0 0 0 0 0 0 0 0 0 0 0 0 0 0 0 0 0 0 0 0.105643674544659 0.32429195090703 0 0 0 0 0 0.18732585461538 0 0 0 0 0 0 0 0 0.080646905045056 0 0 0 0 0.0690957172329519 0 0 0 0
0 0 0 0 0 0 0 0 0 0 0 0 0 0 0 0 0 0 0 0 0 0 0 0 0 0 0 0 0 0 0 0 0 0 0 0 0 0 0 0 0 0 0 0 0 0 0 0 0 0 0 0 0 0 0 0 0 0 0 0 0 0 0 0 0 0 0 0 0 0 0 0 0 0 0 0 0 0 0 0 0 0 0 0 0 0 0 0 0 0 0 0 0 0 0 0 0 0 0 0 0 0 0 0 0 0 0 0 0 0 0 0 0 0 0 0 0 0 0 0 0 0 0 0 0 0 0 0 0 0 0 0 0 0 0 0 0 0 0 0 0 0 0 0 0 0 0 0 0 0 0 0 0 0 0 0 0 0 0 0 0 0 0 0 0 0 0 0 0 0 0 0 0 0 0 0 0 0 0 0 0 0 0 0 0 0 0 0 0.0785461734640505 0 0 0 0 0 0 0.111784252703015 0 0 0 0 0 0 0 0 0 0 0 0.00760508841224992 0 0 0 0 0.025349065747367 0 0 0 0.254889882999711 0 0.03983961217574 0.0150546832472764 0.0105313174023318 0 0 0 0 0 0.00684809079221394 0 0.00713819583871865 0.0380596200039175 0.011164488632656 0.0114282429992768 0 0 0 0 0 0 0 0 0 0 0 0 0 0 0 0 0 0 0 0 0 0 0 0 0 0 0.020423418064508 0 0 0 0 0 0 0 0 0 0 0 0 0 0 0 0 0 0 0.0595255361472155 0 0.0269850858945756 0 0 0 0 0 0 0 0 0 0 0 0 0 0 0 0.0710850701988088 0 0 0 0 0.136515771616433 0.0555929045459061 0 0 0 0 0.0116334991140279 0 0 0 0 0 0 0 0 0
0 0 0 0 0 0 0 0 0 0 0 0 0 0 0 0 0 0 0 0 0 0 0 0 0 0 0 0 0 0 0 0 0 0 0 0 0 0 0 0 0 0 0 0 0 0 0 0 0 0 0 0 0 0 0 0 0 0 0 0 0 0 0 0 0 0 0 0 0 0 0 0 0 0 0 0 0 0 0 0 0 0 0 0 0 0 0 0 0 0 0 0 0 0 0 0 0 0 0 0 0 0 0 0 0 0 0 0 0 0 0 0 0 0 0 0 0 0 0 0 0 0 0 0 0 0 0 0 0 0 0 0 0 0 0 0 0 0 0 0 0 0 0 0 0 0 0 0 0 0 0 0 0 0 0 0 0 0 0 0 0 0 0 0 0 0 0 0 0 0 0 0 0 0 0 0 0 0 0 0 0 0 0 0 0 0 0 0 0 0 0 0 0 0.0119318592239655 0 0 0.225392849371243 0 0 0 0 0 0 0 0 0 0 0.00264792714968142 0 0 0 0 0 0 0 0.112603392011568 0 0.0066054086416752 0.00274099323893441 0.00579004880034181 0 0 0.0138500909156338 0 0 0.131412966326375 0 0 0.0098349556116939 0.0030903908532055 0 0.00514249321689359 0 0 0 0 0 0 0 0 0 0 0 0 0 0 0.00134485833835922 0 0 0 0.0025863685531246 0.00234920946249357 0.00261853659774943 0 0 0 0.00192267914428365 0.00975152704606321 0 0 0 0 0 0 0 0 0 0 0 0 0 0 0 0 0 0 0 0.00376625025197095 0 0.00309304057495011 0 0 0 0 0 0 0 0 0 0 0 0 0 0.00378721000198192 0 0.0674679697026504 0 0 0 0 0.00465241247298304 0.00416267363726198 0 0.0766837824830023 0.00654161003463803 0.0924624359493024 0.100991099926299 0.0823678325646268 0 0 0.00240712789704917 0 0 0 0 0
0 0 0 0 0 0 0 0 0 0 0 0 0 0 0 0 0 0 0 0 0 0 0 0 0 0 0 0 0 0 0 0 0 0 0 0 0 0 0 0 0 0 0 0 0 0 0 0 0 0 0 0 0 0 0 0 0 0 0 0 0 0 0 0 0 0 0 0 0 0 0 0 0 0 0 0 0 0 0 0 0 0 0 0 0 0 0 0 0 0 0 0 0 0 0 0 0 0 0 0 0 0 0 0 0 0 0 0 0 0 0 0 0 0 0 0 0 0 0 0 0 0 0 0 0 0 0 0 0 0 0 0 0 0 0 0 0 0 0 0 0 0 0 0 0 0 0 0 0 0 0 0 0 0 0 0 0 0 0 0 0 0 0 0 0 0 0 0 0 0 0 0 0 0 0 0 0 0 0 0 0 0 0 0 0 0 0 0 0 0 0 0 0 0.266548322118218 0 0 0.0877833467792516 0 0 0 0 0 0 0 0 0 0 0.0309874815667329 0 0 0 0 0 0 0 0 0.0172275985257568 0 0 0 0 0 0 0 0 0 0 0 0 0 0 0 0 0 0 0 0 0 0 0 0 0 0 0 0 0 0 0 0 0 0 0 0 0 0 0 0 0 0 0 0 0 0 0 0 0 0 0 0 0 0 0 0 0 0 0 0 0 0 0 0 0 0 0 0 0.0322405681733892 0 0.0798325242215522 0.0467088784636557 0 0 0 0 0.0123983693241688 0 0 0 0 0 0 0 0 0 0 0 0 0 0.426272910827275 0 0 0 0 0 0 0 0
0 0 0 0 0 0 0 0 0 0 0 0 0 0 0 0 0 0 0 0 0 0 0 0 0 0 0 0 0 0 0 0 0 0 0 0 0 0 0 0 0 0 0 0 0 0 0 0 0 0 0 0 0 0 0 0 0 0 0 0 0 0 0 0 0 0 0 0 0 0 0 0 0 0 0 0 0 0 0 0 0 0 0 0 0 0 0 0 0 0 0 0 0 0 0 0 0 0 0 0 0 0 0 0 0 0 0 0 0 0 0 0 0 0 0 0 0 0 0 0 0 0 0 0 0 0 0 0 0 0 0 0 0 0 0 0 0 0 0 0 0 0 0 0 0 0 0 0 0 0 0 0 0 0 0 0 0 0 0 0 0 0 0 0 0 0 0 0 0 0 0 0 0 0 0 0 0 0 0 0 0 0 0 0 0 0 0 0 0.030148182025263 0 0 0 0 0 0 0.0386773678298247 0 0 0 0 0 0 0 0 0 0 0 0 0 0 0 0 0 0 0 0.050428439594156 0.00785361336353788 0 0 0.127155378600256 0 0 0 0 0 0.0546910669447829 0 0 0.0869745519526856 0 0 0.169599493712605 0 0 0 0 0 0 0 0 0 0 0 0 0 0 0 0 0 0 0 0 0 0 0 0 0 0 0 0.021514646888105 0 0 0 0 0 0 0 0 0 0.0290811335417961 0 0 0.155043916278069 0.019232263520237 0.0460894038082615 0 0 0.122966079100488 0 0 0 0 0 0 0 0 0 0 0 0 0 0 0 0 0 0.0132508669337588 0 0 0 0 0.0272935959061733 0 0 0 0 0 0 0 0 0 0 0 0 0 0 0
0 0 0 0 0 0 0 0 0 0 0 0 0 0 0 0 0 0 0 0 0 0 0 0 0 0 0 0 0 0 0 0 0 0 0 0 0 0 0 0 0 0 0.00694329229728281 0 0.0066623768975276 0 0 0 0 0 0 0 0 0 0 0 0 0 0 0 0 0 0 0 0 0 0 0 0 0 0 0 0 0 0 0 0 0 0 0 0 0 0 0 0 0 0 0 0 0 0 0 0 0 0 0 0 0 0 0 0 0 0 0 0 0 0 0 0 0 0 0 0 0 0 0 0 0 0 0 0 0 0 0 0 0 0 0 0 0 0 0 0 0 0 0 0 0 0 0 0 0 0 0 0 0 0 0 0 0 0 0 0 0 0 0 0 0 0 0 0 0 0 0 0.0426256541936322 0 0 0 0 0 0 0.0347295477657493 0 0 0 0 0 0 0 0.0711970611622449 0 0 0 0.0847448863076131 0.114038937096172 0 0 0 0 0 0.0333445718918267 0 0 0 0 0 0 0 0 0 0 0 0 0 0.0061937425989257 0.0248227679451145 0 0 0 0 0 0 0 0.0214464227335856 0 0.00644647239348142 0.00561220923030924 0 0.0430154838396078 0 0 0.0365176435723111 0 0.0666197429217781 0 0.0243521328956236 0 0 0.0671795666511819 0 0.0140801850385516 0.0187263751451115 0 0 0 0 0 0 0 0 0 0 0 0 0 0 0 0 0 0 0 0 0 0 0 0 0 0 0 0 0 0 0 0 0.00555774362157876 0 0 0 0 0 0 0 0 0.00690457416912404 0 0 0 0.010779254050407 0 0.0241828836135943 0 0 0 0 0 0 0 0 0 0.126519468125485 0 0.0866186052815322 0 0 0 0 0 0 0 0 0.0101383985606485 0 0 0 0 0 0 0 0 0 0 0 0 0 0 0
0 0 0 0 0 0 0 0 0 0 0 0 0 0 0 0 0 0 0 0 0 0 0 0 0 0 0 0 0 0 0 0 0 0 0 0 0 0 0 0 0 0 0 0 0 0 0 0 0 0 0 0 0 0 0 0 0 0 0 0 0 0 0 0 0 0 0 0 0 0 0 0 0 0 0 0 0 0 0 0 0 0 0 0 0 0 0 0 0 0 0 0 0 0 0 0 0 0 0 0 0 0 0 0 0 0 0 0 0 0 0 0 0 0 0 0 0 0 0 0 0 0 0 0 0 0 0 0 0 0 0 0 0 0 0 0 0 0 0 0 0 0 0 0 0 0 0 0 0 0 0 0 0 0 0 0 0 0 0 0.0246269189554801 0.0265852165648167 0.0608967649642159 0.048191416092854 0 0 0.0319250561413649 0 0 0 0 0 0 0 0 0 0.0505322469638277 0.24426378079865 0 0 0 0 0 0 0 0 0 0 0 0 0 0 0 0 0 0 0 0 0 0 0 0 0 0 0 0 0 0 0 0 0 0 0 0.257909501482294 0 0 0.0199828522908655 0 0 0 0 0 0 0.034339173148123 0 0 0.0245338998380115 0 0 0 0 0 0 0 0 0 0 0 0 0 0 0 0 0 0 0 0 0 0 0 0 0 0 0 0 0 0 0 0 0 0 0 0 0 0 0 0 0 0 0 0 0 0 0 0 0 0 0 0 0 0 0 0 0 0 0 0.0153427716250924 0.0307522368079274 0.0636854574595802 0 0 0 0 0 0 0 0 0 0 0 0 0.0322051966895872 0 0 0 0 0 0 0.0342275101773091 0 0 0 0 0 0 0 0
0 0 0 0 0 0 0 0 0 0 0 0 0 0 0 0 0 0 0 0 0 0 0 0 0 0 0 0 0 0 0 0 0 0 0 0 0 0 0 0 0 0 0 0 0 0 0 0 0 0 0 0 0 0 0 0 0 0 0 0 0 0 0 0 0 0 0 0 0 0 0 0 0 0 0 0 0 0 0 0 0 0 0 0 0 0 0 0 0 0 0 0 0 0 0 0 0 0 0 0 0 0 0 0 0 0 0 0 0 0 0 0 0 0 0 0 0 0 0 0 0 0 0 0 0 0 0 0 0 0 0 0 0 0 0 0 0 0 0 0 0 0 0 0 0 0 0 0 0 0 0 0 0 0 0 0 0 0 0 0 0 0 0 0 0 0 0 0 0 0 0 0 0 0 0 0 0 0 0 0 0 0 0 0.188916990821613 0 0 0 0 0 0 0 0 0 0 0 0 0 0 0 0 0 0 0 0 0 0 0 0 0 0 0 0 0 0.117868324054566 0 0 0 0 0 0.227238928825083 0 0 0 0 0 0.0224923853325076 0 0 0.0631714451766027 0 0 0 0 0 0 0 0 0 0 0 0 0 0 0 0 0 0 0 0 0 0 0 0.00668637273066361 0 0 0 0 0 0 0 0 0 0 0 0 0 0 0 0 0 0 0 0 0 0 0 0 0.0275165394272393 0 0 0 0 0 0 0 0 0 0 0 0 0 0 0 0 0 0 0 0 0 0 0 0 0 0 0 0 0.346109013631725 0 0 0 0 0 0 0 0 0
0 0 0 0 0 0 0 0 0 0 0 0 0 0 0 0 0 0 0 0 0 0 0 0 0 0 0 0 0 0 0 0 0 0 0 0 0 0 0 0 0 0 0 0 0 0 0 0 0 0 0 0 0 0 0 0 0 0 0 0 0 0 0 0 0 0 0 0 0 0 0 0 0 0 0 0 0 0 0 0 0 0 0 0 0 0 0 0 0 0 0 0 0 0 0 0 0 0 0 0 0 0 0 0 0 0 0 0 0 0 0 0 0 0 0 0 0 0 0 0 0 0 0 0 0 0 0 0 0 0 0 0 0 0 0 0 0 0 0 0 0 0 0 0 0 0 0 0 0 0 0 0 0 0 0 0 0 0 0 0 0 0 0 0 0 0 0 0 0 0 0 0 0 0 0 0 0 0 0 0 0 0 0 0 0 0 0 0 0 0 0 0 0 0.0208684013720134 0 0 0.0612399677450321 0 0 0 0 0 0 0 0 0 0 0.00936254072717229 0 0 0 0 0 0 0 0 0.0251154628265777 0 0 0 0.0144978130192052 0 0 0 0 0.0601221839498412 0 0 0 0 0 0 0 0 0 0 0 0 0 0 0 0.098854162799352 0.0461994079672438 0.00503774428431411 0 0 0.0181171576718631 0.0779770635532886 0.129274429538941 0 0.035961820629006 0 0.0317814610838384 0 0 0 0 0 0 0 0 0 0 0 0 0 0 0 0 0 0 0 0 0 0 0 0 0 0 0 0 0 0 0 0.0332572635088074 0 0 0 0 0 0.00946456899439527 0 0 0 0.0152321169311374 0 0 0 0 0 0 0 0 0 0 0 0.15748150494562 0.141376342630009 0 0 0 0 0 0 0 0.00877858582234263
0 0 0 0 0 0 0 0 0 0 0 0 0 0 0 0 0 0 0 0 0 0 0 0 0 0 0 0 0 0 0 0 0 0 0 0 0 0 0 0 0 0 0 0 0 0 0 0 0 0 0 0 0 0 0 0 0 0 0 0 0 0 0 0 0 0 0 0 0 0 0 0 0 0 0 0 0 0 0 0 0 0 0 0 0 0 0 0 0 0 0 0 0 0 0 0 0 0 0 0 0 0 0 0 0 0 0 0 0 0 0 0 0 0 0 0 0 0 0 0 0 0 0 0 0 0 0 0 0 0 0 0 0 0 0 0 0 0 0 0 0 0 0 0 0 0 0 0 0 0 0 0 0 0 0 0 0 0 0 0 0 0 0 0 0 0 0 0.00472008107245118 0 0 0.113072728304539 0.312325791679055 0 0 0 0 0 0 0 0.0112305768651299 0 0 0 0 0.0190248401261833 0 0 0.00352895507544557 0 0.00421508272179902 0.0196976417052127 0.00928093049426545 0 0 0 0 0 0 0.0183895360191414 0 0 0 0.0616606014495182 0.0472767443199873 0 0.217101493070952 0 0 0.00377822879197697 0 0 0 0 0 0 0 0 0 0 0.0570360356161108 0 0 0 0 0 0 0 0 0 0 0 0 0 0 0 0 0 0 0 0 0.00614421415468024 0 0 0 0 0 0 0 0 0 0 0 0 0 0 0.00367801599165936 0 0 0 0 0 0 0 0 0 0 0 0 0 0 0 0 0 0 0 0 0 0 0 0 0 0.0634679837476641 0 0 0 0 0 0 0 0.0243705187942285 0 0 0 0 0 0 0 0 0 0 0 0 0 0 0 0 0 0 0 0 0 0 0 0 0 0
0 0 0 0 0 0 0 0 0 0 0 0 0 0 0 0 0 0 0 0 0 0 0 0 0 0 0 0 0 0 0 0 0 0 0 0 0 0 0 0 0 0 0 0 0 0 0 0 0 0 0 0 0 0 0 0 0 0 0 0 0 0 0 0 0 0 0 0 0 0 0 0 0 0 0 0 0 0 0 0 0 0 0 0 0 0 0 0 0 0 0 0 0 0 0 0 0 0 0 0 0 0 0 0 0 0 0 0 0 0 0 0 0 0 0 0 0 0 0 0 0 0 0 0 0 0 0 0 0 0 0 0 0 0 0 0 0 0 0 0 0 0 0 0 0 0 0 0 0 0 0 0 0 0 0 0 0 0 0 0 0 0 0 0 0 0 0 0 0 0 0 0 0 0 0 0 0 0 0 0 0 0 0 0 0 0 0 0 0 0 0 0 0 0 0 0 0 0 0 0 0 0 0 0 0 0 0 0 0 0 0 0 0 0 0 0 0 0 0 0 0 0 0 0 0 0 0 0 0 0 0 0 0 0 0 0 0.236674175100966 0.301304352533547 0 0 0 0 0 0 0 0 0 0 0 0 0 0 0 0 0 0 0 0 0 0 0 0 0 0 0 0.064361950626847 0 0 0 0 0 0 0 0 0 0 0 0 0 0 0 0 0 0 0 0 0 0 0 0 0 0 0 0 0 0 0 0.289597769997385 0 0 0 0 0 0 0 0 0 0 0 0 0 0 0 0.108061751741255 0 0
0 0 0 0 0 0 0 0 0 0 0 0 0 0 0 0 0 0 0 0 0 0 0 0 0 0 0 0 0 0 0 0 0 0 0 0 0 0 0 0 0 0 0 0 0 0 0 0 0 0 0 0 0 0 0 0 0 0 0 0 0 0 0 0 0 0 0 0 0 0 0 0 0 0 0 0 0 0 0 0 0 0 0 0 0 0 0 0 0 0 0 0 0 0 0 0 0 0 0 0 0 0 0 0 0 0 0 0 0 0 0 0 0 0 0 0 0 0 0 0 0 0 0 0 0 0 0 0 0 0 0 0 0 0 0 0 0 0 0 0 0 0 0 0 0 0 0 0 0 0 0 0 0 0 0 0 0 0 0 0 0 0 0.0845074873066349 0 0.00505625272841381 0.00773495926869394 0 0 0 0 0 0 0 0 0 0 0 0 0 0.0422337659258767 0 0 0 0.00485220547476154 0.0253357801213642 0 0 0 0 0 0 0 0 0.0232603447821007 0 0 0.178935556518434 0 0 0 0 0 0 0 0 0 0 0 0 0 0 0 0 0 0 0 0.158496625143916 0 0.0230216604392641 0.0303017127046639 0.00688925861213962 0.00449765043405126 0.0399878438224351 0 0 0 0 0 0.0168835033266409 0 0.00414467705260907 0.0145401408247827 0 0 0 0 0 0 0 0 0 0 0 0 0 0 0 0 0 0 0 0 0 0 0 0 0 0 0 0 0 0 0 0 0 0 0 0 0 0 0 0 0 0 0 0 0 0.00451930204463017 0 0.0336339773836424 0 0 0 0 0 0 0 0 0 0 0 0 0 0 0 0 0 0 0 0 0.00481826292792328 0 0 0 0.00468368415551909 0.0671851887240808 0.122218058696043 0.0922621015813788 0 0 0 0 0 0 0 0
0 0 0 0 0 0 0 0 0 0 0 0 0 0 0 0 0 0 0 0 0 0 0 0 0 0 0 0 0 0 0 0 0 0 0 0 0 0 0 0 0 0 0 0 0 0 0 0 0 0 0 0 0 0 0 0 0 0 0 0 0 0 0 0 0 0 0 0 0 0 0 0 0 0 0 0 0 0 0 0 0 0 0 0 0 0 0 0 0 0 0 0 0 0 0 0 0 0 0 0 0 0 0 0 0 0 0 0 0 0 0 0 0 0 0 0 0 0 0 0 0 0 0 0 0 0 0 0 0 0 0 0 0 0 0 0 0 0 0 0 0 0 0 0 0 0 0 0 0 0 0 0 0 0 0 0 0 0 0 0 0 0 0 0 0 0 0 0 0 0 0 0 0 0 0 0 0 0 0 0 0 0 0 0 0 0 0.135052924047219 0 0 0 0 0 0 0 0 0 0 0 0 0 0 0 0 0 0 0 0.424467564327069 0 0 0.199493985110022 0 0 0 0 0 0.0375724235535751 0 0 0 0 0 0 0 0 0 0 0 0 0.203413102962115 0 0 0 0 0 0 0 0 0 0 0 0 0 0 0 0 0 0 0 0 0 0 0 0 0 0 0 0 0 0 0 0 0 0 0 0 0 0 0 0 0 0 0 0 0 0 0 0 0 0 0 0 0 0 0 0 0 0 0 0 0 0 0 0 0 0 0 0 0 0 0 0 0 0 0 0 0 0 0 0 0 0 0 0 0 0 0
0 0 0 0 0 0 0 0 0 0 0 0 0 0 0 0 0 0 0 0 0 0 0 0 0 0 0 0 0 0 0 0 0 0 0 0 0 0 0 0 0 0 0 0 0 0 0 0 0 0 0 0 0 0 0 0 0 0 0 0 0 0 0 0 0 0 0 0 0 0 0 0 0 0 0 0 0 0 0 0 0 0 0 0 0 0 0 0 0 0 0 0 0 0 0 0 0 0 0 0 0 0 0 0 0 0 0 0 0 0 0 0 0 0 0 0 0 0 0 0 0 0 0 0 0 0 0 0 0 0 0 0 0 0 0 0 0 0 0 0 0 0 0 0 0 0 0 0 0 0 0 0 0 0 0 0 0 0 0 0 0 0 0 0 0 0 0 0 0 0 0 0 0 0 0 0 0 0 0 0 0 0 0 0 0 0 0 0 0 0 0 0 0 0 0 0 0 0 0 0 0 0 0 0 0 0 0 0 0 0 0 0 0 0 0 0 0 0 0 0 0 0 0 0 0 0 0 0 1 0 0 0 0 0 0 0 0 0 0 0 0 0 0 0 0 0 0 0 0 0 0 0 0 0 0 0 0 0 0 0 0 0 0 0 0 0 0 0 0 0 0 0 0 0 0 0 0 0 0 0 0 0 0 0 0 0 0 0 0 0 0 0 0 0 0 0 0 0 0 0 0 0 0 0 0 0 0 0 0 0 0 0 0 0 0 0
0 0 0 0 0 0 0 0 0 0 0 0 0 0 0 0 0 0 0 0 0 0 0 0 0 0 0 0 0 0 0 0 0 0 0 0 0 0 0 0 0 0 0 0 0 0 0 0 0 0 0 0 0 0 0 0 0 0 0 0 0 0 0 0 0 0 0 0 0 0 0 0 0 0 0 0 0 0 0 0 0 0 0 0 0 0 0 0 0 0 0 0 0 0 0 0 0 0 0 0 0 0 0 0 0 0 0 0 0 0 0 0 0 0 0 0 0 0 0 0 0 0 0 0 0 0 0 0 0 0 0 0 0 0 0 0 0 0 0 0 0 0 0 0 0 0 0 0 0 0 0 0 0 0 0 0 0 0 0 0 0 0 0 0 0 0 0 0 0 0 0 0 0 0 0 0 0 0 0 0 0 0 0 0 0 0 0 0 0 0 0 0 0 0 0 0 0 0 0 0 0 0 0 0 0 0 0 0 0 0 0 0 0 0 0 0.0126020236290958 0.0393029690802688 0 0.121306368894153 0.276973694488271 0 0.0418544992478783 0 0 0 0.0559414504510478 0.0654532258750684 0.285783997438489 0 0 0 0.0349359955902963 0 0 0 0 0 0 0 0 0 0 0 0 0 0 0 0 0 0 0 0 0 0 0 0 0 0 0.00978009103196859 0.0106481418823075 0 0 0 0 0 0 0 0 0 0 0 0 0.0202431708311999 0.0251743715599549 0 0 0 0 0 0 0 0 0 0 0 0 0 0 0 0 0 0 0 0 0 0 0 0 0 0 0 0 0 0 0 0 0 0 0 0 0 0 0 0 0 0
0 0 0 0 0 0 0 0 0 0 0 0 0 0 0 0 0 0 0 0 0 0 0 0 0 0 0 0 0 0 0 0 0 0 0 0 0 0 0 0 0 0 0 0 0 0 0 0 0 0 0 0 0 0 0 0 0 0 0 0 0 0 0 0 0 0 0 0 0 0 0 0 0 0 0 0.0807992169703293 0 0 0 0 0 0 0 0 0 0 0 0 0 0 0 0 0 0 0 0 0 0 0 0 0 0 0 0 0 0 0 0 0 0 0 0 0 0 0 0 0 0 0 0 0 0 0 0 0 0 0 0 0 0 0 0 0 0 0 0 0 0 0 0 0 0 0 0 0 0 0 0 0 0 0 0 0 0 0 0 0 0 0 0 0 0 0 0 0 0 0 0 0 0 0 0 0 0 0 0 0 0 0 0 0 0 0 0 0 0 0 0 0.117518253763167 0 0 0 0 0 0 0.0734668960912872 0 0 0 0 0 0 0 0 0 0 0 0 0 0 0 0.0613617140211637 0 0 0 0.384111319301792 0.0706004049527378 0 0 0 0 0 0 0 0 0 0 0 0 0 0 0 0 0 0 0 0 0 0 0 0 0 0 0 0 0 0 0 0 0 0 0 0 0 0 0 0 0 0 0 0 0 0 0 0 0 0 0 0 0 0 0 0 0 0 0 0 0 0 0 0 0 0 0 0 0 0 0 0 0 0 0 0 0 0 0 0 0 0 0 0.162574412574576 0.0495677823249468 0 0 0 0 0 0 0 0 0 0 0 0 0 0
0 0 0 0 0 0 0 0 0 0 0 0 0 0 0 0 0 0 0 0 0 0 0 0 0 0 0 0 0 0 0 0 0 0 0 0 0 0 0 0 0 0 0 0 0 0 0 0 0 0 0 0 0 0 0 0 0 0 0 0 0 0 0 0 0 0 0 0 0 0 0 0 0 0 0 0 0 0 0 0 0 0 0 0 0 0 0 0 0 0 0 0 0 0 0 0 0 0 0 0 0 0 0 0 0 0 0 0 0 0 0 0 0 0 0 0 0 0 0 0 0 0 0 0 0 0 0 0 0 0 0 0 0 0 0 0 0 0 0 0 0 0 0 0 0 0 0 0 0 0 0 0 0 0 0 0 0 0 0 0 0 0 0 0 0 0 0 0 0 0 0 0 0 0 0 0 0 0 0 0 0 0 0 0 0 0 0 0 0 0 0 0 0 0 0 0 0 0 0 0 0 0 0 0 0 0 0 0 0 0 0 0 0 0 0 0.0794695273911745 0 0 0 0.23405593160495 0 0 0 0 0 0.0553696546848821 0 0 0 0 0 0.522284327359101 0 0 0 0 0 0 0 0 0 0 0 0 0 0 0 0 0 0 0 0 0 0 0 0 0 0 0 0 0 0 0 0 0 0 0 0 0 0 0 0 0 0 0 0 0 0 0 0 0 0 0 0 0 0 0 0 0 0 0 0 0 0 0 0 0 0 0 0 0.108820558959892 0 0 0 0 0 0 0 0 0 0 0 0 0 0 0
0 0 0 0 0 0 0 0 0 0 0 0 0 0 0 0 0 0 0 0 0 0 0 0 0 0 0 0 0 0 0 0 0 0 0 0 0 0 0 0 0 0 0 0 0 0 0 0 0 0 0 0 0 0 0 0 0 0 0 0 0 0 0 0 0 0 0 0 0 0 0 0 0 0 0 0 0 0 0 0 0 0 0 0 0 0 0 0 0 0 0 0 0 0 0 0 0 0 0 0 0 0 0 0 0 0 0 0 0 0 0 0 0 0 0 0 0 0 0 0 0 0 0 0 0 0 0 0 0 0 0 0 0 0 0 0 0 0 0 0 0 0 0 0 0 0 0 0 0 0 0 0 0 0 0 0 0 0 0 0 0 0 0 0 0 0 0 0 0 0 0 0 0 0 0.115813953920629 0 0 0 0 0 0 0 0 0 0 0 0 0 0 0 0 0 0 0 0 0 0 0 0 0 0 0 0 0 0 0 0 0 0 0.0461182365418527 0 0 0 0 0 0.0233504603005157 0.0237843250822188 0 0.273766373731725 0.0893550689701135 0 0 0 0 0 0.0557575800672 0 0 0.0404331217165212 0 0.149920554298003 0 0 0 0 0 0 0 0 0 0 0 0 0 0 0 0 0 0 0 0 0 0 0 0 0 0 0 0 0.0271566083931265 0 0 0 0 0 0 0 0 0 0 0 0 0.0590116533193792 0.0352523427742322 0 0 0 0 0 0 0 0 0 0 0 0 0 0 0 0 0 0 0 0 0 0 0 0 0 0 0.0602797208844833 0 0 0 0 0 0 0 0 0 0 0 0 0 0 0
0 0 0 0 0 0 0 0 0 0 0 0 0 0 0 0 0 0 0 0 0 0 0 0 0 0 0 0 0 0 0 0 0 0 0 0 0 0 0 0 0 0 0 0 0 0 0 0 0 0 0 0 0 0 0 0 0 0 0 0 0 0 0 0 0 0 0 0 0 0 0 0 0 0 0 0 0 0 0 0 0 0 0 0 0 0 0 0 0 0 0 0 0 0 0 0 0 0 0 0 0 0 0 0 0 0 0 0 0 0 0 0 0 0 0 0 0 0 0 0 0 0 0 0 0 0 0 0 0 0 0 0 0 0 0 0 0 0 0 0 0 0 0 0 0 0 0 0 0 0 0 0 0 0 0 0 0 0.00281080124325627 0 0 0 0 0 0 0 0 0 0 0 0 0 0 0 0 0 0 0.00344965924766806 0 0.071731526136775 0 0 0 0 0 0 0 0 0 0 0 0 0 0 0 0 0 0 0 0 0 0 0 0 0 0 0 0 0 0.00390700763960494 0 0 0 0 0 0 0 0 0 0 0 0 0 0 0 0 0 0 0 0 0 0 0 0 0.0126614192985708 0.0261785990626138 0 0 0 0 0 0 0 0 0.00802446144512948 0.0469674261081296 0.116457971020752 0.153905516566561 0.0096545829216414 0 0.0314647219672407 0.00603942429294252 0.0899497494031689 0.00423393124078485 0.0170316584830788 0.0684195190556137 0.0100069000123561 0.0230251742303369 0.0364061204845218 0.00552664961630128 0.00221901800994967 0 0 0 0 0.0077361239534481 0.00517845858672868 0 0 0 0 0 0 0 0 0 0 0 0 0 0 0 0 0 0 0 0 0 0 0 0 0 0 0.114606514971434 0 0 0.00405334814368421 0 0.0334264607666432 0.011137099746193 0 0 0 0.00479964617225058 0 0.00294769333822876 0 0.00647056640738056 0 0.00946614208939778 0.0159788810693851 0 0.0078896167761288 0 0.0207385079169706 0.00220433145856529 0.00329477111656268
0 0 0 0 0 0 0 0 0 0 0 0 0 0 0 0 0 0 0 0 0 0 0 0 0 0 0 0 0 0 0 0 0 0 0 0 0 0 0 0 0 0 0 0 0 0 0 0 0 0 0 0 0 0 0 0 0 0 0 0 0 0 0 0 0 0 0 0 0 0 0 0 0 0 0 0 0 0 0 0 0 0 0 0 0 0 0 0 0 0 0 0 0 0 0 0 0 0 0 0 0 0 0 0 0 0 0 0 0 0 0 0 0 0 0 0 0 0 0 0 0 0 0 0 0 0 0 0 0 0 0 0 0 0 0 0 0 0 0 0 0 0 0 0 0 0 0 0 0 0 0 0 0 0 0 0 0 0 0 0 0 0 0 0 0 0 0 0 0 0 0 0 0 0 0 0 0 0 0 0 0 0 0 0 0 0 0 0.00340360268219726 0.00635347224809191 0.0109818495058926 0 0 0 0 0 0.0238951871117523 0 0 0 0 0 0 0 0 0 0.00111063865958718 0 0 0.0024225871388507 0 0 0 0 0 0 0 0 0 0 0 0 0 0 0 0 0 0 0 0 0 0 0 0.0037897695661151 0 0.0881134894318166 0 0 0 0 0 0 0 0 0 0.140317641821537 0.0123405188395325 0.00372904886023658 0 0 0.0139226415102523 0.00333426178685251 0.0469402479991666 0 0.0557670640712853 0.056565268501756 0.142156857789599 0.0426423127880441 0.109191975954551 0 0 0 0 0 0 0 0 0 0 0 0 0 0 0 0 0 0 0 0 0 0 0 0.00129115443615374 0 0 0 0 0 0 0 0 0 0 0 0 0 0 0 0.00998074102579573 0.185803532364736 0 0 0 0 0 0 0 0 0 0.00616032638577507 0.0026303536062985 0 0 0 0 0.00991018909705668 0.0172452668170676
0 0 0 0 0 0 0 0 0 0 0 0 0 0 0 0 0 0 0 0 0 0 0 0 0 0 0 0 0 0 0 0 0 0 0 0 0 0 0 0 0 0 0 0 0 0 0 0 0 0 0 0 0 0 0 0 0 0 0 0 0 0 0 0 0 0 0 0 0 0 0 0 0 0 0 0 0 0 0 0 0 0 0 0 0 0 0 0 0 0 0 0 0 0 0 0 0 0 0 0 0 0 0 0 0 0 0 0 0 0 0 0 0 0 0 0 0 0 0 0 0 0 0 0 0 0 0 0 0 0 0 0 0 0 0 0 0 0 0 0 0 0 0 0 0 0 0 0 0 0 0 0 0 0 0 0 0 0 0 0 0 0 0 0 0 0 0 0 0 0 0 0 0 0 0 0 0 0 0 0 0 0 0 0 0 0 0 0.00256249709402218 0.0047716269676295 0.00666086650501221 0 0 0 0 0 0.0101750094445641 0 0 0 0 0 0 0 0 0 0.000768746752205301 0 0 0.001389397858378 0 0 0 0 0 0 0 0 0 0 0 0 0 0 0 0 0 0 0 0 0 0 0 0.0119982940511673 0.134922719822689 0 0 0 0 0 0 0 0 0 0 0.200582173118313 0.0266224024910975 0.0035930551532484 0 0 0.0179023423755852 0.00157041217558465 0.0531269126182234 0 0.0838294602687709 0.0983583659692542 0.0790468945832608 0.0361237382108692 0.0815364865101531 0 0 0 0 0 0 0 0 0 0 0 0 0 0 0 0 0 0 0 0 0 0 0 0.000817391084281028 0 0 0 0 0 0 0 0 0 0 0 0 0 0 0.0139558103789985 0.00554395003692156 0.106240923805438 0 0 0 0 0 0 0 0 0 0.00318172481961448 0.00232325699144644 0 0 0 0 0.00350766016705265 0.00888788074621914
0 0 0 0 0 0 0 0 0 0 0 0 0 0 0 0 0 0 0 0 0 0 0 0 0 0 0 0 0 0 0 0 0 0 0 0 0 0 0 0 0 0 0 0 0 0 0 0 0 0 0 0 0 0 0 0 0 0 0 0 0 0 0 0 0 0 0 0 0 0 0 0 0 0 0 0 0 0 0 0 0 0 0.0766572750395054 0 0.556922893009909 0 0 0 0 0 0 0 0 0 0 0 0 0 0 0 0 0 0 0 0 0 0 0 0 0 0 0 0 0 0 0 0 0 0 0 0 0 0 0 0 0 0 0 0 0 0 0 0 0 0 0 0 0 0 0 0 0 0 0 0 0 0 0 0 0 0 0 0 0 0 0 0 0 0 0 0 0 0 0 0 0 0 0 0 0 0 0 0 0 0 0 0 0 0 0 0 0 0 0 0 0 0 0 0 0 0 0.0424200268212681 0 0 0 0 0 0 0.274270551765912 0 0 0 0 0 0 0 0 0 0 0 0 0 0 0 0 0 0 0 0 0 0 0 0 0 0 0 0 0 0 0 0 0 0 0 0 0 0 0 0 0.0329899292434636 0 0 0 0 0 0 0 0 0 0 0 0 0 0 0 0 0 0 0 0 0 0 0 0 0 0 0 0 0 0 0 0 0 0 0 0 0 0 0 0 0 0 0 0 0 0 0 0 0 0 0 0 0 0 0 0 0 0.0167393241199422 0 0 0 0 0 0 0 0 0 0 0 0 0 0 0 0 0 0
0 0 0 0 0 0 0 0 0 0 0 0 0 0 0 0 0 0 0 0 0 0 0 0 0 0 0 0 0 0 0 0 0 0 0 0 0 0 0 0 0 0 0 0 0 0 0 0 0 0 0 0 0 0 0 0 0 0 0 0 0 0 0 0 0 0 0 0 0 0 0 0 0 0 0 0 0 0 0 0 0 0 0 0 0 0 0 0 0 0 0 0 0 0 0 0 0 0 0 0 0 0 0 0 0 0 0 0 0 0 0 0 0 0 0 0 0 0 0 0 0 0 0 0 0 0 0 0 0 0 0 0 0 0 0 0 0 0 0 0 0 0 0 0 0 0 0 0 0 0 0 0 0 0 0 0 0 0.0183764843973953 0 0 0 0 0 0 0 0 0 0 0 0 0 0 0 0 0 0 0 0 0.0124441316215374 0 0 0 0 0 0 0 0 0 0 0 0 0 0 0 0 0 0.0188809630174905 0 0 0 0 0 0 0 0 0 0 0 0 0 0 0 0 0 0 0 0 0 0 0 0 0 0 0 0.0464353541104422 0 0 0 0 0 0 0 0 0 0 0 0 0.059761936106085 0.0321170867338487 0 0 0.00719135473183121 0 0 0 0 0 0 0 0 0 0 0 0 0 0 0 0 0 0 0 0 0 0 0.0107817166990749 0 0 0 0 0 0 0 0 0 0 0 0 0 0 0 0 0 0.333774559964969 0 0 0 0 0 0 0 0.321161439849868 0.0507957429866355 0 0 0 0 0 0.0467192878533967 0 0 0 0 0 0 0 0 0 0 0 0.00762144041788306 0 0.00858148655299656 0 0.025357014956546 0 0
0 0 0 0 0 0 0 0 0 0 0 0 0 0 0 0 0 0 0 0 0 0 0 0 0 0 0 0 0 0 0 0 0 0 0 0 0 0 0 0 0 0 0 0 0 0 0 0 0 0 0 0 0 0 0 0 0 0 0 0 0 0 0 0 0 0 0 0 0 0 0 0 0 0 0 0 0 0 0 0 0 0 0 0 0 0 0 0 0 0 0 0 0 0 0 0 0 0 0 0 0 0 0 0 0 0 0 0 0 0 0 0 0 0 0 0 0 0 0 0 0 0 0 0 0 0 0 0 0 0 0 0 0 0 0 0 0 0 0 0 0 0 0 0 0 0 0 0 0 0 0 0 0 0 0 0 0 0 0 0 0 0 0 0 0 0 0 0 0 0 0 0 0 0 0 0 0 0 0 0 0 0 0 0 0 0 0 0 0 0 0 0 0 0 0 0 0 0 0 0 0 0 0 0 0 0 0 0 0 0 0 0 0 0 0 0 0 0 0 0 0 0 0 0 0.201760528342293 0 0 0 0 0 0 0 0 0 0 0 0.20396590200396 0 0 0.0592287928856437 0.149410950199618 0 0 0 0 0 0 0 0 0 0 0 0 0 0 0 0 0 0 0 0 0 0 0 0 0 0 0 0 0 0 0 0 0 0 0 0 0 0 0 0 0 0.11791994385256 0 0 0 0 0 0 0 0 0 0.0465044524746977 0 0 0 0 0.101613652836013 0 0 0 0 0 0 0 0 0 0 0 0 0 0.0349202786397941 0 0.0846754987654206 0 0
0 0 0 0 0 0 0 0 0 0 0 0 0 0 0 0 0 0 0 0 0 0 0 0 0 0 0 0 0 0 0 0 0 0 0 0 0 0 0 0 0 0 0 0 0 0 0 0 0 0 0 0 0 0 0 0 0 0 0 0 0 0 0 0 0 0 0 0 0 0 0 0 0 0 0 0 0 0 0 0 0 0 0 0 0 0 0 0 0 0 0 0 0 0 0 0 0 0 0 0 0 0 0 0 0 0 0 0 0 0 0 0 0 0 0 0 0 0 0 0 0 0 0 0 0 0 0 0 0 0 0 0 0 0 0 0 0 0 0 0 0 0 0 0 0 0 0 0 0 0 0 0 0 0 0 0 0 0 0 0 0 0 0 0 0 0 0 0 0 0 0 0 0 0 0 0 0 0 0 0 0 0 0 0 0 0 0 0 0 0 0 0 0 0 0 0 0 0 0 0 0 0 0 0 0 0 0 0 0 0 0 0 0 0 0 0 0 0 0 0 0 0 0 0 0 0 0 0 0 0 0 0 0 0 0 0 1 0 0 0 0 0 0 0 0 0 0 0 0 0 0 0 0 0 0 0 0 0 0 0 0 0 0 0 0 0 0 0 0 0 0 0 0 0 0 0 0 0 0 0 0 0 0 0 0 0 0 0 0 0 0 0 0 0 0 0 0 0 0 0 0 0 0 0 0 0 0 0 0 0 0 0 0 0 0 0
0 0 0 0 0 0 0 0 0 0 0 0 0 0 0 0 0 0 0 0 0 0 0 0 0 0 0 0 0 0 0 0 0 0 0 0 0 0 0 0 0 0 0 0 0 0 0 0 0 0 0 0 0 0 0 0 0 0 0 0 0 0 0 0 0 0 0 0 0 0 0 0 0 0 0 0 0 0 0 0 0 0 0 0 0 0 0 0 0 0 0 0 0 0 0 0 0 0 0 0 0 0 0 0 0 0 0 0 0 0 0 0 0 0 0 0 0 0 0 0 0 0 0 0 0 0 0 0 0 0 0 0 0 0 0 0 0 0 0 0 0 0 0 0 0 0 0 0 0 0 0 0 0 0 0 0 0 0 0 0 0 0 0 0 0 0 0 0 0 0 0 0 0 0 0 0 0 0 0 0 0 0 0 0 0 0 0 0 0 0 0 0 0 0 0 0 0 0 0 0 0 0 0 0 0 0 0 0 0 0 0 0 0 0 0 0 0 0 0 0 0 0 0 0 0 0 0 0 0 0 0 0 0 0 0 0.0111829401309057 0 0.0104381310531841 0 0 0.161840895123762 0 0.0157835164301966 0 0 0 0 0 0 0 0 0 0 0 0 0.0122133655830832 0 0 0 0 0 0 0 0 0 0 0 0 0 0 0 0 0 0 0 0 0 0 0 0 0 0 0 0 0 0 0 0 0 0 0 0 0.322226493417286 0 0 0.0154226182238755 0 0.236769906501134 0 0 0 0 0 0 0.00898404945080128 0 0 0 0.0112632579621418 0.0325094085522094 0 0 0 0.16136541757142 0 0
0 0 0 0 0 0 0 0 0 0 0 0 0 0 0 0 0 0 0 0 0 0 0 0 0 0 0 0 0 0 0 0 0 0 0 0.0130876547112683 0 0 0 0 0 0 0 0 0 0 0 0 0 0 0 0 0 0 0 0 0 0 0 0 0 0 0 0 0 0 0 0 0 0 0 0 0 0 0 0 0 0 0 0 0 0 0 0 0 0 0 0 0 0 0 0 0 0 0 0 0 0 0 0 0 0 0 0 0 0 0 0 0 0 0 0 0 0 0 0 0 0 0 0 0 0 0 0 0 0 0 0 0 0 0 0 0 0 0 0 0 0 0 0 0 0 0 0 0 0 0 0 0 0 0 0 0 0 0 0 0 0 0 0 0 0 0 0 0 0 0 0 0 0 0 0 0 0 0 0 0 0 0 0 0 0 0 0 0 0 0 0 0 0 0 0.0400724155422507 0 0 0 0 0 0 0.273171704079089 0 0 0 0.0537383516081598 0 0 0.0155829853294204 0 0 0 0 0 0 0 0 0 0 0 0 0 0 0 0 0 0.0308778923207744 0 0 0 0 0 0 0 0 0 0 0 0 0 0.0357765805045454 0 0.219894723914308 0 0 0 0 0 0 0 0 0 0 0 0 0 0 0 0.00670579286716863 0 0 0 0 0 0 0 0 0.0172575832151687 0.0209982390870216 0 0 0 0 0 0 0 0 0 0 0 0 0 0 0 0 0.0406067573912634 0 0 0 0 0 0 0 0 0 0.0487275819424338 0 0 0 0 0.0997256555334998 0 0 0 0 0.0132813905441098 0 0 0 0 0 0 0 0 0.0215879628205451 0 0.0281763557377068 0.00743170382856538 0.0132986690227014
0 0 0 0 0 0 0 0 0 0 0 0 0 0 0 0 0 0 0 0 0 0 0 0 0 0 0 0 0 0 0 0 0 0 0 0 0 0 0 0 0 0 0 0 0 0 0 0 0 0 0 0 0 0 0 0 0 0 0 0 0 0 0 0 0 0 0 0 0 0 0 0 0 0 0 0 0 0 0 0 0 0 0 0 0 0 0 0 0 0 0 0 0 0 0 0 0 0 0 0 0 0 0 0 0 0 0 0 0 0 0 0 0 0 0 0 0 0 0 0 0 0 0 0 0 0 0 0 0 0 0 0 0 0 0 0 0 0 0 0 0 0 0 0 0 0 0 0 0 0 0 0 0 0 0 0 0 0 0 0 0 0 0 0 0 0 0 0 0 0 0 0 0 0 0 0 0 0 0 0 0 0 0 0 0 0 0 0 0 0 0 0 0 0 0 0 0.0359376624849801 0 0 0.0381528511766056 0 0 0 0 0 0 0 0 0 0 0 0 0 0 0 0 0 0 0 0 0 0 0.153964918313002 0 0 0 0 0 0 0 0 0 0 0 0 0 0.00398011927308726 0 0 0 0 0 0.102623219168296 0 0 0 0.0177207522123995 0.0434782896198091 0.34433632030968 0 0 0 0.00776029954686978 0 0 0 0 0 0 0 0 0 0 0 0 0 0 0 0 0 0 0 0 0 0 0 0 0 0 0 0 0 0 0 0.0363088568502805 0 0 0.0881033481719543 0.101398418412825 0 0 0 0 0 0 0 0 0.0090020259603315 0 0 0 0 0 0 0 0 0.0172329184998795 0 0 0 0 0 0 0 0 0
0 0 0 0 0 0 0 0 0 0 0 0 0 0 0 0 0 0 0 0 0 0 0 0 0 0 0 0 0 0 0 0 0 0 0 0 0 0 0 0 0 0 0 0 0 0 0 0 0 0 0 0 0 0 0 0 0 0 0 0 0 0 0 0 0 0 0 0 0 0 0 0 0 0 0 0 0 0 0 0 0 0 0 0 0 0 0 0 0 0 0 0 0 0 0 0 0 0 0 0 0 0 0 0 0 0 0 0 0 0 0 0 0 0 0 0 0 0 0 0 0 0 0 0 0 0 0 0 0 0 0 0 0 0 0 0 0 0 0 0 0 0 0 0 0 0 0 0 0 0 0 0 0 0 0 0 0 0 0 0 0 0 0 0 0 0 0 0 0 0 0 0 0 0 0 0 0 0 0 0 0 0 0 0 0 0 0 0 0 0 0 0 0 0 0 0 0 0 0 0 0 0 0 0 0 0 0 0 0 0 0 0 0 0 0 0 0 0 0 0 0 0 0.0896529673254731 0 0 0 0 0 0 0 0 0 0 0 0 0 0 0 0 0.0180953843112593 0 0.127863644350011 0 0 0 0 0.0319462560775209 0.267823259497838 0.37793423763481 0 0 0 0.0196599626560087 0 0 0 0 0 0 0 0 0 0 0 0 0 0 0 0 0 0 0 0 0 0 0 0 0 0 0 0 0 0 0 0 0 0 0 0 0 0 0 0 0 0 0 0 0.0241882559693302 0 0 0 0 0 0 0 0 0.0428360321777481 0 0 0 0 0 0 0 0 0
0 0 0 0 0 0 0 0 0 0 0 0 0 0 0 0 0 0 0 0 0 0 0 0 0 0 0 0 0 0 0 0 0 0 0 0 0 0 0 0 0 0 0 0 0 0 0 0 0 0 0 0 0 0 0 0 0 0 0 0 0 0 0 0 0 0 0 0 0 0 0 0 0 0 0 0 0 0 0 0 0 0 0 0 0 0 0 0 0 0 0 0 0 0 0 0 0 0 0 0 0 0 0 0 0 0 0 0 0 0 0 0 0 0 0 0 0 0 0 0 0 0 0 0 0 0 0 0 0 0 0 0 0 0 0 0 0 0 0 0 0 0 0 0 0 0 0 0 0 0 0 0 0 0 0 0 0 0 0 0 0 0 0 0 0 0 0.0258444289963928 0 0 0 0 0 0 0 0 0 0.00488093536982829 0.00930465611011695 0.0229466600342864 0 0 0 0 0.0081439890044223 0 0 0 0 0 0 0 0 0 0 0 0 0 0 0 0.0375351124944125 0 0 0 0.00386571081049929 0.00750051137891369 0 0 0.248974444779664 0.00637781326976551 0 0 0 0 0 0 0 0 0 0 0 0 0 0.0053664063146721 0 0 0 0 0 0 0 0 0 0.00653170427464232 0 0 0 0 0 0 0 0 0 0 0 0 0.0172922071767295 0.100676538247529 0.167541793524245 0.0294589638662306 0.012495783656908 0.0171673476706192 0 0.0148290076676459 0 0 0.00208757988017423 0 0 0.00516354278926754 0 0 0 0 0 0 0 0 0 0 0.00544226088225461 0 0 0 0 0 0 0 0 0 0 0 0 0 0 0 0.0162875032634395 0 0.00523834179751205 0.0251175193401728 0 0 0 0.00636265549716874 0.0638608152481606 0.0296599066295271 0 0 0.0394737395881748 0 0 0 0 0 0 0 0 0 0 0.0112339804648575 0.0153631097860831 0 0 0 0.0192904614800199 0 0.00868456870566346
0 0 0 0 0 0 0 0 0 0 0 0 0 0 0 0 0 0 0 0 0 0 0 0 0 0 0 0 0 0 0 0 0 0 0 0 0 0 0 0 0 0 0 0 0 0 0 0 0 0 0 0 0 0 0 0 0 0 0 0 0 0 0 0 0 0 0 0 0 0 0 0 0 0 0 0 0 0 0 0 0 0 0 0 0 0 0 0 0 0 0 0 0 0 0 0 0 0 0 0 0 0 0 0 0 0 0 0 0 0 0 0 0 0 0 0 0 0 0 0 0 0 0 0 0 0 0 0 0 0 0 0 0 0 0 0 0 0 0 0 0 0 0 0 0 0 0 0 0 0 0 0 0 0 0 0 0 0 0 0 0 0 0 0 0 0 0 0 0 0 0 0 0 0 0 0 0 0 0 0 0 0 0 0 0 0 0 0.00239640636833435 0.00242650292378474 0.0031820056368416 0 0 0 0 0 0.00229300429152934 0 0 0 0 0 0 0 0 0 0.000987396291143582 0 0 0 0 0 0 0 0 0 0 0 0 0 0 0 0 0 0 0 0 0 0 0 0 0 0 0.0103427414345998 0.103233528458657 0.0963736126945956 0 0 0 0 0 0 0 0 0 0 0.0589206530546042 0.00278878816542216 0 0 0.0307674138825767 0 0.0829857875673077 0 0.179952785000958 0.175609067673764 0.0492383799076254 0.0196627633190429 0.0778601499881581 0 0 0 0 0 0 0 0 0 0 0 0 0 0 0 0 0 0 0 0 0 0 0 0.00113847999272547 0 0 0 0 0 0 0 0 0 0 0 0 0 0 0.00307092696291357 0.00413355417101277 0.0717338060797965 0 0 0 0 0 0 0 0 0 0 0.00186560411011327 0.00898279875213989 0 0 0 0.00319464470157182 0.00685919857078144
0 0 0 0 0 0 0 0 0 0 0 0 0 0 0 0 0 0 0 0 0 0 0 0 0 0 0 0 0 0 0 0 0 0 0 0 0 0 0 0 0 0 0 0 0 0 0 0 0 0 0 0 0 0 0 0 0 0 0 0 0 0 0 0 0 0 0 0 0 0 0 0 0 0 0 0 0 0 0 0 0 0 0 0 0 0 0 0 0 0 0 0 0 0 0 0 0 0 0 0 0 0 0 0 0 0 0 0 0 0 0 0 0 0 0 0 0 0 0 0 0 0 0 0 0 0 0 0 0 0 0 0 0 0 0 0 0 0 0 0 0 0 0 0 0 0 0 0 0 0 0 0 0 0 0 0 0 0 0 0 0 0 0 0 0 0 0 0 0 0 0 0 0 0 0 0 0 0 0 0 0 0 0 0 0 0 0 0 0 0 0 0 0 0 0 0 0 0 0 0 0 0 0 0 0 0 0 0 0 0 0 0 0 0 0 0 0 0 0 0 0 0 0 0 0 0 0 0 0 0 0 0 0.0750431713183029 0.0265671499120553 0.0374296792161179 0 0 0 0 0 0 0 0 0.0136893166976307 0.172413236571677 0 0.0581118978510221 0 0 0.0390783661335174 0 0.0745285603974155 0 0.274709506415206 0.177555496652779 0.0190215611617414 0 0 0 0 0 0 0 0 0 0 0 0 0 0 0 0 0 0 0 0 0 0 0 0 0 0 0 0 0 0 0 0 0 0 0 0 0 0 0 0 0 0 0.0318520576725351 0 0 0 0 0 0 0 0 0 0 0 0 0 0 0 0 0
0 0 0 0 0 0 0 0 0 0 0 0 0 0 0 0 0 0 0 0 0 0 0 0 0 0 0 0 0 0 0 0 0 0 0 0 0 0 0 0 0 0 0 0 0 0 0 0 0 0 0 0 0 0 0 0 0 0 0 0 0 0 0 0 0 0 0 0 0 0 0 0 0 0 0 0 0 0 0 0 0 0 0 0 0 0 0 0 0 0 0 0 0 0 0 0 0 0 0 0 0 0 0 0 0 0 0 0 0 0 0 0 0 0 0 0 0 0 0 0 0 0 0 0 0 0 0 0 0 0 0 0 0 0 0 0 0 0 0 0 0 0 0 0 0 0 0 0 0 0 0 0 0 0 0 0 0 0 0 0 0 0 0 0 0 0 0 0 0 0 0 0 0 0 0 0 0 0 0 0 0 0 0 0 0 0 0 0 0 0 0 0 0 0 0 0 0 0 0 0 0 0 0 0 0 0 0 0 0.00221568932025643 0 0 0 0 0 0 0 0.00167788763781758 0 0 0 0 0 0.0124648723904587 0 0 0 0 0 0 0 0 0 0.0809124116090717 0.00654980876189719 0.00412146620207418 0 0 0 0 0 0 0.00782804137051579 0.0113263371018068 0.0650247384111854 0.00665790476471212 0.0474115395703561 0 0.217651218675084 0.0218702800526907 0.108250837914966 0.0705366038901611 0.0746211650229948 0.0209723816572696 0 0.0240598639284756 0.00934484401916456 0.0167774819781299 0.038486797495345 0 0 0 0 0 0 0 0 0 0 0 0 0 0 0 0 0 0 0 0 0 0 0 0 0 0 0 0 0 0 0 0 0 0 0.0101315631377148 0 0 0.0023970590591319 0 0.0346826342299898 0.00606341652552531 0 0 0 0.00484929517702587 0 0 0 0.0186647453550264 0 0.0172497515036624 0.0131377206043984 0.00570827093856612 0.00665888812252045 0 0.0209545967869636 0.00284342062813558 0.00789646615690564
0 0 0 0 0 0 0 0 0 0 0 0 0 0 0 0 0 0 0 0 0 0 0 0 0 0 0 0 0 0 0 0 0 0 0 0 0 0 0 0 0 0 0 0 0 0 0 0 0 0 0 0 0 0 0 0 0 0 0 0 0 0 0 0 0 0 0 0 0 0 0 0 0 0 0 0 0 0 0 0 0 0 0 0 0 0 0 0 0 0 0 0 0 0 0 0 0 0 0 0 0 0 0 0 0 0 0 0 0 0 0 0 0 0 0 0 0 0 0 0 0 0 0 0 0 0 0 0 0 0 0 0 0 0 0 0 0 0 0 0 0 0 0 0 0 0 0 0 0 0 0 0 0 0 0 0 0 0 0 0 0 0 0 0 0 0 0 0 0 0 0 0 0 0 0 0 0 0 0 0 0 0 0 0 0 0 0 0 0 0 0 0 0 0 0 0 0 0 0 0 0 0 0 0 0 0 0 0.00651193271468791 0 0 0 0 0 0 0 0 0 0 0 0 0 0 0.0285829893509101 0 0 0 0 0 0 0 0 0 0.00270419168966841 0 0 0 0 0 0 0 0 0.0102326096841497 0.0505895485675065 0.0576522814523288 0 0 0.115958903847923 0 0.235758337404715 0.0248366150529652 0.146062481703844 0 0.130875680657836 0 0.00974117679334501 0 0.00429451137866754 0.0223877729050405 0 0 0 0 0 0 0 0 0 0 0 0 0 0 0 0 0 0 0 0 0 0 0 0 0 0 0 0 0 0 0 0 0 0 0 0 0 0 0 0.00782851523781956 0.00284193606745948 0 0 0 0 0 0 0 0.13283361247314 0 0.00315967938799838 0.002035520533976 0 0 0 0.00216701329440015 0 0.0029446898016197
0 0 0 0 0 0 0 0 0 0 0 0 0 0 0 0 0 0 0 0 0 0 0 0 0 0 0 0 0 0 0 0 0 0 0 0 0 0 0 0 0 0 0 0 0 0 0 0 0 0 0 0 0 0 0 0 0 0 0 0 0 0 0 0 0 0 0 0 0 0 0 0 0 0 0 0 0 0 0 0 0 0 0 0 0 0 0 0 0 0 0 0 0 0 0 0 0 0 0 0 0 0 0 0 0 0 0 0 0 0 0 0 0 0 0 0 0 0 0 0 0 0 0 0 0 0 0 0 0 0 0 0 0 0 0 0 0 0 0 0 0 0 0 0 0 0 0 0 0 0 0 0 0 0 0 0 0 0 0 0 0 0 0 0 0 0 0 0 0 0 0 0 0 0 0 0 0 0 0 0 0 0 0 0 0 0 0 0 0 0 0 0 0 0 0 0 0 0 0 0.0122770232498343 0 0 0 0 0 0 0 0 0 0 0 0 0 0 0 0 0 0 0 0 0 0 0.0524540160482072 0 0 0 0 0 0 0 0 0 0 0 0 0 0 0 0 0 0 0.0897061329285205 0.0790231056591088 0.0112211185197945 0 0 0.0128980093160117 0.260971092720678 0 0 0.0327507329510896 0 0.110353920277433 0 0.00447496458598815 0 0.00499638453078758 0.0155119489873957 0 0 0 0 0 0 0 0 0 0 0 0 0 0 0 0 0 0 0 0 0 0 0 0 0 0 0 0 0 0 0 0 0 0 0 0 0 0 0 0.00159278400518222 0.0023690548466667 0 0 0 0 0 0 0 0.279112008306125 0 0.0109562190311633 0.00529995961263592 0.00820989108666857 0 0.00582163333670862 0 0 0
0 0 0 0 0 0 0 0 0 0 0 0 0 0 0 0 0 0 0 0 0 0 0 0 0 0 0 0 0 0 0 0 0 0 0 0 0 0 0 0 0 0 0 0 0 0 0 0 0 0 0 0 0 0 0 0 0 0 0 0 0 0 0 0 0 0 0 0 0 0 0 0 0 0 0 0 0 0 0 0 0 0 0 0 0 0 0 0 0 0 0 0 0 0 0 0 0 0 0 0 0 0 0 0 0 0 0 0 0 0 0 0 0 0 0 0 0 0 0 0 0 0 0 0 0 0 0 0 0 0 0 0 0 0 0 0 0 0 0 0 0 0 0 0 0 0 0 0 0 0 0 0 0 0 0 0 0 0 0 0 0 0 0 0 0 0 0 0 0 0 0 0 0 0 0 0 0 0 0 0 0 0 0 0 0 0 0 0 0 0 0 0 0 0 0 0 0 0 0 0 0 0 0 0 0 0 0 0 0 0 0 0 0 0 0 0 0 0 0 0 0 0 0 0 0 0 0 0 0 0 0 0 0.0211128667305104 0.0312114924499561 0.0262095803170798 0 0 0 0 0 0 0 0 0.0103009240821497 0.093750889009978 0.0406928161005996 0.138163592077245 0.0594992864074583 0 0 0.034039085412894 0.226377402345384 0.00916680934715158 0.0145005195722555 0.0633888167979336 0.0206881822299883 0.0264023890980559 0.0946713118639464 0 0 0 0 0 0 0 0 0 0 0 0 0 0 0 0 0 0 0 0 0 0 0 0 0 0 0 0 0 0 0 0 0 0 0 0 0 0 0 0.0102560697798097 0.0363438409587361 0 0 0 0 0 0 0 0.00804909080447957 0 0.00655742325891973 0.00583004198387634 0.0120742010551969 0 0 0.00528068420486383 0 0.00543268411153179
0 0 0 0 0 0 0 0 0 0 0 0 0 0 0 0 0 0 0 0 0 0 0 0 0 0 0 0 0 0 0 0 0 0 0 0 0 0 0 0 0 0 0 0 0 0 0 0 0 0 0 0 0 0 0 0 0 0 0 0 0 0 0 0 0 0 0 0 0 0 0 0 0 0 0 0 0 0 0 0 0 0 0 0 0 0 0 0 0 0 0 0 0 0 0 0 0 0 0 0 0 0 0 0 0 0 0 0 0 0 0 0 0 0 0 0 0 0 0 0 0 0 0 0 0 0 0 0 0 0 0 0 0 0 0 0 0 0 0 0 0 0 0 0 0 0 0 0 0 0 0 0 0 0 0 0 0 0 0 0 0 0 0 0 0 0 0 0 0 0 0 0 0 0 0 0 0 0 0 0 0 0 0 0 0 0 0 0 0 0 0 0 0 0 0 0.00144071758141839 0 0 0 0 0 0 0 0 0 0 0 0 0 0 0 0 0 0 0 0 0.00177981628445294 0 0 0 0 0 0.013647021441258 0 0 0 0 0 0 0 0 0 0.00175127735005524 0.00323019448824961 0.000993573371166879 0 0 0 0 0 0 0 0 0.00611578166865654 0 0 0.0389056769664491 0.151214733279418 0.030630290265539 0.0147100437394841 0 0.0663793998643934 0.105631501415368 0 0.0354788126603834 0.00415149064733174 0.0332222266315388 0.146831401900777 0 0 0 0 0 0 0 0 0 0 0 0 0 0 0 0 0 0 0 0 0 0 0 0 0 0 0 0 0 0 0 0 0 0 0 0 0 0.00411671101168844 0.00465854548159824 0.010531075845275 0.0139182357342698 0 0 0 0 0.00243179269103436 0.00186815093155649 0.00369287948549855 0.200155394269649 0 0.0220750579300449 0.0249848313474363 0.0363824042717771 0 0.00320629134120604 0.0158646701030253 0 0
0 0 0 0 0 0 0 0 0 0 0 0 0 0 0 0 0 0 0 0 0 0 0 0 0 0 0 0 0 0 0 0 0 0 0 0 0 0 0 0 0 0 0 0 0 0 0 0 0 0 0 0 0 0 0 0 0 0 0 0 0 0 0 0 0 0 0 0 0 0 0 0 0 0 0 0 0 0 0 0 0 0 0 0 0 0 0 0 0 0 0 0 0 0 0 0 0 0 0 0 0 0 0 0 0 0 0 0 0 0 0 0 0 0 0 0 0 0 0 0 0 0 0 0 0 0 0 0 0 0 0 0 0 0 0 0 0 0 0 0 0 0 0 0 0 0 0 0 0 0 0 0 0 0 0 0 0 0 0 0 0 0 0 0 0 0 0 0 0 0 0 0 0 0 0 0 0 0 0 0 0 0 0 0 0 0 0 0 0.00252541554618883 0.000741217872350533 0 0 0 0 0 0.00205328570158486 0 0 0 0 0 0 0 0 0 0 0 0 0 0 0 0 0 0 0 0 0.00149251191156731 0 0 0 0 0 0 0 0 0 0 0 0 0 0 0 0.0240807853510071 0.0419841781260268 0.0310321715587537 0 0 0 0 0 0 0 0 0 0.100887068299685 0.0309636009376343 0.0379989639175703 0 0 0.0903192771413122 0.0612836496572958 0 0.00709614861687618 0.0227507333856142 0.0406465476379486 0.0299903073725251 0.0613966715499005 0.243399646150152 0 0 0 0 0 0 0 0 0 0 0 0 0 0 0 0 0 0 0 0 0 0 0 0 0 0 0 0 0 0 0 0 0 0 0 0 0 0.00301188379882079 0.00426124744889021 0.00393743722426486 0.0471528947597647 0 0 0 0 0.00337715998301372 0.00219515398895892 0.00627046812591354 0 0 0.0146978097960033 0.0192587025247656 0.0447788269335372 0 0 0.010635842317895 0.00343171526348799 0.00634867710069184
0 0 0 0 0 0 0 0 0 0 0 0 0 0 0 0 0 0 0 0 0 0 0 0 0 0 0 0 0 0 0 0 0 0 0 0 0 0 0 0 0 0 0 0 0 0 0 0 0 0 0 0 0 0 0 0 0 0 0 0 0 0 0 0 0 0 0 0 0 0 0 0 0 0 0 0 0 0 0 0 0 0 0 0 0 0 0 0 0 0 0 0 0 0 0 0 0 0 0 0 0 0 0 0 0 0 0 0 0 0 0 0 0 0 0 0 0 0 0 0 0 0 0 0 0 0 0 0 0 0 0 0 0 0 0 0 0 0 0 0 0 0 0 0 0 0 0 0 0 0 0 0 0 0 0 0 0 0 0 0 0 0 0 0 0 0 0 0 0 0 0 0 0 0 0 0 0 0 0 0 0 0 0 0 0 0 0 0 0 0 0 0 0 0 0 0 0 0 0 0 0 0 0 0 0 0 0 0 0 0 0 0 0 0 0 0 0.0026266254436691 0 0 0 0 0.00111198380892485 0.017580239865449 0 0 0 0 0 0 0 0 0 0.00178960804703213 0 0 0 0 0 0 0 0 0.0027561484719292 0.005604093436711 0.00770044093388797 0 0 0.0168616828674103 0.197500918485786 0.150443208952081 0.0057744285801944 0.153974281658376 0.0112038203605308 0 0 0.0104414444337452 0 0.0135444090708125 0.0762835919730676 0 0 0 0 0 0 0 0 0 0 0 0 0 0 0 0 0 0 0 0 0 0 0 0 0 0 0 0 0 0 0 0 0 0 0 0 0 0.00291856224351935 0 0.00919626263469918 0.00487301359552116 0 0 0 0 0.00278729244798655 0.00389256747568884 0.00621961614130188 0.219234136520544 0 0.00968598810786639 0.00723905533876846 0.048080664139793 0 0.00191836994421828 0.00875754502048591 0 0
0 0 0 0 0 0 0 0 0 0 0 0 0 0 0 0 0 0 0 0 0 0 0 0 0 0 0 0 0 0 0 0 0 0 0 0 0 0 0 0 0 0 0 0 0 0 0 0 0 0 0 0 0 0 0 0 0 0 0 0 0 0 0 0 0 0 0 0 0 0 0 0 0 0 0 0 0 0 0 0 0 0 0 0 0 0 0 0 0 0 0 0 0 0 0 0 0 0 0 0 0 0 0 0 0 0 0 0 0 0 0 0 0 0 0 0 0 0 0 0 0 0 0 0 0 0 0 0 0 0 0 0 0 0 0 0 0 0 0 0 0 0 0 0 0 0 0 0 0 0 0 0 0 0 0 0 0 0 0 0 0 0 0 0 0 0 0 0 0 0 0 0 0 0 0 0 0 0 0 0 0 0 0 0 0 0 0 0 0 0.00179720929429375 0 0 0 0 0 0.00152088380847739 0 0 0 0 0 0 0 0 0 0 0 0 0 0 0 0 0 0 0 0 0 0 0 0 0 0 0 0 0 0 0 0 0 0 0 0 0.00591652053983379 0.0647227266385588 0.0635379219561993 0 0 0 0 0 0 0 0 0 0.283876277709923 0.148095262349503 0 0 0 0.00750705663838552 0 0.0295212096277351 0 0 0.229267003474875 0.0218627114867325 0.026788965021442 0.0463018202838395 0 0 0 0 0 0 0 0 0 0 0 0 0 0 0 0 0 0 0 0 0 0 0 0 0 0 0 0 0 0 0 0 0 0 0 0 0 0 0 0.00225806015652106 0.0476183220655664 0 0 0 0 0 0 0 0 0 0 0.00526942817625314 0.0108197657896571 0 0 0 0 0.00331885498220323
0 0 0 0 0 0 0 0 0 0 0 0 0 0 0 0 0 0 0 0 0 0 0 0 0 0 0 0 0 0 0 0 0 0 0 0 0 0 0 0 0 0 0 0 0 0 0 0 0 0 0 0 0 0 0 0 0 0 0 0 0 0 0 0 0 0 0 0 0 0 0 0 0 0 0 0 0 0 0 0 0 0 0 0 0 0 0 0 0 0 0 0 0 0 0 0 0 0 0 0 0 0 0 0 0 0 0 0 0 0 0 0 0 0 0 0 0 0 0 0 0 0 0 0 0 0 0 0 0 0 0 0 0 0 0 0 0 0 0 0 0 0 0 0 0 0 0 0 0 0 0 0 0 0 0 0 0 0 0 0 0 0 0 0 0 0 0 0 0 0 0 0 0 0 0 0 0 0 0 0 0 0 0 0 0 0 0 0 0 0.00181155125323513 0 0 0 0 0 0 0 0 0 0 0 0 0 0 0 0 0 0 0 0 0 0 0 0 0 0 0 0 0 0 0 0 0 0 0 0 0 0 0 0 0 0 0.0199364477614465 0.0550664655841667 0.0625325253232364 0 0 0 0 0 0 0 0 0 0.232367717718269 0.0802897163964015 0.0133352134063849 0.0101338677116171 0.00420560096922108 0.0275268869734218 0.0356514706897963 0.0442405724059189 0.00719803941696375 0.192309119912468 0 0.0130764052309346 0.0474797455976788 0.0807400953857152 0 0 0 0 0 0 0 0 0 0 0 0 0 0 0 0 0 0 0 0 0 0 0 0 0 0 0 0 0 0 0 0 0 0 0 0 0 0 0.00505163460706001 0.0029910611216646 0.033451506379644 0 0 0 0 0 0 0 0 0 0.0164085024954632 0.00673191410477289 0 0 0 0.00386812522360643 0 0.00359581433091332
0 0 0 0 0 0 0 0 0 0 0 0 0 0 0 0.000528968869671392 0 0 0 0 0 0 0 0 0 0 0 0 0 0 0.000529681639311308 0 0.00103989355495775 0.00463210701938392 0.000777646005509699 0 0 0 0 0 0 0 0 0 0 0 0 0 0 0 0 0 0 0 0.00733005580709569 0 0.000647887204545923 0 0 0 0 0 0 0 0 0 0 0 0 0 0 0.00179637019023471 0 0 0 0 0 0 0 0 0 0.000515712921409299 0 0 0 0 0.000347208395561631 0.000390752283557699 0 0.000569005572461548 0 0 0 0 0 0.000520198874993536 0.000937509796025264 0 0.000369224850847685 0 0.0301100130596766 0.0794002479966685 0 0 0 0 0 0 0 0 0 0 0 0 0 0 0 0 0 0 0 0 0 0 0 0 0 0.000649654825538281 0 0 0 0 0 0 0 0 0 0.00031163248390577 0 0.0192745756136842 0 0 0 0 0.0134226049210166 0.00090911643213219 0.00718116459115074 0.00752460522502388 0.000580426953734561 0 0.00188398422429605 0.00487245548457365 0 0.0201545714210177 0.0412338459787231 0.00570886864304105 0 0 0 0 0 0 0 0 0 0 0 0 0 0 0 0.00492363141516999 0 0 0 0 0 0 0 0 0 0 0 0 0 0 0 0.0146618608219314 0.0598410452867602 0.0433372861823485 0 0.00105303872173532 0 0 0 0.0531093575058935 0 0 0 0 0 0 0.000499584699921538 0 0 0.00267078889572564 0 0 0.0298792423236457 0 0 0 0 0 0 0 0 0 0 0 0 0 0 0.000957216149094738 0 0 0 0 0 0 0 0 0.000910685867950506 0.0432221573004787 0.0156957022069503 0 0 0 0 0.000859363678983995 0.0003472683746642 0 0 0.000233400359401637 0.0203485695514138 0.00268641581339303 0.00161763350958681 0 0 0.00280587333606919 0.00130290788219889 0.0101948130205887 0 0.00572748056254797 0.00408403678819379 0 0.010436496329476 0.029436556431107 0 0 0 0 0 0 0 0 0 0 0 0 0 0 0 0 0 0 0 0 0 0 0 0.00477306900446038 0 0 0 0 0 0 0 0 0 0 0 0 0 0.00158467699876268 0.000984001742919462 0.109232940884246 0.101414403724882 0 0 0 0.00688791238385477 0 0 0 0 0 0 0.000550585463203861 0.00094290575970924 0.0131238127645518 0.00707641322704593 0.00376182339814322 0.020617570595352 0.114057480197888
0 0 0 0 0 0 0 0 0 0 0 0 0 0 0 0 0 0 0 0 0 0 0 0 0 0 0 0 0 0 0 0 0 0 0 0 0 0 0 0 0 0 0 0 0 0 0 0 0 0 0 0 0 0 0 0 0 0 0 0 0 0 0 0 0 0 0 0 0 0 0 0 0 0 0 0 0 0 0 0 0 0 0 0 0 0 0 0 0 0 0 0 0 0 0 0 0 0 0 0 0 0 0.00208354927663059 0.00305607378368562 0 0 0 0 0 0 0 0 0 0 0 0 0 0 0 0 0 0 0 0 0 0 0 0 0 0 0 0 0 0 0 0 0 0 0 0 0 0 0 0 0 0 0 0 0 0 0 0 0 0 0 0 0 0 0 0 0 0 0 0 0 0 0 0 0 0 0 0 0 0 0 0 0 0 0 0 0 0 0 0 0 0 0 0 0.00228692882478933 0.00435053625372166 0 0 0 0 0 0.0158402136818911 0 0 0 0 0 0 0 0 0 0 0 0 0 0 0 0 0 0 0 0 0.00167076644913806 0 0 0 0 0 0 0 0 0 0 0 0 0 0 0 0.00843114347154995 0.052166763505872 0.028860452843172 0 0 0 0 0 0 0 0 0 0.0326955915538639 0 0.0116855558874296 0.00561427078462573 0.00590078931885035 0.0144079925012588 0.0419520223892513 0.083976485195302 0.0117335517563946 0.0282377476797368 0.0596656224622138 0.0419922593845078 0 0.247531481101842 0 0 0 0 0 0 0 0 0 0 0 0 0 0 0 0 0 0 0 0 0 0 0 0 0 0 0 0 0 0 0 0 0 0 0 0 0 0.0031058999787328 0.0256312578676114 0.00530640867723875 0.0783637704820529 0 0 0 0 0.00486389423903764 0.00405392964906872 0 0.0062369920688085 0 0.0601197331610535 0.0609895713324621 0.00853991304490132 0 0.00789336566591159 0.0225573841549248 0.00310937134405237 0.00508871022841709
0 0 0 0 0 0 0 0 0 0 0 0 0 0 0 0 0 0 0 0 0 0 0 0 0 0 0 0 0 0 0 0 0 0 0 0 0 0 0 0 0 0 0 0 0 0 0 0 0 0 0 0 0 0 0 0 0 0 0 0 0 0 0 0 0 0 0 0 0 0 0 0 0 0 0 0 0 0 0 0 0 0 0 0 0 0 0 0 0 0 0 0 0 0 0 0 0 0 0 0 0 0 0.000810590961869332 0.00113244325555274 0 0 0 0 0 0 0 0 0 0 0 0 0 0 0 0 0 0 0 0 0 0 0 0 0 0 0 0 0 0 0 0 0 0 0 0 0 0 0 0 0 0 0 0 0 0 0 0 0 0 0 0 0 0 0 0 0 0 0 0 0 0 0 0 0 0 0 0 0 0 0 0 0 0 0 0 0 0 0 0 0 0 0 0.0019523433447544 0.00350036101991158 0.0025447431777076 0 0 0 0 0 0.00730157959574861 0 0 0 0 0 0 0 0 0 0 0 0 0.00114576298332918 0 0 0 0 0 0 0 0.00316494694342895 0 0 0 0 0 0 0 0 0 0 0 0 0 0 0 0.00497900807711694 0.0498917504339499 0.024330292077282 0 0 0 0 0 0 0 0 0 0.0483553752601491 0 0.0100119632041347 0.0109313893935261 0.00684235331606895 0.0192958323057105 0.0692513086658337 0.12434195245459 0.0246822894026977 0.0182287570712243 0.0378956992334169 0.0442370742209355 0.0924517879859921 0 0 0 0 0 0 0 0 0 0 0 0 0 0 0 0 0 0 0 0 0 0 0 0 0 0 0 0 0 0 0 0 0 0 0 0 0 0 0.00632680869802759 0.01774061379203 0.00582951224019697 0.0603504763237973 0 0 0 0 0.00880797075259545 0.0070016649200083 0.0110820706127169 0.023426979454648 0 0.026843610496595 0.0365593217817176 0.159772103457441 0 0.0033797473793962 0.015231366419612 0.00311477856084781 0.00725337072543909
0 0 0 0 0 0 0 0 0 0 0 0 0 0 0 0 0 0 0 0 0 0 0 0 0 0 0 0 0 0 0 0 0 0 0 0 0 0 0 0 0 0 0 0 0 0 0 0 0 0 0 0 0 0 0 0 0 0 0 0 0 0 0 0 0 0 0 0 0 0 0 0 0 0 0 0 0 0 0 0 0 0 0 0 0 0 0 0 0 0 0 0 0 0 0 0 0 0 0 0 0 0 0 0 0.106379989027281 0 0 0 0 0.0402602931773861 0 0 0 0 0.0273004084688399 0 0 0 0 0 0 0 0 0 0 0 0 0 0 0 0 0 0 0 0 0 0 0 0 0 0 0 0 0 0 0 0 0 0 0 0 0 0 0 0 0 0 0 0 0 0 0 0 0 0 0 0 0.216904737248229 0 0 0 0 0 0 0 0 0 0 0 0 0 0 0 0 0 0 0 0 0 0 0 0 0 0 0 0 0 0 0 0 0 0 0 0 0 0 0 0 0.117638346397339 0 0 0 0 0 0 0.0519614157448192 0 0 0 0 0 0 0 0 0 0 0 0 0.0140943033447864 0 0 0 0.0134118975962492 0 0 0 0 0 0 0 0 0 0 0.0153944954120683 0 0 0 0 0 0 0 0 0 0 0 0 0 0 0 0.0605753607537181 0 0.122707670879731 0 0 0 0 0 0 0 0.204028017257389 0 0 0 0 0 0 0 0 0 0 0 0 0 0 0 0 0 0 0 0 0.00934306469216365 0 0 0 0 0 0 0 0 0 0 0 0 0 0 0 0 0 0 0 0 0 0 0 0 0
0 0 0 0 0 0 0 0 0 0 0 0 0.0244325299869608 0 0 0 0 0 0 0 0 0 0 0 0 0 0 0 0 0 0 0 0 0 0 0 0 0 0 0 0 0 0 0 0 0 0 0 0 0 0 0 0 0 0 0.0115799755514464 0 0 0 0 0 0 0 0 0 0 0 0 0 0 0 0 0 0 0 0 0 0 0 0 0 0 0 0 0 0 0 0 0 0 0 0 0 0 0 0 0 0 0 0 0 0 0 0 0.0123582289832406 0 0 0 0 0.0126700658425548 0 0 0 0 0.0490487664564726 0 0 0 0.00467603711461611 0 0 0 0 0 0 0 0 0 0 0 0 0 0 0 0 0 0 0 0 0 0 0 0 0 0 0 0 0 0 0 0 0 0 0 0 0 0 0 0 0 0 0 0 0 0 0 0 0.0139155977389416 0 0 0 0 0 0 0 0 0 0 0 0 0 0 0 0 0 0 0 0 0 0 0 0 0 0 0 0 0 0 0 0 0 0 0 0 0 0 0 0 0 0 0 0 0 0 0 0 0 0 0.0255611257747849 0 0 0 0 0 0 0 0 0 0.00907043637267709 0 0 0.0199878339321636 0.00318304485655348 0 0 0 0 0 0 0 0 0 0 0 0 0 0 0 0 0 0 0 0 0 0 0 0 0 0.0358054918522177 0 0.0263155052110368 0.131779243996865 0 0.0272377050377779 0.179965328332655 0.26196346720824 0 0 0 0 0 0 0.111166157109709 0 0 0 0 0.0222809252779052 0 0.0170025333631813 0 0 0 0 0 0 0 0 0 0 0 0 0 0 0 0 0 0 0 0 0 0 0 0 0 0 0 0 0 0 0 0 0 0 0 0
0 0 0 0 0 0 0 0 0 0 0 0 0 0 0 0 0 0 0 0 0 0 0 0 0 0 0.00229212547564644 0 0 0 0 0.00736845276713431 0 0 0 0 0 0 0 0 0 0 0 0 0 0 0 0 0 0 0 0 0 0 0 0 0 0 0 0 0 0 0 0 0 0 0 0 0 0 0 0 0 0 0 0 0 0 0 0 0 0 0 0 0 0 0 0 0 0 0 0 0 0 0 0 0 0 0 0 0 0.00832963797233635 0 0 0 0 0 0 0.0160828627902199 0 0 0 0 0 0 0 0.0179192125054038 0.114436820511804 0 0.0694287838135543 0.021732146928747 0 0 0 0 0 0 0 0 0 0 0 0 0 0 0 0 0 0 0 0 0 0 0 0 0 0 0 0 0 0 0 0 0 0 0 0 0 0 0 0 0 0 0 0 0 0 0.227630517821995 0 0 0 0 0 0.130651914121646 0 0 0 0 0 0 0 0 0 0 0 0 0 0.0104812244570606 0 0 0 0 0 0 0 0 0 0 0 0 0 0 0 0 0 0 0 0 0 0 0 0 0 0 0 0 0 0 0 0 0 0 0 0 0 0 0 0 0 0 0 0 0 0 0 0 0 0 0 0 0 0 0 0 0 0 0 0 0 0 0 0 0 0 0 0 0 0 0 0.0156852639607284 0 0.0990757726859424 0.20146073864288 0 0 0.0574245255449011 0 0 0 0 0 0 0 0 0 0 0 0 0 0 0 0 0 0 0 0 0 0 0 0 0 0 0 0 0 0 0 0 0 0 0 0 0 0 0 0 0 0 0 0 0 0 0 0 0 0
0 0 0 0 0 0 0 0 0 0 0 0 0.0104004989867252 0 0 0 0 0 0 0 0 0 0 0 0 0 0 0 0 0 0 0 0 0 0 0 0 0 0 0 0 0 0 0 0 0 0 0 0 0 0 0 0 0 0 0 0 0 0 0 0 0 0 0 0 0 0 0 0 0 0 0 0 0 0 0 0 0 0 0 0 0 0 0 0 0 0 0 0 0 0 0 0 0 0 0 0 0 0 0 0 0 0 0 0.00873794210172096 0 0 0 0 0 0 0 0 0 0.0373062820796991 0.01397971723443 0.00809053243357242 0.00722607887620254 0.0188739549397173 0.0143490137842251 0 0 0 0 0 0 0 0 0 0 0 0 0 0 0 0 0 0 0 0 0 0 0 0 0 0 0 0 0 0 0 0 0 0 0 0 0 0 0 0 0 0 0 0 0 0 0 0.376695647414664 0 0.00635423475057947 0 0.00927221259757747 0 0.016002376759543 0 0 0 0 0 0 0 0 0 0 0 0 0 0.0126250899640603 0 0 0 0 0 0 0 0 0 0 0 0 0 0 0 0 0 0 0 0 0 0 0 0 0 0 0 0 0 0 0 0 0 0 0 0 0 0 0 0 0 0 0 0 0 0 0 0 0 0 0 0 0 0 0 0 0 0 0 0 0 0 0 0 0 0 0 0 0 0 0.0480612134156607 0.0873205365455767 0.110142957156091 0 0.0493379369013576 0 0.00989491752214175 0.155328856536455 0 0 0 0 0 0 0 0 0 0 0 0 0 0 0 0 0 0 0 0 0 0 0 0 0 0 0 0 0 0 0 0 0 0 0 0 0 0 0 0 0 0 0 0 0 0 0 0 0 0
0 0 0 0 0 0 0 0 0 0 0 0 0 0 0 0 0 0 0 0 0 0 0 0 0 0 0.0214981811569051 0 0 0 0 0 0 0 0 0 0 0 0 0 0 0 0 0 0 0 0 0 0 0 0 0 0 0 0 0 0 0 0 0 0 0 0 0 0 0 0 0 0 0 0 0 0 0 0 0 0 0 0 0 0 0 0 0 0 0 0 0 0 0 0 0 0 0 0 0 0 0 0 0 0 0 0 0 0 0 0 0 0 0 0 0 0 0 0 0 0 0.00804724205633087 0 0 0 0 0 0 0 0 0 0 0.0255191607824488 0 0 0 0 0 0 0 0 0 0 0 0 0 0 0 0 0 0 0 0 0 0 0 0 0 0 0 0 0 0 0 0 0 0 0 0 0 0 0.207495443553618 0.0670961557733452 0.10744577487726 0 0 0 0.297290414658593 0 0 0 0 0 0 0 0 0 0 0 0 0 0.0221056621691701 0 0 0 0 0 0 0 0 0 0 0 0 0 0 0 0 0 0 0 0 0 0 0 0 0 0 0 0 0 0 0 0 0 0 0 0 0 0 0 0 0 0 0 0 0 0 0 0 0 0 0 0 0 0 0 0 0 0 0 0 0 0 0 0 0 0 0 0 0 0 0 0 0.199543801425657 0.0439581635466711 0 0 0 0 0 0 0 0 0 0 0 0 0 0 0 0 0 0 0 0 0 0 0 0 0 0 0 0 0 0 0 0 0 0 0 0 0 0 0 0 0 0 0 0 0 0 0 0 0 0 0 0 0 0
0 0 0 0 0 0 0 0 0 0 0 0 0 0 0 0 0 0 0 0 0 0 0 0 0 0 0 0 0 0 0 0 0 0 0 0 0 0 0 0 0 0 0 0 0 0 0 0 0 0 0 0 0 0 0 0 0 0 0 0 0 0 0 0 0 0 0 0 0 0 0 0 0 0 0 0 0 0 0 0 0 0 0 0 0 0 0 0 0 0 0 0 0 0 0 0 0 0 0 0 0 0 0 0 0 0 0 0 0 0 0 0 0 0 0 0 0 0 0 0 0 0 0 0 0 0 0 0 0 0 0 0 0 0 0 0 0 0 0 0 0 0 0 0 0 0 0 0 0 0 0 0 0 0 0 0 0 0 0 0 0 0 0 0 0 0 0 0 0 0 0 0 0 0 0 0 0 0 0 0 0 0 0 0 0 0 0 0 0 0 0 0 0 0 0 0 0 0 0 0 0 0 0 0 0 0 0 0 0 0 0 0 0 0 0 0 0 0 0 0 0 0 0 0 0 0 0 0 0 0 0 0 0 0 0 0 0 0 0 0 0 0 0 0 0 0 0 0 0 0 0 0 0 0 0 0 0 0 0 0.0244947360409075 0 0 0 0 0.171480284675154 0 0.142726455042872 0 0.165183900856684 0 0 0 0.0298319007637355 0 0.153539895869549 0 0 0 0.312742826751097 0 0 0 0 0 0 0 0 0 0 0 0 0 0 0 0 0 0 0 0 0 0 0 0 0 0 0 0 0 0 0 0 0 0 0 0 0
0 0 0 0 0 0 0 0 0 0 0 0 0 0 0 0 0 0 0 0 0 0 0 0 0 0 0 0 0 0 0 0 0 0 0 0 0 0 0 0 0 0 0 0 0 0 0 0 0 0 0 0 0 0 0 0 0 0 0 0 0 0 0 0 0 0 0 0 0 0 0 0 0 0 0 0 0 0 0 0 0 0 0 0 0 0 0 0 0 0 0 0 0 0 0 0 0 0 0 0 0 0 0 0 0 0 0 0 0 0 0 0 0 0 0 0 0 0 0 0 0 0 0 0 0 0 0 0 0 0 0 0 0 0 0 0 0 0 0 0 0 0 0 0 0 0 0 0 0 0 0.00304091360715662 0 0 0 0 0 0.0114155692745001 0 0 0 0 0 0 0 0 0 0 0 0 0 0 0 0 0 0 0 0 0.0216196460563601 0.0165202459397867 0 0 0 0 0 0 0 0 0 0 0 0 0 0 0 0 0 0 0 0 0 0 0 0 0 0 0 0 0 0 0 0 0 0 0 0 0 0 0 0 0.0135677786407762 0 0 0 0 0 0 0 0 0 0 0 0 0.00771364973269537 0 0 0 0.00499942187460309 0 0 0 0.00979179998726646 0 0 0 0 0 0 0 0 0 0 0 0 0 0 0 0 0 0 0.125095994988178 0 0.0103800000918549 0 0.132545963733724 0 0.59960871376618 0 0.0125368117859866 0 0 0 0 0 0 0 0 0 0 0 0 0 0 0.00668985181978633 0 0 0 0 0 0 0 0.00958053922772735 0 0.0148930994734176 0 0 0 0 0 0 0 0 0 0 0 0 0 0 0 0 0 0 0 0 0 0 0
0 0 0 0 0 0 0 0 0 0 0 0 0.00410282826588823 0 0 0 0 0 0 0 0 0 0 0 0 0 0 0 0 0 0 0 0 0 0 0 0 0 0 0 0 0 0 0 0 0 0 0 0 0 0 0 0 0 0 0 0 0 0 0 0 0 0 0 0 0 0 0 0 0 0 0 0 0 0 0 0 0 0 0 0 0 0 0 0 0 0 0 0 0 0 0 0 0 0 0 0 0 0 0 0 0 0 0 0 0 0 0 0 0 0 0 0 0 0.0233871408613214 0 0 0 0 0.00612314646933654 0 0 0 0 0 0 0 0 0 0 0 0 0 0 0 0 0 0 0 0 0 0 0 0 0 0 0 0 0 0 0.00241401886879932 0 0 0 0 0 0.011481966380262 0 0 0 0 0 0 0 0 0 0 0 0 0 0 0 0 0 0 0 0 0.0100126328590728 0.00851970090150966 0 0 0 0 0 0 0 0 0 0 0 0 0 0 0 0 0 0 0 0 0 0 0 0 0 0 0 0 0 0 0 0 0 0 0 0 0 0 0 0 0 0 0 0 0 0.00521644220807945 0 0 0 0 0 0 0 0.00459994294230913 0 0 0 0 0 0 0 0.0106140438284124 0 0 0 0 0 0 0 0 0 0 0 0 0 0 0 0 0 0 0.16222236752027 0.0596605567063507 0.145161941036137 0 0 0.534174778182425 0 0 0 0 0 0 0 0 0 0 0 0 0 0 0 0 0 0 0 0 0 0 0 0 0 0.00667608671680087 0 0.00563240625302523 0 0 0 0 0 0 0 0 0 0 0 0 0 0 0 0 0 0 0 0 0 0 0
0 0 0 0 0 0 0 0 0 0 0 0 0 0 0 0 0 0 0 0 0 0 0 0 0 0 0 0 0 0 0 0 0 0 0 0 0 0 0 0 0 0 0 0 0 0 0 0 0 0 0 0 0 0 0 0 0 0 0 0 0 0 0 0 0 0 0 0 0 0 0 0 0 0 0 0 0 0 0 0 0 0 0 0 0 0 0 0 0 0 0 0 0 0 0 0 0 0 0 0 0 0 0 0 0 0 0 0 0 0 0 0 0 0 0 0 0 0 0 0 0 0 0 0 0 0 0 0 0 0 0 0 0 0 0 0 0 0 0 0 0 0 0 0 0 0 0 0 0 0 0 0 0 0 0 0 0 0 0 0 0 0 0 0 0 0 0 0 0 0 0 0 0 0 0 0 0 0 0 0 0 0 0 0 0 0 0 0 0 0 0 0 0 0 0 0 0 0 0 0 0 0 0 0 0 0 0 0 0 0 0.0975243700216956 0 0 0 0 0 0 0 0 0 0 0 0 0 0 0 0 0 0 0 0 0 0 0 0 0 0 0 0 0 0 0 0 0 0 0 0 0 0 0 0 0 0 0 0 0 0 0 0 0 0 0 0 0.123537641219844 0 0 0 0.0568504083616592 0.527696481814224 0 0 0 0 0.05169669699319 0 0 0 0.0141665379555641 0.11464751836423 0.0138803452695931 0 0 0 0 0 0 0 0 0 0 0 0 0 0 0 0 0 0 0 0 0 0 0 0 0 0 0 0 0 0 0 0 0 0 0 0
0 0 0 0 0 0 0 0 0 0 0 0 0 0 0 0 0 0 0 0 0 0 0 0 0 0 0.0128793877432997 0 0 0 0 0 0 0 0 0 0 0 0 0 0 0 0 0 0 0 0 0 0 0 0 0 0 0 0 0 0 0 0 0 0 0 0 0 0 0 0.0101661477475204 0 0 0 0 0 0 0 0 0 0 0 0 0 0 0 0 0 0 0 0 0 0 0 0 0 0 0 0 0 0 0 0 0 0 0 0 0 0 0 0 0 0.107066246907295 0 0 0 0 0 0 0 0 0.310972321289362 0 0 0 0 0 0 0 0 0 0 0 0 0 0 0 0 0 0 0 0 0 0 0 0 0 0 0 0 0 0 0 0 0 0 0 0 0 0 0 0 0 0 0 0 0 0 0 0 0 0 0 0 0 0 0 0 0 0 0 0 0 0 0 0 0 0 0 0 0 0 0 0 0 0 0 0 0 0 0 0 0 0 0 0 0 0 0 0 0 0 0 0 0 0 0 0 0 0 0 0 0 0 0 0 0 0 0 0 0 0 0 0 0 0 0 0 0 0 0 0 0 0 0 0 0 0 0 0 0 0 0 0 0 0 0 0 0 0 0 0 0 0 0 0 0 0 0.0348437528601777 0 0.141100610615898 0 0.382971532836448 0 0 0 0 0 0 0 0 0 0 0 0 0 0 0 0 0 0 0 0 0 0 0 0 0 0 0 0 0 0 0 0 0 0 0 0 0 0 0 0 0 0 0 0 0 0 0
0 0 0 0 0 0 0 0 0 0 0 0 0 0 0 0 0 0 0 0 0 0 0 0 0 0 0.0111610238666791 0.00778736621684916 0 0 0 0 0 0 0 0 0 0 0 0 0 0 0 0 0 0 0 0 0 0 0 0 0 0 0 0 0 0 0 0 0 0 0 0 0 0 0 0 0 0 0 0 0 0 0 0 0 0 0 0 0 0 0 0 0 0 0 0 0 0 0 0 0 0 0 0 0 0 0 0 0 0 0 0 0 0 0 0 0 0 0 0 0 0 0 0 0 0 0 0 0 0 0 0 0 0 0 0 0 0 0 0 0 0 0 0 0 0 0 0 0 0 0 0 0 0 0 0 0 0 0 0 0 0 0 0 0 0 0 0 0 0 0 0 0 0 0 0 0 0 0 0 0.0238227627050813 0.0691697757523116 0 0 0 0 0 0 0 0 0 0 0 0 0 0 0 0 0 0 0 0 0 0 0 0 0 0 0 0 0 0 0 0 0 0 0 0.0351015027349566 0.0942635253391961 0 0 0 0 0 0 0 0 0 0 0 0 0 0 0 0 0 0 0 0 0 0 0 0 0 0 0 0 0 0 0 0 0 0 0 0 0 0 0 0 0 0 0 0 0 0 0 0 0 0 0 0 0.107080807230896 0 0 0.395214883707962 0.115563392191628 0 0 0 0 0 0 0 0 0 0.0178861486797376 0.11069686002613 0.0122519515485713 0 0 0 0 0 0 0 0 0 0 0 0 0 0 0 0 0 0 0 0 0 0 0 0 0 0 0 0 0 0 0 0 0 0 0 0
0 0 0 0 0 0 0 0 0 0 0 0 0 0 0 0 0 0 0 0 0 0 0 0 0 0 0 0 0 0 0 0 0 0 0 0 0 0 0 0 0 0 0 0 0 0 0 0 0 0 0 0 0 0 0 0 0 0 0 0 0 0 0 0 0 0 0 0 0 0 0 0 0 0 0 0 0 0 0 0 0 0 0 0 0 0 0 0 0 0 0 0 0 0 0 0 0 0 0 0 0 0 0 0 0 0 0 0 0 0 0 0 0 0 0 0 0 0 0 0 0 0 0 0 0 0 0 0 0 0 0 0 0 0 0 0 0 0 0 0 0 0 0 0 0 0 0 0 0 0 0 0 0 0 0 0 0 0 0 0 0 0 0 0 0 0.166755237153018 0 0 0 0 0 0 0 0 0 0 0 0 0 0 0 0 0 0 0 0 0 0 0 0 0 0 0 0 0 0 0 0 0 0 0 0 0 0 0 0 0 0 0 0 0 0 0 0 0 0 0 0 0.0835836375385694 0 0 0 0 0 0 0 0 0 0 0 0 0 0 0 0 0 0 0 0 0 0 0 0 0.0232014352591121 0 0 0 0 0 0 0 0 0 0 0 0 0 0 0.291747824269592 0 0 0 0 0 0 0 0 0 0 0 0.316496578728363 0.0796034643224471 0 0 0 0 0 0 0 0.0386118227288978 0 0 0 0 0 0 0 0 0 0 0 0 0 0 0 0 0 0 0 0 0 0 0 0 0 0 0 0 0 0 0 0 0 0 0 0
0 0 0 0 0 0 0 0 0 0 0 0 0 0 0 0 0 0 0 0 0 0 0 0 0 0 0 0 0 0 0 0 0 0 0 0 0 0 0 0 0 0 0 0 0 0 0 0 0 0 0 0 0 0 0 0 0 0 0 0 0 0 0 0 0 0 0 0 0 0 0 0 0 0 0 0 0 0 0 0 0 0 0 0 0 0 0 0 0 0 0 0 0 0 0 0 0 0 0 0 0 0 0 0 0 0 0 0 0 0 0 0 0 0 0 0 0 0 0 0 0 0 0 0 0 0 0 0 0 0 0 0 0 0 0 0 0 0 0 0 0 0 0 0 0 0 0 0 0 0 0 0 0 0 0 0 0 0 0 0 0 0 0 0 0 0 0 0 0 0 0 0 0 0 0 0 0.102833276028176 0 0 0 0 0 0 0 0 0 0 0 0 0 0 0 0 0 0 0 0 0 0 0 0 0 0 0 0 0 0 0 0 0 0 0 0 0 0 0 0 0 0 0 0 0 0 0 0 0 0 0 0 0 0 0 0 0 0 0 0 0 0 0 0 0 0 0 0 0 0 0 0 0 0 0 0 0 0 0 0 0 0 0 0 0 0 0 0 0 0 0 0 0.440970824724075 0 0.45619589924775 0 0 0 0 0 0 0 0 0 0 0 0 0 0 0 0 0 0 0 0 0 0 0 0 0 0 0 0 0 0 0 0 0 0 0 0 0 0 0 0 0 0 0 0
0 0 0 0 0 0 0 0 0 0 0 0 0 0 0 0 0 0 0 0 0 0 0 0 0 0 0 0 0 0 0 0 0 0 0 0 0 0 0 0 0 0 0 0 0 0 0 0 0 0 0 0 0 0 0 0 0 0 0 0 0 0 0 0 0 0 0 0 0 0 0 0 0 0 0 0 0 0 0 0 0 0 0 0 0 0 0 0 0 0 0 0 0 0 0 0 0 0 0 0 0 0 0 0 0 0 0 0 0 0 0 0 0 0 0 0 0 0 0 0 0 0 0 0 0 0 0 0 0 0 0 0 0 0 0 0 0 0 0 0 0 0 0 0 0 0 0 0 0 0 0 0 0 0 0 0 0 0 0 0 0 0 0 0 0 0 0 0 0 0 0 0 0 0 0 0 0.0521927047526927 0 0 0 0 0 0 0 0 0 0 0 0 0 0 0 0 0 0 0 0 0 0 0 0 0 0 0 0 0 0 0 0 0 0 0 0.0479367016501901 0 0 0 0 0 0 0 0 0 0 0 0 0 0 0 0 0 0 0 0 0 0 0 0 0 0 0 0 0 0 0 0 0 0 0 0 0 0 0 0 0 0 0 0 0 0 0 0 0 0 0 0 0 0 0 0 0.0124323222476204 0.0511364800132106 0 0 0.068314701354757 0.0635074371197377 0.487268292051233 0.151465247902522 0 0 0 0.0657461129080364 0 0 0 0 0 0 0 0 0 0 0 0 0 0 0 0 0 0 0 0 0 0 0 0 0 0 0 0 0 0 0 0 0 0 0
0 0 0 0 0 0 0 0 0 0 0 0 0 0 0 0 0 0 0 0 0 0 0 0 0 0 0 0 0 0 0 0 0 0 0 0 0 0 0 0 0 0 0 0 0 0 0 0 0 0 0 0 0 0 0 0 0 0 0 0 0 0 0 0 0 0 0 0 0 0 0 0 0 0 0 0 0 0 0 0 0 0 0 0 0 0 0 0 0 0 0 0 0 0 0 0 0 0 0 0 0 0 0 0 0 0 0 0 0 0 0 0 0 0 0 0 0 0 0 0 0 0 0 0 0 0 0 0 0 0 0 0 0 0 0 0 0 0 0 0 0 0 0 0 0 0 0 0 0 0 0 0 0 0 0 0 0 0 0 0 0 0 0 0 0 0 0 0 0 0 0 0 0 0 0 0 0 0 0 0 0 0 0 0 0 0 0 0 0 0 0 0 0 0 0 0 0 0 0 0 0 0 0 0 0 0 0 0 0 0 0 0 0 0 0 0 0 0 0.0821158563958409 0 0 0 0 0 0 0 0 0 0.00768704518771271 0 0 0.0193621922161544 0 0 0 0 0 0 0 0 0 0 0 0 0 0 0 0 0 0 0 0 0 0 0 0 0 0 0 0.0495563298413435 0 0 0 0.014787856121211 0 0 0 0 0 0 0 0 0 0.373509875923612 0.0966876879619187 0.277582250425217 0 0.0383969022092664 0 0.0403140037177232 0 0 0 0 0 0 0 0 0 0 0 0 0 0 0 0 0 0 0 0 0 0 0 0 0 0 0 0 0 0 0 0 0 0 0 0
0 0 0 0 0 0 0 0 0 0 0 0 0 0 0 0 0 0 0 0 0 0 0 0 0 0 0 0 0 0 0 0 0 0 0 0 0 0 0 0 0 0 0 0 0 0 0 0 0 0 0 0 0 0 0 0 0 0 0 0 0 0 0 0 0 0 0 0 0 0 0 0 0 0 0 0 0 0 0 0 0 0 0 0 0 0 0 0 0 0 0 0 0 0 0 0 0 0 0 0 0 0 0 0 0 0 0 0 0 0 0 0 0 0 0 0 0 0 0 0 0 0 0 0 0 0 0 0 0 0 0 0 0 0 0 0 0 0 0 0 0 0 0 0 0 0 0 0 0 0 0 0 0 0 0 0 0 0 0 0 0 0 0 0 0 0 0 0 0 0 0 0 0 0 0 0 0 0 0 0 0 0 0 0 0 0 0 0 0 0 0 0 0 0 0 0 0 0 0 0 0 0 0 0 0 0 0 0 0 0 0 0 0 0 0 0 0 0 0.00907289810211538 0.00962858468700372 0 0 0 0 0 0 0 0 0.00851496500178548 0 0 0.0103026290850023 0 0 0 0 0 0 0 0 0 0 0 0 0 0 0 0 0 0 0 0 0 0 0 0 0 0 0 0 0 0 0 0 0 0 0.0263715463699968 0 0 0 0 0.0717958893291805 0.332694349542303 0 0.0794506024256724 0.383702609764273 0 0.0332461153989196 0.00875993821616387 0.0264598720775844 0 0 0 0 0 0 0 0 0 0 0 0 0 0 0 0 0 0 0 0 0 0 0 0 0 0 0 0 0 0 0 0 0 0 0 0
0 0 0 0 0 0 0 0 0 0 0 0 0 0 0 0 0 0 0 0 0 0 0 0 0 0 0 0 0 0 0 0 0 0 0 0 0 0 0 0 0 0 0 0 0 0 0 0 0 0 0 0 0 0 0 0 0 0 0 0 0 0 0 0 0 0 0 0 0 0 0 0 0 0 0 0 0 0 0 0 0 0 0 0 0 0 0 0 0 0 0 0 0 0 0 0 0 0 0 0 0 0 0 0 0 0 0 0 0 0 0 0 0 0 0 0 0 0 0 0 0 0 0 0 0 0 0 0 0 0 0 0 0 0 0 0 0 0 0 0 0 0 0 0 0 0 0 0 0 0 0 0 0 0 0 0 0 0 0 0 0 0 0 0 0 0 0 0 0 0 0 0 0 0 0 0 0 0 0 0 0 0 0 0 0 0 0 0 0 0 0 0 0 0 0 0 0 0 0 0 0 0 0 0 0 0 0 0 0 0 0 0 0 0 0 0 0 0 0.032144581655325 0 0 0 0 0 0 0 0 0 0 0 0 0 0 0 0 0 0 0 0 0 0 0 0 0 0 0 0 0 0 0 0 0 0 0 0 0 0 0 0 0 0 0 0 0.100225890453071 0 0 0 0 0 0 0 0.0986736168993972 0.127322619830543 0.117459527630119 0 0.238208336703637 0 0.0785898417565758 0.0322377941693163 0.0654144379138592 0.109723352988157 0 0 0 0 0 0 0 0 0 0 0 0 0 0 0 0 0 0 0 0 0 0 0 0 0 0 0 0 0 0 0 0 0 0 0
0 0 0 0 0 0 0 0 0 0 0 0 0 0 0 0 0 0 0 0 0 0 0 0 0 0 0 0 0 0 0 0 0 0 0 0 0 0 0 0 0 0 0 0 0 0 0 0 0 0 0 0 0 0 0 0 0 0 0 0 0 0 0 0 0 0 0 0 0 0 0 0 0 0 0 0 0 0 0 0 0 0 0 0 0 0 0 0 0 0 0 0 0 0 0 0 0 0 0 0 0 0 0 0 0 0 0 0 0 0 0 0 0 0 0 0 0 0 0 0 0 0 0 0 0 0 0 0 0 0 0 0 0 0 0 0 0 0 0 0 0 0 0 0 0 0 0 0 0 0 0 0 0 0 0 0 0 0 0 0 0 0 0 0 0 0 0 0 0 0 0 0 0 0 0 0 0 0 0 0 0 0 0 0 0 0 0 0 0 0 0 0 0 0 0 0 0 0 0 0 0 0 0 0 0 0 0 0 0 0 0 0 0 0 0 0 0 0 0 0 0 0 0 0 0 0 0 0 0 0 0 0 0 0 0 0 0 0 0 0 0 0 0 0 0 0 0 0 0 0 0 0 0 0 0 0 0 0 0 0 0 0 0 0 0 0 0 0 0 0 0 0.333378959715371 0.16096062809901 0.249792493515907 0.104893972092337 0 0.0517814023194929 0.00757533798789598 0 0.00538083716866046 0.0862363691013266 0 0 0 0 0 0 0 0 0 0 0 0 0 0 0 0 0 0 0 0 0 0 0 0 0 0 0 0 0 0 0 0 0 0 0
0 0 0 0 0 0 0 0 0 0 0 0 0 0 0 0 0 0 0 0 0 0 0 0 0 0 0 0 0 0 0 0 0 0 0 0 0 0 0 0 0 0 0 0 0 0 0 0 0 0 0 0 0 0 0 0 0 0 0 0 0 0 0 0 0 0 0 0 0 0 0 0 0 0 0 0 0 0 0 0 0 0 0 0 0 0 0 0 0 0 0 0 0 0 0 0 0 0 0 0 0 0 0 0 0 0 0 0 0 0 0 0 0 0 0 0 0 0 0 0 0 0 0 0 0 0 0 0 0 0 0 0 0 0 0 0 0 0 0 0 0 0 0 0 0 0 0 0 0 0 0 0 0 0 0 0 0 0 0 0 0 0 0 0 0 0 0 0 0 0 0 0 0 0 0 0 0 0 0 0 0 0 0 0 0 0 0 0 0 0 0 0 0 0 0 0 0 0 0 0 0 0 0 0 0 0 0 0 0 0 0 0 0 0 0 0 0 0 0 0 0 0 0 0 0 0 0 0 0 0 0 0 0 0 0 0 0 0 0 0 0 0 0 0 0 0 0 0 0 0 0 0 0 0 0 0 0 0 0 0 0 0 0 0 0 0 0 0 0 0 0 0.49471522057066 0 0 0 0.247198621323317 0 0.12421578307314 0 0.133870375032882 0 0 0 0 0 0 0 0 0 0 0 0 0 0 0 0 0 0 0 0 0 0 0 0 0 0 0 0 0 0 0 0 0 0 0 0
0 0 0 0 0 0 0 0 0 0 0 0 0 0 0 0 0 0 0 0 0 0 0 0 0 0 0 0 0 0 0 0 0 0 0 0 0 0 0 0 0 0 0 0 0 0 0 0 0 0 0 0 0 0 0 0 0 0 0 0 0 0 0 0 0 0 0 0 0 0 0 0 0 0 0 0 0 0 0 0 0 0 0 0 0 0 0 0 0 0 0 0 0 0 0 0 0 0 0 0 0 0 0 0 0 0 0 0 0 0 0 0 0 0 0 0 0 0 0 0 0 0 0 0 0 0 0 0 0 0 0 0 0 0 0 0 0 0 0 0 0 0 0 0 0 0 0 0 0 0 0 0 0 0 0 0 0 0 0 0 0 0 0 0 0 0 0 0 0 0 0 0 0.00942538576577421 0.00672029546889406 0 0 0.0720240362209733 0 0 0 0 0 0 0 0 0 0 0 0.00803154088971558 0 0 0 0 0 0 0.0150446692458425 0 0 0 0 0 0 0 0 0 0 0 0 0 0 0 0 0 0 0 0.0363349044056945 0.00520392471047311 0 0.0592987588591333 0.0153659320727422 0 0.00630353295919521 0 0 0 0.00517739617210303 0 0 0 0 0 0 0 0 0 0 0 0 0 0 0 0 0 0 0 0 0 0 0 0 0 0 0 0 0 0 0 0 0 0.00904373328213216 0 0 0 0 0 0 0.00738722243344308 0 0.0124533212120686 0 0 0 0.0349610259801383 0.033984865379798 0.0543400463878609 0.011894933822432 0.0408568199384044 0 0.0192106280664946 0.536937026726687 0 0 0 0 0 0 0 0 0 0 0 0 0 0 0 0 0 0 0 0 0 0 0 0 0 0 0 0 0 0 0 0 0 0 0 0
0 0 0 0 0 0 0 0 0 0 0 0 0 0 0 0 0 0 0 0 0 0 0 0 0 0 0 0 0 0 0 0 0 0 0 0 0 0 0 0 0 0 0 0 0 0 0 0 0 0 0 0 0 0 0 0 0 0 0 0 0 0 0 0 0 0 0 0 0 0 0 0 0 0 0 0 0 0 0 0 0 0 0 0 0 0 0 0 0 0 0 0 0 0 0 0 0 0 0 0 0 0 0 0 0 0 0 0 0 0 0 0 0 0 0 0 0 0 0 0 0 0 0 0 0 0 0 0 0 0 0 0 0 0 0 0 0 0 0 0 0 0 0 0 0 0 0 0 0 0 0 0 0 0 0 0 0 0 0 0 0 0 0 0 0 0 0 0 0 0 0 0 0 0 0.0414132768444229 0 0 0 0 0 0 0 0 0 0 0 0 0 0 0 0 0 0 0 0 0 0 0 0 0 0 0 0 0 0 0 0 0 0 0 0.0439982677460453 0 0 0 0 0 0 0 0 0 0 0 0 0 0 0 0 0 0 0 0 0 0 0 0 0 0 0 0 0 0 0 0 0 0 0 0 0 0 0 0 0 0 0 0 0 0 0 0 0 0 0 0 0.379238277200857 0 0 0.160618157846925 0 0.207069526882246 0 0 0 0 0.0240579282099294 0.0598868464171802 0 0 0.0516124053374571 0 0.0321053135149365 0 0 0 0 0 0 0 0 0 0 0 0 0 0 0 0 0 0 0 0 0 0 0 0 0 0 0 0 0 0 0 0 0 0 0 0
0 0 0 0 0 0 0 0 0 0 0 0 0 0 0 0 0 0 0 0 0 0 0 0 0 0 0 0 0 0 0 0 0 0 0 0 0 0 0 0 0 0 0 0 0 0 0 0 0 0 0 0 0 0 0 0 0 0 0 0 0 0 0 0 0 0 0 0 0 0 0 0 0 0 0 0 0 0 0 0 0 0 0 0 0 0 0 0 0 0 0 0 0 0 0 0 0 0 0 0 0 0 0 0 0 0 0 0 0 0 0 0 0 0 0 0 0 0 0 0 0 0 0 0 0 0 0 0 0 0 0 0 0 0 0 0 0 0 0 0 0 0 0 0 0 0 0 0 0 0 0 0 0 0 0 0 0 0 0 0 0 0 0 0 0.00942362880740579 0.0325753021626893 0 0 0 0 0 0 0 0 0 0 0.0994789077704636 0 0 0.0113808737462867 0 0 0 0 0 0 0 0 0 0 0 0 0 0 0 0.00325056743976942 0 0 0 0 0 0 0 0 0 0 0 0 0 0 0 0 0 0 0 0.0165355979121632 0.0042902523747606 0 0 0.0346061813498894 0 0 0 0 0 0.0386806399204144 0 0 0 0 0 0 0 0 0 0 0 0 0 0 0 0 0 0 0 0 0 0 0 0 0 0 0 0 0 0 0 0 0 0.00692793096636058 0 0 0 0 0 0 0.00726596176257904 0 0.00856345493446815 0.00650348341784647 0 0 0.0368484568647386 0.0271523722135518 0.0454048867517271 0.00848174590775896 0.0442025833152062 0.539012387114756 0.0119960915640609 0 0 0 0 0 0 0 0 0 0 0 0 0 0 0 0 0 0 0 0 0 0.0074186937031037 0 0 0 0 0 0 0 0 0 0 0 0 0 0 0
0 0 0 0 0 0 0 0 0 0 0 0 0 0 0 0 0 0 0 0 0 0 0 0 0 0 0 0 0 0 0 0 0 0 0 0 0 0 0 0 0 0 0 0 0 0 0 0 0 0 0 0 0 0 0 0 0 0 0 0 0 0 0 0 0 0 0 0 0 0 0 0 0 0 0 0 0 0 0 0 0 0 0 0 0 0 0 0 0 0 0 0 0 0 0 0 0 0 0 0 0 0 0 0 0 0 0 0 0 0 0 0 0 0 0 0 0 0 0 0 0 0 0 0 0 0 0 0 0 0 0 0 0 0 0 0 0 0 0 0 0 0 0 0 0 0 0 0 0 0 0 0 0 0 0 0 0 0 0 0 0 0 0 0 0 0 0 0 0 0 0 0 0 0 0 0 0 0 0 0 0 0 0 0 0 0 0 0 0 0 0 0 0 0 0 0 0 0 0 0 0 0 0 0 0 0 0 0 0 0 0 0 0 0 0 0 0 0 0 0 0 0 0 0 0 0 0 0 0 0 0 0 0 0 0 0 0 0 0 0 0 0 0 0 0 0 0 0 0 0 0 0 0 0 0 0 0 0 0 0 0 0 0 0 0 0 0 0 0 0 0 0.250548453888399 0 0 0.269118935122542 0.48033261098906 0 0 0 0 0 0 0 0 0 0 0 0 0 0 0 0 0 0 0 0 0 0 0 0 0 0 0 0 0 0 0 0 0 0 0 0 0 0 0 0
0 0 0 0 0 0 0 0 0 0 0 0 0 0 0 0 0 0 0 0 0 0 0 0 0 0 0 0 0 0 0 0 0 0 0 0 0 0 0 0 0 0 0 0 0 0 0 0 0 0 0 0 0 0 0 0 0 0 0 0 0 0 0 0 0 0 0 0 0 0 0 0 0 0 0 0 0 0 0 0 0 0 0 0 0 0 0 0 0 0 0 0 0 0 0 0 0 0 0 0 0 0 0 0 0 0 0 0 0 0 0 0 0 0 0 0 0 0 0 0 0 0 0 0 0 0 0 0 0 0 0 0 0 0 0 0 0 0 0 0 0 0 0 0 0 0 0 0 0 0 0 0 0 0 0 0 0 0 0 0 0 0 0 0 0 0 0 0.0253516894346303 0.0256196926891837 0.034559345838604 0.0942215010654101 0.314591858026081 0 0.00570964651061493 0 0 0 0 0 0 0 0 0 0 0 0 0 0.0430450443802559 0 0.0245544035536135 0 0.0495671002226837 0 0 0 0 0 0.00278318458166617 0.00449366066229474 0 0 0 0.0284850752372786 0.0779982868195645 0 0.199957754492161 0 0 0.0128335891092535 0 0 0 0 0 0 0 0 0 0 0 0 0 0 0.0406645649284122 0 0 0 0 0 0 0 0 0 0.000966455452215008 0.000399568145618608 0 0 0 0 0 0 0 0 0 0.00115829866932136 0 0 0 0 0 0 0 0 0 0 0.0117506729115172 0 0 0 0 0 0 0 0 0 0 0 0 0 0 0 0 0 0 0 0 0 0 0 0 0 0 0 0 0 0 0 0 0 0 0 0 0 0 0 0 0 0 0.00128860726962001 0 0 0 0 0 0 0 0 0 0 0 0 0 0 0 0 0
0 0 0 0 0 0 0 0 0 0 0 0 0 0 0 0 0 0 0 0 0 0 0 0 0 0 0 0 0 0 0 0 0 0 0 0 0 0 0 0 0 0 0 0 0 0 0 0 0 0 0 0 0 0 0 0 0 0 0 0 0 0 0 0 0 0 0 0 0 0 0 0 0 0 0 0 0 0 0 0 0 0 0 0 0 0 0 0 0 0 0 0 0 0 0 0 0 0 0 0 0 0 0 0 0 0 0 0 0 0 0 0 0 0 0 0 0 0 0 0 0 0 0 0 0 0 0 0 0 0 0 0 0 0 0 0 0 0 0 0 0 0 0 0 0 0 0 0 0 0 0 0 0 0 0 0 0 0.0358566284641145 0 0 0 0 0 0 0 0 0 0 0 0 0 0 0 0 0 0 0 0 0.0290160557382561 0 0 0 0 0 0 0 0 0 0 0 0 0 0 0 0 0 0.0321408617408376 0 0 0 0 0 0 0 0 0 0 0 0 0 0 0 0 0 0 0 0 0 0 0 0 0 0 0 0 0 0 0 0 0 0 0 0 0 0 0 0.482589520576463 0.0499550050517417 0 0 0.0718412124555948 0 0 0 0 0 0 0 0 0 0 0 0 0 0 0 0 0 0 0 0 0 0 0 0.0208597588388241 0 0 0 0 0 0 0 0 0 0 0 0 0 0 0 0 0 0 0 0 0 0 0 0 0 0 0.0280217818234513 0.195827153791617 0 0 0 0 0 0 0 0 0 0 0 0 0 0.0208201953111383 0 0.0108704052716979 0.0108704052716979 0 0 0 0.0113310156645665 0 0
0 0 0 0 0 0 0 0 0 0 0 0 0 0 0 0 0 0 0 0 0 0 0 0 0 0 0 0 0 0 0 0 0 0 0 0 0 0 0 0 0 0 0 0 0 0 0 0 0 0 0 0 0 0 0 0 0 0 0 0 0 0 0 0 0 0 0 0 0 0 0 0 0 0 0 0 0 0 0 0 0 0 0 0 0 0 0 0 0 0 0 0 0 0 0 0 0 0 0 0 0 0 0 0 0 0 0 0 0 0 0 0 0 0 0 0 0 0 0 0 0 0 0 0 0 0 0 0 0 0 0 0 0 0 0 0 0 0 0 0 0 0 0 0 0 0 0 0 0 0 0 0 0 0 0 0 0 0 0 0.151360355266499 0.120900652595352 0 0 0 0 0 0 0 0 0 0 0 0 0 0 0.0267997858554962 0 0 0 0.00609262176494654 0 0 0 0 0 0 0 0 0 0 0 0 0 0.033728573440324 0.0109111866369823 0 0.0308132538734209 0 0 0 0 0 0 0 0 0 0 0.00884402823114777 0 0 0 0 0 0 0 0 0 0 0 0 0 0 0 0 0 0 0 0 0 0 0 0 0 0 0 0 0 0 0 0 0 0 0 0 0 0 0 0 0 0 0 0 0 0 0 0 0 0 0 0 0 0 0 0 0 0 0 0 0 0 0 0 0 0 0 0 0 0 0 0 0 0 0 0 0.0240280722706709 0.0432127500993607 0.373400565801998 0.105913423720213 0.0196118727506363 0 0 0 0 0.0264109376843249 0.0179719200086275 0 0 0 0 0 0 0 0 0 0 0 0 0 0 0 0 0 0 0 0 0
0 0 0 0 0 0 0 0 0 0 0 0 0 0 0 0 0 0 0 0 0 0 0 0 0 0 0 0 0 0 0 0 0 0 0 0 0 0 0 0 0 0 0 0 0 0 0 0 0 0 0 0 0 0 0 0 0 0 0 0 0 0 0 0 0 0 0 0 0 0 0 0 0 0 0 0 0 0 0 0 0 0 0 0 0 0 0 0 0 0 0 0 0 0 0 0 0 0 0 0 0 0 0 0 0 0 0 0 0 0 0 0 0 0 0 0 0 0 0 0 0 0 0 0 0 0 0 0 0 0 0 0 0 0 0 0 0 0 0 0 0 0 0 0 0 0 0 0 0 0 0 0 0 0 0 0 0 0 0 0.145396155846725 0.11654621102738 0 0 0 0 0 0 0 0 0 0 0 0 0 0 0 0 0 0 0 0 0 0 0 0 0 0 0 0 0 0 0 0 0 0.019485789432641 0 0 0 0 0 0 0 0 0 0 0 0 0.0169883892707743 0 0 0 0 0 0 0 0 0 0 0 0 0 0 0.0451861824909185 0 0 0 0 0 0 0 0 0 0 0 0 0 0 0 0 0 0 0.031674145158569 0 0 0 0 0 0 0 0 0 0 0 0 0 0 0 0 0 0 0 0 0 0 0 0 0 0 0 0 0 0 0 0 0 0 0 0 0 0 0 0 0 0.0341217104544447 0 0.0800482473445253 0.0780586986726614 0.271126049433559 0.0830235007730363 0 0 0 0 0.0489399611590361 0.0294049589357303 0 0 0 0 0 0 0 0 0 0 0 0 0 0 0 0 0 0 0 0 0
0 0 0 0 0 0 0 0 0 0 0 0 0 0 0 0 0 0 0 0 0 0 0 0 0 0 0 0 0 0 0 0 0 0 0 0 0 0 0 0 0 0 0 0 0 0 0 0 0 0 0 0 0 0 0 0 0 0 0 0 0 0 0 0 0 0 0 0 0 0 0 0 0 0 0 0 0 0 0 0 0 0 0 0 0 0 0 0 0 0 0 0 0 0 0 0 0 0 0 0 0 0 0 0 0 0 0 0 0 0 0 0 0 0 0 0 0 0 0 0 0 0 0 0 0 0 0 0 0 0 0 0 0 0 0 0 0 0 0 0 0 0 0 0 0 0 0 0 0 0 0 0 0 0 0 0 0.00509971657081095 0.0173228367972322 0 0.0361117770990106 0.221796046975399 0 0.00496279149723477 0 0 0 0.0282812221392802 0 0 0 0 0 0 0 0 0.00332666774263956 0 0.00349496440622781 0 0.00418255907092203 0 0 0 0.0054376771391821 0.00247646056653043 0 0 0 0.00859105680976789 0 0 0 0 0 0.0111087576036966 0.00273257333549636 0 0 0 0.0210767192066293 0 0 0 0 0 0 0 0.0338270130893477 0 0 0 0 0 0 0 0 0 0.00912622920329428 0 0 0.00263719143747107 0 0 0 0 0 0 0 0 0 0 0 0 0 0 0 0 0 0 0 0 0 0 0.00622489826927393 0 0 0 0 0 0 0 0 0 0 0 0 0 0 0 0 0 0 0 0 0 0 0 0 0 0 0 0 0 0 0 0 0 0 0 0 0 0 0 0.0183878014283411 0.0239860018404131 0 0.011334848430683 0.0810563815809829 0.204040338197054 0.00126854263633454 0 0 0 0.126933461857971 0.0453435688344474 0.00188962954910339 0 0.00460742279004648 0 0 0 0.00312390779806835 0.00763961141976564 0 0 0 0 0 0 0 0 0.00260073573945699 0 0 0.00342065894513829 0.0365499299927471
0 0 0 0 0 0 0 0 0 0 0 0 0 0 0 0 0 0 0 0 0 0 0 0 0 0 0 0 0 0 0 0 0 0 0 0 0 0 0 0 0 0 0 0 0 0 0 0 0 0 0 0 0 0 0 0 0 0 0 0 0 0 0 0 0 0 0 0 0 0 0 0 0 0 0 0 0 0 0 0 0 0 0 0 0 0 0 0 0 0 0 0 0 0 0 0 0 0 0 0 0 0 0 0 0 0 0 0 0 0 0 0 0 0 0 0 0 0 0 0 0 0 0 0 0 0 0 0 0 0 0 0 0 0 0 0 0 0 0 0 0 0 0 0 0 0 0 0 0 0 0 0 0 0 0 0 0 0.0104548098304443 0 0.260248637125075 0.0559124491177767 0 0 0 0 0 0 0 0 0 0 0 0 0 0 0.0406595811299164 0 0 0 0.00586442547013981 0 0 0 0.00633305712125536 0 0 0 0 0 0 0 0 0 0.0338043284295458 0.00630448558705462 0 0.03099359772978 0 0 0 0 0 0 0 0 0 0 0 0 0 0 0 0 0 0 0 0 0 0 0 0.009460676203737 0 0 0 0 0 0 0 0 0 0 0 0 0 0 0 0 0 0 0 0 0 0 0 0 0 0 0 0 0 0 0 0 0 0 0 0 0 0 0 0 0 0 0 0 0 0 0 0 0 0 0 0 0 0 0 0 0 0 0 0 0 0 0.284380951453491 0.041863445967698 0.0202872578603625 0 0.16670658036321 0.019568471388237 0 0 0 0 0.00715724522227735 0 0 0 0 0 0 0 0 0 0 0 0 0 0 0 0 0 0 0 0 0 0
0 0 0 0 0 0 0 0 0 0 0 0 0 0 0 0 0 0 0 0 0 0 0 0 0 0 0 0 0 0 0 0 0 0 0 0 0 0 0 0 0 0 0 0 0 0 0 0 0 0 0 0 0 0 0 0 0 0 0 0 0 0 0 0 0 0 0 0 0 0 0 0 0 0 0 0 0 0 0 0 0 0 0 0 0 0 0 0 0 0 0 0 0 0 0 0 0 0 0 0 0 0 0 0 0 0 0 0 0 0 0 0 0 0 0 0 0 0 0 0 0 0 0 0 0 0 0 0 0 0 0 0 0 0 0 0 0 0 0 0 0 0 0 0 0 0 0 0 0 0 0 0 0 0 0 0 0.00740955825467989 0.0292756028097189 0 0.11591570014725 0.0984847149794479 0 0.00616323092717893 0 0 0 0 0 0 0 0 0 0 0 0 0.0146394865635666 0 0.00595231680838008 0.00286152164092429 0.00560366113033553 0 0 0 0.00881453084977666 0.00371033533820352 0 0 0 0 0 0 0 0 0 0.0189938007236008 0.00206039430338412 0 0 0 0.00285910477741276 0 0 0 0 0 0 0 0.0114817758531482 0 0 0 0 0 0 0 0 0 0.0233029809223867 0 0 0.011288105044405 0 0 0 0 0 0 0 0 0 0 0 0 0 0 0 0 0 0 0 0 0.0237483646278623 0 0.0020644981979816 0 0 0 0 0 0 0 0 0 0 0 0 0 0 0 0 0 0 0 0 0 0 0 0 0 0 0 0 0 0 0 0 0 0 0 0 0 0 0 0.0464741910819682 0.0837761145497087 0.0835853462304966 0.0960479376110047 0 0.187351821274535 0.00191466465501806 0 0 0 0.0291641966441624 0.0723434891257189 0 0 0 0 0 0 0 0 0 0 0 0 0 0 0 0 0 0 0 0 0.00471255492774349
0 0 0 0 0 0 0 0 0 0 0 0 0 0 0 0 0 0 0 0 0 0 0 0 0 0 0 0 0 0 0 0 0 0 0 0 0 0 0 0 0 0 0 0 0 0 0 0 0 0 0 0 0 0 0 0 0 0 0 0 0 0 0 0 0 0 0 0 0 0 0 0 0 0 0 0 0 0 0 0 0 0 0 0 0 0 0 0 0 0 0 0 0 0 0 0 0 0 0 0 0 0 0 0 0 0 0 0 0 0 0 0 0 0 0 0 0 0 0 0 0 0 0 0 0 0 0 0 0 0 0 0 0 0 0 0 0 0 0 0 0 0 0 0 0 0 0 0 0 0 0 0 0 0 0 0 0.00556489289748141 0.0186901544002105 0 0.0292516586390044 0.0625673312140775 0 0.00465695354967125 0 0 0 0.0411784172327767 0 0 0 0 0 0 0 0 0.00317035718599459 0.00466217921316492 0.0139045797507202 0.00408592371220074 0.00511271457338292 0 0 0 0.00511199766873174 0.00317138483076953 0 0 0 0.011940843081564 0 0 0 0 0 0.00923075194292343 0.00427335289764006 0 0 0 0 0 0 0 0 0 0 0 0.0397534049041522 0 0 0 0 0 0 0 0 0 0.0120668534184056 0 0 0 0 0 0 0 0 0 0 0 0 0 0 0 0 0 0 0 0 0 0 0 0.0241899770208701 0 0.00876113556878261 0 0 0 0 0 0 0 0 0 0 0 0 0 0 0 0 0 0 0 0 0 0 0 0 0 0 0 0 0 0 0 0 0 0 0 0 0 0 0 0.00761627958983616 0.0227045547612695 0.186218124089657 0.00997826841089783 0.165813886495322 0 0.00133286016078085 0 0 0 0.0876205268166469 0.127741903792859 0.00261141797384394 0 0.00175623374185814 0 0 0 0.00436289869852895 0.0122315156485238 0 0 0 0 0 0 0 0 0 0 0 0.00624192588870014 0.0524247402287516
0 0 0 0 0 0 0 0 0 0 0 0 0 0 0 0 0 0 0 0 0 0 0 0 0 0 0 0 0 0 0 0 0 0 0 0 0 0 0.00439205283053584 0 0 0 0 0 0 0 0 0 0 0 0 0 0 0 0 0 0 0 0 0 0 0 0 0 0 0 0 0 0 0 0 0 0 0 0 0 0 0 0 0 0 0 0 0 0 0 0 0 0 0 0 0 0 0 0 0 0 0 0 0 0 0 0 0 0 0 0 0 0 0 0 0 0 0 0 0 0 0 0 0 0 0 0 0 0 0 0 0 0 0 0 0 0 0 0 0 0 0 0 0 0 0 0 0 0 0 0 0 0 0 0 0 0 0 0 0 0 0.0123287835233367 0 0 0 0 0.00892455981455154 0 0 0 0 0 0 0 0 0.0079496273613787 0 0 0 0 0 0 0 0.0241310084072836 0 0 0 0.376140192045237 0 0 0.00505673481031854 0 0 0 0 0 0 0 0 0 0 0 0 0 0 0.0197992372710975 0 0 0 0.00974524718394627 0 0 0 0 0 0 0 0 0 0 0 0 0 0.181209530329431 0 0 0 0.0407701277789801 0 0 0 0 0 0 0 0 0 0 0 0 0 0 0 0 0 0 0 0 0 0 0 0 0 0 0 0 0 0 0 0 0 0 0 0 0 0 0 0 0 0 0 0 0 0 0 0 0 0 0 0 0 0 0 0 0 0 0 0 0 0.00238542978886645 0 0.00349149445592633 0.0027462511014681 0 0.0267556687737745 0.274174054523868 0 0 0 0 0 0 0 0 0 0 0 0 0 0 0 0 0 0 0 0 0 0 0 0
0 0 0 0 0 0 0 0 0 0 0 0 0 0 0 0 0 0 0 0 0 0 0 0 0 0 0 0 0 0 0 0 0 0 0 0 0 0 0 0 0 0 0 0 0 0 0 0 0 0 0 0 0 0 0 0 0 0 0 0 0 0 0 0 0 0 0 0 0 0 0 0 0 0 0 0 0 0 0 0 0 0 0 0 0 0 0 0 0 0 0 0 0 0 0 0 0 0 0 0 0 0 0 0 0 0 0 0 0 0 0 0 0 0 0 0 0 0 0 0 0 0 0 0 0 0 0 0 0 0 0 0 0 0 0 0 0 0 0 0 0 0 0 0 0 0 0 0 0 0 0 0 0 0 0 0 0 0 0 0 0 0 0 0 0 0 0 0 0 0 0 0 0 0 0 0 0 0 0.0185702891491411 0 0 0 0 0.0521814416433373 0 0 0 0 0 0 0 0 0 0 0 0 0.0407938099241807 0 0 0 0 0 0 0 0 0 0 0 0 0 0 0 0 0 0.0251990264301933 0 0 0 0 0 0 0 0.0327993897298806 0 0 0 0 0 0 0 0 0 0 0 0 0 0.395500356642352 0 0 0 0 0 0 0 0 0 0 0 0 0 0 0 0 0 0 0 0 0 0.0101950454554912 0 0 0 0 0 0.0254437761810329 0.0199020649654805 0 0 0 0 0 0 0 0 0 0 0 0 0 0 0 0 0 0 0 0 0 0 0 0.121113899505563 0 0.156217588353081 0 0 0 0 0 0.0651748940153232 0 0 0 0 0 0 0 0 0.0144550955854851 0 0 0 0 0.0106733844229407 0 0.0117799379965173 0 0
0 0 0 0 0 0 0 0 0 0 0 0 0 0 0 0 0 0 0 0 0 0 0 0 0 0 0 0 0 0 0 0 0 0 0 0 0 0 0 0 0 0 0 0 0 0 0 0 0 0 0 0 0 0 0 0 0 0 0 0 0 0 0 0 0 0 0 0 0 0 0 0 0 0 0 0 0 0 0 0 0 0 0 0 0 0 0 0 0 0 0 0 0 0 0 0 0 0 0 0 0 0 0 0 0 0 0 0 0 0 0 0 0 0 0 0 0 0 0 0 0 0 0 0 0 0 0 0 0 0 0 0 0 0 0 0 0 0 0 0 0 0 0 0 0 0 0 0 0 0 0 0 0 0 0 0 0 0.00487248722746654 0 0 0 0 0.00691830076371111 0 0 0 0 0 0 0 0 0 0 0 0 0 0 0 0 0.00525537416001148 0 0 0 0.341523447427985 0 0 0 0 0 0 0 0 0 0 0 0 0.0167445169560332 0 0 0 0 0 0 0 0 0 0 0 0 0 0 0 0 0 0.022356761064012 0 0 0 0 0.162310080336593 0 0 0 0 0 0 0 0 0 0 0 0 0 0 0 0 0.0180793683336757 0 0 0 0 0 0 0 0 0 0 0 0 0 0 0 0 0 0 0 0 0 0 0 0 0 0 0 0 0 0 0 0 0 0 0 0 0 0 0 0 0 0 0 0 0 0.00689806096089982 0 0 0 0 0 0 0.358704630898474 0.0451504810208581 0 0 0 0 0 0 0.00561437695875403 0 0 0 0 0 0 0 0 0.00557211389152593 0 0 0 0 0 0 0 0 0
0 0 0 0 0 0 0 0 0 0 0 0 0 0 0 0 0 0 0 0 0 0 0 0 0 0 0 0 0 0 0 0 0 0 0 0 0 0 0 0 0 0 0 0 0 0 0 0 0 0 0 0 0 0 0 0 0 0 0 0 0 0 0 0 0 0 0 0 0 0 0 0 0 0 0 0 0 0 0 0 0 0 0 0 0 0 0 0 0 0 0 0 0 0 0 0 0 0 0 0 0 0 0 0 0 0 0 0 0 0 0 0 0 0 0 0 0 0 0 0 0 0 0 0 0 0 0 0 0 0 0 0 0 0 0 0 0 0 0 0 0 0 0 0 0 0 0 0 0 0 0 0 0 0 0 0 0 0 0 0 0 0 0 0 0 0 0 0 0 0 0 0 0 0 0 0 0 0 0.0193463326607578 0 0 0 0 0 0 0 0 0 0 0 0 0 0 0 0 0 0 0 0 0 0 0 0 0 0 0 0 0.0137746631101831 0 0 0 0 0 0 0 0 0 0 0 0 0 0 0 0 0 0 0 0 0 0 0 0 0.139152756816103 0 0 0 0 0.00769377546808772 0 0.302493713801974 0.0336669234758753 0 0 0.0094909633999724 0 0 0.0233990381144409 0 0 0 0 0 0 0 0 0 0 0 0 0 0 0 0 0 0.0181355655766861 0.00769882668604131 0 0 0 0 0 0 0 0 0 0 0 0 0 0 0 0 0.0764761718899091 0 0 0 0 0 0 0 0 0 0 0 0 0.0217504416626901 0 0.153731584501077 0 0 0 0 0.0101066781431545 0 0.0146109837123414 0 0 0 0.0163288556716689 0.0347919490860238 0 0 0 0.0973507762230142 0 0
0 0 0 0 0 0 0 0 0 0 0 0 0 0 0 0 0 0 0 0 0 0 0 0 0 0 0 0 0 0 0 0 0 0 0 0 0 0 0 0 0 0 0 0 0 0 0 0 0 0 0 0 0 0 0 0 0 0 0 0 0 0 0 0 0 0 0 0 0 0 0 0 0 0 0 0 0 0 0 0 0 0 0 0 0 0 0 0 0 0 0 0 0 0 0 0 0 0 0 0 0 0 0 0 0 0 0 0 0 0 0 0 0 0 0 0 0 0 0 0 0 0 0 0 0 0 0 0 0 0 0 0 0 0 0 0 0 0 0 0 0 0 0 0 0 0 0 0 0 0 0 0 0 0 0 0 0 0 0 0.0453296535460263 0.15052761470712 0 0 0 0 0 0.0194438191639938 0 0 0 0 0 0 0 0 0 0 0.0143941932736673 0.00914088764489807 0 0 0 0 0.00878561660604902 0 0.00276911197199533 0 0 0.00683697472363771 0 0 0 0 0 0.00476341744025238 0 0 0 0 0.0143514485175609 0 0.00233025001114766 0 0.00350591831950741 0.00543926384378069 0 0 0.0933000193642661 0 0 0 0 0 0 0 0 0.0035774936291521 0.00449054443753598 0 0 0 0 0 0 0 0 0 0 0 0 0 0 0 0 0 0 0 0 0 0 0 0 0 0.0312289904896054 0 0 0 0 0 0 0 0 0 0 0 0 0 0 0 0 0 0 0 0 0 0 0 0 0 0 0 0 0 0 0 0 0 0 0 0 0 0 0 0.0143796218044458 0.0187635668943475 0.162413404124995 0.00511662996007706 0.0361870207203517 0.122841664288713 0 0 0 0 0 0.126620310133431 0 0 0.0373058587413185 0 0 0 0.00197815179517755 0.00728683502361504 0 0 0 0 0 0 0.00536454986232501 0 0.00372527951178813 0 0.0094776490524622 0.00241292430675593 0.0259113160899995
0 0 0 0 0 0 0 0 0 0 0 0 0 0 0 0 0 0 0 0 0 0 0 0 0 0 0 0 0 0 0 0 0 0 0 0 0 0 0 0 0 0 0 0 0 0 0 0 0 0 0 0 0 0 0 0 0 0 0 0 0 0 0 0 0 0 0 0 0 0 0 0 0 0 0 0 0 0 0 0 0 0 0 0 0 0 0 0 0 0 0 0 0 0 0 0 0 0 0 0 0 0 0 0 0 0 0 0 0 0 0 0 0 0 0 0 0 0 0 0 0 0 0 0 0 0 0 0 0 0 0 0 0 0 0 0 0 0 0 0 0 0 0 0 0 0 0 0 0 0 0 0 0 0 0 0 0 0 0 0.0491172771249607 0.0108574827159931 0 0 0 0 0 0.0404051494536523 0 0 0 0 0 0 0 0 0 0.0100589208950934 0.0735780087783133 0.0293859010429751 0 0 0 0 0 0 0 0 0 0 0 0 0 0 0 0.00767428077086004 0.00468837274675503 0 0 0 0.0109703957820051 0 0 0 0 0 0 0 0.100954868978397 0.00376326479492546 0 0 0 0 0 0 0 0 0 0 0 0 0 0.00897491710577727 0 0 0 0 0 0 0 0 0 0 0 0 0 0 0 0 0 0 0 0 0.0164056154563594 0 0 0 0 0 0 0 0 0 0 0 0 0 0 0 0 0 0 0 0 0 0 0 0 0 0 0 0 0 0 0 0 0 0 0 0 0 0 0 0.0110677000690103 0.0127518036781592 0.0656236986749011 0 0.101531668526733 0.20256876350172 0 0 0 0 0.143219658551081 0 0 0 0.0244666125724472 0 0 0 0 0 0 0 0 0 0 0 0 0 0.0355141414881632 0 0 0.00638521157827517 0.0300362857134429
0 0 0 0 0 0 0 0 0 0 0 0 0 0 0 0 0 0 0 0 0 0 0 0 0 0 0 0 0 0 0 0 0 0 0 0 0 0 0 0 0 0 0 0 0 0 0 0 0 0 0 0 0 0 0 0 0 0 0 0 0 0 0 0 0 0 0 0 0 0 0 0 0 0 0 0 0 0 0 0 0 0 0 0 0 0 0 0 0 0 0 0 0 0 0 0 0 0 0 0 0.00163444197472016 0.00271941036451794 0 0 0 0 0 0 0 0 0 0 0 0 0 0 0 0 0 0 0 0 0 0 0 0 0 0 0 0 0 0 0 0 0 0 0 0 0 0 0 0 0 0 0 0 0 0 0 0 0 0 0 0 0 0 0 0 0 0 0 0 0 0 0 0 0 0 0 0 0 0 0 0 0 0 0 0 0 0 0 0 0 0 0 0 0 0 0.0876304969102932 0 0 0 0 0 0 0.0267852156415378 0 0 0 0 0 0 0 0 0 0 0 0 0 0 0 0 0 0 0 0.0189213266025091 0.0406510672035964 0 0.0027864871869059 0 0 0 0 0 0 0 0 0 0 0 0 0 0.00102911247255907 0 0 0 0 0 0 0.00302746856987349 0 0 0 0 0 0 0.00115762183648083 0 0 0 0.00360445764431407 0.00285638312243592 0.00175308821969409 0 0 0.00442100139693837 0.00215353951967661 0.0117453296104618 0 0 0 0 0 0 0 0 0 0 0 0 0 0 0 0 0 0 0 0 0 0 0 0 0 0 0 0.00154218773470157 0 0 0.00233523746436523 0 0 0 0.00454814714117858 0 0 0 0 0.00275161878652442 0 0 0 0.047238120552012 0.051825631889632 0.199849351319879 0.21787781085439 0.019116923836899 0.0295270734811547 0 0 0.0462273074886057 0.0141795946135138 0.021338405256593 0 0.0785459807800525 0 0.0502201605239834
0 0 0 0 0 0 0 0 0 0 0 0 0 0 0 0 0 0 0 0 0 0 0 0 0 0 0 0 0 0 0 0 0 0 0 0 0 0 0 0 0 0 0 0 0 0 0 0 0 0 0 0 0 0 0 0 0 0 0 0 0 0 0 0 0 0 0 0 0 0 0 0 0 0 0 0 0 0 0 0 0 0 0 0 0 0 0 0 0 0 0 0 0 0 0 0 0 0 0 0 0 0 0 0 0 0 0 0 0 0 0 0 0 0 0 0 0 0 0 0 0 0 0 0 0 0 0 0 0 0 0 0 0 0 0 0 0 0 0 0 0 0 0 0 0 0 0 0 0 0 0 0 0 0 0 0 0 0 0 0 0 0 0 0 0 0 0 0 0 0 0 0 0 0 0 0 0 0 0 0 0 0 0 0 0 0 0 0 0 0 0 0 0 0 0 0 0 0 0 0 0 0 0 0 0 0 0 0 0 0 0 0 0 0 0 0 0 0 0 0 0 0 0 0 0 0 0 0 0 0 0 0 0 0 0.0353075189113884 0 0 0 0 0 0 0 0 0 0.0161702159844801 0 0 0 0 0 0.0186284272740731 0.0184565832295683 0 0 0.0201024693105344 0.0125375324724601 0.0811655256186531 0.150413027499621 0 0 0 0 0 0 0 0 0 0 0 0 0 0 0 0 0 0 0 0 0 0 0 0 0 0 0 0 0 0 0 0 0 0 0 0 0 0 0 0 0.121192793543257 0.0477180486981292 0 0 0 0 0 0 0 0 0.179038569565001 0.172776233947929 0.0307558516640434 0 0.0957372022808618 0 0 0
0 0 0 0 0 0 0 0 0 0 0 0 0 0 0 0 0 0 0 0 0 0 0 0 0 0 0 0 0 0 0 0 0 0.00507730516059057 0 0 0 0 0 0 0 0 0 0 0 0 0 0 0 0 0 0 0 0 0.00757793656936628 0 0 0 0 0 0 0.000325190209538646 0 0 0 0 0 0 0 0 0 0 0 0 0 0 0 0 0 0 0 0 0 0 0 0 0 0 0 0 0 0 0 0 0 0 0 0 0 0 0.022970302962259 0.0451315515506406 0 0 0 0 0 0 0 0 0 0 0 0 0 0 0 0 0 0 0 0 0 0 0 0 0 0 0 0 0 0 0 0 0 0 0 0 0 0.0181356798360494 0 0 0 0 0.00715850050950386 0 0.00807355794231807 0.00361928321832343 0.000815356008417311 0 0.00362566951839328 0.00565263695671883 0 0.0186316757188493 0.0289215927501592 0.00615295375088038 0 0 0 0 0 0 0 0 0 0 0 0 0 0 0 0 0 0 0 0 0 0.00201764689917498 0.00804809652108102 0 0 0 0 0.00240531237599407 0 0 0 0 0.0155346313933583 0 0 0 0 0 0 0 0.00681459164127884 0 0 0.000689380076108842 0 0 0 0 0 0 0 0.0107979428988874 0 0 0 0 0 0 0.0018567479936135 0 0 0 0 0 0 0 0 0 0.00290757926710884 0 0 0 0 0 0 0 0.00367818424939302 0.00366923442328974 0.00133103444065272 0.000482756599727474 0.00239075280822072 0.0015235531616296 0 0.0201438365088834 0.00624447667503352 0.000832325780208897 0.00179496587625115 0.00533630615157791 0.00206551242421893 0 0.00725929093117066 0.003075519814237 0.00056528917636498 0.00168190222125348 0.00399628484673692 0.00161840063031028 0.0023940892001015 0.000715268593488667 0.00112953738787356 0.132077145562405 0.00159463108166248 0.0046903675298106 0 0 0 0 0 0 0 0 0 0 0 0 0 0 0 0 0 0 0 0 0 0 0 0 0 0 0 0.00162971922811637 0 0 0.000680661407700336 0 0.00270829090239371 0.000807205464514229 0.0139323276733828 0.010313023811339 0.00597975737281747 0.00119256597987579 0 0 0.0243420108578252 0.01487733044417 0 0 0.00847507695847016 0.0243962137916984 0.0186104874852628 0 0.0113531558072429 0 0.00354771653476903 0.0103341645380462 0.00519027762125215 0.0944216999578639 0.0250972982632265 0.0803669588228048 0.0980934561206888 0.100418813153423
0 0 0 0 0 0 0 0 0 0 0 0 0 0 0 0 0 0 0 0 0 0 0 0 0 0 0 0 0 0 0 0 0 0 0 0 0 0 0 0 0 0 0 0 0 0 0 0 0 0 0 0 0 0 0 0 0 0 0 0 0 0 0 0 0 0 0 0 0 0 0 0 0 0 0 0 0 0 0 0 0 0 0 0 0 0 0 0 0 0 0 0 0 0 0 0 0 0 0 0 0.00260237706473181 0.0154114433164452 0.00490573836996888 0.00884000809277995 0 0 0 0 0 0 0 0 0 0 0 0 0 0 0 0 0 0 0 0 0 0 0 0 0 0 0 0 0 0 0 0 0 0 0 0 0 0.00181366364717285 0 0 0.00493391931364322 0.00271778253164618 0 0 0.00150781697730377 0.0030128110820388 0.0109390248196921 0.0233711218747225 0 0.00287730848833671 0.00668702271443264 0 0 0 0 0 0 0 0 0 0 0 0 0 0 0 0 0 0 0 0 0 0 0 0 0 0 0 0 0 0 0 0 0.00251989160918999 0.0117544832814457 0.0176412484713962 0 0 0 0 0 0.0300349743786183 0 0 0 0 0 0 0 0 0 0.000858321075465589 0 0 0.00149857378240098 0 0 0 0 0 0 0 0 0 0 0 0 0 0 0 0 0 0 0 0 0 0 0 0.00194193976357182 0.10823985426173 0.0404187040020583 0 0 0 0 0 0 0 0 0 0.05680003624373 0.00861904561190385 0.00201103713226902 0.00176918802919216 0.00133232279946115 0.00944433015503241 0.00836928667049349 0.0307115203274946 0.00201023645789075 0.0239016727963519 0.02001757953567 0.194309596492353 0.0373160283762844 0.0769442053220818 0 0 0 0 0 0 0 0 0 0 0 0 0 0 0 0 0 0 0 0 0 0 0 0.00100288274910602 0 0 0 0 0 0 0 0 0 0 0 0 0 0 0.0182244823513803 0.0385724311133164 0 0.00967990083312209 0 0 0 0 0 0 0 0 0.0175575400553595 0.0197418573744639 0 0 0.0598848334477401 0.0179887398810306 0.0117081238155325 0.027555093509949
0 0 0 0 0 0 0 0 0 0 0 0 0 0 0 0 0 0 0 0 0 0 0 0 0 0 0 0 0 0 0 0 0 0 0 0 0 0 0 0 0 0 0 0 0 0 0 0 0 0 0 0 0 0 0 0 0 0 0 0 0 0 0 0 0 0 0 0 0 0 0 0 0 0 0 0 0 0 0 0 0 0 0 0 0 0 0 0 0 0 0 0 0 0 0 0 0 0 0 0 0 0 0 0 0 0 0 0 0 0 0 0 0 0 0 0 0 0 0 0 0 0 0 0 0 0 0 0 0 0 0 0 0 0 0 0 0 0 0 0 0 0 0 0 0 0 0 0 0 0 0 0 0 0 0 0 0 0 0 0 0 0 0 0 0 0 0 0 0 0 0 0 0 0 0 0 0 0 0 0 0 0 0 0 0 0 0 0 0.032195362876603 0 0 0 0 0 0 0 0 0 0 0 0 0 0 0 0 0 0 0 0 0 0 0 0 0 0 0 0 0 0 0 0 0 0 0 0 0 0 0 0 0 0 0 0 0 0 0 0 0 0 0 0 0 0 0 0 0 0 0 0 0 0 0 0 0 0 0 0 0 0 0 0 0 0 0 0 0 0 0 0 0 0 0 0 0 0 0 0 0 0 0 0 0 0 0 0 0 0 0 0 0 0 0 0 0 0 0 0.072598642466377 0.238513512542061 0.0979350899923901 0 0 0 0 0 0 0 0 0 0.0543397516168717 0.157891769141645 0 0 0.21625345284537 0.0227604289025651 0 0.107511989616116
0 0 0 0 0 0 0 0 0 0 0 0 0 0 0 0 0 0 0 0 0 0 0 0 0 0 0 0 0 0 0 0 0 0 0 0 0 0 0 0 0 0 0 0 0 0 0 0 0 0 0 0 0 0 0 0 0 0 0 0 0 0 0 0 0 0 0 0 0 0 0 0 0 0 0 0 0 0 0 0 0 0 0 0 0 0 0 0 0 0 0 0 0 0 0 0 0 0 0 0 0 0 0 0 0 0 0 0 0 0 0 0 0 0 0 0 0 0 0 0 0 0 0 0 0 0 0 0 0 0 0 0 0 0 0 0 0 0 0 0 0 0 0 0 0 0 0 0 0 0 0 0 0 0 0 0 0 0 0 0 0 0 0.0423280615189633 0 0 0 0 0 0 0 0 0 0 0 0 0 0 0 0 0 0 0 0 0 0.0342993078696202 0 0 0 0 0 0 0 0 0 0 0 0 0 0 0 0 0 0 0 0 0 0 0 0 0 0 0 0.103231621522305 0 0 0.384343607903363 0.0296494178471224 0 0.0607067752718722 0.0666585235168431 0.0477846065356146 0 0 0 0 0.0254593114449951 0 0 0 0.0453519923067116 0.0430413606854744 0.0830600307046031 0 0 0 0 0 0 0 0 0 0 0 0 0 0 0 0 0 0 0 0 0 0 0 0 0 0 0 0 0 0 0 0 0 0 0 0 0 0 0 0 0 0 0 0 0 0 0 0.0340853828725124 0 0 0 0 0 0 0 0 0 0 0 0 0 0 0 0 0 0 0 0 0 0 0 0 0 0 0 0 0 0 0 0 0 0 0 0
0 0 0 0 0 0 0 0 0 0 0 0 0 0 0 0 0 0 0 0 0 0 0 0 0 0 0 0 0 0 0 0 0 0 0 0 0 0 0 0 0 0 0 0 0 0 0 0 0 0 0 0 0 0 0 0 0 0 0 0 0 0 0 0 0 0 0 0 0 0 0 0 0 0 0 0 0 0 0 0 0 0 0 0 0 0 0 0 0 0 0 0 0 0 0 0 0 0 0 0 0 0 0 0 0 0 0 0 0 0 0 0 0 0 0 0 0 0 0 0 0 0 0 0 0 0 0 0 0 0 0 0 0 0 0 0 0 0 0 0 0 0 0 0 0 0 0 0 0 0 0 0 0 0 0 0 0 0 0 0 0 0 0 0 0 0 0 0 0 0 0 0 0 0 0 0 0 0 0 0 0 0 0 0 0 0 0 0 0.29904070046741 0 0 0 0 0 0 0.125881951647194 0 0 0 0 0 0 0 0 0 0 0 0 0 0 0 0 0 0 0 0.0659234000527031 0.0111736154488899 0 0 0 0 0 0 0 0 0 0 0 0 0.00582407641539825 0 0 0 0 0 0 0 0 0 0 0 0 0 0 0 0 0 0 0 0 0 0 0 0 0 0 0 0 0 0 0 0 0 0 0 0 0 0 0 0 0 0 0 0 0 0 0 0 0 0 0 0 0 0 0 0.0113581036643516 0 0 0.0173810831627259 0 0 0 0 0.00562110232368422 0 0.210445506935324 0 0 0 0 0 0 0.0881830211680146 0.0544763367008141 0 0 0 0 0 0 0 0 0 0 0 0.10469110201349
0 0 0 0 0 0 0 0 0 0 0 0 0 0 0 0 0 0 0 0 0 0 0 0 0 0 0 0 0 0 0 0 0 0 0 0 0 0 0 0 0 0 0 0 0 0 0 0 0 0 0 0 0 0 0 0 0 0 0 0 0 0 0 0 0 0 0 0 0 0 0 0 0 0 0 0 0 0 0 0 0 0 0 0 0 0 0 0 0 0 0 0 0 0 0 0 0 0 0 0 0.0145622646562478 0.0245783149221047 0 0 0 0 0 0 0 0 0 0 0 0 0 0 0 0 0 0 0 0 0 0 0 0 0 0 0 0 0 0 0 0 0 0 0 0 0 0.00892435092478389 0 0 0 0 0 0 0.00506537076731939 0 0 0 0 0 0 0.019361020300537 0.0103159666497476 0.00350842367146093 0 0 0 0 0 0 0 0 0 0 0.0162568838819065 0 0 0 0 0 0 0 0 0 0 0 0 0 0 0 0 0 0 0 0 0 0.0704176503372648 0 0 0 0 0 0 0.0491118674583048 0 0 0 0 0 0 0 0 0 0 0 0.00768967965165646 0 0 0 0 0 0 0 0 0 0 0 0 0 0 0 0 0 0 0 0 0 0 0 0 0.00260401872830648 0 0 0 0 0 0 0 0.0041003836330065 0 0 0 0 0 0.00500440607467242 0 0 0 0 0 0 0 0 0.0410632631396413 0 0 0 0 0 0 0 0 0 0 0 0 0 0 0 0 0 0 0 0 0 0 0 0 0 0 0 0 0 0.013323483503585 0 0 0.023373345668996 0 0 0 0.00451607148634106 0.00993206863361416 0 0.110746638292667 0 0.0417864470693668 0 0 0 0.0422983934070199 0 0.0556339511611941 0.0286838452752445 0 0 0 0 0.00898698225781871 0 0 0 0 0.0648602210076107 0.313294687439581
0 0 0 0 0 0 0 0 0 0 0 0 0 0 0 0 0 0 0 0 0 0 0 0 0 0 0 0 0 0 0 0 0 0 0 0 0 0 0 0 0 0 0 0 0 0 0 0 0 0 0 0 0 0 0 0 0 0 0 0 0 0 0 0 0 0 0 0 0 0 0 0 0 0 0 0 0 0 0 0 0 0 0 0 0 0 0 0 0 0 0 0 0 0 0 0 0 0 0 0 0 0 0 0 0 0 0 0 0 0 0 0 0 0 0 0 0 0 0 0 0 0 0 0 0 0 0 0 0 0 0 0 0 0 0 0 0 0 0 0 0 0 0 0 0 0 0 0 0 0 0 0 0 0 0 0 0 0 0 0 0 0 0 0 0 0 0 0 0 0 0 0 0 0 0 0 0 0 0 0 0 0 0 0 0 0 0 0 0.055486081318991 0 0 0 0 0 0 0.00458730393380315 0.0387188540715247 0 0 0 0 0 0 0 0 0 0 0 0 0 0 0 0 0 0 0 0.0515602581316826 0 0 0 0 0 0 0 0 0 0 0 0 0 0 0 0 0 0 0 0 0 0 0 0 0 0 0 0 0 0 0 0 0 0.00237603777152474 0.00357410351397201 0.00186833433777866 0 0 0 0.00376345518829928 0.0182470900713206 0 0 0 0 0 0 0 0 0 0 0 0 0 0 0 0 0 0 0 0 0 0 0 0 0 0 0 0 0 0 0 0 0 0 0 0 0 0.223018037068527 0 0.0628153127422044 0 0 0 0.0136457714702867 0.0290530147660851 0 0.232878995422691 0.029975412066649 0.028923004156762 0 0 0.0205805745286908 0.0526437456637303 0.0128380089619985 0 0.0519356791605183 0 0.0615109256529601
0 0 0 0 0 0 0 0 0 0 0 0 0 0 0 0 0 0 0 0 0 0 0 0 0 0 0 0 0 0 0 0 0 0 0 0 0 0 0 0 0 0 0 0 0 0 0 0 0 0 0 0 0 0 0 0 0 0 0 0 0 0 0 0 0 0 0 0 0 0 0 0 0 0 0 0 0 0 0 0 0 0 0 0 0 0 0 0 0 0 0 0 0 0 0 0 0 0 0 0 0 0 0 0 0 0 0 0 0 0 0 0 0 0 0 0 0 0 0 0 0 0 0 0 0 0 0 0 0 0 0 0 0 0 0 0 0 0 0 0 0 0 0 0 0 0 0 0 0 0 0 0 0 0 0 0 0 0 0 0 0 0 0 0 0 0 0 0 0 0 0 0 0 0 0 0 0 0 0 0 0 0 0 0 0 0 0 0 0.00399043930399722 0 0 0 0 0 0 0 0.0146597936410347 0 0 0 0 0 0 0 0 0 0 0 0 0 0 0 0 0 0 0 0.00388754343640322 0 0 0 0 0 0 0 0 0.00230779061876132 0 0 0 0 0 0 0.000738154935542266 0 0 0 0 0 0 0.00173944203977993 0 0 0 0 0 0 0 0 0 0 0.0016133099026204 0.00205333367827079 0.00230614842051536 0 0 0 0.00277241271045655 0.0128202980541484 0 0 0 0 0 0 0 0 0 0 0 0 0 0 0 0 0 0 0 0 0 0 0 0 0 0 0 0 0 0 0 0 0 0 0.00301343741571647 0 0 0.214896477281303 0 0.0423525820326834 0 0 0 0 0.013239382158026 0.205830328078278 0 0.0768052261433403 0.0465208876364825 0 0 0.0498364582165078 0.0409771368722633 0.0790790547863344 0 0.178560362637536 0 0
0 0 0 0 0 0 0 0 0 0 0 0 0 0 0 0 0 0 0 0 0 0 0 0 0 0 0 0 0 0 0 0 0 0 0 0 0 0 0 0 0 0 0 0 0 0 0 0 0 0 0 0 0 0 0 0 0 0 0 0 0 0 0 0 0 0 0 0 0 0 0 0 0 0 0 0 0 0 0 0 0 0 0 0 0 0 0 0 0 0 0 0 0 0 0 0 0 0 0 0 0 0 0 0 0 0 0 0 0 0 0 0 0 0 0 0 0 0 0 0 0 0 0 0 0 0 0 0 0 0 0 0 0 0 0 0 0 0 0 0 0 0 0 0 0 0 0 0 0 0 0 0 0 0 0 0 0 0 0 0 0 0 0 0 0 0 0 0 0 0 0 0 0 0 0 0 0 0 0.00349407894561266 0 0 0 0 0 0 0 0 0 0.00474543972629268 0 0 0 0 0 0 0 0.137494864932833 0 0 0 0 0 0 0 0 0 0 0.0110682668879056 0 0 0 0 0 0 0 0 0.115448540348512 0 0 0 0 0 0 0 0 0.0695528381288412 0 0 0 0 0 0 0 0 0 0 0 0 0 0 0 0 0 0 0 0 0 0 0 0 0.00670044251546595 0.0123232998460362 0.00774189360751736 0 0 0 0 0.0426334250656648 0 0 0 0 0 0 0 0 0 0 0 0 0 0 0 0 0 0 0 0 0 0 0 0 0 0 0 0 0 0 0 0 0 0 0 0 0 0.0396156526491504 0 0 0 0 0 0 0 0.0556642960455946 0.1613701802583 0 0.206500457160098 0.0184900917023027 0 0 0.096823917051308 0.0103323151285637 0 0 0 0
0 0 0 0 0 0 0 0 0 0 0 0 0 0 0 0 0 0 0 0 0 0 0 0 0 0 0 0 0 0 0 0 0 0 0 0 0 0 0 0 0 0 0 0 0 0 0 0 0 0 0 0 0 0 0 0 0 0 0 0 0 0 0 0 0 0 0 0 0 0 0 0 0 0 0 0 0 0 0 0 0 0 0 0 0 0 0 0 0 0 0 0 0 0 0 0 0 0 0 0 0 0 0 0 0 0 0 0 0 0 0 0 0 0 0 0 0 0 0 0 0 0 0 0 0 0 0 0 0 0 0 0 0 0 0 0 0 0 0 0 0 0 0 0 0 0 0 0 0 0 0 0 0 0 0 0 0 0 0 0 0 0 0 0 0 0 0 0 0 0 0 0 0 0 0 0 0 0.00178956660089195 0.00240844730669693 0 0 0 0 0.00373721202926101 0 0 0 0 0.00832898772805985 0 0 0 0 0 0 0.00232962600285771 0.047572538154245 0 0 0 0 0.00193348326856166 0 0 0 0 0 0 0 0 0 0 0 0 0.0012790701416676 0.00214747992107035 0.0421990795098978 0 0 0 0 0.023977349162151 0.0362878193140137 0 0 0.0423422035840587 0 0 0 0 0 0 0.00113929659300455 0 0 0 0 0 0 0 0 0.00254954883257613 0.0050864208639748 0 0 0 0.00625108796636661 0.0835023170779953 0.158505275337144 0.00211211722775931 0.121535292255956 0 0.0913247632492941 0 0 0 0.00299906678632238 0.0301607660426185 0 0 0 0 0 0 0 0 0 0 0 0 0 0 0 0 0 0 0 0 0 0 0 0 0.00117909831762676 0 0 0 0 0 0 0 0.000961141567577344 0.00128189934123357 0 0 0 0.0204769830157916 0 0.0181663640463092 0 0 0 0 0 0.0179742889574393 0.0327097529925689 0.0691063216899428 0 0.0293886089523001 0 0.0210595791969411 0.0492735752951811 0 0 0.012843057905376 0 0.00408051376526658
0 0 0 0 0 0 0 0 0 0 0 0 0 0 0 0 0 0 0 0 0 0 0 0 0 0 0 0 0 0 0 0 0 0 0 0 0 0 0 0 0 0 0 0 0 0 0 0 0 0 0 0 0 0 0 0 0 0 0 0 0 0 0 0 0 0 0 0 0 0 0 0 0 0 0 0 0 0 0 0 0 0 0 0 0 0 0 0 0 0 0 0 0 0 0 0 0 0 0 0 0 0 0 0 0 0 0 0 0 0 0 0 0 0 0 0 0 0 0 0 0 0 0 0 0 0 0 0 0 0 0 0 0 0 0 0 0 0 0 0 0 0 0 0 0 0 0 0 0 0 0 0 0 0 0 0 0 0 0 0 0 0 0 0 0 0 0 0 0 0 0 0 0 0 0 0 0 0 0 0 0 0 0 0 0 0 0 0 0 0 0 0 0 0.233386157410787 0 0 0.157494269400671 0 0 0 0 0 0 0 0 0 0 0 0 0 0 0 0 0 0 0 0.101690202049049 0.201782804901288 0 0 0.00983831853598673 0 0.0962519757699875 0 0 0.0944415300262108 0 0 0 0 0 0 0 0 0 0 0 0 0 0 0 0 0 0 0 0 0 0 0 0 0 0 0 0 0 0 0 0 0 0 0 0 0 0 0 0 0 0 0 0 0 0 0 0 0 0 0 0 0 0 0 0 0 0 0 0 0 0 0 0 0 0 0 0 0 0 0 0 0 0 0 0 0 0 0 0.0182825774433697 0.0868321644626504 0 0 0 0 0 0 0 0 0
0 0 0 0 0 0 0 0 0 0 0 0 0 0 0 0 0 0 0 0 0 0 0 0 0 0 0 0 0 0 0 0 0 0 0 0 0 0 0 0 0 0 0 0 0 0 0 0 0 0 0 0 0 0 0 0 0 0 0 0 0 0 0 0 0 0 0 0 0 0 0 0 0 0 0 0 0 0 0 0 0 0 0 0 0 0 0 0 0 0 0 0 0 0 0 0 0 0 0 0 0 0 0.00440129407967131 0.00578309570933556 0 0 0 0 0 0 0 0 0 0 0 0 0 0 0 0 0 0 0 0 0 0 0 0 0 0 0 0 0 0 0 0 0 0 0 0 0 0 0 0 0 0 0 0 0 0 0 0 0 0 0 0 0 0 0 0 0 0 0 0 0 0 0 0 0 0 0 0 0 0 0 0 0 0 0.00272573246315894 0 0 0 0 0 0 0 0 0 0.00309280895068984 0 0 0 0 0 0 0 0 0 0 0 0 0 0 0 0 0 0 0 0 0 0 0 0 0 0 0 0 0 0 0 0 0 0 0 0 0 0 0 0 0 0 0 0.00475901296057076 0.0103470650253337 0.00349006394894917 0 0 0 0 0.00437804780812375 0 0 0 0.00693852110943609 0 0 0.0164955102089146 0.00567130401643339 0.0177654115883619 0.00491307933946195 0.038272455887741 0.0276010626320114 0.0115205623009902 0 0.02831033796064 0 0.0825424505610754 0.0986770978716366 0 0 0 0 0 0 0 0 0 0 0 0 0 0 0 0 0 0 0 0 0 0 0 0 0.00175776302535755 0 0 0 0 0 0 0 0 0 0.0067610961256506 0 0 0 0.0776256460812018 0.0162087564117646 0.0506225352121909 0.0154856861682172 0 0 0 0 0 0 0 0 0 0.277783236182982 0.01634334773998 0 0.0799250691379357 0.0798019494921837 0 0
0 0 0 0 0 0 0 0 0 0 0 0 0 0 0 0 0 0 0 0 0 0 0 0 0 0 0 0 0 0 0 0 0 0 0 0 0 0 0 0 0 0 0 0 0 0 0 0 0 0 0 0 0 0 0 0 0 0 0 0 0 0 0 0 0 0 0 0 0 0 0 0 0 0 0 0 0 0 0 0 0 0 0 0 0 0 0 0 0 0 0 0 0 0 0 0 0 0 0 0 0 0 0 0 0 0 0 0 0 0 0 0 0 0 0 0 0 0 0 0 0 0 0 0 0 0 0 0 0 0 0 0 0 0 0 0 0 0 0 0 0 0 0 0 0 0 0 0 0 0 0 0 0 0 0 0 0 0 0 0 0 0 0 0 0 0 0 0 0 0 0 0 0 0 0 0 0 0 0.00246740367604182 0 0 0 0 0 0 0 0 0 0.0044882473769764 0 0 0 0 0 0 0 0 0 0 0 0 0 0 0 0 0 0 0.00447250134263494 0 0 0 0 0 0 0 0 0 0 0 0 0 0 0 0 0 0 0 0 0 0 0 0 0.00432446729895155 0.00237831829341737 0.00137186193606147 0 0.000959221020429504 0 0 0.00680249015394675 0 0 0 0.00510804563089307 0.00229280350066089 0 0.00676309232270675 0.0019667890606238 0.00462625441458769 0.00235144393012053 0.0233186436675078 0.0194689526670115 0.00463504576432142 0.00410525658071214 0.00625254832510156 0.00163735163194194 0.0450773398865217 0.0723462383339146 0 0 0 0 0 0 0 0 0 0 0 0 0 0 0 0 0 0 0 0 0 0 0 0 0.000946243064607771 0 0 0 0 0 0 0 0 0 0.00775501253003707 0.00364741713058112 0 0.049276053383669 0.0403259879837302 0.0254166635552465 0.0306415420689069 0.0242222610423599 0 0 0.00448296405390847 0.0196588254554533 0.0538602289665096 0 0.0323699062948584 0 0.149536915335321 0 0.104948234824877 0.0172998562575443 0.0731424339282522 0.130297189625183 0 0.00495794768386928
0 0 0 0 0 0 0 0 0 0 0 0 0 0 0 0 0 0 0 0 0 0 0 0 0 0 0 0 0 0 0 0 0 0 0 0 0 0 0 0 0 0 0 0 0 0 0 0 0 0 0 0 0 0 0 0 0 0 0 0 0 0 0 0 0 0 0 0 0 0 0 0 0 0 0 0 0 0 0 0 0 0 0 0 0 0 0 0 0 0 0 0 0 0 0 0 0 0 0 0 0 0 0 0 0 0 0 0 0 0 0 0 0 0 0 0 0 0 0 0 0 0 0 0 0 0 0 0 0 0 0 0 0 0 0 0 0 0 0 0 0 0 0 0 0 0 0 0 0 0 0 0 0 0 0 0 0 0 0 0 0 0 0 0 0 0 0 0 0 0 0 0 0 0 0 0 0 0 0 0 0 0 0 0 0 0 0 0 0.00657758904578571 0 0 0 0 0 0 0 0 0 0 0 0 0 0 0 0 0 0 0 0 0 0 0 0 0 0 0 0.00174312154281367 0 0 0 0 0 0 0 0 0 0 0 0 0 0 0 0 0 0 0 0 0 0 0 0 0 0 0 0.0124473210625402 0 0.00331319310014602 0 0.00807999744860735 0.00549083285986305 0.0382855715268483 0.0510393520114936 0.0347103876055679 0.00950411214134841 0 0.00316156693100594 0.00711660764259965 0.356480396883816 0 0 0 0 0 0 0 0 0 0 0 0 0 0 0 0 0 0 0 0 0 0 0 0 0 0 0 0 0 0 0 0 0 0 0 0 0 0.0170418998464318 0.00809367285275163 0.0143929770190704 0 0 0 0 0 0.0566974765560968 0.0499320631331786 0.0561549489646239 0.0853930851758456 0 0.00991973982079647 0.118329223303374 0 0 0 0.0374918599687482 0 0.00860300355664673
0 0 0 0 0 0 0 0 0 0 0 0 0 0 0 0 0 0 0 0 0 0 0 0 0 0 0 0 0 0 0 0 0 0.00216921911659975 0 0 0 0 0 0 0 0 0 0 0 0 0 0 0 0 0 0 0 0 0 0 0 0 0 0 0 0 0 0 0 0 0 0 0 0 0 0 0 0 0 0 0 0 0 0 0 0 0 0 0 0 0 0 0 0 0 0 0 0 0 0 0 0 0 0 0.00618715008992329 0.0117527068741978 0 0 0 0 0 0 0 0 0 0 0 0 0 0 0 0 0 0 0 0 0 0 0 0 0 0 0 0 0 0 0 0 0 0 0 0 0 0.0254092045708899 0 0 0 0 0.0153713974320399 0 0.00769717179534788 0 0 0 0 0 0 0.020042677044459 0.0116088492651148 0.00530001536485497 0 0 0 0 0 0 0 0 0 0 0.00215943894133325 0 0 0 0 0 0 0 0 0 0 0.00498297337048368 0.00723642769717654 0 0 0 0 0.00397122198596847 0 0 0 0 0 0 0 0 0 0 0 0 0 0 0 0 0 0 0 0 0 0 0 0.0148922155585882 0 0 0 0 0 0 0.00258434507307946 0 0 0 0 0 0 0 0 0 0 0 0 0 0 0 0 0 0.00327599421139789 0 0 0 0.00165708626963807 0.0019757290317312 0 0 0.00510087805968083 0 0 0 0 0 0.00525930038952613 0 0 0 0 0 0 0 0 0.0598795056074354 0 0 0 0 0 0 0 0 0 0 0 0 0 0 0 0 0 0 0 0 0 0 0 0 0 0 0 0 0 0.00347132344372068 0 0 0 0 0.00167363697142292 0 0 0.00388608213128506 0.0327533081127155 0.0348979761335415 0 0.356300102491931 0 0 0 0 0 0.0188147612125782 0.131124383316062 0.00815430817218092 0 0 0 0.0265425997786 0 0 0 0.110939407925939 0 0.0529286025605579
0 0 0 0 0 0 0 0 0 0 0 0 0 0 0 0 0 0 0 0 0 0 0 0 0 0 0 0 0 0 0 0 0 0 0 0 0 0 0 0 0 0 0 0 0 0 0 0 0 0 0 0 0 0 0 0 0 0 0 0 0 0 0 0 0 0 0 0 0 0 0 0 0 0 0 0 0 0 0 0 0 0 0 0 0 0 0 0 0 0 0 0 0 0 0 0 0 0 0 0 0 0 0 0 0 0 0 0 0 0 0 0 0 0 0 0 0 0 0 0 0 0 0 0 0 0 0 0 0 0 0 0 0 0 0 0 0 0 0 0 0 0 0 0 0 0 0 0 0 0 0 0.0219272446593104 0 0 0 0 0 0 0 0 0 0 0 0 0 0 0 0 0 0 0 0 0 0 0 0 0 0 0 0 0 0 0 0 0 0 0 0 0 0.00786446069743271 0 0 0 0 0 0 0 0 0 0 0 0 0 0 0 0 0 0 0 0 0 0 0 0 0 0 0 0 0 0 0 0 0 0 0 0 0 0 0 0 0 0 0 0 0 0 0 0 0 0 0 0 0 0 0 0 0 0 0.0119322296389627 0 0.00702667145314363 0 0.00288419283191927 0 0 0.0494140219133135 0.0136988693116302 0.0157044187122172 0 0 0 0 0 0 0 0 0 0 0 0 0 0 0 0 0 0 0 0 0 0 0 0 0 0 0 0 0 0 0 0 0 0 0 0 0 0 0.0524688501395632 0.144940562281122 0.218252514297782 0.0779001046949702 0 0 0 0 0 0 0 0 0.101028802864282 0.171747019772357 0 0 0 0.00700352478605857 0.0874009168612793 0.00880559508465587
0 0 0 0 0 0 0 0 0 0 0 0 0 0 0 0 0 0 0 0 0 0 0 0 0 0 0 0 0 0 0 0 0 0 0 0 0 0 0 0 0 0 0 0 0 0 0 0 0 0 0 0 0 0 0 0 0 0 0 0 0 0 0 0 0 0 0 0 0 0 0 0 0 0 0 0 0 0 0 0 0 0 0 0 0 0 0 0 0 0 0 0 0 0 0 0 0 0 0 0 0 0.00130937463728698 0 0 0 0 0 0 0 0 0 0 0 0 0 0 0 0 0 0 0 0 0 0 0 0 0 0 0 0 0 0 0 0 0 0 0 0 0 0.00397436243587134 0 0.00223693480030961 0 0 0.0058041691306905 0.00109431429961038 0.00163652853216853 0 0.00203546643228629 0.0043330133906343 0.00787203651012156 0.00854573183301194 0 0.002073165626964 0.00466545310231412 0.00136180015339639 0 0 0 0 0 0 0 0 0 0 0.00139037220153207 0 0 0 0 0 0 0 0 0 0 0 0.00841270785398098 0 0 0 0 0 0 0 0 0 0 0 0 0 0 0 0 0 0.0044932541271406 0 0 0 0 0 0 0 0 0 0 0.00715154831684898 0 0 0 0 0 0 0 0 0 0 0 0 0 0 0 0 0.0023446700759523 0 0 0 0 0 0 0 0.00493166966676154 0 0 0 0.00280420638914831 0.00274370048270402 0 0.0296687697881184 0.0038128292528169 0 0 0.00563570783635777 0 0 0.00947839540460576 0.00183981472757477 0 0.00187147211711229 0.0130103244935528 0.00944751681261416 0.00492702456590312 0 0.00315681575422446 0.00982982618948301 0.0146494612507881 0.0264842030841139 0 0 0 0 0 0 0 0 0 0 0 0 0 0 0 0 0 0 0 0 0 0 0 0 0.000866674528068786 0 0 0 0 0 0 0 0.00105786772948129 0 0.019066605575458 0.00566217110914456 0 0.0735684327881399 0 0.173680444404156 0.0245331643853412 0.00306807413991656 0 0 0 0.0435909271930335 0.169565034837211 0 0.017345643368114 0 0.0377473184158307 0.114489396906046 0.0292179895818313 0.0635353020454601 0.00262075900937397 0 0 0.00535755270739276
0 0 0 0 0 0 0 0 0 0 0 0 0 0 0 0 0 0 0 0 0 0 0 0 0 0 0 0 0 0 0 0 0 0.00265686097381642 0 0 0 0 0 0 0 0 0 0 0 0 0 0 0 0 0 0 0 0 0.00548682876572068 0 0 0 0 0 0 0 0 0 0 0 0 0 0 0 0 0 0 0 0 0 0 0 0 0 0 0 0 0 0 0 0 0 0 0 0 0 0 0 0 0 0 0 0 0 0.0158428313939761 0.0211076618693852 0 0 0 0 0 0 0 0 0 0 0 0 0 0 0 0 0 0 0 0 0 0 0 0 0 0 0 0 0 0 0 0 0 0 0 0 0 0.00718318893439527 0 0 0 0 0 0 0.0043446725736727 0 0 0 0.00880730005884783 0 0 0.0102101128463213 0.00969990300948567 0.00329258217580587 0 0 0 0 0 0 0 0 0 0 0.00555236761237665 0 0 0 0 0 0 0 0 0 0 0 0 0 0 0 0 0 0 0 0 0 0.061451604722196 0.00374681365472548 0 0 0 0 0 0.00520681640887387 0 0 0 0 0 0 0 0 0 0 0 0.00268128364546658 0 0 0 0 0 0 0 0 0 0 0 0 0 0 0 0 0 0 0 0 0 0 0 0 0.00079061275770044 0.0118751320650291 0.00274493036059999 0 0 0 0 0 0.00151677574821187 0 0 0 0.00520320068703317 0 0.00193984518196639 0 0 0 0 0.00459756075515139 0 0 0 0.081255987542463 0.00304562168969903 0.00816856308524035 0 0 0 0 0 0 0 0 0 0 0 0 0 0 0 0 0 0 0 0 0 0 0 0 0 0 0 0.00394374052485007 0 0 0.00788517349026518 0 0 0 0 0.00217418508367621 0.00508661473415985 0 0 0.319730355660208 0.0240829997259197 0 0 0 0.0428775994368045 0 0 0 0 0 0 0 0 0 0.049328380028955 0 0 0.256481892797001
0 0 0 0 0 0 0 0 0 0 0 0 0 0 0 0 0 0 0 0 0 0 0 0 0 0 0 0 0 0 0 0 0 0.00381165423010222 0 0 0 0 0 0 0 0 0 0 0 0 0 0 0 0 0 0 0 0 0.0079443878216973 0 0 0 0 0 0 0 0 0 0 0 0 0 0 0 0 0 0 0 0 0 0 0 0 0 0 0 0 0 0 0 0 0 0 0 0 0 0 0 0 0 0 0 0 0 0.0243100578551724 0.0572895221797213 0 0 0 0 0 0 0 0 0 0 0 0 0 0 0 0 0 0 0 0 0 0 0 0 0 0 0 0 0 0 0 0 0 0 0 0 0 0.0191992898794784 0 0 0 0 0.00446706794040862 0 0.00382028469709803 0 0 0 0 0 0 0.024938194207897 0.00762707055141047 0.00246547518942266 0 0 0 0 0.00183745034948169 0 0 0 0 0 0.00888627278200608 0 0 0 0 0 0 0 0 0 0 0.00264907302057274 0 0 0 0 0 0 0 0 0 0 0.122120799115966 0.00141762270589684 0 0 0 0 0 0.0138444747814051 0 0 0 0 0 0 0 0 0 0 0 0.00832121616562591 0 0 0 0 0 0 0 0 0 0 0 0 0 0 0.00152688166952633 0 0 0 0 0 0 0 0 0 0.000437894265694071 0.0076574384286765 0.00257732464839879 0 0 0 0 0 0.00100576900656104 0 0 0.00141801767559874 0.00413979157943677 0 0.00199625413001047 0.00139726764720646 0 0.00107605669382566 0 0.00315178481065704 0 0.00126976352591017 0.00164011199500966 0.166570751024401 0.0018470054398432 0.00704880431908388 0 0 0 0 0 0 0 0 0 0 0 0 0 0 0 0 0 0 0 0 0 0 0 0 0 0 0 0.0156150074542104 0 0.00195240152630201 0.0245406477040893 0 0 0 0 0.00865165861537715 0.00886659492174472 0.0262889457270552 0 0.121287489610077 0.0210030444695329 0.00809971696302002 0 0.0123014922369304 0.0767471324622008 0.0288542698999348 0 0 0.00308009672722596 0 0 0.00243477982625742 0.00374706288619429 0.0169413189408775 0.00184160575843779 0.00299429088373859 0.0950416130535912 0
