# Supplementary material for: Recovery of neural dynamics criticality in personalized whole-brain models of stroke
Source: Nat Commun. 2022 Jun 27;13:3683. doi: 10.1038/s41467-022-30892-6 (PMC9237050; doi:10.1038/s41467-022-30892-6)
Supplement: Supplementary file 3 — Source Data [file 41467_2022_30892_MOESM3_ESM.zip › Source_Data/Tables/Table1/Structural_Connectivity/patients/pat_3_142_317_20_.txt]

0 0 0 0.0389504402922542 0.0336490631117917 0.133217567096057 0.0297464561681331 0.0377096467360376 0.0327650295322025 0.0535272842387124 0.318484312850688 0 0 0 0 0 0 0 0 0 0 0 0 0 0 0 0 0 0.0116426506683656 0.06049883288475 0.0422790756277419 0 0 0 0 0 0.0219870157806171 0 0 0 0 0 0 0 0 0 0 0 0 0 0 0 0 0 0 0 0 0 0 0 0 0 0 0 0 0 0 0 0 0 0 0 0.00744945263289389 0 0 0 0 0 0 0.00382515764252821 0 0 0 0 0 0 0.00838574555353769 0 0 0 0 0 0 0 0 0.00576369443576971 0 0 0 0 0 0 0 0 0 0 0 0 0 0 0 0 0 0 0 0 0 0 0 0 0 0 0 0 0 0 0 0 0 0.0681279742702419 0 0 0.0919906004776775 0 0 0 0 0 0 0 0 0 0 0 0 0 0 0 0 0 0 0 0 0 0 0 0 0 0 0 0 0 0 0 0 0 0 0 0 0 0 0 0 0 0 0 0 0 0 0 0 0 0 0 0 0 0 0 0 0 0 0 0 0 0 0 0 0 0 0 0 0 0 0 0 0 0 0 0 0 0 0 0 0 0 0 0 0 0 0 0 0 0 0 0 0 0 0 0 0 0 0 0 0 0 0 0 0 0 0 0 0 0 0 0 0 0 0 0 0 0 0 0 0 0 0 0 0 0 0 0 0 0 0 0 0 0 0 0 0 0 0 0 0 0 0 0 0 0 0 0 0 0 0 0 0 0 0 0 0 0 0 0 0 0 0 0 0 0 0 0 0 0 0 0 0 0 0 0 0 0 0 0 0 0 0 0
0 0 0.175070526992238 0 0 0.0219040862171869 0 0 0 0 0 0.317397299888462 0 0 0 0 0.266637874669159 0 0 0.149934349667659 0 0 0 0 0 0 0 0 0 0 0.0134703830241178 0 0 0 0 0 0 0 0 0 0 0 0 0 0 0 0 0 0 0 0 0 0 0 0 0 0 0 0 0 0 0 0 0 0 0 0 0 0 0 0 0 0 0 0 0 0 0 0 0 0 0 0 0 0 0 0 0 0 0 0 0 0 0 0 0 0 0 0 0 0 0 0 0 0.0155883648821629 0 0 0 0 0 0 0 0 0 0 0 0 0 0 0 0 0 0 0.0399971146590136 0 0 0 0 0 0 0 0 0 0 0 0 0 0 0 0 0 0 0 0 0 0 0 0 0 0 0 0 0 0 0 0 0 0 0 0 0 0 0 0 0 0 0 0 0 0 0 0 0 0 0 0 0 0 0 0 0 0 0 0 0 0 0 0 0 0 0 0 0 0 0 0 0 0 0 0 0 0 0 0 0 0 0 0 0 0 0 0 0 0 0 0 0 0 0 0 0 0 0 0 0 0 0 0 0 0 0 0 0 0 0 0 0 0 0 0 0 0 0 0 0 0 0 0 0 0 0 0 0 0 0 0 0 0 0 0 0 0 0 0 0 0 0 0 0 0 0 0 0 0 0 0 0 0 0 0 0 0 0 0 0 0 0 0 0 0 0 0 0 0 0 0 0 0 0 0 0 0 0 0 0 0 0 0 0 0 0 0 0 0 0 0 0
0 0.267914701024089 0 0 0.128711203856454 0.0880973337733325 0 0 0 0 0 0.0927561066043331 0 0 0 0 0.119465739718979 0.110934895353696 0.0345228482294642 0.0924229205271974 0 0 0 0 0 0 0 0 0 0 0.00795764075422467 0 0 0 0 0 0 0 0 0 0 0 0 0 0 0 0 0 0 0 0 0 0 0 0 0 0 0 0 0 0 0 0 0 0 0 0 0 0 0 0 0 0 0 0 0 0 0 0 0 0 0 0 0 0 0 0 0 0 0 0 0 0 0 0 0 0 0 0 0 0 0 0 0 0.020420618395708 0 0 0 0 0 0 0 0 0 0 0 0 0 0 0 0 0 0.0104010304083832 0.0263949613541389 0 0 0 0 0 0 0 0 0 0 0 0 0 0 0 0 0 0 0 0 0 0 0 0 0 0 0 0 0 0 0 0 0 0 0 0 0 0 0 0 0 0 0 0 0 0 0 0 0 0 0 0 0 0 0 0 0 0 0 0 0 0 0 0 0 0 0 0 0 0 0 0 0 0 0 0 0 0 0 0 0 0 0 0 0 0 0 0 0 0 0 0 0 0 0 0 0 0 0 0 0 0 0 0 0 0 0 0 0 0 0 0 0 0 0 0 0 0 0 0 0 0 0 0 0 0 0 0 0 0 0 0 0 0 0 0 0 0 0 0 0 0 0 0 0 0 0 0 0 0 0 0 0 0 0 0 0 0 0 0 0 0 0 0 0 0 0 0 0 0 0 0 0 0 0 0 0 0 0 0 0 0 0 0 0 0 0 0 0 0 0 0 0
0.0137072041578914 0 0 0 0 0.0114425761061522 0.0833787554466076 0.00510438943088094 0.0412812456007945 0.0107452068196986 0.118427092196882 0 0 0 0 0 0 0 0 0.00353688403550761 0 0 0 0 0 0 0 0 0 0.101645853655157 0 0 0 0 0 0 0.0124984934912344 0.0724477454652275 0 0 0 0 0 0 0 0 0 0 0 0 0.00295933863144796 0 0 0.0111852356098495 0 0.00326096516436901 0.00657578396295575 0 0 0 0 0 0 0 0 0 0 0 0 0 0 0 0 0 0 0 0 0 0 0 0 0 0 0 0 0 0 0 0 0 0 0 0.116182901594552 0 0 0 0 0 0 0.00360480171941396 0 0 0 0 0 0 0 0 0 0 0 0 0 0 0 0 0 0 0 0 0 0 0 0 0 0 0 0 0 0.295102672071917 0 0 0.076531832891984 0 0 0 0 0 0.0020036060273424 0 0 0 0 0 0 0 0 0 0 0 0 0 0 0 0 0 0 0 0 0 0 0 0 0 0 0 0 0 0 0 0 0 0 0 0 0 0 0 0 0 0 0 0 0 0 0 0.00156333074734834 0 0 0 0 0 0 0 0 0 0 0 0 0 0 0 0 0 0 0 0.00191785131346107 0 0 0 0 0 0 0 0 0 0 0 0 0 0 0 0 0 0 0 0 0 0 0 0 0 0 0 0 0 0 0 0 0 0 0 0 0 0 0 0 0 0 0 0 0 0 0 0 0 0 0.0048962338593242 0 0 0 0 0 0 0 0 0 0 0 0 0 0 0 0 0 0 0 0 0 0 0 0 0 0 0 0 0 0 0 0 0 0 0 0 0 0 0 0 0 0 0 0 0 0 0 0 0 0 0 0 0 0 0 0 0 0 0
0.0124895063737006 0 0.0339680806642361 0 0 0.0709728689191912 0 0.126273707243383 0.009697166494595 0.119922021179196 0.0127631916364657 0.0534753332021148 0 0.0197714746268972 0.00757351983362942 0 0 0.017747273749512 0 0.00367173576480629 0.00299368303779351 0 0 0 0 0 0 0 0.193046291841565 0.00811314542018869 0.0217841832164491 0 0 0 0.00286741191564588 0 0.0427270890468766 0.00311481237795762 0 0 0 0 0 0 0 0 0.0407021204681581 0 0 0 0 0 0 0 0 0 0 0 0 0 0 0 0 0 0 0 0 0 0.0222585162380976 0 0 0 0.019731747881617 0 0 0 0 0 0 0 0 0 0 0 0 0 0.0118214773454849 0 0 0 0 0 0 0 0 0 0 0 0 0 0 0 0 0 0 0 0 0 0 0 0 0 0 0 0 0 0 0 0 0 0 0 0 0 0 0 0 0 0 0.00916414109012584 0.0301215046777545 0.0263734559756079 0.0746311744991086 0 0 0 0 0 0 0 0 0 0 0 0 0 0 0 0 0 0 0 0 0 0 0 0 0 0 0 0 0 0 0 0 0 0 0 0 0 0 0 0 0 0 0 0 0 0 0 0 0 0 0 0 0 0 0 0 0 0 0 0 0 0 0 0 0 0 0 0 0 0 0 0 0 0 0 0 0 0 0 0 0 0 0 0 0 0 0 0 0 0 0 0 0 0 0 0 0 0 0 0 0 0 0 0 0 0 0 0 0 0 0 0 0 0 0 0 0 0 0 0 0 0 0 0 0.00222336527984091 0 0 0 0 0 0 0 0 0 0 0 0 0 0 0 0 0 0 0 0 0 0 0 0 0 0 0 0 0 0 0 0 0 0 0 0 0 0 0 0 0 0 0 0 0 0 0 0 0 0 0 0 0 0 0 0 0 0 0
0.108967329483781 0.0194951155709404 0.0512365563687177 0.026596354265621 0.156406527209145 0 0.0309282637296781 0.0411467323660667 0.0255582130181776 0.0896874306505383 0.114232268985772 0.0125156300579876 0 0.00956842380678322 0.00725286855584225 0 0 0.0508659243064265 0.0598752594259405 0 0 0 0 0 0 0 0 0 0.0131319663394585 0.0404402025052086 0.031848603138998 0 0 0 0 0 0.0113266148180315 0 0 0 0 0 0 0 0 0 0 0 0 0 0 0 0 0 0 0 0 0 0 0 0 0 0 0 0 0 0 0 0 0 0 0 0 0 0 0 0 0 0 0 0 0 0 0 0 0 0 0 0 0 0 0 0 0 0 0 0 0 0 0 0 0 0 0 0 0 0 0 0 0.0210694193860336 0 0 0 0 0 0 0 0 0 0 0 0 0 0 0 0 0 0 0 0.0352648194465063 0 0 0.0425854765643454 0 0 0 0 0 0 0 0 0 0 0 0 0 0 0 0 0 0 0 0 0 0 0 0 0 0 0 0 0 0 0 0 0 0 0 0 0 0 0 0 0 0 0 0 0 0 0 0 0 0 0 0 0 0 0 0 0 0 0 0 0 0 0 0 0 0 0 0 0 0 0 0 0 0 0 0 0 0 0 0 0 0 0 0 0 0 0 0 0 0 0 0 0 0 0 0 0 0 0 0 0 0 0 0 0 0 0 0 0 0 0 0 0 0 0 0 0 0 0 0 0 0 0 0 0 0 0 0 0 0 0 0 0 0 0 0 0 0 0 0 0 0 0 0 0 0 0 0 0 0 0 0 0 0 0 0 0 0 0 0 0 0 0 0 0 0 0 0 0 0 0 0 0 0 0 0 0 0 0 0 0 0 0 0
0.0312264070318448 0 0 0.248717120486243 0 0.039692414064331 0 0.00862468575994485 0.170700205041981 0.0538762425428898 0.051275278902696 0 0 0 0 0.0157606079023258 0 0 0 0 0 0 0 0 0 0 0 0 0.0051200498223462 0.0339741723690817 0.00917871517882336 0 0 0 0 0 0 0.024645901253062 0 0 0 0 0 0 0 0 0 0 0 0 0 0 0 0 0 0.0243850489567932 0 0 0 0 0 0 0 0 0 0 0 0 0 0 0 0 0 0 0 0 0 0 0 0 0 0 0 0 0 0 0 0 0 0 0 0 0.0101010208586278 0 0 0 0 0 0 0 0 0 0 0 0 0 0 0 0 0 0 0 0 0 0 0 0 0 0 0 0 0 0 0 0 0 0 0 0 0.196622769918927 0.00483068341135518 0.0080604569405927 0.0632082195581341 0 0 0 0 0 0 0 0 0 0 0 0 0 0 0 0 0 0 0 0 0 0 0 0 0 0 0 0 0 0 0 0 0 0 0 0 0 0 0 0 0 0 0 0 0 0 0 0 0 0 0 0 0 0 0 0 0 0 0 0 0 0 0 0 0 0 0 0 0 0 0 0 0 0 0 0 0 0 0 0 0 0 0 0 0 0 0 0 0 0 0 0 0 0 0 0 0 0 0 0 0 0 0 0 0 0 0 0 0 0 0 0 0 0 0 0 0 0 0 0 0 0 0 0 0 0 0 0 0 0 0 0 0 0 0 0 0 0 0 0 0 0 0 0 0 0 0 0 0 0 0 0 0 0 0 0 0 0 0 0 0 0 0 0 0 0 0 0 0 0 0 0 0 0 0 0 0 0 0 0 0 0 0 0
0.0235536999651806 0 0 0.00905970309790606 0.212494311469345 0.0314200749634055 0.00513172260318626 0 0.0264095757245248 0.245749813557495 0.0232743530184383 0.0243693288700677 0 0.00700507103847103 0 0 0 0 0 0 0 0 0 0 0 0 0 0 0.0228791666030281 0.00986500637472458 0.0235178404521588 0 0 0 0 0 0.0437213824732122 0 0 0 0 0 0 0 0 0 0.0223970874697226 0 0 0 0 0 0 0 0 0 0 0 0 0 0 0 0 0 0 0 0 0 0 0 0 0 0.0387891562438575 0 0 0 0 0 0 0 0 0 0 0 0 0 0 0 0 0 0 0 0 0 0 0 0 0 0 0 0 0 0 0 0 0 0 0 0 0 0 0 0 0 0 0 0 0 0 0 0 0 0 0 0 0 0 0 0 0.0207502118943096 0.0402195786053365 0 0.169392915575629 0 0 0 0 0 0 0 0 0 0 0 0 0 0 0 0 0 0 0 0 0 0 0 0 0 0 0 0 0 0 0 0 0 0 0 0 0 0 0 0 0 0 0 0 0 0 0 0 0 0 0 0 0 0 0 0 0 0 0 0 0 0 0 0 0 0 0 0 0 0 0 0 0 0 0 0 0 0 0 0 0 0 0 0 0 0 0 0 0 0 0 0 0 0 0 0 0 0 0 0 0 0 0 0 0 0 0 0 0 0 0 0 0 0 0 0 0 0 0 0 0 0 0 0 0 0 0 0 0 0 0 0 0 0 0 0 0 0 0 0 0 0 0 0 0 0 0 0 0 0 0 0 0 0 0 0 0 0 0 0 0 0 0 0 0 0 0 0 0 0 0 0 0 0 0 0 0 0 0 0 0 0 0 0
0.0228647286159747 0 0 0.0818600056533769 0.0182317367883167 0.0218047525913712 0.113475667838312 0.0295059931285622 0 0.164294524772568 0.02200633718878 0 0 0 0 0.00331417847139704 0 0 0 0 0 0 0 0 0 0 0 0 0.0165207575511467 0.00678694556105429 0.0116461369996139 0 0 0 0 0 0 0.0162529949899675 0 0 0 0 0 0 0 0 0 0 0 0 0 0 0 0 0 0.0115376432084614 0 0 0 0 0 0 0 0 0 0 0 0 0 0 0 0 0 0 0 0 0 0 0 0 0 0 0 0 0 0 0 0 0 0 0 0 0 0 0 0 0 0 0 0 0 0 0 0 0 0 0 0 0 0 0 0 0 0 0 0 0 0 0 0 0 0 0 0 0 0 0 0 0 0.204255972317241 0 0.0156088315654567 0.237633107177498 0 0 0 0 0 0 0 0 0 0 0 0 0 0 0 0 0 0 0 0 0 0 0 0 0 0 0 0 0 0 0 0 0 0 0 0 0 0 0 0 0 0 0 0 0 0 0 0 0 0 0 0 0 0 0 0 0 0 0 0 0 0 0 0 0 0 0 0 0 0 0 0 0 0 0 0 0 0 0 0 0 0 0 0 0 0 0 0 0 0 0 0 0 0 0 0 0 0 0 0 0 0 0 0 0 0 0 0 0 0 0 0 0 0 0 0 0 0 0 0 0 0 0 0 0.00239968558090254 0 0 0 0 0 0 0 0 0 0 0 0 0 0 0 0 0 0 0 0 0 0 0 0 0 0 0 0 0 0 0 0 0 0 0 0 0 0 0 0 0 0 0 0 0 0 0 0 0 0 0 0 0 0 0 0 0 0 0
0.0276006200052764 0 0 0.0157442471052199 0.16659818690111 0.056537994784028 0.0264639181720404 0.202875755797164 0.121397916041424 0 0.045168771958175 0 0 0 0 0 0 0.0165908410078561 0 0 0 0 0 0 0 0 0 0 0.0181667781133041 0.0125016729549638 0.0177135770241351 0 0 0 0 0 0.0112526124712939 0 0 0 0 0 0 0 0 0 0 0 0 0 0 0 0 0 0 0.00911641753617441 0 0 0 0 0 0 0 0 0 0 0 0 0 0 0.00626275503606787 0 0 0 0 0 0 0 0 0 0 0 0 0 0 0 0 0 0 0 0 0 0 0 0 0 0 0 0 0 0 0 0 0 0 0 0 0 0 0 0 0 0 0 0 0 0 0 0 0 0 0 0 0 0 0 0 0 0 0.0540465559333828 0 0 0.189378992507258 0 0 0 0 0 0 0 0 0 0 0 0 0 0 0 0 0 0 0 0 0 0 0 0 0 0 0 0 0 0 0 0 0 0 0 0 0 0 0 0 0 0 0 0 0 0 0 0 0 0 0 0 0 0 0 0 0 0 0 0 0 0 0 0 0 0 0 0 0 0 0 0 0 0.00258238665112703 0 0 0 0 0 0 0 0 0 0 0 0 0 0 0 0 0 0 0 0 0 0 0 0 0 0 0 0 0 0 0 0 0 0 0 0 0 0 0 0 0 0 0 0 0 0 0 0 0 0 0 0 0 0 0 0 0 0 0 0 0 0 0 0 0 0 0 0 0 0 0 0 0 0 0 0 0 0 0 0 0 0 0 0 0 0 0 0 0 0 0 0 0 0 0 0 0 0 0 0 0 0 0 0 0 0 0 0 0 0
0.106550231290364 0 0 0.112585097160936 0.0115041184286912 0.0467218837761835 0.0163413374996816 0.0124662919564004 0.0105501498155898 0.0293063010003585 0 0.0341066016650958 0 0.010827732727665 0.0138410788725776 0.0108573712340979 0 0 0 0.000905129961982746 0 0 0 0 0 0 0 0 0.00679652827209097 0.153897554338458 0.0896430729074016 0 0 0 0 0 0.0132958146090979 0.0203677884217054 0 0 0 0 0 0 0 0 0 0 0 0 0.0101089083126737 0 0 0.0335242233699826 0 0.00558039744448787 0.0224820023503339 0 0 0 0 0 0 0 0 0 0 0 0 0 0.00240263064157103 0 0.00510048338479276 0 0.00320573801770065 0 0 0 0 0.0019058189859566 0 0 0 0 0 0 0.00413841708663454 0 0 0 0 0 0.0249252963965175 0 0 0 0 0 0 0.00362118521117015 0 0 0 0 0 0 0 0 0 0 0 0 0 0 0 0 0 0 0 0 0 0 0 0 0 0 0.00260275210795713 0 0 0.111766745962746 0 0 0.0580966086569058 0.00380161960805059 0 0 0 0 0 0 0 0 0 0 0 0 0 0 0 0 0 0 0 0 0 0 0 0 0 0 0 0 0 0 0 0 0 0 0 0 0 0 0 0 0 0 0 0 0 0 0 0 0 0 0 0 0 0 0 0 0 0 0 0 0 0 0 0 0 0 0 0 0 0 0 0 0 0 0 0 0 0 0 0 0 0 0 0 0 0 0 0 0 0 0 0 0 0 0 0 0 0 0 0 0 0 0 0 0 0 0 0 0 0 0 0 0 0 0 0 0 0 0 0 0 0 0 0.00617308852414049 0 0 0 0 0 0 0 0 0 0 0 0 0 0 0 0 0 0 0 0 0 0 0 0 0 0 0 0 0 0 0 0 0 0 0 0 0 0 0 0 0 0 0 0 0 0 0 0 0 0 0 0 0 0 0 0 0 0 0
0 0.183050284798094 0.0349563586263562 0 0.0763629185832114 0.00810996957186967 0 0.020679413196926 0 0 0.0540347833721046 0 0 0.1818362469916 0.0570683780548888 0.0167280116036784 0.0837483373938739 0 0 0.0756660746894802 0 0 0 0 0 0 0 0 0 0.0230821205653087 0.0866783210860532 0 0 0 0 0 0.0104410145271125 0 0 0 0 0 0 0 0 0 0.00447487900479883 0 0 0 0 0 0 0 0 0 0 0 0 0 0 0 0 0 0 0 0 0.0288495420672689 0 0 0 0 0.0154693961732328 0 0 0.0140116585852651 0 0 0 0 0 0 0 0 0 0 0.00386577007475882 0 0 0 0 0 0 0 0 0 0 0 0 0 0 0 0 0 0 0 0 0 0 0 0 0 0 0 0 0 0 0 0 0 0 0 0 0 0 0 0 0 0 0 0.0117937920231628 0.00609618056991217 0 0 0 0 0 0.0029965484410435 0 0 0 0 0 0 0 0 0 0 0 0 0 0 0 0 0 0 0 0 0 0 0 0 0 0 0 0 0 0 0 0 0 0 0 0 0 0 0 0 0 0 0 0 0 0 0 0 0 0 0 0 0 0 0 0 0 0 0 0 0 0 0 0 0 0 0 0 0 0 0 0 0 0 0 0 0 0 0 0 0 0 0 0 0 0 0 0 0 0 0 0 0 0 0 0 0 0 0 0 0 0 0 0 0 0 0 0 0 0 0 0 0 0 0 0 0 0 0 0 0 0 0 0 0 0 0 0 0 0 0 0 0 0 0 0 0 0 0 0 0 0 0 0 0 0 0 0 0 0 0 0 0 0 0 0 0 0 0 0 0 0 0 0 0 0 0 0 0 0 0 0 0 0 0 0 0 0 0
0 0 0 0 0 0 0 0 0 0 0 0 0 0 0 0 0 0 0 0 0 0 0.031578701211811 0 0.0142482041586182 0 0.0221142351468504 0 0 0 0 0.0356909066621512 0.00989003509774498 0 0.158107048008997 0 0 0 0 0 0.0279747669782134 0.0262927974552922 0 0 0 0 0 0.0392757549652447 0.125617586052298 0 0 0 0 0 0 0.018256971435213 0 0 0 0 0 0 0 0 0 0 0 0 0 0 0 0 0 0 0 0 0 0 0 0 0 0 0 0 0 0 0 0 0 0 0 0 0 0 0 0 0 0 0 0 0 0 0 0 0 0 0 0 0 0 0 0 0 0.118199639507762 0.0489220457936732 0 0 0.0288866664163543 0.0856237469319482 0.127782629271965 0 0 0 0 0 0 0 0 0 0 0 0 0 0 0 0 0 0 0 0 0 0 0 0 0 0 0 0 0 0 0 0 0 0 0 0 0 0 0 0 0 0 0 0 0 0 0.0242740951604321 0 0 0 0 0 0 0 0 0 0 0 0 0 0 0 0 0 0 0 0.00806737028670871 0 0 0 0 0 0 0 0 0 0 0 0 0 0 0 0 0 0 0 0.00912786222974927 0 0 0 0 0 0 0 0 0 0 0 0 0 0 0 0 0 0 0 0 0 0 0 0 0 0 0 0 0 0 0 0 0 0 0 0 0 0 0 0 0.00784973847176398 0 0 0 0 0 0 0 0 0 0 0 0 0 0.00619016950011397 0.00622151371374328 0.00964508590905966 0.0101624296342922 0 0 0 0 0 0 0 0 0 0 0 0 0 0 0 0 0 0 0 0 0 0 0 0 0 0 0 0 0 0 0 0 0 0 0 0 0 0 0 0 0 0 0 0 0 0 0 0 0 0 0 0
0 0 0 0 0.0272641567094239 0.00598729832905474 0 0.0057402548484505 0 0 0.0165651922646092 0.175591887550007 0 0 0.22881585853766 0.0426724814625349 0 0 0 0.106350151670901 0.0710596603915991 0 0 0 0 0 0 0 0 0 0.0913333598129733 0 0 0 0 0 0.00418489558562371 0 0 0 0 0 0 0 0 0 0.00315852163876898 0 0 0 0 0 0 0.00193597244485267 0 0 0 0 0 0 0 0 0 0 0 0 0 0.0433975234971842 0.0192485049463012 0 0.00211376583264526 0 0.0033843068648957 0 0 0.0122934544284137 0 0 0 0 0 0 0 0 0 0 0 0 0 0 0 0 0 0 0 0 0 0 0 0 0 0 0 0 0 0 0 0 0 0.0192643645286109 0 0 0 0 0 0 0 0 0 0 0 0 0 0 0 0 0.0120676719116799 0 0 0 0.00443771773158415 0.00481452722068873 0 0.0726843027399736 0.00840793887107176 0 0.0036608047024246 0.0135654254780667 0 0 0 0 0 0 0 0 0 0 0 0 0 0 0 0 0 0 0 0 0 0 0 0 0 0 0 0 0 0 0 0 0 0 0 0 0 0 0 0 0 0 0 0 0 0 0 0 0 0 0 0 0 0 0 0 0 0 0 0 0 0 0 0 0 0 0 0 0 0 0 0 0 0 0 0 0 0 0 0 0 0 0 0 0 0 0 0 0 0 0 0 0 0 0 0 0 0 0 0 0 0 0 0 0 0 0 0 0 0 0 0 0 0 0 0 0 0 0 0 0 0 0 0 0 0 0 0 0 0 0 0 0 0 0 0 0 0 0 0 0 0 0 0 0 0 0 0 0 0 0 0 0 0 0 0 0 0 0 0 0 0 0 0 0 0 0 0 0 0 0 0 0 0 0 0 0 0 0
0 0 0 0 0.0143055698589769 0.00621662527699391 0 0 0 0 0.0290056956094001 0.0754873023695126 0 0.313429960989002 0 0.0802998984739883 0 0 0 0.0244695054786214 0.0254062531124988 0 0 0 0 0 0 0 0 0.0167921071790621 0.191958389141073 0 0 0 0 0 0 0 0 0 0 0 0 0 0 0 0.0156236355380608 0 0 0 0 0 0 0.00422708135087183 0 0 0 0 0 0 0 0 0 0 0 0 0.00311415899455682 0.023422350810309 0.00521808924424595 0 0.00373289989214132 0 0.00538878969552042 0 0 0 0 0 0 0 0 0 0 0 0 0 0 0 0 0 0 0 0 0 0 0 0 0 0 0 0 0 0 0 0 0.00422598936395608 0 0 0 0 0.0047243781721357 0.00661496319477182 0 0 0 0 0 0 0 0 0 0 0 0 0 0 0.0249829928248778 0 0 0 0.0210695523913997 0.0184990039008913 0.00879066593305223 0.0488016616443568 0.00785688377504025 0 0 0.0163355957846826 0 0 0 0 0 0 0 0 0 0 0 0 0 0 0 0 0 0 0 0 0 0 0 0 0 0 0 0 0 0 0 0 0 0 0 0 0 0 0 0 0 0 0 0 0 0 0 0 0 0 0 0 0 0 0 0 0 0 0 0 0 0 0 0 0 0 0 0 0 0 0 0 0 0 0 0 0 0 0 0 0 0 0 0 0 0 0 0 0 0 0 0 0 0 0 0 0 0 0 0 0 0 0 0 0 0 0 0 0 0 0 0 0 0 0 0 0 0 0 0 0 0 0 0 0 0 0 0 0 0 0 0 0 0 0 0 0 0 0 0 0 0 0 0 0 0 0 0 0 0 0 0 0 0 0 0 0 0 0 0 0 0 0 0 0 0 0 0 0 0 0 0 0 0 0 0 0 0 0
0 0 0 0 0 0 0.00558693638442062 0 0.00176729052433066 0 0.0120766333382911 0.0117443922766523 0 0.0310248819676963 0.0426209227357988 0 0 0 0 0.00167411316511679 0.00706175348613072 0.0488930383225838 0 0.00868995033129157 0 0 0 0 0.00215068642649087 0.0193004641405946 0.102263656335988 0 0 0 0 0 0 0.0195933474790307 0.00582454184366147 0.0489114157816839 0 0 0 0 0 0 0.00677380765547967 0 0 0 0 0 0 0.00859230806202758 0 0.00221125350740718 0.00279284978779385 0.0011429226190259 0 0 0 0 0 0 0 0 0.00140676934292163 0 0 0.0203165579157165 0.00336637808495081 0 0.0018228797252441 0 0.0154315286578339 0 0 0 0.00104137920042751 0 0 0 0 0 0.0078454504295906 0 0.00884864083216595 0 0 0 0 0 0.00384584913449342 0 0 0 0.0164946066829331 0 0 0 0 0 0 0 0.00302856358637067 0.00159270982359098 0 0 0 0 0.00156763990448971 0 0 0 0.00238317556443432 0 0 0 0 0 0 0 0 0 0 0 0.0954821019908533 0 0 0 0.00725066979517104 0.00929120570163124 0.00665545023089121 0.134768936321607 0.0331853940547974 0.0434036999853858 0.0559697104061291 0.0965946296870514 0.00316669065245049 0.00229335502404171 0.00179524840880874 0 0 0.00317986650767935 0.00422214376299811 0 0.00757036322312654 0.00260609728605915 0 0.00384289723149538 0 0 0 0.0048473636362392 0 0 0 0 0 0 0 0 0 0 0 0 0 0 0 0 0 0 0 0 0 0 0 0 0 0 0 0 0 0 0 0 0 0 0 0 0 0 0 0 0 0 0 0 0 0 0.00163691290387337 0 0 0 0 0 0.0010306225398679 0 0 0 0 0 0 0 0 0 0 0 0 0 0 0 0 0 0 0 0 0 0 0 0 0 0 0 0 0 0 0 0 0 0 0 0 0 0 0 0 0 0 0 0 0 0 0 0 0 0 0.001517345593183 0 0 0 0 0 0 0 0 0 0 0 0 0 0 0 0 0 0 0 0 0 0 0 0 0 0 0 0 0 0 0 0 0 0 0 0 0 0 0 0 0 0 0 0 0 0 0 0 0 0 0 0 0 0 0 0 0 0 0
0 0.203263362341503 0.0595109847911647 0 0 0 0 0 0 0 0 0.110699658039309 0 0 0 0 0 0 0.0322590020324344 0.0229467333277929 0.00785942583722208 0 0 0 0 0 0 0 0 0 0 0 0 0 0 0 0 0 0 0 0 0 0 0 0 0 0 0 0 0 0 0 0 0 0 0 0 0 0 0 0 0 0 0 0 0 0 0 0.0072598578151476 0 0 0 0 0 0 0 0 0 0 0 0 0 0 0 0 0 0 0 0 0 0 0 0 0 0 0 0 0 0 0 0 0 0 0 0.0676052867862844 0 0 0.00797606261732457 0 0 0 0 0 0 0 0 0 0 0 0 0 0.0191917307566395 0.0138937967414779 0.421998993174574 0 0 0 0.0255351057391269 0 0 0 0 0 0 0 0 0 0 0 0 0 0 0 0 0 0 0 0 0 0 0 0 0 0 0 0 0 0 0 0 0 0 0 0 0 0 0 0 0 0 0 0 0 0 0 0 0 0 0 0 0 0 0 0 0 0 0 0 0 0 0 0 0 0 0 0 0 0 0 0 0 0 0 0 0 0 0 0 0 0 0 0 0 0 0 0 0 0 0 0 0 0 0 0 0 0 0 0 0 0 0 0 0 0 0 0 0 0 0 0 0 0 0 0 0 0 0 0 0 0 0 0 0 0 0 0 0 0 0 0 0 0 0 0 0 0 0 0 0 0 0 0 0 0 0 0 0 0 0 0 0 0 0 0 0 0 0 0 0 0 0 0 0 0 0 0 0 0 0 0 0 0 0 0 0 0 0 0 0 0 0 0 0 0 0 0 0
0 0 0.356824234237627 0 0.216303305816048 0.281316973847956 0 0 0 0.145555486098368 0 0 0 0 0 0 0 0 0 0 0 0 0 0 0 0 0 0 0 0 0 0 0 0 0 0 0 0 0 0 0 0 0 0 0 0 0 0 0 0 0 0 0 0 0 0 0 0 0 0 0 0 0 0 0 0 0 0 0 0 0 0 0 0 0 0 0 0 0 0 0 0 0 0 0 0 0 0 0 0 0 0 0 0 0 0 0 0 0 0 0 0 0 0 0 0 0 0 0 0 0 0 0 0 0 0 0 0 0 0 0 0 0 0 0 0 0 0 0 0 0 0 0 0 0 0 0 0 0 0 0 0 0 0 0 0 0 0 0 0 0 0 0 0 0 0 0 0 0 0 0 0 0 0 0 0 0 0 0 0 0 0 0 0 0 0 0 0 0 0 0 0 0 0 0 0 0 0 0 0 0 0 0 0 0 0 0 0 0 0 0 0 0 0 0 0 0 0 0 0 0 0 0 0 0 0 0 0 0 0 0 0 0 0 0 0 0 0 0 0 0 0 0 0 0 0 0 0 0 0 0 0 0 0 0 0 0 0 0 0 0 0 0 0 0 0 0 0 0 0 0 0 0 0 0 0 0 0 0 0 0 0 0 0 0 0 0 0 0 0 0 0 0 0 0 0 0 0 0 0 0 0 0 0 0 0 0 0 0 0 0 0 0 0 0 0 0 0 0 0 0 0 0 0 0 0 0
0 0 0.0676761445740836 0 0 0.201817689835689 0 0 0 0 0 0 0 0 0 0 0.126948086146623 0 0 0 0 0 0 0 0 0 0 0 0.198531108405576 0 0 0 0 0 0 0 0 0 0 0 0 0 0 0 0 0 0 0 0 0 0 0 0 0 0 0 0 0 0 0 0 0 0 0 0 0 0 0 0.317577873086536 0 0 0 0 0 0 0 0 0 0 0 0 0 0 0 0 0 0 0 0 0 0 0 0 0 0 0 0 0 0 0 0 0 0 0 0 0 0 0 0 0 0 0 0 0 0 0 0 0 0 0 0 0 0 0.0874490979514918 0 0 0 0 0 0 0 0 0 0 0 0 0 0 0 0 0 0 0 0 0 0 0 0 0 0 0 0 0 0 0 0 0 0 0 0 0 0 0 0 0 0 0 0 0 0 0 0 0 0 0 0 0 0 0 0 0 0 0 0 0 0 0 0 0 0 0 0 0 0 0 0 0 0 0 0 0 0 0 0 0 0 0 0 0 0 0 0 0 0 0 0 0 0 0 0 0 0 0 0 0 0 0 0 0 0 0 0 0 0 0 0 0 0 0 0 0 0 0 0 0 0 0 0 0 0 0 0 0 0 0 0 0 0 0 0 0 0 0 0 0 0 0 0 0 0 0 0 0 0 0 0 0 0 0 0 0 0 0 0 0 0 0 0 0 0 0 0 0 0 0 0 0 0 0 0 0 0 0 0 0 0 0 0 0 0 0 0 0 0 0 0 0
0 0.204406529838137 0.0823360080898222 0.0125925032456359 0.0123944392531377 0 0 0 0 0 0.00338978654120298 0.178865939830532 0 0.26033980156929 0.0437293740219345 0.00563670138748373 0.0410371533661436 0 0 0 0.0864100715749335 0 0 0 0 0 0 0 0.00824428272371817 0 0.00938073026719805 0 0 0 0 0 0 0 0 0 0 0 0 0.0103770619502151 0 0 0 0 0 0 0 0 0 0 0 0 0 0 0 0 0 0 0 0 0 0 0 0 0.0135677024921816 0 0 0 0 0 0 0 0 0 0 0 0 0 0 0 0 0 0 0 0 0 0 0 0 0 0 0 0 0 0 0 0 0 0 0 0 0 0 0 0 0.014005349787778 0 0 0 0 0 0 0 0 0 0 0 0 0 0 0 0 0 0.00982702965395225 0 0 0.00345953440670342 0 0 0 0 0 0 0 0 0 0 0 0 0 0 0 0 0 0 0 0 0 0 0 0 0 0 0 0 0 0 0 0 0 0 0 0 0 0 0 0 0 0 0 0 0 0 0 0 0 0 0 0 0 0 0 0 0 0 0 0 0 0 0 0 0 0 0 0 0 0 0 0 0 0 0 0 0 0 0 0 0 0 0 0 0 0 0 0 0 0 0 0 0 0 0 0 0 0 0 0 0 0 0 0 0 0 0 0 0 0 0 0 0 0 0 0 0 0 0 0 0 0 0 0 0 0 0 0 0 0 0 0 0 0 0 0 0 0 0 0 0 0 0 0 0 0 0 0 0 0 0 0 0 0 0 0 0 0 0 0 0 0 0 0 0 0 0 0 0 0 0 0 0 0 0 0 0 0 0 0 0 0 0 0 0 0
0 0 0 0 0.00585715821705463 0 0 0 0 0 0 0 0 0.10082105995287 0.0263156659008496 0.0137809274020946 0.00814653362636381 0 0 0.0500829659680706 0 0 0 0 0 0 0 0 0 0 0.0106755453862511 0 0 0 0 0 0 0 0 0 0 0 0 0.0199437678649785 0.0663368380448442 0 0 0 0 0.096040824734604 0 0 0 0 0 0 0 0 0.142773285151449 0.0337623530815308 0 0.0211292215794385 0 0.00495971680281038 0 0 0.0100861902863616 0.024486391731238 0.00653213512153618 0.0327749645623438 0 0 0 0 0 0 0 0 0 0 0 0 0 0 0 0 0 0 0 0 0 0 0 0 0 0 0 0 0 0 0 0 0 0 0 0 0 0 0 0.0180232018529159 0.013835954777306 0 0 0 0 0 0 0 0 0 0 0.0301784845096597 0 0.0242302020256608 0 0 0 0.00316007677125751 0.00389761202692877 0 0 0 0 0.200811204254986 0 0 0.00506864386306914 0.0262890745035263 0 0 0 0 0 0 0 0 0 0 0 0 0 0 0 0 0 0 0 0 0 0 0 0 0 0 0 0 0 0 0 0 0 0 0 0 0 0 0 0 0 0 0 0 0 0 0 0 0 0 0 0 0 0 0 0 0 0 0 0 0 0 0 0 0 0 0 0 0 0 0 0 0 0 0 0 0 0 0 0 0 0 0 0 0 0 0 0 0 0 0 0 0 0 0 0 0 0 0 0 0 0 0 0 0 0 0 0 0 0 0 0 0 0 0 0 0 0 0 0 0 0 0 0 0 0 0 0 0 0 0 0 0 0 0 0 0 0 0 0 0 0 0 0 0 0 0 0 0 0 0 0 0 0 0 0 0 0 0 0 0 0 0 0 0 0 0 0 0 0 0 0 0 0 0 0 0 0 0
0 0 0 0 0 0 0 0 0 0 0 0 0 0 0 0.178650166917233 0 0 0 0 0 0 0 0.0611853011065389 0 0 0 0 0 0 0 0 0 0 0 0 0 0 0 0.623953392168056 0 0 0.0332828750518286 0 0 0 0 0 0 0 0 0 0 0 0 0 0 0 0 0 0 0 0 0 0 0 0 0 0 0.0798376357283943 0 0 0 0 0 0 0 0 0 0 0 0 0 0 0 0 0 0 0 0 0 0 0 0 0 0 0 0 0 0 0 0 0 0 0 0 0 0 0 0 0 0 0 0 0 0 0 0 0 0 0 0 0 0 0 0 0 0 0 0 0 0 0 0 0 0 0 0.0230906290279486 0 0 0 0 0 0 0 0 0 0 0 0 0 0 0 0 0 0 0 0 0 0 0 0 0 0 0 0 0 0 0 0 0 0 0 0 0 0 0 0 0 0 0 0 0 0 0 0 0 0 0 0 0 0 0 0 0 0 0 0 0 0 0 0 0 0 0 0 0 0 0 0 0 0 0 0 0 0 0 0 0 0 0 0 0 0 0 0 0 0 0 0 0 0 0 0 0 0 0 0 0 0 0 0 0 0 0 0 0 0 0 0 0 0 0 0 0 0 0 0 0 0 0 0 0 0 0 0 0 0 0 0 0 0 0 0 0 0 0 0 0 0 0 0 0 0 0 0 0 0 0 0 0 0 0 0 0 0 0 0 0 0 0 0 0 0 0 0 0 0 0 0 0 0 0 0 0 0 0
0 0 0 0 0 0 0 0 0 0 0 0 0.0341756302399138 0 0 0 0 0 0 0 0 0 0 0 0.130189696260107 0.0246170344870281 0.0297316727430169 0 0 0 0 0 0 0 0 0 0 0 0 0 0 0.00786883920892871 0 0 0 0 0 0.0782910428848129 0.0308780437044356 0 0 0 0 0 0.0172031140724912 0 0 0 0 0 0 0 0 0 0 0 0 0 0 0 0 0 0 0.082744538828013 0 0 0 0 0 0 0 0 0 0 0 0 0 0 0 0 0 0 0 0 0 0 0 0 0 0 0 0 0 0 0 0 0 0 0 0 0 0 0 0.0349380763093412 0 0 0 0 0 0.199873505889435 0 0 0 0 0 0 0 0.203920320272831 0 0 0 0 0 0 0 0 0 0 0 0 0 0 0 0 0 0 0 0 0 0 0 0 0 0 0 0 0 0 0 0 0 0 0 0 0 0 0 0.077050337977697 0.0232528432753403 0.0252653038466088 0 0 0 0 0 0 0 0 0 0 0 0 0 0 0 0 0 0 0 0 0 0 0 0 0 0 0 0 0 0 0 0 0 0 0 0 0 0 0 0 0 0 0 0 0 0 0 0 0 0 0 0 0 0 0 0 0 0 0 0 0 0 0 0 0 0 0 0 0 0 0 0 0 0 0 0 0 0 0 0 0 0 0 0 0 0 0 0 0 0 0 0 0 0 0 0 0 0 0 0 0 0 0 0 0 0 0 0 0 0 0 0 0 0 0 0 0 0 0 0 0 0 0 0 0 0 0 0 0 0 0 0 0 0 0 0 0 0 0 0 0 0 0 0 0 0 0
0 0 0 0 0 0 0 0 0 0 0 0 0 0 0 0.0562266337266263 0 0 0 0 0 0.108346650668632 0 0 0 0 0 0 0 0 0 0 0 0 0 0 0 0 0 0.230931773053636 0 0 0.0949965223728398 0 0 0 0 0 0 0 0 0 0 0 0 0 0 0 0 0 0.213950986361615 0 0.0931151194465856 0 0 0 0 0 0 0 0 0.0523010939624078 0 0 0 0 0 0 0 0 0 0 0 0 0 0 0 0 0 0 0 0 0 0 0 0 0 0 0 0 0 0 0 0 0 0 0 0 0 0 0 0 0 0 0 0 0 0 0 0 0 0 0 0 0 0 0 0 0 0 0 0 0 0.0994935616903553 0 0 0 0 0 0 0 0 0 0 0 0 0 0 0 0 0 0 0 0 0 0 0 0 0 0 0 0 0 0 0 0 0 0 0 0 0 0 0 0 0 0 0 0 0 0 0 0 0 0 0 0.0318700233384965 0 0 0 0 0 0 0 0 0 0 0 0 0 0 0 0 0 0 0 0 0 0 0 0 0 0 0 0 0 0 0 0 0 0 0 0 0 0 0 0 0 0.0187676353788057 0 0 0 0 0 0 0 0 0 0 0 0 0 0 0 0 0 0 0 0 0 0 0 0 0 0 0 0 0 0 0 0 0 0 0 0 0 0 0 0 0 0 0 0 0 0 0 0 0 0 0 0 0 0 0 0 0 0 0 0 0 0 0 0 0 0 0 0 0 0 0 0 0 0 0 0 0 0 0 0 0 0 0 0 0 0 0 0 0
0 0 0 0 0 0 0 0 0 0 0 0 0.0174113387626955 0 0 0 0 0 0 0 0 0 0.147003062240002 0 0 0.170123433094238 0 0 0 0 0 0 0 0 0 0 0 0 0 0 0.0534815234373295 0 0 0 0 0 0 0.0389528090458444 0.345470927289133 0 0 0 0 0 0 0 0 0 0 0 0 0 0 0 0 0 0 0 0 0 0 0 0 0.134644994823587 0 0 0 0 0 0 0 0 0 0 0 0 0 0 0 0 0 0 0 0 0 0 0 0 0 0 0 0 0 0 0 0 0 0 0 0 0 0 0 0 0 0 0 0 0 0 0 0 0 0 0 0.0646948827432109 0 0 0 0 0 0 0 0 0 0 0 0 0 0 0 0 0 0 0 0 0 0 0 0 0 0 0 0 0 0 0 0 0 0 0 0 0 0 0 0 0 0 0 0 0 0 0 0 0 0 0 0 0 0 0 0 0 0 0 0 0 0 0 0 0 0 0 0 0 0 0 0 0 0 0 0 0 0 0 0 0 0 0 0 0 0 0 0 0 0 0 0 0 0 0 0 0.0282170285639596 0 0 0 0 0 0 0 0 0 0 0 0 0 0 0 0 0 0 0 0 0 0 0 0 0 0 0 0 0 0 0 0 0 0 0 0 0 0 0 0 0 0 0 0 0 0 0 0 0 0 0 0 0 0 0 0 0 0 0 0 0 0 0 0 0 0 0 0 0 0 0 0 0 0 0 0 0 0 0 0 0 0 0 0 0 0 0 0 0 0 0 0 0 0
0 0 0 0 0 0 0 0 0 0 0 0 0 0 0 0 0 0 0 0 0 0 0.0516038002306475 0 0.315835047865903 0 0 0 0 0 0 0 0 0 0 0 0 0 0 0 0.0593874348526642 0.031860574538158 0 0 0 0 0 0.0660294505927648 0.289791083429022 0 0 0 0 0 0 0 0 0 0 0 0 0 0 0 0 0 0 0 0 0 0 0 0 0 0 0 0 0 0 0 0 0 0 0 0 0 0 0 0 0 0 0 0 0 0 0 0 0 0 0 0 0 0 0 0 0 0 0 0 0 0 0 0 0 0 0 0 0 0 0 0 0 0 0 0 0.108811745675184 0 0 0 0 0 0 0 0 0 0 0 0 0 0 0 0 0 0 0 0 0 0 0 0 0 0 0 0 0 0 0 0 0 0 0 0 0 0 0 0 0 0 0 0 0 0 0 0 0 0 0 0 0 0 0 0 0 0 0 0 0 0 0 0 0 0 0 0 0 0 0 0 0.0169452955122464 0 0 0 0 0 0 0 0 0 0 0 0 0 0 0 0 0 0 0 0 0 0 0 0.0597355673034097 0 0 0 0 0 0 0 0 0 0 0 0 0 0 0 0 0 0 0 0 0 0 0 0 0 0 0 0 0 0 0 0 0 0 0 0 0 0 0 0 0 0 0 0 0 0 0 0 0 0 0 0 0 0 0 0 0 0 0 0 0 0 0 0 0 0 0 0 0 0 0 0 0 0 0 0 0 0 0 0 0 0 0 0 0 0 0 0 0 0 0 0 0 0
0 0 0 0 0 0 0 0 0 0 0 0 0.0201789391771338 0 0 0 0 0 0 0 0 0 0.0250682192124341 0 0 0 0 0 0 0 0 0 0 0 0 0 0 0 0 0 0 0 0 0 0 0 0 0 0.0145513637755082 0 0 0 0.0369091804413348 0 0 0.00636874920247514 0 0 0 0 0 0 0 0 0 0.0296263226377608 0 0 0 0 0 0 0 0 0 0 0 0 0 0 0 0 0 0 0 0 0 0 0 0 0 0 0 0 0 0 0 0 0 0 0 0 0 0 0 0 0 0.143046470643211 0.0478723993204323 0 0 0 0 0.0118250303373957 0 0 0.0676909087244282 0.00656904658601615 0.110097267115939 0.0567395130692921 0 0 0.00723511636477346 0 0 0 0 0 0 0 0 0 0 0 0 0 0 0 0 0 0 0 0 0 0 0 0 0 0 0 0 0 0 0 0 0 0 0 0 0 0 0 0 0 0 0 0.00602565133744575 0.0347276035078154 0 0 0 0.027733839278787 0.196478414163141 0 0 0 0 0 0 0 0 0 0 0 0 0 0 0 0 0 0 0 0 0 0 0 0 0 0 0 0 0 0 0 0 0 0 0 0 0 0 0 0 0 0 0 0 0 0 0 0 0 0 0 0 0 0 0 0 0 0 0 0 0 0 0 0 0 0 0 0 0 0 0 0 0 0 0 0 0 0 0 0 0 0 0 0 0 0 0 0 0 0.0214990475327455 0 0.101037625368556 0 0 0 0.0178565894356646 0 0.0108627027677092 0 0 0 0 0 0 0 0 0 0 0 0 0 0 0 0 0 0 0 0 0 0 0 0 0 0 0 0 0 0 0 0 0 0 0 0 0 0 0 0 0 0 0 0 0 0
0 0 0 0 0 0 0 0 0 0 0 0 0 0 0 0 0 0 0 0 0 0 0 0 0 0 0 0 0 0 0 0 0 0 0 0 0 0 0 0 0 0 0 0 0 0 0 0 0 0 0 0 0.385523218824043 0 0 0 0 0 0 0 0 0 0 0 0 0.127558167519227 0 0 0 0 0 0 0 0 0 0 0 0 0 0 0 0 0 0 0 0 0 0 0 0 0 0 0 0 0 0 0 0 0 0 0 0 0 0 0 0 0 0.144077111743638 0 0 0 0 0 0 0 0 0 0 0 0 0 0 0.206300100016448 0 0 0 0 0 0.136541401896644 0 0 0 0 0 0 0 0 0 0 0 0 0 0 0 0 0 0 0 0 0 0 0 0 0 0 0 0 0 0 0 0 0 0 0 0 0 0 0 0 0 0 0 0 0 0 0 0 0 0 0 0 0 0 0 0 0 0 0 0 0 0 0 0 0 0 0 0 0 0 0 0 0 0 0 0 0 0 0 0 0 0 0 0 0 0 0 0 0 0 0 0 0 0 0 0 0 0 0 0 0 0 0 0 0 0 0 0 0 0 0 0 0 0 0 0 0 0 0 0 0 0 0 0 0 0 0 0 0 0 0 0 0 0 0 0 0 0 0 0 0 0 0 0 0 0 0 0 0 0 0 0 0 0 0 0 0 0 0 0 0 0 0 0 0 0 0 0 0 0 0 0 0 0 0 0 0 0 0 0 0 0 0 0 0 0 0 0
0.00833291856117445 0 0 0 0.372249769159411 0.0114905342574848 0.00349086195293127 0.0262167466207334 0.0169441481898095 0.0252161949835047 0.0145400549332947 0 0 0 0 0.00413651706513205 0 0 0.0515379578312116 0.00470945212737935 0 0 0 0 0 0 0 0 0 0.00532598729373884 0.00626410929459921 0 0 0 0 0 0.039672588435182 0 0 0 0 0 0 0 0 0 0.0455578453069696 0 0 0 0.00520409496640321 0 0 0 0 0.0297606489860278 0 0 0 0 0 0 0 0 0 0 0.00927441078410781 0 0.0249160134034775 0 0.0560501400354916 0 0.0285923178433293 0 0 0 0 0 0 0.00232331849812057 0 0 0 0 0 0.00174673859848196 0.0317960745635661 0 0 0 0 0.00694431969877042 0 0 0.00249884001831162 0.00313416958774094 0 0 0 0 0 0 0 0 0 0 0 0 0.00566337452190304 0 0 0 0 0 0 0 0 0 0 0 0 0 0 0 0 0 0 0 0 0.00882402063097494 0.0404126621702185 0.0324666686614528 0.0535256164508767 0 0 0 0 0 0 0.00432670725508474 0 0 0 0 0 0 0 0 0 0 0 0 0 0 0 0 0 0 0 0 0 0 0 0 0 0 0 0 0 0 0 0 0 0 0 0 0 0 0 0 0 0 0 0 0 0 0 0 0 0 0 0 0 0 0 0 0 0 0 0 0 0 0 0 0 0 0.0168541773131043 0 0 0 0 0 0 0 0 0 0 0 0 0 0 0 0 0 0 0 0 0 0 0 0 0 0 0 0 0 0 0 0 0 0 0 0 0 0 0 0 0 0 0 0 0 0 0 0 0 0 0 0 0 0 0 0 0 0 0 0 0 0 0 0 0 0 0 0 0 0 0 0 0 0 0 0 0 0 0 0 0 0 0 0 0 0 0 0 0 0 0 0 0 0 0 0 0 0 0 0 0 0 0 0 0 0 0 0 0 0
0.0156903181143652 0 0 0.0749096744738727 0.00566893810619481 0.0128222211899761 0.0083935726814856 0.00409614618845207 0.00252234002046466 0.00628795257414705 0.119302657976519 0.0112942953563882 0 0 0.00621169691426996 0.0134513217518061 0 0 0 0 0 0 0 0 0 0 0 0 0.00192992133735 0 0.293741038677195 0 0 0.00107708796799086 0.00107586220179353 0 0.012955448471786 0.0510475143258397 0 0 0 0 0 0 0 0 0 0 0 0 0.00839634671827739 0 0 0.0260994109550383 0 0.00533009969236783 0.0171973094765455 0 0 0 0 0 0 0 0 0 0.00133408103794065 0 0 0 0.00491976415420154 0 0.00809222728799356 0 0.0021703334576087 0.0014623502793805 0 0 0 0 0 0 0 0 0.00195460900180439 0.00517537690052629 0.0109351858336522 0 0 0 0 0 0.0822727950834561 0 0.0128480926346334 0.00594845177029396 0 0 0 0.00251713760313015 0 0 0 0.00263880951842675 0 0.00550003209005141 0 0 0.00231006813458569 0 0.00230230387231768 0.0183037629142691 0 0 0.00534664726090559 0 0 0 0 0 0 0 0 0 0 0 0.00525194427016251 0 0 0.0696517846990705 0 0 0.0204849994775457 0.00235838079047228 0 0 0 0.00129710298924727 0.00349069221339219 0 0 0 0 0.00370090064138046 0 0.00213419896025741 0.00456759658808821 0 0 0 0 0 0 0.00459237267467204 0 0 0 0 0 0 0 0 0 0 0 0 0 0 0 0 0 0 0 0 0 0 0 0 0 0 0 0 0 0 0 0 0.000987715556770864 0.00137852965545328 0 0 0 0 0 0 0 0 0 0 0 0 0 0 0 0 0 0 0 0 0 0 0 0 0 0 0 0 0 0 0 0 0 0 0 0 0 0 0 0 0 0 0 0 0 0 0 0 0 0 0 0 0 0 0 0 0 0 0 0 0 0 0 0 0 0 0 0 0 0.00457057747618469 0 0 0 0 0 0 0 0 0 0 0 0 0 0 0 0 0 0 0 0 0 0 0 0 0 0 0 0 0 0 0 0 0 0 0 0 0 0 0 0 0 0 0 0 0 0 0 0 0 0 0 0 0 0 0 0 0 0 0
0.00605918512709747 0.00210055737036024 0.000810877828622059 0 0.00841119539640458 0.00558013001443294 0.00125309457315839 0.00539609396144128 0.00239174649154152 0.00492324422341166 0.0384006983686769 0.0234367783218886 0 0.0255736588483131 0.0392388384031071 0.039384243720921 0 0 0 0.00107299482151073 0.00210681001066325 0 0 0 0 0 0 0 0.00125430396256165 0.162318721074317 0 0 0 0.00108833584224312 0 0 0.0152929850860566 0.0400457993295634 0 0 0 0 0 0 0 0 0.00140356998136436 0 0 0 0.00691872212721827 0 0 0.0243800497856973 0 0.00348378621486193 0.014445100104083 0.00706198043804372 0 0 0 0 0 0 0 0 0 0.00189605067657993 0.00151829083172187 0 0.00481470672605165 0 0.00999800733413143 0 0 0 0 0 0 0.00854609828969094 0.00238159170919059 0 0.00323726624734038 0 0.0124679788990906 0.00862196598375835 0.0192185922467358 0 0.00272408521367147 0 0 0 0.0475238551639567 0 0.0728356062465382 0.0712389206423934 0 0.00740728013554052 0 0.00115579989932525 0 0 0 0.00224557701964093 0 0.020129265054302 0 0 0.0010655279722489 0 0.00245694546325787 0.0265528391499853 0 0 0.014526512362214 0 0 0 0 0 0.00280729576779964 0 0 0 0 0 0.0914912530598867 0 0 0.00592581437235576 0.00420820144734601 0.00609225738145393 0.00878817742691778 0.00422198134060532 0.00566696146869231 0.0184335844791529 0.00234812185141495 0.00386043063549995 0.00191476418584513 0 0 0 0 0 0 0 0.00223172303570263 0.00247200960020696 0 0 0 0 0 0 0 0 0 0 0 0 0 0 0 0 0 0 0 0 0 0 0 0 0 0 0 0 0 0 0 0 0 0 0 0 0 0 0.00137453736679526 0.00320255409094227 0.000882615833293308 0 0 0 0 0 0.00112951171965844 0 0 0 0 0 0 0 0 0 0 0 0 0 0 0 0 0 0 0 0 0 0 0 0 0 0 0 0 0 0 0 0 0 0 0 0 0 0 0 0 0 0 0 0 0 0 0 0 0 0 0 0 0 0 0 0 0 0 0 0 0 0 0.00554064924062653 0 0 0 0 0 0 0 0 0 0 0 0 0 0 0 0 0 0 0 0 0 0 0 0 0 0 0 0 0 0 0 0 0 0 0 0 0 0 0 0 0 0 0 0 0 0 0 0 0 0 0 0 0 0 0 0 0 0 0.00101129100087726
0 0 0 0 0 0 0 0 0 0 0 0 0.0427543883608977 0 0 0 0 0 0 0 0 0 0 0 0 0 0 0 0 0 0 0 0 0 0.202623122895205 0 0 0 0 0 0.0684887968221707 0.02042311899357 0 0 0 0 0 0.0133781918482436 0.0662479698568102 0 0 0 0 0 0 0.025737377159983 0 0 0 0 0 0 0 0 0 0 0 0 0 0 0.0131588254384395 0 0 0 0 0 0 0 0 0 0 0 0 0 0 0 0 0 0 0 0 0 0 0 0 0 0 0 0 0.0173463573278302 0.0449799888148259 0 0.0123295374527563 0 0 0 0 0 0 0 0 0 0 0 0 0 0 0 0.0303667161642765 0.0378785615775723 0 0 0 0 0 0 0 0 0 0.00521902556291007 0 0 0 0 0 0 0 0 0 0 0 0 0.005594708767601 0 0 0 0 0 0 0 0.0134611029222463 0.0155419877038712 0 0 0 0 0 0 0 0 0 0 0 0 0 0 0.0390516390755703 0 0 0 0 0 0 0 0 0 0 0 0 0 0 0 0 0 0 0 0.158610637460837 0 0.0485007607339165 0 0 0 0 0 0 0 0 0 0 0 0 0 0 0 0 0 0.0335156363553382 0 0 0 0 0 0 0 0 0 0 0 0 0 0 0 0 0 0 0 0 0 0 0 0 0 0 0 0 0 0 0 0 0 0 0 0 0 0 0 0 0 0 0 0 0 0 0 0 0 0 0.0369714284804771 0 0 0 0 0.0103520106767751 0 0.0255972602444043 0 0 0 0 0 0 0 0 0 0 0 0 0 0 0 0 0 0 0 0 0 0 0 0 0 0 0 0 0 0 0 0 0 0 0 0 0 0 0 0 0 0 0 0 0 0 0 0 0 0 0 0.0118708493034722
0 0 0 0 0 0 0 0 0 0 0 0 0.0086743992535945 0 0 0 0 0 0 0 0 0 0 0 0 0 0 0 0 0 0 0 0 0 0.110821519357187 0 0 0 0 0 0 0 0 0 0 0 0 0 0 0 0 0 0 0 0 0 0 0 0 0 0 0 0 0 0 0 0 0 0 0 0.0408697748022315 0 0 0 0 0 0 0 0 0 0 0 0 0 0 0 0 0 0 0 0 0 0 0 0 0 0 0 0 0.272982651514845 0.0691232938958379 0 0.0367506621163463 0 0 0 0 0 0 0 0 0 0 0 0 0 0 0 0 0 0 0 0 0 0 0 0 0 0 0 0 0 0 0 0 0 0 0 0 0 0 0 0 0 0 0 0 0 0.0222902943445818 0.0325186566582825 0.0320327501354379 0.0163757452619498 0.292342856631143 0 0 0 0 0 0 0 0 0 0 0 0 0 0 0 0 0 0 0 0 0 0 0 0 0 0 0 0 0 0 0 0 0 0 0.0121455984853869 0.0148426663458076 0 0 0 0 0 0 0 0 0 0 0 0 0 0 0 0 0 0 0 0 0 0 0 0 0 0 0 0 0 0 0 0 0 0 0 0 0 0 0 0 0 0 0 0 0 0 0 0 0 0 0 0 0 0 0 0 0 0 0 0 0 0 0 0 0 0 0 0 0.0209763408463569 0 0 0 0 0 0 0 0 0 0 0 0 0 0 0 0 0 0 0 0 0 0 0 0 0 0 0 0 0 0 0 0 0 0 0 0 0 0 0 0 0 0 0 0 0 0 0 0 0 0 0 0 0 0 0 0 0 0 0.0172527903510115
0 0 0 0 0 0 0 0 0 0 0 0 0 0 0 0 0 0 0 0 0 0 0 0 0 0 0 0 0 0.00357218170361551 0.00653192686270183 0 0 0 0.012635862073605 0 0 0.00892831009234992 0 0 0 0 0 0 0 0 0 0 0 0 0 0 0 0.169152974367524 0 0 0 0.0474162556345646 0 0 0 0 0 0 0 0 0 0 0 0 0.0193024037587293 0 0 0 0 0 0 0 0 0 0 0 0 0 0.00609988237290429 0 0.00302864914101877 0.00708760281572611 0.00902454510696364 0 0 0 0 0 0 0 0 0 0 0 0.0150836876659228 0 0 0 0 0 0 0 0 0 0 0 0 0 0 0 0 0 0 0 0 0 0 0 0 0 0.00473645083062159 0 0 0.00679631691688007 0 0 0 0 0 0 0 0 0.328585563112177 0 0 0.0088614703430322 0.0314648110973145 0 0 0 0 0 0 0 0 0 0.00726522378542799 0 0.0246323820450483 0 0 0 0 0 0 0 0 0 0 0 0 0 0 0 0 0 0 0 0 0 0 0 0 0 0 0 0 0 0 0 0 0 0 0 0 0 0 0 0 0 0 0 0 0 0 0 0 0 0 0 0 0 0 0 0 0 0 0 0 0 0 0 0 0 0 0 0 0 0 0 0 0 0 0 0 0 0 0 0 0 0 0 0 0 0 0 0 0 0 0 0 0 0 0 0 0 0 0 0 0 0 0.106708693753012 0 0 0 0 0 0 0 0 0 0 0 0 0 0 0 0 0 0 0 0 0 0 0 0 0 0 0 0 0 0 0 0 0 0 0 0 0 0 0.017422267334816 0 0.0481493141277718 0 0 0 0 0.0418985351637514 0 0 0 0 0 0 0 0 0.0167072868994451 0 0 0.048907402995077 0
0 0 0 0 0.00646153706068601 0 0 0 0 0 0 0 0.107786995214858 0 0 0 0 0 0 0 0 0 0 0 0 0 0 0 0 0.00346968420199822 0 0.115313730559728 0.0861385705722206 0.0122872815115747 0 0 0 0.00417580910485412 0 0 0.100676010726349 0.017237698567828 0 0 0 0 0 0.0192893727098552 0.0265147261494046 0 0 0 0 0 0 0.0163817834410902 0 0 0 0 0 0 0 0 0 0 0 0 0 0 0.0190496658167807 0 0 0 0 0 0 0 0 0 0 0.00481917958861451 0 0 0 0.00660967458602637 0 0.0256131577543832 0.0243223064195082 0 0 0 0 0 0.0190929486192081 0 0 0 0 0.0736805059998491 0.0656837273467179 0 0.01344637789055 0 0 0 0 0 0 0 0 0 0 0.0868252123024187 0 0 0 0 0 0 0 0 0 0 0 0 0 0 0 0 0 0 0 0 0 0 0 0 0 0 0 0 0.00319886495696898 0 0 0 0 0 0.00558871346028408 0 0.0197290142832558 0.0143621796159087 0.0290234204850926 0 0 0 0 0 0 0 0 0 0 0 0 0 0 0 0 0 0 0 0 0 0 0 0 0 0 0 0 0 0 0 0 0 0.0212221042510787 0 0.0189069099985832 0 0 0 0 0 0 0 0 0 0 0 0 0 0 0 0 0 0.011849974494568 0 0 0 0 0 0 0 0 0 0 0 0 0 0 0 0 0 0 0 0 0 0 0 0 0 0 0 0 0 0 0 0 0 0 0 0 0 0 0 0 0 0 0 0 0 0 0 0 0 0 0.00785305191052263 0 0 0 0 0.00835504209394483 0 0 0 0 0 0 0 0 0 0 0 0 0 0 0 0 0 0 0 0 0 0 0 0 0 0 0 0 0 0 0 0 0 0 0 0.0050347683052892 0 0 0 0 0 0 0 0 0 0 0 0 0 0 0 0 0 0
0 0 0 0 0 0 0 0 0 0 0 0 0 0 0 0 0 0 0 0 0 0 0 0 0 0 0 0 0 0 0 0 0 0 0 0 0 0 0 0 0 0 0 0 0 0 0 0 0 0 0 0 0 0 0 0 0 0 0 0 0 0 0 0 0 0 0 0 0 0 0 0 0 0 0 0 0 0 0 0 0 0.0869887904353289 0 0.416885811073995 0 0 0 0 0 0 0 0 0 0 0 0 0 0 0 0 0 0 0 0 0 0 0 0 0 0 0 0 0 0 0 0 0 0 0 0 0 0 0 0 0 0 0 0 0 0 0 0 0 0 0 0 0 0 0 0 0 0 0 0 0 0 0 0 0 0 0 0 0 0 0 0 0 0 0 0 0 0 0 0 0 0 0 0 0 0 0 0 0 0 0 0 0 0 0 0 0 0 0 0 0 0 0 0 0 0 0 0 0 0 0 0 0.216522610495681 0 0 0 0 0 0 0 0 0 0 0 0 0 0 0 0 0 0 0 0 0 0 0 0 0 0 0 0 0 0 0 0 0 0 0 0 0 0 0 0 0.130165202741883 0 0 0 0 0.149437585253112 0 0 0 0 0 0 0 0 0 0 0 0 0 0 0 0 0 0 0 0 0 0 0 0 0 0 0 0 0 0 0 0 0 0 0 0 0 0 0 0 0 0 0 0 0 0 0 0 0 0 0 0 0 0 0 0 0 0 0 0 0 0 0 0 0 0 0 0 0 0 0 0 0 0
0.00579821693680775 0 0 0.00936589598713608 0.0303570230641322 0.00365168657048656 0 0.0184593066039555 0 0.00575490165188976 0.0104803737794957 0.00519480865474798 0 0.00215619231544485 0 0 0 0 0 0 0 0 0 0 0 0 0 0 0.0146175113067095 0.0131733390940466 0.0281404928150225 0 0 0 0 0 0 0.0895969300563559 0 0 0 0 0 0 0 0 0 0 0 0 0 0 0 0 0 0.00716232820025196 0 0 0 0 0 0 0 0 0 0 0 0 0 0 0.00515320367712466 0 0.116062502708019 0 0 0 0 0 0 0 0 0 0.00278506486405673 0 0.1123977189093 0.0160081815488745 0.153113370998795 0 0 0 0 0 0.0348966827759171 0 0.00669641178265062 0.00577081889420239 0 0 0 0 0 0 0 0 0 0 0 0 0 0 0 0 0 0 0 0 0 0 0 0 0 0 0 0 0 0 0 0 0 0.0921580979832108 0.0149007072101626 0.0152533876582366 0.180894843952967 0 0 0 0 0 0 0 0 0 0 0 0 0 0 0 0 0 0 0 0 0 0 0 0 0 0 0 0 0 0 0 0 0 0 0 0 0 0 0 0 0 0 0 0 0 0 0 0 0 0 0 0 0 0 0 0 0 0 0 0 0 0 0 0 0 0 0 0 0 0 0 0 0 0 0 0 0 0 0 0 0 0 0 0 0 0 0 0 0 0 0 0 0 0 0 0 0 0 0 0 0 0 0 0 0 0 0 0 0 0 0 0 0 0 0 0 0 0 0 0 0 0 0 0 0 0 0 0 0 0 0 0 0 0 0 0 0 0 0 0 0 0 0 0 0 0 0 0 0 0 0 0 0 0 0 0 0 0 0 0 0 0 0 0 0 0 0 0 0 0 0 0 0 0 0 0 0 0 0 0 0 0 0 0
0 0 0 0.0389542693261985 0.00158791149361839 0 0.00444247117939875 0 0.00440701584313643 0 0.0115197809637464 0 0 0 0 0.00996294639914001 0 0 0 0 0 0 0 0 0 0 0 0 0 0.037244019472029 0.0528731184927427 0 0 0.0019641237340125 0.000944689924113679 0 0.0642882575354673 0 0 0 0 0 0 0 0 0 0 0 0 0 0 0 0 0.00234614099695177 0 0.00140095602254938 0.00137408101618347 0 0 0 0 0 0 0 0 0 0 0 0 0 0 0 0.00330605958780986 0 0 0 0 0 0 0 0.00145465528137859 0 0.00395761716775292 0 0.119329208826379 0.0499590273667501 0.0425481476540191 0 0 0 0.00392897737887211 0 0.207906082743377 0 0.0143560108872644 0.0122058560356687 0 0.00308646784366912 0 0 0 0 0 0 0 0 0 0 0 0 0 0 0 0 0 0 0 0 0 0 0 0 0 0 0 0 0.0198801571386702 0 0 0.189182909562122 0 0 0.0392313399053585 0.00194202101661558 0.00195521409417411 0.00833758039317843 0 0 0.00551988259141892 0.00426392050935224 0 0 0 0.00325798190002207 0.00110268773947139 0.00144788944286055 0.0182073604907953 0 0 0.00129722069028414 0 0 0 0.00491276600120626 0.0012445094349131 0 0 0 0 0 0 0 0 0 0 0 0 0 0 0 0 0 0 0 0 0 0 0 0 0 0 0 0 0 0 0 0 0.00206510976751372 0 0 0 0 0 0 0 0 0 0 0 0 0 0 0 0 0 0 0 0 0 0 0 0 0 0 0 0 0 0 0 0 0 0 0 0 0 0 0 0 0 0 0 0 0 0 0 0 0 0 0 0 0 0 0 0 0 0 0 0 0 0 0 0 0 0 0 0 0 0.000803556149814898 0 0 0 0 0 0 0 0 0 0 0 0 0 0 0 0 0 0 0 0 0 0 0 0 0 0 0 0 0 0 0 0 0 0 0 0 0 0 0 0 0 0 0 0 0 0 0 0 0 0 0 0 0 0 0 0 0 0 0
0 0 0 0 0 0 0 0 0 0 0 0 0 0 0 0.0431804001742048 0 0 0 0 0 0 0 0 0 0 0 0 0 0 0 0 0 0 0 0 0 0 0 0.0943073477966693 0 0 0.159661584063571 0 0.0244475655932327 0 0 0.0636280530680855 0 0 0 0 0 0 0 0 0 0 0 0 0 0 0 0 0 0 0 0 0 0.0194751680416795 0 0 0 0.111313447919879 0 0 0 0 0 0 0 0 0 0 0 0 0 0 0 0 0 0 0 0 0 0 0 0 0 0 0 0 0 0 0 0 0 0 0 0 0 0 0 0 0 0 0 0 0 0 0 0 0 0 0 0 0 0 0 0 0 0 0 0.144793156883428 0 0 0 0 0 0 0 0 0 0 0 0 0 0 0 0 0 0 0 0 0 0 0 0 0 0 0 0 0 0 0 0 0 0 0 0 0 0 0 0 0 0 0 0 0 0 0 0 0 0 0 0 0 0 0 0 0.0151812504502222 0 0 0 0 0 0 0 0 0.0251649901382615 0.0414945624935541 0.0204935961642704 0.0230795815676941 0.052129627312122 0 0 0 0 0 0 0 0 0 0 0 0 0 0 0 0 0 0 0 0 0 0 0.0740840343619396 0 0 0 0 0 0 0 0 0 0 0 0 0 0 0 0 0 0 0 0 0 0 0 0 0 0 0 0 0 0 0 0 0 0 0 0 0 0 0 0 0 0 0 0 0 0 0 0 0 0 0 0 0 0 0 0.087565633971186 0 0 0 0 0 0 0 0 0 0 0 0 0 0 0 0 0 0 0 0 0 0 0 0 0 0 0 0 0 0 0 0 0 0
0 0 0 0 0 0 0 0 0 0 0 0 0 0 0 0.159367157785071 0 0 0 0 0 0.556396440885552 0 0.116291371993679 0 0 0 0 0 0 0 0 0 0 0 0 0 0 0.0414485394322386 0 0 0 0 0 0.0269110477595726 0 0 0 0 0 0 0 0 0 0 0 0 0 0 0 0 0 0 0 0 0 0 0 0 0.0693092858179813 0 0 0 0 0 0 0 0 0 0 0 0 0 0 0 0 0 0 0 0 0 0 0 0 0 0 0 0 0 0 0 0 0 0 0 0 0 0 0 0 0 0 0 0 0 0 0 0 0 0 0 0 0 0 0 0 0 0 0 0 0 0 0 0 0 0 0 0.0302761563259064 0 0 0 0 0 0 0 0 0 0 0 0 0 0 0 0 0 0 0 0 0 0 0 0 0 0 0 0 0 0 0 0 0 0 0 0 0 0 0 0 0 0 0 0 0 0 0 0 0 0 0 0 0 0 0 0 0 0 0 0 0 0 0 0 0 0 0 0 0 0 0 0 0 0 0 0 0 0 0 0 0 0 0 0 0 0 0 0 0 0 0 0 0 0 0 0 0 0 0 0 0 0 0 0 0 0 0 0 0 0 0 0 0 0 0 0 0 0 0 0 0 0 0 0 0 0 0 0 0 0 0 0 0 0 0 0 0 0 0 0 0 0 0 0 0 0 0 0 0 0 0 0 0 0 0 0 0 0 0 0 0 0 0 0 0 0 0 0 0 0 0 0 0 0 0 0 0 0 0
0 0 0 0 0 0 0 0 0 0 0 0 0.0454530642885586 0 0 0 0 0 0 0 0 0 0 0 0.0711096307102654 0.0425327082570509 0 0 0 0 0 0.0928951646916098 0 0 0.239942706193274 0 0 0 0 0 0 0.0333613448654798 0 0 0 0 0 0 0.128148487865198 0 0 0 0 0 0 0 0 0 0 0 0 0 0 0 0 0 0 0 0 0 0 0 0 0 0 0 0 0 0 0 0 0 0 0 0 0 0 0 0 0 0 0 0 0 0 0 0 0 0 0.0159087655188388 0.0459492864253642 0 0.0165922471657286 0 0 0 0 0 0 0 0 0 0 0 0 0 0 0 0 0 0 0 0 0 0 0.112999423122998 0 0 0 0 0 0 0 0 0 0 0 0 0 0 0 0 0.00847899055477993 0 0 0 0 0 0.00830580255477419 0 0.0291813080643455 0.0161702961137651 0 0 0 0 0 0 0 0 0 0 0 0 0 0 0 0 0 0 0 0 0 0 0 0 0 0 0 0 0 0 0 0 0 0 0 0 0 0 0.0309471021825453 0 0 0 0 0 0 0 0 0 0.0289610170838779 0 0 0 0 0 0 0 0 0 0 0 0 0 0 0 0 0 0 0 0 0 0 0 0 0 0 0 0 0.0330626543415454 0 0 0 0 0 0 0 0 0 0 0 0 0 0 0 0 0 0 0 0 0 0 0 0 0 0 0 0 0 0 0 0 0 0 0 0 0 0 0 0 0 0 0 0 0 0 0 0 0 0 0 0 0 0 0 0 0 0 0 0 0 0 0 0 0 0 0 0 0 0 0 0 0 0 0 0 0 0 0 0 0 0 0 0 0 0 0
0 0 0 0 0 0 0 0 0 0 0 0 0.120172213854405 0 0 0 0 0 0 0 0 0 0.033231938008415 0 0 0.064187823516096 0 0 0 0 0 0.0779230990783922 0 0 0.115566354276347 0 0 0 0 0 0.0938456455752472 0 0 0 0 0 0 0 0.121848684542379 0 0 0 0 0 0 0 0 0 0 0 0 0 0 0 0 0 0 0 0 0 0 0 0 0 0 0 0 0 0 0 0 0 0 0 0 0 0 0 0 0 0 0 0 0 0 0 0 0 0 0 0 0 0 0 0 0 0 0 0 0 0 0 0 0 0 0 0 0 0 0 0 0 0 0 0 0.373224241148718 0 0 0 0 0 0 0 0 0 0 0 0 0 0 0 0 0 0 0 0 0 0 0 0 0 0 0 0 0 0 0 0 0 0 0 0 0 0 0 0 0 0 0 0 0 0 0 0 0 0 0 0 0 0 0 0 0 0 0 0 0 0 0 0 0 0 0 0 0 0 0 0 0 0 0 0 0 0 0 0 0 0 0 0 0 0 0 0 0 0 0 0 0 0 0 0 0 0 0 0 0 0 0 0 0 0 0 0 0 0 0 0 0 0 0 0 0 0 0 0 0 0 0 0 0 0 0 0 0 0 0 0 0 0 0 0 0 0 0 0 0 0 0 0 0 0 0 0 0 0 0 0 0 0 0 0 0 0 0 0 0 0 0 0 0 0 0 0 0 0 0 0 0 0 0 0 0 0 0 0 0 0 0 0 0 0 0 0 0 0 0
0 0 0 0 0 0 0 0 0 0 0 0 0 0 0 0 0 0 0 0 0 0.0239643322514229 0 0.0386263628361119 0 0 0 0 0 0 0 0 0 0 0 0 0 0 0.0566599827924567 0 0 0 0 0.036458556758575 0 0.0984854520231636 0 0 0 0.213191456348454 0 0 0 0 0 0 0 0 0 0 0 0 0.244376238123403 0 0 0 0 0 0 0 0 0 0 0 0 0 0 0.113094373781843 0 0 0 0 0 0 0 0 0 0 0 0 0 0 0 0 0 0 0 0 0 0 0 0 0 0 0 0 0 0 0 0 0 0 0 0 0 0 0 0 0 0 0 0 0 0 0 0 0 0 0 0 0 0 0 0.138577591595788 0 0 0 0 0 0 0 0 0 0 0 0 0 0 0 0 0 0 0 0 0 0 0 0 0 0 0 0 0 0 0 0 0 0 0 0 0 0 0 0 0 0 0 0 0 0 0 0 0 0 0 0 0 0 0 0 0 0 0 0 0 0 0 0 0 0 0 0 0 0.0137868491944191 0 0 0 0 0 0 0 0 0 0 0 0 0 0 0 0 0 0 0 0 0 0 0.00733500827556381 0.00830145572609042 0 0 0 0 0 0 0 0 0 0 0 0 0 0 0 0 0 0 0 0 0 0 0 0 0 0 0 0 0 0 0 0 0 0 0 0 0 0 0 0 0 0 0 0 0 0 0 0 0 0 0 0 0 0 0 0 0 0 0 0 0 0 0.00714234029270883 0 0 0 0 0 0 0 0 0 0 0 0 0 0 0 0 0 0 0 0 0 0 0 0 0 0
0 0 0 0 0 0 0 0 0 0 0 0 0 0 0 0 0 0 0 0.0132841228609178 0.0440494012175363 0 0 0 0 0 0 0 0 0 0 0 0 0 0 0 0 0 0 0 0 0 0.0597306533926604 0 0.042677779828649 0.34200543521396 0 0 0 0.155904456409884 0 0 0 0 0 0 0 0 0.013103732003347 0.03687453602302 0 0.0195264040428725 0 0.0646975580382565 0.0444873526234752 0 0 0 0 0 0 0 0 0 0 0 0 0.0523953099935618 0 0 0 0 0 0 0 0 0 0 0 0 0 0 0 0 0 0 0 0 0 0 0 0 0 0 0 0 0 0 0 0 0 0 0 0 0 0 0 0 0 0 0 0 0 0 0 0 0 0 0 0 0 0 0 0.0414625454826766 0 0 0 0.0188924136136168 0 0 0 0 0 0 0 0 0 0 0 0 0 0 0 0 0 0 0 0 0 0 0 0 0 0 0 0 0 0 0 0 0 0 0 0 0 0 0 0 0.0208599860364271 0 0 0 0 0.030048313219139 0 0 0 0 0 0 0 0 0 0 0 0 0 0 0 0 0 0 0 0 0 0 0 0 0 0 0 0 0 0 0 0 0 0 0 0 0 0 0 0 0 0 0 0 0 0 0 0 0 0 0 0 0 0 0 0 0 0 0 0 0 0 0 0 0 0 0 0 0 0 0 0 0 0 0 0 0 0 0 0 0 0 0 0 0 0 0 0 0 0 0 0 0 0 0 0 0 0 0 0 0 0 0 0 0 0 0 0 0 0 0 0 0 0 0 0 0 0 0 0 0 0 0 0 0 0 0 0 0 0 0 0 0
0 0 0 0 0 0 0 0 0 0 0 0 0 0 0 0 0 0 0 0 0.111880726907632 0 0 0 0 0 0 0 0 0 0 0 0 0 0 0 0 0 0.010853682948239 0.0271836905667602 0 0 0 0.0325888872986912 0 0.0154828731967912 0 0 0 0.103634071565192 0 0 0 0 0 0 0 0 0.0167669066682706 0.0140182051097194 0 0 0.00859036757568469 0 0 0 0 0 0 0 0 0 0 0 0 0 0.012686907091021 0.0355013277682267 0 0 0 0 0 0 0 0 0 0 0 0.00444940057700444 0 0 0 0 0 0 0 0 0 0 0.00537931539287612 0 0 0 0 0 0 0 0 0 0 0 0 0 0 0 0 0 0 0 0 0 0 0 0 0 0 0 0 0 0 0 0 0.111128905399569 0 0 0 0.00561777777817371 0 0 0 0 0 0 0 0 0 0 0 0 0 0.00205464019377579 0 0 0 0 0 0 0 0 0 0 0 0 0 0 0 0.0293172832358568 0 0.00781197051374194 0.20292409651343 0 0 0 0 0 0 0 0.00459424445970869 0 0 0 0 0 0 0 0 0 0 0.0111874848955151 0 0.0147802059123277 0 0 0 0 0 0 0.00807641635182671 0 0 0 0 0 0 0 0 0 0 0 0 0 0 0 0 0 0 0 0 0 0 0 0.203490612079966 0 0 0 0 0 0 0 0 0 0 0 0 0 0 0 0 0 0 0 0 0 0 0 0 0 0 0 0 0 0 0 0 0 0 0 0 0 0 0 0 0 0 0 0 0 0 0 0 0 0 0 0 0 0 0 0 0 0 0 0 0 0 0 0 0 0 0 0 0 0 0 0 0 0 0 0 0 0 0 0 0 0 0 0 0 0 0 0 0 0 0 0 0 0
0 0 0 0 0 0 0 0 0 0 0 0 0 0 0 0 0 0 0 0 0 0 0 0 0 0 0 0 0 0 0 0 0 0 0 0 0 0 0 0 0 0 0.104423317239213 0.221340363134333 0.0131223450520021 0 0 0 0 0.353318875706852 0 0 0.0108272619793562 0 0 0 0 0 0 0.0689704786213037 0 0 0.0120760284300948 0.0312188778458906 0.0131690224866381 0 0 0 0 0 0 0 0 0 0 0 0 0.0142766879944973 0 0 0 0 0 0 0 0 0 0 0 0 0 0 0 0 0 0 0 0 0 0 0 0 0 0 0 0 0 0 0 0 0 0 0 0 0 0 0 0 0 0 0 0 0 0 0 0 0 0 0.144940075580499 0 0 0 0 0 0 0 0 0 0 0 0 0 0 0 0 0 0 0 0 0 0 0 0 0 0 0 0 0 0 0 0 0 0 0 0 0 0 0 0 0 0 0 0 0 0 0 0 0 0.00584825396536358 0 0 0 0 0.0064684119639575 0 0 0 0 0 0 0 0 0 0 0 0 0 0 0 0 0 0 0 0 0 0 0 0 0 0 0 0 0 0 0 0 0 0 0 0 0 0 0 0 0 0 0 0 0 0 0 0 0 0 0 0 0 0 0 0 0 0 0 0 0 0 0 0 0 0 0 0 0 0 0 0 0 0 0 0 0 0 0 0 0 0 0 0 0 0 0 0 0 0 0 0 0 0 0 0 0 0 0 0 0 0 0 0 0 0 0 0 0 0 0 0 0 0 0 0 0 0 0 0 0 0 0 0 0 0 0 0 0 0 0 0 0
0 0 0 0 0.06273061633316 0 0 0.0205125516654834 0 0 0 0.00482964041167315 0 0.00353015169646174 0.0127478581744625 0.0104131022429516 0 0 0 0 0 0 0 0 0 0 0 0 0.036412686455852 0 0.0056024778660979 0 0 0 0 0 0 0 0 0 0 0 0 0 0 0 0 0 0 0 0.17227681422967 0 0 0.0145571787926229 0 0 0 0.0162037439747297 0 0.0038760787707477 0 0 0 0 0 0 0.0407505237580857 0.0580666370626214 0 0 0.0199494087965896 0 0.122136051048218 0 0 0.0196823954899742 0 0 0 0 0 0 0 0 0.00295421467459053 0 0.00798476902381711 0 0 0 0 0 0 0 0 0.00267469365834783 0 0 0 0.00872717140361655 0 0 0 0 0 0 0 0 0 0 0 0 0 0 0 0 0 0 0 0 0 0 0 0 0 0 0 0 0.0221691457893936 0 0.130999424326149 0.0824815791991739 0.00926434787716654 0 0 0 0 0 0 0.0737573695766265 0 0 0 0 0 0 0 0 0 0 0 0 0 0.026969827721674 0 0 0 0 0 0 0 0 0 0 0 0 0 0 0 0 0 0 0 0 0 0 0 0 0 0 0 0 0 0 0 0 0 0 0 0 0 0 0 0 0 0 0 0 0 0 0 0 0 0 0 0 0 0 0 0 0 0 0 0 0 0 0 0 0 0 0 0 0 0 0 0 0 0 0 0 0 0 0 0 0 0 0 0 0 0 0 0 0 0 0 0 0 0 0 0 0 0 0 0 0 0 0 0.00773953998004281 0 0 0 0 0 0 0 0 0 0 0 0 0 0 0 0 0 0 0 0 0 0 0 0 0 0 0 0 0 0 0 0 0 0 0 0 0 0 0 0 0 0 0 0 0 0 0 0 0 0 0 0 0 0 0 0 0 0 0
0 0 0 0 0 0 0 0 0 0 0 0 0.0604862480920209 0 0 0 0 0 0 0 0 0 0.111409420342214 0 0.0490906576711399 0.0448230669225962 0 0 0 0 0 0.0171991271385362 0 0 0.0435747670501775 0 0 0 0.0435783936555292 0 0 0 0 0 0 0 0 0 0.0573111179100229 0 0 0 0 0 0 0 0 0 0 0 0 0 0 0 0 0 0 0 0 0 0 0 0 0.0750602709738211 0 0 0 0 0 0 0 0 0 0 0 0 0 0 0 0.00818562778235278 0 0 0 0.00790636570607459 0 0 0 0 0 0.00894389208281874 0.0709509053984379 0 0.0562645723831001 0 0 0 0 0 0 0 0 0 0 0.0157434325892274 0 0 0 0 0 0 0 0 0 0 0 0.036311323621428 0 0.0372511461151591 0 0 0 0 0 0.02616816049412 0 0 0 0 0 0 0 0 0.023149730380327 0 0 0 0 0 0 0 0.0349466824627631 0.0337287281874621 0 0 0 0 0 0 0 0 0 0 0 0 0 0 0 0 0 0 0 0 0 0 0 0 0 0 0 0 0 0 0 0 0 0 0 0 0 0 0 0 0 0 0 0 0 0 0 0 0 0 0.0526925108413527 0.0477090514462891 0 0 0 0 0 0 0 0 0 0 0 0 0 0 0 0 0 0 0 0 0 0 0.0204749659944451 0 0 0 0 0 0 0 0 0 0 0 0 0 0 0 0 0 0 0 0 0 0 0 0 0 0 0 0 0 0 0 0 0 0 0 0 0 0 0 0 0 0 0 0 0 0 0 0 0 0 0 0 0 0 0 0.0170398347585844 0 0 0 0 0 0 0 0 0 0 0 0 0 0 0 0 0 0 0 0 0 0 0 0 0 0 0 0 0 0 0 0 0 0
0 0 0 0 0 0 0 0 0 0 0 0 0.1200657340478 0 0 0 0 0 0 0 0 0 0.0272706912428849 0 0.270214161858202 0.122091501864685 0.0152421393149984 0 0 0 0 0.0528588966475582 0 0 0.0371741158237949 0 0 0 0 0 0.0753850857749717 0.0254813372453222 0 0 0 0 0 0.0355693076831432 0 0 0 0 0 0 0 0 0 0 0 0 0 0 0 0 0 0 0 0 0 0 0 0 0 0 0 0 0 0 0 0 0 0 0 0 0 0 0 0 0 0 0 0 0 0 0 0 0 0 0 0 0 0 0 0 0 0 0 0 0 0 0 0 0 0.0239235317074541 0.0279190653597623 0 0 0.0133663267987095 0.0414084029762123 0.0716593228818625 0 0 0 0 0 0.0179276590990696 0 0 0 0 0 0 0 0 0 0 0 0 0 0 0 0 0 0 0 0 0 0 0 0 0 0 0 0 0 0 0 0 0 0 0 0 0 0 0 0 0 0 0.0224427196735697 0 0 0 0 0 0 0 0 0 0 0 0 0 0 0 0 0 0 0 0 0 0 0 0 0 0 0 0 0 0 0 0 0 0 0 0 0 0 0 0 0 0 0 0 0 0 0 0 0 0 0 0 0 0 0 0 0 0 0 0 0 0 0 0 0 0 0 0 0 0 0 0 0 0 0 0 0 0 0 0 0 0 0 0 0 0 0 0 0 0 0 0 0 0 0 0 0 0 0 0 0 0 0 0 0 0 0 0 0 0 0 0 0 0 0 0 0 0 0 0 0 0 0 0 0 0 0 0 0 0 0 0 0 0 0 0 0 0 0 0 0 0 0 0 0 0 0 0
0 0 0 0 0 0 0 0 0 0 0 0 0 0 0 0 0 0 0 0 0.110430126471345 0 0 0 0 0 0 0 0 0 0 0 0 0 0 0 0 0 0 0 0 0 0.181830393730059 0.0811628744229334 0.0706535092248303 0.284209191862753 0 0 0 0 0 0 0 0 0 0 0 0 0.0219166377411753 0.00857930579816678 0 0 0.0315400083420159 0 0.0256660449032459 0.00864540459898808 0 0 0 0 0 0.00888440015881588 0 0 0 0 0 0.0288838255872462 0 0 0 0 0 0 0 0 0 0 0 0 0 0 0 0 0 0 0 0 0 0 0 0 0 0 0 0 0 0 0 0 0 0 0 0 0 0 0 0 0 0 0 0 0 0 0 0 0 0 0 0 0 0 0 0.0985655443653771 0 0 0 0.00338959179972214 0 0 0 0 0 0 0 0 0 0 0 0 0 0 0 0 0 0 0 0 0 0 0 0 0 0 0 0 0 0 0 0 0.0136194989756377 0 0 0 0 0 0 0 0 0 0 0 0 0 0 0 0 0 0 0.00435708007788635 0 0 0 0 0 0 0 0 0 0 0 0 0 0 0 0 0 0 0 0 0 0 0 0 0 0 0 0 0 0 0 0 0.0176665619398021 0 0 0 0 0 0 0 0 0 0 0 0 0 0 0 0 0 0 0 0 0 0 0 0 0 0 0 0 0 0 0 0 0 0 0 0 0 0 0 0 0 0 0 0 0 0 0 0 0 0 0 0 0 0 0 0 0 0 0 0 0 0 0 0 0 0 0 0 0 0 0 0 0 0 0 0 0 0 0 0 0 0 0 0 0 0 0 0 0 0 0 0 0 0
0 0 0 0.00599659205378255 0 0 0 0 0 0 0.0215468733019815 0 0 0 0 0 0 0 0 0 0 0 0 0 0 0 0 0 0.00518497055088944 0.0230861739256447 0.0344257572345362 0 0 0 0 0 0 0 0 0 0 0 0 0 0 0 0.214752568664918 0 0 0 0 0 0 0.278265068118192 0 0 0.198889507789785 0.00703461649589937 0 0 0 0 0 0 0 0 0.0613548262437927 0 0 0 0.0363542961584874 0 0 0 0 0.0656870220978431 0 0 0 0 0 0 0 0 0 0 0 0 0 0 0 0 0 0 0 0 0 0 0 0 0 0 0 0 0 0 0 0 0 0 0 0 0 0 0 0 0 0 0 0 0 0 0 0 0 0 0 0 0.011983036929342 0.0115742755277693 0 0 0 0 0 0 0 0 0 0 0 0 0 0 0 0 0 0 0 0 0 0 0 0.0238644149071365 0 0 0 0 0 0 0 0 0 0 0 0 0 0 0 0 0 0 0 0 0 0 0 0 0 0 0 0 0 0 0 0 0 0 0 0 0 0 0 0 0 0 0 0 0 0 0 0 0 0 0 0 0 0 0 0 0 0 0 0 0 0 0 0 0 0 0 0 0 0 0 0 0 0 0 0 0 0 0 0 0 0 0 0 0 0 0 0 0 0 0 0 0 0 0 0 0 0 0 0 0 0 0 0 0 0 0 0 0 0 0 0 0 0 0 0 0 0 0 0 0 0 0 0 0 0 0 0 0 0 0 0 0 0 0 0 0 0 0 0 0 0 0 0 0 0 0 0 0 0 0 0 0 0 0 0 0 0 0 0 0 0 0
0 0 0 0 0 0 0 0 0 0 0 0 0 0 0 0 0 0 0 0 0 0 0 0 0 0 0 0 0 0 0 0 0 0 0 0 0 0 0 0 0 0 0 0 0 0 0 0 0 0 0 0 0 0 0 0 0 0 0 0 0 0 0 0 0 0 0 0 0 0 0 0 0 0 0 0 0 0 0 0 0 0.26948821082896 0.73051178917104 0 0 0 0 0 0 0 0 0 0 0 0 0 0 0 0 0 0 0 0 0 0 0 0 0 0 0 0 0 0 0 0 0 0 0 0 0 0 0 0 0 0 0 0 0 0 0 0 0 0 0 0 0 0 0 0 0 0 0 0 0 0 0 0 0 0 0 0 0 0 0 0 0 0 0 0 0 0 0 0 0 0 0 0 0 0 0 0 0 0 0 0 0 0 0 0 0 0 0 0 0 0 0 0 0 0 0 0 0 0 0 0 0 0 0 0 0 0 0 0 0 0 0 0 0 0 0 0 0 0 0 0 0 0 0 0 0 0 0 0 0 0 0 0 0 0 0 0 0 0 0 0 0 0 0 0 0 0 0 0 0 0 0 0 0 0 0 0 0 0 0 0 0 0 0 0 0 0 0 0 0 0 0 0 0 0 0 0 0 0 0 0 0 0 0 0 0 0 0 0 0 0 0 0 0 0 0 0 0 0 0 0 0 0 0 0 0 0 0 0 0 0 0 0 0 0 0 0 0 0 0 0 0 0
0 0 0 0 0 0 0 0 0 0 0 0 0 0 0 0 0 0 0 0 0 0 0 0 0 0 0.0462241874942279 0.0836193147655932 0 0 0 0 0 0 0 0 0 0 0 0 0 0 0 0 0 0.0146240952986283 0 0 0 0 0 0 0 0 0 0 0 0 0 0 0 0 0 0.131843809832955 0 0.245614174711318 0 0 0 0 0 0 0 0 0 0 0 0 0 0 0 0 0 0 0 0 0 0 0 0 0 0 0 0 0 0 0 0 0 0 0 0 0 0 0.0466745357299161 0 0.0729175829295966 0.0693222465488986 0 0 0 0 0 0 0 0 0 0 0 0 0 0 0.0588885875259508 0 0 0 0 0 0.0577839508695528 0 0 0 0 0 0 0 0 0 0 0 0 0 0 0 0 0 0 0 0 0 0 0 0 0 0 0 0 0 0 0 0 0 0 0 0 0 0 0.0386896010196093 0 0 0 0.0478527835751865 0 0.020221030128532 0 0 0 0 0 0 0 0 0 0 0 0 0 0 0 0 0 0 0 0 0 0.0102556423254171 0 0 0 0 0 0 0 0 0 0 0 0 0.00924503424635381 0 0 0 0 0 0 0 0 0.0309213534968484 0 0 0 0 0 0 0 0 0 0 0 0 0 0 0 0.015302069501416 0 0 0 0 0 0 0 0 0 0 0 0 0 0 0 0 0 0 0 0 0 0 0 0 0 0 0 0 0 0 0 0 0 0 0 0 0 0 0 0 0 0 0 0 0 0 0 0 0 0 0 0 0 0 0 0 0 0 0 0 0 0 0 0 0 0 0 0 0 0 0 0 0 0 0 0 0 0 0 0 0 0 0
0 0 0 0.00705309182082128 0 0 0 0 0 0 0.022236338968375 0 0 0.000839353252887394 0.00133792517105989 0.00512381223309981 0 0 0 0 0 0 0 0 0 0 0 0 0 0.0223314469907642 0.0377499830538948 0 0 0.0436398682089495 0 0 0 0.00275142907348232 0 0 0 0 0 0 0 0 0.00564694178748625 0 0 0 0.0865930926106367 0 0 0 0 0 0.188997749396679 0.0262096403534263 0 0 0 0 0 0 0 0 0.00478677825535439 0.0191584784147824 0 0 0.208990219860453 0 0 0 0 0.0686286331873954 0 0 0 0 0 0 0 0 0.00561285071506924 0.00176114639864007 0.00283500434611341 0.00373308638167334 0.00746896825615393 0 0.00156293291227059 0.00401013815632484 0.00135727752983302 0 0.00199217590560452 0 0 0 0 0 0.00197488898350597 0.00221020421157854 0.00194524813047879 0 0 0 0 0 0 0 0 0 0 0 0 0 0 0 0 0 0 0 0 0 0 0 0.0015996184433517 0 0 0.0118492378801999 0 0 0.00344493471747348 0 0 0 0 0.00039135349053307 0.0451637744473978 0.010862866460418 0 0 0.016755042683264 0 0 0.00496590535170959 0 0 0 0 0 0 0 0.0264756226373758 0.00847408336523975 0 0 0 0 0 0 0 0 0 0 0 0 0 0 0 0 0 0 0 0 0 0 0 0 0 0 0 0 0 0 0 0 0 0 0 0 0 0 0 0 0 0 0 0 0 0 0 0 0 0 0 0 0 0 0 0 0 0 0 0 0 0 0 0 0 0 0 0 0 0 0 0 0 0 0 0 0 0 0 0 0 0 0 0 0 0 0 0 0 0 0 0 0 0 0 0 0 0 0 0 0 0 0.0295381805046944 0 0 0 0 0 0 0 0 0 0 0 0 0 0 0 0 0 0 0 0 0 0 0 0 0 0 0 0 0 0 0 0 0 0 0 0 0 0 0.0063969328210887 0 0.014356604159518 0 0 0 0 0.0118502452416317 0 0 0 0 0 0 0 0 0.00431914798461035 0 0 0.0150177452446998 0
0 0 0 0 0 0 0 0 0 0 0 0 0 0 0 0 0 0 0 0 0 0 0.081839136328062 0 0 0 0 0 0 0 0 0 0 0 0 0 0 0 0 0 0 0 0 0 0 0 0 0 0 0 0 0 0 0 0 0.222102666740432 0 0 0 0 0 0 0 0 0 0 0 0 0 0 0 0 0 0 0 0 0 0 0 0 0 0 0 0 0 0 0 0 0 0 0 0 0 0 0 0 0 0 0 0 0 0 0 0.229696848204245 0 0 0 0 0.260943869946167 0 0 0 0 0 0 0 0 0 0 0.205417478781095 0 0 0 0 0 0 0 0 0 0 0 0 0 0 0 0 0 0 0 0 0 0 0 0 0 0 0 0 0 0 0 0 0 0 0 0 0 0 0 0 0 0 0 0 0 0 0 0 0 0 0 0 0 0 0 0 0 0 0 0 0 0 0 0 0 0 0 0 0 0 0 0 0 0 0 0 0 0 0 0 0 0 0 0 0 0 0 0 0 0 0 0 0 0 0 0 0 0 0 0 0 0 0 0 0 0 0 0 0 0 0 0 0 0 0 0 0 0 0 0 0 0 0 0 0 0 0 0 0 0 0 0 0 0 0 0 0 0 0 0 0 0 0 0 0 0 0 0 0 0 0 0 0 0 0 0 0 0 0 0 0 0 0 0 0 0 0 0 0 0 0 0 0 0 0 0 0 0 0 0 0 0 0 0 0 0 0 0 0 0 0 0 0 0 0 0 0
0 0 0 0.0117887056308505 0 0 0.029552438555012 0 0.0210338170060731 0.0224924650025851 0.0212204824805392 0 0.0189313809124114 0 0 0.00755975053331802 0 0 0 0 0 0 0 0 0 0 0.00723737868018546 0 0.0528997477269501 0.0261461081728441 0.0309256781662504 0.0222789504367635 0 0 0.024917220944257 0 0.0345527421861382 0.00941920564691676 0 0 0 0 0 0 0 0 0 0 0 0 0 0 0 0 0.0447333161599684 0 0 0 0 0 0 0 0 0 0 0 0 0 0 0 0.40320878475909 0 0 0 0 0 0 0 0 0 0 0.00404023544035873 0 0 0 0 0.00795602003125945 0 0 0 0 0.0281420699027335 0 0 0 0 0 0 0 0 0 0 0 0 0 0 0 0 0 0 0 0 0 0 0 0 0 0 0 0 0 0 0 0 0 0 0 0 0 0.0695983661040711 0 0 0.0233888894657287 0 0 0 0 0 0 0 0 0 0 0 0 0 0 0 0 0 0 0 0 0 0 0 0 0 0 0 0 0 0 0 0 0 0 0 0 0 0 0 0 0 0 0 0 0 0 0 0 0 0 0 0 0 0.0165223884239405 0.00948756239820975 0.0159887747067721 0 0 0 0 0 0 0 0 0 0 0 0 0 0 0 0 0 0 0 0 0 0 0 0 0 0 0 0 0 0 0 0 0 0 0 0 0 0 0 0 0 0 0 0 0 0 0 0 0 0 0 0 0 0 0 0 0 0 0 0 0 0 0 0 0 0 0 0 0.0255301599629424 0 0 0.0104473605638299 0 0 0 0 0 0 0 0 0 0 0 0 0 0 0 0 0 0 0 0 0 0 0 0 0 0 0 0 0 0 0 0 0 0 0 0 0 0 0 0 0 0 0 0 0 0 0 0 0 0 0 0 0 0 0 0
0 0 0 0.0101191409364924 0 0 0 0 0 0 0.0363916088463354 0 0 0 0 0.00406436452090632 0 0 0 0 0 0 0 0 0 0 0 0 0 0.035909418503445 0.0545838840338408 0 0 0 0 0 0 0.00393258628235039 0 0 0 0 0 0 0 0 0 0 0 0 0.15104214324351 0 0 0.461230841026034 0 0 0 0.02615246609825 0 0 0 0 0 0 0 0 0 0 0 0 0.0126522821199158 0 0 0 0 0.0649828236960812 0 0 0 0 0 0 0 0 0.00492378689889077 0.0015311821994875 0 0 0.00403783161566614 0 0 0 0.00262104162531034 0 0.00334439143816341 0 0 0 0 0 0 0 0 0 0 0 0 0 0 0 0 0 0 0 0 0 0 0 0 0 0 0 0 0 0 0 0 0 0 0.0159205067376569 0 0 0 0 0 0 0 0 0.0358630829275038 0.016520001186097 0 0 0.00511613709459927 0 0 0.0208722010164921 0 0 0 0 0 0 0 0.022760516497165 0 0 0 0 0 0 0 0 0 0 0 0 0 0 0 0 0 0 0 0 0 0 0 0 0 0 0 0 0 0 0 0 0 0 0 0 0 0 0 0 0 0 0 0 0 0 0 0 0 0 0 0 0 0 0 0 0 0 0 0 0 0 0 0 0 0 0 0 0 0 0 0 0 0 0 0 0 0 0 0 0 0 0 0 0 0 0 0 0 0 0 0 0 0 0 0 0 0 0 0 0 0 0 0.00542776145580669 0 0 0 0 0 0 0 0 0 0 0 0 0 0 0 0 0 0 0 0 0 0 0 0 0 0 0 0 0 0 0 0 0 0 0 0 0 0 0 0 0 0 0 0 0 0 0 0 0 0 0 0 0 0 0 0 0 0 0
0 0 0 0 0 0 0 0 0 0 0 0 0 0 0 0.000422315096302022 0 0 0 0 0 0 0 0 0 0 0 0 0 0 0.00677555843037699 0 0 0.00757996951508147 0 0 0 0 0 0 0 0 0 0 0 0 0.00389482437238974 0 0 0 0.00135644252785749 0 0 0.0162404281107586 0 0 0.00664029467928738 0 0 0 0 0 0 0 0 0 0 0 0 0 0.00606399696587994 0 0.0122527803308406 0 0.000560119626863614 0 0 0 0 0.0011845907137745 0.000759285655342512 0.00190925521818977 0 0 0.0525802052732089 0.0083911584219024 0.0464507504482214 0.0277089233077798 0.094686303606366 0.00945615868192097 0.00104237799650536 0.0096658287141895 0.00107102883305735 0 0.00579946200055692 0.00198651532315209 0.000670036386604686 0.00245011707956131 0 0.000602859554216453 0.00119266416874322 0.0422678792469078 0.0097891260961411 0 0 0 0 0 0 0 0 0 0 0 0 0 0 0 0 0 0 0 0 0 0 0 0.00921125354152343 0 0 0 0 0.0147029425746459 0.00734363333514543 0 0.000538284778833145 0.00207482858352019 0 0 0.0363301177792546 0.0396730711595328 0.0222856015200575 0.0305091329176221 0.290427632446148 0.00372434068531482 0.00267919831888882 0.0985257410029939 0.0150050396264464 0.0130609244170904 0.00253075974101912 0.00225292850186753 0.00170788321968122 0.0011409470455002 0 0.00998316272172184 0.00440045024189794 0 0 0 0 0 0 0 0 0 0 0 0 0 0 0 0 0 0 0 0 0 0 0 0 0 0 0 0 0 0 0 0 0.00125090800676801 0 0 0 0 0 0 0 0 0 0 0 0 0 0 0 0 0 0 0 0 0 0 0 0 0 0 0 0 0 0 0 0 0 0 0 0 0 0 0 0 0 0 0 0 0 0 0 0 0 0 0 0 0 0 0 0 0 0 0 0 0 0 0 0 0 0 0 0 0 0.00745626934513865 0 0 0 0 0 0 0 0 0 0 0 0 0 0 0 0 0 0 0 0 0 0 0 0 0 0 0 0 0 0 0 0 0 0 0 0 0 0 0.000685489089540594 0 0 0 0 0 0 0 0 0.000392500982443718 0 0 0 0 0 0 0 0 0 0 0.000655702035423989
0 0 0 0 0 0 0 0 0 0 0 0 0 0 0 0 0 0 0 0 0.260385492361099 0 0 0 0 0 0 0 0 0 0 0 0 0 0 0 0 0 0 0 0 0 0 0.0108201189339516 0.0181310211831855 0 0 0 0 0.0347625856092906 0 0 0 0 0 0 0 0 0 0.185138171896696 0 0.198937632777824 0 0 0 0 0 0.00941176629747969 0.0148118115630506 0 0 0 0 0 0 0 0 0.020990191622446 0 0 0 0 0 0 0 0 0 0 0 0 0 0 0 0 0 0 0 0 0 0 0 0 0 0 0 0 0 0 0 0 0 0 0 0 0 0 0 0 0 0 0 0.0928416572111649 0 0.0995175385697665 0 0 0 0 0.0208336272078244 0 0 0 0 0.0334183847662215 0 0 0 0 0 0 0 0 0 0 0 0 0 0 0 0 0 0 0 0 0 0 0 0 0 0 0 0 0 0 0 0 0 0 0 0 0 0 0 0 0 0 0 0 0 0 0 0 0 0 0 0 0 0 0 0 0 0 0 0 0 0 0 0 0 0 0 0 0 0 0 0 0 0 0 0 0 0 0 0 0 0 0 0 0 0 0 0 0 0 0 0 0 0 0 0 0 0 0 0 0 0 0 0 0 0 0 0 0 0 0 0 0 0 0 0 0 0 0 0 0 0 0 0 0 0 0 0 0 0 0 0 0 0 0 0 0 0 0 0 0 0 0 0 0 0 0 0 0 0 0 0 0 0 0 0 0 0 0 0 0 0 0 0 0 0 0 0 0 0 0 0 0 0 0 0 0 0 0 0 0 0 0
0 0 0 0 0 0 0 0 0 0 0 0 0 0 0 0 0 0 0 0 0.0544241835359876 0 0 0 0 0 0 0 0 0 0 0 0 0 0 0 0 0 0 0 0 0 0 0.0269124341996425 0.013398343657014 0.0777789446671617 0.00793177578880762 0 0 0.0120276193317286 0 0 0 0 0 0 0 0 0.163638449338794 0 0 0.0375077086824215 0 0.0328889978045542 0 0 0.024854323884461 0.00957664697128189 0.0146551849090022 0 0 0 0.0115919598246845 0 0 0 0.269433186334299 0.0817982597719131 0 0 0 0 0 0 0 0 0 0 0 0 0 0 0 0 0 0 0 0 0 0 0 0 0 0 0 0 0 0 0 0 0.010234470967226 0.014703494856314 0 0 0 0 0 0 0 0 0 0 0 0 0 0 0 0.0154111141009825 0.121232901373724 0 0 0 0 0 0 0 0 0 0 0 0 0 0 0 0 0 0 0 0 0 0 0 0 0 0 0 0 0 0 0 0 0 0 0 0 0 0 0 0 0 0 0 0 0 0 0 0 0 0 0 0 0 0 0 0 0 0 0 0 0 0 0 0 0 0 0 0 0 0 0 0 0 0 0 0 0 0 0 0 0 0 0 0 0 0 0 0 0 0 0 0 0 0 0 0 0 0 0 0 0 0 0 0 0 0 0 0 0 0 0 0 0 0 0 0 0 0 0 0 0 0 0 0 0 0 0 0 0 0 0 0 0 0 0 0 0 0 0 0 0 0 0 0 0 0 0 0 0 0 0 0 0 0 0 0 0 0 0 0 0 0 0 0 0 0 0 0 0 0 0 0 0 0 0 0 0 0 0 0 0 0 0 0 0 0 0 0
0 0 0 0 0 0 0 0 0 0 0 0 0 0 0 0 0 0 0 0 0 0 0 0.128188896997249 0 0 0 0 0 0 0 0 0 0 0 0 0 0 0 0 0 0 0 0 0 0 0 0 0 0 0 0 0 0 0 0 0 0 0 0 0 0 0.0657453464051366 0 0 0 0 0 0 0.0399242860481675 0 0.66937596713332 0 0 0 0 0 0.078404363105429 0 0 0 0 0 0 0 0 0 0 0 0 0 0 0 0 0 0 0 0 0 0 0 0 0 0 0 0 0 0 0 0 0 0 0 0 0 0 0 0 0 0 0 0 0 0 0 0 0 0 0 0 0 0 0 0 0 0 0 0 0 0 0 0 0 0 0 0 0 0 0 0 0 0 0 0 0 0 0 0 0 0 0 0 0 0 0 0 0 0 0 0 0 0 0 0 0 0 0 0 0 0 0 0 0 0 0 0.0183611403106975 0 0 0 0 0 0 0 0 0 0 0 0 0 0 0 0 0 0 0 0 0 0 0 0 0 0 0 0 0 0 0 0 0 0 0 0 0 0 0 0 0 0 0 0 0 0 0 0 0 0 0 0 0 0 0 0 0 0 0 0 0 0 0 0 0 0 0 0 0 0 0 0 0 0 0 0 0 0 0 0 0 0 0 0 0 0 0 0 0 0 0 0 0 0 0 0 0 0 0 0 0 0 0 0 0 0 0 0 0 0 0 0 0 0 0 0 0 0 0 0 0 0 0 0 0 0 0 0 0 0 0
0 0 0 0 0 0 0 0 0 0 0 0 0 0 0 0 0 0 0 0 0.104285493244209 0 0 0 0 0 0 0 0 0 0 0 0 0 0 0 0 0 0 0 0 0 0 0.0436344870495876 0 0 0 0 0 0 0 0 0 0 0 0 0 0 0.538378263102162 0.114842257526428 0 0 0 0.0277754604060832 0 0 0 0 0 0 0 0 0 0 0 0 0 0.0307495079711743 0 0 0 0 0 0 0 0 0 0 0 0 0 0 0 0 0 0 0 0 0 0 0 0 0 0 0 0 0 0 0 0 0 0 0 0 0 0 0 0 0 0 0 0.0336721019877874 0 0 0 0 0 0 0 0 0 0 0 0.0854055059176683 0 0 0 0.0212569227949006 0 0 0 0 0 0 0 0 0 0 0 0 0 0 0 0 0 0 0 0 0 0 0 0 0 0 0 0 0 0 0 0 0 0 0 0 0 0 0 0 0 0 0 0 0 0 0 0 0 0 0 0 0 0 0 0 0 0 0 0 0 0 0 0 0 0 0 0 0 0 0 0 0 0 0 0 0 0 0 0 0 0 0 0 0 0 0 0 0 0 0 0 0 0 0 0 0 0 0 0 0 0 0 0 0 0 0 0 0 0 0 0 0 0 0 0 0 0 0 0 0 0 0 0 0 0 0 0 0 0 0 0 0 0 0 0 0 0 0 0 0 0 0 0 0 0 0 0 0 0 0 0 0 0 0 0 0 0 0 0 0 0 0 0 0 0 0 0 0 0 0 0 0 0 0 0 0 0 0
0 0 0 0 0 0 0 0 0 0 0 0 0 0 0 0 0 0 0 0 0 0 0 0.0622335140979644 0 0 0 0 0 0 0 0 0 0 0 0 0 0 0 0 0 0 0.401686268978194 0 0.0112868889496125 0.0187209005042244 0 0 0 0.0607845396997075 0 0 0 0 0 0 0 0 0 0 0.0733386684056844 0 0 0.0247471469153411 0 0 0 0 0 0 0 0.1970495820245 0 0 0 0 0.0158241866569933 0.061560232774355 0.0395175298397183 0 0 0 0 0 0 0 0 0 0 0 0 0 0 0 0 0 0 0 0 0 0 0 0 0 0 0 0 0 0 0 0 0 0 0 0 0 0 0 0 0 0 0 0 0 0 0 0 0 0 0 0 0 0 0 0 0 0 0 0 0 0 0 0 0 0 0 0 0 0 0 0 0 0 0 0 0 0 0 0 0 0 0 0 0 0 0 0 0 0 0 0 0 0 0 0 0 0 0 0 0 0 0 0 0 0 0 0 0 0 0 0 0 0 0 0 0 0 0 0 0 0 0 0 0 0 0 0 0 0 0 0 0 0 0 0 0 0 0 0 0 0 0 0.00915363171193559 0 0 0 0.0164286566108219 0 0 0 0 0 0 0 0 0 0 0 0 0 0 0 0 0 0 0 0 0 0 0 0 0 0 0 0 0 0 0 0 0 0 0 0 0 0 0 0 0 0 0 0 0 0 0 0 0 0 0 0 0 0 0 0 0 0 0 0 0 0 0 0.00766825283094753 0 0 0 0 0 0 0 0 0 0 0 0 0 0 0 0 0 0 0 0 0 0 0 0 0 0
0 0 0 0 0 0 0 0 0 0 0 0 0 0 0 0 0 0 0 0 0.0113796746127611 0 0 0 0 0 0 0 0 0 0 0 0 0 0 0 0 0 0 0 0 0 0 0.0672090961813008 0 0.0501106278927147 0 0 0 0 0 0 0.156683021153369 0 0 0 0 0 0 0.0468127753531223 0 0.0129120092769356 0.0256233013570021 0 0.0327035781686202 0 0 0 0 0 0 0.015862105409186 0 0 0 0 0.0158857269495778 0.0100318631506262 0 0 0 0 0 0 0 0 0 0 0 0 0 0 0 0 0 0 0 0 0 0 0 0 0 0 0 0 0 0 0 0 0 0 0 0 0 0 0 0 0 0 0 0 0 0 0 0 0 0 0.12972147770881 0 0 0 0 0 0 0 0 0 0 0 0 0 0 0 0 0 0 0 0 0 0 0 0 0 0 0 0 0 0 0 0 0 0 0 0 0 0 0.12525313981539 0.0137009242103459 0 0 0.00921876471867561 0 0 0 0 0 0 0.0495519775597393 0 0 0 0 0.0491765746991316 0 0 0 0 0 0.0199238485383091 0 0 0 0 0 0 0 0 0 0 0 0 0 0 0.00952752717336809 0 0 0 0 0 0 0 0 0 0 0 0 0.0497376338336319 0.0377954800518582 0 0 0 0 0 0 0 0 0 0 0 0 0 0.0221011240135078 0.0390777481720176 0 0 0 0 0 0 0 0 0 0 0 0 0 0 0 0 0 0 0 0 0 0 0 0 0 0 0 0 0 0 0 0 0 0 0 0 0 0 0 0 0 0 0 0 0 0 0 0 0 0 0 0 0 0 0 0 0 0 0 0 0 0 0 0 0 0 0 0 0 0 0 0 0 0 0 0 0 0 0 0 0 0 0
0 0 0 0 0 0 0 0 0 0 0 0 0 0 0 0 0 0 0 0 0 0 0 0 0 0 0 0 0 0 0 0 0 0 0 0 0 0 0 0 0 0 0 0.0820870728155472 0 0.0375460397879453 0 0 0 0.0909700150615229 0 0 0 0 0 0 0 0 0 0 0 0 0 0.0580889214643765 0 0.564551660748913 0 0 0 0 0 0 0 0 0 0 0 0 0 0 0 0 0 0 0 0 0 0 0 0 0 0 0 0 0 0 0 0 0 0 0 0 0 0 0 0 0 0.0159968981709272 0 0 0 0 0 0 0 0 0 0 0 0 0 0 0 0.0255518559722801 0 0 0 0 0.0577699265251989 0 0 0 0 0 0 0 0 0 0 0 0 0 0 0 0 0 0 0 0 0 0 0 0 0 0 0 0 0 0 0 0 0 0 0 0 0 0 0 0 0 0 0 0 0 0 0 0 0 0 0 0 0 0 0 0 0 0 0 0 0 0 0 0 0 0 0 0 0 0 0 0 0 0 0 0 0 0 0.0371093958079021 0 0 0 0 0 0 0 0 0 0 0 0 0 0 0 0 0 0 0 0 0 0 0 0 0 0.0303282136453863 0 0 0 0 0 0 0 0 0 0 0 0 0 0 0 0 0 0 0 0 0 0 0 0 0 0 0 0 0 0 0 0 0 0 0 0 0 0 0 0 0 0 0 0 0 0 0 0 0 0 0 0 0 0 0 0 0 0 0 0 0 0 0 0 0 0 0 0 0 0 0 0 0 0 0 0 0 0 0 0 0 0 0
0 0 0 0 0 0 0 0 0 0 0 0 0 0 0 0 0 0 0 0 0 0 0 0 0 0 0.047403503523393 0.0353477801554275 0 0 0 0 0 0 0 0 0 0 0 0 0 0 0 0 0 0 0 0 0 0.0185465107156359 0 0 0.313798768984808 0 0 0 0 0 0 0 0 0 0 0 0.341697077589323 0 0 0 0 0 0 0 0 0 0 0 0 0 0 0 0 0 0 0 0 0 0 0 0 0 0 0 0 0 0 0 0 0 0 0 0 0 0 0 0 0 0.032063328045759 0.0779118342827678 0 0 0 0 0 0 0 0 0 0 0 0 0 0 0.0436839301979855 0 0 0 0 0 0.0318824652065887 0 0 0 0 0 0 0 0 0 0 0 0 0 0 0 0 0 0 0 0 0 0 0 0 0 0 0 0 0 0 0 0 0 0 0 0 0 0 0.0108952558532667 0 0 0 0 0 0 0 0 0 0 0 0 0 0 0 0 0 0 0 0 0 0 0 0 0 0 0 0 0 0 0 0 0 0 0 0 0 0 0 0.0171425660783079 0 0 0 0 0 0 0 0 0 0.0115497572107118 0 0 0 0 0 0 0 0 0 0 0 0 0 0 0 0.018077222156025 0 0 0 0 0 0 0 0 0 0 0 0 0 0 0 0 0 0 0 0 0 0 0 0 0 0 0 0 0 0 0 0 0 0 0 0 0 0 0 0 0 0 0 0 0 0 0 0 0 0 0 0 0 0 0 0 0 0 0 0 0 0 0 0 0 0 0 0 0 0 0 0 0 0 0 0 0 0 0 0 0 0 0
0 0 0 0 0 0 0 0 0 0 0 0 0 0 0.00270529741153644 0.00230244507457386 0 0 0 0 0.00845916797453474 0 0 0 0 0 0 0 0.00789214371488465 0.00313293501675574 0 0 0 0 0 0 0 0 0 0 0 0 0 0 0 0 0.0433862691756996 0 0 0 0.0524030188707862 0 0 0.0131379113232818 0 0 0 0 0 0.0129313310434248 0 0 0 0 0 0 0 0.0551950077306021 0.0220202791117588 0 0.0373345600958288 0 0 0 0.0117288068503046 0 0.0164360843168764 0.0173536596211534 0 0 0 0 0 0 0 0 0 0 0 0 0 0 0 0 0 0 0 0 0 0 0 0 0 0.0241039465311281 0.00932734302353584 0 0 0 0.155951778667599 0.0344900018956201 0.28596694165261 0 0.0275686175670682 0 0 0 0 0 0 0 0 0.0313695616495178 0.0423015501227983 0.0436690004893651 0 0 0 0 0.0203498187056676 0.00407281552178246 0 0 0 0.0144097068413048 0 0 0 0 0 0 0 0 0 0 0 0 0 0 0 0 0 0 0 0 0 0 0 0 0 0 0 0 0 0 0 0 0 0 0 0 0 0 0 0 0 0 0 0 0 0 0 0 0 0 0 0 0 0 0 0 0 0 0 0 0 0 0 0 0 0 0 0 0 0 0 0 0 0 0 0 0 0 0 0 0 0 0 0 0 0 0 0 0 0 0 0 0 0 0 0 0 0 0 0 0 0 0 0 0 0 0 0 0 0 0 0 0 0 0 0 0 0 0 0 0 0 0 0 0 0 0 0 0 0 0 0 0 0 0 0 0 0 0 0 0 0 0 0 0 0 0 0 0 0 0 0 0 0 0 0 0 0 0 0 0 0 0 0 0 0 0 0 0 0 0 0 0 0 0 0 0 0 0 0 0 0 0
0 0 0 0 0 0 0 0 0 0 0 0.037987522568671 0 0.0591756457684072 0.0233160056853362 0 0 0 0 0 0.0235328605145136 0 0 0 0 0 0 0 0 0 0.00923346200286377 0 0 0 0 0 0 0 0 0 0 0 0 0 0 0 0.0708427190881613 0 0 0 0 0 0 0.060255052162175 0 0 0 0 0.00495965230517399 0.00570958036892059 0 0 0 0 0 0 0.0632483549931733 0 0.426782592082884 0 0.0377187099906782 0 0 0 0 0.0446397147650907 0 0 0 0 0 0 0 0 0 0 0 0 0 0 0 0 0 0 0 0 0 0 0 0 0 0 0 0 0 0 0 0 0 0 0.088434333039091 0 0 0 0 0 0 0 0 0 0 0.0173019364097002 0 0.00905025839169583 0 0 0 0 0.00589948865764927 0 0 0 0 0.00976991749272225 0 0 0 0.00214219371309302 0 0 0 0 0 0 0 0 0 0 0 0 0 0 0 0 0 0 0 0 0 0 0 0 0 0 0 0 0 0 0 0 0 0 0 0 0 0 0 0 0 0 0 0 0 0 0 0 0 0 0 0 0 0 0 0 0 0 0 0 0 0 0 0 0 0 0 0 0 0 0 0 0 0 0 0 0 0 0 0 0 0 0 0 0 0 0 0 0 0 0 0 0 0 0 0 0 0 0 0 0 0 0 0 0 0 0 0 0 0 0 0 0 0 0 0 0 0 0 0 0 0 0 0 0 0 0 0 0 0 0 0 0 0 0 0 0 0 0 0 0 0 0 0 0 0 0 0 0 0 0 0 0 0 0 0 0 0 0 0 0 0 0 0 0 0 0 0 0 0 0 0 0 0 0 0 0 0 0
0 0 0 0 0.0466779176143 0 0 0 0 0 0 0 0 0.0292724624683288 0.0057932113053335 0 0.00806574101115164 0 0.0896584369760149 0.00842880702515392 0.0070014708224034 0 0 0 0 0 0 0 0.0270969771424669 0 0.00824619861734685 0 0 0 0 0 0 0 0 0 0 0 0 0 0 0 0 0 0 0 0 0 0 0 0 0 0 0 0.00870507407180938 0.00974464922809082 0 0 0 0 0 0 0.0281420967229072 0.475982397992311 0 0 0.012501733387252 0 0 0 0 0 0 0 0 0 0 0 0 0 0 0 0 0 0 0 0 0 0 0 0 0 0 0 0 0 0 0 0 0 0 0 0 0 0 0.14058752033535 0.0256139897746857 0 0 0 0 0 0 0 0 0 0 0.00897112065301022 0 0 0 0 0 0 0.00404371368812737 0 0 0 0 0.00652985309586327 0 0 0.0087556400527025 0.00729794769816439 0 0 0 0 0 0 0 0 0 0 0 0 0 0 0 0 0 0 0 0 0 0 0 0 0 0 0 0 0 0 0 0 0 0 0 0 0 0 0 0 0 0 0 0 0 0 0 0 0 0 0 0 0 0 0 0 0 0 0 0.00352123289541855 0 0 0 0 0 0 0 0 0.0225783660108475 0 0 0 0 0 0 0 0 0 0 0 0 0 0 0 0 0 0 0 0 0 0 0 0 0 0 0 0 0 0 0 0 0 0 0 0 0 0 0.00223765275161335 0 0 0 0 0 0 0 0 0 0 0 0 0 0 0.00454578865934688 0 0 0 0 0 0 0 0 0 0 0 0 0 0 0 0 0 0 0 0 0 0 0 0 0 0 0 0 0 0 0 0 0 0 0 0 0 0 0 0 0 0 0 0 0 0 0 0 0 0 0 0 0 0 0 0
0 0 0 0 0 0 0 0 0 0 0 0 0 0 0 0.0758888163797386 0 0 0 0 0.0627341456188082 0.0816166783985681 0 0 0 0 0 0 0 0 0 0 0 0 0 0 0 0 0.00981259714225483 0.0794566918150025 0 0 0 0 0 0 0 0 0 0 0 0 0 0 0 0 0 0 0 0 0.0384683802814815 0 0 0 0 0 0 0 0 0 0 0.0259834020255544 0 0 0.115237400814147 0 0 0.0267318397800395 0 0 0 0 0 0 0 0 0 0 0 0 0 0 0 0 0 0 0 0 0 0 0 0 0 0 0 0 0 0 0 0 0 0 0 0 0 0 0 0 0 0 0 0 0 0 0 0 0 0 0 0 0 0 0 0.251218833907549 0.171884266120957 0 0 0.0544678296790743 0 0 0 0 0 0 0 0 0 0 0 0 0 0 0 0 0 0 0 0 0 0 0 0 0 0 0 0 0 0 0 0 0 0 0 0 0 0 0 0 0 0 0 0 0 0 0 0.00649911803682441 0 0 0 0 0 0 0 0 0 0 0 0 0 0 0 0 0 0 0 0 0 0 0 0 0 0 0 0 0 0 0 0 0 0 0 0 0 0 0 0 0 0 0 0 0 0 0 0 0 0 0 0 0 0 0 0 0 0 0 0 0 0 0 0 0 0 0 0 0 0 0 0 0 0 0 0 0 0 0 0 0 0 0 0 0 0 0 0 0 0 0 0 0 0 0 0 0 0 0 0 0 0 0 0 0 0 0 0 0 0 0 0 0 0 0 0 0 0 0 0 0 0 0 0 0 0 0 0 0 0 0
0 0 0 0 0 0 0 0 0 0.00528726801357891 0.00312629668026429 0 0 0.00179779884775306 0.00231780117995128 0.00393808309368273 0 0 0 0 0 0 0 0 0 0 0 0 0.034091095747138 0.00825788937401238 0.0146248233563432 0.00389763010721548 0.016533594539692 0.00976908312945664 0.00991468313654201 0 0.00850665196874809 0 0 0 0 0 0 0 0 0 0.0151811524815501 0 0 0 0.0221931484616266 0 0 0.409981802729285 0 0.137969484193539 0.0101705813579642 0.0191982296066777 0 0 0 0 0 0 0 0 0.0266849651350575 0.0235268073498602 0.00699185160366218 0 0 0 0 0 0 0.0182704939566779 0 0 0 0 0 0 0 0 0.00252645216862267 0.00213680555341206 0.00285541837807661 0 0.00812932438536546 0 0 0 0 0 0 0 0 0 0 0.0112099947157266 0.00603721876735717 0.00371042854045163 0 0 0 0 0 0 0.0116109291153723 0 0 0 0 0 0 0 0 0 0 0 0 0 0 0 0 0 0 0 0 0.0108225079793367 0 0 0.00610197633556812 0 0 0 0 0 0.00323705426952522 0 0 0 0.0177541400835582 0 0 0 0 0 0 0 0 0 0 0 0 0 0 0 0 0 0 0 0 0 0 0 0 0 0 0 0 0 0 0 0 0 0 0 0 0 0 0 0 0 0 0 0 0.0109064285846528 0.00815963494628548 0 0 0 0 0 0.0148088211397293 0 0 0 0 0 0 0 0 0 0 0 0.0117469073013634 0 0 0 0 0 0 0 0 0 0 0 0 0 0 0 0 0 0 0 0 0 0 0 0 0 0 0 0 0 0 0 0 0 0 0 0 0 0 0 0 0 0 0 0 0 0 0 0 0 0 0.044974942640442 0 0 0 0 0 0 0 0 0 0 0 0 0 0 0 0 0 0 0 0 0 0 0 0 0 0 0 0 0 0 0 0 0 0 0 0 0 0 0 0 0.0023242508577388 0 0 0 0 0 0 0 0 0 0 0 0 0 0 0 0 0.00469198259887067 0.00402356558826589
0 0 0 0 0 0 0 0 0 0 0 0 0 0 0 0 0 0 0 0 0 0 0 0.0256999448522584 0 0 0 0 0 0 0 0 0 0 0 0 0 0 0 0 0 0 0 0 0 0 0 0 0 0.0125885798246404 0 0 0 0 0 0 0 0 0 0 0.548978601453491 0 0.144874789009553 0.01126336562831 0 0 0 0 0 0.0221164069076036 0 0 0 0 0 0 0 0.101848579968361 0.0317008679819527 0 0 0 0 0 0 0 0 0 0 0 0 0 0 0 0 0 0 0 0 0 0 0 0 0 0 0 0 0 0 0 0 0 0 0 0 0 0 0 0 0 0 0 0 0 0 0 0 0 0 0 0 0 0 0.0284676858068491 0 0 0 0 0 0 0 0 0 0 0 0 0 0 0 0 0 0 0 0 0 0 0 0 0 0 0 0 0 0 0 0 0 0 0 0 0 0 0 0 0 0 0 0 0 0 0 0 0.0141621523027205 0 0 0.00596791932427398 0 0 0 0 0 0 0 0 0 0 0 0 0 0 0 0 0 0 0 0 0 0 0 0 0 0 0.0101324254581 0 0 0 0 0 0 0 0 0 0 0.014916575406398 0 0 0 0 0 0.0116212753771887 0.0156608306982995 0 0 0 0 0 0 0 0 0 0 0 0 0 0 0 0 0 0 0 0 0 0 0 0 0 0 0 0 0 0 0 0 0 0 0 0 0 0 0 0 0 0 0 0 0 0 0 0 0 0 0 0 0 0 0 0 0 0 0 0 0 0 0 0 0 0 0 0 0 0 0 0 0 0 0 0 0 0 0 0 0 0 0 0 0 0
0.00316107374050211 0 0 0 0.0225581522996108 0 0 0.0263520206496879 0 0 0.00646926959738814 0.0123846092683833 0 0.00280578696986765 0.00326153321990226 0.00207864695859768 0 0 0 0 0 0 0 0 0 0 0 0 0.0169517428776067 0.0132401706931356 0.0296029489845605 0 0 0 0 0 0.186755767629928 0.00741402836609239 0 0 0 0 0 0 0 0 0.0905981483528962 0 0 0 0 0 0 0 0 0 0 0.0378126912507348 0 0.0042019848268052 0 0 0 0 0 0 0 0 0 0 0 0 0 0 0 0 0 0.006644462334745 0 0 0 0 0 0 0.0323624484839462 0.00600852535830236 0.108105693849943 0 0 0 0 0 0 0 0.00301445457660679 0.00498304061966627 0 0 0 0 0 0 0 0 0 0 0 0 0 0 0 0 0 0 0 0 0 0 0 0 0 0 0 0 0 0 0 0 0 0 0.0778464268447438 0.0858900413124697 0.188199868012658 0 0 0 0 0 0 0.0169673922304307 0 0 0 0 0 0 0.00195681943331489 0 0 0 0 0 0 0.00237225125747463 0 0 0 0 0 0 0 0 0 0 0 0 0 0 0 0 0 0 0 0 0 0 0 0 0 0 0 0 0 0 0 0 0 0 0 0 0 0 0 0 0 0 0 0 0 0 0 0 0 0 0 0 0 0 0 0 0 0 0 0 0 0 0 0 0 0 0 0 0 0 0 0 0 0 0 0 0 0 0 0 0 0 0 0 0 0 0 0 0 0 0 0 0 0 0 0 0 0 0 0 0 0 0 0 0 0 0 0 0 0 0 0 0 0 0 0 0 0 0 0 0 0 0 0 0 0 0 0 0 0 0 0 0 0 0 0 0 0 0 0 0 0 0 0 0 0 0 0 0 0 0 0 0 0 0 0 0 0 0 0 0 0 0
0 0 0 0 0 0 0 0 0 0 0 0 0 0 0 0 0 0 0 0 0 0 0.189509781047614 0 0.273106939897422 0 0 0 0 0 0 0 0 0 0 0 0 0 0.12270229106329 0 0 0 0 0 0 0 0 0.12080713404979 0 0 0 0 0 0 0 0 0 0 0 0 0 0 0 0 0 0 0 0 0 0 0 0 0 0 0 0 0 0 0 0 0 0 0 0 0 0 0 0 0 0 0 0 0 0 0 0 0 0 0 0 0 0 0 0 0 0 0 0 0 0 0 0 0 0 0 0 0 0 0 0 0 0 0 0 0 0 0 0.0836170256276719 0 0 0 0 0 0 0 0 0 0 0 0 0 0 0 0 0 0 0 0 0 0 0 0 0 0 0 0 0 0 0 0 0 0 0 0 0 0 0 0 0 0 0.0741612705742705 0 0 0 0 0 0 0 0 0 0 0 0 0 0 0 0 0 0 0 0 0 0 0 0 0 0 0 0.0158305868983049 0 0 0 0 0 0 0 0 0 0 0 0 0 0 0 0 0 0 0 0 0 0 0 0.120264970841636 0 0 0 0 0 0 0 0 0 0 0 0 0 0 0 0 0 0 0 0 0 0 0 0 0 0 0 0 0 0 0 0 0 0 0 0 0 0 0 0 0 0 0 0 0 0 0 0 0 0 0 0 0 0 0 0 0 0 0 0 0 0 0 0 0 0 0 0 0 0 0 0 0 0 0 0 0 0 0 0 0 0 0 0 0 0 0 0 0 0 0 0 0 0
0 0 0 0 0 0 0 0 0 0 0.0190377814002673 0 0 0 0 0.0823902962543546 0 0 0 0 0 0 0 0 0 0 0 0 0 0.0166263290895668 0 0 0 0 0 0 0 0 0 0 0 0 0 0 0 0 0 0 0 0 0 0 0 0 0 0 0 0.00809334636697548 0 0 0 0 0 0 0 0 0.0382608457443035 0 0 0.164714912616574 0 0 0 0 0 0 0 0.0297504502303302 0 0 0 0 0 0 0.00941143686098991 0 0 0 0 0 0 0 0 0 0 0 0.0369795594322736 0 0.0437774348966542 0 0 0 0 0 0 0 0 0 0 0 0.0439100791909221 0 0 0 0 0 0 0 0 0 0 0 0 0 0 0 0.0410408304679591 0 0 0.0207829113619584 0 0 0 0.05563458671943 0.269181373175224 0 0.0665764838589713 0.0252877251779328 0 0 0.00732259793040343 0 0 0 0 0 0 0 0 0 0 0 0 0 0 0 0 0 0 0 0 0 0 0 0 0 0 0 0 0 0 0 0 0 0 0 0 0 0 0 0 0 0 0 0 0 0 0 0 0 0 0 0 0 0 0 0 0 0 0 0 0 0 0 0 0 0 0 0 0 0 0 0 0 0 0 0 0 0 0 0 0 0 0 0 0 0 0 0 0 0.0212210192249094 0 0 0 0 0 0 0 0 0 0 0 0 0 0 0 0 0 0 0 0 0 0 0 0 0 0 0 0 0 0 0 0 0 0 0 0 0 0 0 0 0 0 0 0 0 0 0 0 0 0 0 0 0 0 0 0 0 0 0 0 0 0 0 0 0 0 0 0 0 0 0 0 0 0 0 0 0 0 0 0 0 0 0 0 0 0
0 0 0 0 0 0 0 0 0 0 0 0.0362631641775247 0 0.0329477754237883 0 0 0 0 0 0 0 0 0 0 0 0 0 0 0 0.00773471162551134 0 0 0 0 0 0 0 0 0 0 0 0 0 0 0 0 0.0471976748430113 0 0 0 0.126360311707009 0 0 0.424240283908673 0 0 0.164605153132596 0 0 0 0 0 0 0 0 0 0 0.0877395723722707 0 0 0.0575729159736587 0 0 0 0 0 0 0 0 0 0 0 0 0 0 0 0 0 0 0 0 0 0 0 0 0 0 0 0 0 0 0 0 0 0 0 0 0 0 0 0 0 0 0 0 0 0 0 0 0 0 0 0 0 0 0 0 0 0 0.0153384368359574 0 0 0 0 0 0 0 0 0 0 0 0 0 0 0 0 0 0 0 0 0 0 0 0 0 0 0 0 0 0 0 0 0 0 0 0 0 0 0 0 0 0 0 0 0 0 0 0 0 0 0 0 0 0 0 0 0 0 0 0 0 0 0 0 0 0 0 0 0 0 0 0 0 0 0 0 0 0 0 0 0 0 0 0 0 0 0 0 0 0 0 0 0 0 0 0 0 0 0 0 0 0 0 0 0 0 0 0 0 0 0 0 0 0 0 0 0 0 0 0 0 0 0 0 0 0 0 0 0 0 0 0 0 0 0 0 0 0 0 0 0 0 0 0 0 0 0 0 0 0 0 0 0 0 0 0 0 0 0 0 0 0 0 0 0 0 0 0 0 0 0 0 0 0 0 0 0 0 0 0 0 0 0 0 0 0 0
0 0 0 0 0 0 0 0 0 0 0 0 0 0 0 0 0 0 0 0 0 0 0 0 0 0 0 0 0 0 0 0 0 0 0 0 0 0 0 0 0 0 0 0 0.0253238115686652 0 0 0 0 0 0 0 0 0 0 0 0 0 0 0.562685466847478 0 0 0.0240398750616574 0.0233081580767391 0 0 0.0659738297295701 0 0 0 0 0 0 0 0 0 0 0.209054169282583 0 0 0 0 0 0 0 0 0 0 0 0 0 0 0 0 0 0 0 0 0 0 0 0 0 0 0 0 0 0 0 0 0.0168325187019374 0.0214616004479361 0 0 0 0 0 0 0 0 0 0 0 0 0 0 0 0 0.0513205702834339 0 0 0 0 0 0 0 0 0 0 0 0 0 0 0 0 0 0 0 0 0 0 0 0 0 0 0 0 0 0 0 0 0 0 0 0 0 0 0 0 0 0 0 0 0 0 0 0 0 0 0 0 0 0 0 0 0 0 0 0 0 0 0 0 0 0 0 0 0 0 0 0 0 0 0 0 0 0 0 0 0 0 0 0 0 0 0 0 0 0 0 0 0 0 0 0 0 0 0 0 0 0 0 0 0 0 0 0 0 0 0 0 0 0 0 0 0 0 0 0 0 0 0 0 0 0 0 0 0 0 0 0 0 0 0 0 0 0 0 0 0 0 0 0 0 0 0 0 0 0 0 0 0 0 0 0 0 0 0 0 0 0 0 0 0 0 0 0 0 0 0 0 0 0 0 0 0 0 0 0 0 0 0 0 0 0 0 0
0 0 0 0 0 0 0 0 0 0 0 0 0 0 0 0 0 0 0 0 0 0 0 0 0 0 0 0 0 0 0 0 0 0 0 0 0 0 0 0 0 0 0.0923891668955732 0.0261261052559524 0.0231824397878675 0.0109997323120105 0 0 0 0.0276654718561953 0 0 0 0 0 0 0 0 0.0126753987107793 0.055885598434303 0.0434670606569135 0.00686140138035115 0.0305951292960414 0.00481530378535015 0 0 0.0227879700483326 0 0 0.0153809141906733 0 0.0688477448503268 0.012523279481596 0 0.0119758783631893 0 0.0683911747623716 0 0 0 0 0 0 0 0 0 0.0104088266717207 0 0 0 0 0 0 0 0 0 0 0 0 0 0 0 0 0 0 0 0 0 0 0 0.0111433985533452 0.00428886143881716 0 0 0 0 0 0 0 0 0 0 0 0 0 0 0 0 0.0265867191833894 0 0 0 0 0.409254175432489 0 0 0 0 0 0 0 0 0 0 0 0 0 0 0 0 0 0 0 0 0 0 0 0 0 0 0 0 0 0 0 0 0 0 0 0 0 0 0 0 0 0 0 0 0 0 0 0 0 0 0 0 0 0 0 0 0 0 0 0 0 0 0 0 0 0 0 0 0 0 0 0 0 0 0 0 0 0 0 0 0 0 0 0 0 0 0 0 0 0 0 0 0.00374824865241163 0 0 0 0 0 0 0 0 0 0 0 0 0 0 0 0 0 0 0 0 0 0 0 0 0 0 0 0 0 0 0 0 0 0 0 0 0 0 0 0 0 0 0 0 0 0 0 0 0 0 0 0 0 0 0 0 0 0 0 0 0 0 0 0 0 0 0 0 0 0 0 0 0 0 0 0 0 0 0 0 0 0 0 0 0 0 0 0 0 0
0 0 0 0 0 0 0 0 0 0 0 0 0 0 0 0.0461974104940763 0 0 0 0 0 0 0 0 0 0 0 0 0 0 0 0 0 0 0 0 0 0 0 0 0 0 0 0 0 0 0 0 0 0 0 0 0 0 0 0 0 0 0 0 0 0 0.405386810345909 0 0 0 0 0 0 0 0 0.442317049069461 0 0 0 0 0 0 0 0 0 0 0 0 0 0 0 0 0 0 0 0 0 0 0 0 0 0 0 0 0 0 0 0 0 0 0 0 0 0 0 0 0 0 0 0 0 0 0 0 0 0 0 0 0 0 0 0 0 0 0 0 0 0 0 0 0 0 0 0 0 0 0 0 0 0 0 0 0 0 0 0 0 0 0 0 0 0 0 0 0 0 0 0 0 0 0 0 0 0 0 0 0 0 0 0 0 0 0 0 0 0 0 0 0 0 0 0 0 0 0 0 0 0 0 0 0 0 0 0 0 0 0 0 0 0 0 0 0 0 0 0 0.106098730090554 0 0 0 0 0 0 0 0 0 0 0 0 0 0 0 0 0 0 0 0 0 0 0 0 0 0 0 0 0 0 0 0 0 0 0 0 0 0 0 0 0 0 0 0 0 0 0 0 0 0 0 0 0 0 0 0 0 0 0 0 0 0 0 0 0 0 0 0 0 0 0 0 0 0 0 0 0 0 0 0 0 0 0 0 0 0 0 0 0 0 0 0 0 0 0 0 0 0 0 0 0 0 0 0
0.00247435520135653 0 0 0 0 0 0 0 0 0 0.00368491949457398 0 0 0 0 0 0 0 0 0 0 0 0 0 0 0 0 0 0.0020997915601007 0 0.0385737490893111 0 0 0 0 0 0 0 0 0 0 0 0 0 0 0 0 0 0 0 0 0 0 0 0 0 0 0.00557280320621882 0 0 0 0 0 0 0 0 0 0 0 0 0 0 0 0 0 0 0 0 0 0 0 0.0285953893584429 0 0 0 0.0203318094745253 0 0.150590361558205 0.0453234530292054 0.2115211006658 0.0598205893634651 0.0583308028143421 0 0.0135538828242983 0.136571059120419 0.170779761481896 0 0 0 0 0 0.0155452777655318 0.011867137774927 0 0 0 0 0 0 0 0 0 0 0 0.00524890861465695 0.00209024113583854 0 0 0 0 0 0 0 0 0 0 0 0 0 0 0 0 0 0 0 0 0 0 0 0 0 0 0.0174246064668855 0 0 0 0 0 0 0 0 0 0 0 0 0 0 0 0 0 0 0 0 0 0 0 0 0 0 0 0 0 0 0 0 0 0 0 0 0 0 0 0 0 0 0 0 0 0 0 0 0 0 0 0 0 0 0 0 0 0 0 0 0 0 0 0 0 0 0 0 0 0 0 0 0 0 0 0 0 0 0 0 0 0 0 0 0 0 0 0 0 0 0 0 0 0 0 0 0 0 0 0 0 0 0 0 0 0 0 0 0 0 0 0 0 0 0 0 0 0 0 0 0 0 0 0 0 0 0 0 0 0 0 0 0 0 0 0 0 0 0 0 0 0 0 0 0 0 0 0 0 0 0 0 0 0 0 0 0 0 0 0 0 0 0 0 0 0 0 0 0 0 0 0 0 0
0 0 0 0 0 0 0 0 0 0 0 0 0 0 0 0 0 0 0 0 0 0 0 0 0 0 0 0 0 0 0.0314767411027694 0 0 0 0 0 0 0.0145614485786709 0 0 0 0 0 0 0 0 0 0 0 0 0 0 0 0 0 0 0 0.0104594551665261 0 0 0 0 0 0 0 0 0 0 0 0 0 0 0 0 0 0 0 0 0 0 0 0.0715022910916649 0.383478955374504 0 0 0 0 0 0 0 0 0 0 0 0 0.0335182114356326 0.052574795378855 0.19805596188165 0.169621474291937 0 0 0 0 0 0 0 0 0 0 0 0 0 0 0 0 0 0 0 0 0 0 0 0 0 0 0 0 0 0 0 0 0 0 0 0 0.0347506656977909 0 0 0 0 0 0 0 0 0 0 0 0 0 0 0 0 0 0 0 0 0 0 0 0 0 0 0 0 0 0 0 0 0 0 0 0 0 0 0 0 0 0 0 0 0 0 0 0 0 0 0 0 0 0 0 0 0 0 0 0 0 0 0 0 0 0 0 0 0 0 0 0 0 0 0 0 0 0 0 0 0 0 0 0 0 0 0 0 0 0 0 0 0 0 0 0 0 0 0 0 0 0 0 0 0 0 0 0 0 0 0 0 0 0 0 0 0 0 0 0 0 0 0 0 0 0 0 0 0 0 0 0 0 0 0 0 0 0 0 0 0 0 0 0 0 0 0 0 0 0 0 0 0 0 0 0 0 0 0 0 0 0 0 0 0 0 0 0 0 0 0 0 0 0 0 0 0 0 0 0 0
0 0 0 0 0 0 0 0 0 0 0 0 0 0 0 0 0 0 0 0 0 0 0 0 0 0 0 0 0 0 0 0 0 0 0.00411842614705504 0.0100438301531474 0 0 0 0 0 0 0 0 0 0 0 0 0 0 0 0.0133350068674285 0 0 0 0.00227000295705703 0 0.00992505418210552 0 0 0 0 0 0 0 0 0 0 0 0 0 0 0 0 0 0 0 0 0 0.0315979953772083 0.0269826742451371 0 0.054035818225594 0.246608818738476 0.0144959116006241 0.00401715150196661 0.00368376237615192 0.00821847434724354 0.00435141716475632 0 0 0 0 0 0.0697508345740206 0.0960735337755647 0 0.0214406744037574 0 0 0 0 0 0 0 0 0 0 0 0 0 0 0 0 0 0 0.00366144656863994 0 0 0 0 0 0 0 0 0 0 0 0 0 0 0 0 0 0 0 0 0 0 0.0022321257232795 0 0 0 0 0 0 0 0 0 0.0024507987882407 0 0 0 0 0 0 0 0 0 0 0 0 0 0 0 0 0 0 0 0 0 0 0 0 0 0 0 0 0 0 0 0 0 0 0 0 0 0 0 0 0 0 0 0 0 0 0.0518160114524736 0 0 0 0 0 0 0 0 0 0 0 0 0 0 0 0 0 0 0 0 0 0 0 0 0 0 0 0 0 0 0 0 0 0 0 0 0 0 0 0 0.0985548073347468 0 0 0 0.132102554958607 0.0882328685367177 0 0 0 0 0 0 0 0 0 0 0 0 0 0 0 0 0 0 0 0 0 0 0 0 0 0 0 0 0 0 0 0 0 0 0 0 0 0 0 0 0 0 0 0 0 0 0 0 0 0 0 0 0 0 0 0 0 0 0 0 0 0 0 0 0 0 0 0 0 0 0 0 0 0
0 0 0 0 0 0 0 0 0 0 0 0 0 0 0 0 0 0 0 0 0 0 0 0 0 0 0 0 0 0 0.023760600412089 0 0 0 0 0 0.0111089975769022 0.0220006146091801 0 0 0 0 0 0 0 0 0 0 0 0 0 0.0531951709041462 0 0 0 0 0 0 0 0 0 0 0 0 0 0 0 0 0 0 0 0 0 0 0 0 0 0 0 0 0.212960018063935 0.0795194264367906 0 0.210060256507613 0.0210805108638345 0.00610379401603571 0.0158958316677671 0 0 0 0 0 0 0 0.0300322551997915 0.100187536251683 0 0.0638859343760507 0.0279058958581896 0 0 0 0 0 0 0 0 0 0 0 0 0 0 0 0 0 0 0 0 0 0 0 0 0 0 0 0 0 0 0 0 0 0 0 0 0 0 0 0 0 0 0 0 0 0 0 0 0 0 0 0 0 0 0 0 0 0 0 0 0 0 0 0 0 0 0 0 0 0 0 0 0 0 0 0 0 0 0 0 0 0 0 0 0 0 0 0 0 0 0 0 0 0 0 0 0 0.0574733027151727 0 0 0 0 0 0 0 0 0 0 0 0 0 0 0 0 0 0 0 0 0 0 0 0 0 0 0 0 0 0.00648967940770714 0 0 0 0 0 0 0 0 0 0 0.0170048294825226 0 0 0 0 0.0413353456505891 0 0 0 0 0 0 0 0 0 0 0 0 0 0 0 0 0 0 0 0 0 0 0 0 0 0 0 0 0 0 0 0 0 0 0 0 0 0 0 0 0 0 0 0 0 0 0 0 0 0 0 0 0 0 0 0 0 0 0 0 0 0 0 0 0 0 0 0 0 0 0 0 0 0
0 0 0 0 0 0 0 0 0 0 0 0 0 0 0 0 0 0 0 0 0 0 0 0 0 0 0 0 0 0 0 0 0 0 0 0.0404587761723401 0 0 0 0 0 0 0 0 0 0 0 0 0 0 0 0 0 0 0 0 0 0 0 0 0 0 0 0 0 0 0 0 0 0 0 0 0 0 0 0 0 0 0 0 0 0.207285136990842 0.119980852837394 0 0 0 0 0 0 0 0 0 0 0 0 0 0 0 0 0 0 0 0 0 0 0 0 0 0 0 0 0 0 0 0 0 0 0 0 0 0 0 0 0 0 0 0 0 0 0 0 0 0 0 0 0 0 0 0 0 0 0 0 0 0 0 0 0 0 0 0 0 0 0 0 0 0 0 0 0 0 0 0 0 0 0 0 0 0 0 0 0 0 0 0 0 0 0 0 0 0 0 0 0 0 0 0 0 0 0 0 0 0 0 0 0 0.0891603967305546 0 0 0 0 0 0 0 0 0 0 0 0 0 0 0 0 0 0 0 0 0 0 0 0 0 0 0 0 0 0 0 0 0 0 0 0 0 0 0 0 0.211202201776043 0 0 0 0.218102193106908 0.109455029823255 0 0 0 0 0 0 0 0 0 0.00435541256266217 0 0 0 0 0 0 0 0 0 0 0 0 0 0 0 0 0 0 0 0 0 0 0 0 0 0 0 0 0 0 0 0 0 0 0 0 0 0 0 0 0 0 0 0 0 0 0 0 0 0 0 0 0 0 0 0 0 0 0 0 0 0 0 0
0 0 0 0 0 0 0 0 0 0 0 0 0 0 0 0.00301543330546577 0 0 0 0 0 0 0 0 0 0 0 0 0 0.00107793985925021 0.0124430460765138 0 0 0.00101431705946927 0 0 0.0609605272097411 0.0901985285020372 0 0 0 0 0 0 0 0 0.000738629457048685 0 0 0 0 0 0 0.00361769516369833 0 0 0.00130042712419429 0.054693327123723 0 0 0 0 0 0 0 0 0 0 0 0 0.000830081892945759 0 0.0109081348223036 0 0.000677517726967475 0 0 0 0 0 0 0.00290060571238001 0.00286637356897383 0 0 0.104128413826183 0.180511987362265 0.0910048231962176 0.094125121185414 0.00614721332606004 0.000845855420602686 0.00406436564691933 0.0563839083508296 0.00100004450108465 0.052444672410035 0.00910881027923833 0 0.00117970294863092 0.00133759371112589 0 0 0.00658679486806959 0.00175236268858778 0 0 0 0 0 0 0 0 0 0 0 0 0 0 0 0 0 0 0 0 0 0 0 0.0131812376583419 0 0 0.00562472144077648 0 0 0.00845537048551841 0 0.00165224765713402 0.00124239230687605 0 0 0.0039612165629364 0.000983327780874207 0.00508049593975732 0.00393648153104155 0.076089647104907 0 0 0.00344514188247559 0.00429535813437317 0.00214829295419372 0.00104900710911897 0.00139353262873392 0.000898586792660985 0 0 0 0 0 0 0 0 0.00093691749740189 0 0 0 0 0 0 0 0 0 0 0 0 0 0 0 0 0 0 0 0 0 0 0 0 0 0 0 0.00123153660540469 0 0 0 0 0 0 0.000804166597326268 0 0 0 0 0 0 0 0 0 0 0 0 0 0 0 0 0 0 0 0 0 0 0 0 0 0 0 0 0 0 0 0 0 0 0 0 0 0 0 0 0 0 0 0 0 0 0 0 0 0 0 0 0 0 0 0 0 0 0 0 0 0 0.00346964694170503 0 0 0 0 0 0 0 0 0 0 0 0 0 0 0 0 0 0 0 0 0 0 0 0 0 0 0 0 0 0 0.000817673452278013 0 0 0 0 0 0 0 0 0 0 0 0 0 0 0 0 0 0 0.000767302590117928 0 0 0 0 0 0 0 0 0.00067144402007168
0 0 0 0 0 0 0 0 0 0 0 0 0 0 0 0 0 0 0 0 0 0 0 0 0 0 0 0 0.000887713728202674 0.0072585106829141 0.0218830501877309 0 0 0 0.00287443383763953 0 0.022080256718672 0.0960367747675619 0 0 0 0 0 0 0 0 0 0 0 0 0 0 0 0.00288678764186127 0 0 0.00102845322218159 0.0221975420379613 0 0 0 0 0 0 0 0 0 0 0 0 0.00178544207206913 0 0.00515048259568911 0 0 0 0 0 0 0.0114328265518896 0 0.00204424186193253 0.00211068016485122 0 0.264813519585083 0 0.0547821031544786 0.0555324699261408 0.0467821957367469 0.017065758566826 0.00289049989732195 0.00533331005310889 0.0837319941474276 0.0020045224157344 0.19607814795901 0.0132478268416221 0 0 0 0 0 0.00359904564660495 0.00147733562370371 0 0 0 0 0 0 0 0 0 0 0 0 0 0 0 0 0 0 0 0 0 0 0 0.00386831916682034 0 0 0.0141135875659042 0 0 0.00528263795967697 0 0 0 0 0 0.00201941507310612 0 0.00374919858778998 0 0.0147996389614579 0 0.0019806474896137 0.00206958111782162 0 0.00147164047206801 0 0 0 0 0 0 0 0 0 0 0 0 0 0 0 0 0 0 0 0 0 0 0 0 0 0 0 0 0 0 0 0 0 0 0 0 0 0 0 0 0 0 0 0 0 0 0.000909976209356057 0 0 0 0 0 0 0 0 0 0 0 0.000880145524302558 0 0 0 0 0 0 0 0 0 0 0 0 0 0 0 0 0 0 0 0 0 0 0 0 0 0 0 0 0 0 0 0 0 0 0 0 0 0 0 0 0 0 0 0 0 0 0 0 0 0 0.00185928624711675 0 0 0 0 0 0 0 0 0 0 0 0 0 0 0 0 0 0 0 0 0 0 0 0 0 0 0 0 0 0 0 0 0 0 0 0 0 0 0 0 0 0 0 0 0 0 0 0 0 0 0 0 0 0 0 0 0 0 0
0.00207721809535086 0 0 0 0.007889325481581 0 0 0 0 0 0.00306413802354332 0.0018066545526783 0 0 0 0.00589019183874133 0 0 0 0 0 0 0 0 0 0 0 0 0.0110044578895468 0.0104443599858575 0.0332179824269531 0 0 0.000872212410340791 0 0 0.143822012900391 0.0556998950285794 0 0 0 0 0 0 0 0 0.00345754592993573 0 0 0 0 0 0 0.00316463214050185 0 0.00154910127227481 0 0.0836808009714508 0 0 0 0 0 0 0 0 0 0 0 0 0.00162480272227542 0 0.0631071723587476 0 0 0 0 0.00322384163981213 0 0 0 0.00127660282639783 0.00374331127122856 0 0.312627426303247 0.0373068712584618 0 0.015847789079564 0.0135911623097719 0 0 0.00632124395040706 0.043243802147109 0 0.0182921660283254 0.00913622569487571 0 0.00161812279166824 0 0 0 0.00442005038104151 0 0 0 0 0 0 0 0 0 0 0 0 0 0 0 0 0 0 0 0 0 0 0 0 0.010825404328216 0 0 0.00941098140034003 0 0.00294923666036183 0.0261645552010355 0 0.0035618974307292 0.00193771504343474 0 0 0.0032546750441662 0.00253205372913247 0 0.00364470376375759 0.0211139524370148 0 0 0.00162790440429242 0 0 0 0.00180676292694977 0 0 0 0 0 0 0 0 0 0 0 0 0 0 0 0 0 0 0 0 0 0 0 0 0 0 0 0 0 0 0 0 0 0 0 0 0 0 0 0 0 0 0 0 0.00271032802527889 0 0 0 0 0 0 0 0 0 0 0 0.00170824081834835 0 0 0 0 0 0 0 0 0 0 0 0 0 0 0 0 0 0 0 0 0 0 0 0 0 0 0 0 0 0 0 0 0 0 0 0 0 0 0 0 0 0 0 0 0 0 0 0 0 0 0.00258238587623675 0 0 0 0 0 0 0 0 0 0 0 0 0 0 0 0 0 0 0 0 0 0 0 0 0 0 0 0 0 0 0 0 0 0 0 0 0 0 0 0 0 0 0 0 0 0 0 0 0 0.00114808320004544 0 0 0 0 0 0 0 0 0
0 0 0 0 0 0 0 0 0 0 0 0 0 0 0 0 0 0 0 0 0 0 0 0 0 0 0 0 0 0 0 0 0 0.000947419005287315 0.0035209099122147 0 0 0 0 0 0 0 0 0 0 0 0 0 0 0 0 0 0 0.00193422489302042 0 0 0 0.0231697937425431 0 0 0 0 0 0 0 0 0 0 0 0 0 0 0 0 0 0 0 0 0 0.0267666678602752 0 0.00132197980549489 0 0 0.0731568270895935 0.017553613856096 0.00735593877450553 0 0.209360530264577 0.209413382076582 0.0482599318291316 0.0778894716829693 0 0.0323490490197191 0.0804083185354569 0.00652279502781223 0 0 0 0 0.00301897037477827 0.0393794936067056 0.0310539570526196 0 0 0 0 0 0 0 0 0 0 0 0.000935507464598109 0.000525739732170838 0 0 0 0 0 0 0 0 0 0 0 0 0 0 0 0 0 0 0 0 0 0 0.000899554226127757 0 0.00982818141826831 0.00134520902184721 0.0798544952323915 0 0 0.00300321764381567 0 0 0.00163981750341174 0.00148739900226988 0.00225360185049116 0.00154569397407781 0.000665008282638453 0 0 0 0 0 0 0 0 0 0 0 0 0 0 0 0 0 0 0 0 0 0 0 0 0 0 0 0 0 0 0 0 0 0 0 0 0 0 0 0 0 0.000684771147603474 0 0 0 0 0 0 0 0 0 0 0 0.00116244593072128 0 0 0 0 0 0 0 0 0 0 0 0 0 0 0 0 0 0 0 0 0 0 0 0 0 0 0 0 0 0 0 0 0 0 0 0 0 0 0 0 0 0 0 0 0 0 0 0 0 0 0.000786083160184041 0 0 0 0 0 0 0 0 0 0 0 0 0 0 0 0 0 0 0 0 0 0 0 0 0 0 0 0 0 0 0 0 0 0 0 0 0 0 0 0 0 0 0 0 0 0 0 0 0 0 0 0 0 0 0 0 0 0 0
0 0 0 0 0 0 0 0 0 0 0 0 0 0 0 0 0 0 0 0 0 0 0 0 0 0 0 0 0 0 0.00181275147999136 0 0 0.00100060926122458 0.00277327554528584 0 0 0 0 0 0 0 0 0 0 0 0 0 0 0 0 0 0 0.0032099333894311 0 0 0.00071108563270939 0.0656728944394306 0 0 0 0 0 0 0 0 0 0 0 0 0.00178094801313735 0 0 0 0 0 0 0 0 0.00668215586311817 0 0.000580578321338105 0 0 0.0627613789657816 0.0122658212074346 0.00523265979975126 0.173656597441618 0 0.0980402076822727 0.0228546420703506 0.0504453233510191 0.00243953131711678 0.0131825537495275 0.0224337660270793 0.00883062083786388 0 0 0 0.00138497308794824 0.00335316739215902 0.111713039173969 0.0632532382064911 0 0 0 0 0 0 0 0 0 0 0 0 0 0 0 0 0 0 0 0 0 0 0 0 0 0 0 0 0 0 0 0 0 0 0 0.00230904629577578 0 0.0279705609393251 0.00486936936019773 0.199547503023287 0 0 0.00664908778120347 0.00370848206618669 0.00219205164747883 0.00266669338428875 0.00186491934689332 0.00373740473777261 0.00195759358299606 0 0 0 0 0 0 0 0 0 0 0 0 0 0 0 0 0 0 0 0 0 0 0 0 0 0 0 0 0 0 0 0 0 0 0 0.000452159219716116 0 0 0 0 0 0 0.00095324585413274 0 0 0 0 0 0 0 0 0 0 0 0.00113564031272262 0 0 0 0 0 0 0 0 0 0 0 0 0 0 0 0 0 0 0 0 0 0 0 0 0 0 0 0 0 0 0 0 0 0 0 0 0 0 0 0 0 0 0 0 0 0 0 0 0 0 0.0039144901919735 0 0 0 0 0 0 0 0 0 0 0 0 0 0 0 0 0 0 0 0 0 0 0 0 0 0 0 0 0 0 0 0 0 0 0 0 0 0 0 0 0 0 0 0 0 0 0 0 0 0 0 0 0 0 0 0 0 0 0
0 0 0 0 0 0 0 0 0 0 0 0 0 0 0 0 0 0 0 0 0 0 0 0 0 0 0 0 0 0 0 0 0 0 0 0 0 0 0 0 0 0 0 0 0.000417826876923544 0 0 0.000498271200791938 0 0 0 0 0 0 0 0 0 0.00790963136178709 0 0 0 0 0 0 0 0 0 0 0 0 0 0 0 0 0 0 0 0 0 0.03760882856182 0 0 0 0 0.00494319462880268 0.00539615135240703 0 0.209480405274954 0.118235180695727 0 0.0951632015871068 0.228692216674055 0 0.0576867035946175 0.0235943215322662 0 0 0 0 0.00244372201740185 0.0107128506462192 0.0690174446952534 0.0731593509053941 0 0 0 0 0 0 0 0 0 0 0 0 0 0 0 0 0 0 0 0 0 0 0 0 0 0 0 0 0 0 0 0 0 0 0 0 0 0.00626033088713247 0 0.0334545271433581 0 0 0 0.00114890716332945 0 0 0 0.00832148367200479 0.0041345218408912 0.00172092768775618 0 0 0 0 0 0 0 0 0 0 0 0 0 0 0 0 0 0 0 0 0 0 0 0 0 0 0 0 0 0 0 0 0 0 0 0 0 0 0 0 0 0 0 0 0 0 0 0 0 0 0 0 0 0 0 0 0 0 0 0 0 0 0 0 0 0 0 0 0 0 0 0 0 0 0 0 0 0 0 0 0 0 0 0 0 0 0 0 0 0 0 0 0 0 0 0 0 0 0 0 0 0 0 0 0 0 0 0 0 0 0 0 0 0 0 0 0 0 0 0 0 0 0 0 0 0 0 0 0 0 0 0 0 0 0 0 0 0 0 0 0 0 0 0 0 0 0 0 0 0 0 0 0 0 0 0 0 0 0 0 0 0 0 0
0 0 0 0 0 0 0 0 0 0 0 0 0 0 0 0 0 0 0 0 0 0 0 0 0 0 0 0 0 0 0 0 0 0 0 0 0 0.00521476517483118 0 0 0 0 0 0 0 0 0 0 0 0 0 0 0 0.0017688514069376 0 0 0 0.00190388116853723 0 0 0 0 0 0 0 0 0 0 0 0 0 0 0 0 0 0 0 0 0 0.0232252237810606 0 0 0 0 0.0014852469652077 0.00199574290762124 0 0.105414120566678 0.060185244920841 0.207798379222244 0 0.204018524651804 0.0059065197388394 0.176009996011564 0.014601757427499 0 0 0 0 0 0.00384423139712941 0.0701174637328437 0.0954131323700004 0 0 0 0 0 0 0 0 0 0 0 0 0 0 0 0 0 0 0 0 0 0 0 0 0 0 0.00727672491973051 0 0 0 0 0 0 0 0 0 0 0 0 0.00293661375811278 0 0 0 0.00215765690942872 0 0 0 0.00791526936446512 0.000810653604624072 0 0 0 0 0 0 0 0 0 0 0 0 0 0 0 0 0 0 0 0 0 0 0 0 0 0 0 0 0 0 0 0 0 0 0 0 0 0 0 0 0 0 0 0 0 0 0 0 0 0 0 0 0 0 0 0 0 0 0 0 0 0 0 0 0 0 0 0 0 0 0 0 0 0 0 0 0 0 0 0 0 0 0 0 0 0 0 0 0 0 0 0 0 0 0 0 0 0 0 0 0 0 0 0 0 0 0 0 0 0 0 0 0 0 0 0 0 0 0 0 0 0 0 0 0 0 0 0 0 0 0 0 0 0 0 0 0 0 0 0 0 0 0 0 0 0 0 0 0 0 0 0 0 0 0 0 0 0 0 0 0 0 0 0 0
0 0 0 0 0 0 0 0 0 0 0 0 0 0 0 0 0 0 0 0 0 0 0 0 0 0 0 0 0.00142861264664256 0 0 0 0 0 0 0 0 0 0 0 0 0 0 0 0 0 0 0 0 0 0 0 0 0.00266083827113628 0 0.0032570889413176 0 0.0103505118380954 0 0 0 0 0 0 0 0 0 0 0 0 0 0 0 0 0 0 0 0 0 0.0132774691835006 0 0 0 0 0.0041841133126813 0.00215892023627053 0.00375744116337635 0.0997468001518104 0.0778833541785993 0.292774079288898 0.119612820505446 0 0 0.0427642665649917 0.00950876868787625 0 0 0 0 0.00217746171088297 0.0109647937602133 0.116983635048134 0.0914016416595259 0.00622963971725693 0 0 0 0 0.00190229678341903 0 0 0 0 0 0.01013470651653 0.0009863394022572 0 0 0 0 0 0 0 0 0 0 0 0 0 0 0 0 0 0 0 0 0 0 0.00136426313112206 0 0.00721492099290464 0 0.0443724747469502 0.00110266578564426 0 0 0.00118694678521767 0 0.00149545970794567 0 0.0085575747250738 0.0055763009146601 0.00231135665406069 0 0 0 0 0 0 0 0 0 0 0 0 0 0 0 0 0 0 0 0 0 0 0 0 0 0 0 0 0 0 0 0 0 0 0 0 0 0 0 0 0 0 0 0 0 0 0 0 0 0 0 0 0 0.00144192671446004 0 0 0 0 0 0 0 0 0 0 0 0 0 0 0 0 0 0 0 0 0 0 0 0 0 0 0 0 0 0 0 0 0 0 0 0 0 0 0 0 0 0 0 0 0 0 0 0 0 0 0.00123051027309984 0 0 0 0 0 0 0 0 0 0 0 0 0 0 0 0 0 0 0 0 0 0 0 0 0 0 0 0 0 0 0 0 0 0 0 0 0 0 0 0 0 0 0 0 0 0 0 0 0 0 0 0 0 0 0 0 0 0 0
0 0 0 0.077948104857959 0 0 0.00227184311560401 0 0 0 0.017590323744159 0 0 0 0 0.00244008273203783 0 0 0 0 0 0 0 0 0 0 0 0 0 0.0748981950614355 0.0782929717162964 0 0 0 0 0 0.0312432227913963 0.259418145487248 0 0 0 0 0 0 0 0 0 0 0 0 0 0 0 0.00144410110526648 0 0 0.00114272348329782 0.00183905065615095 0 0 0 0 0 0 0 0 0 0 0 0 0 0 0 0 0 0 0 0 0 0 0 0 0 0 0.0930755561119294 0.0543501812969035 0.0412176576064144 0 0.00603948535023708 0 0.00555276873459656 0 0 0 0.00541653751461983 0.00466539211240108 0 0 0 0 0 0 0 0 0 0 0 0 0 0 0 0 0 0 0 0 0 0 0 0 0 0 0 0 0 0 0.00295701834674171 0 0 0.180237116631261 0 0 0.0115822245900083 0.0043160439543212 0 0 0 0 0.00367943924598032 0 0.00175537328643854 0 0 0.00292588977701634 0.00530224800597601 0 0.0107271652469154 0.00536206654642804 0 0.0030123678169845 0 0 0 0.00671002930865398 0.00153102757956407 0 0 0 0 0 0 0 0 0 0 0 0 0 0 0 0 0 0 0 0 0 0 0 0 0 0 0 0 0 0 0 0 0 0 0 0 0 0 0 0 0 0 0 0 0 0 0 0 0 0 0 0 0 0 0 0 0 0 0 0 0 0 0 0 0 0 0 0 0 0 0 0 0 0 0 0 0 0 0 0 0 0 0 0 0 0 0 0 0 0 0 0 0 0 0 0 0 0 0 0 0 0 0.00105564618575707 0 0 0 0 0 0 0 0 0 0 0 0 0 0 0 0 0 0 0 0 0 0 0 0 0 0 0 0 0 0 0 0 0 0 0 0 0 0 0 0 0 0 0 0 0 0 0 0 0 0 0 0 0 0 0 0 0 0 0
0 0 0 0 0 0 0 0 0 0 0 0 0 0 0 0 0 0 0 0 0 0 0 0 0 0 0 0 0 0 0 0 0 0 0 0 0 0 0 0 0 0 0 0 0 0 0 0.00147838596726501 0 0 0 0 0 0 0 0 0 0 0 0 0 0 0 0 0 0 0 0 0 0 0 0 0 0 0 0 0 0 0 0.00740281633092936 0 0 0 0 0.0024702783425741 0.00194700282325411 0 0.0994025742843637 0.0488358989772784 0.177203731024052 0.247606112095071 0.102611710500351 0 0 0.0177100695124333 0 0 0 0 0.0115292575553944 0.018308839786954 0.0462540970484959 0.0844740114064208 0 0 0 0.00227084882523805 0 0 0 0 0 0 0 0.0158561418267854 0.0191682316459565 0.0044832374389555 0 0 0 0 0 0 0 0 0 0 0 0 0 0 0 0 0 0 0 0 0 0 0 0 0 0.00412552848373232 0 0 0 0 0 0.0362796292945307 0.0246674238314868 0.0192932293923932 0.0066209436060847 0 0 0 0 0 0 0 0 0 0 0 0 0 0 0 0 0 0 0 0 0 0 0 0 0 0 0 0 0 0 0 0 0 0 0 0 0 0 0 0 0 0 0 0 0 0 0 0 0 0 0 0 0 0 0 0 0 0 0 0 0 0 0 0 0 0 0 0 0 0 0 0 0 0 0 0 0 0 0 0 0 0 0 0 0 0 0 0 0 0 0 0 0 0 0 0 0 0 0 0 0 0 0 0 0 0 0 0 0 0 0 0 0 0 0 0 0 0 0 0 0 0 0 0 0 0 0 0 0 0 0 0 0 0 0 0 0 0 0 0 0 0 0 0 0 0 0 0 0 0 0 0 0 0 0 0 0 0 0 0 0 0 0 0 0
0 0 0 0 0 0 0 0 0 0 0 0 0 0 0 0 0 0 0 0 0 0 0 0 0 0 0 0 0.000761265390022573 0.0108018168816635 0.110814835182058 0 0 0 0.00497734628113615 0 0.00553677510476551 0.0165428367906084 0 0 0 0 0 0 0 0 0 0 0 0 0 0 0 0.00195749055742733 0 0 0.00134656520634242 0.00919651509376729 0 0 0 0 0 0 0 0 0 0 0 0 0 0 0.00154896421213657 0 0 0 0 0 0 0.0460350771190179 0 0.0212772790358613 0.00622534063068934 0 0.0799511825431809 0.117538950962696 0.0161015476513797 0.152487429710715 0.0512907172178516 0.044730276476688 0.0126772807206396 0.0140811178094263 0.00500224324978222 0.0109299258544414 0 0.165756427166887 0 0.0178043546262893 0 0 0 0.010277636890163 0.00525950944129336 0 0 0 0 0 0 0 0 0 0 0 0 0 0 0 0 0 0 0 0 0 0 0 0 0 0 0.00354881461760047 0 0 0.00205760074764951 0 0 0.0224754207798044 0 0 0 0 0.00309869809593135 0 0.0179599521429882 0 0.00227417215369176 0 0 0 0 0.00110459200111005 0 0.000508019105995763 0 0 0 0 0 0 0 0 0 0 0 0 0 0 0 0 0 0 0 0 0 0 0 0 0 0 0 0 0 0 0 0 0 0 0 0 0 0 0 0 0 0 0.00132596808856402 0 0 0 0 0 0 0 0 0 0 0 0.00210355756667737 0 0 0 0 0 0 0 0 0 0 0 0 0 0 0 0 0 0 0 0 0 0 0 0 0 0 0 0 0 0 0 0 0 0 0 0 0 0 0 0 0 0 0 0 0 0 0 0 0 0 0.00263249689305788 0 0 0 0 0 0 0 0 0 0 0 0 0 0 0 0 0 0 0 0 0 0 0 0 0 0 0 0 0 0 0 0 0 0 0 0 0 0 0 0 0 0 0 0 0 0 0 0 0 0 0 0 0 0 0 0 0 0 0
0.00220977791480945 0 0 0 0 0 0 0 0 0 0 0 0 0 0 0 0 0 0 0 0 0 0 0 0 0 0 0 0.00167890028140525 0.00879360336158628 0.190579539314225 0 0 0 0 0 0.00838990326125223 0.0247314298553885 0 0 0 0 0 0 0 0 0.00179261452833242 0 0 0 0 0 0 0 0 0 0 0.00553901162705149 0 0 0 0 0 0 0 0 0 0 0 0 0 0 0.00450227319005255 0 0 0 0 0 0 0.101221175584429 0.00678449186475993 0.051531789318246 0.0365168785716162 0 0.0244168675804719 0.0139637489996819 0.0141408033642411 0.0217506165339236 0.0355003471812513 0 0 0 0.00757593044711917 0 0.291457445175928 0 0 0.0409247445052861 0 0 0 0.00503691440853242 0 0 0 0.0047614992786407 0 0 0 0 0 0 0 0 0 0 0 0 0 0 0 0 0 0 0 0 0.0233107058166155 0 0 0 0.00186218091112913 0 0 0 0 0.0612353099569729 0 0 0 0.00167365692120643 0 0 0.00527435167842188 0 0 0 0.00284348856742319 0 0 0 0 0 0 0 0 0 0 0 0 0 0 0 0 0 0 0 0 0 0 0 0 0 0 0 0 0 0 0 0 0 0 0 0 0 0 0 0 0 0 0 0 0 0 0 0 0 0 0 0 0 0 0 0 0 0 0 0 0 0 0 0 0 0 0 0 0 0 0 0 0 0 0 0 0 0 0 0 0 0 0 0 0 0 0 0 0 0 0 0 0 0 0 0 0 0 0 0 0 0 0 0 0 0 0 0 0 0 0 0 0 0 0 0 0 0 0 0 0 0 0 0 0 0 0 0 0 0 0 0 0 0 0 0 0 0 0 0 0 0 0 0 0 0 0 0 0 0 0 0 0 0 0 0 0 0 0 0 0 0 0 0 0 0 0 0 0 0
0 0 0 0 0 0 0 0 0 0 0 0 0 0 0 0.052644054293376 0 0 0 0 0 0 0 0 0 0 0 0 0 0 0 0 0 0 0 0 0 0 0 0 0 0 0 0 0 0 0 0 0 0 0 0 0 0 0 0 0 0.00578743296324684 0 0 0 0 0 0 0 0 0 0 0 0 0 0 0 0 0.0221055834549326 0 0 0 0 0 0.0329656246338788 0 0 0 0 0 0 0 0 0 0 0 0 0 0 0 0 0 0.0196014353291785 0 0 0 0 0 0 0 0 0 0 0 0 0 0 0 0 0 0 0 0 0 0 0 0 0 0 0 0.150675441910006 0 0 0 0 0 0 0 0.201590557956895 0.415239974596675 0.0993898948618111 0 0 0 0 0 0 0 0 0 0 0 0 0 0 0 0 0 0 0 0 0 0 0 0 0 0 0 0 0 0 0 0 0 0 0 0 0 0 0 0 0 0 0 0 0 0 0 0 0 0 0 0 0 0 0 0 0 0 0 0 0 0 0 0 0 0 0 0 0 0 0 0 0 0 0 0 0 0 0 0 0 0 0 0 0 0 0 0 0 0 0 0 0 0 0 0 0 0 0 0 0 0 0 0 0 0 0 0 0 0 0 0 0 0 0 0 0 0 0 0 0 0 0 0 0 0 0 0 0 0 0 0 0 0 0 0 0 0 0 0 0 0 0 0 0 0 0 0 0 0 0 0 0 0 0 0 0 0 0 0 0 0 0 0 0 0 0 0 0 0 0 0 0 0 0 0 0 0 0 0
0 0 0 0 0 0 0 0 0 0 0 0 0 0 0 0 0 0 0 0 0 0 0 0 0 0 0 0 0 0 0.0759892701323305 0 0 0 0 0 0 0.0239815528430787 0 0 0 0 0 0 0 0 0 0 0 0 0 0 0 0 0 0 0 0.0261976150789152 0 0 0 0 0 0 0 0 0 0 0 0 0 0 0 0 0 0 0 0 0 0 0.153730121888162 0.0441005961894869 0.0892934829360546 0 0.0121265013058576 0 0.00960402540828456 0 0 0 0 0 0 0 0.120050942556406 0.156935262580683 0 0 0.0222714580873766 0 0 0 0 0 0 0 0 0 0 0 0 0 0 0 0 0 0 0 0 0 0 0 0 0 0 0 0.0410579937761889 0 0 0 0 0 0 0 0 0.217047586431466 0 0 0 0 0.00761359078570888 0 0 0 0 0 0 0 0 0 0 0 0 0 0 0 0 0 0 0 0 0 0 0 0 0 0 0 0 0 0 0 0 0 0 0 0 0 0 0 0 0 0 0 0 0 0 0 0 0 0 0 0 0 0 0 0 0 0 0 0 0 0 0 0 0 0 0 0 0 0 0 0 0 0 0 0 0 0 0 0 0 0 0 0 0 0 0 0 0 0 0 0 0 0 0 0 0 0 0 0 0 0 0 0 0 0 0 0 0 0 0 0 0 0 0 0 0 0 0 0 0 0 0 0 0 0 0 0 0 0 0 0 0 0 0 0 0 0 0 0 0 0 0 0 0 0 0 0 0 0 0 0 0 0 0 0 0 0 0 0 0 0 0 0 0 0 0 0 0 0 0 0 0 0 0 0
0 0 0 0 0 0 0 0 0 0 0 0 0 0 0 0 0 0 0 0 0 0 0 0 0 0 0 0 0 0 0 0 0 0 0 0 0 0 0 0 0 0 0 0 0 0 0 0 0 0 0 0 0 0 0 0 0 0 0 0 0 0 0 0 0 0 0 0 0 0 0 0 0 0 0.0917041218536254 0 0 0 0 0 0.37270296516501 0 0.110413313732853 0 0.0389222586214234 0 0 0 0 0 0 0 0 0 0 0 0.0686888381150563 0.0630463013645317 0 0 0 0 0 0 0 0 0 0 0 0 0 0 0 0 0 0 0 0 0 0 0 0 0 0 0 0 0 0 0 0 0 0 0 0 0.118715896971358 0.0898623391845033 0.0459439649916388 0 0 0 0 0 0 0 0 0 0 0 0 0 0 0 0 0 0 0 0 0 0 0 0 0 0 0 0 0 0 0 0 0 0 0 0 0 0 0 0 0 0 0 0 0 0 0 0 0 0 0 0 0 0 0 0 0 0 0 0 0 0 0 0 0 0 0 0 0 0 0 0 0 0 0 0 0 0 0 0 0 0 0 0 0 0 0 0 0 0 0 0 0 0 0 0 0 0 0 0 0 0 0 0 0 0 0 0 0 0 0 0 0 0 0 0 0 0 0 0 0 0 0 0 0 0 0 0 0 0 0 0 0 0 0 0 0 0 0 0 0 0 0 0 0 0 0 0 0 0 0 0 0 0 0 0 0 0 0 0 0 0 0 0 0 0 0 0 0 0 0 0 0 0 0 0 0 0 0 0
0 0 0 0.00398689551334749 0 0 0 0 0 0 0.00421283422084625 0 0 0 0 0 0 0 0 0 0 0 0 0 0 0 0 0 0 0.00377756710405942 0.00313894637644077 0.00459380163055909 0.0987371391562073 0 0.0342866086987776 0 0 0 0 0 0.0031061817068155 0 0 0 0 0 0.00593784247176889 0.00184238976457075 0 0 0 0 0 0 0 0 0 0.00170647058935594 0 0 0 0 0 0 0 0 0 0 0 0 0.0100227260822655 0 0 0 0 0 0 0 0 0 0 0 0 0 0 0 0 0 0.00565229733184294 0.00826976121397657 0 0.00575586308841034 0 0.0127012179939818 0 0 0 0 0 0 0.181810351106263 0.0138664358436471 0.0976837860734726 0 0 0 0 0 0 0 0 0 0 0 0 0 0 0 0 0 0 0 0 0 0 0 0 0 0 0.00387369380635026 0 0 0.00318731704525805 0 0 0 0 0 0 0 0 0 0.00435913386393475 0 0 0 0 0 0.032185382614105 0.00496830413067538 0.0931884548186696 0.0519146731373243 0.074127082380716 0 0 0 0 0 0 0 0 0 0 0 0 0 0 0 0 0 0 0 0 0 0 0 0 0 0 0 0 0 0 0 0 0 0 0.0514205877515934 0.034830658374529 0 0 0 0 0 0 0 0 0 0 0 0 0 0 0 0 0 0 0 0 0 0 0 0 0 0 0 0 0 0 0 0 0 0 0 0 0 0 0 0 0 0 0 0 0 0 0 0 0 0 0 0 0 0 0 0 0 0 0 0 0 0 0 0 0 0 0 0 0.0868381459380293 0 0 0 0 0 0 0 0 0 0 0 0 0 0 0 0 0 0 0 0 0 0 0 0 0 0 0 0 0 0 0 0 0 0 0 0 0 0 0.00240665801510018 0 0.00564107379604888 0 0 0 0 0 0 0 0 0 0 0 0 0 0 0 0 0.0101471821088239 0.0398225362522335
0 0 0 0 0 0 0 0 0 0 0 0 0 0 0 0 0 0 0 0 0 0 0 0 0 0 0 0 0 0 0 0.00885921789848895 0.0185943931142066 0.00507624395524605 0.0227322180039283 0 0 0 0 0 0.00667238718552221 0 0 0 0.00127137929135989 0 0 0.010869886141897 0 0 0 0 0 0.00257616603442761 0 0 0 0.00251080464199752 0 0 0 0 0 0 0 0 0 0 0 0 0.00401448147604023 0 0 0 0 0 0 0 0 0 0 0 0 0 0 0 0 0.00760065614105291 0.0101777315193176 0.0269623852303472 0.00443087674668135 0.0215562140163248 0 0.0150008871726158 0 0 0 0 0 0.135216813393199 0 0.0390338451181746 0.176777550505898 0 0 0 0 0 0 0 0 0 0 0 0 0 0 0 0 0 0 0 0 0 0 0 0 0 0 0 0 0 0 0 0 0 0 0 0.00449011276505223 0 0.00370153223089506 0.00162165679604042 0.0199132230137775 0 0 0 0 0 0.049634225722105 0.0159279680221258 0.164478455583785 0.0951173729114908 0.0292756914077821 0 0 0 0 0 0 0 0 0 0 0 0 0 0 0 0 0 0 0 0 0 0 0 0 0 0 0 0 0 0 0 0 0 0 0 0.00257433131862994 0 0 0 0 0 0 0 0 0 0 0 0 0 0 0 0 0 0 0 0 0 0 0 0 0 0 0 0 0 0 0 0 0 0 0 0 0 0 0 0 0 0 0 0 0 0 0 0 0 0 0 0 0 0 0 0 0 0 0 0 0 0 0 0 0 0 0 0 0.0323000038944029 0 0 0 0 0 0 0 0 0 0 0 0 0 0 0 0 0 0 0 0 0 0 0 0 0 0 0 0 0 0 0 0 0 0 0 0 0 0 0.0137081948240029 0 0.0128807528403869 0 0 0 0.00349118376922953 0.00692515345570588 0 0 0 0 0 0 0 0 0 0 0 0.00990744305500288 0.0141185608028591
0 0 0 0 0 0 0 0 0 0 0 0 0 0 0 0 0 0 0 0 0 0 0 0 0 0 0 0 0 0 0 0 0 0 0 0 0 0 0 0 0 0 0 0 0 0 0 0 0 0 0 0 0 0.00130532348679007 0 0 0 0.0402865239334291 0 0 0 0 0 0 0 0 0 0 0 0 0.00111704637679157 0 0 0 0 0 0 0 0 0.00314950601266662 0 0 0 0 0.00603547438187758 0.00129674244572995 0.00233853279282531 0.044886624608999 0.153516199616332 0.0786442042892112 0.0365898756947293 0.104124209913989 0 0.0171577728906256 0.00617741854648594 0.00172176371883638 0 0 0 0.00466908226059321 0.0176724158366816 0 0.178642453933077 0 0 0 0 0 0 0 0 0 0 0 0 0 0 0 0 0 0 0 0 0 0 0 0 0 0 0 0 0 0 0 0 0 0 0 0.000877315824623905 0 0.0470629889397041 0.00886579603709389 0.201999772990883 0 0.00112176644076717 0 0.00255530223681584 0.00192136540838291 0.00846967002315878 0 0.0170754156583125 0.0107194357005866 0 0 0 0 0 0 0 0 0 0 0 0 0 0 0 0 0 0 0 0 0 0 0 0 0 0 0 0 0 0 0 0 0 0 0 0 0 0 0 0 0 0 0 0 0 0 0 0 0 0 0 0 0 0 0 0 0 0 0 0 0 0 0 0 0 0 0 0 0 0 0 0 0 0 0 0 0 0 0 0 0 0 0 0 0 0 0 0 0 0 0 0 0 0 0 0 0 0 0 0 0 0 0 0 0 0 0 0 0 0 0 0 0 0 0 0 0 0 0 0 0 0 0 0 0 0 0 0 0 0 0 0 0 0 0 0 0 0 0 0 0 0 0 0 0 0 0 0 0 0 0 0 0 0 0 0 0 0 0 0 0 0 0 0 0
0 0 0 0 0 0 0 0 0 0 0 0 0 0 0 0 0 0 0 0 0 0 0 0 0 0 0 0 0 0 0 0.00109766888256265 0.0044685979216842 0 0.00210347746163752 0 0 0 0 0 0.00108907102795871 0 0 0 0 0 0 0.00389628398859696 0 0 0 0 0 0.00114697696885379 0 0 0 0.00931509314315258 0 0 0 0 0 0 0 0 0 0 0 0 0 0 0 0 0 0 0 0 0 0.00240040144937839 0 0 0 0 0.00160308005406641 0.000531421942694556 0 0.0353392810589252 0.0867814791099478 0.0832284163237392 0.0497092064148426 0.0812221616456352 0 0.0312843953981737 0.00315611585747341 0 0 0 0 0.0328384842794657 0.0799053098506511 0.17835225978988 0 0 0 0 0 0 0 0 0 0 0 0 0 0 0 0 0 0 0 0 0 0 0 0 0 0 0 0 0 0 0 0 0 0 0 0 0 0 0.0456523923523303 0.00642323479249815 0.0619879921210342 0 0.000808108572105238 0 0 0.00130182532021229 0.0679318093452716 0.00281588899372425 0.0739782287927758 0.0454121135842319 0.00299601217359735 0 0 0 0 0 0 0 0 0 0 0 0 0 0 0 0 0 0 0 0 0 0 0 0 0 0 0 0 0 0 0 0 0 0 0 0 0 0 0 0 0 0 0 0 0 0 0 0 0 0 0 0 0 0 0 0 0 0 0 0 0 0 0 0 0 0 0 0 0 0 0 0 0 0 0 0 0 0 0 0 0 0 0 0 0 0 0 0 0 0 0 0 0 0 0 0 0 0 0 0 0 0 0 0 0.00122321138289958 0 0 0 0 0 0 0 0 0 0 0 0 0 0 0 0 0 0 0 0 0 0 0 0 0 0 0 0 0 0 0 0 0 0 0 0 0 0 0 0 0 0 0 0 0 0 0 0 0 0 0 0 0 0 0 0 0 0 0
0 0 0 0 0 0 0 0 0 0 0 0 0 0 0 0 0 0 0 0 0 0 0 0 0 0 0 0 0 0.0190829240628394 0.0293873786927695 0 0 0 0 0 0 0 0 0 0 0 0 0 0 0 0 0 0 0 0 0 0 0 0.06820206368114 0 0 0 0 0 0 0 0 0 0 0 0.0742259662685508 0 0 0 0 0 0 0 0 0 0 0 0 0 0 0 0 0 0 0 0 0 0 0 0 0.0793513844862247 0 0 0 0 0 0 0 0 0 0 0 0 0 0 0 0 0.437128880501801 0 0 0 0 0 0.104629980067947 0 0 0.0351015912163635 0 0 0 0 0 0 0 0 0 0 0 0 0 0 0 0 0 0 0 0 0 0 0 0 0 0 0 0 0 0 0 0 0 0 0 0 0 0 0 0 0 0 0 0 0 0 0 0 0.0484755011503561 0 0 0 0 0 0 0 0 0 0 0.00643018839887389 0 0 0 0 0 0 0 0 0 0 0 0 0 0 0 0 0.0102964971635838 0 0 0 0 0 0 0 0 0 0 0 0.0653913311729534 0 0 0 0 0 0 0 0 0 0 0 0 0 0 0 0 0 0 0 0 0 0 0 0 0 0 0 0 0 0 0 0 0 0 0 0 0 0 0 0 0 0 0 0 0 0 0 0 0 0 0 0 0 0 0.00926542462403374 0 0.0130308885125628 0 0 0 0 0 0 0 0 0 0 0 0 0 0 0 0 0 0 0 0 0 0 0 0 0 0 0 0 0 0 0 0 0 0 0 0 0 0 0 0 0 0 0 0 0 0 0 0 0 0 0 0 0
0 0.0156061102755831 0.0133591704877941 0 0 0 0 0 0 0 0 0 0 0 0 0.00748819932346205 0.0887845712069444 0 0 0 0 0 0 0 0 0 0 0 0 0 0 0 0 0 0 0 0 0 0 0 0 0 0 0 0 0 0 0 0 0 0 0 0.0306297916408469 0 0 0 0 0 0 0 0 0 0 0 0 0 0.0140906901512727 0 0 0 0 0 0 0 0 0 0 0 0 0 0 0 0 0 0 0 0 0 0 0 0 0 0 0 0 0 0 0 0 0 0 0 0 0 0 0.010534349042982 0.0232855240435391 0 0 0 0.0199913938603186 0.025804408644013 0.0426966924946297 0 0 0 0 0 0 0 0.198381558714293 0.0113866537905872 0.39171286870695 0.0655153953893633 0 0 0 0 0.0127875572569442 0 0 0 0 0 0 0 0 0 0 0 0 0 0 0 0 0 0 0 0 0 0 0 0 0 0 0 0 0 0 0 0 0 0 0 0 0 0 0 0 0 0 0 0 0 0 0 0 0 0 0 0 0 0 0 0 0 0 0 0 0 0 0 0 0 0 0.00792969072537763 0 0 0 0 0 0 0 0 0 0 0 0 0 0 0 0 0 0 0 0 0 0 0 0 0 0 0 0 0 0 0 0 0 0 0 0 0 0 0 0 0 0 0 0 0 0 0 0 0 0 0 0 0 0 0 0 0 0 0 0 0 0 0 0 0 0 0 0 0 0 0 0 0.0116285558349478 0 0.00838681841015067 0 0 0 0 0 0 0 0 0 0 0 0 0 0 0 0 0 0 0 0 0 0 0 0 0 0 0 0 0 0 0 0 0 0 0 0 0 0 0 0 0 0 0 0 0 0
0 0 0 0 0 0 0 0 0 0 0 0 0 0 0.00676950849562444 0.00480681651872507 0 0 0 0 0 0 0 0 0 0 0 0 0 0.0238171011851395 0.157742097329415 0 0 0 0 0 0 0 0 0 0 0 0 0 0 0 0 0 0 0 0 0 0 0 0 0 0 0 0 0 0 0 0 0 0 0 0 0 0 0 0 0 0 0 0 0 0 0 0 0 0 0 0 0 0 0 0 0 0 0 0 0 0 0 0 0.0139477602358065 0 0 0 0 0 0 0 0 0.0128584283902777 0 0.018651950509099 0 0 0 0 0.012983625790939 0 0 0.505163479170339 0.231521087328608 0 0 0 0 0 0 0 0 0 0 0 0 0 0 0 0 0 0 0 0 0 0 0 0 0 0 0 0 0 0 0 0 0 0 0 0 0 0 0 0 0 0 0 0 0 0 0 0 0 0 0 0 0 0 0 0 0 0 0 0 0 0 0 0 0 0 0 0 0 0 0 0 0 0 0 0 0 0 0 0 0 0 0 0 0 0 0 0 0 0 0 0 0 0 0 0 0 0 0 0 0 0 0 0 0 0 0 0 0 0 0 0 0 0 0 0 0 0 0 0 0 0 0 0 0 0 0 0 0 0 0 0 0 0 0 0 0 0 0 0 0 0 0 0 0 0 0 0 0 0 0 0 0 0 0 0 0 0 0 0 0 0 0 0 0.0117381450460261 0 0 0 0 0 0 0 0 0 0 0 0 0 0 0 0 0 0 0 0 0 0 0 0 0 0 0 0 0 0 0 0 0 0 0 0
0 0 0 0 0 0 0 0 0 0 0 0 0 0 0 0 0 0 0 0 0 0 0 0 0 0 0 0 0 0 0 0 0 0 0 0 0 0 0 0 0 0 0 0 0 0 0 0 0 0 0 0 0.118853442712441 0 0 0 0 0 0 0 0 0 0 0 0 0.0409063087094286 0 0 0 0 0 0 0 0 0 0 0 0 0 0 0 0 0 0 0 0 0 0 0 0 0 0 0 0.0146887885753657 0 0 0 0 0 0 0 0 0 0 0.0578364305708807 0.0379541730958138 0 0.0698668253645253 0 0 0 0 0 0 0 0 0 0 0 0 0 0 0 0 0 0 0 0.032841978352296 0.0159571751789852 0 0 0 0 0 0 0 0 0 0 0 0 0 0 0 0 0 0 0 0 0 0 0 0 0 0 0 0 0 0 0 0 0 0 0 0 0 0 0 0 0 0 0 0.159452503122986 0.0156009045228151 0 0 0 0 0 0 0 0 0 0 0 0 0 0 0 0 0 0 0 0 0 0 0 0 0 0 0 0 0 0 0 0 0 0 0.0511659119268789 0 0 0 0 0 0 0 0 0 0 0 0 0 0 0 0 0 0 0 0 0 0 0 0 0 0 0 0 0 0 0 0 0 0 0 0 0 0 0 0 0 0 0 0 0 0 0 0 0 0 0 0 0 0.0564716311254962 0 0 0 0 0 0.135885236383361 0.0151861915223457 0.0981828593872699 0 0 0 0 0 0 0 0 0.0540049997731339 0 0.0251446396759766 0 0 0 0 0 0 0 0 0 0 0 0 0 0 0 0 0 0 0 0 0 0 0 0 0 0 0 0 0 0 0 0 0 0 0
0 0 0 0 0 0 0 0 0 0 0 0 0 0 0 0 0.0284285647656828 0 0 0 0 0 0 0 0 0 0.319069729872481 0.0556576201129371 0 0 0 0 0 0 0 0 0 0 0 0 0 0 0 0 0 0 0 0 0 0 0 0 0.123465665610652 0 0 0 0 0 0 0 0 0 0 0 0.0134973689740383 0.108612345861991 0 0 0 0 0 0 0 0 0 0 0 0 0 0 0 0 0 0 0 0 0 0 0 0 0 0 0 0 0 0 0 0 0 0 0 0 0 0 0 0 0.0763422721784693 0 0 0 0 0 0 0 0 0 0 0 0 0 0 0 0.0285234722118028 0.0405536724120026 0 0 0 0.0250766805448947 0 0 0 0 0 0 0 0 0 0 0 0 0 0 0 0 0 0 0 0 0 0 0 0 0 0 0 0 0 0 0 0 0 0 0 0 0 0 0 0.0217512265317774 0 0 0 0 0.141289723864249 0 0 0 0 0 0 0 0 0 0 0 0 0 0 0 0 0 0 0 0 0 0 0 0 0 0 0 0 0 0 0 0 0 0 0 0 0 0 0 0 0 0 0 0 0 0 0 0 0 0 0 0 0 0 0 0 0 0 0 0 0 0 0 0 0 0 0 0 0 0 0 0 0 0 0 0 0 0 0 0 0 0 0 0 0 0 0 0 0 0 0 0.0177316570590224 0 0 0 0 0 0 0 0 0 0 0 0 0 0 0 0 0 0 0 0 0 0 0 0 0 0 0 0 0 0 0 0 0 0 0 0 0 0 0 0 0 0 0 0 0 0 0 0 0 0 0 0
0 0 0 0 0 0 0 0 0 0 0 0 0 0 0 0 0 0 0 0 0 0 0 0 0 0 0.0416334799823436 0 0.00770401030845584 0.00867215197867803 0.00723873970242486 0 0 0 0 0 0 0 0 0 0 0 0 0 0 0 0 0 0 0 0 0 0 0 0.0402211783088714 0 0 0 0 0 0 0 0 0 0 0 0.24930055631726 0 0 0 0.0259683459254822 0 0 0 0 0 0 0 0 0 0 0 0 0 0 0 0 0 0 0 0 0.0125786798063916 0 0 0 0 0 0 0 0 0 0 0 0.226921011793171 0 0 0 0 0 0 0.0306403150161269 0 0 0.0576669862530048 0.128867043056486 0 0.039127802661662 0 0.0476882765972606 0.0142603761472357 0 0 0.00952467755193555 0 0 0 0 0 0.00805417499252114 0 0 0 0 0 0 0 0 0 0 0 0 0 0 0 0 0 0 0 0 0 0 0 0 0 0 0 0 0 0 0 0 0 0 0 0 0 0.0236247973615686 0 0 0 0 0 0 0 0 0 0 0 0 0 0 0 0 0 0 0 0 0 0 0 0 0 0 0 0 0 0 0 0 0 0 0 0 0 0 0 0.0103270551099815 0 0 0 0 0 0 0 0 0 0 0 0 0 0 0 0 0 0 0 0 0 0 0 0 0 0 0 0 0 0 0 0 0 0 0 0 0 0 0 0 0 0 0 0 0 0 0 0 0 0 0 0 0 0 0.00316252179758581 0 0.00681781933155221 0 0 0 0 0 0 0 0 0 0 0 0 0 0 0 0 0 0 0 0 0 0 0 0 0 0 0 0 0 0 0 0 0 0 0 0 0 0 0 0 0 0 0 0 0 0 0 0 0 0 0 0 0
0 0 0 0 0 0.0442729495977562 0 0 0 0 0 0 0 0.0646919260375875 0 0 0 0 0 0.0192126334818133 0.042657874192076 0 0 0 0 0 0 0 0 0 0 0 0 0 0 0 0 0 0 0 0 0 0 0 0 0 0 0 0 0 0 0 0 0 0 0 0 0 0 0 0 0 0 0 0 0 0.0973329730311199 0 0.310441597716978 0 0 0 0 0 0 0 0 0 0 0 0 0 0 0 0 0 0 0 0 0 0 0 0 0 0 0 0 0 0 0 0 0 0 0 0 0 0 0 0 0 0.120774500573446 0 0 0 0 0 0 0 0 0 0 0 0 0.267959357835637 0 0 0 0 0 0 0 0 0 0.0273301848276076 0 0 0 0.00532600270597824 0 0 0 0 0 0 0 0 0 0 0 0 0 0 0 0 0 0 0 0 0 0 0 0 0 0 0 0 0 0 0 0 0 0 0 0 0 0 0 0 0 0 0 0 0 0 0 0 0 0 0 0 0 0 0 0 0 0 0 0 0 0 0 0 0 0 0 0 0 0 0 0 0 0 0 0 0 0 0 0 0 0 0 0 0 0 0 0 0 0 0 0 0 0 0 0 0 0 0 0 0 0 0 0 0 0 0 0 0 0 0 0 0 0 0 0 0 0 0 0 0 0 0 0 0 0 0 0 0 0 0 0 0 0 0 0 0 0 0 0 0 0 0 0 0 0 0 0 0 0 0 0 0 0 0 0 0 0 0 0 0 0 0 0 0 0 0 0 0 0 0 0 0 0 0 0 0 0 0
0 0 0 0 0 0 0 0 0 0 0 0 0 0 0.00440588782721818 0.00275440146010538 0 0 0 0 0.0124573071301262 0 0 0 0 0 0 0 0 0.00580425342061256 0.0112092163767767 0 0 0 0 0 0 0 0 0 0 0 0 0 0 0 0 0 0 0 0 0 0 0 0 0 0 0 0 0.00571638171326462 0 0 0 0 0 0 0.306994346156875 0.0828487604835991 0.0215158320926613 0 0 0 0 0 0.0144503389969923 0 0.00450184271353331 0.00910998464828898 0 0 0 0 0 0 0 0 0 0 0 0 0 0 0 0 0 0 0 0 0 0 0 0 0 0 0.014206376024474 0 0 0 0.0205766588492056 0.0459433888210977 0 0.0648438267620162 0.23395521896745 0 0 0 0 0 0 0 0 0.0183631015252281 0.0171553903961076 0.0516204975900756 0.0230521500727821 0 0 0 0.0150354261912336 0 0 0 0 0.0134794117802756 0 0 0 0 0 0 0 0 0 0 0 0 0 0 0 0 0 0 0 0 0 0 0 0 0 0 0 0 0 0 0 0 0 0 0 0 0 0 0 0 0 0 0 0 0 0 0 0 0 0 0 0 0 0 0 0 0 0 0 0 0 0 0 0 0 0 0 0 0 0 0 0 0 0 0 0 0 0 0 0 0 0 0 0 0 0 0 0 0 0 0 0 0 0 0 0 0 0 0 0 0 0 0 0 0 0 0 0 0 0 0 0 0 0 0 0 0 0 0 0 0 0 0 0 0 0 0 0 0 0 0 0 0 0 0 0 0 0 0 0 0 0 0 0 0 0 0 0 0 0 0 0 0 0 0 0 0 0 0 0 0 0 0 0 0 0 0 0 0 0 0 0 0 0 0 0 0 0 0 0 0 0 0
0 0 0 0 0 0 0 0 0 0 0 0 0 0 0.0171062594824365 0 0 0 0 0 0 0 0 0 0 0 0 0 0 0.127956674791988 0.335915112222968 0 0 0 0 0 0 0 0 0 0 0 0 0 0 0 0 0 0 0 0 0 0 0 0 0 0 0 0 0.0227727374203263 0 0 0 0 0 0 0 0 0 0 0 0 0 0 0 0 0.0159163015542815 0.00972256462924951 0 0 0 0 0 0 0 0 0 0 0 0 0 0 0 0 0 0 0 0 0 0 0 0 0 0 0.0508478954748106 0.0209601736016545 0 0 0 0 0.179807365776109 0 0.0695263488933746 0 0 0 0 0 0 0 0.134273177885937 0.0151953882668643 0 0 0 0 0 0 0 0 0 0 0 0 0 0 0 0 0 0 0 0 0 0 0 0 0 0 0 0 0 0 0 0 0 0 0 0 0 0 0 0 0 0 0 0 0 0 0 0 0 0 0 0 0 0 0 0 0 0 0 0 0 0 0 0 0 0 0 0 0 0 0 0 0 0 0 0 0 0 0 0 0 0 0 0 0 0 0 0 0 0 0 0 0 0 0 0 0 0 0 0 0 0 0 0 0 0 0 0 0 0 0 0 0 0 0 0 0 0 0 0 0 0 0 0 0 0 0 0 0 0 0 0 0 0 0 0 0 0 0 0 0 0 0 0 0 0 0 0 0 0 0 0 0 0 0 0 0 0 0 0 0 0 0 0 0 0 0 0 0 0 0 0 0 0 0 0 0 0 0 0 0 0 0 0 0 0 0 0 0 0 0 0 0 0 0
0 0 0 0 0 0 0 0 0 0 0 0 0 0 0 0 0 0 0 0 0 0 0 0 0 0 0 0 0 0 0 0 0 0 0 0 0 0 0 0 0 0 0 0 0 0 0 0 0 0 0 0 0 0 0 0 0 0 0 0 0 0 0 0 0 0 0.0822168870087629 0 0 0 0 0 0 0 0 0 0 0 0 0 0 0 0 0 0 0 0 0 0 0 0 0 0 0 0 0 0 0 0 0 0 0 0 0 0.0842880404640431 0 0 0 0 0 0.649926479174791 0.0696533606695139 0 0 0 0 0 0 0 0 0.0345846909901244 0 0 0 0.0793305416927643 0 0 0 0 0 0 0 0 0 0 0 0 0 0 0 0 0 0 0 0 0 0 0 0 0 0 0 0 0 0 0 0 0 0 0 0 0 0 0 0 0 0 0 0 0 0 0 0 0 0 0 0 0 0 0 0 0 0 0 0 0 0 0 0 0 0 0 0 0 0 0 0 0 0 0 0 0 0 0 0 0 0 0 0 0 0 0 0 0 0 0 0 0 0 0 0 0 0 0 0 0 0 0 0 0 0 0 0 0 0 0 0 0 0 0 0 0 0 0 0 0 0 0 0 0 0 0 0 0 0 0 0 0 0 0 0 0 0 0 0 0 0 0 0 0 0 0 0 0 0 0 0 0 0 0 0 0 0 0 0 0 0 0 0 0 0 0 0 0 0 0 0 0 0 0 0 0 0 0 0 0 0 0 0 0 0 0 0 0 0 0 0
0 0 0 0 0 0 0 0 0 0 0 0 0.223068515930241 0 0 0 0 0 0 0 0 0 0.0609254642047573 0 0 0 0.0244567070511878 0 0 0 0 0 0 0 0.240354824950101 0 0 0 0 0 0 0 0 0 0 0 0 0.0192925418172716 0.0472366164617423 0 0 0 0 0 0 0 0 0 0 0 0 0 0 0 0 0 0 0 0 0 0 0 0 0 0 0 0 0 0 0 0 0 0 0 0 0 0 0 0 0 0 0 0 0 0 0 0 0 0 0 0 0 0 0 0 0 0 0 0.137140413371146 0 0 0 0 0 0 0 0 0.0825989054317315 0 0.0858624583737786 0 0 0 0 0 0 0 0 0 0 0 0 0 0 0 0 0 0 0 0 0 0 0 0 0 0 0 0 0 0 0 0 0 0 0 0 0 0 0 0 0 0 0 0 0 0 0.0201799364322975 0 0 0 0 0 0 0 0 0 0 0 0 0 0 0 0 0 0 0 0 0 0 0 0 0 0 0 0 0 0 0 0 0 0 0 0 0 0 0 0.0427953790033799 0 0 0 0 0 0 0 0 0 0 0 0 0 0 0 0 0 0 0 0 0 0 0 0 0 0 0 0 0 0 0 0 0 0 0 0 0 0 0 0 0.0160882369723651 0 0 0 0 0 0 0 0 0 0 0 0 0 0 0 0 0 0 0 0 0 0 0 0 0 0 0 0 0 0 0 0 0 0 0 0 0 0 0 0 0 0 0 0 0 0 0 0 0 0 0 0 0 0 0 0 0 0 0 0 0 0 0 0 0 0 0 0 0
0 0 0 0 0 0 0 0 0 0 0 0 0.024905057814665 0 0 0.00399994807303965 0 0 0 0 0 0 0 0 0 0 0 0 0 0.0128760496066654 0.0633079834704231 0 0 0 0 0 0 0 0 0 0 0 0 0 0 0 0 0 0.0148701443001426 0 0 0 0 0 0 0 0 0 0 0 0 0 0 0 0 0 0 0 0 0 0 0 0 0 0 0 0 0 0 0.00506806488116781 0 0 0 0 0 0 0 0.00508186680077884 0 0 0 0.0429899542423085 0 0.0280309249488368 0 0 0 0 0 0 0 0 0 0.0348433874886429 0 0.280937281459444 0 0 0.0826686567271081 0 0 0 0 0 0 0.269344553977782 0 0.0378319184610203 0.0645416857499693 0 0 0 0 0 0 0 0 0 0 0 0 0 0 0 0 0 0 0 0 0 0 0 0 0 0 0 0 0 0 0 0 0 0 0 0 0 0 0 0 0 0 0 0 0 0 0 0.00759726318206886 0 0 0 0 0 0 0 0 0 0 0 0 0 0 0 0 0 0 0 0 0 0 0 0 0 0 0 0 0 0 0 0 0 0 0 0 0 0 0 0 0 0 0 0 0 0 0 0 0 0 0 0 0 0 0 0 0 0 0 0 0 0 0 0 0 0 0 0 0 0 0 0 0 0 0 0 0 0 0 0 0 0 0 0 0 0 0 0 0 0 0 0 0 0 0.010380739410375 0.00414571752627389 0 0 0 0 0.00657880187928781 0 0 0 0 0 0 0 0 0 0 0 0 0 0 0 0 0 0 0 0 0 0 0 0 0 0 0 0 0 0 0 0 0 0 0 0 0 0 0 0 0 0 0 0 0 0 0 0 0
0 0 0 0 0 0 0 0 0 0 0 0 0 0 0 0 0 0 0 0 0 0 0 0 0 0 0 0 0 0 0 0 0 0 0 0 0 0 0 0 0 0 0 0 0 0 0 0 0 0 0 0 0 0 0 0 0 0 0 0 0 0 0 0 0 0 0 0 0 0 0 0 0 0 0 0 0 0 0 0.00369414771512275 0 0 0 0 0 0 0 0.00522746980024418 0 0 0 0.00765820347448253 0 0.062024985072711 0 0 0 0 0 0 0 0 0 0 0 0.235674555021228 0 0 0 0 0 0 0 0 0.493006801883143 0 0.0359147818061951 0.0237294966330683 0.0679265798640144 0 0 0 0 0 0 0 0 0 0 0 0 0 0 0 0 0 0 0 0 0 0 0 0 0 0 0 0 0 0 0 0 0 0 0 0 0 0 0 0 0 0 0 0 0.00575240817385863 0.00609953625331562 0 0.01605125343379 0 0 0 0 0 0 0 0 0 0 0 0 0 0 0 0 0 0 0 0 0 0 0 0 0 0 0 0 0 0 0 0 0 0 0 0 0 0 0 0 0 0 0 0 0 0 0 0 0 0 0 0 0 0 0 0 0 0 0 0 0 0 0 0 0 0 0 0 0 0 0 0 0 0 0 0 0 0 0 0 0 0 0 0 0 0 0 0 0 0 0 0 0 0 0.00466456642878736 0.0143341734846264 0 0 0 0 0.00476819555323358 0 0 0 0 0 0 0 0 0 0 0 0 0.0134728454021784 0 0 0 0 0 0 0 0 0 0 0 0 0 0 0 0 0 0 0 0 0 0 0 0 0 0 0 0 0 0 0 0 0 0 0 0
0 0 0 0 0 0 0 0 0 0 0 0 0 0 0 0 0 0 0 0 0 0 0 0 0 0 0.196067687385933 0 0 0 0 0 0 0 0 0 0 0 0 0 0 0 0 0 0 0 0 0 0 0 0 0 0 0 0 0 0 0 0 0 0 0 0 0 0 0 0 0 0 0 0 0 0 0 0 0 0 0 0 0 0 0.0166104532820114 0 0 0 0 0 0 0 0 0 0 0 0.0411481953370918 0 0 0 0 0 0 0 0 0 0 0 0 0 0 0.130317764849217 0 0 0 0 0 0 0.101870318851182 0 0 0.188868230578228 0 0 0 0 0 0 0 0 0 0 0 0 0 0 0 0 0 0 0 0 0 0 0 0 0 0 0 0 0 0 0 0 0 0 0 0 0 0 0 0 0 0 0 0 0 0 0 0.131485145267886 0 0 0 0 0 0.0583537127030207 0 0 0 0 0 0 0 0 0 0 0 0 0 0 0 0 0 0 0 0 0 0 0 0 0 0 0 0 0 0 0 0 0 0 0 0 0 0 0 0 0 0 0 0 0 0 0 0 0 0 0 0 0 0 0 0 0 0 0 0 0 0 0 0 0 0 0 0 0 0 0 0 0 0 0 0 0 0 0 0 0 0 0 0 0 0 0 0 0 0.0624674985734474 0 0.0728109931719826 0 0 0 0 0 0 0 0 0 0 0 0 0 0 0 0 0 0 0 0 0 0 0 0 0 0 0 0 0 0 0 0 0 0 0 0 0 0 0 0 0 0 0 0 0 0 0 0 0 0 0 0
0 0 0 0 0 0 0 0 0 0 0 0 0.122273834149746 0 0 0 0 0 0 0 0 0 0 0 0 0 0.030472777326077 0 0 0 0 0 0 0 0 0 0 0 0 0 0 0 0 0 0 0 0 0 0.0591942527689981 0 0 0 0 0 0 0 0 0 0 0 0 0 0 0 0 0 0 0 0 0 0 0 0 0 0 0 0 0 0 0 0 0 0 0 0 0 0 0 0 0 0 0 0 0 0 0 0 0 0 0 0 0 0 0.0971950600266556 0 0 0 0 0 0 0 0 0 0.185262820132466 0.314565815329129 0.107794592061518 0 0 0 0.0675094072530747 0 0 0 0 0 0 0 0 0 0 0 0 0 0 0 0 0 0 0 0 0 0 0 0 0 0 0 0 0 0 0 0 0 0 0 0 0 0 0 0 0 0 0 0 0 0 0 0 0 0 0 0 0 0 0 0 0 0 0 0 0 0 0 0 0 0 0 0 0 0 0 0 0 0 0 0 0 0 0 0 0 0 0 0 0 0 0 0 0 0 0 0 0 0 0 0 0 0 0 0 0 0 0 0 0 0 0 0 0 0 0 0 0 0 0 0 0 0 0 0 0 0 0 0 0 0 0 0 0 0 0 0 0 0 0 0 0 0 0 0 0 0.0157314409523345 0 0 0 0 0 0 0 0 0 0 0 0 0 0 0 0 0 0 0 0 0 0 0 0 0 0 0 0 0 0 0 0 0 0 0 0 0 0 0 0 0 0 0 0 0 0 0 0 0 0 0 0 0 0 0
0 0 0 0 0 0 0 0 0 0 0 0 0.0773799975778817 0 0 0 0 0 0 0 0 0 0 0 0 0 0.109039691418086 0 0 0 0 0.0229091616046223 0 0 0 0 0 0 0 0 0 0 0 0 0 0 0 0 0.0391520338226334 0 0 0 0 0 0 0 0 0 0 0 0 0 0 0 0 0 0 0 0 0 0 0 0 0 0 0 0 0 0 0 0 0 0 0 0 0 0 0 0 0 0 0 0 0 0 0 0 0 0 0 0 0 0 0 0 0 0 0 0.054307796725682 0 0 0 0 0 0.114575521591989 0.0658789356942417 0.0645789983389018 0 0 0.0956054484714014 0 0 0 0 0 0 0 0 0 0 0 0 0 0 0 0 0 0 0 0 0 0 0 0 0 0 0 0 0 0 0 0 0 0 0 0 0 0 0 0 0 0 0 0 0 0 0.0955210483575437 0 0 0 0 0 0 0 0 0.0240899174113509 0 0 0 0 0 0 0 0 0 0 0.0181347993739369 0 0.0107333685977212 0 0 0 0 0 0 0 0 0 0 0 0 0 0 0 0 0 0 0 0 0 0 0 0 0 0 0 0 0 0 0 0 0 0 0 0 0 0 0 0 0 0 0 0 0 0 0 0 0 0 0 0 0 0 0 0 0 0 0 0 0 0 0 0 0 0 0 0 0.0140150477870161 0 0 0 0 0.079801610967837 0.0256566069242365 0.0616716551410966 0 0 0 0 0 0 0 0 0 0 0 0 0 0 0 0.0269483601938215 0 0 0 0 0 0 0 0 0 0 0 0 0 0 0 0 0 0 0 0 0 0 0 0 0 0 0 0 0 0 0 0 0 0 0 0
0 0 0 0 0 0 0 0 0 0 0 0 0.134393137170735 0 0 0 0 0 0 0 0 0 0.194239805304371 0 0 0 0.0653980002023972 0 0 0 0 0.0332564304759109 0 0 0 0 0 0 0 0 0 0 0 0 0 0 0 0 0.0788513866662159 0 0 0 0 0 0.041962990428803 0 0 0 0 0 0 0 0 0 0 0 0 0 0 0 0 0 0 0 0 0 0 0 0 0 0 0 0 0 0 0 0 0 0 0 0 0 0 0 0 0 0 0 0 0 0 0 0 0 0 0 0 0 0.0188995875259915 0 0 0 0 0.0478504983084697 0 0 0 0.0167738773175202 0.111263683084039 0 0 0 0 0 0 0 0 0 0 0 0 0 0 0 0 0 0 0 0 0 0 0 0 0 0 0 0 0 0 0 0 0 0 0 0 0 0 0 0 0 0 0 0 0 0 0 0.0457603026742328 0 0 0 0 0 0.0942968232204151 0 0 0 0 0 0 0 0 0 0 0 0 0 0 0 0 0 0 0 0 0 0 0 0 0 0 0 0 0 0 0 0 0 0 0 0 0 0 0 0 0 0 0 0 0 0 0 0 0 0 0 0 0 0 0 0 0 0 0 0 0 0 0 0 0 0 0 0 0 0 0 0 0 0 0 0 0 0 0 0 0 0 0 0 0 0 0 0 0 0.0313874915146635 0 0.0856659861062355 0 0 0 0 0 0 0 0 0 0 0 0 0 0 0 0 0 0 0 0 0 0 0 0 0 0 0 0 0 0 0 0 0 0 0 0 0 0 0 0 0 0 0 0 0 0 0 0 0 0 0 0
0 0 0 0 0 0 0 0 0 0 0 0 0 0 0 0 0 0 0 0 0 0 0 0 0 0 0 0 0 0 0.0557505086715174 0 0 0 0 0 0 0 0 0 0 0 0 0 0 0 0 0 0 0 0 0 0 0 0 0 0 0 0 0 0 0 0 0 0 0 0 0 0 0 0 0 0 0 0 0 0 0 0 0 0 0 0 0 0 0 0 0 0 0 0 0 0 0 0 0 0 0 0 0 0 0 0 0 0.613652426340642 0 0 0 0 0 0 0.210780947869567 0.0541917696588998 0 0 0 0 0 0 0 0 0.0388482013842408 0 0.0267761460751331 0 0 0 0 0 0 0 0 0 0 0 0 0 0 0 0 0 0 0 0 0 0 0 0 0 0 0 0 0 0 0 0 0 0 0 0 0 0 0 0 0 0 0 0 0 0 0 0 0 0 0 0 0 0 0 0 0 0 0 0 0 0 0 0 0 0 0 0 0 0 0 0 0 0 0 0 0 0 0 0 0 0 0 0 0 0 0 0 0 0 0 0 0 0 0 0 0 0 0 0 0 0 0 0 0 0 0 0 0 0 0 0 0 0 0 0 0 0 0 0 0 0 0 0 0 0 0 0 0 0 0 0 0 0 0 0 0 0 0 0 0 0 0 0 0 0 0 0 0 0 0 0 0 0 0 0 0 0 0 0 0 0 0 0 0 0 0 0 0 0 0 0 0 0 0 0 0 0 0 0 0 0 0 0 0 0 0 0 0 0 0 0 0
0 0 0 0 0 0 0 0 0 0 0 0 0 0 0 0 0.0361063313964536 0 0 0 0.0547752810051997 0 0 0 0 0 0 0 0 0 0 0 0 0 0 0 0 0 0 0 0 0 0 0 0 0 0 0 0 0 0 0 0 0 0 0 0 0 0.0923975042311518 0 0 0.0123827473962722 0 0 0 0 0.067888333191611 0.0326762320360694 0.0151914686437716 0 0 0 0 0 0 0 0 0 0 0 0 0 0 0 0 0 0 0 0 0 0 0 0 0 0 0 0 0 0 0 0 0 0 0 0.0163120481895402 0 0 0 0 0 0.0370184461014926 0.011047019208327 0 0 0 0 0 0 0 0 0.0179912831454314 0 0.15952845296471 0.380834292182018 0.0294662276670179 0 0 0 0 0 0 0 0 0 0 0 0 0.0120576172458065 0 0 0 0 0 0 0 0 0 0 0 0 0 0 0 0 0 0 0 0 0 0 0 0 0 0 0 0 0 0 0 0 0 0 0 0 0 0 0 0 0 0 0 0 0 0 0 0 0 0 0 0 0 0 0 0 0 0 0 0 0 0 0 0 0 0 0 0 0 0 0 0 0 0 0 0 0 0 0 0 0 0 0 0 0 0 0 0 0 0 0 0 0 0 0 0 0 0 0 0 0 0 0 0 0 0 0 0 0 0 0 0 0 0 0 0 0 0 0 0 0 0 0 0 0 0 0 0 0 0 0 0 0 0 0 0 0 0 0 0 0 0.012749174651647 0 0.0115775407434802 0 0 0 0 0 0 0 0 0 0 0 0 0 0 0 0 0 0 0 0 0 0 0 0 0 0 0 0 0 0 0 0 0 0 0
0 0 0.00778026243996203 0 0 0 0 0 0 0 0 0 0 0 0 0 0.0208633988748482 0 0 0 0 0 0 0 0 0 0.00679910453330015 0.0335758346331917 0 0 0 0 0 0 0 0 0 0 0 0 0 0 0 0 0 0 0 0 0 0 0 0 0.0441878072972539 0 0 0 0 0 0 0 0 0 0 0 0 0.025656369968327 0.073069792902653 0 0 0 0 0 0 0 0 0 0 0 0 0 0 0 0 0 0 0 0 0 0 0 0 0 0 0 0 0 0 0 0 0 0 0 0 0 0.447893868672003 0 0 0.0120171126432293 0.010291980648769 0 0.0276037225275928 0 0 0 0 0 0 0 0 0 0 0.127330678113065 0 0.0441637030413431 0.0951884844677463 0 0 0 0.0235778792367157 0 0 0 0 0 0 0 0 0 0 0 0 0 0 0 0 0 0 0 0 0 0 0 0 0 0 0 0 0 0 0 0 0 0 0 0 0 0 0 0 0 0 0 0 0 0 0 0 0 0 0 0 0 0 0 0 0 0 0 0 0 0 0 0 0 0 0 0 0 0 0 0 0 0 0 0 0 0 0 0 0 0 0 0 0 0 0 0 0 0 0 0 0 0 0 0 0 0 0 0 0 0 0 0 0 0 0 0 0 0 0 0 0 0 0 0 0 0 0 0 0 0 0 0 0 0 0 0 0 0 0 0 0 0 0 0 0 0 0 0 0 0 0 0 0 0 0 0 0 0 0 0 0 0 0 0 0 0 0 0 0 0 0 0 0 0 0 0 0 0 0 0 0 0 0 0 0 0 0 0 0 0 0 0 0 0 0 0
0 0.0267281524220979 0.0115259783878444 0 0 0 0 0 0 0 0 0 0 0 0 0 0.369925632239677 0 0.0194797381158637 0 0.0204917010251542 0 0 0 0 0 0 0 0 0 0 0 0 0 0 0 0 0 0 0 0 0 0 0 0 0 0 0 0 0 0 0 0 0 0 0 0 0 0.0461477754379743 0 0 0 0 0 0.00530239919623065 0 0.0440345675751409 0.00796401422133857 0 0 0 0 0 0 0 0 0 0 0 0 0 0 0 0 0 0 0 0 0 0 0 0 0 0 0 0 0 0 0 0 0 0 0 0 0.0437310126526723 0 0 0.00997394154970278 0 0.0957464414112619 0.0484873137229304 0 0 0 0 0 0 0 0 0 0.00577794068203997 0.177447479813659 0.0257812737837489 0 0.0222871676039625 0 0 0.00888313608211905 0 0 0 0 0 0 0 0 0 0.00556353058636701 0 0 0 0 0 0 0 0 0 0 0 0 0 0 0 0 0 0 0 0 0 0 0 0 0 0 0 0 0 0 0 0 0 0 0 0 0 0 0 0 0 0 0 0 0 0 0 0 0 0 0 0 0 0 0 0 0 0 0 0 0 0 0 0 0 0 0 0 0 0 0 0 0 0 0 0 0 0 0 0 0 0 0 0 0 0 0 0 0 0 0 0 0 0 0 0 0 0 0 0 0 0 0 0 0 0 0 0 0 0 0 0 0 0 0 0 0 0 0 0 0 0 0 0 0 0 0 0 0 0 0 0 0 0 0 0 0 0 0 0 0 0 0.00472080349021422 0 0 0 0 0 0 0 0 0 0 0 0 0 0 0 0 0 0 0 0 0 0 0 0 0 0 0 0 0 0 0 0 0 0 0 0
0 0 0 0 0 0 0 0 0 0 0 0 0 0 0 0 0 0 0 0 0 0 0 0 0 0 0 0 0 0 0 0 0 0 0 0 0 0 0 0 0 0 0 0 0 0 0 0 0 0 0 0 0 0 0 0 0 0 0 0 0 0 0 0 0 0 0 0 0 0 0 0 0 0 0 0 0 0 0 0 0 0 0 0 0 0 0 0 0 0 0 0 0 0 0 0 0 0 0 0 0 0 0 0 0 0 0 0 0 0 0.154596650447631 0 0.191512695118413 0 0 0 0 0 0 0 0 0.0980259438264558 0.396740015942003 0.159124694665497 0 0 0 0 0 0 0 0 0 0 0 0 0 0 0 0 0 0 0 0 0 0 0 0 0 0 0 0 0 0 0 0 0 0 0 0 0 0 0 0 0 0 0 0 0 0 0 0 0 0 0 0 0 0 0 0 0 0 0 0 0 0 0 0 0 0 0 0 0 0 0 0 0 0 0 0 0 0 0 0 0 0 0 0 0 0 0 0 0 0 0 0 0 0 0 0 0 0 0 0 0 0 0 0 0 0 0 0 0 0 0 0 0 0 0 0 0 0 0 0 0 0 0 0 0 0 0 0 0 0 0 0 0 0 0 0 0 0 0 0 0 0 0 0 0 0 0 0 0 0 0 0 0 0 0 0 0 0 0 0 0 0 0 0 0 0 0 0 0 0 0 0 0 0 0 0 0 0 0 0 0 0 0 0 0 0 0 0 0 0 0 0 0
0 0 0 0 0 0 0 0 0 0 0 0 0 0 0 0 0 0 0 0 0 0 0 0 0.179801336210116 0.162893059083452 0 0 0 0 0 0 0 0 0 0 0 0 0 0 0.236197098171582 0.277330476903975 0 0 0 0 0 0.0800764841022421 0.0637015455286327 0 0 0 0 0 0 0 0 0 0 0 0 0 0 0 0 0 0 0 0 0 0 0 0 0 0 0 0 0 0 0 0 0 0 0 0 0 0 0 0 0 0 0 0 0 0 0 0 0 0 0 0 0 0 0 0 0 0 0 0 0 0 0 0 0 0 0 0 0 0 0 0 0 0 0 0 0 0 0 0 0 0 0 0 0 0 0 0 0 0 0 0 0 0 0 0 0 0 0 0 0 0 0 0 0 0 0 0 0 0 0 0 0 0 0 0 0 0 0 0 0 0 0 0 0 0 0 0 0 0 0 0 0 0 0 0 0 0 0 0 0 0 0 0 0 0 0 0 0 0 0 0 0 0 0 0 0 0 0 0 0 0 0 0 0 0 0 0 0 0 0 0 0 0 0 0 0 0 0 0 0 0 0 0 0 0 0 0 0 0 0 0 0 0 0 0 0 0 0 0 0 0 0 0 0 0 0 0 0 0 0 0 0 0 0 0 0 0 0 0 0 0 0 0 0 0 0 0 0 0 0 0 0 0 0 0 0 0 0 0 0 0 0 0 0 0 0 0 0 0 0 0 0 0 0 0 0 0 0 0 0 0 0 0 0 0 0 0
0 0 0 0 0 0 0 0 0 0 0.00340391532260643 0 0 0.0103159797620588 0.0155911109661802 0.112265604407249 0 0 0 0 0 0 0 0 0 0 0 0 0 0.00886028412473882 0.279320704952524 0 0 0.00240934063694406 0 0 0 0.0459690371445331 0 0 0 0 0 0 0 0 0 0 0 0 0 0 0 0.00315397163855453 0 0 0 0.029310532299714 0 0 0 0 0 0 0 0 0 0 0 0 0 0 0 0 0.00903802988550737 0 0 0 0 0 0 0 0 0 0.0403226525358533 0.00465312052809611 0.0191212377536806 0 0 0 0 0 0.00547982209143694 0 0 0.0266023519718471 0.05550854674015 0.0122187780093736 0 0 0 0 0 0 0 0 0 0 0 0 0 0 0 0 0 0 0 0 0 0 0 0 0 0 0 0 0 0 0 0 0 0 0 0.0211999932546686 0.0441547139694768 0.209437633490736 0.0154014344919408 0.00370738658642165 0.00382460477544404 0 0.01138561392925 0 0 0 0.00304864506537261 0 0 0.00429495366564149 0 0 0 0 0 0 0 0 0 0 0 0 0 0 0 0 0 0 0 0 0 0 0 0 0 0 0 0 0 0 0 0 0 0 0 0 0 0 0 0 0 0 0 0 0 0 0 0 0 0 0 0 0 0 0 0 0 0 0 0 0 0 0 0 0 0 0 0 0 0 0 0 0 0 0 0 0 0 0 0 0 0 0 0 0 0 0 0 0 0 0 0 0 0 0 0 0 0 0 0 0 0 0 0 0 0 0 0 0 0 0 0 0 0 0 0 0 0 0 0 0 0 0 0 0 0 0 0 0 0 0 0 0 0 0 0 0 0 0 0 0 0 0 0 0 0 0 0 0 0 0 0 0 0 0 0 0 0 0 0 0 0 0 0 0 0 0 0 0
0 0 0 0 0 0 0 0 0 0 0 0 0 0 0 0 0.0302273626760889 0 0 0.00650471846122543 0.00360892781553457 0 0.127370636350447 0 0 0 0 0 0 0 0 0 0 0 0 0 0 0 0 0 0 0 0 0 0 0 0 0.0163507853373288 0 0 0 0 0 0 0 0 0 0 0 0.0109183090390067 0 0 0 0 0 0 0 0 0 0 0 0 0 0.0228040108516323 0 0 0 0 0 0 0 0 0 0 0 0 0 0 0 0 0 0 0 0 0 0 0 0 0 0 0 0 0 0 0 0 0.0119184450531426 0.00832848990965062 0 0 0 0 0 0 0 0 0 0 0 0 0 0 0 0.011995708439276 0 0 0 0 0 0 0 0 0 0 0 0 0 0 0 0 0 0 0 0 0 0 0 0 0 0 0 0 0 0 0 0 0 0 0 0 0 0 0 0 0 0 0 0.376925324604642 0.0727244151949757 0 0 0.0375766524999884 0 0 0 0 0 0 0 0 0 0 0 0 0 0 0 0 0 0.00575459111702942 0 0 0 0 0 0 0 0 0 0 0 0 0 0 0.00527945585440815 0 0 0.0960421453024097 0 0 0 0 0 0 0 0 0 0.0200402812237905 0 0 0 0 0.00815118806609257 0 0 0 0 0 0 0 0 0 0.0180717250079774 0.0549990551123673 0 0 0 0 0 0 0 0 0 0 0 0 0 0 0 0 0 0 0 0 0 0 0 0 0 0 0 0 0 0 0.0544077720829867 0 0 0 0 0 0 0 0 0 0 0 0 0 0 0 0 0 0 0 0 0 0 0 0 0 0 0 0 0 0 0 0 0 0 0 0 0 0 0 0 0 0 0 0 0 0 0 0 0 0 0 0
0 0 0 0 0 0 0 0 0 0 0 0 0 0 0 0 0 0 0 0 0.00693439222904629 0 0 0 0 0 0 0.0272909998253487 0 0 0 0 0 0 0 0 0 0 0 0 0 0 0 0 0 0.180400555652416 0.0500699751009651 0 0 0 0.021711197535528 0 0.0532483624876174 0 0 0 0 0 0.0203237972665459 0.133804611054279 0 0 0 0.100588589554321 0.025219740050146 0.0229960428859611 0.04316878735527 0.0109212975376169 0.0067120637222124 0 0 0 0 0 0 0 0.0271223579680205 0.0429496360463975 0 0 0 0 0 0 0 0 0 0 0 0 0 0 0 0 0 0 0 0 0 0 0 0 0 0 0.0179565367894766 0 0.0090214331466361 0 0.0106880247456242 0 0.0297105369786933 0 0 0 0 0 0 0 0 0 0 0 0.0289555920549776 0 0 0 0 0 0 0 0 0 0 0.00603610394377481 0 0 0 0 0 0 0 0 0 0 0 0 0 0 0 0 0 0 0 0 0 0 0 0 0 0 0 0 0 0 0 0 0 0.0481131535492014 0 0 0 0 0 0 0 0 0 0 0.023755968437816 0 0 0 0 0.0216707884702036 0 0 0 0 0 0.0147593501510395 0 0 0 0 0 0 0 0 0 0 0 0 0 0 0 0 0 0 0 0 0 0 0 0 0 0 0 0 0.0078576632594552 0 0 0 0 0 0 0 0 0 0 0 0 0 0.0080124422014094 0 0 0 0 0 0 0 0 0 0 0 0 0 0 0 0 0 0 0 0 0 0 0 0 0 0 0 0 0 0 0 0 0 0 0 0 0 0 0 0 0 0 0 0 0 0 0 0 0 0 0 0 0 0 0 0 0 0 0 0 0 0 0 0 0 0 0 0 0 0 0 0 0 0 0 0 0 0 0 0 0 0 0 0
0.011993029265124 0 0 0.147618249012957 0.00434633189964276 0.00758944945230988 0.0329723912772621 0.00584816044490491 0.0515255568806288 0.018451335831825 0.0588097960777104 0 0 0 0 0 0 0 0 0 0 0 0 0 0 0 0 0 0.00217032444481239 0.0472771093032052 0.00727884920782033 0.000625124914773964 0 0.00139094488017349 0 0 0.0615189265135755 0.176002412387762 0 0 0 0 0 0 0 0 0 0 0 0 0.00285726737831328 0 0 0.00939989332129949 0 0.00963043685482349 0.00517520653544493 0 0 0 0 0 0 0 0 0 0.00117718367044461 0 0 0 0.00437644830972766 0 0 0 0.00184142970174925 0.00196837143355193 0 0 0 0 0 0 0 0 0.00692285201353025 0.00683046940324239 0.00668802543593868 0 0 0 0.00510055517131264 0 0.134384071983443 0 0.00286512667030525 0 0 0 0 0.00175201864803996 0 0 0 0 0 0 0 0 0 0 0 0 0 0 0 0 0 0 0 0 0 0 0 0 0 0 0 0 0 0 0 0 0.136800355031324 0 0 0 0 0 0.00298610221905283 0.00242333019720351 0 0 0 0 0 0 0.00670789743515211 0 0 0 0 0 0 0.00381848392465626 0.00240734230261525 0 0 0 0 0 0 0 0 0 0 0 0 0 0 0 0 0 0 0 0 0 0 0 0 0 0 0 0 0 0 0 0.00101570381417476 0.00234181277837897 0 0 0 0 0 0 0 0 0 0 0 0 0 0 0 0 0 0 0.00176690657491764 0 0 0 0 0 0 0 0 0 0 0 0 0 0 0 0 0 0 0 0 0 0 0 0 0 0 0 0 0 0 0 0 0 0 0 0 0 0 0 0 0 0 0 0 0 0 0 0 0 0 0.00334471739687074 0 0 0 0 0 0 0 0 0 0 0 0 0 0 0 0 0 0 0 0 0 0 0 0 0 0 0 0 0 0 0 0 0 0 0 0 0 0 0 0 0 0 0 0 0 0 0 0 0 0 0 0 0 0 0 0 0 0 0
0 0 0 0 0.0455865258263711 0 0.00258496057400273 0.036171204557503 0 0 0 0.0124992593250446 0 0.00487042096454097 0.0168813722662656 0.0109451750841567 0 0 0 0.00155103652040631 0 0 0 0 0 0 0 0 0.0317178923001729 0 0.0164945287949245 0 0 0 0 0 0.0317402862681035 0 0 0 0 0 0 0 0 0 0.128637236318023 0 0 0 0 0 0 0 0 0 0 0 0 0 0 0 0 0 0 0 0 0 0 0 0 0 0.103052978728418 0 0 0 0 0 0 0 0 0 0 0 0 0 0 0 0 0 0 0 0 0 0 0.0027283891916128 0 0 0 0 0 0 0 0 0 0 0 0 0 0 0 0 0 0 0 0 0 0 0 0 0 0 0 0 0 0 0 0 0 0 0 0.371748889121081 0.11534307875637 0.00235008071936979 0 0 0 0.000964801519299287 0.00314266076347397 0.0379492153556079 0 0 0 0.00255969097799026 0.00504715544229095 0 0.00473525635637468 0 0 0 0 0 0 0.0106979042685961 0 0 0 0 0 0 0 0 0 0 0 0 0 0 0 0 0 0 0 0 0 0 0 0 0 0 0 0 0 0 0 0 0 0 0 0 0 0 0 0 0 0 0 0 0 0 0 0 0 0 0 0 0 0 0 0 0 0 0 0 0 0 0 0 0 0 0 0 0 0 0 0 0 0 0 0 0 0 0 0 0 0 0 0 0 0 0 0 0 0 0 0 0 0 0 0 0 0 0 0 0 0 0 0 0 0 0 0 0 0 0 0 0 0 0 0 0 0 0 0 0 0 0 0 0 0 0 0 0 0 0 0 0 0 0 0 0 0 0 0 0 0 0 0 0 0 0 0 0 0 0 0 0 0 0 0 0 0 0 0 0 0 0
0 0 0 0 0.0334432835814073 0 0.00361399081821104 0 0.0105275926485571 0 0 0.0054134068854617 0 0.00442733624613967 0.0124188910357137 0.0117516458799005 0 0 0 0 0 0 0 0 0 0 0 0 0.0213504298715796 0 0.0200079995912117 0 0 0 0 0 0.0272240228755202 0 0 0 0 0 0 0 0 0 0.067863509686262 0 0 0 0 0 0 0 0 0 0 0.0503281658561683 0 0 0 0 0 0 0 0 0 0 0 0 0 0 0.0952679264989115 0 0 0 0 0 0 0 0 0 0 0 0 0 0.00560380961924798 0 0 0 0 0 0 0 0 0 0 0 0 0 0 0 0 0 0 0 0 0 0 0 0 0 0 0 0 0 0 0 0 0 0 0 0 0 0 0 0 0 0 0 0.311481110529175 0 0.261722474106751 0.00318083218335421 0 0 0 0.00096298047258158 0.00384848490103007 0.0239700441878267 0 0 0 0.00372850439678688 0.00653559228704462 0 0.00661263087210607 0 0 0 0 0 0 0.00871533496905159 0 0 0 0 0 0 0 0 0 0 0 0 0 0 0 0 0 0 0 0 0 0 0 0 0 0 0 0 0 0 0 0 0 0 0 0 0 0 0 0 0 0 0 0 0 0 0 0 0 0 0 0 0 0 0 0 0 0 0 0 0 0 0 0 0 0 0 0 0 0 0 0 0 0 0 0 0 0 0 0 0 0 0 0 0 0 0 0 0 0 0 0 0 0 0 0 0 0 0 0 0 0 0 0 0 0 0 0 0 0 0 0 0 0 0 0 0 0 0 0 0 0 0 0 0 0 0 0 0 0 0 0 0 0 0 0 0 0 0 0 0 0 0 0 0 0 0 0 0 0 0 0 0 0 0 0 0 0 0 0 0 0 0
0.0174183311201271 0 0 0.0411783265137989 0.0380724712565239 0.00985802217138784 0.011401181594125 0.0513513253418294 0.0644784438919982 0.0695426541462652 0.0328811894127789 0 0 0 0.00237413369513471 0.00338651484870758 0 0 0 0 0 0 0 0 0 0 0 0 0.0141605295817645 0.0149559599443308 0.0116110946840566 0 0 0 0 0 0.12988562983693 0.0392581230594266 0 0 0 0 0 0 0 0 0.00306650111157937 0 0 0 0 0 0 0.00293949803088635 0 0.00348109772912927 0 0.0101126912980315 0 0 0 0 0 0 0 0 0 0 0 0 0.00265414153543526 0 0.0839792784641683 0 0 0 0 0 0 0 0 0 0 0 0.0111937690190728 0.00274994271274241 0.0200002777953773 0 0 0 0 0 0.00928870602411081 0 0.00178682201130407 0 0 0 0 0.00155059497119045 0 0 0 0 0 0 0 0 0 0 0 0 0 0 0 0 0 0 0 0 0 0 0 0 0 0 0 0 0 0.147145469554394 0.0388796635120873 0.105290682358289 0 0 0 0 0 0 0 0 0 0 0 0 0 0 0 0 0 0 0 0 0 0 0 0 0 0 0 0 0 0 0 0 0 0 0 0 0 0 0 0 0 0 0 0 0 0 0 0 0 0 0 0 0 0 0.000784744268768147 0 0 0 0 0 0 0 0 0 0 0 0 0 0 0 0 0 0 0 0.00127149797188767 0 0 0 0 0 0 0 0 0 0 0 0 0 0 0 0 0 0 0 0 0 0 0 0 0 0 0 0 0 0 0 0 0 0 0 0 0 0 0 0 0 0 0 0 0 0 0 0 0 0 0.00201069053236085 0 0 0 0 0 0 0 0 0 0 0 0 0 0 0 0 0 0 0 0 0 0 0 0 0 0 0 0 0 0 0 0 0 0 0 0 0 0 0 0 0 0 0 0 0 0 0 0 0 0 0 0 0 0 0 0 0 0 0
0 0 0 0 0 0 0 0 0 0 0.00425637286674899 0 0 0.053192779202979 0.0260730762606849 0.135656189663836 0 0 0 0 0.103579035443662 0 0 0.0154781839167913 0 0 0 0 0 0.00340617168626963 0.0110348117689028 0 0 0 0 0 0 0.00384436474604418 0.0196595221465123 0 0 0 0.0530202688002816 0.00968293650676575 0.0339868133190592 0 0 0.00518770810900848 0 0.0442157868441804 0 0 0 0 0 0 0 0 0.00945147404385778 0 0 0.00892543495642192 0 0 0 0 0.00886213937003036 0.00524354368222994 0.00314234025722083 0.0676977695800508 0 0.00901271774189085 0 0 0.0104888425255251 0 0 0.191673460689682 0 0 0 0 0 0 0 0 0 0 0 0 0 0 0.00684736320369866 0 0 0 0 0 0 0 0 0 0 0 0 0 0 0 0 0.00595606225019405 0.00772217829067443 0 0 0 0 0 0 0 0 0 0 0 0 0 0 0 0.0181493380054116 0 0.0017499709344506 0 0.00156706859528341 0.0025314185000732 0 0 0.0220879349471378 0 0.0324077105145606 0.0439854234251248 0 0 0 0 0 0 0 0 0 0 0 0 0 0 0 0 0 0 0 0 0 0 0 0 0 0 0 0 0 0 0 0 0 0 0 0 0 0 0 0 0 0 0 0 0 0 0 0.00445338146147504 0 0 0 0 0 0 0 0 0 0 0 0 0 0 0 0 0 0 0 0 0 0 0 0 0 0 0 0 0 0 0 0 0 0 0 0 0.00271566825219422 0 0 0 0.00402178069884567 0.00314355077015277 0 0 0 0 0 0 0 0 0 0 0 0 0 0 0 0 0 0 0 0 0 0 0 0 0 0 0 0 0 0 0 0 0 0 0 0 0 0 0 0 0 0 0 0 0 0 0 0 0 0 0 0 0 0 0 0 0 0 0 0 0 0 0.0058894060220879 0 0 0 0 0 0 0 0 0 0 0 0 0 0 0 0 0 0 0 0 0 0 0 0 0 0
0 0 0 0 0 0 0 0 0 0 0 0 0 0.0134677843369644 0.0091876099352355 0.0731124516569204 0 0 0 0 0 0 0 0 0 0 0 0 0 0 0.0324185386592403 0 0 0 0 0 0 0.00847148476557998 0 0 0 0 0 0 0 0 0 0 0 0 0 0 0 0 0 0 0 0.00320949489397882 0 0 0 0 0 0 0 0 0 0 0 0.101380129981566 0 0 0 0 0.111076518153567 0 0 0 0 0 0 0 0 0 0.00947082187041953 0 0.0117888897242021 0 0 0 0 0 0 0 0 0 0.139157683603234 0 0.0233855498711592 0 0 0 0 0 0 0 0 0 0 0 0 0 0 0 0 0 0 0 0 0 0 0 0 0 0 0 0.0827364145417211 0 0 0 0 0 0 0.0483447890005655 0 0.0968716676018864 0.181809512684671 0.0541106587190884 0 0 0 0 0 0 0 0 0 0 0 0 0 0 0 0 0 0 0 0 0 0 0 0 0 0 0 0 0 0 0 0 0 0 0 0 0 0 0 0 0 0 0 0 0 0 0 0 0 0 0 0 0 0 0 0 0 0 0 0 0 0 0 0 0 0 0 0 0 0 0 0 0 0 0 0 0 0 0 0 0 0 0 0 0 0 0 0 0 0 0 0 0 0 0 0 0 0 0 0 0 0 0 0 0 0 0 0 0 0 0 0 0 0 0 0 0 0 0 0 0 0 0 0 0 0 0 0 0 0 0 0 0 0 0 0 0 0 0 0 0 0 0 0 0 0 0 0 0 0 0 0 0 0 0 0 0 0 0 0 0 0 0 0 0 0 0 0 0 0 0 0 0 0 0 0 0 0 0
0 0 0 0 0 0 0 0 0 0 0 0 0 0 0 0.0673165499584478 0 0 0 0 0 0 0 0 0 0 0 0 0 0 0.0742341425768851 0 0 0 0 0 0 0.025430563188697 0 0 0 0 0 0 0 0 0 0 0 0 0 0 0 0 0 0 0 0.0087087844351838 0 0 0 0 0 0 0 0 0 0 0 0 0 0 0 0 0 0 0 0 0 0 0.010588503375209 0 0 0 0.00501328051367489 0 0.00451473366785638 0 0 0 0 0 0 0 0.0594904931278894 0.0921800377171433 0.201784075122628 0.0852030929346181 0.0124614091603263 0 0 0 0 0 0 0 0 0 0 0 0 0 0 0 0 0 0 0 0 0 0 0 0 0 0 0 0.276264493438818 0 0 0 0 0 0 0 0.0681942103229647 0 0.00655073007009918 0 0.00206490038955859 0 0 0 0 0 0 0 0 0 0 0 0 0 0 0 0 0 0 0 0 0 0 0 0 0 0 0 0 0 0 0 0 0 0 0 0 0 0 0 0 0 0 0 0 0 0 0 0 0 0 0 0 0 0 0 0 0 0 0 0 0 0 0 0 0 0 0 0 0 0 0 0 0 0 0 0 0 0 0 0 0 0 0 0 0 0 0 0 0 0 0 0 0 0 0 0 0 0 0 0 0 0 0 0 0 0 0 0 0 0 0 0 0 0 0 0 0 0 0 0 0 0 0 0 0 0 0 0 0 0 0 0 0 0 0 0 0 0 0 0 0 0 0 0 0 0 0 0 0 0 0 0 0 0 0 0 0 0 0 0 0 0 0 0 0 0 0 0 0 0 0 0 0 0 0 0 0 0
0 0 0 0 0 0 0 0 0 0 0 0 0 0.00889963030845874 0 0.187148446331545 0 0 0 0 0.00868478460762018 0 0 0 0 0 0 0 0 0 0.020386966177356 0 0 0 0 0 0 0 0 0 0 0 0 0 0 0 0 0 0 0 0 0 0 0 0 0 0 0 0 0 0 0 0 0 0 0 0 0 0.0139965516193482 0 0 0 0 0 0.0416952811138321 0 0 0 0 0 0 0 0 0 0 0 0 0 0 0 0 0 0 0 0 0 0.104128121393239 0 0.0137358638728813 0 0 0 0 0 0 0 0 0 0 0 0 0 0 0 0 0 0 0 0 0 0 0 0 0 0 0 0.0437995442548186 0 0 0 0 0 0 0.107654379806252 0.275934116977853 0.0141230264833784 0 0.159813287053419 0 0 0 0 0 0 0 0 0 0 0 0 0 0 0 0 0 0 0 0 0 0 0 0 0 0 0 0 0 0 0 0 0 0 0 0 0 0 0 0 0 0 0 0 0 0 0 0 0 0 0 0 0 0 0 0 0 0 0 0 0 0 0 0 0 0 0 0 0 0 0 0 0 0 0 0 0 0 0 0 0 0 0 0 0 0 0 0 0 0 0 0 0 0 0 0 0 0 0 0 0 0 0 0 0 0 0 0 0 0 0 0 0 0 0 0 0 0 0 0 0 0 0 0 0 0 0 0 0 0 0 0 0 0 0 0 0 0 0 0 0 0 0 0 0 0 0 0 0 0 0 0 0 0 0 0 0 0 0 0 0 0 0 0 0 0 0 0 0 0 0 0 0 0 0 0 0 0 0
0 0 0 0 0 0 0 0 0 0 0 0.00635309541536038 0 0.0297833473792127 0.0261830766854921 0.291696238882631 0 0 0 0 0.0406805909263783 0.0190834640596308 0 0 0 0 0 0 0 0.0056202430830663 0.0302699990312876 0 0 0 0 0 0 0 0 0.0280601503152683 0 0 0 0.013236300005548 0.00515437484787444 0 0 0 0 0.00456170994427361 0 0 0 0.00198181765257353 0 0 0 0 0 0 0 0.00666456715996418 0 0 0 0 0 0.00344921898964933 0.0105360683366622 0.0440342161101327 0 0 0 0 0.0143027812261271 0 0 0 0 0 0 0 0 0 0 0 0 0 0 0 0 0 0 0 0 0 0 0 0 0 0 0 0 0 0 0 0 0 0 0.00348213878115853 0 0 0 0 0 0 0 0 0 0 0 0.0102798377899978 0 0.0101798519042855 0 0 0.00952184207514453 0 0 0 0.00193006191154043 0.0022991574165362 0 0.131958330055191 0.0741679542436421 0 0.14433031700091 0 0.00336047294886211 0 0 0 0 0.00287092052880429 0.00405424705868072 0 0.00967665798010421 0.00228409135935017 0 0.00408709203342211 0 0 0 0.0038657668612382 0 0 0 0 0 0 0 0 0 0 0 0 0 0 0 0 0 0 0 0 0 0 0 0 0 0 0 0 0 0 0 0 0 0 0 0 0 0 0 0 0 0 0 0 0 0 0 0 0 0 0 0 0 0 0 0 0 0 0 0 0 0 0 0 0 0 0 0 0 0 0 0 0 0 0 0 0 0 0 0 0 0 0 0 0 0 0 0 0 0 0 0 0 0 0 0 0 0 0 0 0 0 0 0 0 0 0 0 0 0 0 0 0 0 0 0 0 0 0 0 0 0 0 0 0 0 0 0 0 0 0 0 0 0 0 0 0 0 0 0 0 0 0 0 0 0 0 0 0 0 0 0 0 0 0 0 0 0 0 0 0 0 0
0 0 0 0.0018670073335052 0 0 0 0 0 0 0 0 0 0 0 0.00279054030823401 0 0 0 0 0 0 0 0 0 0 0 0 0 0.00441364104104992 0.00438123715341791 0 0 0.125271293849224 0 0 0 0.00956606543115155 0 0 0 0 0 0 0 0 0 0 0 0 0 0 0 0.0667405103199047 0 0 0.0217162687092515 0.0866422430990039 0 0 0 0 0 0 0 0 0 0 0 0 0.0024384320382092 0 0 0 0 0 0 0 0 0 0 0 0 0 0.00908195617130346 0.00182056214584476 0.00430861234689662 0.00256559270838141 0.00793956168300182 0 0 0.00303835344166725 0.00511036580538709 0 0 0 0 0 0 0 0.00508657413485255 0.00219517680959328 0 0 0 0 0 0 0 0 0 0 0 0 0 0 0 0 0 0 0 0 0 0 0 0 0.00286645069078568 0 0 0.00556251835325697 0.0018345754496527 0.00268130258026165 0 0 0 0.0011732394814013 0 0.000980630092499262 0 0.0115786369332596 0 0.0183203493994258 0.0309941445783379 0.0172231523399235 0 0.0834399438422501 0.00946654545778853 0 0 0.065479548678253 0 0 0.0161772428758559 0.0859029084535929 0.0707029597969088 0 0 0 0 0 0 0 0 0 0 0 0 0 0 0 0 0 0 0 0 0 0 0 0 0 0 0 0 0 0 0 0 0 0 0 0 0 0 0 0 0 0 0 0 0 0 0 0 0 0 0 0 0 0 0 0 0 0 0 0 0 0 0 0 0 0 0 0 0 0 0 0 0 0 0 0 0 0 0 0 0 0 0 0 0 0 0 0 0 0 0 0 0 0 0 0 0 0 0 0 0 0 0.0778178783619706 0 0 0 0 0 0 0 0 0 0 0 0 0 0 0 0 0 0 0 0 0 0 0 0 0 0 0 0 0 0 0 0 0 0 0 0 0 0 0.0128824140748674 0 0.0329441202421375 0 0 0 0 0.0323921607387976 0 0.00165473120865338 0 0 0 0 0 0 0.0186126026702797 0 0 0.0323379491699596 0
0 0 0 0 0 0 0 0 0 0 0 0 0 0 0 0.00464171598559585 0 0 0 0 0 0 0 0 0 0 0 0 0.00455309862971548 0 0 0 0 0 0 0 0 0.0169721639718719 0 0 0 0 0 0 0 0 0.0971103278665312 0 0 0 0 0 0 0.0368695932486779 0 0 0.0229758862799652 0.217311803059352 0 0 0 0 0 0 0 0 0 0 0 0 0 0 0.030116163918523 0 0 0 0 0 0 0 0 0.00235199961467152 0 0 0.00517813938835098 0 0.00769887586479163 0 0 0 0 0 0 0 0 0.00328786195136924 0 0 0 0 0 0 0 0 0 0 0 0 0 0 0 0 0 0 0 0 0 0 0 0 0 0 0 0 0 0 0 0 0 0.0103682149739509 0.0508821539173007 0.0383574286805021 0 0 0 0 0 0 0.0265939010562223 0 0 0 0 0 0 0.207402392844891 0 0 0 0 0 0 0 0.158984421820855 0.0460970057222564 0 0 0 0 0 0 0 0 0 0 0 0 0 0 0 0 0 0 0 0 0 0 0 0 0 0 0 0 0 0 0 0 0 0 0 0 0 0 0 0 0 0 0 0 0 0 0 0 0 0 0 0 0 0 0 0 0 0 0 0 0 0 0 0 0 0 0 0 0 0 0 0 0 0 0 0 0 0 0 0 0 0 0 0 0 0 0 0 0 0 0 0 0 0 0 0 0 0 0 0 0 0 0.0122468512046056 0 0 0 0 0 0 0 0 0 0 0 0 0 0 0 0 0 0 0 0 0 0 0 0 0 0 0 0 0 0 0 0 0 0 0 0 0 0 0 0 0 0 0 0 0 0 0 0 0 0 0 0 0 0 0 0 0 0 0
0 0 0 0 0 0 0 0 0 0 0 0 0 0 0 0.000851242989401517 0 0 0 0 0 0 0 0 0 0 0 0 0 0 0 0 0 0 0 0 0 0 0 0 0 0 0 0 0 0 0 0 0 0 0 0 0 0 0 0 0 0.0285978629156265 0 0 0 0 0 0 0 0 0 0 0 0 0 0 0 0 0.000650319941530409 0 0 0 0 0 0 0 0 0 0.00626762871748042 0.00181871520374172 0 0.0150827268728105 0.0517501246769587 0.00960428448747031 0 0.00864605646308991 0.00131185602668415 0 0.00250756906647253 0 0 0.000913742511814566 0 0 0.00225629563683901 0.0633635332541282 0.061564375905615 0 0 0 0 0 0 0 0 0 0 0 0 0 0 0 0 0 0 0 0 0 0 0 0.00459156464876733 0 0 0 0 0 0 0 0 0 0 0 0 0 0 0.105425430387725 0.260796686063609 0 0.0382792012721615 0.00412380038554943 0.00239036177498012 0.0181472776480538 0.22616628233016 0.0361633928825228 0.0335581676128716 0.015171500323937 0 0 0 0 0 0 0 0 0 0 0 0 0 0 0 0 0 0 0 0 0 0 0 0 0 0 0 0 0 0 0 0 0 0 0 0 0 0 0 0 0 0 0 0 0 0 0 0 0 0 0 0 0 0 0 0 0 0 0 0 0 0 0 0 0 0 0 0 0 0 0 0 0 0 0 0 0 0 0 0 0 0 0 0 0 0 0 0 0 0 0 0 0 0 0 0 0 0 0 0 0 0 0 0 0 0 0 0 0 0 0 0 0 0 0 0 0 0 0 0 0 0 0 0 0 0 0 0 0 0 0 0 0 0 0 0 0 0 0 0 0 0 0 0 0 0 0 0 0 0 0 0 0 0 0 0 0 0 0 0 0 0 0 0 0
0 0 0 0 0 0 0 0 0 0 0 0 0 0 0 0 0 0 0 0 0 0 0 0 0 0 0 0 0 0 0 0 0 0.00312246364535266 0 0 0 0 0 0 0 0 0 0 0 0 0 0 0 0 0 0 0 0 0 0 0 0.0672482928460198 0 0 0 0 0 0 0 0 0 0 0 0 0 0 0 0 0 0 0 0 0 0 0 0 0 0 0.00834156524417658 0 0.00445944221154089 0.00354599936196707 0.0154748027764433 0 0 0 0 0 0 0 0 0 0 0 0.00169791362892002 0.0205031125774001 0.0148785948253267 0 0 0 0 0 0 0 0 0 0 0 0 0 0 0 0 0 0 0 0 0 0 0 0 0 0 0 0 0 0 0 0 0 0 0 0.0169325462115194 0 0.181087120223944 0 0.426866879188798 0 0 0.0735793922446774 0.044950545009639 0.0705399279509367 0.0338061395172492 0 0.00494511714735858 0.0033975260815531 0 0 0.00462261930717732 0 0 0 0 0 0 0 0 0 0 0 0 0 0 0 0 0 0 0 0 0 0 0 0 0 0 0 0 0 0 0 0 0 0 0 0 0 0 0 0 0 0 0 0 0 0 0 0 0 0 0 0 0 0 0 0 0 0 0 0 0 0 0 0 0 0 0 0 0 0 0 0 0 0 0 0 0 0 0 0 0 0 0 0 0 0 0 0 0 0 0 0 0 0 0 0 0 0 0 0 0 0 0 0 0 0 0 0 0 0 0 0 0 0 0 0 0 0 0 0 0 0 0 0 0 0 0 0 0 0 0 0 0 0 0 0 0 0 0 0 0 0 0 0 0 0 0 0 0 0 0 0 0 0 0 0 0 0 0 0 0 0
0 0 0 0 0 0 0 0 0 0 0 0 0 0 0 0 0 0 0 0 0 0 0 0 0 0 0 0 0 0 0 0.000304642145995145 0 0.00292749757752921 0.000306066917936449 0 0 0 0 0 0.000340394928546536 0 0 0 0 0 0 0.000980504185158053 0 0 0 0 0 0.00604245135190055 0 0 0.000756045774836218 0.169032084327103 0 0 0 0 0 0 0 0 0 0 0 0 0.00326383840492137 0 0 0 0 0 0 0 0 0.00215570241106427 0 0 0 0 0.0425740255133795 0.00325611223724821 0.00682130796690908 0.0555812185574088 0.167447441106935 0.0232779438537272 0.000935757762520227 0.0241169360405209 0 0.000934484648819748 0.00659175119442796 0.00110093058935053 0 0 0 0.000896290428318694 0.005505262337151 0.123348182641989 0.0379136417772917 0 0 0 0 0 0 0 0 0 0 0 0 0 0 0 0 0 0 0 0 0 0 0 0 0 0 0 0 0 0 0 0 0 0 0 0.00756393843471634 0 0.118283471341173 0.112712549223341 0 0.00116642994717614 0.00153554296478257 0.0180997249115818 0.0112503661101229 0.0126592820116607 0.014904990205638 0.000547388910924803 0.00613881721617464 0.00336808747301028 0 0 0 0 0 0 0 0 0 0 0 0 0 0 0 0 0 0 0 0 0 0 0 0 0 0 0 0 0 0 0 0 0 0 0 0.000871610442888607 0 0 0 0 0 0 0 0 0 0 0 0 0 0 0 0 0 0 0 0 0 0 0 0 0 0 0 0 0 0 0 0 0 0 0 0 0 0 0 0 0 0 0 0 0 0 0 0 0 0 0 0 0 0 0 0 0 0 0 0 0 0 0 0 0 0 0 0 0 0.00382813049668019 0 0 0 0 0 0 0 0 0 0 0 0 0 0 0 0 0 0 0 0 0 0 0 0 0 0 0 0 0 0 0 0 0 0 0 0 0 0 0 0 0 0 0 0 0 0 0 0 0 0 0 0 0 0 0 0 0 0 0.000659155629140625
0 0 0 0 0 0 0 0 0 0 0 0 0 0 0 0.00937081078013768 0 0 0 0 0 0 0 0 0 0 0 0 0 0.0156487083952154 0 0 0 0 0 0 0 0.0188815565654598 0 0 0 0 0 0 0 0 0 0 0 0 0 0 0 0 0 0 0 0.029702835009231 0 0 0 0 0 0 0 0 0 0 0 0 0 0 0 0 0 0 0 0 0 0 0 0 0 0 0 0 0 0 0 0 0 0.00821239195904596 0.0135898271730293 0 0 0 0 0 0 0 0 0 0 0 0 0 0 0 0 0 0 0 0 0 0 0 0 0 0 0 0 0 0 0 0 0 0 0 0 0 0.00499702165887138 0.00868712996080717 0 0 0 0 0 0.00280163531602302 0.0575967877578847 0 0 0 0.0159836496116963 0 0.0386106852256358 0.0304054880511022 0.0236410225734082 0 0 0.229962666365337 0 0 0 0.0582123817820715 0.0193569611759538 0 0 0 0 0 0 0 0 0 0 0 0 0 0 0 0 0 0 0 0 0 0 0 0 0 0 0 0 0 0 0 0 0 0 0 0 0 0 0 0 0 0 0 0 0 0 0 0 0 0 0 0 0 0 0 0 0 0 0 0 0 0 0 0 0 0 0 0 0 0 0 0 0 0 0 0 0 0 0 0 0 0 0 0 0 0 0 0 0 0 0 0 0 0 0 0 0 0.0107287650903266 0 0.0108527249145117 0 0 0.0773369297869163 0 0 0 0 0 0 0 0 0 0 0 0 0 0 0 0 0 0 0 0 0 0 0 0 0 0 0 0 0 0 0 0 0 0 0 0 0 0 0 0 0.079879930740003 0 0 0 0 0.00950595316065659 0 0 0 0.0464229695338032 0 0 0.0346773989288651 0 0.0465552892707748 0.0475304148647737 0 0.0508480643484589 0
0 0 0 0 0 0 0 0 0 0 0 0 0 0 0 0.00988854456528703 0 0 0 0 0 0 0 0 0 0 0 0 0 0 0 0 0 0 0 0 0 0.00507893612317994 0 0 0 0 0 0 0 0 0 0 0 0 0 0 0 0 0 0 0 0.0169818281554286 0 0 0 0 0 0 0 0 0 0 0 0 0 0 0 0 0 0 0 0 0 0 0 0 0 0 0 0.00474573846662995 0 0 0 0 0 0 0.0195725354296757 0 0.00909007227821226 0 0 0 0 0 0 0.00745989448348705 0.00538277236833406 0 0 0 0 0 0 0 0 0 0 0 0 0 0 0 0 0 0 0 0 0 0 0 0.00607269509087055 0 0 0 0.00783071562561409 0.0121020150577672 0 0 0 0 0 0.00314435607723791 0 0 0.189074616343323 0 0.0167228517652985 0.030685880357359 0 0 0 0.0740444284910167 0.216950115828512 0.319129306402872 0.0383788874205599 0.00438901721477482 0 0 0 0 0 0 0 0 0 0 0 0 0 0 0 0 0 0 0 0 0 0 0 0 0 0 0 0 0 0 0 0 0 0 0 0 0 0 0 0 0 0 0 0 0 0 0 0 0 0 0 0 0 0 0.00327479245456029 0 0 0 0 0 0 0 0 0 0 0 0 0 0 0 0 0 0 0 0 0 0 0 0 0 0 0 0 0 0 0 0 0 0 0 0 0 0 0 0 0 0 0 0 0 0 0 0 0 0 0 0 0 0 0 0 0 0 0 0 0 0 0 0 0 0 0 0 0 0 0 0 0 0 0 0 0 0 0 0 0 0 0 0 0 0 0 0 0 0 0 0 0 0 0 0 0 0 0 0 0 0 0 0 0 0 0 0 0 0
0 0 0 0 0 0 0 0 0 0 0 0 0 0 0 0 0 0 0 0 0 0 0 0 0 0 0 0 0 0.00266186498784884 0 0 0 0 0 0 0 0.00247516739825038 0 0 0 0 0 0 0 0 0 0 0 0 0 0 0 0.00723874701535946 0 0 0.0124672739597938 0.231781227819525 0 0 0 0 0 0 0 0 0 0 0 0 0 0 0 0 0 0 0 0 0 0 0 0 0 0 0.00779154521990861 0.00184046700491205 0.00212580954976231 0.00844914647142402 0.0225523405513762 0 0 0 0 0 0 0 0 0 0 0 0 0 0 0 0 0 0 0 0 0 0 0 0 0 0 0 0 0 0 0 0 0 0 0 0 0 0 0 0 0 0 0 0 0 0 0 0 0 0.0823075493238279 0.0890747922189425 0.00755991591270346 0.0785295930139902 0.0731592612402248 0.00896875223506077 0 0 0.114124428192172 0.0474709158937908 0 0 0 0 0 0.0437105754084947 0.155710626582632 0 0 0 0 0 0 0 0 0 0 0 0 0 0 0 0 0 0 0 0 0 0 0 0 0 0 0 0 0 0 0 0 0 0 0 0 0 0 0 0 0 0 0 0 0 0 0 0 0 0 0 0 0 0 0 0 0 0 0 0 0 0 0 0 0 0 0 0 0 0 0 0 0 0 0 0 0 0 0 0 0 0 0 0 0 0 0 0 0 0 0 0 0 0 0 0 0 0 0 0 0 0 0 0 0 0 0 0 0 0 0 0 0 0 0 0 0 0 0 0 0 0 0 0 0 0 0 0 0 0 0 0 0 0 0 0 0 0 0 0 0 0 0 0 0 0 0 0 0 0 0 0 0 0 0 0 0 0 0 0 0 0
0 0 0 0 0 0 0 0 0 0 0 0 0 0 0 0.0109040185731284 0 0 0 0 0 0 0 0 0 0 0 0 0 0.00943974792554904 0.00834658782742306 0 0 0 0 0 0 0.0515748178723891 0 0 0 0 0 0 0 0 0 0 0 0 0 0 0 0 0 0 0 0.0584907558314846 0 0 0 0 0 0 0 0 0 0 0 0 0 0 0.00247171218413084 0 0 0 0 0 0 0 0 0 0 0 0.0160967204057911 0 0 0 0.0208423783366294 0.0053541869633139 0.00460487528092958 0.00432074467848925 0.024352442591466 0 0 0.00397522043086307 0 0 0 0 0 0.0104506432691412 0 0 0 0 0 0 0 0 0 0 0 0 0 0 0 0 0 0 0 0 0 0 0 0 0 0 0 0.0204239813640973 0.00451823458035974 0.00753039096726623 0 0 0 0 0 0.00461548569249229 0.0154731497960872 0 0.00726113485805966 0.0794938717185876 0.0753503944324593 0.0115549439442056 0 0.189103754741593 0 0.0525281572515802 0.00786794184597884 0.00641281986269895 0 0 0 0.12116454686225 0.165476339911555 0 0 0 0 0 0 0 0 0 0 0 0 0 0 0 0 0 0 0 0 0 0 0 0 0 0 0 0 0 0 0 0 0 0 0 0 0 0 0 0 0 0 0 0 0 0 0 0 0 0 0 0 0 0 0 0 0 0 0 0 0 0 0 0 0 0 0 0 0 0 0 0 0 0 0 0 0 0 0 0 0 0 0 0 0 0 0 0 0 0 0 0 0 0 0 0 0 0 0 0 0 0 0 0 0 0 0 0 0 0 0 0 0 0 0 0 0 0 0 0 0 0 0 0 0 0 0 0 0 0 0 0 0 0 0 0 0 0 0 0 0 0 0 0 0 0 0 0 0 0 0 0 0 0 0 0 0 0 0 0 0 0
0 0 0 0 0 0 0 0 0 0 0 0 0 0 0 0.00617758597719157 0 0 0 0 0 0 0 0 0 0 0 0 0 0 0.0152151813695195 0 0 0 0 0 0 0 0 0 0 0 0 0 0 0 0 0 0 0 0 0 0 0 0 0 0 0.0837880941800044 0 0 0 0 0 0 0 0 0 0 0 0 0 0 0 0 0 0 0 0 0 0 0 0 0 0 0.0132492054320105 0.00356884061168206 0 0 0.0202749682861099 0 0 0 0.0200330957216632 0 0 0 0 0 0 0 0 0.0129320991312383 0.00877642874437272 0 0 0 0 0 0 0 0 0 0 0 0 0 0 0 0 0 0 0 0 0 0 0 0.00865888376613348 0 0 0 0 0 0 0 0 0 0 0.00179293191474055 0 0 0.0907215915626664 0.205301446269449 0.139535996577678 0 0.0749412963925582 0.129451610448705 0.0864471091430063 0 0.0511854555540909 0 0 0 0 0 0.0279481789171795 0 0 0 0 0 0 0 0 0 0 0 0 0 0 0 0 0 0 0 0 0 0 0 0 0 0 0 0 0 0 0 0 0 0 0 0 0 0 0 0 0 0 0 0 0 0 0 0 0 0 0 0 0 0 0 0 0 0 0 0 0 0 0 0 0 0 0 0 0 0 0 0 0 0 0 0 0 0 0 0 0 0 0 0 0 0 0 0 0 0 0 0 0 0 0 0 0 0 0 0 0 0 0 0 0 0 0 0 0 0 0 0 0 0 0 0 0 0 0 0 0 0 0 0 0 0 0 0 0 0 0 0 0 0 0 0 0 0 0 0 0 0 0 0 0 0 0 0 0 0 0 0 0 0 0 0 0 0 0 0 0 0
0 0 0 0 0 0 0 0 0 0 0 0 0 0 0 0 0 0 0 0 0 0 0 0 0 0 0 0 0 0 0 0 0.00433838866768255 0 0.00139942921595269 0 0 0 0 0 0.000872648088123584 0 0 0 0 0 0 0 0 0 0 0 0 0 0 0 0 0.00385479013180621 0 0 0 0 0 0 0 0 0 0 0 0 0 0 0 0 0 0 0 0 0 0 0 0 0 0 0.00153608831934769 0 0 0.00298705226809324 0.00585630800772841 0 0 0.00212716807399267 0 0.0215067125924673 0 0 0 0 0 0.0173191206662077 0.0359117295553546 0.0135352715609522 0.1087375952818 0 0 0 0 0 0 0 0 0 0 0 0 0 0 0 0 0 0 0 0 0 0 0 0 0 0 0 0 0 0 0 0 0 0 0 0 0 0.268453123495297 0.0233611383783036 0.0390076964275142 0 0.0521350900415535 0 0.00307440357085939 0.0121531259366845 0 0.121286993624714 0.154100892467675 0.105042764683721 0.00140246894416906 0 0 0 0 0 0 0 0 0 0 0 0 0 0 0 0 0 0 0 0 0 0 0 0 0 0 0 0 0 0 0 0 0 0 0 0 0 0 0 0 0 0 0 0 0 0 0 0 0 0 0 0 0 0 0 0 0 0 0 0 0 0 0 0 0 0 0 0 0 0 0 0 0 0 0 0 0 0 0 0 0 0 0 0 0 0 0 0 0 0 0 0 0 0 0 0 0 0 0 0 0 0 0 0 0 0 0 0 0 0 0 0 0 0 0 0 0 0 0 0 0 0 0 0 0 0 0 0 0 0 0 0 0 0 0 0 0 0 0 0 0 0 0 0 0 0 0 0 0 0 0 0 0 0 0 0 0 0 0 0 0 0 0 0
0 0 0 0 0 0 0 0 0 0 0 0 0 0 0 0.00376733494393611 0 0 0 0 0 0 0 0 0 0 0 0 0 0 0 0 0.0110243023031214 0 0 0 0 0.00250097975995896 0 0 0 0 0 0 0 0 0 0 0 0 0 0 0 0 0 0 0 0.00597727303284118 0 0 0 0 0 0 0 0 0 0 0 0 0 0 0 0 0 0 0 0 0 0 0 0.00125081891984757 0 0 0.00355435466319421 0 0.0026608706415594 0.00471933333706467 0.00713373125552117 0 0 0 0.00465447985148227 0.0254706982000009 0.00184808523811941 0 0 0 0 0.00465673150324781 0.0200734171102669 0 0.00785105348802303 0 0 0 0 0 0 0 0 0 0 0 0 0 0 0 0 0 0 0 0 0 0 0 0 0 0 0 0 0 0 0 0 0 0 0.00132682007298112 0.07284478750057 0 0.0747679778933112 0 0.00249528679190254 0.0765005432023872 0.133580416552941 0 0.00436470241382251 0 0.21126137141032 0 0.0856072861135305 0.02764356317023 0.178773840019433 0 0 0 0 0 0 0 0 0 0 0 0 0 0 0 0 0 0 0 0 0 0 0 0 0 0 0 0 0 0 0 0 0 0 0 0 0 0 0 0 0 0 0 0 0 0 0 0 0 0 0 0 0 0 0 0 0 0 0 0 0 0 0 0 0 0 0 0 0 0 0 0 0 0 0 0 0 0 0 0 0 0 0 0 0 0 0 0 0 0 0 0 0 0 0 0 0 0 0 0 0 0 0 0 0.00647084223433447 0 0 0 0 0 0 0 0 0 0 0 0 0 0 0 0 0 0 0 0 0 0 0 0 0 0 0 0 0 0 0 0 0 0 0 0 0 0 0 0 0.00843685047722397 0.00457759057817662 0 0 0 0 0 0 0 0 0 0 0 0 0.00230186841380387 0 0 0.00190278890684653 0
0 0 0 0 0 0 0 0 0 0 0 0 0 0 0 0 0 0 0 0 0 0 0 0 0 0 0 0 0 0 0 0.00255077300541261 0.00829023680882983 0 0.00656907978738506 0 0 0 0 0 0.00407682763874605 0 0 0 0 0 0 0.00515095948562371 0 0 0 0 0 0 0 0 0 0.00345913928375356 0 0 0 0 0 0 0 0 0 0 0 0 0 0 0 0 0 0 0 0 0 0 0 0 0 0 0.00174967683879485 0 0 0.00545864123287155 0.0109139262524247 0.0201497263087332 0.00877730063663228 0.0161859370289472 0 0.0152081425676152 0 0 0 0 0 0.0666790385254046 0.158242868304218 0.0362853923757812 0.15746010183305 0 0 0 0 0 0 0 0 0 0 0 0 0 0 0 0 0 0 0 0 0 0 0 0 0 0 0 0 0 0 0 0 0 0 0 0 0 0.0529662099374708 0.00454396589697551 0.021363055465669 0 0.0122637327766912 0 0 0 0.20491097060098 0.0653529088102062 0 0.0904904626454165 0.0162674091921204 0 0 0 0 0 0 0 0 0 0 0 0 0 0 0 0 0 0 0 0 0 0 0 0 0 0 0 0 0 0 0 0 0 0 0 0 0 0 0 0 0 0 0 0 0 0 0 0 0 0 0 0 0 0 0 0 0 0 0 0 0 0 0 0 0 0 0 0 0 0 0 0 0 0 0 0 0 0 0 0 0 0 0 0 0 0 0 0 0 0 0 0 0 0 0 0 0 0 0 0 0 0 0 0 0.00305227744499577 0 0 0 0 0 0 0 0 0 0 0 0 0 0 0 0 0 0 0 0 0 0 0 0 0 0 0 0 0 0 0 0 0 0 0 0 0 0 0 0 0.00158123931525074 0 0 0 0 0 0 0 0 0 0 0 0 0 0 0 0 0 0
0 0 0 0 0 0 0 0 0 0 0 0 0 0 0 0 0 0 0 0 0 0 0 0 0 0 0 0 0 0 0 0.00491891292578825 0.00707856444563021 0 0.00798713287922883 0 0 0 0 0 0.00377317522713292 0 0 0 0.000780315867406597 0 0 0.0083033539662533 0 0 0 0 0 0 0 0 0 0.00385963976626859 0 0 0 0 0 0 0 0 0 0 0 0 0 0 0 0 0 0 0 0 0 0 0 0 0 0 0 0 0 0.00625319944952552 0.00954783317386356 0.0167211091949809 0.00150141931822813 0.0176158966748057 0 0.00871690960361075 0.00108374161258076 0 0 0 0 0.062042422744867 0.152843290926843 0.0380455502218683 0.161439469081264 0 0 0 0 0 0 0 0 0 0 0 0 0 0 0 0 0 0 0 0 0 0 0 0 0 0 0 0 0 0 0 0 0 0 0 0 0 0.0399945298372482 0.00521426002374286 0.0195764272176426 0 0.00234244276796059 0 0 0 0.233290796863955 0.0352467940498989 0.151138189326955 0 0 0 0 0 0 0 0 0 0 0 0 0 0 0 0 0 0 0 0 0 0 0 0 0 0 0 0 0 0 0 0 0 0 0 0 0 0 0 0 0 0 0 0 0 0 0 0 0 0 0 0 0 0 0 0 0 0 0 0 0 0 0 0 0 0 0 0 0 0 0 0 0 0 0 0 0 0 0 0 0 0 0 0 0 0 0 0 0 0 0 0 0 0 0 0 0 0 0 0 0 0 0 0 0 0 0.000684622832449998 0 0 0 0 0 0 0 0 0 0 0 0 0 0 0 0 0 0 0 0 0 0 0 0 0 0 0 0 0 0 0 0 0 0 0 0 0 0 0 0 0 0 0 0 0 0 0 0 0 0 0 0 0 0 0 0 0 0 0
0 0 0 0 0 0 0 0 0 0 0 0 0 0 0 0 0 0 0 0 0 0 0 0 0 0 0 0 0 0 0 0 0.149903602216617 0.00466064420515884 0.0191467301330614 0 0 0 0 0 0 0 0 0 0 0 0 0 0 0 0 0 0 0 0 0 0 0 0 0 0 0 0 0 0 0 0 0 0 0 0 0 0 0 0 0 0 0 0 0 0 0 0 0 0 0 0 0.00319140034709888 0 0.0082561558184116 0 0.00866165703503008 0 0 0 0 0 0 0 0.105087484823349 0.0558044921591633 0 0.0126344704856624 0 0 0 0 0 0 0 0 0 0 0 0 0 0 0 0 0 0 0 0 0 0 0 0 0 0 0 0 0 0 0 0 0 0 0 0.0272206426919844 0 0 0 0 0 0 0 0 0 0.0036948786739655 0.270398970950923 0.0322303679658921 0 0 0 0 0 0 0 0 0 0 0 0 0 0 0 0 0 0 0 0 0 0 0 0 0 0 0 0 0 0 0 0 0 0 0 0 0 0 0 0 0 0 0 0 0 0 0 0 0 0 0 0 0 0 0 0 0 0 0 0 0 0 0 0 0 0 0 0 0 0 0 0 0 0 0 0 0 0 0 0 0 0 0 0 0 0 0 0 0 0 0 0 0 0 0 0 0 0 0 0 0 0 0 0 0 0 0.0962306887027273 0 0 0 0 0 0 0 0 0 0 0 0 0 0 0 0 0 0 0 0 0 0 0 0 0 0 0 0 0 0 0 0 0 0 0 0 0 0 0.0132312309236376 0 0.0469374371575333 0.0142677169706348 0 0 0 0.0343388546615502 0 0 0 0 0 0 0 0 0.0439749024981893 0 0 0.0409729409143073 0.00915473066510213
0 0 0 0 0 0 0 0 0 0 0 0 0 0 0 0.0064102836003097 0 0 0 0 0 0 0 0 0 0 0 0 0 0.00871387969016846 0 0 0 0 0 0 0 0.0127766962119365 0 0 0 0 0 0 0 0 0.0232007777290615 0 0 0 0.0164688633945982 0 0 0.0587130253054979 0 0 0.0206827690598862 0.0357289303648075 0 0 0 0 0 0 0 0 0 0 0 0 0 0 0.00275112047511296 0 0 0 0 0 0 0 0 0 0 0 0 0 0 0 0 0 0 0 0.0139856853250432 0 0 0 0 0 0 0 0 0 0 0 0 0 0 0 0 0 0 0 0 0 0 0 0 0 0 0 0 0 0 0 0 0 0 0 0 0.010674480212778 0.00937185940073083 0.00911232300800229 0 0 0 0 0 0.00169289278680773 0.128913040423534 0.103876890925112 0 0 0 0.0261227402569586 0 0.0664981922222814 0.11124419056816 0 0 0 0 0 0 0 0.15436148414849 0 0 0 0 0 0 0 0 0 0 0 0 0 0 0 0 0 0 0 0 0 0 0 0 0 0 0 0 0 0 0 0 0 0 0 0 0 0 0 0 0 0 0 0 0 0 0 0 0 0 0 0 0 0 0 0 0 0 0 0 0 0 0 0 0 0 0 0 0 0 0 0 0 0 0 0 0 0 0 0 0 0 0 0 0 0 0 0 0 0 0 0 0 0 0 0 0 0 0 0 0 0 0.0667235013672158 0 0 0 0 0 0 0 0 0 0 0 0 0 0 0 0 0 0 0 0 0 0 0 0 0 0 0 0 0 0 0 0 0 0 0 0 0 0 0.0215291377821847 0 0.0141835544494713 0 0 0 0.0229171341115248 0 0 0 0 0 0 0 0 0 0 0 0 0.00525547390294046 0.0480910732773871
0 0 0 0 0 0 0 0 0 0 0 0 0 0 0 0 0 0 0 0 0 0 0 0 0 0 0 0 0 0 0 0 0 0.0168547045048828 0 0 0 0.00387091242905496 0 0 0 0 0 0 0 0 0 0 0 0 0 0 0 0.0224752055158802 0 0 0 0.0188352609883297 0 0 0 0 0 0 0 0 0 0 0 0 0 0 0 0 0 0 0 0 0 0 0 0 0 0 0 0 0 0 0 0 0 0 0.00381649776564321 0 0 0 0 0 0 0 0 0 0 0 0 0 0 0 0 0 0 0 0 0 0 0 0 0 0 0 0 0 0 0 0 0 0 0 0 0.00804852468572506 0 0 0 0 0 0 0 0 0.126896382337386 0.0360213304991642 0 0.00897658727599804 0 0.0103887478457118 0 0.283311517805976 0.18170226765677 0.0186474583847797 0 0 0 0 0 0.184612714716989 0 0 0 0 0 0 0 0 0 0 0 0 0 0 0 0 0 0 0 0 0 0 0 0 0 0 0 0 0 0 0 0 0 0 0 0 0 0 0 0 0 0 0 0 0 0 0 0 0 0 0 0 0 0 0 0 0 0 0 0 0 0 0 0 0 0 0 0 0 0 0 0 0 0 0 0 0 0 0 0 0 0 0 0 0 0 0 0 0 0 0 0 0 0 0 0 0 0 0 0 0 0 0 0.0343296130065987 0 0 0 0 0 0 0 0 0 0 0 0 0 0 0 0 0 0 0 0 0 0 0 0 0 0 0 0 0 0 0 0 0 0 0 0 0 0 0.00769831468553416 0 0.00290952347058586 0 0 0 0.0097847551326861 0 0 0 0 0 0 0 0 0 0 0 0 0 0.0208196812923042
0 0 0 0 0 0 0 0 0 0 0 0 0 0 0 0 0 0 0 0 0 0 0 0 0 0 0 0 0 0 0 0 0 0 0 0 0 0 0 0 0 0 0 0 0 0 0 0 0 0 0 0 0 0 0 0 0 0 0 0 0 0 0 0 0 0 0 0 0 0 0 0 0 0 0 0 0 0 0 0 0 0 0 0 0 0 0 0 0 0 0 0 0 0 0 0 0 0 0 0 0 0 0 0 0 0 0 0 0 0 0 0 0 0 0 0 0 0 0 0 0 0 0 0 0 0 0 0 0 0 0 0 0 0 0 0 0 0 0 0 0 0 0 0 0 0 0 0 0 0 0 0 0 0 0 0 0.25297940194769 0.16598536935209 0.01447982944668 0 0.0535192747450812 0 0 0 0.0341101586162234 0.0599341796832519 0 0 0 0 0 0 0 0 0 0.118726111542816 0.129253341499324 0.0640120937940107 0 0 0 0 0 0 0 0 0 0 0 0 0 0 0 0 0 0 0 0 0 0 0 0 0 0 0 0.0304907733997761 0 0 0 0 0 0 0 0 0 0 0 0 0 0 0 0 0 0 0 0 0 0 0 0 0 0 0 0 0.00445882062802051 0 0 0 0 0 0 0 0 0 0 0.0598166930550034 0 0 0 0 0 0 0 0 0 0 0 0 0 0 0 0 0 0 0 0 0 0 0 0 0 0 0 0 0 0 0 0 0 0 0 0 0 0 0 0 0 0 0 0 0 0 0 0 0.0122339522900336 0 0 0 0 0 0 0 0 0 0 0 0 0 0 0 0 0 0 0 0 0 0
0 0 0 0 0 0 0 0 0 0 0 0 0 0 0 0 0 0 0 0 0 0 0 0 0 0 0 0 0 0 0 0 0 0 0 0 0 0 0 0 0 0 0 0 0 0 0 0 0 0 0 0 0 0 0 0 0 0 0 0 0 0 0 0 0 0 0 0 0 0 0 0 0 0 0 0 0 0 0 0 0 0 0 0 0 0 0 0 0 0 0 0 0 0 0 0 0 0 0 0 0 0 0 0 0 0 0 0 0 0 0 0 0 0 0 0 0 0 0 0 0 0 0 0 0 0 0 0 0 0 0 0 0 0 0 0 0 0 0 0 0 0 0 0 0 0 0 0 0 0 0 0 0 0 0 0.179884962432133 0 0.0223686431368945 0 0 0.0987469117379309 0.114318984503791 0 0 0.239508281796697 0.0167174197037543 0 0 0 0 0 0 0 0 0 0.173912500471313 0.0327441173828628 0.0260056496948449 0.00887548367498288 0 0 0 0 0 0 0 0 0 0 0 0 0 0 0 0 0 0 0.0155886706636733 0 0 0 0 0 0 0 0.00870243211642664 0 0 0 0 0 0 0 0 0 0 0 0 0 0 0 0 0 0 0 0 0 0 0 0 0 0 0 0 0.0038442595241965 0 0 0 0 0 0 0 0 0 0 0.0206798444160153 0 0 0.00417571048422245 0 0 0 0 0 0 0 0 0 0 0 0 0 0 0.00647763612330641 0 0 0 0 0 0 0 0 0 0 0 0 0 0 0 0 0 0 0 0 0 0 0 0 0 0 0.00989957794517321 0 0 0 0.00912702227726113 0.00842189191452111 0 0 0 0 0 0 0 0 0 0 0 0 0 0 0 0 0 0 0 0 0
0 0 0 0 0 0 0 0 0 0 0 0 0 0 0 0 0 0 0 0 0 0 0 0 0 0 0 0 0 0 0 0 0 0 0 0 0 0 0 0 0 0 0 0 0 0 0 0 0 0 0 0 0 0 0 0 0 0 0 0 0 0 0 0 0 0 0 0 0 0 0 0 0 0 0 0 0 0 0 0 0 0 0 0 0 0 0 0 0 0 0 0 0 0 0 0 0 0 0 0 0 0 0 0 0 0 0 0 0 0 0 0 0 0 0 0 0 0 0 0 0 0 0 0 0 0 0 0 0 0 0 0 0 0 0 0 0 0 0 0 0 0 0 0 0 0 0 0 0 0 0 0 0 0 0 0.215897964971468 0.0409174614816889 0 0 0 0.0603674290802061 0.0379489904355852 0 0 0.143475115406942 0.162150823625509 0 0 0 0 0 0 0 0 0 0.0728871374002489 0.12177988571696 0 0 0 0 0 0 0.0909095391393475 0 0 0 0 0 0 0 0 0 0 0 0 0 0 0 0 0 0 0 0 0 0 0 0 0 0 0 0 0 0 0 0 0 0 0 0 0 0 0 0 0 0 0 0 0 0 0 0 0 0 0 0 0 0 0 0 0 0 0 0 0 0.037601001564303 0 0 0 0 0 0 0 0 0 0 0 0 0 0 0 0 0 0 0 0 0 0 0 0 0 0 0 0 0 0 0 0 0 0 0 0 0 0 0 0 0 0 0.0160646511777419 0 0 0 0 0 0 0 0 0 0 0 0 0 0 0 0 0 0 0 0 0 0 0 0 0 0 0 0
0 0 0 0 0 0 0 0 0 0 0 0 0 0 0 0 0 0 0 0 0 0 0 0 0 0 0 0 0 0 0 0 0 0 0 0 0 0 0 0 0 0 0 0 0 0 0 0 0 0 0 0 0 0 0 0 0 0 0 0 0 0 0 0 0 0 0 0 0 0 0 0 0 0 0 0 0 0 0 0 0 0 0 0 0 0 0 0 0 0 0 0 0 0 0 0 0 0 0 0 0 0 0 0 0 0 0 0 0 0 0 0 0 0 0 0 0 0 0 0 0 0 0 0 0 0 0 0 0 0 0 0 0 0 0 0 0 0 0 0 0 0 0 0 0 0 0 0 0 0 0 0 0 0 0 0.0140599565143095 0 0 0 0 0.0195546611403447 0.0621615412272993 0 0 0 0 0 0 0 0 0 0 0 0 0 0.0931502145661156 0 0 0.0279751049617526 0 0 0 0.00697874049974478 0 0 0 0 0 0 0 0 0 0.0408673864104848 0 0 0 0 0 0 0 0 0 0 0 0 0 0 0 0 0 0 0 0 0 0 0 0 0 0 0 0 0 0 0 0 0 0 0 0 0 0 0 0 0 0 0 0 0 0 0 0 0 0 0 0 0 0 0 0 0 0 0 0 0 0 0 0 0 0 0 0 0 0 0 0 0 0 0 0 0 0 0 0 0 0 0 0 0 0 0 0 0 0 0 0.125739067444291 0 0 0.234084528394515 0.351670549383005 0 0.0237582494581378 0 0 0 0 0 0 0 0 0 0 0 0 0 0 0 0 0 0 0 0 0 0 0 0 0 0
0 0 0 0 0 0 0 0 0 0 0 0 0 0 0 0 0 0 0 0 0 0 0 0 0 0 0 0 0 0 0 0 0 0 0 0 0 0 0 0 0 0 0 0 0 0 0 0 0 0 0 0 0 0 0 0 0 0 0 0 0 0 0 0 0 0 0 0 0 0 0 0 0 0 0 0 0 0 0 0 0 0 0 0 0.00396565076806829 0 0 0 0 0 0 0 0 0 0 0 0 0 0 0 0 0 0 0 0 0 0 0 0 0 0 0 0 0 0 0 0 0 0 0 0 0 0 0 0 0 0 0 0 0 0 0 0 0 0 0 0 0 0 0 0 0 0 0 0 0 0 0 0 0 0 0 0 0 0 0 0 0 0 0 0.112401703877003 0.00625794610273715 0 0 0 0 0 0 0 0 0 0 0 0 0 0 0 0 0 0 0 0 0 0 0 0 0 0 0 0 0 0 0 0 0 0 0 0.0580213760577131 0 0 0 0 0 0 0 0.0126035669458825 0 0 0 0 0 0 0 0 0 0 0 0 0 0 0 0 0 0 0 0 0 0 0 0 0 0 0 0 0.00205630425437826 0 0 0 0 0 0 0 0 0 0 0.0139440986497541 0 0 0 0 0 0 0 0 0 0 0 0 0 0 0 0 0 0 0 0 0 0 0 0 0 0 0 0 0 0 0 0 0 0 0 0 0 0 0.0207490602344441 0.0436731187899425 0.213468569170477 0.00786136644205796 0.152339580203568 0.242100133584109 0 0 0 0 0.0308705796927149 0.0796869452271512 0 0 0 0 0 0 0 0 0 0 0 0 0 0 0 0 0 0 0 0 0
0 0 0 0 0 0 0 0 0 0 0 0 0 0 0 0 0 0 0 0 0 0 0 0 0 0 0 0 0 0 0 0 0 0 0 0 0 0 0 0 0 0 0 0 0 0 0 0 0 0 0 0 0 0 0 0 0 0 0 0 0 0 0 0 0 0 0 0 0 0 0 0 0 0 0 0 0 0 0 0 0 0 0 0 0 0 0 0 0 0 0 0 0 0 0 0 0 0 0 0 0 0 0 0 0 0 0 0 0 0 0 0 0 0 0 0 0 0 0 0 0 0 0 0 0 0 0 0 0 0 0 0 0 0 0 0 0 0 0 0 0 0 0 0 0 0 0 0 0 0 0 0 0 0 0 0.0345377611148098 0.0896185237485889 0.0299507638415686 0.0129961203754961 0.129819784556805 0 0.0309228500364266 0 0 0.0583242198037632 0.00935726904175556 0 0 0 0 0 0 0 0 0 0.254826626006468 0.029443994092322 0.0104300583589686 0 0 0 0 0 0.0213184612551671 0 0 0 0 0 0 0 0 0 0 0 0 0 0 0 0 0 0 0 0 0 0 0 0 0 0 0 0 0 0 0 0 0 0 0 0 0 0 0 0 0 0 0 0 0 0 0 0 0 0 0 0 0 0 0 0 0 0 0 0 0 0.00639427705409222 0 0 0 0 0 0 0 0 0 0 0 0 0 0 0.00912227025380004 0 0 0 0 0 0 0 0 0 0 0 0 0 0 0 0 0 0 0 0 0 0 0 0.0395541058092194 0.0382706891869857 0.0144833082701961 0 0.0761196190895471 0.0944129457014251 0 0 0 0 0.0100963524025952 0 0 0 0 0 0 0 0 0 0 0 0 0 0 0 0 0 0 0 0 0 0
0 0 0 0 0 0 0 0 0 0 0 0 0 0 0 0 0 0 0 0 0 0 0 0 0 0 0 0 0 0 0 0 0 0 0 0 0 0 0 0 0 0 0 0 0 0 0 0 0 0 0 0 0 0 0 0 0 0 0 0 0 0 0 0 0 0 0 0 0 0 0 0 0 0 0 0 0 0 0 0 0 0 0 0 0 0 0 0 0 0 0 0 0 0 0 0 0 0 0 0 0 0 0 0 0 0 0 0 0 0 0 0 0 0 0 0 0 0 0 0 0 0 0 0 0 0 0 0 0 0 0 0 0 0 0 0 0 0 0 0 0 0 0 0 0 0 0 0 0 0 0 0 0 0 0 0 0.0209782786308233 0.00380699824723438 0.00835338373701795 0.00146142669369812 0.00625254379234266 0 0.0035032164650287 0.0365310243551176 0.219735321543552 0.00171326022765805 0 0 0 0 0 0 0 0 0.0145781510026573 0.142210105184855 0.00216596475473594 0.00437373055306996 0.0993492018889496 0.00685426481991316 0 0.00501570566020363 0.0362009183142614 0.144285031586805 0 0 0 0 0 0 0 0 0.0087009036692446 0 0 0 0 0.00650338749103645 0.000727503013267383 0 0 0 0 0 0 0.00304131958469385 0 0.00192497297310549 0 0 0 0 0.00227263771771491 0 0 0 0 0 0.0362644484436882 0.00128709616037476 0 0 0 0 0 0 0 0 0 0 0 0 0 0 0 0 0 0 0 0 0 0 0 0 0 0.00305173169876845 0 0 0.00235265782613971 0.00468417219914682 0.00459216423484317 0 0.00323140841809494 0 0.00186003677790068 0 0 0 0 0 0 0 0 0 0 0 0 0 0 0 0.00191659721865872 0 0 0 0 0 0 0.0066482256909369 0 0 0 0 0 0 0.0137559195555494 0 0.00192709013756327 0.03552400960298 0.0204412507638498 0.00631786001429495 0.047959540706848 0 0.00254541880741222 0 0.00739250392516432 0.0151513087955158 0 0 0 0 0 0 0 0 0 0 0 0 0.00255730711528286 0 0 0 0 0 0 0 0
0 0 0 0 0 0 0 0 0 0 0 0 0 0 0 0 0 0 0 0 0 0 0 0 0 0 0 0 0 0 0 0 0 0 0 0 0 0 0 0 0 0 0 0 0 0 0 0 0 0 0 0 0 0 0 0 0 0 0 0 0 0 0 0 0 0 0 0 0 0 0 0 0 0 0 0 0 0 0 0 0 0 0 0 0 0 0 0 0 0 0 0 0 0 0 0 0 0 0 0 0 0 0 0 0 0 0 0 0 0 0 0 0 0 0 0 0 0 0 0 0 0 0 0 0 0 0 0 0 0 0 0 0 0 0 0 0 0 0 0 0 0 0 0 0 0 0 0 0 0 0 0 0 0 0 0 0 0 0 0 0 0.492232878854698 0 0 0 0 0 0 0 0 0 0 0 0 0 0 0 0.174193166735577 0 0.333573954409725 0 0 0 0 0 0 0 0 0 0 0 0 0 0 0 0 0 0 0 0 0 0 0 0 0 0 0 0 0 0 0 0 0 0 0 0 0 0 0 0 0 0 0 0 0 0 0 0 0 0 0 0 0 0 0 0 0 0 0 0 0 0 0 0 0 0 0 0 0 0 0 0 0 0 0 0 0 0 0 0 0 0 0 0 0 0 0 0 0 0 0 0 0 0 0 0 0 0 0 0 0 0 0 0 0 0 0 0 0 0 0 0 0 0 0 0 0 0 0 0 0 0 0 0 0 0 0 0 0 0 0 0 0 0 0 0 0
0 0 0 0 0 0 0 0 0 0 0 0 0 0 0 0 0 0 0 0 0 0 0 0 0 0 0 0 0 0 0 0 0 0 0 0 0 0 0 0 0 0 0 0 0 0 0 0 0 0 0 0 0 0 0 0 0 0 0 0 0 0 0 0 0 0 0 0 0 0 0 0 0 0 0 0 0 0 0 0 0 0 0 0 0 0 0 0 0 0 0 0 0 0 0 0 0 0 0 0 0 0 0 0 0 0 0 0 0 0 0 0 0 0 0 0.0052343682498361 0 0 0 0 0 0 0 0 0 0 0 0 0 0 0 0 0 0 0 0 0 0 0 0 0 0 0 0 0 0 0 0 0 0 0 0 0 0 0 0 0 0 0 0 0 0.268800009186144 0 0 0.444323577314134 0 0 0 0 0 0 0 0 0 0 0.0171866305996704 0 0 0 0 0 0 0 0 0 0 0 0 0 0 0 0 0 0 0 0 0 0 0 0 0 0 0 0 0 0 0 0 0 0 0 0 0 0 0 0 0 0 0.204552575625336 0 0 0 0 0 0 0 0 0 0 0 0 0 0 0 0 0 0 0 0 0 0 0 0 0 0 0 0 0 0 0 0 0 0 0 0 0 0 0 0 0 0 0 0 0 0 0 0 0 0 0 0 0 0 0 0 0 0 0 0 0 0.0599028390248788 0 0 0 0 0 0 0 0 0 0 0 0 0 0 0 0 0 0 0 0 0 0 0 0 0 0 0 0 0 0 0 0 0 0 0 0
0 0 0 0 0 0 0 0 0 0 0 0 0 0 0 0 0 0 0 0 0 0 0 0 0 0 0 0 0 0 0 0 0 0 0 0 0 0 0 0 0 0 0 0 0 0 0 0 0 0 0 0 0 0 0 0 0 0 0 0 0 0 0 0 0 0 0 0 0 0 0 0 0 0 0 0 0 0 0 0 0 0 0 0 0 0 0 0 0 0 0 0 0 0 0 0 0 0 0 0 0 0 0 0 0 0 0 0 0 0 0 0 0 0 0 0.00117823216086504 0 0 0 0 0 0 0 0 0 0 0 0 0 0 0 0 0 0 0 0 0 0 0 0 0 0 0 0 0 0 0 0 0 0 0 0 0 0 0 0.00695235332604771 0.0686529072888133 0.0224825692390198 0 0 0.0184209944882782 0.343231217068547 0 0.0943232674620418 0 0.0114411099780004 0 0 0 0 0 0 0 0 0 0.192197708779021 0.00359417841001896 0.00631178784073028 0.0126993405388372 0 0 0 0 0.160579304615963 0 0 0 0 0 0 0 0 0 0 0 0 0 0 0 0 0 0 0 0 0 0 0 0 0 0 0 0 0 0 0 0 0 0 0 0 0 0 0 0 0 0 0 0 0 0 0 0 0 0 0 0 0 0 0 0 0 0 0 0 0 0 0 0 0 0 0 0 0 0 0 0 0 0 0 0 0 0 0 0 0 0 0 0 0 0 0.00436361161188036 0 0 0 0 0 0 0 0 0 0.048003059926923 0 0 0 0 0 0 0 0 0 0.00556835726501304 0 0 0 0 0 0 0 0 0 0 0 0 0 0 0 0 0 0 0 0 0 0 0 0 0 0
0 0 0 0 0 0 0 0 0 0 0 0 0 0 0 0 0 0 0 0 0 0 0 0 0 0 0 0 0 0 0 0 0 0 0 0 0 0 0 0 0 0 0 0 0 0 0 0 0 0 0 0 0 0 0 0 0 0 0 0 0 0 0 0 0 0 0 0 0 0 0 0 0 0 0 0 0 0 0 0 0 0 0 0 0 0 0 0 0 0 0 0 0 0 0 0 0 0 0 0 0 0 0 0 0 0 0 0 0 0 0 0 0 0 0 0 0 0 0 0 0 0 0 0 0 0 0 0 0 0 0 0 0 0 0 0 0 0 0 0 0 0 0 0 0 0 0 0 0 0 0 0 0 0 0 0.0570673704409085 0.0223858115601805 0.118700818979228 0 0 0.0138063363919102 0.0125018832658869 0 0 0.0534482339726809 0 0 0 0 0 0 0 0 0 0 0.0301608656027348 0.415201125796045 0 0 0 0 0 0 0.0113910599399281 0 0 0 0 0 0 0 0 0 0 0 0 0 0 0 0 0 0 0 0 0 0.0329817742904538 0 0 0 0 0 0 0 0 0 0 0.0323666265578235 0 0 0 0 0 0 0 0 0 0 0 0 0 0 0 0 0 0 0 0 0 0 0 0 0 0 0 0 0.0894494902659537 0 0 0 0 0 0 0 0 0 0 0 0 0 0 0 0 0 0 0 0 0 0 0 0 0 0 0 0 0 0 0 0 0 0 0 0 0 0 0 0.0292597536965461 0 0 0.0227514179625844 0.00743594259867145 0 0 0 0 0.0210901847849565 0 0.00878763962792287 0 0.0153150569253674 0 0 0 0 0.00589860734021799 0 0 0 0 0 0 0 0 0 0 0 0 0
0 0 0 0 0 0 0 0 0 0 0 0 0.00707565663756618 0 0 0 0 0 0 0 0 0 0 0 0 0 0.00192486949478675 0 0 0 0 0.00950254311959699 0 0 0 0 0 0 0 0 0 0 0 0 0 0 0 0 0 0 0 0 0 0 0 0 0 0 0 0 0 0 0 0 0 0 0 0 0 0 0 0 0 0 0 0 0 0 0 0 0 0 0 0 0 0 0 0 0 0 0 0 0 0 0 0 0 0 0 0 0 0 0 0.0092433051514291 0 0 0 0 0.00867776459296805 0 0 0 0 0.00311688922339081 0.00435008683619437 0.00502117079919867 0.0145010115997604 0 0.030809758685438 0.0126825713985088 0 0 0 0 0 0 0 0 0 0 0 0 0 0 0 0 0 0 0 0 0 0 0 0 0 0 0 0 0 0 0 0 0 0 0 0 0 0 0 0 0 0 0 0 0 0 0 0 0.0302309424855984 0 0.0306215008546227 0 0.0773454485682261 0 0 0.00877443628420168 0 0 0 0 0 0 0 0 0 0 0.0745745901681726 0 0.0352702961492028 0 0.0175481001928558 0 0 0 0 0 0 0 0 0 0 0 0 0 0 0 0.104373489656461 0 0 0 0 0 0 0 0 0 0 0 0 0 0 0 0 0 0 0 0 0 0 0 0 0 0 0 0 0 0 0 0 0 0 0 0 0 0 0 0 0 0 0 0 0 0 0 0 0 0 0 0 0 0.0139886983097659 0.0202338547442892 0.0736666820315027 0.0519089974478315 0.324562590939074 0 0 0 0 0 0 0 0 0.0132261101727306 0 0 0 0 0 0 0 0 0.0167686344566274 0 0 0 0 0 0 0 0 0 0 0 0 0 0 0 0 0 0 0 0 0 0 0 0 0 0 0 0 0 0 0 0 0 0
0 0 0 0 0 0 0 0 0 0 0 0 0 0 0 0 0 0 0 0 0 0 0.0303477894973754 0 0 0 0.0162227019575235 0 0 0 0 0 0 0 0 0 0 0 0 0 0 0 0 0 0.0125183610526227 0 0 0 0 0 0 0 0.0144313759959077 0 0 0 0 0 0 0 0 0 0 0.0393133379241006 0 0.00318092270009021 0 0 0 0 0 0 0 0 0 0 0 0 0 0 0 0 0 0 0 0 0 0 0 0 0 0 0 0 0 0 0 0 0 0 0 0 0 0 0 0 0 0.00455537012000215 0 0 0 0 0 0 0 0 0 0 0 0 0 0 0 0 0 0 0 0.237683491452592 0.0194750369393278 0 0 0 0 0 0 0 0 0 0 0 0 0 0 0 0 0 0 0 0 0 0 0 0 0 0 0 0 0 0 0 0 0 0 0 0 0 0 0 0.0879167633343294 0.0381694960895338 0.130717937690774 0.0133717753629503 0 0 0 0 0 0 0.0354017812012468 0 0 0 0 0.0518784313431085 0 0 0 0 0 0.0537370360052284 0 0 0 0 0 0 0 0 0 0 0 0 0 0.0206638336017535 0 0 0 0.0149971803895861 0 0 0 0 0 0 0 0 0 0 0.0194799770766456 0 0 0 0 0 0 0 0 0.00463932627436329 0 0 0 0 0 0 0 0 0 0 0 0 0 0 0 0 0 0 0 0 0 0 0 0 0 0 0 0 0 0 0 0 0 0 0 0 0.0572106636420654 0 0 0 0 0 0 0 0 0 0 0 0 0 0 0 0 0 0.0940874103488734 0 0 0 0 0 0 0 0 0 0 0 0 0 0 0 0 0 0 0 0 0 0 0 0 0 0 0 0 0 0 0 0 0 0
0 0 0 0 0 0 0 0 0 0 0 0 0 0 0 0 0 0 0 0 0 0 0.0109199705831724 0 0 0 0 0 0 0 0 0 0 0 0 0 0 0 0 0 0 0 0 0 0 0 0 0 0.0119336836248644 0 0 0 0 0 0 0 0 0 0 0 0 0 0 0.00512736283305842 0 0 0 0 0 0 0 0 0 0 0 0 0 0 0 0 0 0 0 0 0 0 0 0 0 0 0 0 0 0 0 0 0 0 0 0 0 0 0 0 0 0 0 0 0 0 0 0 0 0 0 0 0 0 0 0 0 0 0 0 0 0 0 0.0546785296553582 0 0 0 0 0 0 0 0 0 0 0 0 0 0 0 0 0 0 0 0 0 0 0 0 0 0 0 0 0 0 0 0 0 0 0 0 0 0 0.0527103208349365 0.104824929784882 0 0.0420208412396288 0.285384499963349 0 0 0 0 0 0 0 0 0 0 0 0 0 0 0 0.0739923528777979 0 0.04904025712086 0 0.0761412678487842 0 0 0 0 0 0 0 0 0 0.00404162533272862 0 0 0.0136943507961605 0 0 0.0035182251042984 0 0 0 0 0 0 0 0 0 0 0 0 0 0 0 0 0 0 0 0 0 0 0 0 0 0 0 0 0 0 0 0 0 0 0 0 0 0 0 0 0 0 0 0 0 0 0 0 0 0 0 0 0 0 0 0.00516140693257121 0 0.0887428635091032 0 0 0 0 0 0 0 0 0 0 0 0 0 0 0 0 0 0.116326561896422 0 0 0 0 0 0 0 0 0 0 0 0 0 0 0 0.00174095006202368 0 0 0 0 0 0 0 0 0 0 0 0 0 0 0 0 0 0
0 0 0 0 0 0 0 0 0 0 0 0 0 0 0 0 0 0 0 0 0 0 0.0291596256388297 0 0 0 0 0 0 0 0 0 0 0 0 0 0 0 0 0 0 0 0 0 0.00977438068212608 0 0 0 0 0 0 0 0 0 0 0 0 0 0 0 0 0 0 0 0 0 0 0 0 0 0 0 0 0 0 0 0 0 0 0 0 0 0 0 0 0 0 0 0 0 0 0 0 0 0 0 0 0 0 0 0 0 0 0 0 0 0 0 0 0 0 0 0 0 0 0 0 0 0 0 0 0 0 0 0 0 0 0 0 0 0 0 0 0 0 0 0 0 0 0 0 0 0 0 0 0 0 0 0 0 0 0 0 0 0 0 0 0 0 0 0 0 0 0 0 0 0 0.111846224890212 0.103270613513037 0 0.276749613675054 0 0 0 0 0 0 0 0 0 0 0 0 0 0 0 0 0 0 0 0 0 0 0 0 0 0 0 0 0 0 0 0 0.0362294318814642 0 0 0 0 0 0 0 0 0 0 0 0 0 0 0 0 0 0 0.242721445228169 0 0 0 0 0 0 0 0 0 0 0 0 0 0 0 0 0 0 0 0 0 0 0 0 0 0 0 0 0 0 0 0 0 0 0 0 0 0 0 0 0 0 0 0 0 0 0 0 0 0 0 0 0 0 0 0 0 0 0 0.190248664491109 0 0 0 0 0 0 0 0 0 0 0 0 0 0 0 0 0 0 0 0 0 0 0 0 0 0 0 0 0 0 0 0 0 0
0 0 0 0 0 0 0 0 0 0 0 0 0 0 0 0 0 0 0 0 0 0 0 0 0 0 0 0 0 0 0 0 0 0 0 0 0 0 0 0 0 0 0 0 0.0359667140246407 0 0 0 0 0.00354076493637499 0 0 0 0 0 0 0 0 0 0 0 0 0 0 0 0 0 0 0 0 0 0 0 0.00529396148003855 0 0 0 0 0 0 0 0 0 0 0 0 0 0 0 0 0 0 0 0 0 0 0 0 0 0 0 0 0 0 0 0 0 0 0 0 0 0 0 0 0 0 0 0 0 0 0 0 0 0 0 0 0 0 0 0 0 0 0 0 0 0 0 0 0 0 0 0 0 0 0 0 0 0 0 0 0 0 0 0 0 0 0 0 0 0 0 0 0 0 0 0 0.0185874985173079 0.0542598486200339 0.0993529765720055 0.0392035603385329 0 0 0 0 0 0 0 0 0 0 0 0 0.025759688986808 0 0 0 0.0160115265410995 0 0.00694721726588095 0.00227704912307333 0.0528625379680703 0 0 0 0 0 0.00591150415463875 0 0 0 0.00397307709001712 0 0 0.08891821066345 0 0 0 0 0 0 0 0 0 0 0 0 0 0 0 0 0 0 0.183825807613055 0 0 0 0 0.00320267724160102 0 0 0 0 0 0 0 0 0 0.00340192213911998 0 0 0 0 0 0 0 0 0 0 0 0 0 0 0 0 0 0 0 0 0 0 0 0 0.00156337299957389 0.00172125943302099 0.0112527424548845 0 0 0 0 0 0 0 0 0 0 0 0 0 0 0 0 0 0.303434412004703 0 0 0 0 0 0 0 0.0282206070419828 0 0 0 0 0 0 0 0.0022290279994985 0 0 0 0 0 0 0 0 0 0 0 0 0 0 0 0.00228203479058852 0 0
0 0 0 0 0 0 0 0 0 0 0 0 0 0 0 0 0 0 0 0 0 0 0 0 0 0 0.0852349366413885 0 0 0 0 0 0 0 0 0 0 0 0 0 0 0 0 0 0 0 0 0 0 0 0 0 0.11743024571549 0 0 0 0 0 0 0 0 0 0 0.0190363333949546 0 0 0 0 0 0 0 0 0 0 0 0 0 0 0 0 0 0 0 0 0 0 0 0 0 0 0 0 0 0 0 0 0 0 0 0 0 0 0 0 0 0 0 0 0 0 0 0 0 0 0 0 0 0 0 0 0 0 0 0 0 0 0 0.155891007085175 0 0 0 0 0 0 0 0 0 0 0 0 0 0 0 0 0 0 0 0 0 0 0 0 0 0 0 0 0 0 0 0 0 0 0 0 0 0 0 0.0879727859073638 0 0 0 0 0.209675062992796 0 0 0 0 0 0 0 0 0 0 0 0 0 0 0 0 0 0 0 0 0 0 0 0 0 0 0 0 0 0 0 0 0 0 0 0.214541861159595 0 0 0 0 0 0 0 0 0 0 0 0 0 0 0 0 0 0 0 0 0 0 0 0 0 0 0 0 0 0 0 0 0 0 0 0 0 0 0 0 0 0 0 0 0 0 0 0 0 0 0 0 0 0 0 0 0 0 0 0 0 0.0446699542065937 0 0 0 0 0 0 0 0 0.0655478128966429 0 0 0 0 0 0 0 0 0 0 0 0 0 0 0 0 0 0 0 0 0 0 0 0 0 0 0 0 0 0 0 0 0 0 0 0 0
0 0 0 0 0 0 0 0 0 0 0 0 0 0 0 0 0 0 0 0 0 0 0 0 0 0 0.157435217709285 0 0 0 0 0 0 0 0 0 0 0 0 0 0 0 0 0 0 0 0 0 0 0 0 0 0 0 0 0 0 0 0 0 0 0 0 0 0 0 0 0 0 0 0 0 0 0 0 0 0 0 0 0 0 0 0 0 0 0 0 0 0 0 0 0 0 0 0 0 0 0 0 0 0 0 0 0 0 0 0.0625898628944145 0.0507562074323573 0 0 0 0 0 0 0 0 0.0161428367842911 0 0 0.0655549126443907 0 0 0 0 0 0 0 0 0 0 0 0 0 0 0 0 0 0 0 0 0 0 0 0 0 0 0 0 0 0 0 0 0 0 0 0 0 0 0 0 0 0 0 0 0 0 0.194010178831139 0 0 0 0 0.0546671179928773 0 0 0 0 0 0 0 0 0 0 0 0 0 0 0 0 0 0 0 0 0 0 0 0 0 0 0 0 0 0 0 0 0 0 0 0 0 0 0 0 0 0 0 0 0 0 0 0 0 0 0 0 0 0 0 0 0 0 0 0 0 0 0 0 0 0 0 0 0 0 0 0 0 0 0 0 0 0 0 0 0 0 0 0 0 0 0 0 0 0 0.198048315262531 0 0.182874542081544 0 0 0 0 0 0.0179208083671704 0 0 0 0 0 0 0 0 0 0 0 0 0 0 0 0 0 0 0 0 0 0 0 0 0 0 0 0 0 0 0 0 0 0 0 0 0 0 0 0 0 0 0 0 0 0
0 0 0 0 0 0 0 0 0 0 0 0 0 0 0 0 0 0 0 0 0 0 0 0 0 0 0 0 0 0 0 0 0 0 0 0 0 0 0 0 0 0 0 0 0 0 0 0 0 0 0 0 0.0510027138619267 0 0 0 0 0 0 0 0 0 0 0 0 0 0 0 0 0 0 0 0 0 0 0 0 0 0 0 0 0 0 0 0 0 0 0 0 0 0 0 0 0 0 0 0 0 0 0 0 0 0 0 0 0 0.0241412796285808 0 0 0 0 0 0 0 0 0 0 0 0 0 0 0 0 0 0 0 0 0 0 0 0 0 0 0 0 0 0 0 0 0 0 0 0 0 0 0 0 0 0 0 0 0 0 0 0 0 0 0 0 0 0 0 0 0 0 0 0 0 0 0 0 0 0 0 0 0 0 0 0 0 0 0 0 0 0 0 0 0 0 0 0 0 0 0 0 0 0 0 0 0 0 0 0 0 0 0 0 0.0806974623787453 0.458883763064667 0 0 0 0 0 0 0 0 0 0 0 0 0 0 0 0 0 0 0 0 0 0 0 0 0 0 0 0 0 0 0 0 0 0 0 0 0 0 0 0 0 0 0 0 0 0 0 0 0 0 0 0 0 0 0 0 0 0 0 0.143424481454661 0 0 0 0 0 0 0.176304957067815 0 0 0 0.0655453425436043 0 0 0 0 0 0 0 0 0 0 0 0 0 0 0 0 0 0 0 0 0 0 0 0 0 0 0 0 0 0 0 0 0 0 0 0 0
0 0 0 0 0 0 0 0 0 0 0 0 0 0 0 0 0 0 0 0 0 0 0 0 0 0 0 0 0 0 0 0 0 0 0 0 0 0 0 0 0 0 0 0 0 0 0 0 0 0 0 0 0 0 0 0 0 0 0 0 0 0 0 0 0 0 0 0 0 0 0 0 0 0 0 0 0 0 0 0 0 0 0 0 0 0 0 0 0 0 0 0 0 0 0 0 0 0 0 0 0 0 0 0 0 0 0 0 0 0 0 0 0 0 0 0 0 0 0 0 0 0 0 0 0 0 0 0 0 0 0 0 0 0 0 0 0 0 0 0 0 0 0 0 0 0 0 0 0 0 0 0 0 0 0 0 0 0 0 0 0 0.220802109173828 0 0 0 0 0 0 0 0 0 0 0 0 0 0.562281048975936 0 0 0.131754975685304 0 0 0 0 0 0 0 0 0 0 0 0 0 0.0505640950719073 0 0 0 0 0 0 0 0 0 0 0 0 0 0 0 0 0 0 0 0 0 0 0 0 0 0 0 0 0 0 0 0 0 0 0 0 0 0 0 0 0 0 0 0 0 0 0 0 0 0 0 0 0 0 0 0 0 0 0 0 0 0 0 0 0 0 0 0 0 0 0 0 0 0 0 0 0 0 0 0 0 0 0 0 0 0 0 0 0 0 0 0 0 0 0 0 0 0.0345977710930249 0 0 0 0 0 0 0 0 0 0 0 0 0 0 0 0 0 0 0 0 0 0 0 0 0 0
0 0 0 0 0 0 0 0 0 0 0 0 0 0 0 0 0 0 0 0 0 0 0 0 0 0 0 0 0 0 0 0 0 0 0 0 0 0 0 0 0 0 0 0 0 0 0 0 0 0 0 0 0 0 0 0 0 0 0 0 0 0 0 0 0 0 0 0 0 0 0 0 0 0 0 0 0 0 0 0 0 0 0 0 0 0 0 0 0 0 0 0 0 0 0 0 0 0 0 0 0 0 0 0 0 0 0 0 0 0 0 0 0 0 0 0 0 0 0.00397145326218746 0 0 0 0 0 0 0 0 0 0 0 0 0 0 0 0 0 0 0 0 0 0 0 0 0 0 0 0 0 0 0 0 0 0 0 0 0.0200300141235861 0.0412625546307811 0.00945381644111679 0.0161844647065195 0 0.0666186539763912 0.18386720709106 0 0.00301993180002517 0.159087157076151 0.00534398852249983 0.00448481107656562 0 0 0 0 0 0 0 0.0479983706174435 0 0.0065289894869305 0.00536898576885179 0.052242655507133 0 0 0 0 0.0971982956450378 0 0 0.000455999435440552 0 0.000347284338249427 0 0 0 0.0013684390274255 0 0 0 0 0 0.000666583191357643 0 0 0 0 0 0 0.00291839172615482 0.00377777408883045 0 0 0 0 0 0 0 0 0.00315044111535459 0 0 0.00943941945948927 0.00238591449634842 0 0 0 0.00196268987774387 0 0 0 0 0 0 0 0 0 0 0.00112726205058525 0 0 0 0 0 0.000636826797770426 0 0.00216247988980636 0 0 0.00553154153567554 0 0 0 0 0 0 0 0 0 0 0 0 0 0 0.03905378855077 0.0100995162905041 0 0.011538339701791 0 0.00736508486235387 0.0105009960666057 0 0 0 0 0.0183334652975613 0.0193165226034513 0.0229304434472292 0.00351718562957799 0.00461383666614942 0 0.0247068078378507 0 0 0.00875115987947396 0 0 0 0 0 0 0.00698393605385565 0.0013050571445207 0 0.0350137048384064 0 0 0 0.00203875594209155 0.0038350114752171 0 0 0 0 0 0.0115039909500767 0 0 0 0 0 0 0 0 0 0 0 0 0 0 0
0 0 0 0 0 0 0 0 0 0 0 0 0 0 0 0 0 0 0 0 0 0 0 0 0 0 0 0 0 0 0 0 0 0 0 0 0 0 0 0 0 0 0 0 0 0 0 0 0 0 0 0 0 0 0 0 0 0 0 0 0 0 0 0 0 0 0 0 0 0 0 0 0 0 0 0 0 0 0 0 0 0 0 0 0 0 0 0 0 0 0 0 0 0 0 0 0 0 0 0 0 0 0 0 0 0 0 0 0 0 0 0 0 0 0 0 0 0 0 0 0 0 0 0 0 0 0 0 0 0 0 0 0 0 0 0 0 0 0 0 0 0 0 0 0 0 0 0 0 0 0 0 0 0 0 0.0826779635725959 0.0294558515126207 0.0598886901034351 0 0 0.0291850708382564 0.0106178891574395 0 0 0.0112797513531679 0.278928709836789 0 0 0 0 0 0 0 0 0 0.0247547730802615 0 0.121545956786832 0 0.0389450454977868 0 0 0 0 0 0 0 0 0 0 0 0 0 0 0 0 0 0 0 0 0 0 0 0 0 0.0306349663746686 0 0 0 0 0 0 0 0 0 0 0.0318832517168243 0 0 0 0 0 0 0 0 0 0 0 0 0 0 0 0 0 0.00765166922109114 0 0 0 0 0 0 0 0 0 0 0.127483701498009 0 0 0 0 0 0 0 0 0 0 0 0 0 0 0 0 0 0 0 0 0 0 0 0 0 0 0 0 0 0 0 0 0 0 0 0 0 0 0 0.0244216654990393 0 0 0.0182015718820789 0.0145510476867028 0 0 0 0 0.0271014460507113 0 0.0101528626136561 0 0.0154716409114909 0 0 0 0 0.0051664748065428 0 0 0 0 0 0 0 0 0 0 0 0 0
0 0 0 0 0 0 0 0 0 0 0 0 0 0 0 0 0 0 0 0 0 0 0 0 0 0 0 0 0 0 0 0 0 0 0 0 0 0 0 0 0 0 0 0 0 0 0 0 0 0 0 0 0 0 0 0 0 0 0 0 0 0 0 0 0 0 0 0 0 0 0 0 0 0 0 0 0 0 0 0 0 0 0 0 0 0 0 0 0 0 0 0 0 0 0 0 0 0 0 0 0 0 0 0.00384340138591124 0 0 0 0 0 0 0 0 0 0 0 0 0 0 0 0 0 0 0 0 0 0 0 0 0 0 0 0 0 0 0 0 0 0 0 0 0 0 0 0 0 0 0 0 0 0 0 0 0 0 0 0.0662306744374528 0.0378403508564319 0 0 0 0.0167224505856259 0.0346807099596857 0.00983022421454081 0 0.0320406590576156 0 0 0 0 0 0 0 0 0 0 0.032927168504827 0.196602786853186 0 0 0.0392702696514832 0 0 0 0 0 0 0 0 0 0 0 0 0 0 0 0 0 0 0 0 0 0 0 0 0 0.036265204647778 0 0 0 0 0 0 0 0 0 0 0 0 0 0 0 0 0 0 0 0 0 0 0 0 0 0 0 0 0.0259448851576459 0 0 0 0 0 0 0 0 0 0 0.33543510314773 0 0 0.00477993124256964 0.00461710553168005 0 0 0 0 0 0 0 0 0 0 0 0 0 0 0 0 0 0 0 0 0 0 0 0 0 0 0 0 0 0 0 0 0 0 0 0 0 0 0 0.0171188235199006 0 0 0 0 0.00727981616603318 0.0186592057908385 0.00969955228439448 0 0.0441304939842353 0 0 0 0 0.00864919506333491 0 0 0 0 0 0 0 0 0.0103537735169051 0 0.00707821444019356 0 0
0 0 0 0 0 0 0 0 0 0 0 0 0 0 0 0 0 0 0 0 0 0 0 0 0 0 0 0 0 0 0 0 0 0 0 0 0 0 0 0 0 0 0 0.00310176209397682 0.000894624643987354 0.0013436714352492 0 0 0 0 0 0 0 0 0 0 0 0 0 0 0 0 0 0.00709276050982219 0 0 0 0 0 0 0 0 0 0 0 0 0 0 0 0 0 0 0 0 0 0 0 0 0 0 0 0 0 0 0 0 0 0 0 0 0 0 0 0 0 0 0 0 0 0 0 0 0 0 0 0 0 0 0 0 0 0 0 0 0 0 0 0 0.00438520815340876 0 0 0 0 0 0 0 0 0 0 0 0 0 0 0 0 0 0 0 0 0 0 0 0 0 0 0 0.00274755569334758 0 0.00634184125451821 0 0 0.167597434386054 0 0 0.0137150452850232 0 0 0.0161446308879377 0 0 0 0 0 0 0.0146747001315792 0.0681638961290077 0 0 0 0.00534113999754054 0.00637612185624481 0.00860489603539975 0.0709569123486565 0.255717282279756 0 0 0 0 0 0.0238661681326664 0 0.00659868857293468 0.014991499853876 0 0 0 0 0.00141380742792041 0 0 0 0 0 0 0.0245926096737557 0 0 0.00274652691825426 0 0 0 0 0.00226856584894388 0 0 0 0 0 0.0842910764140488 0.00146595348769706 0.0014550079069173 0 0.00523390619696033 0 0 0 0 0 0 0.00196618428839454 0 0 0.0208068882621207 0 0 0 0 0 0 0 0 0 0 0 0 0.00197285009459902 0 0 0.0023511211037645 0.00364008029868019 0.00350951002209825 0 0.00282510469756448 0 0.00248683556135534 0 0 0 0 0 0 0 0 0 0 0 0 0 0 0 0 0 0 0 0 0 0 0.00381338884228073 0 0 0 0 0 0 0.00983527115776908 0 0 0.0269811356240706 0.00688340847190345 0.00149208874643751 0.0791345295949025 0.00183059458875243 0.00233945627124247 0 0.00100797677767199 0.00188036022440095 0 0 0 0 0 0 0 0 0 0 0 0 0.00311992181650635 0 0 0 0 0 0 0 0
0 0 0 0 0 0 0 0 0 0 0 0 0 0 0 0 0 0 0 0 0 0 0 0 0 0 0 0 0 0 0 0 0 0 0 0 0 0 0 0 0 0 0 0 0 0 0 0 0 0 0 0 0 0 0 0 0 0 0 0 0 0 0 0 0 0 0 0 0 0 0 0 0 0 0 0 0 0 0 0 0 0 0 0 0 0 0 0 0 0 0 0 0 0 0 0 0 0 0 0 0 0 0 0 0 0 0 0 0 0 0 0 0 0 0 0 0 0 0 0 0 0 0 0 0 0 0 0 0 0 0 0 0 0 0 0 0 0 0 0 0 0 0 0 0 0 0 0 0 0 0 0 0 0 0 0 0 0 0 0 0 0.26585047870378 0.0920799457011189 0 0 0 0 0 0 0 0 0 0 0 0 0 0.308135673590157 0.19208988446916 0.122802595214352 0 0 0 0 0 0 0 0 0 0 0 0 0 0 0 0 0 0 0 0 0 0 0 0 0 0 0 0 0 0 0 0 0 0 0 0 0 0 0 0 0 0 0 0 0 0 0 0 0 0 0 0 0 0 0 0 0 0 0 0 0 0 0 0 0 0 0 0 0 0.0190414223214315 0 0 0 0 0 0 0 0 0 0 0 0 0 0 0 0 0 0 0 0 0 0 0 0 0 0 0 0 0 0 0 0 0 0 0 0 0 0 0 0 0 0 0 0 0 0 0 0 0 0 0 0 0 0 0 0 0 0 0 0 0 0 0 0 0 0 0 0
0 0 0 0 0 0 0 0 0 0 0 0 0 0 0 0 0 0 0 0 0 0 0 0 0 0 0 0 0 0 0 0 0 0 0 0 0 0 0 0 0 0 0 0 0 0 0 0 0 0 0 0 0 0 0 0 0 0 0 0 0 0 0 0 0 0 0 0 0 0 0 0 0 0 0 0 0 0 0 0 0 0 0 0 0 0 0 0 0 0 0 0 0 0 0 0 0 0 0 0 0 0 0 0 0 0 0 0 0 0 0 0 0 0 0 0 0 0 0 0 0 0 0 0 0 0 0 0 0 0 0 0 0 0 0 0 0 0 0 0 0 0 0 0 0 0 0 0 0 0 0 0 0 0 0 0 0 0 0 0 0 0 0 0 0 0 0 0 0 0 0 0 0 0 0 0 0 0 1 0 0 0 0 0 0 0 0 0 0 0 0 0 0 0 0 0 0 0 0 0 0 0 0 0 0 0 0 0 0 0 0 0 0 0 0 0 0 0 0 0 0 0 0 0 0 0 0 0 0 0 0 0 0 0 0 0 0 0 0 0 0 0 0 0 0 0 0 0 0 0 0 0 0 0 0 0 0 0 0 0 0 0 0 0 0 0 0 0 0 0 0 0 0 0 0 0 0 0 0 0 0 0 0 0 0 0 0 0 0 0 0 0 0 0 0 0 0 0 0 0 0 0 0 0 0 0 0 0 0 0 0 0 0 0 0 0 0
0 0 0 0 0 0 0 0 0 0 0 0 0 0 0 0 0 0 0 0 0 0 0 0 0 0 0 0 0 0 0 0 0 0 0 0 0 0 0 0 0 0 0 0 0 0 0 0 0 0 0 0 0 0 0 0 0 0 0 0 0 0 0 0 0 0 0 0 0 0 0 0 0 0 0 0 0 0 0 0 0 0 0 0 0 0 0 0 0 0 0 0 0 0 0 0 0 0 0 0 0 0 0 0 0 0 0 0 0 0 0 0 0 0 0 0 0 0 0 0 0 0 0 0 0 0 0 0 0 0 0 0 0 0 0 0 0 0 0 0 0 0 0 0 0 0 0 0 0 0 0 0 0 0 0 0 0 0 0 0 0 0.0489044115488993 0 0 0 0 0 0 0 0 0 0 0 0 0 0 0 0 0.0497346011010158 0 0 0 0.532602015930796 0 0 0 0 0 0 0 0 0 0 0 0 0 0 0 0 0 0 0 0 0 0 0 0 0 0 0 0 0 0 0 0 0 0 0 0 0 0 0 0 0 0 0 0 0 0 0 0 0 0 0 0 0 0 0 0 0 0 0 0 0 0.0154688053245144 0.0116382103869652 0 0 0.0148173035671132 0.0401101225851494 0 0.0116741431605044 0 0 0 0 0 0 0 0 0 0 0 0 0 0 0 0 0 0 0 0 0 0 0 0 0 0 0 0 0 0 0 0.0414317762315862 0 0 0 0.0095304946327242 0 0 0 0 0.216963209603497 0 0 0 0 0 0 0 0 0 0 0 0 0 0 0 0 0 0 0 0 0 0.00712490592723538 0 0
0 0 0 0 0 0 0 0 0 0 0 0 0 0 0 0 0 0 0 0 0 0 0 0 0 0 0 0 0 0 0 0 0 0 0 0 0 0 0 0 0 0 0 0 0 0 0 0 0 0 0 0 0 0 0 0 0 0 0 0 0 0 0 0 0 0 0 0 0 0 0 0.00346358982728277 0 0 0 0 0 0 0 0 0 0 0 0 0 0 0 0 0 0 0 0 0 0 0 0 0 0 0 0 0 0 0 0 0 0 0 0 0 0 0 0 0 0 0 0 0 0 0 0 0 0 0 0 0 0 0 0 0 0 0 0 0 0 0 0 0 0 0 0 0 0 0 0 0 0 0 0 0 0 0 0 0 0 0 0 0 0 0.00191942405272386 0 0 0.0740922548580346 0 0 0 0 0 0 0 0 0.0343360610511389 0 0 0 0 0 0 0 0.0860884622043041 0 0 0.111799544831307 0 0 0 0 0 0 0 0 0 0 0.0137905819968618 0 0 0 0 0.00185303865367688 0 0 0 0 0 0.0294949407644341 0 0 0 0 0 0 0 0 0.181217638563353 0 0 0 0 0 0.0089629492341204 0 0.00655844717792739 0 0.0165320115180977 0 0 0 0 0.00649869431510787 0 0.0108128415045966 0 0 0 0 0 0 0 0 0 0.00187794508719405 0 0.00223874047257556 0 0 0 0 0 0 0.00154252511072475 0.00955458975946911 0.00851286674341966 0 0.00486521291855839 0 0.00440373575766571 0 0 0 0 0 0 0 0 0 0 0 0 0 0 0 0 0 0 0 0 0 0 0 0 0 0 0 0.0146847831368625 0 0.00863848708488617 0 0 0.0179130052373786 0.00451880536606067 0 0.138734365595089 0.0107047686775467 0.169853674501439 0.00299999214070417 0 0 0 0 0.00167507080868459 0 0 0 0 0 0 0 0 0.00583220974262376 0.00237451115383921 0 0 0 0 0 0.00165423015231019 0 0
0 0 0 0 0 0 0 0 0 0 0 0 0 0 0 0 0 0 0 0 0 0 0 0 0 0 0 0 0 0 0 0 0 0 0 0 0 0 0 0 0 0 0 0.00430100560974015 0 0.00143060577206391 0 0 0 0 0 0 0 0 0 0 0 0 0 0 0 0 0 0.00677591611137725 0 0 0 0 0 0 0 0 0 0 0 0 0 0 0 0 0 0 0 0 0 0 0 0 0 0 0 0 0 0 0 0 0 0 0 0 0 0 0 0 0 0 0 0 0 0 0 0 0 0 0 0 0 0 0 0 0 0 0 0 0 0 0 0 0.00385077041743161 0 0 0 0 0 0 0 0 0 0 0 0 0 0 0 0 0 0 0 0 0 0 0 0 0 0 0 0 0.0148098387595515 0 0 0.00699989469164632 0.234303999987686 0 0 0.166940261761544 0.00253495617056377 0 0.0227743128852353 0 0 0 0 0 0 0 0.122079643414203 0 0 0.246158887612669 0 0 0 0 0 0 0 0 0 0 0.0241541592959569 0 0.00875025612969104 0 0 0 0 0 0.0013785890651046 0 0 0 0 0 0 0.0219987408109639 0 0 0.00524449973784388 0 0 0 0 0 0 0 0 0 0 0.0479515595516449 0 0 0 0.00369249214751821 0 0 0 0 0 0 0 0 0 0.011159290259892 0 0 0 0 0 0 0 0 0 0 0 0 0.000913209065101281 0 0 0.000836289166839014 0.00160788648532902 0.00292006970898833 0 0.00124059391325983 0 0.000667745790432305 0 0 0 0 0 0 0 0 0 0 0 0 0 0 0 0 0 0 0 0 0 0 0.00546250001165502 0 0 0.012495973549678 0 0 0 0 0 0 0.00164803265348422 0.00124483954849227 0 0.0136731799144126 0 0 0 0 0 0 0 0 0 0 0 0 0 0 0 0 0 0 0 0 0 0 0 0 0 0
0 0 0 0 0 0 0 0 0 0 0 0 0 0 0 0 0 0 0 0 0 0 0 0 0 0 0 0 0 0 0 0 0 0 0 0 0 0 0 0 0 0 0 0 0 0 0 0 0 0 0 0 0 0 0 0 0 0 0 0 0 0 0 0 0 0 0 0 0 0 0 0 0 0 0 0 0 0 0 0 0 0 0 0 0 0 0 0 0 0 0 0 0 0 0 0 0 0 0 0 0 0 0 0 0 0 0 0 0 0 0 0 0 0 0 0 0 0 0 0 0 0 0 0 0 0 0 0 0 0 0 0 0 0 0 0 0 0 0 0 0 0 0 0 0 0 0 0 0 0 0 0 0 0 0 0 0 0 0 0 0 0 0 0 0 0 0 0 0 0 0 0 0 0 0 0 0 0 0 0 0 0 0 0 0 0.486091570018427 0 0 0 0 0 0 0 0 0 0 0 0 0 0.223493160212707 0 0 0 0 0 0 0 0 0 0 0 0 0 0 0 0 0 0 0 0 0 0 0 0 0 0 0 0.206270504276914 0 0 0 0 0 0 0 0 0 0 0 0 0 0 0 0 0 0 0 0 0 0 0 0 0 0 0 0 0 0 0 0 0 0 0 0 0 0 0 0 0 0 0 0 0 0 0 0 0 0 0 0 0 0 0 0 0 0 0 0 0 0 0.0841447654919518 0 0 0 0 0 0 0 0 0 0 0 0 0 0 0 0 0 0 0 0 0 0 0 0 0 0
0 0 0 0 0 0 0 0 0 0 0 0 0 0 0 0 0 0 0 0 0 0 0 0.0665877781440332 0 0 0 0 0 0 0 0 0 0 0 0 0 0 0 0 0 0 0 0 0 0 0 0 0 0 0 0 0 0 0 0 0 0 0 0 0.0640288459354453 0 0 0 0 0 0 0 0 0.0235214292373571 0 0.0253754450271962 0 0 0 0 0 0 0 0 0 0 0 0 0 0 0 0 0 0 0 0 0 0 0 0 0 0 0 0 0 0 0 0 0 0 0 0 0 0 0 0 0 0 0 0 0 0 0 0 0 0 0 0 0 0 0 0 0 0 0 0 0 0.0598104423782307 0 0 0 0 0 0 0 0 0 0 0 0 0 0 0 0 0 0 0 0 0 0 0 0 0 0 0 0 0 0 0 0 0 0 0 0 0 0 0 0 0 0 0 0 0 0 0 0 0 0 0.237475968261778 0 0 0 0 0 0 0 0 0 0 0 0 0 0.0491926878091502 0.0725267416801076 0 0 0 0 0 0 0 0 0 0 0 0 0 0 0 0 0 0 0 0 0.0618199382917317 0 0 0 0 0 0.0809246957246491 0 0 0 0.0465125344733414 0.212223493036979 0 0 0 0 0 0 0 0 0 0 0 0 0 0 0 0 0 0 0 0 0 0 0 0 0 0 0 0 0 0 0 0 0 0 0 0 0 0 0 0 0 0 0 0 0 0 0 0 0 0 0 0 0 0 0 0 0 0 0 0 0 0 0 0 0 0 0 0 0 0 0 0 0 0 0 0 0 0 0 0 0 0 0 0 0
0 0 0 0.00239011090949248 0 0 0 0 0 0 0 0 0.00353779586293169 0 0 0 0 0 0 0 0 0 0 0 0 0 0 0 0 0.00204904188685069 0.00516025908356157 0.0580644038926194 0 0 0.0136513023960375 0 0 0 0 0 0 0 0 0 0 0 0 0 0 0 0 0 0 0 0 0.0069874714828171 0 0 0 0 0 0 0 0 0 0 0 0 0 0 0 0 0 0 0 0 0 0 0 0 0 0 0 0 0 0 0 0 0 0 0 0 0 0 0 0 0 0 0 0 0 0 0 0 0 0 0 0 0 0 0 0 0 0 0 0 0 0 0.00879992662346829 0 0 0 0 0 0 0 0 0 0 0.00310432627117144 0 0 0.00222981462093822 0 0 0 0 0 0 0 0 0 0 0 0 0 0 0 0 0 0 0 0 0 0 0 0 0 0 0 0 0 0 0 0 0 0.112193566614475 0 0.0638439787049473 0 0.0396839912093851 0 0 0 0 0.00134219759308648 0 0 0 0 0 0 0 0 0 0 0 0.00607427782202782 0.275866453803959 0 0.0782535056764228 0 0 0 0.00194761786448934 0 0.00404959919789094 0 0 0 0.0073773617764699 0 0 0 0 0 0.0295297711302295 0 0 0 0 0 0 0 0 0 0 0 0 0 0 0 0 0 0 0 0 0 0 0 0 0 0 0 0 0 0.00539151532109377 0 0 0 0 0 0 0 0 0 0.00699859717648574 0.00591110520633568 0.00142913742574973 0 0 0 0 0 0 0.00263347787645802 0 0.0923733568264563 0 0 0 0.00717594915829651 0.0114009534522746 0 0.0882857850831871 0 0 0 0 0 0 0 0 0 0 0 0 0 0 0 0 0 0 0 0 0 0 0 0 0 0 0 0 0 0 0 0 0.00911771359770776 0 0.0171700870407611 0.00957399261604742 0 0 0 0 0 0 0 0 0 0 0 0 0.00555669803537804 0 0 0.0108448567604962
0 0 0 0 0 0 0 0 0 0 0 0 0 0 0 0 0 0 0 0 0 0 0 0 0 0 0 0 0 0.00102148156970948 0.00429444366169044 0 0.00216907017844347 0 0 0 0 0.00209737273189411 0 0 0 0 0 0 0 0 0 0 0 0 0 0 0 0 0 0.00143316880157853 0 0.00174830509684929 0 0 0 0 0 0 0 0 0 0 0 0 0.00481473296387832 0 0 0 0 0 0 0 0 0 0 0 0 0 0.0016547298843575 0 0 0 0.000911138183448654 0 0 0 0 0 0 0 0 0 0 0.0253890369783736 0 0 0 0 0 0 0 0 0 0 0 0 0 0 0 0 0 0 0 0 0 0 0 0 0 0 0 0 0 0.00255651254377077 0 0 0 0 0 0 0 0 0 0 0 0 0.00209306667950199 0 0 0 0 0 0 0 0 0 0 0 0 0 0 0 0 0 0 0 0 0 0 0 0 0 0 0 0 0 0 0 0 0 0 0 0 0 0 0 0 0 0 0 0.00216965225042145 0 0.0181863101169293 0 0.00127646460966082 0 0 0 0.0243314106857226 0.0680134712629884 0 0 0 0 0 0 0 0 0 0 0.00729633481417161 0 0 0 0 0 0 0.0628118999564371 0.00592559665889263 0 0 0 0 0 0 0 0 0 0 0 0 0 0 0 0 0 0 0 0 0 0.00463660588751312 0 0 0 0 0 0 0 0 0 0.00333018755252041 0.00143047174717716 0 0 0 0 0 0 0 0 0 0.167470569482427 0.00178350083741687 0.00228694026062041 0 0 0 0 0 0 0 0 0 0 0 0 0 0 0 0 0 0 0 0 0 0 0 0 0 0 0 0 0 0 0.000830825069822551 0 0 0 0 0 0.0567413447597199 0.023803269815461 0 0.0302980841958711 0 0 0.0391955002478221 0.00282586352026447 0.0560479245171172 0.0304970386786986 0.00371069605509955 0 0 0 0 0 0 0 0 0.00573400422597853 0.32918297351775
0 0 0 0 0 0 0 0 0 0 0 0 0 0 0 0 0 0 0 0 0 0 0 0 0 0 0 0 0 0 0.0031831903606898 0.0170569804786304 0.00712930294355569 0 0.0116837469111255 0 0 0 0 0 0 0 0 0 0 0 0 0 0 0 0 0 0 0 0 0.00649588524858684 0 0 0 0 0 0 0 0 0 0 0 0 0 0 0.00968814958167762 0 0 0 0 0 0 0 0 0 0 0 0 0 0 0 0 0 0 0 0 0 0 0 0 0 0 0 0 0.0462542173005545 0.00459665597824523 0 0 0 0 0 0 0 0 0 0 0 0 0 0 0 0 0 0.00500355041514216 0 0 0 0 0 0 0 0 0 0 0 0 0 0 0 0 0 0 0 0 0 0 0 0 0 0 0 0 0 0 0 0 0 0 0 0 0 0 0 0 0 0 0 0 0 0 0 0.0509755741396021 0 0.0406501156592456 0 0.0165412919506156 0 0 0 0 0.000982004073635604 0 0 0 0 0 0 0 0 0 0 0.265017670853368 0.0489130848233655 0 0 0.0641870714707289 0 0 0 0.0234199155054111 0 0.0029177578476361 0 0 0 0.00202176336935044 0 0 0 0 0 0.0391883518963357 0 0 0 0 0 0 0 0 0 0 0 0 0 0 0 0 0 0 0 0 0 0 0 0 0 0 0 0 0 0.00931551937394696 0 0 0 0 0 0 0 0 0 0.0120226016251793 0.00557332457731731 0.00109986494532863 0 0 0 0 0.00243447574311947 0 0.00377161890011441 0 0.149129735227941 0 0 0 0.00332355699102634 0 0 0 0 0 0 0 0 0 0 0 0 0 0 0 0 0 0 0 0 0 0 0 0 0 0 0 0 0 0 0 0 0 0 0 0.0159261122791017 0.00839335557277223 0.0266640092010354 0.00786897648833061 0 0 0 0 0 0 0.00332832155996549 0 0 0 0 0 0.00298362773863202 0 0.0080969393176675 0.074161679651019
0 0 0 0 0 0 0 0 0 0 0 0 0 0 0 0 0 0 0 0 0 0 0 0 0 0 0 0 0 0 0 0 0 0 0 0 0 0 0 0 0 0 0 0 0.00788516759832029 0 0 0 0 0.00450446101125602 0 0 0 0 0 0 0 0 0 0 0 0 0 0.0103223658084158 0 0 0 0 0 0 0 0 0 0 0 0 0 0 0 0 0 0 0 0 0 0 0 0 0 0 0 0 0 0 0 0 0 0 0 0 0 0 0 0 0 0 0 0 0 0 0 0 0 0 0 0 0 0 0 0 0 0 0 0 0 0 0 0.00598980781431079 0.0098613510410755 0 0 0 0 0 0 0 0 0 0 0 0 0 0 0 0 0 0 0 0 0 0 0 0 0 0 0 0 0 0 0 0 0 0 0 0 0 0 0.0887009812874974 0 0 0.00905490140208671 0 0 0 0 0 0 0 0.0863842178519276 0 0 0 0 0.090821400622792 0 0 0 0 0 0 0 0.052048471265945 0 0 0 0 0 0 0 0 0 0 0 0 0.0107062087013664 0 0.00365347594675047 0.0256965009144695 0 0.0203661736213926 0 0 0 0 0 0 0 0 0.143753762520606 0 0 0 0.260414182516376 0 0 0 0 0.00698706595964013 0.00996298194638371 0 0 0 0 0 0 0 0 0 0 0 0 0 0 0 0 0 0 0 0 0 0 0 0 0 0 0 0 0 0 0 0 0 0 0 0 0 0 0 0 0 0 0 0 0 0 0 0 0 0 0 0 0 0 0 0 0 0 0 0 0 0.152886522169389 0 0 0 0 0 0 0 0 0 0 0 0 0 0 0 0 0 0 0 0 0 0 0 0 0 0
0 0 0 0 0 0 0 0 0 0 0 0 0 0 0 0 0 0 0 0 0 0 0 0 0 0 0 0 0 0 0 0 0 0 0 0 0 0 0.00309799379099422 0 0.00873988702640494 0 0 0 0 0 0 0 0 0 0 0 0 0 0 0 0 0 0 0 0 0 0 0 0 0 0 0 0 0 0 0 0 0 0 0 0 0 0 0 0 0 0 0 0 0 0 0 0 0 0 0 0 0 0 0 0 0 0 0 0 0 0 0 0 0 0 0 0 0 0 0 0 0 0 0 0 0 0 0 0 0 0 0 0 0 0 0 0 0 0 0 0 0 0 0 0 0 0 0 0 0 0 0 0 0 0 0 0 0 0 0 0 0 0 0 0 0 0 0 0 0 0 0 0 0 0.0276241501178482 0 0.0687440241733282 0 0.137092077007404 0 0 0 0 0 0 0 0 0 0 0 0 0 0 0 0.0818814535461909 0.00373934072771744 0.0699122632810129 0 0 0 0 0 0 0 0.0625403535846022 0 0 0 0.281285240631642 0 0 0.0195681301439097 0 0 0 0 0 0 0 0 0 0 0 0 0 0 0 0 0 0 0 0 0 0 0 0 0 0 0 0 0 0 0 0 0.00193146639411362 0.0405517837002228 0 0 0 0 0 0 0 0 0 0 0 0 0 0 0 0 0 0 0 0.026221507805938 0 0 0 0 0.00307004005411801 0 0 0 0 0 0 0 0 0 0 0 0 0 0 0 0 0 0 0 0.127579129356269 0 0 0 0 0 0 0 0 0.00385011461004609 0 0 0 0 0 0.00574162614656394 0.00219721333231615 0.00605002936852866 0.00342667118430975 0 0 0 0 0 0 0 0 0 0 0 0 0.00545432903089864 0 0 0.00970117498562153
0 0 0 0 0 0 0 0 0 0 0 0 0 0 0 0 0 0 0 0 0 0 0 0 0 0 0 0 0 0 0 0 0 0 0 0 0 0 0 0 0 0 0 0 0.0144441475758496 0 0 0 0 0 0 0 0 0 0 0 0 0 0 0 0 0 0 0 0 0 0 0 0 0 0 0 0 0 0 0 0 0 0 0 0 0 0 0 0 0 0 0 0 0 0 0 0 0 0 0 0 0 0 0 0 0 0 0 0 0 0 0 0 0 0 0 0 0 0 0 0 0 0 0 0 0 0 0 0 0 0 0 0 0 0 0 0 0 0 0 0 0 0 0 0 0 0 0 0 0 0 0 0 0 0 0 0 0 0 0 0 0 0 0 0 0 0 0 0 0 0 0 0 0 0 0 0 0 0 0 0 0 0.0331163380732836 0 0 0 0 0.0456194453050335 0 0 0 0 0 0.0721673808705205 0 0 0 0 0 0 0 0 0.0418305699872519 0 0 0 0 0 0.47969704039002 0 0 0 0 0 0 0 0 0 0 0 0 0 0.0435958210023463 0 0 0 0 0 0 0 0.103011209568606 0.0249535432640487 0.072111140954565 0 0 0 0.0471525107751851 0 0 0 0 0 0 0 0 0 0 0 0 0 0 0 0 0 0 0 0 0 0 0 0 0 0 0 0 0 0 0 0 0 0 0 0 0 0 0 0 0 0 0 0 0 0 0 0 0 0 0 0 0 0 0 0 0 0.0223008522332902 0 0 0 0 0 0 0 0 0 0 0 0 0 0 0 0 0 0 0 0 0 0 0 0 0 0
0 0 0 0 0 0 0 0 0 0 0 0 0 0 0 0 0 0 0 0 0 0 0 0 0 0 0 0 0 0 0 0 0 0 0 0 0 0 0 0 0 0 0 0 0 0 0 0 0 0 0 0 0 0 0 0 0 0 0 0 0 0 0 0 0 0 0 0 0 0 0 0 0 0 0 0 0 0 0 0 0 0 0 0 0 0 0 0 0 0 0 0 0 0 0 0 0 0 0 0 0 0 0 0 0 0 0 0 0 0 0 0 0 0 0 0 0 0 0 0 0 0 0 0 0 0 0 0 0 0 0 0 0 0 0 0 0 0 0 0 0 0 0 0 0 0 0 0 0 0 0 0 0 0 0 0 0 0 0.0388766884852975 0 0 0.0615936728878063 0 0 0 0 0 0 0 0 0 0 0 0 0.0236326927011377 0.00749244169103669 0 0 0.0629091537571239 0 0 0 0.0476981035667775 0 0 0 0 0 0 0 0 0 0 0 0 0.109648627211068 0 0 0 0 0 0 0 0 0 0 0 0 0 0 0 0 0 0 0 0 0.0439260185504137 0 0 0 0 0.135324771300714 0 0 0 0 0 0 0 0.00649711106767888 0 0 0 0 0 0 0 0 0 0 0 0 0 0.10241304294341 0 0.011453038022741 0 0 0.0129019977267309 0.0244913091801435 0.0203371240932276 0 0.00712380105187515 0 0 0 0 0 0 0 0 0 0 0 0 0 0 0 0 0 0 0 0 0 0 0 0 0 0 0 0 0 0 0 0.0629078250346884 0 0 0.101616640990517 0.0223432424478549 0 0.0118278647216671 0 0 0 0 0 0 0 0 0 0 0 0 0 0 0 0 0 0.0849848325680896 0 0 0 0 0 0 0 0
0 0 0 0 0 0 0 0 0 0 0 0 0 0 0 0 0 0 0 0 0 0 0 0 0 0 0 0 0 0 0 0 0 0 0 0 0 0 0 0 0 0 0 0 0 0 0 0 0 0 0 0 0 0 0 0 0 0 0 0 0 0 0 0 0 0 0 0 0 0 0 0 0 0 0 0 0 0 0 0 0 0 0 0 0 0 0 0 0 0 0 0 0 0 0 0 0 0 0 0 0 0 0 0 0 0 0 0 0 0 0 0 0 0 0 0 0 0 0 0 0 0 0 0 0 0 0 0 0 0 0 0 0 0 0 0 0 0 0 0 0 0 0 0 0 0 0 0 0 0 0 0 0 0 0 0 0 0 0 0 0 0 0 0 0 0 0 0 0 0 0 0 0 0 0 0 0 0 0 0 0 0 0 0 0 0 0 0 0 0 0 0 0 0 0 0 0 0 0 0 0 0 0 0 0 0 0 0 0 0 0 0 0 0 0 0 0 0 0 0 0 0 0 0 0 0 0 0 0 0 0 0 0 0 0 0 0 0 0 0 0 0 0 0 0 0 0 0 0 0 0 0 0 0 0 0 0 0 0 0 0 0 0 0 0 0 0 0 0 0 0 0 0 0 0 0 0 0 0 0 0 0 0 0 0 0 0 0.325909238352039 0.377005486065797 0.297085275582164 0 0 0 0 0 0 0 0 0 0 0 0 0 0 0 0 0 0 0 0 0 0 0 0 0 0 0
0 0 0 0 0 0 0 0 0 0 0 0 0 0 0 0 0 0 0 0 0 0 0 0 0 0 0 0 0 0 0.0156810905864513 0 0 0 0 0 0 0 0 0 0 0 0 0 0 0 0 0 0 0 0 0 0 0 0 0 0 0 0 0 0 0 0 0 0 0 0 0 0 0 0.0676838756973779 0 0 0 0 0 0 0 0 0 0 0 0 0 0.0111866719185736 0.00497753140782686 0.0217698631813207 0.0118497687141682 0.019887164578366 0 0 0 0 0 0.0120994165622531 0 0 0 0 0 0 0 0 0.0109230049939779 0 0 0 0 0 0 0 0 0 0 0 0 0 0 0 0 0 0 0 0 0 0 0 0 0 0 0 0 0 0 0 0 0 0 0 0 0 0 0 0 0 0 0 0 0 0 0 0 0 0 0 0 0 0 0 0 0 0 0 0 0 0 0 0 0 0 0 0 0 0 0 0 0 0 0 0 0 0 0 0 0 0 0.0072023515436516 0.251908241017426 0.0901529513980216 0 0 0 0 0 0 0.0183547678922211 0 0 0 0 0 0 0 0 0 0 0.278849758455796 0 0 0 0 0 0 0 0 0 0 0 0 0 0 0 0 0 0 0 0 0 0 0 0 0 0 0 0 0 0 0 0 0 0 0 0 0 0 0 0 0 0 0 0.0175240553943917 0 0.00865281887807413 0 0.00429104114141947 0 0 0.0709743396100705 0 0 0 0 0 0 0 0 0 0 0 0 0 0 0 0 0 0 0 0 0 0 0 0 0 0 0 0 0 0 0 0 0.0145457129819831 0 0 0 0 0 0 0 0 0 0 0 0 0 0 0 0 0.0197196340841092 0 0 0 0 0 0 0 0 0.0417659399625199
0 0 0 0 0 0 0 0 0 0 0 0 0 0 0 0 0 0 0 0 0 0 0 0 0 0 0 0 0 0 0 0 0 0 0 0 0 0 0 0 0 0 0 0 0 0 0 0 0 0 0 0 0.00401569081447144 0 0 0 0 0 0 0 0 0 0 0 0 0 0 0 0 0 0 0 0 0 0 0 0 0 0 0 0 0 0 0 0 0 0 0 0 0 0 0 0 0 0 0 0 0 0 0 0 0 0 0 0.00473139944521 0 0 0 0 0 0 0 0 0 0 0 0 0 0 0 0 0 0 0 0 0 0 0 0 0 0 0 0 0 0 0 0 0 0 0 0 0 0 0 0 0 0 0 0 0 0 0 0 0 0 0 0 0 0 0 0 0 0 0 0 0 0 0 0 0 0 0 0 0 0 0 0 0 0 0 0 0 0 0 0 0 0 0.194293099337226 0 0 0 0 0.0601471902292791 0 0.00506449615763847 0 0 0 0 0 0 0 0 0 0 0 0 0 0 0 0 0 0 0.151419476872704 0.0525450622045772 0.0237332010136453 0.0579607809753415 0 0 0 0 0 0 0 0 0.0167089126397093 0 0 0 0 0 0 0.0234121904576961 0.0137075838173874 0 0 0 0 0 0 0 0 0 0 0 0 0 0 0 0 0 0 0 0 0 0 0 0.0183113150604003 0 0 0 0 0 0 0 0 0 0 0 0 0 0 0 0 0 0 0 0 0 0 0 0 0 0 0 0 0 0 0 0 0 0 0 0 0 0 0 0 0 0 0 0.0427512989436986 0.0134686177113782 0 0.0319497792690013 0.0187240308930094 0 0.0121198409433951 0.171782613761846 0 0 0 0 0 0 0 0.0831534194523855
0 0 0 0 0 0 0 0 0 0 0 0 0 0 0 0 0 0 0 0 0 0 0 0 0 0 0 0 0 0 0 0 0 0 0 0.0210281151259818 0 0 0 0 0 0 0 0 0 0 0 0 0 0 0 0 0 0 0 0 0 0 0 0 0 0 0 0 0 0 0 0 0 0 0 0 0 0 0 0 0 0 0 0 0 0.0435837910439165 0.0328500225145899 0.0892223085377167 0 0 0 0 0 0 0 0 0 0 0 0 0 0 0 0 0 0 0 0 0 0 0 0 0 0 0 0 0 0 0 0 0 0 0 0 0 0 0 0 0 0 0 0 0 0 0 0 0 0 0 0 0 0 0 0 0 0 0 0 0 0 0 0 0 0 0 0 0 0 0 0 0 0 0 0 0 0 0 0 0 0 0 0 0 0 0.0163724682294193 0 0 0 0 0 0 0 0 0 0 0 0 0 0 0 0.0045252814343337 0 0.00339396107575028 0 0.0667901076342172 0 0 0 0 0 0 0 0 0 0.0108177877577271 0 0 0 0 0 0 0 0 0 0 0 0 0 0 0 0 0 0 0 0 0 0 0 0 0 0 0 0 0 0 0 0 0 0 0 0 0.185647809955976 0 0 0 0.166599476601287 0.359168870089084 0 0 0 0 0 0 0 0 0 0 0 0 0 0 0 0 0 0 0 0 0 0 0 0 0 0 0 0 0 0 0 0 0 0 0 0 0 0 0 0 0 0 0 0 0 0 0 0 0 0 0 0 0 0 0 0 0 0 0 0 0 0 0 0 0 0 0 0 0 0 0 0 0 0
0 0 0 0 0 0 0 0 0 0 0 0 0 0 0 0 0 0 0 0 0 0 0 0 0 0 0 0 0 0 0 0 0 0 0 0 0 0 0 0 0 0 0 0 0 0 0 0 0 0 0 0 0 0 0 0 0 0 0 0 0 0 0 0 0 0 0 0 0.00198474277564116 0 0 0 0 0 0 0 0 0 0 0 0 0 0 0 0 0 0 0 0 0 0 0 0 0 0 0 0 0 0 0 0 0 0 0 0 0 0 0 0 0 0 0 0 0 0 0 0 0 0 0 0 0 0 0 0 0 0 0 0 0 0 0 0 0 0 0 0 0 0 0 0 0 0 0 0 0 0 0 0 0 0 0 0 0 0 0 0.00887727942602624 0 0 0.0420486985596582 0 0.020181755858629 0 0 0 0 0 0 0 0 0 0 0 0 0 0 0 0 0.00260079781958539 0 0 0 0.00280963931317641 0.00263448495178132 0 0 0 0 0 0 0 0 0 0 0 0 0 0 0 0 0 0 0 0 0 0.0465135049706983 0 0 0 0 0 0 0 0 0 0 0 0 0 0 0 0.00593291867596295 0 0 0 0 0 0 0 0 0 0 0 0 0 0 0 0 0 0 0 0 0 0.0670432349613633 0.0807811763933856 0.152489393055472 0 0 0 0 0.101619512607301 0 0 0 0 0 0 0 0 0 0 0 0 0 0 0 0 0 0 0 0 0 0 0 0 0 0 0 0 0 0 0 0 0 0.0259955993390258 0.0168914686907407 0.0784869212970121 0.018567675460361 0.0422296769221123 0.0665107645294389 0 0 0 0 0.0745688658354781 0.14123188855715 0 0 0 0 0 0 0 0 0 0 0 0 0 0 0 0 0 0 0 0 0
0 0 0 0 0 0 0 0 0 0 0 0 0 0 0 0 0 0 0 0 0 0 0 0 0 0.0333975289541716 0 0 0 0 0 0 0 0 0 0 0 0 0 0 0 0 0 0 0.036174378156114 0 0 0 0 0 0 0 0 0 0 0 0 0 0 0 0 0 0 0 0 0 0 0 0 0 0 0 0 0.0285572159240387 0 0 0 0 0 0 0 0 0 0 0 0 0 0 0 0 0 0 0 0 0 0 0 0 0 0 0 0 0 0 0 0 0 0 0 0 0 0 0 0 0 0 0 0 0 0 0 0 0 0 0 0 0 0 0 0 0 0 0 0 0 0 0 0 0 0 0 0 0 0 0 0 0 0 0 0 0 0 0 0 0 0 0 0 0 0 0 0.0282288637588832 0 0 0 0 0 0 0 0 0 0 0 0 0 0.0200050268142202 0 0 0 0 0 0 0 0 0 0.0536429187497538 0 0 0 0 0 0.191718810051758 0 0 0 0 0 0 0 0 0 0 0 0 0 0 0 0 0 0 0 0 0 0 0 0 0 0 0 0 0 0 0 0 0 0 0 0.0534091805416938 0.110020453495611 0 0 0.0947642552232912 0 0 0 0 0 0 0 0 0 0 0 0 0 0 0 0 0 0 0 0 0 0 0 0 0 0 0 0 0 0 0 0 0 0 0 0 0 0 0 0 0 0 0 0 0 0 0 0 0 0 0 0 0 0 0 0 0 0 0.350081368330464 0 0 0 0 0 0 0 0 0 0 0 0 0 0 0 0 0 0 0 0 0 0 0 0 0 0
0 0 0 0 0 0 0 0 0 0 0 0 0 0 0 0 0 0 0 0 0 0 0 0 0 0 0 0 0 0 0 0 0 0 0 0 0 0 0.026537318683714 0 0 0 0 0 0 0 0 0 0 0 0 0 0 0 0 0 0 0 0 0 0 0 0 0 0 0 0 0 0 0 0 0 0 0 0 0 0 0 0 0 0 0 0 0 0 0 0 0 0 0 0 0 0 0 0 0 0 0 0 0 0 0 0 0 0 0 0 0 0 0 0 0 0 0 0 0 0 0 0 0 0 0 0 0 0 0 0 0 0 0 0 0 0 0 0 0 0 0 0 0 0 0 0 0 0 0 0 0 0 0 0 0 0 0 0 0 0 0 0 0 0 0 0 0 0 0 0 0 0 0 0 0 0 0 0 0 0 0 0 0 0 0 0 0 0.0631413773647116 0.0419417361722118 0 0 0 0 0 0 0 0 0 0 0 0 0 0 0 0 0.138059198849788 0 0 0 0 0 0 0 0 0 0 0 0 0 0 0 0 0 0 0 0 0 0 0 0 0.427188004056045 0 0 0 0 0 0 0 0 0 0 0 0 0 0 0 0 0 0 0 0 0 0 0 0 0 0 0 0 0 0 0 0 0 0 0 0 0 0 0 0 0 0 0 0 0 0 0 0 0 0 0 0 0 0 0.0676133848295704 0 0 0 0 0 0 0 0.235518980043959 0 0 0 0 0 0 0 0 0 0 0 0 0 0 0 0 0 0 0 0 0 0 0 0 0 0
0 0 0 0 0 0 0 0 0 0 0 0 0 0 0 0.00400495718001624 0 0 0 0 0 0 0 0 0 0 0 0 0 0 0 0 0 0 0 0 0 0 0.0136942610178446 0 0.0132273867954327 0 0 0 0 0 0 0 0 0 0 0 0 0 0 0 0 0 0 0 0 0 0 0 0 0 0 0 0 0 0 0 0 0 0 0 0 0 0 0 0 0 0 0 0 0 0 0 0 0 0 0 0 0 0 0 0 0 0 0 0 0 0 0 0 0 0 0 0 0 0 0 0 0 0 0 0 0 0 0 0 0 0 0 0 0 0 0 0 0 0 0 0 0 0 0 0 0 0 0 0 0 0 0 0 0 0 0 0 0 0 0 0 0 0 0 0 0 0 0 0 0 0 0 0 0 0 0 0.00590126764508329 0 0.0166634818015348 0 0 0 0 0 0 0 0 0 0 0 0 0 0 0 0.0124840999137789 0 0.00356131621903034 0 0.454905678829201 0 0 0 0 0 0.0163817788571548 0 0 0 0 0.0387369452738528 0 0.179194993057765 0 0 0 0 0 0 0 0 0 0 0 0 0 0 0 0 0 0 0 0 0 0 0 0 0 0 0 0 0 0 0 0 0.00199968081479216 0 0 0 0 0 0 0 0 0 0 0 0 0 0 0 0 0 0 0 0 0.0137945385400795 0 0 0 0 0 0 0 0 0 0 0 0 0 0 0 0 0 0 0 0 0 0 0 0 0.214273219045229 0 0 0 0 0 0 0 0 0 0 0 0 0 0 0.0057541835690958 0 0.0054222114401095 0 0 0 0 0 0 0 0 0 0 0 0 0 0 0 0 0
0 0 0 0 0 0 0 0 0 0 0 0 0 0 0 0 0 0 0 0 0 0 0 0 0 0 0 0 0 0 0 0 0 0 0 0 0 0 0.00817152795095964 0 0 0 0 0 0 0 0 0 0 0 0 0 0 0 0 0 0 0 0 0 0 0 0 0 0 0 0 0 0 0 0 0 0 0 0 0 0 0 0 0 0 0 0 0 0 0 0 0 0 0 0 0 0 0 0 0 0 0 0 0 0 0 0 0 0 0 0 0 0 0 0 0 0 0 0 0 0 0 0 0 0 0 0 0 0 0 0 0 0 0 0 0 0 0 0 0 0 0 0 0 0 0 0 0 0 0 0 0 0 0 0 0 0 0 0 0 0 0 0 0 0 0 0 0 0 0 0 0 0 0 0 0 0 0 0 0 0 0 0 0 0 0 0 0 0 0 0 0 0 0 0 0 0 0 0 0 0 0 0 0 0.0468018537410958 0 0 0.276071286468387 0 0 0 0 0 0 0 0 0 0 0 0 0 0 0 0 0 0 0 0 0 0 0 0 0 0 0 0 0 0 0 0 0 0 0 0 0 0 0 0 0 0 0 0 0 0 0 0 0 0 0 0 0 0 0 0 0 0 0 0 0 0 0 0 0 0 0 0 0 0 0 0 0 0 0 0 0 0 0.668955331839558 0 0 0 0 0 0 0 0 0 0 0 0 0 0 0 0 0 0 0 0 0 0 0 0 0 0 0 0 0 0 0 0 0 0
0 0 0 0 0 0 0 0 0 0 0 0 0 0 0 0 0 0 0 0 0 0 0 0 0 0 0 0 0 0 0 0 0 0 0 0 0 0 0.0213472120441482 0 0 0 0 0 0 0 0 0.0711605905731538 0 0 0 0 0 0 0 0 0 0 0 0 0 0 0 0 0 0 0 0 0 0 0 0 0 0 0 0 0 0 0 0 0 0 0 0 0 0 0 0 0 0 0 0 0 0 0 0 0 0 0 0 0 0 0 0 0 0 0 0 0 0 0 0 0 0 0 0 0 0 0 0 0 0 0 0 0 0 0 0 0 0 0 0 0 0 0 0 0 0 0 0 0 0 0 0 0 0 0 0 0 0 0 0 0 0 0 0 0 0 0 0 0 0 0 0 0 0 0 0 0 0 0 0 0 0 0 0 0 0 0 0 0 0 0 0 0 0 0 0 0 0 0 0 0 0 0 0 0 0 0 0.121092795913532 0 0 0 0.338465607688811 0 0 0 0 0 0 0 0 0 0 0 0 0 0 0 0 0 0 0.0694801962521957 0 0 0 0 0 0 0 0 0 0 0 0 0 0 0 0 0 0 0 0 0 0 0 0 0 0 0 0 0 0 0 0 0 0 0 0 0 0 0 0 0 0 0.01806025807788 0 0 0 0 0 0 0 0 0 0 0 0 0 0 0 0 0.241816037525545 0 0 0 0 0 0 0 0.118577301924735 0 0 0 0 0 0 0 0 0 0 0 0 0 0 0 0 0 0 0 0 0 0 0 0 0 0
0 0 0 0 0 0 0 0 0 0 0 0 0 0 0 0 0 0 0 0 0 0 0 0 0 0 0 0 0 0 0 0 0 0 0 0 0 0 0.00664705064872075 0 0 0 0.00495374205206729 0 0 0 0 0.00888224129148518 0 0 0 0 0 0 0 0 0 0 0 0 0 0 0 0 0 0 0 0 0 0 0 0 0 0 0 0 0 0 0 0 0 0 0 0 0 0 0 0 0 0 0 0 0 0 0 0 0 0 0 0 0 0 0 0 0 0 0 0 0 0 0 0 0 0 0 0 0 0 0 0 0 0 0 0 0 0 0 0 0 0 0 0 0 0 0 0 0 0 0 0 0 0 0 0 0 0 0 0 0 0 0 0 0 0 0 0 0 0 0 0 0 0 0 0 0 0 0 0.013899206343896 0.00772551901808629 0.00831640683494834 0.144087541330807 0 0 0 0 0 0 0 0 0 0 0 0.0358569534277796 0 0 0 0 0 0 0 0.0122270221248848 0 0 0 0 0 0 0 0 0 0.0692345425603321 0.0882836967647634 0.0466601016186313 0 0 0 0 0 0 0 0 0 0.00618744839484842 0 0 0 0 0 0 0 0 0 0.0161524474451833 0 0 0 0 0.00789090640972644 0 0 0 0 0 0 0 0 0 0 0 0 0 0 0 0 0 0 0 0 0 0 0 0 0 0 0 0 0 0 0 0 0 0 0 0 0 0.00298769549884916 0 0 0 0 0 0 0 0 0 0 0 0 0 0 0 0 0.469350550561073 0 0 0 0 0 0 0 0.0506569276739183 0 0 0 0 0 0 0 0 0 0 0 0 0 0 0 0 0 0 0 0 0 0 0 0 0 0
0 0 0 0 0 0 0 0 0 0 0 0 0 0 0 0 0 0 0 0 0 0 0 0 0 0 0 0 0 0 0 0 0 0 0 0 0 0 0 0 0 0 0 0 0 0 0 0 0 0 0 0 0 0 0 0 0 0 0 0 0 0 0 0.005168440108151 0 0 0 0 0 0 0 0 0 0 0 0 0 0 0 0 0 0 0 0 0 0 0 0 0 0 0 0 0 0 0 0 0 0 0 0 0 0 0 0 0 0 0 0 0 0 0 0 0 0 0 0 0 0 0 0 0 0 0 0 0 0 0 0.00575388076057488 0 0 0 0 0 0 0 0 0 0 0 0 0 0 0 0 0 0 0 0 0 0 0 0 0 0 0 0 0 0 0 0 0 0 0 0 0 0 0 0 0 0 0 0 0 0 0 0 0 0 0.0932029383257532 0 0 0 0 0.0866098666077123 0 0 0 0 0 0.011210086992565 0 0.362249129901842 0 0 0 0 0 0 0 0 0 0 0 0 0 0 0 0.0126873852784069 0 0 0 0 0 0 0 0 0 0 0.204320878226401 0 0 0 0 0 0 0 0.0577689403622698 0.0168301012246815 0.0480263452134625 0 0 0 0.0961720069981802 0 0 0 0 0 0 0 0 0 0 0 0 0 0 0 0 0 0 0 0 0 0 0 0 0 0 0 0 0 0 0 0 0 0 0 0 0 0 0 0 0 0 0 0 0 0 0 0 0 0 0 0 0 0 0 0 0 0 0 0 0 0 0 0 0 0 0 0 0 0 0 0 0 0 0 0 0 0 0 0 0 0 0 0
0 0 0 0 0 0 0 0 0 0 0 0 0 0 0 0 0 0 0 0 0 0 0 0 0 0 0 0 0 0 0 0 0 0 0 0 0 0 0 0 0 0 0 0 0 0 0 0 0 0 0 0 0 0 0 0 0 0 0 0 0 0 0 0 0 0 0 0 0 0 0 0 0 0 0 0 0 0 0 0 0 0 0 0 0 0 0 0 0 0 0 0 0 0 0 0 0 0 0 0 0 0 0 0 0 0 0 0 0 0 0 0 0 0 0 0 0 0 0 0 0 0 0 0 0 0 0 0 0 0 0 0 0 0 0 0 0 0 0 0 0 0 0 0 0 0 0 0 0 0 0 0 0 0 0 0.0232005040770337 0.00931236364024604 0 0 0.0171635247521576 0 0.0177349451424056 0 0 0 0.0263566190696917 0 0 0 0 0 0 0 0 0 0.0131624748573495 0.0364416805593672 0.0266699356877285 0 0 0 0 0 0 0 0 0 0 0 0 0 0 0 0 0 0 0 0.0874032417056546 0 0 0 0 0 0 0 0 0 0 0 0 0 0 0 0 0 0 0.0140398251560031 0 0 0 0 0 0 0 0 0 0 0 0 0 0 0 0 0 0 0 0 0 0 0 0 0 0 0 0.00776830908378261 0.284256104134168 0 0 0 0 0.00570393055442489 0 0 0 0 0 0 0 0 0 0 0 0 0 0 0 0 0 0 0 0 0 0 0 0 0 0 0 0 0 0 0 0 0 0 0 0.0320513418401818 0 0.0265241330580431 0.0223718415082052 0 0 0 0 0.135343110958973 0.142903501121986 0.00926513721170945 0 0.0262201105627104 0 0 0 0 0 0 0 0 0 0.00622323331020283 0 0 0 0 0.0162747162658192 0.0136094157421557 0 0
0 0 0 0.00526140941800615 0 0 0 0 0 0.00483505382723668 0 0 0.00718273483658205 0 0 0.00267384215226239 0 0 0 0 0 0 0 0 0 0 0 0 0.0227345290221465 0 0 0.0220163393114605 0 0 0.0136780138118768 0 0 0 0 0 0 0 0 0 0 0 0 0 0 0 0 0 0 0 0 0 0 0 0 0 0 0 0 0 0 0 0 0 0.0280045515729583 0 0.026051797046011 0 0 0 0 0 0 0 0 0 0 0 0 0 0 0.00233608084778219 0.00665782463894892 0.00976082654341404 0.0114963018029405 0 0 0.00945446170677923 0 0 0.00931397722134011 0 0 0 0 0 0 0 0 0.0336606284097105 0 0 0 0 0.010240315213419 0 0 0 0 0.017844135338424 0 0 0 0 0 0 0 0 0 0 0 0 0 0 0 0.00969022458799524 0 0 0.00648300351344057 0 0 0 0 0 0 0 0 0 0 0 0.00362760967890448 0 0 0 0 0 0 0 0 0 0 0 0 0 0 0 0 0 0 0 0 0 0.281765140592514 0 0.00544724248722317 0 0 0 0 0 0 0.0199529958940551 0 0 0 0 0 0 0 0 0 0 0.0529883089668534 0.0366546649455564 0.0731983071897273 0.00408599198786627 0 0 0 0 0.135306819520195 0 0 0 0 0 0 0 0 0 0 0 0 0 0 0 0 0 0 0 0 0 0 0 0 0 0 0 0 0 0 0 0 0 0 0 0 0 0 0 0 0 0 0 0 0 0 0 0 0 0 0 0 0 0 0 0 0 0 0 0 0 0 0.0101783067123489 0 0 0.0301078505192959 0 0 0.0402541526344673 0.0470565580482588 0 0 0 0 0 0 0 0 0 0 0 0 0 0 0 0 0 0 0 0 0 0 0 0 0 0 0 0 0 0 0 0 0 0 0 0 0 0 0 0 0 0 0 0 0 0 0 0 0 0 0 0
0 0 0 0 0 0 0 0 0 0 0 0 0 0 0 0 0 0 0 0 0 0 0 0 0 0 0 0 0 0 0 0 0 0 0 0 0 0 0 0 0 0 0 0 0 0 0 0 0 0 0 0 0 0 0 0 0 0 0 0 0 0 0 0 0.0298156672543972 0.022756156222076 0 0 0 0 0 0 0 0 0 0 0 0 0 0 0 0 0 0 0 0 0 0 0 0 0 0 0 0 0 0 0 0 0 0 0 0 0 0 0 0 0 0 0 0 0 0 0 0 0 0 0 0 0 0 0 0 0 0 0 0 0 0.2753676672275 0 0 0 0 0 0 0 0 0 0 0 0 0 0 0 0 0 0 0 0 0 0 0 0 0 0 0 0 0 0 0 0 0 0.0323766570762918 0 0 0 0 0 0.0681894217320501 0 0 0 0 0 0.0542613696335888 0 0 0 0 0.0273834551722304 0 0 0 0 0.0543191559697268 0 0 0 0 0 0.0707826251685255 0 0 0 0 0 0 0 0 0 0 0 0 0 0 0.0333773249231076 0 0 0 0.12295419436386 0.0551387363235895 0 0 0 0 0 0 0 0.0554513501627776 0 0 0 0 0 0 0 0 0 0 0 0 0 0 0 0 0 0 0 0 0 0 0 0 0 0 0 0 0 0 0 0 0 0 0 0 0 0 0 0 0 0 0 0 0 0 0 0 0 0 0 0 0 0 0 0 0 0 0 0 0 0.0978262187702794 0 0 0 0 0 0 0 0 0 0 0 0 0 0 0 0 0 0 0 0 0 0 0 0 0 0 0 0 0 0 0 0 0 0 0 0 0
0 0 0 0 0 0 0 0 0 0 0 0 0 0 0 0 0 0 0 0 0 0 0 0 0 0 0 0 0 0 0 0 0 0 0 0 0 0 0 0 0 0 0 0 0 0 0 0 0 0 0 0 0.00707817327960001 0 0 0 0 0 0 0 0 0 0 0 0 0 0 0 0 0 0 0 0 0 0 0 0 0 0 0 0 0 0 0 0 0 0 0 0 0 0 0 0 0 0 0 0 0 0 0 0 0 0 0 0 0 0.0240333263169197 0 0 0 0 0 0 0 0 0 0 0 0 0 0 0 0 0 0 0 0 0 0 0 0 0 0 0 0 0 0 0 0 0 0 0 0 0 0 0 0 0 0 0 0 0 0 0 0 0 0 0 0 0 0 0 0 0 0 0 0 0 0 0 0 0.0669347962673624 0 0.139291734968459 0 0 0 0 0 0 0 0 0 0 0 0 0 0 0 0 0 0 0 0 0 0 0 0 0 0 0 0 0 0 0 0 0 0.055505386556216 0 0.015426706541269 0 0 0 0 0 0 0 0 0 0 0 0 0 0 0 0 0 0 0 0 0 0 0 0 0 0 0 0 0 0 0 0 0 0 0 0 0 0 0 0 0 0 0 0 0 0 0 0 0 0 0 0 0 0 0 0.0275391691217779 0 0 0.0975347332550593 0 0 0 0 0 0 0 0 0 0 0.315286356075826 0 0.251369617617511 0 0 0 0 0 0 0 0 0 0 0 0 0 0 0 0 0 0 0 0 0 0 0 0 0 0 0 0 0 0 0 0 0 0 0
0 0 0 0 0 0 0 0 0 0 0 0 0 0 0 0 0 0 0 0 0 0 0 0 0 0 0 0 0 0 0 0 0 0 0 0 0 0 0 0 0 0 0 0 0 0 0 0 0 0 0 0 0 0 0 0 0 0 0 0 0 0 0 0 0 0 0 0 0 0 0 0 0 0 0 0 0 0 0 0 0 0 0 0 0 0 0 0 0 0 0 0 0 0 0 0 0 0 0 0 0 0 0 0 0 0 0 0 0 0 0 0 0 0 0 0 0 0 0 0 0 0 0 0 0 0 0 0 0 0 0 0 0 0 0 0 0 0 0 0 0 0 0 0 0 0 0 0 0 0 0 0 0 0 0 0 0 0 0 0 0 0 0 0 0 0 0 0 0 0 0 0 0 0 0 0 0 0 0 0 0 0 0 0 0 0 0 0 0 0.385800989497488 0 0 0 0 0 0 0 0 0 0 0 0 0 0 0 0 0 0.379191006213324 0.235008004289188 0 0 0 0 0 0 0 0 0 0 0 0 0 0 0 0 0 0 0 0 0 0 0 0 0 0 0 0 0 0 0 0 0 0 0 0 0 0 0 0 0 0 0 0 0 0 0 0 0 0 0 0 0 0 0 0 0 0 0 0 0 0 0 0 0 0 0 0 0 0 0 0 0 0 0 0 0 0 0 0 0 0 0 0 0 0 0 0 0 0 0 0 0 0 0 0 0 0 0 0 0 0 0 0 0 0 0 0
0 0 0 0 0 0 0 0 0 0 0 0 0 0 0 0 0 0 0 0 0 0 0 0 0 0 0 0 0 0 0 0 0 0 0 0 0 0 0 0 0 0 0 0 0 0 0 0 0 0 0 0 0 0 0 0 0 0 0 0 0 0 0 0 0 0 0 0 0 0 0 0 0 0 0 0 0 0 0 0 0 0 0 0 0 0 0 0 0 0 0 0 0 0 0 0 0 0 0 0 0 0 0 0 0 0 0 0 0 0 0 0 0 0 0 0 0 0 0 0 0 0 0 0 0 0 0 0 0 0 0 0 0 0 0 0 0 0 0 0 0 0 0 0 0 0 0 0 0 0 0 0 0 0 0 0 0 0 0 0 0 0 0 0 0 0 0 0 0 0 0 0 0 0 0 0 0 0 0 0 0 0 0 0 0 0 0 0 0 0 0 0 0 0 0 0 0 0 0 0 0 0 0 0 0 0 0 0 0 0 0 0 0 0 0 0.140839952286291 0 0.0920813761211111 0 0.0971469126531192 0 0 0 0 0 0 0 0 0 0 0 0 0 0 0 0 0 0 0 0 0 0 0 0 0 0 0 0 0 0 0 0 0 0 0 0 0 0 0 0 0 0 0 0 0 0 0 0 0 0 0 0.198564019269013 0.410101942585882 0 0 0 0 0 0 0 0.0612657970845847 0 0 0 0 0 0 0 0 0 0 0 0 0 0 0 0 0 0 0 0 0 0 0 0 0 0 0 0 0 0 0 0 0 0 0 0
0 0 0 0 0 0 0 0 0 0 0 0 0 0 0 0 0 0 0 0 0 0 0 0 0 0 0 0 0 0 0 0 0 0 0 0 0 0 0 0 0 0 0 0 0 0 0 0 0 0 0 0 0 0 0 0 0 0 0 0 0 0 0 0 0 0 0 0 0 0 0 0 0 0 0 0 0 0 0 0 0 0 0 0 0 0 0 0 0 0 0 0 0 0 0 0 0 0 0 0 0 0 0 0 0 0 0 0 0 0 0 0 0 0 0 0 0 0 0 0 0 0 0 0 0 0 0 0 0 0 0 0 0 0 0 0 0 0 0 0 0 0 0 0 0 0 0 0 0 0 0 0 0 0 0 0 0 0 0 0 0 0 0 0 0 0 0 0 0 0 0 0 0 0 0 0 0 0 0 0 0 0 0 0 0 0 0 0 0 0 0 0 0 0 0 0 0 0 0 0 0 0 0 0 0 0 0 0 0 0 0 0 0 0 0 0 0 0 0 0 0 0 0 0 0 0 0 0 0 1 0 0 0 0 0 0 0 0 0 0 0 0 0 0 0 0 0 0 0 0 0 0 0 0 0 0 0 0 0 0 0 0 0 0 0 0 0 0 0 0 0 0 0 0 0 0 0 0 0 0 0 0 0 0 0 0 0 0 0 0 0 0 0 0 0 0 0 0 0 0 0 0 0 0 0 0 0 0 0 0 0 0 0 0 0 0 0
0 0 0 0 0 0 0 0 0 0 0 0 0 0 0 0 0 0 0 0 0 0 0 0 0 0 0 0 0 0 0 0 0 0 0 0 0 0 0 0 0 0 0 0 0 0 0 0 0 0 0 0 0 0 0 0 0 0 0 0 0 0 0 0 0 0 0 0 0 0 0 0.00842912692540929 0 0 0 0 0 0 0.00632582008542835 0 0 0 0 0 0 0 0 0 0 0 0 0 0 0 0 0 0 0 0 0 0 0 0 0 0 0 0 0 0 0 0 0 0 0 0 0 0 0 0 0 0 0 0 0 0 0 0 0 0 0 0 0 0 0 0 0 0 0 0 0 0 0 0 0 0 0 0 0 0 0 0 0 0 0 0 0 0 0 0 0 0 0.0158217827090088 0 0 0 0 0 0 0 0 0 0 0 0 0 0 0 0 0.00936210725132106 0 0 0 0.616413934950159 0 0 0 0 0 0 0 0 0 0 0 0 0 0 0 0 0 0 0 0 0.0173124173137597 0 0 0 0 0 0 0 0 0 0 0 0 0 0 0 0 0 0 0 0.0206578702885123 0 0 0 0 0 0 0 0 0 0 0 0 0 0 0 0 0 0 0 0 0 0 0 0 0 0.0163492682349359 0.0207818166342975 0 0.00948596075990235 0 0.00896402327562789 0 0 0 0 0 0 0 0 0 0 0 0 0 0 0 0 0 0 0 0 0 0 0 0 0 0 0 0.011231808178637 0 0 0 0 0.00410881260895798 0.00407111708043542 0 0.0409506360559007 0 0.180203620402805 0 0 0 0 0 0 0 0 0 0 0 0 0 0 0.0095298772449019 0 0 0 0 0 0 0 0 0
0 0 0 0 0 0 0 0 0 0 0 0 0 0 0 0 0 0 0 0 0 0 0 0 0 0 0 0 0 0 0 0 0 0 0 0 0 0 0 0 0 0 0 0 0 0 0 0 0 0 0 0 0 0 0 0 0 0 0 0 0 0 0 0 0 0 0 0 0 0 0 0 0 0 0 0 0 0 0 0 0 0 0 0 0 0 0 0 0 0 0 0 0 0 0 0 0 0 0 0 0 0 0 0 0 0 0 0 0 0 0 0 0 0 0 0 0 0 0 0 0 0 0 0 0 0 0 0 0 0 0 0 0 0 0 0 0 0 0 0 0 0 0 0 0 0 0 0 0 0 0 0 0 0 0 0 0 0 0 0 0 0 0 0 0 0 0 0 0 0 0 0 0 0 0 0 0 0 0 0 0 0 0 0 0 0 0 0.256373108906412 0 0 0 0 0 0 0 0.21634648609704 0 0 0 0 0 0 0 0 0 0 0 0 0 0 0 0 0 0 0.0263243599878122 0.0172159863942331 0 0 0 0 0 0 0 0 0.0541990954348329 0 0 0 0 0 0 0 0 0 0 0 0 0 0 0 0 0 0 0 0 0 0 0 0 0 0.00610531756653637 0 0 0 0 0 0 0.0198078055055904 0 0 0 0 0 0 0 0 0 0 0 0 0 0 0 0 0 0 0 0 0 0 0 0 0 0 0 0 0 0 0 0 0 0 0 0 0 0 0.0329768074933475 0 0 0 0 0.107750899953454 0.0678984748737441 0 0.0263464263761009 0.0135962148959585 0 0.00896877735538416 0 0 0 0 0 0 0 0 0.146090239159554
0 0 0 0 0 0 0 0 0 0 0 0 0 0 0 0 0 0 0 0 0 0 0 0 0 0 0 0 0 0 0 0 0 0 0 0 0 0 0 0 0 0 0 0 0 0 0 0 0 0 0 0 0 0 0 0 0 0 0 0 0 0 0 0 0 0 0 0 0 0 0 0 0 0 0 0 0 0 0 0 0 0 0 0 0 0 0 0 0 0 0 0 0 0 0 0 0 0 0 0 0 0 0 0 0 0 0 0 0 0 0 0 0 0 0 0 0 0 0 0 0 0 0 0 0 0 0 0 0 0 0 0 0 0 0 0 0 0 0 0 0 0 0 0 0 0 0 0 0 0 0 0 0 0 0 0 0 0 0 0 0 0 0 0 0 0 0 0 0 0 0 0 0 0 0 0 0 0 0 0 0 0 0 0 0 0 0 0.138784082545239 0 0 0 0 0 0 0 0.430801341745944 0 0 0 0 0 0 0 0 0 0 0 0 0 0 0 0 0 0.151054912479788 0 0 0 0 0 0 0 0 0 0 0 0 0 0 0 0 0 0 0 0 0 0 0 0 0 0 0 0 0 0 0 0 0 0 0 0 0 0 0 0 0 0 0 0 0 0 0 0 0 0 0 0 0 0 0 0 0 0 0 0 0 0 0 0 0 0 0 0 0 0 0 0 0 0 0 0 0 0 0 0 0 0 0 0 0 0 0 0 0 0 0.117655050738318 0 0 0 0 0 0 0 0 0 0 0 0.16170461249071
0 0 0 0 0 0 0 0 0 0 0 0 0 0 0 0 0 0 0 0 0 0 0 0 0 0 0 0 0 0 0 0 0 0 0 0 0 0 0 0 0 0 0 0 0 0 0 0 0 0 0 0 0 0 0 0 0 0 0 0 0 0 0 0 0 0 0 0 0 0 0 0 0 0 0 0 0 0 0 0 0 0 0 0 0 0 0 0 0 0 0 0 0 0 0 0 0 0 0 0 0 0 0 0 0 0 0 0 0 0 0 0 0 0 0 0 0 0 0 0 0 0 0 0 0 0 0 0 0 0 0 0 0 0 0 0 0 0 0 0 0 0 0 0 0 0 0 0 0 0 0 0 0 0 0 0 0 0 0 0 0 0 0 0 0 0 0 0 0 0 0 0 0 0 0 0.0357719319511288 0 0 0 0 0 0 0 0 0 0 0 0 0 0 0 0 0 0 0 0.0897257880353009 0 0 0 0 0 0 0 0 0 0 0 0 0 0 0.0822337654765136 0 0 0.0455538167196933 0 0 0 0 0 0 0 0 0 0 0.0987525460990459 0.202579399579869 0 0 0 0 0 0 0 0 0 0 0 0 0 0 0 0 0 0 0 0 0 0 0 0 0 0 0 0 0 0 0 0 0 0 0 0 0 0 0 0 0 0 0 0 0 0 0 0 0 0 0 0 0 0 0 0 0 0 0 0 0 0 0 0 0 0 0 0 0 0 0 0 0 0 0 0.445382752138449 0 0 0 0 0 0 0 0 0 0 0 0 0 0 0
0 0 0 0 0 0 0 0 0 0 0 0 0 0 0 0 0 0 0 0 0 0 0 0 0 0 0 0 0 0 0 0 0 0 0 0 0 0 0 0 0 0 0 0 0 0 0 0 0 0 0 0 0 0 0 0 0 0 0 0 0 0 0 0 0 0 0 0 0 0 0 0 0 0 0 0 0 0 0 0 0 0 0 0 0 0 0 0 0 0 0 0 0 0 0 0 0 0 0 0 0 0 0 0 0 0 0 0 0 0 0 0 0 0 0 0 0 0 0 0 0 0 0 0 0 0 0 0 0 0 0 0 0 0 0 0 0 0 0 0 0 0 0 0 0 0 0 0 0 0 0 0 0 0 0 0 0 0 0 0 0 0 0 0 0 0.0673032298537281 0 0 0 0 0 0 0 0 0 0 0.0986884621818418 0 0 0 0 0 0 0 0 0 0 0 0 0 0 0 0.0941544117813162 0 0 0.226485768126105 0 0 0 0 0 0 0 0 0 0.0365329282718099 0 0 0 0 0 0 0 0 0 0 0 0 0.0611802782101691 0 0 0.125318682135672 0 0 0 0 0 0 0 0 0 0 0 0.0603322140140604 0 0 0 0 0 0 0 0 0 0 0 0.0125101592728762 0 0 0 0 0 0 0 0 0 0 0 0 0 0 0 0 0 0 0 0 0 0 0 0 0 0 0 0 0 0 0 0 0 0 0 0 0 0 0 0.106672965594612 0 0 0 0 0 0 0 0 0.0832338185641211 0.0275870819936875 0 0 0 0 0 0 0 0 0 0 0 0 0 0 0 0 0 0 0 0 0
0 0 0 0 0 0 0 0 0 0 0 0 0 0 0 0 0 0 0 0 0 0 0 0 0 0 0 0 0 0 0 0 0 0 0 0 0 0 0 0 0 0 0 0 0 0 0 0 0 0 0 0 0.0273650366581515 0 0 0 0 0 0 0 0 0 0 0.0370391035044532 0 0.0080004162788072 0 0 0 0 0 0 0 0 0 0 0 0 0 0 0 0 0 0 0 0 0 0 0 0 0 0 0 0 0 0 0 0 0 0 0 0 0 0 0 0 0 0 0 0 0 0 0 0 0 0 0 0 0 0 0 0 0 0 0 0 0 0.0299827566776728 0 0 0 0 0 0 0 0 0 0 0 0 0 0 0 0 0 0 0 0 0 0 0 0 0 0 0 0 0 0 0 0 0 0 0 0 0 0 0 0 0 0 0 0 0 0 0 0 0 0 0 0 0 0 0 0 0 0 0 0 0 0 0 0 0 0 0 0 0 0 0 0 0 0 0 0 0 0 0 0.0289353527103616 0 0 0.0321421765668449 0 0 0 0 0 0 0 0.226139897451937 0 0 0 0 0 0 0 0 0 0 0 0 0 0 0 0 0 0 0 0 0 0 0 0 0 0 0 0 0 0 0 0 0 0 0 0 0 0 0 0 0 0 0 0 0 0 0 0 0 0 0 0 0.0190094279198452 0.144887627349085 0 0 0 0.0652582238514427 0.0658048693849094 0.206641443750019 0 0.0693998189002965 0 0 0 0 0 0 0 0 0 0 0 0 0 0 0 0 0 0 0 0 0 0 0 0 0 0 0 0.0393938489961743 0 0 0 0 0 0 0 0
0 0 0 0 0 0 0 0 0 0 0 0 0 0 0 0 0 0 0 0 0 0 0 0 0 0 0 0 0 0 0 0 0 0 0 0 0 0 0 0 0 0 0 0 0 0 0 0 0 0 0 0 0 0 0 0 0 0 0 0 0 0 0 0.0096978646699032 0 0 0 0 0 0 0 0 0 0 0 0 0 0 0 0 0 0 0 0 0 0 0 0 0 0 0 0 0 0 0 0 0 0 0 0 0 0 0 0 0 0 0 0 0 0 0 0 0 0 0 0 0 0 0 0 0 0 0 0 0 0 0 0 0.00260011666873427 0 0 0 0 0 0 0 0 0 0 0 0 0 0 0 0 0 0 0 0 0 0 0 0 0 0 0 0 0 0 0 0 0.10966448639704 0 0.0840664011459722 0 0 0 0.0159247783792893 0 0 0 0 0 0 0 0.0220778305668572 0 0 0.151099681489947 0 0 0 0.0132428861259537 0.0892954324735238 0 0 0 0 0 0.0711949943478416 0 0.0155719189435724 0 0 0 0 0 0 0 0 0 0 0 0 0.0966428454290126 0 0 0 0 0 0 0 0 0 0 0 0.0121928660963909 0.0779180542241608 0 0 0 0 0 0 0 0 0 0 0 0 0 0 0.0932185768341219 0.075345540868986 0 0 0 0 0 0 0 0 0 0 0 0 0 0 0 0 0 0 0 0 0 0 0 0 0 0 0 0 0 0 0 0 0 0 0 0 0 0 0 0 0 0 0 0 0 0 0.010307499660946 0 0 0 0 0 0 0 0 0 0.049938225677747 0 0 0 0 0 0 0 0 0 0 0 0 0 0 0 0 0 0 0 0 0 0 0 0 0 0
0 0 0 0 0 0 0 0 0 0 0 0 0 0 0 0 0 0 0 0 0 0 0 0 0 0 0 0 0 0 0 0 0 0 0 0 0 0 0 0 0 0 0 0 0 0 0 0 0 0 0 0 0 0 0 0 0 0 0 0 0 0 0 0 0 0 0 0 0 0 0 0 0 0 0 0 0 0 0 0 0 0 0 0 0 0 0 0 0 0 0 0 0 0 0 0 0 0 0 0 0 0 0 0 0 0 0 0 0 0 0 0 0 0 0 0 0 0 0 0 0 0 0 0 0 0 0 0 0 0 0 0 0 0 0 0 0 0 0 0 0 0 0 0 0 0 0 0 0 0 0 0 0 0 0 0 0 0 0 0 0 0.0499075190310154 0 0 0 0 0 0 0 0 0 0 0 0 0 0.0715543499367506 0 0 0.0336955224031059 0 0 0 0 0 0 0 0 0 0 0 0 0 0 0 0 0 0 0 0 0 0 0 0 0 0 0 0 0 0 0 0.149817810691197 0 0 0 0 0 0 0 0 0 0 0 0 0 0 0 0 0 0 0 0 0 0 0 0 0 0 0 0 0 0 0 0 0 0 0 0 0 0 0 0 0 0 0 0 0 0 0 0 0 0 0 0 0 0 0 0 0 0 0 0 0 0.618899624571581 0 0 0 0 0 0 0 0 0 0 0 0 0 0 0 0 0 0.0303817018804618 0 0 0 0 0 0 0 0 0 0 0.0457434714858889 0 0 0 0 0 0 0 0 0 0 0 0 0 0 0
0 0 0 0 0 0 0 0 0 0 0 0 0 0 0 0 0 0 0 0 0 0 0 0 0 0 0 0 0 0 0 0 0 0 0 0 0 0 0 0 0 0 0 0 0 0 0 0 0 0 0 0 0 0 0 0 0 0 0 0 0 0 0 0 0 0 0 0 0 0 0 0 0 0 0 0 0 0 0 0 0 0 0 0 0 0 0 0 0 0 0 0 0 0 0 0 0 0 0 0 0 0 0 0 0 0 0 0 0 0 0 0 0 0 0 0 0 0 0 0 0 0 0 0 0 0 0 0 0 0 0 0 0 0 0 0 0 0 0 0 0 0 0 0 0 0 0 0 0 0 0 0 0 0 0 0 0 0 0 0 0 0 0 0 0 0 0 0 0 0 0 0 0 0 0 0 0 0 0.0816784150148326 0 0 0 0.303453906199033 0 0 0.164523047483605 0 0 0 0 0 0 0 0 0 0 0 0 0 0 0 0 0 0 0 0 0 0 0 0 0 0 0 0 0 0 0 0 0 0 0 0 0 0 0 0 0 0.450344631302529 0 0 0 0 0 0 0 0 0 0 0 0 0 0 0 0 0 0 0 0 0 0 0 0 0 0 0 0 0 0 0 0 0 0 0 0 0 0 0 0 0 0 0 0 0 0 0 0 0 0 0 0 0 0 0 0 0 0 0 0 0 0 0 0 0 0 0 0 0 0 0 0 0 0 0 0 0 0 0 0 0 0 0 0 0 0 0 0 0
0 0 0 0 0 0 0 0 0 0 0 0 0 0 0 0 0 0 0 0 0 0 0 0 0 0 0 0 0 0 0 0 0 0 0 0 0 0 0 0 0 0 0 0 0 0 0 0 0 0 0 0 0 0 0 0 0 0 0 0 0 0 0 0 0 0 0 0 0 0 0 0 0 0 0 0 0 0 0 0 0 0 0 0 0 0 0 0 0 0 0 0 0 0 0 0 0 0 0 0 0 0 0 0 0 0 0 0 0 0 0 0 0 0 0 0 0 0 0 0 0 0 0 0 0 0 0 0 0 0 0 0 0 0 0 0 0 0 0 0 0 0 0 0 0 0 0 0 0 0 0 0 0 0 0 0 0 0 0 0 0 0 0 0 0 0 0 0 0 0 0 0 0 0 0 0 0 0 0 0 0 0 0 0 0 0 0 0 0 0 0 0 0.129898304769297 0 0 0 0 0.0129911321903048 0 0 0 0 0 0 0 0 0 0 0 0 0 0 0 0 0 0 0.0561207113010955 0 0 0 0 0 0 0.0107293051262866 0 0 0 0 0 0 0 0 0 0 0 0 0 0 0 0 0 0 0 0.103419665981131 0.0151932587721097 0.0079824519197332 0 0 0 0.0347973121125154 0.375517330938097 0 0 0 0.00756402582645803 0 0 0 0 0 0 0 0 0 0 0 0 0 0 0 0 0 0 0 0 0 0 0 0 0 0 0 0 0 0 0.0605444824143518 0 0 0 0 0 0 0 0 0 0 0 0 0 0 0 0 0 0 0 0 0 0.185242018648621 0 0 0 0 0 0 0 0 0
0 0 0 0 0 0 0 0 0 0 0 0 0 0 0 0 0 0 0 0 0 0 0 0 0.00937536104152021 0.0106908819148689 0 0 0 0 0 0 0 0 0 0 0 0 0 0 0 0 0 0 0.0827641206266654 0 0 0 0 0.0105394656082849 0 0 0 0 0 0 0 0 0 0 0 0 0.0028335354942281 0 0 0 0 0 0 0 0 0 0 0.0197003232197091 0 0 0 0 0 0 0 0 0 0 0 0 0 0 0 0 0 0 0 0 0 0 0 0 0 0 0 0 0 0 0 0 0 0 0 0 0 0 0 0 0 0 0 0 0 0 0 0 0 0 0 0 0 0.0048959682268978 0 0 0 0 0 0.00361152838566251 0 0 0 0 0 0 0 0 0 0 0 0 0 0 0 0 0 0 0 0 0 0 0 0 0 0 0 0 0 0 0 0 0 0 0 0.0789000397814319 0.421829617133743 0 0 0 0 0 0 0 0.0109319315739935 0 0 0 0.0284607557386326 0.00801189243015829 0 0 0 0 0 0.150274016063952 0 0 0 0 0 0 0 0 0 0 0 0 0.0135639768918464 0.0228735307157842 0 0 0 0 0 0 0 0 0 0 0 0 0 0 0 0 0 0 0 0 0 0 0 0 0 0 0 0 0 0 0 0 0 0 0 0 0 0 0 0 0 0 0 0 0 0 0 0 0 0 0 0 0 0 0 0 0 0 0 0 0 0.0039455891192849 0 0 0 0 0 0 0 0 0 0 0 0 0 0 0 0 0.0232794386682662 0 0 0 0 0 0 0 0.0935180273650702 0 0 0 0 0 0 0 0 0 0 0 0 0 0 0 0 0 0 0 0 0 0 0 0 0 0
0 0 0 0 0 0 0 0 0 0 0 0 0 0 0 0 0 0 0 0 0 0 0 0 0 0 0 0 0 0 0 0 0 0 0 0 0 0 0 0 0 0 0 0 0 0 0 0 0 0 0 0 0 0 0 0 0 0 0 0 0 0 0 0 0 0 0 0 0 0 0 0.0333062722964292 0 0 0 0 0 0 0 0 0 0 0 0 0 0 0 0 0 0 0 0 0 0 0 0 0 0 0 0 0 0 0 0 0 0 0 0 0 0 0 0 0 0 0 0 0 0 0 0 0 0 0 0 0 0 0 0 0 0 0 0 0 0 0 0 0 0 0 0 0 0 0 0 0 0 0 0 0 0 0 0 0 0 0 0 0 0 0 0 0 0 0 0 0 0 0 0 0 0 0 0 0 0 0 0.0283655227117257 0 0 0 0 0 0 0 0 0 0 0 0 0 0 0 0 0 0 0 0 0 0 0 0 0 0 0 0 0 0 0 0 0 0 0 0 0.0554463893766805 0 0 0 0 0 0 0 0 0.0295043874680163 0 0 0 0 0 0 0 0.774594335172731 0 0 0 0 0 0 0 0 0 0 0 0 0 0 0 0 0 0 0 0 0.0177359029555454 0 0 0 0 0 0 0 0 0 0 0 0 0 0 0.0159938498286671 0 0 0 0 0 0 0 0 0 0 0 0 0 0 0 0 0 0 0 0 0 0 0 0 0 0 0 0 0 0 0 0 0.0450533401902045 0 0 0 0 0 0 0 0 0 0 0 0 0 0 0 0 0 0
0 0 0 0 0 0 0 0 0 0 0 0 0 0 0 0 0 0 0 0 0 0 0 0 0 0 0 0 0 0 0 0 0 0 0 0 0 0 0 0 0 0 0 0 0 0 0 0 0 0 0 0 0 0 0 0 0 0 0 0 0 0 0 0 0 0 0 0 0 0 0 0 0 0 0 0 0 0 0 0 0 0 0 0 0 0 0 0 0 0 0 0 0 0 0 0 0 0 0 0 0 0 0 0 0 0 0 0 0 0 0 0 0 0 0 0 0 0 0 0 0 0 0 0 0 0 0 0 0 0 0 0 0 0 0 0 0 0 0 0 0 0 0 0 0 0 0 0 0 0 0 0 0 0 0 0 0 0 0 0 0 0 0 0 0 0 0 0 0 0 0 0 0 0 0 0 0 0 0 0 0 0 0 0 0 0 0 0 0 0 0 0 0 0 0 0 0 0 0 0 0 0 0 0 0 0 0 0 0 0 0 0 0 0.304024240132456 0 0.209349349440354 0 0 0 0 0 0 0 0 0 0 0 0 0 0 0 0 0 0 0 0 0 0 0 0 0 0 0 0 0 0 0 0 0 0 0 0 0 0 0 0 0 0 0 0 0 0 0 0 0 0 0 0 0 0 0 0 0 0 0 0 0 0 0 0 0 0 0 0 0 0 0 0 0 0 0 0 0 0 0 0 0 0 0 0 0 0.486626410427191 0 0 0 0 0 0 0 0 0 0 0 0 0 0 0
0 0 0 0 0 0 0 0 0 0 0 0 0 0 0 0 0 0 0 0 0 0 0 0 0 0 0 0 0 0 0 0 0 0 0 0 0 0 0 0 0 0 0 0 0 0 0 0 0 0 0 0 0 0 0 0 0 0 0 0 0 0 0 0 0 0 0 0 0 0 0 0 0 0 0 0 0 0 0 0 0 0 0 0 0 0 0 0 0 0 0 0 0 0 0 0 0 0 0 0 0 0 0 0 0 0 0 0 0 0 0 0 0 0 0 0 0 0 0 0 0 0 0 0 0 0 0 0 0 0 0 0 0 0 0 0 0 0 0 0 0 0 0 0 0 0 0 0 0 0 0 0 0 0 0 0 0 0 0 0 0 0 0 0 0 0 0 0 0 0 0 0 0 0 0 0 0 0 0 0 0 0 0 0 0 0 0 0 0 0 0 0 0 0 0 0.169674022691435 0 0 0 0 0 0 0 0 0 0 0 0 0 0 0 0 0 0 0 0.544128512789443 0 0 0 0 0 0 0 0 0 0 0 0 0 0 0 0 0 0 0 0 0 0 0 0 0 0 0 0 0 0 0 0 0 0 0 0 0 0 0 0 0 0 0 0 0 0 0 0 0 0 0 0 0 0 0 0 0 0 0 0 0 0 0 0 0 0 0 0 0 0 0 0 0 0 0 0 0 0 0 0 0 0 0 0 0 0.286197464519122 0 0 0 0 0 0 0 0 0 0 0 0 0 0 0
0 0 0 0 0 0 0 0 0 0 0 0 0 0 0 0 0 0 0 0 0 0 0 0 0 0 0 0 0 0 0 0 0 0 0 0 0 0 0.064476008482409 0 0 0 0.0179886314001272 0 0 0 0 0.0260180129398288 0 0 0 0 0 0 0 0 0 0 0 0 0 0 0.0245115940628821 0 0 0 0 0 0 0 0 0 0 0 0 0 0 0.0112524180181737 0 0 0 0 0.0148129470400311 0 0 0 0 0 0 0 0 0 0 0 0 0 0 0 0 0 0 0 0 0 0 0 0 0 0 0 0 0 0 0 0 0 0 0 0 0 0 0 0 0 0 0 0 0 0 0 0 0 0 0.0257790544805794 0 0 0 0 0 0 0 0 0 0 0 0 0 0 0 0 0 0 0 0 0 0 0 0 0 0 0 0 0 0 0 0 0 0 0 0 0 0 0 0 0 0 0 0 0 0 0 0 0 0 0 0.038622693372308 0 0 0 0 0 0.206635560464308 0 0 0 0 0 0 0 0 0 0 0 0 0.15345274628908 0 0 0 0 0 0 0 0 0 0 0 0 0 0 0 0 0 0 0 0 0 0 0 0.416450333450273 0 0 0 0 0 0 0 0 0 0 0 0 0 0 0 0 0 0 0 0 0 0 0 0 0 0 0 0 0 0 0 0 0 0 0 0 0 0 0 0 0 0 0 0 0 0 0 0 0 0 0 0 0 0 0 0 0 0 0 0 0 0 0 0 0 0 0 0 0 0 0 0 0 0 0 0 0 0 0 0 0 0 0 0 0 0 0 0
0 0 0 0 0 0 0 0 0 0 0 0 0 0 0 0 0 0 0 0 0 0 0 0.0121057404812427 0 0 0 0 0 0 0 0 0 0 0 0 0 0 0 0 0 0 0.0131692168617788 0 0 0 0 0 0 0 0 0 0 0 0 0 0 0 0 0 0 0 0 0 0 0 0 0 0 0 0 0 0 0 0 0 0 0 0 0 0 0 0 0 0 0 0 0 0 0 0 0 0 0 0 0 0 0 0 0 0 0 0 0 0 0 0 0 0 0 0 0 0 0 0 0 0 0 0 0 0 0 0 0 0 0 0 0 0 0 0 0 0 0.013033986183502 0 0 0 0 0 0 0 0 0 0 0 0 0 0 0 0 0 0 0 0 0 0 0 0 0 0 0 0 0 0 0 0 0 0.0137775296085913 0 0 0.0229132249995481 0 0 0 0 0 0 0 0 0 0 0 0.034881029777421 0 0.0311105986183545 0 0 0 0 0.0125706160953343 0 0.0323788169202242 0 0 0 0 0 0 0.015120763704418 0.228055458357749 0 0 0 0.0348388830117325 0.0289184605846994 0 0 0 0 0 0 0 0 0 0 0 0 0 0 0 0.0522416002070517 0 0 0 0 0 0 0 0.156235882195309 0.159912440031924 0 0 0 0.0229302094412272 0 0 0 0 0 0 0 0 0 0 0 0 0 0 0 0 0 0 0 0 0 0 0 0 0 0 0 0 0 0 0 0 0 0 0 0 0 0 0 0 0 0 0 0 0 0 0 0 0 0 0 0 0 0 0 0 0.115805542919891 0 0 0 0 0 0 0 0 0 0 0 0 0 0 0 0 0 0 0 0 0 0 0 0 0 0
0 0 0 0 0 0 0 0 0 0 0 0 0 0 0 0 0 0 0 0 0 0 0 0 0 0 0 0 0 0 0 0 0 0 0 0 0 0 0 0 0 0 0 0 0 0 0 0 0 0 0 0 0 0 0 0 0 0 0 0 0 0 0 0 0 0 0 0 0 0 0 0 0 0 0 0 0 0 0 0 0 0 0 0 0 0 0 0 0 0 0 0 0 0 0 0 0 0 0 0 0 0 0 0 0 0 0 0 0 0 0 0 0 0 0 0 0 0 0 0 0 0 0 0 0 0 0 0 0 0 0 0 0 0 0 0 0 0 0 0 0 0 0 0 0 0 0 0 0 0 0 0 0 0 0 0 0 0 0 0 0 0 0 0 0 0 0 0 0 0 0 0 0 0 0 0 0 0 0 0 0 0 0 0 0 0 0 0 0 0.0212090633367692 0 0.110713746421569 0 0 0 0 0 0 0.0368554457578693 0 0 0 0 0 0.0976423911324017 0 0 0 0 0 0 0 0 0 0 0 0 0 0 0 0 0 0 0 0 0 0.318743853140808 0.184863516304808 0 0 0 0 0.157078107756769 0.0728938761490051 0 0 0 0 0 0 0 0 0 0 0 0 0 0 0 0 0 0 0 0 0 0 0 0 0 0 0 0 0 0 0 0 0 0 0 0 0 0 0 0 0 0 0 0 0 0 0 0 0 0 0 0 0 0 0 0 0 0 0 0 0 0 0 0 0 0 0 0 0 0 0 0 0 0 0 0 0 0 0 0 0 0 0
0 0 0 0 0 0 0 0 0 0 0 0 0 0 0 0 0 0 0 0 0 0 0 0 0 0 0 0 0 0 0 0 0 0 0 0 0 0 0 0 0.0236650510398007 0 0 0 0 0 0 0 0 0 0 0 0 0 0 0 0 0 0 0 0 0 0 0 0 0 0 0 0 0 0 0.0140148797182829 0 0 0 0 0 0 0 0 0 0 0 0 0 0 0 0 0 0 0 0 0 0 0 0 0 0 0 0 0 0 0 0 0 0 0 0 0 0 0 0 0 0 0 0 0 0 0 0 0 0 0 0 0 0 0 0 0 0 0 0 0 0 0 0 0 0 0 0 0 0 0 0 0 0 0 0 0 0 0 0 0 0 0 0 0 0 0 0 0 0 0 0 0 0 0 0 0 0 0 0 0 0 0 0 0 0 0.0117628578820671 0 0 0 0.053318537046292 0 0 0 0 0 0 0 0 0 0.009262754663321 0 0 0 0 0 0 0 0 0 0 0 0 0 0 0 0 0 0 0.224200306696598 0 0 0 0 0 0 0 0 0 0 0 0.418362739939211 0 0 0 0.146912060138248 0 0 0 0 0 0 0 0.01099721048996 0 0 0 0 0 0 0 0 0 0.0061970373632392 0 0 0 0 0 0 0 0 0.0045855336241888 0 0 0 0 0 0 0 0 0 0 0 0 0 0 0 0 0 0 0 0 0 0 0 0 0 0 0 0.0767210313987916 0 0 0 0 0 0 0 0 0 0 0 0 0 0 0 0 0 0 0 0 0 0 0 0 0 0 0 0 0 0 0 0 0 0
0 0 0 0 0 0 0 0 0 0 0 0 0 0 0 0 0 0 0 0 0 0 0 0 0 0 0 0 0 0 0 0 0 0 0 0 0 0 0 0 0 0 0 0 0 0 0 0 0 0 0 0 0 0 0 0 0 0 0 0 0 0 0 0 0 0 0 0 0 0 0 0.39913515213779 0 0 0.322070179260217 0 0 0 0 0 0 0 0 0 0 0 0 0 0 0 0 0 0 0 0 0 0 0 0 0 0 0 0 0 0 0 0 0 0 0 0 0 0 0 0 0 0 0 0 0 0 0 0 0 0 0 0 0 0 0 0 0 0 0 0 0 0 0 0 0 0 0 0 0 0 0 0 0 0 0 0 0 0 0 0 0 0 0 0 0 0 0 0 0 0 0 0 0 0 0 0 0 0 0 0 0 0 0 0 0 0 0 0 0 0 0.278794668601993 0 0 0 0 0 0 0 0 0 0 0 0 0 0 0 0 0 0 0 0 0 0 0 0 0 0 0 0 0 0 0 0 0 0 0 0 0 0 0 0 0 0 0 0 0 0 0 0 0 0 0 0 0 0 0 0 0 0 0 0 0 0 0 0 0 0 0 0 0 0 0 0 0 0 0 0 0 0 0 0 0 0 0 0 0 0 0 0 0 0 0 0 0 0 0 0 0 0 0 0 0 0 0 0 0 0 0 0 0 0 0 0 0 0 0 0 0 0 0 0 0 0 0 0 0 0 0 0 0 0 0
0 0 0 0 0 0 0 0 0 0 0 0 0 0 0 0 0 0 0 0 0 0 0 0 0 0 0 0 0 0 0 0 0 0 0 0 0 0 0 0 0 0 0 0 0 0 0 0 0 0 0 0 0 0 0 0 0 0 0 0 0 0 0 0 0 0 0 0 0 0 0 0 0 0 0 0 0 0 0 0 0 0 0 0 0 0 0 0 0 0 0 0 0 0 0 0 0 0 0 0 0 0 0 0 0 0 0 0 0 0 0 0 0 0 0 0 0 0 0 0 0 0 0 0 0 0 0 0 0 0 0 0 0 0 0 0 0 0 0 0 0 0 0 0 0 0 0 0 0 0 0 0 0 0 0 0 0 0 0 0 0 0 0 0 0 0 0 0 0 0 0 0 0 0 0 0 0 0 0 0 0 0 0 0 0 0.709478400849002 0 0 0 0 0 0 0 0 0 0 0 0 0.290521599150998 0 0 0 0 0 0 0 0 0 0 0 0 0 0 0 0 0 0 0 0 0 0 0 0 0 0 0 0 0 0 0 0 0 0 0 0 0 0 0 0 0 0 0 0 0 0 0 0 0 0 0 0 0 0 0 0 0 0 0 0 0 0 0 0 0 0 0 0 0 0 0 0 0 0 0 0 0 0 0 0 0 0 0 0 0 0 0 0 0 0 0 0 0 0 0 0 0 0 0 0 0 0 0 0 0 0 0 0 0 0 0 0 0 0 0 0 0 0
0 0 0 0 0 0 0 0 0 0 0 0 0 0 0 0 0 0 0 0 0 0 0 0 0 0 0 0 0 0 0 0 0 0 0 0 0 0 0 0 0 0 0 0 0 0 0 0 0 0 0 0 0 0 0 0 0 0 0 0 0 0 0 0.0191957951316075 0 0 0 0 0 0 0 0 0 0 0 0 0 0 0 0 0 0 0 0 0 0 0 0 0 0 0 0 0 0 0 0 0 0 0 0 0 0 0 0 0 0 0 0 0 0 0 0 0 0 0 0 0 0 0 0 0 0 0 0 0 0 0 0.0315343408197931 0.00897469758162723 0 0 0 0 0 0 0 0 0 0 0 0 0 0 0 0 0 0 0 0 0 0 0 0 0 0 0 0 0 0 0 0 0 0 0 0 0 0 0 0 0 0 0 0 0 0 0 0 0 0.126253833905955 0 0 0 0 0.0703426254272997 0 0 0 0 0 0 0 0.0570108594086267 0 0 0 0.061716115746655 0 0 0 0 0 0 0 0 0.153978871424431 0 0 0 0 0 0 0 0 0 0 0 0 0 0.315542570761374 0 0 0 0 0 0 0 0 0 0.123699870734476 0 0 0 0 0 0 0 0 0 0 0 0 0 0 0 0 0 0 0 0 0 0 0 0 0 0 0 0 0 0 0 0 0 0 0 0 0 0 0 0 0 0 0 0 0 0 0 0 0 0 0 0 0 0 0 0 0 0 0 0 0 0 0 0 0 0 0 0 0 0 0 0 0 0 0 0 0 0 0 0.0317504190581549 0 0 0 0 0 0 0 0
0 0 0 0 0 0 0 0 0 0 0 0 0 0 0 0 0 0 0 0 0 0 0 0 0 0 0 0 0 0 0 0 0 0 0 0 0 0 0 0 0 0 0 0 0 0 0 0 0 0 0 0 0.0221111976731039 0 0 0 0 0 0 0 0 0 0 0.0475148578137172 0.020761020356109 0.0204454175087762 0 0 0 0 0 0 0 0 0 0 0 0 0 0 0 0 0 0 0 0 0 0 0 0 0 0 0 0 0 0 0 0 0 0 0 0 0 0 0 0 0 0 0 0 0 0 0 0 0 0 0 0 0 0 0 0 0 0 0 0 0 0.134353051686545 0 0 0 0 0 0 0 0 0 0 0 0 0 0 0 0 0 0 0 0 0 0 0 0 0 0 0 0 0 0 0 0 0 0 0 0 0 0 0 0 0 0 0 0 0 0 0 0 0 0 0 0 0 0 0 0 0 0 0 0 0 0 0 0 0 0 0 0.0505854486250989 0 0 0 0 0 0 0 0 0 0 0 0 0 0 0 0 0 0 0 0 0.0569780091051183 0 0.357043561042048 0 0 0 0 0 0 0 0 0.0299116376633561 0.0803623797351614 0 0 0 0 0 0 0 0 0 0 0 0 0 0 0 0 0 0 0 0 0 0 0 0 0 0 0 0 0 0 0 0 0 0 0 0 0 0 0 0 0 0 0.0214260666950281 0.0590942573794776 0 0.0266985397234313 0 0 0 0 0 0 0 0 0 0 0 0 0 0 0 0 0 0 0 0 0 0.015276110014272 0 0 0 0 0 0 0 0 0 0 0 0.0574384449787579 0 0 0 0 0 0 0 0
0 0 0 0 0 0 0 0 0 0 0 0 0 0 0 0 0 0 0 0 0 0 0 0 0 0 0 0 0 0 0 0 0 0 0 0 0 0 0 0 0 0 0 0 0 0 0 0 0 0 0 0 0 0 0 0 0 0 0 0 0 0 0 0 0 0 0 0 0 0 0 0 0 0 0 0 0 0 0 0 0 0 0 0 0 0 0 0 0 0 0 0 0 0 0 0 0 0 0 0 0 0 0 0 0 0 0 0 0 0 0 0 0 0 0 0 0 0 0 0 0 0 0 0 0 0 0 0 0 0 0 0 0 0 0 0 0 0 0 0 0 0 0 0 0 0 0 0 0 0 0 0 0 0 0 0.00427785700449007 0.00518691656879489 0 0 0.00353083695459276 0 0 0 0 0 0 0 0 0 0 0 0 0 0 0 0.00641056247612729 0.0114766320345979 0.0240580747393036 0 0 0 0 0 0 0 0 0 0 0 0 0 0 0 0 0 0 0 0 0 0 0 0 0 0 0 0 0 0 0 0 0 0 0 0 0 0 0 0 0 0 0 0 0 0 0 0 0 0 0 0 0 0 0 0 0 0.0446367224956918 0.0199348307860106 0 0 0.0108788900649221 0 0.029058562943402 0 0 0.00563068357855958 0.137434701052456 0 0.0339716101382774 0.136000154352441 0.0828554715032394 0 0.0197432249052868 0.117959807018943 0 0.0438452791797849 0 0.0124931533977857 0 0.00573158595761132 0 0 0 0 0 0 0 0 0 0 0 0 0 0 0 0 0 0 0 0 0 0 0 0 0 0 0 0 0 0 0.00846734175267127 0 0 0 0.0685764654866266 0 0 0 0 0.0352996786602654 0.0292856326714775 0 0 0 0 0 0.00192684989380366 0 0.044354303386201 0 0.00366549811108052 0.0208482284146368 0 0.00236327577860052 0.0221674289464609 0.0079297397458578 0 0
0 0 0 0 0 0 0 0 0 0 0 0 0 0 0 0 0 0 0 0 0 0 0 0 0 0 0 0 0 0 0 0 0 0 0 0 0 0 0 0 0 0 0 0 0 0 0 0 0 0 0 0 0 0 0 0 0 0 0 0 0 0 0 0 0 0 0 0 0 0 0 0 0 0 0 0 0 0 0 0 0 0 0 0 0 0 0 0 0 0 0 0 0 0 0 0 0 0 0 0 0 0 0 0 0 0 0 0 0 0 0 0 0 0 0 0 0 0 0 0 0 0 0 0 0 0 0 0 0 0 0 0 0 0 0 0 0 0 0 0 0 0 0 0 0 0 0 0 0 0 0 0 0 0 0 0 0 0 0 0 0 0 0 0 0 0 0 0 0 0 0 0 0 0 0 0 0 0 0 0 0 0 0 0 0 0 0 0 0 0 0 0 0 0 0 0 0 0 0 0 0 0 0 0 0 0 0 0 0 0 0 0 0 0 0 0 0 0 0 0 0 0 0 0 0 0 0 0 0 0.0027642212262355 0 0 0 0 0.0154002970701422 0 0.146975443394523 0 0 0 0 0 0 0 0 0.00347122809995044 0.143383525090006 0.13420541215813 0.0164748089848155 0.0025946553474377 0 0.00372907403349169 0.0500835893627802 0.0056071089768804 0.0134793940321396 0.100198861614111 0.107854027798091 0 0.0119741853103016 0 0 0 0 0 0 0 0 0 0 0 0 0 0 0 0 0 0 0 0 0 0 0 0.00169393783281625 0 0 0 0 0 0 0 0 0 0 0 0 0 0 0.00283830929614814 0.0163575000099231 0.194313222659454 0 0 0 0 0 0 0 0.00224341916184908 0 0 0.0108498360139795 0 0 0.0135079425267939 0 0 0
0 0 0 0 0 0 0 0 0 0 0 0 0 0 0 0 0 0 0 0 0 0 0 0 0 0 0 0 0 0 0 0 0 0 0 0 0 0 0 0 0 0 0 0 0 0 0 0 0 0 0 0 0 0 0 0 0 0 0 0 0 0 0 0 0 0 0 0 0 0 0 0 0 0 0 0 0 0 0 0 0 0 0 0 0 0 0 0 0 0 0 0 0 0 0 0 0 0 0 0 0 0 0 0 0 0 0 0 0 0 0 0 0 0 0 0 0 0 0 0 0 0 0 0 0 0 0 0 0 0 0 0 0 0 0 0 0 0 0 0 0 0 0 0 0 0 0 0 0 0 0 0 0 0 0 0 0 0 0 0 0 0 0 0 0 0 0 0 0 0 0 0 0 0 0 0 0 0 0 0 0 0 0 0 0 0 0.00352611129325937 0.00848965173202318 0.00634185495063323 0 0.0012072315786935 0 0 0 0 0 0 0 0 0 0.000772840187763975 0 0 0 0 0 0 0 0 0 0 0 0 0 0 0 0 0 0 0 0 0 0 0 0 0 0 0 0 0 0 0 0 0 0.0067480551888772 0.144202918927032 0 0 0 0 0 0 0 0 0 0 0.176728702161652 0.0939518385131698 0.00838418036658992 0.000774870497873187 0 0 0.0149334965210682 0.0128590896502305 0.00123924705344611 0.079129269117277 0.0443844492705457 0.0624726219947765 0.0143262928383845 0.00885264836495376 0 0 0 0 0 0 0 0 0 0 0 0 0 0 0 0 0 0 0 0 0 0 0 0 0 0 0 0 0 0 0 0 0 0 0 0 0 0.0865859821607156 0.00592446952675236 0.170226435206414 0.00403817556043163 0 0 0 0 0 0 0 0 0.00388509071688635 0.00717759125502492 0.0108206127916225 0 0.00559730173630949 0 0.00109737164184012 0.0153215991957535
0 0 0 0 0 0 0 0 0 0 0 0 0 0 0 0 0 0 0 0 0 0 0 0 0 0 0 0 0 0 0 0 0 0 0 0.0153201004253127 0 0 0 0 0 0 0 0 0 0 0 0 0 0 0 0 0 0 0 0 0 0 0 0 0 0 0 0 0 0 0 0 0 0 0 0 0 0 0 0 0 0 0 0 0 0.100463535664027 0.0117790813102342 0.256135353360371 0 0 0 0 0 0 0 0 0 0 0 0 0 0 0 0 0 0 0 0 0 0 0 0 0 0 0 0 0 0 0 0 0 0 0 0 0 0 0 0 0 0 0 0 0 0 0 0 0 0 0 0 0 0 0 0 0 0 0 0 0 0 0 0 0 0 0 0 0 0 0 0 0 0 0 0 0 0 0 0 0 0 0 0 0 0 0.0114185287108389 0 0 0 0 0 0 0 0 0 0 0 0 0 0 0 0 0 0 0 0.0524845398864108 0 0 0 0 0 0.224988050074345 0 0 0 0 0 0 0 0 0 0 0 0 0 0 0 0 0 0 0 0 0 0 0 0 0 0 0 0 0 0 0 0 0 0 0 0 0 0 0 0 0 0 0 0 0.223785519311034 0.0903331197567586 0 0 0 0 0 0 0 0 0 0 0 0.00128807721491484 0 0 0 0 0 0 0 0 0 0 0 0 0 0 0 0 0 0 0 0 0 0 0 0 0 0 0 0.0120040942857537 0 0 0 0 0 0 0 0 0 0 0 0 0 0 0 0 0 0 0 0 0 0 0 0 0 0 0 0 0 0 0 0 0 0
0 0 0 0 0 0 0 0 0 0 0 0 0 0 0 0 0 0 0 0 0 0 0 0 0 0 0 0 0 0 0 0 0 0 0 0 0 0 0 0 0 0 0 0 0 0 0 0 0 0 0 0 0 0 0 0 0 0 0 0 0 0 0 0 0 0 0 0 0 0 0 0 0 0 0 0 0 0 0 0 0 0 0 0 0 0 0 0 0 0 0 0 0 0 0 0 0 0 0 0 0 0 0 0 0 0 0 0 0 0 0 0 0 0 0 0 0 0 0 0 0 0 0 0 0 0 0 0 0 0 0 0 0 0 0 0 0 0 0 0 0 0 0 0 0 0 0 0 0 0 0 0 0 0 0 0 0 0 0 0 0 0 0 0 0 0 0 0 0 0 0 0 0 0 0 0 0 0 0 0 0 0 0 0 0 0 0 0 0 0 0 0 0 0 0 0 0 0 0 0 0 0 0 0 0 0 0 0 0 0 0 0 0 0 0 0 0 0 0 0 0 0 0 0 0 0 0 0 0 0 0 0 0 0 0 0 0 0 0 0.142043563734713 0.138502913903746 0 0 0 0 0 0 0 0 0 0 0 0 0 0 0 0 0 0 0 0 0 0 0 0 0 0 0 0 0 0 0 0 0 0 0 0 0 0 0 0 0 0 0.198202625644404 0 0 0 0 0 0 0 0.400068844510122 0.0853950940515572 0 0 0 0 0 0.0137404510927946 0 0 0 0 0 0 0 0 0 0 0 0 0 0.0220465070626635 0 0 0 0
0 0 0 0 0 0 0 0 0 0 0 0 0 0 0 0 0 0 0 0 0 0 0 0 0 0 0 0 0 0 0 0 0 0 0 0 0 0 0 0 0 0 0 0 0 0 0 0 0 0 0 0 0 0 0 0 0 0 0 0 0 0 0 0 0 0 0 0 0 0 0 0 0 0 0 0 0 0 0 0 0 0 0 0 0 0 0 0 0 0 0 0 0 0 0 0 0 0 0 0 0 0 0 0 0 0 0 0 0 0 0 0 0 0 0 0 0 0 0 0 0 0 0 0 0 0 0 0 0 0 0 0 0 0 0 0 0 0 0 0 0 0 0 0 0 0 0 0 0 0 0 0 0 0 0 0 0 0 0 0 0 0 0 0 0 0 0 0 0 0 0 0 0 0 0 0 0 0 0 0 0 0 0.01090042017128 0 0 0 0 0 0 0 0 0 0 0 0 0 0 0 0 0 0 0 0 0 0 0 0 0 0 0 0 0 0 0 0 0 0 0 0 0 0 0 0 0 0 0 0 0 0 0 0 0 0 0 0.0175773374431494 0 0 0 0.0661881646522354 0 0.0903039235863943 0.391659507305712 0.10023859634182 0 0 0 0 0 0.0668796165696404 0.0195144772116341 0 0 0.0470838829900146 0 0.015097534236815 0 0 0 0 0 0 0 0 0 0 0 0 0 0 0 0 0 0 0 0 0 0 0 0 0 0 0 0 0 0 0 0 0 0 0 0 0 0 0.0781078136406658 0 0 0 0 0.0298670144153189 0 0 0 0 0 0 0 0 0.0137325605899218 0 0 0.0228146847322831 0 0 0.0300344661131154 0 0 0
0 0 0 0 0 0 0 0 0 0 0 0 0 0 0 0 0 0 0 0 0 0 0 0 0 0 0 0 0 0 0 0 0 0 0 0 0 0 0 0 0 0 0 0 0 0 0 0 0 0 0 0 0 0 0 0 0 0 0 0 0 0 0 0 0 0 0 0 0 0 0 0 0 0 0 0 0 0 0 0 0 0 0 0 0 0 0 0 0 0 0 0 0 0 0 0 0 0 0 0 0 0 0 0 0 0 0 0 0 0 0 0 0 0 0 0 0 0 0 0 0 0 0 0 0 0 0 0 0 0 0 0 0 0 0 0 0 0 0 0 0 0 0 0 0 0 0 0 0 0 0 0 0 0 0 0 0 0 0 0 0 0 0 0 0 0 0 0 0 0 0 0 0 0 0 0.0149942747295345 0 0 0 0 0 0 0 0 0 0 0 0 0 0 0 0 0 0 0 0 0 0 0 0 0 0 0 0 0 0 0 0 0 0 0 0 0 0 0 0 0 0 0 0 0 0 0 0 0 0 0 0 0 0 0 0 0 0 0 0 0 0 0.165379650664005 0.231404074290948 0 0.0922720657460552 0.389132250943467 0 0 0 0 0 0 0.0254482983323143 0 0 0 0 0.0112892631282165 0 0 0 0 0 0 0 0 0 0 0 0 0 0 0 0 0 0 0 0 0 0 0 0 0 0 0 0 0 0 0 0 0 0 0 0 0 0 0 0 0 0 0 0.02055037242041 0 0 0 0 0 0 0 0 0.014921290158109 0 0 0.0171448821335992 0 0 0.017463577453342 0 0 0
0 0 0 0 0 0 0 0 0 0 0 0 0 0 0 0 0 0 0 0 0 0 0 0 0 0 0 0 0 0 0 0 0 0 0 0 0 0 0 0 0 0 0 0 0 0 0 0 0 0 0 0 0 0 0 0 0 0 0 0 0 0 0 0 0 0 0 0 0 0 0 0 0 0 0 0 0 0 0 0 0 0.0640048114975491 0 0.125719278002064 0 0 0 0 0 0 0 0 0 0 0 0 0 0 0 0 0 0 0 0 0 0 0 0 0 0 0 0 0 0 0 0 0 0 0 0 0 0 0 0 0 0 0 0 0 0 0 0 0 0 0 0 0 0 0 0 0 0 0 0 0 0 0 0 0 0 0 0 0 0 0 0 0 0 0 0 0 0 0 0 0 0 0 0 0 0 0 0 0 0 0 0 0 0 0 0 0 0 0.00267947946137724 0 0 0 0 0 0 0 0 0 0 0 0 0 0.0959652534328864 0 0 0 0 0 0 0 0 0 0 0 0 0 0 0 0 0 0 0 0 0 0 0 0 0 0 0 0 0 0 0 0 0 0 0 0 0 0.00968119498561202 0 0 0.106365978885062 0 0.0807597573334831 0.0074249271102313 0 0.188331445889254 0 0 0 0 0 0.0163793634591543 0.0138163414516124 0 0.00520832310188621 0.050795713174285 0 0.0133199591917166 0 0 0 0 0 0 0 0 0 0 0 0 0 0 0 0 0 0 0 0 0 0 0 0 0 0 0 0 0 0 0 0 0 0 0 0 0 0 0.0929464686008437 0 0 0.00272112501986965 0 0.0344243370280473 0 0 0 0 0 0 0 0 0.0176530053030144 0 0 0.0272491487047565 0 0 0.0421979376639051 0.00235615070338942 0 0
0 0 0 0 0 0 0 0 0 0 0 0 0 0 0 0 0 0 0 0 0 0 0 0 0 0 0 0 0 0 0 0 0 0 0 0.0133026127069061 0 0 0 0 0 0 0 0 0 0 0 0 0 0 0 0 0 0 0 0 0 0 0 0 0 0 0 0 0 0 0 0 0 0 0 0 0 0 0 0 0 0 0 0 0 0.0680254521181887 0.0216556440744968 0.100396183060703 0 0 0 0 0 0 0 0 0 0 0 0 0 0 0 0 0 0 0 0 0 0 0 0 0 0 0 0 0 0 0 0 0 0 0 0 0 0 0 0 0 0 0 0 0 0 0 0 0 0 0 0 0 0 0 0 0 0 0 0 0 0 0 0 0 0 0 0 0 0 0 0 0 0 0 0 0 0 0 0 0 0 0 0 0 0 0 0 0 0 0 0.00651955261451702 0 0 0 0 0 0 0 0 0 0 0 0 0 0 0 0 0 0 0 0 0.329214308753755 0 0 0 0 0 0 0 0 0 0 0 0 0 0 0 0 0 0 0 0 0 0 0 0 0 0 0 0 0 0 0 0 0 0 0 0 0 0 0 0 0.0683215015058296 0 0.0328897779261251 0.0498263196531765 0.299683252270824 0 0 0 0 0 0 0 0 0 0 0 0 0.00128542567077061 0 0 0 0 0 0 0 0 0 0 0 0 0 0 0 0 0 0 0 0 0 0 0 0 0 0 0 0 0 0 0 0 0 0 0 0 0 0 0 0 0 0 0 0.00276693322352318 0 0 0 0 0 0 0 0 0 0 0 0.00267621410144046 0 0 0.00343682231974458 0 0 0
0 0 0 0 0 0 0 0 0 0 0 0 0 0 0 0 0 0 0 0 0 0 0 0 0 0 0 0 0 0 0 0 0 0 0 0 0 0 0 0 0 0 0 0 0 0 0 0 0 0 0 0 0 0 0 0 0 0 0 0 0 0 0 0 0 0 0 0 0 0 0 0 0 0 0 0 0 0 0 0 0 0 0 0 0 0 0 0 0 0 0 0 0 0 0 0 0 0 0 0 0 0 0 0 0 0 0 0 0 0 0 0 0 0 0 0 0 0 0 0 0 0 0 0 0 0 0 0 0 0 0 0 0 0 0 0 0 0 0 0 0 0 0 0 0 0 0 0 0 0 0 0 0 0 0 0 0 0 0 0 0 0 0 0 0 0 0 0 0 0 0 0 0 0 0 0 0 0 0 0 0 0 0 0 0 0 0 0 0 0 0 0 0.130717560080644 0 0 0 0 0.195202802835425 0 0 0 0 0 0 0 0 0 0 0 0 0 0 0 0 0 0 0 0 0 0 0 0.137516753773717 0 0 0 0 0 0 0 0 0 0 0 0 0 0 0 0 0 0 0 0 0 0 0.0573672126248431 0.0447342871277375 0 0 0 0.0313257941573644 0.310245150132514 0 0 0 0 0 0 0 0 0 0 0 0 0 0 0 0 0 0 0 0 0 0 0 0 0 0 0 0 0 0 0 0 0 0.0196778856483917 0.0331710290771934 0 0.0105165274145232 0.0295249971276466 0 0 0 0 0 0 0 0 0 0 0 0 0 0 0 0 0 0 0 0 0 0 0 0 0 0 0 0
0 0 0 0 0 0 0 0 0 0 0 0 0 0 0 0 0 0 0 0 0 0 0 0 0 0 0 0 0 0 0 0 0 0 0 0 0 0 0 0 0 0 0 0 0 0 0 0 0 0 0 0 0 0 0 0 0 0 0 0 0 0 0 0 0 0 0 0 0 0 0 0 0 0 0 0 0 0 0 0 0 0 0 0 0 0 0 0 0 0 0 0 0 0 0 0 0 0 0 0 0 0 0 0 0 0 0 0 0 0 0 0 0 0 0 0 0 0 0 0 0 0 0 0 0 0 0 0 0 0 0 0 0 0 0 0 0 0 0 0 0 0 0 0 0 0 0 0 0 0 0 0 0 0 0 0 0 0 0 0 0 0 0 0 0 0 0 0 0 0 0 0 0 0 0 0 0 0 0 0 0 0.00671279069039383 0 0 0 0 0 0 0 0 0 0 0 0 0 0 0 0.110142057092728 0 0 0 0 0 0 0 0.0056366495344412 0 0 0 0 0 0 0 0 0 0 0 0 0 0 0 0.00946052719186648 0 0 0 0 0 0 0 0 0 0 0 0 0.00324024894030672 0 0 0 0 0 0 0 0 0.0268643088163184 0 0.143950431740342 0 0 0.130915888284247 0.34412618102912 0.163378194769296 0.0337783529011922 0 0 0 0 0 0 0 0 0 0 0 0 0 0 0 0 0 0 0 0 0 0 0 0 0 0 0 0 0 0 0 0 0 0 0 0 0 0 0 0 0.0115111141399782 0.00640067593135297 0 0 0 0 0.00388257893841683 0 0 0 0 0 0 0 0 0 0 0 0 0 0 0 0 0 0
0 0 0 0 0 0 0 0 0 0 0 0 0 0 0 0 0 0 0 0 0 0 0 0 0 0 0 0 0 0 0 0 0 0 0 0 0 0 0 0 0 0 0 0 0 0 0 0 0 0 0 0 0 0 0 0 0 0 0 0 0 0 0 0 0 0 0 0 0.000963904052243829 0 0 0 0 0 0 0 0 0 0 0 0 0 0 0 0 0 0 0 0 0 0 0 0 0 0 0 0 0 0 0 0 0 0 0 0 0 0 0 0 0 0 0 0 0 0 0 0 0 0 0 0 0 0 0 0 0 0 0 0 0 0 0 0 0 0 0 0 0 0 0 0 0 0 0 0 0 0 0 0 0 0 0 0 0 0 0.0185111986275094 0.00900014922268372 0.00894608077215999 0 0.00772301032670239 0.00306633520489477 0.00723764538207324 0 0 0 0.029072120857435 0 0 0 0 0 0 0 0 0 0.0101466646685989 0.0616763713264013 0.100328312156384 0.00277358867393482 0 0 0.0028308780467229 0 0.00133371409716495 0 0 0 0 0 0 0 0 0.00383707168109801 0 0 0 0 0.11653899557582 0 0 0 0 0 0 0 0.115609350249644 0 0 0 0 0 0 0 0 0 0 0.00195534418862855 0 0 0 0 0.0027860527804926 0 0 0 0 0 0 0 0.00145627520197576 0 0 0 0 0.0443304644816443 0.00324528044246291 0 0 0 0 0 0 0 0.0117419727515658 0.0806866336619377 0 0 0 0.0672894902534022 0.0493806797079477 0.0325238480916948 0 0.00257581618427632 0 0.00735972860052881 0 0 0 0 0 0 0 0 0 0 0 0 0 0 0 0 0 0 0 0 0 0 0 0 0 0 0 0.00152026835579218 0 0.00319891823583319 0 0.00498236502886751 0.00384608742824587 0.00961919213969414 0.0131997419813323 0 0 0.00354121971836296 0 0.0331782240672194 0.0435072299130395 0.00383596342153238 0 0.02921604833024 0.00295118202404769 0 0 0 0.00239067696543628 0 0 0 0.00873841174680356 0 0 0.00784774575780891 0 0.00332816101646133 0.0103577725043283 0.00981381409692595 0 0
0 0 0 0 0 0 0 0 0 0 0 0 0 0 0 0 0 0 0 0 0 0 0 0 0 0 0 0 0 0 0 0 0 0 0 0 0 0 0 0 0 0 0 0 0 0 0 0 0 0 0 0 0 0 0 0 0 0 0 0 0 0 0 0 0 0 0 0 0 0 0 0 0 0 0 0 0 0 0 0 0 0 0 0 0 0 0 0 0 0 0 0 0 0 0 0 0 0 0 0 0 0 0 0 0 0 0 0 0 0 0 0 0 0 0 0 0 0 0 0 0 0 0 0 0 0 0 0 0 0 0 0 0 0 0 0 0 0 0 0 0 0 0 0 0 0 0 0 0 0 0 0 0 0 0 0 0 0 0 0 0 0 0 0 0 0 0 0 0 0 0 0 0 0 0 0 0 0 0 0 0 0 0 0 0 0 0.00233615413019807 0.00311217284346655 0.00417746684119145 0 0 0 0 0 0 0 0 0 0 0 0 0 0 0 0 0 0 0 0 0 0 0 0 0 0 0 0 0 0 0 0 0 0 0 0 0 0 0 0 0 0 0 0 0 0 0.0718015548477229 0.0902012199653313 0 0 0 0 0 0 0 0 0 0 0.151051801463045 0.00647548468327847 0 0 0 0.0170901121467583 0.0194505536336802 0.00100050386407637 0.199618083538568 0.101420331461814 0.0514945505487303 0.0274255614718516 0.0244158255302488 0 0 0 0 0 0 0 0 0 0 0 0 0 0 0 0 0 0 0 0 0 0 0 0 0 0 0 0 0 0 0 0 0 0 0 0 0 0.0647953292756766 0.00432775982125932 0.120444361116584 0.00353387679619119 0 0 0 0 0 0 0.00238780575945586 0 0.00173598397539097 0.00230412080070981 0.0159530246310025 0 0.00331848894153394 0 0.00152596383802936 0.00860190807420539
0 0 0 0 0 0 0 0 0 0 0 0 0.00148632595596215 0 0 0 0 0 0 0 0 0 0 0 0 0 0 0 0 0 0 0 0 0 0 0 0 0 0 0 0 0 0 0 0 0 0 0 0 0 0 0 0 0 0 0 0 0 0 0 0 0 0 0 0 0 0 0 0 0 0 0 0 0 0 0 0 0 0 0 0 0 0 0 0 0 0 0 0 0 0 0 0 0 0 0 0 0 0 0 0 0 0 0 0 0 0 0 0 0 0 0 0 0.00161415487839953 0 0 0 0 0 0 0 0 0 0 0 0 0 0 0 0 0 0 0 0 0 0 0 0 0 0 0 0 0 0 0 0 0 0 0 0 0 0 0 0 0 0 0 0 0 0 0 0 0 0 0 0 0 0 0 0 0 0 0 0 0 0 0 0 0 0 0 0 0 0 0 0 0.00255227099399934 0.00172918675697472 0.00250493517491632 0 0 0 0 0 0 0 0 0 0 0 0 0 0 0 0 0 0 0 0 0 0 0 0 0 0 0 0 0 0 0 0 0 0 0 0 0 0 0 0 0 0 0 0 0 0.00759198126196249 0.0869305097638573 0.0620266330003625 0 0 0 0 0 0 0 0 0 0.195386030471412 0 0.0145500147657841 0.00445277695989172 0 0.0387446169421952 0.0246992329635214 0.0427707499828828 0.00863460073169402 0.206195396123157 0.0447001863508937 0.0242364615138852 0.0200562975258007 0.0481018020695954 0 0 0 0 0 0 0 0 0 0 0 0 0 0 0 0 0 0 0 0 0 0 0 0 0 0 0 0 0 0 0 0 0 0 0 0 0 0.03670323497115 0.00753527015906542 0.0835583811216641 0 0 0 0 0 0 0 0.00296685567580449 0 0.00286348465623706 0.00865790649507516 0.00388041565132176 0 0.00963392367821596 0 0.00164394515627879 0.0035924182480388
0 0 0 0 0 0 0 0 0 0 0 0 0 0 0 0 0 0 0 0 0 0 0 0 0 0 0 0 0 0 0 0 0 0 0 0 0 0 0 0 0 0 0 0 0 0 0 0 0 0 0 0 0 0 0 0 0 0 0 0 0 0 0 0 0 0 0 0 0 0 0 0 0 0 0 0 0 0 0 0 0 0 0 0 0 0 0 0 0 0 0 0 0 0 0 0 0 0 0 0 0 0 0 0 0 0 0 0 0 0 0 0 0 0 0 0 0 0 0 0 0 0 0 0 0 0 0 0 0 0 0 0 0 0 0 0 0 0 0 0 0 0 0 0 0 0 0 0 0 0 0 0 0 0 0 0 0.00220855106255078 0 0 0 0 0.00678085317523679 0 0 0 0 0 0 0 0 0 0 0 0 0 0 0 0.00173744580941982 0.00401696076331384 0.00141497377858416 0 0.00438004686122553 0.00217222391934745 0.00148430660651118 0 0 0.00108236463461273 0 0.000867087690711852 0 0 0 0.00525304102613903 0 0 0 0 0 0 0 0 0 0 0 0 0 0 0 0 0 0 0 0 0 0 0 0 0 0 0 0 0 0 0 0 0 0 0 0 0 0 0 0 0 0.0533113772937957 0.0187182002612831 0.00970901208615989 0 0 0.0162257871187368 0 0.0192718180701567 0 0 0.0891775636938289 0.0817752461520952 0.0146920157871241 0.025521426149976 0 0.16932830648596 0.00378844366616846 0.0395708955140203 0.124736965180614 0.00864896475320028 0.0472934090693169 0 0.00566496138479471 0.00413737825056308 0.00284772834984872 0.0076239022639321 0 0 0 0 0 0 0 0 0 0 0 0 0 0 0 0 0 0 0 0 0 0 0 0 0 0 0 0.00471858362206101 0.00403675711743797 0 0 0 0.00316415929824493 0.0315004750915057 0 0 0 0.0067114289240631 0.0356504707073608 0.0163148519928025 0 0 0 0 0 0.00338389640979039 0.0023589652744902 0.0470248112947493 0 0 0.0288128978832526 0 0 0.0346723746281995 0.00820907089681379 0 0
0 0 0 0 0 0 0 0 0 0 0 0 0 0 0 0 0 0 0 0 0 0 0 0 0 0 0 0 0 0 0 0 0 0 0 0 0 0 0 0 0 0 0 0 0 0 0 0 0 0 0 0 0 0 0 0 0 0 0 0 0 0 0 0 0 0 0 0 0 0 0 0 0 0 0 0 0 0 0 0 0 0 0 0 0 0 0 0 0 0 0 0 0 0 0 0 0 0 0 0 0 0 0 0 0 0 0 0 0 0 0 0 0 0 0 0 0 0 0 0 0 0 0 0 0 0 0 0 0 0 0 0 0 0 0 0 0 0 0 0 0 0 0 0 0 0 0 0 0 0 0 0 0 0 0 0 0 0 0 0 0 0.0102004751947516 0 0 0 0 0 0 0 0 0 0 0 0 0 0 0 0.00126800626141932 0.00469889274949302 0 0 0.00895829884480641 0.0101659126134482 0.00215617751480296 0 0 0 0 0 0 0 0 0.00753403808068405 0 0 0 0 0 0 0 0 0 0 0 0 0 0 0 0 0 0 0 0.00511399931397116 0 0 0 0 0 0 0 0 0.0111515523396779 0 0 0 0 0 0 0 0 0 0 0 0 0.02453938491977 0.00222733405794403 0.000677962283261429 0 0 0.00357709849705812 0.00182040635982601 0.0122823283466384 0 0.00754986589177793 0.177109941628503 0.0453412682564535 0 0.00590111972019771 0.127935639209212 0 0.0231651507709864 0.0577553472525783 0.226049261458457 0.0556095462963849 0.0585964118517444 0 0 0 0 0 0 0 0 0 0 0 0 0 0 0 0 0 0 0 0 0 0 0 0 0 0 0 0 0 0 0.00402769711139549 0 0.00712771357833185 0.00754938548731153 0 0 0 0.0137554167168938 0.0159462607289135 0 0 0 0 0.00288366675666607 0.00241174386263357 0 0 0 0 0 0 0 0.0485643837782857 0 0 0.00259862831537542 0 0 0.00374968395034604 0 0 0
0 0 0 0 0 0 0 0 0 0 0 0 0 0 0 0 0 0 0 0 0 0 0 0 0 0 0 0 0 0 0 0 0 0 0 0 0 0 0 0 0 0 0 0 0 0 0 0 0 0 0 0 0 0 0 0 0 0 0 0 0 0 0 0 0 0 0 0 0 0 0 0 0 0 0 0 0 0 0 0 0 0 0 0 0 0 0 0 0 0 0 0 0 0 0 0 0 0 0 0 0 0 0 0 0 0 0 0 0 0 0 0 0 0 0 0 0 0 0 0 0 0 0 0 0 0 0 0 0 0 0 0 0 0 0 0 0 0 0 0 0 0 0 0 0 0 0 0 0 0 0 0 0 0 0 0 0 0 0 0 0 0.0124127188652948 0 0 0 0 0 0 0 0 0 0 0 0 0 0 0 0 0.00562332275433173 0 0 0 0.011242738727766 0.0048605375497784 0 0 0 0 0 0 0 0 0.0077654620956707 0 0.00336579442349019 0 0 0.0885130483936054 0 0 0 0 0 0 0 0.0026439664857419 0 0 0 0 0 0 0.00806877881034725 0.00297444384640601 0 0 0 0 0 0 0 0.149376255810979 0 0.00256560551923298 0 0 0 0 0 0 0 0 0 0 0 0 0 0 0 0 0 0 0 0.0928119941803446 0.104371343424448 0.0370681131160226 0 0 0.00355291459200231 0.0287539217570216 0 0 0.00285537045126853 0 0.0558499256906415 0 0 0.00179905331095837 0 0 0 0 0 0 0 0 0 0 0 0 0 0 0 0 0 0 0 0 0 0 0 0 0 0 0.005704321248399 0.0184245996511029 0 0.00554642869552286 0.00594656390855701 0 0 0 0.00907022328118599 0 0 0 0 0 0 0 0 0 0 0 0 0 0 0.32883255340988 0 0 0 0 0 0 0 0 0
0 0 0 0 0 0 0 0 0 0 0 0 0 0 0 0 0 0 0 0 0 0 0 0 0 0 0 0 0 0 0 0 0 0 0 0 0 0 0 0 0 0 0 0 0 0 0 0 0 0 0 0 0 0 0 0 0 0 0 0 0 0 0 0 0 0 0 0 0 0 0 0 0 0 0 0 0 0 0 0 0 0 0 0 0 0 0 0 0 0 0 0 0 0 0 0 0 0 0 0 0 0 0 0 0 0 0 0 0 0 0 0 0 0 0 0 0 0 0 0 0 0 0 0 0 0 0 0 0 0 0 0 0 0 0 0 0 0 0 0 0 0 0 0 0 0 0 0 0 0 0 0 0 0 0 0 0 0 0 0 0 0 0 0 0 0 0 0 0 0 0 0 0 0 0 0 0 0 0 0 0 0.00539226990727864 0 0 0 0 0 0 0 0 0 0 0 0 0 0 0 0 0 0 0 0 0 0 0 0 0 0 0 0 0 0 0 0 0 0 0 0 0 0 0 0 0 0 0 0 0 0 0 0 0 0 0 0 0.0120930437318058 0.00662036198446189 0 0 0 0 0 0.00957548134516289 0 0 0.0359532988317664 0 0 0.106191536811992 0.0618319449975136 0.1194448006959 0 0 0.229984714529485 0.158676634087831 0.0415782996271345 0 0 0 0.0043784666760873 0 0 0 0 0 0 0 0 0 0 0 0 0 0 0 0 0 0 0 0 0 0 0 0 0 0 0 0 0 0 0 0 0 0.00454553443681542 0.0171725333980737 0 0 0 0 0.0341582606191939 0 0 0 0 0 0 0 0 0.067527885000751 0 0 0.0396515887927853 0 0 0.0452233445259616 0 0 0
0 0 0 0 0 0 0 0 0 0 0 0 0 0 0 0 0 0 0 0 0 0 0 0 0 0 0 0 0 0 0 0 0 0 0 0 0 0 0 0 0 0 0 0 0 0 0 0 0 0 0 0 0 0 0 0 0 0 0 0 0 0 0 0 0 0 0 0 0 0 0 0 0 0 0 0 0 0 0 0 0 0 0 0.000983816912400928 0 0 0 0 0 0 0 0 0 0 0 0 0 0 0 0 0 0 0 0 0 0 0 0 0 0 0 0 0 0 0 0 0 0 0 0 0 0 0 0 0 0 0 0 0 0 0 0 0 0 0 0 0 0 0 0 0 0 0 0.00132774501499465 0 0 0 0 0 0 0 0 0 0 0 0 0 0 0 0 0 0.00310195074339477 0 0 0 0 0 0 0 0 0 0 0 0 0 0 0 0 0.00160758745717775 0 0 0 0.00228187406358008 0.000733355016856931 0 0 0 0 0 0 0 0 0.000966013255475618 0 0.000590206679505381 0 0 0 0 0 0 0 0 0 0 0 0 0 0 0 0 0 0.00130797415748451 0 0 0 0 0 0 0 0 0 0 0 0 0 0 0 0 0 0 0 0 0 0.0154004009048268 0.0189520685860738 0.00575961436331903 0 0 0.0038045363931627 0 0.0199053675512541 0 0 0 0.00104257417048978 0.012914318420558 0.0144292063265938 0.0415444147616064 0.0996457053782468 0.00101404212995405 0.049020689450915 0 0.061233634415114 0.0825562954330848 0.0173903386273774 0.0349703143413579 0.00140427784988471 0.0209225583660405 0.069407843697954 0 0 0 0 0 0 0 0 0 0 0 0 0 0 0 0 0 0 0 0 0 0 0 0 0 0 0 0.00183261335852835 0.00298527916601484 0 0 0 0.00148343410543975 0.0133618934118774 0 0 0.00465683396760747 0.00395420739100212 0.0612014352041423 0.00724891357468859 0 0 0 0 0 0.00425851335664879 0.00265125769159907 0.0975752217025487 0 0.00558326267070688 0.0815643583865845 0.0228578843282209 0 0.102041266584779 0.0025249006309275 0 0
0 0 0 0 0 0 0 0 0 0 0 0 0 0 0 0 0 0 0 0 0 0 0 0 0 0 0 0 0 0 0 0 0 0 0 0 0 0 0 0 0 0 0 0 0 0 0 0 0 0 0 0 0 0 0 0 0 0 0 0 0 0 0 0 0 0 0 0 0 0 0 0 0 0 0 0 0 0 0 0 0 0 0 0 0 0 0 0 0 0 0 0 0 0 0 0 0 0 0 0 0 0 0 0 0 0 0 0 0 0 0 0 0 0 0 0 0 0 0 0 0 0 0 0 0 0 0 0 0 0 0 0 0 0 0 0 0 0 0 0 0 0 0 0 0 0 0 0 0 0 0 0 0 0 0 0 0 0 0 0 0 0 0 0 0 0 0 0 0 0 0 0 0 0 0 0 0 0 0 0 0 0 0 0 0 0 0 0 0.00213819471803877 0 0 0 0 0 0 0 0 0 0 0 0 0 0 0 0 0 0 0 0 0 0 0 0 0 0 0 0 0 0 0 0 0 0 0 0 0 0 0 0 0 0 0 0 0 0 0.00709742543657589 0.016589862767804 0 0 0 0 0 0 0 0 0 0.0491653588801108 0.0835807975952663 0.00963567775596513 0.081998425553783 0 0.113134246979356 0.204828651323664 0 0.0284721585913788 0.0154083021839662 0.0116205235895349 0.0240152562972087 0.00747487387848664 0.141118171612745 0 0 0 0 0 0 0 0 0 0 0 0 0 0 0 0 0 0 0 0 0 0 0 0 0 0 0 0 0 0 0 0 0 0 0 0 0 0.0224384028045513 0.0186599051853842 0.040803527753249 0 0 0 0 0 0 0 0.029082715477624 0 0.00490177376922022 0.0248457802215855 0.0359659208693445 0 0.0270240467551579 0 0 0
0 0 0 0 0 0 0 0 0 0 0 0 0 0 0 0 0 0 0 0 0 0 0 0 0 0 0 0 0 0 0 0 0 0 0 0 0 0 0 0 0 0 0 0 0 0 0 0 0 0 0 0 0 0 0 0 0 0 0 0 0 0 0 0 0 0 0 0 0 0 0 0 0 0 0 0 0 0 0 0 0 0 0 0 0 0 0 0 0 0 0 0 0 0 0 0 0 0 0 0 0 0 0 0 0 0 0 0 0 0 0 0 0 0 0 0 0 0 0 0 0 0 0 0 0 0 0 0 0 0 0 0 0 0 0 0 0 0 0 0 0 0 0 0.00273702416233539 0 0 0 0 0 0 0 0 0 0 0 0 0 0 0 0 0 0.00363864318738031 0 0 0 0 0 0 0 0 0 0 0 0 0 0 0 0 0.00288377932605168 0 0 0 0.0042090682279763 0.000804397427980917 0 0 0 0 0 0 0 0 0 0 0.000596463783113502 0 0 0 0 0 0 0 0 0 0 0 0 0 0 0 0 0 0.0025188117370575 0 0 0 0 0 0 0 0 0.00217757447947895 0 0 0 0 0 0 0 0.000888824891922123 0 0 0 0 0.0116652944658363 0.0103945677764771 0.000974012855837217 0.000488911992932842 0 0.00248605302437764 0.000725446815900795 0.0106370432838136 0.000645097514263789 0 0 0.00607056042322219 0.00154070765790685 0.0102795979867939 0.0320991095962108 0.0526382459980829 0.0404195087304235 0.0180601794141003 0.168238384613376 0.0173458113500932 0 0.00375290112421068 0.0101892635160112 0 0.0181825822705612 0.0335752376032784 0 0 0 0 0 0 0.00045003269444455 0 0 0 0 0 0 0 0 0 0 0 0 0 0 0 0 0 0 0 0 0.00151429406683649 0 0 0 0 0.00263823815562488 0.00927407608390718 0 0 0.00405201576403297 0.000934863187867618 0.0822147781075082 0.00203208717688396 0 0 0 0 0 0.00617500356669768 0.00387200882463537 0.164045107689296 0 0.00729869944022812 0.101969176695861 0.0465164968228569 0 0.0927774191079596 0.00337259737835222 0 0
0 0 0 0 0 0 0 0 0 0 0 0 0 0 0 0 0 0 0 0 0 0 0 0 0 0 0 0 0 0 0 0 0 0 0 0 0 0 0 0 0 0 0 0 0 0 0 0 0 0 0 0 0 0 0 0 0 0 0 0 0 0 0 0 0 0 0 0 0 0 0 0 0 0 0 0 0 0 0 0 0 0 0 0 0 0 0 0 0 0 0 0 0 0 0 0 0 0 0 0 0 0 0 0 0 0 0 0 0 0 0 0 0 0 0 0 0 0 0 0 0 0 0 0 0 0 0 0 0 0 0 0 0 0 0 0 0 0 0 0 0 0 0 0 0 0 0 0 0 0 0 0 0 0 0 0 0 0 0 0 0 0 0 0 0 0 0 0 0 0 0 0 0 0 0 0 0 0 0 0 0 0 0 0 0 0 0.00121233345301029 0 0.00180735838255934 0 0 0 0 0 0 0 0 0 0 0 0 0 0 0 0 0 0 0 0 0 0 0 0 0 0 0 0 0 0 0 0 0 0 0 0 0 0 0 0 0 0 0 0 0 0 0.0691989178261988 0.0556986151533595 0 0 0 0 0 0 0 0 0 0.27529720459217 0.219843324750477 0 0 0 0 0.0317382795269911 0.00840677570973646 0.00336099271615524 0 0.145380267403078 0.0206644685637529 0.027248420921493 0.0380720066494688 0 0 0 0 0 0 0 0 0 0 0 0 0 0 0 0 0 0 0 0 0 0 0 0 0 0 0 0 0 0 0 0 0 0 0 0 0 0.0266980238711567 0.00430786570718339 0.0577986782488659 0 0 0 0 0 0 0 0 0 0 0.00426758652872702 0 0 0.00507779797759218 0 0 0.00392108201802496
0 0 0 0 0 0 0 0 0 0 0 0 0 0 0 0 0 0 0 0 0 0 0 0 0 0 0 0 0 0 0 0 0 0 0 0 0 0 0 0 0 0 0 0 0 0 0 0 0 0 0 0 0 0 0 0 0 0 0 0 0 0 0 0 0 0 0 0 0 0 0 0 0 0 0 0 0 0 0 0 0 0 0 0 0 0 0 0 0 0 0 0 0 0 0 0 0 0 0 0 0 0 0 0 0 0 0 0 0 0 0 0 0 0 0 0 0 0 0 0 0 0 0 0 0 0 0 0 0 0 0 0 0 0 0 0 0 0 0 0 0 0 0 0 0 0 0 0 0 0 0 0 0 0 0 0 0 0 0 0 0 0 0 0 0 0 0 0 0 0 0 0 0 0 0 0 0 0 0 0 0 0 0 0 0 0 0 0 0 0 0 0 0 0 0 0 0 0 0 0 0 0 0 0 0 0 0 0 0 0 0 0 0 0 0 0 0 0 0 0 0 0 0 0 0 0 0 0 0 0 0 0 0 0 0.00466899493924763 0.116829064521991 0.0490022581504707 0 0 0 0 0 0 0 0 0 0.219384005118175 0.0747518023173621 0.00540092048177205 0 0 0 0.100104336997211 0.00994439543823532 0.014312689786362 0.228025532602051 0 0 0.0519132269316968 0.0689929354487293 0 0 0 0 0 0 0 0 0 0 0 0 0 0 0 0 0 0 0 0 0 0 0 0 0 0 0 0 0 0 0 0 0 0 0 0 0 0 0.00592104294123761 0.0163661108283046 0 0 0 0 0 0 0 0.0033945057983209 0 0.00876211311946064 0.00681939599974783 0.0085604865848248 0 0.00684618199479976 0 0 0
0 0 0 0.00133794724856994 0.000576038976516471 0 0 0 0.000330683254017594 0 0.00177439171839375 0 0 0 0 0.00039211216053686 0 0 0 0 0 0 0 0 0 0 0 0 0 0.00169472669622551 0.00371779352770966 0.00241909846253017 0.00187455673203277 0.0119301535122299 0.000902887758747299 0 0 0.000408378509301821 0 0 0 0 0 0 0 0 0.00130104907868052 0 0 0 0 0 0 0.0128004776867037 0 0.0019297915924082 0.000963832313869097 0.0052146793974144 0 0 0 0 0 0 0 0 0 0 0 0 0.00993515019717581 0 0 0 0 0 0 0 0 0 0 0 0 0 0.00233280933122767 0.000491551827733577 0.001002522362931 0.00065746403485113 0.0039471373541237 0 0 0.000803652939024431 0.000429963786183425 0 0.00116101628532349 0 0 0 0 0.02145526622307 0.0107303490322791 0 0.000899009456169128 0 0 0 0 0 0 0 0 0 0 0 0 0 0 0 0.00121554357404449 0 0 0 0 0 0 0 0 0 0 0.00182712962504658 0 0 0.00102116399218563 0 0 0 0 0 0.0228203620074529 0.0015636623251513 0 0 0.00460003934971031 0.00678179176266059 0 0 0 0 0 0.00170573339254058 0.00105395035525843 0.00014153899896175 0.0167711509713134 0.01303866083521 0.00560919327896425 0 0 0 0 0 0 0 0 0 0 0 0 0 0 0 0 0 0 0 0 0 0 0 0 0 0 0 0 0 0 0 0.0165103537820842 0.0838016695184507 0.0277458452346307 0 0.0044790465237509 0 0 0 0.00343036590955821 0.00320753403622504 0 0 0 0 0.00145700377040905 0 0 0 0 0 0.00101383016316135 0 0 0 0 0 0 0.00242839873015555 0 0 0 0 0 0 0 0 0 0 0 0 0 0 0 0 0 0 0 0 0 0 0.0170731719838214 0 0 0 0 0 0 0 0 0 0.0275727720243321 0.010032768038103 0.000976416881308196 0 0.00045272049018351 0 0.00099505165418369 0.00508720381705901 0 0.00802308658620972 0 0 0.00226657569924966 0.00276614154205074 0 0 0 0 0 0 0 0 0 0 0 0 0 0 0 0 0 0 0 0 0 0 0 0 0 0 0 0 0 0 0 0 0 0 0 0 0.0296790179353162 0.0537332870133149 0.08111590034683 0.0845412581935576 0.00402881106291989 0 0.0168304027937751 0.0328860516431282 0.00224324631376901 0.0142282214221693 0.00329111563833313 0.00677924876659507 0 0 0 0.00182645739192478 0.0366168501277023 0.00453790756823077 0.000692714976788614 0.0607859814083153 0.165299159087923
0 0 0 0 0 0 0 0 0 0 0 0 0 0 0 0 0 0 0 0 0 0 0 0 0 0 0 0 0 0 0 0 0 0 0 0 0 0 0 0 0 0 0 0 0 0 0 0 0 0 0 0 0 0 0 0 0 0 0 0 0 0 0 0 0 0 0 0 0 0 0 0 0 0 0 0 0 0 0 0 0 0 0 0 0 0 0 0 0 0 0 0 0 0 0 0 0 0 0 0 0 0 0 0 0 0 0 0 0 0 0 0 0 0 0 0 0 0 0 0 0 0 0 0 0 0 0 0 0 0 0 0 0 0 0 0 0 0 0 0 0 0 0 0 0 0 0 0 0 0 0 0 0 0 0 0 0 0 0 0 0 0 0 0 0 0 0 0 0 0 0 0 0 0 0 0 0 0 0 0 0 0 0 0 0 0 0 0.00695207851680605 0 0 0 0 0 0 0 0 0 0 0 0 0 0 0 0 0 0 0 0 0 0 0 0 0 0 0 0 0 0 0 0 0 0 0 0 0 0 0 0 0 0 0 0 0 0 0.004130404076464 0.025010760973137 0.0304989917593245 0 0 0 0 0 0 0 0 0 0.114393635582205 0.0646739666177114 0.00523523026224135 0 0 0.00515136412088758 0.115487384433216 0.0123345400184962 0.0492493412235118 0.0824111083279415 0.100102385131925 0.0176562067361938 0 0.124363379247004 0 0 0 0 0 0 0 0 0 0 0 0 0 0 0 0 0 0 0 0 0 0 0 0 0 0 0 0 0 0 0 0 0 0 0 0 0.00330854380029998 0.0564689326469615 0.00480975680354477 0.0352691710606066 0 0 0 0 0 0.00255976809812683 0 0.00684570609056957 0 0.0521757671619078 0.0172192120797075 0.0446361729205247 0 0.00929754823242949 0 0 0.00975864407825699
0 0 0 0 0 0 0 0 0 0 0 0 0 0 0 0 0 0 0 0 0 0 0 0 0 0 0 0 0 0 0 0 0 0 0 0 0 0 0 0 0 0 0 0 0 0 0 0 0 0 0 0 0 0 0 0 0 0 0 0 0 0 0 0 0 0 0 0 0 0 0 0 0 0 0 0 0 0 0 0 0 0 0 0 0 0 0 0 0 0 0 0 0 0 0 0 0 0 0 0 0 0 0 0 0 0 0 0 0 0 0 0 0 0 0 0 0 0 0 0 0 0 0 0 0 0 0 0 0 0 0 0 0 0 0 0 0 0 0 0 0 0 0 0 0 0 0 0 0 0 0 0 0 0 0 0 0 0 0 0 0 0 0 0 0 0 0 0 0 0 0 0 0 0 0 0 0 0 0 0 0 0 0 0 0 0 0 0.00459215194173461 0 0 0 0 0 0 0 0 0 0 0 0 0 0 0 0 0 0 0 0 0 0 0 0 0 0 0 0 0 0 0 0 0 0 0 0 0 0 0 0 0 0 0 0 0 0 0 0 0.00970833940119503 0 0 0 0 0 0 0 0 0 0.0524611524060659 0.0799024617410955 0.00721995727831241 0 0 0 0.197355115594179 0.119956036659643 0.0468472429976874 0.0593157821406839 0.0685316363337923 0.0110999661498936 0.0640637848071109 0 0 0 0 0 0 0 0 0 0 0 0 0 0 0 0 0 0 0 0 0 0 0 0 0 0 0 0 0 0 0 0 0 0 0 0 0 0 0.0249691484798402 0.0190987805509752 0.0243622715141623 0 0 0 0 0 0 0 0.0485110586218749 0 0 0.0305983693484447 0.101722632027062 0 0.0222053511122601 0 0 0.0074787608939872
0 0 0 0 0 0 0 0 0 0 0 0 0 0 0 0 0 0 0 0 0 0 0 0 0 0 0 0 0 0 0 0 0 0 0 0 0 0 0 0 0 0 0 0 0 0 0 0 0 0 0 0 0 0 0 0.0204395325834917 0 0 0 0 0 0 0 0 0 0 0 0 0.0145359202486201 0 0 0 0 0 0 0 0 0 0 0 0 0 0 0 0 0 0 0 0 0 0 0 0 0 0 0 0 0 0 0 0 0 0 0 0 0 0 0 0 0 0 0 0 0 0 0 0 0 0 0 0 0 0 0 0 0 0 0 0 0 0 0 0 0 0 0 0 0 0 0 0 0 0 0 0 0 0 0 0 0 0 0 0 0 0 0 0 0 0 0 0.0324730656380588 0 0 0 0 0 0.0973579764834016 0 0 0 0 0 0 0 0 0.531780584469517 0 0 0 0 0 0 0 0 0 0 0 0 0 0 0 0 0 0 0 0 0 0 0 0 0 0 0 0 0 0 0.0776205879380396 0 0 0 0 0 0 0 0 0 0 0 0 0 0 0 0 0 0 0 0 0 0 0 0 0 0 0 0 0 0 0 0 0 0 0 0 0 0 0 0 0 0 0 0 0 0 0 0 0 0 0 0 0 0 0.0571182199778513 0 0.141501891968764 0.0271722206922555 0 0 0 0 0 0 0 0 0 0 0 0 0 0 0 0 0 0 0 0 0 0 0 0 0 0 0 0 0 0 0 0 0 0 0 0 0 0 0 0 0 0 0 0 0 0 0 0 0 0 0 0
0 0 0 0 0 0 0 0 0 0 0 0 0.00704462849387954 0 0 0 0 0 0 0 0 0 0 0 0 0 0 0 0 0 0 0 0 0 0 0 0 0 0 0 0 0 0 0 0 0 0 0 0 0 0 0 0 0 0 0 0 0 0 0 0 0 0 0 0 0 0 0 0 0 0 0 0 0 0 0 0 0 0 0 0 0 0 0 0 0 0 0 0 0 0 0 0 0 0 0 0 0 0 0 0 0 0 0.00689766606217857 0 0 0 0 0.00453529096246543 0 0 0 0 0 0.0232060326285535 0.00569690765076913 0 0.00422948952849635 0 0 0 0 0 0 0 0 0 0 0 0 0 0 0 0 0 0 0 0 0 0 0 0 0 0 0 0 0 0 0 0 0 0 0 0 0 0 0 0 0 0 0 0 0 0 0 0 0.0789969788363462 0 0 0 0 0 0 0 0 0.0771449496948885 0 0 0 0 0 0 0 0 0 0 0.018622334722684 0 0.00897804887068633 0 0 0 0 0 0 0 0 0 0 0 0 0 0 0 0 0 0 0 0 0 0 0 0 0 0 0 0 0 0 0 0 0 0 0 0 0 0 0 0 0 0 0 0 0 0 0 0 0 0 0 0 0 0 0 0 0 0 0 0 0 0 0 0 0 0 0 0 0 0 0 0.0320414590738632 0 0 0 0 0.0322199320213284 0.281634896316183 0.237422356913921 0 0 0 0 0 0.149125458975089 0 0 0 0.0175114705592053 0 0 0 0 0 0 0 0 0 0 0 0 0 0 0 0 0 0 0 0 0.00605626091203829 0 0 0 0 0 0 0 0 0 0 0 0.0043214639814316 0 0 0.00431437379599241 0 0 0
0 0 0 0 0 0 0 0 0 0 0 0 0.00651388933339897 0 0 0 0 0 0 0 0 0 0 0 0 0 0.0246681809244972 0 0 0 0 0.00904786073126456 0 0 0.0128315115825206 0 0 0 0 0 0 0 0 0 0 0 0 0 0 0 0 0 0 0 0 0 0 0 0 0 0 0 0 0 0 0 0 0 0 0 0 0 0 0 0 0 0 0 0 0 0 0 0 0 0 0 0 0 0 0 0 0 0 0 0 0 0 0 0 0 0 0 0 0 0 0 0.0317419681273007 0 0 0 0 0 0 0 0.00852630916768489 0.0161060600019609 0.024745505995766 0 0.0924531023327285 0.0312460878573128 0 0 0 0 0 0 0 0 0 0 0 0 0 0 0 0 0 0 0 0 0 0 0 0 0 0 0 0 0 0 0 0 0 0 0 0 0 0 0 0 0 0 0 0 0 0 0.26460114748867 0 0.010632728923366 0 0.00925100140608496 0 0.283597248256019 0 0 0 0 0 0 0 0 0 0 0 0 0 0.027219786043817 0 0 0 0.00700496283257279 0 0 0 0 0 0 0 0 0 0 0 0 0 0 0 0 0 0 0 0 0 0 0 0 0 0 0 0 0 0 0 0 0 0 0 0 0 0 0 0 0 0 0 0 0 0 0 0 0 0 0 0 0 0 0 0 0 0 0 0 0 0 0 0 0 0 0 0 0 0 0 0 0.116112059940197 0.0133704153145757 0 0 0.0103301737402627 0 0 0 0 0 0 0 0 0 0 0 0 0 0 0 0 0 0 0 0 0 0 0 0 0 0 0 0 0 0 0 0 0 0 0 0 0 0 0 0 0 0 0 0 0 0 0 0 0
0 0 0 0 0 0 0 0 0 0 0 0 0.0169143228179069 0 0 0 0 0 0 0 0 0 0 0 0 0 0 0 0 0 0 0 0 0 0 0 0 0 0 0 0 0 0 0 0 0 0 0 0 0 0 0 0 0 0 0 0 0 0 0 0 0 0 0 0 0 0 0 0 0 0 0 0 0 0 0 0 0 0 0 0 0 0 0 0 0 0 0 0 0 0 0 0 0 0 0 0 0 0 0 0 0 0 0.0149487138132811 0 0 0 0 0.0150664202212597 0 0 0 0 0 0 0 0 0 0.0497866898424112 0 0 0 0 0 0 0 0 0 0 0 0 0 0 0 0 0 0 0 0 0 0 0 0 0 0 0 0 0 0 0 0 0 0 0 0 0 0.0180901325131308 0 0 0 0 0 0 0 0 0 0.312296744111964 0 0 0 0.0170599076061705 0 0 0 0 0.135813583336276 0 0 0 0 0 0 0 0 0 0 0 0 0 0 0 0 0 0 0 0 0 0 0 0 0 0 0 0 0 0 0.0897095021025684 0 0 0 0 0 0 0 0 0 0 0 0 0 0 0 0 0 0 0 0 0 0 0 0 0 0 0 0 0 0 0 0 0 0 0 0 0 0 0 0 0 0 0 0 0 0 0 0 0 0 0 0 0 0.122318691663997 0 0.194482949147836 0 0 0 0 0 0 0 0 0 0 0 0 0 0 0 0 0 0 0 0.0135123428231983 0 0 0 0 0 0 0 0 0 0 0 0 0 0 0 0 0 0 0 0 0 0 0 0 0 0 0 0 0 0 0 0 0 0
0 0 0 0 0 0 0 0 0 0 0 0 0.00400794632332578 0 0 0 0 0 0 0 0 0 0 0 0 0 0.043669786403206 0 0 0 0 0.00842742141903729 0 0 0 0 0 0 0 0 0 0 0 0 0 0 0 0 0 0 0 0 0 0 0 0 0 0 0 0 0 0 0 0 0 0 0 0 0 0 0 0 0 0 0 0 0 0 0 0 0 0 0 0 0 0 0 0 0 0 0 0 0 0 0 0 0 0 0 0 0 0 0 0 0 0 0 0.0034358864488198 0 0 0 0 0 0 0 0 0.0108647368036592 0 0.0269138276068606 0.0321238427709544 0 0 0 0 0 0 0 0.0317434558265792 0 0 0 0 0 0 0 0 0 0 0 0 0 0 0 0 0 0 0 0 0 0 0 0 0 0 0 0 0 0 0 0 0 0 0 0 0 0 0.439136066297747 0.0529330047681686 0.0688636615995715 0 0.0250821378782634 0 0.0986425166452343 0 0 0 0 0 0 0 0 0 0 0 0 0 0.0793988751684372 0 0 0 0 0 0 0 0 0 0 0 0 0 0 0 0 0 0 0 0.0235843409748999 0 0 0 0 0 0 0 0 0 0 0 0 0 0 0 0 0 0 0 0 0 0 0 0 0 0 0 0 0 0 0 0 0 0 0 0 0 0 0 0 0 0 0 0 0 0 0 0 0 0 0 0 0 0.00528240315951951 0 0.00503645467031971 0 0 0 0 0 0.0164748028326902 0 0 0 0 0 0 0 0 0 0 0 0 0 0.0228394825207881 0 0 0 0 0 0 0 0 0 0 0 0 0 0 0 0.00153934988191771 0 0 0 0 0 0 0 0 0 0 0 0 0 0 0 0 0 0
0 0 0 0 0 0 0 0 0 0 0 0 0 0 0 0 0 0 0 0 0 0 0 0 0 0 0 0 0 0 0 0 0 0 0 0 0 0 0 0 0 0 0 0 0 0 0 0 0 0 0 0 0 0 0 0 0 0 0 0 0 0 0 0 0 0 0 0 0 0 0 0 0 0 0 0 0 0 0 0 0 0 0 0 0 0 0 0 0 0 0 0 0 0 0 0 0 0 0 0 0 0 0 0 0 0 0 0 0 0 0 0 0 0 0 0 0 0 0 0 0 0 0 0 0 0 0 0 0 0 0 0 0 0 0 0 0 0 0 0 0 0 0 0 0 0 0 0 0 0 0 0 0 0 0 0 0 0 0 0 0 0 0 0 0 0 0 0 0 0 0 0 0 0 0 0.0777640181583052 0 0 0 0 0 0 0 0 0 0 0 0 0 0 0 0 0 0 0 0 0 0 0 0 0 0 0.0136600019977914 0.0163920023973497 0 0 0 0 0.0495138207841437 0 0 0 0 0 0 0 0 0 0 0 0 0 0.0152866620095946 0.0116846267333157 0 0 0 0 0 0 0 0 0 0 0 0 0 0 0 0 0 0 0 0 0 0 0 0 0 0 0 0 0 0 0 0 0 0 0 0 0 0.0445367612305351 0 0 0 0 0.178850037742214 0 0 0 0 0 0 0.0412427259477196 0 0.464199334789861 0 0 0 0.0868700082091696 0 0 0 0 0 0 0 0 0 0 0 0 0 0 0 0 0 0 0 0 0 0 0 0 0 0 0 0 0 0 0 0 0 0 0 0 0
0 0 0 0 0 0 0 0 0 0 0 0 0 0 0 0 0 0 0 0 0 0 0 0 0 0 0 0 0 0 0 0 0 0 0 0 0 0 0 0 0 0 0 0 0 0 0 0 0 0 0 0 0 0 0 0 0 0 0 0 0 0 0 0 0 0 0 0 0 0 0 0 0 0 0 0 0 0 0 0 0 0 0 0 0 0 0 0 0 0 0 0 0 0 0 0 0 0 0 0 0 0 0 0 0 0 0 0 0 0 0 0 0 0 0 0 0 0 0 0 0 0 0 0 0 0 0 0 0 0 0 0 0 0 0 0 0 0 0 0 0 0 0 0 0 0 0 0 0 0 0 0 0 0 0 0 0 0 0 0 0 0 0 0 0 0 0 0 0 0 0 0 0 0 0 0.106541196726886 0 0 0 0 0 0 0 0 0 0 0 0 0 0 0 0 0 0 0 0 0 0 0 0 0 0 0 0 0 0 0 0 0 0 0 0 0 0 0 0 0 0 0 0 0 0 0 0 0 0 0 0 0 0 0 0 0 0 0 0 0 0 0 0 0 0 0 0 0 0 0 0 0 0 0 0 0 0 0.00301777616516752 0 0 0 0 0 0 0.374081830261943 0 0 0 0.171860144765253 0 0.0478335266766704 0 0 0 0 0 0.246144101372844 0 0 0 0 0 0 0 0 0 0 0 0 0 0 0 0 0 0 0 0 0 0 0 0 0.0181385617148288 0 0 0 0 0 0 0 0 0.00989341821595396 0 0 0.0113535966201703 0 0 0.0111358474802831 0 0 0
0 0 0 0 0 0 0 0 0 0 0 0 0 0 0 0 0 0 0 0 0 0 0 0 0 0 0 0 0 0 0 0 0 0 0 0 0 0 0 0 0 0 0 0 0 0 0 0 0 0 0 0 0 0 0 0 0 0 0 0 0 0 0 0 0 0 0 0 0 0 0 0 0 0 0 0 0 0 0 0 0 0 0 0 0 0 0 0 0 0 0 0 0 0 0 0 0 0 0 0 0 0 0 0 0 0 0 0 0 0 0 0 0 0 0.043374776192755 0.0171751201963541 0 0 0 0 0 0 0 0 0 0 0 0 0 0 0 0 0 0 0 0 0 0 0 0 0 0 0 0 0 0 0 0 0 0 0 0 0 0 0 0 0 0 0 0 0 0 0 0 0 0 0 0 0 0 0 0 0 0 0 0 0 0 0 0 0 0 0 0 0 0 0 0 0 0 0 0 0 0 0 0 0 0 0 0 0 0 0 0 0 0 0 0 0 0 0 0 0 0 0 0 0 0 0 0 0 0 0 0 0 0 0 0 0 0 0 0 0 0 0 0 0 0 0 0 0 0 0 0 0 0 0 0 0 0 0 0 0 0 0 0 0 0 0 0 0 0.700227949400662 0.033115910197198 0 0 0 0.106211143004954 0 0 0 0 0 0 0 0 0 0 0.0998951010080767 0 0 0 0 0 0 0 0 0 0 0 0 0 0 0 0 0 0 0 0 0 0 0 0 0 0 0 0 0 0 0 0 0 0 0 0 0 0 0
0 0 0 0 0 0 0 0 0 0 0 0 0 0 0 0 0 0 0 0 0 0 0 0 0 0 0.0401341485024365 0 0 0 0 0 0 0 0 0 0 0 0 0 0 0 0 0 0 0 0 0 0 0 0 0 0 0 0 0 0 0 0 0 0 0 0 0 0 0 0 0 0 0 0 0 0 0 0 0 0 0 0 0 0 0 0 0 0 0 0 0 0 0 0 0 0 0 0 0 0 0 0 0 0 0 0 0 0.0318011190399908 0 0.149614411354233 0 0 0 0 0 0 0 0 0 0 0 0 0 0 0 0 0 0 0 0 0 0 0 0 0 0 0 0 0 0 0 0 0 0 0 0 0 0 0 0 0 0 0 0 0 0 0 0 0 0 0 0 0 0 0 0 0 0 0 0 0 0 0 0 0 0 0.10205021754957 0 0 0 0 0 0 0 0 0 0 0 0 0 0 0 0 0 0 0 0 0 0 0 0 0 0 0 0 0 0 0 0 0 0 0.228626880319634 0 0 0 0 0 0 0 0 0 0 0 0 0 0 0 0 0 0 0 0 0 0 0 0 0 0 0 0 0 0 0 0 0 0 0 0 0 0 0 0 0 0 0 0 0 0 0 0 0 0 0 0 0 0 0 0.0856717875724783 0 0 0 0 0 0.0491519475750906 0 0 0 0 0 0 0 0 0.230687402566232 0 0.0822620855203359 0 0 0 0 0 0 0 0 0 0 0 0 0 0 0 0 0 0 0 0 0 0 0 0 0 0 0 0 0 0 0 0 0 0 0
0 0 0 0 0 0 0 0 0 0 0 0 0 0 0 0 0 0 0 0 0 0 0 0 0 0 0 0 0 0 0 0 0 0 0 0 0 0 0 0 0 0 0 0 0 0 0 0 0 0 0 0 0 0 0 0 0 0 0 0 0 0 0 0 0 0 0 0 0 0 0 0 0 0 0 0 0 0 0 0 0 0 0 0 0 0 0 0 0 0 0 0 0 0 0 0 0 0 0 0 0 0 0 0 0 0 0.209062876303196 0 0 0 0 0 0 0 0 0 0 0 0 0 0 0 0 0 0 0 0 0 0 0 0 0 0 0 0 0 0 0 0 0 0 0 0 0 0 0 0 0 0 0 0 0 0 0 0 0 0 0 0 0 0 0 0 0 0 0 0 0 0 0 0 0 0 0 0 0 0 0 0 0 0 0 0 0 0 0 0 0 0 0 0 0 0 0 0 0 0 0 0 0 0 0 0 0 0 0 0 0 0 0 0 0 0 0 0 0 0 0 0 0 0 0 0 0 0 0 0 0 0 0 0 0 0 0 0 0 0 0 0 0 0 0 0 0 0 0 0 0 0 0 0 0 0 0 0 0 0 0 0 0 0 0 0 0 0 0 0 0 0 0 0.790937123696805 0 0 0 0 0 0 0 0 0 0 0 0 0 0 0 0 0 0 0 0 0 0 0 0 0 0 0 0 0 0 0 0 0 0 0 0 0 0 0 0 0 0 0 0 0 0
0 0 0 0 0 0 0 0 0 0 0 0 0 0 0 0 0 0 0 0 0 0 0 0 0 0 0.0561738648819878 0 0 0 0 0 0 0 0 0 0 0 0 0 0 0 0 0 0 0 0 0 0 0 0 0 0 0 0 0 0 0 0 0 0 0 0 0 0 0 0 0 0 0 0 0 0 0 0 0 0 0 0 0 0 0 0 0 0 0 0 0 0 0 0 0 0 0 0 0 0 0 0 0 0 0 0 0 0.0527709276857467 0 0.248724003181716 0 0 0 0 0 0 0 0 0 0 0 0 0 0 0 0 0 0 0 0 0 0 0 0 0 0 0 0 0 0 0 0 0 0 0 0 0 0 0 0 0 0 0 0 0 0 0 0 0 0 0 0 0 0 0.0784835907417469 0 0 0.114395039586342 0 0 0 0 0 0 0.0751630280690584 0.115655678284213 0 0 0 0 0 0 0 0 0 0 0 0 0 0 0 0 0 0 0 0 0 0 0 0 0 0 0 0 0 0 0 0 0 0 0 0 0 0 0 0 0 0 0 0 0 0 0 0 0 0 0 0 0 0 0 0 0 0 0 0 0 0 0 0 0 0 0 0 0 0 0 0 0 0 0 0 0 0 0 0 0 0 0 0 0 0 0 0 0 0 0 0 0 0 0 0.113089321865099 0.14554454570409 0 0 0 0 0 0 0 0 0 0 0 0 0 0 0 0 0 0 0 0 0 0 0 0 0 0 0 0 0 0 0 0 0 0 0 0 0 0 0 0 0 0 0 0 0 0 0
0 0 0 0 0 0 0 0 0 0 0 0 0 0 0 0 0 0 0 0 0 0 0 0 0 0 0 0 0 0 0 0 0 0 0 0 0 0 0 0 0 0 0 0 0 0 0 0 0 0 0 0 0 0 0 0 0 0 0 0 0 0 0 0 0 0 0 0 0 0 0 0 0 0 0 0 0 0 0 0 0 0 0 0 0 0 0 0 0 0 0 0 0 0 0 0 0 0 0 0 0 0 0 0 0 0 0 0 0 0 0 0 0 0 0 0 0 0 0 0 0 0 0 0 0 0 0 0 0 0 0 0 0 0 0 0 0 0 0 0 0 0 0 0 0 0 0 0 0 0 0 0 0 0 0 0 0 0 0 0 0 0 0 0 0 0 0 0 0 0 0 0 0 0 0 0.246445446379145 0 0 0 0 0 0 0 0 0 0 0 0 0 0 0 0 0 0 0 0 0 0 0 0 0 0 0 0 0 0 0 0 0 0 0.137255599418193 0 0 0 0 0 0 0.0376439407687027 0 0 0 0 0 0 0 0 0 0 0 0 0 0 0 0.0259862689079387 0 0 0 0 0 0 0 0 0 0 0 0 0 0 0 0 0 0 0 0 0 0 0 0 0 0 0 0 0 0 0 0 0 0 0 0 0 0 0.409603896791259 0 0.0766441523816689 0 0 0 0.0664206953530926 0 0 0 0 0 0 0 0 0 0 0 0 0 0 0 0 0 0 0 0 0 0 0 0 0 0 0 0 0 0 0 0 0 0 0 0 0 0
0 0 0 0 0 0 0 0 0 0 0 0 0 0 0 0 0 0 0 0 0 0 0 0 0 0 0 0 0 0 0 0 0 0 0 0 0 0 0 0 0 0 0 0 0 0 0 0 0 0 0 0 0 0 0 0 0 0 0 0 0 0 0 0 0 0 0 0 0 0 0 0 0 0 0 0 0 0 0 0 0 0 0 0 0 0 0 0 0 0 0 0 0 0 0 0 0 0 0 0 0 0 0 0 0 0 0 0 0 0 0 0 0 0 0 0 0 0 0 0 0 0 0 0 0 0 0 0 0 0 0 0 0 0 0 0 0 0 0 0 0 0 0 0 0 0 0 0 0 0 0 0 0 0 0 0 0 0 0 0 0 0 0 0 0 0 0 0 0 0 0 0 0 0 0 0.0738000414142827 0 0 0 0 0 0 0 0 0 0 0 0 0 0 0 0 0 0 0 0 0 0 0 0 0 0 0 0 0 0 0 0 0 0 0.0805698887340835 0 0 0 0 0 0 0.0815471441977466 0 0.0788436485686453 0 0 0 0 0 0 0 0 0 0 0 0 0 0.0203703352657147 0 0 0 0 0 0 0 0 0 0 0 0 0 0 0 0 0 0 0 0 0 0 0 0 0 0 0 0 0 0 0 0 0 0 0 0 0 0.116416758168273 0 0 0.0655312368104259 0.0228594307739174 0.136360664946105 0.187380154207645 0.0582880590063553 0 0.0642943377205465 0.0137383001862598 0 0 0 0 0 0 0 0 0 0 0 0 0 0 0 0 0 0 0 0 0 0 0 0 0 0 0 0 0 0 0 0 0 0 0
0 0 0 0 0 0 0 0 0 0 0 0 0 0 0 0 0 0 0 0 0 0 0 0 0 0 0 0 0 0 0 0 0 0 0 0 0 0 0 0 0 0 0 0 0 0 0 0 0 0 0 0 0 0 0 0 0 0 0 0 0 0 0 0 0 0 0 0 0 0 0 0 0 0 0 0 0 0 0 0 0 0 0 0 0 0 0 0 0 0 0 0 0 0 0 0 0 0 0 0 0 0 0 0 0 0 0 0 0 0 0 0 0 0 0 0 0 0 0 0 0 0 0 0 0 0 0 0 0 0 0 0 0 0 0 0 0 0 0 0 0 0 0 0 0 0 0 0 0 0 0 0 0 0 0 0 0 0 0 0 0 0 0 0 0 0 0.0865014588769584 0 0 0 0 0 0 0 0 0.293412641495704 0 0 0 0 0 0 0 0 0 0 0 0 0 0 0 0 0 0 0 0 0 0 0 0 0 0 0 0 0 0 0 0 0 0 0 0 0 0 0 0 0 0 0 0 0 0 0 0 0 0 0 0 0 0 0 0 0 0 0 0 0 0 0 0 0 0 0 0 0 0 0 0 0 0 0 0 0 0 0 0 0 0 0 0 0 0.249810814203971 0 0 0 0.0499819035681146 0.31043360301393 0 0 0 0 0 0 0 0 0 0 0 0 0 0 0 0 0 0 0 0 0 0 0 0 0 0 0 0 0 0 0 0.00985957884132161 0 0 0 0 0 0 0 0 0 0 0 0 0 0 0 0 0 0
0 0 0 0 0 0 0 0 0 0 0 0 0 0 0 0 0 0 0 0 0 0 0 0 0 0 0 0 0 0 0 0 0 0 0 0 0 0 0 0 0 0 0 0 0 0 0 0 0 0 0 0 0 0 0 0 0 0 0 0 0 0 0 0 0 0 0 0 0 0 0 0 0 0 0 0 0 0 0 0 0 0 0 0 0 0 0 0 0 0 0 0 0 0 0 0 0 0 0 0 0 0 0 0 0 0 0 0 0 0 0 0 0 0 0 0 0 0 0 0 0 0 0 0 0 0 0 0 0 0 0 0 0 0 0 0 0 0 0 0 0 0 0 0 0 0 0 0 0 0 0 0 0 0 0 0 0 0 0 0 0 0 0 0 0 0 0 0 0 0 0 0 0 0 0 0.122209512796657 0 0 0 0 0 0 0 0 0 0 0 0 0 0 0 0 0 0 0 0 0 0 0 0 0 0 0 0 0 0 0 0 0 0 0 0 0 0 0 0 0 0 0 0 0 0 0 0 0 0 0 0 0 0 0 0 0 0.0836994240534597 0 0 0 0 0 0 0 0 0 0 0 0 0 0 0 0 0 0 0 0 0 0 0 0 0 0 0 0 0 0 0 0 0 0 0 0 0 0.198112788634097 0.595978274515785 0 0 0 0 0 0 0 0 0 0 0 0 0 0 0 0 0 0 0 0 0 0 0 0 0 0 0 0 0 0 0 0 0 0 0 0 0 0 0 0 0 0 0 0
0 0 0 0 0 0 0 0 0 0 0 0 0 0 0 0 0 0 0 0 0 0 0 0 0 0 0 0 0 0 0 0 0 0 0 0 0 0 0 0 0 0 0 0 0 0 0 0 0 0 0 0 0 0 0 0 0 0 0 0 0 0 0 0 0 0 0 0 0 0 0 0 0 0 0 0 0 0 0 0 0 0 0 0 0 0 0 0 0 0 0 0 0 0 0 0 0 0 0 0 0 0 0 0 0 0 0 0 0 0 0 0 0 0 0 0 0 0 0 0 0 0 0 0 0 0 0 0 0 0 0 0 0 0 0 0 0 0 0 0 0 0 0 0 0 0 0 0 0 0 0 0 0 0 0 0 0 0 0 0 0 0 0 0 0 0 0 0 0 0 0 0 0 0.0970896010643714 0 0.049155609230518 0 0 0 0 0 0 0 0 0 0 0 0 0 0 0 0 0 0 0 0 0 0 0 0 0 0 0 0 0 0 0 0 0 0 0 0 0 0 0 0 0 0 0 0 0 0 0 0 0 0 0 0 0 0 0 0 0 0 0 0 0 0 0 0 0 0 0 0 0 0 0 0 0 0 0 0 0 0 0 0 0 0 0 0 0 0 0 0 0 0.468397364773536 0 0 0 0 0 0 0.0637453661259164 0 0 0 0.22134160203668 0 0 0.0402318361121149 0.0600386206568631 0 0 0 0 0 0 0 0 0 0 0 0 0 0 0 0 0 0 0 0 0 0 0 0 0 0 0 0 0 0 0 0 0 0 0 0
0 0 0 0 0 0 0 0 0 0 0 0 0 0 0 0 0 0 0 0 0 0 0 0 0 0 0 0 0 0 0 0 0 0 0 0 0 0 0 0 0 0 0 0 0 0 0 0 0 0 0 0 0 0 0 0 0 0 0 0 0 0 0 0 0 0 0 0 0 0 0 0 0 0 0 0 0 0 0 0 0 0 0 0 0 0 0 0 0 0 0 0 0 0 0 0 0 0 0 0 0 0 0 0 0 0 0 0 0 0 0 0 0 0 0 0 0 0 0 0 0 0 0 0 0 0 0 0 0 0 0 0 0 0 0 0 0 0 0 0 0 0 0 0 0 0 0 0 0 0 0 0 0 0 0 0 0 0 0 0 0 0 0 0 0 0 0 0 0 0 0 0 0 0 0 0 0 0 0 0 0 0 0 0 0 0 0 0 0 0 0 0 0 0 0 0 0 0 0 0 0 0 0 0 0 0 0 0 0 0 0 0 0 0 0 0 0 0.11708848046341 0 0 0 0 0 0 0 0 0 0 0 0 0 0 0 0 0 0 0 0 0 0 0 0 0 0 0 0 0 0 0 0 0 0 0 0 0 0 0 0 0 0 0 0 0 0 0 0 0 0 0 0 0 0 0.434700935640411 0 0 0.253035412623757 0 0 0.0492749715557675 0 0 0.145900199716655 0 0 0 0 0 0 0 0 0 0 0 0 0 0 0 0 0 0 0 0 0 0 0 0 0 0 0 0 0 0 0 0 0 0 0
0 0 0 0 0 0 0 0 0 0 0 0 0 0 0 0 0 0 0 0 0 0 0 0 0 0 0 0 0 0 0 0 0 0 0 0 0 0 0 0 0 0 0 0 0 0 0 0 0 0 0 0 0 0 0 0 0 0 0 0 0 0 0 0 0 0 0 0 0 0 0 0 0 0 0 0 0 0 0 0 0 0 0 0 0 0 0 0 0 0 0 0 0 0 0 0 0 0 0 0 0 0 0 0 0 0 0 0 0 0 0 0 0 0 0 0 0 0 0 0 0 0 0 0 0 0 0 0 0 0 0 0 0 0 0 0 0 0 0 0 0 0 0 0 0 0 0 0 0 0 0 0 0 0 0 0 0 0 0 0 0 0.0709677537761596 0 0 0 0 0 0 0 0 0 0 0 0 0 0.203984947471953 0 0 0.024130338444514 0 0 0 0 0.0359077615156997 0 0 0 0 0 0 0 0 0 0 0 0 0 0 0 0 0 0 0 0 0 0 0 0 0 0 0 0 0 0 0 0 0 0.0800367254606931 0 0 0 0 0 0 0 0 0 0 0 0 0 0 0 0 0 0 0 0 0 0 0 0 0 0 0 0 0 0 0 0 0 0 0 0 0 0 0 0 0 0 0 0.0189276708819846 0 0 0 0 0 0.0366101002585754 0 0 0 0 0.404927634715361 0 0 0 0 0 0.040625437407688 0 0.0838816300673718 0 0 0 0 0 0 0 0 0 0 0 0 0 0 0 0 0 0 0 0 0 0 0 0 0 0 0 0 0 0 0 0 0 0 0 0
0 0 0 0 0 0 0 0 0 0 0 0 0 0 0 0 0 0 0 0 0 0 0 0 0 0 0 0 0 0 0 0 0 0 0 0 0 0 0 0 0 0 0 0 0 0 0 0 0 0 0 0 0 0 0 0 0 0 0 0 0 0 0 0 0 0 0 0 0 0 0 0 0 0 0 0 0 0 0 0 0 0 0 0 0 0 0 0 0 0 0 0 0 0 0 0 0 0 0 0 0 0 0 0 0 0 0 0 0 0 0 0 0 0 0 0 0 0 0 0 0 0 0 0 0 0 0 0 0 0 0 0 0 0 0 0 0 0 0 0 0 0 0 0 0 0 0 0 0 0 0 0 0 0 0 0 0 0 0 0 0 0 0 0 0 0 0 0 0 0 0 0 0 0 0 0 0 0 0 0 0 0 0 0 0 0 0 0 0 0 0 0 0 0 0 0 0 0 0 0 0 0 0 0 0 0 0 0 0 0 0 0 0 0 0 0 0 0.263827791275992 0 0 0 0 0 0 0 0 0 0 0 0 0 0 0 0 0 0 0 0 0 0 0 0 0 0 0 0 0 0 0 0 0 0 0 0 0 0 0 0 0 0 0 0 0 0 0 0 0 0 0 0 0 0.0428233361338172 0.13222246571559 0 0 0 0.035063121436077 0.0426451732911863 0 0.126903816191017 0.183677048916802 0.172837247039518 0 0 0 0 0 0 0 0 0 0 0 0 0 0 0 0 0 0 0 0 0 0 0 0 0 0 0 0 0 0 0 0 0 0 0
0 0 0 0 0 0 0 0 0 0 0 0 0 0 0 0 0 0 0 0 0 0 0 0 0 0 0 0 0 0 0 0 0 0 0 0 0 0 0 0 0 0 0 0 0 0 0 0 0 0 0 0 0 0 0 0 0 0 0 0 0 0 0 0 0 0 0 0 0 0 0 0 0 0 0 0 0 0 0 0 0 0 0 0 0 0 0 0 0 0 0 0 0 0 0 0 0 0 0 0 0 0 0 0 0 0 0.0145775505642076 0 0 0 0 0 0 0 0 0 0 0 0 0 0 0.00596672119133115 0 0 0 0 0 0 0 0 0 0 0 0 0 0 0 0 0 0 0 0 0 0 0 0 0 0 0 0 0 0 0 0 0 0 0 0 0 0 0 0 0 0 0 0 0 0 0 0 0 0.0117521014278403 0 0.0114335716545334 0 0 0 0 0 0 0 0 0 0 0 0 0 0 0 0 0 0 0 0 0 0 0 0 0 0 0 0 0 0 0 0 0 0.0253784137766846 0.181185150401822 0 0 0 0 0 0 0 0 0 0 0 0 0 0 0 0 0 0 0 0 0 0 0 0 0 0 0 0 0 0 0 0 0 0 0 0 0 0 0 0 0 0 0 0 0 0 0 0 0 0 0 0 0 0 0 0 0.0277658951228519 0 0 0.0565553003315705 0 0 0 0 0 0 0.0127438819715121 0 0 0.0494156052667898 0 0.0170165518015462 0.586209256489311 0 0 0 0 0 0 0 0 0 0 0 0 0 0 0 0 0 0 0 0 0 0 0 0 0 0 0 0 0 0 0 0 0 0 0
0 0 0 0 0 0 0 0 0 0 0 0 0 0 0 0 0 0 0 0 0 0 0 0 0 0 0 0 0 0 0 0 0 0 0 0 0 0 0 0 0 0 0 0 0 0 0 0 0 0 0 0 0 0 0 0 0 0 0 0 0 0 0 0 0 0 0 0 0 0 0 0 0 0 0 0 0 0 0 0 0 0 0 0 0 0 0 0 0 0 0 0 0 0 0 0 0 0 0 0 0 0 0 0 0 0.0115493123221455 0 0 0 0 0 0 0 0 0 0.0130224841720581 0 0 0.0268571564644595 0 0 0 0 0.00849388928131918 0 0 0 0 0 0 0 0 0 0 0 0 0 0 0 0 0 0 0 0 0 0 0 0 0 0 0 0 0 0 0 0 0 0 0 0 0 0 0 0.063630793538618 0.24019799499801 0 0 0 0 0 0 0 0 0 0 0.0529028609678104 0 0 0 0 0 0 0 0.0601449316669074 0 0 0 0 0 0 0 0 0 0 0 0 0 0 0 0 0 0 0 0 0 0 0 0 0 0 0.019045172366671 0 0 0 0 0 0 0.0618047245349384 0.0266413212389023 0 0 0 0 0 0 0 0 0 0 0 0 0 0 0 0 0 0 0 0 0 0 0 0 0 0 0 0 0 0 0 0 0 0 0 0 0 0 0 0 0 0 0 0 0 0 0 0 0 0 0 0 0 0.101732240454644 0 0 0.0340669599507842 0 0.0614184594393918 0.128119465121854 0.0304819219645104 0 0.0598903115169763 0 0 0 0 0 0 0 0 0 0 0 0 0 0 0 0 0 0 0 0 0 0 0 0 0 0 0 0 0 0 0 0 0 0 0
0 0 0 0 0 0 0 0 0 0 0 0 0 0 0 0 0 0 0 0 0 0 0 0 0 0 0 0 0 0 0 0 0 0 0 0 0 0 0 0 0 0 0 0 0 0 0 0 0 0 0 0 0 0 0 0 0 0 0 0 0 0 0 0 0 0 0 0 0 0 0 0 0 0 0 0 0 0 0 0 0 0 0 0 0 0 0 0 0 0 0 0 0 0 0 0 0 0 0 0 0 0 0 0 0 0 0.00740699623232569 0 0 0 0 0 0 0 0 0 0 0 0 0 0 0.00591311209010353 0 0 0 0 0 0 0 0 0 0 0 0 0 0 0 0 0 0 0 0 0 0 0 0 0 0 0 0 0 0 0 0 0 0 0 0 0 0 0 0 0 0 0 0 0 0 0 0 0 0 0 0 0 0 0 0 0 0 0 0 0 0 0 0 0 0 0 0 0 0 0 0 0 0 0 0 0 0 0 0 0 0 0 0 0 0 0.157643593984378 0 0 0 0 0 0 0 0 0 0 0 0 0 0 0 0 0 0 0 0 0 0 0 0 0 0 0 0 0 0 0 0 0 0 0 0 0 0 0 0 0 0 0 0 0 0 0 0 0 0 0 0 0 0 0 0 0 0 0 0.0220087445042663 0 0 0 0.0132432389779233 0 0 0 0.0441179817027236 0 0.0734468029989414 0.639733054774244 0.0364864747350947 0 0 0 0 0 0 0 0 0 0 0 0 0 0 0 0 0 0 0 0 0 0 0 0 0 0 0 0 0 0 0 0 0 0 0 0
0 0 0 0 0 0 0 0 0 0 0 0 0 0 0 0 0 0 0 0 0 0 0 0 0 0 0 0 0 0 0 0 0 0 0 0 0 0 0.0066337454020011 0 0 0 0 0 0 0 0 0.0018848113971408 0 0 0 0 0 0 0 0 0 0 0 0 0 0 0 0 0 0 0 0 0 0 0 0 0 0 0 0 0 0 0 0 0 0 0 0 0 0 0 0 0 0 0 0 0 0 0 0 0 0 0 0 0 0 0 0 0 0 0 0 0 0 0 0 0 0 0 0 0 0 0 0 0 0 0 0 0 0 0 0 0 0 0 0 0 0 0 0 0 0 0 0 0 0 0 0 0 0 0 0 0 0 0 0 0 0 0 0 0 0 0 0 0 0 0 0 0 0 0.00979960618043407 0.0376003040700027 0.0389893365481132 0.0259463668980452 0.292133447151864 0 0 0 0 0 0 0 0 0 0 0 0.0106065497049425 0 0 0 0 0 0 0 0.0473621860403416 0 0 0 0 0 0 0 0 0.00485732883804665 0.0491864621303789 0.127097534602983 0.0198060089302603 0.27885476308981 0 0 0 0 0 0 0 0 0.00238497752517974 0 0 0 0 0 0 0 0 0 0.00976693661895294 0 0 0 0 0 0 0.0112378346890004 0 0 0 0 0 0.000987132417644138 0 0.00344318272511475 0 0 0 0 0 0 0 0.000947608882089464 0 0 0 0 0 0 0 0 0 0 0 0 0 0 0 0 0 0.00131255274721107 0.00986498750610415 0 0 0 0 0 0 0 0 0 0 0 0 0 0 0 0 0 0 0 0 0 0 0 0 0 0.00929633590433852 0 0 0 0 0 0 0 0 0 0 0 0 0 0 0 0 0 0 0 0 0 0 0 0 0 0
0 0 0 0 0 0 0 0 0 0 0 0 0 0 0 0 0 0 0 0 0 0 0 0 0 0 0 0 0 0 0 0 0 0 0 0 0 0 0 0 0 0 0 0 0 0 0 0 0 0 0 0 0 0 0 0 0 0 0 0 0 0 0 0 0 0 0 0 0 0 0 0 0 0 0 0 0 0 0 0 0 0 0 0 0 0 0 0 0 0 0 0 0 0 0 0 0 0 0 0 0 0 0 0 0 0 0 0 0 0 0 0 0 0 0 0 0 0 0 0 0 0 0 0 0 0 0 0 0 0 0 0 0 0 0 0 0 0 0 0 0 0 0 0 0 0 0 0 0 0 0 0 0 0 0 0 0 0 0 0 0 0 0 0 0 0 0 0 0 0 0 0 0 0 0 0 0 0 0 0 0 0.185015509778765 0 0 0 0 0 0 0 0 0 0 0 0 0 0 0 0 0 0 0 0 0 0 0 0 0 0 0 0 0 0 0 0 0 0 0 0 0 0 0 0 0 0 0 0 0 0 0 0 0 0 0 0 0 0 0 0 0.338489488968717 0 0 0 0 0 0 0 0 0 0 0 0 0 0 0 0 0 0 0 0 0 0 0 0 0 0 0 0 0 0 0 0 0 0 0 0 0 0 0 0 0 0 0 0 0 0 0 0 0 0 0 0 0 0.168656877962614 0.307838123289904 0 0 0 0 0 0 0 0 0 0 0 0 0 0 0 0 0 0 0 0 0 0 0
0 0 0 0 0 0 0 0 0 0 0 0 0 0 0 0 0 0 0 0 0 0 0 0 0 0 0 0 0 0 0 0 0 0 0 0 0 0 0 0 0 0 0 0 0 0 0 0 0 0 0 0 0 0 0 0 0 0 0 0 0 0 0 0 0 0 0 0 0 0 0 0 0 0 0 0 0 0 0 0 0 0 0 0 0 0 0 0 0 0 0 0 0 0 0 0 0 0 0 0 0 0 0 0 0 0 0 0 0 0 0 0 0 0 0 0 0 0 0 0 0 0 0 0 0 0 0 0 0 0 0 0 0 0 0 0 0 0 0 0 0 0 0 0 0 0 0 0 0 0 0 0 0 0 0 0 0 0 0.0799619243496059 0.0229306302887409 0.0378478437724836 0.0650971493511023 0 0 0 0 0 0 0 0 0 0 0 0 0 0 0 0 0.0275902539527385 0 0 0 0.0199736211154859 0 0 0 0 0 0 0 0 0 0.0420538026144325 0 0 0 0 0.0396417539329053 0 0 0 0 0 0 0 0 0 0 0 0 0 0 0 0 0 0 0 0 0 0 0 0 0 0 0 0 0 0 0 0 0 0 0 0 0 0 0 0 0 0 0 0 0 0.0103062428477072 0 0.00638299540118289 0 0 0 0 0.00998681055774295 0 0 0 0 0 0 0 0 0 0 0 0 0 0 0 0 0 0 0 0 0 0 0 0 0 0 0 0 0 0 0 0 0 0 0.00556956169296343 0.0369228975744237 0.172706052254925 0.227351452640892 0.0995886324186528 0 0 0 0 0.0317814517919295 0.0365969933004979 0 0 0 0 0 0 0 0 0 0 0 0 0.0277099301415885 0 0 0 0 0 0 0 0
0 0 0 0 0 0 0 0 0 0 0 0 0 0 0 0 0 0 0 0 0 0 0 0 0 0 0 0 0 0 0 0 0 0 0 0 0 0 0 0 0 0 0 0 0 0 0 0 0 0 0 0 0 0 0 0 0 0 0 0 0 0 0 0 0 0 0 0 0 0 0 0 0 0 0 0 0 0 0 0 0 0 0 0 0 0 0 0 0 0 0 0 0 0 0 0 0 0 0 0 0 0 0 0 0 0 0 0 0 0 0 0 0 0 0 0 0 0 0 0 0 0 0 0 0 0 0 0 0 0 0 0 0 0 0 0 0 0 0 0 0 0 0 0 0 0 0 0 0 0 0 0 0 0 0 0 0 0 0 0.104669555953949 0.0794153526211006 0 0 0 0 0.0411509169815243 0 0 0 0 0 0 0 0 0 0 0.0511268968558332 0 0 0 0 0 0 0 0 0 0 0 0 0 0 0 0 0 0 0 0 0.0558610446676394 0 0 0 0 0 0 0 0 0 0 0 0 0 0 0 0 0 0 0.0721480754679811 0 0 0 0 0.0914402921636062 0 0 0 0 0 0 0 0 0 0 0 0 0 0 0 0 0 0 0 0 0 0.0376764085984321 0 0 0 0 0 0.0189814860107332 0.0699535099039897 0 0 0 0 0 0 0 0 0 0 0 0 0 0 0 0 0 0 0 0 0 0 0 0 0 0 0 0 0 0 0 0 0 0.012078406254852 0 0.0168621478002325 0 0.186237385887327 0.0816350116774206 0 0 0 0 0.0246480216731555 0.0561154874822246 0 0 0 0 0 0 0 0 0 0 0 0 0 0 0 0 0 0 0 0 0
0 0 0 0 0 0 0 0 0 0 0 0 0 0 0 0 0 0 0 0 0 0 0 0 0 0 0 0 0 0 0 0 0 0 0 0 0 0 0 0 0 0 0 0 0 0 0 0 0 0 0 0 0 0 0 0 0 0 0 0 0 0 0 0 0 0 0 0 0 0 0 0 0 0 0 0 0 0 0 0 0 0 0 0 0 0 0 0 0 0 0 0 0 0 0 0 0 0 0 0 0 0 0 0 0 0 0 0 0 0 0 0 0 0 0 0 0 0 0 0 0 0 0 0 0 0 0 0 0 0 0 0 0 0 0 0 0 0 0 0 0 0 0 0 0 0 0 0 0 0 0 0 0 0 0 0 0 0 0 0.217980271708554 0.0128051018048183 0.00842636101656919 0 0 0 0 0 0 0 0 0 0 0 0 0 0 0 0 0 0 0 0 0 0 0 0 0 0 0 0 0 0 0 0 0 0 0 0.110590038762775 0 0 0 0 0 0 0 0.0240334688288988 0 0 0 0 0 0 0 0 0 0 0 0 0 0 0 0 0 0 0 0 0 0 0 0 0 0 0 0 0 0 0 0 0 0 0 0 0 0 0 0.00918591926542302 0 0 0 0 0 0 0 0 0 0 0 0 0 0 0 0 0 0 0 0 0 0 0 0 0 0 0 0 0 0 0 0 0 0 0 0 0 0 0.0341162639040539 0.00718439111846562 0 0.0309150431306428 0.0858487512831536 0.188148013868882 0 0 0 0 0.152417324913537 0.118349050394227 0 0 0 0 0 0 0 0 0 0 0 0 0 0 0 0 0 0 0 0 0
0 0 0 0 0 0 0 0 0 0 0 0 0 0 0 0 0 0 0 0 0 0 0 0 0 0 0 0 0 0 0 0 0 0 0 0 0 0 0 0 0 0 0 0 0 0 0 0 0 0 0 0 0 0 0 0 0 0 0 0 0 0 0 0 0 0 0 0 0 0 0 0 0 0 0 0 0 0 0 0 0 0 0 0 0 0 0 0 0 0 0 0 0 0 0 0 0 0 0 0 0 0 0 0 0 0 0 0 0 0 0 0 0 0 0 0 0 0 0 0 0 0 0 0 0 0 0 0 0 0 0 0 0 0 0 0 0 0 0 0 0 0 0 0 0 0 0 0 0 0 0 0 0 0 0 0 0 0 0.12381422296337 0.0072260410639345 0 0.139823170713217 0 0 0 0 0 0 0 0 0 0 0 0 0 0.0212609957198485 0 0 0.0629527068839163 0 0 0.00384730497052363 0.0344486649735858 0.00399451959434889 0 0 0 0 0 0 0 0 0.0565002358293458 0.00389629545794972 0 0 0 0.0235502427020448 0 0 0 0 0 0 0 0 0 0 0 0 0 0 0.00232299511547718 0 0 0 0 0 0 0 0 0 0 0 0 0 0 0 0 0 0 0 0 0 0 0 0 0 0 0 0 0 0 0.00458119862100738 0 0.00638300769572311 0 0 0.00644381776765501 0.0128830844941388 0.00807646088668202 0 0.00751423841004132 0 0.00304683860544116 0 0 0 0 0 0 0 0 0 0 0 0 0 0 0 0 0 0 0 0 0 0 0 0 0 0 0 0 0 0.143645617642199 0 0.0278284483005101 0 0.157707837025494 0.067104306248685 0.0227937808002308 0 0.00323355724541143 0 0.0179822586866877 0.0271381515825303 0 0 0 0 0 0 0 0 0 0 0 0 0 0 0 0 0 0 0 0 0
0 0 0 0 0 0 0 0 0 0 0 0 0 0 0 0 0 0 0 0 0 0 0 0 0 0 0 0 0 0 0 0 0 0 0 0 0 0 0 0 0 0 0 0 0 0 0 0 0 0 0 0 0 0 0 0 0 0 0 0 0 0 0 0 0 0 0 0 0 0 0 0 0 0 0 0 0 0 0 0 0 0 0 0 0.00207358462786689 0 0 0 0 0 0 0 0 0 0 0 0 0 0 0 0 0 0 0 0 0 0 0 0 0 0 0 0 0 0 0 0 0 0 0 0 0 0 0 0 0 0 0 0 0 0 0 0 0 0 0 0 0 0 0 0 0 0 0 0 0 0 0 0 0 0 0 0 0 0 0 0 0.00413463601920648 0.121243982246884 0.0912728276992159 0.0394872935206985 0.0524434192842921 0 0 0 0.00799907734806227 0 0 0 0 0 0 0 0 0 0.00258963908185059 0.00952589141954168 0 0.010468491199119 0 0 0 0.00566440040433684 0.00196670167262656 0 0 0 0 0 0 0 0 0.00809763113945582 0.00293784749193436 0 0 0 0.034912582565476 0 0 0 0 0 0 0 0.0116696260863607 0 0 0 0 0 0 0.00150027862051336 0 0 0 0 0 0 0 0 0 0 0 0 0 0 0 0 0 0 0 0 0 0 0 0 0 0 0 0 0 0 0.00838345414789761 0 0.0104056971456583 0 0 0.00359327602742073 0.00889421418729213 0.00564417040289278 0 0.00797857696051035 0 0 0 0 0 0 0 0 0 0 0 0 0 0 0 0 0 0 0 0 0 0 0 0 0 0 0 0 0 0 0 0.123256242396988 0.0465574776277899 0.0503708735991975 0.102796810922618 0 0.118809663115714 0 0 0.00208618384878683 0 0.0446414075723441 0.058594041617449 0 0 0 0 0 0 0 0 0 0 0 0 0 0 0 0 0 0 0 0 0
0 0 0 0 0 0 0 0 0 0 0 0 0 0 0 0 0 0 0 0 0 0 0 0 0 0 0 0 0 0 0 0 0 0 0 0 0 0 0 0 0 0 0 0 0 0 0 0 0 0 0 0 0 0 0 0 0 0 0 0 0 0 0 0 0 0 0 0 0 0 0 0 0 0 0 0 0 0 0 0 0 0 0 0 0 0 0 0 0 0 0 0 0 0 0 0 0 0 0 0 0 0 0 0 0 0 0 0 0 0 0 0 0 0 0 0 0 0 0 0 0 0 0 0 0 0 0 0 0 0 0 0 0 0 0 0 0 0 0 0 0 0 0 0 0 0 0 0 0 0 0 0 0 0 0 0 0 0 0 0.175814652734222 0.0593640601757119 0.0196464831365382 0 0 0 0.00316882855630368 0 0 0 0 0 0 0 0 0 0 0.00923043743342232 0.00671355854689489 0.0027504673392276 0 0 0 0 0 0 0 0 0 0 0 0 0 0 0.00280604086669512 0 0 0 0.0666480495006004 0 0 0 0 0 0 0 0.0119302285586033 0 0 0 0 0 0 0 0 0 0 0 0 0 0 0 0 0 0 0 0 0 0 0 0 0 0 0 0 0.0035811032077257 0 0 0 0 0 0 0 0 0 0 0.0173072995818758 0 0 0 0 0 0 0 0 0 0 0 0 0 0 0 0 0 0 0 0 0 0 0 0 0 0 0 0 0 0 0 0 0 0 0 0 0 0 0.0654413493948408 0.0247360484285993 0.133806258108748 0.0530161326500106 0.144006817106039 0 0 0 0 0 0.1018304989225 0.0982016857514421 0 0 0 0 0 0 0 0 0 0 0 0 0 0 0 0 0 0 0 0 0
0 0 0 0 0 0 0 0 0 0 0 0 0 0 0 0 0 0 0 0 0 0 0 0 0 0 0 0 0 0 0 0 0 0 0 0 0 0 0 0 0 0 0.00265399899616346 0 0 0 0 0 0 0 0 0 0 0 0 0 0 0 0 0 0 0 0.00173351909004522 0 0 0 0 0 0 0 0 0 0 0 0 0 0 0 0 0 0 0 0 0 0 0 0 0 0 0 0 0 0 0 0 0 0 0 0 0 0 0 0 0 0 0 0 0 0 0 0 0 0 0 0 0 0 0 0 0 0 0 0 0 0 0 0 0 0 0 0 0 0 0.00571982572128558 0 0 0 0 0 0 0 0 0 0 0 0 0 0 0 0 0 0 0 0 0 0 0.00467454243811545 0 0.00821534928649158 0 0 0.123408749435448 0 0 0.00917299424639513 0 0 0 0 0 0.0472926794420205 0 0 0 0.00587784708921254 0.0696843383527894 0 0 0.120707422852001 0 0 0 0.174422201693025 0.0216661647122765 0.00297271219429615 0 0 0.00157274776562156 0 0.0644296014012677 0 0.00677804951798487 0.00429937714051096 0 0.00265955766782761 0 0 0 0.0232156759233504 0.0294511228488353 0 0 0.0169053649954015 0.0523878649441499 0 0 0 0 0 0 0 0 0.0151358349110225 0 0 0 0 0 0.0424931680923432 0.00201617417530271 0 0 0.0682955363716405 0 0 0 0 0.027125882100733 0 0 0 0 0 0 0 0 0 0 0 0 0 0 0 0 0 0 0 0 0 0 0 0 0 0 0 0 0 0 0 0 0 0 0 0 0 0 0 0 0 0 0 0 0 0 0 0 0 0 0 0 0 0 0.0161816545345267 0 0 0 0 0.0149015051122047 0 0 0 0 0.0139485369477109 0 0 0 0 0 0 0 0 0 0 0 0 0 0 0 0 0 0 0 0 0 0 0 0
0 0 0 0 0 0 0 0 0 0 0 0 0 0 0 0 0 0 0 0 0 0 0 0 0 0 0 0 0 0 0 0 0 0 0 0 0 0 0 0 0 0 0 0 0 0 0 0 0 0 0 0 0 0 0 0 0 0 0 0 0 0 0 0 0 0 0 0 0 0 0 0 0 0 0 0 0 0 0 0 0 0 0 0 0 0 0 0 0 0 0 0 0 0 0 0 0 0 0 0 0 0 0 0 0 0 0 0 0 0 0 0 0 0 0 0 0 0 0 0 0 0 0 0 0 0 0 0 0 0 0 0 0 0 0 0 0 0 0 0 0 0 0 0 0 0 0 0 0 0 0 0 0 0 0 0 0 0 0 0 0 0 0 0 0 0 0 0 0 0 0 0 0 0 0 0 0 0 0.0312780417712761 0 0 0 0.150755937939712 0 0 0 0 0 0 0 0.0278686742339075 0 0 0 0 0 0 0 0 0 0 0 0 0 0 0 0 0 0 0 0 0 0 0 0 0 0 0 0 0 0 0 0 0 0 0 0 0 0 0 0 0 0 0 0 0 0 0 0.452303867229938 0 0 0 0 0 0 0 0 0 0 0 0 0 0 0 0 0 0 0 0 0 0 0 0 0 0 0 0 0 0 0 0 0 0 0 0 0 0 0 0 0 0 0 0 0 0 0 0 0 0 0 0 0 0.337793478825167 0 0 0 0 0 0 0 0 0 0 0 0 0 0 0 0 0 0 0 0 0 0 0 0
0 0 0 0 0 0 0 0 0 0 0 0 0 0 0 0 0 0 0 0 0 0 0 0 0 0 0 0 0 0 0 0 0 0 0 0 0 0 0 0 0 0 0 0 0 0 0 0 0 0 0 0 0 0 0 0 0 0 0 0 0 0 0 0 0 0 0 0 0 0 0 0 0 0 0 0 0 0 0 0 0 0 0 0 0 0 0 0 0 0 0 0 0 0 0 0 0 0 0 0 0 0 0 0 0 0 0 0 0 0 0 0 0 0 0 0 0 0 0 0 0 0 0 0 0 0 0 0 0 0 0 0 0 0 0 0 0 0 0 0 0 0 0 0 0 0 0 0 0 0 0 0 0 0 0 0 0 0 0 0 0 0.0139857720176459 0 0 0 0 0 0 0 0 0 0 0 0 0 0 0 0 0.00761972230697385 0 0 0.122263633366914 0.455983279709474 0 0 0 0 0 0 0 0 0 0 0 0 0 0 0 0 0 0 0 0 0 0 0 0 0 0 0 0 0 0.142221581019984 0 0 0 0 0 0 0 0 0 0 0 0 0 0 0 0 0 0 0 0 0 0 0 0 0 0.0184037074774256 0 0 0 0 0 0.0149479704016619 0.00820406547981578 0 0 0.00603198096258255 0.0347067059056607 0.0184372297132679 0.00554561282665896 0.00849087427301259 0 0.0074100861045874 0 0 0 0 0 0 0 0 0 0 0 0 0 0 0 0 0 0 0 0 0 0 0 0 0 0 0 0 0.0212833836412969 0 0 0 0.00451388595546911 0.00446782589469902 0 0.0297841298729085 0.0643914333370665 0 0 0 0 0 0 0.00378281119039509 0 0 0 0 0 0 0 0 0.00752430854250009 0 0 0 0 0 0 0 0 0
0 0 0 0 0 0 0 0 0 0 0 0 0 0 0 0 0 0 0 0 0 0 0 0 0 0 0 0 0 0 0 0 0 0 0 0 0 0 0 0 0 0 0 0 0 0 0 0 0 0 0 0 0 0 0 0 0 0 0 0 0 0 0 0 0 0 0 0 0 0 0 0 0 0 0 0 0 0 0 0 0 0 0 0 0 0 0 0 0 0 0 0 0 0 0 0 0 0 0 0 0 0 0 0 0 0 0 0 0 0 0 0 0 0 0 0 0 0 0 0 0 0 0 0 0 0 0 0 0 0 0 0 0 0 0 0 0 0 0 0 0 0 0 0 0 0 0 0 0 0 0 0 0 0 0 0 0 0 0 0 0 0 0 0 0 0 0 0 0 0 0 0 0 0 0 0 0 0 0 0 0 0 0.0106932671653176 0 0 0 0 0 0 0 0 0 0 0 0 0 0 0 0 0 0 0 0 0 0 0 0 0 0 0 0 0 0 0 0 0 0 0 0 0 0 0 0 0 0 0 0 0 0 0 0 0 0 0 0.0680414484624987 0 0 0 0 0.0479649981683738 0 0.276806645698496 0 0 0.011035881726656 0 0 0 0.0797324401441682 0.05342134693473 0 0.0278173203575109 0.101547323900141 0 0.0345856738042142 0 0 0 0 0 0 0 0 0 0 0 0 0 0 0 0 0 0 0 0 0 0 0 0 0 0 0 0 0.0515792886797673 0 0 0 0 0 0 0 0 0 0 0 0 0 0 0.067003730362584 0 0 0 0 0 0 0 0 0.0282992069963272 0 0 0.0571526720868117 0 0.00556244296834701 0.078756312544057 0 0 0
0 0 0 0 0 0 0 0 0 0 0 0 0 0 0 0 0 0 0 0 0 0 0 0 0 0 0 0 0 0 0 0 0 0 0 0 0 0 0 0 0 0 0 0 0 0 0 0 0 0 0 0 0 0 0 0 0 0 0 0 0 0 0 0 0 0 0 0 0 0 0 0 0 0 0 0 0 0 0 0 0 0 0 0 0 0 0 0 0 0 0 0 0 0 0 0 0 0 0 0 0 0 0 0 0 0 0 0 0 0 0 0 0 0 0 0 0 0 0 0 0 0 0 0 0 0 0 0 0 0 0 0 0 0 0 0 0 0 0 0 0 0 0 0 0 0 0 0 0 0 0 0 0 0 0 0.00656889421520489 0.0068919941142031 0 0 0.0296656793360613 0.0084005171846364 0.030419765351813 0 0 0 0.0118930316460288 0 0 0 0 0 0 0 0 0 0.00648867039912671 0.022749400585251 0.00377788517071643 0.00245873565515647 0 0 0 0 0 0 0 0 0 0 0 0 0 0 0 0 0 0 0.0988786473748479 0 0 0 0 0 0 0 0.0955064406309521 0 0 0 0 0 0 0 0 0 0 0.0225721818126463 0 0 0 0 0 0 0 0 0 0 0 0 0 0 0 0 0 0 0 0 0 0 0 0 0 0 0 0 0.0575660565601001 0 0 0 0 0 0 0 0 0 0 0 0 0 0 0 0 0 0 0 0 0 0 0 0 0 0 0 0 0 0 0 0 0 0 0 0 0 0 0.0276353955131285 0.00988292286062144 0.143436803298547 0.0187997195014451 0.0716009264844381 0.13474955719196 0 0 0 0 0 0.186365891406913 0 0 0 0 0 0 0 0 0 0 0 0 0.00369088370620208 0 0 0 0 0 0 0 0
0 0 0 0 0 0 0 0 0 0 0 0 0 0 0 0 0 0 0 0 0 0 0 0 0 0 0 0 0 0 0 0 0 0 0 0 0 0 0 0 0 0 0 0 0 0 0 0 0 0 0 0 0 0 0 0 0 0 0 0 0 0 0 0 0 0 0 0 0 0 0 0 0 0 0 0 0 0 0 0 0 0 0 0 0 0 0 0 0 0 0 0 0 0 0 0 0 0 0 0 0 0 0 0 0 0 0 0 0 0 0 0 0 0 0 0 0 0 0 0 0 0 0 0 0 0 0 0 0 0 0 0 0 0 0 0 0 0 0 0 0 0 0 0 0 0 0 0 0 0 0 0 0 0 0 0 0.00551673567512765 0 0 0.06642834262805 0 0.0540842947174057 0 0 0 0 0 0 0 0 0 0 0 0 0 0.0105879984077218 0 0.00839997939384537 0.00397886398737532 0 0 0 0 0 0 0 0 0 0 0 0 0 0 0 0 0 0 0.162455519346563 0 0 0 0 0 0 0 0.0874774469166826 0 0 0 0 0 0 0 0 0 0 0.006489873193914 0 0 0 0 0 0 0 0 0 0 0 0 0 0 0 0 0 0 0 0 0 0 0 0 0 0 0 0 0.065483442479043 0 0 0 0 0 0 0 0 0 0 0 0 0 0 0 0 0 0 0 0 0 0 0 0 0 0 0 0 0 0 0 0 0 0 0 0 0 0 0.0276054025257389 0.0195183366163151 0.0966157135222137 0.0246118419570638 0.0815250253658644 0.112726271681998 0 0 0 0 0.161667661423451 0 0 0 0 0 0 0 0 0 0 0 0 0 0.004827250161627 0 0 0 0 0 0 0 0
0 0 0 0 0 0 0 0 0 0 0 0 0 0 0 0 0 0 0 0 0 0 0 0 0 0 0 0 0 0 0 0 0 0.0042084755898452 0 0 0 0 0 0 0 0 0 0 0 0 0 0 0 0 0 0 0 0.0059894664611122 0 0 0 0.00103581091347812 0 0 0 0 0 0 0 0 0 0 0 0 0 0 0 0 0 0 0 0 0 0 0 0 0 0 0 0 0 0 0 0 0 0 0 0 0 0 0 0 0 0.00128472938511888 0.00983932832896765 0 0 0 0 0 0 0 0 0 0 0 0 0 0 0 0 0 0 0 0 0 0 0 0 0 0 0 0 0 0 0 0 0 0 0 0 0 0.00816233299698516 0 0 0 0 0 0 0 0 0 0 0 0 0 0.00498222612085103 0.00908980796340243 0.00271769720543455 0 0 0 0 0 0 0 0 0 0 0.00176982232294264 0 0 0 0 0 0 0 0 0 0 0.00304376587577614 0.00179773332743868 0 0 0 0 0 0 0 0 0 0.0613462060010106 0 0 0 0 0 0 0 0 0 0 0 0 0 0 0 0 0 0.00233503610863068 0 0 0 0 0 0 0 0.00873506525631537 0 0 0 0 0 0 0 0 0 0 0 0 0 0 0 0 0 0 0 0.00156665630429395 0 0 0 0 0 0 0 0.00163251855298391 0 0 0 0.00237702112744434 0 0 0 0 0 0 0.00712946998751303 0 0.00304412669887685 0 0 0.0641244180693134 0.000917663846513489 0 0 0 0 0 0 0 0 0 0 0 0 0 0 0 0 0 0 0 0 0 0 0 0 0 0 0 0 0 0 0 0 0 0 0 0 0 0 0 0.018683095060103 0.00244512357885252 0 0 0.0616713346241865 0.0797873466123575 0.175755199056209 0.16268253508527 0.0450359051991546 0.0352489941834691 0 0 0.0308134743028637 0.0367603758175464 0.033576353138579 0 0.0317554318077182 0 0.0786554530894422
0 0 0 0 0 0 0 0 0 0 0 0 0 0 0 0 0 0 0 0 0 0 0 0 0 0 0 0 0 0 0 0 0 0 0 0 0 0 0 0 0 0 0 0 0 0 0 0 0 0 0 0 0 0 0 0 0 0 0 0 0 0 0 0 0 0 0 0 0 0 0 0 0 0 0 0 0 0 0 0 0 0 0 0 0 0 0 0 0 0 0 0 0 0 0 0 0 0 0 0 0 0 0 0 0 0 0 0 0 0 0 0 0 0 0 0 0 0 0 0 0 0 0 0 0 0 0 0 0 0 0 0 0 0 0 0 0 0 0 0 0 0 0 0 0 0 0 0 0 0 0 0 0 0 0 0 0 0 0 0 0 0 0 0 0 0 0 0 0 0 0 0 0 0 0 0 0 0 0 0 0 0 0 0 0 0 0.0047664503453739 0.0348377635169044 0.00866648439728515 0 0.00286854915899517 0 0 0 0 0 0 0 0 0 0.00177761081944336 0 0 0 0 0 0 0 0 0 0 0 0 0 0 0 0 0 0 0 0 0 0 0 0 0 0 0 0 0 0 0 0 0 0 0.00222593740211077 0.0692104292138592 0 0 0 0 0 0 0 0 0 0.101475764740375 0.0444380890745546 0.00463259699467307 0 0 0 0.00819504792205213 0.0139021933898589 0.00095074756045081 0.0303176705264389 0 0.157160311882388 0.0212022463102436 0.0181993530560031 0 0 0 0 0 0 0 0 0 0 0 0 0 0 0 0 0 0 0 0 0 0 0 0 0 0 0 0 0 0 0 0 0 0 0 0 0 0 0.0124981145162884 0.248407237524395 0.0382265049678632 0 0 0 0 0 0 0 0 0.0401370590985597 0.0196457536923395 0.011816017709538 0 0.0286028670027327 0 0.00238914851002473 0.0734500506672484
0 0 0 0 0 0 0 0 0 0 0 0 0 0 0 0 0 0 0 0 0 0 0 0 0 0 0 0 0 0 0 0 0 0.0067846364892771 0.000729566756269114 0 0 0 0 0 0 0 0 0 0 0 0 0 0 0 0 0 0 0.00784123397967272 0 0 0 0 0 0 0 0 0 0 0 0 0 0 0 0 0.000647108447272856 0 0 0 0 0 0 0 0 0 0 0 0 0 0 0 0 0 0 0 0 0 0 0 0 0 0 0 0 0.00175661018628725 0.00539315337452359 0 0 0 0 0 0 0 0 0 0 0 0 0 0 0 0 0 0 0 0 0 0 0 0 0 0 0 0 0 0 0 0 0 0 0 0 0 0.012176186969155 0 0 0 0 0.0088284701598658 0 0 0 0 0 0.00280298609143985 0.000688151405619015 0 0.0103100055152165 0.00349324857717485 0.000599161104182364 0 0 0 0 0 0 0 0 0 0 0.0017992536192593 0 0 0.000338391405184095 0 0.00124450897388547 0 0 0 0 0 0.00270567389224136 0.004771211952652 0 0 0 0 0.000701626238345621 0 0 0 0 0 0.001968156300033 0 0.000473031855113743 0 0 0 0 0 0 0 0 0 0 0 0 0 0 0.00385471792791472 0 0 0 0 0 0 0 0 0 0 0 0 0 0 0 0 0 0.00206699744783294 0 0 0 0 0 0 0 0 0 0 0.00411577434543468 0.00552790961191314 0.00204062969224947 0 0.000462032016625883 0.00215528205640418 0.00057871883534532 0.0120473507485458 0.000608534234122174 0 0.000786654159470587 0.0105607897976582 0.00292060321532498 0.00393134027233102 0.0106038987159884 0.00113522878562931 0 0.00650218049584279 0.054656829692537 0.00498186087211573 0.0360294660878983 0.00210799533192886 0.0018472585437659 0.102234209500062 0.000778190976778963 0.00599858246239481 0 0.000525714196582444 0 0 0.000385579272633757 0 0.0011854079249939 0 0 0 0 0 0 0.000510909585405613 0 0 0 0 0 0 0 0 0 0 0 0 0 0 0 0 0 0 0.000590219216349925 0.00787374477444928 0 0 0.0108984607163035 0.00538561465776958 0 0.0315013347816586 0.0192876377662682 0 0.0101377459749757 0.0263773921119941 0 0.00477553011765621 0 0.0629337538665502 0 0.0048510931616657 0.109984561149474 0.00988804402716637 0.0230507949001319 0.164123052113686 0.0348254914952173 0.0943474705890483 0.0219750384812335
0 0 0 0 0 0 0 0 0 0 0 0 0 0 0 0 0 0 0 0 0 0 0 0 0 0 0 0 0 0 0 0 0 0 0 0 0 0 0 0 0 0 0 0 0 0 0 0 0 0 0 0 0 0 0 0 0 0 0 0 0 0 0 0 0 0 0 0 0 0 0 0 0 0 0 0 0 0 0 0 0 0 0 0 0 0 0 0 0 0 0 0 0 0 0 0 0 0 0 0 0 0 0 0 0 0 0 0 0 0 0 0 0 0 0 0 0 0 0 0 0 0 0 0 0 0 0 0 0 0 0 0 0 0 0 0 0 0 0 0 0 0 0 0 0 0 0 0 0 0.00203361477778767 0 0 0.00419068639831538 0 0 0 0 0 0 0 0 0 0 0 0 0 0 0 0 0 0 0 0 0 0 0 0 0 0 0 0 0 0 0 0 0 0.00517205997687444 0.0255511672206228 0.00836066005970481 0 0.00174167371487128 0 0 0 0 0 0 0 0 0 0.000965186747328424 0 0 0 0 0 0 0 0 0 0 0 0 0 0 0 0 0 0 0 0 0 0 0 0 0 0 0 0 0 0 0 0 0 0.00456590179944286 0.0878086925444039 0.0784030374496373 0 0 0 0 0 0 0 0 0.00142646813035947 0.108689360332237 0.058293881952857 0.00648895246726153 0.00126958171276999 0 0 0.00865659111744607 0.0145670304105971 0.00119080712613377 0.0378195666083888 0.00682756923995811 0.142478754288159 0.00763043817334827 0.0102317972574226 0 0 0 0 0 0 0 0 0 0 0 0 0 0 0 0 0 0 0 0 0 0 0 0 0 0 0 0 0 0 0 0 0 0 0 0 0.00190725299438923 0.143135109292974 0.0421230789781834 0 0.041151617389473 0 0 0 0 0 0 0.00101593935601858 0 0.021238663745469 0.0170527179784675 0 0 0.0494756016390082 0 0.00278512662617289 0.0557514124939162
0 0 0 0 0 0 0 0 0 0 0 0 0 0 0 0 0 0 0 0 0 0 0 0 0 0 0 0 0 0 0 0 0 0 0 0 0 0 0 0 0 0 0 0 0 0 0 0 0 0 0 0 0 0 0 0 0 0 0 0 0 0 0 0 0 0 0 0 0 0 0 0 0 0 0 0 0 0 0 0 0 0 0 0 0 0 0 0 0 0 0 0 0 0 0 0 0 0 0 0 0 0 0 0 0 0 0 0 0 0 0 0 0 0 0 0 0 0 0 0 0 0 0 0 0 0 0 0 0 0 0 0 0 0 0 0 0 0 0 0 0 0 0 0 0 0 0 0 0 0 0 0 0 0 0 0 0 0 0 0 0 0 0 0 0 0 0 0 0 0 0 0 0 0 0 0 0 0 0 0 0 0 0 0 0 0 0.0170499402040579 0 0.0145872047566684 0 0.00583203959093792 0 0 0 0 0 0 0 0 0 0 0 0 0 0 0 0 0 0 0 0 0 0 0 0 0 0 0 0 0 0 0 0 0 0 0 0 0 0 0 0 0 0 0 0 0 0.0109958750487432 0 0 0 0 0 0 0 0 0 0.0188534433859483 0 0 0 0 0 0 0 0 0 0 0.0401418163498182 0 0 0 0 0 0 0 0 0 0 0 0 0 0 0 0 0 0 0 0 0 0 0 0 0 0 0 0 0 0 0 0 0 0 0 0 0 0 0 0.130222262801913 0.152478604841515 0.243290765759337 0 0 0 0 0 0 0 0 0 0 0.0249704607125598 0.0528893274174064 0 0.288688259131094 0 0 0
0 0 0 0 0 0 0 0 0 0 0 0 0 0 0 0 0 0 0 0 0 0 0 0 0 0 0 0 0 0 0 0 0 0 0 0 0 0 0 0 0 0 0 0 0 0 0 0 0 0 0 0 0 0 0 0 0 0 0 0 0 0 0 0 0 0 0 0 0 0 0 0 0 0 0 0 0 0 0 0 0 0 0 0 0 0 0 0 0 0 0 0 0 0 0 0 0 0 0 0 0 0 0 0 0 0 0 0 0 0 0 0 0 0 0 0 0 0 0 0 0 0 0 0 0 0 0 0 0 0 0 0 0 0 0 0 0 0 0 0 0 0 0 0 0 0 0 0 0 0 0 0 0 0 0 0 0 0 0 0 0 0 0 0 0 0 0 0 0 0 0 0 0 0 0 0.0949184500240581 0 0 0 0 0 0 0 0 0 0 0 0 0 0 0 0 0 0 0 0.117446845228218 0 0 0 0 0 0 0 0 0 0 0 0 0 0 0 0 0 0.207178575487179 0 0.323641698471617 0 0 0 0.0125849084896342 0 0 0 0 0.166802839208771 0.077426683090523 0 0 0 0 0 0 0 0 0 0 0 0 0 0 0 0 0 0 0 0 0 0 0 0 0 0 0 0 0 0 0 0 0 0 0 0 0 0 0 0 0 0 0 0 0 0 0 0 0 0 0 0 0 0 0 0 0 0 0 0 0 0 0 0 0 0 0 0 0 0 0 0 0 0 0 0 0 0 0 0 0 0 0 0 0 0 0 0 0 0 0
0 0 0 0 0 0 0 0 0 0 0 0 0 0 0 0 0 0 0 0 0 0 0 0 0 0 0 0 0 0 0 0 0 0 0 0 0 0 0 0 0 0 0 0 0 0 0 0 0 0 0 0 0 0 0 0 0 0 0 0 0 0 0 0 0 0 0 0 0 0 0 0 0 0 0 0 0 0 0 0 0 0 0 0 0 0 0 0 0 0 0 0 0 0 0 0 0 0 0 0 0.00687854420491715 0 0 0 0 0 0 0 0 0 0 0 0 0 0 0 0 0 0 0 0 0 0 0 0 0 0 0 0 0 0 0 0 0 0 0 0 0 0 0 0 0 0 0 0 0 0 0 0 0 0 0 0 0.0265599354561441 0.00948187024134444 0 0 0 0 0 0 0 0 0 0 0 0 0 0 0 0 0 0 0 0 0 0 0 0 0 0 0 0 0 0 0 0 0.116322287503185 0 0 0 0 0 0 0 0.0139922421805215 0 0 0 0 0 0 0 0 0 0 0 0 0 0 0 0 0 0.0493692127748658 0 0 0 0 0 0 0 0 0 0 0 0 0 0 0 0 0 0 0 0 0 0 0 0 0 0 0 0 0 0 0 0 0 0 0 0 0 0 0 0 0 0 0 0.0998175850683308 0 0 0 0 0 0 0 0 0 0 0 0 0 0 0 0 0 0 0 0 0 0 0 0 0 0 0 0 0 0 0 0 0 0 0 0 0 0 0.169286367109898 0 0.0477049783635915 0 0 0 0 0 0.165099108358574 0.0490876818809837 0.0093532798022666 0 0 0 0 0 0 0 0.0106632406702644 0 0.226383666385113
0 0 0 0 0 0 0 0 0 0 0 0 0 0 0 0 0 0 0 0 0 0 0 0 0 0 0 0 0 0 0 0 0 0.0232684633650384 0 0 0 0 0 0 0 0 0 0 0 0 0 0 0 0 0 0 0 0.0255089399047191 0 0 0 0 0 0 0 0 0 0 0 0 0 0 0 0 0 0 0 0 0 0 0 0 0 0 0 0 0 0 0 0 0 0 0 0 0 0 0 0 0 0 0 0 0 0 0.0114278178946036 0 0 0 0 0 0 0 0 0 0 0 0 0 0 0 0 0 0 0 0 0 0 0 0 0 0 0 0 0 0 0 0 0 0 0 0 0 0.0471851889030634 0 0 0 0 0.00414071966826093 0 0 0 0 0 0 0 0 0.0297274539971391 0 0 0 0 0 0 0 0 0 0 0 0 0.00273121344623285 0 0 0 0 0 0 0 0 0 0 0.00356094917673396 0.00368551342970822 0 0 0 0 0 0 0 0 0 0.00702405643750947 0 0 0 0 0 0 0 0 0 0 0 0 0 0 0 0 0 0 0 0 0 0 0 0 0 0 0 0 0 0 0 0 0 0 0 0 0 0 0 0 0 0 0 0 0 0 0 0 0 0 0 0 0 0 0 0 0 0.00340587109397918 0 0 0 0 0 0 0 0 0 0 0 0.163355729011257 0 0 0 0 0 0 0 0 0 0 0 0 0 0 0 0 0 0 0 0 0 0 0 0 0 0 0 0 0 0 0 0 0 0 0 0 0 0 0.183435229551436 0 0.10395951405342 0 0 0 0 0 0 0.013638868506256 0 0.0186437811147016 0 0 0.0101031057650325 0.00937166829593098 0.192306941972576 0 0.00648708916548562 0.127665309625252 0.00936657562166412
0 0 0 0 0 0 0 0 0 0 0 0 0 0 0 0 0 0 0 0 0 0 0 0 0 0 0 0 0 0 0 0 0 0 0 0 0 0 0 0 0 0 0 0 0 0 0 0 0 0 0 0 0 0 0 0 0 0 0 0 0 0 0 0 0 0 0 0 0 0 0 0 0 0 0 0 0 0 0 0 0 0 0 0 0 0 0 0 0 0 0 0 0 0 0 0 0 0 0 0 0 0 0 0 0 0 0 0 0 0 0 0 0 0 0 0 0 0 0 0 0 0 0 0 0 0 0 0 0 0 0 0 0 0 0 0 0 0 0 0 0 0 0 0 0 0 0 0 0 0 0 0 0 0 0 0 0 0 0 0 0 0 0 0 0 0 0 0 0 0 0 0 0 0 0 0 0 0 0 0 0 0 0 0 0 0 0 0.114352598680794 0 0 0 0 0 0 0 0.022818754199587 0 0 0 0 0 0 0 0 0 0 0 0 0 0 0 0 0 0.0131697545135945 0.0102491891187064 0 0 0 0 0 0 0 0 0 0 0 0 0 0 0 0 0 0 0 0 0 0 0 0 0 0 0 0 0 0 0 0 0 0 0 0 0 0 0 0 0 0 0.00914638108690496 0 0 0 0 0 0 0 0 0 0 0 0 0 0 0 0 0 0 0 0 0 0 0 0 0 0 0 0 0 0 0 0 0 0 0 0 0 0 0.331670312423612 0 0 0 0 0 0.113502259918086 0 0 0.196847217813489 0.0169690512571857 0 0 0 0 0 0 0 0.0903718963968084 0 0.0809025845912337
0 0 0 0 0 0 0 0 0 0 0 0 0 0 0 0 0 0 0 0 0 0 0 0 0 0 0 0 0 0 0 0 0 0 0 0 0 0 0 0 0 0 0 0 0 0 0 0 0 0 0 0 0 0 0 0 0 0.000614698066871946 0 0 0 0 0 0 0 0 0 0 0 0 0 0 0 0 0 0 0 0 0 0 0 0 0 0 0 0 0 0 0 0 0 0 0 0 0 0 0 0 0 0 0 0 0 0 0 0 0 0 0 0 0 0 0 0 0 0 0 0 0 0 0 0 0 0 0 0 0 0 0 0 0 0 0 0 0 0 0 0 0.00108663996974079 0 0 0 0 0 0 0 0 0 0 0 0 0 0 0 0 0 0 0 0 0 0 0 0 0 0 0 0 0 0 0 0 0 0 0 0 0 0 0 0 0 0 0 0 0 0 0 0 0.0341732999417365 0 0 0 0 0 0 0 0.00734456640181061 0 0 0 0 0 0 0 0 0 0 0 0 0 0 0 0 0 0.0037326453523307 0 0 0 0 0 0 0 0 0 0 0 0 0 0 0 0 0 0 0 0 0.000399165971613311 0 0 0 0 0 0 0 0 0 0 0 0 0 0.00178830745097538 0 0 0 0.00675718280551652 0 0.00480806105775002 0 0 0.0318614612131676 0.00073584868703658 0 0 0 0 0 0 0 0 0 0 0 0 0 0 0 0 0 0 0 0 0 0 0 0 0 0 0 0 0 0 0 0 0 0 0 0 0 0.168609521115966 0 0.00848489382658035 0 0 0 0.0185342513726448 0.00614852270085396 0.108111532964192 0 0.16994655247683 0.0502371161705302 0 0 0.0294977425224056 0.0220390169836369 0.0618936218695541 0 0.226522979128959 0 0.0366723719492979
0 0 0 0 0 0 0 0 0 0 0 0 0 0 0 0 0 0 0 0 0 0 0 0 0 0 0 0 0 0 0 0 0 0 0 0 0 0 0 0 0 0 0 0 0 0 0 0 0 0 0 0 0 0 0 0 0 0 0 0 0 0 0 0 0 0 0 0 0 0 0 0 0 0 0 0 0 0 0 0 0 0 0 0 0 0 0 0 0 0 0 0 0 0 0 0 0 0 0 0 0 0 0 0 0 0 0 0 0 0 0 0 0 0 0 0 0 0 0 0 0 0 0 0 0 0 0 0 0 0 0 0 0 0 0 0 0 0 0 0 0 0 0 0 0 0 0 0 0 0 0 0 0 0 0 0 0 0 0 0 0 0 0 0 0 0 0 0 0 0 0 0 0 0 0 0 0 0 0 0 0 0 0 0 0 0 0 0.00923833776772135 0 0 0 0 0 0 0 0 0 0 0 0 0 0 0 0 0 0 0 0 0 0 0 0 0 0 0 0 0 0 0 0 0 0 0 0 0 0 0 0 0 0 0 0 0 0 0 0 0 0 0 0 0 0 0 0 0 0 0 0 0.00276984763904425 0 0 0 0.00934692595470669 0 0.00669851148088444 0 0 0.0163744764361394 0 0 0 0 0 0 0 0 0 0 0 0 0 0 0 0 0 0 0 0 0 0 0 0 0 0 0 0 0 0 0 0 0 0 0 0 0 0 0.103707285291321 0 0 0 0 0 0.00784649420105269 0 0.0207066342416457 0.377590940010692 0 0.205420249426073 0.121605230753545 0 0.0122231403068641 0.0083721147764485 0 0 0.0879279986403893 0 0.0101718130734731
0 0 0 0 0 0 0 0 0 0 0 0 0 0 0 0 0 0 0 0 0 0 0 0 0 0 0 0 0 0 0 0 0 0 0 0 0 0 0 0 0 0 0 0 0 0 0 0 0 0 0 0 0 0 0 0 0 0 0 0 0 0 0 0 0 0 0 0 0 0 0 0 0 0 0 0 0 0 0 0 0 0 0 0 0.000691436122390195 0 0.000597362195511418 0 0 0 0 0 0 0 0 0 0 0 0 0 0 0 0 0 0 0 0 0 0 0 0 0 0 0 0 0 0 0 0 0 0 0 0 0 0 0 0 0 0 0 0 0 0 0 0 0 0 0 0 0 0 0 0 0.00545609448203152 0 0 0 0 0 0 0 0 0 0 0 0 0 0 0 0 0 0 0 0 0 0 0 0 0 0 0 0 0 0 0 0 0 0 0 0 0 0 0.00259780756113555 0 0 0 0 0 0.000829947139060132 0 0 0 0 0 0.00127740726180321 0.0028453788567602 0 0 0 0 0 0 0 0 0 0 0 0 0 0 0 0 0.00124792696156057 0.00147369740382684 0 0 0 0 0 0 0 0.0248524179446372 0 0 0 0 0 0 0 0 0 0 0 0 0.00549943100228994 0.000806223810121827 0 0 0 0.00105381655427863 0.000446843543797448 0.00656970414510871 0 0 0 0.00335898929443119 0.00171360055750893 0.00164603634039664 0.0148740266389155 0.020330937134107 0.110905316196746 0.0136693420776485 0.0926666724665663 0.00825692439043465 0.0764491060592946 0 0.00112617846657197 0.00908600584895867 0.00117782973366142 0.0162026084823479 0 0 0 0 0 0 0.0006875630642207 0 0 0 0 0 0 0 0 0 0 0 0 0 0 0 0 0 0 0 0 0 0 0 0 0 0.00124843652749016 0.00353637089613667 0 0 0.0218657440269982 0 0.0669244527039664 0.000807937606621357 0 0 0 0.00503040325590308 0 0.0300677595222441 0.0553363377031354 0 0 0 0.0638238246912712 0.256236505475439 0.00692787895559006 0.052172256796157 0.00494824130062217 0 0.00267721880230203
0 0 0 0 0 0 0 0 0 0 0 0 0 0 0 0 0 0 0 0 0 0 0 0 0 0 0 0 0 0 0 0 0 0 0 0 0 0 0 0 0 0 0 0 0 0 0 0 0 0 0 0 0 0 0 0 0 0 0 0 0 0 0 0 0 0 0 0 0 0 0 0 0 0 0 0 0 0 0 0 0 0 0 0 0 0 0 0 0 0 0 0 0 0 0 0 0 0 0 0 0 0 0 0 0 0 0 0 0 0 0 0 0 0 0 0 0 0 0 0 0 0 0 0 0 0 0 0 0 0 0 0 0 0 0 0 0 0 0 0 0 0 0 0 0 0 0 0 0 0 0 0 0 0 0 0 0 0 0 0 0 0.0215781898116736 0 0 0 0 0 0 0 0 0 0 0 0 0 0 0 0 0.0156053261402845 0 0 0 0.00978933321572063 0 0 0 0 0 0 0 0 0 0.101298217510564 0 0 0.373273742728086 0 0 0 0 0 0 0 0 0 0.00900493151574302 0 0 0 0 0 0 0 0 0 0 0 0.0378735934799242 0 0 0 0 0 0 0 0 0 0 0 0 0 0 0.0261722560296428 0.0338209819661646 0 0 0 0 0 0 0 0 0 0 0 0 0 0 0 0 0 0 0 0 0 0 0 0 0 0 0 0 0 0 0 0 0 0 0 0 0 0 0 0 0 0 0 0 0 0 0 0 0 0 0.0494077650853012 0 0 0 0 0 0 0 0 0 0.00756829736620389 0.0114106637213536 0 0 0 0 0 0 0 0 0 0 0.303196701429339 0 0 0 0 0 0 0 0 0 0
0 0 0 0 0 0 0 0 0 0 0 0 0 0 0 0 0 0 0 0 0 0 0 0 0 0 0 0 0 0 0 0 0 0 0 0 0 0 0 0 0 0 0 0 0 0 0 0 0 0 0 0 0 0 0 0 0 0 0 0 0 0 0 0 0 0 0 0 0 0 0 0 0 0 0 0 0 0 0 0 0 0 0 0 0 0 0 0 0 0 0 0 0 0 0 0 0 0 0 0 0 0 0 0 0 0 0 0 0 0 0 0 0 0 0 0 0 0 0 0 0 0 0 0 0 0 0 0 0 0 0 0 0 0 0 0 0 0 0 0 0 0 0 0 0 0 0 0 0 0 0 0 0 0 0 0 0 0 0 0 0 0 0 0 0 0 0 0 0 0 0 0 0 0 0 0 0 0 0 0 0 0 0 0 0 0 0 0 0 0 0 0 0 0 0 0 0 0 0 0 0 0 0 0 0 0 0 0 0 0 0 0 0 0 0 0 0 0 0 0 0 0 0 0 0 0 0 0 0 0 0 0 0 0 0.00418136695046088 0 0.0130924334194824 0 0 0 0 0 0 0 0 0 0.0114619787429302 0.0146164244611207 0 0 0 0 0.0487837710933992 0.0128038301401745 0.0312937706733085 0 0.026745012621199 0 0.0825916980151293 0 0 0 0 0 0 0 0 0 0 0 0 0 0 0 0 0 0 0 0 0 0 0 0 0 0 0 0 0 0 0 0 0 0 0 0 0 0 0.169215757699754 0.0474617878108447 0.15539624324053 0 0 0 0 0 0 0 0 0 0 0.156941269806968 0.0318218867834641 0 0.193592768541235 0 0 0
0 0 0 0 0 0 0 0 0 0 0 0 0 0 0 0 0 0 0 0 0 0 0 0 0 0 0 0 0 0 0 0 0 0 0 0 0 0 0 0 0 0 0 0 0 0 0 0 0 0 0 0 0 0 0 0 0 0 0 0 0 0 0 0 0 0 0 0 0 0 0 0 0 0 0 0 0 0 0 0 0 0 0 0 0 0 0 0 0 0 0 0 0 0 0 0 0 0 0 0 0 0 0 0 0 0 0 0 0 0 0 0 0 0 0 0 0 0 0 0 0 0 0 0 0 0 0 0 0 0 0 0 0 0 0 0 0 0 0 0 0 0 0 0.00514593152528223 0 0 0 0 0 0 0 0 0 0 0 0 0 0 0 0 0 0 0 0 0 0 0 0 0 0 0 0 0 0 0 0 0 0 0 0 0 0 0 0 0 0 0 0 0 0 0 0 0 0 0 0 0 0 0 0 0 0 0 0 0 0 0 0 0 0 0 0 0 0 0 0 0 0 0 0 0 0 0 0 0 0 0 0 0 0 0 0 0 0 0.00326377096787687 0.00492307999560711 0.0033194273571078 0 0 0.00221053038048763 0.00064826434991586 0.012804087198795 0.000790272567003731 0 0 0.00380881223528648 0.00208777824329925 0.00606491073849192 0.0115068633874867 0.00137357445315861 0 0.010134295919853 0.0978031785616709 0.00890644757670691 0.0599993526669245 0.00280388074804879 0.00285657149516735 0 0.0037406412844158 0.0129036029761754 0 0.000503669601543779 0 0 0 0 0.000996249586399586 0 0 0 0 0 0 0 0 0 0 0 0 0 0 0 0 0 0 0 0 0 0 0 0 0 0 0.00901755096222328 0 0 0.0241338563338808 0.0113665635912587 0.147673116654771 0.0171226970198255 0.00424098172842152 0 0 0.00344185229247375 0 0.0222912114284512 0.00415736811914671 0.0805844691947025 0 0.0215378524954998 0 0.124676012019126 0.0123328312238307 0.20745005337957 0.0513783897401131 0 0
0 0 0 0 0 0 0 0 0 0 0 0 0 0 0 0 0 0 0 0 0 0 0 0 0 0 0 0 0 0 0 0 0 0 0 0 0 0 0 0 0 0 0 0 0 0 0 0 0 0 0 0 0 0 0 0 0 0 0 0 0 0 0 0 0 0 0 0 0 0 0 0 0 0 0 0 0 0 0 0 0 0 0 0 0 0 0 0 0 0 0 0 0 0 0 0 0 0 0 0 0 0 0 0 0 0 0 0 0 0 0 0 0 0 0 0 0 0 0 0 0 0 0 0 0 0 0 0 0 0 0 0 0 0 0 0 0 0 0 0 0 0 0 0 0 0 0 0 0 0 0 0 0 0 0 0 0 0 0 0 0 0 0 0 0 0 0 0 0 0 0 0 0 0 0 0 0 0 0 0 0 0 0 0 0 0 0 0 0 0 0 0 0 0 0 0 0 0 0 0 0 0 0 0 0 0 0 0 0 0 0 0 0 0 0 0 0 0 0 0 0 0 0 0 0 0 0 0 0 0 0 0 0 0 0 0 0.00697186865230359 0 0 0 0 0 0 0 0 0 0.0201388678763785 0.0037870641684976 0 0 0 0 0.038185762742592 0.0179620522420877 0.038132699093179 0 0.00499586314267712 0.0043060830747322 0.0135092933732837 0.059764486481601 0 0 0 0 0 0 0 0 0 0 0 0 0 0 0 0 0 0 0 0 0 0 0 0 0 0 0 0 0 0 0 0 0 0 0 0 0.0401124224880389 0.00952455114932621 0.0184966466468703 0 0.0125147098289382 0 0 0.00444802410147038 0 0.023203313308415 0.00396719686426324 0.450736180693029 0 0.00608420805125367 0.173698391266936 0 0.00728060155661517 0.0224226993349574 0.0197570138625539 0 0
0 0 0 0 0 0 0 0 0 0 0 0 0 0 0 0 0 0 0 0 0 0 0 0 0 0 0 0 0 0 0 0 0 0.00895762998918919 0 0 0 0 0 0 0 0 0 0 0 0 0 0 0 0 0 0 0 0.00897597184086732 0 0 0 0 0 0 0 0 0 0 0 0 0 0 0 0 0 0 0 0 0 0 0 0 0 0 0 0 0 0 0 0 0 0 0 0 0 0 0 0 0 0 0 0 0 0 0 0 0 0 0 0 0 0 0 0 0 0 0 0 0 0 0 0 0 0 0 0 0 0 0 0 0 0 0 0 0 0 0 0 0 0 0 0 0.0261752724198475 0 0 0 0 0.0195779634490083 0 0 0 0 0 0.0029098579865912 0 0 0.0367531967942885 0 0 0 0 0 0 0 0 0 0 0 0 0 0 0 0 0 0 0 0 0 0 0 0 0.00425931041057952 0 0 0 0 0 0 0 0 0 0 0 0 0 0 0 0 0 0 0 0 0 0 0 0 0 0 0 0 0 0 0 0 0 0 0 0 0 0 0 0 0 0 0 0 0 0 0 0 0 0 0 0 0 0 0 0 0.00104844563952727 0 0 0 0.0028207304215007 0 0 0 0 0 0 0.00457751697621549 0 0 0 0 0 0 0 0 0 0 0 0.175598961377414 0 0 0 0 0 0 0 0 0 0 0 0 0 0 0 0 0 0 0 0 0 0 0 0 0 0 0 0 0 0 0 0 0 0 0 0.00248713083678981 0 0 0.0745247578555678 0 0.0877074766684434 0 0 0 0 0.185657837057008 0 0.13254757406403 0 0.0247884750320401 0 0 0.034949726678336 0.0148093284654399 0 0 0.0557963893926245 0.0950764466446911 0
0 0 0 0 0 0 0 0 0 0 0 0 0 0 0 0 0 0 0 0 0 0 0 0 0 0 0 0 0 0 0 0 0 0 0 0 0 0 0 0 0 0 0 0 0 0 0 0 0 0 0 0 0 0 0 0 0 0 0 0 0 0 0 0 0 0 0 0 0 0 0 0 0 0 0 0 0 0 0 0 0 0 0 0 0 0 0 0 0 0 0 0 0 0 0 0 0 0 0 0 0 0 0 0 0 0 0 0 0 0 0 0 0 0 0 0 0 0 0 0 0 0 0 0 0 0 0 0 0 0 0 0 0 0 0 0 0 0 0 0 0 0 0 0.00720315867522224 0 0 0 0 0 0 0 0 0 0 0 0 0 0 0 0 0 0 0 0 0 0 0 0 0 0 0 0 0 0 0 0 0 0 0 0 0 0 0 0 0 0 0.00171640710386466 0 0.000959339224884611 0 0.0016101379961207 0 0 0 0 0 0 0 0 0 0 0 0 0 0 0.00328076492939655 0 0 0 0 0 0 0 0 0 0 0 0 0 0 0 0 0 0 0 0 0 0 0 0 0 0 0 0 0.00354404911489724 0.00625945917198563 0.00264360797787148 0 0 0.00297191114796686 0.000674349031880446 0.0202498028271105 0.00103644681238287 0 0 0.00513387033048744 0.00307081311023639 0.00689205305740317 0.0141412399639893 0.00202412156019149 0 0.0118040095986556 0.12495748459547 0.00989318541950761 0.0557511496604391 0.00340711278250678 0.00292874470277409 0.00784240919441046 0.00206269547626522 0.00956322210755885 0 0.000513530805031632 0 0 0 0 0.000997911106898059 0 0 0 0 0 0 0 0 0 0 0 0 0 0 0 0 0 0 0 0 0 0 0 0 0 0 0.0126902835968611 0 0 0 0.0169006709521042 0.225046979143586 0.0507345175491181 0.0500729128646736 0 0 0 0 0 0 0.0672731920726691 0 0.0271324027615688 0.211859254304609 0.0164364827361912 0 0 0.00872031653321071 0 0
0 0 0 0 0 0 0 0 0 0 0 0 0 0 0 0 0 0 0 0 0 0 0 0 0 0 0 0 0 0 0 0 0 0 0 0 0 0 0 0 0 0 0 0 0 0 0 0 0 0 0 0 0 0 0 0 0 0 0 0 0 0 0 0 0 0 0 0 0 0 0 0 0 0 0 0 0 0 0 0 0 0 0 0 0 0 0 0 0 0 0 0 0 0 0 0 0 0 0 0 0 0 0 0 0 0 0 0 0 0 0 0 0 0 0 0 0 0 0 0 0 0 0 0 0 0 0 0 0 0 0 0 0 0 0 0 0 0 0 0 0 0 0 0 0 0 0 0 0 0 0 0 0 0 0 0 0 0 0 0 0 0 0 0 0 0 0 0 0 0 0.00389429437681541 0 0 0 0 0 0 0.00233903997637108 0 0 0 0.0019147541662661 0.0021178372940419 0 0 0 0 0 0 0 0 0 0 0 0 0 0 0 0 0 0 0 0 0 0 0.00611535360192782 0 0 0 0 0 0 0 0 0 0 0 0 0 0 0 0 0 0 0 0 0 0 0 0 0 0 0 0 0.00282594526272366 0 0 0 0 0 0 0.00252030466044662 0 0 0 0.0108426829492014 0 0 0.00746308377264446 0 0 0 0.0068920930014493 0 0.00451748212929525 0 0 0.00266851000410592 0 0 0 0 0 0 0 0 0 0 0 0 0 0 0 0 0 0 0 0 0 0 0 0 0 0 0 0 0 0 0 0 0 0 0 0 0 0 0.0566185013699265 0 0.106444018563272 0 0 0 0.00692613449423761 0.00503085140234524 0.0853837695018505 0.38968298956953 0.0680796266866926 0.0142224261200817 0 0 0.116959305813797 0.0322821687708296 0.0448207783388413 0.0194380481733072 0 0 0
0 0 0 0 0 0 0 0 0 0 0 0 0 0 0 0 0 0 0 0 0 0 0 0 0 0 0 0 0 0 0 0 0 0.0229793621797742 0 0 0 0 0 0 0 0 0 0 0 0 0 0 0 0 0 0 0 0.0273504394818928 0 0 0 0 0 0 0 0 0 0 0 0 0 0 0 0 0.00435589448673567 0 0 0 0 0 0 0 0 0 0 0 0 0 0 0 0 0 0 0 0 0 0 0 0 0 0 0 0 0.010536247397235 0.0138321598259411 0 0 0 0 0 0 0 0 0 0 0 0 0 0 0 0 0 0 0 0 0 0 0 0 0 0 0 0 0 0 0 0 0 0 0 0 0 0.0398540771477802 0 0 0 0 0.0187391155086591 0 0 0 0 0 0.00210793925014403 0 0 0.0300098311186437 0.00431601736892997 0 0 0 0 0 0 0 0 0 0 0 0 0 0 0 0 0 0 0 0 0 0 0 0 0 0 0 0 0 0 0 0 0 0.0120583898879171 0.00633099159135993 0 0 0 0 0 0 0 0 0 0 0 0 0 0 0 0 0 0 0 0 0 0 0 0 0 0 0 0 0 0 0 0 0 0 0 0 0 0 0 0 0 0 0 0 0 0 0 0.00126036215444956 0 0 0 0 0 0 0 0 0 0.00343384382895951 0.00285993407336189 0 0 0 0 0 0 0 0 0 0.255458626289955 0 0 0 0 0 0 0 0 0 0 0 0 0 0 0 0 0 0 0 0 0 0 0 0 0 0 0 0 0 0 0 0 0 0 0 0 0 0 0 0.00343289731013938 0.314598864464779 0.00694513484593689 0 0 0 0.108010855706408 0 0 0 0 0 0 0 0 0.0833199731608294 0 0 0 0.0282090429201682
0 0 0 0 0 0 0 0 0 0 0 0 0 0 0 0 0 0 0 0 0 0 0 0 0 0 0 0 0 0 0.00107055344362659 0.00122539670109239 0.00243240452542841 0 0 0 0 0 0 0 0 0 0 0 0 0 0 0 0 0 0 0 0 0 0 0 0 0.000723469384166388 0 0 0 0 0 0 0 0 0 0 0 0 0.00140224049415027 0 0 0 0 0 0 0 0 0 0 0 0 0 0.000712215415968244 0 0 0 0 0 0 0 0 0 0 0 0 0 0 0.0155224361535298 0.00739961804911899 0 0 0 0 0 0 0 0 0 0 0 0 0 0 0 0 0 0 0 0 0 0 0 0 0 0 0 0 0 0 0 0 0 0 0 0 0 0 0 0 0 0.00124959816432357 0 0 0 0 0 0 0 0 0 0.00251711145869114 0.0148260762867717 0.00536677236522382 0 0 0 0 0 0 0 0 0 0 0 0 0 0 0 0 0 0 0 0 0 0 0 0 0 0 0 0 0 0 0 0.0030580252990458 0.259871790152048 0.0217681173762127 0 0.00261432665630779 0 0 0 0.0031847030795328 0.0229794405886981 0 0 0 0 0 0 0 0 0 0 0 0 0 0 0 0 0 0.0282561140384673 0.00545050334082431 0 0 0 0 0 0 0 0 0 0 0 0 0 0 0 0 0 0 0 0 0 0.0066059636422989 0 0 0 0 0 0 0 0 0 0.00726643772145339 0.00234609747315159 0 0 0 0 0 0 0 0.00240176640325751 0 0.260782380109676 0.00197637750397448 0.00294028882664586 0 0 0 0 0 0 0 0 0 0 0 0 0 0 0 0 0 0 0 0 0 0 0 0 0 0 0 0 0 0 0 0 0 0 0 0 0.0574331355266147 0.039618700508063 0.0275072385951024 0.0521893722499719 0 0 0.060219915394501 0.00297485504356455 0.0313038437418129 0.0258363718880195 0.00322538595636202 0.00315137456630765 0 0 0 0 0 0 0 0.0105895818759945 0
