# Supplementary material for: Recovery of neural dynamics criticality in personalized whole-brain models of stroke
Source: Nat Commun. 2022 Jun 27;13:3683. doi: 10.1038/s41467-022-30892-6 (PMC9237050; doi:10.1038/s41467-022-30892-6)
Supplement: Supplementary file 3 — Source Data [file 41467_2022_30892_MOESM3_ESM.zip › Source_Data/Tables/Table1/Structural_Connectivity/patients/pat_3_165_316_22_.txt]

0 0.0148426098285038 0.0125704268836986 0.0983173487867935 0 0.107193475495264 0.0804366313782188 0 0.0103404338832152 0.0247517032791669 0.246771398926744 0.0236965749406082 0 0.0221685181005328 0.00789403393958414 0.00893806227088085 0.00719200079985464 0 0 0.00611898597490364 0 0 0 0 0 0 0 0 0 0.0979035984251715 0.110718455309902 0 0 0 0 0 0 0.012110572042215 0.00501024748550182 0 0 0 0 0 0 0 0 0 0 0 0 0 0 0 0 0 0 0 0 0 0 0 0 0 0 0 0 0 0 0 0 0 0 0 0 0 0 0 0 0 0.0112787008962054 0 0 0 0 0.00347999446125121 0.00338000012186897 0 0.0139824777455302 0 0 0 0 0.00836622709354512 0 0.0207646578154711 0.00707990862492276 0 0 0 0 0 0 0 0 0 0 0 0 0 0 0 0 0 0 0 0 0 0 0 0 0 0 0 0 0 0.00611210710828031 0 0 0.0218236516939212 0 0 0 0 0 0 0.00261979489998951 0.0041374017882544 0 0 0 0 0 0 0 0 0 0 0 0 0 0 0 0 0 0 0 0 0 0 0 0 0 0 0 0 0 0 0 0 0 0 0 0 0 0 0 0 0 0 0 0 0 0 0 0 0 0 0 0 0 0 0 0 0 0 0 0 0 0 0 0 0 0 0 0 0 0 0 0 0 0 0 0 0 0 0 0 0 0 0 0 0 0 0 0 0 0 0 0 0 0 0 0 0 0 0 0 0 0 0 0 0 0 0 0 0 0 0 0 0 0 0 0 0 0 0 0 0 0 0 0 0 0 0 0 0 0 0 0 0 0 0 0 0 0 0 0 0 0 0 0 0 0 0 0 0 0 0 0 0 0 0 0 0 0 0 0 0 0 0 0 0 0 0 0 0 0 0 0 0 0 0 0 0 0
0.017360756803212 0 0.074134372411594 0.0845019200030366 0 0.0370626602978354 0.0121963299017634 0 0 0 0.0129207226687209 0.181397410659591 0 0 0.0314688603464186 0 0.220456397988093 0.0203353841239136 0 0.141464796075092 0 0 0 0 0 0 0 0 0 0.0137696002548057 0.0343592307162084 0 0 0 0 0 0 0 0 0 0 0 0 0 0 0 0 0 0 0 0 0 0 0 0 0 0 0 0 0 0 0 0 0 0 0 0 0 0 0 0 0 0 0 0 0 0 0 0 0 0 0 0 0 0 0 0 0 0 0 0 0 0 0 0 0 0 0 0 0 0 0 0 0 0 0 0 0 0 0 0 0 0 0 0 0 0 0 0 0 0 0 0 0.118571557749715 0 0 0 0 0 0 0 0 0 0 0 0 0 0 0 0 0 0 0 0 0 0 0 0 0 0 0 0 0 0 0 0 0 0 0 0 0 0 0 0 0 0 0 0 0 0 0 0 0 0 0 0 0 0 0 0 0 0 0 0 0 0 0 0 0 0 0 0 0 0 0 0 0 0 0 0 0 0 0 0 0 0 0 0 0 0 0 0 0 0 0 0 0 0 0 0 0 0 0 0 0 0 0 0 0 0 0 0 0 0 0 0 0 0 0 0 0 0 0 0 0 0 0 0 0 0 0 0 0 0 0 0 0 0 0 0 0 0 0 0 0 0 0 0 0 0 0 0 0 0 0 0 0 0 0 0 0 0 0 0 0 0 0 0 0 0 0 0 0 0 0 0 0 0 0 0 0 0 0 0 0 0 0 0 0 0 0 0 0 0 0 0
0.0357296229378962 0.180152228990876 0 0 0.0157954162298956 0.183020692487559 0.0172168306590884 0 0 0 0.0386965491602801 0 0 0 0 0.00903489966361309 0.0285673597537306 0.126371266784104 0.0147690372144343 0.0597753786134265 0.0222787119926851 0 0 0 0 0 0 0 0 0.0739998006343413 0.09044485352819 0 0 0 0 0 0 0 0 0 0 0 0 0 0 0 0 0 0 0 0 0 0 0 0 0 0 0 0 0 0 0 0 0 0 0 0 0 0 0 0 0 0 0 0 0 0 0 0 0 0 0 0 0 0 0 0 0 0 0 0 0 0 0 0 0 0 0 0 0 0 0 0 0 0 0 0 0 0 0 0 0 0 0 0 0 0 0 0 0 0 0 0 0.0675428993058433 0 0 0 0 0 0 0 0 0 0 0 0 0 0.00488093746649454 0 0 0 0 0 0 0 0 0 0 0 0 0 0 0 0 0 0 0 0 0 0 0 0 0 0 0 0 0 0 0 0 0 0 0 0 0 0 0 0 0 0 0 0 0 0 0 0 0 0 0 0 0 0 0 0 0 0 0 0 0 0 0 0 0 0 0 0 0 0 0 0 0 0 0 0 0 0 0 0 0 0 0 0 0 0 0 0 0 0 0 0 0 0 0 0 0 0 0 0 0 0 0 0 0 0 0 0 0 0 0 0 0 0 0 0 0 0 0 0 0 0.010200421793887 0 0 0 0 0 0 0 0 0 0 0 0 0.0107274386344037 0.0107956541492512 0 0 0 0 0 0 0 0 0 0 0 0 0 0 0 0 0 0 0 0 0 0 0 0 0 0 0 0 0 0 0 0 0 0 0 0 0 0 0 0 0 0
0.0445105493070422 0.0327070209967699 0 0 0.0154644230614167 0.0270434106915839 0.0267102885579541 0 0.0193551882318863 0.00744564941814275 0.200359341797419 0.0398605644209856 0 0.0279348603266252 0.0101981443699174 0.0019965442512859 0.0235784261675716 0.00419045810715472 0 0.0700371629343205 0 0 0 0 0 0 0 0 0 0.0545847616381076 0.0117855737504097 0 0 0 0.00319706702818241 0 0 0.126974401387788 0.00164312667086762 0 0 0 0 0 0 0 0 0 0 0 0.00996584381749841 0 0 0 0.00309923755975577 0.0029795185840249 0 0 0 0 0 0 0 0 0 0 0 0 0 0 0 0.0195880908919304 0 0 0 0 0 0 0 0 0 0 0 0 0 0 0 0 0 0 0 0 0 0.074249955006566 0 0 0 0 0 0 0 0 0 0 0.00497713200258587 0 0 0 0 0.00303292864827118 0 0 0 0 0 0 0 0 0 0 0 0 0 0 0 0 0 0 0 0.117125772048254 0 0 0.0129261515650739 0 0 0 0 0 0.00247840676060799 0 0 0 0 0 0 0 0 0 0 0 0 0 0 0 0 0 0 0 0 0 0 0 0 0 0 0 0 0 0 0 0 0 0 0 0 0 0 0 0 0 0 0 0 0 0 0 0 0 0 0 0 0 0 0 0 0 0 0 0 0 0 0 0 0 0 0 0 0 0 0 0 0 0 0 0 0 0 0 0 0 0 0 0 0 0 0 0 0 0 0 0 0 0 0 0 0 0 0 0 0 0 0 0 0 0 0 0 0 0 0 0 0 0 0 0 0 0 0 0 0 0 0 0 0 0 0 0 0 0 0 0 0 0 0 0 0 0 0 0 0 0 0 0 0 0 0 0 0 0 0 0 0 0 0 0 0 0 0 0 0 0 0 0 0 0 0 0 0 0 0 0 0 0 0 0 0
0 0 0.00376853579515555 0.0231643919101169 0 0.0455933924888525 0 0.105508215865546 0.0155519541865158 0.127661646873227 0.0301928369923711 0.0166883852294761 0 0.0477634955825553 0.0248202109986563 0.0408437007694512 0 0.0511116423109689 0 0.0033168827425477 0 0 0 0 0 0 0 0 0.148651040668726 0.0105674807785334 0.0158592880720546 0 0 0 0 0 0 0.0230946782446539 0 0 0 0 0 0 0 0 0.093530828446603 0 0 0 0 0 0 0 0 0.0190301914094919 0 0 0 0 0 0 0 0 0 0 0 0 0 0 0.0101554747329265 0 0 0 0 0 0 0 0 0 0 0 0 0 0 0 0.00304687684911926 0 0 0 0 0 0 0 0 0 0 0 0 0 0 0 0 0 0.0129367327360279 0 0 0 0 0.0056580377702266 0 0 0 0 0 0 0 0 0 0 0 0 0 0 0 0 0 0 0 0.0289137672797389 0 0 0.016098390670063 0 0 0 0 0.0057205909695408 0 0 0 0 0 0 0 0 0 0 0 0 0 0 0 0 0 0 0 0 0 0.00400335775261893 0 0 0 0 0 0 0 0 0 0 0 0 0 0 0.00941873794243659 0 0 0 0 0 0 0 0 0 0 0 0 0.0101110691143188 0 0 0 0 0 0 0.00473924446234986 0 0 0 0 0 0 0 0 0 0 0 0.0126148622242653 0 0 0 0 0 0 0 0 0 0 0 0 0 0 0 0 0 0 0 0 0 0 0 0 0 0 0 0 0 0 0 0 0 0 0 0 0 0 0 0 0 0 0 0 0 0 0 0 0 0 0 0.0101152782857369 0 0 0 0 0 0 0 0 0 0 0 0 0 0 0 0 0 0 0 0 0 0 0 0 0 0 0 0 0 0.00495973623841234 0 0 0 0 0 0 0 0 0 0 0 0 0 0 0 0 0 0 0 0 0 0.0147890436067147 0 0 0 0 0
0.0539524160300728 0.0159485334007722 0.0324089031427522 0.0300656926743414 0.033839542016508 0 0.049765383841258 0.0288433665141807 0.115460647584342 0.257770909731174 0.0633404191605126 0.0242250111866302 0 0.00503420310517659 0.00878355492322702 0.0110823868064441 0.00451233826220208 0.0308403983620697 0 0.00362783067176498 0 0 0 0 0 0 0 0 0 0.0399342114221049 0.04281921006896 0 0 0 0 0 0.00508492815430847 0.00664288798089018 0.0251853630417109 0 0 0 0 0 0 0 0 0 0 0 0 0 0 0 0 0 0 0 0 0 0 0 0 0 0 0 0 0 0 0 0 0 0 0 0 0 0 0 0 0 0.00662526824746005 0 0 0 0 0.00318781220889887 0.00578035212659176 0 0.00909329321039648 0 0 0 0 0.00443347954191253 0 0.0129111728333342 0 0 0 0 0 0 0 0 0 0 0 0 0 0 0 0 0 0 0 0 0 0 0 0 0 0 0 0 0 0 0 0 0 0.0527515420969244 0 0 0.00659778195139031 0 0 0 0 0.00271469725529019 0 0 0 0 0 0 0 0 0 0 0 0 0 0 0 0 0 0 0 0 0 0 0 0 0 0 0 0 0 0 0 0 0 0 0 0 0 0 0 0 0 0 0 0 0 0 0 0 0 0 0 0 0 0 0 0 0 0 0 0 0 0 0 0 0 0 0 0 0 0 0 0 0 0 0 0 0 0 0 0 0 0 0 0 0 0 0 0 0 0 0 0 0 0 0 0 0 0 0 0 0 0 0 0 0 0 0 0 0 0 0 0 0 0 0 0 0 0 0 0 0.00202744824818173 0 0 0 0 0 0 0 0 0 0 0 0 0 0 0 0 0 0 0 0 0 0 0 0 0 0 0 0 0 0 0 0 0 0 0 0 0 0 0 0 0 0 0 0 0.0047090141982167 0 0 0 0 0 0 0 0 0 0 0 0
0.114716790367323 0.0148711273967432 0.00863869048966529 0.0841431754840734 0 0.141012601828753 0 0 0.107709406768066 0.0714283073304832 0.0294625063908786 0.0161924766363685 0 0 0 0 0.00636599319716168 0 0 0.00425191336676098 0 0 0 0 0 0 0 0 0 0.0115066039531718 0.0212833001415627 0 0 0 0 0 0 0.0794066481316472 0.003944362698313 0 0 0 0 0 0 0 0 0 0 0 0.00648495937262448 0 0 0 0 0 0 0 0 0 0 0 0 0 0 0 0 0 0 0 0 0.0139873881990949 0 0 0 0 0 0 0 0 0 0 0 0 0 0 0.0113517897094965 0 0 0 0 0 0 0.0465434798400934 0 0 0 0 0 0 0 0 0 0 0 0 0 0 0 0 0 0 0 0 0 0 0 0 0 0 0 0 0 0 0 0 0 0 0 0.172956779119299 0 0 0.0279514459717885 0 0 0 0 0 0 0 0 0 0 0 0 0 0 0 0 0 0 0 0 0 0 0 0 0 0 0 0 0 0 0 0 0 0 0 0 0 0 0 0 0 0 0 0 0 0 0 0 0 0 0 0 0 0 0 0 0 0 0 0 0 0 0 0 0 0 0 0 0 0 0 0 0 0.00579025360663268 0 0 0 0 0 0 0 0 0 0 0 0 0 0 0 0 0 0 0 0 0 0 0 0 0 0 0 0 0 0 0 0 0 0 0 0 0 0 0 0 0 0 0 0 0 0 0 0 0 0 0 0 0 0 0 0 0 0 0 0 0 0 0 0 0 0 0 0 0 0 0 0 0 0 0 0 0 0 0 0 0 0 0 0 0 0 0 0 0 0 0 0 0 0 0 0 0 0 0 0 0 0 0 0 0 0 0 0 0
0 0 0 0 0.153963573250832 0.0567094039598541 0 0 0.0954423896266329 0.234535024018113 0 0 0 0 0 0.00390110189604072 0 0 0 0 0 0 0 0 0 0 0 0 0 0.00746011850822821 0 0 0 0 0 0 0 0.00907089439169986 0 0 0 0 0 0 0 0 0.0599989932495876 0 0 0 0.0320670403137521 0 0 0 0 0 0 0 0 0 0 0 0 0 0 0 0 0 0 0 0 0 0 0.0191623457335789 0 0 0 0 0 0 0 0 0 0 0 0 0 0 0 0 0 0 0 0 0 0 0 0 0 0 0 0 0 0 0 0 0 0 0 0 0 0 0 0 0 0 0 0 0 0 0 0 0 0 0 0 0 0 0 0.00706042242275804 0.0715505811874478 0.0429736496001527 0.201355173866097 0 0 0 0 0 0.00474928797522486 0 0 0 0 0 0 0 0 0 0 0 0 0 0 0 0 0 0 0 0 0 0 0 0 0 0 0 0 0 0 0 0 0 0 0 0 0 0 0 0 0 0 0 0 0 0 0 0 0 0 0 0 0 0 0 0 0 0 0 0 0 0 0 0 0 0 0 0 0 0 0 0 0 0 0 0 0 0 0 0 0 0 0 0 0 0 0 0 0 0 0 0 0 0 0 0 0 0 0 0 0 0 0 0 0 0 0 0 0 0 0 0 0 0 0 0 0 0 0 0 0 0 0 0 0 0 0 0 0 0 0 0 0 0 0 0 0 0 0 0 0 0 0 0 0 0 0 0 0 0 0 0 0 0 0 0 0 0 0 0 0 0 0 0 0 0 0 0 0 0 0 0 0 0 0 0 0
0.00727062998369454 0 0 0.0300606166481508 0.01612494613004 0.161296418670112 0.0531023574656908 0.0678145533963681 0 0.271259558160226 0.0125704576603048 0 0 0.00309775217113402 0 0.00584549152823762 0 0 0 0 0 0 0 0 0 0 0 0 0 0.00755663787200875 0.00699896585681532 0 0 0 0 0 0 0.0546318328188327 0.0152956249311607 0 0 0 0 0 0 0 0.00608675631105437 0 0 0 0.0251284503013079 0 0 0 0 0 0 0 0 0 0 0 0 0 0 0 0 0 0 0 0 0 0 0 0 0 0 0 0 0 0 0 0 0 0 0 0.00308640652665778 0 0 0 0 0 0 0.0230464426410281 0 0 0 0 0 0 0 0 0 0 0 0 0 0 0 0 0 0 0 0 0 0 0 0 0 0 0 0 0 0 0 0 0 0 0 0.200178807607297 0 0 0.0178577633176112 0 0 0 0 0.00231100020461929 0.00582651882451924 0 0 0 0 0 0 0 0 0 0 0 0 0 0 0 0 0 0 0 0 0 0 0 0 0 0 0 0 0 0 0 0 0 0 0 0 0 0 0 0 0 0 0 0 0 0 0 0 0 0 0 0 0 0 0 0 0 0 0 0 0 0 0 0 0 0 0 0 0 0 0 0 0 0 0 0 0 0 0 0 0 0 0 0 0 0 0 0 0 0 0 0 0 0 0 0 0 0 0 0 0 0 0 0 0 0 0 0 0 0 0 0 0 0 0 0 0 0 0 0 0 0 0 0 0 0 0 0 0 0 0 0 0 0 0 0 0 0 0 0 0 0 0 0 0 0 0 0 0 0 0 0 0 0 0 0 0 0 0 0 0 0 0 0 0.00355201097312912 0 0 0 0 0 0 0 0 0 0 0 0
0.0100924923267383 0 0 0.00670599346893663 0.0767597945375781 0.208826061019495 0.0204216384600487 0.0966383185972338 0.157305934388489 0 0.0124663675473641 0.0025444608054875 0 0.00298506310193718 0 0.00744634150233341 0.00404441848350761 0.0102115320057872 0 0.00140545999287585 0 0 0 0 0 0 0 0 0 0.0167129515449608 0.0237302778724853 0 0 0 0.00484867222357401 0 0.0327926410800722 0.0358532512238851 0.0187505174896095 0 0 0 0 0 0 0 0.0184889179320834 0 0 0 0.0213285183616437 0 0 0 0 0 0.00264701321818016 0 0 0 0 0 0 0 0 0 0 0.0026496644734067 0 0 0 0.00314372664103013 0 0.00239821682040219 0 0 0 0 0 0 0.00251371847428709 0 0 0 0 0.0239957629714426 0.00705936583578625 0.00950908554189618 0.0134664939737139 0.00334747932436603 0 0 0 0.00738412104418066 0 0 0.00303904738989899 0 0 0 0.00244946760208264 0 0 0 0 0 0 0 0 0.00360360281987938 0 0 0 0 0 0 0 0 0 0 0 0 0 0.00181185220554946 0 0 0 0 0 0.0728213155610767 0 0 0.0269337007573455 0 0 0 0 0.00202185314934184 0.00762710638216584 0 0 0 0.00230063631457205 0 0 0 0 0 0 0 0 0 0 0 0 0 0 0 0 0 0 0 0 0 0 0 0 0 0 0 0 0 0 0 0 0 0 0 0 0 0 0 0 0 0 0 0 0 0 0 0 0 0 0 0 0 0 0 0 0 0 0 0 0 0 0 0.00239383141361335 0 0 0 0 0 0 0 0 0 0 0 0 0 0 0 0 0 0 0 0 0 0 0 0 0 0 0 0 0 0 0 0 0 0 0 0 0 0 0 0 0 0 0 0 0 0 0 0 0 0 0 0.00254524419859264 0 0 0 0 0 0 0 0 0 0 0 0 0 0 0 0 0 0 0 0 0 0 0 0 0 0 0 0 0 0 0 0 0 0 0 0 0 0 0 0 0 0 0 0 0.0039780699210632 0 0 0 0 0 0 0 0 0 0 0 0
0.103011639708867 0.00461126307675607 0.00568310013241357 0.184743121924924 0.0185855502111018 0.0525327171960221 0.00862358907764401 0 0.00746292858370147 0.0127625679230855 0 0.0183986426544804 0 0.012804594142707 0.00965373727515442 0.00251155303975036 0 0.00686983812783741 0 0.00174440247218747 0 0 0 0 0 0 0 0 0 0.1746985956805 0.125473396393281 0 0 0 0.00607092966719356 0 0 0.0756780802749576 0.0018766465375847 0 0 0 0 0 0 0 0 0 0 0 0.00477513273437902 0 0 0 0.00261703298209707 0.00315496228269303 0 0.00338969407861403 0 0 0 0 0 0 0 0 0 0.00222889044239023 0 0 0 0.0237904019723531 0 0 0 0 0 0 0 0 0 0 0 0 0 0 0.00845235081564928 0 0 0 0 0 0 0.0506725439710652 0 0.0164838931128411 0 0 0 0 0.00573452947232629 0.00270856911277822 0 0 0.00558524869892408 0 0 0 0 0.00363159960219073 0 0 0 0 0 0 0 0 0 0 0 0 0 0 0 0 0 0 0 0.026821847760228 0 0 0 0 0 0 0 0.000879639237575305 0.00527676962374535 0 0 0 0 0 0 0 0 0 0 0 0 0 0 0 0 0 0 0 0 0 0 0 0 0 0 0 0 0 0 0 0 0 0 0 0 0 0 0 0 0 0 0 0 0 0 0 0 0 0 0 0 0 0 0 0 0 0 0 0 0 0 0 0 0 0 0 0 0 0 0 0 0 0 0 0 0 0 0 0 0 0 0 0 0 0 0 0 0 0 0 0 0 0 0 0 0 0 0 0 0 0 0 0 0 0 0 0 0 0 0 0 0 0 0 0 0 0 0 0 0 0 0 0 0 0 0 0 0 0 0 0 0 0 0 0 0 0 0 0 0 0 0 0 0 0 0 0 0 0 0 0 0 0 0 0 0 0 0 0 0 0 0 0 0 0 0 0 0 0 0 0 0 0 0 0 0
0.029297875874051 0.191744651041249 0 0.108858214118401 0.0304260024393801 0.0595075399972052 0.01403753080446 0 0 0.00771530295280965 0.054493520203649 0 0 0.108566089329404 0.116942207194822 0.0121278988088973 0.0994542290402991 0 0 0.0850184746704148 0 0 0 0 0 0 0 0 0 0.0131533618227357 0.0686571017022226 0 0 0 0 0 0 0 0 0 0 0 0 0 0 0 0 0 0 0 0 0 0 0 0 0 0 0 0 0 0 0 0 0 0 0 0 0 0 0 0 0 0 0 0 0 0 0 0 0 0 0 0 0 0 0 0 0 0 0 0 0 0 0 0 0 0 0 0 0 0 0 0 0 0 0 0 0 0 0 0 0 0 0 0 0 0 0 0 0 0 0 0 0 0 0 0 0 0 0 0 0 0 0 0 0 0 0 0 0 0 0 0 0 0 0 0 0 0 0 0 0 0 0 0 0 0 0 0 0 0 0 0 0 0 0 0 0 0 0 0 0 0 0 0 0 0 0 0 0 0 0 0 0 0 0 0 0 0 0 0 0 0 0 0 0 0 0 0 0 0 0 0 0 0 0 0 0 0 0 0 0 0 0 0 0 0 0 0 0 0 0 0 0 0 0 0 0 0 0 0 0 0 0 0 0 0 0 0 0 0 0 0 0 0 0 0 0 0 0 0 0 0 0 0 0 0 0 0 0 0 0 0 0 0 0 0 0 0 0 0 0 0 0 0 0 0 0 0 0 0 0 0 0 0 0 0 0 0 0 0 0 0 0 0 0 0 0 0 0 0 0 0 0 0 0 0 0 0 0 0 0 0 0 0 0
0 0 0 0 0 0 0 0 0 0 0 0 0 0 0 0 0 0 0 0 0 0 0.0114787575037309 0 0.012185098387623 0.0265300621748302 0 0 0 0 0 0.0219398670086595 0 0 0.0465313358780147 0 0 0 0 0 0 0 0 0 0 0 0 0 0.0443124730115726 0 0 0 0 0 0 0.0231277570005241 0.0590540419758413 0 0 0 0 0 0 0 0 0 0 0 0 0 0 0 0 0 0.00554379424270225 0 0 0 0 0 0 0 0 0 0 0 0 0 0 0 0 0 0.00326557176217618 0 0 0 0 0 0 0 0 0 0 0 0.0439400801334779 0 0 0 0 0 0 0 0 0.190808490866868 0 0 0 0.091158589637192 0.0986088293683628 0 0 0 0 0 0 0.00438829015161547 0 0 0 0 0 0 0 0 0 0 0 0 0 0 0 0 0 0 0 0 0 0 0 0 0 0 0 0 0 0 0 0 0 0 0 0 0 0 0 0 0.147405821882041 0 0 0 0 0 0 0 0 0 0 0 0 0 0 0 0 0 0 0 0.00876542670348 0.00981252844261201 0.010880060878691 0 0 0 0 0 0 0 0 0 0 0 0 0 0 0 0 0 0.0875074086510237 0 0 0 0 0 0 0 0 0 0 0 0 0 0 0 0 0 0 0 0 0 0 0 0 0 0 0 0 0 0 0 0 0 0 0 0 0 0 0 0 0 0 0 0 0 0 0 0 0 0 0 0 0 0.01488080676466 0.0340926813425054 0.00378222623179585 0 0 0 0 0 0 0 0 0 0 0 0 0 0 0 0 0 0 0 0 0 0 0 0 0 0 0 0 0 0 0 0 0 0 0 0 0 0 0 0 0 0 0 0 0 0 0 0 0 0 0 0 0
0.020508590442645 0 0 0.0570837977416551 0.0651591298313093 0.00925310173938993 0 0 0.0040757969359801 0.0067726608446602 0.0283774580220215 0.0812349256954561 0 0 0.191204929995396 0.124749665657023 0 0 0 0.0781969318055544 0.0122021696047816 0 0 0 0 0 0 0 0 0 0.055283888247009 0 0 0 0 0 0 0 0 0 0 0 0 0 0 0 0.00501957480364917 0 0 0 0 0 0 0 0 0 0 0 0 0 0 0 0 0 0 0 0 0 0 0 0.0507193617266334 0 0 0 0 0 0 0 0 0 0 0 0 0 0 0 0 0 0 0 0 0 0 0 0 0 0 0 0 0 0 0 0 0 0 0 0 0 0 0 0 0 0 0 0 0 0 0 0 0 0 0 0 0 0 0 0 0 0 0 0 0 0 0.188014567707819 0 0 0.0100456465687277 0.0120978026302888 0 0 0 0 0 0 0 0 0 0 0 0 0 0 0 0 0 0 0 0 0 0 0 0 0 0 0 0 0 0 0 0 0 0 0 0 0 0 0 0 0 0 0 0 0 0 0 0 0 0 0 0 0 0 0 0 0 0 0 0 0 0 0 0 0 0 0 0 0 0 0 0 0 0 0 0 0 0 0 0 0 0 0 0 0 0 0 0 0 0 0 0 0 0 0 0 0 0 0 0 0 0 0 0 0 0 0 0 0 0 0 0 0 0 0 0 0 0 0 0 0 0 0 0 0 0 0 0 0 0 0 0 0 0 0 0 0 0 0 0 0 0 0 0 0 0 0 0 0 0 0 0 0 0 0 0 0 0 0 0 0 0 0 0 0 0 0 0 0 0 0 0 0 0 0 0 0 0
0.00911081819875155 0.0310513884539668 0 0.0259984078253541 0.0422419427527097 0.0201412382736852 0 0 0 0 0.0266908490795261 0.109163919783643 0 0.238538414182404 0 0.100677189781266 0.0182743335033751 0 0 0.0300154082873024 0 0 0 0 0 0 0 0 0 0.0187516481844334 0.198092808280633 0 0 0 0 0 0 0 0 0 0 0 0 0 0 0 0 0 0 0 0 0 0 0 0 0 0 0 0 0 0 0 0 0 0 0 0 0 0 0 0.0461778718018467 0 0 0 0 0 0 0 0 0 0 0 0 0 0 0 0 0 0 0 0 0 0 0 0 0 0 0 0 0 0 0 0 0 0.00539081085351324 0 0 0 0 0 0 0 0 0 0 0 0 0 0 0 0 0 0 0 0 0 0.0411126795199803 0 0 0 0 0 0 0.0209190609951425 0 0 0 0.0176512102424665 0 0 0 0 0 0 0 0 0 0 0 0 0 0 0 0 0 0 0 0 0 0 0 0 0 0 0 0 0 0 0 0 0 0 0 0 0 0 0 0 0 0 0 0 0 0 0 0 0 0 0 0 0 0 0 0 0 0 0 0 0 0 0 0 0 0 0 0 0 0 0 0 0 0 0 0 0 0 0 0 0 0 0 0 0 0 0 0 0 0 0 0 0 0 0 0 0 0 0 0 0 0 0 0 0 0 0 0 0 0 0 0 0 0 0 0 0 0 0 0 0 0 0 0 0 0 0 0 0 0 0 0 0 0 0 0 0 0 0 0 0 0 0 0 0 0 0 0 0 0 0 0 0 0 0 0 0 0 0 0 0 0 0 0 0 0 0 0 0 0 0 0 0 0 0 0 0 0
0.00612779818473667 0 0.00217924473179709 0.0030234808543313 0.0412920254691677 0.0150956506422688 0 0.0027026928474261 0.0056996584562723 0.0125201833726967 0.00412488604025362 0.00672505880167788 0 0.0924488085402302 0.0598044871906657 0 0 0 0 0 0 0 0 0.00596896431787572 0 0 0 0 0 0.00681091840635971 0.0893866721690845 0 0 0 0 0 0 0 0.015741428654277 0 0 0 0 0 0 0.00848406291310362 0.00635886515084248 0 0 0 0 0 0 0 0 0 0 0 0 0 0 0.0282500391704687 0 0.00183337940729034 0 0 0 0 0 0 0.0837347539912676 0 0 0 0 0 0 0 0.0199649893101537 0 0 0 0 0 0 0 0 0 0 0 0 0 0 0 0 0 0 0.016851402194504 0 0 0 0 0 0 0 0 0 0 0 0 0 0 0 0 0 0 0 0 0 0 0 0 0 0 0 0 0.135399179062523 0 0 0 0 0 0 0.0587407270420608 0 0 0.117788383190715 0.108388779910919 0 0 0 0 0 0 0 0 0.0198035537027021 0 0 0.0134974425714825 0 0 0 0.0112524837028463 0 0 0 0 0 0 0 0 0 0 0 0 0 0 0 0 0 0 0 0 0 0 0 0 0 0 0 0 0 0 0 0 0 0 0 0 0 0 0 0 0 0 0 0 0 0 0 0 0 0 0 0 0 0 0 0 0 0 0 0 0 0 0 0 0 0 0 0 0 0 0 0 0 0 0 0 0 0 0 0 0 0 0 0 0 0 0 0 0 0 0 0 0 0 0 0 0 0 0 0 0 0 0 0 0 0 0 0 0 0 0 0 0 0 0 0 0 0 0 0 0 0 0 0 0 0 0 0 0 0 0 0 0 0 0 0 0 0 0 0 0 0 0 0 0 0 0 0 0 0 0 0 0 0 0 0 0 0 0 0 0 0
0.00707982441484661 0.185539800396806 0.00989383030388608 0.0512689918956226 0 0.00882534848212595 0.00439405832291021 0 0 0.00976417396917308 0 0.0791854627097737 0 0 0.0155867623945907 0 0 0 0 0.154132547334366 0.0305330943610571 0 0 0 0 0 0 0 0 0.00726286832603659 0.0364905814294901 0 0 0 0 0 0 0 0 0 0 0 0 0 0 0 0 0 0 0 0 0 0 0 0 0 0 0 0 0.026175587766169 0 0 0 0 0 0 0 0 0 0 0 0 0 0 0 0 0 0 0 0 0 0 0 0 0 0 0 0.00278618364261729 0.00505768192441397 0 0 0 0 0 0 0 0 0 0 0 0 0 0 0 0 0 0 0.00653932286895878 0 0 0 0 0 0 0 0 0 0 0 0 0 0.0705709613588541 0 0.288912918098302 0 0 0 0 0 0 0 0 0 0 0 0 0 0 0 0 0 0 0 0 0 0 0 0 0 0 0 0 0 0 0 0 0 0 0 0 0 0 0 0 0 0 0 0 0 0 0 0 0 0 0 0 0 0 0 0 0 0 0 0 0 0 0 0 0 0 0 0 0 0 0 0 0 0 0 0 0 0 0 0 0 0 0 0 0 0 0 0 0 0 0 0 0 0 0 0 0 0 0 0 0 0 0 0 0 0 0 0 0 0 0 0 0 0 0 0 0 0 0 0 0 0 0 0 0 0 0 0 0 0 0 0 0 0 0 0 0 0 0 0 0 0 0 0 0 0 0 0 0 0 0 0 0 0 0 0 0 0 0 0 0 0 0 0 0 0 0 0 0 0 0 0 0 0 0 0 0 0 0 0 0 0 0 0 0 0 0 0 0 0 0 0
0 0.0447823049364801 0.114520273598592 0.0238419159627126 0.194138783363292 0.157830116982768 0 0 0 0.0645074700966454 0.0423903957922268 0 0 0 0 0 0 0 0.210224754343075 0 0 0 0 0 0 0 0 0 0 0.0225037225931437 0 0 0 0 0 0 0 0 0.0129289380484833 0 0 0 0 0 0 0 0 0 0 0 0 0 0 0 0 0 0 0 0 0 0 0 0 0 0 0 0 0 0 0.102896782660626 0 0 0 0 0 0 0 0 0 0 0 0 0 0 0 0 0.00943454162195452 0 0 0 0 0 0 0 0 0 0 0 0 0 0 0 0 0 0 0 0 0 0 0 0 0 0 0 0 0 0 0 0 0 0 0 0 0 0 0 0 0 0 0 0 0 0 0 0 0 0 0 0 0 0 0 0 0 0 0 0 0 0 0 0 0 0 0 0 0 0 0 0 0 0 0 0 0 0 0 0 0 0 0 0 0 0 0 0 0 0 0 0 0 0 0 0 0 0 0 0 0 0 0 0 0 0 0 0 0 0 0 0 0 0 0 0 0 0 0 0 0 0 0 0 0 0 0 0 0 0 0 0 0 0 0 0 0 0 0 0 0 0 0 0 0 0 0 0 0 0 0 0 0 0 0 0 0 0 0 0 0 0 0 0 0 0 0 0 0 0 0 0 0 0 0 0 0 0 0 0 0 0 0 0 0 0 0 0 0 0 0 0 0 0 0 0 0 0 0 0 0 0 0 0 0 0 0 0 0 0 0 0 0 0 0 0 0 0 0 0 0 0 0 0 0 0 0 0 0
0 0 0.00956060371918727 0 0 0 0 0 0 0 0 0 0 0 0 0 0 0.150169919613437 0 0.0139456863042883 0 0 0 0 0 0 0 0 0.0631277470876421 0 0 0 0 0 0 0 0 0 0 0 0 0 0 0 0 0 0 0 0 0 0 0 0 0 0 0 0 0 0 0 0 0 0 0 0 0 0 0.0299551574990624 0 0.514185245307126 0 0 0 0 0 0 0 0 0 0 0 0 0 0 0 0 0 0 0 0 0 0 0 0 0 0 0 0 0 0 0 0 0 0 0 0 0 0 0 0 0.0363874440453286 0.0290129244977812 0.0556520928272634 0 0 0 0 0 0 0 0 0 0 0 0 0 0 0 0 0 0 0 0 0 0 0 0 0 0 0 0 0 0 0 0 0 0 0 0 0 0 0 0 0 0 0 0 0 0 0.0188291401366015 0 0 0 0 0 0 0 0 0 0 0 0 0 0 0 0 0 0 0 0 0 0 0 0 0 0 0 0 0 0 0 0 0 0 0 0 0 0 0 0 0 0 0 0 0 0 0 0 0 0 0 0 0 0 0 0 0 0 0 0 0 0 0 0 0 0 0 0 0 0 0 0 0 0 0 0 0 0 0 0 0 0 0 0 0 0 0 0 0 0 0 0 0 0 0 0 0 0 0 0 0 0 0 0 0 0 0 0 0 0 0 0 0.022434675546312 0.0229019370924789 0 0 0 0 0 0 0 0 0 0 0 0 0 0.0212562455065363 0.0125811808169555 0 0 0 0 0 0 0 0 0 0 0 0 0 0 0 0 0 0 0 0 0 0 0 0 0 0 0
0.00819107102561751 0.16190163317521 0.028151734814828 0.207088977742972 0.00654743771744676 0.00964863098268434 0.00399091545892749 0 0 0.00461409342671626 0.00559392256618316 0.0920500410824336 0 0.113149280732412 0.0348134527303773 0 0.20959592272384 0 0.0101458768517519 0 0.0258801793465035 0 0 0 0 0 0.00328753201846483 0 0 0.00658176632213929 0.0375704410952356 0 0 0 0 0 0 0 0 0 0 0 0 0 0 0 0 0 0 0 0 0 0 0 0 0 0 0 0 0 0 0 0 0 0 0 0 0 0 0 0 0 0 0 0 0 0 0 0 0 0 0 0 0 0 0 0 0 0 0 0 0 0 0 0 0 0 0 0 0 0 0 0 0 0 0 0 0 0 0 0 0 0 0 0 0 0 0 0 0 0 0 0 0.0311970901862573 0 0 0 0 0 0 0 0 0 0 0 0 0 0 0 0 0 0 0 0 0 0 0 0 0 0 0 0 0 0 0 0 0 0 0 0 0 0 0 0 0 0 0 0 0 0 0 0 0 0 0 0 0 0 0 0 0 0 0 0 0 0 0 0 0 0 0 0 0 0 0 0 0 0 0 0 0 0 0 0 0 0 0 0 0 0 0 0 0 0 0 0 0 0 0 0 0 0 0 0 0 0 0 0 0 0 0 0 0 0 0 0 0 0 0 0 0 0 0 0 0 0 0 0 0 0 0 0 0 0 0 0 0 0 0 0 0 0 0 0 0 0 0 0 0 0 0 0 0 0 0 0 0 0 0 0 0 0 0 0 0 0 0 0 0 0 0 0 0 0 0 0 0 0 0 0 0 0 0 0 0 0 0 0 0 0 0 0 0 0 0 0
0 0 0.00790709518450113 0 0 0 0 0 0 0 0 0 0 0.0133058677330267 0 0 0.0312898408545737 0 0 0.0195034455392189 0 0 0 0 0 0 0 0 0 0 0 0 0 0 0 0 0 0 0 0 0 0 0 0 0.00576351100815825 0.0166369248959102 0 0 0 0 0 0 0 0 0 0 0 0 0 0.0717890504789856 0.0567905725715301 0 0.146909391089767 0 0 0.0574504724101383 0.0629446189803937 0 0 0 0 0 0 0 0 0 0 0 0 0 0 0 0 0 0 0 0 0 0 0 0 0 0 0 0 0 0 0 0 0 0 0 0 0 0 0 0 0 0 0 0 0 0 0 0 0 0 0 0 0 0 0 0 0.0672796695523342 0 0 0 0.0973974016844692 0 0 0 0 0 0.325660242862461 0 0 0 0 0 0 0 0 0 0 0 0 0 0 0 0 0 0 0 0 0 0 0 0 0 0 0 0 0 0 0 0 0 0 0 0 0 0 0 0 0 0 0 0 0 0 0 0 0 0 0 0 0 0 0 0.0146767974113106 0 0 0 0 0 0 0 0 0 0 0 0 0 0 0 0 0 0 0 0 0 0 0 0 0 0 0 0 0 0 0 0 0.00469509774322171 0 0 0 0 0 0 0 0 0 0 0 0 0 0 0 0 0 0 0 0 0 0 0 0 0 0 0 0 0 0 0 0 0 0 0 0 0 0 0 0 0 0 0 0 0 0 0 0 0 0 0 0 0 0 0 0 0 0 0 0 0 0 0 0 0 0 0 0 0 0 0 0 0 0 0 0 0 0 0 0 0 0 0 0 0 0 0 0 0 0 0 0 0
0 0 0 0 0 0 0 0 0 0 0 0 0 0 0 0 0 0 0 0 0 0 0 0.165949825190916 0 0 0 0 0 0 0 0 0 0 0 0 0 0 0.0167091043050551 0.19681253911736 0 0 0.229227707972392 0 0.0109578784194519 0 0.0120941635294258 0 0 0.0922546215892262 0 0 0 0 0 0 0 0 0 0 0 0.0172209147071919 0 0 0 0 0 0 0 0 0.0654350545998562 0 0.152364713801454 0 0 0 0 0 0 0 0 0 0 0 0 0 0 0 0 0 0 0 0 0 0 0 0 0 0 0 0 0 0 0 0 0 0 0 0 0 0 0 0 0 0 0 0 0 0 0.0137282987065862 0 0 0 0 0 0 0 0 0 0 0 0 0 0 0 0 0 0 0 0 0 0 0 0 0 0 0 0 0 0 0 0 0 0 0 0 0 0 0 0 0 0 0 0 0 0 0 0 0 0 0 0 0 0 0 0 0 0 0 0 0 0 0 0 0.0104418241749379 0 0 0 0 0 0 0 0 0 0 0 0 0 0 0 0 0 0 0.0168033538861472 0 0 0 0 0 0 0 0 0 0 0 0 0 0 0 0 0 0 0 0 0 0 0 0 0 0 0 0 0 0 0 0 0 0 0 0 0 0 0 0 0 0 0 0 0 0 0 0 0 0 0 0 0 0 0 0 0 0 0 0 0 0 0 0 0 0 0 0 0 0 0 0 0 0 0 0 0 0 0 0 0 0 0 0 0 0 0 0 0 0 0 0 0 0 0 0 0 0 0 0 0 0 0 0 0 0 0 0 0 0 0 0
0 0 0 0 0 0 0 0 0 0 0 0 0.0452850584674653 0 0 0 0 0 0 0 0 0 0 0 0.274384847294135 0.0649714304152183 0 0 0 0 0 0 0 0 0 0 0 0 0 0 0 0 0 0 0 0 0 0 0 0 0 0 0 0 0 0 0 0 0 0 0 0 0 0 0 0 0 0 0 0 0 0 0 0 0.0535953357863975 0 0 0 0 0 0 0 0 0 0 0 0 0 0 0 0 0 0 0 0 0 0 0 0 0 0 0 0 0 0 0 0 0 0 0 0 0 0 0 0 0 0 0 0 0.345537226056999 0 0 0 0 0 0 0 0 0 0 0 0 0 0 0 0 0 0 0 0 0 0 0 0 0 0 0 0 0 0 0 0 0 0 0 0 0 0 0 0 0 0 0 0 0 0 0 0.0523887796045286 0 0 0 0 0.0850100736327028 0 0 0 0 0 0 0 0 0 0 0 0 0 0 0 0 0 0 0 0 0 0 0 0 0 0 0 0 0 0 0 0 0 0 0 0 0 0 0 0 0 0 0 0 0 0 0 0 0 0.0451761123426226 0 0 0 0 0 0 0 0 0 0 0 0 0 0 0 0 0 0 0 0 0 0 0 0 0 0 0 0 0 0 0 0 0 0 0 0 0 0 0 0.0336511363999309 0 0 0 0 0 0 0 0 0 0 0 0 0 0 0 0 0 0 0 0 0 0 0 0 0 0 0 0 0 0 0 0 0 0 0 0 0 0 0 0 0 0 0 0 0 0 0 0 0 0 0 0 0
0 0 0 0 0 0 0 0 0 0 0 0 0 0 0 0.00954641729535795 0 0 0 0 0 0.171553558365663 0 0 0 0 0 0 0 0 0 0 0 0 0 0 0 0 0 0.0392307834931785 0 0 0.447621488328097 0.123099054029047 0 0 0 0 0 0.0623077149597541 0.0054497217166884 0 0 0 0 0 0 0 0 0 0 0.0648217611175818 0 0.0308752219560584 0 0 0 0 0 0 0 0 0 0 0 0 0 0 0 0 0 0 0 0 0 0 0 0 0 0 0 0 0 0 0 0 0 0 0 0 0 0 0 0 0 0 0 0 0 0 0 0 0 0 0 0 0 0 0 0 0 0 0 0 0 0 0 0 0 0 0 0 0 0 0 0 0 0 0 0 0 0 0 0 0 0 0 0 0 0 0 0 0 0 0 0 0 0 0 0 0 0 0 0 0 0 0 0 0 0 0 0 0 0 0 0 0 0 0 0 0 0 0 0 0.00841732442532683 0 0 0 0 0 0 0 0 0 0 0 0 0 0 0.0370769543132475 0 0 0 0 0 0 0 0 0 0 0 0 0 0 0 0 0 0 0 0 0 0 0 0 0 0 0 0 0 0 0 0 0 0 0 0 0 0 0 0 0 0 0 0 0 0 0 0 0 0 0 0 0 0 0 0 0 0 0 0 0 0 0 0 0 0 0 0 0 0 0 0 0 0 0 0 0 0 0 0 0 0 0 0 0 0 0 0 0 0 0 0 0 0 0 0 0 0 0 0 0 0 0 0 0 0 0 0 0 0 0 0 0 0 0 0
0 0 0 0 0 0 0 0 0 0 0 0 0.0174855863129164 0 0 0 0 0 0 0 0 0 0.0998047547112773 0 0 0.0606680144320977 0 0 0 0 0 0.127540427908213 0 0 0.169206472842607 0.00903861418138396 0 0 0 0 0 0 0 0 0 0 0 0 0.290166931490835 0 0 0 0 0 0 0 0 0 0 0 0 0 0 0 0 0 0 0 0 0 0 0 0 0 0.0398369700201436 0 0 0 0 0 0 0 0 0 0.00723463912667719 0 0 0 0 0 0 0 0 0 0 0 0 0 0 0 0.0155948801548826 0 0 0 0 0 0 0 0 0 0 0 0 0 0 0 0 0 0 0.0362698146375732 0 0 0 0 0 0.00894562735253639 0 0 0 0 0 0 0 0 0 0 0 0 0 0 0 0 0 0 0 0 0 0 0 0 0 0 0 0 0 0 0 0 0 0 0 0 0 0 0 0 0 0 0.020895818674566 0.021966121790809 0.0138055510794303 0 0.0103345372996758 0 0 0 0 0 0 0 0 0 0 0 0 0 0 0 0 0 0 0 0 0 0 0 0 0 0 0 0 0 0 0 0 0 0 0 0 0 0 0 0 0 0 0 0 0 0 0 0 0 0.0512052379843755 0 0 0 0 0 0 0 0 0 0 0 0 0 0 0 0 0 0 0 0 0 0 0 0 0 0 0 0 0 0 0 0 0 0 0 0 0 0 0 0 0 0 0 0 0 0 0 0 0 0 0 0 0 0 0 0 0 0 0 0 0 0 0 0 0 0 0 0 0 0 0 0 0 0 0 0 0 0 0 0 0 0 0 0 0 0 0 0 0 0 0 0 0
0 0 0 0 0 0 0 0 0 0 0 0 0.078868372125984 0 0 0 0 0 0 0 0 0 0.04895837402816 0 0.125682042930894 0 0 0 0 0 0 0.0163468313313571 0.0286184592246466 0 0.0476446163115027 0 0 0 0 0 0 0 0 0 0 0 0 0.0443132583225482 0.133621893775324 0 0 0 0 0 0 0 0.0112518040421332 0 0 0 0 0 0 0 0 0 0 0 0 0 0 0 0 0 0 0 0 0 0 0 0 0 0 0 0 0 0 0 0 0 0 0 0 0 0 0 0 0 0 0 0.0451460220028432 0 0 0 0 0 0 0 0 0 0 0 0 0 0 0 0 0 0 0 0 0 0 0 0 0.147090048716827 0 0 0 0 0 0 0 0 0 0 0 0 0 0 0 0 0 0 0 0 0 0 0 0 0.0394522949010788 0 0 0 0 0 0 0 0 0 0 0 0 0 0 0 0 0 0 0 0 0 0 0 0 0 0 0 0 0 0 0 0 0 0 0 0 0 0 0 0 0 0 0 0 0 0 0 0 0.0281709083252803 0 0.0156605230327871 0.0472550768245677 0.0942308416839335 0 0 0 0 0 0 0 0 0 0 0 0 0 0 0 0 0 0 0.0249598416160521 0 0 0 0 0 0 0 0 0 0 0 0 0 0 0 0 0 0 0 0 0 0 0 0 0 0 0 0 0 0 0 0 0 0 0 0 0 0 0 0 0 0 0 0 0 0 0 0 0 0 0 0 0 0 0 0 0 0 0.0227287908040802 0 0 0 0 0 0 0 0 0 0 0 0 0 0 0 0 0 0 0 0 0 0 0 0 0 0 0 0 0 0 0 0 0 0
0 0 0 0 0 0 0 0 0 0 0 0 0 0 0 0 0 0 0 0.00589628533335856 0 0 0 0 0 0 0 0 0 0 0 0 0 0 0 0 0 0 0 0 0 0 0 0 0 0 0 0 0 0 0 0 0 0.0874576285017314 0 0 0 0 0 0.021667652934213 0 0 0 0 0 0.0439497965732153 0 0 0 0 0 0 0 0 0 0 0 0 0 0 0 0 0 0 0 0 0 0 0 0 0 0.00898814246990981 0 0 0 0 0 0 0 0 0 0 0 0 0 0 0 0 0.0525654750206583 0 0 0 0 0 0.0405652383214797 0.0312981795670038 0.0234778564740091 0 0 0 0 0 0 0 0 0 0 0.0176232345078859 0 0 0 0 0 0 0 0 0 0 0 0 0 0 0 0 0 0 0 0 0 0 0 0 0 0 0 0 0 0 0 0 0 0 0 0 0 0 0.0090480095857136 0 0 0 0 0 0.203076292806879 0 0 0 0 0 0 0 0 0 0 0 0 0 0 0 0 0 0 0 0 0 0 0 0 0 0 0 0 0 0 0 0 0 0 0 0 0 0 0 0 0 0 0 0 0.0274196266276784 0 0 0 0 0 0 0 0 0 0 0 0 0 0 0 0 0 0 0 0 0 0 0 0 0 0 0 0 0 0 0 0 0 0 0 0 0 0 0 0 0 0 0.206472928346022 0 0.107373192571621 0.0106567296670474 0 0 0.0240497942537261 0.0225634865197223 0.00911841679167279 0 0 0 0 0 0 0 0 0 0.0467320331264531 0 0 0 0 0 0 0 0 0 0 0 0 0 0 0 0 0 0 0 0 0 0 0 0 0 0 0 0 0 0 0 0 0 0 0 0 0
0 0 0 0 0 0 0 0 0 0 0 0 0 0 0 0 0 0 0 0 0 0 0 0 0 0 0 0 0 0 0 0 0 0 0 0 0 0 0 0 0 0 0 0 0 0 0 0 0 0 0 0 0 0.290267324969776 0 0 0 0 0 0 0 0 0 0 0 0 0 0 0 0 0 0 0 0 0 0 0 0 0 0 0 0 0 0 0 0 0 0 0 0 0 0 0 0 0 0 0 0 0 0 0 0 0 0 0 0 0 0.165391734628958 0 0 0 0 0 0 0 0 0 0 0 0 0 0 0.301044017904551 0 0 0 0 0 0.0546510793473459 0 0 0 0 0 0 0 0 0 0 0 0 0 0 0 0 0 0 0 0 0 0 0 0 0 0 0 0 0 0 0 0 0 0 0 0 0 0 0 0 0 0 0 0.0316546000492275 0 0 0 0 0 0 0 0 0 0 0 0 0 0 0 0 0 0 0 0 0 0 0 0 0 0 0 0 0 0 0 0 0 0 0 0 0 0 0 0 0 0 0 0 0 0 0 0 0 0 0 0 0 0 0 0 0 0 0 0 0 0 0 0 0 0 0 0 0 0 0 0 0 0 0 0 0 0 0 0 0 0 0 0 0 0 0 0 0 0 0 0 0 0.0457728088661814 0.0306719431047839 0.0571023260058757 0 0 0 0 0 0 0 0 0.0234441651232998 0 0 0 0 0 0 0 0 0 0 0 0 0 0 0 0 0 0 0 0 0 0 0 0 0 0 0 0 0 0 0 0 0 0 0 0 0 0
0 0 0 0 0.534978838809361 0 0 0 0 0 0 0 0 0 0 0 0 0 0.0837331400492178 0 0 0 0 0 0 0 0 0 0 0 0 0 0 0 0 0 0 0 0 0 0 0 0 0 0 0 0.0930146481043563 0 0 0 0 0 0 0 0 0.0135019596936263 0 0 0 0 0 0 0 0 0 0 0 0.0201091024207868 0 0.105339254143206 0 0 0 0 0 0 0 0 0 0 0 0 0 0 0 0 0 0 0 0 0 0 0 0 0 0 0 0 0 0 0 0 0 0 0 0 0 0 0 0 0 0 0 0 0 0 0 0 0 0 0 0 0 0 0 0 0 0 0 0 0 0 0.0212363499905658 0 0 0 0 0 0 0 0 0 0 0 0 0 0 0 0 0 0 0 0 0 0 0 0 0 0 0 0 0 0 0 0 0 0 0 0 0 0 0 0 0 0 0 0 0 0 0 0 0 0 0 0 0 0 0.0139318428289117 0 0 0 0 0 0 0.00851616113259383 0 0 0.00585975803424635 0 0 0 0 0 0 0 0 0.0240834426668784 0 0 0 0 0 0 0 0 0 0 0 0 0 0 0 0 0 0 0 0 0 0 0 0 0 0 0 0 0 0 0 0 0 0 0 0 0 0 0 0 0 0 0 0 0 0 0 0 0 0 0 0.0226580561080267 0 0 0 0 0 0 0 0 0 0 0 0 0 0 0 0 0 0 0 0 0 0 0 0 0 0 0 0 0 0.0160918853197723 0 0 0 0 0.00835327813274949 0.0134112218402967 0 0 0 0 0 0 0 0 0 0 0 0 0 0 0 0.0151810607254044 0 0 0 0 0
0.0374576658265131 0.00450406870506062 0.00996079952251893 0.0461297052271692 0.00596202161268937 0.0303560055700657 0.00308685413932193 0.00288427126611263 0.00411185116049354 0.0156820152773935 0.160117939660437 0.00407031731038755 0 0 0.006216173265969 0.00380090186081065 0.00282278282906516 0.00334259667844451 0 0.00188114937002558 0 0 0 0 0 0 0 0 0 0 0.26658766152399 0 0 0.00207446546240749 0.00626069993080797 0 0 0.0905666898328515 0 0 0 0 0 0 0 0 0 0 0 0 0.00384263897668646 0 0 0 0.00234742144430321 0 0 0.00361674191130485 0 0 0 0 0 0 0 0 0 0.00227629525420741 0 0 0 0.0143841489365686 0 0 0 0 0 0 0 0 0 0 0 0 0 0 0.0191014979833005 0 0.00703477075054813 0.00306222835993923 0 0 0 0.0739620186224005 0 0.0498270603910791 0 0 0 0 0.00278212087175584 0.00185278834735774 0 0 0.00487249196876324 0 0.00984009510185317 0 0 0.00232859246345794 0 0 0 0 0 0 0 0 0 0 0 0 0 0.00275111826721599 0 0 0.0201751141458336 0 0 0.0162438668913743 0 0 0 0 0 0 0.00130380825519305 0.00139721710912998 0.0329085154544833 0 0 0 0 0.00254842804295596 0 0 0.00287404981008362 0 0 0 0.00224131580196125 0 0 0.00677462043966691 0 0 0 0 0 0 0 0 0 0 0 0 0 0 0 0 0 0 0 0 0 0 0 0 0 0 0 0 0 0 0 0 0 0 0 0 0 0 0 0 0 0 0 0 0 0 0 0 0 0 0 0 0.00177439836604019 0 0 0 0 0 0 0 0 0 0 0 0 0 0 0 0 0 0 0 0 0 0 0 0 0 0 0 0 0 0 0 0 0 0 0 0 0 0 0 0 0 0 0 0 0 0 0 0 0 0 0 0 0 0 0 0 0 0 0 0 0 0 0 0 0 0 0 0 0 0 0 0 0 0 0 0 0 0 0 0 0 0 0 0 0 0 0 0 0 0 0 0 0 0 0 0 0 0 0 0 0 0 0 0 0 0 0 0 0
0.0216691100308615 0.00574918264952826 0.00622768316761315 0.00509493903356832 0.00457704063079432 0.016650112126926 0.0029206997484546 0 0.00194814667050723 0.0113901788278531 0.0588276139212402 0.0108681585774796 0 0.0116955456292385 0.0335916529093865 0.0255171841675774 0.00725486073541907 0 0 0.00549295595510232 0 0 0 0 0 0 0 0 0 0.136370064370615 0 0 0 0 0 0 0 0.011210467081373 0.00268099195648454 0 0 0 0 0 0 0.00132647932156356 0.000924155112162398 0 0 0 0.0033386855668007 0 0 0 0 0 0 0 0 0 0 0.00489157569998413 0 0 0 0 0 0 0 0 0.00838794128069377 0 0 0.00178498155641983 0 0 0 0 0.000728343245213158 0 0 0.0120535453202503 0.00848580945116799 0.0097196903617348 0.0015618259286283 0.0243490648891651 0.011389835109248 0 0.00972919857152616 0.0271913124942692 0 0 0 0.0418687904261682 0 0.0905658779830801 0.0588912324694063 0.00278527487640476 0 0 0 0 0.00437132741853691 0.00274405232669963 0.00161671056783144 0.00307578909828947 0.0109244802689788 0 0 0 0 0 0 0 0 0 0 0 0 0 0 0 0.00257956378996995 0.00490605093956637 0 0 0.158524666904716 0 0 0 0 0 0 0.00340154360491595 0 0.0335115450961223 0.00682759130939929 0.00427098185239415 0.00418440018176528 0 0 0 0 0 0 0 0.0352842227840869 0 0 0.0160899323931773 0 0 0 0.0068372182502722 0.00113971535936847 0 0 0 0 0 0 0 0 0 0 0 0 0 0 0 0 0 0 0 0 0 0 0 0 0 0 0 0 0 0 0 0 0 0 0 0 0 0 0 0 0 0 0 0 0 0 0 0 0 0 0 0 0 0 0 0 0 0 0 0 0 0 0 0 0 0 0 0 0 0 0 0 0 0 0 0 0 0 0 0 0 0 0 0 0 0 0 0 0 0 0 0 0 0 0 0 0 0 0 0 0 0 0 0 0 0 0 0 0 0 0 0 0 0 0 0 0 0 0 0 0 0 0 0 0 0 0 0 0 0 0 0 0 0 0 0 0 0 0 0 0 0 0 0 0 0 0 0 0 0 0 0 0 0 0 0 0 0 0 0 0
0 0 0 0 0 0 0 0 0 0 0 0 0.0335653764186533 0 0 0 0 0 0 0 0 0 0 0 0.135973489137618 0.00841252763021288 0 0 0 0 0 0 0.00346916166571054 0 0.210303613875198 0.0195405131969735 0 0 0 0 0.00658935010747064 0.0134561495859144 0 0 0 0 0 0 0.148812227356169 0 0 0 0 0 0 0 0.00376013958053712 0 0 0 0 0 0 0 0 0 0 0 0 0 0 0 0 0 0 0 0 0 0 0 0 0 0 0 0.00564539786548915 0 0 0 0 0 0 0 0 0 0 0 0 0 0 0 0.124129909579045 0.0878796379912687 0 0 0 0 0 0 0 0 0 0 0 0.00888632309184552 0 0 0 0.0124297444247189 0 0 0 0 0 0 0 0.0165595834696145 0 0 0 0 0 0 0 0 0 0 0 0 0 0 0 0 0 0 0 0 0 0 0.0248826756322758 0.00992034435928445 0.0265487591441899 0.0107554033407889 0 0 0 0 0 0 0 0 0 0 0 0 0 0 0 0 0.0204111189341008 0 0 0 0 0 0 0 0 0 0 0 0 0 0 0 0 0 0.015180337268277 0 0.00733496863081095 0 0 0 0 0 0 0 0 0 0 0 0 0 0 0 0 0 0 0 0 0 0 0 0 0 0 0 0 0 0 0 0 0 0 0 0 0 0 0 0 0 0 0 0 0 0 0 0 0 0 0 0 0 0 0 0 0 0 0 0 0 0 0 0 0 0 0.0425089942271883 0 0 0 0 0 0 0 0 0 0 0 0 0 0 0 0 0 0 0 0 0 0 0 0 0 0 0 0 0 0 0 0 0 0 0 0 0 0 0 0 0 0 0.00304425348664558 0 0 0 0 0 0 0 0 0 0 0 0 0 0 0 0 0
0 0 0 0 0 0 0 0 0 0 0 0 0 0 0 0 0 0 0 0 0 0 0 0 0 0.0341420572927825 0 0 0 0 0 0.00804220344246114 0 0.120965712240973 0.262758486952096 0.0167660131489629 0 0 0 0 0 0 0 0 0 0 0 0 0 0 0 0 0 0 0.0503618989152539 0 0 0 0 0 0 0 0 0 0 0 0 0 0 0 0 0 0 0 0 0 0 0 0 0 0 0 0 0 0 0 0 0 0 0 0 0 0 0 0 0 0 0 0 0 0.22977396544914 0.0462002285860687 0 0 0 0 0 0 0 0 0 0 0 0 0 0 0 0 0 0 0 0 0 0 0 0 0 0 0 0 0 0 0 0 0 0 0 0 0 0 0 0 0 0 0 0 0.0330323726108421 0 0 0 0.0861253227332596 0 0.11183173862816 0 0 0 0 0 0 0 0 0 0 0 0 0 0 0 0 0 0 0 0 0 0 0 0 0 0 0 0 0 0 0 0 0 0 0 0 0 0 0 0 0 0 0 0 0 0 0 0 0 0 0 0 0 0 0 0 0 0 0 0 0 0 0 0 0 0 0 0 0 0 0 0 0 0 0 0 0 0 0 0 0 0 0 0 0 0 0 0 0 0 0 0 0 0 0 0 0 0 0 0 0 0 0 0 0 0 0 0 0 0 0 0 0 0 0 0 0 0 0 0 0 0 0 0 0 0 0 0 0 0 0 0 0 0 0 0 0 0 0 0 0 0 0 0 0 0 0 0 0 0 0 0 0 0 0 0 0 0 0 0 0 0 0
0 0 0 0 0 0 0 0 0 0 0 0 0 0 0 0 0 0 0 0 0 0 0 0 0 0 0 0 0 0.00330502494636345 0 0 0.0293668716558353 0 0.0285558782807535 0 0 0.00662017010543753 0 0 0 0 0 0 0 0 0 0 0 0 0 0 0 0 0.549865340141244 0 0.00941055677246368 0.0069551200314247 0 0 0 0 0 0 0 0 0 0 0 0 0 0.0164331688029975 0 0 0 0 0 0 0 0 0 0 0 0.00263083790626499 0 0.00870238296734587 0.00264455850524132 0 0 0 0 0 0 0 0 0 0 0 0 0 0.047053207772065 0.0439740217114199 0 0 0 0 0 0 0 0 0 0 0 0 0 0 0 0 0 0 0 0 0 0 0 0 0 0 0 0.00559879810394349 0 0 0 0 0 0 0 0 0.12345943736194 0 0 0 0 0 0 0 0 0 0 0.00696683021983918 0.00379266953550343 0 0.00982096684126513 0 0 0 0 0 0 0 0 0 0 0 0 0 0 0 0 0 0 0 0 0 0 0 0 0 0 0 0 0 0 0 0 0 0 0.00903627326446797 0 0 0 0 0 0 0 0 0 0 0 0 0 0 0 0 0 0 0 0 0 0 0 0 0 0 0 0 0 0 0 0 0 0 0 0 0 0 0 0 0 0 0 0 0 0 0 0 0 0 0 0 0 0 0 0 0 0 0 0 0 0 0 0 0 0 0 0.0337382487540837 0 0 0 0 0 0 0 0 0 0 0 0 0 0 0 0 0 0 0 0 0 0 0 0 0 0 0 0 0 0 0 0 0 0 0 0 0 0 0 0 0 0 0 0 0 0.0193521360510499 0.00657903914567067 0 0 0 0 0 0 0 0 0.00252844635700229 0 0 0 0.0236100147663773
0 0 0 0.00359419869741144 0 0 0 0 0 0.00605219098629648 0.00740196215586513 0 0.0334519557255073 0 0 0 0 0 0 0 0 0 0 0 0.084769926347298 0.0115219295936943 0 0 0 0.00832844589206477 0 0.0988246299567127 0.0532628863100806 0.0238433936254989 0 0.0138754097994881 0 0.00816258332841728 0 0 0 0.00881150414966423 0 0 0 0 0 0 0.12974889936056 0 0 0 0 0 0 0.0227969454030984 0.0627564706023434 0 0 0 0 0 0 0 0 0 0 0 0 0 0 0 0 0 0 0 0 0 0 0 0 0 0 0 0.00448918134113578 0 0.0024617542626285 0 0.00845393079028612 0 0.0091391980983394 0 0.00917340591942148 0.00394217970089405 0.00328354304451477 0 0 0 0 0 0.161867144887835 0.0777887168678835 0 0.019873771048495 0 0 0 0 0 0 0 0 0 0 0 0 0 0 0 0 0 0 0 0 0 0.00813393969989354 0 0 0 0 0 0 0 0 0 0 0 0 0 0 0 0 0 0 0 0 0 0 0.00623727300548129 0 0.0193989881118617 0.0151222340700733 0 0 0 0 0 0 0 0 0 0 0 0 0 0 0 0 0.00735694736574822 0 0 0 0 0 0 0 0 0 0 0 0 0 0 0 0 0 0.00503132740161941 0 0.0185603622755742 0 0 0 0 0 0 0 0 0 0 0 0 0 0 0 0 0 0.00563360460976537 0 0 0 0 0 0 0.00417545635025691 0 0 0 0 0 0 0 0 0 0 0 0 0 0 0 0 0 0 0 0 0 0 0 0 0 0 0 0 0 0 0 0 0.00177624552914148 0 0 0.00219385214792759 0.00839789065083361 0.0032133578127583 0 0 0 0.0170923630736299 0 0 0 0 0 0 0 0 0 0 0 0 0 0 0 0 0 0 0 0 0 0 0 0 0 0 0 0 0 0 0 0 0 0 0 0 0 0 0 0 0 0 0 0 0 0 0 0 0 0 0 0 0 0 0 0 0 0 0 0
0 0 0 0 0 0 0 0 0 0 0 0 0 0 0 0 0 0 0 0 0 0 0 0 0.0117427043363373 0 0 0 0 0 0 0.0238119998336714 0.00881331294374627 0 0.035982162681944 0 0 0 0 0 0.0442494107353711 0.100809463525169 0 0 0 0 0 0 0.0346817694138753 0 0 0 0.0327063184370687 0 0 0 0 0 0 0 0 0 0 0 0 0 0 0 0 0 0 0 0 0 0 0 0 0 0 0 0 0 0.0375886711893282 0 0.222113470899494 0 0 0 0 0 0 0 0 0 0 0 0 0 0 0 0.0313148336095834 0.00846178371694351 0 0 0 0 0 0 0 0 0 0 0 0 0 0 0 0 0 0 0 0 0 0 0 0 0 0 0 0 0 0 0 0 0 0 0 0 0 0 0 0 0 0 0 0 0 0 0 0 0.0055389379109686 0 0 0 0 0 0 0 0 0 0 0 0 0 0 0 0 0 0 0 0 0 0 0 0 0 0 0 0 0 0 0 0 0 0 0 0 0 0 0 0 0 0 0 0 0 0.163379570560048 0 0 0 0 0 0 0 0 0 0 0 0 0 0 0 0 0 0 0 0 0 0 0 0 0 0 0 0 0 0 0 0 0 0 0 0 0 0 0.0361066129656349 0 0 0 0.101581317775568 0.101117659465249 0 0 0 0 0 0 0 0 0 0 0 0 0 0 0 0 0 0 0 0 0 0 0 0 0 0 0 0 0 0 0 0 0 0 0 0 0 0 0 0 0 0 0 0 0 0 0 0 0 0 0 0 0 0 0 0 0 0 0 0 0 0 0 0 0 0 0 0 0 0 0 0 0 0 0
0 0 0 0 0 0.00997171512028848 0 0 0 0.079379917805148 0 0 0 0 0 0 0 0 0 0 0 0 0 0 0 0 0 0 0 0 0 0 0 0 0 0 0 0.267653574118508 0 0 0 0 0 0 0 0 0.0539865214224814 0 0 0 0 0 0 0 0 0 0 0 0.0142009488935291 0 0 0 0 0 0 0 0 0 0 0 0 0 0 0.115443674678058 0 0 0 0 0 0 0 0 0 0 0 0.13648449089354 0.0129382980180535 0.0415463747040791 0 0.0241803467169709 0 0 0 0.0239080777462576 0 0 0 0 0 0 0 0 0 0 0 0 0 0 0 0 0 0 0 0 0 0 0 0 0 0 0 0 0 0 0 0 0 0 0 0.111449442726059 0 0 0.108856617157027 0 0 0 0 0 0 0 0 0 0 0 0 0 0 0 0 0 0 0 0 0 0 0 0 0 0 0 0 0 0 0 0 0 0 0 0 0 0 0 0 0 0 0 0 0 0 0 0 0 0 0 0 0 0 0 0 0 0 0 0 0 0 0 0 0 0 0 0 0 0 0 0 0 0 0 0 0 0 0 0 0 0 0 0 0 0 0 0 0 0 0 0 0 0 0 0 0 0 0 0 0 0 0 0 0 0 0 0 0 0 0 0 0 0 0 0 0 0 0 0 0 0 0 0 0 0 0 0 0 0 0 0 0 0 0 0 0 0 0 0 0 0 0 0 0 0 0 0 0 0 0 0 0 0 0 0 0 0 0 0 0 0 0 0 0 0 0 0 0 0 0 0 0 0 0 0 0 0 0 0 0 0 0
0.0025615566343102 0 0 0.0593229424004966 0.00720329571230975 0.00279160320588125 0.0117766849217199 0.0019388210934765 0.0164343220954636 0.0185983540614965 0.0383458116242938 0 0 0 0 0 0 0 0 0 0 0 0 0 0 0 0 0 0 0.0500686340374762 0.0121155171242555 0 0 0.00229719500894346 0.00339221833096041 0 0.057356780363169 0 0 0 0 0 0 0 0 0 0.00563986370828982 0 0 0 0.0103560462662374 0 0 0 0.00294811132905542 0 0 0.00185705723559777 0.005153055494986 0 0 0 0 0 0 0 0 0 0 0 0 0.00504335490314291 0 0.0342319008254038 0 0 0 0 0 0 0 0 0 0 0 0.0971875439742826 0.0462062845502457 0.0509522894358068 0.00700034917047563 0.0103414686565871 0 0 0 0.139819747484255 0 0.0168587325683848 0.00112876386419699 0 0 0 0.00169555083293795 0 0 0 0.00222620267863863 0 0 0 0 0.00168956333400944 0 0 0 0 0 0 0 0 0 0 0 0 0 0 0 0 0 0 0 0.177358473015248 0 0 0.0696681033896173 0 0 0 0 0 0.0172511078578772 0.00117398240107544 0 0 0 0.00126239683467621 0 0 0.00275851182350186 0 0 0.00117096376473345 0 0 0 0.00481683798648355 0 0 0 0 0 0 0 0 0 0 0 0 0 0 0 0 0 0 0 0 0 0 0 0 0 0 0 0 0 0 0 0 0 0 0 0 0 0 0 0 0 0 0 0 0 0 0 0 0 0 0 0 0 0 0 0 0 0 0 0 0 0 0 0 0 0 0 0 0 0 0 0 0 0 0 0 0 0 0 0 0 0 0 0 0 0 0 0 0 0 0 0 0 0 0 0 0 0 0 0 0 0 0 0 0 0 0 0 0 0 0 0 0 0 0 0 0 0 0 0 0 0 0 0 0 0 0 0 0 0 0 0 0 0 0 0 0 0 0 0 0 0 0 0 0 0 0 0 0 0 0 0 0 0 0 0 0 0 0 0 0 0
0.00819738218990965 0 0 0.00593819226737055 0 0.0818694127561752 0.00452501199798699 0 0.035591799779879 0.0752377718449033 0.00735541209981798 0 0 0 0 0.0375663562617093 0 0.00821233042375357 0 0 0 0.0257744613086582 0 0 0 0 0 0 0 0 0.0224125080918322 0 0 0 0 0 0 0 0 0.0184555345376861 0 0 0.134163621072915 0 0.00820618186067649 0 0 0.0104981807808957 0 0.0880185690121402 0 0 0 0 0 0 0 0 0 0 0 0 0 0 0 0 0 0 0 0 0.0188048365670313 0 0 0 0 0 0 0 0 0 0 0 0 0 0 0 0 0 0 0 0 0 0 0 0 0 0 0 0 0 0 0 0 0 0 0 0 0 0 0 0 0 0 0 0 0 0 0 0 0 0 0 0 0 0 0 0.0125650498879709 0 0 0 0 0 0 0.011558094670468 0 0 0 0 0 0 0 0 0 0 0 0 0 0 0 0 0.00646422937122911 0 0 0 0 0 0 0 0 0 0 0 0 0 0 0 0 0 0 0.0100194009527277 0.0293791504626952 0 0 0 0 0 0 0 0 0 0 0 0 0 0.0308141417211574 0 0 0 0 0 0 0 0 0 0 0 0 0 0 0.0442302753015341 0 0.029877153130874 0.0374837514026352 0.0822159978221291 0 0 0 0 0 0 0 0 0 0 0 0 0 0 0 0 0 0 0 0 0 0 0 0 0 0 0 0 0 0 0 0 0 0 0 0 0 0 0 0 0 0 0 0 0 0 0 0 0 0 0 0 0 0 0 0 0 0 0 0 0 0 0 0 0 0 0 0 0 0 0 0 0 0 0 0 0 0.114565192423239 0 0 0 0 0 0 0 0 0 0 0 0 0 0 0 0 0 0 0 0 0 0 0 0 0 0 0 0 0 0 0 0 0 0
0 0 0 0 0 0 0 0 0 0 0 0 0 0 0 0 0 0 0 0 0 0.539015048862347 0 0.103932692064066 0 0 0 0 0 0 0 0 0 0 0 0 0 0 0.0327671242153261 0 0 0 0.156712469751711 0 0 0 0 0 0 0.068671109596871 0 0 0 0 0 0 0 0 0 0 0 0.033108111682742 0 0 0 0 0 0 0 0 0.0341784653271908 0 0 0 0 0 0 0 0 0 0 0 0 0 0 0 0 0 0 0 0 0 0 0 0 0 0 0 0 0 0 0 0 0 0 0 0 0 0 0 0 0 0 0 0 0 0 0 0 0.0316149784997458 0 0 0 0 0 0 0 0 0 0 0 0 0 0 0 0 0 0 0 0 0 0 0 0 0 0 0 0 0 0 0 0 0 0 0 0 0 0 0 0 0 0 0 0 0 0 0 0 0 0 0 0 0 0 0 0 0 0 0 0 0 0 0 0 0 0 0 0 0 0 0 0 0 0 0 0 0 0 0 0 0 0 0 0 0 0 0 0 0 0 0 0 0 0 0 0 0 0 0 0 0 0 0 0 0 0 0 0 0 0 0 0 0 0 0 0 0 0 0 0 0 0 0 0 0 0 0 0 0 0 0 0 0 0 0 0 0 0 0 0 0 0 0 0 0 0 0 0 0 0 0 0 0 0 0 0 0 0 0 0 0 0 0 0 0 0 0 0 0 0 0 0 0 0 0 0 0 0 0 0 0 0 0 0 0 0 0 0 0 0 0 0 0 0 0 0
0 0 0 0 0 0 0 0 0 0 0 0 0 0 0 0 0 0 0 0 0 0 0 0 0 0 0 0 0 0 0 0.0188827447889986 0 0 0 0.104056718616367 0 0 0 0 0 0.150876925923217 0 0 0 0 0 0 0 0 0 0 0 0 0 0 0 0 0 0 0 0 0 0 0 0 0 0 0 0 0 0 0 0 0 0 0 0 0 0 0 0 0.0782646884524693 0 0.0686325983577753 0 0 0 0 0 0 0 0 0 0 0 0 0 0 0 0.0179254627816871 0.0204829244664557 0 0 0 0 0 0 0 0 0 0 0 0 0 0 0 0 0 0 0 0 0 0 0 0 0 0 0 0 0 0 0 0 0 0 0 0 0 0 0 0 0 0 0 0 0 0 0 0 0 0 0 0 0 0 0 0 0 0 0 0 0 0 0 0 0 0 0 0 0 0 0 0 0 0 0 0 0 0 0 0 0 0 0.0320319011269224 0 0 0 0 0 0.09469107931229 0 0 0 0 0 0.0303264275157169 0 0 0 0.244954350157211 0 0 0 0 0 0 0 0 0 0 0 0 0 0 0 0 0 0 0 0 0 0 0 0 0 0 0 0 0 0 0 0 0 0 0 0 0 0 0.0340147768081689 0.0216990817569353 0 0 0 0 0 0 0 0 0 0 0 0 0 0 0 0 0 0 0 0 0 0 0 0 0 0 0 0 0 0 0 0 0 0 0 0 0 0 0 0 0.0831603199357853 0 0 0 0 0 0 0 0 0 0 0 0 0 0 0 0 0 0 0 0 0 0 0 0 0 0 0 0 0 0 0 0 0 0
0 0 0 0 0 0 0 0 0 0 0 0 0 0 0 0 0 0 0 0 0 0 0 0 0 0 0 0 0 0 0 0.0644357292186448 0 0 0.089791976306828 0.396138761715687 0 0 0 0 0.252119378629754 0 0 0 0 0 0 0 0.0878343886201919 0 0 0 0 0 0 0 0 0 0 0 0 0 0 0 0 0 0 0 0 0 0 0 0 0 0 0 0 0 0 0 0 0 0 0 0 0 0 0 0 0 0 0 0 0 0 0 0 0 0 0 0.0827359300288955 0.0131430626653525 0 0 0 0 0 0 0 0 0 0 0 0 0 0 0 0 0 0 0 0 0 0 0 0 0 0 0 0 0 0 0 0 0 0 0 0 0 0 0 0 0 0 0 0 0 0 0 0 0.0138007728146464 0 0 0 0 0 0 0 0 0 0 0 0 0 0 0 0 0 0 0 0 0 0 0 0 0 0 0 0 0 0 0 0 0 0 0 0 0 0 0 0 0 0 0 0 0 0 0 0 0 0 0 0 0 0 0 0 0 0 0 0 0 0 0 0 0 0 0 0 0 0 0 0 0 0 0 0 0 0 0 0 0 0 0 0 0 0 0 0 0 0 0 0 0 0 0 0 0 0 0 0 0 0 0 0 0 0 0 0 0 0 0 0 0 0 0 0 0 0 0 0 0 0 0 0 0 0 0 0 0 0 0 0 0 0 0 0 0 0 0 0 0 0 0 0 0 0 0 0 0 0 0 0 0 0 0 0 0 0 0 0 0 0 0 0 0
0 0 0 0 0 0 0 0 0 0 0 0 0 0 0 0 0 0 0 0 0 0.106882065020171 0 0.201895072520733 0 0 0 0 0 0 0 0 0 0 0 0 0 0 0.0405542214450509 0.0266804501638113 0 0 0 0.145294390682644 0.00593886164214814 0 0 0 0 0.232455669055366 0.00486813328016634 0 0 0 0 0 0 0 0 0 0 0.0093201253549968 0 0.0181371891721289 0 0 0 0 0 0 0.00911652654435667 0 0 0 0 0 0 0 0.0318352500549004 0 0 0 0 0 0 0 0 0 0 0 0 0 0 0 0 0 0 0 0 0 0 0 0 0 0 0 0 0 0 0 0 0 0 0 0 0 0 0 0 0 0 0 0 0 0 0 0 0 0 0 0 0 0 0.0205521615430653 0 0 0 0 0 0 0 0 0 0 0 0 0 0 0 0 0 0 0 0.00436587677587217 0 0 0 0 0 0 0 0 0 0 0 0 0 0 0 0.0114764651152822 0.030972997596813 0 0 0 0 0 0 0 0 0 0 0 0 0 0 0 0 0 0 0 0 0 0 0 0 0 0 0 0.0104774959894668 0.0157751151408687 0.00318257370177578 0 0.0234487321332986 0.0146013898130834 0 0 0 0 0 0 0 0 0 0 0 0 0 0 0 0 0 0 0.0246296419362574 0 0 0 0 0 0 0 0 0 0 0 0 0 0 0 0 0 0 0 0 0 0 0 0 0 0 0 0 0 0 0 0 0 0 0 0 0 0 0 0 0 0 0 0 0 0 0 0 0 0 0 0 0 0 0 0 0 0 0.00753959531774235 0 0 0 0 0 0 0 0 0 0 0 0 0 0 0 0 0 0 0 0 0 0 0 0 0 0 0 0 0 0 0 0 0 0
0 0 0 0 0 0 0 0 0 0 0 0 0 0 0 0 0 0 0 0 0 0 0 0.144641260762877 0 0 0 0 0 0 0 0 0 0 0 0 0 0 0 0 0 0 0.378504928156905 0 0.0846497699608319 0 0 0 0 0.0700687709408897 0 0 0 0 0 0 0 0 0 0 0 0.0143753122368425 0 0.0304688600641409 0 0.198045357248026 0 0 0 0 0 0 0 0 0 0 0 0 0.0346335521972445 0 0 0 0 0 0 0 0 0 0 0 0 0 0 0 0 0 0 0 0 0 0 0 0 0 0 0 0 0 0 0 0 0 0 0 0 0 0 0 0 0 0 0 0 0 0 0 0 0 0 0 0 0 0 0.0189518004950779 0 0 0 0 0 0 0 0 0 0 0 0 0 0 0 0 0 0 0 0 0 0 0 0 0 0 0 0 0 0 0 0 0 0 0 0 0 0 0 0 0 0 0 0 0 0 0 0 0 0 0 0 0 0 0 0.0256603879371642 0 0 0 0 0 0 0 0 0 0 0 0 0 0 0 0 0 0 0 0 0 0 0 0 0 0 0 0 0 0 0 0 0 0 0 0 0 0 0 0 0 0 0 0 0 0 0 0 0 0 0 0 0 0 0 0 0 0 0 0 0 0 0 0 0 0 0 0 0 0 0 0 0 0 0 0 0 0 0 0 0 0 0 0 0 0 0 0 0 0 0 0 0 0 0 0 0 0 0 0 0 0 0 0 0 0 0 0 0 0 0 0 0 0 0 0 0 0 0 0 0 0 0 0 0 0
0 0 0 0 0 0 0 0 0 0 0 0 0 0 0 0 0 0 0 0 0.00508028033466919 0.00918655637729302 0 0 0 0 0 0 0 0 0 0 0 0 0 0 0 0 0.00445996013977841 0 0 0 0.0106780450959925 0.0584240467110034 0 0 0 0.0134428188076458 0 0.233604194027364 0.00921180118564147 0 0 0 0 0 0 0 0 0 0 0 0 0 0 0.0755603448588728 0.0239430582696387 0 0 0 0.0163336532935693 0 0 0 0.0226820460139334 0 0 0 0.0436957945199401 0 0 0 0 0 0 0 0 0 0.00514546040869382 0.00497996811987675 0 0 0 0 0.0084835526851319 0 0 0 0 0 0 0 0 0 0 0 0 0 0 0 0 0 0 0 0.00356939775468932 0 0 0 0 0 0 0 0 0 0 0 0 0.0143734660723428 0 0 0 0 0 0.0471206343917969 0 0 0 0 0 0 0 0 0 0 0 0 0 0 0 0 0.0037393690763412 0 0 0.0187955266764851 0 0 0 0 0 0 0 0 0 0 0 0 0 0 0 0.0902700229605926 0.0577295349104605 0 0 0 0 0 0 0 0 0 0 0 0 0 0 0 0 0 0 0.0888597420000059 0 0.00735572562621728 0 0 0 0 0 0 0.0130488351283055 0 0 0 0 0 0 0 0 0 0 0.00296033385210345 0 0 0 0 0 0 0 0 0 0 0 0 0.103065030742164 0 0 0 0 0 0 0 0.00420079995945087 0 0 0 0 0 0 0 0 0 0 0 0 0 0 0 0 0 0 0 0 0 0 0 0 0 0 0 0 0 0 0 0 0 0 0 0 0 0 0 0 0 0 0 0 0 0 0 0 0 0 0 0 0 0 0 0 0 0 0 0 0 0 0 0 0 0 0 0 0 0 0 0 0 0 0 0 0 0 0 0 0 0 0 0 0
0 0 0 0 0 0 0 0 0 0 0 0 0 0 0 0.0108796210196519 0 0 0 0 0.0144990225877026 0 0 0 0 0 0 0 0 0 0.00595868451468901 0 0 0 0 0 0 0 0 0 0 0 0 0 0 0 0.0184581021437888 0 0 0 0.0697143979391764 0 0 0.0305057354685149 0 0 0 0 0.00417180587309023 0 0.11170104667397 0.0379207235451103 0 0.0728995830823732 0 0.0389465141567625 0.021658027827207 0.0255776769550602 0 0 0 0 0 0 0 0 0.0569168621019049 0.0569440501184182 0.117702818877713 0 0 0 0 0 0 0 0 0 0.00673388684076116 0 0 0 0 0 0 0 0 0 0 0 0 0 0 0 0 0 0 0 0 0 0 0 0 0 0 0 0 0 0 0 0 0 0 0 0 0 0 0 0.0213550950848547 0 0 0.0094443345457838 0 0.198703092844923 0 0 0 0 0 0.00933377039547408 0 0 0 0 0 0 0.00281502461998687 0 0 0.00482528021216844 0 0 0 0 0 0 0 0 0 0 0 0 0 0 0 0 0 0 0 0 0 0.0102914179525155 0 0 0 0 0 0 0 0 0 0 0 0 0 0 0 0 0 0.0354213957297935 0 0 0 0 0 0 0 0 0 0 0 0 0 0 0 0 0 0.00662202888860592 0 0 0 0 0 0 0 0 0 0 0 0 0 0 0 0 0 0 0 0 0 0 0 0 0 0 0 0 0 0 0 0 0 0 0 0 0 0 0 0 0 0 0 0 0 0 0 0 0 0 0 0 0 0 0 0 0 0 0 0 0 0 0 0 0 0 0 0 0 0 0 0 0 0 0 0 0 0 0 0 0 0 0 0 0 0 0 0 0 0 0 0 0 0 0 0 0 0 0 0 0 0 0 0 0 0 0 0
0 0 0 0 0.0675601076530587 0 0 0.0296994093563084 0.0042404130493283 0.0222112850449935 0 0 0 0.00265780619759134 0 0.00454332773817222 0 0 0 0 0 0.00558536793235228 0 0 0 0 0 0 0.0186688793641297 0 0.00231301975584185 0 0 0 0 0 0.0267925029125961 0.0130612527289475 0 0 0 0 0 0 0 0.0102842259304565 0 0 0 0 0.106118265515266 0 0 0 0 0 0 0 0.0548310764645661 0 0.019232346987443 0.00477400062802645 0.00314014108035775 0.0184983698981568 0 0 0 0 0.0203751547671338 0 0.0393331508667625 0 0.00696087787198805 0.0265653015895052 0 0 0 0.0034936032479455 0.0189304298584905 0 0 0 0.00114262732406515 0 0 0.0208577241431204 0.00197570897623095 0.00680638729165498 0.0307543950938404 0.0607971136315582 0 0 0 0 0 0.00221551787735972 0.00419985128056017 0 0 0 0.00219898202634872 0.00364408114909477 0 0.00273330114560268 0 0 0 0 0 0 0 0 0 0 0 0 0 0 0 0 0 0 0 0.00574241781630536 0 0 0.00178945674709824 0 0 0.0117422885377017 0.0392544762883494 0.119058458786619 0.0820259619332619 0.00977698974686249 0 0 0.0011862560708313 0.00554758766858355 0 0.00845637669061653 0 0 0.0431157698250993 0 0 0 0 0 0 0 0.00304896595472284 0.00205898755509391 0 0 0 0 0 0 0 0 0 0 0 0 0 0 0 0 0 0 0 0 0 0 0 0 0 0 0 0 0 0 0 0 0 0 0 0 0 0 0 0 0 0 0 0 0 0 0 0 0 0 0 0 0 0 0 0 0 0 0 0 0 0 0 0 0 0 0 0 0 0 0 0 0 0 0 0 0 0 0 0 0 0 0 0 0 0 0 0 0 0 0 0 0 0 0 0 0 0 0 0 0 0 0 0 0 0 0 0 0 0 0 0 0 0 0 0 0 0 0 0 0 0 0 0 0 0 0 0 0 0 0 0 0 0 0 0 0 0 0 0 0 0 0 0 0 0 0 0 0 0 0 0 0 0 0 0 0 0 0 0 0 0 0 0
0 0 0 0 0 0 0 0 0 0 0 0 0 0 0 0 0 0 0 0 0 0 0 0 0 0.10586834762479 0 0 0 0 0 0 0 0 0 0 0 0 0.032262814041213 0 0 0 0 0 0.076013145203161 0 0 0 0 0 0 0 0 0 0 0 0 0 0 0 0 0 0 0 0 0 0 0 0 0 0 0 0 0 0 0 0 0 0 0 0 0 0 0 0 0 0 0 0 0 0 0 0 0 0 0 0 0 0 0 0 0 0 0 0 0 0 0 0 0 0 0 0 0 0 0 0 0 0 0 0 0 0 0 0 0.0455491981050111 0 0 0 0 0 0 0 0 0 0 0 0 0 0 0 0 0 0 0 0 0 0 0 0 0 0 0 0 0 0 0 0 0 0 0 0 0 0 0 0 0 0 0 0 0 0 0 0 0 0 0 0 0 0 0 0 0 0 0.0495398785728373 0 0 0 0 0 0 0 0 0 0 0 0 0 0.0227377370595037 0.38122562176025 0 0 0.048111619957177 0.102981489249762 0 0 0 0 0 0 0 0 0 0 0 0 0 0 0 0 0 0 0 0 0 0 0 0 0 0 0 0 0 0 0 0 0 0 0 0 0 0 0 0 0 0 0 0 0 0 0 0 0 0 0 0 0 0 0 0 0 0 0 0 0 0 0 0 0 0 0 0 0 0 0 0 0 0 0 0 0 0.135710148426294 0 0 0 0 0 0 0 0 0 0 0 0 0 0 0 0 0 0 0 0 0 0 0 0 0 0 0 0 0 0 0 0 0 0
0 0 0 0 0 0 0 0 0 0 0 0 0.0573186308516138 0 0 0 0 0 0 0 0 0 0 0 0.261557138844883 0.0581410450160868 0 0 0 0 0 0.125820354893954 0 0 0.23345195227791 0.0240632138072577 0 0 0 0 0 0.0155085405531143 0 0 0 0 0 0 0 0 0 0 0 0 0 0 0.0078014432872953 0 0 0 0 0 0 0 0 0 0 0 0 0 0 0 0 0 0 0 0 0 0 0 0 0 0 0 0.0103254555958857 0 0 0 0 0 0 0 0 0 0 0 0 0 0 0 0.0129997745088242 0 0 0 0 0 0 0 0 0 0 0 0 0 0 0 0 0 0 0.0357333629703645 0 0 0 0 0 0.0363838965366689 0 0 0 0 0 0 0 0 0 0 0 0 0 0 0 0 0 0 0 0 0 0 0 0 0 0 0 0 0 0 0 0 0 0 0 0 0 0 0 0 0 0 0.0254473351424478 0 0 0 0 0 0 0 0 0 0 0 0 0 0 0 0 0 0.0723672053334778 0 0.0230806503802158 0 0 0 0 0 0 0 0 0 0 0 0 0 0 0 0 0 0 0 0 0 0 0 0 0 0 0 0 0 0 0 0 0 0 0 0 0 0 0 0 0 0 0 0 0 0 0 0 0 0 0 0 0 0 0 0 0 0 0 0 0 0 0 0 0 0 0 0 0 0 0 0 0 0 0 0 0 0 0 0 0 0 0 0 0 0 0 0 0 0 0 0 0 0 0 0 0 0 0 0 0 0 0 0 0 0 0 0 0 0 0 0 0 0 0 0 0 0 0 0 0 0 0 0 0 0 0
0 0 0 0 0 0 0 0 0 0 0 0 0 0 0 0 0 0 0 0 0 0.0788376709826151 0 0.0515067974149396 0 0 0 0 0 0 0 0 0 0 0 0 0 0 0.0487622268525112 0.0214275043888919 0 0 0.426037739896306 0.0492957796076837 0.238122274739554 0 0 0 0 0 0.0251715781468438 0 0 0.0104799700845563 0 0 0 0 0 0 0 0 0 0 0 0.0107667903184495 0 0 0 0 0 0 0 0 0 0 0 0 0 0 0 0 0 0 0 0 0 0 0 0 0 0 0 0 0 0 0 0 0 0 0 0 0 0 0 0 0 0 0 0 0 0 0 0 0 0 0 0 0 0 0 0 0 0 0 0 0 0 0 0 0 0 0 0 0 0 0 0 0 0 0 0 0 0 0 0 0 0 0 0 0 0 0 0.0261311605809197 0 0 0 0 0 0 0 0 0 0 0 0 0 0 0 0 0 0 0 0 0 0 0 0 0 0 0 0 0 0 0 0 0 0 0 0 0 0 0 0 0 0 0 0 0.0081568658298633 0 0 0 0 0 0 0 0 0 0 0 0 0 0 0 0 0 0 0 0 0 0 0 0.00530364115686585 0 0 0 0 0 0 0 0 0 0 0 0 0 0 0 0 0 0 0 0 0 0 0 0 0 0 0 0 0 0 0 0 0 0 0 0 0 0 0 0 0 0 0 0 0 0 0 0 0 0 0 0 0 0 0 0 0 0 0 0 0 0 0 0 0 0 0 0 0 0 0 0 0 0 0 0 0 0 0 0 0 0 0 0 0 0 0 0 0 0 0 0 0
0 0 0 0.00945835375404337 0 0 0.00195374742225999 0.0139232772046957 0.015355596670343 0.022475099384046 0.00491505342148231 0 0 0 0 0 0 0 0 0 0 0 0 0.00213553202337999 0 0 0 0 0 0.00431540736775405 0.00732974278045112 0 0 0 0 0 0 0.0210372490650746 0 0 0 0 0.00422940650885074 0 0.00445115771472494 0.0340710711858567 0.0930826814750038 0 0 0.0119321714271544 0 0 0 0.00672900005260404 0.0149234858105549 0 0 0.0413847574654807 0.11949828561309 0 0.0280661625491565 0 0 0.0141221282123676 0 0 0 0 0 0 0 0.0110675213237374 0 0 0 0 0.0275454909684269 0 0.00704724402045031 0 0 0 0.00213097739711754 0 0 0.0488354816212974 0.0140952328823938 0.0042514789818907 0.0419358990709937 0.0816042055011864 0 0 0 0.0216893046644074 0 0.0123440851315733 0.00575007855206128 0 0 0.00151029282357365 0.00198481863895485 0 0 0 0 0 0 0 0 0 0 0 0 0 0 0 0 0 0 0 0 0 0 0 0 0 0.00205760118249137 0 0.00407099739377455 0.0563943032343805 0 0.0433914726373024 0.00737449196852348 0 0 0 0 0 0 0.0156360993854814 0 0.01582352199091 0.0805645942011195 0 0 0 0 0 0 0 0 0 0 0.00543865709778233 0 0 0 0 0 0 0 0 0 0 0 0 0 0 0 0 0 0 0 0 0 0 0 0 0 0 0 0 0 0 0 0 0 0.00572419220702881 0 0 0 0 0 0 0 0 0 0 0 0 0 0 0 0 0 0 0 0 0 0 0 0 0 0 0 0 0 0 0 0 0 0 0 0 0 0 0 0 0 0 0 0 0 0 0 0 0 0 0 0 0 0 0 0 0 0 0 0 0 0 0 0 0 0 0 0.002924877675737 0 0 0 0 0 0 0 0 0 0 0 0 0 0 0 0 0 0 0 0 0 0 0 0 0 0 0 0 0 0 0 0 0 0 0 0 0 0 0 0 0 0 0 0 0 0 0 0 0 0 0 0 0 0 0 0 0 0 0 0.00341771233903032
0 0 0 0 0 0 0 0 0 0 0 0 0 0 0 0 0 0 0 0 0 0 0 0 0 0 0 0 0 0 0 0 0 0 0 0 0 0 0 0 0 0 0 0 0 0 0 0 0 0 0 0 0 0 0 0 0 0 0 0 0 0 0 0 0 0 0 0 0 0 0 0 0 0 0 0 0 0 0 0 0 0 0 0 0 0 0 0 0 0 0 0 0 0 0 0 0 0 0 0 0 0 0 0 0 0 0 0 0 0 0 0 0 0 0 0 0 0 0 0 0 0 0 0 0 0 0 0 0 0 0 0 0 0 0 0 0.218226225076594 0 0 0 0 0 0 0 0 0 0 0 0 0 0 0 0 0 0 0 0 0 0 0 0 0 0 0 0 0 0 0 0 0 0 0 0 0 0 0 0 0 0 0 0 0 0 0 0 0 0 0 0 0 0.231848703792272 0 0 0 0 0 0.104307743196694 0 0 0 0.130478824530376 0 0 0 0 0 0 0 0 0 0 0 0 0 0 0 0 0 0 0 0 0 0 0 0 0 0 0 0 0 0 0 0 0 0 0 0.22148642683445 0 0 0 0 0 0 0 0 0 0 0 0 0 0 0 0 0 0 0 0 0 0 0 0 0 0 0 0 0 0 0 0 0 0 0 0 0 0 0 0 0 0 0 0 0 0 0 0 0 0 0 0 0 0.0936520765696129 0 0 0 0 0 0 0 0 0 0 0 0 0 0 0 0 0 0 0 0 0 0 0 0 0
0 0 0 0 0 0 0 0 0 0 0 0 0 0 0 0 0 0 0 0 0 0 0 0 0 0 0 0 0 0 0 0 0 0 0 0.0723699556490375 0 0 0 0 0 0 0 0 0 0 0 0 0 0 0 0 0 0 0 0 0 0 0 0 0 0 0 0 0 0 0 0 0 0 0 0 0 0 0 0 0 0 0 0 0 0 0.0380155329311731 0.409857608327141 0.300814100554257 0 0 0 0 0 0 0 0 0 0 0 0 0 0 0 0 0 0 0 0 0 0 0 0 0 0 0 0 0 0 0 0 0 0 0 0 0 0 0 0 0 0 0 0 0 0 0 0 0 0 0 0 0 0 0 0 0 0 0 0 0 0 0 0 0 0 0 0 0 0 0 0 0 0 0 0 0 0 0 0 0 0 0 0 0 0 0 0 0 0 0 0 0 0 0 0 0 0 0 0 0 0 0 0 0 0 0 0 0 0 0 0.108127614274256 0 0 0 0 0 0 0 0 0 0 0 0 0 0 0 0 0 0 0 0 0 0 0 0 0 0 0 0 0 0 0 0 0 0 0 0 0 0 0 0 0 0 0 0.0708151882641353 0 0 0 0 0 0 0 0 0 0 0 0 0 0 0 0 0 0 0 0 0 0 0 0 0 0 0 0 0 0 0 0 0 0 0 0 0 0 0 0 0 0 0 0 0 0 0 0 0 0 0 0 0 0 0 0 0 0 0 0 0 0 0 0 0 0 0 0 0 0 0 0 0 0 0
0 0 0 0 0 0 0 0 0 0 0 0 0 0 0 0 0 0 0 0 0 0 0 0 0 0 0.0258244493496122 0.0459882163173078 0 0 0 0 0 0 0 0 0 0 0 0 0 0 0 0 0 0.0245987842142076 0 0 0 0.0081966788286854 0.0111024638497978 0 0 0 0 0 0 0 0 0.0263528045918017 0.0121350215328336 0 0 0 0.0345125669532138 0.0729125287177034 0.0543646154825151 0.00815150096124013 0 0 0 0 0 0 0 0 0 0 0 0 0 0 0 0 0 0 0 0 0 0 0 0 0 0 0 0 0 0 0 0 0 0 0 0 0.0154244033632758 0.0997060620669814 0 0.20270321554639 0.0293535572263607 0.0192391640884933 0 0 0 0 0 0 0 0 0 0 0 0.0308319983085521 0.0411312392907042 0 0 0 0 0 0.0407806253321729 0 0 0 0 0 0 0 0 0 0 0 0 0 0 0 0 0 0 0 0 0 0 0 0 0 0 0 0 0 0 0 0 0 0 0 0 0 0 0 0 0 0 0 0.0229039019473269 0 0 0 0 0 0 0 0 0 0 0 0 0 0 0 0 0 0 0 0 0 0 0 0 0 0 0 0 0 0 0 0 0 0 0 0 0 0 0 0 0 0 0 0 0.0328703043127692 0 0 0 0 0 0 0 0 0 0 0 0 0 0 0 0 0 0 0 0 0 0 0 0 0 0 0 0 0 0 0 0 0 0 0 0 0 0 0 0 0 0 0.0405952907022013 0 0 0.00397605103916233 0 0 0.0546207173581645 0.0294709616154034 0.00715838544909013 0 0 0 0 0 0 0 0 0 0.00509449155403303 0 0 0 0 0 0 0 0 0 0 0 0 0 0 0 0 0 0 0 0 0 0 0 0 0 0 0 0 0 0 0 0 0 0 0 0 0
0 0 0 0.00297805258348095 0 0 0 0 0 0 0.00272726920802992 0 0 0 0 0 0 0 0 0 0 0 0 0 0 0 0 0 0 0.00266906592945085 0 0 0.00872563809116715 0.392424439114567 0 0 0 0.00606338109272001 0 0 0 0 0 0 0 0 0 0 0 0 0.015109367891165 0 0 0 0 0 0 0.0273511363677752 0 0 0 0 0 0 0 0 0 0.00787114021527108 0 0 0 0.0714595864291097 0 0 0 0 0.0370091103237098 0 0 0 0 0.0021308026094774 0.00289674532448773 0.0039640107509915 0.00199268547150199 0.00767422310476846 0.00206429112802442 0 0.00273343232930323 0 0 0 0 0 0 0 0.00256652843956111 0 0 0 0.0332969443676499 0.0422174831260086 0 0 0 0 0 0 0 0 0 0 0 0 0 0 0 0 0 0 0 0 0 0 0 0 0 0 0 0.00564549422804154 0 0 0 0 0 0 0 0 0.183012503373064 0 0 0.00524509676560771 0.00319473874220837 0 0 0 0 0 0 0.005689165264994 0.00293702130621104 0 0.00990811643799112 0.0354623758495218 0 0 0 0 0 0 0 0 0 0 0 0 0 0 0 0 0 0 0 0 0 0 0 0 0 0 0 0 0 0 0 0 0 0.00694985041671961 0 0 0 0 0 0 0 0 0 0 0 0 0 0 0 0 0 0 0 0 0 0 0 0 0 0 0 0 0 0 0 0 0 0 0 0 0 0 0 0 0 0 0 0 0 0 0 0 0 0 0 0 0 0 0 0 0 0 0 0 0 0 0 0 0 0 0 0.0246552693738566 0 0 0 0 0 0 0 0 0 0 0 0 0 0 0 0 0 0 0 0 0 0 0 0 0 0 0 0 0 0 0 0 0 0 0 0 0 0 0 0 0 0 0 0 0 0.0149290634611413 0.00558679754332388 0 0 0 0 0 0 0 0 0.00213059757406812 0 0 0 0.01872857576503
0 0 0 0.00803419817336238 0.0342572436149111 0 0 0 0 0 0.00922639260550164 0 0.0398800421317625 0 0 0 0 0 0 0 0 0 0 0 0 0 0 0 0.00675363237872226 0 0 0 0 0 0.0546792765165963 0 0 0 0 0 0 0 0 0 0 0 0 0 0 0 0 0 0 0 0 0 0.135037428832171 0 0 0 0 0 0 0 0 0 0 0 0 0 0 0 0 0 0 0 0 0 0 0 0.00798455680444226 0 0 0 0 0 0 0 0 0 0 0 0.0504108557426704 0 0 0 0 0 0 0 0 0 0 0.0411897334545501 0.0315496747321262 0 0 0 0 0 0 0 0 0.114919187828414 0 0 0 0 0 0 0 0 0 0 0 0 0 0 0 0 0 0 0 0.00765664239022474 0 0 0 0 0 0 0 0 0 0 0 0 0 0 0 0 0 0 0 0 0 0 0 0 0.00853896623039855 0 0 0 0 0 0 0 0.00814491213420468 0 0 0 0 0 0 0 0 0 0 0 0 0 0 0 0 0 0 0 0 0.0115057483078931 0.0249530956499705 0 0 0 0 0 0.100993684909327 0 0 0.00477437340814322 0 0 0 0 0 0 0 0 0.141456263473765 0 0 0 0 0 0 0.0703343415049436 0 0 0 0 0 0 0 0 0 0 0 0 0 0 0 0 0 0 0 0 0 0 0 0 0 0 0 0 0 0 0 0 0 0 0 0.0133352054581742 0.0162705649591536 0.0128136887787811 0.00512217053685058 0 0 0 0 0 0.0181821753765731 0 0 0 0 0 0 0 0 0 0 0 0 0 0 0 0 0 0 0 0 0 0 0 0 0 0 0 0 0 0.0128467176535659 0 0 0 0 0 0.00914922641280108 0 0 0 0 0 0 0 0 0 0 0 0 0 0 0 0 0 0 0 0 0
0 0 0 0 0 0 0 0 0 0.00726703903117134 0 0 0.0933764170071903 0 0 0 0 0 0 0 0 0 0 0 0 0.00598473779686258 0 0 0 0 0 0.0038862793277786 0 0.0172822168469271 0.138028921843676 0 0 0 0 0 0 0 0 0 0 0 0 0 0.00953658123818562 0 0 0 0 0 0 0.123828224067489 0 0 0 0 0 0 0 0 0 0 0 0 0 0 0 0.178081593111634 0 0 0.0247708942865264 0 0 0 0 0 0 0 0 0 0 0 0 0 0 0 0 0 0 0 0 0 0 0 0 0 0.0127437719970912 0 0 0.0178722306810417 0 0 0 0 0 0 0 0 0 0.173404649097192 0 0 0 0 0 0 0 0 0 0 0 0 0 0 0 0 0 0 0 0 0 0 0 0 0 0 0 0 0 0 0 0 0 0 0 0 0 0 0 0 0 0 0 0 0 0 0 0 0 0 0 0 0 0 0 0 0 0 0 0 0 0 0 0 0 0 0 0 0 0 0 0 0 0 0.0233918264410687 0 0 0 0 0 0.0159812764903559 0 0 0 0 0 0 0 0 0 0 0 0.0615601294662484 0 0 0 0 0 0 0.0152594383287048 0 0 0 0 0 0 0 0 0 0 0 0 0 0 0 0 0 0 0 0 0 0 0 0 0 0 0 0 0 0 0 0 0 0 0 0.0126724403260015 0.0157304261599906 0.0110371300547711 0.00449286923451437 0 0 0.0289270112579178 0 0 0 0 0 0 0 0 0 0 0 0 0 0 0 0 0 0 0 0 0 0 0 0 0 0 0 0 0 0 0 0 0.00488389590766115 0 0 0 0 0 0 0 0 0 0 0 0 0 0 0 0 0 0 0 0 0 0 0 0 0 0 0
0 0 0 0 0 0 0 0 0 0 0.0244646102347647 0 0 0 0 0 0 0 0 0 0 0 0 0 0 0 0 0 0 0.0284803115628829 0 0 0 0.0343766310749702 0 0 0 0.0264518016738561 0 0 0 0 0 0 0 0 0 0 0 0 0.290185305277431 0 0 0 0.189423718608965 0 0 0 0 0 0 0 0 0 0 0 0 0 0 0 0 0.0676820043890411 0 0 0 0 0.127984867751387 0 0 0 0 0 0 0 0 0 0 0 0 0 0 0 0 0 0 0 0 0 0 0 0 0.0322756954270427 0 0 0 0 0 0 0 0 0 0 0 0 0 0 0 0 0 0 0 0 0 0 0 0 0 0 0 0.0180505757164578 0 0 0 0 0 0 0 0 0.0515872693794593 0 0 0 0 0 0 0 0 0 0 0 0 0 0 0.033784927115317 0 0 0 0 0 0 0 0 0 0 0 0 0 0 0 0 0 0 0 0 0 0 0 0 0 0 0 0 0 0 0 0 0 0.0266991250343818 0 0 0 0 0 0 0 0 0 0 0 0 0 0 0 0 0 0 0 0 0 0 0 0 0 0 0 0 0 0 0 0 0 0 0 0 0 0 0 0 0 0 0 0 0 0 0 0 0 0 0 0 0 0 0 0 0 0 0 0 0 0 0 0 0 0 0 0.0296745402210152 0 0 0 0 0 0 0 0 0 0 0 0 0 0 0 0 0 0 0 0 0 0 0 0 0 0 0 0 0 0 0 0 0 0 0 0 0 0 0 0 0 0 0 0 0 0 0 0 0 0 0 0 0 0 0 0 0 0 0 0.0188786165330286
0 0 0 0 0 0 0 0 0 0 0 0 0 0 0 0 0 0 0 0 0 0 0 0 0 0 0 0 0 0 0 0 0 0 0 0 0.00414518669529041 0.0070190741903204 0 0 0 0 0 0 0 0.00136712254285694 0.0322496912834399 0 0 0 0.0801275237021967 0 0 0 0 0 0 0 0 0 0 0 0 0.00539300991100996 0 0 0 0 0 0 0 0 0 0.0742547252321217 0 0 0 0 0.00217697485022116 0 0 0 0 0 0 0.109424091838138 0.00460343651612927 0.0493242846658825 0.0205770208257395 0.0527890142544612 0 0 0 0.00222171496093061 0 0.00225144883353407 0 0 0 0 0 0 0 0 0 0 0 0 0 0 0 0 0 0 0 0 0 0 0 0 0 0 0 0 0 0 0 0 0 0 0 0.0494057149605788 0 0 0 0 0 0 0 0.0684139221755442 0 0.105325100883606 0.17292438653981 0 0 0.0861670226299072 0.0108422857422511 0 0 0.0175774585296956 0 0 0 0.041419788236335 0 0 0 0 0 0 0 0 0 0 0 0 0 0 0 0 0 0 0 0 0 0 0 0 0 0 0 0 0 0 0 0 0 0 0 0 0 0 0 0 0 0 0 0 0 0 0 0 0 0 0 0 0 0 0 0 0 0 0 0 0 0 0 0 0 0 0 0 0 0 0 0 0 0 0 0 0 0 0 0 0 0 0 0 0 0 0 0 0 0 0 0 0 0 0 0 0 0 0 0 0 0 0 0 0 0 0 0 0 0 0 0 0 0 0 0 0 0 0 0 0 0 0 0 0 0 0 0 0 0 0 0 0 0 0 0 0 0 0 0 0 0 0 0 0 0 0 0 0 0 0 0 0 0 0 0 0 0 0 0 0 0
0 0 0 0 0 0 0 0 0 0 0 0 0 0 0 0 0.0235023763101127 0 0 0 0.0628986042105394 0 0 0 0 0 0.00797682803022352 0 0 0 0 0 0 0 0 0 0 0 0 0 0 0 0 0 0 0 0 0 0 0 0 0 0 0.0328557834480087 0 0 0 0 0 0 0.105012423022753 0.0236228142271867 0.136399318063637 0.0121294274265692 0.0148417938957435 0.0311524776214925 0.0077351133882967 0 0 0 0.00673912865620979 0 0.0104120440504253 0 0 0 0 0.0121140635234268 0.0557239699465744 0 0 0 0 0 0 0 0 0 0 0 0 0 0 0 0 0 0 0 0 0 0 0 0 0 0 0 0 0 0 0 0 0 0 0 0 0 0 0 0 0 0 0.381970309989493 0 0.032262359773159 0 0 0 0.0101872298347455 0 0 0 0 0 0.0324639345814035 0 0 0 0 0 0 0 0 0 0 0 0 0 0 0 0 0 0 0 0 0 0 0 0 0 0 0 0 0 0 0 0 0 0 0 0 0 0 0 0 0 0 0 0 0 0 0 0 0 0 0 0 0 0 0 0 0 0 0 0 0 0 0 0 0 0 0 0 0 0 0 0 0 0 0 0 0 0 0 0 0 0 0 0 0 0 0 0 0 0 0 0 0 0 0 0 0 0 0 0 0 0 0 0 0 0 0 0 0 0 0 0 0 0 0 0 0 0 0 0 0 0 0 0 0 0 0 0 0 0 0 0 0 0 0 0 0 0 0 0 0 0 0 0 0 0 0 0 0 0 0 0 0 0 0 0 0 0 0 0 0 0 0 0 0 0 0 0 0 0 0 0 0 0 0 0 0 0 0 0 0 0
0 0 0 0 0 0 0 0 0 0 0 0 0 0 0 0 0 0 0 0 0.0430537920738645 0 0 0 0 0 0 0 0 0 0 0 0 0 0 0 0 0 0 0 0 0 0 0 0 0.0971687764231365 0.0300273643222694 0 0 0 0.0499561798851207 0 0 0.0130911530370938 0 0 0 0 0 0.0908642491535505 0 0.0107596789772777 0.0424746032767753 0.0794117381924737 0.0195291293149685 0.094639259407954 0.00602574312101728 0.118012580999862 0 0 0 0 0 0 0 0 0.0568247300052883 0.0312742338225617 0.02851207891193 0 0 0 0 0 0 0 0 0 0 0 0 0 0 0 0 0 0 0 0 0 0 0 0 0 0 0 0 0 0 0 0 0 0 0 0 0 0 0 0 0 0 0.0467869049802342 0 0 0 0 0 0 0.0465996263375683 0 0 0 0 0.0949881777570533 0 0 0 0 0 0 0 0 0 0 0 0 0 0 0 0 0 0 0 0 0 0 0 0 0 0 0 0 0 0 0 0 0 0 0 0 0 0 0 0 0 0 0 0 0 0 0 0 0 0 0 0 0 0 0 0 0 0 0 0 0 0 0 0 0 0 0 0 0 0 0 0 0 0 0 0 0 0 0 0 0 0 0 0 0 0 0 0 0 0 0 0 0 0 0 0 0 0 0 0 0 0 0 0 0 0 0 0 0 0 0 0 0 0 0 0 0 0 0 0 0 0 0 0 0 0 0 0 0 0 0 0 0 0 0 0 0 0 0 0 0 0 0 0 0 0 0 0 0 0 0 0 0 0 0 0 0 0 0 0 0 0 0 0 0 0 0 0 0 0 0 0 0 0 0 0 0 0 0 0 0 0
0 0 0 0 0 0 0 0 0 0 0 0 0 0 0 0.0330595349900797 0 0 0 0 0 0.0130261298057033 0 0.0474304320317012 0 0 0 0 0 0 0.0200524058520388 0 0 0 0 0 0 0 0 0.00914419483936308 0 0 0.0151197014378272 0.00895191722717101 0 0.0346054430973651 0.00781926095039068 0 0 0 0 0 0 0 0 0 0 0 0 0.0214428400088636 0.0112874963215797 0 0.00531132636223406 0.00498157875092955 0 0 0 0.00442579219311088 0 0 0.346503614543866 0 0.104770527076801 0 0 0 0.0138486181279606 0.0207479331567245 0.136294160805534 0 0 0 0 0 0 0 0 0 0 0 0 0 0 0 0 0 0 0 0 0 0 0 0 0 0 0 0 0 0 0 0 0 0 0 0 0 0 0 0 0 0 0 0 0 0 0 0.0218856874643089 0 0 0 0 0 0 0.102592551646239 0 0 0 0 0 0.00243501082349557 0 0 0 0 0 0 0.0061271240103452 0 0 0.00813671847636708 0 0 0 0 0 0 0 0 0 0 0 0 0 0 0 0 0 0 0 0 0 0 0 0 0 0 0 0 0 0 0 0 0 0 0 0 0 0 0 0 0 0 0 0 0 0 0 0 0 0 0 0 0 0 0 0 0 0 0 0 0 0 0 0 0 0 0 0 0 0 0 0 0 0 0 0 0 0 0 0 0 0 0 0 0 0 0 0 0 0 0 0 0 0 0 0 0 0 0 0 0 0 0 0 0 0 0 0 0 0 0 0 0 0 0 0 0 0 0 0 0 0 0 0 0 0 0 0 0 0 0 0 0 0 0 0 0 0 0 0 0 0 0 0 0 0 0 0 0 0 0 0 0 0 0 0 0 0 0 0 0 0 0 0 0 0
0 0 0 0 0 0 0 0 0 0 0 0 0 0 0 0 0 0 0 0 0.234132107518205 0 0 0 0 0 0 0 0 0 0 0 0 0 0 0 0 0 0 0 0 0 0 0 0 0 0.0103064794558636 0 0 0 0 0 0 0 0 0 0 0 0 0.248108027394338 0.0892905678949319 0.0106434134844351 0 0 0 0.0214098413658337 0.017732669445632 0 0 0 0.00713710340047573 0 0 0 0 0 0 0.0190700353226271 0.115829460754064 0 0 0 0 0 0 0 0 0 0 0 0 0 0 0 0 0 0 0 0 0 0 0 0 0 0 0 0 0 0 0 0 0 0 0 0 0 0 0 0 0 0 0 0 0 0 0 0 0.0378703693240966 0 0 0 0 0 0.188469924639498 0 0 0 0 0 0 0 0 0 0 0 0 0 0 0 0 0 0 0 0 0 0 0 0 0 0 0 0 0 0 0 0 0 0 0 0 0 0 0 0 0 0 0 0 0 0 0 0 0 0 0 0 0 0 0 0 0 0 0 0 0 0 0 0 0 0 0 0 0 0 0 0 0 0 0 0 0 0 0 0 0 0 0 0 0 0 0 0 0 0 0 0 0 0 0 0 0 0 0 0 0 0 0 0 0 0 0 0 0 0 0 0 0 0 0 0 0 0 0 0 0 0 0 0 0 0 0 0 0 0 0 0 0 0 0 0 0 0 0 0 0 0 0 0 0 0 0 0 0 0 0 0 0 0 0 0 0 0 0 0 0 0 0 0 0 0 0 0 0 0 0 0 0 0 0 0 0 0 0 0 0 0
0 0 0 0 0 0 0 0 0 0 0 0 0 0 0 0.00552835269115941 0 0 0 0 0 0 0 0.058211936839663 0 0 0 0 0 0 0 0 0 0 0 0 0 0 0 0 0 0 0.0758153512106471 0.0488900728290186 0 0.171418839385413 0.0780696803620127 0 0 0 0.067947009785083 0 0 0 0 0 0 0 0.0386973629463993 0.0283698263516173 0.21465880952723 0.0128360886212588 0 0 0 0 0 0 0 0 0 0 0 0 0 0 0 0.0456483656805327 0.0635972365727853 0 0 0 0 0 0 0 0 0 0 0 0 0 0 0 0 0 0 0 0 0 0 0 0 0 0 0 0 0 0 0 0 0 0 0 0 0 0 0 0 0 0 0 0 0 0 0 0 0 0 0 0 0.0314120852815819 0 0.0497693535234328 0 0 0 0 0 0.00912962839216507 0 0 0 0 0 0 0 0 0 0 0 0 0 0 0 0 0 0 0 0 0 0 0 0 0 0 0 0 0 0 0 0 0 0 0 0 0 0 0 0 0 0 0 0 0 0 0 0 0 0 0 0 0 0 0 0 0 0 0 0 0 0 0 0 0 0 0 0 0 0 0 0 0 0 0 0 0 0 0 0 0 0 0 0 0 0 0 0 0 0 0 0 0 0 0 0 0 0 0 0 0 0 0 0 0 0 0 0 0 0 0 0 0 0 0 0 0 0 0 0 0 0 0 0 0 0 0 0 0 0 0 0 0 0 0 0 0 0 0 0 0 0 0 0 0 0 0 0 0 0 0 0 0 0 0 0 0 0 0 0 0 0 0 0 0 0 0 0 0 0 0 0 0 0 0 0
0 0 0 0 0 0 0 0 0 0 0 0 0 0 0 0 0 0 0 0 0 0 0 0 0 0 0 0 0 0 0 0 0 0 0 0 0 0 0 0 0 0 0 0 0 0 0 0 0 0 0 0 0 0.188218185439249 0 0 0 0 0 0.0649210792083174 0.0987256161005241 0 0 0 0 0.434220234696321 0 0 0 0 0 0 0 0 0 0 0 0 0 0 0 0 0 0 0 0 0 0 0 0 0 0 0 0 0 0 0 0 0 0 0 0 0 0 0 0 0 0 0 0 0 0 0 0 0 0 0 0 0 0 0 0.127327824459704 0 0 0 0 0 0 0.0677864064502962 0 0 0 0 0 0 0 0 0 0 0 0 0 0 0 0 0 0 0 0 0 0 0 0 0 0 0 0 0 0 0 0 0 0 0 0 0 0 0 0 0 0 0 0 0 0 0 0 0 0 0 0 0 0 0 0 0 0 0 0 0 0 0 0 0 0 0 0 0 0 0 0 0 0 0 0 0 0 0 0 0 0 0 0 0 0 0 0 0.0188006536455881 0 0 0 0 0 0 0 0 0 0 0 0 0 0 0 0 0 0 0 0 0 0 0 0 0 0 0 0 0 0 0 0 0 0 0 0 0 0 0 0 0 0 0 0 0 0 0 0 0 0 0 0 0 0 0 0 0 0 0 0 0 0 0 0 0 0 0 0 0 0 0 0 0 0 0 0 0 0 0 0 0 0 0 0 0 0 0 0 0 0 0 0 0 0 0 0 0 0
0 0 0 0 0 0 0 0 0 0 0 0 0 0 0 0 0 0 0 0 0.0427402369388166 0 0 0 0 0 0.0137383871373494 0 0 0 0 0 0 0 0 0 0 0 0 0 0 0 0 0.115364792392129 0.0637729786179431 0.0332465238680931 0 0 0 0.00891475965241908 0 0 0 0.0771876232695132 0 0 0 0 0 0.0264516711590632 0.0928708654240094 0 0.00999413829950255 0 0.0842890668276232 0 0.246857621714032 0 0 0 0 0 0 0 0 0 0 0 0 0 0 0 0 0 0 0 0 0 0.00254967055604837 0 0 0 0 0 0 0 0 0 0 0 0 0 0 0 0 0 0 0.0166110649565895 0.0102605454845631 0 0 0 0 0 0 0 0 0 0 0 0 0.0267280395468847 0 0 0 0 0 0.0188005323593598 0.0399268138295422 0 0 0 0 0.0524778953203797 0 0 0 0 0 0 0 0 0 0 0 0 0 0 0 0 0 0 0 0 0 0 0 0 0 0 0 0 0 0 0 0 0 0 0 0 0 0.00522936822532261 0 0 0 0 0 0 0 0 0 0 0 0 0 0 0 0 0 0.00786201468210623 0 0 0 0 0 0 0 0 0 0 0 0 0 0 0 0 0 0 0 0.00412538973870951 0 0 0 0 0 0 0 0 0 0 0 0 0 0 0 0 0 0 0 0 0 0 0 0 0 0 0 0 0 0 0 0 0 0 0 0 0 0 0 0 0 0 0 0 0 0 0 0 0 0 0 0 0 0 0 0 0 0 0 0 0 0 0 0 0 0 0 0 0 0 0 0 0 0 0 0 0 0 0 0 0 0 0 0 0 0 0 0 0 0 0 0 0 0 0 0 0 0 0 0 0 0 0 0 0 0
0 0 0 0 0 0 0 0 0 0 0 0 0 0 0 0 0 0 0 0 0.0850997259403036 0 0 0 0 0 0 0 0 0 0 0 0 0 0 0 0 0 0 0 0 0 0 0 0.0367238854610548 0.0335987244071218 0 0 0 0 0 0 0 0.104589493518597 0 0 0 0 0 0.0119358523526665 0.010745954673067 0 0.0150429237867323 0 0 0.448613947558476 0 0 0 0 0 0 0 0 0 0 0 0 0 0 0 0 0 0 0 0 0 0 0.00559691558604138 0 0 0 0 0 0 0 0 0 0 0 0 0 0 0 0 0 0 0.03476281090246 0.0126967929116545 0 0 0 0 0 0 0 0 0 0 0 0 0 0 0 0 0 0 0 0.00726434393313343 0 0 0 0 0.116265855816838 0 0 0 0 0 0 0 0 0 0 0 0 0 0 0 0 0 0 0 0 0 0 0 0 0 0 0 0 0 0 0 0 0 0 0 0 0 0.0133214307580326 0.0151075599118852 0 0 0 0 0 0 0 0 0 0 0 0 0 0 0 0 0.03165544921704 0 0 0 0 0 0 0 0 0 0 0 0 0 0 0 0 0 0 0 0.00965135184929624 0 0 0 0 0 0 0 0 0 0 0 0 0.00732698141559873 0 0 0 0 0 0 0 0 0 0 0 0 0 0 0 0 0 0 0 0 0 0 0 0 0 0 0 0 0 0 0 0 0 0 0 0 0 0 0 0 0 0 0 0 0 0 0 0 0 0 0 0 0 0 0 0 0 0 0 0 0 0 0 0 0 0 0 0 0 0 0 0 0 0 0 0 0 0 0 0 0 0 0 0 0 0 0 0 0 0 0 0 0
0 0 0 0 0 0 0 0 0 0.0046259229619972 0.00380100197950588 0 0 0 0 0 0 0 0.0115893991083479 0 0 0 0 0 0 0 0 0 0.00586549826119679 0.00423533129786112 0 0 0 0 0 0 0 0 0 0 0 0 0 0 0 0.0207105190898841 0 0 0 0 0 0 0 0.00818531368553394 0.0128803661721483 0 0 0 0 0 0.109847127244573 0.00392692950933549 0 0 0 0 0 0 0.040356716641756 0.1218102975288 0 0.157634602548282 0 0 0 0 0.109266970388767 0 0 0 0.00312399992238772 0 0 0 0 0.00424786314232985 0.00251035708049013 0 0.00610413142729706 0 0 0 0 0 0 0.00482696036018957 0.00384782732436905 0 0 0 0 0 0 0 0 0.0255951516104135 0 0 0 0.0792291784970838 0.0122395404972306 0.0421109385750942 0.0798499565224414 0 0 0 0 0 0 0 0.0195280815985089 0.00989019119717762 0 0.0223851639519158 0.00874338448763647 0 0 0 0.0104570297779427 0.00798807721118373 0 0 0 0 0 0 0 0 0 0 0 0 0 0 0 0 0 0 0 0 0 0 0 0 0 0 0 0 0 0 0 0 0 0 0 0.00279325874029063 0 0 0 0 0 0 0 0 0 0 0 0.00217510054124501 0 0 0 0 0 0 0 0 0 0 0 0 0 0 0 0 0.00458916084585454 0 0 0 0 0 0 0 0 0 0 0 0.00579301361754696 0 0 0 0 0 0 0.0103335642654445 0 0 0 0 0 0 0 0 0 0 0 0 0 0 0 0 0 0 0 0 0 0 0 0 0 0 0 0 0 0 0 0 0 0 0 0 0 0 0 0 0 0 0 0 0.00761468800328758 0 0 0 0 0 0 0 0 0 0 0 0 0 0 0 0 0 0 0 0 0 0 0 0 0 0 0 0 0 0.00928738438464995 0 0 0 0 0 0 0 0 0 0 0 0 0 0 0 0 0 0 0 0 0 0 0 0 0 0 0
0 0 0 0 0 0 0 0 0 0 0 0 0 0 0 0 0 0 0 0 0 0 0 0 0 0 0 0 0 0 0 0 0 0 0 0 0 0 0 0 0 0 0 0 0 0 0.220453829949561 0 0 0 0 0 0 0 0 0 0 0 0 0 0 0 0 0 0 0 0 0.300460395901578 0 0.142412311418891 0.0402190020933129 0 0 0 0 0 0.210236964507601 0 0.0387150690775448 0 0 0 0 0 0 0 0 0 0 0 0 0 0 0 0 0 0 0 0 0 0 0 0 0 0 0 0 0 0 0 0 0.0475024270515117 0 0 0 0 0 0 0 0 0 0 0 0 0 0 0 0 0 0 0 0 0 0 0 0 0 0 0 0 0 0 0 0 0 0 0 0 0 0 0 0 0 0 0 0 0 0 0 0 0 0 0 0 0 0 0 0 0 0 0 0 0 0 0 0 0 0 0 0 0 0 0 0 0 0 0 0 0 0 0 0 0 0 0 0 0 0 0 0 0 0 0 0 0 0 0 0 0 0 0 0 0 0 0 0 0 0 0 0 0 0 0 0 0 0 0 0 0 0 0 0 0 0 0 0 0 0 0 0 0 0 0 0 0 0 0 0 0 0 0 0 0 0 0 0 0 0 0 0 0 0 0 0 0 0 0 0 0 0 0 0 0 0 0 0 0 0 0 0 0 0 0 0 0 0 0 0 0 0 0 0 0 0 0 0 0 0 0 0 0 0 0 0 0 0 0 0 0 0 0 0 0 0 0 0
0 0 0 0 0 0 0 0 0 0 0 0 0 0 0 0 0 0.0448318826703207 0.313621405696659 0 0 0 0 0 0 0 0 0 0.0484394539050648 0 0 0 0 0 0 0 0 0 0 0 0 0 0 0 0 0 0 0 0 0 0 0 0 0 0 0 0 0 0 0 0 0 0 0 0 0 0 0.192035172142593 0.0301559420946808 0 0 0 0 0 0 0 0.031761648020968 0 0 0 0 0 0 0 0 0 0 0 0 0 0 0 0 0 0 0 0 0 0 0 0 0 0 0 0 0 0 0 0 0 0 0.206522208270294 0.0346063865556182 0 0 0 0 0 0 0 0 0 0 0.0980259006438011 0 0 0 0 0 0 0 0 0 0 0 0 0 0 0 0 0 0 0 0 0 0 0 0 0 0 0 0 0 0 0 0 0 0 0 0 0 0 0 0 0 0 0 0 0 0 0 0 0 0 0 0 0 0 0 0 0 0 0 0 0 0 0 0 0 0 0 0 0 0 0 0 0 0 0 0 0 0 0 0 0 0 0 0 0 0 0 0 0 0 0 0 0 0 0 0 0 0 0 0 0 0 0 0 0 0 0 0 0 0 0 0 0 0 0 0 0 0 0 0 0 0 0 0 0 0 0 0 0 0 0 0 0 0 0 0 0 0 0 0 0 0 0 0 0 0 0 0 0 0 0 0 0 0 0 0 0 0 0 0 0 0 0 0 0 0 0 0 0 0 0 0 0 0 0 0 0 0 0 0 0 0 0 0 0 0 0 0 0 0 0 0
0 0 0 0 0.00860831863041487 0 0 0 0 0 0 0 0 0.0315146661394776 0.0229992462372101 0.0702073776357243 0 0 0 0 0 0.0354624692117156 0 0 0 0 0 0 0 0 0.0246361253642752 0 0 0 0 0 0 0 0.00660680728218904 0.00676336669645892 0 0 0.0105962007932308 0 0.0105588244235898 0 0.0461573949371056 0 0 0 0 0 0 0 0 0 0 0 0 0.0043828210100298 0 0.248260191499864 0.00255178076395609 0 0 0 0 0 0.00436211499867057 0 0 0 0.0148211280883656 0 0 0.0279104416116829 0 0 0.0645547957078729 0 0 0 0 0.0122870655093753 0 0 0 0 0 0 0 0 0 0 0 0 0 0 0 0 0 0 0 0 0 0 0 0 0 0 0 0 0 0 0 0 0 0 0 0 0 0 0 0 0 0 0.021918989776825 0 0 0 0 0 0.00374441218763862 0.262963717600551 0 0 0.020310747163343 0.0311322079486926 0 0 0 0 0 0 0 0 0.00323280963478393 0 0 0.00345597914695771 0 0 0 0 0 0 0 0 0 0 0 0 0 0 0 0 0 0 0 0 0 0 0 0 0 0 0 0 0 0 0 0 0 0 0 0 0 0 0 0 0 0 0 0 0 0 0 0 0 0 0 0 0 0 0 0 0 0 0 0 0 0 0 0 0 0 0 0 0 0 0 0 0 0 0 0 0 0 0 0 0 0 0 0 0 0 0 0 0 0 0 0 0 0 0 0 0 0 0 0 0 0 0 0 0 0 0 0 0 0 0 0 0 0 0 0 0 0 0 0 0 0 0 0 0 0 0 0 0 0 0 0 0 0 0 0 0 0 0 0 0 0 0 0 0 0 0 0 0 0 0 0 0 0 0 0 0 0 0 0 0 0 0 0 0 0
0 0 0 0.0311208297940607 0 0 0.00705432343791051 0 0 0.00554553295548822 0.0409922876734106 0 0 0 0 0 0 0 0 0 0 0 0 0 0 0 0 0 0 0.0270416985848764 0 0 0 0.0193911059683988 0 0 0 0.0171503141178456 0 0 0 0 0 0 0 0 0 0 0 0 0.0185271214649266 0 0 0 0.118152267571839 0 0.11442374676409 0.0161583046143031 0 0 0 0 0 0 0 0 0 0.159273145833976 0 0 0 0 0 0 0 0 0.118550443890532 0 0 0 0.0037300799953828 0 0.00544075539984237 0.0032260383622927 0.00614518623095541 0.0129656493811519 0.00989961856043627 0 0.00489030957811833 0.00560398086339034 0 0 0.00750842988121527 0.0131962433634491 0 0 0 0 0 0 0.0124908549083966 0 0 0.00547628971814697 0.0114931589349393 0 0 0 0 0.0290650766945216 0 0 0 0 0 0 0 0 0 0 0 0 0 0 0 0 0 0 0 0.00876434914574557 0 0 0 0 0 0 0 0 0 0 0 0 0 0 0 0 0 0 0 0 0 0 0 0.0385030534797636 0 0 0 0 0 0 0 0 0 0 0 0 0 0 0 0 0 0 0 0 0 0 0 0 0 0 0 0 0 0 0 0 0 0.00866128848848071 0.00579008304691053 0 0 0 0 0 0.0114214467120527 0 0 0 0 0 0 0 0 0 0 0.00333434264531659 0.00979990450319019 0 0 0 0 0 0 0.0207449096613604 0 0 0 0 0 0 0 0 0 0 0 0 0 0 0 0 0 0 0 0 0.00147833655994778 0 0 0 0 0 0 0 0 0 0 0 0.00270481189322921 0 0 0.00485183614694902 0.00562499807086456 0.00362585609906434 0.00133845078656867 0 0 0.0196309318509919 0 0 0 0 0 0 0 0 0 0 0 0 0 0 0 0 0 0 0 0 0 0 0 0 0 0 0 0 0 0 0 0 0.0148886497646882 0 0 0 0 0.00376785451482784 0.0105561020861516 0 0 0 0 0 0 0 0 0 0 0 0 0 0 0 0 0 0 0 0 0
0 0 0 0 0 0 0 0 0 0 0 0 0 0 0 0 0 0 0 0 0 0.410694366638431 0 0 0 0 0 0 0 0 0 0 0 0 0 0 0 0 0 0 0 0 0 0 0 0 0.0406277161045531 0 0 0 0 0 0 0 0 0 0 0 0 0.0336792046679023 0 0.373348394828819 0 0 0 0 0 0 0 0 0.073715209398345 0 0 0 0 0 0.0241169251834144 0 0.0438181831785356 0 0 0 0 0 0 0 0 0 0 0 0 0 0 0 0 0 0 0 0 0 0 0 0 0 0 0 0 0 0 0 0 0 0 0 0 0 0 0 0 0 0 0 0 0 0 0 0 0 0 0 0 0 0 0 0 0 0 0 0 0 0 0 0 0 0 0 0 0 0 0 0 0 0 0 0 0 0 0 0 0 0 0 0 0 0 0 0 0 0 0 0 0 0 0 0 0 0 0 0 0 0 0 0 0 0 0 0 0 0 0 0 0 0 0 0 0 0 0 0 0 0 0 0 0 0 0 0 0 0 0 0 0 0 0 0 0 0 0 0 0 0 0 0 0 0 0 0 0 0 0 0 0 0 0 0 0 0 0 0 0 0 0 0 0 0 0 0 0 0 0 0 0 0 0 0 0 0 0 0 0 0 0 0 0 0 0 0 0 0 0 0 0 0 0 0 0 0 0 0 0 0 0 0 0 0 0 0 0 0 0 0 0 0 0 0 0 0 0 0 0 0 0 0 0 0 0 0 0 0 0 0 0 0 0 0 0
0 0 0 0 0 0 0 0.0109995502214252 0 0.00334097358304354 0 0 0 0 0 0 0 0 0 0 0 0 0 0 0 0 0 0 0 0 0.00518072584905487 0 0 0 0 0 0.0664386027081643 0.0919326216917361 0 0 0 0 0 0 0 0 0.0308061309283615 0 0 0 0 0 0 0 0 0 0 0 0.14640223680102 0 0 0 0 0 0 0 0 0 0 0 0 0 0 0 0 0 0 0 0 0 0 0 0 0 0 0.25411497717998 0.0247143572620083 0.26596608300377 0.0250959368436883 0.0304264028710049 0 0 0 0.00483034646637264 0 0.0103500236263839 0 0 0 0 0 0 0 0 0 0 0 0 0 0 0 0 0 0 0 0 0 0 0 0 0 0 0 0 0 0 0 0 0 0.0060817216488905 0 0.00616102546639269 0.0171582838487038 0 0 0 0 0 0 0 0 0 0 0 0 0 0 0 0 0 0 0 0 0 0 0 0 0 0 0 0 0 0 0 0 0 0 0 0 0 0 0 0 0 0 0 0 0 0 0 0 0 0 0 0 0 0 0 0 0 0 0 0 0 0 0 0 0 0 0 0 0 0 0 0 0 0 0 0 0 0 0 0 0 0 0 0 0 0 0 0 0 0 0 0 0 0 0 0 0 0 0 0 0 0 0 0 0 0 0 0 0 0 0 0 0 0 0 0 0 0 0 0 0 0 0 0 0 0 0 0 0 0 0 0 0 0 0 0 0 0 0 0 0 0 0 0 0 0 0 0 0 0 0 0 0 0 0 0 0 0 0 0 0 0 0 0 0 0 0 0 0 0 0 0 0 0 0 0 0 0 0 0 0 0 0
0 0 0 0 0 0 0 0 0 0 0 0 0.0172943680432688 0 0 0 0 0 0 0 0 0 0.0423803499520132 0 0.0866029595160688 0 0 0 0 0 0 0 0 0 0 0 0 0 0 0 0 0 0 0 0.0563353659176329 0 0 0 0 0 0 0 0 0 0 0 0.0488710536943532 0 0 0 0 0 0 0 0 0 0 0 0 0 0 0 0 0 0 0 0 0 0 0 0 0 0 0 0 0 0.00525631039626567 0 0 0.0110220785694002 0 0 0 0 0 0 0 0 0 0 0 0 0 0 0 0 0 0 0 0 0 0 0 0 0 0 0 0 0 0.0445872853800878 0 0 0 0 0 0 0 0.0806448037742732 0 0 0 0 0 0.0510918243545025 0 0 0 0 0 0 0 0 0 0 0 0 0 0 0 0 0 0 0 0 0 0 0 0 0 0 0 0 0 0 0 0 0 0 0 0.150964652290099 0.0930411574410102 0 0 0 0 0 0 0 0 0 0 0 0 0 0 0 0 0 0 0.0218031423459167 0 0 0 0 0 0 0 0 0.0212723525525971 0 0 0 0.0408811990912531 0.0451870387702858 0 0 0 0 0 0 0 0 0 0 0 0 0 0 0 0 0 0 0.182764057910972 0 0 0 0 0 0 0 0 0 0 0 0 0 0 0 0 0 0 0 0 0 0 0 0 0 0 0 0 0 0 0 0 0 0 0 0 0 0 0 0 0 0 0 0 0 0 0 0 0 0 0 0 0 0 0 0 0 0 0 0 0 0 0 0 0 0 0 0 0 0 0 0 0 0 0 0 0 0 0 0 0 0 0 0 0 0 0 0 0 0 0 0 0
0 0 0 0 0 0 0 0 0 0 0 0 0 0 0 0 0 0 0 0 0 0 0 0 0 0 0 0 0 0 0 0 0 0 0 0 0 0 0 0 0 0 0 0 0 0 0 0 0 0 0 0 0 0 0 0 0 0 0 0 0 0 0 0 0 0 0 0 0 0 0.908831201093032 0 0 0 0 0 0 0 0 0 0 0 0 0 0 0 0 0 0 0 0 0 0 0 0 0 0 0 0 0 0 0 0 0 0 0 0 0 0 0 0 0 0 0 0 0 0 0 0 0 0 0 0 0 0 0 0 0 0 0 0 0 0 0 0 0 0 0 0 0 0 0 0 0 0 0 0 0 0 0 0 0 0 0 0 0 0 0 0 0 0 0 0 0 0 0 0 0 0 0 0 0 0 0 0 0 0 0 0 0 0 0 0 0 0 0 0 0 0 0 0 0 0 0 0 0 0 0 0 0 0 0 0 0 0 0 0 0 0 0 0 0 0 0 0 0 0 0 0 0 0 0 0 0 0 0 0 0 0 0 0 0 0 0 0 0 0.091168798906968 0 0 0 0 0 0 0 0 0 0 0 0 0 0 0 0 0 0 0 0 0 0 0 0 0 0 0 0 0 0 0 0 0 0 0 0 0 0 0 0 0 0 0 0 0 0 0 0 0 0 0 0 0 0 0 0 0 0 0 0 0 0 0 0 0 0 0 0 0 0 0 0 0 0 0 0 0 0 0
0 0 0 0 0 0 0 0 0 0 0 0 0 0 0 0 0 0 0 0 0 0 0 0 0 0 0 0 0 0 0 0 0 0 0 0 0 0 0 0 0 0 0 0 0 0.0852868505151178 0 0 0 0 0.0844555780893351 0 0 0 0.112075438731018 0 0 0.0559630587304802 0 0 0.0978833935574192 0.0227394401925878 0 0 0 0 0 0.202208842686923 0.0522575337366413 0.0372835704226639 0 0.217131795901276 0.0111127131816356 0 0 0 0 0 0 0 0 0 0 0 0 0 0 0 0 0 0 0 0 0 0 0 0 0 0 0 0 0 0 0 0 0 0 0 0 0 0 0 0 0 0 0 0 0 0 0 0 0 0 0 0 0 0 0 0.021601784254902 0 0 0 0 0 0 0 0 0 0 0 0 0 0 0 0 0 0 0 0 0 0 0 0 0 0 0 0 0 0 0 0 0 0 0 0 0 0 0 0 0 0 0 0 0 0 0 0 0 0 0 0 0 0 0 0 0 0 0 0 0 0 0 0 0 0 0 0 0 0 0 0 0 0 0 0 0 0 0 0 0 0 0 0 0 0 0 0 0 0 0 0 0 0 0 0 0 0 0 0 0 0 0 0 0 0 0 0 0 0 0 0 0 0 0 0 0 0 0 0 0 0 0 0 0 0 0 0 0 0 0 0 0 0 0 0 0 0 0 0 0 0 0 0 0 0 0 0 0 0 0 0 0 0 0 0 0 0 0 0 0 0 0 0 0 0 0 0 0 0 0 0 0 0 0 0 0 0 0 0 0 0 0 0 0 0 0
0 0 0 0 0 0 0 0 0 0 0 0 0 0 0 0 0 0 0 0 0 0 0 0 0 0 0 0 0 0 0 0 0 0 0 0 0 0 0 0 0 0 0 0 0 0.163903680058628 0.0180480119769782 0 0 0 0 0 0 0 0 0 0 0 0 0.0346827136222996 0.103480266679783 0.0654406181214226 0.0300155360532659 0.0558768711262082 0 0 0 0 0 0 0 0 0 0 0 0 0 0 0.528552302361414 0 0 0 0 0 0 0 0 0 0 0 0 0 0 0 0 0 0 0 0 0 0 0 0 0 0 0 0 0 0 0 0 0 0 0 0 0 0 0 0 0 0 0 0 0 0 0 0 0 0 0 0 0 0 0 0 0 0 0 0 0 0 0 0 0 0 0 0 0 0 0 0 0 0 0 0 0 0 0 0 0 0 0 0 0 0 0 0 0 0 0 0 0 0 0 0 0 0 0 0 0 0 0 0 0 0 0 0 0 0 0 0 0 0 0 0 0 0 0 0 0 0 0 0 0 0 0 0 0 0 0 0 0 0 0 0 0 0 0 0 0 0 0 0 0 0 0 0 0 0 0 0 0 0 0 0 0 0 0 0 0 0 0 0 0 0 0 0 0 0 0 0 0 0 0 0 0 0 0 0 0 0 0 0 0 0 0 0 0 0 0 0 0 0 0 0 0 0 0 0 0 0 0 0 0 0 0 0 0 0 0 0 0 0 0 0 0 0 0 0 0 0 0 0 0 0 0 0 0 0 0 0 0 0 0 0 0
0 0 0 0 0 0 0 0 0 0 0 0 0 0 0 0.0233490672116749 0 0 0 0 0 0 0 0 0 0 0 0 0 0 0.00298384714138958 0 0 0 0 0 0 0 0 0 0 0 0.0516122145955938 0.0215535383123071 0.0393999187634051 0.107343914883949 0.0309860685969682 0 0 0 0.0131506303154089 0 0 0 0 0 0 0 0.00605843739799137 0.0505493396993509 0.0298916548662136 0.136207184867439 0.0577648773217309 0.0246658056692063 0 0 0 0 0.00585692022622443 0 0.090043415758072 0 0.0122885877191907 0 0 0 0 0.16747044848796 0 0 0 0 0 0 0 0 0 0 0 0 0 0 0 0 0 0 0 0 0 0 0 0 0 0 0 0 0 0 0 0 0 0 0 0 0 0 0 0 0 0 0 0 0 0 0 0 0.00791913249362584 0 0 0 0 0 0 0.0872814313932615 0 0 0.0153646873132933 0 0 0.00418558096802476 0 0.00444638928509038 0.00279188777483484 0 0 0 0 0 0 0.00197571267246149 0 0 0 0.00485930626533194 0 0 0 0 0 0 0 0 0 0 0 0 0 0 0 0 0 0 0 0 0 0 0 0 0 0 0 0 0 0 0 0 0 0 0 0 0 0 0 0 0 0 0 0 0 0 0 0 0 0 0 0 0 0 0 0 0 0 0 0 0 0 0 0 0 0 0 0 0 0 0 0 0 0 0 0 0 0 0 0 0 0 0 0 0 0 0 0 0 0 0 0 0 0 0 0 0 0 0 0 0 0 0 0 0 0 0 0 0 0 0 0 0 0 0 0 0 0 0 0 0 0 0 0 0 0 0 0 0 0 0 0 0 0 0 0 0 0 0 0 0 0 0 0 0 0 0 0 0 0 0 0 0 0 0 0 0 0 0 0 0 0
0 0 0 0 0 0 0 0 0 0 0 0 0 0 0 0 0 0 0 0 0 0 0 0 0 0 0 0 0 0 0 0 0 0 0 0 0 0 0 0 0 0 0 0 0 0 0 0 0 0 0 0 0 0 0 0 0 0 0 0 0 0 0 0 0 0 0 0 0 0 0 0 0 0 0 0 0 0 0 0 0 0 0 0 0 0 0 0 0 0 0 0 0 0 0 0 0 0 0 0 0 0 0 0 0 0 0 0 0 0 0 0 0 0 0 0 0 0 0 0 0 0 0 0 0 0 0 0 0 0 0 0 0 0 0 0 0 0 0 0 0 0 0 0 0 0 0 0 0 0 0 0 0 0 0 0 0 0 0 0 0 0 0 0 0 0 0 0 0 0 0 0 0 0 0 0 0 0 0 0 0 0 0 0 0 0 0 0 0 0 0 0 0 0 0 0 0 0 0 0 0 0 0 0 0 0 0 0 0 0 0 0 0 0 0 0 0 0 0 0 0 0 0 1 0 0 0 0 0 0 0 0 0 0 0 0 0 0 0 0 0 0 0 0 0 0 0 0 0 0 0 0 0 0 0 0 0 0 0 0 0 0 0 0 0 0 0 0 0 0 0 0 0 0 0 0 0 0 0 0 0 0 0 0 0 0 0 0 0 0 0 0 0 0 0 0 0 0 0 0 0 0 0 0 0 0 0 0 0 0 0 0 0 0 0 0
0.00668679313363688 0 0 0 0 0.00780404436748947 0 0 0 0.00365495561542344 0 0 0 0 0 0 0 0 0 0 0 0 0 0 0 0 0 0 0 0 0 0 0 0 0 0 0 0 0 0 0 0 0 0 0 0 0 0 0 0 0 0 0 0 0 0.00387775518077392 0 0 0 0 0 0 0 0 0 0 0 0.00260177041926962 0 0 0 0.0030745750683543 0 0 0 0 0 0 0 0 0 0 0.0115445030537908 0 0 0.00383886114343052 0 0 0.324477133604184 0.0277132257368234 0.1843986968186 0.00788534044656429 0.0162798526082605 0 0.00799479836183948 0.121578808412034 0.158276879224109 0 0 0 0.00439289083610802 0.00382087169884263 0.00714388351465048 0.00702934464153547 0.00268592354327147 0 0 0 0 0 0 0 0 0 0 0 0 0 0 0 0 0 0 0 0 0 0 0 0 0 0 0 0 0 0 0.0432716866839476 0 0 0.00216110918569033 0 0.00311470853043204 0 0.00515185870046474 0 0 0 0.00353501415661634 0 0 0.0104127162638013 0 0.00450994624803046 0 0.00545333058411551 0 0 0 0 0 0 0 0 0 0 0 0 0 0 0 0 0 0 0 0 0 0 0 0 0 0 0 0 0 0 0 0 0 0 0 0 0 0 0 0 0.00234070674599948 0 0 0 0 0 0 0 0 0 0 0 0 0 0 0 0 0 0 0 0 0 0 0 0 0 0 0 0 0 0 0 0 0 0 0 0 0 0 0 0 0 0 0 0 0 0 0 0 0 0 0 0 0 0 0 0 0 0 0 0 0.00328801547191042 0 0 0 0 0 0 0 0 0 0 0 0 0 0 0 0 0 0 0 0 0 0 0 0 0 0 0 0 0 0 0 0 0 0 0 0 0 0 0 0 0 0 0 0 0 0 0 0 0 0 0 0 0 0 0 0 0 0 0 0
0 0 0 0 0 0 0 0 0 0 0 0 0 0 0 0 0 0 0 0 0 0 0 0 0 0 0 0 0 0 0.0566731327160205 0 0 0 0 0 0 0 0 0 0 0 0 0 0 0 0 0 0 0 0 0 0 0 0.0045072993357225 0 0 0 0 0 0 0 0 0 0 0 0 0 0 0 0 0 0 0 0 0 0 0 0 0 0 0 0.0864481953358282 0.304817250673077 0.0311578453818845 0.0279736825779836 0.0117832001716241 0 0 0.092290612621644 0 0 0 0 0 0.0110408206116969 0.0567328133263222 0.0740560854284419 0.0638084856556394 0.0922990287333254 0 0 0.00675968608879403 0.00629727731944358 0 0 0 0 0 0 0 0 0 0 0 0 0 0 0 0 0 0 0 0 0 0 0 0 0 0 0 0 0 0 0 0.0484197465825052 0.00713268775522041 0 0 0 0 0 0 0 0 0 0 0 0 0.0178021496848271 0 0 0 0 0 0 0 0 0 0 0 0 0 0 0 0 0 0 0 0 0 0 0 0 0 0 0 0 0 0 0 0 0 0 0 0 0 0 0 0 0 0 0 0 0 0 0 0 0 0 0 0 0 0 0 0 0 0 0 0 0 0 0 0 0 0 0 0 0 0 0 0 0 0 0 0 0 0 0 0 0 0 0 0 0 0 0 0 0 0 0 0 0 0 0 0 0 0 0 0 0 0 0 0 0 0 0 0 0 0 0 0 0 0 0 0 0 0 0 0 0 0 0 0 0 0 0 0 0 0 0 0 0 0 0 0 0 0 0 0 0 0 0 0 0 0 0 0 0 0 0 0 0 0 0 0 0 0 0 0 0 0 0 0 0 0
0 0 0 0 0 0 0 0 0 0 0 0 0 0 0 0 0 0 0 0 0 0 0 0 0 0 0 0 0 0 0.0287346235262932 0 0 0 0 0.0188740754013264 0 0 0 0 0.0167113655241949 0 0 0 0 0 0.00154590346073234 0 0 0 0.00328683470966649 0 0.0086266693055171 0 0.00441299379901556 0 0 0 0 0 0 0 0 0 0 0 0 0 0 0 0 0.00501303390236116 0 0 0 0 0 0 0 0 0.0129047539225385 0.062259517823908 0 0.144135250580704 0.233398777170073 0.00656141292045727 0.00720099968716029 0 0.0468293494496446 0.0699590796094808 0 0 0.00266833963116658 0 0 0.0266162979997803 0.158246391955208 0 0.00437646520151955 0 0 0.00296305739037017 0.0115950396724073 0.0104946730272017 0 0 0 0 0 0 0 0 0 0 0 0 0 0 0 0 0 0 0 0 0 0 0.00208255597115048 0 0 0 0 0 0 0 0 0.0180245774401066 0 0 0.00825715541614867 0 0 0 0 0 0 0 0 0 0 0.00747824209735816 0.0025328141172661 0.00189060751400485 0 0 0 0 0 0 0 0 0 0 0 0 0 0 0 0 0 0 0 0 0 0 0 0 0 0 0 0 0 0 0 0 0 0 0 0.00250265517830686 0 0 0 0 0 0 0 0 0.0152971952378788 0 0 0 0 0 0 0 0 0 0 0 0 0 0 0 0 0 0.000939088452581209 0 0 0 0 0 0 0 0 0 0 0 0 0 0 0 0 0 0 0 0 0.0172842082459841 0 0 0 0.020649172750814 0.0140953477174657 0 0 0 0 0 0 0 0 0 0 0 0 0 0 0.00155147419020725 0 0 0 0 0 0 0 0 0 0 0 0 0 0 0 0 0 0 0 0 0 0 0 0 0 0 0 0 0 0 0 0 0 0 0 0 0 0 0 0 0 0 0 0 0 0 0 0 0 0 0 0 0 0 0 0 0 0 0 0
0 0 0 0 0 0 0 0 0 0 0 0 0 0 0 0 0 0 0 0 0 0 0 0 0 0 0 0 0 0 0.0251230924865613 0 0 0.00218335937443489 0 0 0 0 0 0 0 0 0 0 0 0 0 0 0 0 0 0 0.0709943029756073 0 0.00460963201691354 0 0 0 0 0 0 0 0 0 0 0 0 0 0 0 0.0108131397810241 0.00226892112459594 0 0 0 0 0 0 0 0 0 0.167570588233437 0.110021772830815 0 0.217728835577224 0.0165967038133432 0.00544852437419894 0 0 0.0487443116817125 0 0 0 0 0 0.00533630298053869 0.0273845516967803 0.0227824502648238 0.0269918793846923 0.00799197999630808 0 0 0.00304639956057984 0 0 0 0 0 0 0 0 0 0 0 0 0 0 0 0 0 0 0 0 0 0 0 0.00531082037612095 0 0 0 0 0 0 0 0.0115883051520038 0.0335436320625198 0.0266598316877143 0 0 0 0 0 0 0 0 0 0 0 0 0.0120706397683352 0 0 0 0 0 0 0 0 0 0 0 0 0 0 0 0 0 0 0 0 0 0 0 0 0 0 0 0 0 0 0 0 0 0 0 0 0 0 0 0 0 0 0 0 0 0 0.0674067983406901 0 0 0 0 0 0 0 0 0 0 0 0 0 0 0 0 0 0 0 0 0 0 0 0 0 0 0 0 0 0 0 0 0 0 0 0 0 0 0 0 0 0 0.0138191148848443 0.053964109574182 0 0 0 0 0 0 0 0 0 0 0 0 0 0 0 0 0 0 0 0 0 0 0 0 0 0 0 0 0 0 0 0 0 0 0 0 0 0 0 0 0 0 0 0 0 0 0 0 0 0 0 0 0 0 0 0 0 0 0 0 0 0 0 0 0 0 0 0 0 0 0 0 0 0 0
0 0 0 0 0 0 0 0 0 0 0 0 0 0 0 0 0 0 0 0 0 0 0 0 0.00460791260956174 0 0 0 0 0 0.00516365520922082 0.00337268315659349 0 0 0.00570728653691953 0.108892001994279 0 0 0 0 0.0143083280896328 0 0 0 0 0 0 0 0.00729588405473849 0 0 0 0.0666488450296085 0 0.0029639722140533 0 0 0 0 0 0 0 0 0 0 0 0 0 0 0 0 0.0055282650866908 0 0 0 0 0 0 0 0 0 0.0219093559057279 0.227882485383221 0.278496595082302 0 0.00617468161649123 0 0 0 0.0206698753574423 0 0 0 0 0 0 0.00565860572633137 0 0.00817970509849348 0 0 0 0 0 0 0 0 0 0 0 0 0 0 0 0 0 0 0 0 0 0 0 0 0 0 0 0 0 0 0 0 0 0 0 0 0 0 0 0 0 0 0 0 0 0 0 0 0 0 0.0026820498358696 0 0 0 0 0 0 0 0 0 0 0 0 0 0 0 0 0 0 0 0 0 0 0 0 0 0 0 0 0 0 0 0 0 0 0 0 0 0 0 0 0 0 0 0 0 0 0.0395507438177499 0 0 0 0 0 0 0 0 0 0 0 0 0 0 0 0 0 0 0 0 0 0 0 0 0 0 0 0 0 0 0 0 0 0 0 0 0 0 0.0616490202816102 0 0 0 0.0575371140667676 0.0451209338466953 0 0 0 0 0 0 0 0 0 0 0 0 0 0 0 0 0 0 0 0 0 0 0 0 0 0 0 0 0 0 0 0 0 0 0 0 0 0 0 0 0 0 0 0 0 0 0 0 0 0 0 0 0 0 0 0 0 0 0 0 0 0 0 0 0 0 0 0 0 0 0 0 0 0 0
0.000614767411963733 0 0 0 0 0.00111887731712949 0 0 0 0.01039617331165 0 0 0 0 0 0 0 0 0 0 0 0 0 0 0 0 0 0 0 0 0.0219782705718927 0 0 0.00252208597584255 0 0 0.0244280051230132 0.0811715030300764 0 0 0 0 0 0 0 0 0.00752217921104746 0 0 0 0.0200786028231776 0 0 0 0.00311642310775224 0 0 0 0.0670951175527756 0 0 0 0 0 0 0 0 0.00105414887729555 0 0 0 0.00318445198970019 0 0.0790286590641451 0 0 0 0 0 0 0.00114386792054298 0.00537029887738885 0.00174902638872247 0.00579578684696864 0.00168578113919738 0 0.120597251567683 0.102300682376026 0.0510251901120335 0.131761395096932 0.00171696501303963 0 0 0.023070347569857 0.00708368072087086 0.0199436572912281 0.00973701009239088 0 0.002209622861714 0 0 0 0.012756502966441 0.00778093264338801 0 0 0 0 0 0 0 0 0 0 0 0 0 0 0 0 0 0 0 0 0 0 0.0127535297601903 0 0 0.0125866538745703 0 0.0036613810269701 0.0119779802970972 0 0 0.00626082528020932 0 0 0.00239282522485884 0.0036119381454135 0.00744129339709057 0.0117817781493735 0.0642903092134796 0 0 0.0033518572259953 0.00105963676164085 0.00243473707790914 0.00256608067160706 0.0128531030146081 0 0.00316608745990255 0 0.00278523258409593 0 0 0 0 0 0 0 0 0 0 0 0 0 0 0 0 0 0 0 0 0 0 0 0 0 0 0 0 0 0 0 0 0 0.00203238806898756 0 0 0 0 0 0 0 0 0 0 0 0 0 0 0 0 0 0 0 0 0 0 0 0 0 0.00249651061157728 0.000624313322283848 0 0 0 0 0 0 0 0 0 0 0 0 0 0 0 0 0 0 0 0 0 0 0 0 0 0 0 0 0 0 0 0 0 0 0 0 0 0 0 0 0.000834273980252917 0 0 0 0 0 0 0 0 0 0 0 0 0 0 0 0 0 0 0 0 0 0 0 0 0 0 0 0 0 0 0 0 0 0 0 0 0 0 0 0 0 0 0 0 0 0 0 0 0 0 0 0 0 0 0 0 0 0 0 0
0.0011739180877258 0 0 0 0.00156047207920542 0.00398871336606541 0.00276447268110984 0 0.0015245473800919 0.00601303081355498 0.00703245748677953 0 0 0 0 0 0 0.00127212397761312 0 0 0 0 0 0 0 0 0 0 0 0.0173398944265117 0.0202123801815804 0 0 0.00150682795284478 0.0016798969476761 0 0.004552716859362 0.0758722252868913 0 0 0 0 0 0 0 0 0.00140083996272211 0 0 0 0.0113935500008504 0 0 0 0.00164809307342398 0 0 0 0.00554943691325569 0 0 0 0 0 0 0 0 0.00122477335182302 0 0 0 0.00478021782205361 0 0.0151109741946846 0.000826603698595976 0 0 0 0 0 0 0.00444734542573545 0.00377381475022759 0.00374074627762478 0 0.237097078851662 0 0.0137390972983559 0.113816339844546 0.0629670197614971 0.00615323429939527 0.00330309623027005 0.00456137992383123 0.0426327323135327 0.0149425493398279 0.145347550947271 0.0134339527963392 0 0 0 0 0.00361810186781972 0.0114563986630078 0.012255375436909 0 0 0 0 0 0 0 0 0 0 0 0 0 0 0 0 0 0 0 0 0 0 0.00824314601826168 0 0 0.0176776558970097 0 0.00196695047749363 0.00839407868878633 0 0 0.00354543621352337 0 0 0.00579665168637019 0 0.00649547971787102 0.00748295166925044 0.00933202730660731 0 0.0020197850647621 0 0.007090023924715 0.00302522780938756 0.00260021176010946 0.0115668673562217 0 0.00514247060810131 0 0.0064036997837218 0 0 0 0 0 0 0 0 0 0 0 0 0 0 0 0 0 0 0 0 0 0 0 0 0 0 0 0 0 0 0 0 0 0.00217880394643023 0 0 0 0 0 0 0 0 0 0 0 0 0 0 0 0 0 0 0 0 0 0 0 0 0 0.00106143282224731 0.0019705880790757 0 0 0 0 0 0 0 0 0 0 0 0 0 0 0 0 0 0 0 0 0 0 0 0 0 0 0 0 0 0 0 0 0 0 0 0 0 0 0 0 0.00145639797271564 0 0 0 0 0 0 0 0 0 0 0 0 0 0 0 0 0 0 0 0 0 0 0 0 0 0 0 0 0 0 0 0 0 0 0 0 0 0 0 0 0 0.000836132625064057 0 0 0 0 0 0 0 0 0 0 0 0 0 0 0 0 0 0
0 0 0 0 0 0 0 0 0 0.0127461611009667 0 0 0 0 0 0 0.00154693107983908 0 0 0 0 0 0 0 0 0 0 0 0 0 0 0 0 0 0 0 0.0230059161977451 0.131661374591546 0 0 0 0 0 0 0 0 0.00759442881228451 0 0 0 0.00540803821430833 0 0 0 0 0 0 0 0.0935708262275638 0 0 0 0 0 0 0 0 0 0 0 0 0 0 0.255907084684962 0 0 0 0 0 0 0 0 0 0 0 0.316504749975326 0.0216207675525005 0 0.0435123954379879 0.0282430551503277 0 0 0 0.0145032873299648 0 0.00453644171078913 0 0 0 0 0 0 0 0 0 0 0 0 0 0 0 0 0 0 0 0 0 0 0 0 0 0 0 0 0 0 0 0 0 0 0 0 0 0 0 0 0 0 0.00403291578974457 0 0 0 0.0356056261441442 0 0 0 0 0 0 0 0 0 0 0 0 0 0 0 0 0 0 0 0 0 0 0 0 0 0 0 0 0 0 0 0 0 0 0 0 0 0 0 0 0 0 0 0 0 0 0 0 0 0 0 0 0 0 0 0 0 0 0 0 0 0 0 0 0 0 0 0 0 0 0 0 0 0 0 0 0 0 0 0 0 0 0 0 0 0 0 0 0 0 0 0 0 0 0 0 0 0 0 0 0 0 0 0 0 0 0 0 0 0 0 0 0 0 0 0 0 0 0 0 0 0 0 0 0 0 0 0 0 0 0 0 0 0 0 0 0 0 0 0 0 0 0 0 0 0 0 0 0 0 0 0 0 0 0 0 0 0 0 0 0 0 0 0 0 0 0 0 0 0 0 0 0
0.00142488054883539 0 0 0 0 0.00184108131658084 0 0 0 0.00336554595042881 0 0 0 0 0 0 0.000523567975211699 0 0 0 0 0 0 0 0 0 0 0 0 0.00187370930696311 0.00506582673621354 0 0 0 0.00169266055326273 0 0 0.0033726767525336 0 0 0 0 0 0 0.000589675001716844 0.000780529228048131 0.00639802572305016 0 0 0 0.00994594396342086 0 0 0 0.000640313056553096 0 0 0 0.00727817510762177 0 0 0 0 0 0 0.00034620216088664 0.000418184788397724 0.000873810674920201 0 0 0 0.000692849361439075 0 0.00450214832684717 0 0 0 0 0 0 0.0557724354782264 0 0.00720077354263115 0 0 0.029433822553129 0.0333947239688406 0.0081128477708106 0 0.199522702183973 0.10446994594751 0.0182388752106933 0.0536607106637898 0.000904861719178321 0.0257584418651142 0.0912194363637157 0.0587675320308268 0 0 0 0.000574187983953432 0.00508081588250536 0.0704013457417032 0.0568924649374037 0 0 0 0 0 0 0 0 0 0 0 0 0 0 0 0 0 0 0 0.000483292817733642 0 0 0.00736692378026211 0 0 0.00164482009396744 0 0.00218898420526235 0.00181314330479273 0 0 0.0179109124738006 0 0 0.00192717935850413 0 0.00426613126780153 0.00631445680517269 0.0417027838071201 0 0.000716661990164355 0 0.00248049696778651 0.00469298981879415 0.0060596758164248 0.00908631589450115 0.00459576372081622 0.00839602867245883 0 0.00182081391126946 0 0 0 0 0 0 0 0 0 0 0 0 0 0 0 0 0 0 0 0 0 0 0 0 0 0 0 0 0 0 0 0 0 0.000719998883385034 0 0 0 0 0 0 0.000700949139812438 0 0 0 0 0 0 0 0 0 0 0 0 0 0 0 0 0 0 0.00129708624474927 0 0 0 0 0 0 0 0 0 0 0 0 0 0 0 0 0 0 0 0 0 0 0 0 0 0 0 0 0 0 0 0 0 0 0 0 0 0 0 0 0 0.0015484607704794 0 0 0 0 0 0 0 0 0 0 0 0 0 0 0 0 0 0 0 0 0 0 0 0 0 0 0 0 0 0 0 0 0 0 0 0 0 0 0 0 0 0 0 0 0 0.000561090853638759 0 0 0 0 0 0 0 0 0 0 0 0 0 0.000673309024366511
0 0 0 0 0 0 0 0 0 0.000925894392308086 0 0 0 0 0 0 0 0 0 0 0 0 0 0 0 0 0 0 0 0.000902677060991896 0.0156691703667459 0 0 0 0 0 0.00276294236166609 0.00551416558658989 0 0 0 0 0 0 0.000631622519633629 0 0.0139979462349256 0 0 0 0.0214197874840072 0 0 0 0 0 0 0 0.0206645581003662 0 0 0 0 0 0 0 0 0 0 0 0 0.000878702129751712 0 0.00604101014235352 0.000562853865876947 0 0 0 0 0 0.00527187566890036 0.0113112589731008 0.0119055011887901 0.010867236196162 0.00360270815184653 0.0841187455505908 0.0204469694693783 0.00582793333832069 0.220818210004921 0 0.0264346107528913 0.0172466096268361 0.0329912047415194 0 0.0081895373835354 0.0198775979688732 0.0484078114400172 0 0.0027175271064014 0.000621582230008634 0.00102450331624978 0.00485382711913857 0.105063642731685 0.0501898476861535 0 0 0 0 0 0 0 0 0 0 0 0 0 0 0 0 0 0 0 0 0 0 0.0159280604611897 0 0 0 0 0.00203507515395469 0 0 0 0.0126594945767462 0 0 0.000807700220658573 0.00219952184947243 0.00573201555634126 0.0155302301732704 0.115444584786168 0 0.00105159760399425 0.00114248765297502 0.000788934041446266 0.00810347313578391 0.00656972912143488 0.0181288536013671 0.00512869024109653 0.00440790617168995 0 0 0 0 0 0 0 0 0 0 0 0 0 0 0 0 0 0 0 0 0 0 0 0 0 0 0 0 0 0 0 0 0 0 0 0.000504108430150119 0 0 0 0 0 0 0 0 0 0 0 0 0 0 0 0 0 0 0 0 0 0 0 0 0 0 0 0 0 0 0 0 0 0 0 0 0 0 0 0 0 0 0 0 0 0 0 0 0 0 0 0 0 0 0 0 0 0 0 0 0 0 0 0 0 0 0 0.00142786581180198 0 0 0 0 0 0 0 0 0 0 0 0 0 0 0 0 0 0 0 0 0 0 0 0 0 0 0 0 0 0 0 0 0 0 0 0 0 0 0 0 0 0.000649600519921902 0 0 0 0 0 0 0 0 0 0 0 0 0 0 0 0 0 0
0 0 0 0 0 0 0 0 0 0 0 0 0 0 0 0 0 0 0 0 0 0 0 0 0 0 0 0 0 0 0 0 0 0 0.00377181714221791 0 0 0 0 0 0 0 0 0 0 0 0 0 0 0 0 0 0 0 0 0 0 0 0 0 0 0 0 0 0 0 0 0 0 0 0 0 0 0 0 0 0 0 0 0 0.0653318135714297 0 0 0 0 0.00204152562296381 0.00372141452796718 0 0.21533901576102 0.0492336128678628 0 0.0768109782555692 0.198519896225359 0 0.0538259232284027 0.020740568609604 0.00729038091487496 0 0 0 0.00217059506272688 0.0128387956684791 0.0668363419012757 0.147561000497301 0 0 0 0 0 0 0 0 0 0 0 0 0 0 0 0 0 0 0 0 0 0 0 0 0 0 0 0 0 0 0 0 0 0 0 0 0.00592427515729153 0 0.0201265732948127 0 0 0 0 0 0.00717493656240406 0.00380504471516357 0.0113254180322846 0.0241075294503519 0 0 0 0 0 0 0 0 0 0 0 0 0 0 0 0 0 0 0 0 0 0 0 0 0 0 0 0 0 0 0 0 0 0 0 0 0 0 0 0 0 0 0 0 0 0 0 0 0 0 0 0 0 0 0 0 0 0 0 0 0 0 0 0 0 0 0 0 0 0 0 0 0 0 0 0 0 0 0 0 0 0 0 0 0 0 0 0 0 0 0 0 0 0 0 0 0 0 0 0 0 0 0 0.00150254293063747 0 0 0 0 0 0 0 0 0 0 0 0 0 0 0 0 0 0 0 0 0 0 0 0 0 0 0 0 0 0 0 0 0 0 0 0 0 0 0 0 0 0 0 0 0 0 0 0 0 0 0 0 0 0 0 0 0 0 0 0
0 0 0 0 0 0 0 0 0 0 0 0 0 0 0 0 0 0 0 0 0 0 0 0 0 0 0.00164182849657833 0 0 0 0 0 0 0 0 0 0 0 0 0 0 0 0 0 0 0 0 0 0 0 0 0 0 0 0 0 0 0 0 0 0 0 0 0 0 0 0 0 0 0 0 0 0 0 0 0 0 0 0 0 0.00583296292956833 0 0 0 0 0 0.00417088027870093 0 0.0784930684411147 0.0670647671480376 0.160370763726733 0 0.224103005771078 0 0.136544800538656 0.0143376703230883 0.00347124570029385 0 0 0 0.00263324655319922 0.0109873266936006 0.091151907103515 0.151926815588796 0 0 0 0 0.00385440737420949 0 0 0 0 0 0 0 0.00206841427421988 0 0 0 0 0 0 0 0 0 0 0 0 0 0 0 0 0 0 0 0 0 0 0 0 0 0.00789381734845766 0 0 0 0 0 0.00693552183316981 0 0.00430905718271972 0.0193216109211132 0 0 0 0 0 0 0 0 0 0 0 0 0 0 0 0 0 0 0 0 0 0 0 0 0 0 0 0 0 0 0 0 0 0 0 0 0 0 0 0 0 0 0 0 0 0 0 0 0 0 0 0 0 0 0 0 0 0 0 0 0 0 0 0 0 0 0 0 0 0 0 0 0 0 0 0 0 0 0 0 0 0 0 0 0 0 0 0 0 0 0 0 0 0 0 0 0 0 0 0 0 0 0 0.00288688177315023 0 0 0 0 0 0 0 0 0 0 0 0 0 0 0 0 0 0 0 0 0 0 0 0 0 0 0 0 0 0 0 0 0 0 0 0 0 0 0 0 0 0 0 0 0 0 0 0 0 0 0 0 0 0 0 0 0 0 0 0
0 0 0 0 0 0 0 0 0 0 0 0 0.000915030256461674 0 0 0 0 0 0 0 0 0 0 0 0 0 0 0 0 0 0 0 0 0 0.00357545109110621 0 0 0 0 0 0 0 0 0 0 0 0 0 0 0 0 0 0 0 0 0.00819177848003815 0 0 0 0 0 0 0 0 0 0 0 0 0 0 0 0.00207081185638072 0 0 0 0 0 0 0 0 0.00544722139218995 0 0.000798713785220974 0 0 0 0.00260530477069209 0 0.104458904087897 0.0580289420747188 0.187482929515732 0.10136860544693 0 0 0.0472835472015409 0.0108295795602376 0.009882393510467 0 0 0 0.0070490808593869 0.0187650223100362 0.0795024518088018 0.167910898651075 0.00704543910868154 0 0.00774516267868538 0.00472383868362713 0.00892154919417721 0.00287808059619413 0 0 0 0 0.0110898453562062 0.00721249569697568 0.0109636366176635 0 0 0 0 0 0 0 0 0 0.0043984161741632 0 0 0 0 0 0 0 0 0.0038764526228014 0 0 0.00205230300234519 0 0.00560629933618237 0 0.0323347227014564 0 0 0 0 0 0.0143644381691282 0.0029406686783833 0.0201110442530721 0.0325262148416563 0 0.00129795801627235 0 0 0 0 0 0 0 0 0 0 0 0 0 0 0 0 0 0 0 0 0 0 0 0 0 0 0 0 0 0 0 0 0 0 0 0 0 0 0 0 0 0 0 0 0 0 0 0 0 0 0 0 0 0 0 0 0 0 0 0.00247064727034355 0 0 0 0 0 0 0 0 0 0 0 0 0 0 0 0 0 0 0 0 0 0 0 0 0 0 0 0 0 0 0 0 0 0 0 0 0 0 0 0 0 0.00127412034307235 0 0 0 0 0 0 0 0 0 0 0 0 0 0 0 0 0 0 0 0 0 0 0 0 0 0 0 0 0 0 0 0 0 0 0 0 0 0 0 0 0 0 0 0 0 0 0 0 0 0 0 0 0 0 0 0 0 0 0 0
0.00316068052229698 0 0 0.061960419709407 0 0.00332776856208591 0.0123292508402043 0 0.0123828772839058 0.00684158017362052 0.0458598027329363 0 0 0 0 0 0 0 0 0 0 0 0 0 0 0 0 0 0 0.0730327494164215 0.0808202722182161 0 0 0 0.00292620152678698 0 0.0091509887953661 0.249735429835237 0 0 0 0 0 0 0 0 0 0 0 0 0.0190705100639245 0 0 0 0 0 0 0 0.0029132984156489 0 0 0 0 0 0 0 0 0 0 0 0 0.00693121570225433 0 0.00321256037935489 0 0 0 0 0 0 0 0 0 0 0 0.0493370074115489 0.0463738379548636 0.0100249777030612 0.00335458534602312 0 0 0 0 0 0 0.114871933686841 0 0 0 0 0 0 0 0 0 0 0 0 0 0 0 0 0 0 0 0 0 0 0 0 0 0 0 0 0 0 0 0 0 0.0861351061174936 0 0 0.0378375152332435 0 0 0 0 0 0.0188507626277762 0 0 0 0 0.00396498693944182 0 0 0.0176040639977183 0 0 0 0 0 0 0.0179896168043217 0 0 0 0 0 0 0 0 0 0 0 0 0 0 0 0 0 0 0 0 0 0 0 0 0 0 0 0 0 0 0 0 0 0 0 0 0 0 0 0 0 0 0 0 0 0 0 0 0 0 0 0 0 0 0 0 0 0 0 0 0 0 0 0 0 0 0 0 0 0 0 0 0 0 0 0 0 0 0 0 0 0 0 0 0 0 0 0 0 0 0 0 0 0 0 0 0 0 0 0 0 0 0 0 0 0 0 0 0 0 0 0 0 0 0 0 0 0 0 0 0 0 0 0 0 0 0 0 0 0 0 0 0 0 0 0 0 0 0 0 0 0 0 0 0 0 0 0 0 0 0 0 0 0 0 0 0 0 0 0 0 0
0 0 0 0 0 0 0 0 0 0 0 0 0 0 0 0 0 0 0 0 0 0 0 0 0 0 0 0 0 0 0 0 0 0 0.00300320239104343 0 0 0 0 0 0 0 0 0 0.0044411653142428 0 0 0 0 0 0 0 0 0 0 0 0 0 0 0 0 0 0 0 0 0 0 0 0 0 0 0 0 0 0 0 0 0 0 0 0.00627731221426861 0 0 0 0 0.018666019534608 0.0200275877510776 0 0.117665810554365 0.0338023974973945 0.119286373593034 0.144934779608867 0.110956233679872 0 0 0.0392353202443108 0 0 0 0 0.00883665372096207 0.0619186838046196 0.0242712782258359 0.0338960769082931 0 0 0 0 0 0 0 0 0 0 0.00669041038337868 0.00288657294903134 0 0 0.00464059496434526 0 0 0 0 0 0 0.00287774534931821 0 0 0 0 0 0 0 0 0 0 0 0 0.00768894035835284 0 0.00879379353752887 0 0.00804934422342814 0 0 0 0.0077366760802551 0 0.0278054974914431 0.00971366535254543 0.0372739377182163 0.079274912405546 0 0.00980628759182062 0 0 0 0 0 0 0 0 0 0 0 0 0 0 0 0 0 0 0 0 0 0 0 0 0 0 0 0 0 0 0 0 0 0 0 0 0 0 0 0 0 0 0 0 0 0 0 0 0 0 0 0 0 0 0 0 0 0 0 0 0 0 0 0 0 0 0 0 0 0 0 0 0 0 0 0 0 0 0 0 0 0 0 0 0 0 0 0 0 0 0 0 0 0 0 0 0 0 0 0 0 0.0278067524333793 0 0 0 0 0 0 0 0 0 0 0 0 0 0 0 0 0 0 0 0 0 0 0 0 0 0 0 0 0 0 0 0 0 0 0 0 0 0 0 0 0 0.00280307066057406 0 0 0 0.00260893716888389 0 0 0 0 0 0 0 0 0 0 0 0 0 0.00632396628915723
0.00516433665407433 0 0 0 0 0.00637988596482539 0 0 0 0 0.00982105355639373 0 0 0 0 0 0 0 0 0 0 0 0 0 0 0 0 0 0 0.0323901512922975 0.115088866216546 0 0 0 0 0 0 0.0198232739782115 0 0 0 0 0 0 0 0 0.00112488855163905 0 0 0 0.0071452002286924 0 0 0 0 0 0 0 0.00194355811109716 0 0 0 0 0 0 0 0 0.00168640797807989 0 0 0 0 0 0.00453161674687097 0 0 0 0 0 0 0.051002191908964 0.00298406067205021 0.00998858855508647 0.00262354502798698 0 0.0280777487906447 0.104082186448755 0.00206429193034974 0.22262956105376 0.0438345730665744 0.0245575337974649 0.00813094045861986 0.0135774432620718 0.0756227989348396 0.0209624454456916 0 0.0618434696455317 0 0 0 0 0.00462348581669763 0.0104257849251342 0.0133913541723082 0 0 0 0 0 0 0 0 0 0 0 0 0 0 0 0 0 0 0 0 0 0 0.0127798768128421 0 0 0.00721970037627154 0 0 0.00202535287607082 0 0 0.0356566058959186 0 0 0.00148878319572168 0 0.00390405665131257 0 0.00761280830528322 0 0 0 0.00285421898705149 0.00127174112075434 0.00206964231645736 0.00679650387702247 0 0.00295826473412958 0 0 0 0 0 0 0 0 0 0 0 0 0 0 0 0 0 0 0 0 0 0 0 0 0 0 0 0 0 0 0 0 0 0 0 0.00122231420744771 0 0 0 0 0 0 0 0 0 0 0 0 0 0 0 0 0 0 0 0 0 0 0 0 0 0 0.00182810722129729 0 0 0 0 0 0 0 0 0 0 0 0 0 0 0 0 0 0 0 0 0 0 0 0 0 0 0 0 0 0 0 0 0 0 0 0 0 0 0 0 0.00343249724315524 0 0 0 0 0 0 0 0 0 0 0 0 0 0 0 0 0 0 0 0 0 0 0 0 0 0 0 0 0 0 0 0 0 0 0 0 0 0 0 0 0 0.00135828298800524 0 0 0 0 0 0 0 0 0 0 0 0 0 0 0 0 0 0
0.00204728888447175 0 0 0 0 0 0 0 0 0.00215523985986795 0 0 0 0 0 0 0 0 0 0 0 0 0 0 0 0 0 0 0 0 0.0870123829217554 0 0 0 0 0 0 0.00154317531897804 0 0 0 0 0 0 0 0 0.00247930444622558 0 0 0 0.00386982193576506 0 0 0 0.00170603236801515 0 0 0 0 0 0 0 0 0 0 0 0 0.00156302598902954 0 0 0 0 0 0 0 0 0 0 0 0 0.0771987283041358 0.0178279876614469 0.0690481425029018 0.0156536416500689 0.00252880444819016 0.0159384032573992 0.0111849543389839 0 0.166761044803595 0.124116647337627 0.0100363551582938 0.00228880743028853 0.0144055635530405 0 0 0.0719044148269599 0 0 0.00241648540602601 0 0.00257386428105213 0.00504150505503771 0.0402044052653712 0.0240059245196345 0 0 0.00349541164099837 0 0 0 0 0 0 0 0.00252054180252969 0 0 0 0 0 0 0 0 0 0 0 0.0827815140089792 0 0 0 0 0 0 0 0 0.0851670244679409 0 0 0.0018061553397055 0 0.00450456407330203 0.00606580938995102 0.00545694519727212 0 0 0 0.00450069108324945 0.00262912963454715 0.00392692120152106 0.00742063024268138 0.00660162311337253 0.00342825914120774 0 0.00299545967040344 0 0 0 0 0 0 0 0 0 0 0 0 0 0 0 0 0 0 0 0 0 0 0 0 0 0 0 0 0 0 0 0 0 0.00118736846817732 0 0 0 0 0 0 0 0 0 0 0 0 0 0 0 0 0 0 0 0 0 0 0 0 0 0 0 0 0 0 0 0 0 0 0 0 0 0 0 0 0 0 0 0 0 0 0 0 0 0 0 0 0 0 0 0 0 0 0 0 0 0 0 0 0 0 0 0 0 0 0 0 0 0 0 0 0 0 0 0 0 0 0 0 0 0 0 0 0 0 0 0 0 0 0 0 0 0 0 0 0 0 0 0 0 0 0 0 0 0 0 0 0 0 0 0 0 0 0 0 0 0 0 0 0 0 0 0
0 0 0 0 0 0 0 0 0 0 0 0 0 0 0 0.0521168348209326 0 0 0 0 0 0 0 0 0 0 0 0 0 0 0.0301751939827077 0 0 0 0 0 0 0 0 0 0 0 0 0 0 0 0 0 0 0 0 0 0 0 0 0 0 0 0 0 0 0 0 0 0 0 0 0 0 0 0 0 0 0 0 0 0 0 0 0 0 0.170639804925796 0 0.0954908529346655 0 0 0 0 0 0 0 0 0 0 0 0 0 0 0 0.200673804564171 0 0 0 0 0 0 0 0 0 0 0 0 0 0 0 0 0 0 0 0 0 0 0 0 0 0 0.0771253690620143 0 0 0 0 0 0 0 0 0.121068534862644 0.21713814176198 0.0270558807831974 0 0 0 0 0 0 0 0 0 0 0 0.00851558230189169 0 0 0 0 0 0 0 0 0 0 0 0 0 0 0 0 0 0 0 0 0 0 0 0 0 0 0 0 0 0 0 0 0 0 0 0 0 0 0 0 0 0 0 0 0 0 0 0 0 0 0 0 0 0 0 0 0 0 0 0 0 0 0 0 0 0 0 0 0 0 0 0 0 0 0 0 0 0 0 0 0 0 0 0 0 0 0 0 0 0 0 0 0 0 0 0 0 0 0 0 0 0 0 0 0 0 0 0 0 0 0 0 0 0 0 0 0 0 0 0 0 0 0 0 0 0 0 0 0 0 0 0 0 0 0 0 0 0 0 0 0 0 0 0 0 0 0 0 0 0 0 0 0 0 0 0 0 0 0 0 0 0 0 0 0 0
0 0 0 0 0 0 0 0 0 0 0 0 0 0 0 0 0 0 0 0 0 0 0 0 0 0 0 0 0 0 0 0 0 0 0 0 0 0 0 0 0 0 0 0 0 0 0 0 0 0 0 0 0 0 0 0 0 0 0 0 0 0 0 0 0 0 0 0 0 0 0 0 0 0 0 0 0 0 0 0 0 0.315498714235858 0.0300464255653022 0.242769446347366 0.0575167859842537 0.0569099883388916 0 0 0 0.109632577262825 0 0 0 0 0 0 0.0380220324393577 0 0 0.0774348305778415 0 0 0 0 0 0 0 0 0 0 0 0 0 0 0 0 0 0 0 0 0 0 0 0 0 0 0 0 0 0 0 0 0 0 0 0.055158774350079 0 0 0 0 0 0 0 0 0 0 0 0 0 0.0170104248982246 0 0 0 0 0 0 0 0 0 0 0 0 0 0 0 0 0 0 0 0 0 0 0 0 0 0 0 0 0 0 0 0 0 0 0 0 0 0 0 0 0 0 0 0 0 0 0 0 0 0 0 0 0 0 0 0 0 0 0 0 0 0 0 0 0 0 0 0 0 0 0 0 0 0 0 0 0 0 0 0 0 0 0 0 0 0 0 0 0 0 0 0 0 0 0 0 0 0 0 0 0 0 0 0 0 0 0 0 0 0 0 0 0 0 0 0 0 0 0 0 0 0 0 0 0 0 0 0 0 0 0 0 0 0 0 0 0 0 0 0 0 0 0 0 0 0 0 0 0 0 0 0 0 0 0 0 0 0 0 0 0 0 0 0 0 0
0 0 0 0 0 0 0 0 0 0 0 0 0 0 0 0 0 0 0 0 0 0 0 0 0 0 0 0 0 0 0 0 0 0 0 0 0 0 0 0 0 0 0 0 0 0 0 0 0 0 0.0126878218249135 0 0 0 0 0 0 0 0 0 0 0 0 0 0 0 0 0 0 0 0 0 0 0 0 0 0 0 0 0 0 0.3620544114333 0 0.0570259919112477 0 0 0 0 0 0.0198939895667183 0 0 0 0 0 0 0 0.341623551128066 0.0614318945526318 0 0 0 0 0 0 0 0 0 0 0 0 0 0 0 0 0 0 0 0 0 0 0 0 0 0 0 0 0 0 0 0 0 0 0 0 0 0.0672764812337757 0 0 0 0 0 0 0 0 0 0 0 0 0.078005858349347 0 0 0 0 0 0 0 0 0 0 0 0 0 0 0 0 0 0 0 0 0 0 0 0 0 0 0 0 0 0 0 0 0 0 0 0 0 0 0 0 0 0 0 0 0 0 0 0 0 0 0 0 0 0 0 0 0 0 0 0 0 0 0 0 0 0 0 0 0 0 0 0 0 0 0 0 0 0 0 0 0 0 0 0 0 0 0 0 0 0 0 0 0 0 0 0 0 0 0 0 0 0 0 0 0 0 0 0 0 0 0 0 0 0 0 0 0 0 0 0 0 0 0 0 0 0 0 0 0 0 0 0 0 0 0 0 0 0 0 0 0 0 0 0 0 0 0 0 0 0 0 0 0 0 0 0 0 0 0 0 0 0 0 0 0 0
0 0 0 0 0 0 0 0 0 0.00215464601742698 0.00492724186468055 0 0 0 0 0 0 0 0 0 0 0 0 0 0.00550581111283542 0.00769387817332375 0 0 0 0.00260814364757713 0 0.0411063895279795 0.0328233721866837 0.0276870200775547 0.114070446007689 0.00850987336461947 0 0.00287520674698386 0 0 0.00207147993414501 0.00572164760231089 0 0 0 0 0.00161014030012903 0 0.00509162517012327 0 0.00165685356774119 0 0 0 0.0274531168998522 0 0.00408320177333422 0 0 0 0 0 0 0 0 0 0 0 0 0 0 0.00622870668361857 0 0 0 0 0 0 0 0 0.00265759728858745 0 0 0 0 0 0 0 0.00202095827799533 0.00325817231673005 0.00370638649786751 0.0021535825198863 0.0127452011815528 0 0.0068086401709609 0 0.00319250610347255 0 0 0 0 0.216552714075002 0.0102747092237278 0.0323310977766204 0 0 0 0 0 0 0 0 0 0 0 0 0 0 0 0 0 0 0 0 0 0.0167526261201317 0 0 0 0.0103350250260312 0 0 0 0 0 0 0 0 0.0206079234981505 0 0 0 0 0 0 0 0 0 0.045322845454035 0.0395044216802004 0.152478481169563 0.040774365292477 0.0102460891786327 0 0 0 0 0 0.00225400787916189 0 0 0 0 0 0 0 0 0 0 0 0 0 0 0 0 0 0 0 0 0 0 0 0 0 0 0 0.00173141197828954 0.00179317696255533 0.0111747204201961 0 0 0 0 0 0.00171754636957681 0 0 0 0 0 0 0 0 0 0 0 0 0 0 0 0 0 0 0 0 0 0 0 0 0 0 0 0 0 0 0 0 0 0 0 0 0 0 0 0 0 0 0 0 0 0 0 0 0 0 0 0 0 0 0 0 0 0 0 0 0.0352237610583409 0 0 0 0 0 0 0 0 0 0 0 0 0 0 0 0 0 0 0 0 0 0 0 0 0 0 0 0 0 0 0.00299904332768989 0 0.00170177350672185 0 0 0 0 0 0 0 0 0 0.00580241498723428 0 0 0 0 0 0 0 0 0 0 0 0 0 0 0 0 0
0 0 0 0 0 0 0 0 0 0 0.00135438258189985 0 0 0 0 0 0 0 0 0 0 0 0 0 0 0 0 0 0 0.00101082661805169 0 0.016936220516483 0.00384080137494329 0.0150583890106123 0.0319026226653665 0.00133822844150261 0 0 0 0 0.00137751920944873 0.000528955183848397 0 0 0 0 0.00155283541129271 0 0 0 0 0 0 0 0.0202569923246558 0 0 0.00223614133906748 0 0 0 0 0 0 0 0 0 0 0 0 0 0 0 0 0 0 0 0 0 0 0.0013452300553869 0 0.000933253625604911 0 0 0 0.00217446602924113 0 0.0104071556875502 0.00898339158304524 0.0127582623250432 0.00522946640295483 0.019745068015854 0 0.0277644841096704 0.00388036588989913 0.00363916415752608 0 0 0 0.126025659078998 0 0.0123554418389853 0.0485616034393371 0 0 0 0 0 0 0 0 0 0 0 0 0 0 0 0 0 0 0 0 0 0.00522469154897914 0 0 0 0.00516844185091778 0 0 0 0 0 0 0 0 0.0762233891686029 0 0.00273384632272378 0 0.00243799480273438 0.00949242821926355 0.00337061477594581 0 0 0.00182302946655227 0.0331121977129815 0.0381479452488058 0.149803267014586 0.0569097957635289 0.00111890914338724 0.001652055745603 0 0 0 0 0 0 0 0 0 0 0 0 0 0 0 0 0 0 0 0 0 0 0 0 0 0 0 0 0 0 0 0 0 0.00892936141845362 0 0 0 0 0 0 0 0 0 0 0 0 0 0 0 0 0 0 0 0 0 0 0 0 0 0.00364062802082356 0 0 0 0 0 0 0 0 0 0 0 0 0 0 0 0 0 0 0 0 0 0 0 0 0 0 0 0 0 0 0 0 0 0 0 0 0 0 0 0 0 0.100636793525071 0 0 0 0 0 0 0 0 0 0 0 0 0 0 0 0 0 0 0 0 0 0 0 0 0 0 0 0 0 0 0 0 0 0 0 0 0 0 0 0 0 0.0230051667158545 0.00618181203370846 0 0 0.0275220927395904 0.0188216247202287 0 0 0 0 0 0 0 0 0.00372713263834808 0 0 0.00547962311015767 0.0336402313768829
0 0 0 0 0 0 0 0 0 0 0 0 0 0 0 0 0 0 0 0 0 0 0 0 0 0 0 0 0 0 0.00410584819111958 0 0 0 0 0 0 0 0 0 0 0 0 0 0 0 0 0 0 0 0 0 0 0 0 0 0 0 0 0 0 0 0 0 0 0 0 0 0 0 0 0 0 0 0 0 0 0 0 0 0.00221506341352958 0.00135037274705845 0.00321624818188569 0.00110702071508213 0 0.0132742488993614 0.00606369917090969 0 0.126998106940874 0.171248262472948 0.0584921526489466 0.0382075148935524 0.0736728996779967 0 0.00958469358019351 0.00770601060619113 0.0255583476841087 0 0 0 0.00526602090175003 0.0108811794572961 0 0.209781754425175 0 0 0 0 0 0 0 0 0 0 0 0 0 0 0 0 0 0 0 0 0 0 0.00854414295937816 0 0 0 0 0 0 0 0 0.00713606055142158 0 0 0.00214775121892131 0 0.0226967678491882 0.00849962974591368 0.107755081901534 0 0.00132540141603176 0 0 0.00804762202711531 0.0376645269489637 0.00494935432058958 0.0143244461497164 0.00817977030324751 0 0 0 0 0 0 0 0 0 0 0 0 0 0 0 0 0 0 0 0 0 0 0 0 0 0 0 0 0 0 0 0 0 0 0 0 0 0 0 0 0 0 0 0 0 0 0 0 0 0 0 0 0 0 0 0 0 0 0 0 0 0 0 0 0 0 0 0 0 0 0 0 0 0 0 0 0 0 0 0 0 0 0 0 0 0 0 0 0 0 0 0 0 0 0 0 0 0 0 0 0 0 0 0 0 0 0 0 0 0 0 0 0 0 0 0 0 0 0 0 0 0 0 0 0 0 0 0 0 0 0 0 0 0 0 0 0 0 0 0 0 0 0 0 0 0 0 0 0 0 0 0 0 0 0 0 0 0 0 0 0 0 0 0
0 0 0 0 0 0 0 0 0 0 0 0 0 0 0 0 0 0 0 0 0 0 0 0 0 0 0 0 0 0 0.00204837603984905 0 0 0 0.00570473534782009 0 0 0 0 0 0 0 0 0 0 0 0.00081521152326137 0 0 0 0 0 0 0 0 0.00492944585122184 0.00233250399353494 0 0 0 0 0 0 0 0 0 0 0 0 0 0 0.00111232812490942 0 0 0 0 0 0 0 0 0.00173218544013063 0.000999787500885481 0.00231352381622887 0 0 0.00643483959836716 0.00515518074986695 0 0.0815640504486258 0.0650155655380518 0.102632349611194 0.0506110344731192 0.123661319102748 0 0.01063806815757 0.00786634672352903 0.012128450374709 0 0 0 0.0131692559081312 0.0339890055358739 0.166722978658388 0 0.0021208851966216 0 0.000867614851383534 0 0 0 0 0 0 0 0.0062486938507956 0.00231989121446067 0 0 0 0 0 0 0 0 0 0 0.00175775512358038 0 0 0 0 0 0 0 0 0.00127646503021908 0 0 0.00499869580777447 0 0.0415823524454796 0.0109764158929343 0.0400029918457742 0 0.00261005283463793 0 0.00120718805975685 0.00224091863309884 0.083877965110471 0.0121552923656643 0.0460396693319489 0.0301053871254238 0 0.00294665922479399 0 0 0 0 0 0 0 0 0 0 0 0 0 0 0 0 0 0 0 0 0 0 0 0 0 0 0 0 0 0 0 0 0 0 0 0 0 0 0 0 0.000550359922449533 0 0 0 0 0 0 0 0 0 0 0 0 0 0 0 0 0 0 0.00209183411202216 0 0 0 0 0 0 0 0 0 0 0 0 0 0 0 0 0 0 0 0 0 0 0 0 0 0 0 0 0 0 0 0 0 0 0 0 0 0 0 0 0 0.00108753300022888 0 0 0 0 0 0 0 0 0 0 0 0 0 0 0 0 0 0 0 0 0 0 0 0 0 0 0 0 0 0 0 0 0 0 0 0 0 0 0 0 0 0 0.00135883650246504 0 0 0 0 0 0 0 0 0 0 0 0 0 0 0 0 0
0 0 0 0.023882410361603 0.0414415911149852 0 0 0 0 0 0.0290658368317143 0 0.134829676738012 0 0.0101467624951638 0 0 0 0 0 0 0 0 0 0 0 0 0 0 0.0276656493325006 0.0179449814055884 0 0 0 0 0 0 0.0228642620225643 0 0 0 0 0 0 0 0 0 0 0 0 0 0 0 0.0472647166497697 0 0.0561432361271669 0 0 0 0 0 0 0 0 0 0 0 0 0 0 0 0.0347119772000585 0 0 0 0 0 0 0 0 0.0098416208563412 0 0 0 0 0 0 0 0 0 0 0 0.0771536526930397 0 0 0 0 0 0 0 0 0 0 0.0315362898010407 0 0 0 0 0 0.0230816911891035 0 0 0 0.186093342442393 0 0 0 0.0249093485529256 0 0 0 0 0 0 0 0 0 0 0 0 0 0 0 0 0 0 0 0 0 0 0 0 0 0 0 0 0 0 0 0 0 0 0 0 0 0 0 0 0 0 0 0 0 0 0 0 0.0589758199589096 0 0 0 0 0 0 0 0 0 0 0 0 0 0 0 0 0 0 0 0 0 0 0 0 0 0 0 0 0 0 0 0 0 0 0 0 0 0 0 0.0993411899288432 0 0 0 0 0 0 0 0 0 0 0 0 0 0 0 0 0 0 0 0 0 0 0 0 0 0 0 0 0 0 0 0 0 0 0 0 0 0 0 0 0 0 0 0 0 0 0 0 0 0 0 0.0220905831272887 0 0 0.021015361170988 0 0 0 0 0 0 0 0 0 0 0 0 0 0 0 0 0 0 0 0 0 0 0 0 0 0 0 0 0 0 0 0 0 0 0 0 0 0 0 0 0 0 0 0 0 0 0 0 0 0 0 0 0 0
0 0 0 0 0 0 0 0 0 0 0 0 0 0 0 0 0 0 0 0 0 0 0 0 0 0 0 0 0 0 0.0169050476174676 0 0 0 0 0 0 0 0 0 0 0 0 0 0 0 0 0 0 0 0 0 0 0.151286215271036 0 0 0 0 0 0 0 0 0 0 0 0 0 0.038675662103223 0 0 0 0 0 0 0 0 0 0 0 0 0 0 0 0 0 0 0 0 0 0 0 0 0 0 0 0 0 0 0 0 0 0 0 0 0 0 0.0431710933859027 0.00863888446438606 0 0 0.00760553228608287 0 0.0796751672308031 0 0 0 0 0 0 0 0.384702649181201 0 0.105280574425713 0.0245779832798752 0.072080524950523 0 0 0 0 0 0 0 0 0 0 0 0 0 0 0 0 0 0 0 0 0 0 0 0 0 0 0 0 0 0 0 0 0 0 0 0 0 0 0 0 0 0.00993962559112601 0 0 0 0 0 0 0 0 0 0 0 0 0 0 0 0 0 0 0 0 0 0 0 0 0 0 0 0 0 0 0 0 0 0 0 0 0 0 0 0.00632867096219361 0 0 0 0 0 0 0 0 0 0 0 0 0 0 0 0 0 0 0 0 0 0 0 0 0 0 0 0 0 0 0 0 0 0 0 0 0 0 0 0 0 0 0 0 0 0 0 0 0 0 0 0 0 0.0233810395695782 0 0 0 0 0 0 0.0277513296808878 0 0 0 0 0 0 0 0 0 0 0 0 0 0 0 0 0 0 0 0 0 0 0 0 0 0 0 0 0 0 0 0 0 0 0 0 0 0 0 0 0 0 0 0 0 0 0 0
0 0 0 0 0 0 0 0 0 0 0 0 0 0 0 0 0 0 0 0 0 0 0 0 0 0 0 0 0 0.0378374518446044 0.0821191356753535 0 0 0 0 0 0 0 0 0 0 0 0 0 0 0 0 0 0 0 0 0 0 0 0 0 0 0 0 0 0 0 0 0 0 0 0 0 0 0 0 0 0 0 0 0 0 0 0 0 0 0 0 0 0 0 0 0 0 0 0 0 0.0574396545771709 0 0 0 0.0177832647518032 0 0 0 0 0 0 0.00873681750057706 0 0.0590441381926385 0 0.0342372531530878 0 0 0 0 0 0 0.38483641899146 0.18279848745701 0 0 0 0 0.0626839065833271 0 0 0.0387865218624766 0 0 0 0 0 0 0 0 0 0 0 0 0 0 0 0 0 0 0 0 0 0 0 0 0 0 0 0 0 0 0 0 0 0 0 0 0 0 0 0 0 0 0.01757430144175 0 0 0 0 0 0 0 0 0 0 0 0 0 0 0 0 0 0 0 0 0 0 0 0 0 0 0 0 0 0 0 0 0 0 0 0 0 0 0 0.0114147470202202 0 0 0 0 0 0 0 0 0 0 0 0 0 0 0 0 0 0 0 0 0 0 0 0 0 0 0 0 0 0 0 0 0 0 0 0 0 0 0 0 0 0 0 0 0 0 0 0 0 0 0 0 0.00470790094852048 0 0 0 0 0 0 0 0 0 0 0 0 0 0 0 0 0 0 0 0 0 0 0 0 0 0 0 0 0 0 0 0 0 0 0 0 0 0 0 0 0 0 0 0 0 0 0 0 0 0 0 0 0 0 0 0
0 0 0 0 0 0 0 0 0 0 0 0 0 0 0 0 0.00815536874436703 0 0 0 0 0 0 0 0 0 0 0.0453777221248817 0 0 0 0 0 0 0 0 0 0 0 0 0 0 0 0 0 0 0 0 0 0 0 0 0 0.351027476859939 0 0 0 0 0 0 0 0 0 0 0 0.0271726780283043 0.0312913010630248 0 0 0 0 0 0 0 0 0 0 0 0 0 0 0 0 0 0 0 0 0 0 0 0 0 0.0292344733002473 0 0 0 0 0 0 0 0 0 0 0 0 0.00985962383078149 0.0285705008732873 0 0.1808813387876 0 0 0 0 0 0 0 0 0 0 0.0477991685331095 0 0 0.0485972353512401 0.011300221108115 0 0 0 0 0 0 0 0 0 0 0 0 0 0 0 0 0 0 0 0 0 0 0 0 0 0 0 0 0 0 0 0 0 0 0 0 0 0 0 0 0 0 0 0 0 0 0 0 0.0285293445389837 0 0 0 0 0 0 0 0 0 0 0 0 0 0 0 0 0 0 0 0 0 0 0 0 0 0 0 0 0 0 0 0 0 0 0 0 0 0 0 0 0 0 0 0 0.00919939547943877 0 0 0 0 0 0 0 0 0 0 0 0 0 0 0 0 0 0 0 0 0 0 0 0 0 0 0 0 0 0 0 0 0 0 0 0 0 0 0 0 0 0 0.0432407148998583 0 0 0 0 0 0.0141754102513249 0.0771038215322678 0.00848420469322912 0 0 0 0 0 0 0 0 0 0 0 0 0 0 0 0 0 0 0 0 0 0 0 0 0 0 0 0 0 0 0 0 0 0 0 0 0 0 0 0 0 0 0 0 0 0 0
0 0 0 0 0 0 0 0 0 0 0 0 0 0 0 0 0 0 0 0 0 0 0 0 0 0 0.0437986724417326 0 0 0 0 0 0 0 0 0 0 0 0 0 0 0 0 0 0 0 0 0 0 0 0 0 0 0.0828300111060103 0 0 0 0 0 0 0 0 0 0 0 0.0273496594195068 0.0186229843167215 0 0 0 0 0 0 0 0 0 0 0 0 0 0 0 0 0 0 0 0 0 0 0 0 0.0175816700563213 0.0899677783856916 0 0 0 0 0 0 0 0 0 0 0 0 0 0 0.294740808201152 0 0 0 0 0 0 0 0 0.118534433420691 0 0 0 0 0 0 0 0 0 0 0 0 0 0 0 0 0 0 0 0 0 0 0 0 0 0 0 0 0 0 0 0 0 0 0 0 0 0 0 0 0 0 0 0 0 0 0 0 0 0 0 0 0 0 0 0.0383022878265 0 0 0 0 0 0 0 0 0 0 0 0 0 0 0 0 0 0 0 0 0 0 0 0 0 0 0 0 0 0 0 0 0 0 0 0 0 0 0 0 0 0 0 0 0.0110104942736516 0 0 0 0 0 0 0 0 0 0 0 0 0 0 0 0 0 0 0 0 0 0 0 0 0 0 0 0 0 0 0 0 0 0 0 0 0 0 0 0 0 0 0.0780283300424534 0 0.0120686928587352 0 0 0 0 0.121640155071035 0.0455240225797985 0 0 0 0 0 0 0 0 0 0 0 0 0 0 0 0 0 0 0 0 0 0 0 0 0 0 0 0 0 0 0 0 0 0 0 0 0 0 0 0 0 0 0 0 0 0 0
0 0 0 0.0162271554596919 0.0202096533351131 0 0 0 0 0.0214070379430207 0.0210726658823764 0 0 0 0 0 0 0 0 0 0 0 0 0 0 0 0 0 0 0.0147422723355923 0 0 0 0 0 0 0 0.0193485386738184 0 0 0 0 0 0 0 0 0 0 0 0 0 0 0 0.0657349125768989 0 0 0 0 0 0 0 0 0 0 0 0 0 0.269585978619176 0 0 0 0.0978796976051035 0 0 0 0 0 0 0 0 0 0 0 0 0 0 0 0 0 0 0 0 0.0351424943528495 0 0 0 0 0 0 0 0 0 0 0 0.0257364613176653 0 0 0 0 0 0 0 0 0 0 0 0 0 0 0 0.0234655368022577 0 0 0 0 0 0 0 0 0.0802267815872989 0 0 0 0 0 0 0 0 0 0 0 0 0 0 0 0 0 0 0 0 0 0 0 0 0 0 0 0 0 0.0139472183652213 0 0 0 0 0 0.00784893171801363 0 0 0 0 0 0 0 0 0 0 0.0165423699996237 0.00938521618233338 0 0 0 0 0 0 0 0 0 0 0.00754717344464806 0 0 0 0 0 0.0372734044884171 0 0 0 0 0 0 0 0 0 0 0 0.0370592095394839 0 0 0 0 0 0 0.102333855475301 0 0 0 0 0 0 0 0 0 0 0 0 0 0 0 0 0 0 0 0 0 0 0 0 0 0 0 0 0 0 0 0 0 0 0 0 0 0 0.00349503447954891 0 0 0.0233068416552066 0 0 0 0 0 0 0 0 0 0 0 0 0 0 0 0 0 0 0 0 0 0 0 0 0 0 0 0 0 0 0 0 0.0304815581613401 0 0 0 0 0 0 0 0 0 0 0 0 0 0 0 0 0 0 0 0 0 0 0 0 0 0 0
0 0 0 0 0 0 0 0 0 0 0 0 0 0 0 0 0 0 0.101291478613528 0 0 0 0 0 0 0 0 0 0 0 0 0 0 0 0 0 0 0 0 0 0 0 0 0 0 0 0 0 0 0 0 0 0 0 0 0 0 0 0 0 0 0 0 0 0 0 0 0.0880637473967965 0 0 0 0 0 0 0 0 0 0 0 0 0 0 0 0 0 0 0 0 0 0 0 0 0 0 0 0 0 0 0 0 0 0 0 0 0 0.0362144264935464 0 0 0 0 0 0.0644712443326317 0.16531785203214 0 0 0 0 0 0 0 0.032075634894284 0 0 0.435945138961147 0.076620477275926 0 0 0 0 0 0 0 0 0 0 0 0 0 0 0 0 0 0 0 0 0 0 0 0 0 0 0 0 0 0 0 0 0 0 0 0 0 0 0 0 0 0 0 0 0 0 0 0 0 0 0 0 0 0 0 0 0 0 0 0 0 0 0 0 0 0 0 0 0 0 0 0 0 0 0 0 0 0 0 0 0 0 0 0 0 0 0 0 0 0 0 0 0 0 0 0 0 0 0 0 0 0 0 0 0 0 0 0 0 0 0 0 0 0 0 0 0 0 0 0 0 0 0 0 0 0 0 0 0 0 0 0 0 0 0 0 0 0 0 0 0 0 0 0 0 0 0 0 0 0 0 0 0 0 0 0 0 0 0 0 0 0 0 0 0 0 0 0 0 0 0 0 0 0 0 0 0 0 0 0 0 0 0 0 0 0 0 0 0 0 0
0 0 0 0 0 0 0 0 0 0 0 0 0 0 0 0 0 0 0.0345987520981474 0 0 0 0 0 0 0 0 0 0 0 0 0 0 0 0 0 0 0 0 0 0 0 0 0 0 0 0 0 0 0 0 0 0 0 0 0 0 0 0 0 0 0 0 0 0 0 0 0.129799953430351 0.0196663609376039 0.403784459868763 0 0 0 0 0 0 0 0 0 0 0 0 0 0 0 0 0 0 0 0 0 0 0 0 0 0 0 0 0 0 0 0 0 0 0 0 0 0 0 0 0.0276193605454671 0 0.279807824542327 0 0 0 0 0 0 0 0 0 0 0.0812037332672656 0 0 0 0 0 0 0 0 0 0 0 0 0 0 0 0 0 0 0 0 0 0 0 0 0 0 0 0 0 0 0 0 0 0 0 0 0 0 0 0 0 0 0 0 0 0 0 0 0 0 0 0 0 0 0 0 0 0 0 0 0 0 0 0 0 0 0 0 0 0 0 0 0 0 0 0 0 0 0 0 0 0 0 0 0 0 0 0 0 0 0 0 0 0 0 0 0 0 0 0 0 0 0 0 0 0 0 0 0 0 0 0 0 0 0 0 0 0 0 0 0 0 0 0 0 0 0 0 0 0 0 0 0 0 0.023519555310075 0 0 0 0 0 0 0 0 0 0 0 0 0 0 0 0 0 0 0 0 0 0 0 0 0 0 0 0 0 0 0 0 0 0 0 0 0 0 0 0 0 0 0 0 0 0 0 0 0 0 0 0 0 0 0 0 0
0 0 0 0 0 0 0 0 0 0 0 0 0 0 0 0 0 0 0.0483065977764937 0 0 0 0 0 0 0 0 0 0 0 0 0 0 0 0 0 0 0 0 0 0 0 0 0 0 0 0 0 0 0 0 0 0 0 0 0 0 0 0 0 0 0 0 0 0 0 0 0.179147322940743 0 0.0492487393676931 0 0 0 0 0 0 0 0 0 0 0 0 0 0 0 0 0 0 0 0 0 0 0 0 0 0 0 0 0 0 0 0 0 0 0 0.118298318487458 0 0 0 0 0.0515493678720859 0.203664754560313 0 0 0 0 0 0 0 0 0.219775626723355 0 0 0.0498982415406872 0.0801110307311709 0 0 0 0 0 0 0 0 0 0 0 0 0 0 0 0 0 0 0 0 0 0 0 0 0 0 0 0 0 0 0 0 0 0 0 0 0 0 0 0 0 0 0 0 0 0 0 0 0 0 0 0 0 0 0 0 0 0 0 0 0 0 0 0 0 0 0 0 0 0 0 0 0 0 0 0 0 0 0 0 0 0 0 0 0 0 0 0 0 0 0 0 0 0 0 0 0 0 0 0 0 0 0 0 0 0 0 0 0 0 0 0 0 0 0 0 0 0 0 0 0 0 0 0 0 0 0 0 0 0 0 0 0 0 0 0 0 0 0 0 0 0 0 0 0 0 0 0 0 0 0 0 0 0 0 0 0 0 0 0 0 0 0 0 0 0 0 0 0 0 0 0 0 0 0 0 0 0 0 0 0 0 0 0 0 0 0 0 0 0 0
0 0 0 0 0 0 0 0 0 0 0 0 0.229781488035417 0 0 0 0 0 0 0 0 0 0 0 0 0 0 0 0 0 0 0.0069949064255045 0 0 0 0 0 0 0 0 0 0 0 0 0 0 0 0 0 0 0 0 0 0 0 0.0802579007665061 0.132065840891069 0 0 0 0 0 0 0 0 0 0 0 0 0 0 0 0 0 0 0 0 0 0 0 0 0 0 0 0 0 0 0 0 0 0 0 0 0 0 0 0 0 0 0 0 0 0 0 0.0730337378989046 0 0 0 0 0 0 0 0 0 0.0108703388441587 0 0 0.099167506413425 0 0 0 0 0 0 0 0 0 0 0 0 0 0 0 0 0 0 0 0 0 0 0 0 0 0 0 0 0 0 0 0 0 0 0 0 0 0 0 0 0 0 0 0 0 0 0 0 0.188695677890847 0 0 0 0 0 0 0 0 0 0 0 0 0 0 0 0 0 0 0 0.00422575827257943 0.00473623604723593 0.00778515563211708 0 0 0 0 0 0 0 0 0 0 0 0 0 0 0 0 0 0.106347250027246 0 0 0 0 0 0 0 0 0 0 0 0 0 0 0 0 0 0 0 0 0 0 0 0 0 0 0 0 0 0 0 0 0 0 0 0 0 0 0 0 0 0 0 0 0 0 0 0 0 0 0 0.00497664689881749 0 0.00593017982047647 0.0451313761356954 0 0 0 0 0 0 0 0 0 0 0 0 0 0 0 0 0 0 0 0 0 0 0 0 0 0 0 0 0 0 0 0 0 0 0 0 0 0 0 0 0 0 0 0 0 0 0 0 0 0 0 0 0 0
0 0 0 0 0 0 0 0 0 0 0 0 0 0 0 0 0 0 0 0 0 0 0 0 0 0 0.0163950822922085 0 0 0 0 0 0 0 0 0 0 0 0 0 0 0 0 0 0.00389509814064613 0 0 0 0 0 0 0 0 0 0 0 0 0 0 0 0 0 0 0 0 0 0 0 0 0 0 0 0 0 0 0 0 0 0 0 0 0 0 0 0 0 0 0 0 0 0 0 0.0542464631182096 0 0.0139462369036249 0 0.00845807890171116 0 0 0 0 0 0 0.0415030674023103 0 0 0.253828759040833 0 0 0 0 0 0 0.0123722276069387 0 0.286366283745285 0.0742534073056483 0.0440466210114363 0.0291276935790652 0 0 0 0 0 0 0 0 0 0 0 0 0 0 0 0 0 0 0 0 0 0 0 0 0 0 0 0 0 0 0 0 0 0 0 0 0 0 0 0 0 0 0 0 0 0 0 0.0744973670182765 0 0 0 0 0 0 0 0 0 0 0 0 0 0 0 0 0 0 0 0 0 0.00912562313058796 0 0 0 0 0 0 0 0 0 0 0 0 0 0 0 0 0 0.0204771489408127 0 0 0 0 0 0 0 0 0 0 0 0 0 0 0 0 0 0 0 0 0 0 0 0 0 0 0 0 0 0 0 0 0 0 0 0 0 0 0 0 0 0 0 0 0 0 0 0 0 0 0 0.00541901041660401 0.0256436549414324 0.0104629573169378 0.0159352191874308 0 0 0 0 0 0 0 0 0 0 0 0 0 0 0 0 0 0 0 0 0 0 0 0 0 0 0 0 0 0 0 0 0 0 0 0 0 0 0 0 0 0 0 0 0 0 0 0 0 0 0 0 0 0
0 0 0 0 0 0 0 0 0 0 0 0 0 0 0 0 0 0 0 0 0 0 0 0 0 0 0.0198531766374824 0 0 0 0 0 0 0 0 0 0 0 0 0 0 0 0 0 0 0 0 0 0 0 0 0 0 0 0 0 0 0 0 0 0 0 0 0 0 0 0 0 0 0 0 0 0 0 0 0 0 0 0 0 0 0 0 0 0 0 0 0 0 0 0 0 0.0553710633644317 0 0.00944361291630599 0 0 0 0 0 0 0 0 0.0241829862086106 0 0 0.189229403036183 0 0 0 0 0 0 0 0.449441574429511 0 0.115844451241737 0.0162884333039186 0.0296156531926116 0 0 0 0 0.0132144375459987 0 0 0 0 0 0 0 0 0 0 0 0 0 0 0 0 0 0 0 0 0 0 0 0 0 0 0 0 0 0 0 0 0 0 0 0 0 0 0 0 0 0 0.0360445541750508 0 0 0 0 0 0 0 0 0 0 0 0 0 0 0 0 0 0 0 0 0 0.00567333055518236 0 0 0 0 0 0 0 0 0 0 0 0 0 0 0 0 0 0 0 0 0 0 0 0 0 0 0 0 0 0 0 0 0 0 0 0 0 0 0 0 0 0 0 0 0 0 0 0 0 0 0 0 0 0 0 0 0 0 0 0 0 0 0 0 0 0 0 0 0 0 0.0231262129457001 0.0126711104472767 0 0 0 0 0 0 0 0 0 0 0 0 0 0 0 0 0 0 0 0 0 0 0 0 0 0 0 0 0 0 0 0 0 0 0 0 0 0 0 0 0 0 0 0 0 0 0 0 0 0 0 0 0 0 0
0 0 0 0 0 0 0 0 0 0 0 0 0 0 0 0 0 0 0 0 0 0 0 0 0 0 0.0167190593487668 0 0 0 0 0 0 0 0 0 0 0 0 0 0 0 0 0 0 0 0 0 0 0 0 0 0 0 0 0 0 0 0 0 0 0 0 0 0 0 0 0 0 0 0 0 0 0 0 0 0 0 0 0 0 0 0 0 0 0 0 0 0 0 0 0.0080636762103835 0.0944918598093638 0 0 0 0 0 0 0 0 0 0 0 0 0 0 0 0.101306560475556 0 0 0 0 0 0.130830865416949 0.130052200229754 0 0 0.0320573951014023 0 0 0 0 0.0592558317369106 0 0 0 0 0 0 0 0 0 0 0 0 0 0 0 0 0 0 0 0 0 0 0 0 0 0 0 0 0 0 0 0 0 0 0 0 0 0 0 0 0 0 0.079731151056942 0 0 0 0 0 0 0 0 0 0 0 0 0 0 0 0 0 0 0 0 0 0 0 0 0 0 0 0 0 0 0 0 0 0 0 0 0 0 0 0 0 0 0 0 0 0 0 0 0 0 0 0 0 0 0 0 0 0 0 0 0 0 0 0 0 0 0 0 0 0 0 0 0 0 0 0 0 0 0 0 0 0 0 0 0 0 0 0 0 0 0 0 0 0.300626101005264 0.0291889304849464 0.0176763691237613 0 0 0 0 0 0 0 0 0 0 0 0 0 0 0 0 0 0 0 0 0 0 0 0 0 0 0 0 0 0 0 0 0 0 0 0 0 0 0 0 0 0 0 0 0 0 0 0 0 0 0 0 0
0 0 0 0 0 0 0 0 0 0 0 0 0.218953619347977 0 0 0 0 0 0 0 0 0 0 0 0 0 0 0 0 0 0 0.0195145795621335 0 0 0 0 0 0 0 0 0 0 0 0 0 0 0 0 0 0 0 0 0 0 0 0 0 0 0 0 0 0 0 0 0 0 0 0 0 0 0 0 0 0 0 0 0 0 0 0 0 0 0 0 0 0 0 0 0 0 0 0 0 0 0 0 0 0 0 0 0 0 0 0 0.0194980981508663 0 0 0 0 0 0 0 0 0.197791025988468 0.077187143455247 0.0181869689561519 0 0 0.0297700971962775 0 0 0 0 0 0 0 0 0 0 0 0 0 0 0 0 0 0 0 0 0 0 0 0 0 0 0 0 0 0 0 0 0 0 0 0 0 0 0 0 0 0 0 0 0 0 0 0.234126411015348 0 0 0 0 0 0 0 0 0 0 0 0 0 0 0 0 0 0 0 0 0.00773635063799142 0 0 0 0 0 0 0 0 0 0 0 0 0 0 0 0 0 0 0.0507628093718049 0 0 0 0 0 0 0 0 0 0 0 0 0 0 0 0 0 0 0 0 0 0 0 0 0 0 0 0 0 0 0 0 0 0 0 0 0 0 0 0 0 0 0 0 0 0 0 0 0 0 0 0.0264908388960619 0.0089192677762628 0.0572702833823835 0.0337925062630267 0 0 0 0 0 0 0 0 0 0 0 0 0 0 0 0 0 0 0 0 0 0 0 0 0 0 0 0 0 0 0 0 0 0 0 0 0 0 0 0 0 0 0 0 0 0 0 0 0 0 0 0 0 0
0 0 0 0 0 0 0 0 0 0 0 0 0.274085583520854 0 0 0 0 0 0 0 0 0 0 0 0 0 0 0 0 0 0 0 0 0 0 0 0 0 0 0 0 0 0 0 0 0 0 0 0 0 0 0 0 0 0 0 0 0 0 0 0 0 0 0 0 0 0 0 0 0 0 0 0 0 0 0 0 0 0 0 0 0 0 0 0 0 0 0 0 0 0 0 0 0 0.0196167101316551 0 0 0 0 0 0 0 0 0 0 0 0 0 0 0 0 0 0 0 0.0590682802937775 0.0382664510205771 0.0368962843536569 0.0344505461448981 0 0 0 0 0 0 0 0 0 0 0 0 0 0 0 0 0 0 0 0 0 0 0 0 0 0 0 0 0 0 0 0 0 0 0 0 0 0 0 0 0 0 0 0 0 0 0 0 0.215973466326898 0 0 0 0 0 0 0 0 0 0 0 0 0 0 0 0 0 0 0 0.0119095916056214 0 0 0 0 0 0 0 0 0 0 0 0 0 0 0 0 0 0 0 0.0272452339139147 0 0 0 0 0 0 0 0 0 0 0 0 0 0 0 0 0 0 0 0 0 0 0 0 0 0 0 0 0 0 0 0 0 0 0 0 0 0 0 0 0 0 0 0 0 0 0 0 0 0 0 0 0 0.239406118894897 0.0430817337932505 0 0 0 0 0 0 0 0 0 0 0 0 0 0 0 0 0 0 0 0 0 0 0 0 0 0 0 0 0 0 0 0 0 0 0 0 0 0 0 0 0 0 0 0 0 0 0 0 0 0 0 0 0 0
0 0 0 0 0 0 0 0 0 0 0 0 0 0 0 0 0 0 0 0 0 0.0168771398456701 0.161320423733886 0 0.0465531143574055 0 0 0 0 0 0 0 0 0 0 0 0 0 0 0.0141914539868936 0 0 0 0 0 0 0 0 0.0508813509851393 0 0 0 0 0 0 0 0 0 0 0 0 0 0 0 0 0 0 0 0 0 0 0 0 0 0.0263249770471242 0 0 0 0 0 0 0 0 0 0 0 0 0 0 0 0 0 0 0 0 0 0 0 0 0 0 0 0 0 0 0 0 0.0507689833875854 0 0 0 0 0 0 0 0 0 0 0 0 0 0 0 0 0 0 0 0 0 0 0 0 0 0 0 0 0 0 0 0 0 0 0 0 0 0 0 0 0 0 0 0 0 0 0 0 0 0 0 0 0 0 0 0 0 0 0.0231060572830825 0.0142555071223992 0 0 0 0 0.282207835625521 0 0 0 0 0 0 0 0 0 0 0 0 0 0 0 0 0 0 0 0 0 0 0 0 0 0 0 0 0 0 0 0 0 0 0 0 0 0 0 0 0 0 0 0 0 0 0 0 0 0 0 0 0 0 0 0 0 0 0 0 0 0 0 0 0 0 0 0 0 0 0 0 0 0 0 0 0 0 0 0 0 0 0 0 0 0 0 0.139727137294412 0 0.173786019330882 0 0 0 0 0 0 0 0 0 0 0 0 0 0 0 0 0 0 0 0 0 0 0 0 0 0 0 0 0 0 0 0 0 0 0 0 0 0 0 0 0 0 0 0 0 0 0 0 0 0 0 0 0
0 0 0 0 0 0 0 0 0 0 0 0 0 0 0 0 0 0 0 0 0 0 0 0 0 0 0 0 0 0 0 0 0 0 0 0 0 0 0 0 0 0 0 0 0 0 0 0 0 0 0 0 0 0 0 0 0 0 0 0 0 0 0 0 0 0 0 0.0410211870702561 0 0 0 0 0 0 0 0 0 0 0 0 0 0 0 0 0 0 0 0 0 0 0 0 0 0 0 0 0 0 0 0 0 0 0 0 0 0.534802918749856 0.0637148854408686 0 0 0.0144866173499284 0.00936465657982243 0 0.205774962467048 0 0 0 0 0 0 0 0 0 0.019647606256885 0 0.0912814505011418 0 0 0 0 0 0 0 0 0 0 0 0 0 0 0 0 0 0 0 0 0 0 0 0 0 0 0 0 0 0 0 0 0 0 0 0 0 0 0 0 0 0.0108295343851831 0 0 0 0 0 0 0 0 0 0 0 0 0 0 0 0 0 0 0 0 0 0 0 0 0 0 0 0 0 0 0 0 0 0 0 0 0 0 0 0.00907618119901063 0 0 0 0 0 0 0 0 0 0 0 0 0 0 0 0 0 0 0 0 0 0 0 0 0 0 0 0 0 0 0 0 0 0 0 0 0 0 0 0 0 0 0 0 0 0 0 0 0 0 0 0 0 0 0 0 0 0 0 0 0 0 0 0 0 0 0 0 0 0 0 0 0 0 0 0 0 0 0 0 0 0 0 0 0 0 0 0 0 0 0 0 0 0 0 0 0 0 0 0 0 0 0 0 0 0 0 0 0
0 0 0 0 0 0 0 0 0 0 0 0 0 0 0 0 0.0897446238353854 0 0 0 0 0 0 0 0 0 0 0 0 0 0 0 0 0 0 0 0 0 0 0 0 0 0 0 0 0 0 0 0 0 0 0 0 0.0544444649022395 0 0 0 0 0 0.540999273256431 0.0765841733066157 0 0 0 0.0412278852878668 0.0445834484642511 0 0.0173923795488238 0 0 0 0 0 0 0 0 0 0 0 0 0 0 0 0 0 0 0 0 0 0 0 0 0 0 0 0 0 0 0 0 0 0 0 0 0 0 0 0 0 0 0 0 0 0 0 0 0 0 0 0 0 0 0 0.111213892885473 0 0 0 0 0.0177295047055605 0 0 0 0 0 0 0 0 0 0 0 0 0 0 0 0 0 0 0 0 0 0 0 0 0 0 0 0 0 0 0 0 0 0 0 0 0 0 0 0 0 0 0 0 0 0 0 0 0 0 0 0 0 0 0 0 0 0 0 0 0 0 0 0 0 0 0 0 0 0 0 0 0 0 0 0 0 0 0 0 0 0 0 0 0 0 0 0 0 0 0 0 0 0 0 0 0 0 0 0 0 0 0 0 0 0 0 0 0 0 0 0 0 0 0 0 0 0 0 0 0 0 0 0 0 0 0 0 0 0 0 0 0 0 0 0 0 0.00608035380735293 0 0 0 0 0 0 0 0 0 0 0 0 0 0 0 0 0 0 0 0 0 0 0 0 0 0 0 0 0 0 0 0 0 0 0 0 0 0 0 0 0 0 0 0 0 0 0 0 0
0 0 0 0 0 0 0 0 0 0 0 0 0 0 0 0 0 0 0 0 0 0 0 0 0 0 0 0.154322365863261 0 0 0.0302328283899139 0 0 0 0 0 0 0 0 0 0 0 0 0 0 0 0 0 0 0 0 0 0 0.133082898525928 0 0 0 0 0 0 0 0 0 0 0 0 0 0 0 0 0 0 0 0 0 0 0 0 0 0 0 0 0 0 0 0 0 0 0 0 0 0 0 0 0 0 0 0 0 0 0 0 0 0 0 0.224502358402386 0 0.0907991002801979 0 0 0 0 0 0 0 0 0 0 0 0 0.0301379505637115 0 0 0 0.185721900482359 0 0 0 0 0 0 0 0 0 0 0 0 0 0 0 0 0 0 0 0 0 0 0 0 0 0 0 0 0 0 0 0 0 0 0 0 0 0 0 0 0 0 0 0 0 0 0 0.0147288240607403 0 0 0 0 0 0 0 0 0 0 0 0 0 0 0 0 0 0 0 0 0 0 0 0 0 0 0 0 0 0 0 0 0 0 0 0 0 0 0 0 0 0 0 0 0 0 0 0 0 0 0 0 0 0 0 0 0 0 0 0 0 0 0 0 0 0 0 0 0 0 0 0 0 0 0 0 0 0 0 0 0 0 0 0 0 0 0 0.054085838653441 0 0 0 0 0 0.0255353738824346 0.0362793940678966 0.0205711668277297 0 0 0 0 0 0 0 0 0 0 0 0 0 0 0 0 0 0 0 0 0 0 0 0 0 0 0 0 0 0 0 0 0 0 0 0 0 0 0 0 0 0 0 0 0 0 0
0 0.0850305359856968 0.0199321462695023 0 0 0 0 0 0 0.0037271957694292 0 0 0 0 0 0 0.246176716127429 0 0 0.0195481484173288 0.0559411420958532 0 0 0 0 0 0 0 0 0.006031425635161 0.021026344210113 0 0 0 0 0 0 0 0 0 0 0 0 0 0 0 0.00983313571060876 0 0 0 0 0 0 0 0 0 0 0 0 0.0306168713941585 0 0 0 0 0 0 0 0.0263761984613951 0 0.0732649046039811 0 0 0 0 0 0 0 0 0 0 0 0 0 0 0 0 0 0 0.00397803677126067 0 0 0 0 0 0 0 0 0 0 0 0 0 0 0 0 0.0191654100643945 0.0221140846648428 0.00772069031347126 0 0 0.0713923558299424 0.0310419005220984 0.0262060475414407 0 0 0.00727814649464157 0.0290710515439536 0 0 0 0 0.074517220679538 0 0 0.0670901365170606 0 0 0 0 0 0 0 0 0 0 0 0 0 0 0 0 0 0 0 0 0 0 0 0 0 0 0 0 0 0 0 0 0 0 0 0 0 0 0 0 0 0 0 0 0 0 0 0 0 0 0 0 0 0 0 0 0 0 0 0 0 0 0 0 0 0 0 0 0 0 0 0 0 0 0 0 0 0 0 0 0 0 0 0 0 0 0 0 0 0 0 0 0 0 0 0 0 0 0 0 0 0 0 0 0 0 0 0 0 0 0 0 0 0 0 0 0 0 0 0 0 0 0 0 0 0 0 0 0 0 0 0 0 0 0.00447617482322547 0.0221823354968707 0.00992986353020882 0 0 0 0 0 0 0 0 0 0 0 0.00633178052639381 0 0 0 0 0 0 0 0 0 0 0 0 0 0 0 0 0 0 0 0 0 0 0 0 0 0 0 0 0 0 0 0 0 0 0 0 0 0 0 0 0 0
0 0 0 0 0 0 0 0 0 0 0 0 0 0 0 0 0 0 0 0 0 0 0 0 0 0 0 0 0 0 0 0 0 0 0 0 0 0 0 0 0 0 0 0 0 0 0 0 0 0 0 0 0 0 0 0 0 0 0 0 0 0 0 0 0 0 0 0.0335209920499933 0 0 0 0 0 0 0 0 0 0 0 0 0 0 0 0 0 0 0 0 0 0 0 0 0 0 0 0 0 0 0 0 0 0 0 0 0 0.182883774416079 0 0 0 0 0.0408272464758127 0 0.136897011372501 0 0 0 0 0 0 0 0.166598534265377 0 0.220977315191036 0.218295126229201 0 0 0 0 0 0 0 0 0 0 0 0 0 0 0 0 0 0 0 0 0 0 0 0 0 0 0 0 0 0 0 0 0 0 0 0 0 0 0 0 0 0 0 0 0 0 0 0 0 0 0 0 0 0 0 0 0 0 0 0 0 0 0 0 0 0 0 0 0 0 0 0 0 0 0 0 0 0 0 0 0 0 0 0 0 0 0 0 0 0 0 0 0 0 0 0 0 0 0 0 0 0 0 0 0 0 0 0 0 0 0 0 0 0 0 0 0 0 0 0 0 0 0 0 0 0 0 0 0 0 0 0 0 0 0 0 0 0 0 0 0 0 0 0 0 0 0 0 0 0 0 0 0 0 0 0 0 0 0 0 0 0 0 0 0 0 0 0 0 0 0 0 0 0 0 0 0 0 0 0 0 0 0 0 0 0 0 0 0 0 0 0
0 0 0 0 0 0 0 0 0 0 0 0 0.0176221974742073 0 0 0 0 0 0 0 0 0 0 0 0.0250336613087721 0.198693386151084 0 0 0 0 0 0.0434666936025936 0 0 0.0454349113037912 0 0 0 0 0 0 0 0 0 0 0 0 0.0257542202081461 0.112954650586815 0 0 0 0 0 0 0 0 0 0 0 0 0 0 0 0 0 0 0 0 0 0 0 0 0 0 0 0 0 0 0 0 0 0 0 0 0 0 0 0 0 0 0 0 0 0.0175751568539027 0 0 0 0 0 0.132787501400424 0.0711606018830314 0 0 0 0 0 0 0 0 0 0 0 0 0 0 0 0 0 0 0 0 0 0 0 0 0 0 0 0 0 0 0 0 0 0 0 0 0 0 0 0 0 0 0 0 0 0 0.0240874016642601 0.0133361623823652 0.0801298973303592 0.0208157207409049 0 0 0 0 0 0 0 0 0 0 0 0 0 0 0 0 0 0 0 0 0 0 0 0 0 0 0 0 0 0 0 0 0 0 0 0 0 0 0 0 0 0 0 0 0 0 0 0.0202612942164559 0 0 0 0.0325502626854798 0 0 0 0 0 0 0 0 0 0 0 0 0 0 0 0 0 0 0 0 0 0 0 0 0 0 0 0 0 0 0 0 0 0 0 0 0 0 0 0 0 0 0 0 0 0 0 0 0 0 0 0 0 0 0 0 0 0 0 0 0 0 0 0 0 0 0 0 0 0 0 0 0 0 0 0 0 0.118336280207408 0 0 0 0 0 0 0 0 0 0 0 0 0 0 0 0 0 0 0 0 0 0 0 0 0 0 0 0 0 0 0 0 0 0
0.00223171355238859 0 0 0 0 0 0 0 0 0 0 0 0 0 0.0130066329957667 0.0721111544123617 0 0 0 0 0 0 0 0 0 0 0 0 0 0.0192540208934358 0.295749001551401 0 0 0 0 0 0 0 0.00280411426473456 0 0 0 0 0 0 0 0.00133386897561211 0 0 0 0.0017485353785413 0 0 0 0 0 0 0 0 0 0 0.00996021983030938 0 0 0 0 0 0 0 0 0.0139229078288019 0 0 0 0 0 0 0 0.00360631429004956 0 0 0 0.00114738953420548 0.00383325211035574 0 0.026360012336185 0.00866601445638863 0 0.0263960747768428 0.0515671941974579 0 0 0.00809581262037442 0 0 0.0187622274041056 0.104527216064885 0.0132813335615742 0 0 0 0 0.0169709202755893 0.00439306381360388 0 0 0 0 0 0 0 0 0 0 0 0 0 0 0 0 0 0 0 0 0 0 0 0 0 0 0 0 0 0.00611887659434243 0 0.156730388413862 0.0378747131781918 0.0136585096789154 0 0 0 0.00506993873757812 0.00336934023275838 0 0 0 0.0267528744744668 0 0 0.0239954478374182 0 0 0 0.00432006399328854 0.00238085173420859 0 0 0 0 0 0 0 0 0 0 0 0 0 0 0 0 0 0 0 0 0 0 0 0 0 0 0 0 0 0 0 0 0 0 0 0 0 0 0 0 0 0 0 0 0 0 0 0 0 0 0 0 0 0 0 0 0 0 0 0 0 0 0 0 0 0 0 0 0 0 0 0 0 0 0 0 0 0 0 0 0 0 0 0 0 0 0 0 0 0 0 0 0 0 0 0 0 0 0 0 0 0 0 0 0 0 0 0 0 0 0 0 0 0 0 0 0 0 0 0 0 0 0 0 0 0 0 0 0 0 0 0 0 0 0 0 0 0 0 0 0 0 0 0 0 0 0 0 0 0 0 0 0 0 0 0 0 0 0 0 0
0 0 0 0 0 0 0 0 0 0 0 0 0 0 0 0 0 0 0 0 0.0950391921208835 0 0 0 0 0 0.0072256437406874 0 0 0 0 0 0 0 0 0 0 0 0 0 0 0 0 0 0.0159116904832511 0 0 0 0 0 0 0 0 0 0 0 0 0 0 0.0113456314076956 0 0 0.0231869427423325 0 0 0.0246593821255428 0 0 0 0 0 0 0 0 0.0359444887719788 0 0 0 0 0 0 0 0 0 0 0 0 0 0 0 0 0 0 0 0 0 0 0 0 0 0 0 0 0 0 0 0 0 0 0 0 0 0 0 0 0 0 0 0 0 0 0 0 0 0 0 0 0 0 0 0 0 0 0.057554483844536 0 0 0 0 0 0 0 0 0 0 0 0 0 0 0 0 0 0 0 0 0 0 0 0 0 0 0 0 0 0 0 0 0 0.332106743222466 0.0258800165073843 0.0360452530773728 0 0.126477858993512 0 0 0 0 0 0 0 0 0 0 0 0 0 0 0 0 0 0.166090399861985 0 0 0 0 0 0 0 0 0 0 0 0 0.00694184558722708 0 0 0 0 0 0 0 0 0 0 0 0 0 0 0 0 0 0 0 0.0181813654497357 0 0 0 0 0 0 0 0 0 0 0 0 0 0 0 0 0 0 0 0 0 0 0 0 0 0 0 0 0 0 0 0 0 0 0 0 0 0 0 0.0174090620634101 0 0 0 0 0 0 0 0 0 0 0 0 0 0 0 0 0 0 0 0 0 0 0 0 0 0 0 0 0 0 0 0 0 0 0 0 0 0 0 0 0 0 0 0 0 0 0 0 0 0 0 0 0
0 0 0 0 0 0 0 0 0 0 0 0 0 0 0 0 0 0 0 0 0 0 0 0 0 0 0 0.0427432569845298 0 0 0 0 0 0 0 0 0 0 0 0 0 0 0 0 0 0.0850068856832147 0 0 0 0 0.0331581363976829 0 0 0.201314165094491 0 0 0 0 0 0 0.213238460798419 0 0 0 0.0613590666211846 0.186182818292745 0.0186399658292596 0.0514080410041862 0 0 0 0 0 0 0 0 0.05738535759785 0 0 0 0 0 0 0 0 0 0 0 0 0 0 0 0 0 0 0 0 0 0 0 0 0 0 0 0 0 0 0 0 0 0 0 0 0 0 0 0 0 0 0 0 0.0495638456964372 0 0 0 0 0 0 0 0 0 0 0 0 0 0 0 0 0 0 0 0 0 0 0 0 0 0 0 0 0 0 0 0 0 0 0 0 0 0 0 0 0 0 0 0 0 0 0 0 0 0 0 0 0 0 0 0 0 0 0 0 0 0 0 0 0 0 0 0 0 0 0 0 0 0 0 0 0 0 0 0 0 0 0 0 0 0 0 0 0 0 0 0 0 0 0 0 0 0 0 0 0 0 0 0 0 0 0 0 0 0 0 0 0 0 0 0 0 0 0 0 0 0 0 0 0 0 0 0 0 0 0 0 0 0 0 0 0 0 0 0 0 0 0 0 0 0 0 0 0 0 0 0 0 0 0 0 0 0 0 0 0 0 0 0 0 0 0 0 0 0 0 0 0 0 0 0 0 0 0 0 0 0 0 0 0 0 0 0 0 0 0 0 0 0
0.00639537261623188 0 0 0.075815517356883 0.0124946223947897 0.0307136227751912 0.0355388121077304 0.00209082381136142 0.0834301930086397 0.0523363720398458 0.0188293638389632 0 0 0 0 0 0 0 0 0 0 0 0 0 0 0 0 0 0 0.0124418739477493 0 0 0 0.00269167517243371 0 0 0.0330893888206317 0.245725975364947 0 0 0 0 0 0 0 0 0.00702482727846419 0 0 0 0.0384626670159328 0 0 0 0.00380303313042528 0 0 0.00175574005041923 0 0 0 0 0 0 0 0 0 0.00328836361672043 0 0 0 0.00357080594160723 0 0.00313752385000107 0 0 0 0 0 0 0 0 0 0 0 0.0208793240936083 0.0149156446753515 0 0.0047300149469764 0 0 0 0 0.0668140308509964 0 0.00850683166494925 0 0 0 0 0.00844408108157626 0.00725613159750279 0 0 0 0 0 0 0 0.00970610092928476 0 0 0 0 0 0 0 0 0 0 0 0 0 0 0 0 0 0 0 0 0 0 0.155611033607 0 0 0 0 0 0.0156708959958292 0 0 0 0 0 0 0 0 0 0 0 0.00398917226911915 0 0 0 0 0 0 0 0 0 0 0 0 0 0 0 0 0 0 0 0 0 0 0 0 0 0 0 0 0 0 0 0 0 0 0 0 0.00193920842165997 0 0 0 0 0 0 0 0 0 0 0 0 0 0 0 0 0 0 0 0 0 0 0 0 0 0.00198869471502835 0 0 0 0 0 0 0 0 0 0 0 0 0 0 0 0 0 0 0 0 0 0 0 0 0 0 0 0 0 0 0 0 0 0 0 0 0 0 0 0 0 0.00351891168738077 0 0 0 0 0 0 0 0 0 0 0 0 0 0 0 0 0 0 0 0 0 0 0 0 0 0 0 0 0 0 0 0 0 0 0 0 0 0 0 0 0 0 0 0 0 0.00147368937510178 0 0.00191965994966743 0 0 0 0 0 0 0 0 0 0 0 0
0 0 0 0 0 0 0 0.251330060693519 0 0 0 0 0 0 0 0 0 0 0 0 0 0 0 0 0 0 0 0 0 0 0 0 0 0 0 0 0 0 0 0 0 0 0 0 0 0 0.278558624172032 0 0 0 0 0 0 0 0 0 0 0 0 0 0 0 0 0 0 0 0 0 0 0 0 0 0 0 0 0 0 0 0 0 0 0 0 0 0 0 0 0 0 0 0 0 0 0 0 0 0 0 0 0 0 0 0 0 0 0 0 0 0 0 0 0 0 0 0 0 0 0 0 0 0 0 0 0 0 0 0 0 0 0 0 0.315511652254816 0.154599662879633 0 0 0 0 0 0 0 0 0 0 0 0 0 0 0 0 0 0 0 0 0 0 0 0 0 0 0 0 0 0 0 0 0 0 0 0 0 0 0 0 0 0 0 0 0 0 0 0 0 0 0 0 0 0 0 0 0 0 0 0 0 0 0 0 0 0 0 0 0 0 0 0 0 0 0 0 0 0 0 0 0 0 0 0 0 0 0 0 0 0 0 0 0 0 0 0 0 0 0 0 0 0 0 0 0 0 0 0 0 0 0 0 0 0 0 0 0 0 0 0 0 0 0 0 0 0 0 0 0 0 0 0 0 0 0 0 0 0 0 0 0 0 0 0 0 0 0 0 0 0 0 0 0 0 0 0 0 0 0 0 0 0 0 0 0 0 0 0 0 0 0 0 0 0 0 0 0 0 0 0 0 0 0
0 0 0 0 0 0 0 0.0432010241142748 0 0 0 0 0 0 0 0 0 0 0 0 0 0 0 0 0 0 0 0 0 0 0 0 0 0 0 0 0 0 0 0 0 0 0 0 0 0.0106867064810008 0.241795498297538 0 0 0 0.100464725396963 0 0 0 0 0 0 0 0.170595021803498 0 0 0 0 0.0151159616268916 0 0 0 0 0 0 0 0 0 0.0107899281434639 0 0 0 0 0 0 0 0 0 0 0 0.0206184552617415 0.00563398687211149 0 0.0213693735123116 0.0179509338739275 0 0 0 0 0 0 0 0 0 0 0 0 0 0 0 0 0 0 0 0 0 0 0 0 0 0 0 0 0 0 0 0 0 0 0 0 0 0 0 0 0.0902975436603884 0 0.0991407632872021 0 0 0 0 0 0 0.132915176131759 0 0 0.019424901536927 0 0 0 0 0 0 0 0 0 0 0 0 0 0 0 0 0 0 0 0 0 0 0 0 0 0 0 0 0 0 0 0 0 0 0 0 0 0 0 0 0 0 0 0 0 0 0 0 0 0 0 0 0 0 0 0 0 0 0 0 0 0 0 0 0 0 0 0 0 0 0 0 0 0 0 0 0 0 0 0 0 0 0 0 0 0 0 0 0 0 0 0 0 0 0 0 0 0 0 0 0 0 0 0 0 0 0 0 0 0 0 0 0 0 0 0 0 0 0 0 0 0 0 0 0 0 0 0 0 0 0 0 0 0 0 0 0 0 0 0 0 0 0 0 0 0 0 0 0 0 0 0 0 0 0 0 0 0 0 0 0 0 0 0 0 0 0 0 0 0 0 0 0
0 0 0 0.0146960432446486 0.0122187409677332 0.00674713477872069 0.0100877692344448 0.104730960452756 0.013072473014367 0.0339990408479552 0 0 0 0 0 0 0 0 0 0 0 0 0 0 0 0 0 0 0.0044787334870651 0 0 0 0 0 0 0 0.0567663825206854 0.169534720764985 0 0 0 0 0 0 0 0 0.0861905745763829 0 0 0 0.00883408976504043 0 0 0 0 0 0 0 0 0 0 0 0 0 0 0 0 0 0 0 0.00335281462298703 0 0 0.0155474756622872 0 0 0 0 0 0 0 0 0 0 0 0.0348991847140308 0.0124398725287194 0 0.00915802409631827 0 0 0 0 0.0515508261954648 0 0.00419155246663061 0 0 0 0 0 0 0 0 0 0 0 0 0 0 0 0 0 0 0 0 0 0 0 0 0 0 0 0 0 0 0 0 0 0.273316548966081 0.0228923071965226 0.0512947298961743 0 0 0 0 0 0 0 0 0 0 0 0 0 0 0 0 0 0 0 0 0 0 0 0 0 0 0 0 0 0 0 0 0 0 0 0 0 0 0 0 0 0 0 0 0 0 0 0 0 0 0 0 0 0 0 0 0 0 0 0 0 0 0 0 0 0 0 0 0 0 0 0 0 0 0 0 0 0 0 0 0 0 0 0 0 0 0 0 0 0 0 0 0 0 0 0 0 0 0 0 0 0 0 0 0 0 0 0 0 0 0 0 0 0 0 0 0 0 0 0 0 0 0 0 0 0 0 0 0 0 0 0 0 0 0 0 0 0 0 0 0 0 0 0 0 0 0 0 0 0 0 0 0 0 0 0 0 0 0 0 0 0 0 0 0 0 0 0 0 0 0 0 0 0 0 0 0 0 0 0 0 0 0 0
0 0 0 0 0 0 0 0 0 0 0 0 0 0.0860963421525994 0.00767849568429271 0.0362969881428493 0 0 0 0 0.136757703001295 0 0 0 0 0 0 0 0 0 0.00736287344055472 0 0 0 0 0 0 0 0.00299269592248145 0 0 0 0.0176048590570322 0.00623164684164118 0.0224490327416517 0.0957471844604292 0.00845555231169448 0 0 0 0 0 0 0 0 0.00265706070497497 0 0 0 0.0155598501766699 0.0526164386962347 0.0541713198931658 0.0496612556833857 0.0101988188675807 0 0.0296223932422041 0.0361135095409934 0 0 0 0.193798361057356 0 0 0 0.0098002921562024 0 0 0 0.0461161113003375 0 0 0 0 0 0 0 0 0 0 0 0 0 0 0 0 0 0 0 0 0 0 0 0 0 0 0 0 0 0 0 0 0 0 0 0 0 0 0 0 0 0 0 0 0 0 0 0.0070993166844556 0.0247691357864184 0 0 0 0 0 0 0 0 0.00797771979397056 0.0103897550019416 0 0 0 0 0 0 0 0 0 0 0 0 0 0 0 0 0 0 0 0 0 0 0 0 0 0 0 0 0 0 0 0 0 0 0 0 0 0 0 0 0 0 0 0 0 0 0 0 0 0 0 0.0115056208748431 0 0 0 0 0 0 0 0 0 0 0 0 0 0 0 0 0 0 0 0 0 0 0 0 0 0 0 0 0 0 0 0 0.00748576359904057 0 0 0 0 0 0 0 0.00278390318370367 0 0 0 0 0 0 0 0 0 0 0 0 0 0 0 0 0 0 0 0 0 0 0 0 0 0 0 0 0 0 0 0 0 0 0 0 0 0 0 0 0 0 0 0 0 0 0 0 0 0 0 0 0 0 0 0 0 0 0 0 0 0 0 0 0 0 0 0 0 0 0 0 0 0 0 0 0 0 0 0 0 0 0 0 0
0 0 0 0 0 0 0 0 0 0 0 0 0 0 0 0 0 0 0 0 0 0 0 0 0 0 0 0 0 0 0 0 0 0 0 0 0 0 0 0 0 0 0 0 0 0 0 0 0 0 0 0 0 0 0 0 0 0 0 0 0 0 0 0 0 0 0 0 0 0 0 0 0 0 0 0 0 0 0 0 0 0 0 0.57883435105134 0 0 0 0 0 0 0 0 0 0 0 0 0 0 0 0 0 0 0 0 0 0 0 0 0 0 0 0 0 0 0 0 0 0 0 0 0 0 0 0 0 0 0 0 0 0 0 0 0 0 0 0 0 0 0 0 0 0 0 0 0 0 0 0 0 0.116432858597131 0 0 0 0.304732790351529 0 0 0 0 0 0 0 0 0 0 0 0 0 0 0 0 0 0 0 0 0 0 0 0 0 0 0 0 0 0 0 0 0 0 0 0 0 0 0 0 0 0 0 0 0 0 0 0 0 0 0 0 0 0 0 0 0 0 0 0 0 0 0 0 0 0 0 0 0 0 0 0 0 0 0 0 0 0 0 0 0 0 0 0 0 0 0 0 0 0 0 0 0 0 0 0 0 0 0 0 0 0 0 0 0 0 0 0 0 0 0 0 0 0 0 0 0 0 0 0 0 0 0 0 0 0 0 0 0 0 0 0 0 0 0 0 0 0 0 0 0 0 0 0 0 0 0 0 0 0 0 0 0 0 0 0 0 0 0 0 0 0
0 0 0 0 0 0 0 0 0 0 0 0 0 0 0 0 0 0 0 0 0 0 0 0 0 0 0 0 0 0 0.0973147149163435 0 0 0 0 0 0 0 0 0 0 0 0 0 0 0 0 0 0 0 0 0 0 0 0 0 0 0 0 0 0 0 0 0 0 0 0 0 0 0 0 0 0 0 0 0 0 0 0 0 0.0414810876325431 0.0299050243352419 0.0154574168418342 0.0376854305281607 0 0.0201420847173841 0.00580167928405908 0 0.0998914942978286 0.0637946998117044 0 0 0.0111059632891838 0 0 0.0814808129880047 0.167388307386238 0.0324513927439853 0.00688996632933084 0 0 0 0.0220624144311336 0.00496564520110877 0 0 0 0 0 0 0 0 0 0 0 0 0 0 0 0 0 0 0 0 0 0 0.243955624122788 0 0 0 0 0 0 0 0 0 0.00614657522537673 0 0 0 0 0.00580525174667242 0.00384188703481634 0 0 0 0 0 0 0.0024325271362614 0 0 0 0 0 0 0 0 0 0 0 0 0 0 0 0 0 0 0 0 0 0 0 0 0 0 0 0 0 0 0 0 0 0 0 0 0 0 0 0 0 0 0 0 0 0 0 0 0 0 0 0 0 0 0 0 0 0 0 0 0 0 0 0 0 0 0 0 0 0 0 0 0 0 0 0 0 0 0 0 0 0 0 0 0 0 0 0 0 0 0 0 0 0 0 0 0 0 0 0 0 0 0 0 0 0 0 0 0 0 0 0 0 0 0 0 0 0 0 0 0 0 0 0 0 0 0 0 0 0 0 0 0 0 0 0 0 0 0 0 0 0 0 0 0 0 0 0 0 0 0 0 0 0 0 0 0 0 0 0 0 0 0 0 0 0
0.00348438751115535 0 0 0 0 0 0 0 0 0 0 0 0 0.0144423511810035 0 0.228507542153315 0 0 0 0 0 0 0 0 0 0 0 0 0 0.00453242708611333 0.0463986790208852 0 0 0 0 0 0 0 0 0 0 0 0 0 0 0 0.00322093585150875 0 0 0 0 0.0208422940326319 0 0 0 0 0 0 0 0 0 0 0 0 0 0 0 0 0 0 0.0469944937420354 0 0 0 0 0 0 0 0.0254871544968228 0 0 0.0103092933409575 0 0.0700930301926596 0 0 0 0 0 0 0 0 0 0 0 0 0 0.136204735553899 0 0.0247891845457173 0 0 0 0 0 0 0 0 0 0 0 0 0 0 0 0 0 0 0 0 0 0 0 0 0 0 0.137962486860142 0 0 0 0 0 0 0.0250464157210189 0 0.0143842505061333 0 0.139828142043674 0 0 0 0 0 0 0 0 0.0250811735206358 0 0 0.0169395349254319 0 0 0 0.00545148771425968 0 0 0 0 0 0 0 0 0 0 0 0 0 0 0 0 0 0 0 0 0 0 0 0 0 0 0 0 0 0 0 0 0 0 0 0 0 0 0 0 0 0 0 0 0 0 0 0 0 0 0 0 0 0 0 0 0 0 0 0 0 0 0 0 0 0 0 0 0 0 0 0 0 0 0 0 0 0 0 0 0 0 0 0 0 0 0 0 0 0 0 0 0 0 0 0 0 0 0 0 0 0 0 0 0 0 0 0 0 0 0 0 0 0 0 0 0 0 0 0 0 0 0 0 0 0 0 0 0 0 0 0 0 0 0 0 0 0 0 0 0 0 0 0 0 0 0 0 0 0 0 0 0 0 0 0 0 0 0 0 0 0
0.00819064338331237 0 0.00339950086821965 0 0.016699798804612 0.0106774901144968 0 0 0.00650664365142401 0.00981627215420497 0.00417160746433182 0 0 0.0258879502287057 0.0302765520948487 0.312977826031593 0 0 0 0 0 0 0 0 0 0 0 0 0 0.0072295648576716 0.0432013172319456 0 0 0 0 0 0 0 0 0 0 0 0 0 0 0 0.0224201732894241 0 0 0 0 0 0 0 0 0 0 0 0 0 0 0 0 0 0 0 0 0 0 0 0.107216632256368 0 0 0 0 0 0 0 0 0 0 0 0 0 0 0 0 0 0 0 0 0 0 0 0 0 0 0.0252609064515398 0 0 0 0 0 0 0 0 0 0 0 0 0 0 0 0 0 0 0 0 0 0 0 0 0 0 0 0 0.0740535938315185 0 0 0 0 0 0 0.0485515698281647 0 0 0.208125718660619 0 0 0 0 0 0 0 0 0 0.0173460797079591 0 0 0.00669232646958611 0 0 0 0.00575732407968838 0 0 0 0 0 0 0 0 0 0 0 0 0 0 0 0 0 0 0 0 0 0 0 0 0 0 0 0 0 0 0 0 0 0 0 0 0 0 0 0 0 0 0 0 0 0 0 0 0 0 0 0 0 0 0 0 0 0 0 0 0 0 0 0 0 0 0 0 0 0.00554050853976584 0 0 0 0 0 0 0 0 0 0 0 0 0 0 0 0 0 0 0 0 0 0 0 0 0 0 0 0 0 0 0 0 0 0 0 0 0 0 0 0 0 0 0 0 0 0 0 0 0 0 0 0 0 0 0 0 0 0 0 0 0 0 0 0 0 0 0 0 0 0 0 0 0 0 0 0 0 0 0 0 0 0 0 0 0 0 0 0 0 0 0 0
0 0 0 0.00158563448028929 0 0 0 0.00139008102680823 0.00240015430928948 0.0054178846858726 0.00366133905273297 0 0 0 0 0 0 0 0 0 0 0 0 0 0 0 0 0 0 0.0249132006571271 0.00619263448178265 0 0 0.0586647190355103 0 0 0 0.0236233223893382 0 0 0 0 0 0 0 0 0 0 0 0 0 0 0 0 0.121852308835307 0 0 0.00495948473691859 0 0 0 0 0 0 0 0 0 0 0 0 0 0 0 0 0 0 0 0 0 0 0.00105579886841637 0 0.00360878041628778 0 0 0.00392321387223119 0.00483414215950968 0.00213721620271996 0.00547760997079386 0.00207432405821243 0 0 0.00299654914873114 0.014452442983248 0.00478414969557107 0.0017338238894157 0.00180911808310271 0 0 0 0.0166417868603734 0.105769056667117 0.00338404911589369 0.0099101823295386 0 0 0 0 0 0 0 0 0 0 0 0 0 0 0 0 0 0 0 0 0 0 0 0 0 0.015488832673506 0 0 0 0 0 0 0 0 0 0 0 0.00979991310862555 0.00163133475873363 0.0364729762873692 0.00335565559871508 0.050533901926303 0 0 0.00412759615687142 0.0631901500793701 0.0368539098772423 0.00562024152940572 0 0.0942565521187139 0.0175200027422396 0 0 0 0 0 0 0 0 0 0 0 0 0 0 0 0 0 0 0 0 0 0 0 0 0 0 0 0 0 0 0 0 0.00404902589908522 0 0 0 0 0 0 0 0 0 0 0 0 0 0 0 0 0 0 0 0 0 0 0 0 0 0 0 0 0 0 0 0 0 0 0 0 0 0 0 0 0 0 0 0 0 0 0 0 0 0 0 0 0 0 0 0 0 0 0 0 0 0 0 0 0 0 0 0.0955234137365663 0 0 0 0 0 0 0 0 0 0 0 0 0 0 0 0 0 0 0 0 0 0 0 0 0 0 0 0 0 0 0 0 0 0 0 0 0 0 0 0 0 0.0316882613347325 0.00622183591917095 0 0 0.0181472969076041 0.0294326935739811 0 0 0 0.00169150157590639 0 0 0 0 0.00746978129850959 0 0 0.00380063107146286 0.023871483813746
0 0 0 0 0 0 0 0 0 0 0 0 0 0 0 0 0 0 0 0 0 0 0 0 0 0 0 0 0 0 0 0 0 0 0 0 0 0.00631382412410133 0 0 0 0 0 0 0 0.0120769243818254 0.0196380784303994 0 0 0 0.0413965691328922 0 0 0 0 0 0 0 0.270122256867301 0 0 0.0034524892144813 0 0.00502364368701131 0 0 0 0 0 0 0 0 0 0 0 0 0 0 0.00593833118744177 0 0 0 0 0 0 0.0232583133589458 0 0 0 0.0221851102136887 0 0 0 0 0 0 0 0 0 0 0 0 0 0 0 0 0 0 0 0 0 0 0 0 0 0 0 0 0 0 0 0 0 0 0 0 0 0 0 0 0 0.151985195396289 0 0 0 0 0 0 0 0 0 0.0491936084707407 0.0844449680199922 0 0 0.0236799935848787 0.0236219068947707 0 0 0 0 0 0 0.231668440690857 0.026000346344383 0 0 0 0 0 0 0 0 0 0 0 0 0 0 0 0 0 0 0 0 0 0 0 0 0 0 0 0 0 0 0 0 0 0 0 0 0 0 0 0 0 0 0 0 0 0 0 0 0 0 0 0 0 0 0 0 0 0 0 0 0 0 0 0 0 0 0 0 0 0 0 0 0 0 0 0 0 0 0 0 0 0 0 0 0 0 0 0 0 0 0 0 0 0 0 0 0 0 0 0 0 0 0 0 0 0 0 0 0 0 0 0 0 0 0 0 0 0 0 0 0 0 0 0 0 0 0 0 0 0 0 0 0 0 0 0 0 0 0 0 0 0 0 0 0 0 0 0 0 0 0 0 0 0 0 0 0 0 0 0 0
0 0 0 0 0 0 0 0 0 0 0 0 0 0 0 0 0 0 0 0 0 0 0 0 0 0 0 0 0 0 0 0 0 0 0 0 0 0 0 0 0 0 0 0 0 0 0 0 0 0 0 0 0 0 0 0 0 0 0 0 0 0 0 0 0 0 0 0 0 0 0 0 0 0 0 0 0 0 0 0 0.00165838331921213 0 0 0 0 0.0132966568123832 0.00590359381921902 0 0.0132149708660955 0.0160434139327674 0.00890298954340548 0 0.00892111694823534 0 0.00596317505339807 0.00495510270987732 0.00491731024191674 0 0 0 0 0.00413435247161465 0.0389744257207877 0.0898456420597465 0 0 0 0 0 0 0 0 0 0 0 0 0 0 0 0 0 0 0 0 0 0 0 0 0 0 0 0 0 0 0 0 0 0 0 0 0 0.0927493750489405 0.223130919220517 0 0.0394113855775086 0 0 0.0652208840297192 0.244808677239181 0.0869299350741491 0.0209429028716052 0.0100747874397205 0 0 0 0 0 0 0 0 0 0 0 0 0 0 0 0 0 0 0 0 0 0 0 0 0 0 0 0 0 0 0 0 0 0 0 0 0 0 0 0 0 0 0 0 0 0 0 0 0 0 0 0 0 0 0 0 0 0 0 0 0 0 0 0 0 0 0 0 0 0 0 0 0 0 0 0 0 0 0 0 0 0 0 0 0 0 0 0 0 0 0 0 0 0 0 0 0 0 0 0 0 0 0 0 0 0 0 0 0 0 0 0 0 0 0 0 0 0 0 0 0 0 0 0 0 0 0 0 0 0 0 0 0 0 0 0 0 0 0 0 0 0 0 0 0 0 0 0 0 0 0 0 0 0 0 0 0 0 0 0 0 0 0 0
0 0 0 0 0 0 0 0 0 0 0 0 0 0 0 0 0 0 0 0 0 0 0 0 0 0 0 0 0 0 0 0 0 0 0 0 0 0 0 0 0 0 0 0 0 0 0 0 0 0 0.014312638564069 0 0 0 0.00468591099514257 0 0 0 0.142078507543997 0 0 0 0 0 0 0 0 0 0 0 0 0 0 0 0 0 0 0 0.00215524562751058 0 0 0 0 0 0 0.0259196645203246 0.00837341628270001 0 0.0240819969104689 0.053517007968897 0 0 0 0 0 0 0.00815244924938537 0 0 0 0 0 0.017969674932522 0.0291993389508339 0 0 0 0 0 0 0 0 0 0 0 0 0 0 0 0 0 0 0 0 0 0 0.00539642366027861 0 0 0 0 0 0 0 0 0.00396978292250381 0 0 0.013149515599218 0.0168069652693696 0.114191951779434 0 0.171129851336275 0 0.0146138622326435 0.110180702135499 0 0.0885658413181633 0.059448601981973 0.0190769567578219 0 0.00847834036573806 0 0.0445453530952312 0 0 0 0 0 0 0 0 0 0 0 0 0 0 0 0 0 0 0 0 0 0 0 0 0 0 0 0 0 0 0 0 0 0 0 0 0 0 0 0 0 0 0 0 0 0 0 0 0 0 0 0 0 0 0 0 0 0 0 0 0 0 0 0 0 0 0 0 0 0 0 0 0 0 0 0 0 0 0 0 0 0 0 0 0 0 0 0 0 0 0 0 0 0 0 0 0 0 0 0 0 0 0 0 0 0 0 0 0 0 0 0 0 0 0 0 0 0 0 0 0 0 0 0 0 0 0 0 0 0 0 0 0 0 0 0 0 0 0 0 0 0 0 0 0 0 0 0 0 0 0 0 0 0 0 0 0 0 0 0 0 0
0 0 0 0 0 0 0 0 0 0.000876058126582893 0 0 0 0 0 0 0 0 0 0 0 0 0 0 0 0 0 0 0 0 0 0 0 0 0 0 0 0 0 0 0 0 0 0 0 0 0.0136665503542542 0 0 0 0.0291130859268824 0 0 0 0.00114025857762849 0 0 0 0.0931923397009118 0 0 0 0 0 0 0 0 0 0 0 0 0 0 0 0 0 0 0 0.000540648143267655 0 0.00134922203301992 0 0 0 0 0.0565056036679758 0.00417189349119069 0.0101149311361348 0.0635402640442663 0.158933324370883 0.0148772429101844 0.00279471667985428 0.0253083635425207 0 0.00268481129780166 0.00475262356636339 0.00293005927471981 0 0 0 0 0.00181350246354828 0.0910134219687563 0.042514043073039 0 0 0 0 0 0 0 0 0 0 0 0 0 0 0 0 0 0 0 0 0 0 0.00143276730645178 0 0 0 0 0.00303175171896102 0 0 0 0.00104958535240072 0 0 0.000874496525644242 0.0115260862983627 0.109751819190157 0.0683680577125884 0 0 0.00872803001987241 0.0157924231576354 0.00499677598125057 0.0337040611485087 0.0670356850796076 0.0364498929418659 0.00696574159482736 0.00373142861530889 0 0.00472843300677255 0 0 0 0 0 0 0 0 0 0 0 0 0 0 0 0 0 0 0 0 0 0 0 0 0 0 0 0 0 0 0 0 0 0 0 0 0 0 0 0 0 0 0 0 0 0 0 0 0 0 0 0 0 0 0 0 0 0 0 0 0 0 0 0 0 0 0 0 0 0 0 0 0 0 0 0 0 0 0 0 0 0 0 0 0 0 0 0 0 0 0 0 0 0 0 0 0 0 0 0 0 0 0 0 0 0 0 0 0 0 0 0 0 0 0 0 0 0 0 0 0 0 0 0 0 0 0 0 0 0 0 0 0 0 0 0 0 0 0 0 0 0 0 0 0 0 0 0 0 0 0 0 0 0 0 0 0 0 0 0 0 0
0 0 0 0 0 0 0 0 0 0 0 0 0 0 0 0 0 0 0 0 0 0 0 0 0 0 0 0 0 0.00632196841376937 0 0 0 0 0 0 0 0.00566472191244267 0 0 0 0 0 0 0 0 0 0 0 0 0 0 0 0 0 0 0 0 0 0 0 0 0 0 0 0 0 0 0 0 0 0 0 0 0 0 0 0 0 0 0 0 0 0 0 0 0 0 0 0 0 0 0 0.00996122643648359 0 0 0 0 0 0 0 0.0431624818751072 0 0 0 0 0 0 0 0 0 0 0 0 0 0 0 0 0 0 0 0 0 0 0 0 0 0 0 0 0 0 0 0 0 0 0 0 0.119517063946065 0 0 0 0 0 0.041776432496565 0 0 0 0.0102629655128361 0.470082132074187 0.0707658170917092 0 0 0.0814046409817681 0 0 0 0 0 0 0 0 0 0 0 0 0 0 0 0 0 0 0 0 0 0 0 0 0 0 0 0 0 0 0 0 0 0 0 0 0 0 0 0 0 0 0 0 0 0 0 0 0 0 0 0 0 0 0 0 0 0 0 0 0 0 0 0 0 0 0 0 0 0 0 0 0 0 0 0 0 0 0 0 0 0 0 0 0 0 0 0 0 0 0 0 0 0 0 0 0 0 0 0 0 0.0685369272261317 0 0 0 0 0 0 0 0 0 0 0 0 0 0 0 0 0 0 0 0 0 0 0 0 0 0 0 0 0 0 0 0 0 0 0 0 0 0 0 0 0 0.0363760242748638 0.0096435726199867 0 0 0 0.0206905850966849 0 0 0 0 0 0 0 0 0.00583344004139985 0 0 0 0
0 0 0 0 0 0 0 0 0 0 0 0 0 0 0 0 0 0 0 0 0 0 0 0 0 0 0 0 0 0 0 0 0 0 0 0 0 0 0 0 0 0 0 0 0 0 0 0 0 0 0 0 0 0 0 0 0 0 0 0 0 0 0 0 0 0 0 0 0 0 0 0 0 0 0 0 0 0 0 0 0 0 0 0 0 0 0.00798442196518414 0 0.00965560414932493 0.0128018313690327 0 0 0 0 0 0 0 0 0 0 0 0.0221705061203028 0.00989911171010834 0.0245284636079774 0 0 0 0 0 0 0 0 0 0 0 0 0 0 0 0 0 0 0 0 0 0 0 0 0 0 0 0 0 0 0 0 0 0 0.0159064583593284 0 0.171417354927005 0.0516266078773365 0.0771786795853793 0.0604322481195446 0 0.0177244840043455 0 0.194609889174433 0.108337551722248 0.0926099375190255 0 0 0 0 0 0 0 0 0 0 0 0 0 0 0 0 0 0 0 0 0 0 0 0 0 0 0 0 0 0 0 0 0 0 0 0 0 0 0 0 0 0 0 0 0 0 0 0 0 0 0 0 0 0 0 0 0 0 0 0 0 0 0 0 0 0 0 0 0 0 0 0 0 0 0 0 0 0 0 0 0 0 0 0 0 0 0 0 0 0 0 0 0 0 0 0 0 0 0 0 0 0 0 0 0 0 0 0 0 0 0 0 0 0 0 0 0 0 0 0 0 0 0 0 0 0 0 0 0 0 0 0 0 0 0 0 0 0 0 0 0 0 0 0 0 0 0 0.0615175289870893 0 0 0 0 0 0 0 0 0 0 0 0 0 0 0.0615993208023348 0 0 0
0 0 0 0 0 0 0 0 0 0 0 0 0 0 0 0 0 0 0 0 0 0 0 0 0 0 0 0 0 0 0 0 0 0 0 0 0 0 0 0 0 0 0 0 0 0 0 0 0 0 0 0 0 0 0 0 0 0 0.154988949066381 0 0 0 0 0 0 0 0 0 0 0 0 0 0 0 0 0 0 0 0 0 0 0 0 0 0 0.00983257325659198 0 0 0 0.00524962875249894 0 0 0 0 0 0 0 0 0 0 0 0 0 0 0 0 0 0 0 0 0 0 0 0 0 0 0 0 0 0 0 0 0 0 0 0 0 0 0 0 0 0 0 0 0 0 0 0 0.0904135468793896 0.0107876127205208 0 0.146915859293907 0.0527089600148697 0 0.00669003150529381 0 0.0934343886677049 0.153358187185057 0 0 0 0 0 0.16120891759746 0.114411345060324 0 0 0 0 0 0 0 0 0 0 0 0 0 0 0 0 0 0 0 0 0 0 0 0 0 0 0 0 0 0 0 0 0 0 0 0 0 0 0 0 0 0 0 0 0 0 0 0 0 0 0 0 0 0 0 0 0 0 0 0 0 0 0 0 0 0 0 0 0 0 0 0 0 0 0 0 0 0 0 0 0 0 0 0 0 0 0 0 0 0 0 0 0 0 0 0 0 0 0 0 0 0 0 0 0 0 0 0 0 0 0 0 0 0 0 0 0 0 0 0 0 0 0 0 0 0 0 0 0 0 0 0 0 0 0 0 0 0 0 0 0 0 0 0 0 0 0 0 0 0 0 0 0 0 0 0 0 0 0 0 0
0 0 0 0 0 0 0 0 0 0 0 0 0 0 0 0.0183592447022226 0 0 0 0 0 0 0 0 0 0 0 0 0 0.00477446805441246 0.114586183942897 0 0.00836175300975223 0 0 0 0 0.00828911762746396 0 0 0 0 0 0 0 0.00203509173448897 0 0 0 0 0 0 0 0 0 0 0 0 0.0239187945347018 0 0 0.00485389820445274 0 0 0 0 0 0 0 0 0.00357449594533879 0 0 0 0 0 0 0 0 0 0.00378970239941657 0 0 0 0 0.00381239146848968 0.0129747613941561 0 0.0154709554994407 0.00444607275311702 0 0 0 0.0296165689921335 0.010563361649964 0.00729407596006651 0.00989237307528109 0 0 0 0 0 0 0.00525181396391149 0 0 0 0 0 0 0 0 0 0 0 0 0 0 0 0 0 0 0 0 0 0 0.0465688716093191 0 0 0 0 0 0 0 0 0 0.0119856462141054 0.00556908409267604 0 0.0131982853176921 0 0 0.0204542870837844 0 0 0.114594966310542 0 0.0673020617978166 0 0.028813578937118 0 0 0 0.156519665350988 0.0741193601274559 0 0 0 0 0 0 0 0 0 0 0 0 0 0 0 0 0 0 0 0 0 0 0 0 0 0 0 0 0 0 0 0 0 0 0 0 0 0 0 0 0 0 0 0 0 0 0 0 0 0 0 0 0 0 0 0 0 0 0 0 0 0 0 0 0 0 0 0 0 0 0 0 0 0 0 0 0 0 0 0.00303440465521494 0 0 0 0 0 0 0 0.00250631155553519 0 0 0 0 0 0 0 0 0 0 0 0 0.0390172820760588 0 0 0 0 0 0 0 0 0 0 0 0 0 0 0 0 0 0 0 0 0 0 0 0 0 0 0 0 0 0 0 0 0 0 0 0 0 0 0 0 0 0.0632370557283802 0 0 0 0 0 0 0.0195766042850496 0 0 0 0 0 0 0.0280030170526701 0 0.0136343928938863 0 0
0 0 0 0 0 0 0 0 0 0 0 0 0 0 0 0 0 0 0 0 0 0 0 0 0 0 0 0 0 0 0 0 0 0 0 0 0 0 0 0 0 0 0 0 0 0 0 0 0 0 0 0 0 0 0 0 0 0 0 0 0 0 0 0 0 0 0 0 0 0 0 0 0 0 0 0 0 0 0 0 0 0 0 0 0 0.00802786433819931 0.00507361193395242 0 0.0268247406312501 0.0418518392908917 0 0 0 0 0 0.00297844227804466 0.00529591206214069 0 0 0 0 0.00508722579016674 0.025499825216334 0.0089344530939647 0 0 0 0 0 0 0 0 0 0 0 0 0 0 0 0 0 0 0 0 0 0 0 0 0 0 0 0 0 0 0 0 0 0 0 0 0.120348478741838 0.132738123055874 0.126439911990578 0 0.0825630529039816 0.172374588354122 0.0616787909622886 0 0.0177893455956482 0.150945547210987 0.00308611244750359 0 0 0 0 0 0 0 0 0 0 0 0 0 0 0 0 0 0 0 0 0 0 0 0 0 0 0 0 0 0 0 0 0 0 0 0 0 0 0 0 0 0 0 0 0 0 0 0 0 0 0 0 0 0 0 0 0 0 0 0 0 0 0 0 0 0 0 0 0 0 0 0 0 0 0 0 0 0 0 0 0 0 0 0 0 0 0 0 0 0 0 0 0 0 0 0 0 0 0 0 0 0 0 0 0 0 0 0 0 0 0 0 0 0 0 0 0 0 0 0 0 0 0 0 0 0 0 0 0 0 0 0 0 0 0 0 0 0 0 0 0 0 0 0 0 0 0 0.00246213410223454 0 0 0 0 0 0 0 0 0 0 0 0 0 0 0 0 0
0 0 0 0 0 0 0 0 0 0 0 0 0 0 0 0 0 0 0 0 0 0 0 0 0 0 0 0 0 0 0 0.00537487735278574 0 0 0.00286713256136405 0 0 0 0 0 0 0 0 0 0 0 0 0 0 0 0 0 0 0 0 0 0 0 0 0 0 0 0 0 0 0 0 0 0 0 0 0 0 0 0 0 0 0 0 0 0 0 0 0 0 0.00339839749924613 0.0017515550651506 0 0.013912053044083 0.0136284583243036 0.00799150445821329 0.00369988071521186 0.0169410932617098 0 0.0139746777509279 0.00194689120901545 0.00317714375899559 0 0 0 0.0295634935698295 0.0371134430886558 0.0479355886627059 0.134321547320107 0 0 0 0 0 0 0 0 0 0 0 0 0 0 0 0 0 0 0 0 0 0.00198223088235164 0 0 0 0 0 0 0 0 0 0 0 0 0.00333403430120771 0 0.181441507664158 0.0357871390405802 0.101009894535738 0.00252980485841104 0.0184610232683009 0 0 0.00714522463762448 0 0.119672904495433 0.126250073370825 0.062173910153818 0.00261451514924663 0 0 0 0 0 0 0 0 0 0 0 0 0 0 0 0 0 0 0 0 0 0 0 0 0 0 0 0 0 0 0 0 0 0 0 0 0 0 0 0 0 0 0 0 0 0 0 0 0 0 0 0 0 0 0 0 0 0 0 0 0 0 0 0 0 0 0 0 0 0 0 0 0 0 0 0 0 0 0 0 0 0 0 0 0 0 0 0 0 0 0 0 0 0 0 0 0 0 0 0 0 0 0 0 0 0 0 0 0 0 0 0 0 0 0 0 0 0 0 0 0 0 0 0 0 0 0 0 0 0 0 0 0 0 0 0 0 0 0 0 0 0 0 0 0 0 0 0 0 0 0 0 0 0 0 0 0 0 0 0 0 0 0
0 0 0 0 0 0 0 0 0 0 0 0 0 0 0 0.00453552934148305 0 0 0 0 0 0 0 0 0 0 0 0 0 0 0.0189395969515874 0.00211008350802989 0 0.00263306880343289 0 0 0 0.00127538622339206 0 0 0 0 0 0 0 0.00126441355811962 0 0 0 0 0 0 0 0 0.00301283834238955 0 0 0 0.0140552745719173 0 0 0.00233640483509952 0 0 0 0 0 0 0 0 0.00138506642843295 0 0 0 0 0 0 0 0.000567675073270987 0 0.00404615761482843 0.00445683490860149 0.00259958365738555 0.00549700504253 0.000954901882725731 0.0167615151192457 0.00767241785068989 0 0.0205414492264938 0.037031476101977 0.00417322365140595 0 0.00341507542283156 0 0.00480723866926065 0.00629554557694081 0.00591189737125119 0.000925228187315916 0.000861291387906615 0.00497856986760058 0.0253738115108554 0.0421032678978966 0.00620262475758165 0.0191674625821652 0 0 0 0 0 0 0 0 0 0 0 0 0 0 0 0 0 0 0 0 0 0.00108067865341581 0.0151397580717443 0 0 0 0 0 0 0 0.0010615416355949 0.000986030036141527 0.00293413368062767 0.00077879717847561 0.0502601367410002 0 0.0634425467948689 0.0113082615473441 0.0540823478884597 0.114100963418478 0.0155394541272689 0 0.0104438834817935 0.0597004542655909 0.117841224429992 0 0.122421328273402 0.010529916607379 0.0616245941020955 0 0 0 0 0 0 0 0 0 0 0 0 0 0 0 0 0 0 0 0 0 0 0 0 0 0 0 0 0 0 0 0 0 0 0 0 0 0 0 0 0 0 0 0 0 0 0 0 0 0 0 0 0 0 0 0 0 0 0 0 0 0.00126088090200752 0 0 0 0 0 0 0 0 0 0 0 0 0 0 0 0 0 0 0 0 0 0 0 0 0 0 0 0 0 0 0 0 0 0 0 0 0 0 0 0 0.00213624156804679 0 0 0 0 0 0 0 0 0 0 0 0 0 0 0 0 0 0 0 0 0 0 0 0 0 0 0 0 0 0 0 0 0 0 0 0 0 0 0 0 0 0.00387445379357759 0.00216056581448658 0 0 0 0 0.00139989106356425 0 0 0 0 0 0 0 0 0 0 0 0
0 0 0 0 0 0 0 0 0 0 0 0 0 0 0 0 0 0 0 0 0 0 0 0 0 0.00493158782755479 0 0 0 0.00154115830384235 0 0.00644860545946291 0.00902405897767832 0.00163689441759697 0.010027258125838 0.00110404854742692 0 0 0.00103941027812853 0 0 0.0007000338557611 0 0 0.00110631484775519 0 0.00163750750925304 0 0 0 0 0 0 0 0.00177616398925732 0 0 0 0 0 0 0 0 0 0 0 0 0 0 0 0 0 0 0 0 0 0 0 0 0 0 0 0.00100544027848273 0 0 0 0 0 0.0118645050425598 0.0119634333737932 0.0141845257581816 0.00258488326751409 0.0266708900630426 0 0.0210652445862256 0 0.00600600244800181 0 0 0 0.111840021561574 0.18880549221649 0.0204999822698526 0.082904879896646 0 0 0 0 0 0 0 0 0 0 0 0 0 0 0 0 0 0 0 0 0 0.00741496265667492 0 0 0 0.00358121680634758 0 0 0 0 0 0 0 0 0.0334739167937274 0 0.0174540741155197 0 0.0118025357274699 0.0196149758121728 0 0 0 0.00139385552083791 0.141965147422353 0.13979954923321 0 0.0708728291096937 0.00919814523649675 0 0 0 0 0 0 0 0 0 0 0 0 0 0 0 0 0 0 0 0 0 0 0 0 0 0 0 0 0 0 0 0 0 0 0 0 0 0 0 0 0 0 0 0 0 0 0 0 0 0 0 0 0 0 0 0 0 0 0 0 0 0 0 0 0 0 0 0 0 0 0 0 0 0 0 0 0 0 0 0 0 0 0 0 0 0 0 0 0 0 0 0 0 0 0 0 0 0 0 0 0 0 0 0 0 0 0 0 0 0 0 0 0 0 0 0 0 0 0 0 0 0 0 0 0 0 0 0 0 0 0 0 0 0 0 0 0 0 0 0 0 0 0 0 0 0.0030604486635768 0 0 0 0 0 0 0 0 0 0 0 0 0 0 0 0 0
0 0 0 0 0 0 0 0 0 0 0 0 0 0 0 0 0 0 0 0 0 0 0 0 0 0 0 0 0 0 0 0.00477937916783328 0 0 0.0143002055344957 0 0 0 0 0 0 0 0 0 0 0 0.00202305482558758 0 0 0 0 0 0 0 0 0 0 0 0 0 0 0 0 0 0 0 0 0 0 0 0 0 0 0 0 0 0 0 0 0 0.00366118788836002 0 0.00137302215899859 0 0 0.00862581385389802 0.00712623597491701 0 0.0396541870975502 0.0188106980671104 0.0552378149244544 0.0212043622961409 0.0789150106416291 0 0.0819634456221662 0.00572475267904543 0.00570599814712134 0 0 0 0.0547140798293867 0.131221068919199 0.0214160790030261 0.0991779941269917 0 0 0 0 0 0 0 0 0 0 0 0 0 0 0 0 0 0 0 0 0 0.00352394434078588 0 0 0 0 0 0 0 0 0 0 0 0 0.00933901661545897 0 0.0153609839303812 0.0104995209926754 0.0115666157267925 0 0 0 0 0 0.127903222147239 0.0219986900667222 0.129659091687613 0 0 0 0 0 0 0 0 0 0 0 0 0 0 0 0 0 0 0 0 0 0 0 0 0 0 0 0 0 0 0 0 0 0 0 0 0 0 0 0 0 0 0 0 0 0 0 0 0 0 0 0 0 0 0 0 0 0 0 0 0 0 0 0 0 0 0 0 0 0 0 0 0 0 0 0 0 0 0 0 0 0 0 0 0 0 0 0 0 0 0 0 0 0 0 0 0 0 0 0 0 0 0 0 0.00972717274294473 0 0 0 0 0 0 0 0 0 0 0 0 0 0 0 0 0 0 0 0 0 0 0 0 0 0 0 0 0 0 0 0 0 0 0 0 0 0 0 0 0 0.00478735099147429 0 0 0 0 0 0 0 0 0 0 0 0 0 0 0 0 0 0
0 0 0 0 0 0 0 0 0 0 0 0 0 0 0 0 0 0 0 0 0 0 0 0 0 0 0 0 0 0 0 0 0.103343566746176 0.0373832638549918 0 0 0 0 0 0 0 0 0 0 0 0 0 0 0 0 0 0 0 0 0.0528462740118248 0 0 0 0 0 0 0 0 0 0 0 0 0 0 0 0 0 0 0 0 0 0 0 0 0 0 0 0 0 0 0 0 0 0 0 0 0 0 0 0 0 0 0 0 0 0.0662817739485375 0.0124375680039287 0 0 0 0 0 0 0 0 0 0 0 0 0 0 0 0 0 0 0 0 0 0 0 0 0 0 0 0 0 0 0 0 0 0 0 0 0 0 0 0 0 0 0 0 0 0 0.025929167194631 0.620654719993688 0.0811236662462223 0 0 0 0 0 0 0 0 0 0 0 0 0 0 0 0 0 0 0 0 0 0 0 0 0 0 0 0 0 0 0 0 0 0 0 0 0 0 0 0 0 0 0 0 0 0 0 0 0 0 0 0 0 0 0 0 0 0 0 0 0 0 0 0 0 0 0 0 0 0 0 0 0 0 0 0 0 0 0 0 0 0 0 0 0 0 0 0 0 0 0 0 0 0 0 0 0 0 0 0 0 0 0 0 0 0 0 0 0 0 0 0 0 0 0 0 0 0 0 0 0 0 0 0 0 0 0 0 0 0 0 0 0 0 0 0 0 0 0 0 0 0 0 0 0 0 0 0 0 0 0 0 0 0 0 0 0 0 0 0 0 0 0 0 0
0 0 0 0 0 0 0 0 0 0 0 0 0 0 0 0.00699161147149657 0 0 0 0 0 0 0 0 0 0 0 0 0 0.00754280504732485 0.0148815565051421 0 0 0 0 0 0 0.00970091514133048 0 0 0 0 0.0037604874452066 0 0.00900406509201765 0 0 0 0 0.0122807089260798 0.00539196888766942 0 0 0 0.0347254201760395 0 0 0.00477687287932771 0.0612411767887956 0 0 0 0 0 0 0 0 0 0 0 0 0.0228030684516242 0 0 0 0 0 0 0.00258168179528433 0 0.00391825763658647 0 0 0 0 0.0067161309171644 0.00785416202504393 0 0.00761134158637863 0 0 0 0.00278719433062322 0.0202843423908922 0.00897365924106708 0 0.00441267530470738 0 0 0 0 0.00337148905101308 0 0.00859174798104841 0 0 0 0 0 0 0 0 0 0 0 0 0 0 0 0 0 0 0 0 0 0 0.00504002460657359 0 0 0 0 0 0 0 0.00513727793061012 0 0.00174600648659744 0.00123885457296663 0.138623937174434 0.0867534287511867 0 0.0488249217917214 0.0129726565929567 0.0365356748791678 0 0.132515008436203 0.104902569100398 0 0 0 0 0 0 0 0.151897940370702 0 0 0 0 0 0 0 0 0 0 0 0 0 0 0 0 0 0 0 0 0 0 0 0 0 0 0 0 0 0 0 0 0 0 0 0 0 0 0 0 0 0 0 0 0 0 0 0 0 0 0 0 0 0 0 0 0 0 0 0 0 0 0 0 0 0 0 0 0 0 0 0 0 0 0 0 0 0 0 0 0 0 0 0 0 0 0 0 0 0 0 0 0 0 0 0 0 0 0 0 0.00360836023461851 0 0 0 0 0 0 0 0 0 0 0 0 0 0 0 0 0 0 0 0 0 0 0 0 0 0 0 0 0 0 0 0 0 0 0 0 0 0 0 0 0 0 0 0 0 0 0 0 0 0 0 0 0 0 0 0 0 0 0 0
0 0 0 0 0 0 0 0 0 0 0 0 0 0 0 0 0 0 0 0 0 0 0 0 0 0 0 0 0 0 0.00737448343412237 0 0 0 0 0 0 0 0 0 0 0 0 0 0 0 0 0 0 0 0 0 0 0 0 0 0 0 0 0 0 0 0 0 0 0 0 0 0 0 0 0 0 0 0 0 0 0 0 0 0 0 0 0 0 0 0 0 0 0 0 0 0 0 0 0 0 0 0 0 0 0 0 0 0 0 0 0 0 0 0 0 0 0 0 0 0 0 0 0 0 0 0 0 0 0 0.00825735804551346 0 0 0 0 0 0 0 0 0 0 0 0.0765997123414047 0.0289444428844057 0 0 0 0 0 0.279583403000007 0.14767778297462 0 0 0 0 0 0 0.451562817319927 0 0 0 0 0 0 0 0 0 0 0 0 0 0 0 0 0 0 0 0 0 0 0 0 0 0 0 0 0 0 0 0 0 0 0 0 0 0 0 0 0 0 0 0 0 0 0 0 0 0 0 0 0 0 0 0 0 0 0 0 0 0 0 0 0 0 0 0 0 0 0 0 0 0 0 0 0 0 0 0 0 0 0 0 0 0 0 0 0 0 0 0 0 0 0 0 0 0 0 0 0 0 0 0 0 0 0 0 0 0 0 0 0 0 0 0 0 0 0 0 0 0 0 0 0 0 0 0 0 0 0 0 0 0 0 0 0 0 0 0 0 0 0 0 0 0 0 0 0 0 0 0 0 0 0 0 0 0 0 0 0 0
0 0 0 0 0 0 0 0 0 0 0 0 0 0 0 0 0 0 0 0 0 0 0 0 0 0 0 0 0 0 0 0 0 0 0 0 0 0 0 0 0 0 0 0 0 0 0 0 0 0 0 0 0 0 0 0 0 0 0 0 0 0 0 0 0 0 0 0 0 0 0 0 0 0 0 0 0 0 0 0 0 0 0 0 0 0 0 0 0 0 0 0 0 0 0 0 0 0 0 0 0 0 0 0 0 0 0 0 0 0 0 0 0 0 0 0 0 0 0 0 0 0 0 0 0 0 0 0 0 0 0 0 0 0 0 0 0 0 0 0 0 0 0 0 0 0 0 0 0 0 0 0 0 0 0 0 0.159115162296025 0.103278770677972 0 0.0183173195297624 0.0341378450684555 0.156513347029847 0.0556539886915883 0 0.0503629197454381 0.093212578602653 0 0 0 0 0 0 0 0 0 0.0375493104282176 0.15046389559211 0.0154594791376258 0.0132244984999225 0.0753343249452773 0 0 0 0.0227999640919778 0 0 0 0 0 0 0 0 0 0 0 0 0 0 0 0 0 0 0 0 0 0 0 0 0 0 0 0 0 0 0 0 0 0 0 0 0 0 0 0 0 0 0 0 0 0 0 0 0 0 0 0 0 0 0 0 0 0 0 0 0 0 0 0 0 0 0 0 0 0 0 0 0 0 0 0 0 0 0 0 0 0 0 0 0 0 0 0 0 0 0 0 0 0 0 0 0 0 0 0 0 0 0 0 0.0145765956631279 0 0 0 0 0 0 0 0 0 0 0 0 0 0 0 0 0 0 0 0 0 0 0 0 0 0 0
0 0 0 0 0 0 0 0 0 0 0 0 0 0 0 0 0 0 0 0 0 0 0 0 0 0 0 0 0 0 0 0 0 0 0 0 0 0 0 0 0 0 0 0 0 0 0 0 0 0 0 0 0 0 0 0 0 0 0 0 0 0 0 0 0 0 0 0 0 0 0 0 0 0 0 0 0 0 0 0 0 0 0 0 0 0 0 0 0 0 0 0 0 0 0 0 0 0 0 0 0 0 0 0 0 0 0 0 0 0 0 0 0 0 0 0 0 0 0 0 0 0 0 0 0 0 0 0 0 0 0 0 0 0 0 0 0 0 0 0 0 0 0 0 0 0 0 0 0 0 0 0 0 0 0 0.0519703526528555 0 0.0611260147608463 0 0.0413530404033488 0.0613352994573785 0.127703264109151 0 0.00817635466936308 0.310631937638955 0.00940130240348227 0 0 0 0 0 0 0 0 0 0.135390788000193 0.0256447718875784 0.00718191777104943 0.023995956803055 0.00845890672166714 0 0 0 0.0401989045320879 0 0 0 0 0 0 0 0 0 0 0 0 0 0 0 0 0 0 0 0 0 0 0 0 0 0 0 0 0 0 0 0 0 0 0 0 0 0 0 0 0 0 0 0 0 0 0 0 0.0025566559321773 0 0 0 0 0 0 0 0 0 0 0 0 0 0 0 0 0 0 0 0 0 0 0 0 0 0 0 0 0 0 0 0 0 0 0 0 0 0 0 0 0 0 0 0 0 0 0 0 0 0 0 0 0 0.0197626564872326 0.0243638612324361 0.0356649365936422 0 0 0 0 0.00508307794350106 0 0 0 0 0 0 0 0 0 0 0 0 0 0 0 0 0 0 0 0 0 0
0 0 0 0 0 0 0 0 0 0 0 0 0 0 0 0 0 0 0 0 0 0 0 0 0 0 0 0 0 0 0 0 0 0 0 0 0 0 0 0 0 0 0 0 0 0 0 0 0 0 0 0 0 0 0 0 0 0 0 0 0 0 0 0 0 0 0 0 0 0 0 0 0 0 0 0 0 0 0 0 0 0 0 0 0 0 0 0 0 0 0 0 0 0 0 0 0 0 0 0 0 0 0 0 0 0 0 0 0 0 0 0 0 0 0 0 0 0 0 0 0 0 0 0 0 0 0 0 0 0 0 0 0 0 0 0 0 0 0 0 0 0 0 0 0 0 0 0 0 0 0 0 0 0 0 0.0514647650095673 0.0932568879178062 0 0 0 0.0277593624437889 0.103570593373452 0 0 0.438298233545944 0.0842454287287109 0 0 0 0 0 0 0 0 0.0118836947908389 0.11486590835529 0 0 0 0 0 0 0 0.013214193678676 0 0 0 0 0 0 0 0 0 0 0 0 0 0 0 0 0 0 0 0 0 0 0 0 0 0 0 0 0 0 0 0 0 0 0 0 0 0 0 0 0 0 0 0 0 0 0 0 0 0 0 0 0 0 0 0 0 0 0 0 0 0 0 0 0 0 0 0 0 0 0 0 0 0 0 0 0 0 0 0 0 0 0 0 0 0 0 0 0 0 0 0 0 0 0 0 0 0 0 0 0 0 0 0.00936207134588076 0.0307107848339531 0 0 0 0 0.0213680759760929 0 0 0 0 0 0 0 0 0 0 0 0 0 0 0 0 0 0 0 0 0 0
0 0 0 0 0 0 0 0 0 0 0 0 0 0 0 0 0 0 0 0 0 0 0 0 0 0 0 0 0 0 0 0 0 0 0 0 0 0 0 0 0 0 0 0 0 0 0 0 0 0 0 0 0 0 0 0.00632320842151424 0 0 0 0 0 0 0 0 0 0 0 0 0 0 0 0 0 0 0 0 0 0 0 0 0 0 0 0 0 0 0 0 0 0 0 0 0 0 0 0 0 0 0 0 0.00568092817040575 0 0 0 0 0 0 0 0 0 0 0 0 0 0 0 0 0 0 0 0 0 0 0 0 0 0 0 0 0 0 0 0 0 0 0 0 0 0 0 0 0 0 0 0 0 0 0 0 0 0 0 0 0 0 0 0 0 0 0.0235763125749331 0 0.0125013210099117 0 0 0 0.011736639796498 0 0 0 0 0 0 0 0 0.024330016646027 0.0843239586804571 0 0 0 0 0 0 0 0 0 0 0 0 0 0 0 0 0.0334846703880577 0 0 0 0 0 0 0 0 0 0 0 0 0.038697742086271 0 0 0 0 0 0 0 0 0 0 0 0 0 0 0 0 0 0 0 0 0 0 0 0 0 0 0 0 0 0 0 0 0 0 0 0 0 0.0138135092232032 0 0 0 0 0 0 0 0 0 0 0 0.0133512560234648 0 0 0 0 0 0 0 0 0 0 0 0 0 0 0 0 0 0 0 0 0 0 0 0 0 0 0 0 0 0.0550967115085682 0.314318928249207 0.103999054028507 0.115768077845192 0 0 0 0 0.0463601849644334 0.0966374803833482 0 0 0 0 0 0 0 0 0 0 0 0 0 0 0 0 0 0 0 0 0
0 0 0 0 0.00449188942865231 0 0 0 0 0 0 0 0 0 0 0 0 0 0.00778652317922439 0 0 0 0 0 0 0 0 0 0 0 0 0 0 0 0 0 0 0 0 0 0 0 0 0 0 0 0 0 0 0 0 0 0 0 0 0 0 0 0 0 0 0 0 0 0 0 0 0 0 0 0 0 0 0 0 0 0 0 0 0 0 0 0 0 0 0 0 0 0 0 0 0 0 0 0 0 0 0 0 0 0 0 0 0 0 0 0 0 0 0.00438126209563539 0 0 0 0 0 0 0 0 0 0 0 0 0 0 0 0 0 0 0 0 0 0 0 0 0 0 0 0 0 0 0 0 0 0 0 0 0 0 0 0 0 0 0 0 0 0.0107361411248198 0.0742078139755667 0 0.0198444504113688 0 0 0.0533782706158336 0 0 0.0107549029256329 0.0714247966146515 0 0 0 0 0 0 0 0 0 0.0119897663910838 0 0 0.0406688596229921 0 0 0 0.00460731690090427 0.0125991181718363 0 0 0 0 0 0 0 0 0.0121375552765758 0.00764714115492124 0 0 0 0 0 0 0 0 0 0 0 0.0142022805655432 0 0 0 0 0 0 0 0 0 0 0 0 0 0 0 0 0 0 0 0 0 0 0 0 0 0 0 0 0 0 0 0 0 0 0 0 0 0 0 0 0 0 0 0 0 0 0 0 0 0.00626512769318848 0 0 0 0 0 0 0 0 0 0 0 0 0 0 0 0 0 0 0 0 0 0 0 0 0 0 0 0.0158165526129099 0.0667018950723598 0.0512656397944201 0.0369802049879773 0.161378657895055 0.26075981772052 0.00347976941659853 0 0.00401061556129671 0 0.0251029890946279 0 0 0.00381333154283223 0 0.00356731015297209 0 0 0 0 0 0 0 0 0 0 0 0 0 0 0 0 0
0 0 0 0 0 0 0 0 0 0 0 0 0 0 0 0 0 0 0 0 0 0 0 0 0 0 0 0 0 0 0 0 0 0 0 0 0 0 0 0 0 0 0 0 0 0 0 0 0 0 0 0 0 0 0 0 0 0 0 0 0 0 0 0 0 0 0 0 0 0 0 0 0 0 0 0 0 0 0 0 0 0 0 0 0 0 0 0 0 0 0 0 0 0 0 0 0 0 0 0 0 0 0 0 0 0 0 0 0 0 0 0 0 0 0 0 0 0 0 0 0 0 0 0 0 0 0 0 0 0 0 0 0 0 0 0 0 0 0 0 0 0 0 0 0 0 0 0 0 0 0 0 0 0 0 0.0307627100710306 0.169221243327373 0.0501994596613643 0 0 0 0.0364893068688686 0 0 0.210154211149305 0 0 0 0 0 0 0 0 0 0 0.463293424162521 0 0 0 0 0 0 0 0.039879644759537 0 0 0 0 0 0 0 0 0 0 0 0 0 0 0 0 0 0 0 0 0 0 0 0 0 0 0 0 0 0 0 0 0 0 0 0 0 0 0 0 0 0 0 0 0 0 0 0 0 0 0 0 0 0 0 0 0 0 0 0 0 0 0 0 0 0 0 0 0 0 0 0 0 0 0 0 0 0 0 0 0 0 0 0 0 0 0 0 0 0 0 0 0 0 0 0 0 0 0 0 0 0 0 0 0 0 0 0 0 0 0 0 0 0 0 0 0 0 0 0 0 0 0 0 0 0 0 0 0 0 0 0
0 0 0 0 0 0 0 0 0 0 0 0 0 0 0 0 0 0 0 0 0 0 0 0 0 0 0 0 0 0 0 0 0 0 0 0 0 0 0 0 0 0 0 0 0 0 0 0 0 0 0 0 0 0 0 0 0 0 0 0 0 0 0 0 0 0 0 0 0 0 0 0 0 0 0 0 0 0 0 0 0 0 0 0 0 0 0 0 0 0 0 0 0 0 0 0 0 0 0 0 0 0 0 0 0 0 0 0 0 0 0 0 0 0 0 0 0 0 0 0 0 0 0 0 0 0 0 0 0 0 0 0 0 0 0 0 0 0 0 0 0 0 0 0 0 0 0 0 0 0 0 0 0 0 0 0.0300006163350775 0.0749439705538855 0.0398397246611203 0.00344121343652836 0.0174564933369418 0.00776168337696231 0 0.0261561956019641 0.0650174241673432 0.167710834542413 0.0164951842392178 0 0.0116805711565905 0 0 0 0 0 0 0 0.0814569727947272 0.0175829799139279 0.0102697340811293 0.0822548541846379 0.0163390360579147 0 0 0 0.17742284515925 0 0 0 0 0 0 0 0 0 0 0 0 0 0.00965032650782436 0 0 0 0 0 0 0 0 0 0 0 0 0 0 0 0 0 0 0.00369307648130004 0 0 0 0 0.0164004741825238 0 0 0 0 0 0 0 0 0 0 0 0 0 0 0 0 0 0 0 0.00286773775296186 0.00378760825452365 0 0 0 0.00183859117894515 0.00448408530073371 0 0.00249614232664249 0.00986239017070792 0.00346480219254108 0.00324701837352807 0 0 0 0 0 0 0 0 0 0 0 0 0 0 0 0 0 0 0 0 0 0 0 0 0 0 0 0 0 0 0 0.00196747360632758 0 0.0145157250478087 0.0248265503944454 0.0234930714717512 0.00141550456722717 0 0.00613141795156392 0 0.00633886912133688 0.0136888015176758 0 0 0 0 0 0 0 0 0 0 0 0 0 0 0 0 0 0 0 0 0
0 0 0 0 0 0 0 0 0 0 0 0 0 0 0 0 0 0 0 0 0 0 0 0 0 0 0 0 0 0 0 0 0 0 0 0 0 0 0 0 0 0 0 0 0 0 0 0 0 0 0 0 0 0 0 0 0 0 0 0 0 0 0 0 0 0 0 0 0 0 0 0 0 0 0 0 0 0 0 0 0 0 0 0 0 0 0 0 0 0 0 0 0 0 0 0 0 0 0 0 0 0 0 0 0 0 0 0 0 0 0 0 0 0 0 0 0 0 0 0 0 0 0 0 0 0 0 0 0 0 0 0 0 0 0 0 0 0 0 0 0 0 0 0 0 0 0 0 0 0 0 0 0 0 0 0.154983218593671 0 0 0 0 0 0.38000049184369 0 0 0 0 0 0 0 0 0 0 0 0 0 0 0.0657066441372631 0.200306980909359 0.0456061435183993 0 0 0 0 0.153396520997618 0 0 0 0 0 0 0 0 0 0 0 0 0 0 0 0 0 0 0 0 0 0 0 0 0 0 0 0 0 0 0 0 0 0 0 0 0 0 0 0 0 0 0 0 0 0 0 0 0 0 0 0 0 0 0 0 0 0 0 0 0 0 0 0 0 0 0 0 0 0 0 0 0 0 0 0 0 0 0 0 0 0 0 0 0 0 0 0 0 0 0 0 0 0 0 0 0 0 0 0 0 0 0 0 0 0 0 0 0 0 0 0 0 0 0 0 0 0 0 0 0 0 0 0 0 0 0 0 0 0 0 0
0 0 0 0 0 0 0 0 0 0 0 0 0 0 0 0 0 0 0 0 0 0 0 0 0 0 0 0 0 0 0 0 0 0 0 0 0 0 0 0 0 0 0 0 0 0 0 0 0 0 0 0 0 0 0 0 0 0 0 0 0 0 0 0 0 0 0 0 0 0 0 0 0 0 0 0 0 0 0 0 0 0 0 0 0 0 0 0 0 0 0 0 0 0 0 0 0 0 0 0 0 0 0 0 0 0 0 0 0 0 0 0 0 0 0 0 0 0 0 0 0 0 0 0 0 0 0 0 0 0 0 0 0 0 0 0 0 0 0 0 0 0 0 0 0 0 0 0 0 0 0 0 0 0 0 0 0.0192507940157983 0 0 0 0 0.260845881898202 0 0 0.480296862686188 0.040480731577921 0 0.0129581342348126 0 0 0 0 0 0 0 0 0 0 0 0 0 0 0 0.0982510413051928 0 0 0 0 0 0 0 0 0 0 0 0 0 0 0 0 0 0 0 0 0 0 0 0 0 0 0.0157561852656913 0 0 0 0 0.0196409552848559 0.00700811553169043 0 0 0 0 0.00911958083388377 0 0 0 0 0 0 0 0 0 0 0 0 0 0 0 0 0 0 0 0 0 0 0 0 0 0 0 0 0.00588297065862514 0 0.00189000414824609 0 0 0 0 0 0 0 0 0 0 0 0 0 0 0 0 0 0 0 0 0 0 0 0 0 0 0.0286187425588932 0 0 0 0 0 0 0 0 0 0 0 0 0 0 0 0 0 0 0 0 0 0 0 0 0 0 0 0 0 0 0 0 0 0 0 0
0 0 0 0 0 0 0 0 0 0 0 0 0 0 0 0 0 0 0 0 0 0 0 0 0 0 0 0 0 0 0 0 0 0 0 0 0 0 0 0 0 0 0 0 0 0 0 0 0 0 0 0 0 0 0 0 0 0 0 0 0 0 0 0 0 0 0 0 0 0 0 0 0 0 0 0 0 0 0 0 0 0 0 0 0 0 0 0 0 0 0 0 0 0 0 0 0 0 0 0 0 0 0 0 0 0 0 0 0 0 0 0 0 0 0 0 0 0 0 0 0 0 0 0 0 0 0 0 0 0 0 0 0 0 0 0 0 0 0 0 0 0 0 0 0 0 0 0 0 0 0 0 0 0 0 0.00887383245118149 0.167572339311083 0.154978377755499 0 0.00323311035844975 0.0410913048141111 0.154163885065839 0 0.110046706972741 0 0.0158935599684427 0.00796360935660347 0 0 0 0 0 0 0 0.0149476088510262 0.177267273310784 0 0.00327332980049344 0 0 0 0 0 0.0947741625463557 0 0 0 0 0 0 0 0 0 0 0 0 0 0 0 0 0 0 0 0 0 0 0 0 0 0 0 0 0 0 0 0 0 0 0 0 0 0 0 0 0 0 0 0 0 0 0 0 0 0 0 0 0 0 0 0 0 0 0 0 0 0 0 0 0 0 0.00155832442814527 0 0.000466040950473351 0 0 0 0 0 0 0 0 0 0 0 0 0 0 0 0 0 0 0 0 0 0 0 0.00905383112439108 0 0 0.0170302395531836 0 0 0 0 0 0 0 0.0034743197683221 0.00303579703365972 0 0 0 0 0.0113023465792151 0 0 0 0 0 0 0 0 0 0 0 0 0 0 0 0 0 0 0 0 0 0
0 0 0 0 0 0 0 0 0 0 0 0 0 0 0 0 0 0 0 0 0 0 0 0 0 0 0 0 0 0 0 0 0 0 0 0 0 0 0 0 0 0 0 0 0 0 0 0 0 0 0 0 0 0 0 0 0 0 0 0 0 0 0 0 0 0 0 0.00391948981808843 0 0 0 0 0 0 0 0 0 0 0 0 0 0 0 0 0 0 0 0 0 0 0 0 0 0 0 0 0 0 0 0 0 0 0 0 0 0 0 0 0 0.00323680679837868 0 0 0 0 0 0 0 0 0 0 0 0 0 0 0 0 0 0 0 0 0 0 0 0 0 0 0 0 0 0 0 0 0 0 0 0 0 0 0 0 0 0 0 0 0 0.0717224977261161 0.0221475049727673 0.130085321205103 0.012968852887843 0.0937656147354886 0 0.0662154379233593 0 0.0405038412937849 0.0694067555417492 0 0 0 0 0 0 0.0109782133186244 0 0 0 0.0199283907479703 0.0614409648236971 0.0213478259780771 0.0256276365293252 0 0 0 0 0.0628983815624399 0 0 0 0.00800363492506883 0 0 0 0 0 0 0 0 0 0 0 0 0 0 0 0 0 0.0307503685109164 0.00712709414607951 0.0136426308482315 0 0 0 0 0 0 0 0 0 0 0 0 0 0 0 0 0 0 0 0 0 0 0 0 0 0 0 0 0 0 0 0 0 0 0 0 0 0 0 0 0 0 0 0 0 0 0 0.00549430660738274 0 0 0.00801184378140223 0 0 0 0 0 0 0 0 0 0 0 0 0 0 0 0 0 0 0 0 0 0 0 0 0 0 0.0443776978377666 0 0.0266714437518512 0.0630286250349171 0 0 0 0 0.00809689139315202 0.0526508791619801 0 0 0 0 0 0 0.00615322810079148 0 0 0 0 0 0 0 0 0 0 0 0 0 0.00979782003764811
0 0 0 0 0 0 0 0 0 0 0 0 0.0490406785271199 0 0 0 0 0 0 0 0 0 0 0 0 0 0.000887630660080298 0 0 0 0 0 0 0 0 0 0 0 0 0 0 0 0 0 0 0 0 0 0 0 0 0 0 0 0 0.00157147018109047 0 0 0 0 0 0 0 0 0 0 0 0 0 0 0 0 0 0 0 0 0 0 0 0 0 0 0 0 0 0 0 0 0 0 0 0 0 0 0 0 0 0 0 0 0 0 0 0 0.00639427297985397 0.00217639691273183 0.00281360033486729 0 0 0 0 0 0 0.0521298464444303 0.0180825884263093 0.00557452634802164 0.0109838319789535 0.0324293101614752 0.0258506723260688 0.00417362203243872 0.00170572599614774 0 0 0 0 0 0 0 0 0 0 0 0 0 0 0 0 0 0 0 0 0 0 0 0 0 0 0 0 0 0 0 0 0 0 0 0 0 0 0 0 0 0 0 0.00820012096747681 0 0 0.0103792407701936 0.0604934104727938 0.0437084965416537 0.025336916795931 0 0 0 0 0.0182226510524823 0 0 0 0 0 0 0 0 0 0 0.0478194174713457 0 0.0236711478211875 0.0029779479708355 0.00243773901447885 0 0 0 0 0 0 0 0 0 0 0.0031978945691765 0 0.0213206051205648 0 0 0.204263751554334 0 0 0 0 0 0 0 0 0 0 0 0 0 0 0 0 0 0 0 0 0.00750979897557336 0 0 0 0 0 0 0.00130822309494393 0 0 0 0 0 0 0 0 0 0 0 0 0 0 0 0 0 0 0 0 0 0 0 0 0 0.072747054271612 0.0794459929348003 0.114714623264111 0 0 0 0 0 0 0 0 0 0 0 0 0 0.0101948691155162 0 0 0 0 0.0225014372330356 0 0 0 0 0 0 0 0.00573448767836522 0 0 0 0 0 0 0 0 0 0 0 0 0 0 0 0 0 0 0 0 0 0 0 0 0 0
0 0 0 0 0 0 0 0 0 0 0 0 0 0 0 0 0 0 0 0 0 0 0.0157299503971677 0 0 0 0 0 0 0 0 0 0 0 0 0 0 0 0 0 0 0 0 0 0 0 0 0 0 0 0 0 0 0 0 0 0 0 0 0 0 0 0 0 0 0 0 0 0 0 0 0 0 0 0 0 0 0 0 0 0 0 0 0 0 0 0 0 0 0 0 0 0 0 0 0 0 0 0 0 0 0 0 0 0 0 0 0 0 0 0 0 0 0 0 0 0 0 0 0.00916805544797374 0 0 0 0 0 0 0 0.282926287738735 0 0 0 0 0 0 0 0 0 0 0 0 0 0 0 0 0 0 0 0 0 0 0 0 0 0 0 0 0 0 0 0 0 0.0393643609902182 0 0.010884973500046 0 0 0.036954971838269 0 0.0456621374976613 0.0643051436578848 0 0.03202025526141 0.0452442439148704 0 0 0 0 0 0.0822259816621514 0 0 0 0 0.156688022742056 0 0 0 0 0 0.0215383357749196 0 0 0 0 0 0 0 0 0 0 0 0 0 0 0 0 0 0 0 0 0 0 0 0 0 0 0 0 0 0 0 0 0 0 0 0 0 0 0 0 0 0 0 0.00400300936585443 0 0 0 0 0 0 0 0 0 0 0 0.00493183263277534 0 0 0 0 0 0 0 0 0 0 0 0 0 0 0 0 0.0708159379273682 0 0 0 0.0376135521659605 0.0133701142388508 0.0202439914621278 0 0 0 0 0 0 0 0 0 0 0 0 0 0 0 0 0 0 0 0 0.00630884178370015 0 0 0 0 0 0 0 0 0 0 0 0 0 0 0 0 0 0 0 0 0 0 0 0 0 0
0 0 0 0 0 0 0 0 0 0 0 0 0 0 0 0 0 0 0 0 0 0 0 0 0.00945884563614867 0 0 0 0 0 0 0.00866640914183786 0 0 0.00664739617369894 0 0 0 0 0 0 0 0 0 0 0 0 0 0.0127791625887505 0 0 0 0 0 0 0 0 0 0 0 0 0 0 0 0 0 0 0 0 0 0 0 0 0 0 0 0 0 0 0 0 0 0 0 0 0 0 0 0 0 0 0 0 0 0 0 0 0 0 0 0 0 0 0 0 0 0 0 0 0 0 0 0 0 0 0 0 0 0 0 0 0 0 0 0 0 0 0.0120904075252881 0 0 0 0 0 0 0 0 0 0 0 0 0 0 0 0 0 0 0 0 0 0 0 0 0 0 0 0 0 0 0 0 0 0 0 0 0 0 0.118112576142831 0.0250401554476195 0 0.0408748056348671 0.209939699636875 0 0 0 0 0 0 0 0 0 0 0 0 0 0 0 0.178235773067652 0.043110437551818 0.0751392419491062 0 0.0500417175423809 0 0 0 0 0 0.00329113534625678 0 0 0 0.0351620684184067 0.00453620670911646 0 0.0165156938332065 0 0 0.0112145398393758 0 0 0 0 0 0 0 0 0 0 0 0 0 0 0 0 0 0 0 0 0 0 0 0 0 0 0 0 0 0 0 0 0 0 0 0 0 0 0 0 0 0 0 0 0 0 0 0 0 0 0 0 0 0 0 0.0816203173435539 0 0 0 0 0 0 0 0 0 0 0 0 0 0 0 0 0 0 0.0575234104712095 0 0 0 0 0 0 0 0 0 0 0 0 0 0 0 0 0 0 0 0 0 0 0 0 0 0 0 0 0 0 0 0 0 0
0 0 0 0 0 0 0 0 0 0 0 0 0 0 0 0 0 0 0 0 0 0 0 0 0.00944260417544417 0 0 0 0 0 0 0 0 0 0 0 0 0 0.00267437591025652 0 0 0 0.0101341549246933 0 0.044333743902541 0 0 0 0 0 0 0 0 0 0 0 0 0 0 0 0 0 0 0 0 0 0 0 0 0 0 0 0 0 0.0298515739020698 0 0 0 0 0 0 0 0 0 0 0 0 0 0 0 0 0 0 0 0 0 0 0 0 0 0 0 0 0 0 0 0 0 0 0 0 0 0 0 0 0 0 0 0 0 0 0 0 0 0 0 0 0.0159913128703136 0 0 0 0 0 0 0 0 0 0 0 0 0 0 0 0 0 0 0 0 0 0 0 0 0 0 0 0 0 0 0 0 0 0 0 0 0 0 0.0810426420761465 0.0334877637039384 0.0388164086306625 0 0.377143794904911 0 0 0 0 0 0 0 0 0 0 0 0 0 0 0 0.00340106249035161 0.0167266379528509 0.0149914797644518 0.0318260223372205 0 0 0 0 0 0 0 0 0 0 0.00901206812725931 0 0 0.0167511703551817 0 0 0.0144257792917442 0 0 0 0 0 0 0 0 0 0 0 0 0 0 0 0.135988523960395 0 0 0 0 0 0 0 0 0 0 0.00180418536853817 0.00137187961055939 0 0 0 0 0 0 0 0 0 0.00253426052751499 0 0 0 0 0 0 0 0 0 0 0.00767450845891189 0 0 0 0 0 0 0.0269536734369654 0 0 0 0 0 0 0 0 0 0 0 0 0 0 0 0 0 0 0.0658144844117267 0 0 0 0 0 0 0 0 0 0 0 0 0 0 0.00246150290372204 0 0.00534438600162969 0 0 0 0 0 0 0 0 0 0 0 0 0 0 0 0 0
0 0 0 0 0 0 0 0 0 0 0 0 0 0 0 0 0 0 0 0 0 0 0 0 0.00326170638073288 0 0 0 0 0 0 0 0 0 0 0 0 0 0.00430995412011515 0 0 0 0.0150319511430511 0 0.0155826613461157 0 0 0 0 0 0 0 0 0 0 0 0 0 0 0 0 0 0 0 0 0 0 0 0 0 0 0 0 0 0.0101115977754304 0 0 0 0 0 0 0 0 0 0 0 0 0 0 0 0 0 0 0 0 0 0 0 0 0 0 0 0 0 0 0 0 0 0 0 0 0 0 0 0 0 0 0 0 0 0 0 0 0 0 0 0 0 0 0 0 0 0 0 0 0 0 0 0 0 0 0 0 0 0 0 0 0 0 0 0 0 0 0 0 0 0 0 0 0 0 0 0 0 0 0 0.025819879228055 0 0.109573854835974 0.207281090652878 0 0 0 0 0 0 0 0 0 0 0 0 0 0 0 0 0.0920232593880292 0.041232048343137 0.0488889252286595 0 0.0324734998630437 0 0 0 0 0 0.0061227186240794 0 0 0 0.0351614496072366 0.00228881695203543 0 0.0539773113829739 0 0 0.00475971245659324 0 0 0 0 0 0 0 0 0 0 0 0 0 0 0 0.125451029603865 0 0 0 0 0 0 0 0 0 0 0.00174996455867771 0.00110010581700783 0 0 0 0 0 0 0 0 0 0.00212274614284719 0 0 0 0 0 0 0 0 0 0 0.00880901641645177 0 0 0 0 0 0 0 0 0 0 0 0 0 0 0 0 0 0 0 0 0 0 0 0 0 0.146202771704229 0 0 0 0 0 0 0 0 0 0 0 0 0 0 0.00200506349236004 0 0.00465886493642093 0 0 0 0 0 0 0 0 0 0 0 0 0 0 0 0 0
0 0 0 0 0 0 0 0 0 0 0 0 0 0 0 0 0 0 0 0 0 0 0 0 0 0 0 0 0 0 0 0 0 0 0 0 0 0 0 0 0 0 0 0 0 0.0123746145885103 0 0 0 0 0 0 0 0 0 0 0 0 0 0 0 0 0 0 0 0.00736593764985961 0.0103253184569932 0 0 0 0 0 0 0 0 0 0 0 0 0 0 0 0 0 0 0 0 0 0 0 0 0 0 0 0 0 0 0 0 0 0 0 0 0 0 0 0 0 0 0 0 0 0 0 0 0 0 0 0 0 0 0 0 0 0 0 0 0.135825488735384 0 0 0 0 0 0 0 0 0 0 0 0 0 0 0 0 0 0 0 0 0 0 0 0 0 0 0 0 0 0 0 0 0 0 0 0 0 0.0116182273430659 0 0.0403641631942419 0 0 0 0 0 0.0173637058746056 0 0 0 0 0.169855581240987 0 0 0 0 0.316087799077588 0 0 0 0 0 0 0 0.0299573679462181 0 0 0 0 0 0 0 0 0 0 0 0 0 0 0 0 0 0.0278801072745364 0 0 0 0 0 0 0 0.0163297771179427 0.0390039513993575 0 0 0 0 0 0 0 0 0 0 0 0 0 0 0.0149886562915302 0.00197747980461242 0 0 0 0 0 0 0 0 0 0 0.0105301639586316 0 0 0 0.00940788695668039 0 0.0162742487148889 0 0.00439557679805165 0.00585204247443422 0 0.00455910811575962 0.00943482096178033 0 0 0 0 0 0 0 0 0 0 0.0519612743081631 0 0 0 0 0 0 0 0 0 0 0 0 0 0 0 0 0 0 0 0 0.00826777644360287 0 0 0 0 0 0 0.0142349614593904 0 0 0 0 0 0 0.013763963813184 0 0 0 0 0 0 0 0 0 0 0 0
0 0 0 0 0 0 0 0 0 0 0 0 0 0 0 0 0 0 0 0 0 0 0.0291854829467677 0 0.00975430702785864 0 0.0811060365826089 0.00678337497729111 0 0 0 0 0 0 0 0 0 0 0 0 0 0 0 0 0 0 0 0 0 0 0 0 0 0.0309791897860062 0 0 0 0 0 0 0 0 0 0 0 0 0.0106214342592577 0 0 0 0 0 0 0 0 0 0 0 0 0 0 0 0 0 0 0 0 0 0 0 0 0 0 0 0 0 0 0 0 0 0 0 0 0 0 0 0 0.0222829096323696 0.0183593928286553 0 0 0 0 0 0 0 0 0 0 0.207525298960903 0 0 0.00615712822152889 0 0 0 0 0 0 0 0 0 0 0 0 0 0 0 0 0 0 0 0 0 0 0 0 0 0 0 0 0 0 0 0 0 0 0 0 0 0 0 0 0 0 0 0 0.0517333682641662 0 0 0 0 0 0 0 0 0 0.0056165858472077 0 0 0 0 0 0 0 0 0 0 0 0 0 0 0 0 0 0 0 0 0 0 0 0 0 0 0 0 0 0 0 0 0 0 0 0 0 0 0 0 0 0 0 0 0 0 0 0 0 0 0 0 0 0 0 0 0 0 0.00739078274204709 0 0 0 0 0 0 0 0 0 0 0 0 0 0 0 0 0 0 0 0 0 0 0 0.123489891156226 0.0171891032824653 0.0413073650617604 0 0 0 0.102708711722718 0.101160761101638 0.115934107183363 0 0 0 0 0 0 0 0 0 0 0.0107147684151611 0 0 0 0 0 0 0 0 0 0 0 0 0 0 0 0 0 0 0 0 0 0 0 0 0 0 0 0 0 0 0 0 0 0 0 0
0 0 0 0 0 0 0 0 0 0 0 0 0 0 0 0 0 0 0 0 0 0 0 0 0 0 0 0 0 0 0 0 0 0 0 0 0 0 0 0 0 0 0 0 0 0 0 0 0 0 0 0 0 0 0 0 0 0 0 0 0 0 0 0 0 0 0 0 0 0 0 0 0 0 0 0 0 0 0 0 0 0 0 0 0 0 0 0 0 0 0 0 0 0 0 0 0 0 0 0 0 0 0 0 0 0 0 0 0 0 0 0 0 0 0 0 0 0 0 0 0 0 0 0 0 0 0 0 0 0 0 0 0 0 0 0 0 0 0 0 0 0 0 0 0 0 0 0 0 0 0 0 0 0 0 0 0 0 0 0 0 0 0 0 0 0 0 0 0 0 0 0.0280364097230074 0 0 0 0 0 0 0 0 0 0 0 0 0 0 0 0 0 0 0 0 0 0 0 0 0 0 0 0 0 0 0 0 0.0206253867332894 0 0 0.0984941678348245 0.0941884455285886 0 0.0264531883796548 0 0 0 0 0.0323751258869576 0.0113101508885898 0 0 0 0 0 0 0 0 0 0 0 0.0158958770006791 0 0.0621654300795628 0.1024289364131 0 0 0 0 0 0 0 0 0 0 0 0 0 0 0 0 0 0.0157536336651296 0.0520510347143615 0.0225392698806535 0.0373151733347278 0 0 0 0 0.0160923733489398 0 0 0 0 0 0 0 0 0 0 0 0 0 0 0 0 0 0 0 0 0 0 0 0 0 0 0 0 0 0 0 0 0 0 0 0 0 0 0 0 0 0 0 0 0 0 0 0.221627174455759 0.142648222132175 0 0 0 0 0 0 0 0 0
0 0 0 0 0.0178231864016344 0 0 0 0 0 0 0 0 0 0 0 0 0 0 0 0 0 0 0 0 0 0 0 0 0 0 0 0 0 0 0 0 0 0 0 0 0 0 0 0 0 0 0 0 0 0 0 0 0 0 0 0 0 0 0 0 0 0 0 0 0 0 0 0 0 0 0 0 0 0 0 0 0 0 0 0 0 0 0 0 0 0 0 0 0 0 0 0 0 0 0 0 0 0 0 0 0 0 0 0 0 0 0 0 0 0 0 0 0 0 0 0 0 0 0 0 0 0 0 0 0 0 0 0 0 0 0 0 0 0 0 0 0 0 0 0 0 0 0 0 0 0 0 0 0 0 0 0 0 0 0 0 0.0235736496764908 0.034537713372408 0 0 0 0 0 0.0838582259404575 0 0 0 0 0 0 0 0 0 0 0.173644977110954 0 0 0 0 0 0 0 0 0 0 0 0.0267655654354965 0.0120039505589499 0 0 0 0.151729007190334 0 0.0087746105032305 0 0 0 0 0 0 0 0 0 0 0.0216749656490851 0 0 0 0 0 0 0 0.0652153890946087 0 0 0 0 0 0 0 0 0 0 0 0 0 0 0 0 0 0 0 0 0 0 0 0 0 0 0 0 0 0 0 0 0 0 0 0 0 0 0 0 0 0 0 0 0.0803843195952835 0 0 0 0 0 0 0 0 0 0 0 0 0 0 0 0 0 0 0 0 0 0 0 0 0 0 0 0.0485770783343395 0.0355715383971769 0.0363604604424928 0 0 0 0 0.0265332578930615 0.0422678788200062 0 0 0 0 0 0.110704225583989 0 0 0 0 0 0 0 0 0 0 0 0 0 0 0
0 0 0 0 0 0 0 0 0 0 0 0 0 0 0 0 0 0 0 0 0 0 0 0 0 0 0 0 0 0 0 0 0 0 0 0 0 0 0 0 0 0 0 0 0 0 0 0 0 0 0 0 0 0 0 0 0 0 0 0 0 0 0 0 0 0 0 0 0 0 0 0 0 0 0 0 0 0 0 0 0 0 0 0 0 0 0 0 0 0 0 0 0 0 0 0 0 0 0 0 0 0 0 0 0 0 0 0 0 0 0 0 0 0 0 0 0 0 0 0 0 0 0 0 0 0 0 0 0 0 0 0 0 0 0 0 0 0 0 0 0 0 0 0 0 0 0 0 0 0 0 0 0 0 0 0.00874981765953387 0.0965921994121157 0.0537142175731678 0.0282179154834027 0.00476674004249958 0.119802169706229 0.0990253771256908 0 0 0.234436525880517 0.00603515437985803 0.0234044241675448 0 0 0 0 0 0 0 0.0409340760419143 0 0.00535418920373406 0.0057523165913503 0.0282392531086358 0 0 0 0 0.0172333743336335 0 0 0 0 0 0 0 0 0 0 0 0 0 0 0 0 0 0 0 0 0 0 0.00693613218283436 0 0 0 0 0 0 0 0 0 0 0 0 0 0 0 0 0 0 0 0 0 0 0 0 0 0.00184092344498017 0 0.00094070575179669 0 0 0 0 0 0 0 0 0 0 0 0 0 0 0 0.00153926603622775 0 0.000526591012393703 0 0 0 0 0 0.0166111494710037 0.0168666026826204 0.0157054734693303 0.00662211905267006 0 0.00447217871685861 0.00502950794461459 0.00278760950898392 0 0 0 0.00933998525074613 0.0101786556688448 0.00822145512245236 0.0198405354511911 0.0078390058587345 0.00917314881827109 0 0.050511411570854 0 0 0.0145299075452769 0 0 0 0 0 0 0.00384016574919196 0 0.00666009286826075 0 0 0 0 0 0 0 0 0 0 0 0.00471946389296726 0 0 0 0 0 0.00301016221906722 0 0 0 0 0 0 0 0 0
0 0 0 0 0 0 0 0 0 0 0 0 0 0 0 0 0 0 0 0 0 0 0 0 0 0 0 0 0 0 0 0 0 0 0 0 0 0 0 0 0 0 0 0 0 0 0 0 0 0 0 0 0 0 0 0 0 0 0 0 0 0 0 0 0 0 0 0 0 0 0 0 0 0 0 0 0 0 0 0 0 0 0 0 0 0 0 0 0 0 0 0 0 0 0 0 0 0 0 0 0 0 0 0 0 0 0 0 0 0.00838847697025327 0 0 0 0 0 0 0 0 0 0 0 0 0 0 0 0 0 0 0 0 0 0 0 0 0 0 0 0 0 0 0 0 0 0 0 0 0 0 0 0 0 0 0 0 0 0.142361430846974 0.074287336130089 0 0 0 0 0.0867908065918245 0.0223244593030094 0 0 0.0755504727874171 0 0 0 0 0 0 0 0 0 0.0217398588368442 0 0.157851464903213 0 0.0749688802841858 0 0 0 0 0 0 0 0.0100492858795951 0 0 0 0 0 0 0 0 0 0 0 0 0 0 0 0 0 0.139089730028027 0.013454715549595 0 0 0 0 0 0 0 0 0 0 0 0 0 0 0 0 0 0 0 0 0 0 0 0 0 0.0160319319865925 0 0 0 0 0 0 0 0 0 0 0.0266115491238234 0 0 0 0 0 0 0 0 0 0 0 0.0102134877421857 0 0 0 0 0 0 0 0 0 0 0 0 0 0 0 0 0 0 0 0 0 0 0 0 0 0 0 0 0 0.0184648549326547 0 0 0.0407182349526139 0 0 0 0 0 0.0348464267584508 0 0 0 0 0 0 0.0121302404387099 0 0 0 0 0 0 0 0 0 0 0 0 0 0.0141263559539406
0 0 0 0 0 0 0 0 0 0 0 0 0 0 0 0 0 0 0 0 0 0 0 0 0 0 0 0 0 0 0 0 0 0 0 0 0 0 0 0 0 0 0 0 0 0 0 0 0 0 0 0 0 0 0 0 0 0 0 0 0 0 0 0 0 0 0 0.00497077460531073 0 0 0 0 0 0 0 0 0 0 0 0 0 0 0 0 0 0 0 0 0 0 0 0 0 0 0 0 0 0 0 0 0 0 0 0 0 0 0 0 0 0.00630342903267554 0 0 0 0 0 0 0 0 0 0 0 0 0 0 0 0 0 0 0 0 0 0 0 0 0 0 0 0 0 0 0 0 0 0 0 0 0 0 0 0 0 0 0 0 0 0.0193732329627649 0.0275552004123136 0 0 0 0 0.0671409749961958 0.090139459201296 0 0.0232807347783617 0.0347680244319395 0 0 0 0 0 0 0.00952915299312577 0 0 0.0309352041834733 0.209071972844272 0 0 0.0421964710791548 0 0 0 0.0145936411835022 0 0 0 0 0 0 0 0 0 0 0 0 0 0 0 0 0 0 0 0 0 0.132664379497674 0 0 0 0 0 0 0 0 0 0 0 0 0 0 0 0 0 0 0 0 0 0 0 0 0 0 0.111328089440117 0 0 0 0 0 0 0 0 0 0 0.0154998002319264 0 0 0 0 0 0 0 0 0 0 0 0.0125018964833645 0 0 0 0 0 0 0 0 0 0 0 0 0 0 0 0 0 0 0 0 0 0 0 0 0 0 0 0 0 0.0186567123475832 0 0 0.0262929874307811 0 0 0 0 0.0242383707330536 0.0184961681137952 0 0 0 0 0 0 0.0195771455920818 0 0 0.00766233062312745 0 0 0 0 0 0 0.00929366107272371 0 0 0 0.0239301857293852
0 0 0 0 0 0 0 0 0 0 0 0 0 0 0 0 0 0 0 0 0 0 0 0 0 0 0 0 0 0 0 0 0 0 0 0 0 0 0 0 0 0 0 0 0 0 0 0 0 0 0 0 0 0 0 0 0 0 0 0 0 0 0 0 0 0 0 0 0 0 0 0 0 0 0 0 0 0 0 0 0 0 0 0 0 0 0 0 0 0 0 0 0 0 0 0 0 0 0 0 0 0 0 0 0 0 0 0 0 0 0 0 0 0 0 0 0 0 0 0 0 0 0 0 0 0 0 0 0 0 0 0 0 0 0 0 0 0 0 0 0 0 0 0 0 0 0 0 0 0 0 0 0 0 0 0.00378942029857093 0.0210517177809634 0 0 0.0198824212035727 0 0.122963524883426 0.0046927620625181 0 0 0.00954379799101854 0 0.0364741103763244 0 0 0 0.0597701435849716 0 0 0 0.0347255981017174 0 0 0 0 0.00671197878019702 0 0.00813494140843886 0.24102115322669 0 0 0 0 0 0.0074252740286428 0 0 0 0 0 0 0 0.0085626213740188 0 0 0 0 0 0 0.00205223317176483 0 0 0.0648797164084432 0 0.011170168706069 0 0.00456642417545978 0 0 0 0 0.00329083059821624 0 0.0236207198610921 0 0 0.0164859279678112 0 0 0 0 0 0.00579546836627418 0 0 0 0 0 0 0 0 0 0 0 0 0 0.00321727245782439 0.00288313733399157 0 0 0 0.00224780153289877 0.00405777241771542 0 0.0018524538004509 0.00605847758590976 0.00142840092921132 0.00334660701788751 0 0 0 0 0 0 0 0 0 0 0 0 0 0 0 0 0 0 0 0 0 0 0 0 0 0 0 0 0 0 0 0.00209426085560174 0 0.0114811129923271 0.0244351538696887 0.0244561370185713 0.182342644094257 0 0 0 0.00194205480964795 0.0115457589278154 0 0 0 0 0 0 0 0 0 0 0 0 0 0 0 0 0 0 0 0 0
0 0 0 0 0 0 0 0 0 0 0 0 0 0 0 0 0 0 0 0 0 0 0 0 0 0 0 0 0 0 0 0 0 0 0 0 0 0 0 0 0 0 0 0 0 0 0 0 0 0 0 0 0 0 0 0 0 0 0 0 0 0 0 0 0 0 0 0 0 0 0 0 0 0 0 0 0 0 0 0 0 0 0 0 0 0 0 0 0 0 0 0 0 0 0 0 0 0 0 0 0 0 0 0 0 0 0 0 0 0 0 0 0 0 0 0 0 0 0 0 0 0 0 0 0 0 0 0 0 0 0 0 0 0 0 0 0 0 0 0 0 0 0 0 0 0 0 0 0 0 0 0 0 0 0 0.19635088132755 0.0675009821896178 0 0 0 0 0.222171111142622 0 0 0 0 0 0 0 0 0 0 0 0 0 0 0.206519438565245 0.0877624710392377 0 0 0 0 0.0974676744432927 0 0 0 0 0 0 0.035431010794099 0 0 0 0 0 0 0 0 0 0 0 0 0 0 0 0 0 0 0 0 0 0 0 0 0 0 0 0 0 0 0 0 0 0 0 0 0 0 0 0 0 0 0 0 0 0 0 0 0 0 0 0 0 0 0 0 0 0 0 0 0 0 0 0 0 0 0 0 0 0 0 0 0 0 0 0 0 0 0 0 0 0 0 0 0 0 0 0 0 0 0 0 0 0 0 0 0 0 0 0.0533631081976738 0 0.033433322300662 0 0 0 0 0 0 0 0 0 0 0 0 0 0 0 0 0 0 0 0 0 0 0 0
0 0 0 0 0 0 0 0 0 0 0 0 0 0 0 0 0 0 0 0 0 0 0 0 0 0 0 0 0 0 0 0 0 0 0 0 0 0 0 0 0 0 0 0 0 0 0 0 0 0 0 0 0 0 0 0 0 0 0 0 0 0 0 0 0 0 0 0 0 0 0 0 0 0 0 0 0 0 0 0 0 0 0 0 0 0 0 0 0 0 0 0 0 0 0 0 0 0 0 0 0 0 0 0 0 0 0 0 0 0 0 0 0 0 0 0 0 0 0 0 0 0 0 0 0 0 0 0 0 0 0 0 0 0 0 0 0 0 0 0 0 0 0 0 0 0 0 0 0 0 0 0 0 0 0 0 0 0 0 0 0 0 0 0 0 0 0 0 0 0 0 0 0 0 0 0 0 0 0.172462301614787 0 0 0 0 0.511177261619465 0 0 0 0 0 0 0 0 0 0 0 0 0 0 0 0 0 0 0 0 0 0 0 0 0 0 0 0 0 0 0 0 0 0 0 0 0 0 0 0 0 0 0 0 0 0 0 0 0 0 0 0 0 0 0 0 0 0 0 0 0 0 0 0 0 0 0 0 0 0 0 0 0 0 0 0 0 0 0 0 0 0 0 0 0 0 0 0 0 0 0 0 0 0 0 0 0 0 0 0 0 0 0 0 0 0.316360436765747 0 0 0 0 0 0 0 0 0 0 0 0 0 0 0 0 0 0 0 0 0 0 0 0 0 0
0 0 0 0 0 0 0 0 0 0 0 0 0 0 0 0 0 0 0 0 0 0 0 0 0 0 0 0 0 0 0 0 0 0 0 0 0 0 0 0 0 0 0 0 0 0 0 0 0 0 0 0 0 0 0 0 0 0 0 0 0 0 0 0 0 0 0 0 0 0 0 0 0 0 0 0 0 0 0 0 0 0 0 0 0 0 0 0 0 0 0 0 0 0 0 0 0 0 0 0 0 0 0 0 0 0 0 0 0 0 0 0 0 0 0 0 0 0 0 0 0 0 0 0 0 0 0 0 0 0 0 0 0 0 0 0 0 0 0 0 0 0 0 0 0 0 0 0 0 0 0 0 0 0 0 0 0 0 0 0 0 0 0 0 0 0 0 0 0 0 0 0 0 0 0 0 0 0 0 0 0 0 0.647394177618792 0 0 0 0 0 0 0 0 0 0 0 0 0 0 0 0 0 0 0 0 0 0 0 0 0 0 0 0 0 0 0 0 0 0 0 0 0 0 0 0 0 0 0 0 0 0 0 0 0 0 0 0 0 0 0 0 0 0 0 0 0 0 0 0 0 0 0 0 0 0 0 0 0 0 0 0 0 0 0 0 0 0 0 0 0 0 0 0 0 0 0 0 0 0 0 0 0 0 0 0 0 0 0 0 0 0 0 0 0.352605822381208 0 0 0 0 0 0 0 0 0 0 0 0 0 0 0 0 0 0 0 0 0 0 0 0
0 0 0 0 0 0 0 0 0 0 0 0 0 0 0 0 0 0 0 0 0 0 0 0 0 0 0 0 0 0 0 0 0 0 0 0 0 0 0 0 0 0 0 0 0 0 0 0 0 0 0 0 0 0 0 0 0 0 0 0 0 0 0 0 0 0 0 0 0 0 0 0 0 0 0 0 0 0 0 0 0 0 0 0 0 0 0 0 0 0 0 0 0 0 0 0 0 0 0 0 0 0 0 0 0 0 0 0 0 0 0 0 0 0 0 0 0 0 0 0 0 0 0 0 0 0 0 0 0 0 0 0 0 0 0 0 0 0 0 0 0 0 0 0 0 0 0 0 0 0 0 0 0 0 0 0 0 0 0 0.00833621463983676 0 0 0 0 0 0 0 0 0 0 0 0 0 0 0 0 0 0 0.0301070329136128 0.0396577201312623 0 0.145151045119729 0 0 0 0 0 0 0 0 0 0 0 0 0 0 0 0 0 0 0 0 0 0 0 0 0 0 0 0 0 0 0 0 0 0 0 0 0.0627715712572416 0 0 0 0 0 0 0 0 0 0 0 0 0 0 0 0 0 0 0 0 0 0 0 0 0 0 0 0 0 0 0 0 0 0 0 0 0 0 0 0 0 0 0 0 0 0 0 0 0 0 0 0 0 0 0 0 0 0 0 0 0 0 0 0 0 0 0 0 0 0 0.372919269822888 0 0.34105714611543 0 0 0 0 0 0 0 0 0 0 0 0 0 0 0 0 0 0 0 0 0 0 0 0
0 0 0 0 0 0 0 0 0 0 0 0 0 0 0 0 0 0 0 0 0 0 0 0 0 0 0 0 0 0 0 0 0 0 0 0 0 0 0 0 0 0 0 0 0 0 0 0 0 0 0 0 0 0 0 0 0 0 0 0 0 0 0 0 0 0 0 0 0 0 0 0 0 0 0 0 0 0 0 0 0 0 0 0 0 0 0 0 0 0 0 0 0 0 0 0 0 0 0 0 0 0 0 0 0 0 0 0 0 0 0 0 0 0 0 0 0 0 0 0 0 0 0 0 0 0 0 0 0 0 0 0 0 0 0 0 0 0 0 0 0 0 0 0 0 0 0 0 0 0 0 0 0 0 0 0.00555716985813413 0.0299978154485705 0.00646340309901015 0 0.00523930121727735 0.0107865435218714 0.225605794353478 0.0134259998524494 0.0311403613202581 0.131101946419626 0.019924071707917 0 0.0591204027707658 0 0 0 0.094610241874444 0 0 0 0.018025727157692 0 0.00283841523401128 0.205012859452297 0 0.0169220848044397 0 0 0 0 0 0 0 0 0 0 0 0 0 0 0 0 0 0 0 0 0 0 0 0 0 0 0.0603659426947174 0 0.0120304962745451 0 0 0 0 0 0 0 0 0.00576323133900509 0 0 0 0 0 0 0 0 0 0 0 0 0 0 0 0 0 0 0 0 0 0 0 0 0 0 0 0 0 0 0 0.00406979125644293 0.00243083433382982 0.00136860236942329 0 0 0 0 0 0 0 0 0 0 0 0 0 0 0 0 0 0 0 0 0 0 0 0.00687588090485534 0 0 0 0 0 0 0 0 0 0 0.0145128543777425 0.00370780443404546 0.0104921444368248 0 0 0 0 0 0 0 0 0 0 0 0 0 0 0 0 0.00261027948632715 0 0 0 0 0 0 0 0 0
0 0 0 0 0 0 0 0 0 0 0 0 0 0 0 0 0 0 0 0 0 0.0323832336037388 0 0.0252519529603894 0 0 0 0 0 0 0 0 0 0 0 0 0 0 0.0619523072553181 0 0.0339483690637484 0 0 0 0 0 0 0.0324096357098455 0 0 0 0 0 0 0 0 0 0 0 0 0 0 0 0 0 0 0 0 0 0 0 0 0 0 0 0 0 0 0 0 0 0 0 0 0 0 0 0 0 0 0 0 0 0 0 0 0 0 0 0 0 0 0 0 0 0 0 0 0 0 0 0 0 0 0 0 0 0 0 0 0 0 0 0 0 0 0 0 0 0 0 0 0 0 0 0 0 0 0 0 0 0 0 0 0 0 0 0 0 0 0 0 0 0 0 0 0 0 0 0 0 0 0 0 0 0 0 0 0 0 0 0 0 0 0 0 0 0 0 0 0 0 0 0 0 0.208770154567818 0 0 0 0 0 0 0 0 0 0 0 0 0.0372416117285138 0 0 0 0 0 0 0 0 0 0 0 0 0 0 0 0 0 0 0 0 0 0 0 0 0 0 0 0.210697386088137 0 0 0.2781601299832 0.0791852190392907 0 0 0 0 0 0 0 0 0 0 0 0 0 0 0 0 0 0 0 0 0 0 0 0 0 0 0 0 0 0 0 0 0 0 0 0 0 0 0 0 0 0 0 0 0 0 0 0 0 0 0 0 0 0 0 0 0 0 0 0 0 0 0 0 0 0 0 0 0 0 0 0 0 0 0 0 0 0 0 0 0 0 0 0 0
0 0 0 0 0 0 0 0 0 0 0 0 0 0 0 0 0 0 0 0 0 0 0 0 0 0 0 0 0 0 0 0 0 0 0 0 0 0 0 0 0 0 0 0 0 0 0 0 0 0 0 0 0 0 0 0 0 0 0 0 0 0 0 0 0 0 0 0 0 0 0 0 0 0 0 0 0 0 0 0 0 0 0 0 0 0 0 0 0 0 0 0 0 0 0 0 0 0 0 0 0 0 0 0 0 0 0 0 0 0 0 0 0 0 0 0 0 0 0 0 0 0 0 0 0 0 0 0 0 0 0 0 0 0 0 0 0 0 0 0 0 0 0 0 0 0 0 0 0 0 0 0 0 0 0 0 0 0 0 0 0 0 0 0 0 0 0 0 0 0 0 0 0 0 0 0 0 0 0 0 0 0 0 0 0.258345767741326 0 0 0 0 0 0 0 0 0 0 0 0 0 0.0802217495460788 0 0 0 0 0 0 0 0 0 0 0 0 0.103707246874275 0 0 0 0 0 0 0 0 0 0 0 0 0 0 0.0519451895600683 0 0 0.46963875439752 0 0 0 0 0 0 0 0 0 0 0 0 0 0 0 0 0 0 0 0 0 0 0 0 0 0 0 0 0 0 0 0 0 0 0 0 0 0 0 0 0 0 0 0 0 0 0 0 0 0 0 0 0 0 0 0 0 0 0 0 0 0 0 0 0 0 0 0 0 0 0 0 0 0 0 0 0.0361412918807327 0 0 0 0 0 0 0 0 0
0 0 0 0 0 0 0 0 0 0 0 0 0.00521538105966835 0 0 0 0 0 0 0 0 0 0 0 0 0 0 0 0 0 0 0.00590387117326332 0 0 0.00416408484169067 0 0 0 0 0 0 0 0 0 0 0 0 0 0.0332877901054994 0 0 0 0 0 0 0 0 0 0 0 0 0 0 0 0 0 0 0 0 0 0 0 0 0 0 0 0 0 0 0 0 0 0 0 0 0 0 0 0 0 0 0 0 0 0 0 0 0 0 0 0.00203340073008039 0 0 0 0 0 0 0 0 0 0 0 0 0.00208785480021701 0 0 0 0 0.00254940869334273 0 0 0 0 0 0 0 0 0 0 0 0 0 0 0 0 0 0 0 0 0 0 0 0 0 0 0 0 0 0 0 0 0 0 0 0 0 0 0 0 0 0 0 0 0 0 0 0.0855215237935502 0 0.163259307844718 0.00328048486046404 0.161498435440677 0 0 0 0 0 0 0 0 0 0 0 0 0 0 0 0 0.0564044551646841 0.180719000222194 0 0.0467695734343225 0 0 0 0 0 0.00525394221245011 0 0 0 0.0420916775325208 0.00401072766762673 0 0.0158048739962747 0 0 0.025311052463136 0 0 0 0 0 0 0 0 0 0 0 0 0 0 0 0.00769480454252892 0 0 0 0 0 0 0 0 0 0 0.00210944800481921 0.0011233981096017 0 0 0 0 0 0 0 0 0 0.00213207570785195 0 0 0 0 0 0.00209635373356759 0 0.000621175495633198 0 0 0.0571140755995047 0 0 0 0 0 0 0.00734610090346963 0 0 0 0 0 0 0 0 0 0 0 0 0 0 0 0 0 0 0.054996017042399 0 0 0 0 0 0 0 0 0 0 0 0 0 0 0.00162947672755778 0 0.00812019814877439 0 0 0 0 0 0 0 0 0 0 0 0 0 0.00698496433997082 0 0 0.00286506560794106
0 0 0 0 0.00509180469288617 0 0 0 0 0 0 0 0.00473334783079982 0 0 0 0 0 0 0 0 0 0 0 0 0 0 0 0.00194946110409759 0 0 0 0 0.0050625975097102 0 0 0 0 0 0 0 0 0 0 0 0 0 0 0 0 0.0045496142072931 0 0 0 0.00545581708966697 0.00321869827947932 0 0.003026372559796 0 0 0 0 0 0 0 0 0 0 0 0 0 0.00411230470107227 0 0 0 0 0 0 0 0 0 0 0.00128962177550661 0 0 0.00392888200764343 0.00214235634311366 0 0.00241286007095484 0.00152644691915709 0 0 0 0 0 0.00167837007628958 0.00140226040280228 0 0 0 0.00170734079107018 0.0146090548959851 0 0 0 0 0 0 0 0 0 0 0 0.00189715794626417 0 0 0 0.00155370693875083 0 0 0 0 0 0 0 0 0 0 0 0.0022598556130172 0 0 0 0 0 0 0 0 0.00477399432465996 0 0 0 0 0 0 0 0 0 0 0 0 0 0 0 0 0 0 0 0 0 0 0 0 0 0 0.00273629350962293 0 0 0.0320140055462697 0.0130799652805722 0.0586651420346262 0 0 0 0.00712292620570408 0 0.00279403248538652 0 0 0 0 0 0 0 0 0 0.0457286011953466 0 0.0116235179214681 0 0.0127841447206118 0 0.0136890159685012 0 0.0236014076114129 0 0 0.00942860345905663 0 0 0.0182369449049244 0.00286532595884124 0 0.0106743238482216 0 0.00757118547875717 0 0 0 0 0 0 0 0.0520330329485385 0.0219116989713475 0 0 0 0 0 0 0 0.00818722757683733 0 0 0 0 0 0 0 0 0 0 0 0.0121116725960685 0 0 0 0 0 0 0 0 0.00382759575378189 0 0 0 0 0 0 0 0 0 0 0 0.127856525933676 0.00133709960341556 0.0045298945868627 0 0 0 0 0 0 0 0 0 0 0 0 0 0 0 0 0 0 0 0 0 0 0 0.0366668099893969 0 0 0 0.00362427416754244 0 0 0.0157779592668579 0 0 0 0 0.0107655972216547 0.0211157883130886 0.010692673360006 0.00728824844356487 0 0.0110573879679084 0 0 0.0663570966129359 0 0 0 0 0 0 0 0 0 0 0 0 0 0.233862054477177
0 0 0 0 0 0 0 0 0 0 0 0 0.0087657255383011 0 0 0 0 0 0 0 0 0 0 0 0 0 0 0 0 0 0 0.00386275597185592 0 0 0.0208001755097175 0 0 0 0 0 0 0 0 0 0 0 0 0 0.0143758908088591 0 0 0 0 0 0 0.0116589350117973 0.0119188155531856 0 0 0 0 0 0 0 0 0 0 0 0 0 0 0.00459152154563107 0 0 0 0 0 0 0 0 0 0 0 0 0 0 0 0 0 0 0 0 0 0 0 0 0 0 0 0 0.0177706283318992 0 0 0 0 0 0 0 0 0.00177719473871621 0 0 0 0.00520842603386803 0.00536410057810461 0.00212481494218779 0 0 0 0 0 0 0 0 0 0 0 0 0 0 0 0 0 0 0 0 0 0 0 0 0 0 0 0 0 0 0 0 0 0 0 0 0 0 0 0 0 0 0 0 0 0 0 0 0 0 0.0573236752059188 0 0.0931951788565468 0.0195799459728289 0.116178230556947 0 0 0 0.00533550181904157 0 0 0 0 0 0 0 0 0 0 0 0.244707553629949 0.0194136252200687 0 0.0029362335845277 0.0224459578134892 0 0 0 0.0283236936184655 0 0.00352836191146496 0 0 0 0.0166752220088404 0.00529877394512681 0 0.0207544608768446 0 0 0.0125716019851242 0 0 0 0 0 0 0 0 0 0 0 0 0 0 0 0.00397156560996871 0 0 0 0 0 0 0 0 0 0 0.00272244165472403 0.00570800472478223 0 0 0 0 0 0 0 0 0 0.00448277052189117 0 0 0 0 0 0 0 0 0 0 0.122400657510819 0 0 0 0 0 0 0 0 0 0 0 0 0 0 0 0 0 0 0 0 0 0 0 0 0 0.038747125522007 0 0 0 0 0 0 0.00158097047556456 0 0 0 0 0 0 0 0.00272339267938214 0 0.016456595394171 0.00939263008839051 0 0 0 0 0 0 0 0 0 0 0 0 0 0 0 0.0153268442489924
0 0 0 0 0 0 0 0 0 0 0 0 0 0 0 0 0 0 0 0 0.0120649158717061 0 0 0 0 0 0 0 0 0 0 0 0 0 0 0 0 0 0 0 0 0 0 0.0165166329699729 0.0828700299089746 0.0334112710761182 0 0 0 0 0 0 0 0 0 0 0 0 0 0 0 0 0 0 0 0.00868727416234867 0.0192473935682933 0 0 0 0 0 0 0 0.00818677105456002 0 0 0 0 0 0 0 0 0 0 0 0 0 0 0 0 0 0 0 0 0 0 0 0 0 0 0 0 0 0 0 0 0 0 0 0 0 0 0 0 0 0 0 0 0 0 0 0 0 0 0 0 0.139920762847696 0 0 0 0 0 0.0225224692382697 0 0 0 0 0 0 0 0 0 0 0 0 0 0 0 0 0 0 0 0 0 0 0 0 0 0 0 0 0 0 0 0 0.0104849513806207 0.0212987526164494 0 0.0604343639395008 0 0 0 0 0 0 0 0 0.0165530821733993 0.00868367456004272 0 0 0 0 0 0 0 0 0.00426899069233763 0 0 0 0 0 0 0 0 0 0.018489685817289 0 0 0 0 0 0 0 0 0 0 0 0 0 0 0 0 0 0 0 0.322253596943991 0 0 0 0.140349467791523 0 0 0 0 0 0.0137095580293369 0 0 0 0 0.00272543394976888 0 0 0 0 0 0 0 0 0 0 0 0 0 0 0 0 0 0 0 0 0 0 0 0 0 0 0 0 0 0 0 0 0 0 0 0 0 0 0 0 0 0 0 0 0 0 0 0 0 0 0 0 0 0 0 0.0373209214078017 0 0 0 0 0 0 0 0 0 0 0 0 0 0 0 0 0 0 0 0 0 0 0 0 0 0
0 0 0 0 0 0 0 0 0 0 0 0 0 0 0 0 0 0 0 0 0 0 0 0 0 0 0 0 0 0 0 0 0 0 0 0 0 0 0 0 0.0180229351333229 0 0 0 0 0 0 0 0 0 0 0.00983530341307154 0 0 0 0 0 0 0 0 0 0 0 0 0 0 0 0 0 0 0 0 0 0 0 0 0 0 0 0 0 0 0 0 0 0 0 0 0 0 0 0 0 0 0 0 0 0 0 0 0 0 0 0 0 0 0 0 0 0 0 0 0 0 0 0 0 0 0 0 0 0 0 0 0 0 0 0 0 0 0 0 0 0 0 0 0 0 0 0 0 0 0 0 0 0 0 0 0 0 0 0 0 0 0 0 0 0 0 0 0 0 0 0 0 0 0.006114231784948 0 0.0642833979966236 0 0.0799251291633428 0 0 0 0 0 0 0 0 0 0 0 0 0 0 0 0.0655914074838261 0.0221146826428039 0.0232475999525634 0 0 0 0 0 0 0 0.0854968852092051 0 0 0 0.336560613852084 0 0 0.0460487976856234 0 0 0 0 0 0 0 0 0 0 0 0 0 0 0 0 0 0 0.0252429641861041 0 0 0 0 0 0 0 0 0 0 0 0 0.0444120839057764 0 0 0 0.0228769117865024 0.0176906483937732 0 0 0 0 0 0 0 0 0 0 0 0 0 0 0.00328286754033013 0 0 0 0 0 0 0 0 0 0 0 0 0 0 0 0 0 0 0 0 0 0 0 0 0 0.125957210178578 0 0 0 0 0 0 0 0 0 0 0 0 0 0 0 0 0 0 0 0 0 0 0 0 0 0 0 0 0 0 0 0 0 0.0032963296915207
0 0 0 0 0 0 0 0 0 0 0 0 0 0 0 0 0 0 0 0 0 0 0 0 0 0 0 0 0 0 0 0 0 0 0 0 0 0 0 0 0 0 0 0 0.0420083317603254 0 0 0 0 0 0 0 0 0 0 0 0 0 0 0 0 0 0 0 0 0 0 0 0 0 0 0 0 0 0 0 0 0 0 0 0 0 0 0 0 0 0 0 0 0 0 0 0 0 0 0 0 0 0 0 0 0 0 0 0 0 0 0 0 0 0 0 0 0 0 0 0 0 0 0 0 0 0 0 0 0 0 0 0 0 0 0 0 0 0 0 0 0 0 0 0 0 0 0 0 0 0 0 0 0 0 0 0 0 0 0 0 0 0 0 0 0 0 0 0 0 0 0 0 0 0 0.143910334345846 0 0 0 0 0 0 0 0 0 0 0 0 0 0 0 0 0 0 0 0 0 0 0 0 0 0 0.202305720038818 0 0 0 0 0 0.244471330462435 0 0 0 0 0.0745221838490722 0 0 0 0 0 0 0 0 0.178748301505981 0 0 0 0 0 0 0 0 0 0 0 0.114033798037522 0 0 0 0 0 0 0 0 0 0 0 0 0 0 0 0 0 0 0 0 0 0 0 0 0 0 0 0 0 0 0 0 0 0 0 0 0 0 0 0 0 0 0 0 0 0 0 0 0 0 0 0 0 0 0 0 0 0 0 0 0 0 0 0 0 0 0 0 0 0 0 0 0 0 0 0 0 0 0 0 0 0 0 0 0
0 0 0 0 0 0 0 0 0 0 0 0 0 0 0 0 0 0 0 0 0 0 0 0 0 0 0 0 0 0 0 0 0 0 0 0 0 0 0 0 0 0 0 0 0 0 0 0 0 0 0 0 0 0 0 0 0 0 0 0 0 0 0 0 0 0 0 0 0 0 0 0 0 0 0 0 0 0 0 0 0 0 0 0 0 0 0 0 0 0 0 0 0 0 0 0 0 0 0 0 0 0 0 0 0 0 0 0 0 0 0 0 0 0 0 0 0 0 0 0 0 0 0 0 0 0 0 0 0 0 0 0 0 0 0 0 0 0 0 0 0 0 0 0 0 0 0 0 0 0 0 0 0 0 0 0 0 0 0.0311926138241476 0.0134330232405047 0 0 0 0 0 0 0 0 0 0 0 0 0 0 0.0995687790044424 0 0 0 0 0 0 0 0 0 0 0 0 0.0337555176922539 0 0 0 0 0 0 0.028568952278743 0.108927471300662 0 0.015818833577125 0 0 0 0 0 0 0 0 0 0.00595409678768318 0 0 0 0 0 0.0385863644214552 0.0514411239262463 0 0.0447004950056358 0 0 0.0116071366313535 0 0.0473972100963776 0 0 0 0.0392744123543466 0 0 0 0 0 0 0 0 0 0 0 0 0 0 0 0 0.0056751234841815 0 0 0 0 0 0.0067082648351973 0 0 0 0 0 0 0 0 0 0 0 0 0 0 0 0 0 0 0 0 0 0 0 0 0 0 0 0 0 0 0 0 0 0 0.0256413982948271 0.0267167044502078 0 0.129056233300304 0.0785579345327944 0.0153602325303019 0 0 0 0 0 0.0109202024595012 0 0 0 0 0 0.0197471345578089 0 0 0.0115263274522745 0 0 0 0.0875706022288358 0 0 0 0 0 0 0 0.0122938117327893
0 0 0 0 0 0 0 0 0 0 0 0 0 0 0 0 0 0 0 0 0 0 0 0 0 0 0 0 0 0 0 0 0 0 0 0 0 0 0 0 0 0 0 0 0 0 0 0 0 0 0 0 0 0 0 0 0 0 0 0 0 0 0 0 0 0 0 0 0 0 0 0 0 0 0 0 0 0 0 0 0 0 0 0 0 0 0 0 0 0 0 0 0 0 0 0 0 0 0 0 0 0 0 0 0 0 0 0 0 0 0 0 0 0 0 0 0 0 0 0 0 0 0 0 0 0 0 0 0 0 0 0 0 0 0 0 0 0 0 0 0 0 0 0 0 0 0 0 0 0 0 0 0 0 0 0 0 0 0 0.138516616926886 0 0 0 0 0 0 0 0 0 0 0 0 0 0 0 0 0 0 0 0 0 0 0 0 0 0 0 0 0 0 0 0 0 0 0 0 0 0 0 0 0 0 0 0 0 0 0 0 0 0 0 0 0 0 0 0 0 0 0 0 0 0 0 0 0 0 0 0 0 0 0 0 0 0 0 0 0 0 0 0 0 0 0 0 0 0 0 0 0 0 0 0 0 0 0 0 0 0 0 0 0 0 0 0 0 0 0 0 0 0 0 0 0 0 0 0 0 0 0 0 0 0 0 0 0.30167694115039 0.0867678695558336 0.1072249545684 0.289608252369544 0.0762053654289465 0 0 0 0 0 0 0 0 0 0 0 0 0 0 0 0 0 0 0 0 0 0 0 0 0 0 0
0 0 0 0 0.0159565080220522 0 0 0 0 0 0 0 0 0 0 0 0 0 0 0 0 0 0 0 0 0 0 0 0.00796716779430512 0 0 0 0 0 0 0 0 0 0 0 0 0 0 0 0 0 0 0 0 0 0 0 0 0 0 0.188892059780651 0.0325960867637316 0 0 0 0 0 0 0 0 0 0 0.0147190963805994 0 0 0 0.0362558411552928 0 0 0 0 0 0 0 0 0.00901440194479798 0 0 0 0 0 0 0 0.0157051072460082 0 0 0 0 0 0 0 0 0 0 0 0.0109335103929327 0 0 0.00860116276237047 0 0 0 0 0 0.0351345814448369 0 0 0 0 0 0 0 0 0 0 0 0 0 0 0 0 0 0 0 0 0 0 0 0 0 0 0 0 0 0 0 0 0 0 0 0 0 0 0 0 0 0 0 0 0 0 0 0 0 0 0 0 0 0 0 0 0 0 0 0 0 0 0 0 0.0156121945938825 0 0 0 0 0 0 0 0 0 0 0 0 0.157794547055264 0.1133796003366 0 0 0 0.077459708159592 0 0 0 0 0 0 0 0 0 0 0 0 0 0 0 0 0 0 0 0 0.0256248475808251 0.150285122931795 0 0 0 0 0 0 0 0 0 0 0 0 0 0 0 0 0 0 0 0 0 0 0 0 0 0 0 0 0 0 0 0 0 0 0 0 0 0 0 0 0.0584911803558714 0 0 0 0 0 0 0 0 0 0 0 0 0 0 0 0 0 0 0 0 0 0 0 0 0 0 0 0 0 0 0 0 0 0 0 0 0 0 0 0.0255772752985917 0 0 0 0 0 0 0 0 0 0 0 0 0 0 0 0 0 0 0 0
0 0 0 0 0 0 0 0 0 0 0 0 0 0 0 0 0 0 0 0 0 0 0 0 0 0 0 0 0 0 0 0 0 0 0 0 0 0 0 0 0 0 0 0 0 0 0 0 0 0 0 0 0 0 0 0 0 0 0 0 0 0 0 0 0 0 0 0 0 0 0 0 0 0 0 0 0 0 0 0 0 0 0 0 0 0 0 0 0 0 0 0 0 0 0 0 0 0 0 0 0 0 0 0 0 0 0 0 0 0 0 0 0 0 0 0 0 0 0 0 0 0 0 0 0 0 0 0 0 0 0 0 0 0 0 0 0 0 0 0 0 0 0 0 0 0 0 0 0 0 0 0 0 0 0 0 0 0 0 0 0 0 0 0 0 0 0 0 0 0 0 0 0 0 0 0 0 0 0 0 0 0 0 0 0 0 0 0 0 0 0 0 0.108484118713194 0 0 0 0 0.00647355880420526 0 0 0 0 0 0 0 0 0 0.0282352269615152 0 0 0 0 0 0 0.32217601588772 0 0.0842619304707875 0 0 0 0 0.0288937410537867 0 0 0 0.0623079136371161 0 0 0 0 0 0 0.00288827984877573 0 0 0 0 0 0 0 0 0 0.00676210682712675 0 0 0 0 0 0 0 0 0 0 0 0 0 0 0 0 0 0 0 0 0 0 0 0 0 0 0 0 0 0 0 0 0 0 0 0 0 0 0 0 0 0 0 0 0 0 0 0 0 0 0 0 0 0 0 0 0 0 0 0 0.0857701917949671 0.0423223382957842 0.0448010046912935 0.0622327451396661 0.114390827874062 0 0 0 0 0 0 0 0
0 0 0 0 0 0 0 0 0 0 0 0 0 0 0 0 0 0 0 0 0 0 0 0 0 0 0 0 0 0 0 0 0 0 0 0.0418650022496956 0 0 0 0 0.00330454740834573 0 0 0 0 0 0 0 0 0 0 0.00253322590228956 0.0125217014217704 0 0 0 0 0 0 0 0 0 0 0 0 0 0 0 0 0 0 0 0 0 0 0 0 0 0 0 0 0 0.00780650182695482 0.0450650569852633 0.0206722115422095 0 0 0 0 0 0 0 0 0 0 0 0 0 0 0 0 0 0 0 0 0 0 0 0 0 0 0 0 0 0 0 0 0 0 0 0 0 0 0 0 0 0 0 0 0 0 0 0 0 0 0 0 0 0 0 0 0 0 0 0 0 0 0 0 0 0 0 0 0 0 0 0 0 0 0 0 0 0 0 0 0 0 0 0.00242039720020424 0 0.00862725890656614 0 0 0 0 0 0 0 0 0 0 0 0 0 0 0 0.0042183548891525 0 0.00209212383594733 0 0.0489468304053026 0 0 0 0 0 0 0 0 0 0.0756302576772381 0 0 0 0 0 0 0 0 0 0 0 0 0 0 0 0 0 0 0 0 0 0 0 0 0 0 0 0 0 0 0 0 0 0 0.0974976871264003 0 0.0110151580278191 0 0.287527121523866 0.291049108251206 0 0 0 0 0 0 0 0 0 0 0 0 0 0 0 0 0 0 0 0 0 0 0 0 0 0 0 0 0 0 0 0 0 0 0 0 0 0 0 0 0.0288713089360732 0 0 0 0 0 0 0 0 0 0 0.00833614588369529 0 0 0 0 0 0 0 0 0 0 0 0 0 0 0 0 0 0 0 0 0 0 0
0 0 0 0 0 0 0 0 0 0 0 0 0 0 0 0 0 0 0 0 0 0 0 0 0 0 0 0 0.00064562291892604 0 0 0 0 0 0 0 0 0 0 0 0 0 0 0 0 0 0 0 0 0 0 0 0 0 0 0.00105165920778187 0 0 0 0 0 0 0 0 0 0 0 0 0 0 0 0 0 0 0 0 0 0 0 0 0 0 0 0 0 0 0 0 0 0 0 0 0 0 0 0 0 0 0 0 0 0 0 0 0 0 0 0 0 0 0 0 0 0 0 0 0 0 0 0 0 0 0 0 0 0 0 0 0 0 0 0 0 0 0 0 0 0 0 0 0 0 0 0 0 0 0 0 0 0 0 0 0 0 0 0 0 0 0 0 0 0.0104282815913488 0 0 0 0 0 0 0 0 0 0 0 0 0 0 0 0 0.00618960187686332 0 0 0 0 0 0 0 0 0.00742404539174088 0 0 0 0 0.00505120694749211 0 0 0.00207555888317559 0 0 0 0 0 0 0 0 0 0.0381310705989962 0 0 0 0 0 0 0 0 0 0 0 0 0 0 0 0.0033803331678703 0 0 0 0 0 0 0 0 0 0 0 0 0.000744456157573358 0 0 0 0 0 0 0.0592046436488791 0.18355778534514 0.067401982728051 0 0 0.0314700182071021 0.0583523049249217 0.00606429514253751 0 0 0 0 0 0 0.00131068670107975 0 0 0 0 0 0 0 0 0 0 0 0 0 0 0 0 0 0 0 0 0 0 0 0 0 0 0 0.0296781321329969 0.0484518874473714 0.026614438239591 0.012526217462119 0.0420582084427053 0.10705230362662 0 0 0 0 0.0458065140577857 0.12959003388759 0 0 0.00236943268293756 0 0 0 0.0124412381391542 0.00757194629602947 0.00311412871276155 0.00641086704273426 0 0.00245245224162898 0.00894654577746251 0 0 0 0.0147588464699921 0 0 0 0.0176732539010411
0 0 0 0 0 0 0 0 0 0 0 0 0 0 0 0 0 0 0 0 0 0 0 0 0 0 0 0 0 0 0 0 0 0 0 0 0 0 0 0 0 0 0.0694067549859019 0 0.0480759016011476 0 0 0.0148150996126112 0 0.0294821821811724 0 0 0 0 0 0 0 0 0 0 0 0 0 0 0 0 0 0 0 0 0 0 0 0 0.0315553007252989 0 0 0 0 0 0 0 0 0 0 0 0 0 0 0 0 0 0 0 0 0 0 0 0 0 0 0 0 0 0 0 0 0 0 0 0 0 0 0 0 0 0 0 0 0 0 0 0 0 0 0 0 0 0 0 0 0 0 0 0 0 0 0 0 0 0 0 0 0 0 0 0 0 0 0 0 0 0 0 0 0 0 0 0 0 0 0 0 0 0 0 0 0 0 0 0 0 0 0 0 0 0 0 0 0 0 0 0 0 0.0370908334384119 0.0645650237158545 0 0 0 0.0730453841949227 0 0.130513051002656 0 0 0 0 0 0 0 0.0949139892819544 0 0 0.157463408006862 0.0474939475202203 0.0180654829731442 0 0 0 0 0.0343597289129882 0 0 0 0 0 0 0 0 0 0 0 0 0 0 0 0 0.103382297339537 0 0 0 0 0 0 0 0 0 0 0 0 0 0 0 0 0 0 0 0 0 0 0 0.00839654447853212 0 0.00399276240937192 0 0 0 0 0 0 0 0 0 0 0 0 0 0 0 0 0 0 0 0 0 0 0 0 0 0 0 0 0 0 0 0 0 0 0 0 0 0 0 0 0 0 0 0 0 0 0 0 0 0 0.0213478352456638 0 0.0120344723737483 0 0 0 0 0 0 0 0 0 0
0 0 0 0 0 0 0 0 0 0 0 0 0 0 0 0 0 0 0 0 0 0 0 0.102371919662766 0 0.0405236356847029 0 0 0 0 0 0 0 0 0 0 0 0 0.0818432641792998 0 0 0 0.0965682898523854 0 0 0 0 0.229539368883706 0 0 0 0 0 0 0 0 0 0 0 0 0 0 0 0 0 0 0 0 0 0 0 0 0 0 0 0 0 0 0 0 0 0 0 0 0 0 0 0 0 0 0 0 0 0 0 0 0 0 0 0 0 0 0 0 0 0 0 0 0 0 0 0 0 0 0 0 0 0 0 0 0 0 0 0 0 0.0215761829373156 0 0 0 0 0 0 0 0 0 0 0 0 0 0 0 0 0 0 0 0 0 0 0 0 0 0 0 0 0 0 0 0 0 0 0 0 0 0 0 0 0 0 0 0 0 0 0 0 0 0 0 0 0 0 0 0 0 0 0 0 0 0 0 0 0 0 0 0 0 0 0 0 0.0877097742624961 0 0 0 0.134153125054928 0 0 0 0 0 0 0 0 0 0 0 0 0 0 0 0 0 0 0 0 0 0 0 0.0548354813698662 0.105344355422494 0 0 0 0 0 0 0 0 0 0 0 0 0 0 0 0 0 0 0 0 0 0 0 0 0 0 0 0 0 0 0 0 0 0 0 0 0 0 0 0 0 0 0 0 0 0 0 0 0 0 0 0 0 0 0 0 0 0 0 0 0 0.0455346026900396 0 0 0 0 0 0 0 0 0 0 0 0 0 0 0 0 0 0 0 0 0 0 0 0 0 0
0 0 0 0 0 0 0 0 0 0 0 0 0 0 0 0 0 0 0 0 0 0 0 0 0 0 0 0 0 0 0 0 0 0 0 0 0 0 0 0 0.0406083486373855 0 0.00331114771193127 0 0 0 0 0 0 0 0 0.00482099682142183 0 0 0 0 0 0 0 0 0 0 0 0 0 0 0 0 0 0 0 0 0 0 0 0 0 0 0 0 0 0 0 0 0 0 0 0 0 0 0 0 0 0 0 0 0 0 0 0 0 0 0 0 0 0 0 0 0 0 0 0 0 0 0 0 0 0 0 0 0 0 0 0 0 0 0 0 0 0 0 0 0 0 0 0 0 0 0 0 0 0 0 0 0 0 0 0 0 0 0 0 0 0 0 0 0 0 0 0 0 0 0 0 0 0 0 0 0.0393418476624345 0.0106180594668156 0.075376286959554 0 0 0 0 0 0 0 0 0 0 0 0 0 0 0 0.0514154327562699 0.0274773495596859 0.0150426837640849 0 0.293141300848832 0 0 0 0 0 0.115062821343206 0 0 0 0 0.0221802435818884 0 0.0676410054168029 0 0 0 0 0 0 0 0 0 0 0 0 0 0 0 0 0 0 0 0 0 0 0 0 0 0 0 0 0 0 0 0 0 0 0 0.0137990036976395 0.0151564907301072 0 0 0 0 0 0 0 0 0 0 0 0 0 0 0.0072060188928997 0 0 0 0 0 0 0 0 0 0 0 0 0 0 0 0 0 0 0 0 0 0 0 0 0 0.194831724081537 0 0 0 0 0 0 0 0 0 0 0 0 0 0 0 0 0 0 0 0 0 0 0 0 0 0 0 0 0 0 0 0 0 0.0029692380675036
0 0 0 0 0 0 0 0 0 0 0 0 0 0 0 0 0 0 0 0 0 0 0 0 0 0.01352752095549 0 0 0 0 0 0 0 0 0 0 0 0 0.0331976172455975 0 0 0 0 0 0 0 0 0 0 0 0 0 0 0 0 0 0 0 0 0 0 0 0 0 0 0 0 0 0 0 0 0 0 0 0 0 0 0 0 0 0 0 0 0 0 0 0 0 0 0 0 0 0 0 0 0 0 0 0 0 0 0 0 0 0 0 0 0 0 0 0 0 0 0 0 0 0 0 0 0 0 0 0 0 0 0 0 0 0 0 0 0 0 0 0 0 0 0 0 0 0 0 0 0 0 0 0 0 0 0 0 0 0 0 0 0 0 0 0 0 0 0 0 0 0 0 0.0246830526449853 0 0.0179324443728474 0 0.0173358582860673 0 0 0 0 0 0 0 0 0 0 0 0 0 0 0 0.0173095888736289 0.0152532751696181 0.0168886684939984 0 0 0 0 0 0 0 0 0 0 0 0.0783668930915131 0 0 0.401548612829988 0 0 0 0 0 0 0 0 0 0 0 0 0 0 0 0 0 0 0 0 0 0 0 0 0 0 0 0 0 0 0 0 0 0 0 0 0 0 0 0 0 0 0 0 0 0 0 0 0 0 0 0 0 0 0 0 0 0 0 0 0 0 0 0 0 0 0 0 0 0 0 0 0 0 0 0 0 0.363956468036266 0 0 0 0 0 0 0 0 0 0 0 0 0 0 0 0 0 0 0 0 0 0 0 0 0 0 0 0 0 0 0 0 0 0
0 0 0 0 0 0 0 0 0 0 0 0 0 0 0 0 0 0 0 0 0 0 0 0 0 0.0310162918273945 0 0 0 0 0 0 0 0 0 0 0 0 0.0316475574715948 0 0 0 0.0654960662782944 0 0 0 0 0.0132177925274688 0 0 0 0 0 0 0 0 0 0 0 0 0 0 0 0 0 0 0 0 0 0 0 0 0 0 0.0255700773376587 0 0 0 0 0 0 0 0 0 0 0 0 0 0 0 0 0 0 0 0 0 0 0 0 0 0 0 0 0 0 0 0 0 0 0 0 0 0 0 0 0 0 0 0 0 0 0 0 0 0 0 0 0.0097415360802098 0 0 0 0 0 0 0 0 0 0 0 0 0 0 0 0 0 0 0 0 0 0 0 0 0 0 0 0 0 0 0 0 0 0 0 0 0 0 0 0 0 0 0 0 0 0 0 0 0 0 0 0 0 0 0 0 0 0 0 0 0 0 0 0 0 0 0 0 0 0 0.0663943710622132 0.0612117283976392 0 0 0 0.15325404578241 0 0 0 0 0 0 0 0 0 0 0 0 0 0 0.221689303416824 0 0 0 0.15455822429195 0 0 0 0 0 0.0544138241907788 0 0.111789181335563 0 0 0 0 0 0 0 0 0 0 0 0 0 0 0 0 0 0 0 0 0 0 0 0 0 0 0 0 0 0 0 0 0 0 0 0 0 0 0 0 0 0 0 0 0 0 0 0 0 0 0 0 0 0 0 0 0 0 0 0 0 0 0 0 0 0 0 0 0 0 0 0 0 0 0 0 0 0 0 0 0 0 0 0 0
0 0 0 0 0 0 0 0 0 0 0 0 0 0 0 0 0 0 0 0 0 0.00602152613407609 0 0 0 0.0170181166904586 0 0 0 0 0 0 0 0 0 0 0 0 0.019099874188112 0 0 0 0.0112219175381886 0 0 0 0 0.00778475850691532 0 0 0 0 0 0 0 0 0 0 0 0 0 0 0 0 0 0 0 0 0 0 0 0 0 0 0.00777677123787132 0 0 0 0 0 0 0 0 0 0 0 0 0 0 0 0 0 0 0 0 0 0 0 0 0 0 0 0 0 0 0 0 0 0 0 0 0 0 0 0 0 0 0 0 0 0 0 0 0 0 0.00435183885406345 0 0 0 0 0 0 0 0 0 0 0 0 0 0 0 0 0 0 0 0 0 0 0 0 0 0 0 0 0 0 0 0 0 0 0 0 0 0 0 0 0.0344065184230095 0 0.0136505438127761 0.0145793658647105 0.0854775389116268 0 0 0 0 0 0 0 0 0 0 0 0 0 0 0 0.0142613648583458 0.0118805328508943 0.0138305021830963 0 0.0296281685884955 0 0 0 0 0 0 0 0.00551019424479707 0 0.049966950653425 0.0839546207434892 0.0421685797977966 0 0 0 0.00244377355020498 0 0 0 0 0 0 0 0 0 0 0 0 0 0 0 0.129441546715716 0 0 0 0 0 0 0 0 0 0 0 0 0 0 0 0 0 0 0 0 0 0 0 0 0 0 0 0 0 0 0 0 0.00509330359025844 0 0 0 0 0 0 0 0 0 0 0 0 0 0 0 0 0 0 0 0 0 0 0 0 0 0.388218070565334 0 0 0 0 0 0 0 0 0 0 0 0 0 0 0 0 0.00221362149633915 0 0 0 0 0 0 0 0 0 0 0 0 0 0 0 0 0
0 0 0 0 0 0 0 0 0 0 0 0 0 0 0 0 0 0 0 0 0 0 0 0 0 0 0 0 0 0 0 0 0 0 0 0 0 0 0 0 0 0 0 0 0 0 0 0 0 0 0 0 0 0 0 0 0 0 0 0 0 0 0 0 0 0 0 0 0 0 0 0 0 0 0 0 0 0 0 0 0 0 0 0 0 0 0 0 0 0 0 0 0 0 0 0 0 0 0 0 0 0 0 0 0 0 0 0 0 0 0 0 0 0 0 0 0 0 0 0 0 0 0 0 0 0 0 0 0 0 0 0 0 0 0 0 0 0 0 0 0 0 0 0 0 0 0 0 0 0 0 0 0 0 0 0 0 0 0 0 0 0 0 0 0 0 0 0 0 0 0 0 0 0.0398280031671949 0 0 0 0 0.0181839670514641 0 0 0 0 0 0 0 0 0 0 0 0 0.15867409041225 0 0 0 0 0 0 0.0181753121409209 0 0 0 0 0 0 0 0 0.126635501967752 0 0 0 0 0 0 0 0 0 0 0.551193343982424 0 0 0 0 0 0 0 0.0203010796427829 0 0 0 0 0 0 0 0 0 0 0 0 0 0 0 0 0 0 0 0 0 0 0 0 0 0 0 0 0 0 0 0 0 0 0 0 0 0 0 0 0 0 0 0 0 0 0 0 0 0 0 0 0 0 0 0 0 0 0 0 0 0 0.0502391283109782 0 0 0 0 0 0 0 0 0 0 0 0 0 0.0167695733242318 0 0 0 0 0 0 0 0 0 0 0 0
0 0 0 0 0 0 0 0 0 0 0 0 0 0 0 0 0 0 0 0 0 0 0 0 0 0 0 0 0 0 0 0 0 0 0 0 0 0 0 0 0 0 0 0 0 0 0 0 0 0 0 0 0 0 0 0 0 0 0 0 0 0 0 0 0 0 0 0 0 0 0 0.00248949628095587 0 0 0 0 0 0 0 0 0 0 0 0 0 0 0 0 0 0 0 0 0 0 0 0 0 0 0 0 0 0 0 0 0 0 0 0 0 0 0 0 0 0 0 0 0 0 0 0 0 0 0 0 0 0 0 0 0 0 0 0 0 0 0 0 0 0 0 0 0 0 0 0 0 0 0 0 0 0 0 0 0 0 0 0 0 0 0.0229888526238335 0.0100236654512359 0 0 0 0 0 0.016531954725235 0 0 0 0 0 0 0 0 0.00907066052023638 0 0.0608120700587586 0.0437927131364677 0 0 0 0 0 0 0 0 0 0.0119059035097896 0 0 0 0 0 0 0 0 0 0.0761525103399814 0 0 0 0 0 0 0 0 0 0 0 0 0 0 0 0.00449487875529567 0 0 0 0 0 0 0 0 0 0 0 0 0 0 0 0 0 0 0 0 0 0 0 0 0 0 0 0 0.0373727511255845 0.0851756800235214 0 0 0.00758634905327035 0.011387457984856 0 0 0 0 0 0 0 0.00445883461957533 0 0 0 0 0 0 0 0 0 0 0 0 0 0 0 0 0 0 0 0 0 0 0 0 0 0 0 0.00716311063240369 0.00505592206234205 0.032185032130815 0.0217444969119947 0.0733629955961623 0.112068751276867 0 0 0 0 0.130844617345204 0.12651660519111 0 0 0 0 0 0 0.0244688665451404 0.018896494200363 0 0 0 0 0 0 0 0 0.00333298481695818 0 0 0 0.040116345082042
0 0 0 0 0.00936826518272144 0 0.00204466005919488 0 0 0.00295662922106798 0 0 0.0622492782710434 0 0 0 0 0 0 0 0 0 0 0 0 0 0 0 0.0049696589130175 0.00233563897280151 0 0 0 0 0.00557442232045815 0 0 0 0 0 0 0 0 0 0 0 0 0 0 0 0 0 0 0 0 0.0583565470070837 0.0276950047998131 0 0 0 0 0 0 0 0 0 0 0.00409826785094238 0 0 0 0.00686161950492482 0 0 0 0 0 0 0 0 0 0 0 0 0 0 0 0 0 0 0 0 0 0 0 0 0 0 0 0 0 0 0 0 0.0230300142290489 0.00296297683106124 0.00390749373043359 0 0 0.00770512686888844 0 0 0 0.062820070654198 0.0106276397960241 0 0 0.0150342101057498 0.00697283917104143 0 0.00305668231864597 0 0 0 0 0 0 0 0 0 0 0 0 0 0 0 0 0 0 0 0 0 0 0 0 0 0 0 0 0 0 0 0 0 0 0 0 0 0 0 0 0 0 0 0 0.00359327049470423 0.436756087945466 0 0.0122812069339318 0.0166356289025119 0.00998683648005184 0 0 0 0 0.0115472514444099 0.00551661627991906 0 0 0 0 0 0 0 0 0 0.0302612398842814 0 0.0111000152915359 0 0 0 0 0 0 0 0 0 0 0 0 0 0 0.0032379297430422 0 0 0 0 0 0 0 0 0 0 0 0 0 0 0 0 0 0 0 0 0 0 0 0 0 0 0 0 0 0 0.00477557898531969 0 0 0 0 0 0 0 0 0 0 0.00292698452990755 0 0 0 0 0 0 0 0 0 0 0 0 0 0 0 0.0975658610021151 0.0100272312950916 0 0 0 0 0 0 0 0 0 0 0 0 0 0.0121301355713751 0 0 0 0 0.00402809189974555 0 0 0 0 0 0 0.00500298750843015 0 0 0 0 0 0 0 0 0 0 0 0 0 0 0 0 0 0 0 0 0 0 0 0 0 0 0
0 0 0 0 0 0 0 0 0 0 0 0 0 0 0 0 0 0 0 0 0 0 0 0 0 0 0 0 0 0 0 0 0 0 0 0 0 0 0 0 0 0 0 0 0 0.00869267599468267 0 0 0 0 0 0 0 0 0 0 0 0 0 0 0 0 0 0 0 0 0 0 0 0 0 0 0 0 0 0 0 0 0 0 0 0 0 0 0 0 0 0 0 0 0 0 0 0 0 0 0 0 0 0 0 0 0 0 0 0 0 0 0 0 0 0 0 0 0 0 0 0 0 0 0 0 0 0 0 0 0 0 0 0 0 0 0 0 0 0 0 0 0 0 0 0 0 0 0 0 0 0 0 0 0 0 0 0 0 0 0 0 0 0 0 0 0 0 0 0.0157620350402846 0 0 0 0 0 0 0 0.0665942134090361 0 0 0 0 0.201284540856655 0 0 0 0 0.220174755403824 0 0 0 0 0 0 0 0 0.00815984855475286 0 0 0.038853374829665 0 0 0 0 0 0 0 0 0.0443399319200892 0 0 0 0 0.075985281151087 0 0 0 0 0 0 0 0 0.0657306700804007 0 0 0 0 0 0 0.0200829975516091 0 0 0 0 0 0 0 0 0 0 0 0 0 0 0 0 0 0 0 0 0 0 0 0 0 0 0 0 0 0 0 0 0 0 0 0 0 0 0 0 0 0 0.0506079472414168 0 0 0 0 0 0 0 0 0 0 0 0 0 0 0 0 0 0 0 0 0.022810731254807 0 0 0 0 0 0 0 0 0 0 0 0 0 0.0920079341312967 0.00772257274162356 0.047029370078831 0 0.014161119759938 0 0 0 0 0 0 0 0
0 0 0 0 0 0 0 0 0 0 0 0 0 0 0 0 0 0 0 0 0 0 0 0 0 0 0 0 0 0 0 0 0 0 0 0 0 0 0 0 0 0 0 0 0 0 0 0 0 0 0 0 0 0 0 0 0 0 0 0 0 0 0 0 0 0 0 0 0 0 0 0 0 0 0 0 0 0 0 0 0 0 0 0 0 0 0 0 0 0 0 0 0 0 0 0 0 0 0 0 0 0 0 0 0 0 0 0 0 0 0 0 0 0 0 0 0 0 0 0 0 0 0 0 0 0 0 0 0 0 0 0 0 0 0 0 0 0 0 0 0 0 0 0 0 0 0 0 0 0 0 0 0 0 0 0 0 0 0 0 0 0 0 0 0 0 0 0 0 0 0 0 0 0.205191094302512 0 0 0 0 0 0 0 0 0 0 0 0 0 0 0 0 0 0 0 0 0 0 0 0 0 0 0 0 0 0 0 0 0 0 0 0.0742257648730019 0 0 0 0 0 0 0 0 0 0 0 0 0 0 0 0 0 0 0 0 0 0.0616612539873711 0 0 0 0 0 0 0 0 0 0 0 0 0 0 0 0 0 0 0 0 0 0 0 0 0 0 0 0 0 0 0 0 0 0 0.390951600728748 0 0.226934930715516 0 0 0 0 0 0 0 0 0 0 0 0 0 0 0 0 0 0 0 0 0 0 0 0 0 0 0 0 0 0 0 0 0 0 0.0410353553928514 0 0 0 0 0 0 0 0 0 0 0 0
0 0 0 0 0 0 0 0 0 0 0 0 0 0 0 0 0 0 0 0 0 0 0 0 0 0 0 0 0 0 0 0 0 0 0 0 0 0 0 0 0 0 0 0 0.0112434275619429 0 0 0 0 0 0 0 0 0 0 0 0 0 0 0 0 0 0 0 0 0.0185643713966237 0.0238988598024873 0 0 0 0 0 0 0 0 0 0 0 0 0 0 0 0 0 0 0 0 0 0 0 0 0 0 0 0 0 0 0 0 0 0 0 0 0 0 0 0 0 0 0 0 0 0 0 0 0 0 0 0 0 0 0 0 0 0 0 0 0 0 0 0 0 0 0 0 0 0 0 0 0 0 0 0 0 0 0 0 0 0 0 0 0 0 0 0 0 0 0 0 0 0 0 0 0 0 0 0 0 0 0 0 0.0890698846858309 0 0 0 0 0 0 0.101412550371237 0 0 0 0 0.128407258024012 0 0 0 0 0 0 0 0.049560273488877 0 0 0 0 0 0 0.0354202865035196 0 0 0 0 0 0 0 0 0.222361691266919 0.0674140277565715 0 0 0 0 0 0 0 0 0 0.0612192205960165 0 0 0 0 0 0 0 0.0493028928327132 0 0 0 0 0 0 0 0 0 0 0 0 0 0 0 0 0 0 0 0 0 0 0 0 0 0 0 0 0 0 0 0 0 0 0 0 0 0 0 0 0 0.120166187455982 0 0 0 0 0 0 0 0 0 0 0 0 0 0 0 0 0 0 0 0 0.0219590682572668 0 0 0 0 0 0 0 0 0 0 0 0 0 0 0 0 0 0 0 0 0 0 0 0 0 0
0 0 0 0 0 0 0 0 0 0 0 0 0 0 0 0 0 0 0 0 0 0 0 0 0 0 0 0 0 0 0 0 0 0 0 0 0 0 0 0 0 0 0 0 0 0 0 0 0 0 0 0 0 0 0 0 0 0 0 0 0 0 0 0 0 0 0 0 0 0 0 0 0 0 0 0 0 0 0 0 0 0 0 0 0 0 0 0 0 0 0 0 0 0 0 0 0 0 0 0 0 0 0 0 0 0 0 0 0 0 0 0 0 0 0 0 0 0 0 0 0 0 0 0 0 0 0 0 0 0 0 0 0 0 0 0 0 0 0 0 0 0 0 0 0 0 0 0 0 0 0 0 0 0 0 0 0 0 0 0 0 0 0 0.0145010741391116 0 0 0 0 0 0 0 0 0 0.0142393798777664 0 0 0 0 0 0 0 0 0 0 0 0 0 0 0 0 0 0 0 0 0 0 0 0 0 0 0 0 0 0 0 0 0 0 0 0 0 0 0 0 0 0.307616460487798 0 0 0 0.303479238181397 0 0 0 0 0 0 0 0 0 0 0 0 0 0 0 0 0 0 0 0 0 0 0 0 0 0 0 0 0 0 0 0 0 0 0 0 0 0 0 0 0 0 0 0 0 0 0 0 0 0.038454023740919 0 0.202221526835481 0 0 0 0 0.0448254777017083 0.0185042263361342 0 0 0 0 0 0 0 0 0 0 0 0 0 0 0 0 0 0 0 0 0 0 0.0561585926996847 0 0 0 0 0 0 0 0 0 0 0 0 0 0 0
0 0 0 0 0 0 0 0 0 0 0 0 0 0 0 0 0 0 0 0 0 0 0 0 0 0 0 0 0 0 0 0 0 0 0 0 0 0 0 0 0 0 0 0 0 0 0 0 0 0 0 0 0 0 0 0 0 0 0 0 0 0 0 0 0 0 0 0 0 0 0 0 0 0 0 0 0 0 0 0 0 0 0 0 0 0 0 0 0 0 0 0 0 0 0 0 0 0 0 0 0 0 0 0 0 0 0 0 0 0 0 0 0 0 0 0 0 0 0 0 0 0 0 0 0 0 0 0 0 0 0 0 0 0 0 0 0 0 0 0 0 0 0 0 0 0 0 0 0 0 0 0 0 0 0 0 0 0 0 0 0 0 0 0 0 0 0 0 0 0 0 0 0 0 0 0 0 0 0.0212029847499653 0 0 0 0 0 0 0.0440053429416353 0 0 0 0 0 0 0 0 0 0 0 0 0 0 0 0 0 0 0 0 0 0 0 0 0 0 0.16755322307481 0 0 0 0 0 0 0 0.0931321190864915 0.0682766454892311 0 0 0 0 0 0.348115083901638 0 0 0 0 0 0 0 0 0 0 0 0 0 0.00702718242190527 0 0 0 0 0 0 0 0 0.0123549309380767 0.00804370755277522 0.00666404831563058 0 0 0 0 0 0 0 0 0 0 0 0 0 0 0 0 0 0 0 0 0 0 0 0 0 0 0 0 0 0 0 0 0 0 0 0 0.182845593010505 0 0 0 0 0 0 0 0 0 0 0 0 0 0 0 0 0.0407791385173359 0 0 0 0 0 0 0 0 0
0 0 0 0 0 0 0 0 0 0 0 0 0 0 0 0 0 0 0 0 0 0 0 0 0 0 0 0 0 0 0 0 0 0 0 0 0 0 0 0 0 0 0 0 0 0 0 0 0 0 0 0 0 0 0 0 0 0 0 0 0 0 0 0 0 0 0 0 0 0 0 0 0 0 0 0 0 0 0 0 0 0 0 0 0 0 0 0 0 0 0 0 0 0 0 0 0 0 0 0 0 0 0 0 0 0 0 0 0 0 0 0 0 0 0 0 0 0 0 0 0 0 0 0 0 0 0 0 0 0 0 0 0 0 0 0 0 0 0 0 0 0 0 0 0 0 0 0 0 0 0 0 0 0 0 0 0 0 0 0 0 0 0 0 0 0 0 0 0 0 0 0 0 0 0 0 0 0 0 0 0 0 0 0 0 0 0 0 0 0 0 0 0 0 0 0 0 0 0 0 0 0 0 0 0 0 0 0 0 0 0 0.161958332723832 0 0 0 0 0 0 0 0 0.592874925912005 0.0182170660728438 0 0 0 0 0 0.0589851422929078 0 0 0.0199175466249667 0 0 0 0 0 0 0 0 0 0 0 0 0 0 0 0 0 0 0 0 0 0 0 0 0 0 0 0 0 0 0 0 0 0 0 0 0 0 0 0 0 0 0 0 0 0 0 0 0 0 0 0 0 0 0 0 0 0 0.0212773670581608 0.0431756858488352 0.0505597277154396 0 0 0 0 0 0 0 0 0 0 0 0 0 0 0.0330342057510088 0 0 0 0 0 0 0 0 0
0 0 0 0 0 0 0 0 0 0 0 0 0 0 0 0 0 0 0 0 0 0 0 0 0 0 0 0 0 0 0 0 0 0 0.00856758628549337 0 0 0 0 0 0 0 0 0 0 0 0 0 0 0 0 0 0 0 0 0.0601694254245565 0.0142357877007279 0 0 0 0 0 0 0 0 0 0 0.0151595730007811 0 0 0 0.0301201666220143 0 0 0 0 0 0 0 0 0 0 0 0 0 0.014758383996433 0.00319160480029624 0 0.0132926695212067 0 0 0 0.013006638056238 0 0 0 0 0 0 0 0 0.0182146599168677 0 0.014952938964371 0 0 0 0 0 0.044120864470779 0 0 0 0 0 0 0 0 0 0 0 0 0 0 0 0 0 0 0 0.00708708045707233 0 0 0 0 0 0 0 0 0 0 0 0 0 0 0 0 0 0 0 0 0 0 0 0 0 0 0 0 0 0 0 0 0 0 0 0 0 0 0 0 0 0 0 0 0.0530731851622842 0 0 0 0 0 0 0 0 0 0 0 0 0.159119051488913 0 0 0 0 0.0478524699120342 0 0.0117206108143614 0 0 0 0 0 0 0 0 0 0 0.00874102875272669 0 0 0 0 0 0 0 0 0.0508328720317354 0 0 0 0 0.0314580451271037 0 0 0 0 0 0 0 0 0 0 0 0 0 0 0 0 0 0 0 0 0 0 0 0 0 0 0 0 0 0 0 0 0 0 0 0.0587623516446802 0 0 0 0 0 0 0 0 0 0 0 0 0 0 0 0 0 0 0 0 0 0 0 0 0 0 0 0 0 0 0 0 0.0135657833301792 0 0 0 0 0.0127518363303685 0.0190325915378634 0 0 0 0 0 0.115966493628646 0.0611206227719821 0 0.0150566126745239 0 0 0 0 0 0 0 0 0 0 0 0.0840690655757612
0 0 0 0 0 0 0 0 0 0 0 0 0 0 0 0 0 0 0 0 0 0 0 0 0 0 0 0 0 0 0 0 0 0 0 0 0 0 0 0 0 0 0 0 0 0 0 0 0 0 0 0 0 0 0 0 0 0 0 0 0 0 0 0 0 0 0 0 0 0 0 0 0 0 0 0 0 0 0 0 0 0 0.000723818752461997 0 0 0.00180520671404825 0.002898220311843 0 0 0 0 0 0 0 0 0.0037546418830395 0 0 0 0 0 0 0 0 0 0 0 0 0 0 0 0 0 0 0 0 0 0 0 0 0 0 0 0 0 0 0 0 0 0 0 0 0 0 0 0 0 0 0 0 0 0 0 0 0 0 0 0 0 0.00279571643504154 0 0 0 0 0 0 0 0 0 0 0 0 0 0 0 0 0 0 0 0 0 0 0 0 0 0 0 0 0 0 0 0 0 0 0 0 0 0.0327746483690241 0 0 0 0 0.0312032545576673 0 0.0336220270645074 0.19622480601561 0 0 0 0 0 0 0 0 0 0 0 0 0 0 0 0 0 0.0248635762685987 0 0 0.0042436836360143 0 0 0 0 0 0 0 0 0.0963270433643473 0 0 0 0 0 0 0 0 0 0 0 0 0 0 0 0.00379344971207007 0 0 0 0 0 0 0 0 0.00378828523396553 0 0.0031627513223618 0 0 0.0129589973433488 0 0 0 0 0 0 0 0 0 0 0 0 0 0 0 0 0 0 0 0 0 0 0 0 0 0 0 0 0 0 0 0 0 0 0 0 0 0 0 0.112065508431553 0 0 0 0 0 0 0 0.372770255531306 0 0.00540461676686639 0.0172812488300546 0.0375382434562709 0 0 0 0 0 0 0 0
0 0 0 0 0 0 0 0 0 0 0 0 0 0 0 0 0 0 0 0 0 0 0 0 0 0 0 0 0 0 0 0 0 0 0 0 0 0 0 0 0 0 0 0 0 0 0 0 0 0 0 0 0 0 0 0 0 0 0 0 0 0 0 0 0 0 0 0 0 0 0 0 0 0 0 0 0 0 0 0 0 0 0 0 0 0 0 0 0 0 0 0 0 0 0 0 0 0 0 0 0 0 0 0 0 0 0 0 0 0 0 0 0 0 0 0 0 0 0 0 0 0 0 0 0 0 0 0 0 0 0 0 0 0 0 0 0 0 0 0 0 0 0 0 0 0 0 0 0 0 0 0 0 0 0 0 0 0 0 0 0 0 0 0.0199722619169737 0 0 0 0 0 0 0 0 0 0.0192548468666652 0 0 0 0 0 0 0 0 0 0 0 0 0 0 0 0 0 0 0 0 0 0 0 0 0 0 0 0 0 0 0 0 0 0 0 0 0.339879618716538 0 0 0 0 0 0 0 0 0.134211520591727 0 0 0 0 0 0 0 0 0 0 0 0 0 0 0 0 0 0 0 0 0 0 0 0 0 0 0 0 0 0 0 0 0 0 0 0 0 0 0 0 0 0 0 0 0 0 0 0 0 0 0.0494578635546319 0.187453732483451 0 0 0 0 0.12463904821805 0.0171569847833525 0 0 0 0 0 0 0 0 0 0 0 0 0 0 0 0 0 0 0 0 0 0 0.10797412286861 0 0 0 0 0 0 0 0 0 0 0 0 0 0 0
0 0 0 0 0 0 0 0 0 0 0 0 0 0 0 0 0 0 0 0 0 0 0 0 0 0 0 0 0 0 0 0 0 0 0 0 0 0 0 0 0 0 0 0 0 0 0 0 0 0 0 0 0 0 0 0 0 0 0 0 0 0 0 0 0 0 0 0 0 0 0 0 0 0 0 0 0 0 0 0 0 0 0 0 0 0 0 0 0 0 0 0 0 0 0 0 0 0 0 0 0 0 0 0 0 0 0 0 0 0 0 0 0 0 0 0 0 0 0 0 0 0 0 0 0 0 0 0 0 0 0 0 0 0 0 0 0 0 0 0 0 0 0 0 0 0 0 0 0 0 0 0 0 0 0 0 0 0 0 0 0 0.0252646970071326 0 0.0119501352438212 0 0 0 0 0 0 0 0 0 0.0112798655701583 0 0 0 0 0.015059708023201 0 0 0 0 0 0 0 0 0 0 0 0 0 0.0903624687354359 0 0 0.171032410370737 0 0 0 0 0 0 0 0 0 0 0 0 0 0 0 0 0 0 0.0141426016789535 0 0 0 0.076863718468272 0 0 0.0599201081134772 0 0 0 0.0157104897972633 0 0.0224435446911824 0 0 0 0 0 0 0 0 0 0 0 0 0 0 0 0 0 0 0 0 0 0 0 0 0 0 0 0 0 0 0 0 0 0 0 0 0 0 0 0 0 0 0 0 0 0 0 0 0 0 0 0 0 0 0 0.0333737137212211 0 0 0 0.0369447328441984 0.0350329895255939 0 0 0 0 0 0.0360163798320721 0 0 0 0 0 0 0 0 0 0 0.0926377157011044 0 0.251964720676175 0 0 0 0 0 0 0 0
0 0 0 0 0 0 0 0 0 0 0 0 0 0 0 0 0 0 0 0 0 0 0 0 0 0 0.0223896270077197 0 0 0 0 0 0 0 0 0 0 0 0 0 0 0 0 0 0 0 0 0 0 0 0 0 0 0.0908982817192881 0 0 0 0 0 0 0 0 0 0 0.00953324112029368 0 0 0 0 0 0 0 0 0 0 0 0 0 0 0 0 0 0 0 0 0 0 0 0 0 0 0 0 0 0 0 0 0 0 0 0 0 0 0 0 0 0 0.0146903033535172 0.0107902568740153 0 0 0 0 0 0 0 0 0 0 0 0 0 0 0 0 0 0 0 0 0 0 0 0 0 0 0 0 0 0 0 0 0 0 0 0 0 0 0 0 0 0 0 0 0 0 0 0 0 0 0 0 0 0 0 0 0 0 0 0 0 0 0.0302836266495577 0 0 0 0 0 0 0 0 0 0 0 0 0 0 0 0 0 0 0 0 0 0 0 0 0 0 0 0 0 0 0 0 0 0 0 0 0 0 0 0 0 0 0 0 0 0 0.521195772417927 0 0 0 0 0 0 0 0 0.0250909871238346 0.0888961799461989 0 0 0.147116821398724 0 0 0 0 0 0 0 0 0 0 0 0 0 0 0 0 0 0 0 0 0 0 0 0 0 0 0 0 0 0 0 0 0 0 0 0 0 0 0 0 0 0 0 0 0 0 0 0 0 0 0 0 0 0 0 0 0 0 0 0 0 0 0 0 0 0 0 0 0 0 0 0 0 0 0.0391149023889235 0 0 0 0 0 0 0 0 0
0 0 0 0 0 0 0 0 0 0 0 0 0 0 0 0 0 0 0 0 0 0 0 0 0 0 0 0 0 0 0 0 0 0 0 0 0 0 0 0 0 0 0 0 0 0 0 0 0 0 0 0 0 0 0 0 0 0 0 0 0 0 0 0 0 0 0 0 0 0 0 0 0 0 0 0 0 0 0 0 0 0 0 0 0 0 0 0 0 0 0 0 0 0 0 0 0 0 0 0 0 0 0 0 0 0 0 0 0 0 0 0 0 0 0 0 0 0 0 0 0 0 0 0 0 0 0 0 0 0 0 0 0 0 0 0 0 0 0 0 0 0 0 0 0 0 0 0 0 0 0 0 0 0 0 0 0 0 0 0 0 0 0 0 0 0 0 0 0 0 0 0.0158951193536861 0 0 0 0 0 0 0.0273554484233147 0 0 0 0.0196426546487899 0.00784676812322236 0 0 0 0 0 0.167410270374995 0 0.0151638256324053 0 0 0 0 0 0 0 0 0 0 0.0691375845037405 0 0.0720431579129648 0 0 0.0245367642721231 0 0.00780919977752118 0 0 0 0 0 0 0.0194518573006582 0.114532422020563 0 0 0 0.0241037263026433 0.0652203712746474 0 0 0 0.00923301666719016 0.070438981993241 0.0970132336707592 0 0 0.0707631831145732 0 0 0 0 0 0 0 0 0 0 0 0 0 0 0 0 0 0 0 0 0 0 0 0 0 0 0 0 0 0 0 0 0 0 0 0 0 0 0 0 0 0 0 0 0 0 0 0 0 0 0 0 0 0 0 0 0 0.050565695259915 0 0.0417478168066734 0 0 0 0 0 0 0 0 0 0 0 0 0 0 0.0100889025663726 0 0 0 0 0 0 0 0 0
0 0 0 0 0 0 0 0 0 0 0 0 0 0 0 0 0 0 0 0 0 0 0 0 0 0 0 0 0 0 0 0 0 0 0 0 0 0 0 0 0 0 0 0 0 0 0 0 0 0 0 0 0 0 0 0 0 0 0 0 0 0 0 0 0 0 0 0 0 0 0 0 0 0 0 0 0 0 0 0 0 0 0 0 0 0 0 0 0 0 0 0 0 0 0 0 0 0 0 0 0 0 0 0 0 0 0 0 0 0 0 0 0 0 0 0 0 0 0 0 0 0 0 0 0 0 0 0 0 0 0 0 0 0 0 0 0 0 0 0 0 0 0 0 0 0 0 0 0 0 0 0 0 0 0 0 0 0 0 0 0 0 0 0 0 0 0 0 0 0 0 0 0 0 0 0 0 0 0 0 0 0 0 0 0 0 0 0 0 0 0 0 0.0158534006948018 0 0 0 0 0 0 0 0 0 0 0 0 0 0 0 0 0 0.379903280223223 0 0 0.0346464365855439 0 0.152061161501848 0 0 0 0 0 0 0 0 0 0.0172268123007954 0 0 0 0 0 0 0 0 0 0 0 0 0 0 0 0 0 0 0 0 0 0 0 0 0 0 0 0 0 0 0 0 0.0123002024455297 0 0 0 0 0 0 0 0 0 0 0.0616502021518679 0 0.157531321924678 0 0 0 0 0.0729741663668473 0.00921258729264595 0 0 0 0 0 0 0 0 0 0 0 0 0 0 0 0 0 0 0 0 0 0 0.0866404285122188 0 0 0 0 0 0 0 0 0 0 0 0 0 0 0
0 0 0 0 0 0 0 0 0 0 0 0 0 0 0 0 0 0 0 0 0 0 0 0 0 0 0 0 0 0 0 0 0 0 0 0 0 0 0 0 0 0 0 0 0 0 0 0 0 0 0 0 0 0 0 0 0 0 0 0 0 0 0 0 0 0 0 0 0 0 0 0 0 0 0 0 0 0 0 0 0 0 0 0 0 0 0 0 0 0 0 0 0 0 0 0 0 0 0 0 0 0 0 0 0 0 0 0 0 0 0 0 0 0 0 0 0 0 0 0 0 0 0 0 0 0 0 0 0 0 0 0 0 0 0 0 0 0 0 0 0 0 0 0 0 0 0 0 0 0 0 0 0 0 0 0 0 0 0 0 0 0 0 0 0 0 0 0 0 0 0 0 0 0 0 0 0 0 0 0 0 0 0 0 0 0 0 0 0 0 0 0 0 0 0 0 0 0 0 0 0 0 0 0 0 0 0 0 0 0 0 0.105033652224946 0.691737873842928 0 0 0 0 0 0 0 0 0.021435731509889 0 0 0 0 0.0281298017430196 0.121816170186368 0 0 0.0318467704928498 0 0 0 0 0 0 0 0 0 0 0 0 0 0 0 0 0 0 0 0 0 0 0 0 0 0 0 0 0 0 0 0 0 0 0 0 0 0 0 0 0 0 0 0 0 0 0 0 0 0 0 0 0 0 0 0 0 0 0 0 0 0 0 0 0 0 0 0 0 0 0 0 0 0 0 0 0 0 0 0 0 0 0 0 0
0 0 0 0 0 0 0 0 0 0 0 0 0 0 0 0 0 0 0 0 0 0 0 0 0 0 0 0 0 0 0 0 0 0 0 0 0 0 0 0 0 0 0 0 0 0 0 0 0 0 0 0 0 0 0 0 0 0 0 0 0 0 0 0 0 0 0 0 0 0 0 0 0 0 0 0 0 0 0 0 0 0 0 0 0 0 0 0 0 0 0 0 0 0 0 0 0 0 0 0 0 0 0 0 0 0 0 0 0 0 0 0 0 0 0 0 0 0 0 0 0 0 0 0 0 0 0 0 0 0 0 0 0 0 0 0 0 0 0 0 0 0 0 0 0 0 0 0 0 0 0 0 0 0 0 0 0 0 0 0 0 0.0611708600231057 0 0.00847830105588322 0 0 0 0 0 0 0 0 0 0 0 0 0 0 0.0411326615546248 0 0 0 0 0 0 0 0 0 0 0 0 0 0.0522385270728041 0 0 0.0319751931769938 0 0.0116674768002837 0 0 0 0 0 0 0 0 0 0 0 0 0 0.0366880677568068 0.0101269947887652 0 0 0 0.0326689350407945 0 0.0519286332385726 0 0.0102132036175386 0 0 0 0 0 0 0.125493386023373 0.00609289812961327 0 0 0 0 0 0 0 0 0 0 0 0 0.0709009406045229 0.0374999977903121 0 0 0 0.0104518471819046 0 0.102934982362916 0 0.0106272439289331 0 0.00693337442434596 0 0 0 0 0 0 0 0 0 0 0 0 0 0 0 0 0 0 0 0 0 0 0 0 0.00619805882196891 0 0 0 0 0 0 0 0 0.0345678010661571 0.00717259637259295 0.00954456793920306 0.0130048724616048 0 0.00922770378778521 0 0 0.0148764387755863 0 0 0 0 0 0 0 0 0 0 0 0.16232311048952 0.0238613257134876 0 0 0 0 0 0 0 0
0 0 0 0 0 0 0 0 0 0 0 0 0 0 0 0 0 0 0 0 0.00199255781431619 0 0.00692489587112065 0 0.0215788190891607 0.00507740329185524 0 0 0 0 0 0 0 0 0 0 0 0 0 0 0 0 0.0213212363243401 0 0.0496223216923544 0 0 0 0 0.00250507358690184 0 0 0 0 0 0 0 0 0 0 0 0 0 0 0 0 0.00229996819783119 0 0 0 0 0 0 0 0.0354288978718975 0 0 0 0 0 0 0 0 0 0 0 0 0 0 0 0 0 0 0 0 0 0 0 0 0 0 0 0 0 0 0 0 0 0 0 0 0 0 0 0 0 0 0 0 0 0 0 0 0 0 0 0 0.00790746767073313 0 0 0 0 0 0.00756511172205812 0 0 0 0 0 0 0 0 0 0 0 0 0 0 0 0 0 0 0 0 0 0 0 0 0 0 0 0 0 0 0 0 0 0 0 0.133314426070214 0.223767185305082 0 0 0 0 0 0 0 0 0 0 0 0 0 0 0 0.00782076171599339 0.0102639331651643 0.00298105262423453 0.0724576200755204 0.0182939829945035 0 0 0 0 0 0 0 0 0 0 0 0.0479016589031277 0.145799186873014 0 0 0 0 0 0 0 0 0 0 0 0 0 0 0.0648145093305628 0 0 0 0 0 0 0 0 0 0.0050752786964693 0 0 0 0 0.00475560686623371 0.0023706114568163 0 0 0 0 0 0 0 0 0 0.00298724024085775 0.0017527253103483 0 0 0 0.00236192652479317 0.00228144580791215 0.00248644287284207 0 0 0 0.0157691326789969 0 0 0 0 0 0 0 0 0 0 0 0 0 0 0 0 0 0 0 0 0 0 0 0 0 0.044817213589425 0 0 0 0 0 0 0 0.00920337957774625 0 0 0 0 0 0 0.00349979704802697 0 0.00811720586648026 0 0 0.00224720395999985 0 0 0 0 0 0 0 0 0 0 0 0 0 0.00263671931306649
0 0 0 0 0 0 0 0 0 0 0 0 0 0 0 0 0 0 0 0 0 0 0 0 0 0 0 0 0 0 0 0 0 0 0 0 0 0 0 0 0 0 0 0 0 0 0 0 0 0 0 0 0 0 0 0 0 0 0 0 0 0 0 0 0 0 0 0 0 0 0 0 0 0 0 0 0 0 0 0.725729022054771 0 0 0 0 0 0 0 0 0 0 0 0 0 0 0 0 0 0 0 0 0 0 0 0 0 0 0 0 0 0 0 0 0 0 0 0 0 0 0 0 0 0 0 0 0 0 0 0 0 0 0 0 0 0 0 0 0 0.27427097794523 0 0 0 0 0 0 0 0 0 0 0 0 0 0 0 0 0 0 0 0 0 0 0 0 0 0 0 0 0 0 0 0 0 0 0 0 0 0 0 0 0 0 0 0 0 0 0 0 0 0 0 0 0 0 0 0 0 0 0 0 0 0 0 0 0 0 0 0 0 0 0 0 0 0 0 0 0 0 0 0 0 0 0 0 0 0 0 0 0 0 0 0 0 0 0 0 0 0 0 0 0 0 0 0 0 0 0 0 0 0 0 0 0 0 0 0 0 0 0 0 0 0 0 0 0 0 0 0 0 0 0 0 0 0 0 0 0 0 0 0 0 0 0 0 0 0 0 0 0 0 0 0 0 0 0 0 0 0 0 0 0 0 0 0 0 0 0 0 0 0 0 0 0 0 0 0 0 0
0 0 0 0 0 0 0 0 0 0 0 0 0 0 0 0 0 0 0 0 0 0 0 0 0 0 0 0 0 0 0 0 0 0 0 0 0 0 0 0 0 0 0 0 0 0 0 0 0 0 0 0 0 0 0 0 0 0 0 0 0 0 0 0 0 0 0 0 0 0 0 0 0 0 0 0 0 0 0 0 0 0 0 0 0 0 0 0 0 0 0 0 0 0 0 0 0 0 0 0 0 0 0 0 0 0 0 0 0 0 0 0 0 0 0 0 0 0 0 0 0 0 0 0 0 0 0 0 0 0 0 0 0 0 0 0 0 0 0 0 0 0 0 0 0 0 0 0 0 0 0 0 0 0 0 0 0 0 0 0 0 0 0 0 0 0 0 0 0 0 0 0 0 0 0 0 0 0 0 0 0 0 0 0 0 0 0 0 0 0 0 0 0 0 0 0 0 0 0 0 0 0 0 0 0 0 0 0 0 0 0 0 0 0 0 0 0 0 0 0 0 0 0 0 0 0.481131136114707 0 0 0 0 0 0 0 0 0 0 0 0 0 0 0 0 0 0 0 0 0 0 0 0 0 0 0 0 0 0 0 0 0 0 0 0 0 0 0 0 0 0 0 0 0 0 0 0 0 0 0 0 0 0 0 0 0 0 0 0 0 0 0 0 0 0 0 0 0 0 0 0 0 0 0.518868863885293 0 0 0 0 0 0 0 0 0 0 0 0 0 0 0
0 0 0 0 0 0 0 0 0 0 0 0 0 0 0 0 0 0 0 0 0 0 0 0 0 0 0 0 0 0 0 0 0 0 0 0 0 0 0 0 0 0 0 0 0 0 0 0 0 0 0 0 0 0 0 0 0 0 0 0 0 0 0 0 0 0 0 0 0 0 0 0 0 0 0 0 0 0 0 0 0 0 0 0 0 0 0 0 0 0 0 0 0 0 0 0 0 0 0 0 0 0 0 0 0 0 0 0 0 0 0 0 0 0 0 0 0 0 0 0 0 0 0 0 0 0 0 0 0 0 0 0 0 0 0 0 0 0 0 0 0 0 0 0 0 0 0 0 0 0 0 0 0 0 0 0 0 0 0 0 0 0 0 0 0 0 0 0 0 0 0 0 0 0 0 0 0 0 0 0 0 0 0 0 0 0 0 0 0 0 0 0 0.110883267899443 0 0 0.176632569600277 0 0 0 0 0 0 0 0 0 0 0 0.0413731557581683 0 0 0 0 0 0 0.448347865259786 0 0.021941700925745 0 0 0.0356093382575075 0 0 0 0 0.0888026237812245 0 0 0 0 0 0 0 0 0 0 0 0 0 0 0 0 0 0 0 0 0 0 0 0 0 0 0 0 0 0 0 0 0 0 0 0 0 0 0 0 0 0 0 0 0 0 0 0 0 0 0 0 0 0 0 0 0 0 0 0 0 0 0 0 0 0 0 0 0 0 0 0 0 0 0 0 0 0 0 0 0 0 0.0764094785178477 0 0 0 0 0 0 0 0
0 0 0 0 0 0 0 0 0 0 0 0 0 0 0 0 0 0 0 0 0 0 0 0 0 0 0 0 0 0 0 0 0 0 0 0 0 0 0 0 0 0 0 0 0 0 0 0 0 0 0 0 0 0 0 0 0 0 0 0 0 0 0 0 0 0 0 0 0 0 0 0 0 0 0 0 0 0 0 0 0 0 0 0 0 0 0 0 0 0 0 0 0 0 0 0 0 0 0 0 0 0 0 0 0 0 0 0 0 0 0 0 0 0 0 0 0 0 0 0 0 0 0 0 0 0 0 0 0 0 0 0 0 0 0 0 0 0 0 0 0 0 0 0 0 0 0 0 0 0 0 0 0 0 0 0 0 0 0 0 0 0 0 0 0 0 0 0 0 0 0 0 0 0 0 0 0 0 0 0 0 0 0 0 0.215678772107656 0.0429695347600497 0 0 0 0 0 0 0 0 0 0 0 0 0.106256696374609 0.0609893527982211 0 0 0 0 0.0207394370618111 0 0 0 0 0.0491564138054753 0 0 0 0 0 0 0 0 0.0721660062877556 0 0.0486246737522911 0 0 0 0 0 0 0 0.0620462197488701 0.0478074523446896 0.140123373958108 0.0461277310460924 0 0 0 0 0 0 0 0 0 0 0 0 0 0 0 0 0 0 0 0 0 0 0 0 0 0 0 0 0 0 0 0 0 0 0 0 0 0 0 0 0 0 0 0 0 0 0 0 0 0 0 0 0 0 0 0 0 0 0 0 0 0 0 0 0 0 0 0 0 0 0 0.0873143359543705 0 0 0 0 0 0 0 0 0 0 0 0
0 0 0 0 0 0 0 0 0 0 0 0 0 0 0 0 0 0 0 0 0 0 0 0 0 0 0 0 0 0 0 0 0 0 0 0 0 0 0 0 0 0 0 0 0 0 0 0 0 0 0 0 0 0 0 0 0 0 0 0 0 0 0 0 0 0 0 0 0 0 0 0 0 0 0 0 0 0 0 0 0 0 0 0 0 0 0 0 0 0 0 0 0 0 0 0 0 0 0 0 0 0 0 0 0 0 0 0 0 0 0 0 0 0 0 0 0 0 0 0 0 0 0 0 0 0 0 0 0 0 0 0 0 0 0 0 0 0 0 0 0 0 0 0 0 0 0 0 0 0 0 0 0 0 0 0 0 0 0 0 0 0 0 0 0 0 0.0211942444753018 0 0 0 0 0 0 0 0 0 0 0 0.010356076199779 0 0 0 0 0 0 0 0 0 0 0 0 0 0 0 0 0 0 0 0 0.0231297303997138 0 0 0 0 0 0 0 0 0 0 0 0.133970379966521 0.0234843242392126 0 0 0 0.00876369232908627 0.0085074870435729 0.108684862200806 0 0.0415682658199056 0.0898781492458117 0 0 0 0 0 0 0.0742990416506577 0 0 0 0 0.00288995979570522 0 0 0 0 0 0 0 0.00612857952226325 0.00332700000812188 0 0 0 0.00295985292240608 0.00360515186635955 0.00445788287542861 0.00414978564766713 0.0143837399836128 0.00573528263673132 0.00573044063940208 0 0 0 0 0 0 0 0.00825737875357406 0 0 0 0 0 0 0 0 0 0 0 0 0 0 0 0 0 0 0 0 0 0 0 0 0 0 0 0 0.234474176542075 0 0.114035501570692 0 0 0 0 0 0 0 0 0 0 0 0 0 0 0.0460290136655932 0 0 0 0 0 0 0 0 0
0 0 0 0 0 0 0 0 0 0 0 0 0 0 0 0 0 0 0 0 0 0 0 0 0 0 0 0 0 0 0 0 0 0 0 0 0 0 0 0 0 0 0 0 0 0 0 0 0 0 0 0 0 0 0 0 0 0 0 0 0 0 0 0 0 0 0 0 0 0 0 0 0 0 0 0 0 0 0 0 0 0 0 0 0 0 0 0 0 0 0 0 0 0 0 0 0 0 0 0 0 0 0 0 0 0 0 0 0 0 0 0 0 0 0 0 0 0 0 0 0 0 0 0 0 0 0 0 0 0 0 0 0 0 0 0 0 0 0 0 0 0 0 0 0 0 0 0 0 0 0 0 0 0 0 0 0 0 0 0 0 0 0 0 0 0 0 0 0 0 0 0 0 0.0183620605959293 0 0 0 0 0 0 0 0 0 0 0 0 0 0 0 0.0325963889865138 0 0 0 0 0 0 0 0 0 0 0 0 0.0776676967052125 0 0 0 0 0 0 0 0 0 0 0 0 0 0 0.0894071750068314 0.444009941542918 0 0 0.012943833729133 0.0233739783790371 0 0 0 0.0363318897588411 0.220388504103809 0 0 0 0.030946081981329 0 0 0 0 0 0 0 0 0 0 0 0 0 0 0 0 0 0 0 0 0 0 0 0 0 0 0 0 0 0 0 0 0 0 0 0 0 0 0 0 0 0 0 0 0 0 0 0 0 0 0 0 0 0 0 0 0 0 0 0 0 0 0 0 0 0 0 0 0 0 0 0 0 0 0.013972449210446 0 0 0 0 0 0 0 0 0
0 0 0 0 0 0 0 0 0 0 0 0 0 0 0 0 0 0 0 0 0 0 0 0 0 0 0 0 0 0 0 0 0 0 0 0 0 0 0 0 0 0 0 0 0 0 0 0 0 0 0 0 0 0 0 0 0 0 0 0 0 0 0 0 0 0 0 0 0 0 0 0 0 0 0 0 0 0 0 0 0 0 0 0 0 0 0 0 0 0 0 0 0 0 0 0 0 0 0 0 0 0 0 0 0 0 0 0 0 0 0 0 0 0 0 0 0 0 0 0 0 0 0 0 0 0 0 0 0 0 0 0 0 0 0 0 0 0 0 0 0 0 0 0 0 0 0 0 0 0 0 0 0 0 0 0 0 0 0 0 0 0 0 0 0 0 0 0 0 0 0 0 0 0 0 0 0 0 0 0 0 0 0 0 0.354276182233767 0.483368187612637 0 0 0 0 0 0 0 0 0 0 0 0 0 0 0 0 0 0 0 0 0 0 0 0 0 0 0 0 0 0 0 0 0 0 0 0 0 0 0 0 0.0594832133514187 0 0 0 0.053630661053873 0 0 0 0 0 0 0 0 0 0 0 0 0 0 0 0 0 0 0 0 0 0 0 0 0 0 0 0 0 0 0 0 0 0 0 0 0 0 0 0 0 0 0 0 0 0 0 0 0 0 0 0 0 0 0 0 0 0 0 0 0 0 0 0 0 0 0 0 0 0 0 0 0 0 0 0.0492417557483048 0 0 0 0 0 0 0 0 0
0 0 0 0 0 0 0 0 0 0 0 0 0 0 0 0 0 0 0 0 0 0 0 0 0 0 0 0 0 0 0 0 0 0 0 0 0 0 0 0 0 0 0 0 0.0139503354676006 0 0 0 0 0 0 0 0 0 0 0 0 0 0 0 0 0 0 0 0 0 0 0 0 0 0 0 0 0 0 0 0 0 0 0 0 0 0 0 0 0 0 0 0 0 0 0 0 0 0 0 0 0 0 0 0 0 0 0 0 0 0 0 0 0 0 0 0 0 0 0 0 0 0 0 0 0 0 0 0 0 0 0 0 0 0 0 0 0.019405296074911 0 0 0 0 0 0 0 0 0 0 0 0 0 0 0 0 0 0 0 0 0 0 0 0 0 0 0 0 0 0 0 0 0 0 0 0 0 0 0 0.107547428378562 0 0 0 0 0 0 0 0 0 0 0.0710852021934002 0 0 0 0 0 0 0.0663095874275255 0 0 0 0 0 0 0 0 0 0 0.238970954158272 0 0 0 0 0 0 0 0 0 0.0352282580583541 0 0 0 0 0 0 0 0.0482772199616594 0 0 0 0 0 0.122884586380425 0 0 0.0378008142997701 0 0.172015689564582 0 0 0 0 0 0 0 0 0 0 0 0 0 0 0 0 0 0 0 0 0 0 0 0 0 0 0 0 0 0 0 0 0 0 0 0 0 0 0 0 0 0 0 0 0 0 0 0 0 0 0 0 0 0 0 0 0 0 0 0 0 0 0 0 0 0 0 0 0 0 0 0.0473656564201892 0 0 0.0191589716147479 0 0 0 0 0 0 0 0 0
0 0 0 0 0 0 0 0 0 0 0 0 0 0 0 0 0 0 0 0 0 0 0 0 0 0 0 0 0 0 0 0 0 0 0 0 0 0 0 0 0 0 0 0 0 0 0 0 0 0 0 0 0 0 0 0 0 0 0 0 0 0 0 0 0 0 0 0 0 0 0 0 0 0 0 0 0 0 0 0 0 0 0 0 0 0 0 0 0 0 0 0 0 0 0 0 0 0 0 0 0 0 0 0 0 0 0 0 0 0 0 0 0 0 0 0 0 0 0 0 0 0 0 0 0 0 0 0 0 0 0 0 0 0 0 0 0 0 0 0 0 0 0 0 0 0 0 0 0 0 0 0 0 0 0 0 0 0 0 0 0 0 0 0 0 0 0 0 0 0 0 0 0 0.137372278761468 0 0 0 0 0 0 0 0 0 0 0 0 0 0 0 0 0 0 0 0 0 0 0 0 0 0 0 0 0 0 0 0 0 0 0.0379601494618676 0 0 0 0 0 0 0 0 0.171787327551321 0.376017961320107 0 0 0 0 0 0 0 0.0313598712221014 0 0.0359290048475832 0 0.133350120484331 0 0 0 0 0 0 0 0 0 0 0 0 0 0 0 0 0 0 0 0 0 0 0 0 0 0 0 0 0 0 0 0 0 0 0 0 0 0 0 0 0 0 0 0 0 0 0 0 0 0 0 0 0 0 0 0 0 0 0 0 0 0 0 0 0 0 0 0 0 0 0 0 0 0 0.0297953288573891 0.046427957493832 0 0 0 0 0 0 0 0 0
0 0 0 0 0 0 0 0 0 0 0 0 0 0 0 0 0 0 0 0 0 0 0 0 0 0 0 0 0 0 0 0 0 0 0 0 0 0 0 0 0 0 0 0 0 0 0 0 0 0 0 0 0 0 0 0 0 0 0 0 0 0 0 0 0 0 0 0 0 0 0 0 0 0 0 0 0 0 0 0 0 0 0 0 0 0 0 0 0 0 0 0 0 0 0 0 0 0 0 0 0 0 0 0 0 0 0 0 0 0 0 0 0 0 0 0 0 0 0 0 0 0 0 0 0 0 0 0 0 0 0 0 0 0 0 0 0 0 0 0 0 0 0 0 0 0 0 0 0 0 0 0 0 0 0 0 0.00506910446919008 0 0 0 0 0 0 0 0 0 0 0 0 0 0 0 0 0 0 0.00511613205126514 0.0109730882688745 0.0575308202721443 0 0 0 0 0 0 0 0 0 0 0 0 0 0 0 0 0 0.00289524116348207 0 0 0 0 0 0 0 0 0 0 0 0 0 0 0 0 0 0 0 0 0 0 0 0 0 0 0 0 0 0 0 0 0 0 0 0 0 0.00247931301767097 0.00193776418509861 0 0 0 0 0 0 0 0 0.0287426386739861 0.0115678253582967 0.376186873664298 0.064265917781391 0.00531904003047329 0.00465503161941546 0.0614505081428948 0.0412501039291142 0.0176308850105955 0.0152321814755508 0.0199261262886379 0 0.00181492067073825 0.00497436591361888 0.0101868499899638 0 0 0 0 0 0 0 0 0 0 0 0 0 0 0 0 0 0 0 0 0 0 0 0 0 0 0 0 0 0 0.00322276836132069 0 0 0 0.184442500041322 0.00640587762774146 0.00440245385165372 0 0.00263750309905635 0.0042418167026926 0.0017764293998881 0 0 0 0 0 0.0242335022011973 0 0 0 0.00851895476443218 0.00301956912160779 0 0.00789389285238786 0 0 0 0
0 0 0 0 0 0 0 0 0 0 0 0 0 0 0 0 0 0 0 0 0 0 0 0 0 0 0 0 0 0 0 0 0 0 0 0 0 0 0 0 0 0 0 0 0 0 0 0 0 0 0 0 0 0 0 0 0 0 0 0 0 0 0 0 0 0 0 0 0 0 0 0 0 0 0 0 0 0 0 0 0 0 0 0 0 0 0 0 0 0 0 0 0 0 0 0 0 0 0 0 0 0 0 0 0 0 0 0 0 0 0 0 0 0 0 0 0 0 0 0 0 0 0 0 0 0 0 0 0 0 0 0 0 0 0 0 0 0 0 0 0 0 0 0 0 0 0 0 0 0 0 0 0 0 0 0 0 0 0 0 0 0 0 0 0 0 0 0.002305749881057 0 0.00199556699016211 0.00352177567717611 0.00684884166118856 0 0 0 0 0 0 0 0 0 0 0 0 0 0 0.0024189703982632 0 0.00230556170384277 0.00158752006832059 0 0 0 0 0 0 0 0 0 0 0 0 0 0 0 0 0 0 0 0 0 0 0 0 0 0 0 0 0 0 0 0 0.00536557429699539 0 0 0 0 0.0021000761900153 0 0 0 0 0.00142453072338283 0 0.073839256385458 0 0 0 0 0 0 0 0 0 0.0677812288879848 0.0848744612479049 0.01994618639448 0.0078593760444512 0 0.0642431420493181 0.0824124217126102 0.0723326119113217 0 0.0676832709717248 0.0602069769055375 0.0621578793663631 0.0245494784575306 0.0118008704931353 0 0 0 0 0 0 0 0 0 0 0 0 0 0 0 0 0 0 0 0 0 0 0 0 0 0 0 0 0 0 0 0 0 0 0 0 0 0 0.00330560687493353 0.0115594969302433 0.206581745303516 0 0 0 0 0 0.0100582793236594 0 0 0 0.0255668113453423 0 0.0073540467554701 0.00601268504861154 0 0 0 0
0 0 0 0 0 0 0 0 0 0 0 0 0 0 0 0 0 0 0 0 0 0 0 0 0 0 0 0 0 0 0 0 0 0 0 0 0 0 0 0 0 0 0 0 0 0 0 0 0 0 0 0 0 0 0 0 0 0 0 0 0 0 0 0 0 0 0 0 0 0 0 0.00117762216574179 0 0 0 0 0 0 0 0 0 0 0 0 0 0 0 0 0 0 0 0 0 0 0 0 0 0 0 0 0 0 0 0 0 0 0 0 0 0 0 0 0 0 0 0 0 0 0 0 0 0 0 0 0 0 0 0 0 0 0 0 0 0 0 0 0 0 0 0 0 0 0 0 0 0 0.00273542773154031 0 0 0 0 0 0 0 0 0 0 0 0 0 0 0 0 0 0 0 0.00318241887330117 0 0 0.00179988106521411 0.00262608965832288 0.0010717886007844 0 0 0 0.001781734246377 0 0 0 0 0 0 0 0 0 0 0.00152805177348538 0.0203204815089529 0.00573383438103637 0 0 0 0 0 0 0 0 0.00158626503328372 0 0 0 0 0 0 0 0 0.00543317756508229 0 0 0 0 0 0 0 0 0 0 0 0 0 0 0 0.0031725852314095 0 0 0 0 0 0 0 0 0 0.00132063875001452 0.0875850467610235 0 0 0 0 0 0 0 0.00410051170492811 0 0 0.162178801821662 0.0130750976418426 0.0021237453608838 0.00596616367230434 0.0121541829014976 0.0108007456965643 0.0101239182333919 0.0208229624670523 0.00298456940160216 0.0398265446366435 0.0502648906952677 0.0716998431391647 0.04073721747831 0.0252952428123949 0 0.0016925501833526 0 0 0 0 0 0 0 0 0 0 0 0 0 0 0 0 0 0 0 0 0 0 0 0 0 0 0 0 0 0 0 0 0.00134669729982147 0 0 0 0.101232611598842 0.038556027916921 0.131172333384447 0.00757707751538051 0 0.00871005821633611 0.0073841365531211 0 0.0152566633592651 0 0 0 0.0277948981430205 0.00467324808861394 0.00388785159900628 0.0112578765902695 0 0.00432350453138516 0 0.0219249840111385
0 0 0 0 0 0 0 0 0 0 0 0 0 0 0 0 0 0 0 0 0 0 0 0 0 0 0 0 0 0 0 0 0 0 0 0.0262603133243423 0 0 0 0 0 0 0 0 0 0 0 0 0 0 0 0 0 0 0 0 0 0 0 0 0 0 0 0 0 0 0 0 0 0 0 0 0 0 0 0 0 0 0 0 0 0 0.0250353651677027 0 0.0914572731292668 0 0 0 0 0 0 0 0 0 0 0 0 0 0 0 0 0 0 0 0 0 0 0 0 0 0 0 0 0 0 0 0 0 0 0 0 0 0 0 0 0 0 0 0 0 0 0 0 0 0 0 0 0 0 0 0 0 0 0 0 0 0 0 0 0 0 0 0 0 0 0 0 0 0 0 0 0 0 0 0 0 0 0 0 0 0 0 0 0 0 0 0 0 0 0 0 0 0 0 0 0 0 0 0 0 0.0721664291780613 0 0 0 0 0 0.276728632850638 0 0 0 0 0 0 0 0 0 0 0 0 0 0 0 0 0 0 0 0 0 0 0 0 0 0 0 0 0 0 0 0 0 0 0 0 0 0 0 0 0 0 0.372072142175351 0.136279844174638 0 0 0 0 0 0 0 0 0 0 0 0 0 0 0 0 0 0 0 0 0 0 0 0 0 0 0 0 0 0 0 0 0 0 0 0 0 0 0 0 0 0 0 0 0 0 0 0 0 0 0 0 0 0 0 0 0 0 0 0 0 0 0 0 0 0 0 0 0 0 0 0 0 0 0
0 0 0 0 0 0 0 0 0 0 0 0 0 0 0 0 0 0 0 0 0 0 0 0 0 0 0 0 0 0 0 0 0 0 0 0 0 0 0 0 0 0 0 0 0 0 0 0 0 0 0 0.0395322362838516 0 0 0 0 0 0 0 0 0 0 0 0 0 0 0 0 0 0 0 0 0 0 0 0.0121064406121555 0 0 0 0 0 0 0 0 0 0 0 0 0 0 0 0 0 0 0 0 0 0 0 0 0 0 0 0 0 0 0 0 0 0 0 0 0 0 0 0 0 0 0 0 0 0 0 0 0 0 0 0 0 0 0 0 0 0 0 0 0 0 0 0 0 0 0 0 0 0 0 0 0 0 0 0 0 0 0 0 0 0 0 0 0 0 0 0 0 0 0 0 0 0 0 0 0.0191580627996765 0 0 0 0 0 0 0 0 0 0 0 0 0 0 0 0 0 0 0 0 0 0 0 0 0 0 0 0 0 0 0 0 0 0 0 0 0 0 0 0 0 0 0 0 0 0 0 0 0 0 0 0 0 0 0 0 0 0 0 0 0 0 0 0 0 0.147539999279953 0 0.0923981921567166 0 0 0 0 0 0 0 0 0 0 0 0 0 0 0 0 0 0 0 0 0 0 0 0 0 0 0 0 0 0 0 0 0 0 0 0 0 0 0 0 0 0.210676360512267 0 0 0 0 0 0 0 0.462135609409281 0.0164530989460994 0 0 0 0 0 0 0 0 0 0 0 0 0 0 0 0 0 0 0 0 0 0 0 0
0 0 0 0 0 0 0 0 0 0 0 0 0 0 0 0 0 0 0 0 0 0 0 0 0 0 0 0 0 0 0 0 0 0 0 0 0 0 0 0 0 0 0 0 0 0 0 0 0 0 0 0 0 0 0 0 0 0 0 0 0 0 0 0 0 0 0 0 0 0 0 0 0 0 0 0 0 0 0 0 0 0 0 0 0 0 0 0 0 0 0 0 0 0 0 0 0 0 0 0 0 0 0 0 0 0 0 0 0 0 0 0 0 0 0 0 0 0 0 0 0 0 0 0 0 0 0 0 0 0 0 0 0 0 0 0 0 0 0 0 0 0 0 0 0 0 0 0 0 0 0 0 0 0 0 0 0 0 0 0 0 0 0 0 0 0 0 0 0 0 0 0 0 0 0 0 0 0 0 0 0 0 0 0 0 0 0 0 0 0 0 0 0 0 0 0 0.102153907274451 0 0 0 0 0 0 0 0 0 0 0 0 0 0 0 0 0 0 0 0 0 0 0 0 0 0 0 0 0 0 0 0 0 0 0 0 0 0 0 0 0 0.199269149942802 0.102937722219544 0.391414517540031 0 0 0 0 0 0 0 0 0 0 0 0 0 0 0 0 0 0 0 0 0 0 0 0 0 0 0 0 0 0 0 0 0 0 0 0 0 0 0 0 0 0 0 0 0 0 0 0 0 0 0 0.204224703023173 0 0 0 0 0 0 0 0 0 0 0 0 0 0 0 0 0 0 0 0 0 0 0
0 0 0 0 0 0 0 0 0 0 0 0 0 0 0 0 0 0 0 0 0 0 0 0 0 0 0 0 0 0 0 0 0 0 0 0 0 0 0 0 0 0 0 0 0 0 0 0 0 0 0 0 0 0 0 0 0 0 0 0 0 0 0 0 0 0 0 0 0 0 0 0 0 0 0 0 0 0 0 0 0 0 0 0 0 0 0 0 0 0 0 0 0 0 0 0 0 0 0 0 0 0 0 0 0 0 0 0 0 0 0 0 0 0 0 0 0 0 0 0 0 0 0 0 0 0 0 0 0 0 0 0 0 0 0 0 0 0 0 0 0 0 0 0 0 0 0 0 0 0 0 0 0 0 0 0 0 0 0 0 0 0 0 0 0 0 0 0 0 0 0 0 0 0 0 0 0 0 0 0 0 0 0 0 0 0 0 0 0 0 0 0 0 0 0 0 0 0 0 0 0 0 0 0 0 0 0 0 0 0 0 0 0 0 0 0 0 0 0 0 0 0 0 0 0 0 0 0 0 0 0 0 0 0 0 0 0.117102822979662 0.125337289915307 0 0.101165038384712 0.350008924050683 0 0.0278045238344132 0 0 0 0 0.0526398513024765 0.0166932233487994 0 0.018922195064881 0 0.0355399001278756 0 0 0.00442127961473989 0 0 0 0 0 0 0 0 0 0 0 0 0 0 0 0 0 0 0 0 0 0 0 0 0 0 0.0456878759752501 0 0 0 0 0 0 0 0 0 0.0837359007090484 0 0 0 0 0 0 0 0 0 0 0 0 0 0 0 0.0156170271121596 0.00532414757999284 0 0 0 0 0 0
0 0 0 0 0 0 0 0 0 0 0 0 0 0 0 0 0 0 0 0 0 0 0 0 0 0 0 0 0 0 0 0 0 0 0 0.0264293019385263 0 0 0 0 0.00376336932622723 0 0 0 0 0 0 0 0 0 0 0 0 0 0 0 0 0 0 0 0 0 0 0 0 0 0 0 0 0 0 0 0 0 0 0 0 0 0 0 0 0 0.0106995569584698 0.00938069322579586 0.0305350644663562 0 0 0 0 0 0 0 0 0 0 0 0 0 0 0 0 0 0 0 0 0 0 0 0 0 0 0 0 0 0 0 0 0 0 0 0 0 0 0 0 0 0 0 0 0 0 0 0 0 0 0 0 0 0 0 0 0 0 0 0 0 0 0 0 0 0 0 0 0 0 0 0 0 0 0 0 0 0 0 0 0 0 0 0 0 0 0 0 0 0 0 0 0 0 0 0 0 0 0 0 0 0 0 0 0 0.0132981173128949 0 0 0 0 0 0.291942483353853 0 0 0 0.00920930324539731 0 0 0 0 0 0 0 0 0 0 0 0 0 0 0 0 0 0 0 0 0 0 0 0 0 0 0 0 0 0 0 0 0 0 0.133102389421356 0 0.0112701263492624 0.0176093955826745 0 0.30971887806876 0 0 0 0 0.0125662822094629 0 0.0291152456830742 0.00413499757692451 0 0.0251634610608648 0 0.00735194721585503 0 0 0 0 0 0 0 0 0 0 0 0 0 0 0 0 0 0 0 0 0 0 0 0 0 0 0 0 0 0 0 0 0 0 0 0 0 0 0 0.0527602735514121 0 0 0 0 0.00194911345283325 0 0 0 0 0 0 0 0 0 0 0 0 0 0 0 0 0 0
0 0 0 0 0 0 0 0 0 0 0 0 0 0 0 0 0 0 0 0 0 0 0 0 0 0 0 0 0 0 0 0 0 0 0 0.0258554342318611 0 0 0 0 0.00235941072187517 0 0 0 0 0 0 0 0 0 0 0 0.00818322694883643 0 0 0 0 0 0 0 0 0 0 0 0 0 0 0 0 0 0 0 0 0 0 0 0 0 0 0 0 0 0.00717780918215075 0.0360008453743034 0.0235332453772588 0 0 0 0 0 0 0 0 0 0 0 0 0 0 0 0 0 0 0 0 0 0 0 0 0 0 0 0 0 0 0 0 0 0 0 0 0 0 0 0 0 0 0 0 0 0 0 0 0 0 0 0 0 0 0 0 0 0 0 0 0 0 0 0 0 0 0 0 0 0 0 0 0 0 0 0 0 0 0 0 0 0 0 0 0 0 0 0 0 0 0 0 0 0 0 0 0 0 0 0 0 0 0 0 0 0.0101062372775045 0 0 0 0 0 0.290427496803651 0 0 0 0.009941013835939 0 0 0 0 0 0 0 0 0 0 0 0 0 0 0 0 0 0 0 0 0 0 0 0 0 0 0 0 0 0 0 0 0 0 0.0479118899830973 0.0125455018271048 0.0421157110882987 0.0598750782373509 0.304383183342491 0 0 0.00434353962053602 0 0 0 0 0.0256039895197177 0.0049722098287715 0 0.00911891187819981 0 0.00911127499490585 0 0 0.00115986238197967 0 0 0 0 0 0 0 0 0 0 0 0 0 0 0 0 0 0 0 0 0 0 0 0 0 0.00224936629330199 0 0 0 0 0 0 0 0 0 0 0.0524354259507531 0 0 0 0 0.00116067758614178 0.000843919841317009 0 0 0 0 0 0 0 0.0024355889773744 0 0.00382926146031608 0.0011694391636817 0 0 0 0.00115044827128003 0 0
0 0 0 0 0 0 0 0 0 0 0 0 0 0 0 0 0 0 0 0 0 0 0 0 0 0 0 0 0 0 0 0 0 0 0 0 0 0 0 0 0 0 0 0 0 0 0 0 0 0 0 0 0 0 0 0 0 0 0 0 0 0 0 0 0 0 0 0 0 0 0 0 0 0 0 0 0 0 0 0 0 0 0 0 0 0 0 0 0 0 0 0 0 0 0 0 0 0 0 0 0 0 0 0 0 0 0 0 0 0 0 0 0 0 0 0 0 0 0 0 0 0 0 0 0 0 0 0 0 0 0 0 0 0 0 0 0 0 0 0 0 0 0 0 0 0 0 0 0 0 0 0 0 0 0 0 0 0 0 0 0 0.0102163084246366 0 0 0 0 0 0 0 0 0 0 0 0 0 0 0 0 0.0076670383497586 0 0 0 0 0 0 0 0 0 0 0 0 0 0 0 0 0 0 0.195181922311943 0 0 0 0 0 0 0 0 0 0 0 0 0 0.00360661904662811 0 0 0.00658338737478619 0 0 0 0 0 0 0.0677202226064842 0 0 0 0 0 0.00817321498366685 0 0 0 0 0 0 0.00634432249380641 0 0 0 0 0 0 0 0.322225996874326 0.0268507484169924 0 0 0.0136645361398834 0.0394428878212381 0.16341308044464 0 0.0259722382875431 0 0.0116172232636752 0 0 0 0 0 0 0 0 0 0 0 0 0 0 0 0 0 0 0 0 0 0 0 0 0 0 0 0 0 0 0 0 0 0.00637439403865477 0.0112605789574252 0.0113716809842172 0.00618587921881736 0 0 0 0.0102924181483123 0.0283602068281309 0 0 0 0 0 0 0 0 0.017475094984434 0 0 0 0 0 0 0 0 0 0 0 0
0 0 0 0 0 0 0 0 0 0 0 0 0 0 0 0 0 0 0 0 0 0 0 0 0 0 0 0 0 0 0 0 0 0 0 0 0 0 0 0 0 0 0 0 0 0 0 0 0 0 0 0 0 0 0 0 0 0 0 0 0 0 0 0 0 0 0 0 0 0 0 0 0 0 0 0 0 0 0 0 0 0 0 0 0 0 0 0 0 0 0 0 0 0 0 0 0 0 0 0 0 0 0 0 0 0 0 0 0 0 0 0 0 0 0 0 0 0 0 0 0 0 0 0 0 0 0 0 0 0 0 0 0 0 0 0 0 0 0 0 0 0 0 0 0 0 0.00156666757174419 0 0 0 0 0 0 0 0 0 0 0 0 0 0 0.00604731330339545 0 0 0 0 0 0 0 0 0 0 0 0 0 0 0 0 0.00307927146533313 0 0 0 0 0 0 0 0 0 0 0 0 0 0.00267745816216702 0 0 0.00320332248024765 0 0.271206117772765 0 0 0 0 0 0 0 0.0276488145999636 0 0 0 0 0 0 0 0 0 0 0 0 0 0 0 0.0160524185735711 0 0 0 0 0 0.00198851445323759 0 0 0 0 0 0 0 0 0 0 0.0055994785592727 0 0.00511339020372425 0.144412048708641 0 0.0678554209901885 0 0 0.0265428620159651 0.16937149741452 0.105296599126779 0 0.00871755554125837 0 0.00765402230766046 0 0 0 0 0 0 0 0 0 0 0 0 0 0 0 0 0 0 0 0 0 0 0 0 0 0 0 0 0 0 0.00848809078540298 0.0119063663555359 0.00993938816516313 0.00384759702325401 0.00976610801337526 0.0185460094670495 0 0 0.00238308364787537 0.00342523939905999 0 0.0171049206797839 0 0 0.00877956398321686 0 0 0 0.00244554726986648 0 0 0.0146279903573324 0 0 0.00352337449301862 0 0 0 0.00834099840841112 0 0 0 0.00284294870121979
0 0 0 0 0 0 0 0 0 0 0 0 0 0 0 0 0 0 0 0 0 0 0 0 0 0 0 0 0 0 0 0 0 0 0 0 0 0 0 0 0 0 0 0 0 0 0 0 0 0 0 0 0 0 0 0 0 0 0 0 0 0 0 0 0 0 0 0 0 0 0 0 0 0 0 0 0 0 0 0 0 0 0 0 0 0 0 0 0 0 0 0 0 0 0 0 0 0 0 0 0 0 0 0 0 0 0 0 0 0 0 0 0 0 0 0 0 0 0 0 0 0 0 0 0 0 0 0 0 0 0 0 0 0 0 0 0 0 0 0 0 0 0 0 0 0 0 0 0 0 0 0 0 0 0 0 0 0 0.0106615702103511 0 0 0 0 0 0 0 0 0 0 0 0 0 0 0 0 0 0.0151164690270244 0.00664751157176759 0 0 0 0 0 0 0 0 0 0.0078200587517877 0 0 0 0 0 0 0 0 0 0.174889355081977 0 0 0 0 0 0 0 0.110662655751744 0 0 0 0 0 0 0 0 0 0 0 0 0 0 0 0 0 0 0 0 0 0 0 0 0 0 0.0238541434328233 0 0 0 0 0 0 0 0 0.0211331034993271 0.119164962506009 0 0 0 0.0343964356026055 0.0391943790110037 0 0 0 0 0 0 0 0 0 0 0 0 0 0 0 0 0 0 0 0 0 0 0 0 0 0 0 0 0 0 0 0 0 0 0 0.010490663793252 0.00810102272792665 0.0196343070046014 0.00847599423269081 0.036411058524503 0.0621183381643537 0 0 0 0 0.0667628313808711 0.0802187173287252 0 0 0.0344904708817337 0 0 0 0.0119119068663884 0.00817872493608902 0.00680247687386173 0.0257117398518327 0 0 0 0 0 0 0.030672639223071 0 0.00841875803463038 0 0.0180597057290498
0 0 0 0 0 0 0 0 0 0 0 0 0 0 0 0 0 0 0 0 0 0 0 0 0 0 0 0 0 0 0 0 0 0 0 0 0 0 0 0 0 0 0 0 0 0 0 0 0 0 0 0 0 0 0 0 0 0 0 0 0 0 0 0 0 0 0 0 0 0 0 0 0 0 0 0 0 0 0 0 0 0 0 0 0 0 0 0 0 0 0 0 0 0 0 0 0 0 0 0 0 0 0 0 0 0 0 0 0 0 0 0 0 0 0 0 0 0 0 0 0 0 0 0 0 0 0 0 0 0 0 0 0 0 0 0 0 0 0 0 0 0 0 0 0 0 0 0 0 0 0 0 0 0 0 0 0 0 0 0 0 0 0 0 0 0 0 0 0 0.00160212107693501 0.00244168377117732 0 0 0 0 0 0 0 0 0 0 0 0 0 0 0 0.00139740814547528 0 0.00216981943975894 0 0 0 0 0 0 0 0 0 0 0 0 0 0 0 0 0 0 0 0 0 0 0 0 0 0 0 0 0 0 0 0 0 0.00192636836748697 0 0 0 0 0 0 0 0 0 0.00379884087806931 0.0387407797895115 0.0781466482115464 0 0 0 0 0 0 0 0 0 0 0.0501254496471486 0 0 0 0.0173254978757644 0.00234008557057432 0.0530198726144271 0 0.130258208567095 0.0823646649972127 0.0546512043079531 0.0740834280381585 0.0736710062830536 0 0 0 0 0 0 0 0 0 0 0 0 0 0 0 0 0 0 0 0 0 0 0 0 0 0 0 0 0 0 0.000945574303420314 0 0 0 0.00446329208202064 0 0 0 0.111462239470624 0.0150206614253014 0.101206059205727 0.00856488946593446 0 0 0 0 0 0 0 0 0.0736231621377096 0.00348422788467653 0.0103122414974462 0 0 0 0 0.00285456494579125
0 0 0 0 0 0 0 0 0 0 0 0 0 0 0 0 0 0 0 0 0 0 0 0 0 0 0 0 0 0 0 0 0 0 0 0 0 0 0 0 0 0 0 0 0 0 0 0 0 0 0 0 0 0 0 0 0 0 0 0 0 0 0 0 0 0 0 0 0 0 0 0 0 0 0 0 0 0 0 0 0 0 0 0 0 0 0 0 0 0 0 0 0 0 0 0 0 0 0 0 0 0 0 0 0 0 0 0 0 0 0 0 0 0 0 0 0 0 0 0 0 0 0 0 0 0 0 0 0 0 0 0 0 0 0 0 0 0 0 0 0 0 0 0 0 0 0 0 0 0 0 0 0 0 0 0 0 0 0 0 0 0 0 0 0 0 0 0.00191985155984728 0 0 0 0.00325179598723652 0 0 0 0 0 0 0 0 0 0 0 0 0 0 0 0 0 0 0 0 0 0 0 0 0 0 0 0 0 0 0 0 0 0 0.00189731471035709 0 0 0 0 0 0 0 0 0 0 0 0 0 0 0 0.0013364658257094 0 0 0 0 0 0 0 0 0 0.146075650698966 0.0573602140017492 0.00744965261058078 0 0 0 0 0.0119460950574096 0 0 0 0 0.0592697498313617 0 0.0124575359536089 0 0 0.159519986621113 0.0246000350965559 0.0835465200116742 0.00134532323818538 0.119422826298719 0.0389219850452497 0.0127292876588197 0.0108215643999854 0.0123674075195046 0 0.00180477798856529 0.0021341588819847 0 0 0 0.00265830978458189 0.00276108363389699 0 0 0 0 0 0 0 0 0 0 0 0 0 0 0 0 0 0 0 0 0 0 0 0 0 0 0.14203050885957 0 0 0 0.00601448206433049 0.00301125894724749 0.0399767484613356 0 0 0 0 0 0.00560394227963636 0 0 0 0.0141313130885615 0 0.0136341538836561 0 0 0 0 0
0 0 0 0 0 0 0 0 0 0 0 0 0 0 0 0 0 0 0 0 0 0 0 0 0 0 0 0 0 0 0 0 0 0 0.00127658797161988 0 0 0 0 0 0 0 0 0 0 0 0 0 0 0 0 0 0 0 0 0 0 0 0 0 0 0 0 0 0 0 0 0 0 0 0 0.00137554911159019 0 0 0 0 0 0 0 0 0 0 0 0 0 0 0 0 0 0 0 0 0 0 0 0 0 0 0 0 0 0 0 0 0 0 0 0 0 0 0 0 0 0 0 0 0 0 0 0 0 0 0 0 0 0 0 0 0 0 0 0 0 0 0 0 0 0 0 0 0 0 0 0 0 0 0 0 0 0 0 0 0 0 0 0 0 0 0 0 0 0.00270270669952677 0 0 0 0 0 0 0 0 0 0 0 0 0 0 0 0 0.00221032910140564 0 0 0 0 0 0 0 0 0 0 0 0 0 0 0 0 0 0 0.0428094844678287 0 0 0 0 0 0 0 0.00516738237423457 0 0 0 0 0 0 0 0 0 0 0 0 0 0 0 0.00411925441318056 0 0 0 0 0 0.00162877994065716 0 0 0 0 0.0279621270454464 0.0151045887068717 0.00135584118637709 0 0 0 0 0 0 0.00563837657096809 0.0244379110852222 0.0180329068729759 0 0.013958779526366 0 0.155271386941752 0.0231569154697229 0.0350238061985597 0.269835087817294 0.0153931481090652 0.0388469174078576 0 0.00884497772963418 0.00683999205299675 0.00659652317048033 0.0195167427564873 0 0 0 0 0 0 0 0 0 0 0 0 0 0 0 0 0 0 0 0 0 0 0 0 0 0.00963444298506221 0.0129545447585563 0 0 0.00634065624908386 0.0211748158876316 0.00124006670284928 0 0 0.0209362409461901 0.00257821212706465 0.0330669635457164 0 0.00606452084508365 0.0104636368485307 0.013828825904281 0.0032961009704451 0 0 0 0.00342450401689333 0.0115131404862433 0 0.0123448212085345 0 0.0293300990565404 0.0290732578607415 0.00951296157045999 0.00414892869324085 0.00405611563814194 0.00791104097058854 0 0
0 0 0 0 0 0 0 0 0 0 0 0 0 0 0 0 0 0 0 0 0 0 0 0 0 0 0 0 0 0 0 0 0 0 0 0 0 0 0 0 0 0 0 0 0 0 0 0 0 0 0 0 0 0 0 0 0 0 0 0 0 0 0 0 0 0 0 0 0 0 0 0 0 0 0 0 0 0 0 0 0 0 0 0 0 0 0 0 0 0 0 0 0 0 0 0 0 0 0 0 0 0 0 0 0 0 0 0 0 0 0 0 0 0 0 0 0 0 0 0 0 0 0 0 0 0 0 0 0 0 0 0 0 0 0 0 0 0 0 0 0 0 0 0 0 0 0 0 0 0 0 0 0 0 0 0 0 0 0 0 0 0.00360842795238949 0 0 0 0 0 0 0 0 0 0 0 0 0 0 0 0 0.0021843241690744 0 0 0 0 0 0 0 0 0 0 0 0 0 0 0 0 0 0 0.0434541686845505 0 0 0 0 0 0 0 0.0042461466840859 0 0 0 0 0 0 0 0 0 0 0 0 0 0 0 0 0 0 0 0 0 0.00108604112707513 0 0 0 0 0.00126693162205565 0.00325812338122539 0.00208512439467796 0 0 0 0.00534310286938233 0.0169779535843746 0.0151921607196994 0.0089096022307265 0.0853664231523455 0.0112488082647259 0 0 0.085000574121048 0 0.0798364170742954 0.0570696870541314 0.28346208053342 0.0143379578691176 0.0731014533278354 0 0.00923041903213626 0.00407713470287003 0.0106768977577716 0.0544958491990576 0 0 0 0 0 0 0 0 0 0 0 0 0 0 0 0 0 0 0 0 0 0 0 0 0 0 0 0 0 0 0 0 0 0 0.0241091009665112 0 0 0 0.00816201519736454 0.0017042098769564 0.00646706928245946 0.00238629450404232 0 0 0 0 0.00381591057764111 0 0.0350905728601789 0 0.0181053956045582 0.0143284503537692 0.00683589772439224 0.00163687334004838 0.0018424002040059 0 0 0
0 0 0 0 0 0 0 0 0 0 0 0 0 0 0 0 0 0 0 0 0 0 0 0 0 0 0 0 0 0 0 0 0 0 0 0 0 0 0 0 0 0 0 0 0 0 0 0 0 0 0 0 0 0 0 0 0 0 0 0 0 0 0 0 0 0 0 0 0 0 0 0 0 0 0 0 0 0 0 0 0 0 0 0 0 0 0 0 0 0 0 0 0 0 0 0 0 0 0 0 0 0 0 0 0 0 0 0 0 0 0 0 0 0 0 0 0 0 0 0 0 0 0 0 0 0 0 0 0 0 0 0 0 0 0 0 0 0 0 0 0 0 0 0 0 0 0 0 0 0 0 0 0 0 0 0 0 0 0 0 0 0 0 0 0 0 0 0 0 0 0 0 0 0 0 0 0 0 0 0 0 0 0 0 0 0 0 0 0 0 0 0 0.00322639069379378 0 0 0 0 0.00913411303063613 0 0 0 0 0 0 0 0 0 0 0 0 0 0 0 0 0 0 0 0 0 0 0 0.0449191580008603 0 0 0 0 0 0.00271621399676119 0 0 0 0 0.00224261732973069 0 0.00859162265816008 0 0 0 0.00342713890529528 0.00487700008782579 0.00596724644495234 0.07466018281591 0.107342998726872 0 0 0 0.0256403387354272 0.161478110714064 0 0.0132080780046025 0.0834930271027257 0.0283299153526483 0.086799767272525 0 0 0 0.0052497413300649 0.010102814486395 0 0 0 0 0 0 0 0 0 0 0 0 0 0 0 0 0 0 0 0 0 0 0 0 0 0 0 0 0 0 0 0 0 0 0.0076538290831186 0 0 0 0 0 0 0 0 0 0 0 0 0 0.243096133479949 0 0 0 0.0678435617476824 0 0 0 0 0
0 0 0 0 0 0 0 0 0 0 0 0 0 0 0 0 0 0 0 0 0 0 0 0 0 0 0 0 0 0 0 0 0 0 0.000987229903413149 0 0 0 0 0 0 0 0 0 0 0 0 0 0 0 0 0 0 0 0 0.00250186894953731 0.00259274387220221 0 0 0 0 0 0 0 0 0 0 0 0 0 0 0.00154492839416022 0 0 0 0 0 0 0 0 0 0 0 0 0 0 0 0 0 0 0 0 0 0 0 0 0 0 0 0 0 0 0 0 0 0 0 0 0 0 0 0 0 0 0 0 0 0 0 0 0 0 0 0 0 0 0 0 0 0 0 0 0 0 0 0 0 0 0 0 0 0 0 0 0 0 0 0 0 0 0 0 0 0 0 0 0 0 0 0 0 0.00229745115409044 0 0 0 0 0 0 0 0 0 0.00203825606074886 0 0.00211381714803429 0 0 0 0 0.00114053747688636 0 0 0 0 0 0 0 0 0 0 0 0 0 0 0 0 0 0 0 0 0 0 0 0 0 0 0 0 0 0 0 0 0 0 0 0 0 0 0 0 0 0 0 0.00126353965920091 0 0 0 0 0.00142981925511481 0 0 0 0 0.0167408754391232 0.0304606383590386 0.00431741022674372 0 0 0 0 0 0 0 0 0 0.0143727221795747 0.111916365804351 0.0219293892864925 0.0652737043908901 0.00746895380124729 0 0.186496508007098 0.157373153388496 0.0377913830937668 0.0293234907058853 0.0169036790420355 0.0181710767106293 0.0197824650500425 0.0645495021919279 0 0 0 0 0 0 0 0 0 0 0 0 0 0 0 0 0 0 0 0 0 0 0 0 0 0 0 0 0 0 0 0.000958536414939806 0 0 0.0136789234906732 0 0 0 0.0190698025050823 0.00675904133698042 0.0338164574168085 0.00356403191458588 0 0.00177791092606441 0 0.0014645211041516 0.00726349110169628 0 0.0205061141417024 0 0.0282523762003265 0.0164831915542038 0.0110170353232272 0.00423592311491742 0.00399378655924954 0.002515443254368 0.00143617358619449 0.00242573050409672
0 0 0 0 0 0 0 0 0 0 0 0 0 0 0 0 0 0 0 0 0 0 0 0 0 0 0 0 0 0 0 0 0 0 0.00220099798756789 0 0 0 0 0 0 0 0 0 0 0 0 0 0 0 0 0 0 0 0 0.00177789440293094 0.00187446930845598 0 0 0 0 0 0 0 0 0 0 0 0 0 0 0.00104318922113722 0 0 0 0 0 0 0 0 0 0 0 0 0 0 0 0 0 0 0 0 0 0 0 0 0 0 0 0 0 0 0 0 0 0 0 0 0 0 0 0 0 0 0 0 0 0 0 0 0 0 0 0 0 0 0 0 0 0 0 0 0 0 0 0 0 0 0 0 0 0 0 0 0 0 0 0 0 0 0 0 0 0 0 0 0 0 0 0 0 0.00528685751170938 0 0.000786063957112818 0.000908765388814359 0 0 0 0 0 0 0 0 0.00406775254576173 0 0.000678751611773505 0 0 0.0021725219047147 0 0 0 0 0.00171572172279162 0 0 0.000663860770669579 0 0 0 0 0 0 0 0 0 0 0 0.000341878366397042 0 0 0 0 0 0 0 0 0 0 0 0 0.00095415785574664 0 0 0.000989278599379386 0 0 0 0 0 0 0.00152738279204341 0.000710838817105306 0 0 0 0 0.00288646160154192 0 0 0 0 0.00654509896124462 0.0227584870242171 0.00235698429007488 0 0 0 0.00127944508436766 0.00977476918212517 0.00360434353390121 0.00390814116844309 0.00292693268085664 0 0.00113063787504663 0.0100520052111244 0.0984011336906842 0.188827926162482 0.0274984895158496 0.108619847370954 0 0.124272449926955 0.0735173849582085 0.00228945364106015 0.0143621123130254 0.00821550853821059 0.0089833944624969 0.054860976478764 0 0 0 0 0 0 0 0 0 0 0 0 0 0 0 0 0 0 0 0 0 0 0 0 0 0 0 0 0 0 0 0.00213969903371419 0 0 0.0203424104418351 0 0 0 0.00509834990553404 0.00669079522355742 0.0207284704792218 0.0028327312672088 0 0.00117611906810678 0 0.00346392102721839 0.00998796105127948 0.00116622932173848 0.0353052921631931 0 0.030223283539936 0.0282820018614381 0.0106039858588399 0.00601569767390553 0.00565091444993123 0.00387842870917601 0 0.00164134248842106
0 0 0 0 0 0 0 0 0 0 0 0 0 0 0 0 0 0 0 0 0 0 0 0 0 0 0 0 0 0 0 0 0 0 0.00115922148972091 0 0 0 0 0 0 0 0 0 0 0 0 0 0 0 0 0 0 0 0 0.00192723825175282 0.00181030566840391 0 0 0 0 0 0 0 0 0 0 0 0 0 0 0.000925569815424557 0 0 0 0 0 0 0 0 0 0 0 0 0 0 0 0 0 0 0 0 0 0 0 0 0 0 0 0 0 0 0 0 0 0 0 0 0 0 0 0 0 0 0 0 0 0 0 0 0 0 0 0 0 0 0 0 0 0 0 0 0 0 0 0 0 0 0 0 0 0 0 0 0 0 0 0 0 0 0 0 0 0 0 0 0 0 0 0 0 0.00255653520243708 0 0 0 0 0 0 0 0 0 0.00282659762993784 0 0.00242450401617182 0 0 0 0 0.000705031771222032 0 0 0 0 0.00141054836897381 0 0 0 0 0 0 0 0 0 0 0 0 0 0 0 0 0 0 0 0 0 0 0 0 0 0 0 0.00085505506983929 0 0 0 0 0 0 0 0 0 0 0.00106634409804589 0 0 0 0 0.00158418789885381 0 0 0 0 0.0038505537408072 0.0274943061446212 0.00667280572882133 0 0 0 0 0 0 0 0 0 0.0352604927259314 0.0469897623872845 0.00772657516221302 0.0131466911009463 0.012842861955296 0.126161556006757 0.171053815501899 0 0.0426588735117683 0.0598702608145972 0.0602904622838314 0.0135245240845798 0.0260732644459108 0.109874599242191 0 0 0 0 0 0 0 0 0 0 0 0 0 0 0 0 0 0 0 0 0 0 0 0 0 0 0 0 0 0 0 0.00148348874284764 0 0 0.00664393926630664 0 0 0 0.0302902473395863 0.00457942998475547 0.0308167554173263 0.00432083756934646 0 0.000985675485980317 0 0.00200557376644543 0.00457476718011826 0 0.0273577952256218 0 0.0358456748542224 0.021543263265574 0.0335615618542841 0.00306202163948919 0.0066409571047066 0.00238894128159944 0 0.00115652590355024
0 0 0 0 0 0 0 0 0 0 0 0 0 0 0 0 0 0 0 0 0 0 0 0 0 0 0 0 0 0 0 0 0 0 0 0 0 0 0 0 0 0 0 0 0 0 0 0 0 0 0 0 0 0 0 0.00128972325329014 0.0012336750762088 0 0 0 0 0 0 0 0 0 0 0 0 0 0 0.000571981901546982 0 0 0 0 0 0 0 0 0 0 0 0 0 0 0 0 0 0 0 0 0 0 0 0 0 0 0 0 0 0 0 0 0 0 0 0 0 0.000443516926302703 0 0 0 0 0 0 0 0 0 0 0 0 0 0 0 0 0 0 0 0 0 0 0 0 0 0 0 0 0 0 0 0 0 0 0 0 0 0 0 0 0 0 0 0 0 0 0 0 0 0 0 0.00401087695287652 0 0.000581919787490358 0.000626263564550189 0 0 0 0 0 0 0 0 0.006719698514133 0 0.000535069007541764 0 0 0.00276531457512 0 0 0 0 0.00132950865781172 0 0 0.000453279336477498 0 0 0 0 0 0 0 0 0 0 0 0.000374613705342272 0 0 0 0 0 0 0 0 0 0 0 0 0.00118592496644525 0 0 0.00190318127380412 0 0 0 0 0 0 0.00229620715124697 0 0 0 0 0 0.00264984911620194 0 0 0 0 0.00556919522812082 0 0.00160113852765759 0 0 0 0.00553739500570881 0.00658078470695818 0.00829853595315217 0.00402811969100476 0.00592170680999645 0 0 0.00126672630452616 0.0326435519903535 0.112211257944378 0.0658743524845596 0.0507189713793301 0.169406167477096 0.0714151978816543 0 0 0 0.00160478935990123 0.0259100914662169 0.0886183131160625 0 0 0 0 0 0 0 0 0 0 0 0 0 0 0 0 0 0 0 0 0 0 0 0 0 0 0 0 0 0 0 0.00188310027725727 0 0 0.00846920446763668 0 0 0 0.00998126115484399 0.00226937426224199 0.00308189120177381 0.00461846777131449 0 0.000794097322427436 0 0.00809130475881242 0.00593153363875823 0.00337800428081309 0.139873797170081 0 0.0253464105377236 0.0343685845939507 0.0562325857040182 0.00277746636586601 0.00323742744714845 0.00247433652104445 0 0.0010142534312207
0 0 0 0 0 0 0 0 0 0 0 0 0 0 0 0 0 0 0 0 0 0 0 0 0 0 0 0 0 0 0 0 0 0 0 0 0 0 0 0 0 0 0 0 0 0 0 0 0 0 0 0 0 0 0 0 0 0 0 0 0 0 0 0 0 0 0 0 0 0 0 0 0 0 0 0 0 0 0 0 0 0 0 0 0 0 0 0 0 0 0 0 0 0 0 0 0 0 0 0 0 0 0 0 0 0 0 0 0 0 0 0 0 0 0 0 0 0 0 0 0 0 0 0 0 0 0 0 0 0 0 0 0 0 0 0 0 0 0 0 0 0 0 0 0 0 0 0 0 0 0 0 0 0 0 0 0 0 0 0 0 0 0 0 0 0 0 0 0 0 0 0.00171382464502142 0 0 0 0 0 0 0 0 0 0 0 0 0 0 0 0 0 0 0 0 0 0 0 0 0 0 0 0 0 0 0 0 0 0 0 0 0 0 0 0 0 0 0 0 0 0 0 0 0 0 0 0 0 0 0 0 0 0 0 0 0.00976920953054862 0.0577533825396583 0.0286500947865486 0 0 0 0 0 0 0 0 0 0.194465367090161 0.150782069284558 0 0 0 0.0527715107575021 0.00707419830110087 0.134399799233002 0 0 0.175144116482842 0.00742880190977334 0.0470082547961056 0.0383732608425848 0 0 0 0 0 0 0 0 0 0 0 0 0 0 0 0 0 0 0 0 0 0 0 0 0 0 0 0 0 0 0 0 0 0 0.0108264356273855 0 0 0 0.00517666042335142 0 0.0243673993247963 0 0 0 0 0 0 0 0 0 0.0542956144250598 0 0 0 0 0 0 0
0 0 0 0 0 0 0 0 0 0 0 0 0 0 0 0 0 0 0 0 0 0 0 0 0 0 0 0 0 0 0 0 0 0 0 0 0 0 0 0 0 0 0 0 0 0 0 0 0 0 0 0 0 0 0 0 0 0 0 0 0 0 0 0 0 0 0 0 0 0 0 0 0 0 0 0 0 0 0 0 0 0 0 0 0 0 0 0 0 0 0 0 0 0 0 0 0 0 0 0 0 0 0 0 0 0 0 0 0 0 0 0 0 0 0 0 0 0 0 0 0 0 0 0 0 0 0 0 0 0 0 0 0 0 0 0 0 0 0 0 0 0 0 0 0 0 0 0 0 0 0 0 0 0 0 0 0 0 0 0 0 0 0 0 0 0 0 0 0 0 0 0.00237037446884874 0 0 0 0 0 0 0 0 0 0 0 0 0 0 0 0 0 0 0 0 0 0 0 0 0 0 0 0 0 0 0 0 0 0 0 0 0 0 0 0 0 0 0 0 0 0 0 0 0 0 0 0 0 0 0 0 0 0 0 0 0 0.053370575663117 0.0375644605782745 0 0 0 0 0 0 0 0 0 0.127742991636896 0.0510524178498988 0.0103538716956727 0.0197377218958258 0 0.0316026918963076 0.0461023086525648 0.140603154196566 0 0.181951035938845 0 0.0185768719217192 0.0632014222178373 0.0998143308077608 0 0 0 0 0 0 0 0 0 0 0 0 0 0 0 0 0 0 0 0 0 0 0 0 0 0 0 0 0 0 0 0 0 0 0 0 0 0 0.026471944243017 0.00355018506325652 0.0303452697747288 0 0 0 0 0 0.0012276826345545 0 0 0 0.0543606888643086 0 0 0 0 0 0 0
0 0 0 0 0 0 0 0 0 0 0 0 0 0 0 0 0 0 0 0 0 0 0 0 0 0 0 0 0 0 0 0.00502120075382812 0 0.00708114319908826 0.00429645635195094 0 0 0 0 0 0 0 0 0 0 0 0 0 0 0 0.000870893134407625 0 0 0 0.00725088291226078 0 0.00330598040133925 0.00126010332000942 0 0 0 0 0 0 0 0 0 0 0 0 0 0.00349172870456077 0 0 0 0 0 0 0 0 0.000709522994532824 0 0.000299504045564792 0 0 0.000604182085699064 0.000536476148245217 0 0.00194400472711062 0.00161972743168214 0.000915150761123833 0.000842156593272289 0.000821709890034546 0 0.00764216970948649 0.00176567944386449 0 0 0 0 0.0125640480277752 0.0616815539149433 0 0.000952347661025913 0 0 0 0 0 0.00123101078454988 0 0 0 0 0 0 0 0 0 0 0 0 0 0 0 0 0 0 0 0.00153624812879761 0 0 0 0 0 0 0 0 0.0421927637594383 0 0 0 0 0.00923834246428012 0 0 0.00785372492960195 0 0 0.00118632647342307 0 0.00258564322632995 0 0.00108370567452816 0 0 0 0 0.00188952271519115 0.00105340827424339 0 0 0 0 0 0.000703696023345459 0 0 0 0.00224825360957783 0.00469536578759739 0 0 0 0 0 0.0010638174696825 0.000983154437456712 0 0 0 0 0 0 0 0 0.0173466036758236 0.0478982554185364 0.0274543707856018 0 0.000710953378817742 0 0 0 0.00327742751701786 0 0 0.00062359473669399 0 0 0.00179171710384454 0 0 0.00171435522089163 0 0.00106223275044842 0 0 0 0 0 0 0 0.00719868091052519 0.00324568380472824 0 0 0 0 0 0 0 0.00471224269737655 0 0 0 0 0 0 0 0 0 0.00027618982947155 0.0164628781808642 0.0160097713372401 0 0 0 0.000286719335363039 0 0.000439691921304711 0 0 0 0.0253250547093572 0.00498861448940004 0.00239230276116436 0.00260486474420552 0 0.0101502797083582 0.00787940304400157 0.00942373251287406 0.000667940433364584 0.00230585644932737 0.00555043595838436 0 0.00643133806350003 0.013624179440255 0 0 0 0 0 0 0 0 0 0 0 0 0 0 0 0 0 0 0 0 0 0 0 0.00176607101415738 0 0 0 0 0.00305230162328774 0 0.00190273996866131 0 0.000450926560437855 0.000467085455774303 0.000498317510812005 0 0.000893294821495017 0.00309346992358222 0.0452155963566245 0.0900680283592357 0.109184716080711 0.0105888872983269 0 0.0604143471099349 0.0364306140079913 0 0.00061983257623209 0 0.00134695075303787 0 0.00323780593141579 0.00323153111371925 0.00262247978654775 0.0142335361350566 0.0228594523870711 0 0.0214849720709585 0.119460066266338
0 0 0 0 0 0 0 0 0 0 0 0 0 0 0 0 0 0 0 0 0 0 0 0 0 0 0 0 0 0 0 0 0 0 0 0 0 0 0 0 0 0 0 0 0 0 0 0 0 0 0 0 0 0 0 0 0 0 0 0 0 0 0 0 0 0 0 0 0 0 0 0 0 0 0 0 0 0 0 0 0 0 0 0 0 0 0 0 0 0 0 0 0 0 0 0 0 0 0 0 0 0 0 0 0 0 0 0 0 0 0 0 0 0 0 0 0 0 0 0 0 0 0 0 0 0 0 0 0 0 0 0 0 0 0 0 0 0 0 0 0 0 0 0 0 0 0 0 0 0 0 0 0 0 0 0 0 0 0 0 0 0 0 0 0 0 0 0 0 0 0 0.0014575317050417 0 0 0 0 0 0 0 0 0 0 0 0 0 0 0 0.00132322797723671 0 0 0 0 0 0 0 0 0 0 0 0 0 0 0 0 0 0 0 0 0 0 0 0 0 0 0 0 0 0 0 0 0 0 0 0 0 0 0 0 0 0 0 0 0.00199968635215874 0.0171761555463569 0.0240288177791879 0 0 0 0 0 0 0 0 0 0.0906871689968012 0.0112031463710768 0.00609466382704432 0.0180197731947667 0.00438055886094766 0.0291911950214478 0.0227600626682313 0.0479921810348499 0.028488052617499 0.0385444396086317 0.0498833348219859 0.0169892989256514 0 0.18771105742119 0 0 0 0 0 0 0 0 0 0 0 0 0 0 0 0 0 0 0 0 0 0 0 0 0 0 0 0 0 0 0 0 0 0 0 0 0 0 0.0715660789391605 0.00588758077604577 0.0305976093877818 0.0225518502294582 0 0 0 0.0020117612801214 0 0 0.00377403545738109 0 0.13945316239484 0.0545276213790568 0.0558118367884699 0 0.0116396379888201 0.00201945336667434 0.00222901928208394 0
0 0 0 0 0 0 0 0 0 0 0 0 0 0 0 0 0 0 0 0 0 0 0 0 0 0 0 0 0 0 0 0 0 0 0 0 0 0 0 0 0 0 0 0 0 0 0 0 0 0 0 0 0 0 0 0 0 0 0 0 0 0 0 0 0 0 0 0 0 0 0 0 0 0 0 0 0 0 0 0 0 0 0 0 0 0 0 0 0 0 0 0 0 0 0 0 0 0 0 0 0 0 0 0 0 0 0 0 0 0 0 0 0 0 0 0 0 0 0 0 0 0 0 0 0 0 0 0 0 0 0 0 0 0 0 0 0 0 0 0 0 0 0 0 0 0 0 0 0 0 0 0 0 0 0 0 0 0 0 0 0 0 0 0 0 0 0 0 0 0 0 0.00145831701538739 0 0.00154048829286783 0 0 0 0 0 0 0 0 0 0 0 0 0 0.00216740050937933 0 0 0 0 0 0 0 0 0 0 0 0 0 0 0 0 0 0 0 0 0 0 0 0 0 0 0 0 0 0 0 0 0 0 0 0 0 0 0 0 0 0 0 0 0.00197990442023444 0.00399188387525913 0.00721373286313968 0 0 0 0 0 0 0 0 0 0.0436015107168746 0.00619025862437671 0.00871810633349493 0.044468022996798 0.00407581209868635 0.046051578938881 0.0672011457194194 0.0977805649798933 0.0471083025997155 0.0152123557876932 0.0380891857045983 0.0174006164570005 0.0907548862433587 0 0 0 0 0 0 0 0 0 0 0 0 0 0 0 0 0 0 0 0 0 0 0 0 0 0 0 0 0 0 0 0.00079088512654426 0 0 0 0 0 0 0 0.0862620580688905 0.0063056862502789 0.028999563082574 0.0162450277578803 0 0 0 0.00829710161603368 0.00130333498139161 0 0.0255640840504 0 0.0634999880857429 0.048052417033808 0.157303046828326 0 0.0103460842044011 0 0.00202664873667002 0
0 0 0 0 0.0344807442148259 0.00931163629389763 0 0 0 0.0144296198865193 0 0 0 0 0 0 0 0 0 0 0 0 0 0 0 0 0 0 0.0214611402939372 0 0 0 0 0 0 0 0 0 0 0 0 0 0 0 0 0 0 0 0 0 0 0 0 0 0 0.0344298696420304 0 0 0 0 0 0 0 0 0 0 0 0.0247269206454652 0 0 0 0 0 0 0 0 0 0 0 0 0 0 0 0 0 0 0 0 0 0 0 0 0 0 0 0 0 0 0 0 0 0 0 0 0.0235068350714853 0 0 0 0 0 0 0.0247780663798714 0 0.0134937020313406 0.0129095009743255 0 0 0.0360124616711354 0 0 0 0 0 0 0 0 0 0 0 0 0 0 0 0 0 0 0 0 0 0 0 0 0 0 0 0 0 0 0 0 0 0 0 0 0 0 0 0 0 0 0 0 0 0 0 0.0185409515834168 0 0 0 0 0 0 0 0 0.144802980180921 0.126935494590049 0 0 0 0 0 0 0 0 0 0 0 0 0 0 0 0 0 0 0 0 0 0 0 0 0 0 0 0 0 0 0 0 0 0 0 0 0 0 0 0 0 0 0 0.0247210273026529 0 0 0 0 0 0 0 0 0 0 0 0 0 0 0 0 0 0 0 0 0 0 0 0 0 0 0 0 0 0 0 0 0 0 0 0 0 0 0 0.115085967900277 0 0.0320514553035893 0 0 0 0 0 0 0 0.150794414851165 0 0 0 0 0 0 0.0774382578131428 0 0 0 0 0 0 0 0 0 0 0 0 0 0 0 0 0 0 0 0 0 0 0 0.0600889533699521 0 0 0 0 0 0 0 0 0 0 0 0 0 0 0
0 0 0.00586923020268727 0 0 0 0 0 0 0 0 0 0 0 0 0 0 0 0 0 0 0 0 0 0 0 0 0 0 0 0 0 0 0 0 0 0 0 0 0 0 0 0 0 0 0 0 0 0 0 0 0 0 0 0 0 0 0 0 0 0 0 0 0 0 0 0 0 0 0 0 0 0 0 0 0 0 0 0 0 0 0 0 0 0 0 0 0 0 0 0 0 0 0 0 0 0 0 0 0 0 0 0 0 0 0 0.0052336430018389 0 0 0 0 0 0 0 0.043220724325573 0.0248350636322062 0 0.00857845243910436 0 0 0 0 0 0.00872761714641721 0 0 0 0 0 0 0 0 0 0 0 0 0 0 0 0 0 0 0 0 0 0 0 0 0 0 0 0 0 0 0 0 0 0 0 0 0 0 0 0 0 0 0 0 0 0 0 0 0 0 0 0.0911871527961634 0 0 0 0 0 0 0 0 0 0 0 0 0 0 0 0 0 0 0 0 0 0 0 0 0 0 0 0 0 0 0 0 0 0 0 0 0 0 0 0 0 0 0 0 0 0 0 0 0 0 0 0 0 0 0 0 0 0 0.00483123838419508 0 0 0 0 0 0 0 0 0 0 0.00904169010406103 0 0 0 0 0 0 0 0 0 0 0 0 0.0814226104925619 0 0.100865820067563 0.0193047955424063 0 0 0.322085455762986 0.133962955288618 0 0 0 0 0 0 0.045048908743287 0 0 0 0.0829623685036168 0 0 0.0128222735667152 0 0 0 0 0 0 0 0 0 0 0 0 0 0 0 0 0 0 0 0 0 0 0 0 0 0 0 0 0 0 0 0 0 0 0 0
0 0 0 0 0 0 0 0 0 0 0 0 0.0108829710288999 0 0 0 0 0 0 0 0 0 0 0 0 0 0.0445268038345524 0 0 0 0 0 0 0 0 0 0 0 0 0 0 0 0 0 0 0 0 0 0 0 0 0 0 0.0296483608408073 0 0 0 0 0 0 0 0 0 0 0 0 0 0 0 0 0 0 0 0 0 0 0 0 0 0 0 0 0 0 0 0 0 0 0 0 0 0 0 0 0 0 0 0 0 0 0 0 0 0 0 0.011254107377347 0 0.0182363291884983 0.0201953025402263 0 0 0 0 0.00360140130524994 0.005582815679613 0.00430786567275279 0.0910398834737483 0.0174379648035038 0.0629920659697261 0.0554813722381413 0 0 0.0122083829614613 0.0136924964083209 0 0 0 0 0 0 0 0 0 0 0 0 0 0 0 0 0 0 0 0 0 0 0 0 0 0 0 0 0 0 0 0 0 0 0 0 0 0 0 0 0 0 0.159916978021439 0 0 0 0 0 0.066680041324661 0 0 0.026880899305298 0 0 0 0 0 0 0 0 0 0 0 0 0 0 0 0 0 0 0 0 0 0 0 0 0 0 0 0 0 0 0 0 0 0 0 0 0 0 0 0 0 0 0 0 0 0 0 0 0 0 0 0.00643178827642548 0 0 0 0 0 0 0 0 0 0 0 0 0 0 0 0 0 0.00338484900574683 0 0 0 0 0 0 0 0 0 0 0 0 0 0.0319323398923245 0 0.0632285429073837 0.0208922452780094 0 0.0639925546754748 0.0753624250214364 0.0110678183275061 0.0279111588765478 0 0 0 0 0 0 0 0 0.0292331297232899 0 0 0.00686401342058143 0 0 0 0 0 0 0 0 0 0.00513309262102739 0 0 0 0 0 0 0 0 0 0 0 0 0 0 0 0 0 0 0 0 0 0 0 0 0 0
0 0 0 0 0 0 0 0 0 0 0 0 0.0480820309009624 0 0 0 0 0 0 0 0 0 0 0 0 0 0 0 0 0 0 0 0 0 0 0 0 0 0 0 0 0 0 0 0 0 0 0 0 0 0 0 0 0 0 0 0 0 0 0 0 0 0 0 0 0 0 0 0 0 0 0 0 0 0 0 0 0 0 0 0 0 0 0 0 0 0 0 0 0 0 0 0 0 0 0 0 0 0 0 0 0 0 0 0.00965903753035879 0 0 0 0 0 0 0 0 0.0528546108018106 0.0163967405798659 0 0.0170460531894724 0.019842094594371 0.0218597115557778 0 0 0 0 0.0118200494691753 0 0 0 0 0 0 0 0 0 0 0 0 0 0 0 0 0 0 0 0 0 0 0 0 0 0 0 0 0 0 0 0 0 0 0 0 0 0 0 0 0 0 0.3367842765898 0 0 0 0 0 0.0178985694685755 0 0 0.0218569919776521 0 0 0 0 0 0 0 0 0 0 0 0 0 0 0 0 0 0 0 0 0 0 0 0 0 0 0 0 0 0 0.193432759848766 0 0 0 0 0 0 0 0 0 0 0 0 0 0 0 0 0 0 0 0 0 0 0 0 0 0 0 0 0 0 0 0 0 0 0 0 0 0 0 0 0 0 0 0 0 0 0 0 0 0 0 0.0138438781710335 0.0117856237938775 0.121930911886592 0 0 0 0.00990905510233037 0.0207781871957416 0 0.0369678302541363 0 0 0 0 0 0 0 0 0.0172515870896998 0 0 0 0 0 0 0 0 0 0 0 0 0 0 0 0 0 0 0 0 0 0 0 0 0 0 0 0 0 0 0 0 0 0 0 0 0 0 0
0 0 0 0 0 0 0 0 0 0 0 0 0.00451678772659332 0 0 0 0 0 0 0 0 0 0.0101864266364116 0 0 0 0.0378107640903335 0 0 0 0 0 0 0 0 0 0 0 0 0 0 0 0 0 0 0 0 0 0 0 0 0 0 0 0 0 0 0 0 0 0 0 0 0 0 0 0 0 0 0 0 0 0 0 0 0 0 0 0 0 0 0 0 0 0 0 0 0 0 0 0 0 0 0 0 0 0 0 0 0 0 0 0 0 0 0 0 0 0.00510057888450464 0 0 0 0 0 0 0 0.0087409624268423 0 0 0.112678861614465 0 0 0 0 0 0 0 0.0149521634657991 0 0 0 0 0 0 0 0 0 0 0 0 0 0 0 0 0 0 0 0 0 0 0 0 0 0 0 0 0 0 0 0 0 0 0 0 0 0 0.411774195767241 0.0713943866461525 0.150055027635198 0.052180782064155 0 0 0.0364211058206519 0 0 0 0 0 0 0 0 0 0 0 0 0 0.0147443653853751 0 0 0 0 0 0 0 0 0 0 0 0 0 0 0 0 0 0 0 0.0168334725032221 0 0 0 0 0 0 0 0 0 0 0 0 0 0 0 0 0 0 0 0 0 0 0 0 0 0 0 0 0 0 0 0 0 0 0 0 0 0 0 0 0 0 0 0 0 0 0 0 0 0 0 0 0 0.0341150724810679 0 0 0 0 0 0.0184950468519871 0 0 0 0 0 0 0 0 0 0 0 0 0 0 0 0 0 0 0 0 0 0 0 0 0 0 0 0 0 0 0 0 0 0 0 0 0 0 0 0 0 0 0 0 0 0 0 0 0
0 0 0 0 0 0 0 0 0 0 0 0 0 0 0 0 0 0 0 0 0 0 0 0 0 0 0.00393473920439065 0 0 0 0 0 0 0 0 0 0 0 0 0 0 0 0 0 0 0 0 0 0 0 0 0 0 0.0049717648669081 0 0 0 0 0 0 0 0 0 0 0 0 0 0 0 0 0 0 0 0 0 0 0 0 0 0 0 0 0 0 0 0 0 0 0 0 0 0 0 0 0 0 0 0 0 0 0 0 0 0 0 0 0 0 0 0 0 0 0 0 0 0 0 0 0 0 0 0 0 0 0 0 0 0 0 0 0 0 0 0 0 0 0 0 0 0 0 0 0 0 0 0 0 0 0 0 0 0 0 0 0 0 0 0 0 0 0 0 0 0 0 0 0 0 0 0 0 0 0 0 0 0.0131052560159373 0 0 0 0 0 0 0 0 0 0 0 0 0 0 0 0 0 0 0 0 0 0 0 0 0 0 0 0 0 0 0 0 0 0 0 0 0 0 0 0 0 0 0 0 0 0 0 0 0 0 0 0 0 0 0 0 0 0 0 0 0 0 0 0 0 0 0 0 0 0 0 0 0 0 0 0 0 0 0 0 0 0 0 0 0 0 0 0 0.0509486885460623 0 0 0 0 0 0.0222917492551979 0.0754542098825353 0.0153560516379044 0.0923543839335269 0.361766685014736 0.045524432845527 0.117428381672305 0 0.0703860378585965 0.0550096294120426 0.0714679898543299 0 0 0 0 0 0 0 0 0 0 0 0 0 0 0 0 0 0 0 0 0 0 0 0 0 0 0 0 0 0 0 0 0 0 0
0 0 0 0 0 0 0 0 0 0 0 0 0 0 0 0 0 0 0 0 0 0 0 0 0 0 0 0 0 0 0 0 0 0 0 0 0 0 0 0 0 0 0 0 0 0 0 0 0 0 0 0 0 0 0 0 0 0 0 0 0 0 0 0 0 0 0 0 0 0 0 0 0 0 0 0 0 0 0 0 0 0 0 0 0 0 0 0 0 0 0 0 0 0 0 0 0 0 0 0 0 0 0 0 0 0 0 0 0 0 0 0 0 0 0 0 0 0 0 0 0 0 0 0 0 0 0 0 0 0 0 0 0 0 0 0 0 0 0 0 0 0 0 0 0 0 0 0 0 0 0 0 0 0 0 0 0 0 0 0 0 0 0 0 0 0 0 0 0 0 0 0 0 0 0 0.0206717215456815 0 0 0 0 0 0 0 0 0 0 0 0 0 0 0 0 0 0 0 0 0 0 0 0 0 0 0 0 0 0 0 0 0 0 0 0 0 0 0 0 0 0 0 0 0 0 0 0 0 0 0 0 0 0 0 0 0 0 0 0 0 0 0 0 0 0 0 0 0 0.0101245686361283 0 0 0 0 0 0 0 0 0 0 0 0 0 0.244859084189976 0.153669555640542 0.0123392846413801 0 0.0714591421395155 0 0.193959486212519 0 0 0 0 0 0 0.0219145692960614 0 0.0675868455988246 0 0.0971006963334496 0 0 0.0650766730244103 0.0412383727415112 0 0 0 0 0 0 0 0 0 0 0 0 0 0 0 0 0 0 0 0 0 0 0 0 0 0 0 0 0 0 0 0 0 0 0
0 0 0 0 0 0 0 0 0 0 0 0 0 0 0 0 0 0 0 0 0 0 0 0 0 0 0 0 0 0 0 0 0 0 0 0 0 0 0 0 0 0 0 0 0 0 0 0 0 0 0 0 0 0 0 0 0 0 0 0 0 0 0 0 0 0 0 0 0 0 0 0 0 0 0 0 0 0 0 0 0 0 0 0 0 0 0 0 0 0 0 0 0 0 0 0 0 0 0 0 0 0 0 0 0 0 0 0 0 0 0 0 0 0 0 0 0 0 0 0 0 0 0 0 0 0 0 0 0 0 0 0 0 0 0 0 0 0 0 0 0 0 0 0 0 0 0 0 0 0 0 0 0 0 0 0 0 0 0 0 0 0 0 0 0 0 0 0 0 0 0 0 0 0 0 0.0188467096646745 0 0 0 0 0 0 0 0 0 0 0 0 0 0 0 0 0 0 0 0 0 0 0 0 0 0 0 0 0 0 0 0 0 0 0 0 0 0 0 0 0 0 0 0 0 0 0 0 0 0 0 0 0 0 0 0 0 0 0 0 0 0 0 0 0 0 0 0 0 0.0172982813305391 0 0 0 0 0 0 0 0 0 0 0 0 0 0.167526024169841 0.297691001564741 0.0425615905053661 0 0 0.319053475781415 0 0 0.0915203077116561 0 0 0 0 0 0 0 0 0.0274264734596982 0 0 0.0180761358120692 0 0 0 0 0 0 0 0 0 0 0 0 0 0 0 0 0 0 0 0 0 0 0 0 0 0 0 0 0 0 0 0 0 0 0 0
0 0 0 0 0 0 0 0 0 0 0 0 0 0 0 0 0 0 0 0 0 0 0 0 0 0 0.0181264363968416 0.01851073535919 0 0 0 0 0 0 0 0 0 0 0 0 0 0 0 0 0 0 0 0 0 0 0 0 0 0.139420004601712 0 0 0 0 0 0 0 0 0 0 0 0 0 0 0 0 0 0 0 0 0 0 0 0 0 0 0 0 0 0 0 0 0 0 0 0 0 0 0 0 0 0 0 0 0 0 0 0 0 0 0 0 0 0.020894060864554 0 0 0 0 0 0 0 0 0 0 0 0 0 0.00878910157925551 0.0201446375626755 0 0 0 0 0 0 0 0 0 0 0 0 0 0 0 0 0 0 0 0 0 0 0 0 0 0 0 0 0 0 0 0 0 0 0 0 0 0 0 0 0 0 0 0 0.0811631480455592 0 0 0 0 0.193827054272972 0 0 0 0 0 0 0 0 0 0 0 0 0 0 0 0 0 0 0 0 0 0 0 0 0 0 0 0 0 0 0 0 0 0 0 0.190250370165957 0 0 0 0 0 0 0 0 0 0 0 0 0 0 0 0 0 0 0 0 0 0 0 0 0 0 0 0 0 0 0 0 0 0 0 0 0 0 0 0 0 0 0 0 0 0 0 0 0 0 0 0.0386816225635011 0 0.0395855710694943 0 0 0 0 0.178278698169759 0.0523285593485286 0 0 0 0 0 0 0 0 0 0 0 0 0 0 0 0 0 0 0 0 0 0 0 0 0 0 0 0 0 0 0 0 0 0 0 0 0 0 0 0 0 0 0 0 0 0 0
0 0 0 0 0 0 0 0 0 0 0 0 0 0 0 0 0 0 0 0 0 0 0 0 0 0 0.0127433099482854 0.00929463565385044 0 0 0 0 0 0 0 0 0 0 0 0 0 0 0 0 0 0 0 0 0 0 0 0 0 0.056368564126527 0 0 0 0 0 0 0 0 0 0 0 0 0 0 0 0 0 0 0 0 0 0 0 0 0 0 0 0 0 0 0 0 0 0 0 0 0 0 0 0 0 0 0 0 0 0 0 0 0 0 0 0.0349823248116729 0 0.085160478857951 0.0824503777892918 0 0 0 0 0 0 0 0 0 0 0 0 0 0.021446292961092 0 0 0 0 0 0 0 0 0 0 0 0 0 0 0 0 0 0 0 0 0 0 0 0 0 0 0 0 0 0 0 0 0 0 0 0 0 0 0 0 0 0 0 0 0.0216184535697247 0 0 0 0 0.143052079085995 0 0 0 0 0 0 0 0 0 0 0 0 0 0 0 0 0 0 0 0 0 0 0 0 0 0 0 0 0 0 0 0 0 0 0 0 0 0 0 0 0 0 0 0 0 0 0 0 0 0 0 0 0 0 0 0 0 0 0 0 0 0 0 0 0 0 0 0 0 0 0 0 0 0 0 0 0 0 0 0 0 0 0 0 0 0 0 0.0730963181774911 0.0502043035437348 0 0 0 0.0606770226999639 0.133590146592798 0 0.194598722132759 0 0 0 0 0 0 0 0 0 0 0 0 0 0 0 0 0 0 0 0 0.0097065248527092 0 0.0110104451961535 0 0 0 0 0 0 0 0 0 0 0 0 0 0 0 0 0 0 0 0 0 0 0 0
0 0 0 0 0 0 0 0 0 0 0 0 0 0 0 0 0 0 0 0 0 0 0 0 0 0 0.00663531333050591 0.0222951725278365 0 0 0 0 0 0 0 0 0 0 0 0 0 0 0 0 0 0 0 0 0 0 0 0 0 0.0176410204322136 0 0 0 0 0 0 0 0 0 0 0 0 0 0 0 0 0 0 0 0 0 0 0 0 0 0 0 0 0 0 0 0 0 0 0 0 0 0 0 0 0 0 0 0 0 0 0 0 0 0 0 0 0 0.0120736695969737 0.0397577934214954 0 0 0 0 0 0 0 0 0 0 0 0 0 0.0156681273739417 0 0 0 0 0 0 0 0 0 0 0 0 0 0 0 0 0 0 0 0 0 0 0 0 0 0 0 0 0 0 0 0 0 0 0 0 0 0 0 0 0 0 0 0 0.0421746619078814 0 0 0 0.085874474785943 0.211231783387929 0 0 0 0 0 0 0 0 0 0 0 0 0 0 0 0 0 0 0 0 0 0 0 0 0 0 0 0 0 0 0 0 0 0 0.076612047056401 0.106621501540746 0.0621627377805702 0 0 0 0 0 0 0 0 0 0 0 0 0 0 0 0 0 0 0 0 0 0 0 0 0 0 0 0 0 0 0 0 0 0 0 0 0 0 0 0 0 0 0 0 0 0 0 0 0 0 0 0 0 0 0 0 0.0505219039244421 0.250729792933121 0 0 0 0 0 0 0 0 0 0 0 0 0 0 0 0 0 0 0 0 0 0 0 0 0 0 0 0 0 0 0 0 0 0 0 0 0 0 0 0 0 0 0 0 0 0 0 0
0 0 0 0 0 0 0 0 0 0 0 0 0 0 0 0 0 0 0 0 0 0 0 0 0 0 0 0 0 0 0 0 0 0 0 0 0 0 0 0 0 0 0 0 0 0 0 0 0 0 0 0 0 0 0 0 0 0 0 0 0 0 0 0 0 0 0 0 0 0 0 0 0 0 0 0 0 0 0 0 0 0 0 0 0 0 0 0 0 0 0 0 0 0 0 0 0 0 0 0 0 0 0 0 0 0 0 0 0 0 0 0 0 0 0 0 0 0 0 0 0 0 0 0 0 0 0 0 0 0 0 0 0 0 0 0 0 0 0 0 0 0 0 0 0 0 0 0 0 0 0 0 0 0 0 0 0 0 0 0 0 0 0 0 0 0 0 0 0 0 0 0 0 0 0 0.0749000776799605 0 0 0 0 0 0 0 0 0 0 0 0 0 0 0 0 0 0 0 0 0 0 0 0 0 0 0 0 0 0 0 0 0 0 0.101529626247764 0 0 0 0 0 0 0 0 0.130029365732573 0 0 0 0 0 0 0 0 0 0 0 0 0 0 0 0 0 0 0 0 0 0 0 0 0 0 0 0 0 0 0 0 0 0 0 0 0 0 0.158247894590692 0 0 0 0 0 0 0 0 0 0 0 0.046665290396882 0.0525126929278282 0 0 0 0 0.0437476028853502 0.0464479000577905 0 0.0346311801779947 0 0 0 0 0 0 0 0 0 0 0 0 0 0 0 0 0 0 0 0 0.311288369303165 0 0 0 0 0 0 0 0 0 0 0 0 0 0 0
0 0 0 0 0 0 0 0 0 0 0 0 0 0 0 0 0 0 0 0 0 0 0 0 0 0 0 0 0 0 0 0 0 0 0 0 0 0 0 0 0 0 0 0 0 0 0 0 0 0 0 0 0 0 0 0 0 0 0 0 0 0 0 0 0 0 0 0 0 0 0 0 0 0 0 0 0 0 0 0 0 0 0 0 0 0 0 0 0 0 0 0 0 0 0 0 0 0 0 0 0 0 0 0 0 0 0 0 0 0 0 0 0 0 0 0 0 0 0 0 0 0 0 0 0 0 0 0 0 0 0 0 0 0 0 0 0 0 0 0 0 0 0 0 0 0 0 0 0 0 0 0 0 0 0 0 0 0 0 0 0 0 0 0 0 0 0 0 0 0 0 0 0 0 0 0.0602549779217419 0 0 0 0 0 0 0 0 0 0 0 0 0 0 0 0 0 0 0 0 0 0 0 0 0 0 0 0 0 0 0 0 0 0 0 0 0 0 0 0.0872443334164419 0 0 0 0 0 0 0 0 0 0 0 0 0 0 0 0 0 0 0 0 0 0 0 0 0 0 0 0 0 0 0 0 0 0 0 0 0 0 0 0 0 0 0 0 0 0 0 0.0450319028795323 0 0 0 0 0 0.0344477137593199 0 0.249682425644031 0.154243247193907 0.182716089452033 0.084124152692689 0 0.102255157040304 0 0 0 0 0 0 0 0 0 0 0 0 0 0 0 0 0 0 0 0 0 0 0 0 0 0 0 0 0 0 0 0 0 0 0 0 0 0 0
0 0 0 0 0 0 0 0 0 0 0 0 0 0 0 0 0 0 0 0 0 0 0 0 0 0 0 0 0 0 0 0 0 0 0 0 0 0 0 0 0 0 0 0 0 0 0 0 0 0 0 0 0 0 0 0 0 0 0 0 0 0 0 0 0 0 0 0 0 0 0 0 0 0 0 0 0 0 0 0 0 0 0 0 0 0 0 0 0 0 0 0 0 0 0 0 0 0 0 0 0 0 0 0 0 0 0 0 0 0 0 0 0 0 0 0 0 0 0 0 0 0 0 0 0 0 0 0 0 0 0 0 0 0 0 0 0 0 0 0 0 0 0 0 0 0 0 0 0 0 0 0 0 0 0 0 0 0 0 0 0 0 0 0 0 0 0 0 0 0 0 0 0 0 0 0.0117154084725977 0 0 0 0 0 0 0 0 0 0 0 0 0 0 0 0 0 0 0 0 0 0 0 0 0 0 0 0 0 0 0 0 0 0 0.094874838518234 0 0 0 0 0.0795980090862003 0 0 0 0.0590400237827323 0 0 0 0 0 0 0 0 0 0 0 0 0 0 0 0 0 0 0 0 0 0 0 0 0 0 0 0 0 0 0 0 0 0 0 0 0 0 0 0 0 0 0 0.036691533371702 0 0 0 0 0 0.00933118838424827 0.0601027316585644 0 0 0.219664178139673 0.0206652880092009 0.13113497602952 0.236822721852847 0 0 0.0134456841854736 0.0269134185090065 0 0 0 0 0 0 0 0 0 0 0 0 0 0 0 0 0 0 0 0 0 0 0 0 0 0 0 0 0 0 0 0 0 0 0
0 0 0.00934282520626575 0 0 0 0 0 0 0 0 0 0 0 0 0 0 0 0.030183447697011 0 0 0 0 0 0 0 0 0 0 0 0 0 0 0 0 0 0 0 0 0 0 0 0 0 0 0 0 0 0 0 0 0 0 0 0 0 0 0 0 0 0 0 0 0 0 0 0 0 0 0 0 0 0 0 0 0 0 0 0 0 0 0 0 0 0 0 0 0 0 0 0 0 0 0 0 0 0 0 0 0 0 0 0 0 0 0 0 0 0 0 0 0 0 0 0 0 0 0 0 0 0 0 0 0 0 0 0 0 0 0 0 0 0 0 0 0 0 0 0 0 0 0 0 0 0 0 0 0 0 0 0 0 0 0 0 0 0 0 0 0 0 0 0 0 0 0 0 0 0 0 0 0 0 0 0 0.162359834994834 0 0 0 0 0 0 0 0 0 0 0 0 0 0 0 0 0 0 0 0 0 0 0 0 0 0 0 0 0 0 0 0 0 0 0 0 0 0 0 0 0 0 0 0 0 0 0 0 0 0 0 0 0 0 0 0 0 0 0 0 0 0 0 0 0 0 0 0 0 0 0 0 0 0 0 0 0 0 0 0 0 0 0 0.0681872925776819 0 0 0 0.0428823342385321 0.0436321892634682 0 0 0 0 0 0.213220453931518 0 0 0.0936513600779178 0.120351319126558 0 0.216188942886213 0 0 0 0 0 0 0 0 0 0 0 0 0 0 0 0 0 0 0 0 0 0 0 0 0 0 0 0 0 0 0 0 0 0 0 0 0 0 0
0 0 0.00273672344465491 0 0 0 0 0 0 0 0 0 0 0 0 0 0 0 0.00896852523664797 0 0 0 0 0 0 0 0 0 0 0 0 0 0 0 0 0 0 0 0 0 0 0 0 0 0 0 0 0 0 0 0 0 0 0 0 0 0 0 0 0 0 0 0 0 0 0 0 0 0 0 0 0 0 0 0 0 0 0 0 0 0 0 0 0 0 0 0 0 0 0 0 0 0 0 0 0 0 0 0 0 0 0 0 0 0 0 0 0 0 0 0 0 0 0 0 0 0 0 0 0 0 0 0 0.0054391800587138 0 0 0 0 0 0 0 0 0 0 0 0 0 0 0 0 0 0 0 0 0 0 0 0 0 0 0 0 0 0 0 0 0 0 0 0 0 0 0 0 0 0 0 0 0 0 0 0 0 0 0 0.0186717905250801 0 0 0 0 0 0 0 0 0 0 0 0 0 0 0 0 0 0 0 0 0 0 0 0 0 0 0 0 0 0 0 0 0 0 0 0 0 0 0 0 0 0 0 0 0 0 0 0 0 0 0 0 0 0 0 0 0 0 0 0 0 0 0 0 0 0 0 0 0 0 0 0 0 0 0 0 0 0 0 0 0 0 0 0 0 0 0 0.075068222758323 0 0 0 0 0 0 0.0735189440242592 0.367177002748966 0.0272592469260121 0 0.111667982031911 0.0814310541120149 0.147894915600967 0 0 0.0235512144678635 0.0566151980645876 0 0 0 0 0 0 0 0 0 0 0 0 0 0 0 0 0 0 0 0 0 0 0 0 0 0 0 0 0 0 0 0 0 0 0
0 0 0 0 0 0 0 0 0 0 0 0 0 0 0 0 0 0 0 0 0 0 0 0 0 0 0 0 0 0 0 0 0 0 0 0 0 0 0 0 0 0 0 0 0 0 0 0 0 0 0 0 0 0 0 0 0 0 0 0 0 0 0 0 0 0 0 0 0 0 0 0 0 0 0 0 0 0 0 0 0 0 0 0 0 0 0 0 0 0 0 0 0 0 0 0 0 0 0 0 0 0 0 0 0 0 0 0 0 0 0 0 0 0 0 0 0 0 0 0 0 0 0 0 0 0 0 0 0 0 0 0 0 0 0 0 0 0 0 0 0 0 0 0 0 0 0 0 0 0 0 0 0 0 0 0 0 0 0 0 0 0 0 0 0 0 0 0 0 0 0 0 0 0 0 0.0213568953085276 0 0 0 0 0 0 0 0 0 0 0 0 0 0 0 0 0 0 0 0 0 0 0 0 0 0 0 0 0 0 0 0 0 0 0 0 0 0 0 0 0 0 0 0 0 0 0 0 0 0 0 0 0 0 0 0 0 0 0 0 0 0 0 0 0 0 0 0 0 0 0 0 0 0 0 0 0 0 0 0 0 0 0 0 0 0 0 0.287423246713406 0.0382851814144955 0 0 0 0 0 0.0330855130720379 0.0337638837998313 0.0342409118516009 0.109149907020714 0 0.0238164904953869 0.149460913369463 0 0.0140383180635871 0.0449181508621756 0.210460588028774 0 0 0 0 0 0 0 0 0 0 0 0 0 0 0 0 0 0 0 0 0 0 0 0 0 0 0 0 0 0 0 0 0 0 0
0 0 0 0 0 0 0 0 0 0 0 0 0 0 0 0 0 0 0 0 0 0 0 0 0 0 0 0 0 0 0 0 0 0 0 0 0 0 0 0 0 0 0 0 0 0 0 0 0 0 0 0 0 0 0 0 0 0 0 0 0 0 0 0 0 0 0 0 0 0 0 0 0 0 0 0 0 0 0 0 0 0 0 0 0 0 0 0 0 0 0 0 0 0 0 0 0 0 0 0 0 0 0 0 0 0 0 0 0 0 0 0 0 0 0 0 0 0 0 0 0 0 0 0 0 0 0 0 0 0 0 0 0 0 0 0 0 0 0 0 0 0 0 0 0 0 0 0 0 0 0 0 0 0 0 0 0 0 0 0 0 0 0 0 0 0 0 0 0 0 0 0 0 0 0 0 0 0 0 0 0 0 0 0 0 0 0 0 0 0 0 0 0 0 0 0 0 0 0 0 0 0 0 0 0 0 0 0 0 0 0 0 0 0 0 0 0 0 0 0 0 0 0 0 0 0 0 0 0 0 0 0 0 0 0 0 0 0 0 0 0 0 0 0 0 0 0 0 0 0 0 0 0 0 0 0 0 0 0 0 0 0 0 0.0855250687387085 0 0 0 0 0 0 0 0.506623164416458 0 0.188208973575516 0.0563161988018954 0 0.0650648813557074 0 0 0 0.0982617131117151 0 0 0 0 0 0 0 0 0 0 0 0 0 0 0 0 0 0 0 0 0 0 0 0 0 0 0 0 0 0 0 0 0 0 0
0 0 0 0 0 0 0 0 0 0 0 0 0 0 0 0 0 0 0 0 0 0 0 0 0 0 0 0 0 0 0 0 0 0 0 0 0 0 0 0 0 0 0 0 0 0 0 0 0 0 0 0 0 0 0 0 0 0 0 0 0 0 0 0 0 0 0 0 0 0 0 0 0 0 0 0 0 0 0 0 0 0 0 0 0 0 0 0 0 0 0 0 0 0 0 0 0 0 0 0 0 0 0 0 0 0 0 0 0 0 0 0 0 0 0 0 0 0 0 0 0 0 0 0 0 0 0 0 0 0 0 0 0 0 0 0 0 0 0 0 0 0 0 0 0 0 0 0 0 0 0 0 0 0 0 0 0 0 0 0 0 0 0 0 0.018426762492749 0 0.0201506004664962 0 0 0 0 0 0 0 0 0.0777337181670426 0 0 0 0 0 0 0 0.010116395747478 0 0 0 0 0 0 0 0 0 0 0 0 0 0 0 0 0 0 0 0 0 0 0.0112130647251524 0 0 0 0.0227122302499286 0 0 0 0 0.0571575267267317 0 0 0 0.0295365618055394 0 0 0 0 0 0 0 0 0 0 0 0 0 0 0 0 0 0 0 0 0 0 0 0 0 0 0 0 0 0 0 0 0 0 0 0 0 0 0.0155952419335478 0.0236153853893039 0.0262846676092322 0.00804369477264667 0 0.0616689640356063 0.0363572588902965 0.00624289890318343 0 0 0 0.00839533672236451 0.0265829177465855 0.255761140236524 0.0406563326750733 0.0955538527464263 0.0987933901056196 0.0181882674369771 0 0 0 0.0312137904154949 0 0 0 0 0 0 0 0 0 0 0 0 0 0 0 0 0 0 0 0 0 0 0 0 0 0 0 0 0 0 0 0 0 0 0 0
0 0 0 0 0 0 0 0 0 0 0 0 0 0 0 0 0 0 0 0 0 0 0 0 0 0 0 0.0157772569000196 0 0 0 0 0 0 0 0 0 0 0 0 0 0 0 0 0 0 0 0 0 0 0 0 0 0 0 0 0 0 0 0 0 0 0 0 0 0 0 0 0 0 0 0 0 0 0 0 0 0 0 0 0 0 0 0 0 0 0 0 0 0 0 0 0 0 0 0 0 0 0 0 0 0 0 0 0 0 0 0 0 0 0 0 0 0 0 0 0 0 0 0 0 0 0 0 0 0 0 0 0 0 0 0 0 0 0 0 0 0 0 0 0 0 0 0 0 0 0 0 0 0 0 0 0 0 0 0 0 0 0 0 0 0 0 0 0 0 0 0 0 0 0 0 0 0 0 0 0 0 0 0 0 0 0 0 0 0 0 0 0 0 0 0 0 0 0 0 0 0 0 0 0 0 0 0 0 0 0 0 0 0 0.0606459621926516 0 0 0 0 0.0508928032836821 0 0 0 0.024119512001587 0 0.0201095239637738 0 0 0 0 0 0 0 0 0 0 0 0 0 0 0 0 0 0 0 0 0 0 0 0 0 0 0 0 0 0 0 0 0 0 0 0 0 0 0 0 0 0 0 0 0 0 0 0.0576562039878574 0 0 0 0 0 0 0 0 0 0.624368284359104 0 0 0 0 0 0 0 0 0 0 0 0 0 0 0 0 0 0 0 0 0.0269895073511956 0 0 0 0 0.0305568141911997 0.0888841317689289 0 0 0 0 0 0 0 0 0
0 0 0 0 0 0 0 0 0 0 0 0 0 0 0 0 0 0 0 0 0 0 0 0 0 0 0.0953360367037038 0 0 0 0 0 0 0 0 0 0 0 0 0 0 0 0 0 0 0 0 0 0 0 0 0 0 0.0351973438736033 0 0 0 0 0 0 0 0 0 0 0 0 0 0 0 0 0 0 0 0 0 0 0 0 0 0 0 0 0 0 0 0 0 0 0 0 0 0 0 0 0 0 0 0 0 0 0 0 0 0 0 0 0 0 0 0 0 0 0 0 0 0 0 0 0 0 0 0 0 0 0 0 0 0 0 0 0 0 0 0 0 0 0 0 0 0 0 0 0 0 0 0 0 0 0 0 0 0 0 0 0 0 0 0 0 0 0 0 0 0 0 0 0 0 0 0 0 0 0 0 0 0 0 0 0 0 0 0 0 0 0 0 0 0 0 0 0 0 0 0 0 0 0 0 0 0 0 0 0 0 0 0 0 0 0 0 0 0 0 0 0 0 0 0 0 0 0 0 0 0 0 0 0 0 0 0 0 0 0 0 0 0 0 0 0 0 0 0 0 0 0 0 0 0 0 0 0 0 0 0 0 0 0 0 0 0 0 0 0 0.388899095401879 0 0 0 0 0 0 0 0 0 0 0.0976275007524752 0 0 0 0 0 0.382940023268339 0 0 0 0 0 0 0 0 0 0 0 0 0 0 0 0 0 0 0 0 0 0 0 0 0 0 0 0 0 0 0 0 0 0 0
0 0 0 0 0 0 0 0 0 0 0 0 0 0 0 0 0 0 0 0 0 0 0 0 0 0 0 0 0 0 0 0 0 0 0 0 0 0 0 0 0 0 0 0 0 0 0 0 0 0 0 0 0 0 0 0 0 0 0 0 0 0 0 0 0 0 0 0 0 0 0 0 0 0 0 0 0 0 0 0 0 0 0 0 0 0 0 0 0 0 0 0 0 0 0 0 0 0 0 0 0 0 0 0 0 0 0 0 0 0 0 0 0 0 0 0 0 0 0 0 0 0 0 0 0 0 0 0 0 0 0 0 0 0 0 0 0 0 0 0 0 0 0 0 0 0 0 0 0 0 0 0 0 0 0 0 0 0 0 0 0 0 0 0.0378116275248469 0.0982037967101882 0 0 0 0 0 0 0 0.0147389073891909 0 0 0.0633539445442818 0 0 0 0 0 0 0 0 0 0 0 0 0 0 0 0 0 0 0 0 0 0 0 0 0 0 0 0 0 0 0 0 0 0 0 0 0 0 0 0 0 0 0 0 0 0 0 0 0 0 0 0 0 0 0 0 0 0 0 0 0 0 0 0 0 0 0 0 0 0 0 0 0 0 0 0 0 0 0 0 0 0 0 0.0103411730730657 0.0174862294465658 0 0 0.0818508454113872 0.069037491610719 0.0116576980402643 0 0 0 0.0188296402834088 0 0.0411419593337661 0 0.0431120961492473 0.0841226604498427 0 0.0884376885462838 0.273486318035057 0 0 0.0347302254116207 0 0 0 0 0 0 0 0 0 0 0 0 0 0 0 0 0 0 0 0.0116576980402643 0 0 0 0 0 0 0 0 0 0 0 0 0 0 0
0 0 0 0 0 0 0 0 0 0 0 0 0 0 0 0 0 0 0 0 0 0 0 0 0 0 0 0 0 0 0 0 0 0 0 0 0 0 0 0 0 0 0 0 0 0 0 0 0 0 0 0 0 0 0 0 0 0 0 0 0 0 0 0 0 0 0 0 0 0 0 0 0 0 0 0 0 0 0 0 0 0 0 0 0 0 0 0 0 0 0 0 0 0 0 0 0 0 0 0 0 0 0 0 0 0 0 0 0 0 0 0 0 0 0 0 0 0 0 0 0 0 0 0 0 0 0 0 0 0 0 0 0 0 0 0 0 0 0 0 0 0 0 0 0 0 0 0 0 0 0 0 0 0 0 0 0 0 0 0 0 0 0 0 0 0 0 0 0 0 0 0 0 0 0 0 0 0 0 0 0 0 0 0 0 0 0 0 0 0 0 0 0 0 0 0 0 0 0 0 0 0 0 0 0 0 0 0 0 0 0 0 0 0 0 0 0 0 0 0 0 0 0 0 0 0 0 0 0 0 0 0 0 0 0 0 0 0 0 0 0 0 0 0 0 0 0 0 0 0 0 0 0 0 0 0 0 0 0 0 0 0 0 0.112420868488991 0.0462500386440201 0 0 0 0 0 0 0.0870606384817818 0 0.109564479909195 0.416689759967996 0.0822755534595321 0 0 0.109022393931907 0.0367162671165772 0 0 0 0 0 0 0 0 0 0 0 0 0 0 0 0 0 0 0 0 0 0 0 0 0 0 0 0 0 0 0 0 0 0 0 0
0 0 0 0 0 0 0 0 0 0 0 0 0 0 0 0 0 0 0 0 0 0 0 0 0 0.003077007642261 0 0 0 0 0 0 0 0 0 0 0 0 0.0199508167672665 0 0.00763401365905416 0 0.00434364906541609 0 0 0 0 0.00769010232870299 0 0 0 0 0 0 0 0 0 0 0 0 0 0 0 0 0 0 0 0 0 0 0 0 0 0 0 0 0 0 0 0 0 0 0 0 0 0 0 0 0 0 0 0 0 0 0 0 0 0 0 0 0 0 0 0 0 0 0 0 0 0 0 0 0 0 0 0 0 0 0 0 0 0 0 0 0 0.011859599898006 0 0 0 0 0 0 0 0 0 0 0 0 0 0 0 0 0 0 0 0 0 0 0 0 0 0 0 0 0 0 0 0 0 0 0 0 0 0 0 0 0.0272198217829717 0 0.0356394975944766 0.0429386888797279 0.17355222405648 0 0 0 0 0 0 0 0 0 0 0 0 0 0 0 0.0371993291177983 0.0305916209460438 0.0193552951936588 0 0.0607495913999717 0 0 0 0 0 0.0243227413358952 0 0 0 0.107886295846494 0.0570413417403869 0 0.291011105942815 0 0 0.00227890764702812 0 0 0 0 0 0 0 0 0 0 0 0 0 0 0 0.0298261542925278 0 0 0 0 0 0 0 0 0 0 0 0 0 0 0 0 0 0.00189904288219441 0 0 0 0 0 0 0 0 0 0 0 0 0 0 0.00393315198082313 0 0 0 0 0 0 0 0 0 0 0 0 0 0 0 0 0 0 0 0 0 0 0 0 0 0 0 0 0 0 0 0 0 0 0 0 0 0 0 0 0 0 0 0 0 0 0 0 0 0 0 0 0 0 0 0 0 0 0 0
0 0 0 0 0 0 0 0 0 0 0 0 0 0 0 0 0 0 0 0 0 0 0 0 0 0 0 0 0 0 0 0 0 0 0 0 0 0 0 0 0 0 0 0 0 0 0 0 0 0 0 0 0 0 0 0 0 0 0 0 0 0 0 0 0 0 0 0 0 0 0 0 0 0 0 0 0 0 0 0 0 0 0 0 0 0 0 0 0 0 0 0 0 0 0 0 0 0 0 0 0 0 0 0 0 0 0 0 0 0 0 0 0 0 0 0 0 0 0 0 0 0 0 0 0 0 0 0 0 0 0 0 0 0 0 0 0 0 0 0 0 0 0 0 0 0 0 0 0 0 0 0 0 0 0 0 0 0 0 0 0 0 0 0 0 0 0 0 0 0 0 0 0 0 0 0 0 0 0 0 0 0 0 0 0 0 0 0 0 0 0 0 0 0 0 0 0 0 0 0 0 0 0 0 0 0 0 0 0 0 0 0 0 0 0 0 0 0 0 0 0 0 0 0 0 0 0 0 0 0 0 0 0 0 0 0 0.758116355887289 0 0.207139746169329 0 0 0 0 0 0 0 0 0 0 0 0 0 0 0 0 0 0 0 0 0 0 0 0 0 0 0 0 0 0 0 0 0 0 0 0 0 0 0 0 0 0 0 0 0 0 0 0 0 0 0 0 0 0 0 0 0 0 0 0 0 0 0 0 0 0 0 0 0 0 0 0 0.034743897943382 0 0 0 0
0 0 0 0 0 0 0 0 0 0 0 0 0 0 0 0 0 0 0 0 0 0 0 0 0 0 0 0 0 0 0 0 0 0 0 0 0 0 0 0 0 0 0 0 0 0 0 0 0 0 0 0 0 0 0 0 0 0 0 0 0 0 0 0 0 0 0 0 0 0 0 0 0 0 0 0 0 0 0 0 0 0 0 0 0 0 0 0 0 0 0 0 0 0 0 0 0 0 0 0 0 0 0 0 0 0 0 0 0 0 0 0 0 0 0 0 0 0 0 0 0 0 0 0 0 0 0 0 0 0 0 0 0 0 0 0 0 0 0 0 0 0 0 0 0 0 0 0 0 0 0 0 0 0 0 0 0 0 0 0.0124254596078049 0 0 0 0 0 0 0 0 0 0 0 0 0 0 0 0 0 0 0 0 0 0 0 0 0 0 0 0 0 0 0 0 0.0182011903238876 0 0 0 0 0.0659741715570931 0 0 0 0 0 0 0 0.00797322123886091 0 0 0 0 0 0 0 0 0 0 0.0117189005154571 0 0 0 0 0 0 0 0 0 0 0 0 0 0 0 0 0 0 0 0 0 0 0 0 0 0.0127708770737699 0.00898772231888884 0 0 0.0157442141629719 0 0 0 0 0 0 0 0 0 0 0 0 0 0 0 0 0 0 0 0 0 0 0 0 0 0 0 0 0 0 0 0 0 0 0 0 0 0.0613190562316139 0.0317819870272444 0.260551370960125 0.115729281123235 0.139137176161252 0 0 0 0 0.0359633706729238 0.145089775403055 0 0 0 0 0 0 0 0 0 0 0 0 0.0566322256218158 0 0 0 0 0 0 0 0
0 0 0 0 0 0 0 0 0 0 0 0 0 0 0 0 0 0 0 0 0 0 0 0 0 0 0 0 0 0 0 0 0 0 0 0 0 0 0 0 0 0 0 0 0 0 0 0 0 0 0 0 0 0 0 0 0 0 0 0 0 0 0 0 0 0 0 0 0 0 0 0 0 0 0 0 0 0 0 0 0 0 0 0 0 0 0 0 0 0 0 0 0 0 0 0 0 0 0 0 0 0 0 0 0 0 0 0 0 0 0 0 0 0 0 0 0 0 0 0 0 0 0 0 0 0 0 0 0 0 0 0 0 0 0 0 0 0 0 0 0 0 0 0 0 0 0 0 0 0 0 0 0 0 0 0 0 0 0 0.0662842685677102 0 0.00597845139238626 0 0 0 0 0 0 0 0 0 0 0 0 0 0 0 0 0.00425692300810176 0 0 0 0 0 0 0 0 0 0 0 0 0 0.0239890271657512 0.0165505199485557 0 0 0 0.136244740153347 0 0 0 0 0 0 0 0.00711875736379218 0 0 0 0 0 0 0 0 0 0 0 0 0 0 0 0 0 0 0 0 0 0 0 0 0 0 0 0 0 0 0 0 0 0 0 0 0.0226600891452005 0.00877926567618109 0 0 0.0267786203041645 0 0 0 0 0 0 0 0 0 0 0 0 0 0 0 0 0 0 0 0 0 0 0 0 0 0 0 0 0 0 0 0 0 0 0 0 0.0775652373600865 0 0.0573888145140903 0.0541633556298738 0.137301413963864 0.1798568203853 0 0 0.00658893007862169 0 0.0155874366882831 0.141219722060337 0 0 0 0 0 0 0 0 0 0 0 0 0.0116876065943531 0 0 0 0 0 0 0 0
0 0 0 0 0 0 0 0 0 0 0 0 0 0 0 0 0 0 0 0 0 0 0 0 0 0 0 0 0 0 0 0 0 0 0 0 0 0 0 0 0 0 0 0 0 0 0 0 0 0 0 0 0 0 0 0 0 0 0 0 0 0 0 0 0 0 0 0 0 0 0 0 0 0 0 0 0 0 0 0 0 0 0 0 0 0 0 0 0 0 0 0 0 0 0 0 0 0 0 0 0 0 0 0 0 0 0 0 0 0 0 0 0 0 0 0 0 0 0 0 0 0 0 0 0 0 0 0 0 0 0 0 0 0 0 0 0 0 0 0 0 0 0 0 0 0 0 0 0 0 0 0 0 0 0 0 0 0 0.0496712326372719 0.0549088623777515 0 0 0 0 0 0.0362064746167604 0 0 0 0 0 0 0 0 0 0 0.0122514703074091 0.00934609576296383 0 0 0 0 0 0 0 0 0 0.0086490240603322 0 0 0 0 0 0.00513064810874746 0 0 0 0.0806622102029425 0 0 0 0 0 0 0 0.0488429105690622 0 0 0 0 0 0 0 0 0 0 0 0 0 0 0 0 0 0 0 0 0 0 0 0 0 0 0 0 0 0 0 0 0 0 0 0 0.0203885242844099 0.0229338880017475 0 0 0 0 0 0 0 0 0 0 0 0 0 0 0 0 0 0 0 0 0 0 0 0 0 0 0 0 0 0 0 0 0 0 0 0 0 0 0 0.0433307771875932 0.0618544603633881 0 0.0132949657500701 0.0607943570180781 0.268823403842686 0 0 0 0 0.0785118003814613 0.101713588254689 0 0 0 0 0 0 0 0 0 0 0 0 0.0145078425177701 0 0 0 0 0 0 0 0.00817746375486518
0 0 0 0 0 0 0 0 0 0 0 0 0 0 0 0 0 0 0 0 0 0 0 0 0 0 0 0 0 0 0 0 0 0 0 0 0 0 0 0 0 0 0 0 0 0 0 0 0 0 0 0 0 0 0 0 0 0 0 0 0 0 0 0 0 0 0 0 0 0 0 0 0 0 0 0 0 0 0 0 0 0 0 0 0 0 0 0 0 0 0 0 0 0 0 0 0 0 0 0 0.00372204564365116 0 0 0 0 0 0 0 0 0 0 0 0 0 0 0 0 0 0 0 0 0 0 0 0 0 0 0 0 0 0 0 0 0 0 0 0 0 0 0 0 0 0 0 0 0 0 0 0 0 0 0 0 0 0 0 0.0207471958033176 0 0.154776713675924 0.021634218192478 0 0.025966781093912 0 0 0 0 0 0 0 0 0 0 0 0 0.0168505973814992 0.00565081532661488 0 0 0.0137387938541881 0 0 0 0 0 0 0 0 0 0 0 0 0 0.0682194684791409 0.00346309968534773 0 0 0 0.0207361720758309 0 0 0 0 0 0 0 0.018024066457125 0 0 0 0 0 0 0 0 0 0 0 0 0 0 0 0.0165791765310245 0 0 0 0 0 0 0 0 0 0 0 0 0 0 0 0 0 0 0 0.00320083824717948 0.00431093573237569 0.00540765018129388 0 0 0 0 0 0 0 0 0 0 0 0.0106201962140771 0 0 0 0 0 0 0 0 0 0 0 0 0 0 0 0 0 0 0 0 0 0 0 0 0 0 0 0.194028096185158 0.0318863756801992 0.00726177937093741 0 0.169975620796745 0.0822143245553803 0 0 0 0 0.0292277886285633 0.0717572502080364 0 0 0 0 0 0 0 0 0 0 0 0 0 0 0 0 0 0 0 0 0
0 0 0 0 0 0 0 0 0 0 0 0 0 0 0 0 0 0 0.0033422964657671 0 0 0 0 0 0 0 0 0 0 0 0 0 0 0 0 0 0 0 0 0 0 0 0 0 0 0 0 0 0 0 0 0 0 0 0 0 0 0 0 0 0 0 0 0 0 0 0 0 0 0 0 0 0 0 0 0 0 0 0 0 0 0 0 0 0 0 0 0 0 0 0 0 0 0 0 0 0 0 0 0 0 0 0 0 0 0 0 0 0 0 0 0 0 0 0 0 0 0 0 0 0 0 0 0 0 0 0 0 0 0 0 0 0 0 0 0 0 0 0 0 0 0 0 0 0 0 0 0 0 0 0 0 0 0 0 0 0.0166239272243162 0.00418701601129337 0.0332841831514742 0.0613608572745856 0 0.0288648423993237 0 0 0.00439441503968851 0.0077249780032414 0 0 0 0 0 0 0 0 0.00801973443202198 0 0 0 0.0190043544609857 0 0 0 0 0.0132698171485355 0 0 0 0 0 0 0 0 0.0269893751599373 0.00607929870406853 0 0 0 0.0452514852325865 0 0 0 0 0 0 0 0.0395233638213539 0 0 0 0 0 0 0 0 0 0 0.0062788419214551 0 0 0 0 0.00223584154656804 0 0 0 0 0 0 0 0 0 0 0 0 0 0 0 0 0 0 0 0.00367501376100183 0.00711175717422818 0.015098182464422 0 0 0.00501502698683844 0 0 0 0 0 0 0 0 0 0 0 0 0 0 0 0 0 0 0 0 0 0 0 0 0 0 0 0 0 0 0 0 0 0 0 0 0.0560128851319297 0.0525349149474444 0.021582041562728 0.110473996148381 0 0.181849645359353 0.00184167356276963 0 0.00460488256912542 0 0.055994010167292 0.14517312417454 0 0 0 0 0 0 0 0 0 0 0 0 0.0125982179927433 0 0 0 0 0 0 0 0
0 0 0 0 0.00143999044735758 0 0 0 0 0 0 0 0 0 0 0 0 0 0.00134626598097331 0 0 0 0 0 0 0 0 0 0.00129819313752943 0 0 0 0 0 0 0 0 0 0 0 0 0 0 0 0 0 0 0 0 0 0 0 0 0 0 0.00207197232200351 0.000858999053636564 0 0 0 0 0 0 0 0 0 0 0.0025687011272816 0 0 0 0.00407553350512876 0 0 0 0 0 0 0 0 0 0 0 0 0 0 0 0 0 0 0 0 0 0 0 0 0 0 0 0 0.000934168450778736 0 0 0 0 0 0 0 0 0.00247767975296242 0 0 0 0 0 0 0 0 0 0 0 0 0 0 0 0 0 0 0 0 0 0 0 0 0 0 0 0 0 0 0 0 0 0 0 0 0 0 0 0 0 0 0 0 0 0.00221074561313186 0.0165607508456482 0.00934705172058467 0.0252143857079304 0.0674740911222302 0 0.0185884709297028 0 0 0.00261309423964983 0.0124233755773229 0 0 0 0 0 0 0 0 0.00557876116117293 0.00433476854120804 0.00652696924249242 0.00318211122238575 0.0129442519689018 0 0 0 0 0.00230717201777471 0 0 0 0.0090965602957865 0.000545734085548279 0 0 0 0.00359129945382622 0.00108862713489657 0 0 0 0.0783843103323886 0 0 0 0 0 0 0 0.0410877568496647 0.00195593214664265 0 0 0 0 0 0 0.00255757399962855 0 0 0.00405186785746604 0 0 0 0 0.00202475256933918 0 0 0 0 0 0 0 0 0 0 0.000754759698939753 0 0 0 0 0 0 0 0 0.00252565468661347 0.00919087646439275 0.0175292061638689 0.000674335297962202 0 0.011397504268603 0 0 0 0 0 0 0 0 0.00292825583427038 0 0.000952990793316283 0 0 0 0 0 0 0 0 0 0 0 0 0 0 0 0 0 0 0 0 0 0 0 0 0 0.0458288466694163 0.0468328934653972 0.0649452489906901 0.0363640274038696 0.123755216359705 0 0.00075452391021781 0 0.00170697843121757 0 0.0630591893513008 0.194313079173907 0 0.00142072127271391 0 0.00179347844550209 0 0 0.0017545264898558 0 0 0 0 0 0.00963331643471677 0 0 0 0 0 0 0 0.0111224519805481
0 0 0 0 0 0 0 0 0 0 0 0 0 0 0 0 0 0 0 0 0 0 0 0 0 0 0 0 0 0 0 0 0 0 0 0 0 0 0 0 0 0 0 0 0 0 0 0 0 0 0 0 0 0 0 0 0 0 0 0 0 0 0 0 0 0 0 0 0 0 0 0 0 0 0 0 0 0 0 0 0 0 0 0 0 0 0 0 0 0 0 0 0 0 0 0 0 0 0 0 0 0 0 0 0 0 0 0 0 0 0 0 0 0 0 0 0 0 0 0 0 0 0 0 0 0 0 0 0 0 0 0 0 0 0 0 0 0 0 0 0 0 0 0 0 0 0 0 0 0 0 0 0 0 0 0 0 0 0 0.00256842227622644 0 0.00319473418012879 0 0 0 0 0.0136737060646448 0.00422507052826556 0 0 0 0.00439240005413747 0 0 0 0 0 0 0.275294119085815 0.00885734202136952 0.0185886242813498 0 0.152128289801332 0.0186228868027406 0 0 0 0 0 0.0252752033376167 0 0 0 0 0 0 0 0 0 0.00844700673121342 0 0 0 0 0.00856029731286138 0 0 0.011100599024726 0 0.00365166242143159 0 0.0594528164072135 0.00715740035305975 0 0 0 0 0 0.0659195083414965 0 0 0.00786939543668699 0.0120730316676723 0 0 0 0 0.198105716456782 0 0 0 0 0 0 0 0 0 0 0 0 0 0.00391895545838385 0 0 0 0 0.00190394655642482 0 0 0.00235047224691099 0.00900867082071162 0.00453768533754345 0.00344066435289178 0 0 0 0 0 0 0 0.00556790164063394 0 0 0 0 0 0 0.00402030119821898 0 0 0 0 0 0 0 0 0 0 0 0 0 0 0 0 0 0 0 0.00357505967776317 0.00215224938977749 0 0 0.0375584060707208 0 0 0 0 0 0 0 0 0 0 0 0 0 0 0.01280745466325 0 0 0 0 0 0 0 0 0
0 0 0 0 0 0 0 0 0 0 0 0 0 0 0 0 0 0 0 0 0 0 0 0 0 0 0 0 0 0 0 0 0 0 0 0 0 0 0 0 0 0 0 0 0 0 0 0 0 0 0 0.0286736389660149 0 0 0 0 0 0 0 0 0 0 0 0 0 0 0 0 0 0 0 0 0 0 0 0 0 0 0 0 0 0 0 0 0 0 0 0 0 0 0 0 0 0 0 0 0 0 0 0 0 0 0 0 0 0 0 0 0 0 0 0 0 0 0 0 0 0 0 0 0 0 0 0 0 0 0 0 0 0 0 0 0 0 0 0 0 0 0 0 0 0 0 0 0 0 0 0 0 0 0 0 0 0 0 0 0 0 0 0 0 0 0 0 0 0 0 0 0 0 0 0 0 0 0 0 0 0 0 0 0 0 0 0 0 0 0 0 0 0 0 0 0 0 0 0 0 0 0 0 0 0 0 0 0 0 0 0 0 0 0 0 0.110261032605567 0 0 0 0 0 0 0 0 0 0 0 0 0 0 0 0 0 0 0 0 0 0 0 0.792739629725918 0 0 0 0 0 0 0 0 0 0 0 0 0 0 0 0 0 0 0.015027971587251 0 0 0 0 0 0 0 0 0 0 0 0 0 0 0 0 0 0 0 0 0 0 0 0 0 0 0 0 0 0 0 0 0 0 0 0.053297727115249 0 0 0 0 0 0 0 0 0 0 0 0 0 0 0 0 0 0 0 0 0 0 0 0
0 0 0 0 0 0 0 0 0 0 0 0 0 0 0 0 0 0 0 0 0 0 0 0 0 0 0 0 0 0 0 0 0 0 0 0 0 0 0 0 0 0 0 0 0 0 0 0 0 0 0 0 0 0 0 0 0 0 0 0 0 0 0 0 0 0 0 0 0 0 0 0 0 0 0 0 0 0 0 0 0 0 0 0 0 0 0 0 0 0 0 0 0 0 0 0 0 0 0 0 0 0 0 0 0 0 0 0 0 0 0 0 0 0 0 0 0 0 0 0 0 0 0 0 0 0 0 0 0 0 0 0 0 0 0 0 0 0 0 0 0 0 0 0 0 0 0 0 0 0 0 0 0 0 0 0 0 0 0 0.00661939410087889 0 0.0309439404925671 0 0 0 0 0 0 0 0 0 0 0 0 0 0 0 0 0 0.012408894015976 0 0.0721152740059403 0.311109701669875 0 0 0 0 0 0 0 0 0 0 0 0 0 0 0 0 0 0 0 0 0 0 0 0 0 0 0 0 0 0.0380306189828688 0 0 0 0 0 0.121697873186441 0 0 0.0124859088359357 0 0 0 0 0 0.215443456537952 0 0 0 0 0 0 0 0 0.00831294107955129 0 0 0 0 0 0.00753280227086038 0 0 0 0 0 0 0 0 0 0 0 0 0.00458497265727829 0 0 0 0 0 0 0 0 0 0 0 0.0101974349350505 0 0 0 0 0 0 0 0 0 0 0 0 0 0 0 0 0.0109433378548842 0 0 0.0199885110408141 0.0108877681214563 0.0839843559305362 0.01569836946892 0 0 0 0 0 0 0 0 0 0 0 0 0 0 0 0 0 0 0 0 0.00701444481221459 0 0 0 0
0 0 0 0 0 0 0 0 0 0 0 0 0 0 0 0 0 0 0 0 0 0 0 0 0 0 0 0 0 0 0 0 0 0 0 0 0 0 0 0 0 0 0 0 0 0 0 0 0 0 0 0 0 0 0 0 0 0 0 0 0 0 0 0 0 0 0 0 0 0 0 0 0 0 0 0 0 0 0 0 0 0 0 0 0 0 0 0 0 0 0 0 0 0 0 0 0 0 0 0 0 0 0 0 0 0 0 0 0 0 0 0 0 0 0 0 0 0 0 0 0 0 0 0 0 0 0 0 0 0 0 0 0 0 0 0 0 0 0 0 0 0 0 0 0 0 0 0 0 0 0 0 0 0 0 0 0 0 0 0 0 0 0 0 0 0 0 0 0 0 0 0 0 0 0 0 0 0 0 0 0 0 0 0 0 0 0 0 0 0 0 0 0 0 0 0 0.0148250881201686 0 0 0 0 0 0 0 0 0 0 0 0 0 0 0 0 0 0 0 0 0 0 0 0 0 0 0 0 0 0 0 0 0 0 0 0.131956118020849 0 0.00141369397917918 0 0 0.039163004268716 0.0255293167106468 0.0924103328451577 0.0934512938920801 0 0.0051854482179356 0 0.00972354121851538 0.261683284065257 0.0344253011139546 0.0724151823892693 0.0113661858161771 0.0359226001552888 0.0917233214279644 0.0217643202717051 0.0165722246254389 0.0157985592182545 0 0.00234274297353516 0 0 0 0 0 0 0 0 0 0 0 0 0 0 0 0 0 0 0 0 0 0 0 0 0 0 0 0 0 0 0 0 0 0 0 0 0 0 0 0 0.00285512886535258 0.00312067829556693 0.0032049257498632 0 0 0 0 0 0 0 0.00503925853035525 0 0.00810844922876861 0 0 0 0 0 0 0
0 0 0 0 0 0 0 0 0 0 0 0 0 0 0 0 0 0 0 0 0 0 0 0 0 0 0 0 0.0016350389858996 0 0 0 0 0 0 0 0 0 0 0 0 0 0 0 0 0 0 0 0 0 0 0 0 0 0 0 0 0 0 0 0 0 0 0 0 0 0 0 0 0 0 0.0025024307590815 0 0 0 0 0 0 0 0 0 0 0 0 0 0 0 0 0 0 0 0 0 0 0 0 0 0 0 0 0 0 0 0 0 0 0 0 0 0 0 0 0 0 0 0 0 0 0 0 0 0 0 0 0 0 0 0 0 0 0 0 0 0 0 0 0 0 0 0 0 0 0 0 0 0 0 0 0 0 0 0 0 0 0 0 0.0057266959627348 0.0157793075143565 0.0244987270867714 0.0157601592736732 0 0.0121689874131638 0 0 0.0236042252889769 0.00387220985448816 0 0 0 0 0 0 0 0 0.00987728904603006 0 0 0.00711733873234512 0.00249395935969382 0 0 0 0 0 0 0 0 0.015059248143921 0 0 0 0 0 0 0 0 0 0.0813765281564127 0 0 0 0 0 0 0 0.116391844546879 0 0 0 0 0 0 0 0.00583303862302147 0 0 0 0 0 0 0 0 0 0 0 0 0 0 0 0 0 0 0.0036399635895213 0 0 0 0 0 0 0 0 0.00554632758595575 0 0.0457104984524724 0 0 0.0033670344331567 0 0 0 0 0 0 0 0 0 0 0 0 0 0 0 0 0 0 0 0 0 0 0 0 0 0 0 0 0 0 0 0 0 0 0 0 0.028740539918025 0.00984776263037644 0.046020786551095 0.0313660067387046 0.0924552159676969 0.152998500239307 0 0 0 0 0 0.204322799537572 0 0 0 0 0 0 0.00905165845511704 0 0 0 0 0 0 0 0 0 0 0 0 0 0.02323587715355
0 0 0 0 0 0 0 0 0 0 0 0 0 0 0 0 0 0 0 0 0 0 0 0 0 0 0 0 0.00127750715873143 0 0 0 0 0 0 0 0 0 0 0 0 0 0 0 0 0 0 0 0 0 0 0 0 0 0 0.00174236348676511 0 0 0 0 0 0 0 0 0 0 0 0 0 0 0 0.00341189259598825 0 0 0 0 0 0 0 0 0 0 0 0 0 0 0 0 0 0 0 0 0 0 0 0 0 0 0 0 0 0 0 0 0 0 0 0 0 0 0 0 0 0 0 0 0 0 0 0 0 0 0 0 0 0 0 0 0 0 0 0 0 0 0 0 0 0 0 0 0 0 0 0 0 0 0 0 0 0 0 0 0 0 0 0 0 0 0.0248523684397673 0 0 0.012788862232553 0 0 0 0.0122537784781088 0 0 0 0 0 0 0 0 0.00765740229436295 0 0.00659543567532965 0.00264313777395999 0.00721562908507278 0 0 0 0 0 0 0 0 0.0143746171762655 0 0 0 0 0.00301472106319583 0 0 0 0 0.112038514941153 0 0 0 0 0 0 0 0.0547694077907086 0 0 0 0 0 0 0 0.00423685767143615 0 0 0.00491859141938461 0 0 0 0 0.00372629539855739 0 0 0 0 0 0 0 0 0 0 0.00121741048899713 0 0 0 0 0 0 0 0 0.00743740299779162 0.0100089871587703 0.0267288792828825 0 0 0.0210158545048646 0 0 0 0 0 0 0 0 0.00162325596884111 0 0 0 0 0 0 0 0 0 0 0 0 0 0 0 0 0 0 0 0 0 0 0 0 0 0 0 0.0564280662111962 0.0434192230018317 0.0290149550334487 0.0374759703769381 0.116654069625223 0.229437630958006 0 0 0 0 0.0994353155077361 0 0 0 0 0 0 0 0.00893817835386855 0 0 0 0 0 0.0100597582390849 0 0 0 0 0 0 0 0.023587659609179
0 0 0 0 0 0 0 0 0 0 0 0 0 0 0 0 0 0 0 0 0 0 0 0 0 0 0 0 0 0 0 0 0 0 0 0 0 0 0 0 0 0 0 0 0 0 0 0 0 0 0 0 0 0 0 0 0 0 0 0 0 0 0 0 0 0 0 0 0 0 0 0 0 0 0 0 0 0 0 0 0 0 0 0 0 0 0 0 0 0 0 0 0 0 0 0 0 0 0 0 0 0 0 0 0 0 0 0 0 0 0 0 0 0 0 0 0 0 0 0 0 0 0 0 0 0 0 0 0 0 0 0 0 0 0 0 0 0 0 0 0 0 0 0 0 0 0 0 0 0 0 0 0 0 0 0 0 0 0 0 0 0 0 0 0 0 0 0 0 0 0 0 0 0 0 0 0 0 0 0 0 0 0 0 0 0 0 0.0229515390998473 0 0 0 0 0 0 0.00821156067554933 0 0 0 0 0 0 0 0 0 0 0 0 0 0 0 0 0 0 0 0.160818309138671 0 0 0 0 0 0 0 0 0 0 0 0 0 0 0 0 0 0 0 0 0 0 0 0 0 0 0 0 0 0 0 0 0 0 0 0 0 0 0 0 0.017724525436447 0 0 0 0 0 0 0 0 0 0 0 0 0 0 0 0 0 0 0 0 0 0 0 0 0 0 0 0 0 0 0 0 0 0 0 0 0 0 0 0 0 0 0 0 0 0 0.014488744770156 0.421261577892263 0.183168350337157 0.074176327115626 0 0 0 0.0302982036088541 0.0270901672715195 0 0 0 0 0.0398106946539094
0 0 0 0 0 0 0 0 0 0 0 0 0 0 0 0 0 0 0 0 0 0 0 0 0 0 0 0 0 0 0 0 0 0 0 0 0 0 0 0 0 0 0 0 0 0 0 0 0 0 0 0 0 0 0 0 0 0 0 0 0 0 0 0 0 0 0 0 0 0 0 0 0 0 0 0 0 0 0 0 0 0 0 0 0 0 0 0 0 0 0 0 0 0 0 0 0 0 0 0 0 0 0 0 0 0 0 0 0 0 0 0 0 0 0 0 0 0 0 0 0 0 0 0 0 0 0 0 0 0 0 0 0 0 0 0 0 0 0 0 0 0 0 0 0 0 0 0 0 0 0 0 0 0 0 0 0 0 0 0.00123657830603941 0 0 0 0 0 0 0 0 0 0.00139073806539099 0.00206120126565738 0.0033225425779177 0 0 0 0 0 0 0 0 0 0 0 0 0 0 0.000954486357321033 0.0052658710916657 0.00117811658218014 0 0 0 0 0 0 0 0 0 0 0 0 0 0 0 0 0 0 0 0 0 0 0 0 0 0 0 0 0 0 0 0 0 0.00201703280844664 0 0 0 0 0 0 0 0 0 0.000774093235912172 0.00168853877264258 0.0435950945105319 0 0 0 0 0 0 0 0 0 0.0996159037150085 0.00454594666527751 0.00409079104538162 0.0100572159567645 0 0.0205444161100785 0.00943058778154827 0.0407055884611216 0.00801226630730868 0.0030989418371307 0.0152542411482022 0.0872044248891711 0.0522496473145267 0.130261416069403 0 0 0 0 0 0 0 0 0 0 0 0 0 0 0 0 0 0 0 0 0 0 0 0 0 0 0 0 0 0 0.00178044911495803 0 0 0 0.00117127123679075 0 0 0 0 0.033014022368171 0.173645325586468 0.0409383982861379 0 0.00211634053429064 0.00181425360608637 0 0 0 0.0029699169071879 0 0.0585213192703418 0.057700265374352 0.0613257743024051 0 0 0 0.0102946887423226 0.00615229379585897
0 0 0 0 0 0 0 0 0 0 0 0 0 0 0 0 0 0 0 0 0 0 0 0 0 0 0 0 0 0 0 0 0 0 0 0 0 0 0 0 0 0 0 0 0 0 0 0 0 0 0 0 0 0 0 0 0 0 0 0 0 0 0 0 0 0 0 0 0 0 0 0 0 0 0 0 0 0 0 0 0 0 0 0 0 0 0.000420304431727322 0 0 0.00100558631321882 0 0 0 0 0.00105128120657269 0.000953477332343621 0 0 0 0 0 0.0192416516387877 0 0 0 0 0 0 0 0 0 0 0 0 0 0 0 0 0 0 0 0 0 0 0 0 0 0 0 0 0 0 0 0 0 0 0 0 0.0191005115216552 0 0 0 0 0.00669118606298482 0.00782256819886913 0 0.0173703577018988 0 0 0.00293618079621489 0 0.00173658357163324 0 0 0 0 0 0 0 0 0 0 0 0 0 0 0 0 0 0 0 0 0 0 0 0 0 0 0 0 0 0 0 0 0 0 0 0 0 0 0 0 0 0 0 0 0 0.00153838972391213 0 0 0 0 0 0 0 0 0 0 0 0 0 0 0 0 0 0 0 0 0 0 0 0 0 0 0 0 0 0 0 0 0 0 0.000880887364087472 0.00417798577340371 0.0117483711220072 0 0 0 0 0.000990947318737476 0.000600443390259724 0 0.00385805372499112 0.00863038987190333 0.00949856852344099 0.00161043200839353 0.00499415078427409 0.00148583862254307 0 0.00515229710382244 0.00875699396243041 0.00435442515073433 0.00128897433576254 0 0.00144751792088206 0.122910533402587 0.00304145368319108 0.00673746505968665 0 0 0 0 0 0 0 0 0 0 0 0 0 0 0 0 0 0 0 0 0 0 0 0 0 0 0 0 0 0 0 0 0 0 0.000905834698264487 0 0 0 0.023359666041473 0 0.0841042648185009 0.0504508203958384 0 0.0260472793559482 0.110438242456944 0 0.0103545597856772 0 0 0 0.0125795494761942 0.016327248856142 0 0.0747539712736644 0.0518465456608771 0.0224412385082525 0.14417179412175 0.0901851769275169
0 0 0 0 0 0 0 0 0 0 0 0 0 0 0 0 0 0 0 0 0 0 0 0 0 0 0 0 0 0 0 0.000512430750662093 0 0 0 0 0 0 0 0 0 0 0 0 0 0 0 0 0 0 0 0 0 0 0 0 0 0 0 0 0 0 0 0 0 0 0 0 0 0 0 0 0 0 0 0 0 0 0 0 0 0 0 0 0 0 0 0 0 0 0 0 0 0 0 0 0 0 0 0 0.00294937682484039 0.00539935554633155 0 0.00169569561041787 0 0 0 0 0 0 0 0 0 0 0 0 0 0 0 0 0 0 0 0 0 0 0 0 0 0 0 0 0 0 0 0 0 0 0.00391628517825677 0 0 0 0 0.0018524009667405 0 0 0 0.000770638157969174 0 0.00170981442361078 0.00212088876424547 0 0 0 0 0 0 0 0 0.000854742470754052 0 0 0 0 0 0 0 0 0 0.00223110579250081 0.00353874890270243 0 0 0 0 0 0 0 0 0 0 0 0 0 0 0 0.00351451617784219 0.00590305676255614 0.00526011635944166 0 0 0 0 0 0 0 0 0 0 0 0 0 0 0.00106177435161087 0 0 0 0 0 0 0 0 0 0 0 0 0 0 0 0 0 0 0.00345663894799228 0 0 0 0 0 0 0 0 0 0.000385234880490966 0.0779702870812962 0.0417384948165923 0 0 0 0 0 0.000455901306130048 0 0 0 0.066832050459605 0.0223260002974938 0.00689244754022073 0.00588796536866957 0 0.0269186374572006 0.028330467271362 0.0305995814442708 0.00182795128050473 0.0107783004368372 0.012920315765934 0.155592788726335 0.0165059677748561 0.0323567423667812 0 0 0 0 0 0 0 0 0 0 0 0 0 0 0 0 0 0 0 0 0 0 0 0 0 0 0 0 0 0 0.00166071153055061 0 0 0 0.000971464852884425 0 0 0 0.12830407604584 0.0878268258236079 0 0.0575059597416121 0 0.00489220651955633 0.00816764980266447 0 0.00357716936045571 0 0.00964718569183838 0 0.0212939463757621 0.0257518105426401 0.0166277763481898 0.00451843452768573 0.00338079312327064 0.00108801034579353 0.022866598488911 0.0168526606156814
0 0 0 0 0 0 0 0 0 0 0 0 0 0 0 0 0 0 0 0 0 0 0 0 0 0 0 0 0 0 0 0 0 0 0 0 0 0 0 0 0 0 0 0 0 0 0 0 0 0 0 0 0 0 0 0 0 0 0 0 0 0 0 0 0 0 0 0 0 0 0 0 0 0 0 0 0 0 0 0 0 0 0 0 0 0 0 0 0 0 0 0 0 0 0 0 0 0 0 0 0 0 0 0 0 0 0 0 0 0 0 0 0 0 0 0 0 0 0 0 0 0 0 0 0 0 0 0 0 0 0 0 0 0 0 0 0 0 0 0 0 0 0 0 0 0 0 0 0 0 0 0 0 0 0 0 0 0 0 0 0 0 0 0 0 0 0 0 0 0 0 0 0 0 0 0 0 0 0 0 0 0 0 0 0 0 0 0 0.00799809618582556 0 0 0 0 0 0 0 0 0 0 0 0 0 0 0 0 0 0 0 0 0 0 0 0 0 0 0 0 0 0 0 0 0 0 0 0 0 0 0 0 0 0 0 0 0 0.00642303537115429 0 0 0 0 0 0 0 0 0 0.0150675998483815 0 0.00437655823288375 0.00578796396394304 0 0.00755806447829813 0.0103142083663943 0.0114298507421294 0.00729775493139379 0 0 0.0401996235249865 0.0324100513896427 0.0482878465731343 0 0 0 0 0 0 0 0 0 0 0 0 0 0 0 0 0 0 0 0 0 0 0 0 0 0 0 0 0 0 0 0 0 0 0 0 0 0 0.0805846358496867 0.14035291766859 0.15319934206623 0 0 0 0 0 0 0 0 0 0.108422485056478 0.127484862169468 0.0393633174396666 0 0.122335542629304 0 0.0237506834571419 0.0073555600552668
0 0 0 0 0 0 0 0 0 0 0 0 0 0 0 0 0 0 0 0 0 0 0 0 0 0 0 0 0 0 0 0 0 0 0 0 0 0 0 0 0 0 0 0 0 0 0 0 0 0 0 0 0 0 0 0 0 0 0 0 0 0 0 0 0 0 0 0 0 0 0 0 0 0 0 0 0 0 0 0 0 0 0 0 0 0 0 0 0 0 0 0 0 0 0 0 0 0 0 0 0 0 0 0 0 0 0 0 0 0 0 0 0 0 0 0 0 0 0 0 0 0 0 0 0 0 0 0 0 0 0 0 0 0 0 0 0 0 0 0 0 0 0 0 0 0 0 0 0 0 0 0 0 0 0 0 0 0 0 0 0 0 0 0 0 0 0 0 0 0 0 0 0 0 0.124742938315299 0.0225590949687862 0 0 0 0 0 0 0 0 0 0 0 0 0 0 0 0 0.0339079310605963 0 0 0 0 0 0 0 0 0 0 0 0 0 0 0 0 0 0.0883812501796001 0 0 0.160568087562082 0 0.153797068486998 0 0 0 0.108923216545821 0 0 0 0 0.0582452924403805 0 0 0 0 0 0 0 0 0 0 0 0 0 0 0 0 0 0 0 0 0 0 0 0 0 0 0 0 0 0 0 0 0 0.0375872238903348 0 0 0 0 0 0 0 0 0 0 0.185547805149726 0 0 0 0 0 0 0 0.0129600871740615 0 0.0127800042263154 0 0 0 0 0 0 0 0 0 0 0 0 0 0 0 0 0 0 0 0 0 0 0 0 0 0 0 0 0 0 0 0 0 0 0 0
0 0 0 0 0 0 0 0 0 0 0 0 0 0 0 0 0 0 0 0 0 0 0 0 0 0 0 0 0 0 0 0 0 0.00969559499683393 0 0 0 0 0 0 0 0 0 0 0 0 0 0 0 0 0 0 0 0 0.0104804135699565 0 0 0 0 0 0 0 0 0 0 0 0 0 0 0 0 0 0 0 0 0 0 0 0 0 0 0 0 0 0 0 0 0 0.00168149281158458 0 0 0 0 0 0.0017115703082316 0 0 0 0 0 0 0.0402665744974694 0 0 0 0 0 0 0 0 0 0 0 0 0 0 0 0 0 0 0 0 0 0 0 0 0 0 0 0.00153576111751732 0 0 0 0 0 0 0 0 0.0191339573026358 0 0 0 0 0 0 0 0 0 0 0 0 0 0 0 0 0 0 0 0 0 0 0 0 0 0 0.00188122151246637 0 0 0 0 0 0 0 0 0 0 0.00301597107067198 0.00367502190494855 0 0 0 0 0 0 0 0 0 0.0593401838724125 0 0 0 0 0 0 0 0 0 0.014129665069272 0 0 0 0 0 0 0 0.0139147975304807 0 0 0 0 0 0 0 0.0178733616365015 0 0 0 0 0 0 0 0 0.00160297611257766 0 0 0 0 0 0 0 0 0 0 0 0.0046425083929803 0 0 0 0 0 0 0 0.00187982600545194 0.00521385380442065 0 0 0 0 0 0.00237067523819943 0.00269261878906602 0.00163945549129497 0.000788965741587153 0 0 0.144213129961366 0 0 0 0 0 0 0 0 0 0 0 0 0 0 0 0 0 0 0 0 0 0 0 0 0 0 0 0 0 0 0 0 0.00272141685098117 0 0 0 0 0.00578661393033394 0.0117414447957119 0 0.00261938904756943 0.0455626144527291 0.00819486649251704 0 0 0 0.12998018679462 0 0 0 0.00772684683454465 0.0110767494840237 0 0 0 0 0.0174210597204869 0 0 0.393789214858555
0 0 0 0 0 0 0 0 0 0 0 0 0 0 0 0 0 0 0 0 0 0 0 0 0 0 0 0 0 0 0 0 0 0.00362820824600832 0 0 0 0 0 0 0 0 0 0 0 0 0 0 0 0 0 0 0 0 0.00431710854588331 0 0 0 0 0 0 0 0 0 0 0 0 0 0 0 0 0 0 0 0 0 0 0 0 0 0 0 0 0 0 0 0 0 0 0 0 0 0 0 0 0 0 0 0 0 0 0.0303112969795738 0 0 0 0 0 0 0 0 0 0 0 0 0 0 0 0 0 0 0 0 0 0 0 0 0 0 0 0 0 0 0 0 0 0 0 0 0.0341591490217507 0 0 0 0 0.00732809506244065 0 0 0 0 0 0 0 0 0 0 0 0 0 0 0 0 0 0 0 0 0 0 0 0 0 0 0 0 0 0 0 0 0 0 0 0 0 0 0 0 0 0 0 0 0 0 0 0 0 0 0 0 0 0.00946585761777515 0 0 0 0 0 0 0 0.0118284668182189 0 0 0 0 0 0 0 0 0 0 0 0 0 0 0 0 0 0 0 0 0 0 0 0 0 0 0 0 0.00433227022038423 0 0 0 0 0 0 0 0 0.00394046378874643 0 0 0 0 0 0 0 0 0 0 0 0.0957227981806225 0 0 0 0 0 0 0 0 0 0 0 0 0 0 0 0 0 0 0 0 0 0 0 0 0 0 0 0 0 0 0 0 0 0 0 0 0 0 0 0.0066443260880313 0.00247170496751371 0.212642433397357 0.0150597716722082 0 0 0.143074202882998 0 0.00518331969563503 0.00325518954875031 0 0.00409847205299811 0.00600183535843277 0 0 0 0.0193009560538439 0.0353779476624836 0 0.12590526795951 0.215950858178834
0 0 0 0 0 0.00315922317654018 0 0 0.00170582262361476 0.00329436660439684 0 0 0 0 0 0 0 0 0 0 0 0 0 0 0 0 0 0 0 0 0 0 0 0 0 0 0 0 0 0 0 0 0 0 0 0 0 0 0 0 0 0 0 0 0 0 0 0 0 0 0 0 0 0 0 0 0 0 0 0 0 0 0 0 0 0 0 0 0 0 0 0 0 0 0 0 0 0 0 0 0 0 0 0 0 0 0 0 0 0 0 0 0 0 0 0 0 0 0 0 0 0 0 0 0 0 0 0 0 0 0 0 0 0 0 0 0 0 0 0.00221196741560417 0 0 0 0 0 0 0 0 0 0 0 0 0 0 0 0 0 0 0 0.00205186849524203 0 0 0 0 0 0 0 0 0 0 0 0 0 0 0 0 0 0 0 0 0 0.0043965188970431 0 0 0 0 0 0 0 0 0 0 0 0 0 0 0 0 0 0 0 0 0.0046218583156061 0 0 0.0345329207806134 0 0.00391058318544832 0.00220031650183382 0 0 0 0 0 0.00171799155574749 0 0 0.0269206006642934 0.00372634246278309 0 0 0 0 0.00486835742577175 0.246420866696829 0 0 0 0 0 0 0 0 0 0 0 0.00875601987098331 0 0 0 0.00541624021360089 0 0 0 0 0 0 0 0 0 0 0.00665641966941325 0 0.00329216307574535 0 0 0.0031612558500401 0 0 0.00215920762089724 0.00876855980455736 0.00368842554145009 0.00888872926663675 0 0 0 0.00201003559334724 0.0171464236984681 0 0 0 0 0 0 0 0 0 0 0 0 0 0 0 0 0 0 0 0 0 0 0 0 0 0 0 0 0 0 0 0 0 0 0 0 0 0.194054873320131 0 0 0 0 0 0 0.00520667563836222 0 0.0449488366532924 0.0918178948774106 0.077001107797358 0.0230937980005881 0 0.0157342054826159 0.094690911215784 0 0 0 0 0.0377686120079508
0 0 0 0 0 0 0 0 0 0 0 0 0 0 0 0 0 0 0 0 0 0 0 0 0 0 0 0 0 0 0 0 0 0 0 0 0 0 0 0 0 0 0 0 0 0 0 0 0 0 0 0 0 0 0 0 0 0 0 0 0 0 0 0 0 0 0 0 0 0 0 0 0 0 0 0 0 0 0 0 0 0 0 0 0 0 0 0 0 0 0 0 0 0 0 0 0 0 0 0 0 0 0 0 0 0 0 0 0 0 0 0 0 0 0 0 0 0 0 0 0 0 0 0 0 0 0 0 0 0 0 0 0 0 0 0 0 0 0 0 0 0 0 0 0 0 0.0166783287611563 0 0 0 0 0 0 0 0 0 0 0 0 0 0 0 0 0 0 0 0 0 0 0 0 0 0 0 0 0 0 0.00255037021499655 0 0 0 0 0 0 0 0 0 0 0 0 0 0 0 0 0 0.0273250936390755 0 0.0129097197110568 0 0 0 0 0 0 0 0 0 0.00362340223187469 0 0 0 0 0 0 0 0 0 0 0 0 0 0 0 0 0 0 0 0 0 0 0 0 0.0156085554826648 0.0112753430081644 0.0144185962937851 0 0 0 0 0 0 0 0.0199369186066357 0.019954497897841 0 0.00929535523197543 0.0170431883503468 0.0103186956131825 0 0.0171727264628418 0.0405445234123985 0.013491693009481 0.0104492035814678 0 0.0015525196910188 0.00262343852967987 0 0.00431914980632438 0 0 0 0 0 0 0 0 0 0 0 0 0 0 0 0 0 0 0 0 0 0 0 0 0 0 0 0 0 0 0 0 0 0 0 0 0 0.135306360066942 0 0.0321151302397889 0.0106244970831987 0 0 0 0.00524353152131954 0.0720797927785483 0 0.196170725081698 0.087599639132432 0 0 0 0.0311609078751164 0.0311849462327539 0 0.127423150452235 0 0
0 0 0 0 0 0 0 0 0 0 0 0 0 0 0 0 0 0 0 0 0 0 0 0 0 0 0 0 0 0 0 0 0 0 0 0 0 0 0 0 0 0 0 0 0 0 0 0 0 0 0 0 0 0 0 0 0 0 0 0 0 0 0 0 0 0 0 0 0 0 0 0 0 0 0 0 0 0 0 0 0 0 0 0 0 0 0 0 0 0 0 0 0 0 0 0 0 0 0 0 0 0 0 0 0 0 0 0 0 0 0 0 0 0 0 0 0 0 0 0 0 0 0 0 0 0 0 0 0 0 0 0 0 0 0 0 0 0 0 0 0 0 0 0 0 0 0 0 0 0 0 0 0 0 0 0 0 0 0 0 0 0 0 0 0 0 0 0 0 0 0 0 0 0.0727699463109765 0 0 0 0 0 0 0 0 0 0 0 0 0 0 0 0 0 0 0 0 0 0.0299383791993802 0 0 0.00205874220601577 0 0 0 0 0 0 0 0 0.0228387446215339 0 0 0 0 0 0 0.00592986401082849 0 0.0304987020590128 0 0 0 0 0 0 0 0 0 0 0 0 0 0 0.0072945883507723 0 0 0 0 0 0 0 0 0 0 0 0 0 0 0 0 0 0 0.00489990706442562 0 0.00615920863308754 0 0 0 0 0 0 0 0 0 0 0 0 0 0 0 0 0 0 0 0 0 0 0 0 0.00568712937057208 0 0 0 0 0 0 0 0 0 0 0 0 0 0 0 0 0 0.0567128704401526 0 0 0 0 0 0 0 0.152395074894438 0.20304052334676 0 0.174854503281488 0.121536233220991 0 0 0.0385618251665261 0 0 0.0648237578230396 0 0
0 0 0 0 0 0 0 0 0 0 0 0 0 0 0 0 0 0 0 0 0 0 0 0 0 0 0 0 0 0 0 0 0 0 0 0 0 0 0 0 0 0 0 0 0 0 0 0 0 0 0 0 0 0 0 0 0 0 0 0 0 0 0 0 0 0 0 0 0 0 0 0 0 0 0 0 0 0 0 0 0 0 0 0 0 0 0 0 0 0 0 0 0 0 0 0 0 0 0 0 0 0 0 0 0 0 0 0 0 0 0 0 0 0 0 0 0 0 0 0 0 0 0 0 0 0 0 0 0 0 0 0 0 0 0 0 0 0 0.00119713717954899 0 0 0 0 0 0 0 0 0 0 0 0 0 0 0 0 0 0 0 0 0 0 0 0 0 0 0 0 0 0 0 0 0 0 0.0171314356357815 0 0.00203980816056676 0 0 0 0 0 0 0 0.00169107925965879 0 0.00182004498631707 0 0 0 0 0 0 0 0 0 0.0152110026040908 0 0.00186959474905747 0 0 0 0 0 0 0 0 0 0 0 0 0 0.0048397195076038 0.00405597719026997 0 0.00693510920164772 0 0 0.00408998765998501 0.0048006065598344 0 0 0.0358517069411668 0 0 0 0 0 0.0141947538800858 0.00145265677066898 0.00240933862443754 0.00132999038709985 0.00415748350186612 0 0 0 0 0 0 0 0 0.00147941288095317 0 0 0 0 0 0.00691813004488631 0.0359222845362133 0.123037902938636 0.0183537195592424 0.0542552847395343 0.0305439658884251 0.0932823407534853 0 0 0.00215821690579253 0.00228915515756329 0.0320715042416879 0 0 0 0 0 0 0 0 0 0 0 0 0 0 0 0 0 0 0 0.00605072784949887 0 0 0 0 0 0 0 0 0 0 0 0.0046747354340084 0 0 0.00171747932156632 0 0 0 0.00246738779626266 0 0.0108471687121249 0 0 0.00518657855432881 0.00249928887626445 0.0467454047329853 0.0331626475048988 0.0639550985612606 0 0.00364904404798662 0.00777577775028531 0.068361697349145 0.202548899696804 0 0 0.00874481910127892 0 0.00622389426519458
0 0 0 0 0 0 0 0 0 0 0 0 0 0 0 0 0 0 0 0 0 0 0 0 0 0 0 0 0 0 0 0 0 0 0 0 0 0 0 0 0 0 0 0 0 0 0 0 0 0 0 0 0 0 0 0 0 0 0 0 0 0 0 0 0 0 0 0 0 0 0 0 0 0 0 0 0 0 0 0 0 0 0 0 0 0 0 0 0 0 0 0 0 0 0 0 0 0 0 0 0 0 0 0 0 0 0 0 0 0 0 0 0 0 0 0 0 0 0 0 0 0 0 0 0 0 0 0 0 0 0 0 0 0 0 0 0 0 0 0 0 0 0 0 0 0 0 0 0 0 0 0 0 0 0 0 0 0 0 0 0 0 0 0 0 0 0 0 0 0 0 0 0 0 0 0 0 0 0 0 0 0 0 0 0 0 0 0 0 0 0 0 0.0839938684349735 0 0 0.110167046609588 0 0.0268734813341736 0 0 0 0 0 0 0 0 0 0.00991107207873051 0 0 0 0 0 0 0.0593572467997226 0 0.119551004271674 0 0 0 0 0.0207656568076236 0 0 0 0.0259585339772774 0 0 0 0 0 0 0 0 0 0 0 0 0 0 0 0 0.0071630944177351 0 0 0 0 0 0 0 0 0 0 0 0 0 0 0 0 0 0 0 0 0 0 0 0 0 0 0 0 0 0 0 0 0 0 0 0 0 0 0 0 0.0765234938692152 0.0124849003974679 0.014378664855679 0 0.0351718807732218 0.0395194820762601 0 0 0 0 0 0.0349510595386651 0 0 0 0 0 0 0.0292962890366043 0.0144211594121437 0.0552406697506247 0 0.175156292700666 0.0143780744288381 0 0 0 0 0 0 0 0 0.0347370284291165
0 0 0 0 0 0 0 0 0 0 0 0 0 0 0 0 0 0 0 0 0 0 0 0 0 0 0 0 0 0 0 0 0 0 0 0 0 0 0 0 0 0 0 0 0 0 0 0 0 0 0 0 0 0 0 0 0 0 0 0 0 0 0 0 0 0 0 0 0 0 0 0 0 0 0 0 0 0 0 0 0 0 0 0 0 0 0 0 0 0 0 0 0 0 0 0 0 0 0 0 0 0 0 0 0 0 0 0 0 0 0 0 0 0 0 0 0 0 0 0 0 0 0 0 0 0 0 0 0 0 0 0 0 0 0 0 0 0 0 0 0 0 0 0 0 0 0 0 0 0 0 0 0 0 0 0 0 0 0 0 0 0 0 0 0 0 0 0 0 0 0 0 0 0 0 0 0 0 0 0 0 0 0 0 0 0 0 0 0 0 0 0 0 0 0 0 0 0 0 0 0 0 0 0 0 0 0 0 0 0 0 0 0 0 0 0 0 0 0 0 0 0 0 0 0 0 0 0 0 0 0 0 0.00243942824569664 0.0127420071143894 0.0116784098192001 0 0 0 0.00190571988134289 0 0.00273154742381692 0 0 0 0.0641973089168973 0.0104210159971769 0.0193030428696867 0.0217665619548057 0 0.0296964154266126 0.0545446565064692 0.0469990869490143 0.0198512502284821 0.0317124607036822 0.0305626608259381 0.00609259788522994 0.0993358356142028 0.0935558750976516 0 0 0 0 0 0 0 0 0 0 0 0 0 0 0 0 0 0 0 0 0 0 0 0 0 0 0 0 0 0 0 0 0 0 0.00324542074048877 0 0 0 0.057097297121144 0.0173459600223389 0.0281177290355168 0.0537402148400864 0 0 0 0 0 0 0.00913171118514495 0 0 0.175082270667919 0.0546498483531156 0 0.0326338362773881 0.00636160280379021 0.00305822749277218 0
0 0 0 0 0 0 0 0 0 0 0 0 0 0 0 0 0 0 0 0 0 0 0 0 0 0 0 0 0 0 0 0 0 0 0 0 0 0 0 0 0 0 0 0 0 0 0 0 0 0 0 0 0 0 0 0 0 0 0 0 0 0 0 0 0 0 0 0 0 0 0 0 0 0 0 0 0 0 0 0 0 0 0 0 0 0 0 0 0 0 0 0 0 0 0 0 0 0 0 0 0 0 0 0 0 0 0 0 0 0 0 0 0 0 0 0 0 0 0 0 0 0 0 0 0 0 0 0 0 0 0 0 0 0 0 0 0 0 0 0 0 0 0 0 0 0 0 0 0 0 0 0 0 0 0 0 0 0 0 0 0 0 0 0 0 0 0 0 0 0 0 0 0 0 0 0 0 0 0 0 0 0 0 0 0 0 0 0 0 0 0 0 0 0 0 0 0 0 0 0 0 0 0 0 0 0 0 0 0 0 0 0 0 0 0 0 0 0 0 0 0 0 0 0 0 0 0 0 0 0 0 0 0.000900214298563747 0 0.00204426247565115 0 0 0 0.0006764099397714 0 0.000868501460887777 0 0 0 0.00316306490840152 0 0.0199207250318887 0.0179341268459326 0 0.0180380485002216 0.053139799000244 0.0294078546903121 0.0280241365839348 0 0 0.00633080939269017 0.040438341035294 0.0737075294020468 0 0 0 0 0 0 0 0 0 0 0 0 0 0 0 0 0 0 0 0 0 0 0 0 0 0 0 0 0 0 0 0 0 0 0 0 0 0.0103595062789476 0.0586109077649159 0.0234393444386485 0.0354022650418543 0.0657866626332014 0 0 0 0.0116786943444315 0 0 0.0835834630218651 0 0.182280984533719 0 0.147794793016776 0 0.0471558094309457 0.0354721056547799 0.00384164027407495 0
0 0 0 0 0.00467207062600154 0 0 0 0 0 0 0 0 0 0 0 0 0 0 0 0 0 0 0 0 0 0 0 0.0013326091085223 0 0 0 0 0 0 0 0 0 0 0 0 0 0 0 0 0 0 0 0 0 0 0 0 0 0 0 0 0 0 0 0 0 0 0 0 0 0 0 0 0 0 0 0 0 0 0 0 0 0 0 0 0 0 0 0 0 0 0 0 0 0 0 0 0 0 0 0 0 0 0 0 0 0 0 0 0 0 0 0 0 0 0 0 0 0 0 0 0 0 0 0 0 0 0 0 0 0 0 0 0 0 0 0 0 0 0 0 0 0 0 0 0 0 0 0 0 0 0 0 0 0 0 0 0 0 0 0 0 0 0 0 0 0 0 0 0 0 0 0 0 0 0 0 0 0 0 0 0 0 0 0 0 0 0 0 0 0 0 0 0 0 0 0 0 0 0 0 0 0 0 0 0 0 0 0 0 0 0 0 0 0 0 0 0 0 0 0 0 0 0 0 0 0 0 0 0 0 0 0 0 0 0 0 0.00326162342825666 0.00145369889014964 0 0 0 0 0 0 0 0 0 0.00800205600496714 0.00894750377557003 0.00557152575851602 0.00731347077000143 0.0358859123795091 0.0103052835576554 0.0170304396811749 0.0391598462652007 0.039192738298661 0 0 0.00439147086130157 0.0353793665341695 0.206243709421282 0 0 0 0 0 0 0 0 0 0 0 0 0 0 0 0 0 0 0 0 0 0 0 0 0 0 0 0 0 0 0 0 0 0 0 0 0 0.00791736787358448 0.0532464474342438 0 0.0195390936596956 0.0173627250754864 0 0 0 0.0600765147980651 0.0123285347393628 0.0147404389123173 0.211682215167362 0 0.0486334541524119 0.126329882826532 0 0 0 0 0 0
0 0 0 0 0 0 0 0 0 0 0 0 0 0 0 0 0 0 0 0 0 0 0 0 0 0 0 0 0 0 0 0 0 0.00386345539779813 0 0 0 0 0 0 0 0 0 0 0 0 0 0 0 0 0 0 0 0 0.0045616702287255 0 0 0 0 0 0 0 0 0 0 0 0 0 0 0 0 0 0 0 0 0 0 0 0 0 0 0 0 0 0 0 0 0 0 0 0 0 0 0 0 0 0 0 0 0 0 0.0166308589894974 0 0 0 0 0 0 0 0 0 0 0 0 0 0 0 0 0 0 0 0 0 0 0 0 0 0 0 0 0 0 0 0 0 0 0 0 0.0240202400751117 0 0 0 0 0.00572447263981441 0 0 0.0410359805683209 0 0 0 0 0 0 0 0 0 0 0 0 0 0 0 0 0 0 0 0 0 0 0 0 0 0 0 0 0 0 0.00532076395886995 0 0 0 0 0 0 0 0 0 0 0 0 0 0 0 0 0 0 0 0.0511207575231441 0 0 0 0 0 0 0 0.00578060076180016 0 0 0 0 0 0 0 0 0 0 0 0 0 0 0 0 0 0 0 0 0 0 0 0 0 0 0.00874545842896536 0.0115936276609477 0.0183005745508064 0 0 0 0 0 0 0 0.0195540279355199 0.0409454178992454 0 0 0.0105642296317462 0.00761353784025419 0 0.0172260909042903 0.0420035681106179 0.015532827956431 0.00841607939611548 0 0 0.103622514312554 0 0 0 0 0 0 0 0 0 0 0 0 0 0 0 0 0 0 0 0 0 0 0 0 0 0 0.00361798186958933 0 0 0 0 0 0 0 0 0.00520228588394095 0 0 0 0 0 0.398801827164648 0.0230835019620071 0 0 0 0.0534775183006193 0 0.053640130048619 0 0 0 0 0 0 0 0 0 0 0
0 0 0 0 0 0 0 0 0 0 0 0 0 0 0 0 0 0 0 0 0 0 0 0 0 0 0 0 0 0 0 0 0 0 0 0 0 0 0 0 0 0 0 0 0 0 0 0 0 0 0 0 0 0 0 0 0 0 0 0 0 0 0 0 0 0 0 0 0 0 0 0 0 0 0 0 0 0 0 0 0 0 0 0 0 0 0 0 0 0 0 0 0 0 0 0 0 0 0 0 0 0 0 0 0 0 0 0 0 0 0 0 0 0 0 0 0 0 0 0 0 0 0 0 0 0 0 0 0 0 0 0 0 0 0 0 0 0 0 0 0 0 0 0 0.0261468878847197 0 0 0 0 0 0 0 0 0 0 0 0 0 0 0 0 0 0 0 0 0 0 0 0 0 0 0 0 0 0 0 0 0 0 0 0 0 0 0 0 0 0.00966379147859051 0 0 0 0 0 0 0 0 0 0 0 0 0 0 0 0 0 0 0 0 0 0 0 0 0 0 0 0 0 0 0 0 0 0 0 0 0 0 0 0 0 0 0 0 0 0 0 0 0 0 0 0 0 0 0 0 0 0 0 0.00646223765341537 0.00536199177755474 0 0.0101623524366127 0.0246882126831164 0.0210786934000658 0.0061380694101683 0 0 0.104130481217897 0.0200713880472796 0.0369006301168054 0 0 0 0 0 0 0 0 0 0 0 0 0 0 0 0 0 0 0 0 0 0 0 0 0 0 0 0 0 0 0 0 0 0 0 0 0 0 0 0.173066667750347 0.0108069472998384 0.14678884246529 0 0.0332446608113277 0.0613332239324552 0 0 0 0 0 0.0790002530332267 0.109646900782121 0 0 0 0 0.0522985384083983 0.0630092294107703
0 0 0 0 0 0 0 0 0 0 0 0 0 0 0 0 0 0 0 0 0 0 0 0 0 0 0 0 0 0 0 0 0 0 0 0 0 0 0 0 0 0 0 0 0 0 0 0 0 0 0 0 0 0 0 0 0 0 0 0 0 0 0 0 0 0 0 0 0 0 0 0 0 0 0 0 0 0 0 0 0 0 0 0 0 0 0 0 0 0 0 0 0 0 0 0 0 0 0 0 0 0 0 0 0 0 0 0 0 0 0 0 0 0 0 0 0 0 0 0 0 0 0 0 0 0 0 0 0 0 0 0 0 0 0 0 0 0 0 0 0 0 0 0 0 0 0.0258672979799571 0 0 0 0 0 0 0 0 0 0 0 0 0 0 0 0 0 0 0 0 0 0 0 0 0 0 0 0 0 0 0 0 0 0 0 0 0 0 0 0 0 0 0 0 0 0 0 0 0 0 0 0 0 0 0 0 0 0 0 0 0 0 0 0 0 0 0 0 0 0 0 0 0 0 0 0 0 0 0 0 0 0 0 0 0 0 0 0.00909912079144704 0 0 0 0 0 0.00411060463160761 0 0 0.0145498146159292 0 0 0.0260789899169533 0 0 0.0132436733729612 0.0350599478558029 0.0156892803122004 0.00970677697907456 0 0 0 0.00720537018758806 0 0 0 0 0 0 0 0 0 0 0 0 0 0 0 0 0 0 0 0 0 0 0 0 0 0 0 0 0 0 0 0 0 0 0 0 0 0 0 0 0.154997595991783 0.0071961796643896 0 0 0 0 0 0.283758207318694 0.139471595726659 0.0514403654791235 0 0.0318648176162582 0.170660361559572 0 0 0 0 0 0
0 0 0 0 0 0 0 0 0 0 0 0 0 0 0 0 0 0 0 0 0 0 0 0 0 0 0 0 0 0 0 0 0 0 0 0 0 0 0 0 0 0 0 0 0 0 0 0 0 0 0 0 0 0 0 0 0 0 0 0 0 0 0 0 0 0 0 0 0 0 0 0 0 0 0 0 0 0 0 0 0 0 0 0 0 0 0 0 0 0 0 0 0 0 0 0 0 0 0 0 0 0.0141748874186596 0 0 0 0 0 0 0 0 0 0 0 0 0 0 0 0 0 0 0 0 0 0 0 0 0 0 0 0 0 0 0 0 0 0 0 0 0.00708523514784025 0 0 0 0 0 0 0 0 0 0 0 0 0 0 0 0 0 0 0 0 0 0 0 0 0 0 0 0 0 0 0 0 0 0 0 0 0 0 0 0 0 0 0 0 0 0 0 0 0 0 0 0 0 0 0 0 0 0 0 0 0 0 0 0 0 0 0 0 0 0 0 0 0 0 0 0 0 0 0 0 0 0 0 0 0 0 0 0 0 0 0 0 0 0 0 0 0 0 0 0 0 0 0 0 0 0 0 0 0 0 0.00338590444653613 0 0 0 0 0 0.0906786838263489 0.00356131280148437 0.00669722079749858 0 0 0 0 0 0 0 0 0 0 0 0 0 0 0 0 0 0 0 0 0 0 0 0 0 0 0 0 0 0 0 0 0 0 0 0 0 0 0.0225285570256878 0.445894658514048 0.0677242750394043 0.0264043126177814 0 0 0.202239238593867 0 0 0 0 0 0.00685943747062825 0.00827629979343258 0 0 0.0484560393274753 0 0 0.0460339371793082
0 0 0 0 0 0 0 0 0 0 0 0 0 0 0 0 0 0 0 0 0 0 0 0 0 0 0 0 0 0 0 0 0 0.0068607121770764 0 0 0 0 0 0 0 0 0 0 0 0 0 0 0 0 0.00140891491208579 0 0 0 0.00762566974650201 0 0 0.00110990145944418 0 0 0 0 0 0 0 0 0 0 0 0 0 0 0 0 0 0 0 0 0 0 0 0 0 0 0 0 0 0 0.00117031735427154 0 0 0 0 0 0.00240629048620858 0 0 0 0 0 0 0.0285462844990568 0 0 0 0 0 0 0 0 0 0 0 0 0 0 0 0 0 0 0 0 0 0 0 0 0 0 0 0 0 0 0 0 0 0 0 0 0.0145982116074683 0 0 0 0 0 0 0 0 0 0 0 0 0 0 0 0 0 0 0 0 0 0 0 0 0 0 0.00173737578419083 0 0 0 0 0 0 0 0 0 0 0.00203711380324058 0.00260545762818355 0 0 0 0 0 0 0 0 0.00120475288727045 0.121296608135006 0.00475962337174665 0 0.000988349405478278 0 0.00258584751446099 0 0 0 0 0.0116415863850672 0 0 0.0010221418336515 0 0 0 0 0.0132315822756659 0 0 0 0 0 0 0 0.0142587704106617 0 0 0 0 0 0 0 0 0.00109087714605265 0 0 0 0 0 0 0 0 0 0 0 0.00677794919396316 0 0 0 0 0 0 0 0.00126747090522541 0.00458474952041958 0.00183139778350226 0 0 0 0 0.00187599638954926 0.00217946639374105 0.00111570254440554 0.000584464696679548 0 0 0.165392134310299 0 0 0 0 0 0 0 0 0 0 0 0 0 0 0 0 0 0 0 0 0 0 0 0 0 0 0 0 0 0.00177730295203883 0 0 0.010006059094926 0 0 0 0 0.00861554599912603 0.01797151791104 0.00961973564990544 0.00441650684373546 0.0914974128748802 0.0163731771036963 0.00268247810629716 0 0.22839742405224 0.113788439110811 0.0198116981951208 0 0 0.00537787784875753 0.00761762816776887 0 0 0 0 0.0191506807114128 0 0.0151007948176688 0
