# Supplementary material for: Recovery of neural dynamics criticality in personalized whole-brain models of stroke
Source: Nat Commun. 2022 Jun 27;13:3683. doi: 10.1038/s41467-022-30892-6 (PMC9237050; doi:10.1038/s41467-022-30892-6)
Supplement: Supplementary file 3 — Source Data [file 41467_2022_30892_MOESM3_ESM.zip › Source_Data/Tables/Table1/Structural_Connectivity/patients/pat_3_171_320_18_.txt]

0 0 0.0779252364325968 0 0 0.195354501143981 0.100361049643143 0 0 0.053273566580615 0.134225843621751 0 0 0 0.00966813609732785 0 0 0.0133410898846723 0 0 0 0 0 0 0 0 0 0 0 0.114077334958276 0.0728366559188605 0 0 0 0 0 0.0238427831732767 0 0 0 0 0 0 0 0 0 0 0 0 0 0 0 0 0 0 0 0 0 0 0 0 0 0 0 0 0 0 0.00834657744284864 0 0 0 0 0 0 0 0 0 0 0 0 0 0 0 0 0 0 0 0 0 0 0 0 0 0.0274909863477303 0 0.0104501522177684 0 0 0 0 0 0 0 0 0 0 0 0 0 0.00795935553706499 0 0.0461381554884025 0 0.0365949699385166 0 0.0118392316053874 0 0 0 0 0 0.0472348201792573 0 0 0 0 0 0 0 0 0 0 0 0.00903955378852381 0 0 0 0 0 0 0 0 0 0 0 0 0 0 0 0 0 0 0 0 0 0 0 0 0 0 0 0 0 0 0 0 0 0 0 0 0 0 0 0 0 0 0 0 0 0 0 0 0 0 0 0 0 0 0 0 0 0 0 0 0 0 0 0 0 0 0 0 0 0 0 0 0 0 0 0 0 0 0 0 0 0 0 0 0 0 0 0 0 0 0 0 0 0 0 0 0 0 0 0 0 0 0 0 0 0 0 0 0 0 0 0 0 0 0 0 0 0 0 0 0 0 0 0 0 0 0 0 0 0 0 0 0 0 0 0 0 0 0 0 0 0 0 0 0 0 0 0 0 0 0 0 0 0 0 0 0 0 0 0 0 0 0 0 0 0 0 0 0 0 0 0 0 0 0 0 0 0 0 0 0 0 0 0 0 0
0 0 0 0.0343992787441672 0 0 0 0 0 0 0.0318223231421844 0.493747261908696 0 0 0 0 0.22665738177182 0 0 0.0579618681844881 0 0 0 0 0 0 0 0 0 0 0 0 0 0 0 0 0 0 0 0 0 0 0 0 0 0 0 0 0 0 0 0 0 0 0 0 0 0 0 0 0 0 0 0 0 0 0 0 0 0 0 0 0 0 0 0 0 0 0 0 0 0 0 0 0 0 0 0 0 0 0 0 0 0 0 0 0 0 0 0 0 0 0 0 0 0 0 0 0 0 0 0.0146753425336422 0 0 0 0 0 0 0 0 0 0 0 0 0.140736543715002 0 0 0 0 0 0 0 0 0 0 0 0 0 0 0 0 0 0 0 0 0 0 0 0 0 0 0 0 0 0 0 0 0 0 0 0 0 0 0 0 0 0 0 0 0 0 0 0 0 0 0 0 0 0 0 0 0 0 0 0 0 0 0 0 0 0 0 0 0 0 0 0 0 0 0 0 0 0 0 0 0 0 0 0 0 0 0 0 0 0 0 0 0 0 0 0 0 0 0 0 0 0 0 0 0 0 0 0 0 0 0 0 0 0 0 0 0 0 0 0 0 0 0 0 0 0 0 0 0 0 0 0 0 0 0 0 0 0 0 0 0 0 0 0 0 0 0 0 0 0 0 0 0 0 0 0 0 0 0 0 0 0 0 0 0 0 0 0 0 0 0 0 0 0 0 0 0 0 0 0 0 0 0 0 0 0 0 0 0 0 0 0 0 0 0
0.251507239385026 0 0 0 0.135809144448161 0.385397818119194 0 0 0 0 0 0.08903677479066 0 0 0 0 0 0.065781710021884 0 0 0 0 0 0 0 0 0 0 0.0724673132350741 0 0 0 0 0 0 0 0 0 0 0 0 0 0 0 0 0 0 0 0 0 0 0 0 0 0 0 0 0 0 0 0 0 0 0 0 0 0 0 0 0 0 0 0 0 0 0 0 0 0 0 0 0 0 0 0 0 0 0 0 0 0 0 0 0 0 0 0 0 0 0 0 0 0 0 0 0 0 0 0 0 0 0 0 0 0 0 0 0 0 0 0 0 0 0 0 0 0 0 0 0 0 0 0 0 0 0 0 0 0 0 0 0 0 0 0 0 0 0 0 0 0 0 0 0 0 0 0 0 0 0 0 0 0 0 0 0 0 0 0 0 0 0 0 0 0 0 0 0 0 0 0 0 0 0 0 0 0 0 0 0 0 0 0 0 0 0 0 0 0 0 0 0 0 0 0 0 0 0 0 0 0 0 0 0 0 0 0 0 0 0 0 0 0 0 0 0 0 0 0 0 0 0 0 0 0 0 0 0 0 0 0 0 0 0 0 0 0 0 0 0 0 0 0 0 0 0 0 0 0 0 0 0 0 0 0 0 0 0 0 0 0 0 0 0 0 0 0 0 0 0 0 0 0 0 0 0 0 0 0 0 0 0 0 0 0 0 0 0 0 0 0 0 0 0 0 0 0 0 0 0 0 0 0 0 0 0 0 0 0 0
0 0.0320178511116945 0 0 0.0125752596857214 0 0.0444508781710524 0 0.0262141594812105 0.0194668111743812 0 0.0660427695316948 0 0 0 0 0 0 0 0.0470746986797677 0 0 0 0 0 0 0 0 0 0 0 0 0 0 0 0 0 0.129866021499874 0 0 0 0 0 0 0 0 0.00694961109401122 0 0 0 0.0199074983435424 0 0 0 0 0 0 0 0 0 0 0 0 0 0 0 0 0 0 0 0 0 0 0 0 0 0 0 0 0 0 0 0 0 0 0 0 0 0 0 0 0 0 0.218066010237321 0 0.0303227884057813 0 0 0 0 0 0 0 0 0 0 0 0 0 0 0 0 0 0 0 0 0 0 0 0 0 0 0 0 0 0 0 0 0 0 0.31125165145758 0 0 0.0357939911263672 0 0 0 0 0 0 0 0 0 0 0 0 0 0 0 0 0 0 0 0 0 0 0 0 0 0 0 0 0 0 0 0 0 0 0 0 0 0 0 0 0 0 0 0 0 0 0 0 0 0 0 0 0 0 0 0 0 0 0 0 0 0 0 0 0 0 0 0 0 0 0 0 0 0 0 0 0 0 0 0 0 0 0 0 0 0 0 0 0 0 0 0 0 0 0 0 0 0 0 0 0 0 0 0 0 0 0 0 0 0 0 0 0 0 0 0 0 0 0 0 0 0 0 0 0 0 0 0 0 0 0 0 0 0 0 0 0 0 0 0 0 0 0 0 0 0 0 0 0 0 0 0 0 0 0 0 0 0 0 0 0 0 0 0 0 0 0 0 0 0 0 0 0 0 0 0 0 0 0 0 0 0 0 0 0 0
0 0 0.0129101063299658 0.0089858262754883 0 0.0806771191705476 0 0.042618855019681 0 0.107729673538949 0 0.14491497854184 0 0.0829188824867305 0.0590747875845578 0.0362392399071909 0 0.0415535588573736 0 0 0 0 0 0 0 0 0 0 0.168687002060125 0.0139034633613788 0.02158694563555 0 0 0 0 0 0 0.015231176431581 0 0 0 0 0 0 0 0 0.0189498701388 0 0 0 0 0 0 0 0 0 0 0 0 0 0 0 0 0 0 0 0 0 0 0 0 0 0 0 0 0 0 0 0 0 0 0 0 0 0 0 0 0 0 0 0 0 0 0.0188811019227532 0 0 0 0 0 0 0 0 0 0 0 0 0 0 0 0 0 0 0 0 0 0.0283594448822118 0 0 0 0 0 0 0 0 0 0 0 0.0157997229772804 0 0 0.0254857461986417 0 0 0.00745348720127393 0 0 0 0 0 0 0 0 0 0 0 0 0 0 0 0 0 0 0 0 0 0 0 0 0 0.0207028087705093 0 0 0 0 0 0 0 0 0 0 0 0 0 0 0 0 0 0 0 0 0 0 0 0 0 0 0 0 0 0 0 0 0 0.00435532706444157 0 0 0 0 0 0 0 0 0 0 0 0 0 0 0 0 0 0 0 0 0 0 0 0 0 0 0 0 0 0 0 0 0 0 0 0 0 0 0 0 0 0 0 0 0 0 0 0 0 0 0 0 0 0 0 0 0 0 0 0 0 0 0 0 0 0 0 0 0 0 0 0 0 0 0 0 0 0 0 0 0 0 0 0 0 0 0 0 0 0 0 0 0 0.0080610974562292 0 0 0.0149197781868998 0 0 0 0 0 0 0 0 0 0 0 0 0 0 0 0 0 0 0 0 0 0 0 0 0 0 0 0 0
0.0778151907799415 0 0.0475639434721892 0 0.104741352791893 0 0.0428085865279565 0.0438291067954787 0.0257907465607258 0.210927371150148 0.0846061921259684 0.0253122178441876 0 0.0068683041449257 0.0134534448697142 0.00559205605715328 0 0.130464040229722 0 0 0 0 0 0 0 0 0 0 0.00866597471412065 0.0457963033496192 0.02433256511027 0 0 0 0 0 0.0204186834229876 0 0 0 0 0 0 0 0 0 0 0 0 0 0 0 0 0 0 0 0 0 0 0 0 0 0 0 0 0 0 0 0 0 0.00521682713381887 0 0 0 0 0 0 0 0 0 0 0 0 0 0 0 0 0 0 0 0 0 0 0.0185825848232962 0 0.0124595311310259 0.0106468072151462 0 0 0 0 0 0 0 0 0 0 0 0 0 0 0 0 0 0 0 0 0 0 0 0 0 0 0 0 0 0 0 0 0 0 0 0 0.0341081697497113 0 0 0 0 0 0 0 0 0 0 0 0 0 0 0 0 0 0 0 0 0 0 0 0 0 0 0 0 0 0 0 0 0 0 0 0 0 0 0 0 0 0 0 0 0 0 0 0 0 0 0 0 0 0 0 0 0 0 0 0 0 0 0 0 0 0 0 0 0 0 0 0 0 0 0 0 0 0 0 0 0 0 0 0 0 0 0 0 0 0 0 0 0 0 0 0 0 0 0 0 0 0 0 0 0 0 0 0 0 0 0 0 0 0 0 0 0 0 0 0 0 0 0 0 0 0 0 0 0 0 0 0 0 0 0 0 0 0 0 0 0 0 0 0 0 0 0 0 0 0 0 0 0 0 0 0 0 0 0 0 0 0 0 0 0 0 0 0 0 0 0 0 0 0 0 0 0 0 0 0 0 0 0 0 0 0
0.133583108961142 0 0 0.137795357410918 0 0.14304618376875 0 0 0.116129775904572 0.107470469155654 0 0 0 0 0 0 0 0 0 0 0 0 0 0 0 0 0 0 0 0.0332324742334784 0 0 0 0 0 0 0 0.0602741876854116 0 0 0 0 0 0 0 0 0 0 0 0 0 0 0 0 0 0 0 0 0 0 0 0 0 0 0 0 0 0 0 0 0 0 0 0 0 0 0 0 0 0 0 0 0 0 0 0 0 0 0 0 0 0 0 0 0 0 0 0 0 0 0 0 0 0 0 0 0 0 0 0 0 0 0 0 0 0 0 0 0 0 0 0 0 0 0 0 0 0 0 0 0.268468442880074 0 0 0 0 0 0 0 0 0 0 0 0 0 0 0 0 0 0 0 0 0 0 0 0 0 0 0 0 0 0 0 0 0 0 0 0 0 0 0 0 0 0 0 0 0 0 0 0 0 0 0 0 0 0 0 0 0 0 0 0 0 0 0 0 0 0 0 0 0 0 0 0 0 0 0 0 0 0 0 0 0 0 0 0 0 0 0 0 0 0 0 0 0 0 0 0 0 0 0 0 0 0 0 0 0 0 0 0 0 0 0 0 0 0 0 0 0 0 0 0 0 0 0 0 0 0 0 0 0 0 0 0 0 0 0 0 0 0 0 0 0 0 0 0 0 0 0 0 0 0 0 0 0 0 0 0 0 0 0 0 0 0 0 0 0 0 0 0 0 0 0 0 0 0 0 0 0 0 0 0 0 0 0 0 0 0 0 0 0
0 0 0 0 0.0352921614595743 0.0279557599634771 0 0 0.0113742583012159 0.17417222248742 0 0 0 0 0 0 0 0 0 0 0 0 0 0 0 0 0 0 0.118825125881879 0.00549133451154312 0 0 0 0 0 0 0.0187690673763188 0.00460105216065561 0 0 0 0 0 0 0 0 0.100830373977861 0 0 0 0 0 0 0 0 0 0 0 0 0 0 0 0 0 0 0 0 0 0 0 0 0.00603540603011587 0 0 0 0 0 0 0 0 0 0 0 0 0 0 0 0.00477467677049167 0 0 0 0 0 0 0 0 0 0 0 0 0 0 0 0 0 0 0 0 0 0 0 0 0 0 0 0 0 0 0 0 0 0 0 0 0 0 0 0 0 0 0.0393804832316602 0.0389196595741533 0 0.413578418273634 0 0 0 0 0 0 0 0 0 0 0 0 0 0 0 0 0 0 0 0 0 0 0 0 0 0 0 0 0 0 0 0 0 0 0 0 0 0 0 0 0 0 0 0 0 0 0 0 0 0 0 0 0 0 0 0 0 0 0 0 0 0 0 0 0 0 0 0 0 0 0 0 0 0 0 0 0 0 0 0 0 0 0 0 0 0 0 0 0 0 0 0 0 0 0 0 0 0 0 0 0 0 0 0 0 0 0 0 0 0 0 0 0 0 0 0 0 0 0 0 0 0 0 0 0 0 0 0 0 0 0 0 0 0 0 0 0 0 0 0 0 0 0 0 0 0 0 0 0 0 0 0 0 0 0 0 0 0 0 0 0 0 0 0 0 0 0 0 0 0 0 0 0 0 0 0 0 0 0 0 0 0 0 0 0 0
0 0 0 0.0405919669289368 0 0.0430486186161343 0.0580087499056874 0.0297652620270979 0 0.254846495075696 0 0 0 0 0 0 0 0 0 0 0 0 0 0 0 0 0 0 0 0.0218751369765591 0 0 0 0 0 0 0 0.0772817864771457 0 0 0 0 0 0 0 0 0 0 0 0 0.00638906289354338 0 0 0 0 0 0 0 0 0 0 0 0 0 0 0 0 0 0 0 0 0 0 0 0 0 0 0 0 0 0 0 0 0 0 0 0 0 0 0 0 0 0 0.0335033978184062 0 0 0 0 0 0 0 0 0 0 0 0 0 0 0 0 0 0 0 0 0 0 0 0 0 0 0 0 0 0 0 0 0 0 0 0 0.235815672309649 0 0 0.198873850971144 0 0 0 0 0 0 0 0 0 0 0 0 0 0 0 0 0 0 0 0 0 0 0 0 0 0 0 0 0 0 0 0 0 0 0 0 0 0 0 0 0 0 0 0 0 0 0 0 0 0 0 0 0 0 0 0 0 0 0 0 0 0 0 0 0 0 0 0 0 0 0 0 0 0 0 0 0 0 0 0 0 0 0 0 0 0 0 0 0 0 0 0 0 0 0 0 0 0 0 0 0 0 0 0 0 0 0 0 0 0 0 0 0 0 0 0 0 0 0 0 0 0 0 0 0 0 0 0 0 0 0 0 0 0 0 0 0 0 0 0 0 0 0 0 0 0 0 0 0 0 0 0 0 0 0 0 0 0 0 0 0 0 0 0 0 0 0 0 0 0 0 0 0 0 0 0 0 0 0 0 0 0 0 0 0 0
0.0142605880152525 0 0 0.0121363576097004 0.0939913389862769 0.14174822717284 0.0216136668510984 0.183507959815051 0.102604888996802 0 0.0427188948448513 0.0233610202258764 0 0.0058362975107064 0.00868409846348799 0.00651625826109213 0 0 0 0 0 0 0 0 0 0 0 0 0.0138534017988609 0.0534909262394475 0.0501654620396192 0 0 0 0 0 0.0375724479809844 0.020587824607654 0 0 0 0 0 0 0 0 0 0 0 0 0 0 0 0 0 0 0 0 0 0 0 0 0 0 0 0 0 0 0 0 0.00552178987600862 0 0 0 0 0 0 0 0 0 0 0 0 0 0 0 0.0012467545555378 0 0 0 0 0 0 0.0109842334122284 0 0.0256983329328211 0.0335439433688553 0 0 0 0 0 0 0 0 0 0 0 0 0 0 0 0 0 0 0 0 0 0 0 0 0 0 0 0 0 0 0 0 0 0.0237371255394857 0 0 0.0666181608954615 0 0 0 0 0 0 0 0 0 0 0 0 0 0 0 0 0 0 0 0 0 0 0 0 0 0 0 0 0 0 0 0 0 0 0 0 0 0 0 0 0 0 0 0 0 0 0 0 0 0 0 0 0 0 0 0 0 0 0 0 0 0 0 0 0 0 0 0 0 0 0 0 0 0 0 0 0 0 0 0 0 0 0 0 0 0 0 0 0 0 0 0 0 0 0 0 0 0 0 0 0 0 0 0 0 0 0 0 0 0 0 0 0 0 0 0 0 0 0 0 0 0 0 0 0 0 0 0 0 0 0 0 0 0 0 0 0 0 0 0 0 0 0 0 0 0 0 0 0 0 0 0 0 0 0 0 0 0 0 0 0 0 0 0 0 0 0 0 0 0 0 0 0 0 0 0 0 0 0 0 0 0 0 0 0 0
0.103539817445996 0.053212524908909 0 0 0 0.163844715103003 0 0 0 0.123102139554503 0 0.0707923313189331 0 0 0.00702968729603517 0 0.0289234301796504 0 0 0 0 0 0 0 0 0 0 0 0 0.196346565882254 0.077174357186629 0 0 0 0 0 0.0477309282440082 0 0 0 0 0 0 0 0 0 0 0 0 0 0 0 0 0 0 0 0 0 0 0 0 0 0 0 0 0 0 0 0 0 0 0 0 0 0 0 0 0 0 0 0 0 0 0 0 0 0 0 0 0 0 0 0 0.0320425855083635 0 0.0326395456190273 0.0221998043882495 0 0 0 0 0 0 0 0 0 0 0 0 0 0 0 0 0 0 0 0 0 0 0 0 0 0 0 0 0 0 0 0 0 0 0 0 0.0414215673644387 0 0 0 0 0 0 0 0 0 0 0 0 0 0 0 0 0 0 0 0 0 0 0 0 0 0 0 0 0 0 0 0 0 0 0 0 0 0 0 0 0 0 0 0 0 0 0 0 0 0 0 0 0 0 0 0 0 0 0 0 0 0 0 0 0 0 0 0 0 0 0 0 0 0 0 0 0 0 0 0 0 0 0 0 0 0 0 0 0 0 0 0 0 0 0 0 0 0 0 0 0 0 0 0 0 0 0 0 0 0 0 0 0 0 0 0 0 0 0 0 0 0 0 0 0 0 0 0 0 0 0 0 0 0 0 0 0 0 0 0 0 0 0 0 0 0 0 0 0 0 0 0 0 0 0 0 0 0 0 0 0 0 0 0 0 0 0 0 0 0 0 0 0 0 0 0 0 0 0 0 0 0 0 0 0 0
0 0.208504866130781 0.00537400196524168 0.029963595674971 0.092011237521944 0.0123791264084227 0 0 0 0.0170007040689658 0.0178778679239723 0 0 0.0936407954412921 0.0573666731293438 0.0255804891716364 0.0827200585305894 0.00244377146020381 0 0.013471581698035 0 0 0 0 0 0 0 0 0.0440225687709993 0.0143493811964117 0.0329341574346328 0 0 0 0 0 0.0132092021372568 0 0 0 0 0 0 0 0 0 0.0215855311866831 0 0 0 0 0 0 0 0 0 0 0 0 0 0 0 0 0 0 0 0 0 0 0 0.006548748483155 0 0 0 0 0 0 0 0 0 0 0 0 0 0 0 0 0 0 0 0 0 0 0 0 0.0117202802978715 0.016439125314598 0 0 0 0 0 0 0 0 0 0 0 0 0 0 0.0181364220943044 0 0 0 0 0 0 0 0 0 0 0 0 0.153596691049648 0 0 0.00912312290904014 0 0 0 0 0 0 0 0 0 0 0 0 0 0 0 0 0 0 0 0 0 0 0 0 0 0 0 0 0 0 0 0 0 0 0 0 0 0 0 0 0 0 0 0 0 0 0 0 0 0 0 0 0 0 0 0 0 0 0 0 0 0 0 0 0 0 0 0 0 0 0 0 0 0 0 0 0 0 0 0 0 0 0 0 0 0 0 0 0 0 0 0 0 0 0 0 0 0 0 0 0 0 0 0 0 0 0 0 0 0 0 0 0 0 0 0 0 0 0 0 0 0 0 0 0 0 0 0 0 0 0 0 0 0 0 0 0 0 0 0 0 0 0 0 0 0 0 0 0 0 0 0 0 0 0 0 0 0 0 0 0 0 0 0 0 0 0 0 0 0 0 0 0 0 0 0 0 0 0 0 0 0 0 0 0 0 0 0 0 0 0 0
0 0 0 0 0 0 0 0 0 0 0 0 0 0 0 0 0 0 0 0 0 0 0.0296729941026306 0 0.0395771110270604 0.0165021841636041 0 0 0 0 0 0.0207822309239762 0 0 0 0 0 0 0 0 0 0.0156158695176271 0 0 0 0 0 0 0.0765892297486615 0 0 0 0 0 0 0.0314352952155621 0 0 0 0 0 0 0 0 0 0 0.0158916591792691 0 0 0 0 0 0 0 0 0 0 0 0 0 0 0 0 0 0 0 0 0 0 0 0 0 0 0 0 0 0 0 0 0 0 0 0 0 0.02363619025809 0 0 0 0 0 0 0 0 0 0.189904252091733 0.0494848215656574 0 0 0.241037428495991 0.0920854258906966 0 0 0 0 0 0 0 0 0 0 0 0 0 0 0 0 0 0 0 0 0 0 0 0 0 0 0 0 0 0 0 0 0 0 0 0 0 0 0 0 0 0 0 0 0 0 0 0.0485415596788682 0 0 0 0 0 0 0 0 0.047134755523481 0 0 0 0 0 0 0 0 0 0 0 0 0.0139140597266826 0 0 0 0 0 0 0 0 0 0 0 0 0 0 0 0 0 0 0 0 0 0 0 0 0 0 0 0 0 0 0 0 0 0 0 0 0 0 0 0 0 0 0 0 0 0 0 0 0 0 0 0 0 0 0 0 0 0 0 0 0 0 0 0 0 0 0 0 0 0 0 0 0 0.00985462832860944 0.0383403045617993 0 0 0 0 0 0 0 0 0 0 0 0 0 0 0 0 0 0 0 0 0 0 0 0 0 0 0 0 0 0 0 0 0 0 0 0 0 0 0 0 0 0 0 0 0 0 0 0 0 0 0 0 0 0 0
0 0 0 0 0.0918856562363746 0.00586240749236866 0 0 0 0.00741274756018943 0 0.163429999793058 0 0 0.144607062253644 0.0540680272948921 0.113216346182338 0.00406973369480157 0 0.060535535071326 0.0304196152271776 0 0 0 0 0 0 0 0.046342612561232 0 0.0553418963983276 0 0 0 0 0 0.00636551315479256 0 0 0 0 0 0 0 0 0 0.0213661635381032 0 0 0 0 0 0 0 0 0 0 0 0 0 0 0 0 0 0.0237186081588511 0 0 0 0 0 0.0256909312190318 0 0 0 0 0 0.00924320940714066 0 0 0 0 0 0 0 0 0 0 0 0 0 0 0 0 0 0 0 0 0 0 0 0 0 0 0 0 0 0 0 0 0 0 0.0318101807623833 0 0 0 0 0 0 0 0 0 0 0 0 0 0 0 0.0332191636340578 0 0 0 0 0 0 0.0713945903599111 0 0 0 0 0 0 0 0 0 0 0 0 0 0 0 0 0 0 0 0 0 0 0 0 0 0 0 0 0 0 0 0 0 0 0 0 0 0 0 0 0 0 0 0 0 0 0 0 0 0 0 0 0 0 0 0 0 0 0 0 0 0 0 0 0 0 0 0 0 0 0 0 0 0 0 0 0 0 0 0 0 0 0 0 0 0 0 0 0 0 0 0 0 0 0 0 0 0 0 0 0 0 0 0 0 0 0 0 0 0 0 0 0 0 0 0 0 0 0 0 0 0 0 0 0 0 0 0 0 0 0 0 0 0 0 0 0 0 0 0 0 0 0 0 0 0 0 0 0 0 0 0 0 0 0 0 0 0 0 0 0 0 0 0 0 0 0 0 0 0 0 0 0 0 0 0 0 0 0 0 0 0 0 0 0
0.0046980461861319 0 0 0 0.0935628684279854 0.0164122100173913 0 0 0 0.0157642605911825 0.00442832289743075 0.143097955431754 0 0.206679109424046 0 0.134621453081194 0 0.00580873501600122 0 0.0121669326043077 0 0 0 0 0 0 0 0 0.0234549625947261 0 0.1059659094676 0 0 0 0 0 0.0165123925725382 0 0 0 0 0 0.011057575436305 0 0.00638309409085135 0 0.00792575258995521 0 0 0 0 0 0 0 0 0 0 0 0 0 0 0.01299893055123 0 0 0.0343259673354715 0 0 0 0 0 0.0465019771383455 0 0 0 0 0 0 0 0 0 0 0 0 0 0 0 0 0 0 0 0 0 0 0 0 0 0 0 0 0 0 0 0 0 0 0 0 0 0 0 0 0 0 0 0 0 0 0 0 0 0 0.00387213774445517 0 0 0 0 0 0.0334485274142581 0 0 0 0 0 0 0.0603128793868392 0 0 0 0 0 0 0 0 0 0 0 0 0 0 0 0 0 0 0 0 0 0 0 0 0 0 0 0 0 0 0 0 0 0 0 0 0 0 0 0 0 0 0 0 0 0 0 0 0 0 0 0 0 0 0 0 0 0 0 0 0 0 0 0 0 0 0 0 0 0 0 0 0 0 0 0 0 0 0 0 0 0 0 0 0 0 0 0 0 0 0 0 0 0 0 0 0 0 0 0 0 0 0 0 0 0 0 0 0 0 0 0 0 0 0 0 0 0 0 0 0 0 0 0 0 0 0 0 0 0 0 0 0 0 0 0 0 0 0 0 0 0 0 0 0 0 0 0 0 0 0 0 0 0 0 0 0 0 0 0 0 0 0 0 0 0 0 0 0 0 0 0 0 0 0 0 0 0 0 0 0 0 0 0 0
0 0 0 0 0.0411974236322645 0.00489660077319663 0 0 0 0.00849056855708429 0 0.0458007117907582 0 0.0554673248523059 0.0966282005730077 0 0 0 0 0.00529291815489608 0 0 0 0 0 0 0 0 0.0105156719723983 0 0.045876610682066 0 0 0 0 0 0.0115195532014297 0 0 0 0 0 0 0 0 0 0.049924828006616 0 0 0 0.00770467540132156 0.00376535778409116 0 0 0 0 0 0 0 0 0 0 0 0 0 0 0 0 0.0150593282874943 0 0.284401074622542 0 0.00303124930111836 0 0 0 0 0 0 0 0 0 0 0 0 0 0 0 0 0 0 0 0 0 0 0 0 0 0 0 0 0 0 0 0 0 0 0 0 0 0 0.0338400914471138 0 0.0139963370003225 0 0 0 0 0 0 0 0.00302279945130779 0 0 0 0 0 0.0423425845574972 0 0 0 0 0 0 0.125601709599062 0 0 0.0380687844806976 0.0273338150111102 0.00359507026843764 0.00448221750494273 0 0 0 0 0 0 0.00326053178440651 0.00459258609350795 0 0 0 0 0 0.0102913752090025 0 0 0 0 0 0 0 0 0 0 0 0 0 0 0 0 0 0 0 0 0 0 0 0 0 0 0 0 0 0 0 0 0 0 0 0 0 0 0 0 0 0 0 0 0 0 0 0 0 0 0 0 0 0 0 0 0 0 0 0 0 0 0 0 0 0 0 0 0 0 0 0 0 0 0 0 0 0 0 0 0 0 0 0 0 0 0 0 0 0 0 0 0 0 0 0 0 0 0 0 0 0 0 0 0 0 0 0 0 0 0 0 0 0 0 0 0 0 0 0 0 0 0 0 0 0 0 0 0 0 0 0 0 0 0 0 0 0 0 0 0 0 0 0 0 0 0 0 0 0 0 0 0 0 0 0 0 0 0 0 0 0 0 0 0
0 0.145908798041476 0 0 0 0 0 0 0 0 0.011134723168838 0.126098799031694 0 0.0988877661044379 0 0 0 0 0 0.0207674774800961 0.238443961008636 0 0 0 0 0 0 0 0 0 0 0 0 0 0 0 0 0 0 0 0 0 0 0 0 0 0 0 0 0 0 0 0 0 0 0 0 0 0 0.0924442333032793 0 0 0.0310202760225289 0 0 0 0 0 0 0 0 0 0 0 0 0 0 0 0 0 0 0 0 0 0 0 0 0 0 0 0 0 0 0 0 0 0 0 0 0 0 0 0 0 0 0 0 0 0 0 0 0 0 0 0 0 0 0 0 0 0 0 0.150976481935391 0 0.0514540788710002 0 0 0 0.0107593443495568 0.00383498804511736 0 0 0 0 0 0 0 0 0 0 0 0 0 0 0 0 0 0 0 0 0 0 0 0 0 0 0 0 0 0 0 0 0 0 0 0 0 0 0 0 0 0 0 0 0 0 0 0 0 0 0 0 0 0 0 0 0 0 0 0 0 0 0 0 0 0 0 0 0 0 0 0 0 0 0 0 0 0 0 0 0 0 0 0 0 0 0 0 0 0 0 0 0 0 0 0 0 0 0 0 0 0 0 0 0 0 0 0 0 0 0 0 0 0 0 0 0 0 0 0 0 0 0 0 0 0 0 0 0 0 0 0 0 0 0 0 0 0 0 0 0 0 0 0 0 0 0 0 0 0 0 0.00584108305708178 0 0.0124279895808678 0 0 0 0 0 0 0 0 0 0 0 0 0 0 0 0 0 0 0 0 0 0 0 0 0 0 0 0 0 0 0 0 0 0 0 0
0.019344274161033 0 0.0295524795703225 0 0.196379516225899 0.474909642842174 0 0 0 0 0 0.0181895080961172 0 0.0173564008550737 0.0173327776982348 0 0 0 0 0 0 0 0 0 0 0 0 0 0.203762761727166 0 0 0 0 0 0 0 0 0 0 0 0 0 0 0 0 0 0 0 0 0 0 0 0 0 0 0 0 0 0 0 0 0 0 0 0 0 0 0 0 0 0 0 0 0 0 0 0 0 0 0 0 0 0 0 0 0 0 0 0 0 0 0 0 0 0 0 0 0 0 0 0 0 0 0 0 0 0 0 0 0 0 0 0 0 0 0.0231726388239794 0 0 0 0 0 0 0 0 0 0 0 0 0 0 0 0 0 0 0 0 0 0 0 0 0 0 0 0 0 0 0 0 0 0 0 0 0 0 0 0 0 0 0 0 0 0 0 0 0 0 0 0 0 0 0 0 0 0 0 0 0 0 0 0 0 0 0 0 0 0 0 0 0 0 0 0 0 0 0 0 0 0 0 0 0 0 0 0 0 0 0 0 0 0 0 0 0 0 0 0 0 0 0 0 0 0 0 0 0 0 0 0 0 0 0 0 0 0 0 0 0 0 0 0 0 0 0 0 0 0 0 0 0 0 0 0 0 0 0 0 0 0 0 0 0 0 0 0 0 0 0 0 0 0 0 0 0 0 0 0 0 0 0 0 0 0 0 0 0 0 0 0 0 0 0 0 0 0 0 0 0 0 0 0 0 0 0 0 0 0 0 0 0 0 0 0 0 0 0 0 0 0 0 0
0 0 0 0 0 0 0 0 0 0 0 0 0 0 0 0 0 0 0 0 0 0 0 0 0 0 0 0 0.0201163065012468 0 0 0 0 0 0 0 0 0 0 0 0 0 0 0 0 0 0 0 0 0 0 0 0 0 0 0 0 0 0 0 0 0 0 0 0 0 0 0 0 0.177788966762469 0 0 0 0 0 0 0 0 0 0 0 0 0 0 0 0 0 0 0 0 0 0 0 0 0 0 0 0 0 0 0 0 0 0 0 0 0 0 0 0 0.143854002082054 0.212472105026296 0 0.050185894513063 0 0 0 0 0 0 0 0 0 0 0.279770140140845 0 0 0 0 0 0 0 0 0 0 0 0 0 0 0 0 0 0 0 0 0 0 0 0 0 0 0 0 0 0 0 0 0 0 0 0 0 0 0 0 0 0 0 0 0 0 0 0 0 0 0 0.115812584974027 0 0 0 0 0 0 0 0 0 0 0 0 0 0 0 0 0 0 0 0 0 0 0 0 0 0 0 0 0 0 0 0 0 0 0 0 0 0 0 0 0 0 0 0 0 0 0 0 0 0 0 0 0 0 0 0 0 0 0 0 0 0 0 0 0 0 0 0 0 0 0 0 0 0 0 0 0 0 0 0 0 0 0 0 0 0 0 0 0 0 0 0 0 0 0 0 0 0 0 0 0 0 0 0 0 0 0 0 0 0 0 0 0 0 0 0 0 0 0 0 0 0 0 0 0 0 0 0 0 0 0 0 0 0 0 0 0 0 0 0 0 0 0
0 0.14063552573625 0 0.122714920671072 0 0 0 0 0 0 0 0.0774033505842601 0 0.199289708002791 0.0280251863841941 0.0169852900504731 0.0782753110697191 0 0 0 0.216147916103915 0 0 0 0 0 0 0 0 0 0 0 0 0 0 0 0 0 0 0 0 0 0 0.0186567993470005 0.00819104355060346 0 0 0 0 0 0 0 0 0 0 0 0 0 0 0.0225758499254836 0 0 0 0 0 0 0 0 0 0 0 0 0 0 0 0 0 0 0 0 0 0 0 0 0 0 0 0 0 0 0 0 0 0 0 0 0 0 0 0 0 0 0 0 0 0 0 0 0 0 0 0 0 0 0 0 0 0 0 0 0 0 0.0574569680477776 0 0.0136421305264599 0 0 0 0 0 0 0 0 0 0 0 0 0 0 0 0 0 0 0 0 0 0 0 0 0 0 0 0 0 0 0 0 0 0 0 0 0 0 0 0 0 0 0 0 0 0 0 0 0 0 0 0 0 0 0 0 0 0 0 0 0 0 0 0 0 0 0 0 0 0 0 0 0 0 0 0 0 0 0 0 0 0 0 0 0 0 0 0 0 0 0 0 0 0 0 0 0 0 0 0 0 0 0 0 0 0 0 0 0 0 0 0 0 0 0 0 0 0 0 0 0 0 0 0 0 0 0 0 0 0 0 0 0 0 0 0 0 0 0 0 0 0 0 0 0 0 0 0 0 0 0 0 0 0 0 0 0 0 0 0 0 0 0 0 0 0 0 0 0 0 0 0 0 0 0 0 0 0 0 0 0 0 0 0 0 0 0 0 0 0 0 0 0 0 0
0 0 0 0 0 0 0 0 0 0 0 0 0 0.0375103372188611 0 0 0.336627931435419 0 0 0.0809606189130444 0 0 0 0 0 0 0 0 0 0 0 0 0 0 0 0 0 0 0 0 0 0 0 0 0 0 0 0 0 0 0 0 0 0 0 0 0 0 0 0.0797726578589796 0.0135348567155692 0 0.24224511731335 0 0 0 0 0 0 0 0 0 0 0 0 0 0 0 0 0 0 0 0 0 0 0 0 0 0 0 0 0 0 0 0 0 0 0 0 0 0 0 0 0 0 0 0 0 0 0 0 0 0 0 0 0 0 0 0 0 0 0 0.0562498945170784 0 0 0 0 0 0.0156653434207977 0.0255097306244069 0 0 0 0 0.0817925545732341 0 0 0 0 0 0 0 0 0 0 0 0 0 0 0 0 0 0 0 0 0 0 0 0 0 0 0 0 0 0 0 0 0 0 0 0 0 0 0 0 0 0 0 0 0 0 0 0 0 0 0 0 0 0 0 0 0 0 0 0 0 0 0 0 0 0 0 0 0 0 0 0 0 0 0 0 0 0 0 0 0 0 0 0 0 0 0 0 0 0 0 0 0 0 0 0 0 0 0 0 0 0 0 0 0 0 0 0 0 0 0 0 0 0 0 0 0 0 0 0 0 0 0 0 0 0 0 0 0 0 0 0 0 0 0 0 0 0 0 0 0 0 0 0 0 0 0.0094426596683996 0 0.0206882977408601 0 0 0 0 0 0 0 0 0 0 0 0 0 0 0 0 0 0 0 0 0 0 0 0 0 0 0 0 0 0 0 0 0 0 0 0
0 0 0 0 0 0 0 0 0 0 0 0 0 0 0 0 0 0 0 0 0 0 0 0 0 0 0 0 0 0 0 0 0 0 0 0 0 0 0 0.267782779388308 0 0 0 0 0 0.0583676825733915 0 0 0 0 0 0.0680313135712773 0 0 0 0 0 0 0 0 0.0319367400060453 0 0 0 0 0 0 0 0 0 0 0 0 0 0 0 0 0 0 0.0499236943546804 0 0 0 0 0 0 0 0 0 0 0 0 0 0 0 0 0 0 0 0 0 0 0 0 0 0 0 0 0 0 0 0 0 0 0 0 0 0 0 0 0 0 0 0 0 0 0 0 0 0 0 0 0 0 0 0 0 0 0 0 0 0 0 0 0 0 0 0 0 0 0 0 0 0 0 0 0 0 0 0 0 0 0 0 0 0 0 0 0 0 0 0 0 0 0 0 0 0 0 0 0 0 0 0.124179896566697 0 0 0 0 0 0 0 0 0 0 0 0 0 0 0 0 0 0 0 0.0121153538088023 0.0122200884750119 0 0 0 0 0 0 0 0 0.00961486384666276 0.115222779786203 0 0 0 0 0 0 0 0.14901069103133 0 0 0 0 0 0 0 0 0.0181279929129475 0 0 0 0 0 0 0 0 0 0 0.00417585815582792 0 0 0 0 0 0 0 0 0 0 0 0 0 0 0 0 0 0 0 0 0 0 0 0 0 0 0 0 0 0 0 0 0 0 0 0 0 0 0 0 0 0 0.0308242757638812 0 0 0 0 0 0 0 0.0484659897589333 0 0 0 0 0 0 0 0 0 0 0 0 0 0 0 0 0 0 0 0 0 0 0 0 0 0
0 0 0 0 0 0 0 0 0 0 0 0 0.13071373538926 0 0 0 0 0 0 0 0 0 0 0 0 0 0 0 0 0 0 0 0 0 0 0 0 0 0 0 0.0914027608756162 0.0678789281270084 0 0 0 0 0 0 0.377367176858478 0 0 0 0 0 0 0 0 0 0 0 0 0 0 0 0 0 0 0 0 0 0 0 0 0 0 0 0 0 0 0 0 0 0 0 0 0 0 0 0 0 0 0 0 0 0 0 0 0 0 0 0 0 0 0 0 0 0 0 0 0 0 0 0 0 0 0 0 0 0 0 0.113387815636661 0 0 0 0 0 0.0670277816928139 0 0.0820713343597692 0 0 0 0 0 0 0 0 0 0 0 0 0 0 0 0 0 0 0 0 0 0 0 0 0 0 0 0 0 0 0 0 0 0 0 0 0 0 0 0 0 0 0 0 0 0 0 0 0 0 0 0 0 0 0 0 0 0 0 0 0 0 0 0 0 0 0 0 0 0 0 0 0 0 0 0 0 0 0 0 0 0 0 0 0 0 0 0 0 0 0 0 0 0 0 0 0 0 0 0 0 0 0 0 0 0 0 0 0 0 0 0 0 0 0 0 0 0 0 0 0 0 0 0 0 0 0 0 0 0 0 0 0 0 0 0 0 0.0701504670603925 0 0 0 0 0 0 0 0 0 0 0 0 0 0 0 0 0 0 0 0 0 0 0 0 0 0 0 0 0 0 0 0 0 0 0 0 0 0 0 0 0 0 0 0 0 0 0 0 0 0 0 0 0
0 0 0 0 0 0 0 0 0 0 0 0 0 0 0 0 0 0 0 0 0 0 0 0 0 0 0 0 0 0 0 0 0 0 0 0 0 0 0 0.0993513675870673 0 0 0 0 0 0.0326084858901378 0 0 0 0 0 0 0 0 0 0 0 0 0 0 0 0.0658831491393699 0 0 0 0 0 0 0 0 0 0 0.0808000885671517 0 0 0 0 0 0 0 0 0 0 0 0 0 0 0 0 0 0 0 0 0 0 0 0 0 0 0 0 0 0 0 0 0 0 0 0 0 0 0 0 0 0 0 0 0 0 0 0 0 0 0 0 0 0 0 0 0 0 0 0 0 0 0 0 0 0 0 0 0 0 0 0 0 0 0 0 0 0 0 0 0 0 0 0 0 0 0 0 0 0 0 0 0 0 0 0 0 0 0 0 0 0 0 0 0 0 0 0 0 0 0.105328018603979 0 0 0.0136506524856162 0 0 0 0 0 0 0 0 0 0 0 0 0 0 0.0420068451296921 0 0.0192175983589793 0.074201266915292 0.101165308439465 0 0 0 0 0 0 0 0.156687239338243 0 0 0 0 0 0 0 0 0 0 0 0 0 0 0 0.0383396743193135 0 0 0 0 0 0 0 0 0 0 0 0 0 0 0 0 0 0 0 0 0 0 0 0 0 0 0 0 0 0 0 0 0 0 0 0 0 0 0 0 0 0 0 0 0 0 0 0 0 0 0 0 0 0 0 0.120574602243798 0 0 0 0 0 0 0 0.0501857029818958 0 0 0 0 0 0 0 0 0 0 0 0 0 0 0 0 0 0 0 0 0 0 0 0 0 0
0 0 0 0 0 0 0 0 0 0 0 0 0.0273471264729921 0 0 0 0 0 0 0 0 0 0 0 0 0.043289854327126 0 0 0 0 0 0.10415404388065 0 0 0.115674540001154 0.00956587841207317 0 0 0 0 0 0.0296707007763582 0 0 0.0184276166796487 0 0 0 0.51448297494873 0 0 0 0 0 0 0 0 0 0 0 0 0 0 0 0 0 0 0 0 0 0 0 0 0 0.0307210965710645 0 0 0 0 0 0 0 0 0 0 0 0 0 0 0 0 0 0 0 0 0 0 0 0 0 0 0 0 0 0 0 0 0 0 0 0 0 0 0 0 0 0 0 0 0.0111044846583766 0 0 0 0 0 0 0.0536237931388108 0 0.0419378901330163 0 0 0 0 0 0 0 0 0 0 0 0 0 0 0 0 0 0 0 0 0 0 0 0 0 0 0 0 0 0 0 0 0 0 0 0 0 0 0 0 0 0 0 0 0 0 0 0 0 0 0 0 0 0 0 0 0 0 0 0 0 0 0 0 0 0 0 0 0 0 0 0 0 0 0 0 0 0 0 0 0 0 0 0 0 0 0 0 0 0 0 0 0 0 0 0 0 0 0 0 0 0 0 0 0 0 0 0 0 0 0 0 0 0 0 0 0 0 0 0 0 0 0 0 0 0 0 0 0 0 0 0 0 0 0 0 0 0 0 0 0 0 0 0 0 0 0 0 0 0 0 0 0 0 0 0 0 0 0 0 0 0 0 0 0 0 0 0 0 0 0 0 0 0 0 0 0 0 0 0 0 0 0 0 0 0 0 0 0 0 0
0 0 0 0 0 0 0 0 0 0 0 0 0.0405760540597679 0 0 0 0 0 0 0 0 0 0 0 0.154044747784497 0 0 0 0 0 0 0 0 0 0 0 0 0 0 0 0 0.256855916665233 0 0 0 0 0 0.0445451345926467 0 0 0 0 0 0 0 0 0 0 0 0 0 0 0 0 0 0 0 0 0 0 0 0 0 0 0.126815738260942 0 0 0 0 0 0 0 0 0 0 0 0 0 0 0 0 0 0 0 0 0 0 0 0 0 0 0 0 0 0 0 0 0 0 0 0 0 0 0 0 0 0 0 0 0.0261631787375515 0 0 0 0 0 0 0.350999229899362 0 0 0 0 0 0 0 0 0 0 0 0 0 0 0 0 0 0 0 0 0 0 0 0 0 0 0 0 0 0 0 0 0 0 0 0 0 0 0 0 0 0 0 0 0 0 0 0 0 0 0 0 0 0 0 0 0 0 0 0 0 0 0 0 0 0 0 0 0 0 0 0 0 0 0 0 0 0 0 0 0 0 0 0 0 0 0 0 0 0 0 0 0 0 0 0 0 0 0 0 0 0 0 0 0 0 0 0 0 0 0 0 0 0 0 0 0 0 0 0 0 0 0 0 0 0 0 0 0 0 0 0 0 0 0 0 0 0 0 0 0 0 0 0 0 0 0 0 0 0 0 0 0 0 0 0 0 0 0 0 0 0 0 0 0 0 0 0 0 0 0 0 0 0 0 0 0 0 0 0 0 0 0 0 0 0 0 0 0 0 0 0 0
0 0 0 0 0 0 0 0 0 0 0 0 0 0 0 0 0 0 0 0 0 0 0 0 0 0 0 0 0 0 0 0 0 0 0 0 0 0 0 0 0 0 0 0 0 0 0 0 0 0 0 0 0 0 0 0 0 0 0 0 0 0 0 0 0 0 0 0 0 0 0 0 0 0 0 0 0 0 0 0 0 0 0 0 0 0 0 0 0 0 0 0 0 0 0 0 0 0 0 0 0 0 0 0 0 0 0 0.0277484363864654 0 0 0 0 0 0 0 0 0 0.0376338833461178 0 0 0 0 0 0 0 0 0 0 0.0226521873295824 0 0 0 0 0 0 0 0 0 0 0 0 0 0 0 0 0 0 0 0 0 0 0 0 0 0 0 0 0 0 0 0 0 0 0 0 0.00438772373189877 0 0.078748838367529 0 0 0 0 0.0352327248345378 0.286386378382487 0.0482528904581249 0 0.00383299142538982 0 0 0 0 0 0 0 0 0 0 0.0157500248153579 0 0 0 0 0 0 0 0 0 0 0 0 0 0 0 0 0 0 0 0 0 0 0.0109292104378241 0 0 0 0 0 0 0 0 0.0385130384171479 0 0 0 0 0 0 0 0 0 0 0 0 0 0 0 0 0 0 0 0 0 0 0 0 0 0 0 0 0 0 0 0 0 0 0 0 0 0 0 0 0 0 0 0 0 0 0.132522096944222 0 0 0 0.00573134630192134 0.00737036827973388 0.0473560218872183 0 0 0 0 0 0 0 0 0.106101229416136 0 0.0908506092383053 0 0 0 0 0 0 0 0 0 0 0 0 0 0 0 0 0 0 0 0 0 0 0 0 0 0 0 0 0 0 0 0 0 0 0 0
0 0 0 0 0 0 0 0 0 0 0 0 0 0 0 0 0 0 0 0 0 0 0 0 0 0 0 0 0 0 0 0 0 0 0 0 0 0 0 0 0 0 0 0 0 0 0 0 0 0 0 0 0 0 0 0 0 0 0 0 0 0 0 0 0 0 0 0 0 0 0 0 0 0 0 0 0 0 0 0 0 0 0 0 0 0 0 0 0 0 0 0 0 0 0 0 0 0 0 0 0 0 0 0 0 0 0 0 0 0 0 0 0 0 0 0 0 0 0 0 0 0 0 0.166072437914012 0 0 0 0 0 0.0434868965330482 0 0 0 0 0 0 0 0 0 0 0 0 0 0 0 0 0 0 0 0 0 0 0 0 0 0 0 0 0 0 0 0 0 0 0 0 0 0 0 0 0 0 0.0454902655150282 0.150943134925443 0 0 0 0 0 0 0 0 0 0 0 0 0 0 0 0 0 0 0 0 0 0 0 0 0 0 0 0 0 0 0 0 0 0 0 0 0.0641490359784104 0 0 0 0 0 0 0 0 0 0 0 0 0 0 0 0 0 0 0 0 0 0 0 0 0 0 0 0 0 0 0 0 0 0 0 0 0 0 0 0 0 0 0 0 0 0 0 0 0 0 0 0 0 0 0 0.106114966939021 0 0 0 0.0893732546510876 0 0.132653508726134 0 0 0 0 0 0 0 0 0.12835925850509 0 0.0733572403127251 0 0 0 0 0 0 0 0 0 0 0 0 0 0 0 0 0 0 0 0 0 0 0 0 0 0 0 0 0 0 0 0 0 0 0 0
0 0 0.00710470408348847 0 0.173974119855492 0.00688418684123871 0 0.147990838791406 0 0.0163759674295163 0 0.071507371392879 0 0.0431309734998937 0.0152734241923333 0.00954001551569535 0 0.0444672104133612 0.00769794818843182 0 0 0 0 0 0 0 0 0 0 0 0.00662549213825163 0 0 0 0 0 0 0 0 0 0 0 0 0 0 0 0.104812300409864 0 0 0 0 0 0 0 0 0 0 0 0 0 0 0 0 0 0 0 0 0 0.0148230557508014 0.052005607953486 0 0 0 0 0 0 0 0 0 0 0 0 0 0 0 0 0 0 0 0 0 0 0 0 0 0 0 0 0 0 0 0 0 0 0 0 0 0 0 0 0 0.0248238618594518 0 0 0 0 0 0 0 0 0 0 0 0 0 0 0 0 0 0 0.0189405712371351 0.00593197777122879 0 0.12677699301712 0 0 0 0 0 0 0 0 0 0 0 0 0 0 0 0 0 0 0 0 0 0 0 0 0 0.0220289036786545 0 0 0 0 0 0 0 0 0 0 0 0 0 0 0 0 0.00363952262616642 0 0 0 0 0 0 0 0 0 0 0 0 0.00914065322089672 0 0 0 0.0189450424958371 0 0.00174906116754947 0 0 0 0 0 0 0 0 0 0 0 0 0.0143858780696718 0 0 0 0 0 0 0 0 0 0 0 0 0 0 0 0 0 0 0 0 0 0 0 0 0 0 0 0 0 0 0 0 0 0 0 0 0 0 0 0 0 0 0 0.00436799336683137 0 0 0 0 0 0 0 0 0 0 0 0 0 0 0 0 0 0 0 0 0 0 0 0 0 0 0 0 0 0 0 0 0 0 0.00723039594708895 0 0 0.0129015758092025 0 0 0 0 0 0 0 0 0 0 0 0 0 0 0 0 0 0 0 0 0 0.00692435327702695 0 0 0 0 0 0 0
0.028537973272781 0 0 0 0.011336358963861 0.0287616117312361 0.00624597274460339 0.00540694576306278 0.00823072839585484 0.0499894338152883 0.0636760063297775 0.0184270651146125 0 0 0 0 0 0 0 0 0 0 0 0 0 0 0 0 0 0 0.241992073892375 0 0 0 0 0 0.0288882084484765 0.0183124186782519 0 0 0 0 0 0 0 0 0 0 0 0 0.0020312687883766 0 0 0 0 0 0 0 0 0 0 0 0 0 0 0 0 0 0 0 0 0 0 0 0 0 0 0 0 0 0 0 0 0 0 0.0158780699005727 0.0202605533631332 0.00613116275458393 0 0 0 0 0 0.0188586404586064 0 0.127204367014043 0.156882696747653 0 0 0 0 0 0 0 0 0.0344331180700489 0 0 0 0 0 0.0216174575340879 0 0.00820609548025895 0 0 0 0 0 0 0 0.0628558920840409 0 0 0 0 0 0.00196712345821734 0 0 0 0 0 0.0128777995036072 0 0 0 0.000990957692589177 0 0 0 0 0 0 0 0 0 0 0 0 0 0 0 0 0 0 0 0 0 0 0 0 0 0 0 0 0 0 0 0 0 0 0 0 0 0 0 0 0 0 0 0 0 0 0 0 0 0 0 0 0 0 0 0 0 0 0 0 0 0 0 0 0 0 0 0 0 0 0 0 0 0 0 0 0 0 0 0 0 0 0 0 0 0 0 0 0 0 0 0 0 0 0 0 0 0 0 0 0 0 0 0 0 0 0 0 0 0 0 0 0 0 0 0 0 0 0 0 0 0 0 0 0 0 0 0 0 0 0 0 0 0 0 0 0 0 0 0 0 0 0 0 0 0 0 0 0 0 0 0 0 0 0 0 0 0 0 0 0 0 0 0 0 0 0 0 0 0 0 0 0 0 0 0 0 0 0 0 0 0
0.00872053123523169 0 0 0 0.00842385677057913 0.00731374599967624 0 0 0 0.0224373777681204 0.0119782869241584 0.0202413156944013 0 0.0194885502061511 0.0261086602569074 0.0157478084690198 0 0 0 0 0 0 0 0 0 0 0 0 0.00250688776681896 0.115816470354357 0 0 0 0 0 0 0.0234754271636359 0.00802605381271077 0 0 0 0 0 0 0 0 0.00116431086082754 0 0 0 0.00551521968916147 0 0 0 0 0 0 0 0.00152790160726631 0 0 0 0 0 0.00541602789361752 0 0 0 0 0 0 0 0 0 0 0 0 0 0 0 0 0.00299502398517937 0 0 0 0.0158775230347884 0.0180784836535279 0.0111330404515124 0 0 0 0 0 0.0454077130736745 0 0.188941986242719 0.236969104701063 0.00384698515215578 0.00265883490220489 0 0 0 0 0 0 0.0264163621764079 0 0 0 0 0 0.00923199635573495 0 0.00406275899233383 0 0 0 0 0 0 0 0.0233414861722101 0 0.0157288077649435 0 0 0 0.0540042881374983 0 0 0 0 0 0.0054626125944036 0.0111206978346039 0 0.0165948065878618 0.00187977552379686 0 0 0 0 0 0 0 0 0 0 0 0 0 0 0 0 0.0023392801907385 0 0 0 0 0 0 0 0 0 0 0 0 0 0 0 0 0 0 0 0 0 0 0 0 0 0 0 0 0 0 0 0 0 0 0 0 0 0 0 0 0 0 0 0 0 0 0 0 0 0 0 0 0 0 0 0 0 0 0 0 0 0 0 0 0 0 0 0 0 0 0 0 0 0 0 0 0 0 0 0 0 0 0 0 0 0 0 0 0 0 0 0 0 0 0 0 0 0 0 0 0 0 0 0 0 0 0 0 0 0 0 0 0 0 0 0 0 0 0 0 0 0 0 0 0 0 0 0 0 0 0 0 0 0 0 0 0 0 0 0 0 0 0 0 0 0 0 0 0 0 0 0 0 0 0 0 0 0 0 0 0 0 0 0 0
0 0 0 0 0 0 0 0 0 0 0 0 0.0239828411111506 0 0 0 0 0 0 0 0 0 0 0 0.17394701905771 0 0 0 0 0 0 0 0.00924597939257315 0.00889108606675014 0.430298599554978 0.025308704993745 0 0 0 0 0 0 0 0 0 0 0 0 0.195016747794058 0 0 0 0 0 0 0 0 0 0 0 0 0 0 0 0 0 0 0 0 0 0 0 0 0 0 0 0 0 0 0 0 0 0 0 0.0100644919913195 0 0 0 0 0 0 0 0 0 0 0 0 0 0 0 0.00954071987227193 0.0260517223443534 0 0 0 0 0 0 0 0 0 0 0 0 0 0 0 0 0 0 0 0 0 0 0 0 0 0 0 0 0 0 0 0 0 0 0 0 0 0 0 0 0 0 0 0 0 0 0 0 0 0 0 0 0 0 0 0 0 0 0 0 0 0 0 0 0 0.0168277888016418 0 0 0 0 0 0 0 0 0 0 0 0 0 0 0 0 0 0 0 0.0400474062461045 0 0 0 0 0 0 0 0 0 0 0 0 0 0 0 0 0 0 0 0 0 0 0 0 0 0 0 0 0 0 0 0 0 0 0 0 0 0 0 0 0 0 0 0 0 0 0 0 0 0 0 0 0 0 0 0 0 0 0 0 0 0 0 0 0 0 0 0 0 0 0 0.0222164723724112 0 0 0 0 0.0085604204009333 0 0 0 0 0 0 0 0 0 0 0 0 0 0 0 0 0 0 0 0 0 0 0 0 0 0 0 0 0 0 0 0 0 0 0 0 0 0 0 0 0 0 0 0 0 0 0 0 0 0 0 0 0 0 0
0 0 0 0 0 0 0 0 0 0 0 0 0 0 0 0 0 0 0 0 0 0 0 0 0 0 0 0 0 0 0 0.00423579228283351 0 0.0882546424685011 0.111861135131518 0.00455144080055543 0 0 0 0 0 0 0 0 0 0 0 0 0 0 0 0 0 0 0.0265121426632354 0 0 0 0 0 0 0 0 0 0 0 0 0 0 0 0 0 0 0 0 0 0 0 0 0 0 0 0 0 0 0 0 0 0 0.0277480999785722 0 0 0 0 0 0 0 0 0 0 0.197689259724467 0.0773617091838271 0.032412801904982 0.0445307912018024 0 0 0 0 0 0 0 0 0 0 0 0 0 0 0 0 0 0 0 0 0 0 0 0 0 0 0 0 0 0 0 0 0 0 0 0.0113611875508202 0 0 0 0 0 0 0 0 0 0.0304767298326022 0 0.062235416419259 0 0.118617146685403 0 0 0 0 0 0 0 0 0 0 0 0 0 0.0228893636640484 0 0 0 0 0 0 0 0 0.00454179391412139 0 0 0 0 0 0 0 0 0 0 0 0.0181384790560646 0.00801121188874061 0 0 0 0 0 0 0 0 0 0 0 0 0 0 0 0 0 0 0 0 0 0 0 0 0 0 0 0 0 0 0 0 0 0 0 0 0 0 0 0 0 0 0 0 0 0 0 0 0 0 0 0 0 0 0 0 0 0 0 0 0 0 0 0 0 0 0 0 0 0.0608173297469918 0 0 0 0.00513934995900012 0 0.0123161557479859 0 0 0 0 0 0 0 0 0 0 0 0 0 0 0 0 0 0 0 0 0 0 0 0 0 0 0 0 0 0 0 0 0 0.00527934486657232 0 0 0 0 0 0 0 0 0 0 0 0 0 0 0 0.00701086086157954 0 0 0 0.0180078144665164
0 0 0 0 0 0 0 0 0 0 0 0 0 0 0 0 0 0 0 0 0 0 0 0 0 0 0 0 0 0 0 0.00247943320305865 0.0537221548942989 0 0.0396459580317894 0 0 0 0 0 0 0 0 0 0 0 0 0 0 0 0 0 0 0 0.079890918253724 0 0 0 0 0 0 0 0 0 0 0 0 0 0 0 0 0.0126547554337185 0 0 0 0 0 0 0 0 0 0 0 0 0 0 0 0 0 0.018216895322182 0 0 0 0 0 0 0 0 0 0 0.17789753181814 0.0481723818795847 0.0216978366344714 0.0307575617198031 0 0 0 0 0 0 0 0 0 0 0 0 0 0 0 0 0 0 0 0 0 0 0 0 0 0 0 0 0 0 0 0 0 0 0 0.0212541524407525 0 0 0 0 0 0 0 0 0 0.00674807384413587 0.00331163097768472 0.0283692848877491 0 0 0 0 0 0 0 0 0 0 0 0 0 0 0 0 0 0 0 0 0 0 0 0 0 0 0 0 0 0 0 0 0 0 0 0 0.0680679145862306 0.00225548842689438 0 0 0 0 0 0.00710465664725795 0 0 0 0 0 0 0 0 0 0 0 0 0 0 0 0 0 0 0 0 0 0 0 0 0 0 0 0 0 0 0 0 0 0 0 0 0 0 0 0 0 0 0 0 0.00271244142948802 0 0 0 0 0 0 0 0 0 0 0 0 0 0 0 0 0 0 0.209166931403983 0 0 0 0 0 0 0 0 0 0 0 0 0 0 0 0 0 0 0 0 0 0 0 0 0 0 0 0 0 0 0 0 0 0 0.00265095516142111 0 0 0 0 0.0213623248322592 0 0.0441669316864725 0 0 0 0 0.0157606534690725 0.00582931757259207 0 0 0 0 0 0 0 0.0169196356993776 0 0.00355030708418452 0 0.0556338726596739
0 0 0 0 0 0 0 0 0 0 0 0 0 0 0 0 0 0 0 0 0 0 0 0 0.0996520649542136 0 0 0 0 0 0 0.22196147380281 0.125952025398662 0.0733346098234746 0 0.0485421491668886 0 0 0 0 0 0 0 0 0 0 0 0 0.0335304705875047 0 0 0 0 0 0 0 0.0271339054061238 0 0 0 0 0 0 0 0 0 0 0 0 0 0 0 0 0 0 0 0 0 0 0 0 0 0 0 0.00552529511647004 0 0 0 0 0 0 0 0 0 0 0 0 0 0 0 0.0902110857296168 0.0609677810377916 0 0 0 0 0 0 0 0 0 0 0 0 0.0200786658515426 0 0 0 0 0 0 0 0 0 0 0 0 0 0 0 0 0 0 0 0 0 0 0 0 0 0 0 0 0 0 0 0 0 0 0.0181847894658424 0 0.0455556158250419 0.0155331776388837 0 0 0 0 0 0 0 0 0 0 0 0 0 0 0.00816818976509441 0 0 0 0 0 0 0 0 0 0 0 0 0 0 0 0 0 0 0 0.0125478908203795 0.0100573363769162 0.0409057072009881 0 0 0 0 0 0 0 0 0 0 0 0 0 0 0 0 0 0 0 0 0 0 0 0 0 0 0 0 0 0 0 0 0 0 0 0 0 0 0 0 0 0 0 0 0 0 0 0 0 0 0 0 0 0 0 0 0 0 0 0 0 0 0 0 0 0 0 0 0 0.042157766031755 0 0 0 0 0 0 0 0 0 0 0 0 0 0 0 0 0 0 0 0 0 0 0 0 0 0 0 0 0 0 0 0 0 0 0 0 0 0 0 0 0 0 0 0 0 0 0 0 0 0 0 0 0 0 0 0 0 0 0 0
0 0 0 0 0 0 0 0 0 0 0 0 0 0 0 0 0 0 0 0 0 0 0 0 0.020691732914729 0 0 0 0 0 0 0.0327794058197161 0.0128676226991279 0 0.121882817980298 0 0 0 0 0 0.0622952196036596 0 0 0 0 0 0 0 0 0 0 0 0.042299956571903 0 0 0 0.0204285185577138 0 0 0 0 0 0 0 0 0 0 0 0 0 0 0 0 0 0 0 0 0 0 0 0 0 0 0 0.137591994901229 0 0 0 0 0 0 0 0 0 0 0 0 0 0 0 0.0272040395541761 0.0570090114425017 0 0 0 0 0 0 0 0 0 0 0 0 0.0184475269952776 0 0 0 0 0 0 0 0 0 0 0 0 0 0 0 0 0 0 0 0 0 0 0 0 0 0 0 0 0 0 0 0 0 0 0.0113392957869018 0 0.0288564941365255 0.0161115425595601 0 0 0 0 0 0 0 0 0 0 0 0 0 0 0 0 0 0 0 0 0 0 0 0 0 0 0 0 0 0 0 0 0 0 0 0 0 0 0 0 0 0 0 0 0 0.136807683501397 0 0 0 0 0 0 0 0 0 0 0 0 0 0 0 0 0 0 0 0 0 0 0 0 0 0 0 0 0 0 0 0 0 0 0 0 0 0 0 0 0 0 0 0 0.133281846150724 0.120105290824559 0 0 0 0 0 0 0 0 0 0 0 0 0 0 0 0 0 0 0 0 0 0 0 0 0 0 0 0 0 0 0 0 0 0 0 0 0 0 0 0 0 0 0 0 0 0 0 0 0 0 0 0 0 0 0 0 0 0 0 0 0 0 0 0 0 0 0 0 0 0 0 0 0 0 0
0.0085564457171477 0 0 0 0 0.0183959924050896 0 0.0265112067416016 0 0.050370966229882 0.022205731171767 0.024333931083405 0 0.00671896566269658 0.0121947226851554 0.0118524447668462 0 0 0 0 0 0 0 0 0 0 0 0 0 0.0414412931864777 0.070365051511824 0 0 0 0 0 0 0.176103168663087 0 0 0 0 0 0 0 0 0.0650414383343235 0 0 0 0 0 0.00420173178275045 0 0 0 0 0 0.0154734199948045 0 0 0 0 0 0 0 0 0 0 0 0.00839204594019587 0 0 0.0358634397136688 0 0 0 0 0 0 0 0 0 0 0 0.0364699039096373 0 0.102600222080267 0 0 0 0 0 0 0 0.0336038358739463 0.0401436361182185 0.0105391734608601 0 0 0 0 0 0 0 0 0 0 0 0 0 0 0 0 0 0 0 0 0 0 0 0 0 0 0 0 0 0.0220446320667916 0 0 0 0.0378273663341593 0 0.11121133775654 0 0 0 0.00753789680885675 0 0 0 0 0 0 0 0 0 0 0 0 0 0 0 0 0 0 0 0 0 0 0 0 0 0 0 0 0 0 0 0 0 0 0 0 0 0 0 0 0 0 0 0 0 0 0 0 0 0 0 0 0 0 0 0 0 0 0 0 0 0 0 0 0 0 0 0 0 0 0 0 0 0 0 0 0 0 0 0 0 0 0 0 0 0 0 0 0 0 0 0 0 0 0 0 0 0 0 0 0 0 0 0 0 0 0 0 0 0 0 0 0 0 0 0 0 0 0 0 0 0 0 0 0 0 0 0 0 0 0 0 0 0 0 0 0 0 0 0 0 0 0 0 0 0 0 0 0 0 0 0 0 0 0 0 0 0 0 0 0 0 0 0 0 0 0 0 0 0 0 0 0 0 0 0 0 0 0 0 0 0
0 0 0 0.0616901229381343 0.0101254070861962 0 0.00923628287965498 0.00369368385598054 0.0237079003885983 0.0156868957700966 0 0 0 0 0 0 0 0 0 0 0 0 0 0 0 0 0 0 0 0.0149304934216024 0.0136729219596122 0 0 0 0 0 0.100088212174826 0 0 0 0 0 0 0 0 0 0.0140632936857492 0 0 0 0.0230590279691886 0 0.00193676795527386 0 0 0 0 0 0 0 0 0 0 0 0 0 0 0 0 0 0 0 0 0 0 0 0 0 0 0 0 0 0 0 0 0.250260636222339 0.0518840141281556 0.0641956626673239 0 0 0 0 0 0.121167575983061 0 0.0102718659689935 0.0141081164980171 0 0 0 0 0 0 0 0 0 0 0 0 0 0 0 0 0 0 0 0 0 0 0 0 0 0 0 0 0 0 0.0120893894555406 0 0 0.146702669727661 0.00396459367042554 0 0.0202414827288109 0 0 0 0.0060140568237828 0 0 0 0 0 0 0 0 0 0 0 0 0 0 0 0 0.00720892604097632 0 0 0 0 0 0 0 0 0 0 0 0 0 0 0 0 0 0 0 0 0 0 0 0 0 0 0 0 0 0 0 0 0 0 0 0 0 0 0 0 0 0 0 0 0 0 0 0 0 0 0 0 0 0 0 0 0 0 0 0 0 0 0 0 0 0 0 0 0 0 0 0 0 0 0 0 0 0 0 0 0 0 0 0 0 0 0 0 0 0 0 0 0 0 0 0 0 0 0 0 0 0 0 0 0 0 0 0 0 0 0 0 0 0 0 0 0 0 0 0 0 0 0 0 0 0 0 0 0 0 0 0 0 0 0 0 0 0 0 0 0 0 0 0 0 0 0 0 0 0 0 0 0 0 0 0 0 0 0 0 0 0 0 0 0
0 0 0 0 0 0 0 0 0 0 0 0 0 0 0 0 0 0 0 0 0 0 0 0 0 0 0 0 0 0 0 0 0 0 0 0 0 0 0 0.100802460714277 0 0 0.101353908925795 0 0.110386874482453 0 0 0.024899921611192 0 0.0665493874829427 0 0 0 0 0 0 0 0 0 0.00731756082977478 0 0 0 0.0219274959756222 0 0 0 0 0 0 0.0405802465145173 0 0 0 0 0 0 0 0.0194478773444385 0 0 0 0 0 0 0 0 0 0 0 0 0 0 0 0 0 0 0 0 0 0 0 0 0 0 0 0 0 0 0 0 0 0 0 0 0 0 0 0 0 0 0 0 0 0 0 0 0 0 0 0 0 0 0 0.025251203586034 0 0 0 0 0 0 0 0 0 0 0 0 0 0 0 0 0 0 0 0 0 0 0 0 0 0 0 0 0 0 0 0 0 0 0 0 0 0 0 0 0 0 0 0 0 0 0 0 0 0 0 0.0583137771583493 0 0 0 0 0 0 0 0 0 0 0 0 0 0 0.0264823282707367 0 0.00812087950604341 0.0544805527546897 0.082960294542574 0 0 0 0 0 0 0 0.0555739658015043 0 0 0 0 0 0 0 0 0.0132458974798797 0 0 0.0159657423489596 0 0 0.0142820011273486 0.0144577786750538 0 0 0 0.0229440517187588 0 0 0 0 0 0 0 0 0 0 0 0 0 0 0 0 0 0 0 0 0 0 0 0 0 0 0 0 0 0 0 0 0 0 0 0 0 0 0 0 0 0 0 0 0 0 0 0 0 0 0 0.114655793149055 0 0 0 0 0 0 0 0 0 0 0 0 0 0 0 0 0 0 0 0 0 0 0 0 0 0 0 0 0 0 0 0 0 0
0 0 0 0 0 0 0 0 0 0 0 0 0 0 0 0 0 0 0 0 0 0.396127299307083 0 0.0550319920863096 0 0 0 0 0 0 0 0 0 0 0 0 0 0 0.0823324916204167 0 0 0 0 0 0 0.0756276029481531 0 0 0 0 0 0.0157827706148134 0 0 0 0 0 0 0 0 0.0155499794510967 0.0396409981062954 0 0 0 0 0 0 0 0 0.020094621115857 0 0 0 0 0 0 0 0 0 0 0 0 0 0 0 0 0 0 0 0 0 0 0 0 0 0 0 0 0 0 0 0 0 0 0 0 0 0 0 0 0 0 0 0 0 0 0 0 0 0 0 0 0 0 0 0 0 0 0 0 0 0 0 0 0 0 0 0 0 0 0 0 0 0 0 0 0 0 0 0 0 0 0 0 0 0 0 0 0 0 0 0 0 0 0 0 0 0 0 0 0 0 0 0 0 0 0 0 0 0 0 0 0 0 0 0 0 0 0 0 0 0 0 0 0 0 0 0 0 0 0.00987084190621391 0 0.0181400661575978 0 0.0275141688708999 0 0 0 0 0 0 0 0.0196266013305663 0.0539855537250453 0 0 0 0 0 0 0 0.0930997431704783 0 0 0.0127889008363429 0 0 0 0 0 0.0246685726176342 0 0 0 0 0 0 0 0 0 0 0.00837067820723508 0 0 0 0 0 0 0 0 0 0 0 0 0 0 0 0 0 0 0 0 0 0 0 0 0 0 0 0 0 0 0 0 0 0 0 0 0 0 0 0 0 0 0.0317471179279615 0 0 0 0 0 0 0 0 0 0 0 0 0 0 0 0 0 0 0 0 0 0 0 0 0 0 0 0 0 0 0 0 0 0
0 0 0 0 0 0 0 0 0 0 0 0 0 0 0 0 0 0 0 0 0 0 0.0552712624616638 0 0 0 0 0 0 0 0 0 0 0 0 0.111023529452937 0 0 0 0 0 0.0459102979929614 0 0 0 0 0 0 0 0 0 0 0.277059059973178 0 0 0 0 0 0 0 0 0 0 0 0 0 0 0 0 0 0 0 0.107991672416385 0 0.0454069014956041 0 0 0 0 0 0 0 0 0 0 0 0 0 0 0 0 0 0 0 0 0 0 0 0 0 0.0218899994898125 0.0238982563237402 0 0 0 0 0 0 0 0 0 0 0 0 0 0 0 0 0 0 0 0 0 0 0 0 0 0 0 0 0 0 0 0 0 0 0 0 0 0 0 0 0 0 0 0 0 0 0 0 0 0.0260490993928769 0.0101324861167538 0 0 0 0 0 0 0 0 0 0 0 0 0 0 0 0 0 0 0 0 0 0 0 0 0 0 0 0 0 0 0 0 0 0 0 0 0 0 0 0 0 0 0 0 0 0.106148278888899 0 0 0 0 0 0 0 0 0 0 0 0 0 0 0 0 0 0 0 0 0 0 0 0.0833049033076399 0 0 0 0 0 0 0 0 0.0346514611422368 0 0.0512627915453125 0 0 0 0 0 0 0 0 0 0 0 0 0 0 0 0 0 0 0 0 0 0 0 0 0 0 0 0 0 0 0 0 0 0 0 0 0 0 0 0 0 0 0 0 0 0 0 0 0 0 0 0 0 0 0 0 0 0 0 0 0 0 0 0 0 0 0 0 0 0 0 0 0 0 0 0 0 0 0 0 0 0 0 0 0 0
0 0 0 0 0 0 0 0 0 0 0 0 0.0411833720810137 0 0 0 0 0 0 0 0 0 0.0406378621299542 0 0.113244189038365 0.275497032548088 0 0 0 0 0 0 0 0 0 0 0 0 0 0 0.0454533521939598 0 0 0 0 0 0 0 0.0269890924961745 0 0 0 0.0955134630562263 0 0 0 0 0 0 0 0 0 0 0 0 0 0 0 0 0 0 0 0 0 0 0 0 0 0 0 0 0 0 0 0 0 0 0 0 0 0 0 0 0 0 0 0 0 0 0 0.0122049196608316 0.0163517395087368 0 0 0 0 0 0 0 0 0 0 0 0 0.0146603472849043 0 0 0 0 0 0 0 0 0 0 0 0.296355686898009 0 0 0 0 0 0 0 0 0 0 0 0 0 0 0 0 0 0 0 0 0 0 0 0 0.0135935033348185 0.00831543976891825 0 0 0 0 0 0 0 0 0 0 0 0 0 0 0 0 0 0 0 0 0 0 0 0 0 0 0 0 0 0 0 0 0 0 0 0 0 0 0 0 0 0 0 0 0 0 0 0 0 0 0 0 0 0 0 0 0 0 0 0 0 0 0 0 0 0 0 0 0 0 0 0 0 0 0 0 0 0 0 0 0 0 0 0 0 0 0 0 0 0 0 0 0 0 0 0 0 0 0 0 0 0 0 0 0 0 0 0 0 0 0 0 0 0 0 0 0 0 0 0 0 0 0 0 0 0 0 0 0 0 0 0 0 0 0 0 0 0 0 0 0 0 0 0 0 0 0 0 0 0 0 0 0 0 0 0 0 0 0 0 0 0 0 0 0 0 0
0 0 0 0 0 0 0 0 0 0 0 0 0 0 0.0150352490101687 0 0 0 0 0 0 0 0 0 0 0 0 0 0 0 0 0 0 0 0 0 0 0 0.0805341382574209 0 0 0 0 0.0358705693249959 0.0939279507940971 0.0481608196436726 0 0 0 0.179396962409851 0 0 0 0 0 0 0 0 0 0 0 0 0 0.0424631912854992 0 0 0 0 0 0 0 0 0 0 0 0 0 0 0 0 0 0 0 0 0 0 0 0 0 0 0 0 0 0 0 0 0 0 0 0 0 0 0 0 0 0 0 0 0 0 0 0 0 0 0 0 0 0 0 0 0 0 0 0 0 0 0 0 0 0 0 0 0 0 0 0 0 0 0 0 0 0 0 0 0 0 0 0 0 0 0 0 0 0 0 0 0 0 0 0 0 0 0 0 0 0 0 0 0 0 0.0665573825585193 0.206569680177235 0 0 0 0 0 0 0 0 0 0 0 0 0 0 0 0 0 0 0.0117119742918508 0 0 0 0 0 0 0 0 0 0 0 0 0 0 0 0 0 0 0 0 0 0 0 0 0 0 0 0 0 0 0 0 0 0.148353216233153 0 0 0 0.0154289580205761 0.0559899079929605 0 0 0 0 0 0 0 0 0 0 0 0 0 0 0 0 0 0 0 0 0 0 0 0 0 0 0 0 0 0 0 0 0 0 0 0 0 0 0 0 0 0 0 0 0 0 0 0 0 0 0 0 0 0 0 0 0 0 0 0 0 0 0 0 0 0 0 0 0 0 0 0 0 0 0 0 0 0 0 0 0 0 0 0 0 0 0 0 0 0
0 0 0 0 0 0 0 0 0 0 0 0 0 0 0 0 0 0 0 0.0394143704514637 0 0 0 0 0 0 0 0 0 0 0 0 0 0 0 0 0 0 0 0 0 0 0.128372623266811 0 0 0 0 0 0 0 0 0 0 0 0 0.123043138489225 0 0 0 0 0 0 0 0 0 0 0 0 0 0 0 0 0 0 0 0 0 0 0 0 0 0 0 0 0 0 0 0 0 0 0 0 0 0 0 0 0 0 0 0 0 0 0 0 0 0 0 0 0 0 0 0 0 0 0 0 0 0 0 0 0 0 0 0 0 0 0 0 0 0 0 0 0 0 0.0553877385780396 0 0 0 0 0 0 0 0 0 0 0 0 0 0 0 0 0 0 0 0 0 0 0 0 0 0 0 0 0 0 0 0 0 0.282146980501701 0 0.0412926380918489 0 0 0 0 0 0 0 0 0 0 0 0 0 0 0 0 0 0 0 0.217158689519387 0 0 0 0 0 0 0 0 0 0 0 0 0 0 0 0 0 0 0 0 0 0 0 0 0 0 0 0 0 0.054909664364135 0 0 0 0 0 0 0 0 0 0 0 0 0 0 0.0582741567373896 0 0 0 0 0 0 0 0 0 0 0 0 0 0 0 0 0 0 0 0 0 0 0 0 0 0 0 0 0 0 0 0 0 0 0 0 0 0 0 0 0 0 0 0 0 0 0 0 0 0 0 0 0 0 0 0 0 0 0 0 0 0 0 0 0 0 0 0 0 0 0 0 0 0 0 0 0 0 0 0 0 0 0 0
0 0 0 0 0 0 0 0 0 0 0 0 0 0 0.00581847433836933 0 0 0 0 0.00324152745871076 0 0 0 0 0.0145441966822178 0 0 0 0 0 0 0 0 0 0 0 0 0 0.0588009188519053 0 0 0 0.0629683060499617 0 0 0 0 0.0149673891901366 0 0.0992489270344147 0 0 0 0 0 0 0 0 0 0 0 0 0 0.0472459479657005 0 0.0234825801946992 0 0 0 0 0 0 0 0 0.0398922455454467 0 0 0 0.0778241196308409 0 0 0 0 0 0 0 0 0 0 0 0 0 0 0 0 0 0 0 0 0 0 0 0 0 0 0 0 0 0 0 0 0 0 0 0 0 0 0 0 0 0 0 0 0 0 0 0 0 0.0062795452426286 0 0 0 0 0 0.0177764140244749 0 0 0 0 0 0 0 0 0 0 0 0 0 0 0 0 0 0 0 0 0 0 0 0 0 0 0 0 0 0 0 0 0 0.0236981321468856 0 0.0686316653596824 0.0694882494143247 0.0103655117851173 0 0 0 0 0 0 0 0 0 0 0 0 0 0.00712911972198022 0 0 0 0.145013479600684 0 0 0 0 0 0 0 0 0 0 0.00509628054396199 0 0 0 0 0 0 0 0 0 0 0 0 0 0 0 0 0 0 0 0 0 0 0.0830720592358536 0 0 0 0.0377532716830654 0.00769593192644614 0 0 0 0 0.0202445241720612 0.0497211822004306 0 0 0 0 0 0 0 0 0 0 0 0 0 0 0 0 0 0 0 0 0 0 0 0 0 0 0 0 0 0 0 0 0 0 0 0 0 0 0 0 0 0 0 0 0 0 0 0 0 0 0 0 0 0 0 0 0 0 0 0 0 0 0 0 0 0 0 0 0 0 0 0 0 0 0 0 0 0 0 0 0 0 0 0
0 0 0 0 0 0 0 0 0 0 0 0 0 0 0 0 0 0 0 0 0 0.0618030246304818 0 0.0129287688045341 0 0 0 0 0 0 0 0 0 0 0 0 0 0 0 0.0541334226523114 0 0 0.0354355870872003 0 0 0 0.00630370985263499 0 0 0 0 0.0156644120398706 0 0 0 0 0 0 0 0 0.369680395243667 0 0.0100809118343838 0 0.00567443326144313 0 0 0 0 0 0 0 0 0 0 0 0 0 0 0 0 0 0 0 0 0 0 0 0 0 0 0 0 0 0 0 0 0 0 0 0 0 0 0 0 0 0 0 0 0 0 0 0 0 0 0 0 0 0 0 0 0 0 0 0 0 0 0 0 0.0974646992190921 0 0 0 0 0 0 0 0 0 0 0 0 0 0 0 0 0 0 0 0 0 0 0 0 0 0 0 0 0 0 0 0 0 0 0.0059447058016892 0 0 0 0.118386082686967 0 0 0 0.0811640650279668 0 0 0 0 0 0 0 0 0 0 0 0 0 0 0 0 0 0.0476698387907244 0 0 0 0 0 0 0 0 0 0 0 0 0 0 0 0 0 0 0 0 0 0 0 0 0 0 0 0 0 0.0624727743684549 0 0 0 0 0 0 0 0 0 0 0.00681890900451936 0 0 0 0.00837425969405904 0 0 0 0 0 0 0 0 0 0 0 0 0 0 0 0 0 0 0 0 0 0 0 0 0 0 0 0 0 0 0 0 0 0 0 0 0 0 0 0 0 0 0 0 0 0 0 0 0 0 0 0 0 0 0 0 0 0 0 0 0 0 0 0 0 0 0 0 0 0 0 0 0 0 0 0 0 0 0 0 0 0 0 0
0 0 0 0.00284725460416715 0.010865031366614 0 0 0.0698135375383914 0 0 0 0.019492156594664 0 0.0110549558763269 0.00286922032382084 0.0251796881100444 0 0 0 0 0 0 0 0 0 0 0 0 0.0582685178268914 0 0.00171070024948138 0 0 0 0 0 0.0318824436230843 0.0121292165160903 0 0 0 0 0 0 0 0.00228098865473279 0 0 0 0 0.199778043610181 0 0 0.00310214457043659 0 0 0 0 0.0297972694622919 0.00166552966832693 0.0129330141351781 0 0.00201218048683539 0 0 0 0 0 0.0146980822175757 0.0177198342544491 0 0 0 0.0339394774611533 0 0.00137588952037142 0 0 0.00227528398899375 0 0 0 0 0 0 0.00789207792977766 0.00246650588615215 0.0300678155771842 0 0 0 0 0 0.00383025385056209 0 0 0 0 0 0 0.00381991236619629 0.00466755313031876 0.00240449840907892 0.0030737917806782 0 0.0117723026903065 0 0.00421853487296591 0 0 0.00316646112712785 0.00521582975890166 0 0 0 0 0 0 0 0 0 0 0.00315548315639533 0 0 0.010884404750892 0 0 0 0 0.00794630712410121 0.139435631397569 0.0252736389984706 0.112123824978229 0.00295189371788196 0 0 0.00104382477850817 0 0 0.0317723140307047 0 0 0 0 0 0 0 0 0 0 0.00502659567880482 0.001972268899838 0 0 0 0 0 0 0 0 0 0 0 0 0 0 0 0 0 0 0 0 0 0 0 0 0 0 0 0 0 0 0 0 0 0 0 0 0.00263932792276355 0 0 0 0 0 0 0 0 0 0 0 0 0 0 0 0 0 0 0.00548848652648949 0 0 0 0 0 0 0 0 0 0 0 0 0 0 0 0 0 0 0 0 0 0 0 0 0 0 0 0 0 0 0 0 0 0 0 0 0 0 0 0 0 0 0 0 0 0 0 0 0 0 0 0 0 0 0 0 0 0 0 0 0 0 0 0 0 0 0 0 0 0 0 0 0 0 0 0 0 0 0 0 0 0 0 0 0 0 0 0 0 0 0 0 0 0 0 0 0 0 0 0 0 0 0 0 0 0 0 0 0 0 0
0 0 0 0 0 0 0 0 0 0 0 0 0 0 0 0 0 0 0 0 0 0 0 0 0 0.152826375790956 0 0 0 0 0 0 0 0 0 0 0 0 0.205164821279524 0 0 0 0 0 0.231517749465941 0 0 0 0 0 0 0 0 0 0 0 0 0 0 0 0 0 0 0 0 0 0 0 0 0 0 0 0 0 0 0 0 0 0 0 0 0 0 0 0 0 0 0 0 0 0 0 0 0 0 0 0 0 0 0 0 0.0688124061141202 0 0 0 0 0 0 0 0 0 0 0 0 0 0 0 0 0 0 0 0 0 0 0 0 0 0 0 0 0 0 0 0 0 0 0 0 0 0 0 0 0 0 0 0 0 0 0 0 0 0 0 0 0 0 0 0 0 0 0 0 0 0 0 0 0 0 0 0 0 0 0 0 0 0 0 0 0 0 0 0 0 0 0 0 0 0 0 0 0 0 0 0 0 0 0 0 0 0 0 0 0 0 0.222164947084089 0.11951370026537 0 0 0 0 0 0 0 0 0 0 0 0 0 0 0 0 0 0 0 0 0 0 0 0 0 0 0 0 0 0 0 0 0 0 0 0 0 0 0 0 0 0 0 0 0 0 0 0 0 0 0 0 0 0 0 0 0 0 0 0 0 0 0 0 0 0 0 0 0 0 0 0 0 0 0 0 0 0 0 0 0 0 0 0 0 0 0 0 0 0 0 0 0 0 0 0 0 0 0 0 0 0 0 0 0 0 0 0 0 0 0 0 0 0
0 0 0 0 0 0 0 0 0 0 0 0 0.0670439613357118 0 0 0 0 0 0 0 0 0 0.0749887704135852 0 0.651771495297824 0 0 0 0 0 0 0.14792971164867 0 0 0.0493077837380043 0 0 0 0 0 0 0.00895827756620437 0 0 0 0 0 0 0 0 0 0 0 0 0 0 0 0 0 0 0 0 0 0 0 0 0 0 0 0 0 0 0 0 0 0 0 0 0 0 0 0 0 0 0 0 0 0 0 0 0 0 0 0 0 0 0 0 0 0 0 0 0 0 0 0 0 0 0 0 0 0 0 0 0 0 0 0 0 0 0 0 0 0 0 0 0 0 0 0 0 0 0 0 0 0 0 0 0 0 0 0 0 0 0 0 0 0 0 0 0 0 0 0 0 0 0 0 0 0 0 0 0 0 0 0 0 0 0 0 0 0 0 0 0 0 0 0 0 0 0 0 0 0 0 0 0 0 0 0 0 0 0 0 0 0 0 0 0 0 0 0 0 0 0 0 0 0 0 0 0 0 0 0 0 0 0 0 0 0 0 0 0 0 0 0 0 0 0 0 0 0 0 0 0 0 0 0 0 0 0 0 0 0 0 0 0 0 0 0 0 0 0 0 0 0 0 0 0 0 0 0 0 0 0 0 0 0 0 0 0 0 0 0 0 0 0 0 0 0 0 0 0 0 0 0 0 0 0 0 0 0 0 0 0 0 0 0 0 0 0 0 0 0 0 0 0 0 0 0 0 0 0 0 0 0 0 0 0 0
0 0 0 0 0 0 0 0 0 0 0 0 0 0 0 0 0 0 0 0 0 0 0 0 0 0 0 0 0 0 0 0 0 0 0 0 0 0 0.0837231328705032 0 0 0 0.284038349578232 0 0.234401589829603 0 0 0 0 0 0 0 0 0 0 0 0 0 0 0 0 0 0 0.0216979029313778 0 0 0 0 0 0 0 0 0 0 0 0 0 0 0.0422254952355238 0 0 0 0 0 0 0 0 0 0 0 0 0 0 0 0 0 0 0 0 0 0 0 0 0 0 0 0 0 0 0 0 0 0 0 0 0 0 0 0 0 0 0 0 0 0 0 0 0 0 0 0 0 0 0 0 0 0 0 0 0 0 0 0 0 0 0 0 0 0 0 0 0 0 0 0 0 0 0 0 0 0 0 0 0 0 0 0 0 0.0267769095340184 0 0.0353389913151431 0 0 0 0 0 0 0 0 0 0 0 0 0 0 0 0 0 0 0 0.185618362762747 0 0 0 0 0 0 0 0 0 0 0 0 0 0 0 0 0 0 0 0 0 0 0 0 0 0 0 0 0 0 0 0 0 0 0 0 0 0.0243478134826066 0.0177923901831527 0 0 0 0 0 0.044039062277093 0 0 0 0 0 0 0 0 0 0 0 0 0 0 0 0 0 0 0 0 0 0 0 0 0 0 0 0 0 0 0 0 0 0 0 0 0 0 0 0 0 0 0 0 0 0 0 0 0 0 0 0 0 0 0 0 0 0 0 0 0 0 0 0 0 0 0 0 0 0 0 0 0 0 0 0 0 0 0 0 0 0 0 0
0 0 0 0.00969805062650704 0 0 0 0 0.00201002177932674 0 0 0 0 0 0 0.00462051167695552 0 0 0 0 0 0 0 0 0 0 0 0 0 0.00169841378337405 0.00963539988101206 0 0 0 0 0 0 0.0236476862660947 0 0 0 0 0 0 0 0 0.237547088799809 0 0 0 0 0 0 0.00265575112154046 0.21091129134413 0 0 0.099249728939753 0.0620345169991538 0 0 0 0 0 0 0 0 0 0 0 0.00341819126213645 0.0673857461059221 0 0.011490825107582 0 0 0 0 0 0 0.0197598014283193 0 0 0 0 0.0118764259281861 0.00424185117325439 0.00561658116425934 0.0126221134162525 0.00421842938592298 0 0 0 0.0269204655947646 0 0.00234169698905218 0.0112995252125744 0.00406888088835632 0 0 0 0.00230538788956346 0 0 0 0 0 0.014694635488851 0 0 0 0 0 0 0 0 0 0 0 0 0 0 0 0 0 0 0 0.00651701320431877 0 0 0.0576474657852422 0.0221934287482634 0 0.00992539452352891 0 0 0 0.00349361456720425 0 0 0.019168890620512 0 0 0 0 0 0 0 0 0 0 0.00233709188189573 0 0 0.012748082416381 0 0 0 0 0 0 0 0 0 0 0 0 0 0 0 0 0 0 0 0 0 0 0 0 0 0 0 0 0 0 0 0 0 0 0 0 0 0 0 0 0 0 0 0 0 0 0 0 0 0 0 0 0 0 0 0 0 0 0 0 0 0 0 0 0 0 0 0 0 0 0 0 0 0 0 0 0 0 0 0 0 0 0 0 0 0 0 0 0 0 0 0 0 0 0 0 0 0 0 0 0 0 0 0 0 0 0 0 0 0 0 0 0 0 0 0 0 0 0 0 0 0 0 0 0 0 0 0 0 0 0 0 0 0 0 0 0 0 0 0 0 0 0 0 0 0 0 0 0 0 0 0 0 0 0 0 0 0 0 0 0 0 0 0 0
0 0 0 0 0 0 0 0 0 0 0 0 0 0 0 0.0105927954157166 0 0 0 0 0 0.145393038386204 0 0 0 0 0 0 0 0 0 0 0 0 0 0 0 0 0 0.0228016288533609 0 0 0 0 0 0.0316163386522234 0 0 0 0 0 0 0 0 0 0 0 0 0.0362134522723764 0 0.15486740764246 0.0640222641719615 0 0.0709586689916592 0 0 0 0 0 0 0 0 0 0 0 0 0 0.175232323429779 0.148950721790065 0.0253884650470225 0 0 0 0 0 0.00749733920725252 0 0.00644732062359697 0 0 0 0 0 0 0 0 0 0 0 0 0 0 0 0 0 0 0 0 0 0 0 0.00655140648276311 0 0 0 0 0 0 0 0 0 0.00942134490385529 0 0 0 0 0 0 0 0 0 0 0 0 0 0 0 0 0 0 0 0 0 0 0 0 0 0 0 0 0 0 0 0 0 0 0 0 0 0 0 0 0 0 0 0 0 0 0 0 0 0 0 0 0 0 0 0 0 0 0 0 0 0 0 0 0 0 0 0 0 0 0 0 0 0 0 0 0.023991716948439 0 0 0 0 0 0 0 0 0 0 0 0 0 0 0 0 0 0 0 0 0 0 0 0 0 0 0 0 0 0 0 0 0.0413231063129559 0 0 0 0 0 0 0 0 0 0 0.0187306608683087 0 0 0 0 0 0 0 0 0 0 0 0 0 0 0 0 0 0 0 0 0 0 0 0 0 0 0 0 0 0 0 0 0 0 0 0 0 0 0 0 0 0 0 0 0 0 0 0 0 0 0 0 0 0 0 0 0 0 0 0 0 0 0 0 0 0 0 0 0 0 0 0 0 0 0 0 0
0 0 0 0 0 0 0 0 0 0 0 0 0 0 0 0 0 0 0 0 0 0 0 0 0 0 0 0 0 0 0 0 0 0 0 0.0941755503791566 0.031644188520453 0.0256641843906036 0 0 0.346106928707029 0.120516558800578 0 0 0 0 0 0 0 0 0 0 0 0 0 0 0 0 0 0 0 0 0 0 0 0 0 0 0 0 0 0 0 0 0.0396084774870594 0 0 0 0 0 0 0 0 0 0 0 0 0 0 0 0 0 0 0 0 0 0 0 0 0 0.0287554846175735 0.0309505597792203 0 0 0 0 0 0 0 0 0 0 0 0 0 0 0 0 0 0 0 0 0 0 0 0 0 0 0 0 0 0 0 0 0 0 0 0 0 0 0 0 0 0 0 0 0 0 0 0 0 0.0234923775057624 0.0100011746285006 0 0 0 0 0 0 0 0 0 0 0 0 0 0 0 0 0 0 0 0 0 0 0 0 0 0 0 0 0 0 0 0 0 0 0 0 0 0 0 0 0 0 0 0 0 0.121324584692105 0 0 0 0 0 0 0 0 0 0 0 0 0 0 0 0 0 0 0 0 0 0 0 0 0 0 0 0 0 0 0 0 0 0 0 0 0 0 0 0 0 0 0 0 0.0453365373082762 0.0824233931836827 0 0 0 0 0 0 0 0 0 0 0 0 0 0 0 0 0 0 0 0 0 0 0 0 0 0 0 0 0 0 0 0 0 0 0 0 0 0 0 0 0 0 0 0 0 0 0 0 0 0 0 0 0 0 0 0 0 0 0 0 0 0 0 0 0 0 0 0 0 0 0 0 0 0 0
0 0 0 0 0 0 0 0 0 0 0 0 0 0 0 0 0 0 0 0 0 0 0 0 0 0 0 0 0 0 0 0 0 0 0 0 0 0 0 0 0 0 0 0 0 0 0.0159161956217261 0 0 0 0.011459420387674 0 0 0 0.0110740935866102 0 0 0 0 0 0 0 0 0 0 0.0791879954867367 0.338562863793301 0 0 0 0 0 0 0 0 0 0 0 0 0 0 0 0 0 0 0 0 0 0 0 0 0 0 0 0 0 0 0 0 0 0 0 0 0 0 0.0185486231726993 0 0.427819237477026 0.0125478066394126 0 0 0 0 0 0 0 0 0 0 0 0 0 0 0 0 0 0 0 0 0.0269298042935101 0 0 0 0 0 0 0 0 0 0.0158156611414027 0 0 0 0 0.0197213802639923 0 0 0 0 0 0 0 0 0 0 0 0 0 0 0 0 0 0 0 0 0 0 0 0 0 0 0 0 0 0 0 0 0 0 0 0 0 0 0 0 0 0 0 0 0 0 0 0 0 0 0 0 0 0 0 0 0 0 0 0 0 0 0 0 0 0 0 0 0 0 0 0 0 0 0 0 0 0 0 0 0 0 0 0 0 0 0 0 0 0 0 0 0 0 0 0 0 0 0 0 0 0 0 0 0 0 0 0 0 0 0 0 0 0 0 0 0 0 0 0 0 0 0 0 0 0 0 0.0224169181359091 0 0 0 0 0 0 0 0 0 0 0 0 0 0 0 0 0 0 0 0 0 0 0 0 0 0 0 0 0 0 0 0 0 0 0 0 0 0 0 0 0 0 0 0 0 0 0
0 0 0 0 0 0 0 0 0 0 0 0 0 0 0 0 0 0 0 0 0 0 0 0 0 0 0 0 0 0 0 0 0.00851553126008676 0.0421549392352916 0 0 0 0 0 0 0 0 0 0 0 0 0 0 0 0 0.139066108560342 0 0 0.00169221048856547 0 0 0.0188946110119841 0.0810171379912954 0 0 0 0 0 0 0 0 0 0 0 0 0 0.19813877259645 0 0 0 0 0.0231232462945477 0 0 0 0 0 0 0 0 0.00242961900073597 0.00309504088345783 0 0 0 0 0 0.00242075693715917 0.00159992535186955 0 0.00384210805469312 0 0 0 0 0.0383548233818531 0.00958546205132129 0 0 0 0 0 0.00564901113144089 0 0 0.00202090016827515 0 0 0 0 0 0 0 0 0 0 0 0 0 0 0 0 0 0 0 0 0 0 0 0 0 0 0 0 0.189900225298611 0 0 0 0 0.0706530101736547 0 0 0 0 0 0.00229254068599548 0 0 0 0 0 0 0 0 0 0 0 0 0 0 0 0 0 0 0 0 0 0 0 0 0 0 0 0 0 0 0 0 0 0 0 0 0 0.00949870935863655 0 0 0 0 0 0 0.0012358346490863 0 0 0 0 0 0 0 0 0 0 0 0 0 0 0 0 0 0 0 0 0 0 0 0 0 0 0 0 0 0 0 0 0 0 0 0 0 0 0 0 0 0 0 0 0 0 0 0 0 0 0 0 0 0 0 0 0 0 0 0 0 0 0 0.0632217855919148 0 0 0 0 0 0 0 0 0 0 0 0 0 0 0 0 0 0 0 0 0 0 0 0 0 0 0 0 0 0 0 0 0 0 0 0 0 0 0 0.00495402847111143 0 0.0358338380515205 0 0 0 0 0.00490913707912785 0 0 0 0 0 0 0 0 0.0140998022969468 0 0.00248358574316177 0.00211745490549506 0.0171998432953679
0 0 0 0 0 0 0 0 0 0 0 0 0.0617586026808022 0 0 0 0 0 0 0 0 0 0 0 0 0 0 0 0 0 0 0 0 0 0 0 0 0 0 0 0 0 0 0.0830313607990285 0 0 0 0 0 0 0 0 0 0 0 0 0 0 0 0 0 0 0 0 0 0 0 0 0 0 0 0.109129374620941 0 0 0 0 0 0 0 0 0 0 0 0 0 0 0 0 0 0 0 0 0 0 0 0 0 0 0 0 0 0 0 0 0.03845257625296 0 0 0 0 0 0 0 0 0 0 0 0 0 0 0 0 0 0 0 0 0 0 0 0 0 0 0 0 0 0 0 0 0 0 0 0 0 0 0 0 0 0 0 0 0 0 0 0 0 0 0 0 0 0 0 0 0 0 0 0 0 0 0.243171002769479 0 0 0 0 0 0 0 0.0998912833836476 0.0609571048246191 0 0 0 0 0 0 0 0 0 0 0.0163539456783516 0 0 0 0 0 0.0818649494009229 0 0 0 0 0 0 0 0 0 0 0 0 0 0 0.0523546849038393 0 0 0 0 0 0 0 0 0 0 0 0 0 0 0 0 0 0 0 0 0 0 0 0 0 0 0 0 0 0 0 0 0 0 0 0 0 0 0 0 0 0 0 0 0 0 0 0 0 0 0 0 0 0.0279137220206673 0.0282822207876229 0 0.0968391718771191 0 0 0 0 0 0 0 0 0 0 0 0 0 0 0 0 0 0 0 0 0 0 0 0 0 0 0 0 0 0 0 0 0 0 0 0 0 0 0 0 0 0 0 0 0 0 0 0 0 0 0 0 0 0
0 0 0 0 0 0 0 0 0 0 0 0 0 0 0 0 0 0 0 0 0 0 0 0 0 0 0 0 0 0 0 0 0 0 0.0483377834407458 0.0144939851578649 0 0 0 0 0 0 0 0 0 0 0 0 0 0 0 0 0 0 0.117997116484936 0 0 0 0 0 0 0 0 0 0 0 0 0 0 0 0 0.379075395265408 0 0 0 0 0 0 0 0 0 0 0 0 0 0 0.011642743007298 0 0 0 0 0 0 0 0 0.0184123025727379 0 0 0 0 0 0 0 0 0 0 0 0 0 0 0 0 0 0 0 0 0 0 0 0 0 0 0 0 0 0 0 0 0 0 0 0 0 0 0 0 0 0 0 0.029447339947401 0 0 0 0 0 0 0 0 0 0 0 0 0 0 0 0 0 0 0 0 0 0 0 0 0 0 0 0.0875204187282039 0 0 0 0 0 0 0 0 0 0 0 0 0 0 0 0 0 0 0 0 0.0897559653943245 0.0219464760866997 0 0 0 0 0 0 0 0 0 0 0 0 0 0 0 0 0 0 0 0 0 0 0 0 0 0 0 0 0 0 0 0 0 0 0 0 0 0 0 0 0 0 0 0 0 0 0 0 0 0 0 0 0 0 0 0 0 0 0 0 0 0 0 0 0 0 0 0 0 0.0209261900725053 0 0 0 0.00645559549512383 0.0163367989818923 0.0292130655052256 0 0 0 0 0 0 0 0 0 0 0 0 0 0 0 0 0 0 0 0 0 0 0 0 0 0 0 0 0 0 0 0 0 0 0 0.0841592275106937 0 0 0 0 0 0 0 0 0 0 0 0 0 0.00991966965514472 0 0 0 0.0143599266937946
0 0 0 0 0 0 0 0 0 0 0 0 0 0 0 0 0 0 0 0 0 0 0 0 0 0 0 0 0 0 0 0 0 0 0 0 0 0 0 0 0 0 0 0 0 0 0 0 0 0 0.394785370875584 0 0 0 0.48875042457257 0 0 0 0 0 0 0 0 0 0 0 0 0 0 0 0 0.116464204551845 0 0 0 0 0 0 0 0 0 0 0 0 0 0 0 0 0 0 0 0 0 0 0 0 0 0 0 0 0 0 0 0 0 0 0 0 0 0 0 0 0 0 0 0 0 0 0 0 0 0 0 0 0 0 0 0 0 0 0 0 0 0 0 0 0 0 0 0 0 0 0 0 0 0 0 0 0 0 0 0 0 0 0 0 0 0 0 0 0 0 0 0 0 0 0 0 0 0 0 0 0 0 0 0 0 0 0 0 0 0 0 0 0 0 0 0 0 0 0 0 0 0 0 0 0 0 0 0 0 0 0 0 0 0 0 0 0 0 0 0 0 0 0 0 0 0 0 0 0 0 0 0 0 0 0 0 0 0 0 0 0 0 0 0 0 0 0 0 0 0 0 0 0 0 0 0 0 0 0 0 0 0 0 0 0 0 0 0 0 0 0 0 0 0 0 0 0 0 0 0 0 0 0 0 0 0 0 0 0 0 0 0 0 0 0 0 0 0 0 0 0 0 0 0 0 0 0 0 0 0 0 0 0 0 0 0 0 0 0 0 0 0 0 0 0 0 0 0
0 0 0 0 0 0 0 0 0 0 0 0 0 0 0 0 0 0 0 0 0 0 0 0 0 0 0 0 0 0 0.0017153574270273 0 0 0 0 0 0.00579564861652542 0 0 0 0 0 0 0 0 0 0.0227683069542302 0 0 0 0.0398644446207753 0.00496082185405761 0 0 0 0 0 0 0 0.0120384002594642 0.0224313075088161 0 0.000925896478701451 0 0 0 0 0 0 0 0 0 0 0.0140572257044927 0 0 0 0 0 0 0 0 0 0 0 0.159089270191423 0.00388678093999609 0.0712965163270988 0.00577705491175806 0.0772184711097107 0 0 0 0 0 0 0.00141159621599122 0 0 0 0 0 0.00277482159628339 0 0 0 0 0 0 0 0 0 0 0 0 0 0 0 0 0 0 0 0.0148743152524455 0.00232434130009665 0 0 0 0 0 0 0 0.00617304905512596 0 0 0 0 0 0 0 0 0.051415590010402 0 0.0774198548517689 0.168067542376467 0 0 0.16122930393803 0.00758568423353202 0.00180912646509699 0 0 0 0 0 0.048590572980251 0.0144986988204328 0 0 0 0 0 0 0 0 0 0 0 0 0 0 0 0 0 0 0 0 0 0 0 0 0 0 0 0 0 0 0 0 0 0 0 0 0 0 0 0 0 0 0 0 0 0 0 0 0 0 0 0 0 0 0 0 0 0 0 0 0 0 0 0 0 0 0 0 0 0 0 0 0 0 0 0 0 0 0 0 0 0 0 0 0 0 0 0 0 0 0 0 0 0 0 0 0 0 0 0 0 0 0 0 0 0 0 0 0 0 0 0 0 0 0 0 0 0 0 0 0 0 0 0 0 0 0 0 0 0 0 0 0 0 0 0 0 0 0 0 0 0 0 0 0 0 0 0 0 0 0 0 0 0 0 0 0 0 0 0 0 0 0 0
0 0 0 0 0 0 0 0 0 0 0 0 0 0 0 0 0.134418097261367 0 0 0.00870925434742842 0.0821614622581024 0 0 0 0 0 0 0 0 0 0 0 0 0 0 0 0 0 0.00379978839413563 0 0 0 0 0 0 0 0.00408821058036843 0 0 0 0 0 0 0 0 0 0 0 0.0386718896755993 0 0.122569460354403 0 0.132404506626741 0 0 0 0 0 0 0 0 0 0 0 0 0 0 0 0.0197788338144753 0 0 0 0 0 0 0.00448466895781813 0 0.00890896080820859 0 0 0 0 0 0 0 0 0 0 0 0 0 0 0 0 0 0 0 0 0 0 0 0 0 0 0 0 0 0 0 0 0 0 0.208435806720377 0 0.0780312922977282 0 0 0 0 0.0465140148538296 0 0 0 0 0.0302166906043219 0 0 0 0 0 0 0 0 0 0 0 0 0 0 0 0 0 0 0 0 0 0 0 0 0 0 0 0 0 0 0 0 0 0 0 0 0 0.0122523112822852 0.0105289363597839 0 0 0 0 0 0 0 0 0 0 0 0 0 0 0 0 0 0 0 0 0 0 0 0 0 0 0 0 0 0 0 0 0 0 0 0 0 0 0 0 0 0 0 0 0 0.0149405099701325 0 0 0 0 0 0 0 0 0 0 0 0 0 0 0 0 0 0 0 0 0 0 0 0 0 0 0 0 0 0 0 0 0 0 0 0 0 0 0 0 0 0 0 0 0 0 0 0 0 0 0 0 0 0 0 0 0 0 0 0 0 0.0171855530711851 0 0.0218997517617099 0 0 0 0 0 0 0 0 0 0 0 0 0 0 0 0 0 0 0 0 0 0 0 0 0 0 0 0 0 0 0 0 0 0 0 0
0 0 0 0 0 0 0 0 0 0 0 0 0 0 0 0 0 0 0 0 0.010641592063637 0.0229284397701402 0 0 0 0 0 0 0 0 0 0 0 0 0 0 0 0 0 0.00754677863869369 0 0 0 0 0 0.250653088668532 0.024233686371393 0 0 0 0 0.0520246530957644 0 0 0 0 0 0 0.0550072648010134 0.0935666585359879 0 0 0.0324735747258084 0.00861462214675375 0 0 0 0 0 0 0 0 0 0 0 0 0 0.122537270168266 0.0669817124094912 0 0 0 0 0 0 0.0239309687341741 0.00167245623400258 0.0224371981845606 0 0 0 0 0 0 0 0 0 0 0 0 0 0 0 0 0 0 0 0 0 0 0 0.00522315852887771 0 0.00544574080770917 0 0 0 0 0 0 0 0 0 0 0 0 0 0 0 0.0156207395514538 0 0 0 0 0.0108481511644405 0 0 0 0 0.00276953359859081 0 0 0 0 0 0 0 0 0 0 0 0 0 0 0 0 0 0 0 0 0 0 0 0 0 0 0 0 0.0313051387735652 0 0 0 0.0401041103275452 0 0 0 0 0 0 0.00700234192812345 0 0 0 0 0 0 0 0 0 0 0.0335703324751161 0 0 0 0 0 0 0 0 0 0 0 0 0 0 0 0 0 0 0 0 0 0 0 0 0 0 0 0 0 0.0412211837831768 0 0 0 0 0 0 0 0 0 0 0 0 0 0 0.00434004063149191 0 0 0 0 0 0 0 0 0 0 0 0 0 0 0 0 0 0 0 0 0 0 0 0 0 0 0 0 0 0 0 0 0 0 0 0 0 0 0 0 0 0 0 0 0 0.00729956388169119 0 0 0 0 0 0 0 0 0 0 0 0 0 0 0 0 0 0 0 0 0 0 0 0 0 0 0 0 0 0 0 0 0 0 0 0 0 0
0 0 0 0 0 0 0 0 0 0 0 0 0 0 0.0171662850965258 0 0 0 0 0 0 0 0 0.0344804643415755 0 0 0 0 0 0 0 0 0 0 0 0 0 0 0 0.0374543230901044 0 0 0 0 0 0 0 0 0 0 0 0.0418702711091992 0 0 0 0 0 0 0 0 0 0 0 0 0 0 0 0 0 0 0.215975207170107 0 0.234218866526688 0 0 0.0244547568956982 0 0 0.0656905570652486 0 0 0 0 0 0 0 0 0 0 0 0 0 0 0 0 0 0 0 0 0 0 0 0 0 0 0 0 0 0 0 0 0 0 0 0 0 0 0 0 0 0 0 0 0 0 0 0 0 0 0 0 0 0 0 0 0 0 0 0 0 0 0 0 0 0 0 0 0 0 0 0 0 0 0 0 0 0 0 0 0 0 0 0 0 0 0 0 0 0 0 0 0 0 0 0 0 0 0 0 0 0 0 0 0.148356047999419 0 0 0 0 0 0 0 0 0 0 0 0 0 0 0 0 0 0 0 0 0 0 0 0 0 0 0 0 0 0 0.00756558269347823 0 0 0 0 0 0 0 0 0 0 0 0 0 0 0.00758987241471513 0 0 0 0 0 0 0 0 0 0 0 0 0 0 0 0 0 0 0 0 0 0 0 0 0 0 0 0 0 0 0 0 0 0 0 0 0 0 0 0 0 0 0 0 0 0 0 0 0 0 0 0 0 0 0 0 0 0 0 0 0 0 0 0.165177765597241 0 0 0 0 0 0 0 0 0 0 0 0 0 0 0 0 0 0 0 0 0 0 0 0 0 0
0 0 0 0 0 0 0 0 0 0 0 0 0 0 0 0 0.0582992646217025 0 0 0 0.322484340236912 0 0 0 0 0 0 0 0 0 0 0 0 0 0 0 0 0 0 0 0 0 0 0 0 0.0115730308616415 0.0063839182636276 0 0 0 0 0 0 0 0 0 0 0 0.00384439981617889 0.171136350957647 0.0549832937961 0 0 0 0 0 0 0 0 0 0 0 0 0 0 0 0 0.0118458397630424 0.0671897560614563 0 0 0 0 0 0 0.00325425209254723 0 0 0 0 0 0 0 0 0 0 0 0 0 0 0 0 0 0 0 0 0 0 0 0 0 0 0 0 0 0 0 0 0 0 0 0 0 0 0 0 0 0 0 0.05253312533292 0 0 0 0 0.182911223288015 0 0 0 0 0 0 0 0 0 0.00494922424069755 0 0 0 0 0 0 0 0 0 0 0 0 0 0 0 0 0 0 0 0 0 0 0 0 0 0 0 0 0 0 0 0 0 0 0.00842917164301763 0 0 0 0 0 0 0 0 0 0 0.0150828430404046 0 0 0 0 0 0 0 0 0 0 0 0 0 0 0 0 0 0 0 0 0 0 0 0 0 0 0 0 0 0.00937438630434256 0 0 0 0 0 0 0 0 0 0 0 0 0 0 0.0157255796797465 0 0 0 0 0 0 0 0 0 0 0 0 0 0 0 0 0 0 0 0 0 0 0 0 0 0 0 0 0 0 0 0 0 0 0 0 0 0 0 0 0 0 0 0 0 0 0 0 0 0 0 0 0 0 0 0 0 0 0 0 0 0 0 0 0 0 0 0 0 0 0 0 0 0 0 0 0 0 0 0 0 0 0 0
0 0 0 0 0 0 0 0 0 0 0 0 0 0 0 0 0 0 0 0 0 0 0 0 0 0 0 0 0 0 0 0 0 0 0 0 0 0 0.0222332690285369 0 0 0 0.0541860383586068 0 0.0899315698646475 0 0 0 0 0.017487617143738 0 0.0609729196306113 0 0 0 0 0 0 0 0 0.02203528132909 0 0 0 0 0 0 0 0 0 0 0 0 0 0 0 0 0 0.186123714546517 0 0 0 0 0 0 0 0 0 0 0 0 0 0 0 0 0 0 0 0 0 0 0 0 0 0 0 0 0 0 0 0 0 0 0 0 0 0 0 0 0 0 0 0 0 0 0 0 0 0 0 0 0 0 0 0 0 0 0 0 0 0 0 0 0 0 0 0 0 0 0 0 0 0 0 0 0 0 0 0 0 0 0 0 0 0 0 0 0 0 0 0 0.0515370526238508 0 0 0 0 0 0 0 0 0 0 0 0.0413401459359921 0 0 0.00851316511264891 0 0 0 0.00768008687575443 0 0 0 0 0 0 0 0 0 0 0.00952321740802351 0 0 0.0274930940656933 0.0425430291498037 0 0 0 0 0 0 0 0.0896239157002428 0 0 0 0 0 0 0 0 0 0 0.0747283527772847 0.00850850106481804 0 0 0 0.0997217953683575 0 0 0 0 0 0 0 0 0 0 0 0 0 0 0 0 0 0 0 0 0 0 0 0 0 0 0 0 0 0 0 0 0 0 0 0 0 0 0 0 0 0 0 0 0 0 0 0 0 0 0 0 0 0 0 0.0279898969096261 0 0 0 0 0 0 0 0.0578273371061563 0 0 0 0 0 0 0 0 0 0 0 0 0 0 0 0 0 0 0 0 0 0 0 0 0 0
0 0 0 0 0 0 0 0 0 0 0 0 0 0.149093929852972 0.150968544644336 0 0 0 0 0 0 0 0 0 0 0 0 0 0 0 0.0966776663912641 0 0 0 0 0 0 0 0 0 0 0 0 0 0 0.0249453555765084 0 0 0 0 0 0 0 0 0 0 0 0 0 0 0 0 0 0 0 0.118122747331073 0 0 0 0 0 0 0 0 0 0 0 0 0 0 0 0 0 0 0 0 0 0 0 0 0 0 0 0 0 0 0 0 0 0 0 0 0 0 0 0 0 0 0 0 0 0 0 0 0 0 0 0 0 0 0 0 0 0 0 0 0 0.0428420103882977 0 0.0567018800347372 0 0 0 0 0 0 0 0 0 0 0 0 0 0 0 0 0 0 0 0 0 0 0 0 0 0 0 0 0 0 0 0 0 0 0 0 0 0 0.094111837642501 0 0 0 0.0698022505817993 0 0 0 0 0 0 0 0 0 0 0 0 0 0 0 0 0 0 0 0 0 0 0 0 0 0 0 0 0 0 0 0 0 0 0 0 0 0 0 0 0 0 0 0 0 0 0.0974272122747127 0 0 0 0 0 0 0 0 0 0 0 0 0 0 0 0.0309288759677165 0 0 0 0 0 0 0 0 0 0 0 0 0 0 0 0 0 0 0 0 0 0 0 0 0 0 0 0 0 0 0 0 0 0 0 0 0 0 0 0 0 0 0 0 0 0 0 0.0683776893140817 0 0 0 0 0 0 0 0 0 0 0 0 0 0 0 0 0 0 0 0 0 0 0 0 0 0 0 0 0 0 0 0 0 0 0 0
0 0 0 0 0 0 0 0 0 0 0 0 0 0 0 0 0 0 0 0 0 0 0 0 0 0 0 0 0 0 0 0 0 0 0 0 0 0 0 0 0 0 0 0 0.0914664734408426 0 0 0 0 0 0 0 0 0.151374501318208 0 0 0 0 0 0 0 0 0 0 0.095359475463851 0 0.544114132395887 0 0 0 0 0 0 0 0 0 0 0 0 0 0 0 0 0 0 0 0 0 0 0 0 0 0 0 0 0 0 0 0 0 0 0 0 0 0 0 0 0 0 0 0 0 0 0 0 0 0 0 0 0 0 0 0 0 0 0 0 0 0 0 0 0 0 0 0 0 0 0 0 0 0 0 0 0 0 0 0 0 0 0 0 0 0 0 0 0 0 0 0 0 0 0 0 0 0 0 0 0 0.0837483423418472 0 0 0 0.0339370750393637 0 0 0 0 0 0 0 0 0 0 0 0 0 0 0 0 0 0 0 0 0 0 0 0 0 0 0 0 0 0 0 0 0 0 0 0 0 0 0 0 0 0 0 0 0 0 0 0 0 0 0 0 0 0 0 0 0 0 0 0 0 0 0 0 0 0 0 0 0 0 0 0 0 0 0 0 0 0 0 0 0 0 0 0 0 0 0 0 0 0 0 0 0 0 0 0 0 0 0 0 0 0 0 0 0 0 0 0 0 0 0 0 0 0 0 0 0 0 0 0 0 0 0 0 0 0 0 0 0 0 0 0 0 0 0 0 0 0 0 0 0 0 0 0 0 0 0
0 0 0 0 0 0 0 0 0 0 0 0 0.0234308651169685 0 0 0 0 0 0 0 0 0 0 0 0 0 0 0 0 0 0 0 0 0 0 0 0 0 0 0 0 0 0 0 0 0 0 0 0 0 0 0 0 0.449207994955701 0 0 0 0 0 0 0 0 0 0 0 0.377663303687535 0 0 0 0 0 0.0209168009352888 0 0 0 0 0 0 0 0 0 0 0 0 0 0 0 0 0 0 0 0 0 0 0 0 0 0 0 0 0 0 0 0 0 0.0402959866867084 0 0 0.012590447843826 0 0 0 0 0 0 0 0 0 0 0 0 0 0 0 0 0 0 0 0 0.0416451234553032 0 0 0 0 0 0 0 0 0 0 0 0 0 0 0 0 0 0 0 0 0 0 0 0 0 0 0 0 0 0 0 0 0 0 0 0 0 0 0.0143188620159252 0 0 0 0 0 0 0 0 0 0 0 0 0 0 0 0 0 0 0 0 0 0 0 0 0 0 0 0 0 0 0 0 0 0 0 0 0 0 0 0 0 0 0 0 0 0 0 0 0 0 0 0 0 0 0 0 0 0 0 0 0 0 0 0 0 0 0 0 0 0 0 0 0 0 0 0 0 0 0 0 0 0 0 0 0 0 0 0 0 0 0 0 0 0 0 0 0 0 0 0 0 0 0 0.0199306153027441 0 0 0 0 0 0 0 0 0 0 0 0 0 0 0 0 0 0 0 0 0 0 0 0 0 0 0 0 0 0 0 0 0 0 0 0 0 0 0 0 0 0 0 0 0 0 0
0.0158469249453084 0 0 0 0 0 0 0 0 0 0 0 0 0 0 0 0 0 0 0 0 0 0 0 0 0 0 0 0 0 0 0 0 0 0 0 0 0 0 0 0 0 0 0 0 0 0 0 0 0 0 0 0 0 0 0 0 0 0 0 0 0 0 0 0 0 0 0 0 0 0 0 0 0 0 0 0 0 0 0 0 0 0 0 0 0 0 0 0 0 0 0 0 0 0 0 0 0 0 0 0 0 0 0 0 0 0 0 0 0.281861395463641 0 0.702291679591051 0 0 0 0 0 0 0 0 0 0 0 0 0 0 0 0 0 0 0 0 0 0 0 0 0 0 0 0 0 0 0 0 0 0 0 0 0 0 0 0 0 0 0 0 0 0 0 0 0 0 0 0 0 0 0 0 0 0 0 0 0 0 0 0 0 0 0 0 0 0 0 0 0 0 0 0 0 0 0 0 0 0 0 0 0 0 0 0 0 0 0 0 0 0 0 0 0 0 0 0 0 0 0 0 0 0 0 0 0 0 0 0 0 0 0 0 0 0 0 0 0 0 0 0 0 0 0 0 0 0 0 0 0 0 0 0 0 0 0 0 0 0 0 0 0 0 0 0 0 0 0 0 0 0 0 0 0 0 0 0 0 0 0 0 0 0 0 0 0 0 0 0 0 0 0 0 0 0 0 0 0 0 0 0 0 0 0 0 0 0 0 0 0 0 0 0 0 0 0 0 0 0 0 0 0 0 0 0
0 0 0 0 0 0 0 0 0 0 0 0 0 0 0 0.0412960703942441 0 0 0 0 0 0 0 0 0 0 0 0 0.0448052410195199 0 0 0 0 0 0 0 0 0 0 0 0 0 0 0 0 0 0.0799153176506969 0 0 0 0 0 0 0 0 0 0 0 0 0 0 0 0 0 0 0 0 0 0 0.150562919525783 0 0 0 0 0 0 0.118044023701175 0 0 0 0 0 0 0 0 0 0 0 0 0 0 0 0 0 0 0 0 0 0 0 0 0 0 0 0 0 0 0 0 0 0.0261070162937989 0.539269411414782 0 0 0 0 0 0 0 0 0 0 0 0 0 0 0 0 0 0 0 0 0 0 0 0 0 0 0 0 0 0 0 0 0 0 0 0 0 0 0 0 0 0 0 0 0 0 0 0 0 0 0 0 0 0 0 0 0 0 0 0 0 0 0 0 0 0 0 0 0 0 0 0 0 0 0 0 0 0 0 0 0 0 0 0 0 0 0 0 0 0 0 0 0 0 0 0 0 0 0 0 0 0 0 0 0 0 0 0 0 0 0 0 0 0 0 0 0 0 0 0 0 0 0 0 0 0 0 0 0 0 0 0 0 0 0 0 0 0 0 0 0 0 0 0 0 0 0 0 0 0 0 0 0 0 0 0 0 0 0 0 0 0 0 0 0 0 0 0 0 0 0 0 0 0 0 0 0 0 0 0 0 0 0 0 0 0 0 0 0 0 0 0 0 0 0 0 0 0 0 0 0 0 0 0 0 0 0 0
0 0 0 0 0 0 0 0 0 0 0 0 0 0 0 0 0 0 0.164377965428568 0 0 0 0 0 0 0 0 0 0.125649924742355 0 0 0 0 0 0 0 0 0 0 0 0 0 0 0 0 0 0.0770105087145066 0 0 0 0 0 0 0 0 0 0 0 0 0 0 0 0 0 0 0 0 0 0.120348035850233 0 0 0 0 0 0 0 0 0 0 0 0 0 0 0 0 0 0 0 0 0 0 0 0 0 0 0 0 0 0 0 0 0 0 0 0 0 0 0 0 0 0.0345739196881684 0.426935022793614 0 0.0511046227825555 0 0 0 0 0 0 0 0 0 0 0 0 0 0 0 0 0 0 0 0 0 0 0 0 0 0 0 0 0 0 0 0 0 0 0 0 0 0 0 0 0 0 0 0 0 0 0 0 0 0 0 0 0 0 0 0 0 0 0 0 0 0 0 0 0 0 0 0 0 0 0 0 0 0 0 0 0 0 0 0 0 0 0 0 0 0 0 0 0 0 0 0 0 0 0 0 0 0 0 0 0 0 0 0 0 0 0 0 0 0 0 0 0 0 0 0 0 0 0 0 0 0 0 0 0 0 0 0 0 0 0 0 0 0 0 0 0 0 0 0 0 0 0 0 0 0 0 0 0 0 0 0 0 0 0 0 0 0 0 0 0 0 0 0 0 0 0 0 0 0 0 0 0 0 0 0 0 0 0 0 0 0 0 0 0 0 0 0 0 0 0 0 0 0 0 0 0 0 0 0 0 0 0 0 0 0
0 0 0 0 0 0.00474013099556069 0 0 0 0.00746584686783578 0 0.0121669692467145 0 0.0273487360602881 0.0346355232986176 0.295115452582245 0 0 0 0 0 0 0 0 0 0 0 0 0 0 0 0 0 0 0 0 0.00846362211118613 0 0.0176625667074589 0.0107082581254639 0 0 0 0 0 0 0 0 0 0 0.00591454514820311 0 0 0 0 0 0 0 0 0 0 0.121810727537378 0 0 0 0 0 0 0 0 0 0 0.106293742353735 0 0 0.0350025896520592 0 0 0.0213030344392169 0 0 0 0 0 0 0 0 0 0 0.00496899694871372 0 0 0 0 0 0 0 0 0 0 0 0 0 0 0 0 0 0 0 0 0 0 0 0 0 0 0 0 0 0 0 0 0 0 0 0 0 0 0 0 0 0 0 0 0.172173001138214 0.0350996798569281 0 0 0.0356691373578017 0.0031154204126018 0.00494003034817163 0 0 0 0 0 0 0.00943409350738396 0.0099985665215112 0 0 0 0 0 0.00784218445695017 0 0 0 0 0 0 0 0 0 0 0 0 0 0 0 0 0 0 0 0 0 0 0 0 0 0 0 0 0 0 0 0 0 0 0 0 0 0 0 0 0 0 0 0 0 0 0 0 0 0 0 0 0 0 0 0 0 0 0 0 0 0 0 0 0 0 0 0 0 0 0 0 0 0 0 0 0 0 0 0 0 0 0 0 0 0 0 0 0 0 0 0 0 0 0 0 0 0 0 0 0 0 0 0 0 0 0 0 0 0 0 0 0 0 0 0 0 0 0 0 0 0 0 0 0 0 0 0 0 0 0 0 0 0 0 0 0 0 0.00812714432576177 0 0 0 0 0 0 0 0 0 0 0 0 0 0 0 0 0 0 0 0 0 0 0 0 0 0
0 0 0 0 0 0 0 0.00600342445561946 0 0 0 0 0 0 0 0 0 0 0 0 0 0 0 0 0 0 0 0 0 0 0 0 0 0.0122356113581492 0 0 0 0 0 0 0 0 0 0 0 0 0 0 0 0 0.0814161151088407 0 0 0 0.363069971579095 0.0172838197459047 0.111227716240543 0.0353755399386869 0 0 0 0 0 0 0 0 0.00441422190609403 0 0 0 0 0 0 0 0 0 0.0389924943854624 0 0 0 0.00272431825779359 0 0 0 0 0.00616074990795476 0.0131449219129044 0 0 0 0 0.00543187081019635 0 0 0 0.0214203306730777 0 0 0 0 0.0144972545001897 0 0 0 0.0124702659113548 0 0 0 0 0.0294388545238177 0 0 0 0 0 0 0 0 0 0 0 0 0 0 0 0 0 0 0 0 0 0 0 0 0 0 0 0 0 0.0762364364190877 0 0 0 0 0.0195456935414258 0 0 0 0 0 0.0028698891788214 0 0 0 0 0 0 0 0 0 0 0 0 0 0 0 0 0 0 0 0 0 0 0 0 0 0 0 0 0 0 0 0 0 0 0 0 0 0.0151553206230318 0.0025708251468114 0 0 0 0 0 0 0 0 0 0 0 0 0 0 0 0 0 0 0 0 0 0 0 0 0 0 0 0 0 0 0 0 0 0 0 0 0 0 0 0 0 0 0 0 0 0 0 0 0 0 0 0 0 0 0 0 0 0 0 0 0 0 0 0 0 0 0 0 0 0.0378757435300172 0 0 0 0 0 0 0 0 0 0 0 0 0 0 0 0 0 0 0 0 0 0 0 0 0 0 0 0 0 0 0 0 0 0 0 0 0 0 0 0.00824622665275279 0 0.0375247724680637 0 0 0 0 0 0 0 0 0 0 0 0 0 0.00960864783484673 0 0.0031337870343452 0 0.0119251763551122
0 0 0 0 0 0 0 0 0 0 0 0 0 0 0 0.00839589703002774 0 0 0 0 0 0 0 0.0636615137704432 0 0 0 0 0 0 0 0 0 0 0 0 0 0 0 0 0.0482209441180369 0 0 0 0 0 0 0 0 0 0 0 0 0 0 0 0 0 0 0 0 0.352604818951616 0 0 0 0 0 0 0 0 0.283721618365572 0 0 0 0 0.0904159291310038 0 0 0 0 0 0 0 0 0 0 0 0 0 0 0 0 0 0 0 0 0 0 0 0 0 0 0 0 0 0 0 0 0 0 0 0 0 0 0 0 0 0 0 0 0 0 0 0 0 0 0 0 0 0 0 0 0 0 0 0 0 0 0 0 0 0 0 0 0 0 0 0 0 0 0 0 0 0 0 0 0 0 0 0 0 0 0 0 0 0 0 0 0 0 0 0 0 0 0 0 0 0 0 0 0 0 0 0.0661711495153556 0 0 0 0 0 0 0 0 0 0 0 0 0 0 0 0 0 0 0 0 0 0 0 0 0 0 0 0 0 0 0.0132592955852393 0 0 0 0 0 0 0 0.0290823848168483 0 0 0 0 0 0 0 0 0 0 0 0 0 0 0 0 0 0 0 0 0 0 0 0 0 0 0 0 0 0 0 0 0 0 0 0 0 0 0 0 0 0 0 0 0 0 0 0 0 0 0 0 0 0 0 0 0 0 0 0 0 0 0 0 0 0 0 0 0 0 0.0444664487158566 0 0 0 0 0 0 0 0 0 0 0 0 0 0 0 0 0 0 0 0 0 0 0 0 0 0
0 0 0 0 0 0 0 0 0 0 0 0 0 0 0 0 0 0 0 0 0 0 0 0 0 0 0 0 0 0 0 0 0 0 0 0 0.0857882690736847 0 0 0 0 0 0 0 0 0 0.165622620616639 0 0 0 0.047158910015093 0 0 0 0 0 0 0 0.0897759168546589 0 0 0 0 0 0 0 0 0 0 0 0 0 0 0 0 0 0 0 0 0 0 0 0 0 0 0 0 0.334077934315778 0 0 0 0 0 0 0 0 0 0 0 0 0 0 0 0 0 0 0 0 0 0 0 0 0 0 0 0 0 0 0 0 0 0 0 0 0 0 0 0 0 0 0 0.153202508007741 0.0743719415730321 0.0500018995433735 0 0 0 0 0 0 0 0 0 0 0 0 0 0 0 0 0 0 0 0 0 0 0 0 0 0 0 0 0 0 0 0 0 0 0 0 0 0 0 0 0 0 0 0 0 0 0 0 0 0 0 0 0 0 0 0 0 0 0 0 0 0 0 0 0 0 0 0 0 0 0 0 0 0 0 0 0 0 0 0 0 0 0 0 0 0 0 0 0 0 0 0 0 0 0 0 0 0 0 0 0 0 0 0 0 0 0 0 0 0 0 0 0 0 0 0 0 0 0 0 0 0 0 0 0 0 0 0 0 0 0 0 0 0 0 0 0 0 0 0 0 0 0 0 0 0 0 0 0 0 0 0 0 0 0 0 0 0 0 0 0 0 0 0 0 0 0 0 0 0 0 0 0 0 0 0 0 0 0 0 0 0 0 0 0 0
0 0 0 0 0 0 0 0 0 0 0 0 0 0 0 0 0 0 0 0 0 0 0 0 0.111241633489644 0.129045548289946 0 0 0 0 0 0 0 0 0 0 0 0 0 0 0.042650113901701 0 0 0 0.183020003091082 0 0 0 0 0 0 0 0.029781635214731 0 0 0 0 0 0 0 0 0 0 0 0 0 0 0 0 0 0 0 0 0 0 0 0 0 0.0564574273768514 0 0 0 0 0 0 0 0 0 0 0 0 0 0 0 0 0 0 0 0 0 0 0 0 0 0 0 0 0 0 0 0 0 0 0 0.0302167611864218 0 0 0 0 0 0 0 0 0 0 0 0 0 0.0995662160540747 0 0 0 0 0 0 0 0 0 0 0 0 0 0 0 0 0 0 0 0 0 0 0 0 0 0 0 0 0 0 0 0 0 0 0 0 0 0 0 0 0 0.0531105827996036 0.0804792701268291 0 0 0 0 0 0 0 0 0 0 0 0 0 0 0.0736521806972398 0 0 0 0 0 0 0 0 0 0 0 0 0 0 0 0 0 0 0 0 0 0 0 0 0 0 0 0 0 0 0 0 0 0 0 0 0 0.110778627771876 0 0 0 0 0 0 0 0 0 0 0 0 0 0 0 0 0 0 0 0 0 0 0 0 0 0 0 0 0 0 0 0 0 0 0 0 0 0 0 0 0 0 0 0 0 0 0 0 0 0 0 0 0 0 0 0 0 0 0 0 0 0 0 0 0 0 0 0 0 0 0 0 0 0 0 0 0 0 0 0 0 0 0 0 0 0 0 0 0 0 0 0 0 0 0
0 0 0 0 0 0 0 0 0 0 0 0 0 0 0 0 0 0 0 0 0 0 0 0 0 0 0 0 0 0 0 0 0 0 0 0 0 0 0 0 0 0 0 0 0 0 0.00951421585355938 0 0 0 0 0 0 0 0 0 0 0 0 0 0 0.0463561625380908 0 0 0 0 0 0 0 0 0.117642072234288 0 0.113847292878039 0 0 0 0 0 0 0 0 0.148799301292377 0 0 0 0 0 0 0 0 0 0 0 0 0 0 0 0.114609265832739 0.0743141092254974 0.19689452516346 0 0 0 0 0 0 0 0 0 0 0 0 0 0 0 0 0 0 0 0 0 0 0 0 0 0 0 0.0416045596234462 0 0 0 0 0 0 0 0.0695999091117408 0 0 0 0 0 0 0 0 0 0 0 0 0 0 0 0 0 0 0 0 0 0 0 0 0 0 0 0 0 0 0 0 0 0 0 0 0 0 0 0 0 0 0 0 0 0 0 0 0 0 0 0 0 0 0 0 0 0 0 0 0 0 0 0 0 0 0 0 0 0 0 0 0 0 0 0 0 0 0 0 0 0 0 0 0 0 0 0 0 0.0195220331091866 0 0 0 0 0 0.0472965531375745 0 0 0 0 0 0 0 0 0 0 0 0 0 0 0 0 0 0 0 0 0 0 0 0 0 0 0 0 0 0 0 0 0 0 0 0 0 0 0 0 0 0 0 0 0 0 0 0 0 0 0 0 0 0 0 0 0 0 0 0 0 0 0 0 0 0 0 0 0 0 0 0 0 0 0 0 0 0 0 0 0 0 0 0 0 0 0 0
0 0 0 0 0 0 0 0 0 0 0 0 0 0.0392676207010728 0 0 0 0 0 0 0 0 0 0 0 0 0 0 0 0 0 0 0 0 0 0 0 0 0 0 0 0 0 0 0 0 0 0 0 0 0 0 0 0 0.24216239711407 0 0 0 0 0 0 0 0 0 0 0 0 0 0.178260851547694 0 0 0.222852780636509 0 0 0 0 0 0 0 0 0 0 0 0 0 0 0 0 0 0 0 0 0.0315019321479388 0 0 0 0 0 0 0 0 0 0 0 0 0.0576445204552173 0 0 0 0 0 0.228309897397498 0 0 0 0 0 0 0 0 0 0 0 0 0 0 0 0 0 0 0 0 0 0 0 0 0 0 0 0 0 0 0 0 0 0 0 0 0 0 0 0 0 0 0 0 0 0 0 0 0 0 0 0 0 0 0 0 0 0 0 0 0 0 0 0 0 0 0 0 0 0 0 0 0 0 0 0 0 0 0 0 0 0 0 0 0 0 0 0 0 0 0 0 0 0 0 0 0 0 0 0 0 0 0 0 0 0 0 0 0 0 0 0 0 0 0 0 0 0 0 0 0 0 0 0 0 0 0 0 0 0 0 0 0 0 0 0 0 0 0 0 0 0 0 0 0 0 0 0 0 0 0 0 0 0 0 0 0 0 0 0 0 0 0 0 0 0 0 0 0 0 0 0 0 0 0 0 0 0 0 0 0 0 0 0 0 0 0 0 0 0 0 0 0 0 0 0 0 0 0 0 0 0 0 0 0 0 0 0
0 0 0 0 0 0 0 0 0 0 0 0 0 0 0 0 0 0 0 0 0 0 0 0 0 0 0 0 0 0 0 0 0 0 0 0 0 0 0 0 0 0 0 0 0 0 0 0 0 0 0 0.15114351083077 0 0 0 0 0 0 0 0 0.314625793149957 0 0.0179635150429631 0 0 0 0 0 0 0 0 0 0 0 0 0 0 0 0.333070681692302 0 0 0 0 0 0 0 0 0 0 0 0 0 0 0 0 0 0 0 0 0 0 0 0 0 0 0 0 0 0 0 0 0 0 0 0 0 0 0 0 0 0 0 0 0 0 0 0 0 0 0 0 0 0 0 0 0 0 0 0 0 0 0 0 0 0 0 0 0 0 0 0 0 0 0 0 0 0 0 0 0 0 0 0 0 0 0 0 0 0 0 0 0 0 0 0 0 0 0 0 0.0278925083366681 0 0 0 0 0 0 0 0 0 0 0.0245400277772375 0 0 0 0 0 0 0 0 0 0 0 0 0 0 0 0 0 0 0 0 0 0 0 0 0 0 0 0 0 0.0901692497696339 0 0 0 0 0 0 0 0 0 0.0145273480920146 0 0 0 0 0 0 0 0 0 0 0 0 0 0 0 0 0 0 0 0 0 0.00835831252450217 0 0 0 0 0 0 0 0 0 0 0 0 0 0 0 0 0 0 0 0 0 0 0 0 0 0 0 0 0 0 0 0 0 0 0 0 0 0 0 0 0 0 0 0 0 0 0 0 0 0 0 0 0 0 0 0 0 0.0177090527839508 0 0 0 0 0 0 0 0 0
0 0 0 0 0 0 0 0 0 0 0 0 0 0 0 0 0 0 0 0 0 0 0 0 0 0 0 0 0 0 0 0 0 0 0 0 0 0 0.00923076263722612 0 0 0 0 0 0.0693446431214669 0 0.00510491836497615 0 0 0.0159308416250291 0 0.0599135752701475 0 0 0 0 0 0 0 0.0180789410057203 0.0802028324611739 0.040402740598604 0.0475155619962805 0.0871270089258299 0 0 0 0 0 0 0.0232309896879343 0 0 0 0.010965027132705 0 0 0.155325851669949 0 0 0 0 0 0 0 0.00262851637586187 0 0 0 0 0 0 0 0 0 0 0 0 0 0 0 0 0 0 0 0 0 0 0 0 0 0.00891246047732177 0 0.00509218300923931 0 0 0 0 0 0 0 0 0 0 0 0 0 0 0 0 0 0 0 0 0.171208922074293 0 0 0 0 0 0 0 0 0 0 0 0 0 0 0 0 0 0 0 0 0 0 0 0 0 0 0 0 0 0 0 0 0 0 0 0 0.00464554720958439 0 0 0 0 0 0 0 0 0 0 0 0.00845374013665927 0 0 0.00624765805195032 0 0 0 0.0096974643540032 0 0 0 0 0 0 0 0 0 0 0 0 0 0.0101748923914412 0 0 0 0 0 0 0 0 0 0 0 0 0 0 0 0.012760086586175 0 0 0 0.0344272821730289 0 0 0 0 0.0666883904166217 0 0 0 0 0 0 0 0 0 0 0 0 0 0 0 0 0 0 0 0 0 0 0 0 0 0 0 0 0 0 0 0 0 0 0 0 0 0 0 0 0 0 0 0 0 0 0 0 0 0 0 0 0 0 0 0 0 0 0 0 0 0 0 0.0366891622467769 0 0 0 0 0 0 0 0 0 0 0 0 0 0 0 0 0 0 0 0 0 0 0 0 0 0
0 0 0 0 0 0 0 0 0 0 0 0 0 0 0 0 0 0 0 0 0 0.578068440581456 0 0 0 0 0 0 0 0 0 0 0 0 0 0 0 0 0 0 0 0 0 0 0 0 0 0 0 0 0 0.137554319635544 0 0 0 0 0 0 0 0 0 0 0 0 0 0 0 0 0 0 0 0 0 0 0 0 0 0 0 0 0 0 0 0 0 0 0 0 0 0 0 0 0 0 0 0 0 0 0 0 0 0 0 0 0 0 0 0 0 0 0 0 0 0 0 0 0 0 0 0 0 0 0 0 0 0 0 0 0 0 0 0 0 0 0 0 0 0 0 0 0 0 0 0 0 0 0 0 0 0 0 0 0 0 0 0 0 0 0 0 0 0 0 0 0 0 0 0 0 0 0 0 0 0 0 0 0 0 0 0 0 0 0 0.0612584742402268 0 0 0 0 0 0 0 0 0 0 0 0 0 0 0 0 0 0 0 0 0 0 0 0 0 0 0 0 0 0 0.113472073089279 0 0 0 0 0 0 0 0 0 0 0 0 0 0 0 0 0 0 0 0 0 0 0 0 0 0 0 0 0 0 0 0 0 0 0 0 0 0 0 0 0 0 0 0 0 0 0 0 0 0 0 0 0 0 0 0 0 0 0 0 0 0 0 0 0 0 0 0 0 0 0 0 0 0 0 0 0 0 0 0 0.109646692453495 0 0 0 0 0 0 0 0 0 0 0 0 0 0 0 0 0 0 0 0 0 0 0 0
0 0 0 0 0 0 0 0 0 0 0 0 0 0 0 0 0 0 0 0 0 0 0 0 0 0 0 0 0 0 0 0 0 0 0 0 0 0 0 0 0 0 0 0 0 0 0 0 0 0 0.0401824894001927 0 0 0 0 0 0 0 0 0 0 0 0 0 0 0 0 0 0 0 0 0.00458532126741881 0 0 0 0 0 0 0 0 0 0 0.0121063128891308 0 0 0 0 0 0.181287522702482 0.0176768333405106 0.238574070375701 0.0227959365600433 0.0414678091013522 0 0.0158647325123615 0.0552203259723764 0.183908998567715 0 0 0 0 0 0.01349097884872 0.0524995700333031 0 0 0 0 0 0 0 0 0 0 0 0 0 0 0 0 0 0 0 0 0 0 0 0 0 0 0 0 0 0 0 0 0 0 0 0.0118015011193224 0 0 0 0 0.00458385131870555 0 0 0.0497025161887486 0.0109411773943852 0 0.00652363881896713 0 0.00331116845993765 0 0.0334752451286251 0 0 0 0 0 0 0 0 0 0 0 0 0 0 0 0 0 0 0 0 0 0 0 0 0 0 0 0 0 0 0 0 0 0 0 0 0 0 0 0 0 0 0 0 0 0 0 0 0 0 0 0 0 0 0 0 0 0 0 0 0 0 0 0 0 0 0 0 0 0 0 0 0 0 0 0 0 0 0 0 0 0 0 0 0 0 0 0 0 0 0 0 0 0 0 0 0 0 0 0 0 0 0 0 0 0 0 0 0 0 0 0 0 0 0 0 0 0 0 0 0 0 0 0 0 0 0 0 0 0 0 0 0 0 0 0 0 0 0 0 0 0 0 0 0 0 0 0 0 0 0 0 0 0 0 0 0 0 0 0 0 0 0 0 0
0 0 0 0 0 0 0 0 0 0 0 0 0 0 0 0 0 0 0 0 0 0 0 0 0 0 0 0 0 0 0.0153248904268808 0 0 0 0 0 0 0 0 0 0 0 0 0 0 0 0 0 0 0 0 0 0 0 0 0 0 0 0 0 0 0 0 0 0 0 0 0 0 0 0 0 0 0 0 0.0749382518445011 0 0 0 0 0 0 0.120893936575887 0.183151422214355 0 0.034608411847799 0.0107228076335004 0.00483970044143555 0 0.00532721505050824 0 0 0 0.00883848994914259 0 0.00638563769969061 0.0457759437661204 0.0689823534467842 0.019809235842153 0.235630846293528 0 0 0 0 0 0 0 0 0 0 0 0 0 0 0 0 0 0 0 0 0 0 0 0 0 0 0 0.0732892785694638 0 0 0 0 0 0 0 0 0.0221755365199234 0 0 0 0 0 0 0 0 0 0 0 0 0 0 0 0 0 0 0 0 0 0 0 0 0 0 0 0 0 0 0 0 0 0 0 0 0 0 0 0 0 0 0 0 0 0 0 0 0 0 0 0 0 0 0 0 0 0 0 0 0 0.0134384912828576 0 0 0 0 0 0 0 0 0 0 0 0 0 0 0 0 0 0 0 0 0 0 0 0 0 0 0 0 0 0 0 0 0 0 0 0 0 0 0 0 0 0 0 0 0.0299513963400123 0.0259161542554573 0 0 0 0 0 0 0 0 0 0 0 0 0 0 0 0 0 0 0 0 0 0 0 0 0 0 0 0 0 0 0 0 0 0 0 0 0 0 0 0 0 0 0 0 0 0 0 0 0 0 0 0 0 0 0 0 0 0 0 0 0 0 0 0 0 0 0 0 0 0 0 0 0 0 0
0 0 0 0 0 0 0 0 0 0 0 0 0 0 0 0 0 0 0 0 0 0 0 0 0 0 0 0 0 0 0 0 0 0 0 0 0 0 0 0 0 0 0 0 0 0 0 0 0 0 0 0 0 0 0 0 0 0 0 0 0 0 0 0 0 0 0 0 0 0 0 0 0 0 0 0 0 0 0 0 0.0101518280589817 0.0703883840695733 0 0.114973124789266 0.352374940462264 0.00593767906036678 0.0270478915082478 0 0.0181293692494307 0.00600940029808139 0 0 0 0 0 0.0133585777458029 0.0594388207137573 0 0.105814926848132 0 0 0 0 0 0 0.00441855878662021 0 0 0 0 0 0 0 0 0 0 0 0 0 0 0 0 0 0 0 0 0 0 0 0 0 0 0 0 0 0 0.0278773141460144 0 0 0 0 0 0 0 0 0 0 0 0 0 0 0 0 0 0 0 0 0 0 0 0 0 0 0 0 0 0 0 0 0 0 0 0 0 0 0 0 0 0 0 0 0 0 0 0 0 0 0 0 0 0 0 0 0 0 0 0 0 0.010816455729318 0 0 0 0 0 0 0 0 0 0 0 0 0 0 0 0 0 0 0 0 0 0 0 0 0 0 0 0 0 0 0 0 0 0 0 0 0 0 0 0 0.100493897743095 0 0 0 0.056687350384606 0.0160814804064422 0 0 0 0 0 0 0 0 0 0 0 0 0 0 0 0 0 0 0 0 0 0 0 0 0 0 0 0 0 0 0 0 0 0 0 0 0 0 0 0 0 0 0 0 0 0 0 0 0 0 0 0 0 0 0 0 0 0 0 0 0 0 0 0 0 0 0 0 0 0 0 0 0 0 0
0 0 0 0 0 0 0 0 0 0 0 0 0 0 0 0 0 0 0 0 0 0 0 0 0 0 0 0 0 0 0 0 0 0 0 0 0 0 0 0 0 0 0 0 0 0 0 0 0 0 0 0 0 0 0 0 0 0 0 0 0 0 0 0 0 0 0 0 0 0 0 0 0 0 0 0 0 0 0 0 0 0.207102946917588 0.223293377333836 0 0.281289867464372 0 0 0 0 0 0 0 0 0 0 0 0 0 0 0 0 0 0 0 0 0 0 0 0 0 0 0 0 0 0 0 0 0 0 0 0 0 0 0 0 0 0 0 0 0 0 0 0 0 0 0 0 0 0 0 0 0 0 0 0 0 0 0 0 0 0 0 0 0 0 0 0 0 0 0 0 0 0 0 0 0 0 0 0 0 0 0 0 0 0 0 0 0 0 0 0 0 0 0 0 0 0 0 0 0 0 0 0 0 0 0 0 0 0.070897486300005 0 0 0 0 0 0 0 0 0 0 0 0 0 0 0 0 0 0 0 0 0 0 0 0 0 0 0 0 0 0 0 0 0 0 0 0 0 0 0 0 0 0 0 0.00609627259256453 0.123279184510713 0.0880408648809222 0 0 0 0 0 0 0 0 0 0 0 0 0 0 0 0 0 0 0 0 0 0 0 0 0 0 0 0 0 0 0 0 0 0 0 0 0 0 0 0 0 0 0 0 0 0 0 0 0 0 0 0 0 0 0 0 0 0 0 0 0 0 0 0 0 0 0 0 0 0 0 0 0 0 0
0 0 0 0 0 0 0 0 0 0 0 0 0 0 0 0 0 0 0 0 0 0 0 0 0 0 0 0 0 0 0 0.00441863126818346 0 0 0.00470266145692667 0.0466399328878854 0 0 0 0 0 0 0 0 0 0 0 0 0 0 0 0 0 0 0 0 0 0 0 0 0 0 0 0 0 0 0 0 0 0 0 0 0 0 0 0 0 0 0 0 0 0 0.406524865030552 0.167092393347262 0 0 0.00417872290774656 0 0 0 0 0 0 0 0 0 0 0 0.0387622172965962 0 0 0 0 0 0 0 0 0 0 0 0 0 0 0 0 0 0 0 0 0 0 0 0 0 0 0 0 0 0 0 0 0 0 0 0 0 0.0173019120394619 0 0 0 0 0 0 0 0 0 0 0 0 0 0 0 0 0 0 0 0 0 0 0 0 0 0 0 0 0 0 0 0 0 0 0 0 0 0 0 0 0 0 0 0 0 0 0 0 0 0 0 0 0 0 0 0 0 0 0 0 0 0.0126078189356371 0 0 0 0 0 0 0 0 0 0 0 0 0 0 0 0 0 0 0 0 0 0 0 0 0 0 0 0 0 0 0 0 0 0 0 0 0 0 0 0 0.179076912652492 0 0 0 0.107726115751659 0.0109678164255977 0 0 0 0 0 0 0 0 0 0 0 0 0 0 0 0 0 0 0 0 0 0 0 0 0 0 0 0 0 0 0 0 0 0 0 0 0 0 0 0 0 0 0 0 0 0 0 0 0 0 0 0 0 0 0 0 0 0 0 0 0 0 0 0 0 0 0 0 0 0 0 0 0 0 0
0 0 0 0 0 0 0 0 0 0 0 0 0 0 0 0 0 0 0 0 0 0 0 0 0 0 0 0 0 0.00784379627013499 0.0163886116195254 0 0 0 0 0 0.0125588688300372 0.15163263724733 0 0 0 0 0 0 0 0 0.00554428831964398 0 0 0 0.00701678629413451 0.000944258788673279 0 0 0.00217705393835726 0 0 0 0.146265217716774 0.0012835238638841 0.00897211828207444 0 0.000720585053691106 0 0 0 0 0 0 0 0 0.00301261566664386 0 0 0 0 0 0 0.000823022935620337 0 0 0.00698142390836591 0.00205722873878054 0 0 0 0.0771625328947382 0.0621050605233429 0.0696101733829806 0.109938010113449 0 0.00193627845534554 0 0.00873997607073943 0.00623627857780965 0.0182862643682584 0.0212481651415699 0 0 0 0 0 0.0134419104254611 0.0105760830599386 0 0 0 0 0 0 0 0 0 0 0 0 0 0 0 0 0 0 0.000900145808822917 0 0 0 0 0.00456123292606635 0 0 0.0161810620807006 0.00296212253082265 0 0.00980276663247913 0 0 0.00208365413213485 0.00146448856619142 0 0 0.00257817471282819 0.00293506106114446 0.0115936718773776 0.0915944276344821 0 0 0.0499352264429001 0.00635117750297712 0.00595981099118062 0 0.00541737914132522 0 0 0 0.0121768274712626 0 0 0 0 0 0 0 0 0 0 0 0 0 0 0 0 0 0 0 0 0 0 0 0 0 0 0 0 0 0 0 0 0 0 0 0 0 0 0 0 0 0 0 0 0 0 0 0 0 0 0 0 0 0 0 0 0 0 0 0 0 0 0 0 0 0 0 0 0 0 0 0 0 0 0 0 0 0 0 0 0 0 0 0 0 0 0 0 0 0 0 0 0 0 0 0 0 0 0 0 0 0 0 0 0 0 0 0 0 0 0 0 0 0 0 0 0 0 0 0 0 0 0 0 0 0 0 0 0 0 0 0 0 0 0 0 0 0 0 0 0 0 0 0 0 0 0 0 0 0 0 0 0 0 0 0 0 0 0 0 0 0 0 0 0
0 0 0 0 0 0 0 0 0 0.000915627316988035 0 0 0 0 0 0 0 0 0 0 0 0 0 0 0 0 0 0 0 0.0159217565916367 0.0296846884134616 0 0 0 0 0 0 0.0500086113315223 0 0 0 0 0 0 0 0 0.00275643451874324 0 0 0 0.00398674992060328 0 0 0 0.0044117255343159 0 0.00265744306103747 0 0.00568461842911669 0 0.000997471635138348 0 0 0 0 0 0 0 0 0 0 0.0102253749864316 0 0 0 0 0 0 0 0 0 0.00344097831234568 0.0149076902559338 0 0.00199635797940974 0.122748885332801 0 0.00924241725345625 0.0623478123739084 0.126448601776925 0 0.0166014977179473 0 0.0503705886006014 0.0206424447153507 0.146562835403457 0.0619470296034232 0 0 0 0.00348440112176722 0.00457120440010751 0.0517910511608339 0.029301972270225 0 0 0 0 0 0 0 0 0 0 0 0 0 0 0 0 0 0 0 0 0 0 0 0.00287279115532725 0 0 0.00420818544395095 0 0 0 0 0 0.00553146886430441 0 0 0.00130865339387212 0.001272867465745 0.00920176058458394 0 0.0400831877557628 0.00120058172826002 0 0.00174260059005864 0.0260480227647145 0.0125343157738449 0.00265509332578609 0.0122778938275181 0.00740044429194875 0.000984734778251063 0 0.0112814615834032 0.00355429338344922 0 0 0 0 0 0 0 0 0 0 0 0 0 0 0 0 0 0 0 0 0 0 0 0 0 0 0 0 0 0 0 0 0 0 0 0 0 0 0 0 0 0 0 0 0 0 0 0 0 0 0 0 0 0 0 0 0 0 0 0 0 0 0 0 0 0 0 0 0 0 0 0 0 0 0 0 0 0 0 0 0 0 0 0 0 0 0 0 0 0 0 0 0 0 0 0 0 0 0 0 0 0 0 0 0 0 0 0 0 0 0 0 0 0 0 0 0 0 0 0 0 0 0 0 0 0 0 0 0 0 0 0 0 0 0 0 0 0 0 0 0 0 0 0 0 0 0 0 0 0 0 0 0 0 0 0 0 0 0 0 0 0.00218537327173109 0 0
0 0 0 0 0 0 0 0.00611445005439185 0 0 0 0 0 0 0 0 0 0 0 0 0 0 0 0 0 0 0 0 0 0.00797410879962025 0.0302540775315724 0 0 0 0 0 0.0930196975012028 0.102403911821612 0 0 0 0 0 0 0 0 0.0556118107516039 0 0 0 0.0087364549340603 0.00213783341037908 0 0 0 0 0 0 0.172575523288448 0.00671291769050957 0.0221469564477526 0 0 0 0 0 0 0 0 0 0 0 0 0.126618874683974 0 0 0 0 0 0 0 0.00257034569172247 0 0 0 0.163507510398443 0.0152962581947441 0 0.00989514054603872 0.0449866895863727 0 0 0 0 0 0.0207948009369567 0.0240237790379297 0 0 0 0 0 0 0 0 0 0 0 0 0 0 0 0 0 0 0 0 0 0 0 0 0 0.0100349163099259 0 0 0 0 0.0150204175231253 0 0 0 0.0138209312081419 0 0 0 0 0 0.0101393070654615 0 0 0.00705627260309253 0 0 0 0 0 0.02854701398292 0 0 0 0 0 0 0 0 0 0 0 0 0 0 0 0 0 0 0 0 0 0 0 0 0 0 0 0 0 0 0 0 0 0 0 0 0 0 0 0 0 0 0 0 0 0 0 0 0 0 0 0 0 0 0 0 0 0 0 0 0 0 0 0 0 0 0 0 0 0 0 0 0 0 0 0 0 0 0 0 0 0 0 0 0 0 0 0 0 0 0 0 0 0 0 0 0 0 0 0 0 0 0 0 0 0 0 0 0 0 0 0 0 0 0 0 0 0 0 0 0 0 0 0 0 0 0 0 0 0 0 0 0 0 0 0 0 0 0 0 0 0 0 0 0 0 0 0 0 0 0 0 0 0 0 0 0 0 0 0 0 0 0 0 0 0 0 0 0 0 0 0 0
0 0 0 0 0 0 0 0 0 0 0 0 0 0 0 0 0 0 0 0 0 0 0 0 0 0 0 0 0 0 0 0 0 0 0 0 0 0 0 0 0 0 0 0 0 0 0 0 0 0 0.00693028050420957 0 0 0 0 0 0 0 0.00493597461625236 0 0 0 0 0 0 0 0 0 0 0 0 0 0 0 0 0 0 0 0 0 0.0489477109078899 0 0.0058373375442701 0 0 0.0646902702023709 0.0364230564998421 0.00349283041523699 0 0.15462523285014 0.120589334862288 0.0262189111417283 0.0359677640058201 0 0 0.102622367978597 0.0669690359223092 0 0 0 0.00720696354900395 0.0228677237406904 0.0682120479473882 0.110466030987793 0 0 0 0 0 0 0 0 0 0 0 0 0 0 0 0 0 0 0 0 0 0 0 0 0 0 0 0 0 0 0 0 0 0 0 0.00578085768239641 0 0 0 0.0187286870442342 0 0 0 0.0220742133883359 0.00256201017797269 0.00458644166088782 0.00236969543778955 0.028140052320078 0.0110163143893783 0 0.0149917253741132 0.00274712884898406 0 0 0 0 0 0 0 0 0 0 0 0 0 0 0 0 0 0 0 0 0 0 0 0 0 0 0 0 0 0 0 0 0 0 0 0 0 0 0 0 0 0 0 0 0 0 0 0 0 0 0 0 0 0 0 0 0 0 0 0 0 0 0 0 0 0 0 0 0 0 0 0 0 0 0 0 0 0 0 0 0 0 0 0 0 0 0 0 0 0 0 0 0 0 0 0 0 0 0 0 0 0 0 0 0 0 0 0 0 0 0 0 0 0 0 0 0 0 0 0 0 0 0 0 0 0 0 0 0 0 0 0 0 0 0 0 0 0 0 0 0 0 0 0 0 0 0 0 0 0 0 0 0 0 0 0 0 0 0 0 0 0 0 0
0 0 0 0 0 0 0 0 0 0 0 0 0 0 0 0 0 0 0 0 0 0 0 0 0 0 0 0 0 0 0 0 0.00421365618054501 0.00454448153546155 0 0 0 0 0 0 0 0 0 0 0 0 0 0 0 0 0.00131501643518597 0 0 0 0 0 0 0 0.0374584051554474 0 0 0 0 0 0 0 0 0 0 0 0.000895208372838133 0 0 0 0 0 0 0 0 0 0.00270975858892313 0.000567009687872772 0.00109856285127975 0 0 0.0580063827256168 0.041940235167192 0.00901573693826868 0.0877893894814513 0 0.034569923173102 0 0.0170220609985808 0 0 0.0542688943415193 0 0 0 0 0.0178866371425315 0.0305239666997505 0.147435643042556 0.12891885727319 0 0 0 0 0 0 0 0 0 0 0 0 0 0 0 0 0 0 0 0 0 0 0 0 0 0 0 0 0 0 0 0 0 0 0 0.00175464309515147 0 0.0212988045960367 0.00310198752545086 0.144035727780269 0 0 0.0116163327596403 0.0318378560115165 0.0165438833214736 0.0119463576460332 0.00457221227619213 0.0404759476552625 0.00950590592690785 0 0.0163173227403985 0.00681319287435374 0 0 0 0 0 0 0 0 0 0 0 0 0 0 0 0 0 0 0 0 0 0 0 0 0 0 0 0 0 0 0 0 0 0 0 0 0 0 0 0 0 0 0 0 0 0 0 0 0 0 0 0 0 0 0 0 0 0 0 0 0 0 0 0 0 0 0 0 0 0 0 0 0 0 0 0 0 0 0 0 0 0 0 0 0 0 0 0 0 0 0 0 0 0 0 0 0 0 0 0 0 0 0 0 0 0 0 0 0 0 0 0 0 0 0 0 0 0 0 0 0 0 0 0 0 0 0 0 0 0 0 0 0 0 0 0 0 0 0 0 0 0 0 0 0 0 0 0 0 0 0 0 0 0 0 0 0 0 0 0 0 0 0 0
0 0 0 0 0 0 0 0 0 0 0 0 0 0 0 0 0 0 0 0 0 0 0 0 0 0 0 0 0 0 0 0 0 0 0 0 0 0 0 0 0 0 0 0 0 0 0 0 0 0 0 0 0 0 0 0 0 0 0 0 0 0 0 0 0 0 0 0 0 0 0 0 0 0 0 0 0 0 0 0 0.0673622724682173 0 0 0 0 0 0 0 0.126106629170174 0.0636745331771931 0 0.125338386281768 0.220619648315919 0 0.0047885015473478 0.012076122607721 0 0 0 0 0.0053469587244361 0.0126822688246346 0.0528146501491083 0.248574336004012 0 0 0 0 0 0 0 0 0 0 0 0 0 0 0 0 0 0 0 0 0 0 0 0 0 0 0 0 0 0 0 0 0 0 0 0 0 0 0 0.0182858693214963 0 0 0 0 0 0.00571312586496754 0.0068856103411144 0.0208286897674587 0.00890239743443219 0 0 0 0 0 0 0 0 0 0 0 0 0 0 0 0 0 0 0 0 0 0 0 0 0 0 0 0 0 0 0 0 0 0 0 0 0 0 0 0 0 0 0 0 0 0 0 0 0 0 0 0 0 0 0 0 0 0 0 0 0 0 0 0 0 0 0 0 0 0 0 0 0 0 0 0 0 0 0 0 0 0 0 0 0 0 0 0 0 0 0 0 0 0 0 0 0 0 0 0 0 0 0 0 0 0 0 0 0 0 0 0 0 0 0 0 0 0 0 0 0 0 0 0 0 0 0 0 0 0 0 0 0 0 0 0 0 0 0 0 0 0 0 0 0 0 0 0 0 0 0 0 0 0 0 0 0 0 0 0 0 0 0 0 0 0 0
0 0 0 0 0 0 0 0 0 0 0 0 0 0 0 0 0 0 0 0 0 0 0 0 0 0 0 0 0 0 0 0 0 0 0 0 0 0 0 0 0 0 0 0 0 0 0 0 0 0 0 0 0 0 0 0 0 0 0 0 0 0 0 0 0 0 0 0 0 0 0 0.00449399827846779 0 0 0 0 0 0 0 0 0.0112054417019109 0 0 0 0 0.00327597916920234 0.0176566987165659 0 0.0477333286305276 0 0.218203719971447 0 0.213032148754598 0 0.190460235089757 0.0116536891881648 0 0 0 0 0 0 0.0548891764672485 0.221926213879654 0 0 0 0 0 0 0 0 0 0 0 0 0 0 0 0 0 0 0 0 0 0 0 0 0 0 0 0 0 0 0 0 0 0 0 0 0 0 0 0 0 0 0 0 0 0 0 0 0.00546937015245565 0 0 0 0 0 0 0 0 0 0 0 0 0 0 0 0 0 0 0 0 0 0 0 0 0 0 0 0 0 0 0 0 0 0 0 0 0 0 0 0 0 0 0 0 0 0 0 0 0 0 0 0 0 0 0 0 0 0 0 0 0 0 0 0 0 0 0 0 0 0 0 0 0 0 0 0 0 0 0 0 0 0 0 0 0 0 0 0 0 0 0 0 0 0 0 0 0 0 0 0 0 0 0 0 0 0 0 0 0 0 0 0 0 0 0 0 0 0 0 0 0 0 0 0 0 0 0 0 0 0 0 0 0 0 0 0 0 0 0 0 0 0 0 0 0 0 0 0 0 0 0 0 0 0 0 0 0 0 0 0 0 0 0 0 0 0 0
0 0 0 0 0 0 0 0 0 0 0 0 0 0 0 0 0 0 0 0 0 0 0 0 0 0 0 0 0 0 0 0 0 0 0 0 0 0 0 0 0 0 0 0 0 0 0 0 0 0 0 0 0 0 0.00298738485887549 0 0 0 0 0 0 0 0 0 0 0 0 0 0 0 0 0 0 0 0 0 0.00371209669313788 0 0 0 0.0165927469310692 0 0 0 0 0 0 0 0.0533035540586353 0.0444317283526514 0.312649614418892 0.173412662417374 0 0 0.0154520071358758 0.00886635900267568 0 0 0 0 0.0043122712168451 0.0169070148134627 0.0389559104191561 0.23740685665521 0 0 0 0 0 0 0 0 0 0 0 0 0 0 0 0 0 0 0 0 0 0 0 0 0 0 0 0 0 0 0 0 0 0 0 0 0 0 0 0.00875909289914015 0 0 0 0 0 0.00694695715566071 0.00903138600719148 0.0297254497330772 0.0165469072310704 0 0 0 0 0 0 0 0 0 0 0 0 0 0 0 0 0 0 0 0 0 0 0 0 0 0 0 0 0 0 0 0 0 0 0 0 0 0 0 0 0 0 0 0 0 0 0 0 0 0 0 0 0 0 0 0 0 0 0 0 0 0 0 0 0 0 0 0 0 0 0 0 0 0 0 0 0 0 0 0 0 0 0 0 0 0 0 0 0 0 0 0 0 0 0 0 0 0 0 0 0 0 0 0 0 0 0 0 0 0 0 0 0 0 0 0 0 0 0 0 0 0 0 0 0 0 0 0 0 0 0 0 0 0 0 0 0 0 0 0 0 0 0 0 0 0 0 0 0 0 0 0 0 0 0 0 0 0 0 0 0 0 0 0 0 0 0
0.00833477496323104 0 0 0.153978265201746 0.0186576836615053 0.0141438849780175 0 0 0.0152776353495654 0.0124407811114725 0.0125938888366787 0 0 0 0 0 0 0 0 0 0 0 0 0 0 0 0 0 0 0.0228554710732936 0.114984749149342 0 0 0 0 0 0 0.180109974407856 0 0 0 0 0 0 0 0 0.00660135670184754 0 0 0 0.0390199090479163 0 0 0 0.00351707747131158 0 0 0 0 0 0 0 0 0 0 0 0 0 0 0 0 0 0 0 0 0 0 0 0 0 0 0.00437412924942665 0 0 0 0.0214418100462091 0.0776814179916242 0 0 0 0 0 0 0 0 0.0241351112644328 0.0189595675599006 0 0 0 0 0 0 0 0 0 0 0 0 0 0 0 0 0 0 0 0 0 0 0 0 0 0 0 0 0 0 0.0174112734399336 0 0 0.0935707046562991 0 0 0.00684936702856496 0 0 0.0109516301843649 0 0 0.0138689289812537 0.00404125473891483 0 0 0 0.0025794479170272 0 0 0.029380362062933 0 0 0 0 0 0 0.0722395429253315 0 0 0 0 0 0 0 0 0 0 0 0 0 0 0 0 0 0 0 0 0 0 0 0 0 0 0 0 0 0 0 0 0 0 0 0 0 0 0 0 0 0 0 0 0 0 0 0 0 0 0 0 0 0 0 0 0 0 0 0 0 0 0 0 0 0 0 0 0 0 0 0 0 0 0 0 0 0 0 0 0 0 0 0 0 0 0 0 0 0 0 0 0 0 0 0 0 0 0 0 0 0 0 0 0 0 0 0 0 0 0 0 0 0 0 0 0 0 0 0 0 0 0 0 0 0 0 0 0 0 0 0 0 0 0 0 0 0 0 0 0 0 0 0 0 0 0 0 0 0 0 0 0 0 0 0 0 0 0 0 0 0 0 0 0
0 0 0 0 0 0 0 0 0 0 0 0 0 0 0 0 0 0 0 0 0 0 0 0 0 0 0 0 0 0 0 0 0 0 0 0 0 0 0 0 0 0 0 0 0 0 0 0 0 0 0 0 0 0 0 0 0 0 0 0 0 0 0 0 0 0 0 0 0 0 0 0 0 0 0 0 0 0 0 0 0.0277979406700796 0 0 0 0 0.0376103308942402 0.0782585317215586 0 0 0 0.0297157032189025 0.678910686609181 0.0676639848756806 0 0 0 0 0 0 0 0 0 0 0 0 0 0 0 0 0 0 0 0 0 0 0 0 0 0 0 0 0 0 0 0 0 0 0 0 0 0 0 0 0 0 0 0 0 0 0 0 0 0 0 0 0 0 0.052547824999269 0 0 0 0 0 0 0.0274949970110882 0 0 0 0 0 0 0 0 0 0 0 0 0 0 0 0 0 0 0 0 0 0 0 0 0 0 0 0 0 0 0 0 0 0 0 0 0 0 0 0 0 0 0 0 0 0 0 0 0 0 0 0 0 0 0 0 0 0 0 0 0 0 0 0 0 0 0 0 0 0 0 0 0 0 0 0 0 0 0 0 0 0 0 0 0 0 0 0 0 0 0 0 0 0 0 0 0 0 0 0 0 0 0 0 0 0 0 0 0 0 0 0 0 0 0 0 0 0 0 0 0 0 0 0 0 0 0 0 0 0 0 0 0 0 0 0 0 0 0 0 0 0 0 0 0 0 0 0 0 0 0 0 0 0 0 0 0 0 0 0 0 0 0 0 0
0.00120004271188148 0 0 0.00810981805614728 0 0.00359198754791394 0 0 0 0.0110243597856758 0.00485900044440271 0.00690893843794973 0 0 0 0 0 0 0 0 0 0 0 0 0 0 0 0 0 0.0583918652374875 0.181221457949781 0 0 0 0 0 0.0107529219121966 0.00578324005467444 0 0 0 0 0 0 0 0 0 0 0 0 0.00128559718966803 0 0 0 0.00319905951846872 0 0.00245486384402296 0 0 0 0 0 0 0 0 0 0 0 0 0 0 0.00973325392427285 0 0 0 0 0 0 0 0 0.0149079840686109 0.00119698399836468 0.00430078583762088 0 0 0.0169920871081403 0.0856119734145634 0.00733948829789221 0.10261184905215 0.0955751070865063 0.0115465962009787 0.00640046967377264 0.00598216058659416 0.00914154994146427 0 0 0.151879980833233 0 0.00191999910210394 0 0.00237059284864045 0.0029314698722012 0.029999848749169 0.0336630184573211 0 0.0062749627127692 0 0 0 0 0 0.00241220555427437 0 0 0 0 0 0 0 0 0 0.00480888467142099 0 0.0061483307765831 0 0 0 0.00340939791531325 0 0 0 0 0 0.00371701473189796 0 0 0.00903682130580552 0.000658704763279999 0 0.00115505116416307 0 0.0172113180082838 0 0 0.00136149478532445 0 0 0.0126102755497281 0.00616787469587811 0.00599502788768056 0.0115024006664118 0.00751291708103099 0 0 0.00397202635625947 0 0 0 0 0 0 0 0 0 0 0 0 0 0 0 0 0 0 0 0 0 0 0 0 0 0 0 0 0 0 0 0 0 0 0 0 0 0 0 0 0 0 0 0 0 0 0 0 0 0 0 0 0 0 0 0 0 0 0 0 0 0 0 0 0 0 0 0 0 0 0 0 0 0 0 0 0 0 0 0 0 0 0 0 0 0 0 0 0 0 0 0 0 0 0 0 0 0 0 0 0 0 0 0 0 0 0 0 0 0 0 0 0 0 0 0 0 0 0 0 0 0 0 0 0 0 0 0 0 0 0 0 0 0 0 0 0 0 0 0 0 0 0 0 0 0 0.000661699709837133 0 0 0 0 0 0 0 0 0 0 0 0 0 0 0 0.00249523992018778 0 0
0 0 0 0 0 0.00334637402472256 0 0 0 0.0156886115664802 0.00360308037035067 0.0105651093914455 0 0 0 0 0 0 0 0 0 0 0 0 0 0 0 0 0 0.0785140428294974 0.247796312093885 0 0 0 0 0 0.0140047806718409 0.00865990006465005 0 0 0 0 0 0 0 0 0 0 0 0 0.0067632646157635 0 0 0 0 0 0 0 0.00131478383789214 0 0 0 0 0 0 0 0 0 0 0 0 0 0 0 0 0 0 0 0 0 0.0541308567461285 0.00935499036430322 0.0208631435468208 0 0 0.0215260890229739 0.0394505537477214 0.0092443058782137 0.0730048135673236 0 0 0 0 0.00782926378707562 0 0.165585575191091 0 0 0.00475623914481123 0 0 0 0 0 0 0.0181120338056888 0 0 0 0 0 0.00343001064799734 0 0 0 0 0 0 0 0 0 0.011655903739121 0 0.0119737453768216 0 0 0 0.0447936567765002 0 0 0 0 0 0.00429132867223026 0 0 0.064821135743307 0.000739267984509418 0 0.00594027336644613 0 0 0 0 0 0 0 0.0213685315244969 0.00138270983658078 0 0 0 0 0 0.0154893120633102 0 0 0 0 0 0 0 0 0 0 0 0 0 0 0 0 0 0 0 0 0 0 0 0 0 0 0 0 0 0 0 0 0 0 0 0 0 0 0 0 0 0 0 0 0 0 0 0 0 0 0 0 0 0 0 0 0 0 0 0 0 0 0 0 0 0 0 0 0 0 0 0 0 0 0 0 0 0 0 0 0 0 0 0 0 0 0 0 0 0 0 0 0 0 0 0 0 0 0 0 0 0 0 0 0 0 0 0 0 0 0 0 0 0 0 0 0 0 0 0 0 0 0 0 0 0 0 0 0 0 0 0 0 0 0 0 0 0 0 0 0 0 0 0 0 0 0 0 0 0 0 0 0 0 0 0 0 0 0 0 0 0 0 0 0
0 0 0 0 0 0 0 0 0 0 0 0 0 0 0 0 0 0 0 0 0 0 0 0 0 0 0 0 0 0 0.0441204429372839 0 0 0 0 0 0.0403257450209835 0 0 0 0 0 0 0 0 0 0 0 0 0 0.0267108312507534 0 0 0 0 0 0 0 0 0 0 0 0 0 0 0 0 0 0 0 0 0 0 0 0 0.129373306135806 0 0 0 0 0 0.15461808403683 0 0 0 0 0 0 0 0 0 0 0 0 0 0 0 0 0.110806897253425 0.119737970128215 0 0 0 0 0 0 0 0 0 0 0 0 0 0 0 0 0 0 0 0 0 0 0 0 0 0 0 0.150874809805154 0 0 0 0 0 0 0 0.081685756856422 0.0465423151634818 0.0952038414116444 0 0 0 0 0 0 0 0 0 0 0 0 0 0 0 0 0 0 0 0 0 0 0 0 0 0 0 0 0 0 0 0 0 0 0 0 0 0 0 0 0 0 0 0 0 0 0 0 0 0 0 0 0 0 0 0 0 0 0 0 0 0 0 0 0 0 0 0 0 0 0 0 0 0 0 0 0 0 0 0 0 0 0 0 0 0 0 0 0 0 0 0 0 0 0 0 0 0 0 0 0 0 0 0 0 0 0 0 0 0 0 0 0 0 0 0 0 0 0 0 0 0 0 0 0 0 0 0 0 0 0 0 0 0 0 0 0 0 0 0 0 0 0 0 0 0 0 0 0 0 0 0 0 0 0 0 0 0 0 0 0 0 0 0 0 0 0 0 0 0 0 0 0 0 0 0 0 0 0 0 0 0
0 0 0 0 0 0 0 0 0 0 0 0 0 0 0 0 0 0 0 0 0 0 0 0 0 0 0 0 0 0 0.0201016146092888 0 0 0 0 0 0 0 0 0 0 0 0 0 0 0 0 0 0 0 0 0 0 0 0 0 0 0 0 0 0 0 0 0 0 0 0 0 0 0 0 0 0 0 0 0.0552988933509725 0 0 0 0 0 0.029269157432063 0.268530090625949 0 0.0852653414214693 0 0 0 0 0 0 0 0 0 0 0.0151341994600373 0.0343874635773462 0.0730444144254487 0 0 0 0 0 0 0 0.0106779720371532 0 0 0 0 0 0 0 0 0 0 0 0 0 0 0 0 0 0 0 0 0 0.0501063438218711 0 0 0 0 0 0 0 0 0.193502168943546 0 0 0 0 0 0 0 0 0 0 0 0 0 0 0 0 0 0.0104807426388953 0 0 0 0 0 0 0 0 0 0 0 0 0 0 0 0 0 0 0 0 0 0 0 0 0 0 0 0 0 0 0 0 0 0 0 0 0 0 0 0 0 0 0 0 0 0 0 0 0 0 0 0 0 0 0 0 0 0 0 0 0 0 0 0 0 0 0 0 0 0 0 0 0 0 0 0 0 0 0 0 0 0 0 0 0.103061738720879 0 0 0 0.0511398589350801 0 0 0 0 0 0 0 0 0 0 0 0 0 0 0 0 0 0 0 0 0 0 0 0 0 0 0 0 0 0 0 0 0 0 0 0 0 0 0 0 0 0 0 0 0 0 0 0 0 0 0 0 0 0 0 0 0 0 0 0 0 0 0 0 0 0 0 0 0 0 0 0 0 0 0 0
0 0 0 0 0 0 0 0 0 0 0 0 0 0 0 0 0 0 0 0 0 0 0 0 0 0 0 0 0 0 0 0 0 0 0 0 0 0 0 0 0 0 0 0 0 0 0 0 0 0 0 0 0 0 0 0 0 0 0 0 0 0 0 0 0 0 0 0 0 0 0 0 0 0 0 0.250724561958378 0 0 0 0 0 0.595789325938741 0 0 0 0 0 0 0 0 0 0 0 0 0 0 0 0.135073510199766 0 0 0 0 0 0 0 0 0 0 0 0 0 0 0 0 0 0 0 0 0 0 0 0 0 0 0 0 0 0 0 0 0 0 0 0 0 0 0 0 0 0 0 0 0 0 0 0 0 0 0 0 0 0 0 0 0 0 0 0 0 0 0 0 0 0 0 0 0 0 0 0 0 0 0 0 0 0 0 0 0 0 0 0 0 0 0 0 0 0 0 0 0 0 0 0 0 0 0 0 0 0 0 0 0 0 0 0 0 0 0 0 0 0 0 0 0 0 0 0 0 0 0 0 0 0 0 0 0 0 0 0 0 0 0 0 0 0 0 0 0 0 0.0184126019031152 0 0 0 0 0 0 0 0 0 0 0 0 0 0 0 0 0 0 0 0 0 0 0 0 0 0 0 0 0 0 0 0 0 0 0 0 0 0 0 0 0 0 0 0 0 0 0 0 0 0 0 0 0 0 0 0 0 0 0 0 0 0 0 0 0 0 0 0 0 0 0 0 0 0 0 0 0 0 0
0 0 0 0 0 0 0 0 0 0 0 0 0 0 0 0 0 0 0 0 0 0 0 0 0 0 0 0 0 0 0 0.00111145667094704 0.0502704454693368 0.0743162379217894 0.0203734057626713 0.0024468854382498 0 0 0 0 0.00110475425230844 0.000622155649466139 0 0 0 0 0.00237104374546232 0 0 0 0 0 0.0011617232589381 0 0.0303656600921432 0 0 0 0 0 0 0 0 0 0 0 0 0 0 0 0 0.00626365226468394 0 0 0 0 0 0 0 0 0 0 0 0 0 0 0.00193530219040911 0 0.00685200704886577 0.0299524609169186 0.00486119776674558 0 0.00276648816275881 0 0 0.00225406774024181 0 0 0 0 0 0.147915865061382 0.0377286944460108 0.0567622726151245 0 0 0 0 0 0 0 0 0 0 0 0 0 0 0 0 0 0 0 0 0 0 0 0 0.00144828121378226 0 0 0 0 0 0 0 0 0 0 0.0157975488884031 0 0.0119050721951057 0 0.0044390311815084 0.00888036971531434 0 0 0 0 0.0491256987714943 0.00317519369222298 0.119991182654405 0.0336022162798883 0.0258058511269508 0 0 0 0 0 0 0 0 0 0 0 0 0 0 0 0 0 0 0 0 0 0 0 0 0 0 0 0 0 0 0 0 0 0 0.0342985287590079 0.00296009992597561 0 0 0 0 0 0.00268780510631938 0 0 0 0 0 0 0 0 0 0 0 0 0 0 0 0 0 0 0 0 0 0 0 0 0 0 0 0 0 0 0 0 0 0 0 0 0 0 0 0 0 0 0 0 0.00066428569767366 0 0 0 0 0 0 0 0 0 0 0 0 0 0 0 0 0 0 0.119471570815353 0 0 0 0 0 0 0 0 0 0 0 0 0 0 0 0 0 0 0 0 0 0 0 0 0 0 0 0 0 0 0 0 0 0 0.000777996765848576 0 0 0 0 0.0146510354377111 0.00153900373509843 0.00676533926835737 0.00224325372541467 0 0 0 0.00916791216502888 0.00205417871422036 0 0 0 0 0 0 0 0.00814055662573938 0 0 0 0.038972211064723
0 0 0 0 0 0 0 0 0 0 0 0 0 0 0 0 0 0 0 0 0 0 0 0 0 0 0 0 0 0 0 0.00287711452381019 0.0186494071757849 0.01907748982365 0.0130530929373597 0.00486108332282431 0 0 0 0 0.00114339282233911 0.000790200682265133 0 0 0 0 0.00274653256957224 0.00103960772188355 0 0 0.00114087360930104 0 0.00118538606564357 0 0.00719424307637298 0 0 0 0 0 0 0 0 0 0 0 0 0 0 0 0 0 0 0 0 0 0 0 0 0 0 0 0 0 0 0 0.00240691415285208 0 0.0206109366662919 0.0484567297104288 0.0109305679659996 0 0.0102825066273692 0 0 0.00264243762775584 0 0 0 0 0.140224556153266 0 0.055005590014714 0.104684182308597 0 0 0 0 0 0 0 0 0 0 0 0 0 0 0 0 0 0 0 0 0 0 0 0 0.00568224455336707 0 0 0 0 0 0 0 0 0 0 0.0116710116815282 0 0.0146189783669415 0 0.00854014176275151 0.0175125688301328 0 0 0.00225160730618933 0 0.0638340248594788 0.0305772604819401 0.178651506924979 0.0552484067876962 0.00534488815493253 0.00145439307022226 0 0 0 0 0 0 0 0 0 0 0 0 0.00166507058492112 0 0 0 0 0 0 0 0 0 0 0 0 0 0 0 0 0 0 0 0 0.00326922452565194 0 0 0 0 0 0 0 0 0 0 0 0 0 0 0 0 0 0 0 0 0 0 0 0 0 0 0 0 0 0 0 0 0 0 0 0 0 0 0 0 0 0 0 0 0 0 0 0 0 0 0 0 0 0 0 0 0 0 0 0 0 0 0 0 0 0 0 0 0 0 0.0577562769195591 0 0 0 0 0 0 0 0 0 0 0 0 0 0 0 0 0 0 0 0 0 0 0 0 0 0 0 0 0 0 0 0 0 0 0 0 0 0 0 0.00340398904933743 0 0.0364224587447446 0 0 0 0 0.0226231696889504 0 0 0 0 0 0 0 0 0 0 0 0.00414168734490538 0.00632824480368848
0 0 0 0 0 0 0 0 0 0 0 0 0 0 0 0 0 0 0 0 0 0 0 0 0 0 0 0 0 0 0 0 0.00741778854362517 0.00815752557679861 0 0 0 0 0 0 0 0 0 0 0 0 0.00134319441199756 0 0 0 0 0 0 0 0 0 0 0 0.00202859419710923 0 0 0 0 0 0 0 0 0 0 0 0 0 0 0 0 0 0 0 0 0 0.00311674753208886 0 0 0 0 0.0106886027754317 0.0258883030724933 0 0.0583653077099113 0.222195120296832 0.0432134639903813 0.0257972455182585 0.0224918056658137 0 0 0.0256718563550975 0 0 0 0 0.0339547074168562 0.0522186604171547 0 0.235923521952731 0 0 0 0 0 0 0 0 0 0 0 0 0 0 0 0 0 0 0 0 0 0 0 0 0 0 0 0 0 0 0 0 0 0 0 0.00260267965582319 0 0.048589721192056 0.00729174446383079 0.0395288842233282 0 0 0.00321718810907948 0.00720806508499543 0.00864059827884596 0.0202875370431784 0.00394490257121681 0.064120062871643 0.0141191513050529 0 0 0.00197701976836917 0 0 0 0 0 0 0 0 0 0 0 0 0 0 0 0 0 0 0 0 0 0 0 0 0 0 0 0 0 0 0 0 0 0 0 0 0 0 0 0 0 0 0 0 0 0 0 0 0 0 0 0 0 0 0 0 0 0 0 0 0 0 0 0 0 0 0 0 0 0 0 0 0 0 0 0 0 0 0 0 0 0 0 0 0 0 0 0 0 0 0 0 0 0 0 0 0 0 0 0 0 0 0 0 0 0 0 0 0 0 0 0 0 0 0 0 0 0 0 0 0 0 0 0 0 0 0 0 0 0 0 0 0 0 0 0 0 0 0 0 0 0 0 0 0 0 0 0 0 0 0 0 0 0 0 0 0 0 0 0 0 0 0 0
0 0 0 0 0 0 0 0 0 0 0 0 0 0 0 0 0 0 0 0 0 0 0 0 0 0 0 0 0 0 0 0 0.0067084269798836 0.00761195697286499 0 0 0 0 0 0 0 0 0 0 0 0 0.00113029352246421 0 0 0 0 0 0 0 0 0 0 0 0 0 0 0 0 0 0 0 0 0 0 0 0 0 0 0 0 0 0 0 0 0 0.00798392265309105 0 0 0 0 0.00553588685073164 0.00964157809000801 0 0.0622192615755303 0.127894211134275 0.133882364208285 0.068659025904364 0.0902291016256583 0 0 0.0189624162456085 0 0 0 0 0.033627176388957 0.065418770201941 0.155300786217412 0 0 0 0 0 0 0.000924884673117855 0 0 0 0 0 0 0 0 0 0 0 0 0 0 0 0 0 0 0.00177064985582036 0 0 0 0 0 0 0 0 0 0 0.00220581345964131 0 0.0210836097696821 0.00233385488374833 0.015174518454865 0 0 0 0 0.00153037747847251 0.0311359842757444 0.00770893782050243 0.094392023447312 0.0269341673100189 0 0 0 0 0 0 0 0 0 0 0 0 0 0 0 0 0 0 0 0 0 0 0 0 0 0 0 0 0 0 0 0 0 0 0 0 0 0 0 0 0 0 0 0 0 0 0 0 0 0 0 0 0 0 0 0 0 0 0 0 0 0 0 0 0 0 0 0 0 0 0 0 0 0 0 0 0 0 0 0 0 0 0 0 0 0 0 0 0 0 0 0 0 0 0 0 0 0 0 0 0 0 0 0 0 0 0 0 0 0 0 0 0 0 0 0 0 0 0 0 0 0 0 0 0 0 0 0 0 0 0 0 0 0 0 0 0 0 0 0 0 0 0 0 0 0 0 0 0 0 0 0 0 0 0 0 0 0 0 0 0 0 0 0 0 0 0
0 0 0 0 0 0 0 0 0 0 0 0 0.0288685112820908 0 0 0 0 0 0 0 0 0 0 0 0 0 0 0 0 0 0 0 0 0 0 0 0 0 0 0 0 0 0 0 0 0 0 0 0 0 0 0 0 0 0 0.023905202955647 0 0 0 0 0 0 0 0 0 0 0 0 0 0 0 0.0489490926117779 0 0 0 0 0 0 0 0 0 0 0 0 0 0 0 0 0 0 0 0 0 0 0 0 0 0 0 0 0 0 0 0 0 0 0 0 0 0.213799406384008 0 0 0 0 0.0218596347068111 0.0652191407188279 0 0 0.0657417081611835 0 0 0 0 0 0 0 0 0 0 0 0 0 0 0 0 0 0 0 0 0 0 0 0 0 0 0 0 0 0 0 0 0 0 0 0 0 0 0 0 0 0 0 0 0 0 0 0 0.073147998425976 0 0 0 0 0 0 0 0.0920811603216634 0.256266322584383 0 0 0 0 0 0 0 0 0 0 0 0 0 0 0 0 0.0145394667251479 0 0 0 0 0 0 0 0 0 0 0 0 0 0 0.0239560867422703 0 0 0 0 0 0 0 0 0 0 0 0 0 0 0 0 0 0 0 0 0 0 0 0 0 0 0 0 0 0 0 0 0 0 0 0 0 0 0 0 0 0 0 0 0 0 0 0 0 0 0 0 0 0.0119584562445278 0.0372153286237439 0 0.0224924835119408 0 0 0 0 0 0 0 0 0 0 0 0 0 0 0 0 0 0 0 0 0 0 0 0 0 0 0 0 0 0 0 0 0 0 0 0 0 0 0 0 0 0 0 0 0 0 0 0 0 0 0 0 0 0
0 0 0 0 0 0 0 0 0 0 0 0 0 0 0 0 0 0 0 0 0 0 0 0 0 0 0 0 0 0.0673418893078249 0.107947545396959 0 0 0 0 0 0 0 0 0 0 0 0 0 0 0 0.032741322019845 0 0 0 0 0 0 0.0100547027195685 0 0 0 0 0 0 0 0 0 0 0 0 0.0164630839609695 0 0 0 0 0 0 0 0 0 0.019525919382057 0 0 0 0 0 0.00606075669151358 0 0 0 0 0 0 0 0 0 0 0 0 0.0267343584771157 0.0707789100393484 0 0.00577150357573665 0 0 0 0 0 0 0 0.0682974923837852 0.102335372167824 0 0 0 0 0 0 0 0 0 0 0 0 0 0.268674747230969 0 0.152434114253206 0 0 0 0 0 0 0 0 0 0 0 0 0 0 0 0 0 0 0 0 0 0 0 0 0 0 0 0 0 0 0 0 0 0 0 0 0 0 0 0 0 0 0 0 0 0 0 0 0 0 0 0 0 0 0 0 0 0 0 0 0 0 0 0 0 0 0 0 0 0 0 0 0 0 0 0 0 0 0 0 0 0 0 0 0 0 0 0 0 0 0 0 0 0 0 0 0 0 0 0 0 0 0 0 0 0 0 0 0 0 0 0 0 0 0 0 0 0 0 0 0 0 0 0 0 0 0 0 0 0 0 0 0 0 0 0 0 0 0 0 0 0 0 0 0 0 0.00606117549308158 0 0.0387771069001955 0 0 0 0 0 0 0 0 0 0 0 0 0 0 0 0 0 0 0 0 0 0 0 0 0 0 0 0 0 0 0 0 0 0 0 0 0 0 0 0 0 0 0 0 0 0 0
0 0 0 0 0 0 0 0 0 0 0 0 0 0 0 0 0 0 0 0 0 0 0 0 0 0 0 0 0 0 0 0 0 0 0 0 0 0 0 0 0 0 0 0 0 0 0 0 0 0 0 0 0 0 0 0 0 0 0 0 0 0 0 0 0 0 0 0 0 0 0 0 0 0 0 0 0 0 0 0 0 0 0 0 0 0 0 0 0 0 0 0 0 0 0 0 0 0 0 0 0 0 0 0 0 0.144306587841568 0 0 0 0 0 0 0 0 0 0.384859662526887 0.0837152093320974 0 0.208237802886909 0 0 0.178880737412539 0 0 0 0 0 0 0 0 0 0 0 0 0 0 0 0 0 0 0 0 0 0 0 0 0 0 0 0 0 0 0 0 0 0 0 0 0 0 0 0 0 0 0 0 0 0 0 0 0 0 0 0 0 0 0 0 0 0 0 0 0 0 0 0 0 0 0 0 0 0 0 0 0 0 0 0 0 0 0 0 0 0 0 0 0 0 0 0 0 0 0 0 0 0 0 0 0 0 0 0 0 0 0 0 0 0 0 0 0 0 0 0 0 0 0 0 0 0 0 0 0 0 0 0 0 0 0 0 0 0 0 0 0 0 0 0 0 0 0 0 0 0 0 0 0 0 0 0 0 0 0 0 0 0 0 0 0 0 0 0 0 0 0 0 0 0 0 0 0 0 0 0 0 0 0 0 0 0 0 0 0 0 0 0 0 0 0 0 0 0 0 0 0 0 0 0 0 0
0 0 0 0 0 0 0 0 0 0 0 0 0 0 0 0 0 0 0 0 0 0 0 0 0 0 0.0229177685799968 0 0 0 0 0 0 0 0 0 0 0 0 0 0 0 0 0 0 0 0.0125753444587444 0 0 0 0.0368396170736453 0 0 0.248565769513692 0.0214786632439601 0 0 0 0 0 0 0 0 0 0 0 0 0 0 0 0 0 0 0 0 0 0 0 0 0 0 0 0 0 0 0 0 0 0 0 0 0 0 0 0 0 0 0 0 0 0 0 0 0 0 0.109685502336371 0 0 0.0177437941976016 0.00979871154783727 0 0 0 0 0 0 0 0 0 0 0 0 0 0 0 0 0 0 0 0 0 0 0 0 0 0 0 0 0 0.0252304137978285 0 0 0 0 0.0242851838284247 0 0 0 0 0 0 0 0 0 0 0 0 0 0 0 0 0 0 0 0 0.00704762901531604 0 0.0118506770249138 0 0 0 0 0.0200752502569222 0.0212337194360733 0.0101787804742357 0 0.057181568558688 0 0 0 0 0 0 0 0 0 0 0 0 0 0 0 0 0 0 0 0 0 0 0 0 0 0 0 0 0 0 0 0 0 0 0 0 0 0 0 0 0 0 0 0 0 0 0 0 0 0 0 0 0 0 0 0 0 0 0 0 0 0 0 0 0 0 0 0 0 0 0 0 0 0 0 0 0 0 0 0 0 0 0 0 0 0 0 0.0370934251059192 0 0 0 0 0 0.0209266139937786 0.0434584190638461 0.200127524261075 0 0 0 0 0 0 0 0 0.0210782254386746 0 0.0206273987924564 0 0 0 0 0 0 0 0 0 0 0 0 0 0 0 0 0 0 0 0 0 0 0 0 0 0 0 0 0 0 0 0 0 0 0 0
0 0 0 0 0 0 0 0 0 0 0 0 0 0 0 0 0 0 0 0 0 0 0 0 0 0 0 0 0 0 0 0 0 0 0 0 0 0 0 0 0 0 0 0 0 0 0 0 0 0 0 0 0 0.189096647693598 0 0 0 0 0 0 0 0 0 0 0 0 0.14300427903321 0 0 0 0 0 0 0 0 0 0 0 0 0 0 0 0 0 0 0 0 0 0 0 0 0 0 0 0 0 0 0 0 0 0 0 0 0 0 0 0 0.460236959803093 0 0 0 0 0 0 0 0 0 0 0 0 0 0 0 0 0 0 0 0 0 0 0 0 0 0 0 0 0 0 0 0 0 0 0 0 0 0 0 0 0 0 0 0 0 0 0 0 0 0 0 0 0 0 0 0 0 0 0 0 0 0 0 0 0.207662113470098 0 0 0 0 0 0 0 0 0 0 0 0 0 0 0 0 0 0 0 0 0 0 0 0 0 0 0 0 0 0 0 0 0 0 0 0 0 0 0 0 0 0 0 0 0 0 0 0 0 0 0 0 0 0 0 0 0 0 0 0 0 0 0 0 0 0 0 0 0 0 0 0 0 0 0 0 0 0 0 0 0 0 0 0 0 0 0 0 0 0 0 0 0 0 0 0 0 0 0 0 0 0 0 0 0 0 0 0 0 0 0 0 0 0 0 0 0 0 0 0 0 0 0 0 0 0 0 0 0 0 0 0 0 0 0 0 0 0 0 0 0 0 0 0 0 0 0
0.0116862458750278 0 0 0 0 0 0 0 0 0 0 0 0 0 0 0 0 0 0 0 0 0 0 0 0 0 0 0 0 0 0 0 0 0 0 0 0 0 0 0 0 0 0 0 0 0 0 0 0 0 0 0 0 0 0 0 0 0 0 0 0 0 0 0 0 0 0 0.217969706215979 0 0 0 0.171031386978202 0 0 0 0 0 0 0 0 0 0 0 0 0 0 0 0 0 0 0 0 0 0 0 0 0 0 0 0 0 0 0 0.0209927817033783 0.316440800181122 0 0 0.0274353135424196 0 0 0 0.0533327524147366 0 0 0 0.0959059753458902 0 0 0 0 0 0 0 0 0 0 0 0 0 0 0 0 0 0 0 0 0 0 0 0 0 0 0 0 0 0 0 0 0 0 0 0 0 0 0 0 0 0 0 0 0 0 0 0 0 0 0 0 0 0 0 0 0 0 0 0 0.0852050377432442 0 0 0 0 0 0 0 0 0 0 0 0 0 0 0 0 0 0 0 0 0 0 0 0 0 0 0 0 0 0 0 0 0 0 0 0 0 0 0 0 0 0 0 0 0 0 0 0 0 0 0 0 0 0 0 0 0 0 0 0 0 0 0 0 0 0 0 0 0 0 0 0 0 0 0 0 0 0 0 0 0 0 0 0 0 0 0 0 0 0 0 0 0 0 0 0 0 0 0 0 0 0 0 0 0 0 0 0 0 0 0 0 0 0 0 0 0 0 0 0 0 0 0 0 0 0 0 0 0 0 0 0 0 0 0 0 0 0 0 0 0 0 0
0 0 0 0 0 0 0 0 0 0 0 0 0 0 0 0 0 0 0.222783448851322 0 0 0 0 0 0 0 0 0 0 0 0 0 0 0 0 0 0 0 0 0 0 0 0 0 0 0 0.0230508358073931 0 0 0 0 0 0 0 0.0187643683016976 0 0 0 0 0 0 0 0 0 0 0 0 0 0.0349542830722877 0.05791229799301 0 0 0 0 0 0 0 0 0 0 0 0 0 0 0 0 0 0 0 0 0 0 0 0 0 0 0 0 0 0 0 0 0 0 0 0 0 0 0 0 0 0.136192878899397 0 0.0327912970512997 0 0 0 0 0 0 0 0 0 0.0640749903371896 0.132229504142948 0.209539104990955 0 0 0 0 0 0 0 0 0 0 0 0 0 0.0165751919998329 0 0 0 0 0 0 0 0 0 0 0 0 0 0 0 0 0 0 0 0 0 0 0 0 0 0 0 0 0 0 0 0 0 0 0 0 0.0511317985526682 0 0 0 0 0 0 0 0 0 0 0 0 0 0 0 0 0 0 0 0 0 0 0 0 0 0 0 0 0 0 0 0 0 0 0 0 0 0 0 0 0 0 0 0 0 0 0 0 0 0 0 0 0 0 0 0 0 0 0 0 0 0 0 0 0 0 0 0 0 0 0 0 0 0 0 0 0 0 0 0 0 0 0 0 0 0 0 0 0 0 0 0 0 0 0 0 0 0 0 0 0 0 0 0 0 0 0 0 0 0 0 0 0 0 0 0 0 0 0 0 0 0 0 0 0 0 0 0 0 0 0 0 0 0 0 0 0 0 0 0 0 0 0
0.0107765530693249 0.00743050999535797 0 0 0 0 0 0 0 0 0 0.0217455549687521 0 0.0218533656358329 0 0.0226614151382876 0 0 0.0600166994449942 0 0 0 0 0 0 0 0 0 0.0183236840085084 0.0201836867828601 0.0180103571162721 0 0 0 0 0 0 0 0 0 0 0 0 0 0 0 0.00692540438627649 0 0 0 0 0.0015595011862845 0 0 0 0 0 0 0 0 0.00370113738609569 0 0 0 0 0 0 0.0863973840511596 0.131691625700519 0.13043470960861 0 0 0 0 0 0 0.0369202929922844 0 0.00527431612022785 0 0 0 0 0 0 0 0 0 0 0 0 0 0 0 0 0.00490636517962827 0.00639910236156957 0 0 0 0 0 0 0 0 0 0 0 0 0.00848430995896089 0.0248406876301874 0 0.0343782729384837 0.188732452571626 0 0 0 0 0 0 0 0.0723543297891744 0 0 0 0.0401245276920479 0 0 0 0 0 0 0 0 0.0064511924938435 0 0 0 0 0 0 0 0 0 0 0 0 0 0 0 0 0 0 0 0 0 0 0 0 0 0 0 0 0 0 0 0 0 0 0 0 0 0 0 0 0 0.00942256179283019 0 0 0 0 0 0 0 0 0 0 0 0 0 0 0 0 0 0 0 0 0 0 0 0 0 0 0 0 0 0 0 0 0 0 0 0 0 0 0 0 0 0 0 0 0 0 0 0 0 0 0 0 0 0 0 0 0 0 0 0 0 0 0 0 0 0 0 0 0 0 0 0 0 0 0 0 0 0 0 0 0 0 0 0 0 0 0 0 0 0 0 0 0 0 0 0 0 0 0 0 0 0 0 0 0 0 0 0 0 0 0 0 0 0 0 0 0 0 0 0 0 0 0 0 0 0 0 0 0 0 0 0 0 0 0 0 0 0 0 0 0 0 0
0 0 0 0 0 0 0 0 0 0 0 0 0 0 0 0 0 0 0 0 0 0 0 0 0 0 0 0 0 0 0 0 0 0 0 0 0 0 0 0 0 0 0 0 0 0 0 0 0 0 0 0 0 0 0 0 0 0 0 0 0 0 0 0 0 0 0 0 0 0 0 0 0 0 0 0 0 0 0 0 0 0 0 0 0 0 0 0 0 0 0 0 0 0 0 0 0 0 0 0 0 0 0 0 0 0 0 0 0 0 0 0.223730562254857 0 0.722965459409518 0 0.0533039783356249 0 0 0 0 0 0 0 0 0 0 0 0 0 0 0 0 0 0 0 0 0 0 0 0 0 0 0 0 0 0 0 0 0 0 0 0 0 0 0 0 0 0 0 0 0 0 0 0 0 0 0 0 0 0 0 0 0 0 0 0 0 0 0 0 0 0 0 0 0 0 0 0 0 0 0 0 0 0 0 0 0 0 0 0 0 0 0 0 0 0 0 0 0 0 0 0 0 0 0 0 0 0 0 0 0 0 0 0 0 0 0 0 0 0 0 0 0 0 0 0 0 0 0 0 0 0 0 0 0 0 0 0 0 0 0 0 0 0 0 0 0 0 0 0 0 0 0 0 0 0 0 0 0 0 0 0 0 0 0 0 0 0 0 0 0 0 0 0 0 0 0 0 0 0 0 0 0 0 0 0 0 0 0 0 0 0 0 0 0 0 0 0 0 0 0 0 0 0 0 0 0 0 0 0
0.0196821261407929 0 0 0 0 0 0 0 0 0 0 0 0 0 0 0.02158245589219 0 0 0.0326424561543939 0 0 0 0 0 0 0 0 0 0 0.0176426338816356 0.0182506666422867 0 0 0 0 0 0 0 0 0 0 0 0 0 0 0 0 0 0 0 0 0 0 0 0 0 0 0 0 0 0.00888566505588725 0 0 0 0 0 0 0 0 0.0359519583788409 0 0 0 0 0 0 0 0 0.00693910589234884 0 0 0 0 0 0 0 0 0 0 0 0 0 0 0 0 0 0 0 0 0 0 0 0 0 0 0 0 0 0 0 0.0137720560402564 0.43458782565766 0.255803959481918 0 0 0 0 0 0 0 0 0.0575994915478351 0 0 0 0.0569521300693672 0 0 0 0 0 0 0 0 0.0121408025910333 0 0 0 0 0 0 0 0 0 0 0 0 0 0 0 0 0 0 0 0 0 0 0 0 0 0 0 0 0 0 0 0 0 0 0 0 0 0 0 0 0 0.00756666657355354 0 0 0 0 0 0 0 0 0 0 0 0 0 0 0 0 0 0 0 0 0 0 0 0 0 0 0 0 0 0 0 0 0 0 0 0 0 0 0 0 0 0 0 0 0 0 0 0 0 0 0 0 0 0 0 0 0 0 0 0 0 0 0 0 0 0 0 0 0 0 0 0 0 0 0 0 0 0 0 0 0 0 0 0 0 0 0 0 0 0 0 0 0 0 0 0 0 0 0 0 0 0 0 0 0 0 0 0 0 0 0 0 0 0 0 0 0 0 0 0 0 0 0 0 0 0 0 0 0 0 0 0 0 0 0 0 0 0 0 0 0 0 0
0 0 0 0 0 0 0 0 0 0 0 0 0.373980949418916 0 0 0 0 0 0 0 0 0 0 0 0 0 0 0 0 0 0 0 0 0 0.0664252980694331 0.0243059907289987 0 0 0 0 0 0.0109472066661854 0 0 0 0 0 0 0 0 0 0 0 0 0 0 0 0 0 0 0 0 0 0 0 0 0 0 0 0 0 0 0 0 0.0237828802505268 0 0 0 0 0 0 0 0 0 0 0 0 0 0 0 0 0 0 0 0 0 0 0 0 0 0 0 0 0 0.035246076526638 0 0 0 0 0 0 0 0 0 0 0.0922197695868923 0 0 0.303003679930734 0 0 0 0 0 0 0 0 0 0 0 0 0 0 0 0 0 0 0 0 0 0 0 0 0 0 0 0 0 0 0 0 0 0 0 0 0 0 0 0 0 0 0 0 0 0 0 0 0 0 0 0 0 0 0 0 0 0.0700881488216762 0 0 0 0 0 0 0 0 0 0 0 0 0 0 0 0 0 0 0 0 0 0 0 0 0 0 0 0 0 0 0 0 0 0 0 0 0 0 0 0 0 0 0 0 0 0 0 0 0 0 0 0 0 0 0 0 0 0 0 0 0 0 0 0 0 0 0 0 0 0 0 0 0 0 0 0 0 0 0 0 0 0 0 0 0 0 0 0 0 0 0 0 0 0 0 0 0 0 0 0 0 0 0 0 0 0 0 0 0 0 0 0 0 0 0 0 0 0 0 0 0 0 0 0 0 0 0 0 0 0 0 0 0 0 0 0 0 0 0 0 0 0 0
0.00548538174971269 0 0 0 0.0428260380688083 0 0 0 0 0 0 0 0.0282287160157827 0 0 0 0 0.00740453354324253 0 0 0 0 0 0 0 0 0 0 0 0 0 0 0 0 0 0 0 0 0 0 0 0 0 0 0 0 0 0 0 0 0 0 0 0 0 0 0 0 0 0 0 0 0 0 0 0 0 0 0 0 0 0 0 0 0 0 0 0 0 0 0 0 0 0 0 0 0 0 0 0 0 0 0 0 0 0 0 0 0 0 0 0 0 0 0.0304612188906117 0 0.17249306177862 0 0 0.0302643877316134 0 0 0.0162473322624408 0 0.0267133502299117 0 0.259913124307337 0 0.068151072587532 0 0 0 0 0 0 0 0 0 0 0 0 0 0 0 0 0 0 0 0 0 0 0 0 0 0 0 0 0 0 0 0 0 0 0 0 0 0 0 0 0 0 0 0 0 0 0 0 0.0588654931388137 0 0 0 0 0 0 0 0 0.148697915788807 0 0 0 0 0 0 0 0 0 0 0 0 0 0 0 0 0 0 0 0 0 0 0 0 0 0 0 0 0 0 0 0 0 0 0 0 0 0 0 0 0 0 0 0 0 0 0 0 0 0 0 0 0 0 0 0 0 0 0 0 0 0 0 0 0 0 0 0 0 0 0 0 0 0 0 0 0 0 0 0 0 0 0 0 0 0 0.0257639204017463 0.0285467318089075 0 0 0 0.0284222949328879 0.0215154267632248 0 0 0 0 0 0 0 0 0 0 0 0 0 0 0 0 0 0 0 0 0 0 0 0 0 0 0 0 0 0 0 0 0 0 0 0 0 0 0 0 0 0 0 0 0 0 0 0 0 0
0 0 0 0 0 0 0 0 0 0 0 0 0 0 0 0 0 0 0 0 0 0 0 0 0 0 0 0 0 0 0 0 0 0 0 0 0 0 0 0 0 0 0 0 0 0 0 0 0 0 0 0 0 0 0 0 0 0 0 0 0 0 0 0 0 0 0 0 0 0 0 0 0 0 0 0 0 0 0 0 0 0 0 0 0 0 0 0 0 0 0 0 0 0 0 0 0 0 0 0 0 0 0 0 0 0 0.0858418769060132 0 0 0 0 0 0 0 0 0.594639576691547 0 0.0277551728869824 0.0752198292693775 0 0 0 0 0 0 0 0 0 0 0 0 0 0 0 0 0 0 0 0 0 0 0 0 0 0 0 0 0 0 0 0 0 0 0 0 0 0 0 0 0 0 0 0 0 0 0 0 0.0355872433462426 0 0 0 0 0 0 0 0 0.11491758803931 0 0 0 0 0 0 0 0 0 0 0 0 0 0 0 0 0 0 0 0 0 0 0 0 0 0 0 0 0 0 0 0 0 0 0 0 0 0 0 0 0 0 0 0 0 0 0 0 0 0 0 0 0 0 0 0 0 0 0 0 0 0 0 0 0 0 0 0 0 0 0 0 0 0 0 0 0 0 0 0 0 0 0 0 0 0 0 0.0574774506455044 0 0 0 0 0.00856126221502308 0 0 0 0 0 0 0 0 0 0 0 0 0 0 0 0 0 0 0 0 0 0 0 0 0 0 0 0 0 0 0 0 0 0 0 0 0 0 0 0 0 0 0 0 0 0 0 0 0 0
0 0 0 0 0 0 0 0 0 0 0 0 0 0 0 0 0 0 0 0 0 0 0 0 0 0 0.0551484390363759 0 0 0 0 0 0 0 0 0 0 0 0 0 0 0 0 0 0 0 0 0 0 0 0 0 0 0 0 0 0 0 0 0 0 0 0 0 0 0 0 0 0 0 0 0 0 0 0 0 0 0 0 0 0 0 0 0 0 0 0 0 0 0 0 0 0 0 0 0 0 0 0 0 0 0 0 0 0 0 0 0 0 0 0 0 0 0 0 0 0.0243619210569323 0 0 0.0903118721369855 0 0 0 0 0 0 0 0 0 0 0 0 0 0 0 0 0 0 0 0 0 0 0 0 0 0 0 0 0 0 0 0 0 0 0 0 0 0 0 0 0 0 0 0 0 0 0 0.225919023074971 0 0 0 0 0 0.025514747388929 0 0 0.0683151673785185 0 0 0 0 0 0 0 0 0 0 0 0 0 0 0 0 0 0 0 0 0 0 0 0 0 0 0 0 0 0 0 0 0 0 0 0 0 0 0 0 0 0 0 0 0 0 0 0 0 0 0 0 0 0 0 0 0 0 0 0 0 0 0 0 0 0 0 0 0 0 0 0 0 0 0 0 0 0 0 0 0 0 0 0 0 0 0 0.224776118285125 0 0.0788084981094397 0 0 0 0.0145172786530373 0.0532243031117736 0.139102631767913 0 0 0 0 0 0 0 0 0 0 0 0 0 0 0 0 0 0 0 0 0 0 0 0 0 0 0 0 0 0 0 0 0 0 0 0 0 0 0 0 0 0 0 0 0 0 0
0 0 0 0 0 0 0 0 0 0 0 0 0.241164278232141 0 0 0 0 0 0 0 0 0 0 0 0 0 0 0 0 0 0 0 0 0 0 0 0 0 0 0 0 0 0 0 0 0 0 0 0 0 0 0 0 0 0 0 0 0 0 0 0 0 0 0 0 0 0 0 0 0 0 0 0 0 0 0 0 0 0 0 0 0 0 0 0 0 0 0 0 0 0 0 0 0 0 0 0 0 0 0 0 0 0 0 0.0538545705537111 0 0.163696045235668 0 0 0 0 0 0 0 0.153943588638051 0.119531418507101 0.0576655077721515 0 0 0.0218311461008835 0 0 0 0 0 0 0 0 0 0 0 0 0 0 0 0 0 0 0 0 0 0 0 0 0 0 0 0 0 0 0 0 0 0 0 0 0 0 0 0 0 0 0 0 0 0 0 0.039342961792092 0 0 0 0 0 0 0 0 0.079965014941761 0 0 0 0 0 0 0 0 0 0 0 0 0 0 0 0 0 0 0 0 0 0 0 0 0 0 0 0 0 0 0 0 0 0 0 0 0 0 0 0 0 0 0 0 0 0 0 0 0 0 0 0 0 0 0 0 0 0 0 0 0 0 0 0 0 0 0 0 0 0 0 0 0 0 0 0 0 0 0 0 0 0 0 0 0 0.00836340799317232 0.0220160090324004 0.0305962945107031 0 0 0 0.00802975669016428 0 0 0 0 0 0 0 0 0 0 0 0 0 0 0 0 0 0 0 0 0 0 0 0 0 0 0 0 0 0 0 0 0 0 0 0 0 0 0 0 0 0 0 0 0 0 0 0 0 0 0
0 0 0 0 0 0 0 0 0 0 0 0 0.165262685935105 0 0 0 0 0 0 0 0 0 0 0 0.0288412915246904 0.0190961594815652 0 0 0 0 0 0 0 0 0 0 0 0 0 0 0 0 0 0 0 0 0 0 0 0 0 0 0 0 0 0 0 0 0 0 0 0 0 0 0 0 0 0 0 0 0 0 0 0 0 0 0 0 0 0 0 0 0 0 0 0 0 0 0 0 0 0 0 0 0 0 0 0 0 0 0 0 0 0 0 0 0 0 0 0 0 0 0 0 0 0 0 0.141486967801372 0.0391590320092548 0 0 0 0 0 0 0 0 0 0 0 0 0 0 0 0 0 0 0 0 0 0 0 0 0 0 0 0 0 0 0 0 0 0 0 0 0 0 0 0 0 0 0 0 0 0 0 0 0.270185832867738 0 0 0 0 0 0 0 0 0.0394169886055151 0 0 0 0 0 0 0 0 0 0 0 0 0 0 0 0 0 0 0 0 0 0 0 0 0 0 0 0 0 0 0 0 0 0 0 0 0 0 0 0 0 0 0 0 0 0 0 0 0 0 0 0 0 0 0 0 0 0 0 0 0 0 0 0 0 0 0 0 0 0 0 0 0 0 0 0 0 0 0 0 0 0 0 0 0 0 0 0.29655104177476 0 0 0 0 0 0 0 0 0 0 0 0 0 0 0 0 0 0 0 0 0 0 0 0 0 0 0 0 0 0 0 0 0 0 0 0 0 0 0 0 0 0 0 0 0 0 0 0 0 0 0 0 0 0 0
0 0 0 0 0 0 0 0 0 0 0 0 0 0 0 0 0 0 0 0 0 0 0.0533932465870499 0 0 0 0 0 0 0 0 0 0 0 0 0 0 0 0 0 0 0 0 0 0 0 0 0 0 0 0 0 0 0 0 0 0 0 0 0 0 0 0 0 0 0 0 0 0 0 0 0 0 0 0 0 0 0 0 0 0 0 0 0 0 0 0 0 0 0 0 0 0 0 0 0 0 0 0 0 0 0 0 0 0 0 0 0 0 0 0 0 0 0 0 0 0 0 0 0 0 0 0 0 0 0 0 0 0 0 0 0 0 0 0 0 0 0 0 0 0 0 0 0 0 0 0 0 0 0 0 0 0 0 0 0 0 0 0 0 0 0 0 0 0 0 0 0.436082141607541 0 0 0 0 0 0.0932242608272121 0 0 0 0 0 0 0 0 0 0 0 0 0 0.0415113085584273 0 0 0 0 0 0 0 0 0 0 0 0 0 0 0 0 0 0 0 0 0 0 0 0 0 0 0 0 0 0 0 0 0 0 0 0 0 0 0 0 0 0 0 0 0 0 0 0 0 0 0 0 0 0 0 0 0 0 0 0 0 0 0 0 0 0 0 0 0 0 0 0 0 0 0 0 0 0 0.310490575368493 0 0 0 0 0.027994020721149 0.037304446330127 0 0 0 0 0 0 0 0 0 0 0 0 0 0 0 0 0 0 0 0 0 0 0 0 0 0 0 0 0 0 0 0 0 0 0 0 0 0 0 0 0 0 0 0 0 0 0
0.0240384177806624 0 0 0 0 0 0 0 0 0 0 0 0 0 0.00405527101870213 0.00441050991097222 0 0 0 0 0 0 0 0 0 0 0 0 0 0.127869170197346 0.0992154195437128 0 0 0 0 0 0 0 0 0 0 0 0 0 0 0 0 0 0 0 0 0.00488638897192649 0 0 0 0 0 0 0 0 0 0 0 0 0 0 0 0 0 0 0 0 0 0 0 0 0 0 0 0 0 0 0 0 0 0 0 0 0 0 0 0 0 0 0 0.0213114935507481 0.0473798312945938 0 0 0 0 0 0 0 0 0.279471648390253 0.0880629205845529 0 0 0 0 0.157648010315827 0 0.0545019004483103 0 0 0 0 0 0 0 0 0.020898724382383 0.0128071426171411 0 0.053443150992869 0 0 0 0 0 0 0 0 0 0 0 0 0 0 0 0 0 0 0 0 0 0 0 0 0 0 0 0 0 0 0 0 0 0 0 0 0 0 0 0 0 0 0 0 0 0 0 0 0 0 0 0 0 0 0 0 0 0 0 0 0 0 0 0 0 0 0 0 0 0 0 0 0 0 0 0 0 0 0 0 0 0 0 0 0 0 0 0 0 0 0 0 0 0 0 0 0 0 0 0 0 0 0 0 0 0 0 0 0 0 0 0 0 0 0 0 0 0 0 0 0 0 0 0 0 0 0 0 0 0 0 0 0 0 0 0 0 0 0 0 0 0 0 0 0 0 0 0 0 0 0 0 0 0 0 0 0 0 0 0 0 0 0 0 0 0 0 0 0 0 0 0 0 0 0 0 0 0 0 0 0 0 0 0 0 0 0 0 0 0 0 0 0 0
0 0 0 0 0 0 0 0 0 0 0 0 0 0 0 0 0.222252170314505 0 0 0.0224408012996644 0.0586535902728496 0 0 0 0 0 0 0 0 0 0 0 0 0 0 0 0 0 0 0 0 0 0 0 0 0 0.00784161546609696 0 0 0 0 0 0 0 0 0 0 0 0.0483751570416668 0.21102364404044 0 0 0 0 0 0 0 0 0 0 0 0 0 0 0 0 0 0 0 0 0 0 0 0 0 0.00318418357165137 0 0.0134830539393998 0 0 0 0 0 0 0 0 0 0 0 0 0 0 0 0 0 0 0 0 0 0 0 0 0 0 0 0 0 0 0 0 0 0.0179520378502024 0 0.0101985028539527 0.144009818021407 0 0 0 0 0.00859023812723417 0 0 0 0 0 0 0 0 0 0.00397434937370701 0 0 0 0 0.00860044035635409 0 0 0 0 0 0 0 0 0 0 0 0 0 0 0 0 0 0 0 0 0 0 0 0 0 0 0 0.0112916116157311 0.0170427380359638 0.019721454374729 0 0 0 0 0 0 0 0 0 0 0 0 0 0 0 0 0 0 0 0 0 0 0 0 0 0 0 0 0 0 0 0 0 0 0 0.0166976826930664 0 0 0 0 0 0 0 0 0.0207789214734388 0 0 0 0 0 0 0 0 0 0 0 0 0 0 0 0.00563897914311274 0 0 0 0 0 0 0 0 0 0 0 0 0 0 0 0 0 0 0 0 0 0 0 0 0 0 0 0 0 0 0.0112138506773139 0 0 0 0.0272105690122429 0 0.0230861744239748 0 0 0 0 0 0 0 0 0.0307856671846766 0 0.0359527488366185 0 0 0 0 0 0 0 0 0 0 0 0 0 0 0 0 0 0 0 0 0 0 0 0 0 0 0 0 0 0 0 0 0 0 0 0
0 0 0 0 0 0 0 0 0 0 0 0 0 0 0 0 0 0 0 0 0 0 0 0 0 0 0 0.0365988554318959 0 0 0.13745270991427 0 0 0 0 0 0 0 0 0 0 0 0 0 0 0 0 0 0 0 0 0 0 0 0 0 0 0 0.018092482509573 0 0 0 0 0 0 0 0 0 0 0 0 0 0 0 0 0 0 0 0 0 0 0 0 0 0 0 0 0 0 0 0 0 0 0 0 0.0560187717839067 0.100065509189556 0 0 0 0 0 0 0 0 0.32598672307795 0 0 0 0 0.0523514318864759 0 0 0 0 0 0 0 0 0 0 0.0263304983496437 0.0244089601378339 0 0.0584370276197051 0.0906155693744092 0 0 0 0 0 0 0 0 0 0 0 0 0 0 0 0 0 0 0 0 0 0 0 0 0 0 0 0 0 0 0 0 0 0 0 0 0 0 0 0 0 0 0 0 0 0 0.0157880309723308 0 0 0 0 0 0 0 0 0 0 0 0 0 0 0 0 0 0 0 0 0 0 0 0 0 0 0 0 0 0 0 0 0 0 0 0 0 0 0 0 0 0 0 0 0 0 0 0 0 0 0 0 0 0 0 0 0 0 0 0 0 0 0 0 0 0 0 0 0 0 0 0 0 0 0 0 0 0 0 0 0 0 0 0 0 0 0 0 0 0 0 0 0 0 0 0 0 0 0 0.05785342975245 0 0 0 0 0 0 0 0 0 0 0 0 0 0 0 0 0 0 0 0 0 0 0 0 0 0 0 0 0 0 0 0 0 0 0 0 0 0 0 0 0 0 0 0 0 0 0
0 0.12601453631142 0 0 0 0 0 0 0 0 0 0.325674780750017 0 0 0 0 0.0715685074668976 0 0.139751003984738 0.00503434876466221 0 0 0 0 0 0 0 0 0 0 0 0 0 0 0 0 0 0 0 0 0 0 0 0 0 0 0 0 0 0 0 0 0 0 0 0 0 0 0 0.0746436784330124 0 0 0 0 0 0 0 0 0 0 0 0 0 0 0 0 0 0 0 0 0 0 0 0 0 0 0 0 0 0 0 0 0 0 0 0 0 0 0 0 0 0 0 0 0 0 0 0 0 0 0.042650190109587 0 0 0 0 0 0 0 0 0 0 0 0.13606848350832 0.0230696339835751 0 0.0309782136453471 0 0 0 0 0 0 0 0 0 0 0 0 0 0 0 0 0 0 0 0 0 0 0 0 0 0 0 0 0 0 0 0 0 0 0 0 0 0 0 0 0 0 0 0 0 0 0 0 0.00399335955173375 0 0 0 0 0 0 0 0 0 0 0 0 0 0 0 0 0 0 0 0 0 0 0 0 0 0 0 0 0 0 0 0 0 0 0 0 0 0 0 0 0 0 0 0 0 0 0 0 0 0 0 0 0 0 0 0 0 0 0 0 0 0 0 0 0 0 0 0 0 0 0 0 0 0 0 0 0 0 0 0 0 0 0 0 0 0 0 0 0 0 0 0 0 0 0 0.013368870965407 0 0.00718439252528333 0 0 0 0 0 0 0 0 0 0 0 0 0 0 0 0 0 0 0 0 0 0 0 0 0 0 0 0 0 0 0 0 0 0 0 0 0 0 0 0 0 0 0 0 0 0 0
0 0 0 0 0 0 0 0 0 0 0 0 0 0 0 0 0 0 0 0 0 0 0 0 0 0 0 0 0 0 0 0 0 0 0 0 0 0 0 0 0 0 0 0 0 0 0.0761299988579514 0 0 0 0 0 0 0 0 0 0 0 0 0 0 0 0 0 0 0 0 0 0 0 0 0 0 0 0 0 0 0 0 0 0 0 0 0 0 0 0 0 0 0 0 0 0 0 0 0 0 0 0 0 0 0 0 0 0 0 0 0 0 0 0.201327781630083 0.211368051369002 0 0.130289197648579 0 0 0 0 0 0 0 0.129210407916653 0 0.106561771554269 0.0922788964583511 0 0 0 0 0 0 0 0 0 0 0 0 0 0 0 0 0 0 0 0 0 0 0 0 0 0 0 0 0 0 0 0 0 0 0 0 0 0 0 0 0 0 0 0 0 0 0 0 0 0 0 0.0528338945651104 0 0 0 0 0 0 0 0 0 0 0 0 0 0 0 0 0 0 0 0 0 0 0 0 0 0 0 0 0 0 0 0 0 0 0 0 0 0 0 0 0 0 0 0 0 0 0 0 0 0 0 0 0 0 0 0 0 0 0 0 0 0 0 0 0 0 0 0 0 0 0 0 0 0 0 0 0 0 0 0 0 0 0 0 0 0 0 0 0 0 0 0 0 0 0 0 0 0 0 0 0 0 0 0 0 0 0 0 0 0 0 0 0 0 0 0 0 0 0 0 0 0 0 0 0 0 0 0 0 0 0 0 0 0 0 0 0 0 0 0 0 0 0
0 0 0 0 0 0 0 0 0 0 0 0 0 0 0 0 0 0 0 0 0 0 0.04373071546621 0 0.223039361294958 0.410269634275396 0 0 0 0 0 0 0 0 0 0 0 0 0 0 0 0.322960288963436 0 0 0 0 0 0 0 0 0 0 0 0 0 0 0 0 0 0 0 0 0 0 0 0 0 0 0 0 0 0 0 0 0 0 0 0 0 0 0 0 0 0 0 0 0 0 0 0 0 0 0 0 0 0 0 0 0 0 0 0 0 0 0 0 0 0 0 0 0 0 0 0 0 0 0 0 0 0 0 0 0 0 0 0 0 0 0 0 0 0 0 0 0 0 0 0 0 0 0 0 0 0 0 0 0 0 0 0 0 0 0 0 0 0 0 0 0 0 0 0 0 0 0 0 0 0 0 0 0 0 0 0 0 0 0 0 0 0 0 0 0 0 0 0 0 0 0 0 0 0 0 0 0 0 0 0 0 0 0 0 0 0 0 0 0 0 0 0 0 0 0 0 0 0 0 0 0 0 0 0 0 0 0 0 0 0 0 0 0 0 0 0 0 0 0 0 0 0 0 0 0 0 0 0 0 0 0 0 0 0 0 0 0 0 0 0 0 0 0 0 0 0 0 0 0 0 0 0 0 0 0 0 0 0 0 0 0 0 0 0 0 0 0 0 0 0 0 0 0 0 0 0 0 0 0 0 0 0 0 0 0 0 0 0 0 0 0 0 0 0 0 0 0 0 0 0 0 0
0 0 0 0 0.0209912704804863 0 0 0 0 0 0 0.0190899672428564 0 0.039827556767832 0.0280585287957775 0.0494852351735015 0 0 0 0 0 0 0 0 0 0 0 0 0 0.00320531176218479 0.183864430922213 0 0 0 0 0 0.0250396828830515 0.0241609817248788 0 0 0 0 0 0 0 0 0 0 0 0 0.0127002172610752 0 0 0 0 0 0 0 0 0 0 0 0 0 0.00817135449713759 0 0 0 0 0 0 0 0 0 0 0.0139417085004913 0 0 0 0 0 0.048765518876004 0 0 0 0.0150450042568838 0.00595666309482698 0.0188183418092108 0 0 0 0 0 0.0234093524091353 0 0.0121022473212628 0.145842091311659 0.0447885350891746 0.0225643391641826 0 0 0 0 0 0 0 0 0 0 0 0 0 0 0 0 0 0 0 0 0 0 0 0 0 0 0 0 0 0 0 0 0 0 0 0 0 0.140069019984872 0.086659814703504 0 0 0 0 0 0 0 0 0 0 0 0 0 0 0 0 0.00744282596779847 0 0 0 0 0 0 0 0 0 0 0 0 0 0 0 0 0 0 0 0 0 0 0 0 0 0 0 0 0 0 0 0 0 0 0 0 0 0 0 0 0 0 0 0 0 0 0 0 0 0 0 0 0 0 0 0 0 0 0 0 0 0 0 0 0 0 0 0 0 0 0 0 0 0 0 0 0 0 0 0 0 0 0 0 0 0 0 0 0 0 0 0 0 0 0 0 0 0 0 0 0 0 0 0 0 0 0 0 0 0 0 0 0 0 0 0 0 0 0 0 0 0 0 0 0 0 0 0 0 0 0 0 0 0 0 0 0 0 0 0 0 0 0 0 0 0 0 0 0 0 0 0 0 0 0 0 0 0 0 0 0 0 0 0 0
0 0 0 0 0 0 0 0 0 0 0 0 0 0 0 0 0.0152792192524433 0 0 0 0.0157576501874188 0 0.00967350031490567 0 0.0315130891973048 0 0.0150454102320279 0 0 0 0 0 0 0 0 0 0 0 0 0 0 0 0 0 0.00597849713841491 0 0 0 0 0 0 0 0 0 0 0 0 0 0 0 0 0 0 0 0 0 0 0 0 0 0 0 0 0 0.0206616861103619 0 0 0 0 0 0 0 0 0 0 0 0 0 0 0 0 0 0 0 0 0 0 0 0 0 0.00559351815601697 0.0231495609954839 0 0.0115434125289134 0 0 0 0 0 0 0 0 0 0 0 0 0 0 0 0 0 0 0 0 0 0 0 0 0 0 0 0 0 0 0 0 0 0 0 0 0 0 0 0 0 0 0 0 0 0.0045003848935268 0 0.0195683679223329 0.00903919533468169 0 0 0 0 0 0 0 0 0 0 0 0 0 0 0 0.350891135641783 0.0836035079008059 0.0136556264904431 0 0.0363682936291027 0.0484712072530525 0.0212946990592386 0 0 0 0 0 0 0 0 0 0 0 0 0 0 0 0.074740155820127 0 0 0 0 0 0 0 0 0 0 0 0 0 0 0 0 0 0 0 0.0136058895089135 0 0 0 0 0 0 0 0 0.0277188964574511 0 0 0 0 0 0 0 0 0 0 0 0 0 0 0 0.00762850984470351 0 0 0 0 0 0 0 0 0 0 0 0 0 0 0 0 0 0 0 0 0 0 0 0 0 0 0 0 0 0 0.100374248199261 0 0 0 0 0 0 0 0 0 0 0 0 0 0 0.0166697930239819 0 0.0176745449073036 0 0 0 0 0 0 0 0 0 0 0 0 0 0 0 0 0 0 0 0 0 0 0 0 0 0 0 0 0 0 0 0 0 0 0 0
0 0 0 0 0 0 0 0 0 0 0 0 0 0 0 0 0.0167993858630939 0 0 0 0.0791537405291184 0 0 0 0 0 0 0.011915387841163 0 0 0 0 0 0 0 0 0 0 0 0 0 0 0 0 0 0.26079941558666 0 0 0 0 0 0 0 0.0388139926750807 0 0 0 0 0 0.140131347974679 0.0616473223283659 0 0.122446171630679 0 0.0345135410327726 0 0.0452388043964778 0 0 0 0 0 0 0 0 0 0 0 0 0 0 0 0 0 0 0 0 0 0 0 0 0 0 0 0 0 0 0 0 0 0 0 0 0 0 0 0 0 0 0 0 0 0 0 0 0 0 0 0 0 0 0 0.0255621797574649 0 0 0 0 0 0 0 0 0 0 0 0 0 0 0 0 0 0 0 0 0 0 0 0 0 0 0 0 0 0 0 0 0 0 0 0 0 0 0 0 0 0 0 0 0 0.0477178366006972 0 0 0 0.063145734221176 0 0.0122281724987432 0 0 0 0 0 0 0 0 0 0 0 0 0 0 0 0 0 0 0 0 0 0 0 0 0 0 0 0 0 0 0 0 0 0 0 0 0 0 0 0 0 0 0 0 0.0137860887065158 0 0 0 0 0 0 0 0 0 0 0 0 0 0 0 0 0 0 0 0 0 0 0 0 0 0 0 0 0 0 0 0 0 0 0 0 0 0 0 0 0 0 0 0 0 0 0 0 0 0 0 0 0 0 0 0 0 0 0 0 0 0.0261008783573124 0 0 0 0 0 0 0 0 0 0 0 0 0 0 0 0 0 0 0 0 0 0 0 0 0 0 0 0 0 0 0 0 0 0 0 0 0 0
0 0 0 0.182898011799495 0.0209581825145332 0 0.0508904538104553 0.039107569499309 0.0894882110445799 0.0223733954136138 0 0 0 0 0 0 0 0 0 0 0 0 0 0 0 0 0 0 0.0151024118346691 0 0 0 0 0 0 0 0 0.181474345010832 0 0 0 0 0 0 0 0 0.0113971657538061 0 0 0 0.0695360123272762 0 0 0 0 0 0 0 0 0 0 0 0 0 0 0 0 0 0 0 0 0 0 0 0 0 0 0 0 0 0 0 0 0 0 0.0330357446276845 0.00540083443575253 0 0 0 0 0 0 0.0778692112224581 0 0 0 0 0 0 0 0 0 0 0 0 0 0 0 0 0 0 0 0 0 0 0 0 0 0 0 0 0 0 0 0 0 0 0 0 0 0 0 0.181087556422543 0 0 0 0 0 0 0.0046655048001838 0 0 0 0 0 0 0 0 0 0 0 0 0 0.0147153894828077 0 0 0 0 0 0 0 0 0 0 0 0 0 0 0 0 0 0 0 0 0 0 0 0 0 0 0 0 0 0 0 0 0 0 0 0 0 0 0 0 0 0 0 0 0 0 0 0 0 0 0 0 0 0 0 0 0 0 0 0 0 0 0 0 0 0 0 0 0 0 0 0 0 0 0 0 0 0 0 0 0 0 0 0 0 0 0 0 0 0 0 0 0 0 0 0 0 0 0 0 0 0 0 0 0 0 0 0 0 0 0 0 0 0 0 0 0 0 0 0 0 0 0 0 0 0 0 0 0 0 0 0 0 0 0 0 0 0 0 0 0 0 0 0 0 0 0 0 0 0 0 0 0 0 0 0 0 0 0 0 0 0 0 0 0
0 0 0 0 0 0 0 0.0637898633640469 0 0 0 0 0 0 0 0 0 0 0 0 0 0 0 0 0 0 0 0 0.00780648636143337 0 0 0 0 0 0 0 0.043893674748347 0.00809428995679074 0 0 0 0 0 0 0 0 0.330071585866749 0 0 0 0.0441831646085703 0 0 0 0 0 0 0 0.0191240482593343 0 0 0 0 0 0 0 0 0 0 0 0 0 0 0.0743165853240852 0 0 0 0 0 0 0 0 0 0 0 0.00998120441281631 0 0.0176891318541904 0 0 0 0 0 0 0 0 0 0 0 0 0 0 0 0 0 0 0 0 0 0 0 0 0 0 0 0 0 0 0 0 0 0 0 0 0 0 0 0 0 0 0 0 0.196921635296739 0.154853325846981 0 0 0 0 0 0 0.0292750040999169 0 0 0 0 0 0 0 0 0 0 0 0 0 0 0 0 0 0 0 0 0 0 0 0 0 0 0 0 0 0 0 0 0 0 0 0 0 0 0 0 0 0 0 0 0 0 0 0 0 0 0 0 0 0 0 0 0 0 0 0 0 0 0 0 0 0 0 0 0 0 0 0 0 0 0 0 0 0 0 0 0 0 0 0 0 0 0 0 0 0 0 0 0 0 0 0 0 0 0 0 0 0 0 0 0 0 0 0 0 0 0 0 0 0 0 0 0 0 0 0 0 0 0 0 0 0 0 0 0 0 0 0 0 0 0 0 0 0 0 0 0 0 0 0 0 0 0 0 0 0 0 0 0 0 0 0 0 0 0 0 0 0 0 0 0 0 0 0 0 0 0 0 0 0 0 0 0 0 0
0 0 0 0 0 0 0 0 0 0 0 0 0 0 0 0 0 0 0 0 0 0 0 0 0 0 0 0 0 0 0 0 0 0 0 0 0 0 0 0 0 0 0 0 0 0 0.147264571630786 0 0 0 0 0 0 0 0 0 0 0 0 0 0 0 0 0 0 0 0 0 0 0 0 0 0 0.088802485089713 0 0 0 0 0 0 0 0 0 0 0 0 0 0 0 0 0 0 0 0 0 0 0 0 0 0 0 0 0 0 0 0 0 0 0 0 0 0 0 0 0 0 0 0 0 0 0 0 0 0 0 0 0 0 0 0 0 0.484718462588561 0 0.27921448069094 0 0 0 0 0 0 0 0 0 0 0 0 0 0 0 0 0 0 0 0 0 0 0 0 0 0 0 0 0 0 0 0 0 0 0 0 0 0 0 0 0 0 0 0 0 0 0 0 0 0 0 0 0 0 0 0 0 0 0 0 0 0 0 0 0 0 0 0 0 0 0 0 0 0 0 0 0 0 0 0 0 0 0 0 0 0 0 0 0 0 0 0 0 0 0 0 0 0 0 0 0 0 0 0 0 0 0 0 0 0 0 0 0 0 0 0 0 0 0 0 0 0 0 0 0 0 0 0 0 0 0 0 0 0 0 0 0 0 0 0 0 0 0 0 0 0 0 0 0 0 0 0 0 0 0 0 0 0 0 0 0 0 0 0 0 0 0 0 0 0 0 0 0 0 0 0 0 0 0 0 0 0 0 0 0 0
0.00160179623934153 0 0 0.0147719657062205 0.00430473695758 0.0151732190554337 0 0.288448641086472 0.0530031510531798 0.0440988490851985 0.00951514809228643 0 0 0 0 0 0 0 0 0 0 0 0 0 0 0 0 0 0.0709944709819738 0.00912175021287659 0.00808477120878629 0 0 0 0 0 0.0549127117675316 0.0175853245172556 0 0 0 0 0 0 0 0 0.112943246547298 0 0 0 0.00840829972884841 0 0 0 0 0 0 0 0 0 0 0 0 0 0 0 0 0 0 0 0 0 0 0.0103212991380573 0 0 0 0 0 0 0 0 0 0 0 0.0140558328699675 0 0 0 0 0 0 0 0.00400319880983032 0 0.00573562133452602 0.0060737372465299 0 0 0 0 0 0 0 0 0 0 0 0 0 0 0 0 0 0 0 0 0 0 0 0 0 0 0 0 0 0 0 0 0 0.127180185187533 0.0658944030004544 0.0482691665435407 0 0 0 0 0 0 0 0 0 0 0 0 0 0 0 0 0 0 0 0 0 0.00549847362927815 0 0 0 0 0 0 0 0 0 0 0 0 0 0 0 0 0 0 0 0 0 0 0 0 0 0 0 0 0 0 0 0 0 0 0 0 0 0 0 0 0 0 0 0 0 0 0 0 0 0 0 0 0 0 0 0 0 0 0 0 0 0 0 0 0 0 0 0 0 0 0 0 0 0 0 0 0 0 0 0 0 0 0 0 0 0 0 0 0 0 0 0 0 0 0 0 0 0 0 0 0 0 0 0 0 0 0 0 0 0 0 0 0 0 0 0 0 0 0 0 0 0 0 0 0 0 0 0 0 0 0 0 0 0 0 0 0 0 0 0 0 0 0 0 0 0 0 0 0 0 0 0 0 0 0 0 0 0 0 0 0 0 0 0 0
0 0 0 0 0 0 0 0 0 0 0 0 0 0.0811479201090783 0.0479639643218527 0.139158885306095 0 0 0 0 0.075392580303867 0 0 0 0 0 0 0 0 0 0.0358937333472417 0 0 0 0 0 0 0 0.0117348053695829 0 0 0 0 0.00905177566004932 0.0155085533518717 0 0.00648458725406442 0 0 0 0 0 0 0 0 0 0 0 0 0.0270425495849622 0.0127179648118739 0 0.126648949255457 0 0 0 0 0 0 0 0.183831412022685 0 0 0 0 0 0 0 0.167631188349428 0 0 0 0 0 0 0 0 0 0 0 0 0 0 0 0 0 0 0 0 0 0 0 0 0 0 0 0 0 0 0 0 0.0106733289013424 0 0.00872320978265105 0 0 0 0 0 0 0 0 0 0 0 0 0 0 0 0 0 0 0 0 0 0 0 0 0 0 0 0 0 0 0 0 0 0 0 0 0 0 0 0 0 0 0 0 0 0 0 0 0 0 0 0 0 0 0 0 0 0 0 0 0 0 0 0 0 0 0 0 0 0 0 0 0 0 0 0 0 0 0 0 0 0 0 0 0 0 0 0 0 0 0 0 0 0 0 0 0 0 0 0 0 0 0 0 0 0 0.0328452416385714 0 0 0 0 0 0 0 0 0 0 0 0 0 0 0 0 0 0 0 0 0 0 0 0 0 0 0 0 0 0 0 0 0 0 0 0 0 0 0 0 0 0 0 0 0 0 0 0 0 0 0 0 0 0 0 0 0 0 0 0 0 0 0 0 0 0 0 0 0 0 0 0 0.00754935062932641 0 0 0 0 0 0 0 0 0 0 0 0 0 0 0 0 0 0 0 0 0 0 0 0 0 0
0 0 0 0 0 0 0 0 0 0 0 0 0 0 0 0 0 0 0 0 0 0 0 0 0 0 0 0 0 0 0 0 0 0 0 0 0 0 0 0 0 0 0 0 0 0 0 0 0 0 0 0 0 0 0 0 0 0 0 0 0 0 0 0 0 0 0 0 0 0 0.307764314625194 0 0 0 0 0.181577189528438 0 0 0 0 0 0 0 0 0 0 0 0 0 0 0 0 0 0 0 0 0 0.188787836044008 0 0 0 0 0 0 0 0 0 0 0 0 0 0 0 0 0 0 0 0 0 0 0 0 0 0 0 0 0 0 0 0 0 0 0 0 0 0 0 0.198067807086363 0.123802852715996 0 0 0 0 0 0 0 0 0 0 0 0 0 0 0 0 0 0 0 0 0 0 0 0 0 0 0 0 0 0 0 0 0 0 0 0 0 0 0 0 0 0 0 0 0 0 0 0 0 0 0 0 0 0 0 0 0 0 0 0 0 0 0 0 0 0 0 0 0 0 0 0 0 0 0 0 0 0 0 0 0 0 0 0 0 0 0 0 0 0 0 0 0 0 0 0 0 0 0 0 0 0 0 0 0 0 0 0 0 0 0 0 0 0 0 0 0 0 0 0 0 0 0 0 0 0 0 0 0 0 0 0 0 0 0 0 0 0 0 0 0 0 0 0 0 0 0 0 0 0 0 0 0 0 0 0 0 0 0 0 0 0 0 0 0 0 0 0 0 0 0 0 0 0 0 0 0 0 0 0 0
0 0 0 0 0 0 0 0 0 0 0 0 0 0 0 0 0 0 0 0 0 0 0 0 0 0 0 0 0 0 0.08505650006089 0 0 0 0 0 0 0 0 0 0 0 0 0 0 0 0 0 0 0 0 0 0 0 0 0 0 0 0 0 0 0 0 0 0 0 0 0 0 0 0 0 0 0 0 0 0 0 0 0 0 0.0222132638865018 0.0479614929419559 0 0.0258020234262222 0.0103466922780011 0.0172665389038253 0 0 0 0 0 0 0.0221668238757449 0 0.0482914075831911 0.317723134492579 0.0208000290798809 0.131184214494529 0 0 0 0 0 0 0 0 0 0 0 0 0 0 0 0 0 0 0 0 0 0 0 0 0 0 0 0 0.21086666384258 0 0 0 0 0 0 0 0 0 0.0172078059136342 0 0 0 0 0 0 0 0 0 0 0 0 0 0 0 0 0 0 0 0 0 0 0 0 0 0 0 0 0 0 0 0 0 0 0 0 0 0 0 0 0 0 0 0 0 0 0 0 0 0 0 0 0 0 0 0 0 0 0 0 0 0 0 0 0 0 0 0 0 0 0 0 0 0 0 0 0 0 0 0 0 0 0 0 0 0 0 0 0 0 0 0 0 0 0 0 0 0 0 0 0 0.0231134092204646 0 0 0 0 0 0 0 0 0 0 0 0 0 0 0 0 0 0 0 0 0 0 0 0 0 0 0 0 0 0 0 0 0 0 0 0 0 0 0 0 0 0 0 0 0 0 0 0 0 0 0 0 0 0 0 0 0 0 0 0 0 0 0 0 0 0 0 0 0 0 0 0 0 0 0 0 0 0 0 0
0 0 0 0 0 0 0 0 0 0 0 0 0 0 0 0.155222093136682 0 0 0 0 0 0 0 0 0 0 0 0 0 0.00563352237244421 0.0223286114701132 0 0 0 0 0 0.0298718698068109 0.0419337774358918 0 0 0 0 0 0 0 0 0.00843875461103563 0 0 0 0.0237532910126661 0 0 0 0 0 0 0 0 0 0 0 0 0 0 0 0 0 0 0 0 0 0 0 0 0 0 0 0 0 0 0 0 0 0 0.0168531970959031 0 0.0443194001427491 0 0 0 0 0 0 0 0.00815765598559935 0.00839758704399933 0.0986031626436484 0 0 0 0 0 0 0 0 0 0 0 0 0 0 0 0 0 0 0 0 0 0 0 0 0 0 0 0 0 0.302345846149006 0 0 0 0 0 0 0 0.0887610834786534 0.0398791517667721 0 0.0350004165499443 0 0 0 0 0 0 0 0 0.034994094218262 0 0 0 0 0 0 0.0355064850798188 0 0 0 0 0 0 0 0 0 0 0 0 0 0 0 0 0 0 0 0 0 0 0 0 0 0 0 0 0 0 0 0 0 0 0 0 0 0 0 0 0 0 0 0 0 0 0 0 0 0 0 0 0 0 0 0 0 0 0 0 0 0 0 0 0 0 0 0 0 0 0 0 0 0 0 0 0 0 0 0 0 0 0 0 0 0 0 0 0 0 0 0 0 0 0 0 0 0 0 0 0 0 0 0 0 0 0 0 0 0 0 0 0 0 0 0 0 0 0 0 0 0 0 0 0 0 0 0 0 0 0 0 0 0 0 0 0 0 0 0 0 0 0 0 0 0 0 0 0 0 0 0 0 0 0 0 0 0 0 0 0 0 0 0 0
0 0 0 0 0 0 0 0 0 0 0 0 0 0 0 0.325795446306083 0 0 0 0 0 0 0 0 0 0 0 0 0 0 0 0 0 0 0 0 0 0 0 0 0 0 0 0 0 0 0 0 0 0 0 0 0 0 0 0 0 0 0 0 0 0 0 0 0 0 0 0 0 0 0.409710079107178 0 0 0 0 0 0 0 0 0 0 0 0 0 0 0 0 0 0 0 0 0 0 0 0 0 0 0 0 0 0 0 0 0 0 0 0 0 0 0 0 0 0 0 0 0 0 0 0 0 0 0 0 0 0 0 0 0 0 0 0 0 0 0 0 0.162180855581396 0 0.102313619005344 0 0 0 0 0 0 0 0 0 0 0 0 0 0 0 0 0 0 0 0 0 0 0 0 0 0 0 0 0 0 0 0 0 0 0 0 0 0 0 0 0 0 0 0 0 0 0 0 0 0 0 0 0 0 0 0 0 0 0 0 0 0 0 0 0 0 0 0 0 0 0 0 0 0 0 0 0 0 0 0 0 0 0 0 0 0 0 0 0 0 0 0 0 0 0 0 0 0 0 0 0 0 0 0 0 0 0 0 0 0 0 0 0 0 0 0 0 0 0 0 0 0 0 0 0 0 0 0 0 0 0 0 0 0 0 0 0 0 0 0 0 0 0 0 0 0 0 0 0 0 0 0 0 0 0 0 0 0 0 0 0 0 0 0 0 0 0 0 0 0 0 0 0 0 0 0 0 0 0 0 0 0
0 0 0 0 0 0 0 0 0 0 0 0 0 0 0 0.00152678555385051 0 0 0 0 0 0 0 0 0 0 0 0 0 0 0 0 0.00391926031931461 0.0120450416925235 0 0 0 0 0 0 0 0 0 0 0 0 0 0 0 0 0 0 0 0.00259565522924224 0.20395715329441 0 0.00506437775641934 0 0 0 0.00124458280643339 0 0 0 0 0 0 0 0 0 0.00127504820030554 0.0446843234085338 0 0 0 0 0 0 0 0 0.00410977382801894 0 0 0 0 0 0.000986043334657954 0 0.0074560442350804 0.00398605537554871 0 0 0 0.00677601207806821 0 0.00148991652973274 0.00702821729314354 0 0 0 0.0214309010311202 0.0167012858849489 0.00392322507906432 0.0050511338646315 0 0 0 0.00712693859014599 0 0 0.0019172685175921 0 0 0 0 0 0 0 0 0 0 0 0.00134667642147745 0 0 0 0 0 0 0 0 0 0 0 0 0 0 0 0 0 0.00556748593787752 0.00890118221963629 0 0.00308053012467239 0.108345477917537 0.00483626674017988 0.0587961557931561 0.0112216501705736 0.0214194518965813 0.0275941372544995 0.0248142201566809 0.0247971939687034 0.00707243240581125 0.00512820138704165 0.192919958205077 0.0539706725488401 0 0 0 0 0 0 0 0 0 0 0 0 0 0 0 0 0 0 0 0 0 0 0 0 0 0 0 0 0 0 0 0 0.00515219035216514 0 0 0 0 0 0 0 0 0 0 0 0 0 0 0 0 0 0 0 0 0 0 0 0 0 0 0 0 0 0 0 0 0 0 0 0 0 0 0 0 0 0 0 0 0 0 0 0 0 0 0 0 0 0 0 0 0 0 0 0 0 0 0 0 0 0 0 0 0 0 0.031974834773851 0 0 0 0 0 0 0 0 0 0 0 0 0 0 0 0 0 0 0 0 0 0 0 0 0 0 0 0 0 0 0 0 0 0 0 0 0 0 0 0 0 0.016892620877205 0.0026052467030792 0 0 0 0.00554226838006466 0 0 0 0 0 0 0 0 0.00625790503357309 0 0 0 0.00746819682893019
0 0 0 0 0 0 0 0 0 0 0 0 0 0 0 0.0109860556326383 0 0 0 0 0 0 0 0 0 0 0 0 0 0 0 0 0 0 0 0 0 0 0 0 0 0 0 0 0 0 0.154405918770153 0 0 0 0.0783447899071611 0 0 0 0 0 0 0 0.327005947815829 0 0 0 0 0 0 0 0 0 0 0 0.0116685735040897 0 0 0 0 0 0 0 0 0 0 0 0 0 0 0.0178349953405678 0.00553519289303014 0.0185406642590328 0 0 0 0 0 0.011395297868886 0 0 0 0 0 0 0 0 0 0 0 0 0 0 0 0 0 0 0 0 0 0 0 0 0 0 0 0 0 0 0 0 0 0 0 0 0.0158081926605686 0.0601004453150942 0 0 0 0 0 0 0 0.0321319688067096 0 0 0 0 0 0 0.0378462259080439 0 0 0 0 0 0 0 0.218395731318196 0 0 0 0 0 0 0 0 0 0 0 0 0 0 0 0 0 0 0 0 0 0 0 0 0 0 0 0 0 0 0 0 0 0 0 0 0 0 0 0 0 0 0 0 0 0 0 0 0 0 0 0 0 0 0 0 0 0 0 0 0 0 0 0 0 0 0 0 0 0 0 0 0 0 0 0 0 0 0 0 0 0 0 0 0 0 0 0 0 0 0 0 0 0 0 0 0 0 0 0 0 0 0 0 0 0 0 0 0 0 0 0 0 0 0 0 0 0 0 0 0 0 0 0 0 0 0 0 0 0 0 0 0 0 0 0 0 0 0 0 0 0 0 0 0 0 0 0 0 0 0 0 0 0 0 0 0 0 0 0 0 0 0 0 0
0 0 0 0 0 0 0 0 0 0 0 0 0 0 0 0 0 0 0 0 0 0 0 0 0 0 0 0 0 0 0 0 0 0 0 0 0 0 0 0 0 0 0 0 0 0 0 0 0 0 0 0 0 0 0 0 0 0 0 0 0 0 0 0 0 0 0 0 0 0 0 0 0 0 0 0 0 0 0 0 0 0 0 0 0 0.00307326827938177 0.00605679926056788 0 0 0.0422678979333865 0 0 0 0 0 0.0193943723831244 0 0 0 0 0.0141085909084908 0.0182750811724449 0.0639834714541052 0.0421760545291245 0 0 0 0 0 0 0 0 0 0 0 0 0 0 0 0 0 0 0 0 0 0 0 0 0 0 0 0 0 0 0 0 0 0 0 0.00777586257447963 0 0 0.199507460947493 0.206469791121675 0 0.00460570476530182 0.0274158060121307 0.0649841983299984 0.141393421186902 0.101824963608105 0.00320260331210755 0.0245790151100219 0.00890563711115938 0 0 0 0 0 0 0 0 0 0 0 0 0 0 0 0 0 0 0 0 0 0 0 0 0 0 0 0 0 0 0 0 0 0 0 0 0 0 0 0 0 0 0 0 0 0 0 0 0 0 0 0 0 0 0 0 0 0 0 0 0 0 0 0 0 0 0 0 0 0 0 0 0 0 0 0 0 0 0 0 0 0 0 0 0 0 0 0 0 0 0 0 0 0 0 0 0 0 0 0 0 0 0 0 0 0 0 0 0 0 0 0 0 0 0 0 0 0 0 0 0 0 0 0 0 0 0 0 0 0 0 0 0 0 0 0 0 0 0 0 0 0 0 0 0 0 0 0 0 0 0 0 0 0 0 0 0 0 0 0 0 0 0 0 0 0 0
0 0 0 0 0 0 0 0 0 0 0 0 0 0 0 0 0 0 0 0 0 0 0 0 0 0 0 0 0 0 0 0 0 0 0 0 0 0 0 0 0 0 0 0 0 0 0 0 0 0 0 0 0 0 0 0 0 0 0.0696377888767793 0 0 0 0 0 0 0 0 0 0 0 0 0 0 0 0 0 0 0 0 0 0 0 0 0 0 0.0113426218320162 0 0 0 0.00575181068268453 0 0 0 0 0 0 0 0 0 0 0 0 0.00897147699765257 0.00436218363924843 0 0 0 0 0 0 0 0 0 0 0 0 0 0 0 0 0 0 0 0 0 0 0 0 0 0 0 0 0 0 0 0 0 0 0 0 0 0.186409592382624 0 0.251011603151543 0 0 0.10272715532191 0.0733136770473499 0.208854378963469 0 0 0 0 0 0.0569796766591586 0.0206380344455642 0 0 0 0 0 0 0 0 0 0 0 0 0 0 0 0 0 0 0 0 0 0 0 0 0 0 0 0 0 0 0 0 0 0 0 0 0 0 0 0 0 0 0 0 0 0 0 0 0 0 0 0 0 0 0 0 0 0 0 0 0 0 0 0 0 0 0 0 0 0 0 0 0 0 0 0 0 0 0 0 0 0 0 0 0 0 0 0 0 0 0 0 0 0 0 0 0 0 0 0 0 0 0 0 0 0 0 0 0 0 0 0 0 0 0 0 0 0 0 0 0 0 0 0 0 0 0 0 0 0 0 0 0 0 0 0 0 0 0 0 0 0 0 0 0 0 0 0 0 0 0 0 0 0 0 0 0 0 0 0 0 0 0 0
0 0 0 0 0 0 0 0 0 0 0 0 0 0 0 0 0 0 0 0 0 0 0 0 0 0 0 0 0 0 0 0 0 0 0 0 0 0 0 0 0 0 0 0 0 0 0 0 0 0 0 0 0 0 0 0 0 0 0.105944099341405 0 0 0 0 0 0 0 0 0 0 0 0 0 0 0 0 0 0 0 0 0 0 0 0 0 0 0.0628003124533689 0.0172760289237088 0 0.0138176387547867 0.187169496011492 0.012900694654975 0 0.00436056643312291 0 0 0 0 0 0 0 0.00344468268373804 0.00699063761957913 0.0340837496436918 0.0198767473518058 0 0 0 0 0 0 0 0 0 0 0 0 0 0 0 0 0 0 0 0 0 0 0 0 0 0 0 0 0 0 0 0 0 0 0 0.00176212114911536 0 0.135196652071311 0.175911446969153 0 0 0 0.0486473570387301 0.0464765132639229 0.0423774113524823 0.0183347283778178 0 0.00951041584706218 0.00229289186800931 0 0.0346052909244777 0.0162205172662444 0 0 0 0 0 0 0 0 0 0 0 0 0 0 0 0 0 0 0 0 0 0 0 0 0 0 0 0 0 0 0 0 0 0 0 0 0 0 0 0 0 0 0 0 0 0 0 0 0 0 0 0 0 0 0 0 0 0 0 0 0 0 0 0 0 0 0 0 0 0 0 0 0 0 0 0 0 0 0 0 0 0 0 0 0 0 0 0 0 0 0 0 0 0 0 0 0 0 0 0 0 0 0 0 0 0 0 0 0 0 0 0 0 0 0 0 0 0 0 0 0 0 0 0 0 0 0 0 0 0 0 0 0 0 0 0 0 0 0 0 0 0 0 0 0 0 0 0 0 0 0 0 0 0 0 0 0 0 0 0 0 0 0 0
0 0 0 0 0 0 0 0 0 0 0 0 0 0 0 0 0 0 0 0 0 0 0 0 0 0 0 0 0 0 0 0 0 0 0 0 0 0 0 0 0 0 0 0 0 0 0 0 0 0 0 0 0 0.00633455250374321 0.148512534415378 0 0 0 0 0 0 0 0.00257082559056265 0 0 0 0 0 0 0 0 0.0224213966704665 0 0 0 0 0 0 0 0 0.00312413772227622 0 0 0 0 0 0.00177044350738699 0 0 0 0 0 0 0.00246647653704334 0 0.00343712776950234 0 0 0 0 0.0235776625587799 0.0490467505437894 0 0 0 0 0 0.0134257642424913 0 0 0 0 0 0 0 0 0 0 0 0 0 0 0.00570344004661351 0 0 0 0 0 0 0 0 0 0 0 0 0 0 0 0 0.212045845360334 0 0 0 0 0 0.0142214007930207 0 0.0339407990213275 0.00748706970703957 0.00829109844089279 0.131171990042915 0.00684374577411578 0 0 0.0170522434075685 0 0 0 0 0 0 0 0 0 0 0 0 0 0 0 0 0 0 0 0 0 0 0 0 0 0 0 0 0 0 0 0 0 0.0197555812880759 0 0 0 0 0 0 0 0 0 0 0 0 0 0 0 0 0 0 0 0 0 0 0 0 0 0 0 0 0 0 0 0 0 0 0 0 0 0 0 0 0 0 0 0 0 0 0 0 0 0 0 0 0 0 0 0 0 0 0 0 0 0 0 0 0 0 0 0 0 0 0.113371258564776 0 0 0 0 0 0 0 0 0 0 0 0 0 0 0 0 0 0 0 0 0 0 0 0 0 0 0 0 0 0 0 0 0 0 0 0 0 0 0 0 0 0.060109803609418 0 0 0 0 0.0411137606323757 0 0 0 0 0 0 0 0 0.0170588019627252 0 0 0.00788322641150721 0.0272622628758753
0 0 0 0 0 0 0 0 0 0 0 0 0 0 0 0 0 0 0 0 0 0 0 0 0 0 0 0 0 0 0 0 0 0 0 0 0 0 0 0 0 0 0 0 0 0 0 0 0 0 0 0 0 0 0 0 0 0 0 0 0 0 0 0 0 0 0 0 0 0 0 0 0 0 0 0 0 0 0 0 0 0 0 0 0 0 0 0 0 0 0 0 0 0 0 0 0 0 0 0 0 0 0 0 0 0 0 0 0 0 0 0 0 0 0 0 0 0 0 0 0 0 0 0 0 0 0 0 0 0 0 0 0 0 0 0 0 0 0 0.0775282278265668 0 0.0845171456390246 0 0 0.116485805928017 0 0 0 0.172032464159985 0.19200772503976 0.287254509762485 0 0.070174121644161 0 0 0 0 0 0 0 0 0 0 0 0 0 0 0 0 0 0 0 0 0 0 0 0 0 0 0 0 0 0 0 0 0 0 0 0 0 0 0 0 0 0 0 0 0 0 0 0 0 0 0 0 0 0 0 0 0 0 0 0 0 0 0 0 0 0 0 0 0 0 0 0 0 0 0 0 0 0 0 0 0 0 0 0 0 0 0 0 0 0 0 0 0 0 0 0 0 0 0 0 0 0 0 0 0 0 0 0 0 0 0 0 0 0 0 0 0 0 0 0 0 0 0 0 0 0 0 0 0 0 0 0 0 0 0 0 0 0 0 0 0 0 0 0 0 0 0 0 0 0 0 0 0 0 0 0 0 0 0 0 0 0 0 0 0 0 0
0 0 0 0 0 0 0 0 0 0 0 0 0 0 0 0 0 0 0 0 0 0 0 0 0 0 0 0 0 0 0 0 0 0 0 0 0 0 0 0 0 0 0 0 0 0 0 0 0 0 0 0 0 0 0 0 0 0 0.162039324380354 0 0 0 0 0 0 0 0 0 0 0 0 0 0 0 0 0 0 0 0 0 0 0 0 0 0 0.0545862545278808 0.00119746560272399 0.0118529442984715 0 0.0240667476796138 0 0 0 0 0 0 0 0 0 0 0 0 0.0044227540274121 0 0 0 0 0 0 0 0 0 0 0 0 0 0 0 0 0 0 0 0 0 0 0 0 0 0 0 0 0 0 0 0 0 0 0 0 0.0536219688990629 0.00598050962854723 0.028621603304164 0.114780757451743 0.0775608877653729 0 0 0 0.0944676854818088 0.0718377285924789 0 0 0 0 0 0.184084307827069 0.110879060533297 0 0 0 0 0 0 0 0 0 0 0 0 0 0 0 0 0 0 0 0 0 0 0 0 0 0 0 0 0 0 0 0 0 0 0 0 0 0 0 0 0 0 0 0 0 0 0 0 0 0 0 0 0 0 0 0 0 0 0 0 0 0 0 0 0 0 0 0 0 0 0 0 0 0 0 0 0 0 0 0 0 0 0 0 0 0 0 0 0 0 0 0 0 0 0 0 0 0 0 0 0 0 0 0 0 0 0 0 0 0 0 0 0 0 0 0 0 0 0 0 0 0 0 0 0 0 0 0 0 0 0 0 0 0 0 0 0 0 0 0 0 0 0 0 0 0 0 0 0 0 0 0 0 0 0 0 0 0 0 0 0 0 0 0
0 0 0 0 0 0 0 0 0 0 0 0 0 0 0 0.00100658577233514 0 0 0 0 0 0 0 0 0 0 0 0 0 0 0 0 0 0 0 0 0 0 0 0 0 0 0 0 0 0 0 0 0 0 0 0 0 0 0 0 0 0 0.0060767178434861 0 0 0 0 0 0 0 0 0 0 0 0.00280673757447541 0 0 0 0 0 0 0 0 0 0.0125820305795095 0 0 0 0 0.00553386282036386 0.0142671694517715 0 0.0206963197492752 0.0525763025681608 0 0 0 0.0104347027340982 0.00759184331422328 0.0118243420270287 0.0183782907317159 0 0 0 0 0.00234220954415248 0.00789828676089008 0 0 0 0 0 0 0 0 0 0 0 0 0 0 0 0 0 0 0 0 0 0 0 0 0 0 0 0 0 0 0 0 0 0 0.00264955281429085 0 0.00815733722352127 0 0.0540752544381801 0.0652930104172552 0.0590629216628924 0.012606507157383 0 0.0752976012728193 0 0.114512837664615 0 0.0146360367369119 0 0 0 0.239396536790952 0.0482743055183061 0 0 0 0 0 0 0 0 0 0 0 0 0 0 0 0 0 0 0 0 0 0 0 0 0 0 0 0 0 0 0 0 0 0 0 0 0 0 0 0 0 0 0 0 0 0 0 0 0 0 0 0 0 0 0 0 0 0 0 0 0 0 0 0 0 0 0 0 0 0 0 0 0 0 0 0 0 0 0 0 0 0 0 0 0 0 0 0 0 0 0 0 0 0 0 0 0 0 0 0 0 0 0 0.0618831530316699 0 0 0 0 0 0 0 0 0 0 0 0 0 0 0 0 0 0 0 0 0 0 0 0 0 0 0 0 0 0 0 0 0 0 0 0 0 0 0 0 0 0.0376507107990275 0.00316441766749471 0 0 0 0.0108658565820763 0 0.00821362993635829 0 0 0 0 0 0 0.00516348324948844 0 0 0.00217217149097213 0.00290927407429923
0 0 0 0 0 0 0 0 0 0 0 0 0 0 0 0.00202725479558204 0 0 0 0 0 0 0 0 0 0 0 0 0 0 0 0 0 0 0 0 0 0 0 0 0 0 0 0 0 0 0 0 0 0 0 0 0 0 0 0 0 0 0.00207220118837734 0 0 0 0 0 0 0 0 0 0 0 0.00425331995051714 0 0 0 0 0 0 0 0 0 0.0039602727828759 0 0 0 0 0.00742498030487277 0.00981640275971277 0 0.00343460992274801 0.0390636091437381 0 0 0 0 0 0.0082694500787141 0.0017003963837769 0 0 0 0 0 0.0135377563339736 0.00364249557695406 0 0 0 0 0 0 0 0 0 0 0 0 0 0 0 0 0 0 0 0 0 0 0 0 0 0 0 0 0 0 0 0 0 0 0 0.0222632582874172 0 0.168232031548036 0.265958550102914 0.077002440867069 0.00397624622538822 0.0111542704593124 0.0818727049418924 0.16373550265946 0 0.0128681297787268 0.0510746585678891 0 0.00222139878453606 0 0.0404380585555156 0 0 0 0 0 0 0 0 0 0 0 0 0 0 0 0 0 0 0 0 0 0 0 0 0 0 0 0 0 0 0 0 0 0 0 0 0 0 0 0 0 0 0 0 0 0 0 0 0 0 0 0 0 0 0 0 0 0 0 0 0 0 0 0 0 0 0 0 0 0 0 0 0 0 0 0 0 0 0 0 0 0 0 0 0 0 0 0 0 0 0 0 0 0 0 0 0 0 0 0 0 0 0 0 0 0 0 0 0 0 0 0 0 0 0 0 0 0 0 0 0 0 0 0 0 0 0 0 0 0 0 0 0 0 0 0 0 0 0 0 0 0 0 0 0 0 0 0 0 0 0 0 0 0 0 0 0 0 0 0 0 0 0 0 0
0 0 0 0 0 0 0 0 0 0 0 0 0 0 0 0 0 0 0 0 0 0 0 0 0 0 0 0 0 0 0 0 0.0127982067883723 0.004655268337599 0.00678208301998197 0.001684292140724 0 0 0 0 0 0 0 0 0 0 0 0 0 0 0 0 0 0 0 0 0 0 0 0 0 0 0 0 0 0 0 0 0 0 0 0 0 0 0 0 0 0 0 0 0 0 0 0 0 0 0.00243529475597763 0 0.00720099399133492 0.0330362257418187 0.00857751229891368 0 0.00735984161553518 0 0 0.00941352543879625 0 0 0 0 0.0811259583466594 0.11119724091383 0.0372265003092761 0.0867926745979385 0 0 0 0 0 0 0 0 0 0 0 0 0 0 0 0 0 0 0 0 0 0 0 0 0.0019242814917806 0 0 0 0 0 0 0 0 0 0 0.0335905563347944 0 0.141890642534839 0 0.0390179594945737 0.00515695652468002 0.0145804009808107 0 0 0.0150707698448633 0 0.0489045884361023 0.160892521511264 0.108744637370509 0.0199410671790249 0 0 0 0 0 0 0 0 0 0 0 0 0 0 0 0 0 0 0 0 0 0 0 0 0 0 0 0 0 0 0 0 0 0 0 0 0 0 0 0 0 0 0 0 0 0 0 0 0 0 0 0 0 0 0 0 0 0 0 0 0 0 0 0 0 0 0 0 0 0 0 0 0 0 0 0 0 0 0 0 0 0 0 0 0 0 0 0 0 0 0 0 0 0 0 0 0 0 0 0 0 0 0 0 0 0 0 0 0 0 0 0 0 0 0 0 0 0 0 0 0 0 0 0 0 0 0 0 0 0 0 0 0 0 0 0 0 0 0 0 0 0 0 0 0 0 0 0 0 0 0 0 0 0 0 0 0 0 0 0 0 0 0 0 0 0
0 0 0 0 0 0 0 0 0 0 0 0 0 0 0 0 0 0 0 0 0 0 0 0 0 0 0 0 0 0 0 0 0 0.00187718370356143 0 0 0 0 0 0 0 0 0 0 0 0 0 0 0 0 0 0 0 0 0.00246280959010995 0 0 0 0 0 0 0 0 0 0 0 0 0 0 0 0 0.00168251152597771 0 0 0 0 0 0 0 0 0.00227232737747451 0 0 0 0 0.00649489301236851 0.00925327697370849 0 0.00305709583290445 0.0103891793557098 0.0084943459663983 0 0.00786191236345218 0 0 0.014840534063638 0 0 0 0 0.0043084520927329 0.04376634724575 0.00594783773004834 0.017656920475548 0 0 0 0 0 0 0 0 0 0 0 0 0 0 0 0 0 0 0 0 0 0 0 0 0 0 0 0 0 0 0 0 0 0 0 0.0248199529264274 0 0.00366692971728062 0 0 0.0670382165033083 0.0179232832110153 0 0.0201387320063947 0.0491502151375585 0.0401836658892099 0 0.166923268576531 0.031832358439871 0.0294234775487903 0.0078201183439085 0 0 0 0 0 0 0 0 0 0 0 0 0 0 0 0 0 0 0 0 0 0 0 0 0 0 0 0 0 0 0 0 0 0 0 0 0 0 0 0 0 0 0 0 0 0 0 0 0 0 0 0 0 0 0 0 0 0 0 0 0 0 0 0 0 0 0 0 0 0 0 0 0 0 0 0 0 0 0 0 0 0 0 0 0 0 0 0 0 0 0 0 0 0 0 0 0 0 0 0 0 0 0 0 0.148104088922996 0 0 0 0 0 0 0 0 0 0 0 0 0 0 0 0 0 0 0 0 0 0 0 0 0 0 0 0 0 0 0 0 0 0 0 0 0 0 0 0 0 0.143700511328962 0.033461047726121 0 0 0 0.0223204662074001 0 0.00559138444891225 0 0 0 0 0 0.00265962886632249 0.00580215823260303 0.00248710181927095 0.0194164495002454 0.0171713173374896 0
0 0 0 0 0 0 0 0 0 0 0 0 0 0 0 0 0 0 0 0 0 0 0 0 0 0 0 0 0 0 0 0 0.0137217090389061 0.0102755039399031 0.00892044653561481 0.00225042608284441 0 0 0 0 0.0011398654523433 0.000600809055627621 0 0 0 0 0.00270521052411948 0 0 0 0.00105779362431094 0 0.000822905399736903 0 0 0 0 0 0 0 0 0 0 0 0 0 0 0 0 0 0 0 0 0 0 0 0 0 0 0 0 0 0 0 0 0 0.00356384973891887 0 0.0231969733675976 0.0587681185041927 0.0164187222950214 0 0.0165345405074572 0 0 0.00619383364691569 0 0 0 0 0.104037589581784 0.163394831684105 0.0617741348728377 0.138148322885878 0 0 0 0 0 0 0 0 0 0 0 0 0 0 0 0 0 0 0 0 0 0 0 0 0.0043930222033737 0 0 0 0 0 0 0 0 0 0 0.0158486678695162 0 0.0179826551859735 0 0.0106262353059066 0.00223493612476474 0 0 0 0 0.0844745148961301 0.106661277953805 0 0.0710308186101208 0.00618268263670066 0 0 0 0 0 0 0 0 0 0 0 0 0 0 0 0 0 0 0 0 0 0 0 0 0 0 0 0 0 0 0 0 0 0 0 0 0 0 0 0 0 0 0 0 0 0 0 0 0 0 0 0 0 0 0 0 0 0 0 0 0 0 0 0 0 0 0 0 0 0 0 0 0 0 0 0 0 0 0 0 0 0 0 0 0 0 0 0 0 0 0 0 0 0 0 0 0 0 0 0 0 0 0 0 0 0.0172146239586391 0 0 0 0 0 0 0 0 0 0 0 0 0 0 0 0 0 0 0 0 0 0 0 0 0 0 0 0 0 0 0 0 0 0 0 0 0 0 0 0 0 0.0141829984216099 0.0156419800953444 0 0 0 0 0 0 0 0 0 0 0 0 0 0 0 0 0
0 0 0 0 0 0 0 0 0 0 0 0 0 0 0 0 0 0 0 0 0 0 0 0 0 0 0 0 0 0 0 0 0 0 0.00857542146461708 0.00354249137580585 0 0 0 0 0.00125005000962615 0.00103619331532879 0 0 0 0 0.00299256597307363 0 0 0 0 0 0.000987698612697041 0 0 0 0 0 0 0 0 0 0 0 0 0 0 0 0 0 0 0 0 0 0 0 0 0 0 0 0.00207779484355555 0 0 0 0 0 0.00133699985326736 0 0.0256031403607042 0.0389124670077766 0.0197849463490936 0.00698211765901601 0.0259496210869625 0 0 0 0 0 0 0 0.0821408821829595 0.142462933371227 0.0383505694489985 0.111138457980286 0 0 0 0 0 0 0 0 0 0 0 0 0 0 0 0 0 0 0 0 0 0 0 0 0.00572122538192674 0 0 0 0 0 0 0 0 0 0 0.012744110333031 0 0.0183698168758036 0 0.00722293967729238 0 0.00788802161294038 0 0 0.00385111844400222 0.160971203132476 0.0573468029599221 0.200261429571111 0 0.0124989811164994 0 0 0 0 0 0 0 0 0 0 0 0 0 0 0 0 0 0 0 0 0 0 0 0 0 0 0 0 0 0 0 0 0 0 0 0 0 0 0 0 0 0 0 0 0 0 0 0 0 0 0 0 0 0 0 0 0 0 0 0 0 0 0 0 0 0 0 0 0 0 0 0 0 0 0 0 0 0 0 0 0 0 0 0 0 0 0 0 0 0 0 0 0 0 0 0 0 0 0 0 0 0 0 0 0 0 0 0 0 0 0 0 0 0 0 0 0 0 0 0 0 0 0 0 0 0 0 0 0 0 0 0 0 0 0 0 0 0 0 0 0 0 0 0 0 0 0 0 0 0 0 0 0 0 0 0 0 0 0 0 0 0 0 0 0 0
0 0 0 0 0 0 0 0 0 0 0 0 0 0 0 0 0 0 0 0 0 0 0 0 0 0 0 0 0 0 0 0 0.252538779063697 0 0 0 0 0 0 0 0 0 0 0 0 0 0 0 0 0 0 0 0 0 0 0 0 0 0 0 0 0 0 0 0 0 0 0 0 0 0 0 0 0 0 0 0 0 0 0 0 0 0 0 0 0 0 0 0 0 0 0 0 0 0 0 0 0 0 0 0.216057393481543 0.047204157465718 0 0 0 0 0 0 0 0 0 0 0 0 0 0 0 0 0 0 0 0 0 0 0 0 0 0 0 0 0 0 0 0 0 0 0 0 0 0.0316493863633191 0 0 0 0 0 0 0 0 0 0.101099321796735 0.181549016415162 0.0597017348738339 0.0428089047656121 0 0 0 0 0 0 0 0 0 0 0 0 0 0 0 0 0 0 0 0 0 0 0 0 0 0 0 0 0 0 0 0 0 0 0 0 0 0 0 0 0 0 0 0 0 0 0 0 0 0 0 0 0 0 0 0 0 0 0 0 0 0 0 0 0 0 0 0 0 0 0 0 0 0 0 0 0 0 0 0 0 0 0 0 0 0 0 0 0 0 0 0 0 0 0 0 0 0 0 0 0 0 0 0 0 0 0.0673913057743799 0 0 0 0 0 0 0 0 0 0 0 0 0 0 0 0 0 0 0 0 0 0 0 0 0 0 0 0 0 0 0 0 0 0 0 0 0 0 0 0 0 0 0 0 0 0 0 0 0 0 0 0 0 0 0 0 0 0 0 0
0 0 0 0 0 0 0 0 0 0 0 0 0 0 0 0.00266596437580308 0 0 0 0 0 0 0 0 0 0 0 0 0 0 0.00176536443818153 0 0 0 0 0 0 0.00319347435438151 0 0 0 0 0 0 0 0 0 0 0 0 0.00550668287457075 0 0 0 0 0 0 0 0.0326621607160193 0 0 0 0 0 0 0 0 0 0 0 0.00195775014836457 0 0 0 0 0 0 0 0 0 0.00711073849051593 0 0 0 0 0.00890280521431187 0.00518497904670694 0 0.0117944606861266 0.0226106845220805 0 0 0 0.0215286356343931 0.00333322590452651 0.00312523808954055 0.0111784386952377 0 0.00104617567067642 0 0 0.00126950224695774 0 0 0 0 0 0 0 0 0 0 0 0 0 0 0 0 0 0 0 0 0 0 0 0 0 0.00164975904723024 0 0 0.00526971834783869 0 0 0.00280367032236122 0 0 0 0.00225581814814912 0 0.117675873319925 0.0230821473205024 0 0.042581430898671 0.0369013684696588 0.00531462732439427 0 0.123121306493231 0.200879881552679 0.0237312271515938 0 0.004768955542923 0 0 0 0 0.161616312149744 0 0 0 0 0 0 0 0 0 0 0 0 0 0 0 0 0 0 0 0 0 0 0 0 0 0 0 0 0 0 0 0 0 0 0 0 0 0 0 0 0 0 0 0 0 0 0 0 0 0 0 0 0 0 0 0 0 0 0 0 0 0 0 0 0 0 0 0 0 0 0 0 0 0 0 0 0 0 0 0 0 0 0 0 0 0 0 0 0 0 0 0 0 0 0 0 0 0 0 0 0 0 0 0.0511807448485674 0 0 0 0 0 0 0 0 0 0 0 0 0 0 0 0 0 0 0 0 0 0 0 0 0 0 0 0 0 0 0 0 0 0 0 0 0 0 0 0 0 0.0278693728083611 0 0 0 0 0.00946065006850531 0 0.00686534526926639 0 0 0 0 0 0 0.00448390719883931 0 0 0.00182423183214893 0.00182737077701449
0 0 0 0 0 0 0 0 0 0 0 0 0 0 0 0 0 0 0 0 0 0 0 0 0 0 0 0 0 0 0 0 0 0 0 0 0 0 0 0 0 0 0 0 0 0 0 0 0 0 0 0 0 0 0 0 0 0 0.0265756482863208 0 0 0 0 0 0 0 0 0 0 0 0 0 0 0 0 0 0 0 0 0 0 0 0 0 0 0 0.00445447840524057 0 0.00589342073470365 0.0257440836815994 0 0 0 0 0 0 0 0 0 0 0 0 0.00495684955737808 0 0 0 0 0 0 0 0 0 0 0 0 0 0 0 0 0 0 0 0 0 0 0 0 0 0 0 0 0 0 0 0 0 0 0 0 0.0897697568483268 0 0 0.0420562505938251 0.0471657359036366 0 0 0.202221781458528 0.110457844183593 0 0 0 0 0 0 0.440704150346848 0 0 0 0 0 0 0 0 0 0 0 0 0 0 0 0 0 0 0 0 0 0 0 0 0 0 0 0 0 0 0 0 0 0 0 0 0 0 0 0 0 0 0 0 0 0 0 0 0 0 0 0 0 0 0 0 0 0 0 0 0 0 0 0 0 0 0 0 0 0 0 0 0 0 0 0 0 0 0 0 0 0 0 0 0 0 0 0 0 0 0 0 0 0 0 0 0 0 0 0 0 0 0 0 0 0 0 0 0 0 0 0 0 0 0 0 0 0 0 0 0 0 0 0 0 0 0 0 0 0 0 0 0 0 0 0 0 0 0 0 0 0 0 0 0 0 0 0 0 0 0 0 0 0 0 0 0 0 0 0 0 0 0 0 0
0 0 0 0 0 0 0 0 0 0 0 0 0 0 0 0 0 0 0 0 0 0 0 0 0 0 0 0 0 0 0 0 0 0 0 0 0 0 0 0 0 0 0 0 0 0 0 0 0 0 0 0 0 0 0 0 0 0 0 0 0 0 0 0 0 0 0 0 0 0 0 0 0 0 0 0 0 0 0 0 0 0 0 0 0 0 0 0 0 0 0 0 0 0 0 0 0 0 0 0 0 0 0 0 0 0 0 0 0 0 0 0 0 0 0 0 0 0 0 0 0 0 0 0 0 0 0 0 0 0 0 0 0 0 0 0 0 0 0 0 0 0 0 0 0 0 0 0 0 0 0 0 0 0 0 0 0 0.416024618069759 0 0 0 0 0 0.0632052774205149 0 0.0933484156980126 0.0431064707393061 0 0 0 0 0 0 0 0 0 0 0.190068119222655 0 0 0 0 0 0 0 0 0 0 0 0 0 0 0 0 0 0 0 0 0 0 0 0 0 0 0 0 0 0 0 0 0 0 0 0 0 0 0 0 0 0 0 0 0 0 0 0 0 0 0 0 0 0 0 0 0 0 0 0 0 0 0 0 0 0 0 0 0 0 0 0 0 0 0 0 0 0 0 0 0 0 0 0 0 0 0 0 0 0 0 0 0 0 0 0 0 0 0 0 0 0 0 0 0 0 0 0 0 0.0503926359830932 0 0 0.0757758982141525 0 0 0 0 0 0 0.0513712374162794 0 0 0 0 0 0 0 0 0 0 0 0 0.0167073272362277 0 0 0 0 0 0 0 0 0
0 0 0 0 0 0 0 0 0 0 0 0 0 0 0 0 0 0 0 0 0 0 0 0 0 0 0 0 0 0 0 0 0 0 0 0 0 0 0 0 0 0 0 0 0 0 0 0 0 0 0 0 0 0 0 0 0 0 0 0 0 0 0 0 0 0 0 0 0 0 0 0 0 0 0 0 0 0 0 0 0 0 0 0 0 0 0 0 0 0 0 0 0 0 0 0 0 0 0 0 0 0 0 0 0 0 0 0 0 0 0 0 0 0 0 0 0 0 0 0 0 0 0 0 0 0 0 0 0 0 0 0 0 0 0 0 0 0 0 0 0 0 0 0 0 0 0 0 0 0 0 0 0 0 0 0 0.0893091575071498 0 0.0124005446427146 0.085219137678568 0 0.0369781881064638 0.175383598361879 0.0230782048645345 0 0.0664509558908218 0.0133391682022387 0 0 0 0 0 0 0 0 0 0.230964005021841 0.0211268160939797 0 0.0227532101713135 0.00425734223234717 0 0 0 0.0109881777016151 0 0 0 0 0 0 0 0 0.0278780468371525 0 0 0 0 0 0 0 0 0 0 0 0 0 0 0 0 0 0 0 0 0 0 0 0 0 0 0 0 0 0 0 0 0 0 0 0 0 0 0 0 0 0 0 0 0 0 0 0 0 0 0 0.00236272439166004 0 0 0 0 0 0 0.00376089316986379 0 0 0 0 0 0 0 0 0 0 0 0 0 0 0 0 0 0 0 0 0 0 0 0 0 0 0 0 0 0 0 0 0 0 0.0508753586394692 0 0 0.119251743917548 0 0 0 0 0 0 0 0 0 0 0 0 0 0 0 0 0 0 0 0.00362272656884078 0 0 0 0 0 0 0 0 0
0 0 0 0 0 0 0 0 0 0 0 0 0 0 0 0 0 0 0 0 0 0 0 0 0 0 0 0 0 0 0 0 0 0 0 0 0 0 0 0 0 0 0 0 0 0 0 0 0 0 0 0 0 0 0 0 0 0 0 0 0 0 0 0 0 0 0 0 0 0 0 0 0 0 0 0 0 0 0 0 0 0 0 0 0 0 0 0 0 0 0 0 0 0 0 0 0 0 0 0 0 0 0 0 0 0 0 0 0 0 0 0 0 0 0 0 0 0 0 0 0 0 0 0 0 0 0 0 0 0 0 0 0 0 0 0 0 0 0 0 0 0 0 0 0 0 0 0 0 0 0 0 0 0 0 0 0 0.0152696579490067 0 0.00846223582136368 0 0 0.0849523638578797 0.0758570572671228 0 0.403005784314588 0.206176782027732 0 0 0 0 0 0 0 0 0 0.188963143811693 0 0 0 0 0 0 0 0 0 0 0 0 0 0 0 0 0.00364053004283403 0 0 0 0 0 0 0 0 0 0 0 0 0 0 0 0 0 0 0 0 0 0 0 0 0 0 0 0 0 0 0 0 0 0 0 0 0 0 0 0 0 0 0 0 0 0 0 0 0 0 0 0 0 0 0 0 0 0 0 0 0 0 0 0 0 0 0 0 0 0 0 0 0 0 0 0 0 0 0 0 0 0 0 0 0 0 0 0 0 0 0 0 0 0.00831774724191221 0 0 0.00535469766586802 0 0 0 0 0 0 0 0 0 0 0 0 0 0 0 0 0 0 0 0 0 0 0 0 0 0 0 0 0
0 0 0 0 0.0205838776745378 0 0 0 0 0 0 0 0 0 0 0 0 0 0 0 0 0 0 0 0 0 0 0 0.0212367364542625 0 0 0 0 0 0 0 0 0 0 0 0 0 0 0 0 0 0 0 0 0 0 0 0 0 0 0 0 0 0 0 0 0 0 0 0 0 0 0 0 0 0 0 0 0 0 0 0 0 0 0 0 0 0 0 0 0 0 0 0 0 0 0 0 0 0 0 0 0 0 0 0 0 0 0 0 0 0 0 0 0 0 0 0 0 0 0 0 0 0 0 0 0 0 0 0 0 0 0 0 0 0 0 0 0 0 0 0 0 0 0 0 0 0 0 0 0 0 0 0 0 0 0 0 0 0 0 0 0.137096817554171 0.0110557144634983 0 0.0375782472582798 0 0.130483518441754 0.0158394115888115 0 0.0284380113302692 0.0105462221086589 0.00877579255895027 0 0 0 0 0 0 0 0 0.0542347165071066 0 0 0.0403811588889555 0 0 0 0 0.0118080775914562 0 0 0 0 0 0 0 0 0.0357949308232571 0 0 0 0 0 0 0 0 0 0 0 0 0 0 0 0 0 0 0 0 0 0 0.00367364241821088 0 0 0 0 0 0 0 0 0 0 0 0 0 0 0 0 0 0 0 0 0 0 0 0 0 0 0 0 0 0 0 0 0 0 0 0 0 0 0 0 0 0 0 0 0 0 0 0 0.00618902129824832 0 0 0 0 0 0 0 0 0 0 0 0 0 0 0 0 0 0 0 0 0 0.12370890509615 0 0 0.198065264871612 0.0715932028364697 0.03291673023534 0 0 0 0 0 0 0 0 0 0 0 0 0 0 0 0 0 0 0 0 0 0 0 0 0 0 0
0 0 0 0 0 0 0 0 0 0 0 0 0 0 0 0 0 0 0 0 0 0 0 0 0 0 0 0 0 0 0 0 0 0 0 0 0 0 0 0 0 0 0 0 0 0 0 0 0 0 0 0 0 0 0 0 0 0 0 0 0 0 0 0 0 0 0 0 0 0 0 0 0 0 0 0 0 0 0 0 0 0 0 0 0 0 0 0 0 0 0 0 0 0 0 0 0 0 0 0 0 0 0 0 0 0 0 0 0 0 0 0 0 0 0 0 0 0 0 0 0 0 0 0 0 0 0 0 0 0 0 0 0 0 0 0 0 0 0 0 0 0 0 0 0 0 0 0 0 0 0 0 0 0 0 0 0 0 0 0.0613522600004155 0 0.0240712968304554 0 0 0 0 0 0.0138554284154446 0 0 0 0 0 0 0 0 0 0 0 0 0 0 0 0 0 0 0 0 0 0 0 0 0 0 0 0 0 0 0 0 0 0 0 0 0 0 0 0.014246143951258 0 0 0 0 0 0 0 0.043197430177923 0.0659898364112888 0 0 0 0 0 0 0 0 0 0 0.0323990559348059 0 0 0 0 0 0 0 0 0 0 0 0 0 0 0 0 0 0 0 0 0 0 0 0 0 0 0 0 0 0 0 0 0 0 0 0 0 0.0077936784836876 0 0 0 0 0 0 0 0 0 0 0 0 0 0 0 0 0 0 0 0 0 0 0 0.148777085727269 0 0.201682997841473 0.311765813733887 0 0 0 0 0.0367392327661144 0.0381297397259772 0 0 0 0 0 0 0 0 0 0 0 0 0 0 0 0 0 0 0 0 0
0 0 0 0 0 0 0 0 0 0 0 0 0 0 0 0 0 0 0 0 0 0 0 0 0 0 0 0 0 0 0 0 0 0 0 0 0 0 0 0 0 0 0 0 0 0 0 0 0 0 0 0 0 0 0 0 0 0 0 0 0 0 0 0 0 0 0 0 0 0 0 0 0 0 0 0 0 0 0 0 0 0 0 0 0 0 0 0 0 0 0 0 0 0 0 0 0 0 0 0 0 0 0 0 0 0 0 0 0 0 0 0 0 0 0 0 0 0 0 0 0 0 0 0 0 0 0 0 0 0 0 0 0 0 0 0 0 0 0 0 0 0 0 0 0 0 0 0 0 0 0 0 0 0 0 0 0 0.203853226857825 0 0 0.0505227716391353 0 0 0 0 0.135802532407297 0 0 0 0 0 0 0 0 0 0 0.412572440097463 0 0 0 0 0 0 0 0 0 0 0 0 0 0 0 0 0 0 0 0 0 0 0 0 0 0 0 0 0 0 0 0 0 0 0 0 0 0 0 0 0 0 0 0 0 0 0 0 0 0 0 0 0 0 0 0 0 0 0 0 0 0 0 0 0 0 0 0 0 0 0 0 0 0 0 0 0 0 0 0 0 0 0 0 0 0 0 0 0 0 0 0 0 0 0 0 0 0 0 0 0 0 0 0 0 0 0 0 0 0 0 0 0.100790314182265 0 0.028736701767811 0 0 0 0 0 0.0677220130482026 0 0 0 0 0 0 0 0 0 0 0 0 0 0 0 0 0 0 0 0 0 0
0 0 0 0 0 0 0 0 0 0 0 0 0 0 0 0 0 0 0 0 0 0 0 0 0 0 0 0 0 0 0 0 0 0 0 0 0 0 0 0 0 0 0 0 0 0 0 0 0 0 0 0 0 0 0 0 0 0 0 0 0 0 0 0 0 0 0 0 0 0 0 0 0 0 0 0 0 0 0 0 0 0 0 0 0 0 0 0 0 0 0 0 0 0 0 0 0 0 0 0 0 0 0 0 0 0 0 0 0 0 0 0 0 0 0 0 0 0 0 0 0 0 0 0 0 0 0 0 0 0 0 0 0 0 0 0 0 0 0 0 0 0 0 0 0 0 0 0 0 0 0 0 0 0 0 0 0 0.0869650296955085 0.0342091743698696 0.0402180577904046 0 0 0 0.0182728680778888 0.0187882326761503 0.354739563363591 0.0978428000934843 0 0 0 0 0 0 0 0 0 0.0415977472166747 0 0 0.0539283899790241 0.00309082093757199 0 0 0 0.14630827591306 0 0 0 0 0 0 0 0 0.0294149370270631 0 0 0 0 0 0 0 0 0 0 0 0 0 0 0 0 0 0 0 0 0 0 0 0 0 0 0 0 0 0 0 0 0 0 0 0 0 0 0 0 0 0 0 0 0 0 0 0 0 0.00149273501319272 0 0.00170722052899433 0 0 0 0 0 0 0 0 0 0 0 0 0 0 0 0 0 0 0 0 0 0 0 0 0 0 0 0 0 0 0 0 0 0 0 0 0 0 0.00481473326411197 0 0 0.0250856820315536 0 0 0.0415237320218559 0 0 0 0 0 0 0 0 0 0 0 0 0 0 0 0 0 0 0 0 0 0 0 0 0 0 0 0 0
0 0 0 0 0 0 0 0 0 0 0 0 0 0 0 0 0 0 0 0 0 0 0 0 0 0 0 0 0 0 0 0 0 0 0 0 0 0 0 0 0 0 0 0 0 0 0 0 0 0 0 0 0 0 0 0 0 0 0 0 0 0 0 0 0 0 0 0 0 0 0 0 0 0 0 0 0 0 0 0 0 0 0 0 0 0 0 0 0 0 0 0 0 0 0 0 0 0 0 0 0 0 0 0 0 0 0 0 0 0 0 0 0 0 0 0 0 0 0 0 0 0 0 0 0 0 0 0 0 0 0 0 0 0 0 0 0 0 0 0 0 0 0 0 0 0 0 0 0 0 0 0 0 0 0 0 0.0518367173089206 0.0881676390431649 0.23535023142642 0.037614560609982 0 0 0.140785598899517 0 0 0 0.115806886628527 0 0 0 0 0 0 0 0 0 0 0 0 0 0 0 0 0 0.259619248387276 0 0 0 0 0 0 0 0 0 0 0 0 0 0 0 0 0 0 0 0 0 0 0 0 0 0 0 0 0 0 0 0 0 0 0 0 0 0 0 0 0 0 0 0 0 0 0 0 0 0 0 0 0 0 0 0 0 0 0 0 0 0 0 0 0 0 0 0 0 0 0 0 0 0 0 0 0 0 0 0 0 0 0 0 0 0 0 0 0 0 0 0 0 0 0 0 0 0 0 0 0 0 0.0245238606914008 0 0 0.0462952570047923 0 0 0 0 0 0 0 0 0 0 0 0 0 0 0 0 0 0 0 0 0 0 0 0 0 0 0 0 0
0 0 0 0 0 0 0 0 0 0 0 0 0 0 0 0 0 0 0 0 0 0 0 0 0 0 0 0 0 0 0 0 0 0 0 0 0 0 0 0 0 0 0 0 0 0.00520106656162353 0 0 0 0 0 0 0 0 0 0 0 0 0 0 0 0 0 0 0 0 0 0 0 0 0 0 0 0 0 0 0 0 0 0 0 0 0 0 0 0 0 0 0 0 0 0 0 0 0 0 0 0 0 0 0 0 0 0 0 0 0 0 0 0 0 0 0 0 0 0 0 0 0 0 0 0 0 0 0 0 0 0 0 0 0 0 0 0 0 0 0 0 0 0 0 0 0 0 0 0 0 0 0 0 0 0 0 0 0 0 0 0 0 0 0 0 0.0849928621977472 0 0 0.158743282305845 0.0323729593461808 0 0 0 0 0 0 0 0 0 0 0 0 0.151585740780869 0 0 0 0 0.290301547244314 0 0 0 0 0 0 0 0 0 0 0 0 0 0 0 0 0 0 0 0 0 0 0 0 0 0 0 0 0 0 0 0 0 0 0 0 0 0 0 0 0 0 0 0 0 0 0 0 0 0 0 0 0 0 0 0 0 0 0 0 0 0 0 0 0 0 0 0 0 0 0 0 0 0 0 0 0 0 0 0 0 0 0 0 0 0 0 0 0 0 0 0 0 0 0 0 0.0242339949907851 0 0.252568546572634 0 0 0 0 0 0 0 0 0 0 0 0 0 0 0 0 0 0 0 0 0 0 0 0 0 0 0 0 0 0 0 0 0 0 0 0
0 0 0 0 0 0 0 0 0 0 0 0 0 0 0 0 0 0 0 0 0 0 0 0 0 0 0.000658908635846861 0 0 0 0 0 0 0 0 0 0 0 0 0 0 0 0 0 0 0 0 0 0 0 0 0 0 0 0 0 0 0 0 0 0 0 0 0 0 0 0 0 0 0 0 0 0 0 0 0 0 0 0 0 0 0 0 0 0 0 0 0 0 0 0 0 0 0 0 0 0 0 0 0 0 0 0 0 0 0 0 0.00128143076281762 0 0 0 0 0 0 0 0 0 0 0 0 0 0 0 0 0 0 0 0 0 0 0 0 0 0 0 0 0 0 0 0 0 0 0 0 0 0 0 0 0 0 0 0 0 0 0 0 0.0100765376856093 0.0334140141828438 0.164569803694529 0.00888866225819512 0 0.0123869197948877 0.359733906440472 0 0.0355852956044487 0 0.140306972373752 0 0 0 0 0 0 0 0 0 0.152253540295078 0 0 0 0 0 0 0 0.044562881499189 0 0 0 0 0 0 0 0 0.00622182960515328 0 0 0 0 0 0 0 0 0 0 0 0 0 0 0 0 0 0 0 0 0 0 0 0 0 0 0 0 0 0 0 0 0 0 0 0 0 0 0 0 0 0 0 0 0 0 0 0 0 0.00145768622631424 0 0 0 0 0 0 0 0 0 0 0 0 0 0 0 0 0 0 0 0 0 0 0 0 0 0 0 0 0 0 0 0 0 0 0 0 0 0 0 0.00757725459928504 0.00473228804886693 0 0 0.00673696079620627 0 0 0.00955510749650506 0 0 0 0 0 0 0 0 0 0 0 0 0 0 0 0 0 0 0 0 0 0 0 0 0 0 0 0 0
0 0 0 0 0 0 0 0 0 0 0 0 0 0 0 0 0 0 0 0 0 0 0 0 0 0 0 0 0 0 0 0 0 0 0 0 0 0 0 0 0 0 0 0 0 0 0 0 0 0 0 0 0 0 0 0 0 0 0 0 0 0 0 0 0 0 0 0 0 0 0 0 0 0 0 0 0 0 0 0 0 0 0 0 0 0 0 0 0 0 0 0 0 0 0 0 0 0 0 0 0 0 0 0 0 0 0 0 0 0 0 0 0 0 0 0 0 0 0 0 0 0 0 0 0 0 0 0 0 0 0 0 0 0 0 0 0 0 0 0 0 0 0 0 0 0 0 0 0 0 0 0 0 0 0 0 0.00830918973020332 0.011977550079202 0.150345507334286 0.0058863478348542 0 0 0.177179081573713 0.0272186414978931 0.0129589391405482 0.250548080420157 0 0 0 0 0 0 0 0 0 0 0.0682555752697195 0 0 0.0186795519143038 0 0 0 0 0.127811968115506 0 0 0 0 0 0 0 0 0.00610754323461879 0 0 0 0 0 0 0 0 0 0 0 0 0 0.01611979564121 0 0 0 0 0 0 0 0.00721076172667644 0.00509805446917888 0 0 0 0 0 0 0 0 0 0 0 0 0 0 0 0 0 0 0 0 0 0 0 0 0 0 0 0 0 0 0 0 0 0 0 0 0 0 0 0 0 0 0 0 0 0 0 0 0 0 0 0 0 0 0 0 0 0 0 0 0 0 0 0 0 0 0.0116410809228654 0 0 0 0.00368863466406582 0 0.00694822923354171 0.00466227997453794 0 0.0230811256757676 0 0 0 0 0.0363317858733898 0.0164679613438872 0 0 0 0 0 0.00347231432987389 0 0 0 0 0 0 0 0 0 0 0 0 0 0 0
0 0 0 0 0 0 0 0 0 0 0 0 0.00810155237842955 0 0 0 0 0 0 0 0 0 0 0 0 0 0.0168128195672936 0 0 0 0 0.00243373398366715 0.00722600136590897 0 0.002290151459132 0 0 0 0 0 0 0 0 0 0 0 0 0 0 0 0 0 0 0 0 0.0206579102070769 0.0137744208639425 0 0 0 0 0 0 0 0 0 0 0 0 0 0 0 0 0 0 0 0 0 0 0 0 0 0 0 0 0 0 0 0 0 0 0 0 0 0 0 0 0 0 0 0 0.00218050955393238 0 0 0.00999562727365892 0 0 0.00306341436356833 0 0 0 0 0 0 0 0.0172224997947341 0.00455097184582879 0.0329150870092667 0.00656285901348422 0.0251265686956957 0.0350867404390868 0 0 0 0 0 0 0 0 0 0 0 0 0 0 0 0 0 0 0 0 0 0 0 0 0 0 0 0 0 0 0 0 0 0 0 0 0 0 0.00389972517399049 0.00377114791019737 0 0 0 0 0 0 0 0 0.050296185173422 0.0207968863043971 0.0178436764201973 0 0 0 0 0 0 0 0 0 0 0 0 0 0 0 0.197541996027101 0 0.0275358785117965 0 0 0 0 0 0 0 0 0 0 0 0 0 0 0 0 0 0 0.0255618218473494 0 0 0 0 0 0 0 0.0038070936416829 0 0 0 0 0 0 0 0 0 0 0 0 0 0 0.00237176718948195 0.00627086541166223 0.00421373838568587 0 0 0 0 0 0 0 0 0 0 0 0 0 0 0 0 0 0 0 0 0.00203444051211514 0 0.00097671913578011 0 0.00224695703442204 0 0 0 0.012572328615955 0.00565640212274925 0.111435751198123 0.178699389974621 0.0735083120708337 0 0 0 0 0.00392660824283317 0.00263667227878368 0 0 0 0 0 0 0 0 0 0 0 0 0.0106049835422438 0 0.00768548573960852 0 0 0.00331261185359689 0.0108520959046285 0 0 0 0 0 0 0 0 0 0 0 0 0 0 0 0.00193959196203581 0 0 0 0 0 0 0 0 0 0 0 0
0 0 0 0 0 0 0 0 0 0 0 0 0 0 0 0 0 0 0 0 0 0 0 0 0 0 0 0 0 0 0 0 0 0 0 0 0 0 0 0 0 0 0 0.0510110300093046 0.0228722972480415 0.104106469719243 0 0 0 0.0109426217739663 0 0 0 0 0 0 0 0 0 0 0.040601872396531 0 0 0 0.0188258293076859 0.0207517997801595 0.00511179314312558 0 0 0 0 0 0 0 0 0 0 0 0 0 0 0 0 0 0 0 0 0 0 0 0 0 0 0 0 0 0 0 0 0 0 0 0 0 0 0 0 0 0 0 0 0 0 0 0 0 0 0 0 0 0 0 0 0 0 0 0 0 0.355716683607538 0.0156818952316228 0 0 0 0 0 0 0 0 0 0 0 0 0 0 0 0 0 0 0 0 0 0 0 0 0 0 0 0 0 0 0 0 0 0 0 0 0 0 0 0.0535293336156055 0.0888062003892391 0.0154637801650409 0 0 0 0 0 0 0 0 0 0 0 0 0 0 0 0 0 0 0.129694717714394 0 0 0 0 0 0 0 0 0 0 0 0 0 0 0 0 0 0 0 0 0 0 0 0 0 0 0 0 0 0 0 0 0 0.0167453187384991 0 0 0 0 0 0 0 0 0 0 0 0 0 0 0 0 0 0 0 0 0 0 0 0 0 0 0 0 0 0 0 0 0 0 0 0 0 0 0 0 0 0.050138357160003 0 0 0 0 0 0 0 0 0 0 0 0 0 0 0 0 0 0 0 0 0 0 0 0 0 0 0 0 0 0 0 0 0 0 0 0 0 0 0 0 0 0 0 0 0 0 0 0 0 0 0 0 0
0 0 0 0 0 0 0 0 0 0 0 0 0 0 0 0 0 0 0 0 0 0 0 0 0 0 0 0 0 0 0 0 0 0 0 0 0 0 0 0 0 0 0 0 0 0 0 0 0 0 0 0 0 0 0 0 0 0 0 0 0 0 0 0 0 0 0 0 0 0 0 0 0 0 0 0 0 0 0 0 0 0 0 0 0 0 0 0 0 0 0 0 0 0 0 0 0 0 0 0 0 0 0 0 0 0 0 0 0 0 0 0 0 0 0 0 0 0 0 0 0 0 0 0 0 0 0 0 0.0319538500518159 0 0 0 0 0 0 0 0 0 0 0 0 0 0 0 0 0 0 0 0 0 0 0 0 0 0 0 0 0 0 0 0 0 0 0 0 0 0 0.0598041376107242 0.0201817439475407 0 0.0747481023472334 0.352239337203132 0 0 0 0 0 0 0 0 0 0 0 0 0 0 0 0.0893107139004995 0.00697274313025705 0.0459638361991957 0 0.0641696924661675 0 0 0 0 0 0 0.0305684479649362 0 0 0 0.00801938821880331 0.00342097126056005 0 0 0 0 0 0 0 0 0 0 0 0 0 0 0 0 0 0 0 0 0 0 0 0 0 0 0 0 0.00556196960956142 0.00878195763985633 0 0 0 0 0 0.00720991126393926 0 0 0.00112002239008819 0 0.00461051309329489 0 0 0 0 0 0 0 0 0 0 0 0 0 0 0.013493394288571 0 0 0 0 0 0.00268674857941226 0.0276860486433045 0 0 0 0 0 0 0 0 0 0 0 0 0 0 0 0 0 0 0.141496470191107 0 0 0 0 0 0 0 0 0 0 0 0 0 0 0 0 0 0 0 0 0 0 0 0 0 0 0 0 0 0 0 0 0 0
0 0 0 0 0 0 0 0 0 0 0 0 0 0 0 0 0 0 0 0 0 0 0 0 0 0 0 0 0 0 0 0 0 0 0 0 0 0 0 0 0 0 0.0202906231109517 0.0035175285667211 0.0312101980204364 0 0 0 0 0.00680442456132978 0 0 0 0 0 0 0 0 0 0 0 0 0 0 0 0 0 0 0 0 0 0 0 0 0.00526432846720164 0 0 0 0 0 0 0 0 0 0 0 0 0 0 0 0 0 0 0 0 0 0 0 0 0 0 0 0 0 0 0 0 0 0 0 0 0 0 0 0 0 0 0 0 0 0 0 0 0 0 0 0 0 0.00652258555586945 0 0 0 0 0 0 0 0 0 0 0 0 0 0 0 0 0 0 0 0 0 0 0 0 0 0 0 0 0 0 0 0 0 0 0 0 0 0 0.0309032365205086 0.041842690910148 0.0934134977430535 0 0.435332288871931 0 0 0 0 0 0 0 0 0 0 0 0 0 0 0 0 0 0 0.0357631935163113 0 0 0 0 0 0 0 0 0 0 0 0 0 0 0 0 0 0.00343543505374841 0 0 0 0 0 0 0 0.00220262699623902 0 0 0 0 0 0 0 0.0579776994552823 0 0 0 0 0 0 0.0033926780157418 0.0093323148360013 0 0 0 0 0 0 0 0 0 0 0 0 0 0 0 0 0 0 0 0 0 0 0 0 0 0 0 0 0 0 0 0 0 0.0555615721034561 0 0 0 0 0 0 0 0 0 0 0 0 0 0 0 0 0 0 0.157233077695068 0 0 0 0 0 0 0 0 0 0 0 0 0 0 0 0 0 0 0 0 0 0 0 0 0 0 0 0 0 0 0 0 0 0
0 0 0 0 0 0 0 0 0 0 0 0 0 0 0 0 0 0 0 0 0 0 0 0 0 0 0 0 0 0 0 0 0 0 0 0 0 0 0 0 0 0 0.0295653182188212 0 0.0148354317108214 0 0 0 0 0 0 0 0 0 0 0 0 0 0 0 0 0 0 0.00578043854752524 0 0 0 0 0 0 0 0 0 0 0.00374509442682957 0 0 0 0.00111308157772193 0 0 0 0 0 0 0 0 0 0 0 0 0 0 0 0 0 0 0 0 0 0 0 0 0 0 0 0 0 0 0 0 0 0 0 0 0 0 0 0 0 0 0 0 0 0 0 0 0 0 0 0 0 0 0 0 0 0 0 0 0 0 0 0 0 0 0 0 0 0 0 0 0 0 0 0 0 0 0 0 0 0 0 0 0 0 0 0 0.0124482074830106 0.00342065138542529 0.206663675347807 0.204379678339777 0 0 0 0 0 0 0 0 0 0 0 0 0 0 0 0 0.0235065608291188 0.00178372852989218 0.00723805701602649 0 0.0744133297493973 0 0 0 0 0 0 0.0273762039125507 0 0 0 0.0123983664141481 0.00873696071304595 0 0.00378227195786514 0 0 0.00154180779593656 0 0 0 0 0 0 0 0 0 0 0 0 0 0 0 0.0525245656702577 0 0 0 0 0 0 0 0.00490655182667456 0.00573244138529213 0 0 0 0 0 0.00497980949288631 0 0 0.00238083886609104 0 0.00546445560126528 0 0 0 0 0 0 0 0 0 0 0 0 0 0 0 0 0 0 0 0 0 0.0233487988160495 0 0 0 0 0 0 0 0 0 0 0 0 0 0 0 0 0 0 0.257933674385763 0 0 0 0 0 0 0 0 0 0 0 0 0 0 0 0 0 0 0 0 0 0 0 0 0 0 0 0 0 0 0 0 0 0
0 0 0 0 0 0 0 0 0 0 0 0 0 0 0 0 0 0 0 0 0 0 0 0 0 0 0.0383829503039377 0.00662754120814085 0 0 0 0 0 0 0 0 0 0 0 0 0 0 0 0 0.0161864948737286 0.115480127377473 0 0 0 0 0 0 0 0 0 0 0 0 0 0.019626989561865 0.0841561210683437 0 0 0 0.0225915320268644 0.0136056831333588 0 0 0 0 0 0 0 0 0 0 0 0 0 0 0 0 0 0 0 0 0 0 0 0 0 0 0 0 0 0 0 0 0 0 0 0 0 0 0 0 0 0.0264800789560679 0.0105604050713558 0 0 0 0 0 0 0 0 0 0 0 0 0 0.0178662254738325 0.0104373919363084 0 0 0 0 0.0596514709120129 0.0335759426528042 0 0 0 0 0 0 0 0 0 0 0 0 0 0 0 0 0 0 0 0 0 0 0 0 0 0 0 0 0 0 0 0 0 0 0 0 0 0 0 0 0 0 0 0.0287149118692327 0.0201795616282154 0 0 0 0 0 0 0 0 0 0 0 0 0 0 0 0 0 0 0 0 0 0 0 0 0 0 0 0 0 0 0 0 0 0 0 0 0.184205018286352 0 0 0 0 0 0 0 0.0844977384216266 0.0329470173341468 0 0 0 0 0 0 0 0 0 0 0 0 0 0 0.0910503943907812 0 0 0 0 0 0 0 0 0 0 0 0 0 0 0 0 0 0 0 0 0.00230036047275828 0 0 0 0 0 0 0 0 0 0 0 0 0 0 0 0.0433690577272149 0 0 0 0 0 0 0 0 0 0 0 0 0 0 0 0 0 0 0 0 0 0 0 0 0 0 0 0 0 0 0 0 0 0 0 0 0 0.0375069853135782 0 0 0 0 0 0 0 0 0
0 0 0 0 0 0 0 0 0 0 0 0 0 0 0 0 0 0 0 0 0 0 0 0 0 0 0.355008596959062 0.0250231351540908 0 0 0 0 0 0 0 0 0 0 0 0 0 0 0 0 0 0 0 0 0 0 0 0 0 0 0 0 0 0 0 0.0191917492729067 0 0 0 0 0 0 0 0 0 0 0 0 0 0 0 0 0 0 0 0 0 0 0 0 0 0 0 0 0 0 0 0 0 0 0 0 0 0 0 0 0 0 0 0 0 0 0 0.0318697585729918 0 0 0 0 0 0 0 0 0 0.0215835856801954 0 0 0.0435505643769211 0 0.0306839056198818 0 0 0 0 0 0.0904641402357961 0 0 0 0 0 0 0 0 0 0 0 0 0 0 0 0 0 0 0 0 0 0 0 0 0 0 0 0 0 0 0 0 0 0 0 0 0 0 0 0 0 0 0 0.0326739679501441 0 0 0 0 0 0 0 0 0 0 0 0 0 0 0 0 0 0 0 0 0 0 0 0 0 0 0 0 0 0 0 0 0 0 0 0 0 0 0 0 0 0 0 0 0 0 0 0 0 0 0 0 0 0 0 0 0 0 0 0 0 0 0 0 0 0 0 0 0 0 0 0 0 0 0 0 0 0 0 0 0 0 0 0 0 0 0 0 0 0 0 0 0 0.226295756644013 0 0 0 0 0 0.123654839533997 0 0 0 0 0 0 0 0 0 0 0 0 0 0 0 0 0 0 0 0 0 0 0 0 0 0 0 0 0 0 0 0 0 0 0 0 0 0 0 0 0 0 0 0 0 0 0
0 0 0 0 0 0 0 0 0 0 0 0 0 0 0 0 0 0 0 0 0 0 0 0 0 0 0.0473345717892308 0 0 0 0 0 0 0 0 0 0 0 0 0 0 0 0 0 0 0 0 0 0 0 0 0 0 0 0 0 0 0 0 0 0 0 0 0 0 0 0 0 0 0 0 0 0 0 0 0 0 0 0 0 0 0 0 0 0 0 0 0 0 0 0 0 0 0 0 0 0 0 0 0 0 0 0 0 0 0 0 0.0120897425622327 0 0 0 0 0 0 0 0 0 0 0 0 0 0 0.0280982204271465 0 0.00602161309811256 0 0 0 0.0314508752917363 0.00585475533364933 0 0 0 0 0 0 0 0 0 0 0 0 0 0 0 0 0 0 0 0 0 0 0 0 0 0 0 0 0 0 0 0 0 0 0 0 0 0 0 0 0 0 0.0181708283076995 0 0 0 0 0 0 0 0 0 0 0 0 0 0 0 0 0 0 0 0 0 0 0 0 0 0 0 0 0 0 0 0 0 0 0 0 0 0.226439389721997 0.0321409982875739 0 0 0 0 0 0 0 0.154488552260704 0 0 0 0 0 0 0 0 0 0 0 0 0 0 0 0.103687429316542 0 0 0 0 0.0068930865852648 0 0 0 0 0 0 0 0 0 0 0 0 0 0 0 0 0 0 0 0 0 0 0 0 0 0 0.0314374428191392 0 0 0.113565436929494 0 0.129607424698756 0 0 0 0 0 0 0 0 0 0.0527196325707214 0 0 0 0 0 0 0 0 0 0 0 0 0 0 0 0 0 0 0 0 0 0 0 0 0 0 0 0 0 0 0 0 0 0 0 0 0
0 0 0 0 0 0 0 0 0 0 0 0 0 0 0 0 0 0 0 0 0 0 0 0 0 0 0 0 0 0 0 0 0 0 0 0 0 0 0 0 0 0 0 0 0 0 0 0 0 0 0 0 0 0 0 0.128693975863709 0 0 0 0 0 0 0 0 0 0 0 0 0 0 0 0 0 0 0 0 0 0 0 0 0 0 0 0 0 0 0 0 0 0 0 0 0 0 0 0 0 0 0 0 0 0 0 0 0.190824624003565 0 0 0 0 0 0 0 0 0 0 0 0 0 0 0 0 0 0 0 0 0 0 0 0 0 0 0 0 0 0 0 0 0 0 0 0 0 0 0 0 0 0 0 0 0 0 0 0 0 0 0 0 0 0 0 0 0 0 0 0 0 0 0 0 0 0 0 0 0 0 0 0.108477385424812 0 0 0 0 0 0 0 0 0 0 0 0 0 0 0 0 0.377984625716939 0 0 0 0 0 0 0 0 0 0 0 0 0 0 0 0 0 0 0 0 0 0 0 0 0 0 0 0.050787910918765 0 0 0 0 0 0 0 0 0 0 0 0 0 0 0 0 0 0 0 0 0 0 0 0.0708222553335052 0 0 0 0 0 0 0 0 0 0 0 0 0 0 0 0 0 0 0 0 0 0 0 0 0 0 0 0 0 0 0 0 0 0 0 0 0 0 0 0 0 0 0 0 0.0724092227387058 0 0 0 0 0 0 0 0 0 0 0 0 0 0 0 0 0 0 0 0 0 0 0 0 0 0 0 0 0
0 0 0 0 0 0 0 0 0 0 0 0 0.00781650949573797 0 0 0 0 0 0.0188643621329445 0 0 0 0 0 0 0 0.000813113790866746 0 0.00154918774770992 0 0 0 0.00142465211570269 0 0 0 0 0 0 0 0 0 0 0 0 0 0 0 0 0 0 0 0 0 0 0.00514536294784764 0 0 0 0 0 0 0 0 0 0 0 0 0 0 0 0 0 0 0 0 0 0 0 0 0 0 0 0 0 0 0 0 0 0 0 0 0 0 0 0 0 0 0 0 0 0 0 0 0.0347949507877102 0 0 0.0146870891098407 0 0.00781634974770886 0.00537794633934211 0.00543356887119842 0 0.00189491531848869 0.00590202982291645 0.0432272259545817 0.0146020350369188 0.00988954762129006 0.0132538829093912 0.00364226161532903 0 0 0 0 0 0.00578361528581465 0 0 0 0 0 0 0 0 0 0 0 0 0 0 0 0 0 0 0 0 0 0 0 0 0 0 0 0 0 0 0 0.164058703981805 0.109004275293714 0.023946503554337 0 0.0531597861514256 0.0595894137473727 0 0 0.215077487524004 0.0539950390336769 0 0 0 0 0 0 0 0 0.00710722830920586 0 0 0 0 0 0 0 0 0 0 0 0 0 0 0 0 0 0 0 0 0 0 0 0 0 0 0 0 0 0 0 0 0 0 0 0 0 0 0 0 0 0 0 0 0 0.0279963757264548 0 0 0 0 0 0 0 0 0 0 0 0 0 0 0 0 0 0 0 0 0 0 0 0 0 0 0 0 0 0 0 0 0 0 0 0 0 0 0 0 0 0 0 0 0 0 0 0 0 0 0 0.0123214509394529 0.00847599515952923 0 0 0 0 0 0.0157855824102844 0 0 0 0 0 0 0.0109917520518975 0 0 0.0334948558669834 0 0 0 0 0 0 0 0 0 0 0 0 0 0 0 0 0 0 0 0.0030769435985169 0 0 0 0 0 0 0 0 0
0 0 0 0 0 0 0 0 0 0 0 0 0 0 0 0 0 0 0 0 0 0 0 0 0 0 0 0 0 0 0 0 0 0 0 0 0 0 0 0 0 0 0 0 0 0 0 0 0 0 0 0 0 0 0 0 0 0 0 0 0 0 0 0 0 0 0 0 0 0 0 0 0 0 0 0 0 0 0 0 0 0 0 0 0 0 0 0 0 0 0 0 0 0 0 0 0 0 0 0 0 0 0 0 0 0 0 0 0 0 0 0 0 0 0 0 0 0 0 0 0 0 0 0 0 0 0 0 0 0 0 0 0 0 0 0 0 0 0 0 0 0 0 0 0 0 0 0 0 0 0 0 0 0 0 0 0.363663703641186 0.188298894391431 0 0 0 0 0 0 0 0 0 0 0 0 0 0 0 0 0 0 0 0 0 0 0 0 0 0 0 0 0 0 0 0 0 0 0 0 0 0 0 0 0 0.0762254751984807 0 0 0 0 0 0 0 0.118727411909319 0 0 0 0 0 0 0 0 0 0 0 0 0 0 0 0 0 0 0 0 0 0 0 0 0 0 0 0 0 0 0 0 0 0 0 0 0 0 0 0 0 0 0 0 0 0 0 0 0 0 0 0 0 0 0 0 0 0 0 0 0 0 0 0 0 0 0 0 0 0 0 0 0 0 0 0 0 0 0 0 0 0 0 0 0 0 0 0 0 0.195279186290943 0.0578053285686412 0 0 0 0 0 0 0 0 0 0 0 0 0 0 0 0 0 0 0 0 0
0 0 0 0 0 0 0 0 0 0 0 0 0 0 0 0 0 0 0 0 0 0 0 0 0 0 0 0 0 0 0 0 0 0 0 0 0 0 0 0 0 0 0 0 0 0 0 0 0 0 0 0 0 0 0 0 0 0 0 0 0 0 0 0 0 0 0 0 0 0 0 0 0 0 0 0 0 0 0 0 0 0 0 0 0 0 0 0 0 0 0 0 0 0 0 0 0 0 0 0 0 0 0 0 0 0 0 0 0 0 0 0 0 0 0 0 0 0 0 0 0 0 0 0 0 0 0 0 0 0 0 0 0 0 0 0 0 0 0 0 0 0 0 0 0 0 0 0 0 0 0 0 0 0 0 0 0 0 0 0 0 0 0 0 0 0 0 0 0 0 0 0 0 0 0 0 0 0 0 0 0 0 0 0 0 0 0 0 0 0 0 0 0 0 0 0 0 0 0 0.117968013950793 0 0 0 0 0 0 0 0.369645035166568 0 0 0 0 0 0 0 0 0 0 0 0 0 0 0 0 0 0 0 0 0 0 0 0 0 0 0 0 0 0 0 0 0 0 0 0 0 0.131931379251938 0 0.120446750976123 0 0 0 0 0.260008820654579 0 0 0 0 0 0 0 0 0 0 0 0 0 0 0 0 0 0 0 0 0 0 0 0 0 0 0 0 0 0 0 0 0 0 0 0 0 0 0 0 0 0 0 0 0 0 0 0 0 0 0 0 0 0 0 0 0 0 0 0 0 0 0 0 0 0 0
0 0 0 0 0 0 0 0 0 0 0 0 0 0 0 0 0 0 0 0 0 0 0 0 0 0 0 0 0 0 0 0 0 0 0 0 0 0 0 0 0 0 0 0 0 0 0 0 0 0 0 0 0 0 0 0 0 0 0 0 0.00381459961567542 0 0.00271200128109491 0 0 0 0 0 0 0 0 0 0 0 0 0 0 0.00591789283150807 0 0 0 0 0 0 0 0 0 0 0 0 0 0 0 0 0 0 0 0 0 0 0 0 0 0 0 0 0 0 0 0 0 0 0 0 0 0 0 0 0 0 0 0 0 0 0 0 0 0 0 0 0 0 0 0 0 0 0 0 0 0 0 0 0 0 0 0 0 0 0 0 0 0 0 0 0 0 0 0.0215469160194011 0 0.0237700984675915 0 0 0.102992173161447 0 0.0639953756827677 0 0.019700155229008 0 0 0 0 0 0 0 0 0 0 0 0 0 0.022393179732076 0.0291870089027291 0.0210369968394871 0.0808369261203284 0.350563751147155 0 0 0 0 0 0 0 0 0.0263859732317043 0 0 0 0 0 0 0 0 0 0 0 0 0 0 0 0 0 0 0 0 0 0 0 0 0 0 0.0248078967556565 0 0 0 0 0 0 0 0 0 0 0 0 0 0 0 0 0 0 0 0 0 0 0.00173078486748354 0 0.00786511221128055 0 0 0.0013795863385573 0 0 0 0.0179463311209805 0.00178731247037371 0.00522646505131116 0 0.00412363786880398 0 0.00233830031716451 0 0 0 0 0 0 0 0 0 0.00246297155546688 0 0 0 0 0 0 0 0 0 0 0 0 0 0 0 0 0 0 0.0153247325914154 0 0 0.0156830993629458 0 0 0.112669320896165 0 0 0 0 0 0 0 0 0 0 0 0 0 0 0 0 0.0118014003304207 0 0 0 0 0 0 0 0 0
0 0 0 0 0 0 0 0 0 0 0 0 0 0 0 0 0 0 0 0 0 0 0 0 0 0 0 0 0 0 0 0 0 0 0 0 0 0 0 0 0 0 0 0 0 0 0 0 0 0 0 0 0 0 0 0 0 0 0 0 0 0 0 0 0 0 0 0 0 0 0 0 0 0 0 0 0 0 0 0 0 0 0 0 0 0 0 0 0 0 0 0 0 0 0 0 0 0 0 0 0 0 0 0 0 0 0 0 0 0 0 0 0 0 0 0 0 0 0 0 0 0 0 0 0 0 0 0 0 0 0 0 0 0 0 0 0 0 0 0 0 0 0 0 0 0 0 0 0 0 0 0 0 0 0 0 0 0.116249173449541 0 0 0 0 0.170203890522922 0 0 0 0 0 0 0 0 0 0 0 0 0 0 0 0 0.645690855792207 0 0 0 0 0 0 0 0 0 0 0 0 0 0.067856080235329 0 0 0 0 0 0 0 0 0 0 0 0 0 0 0 0 0 0 0 0 0 0 0 0 0 0 0 0 0 0 0 0 0 0 0 0 0 0 0 0 0 0 0 0 0 0 0 0 0 0 0 0 0 0 0 0 0 0 0 0 0 0 0 0 0 0 0 0 0 0 0 0 0 0 0 0 0 0 0 0 0 0 0 0 0 0 0 0 0 0 0 0 0 0 0 0 0 0 0 0 0 0 0 0 0 0 0 0 0 0 0 0 0 0 0 0 0 0 0 0 0 0 0 0 0 0
0 0 0 0 0 0 0 0 0 0 0 0 0 0 0 0 0 0 0 0 0 0 0 0 0 0 0 0 0 0 0 0 0 0 0 0 0 0 0 0 0 0 0 0 0 0 0 0 0 0 0 0 0 0 0 0 0 0 0 0 0 0 0 0 0 0 0 0 0 0 0 0 0 0 0 0 0 0 0 0 0 0 0 0 0 0 0 0 0 0 0 0 0 0 0 0 0 0 0 0 0 0 0 0 0 0 0 0 0 0 0 0 0 0 0 0 0 0 0 0 0 0 0 0 0 0 0 0 0 0 0 0 0 0 0 0 0 0 0 0 0 0 0 0 0 0 0 0 0 0 0 0 0 0 0 0 0 0 0 0 0 0 0 0 0 0 0 0 0 0 0 0 0 0 0 0 0 0 0 0.331964856639553 0 0 0 0 0.668035143360447 0 0 0 0 0 0 0 0 0 0 0 0 0 0 0 0 0 0 0 0 0 0 0 0 0 0 0 0 0 0 0 0 0 0 0 0 0 0 0 0 0 0 0 0 0 0 0 0 0 0 0 0 0 0 0 0 0 0 0 0 0 0 0 0 0 0 0 0 0 0 0 0 0 0 0 0 0 0 0 0 0 0 0 0 0 0 0 0 0 0 0 0 0 0 0 0 0 0 0 0 0 0 0 0 0 0 0 0 0 0 0 0 0 0 0 0 0 0 0 0 0 0 0 0 0 0 0 0 0 0 0 0 0 0 0
0 0 0 0 0 0 0 0 0 0 0 0 0 0 0 0 0 0 0 0 0 0 0 0 0 0 0 0 0 0 0 0 0 0 0 0 0 0 0 0 0 0 0 0 0 0 0 0 0 0 0 0 0 0 0 0 0 0 0 0 0 0 0 0 0 0 0 0 0 0 0 0 0 0 0 0 0 0 0 0 0 0 0 0 0 0 0 0 0 0 0 0 0 0 0 0 0 0 0 0 0 0 0 0 0 0 0 0 0 0 0 0 0 0 0 0 0 0 0 0 0 0 0 0 0 0 0 0 0 0 0 0 0 0 0 0 0 0 0 0 0 0 0 0 0 0 0 0 0 0 0 0 0 0 0 0 0 0 0 0 0 0 0 0 0 0 0 0 0 0 0 0 0 0 0 0 0 0 0 0.214057939638415 0 0 0 0.289980520701792 0 0 0 0 0 0 0 0 0 0 0 0 0 0 0 0 0 0 0 0 0 0 0 0 0.0270768011653565 0 0 0 0 0 0 0.0213679076028435 0 0 0 0 0 0 0 0 0 0 0 0 0 0 0 0 0 0 0 0 0 0 0 0 0 0 0 0 0 0 0 0 0 0 0 0 0 0 0 0 0 0 0 0 0 0 0 0 0 0 0 0 0 0 0 0 0 0 0 0 0 0 0 0 0 0 0 0 0 0 0.0499393844709031 0 0 0 0 0 0 0.3298552087227 0 0.0477462025109985 0 0 0 0 0 0 0 0 0 0 0 0 0 0 0 0 0.0199760351869921 0 0 0 0 0 0 0
0 0 0 0 0 0 0 0 0 0 0 0 0 0 0 0 0 0 0 0 0 0.0532102142501255 0 0.0168996178680949 0 0 0 0 0 0 0 0 0 0 0 0 0 0 0 0 0 0 0 0 0 0 0 0 0 0 0 0 0 0 0 0 0 0 0 0 0 0.045481991206165 0 0.00964604831066434 0 0 0 0 0 0 0 0 0.0134752404943616 0 0 0 0 0 0.00421381269686254 0.00226692600909187 0 0 0 0 0 0 0 0 0 0 0 0 0 0 0 0 0 0 0 0 0 0 0 0 0 0 0 0 0 0 0 0 0 0 0 0 0 0 0 0 0 0 0 0 0 0 0 0 0 0 0 0 0 0 0 0 0 0 0 0 0 0 0 0 0 0 0 0 0 0 0 0 0 0 0 0 0 0 0 0 0 0 0 0 0 0 0 0 0 0 0 0 0 0 0 0 0 0 0 0.0885653692301989 0 0 0.0312230534766802 0 0.0180400496858745 0 0 0 0 0 0 0 0 0.0116968395926541 0.00101814311213054 0 0 0 0 0 0 0 0 0 0 0 0 0 0.00674417504290271 0 0 0 0 0 0.0142370576137299 0.00397690748139597 0 0 0 0 0 0 0 0 0 0.00993543522115267 0 0 0 0 0 0 0 0 0 0 0 0.00248213880735403 0 0 0 0 0 0.0017445153302696 0 0.0182578663885124 0 0 0 0 0 0.003505940502622 0.0379237861302073 0 0.00402889015773433 0 0.00603344803642834 0 0.00189030454217808 0.00135502083951213 0 0 0 0 0 0 0 0 0 0 0 0 0 0 0 0 0 0 0 0 0 0 0 0 0 0 0.00999513091682056 0 0 0 0 0 0 0.237303723773309 0 0.303787182574398 0.0041769066970948 0 0 0 0 0.00284203119272905 0 0 0 0 0 0 0 0 0.0292126024232915 0 0.00293604454438886 0 0 0.00189358585106483 0 0 0 0
0 0 0 0 0 0 0 0 0 0 0 0 0 0 0 0 0 0 0 0 0 0 0 0 0 0 0 0 0 0 0 0 0 0 0 0 0 0 0 0 0 0 0 0 0 0 0 0 0 0 0 0 0 0 0 0 0 0 0 0 0 0 0 0 0 0 0 0 0 0 0 0 0 0 0 0 0 0 0 0 0 0 0 0 0 0 0 0 0 0 0 0 0 0 0 0 0 0 0 0 0 0 0 0 0 0 0 0 0 0 0 0 0 0 0 0 0 0 0 0 0 0 0 0 0 0 0 0 0 0 0 0 0 0 0 0 0 0 0 0 0 0 0 0 0 0 0 0 0 0 0 0 0 0 0 0 0 0.00876295208721575 0 0.00585347439410104 0 0 0.235308698760003 0.0541944064330202 0.103210032629159 0.0706757796502045 0.113515989403205 0 0 0 0 0 0 0 0 0 0 0 0 0.29522241574651 0 0.0494628473684799 0 0.0138664696337391 0 0 0 0 0 0 0 0 0 0.00541101188388527 0 0 0 0 0 0 0 0 0 0 0 0 0 0 0 0 0 0 0 0 0 0 0 0 0 0 0 0 0 0 0 0 0 0 0 0 0 0 0 0 0 0 0 0.00133546000772084 0 0 0 0 0 0 0 0.00224668304302081 0 0 0.00146451888595185 0 0 0 0.00486463123290736 0 0.002491360877733 0 0.000852354084364228 0 0 0 0 0 0 0 0 0 0 0 0 0 0 0 0 0 0 0 0 0 0 0 0 0 0 0.00898911592066999 0 0 0 0 0 0 0.0062025163901852 0 0 0.0160692815679242 0 0 0 0 0 0 0 0 0 0 0 0 0 0 0 0 0 0 0 0 0 0 0 0 0 0
0 0 0 0 0 0 0 0 0 0 0 0 0 0 0 0 0 0 0 0 0 0 0 0 0 0 0 0 0 0 0 0 0 0 0 0 0 0 0 0 0 0 0 0 0 0 0 0 0 0 0 0 0 0 0 0 0 0 0 0 0 0 0 0 0 0 0 0 0 0 0 0 0 0 0 0 0 0 0 0 0 0 0 0 0 0 0 0 0 0 0 0 0 0 0 0 0 0 0 0 0 0 0 0 0 0 0 0 0 0 0 0 0 0 0 0 0 0 0 0 0 0 0 0 0 0 0 0 0 0 0 0 0 0 0 0 0 0 0 0 0 0 0 0 0 0 0 0 0 0 0 0 0 0 0 0 0 0 0 0 0 0 0 0 0 0 0 0 0 0 0 0 0 0 0 0 0 0 0 0 0 0 0 0 0 0 0 0 0 0 0 0 0 0 0 0 0 0 0 0 0 0.350211332792815 0 0 0.399398517523565 0 0 0 0 0 0 0 0 0.178649825239846 0 0 0.0235582801613682 0 0 0 0 0 0 0 0 0 0 0 0 0 0 0 0 0.0481820442824064 0 0 0 0 0 0 0 0 0 0 0 0 0 0 0 0 0 0 0 0 0 0 0 0 0 0 0 0 0 0 0 0 0 0 0 0 0 0 0 0 0 0 0 0 0 0 0 0 0 0 0 0 0 0 0 0 0 0 0 0 0 0 0 0 0 0 0 0 0 0 0 0 0 0 0 0 0 0 0 0 0 0 0 0 0 0
0 0 0 0 0 0 0 0 0 0 0 0 0 0 0 0 0 0 0 0 0 0 0 0.0194890651563458 0 0 0 0 0 0 0 0 0 0 0 0 0 0 0.122763004874186 0 0 0 0 0 0.0281751067039733 0 0 0 0 0 0 0 0 0 0 0 0 0 0 0 0 0 0 0.017675557095962 0 0 0 0 0 0 0 0 0 0 0.0634461387463481 0 0 0 0.027710745654052 0 0 0 0 0 0 0 0 0 0 0 0 0 0 0 0 0 0 0 0 0 0 0 0 0 0 0 0 0 0 0 0 0 0 0 0 0 0 0 0 0 0 0 0 0 0 0 0 0 0 0 0 0 0 0 0 0 0 0 0 0 0 0 0 0 0 0 0 0 0 0 0 0 0 0 0 0 0 0 0 0 0 0 0 0 0 0 0 0 0 0 0 0 0 0 0 0 0 0 0 0 0 0 0 0 0 0 0 0 0 0 0 0 0 0 0 0 0 0 0 0 0 0.0913237796715394 0 0 0 0 0 0 0 0 0 0 0 0 0 0 0 0 0 0 0 0 0.0925063161188195 0 0 0.154114896919092 0 0 0.0651280152060164 0 0 0.112819898928763 0 0.165606492979224 0 0 0 0 0 0 0 0 0 0 0 0 0 0 0 0 0 0 0 0 0 0 0 0 0 0 0 0 0 0 0 0 0 0 0 0 0.0185656258667727 0 0.020675356078906 0 0 0 0 0 0 0 0 0 0 0 0 0 0 0 0 0 0 0 0 0 0 0 0 0 0 0 0 0 0 0 0 0 0 0 0 0 0 0 0 0 0 0 0 0 0 0
0 0 0 0 0 0 0 0 0 0 0 0 0 0 0 0 0 0 0 0 0 0 0 0 0 0 0.00588114299901917 0 0 0 0 0.0101298857681587 0 0 0.00615308930859414 0 0 0 0 0 0 0 0 0 0 0 0 0 0 0 0 0 0 0 0 0.00242985999792879 0 0 0 0 0 0 0 0 0 0 0 0 0 0 0 0 0 0 0 0 0 0 0 0 0 0 0 0 0 0 0 0 0 0 0 0 0 0 0 0 0 0 0 0 0 0 0 0 0 0 0 0 0 0 0 0 0 0 0 0 0 0 0 0 0.00584151164759539 0 0 0 0 0 0 0 0 0 0 0 0 0 0 0 0 0 0 0 0 0 0 0 0 0 0 0 0 0 0 0 0 0 0 0 0 0 0 0 0 0 0 0 0 0 0 0.345496409654296 0 0.131368571047568 0 0.0589319368917487 0 0 0 0 0 0 0 0 0 0 0 0 0 0 0 0 0.00613518465851947 0.135562943561151 0 0.0100171092941674 0 0 0 0 0 0 0.0189486184663732 0 0 0 0 0 0 0 0 0 0 0 0 0 0 0 0 0 0 0 0 0 0 0 0 0 0 0 0 0 0 0 0 0 0 0.0109993166111251 0 0 0 0.00245966378364155 0.00285095544484545 0 0 0 0 0 0 0 0 0 0.00473812467170519 0 0 0 0 0 0 0.00501319031251035 0 0.00315670924510247 0 0.0914082388461376 0 0.00664032256756765 0 0.00312571386487167 0.0606126552332895 0.00614241921152721 0 0 0 0 0 0 0 0 0 0 0 0 0 0 0 0 0 0 0 0.0126367468663149 0 0 0 0 0 0 0 0 0 0 0 0 0 0 0.0180065982178014 0 0.0257022283415079 0.00539335899546577 0 0 0 0 0 0 0 0 0 0 0.00421749449146595 0 0 0 0 0
0 0 0 0 0 0 0 0 0 0 0 0 0 0 0 0 0 0 0 0 0 0 0 0 0 0 0 0 0 0 0 0 0.00500397103405533 0.0308489580265589 0.00246417167625803 0 0 0 0 0 0 0 0 0 0 0 0 0 0 0 0 0 0 0 0.00815852406726816 0 0.0123445960465462 0 0 0 0 0 0 0 0 0 0 0 0 0 0 0.00710380882685309 0 0 0 0 0 0 0 0 0 0 0 0 0 0 0 0 0 0 0 0 0 0 0 0 0 0 0 0 0.037210007016336 0.00374127552339222 0 0 0 0 0 0 0 0 0 0 0 0 0 0 0 0 0 0 0 0 0 0 0 0 0 0 0 0 0 0 0 0 0 0 0 0 0 0.0041202677403942 0 0 0 0 0.00807243158023756 0 0 0 0 0 0 0 0 0 0 0 0 0 0 0 0 0 0 0 0 0 0 0 0 0.00512456586860006 0 0.00223437404827347 0 0 0 0 0 0 0 0 0 0 0 0 0 0 0 0.00306544223677126 0 0.00987036840380968 0 0 0 0 0 0.0305149991087432 0 0 0 0 0 0 0 0 0 0 0 0 0 0 0 0 0 0 0 0.00977370696520378 0.0368608774995136 0 0 0 0 0 0 0 0 0 0 0 0 0 0 0 0 0 0 0 0 0 0.000912399266859705 0 0 0 0 0 0 0 0 0 0.00306730585774168 0 0 0.00607529815624988 0 0.00353386588054469 0.0107618124084886 0.0208601694439234 0.00339813791725261 0.0025382675210617 0 0.192134417472179 0.00734535832928679 0.0479038785133324 0 0 0 0 0 0 0 0 0 0 0 0 0 0 0 0 0 0 0 0 0 0 0 0.00522634190293069 0 0 0 0 0 0 0 0 0.00134283460824672 0 0 0 0 0.00560735954775161 0.0558540990303641 0.0309172142920532 0.0629146582162968 0.0272344570952959 0 0.0227275831889081 0 0.0230946871325676 0 0 0 0 0 0.00837177617126712 0.0256389281895468 0 0 0 0.00277401701764749 0.213252787171389
0 0 0 0 0 0 0 0 0 0 0 0 0.00599671604549282 0 0 0 0 0 0 0 0 0 0 0 0 0 0 0 0.0101117164650454 0 0 0 0.00653081892282491 0.00302060656614111 0.029616067804964 0 0 0 0 0 0 0 0 0 0 0 0.00525193430137276 0 0 0 0 0 0 0 0 0 0.00891936345665816 0 0 0 0 0 0 0 0 0 0 0 0 0 0 0.00356085411076461 0 0 0 0 0 0 0 0 0 0 0 0 0 0 0 0 0 0 0 0 0 0 0 0 0 0 0 0 0.00948956133892604 0 0 0 0 0 0 0 0 0 0 0 0 0 0 0 0 0 0 0 0 0 0 0 0 0 0 0 0 0 0 0 0 0 0 0 0 0 0 0 0 0 0 0 0 0 0 0 0 0 0 0 0 0 0 0 0 0 0 0 0 0 0 0 0 0 0 0.0711056385172368 0 0.0998217515831704 0 0.0267919685239267 0 0 0 0 0 0 0 0 0 0 0 0 0 0 0 0.200152948992616 0.0291668056223188 0 0 0.00488909395823787 0 0 0 0.0375630053591457 0 0 0.0135323354053968 0 0 0 0 0 0 0 0 0 0.0492376290480087 0 0 0 0 0 0 0 0 0 0 0 0 0 0 0 0 0 0 0 0 0 0 0 0 0.0046704620124401 0 0 0 0 0 0 0 0 0 0 0 0 0 0 0 0 0 0 0 0 0 0.0075269657269582 0 0 0 0.15203821584999 0 0.0148494255737367 0 0 0 0.0150926207033783 0 0 0 0 0 0 0 0 0 0 0 0 0 0 0 0 0 0 0 0.0234482913741074 0 0 0 0 0 0 0 0 0 0 0 0 0 0 0.0266212567531492 0 0.0349682561098812 0.0360500046242733 0 0 0 0 0 0 0 0 0.00995375123348457 0 0.010822642461586 0 0 0 0 0.0491992915547679
0 0 0 0 0 0 0 0 0 0 0 0 0 0 0 0 0 0 0 0 0 0 0 0 0 0 0 0 0 0 0 0 0 0 0 0 0 0 0 0 0 0 0.00876047718771893 0.0453879657522347 0.161800128990833 0.04846135722424 0 0 0 0.0876913376767948 0 0 0 0 0 0 0 0 0 0 0.0503339358692223 0 0.0133563504751367 0.00450182921615058 0 0 0 0 0 0 0 0 0 0 0 0 0 0.0143302635176567 0.0121431114474021 0 0 0 0 0 0 0 0 0 0 0 0 0 0 0 0 0 0 0 0 0 0 0 0 0 0 0 0 0 0 0 0 0 0 0 0 0 0 0 0 0 0 0 0 0 0 0 0 0 0.0875912364490237 0 0 0 0 0 0 0 0 0 0 0 0 0 0 0 0 0 0 0 0 0 0 0 0 0 0 0 0 0 0 0 0 0 0 0 0 0 0 0 0.149932957787835 0 0.0877475088533051 0 0 0 0 0 0 0 0 0 0 0 0 0 0 0 0 0 0 0 0 0 0.0239366816834529 0 0 0 0 0 0 0 0 0 0 0 0 0 0.0215323154055071 0 0 0 0 0 0 0 0 0 0 0 0 0 0 0 0 0 0.083641617736295 0 0 0 0 0 0 0 0 0.0343124354540383 0.0148266912140508 0.00954091776052701 0 0 0 0 0 0 0 0.00941356550787179 0 0 0 0 0 0 0 0 0 0 0 0 0 0 0.00723288750332882 0 0 0 0 0 0.0152335589197485 0 0 0 0 0 0 0 0 0.00434473390418821 0.003946134463437 0 0 0 0 0 0 0 0 0 0 0 0 0 0 0 0 0 0 0 0 0 0 0 0 0 0 0 0 0 0 0 0 0 0 0 0 0 0 0 0 0 0 0 0 0
0 0 0 0 0 0 0 0 0 0 0 0 0 0 0 0 0 0 0 0 0 0 0 0 0 0 0 0 0 0 0 0 0 0 0 0 0 0 0 0 0 0 0 0 0 0 0 0 0 0 0 0 0 0 0 0 0 0 0 0 0 0 0 0 0 0 0 0 0 0 0 0 0 0 0 0 0 0 0 0 0 0 0 0 0 0 0 0 0 0 0 0 0 0 0 0 0 0 0 0 0 0 0 0 0 0 0 0 0 0 0 0 0 0 0 0 0 0 0 0 0 0 0 0 0 0 0 0 0 0 0 0 0 0 0 0 0 0 0 0 0 0 0 0 0 0 0 0 0 0 0 0 0 0 0 0 0 0 0 0 0 0 0 0 0 0 0 0 0 0.104795461525839 0 0.207127117577353 0 0 0 0 0 0 0 0 0 0 0 0 0 0 0 0.01112159341348 0 0.00367647809214388 0 0 0 0 0 0 0 0 0.11984540747762 0 0 0 0.233374340370263 0 0 0 0 0 0 0 0 0 0 0 0 0 0 0 0 0 0 0 0 0 0 0 0 0 0 0 0 0 0 0.00957633764413188 0 0 0 0 0 0.00560654901516101 0 0 0.0163164493306826 0 0.0581668085243797 0 0 0 0 0 0 0 0 0 0 0 0 0 0 0 0 0 0 0 0 0 0 0 0 0 0 0 0 0 0 0 0 0 0 0 0 0 0 0 0 0.230393457028946 0 0 0 0 0 0 0 0 0 0 0 0 0 0 0 0 0 0 0 0 0 0 0 0 0 0 0 0 0 0 0 0 0 0
0 0 0 0 0 0 0 0 0 0 0 0 0 0 0 0 0 0 0 0 0 0 0 0 0 0 0 0 0 0 0 0 0 0 0 0 0 0 0 0 0 0 0 0 0 0 0 0 0 0 0 0 0 0 0 0 0 0 0 0 0 0 0 0 0 0 0 0 0 0 0 0 0 0 0 0 0 0 0 0 0 0 0 0 0 0 0 0 0 0 0 0 0 0 0 0 0 0 0 0 0 0 0 0 0 0 0 0 0 0 0 0 0 0 0 0 0 0 0 0 0 0 0 0 0 0 0 0 0 0 0 0 0 0 0 0 0 0 0 0 0 0 0 0 0 0 0 0 0 0 0 0 0 0 0 0 0 0 0 0 0 0 0 0 0 0 0 0 0 0 0 0 0 0 0 0 0 0 0 0 0 0 0 0 0 0 0 0 0 0 0.223494179839067 0 0 0 0 0 0 0 0 0 0 0 0 0 0 0 0.776505820160933 0 0 0 0 0 0 0 0 0 0 0 0 0 0 0 0 0 0 0 0 0 0 0 0 0 0 0 0 0 0 0 0 0 0 0 0 0 0 0 0 0 0 0 0 0 0 0 0 0 0 0 0 0 0 0 0 0 0 0 0 0 0 0 0 0 0 0 0 0 0 0 0 0 0 0 0 0 0 0 0 0 0 0 0 0 0 0 0 0 0 0 0 0 0 0 0 0 0 0 0 0 0 0 0 0 0 0 0 0 0 0 0 0
0 0 0 0 0.00431484858276204 0 0 0 0 0 0 0 0 0 0 0 0 0 0 0 0 0 0 0 0 0 0 0 0.018198573273602 0 0 0 0 0 0 0 0 0 0 0 0 0 0 0 0 0 0 0 0 0 0 0 0 0 0 0.0155945127067056 0 0 0 0 0 0 0 0 0 0 0 0 0 0 0 0 0 0 0 0 0 0 0 0 0 0 0 0 0 0 0 0 0 0 0 0 0 0 0 0 0 0 0 0 0 0 0 0 0.00445507783022638 0 0 0 0 0 0 0 0 0 0 0 0 0 0 0 0 0 0 0 0 0 0 0 0 0 0 0 0 0 0 0 0 0 0 0 0 0 0 0 0 0 0 0 0 0 0 0 0 0 0 0 0 0.0446888774804127 0.00473928879029087 0.0356671486459475 0 0 0.0950931759243112 0 0 0.0198347986257826 0.0109034617920417 0 0 0 0 0 0 0 0 0.0558878395081471 0 0 0 0.0446650453736631 0.00398358933016262 0 0 0.0180721178253887 0.0108765416542642 0 0 0 0 0 0 0 0 0 0.0101980837294699 0 0.0860082820622173 0 0 0 0 0 0 0 0 0 0 0 0 0 0 0 0 0 0 0 0.00420863436202067 0 0.0187918724242499 0 0.0179280130895509 0.0109060802987161 0 0 0 0 0 0 0 0 0 0 0 0 0 0 0 0 0 0 0 0 0 0 0 0.0600377860229536 0 0 0 0 0 0 0.00628569903164847 0 0 0 0 0 0 0 0 0 0 0 0 0 0 0 0 0 0 0 0 0 0 0 0 0 0 0 0 0 0 0 0 0 0 0.156858076628365 0.0293829090779788 0 0.092262849627628 0.0329723982694045 0 0 0 0 0 0 0 0 0 0 0 0 0.00606010587007225 0 0 0.0136785898686307 0 0 0 0.0674457222933855 0 0 0 0 0 0 0 0
0 0 0 0 0 0 0 0 0 0 0 0 0 0 0 0 0 0 0 0 0 0 0 0 0 0 0 0 0 0 0 0 0 0 0 0 0 0 0 0 0 0 0 0 0 0 0 0 0 0 0 0 0 0 0 0 0 0 0 0 0 0 0 0 0 0 0 0 0 0 0 0 0 0 0 0 0 0 0 0 0 0 0 0 0 0 0 0 0 0 0 0 0 0 0 0 0 0 0 0 0 0 0 0 0 0 0 0 0 0 0 0 0 0 0 0 0 0 0 0 0 0 0 0 0 0 0 0 0 0 0 0 0 0 0 0 0 0 0 0 0 0 0 0 0 0 0 0 0 0 0 0 0 0 0 0 0 0 0 0 0 0 0 0 0 0 0 0 0 0 0 0 0 0 0 0 0 0 0 0 0 0 0 0.0109945165791025 0 0 0 0 0 0 0 0 0 0.0712763364246754 0 0 0 0 0 0 0 0 0 0 0 0 0 0 0 0 0 0 0 0 0 0 0 0 0 0 0 0 0 0 0 0 0 0 0 0 0 0 0 0 0 0 0 0 0 0 0.0416441132133328 0.0295543616585419 0 0.0541714369237643 0 0.233676540324812 0.0383564323273904 0 0 0 0.0501287897388721 0 0.0994465251960591 0 0.126280947392284 0 0.159002851628757 0 0 0 0 0 0 0 0 0 0 0 0 0 0 0 0 0 0 0 0 0 0 0 0 0 0 0 0 0 0 0 0 0 0 0.027538757327508 0 0 0 0 0.0579283912649014 0 0 0 0 0 0 0 0 0 0 0 0 0 0 0 0 0 0 0 0 0 0 0
0 0 0 0 0 0 0 0 0 0 0 0 0 0 0 0 0 0 0 0 0 0 0 0 0 0 0 0 0.00623792893162407 0 0 0 0 0.0306749898512485 0 0 0 0 0 0 0 0 0 0 0 0 0 0 0 0 0 0 0 0 0.010112316318334 0 0 0 0 0 0 0 0 0 0 0 0 0 0 0 0 0 0 0 0 0 0 0 0 0 0 0 0 0 0 0 0 0 0 0 0 0 0 0 0 0 0 0 0 0 0.0277795569085787 0 0 0 0 0 0 0 0 0 0 0 0 0 0 0 0 0 0 0 0 0 0 0 0 0 0 0 0 0 0 0 0 0 0 0 0 0 0 0 0 0 0 0 0 0 0 0 0 0 0 0 0 0 0 0 0 0 0 0 0 0 0 0 0 0 0 0 0 0 0 0 0 0 0 0 0 0 0 0 0 0 0 0 0 0 0 0 0.290707770652962 0.12110110518813 0 0 0 0 0 0 0 0 0 0 0 0 0 0 0 0 0 0 0.047574001640583 0 0 0 0 0 0 0 0.0434896482087293 0 0 0 0 0 0 0 0 0 0 0 0 0 0 0 0 0 0 0 0 0 0 0 0.00647737305984207 0 0 0.00934925488180893 0 0 0 0 0 0 0 0 0.0119720251418477 0 0 0 0 0 0 0.0857408630633454 0 0 0 0 0 0 0 0 0 0 0 0 0 0 0 0 0 0 0 0 0 0 0 0 0 0 0 0 0 0 0 0 0 0 0 0 0 0 0 0 0 0.0191638582934079 0 0 0 0 0 0.0250839604385355 0 0 0.0399822520591894 0 0.106509206857034 0 0 0 0 0 0 0.1180438885048
0 0 0 0 0 0 0 0 0 0 0 0 0 0 0 0 0 0 0 0 0 0 0 0 0 0 0 0 0 0 0 0 0 0 0 0 0 0 0 0 0 0 0 0 0 0 0 0 0 0 0 0 0 0 0 0 0 0 0 0 0 0 0 0 0 0 0 0 0 0 0 0 0 0 0 0 0 0 0 0 0 0 0 0 0 0 0 0 0 0 0 0 0 0 0 0 0 0 0 0 0 0 0 0 0 0 0 0 0 0 0 0 0 0 0 0 0 0 0 0 0 0 0 0 0 0 0 0 0 0 0 0 0 0 0 0 0 0 0 0 0 0 0 0 0 0 0 0 0 0 0 0 0 0 0 0 0 0 0 0 0 0 0 0 0 0 0 0 0 0 0 0 0 0 0 0 0 0 0 0 0 0 0 0 0 0 0 0 0 0 0 0 0 0.054124425895357 0 0 0 0 0 0 0 0 0 0 0 0 0 0 0 0 0 0 0 0 0 0.0280677179664355 0.112935755919846 0 0.0320120183594949 0 0.0110369271431553 0 0 0.0983499326830966 0 0 0 0.00942796255980462 0 0 0 0 0 0 0 0.0110452592329926 0 0 0 0 0 0 0 0 0 0.0251770825068702 0 0 0 0 0 0 0.0407275083926903 0 0.00428801624387759 0 0.00115153136596476 0 0 0 0 0 0.00479375775346888 0 0 0 0 0 0 0 0 0 0 0.0665121365493136 0.0595581973038814 0.0164710871577327 0 0.0102212728686817 0 0.0116085962479703 0 0 0 0 0 0 0 0 0 0 0 0 0 0 0 0 0 0 0 0 0 0 0 0 0 0 0 0.160068560850209 0 0.0100666286106269 0.0871826802997246 0.145172944088806 0 0 0 0 0 0 0 0
0 0 0 0 0 0 0 0 0 0 0 0 0 0 0 0 0 0 0 0 0 0 0 0 0 0 0 0 0 0 0 0 0 0 0 0 0 0 0 0 0 0 0 0 0 0 0 0 0 0 0 0 0 0 0 0 0 0 0 0 0 0 0 0 0 0 0 0 0 0 0 0 0 0 0 0 0 0 0 0 0 0 0 0 0 0 0 0 0 0 0 0 0 0 0 0 0 0 0 0 0 0 0 0 0 0 0 0 0 0 0 0 0 0 0 0 0 0 0 0 0 0 0 0 0 0 0 0 0 0 0 0 0 0 0 0 0 0 0 0 0 0 0 0 0 0 0 0 0 0 0 0 0 0 0 0 0 0 0 0 0 0 0 0 0 0 0 0 0 0 0 0 0 0 0 0 0 0 0 0 0 0 0 0 0 0 0 0 0 0 0 0 0 0 0 0 0 0 1 0 0 0 0 0 0 0 0 0 0 0 0 0 0 0 0 0 0 0 0 0 0 0 0 0 0 0 0 0 0 0 0 0 0 0 0 0 0 0 0 0 0 0 0 0 0 0 0 0 0 0 0 0 0 0 0 0 0 0 0 0 0 0 0 0 0 0 0 0 0 0 0 0 0 0 0 0 0 0 0 0 0 0 0 0 0 0 0 0 0 0 0 0 0 0 0 0 0 0 0 0 0 0 0 0 0 0 0 0 0 0 0 0 0 0 0 0 0 0 0 0
0 0 0 0 0 0 0 0 0 0 0 0 0 0 0 0 0 0 0 0 0 0 0 0 0 0 0 0 0 0 0 0 0 0 0 0.0234157778185036 0 0 0 0 0.010194143619697 0 0 0 0 0 0 0 0 0 0 0.00508036353476177 0.00932714368710827 0 0 0 0 0 0 0 0 0 0 0 0 0 0 0 0 0 0 0 0 0 0 0 0 0 0 0 0 0.00455787529246804 0.00630086864363882 0.0212650681341285 0.00636609790052231 0 0 0 0 0 0 0 0 0 0 0 0 0 0 0 0 0 0 0 0 0 0 0 0 0 0 0 0 0 0 0 0 0 0 0 0 0 0 0 0 0 0 0 0 0 0 0 0 0 0 0 0 0 0 0 0 0 0 0 0 0 0 0 0 0 0 0 0 0 0 0 0 0 0 0 0 0 0 0 0 0 0 0 0 0.0394058230023584 0 0.0601497666492644 0 0 0 0 0 0 0 0 0 0 0 0 0 0 0 0.0166064441587963 0 0.0080325021180599 0 0.0946010360761366 0 0 0 0 0 0.0146983804991366 0 0 0 0 0.132424537137303 0 0 0.0182725190665526 0 0 0 0 0 0 0 0 0 0 0 0 0 0 0 0 0 0 0 0 0 0 0 0 0 0 0 0 0 0 0 0.00178819006994104 0 0.0742926552175739 0 0 0.0165247363896324 0.146630074783454 0.243499802190464 0 0 0 0 0 0 0 0 0 0 0 0 0 0 0.00476871033117284 0 0 0 0 0 0 0 0 0 0 0 0 0 0 0 0 0 0 0 0 0 0 0 0 0 0.0417974836793252 0 0 0 0 0 0 0 0 0 0 0 0 0 0 0 0 0 0 0 0 0 0 0 0 0 0 0 0 0 0 0 0 0 0
0 0 0 0 0 0 0 0 0 0 0 0 0 0 0 0 0 0 0 0 0 0 0 0 0 0 0 0 0 0 0 0 0 0 0 0 0 0 0 0 0 0 0 0 0 0 0 0 0 0 0 0 0 0 0 0 0 0 0 0 0 0 0 0 0 0 0 0 0 0 0 0 0 0 0 0 0 0 0 0 0 0 0 0 0 0 0 0 0 0 0 0 0 0 0 0 0 0 0 0 0 0 0 0 0 0 0 0 0 0 0 0 0 0 0 0 0 0 0 0 0 0 0 0 0 0 0 0 0 0 0 0 0 0 0 0 0 0 0 0 0 0 0 0 0 0 0 0 0 0 0 0 0 0 0 0 0 0 0 0 0 0 0 0 0 0 0 0 0 0 0 0 0 0 0 0 0 0.0119925916098718 0.00778937509163561 0 0 0 0 0 0 0 0 0 0 0 0 0 0 0 0 0 0 0 0 0 0 0 0 0 0 0 0 0.198347566458609 0 0 0 0 0 0 0 0.0125362068600626 0.0134671705565463 0 0 0 0 0 0 0 0 0 0 0 0 0 0 0 0 0 0 0 0.00345030410740237 0 0 0 0 0 0 0 0 0 0.0304232062337812 0.0180342566138362 0 0 0 0 0.0378351329589572 0 0.0112207073136092 0 0.00230870626040602 0 0 0 0 0 0 0 0 0 0 0 0 0 0 0 0 0 0 0 0 0 0 0 0 0 0 0 0 0 0 0 0 0.00705296964746512 0 0.0130195532242591 0.0826568857905758 0 0 0 0 0.182688224677417 0.302516110071397 0.0101914739908926 0 0.00329284738890932 0 0 0.00389528939771534 0.00463370336048055 0.0152572889346786 0.00635645023176429 0 0 0 0 0 0 0 0.0210339792197274 0 0 0 0
0 0 0 0 0 0 0 0 0 0 0 0 0 0 0 0 0 0 0 0 0 0 0 0 0 0 0 0 0 0 0 0 0 0 0 0 0 0 0 0 0 0 0 0 0 0 0 0 0 0 0 0 0 0 0 0 0 0 0 0 0 0 0 0 0 0 0 0 0 0 0 0 0 0 0 0 0 0 0 0 0 0 0 0 0 0 0 0 0 0 0 0 0 0 0 0 0 0 0 0 0 0 0 0 0 0 0 0 0 0 0 0 0 0 0 0 0 0 0 0 0 0 0 0 0 0 0 0 0 0 0 0 0 0 0 0 0 0 0 0 0 0 0 0 0 0 0 0 0 0 0 0 0 0 0 0 0 0 0 0 0 0 0 0 0 0 0 0 0 0 0 0 0 0 0 0 0 0 0 0 0 0 0 0 0 0 0 0 0 0 0 0 0 0 0 0 0 0 0 0 0 0 0 0 0 0 0.387247596787695 0 0 0 0 0 0 0 0 0 0 0 0 0 0 0 0 0 0 0 0 0 0.396909156819119 0 0 0 0 0 0 0 0 0 0 0 0 0 0 0 0 0 0 0 0 0 0 0 0 0 0 0 0 0 0 0 0 0 0 0 0 0 0 0 0 0 0.10232015486459 0 0.113523091528596 0 0 0 0 0 0 0 0 0 0 0 0 0 0 0 0 0 0 0 0 0 0 0 0 0 0 0 0 0 0 0 0 0 0 0 0 0 0 0 0 0 0 0 0 0 0 0
0 0 0 0 0 0 0 0 0 0 0 0 0 0 0 0 0 0 0 0 0 0 0 0.0644903028198283 0 0 0 0 0 0 0 0 0 0 0 0 0 0 0.0599500094129471 0.0273581774669997 0 0 0 0 0.0216580694724635 0 0 0 0 0 0 0 0 0 0 0 0 0 0 0 0 0 0 0.0212619213275945 0 0 0 0 0 0 0 0 0 0 0 0 0 0 0 0 0 0 0 0 0 0 0 0 0 0 0 0 0 0 0 0 0 0 0 0 0 0 0 0 0 0 0 0 0 0 0 0 0 0 0 0 0 0 0 0 0 0 0 0 0 0 0 0 0 0 0 0 0 0 0 0 0 0 0 0 0 0 0 0 0 0 0 0 0 0 0 0 0 0 0 0 0 0 0 0 0 0 0 0 0 0 0 0 0 0 0 0 0 0 0 0 0 0 0 0 0 0 0 0 0 0.157035435752904 0.0982020674903373 0 0 0 0 0 0 0 0 0 0 0 0 0 0 0 0 0 0.289447544916491 0 0 0 0 0 0 0 0 0.260596471340434 0 0 0 0 0 0 0 0 0 0 0 0 0 0 0 0 0 0 0 0 0 0 0 0 0 0 0 0 0 0 0 0 0 0 0 0 0 0 0 0 0 0 0 0 0 0 0 0 0 0 0 0 0 0 0 0 0 0 0 0 0 0 0 0 0 0 0 0 0 0 0 0 0 0 0 0 0 0 0 0 0 0 0 0 0 0 0 0 0 0 0 0 0 0 0 0 0 0 0 0 0 0 0 0 0 0
0 0 0 0 0 0 0 0 0 0 0 0 0 0 0 0 0 0 0 0 0 0 0 0 0 0 0 0 0 0 0 0 0 0 0 0 0 0 0 0 0 0 0 0 0 0 0 0 0 0 0 0 0 0 0 0 0 0 0 0 0 0 0 0 0 0 0 0 0 0 0 0 0 0 0 0 0 0 0 0 0 0 0 0 0 0 0 0 0 0 0 0 0 0 0 0 0 0 0 0 0 0 0 0 0 0 0 0 0 0 0 0 0 0 0 0 0 0 0 0 0 0 0 0 0 0 0 0 0 0 0 0 0 0 0 0 0 0 0 0 0 0 0 0 0 0 0 0 0 0 0 0 0 0 0 0 0 0 0 0 0 0 0 0 0 0 0 0 0 0.0226511665876381 0 0.0596880663229888 0 0 0 0 0 0 0 0 0 0 0 0 0 0 0 0 0 0 0 0.403636026869988 0 0 0 0 0 0 0.290155486055815 0 0 0 0 0.0138548938132541 0 0.025767215752702 0 0 0 0 0 0 0 0 0 0 0 0 0 0 0 0 0 0 0 0 0 0 0 0 0 0 0 0 0 0 0 0 0 0 0 0 0.024559655178257 0 0.079198349109593 0 0 0 0 0 0 0 0 0 0 0 0 0 0 0 0 0 0 0 0 0 0 0 0 0 0 0 0 0 0 0 0 0 0 0 0 0 0 0 0 0.0804891403097642 0 0 0 0 0 0 0 0 0 0 0 0 0 0 0 0 0 0 0 0 0 0 0 0 0 0 0 0 0 0 0 0 0 0
0 0 0 0 0 0 0 0 0 0 0 0 0 0 0 0 0 0 0 0 0 0.0133566117317178 0 0.00793320302383395 0 0 0 0 0 0 0 0 0 0 0 0 0 0 0.00494323506861513 0.0135190737877325 0 0 0 0 0 0 0 0 0 0 0 0 0 0 0 0 0 0 0 0 0 0 0 0 0 0 0 0 0 0 0 0 0 0 0 0 0 0 0 0 0 0 0 0 0 0 0 0 0 0 0 0 0 0 0 0 0 0 0 0 0 0 0 0 0 0 0 0 0 0 0 0 0 0 0 0 0 0 0 0 0 0 0 0 0 0 0 0 0 0 0 0 0 0 0 0 0 0 0 0 0 0 0 0 0 0 0 0 0 0 0 0 0 0 0 0 0 0 0 0 0 0 0 0 0 0 0 0 0 0.0107430704054868 0 0.0467641543864425 0 0 0 0 0 0 0 0 0 0 0 0 0 0 0 0 0 0 0 0 0 0 0 0 0 0 0 0 0 0 0.0154039770148079 0 0.0288154564704944 0.338050421696554 0 0 0 0 0 0 0 0 0 0 0 0 0 0 0 0 0 0 0 0 0 0 0 0 0 0 0 0 0 0 0 0 0 0 0 0 0 0 0 0 0 0 0 0 0 0 0 0 0 0 0 0 0 0 0 0 0 0 0 0 0 0 0 0 0 0 0 0 0 0 0 0 0 0 0 0 0 0 0 0.520470796414315 0 0 0 0 0 0 0 0 0 0 0 0 0 0 0 0 0 0 0 0 0 0 0 0 0 0 0 0 0 0 0 0 0 0
0 0 0 0 0 0 0 0 0 0 0 0 0 0 0 0 0 0 0 0 0 0.0262111121484221 0 0.059595253997148 0 0 0 0 0 0 0 0 0 0 0 0 0 0 0.0645209272545207 0 0 0 0 0 0 0 0 0.031932264366019 0 0 0 0 0 0 0 0 0 0 0 0 0 0 0 0.0321120794601437 0 0 0 0 0 0 0 0 0 0 0 0 0 0 0.0253877108351562 0 0 0 0 0 0 0 0 0 0 0 0 0 0 0 0 0 0 0 0 0 0 0 0 0 0 0 0 0 0 0 0 0 0 0 0 0 0 0 0 0 0 0 0 0 0 0 0 0 0 0 0 0 0 0 0 0 0 0 0 0 0 0 0 0 0 0 0 0 0 0 0 0 0 0 0 0 0 0 0 0 0 0 0 0 0 0 0 0 0 0 0 0 0 0 0 0 0 0 0 0 0 0 0 0 0 0.0936914414885434 0 0 0 0 0 0 0 0 0 0 0 0 0 0 0 0.151424404448893 0 0.0560630088314579 0 0.341270249110848 0 0 0 0 0 0 0 0 0 0 0 0 0 0 0 0 0 0 0 0 0 0 0 0 0 0 0 0 0 0 0 0 0 0 0 0 0 0 0 0 0 0 0 0 0 0 0 0 0 0 0 0 0 0 0 0 0 0 0 0 0 0 0 0 0 0 0 0 0 0 0 0 0 0 0 0 0 0 0 0.0926559146358257 0 0 0 0 0 0 0 0.0251356334230222 0 0 0 0 0 0 0 0 0 0 0 0 0 0 0 0 0 0 0 0 0 0 0 0 0 0
0 0 0 0 0 0 0 0 0 0 0 0 0 0 0 0 0 0 0 0 0 0 0 0.0274734105934771 0 0 0 0 0 0 0 0 0 0 0 0 0 0 0.0332207927975544 0.0134895039897201 0 0 0 0 0 0 0 0.0058083460594696 0 0 0 0 0 0 0 0 0 0 0 0 0 0 0 0.0168017234977789 0 0 0 0 0 0 0 0 0 0 0 0 0 0 0 0 0 0 0 0 0 0 0 0 0 0 0 0 0 0 0 0 0 0 0 0 0 0 0 0 0 0 0 0 0 0 0 0 0 0 0 0 0 0 0 0 0 0 0 0 0 0 0 0 0 0 0 0 0 0 0 0 0 0 0 0 0 0 0 0 0 0 0 0 0 0 0 0 0 0 0 0 0 0 0 0 0 0 0 0 0 0 0 0 0 0 0 0.0133179373087319 0 0 0 0 0 0 0 0 0 0 0 0 0 0 0 0 0 0 0 0 0 0 0 0 0 0 0.0292834281508691 0 0 0 0.0188464112986126 0.222388841591395 0.115392887703989 0 0 0 0 0 0 0 0 0 0 0.0034845556023292 0 0 0 0 0 0 0 0 0.0171575573431479 0 0 0 0 0 0 0 0 0 0 0 0 0 0 0 0 0 0 0 0 0 0 0 0 0 0 0 0 0 0 0 0 0 0 0 0 0 0 0 0 0 0 0 0 0 0 0 0 0 0 0 0 0 0 0 0 0 0 0 0 0.483334604062925 0 0 0 0 0 0 0 0 0 0 0 0 0 0 0 0 0 0 0 0 0 0 0 0 0 0 0 0 0 0 0 0 0 0
0 0 0 0 0 0 0 0 0 0 0 0 0 0 0 0 0 0 0 0 0 0 0 0 0 0 0 0 0 0 0 0 0 0 0 0 0 0 0 0 0 0 0 0 0 0 0 0 0 0 0 0 0 0 0 0 0 0 0 0 0 0 0 0 0 0 0 0 0 0 0 0 0 0 0 0 0 0 0 0 0 0 0 0 0 0 0 0 0 0 0 0 0 0 0 0 0 0 0 0 0 0 0 0 0 0 0 0 0 0 0 0 0 0 0 0 0 0 0 0 0 0 0 0 0 0 0 0 0 0 0 0 0 0 0 0 0 0 0 0 0 0 0 0 0 0 0 0 0 0 0 0 0 0 0 0 0 0 0 0 0 0 0 0 0 0 0 0 0 0 0 0 0 0 0 0 0 0 0 0 0 0 0 0 0 0 0 0 0 0 0.0567735110261081 0 0.21927921212605 0 0 0 0 0 0 0 0.0500752406404238 0 0 0 0 0 0 0 0 0.235291186507535 0 0 0 0 0 0 0 0 0 0 0 0 0 0 0 0 0 0 0.176215655911292 0 0 0 0 0 0.168664263250217 0.0937009305383741 0 0 0 0 0 0 0 0 0 0 0 0 0 0 0 0 0 0 0 0 0 0 0 0 0 0 0 0 0 0 0 0 0 0 0 0 0 0 0 0 0 0 0 0 0 0 0 0 0 0 0 0 0 0 0 0 0 0 0 0 0 0 0 0 0 0 0 0 0 0 0 0 0 0 0 0 0 0 0 0 0 0 0 0
0 0 0 0 0 0 0 0 0 0 0 0 0 0 0 0 0 0 0 0 0 0 0 0 0 0 0 0 0 0 0 0 0 0 0 0 0 0 0 0 0 0 0 0 0 0 0 0 0 0 0 0 0 0 0 0 0 0 0 0 0 0 0 0 0 0 0 0 0 0 0 0 0 0 0 0 0 0 0 0 0 0 0 0 0 0 0 0 0 0 0 0 0 0 0 0 0 0 0 0 0 0 0 0 0 0 0 0 0 0 0 0 0 0 0 0 0 0 0 0 0 0 0 0 0 0 0 0 0 0 0 0 0 0 0 0 0 0 0 0 0 0 0 0 0 0 0 0 0 0 0 0 0 0 0 0 0 0 0 0 0.00628218396545499 0 0 0 0 0 0.0207930352908752 0 0 0 0 0 0 0 0 0 0 0.0154288972959163 0.0201601709305797 0 0 0 0 0 0 0 0 0 0 0 0 0 0 0 0 0 0 0 0 0.163831670484507 0 0 0 0 0 0 0 0 0 0 0 0 0 0 0 0.0304279663146386 0.0292634611292412 0 0 0 0 0 0 0 0 0 0 0 0 0 0 0 0 0 0 0 0 0 0 0 0 0 0 0 0 0.0160505835777098 0 0 0 0 0 0 0.0076968542495858 0 0 0 0 0 0 0 0 0 0 0 0 0 0 0 0 0 0 0 0 0 0 0 0 0 0 0 0 0 0 0 0 0 0 0 0 0.00379498270098233 0 0 0.0255003600077491 0 0 0 0 0.221563800159032 0.251118565102734 0.0333246845841451 0 0.00327551223119096 0 0 0.00387210975325316 0.0130383827444532 0.0229889479841201 0.0159293293772521 0.010429925261288 0.00308823951736584 0 0 0 0 0 0.0681459389879202 0 0 0 0.0139943983500051
0 0 0 0 0 0 0 0 0 0 0 0 0 0 0 0 0 0 0 0 0 0 0 0 0 0 0 0 0.0302061815757792 0 0 0 0 0 0 0 0 0 0 0 0 0 0 0 0 0 0.0207295721208759 0 0 0 0 0 0 0 0 0.0217995263127658 0 0 0 0 0 0 0 0 0 0 0 0 0 0 0 0 0 0 0 0 0 0 0 0 0 0 0 0 0 0 0 0 0 0 0 0 0 0 0 0 0 0 0 0 0 0 0 0 0.0160450247174025 0 0 0 0 0 0 0 0 0 0 0 0 0 0 0 0 0 0 0 0 0 0 0 0 0 0 0 0 0 0 0 0 0 0 0 0 0 0 0 0 0 0 0 0 0 0 0 0 0 0 0 0 0 0 0 0 0 0 0 0 0 0 0.125287779070339 0 0 0.0113316460713467 0.0108323994134483 0 0 0 0 0 0 0 0 0 0 0.00984605175771441 0.0227765029760742 0 0 0 0 0 0.0934563758096303 0 0 0 0 0 0.0280087490259697 0 0 0 0 0 0 0 0 0 0 0 0 0 0 0 0 0 0 0 0 0 0 0 0 0 0 0 0 0 0 0 0 0 0 0 0 0 0 0 0 0 0.0149832897646139 0 0 0.0111483093789709 0 0.00553055225603044 0 0 0 0 0 0 0 0 0 0.143268179242687 0 0 0 0 0 0.00990329201426868 0 0 0 0.0690540657982586 0 0 0 0 0 0 0 0 0 0 0.0478343910190061 0 0 0 0 0 0 0 0 0 0 0 0 0.0101420509759474 0 0 0 0 0 0 0 0 0 0.00994124973588618 0 0 0 0 0 0 0 0 0 0 0 0 0 0.116014865840756 0 0.171859945122228 0 0 0 0 0 0 0
0 0 0 0 0 0 0 0 0 0 0 0 0 0 0 0 0 0 0 0 0 0 0 0 0 0 0 0 0 0 0 0 0 0 0 0 0 0 0 0 0 0 0 0 0 0 0 0 0 0 0 0 0 0 0 0 0 0 0 0 0 0 0 0 0 0 0 0 0 0 0 0 0 0 0 0 0 0 0 0 0 0 0 0 0 0 0 0 0 0 0 0 0 0 0 0 0 0 0 0 0 0 0 0 0 0 0 0 0 0 0 0 0 0 0 0 0 0 0 0 0 0 0 0 0 0 0 0 0 0 0 0 0 0 0 0 0 0 0 0 0 0 0 0 0 0 0 0 0 0 0 0 0 0 0 0 0 0 0 0 0 0 0 0 0 0 0 0 0 0 0 0 0 0 0 0 0 0 0 0 0 0 0 0 0 0 0 0 0 0 0 0 0 0 0 0 0 0 0 0 0 0 0 0 0 0 0.217870763187409 0 0 0 0.243378352208428 0 0 0 0 0 0 0 0 0.132554281113519 0.0983423510750145 0 0 0 0 0 0 0 0 0 0 0 0 0 0 0.0524051809053447 0 0 0 0 0 0 0 0 0 0 0 0 0 0 0 0 0 0 0 0 0 0 0 0 0 0 0 0 0 0 0 0 0 0 0.141231232662733 0 0.114217838847552 0 0 0 0 0 0 0 0 0 0 0 0 0 0 0 0 0 0 0 0 0 0 0 0 0 0 0 0 0 0 0 0 0 0 0 0 0 0 0 0 0 0 0 0 0 0 0
0 0 0 0 0 0 0 0 0 0 0 0 0 0 0 0 0 0 0 0 0 0 0 0 0 0 0.00872472956094644 0.00684849532217873 0 0 0 0 0 0 0 0 0 0 0 0 0 0 0 0 0 0 0 0 0 0 0 0 0 0 0 0 0 0 0 0 0 0 0 0 0 0 0 0 0 0 0 0 0 0 0 0 0 0 0 0 0 0 0 0 0 0 0 0 0 0 0 0 0 0 0 0 0 0 0 0 0 0 0 0 0 0 0 0 0 0 0 0 0 0 0 0 0 0 0 0 0 0 0.019359946229886 0 0 0 0 0 0.0163529548003844 0 0 0 0 0 0 0 0 0 0 0 0 0 0 0 0 0 0 0 0 0 0 0 0 0 0 0 0 0 0 0 0 0 0 0 0 0 0 0 0 0 0 0 0 0 0.184272294111633 0 0 0 0 0 0 0 0 0 0 0 0 0 0 0 0 0 0 0 0 0 0 0 0 0 0 0 0 0 0 0 0 0 0 0.102234215730787 0 0 0 0 0 0 0 0 0 0.0664266176145525 0 0 0.0177642757242245 0 0 0 0 0 0.0125073476066605 0 0 0 0 0.0059533289371533 0 0.070231993436792 0 0 0 0 0 0 0 0 0 0 0 0 0 0 0 0 0 0 0 0 0 0 0 0 0 0 0 0 0 0 0 0.0253689594909849 0 0 0.275735786517866 0 0.182942417404892 0 0 0 0 0 0 0 0 0 0 0 0 0.00527663751105931 0 0 0 0 0 0 0 0 0 0 0 0 0 0 0 0 0 0 0 0 0 0 0 0 0 0 0 0 0 0 0 0 0 0
0 0 0 0 0 0 0 0 0 0 0 0 0 0 0 0 0 0 0 0 0 0 0 0 0 0 0 0 0 0 0 0 0 0 0 0 0 0 0 0 0 0 0 0 0 0 0 0 0 0 0 0 0 0 0 0 0 0 0 0 0 0 0 0 0 0 0 0 0 0 0 0 0 0 0 0 0 0 0 0 0 0 0 0 0 0 0 0 0 0 0 0 0 0 0 0 0 0 0 0 0 0 0 0 0 0 0 0 0 0 0 0 0 0 0 0 0 0 0 0 0 0 0 0 0 0 0 0 0 0 0 0 0 0 0 0 0 0 0 0 0 0 0 0 0 0 0 0 0 0 0 0 0 0 0 0 0 0 0 0 0 0 0 0 0 0 0 0 0 0 0 0 0.578958398817657 0 0.112186930451111 0 0 0 0 0 0 0 0 0 0 0 0 0 0 0 0 0 0 0 0 0 0 0 0 0 0 0 0 0 0 0 0 0 0 0 0 0 0 0 0 0 0 0 0 0.121309332776502 0.0839725245702189 0 0 0 0 0 0 0 0 0 0 0 0 0 0 0.103572813384511 0 0 0 0 0 0 0 0 0 0 0 0 0 0 0 0 0 0 0 0 0 0 0 0 0 0 0 0 0 0 0 0 0 0 0 0 0 0 0 0 0 0 0 0 0 0 0 0 0 0 0 0 0 0 0 0 0 0 0 0 0 0 0 0 0 0 0 0 0 0 0 0 0 0 0 0 0 0 0 0 0 0 0 0
0 0 0 0 0 0 0 0 0 0 0 0 0 0 0 0 0 0 0 0 0 0 0 0 0 0 0 0 0 0 0 0 0 0 0 0 0 0 0 0 0 0 0 0 0 0 0 0 0 0 0 0 0 0 0 0 0 0 0 0 0 0 0 0 0 0 0 0 0 0 0 0 0 0 0 0 0 0 0 0 0 0 0 0 0 0 0 0 0 0 0 0 0 0 0 0 0 0 0 0 0 0 0 0 0 0 0 0 0 0 0 0 0 0 0 0 0 0 0 0 0 0 0 0 0 0 0 0 0 0 0 0 0 0 0 0 0 0 0 0 0 0 0 0 0 0 0 0 0 0 0 0 0 0 0 0 0 0 0 0 0 0 0 0 0 0 0 0 0 0 0 0 0 0 0 0 0 0 0 0 0 0 0 0 0 0 0 0 0 0 0 0 0 0 0 0 0 0 0 0 0 0 0 0 0 0 0 0 0 0 0 0 0 0 0 0 0 0 0 0 0 0 0 0 0 0 0 0 0 0 0 0 0 0 0 0 0 0 0 0 0 0 0 0 0 0 0 0 0 0 0 0 0 0 0 0 0 0 0 0 0 0 0 0 0 0 0 0 0 0 0 0 0 0 0.382730242978083 0 0 0 0 0 0.617269757021917 0 0 0 0 0 0 0 0 0 0 0 0 0 0 0 0 0 0 0 0 0 0 0 0 0 0 0 0 0 0 0 0 0 0 0 0 0 0 0
0 0 0 0 0 0 0 0 0 0 0 0 0 0 0 0 0 0 0 0 0 0.031821588346632 0 0.194178704652097 0 0 0 0 0 0 0 0 0 0 0 0 0 0 0.101554249410286 0.0439108341562116 0 0 0 0 0 0 0 0 0 0 0 0 0 0 0 0 0 0 0 0 0 0 0 0.161523732773844 0 0 0 0 0 0 0 0 0 0 0 0 0 0 0 0 0 0 0 0 0 0 0 0 0 0 0 0 0 0 0 0 0 0 0 0 0 0 0 0 0 0 0 0 0 0 0 0 0 0 0 0 0 0 0 0 0 0 0 0 0 0 0 0 0 0 0 0 0 0 0 0 0 0 0 0 0 0 0 0 0 0 0 0 0 0 0 0 0 0 0 0 0 0 0 0 0 0 0 0 0 0 0 0 0 0 0 0 0 0 0 0 0 0 0 0 0 0 0 0 0 0.0646641665268208 0 0 0 0 0 0 0 0 0 0 0 0 0 0 0 0.210359510227319 0 0 0 0 0 0 0 0 0 0 0 0 0.0535450441778163 0 0 0 0 0 0 0 0 0 0 0.092655592657125 0 0 0 0.0457865770718481 0 0 0 0 0 0 0 0 0 0 0 0 0 0 0 0 0 0 0 0 0 0 0 0 0 0 0 0 0 0 0 0 0 0 0 0 0 0 0 0 0 0 0 0 0 0 0 0 0 0 0 0 0 0 0 0 0 0 0 0 0 0 0 0 0 0 0 0 0 0 0 0 0 0 0 0 0 0 0 0 0 0 0 0 0 0 0 0 0 0
0 0 0 0 0 0 0 0 0 0 0 0 0 0 0 0 0 0 0 0 0 0.40557636790985 0 0 0 0 0 0 0 0 0 0 0 0 0 0 0 0 0 0.128457576775556 0 0 0 0 0 0 0 0 0 0 0 0 0 0 0 0 0 0 0 0 0 0.0190531670828763 0 0 0 0 0 0 0 0 0 0 0.0221808853600056 0 0 0 0 0 0 0.0344945702145452 0 0 0 0 0 0 0 0 0 0 0 0 0 0 0 0 0 0 0 0 0 0 0 0 0 0 0 0 0 0 0 0 0 0 0 0 0 0 0 0 0 0 0 0 0 0 0 0 0 0 0 0 0 0 0 0 0 0 0 0 0 0 0 0 0 0 0 0 0 0 0 0 0 0 0 0 0 0 0 0 0 0 0 0 0 0 0 0 0 0 0 0 0 0 0 0 0 0 0 0 0 0 0 0.116952853311045 0 0 0 0 0 0 0 0 0 0 0 0 0 0 0 0 0 0 0 0 0 0 0 0 0 0 0 0 0 0.0569475257649276 0 0 0 0 0 0 0 0 0.146102362607706 0 0 0.0702346909734889 0 0 0 0 0 0 0 0 0 0 0 0 0 0 0 0 0 0 0 0 0 0 0 0 0 0 0 0 0 0 0 0 0 0 0 0 0 0 0 0 0 0 0 0 0 0 0 0 0 0 0 0 0 0 0 0 0 0 0 0 0 0 0 0 0 0 0 0 0 0 0 0 0 0 0 0 0 0 0 0 0 0 0 0 0 0 0 0 0 0 0 0 0 0
0 0 0 0 0 0 0 0 0 0 0 0 0 0 0 0 0 0 0 0 0 0 0 0 0 0 0 0 0 0 0 0 0 0 0 0 0 0 0 0 0 0 0 0 0 0 0 0 0 0 0 0 0 0 0 0 0 0 0 0 0 0 0 0 0 0 0 0 0 0 0 0 0 0 0 0 0 0 0 0 0 0 0 0 0 0 0 0 0 0 0 0 0 0 0 0 0 0 0 0 0 0 0 0 0 0 0 0 0 0 0 0 0 0 0 0 0 0 0 0 0 0 0 0 0 0 0 0 0 0 0 0 0 0 0 0 0 0 0 0 0 0 0 0 0 0 0 0 0 0 0 0 0 0 0 0 0 0 0 0 0.0255838225675244 0 0 0 0 0 0.0124920497558427 0 0 0 0 0 0 0 0 0 0 0 0 0 0 0 0.00344956048421182 0.00596266908066996 0 0 0 0 0.0243368088121557 0 0 0 0 0 0 0 0.0432821453006756 0 0 0.013906932104143 0 0 0 0 0 0.00308670141990147 0 0.0408664702671665 0 0 0 0 0 0 0 0 0.256173529144308 0 0 0 0 0 0 0 0 0 0 0.0253581556297289 0 0 0 0 0 0 0 0 0 0.0138854710375466 0.00630676574074165 0.00418769734280068 0.00703509136583638 0 0.00199067376316735 0.00865053974178414 0 0 0 0 0 0 0 0 0 0 0 0 0 0.00380343153599409 0 0.00732517943620766 0 0 0 0 0 0 0 0 0 0 0 0 0 0.0154628397884391 0.0119820896866136 0 0 0 0 0 0 0 0 0 0 0 0 0 0 0.0444015072767898 0 0.0188715771715931 0.111404642745793 0 0 0.00752837392610725 0 0.0746625251701825 0.114864533214059 0 0 0.0115002853332598 0.0055573600570763 0 0.0189710701804909 0.0257574295348804 0 0 0 0 0 0 0 0 0 0 0 0 0 0.0313520713843088
0 0 0 0 0 0 0 0 0 0 0 0 0 0 0 0 0 0 0 0 0 0 0 0 0 0 0 0 0 0 0 0 0 0 0 0 0 0 0 0 0 0 0 0 0 0 0 0 0 0 0 0 0 0 0 0 0 0 0 0 0 0 0 0 0 0 0 0 0 0 0 0 0 0 0 0 0 0 0 0 0 0 0 0 0 0 0 0 0 0 0 0 0 0 0 0 0 0 0 0 0 0 0 0 0 0 0 0 0 0 0 0 0 0 0 0 0 0 0 0 0 0 0 0 0 0 0 0 0 0 0 0 0 0 0 0 0 0 0 0 0 0 0 0 0 0 0 0 0 0 0 0 0 0 0 0 0 0 0 0.00180025039310648 0.0198070154147022 0 0 0 0 0 0.00447601462063428 0.00419838188414372 0 0 0.00163464590113015 0 0 0 0 0 0 0 0 0 0 0 0 0 0 0.00083887906116533 0 0 0.0465162237490665 0 0 0 0 0.00206980945172341 0 0.00576078141391083 0.0882607477555313 0 0 0.00757139684205724 0 0 0 0 0 0 0 0.0199183957592928 0 0 0 0 0 0 0 0.12982810439117 0 0 0.00568243249566918 0 0 0 0 0.00402911833084053 0 0 0 0.0236991868837694 0 0 0 0 0.00156145490691646 0.00101806603343955 0 0 0 0 0.0017557407715488 0 0 0 0 0 0 0 0 0 0 0.00117733823957303 0 0.0023773221896175 0.00806156082627353 0 0.00493315896428241 0 0.0128391378076275 0 0 0 0 0 0.00229501915466642 0 0 0 0 0 0 0 0 0 0 0.00483255146019874 0.00204057619047058 0 0 0 0 0 0 0 0 0 0 0 0 0.00605744218836392 0.00981187037270658 0.0222194889454484 0 0.0368901200466553 0.0624601358144888 0 0 0 0 0.0338711378431124 0.0447999461687745 0.0140607056744921 0 0 0 0 0 0 0 0.248320850935185 0 0.00523555788972853 0.089131639989483 0.00643774365351098 0 0 0.00601016536123603 0 0 0 0 0.00570988422428664
0 0 0 0 0 0 0 0 0 0 0 0 0 0 0 0 0 0 0 0 0 0 0 0 0 0 0 0 0 0 0 0 0 0 0 0 0 0 0 0 0 0 0 0 0 0 0 0 0 0 0 0 0 0 0 0 0 0 0 0 0 0 0 0 0 0 0 0 0 0 0 0 0 0 0 0 0 0 0 0 0 0 0 0 0 0 0 0 0 0 0 0 0 0 0 0 0 0 0 0 0 0 0 0 0 0 0 0 0 0 0 0 0 0 0 0 0 0 0 0 0 0 0 0 0 0 0 0 0 0 0 0 0 0 0 0 0 0 0 0 0 0 0 0 0 0 0 0 0 0 0 0 0 0 0 0 0 0 0 0 0 0 0 0 0 0 0 0 0 0 0 0 0 0 0 0 0 0 0 0 0 0 0 0 0 0 0 0 0 0 0 0 0 0 0 0 0 0 0 0 0 0 0 0 0 0 0 0 0 0 0 0 0 0 0 0 0 0 0 0 0 0 0 0 0 0 0 0.485756692289122 0 0 0 0 0 0 0 0 0 0 0 0 0 0 0 0 0 0 0 0 0 0 0 0 0 0 0 0 0 0 0 0 0 0 0 0 0 0 0 0 0 0 0 0 0 0 0.128121130861583 0 0 0 0 0 0.386122176849295 0 0 0 0 0 0 0 0 0 0 0 0 0 0 0 0 0 0 0 0 0 0 0 0 0 0 0 0 0 0 0 0 0 0 0 0 0 0 0
0 0 0 0 0 0 0 0 0 0 0 0 0 0 0 0 0 0 0 0 0 0 0 0 0 0 0 0 0 0 0 0 0 0 0 0 0 0 0 0 0 0 0 0 0 0 0 0 0 0 0 0 0 0 0 0 0 0 0 0 0 0 0 0 0 0 0 0 0 0 0 0 0 0 0 0 0 0 0 0 0 0 0 0 0 0 0 0 0 0 0 0 0 0 0 0 0 0 0 0 0 0 0 0 0 0 0 0 0 0 0 0 0 0 0 0 0 0 0 0 0 0 0 0 0 0 0 0 0 0 0 0 0 0 0 0 0 0 0 0 0 0 0 0 0 0 0 0 0 0 0 0 0 0 0 0 0 0 0 0 0 0 0 0 0 0 0 0 0 0 0 0 0 0 0 0 0 0 0 0 0 0 0 0 0 0 0 0 0 0 0 0 0 0.0521931984425722 0 0 0.141287546594355 0 0 0 0 0 0 0 0 0 0 0 0 0 0 0 0 0 0 0 0.0320914228010795 0 0 0 0 0 0 0.151055586867825 0 0 0 0 0 0 0 0 0 0 0 0 0 0 0 0 0 0 0 0 0 0.131263451362198 0 0 0 0 0 0 0.157829647491971 0 0 0 0.0116982917607651 0 0 0 0 0 0 0 0 0 0 0 0 0 0 0 0 0 0 0 0 0 0 0 0 0 0 0 0 0 0 0 0 0 0 0 0 0 0 0 0 0 0 0 0 0 0 0 0 0 0 0.0365831540239093 0 0 0.0836849386927405 0.202312761962585 0 0 0 0 0 0 0 0
0 0 0 0 0 0 0 0 0 0 0 0 0 0 0 0 0 0 0 0 0 0 0 0 0 0 0.0360487848248151 0 0 0 0 0 0 0 0 0 0 0 0 0 0 0 0 0 0 0 0 0 0 0 0 0 0 0 0 0 0 0 0 0.0205632528750124 0 0 0 0 0.027092386267334 0 0 0 0 0 0 0 0 0 0 0 0 0 0 0 0 0 0 0 0 0 0 0 0 0 0 0 0 0 0 0 0 0 0 0 0 0 0 0 0 0 0 0 0 0 0 0 0 0 0 0 0 0 0 0 0 0 0.0282481886932286 0 0 0 0 0 0.0390629370360169 0.0062981933752722 0 0 0 0 0 0 0 0 0 0 0 0 0 0 0 0 0 0 0 0 0 0 0 0 0 0 0 0 0 0 0 0 0 0 0 0 0 0 0 0 0 0 0.0725998645228421 0 0.147409010558845 0 0 0 0 0 0 0 0 0 0 0 0 0 0 0 0 0 0 0 0 0 0 0 0 0 0 0 0 0 0 0 0 0 0 0.0652871548573968 0.0778864303561926 0.033161871952534 0 0 0 0 0 0 0 0 0.264068649284856 0 0 0 0 0 0 0 0 0 0 0 0 0 0 0.125399108415122 0 0 0 0 0 0 0 0 0 0 0 0 0 0 0 0 0 0 0 0 0 0 0 0 0 0 0 0 0 0 0 0 0 0 0.0226414041733118 0 0.023570968968499 0 0 0 0 0 0 0 0 0.0106617938387223 0 0 0 0 0 0 0 0 0 0 0 0 0 0 0 0 0 0 0 0 0 0 0 0 0 0 0 0 0 0 0 0 0 0 0 0 0 0
0 0 0 0 0 0 0 0 0 0 0 0 0 0 0 0 0 0 0 0 0 0 0 0 0 0 0 0 0 0 0 0 0 0 0 0 0 0 0 0 0 0 0 0.008579343537788 0 0.0474771286719036 0 0 0 0 0 0 0 0 0 0 0 0 0 0 0.0462027123324462 0 0.00620567752773451 0 0 0 0 0 0 0 0 0 0 0 0 0 0 0.0393621983905155 0.011944477958965 0 0 0 0 0 0 0 0 0 0 0 0 0 0 0 0 0 0 0 0 0 0 0 0 0 0 0 0 0 0 0 0 0 0 0 0 0 0 0 0 0 0 0 0 0 0 0 0 0 0 0 0 0 0 0 0.0314020197544026 0 0 0 0 0 0 0 0 0 0 0 0 0 0 0 0 0 0 0 0 0 0 0 0 0 0 0 0 0 0 0 0 0 0 0 0 0 0.0175981207375363 0 0 0 0 0 0 0.0510424263573413 0 0 0 0 0 0 0 0 0 0 0 0 0 0.0217910854482681 0 0 0.0213177737729862 0 0 0 0 0 0 0 0 0 0 0 0 0.0301116139977668 0 0.0142705758315032 0 0 0 0 0 0 0 0.164163388416249 0 0 0 0.0217701164526172 0 0 0 0.0155004160698011 0 0 0.0854329758375602 0 0 0 0 0.127607504552425 0 0 0 0 0 0 0 0 0 0.0129827563488019 0 0 0 0 0 0 0.0265384570125073 0 0.00534472138341728 0 0.00192733471946863 0 0 0 0 0 0 0 0 0 0 0 0 0 0 0 0 0 0 0 0 0 0 0 0 0 0 0 0 0 0 0 0 0 0 0 0 0.058690691050689 0 0 0 0 0 0 0 0 0 0 0 0 0 0 0 0 0.117806381097765 0 0 0 0.0149301027395409 0 0 0 0 0
0 0 0 0 0 0 0 0 0 0 0 0 0 0 0 0 0 0 0 0 0 0 0 0 0 0 0 0 0 0 0 0 0 0 0 0 0 0 0 0 0 0 0 0 0 0 0 0 0 0 0 0 0 0 0 0 0 0 0 0 0 0 0 0 0 0 0 0 0 0 0 0 0 0 0 0 0 0 0 0 0 0 0 0 0 0 0 0 0 0 0 0 0 0 0 0 0 0 0 0 0 0 0 0 0 0 0 0 0 0 0 0 0 0 0 0 0 0 0 0 0 0 0 0 0 0 0 0 0 0 0 0 0 0 0 0 0 0 0 0 0 0 0 0 0 0 0 0 0 0 0 0 0 0 0 0 0 0 0 0 0 0 0 0 0 0 0 0 0 0 0 0 0 0 0 0.0495982762732308 0.417298659765955 0 0 0 0 0 0 0 0 0 0 0 0 0 0 0 0 0.0720330393281372 0 0 0 0 0 0 0 0 0 0 0 0 0 0 0 0 0 0 0 0 0 0 0 0 0 0 0 0 0 0 0 0 0.113478199062637 0.135125648702733 0 0 0 0 0 0 0 0 0 0 0 0 0 0 0 0 0 0 0 0 0 0 0 0 0 0 0 0 0 0 0 0 0 0 0 0 0 0 0 0 0 0 0 0 0 0 0 0 0 0 0 0 0 0.107076208183127 0 0.10538996868418 0 0 0 0 0 0 0 0 0 0 0 0 0 0 0 0 0 0 0 0 0 0 0 0 0 0 0 0 0 0 0 0 0 0 0 0
0 0 0 0 0 0 0 0 0 0 0 0 0 0 0 0 0 0 0 0 0 0.3562510960918 0 0 0 0 0 0 0 0 0 0 0 0 0 0 0 0 0.0174851018515064 0.150464877280239 0.0422648098239525 0 0 0 0 0 0 0 0 0 0 0 0 0 0 0 0 0 0 0 0 0 0 0 0 0 0 0 0 0 0 0 0.0330440240053174 0 0 0 0 0 0 0 0 0 0 0 0 0 0 0 0 0 0 0 0 0 0 0 0 0 0 0 0 0 0 0 0 0 0 0 0 0 0 0 0 0 0 0 0 0 0 0 0 0 0 0 0 0 0 0 0 0 0 0 0 0 0 0 0 0 0 0 0 0 0 0 0 0 0 0 0 0 0 0 0 0 0 0 0 0 0 0 0 0 0 0 0 0 0 0 0 0 0 0 0 0 0 0 0 0 0 0 0 0 0 0 0 0 0.0580045185211986 0 0 0 0 0 0 0 0 0 0 0 0 0 0 0 0 0 0 0 0 0 0 0 0.0384710888288165 0 0 0 0.0992342807546101 0 0 0 0 0 0 0 0 0 0 0 0 0 0 0 0 0 0 0.105826936556644 0 0 0 0 0 0 0 0 0 0 0 0 0 0 0 0 0 0 0 0 0 0 0 0 0 0 0 0 0 0 0 0 0 0 0 0 0.0565647997273043 0 0.0423884665586112 0 0 0 0 0 0 0 0 0 0 0 0 0 0 0 0 0 0 0 0 0 0 0 0 0 0 0 0 0 0 0 0 0 0 0 0 0 0 0 0 0 0 0 0 0 0 0
0 0 0 0 0 0 0 0 0 0 0 0 0 0 0 0 0 0 0 0 0 0 0 0 0 0 0 0 0 0 0 0 0 0 0 0 0 0 0 0 0 0 0 0 0 0 0 0 0 0 0 0 0 0 0 0 0 0 0 0 0 0 0 0 0 0 0 0 0 0 0 0 0 0 0 0 0 0 0 0 0 0 0 0 0 0 0 0 0 0 0 0 0 0 0 0 0 0 0 0 0 0 0 0 0 0 0 0 0 0 0 0 0 0 0 0 0 0 0 0 0 0 0 0 0 0 0 0 0 0 0 0 0 0 0 0 0 0 0 0 0 0 0 0 0 0 0 0 0 0 0 0 0 0 0 0 0 0 0 0 0 0 0 0 0 0 0 0 0 0 0 0 0 0 0 0 0 0 0 0 0 0 0 0 0 0 0 0 0 0 0 0 0 0 0 0 0.288822226783098 0 0 0 0 0 0 0 0 0 0 0 0 0 0 0 0 0 0 0 0.0151401587155171 0 0.100508435065733 0 0.0330996669407152 0 0 0 0 0 0 0 0 0 0 0 0 0 0 0 0 0 0 0 0 0 0 0 0 0.0336508785393696 0 0 0 0 0.00836538301905204 0 0.101677812050632 0.011049681809549 0.0371304329811883 0.0115162323540154 0.0274592800027098 0 0 0 0 0 0 0 0 0 0 0 0 0 0 0 0 0 0 0 0 0 0 0 0 0 0 0 0 0 0 0 0.0217099705454253 0 0 0 0 0 0 0 0 0 0 0 0 0 0 0 0 0 0 0.0329845118991598 0 0.0238695126057747 0.0718972819214261 0.181118534766635 0 0 0 0 0 0 0 0
0 0 0 0 0 0 0 0 0 0 0 0 0 0 0 0 0 0 0 0 0 0 0 0 0 0 0 0 0 0 0 0 0 0 0 0 0 0 0 0 0 0 0.122236651610304 0 0.102101539918387 0 0 0 0 0 0 0 0 0 0 0 0 0 0 0 0 0 0 0.0482519776644718 0 0 0 0 0 0 0 0 0 0 0.0296772204338483 0 0 0 0.0474877239131496 0 0 0 0 0 0 0 0 0 0 0 0 0 0 0 0 0 0 0 0 0 0 0 0 0 0 0 0 0 0 0 0 0 0 0 0 0 0 0 0 0 0 0 0 0 0 0 0 0 0 0 0 0 0 0 0 0 0 0 0 0 0 0 0 0 0 0 0 0 0 0 0 0 0 0 0 0 0 0 0 0 0 0 0 0 0 0 0 0 0.0213243138133265 0 0.156699029913458 0.302378541590804 0 0 0 0 0 0 0 0 0 0 0 0 0 0 0 0 0 0 0.0921359780238771 0 0 0 0 0 0 0 0 0 0 0 0 0 0 0.0280517360528404 0 0 0 0 0 0 0 0 0 0 0 0 0 0 0 0 0 0 0 0 0 0 0 0 0 0 0 0 0 0 0 0 0 0 0 0 0 0 0 0 0 0 0 0 0 0 0 0 0 0 0 0 0 0 0 0 0 0 0 0 0 0 0 0 0 0 0 0 0 0 0 0 0 0 0 0 0 0 0 0.0496552870655337 0 0 0 0 0 0 0 0 0 0 0 0 0 0 0 0 0 0 0 0 0 0 0 0 0 0 0 0 0 0 0 0 0 0
0 0 0 0 0 0 0 0 0 0 0 0 0 0 0 0 0 0 0 0 0 0 0 0 0 0 0 0 0 0 0 0 0 0 0 0 0 0 0.0177186864617639 0.0173770280421305 0 0 0 0 0 0 0 0 0 0 0 0 0 0 0 0 0 0 0 0 0 0 0 0.00931281940543604 0 0 0 0 0 0 0 0 0 0 0 0.0148103672695271 0 0 0 0 0 0 0 0 0 0 0 0 0 0 0 0 0 0 0 0 0 0 0 0 0 0 0 0 0 0 0 0 0 0 0 0 0 0 0 0 0 0 0 0 0 0 0 0 0 0 0 0 0 0 0 0 0 0 0 0 0 0 0 0 0 0 0 0 0 0 0 0 0 0 0 0 0 0 0 0 0 0 0 0 0 0 0 0 0 0 0 0 0 0 0 0 0 0 0 0 0 0 0 0 0 0 0 0.0466055451648366 0 0 0.0812438862925129 0 0 0 0 0 0 0 0 0 0 0 0 0 0 0 0 0 0 0 0 0 0 0 0 0 0 0.0562713499381688 0.0401062256521436 0 0 0 0 0 0 0 0 0 0 0 0 0 0 0 0 0.111369134680535 0 0 0 0 0 0.0195856926978046 0.00696869215839489 0 0.29490659106982 0 0 0 0 0 0 0 0.0189861306764432 0 0.00690566161101559 0 0.0689157473479772 0 0.0211842157483837 0 0.017647293814778 0 0.0221504857891838 0 0.00555812713721262 0 0 0 0 0 0 0 0 0 0 0 0 0 0 0 0 0 0 0 0 0 0 0 0 0 0 0 0 0 0 0 0 0 0 0 0 0 0 0 0 0 0 0 0 0 0 0 0 0 0.122376319041932 0 0 0 0 0 0 0 0 0
0 0 0 0 0 0 0 0 0 0 0 0 0 0 0 0 0 0 0 0 0 0 0 0 0 0 0 0 0 0 0 0 0 0 0 0 0 0 0 0 0 0 0 0 0 0 0 0 0 0 0 0 0 0 0 0 0 0 0 0 0 0 0 0 0 0 0 0 0 0 0 0 0 0 0 0 0 0 0 0 0 0 0 0 0 0 0 0 0 0 0 0 0 0 0 0 0 0 0 0 0 0 0 0 0 0 0 0 0 0 0 0 0 0 0 0 0 0 0 0 0 0 0 0 0 0 0 0 0 0 0 0 0 0 0 0 0 0 0 0 0 0 0 0 0 0 0 0 0 0 0 0 0 0 0 0 0 0 0 0 0 0 0 0 0 0 0 0 0 0 0 0 0 0 0 0 0 0 0 0 0 0 0 0 0 0 0 0 0 0 0 0 0 0 0 0 0 0 0 0 0 0 0 0 0 0 0 0 0 0 0 0 0 0 0 0 0 0 0 0 0 0.297968831962179 0 0 0 0 0 0.702031168037821 0 0 0 0 0 0 0 0 0 0 0 0 0 0 0 0 0 0 0 0 0 0 0 0 0 0 0 0 0 0 0 0 0 0 0 0 0 0 0 0 0 0 0 0 0 0 0 0 0 0 0 0 0 0 0 0 0 0 0 0 0 0 0 0 0 0 0 0 0 0 0 0 0 0 0 0 0 0 0 0 0 0 0 0 0 0 0 0 0 0 0 0
0 0 0 0 0 0 0 0 0 0 0 0 0 0 0 0 0 0 0 0 0 0 0 0 0 0 0 0 0 0 0 0 0 0 0 0 0 0 0 0 0 0 0 0 0 0 0 0 0 0 0 0 0 0 0 0 0 0 0 0 0 0 0 0 0 0 0 0 0 0 0 0 0 0 0 0 0 0 0 0 0 0 0 0 0 0 0 0 0 0 0 0 0 0 0 0 0 0 0 0 0 0 0 0 0 0 0 0 0 0 0 0 0 0 0 0 0 0 0 0 0 0 0 0 0 0 0 0 0 0 0 0 0 0 0 0 0 0 0 0 0 0 0 0 0 0 0 0 0 0 0 0 0 0 0 0 0 0 0 0 0.0675070523462443 0 0 0 0 0 0 0 0 0 0 0 0 0 0 0 0 0 0 0 0 0 0 0 0 0 0 0 0 0 0 0 0 0 0 0 0.0511480157655367 0 0 0 0 0 0 0 0 0 0 0 0 0 0 0 0 0 0 0.0892127505304367 0.164516040073271 0.137073302426808 0 0 0.0435372129061449 0.0698455455865856 0 0 0 0 0.138197094496709 0 0 0 0 0 0 0 0 0 0 0 0 0 0 0 0 0 0 0 0 0 0 0 0 0 0 0 0 0 0 0 0 0 0 0 0 0 0 0 0 0 0 0 0 0 0 0 0.0385991366112435 0.024739307450848 0 0 0 0 0 0 0 0 0 0 0 0 0 0.053685713018668 0 0.0184864704358301 0.103452358351675 0 0 0 0 0 0 0 0 0 0 0 0 0 0 0 0 0 0 0 0 0 0 0 0 0 0 0
0 0 0 0 0 0 0 0 0 0 0 0 0 0 0 0 0 0 0 0 0 0 0 0 0 0 0 0 0 0 0 0 0 0 0 0 0 0 0.0236067293449319 0 0 0 0.032095477558372 0 0.117147945189187 0 0 0 0 0.0319893426270913 0 0 0 0 0 0 0 0 0 0 0 0 0 0 0 0 0 0 0 0 0 0 0 0 0 0 0 0 0 0 0 0 0 0 0 0 0 0 0 0 0 0 0 0 0 0 0 0 0 0 0 0 0 0 0 0 0 0 0 0 0 0 0 0 0 0 0 0 0 0 0 0 0 0 0 0 0 0 0 0 0 0 0 0 0 0 0 0 0 0 0 0 0 0 0 0 0 0 0 0 0 0 0 0 0 0 0 0 0 0 0 0 0 0 0 0 0 0 0 0 0 0 0 0 0 0 0 0 0 0 0 0 0 0 0 0 0.0511350003988487 0 0 0 0 0 0 0 0 0 0 0 0 0 0.0541352321922784 0 0 0 0 0 0.185865619062286 0 0 0 0.0339165893762681 0 0 0 0 0 0 0 0 0 0 0 0 0 0 0 0 0 0 0 0 0 0 0 0.112024828322958 0.267509222463289 0 0 0 0 0 0 0 0 0 0 0 0 0 0 0 0 0 0 0 0 0 0 0 0 0 0 0 0 0 0 0 0 0 0 0.0421274481230186 0 0.0484465653414714 0 0 0 0 0 0 0 0 0 0 0 0 0 0 0 0 0 0 0 0 0 0 0 0 0 0 0 0 0 0 0 0 0 0 0 0 0 0 0 0 0 0 0 0 0 0 0
0 0 0 0 0 0 0 0 0 0 0 0 0 0 0 0 0 0 0 0 0 0 0 0.043759507377918 0 0 0 0 0 0 0 0 0 0 0 0 0 0 0.0243323647110559 0 0 0 0.118591342629524 0 0.0243151686935922 0 0 0 0 0.0238021194752217 0 0 0 0 0 0 0 0 0 0 0 0.0165523524196682 0 0.165523076953707 0 0 0 0 0 0 0 0 0 0 0 0 0 0 0.236465400501635 0 0 0 0 0 0 0 0 0 0 0 0 0 0 0 0 0 0 0 0 0 0 0 0 0 0 0 0 0 0 0 0 0 0 0 0 0 0 0 0 0 0 0 0 0 0 0 0 0 0 0 0 0 0 0 0 0 0 0 0 0 0 0 0 0 0 0 0 0 0 0 0 0 0 0 0 0 0 0 0 0 0 0 0 0 0 0 0 0 0 0 0 0 0 0 0 0 0 0 0 0 0 0 0 0 0 0 0 0 0 0 0 0 0 0 0 0 0 0 0 0 0 0 0 0 0 0 0 0 0 0 0 0 0 0.04216908830725 0 0 0 0 0 0 0 0 0 0 0 0 0 0 0 0 0.0749308870921718 0 0 0 0.179468207060235 0 0 0 0 0 0 0 0 0 0 0 0 0 0 0 0 0 0.013771041196579 0 0 0 0 0 0 0 0 0 0 0 0 0 0 0 0 0 0 0 0 0 0 0 0 0 0 0 0 0 0 0 0 0 0 0 0 0 0 0 0 0 0 0 0 0 0 0 0 0 0 0 0 0 0 0 0 0 0.0363194435814415 0 0 0 0 0 0 0 0 0
0 0 0 0 0 0 0 0 0 0 0 0 0 0 0 0 0 0 0 0 0 0 0 0 0 0 0 0 0 0 0 0 0 0 0 0 0 0 0 0 0 0 0 0 0 0 0 0 0 0 0 0 0 0 0 0 0 0 0 0 0 0 0 0 0 0 0 0 0 0 0 0 0 0 0 0 0 0.0408089634928565 0 0 0 0 0 0 0 0 0 0 0 0 0 0 0 0 0 0 0 0 0 0 0 0 0 0 0 0 0 0 0 0 0 0 0 0 0 0 0 0 0 0 0 0 0 0 0 0 0 0 0 0 0 0 0 0 0 0 0 0 0 0 0 0 0 0 0 0 0 0 0 0 0 0 0 0 0 0 0 0 0 0 0 0 0 0 0 0 0 0 0 0 0 0 0 0 0 0 0 0 0 0 0 0 0 0 0 0 0 0 0 0 0 0 0 0 0 0 0 0 0 0 0 0 0 0 0 0 0 0 0 0 0 0 0 0 0 0 0 0 0 0 0.54976092167231 0 0 0 0 0 0 0 0 0.127293254260172 0 0 0 0 0 0.282136860574661 0 0 0 0 0 0 0 0 0 0 0 0 0 0 0 0 0 0 0 0 0 0 0 0 0 0 0 0 0 0 0 0 0 0 0 0 0 0 0 0 0 0 0 0 0 0 0 0 0 0 0 0 0 0 0 0 0 0 0 0 0 0 0 0 0 0 0 0 0 0 0 0 0 0 0 0 0 0 0 0 0 0 0 0
0 0 0 0 0 0 0 0 0 0 0 0 0 0 0 0 0 0 0 0 0 0.0694859869718506 0 0 0 0 0 0 0 0 0 0 0 0 0 0 0 0 0 0.0639203877185925 0.0281863366047581 0 0 0 0 0.0246845448250401 0 0 0 0 0 0.0741149316669676 0 0 0 0 0 0 0 0 0 0 0 0 0 0 0 0 0 0 0 0 0 0 0 0.0684263496923087 0 0 0 0 0 0 0 0 0 0 0 0 0 0 0 0 0 0 0 0 0 0 0 0 0 0 0 0 0 0 0 0 0 0 0 0 0 0 0 0 0 0 0 0 0 0 0 0 0 0 0 0 0 0 0 0 0 0 0 0 0 0 0 0 0 0 0 0 0 0 0 0 0 0 0 0 0 0 0 0 0 0 0 0 0 0 0 0 0 0 0 0.0307917623882577 0 0 0.0296414528425684 0 0 0 0 0 0 0 0 0 0 0 0 0 0 0 0.113418754415799 0 0 0 0 0 0 0 0 0 0 0 0 0 0 0 0 0 0 0 0 0 0 0 0 0 0 0 0 0 0 0 0 0 0 0 0 0 0 0.212382115745852 0 0 0 0 0 0 0.0665656966506647 0.218381680477341 0 0 0 0 0 0 0 0 0 0 0 0 0 0 0 0 0 0 0 0 0 0 0 0 0 0 0 0 0 0 0 0 0 0 0 0 0 0 0 0 0 0 0 0 0 0 0 0 0 0 0 0 0 0 0 0 0 0 0 0 0 0 0 0 0 0 0 0 0 0 0 0 0 0 0 0 0 0 0 0 0 0 0 0 0 0
0 0 0 0 0 0 0 0 0 0 0 0 0 0 0 0 0 0 0 0 0 0 0 0 0 0 0 0 0 0 0 0 0 0 0 0 0 0 0 0 0 0 0 0 0 0 0 0 0 0 0 0 0 0 0 0 0 0 0 0 0 0 0 0 0 0 0 0 0 0 0 0 0 0 0 0 0 0 0 0 0 0 0 0 0 0 0 0 0 0 0 0 0 0 0 0 0 0 0 0 0 0 0 0 0 0 0 0 0 0 0 0 0 0 0 0 0 0 0 0 0 0 0 0 0 0 0 0 0 0 0 0 0 0 0 0 0 0 0 0 0 0 0 0 0 0 0 0 0 0 0 0 0 0 0 0 0 0 0 0 0 0 0 0 0 0 0 0.135768956272904 0 0.101275740013595 0.13597426910278 0.152274404844191 0 0 0 0 0 0 0 0 0 0 0 0 0 0 0 0 0 0 0 0 0 0 0 0 0 0 0 0 0 0 0 0 0 0 0 0 0 0 0 0 0 0 0 0 0.0306558996707091 0 0 0 0 0 0 0 0 0 0 0 0 0 0 0.111009715880509 0 0.33304101421531 0 0 0 0 0 0 0 0 0 0 0 0 0 0 0 0 0 0 0 0 0 0 0 0 0 0 0 0 0 0 0 0 0 0 0 0 0 0 0 0 0 0 0 0 0 0 0 0 0 0 0 0 0 0 0 0 0 0 0 0 0 0 0 0 0 0 0 0 0 0 0 0 0 0 0 0 0 0 0 0 0 0 0 0 0 0
0 0 0 0 0 0 0 0 0 0 0 0 0 0 0 0 0 0 0 0 0 0 0 0 0 0 0 0 0 0 0 0 0 0 0 0 0 0 0.0297500683946258 0 0.0255471045471003 0 0 0 0 0 0 0 0 0 0 0 0 0 0 0 0 0 0 0 0 0 0 0 0 0 0 0 0 0 0 0 0 0 0 0 0 0 0 0 0 0 0 0 0 0 0 0 0 0 0 0 0 0 0 0 0 0 0 0 0 0 0 0 0 0 0 0 0 0 0 0 0 0 0 0 0 0 0 0 0 0 0 0 0 0 0 0 0 0 0 0 0 0 0 0 0 0 0 0 0 0 0 0 0 0 0 0 0 0 0 0 0 0 0 0 0 0 0 0 0 0 0 0 0 0 0 0.0335160175821287 0 0.0587462289010066 0 0.0653584861649334 0 0 0 0 0 0 0 0 0 0 0 0 0 0.0123747791054601 0.101999696283384 0.0500226209995369 0 0.0143859842787978 0.0748569683669699 0.0392261413162322 0 0 0 0 0 0 0 0 0 0 0 0 0 0 0 0 0 0 0.012664204953249 0 0 0 0 0 0.00734298107297378 0 0 0 0 0 0.103950672426052 0 0 0 0 0 0 0 0 0.133794590535986 0.122351574358212 0 0 0 0 0 0 0 0 0 0 0 0 0 0 0 0 0 0 0 0 0 0 0 0 0 0 0.0196399719996335 0 0 0 0 0 0 0 0 0 0 0.0315637741033198 0 0.0375568957685071 0 0 0 0 0 0 0 0 0 0 0 0 0 0 0 0 0 0 0 0 0 0 0 0 0 0 0 0.00875376272822088 0 0.0082122928687433 0.00838518324492737 0 0 0 0 0 0 0 0 0 0 0 0 0 0 0 0
0 0 0 0 0 0 0 0 0 0 0 0 0 0 0 0 0 0 0 0 0 0 0 0 0 0 0 0 0 0 0 0 0 0 0 0 0 0 0 0 0 0 0 0 0.0411999066876327 0 0 0 0 0 0 0 0 0 0 0 0 0 0 0 0 0 0 0 0 0 0 0 0 0 0 0 0 0 0 0 0 0 0 0 0 0 0 0 0 0 0 0 0 0 0 0 0 0 0 0 0 0 0 0 0 0 0 0 0 0 0 0 0 0 0 0 0 0 0 0 0 0 0 0 0 0 0 0 0 0 0 0 0 0 0 0 0 0 0 0 0 0 0 0 0 0 0 0 0 0 0 0 0 0 0 0 0 0 0 0 0 0 0 0 0 0 0 0 0 0 0 0 0 0 0 0 0 0 0 0 0 0 0 0 0 0 0 0 0 0 0 0 0 0 0.027043469738468 0 0 0 0 0 0 0 0 0 0 0 0 0 0 0 0.116677260132257 0 0 0 0 0 0 0 0 0 0 0 0 0 0 0 0 0 0 0 0 0 0.0734721694946274 0.115600606746438 0 0 0 0 0 0.459857367358893 0 0 0 0 0 0 0 0 0 0 0 0 0 0 0 0 0 0 0 0 0.0136278907679343 0 0 0 0 0 0 0 0 0 0 0 0 0 0 0 0.0541152220817631 0 0 0 0 0 0 0 0 0 0 0 0 0 0 0 0 0 0 0 0 0 0 0 0 0 0 0 0 0 0 0 0 0 0 0 0 0 0.0728890194690627 0 0 0 0.0255170875229243 0 0 0 0 0
0 0 0 0 0 0 0 0 0 0 0 0 0 0 0 0 0 0 0 0 0 0 0 0 0 0 0 0 0 0 0 0 0 0 0 0 0 0 0 0 0 0 0 0.00979518187171544 0.0446154149119389 0.00684654259613711 0 0 0 0.0167319601056456 0 0 0 0 0 0 0 0 0 0 0.00523325677660944 0 0.0111991292925183 0 0.00575203897956299 0 0 0 0 0 0 0 0 0 0 0 0 0 0 0 0 0 0 0 0 0 0 0 0 0 0 0 0 0 0 0 0 0 0 0 0 0 0 0 0 0 0 0 0 0 0 0 0 0 0 0 0 0 0 0 0 0 0.00512694658422801 0 0 0 0 0 0.00718984237179903 0 0 0 0 0 0 0 0 0 0 0 0 0 0 0 0 0 0 0 0 0 0 0 0 0 0 0 0 0 0 0 0 0 0 0 0 0 0 0 0 0 0 0 0.0523194604986064 0 0.0661674710103925 0 0 0 0 0 0 0 0 0 0 0 0 0 0 0 0.00767296385706849 0 0 0 0 0 0.0229509582943188 0 0 0 0 0 0 0 0 0 0.0285799775762545 0 0 0.0172623099177798 0.055073839803008 0.018935697103687 0 0 0 0 0 0 0 0.0838658492956698 0.137280057677118 0 0 0 0 0 0 0 0.0773574538885847 0 0.0471674866150036 0 0 0 0.202757991204978 0 0 0 0 0 0 0 0 0 0 0 0 0 0 0 0 0 0 0 0 0 0.00289105872040713 0 0 0 0 0 0 0 0 0 0 0 0 0 0 0 0.00803519812147285 0 0 0 0 0 0 0 0 0 0 0 0 0 0 0 0 0 0 0 0 0 0 0 0 0 0 0 0 0 0 0 0 0 0 0 0 0 0.03814652242583 0 0 0 0.021045390499665 0 0 0 0 0
0 0 0 0 0 0 0 0 0 0 0 0 0 0 0 0 0 0 0 0 0 0 0 0 0 0 0 0 0 0 0 0 0 0 0 0 0 0 0 0 0 0 0 0 0 0 0 0 0 0 0 0 0 0 0 0 0 0 0 0 0 0 0 0 0 0 0 0 0 0 0 0 0 0 0 0 0 0 0 0 0 0 0 0 0 0 0 0 0 0 0 0 0 0 0 0 0 0 0 0 0 0 0 0 0 0 0 0 0 0 0 0 0 0 0 0 0 0 0 0 0 0 0 0 0 0 0 0 0 0 0 0 0 0 0 0 0 0 0 0 0 0 0 0 0 0 0 0 0 0 0 0 0 0 0 0 0 0 0 0 0 0 0 0 0 0 0 0 0 0 0 0 0 0 0 0 0 0 0 0 0 0 0 0 0 0 0 0 0 0 0 0 0 0 0 0 0 0 0 0.0182698796206249 0 0 0 0 0 0 0 0 0 0 0 0 0 0 0 0 0 0 0 0 0 0 0 0 0 0 0 0 0 0 0 0 0 0 0 0 0 0.0198477404920483 0.00920187195579287 0 0 0 0 0.0196264835267282 0 0.0424027569562932 0 0 0 0.0797346955904247 0.220564193645549 0 0.0611674585879713 0 0.293040192465392 0 0.0837794271835903 0.0413779518008486 0.0220140212025828 0 0.00907636790538511 0.0127518437382383 0 0 0 0 0 0 0 0 0 0 0 0 0 0 0 0 0 0 0 0 0 0 0 0 0 0 0 0 0 0 0 0 0 0 0.0159293433712658 0 0 0 0 0.0175271041616606 0.00920114749300171 0 0 0 0 0 0 0 0 0 0.015845746817227 0.00864177348537558 0 0 0 0 0 0
0 0 0 0 0 0 0 0 0 0 0 0 0 0 0 0 0 0 0 0 0 0 0 0 0 0 0 0 0 0 0 0 0 0 0 0 0 0 0 0 0 0 0 0 0 0 0 0 0 0 0 0 0 0 0 0 0 0 0 0 0 0 0 0 0 0 0 0 0 0 0 0 0 0 0 0 0 0 0 0 0 0 0 0 0 0 0 0 0 0 0 0 0 0 0 0 0 0 0 0 0 0 0 0 0 0 0 0 0 0 0 0 0 0 0 0 0 0 0 0 0 0 0 0 0 0 0 0 0 0 0 0 0 0 0 0 0 0 0 0 0 0 0 0 0 0 0 0 0 0 0 0 0 0 0 0 0 0 0 0 0 0 0 0 0 0 0 0 0 0 0 0 0 0 0 0 0 0 0 0 0 0 0 0.00233312984119918 0.00163311044004928 0 0 0.00191850610425662 0 0 0 0 0 0 0 0 0 0 0.00159148305700078 0 0 0 0 0 0 0 0 0 0.00417024731273359 0 0 0 0 0 0 0.00870518973095524 0 0 0 0 0 0 0 0 0 0.00392465136477523 0 0 0 0 0 0 0 0 0 0 0.00260684717102545 0 0.0823362288560293 0.00257787586300379 0.01228219125246 0.00241150842180197 0.00249046339079663 0.0120163298527181 0.00218625148657671 0 0.017950117776474 0 0.114435365678686 0.00473444997764285 0.00354631659636303 0.0681205053895264 0.00296015848602146 0.00238894473580057 0.0643306118368458 0 0.025624467195549 0.0315507540400955 0.234028416051673 0 0.0297136743908408 0.00964862144008451 0 0 0 0 0 0 0 0 0 0 0 0 0 0 0 0 0 0 0 0 0 0 0 0.00182561489565759 0 0 0 0 0 0 0 0 0 0.00308818968330863 0 0 0 0 0 0.0181875157132339 0.188843404185751 0 0 0 0.00715694033035911 0 0 0 0 0 0.0155544904368103 0 0 0.00977483574648309 0 0 0 0.00335259126741231
0 0 0 0 0 0 0 0 0 0 0 0 0 0 0 0 0 0 0 0 0 0 0 0 0 0 0 0 0 0 0 0 0 0 0 0 0 0 0 0 0 0 0 0 0 0 0 0 0 0 0 0 0 0 0 0 0 0 0 0 0 0 0 0 0 0 0 0 0 0 0 0 0 0 0 0 0 0 0 0 0 0 0 0 0 0 0 0 0 0 0 0 0 0 0 0 0 0 0 0 0 0 0 0 0 0 0 0 0 0 0 0 0 0 0 0 0 0 0 0 0 0 0 0 0 0 0 0 0 0 0 0 0 0 0 0 0 0 0 0 0 0 0 0 0 0 0 0 0 0 0 0 0 0 0 0 0 0 0 0 0 0 0 0 0 0 0 0 0 0 0 0 0 0 0 0 0 0 0 0 0 0 0 0 0 0 0 0.00382790267175091 0.00245182735510404 0 0 0 0 0 0 0 0 0 0 0 0 0 0 0 0 0 0 0 0 0 0 0 0 0 0 0.00680624129883921 0.00373875125430422 0 0 0 0 0 0 0 0 0.00240378956393436 0 0 0 0 0 0 0 0 0 0 0.00208048074991711 0.141733982281528 0 0 0.00770522478932396 0.00132320668140954 0 0 0 0 0 0 0.182587584560986 0.0185719643298142 0.00220619779792251 0.012774497868068 0 0 0.0209662666773925 0.0106141431914296 0.00145936929571445 0.0773296111289346 0.115951358211376 0.0193028557205129 0.0269197110672861 0.0288869375485033 0 0 0 0 0 0 0 0 0 0 0 0 0 0 0 0 0 0 0 0 0 0 0 0.00104754076817741 0 0 0 0 0 0 0 0 0 0.00131892065896898 0 0 0 0.00173779935419364 0.105855312826065 0.00511488491175944 0.158779091396102 0.0191813502307454 0 0.00272560216804843 0 0 0 0 0 0 0.00450235239690276 0 0 0.00606525391367524 0 0 0 0.00402998733130954
0 0 0 0 0 0 0 0 0 0 0 0 0 0 0 0 0 0 0 0 0 0 0 0 0 0 0 0 0 0 0 0 0 0 0 0 0 0 0 0 0 0 0 0 0 0 0 0 0 0 0 0 0 0 0 0 0 0 0 0 0 0 0 0 0 0 0 0 0 0 0 0 0 0 0 0 0 0 0 0 0 0 0.104760411705331 0 0.161813594401715 0 0 0 0 0 0 0 0 0 0 0 0 0 0.0423359147638597 0 0 0 0 0 0 0 0 0 0 0 0 0 0 0 0 0 0 0 0 0 0 0 0 0 0 0 0 0 0 0 0 0 0 0 0 0 0.0140048915390088 0 0 0 0 0 0 0 0 0 0 0 0 0 0 0 0 0 0 0 0 0 0 0 0 0 0 0 0 0 0 0 0 0.0166325558197809 0 0.0195801270400635 0 0 0 0 0 0 0 0 0 0 0 0 0 0 0 0 0 0 0 0.00791976283767803 0 0 0 0 0 0 0.132949876135646 0 0 0 0 0 0 0 0 0 0 0 0 0 0 0 0 0.0052789387943835 0 0 0 0 0 0 0 0 0 0 0 0 0 0 0 0 0 0 0 0 0 0.00518341183891849 0 0 0 0 0 0.346249725071985 0.130283152997346 0 0 0 0 0 0.00447529736899683 0 0 0 0.00853233968528769 0 0 0 0 0 0 0 0 0 0 0 0 0 0 0 0 0 0 0 0 0 0 0 0 0 0 0 0 0 0 0 0 0 0 0 0 0 0 0 0 0 0 0 0 0 0 0 0 0 0 0 0 0 0 0 0 0 0 0 0 0 0 0 0 0
0 0 0 0 0 0 0 0 0 0 0 0 0 0 0 0 0 0 0 0 0 0 0 0 0 0 0 0 0 0 0 0 0 0.00488600095905663 0 0 0 0 0 0 0 0 0 0 0 0 0 0 0 0 0 0 0 0 0 0 0 0 0 0 0 0 0 0 0 0 0 0 0 0 0 0 0 0 0 0 0 0 0 0 0 0 0 0 0 0 0 0 0 0 0 0 0 0 0 0 0 0 0 0.00559664856915369 0.00286440410197893 0 0 0 0 0 0 0 0 0 0 0 0 0 0 0 0 0 0 0 0 0 0 0 0 0 0 0 0 0 0 0 0 0 0 0 0 0 0 0 0 0 0 0 0 0 0 0 0 0 0 0 0 0 0 0 0 0 0 0 0 0 0 0 0 0 0 0 0 0 0 0 0 0 0.00521074396648712 0 0 0 0 0 0 0 0 0 0 0 0 0 0 0 0 0 0 0 0.00922937591033413 0.00270240699254136 0 0 0 0 0 0 0 0 0 0 0 0 0.00790017713248004 0 0 0 0 0 0 0.0112295033743855 0 0 0 0 0 0 0 0 0 0.150459567877779 0 0 0 0 0 0 0 0 0 0 0 0.0312715234710085 0.0113966045509654 0 0 0.0426602953885227 0.0793914736004321 0.00826923832474746 0 0.014258848786997 0.00978908699323779 0 0.0268048139038705 0 0 0 0 0 0 0 0.00595799417409345 0 0.0280967474926533 0.00634861091850337 0.00611918073139738 0 0 0 0 0 0 0 0 0 0 0 0 0 0 0 0 0 0 0 0 0 0 0 0 0 0.142292242588945 0 0 0 0 0 0 0 0.313582661983849 0 0.0292080556962083 0 0 0 0 0.0209865769804785 0 0 0 0 0 0 0 0 0 0 0.00546500447836491 0.00563988614514265 0 0.0123823249063868 0 0 0 0
0 0 0 0 0 0 0 0 0 0 0 0 0 0 0 0 0 0 0 0 0 0 0 0 0 0 0 0 0 0 0 0 0 0 0 0 0 0 0 0 0 0 0 0 0 0 0 0 0 0 0 0 0 0 0 0 0 0 0 0 0 0 0 0 0 0 0 0 0 0 0 0 0 0 0 0 0 0 0 0 0 0 0 0 0 0 0 0 0 0 0 0 0 0 0 0 0 0 0 0 0 0 0 0 0 0 0 0 0 0 0 0 0 0 0 0 0 0 0 0 0 0 0 0 0 0 0 0 0 0 0 0 0 0 0 0 0 0 0 0 0 0 0 0 0 0 0 0 0 0 0 0 0 0 0 0 0 0 0 0 0 0 0 0 0 0 0 0 0 0 0 0 0 0 0 0 0 0 0 0 0 0 0 0 0 0 0 0 0 0 0 0 0 0 0.0148275258655075 0 0 0 0 0 0 0 0 0 0 0 0 0 0 0 0 0 0 0 0 0 0 0 0 0 0 0 0 0 0 0 0 0 0 0 0 0 0 0 0 0 0 0.0138992176913886 0.00443043369308887 0 0.096572227427966 0 0.0711480574150489 0.411522888472805 0.198502392124882 0.0210707735319916 0 0 0.0107223941479798 0 0 0 0 0 0 0 0.0152480453211437 0 0.0121520467010438 0 0.00607169877874215 0 0 0 0 0 0 0 0 0 0 0 0 0 0 0 0 0 0 0 0 0 0 0 0 0 0 0 0 0 0 0 0 0 0 0 0.114539240884846 0 0 0 0 0.00929305794356586 0 0 0 0 0 0 0 0 0 0 0 0 0 0 0 0 0 0
0 0 0 0 0 0 0 0 0 0 0 0 0 0 0 0 0 0 0 0 0 0.00773074453369364 0 0 0 0 0 0 0 0 0 0 0 0 0 0 0 0 0 0.0104757253177495 0 0 0 0 0 0 0 0 0 0 0 0.0162253445749754 0 0 0 0 0 0 0 0 0 0 0 0 0 0 0 0 0 0 0 0 0 0 0 0 0 0 0 0 0 0 0 0.00748010485940209 0 0 0 0 0 0 0 0 0 0 0 0 0 0 0 0 0 0 0 0 0 0 0 0 0 0 0 0 0 0 0 0 0 0 0 0 0 0 0 0 0 0 0 0 0 0 0 0 0 0 0 0 0 0 0 0 0 0 0 0 0 0 0 0 0 0 0 0 0 0 0 0 0 0 0 0 0 0 0 0 0 0 0 0 0 0.00590637591721799 0 0.021399227217828 0 0 0 0 0 0 0 0 0 0 0 0 0 0 0 0 0 0 0 0.0526874912560159 0 0 0 0 0 0 0.0675992545691747 0 0 0 0.0458529528830283 0 0 0 0 0 0.0070752560111921 0 0 0 0 0 0 0.00573636454457572 0 0 0 0 0 0 0 0 0 0 0 0 0 0 0 0 0 0 0 0 0 0.0114471978276845 0 0 0.143324259104232 0.0567388460667647 0 0.0862125962149439 0.363598578583146 0 0 0 0 0 0 0 0 0 0 0 0 0 0 0 0 0 0 0 0 0 0 0.00580011810130052 0 0 0 0 0 0 0 0 0 0 0.00807037271894943 0 0 0 0 0 0 0.021407126543115 0 0 0 0 0 0 0 0 0.0203198128206106 0 0 0 0 0 0 0.0125491713609173 0.00376097493928269 0 0 0 0 0 0 0 0 0 0.0186021040342003 0 0 0 0 0 0 0
0 0 0 0 0 0 0 0 0 0 0 0 0 0 0 0 0 0 0 0 0 0 0 0 0 0 0 0 0 0 0 0 0 0 0 0.0192924163125463 0 0 0 0 0 0 0 0 0 0 0 0 0 0 0 0 0.00294758085158454 0 0 0 0 0 0 0 0 0 0 0 0 0 0 0 0 0 0 0 0 0 0 0 0 0 0 0 0 0.00859105549482296 0.0279266686938334 0.0312711044374432 0.0460014876642491 0 0 0 0 0 0 0 0 0 0 0 0 0 0.00992765046483264 0 0 0 0 0 0 0 0 0 0 0 0 0 0 0 0 0 0 0 0 0 0 0 0 0 0 0 0 0 0 0 0 0 0 0 0 0 0 0 0 0 0 0 0 0 0 0 0 0 0 0 0 0 0 0 0 0 0 0 0 0 0 0 0.00278975241824213 0 0 0.00268642825460353 0 0 0 0 0 0 0 0 0 0 0 0 0 0.00169371083289141 0 0 0 0.00155817710700201 0 0 0 0 0 0 0.00334696154763547 0 0 0 0.00448069181364465 0.0014557434564824 0 0 0.124005395553587 0 0 0 0 0 0 0 0 0 0 0 0 0 0 0 0 0.00515335445822363 0 0 0 0 0 0 0 0 0 0 0 0 0 0 0 0 0 0 0 0 0.00244949285779615 0.0114182888888736 0 0.163630744514491 0.00308618183206657 0.067845587347938 0.0178230031084986 0 0.285721971599979 0 0.00530037689474123 0 0 0.00881500378566151 0.00705383507072452 0.00621535809526234 0 0 0.0132127034885965 0 0.00463128714023374 0.00370555557222688 0.00904513930568448 0 0 0 0 0 0 0 0 0 0 0 0 0 0 0 0 0 0 0 0 0 0 0 0 0 0 0 0 0 0 0 0 0 0 0 0 0 0.0404554327040186 0 0 0 0 0.0234800390999002 0.00836603183941428 0 0.00257910308159931 0 0 0 0 0 0 0 0.010524925520295 0.00856576569979034 0 0.00294599319058363 0 0 0 0
0 0 0 0 0 0 0 0 0 0 0 0 0 0 0 0 0 0 0 0 0 0 0 0 0 0 0 0 0 0 0 0 0 0 0 0.0207525056570804 0 0 0 0 0 0 0 0 0 0 0 0 0 0 0 0 0.0063967686755891 0 0 0 0 0 0 0 0 0 0 0 0 0 0 0 0 0 0 0 0 0 0 0 0 0 0 0 0 0.00887345564998266 0.00945696489793487 0.0266581829319017 0.00559066957749048 0 0 0 0 0 0 0 0 0 0 0 0 0 0 0 0 0 0 0 0 0 0 0 0 0 0 0 0 0 0 0 0 0 0 0 0 0 0 0 0 0 0 0 0 0 0 0 0 0 0 0 0 0 0 0 0 0 0 0 0 0 0 0 0 0 0 0 0 0 0 0 0 0 0 0 0 0 0 0 0 0 0 0 0 0.00599993541172408 0 0.0121204271010419 0 0 0 0 0 0 0 0 0 0 0 0 0 0 0 0 0 0 0 0.0463510988658114 0 0 0 0 0 0 0.245815302516118 0 0 0 0.0364891803929249 0 0 0 0 0 0 0 0 0 0 0 0 0 0 0 0 0 0 0 0 0 0 0 0 0 0 0 0 0 0 0 0 0 0 0.00247983097040946 0 0.0734947820042526 0 0.0390648474346798 0.0897274059597182 0.341064419024462 0 0 0 0 0 0 0 0 0 0 0.00467131427820331 0 0 0 0 0.00116324617381871 0 0 0 0 0 0 0 0 0 0 0 0 0 0 0 0 0 0 0 0 0 0 0 0 0 0.0154795421097183 0 0 0 0 0 0 0 0 0 0 0 0 0 0 0 0.00302556935657069 0.00124706305834544 0 0 0 0 0 0 0 0 0 0.00200158665403108 0 0 0.00207590129819115 0 0 0 0
0 0 0 0 0 0 0 0 0 0 0 0 0 0 0 0 0 0 0 0 0 0 0 0 0 0 0 0 0 0 0 0 0 0 0 0 0 0 0 0 0 0 0 0 0 0 0 0 0 0 0 0 0 0 0 0 0 0 0 0 0 0 0 0 0 0 0 0 0 0 0 0 0 0 0 0 0 0 0 0 0 0 0 0 0 0 0 0 0 0 0 0 0 0 0 0 0 0 0 0 0 0 0 0 0 0 0 0 0 0 0 0 0 0 0 0 0 0 0 0 0 0 0 0 0 0 0 0 0 0 0 0 0 0 0 0 0 0 0 0 0 0 0 0 0 0 0 0 0 0 0 0 0 0 0 0 0 0.00316786530802201 0 0 0 0 0.00461623164932704 0 0 0 0 0 0 0 0 0 0 0 0 0.0087584948491674 0 0 0.00832939529060527 0.0111356641863688 0 0 0 0.0235942990901472 0.00377720614615845 0 0 0 0 0 0 0 0 0.0502158951928569 0.0279643583629578 0 0.0334633113353185 0 0 0 0 0 0 0 0 0 0 0.0185800494321355 0 0 0 0 0 0 0 0 0 0 0.0395290615077748 0 0.00893381066384227 0 0 0.0152301216731827 0 0 0 0 0 0 0 0 0 0 0 0 0.00765672068982517 0 0 0 0.00769937533900731 0.00502600732739904 0 0 0 0 0 0.01110029091651 0 0.0119869301793355 0.0670932379275069 0.0178251140323637 0.279096964128235 0.00957251982281317 0.183802185605276 0.0134239087181157 0.0817850774646047 0 0 0 0 0 0 0 0 0 0 0 0 0 0 0 0 0 0 0 0 0 0 0 0 0 0 0 0 0 0 0.0195474467770089 0 0 0 0.00997710491717551 0 0.00326662460632513 0 0 0.0138447268606343 0 0 0 0 0 0 0 0 0 0 0 0 0 0 0 0 0 0 0 0 0 0 0
0 0 0 0 0 0 0 0 0 0 0 0 0 0 0 0 0 0 0 0 0 0 0 0 0 0 0 0 0 0 0 0 0 0 0 0 0 0 0 0 0 0 0 0 0 0 0 0 0 0 0 0 0 0 0 0 0 0 0 0 0 0 0 0 0 0 0 0 0 0 0 0 0 0 0 0 0 0 0 0 0 0 0 0 0 0 0 0 0 0 0 0 0 0 0 0 0 0 0 0 0 0 0 0 0 0 0 0 0 0 0 0 0 0 0 0 0 0 0 0 0 0 0 0 0 0 0 0 0 0 0 0 0 0 0 0 0 0 0 0 0 0 0 0 0 0 0 0 0 0 0 0 0 0 0 0 0 0 0 0 0 0 0 0 0 0 0 0 0 0 0 0 0 0 0 0 0 0 0 0 0 0 0 0 0 0 0 0 0 0 0 0 0 0 0.00803236665190814 0 0 0 0 0.0509034920660166 0 0 0 0 0 0 0 0 0 0 0 0 0 0 0 0 0 0 0 0 0 0 0 0 0 0 0 0 0 0 0 0 0 0 0 0 0 0.0431844197971421 0 0 0.00924972435420357 0 0 0.0134195314777121 0 0 0 0.146094010822467 0 0 0.016374375175206 0.321538338468474 0.0958266835630934 0 0.0303044836069331 0 0.0409391691885823 0 0.0665337143558085 0 0 0 0 0 0 0 0 0 0 0 0 0 0 0 0 0 0 0 0 0 0 0 0 0 0 0 0 0 0 0 0 0.0126954691511218 0 0 0 0 0.0254717112433681 0 0 0 0 0.0187585608780451 0.0404222507947041 0 0 0 0.00768039372433313 0 0.00974805153651304 0 0 0 0 0.00867432702983506 0 0.0341489261145335 0 0 0 0
0 0 0 0 0 0 0 0 0 0 0 0 0 0 0 0 0 0 0 0 0 0 0 0 0 0 0 0 0 0 0 0 0 0 0 0 0 0 0 0 0 0 0 0 0 0 0 0 0 0 0 0 0 0 0 0 0 0 0 0 0 0 0 0 0 0 0 0 0 0 0 0 0 0 0 0 0 0 0 0 0 0 0 0 0 0 0 0 0 0 0 0 0 0 0 0 0 0 0 0 0 0 0 0 0 0 0 0 0 0 0 0 0 0 0 0 0 0 0 0 0 0 0 0 0 0 0 0 0 0 0 0 0 0 0 0 0 0 0 0 0 0 0 0 0 0 0 0 0 0 0 0 0 0 0 0 0 0 0 0 0 0 0 0 0 0 0 0 0 0 0 0 0 0 0 0 0 0 0.0301214338171049 0 0 0 0 0 0 0 0 0 0 0 0 0 0 0 0 0 0 0 0 0.0683031050314224 0 0 0 0 0 0 0 0 0 0 0 0 0 0 0 0 0 0 0 0 0 0 0 0 0 0 0 0 0 0 0 0 0 0 0 0 0 0 0 0 0 0 0 0 0 0.0439692990357991 0.330698343054207 0 0 0 0 0.208085622065703 0.173177350390378 0 0.0996879467278114 0 0.0371126557187106 0 0 0 0 0 0 0 0 0 0 0 0 0 0 0 0 0 0 0 0 0 0 0 0 0 0 0 0 0 0 0 0 0 0 0 0 0 0 0 0 0 0 0 0 0 0 0 0.0088442441588632 0 0 0 0 0 0 0 0 0 0 0 0 0 0 0
0 0 0 0 0 0 0 0 0 0 0 0 0 0 0 0 0 0 0 0 0 0 0 0 0 0 0 0 0 0 0 0 0 0 0 0 0 0 0 0 0 0 0 0 0 0 0 0 0 0 0 0 0 0 0 0 0 0 0 0 0 0 0 0 0 0 0 0 0 0 0 0 0 0 0 0 0 0 0 0 0 0 0 0 0 0 0 0 0 0 0 0 0 0 0 0 0 0 0 0 0 0 0 0 0 0 0 0 0 0 0 0 0 0 0 0 0 0 0 0 0 0 0 0 0 0 0 0 0 0 0 0 0 0 0 0 0 0 0 0 0 0 0 0 0 0 0 0 0 0 0 0 0 0 0 0 0 0 0 0 0 0 0 0 0 0 0 0 0 0 0 0 0 0 0 0 0 0 0 0.00149186965554606 0 0 0 0 0.00188059228322142 0 0 0.00388068978667332 0.00502798565028635 0 0 0 0 0 0 0 0 0 0 0 0 0 0 0 0 0 0 0 0 0 0 0 0 0 0 0 0 0 0 0 0 0 0 0 0 0.00399497088017278 0 0 0 0 0 0 0 0 0 0 0 0.12016424627338 0.111378978482403 0 0.0110548948884664 0.00195346303929396 0 0 0 0 0 0 0 0.0227551666269792 0 0.00358286699969074 0 0 0.00550614577398698 0.011729062897998 0 0.153833088752445 0.140995627662133 0.0295933495078779 0.0239925556978722 0.0419856815962392 0 0 0 0 0 0 0 0 0 0 0 0 0 0 0 0 0 0 0 0 0 0 0 0.00185239082041069 0 0 0 0 0 0 0 0 0 0.00204062017477228 0 0 0 0 0.137201435499117 0 0.136332697872414 0.027771619178621 0 0 0 0 0 0 0 0 0 0 0 0 0 0 0 0
0 0 0 0 0 0 0 0 0 0 0 0 0 0 0 0 0 0 0 0 0 0 0 0 0 0 0 0 0 0 0 0 0 0 0 0 0 0 0 0 0 0 0 0 0 0 0 0 0 0 0 0 0 0 0 0 0 0 0 0 0 0 0 0 0 0 0 0 0 0 0 0 0 0 0 0 0 0 0 0 0 0 0 0 0 0 0 0 0 0 0 0 0 0 0 0 0 0 0 0 0 0 0 0 0 0 0 0 0 0 0 0 0 0 0 0 0 0 0 0 0 0 0 0 0 0 0 0 0 0 0 0 0 0 0 0 0 0 0 0 0 0 0 0 0 0 0 0 0 0 0 0 0 0 0 0 0 0 0 0 0 0 0 0 0 0 0 0 0 0 0 0 0 0 0 0 0 0 0 0 0 0 0 0 0 0 0 0 0 0 0 0 0 0 0 0 0 0 0 0 0 0 0 0 0 0 0 0 0 0 0 0 0 0 0 0 0.00307766632482141 0 0 0 0 0 0 0 0 0 0 0 0 0 0 0 0 0 0 0 0.0221303846122399 0.0100047595513473 0.0227987977592466 0 0 0 0 0.0196033566394101 0 0.0184247195840196 0 0 0.0457933207779083 0 0 0 0.0468341481011052 0.00850655612168948 0.197890915344004 0.0923292790239393 0.0190227262459004 0.128393395635127 0.0241120581698219 0.0103688898091885 0 0.102676969138793 0 0 0 0 0 0 0 0 0 0 0 0 0 0 0 0 0 0 0 0 0 0 0 0 0 0 0 0 0 0 0 0 0 0 0.0210009906557541 0 0 0 0.0730779889550812 0 0.0478167661602444 0.0305548261949938 0 0 0 0 0 0 0.016755642638856 0 0 0 0.0388258425565085 0 0 0 0 0
0 0 0 0 0 0 0 0 0 0 0 0 0 0 0 0 0 0 0 0 0 0 0 0 0 0 0 0 0 0 0 0 0 0 0 0 0 0 0 0 0 0 0 0 0 0 0 0 0 0 0 0 0 0 0 0 0 0 0 0 0 0 0 0 0 0 0 0 0 0 0 0 0 0 0 0 0 0 0 0 0 0 0 0 0 0 0 0 0 0 0 0 0 0 0 0 0 0 0 0 0 0 0 0 0 0 0 0 0 0 0 0 0 0 0 0 0 0 0 0 0 0 0 0 0 0 0 0 0 0 0 0 0 0 0 0 0 0 0 0 0 0 0 0 0 0 0 0 0 0 0 0 0 0 0 0 0 0 0 0 0 0 0 0 0 0 0 0 0 0 0 0 0 0 0 0 0 0 0 0 0 0 0 0 0 0 0 0 0 0 0 0 0 0 0.00673038002168313 0 0 0 0 0 0 0 0 0 0 0 0 0 0 0 0 0 0 0 0 0 0 0 0 0 0 0 0 0.00424771547497951 0 0.00213439244593082 0 0 0 0 0 0 0 0 0 0 0.0446834135218271 0.00546996237310874 0.00197682517512904 0.00343300958773924 0 0 0 0.0114499331235668 0 0.0752733724141911 0.0104981260916125 0 0 0 0 0.0702072050635631 0.104664706063709 0.04887645779902 0.378681626608493 0 0.11018288065825 0.0126250287443023 0.0107330402781522 0 0.00775478628904935 0.00677607788671539 0 0 0 0 0 0 0 0 0 0 0 0 0 0 0 0 0 0 0 0 0 0 0 0 0 0 0 0 0 0 0 0 0 0 0.00670626927575177 0 0 0 0.00634332887608877 0.0173983460401187 0.00996811962676366 0 0 0 0 0 0.00490581203794706 0 0.0080990716900062 0 0.00934587974121825 0.0116792368735181 0 0.002496462539089 0 0.00665853367847646 0 0
0 0 0 0 0 0 0 0 0 0 0 0 0 0 0 0 0 0 0 0 0 0 0 0 0 0 0 0 0 0 0 0 0 0 0 0 0 0 0 0 0 0 0 0 0 0 0 0 0 0 0 0 0 0 0 0 0 0 0 0 0 0 0 0 0 0 0 0 0 0 0 0 0 0 0 0 0 0 0 0 0 0 0 0 0 0 0 0 0 0 0 0 0 0 0 0 0 0 0 0 0 0 0 0 0 0 0 0 0 0 0 0 0 0 0 0 0 0 0 0 0 0 0 0 0 0 0 0 0 0 0 0 0 0 0 0 0 0 0 0 0 0 0 0 0 0 0 0 0 0 0 0 0 0 0 0 0 0 0 0 0 0 0 0 0 0 0 0 0 0 0 0 0 0 0 0 0 0 0 0 0 0 0 0.00221394407764241 0 0 0 0 0.00637145761715961 0 0 0 0 0 0 0 0 0 0 0 0 0 0 0 0 0 0 0 0 0 0 0 0 0 0 0 0.00197569756600456 0 0 0 0 0 0 0 0 0 0 0 0 0 0 0 0 0 0 0 0 0.0457643314901676 0.0049855156235916 0 0 0 0 0.00439426487399644 0 0.00871038529772589 0.0897888146093268 0.0256703589375867 0.00229226563345385 0 0.0305790585972835 0 0.0338493958599937 0.00996447323927322 0.247124406967661 0.00266457483810582 0.0653701456019561 0.0144804738472764 0.0859925467314112 0.00892985784203005 0.0233203750000922 0.0508978961102047 0 0 0 0 0 0 0 0 0 0 0 0 0 0 0 0 0 0 0 0 0 0 0 0 0 0 0 0 0 0 0 0 0 0 0.00750181239448663 0 0 0 0.0326783620853846 0.00999995637589268 0.0617781834943885 0 0 0 0 0.0033585160780555 0.00475802178094039 0 0.0336103846841228 0 0.0193013952809701 0.0237789125323585 0.0272750285467983 0.00430001954450154 0 0 0 0.00631916684015737
0 0 0 0 0 0 0 0 0 0 0 0 0 0 0 0 0 0 0 0 0 0 0 0 0 0 0 0 0.00178666244481202 0 0 0 0 0 0 0 0 0 0 0 0 0 0 0 0 0 0 0 0 0 0 0 0 0 0 0 0 0 0 0 0 0 0 0 0 0 0 0 0 0 0 0 0 0 0 0 0 0.00127823755489539 0 0 0 0 0 0 0 0 0 0 0 0 0 0 0 0 0 0 0 0 0 0 0 0 0 0 0 0 0 0 0 0 0 0 0 0 0 0 0 0 0 0 0 0 0 0 0 0 0 0 0 0 0 0 0 0 0 0 0 0 0 0 0 0 0 0 0 0 0 0 0 0 0 0 0 0 0 0 0 0.0025671241983734 0 0 0 0 0 0 0 0 0 0 0 0 0 0 0 0 0 0 0 0 0.00835710178891743 0.012935675700485 0 0 0 0.0249500249752567 0.00416371547126697 0 0 0 0 0 0 0 0 0.00267653152650447 0.0060587299825895 0.00137307017557559 0.027558374201008 0 0 0.0184172390604479 0 0 0 0 0 0 0 0.00453598427737191 0.0279094209764328 0 0 0 0 0 0 0 0.00697989270691447 0 0.0241971106834172 0 0.00929710522503546 0 0 0.0234280098707584 0 0.00966556108321822 0 0 0 0.00127360583067321 0 0 0 0 0 0 0.00562304277027947 0.00207186481850245 0 0 0 0 0 0 0 0.142087984090393 0.0278787388499464 0.0222575905892092 0 0.0155121485115857 0.0474941233599738 0.0352653430356998 0 0.00539815895639595 0.134525475479033 0.00645948320184485 0.0539421721510419 0 0.00231431708449741 0 0 0 0 0 0 0 0 0 0 0 0 0 0 0 0 0 0 0 0 0 0 0 0 0 0 0 0 0 0 0 0 0 0 0.00526695107784271 0 0 0 0 0 0 0 0.00325632554602651 0.00219743238326017 0 0 0 0 0.00969628302472619 0.00629827073534964 0.0153598623792436 0.215480106611841 0 0.0196275906669031 0 0 0.00257755694244972 0 0 0 0
0 0 0 0 0 0 0 0 0 0 0 0 0 0 0 0 0 0 0 0 0 0 0 0 0 0 0 0 0 0 0 0 0 0 0 0 0 0 0 0 0 0 0 0 0 0 0 0 0 0 0 0 0 0 0 0 0 0 0 0 0 0 0 0 0 0 0 0 0 0 0 0 0 0 0 0 0 0 0 0 0 0 0 0 0 0 0 0 0 0 0 0 0 0 0 0 0 0 0 0 0 0 0 0 0 0 0 0 0 0 0 0 0 0 0 0 0 0 0 0 0 0 0 0 0 0 0 0 0 0 0 0 0 0 0 0 0 0 0 0 0 0 0 0 0 0 0 0 0 0 0 0 0 0 0 0 0 0 0 0 0 0 0 0 0 0 0 0 0 0 0 0 0 0 0 0 0 0 0 0.00422706003035075 0 0 0 0 0 0 0 0 0.0126690177006818 0 0 0 0 0 0 0 0 0 0 0 0 0 0 0 0 0 0 0 0 0 0 0 0 0 0 0 0 0 0 0 0 0 0 0.00835378830245784 0 0 0 0 0 0 0 0 0 0 0 0 0 0.00548626830219004 0 0 0 0 0 0 0 0.0159901670831366 0 0 0 0.00924458857428283 0.0727719192627703 0.0340624610690685 0.0177121041015338 0 0.238305558788555 0.154345510419313 0.0595668796361203 0.0122148815985538 0.0142931523547631 0.0190997659300953 0.0220904540128994 0.0966284019287009 0 0 0 0 0 0 0 0 0 0 0 0 0 0 0 0 0 0 0 0 0 0 0 0 0 0 0 0 0 0 0 0 0 0 0 0 0 0 0.0368296382401712 0.0101026771655839 0.0301034961771357 0.007032490594008 0 0 0 0.00689766336140671 0.00759220536449053 0 0.0427651455041028 0 0.0119028293117968 0.0122318738720988 0.0234975013623709 0.00489242933319154 0 0.00909007061817017 0 0
0 0 0 0 0 0 0 0 0 0 0 0 0 0 0 0 0 0 0 0 0 0 0 0 0 0 0 0 0 0 0 0 0 0 0 0 0 0 0 0 0 0 0 0 0 0 0 0 0 0 0 0 0 0 0 0 0 0 0 0 0 0 0 0 0 0 0 0 0 0 0 0 0 0 0 0 0 0 0 0 0 0 0 0 0 0 0 0 0 0 0 0 0 0 0 0 0 0 0 0 0 0 0 0 0 0 0 0 0 0 0 0 0 0 0 0 0 0 0 0 0 0 0 0 0 0 0 0 0 0 0 0 0 0 0 0 0 0 0 0 0 0 0 0 0 0 0 0 0 0 0 0 0 0 0 0 0 0 0 0 0 0 0 0 0 0 0 0.000985033118666412 0 0 0 0 0 0 0 0 0 0 0 0.00191033414645086 0 0 0 0.00134410305524538 0.00108132341163132 0 0 0 0.00596268209897582 0 0 0 0 0 0.00390137468525997 0 0.00147132975590629 0 0 0.00276972939561206 0 0 0 0 0 0 0 0 0 0 0 0 0 0 0 0 0.0021659207755472 0 0 0 0.000949478190675171 0 0 0.00433837476071238 0 0.00150663771810159 0 0 0 0 0 0 0 0 0 0 0.0136604808358943 0.0228324218240116 0.00432287208591397 0.00150608234766473 0 0 0 0.00493510958870403 0.00146167703124709 0.0474504960224434 0.00447076043442344 0.00649707013775345 0.00186108837991394 0.0332370929457388 0.0871368180656445 0.130557154545765 0.068216963017244 0.0368296448463809 0 0.0493171049428265 0.084994362709137 0.0232411326095585 0.0435738386927427 0.00819510899724953 0.0222090648137683 0.0728152336444506 0 0 0 0.000546245638533192 0 0 0 0 0 0 0 0 0 0 0 0 0 0 0 0 0 0 0 0 0 0 0 0 0 0 0 0.000886821047560932 0 0 0 0 0 0 0.0314807587505831 0.0120454088668586 0.0388536887055653 0.00167752660889514 0 0 0 0.00362756816834335 0.00409568681415181 0.00127787060651699 0.027288925096052 0 0.0216860539790271 0.027582873309582 0.0192138439981684 0.00174326540198556 0.00115891480409736 0.00298352978280997 0 0.00614311879000819
0 0 0 0 0 0 0 0 0 0 0 0 0 0 0 0 0 0 0 0 0 0 0 0 0 0 0 0 0 0 0 0 0 0 0 0 0 0 0 0 0 0 0 0 0 0 0 0 0 0 0 0 0 0 0 0 0 0 0 0 0 0 0 0 0 0 0 0 0 0 0 0 0 0 0 0 0 0 0 0 0 0 0 0 0 0 0 0 0 0 0 0 0 0 0 0 0 0 0 0 0 0 0 0 0 0 0 0 0 0 0 0 0 0 0 0 0 0 0 0 0 0 0 0 0 0 0 0 0 0 0 0 0 0 0 0 0 0 0 0 0 0 0 0 0 0 0 0 0 0 0 0 0 0 0 0 0 0 0 0 0 0 0 0 0 0 0 0 0 0 0 0 0 0 0 0 0 0 0 0 0 0 0 0 0 0 0 0.00299767670806875 0.0249645036257933 0.00304838304445093 0 0 0 0 0 0 0 0 0 0 0 0 0 0 0 0 0 0 0 0 0 0 0 0 0 0 0 0 0 0 0 0 0 0.00290640636160916 0 0 0 0 0 0 0 0 0 0 0 0 0 0 0.00472699439350408 0 0 0 0 0 0 0.00748545047199614 0 0 0.00856310901935742 0.0334954243353474 0 0.00304061773325423 0.00707513097387443 0.0515236029418502 0.10652374831457 0 0.0148890296901928 0 0.00421406177583035 0.0477462656583005 0.0177795584698071 0.265093514769201 0 0 0 0 0 0 0 0 0 0 0 0 0 0 0 0 0 0 0 0 0 0 0 0 0 0 0 0 0 0 0 0 0 0 0 0 0 0 0.117512849584328 0.00848251260632968 0.0760122700911257 0.0371960788151557 0 0 0 0 0.00164648914491813 0 0.00993153660255088 0 0.00535962307147257 0.00511237025548025 0.117881702967031 0 0 0 0 0.0147910885746002
0 0 0 0 0 0 0 0 0 0 0 0 0 0 0 0 0 0 0 0 0 0 0 0 0 0 0 0 0 0 0 0 0 0 0 0 0 0 0 0 0 0 0 0 0 0 0 0 0 0 0 0 0 0 0 0 0 0 0 0 0 0 0 0 0 0 0 0 0 0 0 0 0 0 0 0 0 0 0 0 0 0 0 0 0 0 0 0 0 0 0 0 0 0 0 0 0 0 0 0 0 0 0 0 0 0 0 0 0 0 0 0 0 0 0 0 0 0 0 0 0 0 0 0 0 0 0 0 0 0 0 0 0 0 0 0 0 0 0 0 0 0 0 0 0 0 0 0 0 0 0 0 0 0 0 0 0 0 0 0 0 0 0 0 0 0 0 0.000982323050855544 0 0 0 0 0.000453403438660332 0 0 0 0 0 0 0.00313083808950917 0 0 0 0.00418110928759332 0.000768453890682318 0 0 0 0.00391089396167156 0 0 0 0 0 0.0102038377669811 0 0.000820744856707065 0 0 0.0011837625281376 0 0 0 0 0 0 0 0 0 0 0 0 0 0 0 0 0.0117093319692937 0 0.00188913946183345 0 0.000711206749327851 0 0 0.00666446050308483 0 0.00260707402624256 0 0 0 0 0 0 0 0 0.00206106155466094 0.00099166366336984 0.00811250511713587 0.0188915652650541 0.000625021973442034 0 0.00172520214503892 0.00195040903086018 0 0.00359323500446018 0 0.0438574075259763 0.0125456260242317 0.00502430203022077 0 0.00663664723771093 0.0526647936823239 0.0717370130787733 0.0568191951383791 0.0191226030547039 0.176550488471197 0.0143184607071567 0 0 0.0359170063934488 0.00594438287546977 0.0195238811078863 0.0316010957763579 0 0 0 0.000797192937425076 0 0 0 0 0 0 0 0 0 0 0 0 0 0 0 0 0 0 0 0 0 0 0.00156046934212158 0 0 0 0 0.00148353229739612 0 0 0.00384685053226191 0 0 0.00139167921662971 0.026881458516454 0.0301755558074488 0.0330222891423322 0.00251154182607827 0 0 0 0.0116590517448845 0.0100014928089788 0.00246598062677434 0.0984039549028019 0 0.0344658928872816 0.0554632550796238 0.0304842631061539 0.00170856844274753 0.00678607550422632 0.00383711729239879 0 0.00362363154754219
0 0 0 0 0 0 0 0 0 0 0 0 0 0 0 0 0 0 0 0 0 0 0 0 0 0 0 0 0 0 0 0 0 0 0 0 0 0 0 0 0 0 0 0 0 0 0 0 0 0 0 0 0 0 0 0 0 0 0 0 0 0 0 0 0 0 0 0 0 0 0 0 0 0 0 0 0 0 0 0 0 0 0 0 0 0 0 0 0 0 0 0 0 0 0 0 0 0 0 0 0 0 0 0 0 0 0 0 0 0 0 0 0 0 0 0 0 0 0 0 0 0 0 0 0 0 0 0 0 0 0 0 0 0 0 0 0 0 0 0 0 0 0 0 0 0 0 0 0 0 0 0 0 0 0 0 0 0 0 0 0 0 0 0 0 0 0 0 0 0 0 0 0 0 0 0 0 0 0 0 0 0 0 0 0 0 0 0.00365344092549582 0.00587948655675325 0 0 0 0 0 0 0 0 0 0 0 0 0 0 0 0 0 0 0 0 0 0 0 0 0 0 0.00353812600560511 0 0 0 0 0 0 0 0 0 0 0 0 0 0 0 0 0 0 0 0 0.00806405638662936 0.0468155156667132 0.066656556897803 0 0 0 0 0.0057863435314492 0 0 0 0 0.217377617058268 0.0901541306938305 0.0121452262508065 0.0319825863156493 0 0.00789220560057998 0.0971634796910051 0 0 0 0.0814023092638697 0.0427041653989148 0 0.0192807159210128 0 0 0 0 0 0 0 0 0 0 0 0 0 0 0 0 0 0 0 0 0 0 0 0 0 0 0 0 0 0 0 0 0 0 0.00672982233810925 0 0 0 0.108229513357436 0 0.120593946325535 0.0239507558145339 0 0 0 0 0 0 0 0 0 0 0 0 0 0 0 0
0 0 0 0 0 0 0 0 0 0 0 0 0 0 0 0 0 0 0 0 0 0 0 0 0 0 0 0 0 0 0 0 0 0 0 0 0 0 0 0 0 0 0 0 0 0 0 0 0 0 0 0 0 0 0 0 0 0 0 0 0 0 0 0 0 0 0 0 0 0 0 0 0 0 0 0 0 0 0 0 0 0 0 0 0 0 0 0 0 0 0 0 0 0 0 0 0 0 0 0 0 0 0 0 0 0 0 0 0 0 0 0 0 0 0 0 0 0 0 0 0 0 0 0 0 0 0 0 0 0 0 0 0 0 0 0 0 0 0 0 0 0 0 0 0 0 0 0 0 0 0 0 0 0 0 0 0 0 0 0 0 0 0 0 0 0 0 0.00277380599243758 0 0 0 0 0 0 0 0 0 0 0 0.00217909946147193 0 0 0 0.00160788282406371 0 0 0 0 0 0 0.00244900049590704 0 0 0 0 0 0 0 0 0 0 0 0 0 0 0 0 0 0.00249427303726915 0 0 0 0 0 0 0 0 0 0 0 0 0 0 0 0 0.00401656849108563 0 0 0 0 0 0 0 0 0 0 0.00261645730742126 0.211776793088864 0.0609540541504814 0 0.00998602477010969 0.00190790888368722 0 0.00861382112351747 0 0 0.0250260182587944 0 0.12150675274382 0.0103254011612764 0.00629688408941954 0.115830071393178 0.00299216944290607 0.00563205461837614 0.111096735637574 0.00497424886165058 0.044085605216579 0.0496439616267822 0 0 0.0233934551281298 0.00900926135818549 0 0 0 0 0 0 0 0 0 0 0 0 0 0 0 0 0 0 0 0 0 0 0 0 0 0 0 0 0 0 0 0 0 0.00238090232195122 0 0 0 0 0.0095177546870098 0.00465668754359553 0.123559272326084 0 0 0 0 0 0 0 0 0 0.0166291469102468 0.0020679270481255 0 0 0 0 0 0
0 0 0 0 0 0 0 0 0 0 0 0 0 0 0 0 0 0 0 0 0 0 0 0 0 0 0 0 0 0 0 0.00105759995357181 0.00631963413978772 0.0357060450698598 0.00389059696995827 0 0 0 0 0 0 0 0 0 0 0 0 0 0 0 0 0 0 0 0.020453348892414 0 0.00108406268493787 0 0 0 0 0 0 0 0 0 0 0 0 0 0 0.00668710239462117 0 0 0 0 0 0 0 0 0 0 0 0 0 0 0 0 0 0 0 0 0 0 0 0 0 0 0 0 0.048820194326763 0.0248957264666026 0 0 0 0 0 0 0 0 0 0 0 0 0 0 0 0 0 0 0 0 0 0 0 0 0 0 0 0 0 0 0 0 0 0 0 0 0 0.00963146866976752 0 0 0 0 0.0174489057600989 0 0 0.0256427707691499 0 0 0.0446016508583829 0.00811318767927727 0 0.00328918163202894 0.0252743816039711 0 0 0 0 0 0 0 0 0 0 0 0 0 0 0.00373529832907231 0 0 0 0 0 0 0 0 0 0 0 0 0 0.00030731768072496 0 0 0 0.0172028938298007 0.0723695441934895 0.0193797392406094 0 0 0 0 0 0.00338996520870275 0 0 0.00102404257255439 0 0 0 0 0 0 0 0 0 0 0 0 0 0 0 0 0.00110806342634648 0 0 0 0 0 0 0 0 0 0 0 0 0 0 0 0 0 0.000812748715191336 0 0 0 0 0.00270562295772406 0 0.000601636611572722 0 0 0 0.000247444838766945 0 0 0 0.00679998331548561 0.00118392410985618 0 0.00320718500413656 0 0.00200671563409023 0.00557120533729735 0.0150274390760446 0.0019454604402301 0.00694414688876977 0 0 0.00417888116696752 0.0313208272936652 0 0 0 0 0 0 0 0 0 0 0 0 0 0 0 0 0 0 0 0 0 0 0 0 0 0 0 0 0 0 0 0 0.000249718400114588 0 0 0 0 0.00882042115662843 0.0548805213751411 0.117453596419057 0.0947976680874236 0.0280126505052086 0 0.0204126628156753 0.0265162026703544 0.00405826855349687 0.00537935719450421 0 0 0 0.000882866769961893 0.0108433457064337 0.0154021564384594 0.0174344778500363 0.0019742830983629 0.00196837579460402 0.00951706640905064 0.0974104170131957
0 0 0 0 0 0 0 0 0 0 0 0 0 0 0 0 0 0 0 0 0 0 0 0 0 0 0 0 0 0 0 0 0 0 0 0 0 0 0 0 0 0 0 0 0 0 0 0 0 0 0 0 0 0 0 0 0 0 0 0 0 0 0 0 0 0 0 0 0 0 0 0 0 0 0 0 0 0 0 0 0 0 0 0 0 0 0 0 0 0 0 0 0 0 0 0 0 0 0 0 0 0 0 0 0 0 0 0 0 0 0 0 0 0 0 0 0 0 0 0 0 0 0 0 0 0 0 0 0 0 0 0 0 0 0 0 0 0 0 0 0 0 0 0 0 0 0 0 0 0 0 0 0 0 0 0 0 0 0 0 0 0 0 0 0 0 0 0 0 0 0 0 0 0 0 0 0 0 0 0 0 0 0 0 0 0 0 0 0.0187121987905144 0 0 0 0 0 0 0 0 0 0 0 0 0 0 0 0 0 0 0 0 0 0 0 0 0 0 0 0 0 0 0 0 0 0 0 0 0.00181752552689723 0 0 0 0 0 0 0 0 0 0 0.00194538912877765 0.0484893380134107 0.0255198002906831 0 0.00392202169539602 0.00171908970265358 0 0 0 0 0 0 0.0372864813538242 0 0.00820451464377029 0.0566469020119573 0 0.0156972508090658 0.102114136505373 0.0378466726556504 0.0432158391531679 0 0.0421865966930603 0.028263190636826 0 0.124998185653576 0 0 0 0 0 0 0 0 0 0 0 0 0 0 0 0 0 0 0 0 0 0 0 0 0 0 0 0 0 0 0 0 0 0 0 0 0 0 0.111045852217046 0 0.0992983098715586 0.00609412508882481 0 0 0 0 0 0 0 0 0.0972647986512039 0.0602901226000963 0.00942215741772946 0 0 0 0 0.0179995008889372
0 0 0 0 0 0 0 0 0 0 0 0 0 0 0 0 0 0 0 0 0 0 0 0 0 0 0 0 0 0 0 0 0 0 0 0 0 0 0 0 0 0 0 0 0 0 0 0 0 0 0 0 0 0 0 0 0 0 0 0 0 0 0 0 0 0 0 0 0 0 0 0 0 0 0 0 0 0 0 0 0 0 0 0 0 0 0 0 0 0 0 0 0 0 0 0 0 0 0 0 0 0 0 0 0 0 0 0 0 0 0 0 0 0 0 0 0 0 0 0 0 0 0 0 0 0 0 0 0 0 0 0 0 0 0 0 0 0 0 0 0 0 0 0 0 0 0 0 0 0 0 0 0 0 0 0 0 0 0 0 0 0 0 0 0 0 0 0 0 0 0 0 0 0 0 0 0 0 0 0 0 0 0 0 0 0 0 0.00226064461638989 0.0326398607351043 0.00342398433525528 0 0 0 0 0 0 0 0 0 0 0 0 0 0 0 0 0 0 0 0 0 0 0 0 0 0 0 0 0 0 0 0 0 0 0 0 0 0 0 0 0 0 0 0 0 0 0.000731026565459873 0.00421134621806687 0.00732443558237224 0 0 0 0 0 0 0 0 0 0.0174518665014741 0.0212076035662094 0.00191746406709889 0.0330678720687563 0 0.0183649409745893 0.0895454718315292 0.150928626420959 0.0187087478753707 0.00567151084210841 0.00434545333894487 0.0566578610859808 0.0334325492746622 0 0 0 0 0 0 0 0 0 0 0 0 0 0 0 0 0 0 0 0 0 0 0 0 0 0 0 0 0 0 0 0 0 0 0 0 0 0 0 0.152718685725363 0.0087174966215686 0.0886189097647456 0.0520955154630599 0 0 0 0 0 0 0.00471091039188727 0 0.00895843427403564 0 0.15822260021921 0 0 0 0 0.0240661816397979
0 0 0 0 0 0 0 0 0 0 0 0 0 0 0 0 0 0 0 0 0 0 0 0 0 0 0 0 0 0 0 0 0 0 0 0 0 0 0 0 0 0 0 0 0 0 0 0 0 0 0 0 0 0 0 0.0157607840815725 0 0 0 0 0 0 0 0 0 0 0 0 0 0 0 0 0 0 0 0 0 0 0 0 0 0 0 0 0 0 0 0 0 0 0 0 0 0 0 0 0 0 0 0 0 0 0 0 0.0108609595378967 0 0 0 0 0 0 0 0 0 0 0 0 0 0.00927245592202669 0 0 0 0 0 0 0 0 0 0 0 0 0 0 0 0 0 0 0 0 0 0 0 0 0 0 0 0 0 0 0 0 0 0 0 0 0 0 0 0 0 0 0 0 0 0 0 0 0.083560531659153 0 0 0 0 0 0 0 0 0 0 0 0 0 0 0 0 0 0 0 0 0 0 0 0 0 0 0 0 0.0225792396625742 0 0 0 0 0 0 0 0 0 0 0 0.0936392265244362 0 0 0 0 0 0 0 0.0138319498214274 0 0 0 0 0 0 0 0 0 0 0 0 0 0 0 0 0 0 0 0 0 0 0 0 0 0 0 0 0 0 0 0 0 0 0 0 0 0 0 0 0 0 0 0 0 0 0.0784042386475523 0.143147523710256 0.0266930865212481 0 0 0 0.187872849383371 0 0 0 0.205794477950545 0.0609253352752898 0 0 0 0 0 0 0 0 0 0 0 0 0 0 0 0 0 0 0 0 0 0 0 0 0 0 0 0 0 0 0 0 0.0476573413026514 0 0 0 0 0 0 0 0 0 0 0 0
0 0 0 0 0 0 0 0 0 0 0 0 0.0134658799569283 0 0 0 0 0 0 0 0 0 0 0 0 0 0 0 0 0 0 0 0.0132834988709627 0 0 0 0 0 0 0 0 0 0 0 0 0 0 0 0 0 0 0 0 0 0 0.0196710743333779 0.0083184084811967 0 0 0 0 0 0 0 0 0 0 0 0 0 0 0 0 0 0 0 0 0 0 0 0 0 0 0 0 0 0 0 0 0 0 0 0 0 0 0 0 0 0 0 0 0 0 0 0.0416360418463404 0 0 0 0 0 0 0 0 0 0 0.061714515222788 0 0 0.03006800333935 0 0 0 0 0 0 0 0 0 0 0 0 0 0 0 0 0 0 0 0 0 0 0 0 0 0 0 0 0 0 0 0 0 0 0 0 0 0 0 0 0 0 0 0 0 0 0 0 0.0463105829783967 0 0 0 0 0 0 0 0 0 0 0 0 0 0 0 0 0 0 0 0.0146320470784066 0 0 0 0 0 0 0 0 0 0 0 0 0 0 0 0 0 0 0 0 0 0 0 0 0 0 0 0 0 0 0 0 0 0 0 0 0 0 0 0 0 0 0 0 0 0 0 0 0 0 0 0 0 0 0 0 0 0 0 0 0 0 0 0 0 0 0 0 0 0 0 0 0 0 0.0965815215485097 0 0.318197121980546 0 0 0 0.0696261833152999 0.154098403169771 0 0 0 0.112396717878125 0 0 0 0 0 0 0 0 0 0 0 0 0 0 0 0 0 0 0 0 0 0 0 0 0 0 0 0 0 0 0 0 0 0 0 0 0 0 0 0 0 0 0 0 0 0
0 0 0 0 0 0 0 0 0 0 0 0 0.0181167273010158 0 0 0 0 0 0 0 0 0 0 0 0 0 0 0 0 0 0 0.00350518398001711 0 0 0 0 0 0 0 0 0 0 0 0 0 0 0 0 0 0 0 0 0 0 0 0 0.00727948403360738 0 0 0 0 0 0 0 0 0 0 0 0 0 0 0 0 0 0 0 0 0 0 0 0 0 0 0 0 0 0 0 0 0 0 0 0 0 0 0 0 0 0 0 0 0 0 0 0 0 0 0.0271474592571027 0 0 0 0 0 0 0 0.0236462059410089 0.020810234257109 0.0927175707081541 0.0144498895422347 0.0780799878368403 0 0 0 0 0 0 0 0 0 0 0 0 0 0 0 0 0 0 0 0 0 0 0 0 0 0 0 0 0 0 0 0 0 0 0 0 0 0 0 0 0 0 0 0 0 0 0 0.31549626056373 0 0 0 0 0 0 0 0 0 0 0 0 0 0 0 0 0 0 0 0.0981180434738419 0 0 0.0118295138331657 0 0 0 0 0 0 0 0 0 0 0 0 0 0 0 0 0 0 0 0 0 0 0 0 0 0 0 0 0 0 0 0 0 0 0 0 0 0 0 0 0 0 0 0 0 0 0 0 0 0 0 0 0 0 0 0 0 0 0 0 0 0 0 0 0 0 0 0 0 0 0 0.0609772789150443 0.110033758262469 0 0 0 0 0 0.0846888427232524 0 0 0 0.033103559371407 0 0 0 0 0 0 0 0 0 0 0 0 0 0 0 0 0 0 0 0 0 0 0 0 0 0 0 0 0 0 0 0 0 0 0 0 0 0 0 0 0 0 0 0 0 0
0 0 0 0 0 0 0 0 0 0 0 0 0 0 0 0 0 0 0 0 0 0 0 0 0 0 0 0 0 0 0 0 0.0164901377805269 0 0 0 0 0 0 0 0 0 0 0 0 0 0 0 0 0 0 0 0 0 0 0.0348907623345391 0.0194996082307966 0 0 0 0 0 0 0 0 0 0 0 0 0 0 0 0 0 0 0 0 0 0 0 0 0 0 0 0 0 0 0 0 0 0 0 0 0 0 0 0 0 0 0 0 0 0 0 0.0130355634913228 0 0 0 0 0 0 0 0 0 0 0 0 0 0 0 0 0 0 0 0 0 0 0 0 0 0 0 0 0 0 0 0 0 0 0 0 0 0 0 0 0 0 0 0 0 0 0 0 0 0 0 0 0 0 0.0116641856213294 0.0089966512406981 0 0 0 0 0 0 0.757892940734396 0 0.0095833121431667 0 0 0 0 0 0 0 0 0 0 0 0 0 0 0 0 0 0.0148949875369696 0 0.0247881631542337 0 0 0 0 0 0 0 0 0 0 0 0 0 0 0 0 0 0 0 0 0 0 0 0 0 0 0 0 0 0 0 0 0 0 0 0 0 0 0 0 0 0 0 0 0 0 0 0 0 0 0 0 0 0 0 0 0 0 0 0 0 0 0 0 0.00478483468112168 0 0.0033617359289324 0 0 0 0 0 0.0170332733359447 0 0 0 0 0 0 0 0 0 0 0 0 0 0 0 0 0 0 0 0 0 0 0 0 0.0178067380183213 0 0 0.0101476006250042 0.035129505142697 0 0 0 0 0 0 0 0 0 0 0 0 0 0 0 0 0 0 0 0 0 0 0 0 0 0 0 0
0 0 0 0 0 0 0 0 0 0 0 0 0 0 0 0 0 0 0 0 0 0 0.00751932286112623 0 0 0 0.0800457353686785 0.00857172808869742 0 0 0 0 0 0 0 0 0 0 0 0 0 0 0 0 0 0 0 0 0 0 0 0 0 0 0 0 0 0 0 0 0 0 0 0 0 0 0 0 0 0 0 0 0 0 0 0 0 0 0 0 0 0 0 0 0 0 0 0 0 0 0 0 0 0 0 0 0 0 0 0 0 0 0 0 0 0 0 0 0 0 0 0 0 0 0 0 0 0.0324839445583957 0 0 0.0706767625590707 0 0.00983760600932164 0 0 0 0 0 0.0912805641741347 0 0 0 0 0 0 0 0 0 0 0 0 0 0 0 0 0 0 0 0 0 0 0 0 0 0 0 0 0 0 0 0 0 0 0 0 0 0 0.207964858008939 0.0449773922954922 0.0658746461243399 0.105784583566264 0.0946881360041919 0 0.110265537095375 0 0 0 0 0 0 0 0 0 0 0 0 0 0 0 0 0 0 0 0 0 0 0 0 0 0 0 0 0 0 0 0 0 0 0 0 0 0 0 0 0 0 0 0 0 0 0 0 0 0 0 0 0 0 0 0 0 0 0 0 0 0 0 0 0 0 0 0 0 0 0 0 0 0 0 0 0 0 0 0 0 0 0 0 0 0 0 0 0 0 0 0 0 0 0 0 0 0 0.0199684549778614 0 0 0 0 0 0 0 0 0 0 0 0 0.0500607283081121 0 0 0 0 0 0 0 0 0 0 0 0 0 0 0 0 0 0 0 0 0 0 0 0 0 0 0 0 0 0 0 0 0 0
0 0 0 0 0 0 0 0 0 0 0 0 0 0 0 0 0 0 0 0 0 0 0 0 0 0 0 0 0 0 0 0 0 0 0 0 0 0 0 0 0 0 0 0 0 0 0 0 0 0 0 0 0 0 0 0 0 0 0 0 0 0 0 0 0 0 0 0 0 0 0 0 0 0 0 0 0 0 0 0 0 0 0 0 0 0 0 0 0 0 0 0 0 0 0 0 0 0 0 0 0 0 0 0 0 0 0 0 0 0 0 0 0 0 0 0 0 0 0 0 0 0 0 0 0 0 0 0 0 0 0 0 0 0 0 0 0 0 0 0 0 0 0 0 0 0 0 0 0 0 0 0 0 0 0 0 0 0 0 0 0 0 0 0 0 0 0 0 0 0 0 0 0 0 0.0491397952338116 0 0 0 0 0 0 0 0 0 0 0 0 0 0 0 0 0 0 0 0 0 0 0 0 0 0 0 0 0 0 0 0 0 0 0 0.0487282391598266 0 0 0 0 0 0 0 0 0 0 0 0 0 0 0 0 0 0 0 0 0 0 0 0 0 0 0 0 0 0 0 0.00664341103795352 0 0 0 0 0 0 0 0 0 0 0 0 0 0 0 0 0 0 0 0 0 0 0 0 0 0.0144998659211779 0 0.138413502176441 0 0.126504009597303 0 0 0 0 0 0.135763339220192 0 0 0 0.453555333367209 0 0 0 0 0 0 0 0 0 0 0 0.00865388595009786 0.0180986183359879 0 0 0 0 0 0 0 0 0 0 0 0 0 0 0 0 0 0 0 0 0 0 0 0
0 0 0 0 0 0 0 0 0 0 0 0 0 0 0 0 0 0 0 0 0 0 0 0 0 0 0 0 0 0 0 0 0 0 0 0 0 0 0 0 0 0 0 0 0 0 0 0 0 0 0 0 0 0 0 0 0 0 0 0 0 0 0 0 0 0 0 0 0 0 0 0 0 0 0 0 0 0 0 0 0 0 0 0 0 0 0 0 0 0 0 0 0 0 0 0 0 0 0 0 0 0 0 0 0 0 0 0 0 0 0 0 0 0 0 0.0798719418629063 0 0 0.0128655426636629 0 0 0 0 0 0 0 0 0 0 0 0 0 0 0 0 0 0 0 0 0 0 0 0 0 0 0 0 0 0 0 0 0 0 0 0 0 0 0 0 0 0 0 0 0 0 0 0 0 0 0 0 0 0 0 0 0 0 0 0 0.0178588934804068 0 0 0 0 0 0 0 0 0 0 0 0 0 0 0 0 0 0 0 0 0 0 0 0 0 0 0 0 0 0 0 0 0 0 0 0 0 0 0 0 0 0 0 0 0 0 0 0 0 0 0 0 0 0 0 0 0 0 0 0 0 0 0 0 0 0 0 0 0 0 0 0 0 0 0 0 0 0 0 0 0 0 0 0.0816831199320859 0 0 0 0.0193918317023924 0 0.566462987235769 0 0.0693592869343013 0 0 0 0 0 0.0798059507998287 0.072700445388647 0 0 0 0 0 0 0 0 0 0 0 0 0 0 0 0 0 0 0 0 0 0 0 0 0 0 0 0 0 0 0 0 0 0 0 0 0 0 0 0 0
0 0 0 0 0 0 0 0 0 0 0 0 0 0 0 0 0 0 0 0 0 0 0 0 0 0 0 0 0 0 0 0 0 0 0 0 0 0 0 0 0 0 0 0 0 0 0 0 0 0 0 0 0 0 0 0 0 0 0 0 0 0 0 0 0 0 0 0 0 0 0 0 0 0 0 0 0 0 0 0 0 0 0 0 0 0 0 0 0 0 0 0 0 0 0 0 0 0 0 0 0 0 0 0 0 0 0 0 0 0 0 0 0 0 0 0.0402814346175773 0.00700595208280741 0 0 0 0 0 0 0 0 0 0 0 0 0 0 0 0 0 0 0 0 0 0 0 0 0 0 0 0 0 0 0 0 0 0 0 0 0 0 0 0 0 0 0 0 0 0 0 0 0 0 0 0 0 0 0 0 0 0 0 0 0 0 0 0 0 0 0 0 0 0 0 0 0 0 0 0 0 0 0 0 0 0 0 0 0 0 0 0 0 0 0 0 0 0 0 0 0 0 0 0 0 0 0 0 0 0 0 0 0 0 0 0 0 0 0 0 0 0 0 0 0 0 0 0 0 0 0 0 0 0 0 0 0 0 0 0 0 0 0 0 0 0 0 0 0 0.180883150963099 0.120441936581302 0.191415053984799 0 0 0 0.377390880535478 0 0 0.0254058102297312 0 0.0571757810052055 0 0 0 0 0 0 0 0 0 0 0 0 0 0 0 0 0 0 0 0 0 0 0 0 0 0 0 0 0 0 0 0 0 0 0 0 0 0 0 0 0 0 0 0 0 0
0 0 0 0 0 0 0 0 0 0 0 0 0 0 0 0 0 0 0 0 0 0 0 0 0 0 0.00393170266923883 0.00819923688740241 0 0 0 0 0 0 0 0 0 0 0 0 0 0 0 0 0 0 0 0 0 0 0 0 0 0 0 0 0 0 0 0 0 0 0 0 0 0 0 0 0 0 0 0 0 0 0 0 0 0 0 0 0 0 0 0 0 0 0 0 0 0 0 0 0 0 0 0 0 0 0 0 0 0 0 0 0 0.00539598230666651 0 0.0173815765979725 0 0 0 0 0 0 0 0 0 0.0067960261300778 0 0 0 0 0.0271110537231353 0 0.0140973688369262 0 0 0 0 0 0 0 0 0 0 0 0 0 0 0 0 0 0 0 0 0 0 0 0 0 0 0 0 0 0 0 0 0 0 0 0 0 0 0 0 0 0 0 0 0 0 0 0 0 0.0794172919835796 0 0 0 0 0 0 0 0 0 0 0 0.00461927579303808 0 0 0 0 0 0 0 0 0 0 0 0 0 0.00442246039122416 0 0 0 0 0 0 0 0 0.0509807128838628 0.236948501235672 0 0 0 0 0 0 0 0 0.0165937494222827 0 0 0.0224450259659346 0 0 0 0 0 0.013349931278569 0 0 0 0 0.0127506318467298 0 0 0 0 0 0 0 0 0 0 0 0 0 0 0 0 0 0 0 0 0 0 0 0 0 0 0 0 0 0 0 0 0 0.0619243170405116 0 0 0 0 0.413635155007176 0 0 0 0 0 0 0 0 0 0 0 0 0 0 0 0 0 0 0 0 0 0 0 0 0 0 0 0 0 0 0 0 0 0 0 0 0 0 0 0 0 0 0 0 0 0 0
0 0 0 0 0 0 0 0 0 0 0 0 0 0 0 0 0 0 0 0 0 0 0 0 0 0 0.0361446857745871 0 0 0 0 0 0 0 0 0 0 0 0 0 0 0 0 0 0 0 0 0 0 0 0 0 0 0 0 0 0 0 0 0 0 0 0 0 0 0 0 0 0 0 0 0 0 0 0 0 0 0 0 0 0 0 0 0 0 0 0 0 0 0 0 0 0 0 0 0 0 0 0 0 0 0 0 0 0 0 0 0.258044955842778 0 0 0 0 0 0 0 0 0 0.178119332222167 0 0 0.051736717442899 0 0 0 0 0 0 0 0 0 0 0 0 0 0 0 0 0 0 0 0 0 0 0 0 0 0 0 0 0 0 0 0 0 0 0 0 0 0 0 0 0 0 0 0 0 0 0.0901937496567557 0 0 0 0 0 0 0 0 0 0 0 0 0 0 0 0 0 0 0 0 0 0 0 0 0 0 0 0 0 0 0 0 0 0 0 0 0 0 0 0 0 0 0 0 0 0 0 0 0 0 0 0 0 0 0 0 0 0 0 0 0 0 0 0 0 0 0 0 0 0 0 0 0 0 0 0 0 0 0 0 0 0 0 0 0 0 0 0 0 0 0 0 0 0 0 0 0 0 0 0 0.16586845072655 0.0911952787581185 0 0 0.128696829576145 0 0 0 0 0 0 0 0 0 0 0 0 0 0 0 0 0 0 0 0 0 0 0 0 0 0 0 0 0 0 0 0 0 0 0 0 0 0 0 0 0 0 0 0 0 0 0
0 0 0 0 0 0 0 0 0 0 0 0 0 0 0 0 0 0 0 0 0 0 0 0 0 0 0.0230936925227905 0.00865124779571462 0 0 0 0 0 0 0 0 0 0 0 0 0 0 0 0 0 0 0 0 0 0 0 0 0 0.00769026437321187 0 0 0 0 0 0 0 0 0 0 0 0 0.00515321085821546 0 0 0 0 0 0 0 0 0 0 0 0 0 0 0 0 0 0 0 0 0 0 0 0 0 0 0 0 0 0 0 0 0 0 0 0 0 0 0.0245404889732652 0 0.118165630214864 0 0 0 0 0 0 0 0 0 0.0462912942547333 0 0 0.0068557834512486 0 0.0163513982481099 0.0171206077687762 0.00538551863470151 0 0 0 0 0 0 0 0 0 0 0 0 0 0 0 0 0 0 0 0 0 0 0 0 0 0 0 0 0 0 0 0 0 0 0 0 0 0 0 0 0 0 0.0060225154624619 0 0 0 0 0.0194135979502772 0.0486455112503308 0.0644307117442637 0 0 0 0 0 0 0 0 0 0 0 0.0036568862004391 0 0 0 0 0 0 0 0 0 0 0 0 0 0.00348803731462255 0 0 0 0 0 0 0 0 0.0293091512791264 0.111755625654958 0 0 0 0 0 0 0 0 0.0122804068702895 0 0 0.0119568206180353 0 0 0 0 0 0.0109136750833396 0 0 0 0 0.0107851606448466 0.0185874107149568 0.00625952255470763 0 0 0 0 0 0 0 0 0 0 0 0 0 0 0 0 0 0 0 0 0 0 0 0 0 0 0 0 0 0 0.0161217703509401 0.0402328880252427 0 0 0.294043505810075 0.0127976653754565 0 0 0 0 0 0 0 0 0 0 0 0 0 0 0 0 0 0 0 0 0 0 0 0 0 0 0 0 0 0 0 0 0 0 0 0 0 0 0 0 0 0 0 0 0 0 0 0
0 0 0 0 0 0 0 0 0 0 0 0 0 0 0 0 0 0 0 0 0 0 0 0 0 0 0 0 0 0 0 0 0 0 0 0 0 0 0 0 0 0 0 0 0 0 0 0 0 0 0 0 0 0 0 0 0 0 0 0 0 0 0 0 0 0 0 0 0 0 0 0 0 0 0 0 0 0 0 0 0 0 0 0 0 0 0 0 0 0 0 0 0 0 0 0 0 0 0 0 0 0 0 0 0 0 0 0 0 0 0 0 0 0 0 0 0 0 0 0 0 0 0 0 0 0 0 0 0 0 0 0 0 0 0 0 0 0 0 0 0 0 0 0 0 0 0 0 0 0 0 0 0 0 0 0 0 0 0 0 0 0 0 0 0 0 0 0 0 0 0 0 0 0 0 0 0.0370645470743187 0 0 0 0 0 0 0 0 0 0 0 0 0 0.00356182813635635 0 0 0 0 0 0.140884296110735 0 0 0 0 0 0 0 0 0 0 0 0.0291700565373756 0 0 0 0 0 0 0.0212397435710092 0.0130979110179294 0 0 0 0 0 0 0 0 0 0 0 0 0 0 0 0 0 0 0 0 0 0 0 0 0 0 0 0 0 0 0 0 0 0 0 0 0 0 0 0 0 0 0 0 0 0.0925469637969246 0.0410324629962605 0.0349477282580877 0 0 0 0 0.0267058540488424 0 0 0 0 0.391511107974661 0 0.0314031287728483 0 0 0 0.0305821043066386 0 0 0 0 0 0 0 0 0 0 0 0 0 0 0 0 0 0 0 0 0 0 0 0.0251646631103486 0 0 0.0810876042876639 0 0 0 0 0 0 0 0 0 0 0 0
0 0 0 0 0 0 0 0 0 0 0 0 0 0 0 0 0 0 0 0 0 0 0 0 0 0 0 0 0 0 0 0 0 0 0 0 0 0 0 0 0 0 0 0 0 0 0 0 0 0 0 0 0 0 0 0 0 0 0 0 0 0 0 0 0 0 0 0 0 0 0 0 0 0 0 0 0 0 0 0 0 0 0 0 0 0 0 0 0 0 0 0 0 0 0 0 0 0 0 0 0 0 0 0 0 0 0 0 0 0 0 0 0 0 0 0 0 0 0 0 0 0 0 0 0 0 0 0 0 0 0 0 0 0 0 0 0 0 0 0 0 0 0 0 0 0 0 0 0 0 0 0 0 0 0 0 0 0 0 0 0 0 0 0 0 0 0 0 0 0 0 0 0 0 0 0 0.0221814084099577 0 0 0 0 0 0 0 0 0 0 0 0 0 0.0028143832010367 0 0 0 0 0 0.109750069711662 0 0 0 0 0 0 0 0 0 0 0 0 0 0 0 0.0247293785091987 0 0 0.0143183888292922 0.00481149386295707 0.0122802488138512 0 0 0 0 0 0 0 0 0 0.0131108216589374 0 0 0 0 0 0 0 0 0 0 0 0 0 0 0 0 0 0 0 0 0 0 0 0 0 0 0 0 0 0 0 0 0 0 0.0238357026431592 0 0 0 0 0 0 0 0 0 0 0.340600798128872 0 0.149339996334876 0.0357426350799574 0 0 0 0.142576858460538 0 0 0 0 0 0 0 0 0 0 0 0 0 0 0 0 0 0 0 0 0 0 0 0.0195311622103264 0 0 0.0625442861725663 0 0 0.0218323679728116 0 0 0 0 0 0 0 0 0
0 0 0 0 0 0 0 0 0 0 0 0 0 0 0 0 0 0 0 0 0 0 0 0 0 0 0 0 0 0 0 0 0 0 0 0 0 0 0 0 0 0 0 0 0 0 0 0 0 0 0 0 0 0 0 0 0 0 0 0 0 0 0 0 0 0 0 0 0 0 0 0 0 0 0 0 0 0 0 0 0 0 0 0 0 0 0 0 0 0 0 0 0 0 0 0 0 0 0 0 0 0 0 0 0 0 0 0 0 0 0 0 0 0 0 0 0 0 0 0 0 0 0 0 0 0 0 0 0 0 0 0 0 0 0 0 0 0 0 0 0 0 0 0 0 0 0 0 0 0 0 0 0 0 0 0 0 0 0 0 0 0 0 0 0 0 0 0 0 0 0 0 0 0 0 0 0 0 0 0 0 0 0 0 0 0 0 0 0 0 0 0 0 0 0 0 0.0484002810486544 0 0 0 0 0 0 0 0 0 0 0 0 0 0 0 0 0 0 0 0 0 0 0 0 0 0 0 0 0 0 0.0133999202884172 0 0 0 0 0 0 0 0 0 0 0 0 0 0 0 0 0 0 0 0 0 0 0 0 0 0 0 0 0 0 0 0 0 0 0 0 0 0 0 0 0 0 0 0 0 0 0.238143369344989 0 0 0.167943591403231 0 0.330932736990809 0.188997815236159 0 0 0 0 0 0 0 0 0 0 0 0 0 0 0 0 0 0 0 0 0 0 0 0 0 0 0 0 0 0.012182285687741 0 0 0 0 0 0 0 0 0
0 0 0 0 0 0 0 0 0 0 0 0 0 0 0 0 0 0 0 0 0 0 0 0 0 0 0 0 0 0 0 0 0 0 0 0 0 0 0 0 0 0 0 0 0 0 0 0 0 0 0 0 0 0 0 0 0 0 0 0 0 0 0 0 0 0 0 0 0 0 0 0 0 0 0 0 0 0 0 0 0 0 0 0 0 0 0 0 0 0 0 0 0 0 0 0 0 0 0 0 0 0 0 0 0 0 0 0 0 0 0 0 0 0 0 0 0 0 0 0 0 0 0 0 0 0 0 0 0 0 0 0 0 0 0 0 0 0 0 0 0 0 0 0 0 0 0 0 0 0 0 0 0 0 0 0 0 0 0 0 0 0 0 0 0 0 0 0 0 0 0 0 0 0 0 0 0 0 0 0 0 0 0 0 0 0 0 0 0 0 0 0 0 0 0 0 0 0 0 0 0 0 0 0 0 0 0 0 0 0 0 0 0 0 0 0 0 0 0 0 0 0 0 0 0 0 0 0 0 0 0 0 0 0 0 0 0 0 0 0 0 0 0 0 0 0 0 0 0 0 0 0 0 0 0 0 0 0 0 0 0 0 0 0 0 0 0 0 0 0 0 0 0 0.224377557224182 0.29355635715718 0 0 0 0.482066085618638 0 0 0 0 0 0 0 0 0 0 0 0 0 0 0 0 0 0 0 0 0 0 0 0 0 0 0 0 0 0 0 0 0 0 0 0 0 0 0 0 0
0 0 0 0 0 0 0 0 0 0 0 0 0 0 0 0 0 0 0 0 0 0 0 0 0 0 0 0 0 0 0 0 0 0 0 0 0 0 0 0 0 0 0 0 0 0 0 0 0 0 0 0 0 0 0 0 0 0 0 0 0 0 0 0 0 0 0 0 0 0 0 0 0 0 0 0 0 0 0 0 0 0 0 0 0 0 0 0 0 0 0 0 0 0 0 0 0 0 0 0 0 0 0 0 0 0 0 0 0 0 0 0 0 0 0 0 0 0 0 0 0 0 0 0 0 0 0 0 0 0 0 0 0 0 0 0 0 0 0 0 0 0 0 0 0 0 0 0 0 0 0 0 0 0 0 0 0 0 0 0 0 0 0 0 0 0 0 0 0 0 0 0 0 0 0 0 0 0 0 0 0 0 0 0 0 0 0 0 0 0 0 0 0 0 0 0 0.0448340903194078 0 0 0 0 0 0 0 0 0 0 0 0 0 0 0 0 0 0 0 0 0 0 0 0 0 0 0 0 0 0 0 0 0 0 0 0 0 0 0 0 0 0 0 0 0 0 0 0 0 0 0 0 0 0 0 0 0 0 0 0 0 0 0 0 0 0 0 0 0 0 0 0.0514270007804797 0 0 0 0 0 0 0.250692417216561 0 0 0.177345455285211 0.287726678510063 0 0 0 0 0.187974357888277 0 0 0 0 0 0 0 0 0 0 0 0 0 0 0 0 0 0 0 0 0 0 0 0 0 0 0 0 0 0 0 0 0 0 0
0 0 0 0 0 0 0 0 0 0 0 0 0 0 0 0 0 0 0 0 0 0 0 0 0 0 0 0 0 0 0 0 0 0 0 0 0 0 0 0 0 0 0 0 0 0 0 0 0 0 0 0 0 0 0 0 0 0 0 0 0 0 0 0 0 0 0 0 0 0 0 0 0 0 0 0 0 0 0 0 0 0 0 0 0 0 0 0 0 0 0 0 0 0 0 0 0 0 0 0 0 0 0 0 0 0 0 0 0 0 0 0 0 0 0 0 0 0 0 0 0 0 0 0 0 0 0 0 0 0 0 0 0 0 0 0 0 0 0 0 0 0 0 0 0 0 0 0 0 0 0 0 0 0 0 0 0 0 0 0 0 0 0 0 0 0 0 0 0 0 0 0 0 0 0 0 0 0 0 0 0 0 0 0 0 0 0 0 0 0 0 0 0 0 0 0 0 0 0 0 0 0 0 0 0 0 0 0 0 0 0 0 0 0 0 0 0 0 0 0 0 0 0 0 0 0 0 0 0 0 0 0 0 0 0 0 0 0 0 0 0 0 0.00528342794487071 0 0 0 0 0 0 0 0 0 0 0 0 0 0 0 0 0 0 0 0 0 0 0 0 0.0775979808378727 0.0310706353426632 0 0 0 0 0 0 0 0.0926614127282233 0.117618924812719 0 0.0604665698969654 0 0 0 0 0.599781918275765 0 0 0 0 0 0 0 0 0 0 0.0155191301609199 0 0 0 0 0 0 0 0 0 0 0 0 0 0 0 0 0 0 0 0 0 0 0 0
0 0 0 0 0 0 0 0 0 0 0 0 0 0 0 0 0 0 0 0 0 0 0 0 0 0 0 0 0 0 0 0 0 0 0 0 0 0 0 0 0 0 0 0 0 0 0 0 0 0 0 0 0 0 0 0 0 0 0 0 0 0 0 0 0 0 0 0 0 0 0 0 0 0 0 0 0 0 0 0 0 0 0 0 0 0 0 0 0 0 0 0 0 0 0 0 0 0 0 0 0 0 0 0 0 0 0 0 0 0 0 0 0 0 0 0 0 0 0 0 0 0 0 0 0 0 0 0 0 0 0 0 0 0 0 0 0 0 0 0 0 0 0 0 0 0 0 0 0 0 0 0 0 0 0 0 0 0 0 0 0 0 0 0 0 0 0 0 0 0 0 0 0 0 0 0 0 0 0 0 0 0 0 0 0 0 0 0 0 0 0 0 0 0 0 0 0.0370821665411382 0 0 0 0 0 0 0 0 0 0 0 0 0 0 0 0 0 0 0 0 0 0 0 0 0 0 0 0 0 0 0 0 0 0 0 0 0 0 0 0 0 0 0 0 0 0 0 0 0 0 0 0 0 0 0 0 0 0 0 0 0 0 0 0 0 0 0 0 0 0 0 0 0 0 0 0 0 0 0.359748926373542 0 0.209537687135509 0.0663957383881494 0 0.0299881316552944 0 0 0 0.286183522313774 0 0 0 0 0 0 0 0 0 0 0 0 0 0 0 0 0 0 0 0 0 0 0 0 0 0.0110638275925926 0 0 0 0 0 0 0 0 0
0 0 0 0 0 0 0 0 0 0 0 0 0 0 0 0 0 0 0 0 0 0 0 0 0 0 0 0 0 0 0 0 0 0 0 0 0 0 0 0 0 0 0 0 0 0 0 0 0 0 0 0 0 0 0 0 0 0 0 0 0 0 0 0 0 0 0 0 0 0 0 0 0 0 0 0 0 0 0 0 0 0 0 0 0 0 0 0 0 0 0 0 0 0 0 0 0 0 0 0 0 0 0 0 0 0 0 0 0 0 0 0 0 0 0 0 0 0 0 0 0 0 0 0 0 0 0 0 0 0 0 0 0 0 0 0 0 0 0 0 0 0 0 0 0 0 0 0 0 0 0 0 0 0 0 0 0 0 0 0 0 0 0 0 0 0 0 0 0 0 0 0 0 0 0 0 0.0664630098239431 0 0 0 0 0 0 0 0 0 0 0 0 0 0 0 0 0 0 0 0 0 0 0 0 0 0 0 0 0 0 0 0 0 0 0 0.0641676887579853 0 0 0 0 0.0595431937685539 0 0 0 0 0 0 0 0 0 0 0 0 0 0 0 0 0 0 0 0 0 0 0 0 0 0 0 0 0 0 0 0 0 0 0 0 0 0 0 0 0 0 0 0 0 0 0 0 0 0 0 0 0 0 0 0.042804547936801 0.229387642425949 0.190684504643296 0 0 0 0.0278322458865812 0 0 0 0 0.31911716675689 0 0 0 0 0 0 0 0 0 0 0 0 0 0 0 0 0 0 0 0 0 0 0 0 0 0 0 0 0 0 0 0 0 0 0
0 0 0 0 0 0 0 0 0 0 0 0 0 0 0 0 0.0115707180568964 0 0 0 0.0132494376578553 0 0 0 0 0 0.098302797990521 0.0159042980576075 0 0 0 0 0 0 0 0 0 0 0 0 0 0 0 0 0 0 0 0 0 0 0 0 0 0 0 0 0 0 0 0.0234127552031467 0.0130270799477234 0 0 0 0 0 0 0 0 0 0 0 0 0 0 0 0 0 0 0 0 0 0 0 0 0 0 0 0 0 0 0 0 0 0 0 0 0 0 0 0 0 0 0 0 0 0 0.0236453471446411 0 0 0 0 0 0 0 0 0 0 0 0 0 0 0.0414265522320517 0 0 0 0 0 0.0232531493705174 0.0118030069047619 0 0 0 0 0 0 0 0 0 0 0 0 0 0 0 0 0 0 0 0 0 0 0 0 0 0 0 0 0 0 0 0 0 0 0.0335165859395748 0 0 0 0 0 0 0 0 0 0 0 0 0 0 0 0 0 0 0 0 0 0 0 0 0 0 0 0 0 0 0 0 0 0 0 0 0 0 0 0 0 0 0 0 0 0 0 0 0 0 0 0 0 0 0.0105534120935136 0 0.031374715088434 0 0 0 0 0 0 0 0 0 0 0 0 0 0 0 0 0 0 0 0 0 0 0 0 0 0 0 0 0 0 0 0 0 0 0 0 0 0 0 0 0 0 0 0 0 0 0 0 0 0 0 0 0 0 0 0 0 0 0 0 0 0.635448931624024 0 0 0 0 0 0 0 0 0 0 0 0 0 0 0 0 0 0 0 0 0 0 0 0 0 0 0.0135112126887314 0 0 0 0 0 0 0 0 0
0 0 0 0 0 0 0 0 0 0 0 0 0 0 0 0 0 0 0 0 0 0 0 0 0 0 0 0 0 0 0 0 0 0 0 0 0 0 0 0 0 0 0 0 0 0 0 0 0 0 0 0 0 0 0 0 0 0 0 0 0 0 0 0 0 0 0 0 0 0 0 0 0 0 0 0 0 0 0 0 0 0 0 0 0 0 0 0 0 0 0 0 0 0 0 0 0 0 0 0 0 0 0 0 0 0 0 0 0 0 0 0 0 0 0 0 0 0 0 0 0 0 0 0 0 0 0 0 0 0 0 0 0 0 0 0 0 0 0 0 0 0 0 0 0 0 0 0 0 0 0 0 0 0 0 0 0 0 0 0 0 0 0 0 0 0 0 0 0 0 0 0 0 0 0.134731487490341 0 0 0 0 0 0 0 0 0 0 0 0 0 0 0 0 0 0 0 0 0 0 0 0 0 0 0 0 0 0 0 0 0 0 0 0 0 0 0 0 0 0 0 0 0 0 0 0 0 0 0 0 0 0 0 0 0 0 0 0 0 0 0 0 0 0 0 0 0 0 0 0 0 0 0 0 0 0 0 0 0 0 0 0 0 0 0 0 0 0 0 0 0.741550749242115 0 0 0 0 0 0 0 0 0 0 0 0 0 0 0 0 0.123717763267544 0 0 0 0 0 0 0 0 0 0 0 0 0 0 0 0 0 0 0 0 0 0 0 0 0 0 0 0 0 0 0 0 0 0 0
0 0 0 0 0 0 0 0 0 0 0 0 0 0 0 0 0.0169396195133641 0 0 0 0.0199739384804745 0 0 0 0 0 0.0579174121179321 0.00625411888574103 0 0 0 0 0 0 0 0 0 0 0 0 0 0 0 0 0 0 0 0 0 0 0 0 0 0 0 0 0 0 0 0.0205288227171506 0 0 0 0 0.0129503009501083 0 0 0 0 0 0 0 0 0 0 0 0 0 0 0 0 0 0 0 0 0 0 0 0 0 0 0 0 0 0 0 0 0 0 0 0 0 0 0 0 0 0 0.0159217923439731 0 0 0 0 0 0 0 0 0 0 0 0 0 0 0.0332888017067379 0 0 0 0 0 0.0169642887197759 0 0 0 0 0 0 0 0 0 0 0 0 0 0 0 0 0 0 0 0 0 0 0 0 0 0 0 0 0 0 0 0 0 0 0 0.240353176805602 0.0321667556237962 0.0276743138214219 0 0 0 0 0 0 0 0 0 0 0 0 0 0 0 0 0 0.0240610744984364 0 0 0 0 0 0 0 0 0 0 0 0 0 0 0 0 0 0 0 0 0 0 0 0 0 0 0 0 0 0 0 0 0 0 0 0 0.0212481891602655 0 0 0 0 0 0 0 0 0 0 0 0 0 0 0 0 0 0 0 0 0 0 0 0 0 0 0 0 0 0 0 0 0 0 0 0 0 0 0 0 0 0 0 0 0 0 0 0 0 0 0 0 0 0 0 0 0 0 0 0.437236586460871 0 0 0 0 0 0 0 0 0 0 0 0 0 0 0 0 0 0 0 0 0 0 0 0 0 0 0 0 0.0165208081943489 0 0 0 0 0 0 0 0 0
0 0 0 0 0 0 0 0 0 0 0 0 0 0 0 0 0 0 0 0 0 0 0 0 0 0 0 0 0 0 0 0 0 0 0 0 0 0 0 0 0 0 0 0 0 0 0 0 0 0 0 0 0 0 0 0 0 0 0 0 0 0 0 0 0 0 0 0 0 0 0 0 0 0 0 0 0 0 0 0 0 0 0 0 0 0 0 0 0 0 0 0 0 0 0 0 0 0 0 0 0 0 0 0 0 0 0 0 0 0 0 0 0 0 0 0 0 0 0 0 0 0 0 0 0 0 0 0 0 0 0 0 0 0 0 0 0 0 0 0 0 0 0 0 0 0 0 0 0 0 0 0 0 0 0 0 0 0 0 0 0 0 0.0203888637719168 0 0 0.0197615141173963 0 0 0 0 0 0 0 0 0 0 0 0 0 0 0 0 0 0 0 0 0 0 0 0 0 0 0 0 0 0 0 0 0 0 0 0 0 0 0 0 0 0 0 0 0 0 0 0 0 0 0 0 0 0 0 0 0 0 0 0 0 0 0 0 0 0 0 0 0 0 0 0 0 0 0 0 0 0 0 0 0 0 0 0 0 0 0 0 0 0 0 0 0 0 0 0 0 0 0 0 0 0 0 0 0 0 0 0 0 0 0 0.089203431863528 0.42915994446043 0.186485712449157 0.224053773772919 0 0.0309467595646532 0 0 0 0 0 0 0 0 0 0 0 0 0 0 0 0 0 0 0 0 0 0 0 0 0 0 0 0 0 0 0 0 0 0 0 0 0
0 0 0 0 0 0 0 0 0 0 0 0 0 0 0 0 0 0 0 0 0 0.00730313953114396 0 0.0106969954477781 0 0 0 0 0 0 0 0 0 0 0 0 0 0 0.0149989451301881 0.00508474167464802 0 0 0 0 0 0 0 0 0 0 0 0 0 0 0 0 0 0 0 0 0 0 0 0.00361120155863925 0 0 0 0 0 0 0 0 0 0 0 0 0 0 0 0 0 0 0 0 0 0 0 0 0 0 0 0 0 0 0 0 0 0 0 0 0 0 0 0 0 0 0 0 0 0 0 0 0 0 0 0 0 0 0 0 0 0 0 0 0 0 0 0 0 0 0 0 0 0 0 0 0 0 0 0 0 0 0 0 0 0 0 0 0 0 0 0 0 0 0 0 0 0 0 0 0 0 0 0 0 0 0 0.00851023784201279 0 0.0954951068588384 0.0849121751477969 0.296699807488868 0 0 0 0 0 0 0 0 0 0 0 0 0 0 0 0.00579806238655605 0.00479932231367782 0.00728681589928835 0 0.0952123178341027 0 0 0 0 0 0 0.0218825856355848 0 0 0 0.0192319564088583 0.111854351218871 0.0102347859892759 0.157896642591479 0 0 0 0 0.00113245817077177 0 0 0 0 0 0 0 0 0 0 0 0 0 0.00992170290519826 0 0 0 0 0 0 0 0 0 0 0 0 0.00107391356920464 0.00035797118973488 0 0 0 0.00273967791850166 0 0.00802779562339846 0 0 0 0.00103771423541122 0 0 0 0 0 0 0 0 0 0 0 0 0 0 0 0 0 0.0141995754301717 0 0 0 0 0 0 0 0 0 0 0 0 0 0 0 0 0 0 0 0 0 0 0 0 0 0 0 0 0 0 0 0 0 0 0 0 0 0 0 0 0 0 0 0 0 0 0 0 0 0 0 0 0
0 0 0 0 0 0 0 0 0 0 0 0 0 0 0 0 0 0 0 0 0 0 0 0 0 0 0 0 0 0 0 0 0 0 0 0 0 0 0 0 0 0 0 0 0 0 0 0 0 0 0 0 0 0 0 0 0 0 0 0 0 0 0 0 0 0 0 0 0 0 0 0 0 0 0 0 0 0 0 0 0 0 0 0 0 0 0 0 0 0 0 0 0 0 0 0 0 0 0 0 0 0 0 0 0 0 0 0 0 0 0 0 0 0 0 0 0 0 0 0 0 0 0 0 0 0 0 0 0 0 0 0 0 0 0 0 0 0 0 0 0 0 0 0 0 0 0 0 0 0 0 0 0 0 0 0 0 0 0 0 0 0 0 0 0 0 0 0 0 0 0 0 0 0 0 0 0 0 0 0 0 0 0.0502562340213292 0.0934175978542405 0 0 0 0 0 0 0 0 0 0 0 0 0 0 0 0 0 0 0 0 0 0 0 0 0.0280677620916718 0 0 0 0 0 0 0 0 0 0 0 0 0 0 0 0 0 0 0 0 0 0 0 0 0 0 0 0 0 0 0 0.555693613166254 0 0 0 0 0 0 0 0 0 0 0 0 0 0 0 0 0 0 0 0 0 0 0 0 0 0 0 0 0 0 0 0 0 0 0 0 0 0 0 0 0 0 0 0 0 0 0 0 0 0 0 0 0 0.0970054095680489 0 0.109007300953357 0 0 0 0 0.0284246031379728 0 0 0 0 0 0 0 0 0 0 0.0228744765812791 0 0 0.0152530026258463 0 0 0 0
0 0 0 0 0.00712251526483859 0 0 0 0 0 0 0 0 0 0 0 0 0 0 0 0 0 0 0 0 0 0 0 0.00619438606747321 0 0 0 0 0 0 0 0 0 0 0 0 0 0 0 0 0 0 0 0 0 0 0 0 0 0 0 0 0 0 0 0 0 0 0 0 0 0 0 0 0 0 0 0 0 0 0 0 0 0 0 0 0 0 0 0 0 0 0 0 0 0 0 0 0 0 0 0 0 0 0 0 0 0 0 0 0 0 0 0 0 0 0 0 0 0 0 0 0 0 0 0 0 0 0 0 0 0 0 0 0 0 0 0 0 0 0 0 0 0 0 0 0 0 0 0 0 0 0 0 0 0 0 0 0 0 0 0.015465913324277 0.072734258771766 0.00965714392764743 0.109936589118417 0 0 0.072327220126717 0.0091772631920582 0 0.0191543815278671 0.00587297200068207 0.0153696848770609 0 0 0 0 0 0 0 0 0.0221229726347956 0 0 0.0231356655816982 0 0 0 0 0 0 0 0 0 0 0 0 0 0.139894717783676 0 0 0 0 0 0 0 0 0 0 0 0 0 0 0 0 0 0 0 0 0 0 0.0109848603448369 0 0 0 0 0 0 0 0 0 0 0 0 0 0 0 0 0 0 0 0 0 0 0 0 0 0 0 0 0.020843369608825 0 0 0 0 0 0 0 0 0 0 0 0 0 0 0 0 0 0 0 0.00839640192357955 0 0 0 0 0 0 0 0 0 0 0 0 0 0 0 0 0 0 0 0 0 0 0.0584509117693026 0 0.20664234238169 0.144466258248099 0 0 0 0 0 0 0 0 0 0 0 0 0 0 0 0 0 0 0 0.0220501715246927 0 0 0 0 0 0 0 0
0 0 0 0 0 0 0 0 0 0 0 0 0 0 0 0 0 0 0 0 0 0 0 0 0 0 0 0 0 0 0 0 0 0 0 0 0 0 0 0 0 0 0 0 0 0 0 0 0 0 0 0 0 0 0 0 0 0 0 0 0 0 0 0 0 0 0 0 0 0 0 0 0 0 0 0 0 0 0 0 0 0 0 0 0 0 0 0 0 0 0 0 0 0 0 0 0 0 0 0 0 0 0 0 0 0 0 0 0 0 0 0 0 0 0 0 0 0 0 0 0 0 0 0 0 0 0 0 0 0 0 0 0 0 0 0 0 0 0 0 0 0 0 0 0 0 0 0 0 0 0 0 0 0 0 0 0 0 0 0 0 0 0 0 0 0 0 0 0 0 0 0 0 0 0 0 0 0 0 0 0 0 0 0 0 0 0 0 0 0 0 0 0 0.140002545972692 0 0 0 0 0 0 0 0 0 0 0 0 0 0 0 0 0 0 0 0 0 0 0.0950613056892309 0 0 0 0 0 0 0.0559745746134559 0 0 0 0 0 0 0 0 0 0 0 0 0 0 0 0 0 0 0 0 0 0 0 0 0 0 0 0 0 0 0 0 0.0165771915346703 0 0 0 0 0 0 0 0 0 0 0 0 0 0 0 0 0 0 0 0 0 0 0 0 0 0 0 0 0 0 0.312275563886734 0 0 0 0.351758774055589 0 0 0 0 0 0 0 0.0283500442476275 0 0 0 0 0 0 0 0 0 0 0 0 0 0 0 0 0 0 0 0
0 0 0 0 0 0 0 0 0 0 0 0 0 0 0 0 0 0 0 0 0 0 0 0 0 0 0 0 0 0 0 0 0 0 0 0 0 0 0 0 0 0 0 0 0 0 0 0 0 0 0 0 0 0 0 0 0 0 0 0 0 0 0 0 0 0 0 0 0 0 0 0 0 0 0 0 0 0 0 0 0 0 0 0 0 0 0 0 0 0 0 0 0 0 0 0 0 0 0 0 0 0 0 0 0 0 0 0 0 0 0 0 0 0 0 0 0 0 0 0 0 0 0 0 0 0 0 0 0 0 0 0 0 0 0 0 0 0 0 0 0 0 0 0 0 0 0 0 0 0 0 0 0 0 0 0 0 0 0 0 0.120792661113456 0.0389884187023659 0 0 0 0 0.0165015096265612 0 0 0 0 0 0 0 0 0 0 0 0 0 0 0 0 0 0 0 0 0 0 0 0 0 0 0 0 0 0 0 0 0.0107259107268638 0 0 0 0 0 0 0 0.0069871647020713 0 0 0 0 0 0 0 0.0608687932413226 0.060103059452841 0 0 0 0 0 0 0 0 0 0 0.0209192657746812 0 0 0 0 0 0 0 0 0 0 0 0 0 0 0 0 0 0 0 0 0 0 0 0 0 0 0 0 0 0 0 0 0 0 0 0 0 0 0 0 0 0 0 0 0 0 0 0 0 0 0 0 0 0 0 0 0 0 0 0 0 0 0 0.0337903162302496 0.312939047282868 0 0 0 0 0.217151282648943 0.0887623269328587 0 0 0 0 0 0.0114702435649184 0 0 0 0 0 0 0 0 0 0 0 0 0 0 0
0 0 0 0 0.0128352731903673 0 0 0 0 0 0 0 0 0 0 0 0 0 0 0 0 0 0 0 0 0 0 0 0.0107617396368621 0 0 0 0 0 0 0 0 0 0 0 0 0 0 0 0 0 0 0 0 0 0 0 0 0 0 0 0 0 0 0 0 0 0 0 0 0 0 0 0 0 0 0 0 0 0 0 0 0 0 0 0 0 0 0 0 0 0 0 0 0 0 0 0 0 0 0 0 0 0 0 0 0 0 0 0 0 0 0 0 0 0 0 0 0 0 0 0 0 0 0 0 0 0 0 0 0 0 0 0 0 0 0 0 0 0 0 0 0 0 0 0 0 0 0 0 0 0 0 0 0 0 0 0 0 0 0 0.0226434773348903 0.165996834263133 0.00605315051899789 0.171377241319805 0 0 0.116567041246124 0.0168680305579186 0 0.0264510687404996 0.0072276010142581 0.00645011899907574 0 0 0 0 0 0 0 0.00929683312437295 0.0656384331559138 0 0 0.0230528444734865 0 0 0 0 0.0108262543109523 0 0 0 0 0 0 0 0 0.0801170276198277 0 0 0 0 0 0 0 0 0 0 0 0 0 0 0 0 0 0 0 0 0 0 0 0 0 0 0 0 0 0 0 0 0 0 0 0 0 0 0 0 0 0 0 0 0 0 0 0 0 0 0 0 0 0 0 0 0 0 0 0 0 0 0 0 0 0 0 0 0 0 0 0.004658818056877 0 0 0 0 0 0 0 0 0 0 0 0 0 0 0 0 0 0 0 0 0 0.201197624772029 0 0 0 0.0419805876646083 0 0 0 0 0 0 0 0 0 0 0 0 0 0 0 0 0 0 0 0 0 0 0 0 0 0 0 0
0 0 0 0 0 0 0 0 0 0 0 0 0 0 0 0 0 0 0 0 0 0 0 0 0 0 0 0 0 0 0 0 0 0 0 0 0 0 0 0 0 0 0 0 0 0 0 0 0 0 0 0 0 0 0 0 0 0 0 0 0 0 0 0 0 0 0 0 0 0 0 0 0 0 0 0 0 0 0 0 0 0 0 0 0 0 0 0 0 0 0 0 0 0 0 0 0 0 0 0 0 0 0 0 0 0 0 0 0 0 0 0 0 0 0 0 0 0 0 0 0 0 0 0 0 0 0 0 0 0 0 0 0 0 0 0 0 0 0 0 0 0 0 0 0 0 0 0 0 0 0 0 0 0 0 0 0 0 0 0.0858477026655751 0.148126284198198 0.0100556947625904 0 0 0 0 0 0.029283491444668 0 0 0 0 0 0 0 0 0 0 0 0 0 0 0 0 0 0 0 0 0 0 0 0 0 0.0396789854039611 0.00474162894124365 0 0 0 0 0.0179108659373047 0 0 0 0 0 0 0 0 0 0 0 0 0 0 0 0.0234025679383609 0.0902673974162145 0 0 0 0 0 0 0 0 0 0 0.00651628471217812 0 0 0 0 0 0 0 0 0 0 0 0 0 0 0 0 0 0.0143548288981518 0.0104382251713753 0 0 0 0 0 0 0 0 0 0 0 0 0 0 0 0 0 0 0.0223509750099093 0 0 0 0 0 0 0 0 0 0 0 0 0 0 0 0 0 0 0 0 0 0.194931495695481 0.0888410777576912 0.0305668436084103 0.0581782389596721 0 0.0754706569119973 0 0 0 0 0 0.0418765963244833 0.00716015824253309 0 0 0 0 0 0 0 0 0 0 0 0 0 0 0 0 0 0 0 0
0 0 0 0 0 0 0 0 0 0 0 0 0 0 0 0 0 0 0 0 0 0 0 0 0 0 0 0 0 0 0 0 0 0 0 0 0 0 0 0 0 0 0 0 0 0 0 0 0 0 0 0 0 0 0 0 0 0 0 0 0 0 0 0 0 0 0 0 0 0 0 0 0 0 0 0 0 0 0 0 0 0 0 0 0 0 0 0 0 0 0 0 0 0 0 0 0 0 0 0 0 0 0 0 0 0 0 0 0 0 0 0 0 0 0 0 0 0 0 0 0 0 0 0 0 0 0 0 0 0 0 0 0 0 0 0 0 0 0 0 0 0 0 0 0 0 0 0 0 0 0 0 0 0 0 0 0 0 0 0.0223946844591781 0.12991601935463 0 0 0 0 0 0.0281343079516304 0 0 0 0 0 0 0 0 0 0 0 0 0 0 0 0 0 0 0 0 0 0 0 0 0 0 0 0 0 0 0 0 0.0645165170591439 0 0 0 0 0 0 0 0.0240972344970525 0 0 0 0 0 0 0 0.0783844618351922 0.0867151840466806 0 0 0 0 0 0 0 0 0 0 0.020689872754921 0 0 0 0 0 0 0 0 0 0 0 0 0 0 0 0 0 0 0 0 0 0 0 0 0 0 0 0 0 0 0 0 0 0 0 0 0 0 0 0 0 0 0 0 0 0 0 0 0 0 0 0 0 0 0 0 0 0 0 0 0 0.160616244903492 0 0.0428202800747718 0 0 0 0 0 0.136426834887724 0.185353962405218 0 0 0 0 0 0.0199343957703664 0 0 0 0 0 0 0 0 0 0 0 0 0 0 0
0 0 0 0 0 0 0 0 0 0 0 0 0 0 0 0 0 0 0 0 0 0.0331380067683186 0 0.0128486815165898 0 0 0 0 0 0 0 0 0 0 0 0 0 0 0 0 0 0 0 0 0 0 0 0 0 0 0 0 0 0 0 0 0 0 0 0 0 0.0808037252645507 0 0.0215306035124163 0 0 0 0 0 0 0.00704913991481086 0 0.0144492689248209 0 0 0 0 0 0.0291816410579815 0 0 0 0 0 0 0 0 0 0 0 0 0 0 0 0 0 0 0 0 0 0 0 0 0 0 0 0 0 0 0 0 0 0 0 0 0 0 0 0 0 0 0 0 0 0 0 0 0 0 0 0 0 0 0 0.00613271922489938 0 0 0 0 0 0 0 0 0 0 0 0 0 0 0 0 0 0 0 0 0 0 0 0 0 0 0 0 0 0 0 0 0 0 0 0 0 0 0 0 0 0 0 0 0.196972413190574 0 0 0.0566729051879567 0.378660614633177 0.0333590648226517 0 0 0 0 0 0 0 0 0 0 0 0 0 0 0 0 0 0 0 0.00801249980114059 0 0 0 0 0 0 0 0 0 0 0 0 0 0 0 0.049868647190369 0 0 0 0 0 0 0 0 0 0 0 0 0 0 0 0 0 0 0 0 0 0 0 0 0.00403355288603696 0 0 0 0 0 0 0.012774548830252 0 0.00424164612505119 0 0.00341599042816794 0 0 0 0 0 0 0 0 0 0 0 0 0 0 0 0 0 0 0 0 0 0 0 0 0 0 0 0 0 0 0 0 0 0 0 0 0 0 0.0322678369864523 0 0 0 0 0 0 0 0 0 0 0 0 0 0 0.0145864937337826 0 0 0 0 0 0 0 0 0
0 0 0 0 0 0 0 0 0 0 0 0 0 0 0 0 0 0 0 0 0 0 0 0 0 0 0 0 0 0 0 0 0 0.0111100770834375 0 0 0 0 0 0 0 0 0 0 0 0 0 0 0 0 0 0 0 0 0 0 0 0 0 0 0 0 0 0 0 0 0 0 0 0 0 0 0 0 0 0 0 0 0 0 0 0 0 0 0 0 0 0 0 0 0 0 0 0 0 0 0 0 0 0 0.00780510388586562 0 0 0 0 0 0 0 0 0 0 0 0 0 0 0 0 0 0 0 0 0 0 0 0 0 0 0 0 0 0 0 0 0 0 0 0 0 0 0 0 0 0 0 0 0 0 0 0 0 0 0 0 0 0 0 0 0 0 0 0 0 0 0 0 0 0 0 0 0 0 0 0 0 0 0 0 0 0 0 0 0 0 0 0 0 0 0 0.0124176427507105 0 0 0 0 0 0 0 0 0 0 0 0 0 0 0 0 0 0 0 0 0 0 0 0 0 0 0 0 0 0 0 0 0 0 0 0 0 0 0 0 0 0 0 0 0 0 0 0 0 0 0 0.729581064458971 0 0.026187580297844 0 0 0 0 0 0 0 0 0 0 0 0 0 0 0 0 0.00613079098594246 0 0 0 0 0 0 0 0.00973716544503735 0 0 0 0 0 0 0 0 0 0 0 0 0 0 0 0 0 0 0.0577914090979501 0 0 0 0 0 0 0 0 0.0307985338278967 0 0 0 0 0 0.0605150704964657 0 0 0 0.00878483442671681 0 0 0 0 0 0 0 0.0192548493710035 0 0 0 0 0 0.0198858778721584
0 0 0 0 0 0 0 0 0 0 0 0 0 0 0 0 0 0 0 0 0 0 0 0 0 0 0 0 0 0 0 0 0 0 0 0 0 0 0 0 0 0 0 0 0 0 0 0 0 0 0 0 0 0 0 0 0 0 0 0 0 0 0 0 0 0 0 0 0 0 0 0 0 0 0 0 0 0 0 0.0112127618463334 0 0 0 0 0 0 0 0 0 0 0 0 0 0 0 0 0 0 0 0 0 0 0 0 0 0 0 0 0 0 0 0 0 0 0 0 0 0 0 0 0 0 0 0 0 0 0 0 0 0 0 0 0 0 0 0 0 0 0 0 0 0 0 0 0 0 0 0 0 0 0 0 0 0 0 0 0 0 0 0 0 0 0 0 0 0 0 0 0 0 0 0 0 0 0 0 0 0 0 0 0 0 0.014206636752128 0.839489636289311 0 0 0 0 0 0 0 0 0 0 0 0 0 0 0 0 0 0 0 0 0 0 0 0 0 0 0 0 0 0 0 0.0138756026679555 0 0 0 0 0 0 0 0 0 0 0 0 0 0 0 0 0 0 0 0 0 0.00907897911283262 0.00225252024053501 0 0 0 0 0 0 0 0 0 0.00571321042826607 0 0 0 0 0 0 0 0 0 0.00773508077790809 0 0 0 0 0 0 0 0 0.0101066018664741 0 0 0 0 0 0 0 0 0 0 0.0151620946072866 0 0 0 0 0 0 0 0 0 0 0 0 0 0 0.0558817714686185 0.0152851039423514 0 0 0 0 0 0 0 0 0 0 0 0 0 0 0 0 0 0 0 0 0 0 0 0 0
0 0 0 0 0 0 0 0 0 0 0 0 0 0 0 0 0 0 0 0 0 0 0 0 0 0 0 0 0 0 0 0 0 0 0 0 0 0 0 0 0 0 0 0 0 0 0 0 0 0 0 0 0 0 0 0 0 0 0 0 0 0 0 0 0 0 0 0 0 0 0 0 0 0 0 0 0 0 0 0 0 0 0 0 0 0 0 0 0 0 0 0 0 0 0 0 0 0 0 0 0 0 0 0 0 0 0 0 0 0 0 0 0 0 0 0 0 0 0 0 0 0 0 0 0 0 0 0 0 0 0 0 0 0 0 0 0 0 0 0 0 0 0 0 0 0 0 0 0 0 0 0 0 0 0 0 0 0 0 0 0 0 0 0 0 0 0 0 0 0 0 0 0 0 0 0 0 0 0 0 0 0 0 0.0254000423130977 0 0 0 0 0 0 0 0 0 0 0.0326214921818148 0 0 0 0 0 0 0 0 0 0 0 0 0 0.0179003877573545 0 0 0 0 0 0 0 0 0 0 0 0 0 0 0 0 0 0 0 0 0 0 0 0 0 0 0 0.0135353407696744 0 0 0 0.0742157851706562 0.128564051066504 0 0.275432058231215 0 0.0651488872268411 0.068495991777904 0 0 0.0642938571050285 0.0281281374330173 0.0722410017960579 0 0 0 0 0.0337566262617262 0.0293420432619703 0 0 0 0 0 0 0 0 0 0 0 0 0 0 0 0 0 0 0 0 0 0 0 0 0 0 0 0 0.0709242976471377 0 0 0 0 0 0 0 0 0 0 0 0 0 0 0 0 0 0 0 0 0 0 0 0 0 0 0 0 0 0 0 0 0
0 0 0 0 0 0 0 0 0 0 0 0 0 0 0 0 0 0 0 0 0 0 0 0 0 0 0 0 0 0 0 0 0 0 0 0 0 0 0 0 0 0 0 0 0 0 0 0 0 0 0 0 0 0 0 0 0 0 0 0 0 0 0 0 0 0 0 0 0 0 0 0 0 0 0 0 0 0 0 0 0 0 0 0 0 0 0 0 0 0 0 0 0 0 0 0 0 0 0 0 0 0 0 0 0 0 0 0 0 0 0 0 0 0 0 0 0 0 0 0 0 0 0 0 0 0 0 0 0 0 0 0 0 0 0 0 0 0 0 0 0 0 0 0 0 0 0 0 0 0 0 0 0 0 0 0 0.00969168429667527 0 0 0 0.0122927222371699 0.010795932630817 0 0 0 0 0.0355590188412241 0 0 0 0 0 0 0 0 0 0 0.0192550436876295 0 0 0 0 0 0 0 0 0 0 0 0 0 0 0 0 0 0 0 0 0 0.114494916005307 0 0 0 0 0 0 0 0.168113840552865 0 0 0 0 0 0 0 0.0421806372881672 0.0377577219869239 0 0 0 0 0 0 0 0 0 0 0 0 0 0 0 0 0 0 0 0 0 0 0 0 0 0 0 0 0 0 0 0 0 0 0 0 0 0 0 0 0 0 0 0 0 0 0 0 0 0 0 0 0 0 0 0 0 0 0 0 0 0 0 0 0 0 0 0 0 0 0 0 0.0894902833662751 0 0 0.10954273394371 0 0 0 0 0 0.296716935496058 0.0167142682215942 0 0 0 0 0.00773423168922054 0.00952473367718226 0.00207723872197212 0.00656954712312634 0.00228749671725927 0 0 0 0 0 0 0 0 0 0 0.00920101351682427
0 0 0 0 0 0 0 0 0 0 0 0 0 0 0 0 0 0 0 0 0 0 0 0 0 0 0 0 0 0 0 0 0 0 0 0 0 0 0 0 0 0 0 0 0 0 0 0 0 0 0 0 0 0 0 0 0 0 0 0 0 0 0 0 0 0 0 0 0 0 0 0 0 0 0 0 0 0 0 0 0 0 0 0 0 0 0 0 0 0 0 0 0 0 0 0 0 0 0 0 0 0 0 0 0 0 0 0 0 0 0 0 0 0 0 0 0 0 0 0 0 0 0 0 0 0 0 0 0 0 0 0 0 0 0 0 0 0 0 0 0 0 0 0 0 0 0 0 0 0 0 0 0 0 0 0 0 0 0 0 0.0114095178205181 0 0 0 0 0 0.0144141264104078 0 0 0 0 0 0 0 0 0 0 0.00509731989816702 0 0 0 0 0 0 0 0 0 0 0 0 0 0 0 0 0 0 0 0 0 0.169554616548295 0 0 0 0 0 0 0 0.170399748628731 0 0 0 0 0 0 0 0.0580339163191558 0.0446620809687327 0 0 0 0 0 0 0 0 0 0 0 0 0 0 0 0 0 0 0 0 0 0 0 0 0 0 0 0 0 0 0 0 0 0 0 0 0 0 0 0 0 0 0 0 0 0 0 0 0 0 0 0 0 0 0 0 0 0 0 0 0 0 0 0 0 0 0 0 0 0 0 0 0.0327135463942437 0 0.0170612947296558 0.133097871731475 0 0 0 0 0.265355320106533 0 0.0237292749601904 0 0 0 0 0.0103437705145405 0.0124777944965436 0.00507081824659306 0.0105335196759581 0.00314712533215957 0 0 0 0 0 0 0 0 0 0 0.0128983372180992
0 0 0 0 0 0 0 0 0 0 0 0 0 0 0 0 0 0 0 0 0 0 0 0 0 0 0 0 0 0 0 0 0.00372780613255849 0.0247802643822488 0 0 0 0 0 0 0 0 0 0 0 0 0 0 0 0 0 0 0 0 0.0108909274360547 0 0 0 0 0 0 0 0 0 0 0 0 0 0 0 0 0.00989329071178099 0 0 0 0 0 0 0 0 0 0 0 0 0 0 0 0 0 0 0 0 0 0 0 0 0 0 0 0 0.04068290401222 0.0099706268979219 0 0 0 0 0 0 0 0 0 0 0 0 0 0 0 0 0 0 0 0 0 0 0 0 0 0 0 0 0 0 0 0 0 0 0 0 0 0 0 0 0 0 0 0 0 0 0 0 0 0 0 0 0 0 0 0 0 0 0 0 0 0 0 0 0 0 0 0 0 0 0 0 0 0 0 0 0 0 0 0 0 0 0 0 0 0 0.0143521766402556 0 0 0 0 0 0 0 0 0 0 0.0116213675041692 0 0 0 0 0 0 0 0.0460060872976525 0 0 0 0 0 0 0 0 0.0285185672348144 0 0 0 0 0 0 0 0 0 0 0 0 0 0 0 0 0 0 0 0 0 0.00165521357525556 0 0 0 0 0 0 0 0 0 0 0 0 0 0 0 0 0 0.00309502006215418 0 0 0.0599374165062907 0 0 0 0 0 0 0 0 0 0 0 0 0 0 0 0 0 0 0 0 0 0 0 0 0 0 0 0 0.00593502227589998 0 0 0.00593502227589998 0 0 0 0 0 0.0304110877602576 0.048277368737351 0 0 0 0 0 0 0.0125106718124207 0.00997627113255614 0.293759940485344 0.0413488006970156 0 0.00727864596313753 0 0 0.0104993952533417 0 0.0170098263387541 0 0.0490515685180048 0 0.20287471035664
0 0 0 0 0 0 0 0 0 0 0 0 0 0 0 0 0 0 0 0 0 0 0 0 0 0 0 0 0 0 0 0 0 0 0 0 0 0 0 0 0 0 0 0 0 0 0 0 0 0 0 0 0 0 0 0 0 0 0 0 0 0 0 0 0 0 0 0 0 0 0 0 0 0 0 0 0 0 0 0 0 0 0 0 0 0 0 0 0 0 0 0 0 0 0 0 0 0 0 0 0.00102229689317796 0 0 0 0 0 0 0 0 0 0 0 0 0 0 0 0 0 0 0 0 0 0 0 0 0 0 0 0 0 0 0 0 0 0 0 0 0 0 0 0 0 0 0 0 0 0 0 0 0 0 0 0 0 0 0 0 0 0 0 0 0 0 0 0 0 0 0 0 0 0 0 0 0 0 0 0 0 0 0 0 0 0 0 0 0 0 0.0055087146794706 0.0341985865852868 0.00551602411150753 0 0 0 0 0 0 0 0 0 0 0 0 0 0 0 0 0 0 0 0 0 0 0 0 0 0 0 0 0 0 0 0 0 0 0 0 0 0 0 0 0 0 0 0.000588860787399935 0 0 0 0 0.024119083880364 0 0 0 0 0 0 0 0 0 0.0512477515956484 0.0135637766612332 0.00161302671374861 0.01907841032785 0 0.0062901018762289 0.0347890091662971 0.0601219918868078 0.0143011478177476 0.0286086130192842 0.00412530343676198 0.0892114638713789 0.0266896950829993 0.137235877828491 0 0 0 0 0 0 0 0 0 0 0 0 0 0 0 0 0 0 0 0 0 0 0 0 0 0 0 0 0 0 0 0 0 0 0 0 0 0 0 0.0110470067224092 0.168889277426551 0.0761767704341985 0 0 0 0 0 0 0 0 0.0181235932071059 0.0478640244742298 0.0948657347636247 0 0 0 0 0.0252038567501975
0 0 0 0 0 0 0 0 0 0 0 0 0 0 0 0 0 0 0 0 0 0 0 0 0 0 0 0 0 0 0 0 0 0.0104952518348759 0 0 0 0 0 0 0 0 0 0 0 0 0 0 0 0 0 0 0 0 0.0161375613512131 0 0.00606894052062898 0 0 0 0 0 0 0 0 0 0 0 0 0 0 0.00922235391269741 0 0 0 0 0 0 0 0 0 0 0 0 0 0 0 0 0 0 0 0 0 0 0 0.000357892649216106 0 0 0 0 0.00384832215632998 0.0218545457718341 0 0 0 0 0 0 0 0 0 0 0 0 0 0 0 0 0 0 0 0 0 0 0 0 0 0 0 0 0 0 0 0 0 0 0 0 0 0.00708317795989186 0 0 0 0 0.0128782677142437 0 0 0.0217176388527476 0 0 0.0602405750702844 0.00930484081020413 0 0 0.0191579061879379 0 0 0 0 0 0 0 0 0 0 0 0 0 0 0 0 0 0 0 0 0 0 0 0 0 0 0 0 0.000897257967482897 0 0 0 0 0.0162105569484621 0 0 0 0 0 0 0.00105472017122113 0 0 0 0.00076918366289355 0 0 0 0 0 0 0 0.000926332050504572 0 0 0 0 0 0 0 0.00242159705282488 0 0 0 0 0 0 0 0 0 0 0 0 0 0 0 0 0 0 0 0 0.000773197257935676 0.00610870314667437 0.000997995281144563 0 0.0027684970456221 0.000541542705785285 0.000917004914178504 0.00829937273941004 0.000895902586975159 0 0.0026188786189346 0 0 0 0.00378858267985375 0.00499947595017897 0.00156263304315399 0.00147754656032321 0.0113988985447232 0.00371635326811549 0.0137473129306328 0 0.00172839485012054 0.163498295770195 0 0.00670828875024888 0 0 0 0 0 0 0 0 0 0 0 0 0 0 0 0 0 0 0 0 0 0 0 0 0.000960157954828926 0 0 0 0 0 0 0 0.00343118779148686 0 0 0 0 0 0.00945995546533949 0 0.0484903163202447 0.0188706397420184 0 0.0106589789275362 0.0793953399963602 0 0.0156994947721012 0.0113249764943826 0.00677536738983845 0 0.00342744152287991 0.0337869553449111 0.0136655245083126 0.0755403411207422 0.0273552380576023 0.0817142638164885 0.0671371927314467 0.0351128287537796
0 0 0 0 0 0 0 0 0 0 0 0 0 0 0 0 0 0 0 0 0 0 0 0 0 0 0 0 0 0 0 0 0 0 0 0 0 0 0 0 0 0 0 0 0 0 0 0 0 0 0 0 0 0 0 0 0 0 0 0 0 0 0 0 0 0 0 0 0 0 0 0 0 0 0 0 0 0 0 0 0 0 0 0 0 0 0 0 0 0 0 0 0 0 0 0 0 0 0 0 0.00125854377250695 0 0 0 0 0 0 0 0 0 0 0 0 0 0 0 0 0 0 0 0 0 0 0 0 0 0 0 0 0 0 0 0 0 0 0 0 0 0 0.00107742750867109 0 0 0 0 0 0 0 0.001800285214023 0 0 0.0138349762412479 0.0101214027944569 0 0 0 0 0 0 0 0 0 0 0 0 0 0 0 0 0 0 0 0 0 0 0 0 0 0 0 0 0 0 0 0 0 0 0 0.00664112940242598 0.0325355017321953 0.00611961550587531 0 0 0 0 0 0 0 0 0 0 0 0 0 0 0 0 0 0 0 0 0 0 0 0 0 0.00115417027635456 0 0 0 0 0 0 0 0 0 0 0 0 0 0 0 0 0 0.000466589384335447 0 0 0.000400341135510676 0.0625583876380704 0.0305558254614704 0 0 0 0.000271059816249697 0.00291658107835435 0.000364208585103126 0 0.0055660157625481 0 0.0430099314350269 0.00749595213110258 0.00214086919460059 0.0304627845637988 0.00104004658978005 0.0043423989760882 0.0362644992557214 0.0328461344382824 0.0148380832334639 0.0269233542173215 0.0452323648079711 0.130152541119942 0.0201574544736279 0.0672596262635802 0 0 0 0 0 0 0 0 0 0 0 0 0 0 0 0 0 0 0 0 0 0 0 0 0 0 0 0 0 0 0 0 0 0 0 0 0 0 0.142644370863949 0.047825894760754 0 0.04874707214176 0 0 0 0 0 0 0 0 0.0114033906033045 0.0462423601647998 0.0273014243369639 0.00227433016485117 0.00313916501183612 0.00305569243792215 0 0.0275581975041525
0 0 0 0 0 0 0 0 0 0 0 0 0 0 0 0 0 0 0 0 0 0 0 0 0 0 0 0 0 0 0 0 0 0 0 0 0 0 0 0 0 0 0 0 0 0 0 0 0 0 0 0 0 0 0 0 0 0 0 0 0 0 0 0 0 0 0 0 0 0 0 0 0 0 0 0 0 0 0 0 0 0 0 0 0 0 0 0 0 0 0 0 0 0 0 0 0 0 0 0 0 0 0 0 0 0 0 0 0 0 0 0 0 0 0 0 0 0 0 0 0 0 0 0 0 0 0 0 0 0 0 0 0 0 0 0 0 0 0 0 0 0 0 0 0 0 0 0 0 0 0 0 0 0 0 0 0 0 0 0 0 0 0 0 0 0 0 0 0 0 0 0 0 0 0 0 0 0 0 0 0 0 0 0 0 0 0 0.00375181056947158 0.0379170723835607 0.0169850134632159 0 0 0 0 0 0 0 0 0 0 0 0 0 0 0 0 0 0 0 0 0 0 0 0 0 0 0 0 0 0 0 0 0 0 0 0 0 0 0 0 0 0 0 0.00128260636635094 0 0 0 0 0.00993780090959341 0 0 0 0 0 0 0 0 0 0.0235874140763953 0.012895459720571 0 0 0 0.00273106700421278 0.00421530743997359 0.0432721158494744 0.00303823561858756 0.0143957166334413 0 0.103542729423171 0.00333054728611737 0.106448315944819 0 0 0 0 0 0 0 0 0 0 0 0 0 0 0 0 0 0 0 0 0 0 0 0 0 0 0 0 0 0 0 0 0 0 0 0 0 0 0.173215010855721 0.0501077750319811 0.131237800976726 0 0 0 0 0 0 0 0 0 0.0034399137665037 0.0604467160861792 0.108672106054183 0 0.050570872466521 0 0.00341002792053323 0.0315685641526957
0 0 0 0 0 0 0 0 0 0 0 0 0 0 0 0 0 0 0 0 0 0 0 0 0 0 0 0 0 0 0 0 0 0 0 0 0 0 0 0 0 0 0 0 0 0 0 0 0 0 0 0 0 0 0 0 0 0 0 0 0 0 0 0 0 0 0 0 0 0 0 0 0 0 0 0 0 0 0 0 0 0 0 0 0 0 0 0 0 0 0 0 0 0 0 0 0 0 0 0 0 0 0 0 0 0 0 0 0 0 0 0 0 0 0 0 0 0 0 0 0 0 0 0 0 0 0 0 0 0 0 0 0 0 0 0 0 0 0 0 0 0 0 0 0 0 0 0 0 0 0 0 0 0 0 0 0 0 0 0 0 0 0 0 0 0 0.0393592646642002 0 0 0 0 0 0 0 0 0 0 0 0 0 0 0 0 0 0 0 0 0 0 0 0 0 0 0.0384778058287032 0 0 0 0 0 0.028273547059537 0 0 0 0 0 0 0 0.0340264971616207 0 0 0 0 0 0 0 0.124127272808973 0 0 0 0 0 0 0 0 0 0 0 0 0 0 0 0 0 0 0 0 0 0 0 0 0 0 0 0.0283267841927641 0 0 0 0.0169495857736677 0 0 0 0 0 0 0 0 0 0 0 0 0 0 0 0 0 0 0 0 0 0 0 0 0 0.119868891916987 0.106940419650808 0 0 0 0 0 0 0 0 0 0 0 0 0 0 0.0547458299993822 0 0 0.185375258077917 0 0 0 0 0.0895740267160613 0.133954816149379 0 0 0 0 0 0 0 0 0 0 0 0 0 0 0 0 0 0 0 0 0
0 0 0 0 0 0 0 0 0 0 0 0 0 0 0 0 0 0 0 0 0 0 0 0 0 0 0 0 0 0 0 0 0 0 0 0 0 0 0 0 0 0 0 0 0 0 0 0 0 0 0 0 0 0 0 0 0 0 0 0 0 0 0 0 0 0 0 0 0 0 0 0 0 0 0 0 0 0 0 0 0 0 0 0 0 0 0 0 0 0 0 0 0 0 0 0 0 0 0 0 0 0 0 0 0 0 0 0 0 0 0 0 0 0 0 0 0 0 0 0 0 0 0 0 0 0 0 0 0 0 0 0 0 0 0 0 0 0 0 0 0 0 0 0 0 0 0 0 0 0 0 0 0 0 0 0 0 0 0 0 0 0 0 0 0 0 0 0 0 0 0 0 0 0 0 0 0 0 0 0 0 0 0 0 0 0 0 0 0.0802538499349134 0 0 0 0 0 0 0 0 0 0 0.00728956672003577 0 0 0 0 0 0 0 0.0248328308437804 0 0 0 0 0 0 0 0.0365267324399722 0 0 0 0 0 0 0 0 0 0 0 0 0 0 0 0 0 0 0 0 0 0 0.00358154264769893 0 0 0 0 0 0 0 0 0 0 0 0 0 0 0 0 0 0 0 0 0.19136460439137 0 0 0 0 0 0 0 0 0 0 0 0 0 0 0 0 0 0 0 0 0 0 0 0 0 0 0 0 0 0 0 0 0 0 0.00335451365665419 0 0 0.0239084092543632 0.0350227468188004 0.0172597255024536 0 0.0717844939271911 0 0 0 0 0.050323416535354 0 0 0 0 0 0 0 0 0 0 0 0 0.454497567327413
0 0 0 0 0 0 0 0 0 0 0 0 0 0 0 0 0 0 0 0 0 0 0 0 0 0 0 0 0 0 0 0 0 0.015453625295826 0 0 0 0 0 0 0 0 0 0 0 0 0 0 0 0 0 0 0 0 0.00912242416810729 0 0 0 0 0 0 0 0 0 0 0 0 0 0 0 0 0 0 0 0 0 0 0 0 0 0 0 0 0 0 0 0 0 0 0 0 0 0 0 0 0 0 0 0 0 0.0215185402800646 0.0560126990662059 0 0 0 0 0 0 0 0 0 0 0 0 0 0 0 0 0 0 0 0 0 0 0 0 0 0 0 0 0 0 0 0 0 0 0 0 0 0.00958912971053722 0 0 0 0 0.0363462714647136 0 0 0.0258621078673982 0 0 0.0386095357863635 0 0 0 0.0268350463110472 0 0 0 0 0 0 0 0 0 0 0 0 0 0 0 0 0 0 0 0 0 0 0 0 0 0 0 0 0 0 0 0 0 0 0 0 0 0 0 0 0 0 0 0 0.0147060602824853 0 0 0 0 0 0 0 0.0268266896894186 0 0 0 0 0 0 0 0 0 0 0 0 0 0 0 0 0 0 0 0 0 0 0 0 0 0 0 0 0 0.00991890107320264 0 0 0 0 0 0 0 0 0.00442445579061695 0 0 0 0 0 0 0 0 0 0 0 0 0.152306614090967 0 0 0 0 0 0 0 0 0 0 0 0 0 0 0 0 0 0 0 0 0 0 0 0 0 0 0 0 0 0 0 0 0 0 0 0 0 0.00319469743783789 0.00872038991228947 0.00843270640736256 0 0.327608782512498 0 0 0 0.0308329871507053 0 0 0 0 0 0 0 0 0 0.0193572046408248 0 0 0.116663188934571 0.0376579421269567
0 0 0 0 0 0 0 0 0 0 0 0 0 0 0 0 0 0 0 0 0 0 0 0 0 0 0 0 0 0 0 0 0 0.00205924951797084 0 0 0 0 0 0 0 0 0 0 0 0 0 0 0 0 0 0 0 0 0 0 0 0 0 0 0 0 0 0 0 0 0 0 0 0 0 0 0 0 0 0 0 0 0 0 0 0 0 0 0 0 0 0 0 0 0 0 0 0 0 0 0 0 0 0 0.00173706347359857 0 0 0 0 0 0 0 0 0 0 0 0 0 0 0 0 0 0 0 0 0 0 0 0 0 0 0 0 0 0 0 0 0 0 0 0 0 0 0 0 0 0 0 0 0 0 0 0 0 0 0 0 0 0 0 0 0 0 0 0 0 0 0 0 0 0 0.0013211531898466 0 0 0 0 0 0 0 0 0 0 0 0 0 0 0 0 0 0 0 0 0.0180013587089798 0 0 0 0 0.00415513289878962 0 0.00205232450641927 0.0772674538559581 0 0 0.00220733740101636 0 0 0 0 0 0 0 0.00669700434046518 0 0 0 0 0 0 0 0 0.153379603076669 0 0.00400111358240546 0 0 0 0 0.00542180729997333 0 0 0 0 0 0 0 0 0 0 0 0 0 0 0 0 0 0 0 0 0 0 0 0 0 0 0 0.00249614283288843 0.006917196192271 0.00149969283918086 0.00510331701446691 0 0.0078962591486379 0 0 0.00839814398746769 0 0 0.00488412917866856 0 0 0 0 0 0 0 0 0 0 0.0184792075350243 0.0163838114281571 0 0 0 0 0 0 0 0 0 0 0 0 0 0 0 0 0 0 0 0 0 0 0.00364010453553498 0.00652629153456543 0.0894594879173442 0 0 0 0 0 0 0 0 0.0608338526126156 0.0731561333892716 0.171828957879258 0.027244377980492 0 0.0436422609029496 0.0234747550240022 0 0 0.0150726691339508 0 0.134762607081161
0 0 0 0 0 0 0 0 0 0 0 0 0 0 0 0 0 0 0 0 0 0 0 0 0 0 0 0 0 0 0 0 0 0 0 0 0 0 0 0 0 0 0 0 0 0 0 0 0 0 0 0 0 0 0 0 0 0 0 0 0 0 0 0 0 0 0 0 0 0 0 0 0 0 0 0 0 0 0 0 0 0 0 0 0 0 0 0 0 0 0 0 0 0 0 0 0 0 0 0 0 0 0 0 0 0 0 0 0 0 0 0 0 0 0 0 0 0 0 0 0 0 0 0 0 0 0 0 0 0 0 0 0 0 0 0 0 0 0 0 0 0 0 0 0 0 0 0.0169653025399466 0 0 0.00839338606225334 0 0 0 0.0168993608761926 0 0 0 0 0 0 0 0 0 0 0 0 0 0 0 0 0 0 0 0 0 0 0 0 0 0 0 0 0 0 0 0 0 0 0 0 0 0 0 0 0 0 0 0 0 0 0 0 0 0 0 0 0.010562232206877 0 0 0 0 0 0 0 0 0 0 0 0 0 0 0 0 0 0 0 0 0 0 0 0 0 0 0 0 0 0 0 0 0 0 0 0 0 0 0.00487327275191676 0 0 0 0.00382531108711359 0.00851804349753038 0.0108227483899957 0.00397612195516799 0.0138789027150831 0.00258308321850398 0.0163160270651263 0 0 0.026814169053621 0 0 0 0 0 0 0 0 0 0 0 0 0 0 0 0 0 0 0 0 0 0 0 0 0 0 0 0 0 0 0 0 0 0 0 0 0 0.00305302478388563 0.00469676060659305 0.0303311013768907 0 0.0562176550139347 0 0 0 0 0 0.146533440942294 0 0.134183768430261 0.135086583752792 0.00753772004298719 0 0.109335917172004 0.0424630841716462 0.112513909729777 0 0.0736190725576069 0 0
0 0 0 0 0 0 0 0 0 0 0 0 0 0 0 0 0 0 0 0 0 0 0 0 0 0 0 0 0 0 0 0 0 0 0 0 0 0 0 0 0 0 0 0 0 0 0 0 0 0 0 0 0 0 0 0 0 0 0 0 0 0 0 0 0 0 0 0 0 0 0 0 0 0 0 0 0 0 0 0 0 0 0 0 0 0 0 0 0 0 0 0 0 0 0 0 0 0 0 0 0 0 0 0 0 0 0 0 0 0 0 0 0 0 0 0 0 0 0 0 0 0 0 0 0 0 0 0 0 0 0 0 0 0 0 0 0 0 0 0 0 0 0 0 0 0 0 0 0 0 0 0 0 0 0 0 0 0 0 0 0 0 0 0 0 0 0 0 0 0 0 0 0 0 0 0 0 0 0 0 0 0 0 0 0 0 0 0 0 0 0 0 0 0 0 0 0.0138499891808757 0 0 0 0 0 0 0 0 0 0 0.00370057227264181 0 0 0 0 0 0 0 0 0.0092170557478032 0 0 0 0 0 0 0.0111828472785739 0 0 0 0 0 0 0 0 0 0 0 0 0 0 0 0 0 0 0 0 0 0 0 0 0 0 0 0 0.0312310770082804 0 0.00512387671976898 0 0.00476017205248073 0 0 0 0 0 0 0 0 0 0 0 0 0 0 0 0 0 0 0 0 0 0 0 0 0 0 0 0 0 0 0 0 0 0 0 0 0 0 0 0 0 0 0 0 0.0479852496537221 0 0 0 0 0 0.208509366915565 0.158775461705457 0 0.147280837449962 0.0751084221593177 0 0.038099399609321 0.0270253958151454 0.0676939699170992 0 0.150456306513986 0 0
0 0 0 0 0 0 0 0 0 0 0 0 0 0 0 0 0 0 0 0 0 0 0 0 0 0 0 0 0 0 0 0 0 0 0 0 0 0 0 0 0 0 0 0 0 0 0 0 0 0 0 0 0 0 0 0 0 0 0 0 0 0 0 0 0 0 0 0 0 0 0 0 0 0 0 0 0 0.00172797823127396 0 0 0 0 0 0 0 0 0 0 0 0 0 0 0 0 0 0 0 0 0 0 0 0 0 0 0 0 0 0 0 0 0 0 0 0 0 0 0 0 0 0 0 0 0 0 0 0 0 0 0 0 0 0 0 0 0 0 0 0 0 0 0 0 0 0 0 0 0 0 0 0 0 0 0 0 0 0 0.0015620315137164 0.00157776169040504 0 0 0 0 0 0 0 0 0 0 0 0 0 0 0.0044780031213076 0 0 0 0.00188655908546902 0 0 0.00542746401742085 0 0 0 0.0122625138631051 0 0 0 0 0 0 0 0 0 0 0 0.00292578449314063 0.0376396810772704 0 0 0 0 0 0 0 0 0 0 0 0.0144199812055134 0 0 0 0 0 0 0 0.0492392553453351 0 0.00818600855403781 0 0.0263324252500617 0 0 0.0105699186666987 0 0.0109510548153631 0 0 0 0.00214317391570416 0 0 0 0 0.006677405445482 0.0079258483794086 0 0 0 0 0 0 0 0 0 0 0 0 0 0.00354095482042565 0.0023449027087046 0.0223419276613897 0.137485579657719 0.00831601825602749 0.0343359091631223 0.00578535088261348 0.0596068091253689 0 0 0 0 0.00481998385717301 0 0 0 0 0 0 0 0 0 0 0 0 0.00511509024405949 0.00178985924839953 0 0 0 0.00149532544802998 0 0.00189676366971542 0 0.00337065528687186 0 0 0 0 0 0 0 0 0 0.00383720136934038 0 0 0 0 0 0.00198248353514794 0 0.00900852378482681 0 0 0 0 0 0.153681472600419 0.0501586627227608 0.0462164491897805 0 0 0.0159914390665105 0.0237691405768415 0.190052854611514 0.00220023798232265 0 0.0049235558602015 0 0
0 0 0 0 0 0 0 0 0 0 0 0 0 0 0 0 0 0 0 0 0 0 0 0 0 0 0 0 0 0 0 0 0 0 0 0 0 0 0 0 0 0 0 0 0 0 0 0 0 0 0 0 0 0 0 0 0 0 0 0 0 0 0 0 0 0 0 0 0 0 0 0 0 0 0 0 0 0 0 0 0 0 0 0 0 0 0 0 0 0 0 0 0 0 0 0 0 0 0 0 0 0 0 0 0 0 0 0 0 0 0 0 0 0 0 0 0 0 0 0 0 0 0 0 0 0 0 0 0 0 0 0 0 0 0 0 0 0 0 0 0 0 0 0 0 0 0 0 0 0 0 0 0 0 0 0 0 0 0 0 0 0 0 0 0 0 0 0 0 0 0 0 0 0 0 0 0 0 0 0 0 0 0 0 0 0 0 0 0 0 0 0 0 0.0972486163859509 0 0 0.332630199114907 0 0 0 0 0 0 0 0 0 0 0 0 0 0 0 0 0 0 0 0.0188744163707989 0 0.105028809785681 0 0 0 0 0.141313073595499 0 0 0 0 0 0 0 0 0 0 0 0 0 0 0 0 0 0 0 0 0 0 0 0 0 0 0 0 0 0 0 0 0 0 0 0 0 0 0 0 0 0 0 0 0 0 0 0 0 0 0 0 0 0 0 0 0 0 0 0 0 0 0 0.0356489351788574 0 0 0 0 0 0 0 0 0 0 0 0 0 0 0 0 0 0 0 0.129318996885873 0.0148536780649963 0.125083274617437 0 0 0 0 0 0 0 0 0 0
0 0 0 0 0 0 0 0 0 0 0 0 0 0 0 0 0 0 0 0 0 0 0 0 0 0 0 0 0.00620732206826022 0 0 0 0 0 0 0 0 0 0 0 0 0 0 0 0 0 0 0 0 0 0 0 0 0 0 0 0 0 0 0 0 0 0 0 0 0 0 0 0 0 0 0 0 0 0 0 0 0 0 0 0 0 0 0 0 0 0 0 0 0 0 0 0 0 0 0 0 0 0 0 0 0 0 0 0 0 0 0 0 0 0 0 0 0 0 0 0 0 0 0 0 0 0 0 0 0 0 0 0 0 0 0 0 0 0 0 0 0 0 0 0 0 0 0 0 0 0 0 0 0 0 0 0 0 0 0 0 0 0 0 0 0 0 0 0 0 0 0 0 0 0 0 0 0 0 0 0 0 0 0 0 0 0.00310127059560873 0.00423337226131553 0 0 0 0 0 0.00806611100236498 0 0 0 0 0 0.0267717516749857 0 0 0 0 0 0 0 0 0 0 0 0 0.0733736759390057 0 0 0 0 0 0 0 0 0 0 0 0 0 0 0 0 0 0 0 0 0 0 0 0 0 0 0 0.00319248000861438 0.0238597980833033 0.00401206020936641 0 0.00329251918512278 0 0.00620803302456385 0.0169902911743101 0.00270684514249665 0 0 0 0 0 0.00929446357670917 0.044070747761832 0.04301614781447 0.00795042311681507 0.0937253806375178 0.0107241297758914 0.0717112694889627 0 0.0281884484215338 0.0056127722206899 0.0914274848938429 0.0314838190983027 0 0 0 0 0 0 0 0 0 0 0 0 0 0 0 0 0 0 0 0 0 0 0 0 0.00352886282047164 0 0 0 0 0 0 0 0 0 0 0 0 0 0.0708800663775445 0.0156532813103528 0.0528033225106723 0.00591649356697875 0 0 0 0 0 0 0.0549290520175455 0 0 0.169753495657122 0 0 0.00731480856342712 0 0 0
0 0 0 0 0 0 0 0 0 0 0 0 0 0 0 0 0 0 0 0 0 0 0 0 0 0 0 0 0 0 0 0 0 0 0 0 0 0 0 0 0 0 0 0 0 0 0 0 0 0 0 0 0 0 0 0 0 0 0 0 0 0 0 0 0 0 0 0 0 0 0 0 0 0 0 0 0 0 0 0 0 0 0 0 0 0 0 0 0 0 0 0 0 0 0 0 0 0 0 0 0 0 0 0 0 0 0 0 0 0 0 0 0 0 0 0 0 0 0 0 0 0 0 0 0 0 0 0 0 0 0 0 0 0 0 0 0 0 0 0 0 0 0 0 0 0 0 0 0 0 0 0 0 0 0 0 0 0 0 0 0 0 0 0 0 0 0 0 0 0 0 0 0 0 0 0 0 0 0 0 0 0 0 0 0 0 0 0 0.00720573641109481 0 0 0 0 0 0 0 0 0 0 0 0 0 0 0 0 0 0 0 0 0 0 0 0 0 0 0 0 0 0 0 0 0 0 0 0 0 0 0 0 0 0 0 0 0 0 0 0.000625815332188497 0 0 0 0.00122133829707633 0 0 0.00497022246422559 0 0 0.00198799289167962 0 0 0 0.00417490362614894 0.0195155839269932 0 0.0029367087492355 0.0428493294065903 0.00367686732176531 0.0414792674225 0 0.00125998177054681 0.0247784078849562 0.0203701906741913 0 0 0 0 0 0 0 0 0 0 0 0 0 0 0 0 0 0 0 0 0 0 0 0 0 0 0 0 0 0 0 0 0 0.00179219083790203 0 0 0 0 0.00353073954296159 0.0672847848932299 0.0554641345382739 0.0769653215444143 0.0373695096560151 0 0 0 0.0481919834778702 0.0501232226162233 0.0147608329514641 0.0293464708971269 0 0.0610163989211412 0 0.199277339862447 0 0.0951390307001456 0.0747258682763133 0 0.00795982510527915
0 0 0 0 0 0 0 0 0 0 0 0 0 0 0 0 0 0 0 0 0 0 0 0 0 0 0 0 0 0 0 0 0 0 0 0 0 0 0 0 0 0 0 0 0 0 0 0 0 0 0 0 0 0 0 0 0 0 0 0 0 0 0 0 0 0 0 0 0 0 0 0 0 0 0 0 0 0 0 0 0 0 0 0 0 0 0 0 0 0 0 0 0 0 0 0 0 0 0 0 0 0 0 0 0 0 0 0 0 0 0 0 0 0 0 0 0 0 0 0 0 0 0 0 0 0 0 0 0 0 0 0 0 0 0 0 0 0 0 0 0 0 0 0 0 0 0 0 0 0 0.00141892024735826 0 0 0 0 0 0 0 0 0 0 0 0 0 0 0 0 0 0 0 0 0 0 0 0 0 0 0 0 0 0 0 0 0 0 0 0 0.00140612443317943 0.0171081716298957 0.00244388935149131 0 0 0 0 0 0 0 0 0 0 0 0 0 0 0 0 0 0 0 0 0 0 0 0 0 0 0.00317798155693736 0 0 0 0.00319425963627614 0 0 0 0 0 0 0 0 0 0 0 0 0 0.00223749521193889 0.00418536336699081 0 0 0 0 0 0 0 0 0 0 0 0 0 0.00785354176799085 0 0.0173539261253421 0 0.00437353429007854 0.0231399147550573 0.0657271846579209 0.017674388387305 0 0 0.0272856681771394 0.00246798350420917 0.154951088028624 0 0 0 0 0 0 0 0 0 0 0 0 0 0 0 0 0 0 0 0 0 0 0 0 0 0 0 0 0 0 0 0 0 0 0 0 0 0 0.103385587687048 0.0173913164607059 0.0352276255067623 0.0520841691730065 0 0 0 0.0200960914497503 0.0150914384722297 0.00811722840423206 0.181911338552815 0 0 0.154490182702606 0 0 0.0277121658774202 0.0148760723163974 0 0.0136173482692904
0 0 0 0 0 0 0 0 0 0 0 0 0 0 0 0 0 0 0 0 0 0 0 0 0 0 0 0 0 0 0 0 0.00369844139527634 0.0146629899305654 0 0 0 0 0 0 0 0 0 0 0 0 0 0 0 0 0 0 0 0 0.0231575972670265 0 0.00260882077423855 0 0 0 0 0 0 0 0 0 0 0 0 0 0 0.00861235428973309 0 0 0 0 0 0 0 0 0 0 0 0 0 0 0 0 0 0 0 0 0 0 0 0 0 0 0 0 0.0168877517504042 0 0 0 0 0 0 0 0 0 0 0 0 0 0 0 0 0 0 0 0 0 0 0 0 0 0 0 0 0 0 0 0 0 0 0 0 0 0 0.00956964836978961 0 0 0 0 0.0133289691058289 0 0 0.0108622074728476 0 0 0.00887066662382664 0 0 0 0.0112412176524181 0 0 0 0 0 0 0 0 0 0 0 0 0 0 0 0 0 0 0 0 0 0 0 0 0 0 0 0 0.00218026547185625 0 0 0 0 0 0 0 0 0 0 0 0 0 0 0 0.0179190830642309 0 0 0 0 0 0 0 0.0702851116674906 0 0 0 0 0 0 0 0 0 0 0 0 0 0 0 0 0 0 0 0 0 0 0 0 0 0 0 0 0 0.0119734967817689 0.0043159609063916 0 0.00595717756362818 0 0 0.00379764256810599 0.00224179694064074 0 0.0173871658931813 0 0 0 0.00198257558040955 0.00784030037622789 0.00451100542681159 0.00260954719287448 0.00601645602801617 0 0.00283877397498002 0 0 0.0885098795635808 0 0 0 0 0 0 0 0 0 0 0 0 0 0 0 0 0 0 0 0 0 0 0 0 0 0 0.00187905509261349 0 0 0 0 0 0 0 0 0 0 0 0 0.012707905808508 0 0.275495706928442 0.00840971578823565 0 0 0 0.0171087394461842 0 0.114592200859256 0.0582660300696095 0.00603510418061659 0 0 0 0 0 0 0.131638638194384 0 0
0 0 0 0 0 0 0 0 0 0 0 0 0 0 0 0 0 0 0 0 0 0 0 0 0 0 0 0 0 0 0 0 0 0 0 0 0 0 0 0 0 0 0 0 0 0 0 0 0 0 0 0 0 0 0 0 0 0 0 0 0 0 0 0 0 0 0 0 0 0 0 0 0 0 0 0 0 0 0 0 0 0 0 0 0 0 0 0 0 0 0 0 0 0 0 0 0 0 0 0 0 0 0 0 0 0 0 0 0 0 0 0 0 0 0 0 0 0 0 0 0 0 0 0 0 0 0 0 0 0 0 0 0 0 0 0 0 0 0 0 0 0 0 0 0 0 0 0 0 0 0.0075065154328254 0 0 0 0 0 0 0 0 0 0 0 0 0 0 0 0 0 0 0 0 0 0 0 0 0 0 0 0 0 0 0 0 0 0 0 0 0 0 0 0 0 0 0 0 0 0 0 0 0 0 0 0 0 0 0 0 0 0 0 0 0 0 0 0 0 0 0 0 0 0 0 0 0 0 0 0 0 0 0 0 0 0 0 0 0 0 0 0 0 0 0 0 0 0 0 0 0 0 0 0 0 0 0 0.0078959951649691 0 0.022258466945703 0 0 0.0197865628720566 0 0 0 0 0 0 0 0 0 0 0 0 0 0 0 0 0 0 0 0 0 0 0 0 0 0 0 0 0 0 0 0 0 0 0 0 0 0 0 0 0 0.196949335378102 0.0229150115017665 0.137118474229489 0 0 0 0 0 0 0 0 0.0115313897026269 0.417262696791478 0.156775551980983 0 0 0 0 0
0 0 0 0 0 0 0 0 0 0 0 0 0 0 0 0 0 0 0 0 0 0 0 0 0 0 0 0 0 0 0 0 0 0.00300147019268498 0 0 0 0 0 0 0 0 0 0 0 0 0 0 0 0 0 0 0 0 0.00397920413456133 0 0 0 0 0 0 0 0 0 0 0 0 0 0 0 0 0.00274009536179318 0 0 0 0 0 0 0 0 0 0 0 0 0 0 0.00245640850469324 0 0 0 0 0 0 0 0 0.00480149659720718 0 0 0 0 0 0 0 0 0 0 0 0 0 0 0 0 0 0 0 0 0 0 0 0 0 0 0 0 0 0 0 0 0 0 0 0 0 0 0 0 0 0 0 0 0 0 0 0 0 0 0 0 0 0 0.0289583020978504 0 0 0 0 0 0 0 0 0 0 0 0 0 0 0 0 0 0 0 0 0 0 0 0 0 0 0 0 0 0 0 0 0 0 0 0 0 0 0 0 0 0 0 0 0 0 0 0 0 0 0 0 0 0 0 0 0 0 0 0 0 0 0 0 0 0 0 0 0 0 0 0 0 0 0 0 0 0 0 0 0 0 0 0 0 0 0 0 0 0 0 0 0 0 0 0 0 0 0 0.0051584578598558 0 0 0.00472981809499673 0.0100448672321736 0 0.00621927981144146 0 0 0.00974826682177474 0 0 0 0 0 0 0 0 0 0 0 0 0 0 0 0 0 0 0 0 0 0 0 0 0 0 0 0 0 0 0 0 0 0 0 0 0 0 0 0.0357489749953388 0 0.290716949991318 0.0110223458543927 0 0 0 0 0.0360717343807834 0.0731435060113406 0.126331725561848 0.013174391673037 0 0 0.161949744971661 0.0415867143913728 0.128416245459875 0 0 0 0
0 0 0 0 0 0 0 0 0 0 0 0 0 0 0 0 0 0 0 0 0 0 0 0 0 0 0 0 0 0 0 0 0 0 0 0 0 0 0 0 0 0 0 0 0 0 0 0 0 0 0 0 0 0 0.00743959948935186 0 0 0 0 0 0 0 0 0 0 0 0 0 0 0 0 0 0 0 0 0 0 0 0 0 0 0 0 0 0 0 0 0 0 0 0 0 0 0 0 0 0 0 0 0 0 0.0193883406442789 0 0 0 0 0 0 0 0 0 0 0 0 0 0 0 0 0 0 0 0 0 0 0 0 0 0 0 0 0 0 0 0 0 0 0 0 0 0 0 0 0 0 0.0131767087289466 0 0 0.00977517053674142 0 0 0.056159756488425 0 0 0 0.00978344218514333 0 0 0 0 0 0 0 0 0 0 0 0 0 0 0 0 0 0 0 0 0 0 0 0 0 0 0 0 0 0 0 0 0 0.0113474298637547 0 0 0 0 0 0 0 0 0 0 0 0 0 0 0 0 0 0 0 0 0 0 0 0 0 0 0 0 0 0 0 0 0 0 0 0 0 0 0 0 0 0 0 0 0 0 0 0 0 0 0 0 0 0 0 0 0 0 0 0 0 0 0 0 0 0 0 0 0 0 0.103357219288034 0 0 0 0 0 0 0 0 0 0 0 0 0 0 0 0 0 0 0 0 0 0 0 0 0 0 0 0 0 0 0 0 0 0 0 0 0 0 0 0 0 0.523786117684737 0 0.0100191353980978 0 0 0.220578981259464 0 0 0 0 0 0 0 0 0 0 0 0 0.0151880984330256
0 0 0 0 0 0 0 0 0 0 0 0 0 0 0 0 0 0 0 0 0 0 0 0 0 0 0 0 0 0 0 0 0.00364308382503441 0.0184897731994128 0 0 0 0 0 0 0 0 0 0 0 0 0 0 0 0 0 0 0 0 0.0108334236600123 0 0.00144830496984722 0 0 0 0 0 0 0 0 0 0 0 0 0 0 0.0040990685821962 0 0 0 0 0 0 0 0 0 0 0 0 0 0 0 0 0 0 0 0 0 0 0 0 0 0 0 0 0.0310051291008211 0.00531070836528068 0 0 0 0 0 0 0 0 0 0 0 0 0 0 0 0 0 0 0 0 0 0 0 0 0 0 0 0 0 0 0 0 0 0 0 0 0 0.00437969160630543 0 0 0 0 0.00816903390390636 0 0 0.00234704124459067 0 0 0 0 0 0 0.00175688841870873 0 0 0 0 0 0 0 0 0 0 0 0 0 0 0 0 0 0 0 0 0 0 0 0 0 0 0 0 0 0 0 0 0 0.15638278873102 0.0122094916446025 0 0 0 0 0 0.00908645469779587 0 0 0 0 0 0 0 0 0 0 0 0.00553526419682757 0 0 0 0 0 0 0 0.00923328328627056 0.00331804872095917 0 0 0 0 0 0 0 0 0 0 0 0 0 0 0 0 0 0 0 0 0.00157489972211772 0.00109974744040378 0 0 0 0 0 0 0 0 0 0 0 0 0.00441858137298392 0 0 0.0081306808246068 0.00906336085806513 0.00230888993142185 0 0 0.189648307280967 0.00518134921944841 0.0259014339405942 0 0 0 0 0 0 0 0 0 0 0 0 0 0 0 0 0 0 0 0 0 0 0 0 0 0 0 0 0 0 0 0 0.00157696614470428 0 0 0.00479639704681841 0.00751843970144278 0.058124975615873 0.0301861783429604 0.0491091566243432 0.0390786344113036 0.0166277310493648 0 0.094387216982914 0.0127641740682551 0.126785748444031 0 0 0 0 0 0.0067816754198591 0.0149652180766538 0 0 0 0.0027227593272766 0
