# Supplementary material for: Recovery of neural dynamics criticality in personalized whole-brain models of stroke
Source: Nat Commun. 2022 Jun 27;13:3683. doi: 10.1038/s41467-022-30892-6 (PMC9237050; doi:10.1038/s41467-022-30892-6)
Supplement: Supplementary file 3 — Source Data [file 41467_2022_30892_MOESM3_ESM.zip › Source_Data/Tables/Table1/Structural_Connectivity/patients/pat_3_175_318_22_.txt]

0 0 0.00467959448837787 0.0671684715168799 0 0.118165339281092 0.101787492974699 0 0.0446724422826697 0.092558190619952 0.260242059965472 0.0272050119270702 0 0.0052950416237299 0.00346426403612122 0 0 0.00595881054617393 0 0 0 0 0 0 0 0 0 0 0 0.193283177415277 0.0163973566468639 0 0 0 0 0 0 0 0 0 0 0 0 0 0 0 0 0 0 0 0 0 0 0 0 0 0 0 0 0 0 0 0 0 0 0 0 0 0 0 0 0 0 0 0 0 0 0 0 0 0 0 0 0 0 0 0 0 0 0 0 0 0 0.00820304722804416 0 0 0 0 0 0 0 0 0 0 0 0 0 0 0 0 0 0 0 0 0 0 0 0 0 0 0 0 0 0 0 0 0 0.00472183933690495 0 0 0.0376200930151078 0 0 0.00857776709556431 0 0 0 0 0 0 0 0 0 0 0 0 0 0 0 0 0 0 0 0 0 0 0 0 0 0 0 0 0 0 0 0 0 0 0 0 0 0 0 0 0 0 0 0 0 0 0 0 0 0 0 0 0 0 0 0 0 0 0 0 0 0 0 0 0 0 0 0 0 0 0 0 0 0 0 0 0 0 0 0 0 0 0 0 0 0 0 0 0 0 0 0 0 0 0 0 0 0 0 0 0 0 0 0 0 0 0 0 0 0 0 0 0 0 0 0 0 0 0 0 0 0 0 0 0 0 0 0 0 0 0 0 0 0 0 0 0 0 0 0 0 0 0 0 0 0 0 0 0 0 0 0 0 0 0 0 0 0 0 0 0 0 0 0 0 0 0 0 0 0 0 0 0 0 0 0 0 0 0 0 0 0 0 0
0 0 0.016476790420878 0.0889040972895604 0.0195161983625933 0 0 0 0 0 0.0493016934174331 0.265101006524864 0 0 0 0 0.292176629273886 0 0.0813243108932392 0.03444630084175 0 0 0 0 0 0 0 0 0.0155635883642863 0.0765745798880797 0 0 0 0 0 0 0 0 0 0 0 0 0 0 0 0 0 0 0 0 0 0 0 0 0 0 0 0 0 0 0 0 0 0 0 0 0 0 0 0.044115062080037 0 0 0 0 0 0 0 0 0 0 0 0 0 0 0 0 0 0 0 0 0 0 0 0 0 0 0 0 0 0 0 0 0 0 0 0 0 0 0 0 0.0164997426433926 0 0 0 0 0 0 0 0 0 0 0 0 0 0 0 0 0 0 0 0 0 0 0 0 0 0 0 0 0 0 0 0 0 0 0 0 0 0 0 0 0 0 0 0 0 0 0 0 0 0 0 0 0 0 0 0 0 0 0 0 0 0 0 0 0 0 0 0 0 0 0 0 0 0 0 0 0 0 0 0 0 0 0 0 0 0 0 0 0 0 0 0 0 0 0 0 0 0 0 0 0 0 0 0 0 0 0 0 0 0 0 0 0 0 0 0 0 0 0 0 0 0 0 0 0 0 0 0 0 0 0 0 0 0 0 0 0 0 0 0 0 0 0 0 0 0 0 0 0 0 0 0 0 0 0 0 0 0 0 0 0 0 0 0 0 0 0 0 0 0 0 0 0 0 0 0 0 0 0 0 0 0 0 0 0 0 0 0 0 0 0 0 0 0 0 0 0 0 0 0 0 0 0 0 0 0 0
0.0150648840001444 0.0634777799689676 0 0 0.0322371189694188 0.245265428680452 0 0 0 0.0382649516213766 0 0.0479620335563216 0 0.019745235368769 0.0182657398540229 0 0 0.144940199711783 0.282745104929004 0 0 0 0 0 0 0 0 0 0 0.0701978496146591 0 0 0 0 0 0 0 0 0 0 0 0 0 0 0 0 0 0 0 0 0 0 0 0 0 0 0 0 0 0 0 0 0 0 0 0 0 0 0 0.0218336737250811 0 0 0 0 0 0 0 0 0 0 0 0 0 0 0 0 0 0 0 0 0 0 0 0 0 0 0 0 0 0 0 0 0 0 0 0 0 0 0 0 0 0 0 0 0 0 0 0 0 0 0 0 0 0 0 0 0 0 0 0 0 0 0 0 0 0 0 0 0 0 0 0 0 0 0 0 0 0 0 0 0 0 0 0 0 0 0 0 0 0 0 0 0 0 0 0 0 0 0 0 0 0 0 0 0 0 0 0 0 0 0 0 0 0 0 0 0 0 0 0 0 0 0 0 0 0 0 0 0 0 0 0 0 0 0 0 0 0 0 0 0 0 0 0 0 0 0 0 0 0 0 0 0 0 0 0 0 0 0 0 0 0 0 0 0 0 0 0 0 0 0 0 0 0 0 0 0 0 0 0 0 0 0 0 0 0 0 0 0 0 0 0 0 0 0 0 0 0 0 0 0 0 0 0 0 0 0 0 0 0 0 0 0 0 0 0 0 0 0 0 0 0 0 0 0 0 0 0 0 0 0 0 0 0 0 0 0 0 0 0 0 0 0 0 0 0 0 0
0.01490937905704 0.0236160580778773 0 0 0.00538479497119296 0.00921292354953369 0.0457676687917523 0 0.00201550719157997 0.00962709307217014 0.0266001712067145 0.0662859609646194 0 0.0256427511500627 0 0 0.0357909880768886 0.00221416006491726 0 0.0596250365694468 0 0 0 0 0 0 0 0 0 0 0.0117204530281834 0 0 0 0 0 0.00555915537000334 0.14993984286617 0 0 0 0 0 0 0 0 0.00977009395295253 0 0 0 0.0102194198985351 0 0 0 0.00159146320156803 0 0 0 0 0 0 0 0 0 0 0 0 0 0 0 0 0.00185284873808461 0 0 0 0 0 0 0 0 0 0 0 0 0 0 0.00206573790040439 0 0 0 0 0 0 0.173061776436365 0 0.0060540986694451 0 0 0 0 0 0 0 0 0 0 0 0 0 0 0.00257987159209308 0 0 0 0 0 0 0 0 0 0 0 0 0 0.00607803651465139 0 0 0 0 0 0.256805707030249 0 0 0.0360090020574997 0 0 0 0 0 0 0 0 0 0 0 0 0 0 0 0 0 0 0 0 0 0 0 0 0 0 0 0 0 0 0 0 0 0 0 0 0 0 0 0 0 0 0 0 0 0 0 0 0 0 0 0 0 0 0 0 0 0 0 0 0 0 0 0 0 0 0 0 0 0 0 0 0 0 0 0 0 0 0 0 0 0 0 0 0 0 0 0 0 0 0 0 0 0 0 0 0 0 0 0 0 0 0 0 0 0 0 0 0 0 0 0 0 0 0 0 0 0 0 0 0 0 0 0 0 0 0 0 0 0 0 0 0 0 0 0 0 0 0 0 0 0 0 0 0 0 0 0 0 0 0 0 0 0 0 0 0 0 0 0 0 0 0 0 0 0 0 0 0 0 0 0 0 0 0 0 0 0 0 0 0 0 0 0
0 0.00519948471520356 0.00222931887073808 0.00540068220472223 0 0.040995374621272 0.00631206449895029 0.0570386883536091 0.00740672685697713 0.0662175849426401 0.0108699079551044 0.0559327534913193 0 0.00931686017588989 0.0170157296185939 0.0288622355748906 0 0.212923795138062 0.123668154420917 0 0 0 0 0 0 0 0 0 0.0645108524342008 0.0183978044891572 0.00772912387972151 0 0 0 0 0 0.018998144049626 0.0188453979222032 0 0 0 0 0 0 0 0 0.00307897348936498 0 0 0 0 0 0 0 0 0 0 0 0.0252525992244746 0 0 0 0 0 0 0 0 0 0 0 0 0 0 0.0206006714585773 0 0 0 0 0 0 0 0 0 0 0 0.00836149942970594 0 0.0160285179879425 0.00281347232838342 0.00361329199518958 0 0 0 0 0 0 0 0 0 0 0 0 0 0 0 0 0 0 0 0 0 0 0 0 0 0 0 0 0 0 0 0 0 0 0 0 0 0.0209620640096527 0 0 0.0103498606674765 0.00700784544604227 0.0531420674766767 0.0458209219698179 0 0 0 0.00217702002303239 0.00292051027986509 0 0 0 0 0 0 0 0 0 0 0 0 0 0 0 0 0 0 0 0 0 0 0 0 0 0 0 0 0 0 0 0 0 0 0 0 0 0 0 0 0 0 0 0 0 0 0 0 0 0 0 0 0 0 0 0 0 0 0 0 0 0 0 0 0 0 0 0 0 0 0 0 0 0 0 0 0 0 0 0 0 0 0 0 0 0 0 0 0 0 0 0 0 0 0 0 0 0 0 0 0 0 0 0 0 0 0 0 0 0 0 0 0 0 0 0 0 0 0 0 0 0 0 0 0 0 0 0 0 0 0 0 0 0 0 0 0 0 0 0 0 0 0 0 0 0 0 0 0 0 0 0 0 0 0 0 0 0 0 0 0 0 0 0 0 0 0 0 0 0 0 0 0 0 0 0 0 0 0
0.0699577394989086 0 0.0451049729993862 0.0245724827128176 0.109020201313383 0 0.0426752382880768 0.0254024605646707 0.0600551458267502 0.165652878182418 0.0881370419124673 0.0658742996430905 0 0.0216392622303839 0.0328056217396009 0.0288175900872309 0 0.0709573078382988 0 0 0 0 0 0 0 0 0 0 0 0.0794575719732309 0 0 0 0 0 0 0 0 0 0 0 0 0 0 0 0 0 0 0 0 0 0 0 0 0 0 0 0 0 0 0 0 0 0 0 0 0 0 0 0 0 0 0 0 0 0 0 0 0 0 0 0 0 0 0 0 0 0 0 0 0 0 0 0 0 0 0 0 0 0 0 0 0 0 0 0 0 0 0 0 0 0 0 0 0 0 0 0 0 0 0 0 0 0 0 0 0 0.0411468873678808 0 0 0.0200388595675092 0 0 0.00868443825389565 0 0 0 0 0 0 0 0 0 0 0 0 0 0 0 0 0 0 0 0 0 0 0 0 0 0 0 0 0 0 0 0 0 0 0 0 0 0 0 0 0 0 0 0 0 0 0 0 0 0 0 0 0 0 0 0 0 0 0 0 0 0 0 0 0 0 0 0 0 0 0 0 0 0 0 0 0 0 0 0 0 0 0 0 0 0 0 0 0 0 0 0 0 0 0 0 0 0 0 0 0 0 0 0 0 0 0 0 0 0 0 0 0 0 0 0 0 0 0 0 0 0 0 0 0 0 0 0 0 0 0 0 0 0 0 0 0 0 0 0 0 0 0 0 0 0 0 0 0 0 0 0 0 0 0 0 0 0 0 0 0 0 0 0 0 0 0 0 0 0 0 0 0 0 0 0 0 0 0 0 0 0 0 0
0.101412032177402 0 0 0.20542806189408 0.0282483414629674 0.0718166860365057 0 0.100741915199024 0.194656752668577 0.112233010054199 0 0.00878431022720655 0 0 0 0 0 0.0187426155540265 0 0 0 0 0 0 0 0 0 0 0 0 0 0 0 0 0 0 0 0 0 0 0 0 0 0 0 0 0 0 0 0 0 0 0 0 0 0 0 0 0 0 0 0 0 0 0 0 0 0 0 0 0 0 0 0 0 0 0 0 0 0 0 0 0 0 0 0 0 0 0 0 0 0 0 0 0 0 0 0 0 0 0 0 0 0 0 0 0 0 0 0 0 0 0 0 0 0 0 0 0 0 0 0 0 0 0 0 0 0 0 0 0.157936274726012 0 0 0 0 0 0 0 0 0 0 0 0 0 0 0 0 0 0 0 0 0 0 0 0 0 0 0 0 0 0 0 0 0 0 0 0 0 0 0 0 0 0 0 0 0 0 0 0 0 0 0 0 0 0 0 0 0 0 0 0 0 0 0 0 0 0 0 0 0 0 0 0 0 0 0 0 0 0 0 0 0 0 0 0 0 0 0 0 0 0 0 0 0 0 0 0 0 0 0 0 0 0 0 0 0 0 0 0 0 0 0 0 0 0 0 0 0 0 0 0 0 0 0 0 0 0 0 0 0 0 0 0 0 0 0 0 0 0 0 0 0 0 0 0 0 0 0 0 0 0 0 0 0 0 0 0 0 0 0 0 0 0 0 0 0 0 0 0 0 0 0 0 0 0 0 0 0 0 0 0 0 0 0 0 0 0 0
0 0 0 0 0.171331276375138 0.0286926582650061 0.0676169842159507 0 0.0645047090058454 0.108297709838095 0 0.0167695314670956 0 0.0075108364738513 0.0176632959374798 0.0310228488058288 0 0 0 0 0 0 0 0 0 0 0 0 0 0.00687668380610809 0 0 0 0 0 0 0 0.0132516360637835 0 0 0 0 0 0 0 0 0.0147960270133411 0 0 0 0 0 0 0 0 0 0 0 0 0 0 0 0 0 0 0 0 0 0 0 0 0 0 0.00503219850673632 0 0 0 0 0 0 0 0 0 0 0 0 0 0 0 0 0 0 0 0.0115316231994775 0 0 0 0 0 0 0 0 0 0 0 0 0 0 0 0 0 0 0 0 0 0 0 0 0 0 0 0 0 0 0 0 0 0.0236522091624803 0 0 0.060174052026663 0.021058857071635 0.0196307023301507 0.303645626913309 0 0 0 0 0.00694053352202492 0 0 0 0 0 0 0 0 0 0 0 0 0 0 0 0 0 0 0 0 0 0 0 0 0 0 0 0 0 0 0 0 0 0 0 0 0 0 0 0 0 0 0 0 0 0 0 0 0 0 0 0 0 0 0 0 0 0 0 0 0 0 0 0 0 0 0 0 0 0 0 0 0 0 0 0 0 0 0 0 0 0 0 0 0 0 0 0 0 0 0 0 0 0 0 0 0 0 0 0 0 0 0 0 0 0 0 0 0 0 0 0 0 0 0 0 0 0 0 0 0 0 0 0 0 0 0 0 0 0 0 0 0 0 0 0 0 0 0 0 0 0 0 0 0 0 0 0 0 0 0 0 0 0 0 0 0 0 0 0 0 0 0 0 0 0 0 0 0 0 0 0 0 0 0 0 0 0 0
0.0529452245094676 0 0 0.0107616127247909 0.0394311901507838 0.12022413527115 0.23155891404448 0.114324117215527 0 0.208827362323051 0.0140552298760067 0.0313494739956074 0 0.0103130777416587 0.0123799962200917 0.013522718479818 0 0.0291808616553187 0 0 0 0 0 0 0 0 0 0 0 0.0116274896106936 0 0 0 0 0 0 0 0.0104886417445763 0 0 0 0 0 0 0 0 0 0 0 0 0 0 0 0 0 0 0 0 0 0 0 0 0 0 0 0 0 0 0 0 0 0 0 0 0 0 0 0 0 0 0 0 0 0 0 0 0 0 0 0 0 0 0 0 0 0 0 0 0 0 0 0 0 0 0 0 0 0 0 0 0 0 0 0 0 0 0 0 0 0 0 0 0 0 0 0 0 0.0233296089990038 0 0 0.0449276618488158 0 0 0.0207526835891584 0 0 0 0 0 0 0 0 0 0 0 0 0 0 0 0 0 0 0 0 0 0 0 0 0 0 0 0 0 0 0 0 0 0 0 0 0 0 0 0 0 0 0 0 0 0 0 0 0 0 0 0 0 0 0 0 0 0 0 0 0 0 0 0 0 0 0 0 0 0 0 0 0 0 0 0 0 0 0 0 0 0 0 0 0 0 0 0 0 0 0 0 0 0 0 0 0 0 0 0 0 0 0 0 0 0 0 0 0 0 0 0 0 0 0 0 0 0 0 0 0 0 0 0 0 0 0 0 0 0 0 0 0 0 0 0 0 0 0 0 0 0 0 0 0 0 0 0 0 0 0 0 0 0 0 0 0 0 0 0 0 0 0 0 0 0 0 0 0 0 0 0 0 0 0 0 0 0 0 0 0 0 0 0
0.0423416675789132 0 0.00543746781654789 0.0198405716841079 0.136067027672477 0.127998955702214 0.0515321954160563 0.0740852435763849 0.0806034084707095 0 0.0159132765468675 0.0536934564006729 0 0.0183320666397772 0.0405882692037191 0.0567252441657097 0 0.0319077570697131 0 0 0 0 0 0 0 0 0 0 0 0.0211044555032698 0 0 0 0 0 0 0.0142801813066091 0.0313027267740261 0 0 0 0 0 0 0 0 0 0 0 0 0 0 0 0 0 0 0 0 0 0 0 0 0 0 0 0 0 0 0 0 0 0 0 0.00304121367730986 0 0 0 0 0 0 0 0 0 0 0 0 0 0.0194934468112268 0 0 0 0 0 0.00317139918305141 0 0 0 0 0 0 0 0 0 0 0 0 0 0 0 0 0 0 0 0 0 0 0 0 0 0 0 0 0 0 0 0 0 0.0580246331808166 0 0 0.0239138183300588 0 0 0.064913777205704 0 0 0 0.00267890791081343 0.00300883217324363 0 0 0 0 0 0 0 0 0 0 0 0 0 0 0 0 0 0 0 0 0 0 0 0 0 0 0 0 0 0 0 0 0 0 0 0 0 0 0 0 0 0 0 0 0 0 0 0 0 0 0 0 0 0 0 0 0 0 0 0 0 0 0 0 0 0 0 0 0 0 0 0 0 0 0 0 0 0 0 0 0 0 0 0 0 0 0 0 0 0 0 0 0 0 0 0 0 0 0 0 0 0 0 0 0 0 0 0 0 0 0 0 0 0 0 0 0 0 0 0 0 0 0 0 0 0 0 0 0 0 0 0 0 0 0 0 0 0 0 0 0 0 0 0 0 0 0 0 0 0 0 0 0 0 0 0 0 0 0 0 0 0 0 0 0 0 0 0 0 0 0 0 0 0 0 0 0 0 0
0.156968222569754 0.0355866928626051 0 0.072281073452922 0.0294500867024438 0.0897939468906749 0 0 0.00715294865662297 0.020981704232935 0 0.0914827207367068 0 0 0 0 0 0.0139124091989525 0 0 0 0 0 0 0 0 0 0 0 0.375813252548693 0.0290460484245671 0 0 0 0 0 0 0.0367629787670428 0 0 0 0 0 0 0 0 0 0 0 0 0 0 0 0 0 0 0 0 0 0 0 0 0 0 0 0 0 0 0 0 0 0 0 0 0 0 0 0 0 0 0 0 0 0 0 0 0 0 0 0 0 0 0 0.0274929342898787 0 0 0 0 0 0 0 0 0 0 0 0 0 0 0 0 0 0 0 0 0 0 0 0 0 0 0 0 0 0 0 0 0 0 0 0 0.0132749806662008 0 0 0 0 0 0 0 0 0 0 0 0 0 0 0 0 0 0 0 0 0 0 0 0 0 0 0 0 0 0 0 0 0 0 0 0 0 0 0 0 0 0 0 0 0 0 0 0 0 0 0 0 0 0 0 0 0 0 0 0 0 0 0 0 0 0 0 0 0 0 0 0 0 0 0 0 0 0 0 0 0 0 0 0 0 0 0 0 0 0 0 0 0 0 0 0 0 0 0 0 0 0 0 0 0 0 0 0 0 0 0 0 0 0 0 0 0 0 0 0 0 0 0 0 0 0 0 0 0 0 0 0 0 0 0 0 0 0 0 0 0 0 0 0 0 0 0 0 0 0 0 0 0 0 0 0 0 0 0 0 0 0 0 0 0 0 0 0 0 0 0 0 0 0 0 0 0 0 0 0 0 0 0 0 0 0 0
0.00984915602828008 0.114855821996386 0.00539374132174249 0.10811291142008 0.0909583879962088 0.0402828738343199 0.00319199861385275 0.00907884003248757 0.00957620109278194 0.0424930942400662 0.0549104390855003 0 0 0.074208951930825 0.0561447489859058 0.054926415472424 0.0353864563035109 0.00345410480140121 0 0.0821329382877254 0 0 0 0 0 0 0 0 0.0184888453535165 0.0485340217278812 0.0494156734038437 0 0 0 0 0 0 0 0 0 0 0 0 0 0 0 0 0 0 0 0 0 0 0 0 0 0 0 0 0 0 0 0 0 0 0 0 0 0 0.0141511953660458 0 0 0 0 0 0 0 0 0 0 0 0 0 0 0 0 0 0 0 0 0 0 0 0 0 0 0 0 0 0 0 0 0 0 0 0 0 0 0 0 0 0 0 0 0 0 0 0 0 0 0 0 0 0 0 0 0 0.0599970841924846 0 0 0 0 0 0.00346549822020737 0.00530771132095607 0 0 0.00444228305493373 0.00124060591663253 0 0 0 0 0 0 0 0 0 0 0 0 0 0 0 0 0 0 0 0 0 0 0 0 0 0 0 0 0 0 0 0 0 0 0 0 0 0 0 0 0 0 0 0 0 0 0 0 0 0 0 0 0 0 0 0 0 0 0 0 0 0 0 0 0 0 0 0 0 0 0 0 0 0 0 0 0 0 0 0 0 0 0 0 0 0 0 0 0 0 0 0 0 0 0 0 0 0 0 0 0 0 0 0 0 0 0 0 0 0 0 0 0 0 0 0 0 0 0 0 0 0 0 0 0 0 0 0 0 0 0 0 0 0 0 0 0 0 0 0 0 0 0 0 0 0 0 0 0 0 0 0 0 0 0 0 0 0 0 0 0 0 0 0 0 0 0 0 0 0 0 0 0 0 0 0 0 0 0
0 0 0 0 0 0 0 0 0 0 0 0 0 0 0 0 0 0 0 0 0 0 0.0636371305179366 0 0.00966089323998904 0 0 0 0 0 0.00374837464007639 0.00653012846137229 0 0 0.043172222639302 0 0 0 0 0.00244885849535661 0 0 0 0 0 0 0 0 0.0190999854911221 0 0 0 0 0 0 0.0283261103653956 0 0 0 0 0 0 0 0 0 0 0 0 0 0 0 0 0 0 0.0160882132715131 0 0 0 0 0 0 0 0 0 0 0 0 0 0 0 0 0 0 0 0 0 0 0 0 0 0 0 0 0 0.0390001370117908 0 0 0 0 0 0 0 0 0 0.300501191990523 0.0375632533791355 0 0 0.0315986509672474 0.0160755108700091 0.10234413963401 0 0 0 0 0 0 0 0 0 0 0 0 0 0 0 0 0 0 0 0 0 0 0 0 0 0 0 0 0 0 0 0 0 0 0 0 0 0 0 0 0 0 0 0 0 0 0.120813811162505 0 0 0 0 0 0 0 0 0 0 0 0 0 0 0 0 0 0 0 0.00659839621651855 0.0177288023014362 0.0361759561626757 0 0 0 0 0 0.00530748172753459 0 0 0 0 0 0 0 0 0 0 0 0.0610804731676577 0 0 0 0 0 0 0 0 0 0 0 0 0 0 0 0 0 0 0 0 0 0 0 0 0 0 0 0 0 0 0 0 0 0 0 0 0 0 0 0 0 0 0 0 0 0 0 0 0 0.00913943480415713 0 0 0 0 0 0.00948416579799851 0.00399059956856795 0 0 0 0 0 0 0 0 0 0 0 0 0 0 0 0 0 0 0 0 0 0 0 0 0 0 0 0 0 0 0 0 0 0 0 0 0 0 0 0 0 0 0 0 0 0 0 0 0 0 0 0 0.0098860781161702
0.00317323036190909 0 0.00367567383215996 0.0692313419084704 0.0250800419738848 0.0219042814337742 0 0.00673100429319874 0.00521474908207916 0.0240154399947366 0 0.122839608533757 0 0 0.111696744260949 0.103280445762091 0 0 0 0.211821030448399 0 0 0 0 0 0 0.00280606484697442 0 0.00602357993094301 0 0.0406809107665544 0 0 0 0 0 0 0 0 0 0 0 0 0 0 0 0 0 0 0 0 0 0 0 0 0 0 0 0 0 0 0 0 0 0 0 0 0 0.00674222408897699 0.0337614244781478 0 0 0 0 0 0 0 0 0 0 0 0 0 0 0 0 0 0 0 0 0 0 0 0 0 0 0 0 0 0 0 0 0 0 0 0 0.00446473046410042 0 0 0 0 0 0 0 0 0 0 0 0 0 0 0 0 0 0 0 0 0.0944305630244929 0 0 0 0 0 0 0.0930054178344751 0 0 0.00471069944400062 0.00471079323592584 0 0 0 0 0 0 0 0 0 0 0 0 0 0 0 0 0 0 0 0 0 0 0 0 0 0 0 0 0 0 0 0 0 0 0 0 0 0 0 0 0 0 0 0 0 0 0 0 0 0 0 0 0 0 0 0 0 0 0 0 0 0 0 0 0 0 0 0 0 0 0 0 0 0 0 0 0 0 0 0 0 0 0 0 0 0 0 0 0 0 0 0 0 0 0 0 0 0 0 0 0 0 0 0 0 0 0 0 0 0 0 0 0 0 0 0 0 0 0 0 0 0 0 0 0 0 0 0 0 0 0 0 0 0 0 0 0 0 0 0 0 0 0 0 0 0 0 0 0 0 0 0 0 0 0 0 0 0 0 0 0 0 0 0 0 0 0 0 0 0 0 0 0 0 0 0 0 0 0
0.00260402842276599 0 0.00426495478939466 0 0.0574528754469806 0.0416521425731316 0 0.019854813801114 0.00785178048164031 0.066693293575654 0 0.116571875177039 0 0.140101577970773 0 0.144835434045576 0 0 0 0 0 0 0 0 0 0 0.00685465905734097 0 0.011141123323664 0.00175782235685704 0.13207756063559 0 0 0 0 0 0 0 0 0 0 0 0 0 0.0049046591935599 0 0 0 0 0.00559472226113291 0 0 0 0 0 0 0 0 0 0 0 0 0 0 0 0 0 0 0 0.0100184981924906 0 0 0 0 0 0 0 0 0 0 0 0 0 0 0 0 0 0 0 0 0 0 0 0 0 0 0 0 0 0 0 0 0 0 0 0 0 0 0 0 0 0 0 0 0 0 0 0 0 0 0 0 0 0 0 0 0 0.198777205263802 0 0 0 0 0 0.0121867805450499 0 0 0 0.012482433099978 0.00232175978646503 0 0 0 0 0 0 0 0 0 0 0 0 0 0 0 0 0 0 0 0 0 0 0 0 0 0 0 0 0 0 0 0 0 0 0 0 0 0 0 0 0 0 0 0 0 0 0 0 0 0 0 0 0 0 0 0 0 0 0 0 0 0 0 0 0 0 0 0 0 0 0 0 0 0 0 0 0 0 0 0 0 0 0 0 0 0 0 0 0 0 0 0 0 0 0 0 0 0 0 0 0 0 0 0 0 0 0 0 0 0 0 0 0 0 0 0 0 0 0 0 0 0 0 0 0 0 0 0 0 0 0 0 0 0 0 0 0 0 0 0 0 0 0 0 0 0 0 0 0 0 0 0 0 0 0 0 0 0 0 0 0 0 0 0 0 0 0 0 0 0 0 0 0 0 0 0 0 0 0
0 0 0 0 0.0438671159586622 0.0164700400343667 0 0.0156972534891787 0.00386064231075083 0.0419571450206453 0 0.0513350297213792 0 0.0583134233768275 0.0651962696390186 0 0 0 0 0 0.00975994057228581 0.00389652806240409 0 0 0 0 0 0 0.0261736493322946 0.0606773569701893 0.0842716798104197 0 0 0 0 0 0 0 0.0135698298351016 0.0133522649964734 0 0 0 0 0 0 0.0197141215945118 0 0 0 0.00657989211341409 0 0 0 0.00192422721945764 0 0 0 0.0027461999094158 0 0 0 0 0 0 0 0 0 0 0.0151280006747437 0 0.00209266166291449 0 0.00341639574558284 0 0.00136893157649285 0 0 0 0 0 0 0 0 0 0.00108656629830875 0.000565543015984771 0 0 0.0019373149868729 0 0 0 0 0 0 0 0 0 0 0.00096678656612265 0 0 0 0 0 0 0 0 0.00183780927607687 0 0 0 0 0 0.00612355312851898 0.00248607375132947 0 0 0 0 0 0 0 0 0 0 0.0968707675903235 0 0 0.00202479282433495 0 0 0.0175522786759726 0.0578331210090648 0 0.00437204134723059 0.0378070723540002 0.106485930964103 0.00636180023641531 0.00235144619889285 0 0 0.0016034875042168 0 0.00500847440031554 0 0.0403026974895902 0.00973278574050522 0 0.00456163171770675 0 0 0 0.0208984979968994 0.000997691628832077 0 0 0 0 0 0 0 0 0 0 0 0 0 0 0 0 0 0 0 0 0 0 0 0 0 0 0 0 0 0 0 0 0 0.00124388043607331 0 0 0 0 0 0.00118919859823458 0 0 0 0 0 0 0.00143628734279416 0 0 0 0 0 0 0 0 0 0 0 0 0 0 0 0 0 0 0 0 0 0 0 0 0 0 0 0 0 0 0 0 0 0 0 0 0 0 0 0 0 0 0 0 0 0 0 0 0 0 0 0 0 0 0.00143002314299882 0 0 0 0 0 0 0 0 0 0 0 0 0 0 0 0 0 0 0 0 0 0 0 0 0 0.00228285395163776 0 0 0 0 0 0 0 0 0 0 0 0 0 0 0 0 0 0 0 0 0 0 0 0 0 0 0 0 0 0 0 0 0 0.00128099220011251
0 0.187225256342742 0 0.0863390003233546 0 0 0 0 0 0 0 0.0523376712729151 0 0 0 0 0 0 0.0557233748494853 0.0333938791495374 0.0237574774652426 0 0 0 0 0 0 0 0.00414926132266281 0.00771107347154142 0 0 0 0 0 0 0 0 0 0 0 0 0 0 0 0 0 0 0 0 0 0 0 0 0 0 0 0 0 0.0377997625991396 0 0 0 0 0 0 0 0 0 0.0083465400612483 0 0 0 0 0 0 0 0 0 0 0 0 0 0 0 0 0 0 0 0 0 0 0 0 0 0 0 0 0 0 0 0 0 0 0 0 0 0 0 0 0.0116031779000091 0.00635028619242198 0 0 0 0 0 0 0 0 0 0 0.119473221787888 0 0.365790017261812 0 0 0 0 0 0 0 0 0 0 0 0 0 0 0 0 0 0 0 0 0 0 0 0 0 0 0 0 0 0 0 0 0 0 0 0 0 0 0 0 0 0 0 0 0 0 0 0 0 0 0 0 0 0 0 0 0 0 0 0 0 0 0 0 0 0 0 0 0 0 0 0 0 0 0 0 0 0 0 0 0 0 0 0 0 0 0 0 0 0 0 0 0 0 0 0 0 0 0 0 0 0 0 0 0 0 0 0 0 0 0 0 0 0 0 0 0 0 0 0 0 0 0 0 0 0 0 0 0 0 0 0 0 0 0 0 0 0 0 0 0 0 0 0 0 0 0 0 0 0 0 0 0 0 0 0 0 0 0 0 0 0 0 0 0 0 0 0 0 0 0 0 0 0 0 0 0 0 0 0 0 0 0 0 0 0 0 0 0 0 0 0 0
0.0034566941476082 0 0.0261175635946251 0.00578650455465943 0.554819904925192 0.0695268966053521 0.0109128077912596 0 0.0142827682816916 0.040461739666546 0.0133804114081794 0.00553460702722795 0 0 0 0 0 0 0.189517690296229 0 0 0 0 0 0 0 0 0 0.0205218473605371 0.0274726644396565 0 0 0 0 0 0 0 0 0 0 0 0 0 0 0 0 0 0 0 0 0 0 0 0 0 0 0 0 0 0 0 0 0 0 0 0 0 0 0 0 0 0 0 0 0 0 0 0 0 0 0 0 0 0 0 0 0 0 0 0 0 0 0 0 0 0 0 0 0 0 0 0 0 0 0 0 0 0 0 0 0 0 0.00536290994939602 0 0 0 0 0 0 0 0 0 0 0 0 0 0 0 0 0 0.0058186883747081 0 0 0.00702630157713175 0 0 0 0 0 0 0 0 0 0 0 0 0 0 0 0 0 0 0 0 0 0 0 0 0 0 0 0 0 0 0 0 0 0 0 0 0 0 0 0 0 0 0 0 0 0 0 0 0 0 0 0 0 0 0 0 0 0 0 0 0 0 0 0 0 0 0 0 0 0 0 0 0 0 0 0 0 0 0 0 0 0 0 0 0 0 0 0 0 0 0 0 0 0 0 0 0 0 0 0 0 0 0 0 0 0 0 0 0 0 0 0 0 0 0 0 0 0 0 0 0 0 0 0 0 0 0 0 0 0 0 0 0 0 0 0 0 0 0 0 0 0 0 0 0 0 0 0 0 0 0 0 0 0 0 0 0 0 0 0 0 0 0 0 0 0 0 0 0 0 0 0 0 0 0 0 0 0 0 0 0 0 0 0
0 0.0383517249657859 0.0346107087834575 0 0.218905819703113 0 0 0 0 0 0 0 0 0 0 0 0.041009357217061 0.12874232494163 0 0.00470225774925851 0 0 0 0 0 0 0 0 0.0329158042448096 0 0 0 0 0 0 0 0 0 0 0 0 0 0 0 0 0 0 0 0 0 0 0 0 0 0 0 0 0 0 0 0 0 0 0 0 0 0 0 0 0.301042908148736 0 0 0 0 0 0 0 0 0 0 0 0 0 0 0 0 0 0 0 0 0 0 0 0 0 0 0 0 0 0 0 0 0 0 0 0 0 0 0 0 0.0938100420977073 0.00711234046941406 0 0.0280976034107822 0 0 0 0 0 0 0 0 0 0 0.0706991082682443 0 0 0 0 0 0 0 0 0 0 0 0 0 0 0 0 0 0 0 0 0 0 0 0 0 0 0 0 0 0 0 0 0 0 0 0 0 0 0 0 0 0 0 0 0 0 0 0 0 0 0 0 0 0 0 0 0 0 0 0 0 0 0 0 0 0 0 0 0 0 0 0 0 0 0 0 0 0 0 0 0 0 0 0 0 0 0 0 0 0 0 0 0 0 0 0 0 0 0 0 0 0 0 0 0 0 0 0 0 0 0 0 0 0 0 0 0 0 0 0 0 0 0 0 0 0 0 0 0 0 0 0 0 0 0 0 0 0 0 0 0 0 0 0 0 0 0 0 0 0 0 0 0 0 0 0 0 0 0 0 0 0 0 0 0 0 0 0 0 0 0 0 0 0 0 0 0 0 0 0 0 0 0 0 0 0 0 0 0 0 0 0 0
0 0.0392717853400933 0 0.255906361385127 0 0 0 0 0 0 0 0.216129364876419 0 0.336731207734589 0 0 0.0594136135065308 0 0.011367892958353 0 0.0161790236860454 0 0 0 0 0 0 0 0 0 0.0293102123846586 0 0 0 0 0 0 0 0 0 0 0 0 0 0 0 0 0 0 0 0 0 0 0 0 0 0 0 0 0 0 0 0 0 0 0 0.0109903021675102 0 0 0 0 0 0 0 0 0 0 0 0 0 0 0 0 0 0 0 0 0 0 0 0 0 0 0 0 0 0 0 0 0 0 0 0 0 0 0 0 0 0.00781452535013673 0 0.00435884733151899 0 0 0 0 0 0 0 0 0 0 0 0 0 0.0125268632790169 0 0 0 0 0 0 0 0 0 0 0 0 0 0 0 0 0 0 0 0 0 0 0 0 0 0 0 0 0 0 0 0 0 0 0 0 0 0 0 0 0 0 0 0 0 0 0 0 0 0 0 0 0 0 0 0 0 0 0 0 0 0 0 0 0 0 0 0 0 0 0 0 0 0 0 0 0 0 0 0 0 0 0 0 0 0 0 0 0 0 0 0 0 0 0 0 0 0 0 0 0 0 0 0 0 0 0 0 0 0 0 0 0 0 0 0 0 0 0 0 0 0 0 0 0 0 0 0 0 0 0 0 0 0 0 0 0 0 0 0 0 0 0 0 0 0 0 0 0 0 0 0 0 0 0 0 0 0 0 0 0 0 0 0 0 0 0 0 0 0 0 0 0 0 0 0 0 0 0 0 0 0 0 0 0 0 0 0 0 0 0 0 0
0 0 0 0 0 0 0 0 0 0 0 0 0 0 0 0.0143873470187959 0.0221303921620481 0 0 0.00847075262679667 0 0 0 0 0 0 0 0 0 0 0 0 0 0 0 0 0 0 0 0 0 0 0.016300475325079 0.0188658482745782 0.0210139242651182 0.0841233364316359 0.0192673656815722 0 0 0.0325234149763941 0 0 0 0 0 0 0 0 0.00166424633098678 0.078941901234406 0.081316808095552 0 0.200445359876158 0 0.00829818819946343 0.0249111568533726 0.0520786803780116 0 0 0 0 0 0.00418693200911946 0 0 0 0 0 0.00685271897999523 0 0 0 0 0 0 0 0 0 0 0 0 0 0 0 0 0 0 0 0 0 0 0 0 0 0 0 0 0 0 0 0 0 0 0 0 0 0 0 0 0 0 0 0.00653236369841681 0 0 0 0 0 0 0.113387852667636 0 0 0 0 0.17750621649766 0 0 0 0.00428172847125359 0 0 0 0 0 0 0 0 0 0 0 0 0 0 0 0 0 0 0 0 0 0 0 0 0 0 0 0 0 0 0 0 0 0 0 0 0 0 0 0 0 0 0 0 0 0 0 0 0 0 0 0 0 0 0 0 0 0 0 0 0 0 0 0 0 0 0 0 0 0 0 0 0 0 0 0 0 0 0 0 0 0 0 0 0 0 0 0 0 0 0 0 0 0 0.00251298994594968 0 0 0 0 0 0 0 0 0 0 0 0 0 0 0 0 0 0 0 0 0 0 0 0 0 0 0 0 0 0 0 0 0 0 0 0 0 0 0 0 0 0 0 0 0 0 0 0 0 0 0 0 0 0 0 0 0 0 0 0 0 0 0 0 0 0 0 0 0 0 0 0 0 0 0 0 0 0 0 0 0 0 0 0
0 0 0 0 0 0 0 0 0 0 0 0 0 0 0 0.0128665429087384 0 0 0 0 0 0 0 0.0611632204258255 0 0 0 0 0 0 0 0 0 0 0 0 0 0 0 0.672462189883192 0 0 0 0 0 0 0 0 0 0 0 0 0 0 0 0 0 0 0 0 0 0 0 0 0 0 0 0 0 0 0 0 0.108992756977606 0 0 0 0 0 0 0.0763540951629646 0 0 0 0 0 0 0 0 0 0 0 0 0 0 0 0 0 0 0 0 0 0 0 0 0 0 0 0 0 0 0 0 0 0 0 0 0 0 0 0 0 0 0 0 0 0 0 0 0 0 0 0 0 0 0.0371682083512801 0 0 0 0.0309929862903929 0 0 0 0 0 0 0 0 0 0 0 0 0 0 0 0 0 0 0 0 0 0 0 0 0 0 0 0 0 0 0 0 0 0 0 0 0 0 0 0 0 0 0 0 0 0 0 0 0 0 0 0 0 0 0 0 0 0 0 0 0 0 0 0 0 0 0 0 0 0 0 0 0 0 0 0 0 0 0 0 0 0 0 0 0 0 0 0 0 0 0 0 0 0 0 0 0 0 0 0 0 0 0 0 0 0 0 0 0 0 0 0 0 0 0 0 0 0 0 0 0 0 0 0 0 0 0 0 0 0 0 0 0 0 0 0 0 0 0 0 0 0 0 0 0 0 0 0 0 0 0 0 0 0 0 0 0 0 0 0 0 0 0 0 0 0 0 0 0 0 0 0 0 0 0 0 0 0 0
0 0 0 0 0 0 0 0 0 0 0 0 0.105108042884631 0 0 0 0 0 0 0 0 0 0 0 0.0877759463349451 0.0279132386897868 0.0509313923373362 0 0 0 0 0 0.0149248582540088 0 0.11901854585092 0 0 0 0 0 0 0 0 0 0 0 0 0 0.0425209420502201 0 0 0 0 0 0 0 0 0 0 0 0 0 0 0 0 0 0 0 0 0 0 0 0 0 0 0 0 0 0 0 0 0 0 0 0 0 0 0 0 0 0 0 0 0 0 0 0 0 0 0 0.00960508981197644 0.00843047436920824 0 0 0 0 0 0 0 0 0 0 0 0 0.0568677016391608 0 0 0 0 0.0132263819823037 0.280131001261478 0 0 0 0 0 0.0145934241034472 0 0.0335377285590653 0 0 0 0 0 0 0 0 0 0 0 0 0 0 0 0 0 0 0 0 0 0 0 0 0 0 0 0 0 0 0 0 0 0 0 0 0 0 0.0209276938052079 0.00860958435478768 0.0177298869107573 0 0 0 0.00737145236749584 0 0 0 0 0 0 0 0 0 0 0 0 0 0 0 0 0 0 0 0 0 0 0 0 0 0 0 0 0 0 0 0 0 0 0 0 0 0 0 0 0 0 0 0 0 0 0 0 0 0 0 0 0 0 0 0 0 0 0 0 0 0 0 0 0 0 0 0 0 0 0 0 0 0 0 0 0 0 0 0 0 0 0 0 0 0 0 0 0 0 0.0807766144332628 0 0 0 0 0 0 0 0 0 0 0 0 0 0 0 0 0 0 0 0 0 0 0 0 0 0 0 0 0 0 0 0 0 0 0 0 0 0 0 0 0 0 0 0 0 0 0 0 0 0 0 0 0
0 0 0 0 0 0 0 0 0 0 0 0 0 0 0 0 0 0 0 0 0 0.0587562420173682 0 0 0 0 0 0 0 0 0 0 0 0 0 0 0 0 0 0.204436708410502 0 0 0.272936160946331 0.0300861056185035 0 0.084994166210546 0 0 0 0.0477674710087524 0.0260363184106209 0 0 0.014701165663583 0 0 0 0 0 0 0 0 0 0.0442670342993621 0 0 0 0 0 0 0 0 0 0 0 0 0 0 0.0339387189997735 0 0 0 0 0 0 0 0 0 0 0 0 0 0 0 0 0 0 0 0 0 0 0 0 0 0 0 0 0 0 0 0 0 0 0 0 0 0 0 0 0 0 0 0 0 0 0 0 0 0 0 0 0 0 0 0 0 0 0 0 0 0 0 0 0 0 0 0 0 0 0 0 0 0 0 0 0 0 0 0 0 0 0 0 0 0 0 0 0 0 0 0 0 0 0 0 0 0 0 0 0 0 0 0 0 0 0.0118382231038283 0.0314413781436966 0 0 0 0 0 0 0 0 0 0 0 0 0 0.0608008095316768 0 0.016012236504265 0.0235156324364807 0.0384716286947103 0 0 0 0 0 0 0 0 0 0 0 0 0 0 0 0 0 0 0 0 0 0 0 0 0 0 0 0 0 0 0 0 0 0 0 0 0 0 0 0 0 0 0 0 0 0 0 0 0 0 0 0 0 0 0 0 0 0 0 0 0 0 0 0 0 0 0 0 0 0 0 0 0 0 0 0 0 0 0 0 0 0 0 0 0 0 0 0 0 0 0 0 0 0 0 0 0 0 0 0 0 0 0 0 0 0 0 0 0 0 0 0 0
0 0 0 0 0 0 0 0 0 0 0 0 0.0124529351296743 0 0 0 0 0 0 0 0 0 0.0685022130618334 0 0 0.147176120496554 0 0 0 0 0 0.0322540473354802 0 0 0.102628003207405 0.0154278421843274 0 0 0 0 0 0 0 0 0 0 0 0 0.301043958605856 0 0 0 0 0 0 0 0 0 0 0 0 0 0 0 0 0 0 0 0 0 0 0 0 0 0.0401849429743507 0 0 0 0 0 0 0 0 0 0 0 0 0 0 0 0 0 0 0 0 0 0 0 0 0 0.011430790738411 0.00504307959573714 0 0 0 0 0 0 0 0 0 0 0 0 0 0 0 0 0 0 0 0 0 0 0 0 0.071465619411061 0 0.0248355128097592 0 0 0 0 0 0 0 0 0 0 0 0 0 0 0 0 0 0 0 0 0 0 0 0 0 0 0 0 0 0 0 0 0 0 0 0 0 0 0 0 0 0 0.0692446872991802 0 0 0 0 0 0 0 0 0 0 0 0 0 0 0 0 0 0 0.0116161222570518 0 0 0 0 0 0 0 0 0 0 0 0 0 0 0 0 0 0 0 0 0 0 0 0 0 0 0 0 0 0 0 0 0.0866941248933173 0 0 0 0 0 0 0 0 0 0 0 0 0 0 0 0 0 0 0 0 0 0 0 0 0 0 0 0 0 0 0 0 0 0 0 0 0 0 0 0 0 0 0 0 0 0 0 0 0 0 0 0 0 0 0 0 0 0 0 0 0 0 0 0 0 0 0 0 0 0 0 0 0 0 0 0 0 0 0 0 0 0 0 0 0 0 0 0 0 0 0 0 0 0
0 0 0 0 0 0 0 0 0 0 0 0 0 0 0 0 0 0 0 0 0 0 0.0673962045354693 0 0.455337563600823 0 0 0 0 0 0 0 0 0 0.0282083131464011 0 0 0 0 0 0 0 0 0 0 0 0 0.0317821534583106 0.210599990565095 0 0 0 0 0 0 0 0 0 0 0 0 0 0 0 0 0 0 0 0 0 0 0 0 0 0.050119240991853 0 0 0 0 0 0 0 0 0 0 0 0 0 0 0 0 0 0 0 0 0 0 0 0 0 0 0 0 0 0 0 0 0 0 0 0 0 0 0 0 0 0 0 0 0 0 0 0 0 0 0 0.156556533702048 0 0 0 0 0 0 0 0 0 0 0 0 0 0 0 0 0 0 0 0 0 0 0 0 0 0 0 0 0 0 0 0 0 0 0 0 0 0 0 0 0 0 0 0 0 0 0 0 0 0 0 0 0 0 0 0 0 0 0 0 0 0 0 0 0 0 0 0 0 0 0 0 0 0 0 0 0 0 0 0 0 0 0 0 0 0 0 0 0 0 0 0 0 0 0 0 0 0 0 0 0 0 0 0 0 0 0 0 0 0 0 0 0 0 0 0 0 0 0 0 0 0 0 0 0 0 0 0 0 0 0 0 0 0 0 0 0 0 0 0 0 0 0 0 0 0 0 0 0 0 0 0 0 0 0 0 0 0 0 0 0 0 0 0 0 0 0 0 0 0 0 0 0 0 0 0 0 0 0 0 0 0 0 0 0 0 0 0 0 0 0
0 0 0 0 0 0 0 0 0 0 0 0 0 0.00522673224219402 0.0101792526863589 0 0 0 0 0 0 0 0.0583053625486859 0 0 0 0 0 0 0 0.0127611057366244 0 0 0 0 0 0 0 0 0 0 0 0 0 0 0 0 0 0 0 0 0 0 0.00442730164083241 0 0.0101191075626862 0 0 0 0.012766841615738 0 0 0 0 0 0 0 0 0 0 0 0 0 0 0 0 0 0 0 0 0 0 0 0 0 0 0 0 0 0 0 0 0 0 0 0 0 0 0 0 0 0 0 0 0 0 0 0 0.0167077509453124 0 0 0 0 0 0 0 0 0.0942175669768222 0 0.00636331660653116 0.176345641706968 0 0.0161854039480054 0 0 0 0 0 0.00847413491935368 0 0 0 0 0 0 0 0 0 0 0 0 0 0 0 0 0 0 0 0 0 0 0 0 0 0 0 0 0 0 0 0 0 0 0 0 0 0 0.0305163132417924 0 0 0 0 0.0639229459236974 0.227205174899269 0 0 0 0 0 0 0 0 0 0 0 0 0 0 0 0 0 0 0 0 0 0 0 0 0 0 0 0 0 0 0 0 0 0 0 0.0142415374410893 0 0 0 0 0 0.00303042433529061 0 0 0 0 0 0 0 0 0 0 0 0 0 0 0 0 0 0 0 0 0 0 0 0 0 0 0 0 0 0 0 0 0 0 0 0 0 0 0 0 0 0 0 0 0 0 0.0203100179801999 0 0.0694274726136197 0 0 0 0.0204768236439745 0.0155528422363446 0.0176870826462037 0 0 0 0 0 0 0 0 0.0494563608088664 0.0129636714164944 0.0231298136770461 0 0 0 0 0 0 0 0 0 0 0 0 0 0 0 0 0 0 0 0 0 0 0 0 0 0 0 0 0 0 0 0 0 0 0 0
0 0 0 0 0 0 0 0 0 0 0 0 0 0 0 0 0 0 0 0 0 0 0 0 0 0 0 0 0 0 0 0 0 0 0 0 0 0 0 0 0 0 0 0 0 0 0 0 0 0 0.0505381429548519 0 0 0 0 0 0 0 0 0 0 0 0 0 0 0 0 0 0 0 0 0 0 0 0 0 0.100519264825986 0 0 0 0 0 0 0 0 0 0 0 0 0 0 0 0 0 0 0 0 0 0 0 0 0 0 0 0 0.10305327500214 0 0 0 0 0 0 0 0 0 0 0 0 0 0 0 0.0678923713986912 0 0.448763633320469 0 0 0 0 0 0.229233312497862 0 0 0 0 0 0 0 0 0 0 0 0 0 0 0 0 0 0 0 0 0 0 0 0 0 0 0 0 0 0 0 0 0 0 0 0 0 0 0 0 0 0 0 0 0 0 0 0 0 0 0 0 0 0 0 0 0 0 0 0 0 0 0 0 0 0 0 0 0 0 0 0 0 0 0 0 0 0 0 0 0 0 0 0 0 0 0 0 0 0 0 0 0 0 0 0 0 0 0 0 0 0 0 0 0 0 0 0 0 0 0 0 0 0 0 0 0 0 0 0 0 0 0 0 0 0 0 0 0 0 0 0 0 0 0 0 0 0 0 0 0 0 0 0 0 0 0 0 0 0 0 0 0 0 0 0 0 0 0 0 0 0 0 0 0 0 0 0 0 0 0 0 0 0 0 0 0 0 0 0 0 0 0 0 0 0 0 0
0 0.0151307922760682 0 0 0.235407140342323 0 0 0 0 0 0 0.0414877694013579 0 0.00816550121058561 0.0120407804920128 0.0628408448285181 0.00629511635408167 0.028739252556436 0.0678565685360294 0 0 0 0 0 0 0 0 0 0 0 0.00709918698035472 0 0 0 0 0 0.00874523794975081 0 0 0 0 0 0 0 0 0 0.147855411474738 0 0 0 0 0 0 0 0 0 0 0 0.0198946113664089 0 0 0 0 0 0 0 0 0 0 0.120882356455176 0 0 0 0.0140469912432766 0 0 0 0 0 0 0 0 0 0 0 0.00351602820454766 0 0.00390342363005982 0 0 0 0 0 0 0 0 0 0 0 0 0 0 0 0 0 0 0 0 0 0 0 0 0 0 0 0 0 0 0 0 0 0 0 0 0 0 0 0.00769883874037991 0 0 0.00727089331256801 0.030130040663736 0.0345380011747175 0.101966936619436 0.00365206712824295 0 0 0 0.0108362090591945 0 0 0 0 0 0 0 0 0 0 0 0 0 0 0 0 0 0 0 0 0 0 0 0 0 0 0 0 0 0 0 0 0 0 0 0 0 0 0 0 0 0 0 0 0 0 0 0 0 0 0 0 0 0 0 0 0 0 0 0 0 0 0 0 0 0 0 0 0 0 0 0 0 0 0 0 0 0 0 0 0 0 0 0 0 0 0 0 0 0 0 0 0 0 0 0 0 0 0 0 0 0 0 0 0 0 0 0 0 0 0 0 0 0 0 0 0 0 0 0 0 0 0 0 0 0 0 0 0 0 0 0 0 0 0 0 0 0 0 0 0 0 0 0 0 0 0 0 0 0 0 0 0 0 0 0 0 0 0 0 0 0 0 0 0 0 0 0 0 0 0 0 0 0 0 0 0 0 0
0.0437764715593409 0.0207550058968395 0.00493870328623157 0 0.0187171256328771 0.0303973921167555 0 0.00232908367591687 0.00222200770109043 0.010448832018733 0.141118689834934 0.0303628742460279 0 0 0.00052964752390181 0.0406153963488406 0.00326162569658586 0.0107262052338622 0 0 0 0 0 0 0 0 0 0 0 0 0.239944885268209 0 0 0 0 0 0.00286511000262243 0.0036350018416915 0.000844757848464647 0 0 0 0 0 0 0 0.00654781109153196 0 0 0 0.00358214034044656 0 0 0 0.00121192374834521 0 0 0 0.00825692773040572 0 0 0 0 0 0 0 0 0.0069669729682699 0 0 0 0.00126155446829664 0 0.00996700827203728 0 0.00169704927511888 0 0 0 0 0 0 0 0 0 0 0.000945018310479606 0 0 0 0 0 0 0.0204315736953444 0 0 0.00469506431084624 0.00590924276884152 0.0031978333624404 0 0 0 0 0 0.00280619020211513 0.0172813386824415 0.0312170510222575 0 0 0.00860409001631816 0.000933262417133764 0 0.0409602378038385 0.0051193421965421 0 0.0662624117503449 0.0142761934358413 0 0 0 0 0.0461016600633909 0 0 0 0 0 0.0412958948093993 0 0 0.00592490875585232 0 0.00154920786100607 0 0 0 0.00576830323807648 0.0105027592993367 0.00111686813644274 0.00081051798753415 0.00200870337258596 0 0 0.00281239861787817 0 0 0 0.00421961004437063 0 0 0 0 0 0 0.00827011421196516 0 0 0 0 0 0 0 0 0 0 0 0 0 0 0 0 0 0 0 0 0 0 0 0 0 0 0 0 0 0 0 0 0 0 0 0 0 0 0 0 0 0 0 0 0 0 0 0 0 0 0 0 0 0 0 0 0 0 0 0 0 0 0 0 0 0 0 0 0 0 0 0 0 0 0 0 0 0 0 0 0 0 0 0 0 0 0 0 0 0 0 0 0 0 0 0 0 0 0 0 0 0 0 0 0 0 0 0 0 0 0 0 0 0 0 0 0 0 0 0 0 0 0 0 0 0 0 0 0 0 0 0 0 0 0 0 0 0 0 0 0 0 0 0 0 0 0 0 0 0 0 0 0 0 0 0 0 0 0 0 0 0 0
0.00309024353205276 0 0 0.00995105602217626 0.00654297995739932 0 0 0 0 0 0.00907552312640256 0.0257237028695845 0.00119659007090443 0.0127931445807955 0.0331141161402253 0.0469372733486882 0 0 0 0.00579817493925028 0 0 0 0 0 0 0.00215447966142966 0 0.00164689945457578 0.199656596096566 0 0 0 0 0 0 0.00644040956578323 0.0213636733976096 0 0 0 0 0 0 0 0 0.00210365740920003 0 0 0 0.00322434543799601 0 0 0 0 0 0 0 0.00963874454585406 0 0 0 0 0 0 0 0 0.00643216376716461 0 0 0 0 0 0.0162177961888089 0 0.00173429535112988 0 0 0 0 0.0216347436349523 0 0.0138505570233094 0 0.00430347377793576 0.00702587332784908 0.00150642989882411 0 0 0 0 0 0 0.0755048322449196 0 0.00774408874670748 0.0748818241663295 0.00874431977968987 0.0105310020342517 0 0 0 0 0 0.00174657240465874 0.0116852558812897 0.030123691540114 0.00200375289063731 0 0.00671232880963564 0 0 0.00948492899259625 0 0.00142325652059023 0.0698578307381966 0.016307265816331 0.00221754533876949 0 0 0 0.0232042157680352 0.00199453151425854 0 0.00298780198193417 0 0 0.0734321256620972 0.00478338028094225 0 0.0146076399299895 0 0.00225043809514156 0 0 0.00145307576145685 0.0428748212597644 0.0128190370336471 0.00112470587857413 0 0.00137316006917204 0 0 0.00414663261967711 0 0 0 0.00273883778022856 0 0 0 0 0 0 0.00808415733389632 0 0 0 0 0 0 0 0 0 0 0 0 0 0 0 0 0 0 0 0 0 0 0 0 0 0 0 0 0 0 0 0 0 0 0 0 0 0 0 0 0 0 0 0 0 0 0 0 0 0 0 0 0 0 0 0 0 0 0 0 0 0 0 0 0 0 0 0 0 0 0 0 0 0 0 0 0 0 0 0 0 0 0 0 0 0 0 0 0 0 0 0 0 0 0 0 0 0 0 0 0 0 0 0 0 0 0 0 0 0 0 0 0 0 0 0 0 0 0 0 0 0 0 0 0 0 0 0 0 0 0 0 0 0 0 0 0 0 0 0 0 0 0 0 0 0 0 0 0 0 0 0 0 0 0 0 0 0 0 0 0 0 0
0 0 0 0 0 0 0 0 0 0 0 0 0.013318464575279 0 0 0 0 0 0 0 0 0 0 0 0.0510343057442857 0 0 0 0 0 0 0 0 0 0.42588271741192 0 0 0 0 0 0.0227328589306765 0.00859408851630027 0 0 0 0 0 0 0.172762313065238 0 0 0 0 0 0 0 0.0339713849282917 0 0 0 0 0 0 0 0 0 0 0 0 0 0 0 0 0 0 0 0 0 0 0 0 0 0 0 0 0 0.00201072776061623 0 0 0 0 0 0 0.003167003617416 0 0 0 0 0 0 0.121096373003139 0.0172632776788221 0 0 0 0 0 0 0 0 0 0 0 0 0 0 0 0 0 0 0 0 0 0 0 0 0.00836376163457086 0 0 0 0 0 0 0 0 0 0 0 0 0 0 0 0 0 0 0 0 0 0 0 0 0 0 0 0 0 0 0 0 0 0 0 0 0 0 0 0 0 0 0 0 0 0 0 0 0 0 0 0 0 0 0 0 0 0 0 0 0.00725766441621698 0.00903272674632484 0.018163543503421 0 0 0 0 0 0.0430854123711465 0 0 0 0 0 0 0 0 0 0 0 0 0 0 0 0 0 0 0 0 0 0 0 0 0 0 0 0 0 0 0 0 0 0 0 0 0 0 0 0 0 0 0 0 0 0 0 0 0 0 0 0 0 0 0 0 0 0 0 0 0 0.0422633760963357 0 0 0 0 0 0 0 0 0 0 0 0 0 0 0 0 0 0 0 0 0 0 0 0 0 0 0 0 0 0 0 0 0 0 0 0 0 0 0 0 0 0 0 0 0 0 0 0 0 0 0 0 0 0 0 0 0 0 0 0
0 0 0 0 0 0 0 0 0 0 0 0 0 0 0 0 0 0 0 0 0 0 0.0150044303597683 0 0 0 0 0 0 0 0 0 0 0.0592270054791578 0.0654605512907145 0 0.0422766814586916 0 0 0 0 0 0 0 0 0 0 0 0 0 0 0 0 0 0 0 0 0 0 0 0 0 0 0 0 0 0 0 0 0 0 0 0 0.0379325657862495 0 0 0 0 0 0 0 0 0 0 0 0.00777166961163236 0 0 0.0158464157019362 0.0352433926472539 0.00638033003602513 0.00879868093677659 0.00459823785354915 0 0.0110018079602335 0 0.0067218922145844 0 0 0 0.254099811646907 0.0837965732328129 0.0211922555698109 0.0143483869486495 0 0 0 0 0 0 0 0 0 0 0 0 0 0 0 0 0 0 0 0 0 0 0 0 0 0 0 0 0 0 0 0 0 0 0 0 0 0 0 0 0 0 0 0 0 0 0 0.00998333993872167 0.0115857695892969 0.106136125531566 0 0 0 0 0 0 0 0 0 0 0 0 0 0 0 0 0 0 0 0 0 0 0 0 0 0 0 0 0 0 0 0 0 0.0124995474445308 0 0.00797334099124953 0 0 0 0 0 0 0 0 0 0 0 0 0 0 0 0 0 0.0330508267654179 0 0 0 0 0 0 0 0 0 0 0 0 0 0 0 0 0 0 0 0 0 0 0 0 0 0 0 0 0 0 0 0 0 0 0 0 0 0 0 0 0 0 0 0 0 0 0 0 0 0.0446778155275497 0 0 0 0 0 0 0 0 0 0 0 0 0 0 0 0 0 0 0 0 0 0 0 0 0 0 0 0 0 0 0 0 0 0 0 0 0 0 0 0.0114158318597448 0 0 0 0 0 0.0111714409059665 0.0206918597410878 0 0 0 0 0 0 0 0 0 0 0 0 0.0411134129701154
0 0 0 0 0 0 0 0 0 0 0 0 0 0 0 0 0 0 0 0 0 0 0 0 0 0 0 0 0 0 0 0 0.0149345239630013 0 0 0 0.00619177120629039 0 0 0 0 0 0 0 0 0 0 0 0 0 0 0 0 0 0.212517577553656 0 0 0 0 0 0 0 0 0 0 0 0 0 0 0 0 0.0956849505430964 0 0.00711578395491086 0 0 0 0 0 0 0.0016025485642568 0 0 0 0 0.00268828538499615 0 0 0.00406816325199921 0.0201780867992258 0 0.00486373385768241 0.00122361364304023 0 0.00609262635942192 0 0.00470616868027389 0 0 0 0.0107910471472225 0.0464978334692624 0.0109705571933295 0.00739865449795385 0 0 0 0 0 0 0 0 0 0 0 0 0 0 0 0 0 0 0 0 0 0 0 0 0 0 0 0 0 0 0 0 0 0 0 0.0172790936448557 0 0 0 0 0 0 0 0 0 0 0.00149808129919089 0.00176186625777941 0.00278598264066479 0.0111724708886813 0 0 0 0 0 0 0 0 0 0 0 0 0 0 0 0 0 0 0 0 0 0 0 0 0 0 0 0 0 0 0 0 0 0 0.0182506268100664 0.0017118386467162 0 0 0 0 0 0.00620515992997918 0 0 0 0 0 0 0 0 0 0 0 0 0 0 0 0 0 0 0.0283180764255919 0.0170810421280184 0 0 0 0 0 0 0 0 0 0 0 0 0 0 0 0 0 0 0 0 0 0 0 0 0 0 0 0 0 0 0 0 0 0 0 0 0 0 0 0 0 0.175577448183234 0 0 0 0 0 0 0 0 0 0 0 0 0 0 0 0 0 0 0 0 0 0 0 0 0 0 0 0 0 0 0 0 0 0 0 0 0 0 0 0.0233615310021304 0 0.00341749374062784 0 0 0.00735611244957612 0.0317488748900003 0.0255860806133541 0.00376499516727933 0 0 0 0 0 0 0 0.00216138035238951 0 0 0 0.163435918860244
0 0 0 0 0 0 0 0 0 0 0 0 0.0388441045363511 0 0 0 0 0 0 0 0 0 0.0648350701243658 0 0.0716361343616001 0.0063642502887683 0 0 0 0 0 0.18787902061108 0.0354703690097435 0 0 0 0.00535843948247015 0 0 0 0.024534578830459 0.00316876953471121 0 0 0 0 0 0 0.0994020969960502 0 0 0 0 0 0 0 0.022501949464478 0 0 0 0 0 0 0 0 0 0 0 0 0 0 0 0 0.00534642222907014 0.0171808196841648 0 0 0 0 0 0 0 0 0 0 0 0 0 0 0.00519407989992004 0.00420968638892487 0.0061995173146045 0 0 0.00753274684462697 0 0 0 0 0 0.0508573266862423 0.0608920614982812 0 0 0 0 0 0 0 0 0 0 0 0 0.0842303134587605 0 0 0 0 0 0 0 0 0 0 0 0.0131592647972099 0 0.00540121544454663 0 0 0 0 0 0 0 0 0 0 0 0 0 0 0 0 0 0 0 0 0 0 0 0.0170241613790841 0 0 0 0 0 0 0 0 0 0 0 0 0 0 0 0 0 0 0 0 0 0 0 0 0 0 0 0 0 0 0 0 0 0 0.0244148263698788 0.00759432362610596 0.0322816065941063 0 0 0 0 0 0.00396048719465447 0 0 0 0 0 0 0 0 0 0 0 0.0448612344377884 0 0 0 0 0 0 0 0 0 0 0 0 0 0 0 0 0 0 0 0 0 0 0 0 0 0 0 0 0 0 0 0 0 0 0 0 0 0 0 0 0 0 0 0 0 0 0 0 0 0.0334952891639226 0 0 0 0 0 0 0 0 0 0 0 0 0 0 0 0 0 0 0 0 0 0 0 0 0 0 0 0 0 0 0 0 0 0 0 0 0 0 0 0.00498500753604095 0 0 0 0 0 0 0 0 0 0 0 0 0 0 0 0 0 0 0 0.0111848262119894
0 0 0 0 0 0 0 0 0 0 0 0 0 0 0 0 0 0 0 0 0 0 0 0 0.0805502110116579 0 0 0 0 0 0 0 0 0 0 0 0 0 0 0 0.182745190715882 0 0 0 0 0 0 0 0.076522700461075 0 0 0 0 0 0 0 0 0 0 0 0 0 0 0 0 0 0 0 0 0 0 0 0 0 0 0 0 0 0 0 0 0 0.234613140429613 0 0.328460963235285 0 0 0 0 0 0 0 0 0 0 0 0 0 0 0 0 0 0 0 0 0 0 0 0 0 0 0 0 0 0 0 0 0 0 0 0 0 0 0 0 0 0 0 0 0 0 0 0 0 0 0 0 0 0 0 0 0 0 0 0 0 0 0 0 0 0 0 0 0 0 0 0 0 0 0 0 0 0 0 0 0 0 0 0 0 0 0 0 0 0 0 0 0 0 0 0 0 0 0 0 0 0 0 0 0 0 0 0 0 0 0 0 0.0971077941464873 0 0 0 0 0 0 0 0 0 0 0 0 0 0 0 0 0 0 0 0 0 0 0 0 0 0 0 0 0 0 0 0 0 0 0 0 0 0 0 0 0 0 0 0 0 0 0 0 0 0 0 0 0 0 0 0 0 0 0 0 0 0 0 0 0 0 0 0 0 0 0 0 0 0 0 0 0 0 0 0 0 0 0 0 0 0 0 0 0 0 0 0 0 0 0 0 0 0 0 0 0 0 0 0 0 0 0 0 0 0 0 0 0 0 0 0 0 0 0 0
0 0 0 0.0102284326050211 0.0348523447676311 0 0 0 0 0.0127489666800088 0 0 0 0 0 0 0 0 0 0 0 0 0 0 0 0 0 0 0.00439648509236358 0.00516641121028568 0.0139569007358415 0 0.0176134381554382 0.010230256919297 0.00411998401704317 0 0 0.168712795539983 0 0 0 0 0 0 0 0 0.0174012363656442 0 0 0 0 0 0 0 0 0 0 0 0.00372871700457697 0 0 0 0 0 0 0 0 0 0 0 0 0 0 0.247974955944905 0 0 0 0 0 0 0 0 0 0 0 0.0289222745629041 0.0059492786936988 0.0772225329001995 0 0 0 0 0 0.0118293204717393 0 0 0 0 0 0 0 0 0 0 0 0 0 0 0 0 0 0 0 0 0 0 0 0 0 0 0 0 0 0 0 0 0 0.00756557142848643 0 0 0.14351194971895 0 0 0.170490823621894 0 0 0.00337732356408864 0 0 0 0 0 0 0 0 0 0 0 0 0 0 0 0 0 0 0 0 0 0 0 0 0 0 0 0 0 0 0 0 0 0 0 0 0 0 0 0 0 0 0 0 0 0 0 0 0 0 0 0 0 0 0 0 0 0 0 0 0 0 0 0 0 0 0 0 0 0 0 0 0 0 0 0 0 0 0 0 0 0 0 0 0 0 0 0 0 0 0 0 0 0 0 0 0 0 0 0 0 0 0 0 0 0 0 0 0 0 0 0 0 0 0 0 0 0 0 0 0 0 0 0 0 0 0 0 0 0 0 0 0 0 0 0 0 0 0 0 0 0 0 0 0 0 0 0 0 0 0 0 0 0 0 0 0 0 0 0 0 0 0 0 0 0 0 0 0 0 0 0 0 0 0 0 0 0 0 0 0
0 0 0 0.109895986785632 0.0137717979698282 0 0 0.00322394564350107 0.00143976305865624 0.011132377910681 0.00991597249039867 0 0 0 0 0 0 0 0 0 0 0 0 0 0 0 0 0 0 0.00261105975048953 0.0184423363792017 0 0 0 0 0 0.0672066932445044 0 0 0 0 0 0 0 0 0 0.00944908174972938 0 0 0 0.00174863754871494 0 0 0 0 0 0 0 0.00288769824053264 0 0 0.00058341424597118 0 0 0 0 0 0 0 0 0.000675482704319368 0 0.000547761905252916 0.0314001995131317 0 0 0 0 0.000609232442918413 0 0 0 0 0 0 0.116738964208283 0.0237994575955902 0.117575741985444 0.00414644053611196 0.0039120278978991 0 0 0 0.200802081636693 0 0.0228308509149136 0.00133610943163652 0 0 0 0 0 0 0 0 0 0 0 0 0 0 0 0 0 0 0 0 0 0 0 0 0 0 0 0 0 0 0 0 0 0.186299738631297 0 0 0.0333312326042645 0 0 0 0 0 0 0.00128928747282944 0 0 0 0 0 0 0 0 0 0 0 0 0 0.00239662550157336 0 0 0 0 0 0 0 0 0 0 0 0 0 0 0 0 0 0 0 0 0 0 0 0 0 0 0 0 0 0 0 0 0 0 0 0 0 0 0 0 0 0 0 0 0 0 0 0 0 0 0 0 0 0 0 0 0 0 0 0 0 0 0 0 0 0 0 0 0 0 0 0 0 0 0 0 0 0 0 0 0 0 0 0 0 0 0 0 0 0 0 0 0 0 0 0 0 0 0 0 0 0 0 0 0 0 0 0 0 0 0 0 0 0 0 0 0 0 0 0 0 0 0 0 0 0 0 0 0 0 0 0 0 0 0 0 0 0 0 0 0 0 0 0 0 0 0 0 0 0 0 0 0 0 0 0 0 0 0 0 0 0 0
0 0 0 0 0 0 0 0 0 0 0 0 0 0 0 0.041446999341464 0 0 0 0 0 0 0 0 0 0 0 0 0 0.00385466719179825 0 0 0 0 0 0 0 0 0 0.0671835699079965 0 0 0.166098692882712 0 0.160117917811471 0 0 0.0151774342107561 0 0.133695265298967 0 0 0 0 0 0 0 0 0 0 0 0 0 0 0 0 0 0 0 0 0 0 0 0 0 0 0 0.0211704800605815 0 0 0 0 0 0 0 0 0 0 0 0 0.00484872159078683 0.00434422166629627 0.00325509479555476 0 0 0 0 0 0 0 0 0 0 0 0 0 0 0 0 0 0 0 0 0 0 0 0 0 0 0 0 0 0 0 0 0 0 0 0 0 0 0 0 0 0.0114296926140081 0 0 0 0 0.00347797510546382 0 0 0 0 0 0 0 0.0112748187303494 0 0 0 0 0 0 0.0143862544937933 0 0 0 0 0 0 0 0 0 0 0 0 0 0 0 0 0.0457377830975178 0 0 0 0 0 0 0 0 0 0 0 0 0 0 0.029966008123075 0 0 0.00337828042169988 0 0 0 0 0 0.00216026047697745 0 0 0 0 0.132082002494665 0 0 0.0367745780331601 0.069102103187407 0 0 0 0 0 0 0 0 0 0 0 0 0 0 0 0 0 0 0 0 0 0 0 0 0 0 0 0 0 0 0 0 0 0 0 0 0 0 0 0 0 0 0 0 0 0 0 0 0 0 0 0 0 0 0 0 0 0 0 0 0 0 0 0 0 0 0 0 0 0 0 0 0 0 0 0 0 0 0.0190371784634991 0 0 0 0 0 0 0 0 0 0 0 0 0 0 0 0 0 0 0 0 0 0 0 0 0 0 0 0 0 0 0 0 0 0
0 0 0 0 0 0 0 0 0 0 0 0 0.00293045555677141 0 0 0.0278779088711783 0 0 0 0 0 0.425195889405024 0 0.134560130561105 0 0 0 0 0 0 0 0 0 0 0 0 0 0 0.0459250497702983 0 0 0 0.0716719952486164 0 0 0 0 0 0 0.0156188620479245 0 0 0 0 0 0 0 0 0 0 0 0 0 0 0 0 0 0 0 0 0 0 0.0441417261797715 0 0 0 0 0 0 0.0185968987352758 0 0 0 0 0 0 0 0 0 0 0 0 0 0 0 0 0 0 0 0 0 0 0 0 0 0 0 0 0 0 0 0 0 0 0.00361514143452174 0.00428495966930868 0 0 0 0 0 0 0 0 0 0 0 0 0 0 0 0 0 0 0.0384784238054385 0 0 0 0.0189985694937017 0 0 0 0 0 0 0 0 0.00390215605276379 0 0 0 0 0 0 0 0 0 0 0 0 0 0 0 0 0 0 0 0 0 0 0 0 0 0 0 0 0 0 0 0 0 0 0 0 0 0.0117102934231837 0.0104639998196245 0 0 0 0 0 0 0 0 0 0 0 0 0 0.0414111295703967 0 0.0180254372249357 0 0.0395611994755796 0 0 0 0 0 0 0 0 0 0 0 0 0 0 0 0 0 0 0 0 0 0 0 0 0 0 0 0 0 0 0 0 0 0 0 0 0 0 0 0 0 0 0 0 0 0 0 0 0 0 0 0 0 0 0 0 0 0 0 0 0 0 0 0 0 0 0 0 0 0 0 0 0 0 0 0 0 0 0.0230297736545806 0 0 0 0 0 0 0 0 0 0 0 0 0 0 0 0 0 0 0 0 0 0 0 0 0 0 0 0 0 0 0 0 0 0
0 0 0 0 0 0 0 0 0 0 0 0 0 0 0 0 0 0 0 0 0 0 0 0 0 0 0 0 0 0 0 0.103919047132432 0 0 0.254232714761911 0.253164935001585 0 0 0 0 0 0.110608882858505 0 0 0 0 0 0 0.0987285842829059 0 0 0 0 0 0 0 0 0 0 0 0 0 0 0 0 0 0 0 0 0 0 0 0 0 0 0 0 0 0 0 0 0 0 0 0 0 0 0 0 0 0 0 0 0 0 0 0 0 0 0 0.0364705484959155 0 0 0 0 0 0 0 0 0 0 0 0 0 0 0 0 0 0 0 0 0 0 0 0 0 0 0 0 0 0 0 0 0 0 0 0 0 0 0 0 0 0 0 0 0 0 0 0 0 0 0 0 0 0 0 0 0 0 0 0 0 0 0 0 0 0 0 0 0 0 0 0 0 0 0 0 0 0 0 0 0 0 0 0 0 0 0 0 0 0 0.0751583863847367 0 0 0 0 0 0 0 0 0 0.0677169010820099 0 0 0 0 0 0 0 0 0 0 0 0 0 0 0 0 0 0 0 0 0 0 0 0 0 0 0 0 0 0 0 0 0 0 0 0 0 0 0 0 0 0 0 0 0 0 0 0 0 0 0 0 0 0 0 0 0 0 0 0 0 0 0 0 0 0 0 0 0 0 0 0 0 0 0 0 0 0 0 0 0 0 0 0 0 0 0 0 0 0 0 0 0 0 0 0 0 0 0 0 0 0 0 0 0 0 0 0 0 0 0 0 0 0 0 0
0 0 0 0 0 0 0 0 0 0 0 0 0 0 0 0 0 0 0 0 0 0 0 0 0 0 0 0 0 0 0 0.110529014323831 0 0 0.0923801913596188 0 0 0 0 0 0.311189820175623 0 0 0 0 0 0 0 0.0827975165645854 0 0 0 0 0 0 0 0 0 0 0 0 0 0 0 0 0 0 0 0 0 0 0 0 0 0 0 0 0 0 0 0 0 0 0 0 0 0 0 0 0 0 0 0 0 0 0 0 0 0 0 0 0 0 0 0 0 0 0 0 0 0 0 0 0 0 0 0 0 0 0 0 0 0 0 0 0 0 0 0 0 0 0 0 0 0 0 0 0 0 0 0 0 0 0 0 0 0 0 0 0 0 0 0 0 0 0 0 0 0 0 0 0 0 0 0 0 0 0 0 0 0 0 0 0 0 0 0 0 0 0 0 0 0 0 0 0 0 0 0 0 0 0.198525426554115 0 0 0 0 0 0 0 0 0 0.204578031022228 0 0 0 0 0 0 0 0 0 0 0 0 0 0 0 0 0 0 0 0 0 0 0 0 0 0 0 0 0 0 0 0 0 0 0 0 0 0 0 0 0 0 0 0 0 0 0 0 0 0 0 0 0 0 0 0 0 0 0 0 0 0 0 0 0 0 0 0 0 0 0 0 0 0 0 0 0 0 0 0 0 0 0 0 0 0 0 0 0 0 0 0 0 0 0 0 0 0 0 0 0 0 0 0 0 0 0 0 0 0 0 0 0 0 0 0
0 0 0 0 0 0 0 0 0 0 0 0 0 0 0 0 0 0 0 0 0.0120849985857356 0 0 0.0940358009862242 0 0 0 0 0 0 0 0 0 0 0 0 0 0 0.0594329658256118 0.0375166562831779 0 0 0 0.114612990168234 0.00721163848960387 0.180853609549261 0 0 0 0.171204203977337 0.0194438938149538 0 0 0.0188317828925264 0 0 0 0 0 0 0 0.0108183620717924 0.0525217668277974 0.123123009418605 0 0 0 0 0 0 0 0 0 0 0 0 0.00548919296769998 0.0464853658471119 0.014867125817182 0 0 0 0 0 0 0 0 0 0 0 0 0 0 0 0 0 0 0 0 0 0 0 0 0 0 0 0 0 0 0 0 0 0 0 0 0 0 0 0 0 0 0 0 0 0 0 0 0 0 0 0 0 0 0 0.031466636477146 0 0 0 0 0 0 0 0 0 0 0 0 0 0 0 0 0 0 0 0 0 0 0 0 0 0 0 0 0 0 0 0 0 0 0 0 0 0 0 0 0 0 0 0 0 0 0 0 0 0 0 0 0 0 0 0 0 0 0 0 0 0 0 0 0 0 0 0 0 0 0 0 0 0 0 0 0 0 0 0 0 0 0 0 0 0 0 0 0 0 0 0 0 0 0 0 0 0 0 0 0 0 0 0 0 0 0 0 0 0 0 0 0 0 0 0 0 0 0 0 0 0 0 0 0 0 0 0 0 0 0 0 0 0 0 0 0 0 0 0 0 0 0 0 0 0 0 0 0 0 0 0 0 0 0 0 0 0 0 0 0 0 0 0 0 0 0 0 0 0 0 0 0 0 0 0 0 0 0 0 0 0 0
0 0 0 0 0 0 0 0 0 0 0 0 0 0 0 0 0 0 0 0 0.0396412663216488 0 0 0.0293780504408645 0 0 0 0 0 0 0 0 0 0 0 0 0 0 0 0 0 0 0.324831913071547 0 0.0538490860854227 0.0677364953292193 0 0 0 0.0997138028227774 0.010495234631542 0 0 0.0388231595343892 0 0 0 0 0 0 0.0444838638503734 0.0139691549021187 0.0572582262178613 0.0268491892525468 0 0 0 0 0 0 0.0106318767089636 0 0 0 0 0 0 0.107803179128804 0.0384330357491628 0 0 0 0 0 0 0 0 0 0 0 0 0 0 0 0 0 0 0 0 0 0 0 0 0 0 0 0 0 0 0 0 0 0 0 0 0 0 0 0 0 0 0 0 0 0 0 0 0 0 0 0 0 0 0 0 0 0 0 0 0 0 0 0 0 0 0 0 0 0 0 0 0 0 0 0 0 0 0 0 0 0 0 0 0 0 0 0 0 0 0 0 0 0 0 0 0 0 0 0 0 0 0 0 0 0 0 0 0 0 0 0 0 0 0 0 0 0 0 0 0 0 0 0 0 0 0 0 0 0.013617388565815 0 0 0 0 0 0 0 0 0 0 0 0 0 0 0 0 0 0 0 0 0 0 0 0 0.0224850773869429 0 0 0 0 0 0 0 0 0 0 0 0 0 0 0 0 0 0 0 0 0 0 0 0 0 0 0 0 0 0 0 0 0 0 0 0 0 0 0 0 0 0 0 0 0 0 0 0 0 0 0 0 0 0 0 0 0 0 0 0 0 0 0 0 0 0 0 0 0 0 0 0 0 0 0 0 0 0 0 0 0 0 0 0
0 0 0 0 0 0 0 0 0 0 0 0 0 0 0.00591175468751859 0 0 0 0 0 0.0381709759677004 0 0 0 0 0 0 0 0 0 0 0 0 0 0 0 0 0 0.140372129508051 0 0 0 0.0176690709356374 0.0465514546560743 0 0 0 0 0 0.210953527297965 0 0 0 0.0203445827582737 0 0.00319669288966078 0 0 0 0 0 0 0 0 0 0 0.00716773299831953 0 0 0 0 0 0 0 0.0104759418680663 0 0 0 0 0 0 0 0 0 0 0 0 0 0 0 0 0 0 0 0 0 0 0 0 0 0 0 0 0 0 0 0 0 0 0 0 0 0 0 0 0 0 0 0 0 0 0 0 0 0 0 0 0 0.0208996478341338 0 0 0 0 0 0.010106809383485 0 0 0 0 0 0 0 0 0 0 0 0 0.00683191057243563 0 0 0 0 0 0 0.00841026366930728 0 0 0 0 0 0 0 0 0 0 0 0 0 0.00749984573486096 0 0 0.0700586676351492 0 0 0 0 0 0 0 0 0 0 0 0 0 0 0 0 0 0 0.104247602943037 0 0.00899731908160617 0 0 0 0 0 0 0 0 0 0 0 0.0910435825933715 0.0044945479213191 0 0 0 0 0 0 0 0 0 0 0 0 0 0 0 0 0 0.166595939064027 0 0 0 0 0 0 0 0 0 0 0 0 0 0 0 0 0 0 0 0 0 0 0 0 0 0 0 0 0 0 0 0 0 0 0 0 0 0 0 0 0 0 0 0 0 0 0 0 0 0 0 0 0 0 0 0 0 0 0 0 0 0 0 0 0 0 0 0 0 0 0 0 0 0 0 0 0 0 0 0 0 0 0 0 0 0 0 0 0 0 0 0 0 0
0 0 0 0 0 0 0 0 0 0 0 0 0 0 0 0 0 0 0 0 0.0906444962658079 0 0 0.0425598298535559 0 0 0 0 0 0 0 0 0 0 0 0 0 0 0 0 0 0 0.262848677730251 0.0347357348847784 0 0 0 0 0 0 0 0 0 0 0 0 0 0 0 0.00906579113956509 0.0727225142318218 0.0293654178328089 0.0534965114164574 0.0778378854048654 0 0 0 0 0 0 0 0 0 0 0 0 0 0.0514307668827718 0.0253465195620951 0 0 0 0 0 0 0 0 0 0 0 0 0 0 0 0 0 0 0 0 0 0 0 0 0 0 0 0 0 0 0 0 0 0 0 0 0 0 0 0 0 0 0 0 0 0 0 0 0 0 0.106466528564186 0 0 0 0 0.0227508906847671 0 0 0 0 0 0 0 0 0 0 0 0 0 0 0 0 0 0 0 0 0 0 0 0 0 0 0 0 0 0 0 0 0 0 0 0 0 0.0337228957837795 0 0.0127994487954115 0 0 0 0 0 0 0 0 0 0 0 0 0 0 0 0 0 0.0119041006862407 0 0 0 0 0 0 0 0 0 0 0 0 0.0125993540125492 0 0 0.0354853267303823 0 0 0 0 0 0 0 0 0 0 0 0 0 0 0 0 0 0 0 0 0 0 0 0 0.014217309537905 0 0 0 0 0 0 0 0 0 0 0 0 0 0 0 0 0 0 0 0 0 0 0 0 0 0 0 0 0 0 0 0 0 0 0 0 0 0 0 0 0 0 0 0 0 0 0 0 0 0 0 0 0 0 0 0 0 0 0 0 0 0 0 0 0 0 0 0 0 0 0 0 0 0 0 0 0 0 0 0 0 0 0 0
0 0 0 0.0153583809329285 0.00482584305742519 0 0 0.00772049666566884 0 0 0 0 0 0 0 0.0203299148562944 0 0 0 0 0.0134786663649032 0 0 0 0 0 0 0 0.0635064180032503 0.0100876552038481 0.00389490560542643 0 0 0 0 0 0.0148671089963056 0.0202661624610909 0 0 0 0 0 0 0 0 0 0 0 0 0.0550098305157109 0 0 0 0 0 0 0 0.0833607026631614 0.00295582887267293 0.0107278216797721 0.0263890911018362 0.0302008565972175 0 0 0 0 0 0.032556217637721 0.0296869209134677 0.0281904754437261 0 0.011773977650576 0.0580835283366821 0 0 0 0 0.0109442992952526 0 0 0 0 0 0 0.0147251858350835 0 0.0194254686681527 0.00318264497302878 0 0 0 0 0.0131594301860259 0 0 0 0 0 0 0 0 0 0 0 0 0 0 0 0 0 0 0 0 0 0 0 0 0 0 0 0 0 0 0 0 0 0 0 0.00661548371827813 0.0503041158005196 0.0387944033312735 0.0694073819018464 0.0689452439581769 0.0118256056103936 0 0 0 0.0030982144457257 0 0.146301718716557 0 0 0 0 0 0 0 0 0 0 0 0 0 0 0 0 0 0 0 0 0 0 0 0 0 0 0 0 0 0 0 0 0 0 0 0 0 0 0 0 0 0 0 0 0 0 0 0 0 0 0 0 0 0 0 0 0 0 0 0 0 0 0 0 0 0 0 0 0 0 0 0 0 0 0 0 0 0 0 0 0 0 0 0 0 0 0 0 0 0 0 0 0 0 0 0 0 0 0 0 0 0 0 0 0 0 0 0 0 0 0 0 0 0 0 0 0 0 0 0 0 0 0 0 0 0 0 0 0 0 0 0 0 0 0 0 0 0 0 0 0 0 0 0 0 0 0 0 0 0 0 0 0 0 0 0 0 0 0 0 0 0 0 0 0 0 0 0 0 0 0 0 0 0 0 0 0
0 0 0 0 0 0 0 0 0 0 0 0 0 0 0 0 0 0 0 0 0 0 0 0 0 0.0272765693254055 0 0 0 0 0 0 0 0 0 0 0 0 0.0296736156161217 0 0 0 0 0 0 0 0 0 0 0 0 0 0 0 0 0 0 0 0 0 0 0 0 0 0 0 0 0 0 0 0 0 0 0 0 0 0 0 0 0 0 0 0 0 0 0 0 0 0 0 0 0 0 0 0 0 0 0 0 0 0 0 0 0 0 0 0 0 0 0 0 0 0 0 0 0 0 0 0 0 0 0 0 0 0 0 0 0 0 0 0 0 0 0 0.0361469347231336 0 0 0 0 0 0 0 0 0 0 0 0 0 0 0 0 0 0 0 0 0 0 0 0 0 0 0 0 0 0 0 0 0 0 0 0 0.0521038561060144 0 0 0 0 0 0 0 0 0 0 0 0 0 0 0 0 0 0 0 0 0 0 0 0 0 0 0 0.0169150773619594 0.0570470530064776 0.0203046503014131 0.0211382486660467 0.120098409981161 0.269126160618013 0 0 0 0 0 0 0 0 0 0 0 0 0 0 0 0 0 0 0.0344360924313754 0 0 0 0 0 0 0 0 0 0 0 0 0 0 0 0 0 0 0 0 0 0 0 0 0 0 0 0 0 0 0 0 0 0 0 0 0 0 0 0 0 0 0 0 0 0 0 0 0 0 0 0 0 0 0 0 0 0 0 0.315733331862878 0 0 0 0 0 0 0 0 0 0 0 0 0 0 0 0 0 0 0 0 0 0 0 0 0 0 0 0 0 0 0 0 0 0
0 0 0 0 0 0 0 0 0 0 0 0 0.0222286203416493 0 0 0 0 0 0 0 0 0 0.0299610471189864 0 0.271803437018188 0.0614592486933413 0 0 0 0 0 0.0985816416255339 0 0 0.128574342225782 0.0132328631451339 0 0 0 0 0.0123239193175649 0.00367356621238136 0 0 0 0 0 0 0 0 0 0 0 0 0 0 0 0 0 0 0 0 0 0 0 0 0 0 0 0 0 0 0 0 0 0 0 0 0 0 0 0 0 0 0 0 0 0 0 0 0 0 0 0 0 0 0 0 0 0 0.025374354919178 0.00719282901279925 0 0 0 0 0 0 0 0 0 0 0 0 0 0 0 0 0 0.0217122246746124 0.13543385435352 0 0 0 0 0 0.0478173205146223 0 0 0 0 0 0 0 0 0 0 0 0 0 0 0 0 0 0 0 0 0 0 0 0 0 0 0 0 0 0 0 0 0 0 0 0 0 0 0 0 0.0633071530203872 0 0 0 0 0 0.00859249742442109 0 0 0 0 0 0 0 0 0 0 0 0 0 0 0 0 0 0 0 0 0 0 0 0 0 0 0 0 0 0 0 0 0 0 0 0 0 0 0 0 0 0 0 0 0 0 0 0 0 0 0 0 0 0 0 0 0 0 0 0 0 0 0 0 0 0 0 0 0 0 0 0 0 0 0 0 0 0 0 0 0 0 0 0 0 0 0 0 0.0127842257722603 0 0.0359468546096386 0 0 0 0 0 0 0 0 0 0 0 0 0 0 0 0 0 0 0 0 0 0 0 0 0 0 0 0 0 0 0 0 0 0 0 0 0 0 0 0 0 0 0 0 0 0 0 0 0 0 0 0 0
0 0 0 0 0 0 0 0 0 0 0 0 0 0 0.00557606985352585 0 0 0 0 0 0.0488499751216736 0 0 0.0333415871425744 0 0 0 0 0 0 0 0 0 0 0 0 0 0 0.096916804596347 0.0165632626950619 0 0 0.346845684967176 0.0712774745711285 0.174433098901984 0 0 0 0 0 0 0 0 0.0262813579170201 0 0 0 0 0 0 0 0 0.00988231652677149 0 0 0 0.0352082532127891 0 0 0 0 0 0 0 0 0 0.0116160994915306 0.0131810714436119 0.00895913048848765 0 0 0 0 0 0 0 0 0 0 0 0 0 0 0 0 0 0 0 0 0 0 0 0 0 0 0 0 0 0 0 0 0 0 0 0 0 0 0 0 0 0 0 0 0 0 0 0 0 0 0 0 0 0 0 0.0928748188628798 0 0 0 0 0.00231633244820981 0 0 0 0 0 0 0 0 0 0 0 0 0 0 0 0 0 0 0 0 0 0 0 0 0 0 0 0 0 0 0 0 0 0 0 0 0 0 0 0 0 0 0 0 0 0 0 0 0 0 0 0 0 0 0 0 0 0 0 0 0 0 0 0 0 0 0 0 0 0 0 0 0 0 0 0 0 0 0 0 0 0 0 0.00587666175922892 0 0 0 0 0 0 0 0 0 0 0 0 0 0 0 0 0 0 0 0 0 0 0 0 0 0 0 0 0 0 0 0 0 0 0 0 0 0 0 0 0 0 0 0 0 0 0 0 0 0 0 0 0 0 0 0 0 0 0 0 0 0 0 0 0 0 0 0 0 0 0 0 0 0 0 0 0 0 0 0 0 0 0 0 0 0 0 0 0 0 0 0 0 0
0 0 0 0.0241563895150795 0 0 0 0 0 0 0 0 0 0 0 0.0102031902941644 0 0 0 0 0 0 0 0.0127276744014724 0 0 0 0.00257169408399059 0 0.00829842684446706 0.00897682111443549 0 0 0 0 0 0 0.00563950255960517 0 0 0 0 0.0275880226367709 0.00525417626617224 0 0 0.0827178793354516 0 0 0 0 0 0 0 0.119299832749676 0 0 0.0104635653432488 0.183131654549973 0 0.00967922409417664 0 0.00496898454742896 0.00277633779648952 0.0100665384230072 0 0 0.00944565034937532 0 0 0 0.0515140574306409 0.00262293515242811 0.00722858743429859 0 0 0.01333790971748 0 0 0 0.00404360166166134 0 0 0 0 0 0 0 0.00415059104952733 0.00497054515815365 0.00367564607335809 0 0.00246288699463951 0.0205525794637234 0 0 0 0 0 0 0 0 0 0 0 0 0 0 0 0.00614669752426455 0 0 0 0 0 0 0 0 0 0 0 0 0 0 0 0 0 0.00294107942997658 0 0.012250614864877 0.0552742092862618 0 0 0.031311241507841 0 0 0 0 0 0 0.20035132675906 0 0 0.0190044896793855 0 0 0.0105543926192631 0 0 0 0 0 0 0 0 0 0 0 0 0 0 0 0 0 0 0 0 0 0 0 0 0 0 0 0 0 0 0 0 0 0 0 0 0 0 0 0 0 0 0 0 0 0 0 0 0 0 0 0 0 0 0 0 0 0 0 0 0 0 0 0 0 0 0 0 0 0 0 0 0 0 0 0 0 0 0 0 0 0 0 0 0 0 0 0 0 0 0 0 0 0 0 0 0 0 0 0 0 0 0 0 0 0 0 0 0 0 0.00604607753412807 0 0 0 0 0 0 0 0 0 0 0 0 0 0 0 0 0 0 0 0 0 0 0 0 0 0 0 0 0 0 0 0 0 0 0 0 0 0 0 0 0 0.0035949657540469 0 0 0 0 0 0 0 0 0 0 0 0 0 0 0 0 0 0
0 0 0 0 0 0 0 0 0 0 0 0 0 0 0 0 0 0 0 0 0 0 0 0 0 0 0 0 0 0 0 0 0 0 0 0 0 0 0 0 0 0 0 0 0 0 0 0 0 0 0 0 0 0 0 0 0 0 0 0 0 0 0 0.121582572857987 0 0 0 0 0 0 0 0 0 0 0 0 0 0 0 0.247730620352023 0 0 0 0 0 0 0 0 0 0 0 0 0 0 0 0 0 0 0 0 0 0 0 0 0 0 0 0 0 0 0 0 0 0 0 0 0 0 0 0 0 0 0 0 0 0 0 0 0 0 0 0 0 0 0 0 0 0 0 0 0 0 0 0 0 0 0 0 0 0 0 0 0 0 0 0 0 0 0 0 0 0 0 0 0 0 0 0 0 0 0 0 0 0 0 0 0 0 0 0 0 0 0 0 0 0 0 0 0 0 0 0 0 0 0 0 0 0 0 0 0 0 0 0 0 0 0 0 0 0 0 0 0.242038708674291 0.0679432951664862 0 0 0 0 0 0 0 0 0 0 0 0 0 0 0 0 0.243077455436236 0.0776273475129769 0 0 0 0 0 0 0 0 0 0 0 0 0 0 0 0 0 0 0 0 0 0 0 0 0 0 0 0 0 0 0 0 0 0 0 0 0 0 0 0 0 0 0 0 0 0 0 0 0 0 0 0 0 0 0 0 0 0 0 0 0 0 0 0 0 0 0 0 0 0 0 0 0 0 0 0 0 0 0 0 0 0 0 0 0 0
0 0 0 0 0 0 0 0 0 0 0 0 0 0 0 0 0 0 0 0 0 0 0 0 0 0 0 0 0 0 0 0 0 0 0 0 0 0 0 0 0 0 0 0 0 0 0 0 0 0 0 0 0 0 0 0 0 0 0 0 0 0 0 0 0 0 0 0 0 0 0 0 0 0 0 0 0 0 0 0 0 0 0 0.493335850032977 0 0 0 0 0 0 0 0 0 0 0 0 0 0 0 0 0 0 0 0 0 0 0 0 0 0 0 0 0 0 0 0 0 0 0 0 0 0 0 0 0 0 0 0 0 0 0 0 0 0 0 0 0 0 0 0 0 0 0 0 0 0 0 0 0 0 0 0 0 0 0 0 0 0 0 0 0 0 0 0 0 0 0 0 0 0 0 0 0 0 0 0 0 0 0 0 0 0 0 0 0 0 0 0 0 0 0 0 0 0 0 0 0 0.506664149967023 0 0 0 0 0 0 0 0 0 0 0 0 0 0 0 0 0 0 0 0 0 0 0 0 0 0 0 0 0 0 0 0 0 0 0 0 0 0 0 0 0 0 0 0 0 0 0 0 0 0 0 0 0 0 0 0 0 0 0 0 0 0 0 0 0 0 0 0 0 0 0 0 0 0 0 0 0 0 0 0 0 0 0 0 0 0 0 0 0 0 0 0 0 0 0 0 0 0 0 0 0 0 0 0 0 0 0 0 0 0 0 0 0 0 0 0 0 0 0 0
0 0 0 0 0 0 0 0 0 0 0 0 0 0 0 0 0 0 0 0 0 0 0 0.00619756218420763 0 0 0.00179462556479528 0 0 0 0 0 0 0 0 0 0 0 0 0 0 0 0.0230424370918806 0.0167611186973654 0.0101602874029481 0 0 0 0 0.0158731420008524 0 0 0 0 0 0 0 0 0 0 0.00873334727234758 0 0.00714080937567039 0 0.091426928166811 0.0151318345387402 0.106627125330207 0 0 0 0 0 0 0 0 0 0 0 0 0 0 0 0 0 0 0 0 0 0 0 0 0 0 0 0 0 0 0 0 0 0 0 0 0 0.010754268558793 0.155840563237091 0 0.165996553308749 0.147497771578448 0 0 0 0 0 0 0 0 0 0 0 0 0 0.0249050845637237 0.0503903967867776 0.0174624687314989 0 0 0 0 0.00996625931649442 0 0 0 0 0 0 0 0 0 0 0 0 0 0 0 0 0 0 0 0 0 0 0 0 0 0 0 0 0 0 0 0 0 0 0 0 0 0 0 0 0 0 0.0128278616691661 0.0141410359033852 0 0 0 0 0 0 0 0 0 0 0 0 0 0 0 0 0 0 0 0 0 0 0 0 0 0 0 0 0 0 0 0 0 0 0 0.0024295599932687 0 0 0 0 0 0 0 0 0 0 0 0 0 0 0 0 0 0 0 0 0 0 0 0 0 0 0 0 0 0 0 0 0 0 0 0 0 0 0 0 0 0 0 0 0 0 0 0 0 0 0 0 0 0 0 0 0 0 0.00399445002582344 0.0221321504254825 0 0 0 0 0 0 0 0 0.00415546788524153 0.0145252167121787 0.00753910214665385 0.0172420506408689 0.0153105208905299 0 0 0 0 0 0 0 0 0 0 0 0 0 0 0 0 0 0 0 0 0 0 0 0 0 0 0 0 0 0 0 0 0 0 0
0 0 0 0.00100285032906668 0 0 0 0 0 0 0 0 0 0 0 0.000795439782610534 0 0 0 0 0 0 0 0 0 0 0 0 0 0.00074844899454651 0 0 0 0.120255719613451 0 0 0 0 0 0 0 0 0 0 0 0 0 0 0 0 0.0318034017268145 0 0 0 0 0 0.00328489844560572 0.0127533505072985 0 0 0 0 0 0 0 0 0 0.00794669875073769 0 0 0 0.198898061521886 0 0 0 0.000468358654507357 0.00535188916491694 0 0 0 0.00170237408372621 0 0 0 0 0 0 0 0.00526062626976957 0.0121805842786305 0.0011173990098286 0 0.0011619584940068 0 0.00151270903466932 0 0.00247004564243231 0 0 0 0.00471081078237924 0.0151523302074001 0.00569396440459369 0.00327315035566707 0 0 0 0 0 0 0 0 0 0 0 0 0 0 0 0 0 0 0 0 0 0 0 0 0 0 0.0011664104422597 0 0 0.000979784771498149 0 0 0 0 0 0.0910655249126478 0 0 0 0.00639811175364027 0 0 0 0 0 0.0040087130888045 0.00553180253090654 0.00570922822056212 0.00168429107110027 0 0.0198142037357674 0 0 0 0 0 0 0 0 0 0 0 0 0 0 0 0 0 0 0 0 0 0 0 0 0 0 0 0 0 0 0 0 0 0.0120876874487516 0.00106180611844347 0 0 0 0 0 0.00868003566129311 0 0 0 0 0 0 0 0 0 0 0 0 0 0 0 0 0 0 0.0398674895464341 0.0166327336947995 0 0 0 0 0 0 0 0 0 0 0.000869746805027589 0 0 0 0 0 0 0 0 0 0 0 0 0 0 0 0 0 0 0 0 0 0 0 0 0 0 0 0 0 0 0.152807107668649 0 0 0 0 0 0 0 0 0 0 0 0 0 0 0 0 0 0 0 0 0 0 0 0 0 0 0 0 0 0 0 0 0 0 0 0 0 0 0 0.0175573220097152 0 0.00664825756855629 0 0 0.013889350194484 0.0211086065007306 0.018664983764523 0.00276324378712145 0 0 0 0 0 0 0 0.0031606180102416 0 0 0 0.110297870639498
0 0 0 0 0 0 0 0 0 0 0 0 0.070339649895669 0 0 0 0 0 0 0 0 0 0 0 0 0 0.0132894546466738 0 0 0 0 0 0 0 0 0 0 0 0 0 0 0 0 0 0.00517235506201126 0 0 0 0 0 0 0 0 0 0 0 0.162674151224347 0 0 0 0 0 0 0 0 0 0 0 0 0 0 0.0990835503826795 0 0 0 0 0 0 0 0 0 0 0 0 0 0 0 0 0 0 0 0 0 0 0 0 0 0 0 0 0 0 0 0 0.0310103420002241 0 0 0 0 0 0 0 0 0 0.187029849463082 0 0 0 0 0 0 0 0 0 0 0 0 0 0 0 0 0 0 0 0 0 0 0 0 0 0 0 0 0 0 0 0 0 0 0 0 0 0 0 0 0 0 0 0 0 0 0 0 0 0 0 0 0 0 0 0 0 0 0 0 0 0 0 0 0 0 0 0 0 0 0 0 0 0 0.0202750590150907 0 0 0 0 0 0.0357532084727621 0 0 0 0 0 0 0 0 0 0 0 0.254141625824582 0 0 0 0 0 0 0 0 0 0 0 0 0 0 0 0 0 0 0 0 0 0 0 0 0 0 0 0 0 0 0 0 0 0 0 0 0 0 0 0 0 0 0 0 0 0 0 0 0 0.0725274236324163 0 0 0.0297028409009151 0 0 0 0 0 0 0 0 0 0 0 0 0 0 0 0 0 0 0 0 0 0 0 0 0 0 0 0 0 0 0 0 0 0 0 0 0 0 0 0 0 0.0190004894795467 0 0 0 0 0 0 0 0 0 0 0 0 0 0 0
0 0 0 0 0 0 0 0 0 0 0 0 0 0 0 0 0 0 0 0 0 0 0 0 0 0 0 0 0 0 0 0.0506076429336493 0 0 0.0759862009726967 0 0 0 0 0 0 0 0 0 0 0 0 0 0 0 0 0 0 0 0.0421250170088748 0.199040100870887 0 0 0 0 0 0 0 0 0 0 0 0 0 0 0 0.0446513900101982 0 0.0129836635472584 0 0 0 0 0 0 0 0 0 0 0 0 0 0 0 0.0118264697757306 0 0 0 0 0 0 0 0 0 0 0 0 0 0 0 0 0 0 0 0 0 0 0 0 0 0 0 0 0 0 0 0 0 0 0 0 0 0 0 0 0 0 0 0 0 0 0 0 0 0 0 0 0 0 0 0 0 0 0 0 0 0 0 0 0 0 0 0 0 0 0 0 0 0 0 0 0 0 0 0 0 0 0 0 0 0 0 0 0 0 0 0 0 0 0 0 0 0 0.0221522620697864 0.024721913336693 0 0 0 0 0 0.0778216887968943 0 0 0 0 0 0 0 0 0 0 0 0.158145138770775 0 0 0 0 0 0 0.0132307020257901 0 0 0 0 0 0 0 0 0 0 0 0 0 0 0 0 0 0 0 0 0 0 0 0 0 0 0 0 0 0 0 0 0 0 0 0 0 0 0 0 0 0 0.266707809880766 0 0 0 0 0 0 0 0 0 0 0 0 0 0 0 0 0 0 0 0 0 0 0 0 0 0 0 0 0 0 0 0 0 0 0 0 0 0 0 0 0 0 0 0 0 0 0 0 0 0 0 0 0 0 0 0 0 0 0 0
0 0 0 0 0 0 0 0 0 0 0 0 0 0 0 0 0 0 0 0 0 0 0 0 0 0 0 0 0 0 0 0 0 0 0 0 0 0 0 0 0 0 0 0 0 0 0 0 0 0 0.135065425513629 0 0 0 0.617525727410254 0 0 0 0 0 0 0 0 0 0 0 0 0 0 0 0 0 0 0 0 0 0 0 0 0 0 0 0 0 0 0 0 0 0 0 0 0 0 0 0 0 0 0 0 0 0 0 0 0 0 0 0 0 0 0 0 0 0 0 0 0 0 0 0 0 0 0 0 0 0 0 0 0 0 0 0 0 0 0 0 0 0 0 0 0 0 0 0 0 0 0 0 0 0 0 0 0 0 0 0.247408847076117 0 0 0 0 0 0 0 0 0 0 0 0 0 0 0 0 0 0 0 0 0 0 0 0 0 0 0 0 0 0 0 0 0 0 0 0 0 0 0 0 0 0 0 0 0 0 0 0 0 0 0 0 0 0 0 0 0 0 0 0 0 0 0 0 0 0 0 0 0 0 0 0 0 0 0 0 0 0 0 0 0 0 0 0 0 0 0 0 0 0 0 0 0 0 0 0 0 0 0 0 0 0 0 0 0 0 0 0 0 0 0 0 0 0 0 0 0 0 0 0 0 0 0 0 0 0 0 0 0 0 0 0 0 0 0 0 0 0 0 0 0 0 0 0 0 0 0 0 0 0 0 0 0 0 0 0 0 0 0 0 0 0 0
0 0 0 0 0.0154118029853166 0 0 0 0 0 0 0 0 0 0 0.00110273306089349 0 0 0 0 0.000453338193285508 0 0 0 0 0 0 0 0.00332733073076345 0.00495327784626831 0.00694900318742745 0 0 0 0 0 0.00124046912849755 0.00241164755807701 0 0 0 0 0 0 0 0 0.0324594745068537 0 0 0 0.047422500770688 0 0 0 0 0 0 0 0 0 0.00149411232239133 0 0.000911318844682343 0 0 0 0 0 0 0 0.000984828475713902 0 0.000959770427568754 0.0458911309280581 0 0.000875053850648344 0 0 0.000552860166838341 0 0 0 0 0 0 0.0413669076612335 0.000522890720903371 0.0175709565826216 0.0388558035083458 0.0786432337036057 0.00339095153799885 0 0.00206498133359562 0 0 0.00930677498466246 0 0.000969443285274197 0 0 0 0 0.00328679698734864 0 0 0 0 0 0 0 0 0 0 0 0 0 0 0 0 0 0 0 0 0 0 0 0 0.0060961349886098 0 0.00201024515863239 0.00390498558419221 0.00780723599529204 0.0473624321243089 0.00364512996914946 0 0 0 0.00113628926165482 0 0.000889151178291434 0.0963261399709481 0.00314808997338657 0.108267750680752 0.133661898687123 0 0 0.147759758818317 0 0.0158614395612526 0 0 0 0 0 0.0432882859399658 0.0154556388185619 0 0 0 0 0 0 0 0 0 0 0 0 0 0 0 0 0 0 0 0 0 0 0 0 0 0 0 0 0 0 0 0 0 0 0 0 0 0 0 0 0 0 0 0 0 0 0 0 0 0 0 0 0 0 0 0 0 0 0 0 0 0 0 0 0 0 0 0 0 0 0 0 0 0 0 0 0 0 0 0 0 0 0 0 0 0 0 0 0 0 0 0 0 0 0 0 0 0 0 0 0 0 0 0 0 0 0 0 0 0 0 0 0 0 0 0 0 0 0 0 0 0 0 0 0 0 0 0 0 0 0 0 0 0 0 0 0 0 0 0 0 0 0 0 0 0 0 0 0 0 0 0 0 0 0 0 0 0 0 0 0 0
0 0 0 0 0 0 0 0 0 0 0 0 0 0 0 0 0.0469234777463801 0 0 0 0.105201012099134 0 0 0 0 0 0.00760233910514956 0 0 0 0 0 0 0 0 0 0 0 0 0 0 0 0 0 0 0.0112122583187176 0.00563076030054551 0 0 0 0 0 0 0 0 0 0 0 0 0 0.0636186483173639 0.00911680671753411 0.34069110488681 0 0 0 0 0 0.0126336012609087 0 0.0110915627406497 0 0 0 0 0 0 0 0.0259861586750012 0 0 0 0 0 0 0 0 0 0 0 0 0 0 0 0 0 0 0 0 0 0 0 0 0 0 0 0 0 0 0 0 0.00818681873140208 0 0 0 0 0 0 0 0 0 0 0.265639443943292 0 0.047459348240691 0 0 0 0 0.0233843914723528 0 0 0 0 0.0110488446343664 0 0 0 0 0 0 0 0 0 0 0 0 0 0 0 0 0 0 0 0 0 0 0 0 0 0 0 0 0 0.00457342280970204 0 0 0 0 0 0 0 0 0 0 0 0 0 0 0 0 0 0 0 0 0 0 0 0 0 0 0 0 0 0 0 0 0 0 0 0 0 0 0 0 0 0 0 0 0 0 0 0 0 0 0 0 0 0 0 0 0 0 0 0 0 0 0 0 0 0 0 0 0 0 0 0 0 0 0 0 0 0 0 0 0 0 0 0 0 0 0 0 0 0 0 0 0 0 0 0 0 0 0 0 0 0 0 0 0 0 0 0 0 0 0 0 0 0 0 0 0 0 0 0 0 0 0 0 0 0 0 0 0 0 0 0 0 0 0 0 0 0 0 0 0 0 0 0 0 0 0 0 0 0 0 0 0
0 0 0 0 0 0 0 0 0 0 0 0 0 0 0 0 0 0 0 0 0.127790346077507 0 0 0 0 0 0 0 0 0 0 0 0 0 0 0 0 0 0 0 0 0 0 0.033269712204634 0 0.106062450675542 0.0240993143051968 0 0 0 0.0144602099904172 0 0 0.0151291714985895 0 0 0 0 0.0086197817433391 0.0750222050005007 0 0 0.218892836357219 0.00820094015004723 0 0 0 0 0 0 0 0 0 0 0 0 0 0.130133100323439 0.0375821965761796 0 0 0 0 0 0 0 0 0 0 0 0 0 0 0 0 0 0 0 0 0 0 0 0 0 0 0.030685804075646 0 0 0 0 0 0 0 0 0 0 0 0 0 0 0 0.0150259225325706 0 0.0157081787564932 0 0 0 0 0 0.134991588914476 0 0 0 0 0 0 0 0 0 0 0 0 0 0 0 0 0 0 0 0 0 0 0 0 0 0 0 0 0 0 0 0 0 0 0 0 0 0 0 0 0 0 0 0 0 0 0 0 0 0 0 0 0 0 0 0 0 0 0 0 0 0 0 0 0 0 0 0 0 0 0 0 0 0 0 0.00432624081820291 0 0 0 0 0 0 0 0 0 0 0 0 0 0 0 0 0 0 0 0 0 0 0 0 0 0 0 0 0 0 0 0 0 0 0 0 0 0 0 0 0 0 0 0 0 0 0 0 0 0 0 0 0 0 0 0 0 0 0 0 0 0 0 0 0 0 0 0 0 0 0 0 0 0 0 0 0 0 0 0 0 0 0 0 0 0 0 0 0 0 0 0 0 0 0 0 0 0 0 0 0 0 0 0 0 0 0 0 0 0 0 0
0 0 0 0 0 0 0 0 0 0 0 0 0 0 0 0 0 0 0 0 0 0 0 0 0 0 0 0 0 0 0 0 0 0 0 0 0 0.00427138954543644 0 0 0 0 0.034845764552548 0.0158757324722549 0 0.0650797767516079 0.0900813051146188 0 0 0 0 0 0 0 0 0 0 0 0 0.0163367337781643 0 0 0.0831262750143867 0.0148175438869517 0 0 0 0 0.0154830525407351 0 0.0912279499360314 0 0.238555783025688 0.00964095283667884 0 0.0617889645048237 0 0 0.0830759259683453 0 0 0 0 0 0 0.00849135984378785 0 0.00869157405026119 0 0 0 0 0 0 0 0 0 0 0 0 0 0 0 0 0 0 0 0 0 0 0 0.00598766155853348 0 0 0 0 0 0 0 0 0 0 0 0 0 0 0 0 0 0 0 0 0 0 0.0732045521688049 0 0 0 0 0 0 0 0 0 0 0 0 0 0 0 0 0 0 0 0 0 0 0 0 0 0 0 0 0 0 0 0 0 0 0 0 0 0 0 0 0 0 0 0 0 0 0 0 0 0 0 0.0372846826046039 0 0 0 0 0 0 0 0 0 0 0 0 0 0.0325199326951484 0 0 0.00961308715058951 0 0 0 0 0 0 0 0 0 0 0 0 0 0 0 0 0 0 0 0 0 0 0 0 0 0 0 0 0 0 0 0 0 0 0 0 0 0 0 0 0 0 0 0 0 0 0 0 0 0 0 0 0 0 0 0 0 0 0 0 0 0 0 0 0 0 0 0 0 0 0 0 0 0 0 0 0 0 0 0 0 0 0 0 0 0 0 0 0 0 0 0 0 0 0 0 0 0 0 0 0 0 0 0 0 0 0 0 0 0 0 0 0 0
0 0 0 0 0 0 0 0 0 0 0 0 0 0 0 0 0 0 0 0 0.186280878941032 0 0 0 0 0 0 0 0 0 0 0 0 0 0 0 0 0 0 0 0 0 0.0658362769228857 0.025324389193719 0 0.0461394892159526 0.0401205565646332 0 0 0.00611452640636752 0.00438991639431514 0 0 0.00731537180102348 0 0 0 0 0.00310912312418797 0.237585936449278 0.129445243498487 0.0323501106383398 0 0 0.00399280283462831 0 0 0 0 0 0.0118731440409076 0 0.00459088814090292 0 0 0 0 0.0521890560412801 0.0446080063431107 0 0 0 0 0 0 0.00253523522314522 0 0.00161325263870285 0.00186013896480954 0 0 0 0 0 0 0 0 0 0 0 0 0 0 0 0 0.0124187740252491 0 0 0 0 0 0 0 0 0 0 0 0 0 0 0 0 0 0 0 0 0 0 0 0.0626134241915716 0 0 0 0 0.0151122164466422 0 0 0 0.00258124195882839 0 0 0 0 0 0 0 0 0 0 0 0 0 0 0 0 0 0 0 0 0 0 0 0 0 0 0 0 0 0 0 0 0 0 0 0 0 0 0 0 0 0 0 0 0 0 0 0 0 0 0 0 0 0 0 0 0 0 0 0 0 0 0 0 0 0 0 0 0 0 0 0 0 0 0 0 0 0 0 0 0 0 0 0 0 0 0 0 0 0 0 0 0 0 0 0 0 0 0 0 0 0 0 0 0 0 0 0 0 0 0 0 0 0 0 0 0 0 0 0 0 0 0 0 0 0 0 0 0 0 0 0 0 0 0 0 0 0 0 0 0 0 0 0 0 0 0 0 0 0 0 0 0 0 0 0 0 0 0 0 0 0 0 0 0 0 0 0 0 0 0 0 0 0 0 0 0 0 0
0 0 0 0 0 0 0 0 0 0 0 0 0 0 0 0 0 0 0 0 0 0 0 0.0513279346389741 0 0 0 0 0 0 0 0 0 0 0 0 0 0 0 0 0 0 0.414362490475978 0.0318821456805121 0 0.180241015674911 0 0 0 0 0.00658530941037834 0.0117260047489883 0 0 0 0 0 0 0 0 0.0130206740430407 0.0154820672416471 0 0 0 0 0 0 0 0 0 0 0.0798466290328144 0 0 0 0 0.0162857446854508 0.0131450753874009 0 0 0 0 0 0 0 0 0 0 0 0 0 0 0 0 0 0 0 0 0 0 0 0 0 0 0 0 0 0 0 0 0 0 0 0 0 0 0 0 0 0 0 0 0 0 0 0 0 0 0 0 0 0 0 0 0 0 0 0 0 0 0 0 0 0 0 0 0 0 0 0 0 0 0 0 0 0 0 0 0 0 0 0 0 0 0 0 0 0 0 0 0 0 0 0 0 0 0 0 0 0 0 0 0 0 0.0454547266641239 0.0487804210936819 0 0 0 0 0 0 0 0 0 0 0 0 0 0.0492590619161638 0 0.00667521551808278 0.00795258453564607 0.00797289925220564 0 0 0 0 0 0 0 0 0 0 0 0 0 0 0 0 0 0 0 0 0 0 0 0 0 0 0 0 0 0 0 0 0 0 0 0 0 0 0 0 0 0 0 0 0 0 0 0 0 0 0 0 0 0 0 0 0 0 0 0 0 0 0 0 0 0 0 0 0 0 0 0 0 0 0 0 0 0 0 0 0 0 0 0 0 0 0 0 0 0 0 0 0 0 0 0 0 0 0 0 0 0 0 0 0 0 0 0 0 0 0 0 0
0 0 0 0 0 0 0 0 0 0 0 0 0 0 0 0 0 0 0 0 0.0337309815921078 0 0 0 0 0 0 0 0 0 0 0 0 0 0 0 0 0 0 0 0 0 0 0 0 0 0 0 0 0 0.0388993358749298 0 0 0.409672224953899 0 0 0 0 0 0 0 0 0.0174643044352708 0 0 0.104456335529775 0.126275006227876 0 0 0 0 0 0 0 0 0 0.0103356052459243 0 0 0 0 0 0 0 0 0 0 0 0 0 0 0 0 0 0 0 0 0 0 0 0 0 0 0 0 0 0 0 0 0 0 0 0 0 0 0 0 0 0 0 0 0 0 0.0612158491525672 0 0 0 0 0 0.016192391782456 0 0 0 0 0 0 0 0 0 0 0 0 0 0 0 0 0 0 0 0 0 0 0 0 0 0 0 0 0 0 0 0 0 0 0 0 0 0 0.0206330992296208 0 0 0 0.0145072622663502 0 0.0156164455683754 0 0 0 0 0 0 0 0 0 0 0 0 0 0 0 0 0 0.0638521859950634 0 0 0 0 0 0 0 0 0 0 0 0 0.0356544904938495 0 0 0 0 0 0 0 0 0 0 0 0 0 0 0 0 0 0 0 0 0 0.0108901437393863 0 0 0 0 0.0206043379125494 0 0 0 0 0 0 0 0 0 0 0 0 0 0 0 0 0 0 0 0 0 0 0 0 0 0 0 0 0 0 0 0 0 0 0 0 0 0 0 0 0 0 0 0 0 0 0 0 0 0 0 0 0 0 0 0 0 0 0 0 0 0 0 0 0 0 0 0 0 0 0 0 0 0 0 0 0 0 0 0 0 0 0 0 0
0 0 0 0 0 0 0 0 0 0 0 0 0 0 0 0 0 0 0 0 0.0605467598201078 0 0 0 0 0 0 0 0 0 0 0 0 0 0 0 0 0 0 0 0 0 0 0 0 0 0 0 0 0 0 0 0 0.0405420109985103 0 0 0 0 0 0 0 0 0 0 0.0624577157944157 0 0.799776090841036 0 0 0 0 0 0 0 0 0 0 0 0 0 0 0 0 0 0 0 0 0 0 0 0 0 0 0 0 0 0 0 0 0 0 0 0 0 0 0 0 0 0 0 0 0 0 0 0 0 0 0 0 0 0 0 0 0 0 0 0 0 0 0 0 0 0 0 0 0 0 0 0 0 0 0 0 0 0 0 0 0 0 0 0 0 0 0 0 0 0 0 0 0 0 0 0 0 0 0 0 0 0.0175635436634033 0 0 0 0.0191138788825268 0 0 0 0 0 0 0 0 0 0 0 0 0 0 0 0 0 0 0 0 0 0 0 0 0 0 0 0 0 0 0 0 0 0 0 0 0 0 0 0 0 0 0 0 0 0 0 0 0 0 0 0 0 0 0 0 0 0 0 0 0 0 0 0 0 0 0 0 0 0 0 0 0 0 0 0 0 0 0 0 0 0 0 0 0 0 0 0 0 0 0 0 0 0 0 0 0 0 0 0 0 0 0 0 0 0 0 0 0 0 0 0 0 0 0 0 0 0 0 0 0 0 0 0 0 0 0 0 0 0 0 0 0 0 0 0 0 0 0 0 0 0 0 0 0
0 0 0 0 0 0 0 0 0 0 0 0 0 0 0 0 0 0 0 0.00866570372425278 0.0784304101887614 0 0 0 0 0 0 0 0 0 0 0 0 0 0 0 0 0 0 0 0 0 0 0 0.00594265109853172 0 0 0 0 0.0353021200750487 0 0 0 0.177014527005584 0 0 0 0 0 0 0 0 0 0 0.0467838775751859 0.495559631902739 0 0 0 0 0 0 0 0 0 0 0 0 0 0 0 0 0 0 0 0 0 0 0 0 0 0 0 0 0 0 0 0 0 0 0 0 0 0 0 0 0 0.0045976643306403 0.095006337605605 0 0 0 0 0 0 0 0 0 0 0 0 0 0.00685998084986504 0 0 0 0 0 0 0 0 0 0 0 0 0 0 0 0 0 0 0 0 0 0 0 0 0 0 0 0 0 0 0 0 0 0 0 0 0 0 0 0 0 0 0 0 0 0.0096884707317078 0 0 0 0.0232551410442605 0.00430495441021266 0 0 0 0 0 0 0 0 0 0 0 0 0 0 0 0 0 0 0 0 0 0 0 0 0 0 0 0 0 0 0 0 0 0 0 0 0 0 0 0 0 0 0 0 0 0 0 0 0 0 0 0 0 0 0 0 0 0 0 0.00413233654155257 0 0 0 0 0 0 0 0 0 0 0 0 0 0 0 0 0 0 0 0 0 0 0 0 0 0 0 0 0 0 0.00445619291605286 0 0 0 0 0 0 0 0 0 0 0 0 0 0 0 0 0 0 0 0 0 0 0 0 0 0 0 0 0 0 0 0 0 0 0 0 0 0 0 0 0 0 0 0 0 0 0 0 0 0 0 0 0
0 0 0 0 0 0 0 0 0 0 0 0 0 0 0 0 0 0 0 0 0 0 0 0 0 0 0 0 0 0.0183791749421047 0.0203923282676209 0 0 0 0 0 0 0 0 0 0 0 0 0 0 0 0 0 0 0 0.0107562423332321 0 0 0 0.0339454618896253 0 0 0 0 0 0 0 0 0 0 0 0 0 0.0992285661313748 0 0 0.103649902850978 0 0 0 0 0.256167923503561 0 0 0 0 0 0 0 0 0 0 0 0 0 0 0 0 0 0 0 0 0 0 0 0 0 0 0 0 0 0 0 0 0.312710200149005 0.0111624866788649 0.0599984680084456 0.0322040373347205 0.0333390269274149 0 0 0 0 0 0 0 0 0 0 0 0 0 0 0 0 0 0 0 0 0 0 0 0 0 0 0 0 0 0 0 0 0 0 0 0 0 0 0 0 0 0 0 0 0 0 0 0 0 0 0 0 0 0 0 0 0 0 0 0 0 0 0 0 0 0 0 0 0 0 0 0 0 0 0 0 0 0 0 0 0 0 0 0 0 0 0 0 0 0 0 0 0 0.00806618098305272 0 0 0 0 0 0 0 0 0 0 0 0 0 0 0 0 0 0 0 0 0 0 0 0 0 0 0 0 0 0 0 0 0 0 0 0 0 0 0 0 0 0 0 0 0 0 0 0 0 0 0 0 0 0 0 0 0 0 0 0 0 0 0 0 0 0 0 0 0 0 0 0 0 0 0 0 0 0 0 0 0 0 0 0 0 0 0 0 0 0 0 0 0 0 0 0 0 0 0 0 0 0 0 0 0 0 0 0 0 0
0 0 0 0 0 0 0 0 0 0 0 0 0 0.0167251689892333 0 0 0 0 0 0 0 0 0 0 0 0 0 0 0 0 0 0 0 0 0 0 0 0 0 0 0 0 0 0 0 0 0.138705189947686 0 0 0 0 0 0 0 0 0 0 0 0 0.028255186684845 0 0.0193243599608141 0 0 0 0 0 0.246892380085798 0 0.24215948390955 0.0165986107435302 0.0235483145546973 0 0 0 0 0.0734344125196993 0 0.0363405749492518 0 0 0 0 0 0 0 0 0 0 0 0 0 0 0 0 0 0 0 0 0 0 0 0 0 0 0 0 0 0 0 0.0642513095910826 0.0715262950606142 0 0 0 0 0 0 0 0 0 0 0.0222387130031984 0 0 0 0 0 0 0 0 0 0 0 0 0 0 0 0 0 0 0 0 0 0 0 0 0 0 0 0 0 0 0 0 0 0 0 0 0 0 0 0 0 0 0 0 0 0 0 0 0 0 0 0 0 0 0 0 0 0 0 0 0 0 0 0 0 0 0 0 0 0 0 0 0 0 0 0 0 0 0 0 0 0 0 0 0 0 0 0 0 0 0 0 0 0 0 0 0 0 0 0 0 0 0 0 0 0 0 0 0 0 0 0 0 0 0 0 0 0 0 0 0 0 0 0 0 0 0 0 0 0 0 0 0 0 0 0 0 0 0 0 0 0 0 0 0 0 0 0 0 0 0 0 0 0 0 0 0 0 0 0 0 0 0 0 0 0 0 0 0 0 0 0 0 0 0 0 0 0 0 0 0 0 0 0 0 0 0 0 0 0 0 0 0 0 0
0 0.0255819272648366 0.00328642759995676 0 0 0 0 0 0 0 0 0.0189407797572271 0 0.0272987878819784 0.00645836689783106 0.0216647510289306 0.00755325049676423 0 0.370177702403502 0 0 0 0 0 0 0 0 0 0.072103666488616 0 0 0 0 0 0 0 0 0 0 0 0 0 0 0 0 0 0.0412267589433262 0 0 0 0 0 0 0 0 0 0 0 0 0 0 0 0 0 0 0 0 0 0.0789326625150595 0 0 0 0 0 0 0 0 0 0 0 0 0 0 0 0 0 0 0 0 0 0 0 0 0 0 0 0 0 0 0 0 0 0 0 0 0 0 0 0 0.00727603701822587 0.110797111188158 0.0815521118526476 0 0.0790501527579279 0 0 0 0 0 0 0 0 0 0 0.00865043935196719 0 0 0.00880501886522867 0 0 0 0 0 0 0.0285585202419828 0 0 0 0.00208552744583436 0 0 0 0 0 0 0 0 0 0 0 0 0 0 0 0 0 0 0 0 0 0 0 0 0 0 0 0 0 0 0 0 0 0 0 0 0 0 0 0 0 0 0 0 0 0 0 0 0 0 0 0 0 0 0 0 0 0 0 0 0 0 0 0 0 0 0 0 0 0 0 0 0 0 0 0 0 0 0 0 0 0 0 0 0 0 0 0 0 0 0 0 0 0 0 0 0 0 0 0 0 0 0 0 0 0 0 0 0 0 0 0 0 0 0 0 0 0 0 0 0 0 0 0 0 0 0 0 0 0 0 0 0 0 0 0 0 0 0 0 0 0 0 0 0 0 0 0 0 0 0 0 0 0 0 0 0 0 0 0 0 0 0 0 0 0 0 0 0 0 0 0 0 0 0 0 0 0 0
0 0 0 0 0 0 0 0 0 0 0 0 0 0 0 0 0 0 0 0 0 0 0 0 0 0 0 0 0 0 0 0 0 0 0 0 0 0.0124410424049995 0 0 0 0 0 0.0303965263773787 0 0 0.24208229280705 0 0 0 0 0 0 0 0 0 0 0 0.0217190638979786 0.0499994941706211 0 0.229497681157741 0.0767500508989278 0 0 0 0 0 0.0334559676468333 0 0 0 0 0.0463205531697966 0 0 0 0 0 0 0 0 0 0 0 0.0127420996633386 0 0.0249538040625747 0 0 0 0 0 0 0 0 0 0 0 0 0 0 0 0 0 0 0 0 0 0 0 0 0 0 0 0 0 0 0 0 0 0 0 0 0 0 0 0 0 0 0 0 0 0 0.115325964514401 0 0 0 0.10431545922836 0 0 0 0 0 0 0 0 0 0 0 0 0 0 0 0 0 0 0 0 0 0 0 0 0 0 0 0 0 0 0 0 0 0 0 0 0 0 0 0 0 0 0 0 0 0 0 0 0 0 0 0 0 0 0 0 0 0 0 0 0 0 0 0 0 0 0 0 0 0 0 0 0 0 0 0 0 0 0 0 0 0 0 0 0 0 0 0 0 0 0 0 0 0 0 0 0 0 0 0 0 0 0 0 0 0 0 0 0 0 0 0 0 0 0 0 0 0 0 0 0 0 0 0 0 0 0 0 0 0 0 0 0 0 0 0 0 0 0 0 0 0 0 0 0 0 0 0 0 0 0 0 0 0 0 0 0 0 0 0 0 0 0 0 0 0 0 0 0 0 0 0 0 0 0 0 0 0 0
0 0 0 0.0018913248579832 0 0 0 0 0 0 0 0 0 0 0 0.00140131772880635 0 0 0 0 0 0 0 0 0 0 0 0 0 0.0012620587261826 0 0 0 0.0877083953898046 0 0 0 0 0 0 0 0 0 0 0 0 0 0 0 0 0.0222457033949792 0 0 0 0.322193811732232 0.0153141217812459 0.0056403166467031 0 0 0 0 0 0 0 0 0 0 0.0393061557839269 0.00358905843660847 0 0 0 0 0 0 0 0 0 0 0 0.00116850169443715 0 0 0 0 0 0 0 0 0.00572205336554174 0 0 0.00104379720935866 0 0 0 0.00219698298450779 0 0 0 0.00237283983403132 0.00387079586531095 0 0.00184182800095555 0.0161664972591389 0 0 0 0 0.0165226139593413 0 0 0 0 0 0 0 0 0 0 0 0 0 0 0 0 0 0 0 0 0.00205021299527302 0 0 0 0 0 0 0 0 0.00283088255667507 0 0 0 0 0 0 0 0 0 0 0 0 0 0 0 0 0 0 0 0 0 0 0 0 0 0 0 0 0 0 0 0 0 0 0 0 0 0 0 0 0 0 0 0 0 0 0 0 0.00785584657077722 0.0015382078828941 0 0 0 0 0 0.0227549469136925 0 0 0 0 0 0 0 0 0 0 0 0.0389125012207937 0 0 0 0 0 0 0.0603314207546319 0.0194993284423574 0 0 0 0 0 0 0 0 0 0 0.00240713539972096 0 0 0 0 0 0 0 0 0 0 0 0 0 0 0 0.000875066448086577 0 0 0 0 0 0 0 0 0 0 0 0 0 0 0.132247608577327 0 0 0 0 0 0 0 0 0 0 0 0 0 0 0 0 0 0 0 0 0 0 0 0 0 0 0 0 0 0 0 0 0 0 0 0 0 0 0 0.0133166342610045 0 0.00207756382414559 0 0 0.031286635549245 0.0129852364198938 0.00833771779970783 0.00252728461077006 0 0 0 0 0 0 0 0 0 0 0 0.0867075951219076
0 0 0 0 0 0 0 0 0 0 0 0 0 0 0 0 0 0 0 0 0.0128574319256985 0.149418868902182 0 0 0 0 0 0 0 0 0 0 0 0 0 0 0 0.00515712289259628 0 0.0957052874318594 0 0 0 0 0 0 0.051684098897633 0 0 0 0.00765706282498717 0 0 0 0 0 0 0 0.0108198437245655 0 0 0.306770400681401 0.0151699016431136 0.0982714497748188 0 0 0 0 0 0 0 0 0 0.0165901981901639 0 0.0171600244096515 0 0 0.0368777480169766 0.0271764356952181 0 0 0 0 0 0.018573892824851 0 0.0267327325908648 0 0.00782053927694358 0 0 0 0 0 0 0 0 0 0 0 0 0 0 0 0 0 0 0 0 0 0 0 0 0 0 0 0 0 0 0 0 0 0 0 0 0 0 0 0 0 0 0 0 0 0 0 0 0 0 0 0 0 0 0 0 0 0 0 0 0 0 0 0 0 0 0 0 0 0 0 0 0 0 0 0 0 0 0 0 0 0 0 0 0 0 0 0 0 0 0 0 0 0 0 0 0 0 0 0 0 0 0 0 0 0 0 0 0 0 0 0 0 0 0 0 0 0 0 0 0 0 0.0481539647108426 0.0132711707270309 0 0 0 0 0 0 0 0 0 0 0 0 0 0 0 0 0.0341318248586016 0 0 0 0 0 0 0 0 0 0 0 0 0 0 0 0 0 0 0 0 0 0 0 0 0 0 0 0 0 0 0 0 0 0 0 0 0 0 0 0 0 0 0 0 0 0 0 0 0 0 0 0 0 0 0 0 0 0 0 0 0 0 0 0 0 0 0 0 0 0 0 0 0 0 0 0 0 0 0 0 0 0 0 0 0 0 0
0 0 0 0 0.0358175266804852 0 0 0.00291276106916334 0 0.00257324768924199 0 0 0 0 0 0.0039081684449361 0 0 0 0 0 0 0 0 0 0 0 0 0.00669284361960553 0.0170335778482011 0.0333089339586618 0 0.0149778287475815 0.0111426319586943 0.003895954235165 0 0.235018047357184 0.0747069994425097 0 0 0 0 0 0 0 0 0.0644317552755578 0 0 0 0.00533262846090073 0 0 0 0 0 0.00280177501930259 0 0.130736127030368 0 0 0.00313297329953313 0 0 0 0 0 0 0 0 0.00598356600772182 0 0.00419242020267681 0 0 0.00189823915510056 0 0 0.00303893055852298 0 0 0 0 0 0 0.0694069424437462 0.00785677183350069 0.121175305961591 0.00643671589037218 0.0167708632313532 0 0 0 0.00338932773575188 0 0.00751485257355691 0 0.00211778210896649 0.0042021735971133 0 0 0 0 0 0 0 0 0 0 0 0 0 0 0 0 0 0 0 0 0 0 0 0 0 0 0 0 0.0132956806871437 0 0 0 0 0.0539538993348119 0.0109206964085705 0 0 0 0 0.000749275911394205 0 0.0186727762210141 0 0 0 0 0 0 0 0 0 0 0 0 0 0 0 0 0 0 0 0 0 0 0 0 0 0 0 0 0 0 0 0 0 0 0 0 0 0 0 0 0 0 0 0 0 0 0 0 0 0 0 0 0 0 0 0 0 0 0 0 0 0 0 0 0 0 0 0 0 0 0 0 0 0 0 0 0 0 0 0 0 0 0 0 0 0 0 0 0 0 0 0 0 0 0 0 0 0 0 0 0 0 0 0 0 0 0 0 0 0 0 0 0 0 0 0 0 0 0 0 0 0 0 0 0 0 0 0 0 0 0 0 0 0 0 0 0 0 0 0 0 0 0 0 0 0 0 0 0 0 0 0 0 0 0 0 0 0 0 0 0 0 0 0 0 0 0 0 0 0 0 0 0 0 0 0 0
0 0 0 0 0 0 0 0 0 0 0 0 0.0213924099298028 0 0 0 0 0 0 0 0 0 0 0 0.0414534623945372 0.0167111297540419 0 0 0 0 0 0 0 0 0.0253907232012938 0 0 0 0 0 0 0 0 0 0.00907651505871949 0 0 0 0 0 0 0 0 0 0 0 0 0 0 0 0 0 0 0 0 0 0 0 0 0 0 0 0 0 0 0 0 0 0 0 0 0 0 0 0 0 0 0 0 0 0 0.00394971023765415 0 0 0.00506230467079617 0 0 0 0 0 0 0.0128629949373098 0 0 0 0 0 0 0 0 0 0 0 0 0.0278707732298541 0 0 0 0 0 0 0 0 0 0 0 0 0 0 0 0 0 0 0 0 0 0 0 0 0 0 0 0 0 0 0 0 0 0 0 0 0 0 0 0 0 0 0 0 0 0 0 0 0 0 0 0 0 0.047161130943861 0 0.0197252306713673 0.345841466831526 0 0 0 0 0 0 0 0 0 0 0 0 0 0 0 0 0 0 0.0513918238543798 0 0 0 0 0 0 0 0 0 0 0 0 0 0.121905479644666 0 0 0 0 0 0 0 0 0 0 0 0 0 0 0 0 0 0 0.25020484464019 0 0 0 0 0 0 0 0 0 0 0 0 0 0 0 0 0 0 0 0 0 0 0 0 0 0 0 0 0 0 0 0 0 0 0 0 0 0 0 0 0 0 0 0 0 0 0 0 0 0 0 0 0 0 0 0 0 0 0 0 0 0 0 0 0 0 0 0 0 0 0 0 0 0 0 0 0 0 0 0 0 0 0 0 0 0 0 0 0 0 0 0 0 0
0 0 0 0 0 0 0 0 0 0 0 0 0 0 0 0.0140875316248182 0 0 0 0 0 0 0 0 0 0 0 0 0 0.026090570455446 0.0320435051561698 0 0 0 0 0 0 0 0 0 0 0 0 0 0 0 0 0 0 0 0 0 0 0 0.0116595223280748 0 0 0 0.0224258904425621 0 0 0.180632425545893 0 0 0 0 0 0 0 0 0 0 0.0390102913080213 0.017076504959912 0 0 0 0 0.0406392687900949 0 0 0 0 0 0 0.0163098129335847 0 0.0148163017135805 0 0 0 0 0 0 0 0 0 0 0 0.119517491619803 0 0 0 0 0 0 0 0 0 0 0 0 0 0 0 0 0 0 0 0 0 0 0 0 0 0 0 0.0558060510563209 0 0 0 0 0 0 0 0.264732789209349 0 0.0468574439399742 0 0.00968518201062346 0 0 0 0 0 0.0136599376345992 0 0.0214497820196145 0.0214519581552777 0 0 0 0 0 0.0203728212721737 0.0116749178241066 0 0 0 0 0 0 0 0 0 0 0 0 0 0 0 0 0 0 0 0 0 0 0 0 0 0 0 0 0 0 0 0 0 0 0 0 0 0 0 0 0 0 0 0 0 0 0 0 0 0 0 0 0 0 0 0 0 0 0 0 0 0 0 0 0 0 0 0 0 0 0 0 0 0 0 0 0 0 0 0 0 0 0 0 0 0 0 0 0 0 0 0 0 0 0 0 0 0 0 0 0 0 0 0 0 0 0 0 0 0 0 0 0 0 0 0 0 0 0 0 0 0 0 0 0 0 0 0 0 0 0 0 0 0 0 0 0 0 0 0 0 0 0 0 0 0 0 0 0 0 0 0 0 0 0 0 0 0 0 0 0 0
0 0 0 0 0 0 0 0 0 0 0 0 0 0 0 0 0 0 0 0 0 0 0 0 0 0 0 0.0127190456518202 0 0 0 0 0 0 0 0 0 0 0 0 0 0 0.0193664949763952 0 0 0 0 0 0 0.0202293058749101 0.0331659903215828 0 0 0 0.0499204586484548 0 0 0 0 0 0 0 0 0 0.00665087949032533 0 0 0.559372654015231 0.064447360864442 0 0 0 0 0 0 0 0 0 0 0 0 0 0 0 0 0 0 0 0 0 0 0 0 0 0 0 0 0 0 0 0 0 0 0 0 0 0 0 0 0.0404379185792536 0 0 0 0 0 0 0 0 0 0 0 0 0.0105618934817935 0 0 0 0 0 0 0.0146768951020969 0.0144123285475169 0 0 0 0 0 0 0 0 0 0 0 0 0 0 0 0 0 0 0 0 0 0 0 0 0 0 0 0 0 0 0 0 0 0 0 0 0 0 0 0 0 0 0 0 0 0 0 0 0 0 0 0 0 0 0 0 0 0 0 0 0 0 0 0 0 0 0 0 0 0 0 0 0 0 0 0 0 0 0 0 0 0 0 0 0 0 0 0 0 0 0 0 0 0 0 0 0 0 0 0 0 0 0 0 0 0 0 0 0 0 0 0 0 0 0 0 0 0 0 0 0 0 0 0 0 0 0.0629930752518803 0 0 0 0 0 0 0 0 0 0 0 0 0 0 0 0 0 0 0 0 0 0 0 0 0 0 0 0 0 0 0 0 0 0 0 0 0 0 0 0.0122406296418288 0 0.0140192369499753 0 0 0 0.0233666487482734 0.00748702262125496 0 0 0 0 0 0 0 0 0 0 0 0 0.0339321612329648
0 0 0 0 0 0 0 0 0 0 0 0 0 0 0 0 0 0 0 0 0 0 0 0 0 0 0 0 0 0 0 0 0 0 0 0 0 0 0.0252190778517867 0 0 0 0.15475816132233 0.126632164317734 0 0.117809874262028 0 0 0 0.0216603839571948 0 0 0 0 0 0 0 0 0 0 0.204387201191053 0 0.138608803194376 0.0161103033259274 0 0 0 0 0 0 0 0 0 0 0 0 0 0 0.155163019449069 0 0 0 0 0 0 0 0 0 0 0 0 0 0 0 0 0 0 0 0 0 0 0 0 0 0 0 0 0 0 0 0 0 0 0 0 0 0 0 0 0 0 0 0 0 0 0 0 0 0 0.0330111813476191 0 0 0 0 0 0 0 0 0 0 0 0 0 0 0 0 0 0 0 0 0 0 0 0 0 0 0 0 0 0 0 0 0 0 0 0 0 0 0 0 0 0 0 0 0 0 0 0 0 0 0 0 0 0 0 0 0 0 0 0 0 0 0 0 0 0 0 0 0 0 0 0 0 0 0 0.00663982978088106 0 0 0 0 0 0 0 0 0 0 0 0 0 0 0 0 0 0 0 0 0 0 0 0 0 0 0 0 0 0 0 0 0 0 0 0 0 0 0 0 0 0 0 0 0 0 0 0 0 0 0 0 0 0 0 0 0 0 0 0 0 0 0 0 0 0 0 0 0 0 0 0 0 0 0 0 0 0 0 0 0 0 0 0 0 0 0 0 0 0 0 0 0 0 0 0 0 0 0 0 0 0 0 0 0 0 0 0 0 0 0 0
0 0 0 0 0 0 0 0 0 0 0 0 0 0 0 0 0 0 0 0 0.0171714373921671 0 0 0.039520732803653 0 0 0 0 0 0 0 0 0 0 0 0 0 0.00468041196403064 0 0 0 0 0.0502486513402919 0.0458328893262378 0 0.058943661543998 0.0392018990739489 0 0 0.0149465646172571 0 0 0 0 0 0 0 0 0.00508574203404426 0.0488622518694116 0.0599250168684851 0.0871734227587409 0.120277466309147 0.013201377853404 0 0 0 0 0.030552881151922 0 0 0 0.0300919128751886 0.00981280002965295 0 0.0145871348018546 0 0.157524571703398 0 0 0 0 0 0 0 0.0141383604946152 0.0022839312340607 0.0367445245827073 0.00526380221945223 0.0153436007738854 0 0 0 0 0 0.00454111398891068 0 0 0 0 0 0 0 0 0 0 0 0 0 0 0 0.0102762379172271 0 0 0 0 0 0 0 0 0 0 0 0 0 0 0 0 0 0.0120059029469669 0 0 0 0 0.0433466024753457 0 0 0 0 0 0 0 0 0 0 0 0 0 0 0 0 0 0 0 0 0 0 0 0 0 0 0 0 0 0 0 0 0 0 0 0 0 0 0 0 0 0 0 0 0 0 0 0 0 0 0 0.00841509704999593 0 0 0 0 0 0 0 0 0 0 0 0 0 0 0 0 0 0 0 0 0 0 0 0 0 0 0 0 0 0 0 0 0 0 0 0 0 0 0 0 0 0 0 0 0 0 0 0 0 0 0 0 0 0 0 0 0 0 0 0 0 0 0 0 0 0 0 0 0 0 0 0 0 0 0 0 0 0 0 0 0 0 0 0 0 0 0 0 0 0 0 0 0 0 0 0 0 0 0 0 0 0 0 0 0 0 0 0 0 0 0 0 0 0 0 0 0 0 0 0 0 0 0 0 0 0 0 0 0 0 0
0 0 0 0 0 0 0 0 0 0 0 0 0 0 0 0 0 0 0 0 0 0.519277318714843 0 0 0 0 0 0 0 0 0 0 0 0 0 0 0 0 0 0.200025957605237 0 0 0 0 0 0 0 0 0 0 0 0.145877535072531 0 0 0 0 0 0 0 0 0 0 0 0 0 0 0 0 0 0 0 0 0.134819188607389 0 0 0 0 0 0 0 0 0 0 0 0 0 0 0 0 0 0 0 0 0 0 0 0 0 0 0 0 0 0 0 0 0 0 0 0 0 0 0 0 0 0 0 0 0 0 0 0 0 0 0 0 0 0 0 0 0 0 0 0 0 0 0 0 0 0 0 0 0 0 0 0 0 0 0 0 0 0 0 0 0 0 0 0 0 0 0 0 0 0 0 0 0 0 0 0 0 0 0 0 0 0 0 0 0 0 0 0 0 0 0 0 0 0 0 0 0 0 0 0 0 0 0 0 0 0 0 0 0 0 0 0 0 0 0 0 0 0 0 0 0 0 0 0 0 0 0 0 0 0 0 0 0 0 0 0 0 0 0 0 0 0 0 0 0 0 0 0 0 0 0 0 0 0 0 0 0 0 0 0 0 0 0 0 0 0 0 0 0 0 0 0 0 0 0 0 0 0 0 0 0 0 0 0 0 0 0 0 0 0 0 0 0 0 0 0 0 0 0 0 0 0 0 0 0 0 0 0 0 0 0 0 0 0 0 0 0 0 0 0 0 0 0 0 0
0 0 0 0 0 0 0 0 0 0 0 0 0 0 0 0 0 0 0 0 0 0 0 0 0 0 0 0 0 0 0.130441763578932 0 0 0.00736668746242983 0 0 0 0 0 0 0 0 0 0 0 0 0 0 0 0 0.00875693785097777 0 0 0 0.0138294580098339 0 0 0 0 0 0 0 0 0 0 0 0 0 0 0 0 0.00585993586755017 0 0 0 0 0 0 0 0 0 0 0.0136506633446644 0 0 0 0 0 0.0982769318422665 0 0.134623304295194 0.0182391697833462 0.018512514964137 0 0.0119423170835389 0.44752764884834 0.0720964753344339 0 0 0 0 0 0.00781814367371634 0 0 0 0 0 0 0 0 0 0 0 0 0 0 0 0 0 0 0 0 0 0 0 0 0 0 0 0 0 0 0 0 0 0 0 0 0.0110580480606391 0 0 0 0 0 0 0 0 0 0 0 0 0 0 0 0 0 0 0 0 0 0 0 0 0 0 0 0 0 0 0 0 0 0 0 0 0 0 0 0 0 0 0 0 0 0 0 0 0 0 0 0 0 0 0 0 0 0 0 0 0 0 0 0 0 0 0 0 0 0 0 0 0 0 0 0 0 0 0 0 0 0 0 0 0 0 0 0 0 0 0 0 0 0 0 0 0 0 0 0 0 0 0 0 0 0 0 0 0 0 0 0 0 0 0 0 0 0 0 0 0 0 0 0 0 0 0 0 0 0 0 0 0 0 0 0 0 0 0 0 0 0 0 0 0 0 0 0 0 0 0 0 0 0 0 0 0 0 0 0 0 0 0 0 0 0 0 0 0 0 0 0 0 0 0 0 0 0
0 0 0 0 0 0 0 0 0 0 0 0 0 0 0 0 0 0 0 0 0 0 0 0 0 0 0 0 0 0 0 0 0 0 0 0 0 0 0 0 0 0 0 0 0 0 0 0 0 0 0 0 0 0 0 0 0 0 0 0 0 0 0 0 0 0 0 0 0 0 0 0 0 0 0 0 0 0 0 0 0 0 0.102594628816848 0.230567985779046 0 0 0 0.0193245154178235 0 0.101542081568627 0 0 0 0.0271994665810981 0 0 0.166883338758737 0 0.225263866019017 0 0 0 0 0 0 0 0 0 0 0 0 0 0 0 0 0 0 0 0 0 0 0 0 0 0 0 0 0 0 0 0 0 0 0 0 0 0.126624117058804 0 0 0 0 0 0 0 0 0 0 0 0 0 0 0 0 0 0 0 0 0 0 0 0 0 0 0 0 0 0 0 0 0 0 0 0 0 0 0 0 0 0 0 0 0 0 0 0 0 0 0 0 0 0 0 0 0 0 0 0 0 0 0 0 0 0 0 0 0 0 0 0 0 0 0 0 0 0 0 0 0 0 0 0 0 0 0 0 0 0 0 0 0 0 0 0 0 0 0 0 0 0 0 0 0 0 0 0 0 0 0 0 0 0 0 0 0 0 0 0 0 0 0 0 0 0 0 0 0 0 0 0 0 0 0 0 0 0 0 0 0 0 0 0 0 0 0 0 0 0 0 0 0 0 0 0 0 0 0 0 0 0 0 0 0 0 0 0 0 0 0 0 0 0 0 0 0 0 0 0 0
0 0 0 0 0 0 0 0 0 0 0 0 0 0 0 0 0 0 0 0 0 0 0 0 0 0 0 0 0 0 0.0560507090598765 0 0 0 0 0.0450352595811594 0 0 0 0 0 0 0 0 0 0 0 0 0 0 0 0 0 0 0 0 0 0 0 0 0 0 0 0 0 0 0 0 0 0 0 0 0 0 0 0 0 0 0 0 0.0091622622611587 0.0262381267806566 0 0.0568363303873337 0.309525145966008 0.00446103908769037 0.0120466037361275 0.00683804362259966 0.00766561789326603 0.0176416202995714 0 0 0 0.0307186637681037 0 0.0199376599399233 0.179823142572651 0.00805277031211785 0 0 0 0 0 0 0 0 0 0 0 0 0 0 0 0 0 0 0 0 0 0 0 0 0 0 0 0 0 0 0 0 0 0 0 0 0 0 0.0378327797976591 0 0 0 0 0 0 0 0 0 0 0 0 0 0 0 0 0 0 0 0 0 0 0 0 0 0 0 0 0 0 0 0 0 0 0 0 0 0 0 0 0 0 0 0 0 0 0 0 0 0 0 0 0 0 0 0 0 0 0 0 0.0689626456698482 0 0 0 0 0 0 0 0 0 0 0 0 0 0 0 0 0 0 0 0 0 0 0 0 0 0 0 0 0 0 0 0 0 0 0 0 0 0 0 0.0526669528283508 0 0 0 0.0239911358725779 0.0265134905633198 0 0 0 0 0 0 0 0 0 0 0 0 0 0 0 0 0 0 0 0 0 0 0 0 0 0 0 0 0 0 0 0 0 0 0 0 0 0 0 0 0 0 0 0 0 0 0 0 0 0 0 0 0 0 0 0 0 0 0 0 0 0 0 0 0 0 0 0 0 0 0 0 0 0 0
0 0 0 0 0 0 0 0 0 0 0 0 0 0 0 0 0 0 0 0 0 0 0 0 0 0 0 0 0 0 0 0 0 0 0 0 0 0 0 0 0 0 0 0 0 0 0 0 0 0 0 0 0.11869866878872 0 0 0 0 0 0 0 0 0 0 0 0 0 0 0 0 0 0 0 0 0 0 0 0 0 0 0 0 0.158845625493788 0.153106659809381 0 0.18929412704869 0 0 0.0274351419221316 0 0.0823164363567201 0 0 0 0.0726408015530672 0 0 0.042831687598326 0 0 0 0 0 0 0 0 0 0 0 0 0 0 0 0 0 0 0 0 0 0 0 0 0 0 0 0 0 0 0 0 0 0 0 0 0 0 0 0.0243066755109429 0 0 0 0 0 0 0 0 0 0 0 0 0 0 0 0 0 0 0 0 0 0 0 0 0 0 0 0 0 0 0 0 0 0 0 0 0 0 0 0 0 0 0 0 0 0 0 0 0 0 0 0 0 0 0 0 0 0 0 0 0.11232743398389 0 0 0 0 0 0 0 0 0 0 0 0 0 0 0 0 0 0 0 0 0 0 0 0 0 0 0 0 0 0 0 0 0 0 0 0 0 0 0 0 0 0 0 0 0.0181967419343434 0 0 0 0 0 0 0 0 0 0 0 0 0 0 0 0 0 0 0 0 0 0 0 0 0 0 0 0 0 0 0 0 0 0 0 0 0 0 0 0 0 0 0 0 0 0 0 0 0 0 0 0 0 0 0 0 0 0 0 0 0 0 0 0 0 0 0 0 0 0 0 0 0 0 0
0 0 0 0 0 0 0 0 0 0 0 0 0 0 0 0 0 0 0 0 0 0 0 0 0 0 0 0 0 0 0.0160362106744765 0 0 0 0 0.0580567633593391 0 0 0 0 0 0 0 0 0 0 0 0 0 0 0 0 0 0 0 0 0 0 0 0 0 0 0 0 0 0 0 0 0 0 0 0 0 0 0 0 0 0 0 0 0 0 0.285012992363536 0.0647049951324256 0 0 0.00473456517364537 0.00538973994813004 0 0.0096683291422782 0 0 0 0.00673423952795238 0 0.00598398196980467 0.0653682549623765 0 0 0 0 0 0 0 0 0 0 0 0 0 0 0 0 0 0 0 0 0 0 0 0 0 0 0 0 0 0 0 0 0 0 0 0 0 0 0 0 0 0 0 0 0 0 0 0 0 0 0 0 0 0 0 0 0 0 0 0 0 0 0 0 0 0 0 0 0 0 0 0 0 0 0 0 0 0 0 0 0 0 0 0 0 0 0 0 0 0 0 0 0 0 0 0 0 0 0 0 0.0878436762069848 0 0 0 0 0 0 0 0 0 0 0 0 0 0 0 0 0 0 0 0 0 0 0 0 0 0 0 0 0 0 0 0 0 0 0 0 0 0 0 0.269723563410717 0 0 0 0.0445682855957126 0.0761744025326214 0 0 0 0 0 0 0 0 0 0 0 0 0 0 0 0 0 0 0 0 0 0 0 0 0 0 0 0 0 0 0 0 0 0 0 0 0 0 0 0 0 0 0 0 0 0 0 0 0 0 0 0 0 0 0 0 0 0 0 0 0 0 0 0 0 0 0 0 0 0 0 0 0 0 0
0 0 0 0 0.0055596147036064 0 0 0 0 0 0 0 0 0 0 0.000475343593808458 0 0 0 0 0 0 0 0 0 0 0 0 0.000640657669378562 0 0.00551842982137839 0 0.00117353834314283 0.00160985483563302 0 0 0.0104826756856714 0.106216267251599 0 0 0 0 0 0 0 0 0.00624674920638506 0 0 0 0 0 0 0 0 0 0 0 0.04506778614736 0 0 0.00105526198742138 0.000809587619393085 0 0 0 0 0 0 0 0.000629468004473195 0 0.00179499184333202 0.0265429522823706 0 0.000693341557889472 0 0 0.00167445388669796 0 0 0 0.000865839442341435 0 0 0 0.106964556465885 0.137642734342682 0.0783387818157564 0.187940106424213 0 0.0119141878269055 0 0.0216968035510396 0.0100501141659179 0.0764789253964174 0.00308148474574832 0 0 0 0.00143887947935199 0.00611433180426947 0.0270578270369159 0.025032975894749 0 0 0 0 0 0 0 0 0 0 0 0 0 0 0 0 0 0 0 0 0 0 0 0 0 0 0 0 0 0 0.00162546198467622 0 0.00158783073670887 0 0 0 0.0032166481406753 0.00213715020323369 0 0.0177504965197562 0 0.0121328677916288 0.00155769288020607 0 0.015965345819194 0.00490717082184602 0.00283847572934177 0.00720914980434529 0.0047147098190094 0.00178646051327816 0.00350976344865553 0.00156684985517946 0 0 0 0 0 0 0 0 0 0 0 0 0 0 0 0 0 0 0 0 0 0 0 0 0 0 0 0 0 0 0 0 0 0 0 0 0 0 0 0 0 0.0013414127041432 0 0 0 0 0 0 0 0 0 0 0 0 0 0 0 0 0 0 0 0 0 0 0 0 0 0 0 0 0 0 0 0 0 0 0 0 0 0 0 0 0 0 0 0.00301568230705908 0.0017471237392723 0 0 0 0 0 0 0 0 0 0 0 0 0 0 0.000581184350057301 0 0 0 0 0 0 0 0 0 0 0 0 0 0 0 0 0 0 0 0 0 0 0 0 0 0 0 0 0 0 0 0 0 0 0 0 0 0 0 0 0 0 0 0 0 0 0 0 0 0 0 0 0 0 0 0 0 0 0 0
0 0 0 0.00422320653373238 0 0 0 0 0 0 0 0 0 0 0 0.000758480082100334 0 0 0 0 0 0 0 0 0 0 0 0 0 0.00189345383077516 0.00362736499351135 0.00075781914618321 0 0 0 0 0.00661045177492057 0.0663849115470954 0 0 0 0 0 0 0 0 0 0 0 0 0 0 0 0 0 0 0 0 0.00174643016965218 0 0 0 0 0 0 0 0 0 0 0 0 0 0 0.00921122894074009 0 0 0 0 0.000829247721590328 0 0 0 0.00716791892072562 0 0.00305942518778908 0.32791932921083 0 0.030229717906915 0.010020231687319 0.0709510160320301 0 0.00887074114346362 0 0.076449137377897 0.0260205866179228 0.241484790079548 0.0149234841185391 0 0 0 0.000897850944934456 0.00421275951977633 0.0053142739922076 0.013978277602462 0 0 0 0 0 0 0 0 0 0 0 0 0 0 0 0 0 0 0 0 0 0 0 0 0 0 0 0 0 0 0 0 0 0 0 0.00282033064174502 0 0 0 0 0 0.00710350120788761 0 0.00194245725476533 0.00365838775542914 0.00213914123122269 0.00428360632773414 0 0.00249034678131767 0 0 0 0 0 0 0 0 0 0 0 0 0 0 0 0 0 0 0 0 0 0 0 0 0 0 0 0 0 0 0 0 0 0 0 0 0 0 0 0 0 0 0 0 0.00696750474985183 0 0 0 0 0 0 0 0 0 0 0 0 0 0 0 0 0 0 0 0 0 0 0 0 0 0 0 0 0 0 0 0 0 0 0 0 0 0 0 0.00349261772441882 0 0 0 0.010536585622861 0.00784976261655101 0 0 0 0 0 0 0 0 0 0 0 0 0 0 0.00445498802544219 0 0 0 0 0 0 0 0 0 0 0 0 0 0 0 0 0 0 0 0 0 0 0 0 0 0 0 0 0 0 0 0 0 0 0 0 0 0 0 0.0018803882224688 0 0.00283824675564392 0 0 0 0 0 0 0 0 0 0 0 0 0 0 0 0 0 0
0 0 0 0 0.0235121681609361 0 0 0 0 0.0139158066872648 0 0 0 0 0 0 0 0 0 0 0 0 0 0 0 0 0 0 0.00156912718313266 0 0 0 0 0 0 0 0.0617479476681317 0.236010707822528 0 0 0 0 0 0 0 0 0.0181804057432314 0 0 0 0 0 0 0 0 0 0 0 0.0422325547247382 0 0 0.00238297926345183 0.00113654533064026 0 0 0 0 0 0 0 0.00271961985404296 0 0.00569956457125047 0.102234909800742 0 0.00138955853208521 0 0 0.00960075867697371 0 0 0.0021162010769662 0.00292800614658582 0.00436093161427876 0.00250633551146774 0.303663135046414 0.0217543320007854 0 0.0196927146112227 0.0417217672767387 0 0 0 0 0 0.0427203385464463 0.00638893283419082 0 0.00199309927345531 0 0 0 0 0 0 0 0 0 0 0 0 0 0 0 0 0 0 0 0 0 0 0 0 0 0 0 0 0 0 0 0 0 0 0.00904620650602173 0.00228901986488404 0 0 0 0 0 0.00696207807894561 0 0 0 0 0 0 0 0 0 0 0 0 0 0 0 0 0 0 0 0 0 0 0 0 0 0 0 0 0 0 0 0 0 0 0 0 0 0 0 0 0 0 0 0 0 0 0 0 0 0 0 0 0 0 0 0 0.00223884655637812 0 0 0 0 0 0 0 0 0 0 0 0 0 0 0 0 0 0 0 0 0 0 0 0 0 0 0 0 0 0 0 0 0 0 0 0 0 0 0 0.00177237588284125 0 0 0 0.0030632892702586 0.00244973588296994 0 0 0 0 0 0 0 0 0 0 0 0 0 0 0 0 0 0 0 0 0 0 0 0 0 0 0 0 0 0 0 0 0 0 0 0 0 0 0 0 0 0 0 0 0 0 0 0 0 0 0 0 0 0 0 0 0 0 0 0 0 0 0 0 0 0 0 0 0 0 0 0 0 0 0
0 0 0 0 0.00128887371007596 0 0 0 0 0 0 0 0 0 0 0 0 0 0 0 0 0 0 0 0 0 0 0 0 0 0 0 0.00164862235974876 0.00167848283674298 0 0 0 0.00259930850452122 0 0 0 0 0 0 0 0 0.00093022641582126 0 0 0 0.000806772958550108 0 0 0 0.00383570410177453 0 0 0 0.0291659582005874 0 0 0 0.000409258939902538 0 0 0 0 0 0 0 0 0 0 0.00169596872930098 0 0 0 0 0.000429517527131922 0 0.00882082236522033 0 0.00102507511650058 0 0 0.0539739249331671 0.0022519452518021 0.00614998411490713 0 0.302403593736182 0.0922110176453936 0.0528491331718679 0.042483330838802 0 0.0561644215180912 0.0166107664704487 0.00142613419755542 0 0 0 0.00100873389652635 0.0104652067845646 0.105301449018369 0.0719357539382353 0 0 0 0 0 0 0 0 0 0 0 0 0 0 0 0 0 0 0 0 0 0 0 0 0 0 0.00115460439278586 0 0 0 0.00079343431230208 0 0 0 0 0.00660359048300054 0 0.00591579980266828 0.00820396157660389 0.0543122404196188 0 0.00273763542142849 0.00083834461151197 0 0.012672564362937 0.00334782410254042 0.00283970893348927 0.00192497197682722 0.00756954777316053 0.000609725358941119 0.0201503890894341 0.000755670100958843 0 0 0 0 0 0 0 0 0 0 0 0 0 0 0 0 0 0 0 0 0 0 0 0 0 0 0 0 0 0 0 0 0 0 0 0 0 0 0 0 0 0 0 0 0 0 0 0 0 0 0 0 0 0 0 0 0 0 0 0 0 0 0 0 0 0 0 0 0 0 0 0 0 0 0 0 0 0 0 0 0 0 0 0 0 0 0 0 0 0 0 0 0 0 0 0 0 0 0 0 0 0 0 0 0 0 0 0 0 0 0 0 0 0 0 0 0 0 0 0 0 0 0 0 0 0 0 0 0 0 0 0 0 0 0 0 0 0 0 0 0 0 0 0 0 0 0 0 0 0 0 0 0 0 0 0 0 0 0 0 0 0
0 0 0 0 0.00130027480103645 0 0 0 0 0 0 0 0 0 0 0.00045869415887406 0 0 0 0 0 0 0 0 0 0 0 0 0 0 0 0 0.0028802634909406 0.00653977622640368 0.000783388314482196 0 0 0.00192640989089568 0 0 0 0 0 0 0 0 0 0 0 0 0.000758944086986865 0 0 0 0.00697654080449255 0 0.000528212898726784 0 0.0463709600620629 0 0 0 0 0 0 0 0 0 0 0 0 0.00202319282951578 0.000409041905185618 0.00347114924833851 0 0 0 0 0.000983496882888495 0 0 0.00272789190893286 0.00185315337342704 0.00320989926136021 0.00110294942866056 0.101716410370893 0.0125257302202807 0.0102351797278752 0.237547967022652 0 0.0227008610193073 0.0353381627477209 0.00948353335893739 0.00192176908179636 0.0449651579402829 0.0247659348155542 0.00979334219274889 0 0.000572613187775667 0 0.00162917074273321 0.0118158482390428 0.116910314873722 0.0766769757930507 0 0 0 0 0 0 0 0 0 0 0 0 0 0 0 0 0 0 0 0 0 0 0 0.0103843209442968 0 0 0.000587602520572365 0 0 0.000484287791680521 0 0 0 0 0.000102537285264009 0.00631555813822249 0 0.00938806890791027 0.00828272725462465 0.0597767035000963 0 0.0144620613835764 0.000667597197250406 0 0.0285050188480693 0.00556426526945827 0.00514640666161151 0.00700161903897365 0.00978428279489425 0.00160773736104605 0.0229177173487042 0.000921913225578863 0 0 0 0 0 0 0 0 0 0 0 0 0 0 0 0 0 0 0 0 0 0 0 0 0 0 0 0 0 0 0 0 0 0 0 0 0 0 0 0 0 0.0011000071699107 0 0 0 0 0 0 0 0 0 0 0 0 0 0 0 0 0 0 0 0 0 0 0 0 0 0 0 0 0 0 0 0 0 0 0 0 0 0 0 0.000600574687091808 0 0 0 0.0021009886503004 0.00139479311328325 0 0 0 0 0 0 0 0 0 0 0 0 0 0 0 0 0 0 0 0 0 0 0 0 0 0 0 0 0 0 0 0 0 0 0 0 0 0 0 0 0 0 0 0 0 0 0 0 0 0 0 0 0 0 0 0 0 0 0 0 0 0 0 0 0 0 0 0 0 0 0 0 0 0 0
0 0 0 0 0 0 0 0 0 0 0 0 0 0 0 0 0 0 0 0 0 0 0 0 0 0 0 0 0 0 0 0 0.00122354155299727 0 0.00148983877822306 0 0 0 0.000881967526623477 0 0 0 0 0 0 0 0 0 0 0 0.00131692339363699 0 0 0 0.00150176288804575 0 0 0 0.00469166911883205 0 0 0 0 0 0 0 0 0 0 0 0 0 0 0 0 0 0 0 0 0 0.0222722027101318 0 0 0 0 0 0 0 0.169968426100235 0.0532676328569122 0 0.175305672954337 0.249242252456882 0 0.0928772543497265 0 0 0 0 0 0.001677576559487 0.0112653614538275 0.0543691677982502 0.0897690020581757 0 0 0 0 0 0 0 0 0 0 0 0 0 0 0 0 0 0 0 0 0 0 0 0 0 0 0 0 0 0 0 0 0 0 0 0.00294056947814189 0 0.00212251149216824 0.00468052633013221 0.0332370571778593 0 0 0 0 0.00544467163961062 0.00259394946315905 0.00221115315392042 0 0.0108897033750617 0 0.00475960533362338 0 0 0 0 0 0 0 0 0 0 0 0 0 0 0 0 0 0 0 0 0 0 0 0 0 0 0 0 0 0 0 0 0 0 0 0 0 0 0 0 0 0 0 0 0 0 0 0 0 0 0 0 0 0 0 0 0 0 0 0 0 0 0 0 0 0 0 0 0 0 0 0 0 0 0 0 0 0 0 0 0 0 0 0 0 0 0 0 0 0 0 0 0 0 0 0 0 0 0 0 0 0 0 0 0 0 0 0 0 0 0 0 0 0 0 0 0 0 0 0 0 0 0 0 0 0 0 0 0 0 0 0 0 0 0 0 0 0 0 0 0 0 0 0 0 0 0 0 0 0 0 0 0 0 0 0 0 0 0 0 0 0 0
0 0 0 0 0 0 0 0 0 0 0 0 0 0 0 0 0 0 0 0 0 0 0 0 0 0 0 0 0 0 0 0 0.00166065780070077 0.00364049781017199 0.00215940652686749 0 0 0 0.000777721895117692 0 0 0 0 0 0 0 0 0 0 0 0 0 0 0 0 0 0 0 0 0 0 0 0 0 0 0 0 0 0 0 0 0 0 0 0.000930916176192789 0 0 0 0 0 0.0029698532657684 0 0 0 0 0.0148916928040673 0.00361669936851453 0 0.0958760885593712 0.0816116269935297 0.17253728974512 0 0.187320485265609 0.0015081610472967 0.178278264405131 0.0101015440877704 0 0 0 0 0.00202823840332441 0.0309377389437797 0.076359541714537 0.0838538442346871 0 0 0 0 0 0 0 0 0 0 0 0 0 0 0 0 0 0 0 0 0 0 0 0 0 0 0 0 0 0 0 0 0 0 0 0.00185026827116702 0 0 0 0.00234978314261911 0 0 0 0 0 0.00992073132060853 0.00390446083798744 0.00813343805845694 0.0211883315296533 0.00159271779195025 0 0 0 0 0 0 0 0 0 0 0 0 0 0 0 0 0 0 0 0 0 0 0 0 0 0 0 0 0 0 0 0 0 0 0 0 0 0 0 0 0 0 0 0 0 0 0 0 0 0 0 0 0 0 0 0 0 0 0 0 0 0 0 0 0 0 0 0 0 0 0 0 0 0 0 0 0 0 0 0 0 0 0 0 0 0 0 0 0 0 0 0 0 0 0 0 0 0 0 0 0 0 0 0 0 0 0 0 0 0 0 0 0 0 0 0 0 0 0 0 0 0 0 0 0 0 0 0 0 0 0 0 0 0 0 0 0 0 0 0 0 0 0 0 0 0 0 0 0 0 0 0 0 0 0 0 0 0 0 0 0 0 0 0
0 0 0 0 0 0 0 0 0 0 0 0 0 0 0 0 0 0 0 0 0 0 0 0 0 0 0 0 0 0 0 0 0.000940840977976752 0.000992881672537329 0 0 0 0 0.000631739745404054 0 0 0 0 0 0 0 0 0 0 0 0.000941500434099775 0 0 0 0.00166622219000463 0 0 0 0.00304839426751655 0 0 0 0 0 0 0 0 0 0 0 0 0.000923999605850414 0 0 0 0 0 0 0 0 0.00326781574226953 0 0 0 0 0 0 0 0.0835512998591996 0.0237432659694198 0.265932172047712 0.203070802937331 0 0 0.101728021629884 0 0 0 0 0 0.00160059265476037 0.0121220688574669 0.0708216849452162 0.127585619906299 0 0 0 0 0 0 0 0 0 0 0 0 0 0 0 0 0 0 0 0 0 0 0 0 0 0 0 0 0 0 0 0 0 0 0 0.00189938636550264 0 0.0115931256571416 0.00507704237354707 0.0417369237778446 0 0.0030926579440995 0 0 0.00533365690065447 0.00773534165691997 0.001500260936564 0 0.0125160730637583 0 0.00281235054757636 0 0 0 0 0 0 0 0 0 0 0 0 0 0 0 0 0 0 0 0 0 0 0 0 0 0 0 0 0 0 0 0 0 0 0 0 0 0 0 0 0.00074586629317887 0 0 0 0 0 0 0 0 0 0 0 0 0 0 0 0 0 0 0 0 0 0 0 0 0 0 0 0 0 0 0 0 0 0 0 0 0 0 0 0 0 0 0 0 0 0 0 0 0 0 0 0 0 0 0 0 0 0 0 0 0 0.00178426951980819 0 0 0 0 0 0 0 0 0 0 0 0 0 0 0 0 0 0 0 0 0 0 0 0 0 0 0 0 0 0 0 0 0 0 0 0 0 0 0 0 0 0 0 0 0 0 0 0 0 0 0 0 0 0 0 0 0 0 0 0.0016041215204559
0.00182830191480201 0 0 0.173771987634388 0 0 0 0.00384346104488298 0 0.00154514951568908 0.010159200782521 0 0 0 0 0 0 0 0 0 0 0 0 0 0 0 0 0 0 0.0201060992996306 0.0892952969448133 0.000586235841628712 0 0 0 0 0.0064556225960321 0.275094584120539 0 0 0 0 0 0 0 0 0.00840560544645091 0 0 0 0.00873050102055197 0 0 0 0 0 0 0 0 0 0 0 0 0 0 0 0 0 0 0 0 0 0 0.00195163460100528 0 0 0 0 0 0 0 0.00203286508210854 0.00897722867284436 0.00788047768195431 0.00213727205007182 0.0326688906433188 0.0375477655531428 0 0 0.00534648404968155 0 0.00181679833731794 0 0 0.00429674176910184 0.0351189382642343 0.0158042710136029 0 0 0 0.000733610117883686 0.000871697556964218 0 0 0 0 0 0 0 0 0 0 0 0 0 0 0 0 0 0 0 0 0 0 0 0 0 0 0 0 0.179935193256975 0 0 0.0315638635834842 0 0 0 0 0 0.0019194028449676 0 0 0 0 0 0.00298698920634256 0 0 0.00239970165941423 0 0 0 0 0 0.00177985577123679 0 0 0 0 0 0 0 0 0 0 0 0 0 0 0 0 0 0 0 0 0 0 0 0 0 0 0 0 0 0 0 0 0 0 0 0 0 0 0 0 0 0 0.00511852758732897 0 0 0 0 0 0 0 0 0 0 0 0 0 0 0 0 0 0 0 0 0 0 0 0 0 0 0 0 0 0 0 0 0 0 0 0 0 0 0 0 0 0 0 0.00651229721426816 0.00494426652487638 0 0 0 0 0 0 0 0 0 0 0 0 0 0 0.00272302908593697 0 0 0 0 0 0 0 0 0 0 0 0 0 0 0 0 0 0 0 0 0 0 0 0 0 0 0 0 0 0 0 0 0 0 0 0 0 0 0 0.00174053099920239 0 0.00136962071080483 0 0 0 0 0 0 0 0 0 0 0 0 0 0 0 0 0 0
0 0 0 0 0 0 0 0 0 0 0 0 0 0 0 0 0 0 0 0 0 0 0 0 0 0 0 0 0 0 0 0 0.00192997784787407 0.00423858796426573 0.0024386843340327 0 0 0 0 0 0 0 0 0 0 0 0 0 0 0 0 0 0 0 0.00185977828083819 0 0 0 0 0 0 0 0 0 0 0 0 0 0 0 0 0 0 0 0.00110896874009264 0 0 0 0 0 0.00180735809252951 0 0 0 0 0.011675521966002 0.0098604167558156 0 0.0947020572196453 0.0965183472110547 0.0849614769595546 0.165700600079209 0.0872175876800026 0.0033151709899675 0 0.0164060224951602 0 0 0 0 0.0054708072872237 0.0402643388941364 0.0985798857280113 0.159408638090975 0 0 0 0 0 0 0 0 0 0 0 0 0 0 0 0 0 0 0 0 0 0 0 0 0 0 0 0 0 0 0 0 0 0 0 0.0025660601026785 0 0.00699777343132307 0.0013452799695446 0.00515628632280477 0 0.00487652338593612 0 0 0.0045542455372816 0.0102797319591693 0.0160935298564151 0.0236547705567976 0.0306771932040577 0.00196283921045454 0.00437153984714608 0 0 0 0 0 0 0 0 0 0 0 0 0 0 0 0 0 0 0 0 0 0 0 0 0 0 0 0 0 0 0 0 0 0 0 0 0 0 0 0 0 0 0 0 0 0 0 0 0 0 0 0 0 0 0 0 0 0 0 0 0 0 0 0 0 0 0 0 0 0 0 0 0 0 0 0 0 0 0 0 0 0 0 0 0 0 0 0 0 0 0 0 0 0 0 0 0 0 0 0 0 0 0 0 0 0 0 0 0 0 0 0 0 0 0 0 0 0 0 0 0 0 0 0 0 0 0 0 0 0 0 0 0 0 0 0 0 0 0 0 0 0 0 0 0 0 0 0 0 0 0 0 0 0 0 0 0 0 0 0 0 0 0
0 0 0 0.00911320943555468 0 0 0 0 0 0 0 0 0 0 0 0 0 0 0 0 0 0 0 0 0 0 0 0 0 0 0.0137299009806434 0 0 0 0 0 0 0.0468898855639388 0 0 0 0 0 0 0 0 0 0 0 0 0 0 0 0 0 0 0 0 0.0228872839220993 0 0 0 0 0 0 0 0 0 0 0 0 0 0 0.00648707103604304 0 0 0 0 0.00121399925373475 0 0.131598835731069 0 0.0087348891279305 0 0.00284711341761792 0.172632934281406 0.177805231544491 0.0437096955124274 0.0544207297486541 0.103291609342902 0 0.0182427376571912 0 0.0526483327434587 0.031877178037712 0 0.0189019263090548 0 0 0 0 0.00437135259154639 0.0234931325393321 0.0133834512047383 0 0 0 0 0 0 0 0 0 0 0 0 0 0 0 0 0 0 0 0 0 0 0 0 0 0 0.00249394414594398 0 0 0 0 0 0 0 0 0.00656127181083445 0 0.00267340910929975 0.00256982914078062 0.00341056646534177 0 0.00229994306918519 0 0 0.00469911332845192 0 0.00352926839487894 0 0.00189852655571687 0 0.0063469867324736 0 0 0 0 0 0 0 0 0 0 0 0 0 0 0 0 0 0 0 0 0 0 0 0 0 0 0 0 0 0 0 0 0 0 0 0 0 0 0 0 0 0 0 0 0 0 0 0 0 0 0 0 0 0 0 0 0 0 0 0 0 0 0 0 0 0 0 0 0 0 0 0 0 0 0 0 0 0 0 0 0 0 0 0 0 0 0 0.00163939159819041 0 0 0 0 0 0 0 0 0 0 0 0 0 0 0.00159481165122207 0 0 0 0 0 0 0 0 0 0 0 0 0 0 0 0 0 0 0 0 0 0 0 0 0 0 0 0 0 0 0 0 0 0 0 0 0 0 0 0 0 0.00200243801613519 0 0 0 0 0 0 0 0 0 0 0 0 0 0 0 0 0 0
0 0 0 0 0 0 0 0 0 0 0 0 0 0 0 0 0 0 0 0 0 0 0 0 0 0 0 0 0 0.0118679209387281 0.227476924948655 0 0.00392572816079172 0.0108999513491523 0 0 0 0.00470178703236927 0 0 0 0 0 0 0 0 0 0 0 0 0 0 0 0 0.0101100001952177 0 0 0 0 0 0 0 0 0 0 0 0 0 0 0 0 0.0055511918208817 0 0 0 0 0 0 0 0 0.0363253709609268 0.0320382099850286 0.134987217421123 0.0119355983664254 0.0532899401643173 0.0119180649252102 0.0188273341372118 0.0112004447317191 0.00800569300238549 0.0699850210499173 0 0 0 0.0405958428678864 0 0.032386939882206 0 0.0257739171217842 0.022463050910183 0 0 0 0 0 0 0 0 0 0 0 0 0 0 0 0 0 0 0 0 0 0 0 0 0 0 0 0 0.025047314733201 0 0 0 0 0 0 0 0 0.120877096379002 0.00875567423049995 0 0 0 0 0 0 0 0 0 0 0 0 0 0 0 0 0 0 0 0 0 0 0 0 0 0 0 0 0 0 0 0 0 0 0 0 0 0 0 0 0 0 0 0 0 0 0 0 0 0 0 0 0 0 0 0 0 0 0 0.00811771568381345 0 0 0 0 0 0 0 0 0 0 0 0 0 0 0 0 0 0 0 0 0 0 0 0 0 0 0 0 0 0 0 0 0 0 0 0 0 0 0 0.0120924801449922 0 0 0 0.0294717688682702 0.0113717999881007 0 0 0 0 0 0 0 0 0 0 0 0 0 0 0 0 0 0 0 0 0 0 0 0 0 0 0 0 0 0 0 0 0 0 0 0 0 0 0 0 0 0 0 0 0 0 0 0 0 0 0 0 0 0 0 0 0 0 0 0 0 0 0 0 0 0 0 0 0 0 0 0 0 0 0
0 0 0 0 0 0 0 0 0 0 0 0 0 0 0 0 0 0 0 0 0 0 0 0 0 0 0 0 0 0.0205129511602475 0.0364796093665261 0 0 0 0 0 0 0 0 0 0 0 0 0 0 0 0 0 0 0 0 0 0 0 0 0 0 0 0.00560976300640645 0 0 0 0 0 0 0 0 0 0 0 0 0 0 0.00430166442301213 0 0 0 0 0 0 0 0 0.00830148119432373 0 0 0 0 0 0 0 0 0 0 0 0 0 0.0353951406295741 0 0.0911970662116771 0 0 0 0 0 0 0 0 0 0 0 0 0 0 0 0 0 0 0 0 0 0 0 0 0 0 0 0 0.170222572038459 0 0 0 0 0 0 0 0.045789047218347 0.461504260656596 0.120686444094831 0 0 0 0 0 0 0 0 0 0 0 0 0 0 0 0 0 0 0 0 0 0 0 0 0 0 0 0 0 0 0 0 0 0 0 0 0 0 0 0 0 0 0 0 0 0 0 0 0 0 0 0 0 0 0 0 0 0 0 0 0 0 0 0 0 0 0 0 0 0 0 0 0 0 0 0 0 0 0 0 0 0 0 0 0 0 0 0 0 0 0 0 0 0 0 0 0 0 0 0 0 0 0 0 0 0 0 0 0 0 0 0 0 0 0 0 0 0 0 0 0 0 0 0 0 0 0 0 0 0 0 0 0 0 0 0 0 0 0 0 0 0 0 0 0 0 0 0 0 0 0 0 0 0 0 0 0 0 0 0 0 0 0 0 0 0 0 0 0 0 0 0 0 0 0 0 0 0 0 0
0 0 0 0 0 0 0 0 0 0 0 0 0 0 0 0 0 0 0 0 0 0 0 0 0 0 0 0 0 0.0233723328734015 0.0925004327882051 0 0 0 0 0 0 0 0 0 0 0 0 0 0 0 0 0 0 0 0 0 0 0 0 0 0 0 0 0 0 0 0 0 0 0 0 0 0 0 0 0 0 0.0179712862828875 0 0 0 0 0 0 0 0.125043157511882 0 0 0 0 0 0.010102968769911 0 0.011831740848764 0 0 0 0 0 0 0.064950406901118 0.192013068363092 0 0 0 0 0 0 0 0 0 0 0 0 0 0 0 0 0 0 0 0 0 0 0 0 0 0 0 0 0 0.033464931159643 0 0 0 0 0 0 0 0.0716993404398127 0.357050334061284 0 0 0 0 0 0 0 0 0 0 0 0 0 0 0 0 0 0 0 0 0 0 0 0 0 0 0 0 0 0 0 0 0 0 0 0 0 0 0 0 0 0 0 0 0 0 0 0 0 0 0 0 0 0 0 0 0 0 0 0 0 0 0 0 0 0 0 0 0 0 0 0 0 0 0 0 0 0 0 0 0 0 0 0 0 0 0 0 0 0 0 0 0 0 0 0 0 0 0 0 0 0 0 0 0 0 0 0 0 0 0 0 0 0 0 0 0 0 0 0 0 0 0 0 0 0 0 0 0 0 0 0 0 0 0 0 0 0 0 0 0 0 0 0 0 0 0 0 0 0 0 0 0 0 0 0 0 0 0 0 0 0 0 0 0 0 0 0 0 0 0 0 0 0 0 0 0 0 0 0 0
0 0 0 0 0 0 0 0 0 0 0 0 0 0 0 0 0 0 0 0 0 0 0 0 0 0 0 0 0 0 0 0 0 0 0 0 0 0 0 0 0 0 0 0 0 0 0 0 0 0 0 0 0 0 0 0 0 0 0 0 0 0 0 0 0 0 0 0 0 0 0 0 0 0 0 0.718616776811043 0 0 0 0 0 0 0 0 0 0 0 0 0 0 0 0 0 0 0 0 0 0 0 0 0 0 0 0 0 0 0 0 0 0 0 0 0 0 0 0 0 0 0 0 0 0 0 0 0 0 0 0 0 0 0 0 0 0 0 0.281383223188957 0 0 0 0 0 0 0 0 0 0 0 0 0 0 0 0 0 0 0 0 0 0 0 0 0 0 0 0 0 0 0 0 0 0 0 0 0 0 0 0 0 0 0 0 0 0 0 0 0 0 0 0 0 0 0 0 0 0 0 0 0 0 0 0 0 0 0 0 0 0 0 0 0 0 0 0 0 0 0 0 0 0 0 0 0 0 0 0 0 0 0 0 0 0 0 0 0 0 0 0 0 0 0 0 0 0 0 0 0 0 0 0 0 0 0 0 0 0 0 0 0 0 0 0 0 0 0 0 0 0 0 0 0 0 0 0 0 0 0 0 0 0 0 0 0 0 0 0 0 0 0 0 0 0 0 0 0 0 0 0 0 0 0 0 0 0 0 0 0 0 0 0 0 0 0 0 0 0 0 0 0 0
0 0 0 0 0 0 0 0 0 0 0 0 0 0 0 0.00114084816103495 0 0 0 0 0 0 0.003933140912474 0 0.00599770731391272 0 0 0 0 0 0 0.0401570811037096 0.103498277556684 0.0174309380863356 0.0382292923272172 0 0 0 0 0 0.00264564883235502 0 0 0 0 0 0 0 0.0147461611743661 0 0 0 0 0 0.0134475121715784 0 0 0 0 0 0 0 0 0 0 0 0 0 0 0 0 0.00418146114646208 0 0 0 0 0 0 0 0 0 0 0 0 0 0.00388123772266976 0.000789992460732748 0 0.00394925569144483 0.00811971657729922 0.00356316184528371 0.00437708721419524 0.00318628637367822 0.00131423342038919 0.0127025797889869 0 0 0 0 0 0 0.0886465261659641 0.0119603082478822 0.015378952364242 0 0 0 0 0 0 0 0 0 0 0 0 0 0 0 0 0 0 0 0 0 0 0 0 0 0 0 0 0 0 0 0 0 0 0 0.0311681049893396 0 0 0 0 0 0 0 0 0 0.0278058321335959 0.0625986294372132 0.0679414535985215 0.0201005286224583 0.148886337737459 0 0 0 0 0 0 0 0 0 0 0 0 0 0 0 0 0 0 0 0 0 0 0 0 0 0 0 0 0 0 0 0 0 0 0.021604933602634 0.0348572754777747 0 0 0 0 0 0.0132120965292286 0 0 0 0 0 0 0 0 0 0 0 0 0 0 0 0 0 0 0.00537928205999855 0 0 0 0 0 0 0 0 0 0 0 0 0 0 0 0 0 0 0 0 0 0 0 0 0 0 0 0 0 0 0 0 0 0 0 0 0 0 0 0 0 0 0.0660142889704739 0 0 0 0 0 0 0 0 0 0 0 0 0 0 0 0 0 0 0 0 0 0 0 0 0 0 0 0 0 0 0 0 0 0 0 0 0 0 0 0.00360845750546304 0 0.00487128278717685 0 0 0.00288184658920087 0 0.00874577540179317 0 0 0 0 0 0 0 0 0.00309356651683475 0 0 0 0.0739529013819361
0 0 0 0 0 0 0 0 0 0 0 0 0 0 0 0 0 0 0 0 0 0 0.00213459464038825 0 0.00163617647180095 0 0 0 0 0 0 0.00353980700620556 0.0211047574013916 0.0464424598421346 0.0283027564710006 0 0 0 0 0 0 0 0 0 0 0 0 0 0.00258469337017214 0 0 0 0 0 0.026745519500039 0 0 0 0 0 0 0 0 0 0 0 0 0 0 0 0 0.0042177927500231 0 0 0.00404556296358345 0 0 0 0 0 0 0 0 0 0 0.0101981208410788 0.00229197933418547 0 0.025334467380025 0.0364136738941554 0.0147952959610894 0.0412838408611803 0.0149212792963285 0.00096560242885676 0.0578077962832454 0.00323001927226593 0 0 0 0 0.0548134386188363 0 0.0419071282990937 0.0309362499812698 0 0 0 0 0 0 0 0 0 0 0.0023400524196104 0 0 0 0 0 0 0 0 0 0 0 0 0 0 0 0 0 0 0 0 0 0 0 0 0.044664412661046 0 0 0 0 0 0 0 0 0 0.00945444699486235 0.00883121530347395 0.0489935951072154 0.0453700279332447 0.0167032683546524 0 0 0 0 0 0 0 0 0 0 0 0 0 0 0 0 0 0 0 0 0 0 0 0 0 0 0 0 0 0 0 0 0 0.00317859049686727 0 0.0030356472699519 0 0 0 0 0 0 0 0 0 0 0 0 0 0 0 0 0 0 0 0 0 0 0 0 0 0 0 0 0 0 0 0 0 0 0 0 0 0 0 0 0 0 0 0 0 0 0 0 0 0 0 0 0 0 0 0 0 0 0 0 0 0 0 0 0 0 0 0.133355101153771 0 0 0 0 0 0 0 0 0 0 0 0 0 0 0 0 0 0 0 0 0 0 0 0 0 0 0 0 0 0 0 0 0 0 0 0 0 0 0 0.0362937934129173 0 0.0253222293696411 0 0 0 0.0256818316275354 0.0374531091395263 0 0 0 0 0 0 0 0 0.0234357030667589 0 0 0 0.0602339628205753
0 0 0 0 0 0 0 0 0 0 0 0 0 0 0 0 0 0 0 0 0 0 0 0 0 0 0 0 0 0 0 0 0.00270542917660047 0.00555413029510184 0 0 0 0 0 0 0 0 0 0 0 0 0 0 0 0 0 0 0 0 0.00509437887708485 0 0 0 0.00302734614340265 0 0 0 0 0 0 0 0 0 0 0 0 0 0 0 0 0 0 0 0 0 0.00086105318883789 0 0 0 0 0.0228754132597401 0.00146552371993899 0 0.129212102409919 0.182623770754438 0.0361939592521091 0.0516487385953252 0.044187603588948 0 0.0717396135238146 0.00879903582273328 0 0 0 0 0.00374863003208826 0.0212418717775011 0 0.21101194184365 0 0 0 0 0 0 0 0 0 0 0 0 0 0 0 0 0 0 0 0 0 0 0 0 0 0 0 0 0 0 0 0 0 0 0 0.00661127948388918 0 0.0196325475997125 0.0170883216672595 0.050014009356436 0 0.00637263319374865 0.000869042094876993 0 0.00724572440712298 0.0215145491826641 0.00929437798546912 0.0182726740781771 0.0301801529757894 0.0029300714917686 0.00798407422185284 0 0 0 0 0 0 0 0 0 0 0 0 0 0 0 0 0 0 0 0 0 0 0 0 0 0 0 0 0 0 0 0 0 0 0 0 0 0 0 0 0 0 0 0 0 0 0 0 0 0 0 0 0 0 0 0 0 0 0 0 0 0 0 0 0 0 0 0 0 0 0 0 0 0 0 0 0 0 0 0 0 0 0 0 0 0 0 0 0 0 0 0 0 0 0 0 0 0 0 0 0 0 0 0 0 0 0 0 0 0 0 0 0 0 0 0 0 0 0 0 0 0 0 0 0 0 0 0 0 0 0 0 0 0 0 0 0 0 0 0 0 0 0 0 0 0 0 0 0 0 0 0 0 0 0 0 0 0 0 0 0 0 0
0 0 0 0 0 0 0 0 0 0 0 0 0 0 0 0 0 0 0 0 0 0 0 0 0 0 0 0 0 0 0 0 0.00163142283615611 0.00333614251828941 0 0 0 0 0 0 0 0 0 0 0 0 0 0 0 0 0 0 0 0 0.00260823620430082 0 0 0 0 0 0 0 0 0 0 0 0 0 0 0 0 0.000906031694402825 0 0 0 0 0 0 0 0 0 0 0 0 0 0.0188492026567307 0.00343326274943512 0 0.0786172983651997 0.106677768224368 0.0532248290363481 0.0505154066876062 0.0708990461859739 0 0.103320629607361 0.0044644374966775 0 0 0 0 0.00429300534809753 0.013966160220333 0.187936660019445 0 0 0 0 0 0 0 0 0 0 0 0 0 0 0 0 0 0 0 0 0 0 0 0 0 0 0 0 0 0 0 0 0 0 0 0 0.00479754181019751 0 0.0340055962519507 0.00394539577153421 0.0571760910179964 0 0.0137431509048576 0.000955672083923029 0 0.00178050807692698 0.0748576069542997 0.0261766735331175 0.0284462929381281 0.040202253627739 0.00284720287902966 0.0063864742995755 0 0 0 0 0 0 0 0 0 0 0 0 0 0 0 0 0 0 0 0 0 0 0 0 0 0 0 0 0 0 0 0 0 0 0 0 0 0 0 0 0 0 0 0 0 0 0 0 0 0 0 0 0 0 0 0 0 0 0 0 0 0 0 0 0 0 0 0 0 0 0 0 0 0 0 0 0 0 0 0 0 0 0 0 0 0 0 0 0 0 0 0 0 0 0 0 0 0 0 0 0 0 0 0 0 0 0 0 0 0 0 0 0 0 0 0 0 0 0 0 0 0 0 0 0 0 0 0 0 0 0 0 0 0 0 0 0 0 0 0 0 0 0 0 0 0 0 0 0 0 0 0 0 0 0 0 0 0 0 0 0 0 0
0 0 0 0 0 0 0 0 0 0 0 0 0.0634172390272572 0 0 0 0 0 0 0 0 0 0 0 0 0 0 0 0 0.0118940035431751 0.00889662710660881 0 0 0 0 0 0 0 0 0 0 0 0 0 0 0 0 0 0 0 0 0 0 0.0228159746217535 0 0.0203064728182779 0 0 0 0 0 0 0 0 0 0 0 0 0 0 0 0.0684941270053581 0 0 0 0 0 0 0 0 0 0 0 0 0 0 0 0 0 0 0 0 0 0 0 0 0 0 0 0 0 0 0 0 0 0 0 0.0333782002497389 0 0.0427849344491238 0 0 0 0 0.0971042008143656 0.169711733048878 0 0 0.115488418552409 0 0 0 0 0 0 0 0 0 0 0 0 0 0 0 0 0 0 0 0 0 0 0 0 0 0 0 0 0 0 0 0 0 0 0 0 0 0 0 0 0 0 0 0 0 0 0 0 0.0307917899862014 0 0 0 0 0 0 0 0 0 0 0 0 0 0 0 0 0 0 0 0 0.0164168734331736 0.0263223699131755 0 0 0 0 0 0.00608133477418277 0 0 0 0 0 0 0 0 0 0 0 0.0827957601032306 0 0 0 0 0 0 0 0 0 0 0 0 0 0 0 0 0 0 0 0 0 0 0 0 0 0 0 0 0 0 0 0 0 0 0 0 0 0 0 0 0 0 0 0 0 0 0 0 0 0 0 0 0.0840081365831483 0 0 0.0523295317448631 0 0 0 0 0 0 0 0 0 0 0 0 0 0 0 0 0 0 0 0 0 0 0 0 0 0 0 0 0 0 0 0 0 0 0 0 0 0 0.0334464912581941 0 0 0 0 0 0 0 0 0 0 0 0 0 0 0.0135157809668855
0 0 0 0 0 0 0 0 0 0 0 0 0 0 0 0 0 0 0 0 0 0 0 0 0 0 0 0.00552596539840311 0 0.042186829888801 0.0342819542641538 0 0 0 0 0 0 0 0 0 0 0 0 0 0 0 0 0 0 0 0 0 0 0.190426421910164 0 0 0 0 0 0 0.0216446112309655 0 0.0148127761026688 0 0 0 0 0 0 0 0 0 0 0 0 0 0 0 0 0 0 0 0 0 0 0 0 0 0 0 0 0 0 0 0 0 0 0 0 0 0 0 0 0 0 0 0.0331491467686367 0.0198402949723355 0 0 0 0 0 0 0 0 0 0 0 0 0 0.259393940855758 0.0327742109153276 0.0971113163917635 0.0319521840339011 0.181121902949801 0 0 0 0.0288762921741206 0 0 0 0 0 0 0 0 0 0 0 0 0 0 0 0 0 0 0 0 0 0 0 0 0 0 0 0 0 0 0 0 0 0 0 0 0 0 0 0 0 0 0 0 0 0 0 0 0 0 0 0 0 0 0 0 0 0 0 0 0 0 0 0 0 0 0 0 0 0 0 0 0 0 0 0 0 0 0 0 0 0 0 0 0 0 0 0 0 0 0 0 0 0 0 0 0 0 0 0 0 0 0 0 0 0 0 0 0 0 0 0 0 0 0 0 0 0 0 0 0 0 0 0 0 0 0 0 0 0 0 0 0 0 0 0 0 0 0 0 0 0 0 0 0 0 0 0 0 0 0 0 0.00690215214320047 0 0 0 0 0 0 0 0 0 0 0 0 0 0 0 0 0 0 0 0 0 0 0 0 0 0 0 0 0 0 0 0 0 0 0
0 0 0 0 0 0 0 0 0 0 0 0 0 0.00968927997713595 0 0 0 0 0 0 0 0 0 0 0 0 0 0 0 0.179255982587121 0.207882442456627 0 0 0 0 0 0 0 0 0 0 0 0 0 0 0 0 0 0 0 0 0 0 0 0 0 0 0 0 0 0 0 0 0 0 0 0 0 0 0 0 0 0 0 0 0 0 0 0 0 0 0 0 0 0 0 0 0 0 0 0 0 0 0 0 0 0 0 0 0 0 0 0 0 0 0.0779748645780868 0 0 0 0 0 0 0.0160145118340446 0 0 0.335688782754848 0.148181696423732 0 0 0 0 0.0253124393884045 0 0 0 0 0 0 0 0 0 0 0 0 0 0 0 0 0 0 0 0 0 0 0 0 0 0 0 0 0 0 0 0 0 0 0 0 0 0 0 0 0 0 0 0 0 0 0 0 0 0 0 0 0 0 0 0 0 0 0 0 0 0 0 0 0 0 0 0 0 0 0 0 0 0 0 0 0 0 0 0 0 0 0 0 0 0 0 0 0 0 0 0 0 0 0 0 0 0 0 0 0 0 0 0 0 0 0 0 0 0 0 0 0 0 0 0 0 0 0 0 0 0 0 0 0 0 0 0 0 0 0 0 0 0 0 0 0 0 0 0 0 0 0 0 0 0 0 0 0 0 0 0 0 0 0 0 0 0 0 0 0 0 0 0 0 0 0 0 0 0 0 0 0 0 0 0 0 0 0 0 0 0 0 0 0 0 0 0 0 0 0 0 0 0 0 0
0 0 0 0 0 0 0 0 0 0 0 0 0 0 0 0 0 0 0 0 0 0 0 0 0 0 0 0 0 0 0.0100465766304549 0 0 0 0 0 0 0 0 0 0 0 0 0 0 0 0 0 0 0 0 0 0 0.346650925178897 0 0 0 0 0 0 0 0 0 0 0 0 0.00578348143283398 0 0 0 0 0 0 0 0 0 0 0 0 0 0 0 0 0 0 0 0 0 0 0 0 0 0 0 0 0 0 0 0 0 0 0 0 0 0.0328547420179679 0.0339074179652837 0 0 0.377948773705765 0 0 0 0 0 0 0.0179124573629592 0.0350282374635818 0.043245719755906 0 0 0 0.0338222245597507 0 0 0 0 0 0 0 0 0 0 0 0 0 0 0 0 0 0 0 0 0 0 0 0 0 0 0 0 0 0 0 0 0 0 0 0 0 0 0 0 0 0 0 0 0 0 0 0 0 0 0 0.00702326966961054 0 0 0 0 0 0 0 0 0 0 0 0 0 0 0 0 0 0 0 0 0 0 0 0 0 0 0 0 0 0 0 0 0 0 0 0 0 0 0 0 0 0 0 0 0 0 0 0 0 0 0 0 0 0 0 0 0 0 0 0 0 0 0 0 0 0 0 0 0 0 0 0 0 0 0 0 0 0 0 0 0 0 0 0 0 0 0 0 0.0235732023488677 0 0 0 0 0 0 0.0322029719081223 0 0 0 0 0 0 0 0 0 0 0 0 0 0 0 0 0 0 0 0 0 0 0 0 0 0 0 0 0 0 0 0 0 0 0 0 0 0 0 0 0 0 0 0 0 0 0 0
0 0 0 0 0 0 0 0 0 0 0 0 0 0 0 0 0 0 0 0.00665088048361175 0 0 0 0 0 0 0.012136019747037 0 0 0 0 0 0 0 0 0 0 0 0 0 0 0 0 0 0 0 0 0 0 0 0 0 0 0.26430720543547 0 0 0 0 0 0 0 0 0 0 0 0 0.102549822386947 0 0 0 0 0 0 0 0 0 0 0 0 0 0 0 0 0 0 0 0 0 0 0 0 0 0 0 0 0 0 0 0 0 0 0 0 0 0 0 0 0.324312129150538 0 0 0 0 0 0 0 0 0.0063668686982113 0.143719758450796 0 0.0117691533766025 0 0 0 0 0 0 0 0 0 0 0 0 0 0 0 0 0 0 0 0 0 0 0 0 0 0 0 0 0 0 0 0 0 0 0 0 0 0 0 0 0 0 0 0 0 0 0 0 0 0 0 0 0.0112630967118968 0.0197752104334106 0 0 0 0 0 0 0 0 0 0 0 0 0 0 0 0 0 0 0 0 0 0 0 0 0 0 0 0 0 0 0 0 0 0 0 0 0 0 0 0 0 0 0 0 0 0 0 0 0 0 0 0 0 0 0 0 0 0 0 0 0 0 0 0 0 0 0 0 0 0 0 0 0 0 0 0 0 0 0 0 0 0 0 0 0 0 0 0 0.0389435384253091 0 0.00674440256459043 0 0 0 0.0054581723314972 0.0460037418040829 0 0 0 0 0 0 0 0 0 0 0 0 0 0 0 0 0 0 0 0 0 0 0 0 0 0 0 0 0 0 0 0 0 0 0 0 0 0 0 0 0 0 0 0 0 0 0 0
0 0 0 0 0 0 0 0 0 0 0 0 0 0 0 0.00481093938904659 0 0 0 0 0 0 0 0 0 0 0 0 0 0.0336488596788562 0.0315476099448792 0 0 0 0 0 0 0 0 0 0 0 0 0 0 0 0 0 0 0 0.0103765760828515 0 0 0 0 0 0 0 0 0 0 0 0 0 0 0 0 0.46358093504239 0 0.0133000164733272 0 0.0645907911129093 0 0 0 0 0.0274533805225933 0 0 0 0 0 0 0 0 0 0 0 0 0 0 0 0 0 0 0 0 0 0 0 0 0 0 0 0.039477106845757 0 0 0 0 0 0.0141164255784108 0.0824097748816012 0.0951583823921073 0.0728746328390194 0 0 0 0 0 0 0 0.0201349064045014 0 0 0 0 0 0 0 0 0 0 0 0 0 0 0 0 0 0 0 0 0 0 0 0 0 0 0 0 0 0 0 0 0 0 0 0 0 0 0 0 0 0 0 0 0 0 0 0 0 0 0 0 0 0 0 0 0 0 0 0 0 0 0 0 0 0 0 0 0 0 0 0 0 0 0 0 0 0 0 0 0 0 0 0 0 0.0104209941086697 0 0 0 0 0 0 0 0 0 0 0 0 0 0 0 0 0 0 0 0 0 0 0 0 0 0 0 0 0 0 0 0 0 0 0 0 0 0 0 0 0 0 0 0 0 0 0 0 0 0 0 0 0.00471918439441575 0 0 0 0 0 0 0 0 0 0 0 0 0 0 0 0 0 0 0 0 0 0 0 0 0 0 0 0 0 0 0 0 0 0 0.0041397516291252 0.00723973267953939 0 0 0 0 0 0 0 0 0 0 0 0 0 0 0 0 0 0 0 0 0
0 0.0145039328690373 0 0.00853731035352472 0 0 0 0 0 0 0 0 0 0 0 0 0.0159171973957054 0 0.174861190660893 0.00336079648106465 0 0 0 0 0 0 0 0 0 0.0030267332613996 0 0 0 0 0 0 0 0 0 0 0 0 0 0 0 0 0 0 0 0 0 0 0 0 0 0 0 0 0 0 0 0 0 0 0 0 0 0.0137230118973601 0.0317467666414113 0.167954128116724 0 0 0 0 0 0 0 0 0 0 0 0 0 0 0 0 0 0 0 0 0 0 0 0 0 0 0 0 0 0 0 0 0 0 0 0 0 0 0 0.0117065711638557 0 0.126322986635098 0 0.214742695740903 0 0 0 0 0 0 0 0.0206541451080138 0.0158114185241792 0 0.120431337061832 0.052555625140226 0 0 0 0 0 0 0 0 0 0 0 0 0 0 0 0 0 0 0 0 0 0 0 0 0 0 0 0 0 0 0 0 0 0 0 0 0 0 0 0 0 0 0 0 0 0 0 0 0 0 0 0 0 0 0 0 0 0 0 0 0 0 0 0 0 0 0 0 0 0 0 0 0 0 0 0 0 0 0 0 0 0 0 0 0 0 0 0 0 0 0 0 0 0 0 0 0 0 0 0 0 0 0 0 0 0 0 0 0 0 0 0 0 0 0 0 0 0 0 0 0 0 0 0 0 0 0 0 0 0 0 0 0 0 0 0.00414415294877173 0 0 0 0 0 0 0 0 0 0 0 0 0 0 0 0 0 0 0 0 0 0 0 0 0 0 0 0 0 0 0 0 0 0 0 0 0 0 0 0 0 0 0 0 0 0 0 0 0 0 0 0 0 0 0 0
0 0 0 0 0 0 0 0 0 0 0 0 0 0 0 0 0.00973380350261979 0 0.0148134516337765 0 0 0 0 0 0 0 0 0 0 0 0 0 0 0 0 0 0 0 0 0 0 0 0 0 0 0 0 0 0 0 0 0 0 0 0 0 0 0 0 0.0101088867418746 0 0.00412594008073873 0 0 0 0 0 0.0824191768526597 0.0394896123741333 0.138132885077092 0 0 0 0 0 0 0 0 0.00674824613743465 0 0 0 0 0 0 0 0 0 0 0 0 0 0 0 0 0 0 0 0 0 0 0 0 0 0 0 0 0 0 0.0763630594086157 0.141150366548818 0 0.0852221135616076 0.363640063903253 0 0 0 0 0 0 0 0.015712958315004 0.0123394358623717 0 0 0 0 0 0 0 0 0 0 0 0 0 0 0 0 0 0 0 0 0 0 0 0 0 0 0 0 0 0 0 0 0 0 0 0 0 0 0 0 0 0 0 0 0 0 0 0 0 0 0 0 0 0 0 0 0 0 0 0 0 0 0 0 0 0 0 0 0 0 0 0 0 0 0 0 0 0 0 0 0 0 0 0 0 0 0 0 0 0 0 0 0 0 0 0 0 0 0 0 0 0 0 0 0 0 0 0 0 0 0 0 0 0 0 0 0 0 0 0 0 0 0 0 0 0 0 0 0 0 0 0 0 0 0 0 0 0 0 0 0 0 0 0 0 0 0 0 0 0 0 0 0 0 0 0 0 0 0 0 0 0 0 0 0 0 0 0 0 0 0 0 0 0 0 0 0 0 0 0 0 0 0 0 0 0 0 0 0 0 0 0 0 0 0
0 0 0 0 0 0 0 0 0 0 0 0 0 0 0 0 0 0.00887295070911079 0 0 0 0 0 0 0 0 0 0 0 0.173574016363018 0.0483041185538272 0 0 0 0 0 0 0 0 0 0 0 0 0 0 0 0 0 0 0 0 0 0 0 0 0 0 0 0 0 0 0 0 0 0 0 0 0.0517309767757591 0 0 0 0 0 0 0 0 0 0 0 0 0 0 0 0 0 0 0 0 0 0 0 0 0 0 0 0 0 0 0 0 0 0 0 0 0 0 0.0118182769601576 0 0 0.103110736398255 0 0.0996562513090927 0 0.111080808442227 0 0.104808462674318 0 0 0 0 0 0.277271656593443 0 0 0 0 0 0 0 0 0 0 0 0 0 0 0 0 0 0 0 0 0 0 0 0 0 0 0 0 0 0 0 0 0 0 0 0 0 0 0 0 0 0 0 0 0 0 0 0 0 0 0 0 0 0 0 0 0 0 0 0 0 0 0 0 0 0 0 0 0 0 0 0 0 0 0 0 0 0 0 0 0 0 0 0 0 0 0 0 0 0 0 0 0 0 0 0 0 0 0 0 0 0 0 0 0 0 0 0 0 0 0 0 0 0 0 0 0 0 0 0 0 0 0 0 0 0 0 0 0 0 0 0 0 0 0 0 0 0 0.00977174522079103 0 0 0 0 0 0 0 0 0 0 0 0 0 0 0 0 0 0 0 0 0 0 0 0 0 0 0 0 0 0 0 0 0 0 0 0 0 0 0 0 0 0 0 0 0 0 0 0 0 0 0 0 0 0 0 0 0
0 0 0 0 0 0 0 0 0 0 0 0 0 0 0 0 0 0 0.0331461652910653 0 0 0 0 0 0 0 0 0 0 0.0105076221146978 0 0 0 0 0 0 0 0 0 0 0 0 0 0 0 0 0 0 0 0 0 0 0 0 0 0 0 0 0 0 0 0 0 0 0 0 0 0.0259394831936272 0 0.0758376509086786 0 0 0 0 0 0 0 0 0 0 0 0 0 0 0 0 0 0 0 0 0 0 0 0 0 0 0 0 0 0 0 0 0 0 0 0 0 0 0 0.0382473420148958 0.135905900883908 0.205964329915297 0.0538030720665706 0 0 0 0 0 0 0 0 0.30141959331309 0 0 0.0122483132820811 0.106980527016088 0 0 0 0 0 0 0 0 0 0 0 0 0 0 0 0 0 0 0 0 0 0 0 0 0 0 0 0 0 0 0 0 0 0 0 0 0 0 0 0 0 0 0 0 0 0 0 0 0 0 0 0 0 0 0 0 0 0 0 0 0 0 0 0 0 0 0 0 0 0 0 0 0 0 0 0 0 0 0 0 0 0 0 0 0 0 0 0 0 0 0 0 0 0 0 0 0 0 0 0 0 0 0 0 0 0 0 0 0 0 0 0 0 0 0 0 0 0 0 0 0 0 0 0 0 0 0 0 0 0 0 0 0 0 0 0 0 0 0 0 0 0 0 0 0 0 0 0 0 0 0 0 0 0 0 0 0 0 0 0 0 0 0 0 0 0 0 0 0 0 0 0 0 0 0 0 0 0 0 0 0 0 0 0 0 0 0 0 0 0 0 0
0 0 0 0 0 0 0 0 0 0 0 0 0.291216332881536 0 0 0 0 0 0 0 0 0 0.0333664378733548 0 0 0 0 0 0 0 0.00432066214635746 0 0 0 0.0907229660621582 0 0 0 0 0.00292767843550278 0 0 0 0 0 0 0 0 0 0 0 0 0 0 0 0.0729906438518224 0 0 0 0 0 0 0 0 0 0 0 0 0 0 0 0 0 0 0.0203126530241857 0 0 0 0 0 0 0 0 0 0 0 0 0 0 0 0 0 0 0 0 0 0 0 0 0 0 0.00542258480172489 0 0 0.057871714692651 0 0 0 0 0 0 0 0 0 0 0.0515105703508254 0 0 0.065234195948307 0 0.0208740781033867 0 0 0 0 0 0 0 0.00660041179317094 0 0 0 0 0 0 0 0 0 0 0 0 0 0 0 0 0 0 0 0 0 0 0 0 0 0 0 0 0 0 0 0 0 0 0 0 0 0 0.0460740872417321 0 0 0 0 0 0 0 0 0 0 0 0 0 0 0 0 0 0 0 0.0134124239730706 0.0226705297334982 0.0488388456161653 0 0 0 0 0 0.00590588557683094 0 0 0 0 0 0 0 0 0 0 0 0.0952665316340378 0 0 0 0 0 0 0 0 0 0 0 0 0 0 0 0 0 0 0 0 0 0 0 0 0 0 0 0 0 0 0 0 0 0 0 0 0 0 0 0 0 0 0 0 0 0 0 0 0 0.0171072012757979 0 0 0 0 0 0.0157958550109846 0 0 0 0 0 0 0 0 0 0 0 0 0 0 0 0 0 0 0 0 0 0 0 0 0 0 0 0 0 0 0 0 0 0 0 0 0 0 0 0 0 0 0 0 0 0 0 0 0 0 0 0 0 0.0115577099728995
0 0 0 0 0 0 0 0 0 0 0 0 0.0180086258482511 0 0 0.00512217801796626 0 0 0 0 0 0 0 0 0 0 0 0 0 0.0828045833358903 0.104913183883174 0 0 0 0 0 0 0 0 0.00171669311505412 0 0 0 0 0 0 0 0 0 0 0 0 0 0 0 0 0 0 0 0 0 0 0 0 0 0 0 0 0 0 0 0 0 0 0 0 0 0 0 0 0 0 0 0 0 0 0 0 0 0 0 0 0 0 0 0 0 0 0 0 0 0 0 0 0.0500366293260004 0 0.0730536941206545 0.00536532707266047 0 0 0 0 0.0309073126045927 0 0.0254826274107841 0 0.174861808239381 0 0.0908680190788579 0.019680855391303 0 0.00252155626471974 0 0 0 0 0 0.00276134308932967 0 0 0 0 0 0 0 0 0 0.00255407324186842 0.00164227539020047 0 0 0 0 0 0 0 0 0 0 0 0 0 0 0 0 0 0 0 0 0 0 0 0 0 0 0 0 0.153637832946659 0 0 0 0 0 0 0 0 0 0 0 0 0 0 0 0 0 0 0 0 0.00660020540410378 0.00832283808559289 0 0 0 0 0 0.00209988476664096 0 0 0 0 0 0 0 0 0 0 0 0.0294873767952518 0 0 0 0 0 0 0 0 0 0 0 0 0 0 0 0 0 0 0 0 0 0 0 0 0 0 0 0 0 0 0 0 0 0 0 0 0 0 0 0 0 0 0 0 0 0 0 0 0 0 0 0 0.0482564616993731 0.0108769171891591 0 0.0433027526446895 0 0 0 0 0 0 0 0 0 0 0 0 0 0 0 0 0 0 0 0 0 0 0 0 0 0 0 0 0 0 0 0 0 0 0 0 0 0 0 0 0 0 0 0 0 0 0 0 0 0 0 0 0 0.00511494503784172
0 0 0 0 0 0 0 0 0 0 0 0 0 0 0 0.00589674066013349 0 0 0 0 0 0 0 0 0 0 0 0 0 0.0505878710639988 0.0694453168593355 0 0 0 0 0 0 0 0 0 0 0 0 0 0 0 0 0 0 0 0 0 0 0 0 0 0 0 0 0 0 0 0 0 0 0 0 0 0 0 0 0 0 0 0 0 0 0 0 0 0 0 0 0 0 0 0 0 0 0 0 0 0 0 0 0 0 0 0 0 0 0 0 0 0 0 0.0914422190854766 0.0297513145256151 0.00630207426710234 0 0 0 0 0 0 0.495840283161758 0 0.00496204911648925 0.0683960096879657 0.0333026963698263 0 0 0 0 0 0 0 0.00428313066864677 0 0 0 0 0 0 0 0 0 0.00410524808892154 0.00249295593518668 0 0 0 0 0 0 0 0 0 0 0 0 0 0 0 0 0 0 0 0 0 0 0 0 0 0 0 0 0.0835923943889453 0 0 0 0 0 0 0 0 0 0 0 0 0 0 0 0 0 0 0 0 0 0 0 0 0 0 0 0 0 0 0 0 0 0 0 0 0 0 0 0 0 0 0 0 0 0 0 0 0 0 0 0 0 0 0 0 0 0 0 0 0 0 0 0 0 0 0 0 0 0 0 0 0 0 0 0 0 0 0 0 0 0 0 0 0 0 0 0 0 0 0 0 0.00579614803029161 0.0147807857123154 0.00342619249552802 0.0255965698824635 0 0 0 0 0 0 0 0 0 0 0 0 0 0 0 0 0 0 0 0 0 0 0 0 0 0 0 0 0 0 0 0 0 0 0 0 0 0 0 0 0 0 0 0 0 0 0 0 0 0 0 0 0 0
0 0 0 0 0 0 0 0 0 0 0 0 0 0 0 0 0 0 0 0 0 0 0 0 0 0 0.0600978990593381 0 0 0 0.0083781054325741 0 0 0 0 0 0 0 0 0 0 0 0 0 0 0 0 0 0 0 0 0 0 0 0 0 0 0 0 0 0 0 0 0 0 0 0 0 0 0 0 0 0 0 0 0 0 0 0 0 0 0 0 0 0 0 0 0 0 0 0 0 0 0 0 0 0 0 0 0 0 0 0 0 0 0 0 0.0325868591704648 0.126207627232088 0 0 0 0 0 0 0 0.00440222827453005 0 0.0165113712543333 0.0867085609079065 0.193926073084912 0 0 0 0 0 0 0 0 0 0 0 0 0 0 0 0 0 0 0 0 0 0 0 0 0 0 0 0 0 0 0 0 0 0 0 0 0 0 0 0 0 0 0 0 0 0 0.0683632063995256 0 0 0 0 0 0.00937052788107492 0 0 0 0 0 0 0 0 0 0 0 0 0 0 0 0 0 0 0 0 0 0 0 0 0 0 0 0 0 0 0 0 0 0 0 0 0 0 0 0 0 0 0 0 0 0 0 0 0 0 0 0 0 0 0 0 0 0 0 0 0 0 0 0 0 0 0 0 0 0 0 0 0 0 0 0 0 0 0 0 0 0 0 0 0 0 0 0 0.230381374354569 0 0.0291692853287381 0 0.0334350094141197 0 0 0.100461872205827 0 0 0 0 0 0 0 0 0 0 0 0 0 0 0 0 0 0 0 0 0 0 0 0 0 0 0 0 0 0 0 0 0 0 0 0 0 0 0 0 0 0 0 0 0 0 0 0
0 0 0 0 0 0 0 0 0 0 0 0 0.0403665770587465 0 0 0 0 0 0 0 0 0 0 0 0 0 0 0 0 0 0 0 0 0 0 0 0 0 0 0 0 0 0 0 0 0 0 0 0 0 0 0 0 0 0 0 0 0 0 0 0 0 0 0 0 0 0 0 0 0 0 0 0 0 0 0 0 0 0 0 0 0 0 0 0 0 0 0 0 0 0 0 0 0 0 0 0 0 0 0 0 0 0 0 0.0907299390805406 0 0 0 0 0 0 0 0 0 0.0859922211278429 0.242129144580782 0.0642717212022695 0.0174888320781294 0 0.0773952081745603 0 0 0 0 0 0 0 0 0 0 0 0 0 0 0 0 0 0 0 0 0 0 0 0 0 0 0 0 0 0 0 0 0 0 0 0 0 0 0 0 0 0 0 0 0 0 0 0.189769517457237 0 0 0 0 0 0 0 0 0 0 0 0 0 0 0 0 0 0 0 0 0.011981089593787 0.0207765965115957 0 0 0 0 0 0 0 0 0 0 0 0 0 0 0 0 0 0.023367050028636 0 0 0 0 0 0 0 0 0 0 0 0 0 0 0 0 0 0 0 0 0 0 0 0 0 0 0 0 0 0 0 0 0 0 0 0 0 0 0 0 0 0 0 0 0 0 0 0 0 0 0 0 0.0218129467111979 0.0258887664573556 0 0.0656552862812881 0 0 0 0.0054517183175342 0 0 0 0 0 0 0 0 0 0 0 0 0 0 0 0 0 0 0 0 0 0 0 0 0 0 0 0 0 0 0 0 0 0 0.0102628154687328 0 0 0 0 0 0 0 0 0 0 0 0 0 0 0.00666056986976481
0 0 0 0 0 0 0 0 0 0 0 0 0.0238110896618753 0 0 0 0 0 0 0 0 0 0.0118612425535273 0 0 0 0.00498482259308782 0 0 0 0 0 0 0 0 0 0 0 0 0 0 0 0 0 0 0 0 0 0.0276337192107268 0 0 0 0 0 0 0 0 0 0 0 0 0 0 0 0 0 0 0 0 0 0 0 0 0 0 0 0 0 0 0 0 0 0 0 0 0 0 0 0 0 0 0 0 0 0 0 0 0 0 0 0 0 0 0 0 0 0 0 0.0126926737035817 0 0 0 0 0 0 0.0608052504829665 0.0362852122274539 0.106488019031652 0.0897377501823269 0 0.0406089637281315 0 0 0 0 0 0 0 0 0 0 0 0 0 0 0 0 0 0 0 0 0 0 0 0 0 0 0 0 0 0 0 0 0 0 0 0 0 0 0 0 0 0 0 0 0 0 0.307002022277237 0 0 0 0 0 0 0 0 0 0 0 0 0 0 0 0 0 0 0 0 0 0 0 0 0 0 0 0 0 0 0 0 0 0 0 0 0 0 0 0 0 0 0 0 0 0 0 0 0 0 0 0 0 0 0 0 0 0 0 0 0 0 0 0 0 0 0 0 0 0 0 0 0 0 0 0 0 0 0 0 0 0 0 0 0 0 0 0 0 0 0 0 0 0.00263786706981921 0.204241447160104 0.058525493487836 0 0 0 0.0126844266296744 0 0 0 0 0 0 0 0 0 0 0 0 0 0 0 0 0 0 0 0 0 0 0 0 0 0 0 0 0 0 0 0 0 0 0 0 0 0 0 0 0 0 0 0 0 0 0 0 0 0
0 0 0 0 0 0 0 0 0 0 0 0 0.0726732019912056 0 0 0 0 0 0 0 0 0 0.12043345033143 0 0 0 0.0662258795121272 0 0 0 0 0 0 0 0 0 0 0 0 0 0 0 0 0 0 0 0 0 0.0826340585800845 0 0 0 0 0 0 0 0 0 0 0 0 0 0 0 0 0 0 0 0 0 0 0 0 0 0 0 0 0 0 0 0 0 0 0 0 0 0 0 0 0 0 0 0 0 0 0 0 0 0 0 0 0 0 0 0 0 0 0 0 0 0 0 0 0 0.0152949862425449 0 0 0.114175205591831 0 0.0194678834026028 0 0 0 0 0 0 0 0 0 0 0 0 0 0 0 0 0 0 0 0 0 0 0 0 0 0 0 0 0 0 0 0 0 0 0 0 0 0 0 0 0 0 0 0 0 0 0 0.137317749939253 0 0.010067483738643 0 0 0.00452149574370435 0.0929082799364026 0 0 0 0 0 0 0 0 0 0 0 0 0 0.00462689057106157 0 0 0 0 0 0 0 0 0 0 0 0 0 0 0 0 0 0 0 0 0 0 0 0 0 0 0 0 0 0 0 0 0 0 0 0 0 0 0 0 0 0 0 0 0 0 0 0 0 0 0 0 0 0 0 0 0 0 0 0 0 0 0 0 0 0 0 0 0 0 0 0 0 0 0.057017232600223 0 0.202636201818886 0 0 0 0 0 0 0 0 0 0 0 0 0 0 0 0 0 0 0 0 0 0 0 0 0 0 0 0 0 0 0 0 0 0 0 0 0 0 0 0 0 0 0 0 0 0 0 0 0 0 0 0 0
0 0 0 0 0 0 0 0 0 0 0 0 0 0 0 0 0 0 0 0 0 0 0 0 0 0 0 0.00289722185546036 0 0.0895633821666167 0.0541762138444249 0 0 0 0 0 0 0 0 0 0 0 0 0 0 0 0 0 0 0 0 0 0 0 0 0 0 0 0 0 0.00843466500364495 0 0 0 0 0 0 0 0 0 0 0 0 0 0 0 0 0 0 0 0 0 0 0 0 0 0 0 0 0 0 0 0 0 0 0 0 0 0 0 0 0 0 0 0 0.206430677777418 0.00856379252715502 0.0157496165585028 0 0.0100022597997866 0.0123723094219571 0.0084236804202207 0.12711510339927 0.285295627371713 0 0.00392008466771355 0 0 0 0 0 0 0.0179389693592084 0.0151360053968321 0.0179466793795785 0.101264361635777 0 0 0 0.0147693494147212 0 0 0 0 0 0 0 0 0 0 0 0 0 0 0 0 0 0 0 0 0 0 0 0 0 0 0 0 0 0 0 0 0 0 0 0 0 0 0 0 0 0 0 0 0 0 0 0 0 0 0 0 0 0 0 0 0 0 0 0 0 0 0 0 0 0 0 0 0 0 0 0 0 0 0 0 0 0 0 0 0 0 0 0 0 0 0 0 0 0 0 0 0 0 0 0 0 0 0 0 0 0 0 0 0 0 0 0 0 0 0 0 0 0 0 0 0 0 0 0 0 0 0 0 0 0 0 0 0 0 0 0 0 0 0 0 0 0 0 0 0 0 0 0 0 0 0 0 0 0 0 0 0 0 0 0 0 0 0 0 0 0 0 0 0 0 0 0 0 0 0 0 0 0 0 0 0 0 0 0 0 0 0 0 0 0 0 0
0 0 0 0 0 0 0 0 0 0 0 0 0 0 0 0 0.112027476631163 0 0 0 0.00657560249012575 0 0 0 0 0 0.00728014732522401 0 0 0 0.00531377836766616 0 0 0 0 0 0 0 0 0 0 0 0 0 0 0 0 0 0 0 0 0 0 0.0276356642788958 0 0 0 0 0 0.2006528906866 0 0 0 0 0 0 0.00458525594535336 0 0.0075108915813312 0 0 0 0 0 0 0 0.00406460281276993 0 0 0 0 0 0 0 0 0 0 0 0 0 0 0 0 0 0 0 0 0 0 0 0 0 0 0 0 0.0297623646755259 0 0 0 0 0.0108077468016317 0.0075484886603156 0 0 0 0 0 0 0 0 0 0.0204700199690806 0 0.0552199686133719 0.461967565561773 0.0292271108422567 0 0 0 0 0 0 0 0 0 0 0 0 0 0 0 0 0 0 0 0 0 0 0 0 0 0 0 0 0 0 0 0 0 0 0 0 0 0 0.00935042475691603 0 0 0 0 0 0 0 0 0 0 0 0 0 0 0 0 0 0 0 0 0 0 0 0 0 0 0 0 0 0 0 0 0 0 0 0 0 0 0 0 0 0 0 0 0 0 0 0 0 0 0 0 0 0 0 0 0 0 0 0 0 0 0 0 0 0 0 0 0 0 0 0 0 0 0 0 0 0 0 0 0 0 0 0 0 0 0 0 0 0 0 0 0 0 0 0 0 0 0 0 0 0 0 0 0 0 0 0 0 0 0 0 0 0 0 0 0 0 0 0 0 0 0 0 0 0 0 0 0 0 0 0 0 0 0 0 0 0 0 0 0 0 0 0 0 0 0 0 0 0 0 0 0
0 0 0 0 0 0 0 0 0 0 0 0 0 0 0 0 0 0 0 0 0 0 0 0 0 0 0 0.0493149738374312 0 0 0 0 0 0 0 0 0 0 0 0 0 0 0 0 0 0 0 0 0 0 0 0 0 0.126185445258641 0 0 0 0 0 0 0.0227066415969434 0 0 0 0.0342107796935039 0 0 0 0 0 0 0 0 0 0 0 0 0 0 0 0 0 0 0 0 0 0 0 0 0 0 0 0 0 0 0 0 0 0 0 0 0 0 0 0 0.199014458673666 0 0 0 0 0 0 0 0 0 0 0 0 0 0 0 0.0389772909619746 0.124616558803009 0 0.283330719193519 0.0898218560973327 0 0 0 0.0318212758839789 0 0 0 0 0 0 0 0 0 0 0 0 0 0 0 0 0 0 0 0 0 0 0 0 0 0 0 0 0 0 0 0 0 0 0 0 0 0 0 0 0 0 0 0 0 0 0 0 0 0 0 0 0 0 0 0 0 0 0 0 0 0 0 0 0 0 0 0 0 0 0 0 0 0 0 0 0 0 0 0 0 0 0 0 0 0 0 0 0 0 0 0 0 0 0 0 0 0 0 0 0 0 0 0 0 0 0 0 0 0 0 0 0 0 0 0 0 0 0 0 0 0 0 0 0 0 0 0 0 0 0 0 0 0 0 0 0 0 0 0 0 0 0 0 0 0 0 0 0 0 0 0 0 0 0 0 0 0 0 0 0 0 0 0 0 0 0 0 0 0 0 0 0 0 0 0 0 0 0 0 0 0 0 0 0 0 0 0
0 0 0 0.0106259112857114 0 0 0 0 0 0 0 0 0 0 0 0 0.26509491795359 0 0.0696206282913084 0.00510261492412848 0 0 0 0 0 0 0 0 0 0 0.0061521925487719 0 0 0 0 0 0 0 0 0 0 0 0 0 0 0 0 0 0 0 0 0 0 0.0149762507717701 0 0 0 0 0 0.0277070445248044 0 0 0 0 0 0 0 0 0 0.00692756027297736 0 0 0 0 0 0 0 0 0 0 0 0 0 0 0 0 0 0 0 0 0 0 0 0 0 0 0 0 0 0 0 0 0 0 0 0.0224259739336412 0 0 0 0 0.0636237715196255 0 0 0.0102243633469323 0 0 0 0 0 0 0 0.015827796468596 0.357048374042171 0.0970352747106227 0 0.0276073254053497 0 0 0 0 0 0 0 0 0 0 0 0 0 0 0 0 0 0 0 0 0 0 0 0 0 0 0 0 0 0 0 0 0 0 0 0 0 0 0 0 0 0 0 0 0 0 0 0 0 0 0 0 0 0 0 0 0 0 0 0 0 0 0 0 0 0 0 0 0 0 0 0 0 0 0 0 0 0 0 0 0 0 0 0 0 0 0 0 0 0 0 0 0 0 0 0 0 0 0 0 0 0 0 0 0 0 0 0 0 0 0 0 0 0 0 0 0 0 0 0 0 0 0 0 0 0 0 0 0 0 0 0 0 0 0 0 0 0 0 0 0 0 0 0 0 0 0 0 0 0 0 0 0 0 0 0 0 0 0 0 0 0 0 0 0 0 0 0 0 0 0 0 0 0 0 0 0 0 0 0 0 0 0 0 0 0 0 0 0 0 0 0
0 0 0 0 0 0 0 0 0 0 0 0 0 0 0 0 0 0 0 0 0 0 0 0 0 0 0 0 0 0 0 0 0 0 0 0 0 0 0 0 0 0 0 0 0 0 0 0 0 0 0 0 0 0 0 0 0 0 0 0 0 0 0 0 0 0 0 0 0 0 0 0 0 0 0 0 0 0 0 0 0 0 0 0 0 0 0 0 0 0 0 0 0 0 0 0 0 0 0 0 0 0 0 0 0 0.303739307926766 0 0 0 0 0.0663404435177934 0 0 0.213375221178638 0 0 0 0 0 0 0 0.213389106366291 0.0539735176754065 0.0735016796103192 0.065963485679959 0 0 0 0 0.00971723804482646 0 0 0 0 0 0 0 0 0 0 0 0 0 0 0 0 0 0 0 0 0 0 0 0 0 0 0 0 0 0 0 0 0 0 0 0 0 0 0 0 0 0 0 0 0 0 0 0 0 0 0 0 0 0 0 0 0 0 0 0 0 0 0 0 0 0 0 0 0 0 0 0 0 0 0 0 0 0 0 0 0 0 0 0 0 0 0 0 0 0 0 0 0 0 0 0 0 0 0 0 0 0 0 0 0 0 0 0 0 0 0 0 0 0 0 0 0 0 0 0 0 0 0 0 0 0 0 0 0 0 0 0 0 0 0 0 0 0 0 0 0 0 0 0 0 0 0 0 0 0 0 0 0 0 0 0 0 0 0 0 0 0 0 0 0 0 0 0 0 0 0 0 0 0 0 0 0 0 0 0 0 0 0 0 0 0 0 0
0 0 0 0 0 0 0 0 0 0 0 0 0 0 0 0 0 0 0 0 0 0 0.0540898777880886 0 0.339411752978111 0.240328227367257 0 0 0 0 0 0.0251046036663142 0 0 0.0895354616912785 0 0 0 0 0 0 0 0 0 0 0 0 0 0.251530076508951 0 0 0 0 0 0 0 0 0 0 0 0 0 0 0 0 0 0 0 0 0 0 0 0 0 0 0 0 0 0 0 0 0 0 0 0 0 0 0 0 0 0 0 0 0 0 0 0 0 0 0 0 0 0 0 0 0 0 0 0 0 0 0 0 0 0 0 0 0 0 0 0 0 0 0 0 0 0 0 0 0 0 0 0 0 0 0 0 0 0 0 0 0 0 0 0 0 0 0 0 0 0 0 0 0 0 0 0 0 0 0 0 0 0 0 0 0 0 0 0 0 0 0 0 0 0 0 0 0 0 0 0 0 0 0 0 0 0 0 0 0 0 0 0 0 0 0 0 0 0 0 0 0 0 0 0 0 0 0 0 0 0 0 0 0 0 0 0 0 0 0 0 0 0 0 0 0 0 0 0 0 0 0 0 0 0 0 0 0 0 0 0 0 0 0 0 0 0 0 0 0 0 0 0 0 0 0 0 0 0 0 0 0 0 0 0 0 0 0 0 0 0 0 0 0 0 0 0 0 0 0 0 0 0 0 0 0 0 0 0 0 0 0 0 0 0 0 0 0 0 0 0 0 0 0 0 0 0 0 0 0 0 0 0 0 0 0 0 0
0.0016833374406688 0 0 0 0.0335676144672888 0.02477714733282 0 0.0126093014186 0.00701746636116372 0.0452188255888317 0 0.059079937182681 0 0.0561746446258642 0.0942739757196477 0.102063406928972 0 0 0 0 0 0 0 0 0 0 0 0 0.00337850688026744 0.0650010183475924 0.138907985776356 0 0 0 0 0 0.00660400428578253 0 0 0 0 0 0 0 0 0 0 0 0 0 0.00199832839810962 0 0 0 0 0 0 0 0.0159953463552817 0 0 0 0 0 0 0 0 0 0 0.00647791796197671 0 0 0 0.0122456768615913 0 0.00571354233325825 0 0 0 0 0 0 0 0 0 0 0 0 0 0.0462096257072503 0 0 0 0 0 0 0.015597010106321 0.0771852143302732 0.00720704081841264 0 0 0 0 0 0 0 0 0 0 0 0 0 0 0 0 0.00347813562119746 0.00190256991244989 0 0 0 0 0 0 0 0 0 0 0 0 0 0 0 0 0.0107977219259957 0 0.00647810404802245 0.0531318307040063 0.0511503597886063 0.00677431646140673 0 0 0 0 0 0 0.00688298046259114 0 0.00814498240935979 0.00244188548697918 0 0 0 0 0 0.00983023795037387 0 0 0 0 0 0 0 0 0 0 0 0 0 0 0 0 0 0 0 0 0 0 0 0 0 0 0 0 0 0 0 0 0 0 0 0 0 0 0 0 0 0 0 0 0 0 0 0 0 0 0 0 0 0 0 0 0 0 0 0 0 0 0 0 0 0 0 0 0 0 0 0 0 0 0 0 0 0 0 0 0 0 0 0 0 0 0 0 0 0 0 0 0 0 0 0 0 0 0 0 0 0 0 0 0 0 0 0 0 0 0 0 0 0 0 0 0 0 0 0 0 0 0 0 0 0 0 0 0 0 0 0 0 0 0 0 0 0 0 0 0 0 0 0 0 0 0 0 0 0 0 0 0 0 0 0 0 0 0 0 0 0 0
0 0 0 0 0 0 0 0 0 0 0 0 0 0 0 0 0 0 0 0 0 0 0.0267366215305674 0 0.0253697935482893 0 0.00590126756349601 0 0 0 0.019730166450859 0 0 0 0.00790440235365902 0 0 0 0 0 0 0 0 0 0.0179312831170969 0 0 0 0 0 0 0 0 0 0 0 0 0 0 0 0 0 0 0 0 0 0 0 0 0 0 0 0 0 0 0 0 0 0 0 0 0 0 0 0 0 0 0 0 0 0 0 0 0 0 0 0 0 0 0 0 0 0 0 0 0 0 0 0 0 0 0 0 0 0.00896808562258075 0 0 0 0 0 0 0 0 0 0 0 0 0 0 0 0 0 0 0 0 0 0 0 0 0 0 0 0 0 0 0 0 0 0 0 0 0 0 0 0 0 0 0 0 0 0 0 0 0 0 0 0 0 0.364384561598069 0.162696269219778 0 0 0.0254657121699688 0.0576936207515594 0 0 0 0 0 0.00519207771298335 0 0 0 0 0.00762381031273504 0 0 0 0 0 0.059930106035331 0 0 0 0 0 0 0 0 0 0 0 0 0 0 0 0 0 0 0 0.00453023016471895 0 0 0 0 0 0 0 0 0 0 0 0 0 0 0 0 0 0 0 0 0 0 0 0 0.00301163480564021 0 0 0 0 0 0 0 0 0 0 0 0 0 0 0 0 0 0 0 0 0 0 0 0 0 0 0 0 0.188704412796206 0 0 0 0 0 0.00822594424646335 0 0 0 0 0 0 0 0 0 0 0 0 0 0 0 0 0 0 0 0 0 0 0 0 0 0 0 0 0 0 0 0 0 0 0 0 0 0 0 0 0 0 0 0 0 0 0
0 0 0 0 0 0 0 0 0 0 0 0 0 0 0 0 0 0 0 0 0.204833409246097 0 0 0 0 0 0 0.0200321863195884 0 0 0 0 0 0 0 0 0 0 0 0 0 0 0 0 0 0.178493500047372 0.0170832809881805 0 0 0 0.0210381952439361 0 0 0.0198464639094228 0 0 0 0 0.0133314867780818 0.0316991779049558 0.155175534054416 0 0.121710892344853 0 0.00719613938171051 0 0 0 0 0 0 0 0 0 0 0 0.010136303100447 0.024160820896364 0.00865536451604401 0 0 0 0 0 0 0 0 0 0 0 0 0 0 0 0 0 0 0 0 0 0 0 0 0 0 0.0470593240832744 0 0 0 0 0 0 0 0 0 0 0 0 0 0 0 0.0302448344462276 0 0.0253050417451555 0 0.00944315401323947 0 0 0 0 0 0 0 0 0.0207045215838727 0 0 0 0 0 0 0 0 0 0 0 0 0 0 0 0 0 0 0 0 0 0 0 0 0 0 0 0 0 0 0 0 0 0 0 0 0 0.0133515344602846 0 0.00551156660857928 0 0 0 0 0 0 0 0 0 0 0 0 0 0 0 0 0 0 0 0 0 0 0 0 0 0 0 0 0 0 0 0 0 0.014987268327898 0 0 0 0 0 0 0 0 0 0 0 0 0 0 0 0 0 0 0 0 0 0 0 0 0 0 0 0 0 0 0 0 0 0 0 0 0 0 0 0 0 0 0 0 0 0 0 0 0 0 0 0 0 0 0 0 0 0 0 0 0 0 0 0 0 0 0 0 0 0 0 0 0 0 0 0 0 0 0 0 0 0 0 0 0 0 0 0 0 0 0 0 0 0 0 0 0 0 0 0 0 0 0 0 0 0 0 0 0
0.00696931774532396 0 0 0.214329021105909 0.00861254218525387 0.00627043601271666 0.0293668403759714 0.0166701303535758 0.0070225868652507 0.00968425516615207 0.00407727538198403 0 0 0 0 0.00110858331124298 0 0.0018582071314366 0 0 0 0 0 0 0 0 0 0 0.00165805059968361 0.00484624503850382 0.0143592445585298 0 0 0 0 0 0.065097468238135 0.212140590557185 0 0 0 0 0 0 0 0 0.0267074936760621 0 0 0 0.0195161015024597 0 0 0 0.00154485665595218 0 0 0 0.00532437862747524 0 0 0 0 0 0 0 0 0 0 0 0 0.00167628989483274 0 0 0 0 0.00204644222043549 0 0 0 0 0 0 0 0 0 0 0 0.00209730864605211 0.00135877773465464 0 0 0 0.149559433976868 0 0.00138274206859917 0 0 0 0 0 0 0 0 0 0 0 0 0 0 0 0 0 0 0 0 0 0 0 0 0 0 0 0 0 0 0 0 0 0 0 0 0 0.178888117233124 0 0 0 0 0 0 0 0 0 0.00582726313663121 0 0 0 0 0 0 0 0 0 0 0 0 0 0 0 0 0 0 0 0 0 0 0 0 0 0 0 0 0 0 0 0 0 0 0 0 0 0 0 0 0 0 0 0 0 0 0 0 0 0 0 0 0 0 0 0 0 0 0 0 0 0 0 0 0 0 0 0 0 0 0 0 0 0 0 0 0 0 0 0 0 0 0 0 0 0 0 0 0 0 0 0 0 0 0 0 0 0 0 0 0 0 0 0 0 0 0 0 0 0 0 0 0 0 0 0 0 0 0 0 0 0 0 0 0 0 0 0 0 0 0 0 0 0 0 0 0 0 0 0 0 0 0 0 0 0 0 0 0 0 0 0 0 0 0 0 0 0 0 0 0 0 0 0 0 0 0 0 0 0 0 0 0 0
0 0 0 0 0.0629240700462076 0 0 0.0629506135668548 0 0 0 0 0 0 0 0 0 0 0 0 0 0 0 0 0 0 0 0 0.0741387325866305 0 0 0 0 0 0 0 0 0 0 0 0 0 0 0 0 0 0.222246086831028 0 0 0 0 0 0 0 0 0 0 0 0.114863550278314 0 0 0 0 0 0 0 0 0 0 0 0 0 0 0 0 0 0 0 0 0 0 0 0 0 0 0 0 0 0 0 0 0 0 0 0 0 0 0 0 0 0 0 0 0 0 0 0 0 0 0 0 0 0 0 0 0 0 0 0 0 0 0 0 0 0 0 0 0 0 0 0 0 0.390740070892087 0.0721368757988776 0 0 0 0 0 0 0 0 0 0 0 0 0 0 0 0 0 0 0 0 0 0 0 0 0 0 0 0 0 0 0 0 0 0 0 0 0 0 0 0 0 0 0 0 0 0 0 0 0 0 0 0 0 0 0 0 0 0 0 0 0 0 0 0 0 0 0 0 0 0 0 0 0 0 0 0 0 0 0 0 0 0 0 0 0 0 0 0 0 0 0 0 0 0 0 0 0 0 0 0 0 0 0 0 0 0 0 0 0 0 0 0 0 0 0 0 0 0 0 0 0 0 0 0 0 0 0 0 0 0 0 0 0 0 0 0 0 0 0 0 0 0 0 0 0 0 0 0 0 0 0 0 0 0 0 0 0 0 0 0 0 0 0 0 0 0 0 0 0 0 0 0 0 0 0 0 0 0 0 0 0 0 0 0
0 0 0 0 0.157620614457048 0 0 0.0193839949121459 0 0 0 0 0 0 0 0 0 0 0 0 0 0 0 0 0 0 0 0 0.0280727474446262 0.00451659454481452 0.00788490234094739 0 0 0 0 0 0 0 0 0 0 0 0 0 0 0 0.131344831604807 0 0 0 0 0 0 0 0 0 0 0 0.230176617226476 0 0 0 0 0 0 0 0 0 0 0 0 0 0 0.0920413944967995 0 0 0 0 0 0 0 0 0 0 0 0 0 0 0 0 0 0 0 0 0 0 0 0 0 0 0 0 0 0 0 0 0 0 0 0 0 0 0 0 0 0 0 0 0 0 0 0 0 0 0 0 0 0 0 0 0 0.129071462180736 0 0.0634028484330126 0 0 0 0 0 0 0.136483992358587 0 0 0 0 0 0 0 0 0 0 0 0 0 0 0 0 0 0 0 0 0 0 0 0 0 0 0 0 0 0 0 0 0 0 0 0 0 0 0 0 0 0 0 0 0 0 0 0 0 0 0 0 0 0 0 0 0 0 0 0 0 0 0 0 0 0 0 0 0 0 0 0 0 0 0 0 0 0 0 0 0 0 0 0 0 0 0 0 0 0 0 0 0 0 0 0 0 0 0 0 0 0 0 0 0 0 0 0 0 0 0 0 0 0 0 0 0 0 0 0 0 0 0 0 0 0 0 0 0 0 0 0 0 0 0 0 0 0 0 0 0 0 0 0 0 0 0 0 0 0 0 0 0 0 0 0 0 0 0 0 0 0 0 0 0 0 0 0 0 0 0 0 0 0 0 0 0
0.00243650634354586 0 0 0.0460797687799744 0.0584633340077241 0.00416667250083446 0 0.128979196030799 0.00497371004154972 0.0403066844088488 0 0.00271899794684829 0 0 0.00460518999023233 0.0147347965897377 0 0.0034404773735248 0 0 0 0 0 0 0 0 0 0 0.0356526877766534 0 0 0 0 0 0 0 0.118576858026717 0.0581950168541637 0 0 0 0 0 0 0 0 0.056125060628065 0 0 0 0.0169509371497883 0 0 0 0.00198971269294364 0 0 0 0.00762053409489938 0 0 0 0 0 0 0 0 0 0 0 0 0 0 0.00801412056880075 0 0 0 0 0 0 0 0 0 0 0 0 0 0.00786840928573165 0 0.00171708260610982 0 0 0 0.0402263614827417 0 0 0 0 0 0 0 0 0 0 0 0 0 0 0 0 0 0 0 0 0 0 0 0 0 0 0 0 0 0 0 0 0 0.00860330774380161 0 0 0.274286472519227 0.0102504939496333 0.0272743214465681 0 0 0 0 0 0.00269329865586481 0 0.00661716377240429 0 0 0.00643282673226697 0 0 0 0 0 0 0 0 0 0 0 0 0 0 0 0 0 0 0 0 0 0 0 0 0 0 0 0 0 0 0 0 0 0 0 0 0 0 0 0 0 0 0 0 0 0 0 0 0 0 0 0 0 0 0 0 0 0 0 0 0 0 0 0 0 0 0 0 0 0 0 0 0 0 0 0 0 0 0 0 0 0 0 0 0 0 0 0 0 0 0 0 0 0 0 0 0 0 0 0 0 0 0 0 0 0 0 0 0 0 0 0 0 0 0 0 0 0 0 0 0 0 0 0 0 0 0 0 0 0 0 0 0 0 0 0 0 0 0 0 0 0 0 0 0 0 0 0 0 0 0 0 0 0 0 0 0 0 0 0 0 0 0 0 0 0 0 0 0 0 0 0 0 0
0 0 0 0 0 0 0 0 0 0 0 0.00978249984991078 0 0.103554428971223 0 0.11404772476093 0 0 0 0 0.237459756049343 0.0221971674474944 0 0 0 0 0 0 0.00299965295408072 0 0 0 0 0 0 0 0 0 0.00737948159409646 0.0363431041097301 0 0 0.0567780454054715 0 0.00744328114678317 0.0282455413623049 0.0226138890833375 0.0119368756648896 0 0.082719180542891 0 0 0 0 0 0 0 0 0 0.0110912624106345 0 0.0410090508430867 0.0217536603820871 0 0 0 0 0 0 0.0393254344360147 0.0256813789163251 0 0 0 0 0 0 0 0.023141301716429 0 0 0 0 0 0 0.00732715532003396 0 0.00467702145934269 0.00519113557992882 0 0 0 0 0 0 0 0 0 0 0 0 0 0 0 0 0 0 0 0 0 0 0 0 0 0 0 0 0 0 0 0 0 0 0 0 0 0 0 0 0.0153323027833131 0 0 0 0 0 0 0 0.0116930916080369 0.0502765756022818 0 0 0 0 0 0 0 0 0 0 0 0 0 0 0 0 0 0 0 0 0 0 0 0 0 0 0 0 0 0 0 0 0 0 0 0 0 0 0 0 0 0 0 0 0 0 0 0 0 0 0 0 0 0 0 0 0 0 0 0 0 0 0 0 0 0 0 0 0 0 0 0 0 0 0 0 0 0 0 0 0 0 0 0 0 0 0 0 0 0 0 0 0 0 0 0 0 0 0 0 0 0 0 0 0 0 0 0 0 0 0 0 0 0 0 0 0 0 0 0 0 0 0 0 0 0 0 0 0 0 0 0 0 0 0 0 0 0 0 0 0 0 0 0 0 0 0 0 0 0 0 0 0 0 0 0 0 0 0 0 0 0 0 0 0 0 0 0 0 0 0 0 0 0 0 0 0 0 0
0 0 0 0 0 0 0 0 0 0 0 0 0 0 0 0 0 0 0 0 0 0 0 0 0 0 0 0 0 0 0.0277462884957901 0 0 0 0 0 0 0 0 0 0 0 0 0 0 0 0 0 0 0 0 0 0 0 0 0 0 0 0 0 0 0 0 0 0 0 0 0 0 0 0 0 0 0 0 0.273594534964948 0 0 0 0 0 0 0 0 0 0 0 0 0 0 0 0 0 0 0 0 0 0.209582056833644 0.15586827595645 0.0483650900385333 0 0 0 0 0 0 0 0 0 0 0 0 0 0 0 0 0 0 0 0 0 0 0 0 0 0 0 0.0653918229419445 0 0 0 0 0 0 0 0 0.0601169584075453 0.159334972361145 0 0 0 0 0 0 0 0 0 0 0 0 0 0 0 0 0 0 0 0 0 0 0 0 0 0 0 0 0 0 0 0 0 0 0 0 0 0 0 0 0 0 0 0 0 0 0 0 0 0 0 0 0 0 0 0 0 0 0 0 0 0 0 0 0 0 0 0 0 0 0 0 0 0 0 0 0 0 0 0 0 0 0 0 0 0 0 0 0 0 0 0 0 0 0 0 0 0 0 0 0 0 0 0 0 0 0 0 0 0 0 0 0 0 0 0 0 0 0 0 0 0 0 0 0 0 0 0 0 0 0 0 0 0 0 0 0 0 0 0 0 0 0 0 0 0 0 0 0 0 0 0 0 0 0 0 0 0 0 0 0 0 0 0 0 0 0 0 0 0 0 0 0 0 0 0 0 0 0 0
0 0 0 0 0 0 0 0 0 0 0 0 0 0 0 0.00762215042715243 0 0 0 0 0 0 0 0 0 0 0 0 0 0.0150237136570433 0.134202118394225 0 0 0 0 0 0.00487813949886192 0 0 0 0 0 0 0 0 0 0 0 0 0 0 0 0 0 0 0 0 0 0 0 0 0 0 0 0 0 0 0 0 0 0 0 0 0 0 0 0 0 0 0 0 0.0250476974701747 0.029262500227483 0.00697912037213413 0 0.0063277023904583 0 0 0 0 0 0 0 0 0 0 0.124548968363153 0.346265015901972 0.127236708108657 0 0 0 0 0 0 0 0 0 0 0 0 0 0 0 0 0 0 0 0 0 0 0 0 0 0 0 0 0.0879165657436369 0 0 0 0 0 0 0 0.009854563880719 0 0.0710546634062911 0 0 0 0 0 0 0 0 0 0 0 0 0 0 0 0 0.00378037215803806 0 0 0 0 0 0 0 0 0 0 0 0 0 0 0 0 0 0 0 0 0 0 0 0 0 0 0 0 0 0 0 0 0 0 0 0 0 0 0 0 0 0 0 0 0 0 0 0 0 0 0 0 0 0 0 0 0 0 0 0 0 0 0 0 0 0 0 0 0 0 0 0 0 0 0 0 0 0 0 0 0 0 0 0 0 0 0 0 0 0 0 0 0 0 0 0 0 0 0 0 0 0 0 0 0 0 0 0 0 0 0 0 0 0 0 0 0 0 0 0 0 0 0 0 0 0 0 0 0 0 0 0 0 0 0 0 0 0 0 0 0 0 0 0 0 0 0 0 0 0 0 0 0 0 0 0 0 0 0 0 0 0 0
0 0 0 0 0.0108714999289165 0 0 0 0 0.00651036395486943 0 0.0136413300292831 0 0.00873883941058226 0.0184614197801152 0.12421984321201 0 0 0 0 0 0 0 0 0 0 0 0 0 0.0515533985275434 0.0756200785597759 0 0 0 0 0 0 0 0 0 0 0 0 0 0 0 0 0 0 0 0 0 0 0 0 0 0 0 0.00929755131436234 0 0 0 0 0 0 0 0 0 0 0 0 0 0 0 0 0.0149604053165385 0 0 0 0 0 0 0 0 0 0 0 0 0 0 0 0 0 0 0 0 0.0170024060321742 0.17065384023111 0 0 0 0 0 0 0 0 0 0 0 0 0 0 0 0 0 0.0100322904608891 0.00568668688576531 0 0 0 0 0 0 0 0 0 0 0.159510509047396 0 0 0 0 0 0 0.0194821680345663 0.0492239195408327 0.133911310359815 0 0.0795146916109631 0 0 0 0 0 0 0 0 0.0142400991129273 0 0 0 0 0 0 0.00686734864956416 0 0 0 0 0 0 0 0 0 0 0 0 0 0 0 0 0 0 0 0 0 0 0 0 0 0 0 0 0 0 0 0 0 0 0 0 0 0 0 0 0 0 0 0 0 0 0 0 0 0 0 0 0 0 0 0 0 0 0 0 0 0 0 0 0 0 0 0 0 0 0 0 0 0 0 0 0 0 0 0 0 0 0 0 0 0 0 0 0 0 0 0 0 0 0 0 0 0 0 0 0 0 0 0 0 0 0 0 0 0 0 0 0 0 0 0 0 0 0 0 0 0 0 0 0 0 0 0 0 0 0 0 0 0 0 0 0 0 0 0 0 0 0 0 0 0 0 0 0 0 0 0 0 0 0 0 0 0 0 0 0 0 0
0 0 0 0 0.0190770800897379 0 0 0.015093115643976 0 0.00956470472771865 0 0.00498322453747307 0 0.0114311131953422 0.00449168462012354 0.45765296487748 0 0 0 0 0.0124833062585693 0.0403388402464762 0 0 0 0 0 0 0.019397407422423 0.0071710360969314 0.00867854274652685 0 0 0 0 0 0 0 0 0.0391074680186546 0 0 0 0 0 0 0.0129121152512802 0 0 0 0 0 0 0 0 0 0 0 0 0 0 0 0.00809779815672167 0 0 0 0 0 0 0.00625875268125974 0.0506260414155969 0 0 0.0028150150253212 0 0 0 0 0 0 0 0 0 0 0 0 0 0 0 0.00186124220359222 0 0 0 0 0 0 0 0 0 0 0 0 0 0 0 0 0 0 0 0 0 0 0 0 0 0.00843798706421007 0.00451710962586041 0 0 0 0 0 0 0 0 0 0 0.0276332654386529 0 0 0 0 0 0.0137885285643282 0.109572038708599 0 0 0.104009617383145 0 0 0 0 0 0 0 0 0 0 0 0 0 0 0 0 0 0 0 0 0 0 0 0 0 0 0 0 0 0 0 0 0 0 0 0 0 0 0 0 0 0 0 0 0 0 0 0 0 0 0 0 0 0 0 0 0 0 0 0 0 0 0 0 0 0 0 0 0 0 0 0 0 0 0 0 0 0 0 0 0 0 0 0 0 0 0 0 0 0 0 0 0 0 0 0 0 0 0 0 0 0 0 0 0 0 0 0 0 0 0 0 0 0 0 0 0 0 0 0 0 0 0 0 0 0 0 0 0 0 0 0 0 0 0 0 0 0 0 0 0 0 0 0 0 0 0 0 0 0 0 0 0 0 0 0 0 0 0 0 0 0 0 0 0 0 0 0 0 0 0 0 0 0 0 0 0 0 0 0
0 0 0 0 0 0 0 0 0 0 0 0 0 0 0 0.0038715076385975 0 0 0 0 0 0 0 0 0 0 0 0 0 0.000736883291990228 0 0 0 0.01439398287136 0 0 0 0 0.000692959525674833 0 0 0 0 0 0 0 0 0 0 0.000636647783829516 0 0 0 0 0.134061209669164 0 0 0 0.00134752693268653 0 0 0 0 0 0 0 0 0 0 0 0 0.00257267156623743 0 0 0 0.00057273630918846 0 0 0 0 0.0020039064854819 0 0 0 0 0 0.00127973951899793 0 0.0133328079646865 0.0162326288306092 0.00322097606905686 0.00205922476705395 0.00194993509512933 0.001773275368533 0.00307262947283957 0.0040434756476755 0 0 0 0 0.0160736035005894 0.0372511044946866 0.0108782281294345 0.00886312640938204 0 0 0 0 0 0 0 0 0 0 0 0 0 0 0 0 0 0 0 0 0 0 0 0 0 0 0 0 0 0 0 0 0 0 0 0 0 0.00179177694123653 0.0132043497894979 0.0202085063848244 0.0219428272216732 0 0 0.0246805918425591 0.0312747589411191 0.052818683440136 0.111600345420423 0.068258865360912 0.0147236323146088 0 0.0753718515229086 0 0 0 0 0 0 0 0 0 0 0 0 0 0 0 0 0 0 0 0 0 0 0 0 0 0 0 0 0 0 0 0 0 0 0 0 0 0 0 0 0 0 0 0 0 0 0 0 0 0 0 0 0 0 0 0 0 0 0 0 0 0 0 0 0 0 0 0 0 0 0 0 0 0 0 0 0 0 0 0 0 0 0 0 0 0 0 0 0 0 0 0 0 0 0 0 0 0 0 0 0 0 0.120039017883954 0 0 0 0 0 0 0 0 0 0 0 0 0 0 0 0 0 0 0 0 0 0 0 0 0 0 0 0 0 0 0 0 0 0 0 0 0 0 0 0.0161712933546831 0 0.0824552770410685 0 0 0 0.00858668743582927 0.0104411452947504 0 0 0 0 0 0 0 0 0.0320259587222011 0 0 0 0.0134836437447302
0 0 0 0 0 0 0 0 0 0 0 0 0 0 0 0.00312831973351008 0 0 0 0 0 0 0 0 0 0 0 0 0 0.0039923430877704 0.00327990335636959 0 0 0 0 0 0 0.00356738215224833 0 0 0 0 0 0 0 0 0.18874149336488 0 0 0 0.171890192012407 0 0 0 0 0 0 0 0.319140556679827 0 0 0 0 0 0 0 0 0 0 0 0 0 0 0.0217160022883647 0 0 0 0 0 0 0 0 0 0 0 0.00978201287852921 0 0.00959676328447043 0 0 0 0 0 0 0 0 0 0 0 0 0 0 0 0 0 0 0 0 0 0 0 0 0 0 0 0 0 0 0 0 0 0 0 0 0 0 0 0 0 0 0 0 0.0930448524108203 0.0104866634834385 0 0 0 0 0 0 0 0 0 0.00807176722306658 0 0 0.0774447205384245 0 0 0 0 0 0 0 0.0512400726940242 0.0248769548118482 0 0 0 0 0 0 0 0 0 0 0 0 0 0 0 0 0 0 0 0 0 0 0 0 0 0 0 0 0 0 0 0 0 0 0 0 0 0 0 0 0 0 0 0 0 0 0 0 0 0 0 0 0 0 0 0 0 0 0 0 0 0 0 0 0 0 0 0 0 0 0 0 0 0 0 0 0 0 0 0 0 0 0 0 0 0 0 0 0 0 0 0 0 0 0 0 0 0 0 0 0 0 0 0 0 0 0 0 0 0 0 0 0 0 0 0 0 0 0 0 0 0 0 0 0 0 0 0 0 0 0 0 0 0 0 0 0 0 0 0 0 0 0 0 0 0 0 0 0 0 0 0 0 0 0 0 0 0 0 0 0 0
0 0 0 0 0 0 0 0 0 0 0 0 0 0 0 0 0 0 0 0 0 0 0 0 0 0 0 0 0 0 0 0 0 0 0 0 0 0 0 0 0 0 0 0 0 0 0 0 0 0 0 0 0 0 0 0 0 0 0.00848450358609773 0 0 0 0 0 0 0 0 0 0 0 0 0 0 0 0 0 0 0 0 0 0 0 0 0 0 0.00528690102065457 0 0 0.0212408755885982 0.0429112183414196 0.00413450535806605 0 0.0211653199783577 0 0.0149011813623016 0.00292987897753396 0 0 0 0 0 0 0.0574469214715701 0.111721311432481 0 0 0 0 0 0 0 0 0 0 0 0 0 0 0 0 0 0 0 0 0 0 0 0 0 0 0 0 0 0 0 0 0 0 0 0.003186408111399 0 0 0.088796232291877 0.217831233440946 0 0.0697868241776916 0 0 0.0464293930813303 0.198121581686632 0.046848773672787 0.0163739153336143 0.0140029746018752 0 0.0084000464847665 0 0 0 0 0 0 0 0 0 0 0 0 0 0 0 0 0 0 0 0 0 0 0 0 0 0 0 0 0 0 0 0 0 0 0 0 0 0 0 0 0 0 0 0 0 0 0 0 0 0 0 0 0 0 0 0 0 0 0 0 0 0 0 0 0 0 0 0 0 0 0 0 0 0 0 0 0 0 0 0 0 0 0 0 0 0 0 0 0 0 0 0 0 0 0 0 0 0 0 0 0 0 0 0 0 0 0 0 0 0 0 0 0 0 0 0 0 0 0 0 0 0 0 0 0 0 0 0 0 0 0 0 0 0 0 0 0 0 0 0 0 0 0 0 0 0 0 0 0 0 0 0 0 0 0 0 0 0 0 0 0 0 0
0 0 0 0 0 0 0 0 0 0 0 0 0 0 0 0 0 0 0 0 0 0 0 0 0 0 0 0 0 0 0 0 0 0 0 0 0 0 0 0 0 0 0 0 0 0 0 0 0 0 0 0 0 0 0 0 0 0 0.151061105378432 0 0 0 0 0 0 0 0 0 0 0 0 0 0 0 0 0 0 0 0 0 0 0 0 0 0 0 0 0 0.0152495422316103 0.0195993730764828 0.00472000484128405 0 0.00479854228451417 0 0.00148302250645303 0.00145801754578288 0 0 0 0 0 0 0.0258859289191976 0.00671043151354051 0 0 0 0 0 0 0 0 0 0 0 0 0 0 0 0 0 0 0 0 0 0 0 0 0 0 0 0 0 0 0 0 0 0 0 0.0121565046027272 0 0.0459693942865209 0 0.35298700522841 0 0.00260335399890389 0.128582353124532 0 0.0561261392050505 0.00479881954403745 0 0 0 0 0.143153111071599 0.0226573506409219 0 0 0 0 0 0 0 0 0 0 0 0 0 0 0 0 0 0 0 0 0 0 0 0 0 0 0 0 0 0 0 0 0 0 0 0 0 0 0 0 0 0 0 0 0 0 0 0 0 0 0 0 0 0 0 0 0 0 0 0 0 0 0 0 0 0 0 0 0 0 0 0 0 0 0 0 0 0 0 0 0 0 0 0 0 0 0 0 0 0 0 0 0 0 0 0 0 0 0 0 0 0 0 0 0 0 0 0 0 0 0 0 0 0 0 0 0 0 0 0 0 0 0 0 0 0 0 0 0 0 0 0 0 0 0 0 0 0 0 0 0 0 0 0 0 0 0 0 0 0 0 0 0 0 0 0 0 0 0 0 0 0
0 0 0 0 0 0 0 0 0 0 0 0 0 0 0 0.000570528222725033 0 0 0 0 0 0 0 0 0 0 0 0 0 0.00149494215441935 0.00264893258940972 0 0 0 0 0 0 0 0 0 0 0 0 0 0 0 0 0 0 0 0.00436064318448912 0 0 0 0.00550696632103722 0 0 0 0.118435236660614 0 0 0 0 0 0 0 0 0 0 0 0 0 0 0 0 0 0 0 0 0 0 0 0 0 0 0.0144367901562591 0 0 0.0641136747224289 0.0898298227452278 0.0212858049216446 0.00152900285298004 0.0250517884882131 0 0.003609872420364 0.00122886671281442 0 0 0 0 0 0 0.0481144778247267 0.0617581241239228 0 0 0 0 0 0 0 0 0 0 0 0 0 0 0 0 0 0 0 0 0 0 0 0 0 0 0.00378694013067534 0 0 0.00272648283256568 0 0 0 0 0 0.0118153251143021 0.00215875866768335 0.071616675249446 0.224170509927885 0 0 0.00916935048358676 0.0637856993498032 0 0.0207611945033976 0.0178360645336624 0.00371998087943316 0.00192251052495732 0.00232739028864422 0 0.087148563463436 0.0130790799492462 0 0 0 0 0 0 0 0 0 0 0 0 0 0 0 0 0 0 0 0 0 0 0 0 0 0 0 0 0 0 0 0 0 0 0 0 0 0 0 0 0 0 0 0 0 0 0 0 0 0 0 0 0 0 0 0 0 0 0 0 0 0 0 0 0 0 0 0 0 0 0 0 0 0 0 0 0 0 0 0 0 0 0 0 0 0 0 0 0 0 0 0 0 0 0 0 0 0 0 0 0 0 0 0 0 0 0 0 0 0 0 0 0 0 0 0 0 0 0 0 0 0 0 0 0 0 0 0 0 0 0 0 0 0 0 0 0 0 0 0 0 0 0 0 0 0 0 0 0 0 0 0 0 0 0 0 0 0 0 0 0 0
0 0 0 0 0 0 0 0 0 0 0 0 0 0 0 0 0 0 0 0 0 0 0 0 0 0 0 0 0 0 0 0 0 0 0 0 0 0 0 0 0 0 0 0 0 0 0 0 0 0 0 0 0 0 0 0 0 0 0 0 0 0 0 0 0 0 0 0 0 0 0 0 0 0 0 0 0 0 0 0 0 0 0 0 0 0 0 0 0 0 0 0 0 0 0 0 0 0 0 0 0 0 0 0 0 0 0 0 0 0 0 0 0 0 0 0 0 0 0 0 0 0 0 0 0 0 0 0 0 0 0 0 0 0 0 0 0 0 0 0.074948046038888 0 0 0 0 0 0.246468901237274 0 0 0.0947701285825194 0 0.458969861318309 0 0 0.0422215538183833 0.071481489691602 0 0 0 0 0 0 0 0 0 0 0 0 0 0 0 0 0 0 0 0 0 0 0 0 0 0 0 0 0 0 0 0 0 0 0 0 0 0 0 0 0 0 0 0 0 0 0 0 0 0 0 0 0 0 0 0 0 0 0 0 0 0 0 0 0 0 0 0 0 0 0 0 0 0 0 0 0 0 0 0 0 0 0 0 0 0 0 0 0 0 0 0 0 0 0 0 0 0 0 0 0 0 0.00606072467801465 0 0 0 0 0 0 0 0 0 0 0 0 0 0 0 0 0 0 0 0 0 0 0 0 0 0 0 0 0 0 0 0 0 0 0 0 0 0 0 0 0 0.00507929463500936 0 0 0 0 0 0 0 0 0 0 0 0 0 0 0 0 0 0
0 0 0 0 0 0 0 0 0 0 0 0 0 0 0 0.00598687268914734 0 0 0 0 0 0 0 0 0 0 0 0 0 0 0 0 0 0 0 0 0 0 0 0 0 0 0 0 0 0 0 0 0 0 0 0 0 0 0 0 0 0 0 0 0 0 0 0 0 0 0 0 0 0 0 0 0 0 0 0.00158668281668046 0 0 0 0 0 0 0 0 0 0.0331517619403594 0.00633123576544429 0 0.0108570434155097 0.0730132690299426 0 0 0.00623638905043145 0.00542048532240768 0.0114695968013422 0.00278405852484421 0 0 0 0 0 0 0.0205961496592192 0.0498711017231374 0 0 0 0 0 0 0 0 0 0 0 0 0 0 0 0 0 0 0 0 0 0 0 0.00780897048368664 0 0 0 0 0 0 0 0 0 0 0 0 0 0.0770815522064163 0.00555438526792784 0.0308050263728575 0.141738838545178 0 0 0 0.0362960215199299 0.0638902062042972 0.279160664476781 0.0267383608984631 0.0124007959886527 0.0195362366682249 0 0 0 0 0 0 0 0 0 0 0 0 0 0 0 0 0 0 0 0 0 0 0 0 0 0 0 0 0 0 0 0 0 0 0 0 0 0 0 0 0 0 0 0 0 0 0 0 0 0 0 0 0 0 0 0 0 0 0 0 0 0 0 0 0 0 0 0 0 0 0 0 0 0 0 0 0 0 0 0 0 0 0 0 0 0 0 0 0 0 0 0 0 0 0 0 0 0 0 0 0 0 0 0.00976908927250467 0 0 0 0 0 0 0 0 0 0 0 0 0 0 0 0 0 0 0 0 0 0 0 0 0 0 0 0 0 0 0 0 0 0 0 0 0 0 0 0 0 0.0191978948871876 0.0198742843272742 0 0 0 0 0 0 0 0 0 0 0.004203066491477 0 0 0.0149534601014636 0.00368649954921215 0 0
0 0 0 0 0 0 0 0 0 0 0 0 0 0 0 0 0 0 0 0 0 0 0 0 0 0 0 0 0 0 0 0 0 0 0 0 0 0 0 0 0 0 0 0 0 0 0 0 0 0 0.00557528347897602 0 0 0 0 0 0 0 0.301417767614245 0 0 0 0 0 0 0 0 0 0 0 0 0 0 0 0 0 0 0 0 0 0 0 0 0 0 0.00291663002536078 0 0 0.00227832091976602 0.00230963023066091 0 0 0 0 0 0 0 0 0 0 0 0 0.00192470550537875 0.00237644575187143 0 0 0 0 0 0 0 0 0 0 0 0 0 0 0 0 0 0 0 0 0 0 0 0 0 0 0 0 0 0 0 0 0 0 0 0 0.0476833381745018 0 0.187992490179826 0.146846192637734 0 0 0 0.0593495664131986 0.0102484684459395 0 0 0 0.000717535590606175 0 0.151359234628822 0.0770043904031135 0 0 0 0 0 0 0 0 0 0 0 0 0 0 0 0 0 0 0 0 0 0 0 0 0 0 0 0 0 0 0 0 0 0 0 0 0 0 0 0 0 0 0 0 0 0 0 0 0 0 0 0 0 0 0 0 0 0 0 0 0 0 0 0 0 0 0 0 0 0 0 0 0 0 0 0 0 0 0 0 0 0 0 0 0 0 0 0 0 0 0 0 0 0 0 0 0 0 0 0 0 0 0 0 0 0 0 0 0 0 0 0 0 0 0 0 0 0 0 0 0 0 0 0 0 0 0 0 0 0 0 0 0 0 0 0 0 0 0 0 0 0 0 0 0 0 0 0 0 0 0 0 0 0 0 0 0 0 0 0 0 0
0 0 0 0 0 0 0 0 0 0 0 0 0 0 0 0.0468390140557257 0 0 0 0 0 0 0 0 0 0 0 0 0 0.0073262529110148 0.00571483549767639 0 0 0 0 0 0 0 0.00429007125676084 0.00217206597415168 0 0 0 0 0.00296521477779845 0 0 0 0 0 0 0 0 0 0 0 0 0 0 0 0 0 0 0 0 0 0 0 0 0 0 0 0 0 0 0.00242238601393052 0 0 0 0 0 0 0 0 0 0 0.00168324201747723 0 0 0 0 0 0 0 0 0 0 0 0 0 0 0 0 0 0 0 0 0 0 0 0 0 0 0 0 0 0 0 0 0 0 0 0 0 0 0 0 0.0089843458271131 0 0 0 0 0 0 0 0 0 0.00503696245552671 0 0.0471334367180053 0 0 0 0 0 0 0.0842054610766095 0 0.170592520222143 0 0.0706690488954673 0 0 0 0.302482553577261 0.0799636599149131 0 0 0 0 0 0 0 0 0 0 0 0 0 0 0 0 0 0 0 0 0 0 0 0 0 0 0 0 0 0 0 0 0 0 0 0 0 0 0 0 0 0 0 0 0 0 0 0 0 0 0 0 0 0 0 0 0 0 0 0 0 0 0 0 0 0 0 0 0 0 0 0 0 0 0 0 0 0 0 0 0 0 0 0 0 0 0 0 0 0 0 0 0 0 0 0 0 0 0 0 0 0.0710152462131141 0 0 0 0 0 0 0 0 0 0 0 0 0 0 0 0 0 0 0 0 0 0 0 0 0 0 0 0 0 0 0 0 0 0 0 0 0 0 0 0 0 0.0706767347526235 0 0 0 0 0 0 0 0 0 0 0 0 0 0.0108675934386887 0.0049593544039989 0 0 0
0 0 0 0 0 0 0 0 0 0 0 0 0 0 0 0.00711093863047875 0 0 0 0 0 0 0 0 0 0 0 0 0 0 0 0 0 0 0 0 0 0 0 0 0 0 0 0 0 0 0 0 0 0 0 0 0 0 0 0 0 0 0.0288598534638567 0 0 0 0 0 0 0 0 0 0 0 0 0 0 0 0 0.00152301277482453 0 0 0 0 0 0 0 0 0 0.0266634709153853 0.00199297093686221 0 0.0307181935011293 0.0879605889608215 0.0071600725260886 0 0.00657387724464344 0.00266168694461038 0.00654710768837942 0.00347674146049088 0 0 0 0 0 0 0.0143134436346292 0.00394913334716648 0 0 0 0 0 0 0 0 0 0 0 0 0 0 0 0 0 0 0 0 0 0 0 0.00169331494436463 0 0 0 0 0 0 0 0 0 0 0 0.0375477265294545 0 0.0313447800115754 0.0731919210091224 0.0426314939419803 0.0333114405129752 0.0221847340528244 0.00914108639855864 0.107244770201073 0 0 0.162215314354969 0 0 0 0.228468648293341 0.0135313140062836 0 0 0 0 0 0 0 0 0 0 0 0 0 0 0 0 0 0 0 0 0 0 0 0 0 0 0 0 0 0 0 0 0 0 0 0 0 0 0 0 0 0 0 0 0 0 0 0 0 0 0 0 0 0 0 0 0 0 0 0 0 0 0 0 0 0 0 0 0 0 0 0 0 0 0 0 0 0 0 0 0 0 0 0 0 0 0 0 0 0 0 0 0 0 0 0 0 0 0 0 0 0 0 0 0 0 0 0 0 0 0 0 0 0 0 0 0 0 0 0 0 0 0 0 0 0 0 0 0 0 0 0 0 0 0 0 0 0 0 0 0 0 0 0.00235517561904524 0.00437231037336753 0 0 0 0 0 0 0 0 0 0 0 0 0 0 0.00125487772169841 0 0
0 0 0 0 0 0 0 0 0 0 0 0 0 0 0 0 0 0 0 0 0 0 0 0 0 0 0 0 0 0 0 0 0 0 0 0 0 0 0 0 0 0 0 0 0 0 0 0 0 0 0 0 0 0 0.00576245275859092 0 0 0 0 0 0 0 0 0 0 0 0 0 0 0 0 0 0 0 0 0 0 0 0 0 0 0 0 0 0 0.0066655059347204 0.00094779470814713 0 0.00660020444162011 0.01396491229632 0.00277441120015723 0.0107811727473338 0.00775424655080366 0 0.0120192792038674 0 0 0 0 0 0.0140020625970409 0.00769957800938431 0.0345667191489923 0.135038429980916 0 0 0 0 0 0 0 0 0 0 0 0 0 0 0 0 0 0 0 0 0 0 0 0 0 0 0 0 0 0 0 0 0 0 0 0.0515751900666836 0 0.108784644325455 0.00508974454877657 0.029787965347922 0 0.031760920670358 0 0 0 0 0.20532320005742 0.189635583828659 0.0900502657884238 0.0273467102888806 0.00206900549952649 0 0 0 0 0 0 0 0 0 0 0 0 0 0 0 0 0 0 0 0 0 0 0 0 0 0 0 0 0 0 0 0 0 0 0 0 0 0 0 0 0 0 0 0 0 0 0 0 0 0 0 0 0 0 0 0 0 0 0 0 0 0 0 0 0 0 0 0 0 0 0 0 0 0 0 0 0 0 0 0 0 0 0 0 0 0 0 0 0 0 0 0 0 0 0 0 0 0 0 0 0 0 0 0 0 0 0 0 0 0 0 0 0 0 0 0 0 0 0 0 0 0 0 0 0 0 0 0 0 0 0 0 0 0 0 0 0 0 0 0 0 0 0 0 0 0 0 0 0 0 0 0 0 0 0 0 0 0 0 0 0 0 0
0 0 0 0 0 0 0 0 0 0 0 0 0 0 0 0.00190361183750655 0 0 0 0 0 0 0 0 0 0 0 0 0 0 0 0 0 0.000855762970759656 0 0 0 0 0 0 0 0 0 0 0 0 0 0 0 0 0 0 0 0 0.00558436622527507 0 0 0 0 0 0 0 0 0 0 0 0 0 0 0 0 0 0 0 0 0 0 0 0 0 0 0 0 0 0 0.00270764639723263 0.00133287429190731 0 0.00393163690681 0.00907066872287651 0.00166085975735799 0.00297980748841162 0.001056164888515 0 0.0132145616778812 0.00149145300647334 0 0 0 0 0.0221373566608824 0.00505075246169919 0.0104869949876025 0.0331620001056558 0 0 0 0 0 0 0 0 0 0 0 0 0 0 0 0 0 0 0 0 0 0 0 0 0 0 0 0 0 0 0 0 0 0 0 0.0765285744223218 0 0.0180650370245034 0 0.00436302128547849 0.0921455828094049 0.0974580765506784 0 0.0253754523860634 0.0926531655534935 0.144192557053219 0 0.130092214296074 0.0312929842435985 0.0608942913930029 0.0266484588661881 0 0 0 0 0 0 0 0 0 0 0 0 0 0 0 0 0 0 0 0 0 0 0 0 0 0 0 0 0 0 0 0 0 0 0 0 0 0 0 0 0 0 0 0 0 0 0 0 0 0 0 0 0 0 0 0 0 0 0 0 0 0 0 0 0 0 0 0 0 0 0 0 0 0 0 0 0 0 0 0 0 0 0 0 0 0 0 0 0 0 0 0 0 0 0 0 0 0 0 0 0 0 0.0297540636867273 0 0 0 0 0 0 0 0 0 0 0 0 0 0 0 0 0 0 0 0 0 0 0 0 0 0 0 0 0 0 0 0 0 0 0 0 0 0 0 0.000777237377276285 0 0.0296471628198335 0.00330255291339827 0 0 0 0.000687184027892138 0 0 0 0 0 0 0 0 0.0148560507523461 0.00463981415165307 0 0 0
0 0 0 0 0 0 0 0 0 0 0 0 0 0 0 0 0 0 0 0 0 0 0 0 0 0 0 0 0 0 0 0 0.00246566307092571 0.00172567576800228 0 0 0 0 0 0 0 0 0 0 0 0 0 0 0 0 0 0 0 0 0.00988218048963365 0 0 0 0 0 0 0 0 0 0 0 0 0 0 0 0 0 0 0 0 0 0 0 0 0 0 0 0 0 0 0.0117912260999353 0 0 0.00456974684595904 0.0211593263581291 0 0.0106431321437691 0 0 0.0333033826130083 0 0 0 0 0 0.0411968420594778 0.048044433261263 0.035350942135333 0.0617902699360906 0 0 0 0 0 0 0 0 0 0 0 0 0 0 0 0 0 0 0 0 0 0 0 0 0 0 0 0 0 0 0 0 0 0 0 0.080257440254675 0 0.0108258330152025 0 0.00386619277493579 0 0.0160054005773542 0 0 0 0.228345683790956 0.223058850900565 0 0.0762446878341424 0.0223435247168841 0 0 0 0 0 0 0 0 0 0 0 0 0 0 0 0 0 0 0 0 0 0 0 0 0 0 0 0 0 0 0 0 0 0 0 0 0 0 0 0 0 0 0 0 0 0 0 0 0 0 0 0 0 0 0 0 0 0 0 0 0 0 0 0 0 0 0 0 0 0 0 0 0 0 0 0 0 0 0 0 0 0 0 0 0 0 0 0 0 0 0 0 0 0 0 0 0 0 0 0 0 0 0 0.0219714450156983 0 0 0 0 0 0 0 0 0 0 0 0 0 0 0 0 0 0 0 0 0 0 0 0 0 0 0 0 0 0 0 0 0 0 0 0 0 0 0 0.00189364544078488 0 0.0213985656459641 0 0 0 0 0.0033662421358383 0 0 0 0 0 0 0 0 0.00849966711547272 0 0 0 0
0 0 0 0 0 0 0 0 0 0 0 0 0 0 0 0 0 0 0 0 0 0 0 0 0 0 0 0 0 0 0 0 0.00430650645224874 0.00410683270778591 0.0116783071756954 0 0 0 0 0 0 0 0 0 0 0 0 0 0 0 0 0 0 0 0.00438767920709817 0 0 0 0 0 0 0 0 0 0 0 0 0 0 0 0 0 0 0 0 0 0 0 0 0 0 0 0 0 0 0.0116057237434017 0.00199963148080332 0 0.0270445654826344 0.0445015051850953 0.0211076889726065 0.0417286557050395 0.0227375418971897 0 0.0650021276479316 0.00207038952435665 0 0 0 0 0.018343361076336 0.0669599554920897 0.0878744591688816 0.13142777549041 0 0 0 0 0 0 0 0 0 0 0 0 0 0 0 0 0 0 0 0 0 0 0 0 0 0 0 0 0 0 0 0 0 0 0 0.0260545481863595 0 0.0139338595406696 0 0.0070441134240787 0 0.0111718134108322 0.000943324688108143 0 0 0.163192545469963 0.0807527795424058 0.114749799223684 0 0.0103835770240197 0.00278950608103331 0 0 0 0 0 0 0 0 0 0 0 0 0 0 0 0 0 0 0 0 0 0 0 0 0 0 0 0 0 0 0 0 0 0 0 0 0 0 0 0 0 0 0 0 0 0 0 0 0 0 0 0 0 0 0 0 0 0 0 0 0 0 0 0 0 0 0 0 0 0 0 0 0 0 0 0 0 0 0 0 0 0 0 0 0 0 0 0 0 0 0 0 0 0 0 0 0 0 0 0 0 0 0.00210142699924157 0 0 0 0 0 0 0 0 0 0 0 0 0 0 0 0 0 0 0 0 0 0 0 0 0 0 0 0 0 0 0 0 0 0 0 0 0 0 0 0 0 0 0 0 0 0 0 0 0 0 0 0 0 0 0 0 0 0 0 0
0 0 0 0 0 0 0 0 0 0 0 0 0 0 0 0 0 0 0 0 0 0 0 0 0 0 0 0 0 0 0 0 0.0700956023696543 0.0292620781166971 0 0 0 0 0 0 0 0 0 0 0 0 0 0 0 0 0 0 0 0 0 0 0 0 0 0 0 0 0 0 0 0 0 0 0 0 0 0 0 0 0 0 0 0 0 0 0 0 0 0 0 0.00781336314111545 0 0 0.00387054088560127 0.0129923626838135 0 0.00557318928430591 0 0 0.00738965228032711 0 0 0 0 0 0.241409085431838 0.0438000791865426 0.0151581699788432 0.0165379814210584 0 0 0 0 0 0 0 0 0 0 0 0 0 0 0 0 0 0 0 0 0 0 0 0 0 0 0 0 0 0 0 0 0 0 0 0 0 0 0 0 0.0388653328068374 0.0312710415139488 0 0 0 0.0880537253695635 0.27919935262186 0.059747722576441 0.0184490631002408 0 0 0 0 0 0 0 0 0 0 0 0 0 0 0 0 0 0 0 0 0 0 0 0 0 0 0 0 0 0 0 0 0 0 0 0 0 0 0 0 0 0 0 0 0 0 0 0 0 0 0 0 0 0 0 0 0 0 0 0 0 0 0 0 0 0 0 0 0 0 0 0 0 0 0 0 0 0 0 0 0 0 0 0 0 0 0 0 0 0 0 0 0 0 0 0 0 0 0 0 0 0 0 0 0.0163817439938831 0 0 0 0 0 0 0 0 0 0 0 0 0 0 0 0 0 0 0 0 0 0 0 0 0 0 0 0 0 0 0 0 0 0 0 0 0 0 0 0 0 0.00506493012070195 0 0 0 0 0 0 0 0 0 0 0 0 0 0 0 0 0 0.00906498311672611
0 0 0 0 0 0 0 0 0 0 0 0 0 0 0 0.00788765850250121 0 0 0 0 0 0 0 0 0 0 0 0 0 0.00466316188309808 0.00547812044219156 0 0 0 0 0 0 0.00188129536852937 0.00177771473336383 0 0 0 0 0 0.00118544931500641 0 0 0 0 0 0 0 0 0 0.018090838466886 0 0 0.00466515993250628 0.0406878899734248 0 0 0 0 0 0 0 0 0 0 0 0 0 0 0 0 0.000747189977925225 0 0 0 0 0 0 0 0 0 0.00302802500813252 0 0 0.0252323593135811 0.0365326699075748 0.00323340368237819 0 0.00179064389096068 0.00101983001940262 0.00324646512742558 0.00242586889508624 0 0 0 0 0 0 0.00814760834010722 0.00731749234913469 0 0 0 0 0 0 0 0 0 0 0 0 0 0 0 0 0 0 0 0 0 0 0 0.00352143548210499 0 0 0 0 0 0 0 0 0.000818416405706835 0.000788867735690655 0 0.0467457483706943 0.0145367283603915 0.0029295247180232 0.0964366299920107 0.092444633563578 0.0129795249127261 0 0.0697414586271755 0.0982335245044876 0.118023875179784 0.00131413902597184 0.0241016594930194 0 0.00097766858992138 0 0 0.0626216362451617 0 0 0 0 0 0 0 0 0 0 0 0 0 0 0 0 0 0 0 0 0 0 0 0 0 0 0 0 0 0 0 0 0 0 0 0 0 0 0 0 0 0 0 0 0 0 0 0 0 0 0 0 0 0 0 0 0 0 0 0 0 0 0 0 0 0 0 0 0 0 0 0 0 0 0 0 0 0 0 0 0 0 0 0 0 0 0 0 0 0 0 0 0 0 0 0 0 0 0 0 0 0.0747448681334479 0 0 0 0 0 0 0 0 0 0 0 0 0 0 0 0 0 0 0 0 0 0 0 0 0 0 0 0 0 0 0 0 0 0 0 0 0 0 0 0 0 0.0737868916155414 0 0 0 0 0 0 0.00124244207916217 0 0 0 0 0 0 0.023581136449427 0.00139034538675718 0 0 0
0 0 0 0 0 0 0 0 0 0 0 0 0 0 0 0.0020206251776472 0 0 0 0 0 0 0 0 0 0 0 0 0 0 0 0 0 0 0 0 0 0 0 0 0 0 0 0 0 0 0 0 0 0 0 0 0 0 0 0 0 0 0.0779539534224676 0 0 0 0 0 0 0 0 0 0 0 0 0 0 0 0 0.00229768294985959 0 0 0 0 0 0 0 0 0 0.00725379702249809 0 0 0.00507765359603247 0.00788599514878065 0 0 0 0 0 0 0 0 0 0 0 0 0 0 0 0 0 0 0 0 0 0 0 0 0 0 0 0 0 0 0 0 0 0 0 0 0 0 0 0 0 0 0 0 0 0 0 0 0 0 0.037871330359544 0 0.0819043120260913 0.0744483494007878 0 0 0.190394323840782 0.139350478818877 0.0375093584786585 0 0 0 0 0 0.336032139757974 0 0 0 0 0 0 0 0 0 0 0 0 0 0 0 0 0 0 0 0 0 0 0 0 0 0 0 0 0 0 0 0 0 0 0 0 0 0 0 0 0 0 0 0 0 0 0 0 0 0 0 0 0 0 0 0 0 0 0 0 0 0 0 0 0 0 0 0 0 0 0 0 0 0 0 0 0 0 0 0 0 0 0 0 0 0 0 0 0 0 0 0 0 0 0 0 0 0 0 0 0 0 0 0 0 0 0 0 0 0 0 0 0 0 0 0 0 0 0 0 0 0 0 0 0 0 0 0 0 0 0 0 0 0 0 0 0 0 0 0 0 0 0 0 0 0 0 0 0 0 0 0 0 0 0 0 0 0 0 0 0 0 0
0 0 0 0 0 0 0 0 0 0 0 0 0 0 0 0 0 0 0 0 0 0 0 0 0 0 0 0 0 0 0 0 0 0 0 0 0 0 0 0 0 0 0 0 0 0 0 0 0 0 0 0 0 0 0 0 0 0 0 0 0 0 0 0 0 0 0 0 0 0 0 0 0 0 0 0 0 0 0 0 0 0 0 0 0 0 0 0 0 0 0 0 0 0 0 0 0 0 0 0 0 0 0 0 0 0 0 0 0 0 0 0 0 0 0 0 0 0 0 0 0 0 0 0 0 0 0 0 0 0 0 0 0 0 0 0 0 0 0 0 0 0 0 0 0 0 0 0 0 0 0 0 0 0 0 0 0 0.32576219801926 0.0308584061226222 0 0 0.0478002761507285 0.0229588655141769 0.184619310984913 0 0.042269246320124 0 0 0 0 0 0 0 0 0 0 0.139601801414292 0.125368507019456 0 0 0 0 0 0 0 0 0 0 0 0 0 0 0 0 0 0 0 0 0 0 0 0 0 0 0 0 0 0 0 0 0 0 0 0 0 0 0 0 0 0 0 0 0 0 0 0 0 0 0 0 0 0 0 0 0 0 0 0 0 0 0 0 0 0 0 0 0 0 0 0 0 0 0 0 0 0 0 0 0 0 0 0 0 0 0 0 0 0 0 0 0 0 0 0 0 0 0 0 0 0 0 0 0 0 0 0.0457442683810352 0 0 0.0350171200733918 0 0 0 0 0 0 0 0 0 0 0 0 0 0 0 0 0 0 0 0 0 0 0 0 0 0 0 0 0
0 0 0 0 0 0 0 0 0 0 0 0 0 0 0 0 0 0 0 0 0 0 0 0 0 0 0 0 0 0 0 0 0 0 0 0 0 0 0 0 0 0 0 0 0 0 0 0 0 0 0 0 0 0 0 0 0 0 0 0 0 0 0 0 0 0 0 0 0 0 0 0 0 0 0 0 0 0 0 0 0 0 0 0 0 0 0 0 0 0 0 0 0 0 0 0 0 0 0 0 0 0 0 0 0 0 0 0 0 0 0 0 0 0 0 0 0 0 0 0 0 0 0 0 0 0 0 0 0 0 0 0 0 0 0 0 0 0 0 0 0 0 0 0 0 0 0 0 0 0 0 0 0 0 0 0 0.145661064605786 0 0.0226711809030203 0.014938541352655 0.00826541066736784 0.142303401373399 0.0922801121712863 0.0739757681516597 0 0.0253729934016876 0.00955339490633191 0 0 0 0 0 0 0 0 0 0.261747694731744 0.0848620087773899 0 0.00249450584010759 0 0 0 0 0.00974169734299495 0 0 0 0 0 0 0 0 0 0 0 0 0 0 0 0 0 0 0 0 0 0 0 0 0 0 0 0 0 0 0 0 0 0 0 0 0 0 0 0 0 0 0 0 0 0 0 0 0 0 0 0 0 0 0 0 0 0 0 0 0 0 0 0 0 0 0 0 0 0 0 0 0 0 0 0 0 0 0 0 0 0 0 0 0 0 0 0 0 0 0 0 0 0 0 0 0 0 0 0 0.0255783970785252 0 0.0060415109473251 0.0399974363580823 0 0.0193049880118591 0 0 0 0 0 0.0152098933787787 0 0 0 0 0 0 0 0 0 0 0 0 0 0 0 0 0 0 0 0 0
0 0 0 0 0 0 0 0 0 0 0 0 0 0 0 0 0 0 0 0 0 0 0 0 0 0 0 0 0 0 0 0 0 0 0 0 0 0 0 0 0 0 0 0 0 0 0 0 0 0 0 0 0 0 0 0 0 0 0 0 0 0 0 0 0 0 0 0 0 0 0 0 0 0 0 0 0 0 0 0 0 0 0 0 0 0 0 0 0 0 0 0 0 0 0 0 0 0 0 0 0 0 0 0 0 0 0 0 0 0 0 0 0 0 0 0 0 0 0 0 0 0 0 0 0 0 0 0 0 0 0 0 0 0 0 0 0 0 0 0 0 0 0 0 0 0 0 0 0 0 0 0 0 0 0 0 0.018344032549361 0.0301406539730915 0 0.0148068519675084 0 0.0543887952395786 0.0767507617681978 0.0469102747831306 0 0.460967916518505 0.0707201480699102 0 0 0 0 0 0 0 0 0 0.174611988708442 0.0186565251714633 0 0 0 0 0 0 0.0131198352638077 0 0 0 0 0 0 0 0 0 0 0 0 0 0 0 0 0 0 0 0 0 0 0 0 0 0 0 0 0 0 0 0 0 0 0 0 0 0 0 0 0 0 0 0 0 0 0 0 0 0 0 0 0 0 0 0 0 0 0 0 0 0 0 0 0 0 0 0 0 0 0 0 0 0 0 0 0 0 0 0 0 0 0 0 0 0 0 0 0 0 0 0 0 0 0 0 0 0 0 0 0 0 0.0074675868413502 0 0 0.00915825722565847 0 0 0 0 0 0 0 0 0 0 0 0.00395637191999497 0 0 0 0 0 0 0 0 0 0 0 0 0 0 0
0 0 0 0 0 0 0 0 0 0 0 0 0 0 0 0 0 0 0 0 0 0 0 0 0 0 0 0 0 0 0 0 0 0 0 0 0 0 0 0 0 0 0 0 0 0 0 0 0 0 0 0 0 0 0 0 0 0 0 0 0 0 0 0 0 0 0 0 0 0 0 0 0 0 0 0 0 0 0 0 0 0 0 0 0 0 0 0 0 0 0 0 0 0 0 0 0 0 0 0 0 0 0 0 0 0 0 0 0 0 0 0 0 0 0 0 0 0 0 0 0 0 0 0 0 0 0 0 0 0 0 0 0 0 0 0 0 0 0 0 0 0 0 0 0 0 0 0 0 0 0 0 0 0 0 0 0 0.0243321948633433 0.0181408360334372 0 0.0180637979145341 0.0642241617560682 0 0 0 0.0215852985714316 0.00637279115764766 0 0 0 0 0 0 0 0 0.0207193724571651 0.21744509690934 0.00782377300604722 0 0 0 0 0.0142575513643587 0.0177365050672534 0 0 0 0 0 0 0 0 0 0 0 0 0 0 0 0 0 0 0 0 0 0 0 0 0 0 0 0 0 0 0 0 0 0 0 0 0 0 0 0 0 0 0 0 0 0 0.00520723269112685 0 0 0 0 0 0 0 0 0 0 0 0 0 0 0 0 0 0 0 0 0 0 0 0 0 0 0 0 0 0 0 0 0 0 0 0 0 0 0 0 0 0 0 0 0 0 0 0 0 0 0 0 0 0 0.144721371819474 0.024825968415155 0 0.186498491164241 0.142651281928814 0.0343287669700446 0 0 0 0 0.0125456411477227 0.0185198667627952 0 0 0 0 0 0 0 0 0 0 0 0 0 0 0 0 0 0 0 0 0
0 0 0 0 0 0 0 0 0 0 0 0 0 0 0 0 0 0 0 0 0 0 0 0 0 0 0 0 0 0 0 0 0 0 0 0 0 0 0 0 0 0 0 0 0 0 0 0 0 0 0 0 0 0 0 0 0 0 0 0 0 0 0 0 0 0 0 0 0 0 0 0 0 0 0 0 0 0 0 0 0 0 0 0 0 0 0 0 0 0 0 0 0 0 0 0 0 0 0 0 0 0 0 0 0 0 0 0 0 0 0 0 0 0 0 0 0 0 0 0 0 0 0 0 0 0 0 0 0 0 0 0 0 0 0 0 0 0 0 0 0 0 0 0 0 0 0 0 0 0 0 0 0 0 0 0 0 0.0090312864971085 0 0.012117726801243 0 0.0215065258161491 0 0 0 0 0.0155217442958757 0 0 0 0 0 0 0 0 0 0 0 0 0 0 0 0 0 0 0 0 0 0 0 0 0 0 0.00448080203823133 0.00825969004413415 0 0.0126856628990617 0 0.0114511147782151 0 0 0 0 0 0 0 0.00676381347218655 0 0 0 0 0 0 0 0 0.0351148052005664 0 0 0 0 0 0 0 0 0 0 0.00643522102043027 0 0 0 0 0 0 0 0 0 0 0 0 0 0 0 0 0 0 0 0 0 0 0 0 0 0 0 0 0 0 0 0 0 0 0 0 0 0 0 0 0 0 0 0 0 0 0 0 0 0 0 0 0 0 0 0 0 0 0.0988176997908473 0.0906589035877595 0.118724141202245 0.0163865324640611 0.185315008720867 0.230421672966072 0 0 0 0 0.0846364575899592 0.00926294308231431 0 0 0 0 0 0.0187548595502697 0 0 0.00365338818240451 0 0 0 0 0 0 0 0 0 0 0 0
0 0 0 0 0 0 0 0 0 0 0 0 0 0 0 0 0 0 0 0 0 0 0 0 0 0 0 0 0 0 0 0 0 0 0 0 0 0 0 0 0 0 0 0 0 0 0 0 0 0 0 0 0 0 0 0 0 0 0 0 0 0 0 0 0 0 0 0 0 0 0 0 0 0 0 0 0 0 0 0 0 0 0 0 0 0 0 0 0 0 0 0 0 0 0 0 0 0 0 0 0 0 0 0 0 0 0 0 0 0 0 0 0 0 0 0 0 0 0 0 0 0 0 0 0 0 0 0 0 0 0 0 0 0 0 0 0 0 0 0 0 0 0 0 0 0 0 0 0 0 0 0 0 0 0 0 0.0207957195781011 0.138457356182884 0.0398044533448611 0.0383641964488672 0.0191507519167985 0 0.0125693389508008 0.0230659174931346 0 0.0824125534391306 0 0 0 0 0 0 0 0 0 0.0207589730299816 0.50681367148601 0.039006239507291 0 0 0 0 0 0 0 0 0 0 0 0 0 0 0 0.00561143541409242 0 0 0 0 0 0 0 0 0 0 0.00222611989043703 0 0 0 0 0 0 0 0 0 0 0 0 0 0 0 0 0 0 0 0 0 0 0 0 0 0 0 0 0 0 0 0 0 0 0 0 0 0 0 0 0 0 0 0 0 0 0 0 0 0 0 0 0 0 0 0 0.00417366619085113 0 0 0 0 0 0.00790534957128172 0 0 0 0.00411513181069302 0 0.00754442606075863 0.00937776172344883 0 0 0 0 0 0 0 0 0 0 0 0 0 0 0 0.0148592882449479 0 0 0 0 0 0 0 0 0 0 0 0.00298764971562847 0 0 0 0 0 0 0 0 0 0 0 0 0 0 0
0 0 0 0 0 0 0 0 0 0 0 0 0 0 0 0 0 0 0 0 0 0 0 0 0 0 0 0 0 0 0 0 0 0 0 0 0 0 0 0 0 0 0 0 0 0 0 0 0 0 0 0 0 0 0 0 0 0 0 0 0 0 0 0 0 0 0 0 0 0 0 0 0 0 0 0 0 0 0 0 0 0 0 0 0 0 0 0 0 0 0 0 0 0 0 0 0 0 0 0 0 0 0 0 0 0 0 0 0 0 0 0 0 0 0 0 0 0 0 0 0 0 0 0 0 0 0 0 0 0 0 0 0 0 0 0 0 0 0 0 0 0 0 0 0 0 0 0 0 0 0 0 0 0 0 0 0.00527286971999596 0.0473982096518038 0.0296522729884798 0 0 0.00663537554562025 0 0.0480958850861128 0.0140844468731023 0.279294944862728 0.0533024632557052 0 0 0 0 0 0 0 0 0.0643664687147252 0.203781734564651 0.0243118502252473 0.00178505107964711 0.0210563799230724 0.00567832549599418 0 0.00332207045150604 0 0.128426510614014 0 0 0 0 0 0 0 0 0.00876972080959643 0 0 0 0 0 0 0 0 0 0 0 0 0 0 0 0 0 0 0 0 0 0 0 0 0 0 0.0153889280884655 0 0 0 0 0 0 0 0 0 0.00145070871295229 0 0 0 0 0 0 0 0 0 0 0 0 0 0 0 0 0 0 0 0 0 0 0 0 0 0 0 0 0 0 0 0 0 0 0 0 0 0 0 0 0 0 0.0125195164830955 0 0.00426159278027121 0 0 0.00633938428508006 0 0 0 0 0 0 0.00803869452613376 0 0 0.00676659526200012 0 0 0 0 0 0 0 0 0 0 0 0 0 0 0 0 0 0 0 0 0 0 0 0 0 0 0 0 0
0 0 0 0 0 0 0 0 0 0 0 0 0 0 0 0 0 0 0 0 0 0 0 0 0 0 0 0 0 0 0 0 0 0 0 0 0 0 0 0 0 0 0 0 0 0 0 0 0 0 0 0 0 0 0 0 0 0 0 0 0 0 0 0 0 0 0 0 0 0 0 0 0 0 0 0 0 0 0 0 0 0 0 0 0 0 0 0 0 0 0 0 0 0 0 0 0 0 0 0 0 0 0 0 0 0 0 0 0 0 0 0 0 0 0 0 0 0 0 0 0 0 0 0 0 0 0 0 0 0 0 0 0 0 0 0 0 0 0 0 0 0 0 0 0 0 0 0 0 0 0 0 0 0 0 0 0.138492600045673 0.124106958737032 0.0591965092891852 0 0 0.0397719266927063 0.157094415676808 0 0 0.133067315188759 0.0156758621910259 0 0 0 0 0 0 0 0 0 0.0685183761501511 0.151885217402871 0 0 0 0.0524657032183736 0 0 0.0124557586109189 0 0 0 0 0 0 0 0 0 0 0 0 0 0 0 0 0 0 0 0 0 0 0 0 0 0 0 0 0 0 0 0 0 0 0 0 0 0 0 0 0 0 0 0 0 0 0 0 0 0 0 0 0 0 0 0 0 0 0 0 0 0 0 0 0 0 0 0 0 0 0 0 0 0 0 0 0 0 0 0 0 0 0 0 0 0 0 0 0 0 0 0 0 0 0 0 0 0 0 0 0.0245369592291816 0 0 0.0227323975673148 0 0 0 0 0 0 0 0 0 0 0 0 0 0 0 0 0 0 0 0 0 0 0 0 0 0 0 0 0
0 0 0 0 0 0 0 0 0 0 0 0 0 0 0 0 0 0 0 0 0 0 0 0 0 0 0 0 0 0 0 0 0 0 0 0 0 0 0 0 0 0 0 0 0 0 0 0 0 0 0 0 0 0 0 0 0 0 0 0.00711629460593006 0 0 0 0 0 0 0 0 0 0 0 0 0 0 0 0 0 0 0 0 0 0 0 0 0 0 0 0 0 0 0 0 0 0 0 0 0 0 0 0 0 0 0 0 0 0 0 0 0 0 0 0 0 0 0 0 0 0 0 0 0 0 0.0192615417828099 0 0 0 0 0 0 0 0 0 0 0 0 0 0 0 0 0 0 0 0 0 0 0 0 0 0 0 0 0 0 0 0 0 0 0 0 0 0 0 0.0900922349096693 0 0 0.503255705215008 0 0 0 0 0 0 0 0.0201366417165645 0 0.0137431251809844 0.0453523130972487 0.0159807994853372 0 0 0 0 0 0 0.0721115510207239 0 0 0 0 0 0 0 0 0 0 0 0 0 0 0 0 0 0 0 0 0 0 0 0 0 0 0 0 0 0 0 0 0 0 0 0.008329783180926 0 0 0 0 0 0 0 0 0 0 0 0 0 0 0 0 0 0 0 0 0 0 0 0 0 0 0 0 0 0 0 0 0 0 0 0 0 0 0 0 0 0 0 0 0 0 0 0 0 0 0 0 0.0399540246767666 0 0.0123298584397932 0 0 0.0310463643243905 0.0376478099496291 0 0.0836419524142186 0 0 0 0 0 0 0 0 0 0 0 0 0 0 0 0 0 0 0 0 0 0 0 0 0 0 0 0 0 0 0 0 0 0 0 0
0 0 0 0 0 0 0 0 0 0 0 0 0 0 0 0 0 0 0 0 0 0 0 0 0 0 0 0 0 0 0 0 0 0 0 0 0 0 0 0 0 0 0 0 0 0 0 0 0 0 0 0 0 0 0 0 0 0 0 0 0 0 0 0 0 0 0 0 0 0 0 0 0 0 0 0 0 0 0 0 0 0 0 0 0 0 0 0 0 0 0 0 0 0 0 0 0 0 0 0 0 0 0 0 0 0 0 0 0 0 0 0 0 0 0 0 0 0 0 0 0 0 0 0 0 0 0 0 0 0 0 0 0 0 0 0 0 0 0 0 0 0 0 0 0 0 0 0 0 0 0 0 0 0 0 0 0.00968189661613109 0.0129976503569664 0.17761732054796 0.0067885670462382 0 0.0433896113563321 0.278549507475317 0.0406310352740792 0.0784658099642338 0 0.070949349827474 0 0 0 0 0 0 0 0 0.010027284070899 0.216591072360058 0.0249665131731438 0 0 0 0 0 0 0.029344381931168 0 0 0 0 0 0 0 0 0 0 0 0 0 0 0 0 0 0 0 0 0 0 0 0 0 0 0 0 0 0 0 0 0 0 0 0 0 0 0 0 0 0 0 0 0 0 0 0 0 0 0 0 0 0 0 0 0 0 0 0 0 0 0 0 0 0 0 0 0 0 0 0 0 0 0 0 0 0 0 0 0 0 0 0 0 0 0 0 0 0 0 0 0 0 0 0 0 0 0 0 0 0 0 0 0 0 0 0 0 0 0 0 0 0 0 0 0 0 0 0 0 0 0 0 0 0 0 0 0 0 0 0 0
0 0 0 0 0 0 0 0 0 0 0 0 0 0 0 0 0 0 0 0 0 0 0 0 0 0 0 0 0 0 0 0 0 0 0 0 0 0 0 0 0 0 0 0 0 0 0 0 0 0 0 0 0 0 0 0 0 0 0 0 0 0 0 0 0 0 0 0 0 0 0 0 0 0 0 0 0 0 0 0 0 0 0 0 0 0 0 0 0 0 0 0 0 0 0 0 0 0 0 0 0 0 0 0 0 0 0 0 0 0 0 0 0 0 0 0 0 0 0 0 0 0 0 0 0 0 0 0 0 0 0 0 0 0 0 0 0 0 0 0 0 0 0 0 0 0 0 0 0 0 0 0 0 0 0 0 0 0.00880670155265218 0.0490365808856912 0.0036067176303689 0.0130951624388472 0 0.0956641030934881 0.00861351343754822 0 0.12767645769556 0 0 0 0 0 0 0 0 0 0.00608965301033831 0.0552410017519814 0.0730504307782319 0 0.00551966149787976 0 0 0 0 0.0662095739812976 0 0 0 0 0 0 0 0 0 0.00317696848946847 0 0 0 0.0204161897030965 0 0 0 0 0 0 0 0.00840115942391086 0 0 0 0 0 0 0 0 0.00244539167226796 0 0 0 0 0 0 0 0 0 0 0 0 0 0 0 0 0 0 0 0 0 0 0 0 0 0 0 0 0 0.0044024409817841 0 0 0 0 0 0 0 0 0 0 0 0 0 0 0 0 0 0 0 0 0 0 0 0 0 0 0 0 0 0 0 0 0 0 0 0 0 0 0 0.0326037752151872 0.01788451250709 0.059308218421892 0 0.0469280732735428 0.0820220664647105 0 0 0 0 0.118522301165458 0.0705010781976096 0 0 0.00206959249943785 0 0 0.0036533841250992 0 0 0 0.00803478036677635 0.0070205097387838 0 0 0 0 0 0 0 0 0 0
0 0 0 0 0 0 0 0 0 0 0 0 0.0283510155942656 0 0 0 0 0 0 0 0 0 0.00297336378563489 0 0 0 0.003787353022243 0 0 0 0 0 0 0 0 0 0 0 0 0 0 0 0 0 0 0 0 0 0.0127651331324352 0 0 0 0 0 0 0 0 0 0 0 0 0 0 0 0 0 0 0 0 0 0 0 0 0 0 0 0 0 0 0 0 0 0 0 0 0 0 0 0 0 0 0 0 0 0 0 0 0 0 0 0 0 0 0 0.00444371067292403 0 0 0 0 0 0 0 0 0 0.0111567896967194 0.0752025961543059 0.0144296096978654 0.0133014425460967 0.0348598173204363 0.0486383446144361 0.045380303747276 0 0 0 0 0 0 0 0 0 0 0 0 0 0 0 0 0 0 0 0 0 0 0 0 0 0 0 0 0 0 0 0 0 0 0 0 0 0 0 0 0 0 0 0 0 0 0 0 0.0467563676293249 0.0138496152690101 0.0565597603543714 0 0.0069811143754499 0 0 0 0 0 0 0 0 0 0 0 0 0 0.0142324061659187 0 0.00731036412872866 0 0.00866729426913719 0 0 0 0 0 0 0 0 0 0.00941000014789622 0.00409644219174386 0 0.0159128098703656 0 0 0.126475526428731 0 0 0 0 0 0 0 0 0 0 0 0 0 0 0 0.00425055442565872 0 0 0 0 0 0 0 0 0 0 0 0 0 0 0 0 0 0 0 0 0 0 0 0 0 0 0 0 0 0 0 0 0 0 0 0 0.0350336072127343 0.0324155167899894 0.0560104790809358 0.112167821829425 0.105380692245501 0 0 0.0153833225051002 0 0.00396995330275114 0 0 0 0 0 0 0 0 0 0 0 0 0 0.0298468717925882 0 0 0 0 0 0 0 0 0 0 0 0 0 0 0 0 0 0 0 0 0 0 0 0 0 0 0 0 0 0 0 0 0 0
0 0 0 0 0 0 0 0 0 0 0 0 0 0 0 0 0 0 0 0 0 0 0.00593962858732408 0 0 0 0 0 0 0 0 0 0 0 0 0 0 0 0 0 0 0 0 0 0.00556838109336479 0 0 0 0 0 0 0 0 0 0 0 0 0 0 0 0 0 0 0 0.0068457571513441 0.00974580810023285 0.00867627757540068 0 0 0 0 0 0 0 0.0404142736870005 0 0 0 0 0 0 0 0 0 0 0 0 0 0 0 0 0 0 0 0 0 0 0 0 0 0 0 0 0 0 0 0 0 0 0 0 0 0 0 0 0 0 0 0 0 0 0 0 0 0 0 0 0 0.315329199704499 0 0 0 0 0 0 0 0 0 0 0 0 0 0 0 0 0 0 0 0 0 0 0 0 0 0 0 0 0 0 0 0 0 0 0 0 0 0 0 0 0.202707501353392 0.125397129124529 0.0924869861745091 0 0.0192456601079043 0.00850386067535849 0 0 0 0 0 0 0 0 0 0 0 0 0 0 0 0.0490629060294548 0 0 0 0 0 0 0 0 0 0 0 0 0 0 0 0 0.00399635526152426 0 0 0 0 0 0 0 0 0 0 0 0.0751384796453489 0 0 0 0.00683570390015024 0 0 0 0 0 0 0 0 0 0 0 0 0 0 0 0 0 0 0 0 0 0 0 0 0 0 0 0 0 0 0 0 0 0 0 0 0 0 0 0 0.0147408666671586 0 0 0 0 0 0 0 0 0 0 0 0 0 0 0 0 0 0 0 0 0 0 0 0 0 0 0 0 0 0 0 0 0 0 0 0 0 0.00936522516150384 0 0 0 0 0 0 0 0 0 0 0 0 0 0 0
0 0 0 0 0 0 0 0 0 0 0 0 0 0 0 0 0 0 0 0 0 0 0.00568838333913218 0 0 0 0 0 0 0 0 0 0 0 0 0 0 0 0 0 0 0 0 0 0 0 0 0 0 0 0 0 0 0 0 0 0 0 0 0 0 0 0 0 0 0 0 0 0 0 0 0 0 0 0 0 0 0 0 0 0 0 0 0 0 0 0 0 0 0 0 0 0 0 0 0 0 0 0 0 0 0 0 0 0 0 0 0 0 0 0 0 0 0 0 0 0 0 0 0 0.00751307755337146 0 0 0 0 0 0 0 0.0654768233930011 0 0 0 0 0 0 0 0 0 0 0 0 0 0 0 0 0 0 0 0 0 0 0 0 0 0 0 0 0 0 0 0 0 0 0 0 0 0 0.105583724991544 0.0942704558917327 0 0.0491377042718379 0.186310984716996 0 0.00789219919668643 0 0 0 0 0 0 0 0 0 0 0 0 0 0.0853276596950153 0.0242779586128704 0.0693156687177019 0 0.0557513448358126 0 0 0 0 0 0 0 0 0 0.0503670596374271 0 0 0 0 0 0.0493551806563306 0 0 0 0 0 0 0 0 0 0 0 0 0 0 0 0.00888464956617097 0 0 0 0 0 0 0 0 0 0 0 0 0 0 0 0 0 0 0 0 0 0 0 0 0 0 0 0 0 0 0 0 0 0.00222854094343751 0 0 0 0 0 0 0.0989971582534216 0 0 0 0 0 0 0 0 0 0 0 0 0 0 0 0 0 0 0.0298135785622773 0 0 0 0 0 0 0 0 0 0 0 0 0 0 0 0 0 0 0 0 0 0 0 0 0 0 0 0 0 0 0 0 0 0.00380784716523225
0 0 0 0 0 0 0 0 0 0 0 0 0 0 0 0 0 0 0 0 0 0 0 0 0 0 0 0 0 0 0 0 0 0 0 0 0 0 0 0 0 0 0 0 0 0 0 0 0 0 0 0 0 0 0 0 0 0 0 0 0 0 0 0 0 0 0 0 0 0 0 0 0 0 0.0314609213589384 0 0 0 0 0 0 0 0 0 0 0 0 0 0 0 0 0 0 0 0 0 0 0 0 0 0 0 0 0 0 0 0 0 0 0 0 0 0 0 0 0 0 0 0 0 0 0 0 0 0 0 0 0 0 0 0 0 0 0 0 0 0 0 0 0 0 0 0 0 0 0 0 0 0 0 0 0 0 0 0 0 0 0 0 0 0 0 0 0 0 0 0 0.125166156609382 0.23339221902162 0.196656295872815 0 0.209531821657348 0 0 0 0 0 0 0 0 0 0 0 0 0 0 0 0 0 0.0146723943831019 0.0520972740976826 0 0 0 0 0.0097224347150186 0 0 0 0 0 0 0 0 0 0 0 0.0337677764398415 0 0 0 0 0 0 0 0 0 0 0 0 0 0 0 0.0254670907550285 0 0 0 0 0 0 0 0 0 0 0 0 0 0 0 0 0 0 0 0 0 0 0 0 0 0 0 0 0 0 0 0 0 0 0 0 0 0 0 0 0.0680656150892237 0 0 0 0 0 0 0 0 0 0 0 0 0 0 0 0 0 0 0 0 0 0 0 0 0 0 0 0 0 0 0 0 0 0 0 0 0 0 0 0 0 0 0 0 0 0 0 0 0 0 0 0 0
0 0 0 0 0 0 0 0 0 0 0 0 0 0 0 0 0 0 0 0 0 0 0 0 0.0133048925486733 0 0 0 0 0 0 0 0 0 0 0 0 0 0.00647097283315515 0 0 0 0 0 0.0113061667165412 0 0 0.00377044164917778 0 0 0 0 0 0 0 0 0 0 0 0 0 0 0 0 0 0 0 0 0 0 0 0 0 0 0.0644175974640246 0 0 0 0 0 0 0 0 0 0 0 0 0 0 0 0 0 0 0 0 0 0 0 0 0 0 0 0 0 0 0 0 0 0 0 0 0 0 0 0 0 0 0 0 0 0 0 0 0 0 0 0 0 0 0 0 0 0 0 0 0 0 0 0 0 0 0 0 0 0 0 0 0 0 0 0 0 0 0 0 0 0 0 0 0 0 0 0 0 0 0 0 0.0596945771938788 0.0201028447713606 0.0870782246218878 0.0244696693512495 0 0 0 0 0 0 0 0 0 0 0 0 0 0 0 0 0.0408983904115766 0.0117551650548825 0.0450112674179581 0.00370620559088324 0.0935153294965697 0 0 0 0.00303262086414914 0 0.00926140510183018 0 0 0 0.0567734166360237 0.00122610341410034 0.00292973738215106 0.109799765639381 0 0 0.0367136465580352 0 0 0 0 0 0 0 0 0 0 0 0 0 0 0 0.159618666189185 0 0 0 0 0 0 0 0 0 0 0 0 0 0.00231010104580798 0 0 0 0 0 0 0 0 0 0 0 0 0 0 0 0 0 0 0 0.0012585743731602 0 0 0 0 0 0 0.0077392760225942 0 0 0 0 0 0 0 0 0 0 0 0 0 0 0 0 0 0 0.121214723593401 0 0 0 0 0 0 0 0 0 0 0 0 0 0 0 0 0 0 0 0 0 0 0 0 0 0 0 0 0 0 0 0 0 0.00262021805836189
0 0 0 0 0 0 0 0 0 0 0 0 0 0 0 0 0 0 0 0 0 0 0 0 0 0 0.135577386732676 0 0 0 0 0 0 0 0 0 0 0 0 0 0 0 0 0 0 0.14855215488466 0 0 0 0 0 0 0 0.0671197001089109 0 0 0 0 0 0 0 0 0 0 0.0169402107688349 0.037327668601973 0.0732948582195382 0 0 0 0 0 0 0 0 0 0 0 0 0 0 0 0 0 0 0 0 0 0 0 0 0 0 0 0 0 0 0 0 0 0 0 0 0 0 0 0 0 0.0328874354550792 0 0 0 0 0 0 0 0 0 0 0 0.0255358077241239 0 0 0 0 0 0 0 0.0775597448090558 0.0350813231176493 0 0 0 0 0 0 0 0 0 0 0 0 0 0 0 0 0 0 0 0 0 0 0 0 0 0 0 0 0 0 0 0 0 0 0 0 0 0 0 0 0 0 0 0.0992316286168689 0 0 0 0 0 0 0 0 0 0 0 0 0 0 0 0 0 0 0 0 0 0 0 0 0 0 0 0 0 0 0 0 0 0 0 0 0 0 0 0 0.0151632974549625 0 0 0 0 0 0 0 0 0 0 0 0 0 0 0 0 0 0 0 0 0 0 0 0 0 0 0 0 0 0 0 0 0 0 0 0 0 0 0 0 0 0 0 0 0 0 0 0 0 0 0 0 0 0 0 0.218461601756919 0 0 0 0 0 0 0 0 0 0 0 0 0 0 0 0 0 0 0 0 0 0 0 0 0 0 0 0 0 0 0 0.0172671817487481 0 0 0 0 0 0 0 0 0 0 0 0 0 0 0
0 0 0 0 0 0 0 0 0 0 0 0 0 0 0 0 0 0 0 0 0 0 0.0031244284911817 0 0 0 0.0841226205763918 0 0 0 0 0 0 0 0 0 0 0 0 0 0 0 0 0 0 0 0 0 0.00516871786264674 0 0 0 0 0.0129163873825452 0 0 0 0 0 0 0 0 0 0 0 0 0.00236857524083235 0 0 0 0 0 0 0 0 0 0 0 0 0 0 0 0 0 0 0 0 0 0 0 0 0 0 0 0 0 0 0 0 0 0 0 0 0 0 0 0 0.00307189161094919 0.010079927455611 0 0 0 0 0 0 0 0 0.00543915239186714 0 0 0.0915979998522253 0 0 0 0 0 0 0 0.0306741430197625 0 0 0 0 0 0 0 0 0 0 0 0 0 0 0 0 0 0 0 0 0 0 0 0 0 0 0 0 0 0 0 0 0 0 0 0.00804646793308474 0 0 0.0208264670752717 0.0118242399441734 0.0104263589833022 0 0 0.0173226454496694 0 0 0 0 0 0 0 0 0 0 0 0 0 0 0 0 0 0 0 0 0 0 0 0 0 0 0 0 0 0 0 0 0 0 0.0111380323664981 0 0.0306394630884506 0 0 0 0 0.00243545179716907 0 0 0 0 0 0 0 0 0 0 0 0 0 0 0 0 0 0 0 0 0 0 0 0 0 0 0 0 0 0 0 0 0 0 0 0 0 0 0 0 0 0 0 0 0 0 0 0.0710198071137702 0 0.187504687271911 0.0110863861523 0.017296533923756 0 0.0621094782281729 0.175396582646493 0.0182375058126257 0 0 0 0 0 0.0156629060758546 0 0 0 0.0421995421390377 0.00623785351183901 0.0227671342680451 0 0 0 0 0 0 0 0 0 0 0 0 0 0 0 0 0 0 0 0.00925861233456269 0 0 0 0 0 0 0 0 0 0 0 0 0 0 0
0 0 0 0 0 0 0 0 0 0 0 0 0 0 0 0 0 0 0 0 0 0 0 0 0 0 0 0 0 0 0 0 0 0 0 0 0 0 0 0 0 0 0 0 0 0.0513350165342853 0 0 0 0 0 0 0 0 0 0 0 0 0 0 0 0 0 0 0.0166028973261688 0 0 0 0 0 0 0 0 0 0 0 0 0 0 0 0 0 0 0 0 0 0 0 0 0 0 0 0 0 0 0 0 0 0 0 0 0 0 0 0 0 0 0 0 0 0 0 0 0 0 0 0 0 0 0 0 0 0 0 0 0 0 0 0 0.0131852444961276 0 0 0 0 0 0 0 0 0 0 0 0 0 0 0 0 0 0 0 0 0 0 0 0 0 0 0 0 0 0 0 0 0 0 0 0 0 0 0.0272496422317539 0 0 0 0 0 0 0 0 0 0 0 0 0 0 0 0 0 0 0 0 0 0 0 0 0 0 0 0 0 0 0 0 0 0 0 0 0 0 0 0.0562350493453935 0.188742924239711 0.0464089556492804 0 0 0 0 0.0135709516893239 0 0 0 0.261675908322663 0 0 0 0 0 0 0 0 0 0 0 0 0 0.0997802991085706 0 0 0 0 0 0 0 0 0 0 0 0 0 0 0 0 0 0 0 0 0 0 0 0 0 0 0 0 0 0 0 0 0 0 0 0 0.225213111056722 0 0 0 0 0 0 0 0 0 0 0 0 0 0 0 0 0 0 0 0 0 0 0 0 0 0 0 0 0 0 0 0 0 0 0 0 0 0 0 0 0 0 0 0 0 0 0
0 0 0 0 0 0 0 0 0 0 0 0 0 0 0 0 0 0 0 0 0 0 0 0 0 0 0 0 0 0 0 0 0 0 0 0 0 0 0 0 0 0 0 0 0 0 0 0 0 0 0 0 0 0 0 0 0 0 0 0 0 0 0 0 0 0 0 0 0 0 0 0 0 0 0 0 0 0 0 0 0 0 0 0 0 0 0 0 0 0 0 0 0 0 0 0 0 0 0 0 0 0 0 0 0 0 0 0 0 0 0 0 0 0 0 0 0 0 0 0 0 0 0 0 0 0 0 0 0 0 0 0 0 0 0 0 0 0 0 0 0 0 0 0 0 0 0 0 0 0 0 0 0 0 0 0 0 0 0 0.0126214379079084 0 0.021169492207395 0.124340093441225 0 0.00415039511955118 0.0194220695446308 0.00655454166496549 0 0 0 0 0 0 0 0 0 0.535026339865276 0.00315207355130146 0 0.00468465343056476 0 0 0 0 0.010488193602874 0 0 0 0 0 0 0 0 0.00798970029412685 0 0 0 0 0 0 0 0 0 0 0 0 0 0 0 0 0 0.0410049385729983 0 0 0 0 0.00667543444462226 0 0 0 0.0925733944355452 0 0 0 0 0 0 0 0 0 0 0 0 0 0 0 0 0 0 0 0 0 0 0 0 0 0 0 0 0 0 0 0 0 0 0 0 0 0 0 0 0 0 0 0 0 0 0 0 0 0 0.0150195776791764 0.00720743340356087 0.0404791295013986 0 0 0 0 0.0377648800349804 0 0 0 0 0 0 0 0 0 0.00967622129789954 0 0 0 0 0 0 0 0 0 0 0 0 0 0 0 0 0 0 0 0 0 0 0 0 0 0 0 0 0
0 0 0 0 0 0 0 0 0 0 0 0 0 0 0 0 0 0 0 0 0 0 0 0 0 0 0 0 0 0 0 0 0 0 0 0 0 0 0 0 0 0 0 0 0 0 0 0 0 0 0 0 0 0 0 0 0 0 0 0 0 0 0 0 0 0 0 0 0 0 0 0 0 0 0 0 0 0 0 0 0 0 0 0 0 0 0 0 0 0 0 0 0 0 0 0 0 0 0 0 0 0 0 0 0 0 0 0 0 0 0 0 0 0 0 0 0 0 0 0 0 0 0 0 0 0 0 0 0 0 0 0 0 0 0 0 0 0 0 0 0 0 0 0 0 0 0 0 0 0 0 0 0 0 0 0 0.0183367515017113 0.0768902812301323 0.0385819446663923 0.0392161640879888 0 0.153015755808673 0.116546709016292 0.0119974513075013 0.00405496059024063 0.124204117073007 0.017603319885369 0 0 0 0 0 0 0 0 0.158401181778874 0 0.017335221866397 0 0.00273046913440821 0 0 0 0 0.0129513033176123 0 0 0 0 0 0 0 0 0.00673623571517643 0 0 0.00254686743644486 0 0 0 0 0 0.000466396705800735 0 0.000604042696585452 0 0 0 0 0 0 0.0189303214025806 0 0 0 0.00273839838533821 0.0160309748973669 0 0 0 0.0271765111636637 0 0 0 0 0 0.00292806896657799 0 0 0 0 0 0 0 0 0 0 0 0 0 0 0 0 0 0 0 0 0 0 0 0 0 0 0 0 0 0 0 0 0 0 0.00119589254199726 0 0 0 0 0 0.00216473660319791 0 0 0 0.00909395904298945 0.00577783901741311 0.0430506389128727 0.00811749931282256 0.0076132232817309 0 0 0.0280320744739071 0 0 0.0113317823000985 0 0.000703296804631434 0 0.00251333358673606 0 0 0.00913728477578993 0 0 0 0 0 0 0 0 0 0 0 0 0 0 0 0 0 0 0 0.00124499071168025 0 0 0 0 0 0 0 0 0
0 0 0 0 0 0 0 0 0 0 0 0 0 0 0 0 0 0 0 0 0 0 0 0 0 0 0 0 0 0 0 0 0 0 0 0 0 0 0 0 0 0 0 0 0 0 0 0 0 0 0 0 0 0 0 0 0 0 0 0 0 0 0 0 0 0 0 0 0 0 0 0 0 0 0 0 0 0 0 0 0 0 0 0 0 0 0 0 0 0 0 0 0 0 0 0 0 0 0 0 0 0 0 0 0 0 0 0 0 0 0 0 0 0 0 0 0 0 0 0 0 0 0 0 0 0 0 0 0 0 0 0 0 0 0 0 0 0 0 0 0 0 0 0 0 0 0 0 0 0 0 0 0 0 0 0 0.0591725390994865 0.0895781864961048 0.0148129374107288 0.00507028191700995 0 0.0423177226135452 0.0499635336278315 0.0955647692564999 0.00513435711231701 0.0514462480751671 0.0836481212287133 0 0 0 0 0 0 0 0 0.00335335839085954 0.062291641949537 0 0.0157666451697898 0 0 0 0 0 0 0 0 0 0 0 0 0 0 0 0 0 0 0 0.0384781009347391 0 0 0 0 0 0 0 0.0121155867813109 0.00413205606872176 0 0 0 0 0 0 0 0.00149277099531186 0 0 0 0 0.00237639571005794 0 0 0 0 0 0 0 0 0 0 0 0 0 0 0 0 0 0 0 0 0 0 0 0 0.00769308358806673 0 0 0 0 0 0 0 0 0 0 0 0 0 0 0 0 0 0 0 0 0 0 0 0 0 0 0 0 0 0.00356029031687777 0 0 0 0 0 0 0 0 0 0.0427520068170438 0.00463026598737899 0.011953295269226 0.0304895742833409 0.0356275129239578 0.0424314935759841 0 0 0 0 0.0805899585336117 0.0669021632974159 0 0 0.00247689455034882 0 0 0.00786928198357195 0 0 0 0.0106290706255854 0.0112163090434806 0 0.00446354636637765 0 0 0 0 0 0 0 0
0 0 0 0 0 0 0 0 0 0 0 0 0 0 0 0 0 0 0 0 0 0 0 0 0 0 0 0 0 0 0 0 0 0 0 0 0 0 0 0 0 0 0 0 0 0 0 0 0 0 0 0 0 0 0 0 0 0 0 0 0 0 0 0 0 0 0 0 0 0 0 0 0 0 0 0 0 0 0 0 0 0 0 0 0 0 0 0 0 0 0 0 0 0 0 0 0 0 0 0 0 0 0 0 0 0 0 0 0 0 0 0 0 0 0 0 0 0 0 0 0 0 0 0 0 0 0 0 0 0 0 0 0 0 0 0 0 0 0 0 0 0 0 0 0 0 0 0 0 0 0 0 0 0 0 0 0 0 0 0 0 0 0.0248482234769117 0 0 0 0 0 0 0 0 0 0 0 0 0 0 0.106794492390131 0 0.0393213377874563 0.0674556899908748 0 0 0 0 0 0 0 0 0 0 0 0.0521758440215152 0 0 0 0 0 0.102593342178576 0.0126422631094712 0 0 0 0 0 0 0.181919873340104 0 0 0 0 0 0 0 0 0.0116263455356942 0 0 0 0 0 0 0 0 0 0 0 0 0 0 0 0 0 0 0.0521232118942175 0 0 0 0 0 0 0 0 0 0 0.0863269733672731 0 0 0 0 0 0 0 0 0 0 0 0 0 0 0 0 0 0 0 0 0 0 0 0 0 0 0 0 0 0 0 0 0 0 0 0 0 0 0 0.0204437616772077 0 0 0.0176854763715527 0 0 0 0 0 0 0.0852402154721369 0 0 0 0.0467804016039809 0 0 0.0598005823085143 0 0 0 0.0196606688937282 0 0 0 0 0 0 0 0 0.0125612965806542 0 0
0 0 0 0 0 0 0 0 0 0 0 0 0 0 0 0 0 0 0 0 0 0 0 0 0 0 0 0 0 0 0 0 0 0 0 0 0 0 0 0 0 0 0 0 0 0 0 0 0 0 0 0 0 0 0 0 0 0 0 0 0 0 0 0 0 0 0 0 0 0 0 0 0 0 0 0 0 0 0 0 0 0 0 0 0 0 0 0 0 0 0 0 0 0 0 0 0 0 0 0 0 0 0 0 0 0 0 0 0 0 0 0 0 0 0 0 0 0 0 0 0 0 0 0 0 0 0 0 0.00280670844196842 0 0 0 0 0 0 0 0 0 0 0 0 0 0 0 0 0 0 0 0 0 0 0 0 0 0 0 0 0.00332978068192259 0 0 0 0 0.0547218773705364 0 0 0 0.00799259856252028 0 0 0 0 0 0 0 0 0.00630236050585616 0.0124073716706471 0 0.00734109542154864 0 0.0212767341878783 0.0348513333653964 0.0106572803132388 0.159917525654647 0.451377274596453 0 0 0 0 0 0 0 0 0.0133773768118795 0 0 0 0 0 0 0 0 0 0 0 0 0 0 0 0 0 0 0 0 0 0 0 0 0 0.0664272451420706 0.0160331799339331 0 0 0 0 0 0 0 0 0 0.00300132950589609 0 0 0 0 0 0 0 0 0 0 0 0 0 0 0 0 0 0 0 0 0 0 0 0 0 0 0 0 0 0 0 0 0 0 0 0 0 0 0 0 0 0 0 0 0 0 0 0 0 0 0 0 0 0 0.00471047921503844 0 0 0.00341272842454273 0 0 0.110281042813771 0 0.00977467738025508 0 0 0 0 0 0 0 0 0 0 0 0 0 0 0 0 0 0 0 0 0 0 0 0
0 0 0 0 0 0 0 0 0 0 0 0 0 0 0 0 0 0 0 0 0 0 0 0 0 0 0 0 0 0 0 0 0 0 0 0 0 0 0 0 0 0 0 0 0 0 0 0 0 0 0 0 0 0 0 0 0 0 0 0 0 0 0 0 0 0 0 0 0 0 0 0 0 0 0 0 0 0 0 0 0 0 0 0 0 0 0 0 0 0 0 0 0 0 0 0 0 0 0 0 0 0 0 0 0 0 0 0 0 0 0 0 0 0 0 0 0 0 0 0 0 0 0 0 0 0 0 0 0 0 0 0 0 0 0 0 0 0 0 0 0 0 0 0 0 0 0 0 0 0 0 0 0 0 0 0 0 0 0 0 0 0 0.17555969854343 0 0 0 0 0 0 0 0 0 0 0 0 0 0 0 0.149822981515132 0.253123361967703 0 0.281199228540386 0 0 0 0 0 0 0 0 0 0 0 0 0 0 0 0 0 0 0 0 0 0 0 0 0 0 0 0 0 0 0 0 0 0 0 0 0 0 0 0 0 0 0 0 0 0 0 0 0 0 0 0 0 0 0 0 0 0 0 0 0 0 0 0 0 0 0 0 0 0 0 0 0 0 0 0 0 0 0 0 0 0 0 0 0 0 0 0 0 0 0 0 0 0 0 0 0 0 0 0 0 0 0 0.0528781350084989 0 0 0.0449381782875966 0 0 0 0 0 0 0 0 0 0 0 0 0 0.0424784161372529 0 0 0 0 0 0 0 0 0 0 0 0 0 0 0
0 0 0 0 0 0 0 0 0 0 0 0 0 0 0 0 0 0 0 0 0 0 0 0 0 0 0 0 0 0 0 0 0 0 0 0 0 0 0 0 0 0 0 0 0 0 0 0 0 0 0 0 0 0 0 0 0 0 0 0 0 0 0 0 0 0 0 0 0 0 0 0 0 0 0 0 0 0 0 0 0 0 0 0 0 0 0 0 0 0 0 0 0 0 0 0 0 0 0 0 0 0 0 0 0 0 0 0 0 0 0 0 0 0 0 0 0 0 0 0 0 0 0 0 0 0 0 0 0 0 0 0 0 0 0 0 0 0 0 0 0 0 0 0 0 0 0 0 0 0 0 0 0 0 0 0 0 0 0 0 0 0 0 0.365498582450944 0 0 0 0 0 0 0 0 0 0 0 0 0 0 0 0.305144216054205 0.206953419574445 0 0 0 0.122403781920406 0 0 0 0 0 0 0 0 0 0 0 0 0 0 0 0 0 0 0 0 0 0 0 0 0 0 0 0 0 0 0 0 0 0 0 0 0 0 0 0 0 0 0 0 0 0 0 0 0 0 0 0 0 0 0 0 0 0 0 0 0 0 0 0 0 0 0 0 0 0 0 0 0 0 0 0 0 0 0 0 0 0 0 0 0 0 0 0 0 0 0 0 0 0 0 0 0 0 0 0 0 0 0 0 0 0 0 0 0 0 0 0 0 0 0 0 0 0 0 0 0 0 0 0 0 0 0 0 0 0 0 0 0
0 0 0 0 0 0 0 0 0 0 0 0 0 0 0 0 0 0 0 0 0 0 0 0 0 0 0 0 0 0 0 0 0 0 0 0 0 0 0 0 0 0 0 0 0 0 0 0 0 0 0 0 0 0 0 0 0 0 0 0 0 0 0 0 0 0 0 0 0 0 0 0 0 0 0 0 0 0 0 0 0 0 0 0 0 0 0 0 0 0 0 0 0 0 0 0 0 0 0 0 0 0 0 0 0 0 0 0 0 0 0 0 0 0 0 0 0 0 0 0 0 0 0 0 0 0 0 0 0 0 0 0 0 0 0 0 0 0 0 0 0 0 0 0 0 0 0 0 0 0 0 0 0 0 0 0 0 0 0 0.0279155594009265 0 0 0.0206266878802788 0 0 0 0 0 0 0 0 0 0 0 0 0 0 0 0 0.0254618389652315 0 0 0 0.38112695722598 0.026575612549682 0 0 0 0 0 0 0 0 0.0147997643427258 0 0 0 0 0 0 0 0 0 0 0 0 0 0 0 0 0 0 0 0 0 0 0 0 0 0 0 0 0 0 0 0 0 0 0 0 0.00891620020125994 0 0 0 0 0 0 0 0 0 0 0 0 0 0 0 0 0 0 0 0 0 0 0 0 0 0 0 0 0 0 0 0 0 0 0 0 0 0 0 0 0 0 0 0 0 0 0 0 0 0 0 0 0 0.0617271852957023 0.177933090363338 0 0 0.0456050431314087 0.00668637062653498 0 0.0420097265730882 0 0.142918362604695 0 0 0 0 0 0 0 0 0.0176976008391478 0 0 0 0 0 0 0 0 0 0 0 0 0 0 0
0 0 0 0 0 0 0 0 0 0 0 0 0 0 0 0 0 0 0 0 0 0 0 0 0 0 0 0 0 0 0 0 0 0 0 0 0 0 0 0 0 0 0 0 0 0 0 0 0 0 0 0 0 0 0 0 0 0 0 0 0 0 0 0 0 0 0 0 0 0 0 0 0 0 0 0 0 0 0 0 0 0 0 0 0 0 0 0 0 0 0 0 0 0 0 0 0 0 0 0 0 0 0 0 0 0 0 0 0 0 0 0 0 0 0 0 0 0 0 0 0 0 0 0 0 0 0 0 0 0 0 0 0 0 0 0 0 0 0 0 0 0 0 0 0 0 0 0 0 0 0 0 0 0 0 0 0 0 0 0.0105129626305326 0 0 0 0 0 0 0 0 0 0 0 0 0 0 0 0 0 0 0 0.115663178467037 0 0 0.115378622792043 0 0.0704553501120993 0 0 0 0 0 0 0 0 0.0357581531522645 0 0 0 0 0 0 0 0 0 0 0 0 0 0 0 0 0 0 0 0.0331959545619816 0 0 0 0.0156776469181696 0 0 0.00751114342972414 0.00391308352970016 0 0 0.00470451955328163 0 0 0 0 0 0.0668998607788977 0 0 0 0 0 0 0 0 0 0 0 0 0 0 0 0 0 0 0 0 0 0 0 0 0 0 0 0 0 0 0 0 0 0 0 0 0 0 0 0 0 0 0 0 0 0 0 0 0 0 0 0 0 0.00454046741040067 0.0507706631141935 0 0 0.0123314841854181 0 0 0.280841614289036 0.00341116999161244 0.148511412822797 0 0 0 0 0 0.00172191165721085 0 0 0.0015153093058485 0 0 0 0 0 0.00994749973194936 0.00501681723873214 0 0 0 0 0 0.0017211743270693 0 0
0 0 0 0 0 0 0 0 0 0 0 0 0 0 0 0 0 0 0 0 0 0 0 0 0 0 0 0 0 0 0 0 0 0 0 0 0 0 0 0 0 0 0 0 0 0 0 0 0 0 0 0 0 0 0 0 0 0 0 0 0 0 0 0 0 0 0 0 0 0 0 0 0 0 0 0 0 0 0 0 0 0 0 0 0 0 0 0 0 0 0 0 0 0 0 0 0 0 0 0 0 0 0 0 0 0 0 0 0 0 0 0 0 0 0 0 0 0 0 0 0 0 0 0 0 0 0 0 0.0032015192483123 0 0 0 0 0 0 0 0 0 0 0 0 0 0 0 0 0 0 0 0 0 0 0 0 0 0 0 0 0.0101016811299601 0.0102331390614426 0 0 0 0.259274545541886 0.00769879146347714 0.022759487117077 0.0594006019165675 0.0744773589557911 0 0 0 0 0 0 0 0 0.0109611062710981 0.0457176515727095 0 0 0.350644965990615 0 0.010860179682075 0.00864107597850504 0.0756733280957838 0 0 0 0 0 0 0 0 0 0.0028374949567287 0 0 0 0 0 0 0 0 0 0 0 0 0 0 0 0 0 0 0 0 0 0 0 0 0 0 0.00542510991863156 0 0 0 0 0 0 0 0 0 0 0 0 0 0 0 0 0 0 0 0 0 0 0 0 0 0 0 0 0 0 0 0 0 0 0 0 0 0 0 0 0 0 0 0 0 0 0 0 0 0 0 0 0 0 0 0 0 0 0 0 0 0 0 0 0.00548888673770738 0 0 0.0037290501624105 0 0 0.0328740261992224 0 0 0 0 0 0 0 0 0 0 0 0 0 0 0 0 0 0 0 0 0 0 0 0 0 0
0 0 0 0 0 0 0 0 0 0 0 0 0 0 0 0 0 0 0 0 0 0 0 0.0381074764765615 0 0 0 0 0 0 0 0 0 0 0 0 0 0 0 0.0572708893232597 0 0 0 0 0 0 0 0 0 0 0 0 0 0 0 0 0 0 0 0 0 0 0 0.126191283658113 0 0 0 0 0 0 0 0 0 0 0 0 0 0 0 0 0 0 0 0 0 0 0 0 0 0 0 0 0 0 0 0 0 0 0 0 0 0 0 0 0 0 0 0 0 0 0 0 0 0 0 0 0 0 0 0 0 0 0 0 0 0 0 0 0 0 0 0 0 0 0 0 0 0 0 0 0 0 0 0 0 0 0 0 0 0 0 0 0 0 0 0 0 0 0 0 0 0 0 0 0 0 0 0 0 0 0 0 0 0 0 0 0 0 0 0 0 0 0 0 0 0 0.0954329003835574 0 0 0 0 0 0 0 0 0 0 0 0 0 0 0 0 0 0 0 0 0 0 0 0 0 0 0 0 0 0 0 0 0 0 0 0 0 0 0 0 0 0 0 0 0.682997450158509 0 0 0 0 0 0 0 0 0 0 0 0 0 0 0 0 0 0 0 0 0 0 0 0 0 0 0 0 0 0 0 0 0 0 0 0 0 0 0 0 0 0 0 0 0 0 0 0 0 0 0 0 0 0 0 0 0 0 0 0 0 0 0 0 0 0 0 0 0 0 0 0 0 0 0 0 0 0 0 0 0 0 0 0 0 0
0 0 0 0 0 0 0 0 0 0 0 0 0 0 0 0 0 0 0 0 0 0 0 0.0522084994565327 0 0 0 0 0 0 0 0 0 0 0 0 0 0 0.0516770327419693 0.0263985358928491 0 0 0 0 0 0 0 0 0 0 0 0 0 0 0 0 0 0 0 0 0 0.0557891125072169 0 0.0698573038831608 0 0 0 0 0 0 0 0 0 0 0 0 0 0 0.0119996678115967 0 0 0 0 0 0 0 0 0 0 0 0 0 0 0 0 0 0 0 0 0 0 0 0 0 0 0 0 0 0 0 0 0 0 0 0 0 0 0 0 0 0 0 0 0 0 0 0 0 0 0 0 0 0 0 0 0 0 0 0 0 0 0 0 0 0 0 0 0 0 0 0 0 0 0 0 0 0 0 0 0 0 0 0 0 0 0 0 0 0 0 0 0 0 0 0 0 0 0 0 0 0 0 0 0 0 0.049228215218823 0 0 0 0 0 0 0.127311891399076 0 0 0 0 0 0 0 0.0837660488642418 0 0 0 0 0.165552465806686 0 0 0 0 0 0 0 0 0 0 0 0 0 0 0 0 0 0 0 0 0 0.119616941792815 0 0 0 0 0.167875351927634 0.0187189326973984 0 0 0 0 0 0 0 0 0 0 0 0 0 0 0 0 0 0 0 0 0 0 0 0 0 0 0 0 0 0 0 0 0 0 0 0 0 0 0 0 0 0 0 0 0 0 0 0 0 0 0 0 0 0 0 0 0 0 0 0 0 0 0 0 0 0 0 0 0 0 0 0 0 0 0 0 0 0 0 0 0 0 0 0
0 0 0 0 0 0 0 0 0 0 0 0 0.00331922235872034 0 0 0 0 0 0 0 0 0 0 0 0 0 0 0 0 0 0 0.0017900386373885 0.00378667112801982 0 0.0136499446697401 0 0 0 0 0 0 0 0 0 0 0 0 0 0 0 0 0 0 0 0 0 0 0 0 0 0 0 0 0 0 0 0 0 0 0 0 0 0 0 0 0 0 0 0 0 0 0 0 0 0 0 0 0 0 0 0 0 0 0 0 0 0 0 0 0 0 0.00382334751707549 0 0 0 0 0 0 0 0 0 0 0 0 0.00696202695753425 0 0 0 0 0 0.00327775032445201 0 0 0 0 0 0 0 0 0 0 0 0 0 0 0 0 0 0 0 0 0 0 0 0 0 0 0 0 0 0 0 0 0 0 0 0 0 0 0 0 0 0 0 0 0 0 0.0305087384727007 0 0.0809989781444917 0 0.0830662906542454 0 0 0 0 0 0 0 0 0 0 0 0 0 0 0 0 0.058134226555324 0.248426272138918 0 0.0925772857691379 0 0 0 0.00255432225370978 0 0 0 0 0 0.101219313996893 0.0161703381982242 0 0.0263087829038804 0 0 0.00680697201613856 0 0 0 0 0.00300121719772764 0 0 0.00108223381153918 0 0 0 0 0 0 0 0 0 0 0 0 0 0 0 0 0 0 0 0 0.00254437030864526 0 0 0 0 0 0 0 0 0 0.00464836964331063 0.00167287862141653 0 0 0 0 0 0 0 0.00191594696420201 0 0.0794544041178189 0 0 0 0 0 0 0.00451366885461211 0 0 0 0 0 0 0 0 0 0 0 0 0 0 0 0 0 0 0.0674143066254959 0 0 0 0 0 0 0 0 0 0 0 0 0 0.00115532956944568 0.00660439921558125 0.00353790320075347 0.00820668489519508 0.00355923667390118 0.000721473029063524 0 0 0.0020014109443733 0 0 0 0 0 0 0 0 0.00570049205862369 0.00162858243365565 0 0.0172565691380445
0 0 0 0 0 0 0 0 0 0 0 0 0.00520235394681942 0 0 0 0 0 0 0 0 0 0 0 0 0 0 0 0 0 0 0.00129959172296014 0 0.0127906323890044 0.00247678833456396 0 0 0 0 0 0 0 0 0 0 0 0 0 0 0 0 0 0 0 0.0149708538189483 0 0.00213945564372748 0 0 0 0 0 0 0 0 0 0 0 0 0 0 0.00600633700902793 0 0 0 0 0 0 0 0 0 0 0 0 0 0 0 0 0 0 0 0 0 0 0 0 0 0 0 0 0.00937367729649576 0 0 0 0.00296257771528779 0 0 0 0 0 0 0 0 0 0.00686455893398185 0.00403980660905558 0 0 0.00275209507169716 0 0 0 0 0 0 0 0 0 0 0 0 0 0 0 0 0 0 0 0 0 0 0 0 0 0 0 0 0 0 0 0 0 0 0 0 0 0 0 0 0 0 0 0 0 0 0 0 0 0 0.0134438734209576 0 0.0139273944179146 0 0 0 0 0 0 0 0 0 0 0 0 0 0 0 0.0339120810170605 0 0.0833330930254791 0 0.0169835653018421 0 0 0 0.0333363188312731 0 0.0028886501752575 0 0 0 0.0193071144518682 0.0062705164763949 0 0.0166472054072611 0 0 0 0 0 0 0 0 0 0.0545902119843575 0.00365310471843895 0 0 0 0 0 0 0 0 0 0 0 0 0 0 0 0 0 0 0 0 0 0 0 0 0.00119742046019566 0.00972368993478124 0.0116144593106537 0 0 0 0 0 0 0 0 0 0 0 0.000732668069843085 0 0 0.0968896444776224 0 0 0 0 0 0 0 0 0 0 0 0 0 0 0 0 0 0 0 0 0 0 0 0 0 0.0334855737974058 0 0 0 0 0 0 0 0 0 0 0 0.00111318236970854 0 0.0451207138389056 0 0.0118822239703194 0 0 0.01372029130728 0.0529572213611961 0.0295248509735626 0.018192779334276 0 0 0.0138912627200463 0 0.0203864308990746 0 0 0 0 0 0.00755692941288784 0.262838800042566
0 0 0 0 0 0 0 0 0 0 0 0 0.0119452405871505 0 0 0.000716617355822398 0 0 0 0 0 0 0 0 0 0 0 0 0 0 0 0.00294064789136882 0.0015855522642043 0.00134999276961362 0.0118470253276549 0 0 0 0.000637214557211299 0 0 0 0 0 0 0 0 0 0 0 0 0 0 0 0.00147979976669185 0.002696023975811 0.00268671542714216 0 0 0 0 0 0 0 0 0 0 0 0 0 0 0.0013233847303063 0 0 0 0 0 0 0 0 0 0 0 0 0 0 0 0 0 0 0 0 0 0 0 0 0 0 0 0 0.0170178575500978 0.00239683107117832 0 0 0.00534513493141411 0 0 0 0 0 0 0 0 0 0.0166406674989694 0.00573230055208595 0 0 0.00537026733488492 0 0 0 0 0 0 0 0 0 0 0 0 0 0 0 0 0 0 0 0 0 0 0 0 0 0 0 0 0 0 0 0 0 0 0 0 0 0 0 0 0 0 0 0 0 0 0 0 0.0102863632303801 0 0.0431914762943073 0.00228441304062804 0.0600090523257937 0 0 0 0 0 0 0 0 0 0 0 0 0 0 0 0.163070141434852 0.0937717205642122 0 0 0.0424496380952201 0 0 0 0.020315764751894 0 0.000743817924659339 0 0 0 0.0453334427683277 0.0151733777314993 0 0.0356083715572408 0 0 0.0422422176572552 0 0 0 0 0.0016618433134095 0 0.00105046025298331 0.000660846041085047 0 0 0 0 0 0 0 0.00673398900542618 0 0 0 0 0 0 0 0 0 0 0 0.000664899538087737 0.00250043454247568 0 0 0 0 0.00381541131222083 0.00374232467006821 0 0 0 0.00408844171053081 0.00321876225544065 0 0 0 0 0 0 0 0.0015625437946836 0 0.110104604513014 0.00169462313088617 0.00327717518538306 0 0 0 0 0 0 0 0 0 0 0 0 0 0 0 0 0 0 0 0 0 0 0 0.0605056379880289 0 0 0 0 0 0 0 0 0 0 0 0 0 0.000567453859863464 0.0128963048246821 0.00223765477632267 0.0165023016078033 0.00450773617789889 0.000539704521571062 0.00100444399748153 0.00313257054412204 0.00148878976470496 0.000261868297138647 0 0.00199540197577877 0 0.00586530929756535 0 0 0 0.00397708172590662 0.000916672469176208 0.00358082952948324 0.0690528084088999
0 0 0 0 0 0 0 0 0 0 0 0 0 0 0 0 0 0 0 0 0 0 0 0 0.0151827275676933 0 0 0 0 0 0 0 0 0 0 0 0 0 0 0 0 0 0 0 0.114441436618375 0 0 0 0 0 0 0 0 0 0 0 0 0 0 0 0 0 0 0 0 0 0 0 0 0 0 0 0 0 0.0651156231957352 0 0 0 0 0 0 0 0 0 0 0 0 0 0 0 0 0 0 0 0 0 0 0 0 0 0 0 0 0 0 0 0 0 0 0 0 0 0 0 0 0 0 0 0 0 0 0 0 0 0 0 0 0 0.0766813711475704 0 0 0 0 0 0 0 0 0 0 0 0 0 0 0 0 0 0 0 0 0 0 0 0 0 0 0 0 0 0 0 0 0 0 0 0 0 0 0 0.0725427260595089 0 0.0413863212314351 0.0252111826512144 0 0 0 0 0 0 0 0 0 0 0 0 0 0 0 0 0 0 0 0 0.0206854536527794 0 0 0 0 0 0 0 0 0 0.0371045878976007 0 0.103922529660687 0 0 0 0 0 0 0 0 0 0 0 0 0 0 0.0784896519745994 0 0 0 0.34368356828364 0 0 0 0 0 0 0 0 0 0 0 0 0 0 0 0 0 0 0.00555282005916102 0 0 0 0 0 0 0 0 0 0 0 0 0 0 0 0 0 0 0 0 0 0 0 0 0 0 0 0 0 0 0 0 0 0 0 0 0 0 0 0 0 0 0 0 0 0 0 0 0 0 0 0 0 0 0 0 0 0 0 0 0 0 0 0 0 0 0 0 0 0 0 0 0 0 0
0 0 0 0 0 0 0 0 0 0 0 0 0 0 0 0 0 0 0 0 0 0 0 0 0 0 0 0 0 0 0 0 0 0 0 0 0 0 0 0 0.0040452178206191 0.0037979148762228 0 0 0 0 0 0 0 0 0 0 0 0 0 0 0 0 0 0 0 0 0 0 0 0 0 0 0 0 0 0 0 0 0 0 0 0 0 0 0 0 0 0 0 0 0 0 0 0 0 0 0 0 0 0 0 0 0 0 0 0 0 0 0 0 0 0 0 0 0 0 0 0 0 0 0 0 0 0 0 0 0 0 0 0 0 0 0 0 0 0 0 0 0 0 0 0 0 0 0 0 0 0 0 0 0 0 0 0 0 0 0 0 0 0 0 0 0 0 0 0 0 0 0 0 0 0.0185340147390169 0 0.0527940640505889 0 0.189470434382377 0 0 0 0 0 0 0 0 0 0 0 0 0 0 0 0.0923516129853343 0.0290433269900427 0.0645114952214049 0 0 0 0 0 0 0 0.0447334921851732 0 0 0 0.226154799347682 0 0 0.00182683602380839 0 0 0.00171432407407406 0 0 0 0 0 0 0 0 0 0 0 0 0 0 0 0 0 0 0 0 0 0 0 0 0 0 0 0 0 0.0464872566851959 0 0 0 0 0 0 0 0 0 0 0 0 0 0 0 0 0 0 0 0.0152383788133467 0 0 0 0 0 0 0 0 0 0 0 0 0 0 0 0 0 0 0 0 0 0 0 0 0 0.19116250141039 0 0 0 0 0 0 0 0 0 0 0 0 0 0 0.0020287092872268 0 0.00224205773934879 0 0 0 0 0 0 0 0 0 0 0 0 0 0.00374286359401038 0 0 0.0101206997741372
0 0 0 0 0 0 0 0 0 0 0 0 0 0 0 0 0 0 0 0 0 0 0 0 0 0 0 0 0 0 0 0 0 0 0 0 0 0 0 0 0 0 0 0 0.00745345611506672 0.0166242598410389 0 0 0 0 0 0 0 0 0 0 0 0 0 0 0 0 0 0 0.0236374568113697 0 0 0 0 0 0 0 0 0 0 0 0 0 0 0 0 0 0 0 0 0 0 0 0 0 0 0 0 0 0 0 0 0 0 0 0 0 0 0 0 0 0 0 0 0 0 0 0 0 0 0 0 0 0 0 0 0 0 0 0 0 0 0 0 0 0 0 0 0 0 0 0 0 0 0 0 0 0 0 0 0 0 0 0 0 0 0 0 0 0 0 0 0 0 0 0 0 0 0 0 0 0 0 0 0 0 0 0 0 0 0 0 0 0.0173987531830303 0 0 0 0 0 0 0 0.0536149400865985 0 0 0 0.0156096225839403 0 0 0 0 0 0 0 0 0.025313133386198 0 0 0 0 0 0.435723940027205 0 0.0116363068936543 0 0.0153960297332253 0 0 0.0264442577483486 0 0 0 0 0 0 0.134337938896856 0 0 0 0 0 0 0 0.0487678091287444 0 0 0 0.00728355766874955 0.127604493511171 0 0 0 0 0 0 0 0 0 0 0 0 0 0 0 0 0 0 0 0 0 0 0 0 0 0 0 0 0 0 0 0 0 0 0 0 0 0 0 0 0 0 0 0 0 0 0 0 0 0 0 0 0 0 0 0 0 0 0.0331540443848038 0 0 0 0 0 0 0 0 0 0 0 0 0 0 0 0 0 0 0 0 0 0 0 0 0 0
0 0 0 0 0 0 0 0 0 0 0 0 0 0 0 0 0 0 0 0 0 0 0 0 0 0 0 0 0 0 0 0 0 0 0 0 0 0 0 0 0 0 0 0 0 0 0 0 0 0 0 0 0 0 0 0 0 0 0 0 0 0 0 0 0 0 0 0 0 0 0 0 0 0 0 0 0 0 0 0 0 0 0 0 0 0 0 0 0 0 0 0 0 0 0 0 0 0 0 0 0 0 0 0 0 0 0 0 0 0 0 0 0 0 0 0 0 0 0 0 0 0 0 0 0 0 0 0 0 0 0 0 0 0 0 0 0 0 0 0 0 0 0 0 0 0 0 0 0 0 0 0 0 0 0 0 0 0 0 0 0.0065504953640175 0.00921248480296582 0.0272731633200308 0 0 0 0 0 0 0 0 0 0 0 0 0.0128625989361506 0.0366296071779153 0 0 0.0160082340591398 0 0 0.00741282738419053 0.0591627679069278 0.00437098831088473 0 0 0 0 0 0 0 0 0 0 0 0.0532826921668526 0 0 0 0 0 0 0 0 0 0 0 0 0 0 0 0.00602086507281482 0.00823042970028755 0 0 0 0.0451637510754288 0 0.0246184118313086 0 0.011179303950391 0.0283509358238651 0 0 0 0 0 0 0.00702122153624032 0.00947314239340955 0 0 0 0 0 0 0 0 0 0 0 0 0.00449287459647151 0 0 0 0 0 0 0 0 0 0 0 0 0 0 0 0 0 0 0 0 0 0 0 0 0 0 0 0 0 0 0 0 0 0 0 0 0 0 0 0 0 0.0342647558241 0.00592964513991852 0 0.0465427827522814 0.0154255939097701 0.0038939997265004 0.00701579648525936 0 0 0 0 0 0 0 0 0 0 0 0 0 0.00593205556477214 0 0.22936471289526 0.044080838676083 0.230233023616762 0 0 0 0 0 0 0 0
0 0 0 0 0 0 0 0 0 0 0 0 0 0 0 0 0 0 0 0 0 0 0 0 0 0 0 0 0 0 0 0 0 0 0 0 0 0 0 0 0 0 0 0 0 0 0 0 0 0 0 0 0 0 0 0 0 0 0 0 0 0 0 0 0 0 0 0 0 0 0 0 0 0 0 0 0 0 0 0 0 0 0 0 0 0 0 0 0 0 0 0 0 0 0 0 0 0 0 0 0 0 0 0 0 0 0 0 0 0 0 0 0 0 0 0 0 0 0 0 0 0 0 0 0 0 0 0 0 0 0 0 0 0 0 0 0 0 0 0 0 0 0 0 0 0 0 0 0 0 0 0 0 0 0 0 0 0 0 0 0.0682802896005371 0 0 0 0 0 0.0311296434372421 0 0 0 0 0 0 0 0 0 0 0 0 0 0 0 0 0 0 0 0 0 0 0 0 0 0 0 0 0 0 0 0 0 0 0 0 0 0 0 0.0363184558506136 0 0 0 0 0 0 0 0 0 0 0 0 0 0 0 0 0 0 0 0 0 0 0 0 0 0 0 0 0 0 0 0 0 0 0 0 0.0337905065531772 0 0 0 0 0 0.0599593045160442 0 0 0.0213558281582154 0 0 0 0 0 0 0 0 0 0 0 0 0 0 0 0 0 0 0 0 0 0 0 0 0 0 0 0 0 0 0 0 0 0.182842035936652 0.0752473940512199 0 0.224064819492702 0.107732695266771 0 0 0 0 0.101132422657236 0.0246800844281262 0 0 0 0 0 0 0 0 0.0181969533163285 0.0152695667351347 0 0 0 0 0 0 0 0 0 0 0
0 0 0 0 0 0 0 0 0 0 0 0 0.00589280655359267 0 0 0.00230367849364507 0 0 0 0 0 0 0 0 0 0 0 0 0 0 0 0.0234547871288991 0 0.0164543370576292 0.00488721656462316 0 0 0 0.00137010833026193 0 0 0 0 0 0 0 0 0 0 0 0 0 0 0 0.0406759809025784 0.0159858391455241 0.0284379990167309 0 0 0 0 0 0 0 0 0 0 0 0 0 0 0.0658272492790894 0 0 0 0 0 0 0 0 0 0 0 0 0 0 0 0 0 0 0 0 0.00243744714843324 0 0 0 0 0 0 0 0.021689122304248 0 0 0 0.00415232550498478 0 0 0 0 0 0 0 0 0 0.00676626769162646 0.00486308392475695 0 0 0 0 0 0 0 0 0 0 0 0 0 0 0 0 0 0 0 0 0 0 0 0 0 0 0 0 0 0 0 0 0 0 0 0 0 0 0 0 0 0 0 0 0 0 0 0 0 0 0 0 0 0 0.00508987912308277 0.0135947879961919 0 0 0 0 0 0 0 0 0 0 0 0 0 0 0 0.00563782260803765 0.126133607955011 0.0683112086627736 0 0 0 0 0 0 0 0 0 0 0 0 0 0 0.00785692704424809 0 0 0.0496000141031273 0 0 0 0 0 0 0.0764533286767508 0 0 0 0 0 0 0 0 0 0 0 0 0 0 0 0 0 0 0 0 0 0 0 0 0 0 0.00706497134819179 0.00871578007999338 0 0 0 0 0 0 0 0 0 0 0 0 0 0 0.184472376099621 0 0 0 0 0 0 0 0 0 0 0 0 0 0 0 0 0 0 0 0 0 0 0 0 0 0.00723081365827603 0 0 0 0 0 0 0 0 0 0 0 0 0 0.0438545140095248 0 0 0 0 0.0331221984725983 0 0 0.0229126069531818 0 0 0 0 0.0091262243608385 0 0 0 0 0 0 0.0856246898019278
0 0 0 0 0 0 0 0 0 0 0 0 0 0 0 0 0 0 0 0 0 0 0 0 0 0 0 0 0 0 0 0 0 0 0 0 0 0 0 0 0 0 0 0 0 0 0 0 0 0 0 0 0 0 0 0 0 0 0 0 0 0 0 0 0 0 0 0 0 0 0 0 0 0 0 0 0 0 0 0 0 0 0 0 0 0 0 0 0 0 0 0 0 0 0 0 0 0 0 0 0 0 0 0 0 0 0 0 0 0 0 0 0 0 0 0 0 0 0 0 0 0 0 0 0 0 0 0 0 0 0 0 0 0 0 0 0 0 0 0 0 0 0 0 0 0 0 0 0 0 0 0 0 0 0 0 0 0 0 0 0.00912024068787728 0 0 0 0 0 0 0 0 0 0 0 0 0 0 0 0.00681076778380304 0 0 0 0 0 0 0 0 0 0 0 0 0 0 0 0 0.0262035967084366 0 0 0 0 0 0 0 0 0 0 0 0 0 0 0 0 0 0 0 0 0 0.202683687279193 0 0 0 0.00573631455640489 0.00453161222285885 0.00204232605408645 0.0165186806493924 0 0 0 0 0 0 0.0132064647333981 0 0 0 0.019147374992272 0 0 0 0 0 0 0 0 0 0.00836087164553444 0 0 0 0 0 0 0 0 0 0 0.000871977700807501 0 0 0 0 0 0 0 0 0 0 0 0 0 0 0 0 0 0 0.110332389469928 0 0.0233167707716836 0.00564383061839235 0.0423748758627394 0.0351179953442098 0 0.0100993693722295 0 0.00464267202568638 0 0 0.00325159063844474 0.00242515570743435 0 0 0.0111550772144859 0.00373756897738944 0 0 0 0 0 0 0 0 0 0 0 0 0 0 0.130917032734745 0 0.0968883961654414 0.0468892958800728 0.157974064203052 0 0 0 0 0 0 0 0
0 0 0 0 0 0 0 0 0 0 0 0 0 0 0 0 0 0 0 0 0 0 0 0 0 0 0 0 0 0 0 0 0 0 0 0.00981688097008541 0 0 0 0 0 0 0 0 0 0 0 0 0 0 0 0 0.023832763039715 0 0 0 0 0 0 0 0 0 0 0 0 0 0 0 0 0 0 0 0 0 0 0 0 0 0 0 0 0 0.0363189273077253 0.0219602300194084 0.0502413013952154 0.00363982225941506 0.00616691429320928 0.00275361558484836 0 0.00551495179338252 0 0 0 0.009224103757683 0 0 0.00569515925901091 0 0 0 0 0 0 0 0 0 0 0 0 0 0 0 0 0 0 0 0 0 0 0 0 0 0 0 0 0 0 0 0 0 0 0 0 0 0 0 0 0 0 0 0 0 0 0 0 0 0 0 0 0 0 0 0 0 0 0 0 0 0 0 0 0 0 0 0 0 0 0 0 0 0 0.0254409250690295 0 0 0 0 0 0 0 0 0 0 0 0 0 0 0 0 0.00669745532024457 0.00153259403599682 0 0.0606499125166971 0 0 0 0 0 0 0 0 0 0.0373079724451441 0 0 0 0 0 0 0 0 0 0 0 0 0 0 0 0 0 0 0 0 0 0 0 0 0 0 0 0 0 0 0 0 0.00123476253372221 0 0 0.192551305242919 0 0 0 0.129110610349966 0.26764969035828 0.002758345958953 0 0 0 0 0 0 0 0 0 0 0 0 0 0.00951519076937902 0 0 0 0 0 0 0 0 0 0 0 0 0 0 0 0 0 0 0 0 0 0 0 0 0 0.0271369867402982 0 0 0 0 0 0 0 0 0 0 0 0 0 0 0 0.00724363171849075 0.00331854149128918 0.00285180973269415 0 0.0020576296267442 0 0 0 0 0 0 0.0112336224758912 0.0155226034733893 0 0 0.00509083421030433 0.00255649519311701 0 0.0133744110577524
0 0 0 0 0 0 0 0 0 0 0 0 0 0 0 0 0 0 0 0 0 0 0 0 0 0 0 0 0 0 0 0 0 0 0 0 0 0 0 0 0 0 0 0 0 0 0 0 0 0 0 0 0 0 0 0 0 0 0 0 0 0 0 0 0 0 0 0 0 0 0 0 0 0 0 0 0 0 0 0 0 0 0 0 0 0 0 0 0 0 0 0 0 0 0 0 0 0 0 0 0 0 0 0 0 0 0 0 0 0 0 0 0 0 0 0 0 0 0 0 0 0 0 0 0 0 0 0 0 0 0 0 0 0 0 0 0 0 0 0 0 0 0 0 0 0 0 0 0 0 0 0 0 0 0 0 0 0 0 0 0.0278246967225549 0 0 0 0 0 0.0588013096109074 0 0 0 0 0 0 0 0 0 0 0.0967815395007843 0.0380968012930924 0 0 0 0 0 0 0 0 0 0 0 0 0 0 0 0 0 0 0 0 0 0 0 0 0 0 0 0.164377259706911 0 0 0 0 0 0 0 0 0 0 0.0132667043381677 0 0 0 0 0 0 0 0 0 0 0 0 0 0 0 0 0 0 0 0 0 0 0 0 0.00551540733501266 0.0462860544999803 0.144997155991517 0.0414320855136074 0 0 0 0 0.0577766445330183 0 0 0 0 0 0 0 0 0 0 0 0 0 0 0 0 0 0 0 0 0 0 0 0 0 0 0 0 0 0 0 0 0 0.00594489843841141 0.034453388677157 0.0221218154862364 0.0229742464553915 0.00840110338451409 0.0179454889358293 0.0151999651720515 0 0 0 0 0.127298114640724 0.0299120158340741 0 0 0.00508540148563902 0 0 0 0 0 0 0.0073977376772331 0.00811016476718557 0 0 0 0 0 0 0 0 0 0
0 0 0 0 0 0 0 0 0 0 0 0 0 0 0 0 0 0 0 0 0 0 0 0 0 0 0 0 0 0 0 0 0 0 0 0 0 0 0 0 0 0 0 0 0 0 0 0.0315833453445916 0 0 0 0 0 0 0 0 0 0 0 0 0 0 0 0 0 0 0 0 0 0 0 0 0 0 0 0 0 0 0 0 0 0 0 0 0 0 0 0 0 0 0 0 0 0 0 0 0 0 0 0 0 0 0 0 0 0 0 0 0 0 0 0 0 0 0 0 0 0 0 0 0 0 0 0 0 0 0 0 0 0 0 0 0 0 0 0 0 0 0 0 0 0 0 0 0 0 0 0 0 0 0 0 0 0 0 0 0 0 0 0 0 0 0 0 0 0 0 0 0 0 0 0 0 0 0 0 0 0 0.0211906455083275 0 0 0 0 0 0 0 0 0 0 0 0 0 0.127237938847637 0 0 0 0 0 0 0 0.215515441058317 0 0 0 0 0.0406676283722501 0 0 0 0 0 0 0 0 0 0 0 0 0 0.131699753938912 0 0 0 0 0 0 0 0.322331107895733 0 0 0 0 0 0 0 0 0 0 0 0 0 0 0 0 0 0 0 0 0 0 0 0 0 0 0 0 0 0 0 0 0 0 0 0 0 0 0 0 0 0 0 0 0 0 0 0 0 0 0 0 0 0 0 0 0 0 0 0 0 0 0 0.109774139034232 0 0 0 0 0 0 0 0 0 0 0 0 0 0 0 0 0 0 0 0 0 0 0 0 0 0
0 0 0 0 0 0 0 0 0 0 0 0 0 0 0 0 0 0 0 0 0 0 0 0.115494364574905 0 0 0 0 0 0 0 0 0 0 0 0 0 0 0.260569821415362 0.119511855459562 0 0 0 0 0 0 0 0.0575627557578892 0 0 0 0 0 0 0 0 0 0 0 0 0 0.0556647720770997 0 0.0806982667301624 0 0 0 0 0 0 0 0 0 0 0 0 0 0 0 0 0 0 0 0 0 0 0 0 0 0 0 0 0 0 0 0 0 0 0 0 0 0 0 0 0 0 0 0 0 0 0 0 0 0 0 0 0 0 0 0 0 0 0 0 0 0 0 0 0 0 0 0 0 0 0 0 0 0 0 0 0 0 0 0 0 0 0 0 0 0 0 0 0 0 0 0 0 0 0 0 0 0 0 0 0 0 0 0 0 0 0 0 0 0 0 0 0 0 0 0 0 0 0 0 0 0 0.0958252201283403 0 0 0 0 0 0 0 0 0 0 0 0 0.116466926256845 0 0 0 0.0777326760756573 0 0 0 0 0 0 0 0 0 0 0 0 0 0 0 0 0 0 0 0 0 0 0 0 0 0 0 0 0 0 0 0 0 0 0 0 0 0 0 0 0 0 0 0 0 0 0 0 0 0 0.00510155395356543 0 0 0 0 0 0 0 0 0 0 0 0 0 0 0 0 0 0 0 0 0 0 0 0 0 0 0 0 0 0 0 0 0 0 0 0 0 0 0 0 0 0 0 0 0 0 0 0 0 0 0 0 0 0.0153717875706116 0 0 0 0 0 0 0 0 0
0 0 0 0 0 0 0 0 0 0 0 0 0 0 0 0 0 0 0 0 0 0 0 0 0 0 0 0 0 0 0 0 0 0 0 0 0 0 0 0 0.00448870708844582 0.00482000856256563 0 0 0 0 0 0.00366636958545326 0 0 0 0 0 0 0 0 0 0 0 0 0 0 0 0 0 0 0 0 0 0 0 0 0 0 0 0 0 0 0 0 0 0 0 0 0 0 0 0 0 0 0 0 0 0 0 0 0 0 0 0 0 0 0 0 0 0 0 0 0 0 0 0 0 0 0 0 0 0 0 0 0 0 0 0 0 0 0 0 0 0 0 0 0 0 0 0 0 0 0 0 0 0 0 0 0 0 0 0 0 0 0 0 0 0 0 0 0 0 0 0 0 0 0 0 0 0 0 0.024781941023972 0 0.0587402880341276 0 0.141665272049262 0 0 0 0 0 0 0 0 0 0 0 0 0 0 0 0.124354973011099 0.0406625487290406 0.0848479872627425 0 0.278525867272171 0 0 0 0 0 0.0338894092595499 0 0 0 0 0.0196735256056559 0 0.0193612153964447 0 0 0 0 0 0 0 0 0 0 0 0 0 0 0 0 0 0 0 0 0 0 0 0 0 0 0 0 0 0 0 0 0 0 0 0 0 0 0 0 0 0 0 0 0 0 0 0 0 0 0 0 0.0206701385434341 0 0 0 0 0 0 0 0 0 0 0 0 0 0 0 0 0 0 0 0 0 0 0 0 0 0.116961920550734 0 0 0 0 0 0 0 0 0 0 0 0 0 0 0.0022698517759755 0 0.00255960369902232 0 0 0 0 0 0 0 0 0 0 0 0 0 0.00491286865063563 0 0 0.0131475038996685
0 0 0 0 0 0 0 0 0 0 0 0 0 0 0 0.00258210569196271 0 0 0 0 0 0 0 0.00907479758345916 0 0 0 0 0 0 0 0 0 0 0 0 0 0 0 0.0155207691133398 0 0 0 0 0 0 0 0.00636371738356093 0 0 0 0 0 0 0 0 0 0 0 0 0 0 0 0.00326269802837267 0 0 0 0 0 0 0 0 0 0 0 0 0 0 0 0 0 0 0 0 0 0 0 0 0 0 0 0 0 0 0 0 0 0 0 0 0 0 0 0 0 0 0 0 0 0 0 0 0 0 0 0 0 0 0 0 0 0 0 0 0 0 0 0 0 0 0 0 0 0 0 0 0 0 0 0 0 0 0 0 0 0 0 0 0 0 0 0 0 0 0 0 0 0 0 0 0 0 0 0 0 0 0 0.0179867903922224 0 0 0 0.00510089783259309 0 0 0 0 0.00306790928036565 0 0 0 0 0 0 0 0 0 0 0.0331222648403255 0.0220181939661951 0.0473485044835644 0.0226925564138097 0 0 0 0 0 0 0 0 0 0 0.0328007179039634 0 0 0.162626355112964 0 0 0 0 0 0 0 0 0 0 0 0 0 0 0 0 0 0 0.0480262483322091 0 0 0 0 0 0 0 0 0 0 0 0 0 0 0 0 0 0 0 0 0 0 0 0 0 0 0 0 0 0 0 0 0 0.0181534960338209 0 0 0 0 0 0 0 0 0 0 0 0 0 0 0 0 0 0 0 0 0 0 0 0 0 0.5395317806069 0 0 0 0 0 0 0 0 0 0 0 0 0 0 0 0.00307494981627305 0.00244309397169908 0 0 0 0 0 0 0 0 0 0 0 0 0 0 0 0 0.00520215321239978
0 0 0 0 0 0 0 0 0 0 0 0 0 0 0 0 0 0 0 0 0 0 0 0.0540545387001151 0 0 0 0 0 0 0 0 0 0 0 0 0 0 0.0877914534026732 0 0 0 0 0 0 0 0 0.146645820832545 0 0 0 0 0 0 0 0 0 0 0 0 0 0.0199121312716565 0 0.0157655974868699 0 0 0 0 0 0 0 0 0 0 0 0 0 0 0 0 0 0 0 0 0 0 0 0 0 0 0 0 0 0 0 0 0 0 0 0 0 0 0 0 0 0 0 0 0 0 0 0 0 0 0 0 0 0 0 0 0 0 0 0 0 0 0 0 0 0 0 0 0 0 0 0 0 0 0 0 0 0 0 0 0 0 0 0 0 0 0 0 0 0 0 0 0 0 0 0 0 0 0 0 0 0 0 0 0 0 0 0.0494354813622688 0 0 0 0 0 0 0 0 0 0 0 0 0 0 0 0 0 0 0 0 0 0 0 0 0 0 0 0 0.0940649197541 0 0 0 0.34177942142318 0 0 0 0 0 0 0 0 0 0 0 0 0 0 0 0 0 0 0.107057636795135 0 0 0 0 0 0 0 0 0 0 0 0 0 0 0 0 0 0 0 0 0 0 0 0 0 0 0 0 0 0 0 0 0 0 0 0 0 0.0094236299212773 0 0 0 0 0 0 0 0 0 0 0 0 0.0163104772229756 0 0 0 0 0 0 0 0 0.0577588918272028 0 0 0 0 0 0 0 0 0 0 0 0 0 0 0 0 0 0 0 0 0 0 0 0 0 0 0 0 0 0 0 0 0 0
0 0 0 0 0 0 0 0 0 0 0 0 0 0 0 0 0 0 0 0 0 0 0 0.00851210673647417 0 0 0 0 0 0 0 0 0 0 0 0 0 0 0.0158787676034251 0.0132986764187874 0 0 0 0 0.0238634873841489 0 0 0.0316307387330711 0 0 0 0 0 0 0 0 0 0 0 0 0 0 0 0.00152138595392634 0 0 0 0 0 0 0 0 0 0 0.036879221703403 0 0 0 0 0 0 0 0 0 0 0 0 0 0 0 0 0 0 0 0 0 0 0 0 0 0 0 0 0 0 0 0 0 0 0 0 0 0 0 0 0 0 0 0 0 0 0 0 0 0 0 0 0 0 0 0 0 0 0 0 0 0 0 0 0 0 0 0 0 0 0 0 0 0 0 0 0 0 0 0 0 0 0 0 0 0 0.00172597681171543 0 0 0 0 0 0.0272775433409914 0 0 0 0.178333311456788 0 0 0 0 0.00155119434976956 0 0 0 0 0 0 0 0 0 0 0.0210384246601721 0.0228208205422122 0.0433798101863183 0.0248128733391126 0.00146444135793365 0 0 0 0.00284661976562108 0 0 0 0 0 0.0126021692632147 0.0634895817423965 0.0328978030539541 0 0 0 0.00676780614944485 0 0 0 0 0 0 0 0 0 0 0 0 0 0 0 0.105786359362642 0 0 0 0 0 0 0 0 0 0 0 0 0.000912340141859004 0 0 0 0 0 0 0 0 0 0.00221500933655264 0 0 0 0 0 0 0 0 0 0 0.0128136936063565 0 0 0 0 0 0 0 0 0 0 0 0 0 0 0 0 0 0 0 0 0 0 0 0 0 0.292636713638411 0 0 0 0 0 0 0 0 0 0 0 0 0 0 0.0031721171294143 0 0.00304648977730912 0 0 0 0 0 0 0 0 0 0 0 0 0 0 0 0 0.00682451645457535
0 0 0 0 0 0 0 0 0 0 0 0 0 0 0 0 0 0 0 0 0 0 0 0 0 0 0 0 0 0 0 0 0 0 0 0 0 0 0 0 0 0 0 0 0.00435653467508794 0.0205875463195175 0 0 0 0 0 0 0 0 0 0 0 0 0 0 0.0048470134931865 0 0 0 0.0154436445257371 0 0 0 0 0 0 0 0 0 0 0 0 0.00473646752625857 0 0 0 0 0 0 0 0 0 0 0 0 0 0 0 0 0 0 0 0 0 0 0 0 0 0 0 0 0 0 0 0 0 0 0 0 0 0 0 0 0 0 0 0 0 0 0 0 0 0 0 0 0 0 0 0 0 0 0 0 0 0 0 0 0 0 0 0 0 0 0 0 0 0 0 0 0 0 0 0 0 0 0 0 0 0 0 0 0 0 0 0 0 0 0 0 0 0 0 0 0 0 0 0 0 0 0 0 0.0815761288220407 0 0 0 0 0 0.50982603050015 0 0 0 0 0 0 0.00946648415398308 0 0 0 0 0 0 0 0 0 0.0108923811566009 0 0 0.0225200176762147 0 0 0 0 0 0 0.0556422762421671 0 0 0 0 0 0 0 0.0864992776174513 0 0 0 0 0.155373552136326 0 0 0 0 0 0 0 0 0 0 0 0 0 0 0 0 0 0 0 0 0 0 0 0 0 0 0 0 0 0 0 0 0 0 0 0 0 0 0 0 0 0 0 0 0 0 0 0 0 0 0 0 0 0 0 0 0 0 0.0182326451552787 0 0 0 0 0 0 0 0 0 0 0 0 0 0 0 0 0 0 0 0 0 0 0 0 0 0
0 0 0 0 0 0 0 0 0 0 0 0 0 0 0 0 0 0 0 0 0 0 0 0 0 0 0 0 0 0 0 0 0 0 0 0 0 0 0 0 0 0 0 0 0 0 0 0 0 0 0 0 0 0 0 0 0 0 0 0 0 0 0 0 0 0 0 0 0 0 0 0 0 0 0 0 0 0 0 0 0 0 0 0 0 0 0 0 0 0 0 0 0 0 0 0 0 0 0 0 0 0 0 0 0 0 0 0 0 0 0 0 0 0 0 0 0 0 0 0 0 0 0 0 0 0 0 0 0 0 0 0 0 0 0 0 0 0 0 0 0 0 0 0 0 0 0 0 0 0 0 0 0 0 0 0 0 0 0 0 0.0112523109435303 0 0 0 0 0 0.016566049823466 0 0 0 0 0 0 0 0 0 0 0.0208636736131453 0.0462505509371143 0 0 0 0 0 0 0 0 0 0 0 0 0 0 0 0.00730879656034118 0 0 0 0.112540584637306 0 0 0 0 0 0 0 0 0 0 0 0 0 0 0 0 0.00496148134543009 0 0.0176498128394614 0 0 0 0 0.0254217565214565 0 0 0 0 0 0 0 0 0 0 0 0 0 0 0 0.00331632641753102 0 0 0 0 0.0116394632349197 0.0324051833149246 0.182098095380685 0 0 0 0 0 0 0 0 0 0 0 0 0 0 0 0 0 0 0 0 0 0 0 0 0 0 0 0 0 0 0 0 0 0 0 0 0 0 0.00400421191534727 0.0246235919337611 0.0229377866209564 0.0216603491156455 0 0.0435797506251612 0.04022836156814 0 0 0 0.00660476554473281 0.192484960045274 0.0981052946629479 0.00419794420216068 0 0.009351767820032 0 0 0 0 0 0.0102693638200187 0.0102627360869882 0.0147992875851631 0 0 0 0 0 0 0 0.00461574288436034 0 0
0 0 0 0 0 0 0 0 0 0 0 0 0.0308220766477916 0 0 0 0 0 0 0 0 0 0 0 0 0 0 0 0 0 0 0 0.0100440108492703 0 0.0251599640967168 0 0 0 0 0 0 0 0 0 0 0 0 0 0 0 0 0 0 0 0 0.05164425869144 0.0262651603748412 0 0 0 0 0 0 0 0 0 0 0.00402175250860427 0 0 0 0.0511616868127732 0 0 0 0 0 0 0 0 0 0 0 0 0 0 0 0 0 0 0 0 0 0 0 0 0 0 0 0 0 0 0 0 0.0256936854635614 0 0 0 0 0.00350487884442019 0 0 0 0 0.0496055566959533 0.0310368950246265 0 0 0.0092301765744273 0 0 0 0 0 0 0 0 0 0 0 0 0 0 0 0 0 0 0 0 0 0 0 0 0 0 0 0 0 0 0 0 0 0 0 0 0 0 0 0 0 0 0 0 0 0 0 0 0.2719655924075 0.00176978751674183 0.0469985000774448 0.00803453456551648 0.0748010458351269 0 0.00802832771607865 0 0 0 0.00370436263247294 0 0 0 0 0 0 0 0 0 0.00682834587966193 0 0.0645552148508203 0 0.00172390936495756 0.00461853510880504 0 0 0.0225427879856473 0 0 0 0 0 0 0 0 0.00848979096440021 0 0 0 0 0 0 0 0 0 0 0 0 0 0 0 0 0 0 0.0177243908340918 0 0 0 0 0 0 0.00155973386807573 0 0 0 0 0 0 0 0 0 0 0 0 0 0 0 0 0.00184040248000335 0.00118934228897194 0 0 0 0.00368224553947197 0 0.00143336812800027 0 0 0.00354380939994889 0 0 0.0340821242503 0 0 0.0101923413700919 0.0623862455683929 0 0 0 0 0 0 0 0 0 0 0 0 0 0 0 0 0 0 0.0146506439800337 0 0 0 0 0 0 0 0 0 0 0 0 0 0 0 0 0 0 0 0 0 0 0 0 0.00546451480301783 0 0 0 0 0 0 0 0 0
0 0 0 0 0 0 0 0 0 0 0 0 0 0 0 0 0 0 0 0 0 0 0 0 0 0 0 0 0 0 0 0 0 0 0 0 0 0 0 0 0 0 0 0.0533400475576943 0 0.271053243186356 0 0 0 0 0 0 0 0 0 0 0 0 0 0 0 0 0 0 0 0 0 0 0 0 0 0 0 0 0 0 0 0 0 0 0 0 0 0 0 0 0 0 0 0 0 0 0 0 0 0 0 0 0 0 0 0 0 0 0 0 0 0 0 0 0 0 0 0 0 0 0 0 0 0 0 0 0 0 0 0 0 0 0 0.0682840026731094 0 0 0 0 0 0 0 0 0 0 0 0 0 0 0 0 0 0 0 0 0 0 0 0 0 0 0 0 0 0 0 0 0 0 0 0 0 0 0 0 0 0 0 0 0.107100239325603 0 0 0 0 0 0 0 0 0 0 0 0 0 0 0 0 0 0 0 0 0 0 0 0 0 0 0 0 0 0 0 0 0 0 0.217423200534124 0 0 0.0489744854780482 0 0 0 0 0 0 0 0 0 0 0 0 0 0 0 0 0 0 0 0 0 0 0 0 0 0 0 0 0 0 0 0 0 0 0 0 0 0 0 0 0 0 0 0 0 0 0 0 0 0 0 0 0 0 0 0.0599104787032111 0 0 0 0 0 0 0 0 0 0 0 0.173914302541854 0 0 0 0 0 0 0 0 0 0 0 0 0 0 0 0 0 0 0 0 0 0 0 0 0 0 0 0 0 0 0 0 0 0 0 0 0
0 0 0 0 0 0 0 0 0 0 0 0 0 0 0 0 0 0 0 0 0 0 0 0 0 0 0.008898753173801 0 0 0 0 0 0 0 0 0 0 0 0 0 0 0 0 0 0 0 0 0 0 0 0 0 0 0.00374511514441196 0 0 0 0 0 0 0 0 0 0 0 0 0 0 0 0 0 0 0 0 0 0 0 0 0 0 0 0 0 0 0 0 0 0 0 0 0 0 0 0 0 0 0 0 0 0 0 0 0 0 0 0 0 0 0 0 0 0 0 0 0 0 0 0 0 0 0 0 0 0 0 0 0 0 0 0 0 0 0 0 0 0 0 0 0 0 0 0 0 0 0 0 0 0 0 0 0 0 0 0 0 0 0 0 0 0 0 0 0 0 0 0 0 0 0 0 0 0 0 0.0517081334529541 0.0610722814167341 0 0 0 0 0 0 0 0 0 0 0 0 0 0 0 0 0 0.0143073406520106 0 0 0 0 0 0 0 0 0 0 0 0 0.00865092253303082 0 0 0.0369399231903075 0 0 0 0.00435158761937417 0 0 0 0 0 0 0 0 0 0 0 0 0 0 0 0 0 0 0 0 0 0 0 0 0 0 0 0 0 0 0 0 0 0 0 0 0 0 0 0 0 0 0 0 0 0 0 0 0 0 0 0 0 0.0368243159196456 0 0.271125569556098 0.160987813789716 0.0255621072234692 0 0 0 0 0 0.0142959460245164 0 0 0.0116756325512407 0.235834484343504 0.0118353619318144 0.0421847114773724 0 0 0 0 0 0 0 0 0 0 0 0 0 0 0 0 0 0 0 0 0 0 0 0 0 0 0 0 0 0 0 0 0 0 0
0 0 0 0 0 0 0 0 0 0 0 0 0 0 0 0 0 0 0 0 0 0 0 0 0 0 0 0 0 0 0 0 0 0 0 0 0 0 0 0 0 0 0 0 0 0 0 0 0 0 0 0 0 0 0 0 0 0 0 0 0 0 0 0 0 0 0 0 0 0 0 0 0 0 0 0 0 0 0 0 0 0 0 0 0 0 0 0 0 0 0 0 0 0 0 0 0 0 0 0 0 0 0 0 0 0 0 0 0 0 0 0 0 0 0 0 0 0 0 0 0 0 0 0 0 0 0 0 0.213024121039693 0 0 0 0 0 0 0 0 0 0 0 0 0 0 0 0 0 0 0 0 0 0 0 0 0 0 0 0 0 0 0 0 0 0 0 0 0 0 0 0 0 0 0 0 0 0.786975878960307 0 0 0 0 0 0 0 0 0 0 0 0 0 0 0 0 0 0 0 0 0 0 0 0 0 0 0 0 0 0 0 0 0 0 0 0 0 0 0 0 0 0 0 0 0 0 0 0 0 0 0 0 0 0 0 0 0 0 0 0 0 0 0 0 0 0 0 0 0 0 0 0 0 0 0 0 0 0 0 0 0 0 0 0 0 0 0 0 0 0 0 0 0 0 0 0 0 0 0 0 0 0 0 0 0 0 0 0 0 0 0 0 0 0 0 0 0 0 0 0 0 0 0 0 0 0 0 0 0 0 0 0 0 0 0 0 0 0 0 0 0 0 0
0 0 0 0 0 0 0 0 0 0 0 0 0 0 0 0 0 0 0 0 0 0 0 0 0 0 0 0 0 0 0 0 0 0 0 0 0 0 0 0 0 0 0 0 0 0 0 0 0 0 0 0 0 0 0 0 0 0 0 0 0 0 0 0 0 0 0 0 0 0 0 0 0 0 0 0 0 0 0 0 0 0 0 0 0 0 0 0 0 0 0 0 0 0 0 0 0 0 0 0 0 0 0 0 0 0 0 0 0 0 0 0 0 0 0 0 0 0 0 0 0 0 0 0 0 0 0 0 0 0 0 0 0 0 0 0 0 0 0 0 0 0 0 0 0 0 0 0 0 0 0 0 0 0 0 0 0 0 0 0 0 0 0 0 0 0 0 0 0 0 0 0 0 0 0 0.131370941824845 0.204850902329393 0 0 0 0 0 0 0 0 0 0 0 0 0 0 0 0 0 0 0 0 0 0 0 0 0 0 0 0 0 0 0 0 0 0 0 0 0 0 0 0.15849255099885 0 0 0 0.178289632035662 0 0 0 0 0.0302711926151195 0 0 0 0 0 0 0 0 0 0 0 0 0 0 0 0 0 0 0 0 0 0 0 0 0 0 0 0 0 0 0 0 0 0 0 0 0 0 0 0 0 0 0 0 0 0 0.153186062046955 0.0922026740772849 0 0 0 0 0.0234103257410348 0 0 0 0 0 0 0 0 0 0 0 0 0 0 0 0 0 0 0 0 0 0 0 0.0279257183308559 0 0 0 0 0 0 0 0 0 0 0 0 0 0 0
0 0 0 0 0 0 0 0 0 0 0 0 0 0 0 0 0 0 0 0 0 0 0 0 0 0 0 0 0 0 0 0 0 0 0 0 0 0 0 0 0 0 0 0 0 0 0 0 0 0 0 0.0266804911358412 0 0 0 0 0 0 0 0 0 0 0 0 0 0 0 0 0 0 0 0 0.0447189429315351 0 0 0 0 0 0 0 0 0 0 0 0 0 0 0 0 0 0 0 0 0 0 0 0 0 0 0 0 0 0 0 0 0 0 0 0 0 0 0 0 0 0 0 0 0 0 0 0 0 0 0 0 0 0 0 0 0 0 0 0 0 0 0 0 0 0 0 0 0 0 0 0 0 0 0 0 0 0 0 0 0 0 0 0 0 0 0 0 0 0 0 0 0 0 0 0 0 0 0 0 0 0 0 0 0 0 0 0 0 0 0 0 0 0 0.0143753032991658 0 0.0121264237033184 0 0 0.0501162431772804 0.0170313712534509 0 0 0 0 0 0 0 0 0 0 0 0.0364758372911105 0 0 0.0169690267996113 0.00887451611443635 0 0 0 0.101654629456593 0 0 0 0 0 0 0 0.0915184474301248 0 0 0 0 0 0 0.291488931042943 0 0.0358762785920922 0 0 0 0.00196225786851502 0 0 0 0 0 0 0 0 0 0 0 0 0 0 0 0 0.0178015779620137 0.0183829555083975 0.0315986958885111 0.00565885648586134 0.00560538086710636 0 0 0.00378259892193322 0.0467995014654564 0 0 0 0 0 0 0 0 0.0149820728319762 0 0 0 0 0 0 0 0 0 0 0 0 0 0 0 0 0 0 0 0 0 0 0 0 0 0 0 0 0 0 0 0 0 0 0 0 0 0 0.0108503670690676 0.0235645399127268 0 0 0.00930664989445698 0.0617981030964758 0 0 0 0 0
0 0 0 0 0 0 0 0 0 0 0 0 0 0 0 0 0 0 0 0 0 0 0 0 0 0 0 0 0 0 0 0 0 0 0 0 0 0 0 0 0 0 0 0 0 0 0 0 0 0 0 0.0127139767424381 0 0 0 0 0 0 0 0 0 0 0 0 0 0 0 0 0 0 0 0 0.0209215824085428 0 0 0 0 0 0 0 0 0 0 0 0 0 0 0 0 0 0 0 0 0 0 0 0 0 0 0 0 0 0 0 0 0 0 0 0 0 0 0 0 0 0 0 0 0 0 0 0 0 0 0 0 0 0 0 0 0 0 0 0 0 0 0 0 0 0 0 0 0 0 0 0 0 0 0 0 0 0 0 0 0 0 0 0 0 0 0 0 0 0 0 0 0 0 0 0 0 0 0 0 0 0 0 0 0 0 0 0 0 0 0.263739452773492 0 0 0 0 0 0 0 0 0 0.0395220119452471 0 0 0 0 0 0 0 0 0 0 0 0 0 0 0 0 0 0 0.172565103347862 0 0 0 0 0 0 0 0 0.112647869496565 0 0 0 0 0 0 0 0 0.0661987378583858 0 0 0 0 0 0 0 0 0 0 0 0 0 0 0 0 0 0 0 0 0 0 0 0 0 0 0 0 0 0 0 0 0 0 0 0 0 0 0 0 0 0 0 0 0 0 0 0 0 0 0 0 0 0 0 0 0 0 0 0 0 0 0.311691265427467 0 0 0 0 0 0 0 0 0 0 0 0 0 0 0 0 0 0 0 0 0 0 0 0
0 0 0 0 0 0 0 0 0 0 0 0 0 0 0 0 0 0 0 0 0 0 0 0 0 0 0 0 0 0 0 0 0 0.0461671765870478 0 0 0 0 0 0 0 0 0 0 0 0 0 0 0 0 0 0 0 0 0.11486231640992 0 0.00297251071229137 0 0 0 0 0 0 0 0 0 0 0 0 0 0 0.107303920476703 0 0 0 0 0 0 0 0 0 0 0 0 0 0 0 0 0 0 0 0 0 0 0 0 0 0 0 0 0.00542921090369329 0 0 0 0 0 0 0 0 0 0 0 0 0 0 0 0 0 0 0 0 0 0 0 0 0 0 0 0 0 0 0 0 0 0 0 0 0 0 0 0 0 0 0 0 0 0 0 0 0 0 0 0 0 0 0 0 0 0 0 0 0 0 0 0 0 0 0 0 0 0 0 0.00258101600648975 0.0023747204069844 0 0 0 0 0 0 0 0 0 0 0 0 0 0 0.126990172835233 0.00217160370895573 0 0 0 0 0 0.0470044044831297 0 0 0 0 0 0 0 0 0 0 0 0 0 0 0 0 0 0 0 0.148640586150318 0 0 0 0 0 0 0 0 0 0 0 0 0 0 0 0 0 0 0 0 0 0 0 0 0 0 0 0 0 0 0 0 0 0 0 0 0 0 0 0 0 0.10554268471478 0 0 0 0 0 0 0 0 0 0 0 0 0 0 0 0 0 0 0 0 0 0 0 0 0 0 0 0 0 0 0 0 0 0 0 0 0 0 0 0.0518061911498159 0 0 0 0 0.0749575246968741 0.0573495619904876 0 0.0139087527940663 0 0 0.00436595543126637 0 0 0 0 0 0 0 0 0.0855716905419447
0 0 0 0 0 0 0 0 0 0 0 0 0 0 0 0 0 0 0 0 0 0 0 0 0 0 0.000550888324504084 0 0 0 0 0 0 0.0140222121185027 0 0 0 0 0 0 0 0 0 0 0 0 0 0 0 0 0 0 0 0 0.0241298664462513 0 0 0 0 0 0 0 0 0 0 0 0 0 0 0 0 0.0174632187525973 0 0 0 0 0 0 0 0 0 0 0 0 0 0 0 0 0 0 0 0 0 0 0 0 0 0 0 0 0 0 0 0 0 0 0 0 0 0 0 0 0 0 0 0 0 0 0 0 0 0 0 0 0 0 0 0 0 0 0 0 0 0 0 0 0 0 0 0 0 0 0 0 0 0 0 0 0 0 0 0 0 0 0 0 0 0 0 0 0.0207152538423593 0 0 0 0 0 0.00170992892740213 0 0 0 0 0 0 0 0.00127753147029916 0 0.00600887576839019 0.00091156870916023 0.00104816555816435 0 0 0 0 0 0 0 0 0.000739488759134158 0.00427907657081267 0.000687913521139893 0 0 0 0 0 0 0.16631279386067 0 0 0 0 0 0 0 0 0 0.00175938650435086 0 0 0 0 0 0 0 0.0748462441514015 0 0 0.0012987060250555 0 0.0016314503053928 0.00896245735306296 0 0.00171524513603792 0 0 0.00715803807586158 0.0320440139224899 0 0 0.00511174814338115 0.00177320635337936 0 0 0.00857852167205293 0 0 0 0 0 0 0 0 0 0.00156414527646903 0 0.000850001670844914 0 0 0 0 0 0.00201220585903617 0.00116713628072899 0.00166501275497988 0.000746237002369577 0 0 0.0401320508442048 0 0.00281602172191922 0 0 0 0 0 0 0 0 0 0 0 0 0.0031757424520975 0.102334051758214 0 0.0373678457712767 0.00300900684550071 0.0249696181759956 0.0257623884617713 0 0.0143057915785654 0 0.00514455782337718 0 0 0.00328110171200217 0.00515252794508343 0.00147777863103382 0.00118926565962395 0.0433321635557548 0.0151468839529247 0 0 0 0 0.00302043875292957 0 0.0191606474623816 0 0 0 0 0.00484254283598431 0 0 0.151014082702361 0 0.0142364398467348 0.0170608118961062 0.0194844470055473 0 0 0.00203999391424668 0 0 0 0 0.0278032595780805
0 0 0 0 0 0 0 0 0 0 0 0 0 0 0 0 0 0 0 0 0 0 0 0 0 0 0 0 0 0 0 0 0 0 0 0 0 0 0 0 0 0 0 0 0 0 0 0 0 0 0 0 0 0 0 0 0 0 0 0 0 0 0 0 0 0 0 0 0 0 0 0 0 0 0 0 0 0 0 0 0 0 0 0 0 0 0 0 0 0 0 0 0 0 0 0 0 0 0 0 0 0 0 0 0 0 0 0 0 0 0 0 0 0 0 0 0 0 0 0 0 0 0 0 0 0 0 0 0 0 0 0 0 0 0 0 0 0 0 0 0 0 0 0 0 0 0 0 0 0 0 0 0 0 0 0 0 0 0 0 0 0 0 0 0 0 0 0 0 0 0 0 0 0 0 0.0276262163864875 0.224087975894602 0 0 0 0 0 0 0 0 0 0 0 0 0 0 0 0 0 0 0 0 0 0 0 0 0 0 0 0 0 0 0 0 0 0 0.204732873342331 0 0 0 0 0 0 0 0 0.0587725998225269 0 0 0 0 0.0371226943211308 0 0 0 0 0 0 0 0 0 0 0 0 0 0 0 0 0 0 0 0 0 0 0 0 0 0 0 0 0 0 0 0 0 0 0 0 0 0 0 0 0 0 0 0 0 0.0386636864880254 0.128399459552281 0.141359233097717 0 0 0 0 0 0 0 0 0 0 0 0 0 0 0 0 0 0 0 0 0 0 0 0 0 0 0 0 0.139235261094898 0 0 0 0 0 0 0 0 0 0 0 0 0 0 0
0 0 0 0 0 0 0 0 0 0 0 0 0 0 0 0 0 0 0 0 0 0 0 0 0 0 0 0 0 0 0 0 0 0 0 0 0 0 0 0 0 0 0 0 0 0 0 0 0 0 0 0 0 0 0 0 0 0 0 0 0 0 0 0 0 0 0 0 0 0 0 0 0 0 0 0 0 0 0 0 0 0 0 0 0 0 0 0 0 0 0 0 0 0 0 0 0 0 0 0 0 0 0 0 0 0 0 0 0 0 0 0 0 0 0 0 0 0 0 0 0 0 0 0 0 0 0 0 0 0 0 0 0 0 0 0 0 0 0 0 0 0 0 0 0 0 0 0 0 0 0 0 0 0 0 0 0 0 0 0 0 0 0 0 0 0 0 0 0 0 0 0 0 0 0 0 0 0 0 0 0 0 0 0.0415856286895007 0 0 0 0 0 0 0 0 0 0.0724067398020947 0 0 0 0 0.0127963984205997 0 0 0 0 0 0 0 0.0248655103122808 0 0 0 0 0 0 0 0 0.00515962613627248 0 0 0 0 0 0.00900555802019146 0.234922521223647 0 0.0123294036668443 0 0 0 0 0 0.0605307875249906 0.0132289628975017 0 0 0 0 0 0 0 0 0 0 0 0.0622732889683453 0.00804318840457101 0.0103342815110412 0 0 0 0 0.0251537004565027 0 0 0 0 0 0 0 0 0 0 0 0 0 0 0 0 0 0 0 0 0 0 0 0 0 0 0 0 0 0 0 0 0 0 0.0623384861843896 0 0 0.012585407171075 0.0134828227784789 0 0 0 0 0 0 0 0 0 0 0 0 0 0 0 0.0110144245228465 0 0.0772667526068447 0.111856158699323 0.118820352002659 0 0 0 0 0 0 0 0
0 0 0 0 0 0 0 0 0 0 0 0 0 0 0 0 0 0 0 0 0 0 0 0 0 0 0 0 0 0 0 0 0 0 0 0 0 0 0 0 0 0 0 0 0 0 0 0 0 0 0 0 0 0 0 0 0 0 0 0 0 0 0 0 0 0 0 0 0 0 0 0 0 0 0 0 0 0 0 0 0 0 0 0 0 0 0 0 0 0 0 0 0 0 0 0 0 0 0 0 0 0 0 0 0 0 0 0 0 0 0 0 0 0 0 0 0 0 0 0 0 0 0 0 0 0 0 0 0 0 0 0 0 0 0 0 0 0 0 0 0 0 0 0 0 0 0 0 0 0 0 0 0 0 0 0 0 0 0 0 0 0 0 0 0 0 0 0 0 0 0 0 0 0 0 0 0 0 0 0 0 0 0 0 0 0 0 0 0 0 0 0 0 0 0 0 0 0 0 0 0 0 0 0 0 0 0 0 0 0 0 0 0 0 0 0 0 0 0 0.311539441556465 0 0 0 0 0 0 0 0 0 0 0 0 0 0.632951933860503 0 0 0 0 0 0 0 0 0 0 0 0 0 0 0 0 0 0 0 0 0 0 0 0 0 0 0 0 0 0 0 0 0 0 0 0 0 0 0 0.0555086245830323 0 0 0 0 0 0 0 0 0 0 0 0 0 0 0 0 0 0 0 0 0 0 0 0 0 0 0 0 0 0 0 0 0 0 0 0 0 0 0 0 0 0 0 0
0 0 0 0 0 0 0 0 0 0 0 0 0 0 0 0 0 0 0 0 0 0 0 0 0 0 0 0 0 0 0 0 0 0 0 0 0 0 0 0 0 0 0 0 0 0 0 0 0 0 0 0 0 0 0 0 0 0 0 0 0 0 0 0 0 0 0 0 0 0 0 0 0 0 0 0 0 0 0 0 0 0 0 0 0 0 0 0 0 0 0 0 0 0 0 0 0 0 0 0 0 0 0 0 0 0 0 0 0 0 0 0 0 0 0 0 0 0 0 0 0 0 0 0 0 0 0 0 0 0 0 0 0 0 0 0 0 0 0 0 0 0 0 0 0 0 0 0 0 0 0 0 0 0 0 0 0 0 0 0 0 0 0 0 0 0 0 0 0.0803475398688917 0 0 0 0 0 0.0873231216165988 0 0 0 0 0.113711535985258 0 0 0 0 0 0 0 0 0 0 0.0567651749073363 0 0.128748122612917 0.0352164724385536 0 0 0.0166856846099578 0 0 0.0251105641562884 0 0 0 0 0 0.0455760337994025 0 0 0 0 0 0 0 0 0 0.00578333112903796 0 0 0.071443065338187 0 0.00622205164878455 0 0.00932773582834849 0 0 0 0 0 0 0.0565362404774822 0 0 0 0.0202193002589879 0 0 0 0 0 0 0 0 0 0.00693265127435607 0 0 0 0 0 0 0 0 0 0 0.00358702515739241 0 0 0 0 0 0 0 0 0 0 0 0 0 0 0 0 0 0 0 0 0 0 0 0 0 0 0 0 0 0 0 0 0 0 0 0 0.0971618043118349 0 0 0 0 0 0 0 0 0 0 0 0 0 0 0 0.0616282450419875 0.0716742995383969 0 0 0 0 0 0 0 0 0
0 0 0 0 0 0 0 0 0 0 0 0 0 0 0 0 0 0 0 0 0 0 0 0 0 0 0 0 0 0 0 0 0 0 0 0 0 0 0 0 0 0 0 0 0 0 0 0 0 0 0 0 0 0 0 0 0 0 0 0 0 0 0 0 0 0 0 0 0 0 0 0 0 0 0 0 0 0 0 0 0 0 0 0 0 0 0 0 0 0 0 0 0 0 0 0 0 0 0 0 0 0 0 0 0 0 0 0 0 0 0 0 0 0 0 0 0 0 0 0 0 0 0 0 0 0 0 0 0 0 0 0 0 0 0 0 0 0 0 0 0 0 0 0 0 0 0 0 0 0 0 0 0 0 0 0 0 0 0 0 0 0 0.0468961165356712 0 0.0039683927052298 0 0 0 0 0 0 0 0 0 0 0.146037097470327 0.144806298581415 0.00352380717468039 0 0.0188005647880573 0 0 0 0.0121775023918196 0.00818901851580473 0 0 0 0 0 0 0 0 0 0 0 0.00902935560232349 0 0 0 0 0 0 0 0 0 0 0 0 0 0 0.0877889682480774 0 0 0 0.0217632753593901 0.0224031987917422 0 0 0.00426212867794676 0 0 0 0 0 0.03696092254578 0.0206828396521679 0 0 0 0 0 0 0.0038143895621212 0 0 0 0 0 0 0 0 0 0 0 0 0 0 0 0 0 0 0 0 0 0 0 0 0 0 0 0 0 0 0 0 0 0 0 0 0 0 0.0757623481734315 0.172525339800522 0 0.0239844822412114 0 0.018430993371503 0.0896010718241949 0 0 0.0103479972627125 0 0 0 0 0 0 0 0 0 0 0 0 0 0 0 0 0 0 0 0 0.0142080292091236 0 0 0.00403586151474684 0 0 0 0 0 0 0 0 0 0 0 0
0 0 0 0 0 0 0 0 0 0 0 0 0 0 0 0 0 0 0 0 0 0 0 0 0 0 0 0 0 0 0 0 0 0 0 0 0 0 0 0 0 0 0 0 0 0 0 0 0 0 0 0 0 0 0 0 0 0 0 0 0 0 0 0 0 0 0 0 0 0 0 0 0 0 0 0 0 0 0 0 0 0 0 0 0 0 0 0 0 0 0 0 0 0 0 0 0 0 0 0 0 0 0 0 0 0 0 0 0 0 0 0 0 0 0 0 0 0 0 0 0 0 0 0 0 0 0 0 0 0 0 0 0 0 0 0 0 0 0 0 0 0 0 0 0 0 0 0 0 0 0 0 0 0 0 0 0 0 0 0 0 0 0 0 0 0 0 0 0 0 0 0 0 0 0 0 0 0 0 0 0 0 0 0.0340582225508244 0 0 0 0 0 0 0 0 0 0.0588090576938956 0 0 0.0218463952832153 0 0 0 0 0 0 0 0 0 0 0 0 0 0 0 0.170195228118562 0.1234058942699 0 0 0 0.0295495653311263 0 0 0 0 0 0 0.129853045476581 0 0 0 0.308121024606082 0 0 0 0 0 0 0 0 0 0 0 0 0 0 0 0 0 0 0 0 0 0 0 0 0 0.00430517286699841 0 0 0 0 0 0 0 0 0 0 0 0 0 0 0 0 0 0 0 0 0 0 0 0 0 0 0 0 0 0 0 0 0 0 0 0 0 0 0 0 0 0 0 0 0 0 0 0 0 0 0 0 0.0716156703295837 0.0482407234732303 0 0 0 0 0 0 0 0 0
0 0 0 0 0 0 0 0 0 0 0 0 0 0 0 0 0 0 0 0 0 0 0 0 0 0 0 0 0 0 0 0 0 0 0 0 0 0 0 0 0 0 0 0 0 0 0 0 0 0 0 0 0 0 0 0 0 0 0 0 0 0 0 0 0 0 0 0 0 0 0 0 0 0 0 0 0 0 0 0 0 0 0 0 0 0 0 0 0 0 0 0 0 0 0 0 0 0 0 0 0 0 0 0 0 0 0 0 0 0 0 0 0 0 0 0 0 0 0 0 0 0 0 0 0 0 0 0 0 0 0 0 0 0 0 0 0 0 0 0 0 0 0 0 0 0 0 0 0 0 0 0 0 0 0 0 0 0 0 0 0 0 0 0 0 0 0 0 0 0 0 0 0 0 0 0 0 0 0 0 0 0 0 0 0 0 0 0 0 0 0 0 0 0.0289423948025116 0 0 0.0342900149849324 0 0 0 0 0 0 0 0 0 0.0228055685292556 0 0 0 0 0 0 0 0 0.0043392198187435 0 0.149590057600435 0 0.00665667698801135 0 0 0 0 0 0 0 0 0 0 0 0 0 0 0 0 0 0 0 0 0 0 0 0.0986164848214708 0.0171069402134144 0.00745894733567344 0 0 0 0.0600909255454208 0.0300977949541982 0 0.0369428574629206 0 0.0411863357582895 0 0 0 0 0 0 0 0 0 0 0 0 0 0 0 0 0 0 0 0 0 0 0 0 0 0 0 0 0 0 0 0 0 0 0 0 0 0 0 0 0 0 0 0 0 0 0 0 0 0 0.00896981332153114 0 0.15319852469129 0.270731722454209 0.0289757207176923 0 0 0 0 0 0 0 0
0 0 0 0 0 0 0 0 0 0 0 0 0 0 0 0 0 0 0 0 0 0 0 0 0.0393555372745001 0 0 0 0 0 0 0 0 0 0 0 0 0 0 0 0 0 0 0 0.0635198096114458 0 0 0.00588745348085411 0 0.00270977584359164 0 0 0 0 0 0 0 0 0 0 0 0 0 0 0 0 0 0 0 0 0 0 0 0 0.110106875462778 0 0 0 0 0 0 0 0 0 0 0 0 0 0 0 0 0 0 0 0 0 0 0 0 0 0 0 0 0 0 0 0 0 0 0 0 0 0 0 0 0 0 0 0 0 0 0 0 0 0 0 0 0 0 0 0 0 0 0 0 0 0 0 0 0 0 0 0 0 0 0 0 0 0 0 0 0 0 0 0 0 0 0 0 0 0 0 0 0 0 0 0 0.0105989822953795 0.00351035791568695 0.00981076047853431 0.00702665634094224 0.377115986235196 0 0 0 0 0 0 0 0 0 0 0 0 0 0 0 0 0 0.0119335083672308 0.119367561576902 0 0 0 0 0 0 0 0 0 0 0 0.0272740984831145 0.0149899037106202 0.153882727619921 0 0 0.0205533413950213 0 0 0 0 0 0 0 0 0 0 0 0 0 0 0 0 0 0 0 0 0 0 0 0 0 0 0 0 0 0 0 0 0 0 0.00263888642235066 0 0 0 0 0 0 0 0 0 0 0 0 0 0 0 0 0 0 0 0 0 0 0 0 0 0 0 0 0 0 0 0 0 0 0 0 0 0 0 0 0.0197177774859301 0 0 0 0 0 0 0 0 0 0 0 0 0 0 0 0 0 0 0 0 0 0 0 0 0 0 0 0 0 0 0 0 0 0
0 0 0 0 0 0 0 0 0 0 0 0 0 0 0 0 0 0 0 0 0 0 0 0 0 0 0 0 0 0 0 0 0 0 0 0 0 0 0 0 0 0 0 0 0 0 0 0 0 0 0 0 0 0 0 0 0 0 0 0 0 0 0 0 0 0 0 0 0 0 0 0 0 0 0 0 0 0 0 0 0 0 0 0 0 0 0 0 0 0 0 0 0 0 0 0 0 0 0 0 0 0 0 0 0 0 0 0 0 0 0 0 0 0 0 0 0 0 0 0 0 0 0 0 0 0 0 0 0 0 0 0 0 0 0 0 0 0 0 0 0 0 0 0 0 0 0 0 0 0 0 0 0 0 0 0 0 0 0 0 0 0 0 0 0 0 0 0 0 0 0 0 0 0 0 0 0 0 0 0 0 0 0 0.0817762141471548 0 0 0 0 0 0 0 0 0 0 0 0 0 0 0 0 0 0 0 0 0 0 0 0 0 0 0 0 0 0 0 0 0 0.080796286867109 0 0 0 0.259334921696225 0 0 0 0 0 0 0 0 0 0 0 0 0 0 0 0 0 0 0 0 0 0 0.0705606004824599 0 0 0 0 0 0 0 0 0 0 0 0 0 0 0 0 0 0 0 0 0 0 0 0 0 0 0 0 0 0 0 0 0 0 0 0 0 0 0 0.231206064308752 0 0 0 0 0 0 0 0 0 0 0 0 0 0 0.0758140605748955 0 0 0 0 0 0 0 0 0.0381072879742512 0 0 0 0 0 0 0.162404563949153 0 0
0 0 0 0 0 0 0 0 0 0 0 0 0 0 0 0 0 0 0 0 0 0 0 0 0 0 0 0 0 0 0 0 0 0 0 0 0 0 0 0 0 0 0 0 0 0 0 0 0 0 0 0 0 0 0 0 0 0 0 0 0 0 0 0 0 0 0 0 0 0 0 0 0 0 0 0 0 0 0 0 0 0 0 0 0 0 0 0 0 0 0 0 0 0 0 0 0 0 0 0 0 0 0 0 0 0 0 0 0 0 0 0 0 0 0 0 0 0 0 0 0 0 0 0 0 0 0 0 0 0 0 0 0 0 0 0 0 0 0 0 0 0 0 0 0 0 0 0 0 0 0 0 0 0 0 0 0 0 0 0 0 0 0 0 0 0 0 0 0 0 0 0 0 0 0 0 0 0 0 0 0 0 0 0 0 0 0 0 0 0 0 0 0 0 0 0 0 0 0 0 0 0 0 0 0 0 0 0 0 0 0 0.110879830033096 0 0 0 0.12930053529246 0.105264948735662 0 0 0 0.274948887288563 0 0 0 0 0 0.121667578202516 0 0 0 0 0 0 0.0668362720152384 0 0 0 0 0 0 0 0 0 0 0 0 0 0 0 0 0 0 0 0 0 0 0 0 0 0 0 0 0 0 0 0 0 0 0 0 0 0 0 0.133478857688044 0 0.0576230907444201 0 0 0 0 0 0 0 0 0 0 0 0 0 0 0 0 0 0 0 0 0 0 0 0 0 0 0 0 0 0 0 0 0 0 0 0 0 0 0 0 0 0
0 0 0 0 0 0 0 0 0 0 0 0 0 0 0 0 0 0 0 0 0 0 0 0 0 0 0 0 0 0 0 0 0 0 0 0 0 0 0 0 0 0 0 0 0 0 0 0 0 0 0 0 0 0 0.0105633195897026 0 0 0 0 0 0 0 0 0 0 0 0 0 0 0 0 0.0180476829408759 0 0 0 0 0 0 0 0 0 0 0 0 0 0 0 0 0 0 0 0 0 0 0 0 0 0 0 0 0 0 0 0 0 0 0 0 0 0 0 0 0 0 0 0 0 0 0 0 0 0 0 0 0 0 0 0 0 0 0 0 0 0 0 0 0 0 0 0 0 0 0 0 0 0 0 0 0 0 0 0 0 0 0 0 0 0 0 0 0.0317818926776462 0 0 0 0 0 0 0 0 0 0 0 0 0 0 0 0.0537890891549414 0 0 0 0 0 0 0 0 0 0 0 0 0 0 0 0 0 0 0 0 0 0 0 0 0 0 0 0 0 0 0 0 0 0 0 0 0 0 0.268264499799525 0 0 0 0 0.0713065301027086 0 0 0 0 0.0563877594241823 0 0 0 0 0 0 0 0 0 0 0 0 0 0 0 0 0 0 0 0 0 0 0 0 0 0 0 0 0 0 0 0 0 0 0 0 0 0 0 0 0 0 0 0 0 0 0.0295618393362798 0.229632217269036 0 0.0290375502348178 0 0.019076455924599 0.0728892524911555 0 0.0215185563182637 0 0 0 0 0 0 0 0 0.0274231633563252 0 0 0 0 0 0 0 0 0 0 0 0 0.0607201913799406 0 0 0 0 0 0 0 0 0 0 0 0 0 0 0
0 0 0 0 0 0 0 0 0 0 0 0 0 0 0 0 0 0 0 0 0 0 0 0 0 0 0 0 0 0 0 0 0 0 0 0 0 0 0 0 0 0 0 0 0 0 0 0 0 0 0 0 0 0 0 0 0 0 0 0 0 0 0 0 0.0127644479289081 0 0 0 0 0 0 0 0 0 0 0 0 0 0 0 0 0 0 0 0 0 0 0 0 0 0 0 0 0 0 0 0 0 0 0 0 0 0 0 0 0 0 0 0 0 0 0 0 0 0 0 0 0 0 0 0 0 0 0 0 0 0 0 0 0 0 0 0 0 0 0 0 0 0 0 0 0 0 0 0 0 0 0 0 0 0 0 0 0 0 0 0 0 0 0 0 0 0 0 0 0 0 0 0 0 0 0 0 0 0 0 0 0 0 0 0 0 0 0 0 0 0.159497174955268 0 0 0 0 0 0.1544104509068 0 0 0 0 0 0 0.203036888308838 0 0 0 0 0 0.234069777620935 0 0 0 0 0 0 0 0 0 0 0 0 0 0 0 0 0 0 0 0 0 0 0 0.0807386580470397 0 0 0.076254331391282 0 0 0 0 0 0 0 0 0 0 0 0 0 0 0 0 0 0 0.0156319424587703 0.00898580639905767 0 0.00788384518187381 0 0 0 0.00474006463706052 0.0150087049427477 0 0 0 0 0 0 0 0 0 0 0 0 0 0 0 0 0 0 0 0 0 0 0 0 0 0 0 0 0 0 0 0 0 0 0 0 0 0 0 0 0 0 0 0 0 0 0 0 0.0269779072214198 0 0 0 0 0 0 0 0 0
0 0 0 0 0 0 0 0 0 0 0 0 0 0 0 0 0 0 0 0 0 0 0 0 0 0 0 0 0 0 0 0 0 0 0 0 0 0 0 0 0 0 0 0 0 0 0 0 0 0 0 0 0 0 0 0 0 0 0 0 0 0 0 0 0 0 0 0 0 0 0 0 0 0 0 0 0 0 0 0 0 0 0 0 0 0 0 0 0 0 0 0 0 0 0 0 0 0 0 0 0 0 0 0 0 0 0 0 0 0 0 0 0 0 0 0 0 0 0 0 0 0 0 0 0 0 0 0 0 0 0 0 0 0 0 0 0 0 0 0 0 0 0 0 0 0 0 0 0 0 0 0 0 0 0 0 0 0 0 0 0 0 0 0 0 0 0 0 0 0 0 0 0 0 0 0 0 0 0 0 0 0 0 0 0 0 0 0 0 0 0 0 0 0 0 0 0 0 0 0 0 0 0 0 0 0 0 0 0 0 0 0 0.448642284616125 0 0 0 0 0 0 0 0 0.255012068439561 0 0 0 0 0 0 0 0.130241008575278 0.0792482265428713 0 0 0 0 0 0 0 0 0 0 0 0 0.0113708064770012 0 0 0 0 0 0 0 0 0 0 0 0 0 0 0 0 0 0 0 0 0 0 0 0 0 0 0 0 0 0 0 0 0 0 0 0 0 0 0 0 0 0 0 0 0 0 0 0.0614674522284941 0 0 0 0 0 0 0 0 0 0 0 0 0 0 0 0 0 0 0 0 0.014018153120669 0 0 0 0 0
0 0 0 0 0 0 0 0 0 0 0 0 0 0 0 0 0 0 0 0 0 0 0 0 0 0 0 0 0 0 0 0 0 0 0 0 0 0 0 0 0 0 0 0 0 0 0 0 0 0 0 0 0 0 0 0 0 0 0 0 0 0 0 0 0 0 0 0 0 0 0 0 0 0 0 0 0 0 0 0 0 0 0 0 0 0 0 0 0 0 0 0 0 0 0 0 0 0 0 0 0 0 0 0 0 0 0 0 0 0 0 0 0 0 0 0 0 0 0 0 0 0 0 0 0 0 0 0 0 0 0 0 0 0 0 0 0 0 0 0 0 0 0 0 0 0 0 0 0 0 0 0 0 0 0 0 0 0 0 0 0 0 0 0 0 0 0 0 0 0 0 0 0 0 0 0 0 0 0 0 0 0 0 0 0 0 0 0 0 0 0 0 0 0.0293776290637593 0 0 0.112361077639503 0 0 0 0 0 0 0 0 0 0 0 0 0 0 0 0 0 0 0.0530019569495743 0 0 0 0.16536560090367 0 0 0 0 0 0 0 0.0714823057938628 0.125165016317502 0 0 0 0 0 0.0030605787413333 0 0 0 0 0 0 0 0 0 0 0 0 0 0 0 0 0.040781898780719 0.0482347357631165 0.0118672128761378 0.0260091967057982 0 0 0 0.00795145264632045 0.0246666796684257 0 0 0 0 0 0 0 0 0 0 0 0 0 0 0 0 0 0 0 0 0 0 0 0 0 0 0 0 0 0 0 0 0 0 0 0 0 0 0 0 0 0 0 0 0 0 0 0.0646772951936239 0.175699928786404 0 0 0 0.0402974341702495 0 0 0 0 0
0 0 0 0 0 0 0 0 0 0 0 0 0 0 0 0 0 0 0 0 0 0 0 0 0 0 0 0 0 0 0 0 0 0 0 0 0 0 0 0 0 0 0 0 0 0 0 0 0 0 0 0.0186723548162626 0 0 0 0 0 0 0 0 0 0 0 0 0 0 0 0 0 0 0 0 0.0220884074429316 0 0 0 0 0 0 0 0 0 0 0 0 0 0 0 0 0 0 0 0 0 0 0 0 0 0 0 0 0 0 0 0 0 0 0 0 0 0 0 0 0 0 0 0 0 0 0 0 0 0 0 0 0 0 0 0 0 0 0 0 0 0 0 0 0 0 0 0 0 0 0 0 0 0 0 0 0 0 0 0 0 0 0 0 0 0 0.0100663864899524 0 0 0.00889336472429085 0 0 0 0 0 0 0 0 0 0 0 0 0 0 0 0 0.00707982106219021 0 0 0.00880329056976764 0.218189956802354 0 0 0 0 0 0 0 0 0 0.0186736925308156 0 0 0 0 0 0 0 0 0 0 0 0 0 0.00518983993485619 0 0 0 0 0.0250007366312781 0.0271749849551998 0 0.00866191280323281 0 0.0744257936308843 0 0 0 0 0 0 0 0 0 0 0.0358803634412839 0 0 0.0832692252492767 0 0 0 0 0 0 0 0 0 0 0.00985465837836529 0 0 0 0 0 0 0.00755858106728548 0 0 0 0 0 0 0 0 0 0 0.00452333092893533 0 0 0 0 0 0 0 0 0 0 0 0 0 0 0 0 0 0 0 0 0 0 0 0.011322570829537 0.0478773245701506 0 0 0.0102726442840994 0 0 0 0 0 0 0 0 0.0118767034597511 0 0.0754159549185338 0 0 0.0115213729473932 0 0 0.0117753588931386 0.0136213221242655 0.00956330024639772 0.117780246752104 0.0226020513997808 0 0 0 0.0105944412828667 0 0.0517700068328196 0 0
0 0 0 0 0 0 0 0 0 0 0 0 0 0 0 0 0 0 0 0 0 0 0 0 0 0 0 0 0 0 0 0 0 0 0 0 0 0 0 0 0 0 0 0 0 0 0 0 0 0 0 0.0107485883244761 0 0 0 0 0 0 0 0 0 0 0 0 0 0 0 0 0 0 0 0 0 0 0 0 0 0 0 0 0 0 0 0 0 0 0 0 0 0 0 0 0 0 0 0 0 0 0 0 0 0 0 0 0 0 0 0 0 0 0 0 0 0 0 0 0 0 0 0 0 0 0 0 0 0 0 0 0 0 0 0 0 0 0 0 0 0 0 0 0 0 0 0 0 0 0 0 0 0 0 0 0 0 0 0 0 0 0 0 0 0 0 0 0 0 0 0 0 0 0 0 0 0 0 0 0 0 0 0 0 0 0 0 0 0.353204901011026 0 0 0 0 0 0 0.0173387737519543 0 0 0 0 0 0 0 0 0 0 0 0 0 0 0 0 0 0 0 0 0 0 0 0 0.0293194096448276 0 0 0 0 0 0 0 0 0 0 0 0 0.150095197556397 0 0 0 0 0 0 0 0 0 0 0 0 0.0274335046838436 0 0 0 0 0 0 0 0.0229655597960422 0.0416129343366731 0.00837142802376814 0.0227038259379177 0.00712680194367865 0 0 0.00459270393956139 0.0221603724626658 0 0 0 0 0 0 0 0 0 0 0 0 0 0 0 0 0 0 0 0 0 0 0 0 0 0 0 0 0 0 0 0 0 0 0 0 0 0 0 0 0 0 0 0 0 0 0 0.0559561319145222 0.146566046658265 0 0 0.0253877103619568 0.0544161096524242 0 0 0 0 0
0 0 0 0 0 0 0 0 0 0 0 0 0 0 0 0 0 0 0 0 0 0 0 0 0 0 0 0 0 0 0 0 0 0 0 0 0 0 0 0 0 0 0 0 0 0 0 0 0 0 0 0 0 0 0 0 0 0 0 0 0 0 0 0 0.0139721597772266 0 0 0 0 0 0 0 0 0 0 0 0 0 0 0 0 0 0 0 0 0 0 0 0 0 0 0 0 0 0 0 0 0 0 0 0 0 0 0 0 0 0 0 0 0 0 0 0 0 0 0 0 0 0 0 0 0 0 0 0 0 0 0 0 0 0 0 0 0 0 0 0 0 0 0 0 0 0 0 0 0 0 0 0 0 0 0 0 0 0 0 0 0 0 0 0 0 0 0 0 0 0 0 0 0 0 0 0 0 0 0 0 0 0 0 0 0 0 0 0 0 0.129504151915708 0 0 0 0 0 0.233746905095053 0 0 0 0 0 0 0 0 0 0 0 0 0.243246394828806 0 0 0 0 0 0 0 0 0 0 0 0 0 0 0 0 0 0 0 0 0 0.0441164921690522 0 0 0 0 0 0.323855896060121 0 0 0 0 0 0 0 0 0 0 0 0 0 0 0 0 0 0 0 0 0 0 0 0 0.00343646559369671 0.00812153456033581 0 0 0 0 0 0 0 0 0 0 0 0 0 0 0 0 0 0 0 0 0 0 0 0 0 0 0 0 0 0 0 0 0 0 0 0 0 0 0 0 0 0 0 0 0 0 0 0 0 0 0 0 0 0 0 0 0 0
0 0 0 0 0 0 0 0 0 0 0 0 0 0 0 0 0 0 0 0 0.00436575426219008 0 0 0 0 0 0 0 0 0 0 0 0 0 0 0 0 0 0 0 0 0 0 0.0185905286699609 0 0.0229224483968492 0 0 0 0 0 0 0 0 0 0 0 0 0 0 0 0 0 0 0 0 0.00476694020179195 0 0 0 0 0 0 0 0 0 0 0 0 0 0 0 0 0 0 0 0 0 0 0 0 0 0 0 0 0 0 0 0 0 0 0 0 0 0 0 0 0 0 0 0 0 0 0 0 0 0 0 0 0 0 0 0 0 0 0 0 0 0 0 0 0 0 0 0 0 0 0 0 0 0 0 0 0 0 0 0 0 0 0 0 0 0 0 0 0 0 0 0 0 0 0 0 0 0 0 0 0 0 0 0 0 0 0 0.0401112270066725 0 0 0 0 0 0 0 0 0 0 0 0.00910114000963939 0 0 0 0 0 0 0 0 0 0.06709280492703 0 0 0 0 0 0 0 0 0 0 0 0 0 0 0 0 0 0 0.036632983964154 0 0 0.174853128792796 0.0243568855474615 0.00670791782285645 0 0 0 0 0.0158003148935858 0 0 0 0 0 0 0.204112576481432 0 0 0 0.00184331261447196 0 0 0 0 0 0 0 0 0 0 0 0 0 0 0.021651094865782 0.0230130159901317 0.0122321272881957 0.0082547718948749 0.00313826207303956 0 0 0.00686513754151468 0.0197173696448179 0 0 0 0 0 0 0 0 0 0 0 0 0 0 0 0 0 0 0 0 0 0 0 0 0 0 0 0 0 0 0 0 0 0 0 0 0 0 0 0 0 0 0 0 0 0.0178800285072793 0 0.133877512418507 0.0979583197307002 0 0 0 0.0241543964542649 0 0 0 0 0
0 0 0 0 0 0 0 0 0 0 0 0 0 0 0 0 0 0 0 0 0 0 0 0 0 0 0 0 0 0 0 0 0 0 0 0 0 0 0 0 0 0 0 0 0 0 0 0 0 0 0 0 0 0 0 0 0 0 0 0 0 0 0 0 0 0 0 0 0 0 0 0 0 0 0 0 0 0 0 0 0 0 0 0 0 0 0 0 0 0 0 0 0 0 0 0 0 0 0 0 0 0 0 0 0 0 0 0 0 0 0 0 0 0 0 0 0 0 0 0 0 0 0 0 0 0 0 0 0 0 0 0 0 0 0 0 0 0 0 0 0 0 0 0 0 0 0 0 0 0 0 0 0 0 0 0 0 0 0 0 0 0 0 0 0 0 0 0 0 0 0 0 0 0 0 0 0 0 0.0398625579114518 0 0 0 0 0 0 0 0 0 0 0 0 0 0 0 0 0 0 0.00529180508901073 0 0 0 0 0 0 0 0 0 0 0 0 0 0 0.00237462098981868 0 0 0 0 0 0 0 0 0 0 0 0 0 0 0 0 0.0025039660421585 0 0 0 0 0 0.0128247202538362 0.0167889709131464 0 0 0 0 0.0215037947415613 0.0118515999001086 0 0 0.0122074505233461 0.0175248956809412 0.0227224035167378 0.110720574990659 0.0260052223923623 0 0.00985181924878824 0.0630535351602987 0.004605486460966 0.0291526865647063 0.0513796538151407 0.0275008294840695 0 0.0539684393622614 0.0580721620899829 0 0 0 0 0 0 0 0 0 0 0 0 0 0 0 0 0 0 0 0 0 0 0 0 0 0 0 0 0 0 0 0 0 0 0.0613072943216906 0 0 0 0.0073381052503513 0.0037321989975317 0.0405560124206696 0 0 0 0 0.00644938745223183 0 0 0.0515634959779047 0 0.111200107256667 0.0868414957144316 0.0138017501853954 0 0.00940340014055573 0.00803955715121784 0 0
0 0 0 0 0 0 0 0 0 0 0 0 0 0 0 0 0 0 0 0 0 0 0 0 0 0 0 0 0 0 0 0 0 0 0 0 0 0 0 0 0 0 0 0 0 0 0 0 0 0 0 0 0 0 0 0 0 0 0 0 0 0 0 0 0 0 0 0 0 0 0 0 0 0 0 0 0 0 0 0 0 0 0 0 0 0 0 0 0 0 0 0 0 0 0 0 0 0 0 0 0 0 0 0 0 0 0 0 0 0 0 0 0 0 0 0 0 0 0 0 0 0 0 0 0 0 0 0 0.00184324839647408 0 0 0 0 0 0 0 0 0 0 0 0 0 0 0 0 0 0 0 0 0 0 0 0 0 0 0 0 0 0 0 0 0 0 0 0 0 0 0 0 0 0 0 0 0 0 0 0 0 0 0 0 0 0 0 0 0 0 0 0 0.00162278487023772 0 0 0 0 0 0 0 0 0 0 0 0 0 0 0 0 0 0 0 0 0 0 0 0 0 0 0 0 0 0 0 0 0 0 0 0 0 0 0 0 0 0 0 0 0.00354463834818601 0 0.142195317685047 0 0 0 0 0 0 0 0 0 0.191329581950637 0.0633719286693331 0 0.0220238483446649 0.00591720352582394 0.0420521033731873 0.0422781708178984 0.00637768213886779 0.00411939793820628 0.100411064277581 0.138114562567327 0.030822834164242 0.00837878198955327 0.0112796332528836 0 0 0 0 0 0 0 0 0 0 0 0 0 0 0 0 0 0 0 0 0 0 0 0 0 0 0 0 0 0 0 0 0 0 0 0 0 0 0 0.00682223896192566 0.143300312291748 0 0 0 0.00548727199415372 0 0 0 0 0 0.014612175685263 0.0113155376894834 0.0027796810672755 0 0 0 0 0
0 0 0 0 0 0 0 0 0 0 0 0 0 0 0 0 0 0 0 0 0 0 0 0 0 0 0 0 0 0 0 0 0 0 0 0 0 0 0 0 0 0 0 0 0 0 0 0 0 0 0 0 0 0 0 0 0 0 0 0 0 0 0 0 0 0 0 0 0 0 0 0 0 0 0 0 0 0 0 0 0 0 0 0 0 0 0 0 0 0 0 0 0 0 0 0 0 0 0 0 0 0 0 0 0 0 0 0 0 0 0 0 0 0 0 0 0 0 0 0 0 0 0 0 0 0 0 0 0 0 0 0 0 0 0 0 0 0 0 0 0 0 0 0 0 0 0 0 0 0 0 0 0 0 0 0 0 0 0 0 0 0 0 0 0 0 0 0 0 0 0 0 0 0 0 0 0 0 0 0 0 0 0 0 0 0 0 0.00354152298064334 0 0.00530210482531076 0 0 0 0 0 0 0 0 0 0 0 0 0 0 0.00158801305760548 0 0 0 0 0 0 0 0 0 0 0 0 0 0 0 0 0 0 0 0 0 0 0 0 0 0 0 0 0.000879302724459757 0.00403158674660549 0.123541592978718 0 0 0 0 0 0 0 0 0 0 0.223300442139957 0.0983985440701316 0.000745419738809198 0 0 0.00641886686983194 0.00889665688393338 0.00974222032260879 0.00261105130390118 0.101690672983641 0.0362057357670803 0.0574873776209723 0.0189856051511697 0.0213577065349411 0 0 0 0 0 0 0 0 0 0 0 0 0 0 0 0 0 0 0 0 0 0 0 0.00166187413005225 0 0 0 0 0 0 0 0 0 0 0 0 0 0.00247485621596467 0.0680715513310632 0.0105687255853186 0.128477571119892 0.00257709621840941 0 0.00093803396984219 0.00628832164072811 0 0 0 0.00296624572012183 0 0.0141626294510117 0.0125464002274382 0.00923380366161945 0.00157924118586105 0.00227893665443066 0 0.00187554162477292 0.00957474856315353
0 0 0 0 0 0 0 0 0 0 0 0 0 0 0 0 0 0 0 0 0 0 0 0 0 0 0 0 0 0 0 0 0 0 0 0 0 0 0 0 0 0 0 0 0 0 0 0 0 0 0 0 0 0 0 0 0 0 0 0 0 0 0 0 0 0 0 0 0 0 0 0 0 0 0 0 0 0 0 0 0 0 0.0303115065492495 0 0.168585220477321 0 0.00337825108245154 0.00238223743597426 0 0.00329051185678216 0 0 0 0 0 0 0.00927123632382692 0 0 0 0 0 0 0 0 0 0 0 0 0 0 0 0 0 0 0 0 0 0 0 0 0 0 0 0 0 0 0 0 0 0 0 0 0 0 0 0 0 0 0 0 0 0 0 0 0 0 0 0 0 0 0 0 0 0 0 0 0 0 0 0 0 0 0 0 0 0 0 0 0 0 0.00693485246626322 0 0 0 0 0 0 0 0 0 0 0 0 0 0 0 0 0 0 0 0.0688781581709952 0 0 0 0 0 0.21042469123934 0 0 0 0 0 0 0 0 0 0 0 0 0 0 0 0 0 0 0 0 0 0 0 0 0 0 0 0 0 0 0 0 0 0 0 0 0 0 0 0 0 0 0 0.289123255352028 0.172473293247968 0 0 0 0 0 0 0 0 0 0 0 0 0 0 0 0 0 0 0 0 0 0 0 0 0 0 0 0 0 0 0 0 0 0 0 0 0 0 0 0 0.0349467857977997 0 0 0 0 0 0 0 0 0 0 0 0 0 0 0 0 0 0 0 0 0 0 0 0 0 0 0 0 0 0 0 0 0 0
0 0 0 0 0 0 0 0 0 0 0 0 0 0 0 0 0 0 0 0 0 0 0 0 0 0 0 0 0 0 0 0 0 0 0 0 0 0 0 0 0 0 0 0 0 0 0 0 0 0 0 0 0 0 0 0 0 0 0 0 0 0 0 0 0 0 0 0 0 0 0 0 0 0 0 0 0 0 0 0 0 0 0 0 0 0 0 0 0 0 0 0 0 0 0 0 0 0 0 0 0 0 0 0 0 0 0 0 0 0 0 0 0 0 0 0 0 0 0 0 0 0 0 0 0 0 0 0 0 0 0 0 0 0 0 0 0 0 0 0 0 0 0 0 0 0 0 0 0 0 0 0 0 0 0 0 0 0 0 0 0 0 0 0 0 0 0 0 0 0 0 0 0 0 0 0 0 0 0 0 0 0 0 0 0 0 0 0 0 0 0 0 0 0 0 0 0 0 0 0 0 0 0 0 0 0 0.015482550990921 0 0 0 0 0 0 0 0 0 0 0 0 0 0 0 0 0 0 0 0 0 0 0 0 0 0 0 0 0 0 0 0 0 0.0428510589040713 0 0 0 0 0 0 0 0 0 0 0 0 0 0 0 0 0 0 0 0 0 0 0 0 0 0 0 0 0 0 0 0 0 0 0 0 0 0 0 0 0 0 0 0.226077827195196 0 0 0 0 0 0 0 0.624808454362729 0.0769403833212959 0 0 0 0 0 0 0 0 0 0 0 0 0 0 0 0 0 0 0 0 0 0.0138397252257875 0 0
0 0 0 0 0 0 0 0 0 0 0 0 0 0 0 0 0 0 0 0 0 0 0 0 0 0 0 0 0 0 0 0 0 0 0 0 0 0 0 0 0 0 0 0 0 0 0 0 0 0 0 0 0 0 0 0 0 0 0 0 0 0 0 0 0 0 0 0 0 0 0 0 0 0 0 0 0 0 0 0 0 0 0 0 0 0 0 0 0 0 0 0 0 0 0 0 0 0 0 0 0 0 0 0 0 0 0 0 0 0 0 0 0 0 0 0 0 0 0 0 0 0 0 0 0 0 0 0 0 0 0 0 0 0 0 0 0 0 0 0 0 0 0 0 0 0 0 0 0 0 0 0 0 0 0 0 0 0 0 0 0 0 0 0 0 0 0 0 0 0 0 0 0 0 0 0 0 0 0 0 0 0 0 0 0 0 0 0 0 0 0 0 0 0 0 0 0 0 0 0 0 0 0 0 0 0 0 0 0 0 0 0 0 0 0 0 0 0 0 0 0 0 0 0 0 0 0 0 0 0 0 0 0 0 0 0 0 0 0 0 0.0333619166446972 0.596368790845025 0 0 0 0 0 0 0 0 0 0 0 0 0 0 0 0 0 0 0 0 0 0 0 0 0 0 0 0 0 0 0 0 0 0 0 0 0 0 0 0 0 0 0 0 0 0 0 0 0 0 0 0 0.370269292510278 0 0 0 0 0 0 0 0 0 0 0 0 0 0 0 0 0 0 0 0 0 0 0
0 0 0 0 0 0 0 0 0 0 0 0 0 0 0 0 0 0 0 0 0 0 0 0 0 0 0 0 0 0 0 0 0 0 0 0 0 0 0 0 0 0 0 0 0 0 0 0 0 0 0 0 0 0 0 0 0 0 0 0 0 0 0 0 0 0 0 0 0 0 0 0 0 0 0 0 0 0 0 0 0 0 0 0 0 0 0 0 0 0 0 0 0 0 0 0 0 0 0 0 0 0 0 0 0 0 0 0 0 0 0 0 0 0 0 0 0 0 0 0 0 0 0 0 0 0 0 0 0 0 0 0 0 0 0 0 0 0 0 0 0 0 0 0 0 0 0 0 0 0 0 0 0 0 0 0 0 0 0 0 0 0 0 0 0 0 0 0 0 0 0 0 0 0 0 0 0 0 0 0 0 0 0 0 0 0 0 0 0.0316054087164827 0 0 0 0 0 0 0 0 0 0 0 0 0 0 0 0 0 0 0 0 0 0 0 0 0 0 0 0 0 0 0 0 0 0 0 0 0 0 0 0 0 0 0 0 0 0 0 0 0 0.0733420430072698 0.0573106326769407 0 0.281675627514493 0 0 0 0 0 0 0 0 0 0 0 0 0 0 0 0.0299051514532198 0 0 0 0 0 0 0 0 0 0 0 0 0 0 0 0 0 0 0 0 0 0 0 0 0 0 0.0589124224528163 0 0 0 0 0 0 0 0 0 0.196134136377715 0 0 0 0 0.0365464361897617 0 0 0 0 0 0 0 0 0 0 0.0133073427985588 0.0841119129272255 0 0 0.0463800707673897 0.0569411511012661 0 0.0338276640168604
0 0 0 0 0 0 0 0 0 0 0 0 0 0 0 0 0 0 0 0 0 0 0 0 0 0 0 0 0 0 0 0 0 0 0 0 0 0 0 0 0 0 0 0 0 0 0 0 0 0 0 0 0 0 0 0 0 0 0 0 0 0 0 0 0 0 0 0 0 0 0 0 0 0 0 0 0 0 0 0 0 0 0.0105802969347158 0 0.021345397836316 0.00685221997847774 0.00780941472925648 0.00315496785413692 0 0.0088205945221355 0 0 0 0.00982746015086792 0 0 0.0173143497719318 0 0 0 0 0 0 0 0 0 0 0 0 0 0 0 0 0 0 0 0 0 0 0 0 0 0 0 0 0 0 0 0 0 0 0 0 0 0 0 0 0 0 0 0 0 0 0 0 0 0 0 0 0 0 0 0 0 0 0 0 0 0 0 0 0 0 0 0 0 0 0 0 0 0 0 0 0 0 0 0 0 0 0 0 0 0 0 0 0 0 0 0.0188787799120943 0.006583090137365 0 0 0 0 0 0.00362526742918252 0 0.10811597805742 0 0 0 0 0 0 0 0 0 0 0 0 0 0 0 0 0 0 0 0 0 0 0 0 0 0 0 0 0 0 0 0 0 0 0 0 0.00420167693714133 0 0 0.221544381593422 0 0.0753576251064452 0.0207194086413254 0 0.219314634051403 0 0 0 0 0 0 0.0148345472753158 0 0 0 0 0 0 0 0.0306489159977112 0 0 0 0 0 0 0 0 0 0 0 0 0 0 0 0 0 0 0 0 0 0 0 0 0 0 0 0 0 0 0 0 0 0 0 0 0.0581982331865255 0 0 0 0 0.00665432501416347 0.00488443417598719 0.00266013743564896 0 0 0 0 0 0 0 0 0.0503363595196857 0.0228178829152277 0 0 0.0044170928613298 0.00388343853716103 0 0.0366190894376072
0 0 0 0 0 0 0 0 0 0 0 0 0 0 0 0 0 0 0 0 0 0 0 0 0 0 0 0 0 0 0 0 0 0 0 0 0 0 0 0 0 0 0 0 0 0 0 0 0 0 0 0 0 0 0 0 0 0 0 0 0 0 0 0 0 0 0 0 0 0 0 0.00143662064408293 0 0 0 0 0 0 0 0 0 0 0.0129316963576795 0.00329468709911455 0.0403486424285502 0.00439046903837119 0.00643452741145565 0.00279040818924676 0 0.00647627812936356 0 0 0 0.00825183427804175 0 0.00182510596172877 0.00738874607773649 0 0 0 0 0 0 0 0 0 0 0 0 0 0 0 0 0 0 0 0 0 0 0 0 0 0 0 0 0 0 0 0 0 0 0 0 0 0 0 0 0 0 0 0 0 0 0 0 0 0 0 0 0 0 0 0 0 0 0 0 0 0 0 0 0 0 0 0 0 0 0 0 0 0 0 0 0 0 0 0 0 0 0 0 0 0 0 0 0 0 0 0.024939248570153 0.00714120411321951 0.00207670782192112 0 0 0 0 0.00494626582755521 0 0.247877003716231 0.00245466001055101 0 0 0 0 0 0 0 0 0 0 0 0 0 0 0 0 0 0 0 0 0 0 0 0 0.00284154765246332 0 0 0 0 0 0 0.00369814108533323 0 0 0 0.00256109729740143 0 0 0.146164234650019 0 0 0 0.242554399746804 0 0.00184015813765834 0 0 0 0 0 0.00416486655925609 0 0 0 0 0 0 0 0.0318198034279613 0 0 0 0 0 0 0 0 0 0 0 0 0 0 0 0 0 0 0 0 0 0 0 0 0 0 0 0 0 0 0 0 0 0 0 0 0.00395909954756904 0 0 0 0 0.0134050981821793 0.00521481237948438 0.00192082297305108 0 0.0023360361434238 0.002280101532912 0 0 0 0 0 0.0551094070049613 0.0329508050919023 0 0 0.00961296413308353 0.00957825902422164 0 0.0429842397553122
0 0 0 0 0 0 0 0 0 0 0 0 0 0 0 0 0 0 0 0 0 0 0 0 0 0 0 0 0 0 0 0 0 0 0 0 0 0 0 0 0 0 0 0 0 0 0 0 0 0 0 0 0 0 0 0 0 0 0 0 0 0 0 0 0 0 0 0 0 0 0 0 0 0 0 0 0 0 0 0 0 0 0 0 0 0 0 0 0 0 0 0 0 0 0 0 0 0 0 0 0 0 0 0 0 0 0 0 0 0 0 0 0 0 0 0 0 0 0 0 0 0 0 0 0 0 0 0 0 0 0 0 0 0 0 0 0 0 0 0 0 0 0 0 0 0 0 0 0 0 0 0 0 0 0 0 0 0 0 0 0 0 0 0 0 0 0 0 0 0 0 0 0 0 0 0 0 0 0 0 0 0 0 0 0 0 0 0 0 0 0 0 0 0.00426480568648382 0.00567226400573109 0 0.0161380761783569 0.00327804672372874 0.0264338748082941 0 0 0 0 0 0 0 0.00970903772431826 0 0 0 0 0 0 0 0 0.00367934430143292 0 0.0368712420104249 0 0.00460032471687436 0 0 0.0916974809606255 0 0 0 0 0 0.00247911893769507 0 0 0.00732888375988274 0 0 0 0 0 0 0 0 0 0 0.00236130484336392 0 0.111901010100921 0.00460588479920972 0 0 0 0.182004170967739 0.307767992210111 0 0.00996044795877176 0 0.014144986391934 0 0 0 0 0 0 0 0 0 0 0 0 0 0 0 0 0 0 0 0 0 0 0 0 0 0 0 0 0 0 0.00985056888648033 0.00702854063890971 0 0.00955625184163293 0 0 0.00177509605652899 0 0 0 0 0 0 0 0.00620904730552163 0 0 0 0 0 0.0042671830169237 0 0.0417633576387118 0.0706172744540246 0 0 0 0 0 0 0.00403438307536714 0 0
0 0 0 0 0 0 0 0 0 0 0 0 0 0 0 0 0 0 0 0 0 0 0 0 0 0 0 0 0 0 0 0 0 0 0 0 0 0 0 0 0 0 0 0 0 0 0 0 0 0 0 0 0 0 0 0 0 0 0 0 0 0 0 0 0 0 0 0 0 0 0 0 0 0 0 0 0 0 0 0 0 0 0 0 0 0 0 0 0 0 0 0 0 0 0 0 0 0 0 0 0 0 0 0 0 0 0 0 0 0 0 0 0 0 0 0 0 0 0 0 0 0 0 0 0 0 0 0 0 0 0 0 0 0 0 0 0 0 0 0 0 0 0 0 0 0 0 0 0 0 0 0 0 0 0 0 0 0 0 0 0 0 0 0 0 0 0 0 0 0 0 0 0 0 0 0 0 0 0 0 0 0 0 0 0 0 0 0 0 0 0 0 0 0 0 0 0 0 0.0794341954636715 0 0 0 0 0 0 0 0.0259295553302631 0 0 0 0 0 0 0 0 0 0 0.00456826781006433 0 0 0 0 0.0152587014431803 0 0.00611556028349625 0 0 0 0 0 0 0 0 0 0 0 0 0 0 0 0 0 0 0.107342413949188 0 0.0510479117246732 0 0 0 0.449302362793804 0.145130022405417 0 0.0485601581019871 0 0.00410143972840884 0 0 0 0 0 0 0 0 0 0 0 0 0 0 0 0 0 0 0 0 0 0 0 0 0 0 0 0 0 0 0 0 0 0 0 0 0 0 0 0.0127242819262271 0.0185187509717284 0.0293606379042676 0 0 0 0 0 0 0 0 0 0 0 0 0 0 0 0 0 0 0.00260574016362393 0 0
0 0 0 0 0 0 0 0 0 0 0 0 0 0 0 0 0 0 0 0 0 0 0 0 0 0 0 0 0 0 0 0 0 0 0 0 0 0 0 0 0 0 0 0 0 0 0 0 0 0 0 0 0 0 0 0 0 0 0 0 0 0 0 0 0 0 0 0 0 0 0 0 0 0 0 0 0 0 0 0 0 0 0 0 0 0 0 0 0 0 0 0 0 0 0 0 0 0 0 0 0 0 0 0 0 0 0 0 0 0 0 0 0 0 0 0 0 0 0 0 0 0 0 0 0 0 0 0 0 0 0 0 0 0 0 0 0 0 0 0 0 0 0 0 0 0 0 0 0 0 0 0 0 0 0 0 0 0 0 0 0 0 0 0 0 0 0.0133819667461546 0 0 0 0 0 0 0 0 0 0 0.0204217730393072 0.0338321772059233 0 0 0 0 0 0 0 0 0 0 0 0 0 0 0 0 0 0 0 0.043727121759987 0 0 0 0 0 0 0 0.280706242011238 0 0 0 0 0 0 0 0 0.00369501795046749 0 0.0113075803441903 0 0 0 0 0.0128170730328346 0 0 0 0 0 0 0 0 0 0 0 0.00625567836339312 0 0 0 0 0 0 0 0 0.00851170380390375 0.0983431377418689 0 0 0 0 0.197166503974458 0.0157091544489589 0 0.0841021796282858 0 0.0230699079659945 0 0 0 0 0 0 0 0 0 0 0 0 0 0 0 0 0 0 0 0 0 0 0 0 0 0 0 0 0 0 0 0.00745113387447924 0 0.00458829379101713 0.0140956784837557 0.00933335253074643 0 0 0 0 0.0198479557306572 0.0185733160362714 0 0 0.00677702150880765 0 0 0 0 0 0.00421659484777746 0.00416398408951106 0.00847821086392009 0.0361320597522197 0 0 0.00542930592320714 0 0 0 0.00786587455066475 0 0
0 0 0 0 0 0 0 0 0 0 0 0 0 0 0 0 0 0 0 0 0 0 0 0 0 0 0 0 0 0 0 0 0 0 0 0 0 0 0 0 0 0 0 0 0 0 0 0 0 0 0 0 0 0 0 0 0 0 0 0 0 0 0 0 0 0 0 0 0 0 0 0 0 0 0 0 0 0 0 0 0 0 0 0 0 0 0 0 0 0 0 0 0 0 0 0 0 0 0 0 0 0 0 0 0 0 0 0 0 0 0 0 0 0 0 0 0 0 0 0 0 0 0 0 0 0 0 0 0 0 0 0 0 0 0 0 0 0 0 0 0 0 0 0 0 0 0 0 0 0 0 0 0 0 0 0 0 0 0 0 0 0 0 0 0 0 0 0 0 0 0 0 0 0 0 0 0 0 0 0 0 0 0 0 0 0 0 0.00283288734814085 0 0.0037958542936488 0 0 0 0 0 0 0 0 0 0 0 0 0 0 0.00168807504548337 0 0 0 0 0 0 0 0 0 0 0 0 0 0 0 0 0 0 0 0 0 0 0 0 0 0 0 0 0 0.00184257967736692 0.072782828114347 0.0977706463387241 0 0 0 0 0 0 0 0 0 0 0.189410610354263 0 0 0 0 0.00444319044712694 0.0295850101404833 0.00651473070039336 0.143065708679413 0.0447382416541543 0.0541413338934271 0.0201110444020773 0.0470947505599107 0 0 0 0 0 0 0 0 0 0 0 0 0 0 0 0 0 0 0 0 0 0 0 0.00191568066959348 0 0 0 0 0 0 0 0 0 0 0 0 0 0.00261202289882573 0.0708452276636165 0.0078986457424863 0.110975706072021 0.00151316219850614 0 0 0.00492080004908489 0 0 0 0.00345182326729066 0 0.0153072841583387 0.0201086596422191 0.0279993171913162 0.0015206237014427 0.00208812907523559 0 0 0.00902542602106295
0 0 0 0 0 0 0 0 0 0 0 0 0 0 0 0 0 0 0 0 0 0 0 0 0 0 0 0 0 0 0 0 0 0 0 0 0 0 0 0 0 0 0 0 0 0 0 0 0 0 0 0 0 0 0 0 0 0 0 0 0 0 0 0 0 0 0 0 0 0 0 0 0 0 0 0 0 0 0 0 0 0 0 0 0 0 0 0 0 0 0 0 0 0 0 0 0 0 0 0 0 0 0 0 0 0 0 0 0 0 0 0 0 0 0 0 0 0 0 0 0 0 0 0 0 0 0 0 0 0 0 0 0 0 0 0 0 0 0 0 0 0 0 0 0 0 0 0 0 0 0 0 0 0 0 0 0 0 0 0 0 0 0 0 0 0 0 0 0 0 0 0 0 0 0 0 0 0 0 0 0 0 0 0 0 0 0 0.000891414122373913 0 0.0026129256583937 0 0 0 0 0 0 0 0 0 0 0 0 0 0 0 0 0 0.00097761159195403 0 0 0 0 0 0 0 0 0 0 0 0 0 0 0 0 0 0 0 0 0 0 0 0 0 0 0.00208887058323335 0.0210780368568646 0.037669860015593 0 0 0 0 0 0 0 0 0 0.165611592801309 0 0 0 0 0.0654683959394055 0.00364368735028138 0.0537906365919723 0.000635938126293455 0.171159848093806 0.0417164816426697 0.042147060675528 0.0313497351154032 0.0868714653267992 0 0 0 0 0 0 0 0 0 0 0 0 0 0 0 0 0 0 0 0 0 0 0 0 0 0 0 0 0 0 0 0 0 0 0.020385481621952 0 0 0.00265706647129252 0.0536740358739418 0.0095430092712916 0.0736129229712263 0.00146256992432014 0 0 0.00502474784941499 0 0 0 0.0022672676350247 0 0.0165287598998716 0.0230170262756123 0.0482339808698285 0.00321605944174019 0.00435059946262675 0 0 0.00831291193997599
0 0 0 0 0 0 0 0 0 0 0 0 0 0 0 0 0 0 0 0 0 0 0 0 0 0 0 0 0 0 0 0 0 0 0 0 0 0 0 0 0 0 0 0 0 0 0 0 0 0 0 0 0 0 0 0 0 0 0 0 0 0 0 0 0 0 0 0 0 0 0 0 0 0 0 0 0 0 0 0 0 0 0 0 0 0 0 0 0 0 0 0 0 0 0 0 0 0 0 0 0 0 0 0 0 0 0 0 0 0 0 0 0 0 0 0 0 0 0 0 0 0 0 0 0 0 0 0 0 0 0 0 0 0 0 0 0 0 0 0 0 0 0 0 0 0 0 0 0 0 0 0 0 0 0 0 0 0 0 0 0 0 0 0 0 0 0 0 0 0 0 0 0 0 0 0 0 0 0 0 0 0 0 0 0 0 0 0 0 0 0 0 0 0 0 0 0 0 0 0 0 0 0 0 0 0 0 0.0059876269592212 0 0 0 0 0 0 0 0 0 0 0 0 0 0 0 0 0 0 0 0 0 0 0 0 0 0 0.0964672591925581 0 0.00270458455588945 0 0 0 0 0 0 0 0 0 0 0 0 0.154749482860178 0 0.0326061746605181 0.205214457775726 0 0.0449544874677424 0.0558381350252803 0.0497456787504234 0 0.0648696417795593 0.0938224000662774 0 0 0 0 0 0 0 0 0 0 0 0 0 0 0 0 0 0 0 0 0 0 0 0 0 0 0 0 0 0 0 0 0 0 0 0 0 0 0 0 0 0 0 0 0 0 0 0 0.0750494604407099 0 0.0586781355186158 0.0470533635806953 0 0 0 0.0122591113666054 0 0
0 0 0 0 0 0 0 0 0 0 0 0 0 0 0 0 0 0 0 0 0 0 0 0 0 0 0 0 0 0 0 0 0 0 0 0 0 0 0 0 0 0 0 0 0 0 0 0 0 0 0 0 0 0 0 0 0 0 0 0 0 0 0 0 0 0 0 0 0 0 0 0 0 0 0 0 0 0 0 0 0 0 0 0 0 0 0 0 0 0 0 0 0 0 0 0 0 0 0 0 0 0 0 0 0 0 0 0 0 0 0 0 0 0 0 0 0 0 0 0 0 0 0 0 0 0 0 0 0 0 0 0 0 0 0 0 0 0 0 0 0 0 0 0 0 0 0 0 0 0 0 0 0 0 0 0 0 0 0 0 0 0 0 0 0 0 0 0 0 0 0 0 0 0 0 0 0 0 0 0 0 0 0 0 0 0 0 0 0 0 0 0 0 0 0.00472888805098951 0 0 0 0 0 0 0 0 0 0 0 0 0 0 0 0 0 0 0 0 0 0 0 0 0 0 0 0.0262517036412467 0 0 0 0 0 0 0 0.00171009328264216 0 0 0 0.00338803034987398 0.010381399326405 0 0 0 0 0 0.00989130209260436 0.00251095375966353 0.0855110133653344 0.220060484123374 0.0501268503599078 0 0 0.0231400513934499 0 0.146654620108905 0.0467581773170569 0.231803108940715 0.0104608232031199 0.0370541580683186 0.0229185949200661 0.014548408076128 0 0 0.0240617350614016 0 0 0 0 0 0 0 0 0 0 0 0 0 0 0 0 0 0 0 0 0 0 0 0 0 0 0 0 0 0 0 0 0 0 0.00362997668955684 0 0 0 0 0 0 0 0 0 0 0 0 0.00258728333993566 0.0163117854659974 0 0 0 0.00363989174253652 0 0 0.00187066732077105 0 0
0 0 0 0 0 0 0 0 0 0 0 0 0 0 0 0 0 0 0 0 0 0 0 0 0 0 0 0 0 0 0 0 0 0 0 0 0 0 0 0 0 0 0 0 0 0 0 0 0 0 0 0 0 0 0 0 0 0 0 0 0 0 0 0 0 0 0 0 0 0 0 0 0 0 0 0 0 0 0 0 0 0 0 0 0 0 0 0 0 0 0 0 0 0 0 0 0 0 0 0 0 0 0 0 0 0 0 0 0 0 0 0 0 0 0 0 0 0 0 0 0 0 0 0 0 0 0 0 0 0 0 0 0 0 0 0 0 0 0 0 0 0 0 0 0 0 0 0 0 0 0 0 0 0 0 0 0 0 0 0 0 0 0 0 0 0 0 0 0 0 0 0 0 0 0 0 0 0 0 0 0 0 0 0 0 0 0 0 0 0 0 0 0 0 0 0 0 0 0.027326982030403 0 0 0 0 0 0 0 0 0 0 0 0 0 0 0 0 0 0 0.012334357647964 0 0 0 0 0.0231777489868335 0 0 0 0 0 0 0 0 0 0 0 0 0.00491662599142925 0 0 0 0 0 0 0 0.254889614325761 0.125299287184267 0.00704008767021805 0 0 0 0.25851379649921 0 0 0.0274966528465158 0 0.0751734654692527 0 0.0304964547758455 0 0 0.0363938964486428 0 0 0 0 0 0 0 0 0 0 0 0 0 0 0 0 0 0 0 0 0 0 0 0 0 0 0 0 0 0 0 0 0 0 0 0 0 0 0 0 0 0 0 0 0 0 0 0 0.0981430687019932 0 0 0 0.018797961421663 0 0 0 0 0
0 0 0 0 0 0 0 0 0 0 0 0 0 0 0 0 0 0 0 0 0 0 0 0 0 0 0 0 0 0 0 0 0 0 0 0 0 0 0 0 0 0 0 0 0 0 0 0 0 0 0 0 0 0 0 0 0 0 0 0 0 0 0 0 0 0 0 0 0 0 0 0 0 0 0 0 0 0 0 0 0 0 0 0 0 0 0 0 0 0 0 0 0 0 0 0 0 0 0 0 0 0 0 0 0 0 0 0 0 0 0 0 0 0 0 0 0 0 0 0 0 0 0 0 0 0 0 0 0 0 0 0 0 0 0 0 0 0 0 0 0 0 0 0 0 0 0 0 0 0 0 0 0 0 0 0 0 0 0 0 0 0 0 0 0 0 0 0 0 0 0 0 0 0 0 0 0 0 0 0 0 0 0 0 0 0 0 0 0 0 0 0 0 0 0 0 0 0 0 0 0 0 0 0 0 0 0 0 0 0 0 0 0.00219272682783874 0 0 0.00173743093687222 0 0 0 0 0 0 0 0 0 0 0 0.00115250457499899 0 0.0033960973149435 0 0.00225203624266922 0 0.00437779237957533 0.00100277671708773 0.0154864365962993 0.0027207851132435 0 0 0 0 0 0 0 0 0 0 0.0724873529720728 0.00380921994811308 0.0365307560141729 0 0 0.2325681374441 0.0643439665026225 0.0443870222744835 0.0329372830982264 0.0485387329157846 0.00156246343132563 0.0287786904008961 0.138825548067962 0 0 0 0 0 0 0 0 0 0 0 0 0 0 0 0 0 0 0 0 0 0 0 0 0 0 0 0 0 0 0 0 0 0 0 0 0 0 0.00300149298033747 0.00188733885598771 0.00540235671519447 0.00110192639434694 0 0 0 0.0137188238965761 0 0.00816544019717722 0.0713133567912749 0 0.0187928693677518 0.0470047120028388 0.0832977213990964 0 0.0072262016261301 0 0 0
0 0 0 0 0 0 0 0 0 0 0 0 0 0 0 0 0 0 0 0 0 0 0 0 0 0 0 0 0 0 0 0 0 0 0 0 0 0 0 0 0 0 0 0 0 0 0 0 0 0 0 0 0 0 0 0 0 0 0 0 0 0 0 0 0 0 0 0 0 0 0 0 0 0 0 0 0 0 0 0 0 0 0 0 0 0 0 0 0 0 0 0 0 0 0 0 0 0 0 0 0 0 0 0 0 0 0 0 0 0 0 0 0 0 0 0 0 0 0 0 0 0 0 0 0 0 0 0 0 0 0 0 0 0 0 0 0 0 0 0 0 0 0 0 0 0 0 0 0 0 0 0 0 0 0 0 0 0 0 0 0 0 0 0 0 0 0 0 0 0 0 0 0 0 0 0 0 0 0 0 0 0 0 0 0 0 0 0 0 0 0 0 0 0 0.0011000508808591 0 0 0 0 0 0 0 0 0 0 0 0 0.00181046294641198 0 0 0 0 0.00189292840579743 0 0 0.000842460472455653 0 0 0 0 0 0 0.0105407859235132 0 0 0 0 0.000553833970394553 0 0.0033578818459034 0 0.00341129677246247 0 0.00388992886979166 0.00536525131928539 0.0130158575633891 0.00315250321856934 0 0 0 0 0 0 0.00305642323425279 0.0155337876140024 0.0139649196752265 0.00359587612780492 0.00337259714650058 0.0200418116591739 0.151395569418941 0.0101879255702647 0.194420939537286 0 0.058316655562441 0.0689333892899188 0.02514658752842 0.00838630781094278 0.00129894320381068 0.0194618438865893 0.093852072483782 0 0 0 0 0 0 0 0 0 0 0 0 0 0 0 0 0 0 0 0 0 0 0 0 0 0 0 0 0 0 0 0 0 0 0 0 0 0 0.000783692086711421 0.00364348005250899 0.00645786676087742 0.00186266442768562 0 0 0 0.0105192880218438 0 0.0116011485574554 0.110402553227781 0 0.0124009417229062 0.0431096714952042 0.0455144117392917 0.0018011180560271 0.00733367253906067 0.00467059937445524 0 0
0 0 0 0 0 0 0 0 0 0 0 0 0 0 0 0 0 0 0 0 0 0 0 0 0 0 0 0 0 0 0 0 0 0 0 0 0 0 0 0 0 0 0 0 0 0 0 0 0 0 0 0 0 0 0 0 0 0 0 0 0 0 0 0 0 0 0 0 0 0 0 0 0 0 0 0 0 0 0 0 0 0 0 0 0 0 0 0 0 0 0 0 0 0 0 0 0 0 0 0 0 0 0 0 0 0 0 0 0 0 0 0 0 0 0 0 0 0 0 0 0 0 0 0 0 0 0 0 0 0 0 0 0 0 0 0 0 0 0 0 0 0 0 0 0 0 0 0 0 0 0 0 0 0 0 0 0 0 0 0 0 0 0 0 0 0 0 0 0 0 0 0 0 0 0 0 0 0 0 0 0 0 0 0 0 0 0 0 0 0 0 0 0 0 0 0 0 0 0 0 0 0 0 0 0 0 0 0 0 0 0 0 0.00591705424425942 0 0 0.00218556168168724 0 0 0 0 0 0 0 0 0 0 0 0 0 0.00150235227439634 0 0.00124798179164402 0 0.00375999832656389 0.00071264571527852 0.00357056552772195 0.00627775240767628 0 0 0 0 0 0 0 0 0 0.0435410657992606 0.0905414794299406 0 0.0124244539480945 0 0.0978178676875226 0.106049871969904 0 0.0252412725346721 0.0493415781629084 0.0322585668736285 0.00942510288825149 0.0369807297340502 0.211220950364543 0 0 0 0 0 0 0 0 0 0 0 0 0 0 0 0 0 0 0 0 0 0 0 0 0 0 0 0 0 0 0 0 0 0 0 0 0 0 0.0165717018506606 0.00177021844349772 0.020557741560785 0 0 0 0 0.0188226716219332 0 0.00339023404254304 0.0324818443616862 0 0.0262159332968353 0.0324466422481196 0.100291027528355 0 0.00743513368358027 0 0 0
0 0 0 0 0 0 0 0 0 0 0 0 0 0 0 0 0 0 0 0 0 0 0 0 0 0 0 0 0 0 0 0 0 0 0 0 0 0 0 0 0 0 0 0 0 0 0 0 0 0 0 0 0 0 0 0 0 0 0 0 0 0 0 0 0 0 0 0 0 0 0 0 0 0 0 0 0 0 0 0 0 0 0 0 0 0 0 0 0 0 0 0 0 0 0 0 0 0 0 0 0 0 0 0 0 0 0 0 0 0 0 0 0 0 0 0 0 0 0 0 0 0 0 0 0 0 0 0 0 0 0 0 0 0 0 0 0 0 0 0 0 0 0 0 0 0 0 0 0 0 0 0 0 0 0 0 0 0 0 0 0 0 0 0 0 0 0 0 0 0 0 0 0 0 0 0 0 0 0 0 0 0 0 0 0 0 0 0 0.0015689545600287 0 0 0 0 0 0 0 0.00130805921899901 0 0 0 0.000928240949177475 0 0 0 0 0 0 0.00178493267578391 0 0 0 0 0.00147582455807351 0 0 0.00136424366030882 0 0 0 0.00184988775506449 0 0.000603751067986287 0.0297634222085543 0 0 0 0 0.00123068758891472 0 0.00458584790291599 0 0.0047138679378364 0 0.00353394998034035 0.00628270131041744 0.003212014861848 0.00234331840145505 0 0 0 0 0 0 0.0109932057479152 0.0033229270367931 0.00970206663872393 0.0133534493182757 0.0014908207431237 0.0111196027757683 0.0612940135090299 0.0705436139760289 0.0939801284887629 0.174588982049095 0.0351544985476586 0 0.00373769140825385 0.0165065071622494 0.00295016034721744 0.00351669566097173 0.0779895381667233 0 0 0 0 0 0 0 0 0 0 0 0 0 0 0 0 0 0 0 0 0 0 0 0 0 0 0 0 0 0 0 0.000564705447580804 0 0 0 0 0 0 0.00171654801297993 0.00252624841785267 0.00229097290957616 0 0 0 0 0.0067351891801653 0.000741681082130384 0.0178904913177479 0.182019176762573 0 0.00314228598607863 0.0145181012063102 0.10303618959995 0 0.00116636744782406 0.00436648507463699 0 0.00249195134029847
0 0 0 0 0 0 0 0 0 0 0 0 0 0 0 0 0 0 0 0 0 0 0 0 0 0 0 0 0 0 0 0 0 0 0 0 0 0 0 0 0 0 0 0 0 0 0 0 0 0 0 0 0 0 0 0 0 0 0 0 0 0 0 0 0 0 0 0 0 0 0 0 0 0 0 0 0 0 0 0 0 0 0 0 0 0 0 0 0 0 0 0 0 0 0 0 0 0 0 0 0 0 0 0 0 0 0 0 0 0 0 0 0 0 0 0 0 0 0 0 0 0 0 0 0 0 0 0 0 0 0 0 0 0 0 0 0 0 0 0 0 0 0 0 0 0 0 0 0 0 0 0 0 0 0 0 0 0 0 0 0 0 0 0 0 0 0 0 0 0 0 0 0 0 0 0 0 0 0 0 0 0 0 0 0 0 0 0.0011383269261885 0 0.00141429106876918 0 0 0 0 0 0 0 0 0 0 0 0 0 0 0 0 0 0 0 0 0 0 0.000695294929855942 0 0 0 0 0 0 0 0 0 0 0 0 0 0 0 0 0 0 0.000703770300344032 0 0.000639002286813845 0.00526643691622817 0.0372377345602305 0.043406513314007 0 0 0 0 0 0 0 0 0 0.139473091610603 0.190840409182459 0.00656908694579444 0.0180312976004411 0 0.0331684883237991 0.030291734494929 0.0326844047705941 0.00177771167667929 0 0.104844449115749 0.0343888182815342 0.046684917559431 0.0696107051249547 0 0 0 0 0 0 0 0 0 0 0 0 0 0 0 0 0 0 0 0 0 0 0 0 0 0 0 0 0 0 0 0 0 0 0 0 0 0.00243590348182806 0.0318230618508905 0.00990015742120082 0.0667986005546034 0 0 0.00101585474271351 0.00457636162779789 0 0 0 0.00444241605287043 0 0.0375470350723608 0.0198676388064993 0.00861242750217467 0.00263140076839572 0.00303217390023728 0.00176388111559612 0 0.00668660211342705
0 0 0 0 0 0 0 0 0 0 0 0 0 0 0 0 0 0 0 0 0 0 0 0 0 0 0 0 0 0 0 0 0 0 0 0 0 0 0 0 0 0 0 0 0 0 0 0 0 0 0 0 0 0 0 0 0 0 0 0 0 0 0 0 0 0 0 0 0 0 0 0 0 0 0 0 0 0 0 0 0 0 0 0 0 0 0 0 0 0 0 0 0 0 0 0 0 0 0 0 0 0 0 0 0 0 0 0 0 0 0 0 0 0 0 0 0 0 0 0 0 0 0 0 0 0 0 0 0 0 0 0 0 0 0 0 0 0 0 0 0 0 0 0 0 0 0 0 0 0 0 0 0 0 0 0 0 0 0 0 0 0 0 0 0 0 0 0 0 0 0 0 0 0 0 0 0 0 0 0 0 0 0 0 0 0 0 0 0 0 0 0 0 0 0 0 0 0 0 0 0 0 0 0 0 0 0 0 0 0 0 0 0 0 0 0 0 0 0 0 0 0 0 0 0 0 0 0 0 0 0 0 0 0 0.00459770428786054 0.0835431185998971 0.0252069724839054 0 0 0 0 0 0 0 0 0 0.0711382729651785 0.0758657313791582 0.00954550689504913 0.0186691264060928 0.0222008652521237 0.0797252464494157 0.0164772758092395 0.0348531586267178 0.0128050888645411 0.171007426528547 0 0.00849840968750541 0.088899312431162 0.114516316096467 0 0 0 0 0 0 0 0 0 0 0 0 0 0 0 0 0 0 0 0 0 0 0 0 0 0 0 0 0 0 0 0 0 0 0 0 0 0 0.0206568374137971 0 0.03065355718105 0 0 0 0 0 0 0 0.00214957294836457 0 0.0815638724511106 0.0118440700187185 0.00539230433967439 0 0.00554517811997745 0 0 0.00464507476444654
0 0 0 0 0 0 0 0 0 0 0 0 0.000773417926484538 0 0 0.000211140605816714 0 0 0 0 0 0 0 0 0 0 0 0 0 0 0 0.00175358429124487 0.0022769430452144 0.0354860255394844 0.00315034357345086 0 0 0 0 0 0 0 0 0 0 0 0 0 0 0 0.000575685374031001 0 0 0 0.0545784627005133 0.00247163243562812 0.00742840091622914 0 0 0 0 0 0 0 0 0 0 0 0 0 0 0.0291594230310397 0 0 0 0 0.00241212104628282 0 0 0 0 0 0 0 0 0.000196151301360639 0.000490452216233002 0 0 0 0 0 0.000444422359805171 0.000610366841707491 0 0.000238454107080146 0 0 0 0 0.0082597976429536 0.0269845863230814 0 0 0 0 0 0 0 0 0 0 0 0 0.00149384084652262 0 0 0 0 0 0 0 0 0 0 0 0 0 0 0 0 0 0 0 0 0 0 0 0 0.0291240010683069 0 0 0 0 0.000430512166176371 0.0012066691538877 0 0.0090220798072341 0 0 0.0105272953739828 0.00453378567598806 0.000288120612697529 0.00126413317587134 0.0292399786906408 0 0 0 0 0 0 0 0 0 0 0 0 0 0 0.000355883014860921 0 0.000430025711751313 0 0 0 0 0 0 0 0 0 0 0 0 0 0 0 0.0133664141323196 0.0279416313101425 0.0282179522150984 0 0.00256977832705957 0 0 0 0.0140602343627854 0 0.00118352386847034 0 0 0 0.00283035269706247 0.00149092669294549 0 0.00269562088894896 0 0 0.000594300023267609 0 0 0 0 0 0 0.0130842007612728 0.00988047476005933 0 0 0 0 0 0 0 0 0 0 0 0 0 0 0 0 0 0 0 0.0032365898162191 0.00694799809351284 0 0 0 0.000326742528421265 0.00455246580768505 0.00427353751634829 0 0 0 0.0149450454699758 0.013306050004528 0 0 0 0.00044551381929205 0.000443045834226542 0.00176777527818476 0.000397298491667805 0.00973712318424849 0.00147530408975334 0 0.00419125546946239 0.00353778542766744 0 0 0 0 0 0 0 0 0 0 0 0 0 0 0 0 0 0 0 0 0 0 0 0.00467111262474052 0 0 0 0 0 0 0 0 0 0 0 0 0 0.0263382297875243 0.0321660937487967 0.113027023292023 0.0675225133536456 0.00505070466461998 0.00271676926493559 0.0248711369258071 0.0386965920053885 0.00636620315832514 0.000405624099270882 0.000807581442758435 0.00439214863093009 0 0.00755055518114152 0.0097402349948136 0.0010655584603728 0.0285997638301492 0.0155625510576711 0 0.00492898072951189 0.152603945301386
0 0 0 0 0 0 0 0 0 0 0 0 0 0 0 0 0 0 0 0 0 0 0 0 0 0 0 0 0 0 0 0 0 0 0 0 0 0 0 0 0 0 0 0 0 0 0 0 0 0 0 0 0 0 0 0 0 0 0 0 0 0 0 0 0 0 0 0 0 0 0 0 0 0 0 0 0 0 0 0 0 0 0 0 0 0 0 0 0 0 0 0 0 0 0 0 0 0 0 0 0 0 0 0 0 0 0 0 0 0 0 0 0 0 0 0 0 0 0 0 0 0 0 0 0 0 0 0 0 0 0 0 0 0 0 0 0 0 0 0 0 0 0 0 0 0 0 0 0 0 0 0 0 0 0 0 0 0 0 0 0 0 0 0 0 0 0 0 0 0 0 0 0 0 0 0 0 0 0 0 0 0 0 0 0 0 0 0 0 0.00236432774253439 0 0 0 0 0 0 0 0 0 0 0 0 0 0 0 0 0 0 0 0 0 0 0.000723239567736438 0 0 0 0 0 0 0 0 0 0 0 0 0 0 0.000542475124455517 0 0.00102783881650533 0 0.000699089281725101 0.000679784266431689 0.00215471777644196 0.00852694614271662 0.00478972434492277 0.0124918330908496 0 0 0 0 0 0 0 0 0 0.0302215997763891 0.0538803328805994 0.0117636895032961 0 0 0.0446721526893445 0.0361374093875809 0.0377599115912821 0.00257822381819603 0.0719622185736862 0.0840149978485762 0.0228170066474354 0 0.212441428761478 0 0 0 0 0 0 0 0 0 0 0 0 0 0 0 0 0 0 0 0 0 0 0 0 0 0 0 0 0 0 0 0 0 0 0 0 0 0 0.0667392420485985 0.00220693360885514 0.0632355298873099 0.00408613627165578 0 0 0 0.00149687665835355 0 0 0.00724826851600144 0 0.0812370017994594 0.0823530609957658 0.0259876132319359 0 0.0160309805619256 0 0 0.00712940878795517
0 0 0 0 0 0 0 0 0 0 0 0 0 0 0 0 0 0 0 0 0 0 0 0 0 0 0 0 0 0 0 0 0 0 0 0 0 0 0 0 0 0 0 0 0 0 0 0 0 0 0 0 0 0 0 0 0 0 0 0 0 0 0 0 0 0 0 0 0 0 0 0 0 0 0 0 0 0 0 0 0 0 0 0 0 0 0 0 0 0 0 0 0 0 0 0 0 0 0 0 0 0 0 0 0 0 0 0 0 0 0 0 0 0 0 0 0 0 0 0 0 0 0 0 0 0 0 0 0 0 0 0 0 0 0 0 0 0 0 0 0 0 0 0 0 0 0 0 0 0 0 0 0 0 0 0 0 0 0 0 0 0 0 0 0 0 0 0 0 0 0 0 0 0 0 0 0 0 0 0 0 0 0 0 0 0 0 0 0 0.00184429915720132 0 0 0 0 0 0 0 0 0 0 0 0 0 0 0 0 0 0 0 0 0 0 0.00360936059114785 0 0 0.00152241886709279 0 0 0 0 0 0 0 0 0 0 0 0.000692844774795451 0 0.00128613451672786 0 0.00136062488870089 0.0006480288892733 0.00249624548394731 0.00370099772344458 0.00260088871614658 0.00566830884128838 0 0 0 0 0 0 0 0 0 0.0285464749993799 0.0602241533940823 0.00686286970460104 0.0117703951493922 0.0100996117990244 0.0869225408009828 0.0702933207493405 0.0869940693201045 0.0230631881025765 0.0432813843056109 0.0436538899358602 0.00776860761836055 0.0856912297670983 0 0 0 0 0 0 0 0 0 0 0 0 0 0 0 0 0 0 0 0 0 0 0 0 0 0 0 0 0 0 0 0 0 0 0 0 0 0 0 0.0474152769660823 0.00254512253943053 0.0297623097997145 0.00347601152270559 0 0 0 0.010615617725344 0 0.00199545858549868 0.0207094630132813 0 0.0443975181939695 0.0844928371375621 0.146206306954789 0 0.0143392473247197 0 0.00159653629812389 0.00184640584259856
0 0 0 0 0 0 0 0 0 0 0 0 0 0 0 0 0 0 0 0 0 0 0 0 0 0 0 0 0 0 0 0 0 0 0 0 0 0 0 0 0 0 0 0 0 0 0 0 0 0 0 0 0 0 0 0.0211884298993554 0 0 0 0 0 0 0 0 0 0 0 0 0 0 0 0 0 0 0 0 0 0 0 0 0 0 0 0 0 0 0 0 0 0 0 0 0 0 0 0 0 0 0 0 0 0 0 0 0.0915154037858577 0 0 0 0 0.00557166953237473 0 0 0.0106471580251453 0 0 0.17830032958789 0.00755247502321684 0 0.0302464912957791 0 0 0 0 0 0 0 0 0 0 0 0 0 0 0 0 0 0 0 0 0 0 0 0 0 0 0 0 0 0 0 0 0 0 0 0 0 0 0 0 0 0 0 0 0 0 0 0 0.264452006552594 0 0 0 0 0 0 0 0 0 0 0 0 0 0 0 0 0 0 0 0 0 0 0 0 0 0 0 0 0 0 0 0 0 0 0 0 0 0 0 0.119641320653367 0 0 0 0 0 0 0 0 0 0 0 0 0 0 0 0 0 0 0 0 0 0 0.00477209899153577 0 0 0 0 0 0 0 0 0 0 0 0 0 0 0 0 0 0 0 0 0 0 0 0 0 0 0 0 0 0 0.0745410956548347 0 0.0898377959175618 0 0 0 0 0 0 0 0.0904436124791271 0 0 0 0 0 0 0 0 0 0 0 0 0 0 0 0 0 0 0 0 0 0 0 0 0 0 0 0 0 0 0.0112901126013609 0 0 0 0 0 0 0 0 0 0 0 0 0 0 0
0 0 0 0 0 0 0 0 0 0 0 0 0 0 0 0 0 0 0 0 0 0 0 0 0 0 0 0 0 0 0 0 0 0 0 0 0 0 0 0 0 0 0 0 0 0 0 0 0 0 0 0 0 0 0 0 0 0 0 0 0 0 0 0 0 0 0 0 0 0 0 0 0 0 0 0 0 0 0 0 0 0 0 0 0 0 0 0 0 0 0 0 0 0 0 0 0 0 0 0 0 0 0 0 0 0 0 0 0 0 0.00502979892834574 0 0 0 0 0.034261305350842 0.0164190778627969 0 0.030603664624146 0.00268939057286676 0 0 0 0 0 0 0 0 0 0 0 0 0 0 0 0 0 0 0 0 0 0 0 0 0 0 0 0 0 0 0 0 0 0 0 0 0 0 0 0 0 0.0121481224226395 0 0 0 0 0 0.208600993478505 0 0 0 0 0 0 0 0 0.0115291098151165 0 0 0 0 0 0 0 0 0 0 0 0 0 0 0 0 0 0 0 0 0 0 0 0 0 0 0.00340521274690624 0 0 0 0 0 0 0 0 0 0 0 0 0 0 0 0 0 0 0 0 0 0 0 0 0 0 0 0 0 0 0 0 0 0 0 0 0 0 0 0 0 0 0 0 0 0 0 0 0 0 0 0 0 0 0 0 0.063547311933641 0 0.0119888495416952 0.106825899835687 0 0 0.054098218445224 0.153144082880941 0 0 0 0.0553014190441595 0 0 0.230407542516489 0 0 0 0 0 0 0 0 0 0 0 0 0 0 0 0 0 0 0 0 0 0 0 0 0 0 0 0 0 0 0 0 0 0 0 0 0 0 0 0 0 0 0
0 0 0 0 0 0 0 0 0 0 0 0 0 0 0 0 0 0 0 0 0 0 0 0 0 0 0.0102603457113014 0 0 0 0 0 0 0 0 0 0 0 0 0 0 0 0 0 0 0 0 0 0.0104928861198727 0 0 0 0 0 0 0 0 0 0 0 0 0 0 0 0 0 0 0 0 0 0 0 0 0 0 0 0 0 0 0 0 0 0 0 0 0 0 0 0 0 0 0 0 0 0 0 0 0 0 0 0 0 0 0 0 0 0 0.0140683200426769 0.0270849983676256 0 0 0 0 0 0 0 0.00240739603509609 0.182461670273858 0 0.131713227151421 0.076699903373556 0 0 0 0 0 0 0 0 0 0 0 0 0 0 0 0 0 0 0 0 0 0 0 0 0 0 0 0 0 0 0 0 0 0 0 0 0 0 0 0 0 0 0 0 0 0 0.227990761858072 0 0 0 0 0 0.0969028611383391 0 0 0 0 0 0 0 0 0 0 0 0 0 0 0 0 0 0 0 0 0 0 0 0 0 0 0 0 0 0 0 0 0 0 0 0 0 0 0 0 0 0 0 0 0 0 0 0 0 0 0 0 0 0 0 0 0 0 0 0 0 0 0 0 0 0 0 0 0 0 0 0 0 0 0 0 0 0 0 0 0 0 0 0 0 0 0 0.00758336656953246 0 0.0713990471357328 0.0386541656905961 0 0.0126334803120762 0.0372606728891736 0 0.0523868973310695 0 0 0 0 0 0 0 0 0 0 0 0 0 0 0 0 0 0 0 0 0 0 0 0 0 0 0 0 0 0 0 0 0 0 0 0 0 0 0 0 0 0 0 0 0 0 0 0
0 0 0 0 0 0 0 0 0 0 0 0 0.00912516079624689 0 0 0 0 0 0 0 0 0 0 0 0 0 0 0 0 0 0 0 0 0 0 0 0 0 0 0 0 0 0 0 0 0 0 0 0 0 0 0 0 0 0 0 0 0 0 0 0 0 0 0 0 0 0 0 0 0 0 0 0 0 0 0 0 0 0 0 0 0 0 0 0 0 0 0 0 0 0 0 0 0 0 0 0 0 0 0 0 0 0 0 0.0309632856564706 0 0 0 0 0 0 0 0 0 0.0156824892131327 0.0869039501264916 0.0181158594255117 0 0.0494490218520305 0.038016487302904 0 0 0 0 0 0 0 0 0 0 0 0 0 0 0 0 0 0 0 0 0 0 0 0 0 0 0 0 0 0 0 0 0 0 0 0 0 0 0 0 0 0 0 0 0 0 0 0.459893888967089 0 0 0 0 0 0 0 0 0 0 0 0 0 0 0 0 0 0 0 0 0 0 0 0 0 0 0 0 0 0 0 0 0 0 0 0 0 0 0 0.019433715744694 0 0 0 0 0 0 0 0 0 0 0 0 0 0 0 0 0 0 0 0 0 0 0 0 0 0 0 0 0 0 0 0 0 0 0 0 0 0 0 0 0 0 0 0 0 0 0 0 0 0 0 0 0.048796248073788 0.0680616525081715 0.0719173714501235 0 0 0 0 0.0836408688833458 0 0 0 0 0 0 0 0 0 0 0 0 0 0 0 0 0 0 0 0 0 0 0 0 0 0 0 0 0 0 0 0 0 0 0 0 0 0 0 0 0 0 0 0 0 0 0 0 0 0
0 0 0 0 0 0 0 0 0 0 0 0 0.00227582340210083 0 0 0 0 0 0 0 0 0 0.0278907821398552 0 0 0 0.0209403266055893 0 0 0 0 0 0 0 0 0 0 0 0 0 0 0 0 0 0 0 0 0 0.0176149669161919 0 0 0 0 0 0 0 0 0 0 0 0 0 0 0 0 0 0.00199728542709267 0 0 0 0 0 0 0 0 0 0 0 0 0 0 0 0 0 0 0 0 0 0 0 0 0 0 0 0 0 0 0 0 0 0 0 0 0 0 0 0 0 0.00280051110090361 0 0 0 0 0 0 0 0 0.0137927377599127 0 0 0.162744427870739 0 0 0 0 0 0 0 0.0817305120173047 0 0 0 0 0 0 0 0 0 0 0 0 0 0 0 0 0 0 0 0 0 0 0 0 0 0 0 0 0 0 0 0 0 0 0 0 0 0 0.256099905729095 0.00737769948565887 0.106540537758196 0.0183031962918425 0.0178205616581615 0 0.152745930861988 0 0 0 0 0 0 0 0 0 0 0 0 0 0.00511719709297194 0 0 0 0 0 0 0 0 0 0 0 0 0 0 0 0 0 0 0 0.070506597111486 0 0 0 0 0 0 0 0 0 0 0 0 0 0 0 0 0 0 0 0 0 0 0 0 0 0 0 0 0 0 0 0 0 0 0 0 0 0 0 0 0 0 0 0 0 0 0 0 0 0 0 0 0 0 0.0230779226264726 0 0 0 0.00429101419273471 0 0 0.00633206395170239 0 0 0 0 0 0 0 0 0 0 0 0 0 0 0 0 0 0 0 0 0 0 0 0 0 0 0 0 0 0 0 0 0 0 0 0 0 0 0 0 0 0 0 0 0 0 0 0
0 0 0 0 0 0 0 0 0 0 0 0 0 0 0 0 0 0 0 0 0 0 0 0 0 0 0 0 0 0 0 0 0 0 0 0 0 0 0 0 0 0 0 0 0 0 0 0 0 0 0 0 0 0 0 0 0 0 0 0 0 0 0 0 0 0 0 0 0 0 0 0 0 0 0 0 0 0 0 0 0 0 0 0 0 0 0 0 0 0 0 0 0 0 0 0 0 0 0 0 0 0 0 0 0 0 0 0 0 0 0 0 0 0 0 0 0 0 0 0 0 0 0 0 0 0 0 0 0 0 0 0 0 0 0 0 0 0 0 0 0 0 0 0 0 0 0 0 0 0 0 0 0 0 0 0 0 0 0 0 0 0 0 0 0 0 0 0 0 0 0 0 0 0.0321130675796774 0 0 0 0 0 0 0 0 0 0 0 0 0 0 0 0 0 0 0 0 0 0 0 0 0 0 0 0 0 0 0 0 0 0 0 0 0 0 0 0 0 0 0 0 0 0 0 0 0 0 0 0 0 0 0 0 0 0 0 0 0 0 0 0 0 0 0 0 0 0 0 0 0 0 0 0 0 0 0 0 0 0 0 0 0 0 0 0 0 0 0 0 0.0406844051706709 0 0.050816745898207 0.0377545524247558 0 0 0 0.0400234784353312 0 0 0.411223922101721 0.0756816219375854 0.0376455539462499 0 0.167439141241783 0 0.106617511264018 0 0 0 0 0 0 0 0 0 0 0 0 0 0 0 0 0 0 0 0 0 0 0 0 0 0 0 0 0 0 0 0 0 0 0
0 0 0 0 0 0 0 0 0 0 0 0 0 0 0 0 0 0 0 0 0 0 0 0 0 0 0 0 0 0 0 0 0 0 0 0 0 0 0 0 0 0 0 0 0 0 0 0 0 0 0 0 0 0 0 0 0 0 0 0 0 0 0 0 0 0 0 0 0 0 0 0 0 0 0 0 0 0 0 0 0 0 0 0 0 0 0 0 0 0 0 0 0 0 0 0 0 0 0 0 0 0 0 0 0 0 0 0 0 0 0 0 0 0 0 0 0 0.0689899694696714 0 0 0 0 0 0 0 0 0 0 0 0 0 0 0 0 0 0 0 0 0 0 0 0 0 0 0 0 0 0 0 0 0 0 0 0 0 0 0 0 0 0 0 0 0 0 0 0 0 0 0 0 0 0 0 0.0614860248496185 0 0 0 0 0 0 0 0 0 0 0 0 0 0 0 0 0 0 0 0 0 0 0 0 0 0 0 0 0 0 0 0 0 0 0 0.077566520590727 0 0 0 0 0 0 0 0 0 0 0 0 0 0 0 0 0 0 0 0 0 0 0 0 0 0 0 0 0 0 0 0 0 0 0 0 0 0 0 0 0 0 0 0 0 0 0 0 0 0 0 0.0891513090667229 0.0329141943691609 0 0.0187249110586156 0.0499290740842722 0 0 0.231359335869745 0.162680053995687 0 0 0 0 0 0 0 0 0 0 0.20719860664578 0 0 0 0 0 0 0 0 0 0 0 0 0 0 0 0 0 0 0 0 0 0 0 0 0 0 0 0 0 0 0 0 0 0 0 0 0
0 0 0 0 0 0 0 0 0 0 0 0 0 0 0 0 0 0 0 0 0 0 0 0 0 0 0 0 0 0 0 0 0 0 0 0 0 0 0 0 0 0 0 0 0 0 0 0 0 0 0 0 0 0 0 0 0 0 0 0 0 0 0 0 0 0 0 0 0 0 0 0 0 0 0 0 0 0 0 0 0 0 0 0 0 0 0 0 0 0 0 0 0 0 0 0 0 0 0 0 0 0 0 0 0 0 0 0 0 0 0 0 0 0 0 0 0 0 0.0127469262826385 0.0255788963553875 0 0 0 0 0 0 0 0 0 0 0 0 0 0 0 0 0 0 0 0 0 0 0 0 0 0 0 0 0 0 0 0 0 0 0 0 0 0 0 0 0 0.0455116433199121 0 0 0 0 0 0.195804900630199 0 0 0 0 0 0 0 0 0.0412780020808505 0 0 0 0 0 0 0 0 0 0 0 0 0 0 0 0 0 0 0 0 0 0 0 0 0 0 0 0 0 0 0 0 0 0 0 0 0 0 0 0 0 0 0 0 0 0 0 0 0 0 0 0 0 0 0 0 0 0 0 0 0 0 0 0 0 0 0 0 0 0 0 0 0 0 0 0 0 0 0 0 0 0 0 0 0.302907628577883 0.116513471808305 0.259658530944824 0 0 0 0 0 0 0 0 0 0 0 0 0 0 0 0 0 0 0 0 0 0 0 0 0 0 0 0 0 0 0 0 0 0 0 0 0 0 0 0 0 0 0 0 0 0 0 0 0 0 0 0 0 0
0 0 0 0 0 0 0 0 0 0 0 0 0 0 0 0 0 0 0 0 0 0 0 0 0 0 0.00931597296865662 0 0 0 0 0 0 0 0 0 0 0 0 0 0 0 0 0 0 0 0 0 0 0 0 0 0 0.00448319763110738 0 0 0 0 0 0 0 0 0 0 0 0 0 0 0 0 0 0 0 0 0 0 0 0 0 0 0 0 0 0 0 0 0 0 0 0 0 0 0 0 0 0 0 0 0 0 0 0 0 0 0 0 0 0 0.00341864961846256 0 0 0 0 0 0 0 0 0 0 0 0 0 0 0 0 0 0 0 0 0 0 0 0 0 0 0 0 0 0 0 0 0 0 0 0 0 0 0 0 0 0 0 0 0 0 0 0 0 0 0 0 0 0 0 0 0 0 0 0 0 0 0 0 0.0763183436187421 0 0 0 0 0 0 0 0 0 0 0 0 0 0 0 0 0 0 0 0 0 0 0 0 0 0 0 0 0 0 0 0 0 0 0.00741116083494842 0.197407578937766 0 0 0.0053489470526693 0 0 0 0 0 0 0 0 0 0 0 0 0 0 0 0 0 0 0 0 0 0 0 0 0 0 0 0 0 0 0 0 0 0 0 0 0 0 0 0 0 0 0 0 0 0 0 0 0 0 0 0 0.0215568904471787 0.0799725144189716 0 0 0.21098894855094 0.0134667595979762 0 0 0 0 0 0.0357604079951881 0 0 0 0.25835206742445 0.0127338590165379 0.0634647018864044 0 0 0 0 0 0 0 0 0 0 0 0 0 0 0 0 0 0 0 0 0 0 0 0 0 0 0 0 0 0 0 0 0 0 0
0 0 0 0 0 0 0 0 0 0 0 0 0 0 0 0 0 0 0 0 0 0 0 0 0 0 0.00634717316426903 0 0 0 0 0 0 0 0 0 0 0 0 0 0 0 0 0 0 0 0 0 0 0 0 0 0 0.0222822712047618 0 0 0 0 0 0 0 0 0 0 0 0 0 0 0 0 0 0 0 0 0 0 0 0 0 0 0 0 0 0 0 0 0 0 0 0 0 0 0 0 0 0 0 0 0 0 0 0 0 0 0 0 0 0.0155252464408247 0.0258467210637012 0 0 0 0 0 0 0 0 0.0642753489095711 0 0 0 0 0 0 0 0 0 0 0 0 0 0 0 0 0 0 0 0 0 0 0 0 0 0 0 0 0 0 0 0 0 0 0 0 0 0 0 0 0 0 0 0 0 0 0 0 0 0.0130542598977392 0 0 0 0 0 0.193329057298621 0 0 0 0 0 0 0 0 0 0 0 0 0 0 0 0 0 0 0 0 0 0 0 0 0 0 0 0 0 0 0 0 0 0 0 0.105145647097311 0 0 0 0 0 0 0 0 0 0 0 0 0 0 0 0 0 0 0 0 0 0 0 0 0 0 0 0 0 0 0 0 0 0 0 0 0 0 0 0 0 0 0 0 0 0 0 0 0 0 0 0 0.0423196017127657 0 0.00856769065478885 0.01436658478391 0.0504420792778113 0 0.189262537448238 0 0.011844680518135 0 0 0 0 0 0.0213449220249457 0 0 0 0.146847419336725 0.0146862006414291 0.0515998025878937 0 0 0 0 0 0 0 0 0 0 0 0 0 0 0 0 0 0 0 0.0029127559365584 0 0 0 0 0 0 0 0 0 0 0 0 0 0 0
0 0 0 0 0 0 0 0 0 0 0 0 0 0 0 0 0 0 0 0 0 0 0 0 0 0 0.0350659517917661 0 0 0 0 0 0 0 0 0 0 0 0 0 0 0 0 0 0 0 0 0 0 0 0 0 0 0 0 0 0 0 0 0 0 0 0 0 0 0 0 0 0 0 0 0 0 0 0 0 0 0 0 0 0 0 0 0 0 0 0 0 0 0 0 0 0 0 0 0 0 0 0 0 0 0 0 0 0 0 0 0 0 0 0 0 0 0 0 0 0 0 0 0 0 0 0 0 0 0 0 0 0.0234188333510272 0 0 0 0 0 0 0 0 0 0 0 0 0 0 0 0 0 0 0 0 0 0 0 0 0 0 0 0 0 0 0 0 0 0 0 0 0 0 0 0 0 0 0 0.204208616355491 0.0976563065973605 0.231219403098506 0 0 0 0 0 0 0 0 0 0 0 0 0 0 0 0 0 0 0 0 0 0 0 0 0 0 0 0 0 0 0 0 0 0 0.0811061513248018 0 0 0 0 0 0 0 0 0 0 0 0 0 0 0 0 0 0 0 0 0 0 0 0 0 0 0 0 0 0 0 0 0 0 0 0 0 0 0 0 0 0 0 0 0 0 0 0 0 0 0 0 0 0 0 0 0 0 0.0586849722944307 0.0575416349042923 0 0 0 0 0 0 0 0 0 0.0780532363004919 0.106510340990526 0 0 0 0 0 0 0 0 0 0 0 0 0 0 0 0 0 0 0 0 0 0.0265345529913069 0 0 0 0 0 0 0 0 0 0 0 0 0 0 0
0 0 0 0 0 0 0 0 0 0 0 0 0 0 0 0 0 0 0 0 0 0 0 0 0 0 0 0 0 0 0 0 0 0 0 0 0 0 0 0 0 0 0 0 0 0 0 0 0 0 0 0 0 0 0 0 0 0 0 0 0 0 0 0 0 0 0 0 0 0 0 0 0 0 0 0 0 0 0 0 0 0 0 0 0 0 0 0 0 0 0 0 0 0 0 0 0 0 0 0 0 0 0 0 0 0 0 0 0 0 0 0 0 0 0 0 0 0 0 0 0 0 0 0 0 0 0 0 0 0 0 0 0 0 0 0 0 0 0 0 0 0 0 0 0 0 0 0 0 0 0 0 0 0 0 0 0 0 0 0 0 0.013014128056511 0 0 0 0 0 0 0 0 0 0 0 0 0 0.0465783897457523 0.0952569098900653 0 0 0 0 0 0 0 0 0 0 0 0 0 0 0 0 0 0 0 0 0 0 0 0 0 0 0 0 0 0 0 0 0 0 0 0 0 0 0 0.0289726443907057 0 0 0 0 0 0 0 0 0 0 0 0 0 0 0 0 0 0 0 0 0 0 0 0 0 0 0 0 0 0 0 0 0 0 0 0 0 0 0 0 0 0 0 0.0837759168947721 0.0600863955208677 0 0 0 0 0 0 0 0 0 0 0.0283426564549327 0.0443766229546345 0.461934569255105 0.137661766836653 0 0 0 0 0 0 0 0 0 0 0 0 0 0 0 0 0 0 0 0 0 0 0 0 0 0 0 0 0 0 0 0 0 0 0 0 0 0 0 0 0 0
0 0 0 0 0 0 0 0 0 0 0 0 0 0 0 0 0 0 0 0 0 0 0 0 0 0 0 0 0 0 0 0 0 0 0 0 0 0 0 0 0 0 0 0 0 0 0 0 0 0 0 0 0 0 0 0 0 0 0 0 0 0 0 0 0 0 0 0 0 0 0 0 0 0 0 0 0 0 0 0 0 0 0 0 0 0 0 0 0 0 0 0 0 0 0 0 0 0 0 0 0 0 0 0 0 0 0 0 0 0 0 0 0 0 0 0 0 0 0 0 0 0 0 0 0 0 0 0 0 0 0 0 0 0 0 0 0 0 0 0 0 0 0 0 0 0 0 0 0 0 0 0 0 0 0 0 0 0 0 0 0 0 0 0 0 0 0 0 0 0 0 0 0 0 0 0.0240399815231489 0.0650932078602762 0 0 0 0 0 0 0 0 0 0 0 0 0 0 0 0 0 0 0 0 0 0 0 0 0 0 0 0 0 0 0 0 0 0 0.15948123694149 0 0 0 0.0163049291734079 0.10348438266255 0 0 0 0.160187975950677 0 0 0 0 0 0.0181296241665669 0 0 0 0 0 0 0 0 0 0 0 0 0 0 0 0 0 0 0 0 0 0 0 0 0 0 0 0 0 0 0 0 0 0 0 0 0 0 0 0 0 0 0 0 0.0304836730368977 0 0.190027238538708 0.123703656999249 0.0612945958847414 0 0 0 0 0 0 0 0 0 0 0 0 0 0 0 0 0 0 0 0 0 0 0 0 0 0 0.0477694972622867 0 0 0 0 0 0 0 0 0 0 0 0 0 0 0
0 0 0 0 0 0 0 0 0 0 0 0 0 0 0 0 0 0 0 0 0 0 0 0 0 0 0 0 0 0 0 0 0 0 0 0 0 0 0 0 0 0 0 0 0 0 0 0 0 0 0 0 0 0 0 0 0 0 0 0 0 0 0 0 0 0 0 0 0 0 0 0 0 0 0 0 0 0 0 0 0 0 0 0 0 0 0 0 0 0 0 0 0 0 0 0 0 0 0 0 0 0 0 0 0 0 0 0 0 0 0 0 0 0 0 0 0 0 0 0 0 0 0 0 0 0 0 0 0 0 0 0 0 0 0 0 0 0 0 0 0 0 0 0 0 0 0 0 0 0 0 0 0 0 0 0 0 0 0 0 0 0.00297595526672408 0.00935480369255337 0 0.00466723953980878 0 0 0 0 0 0 0 0 0 0 0.0156576572001348 0.0562460415352424 0 0 0 0 0 0 0 0 0 0 0 0 0 0 0 0 0 0 0 0.0539045783727852 0 0 0 0 0 0 0 0 0 0 0 0 0 0 0.0111320714474485 0 0 0 0.0609306675980886 0.0132122846793828 0 0.00213805595505033 0 0.0423030327456626 0 0 0 0 0.00439968850266879 0.0163317338135723 0 0 0 0 0 0 0 0 0 0 0 0 0 0 0 0 0 0 0 0 0 0 0 0 0 0 0 0 0 0 0 0 0 0 0 0 0 0 0.00403928367445268 0 0 0 0 0 0.00553506998524542 0.0220372796123587 0 0.0346238444250955 0.109028065753953 0.0565011902387095 0.15798696770109 0.214097355435952 0.00476757128852779 0.00359118041067052 0.00643122417333277 0.0660522367158685 0 0 0 0 0 0 0 0 0 0 0 0 0 0 0 0 0 0 0 0.00751285751471091 0 0 0.0145420627209101 0 0 0 0 0 0 0 0 0 0 0 0
0 0 0 0 0 0 0 0 0 0 0 0 0 0 0 0 0 0 0 0 0 0 0 0 0 0 0 0 0 0 0 0 0 0 0 0 0 0 0 0 0 0 0 0 0 0 0 0 0 0 0 0 0 0 0 0 0 0 0 0 0 0 0 0 0 0 0 0 0 0 0 0 0 0 0 0 0 0 0 0 0 0 0 0 0 0 0 0 0 0 0 0 0 0 0 0 0 0 0 0 0 0 0 0 0 0 0 0 0 0 0 0 0 0 0 0 0 0 0 0 0 0 0 0 0 0 0 0 0 0 0 0 0 0 0 0 0 0 0 0 0 0 0 0 0 0 0 0 0 0 0 0 0 0 0 0 0 0 0 0 0 0.0138129617438847 0 0 0 0 0 0 0 0 0 0 0 0 0 0 0.0396024492113835 0 0 0 0 0 0 0 0 0 0 0 0 0 0 0 0 0 0 0 0 0 0 0 0 0 0 0.00298255775943073 0 0 0 0 0 0 0 0 0 0 0 0 0 0 0 0 0 0 0 0 0 0 0 0 0 0 0 0 0 0 0 0 0 0 0 0 0 0 0 0 0 0 0 0 0 0 0 0 0 0 0 0 0 0 0 0 0 0.116598471862393 0 0 0 0 0 0 0 0 0 0.215147723091906 0.0535688208210588 0.129289337714018 0 0.296471652351754 0.0454945098548055 0.0677266557012534 0.0193048598881125 0 0 0 0 0 0 0 0 0 0 0 0 0 0 0 0 0 0 0 0 0 0 0 0 0 0 0 0 0 0 0 0 0 0 0 0 0 0 0
0 0 0 0 0 0 0 0 0 0 0 0 0 0 0 0 0 0 0 0 0 0 0 0 0 0 0 0 0 0 0 0 0 0 0 0 0 0 0 0 0 0 0 0 0 0 0 0 0 0 0 0 0 0 0 0 0 0 0 0 0 0 0 0 0 0 0 0 0 0 0 0 0 0 0 0 0 0 0 0 0 0 0 0 0 0 0 0 0 0 0 0 0 0 0 0 0 0 0 0 0 0 0 0 0 0 0 0 0 0 0 0 0 0 0 0 0 0 0 0 0 0 0 0 0 0 0 0 0 0 0 0 0 0 0 0 0 0 0 0 0 0 0 0 0 0 0 0 0 0 0 0 0 0 0 0 0 0 0 0 0 0 0.00859828111662253 0 0.00388910991893659 0 0 0 0 0 0 0 0 0 0 0 0.0268579894561928 0.00349534437703863 0 0 0 0 0 0 0 0 0 0 0 0 0 0 0 0 0 0 0.0307598067547214 0 0 0 0 0 0 0 0 0 0 0 0 0 0 0 0 0 0 0.0600767456049368 0 0 0 0 0.0158796720714273 0 0 0 0 0.00512859691910326 0.00557637559254161 0 0 0 0 0 0 0 0 0 0 0 0 0 0 0 0 0 0 0 0 0 0 0 0 0 0 0 0 0 0 0 0 0 0 0 0 0 0 0 0 0 0 0 0 0.0463633465424551 0.0191936194939331 0.29439530345601 0.214382001230292 0 0.0339463334043552 0.14058224717122 0.0705228342271692 0 0 0 0 0 0 0 0 0 0 0 0 0 0 0 0 0 0 0 0 0 0 0 0.00678889961411709 0 0 0.0135634930489271 0 0 0 0 0 0 0 0 0 0 0 0
0 0 0 0 0 0 0 0 0 0 0 0 0 0 0 0 0 0 0 0 0 0 0 0 0 0 0 0 0 0 0 0 0 0 0 0 0 0 0 0 0 0 0 0 0 0 0 0 0 0 0 0 0 0 0 0 0 0 0 0 0 0 0 0 0 0 0 0 0 0 0 0 0 0 0 0 0 0 0 0 0 0 0 0 0 0 0 0 0 0 0 0 0 0 0 0 0 0 0 0 0 0 0 0 0 0 0 0 0 0 0 0 0 0 0 0 0 0 0 0 0 0 0 0 0 0 0 0 0 0 0 0 0 0 0 0 0 0 0 0 0 0 0 0 0 0 0 0 0 0 0 0 0 0 0 0 0 0 0 0 0 0 0 0 0 0 0 0 0 0 0 0 0 0.0159723237897734 0 0 0 0 0 0 0 0 0 0 0 0 0 0 0 0 0 0 0 0 0 0 0.00961858190200321 0 0 0 0 0 0 0 0 0 0 0 0 0.00863835308325469 0 0 0 0 0 0.00624961679962484 0 0 0 0 0 0 0 0 0 0 0 0 0 0 0 0 0 0 0 0 0 0 0 0 0 0 0 0 0 0 0 0 0 0 0 0 0 0 0 0 0 0 0 0 0 0 0 0 0 0.144771255628741 0 0 0.0296774903056155 0.0197476003219016 0 0 0 0.1970933825627 0.0424997146081249 0.0438545590689003 0 0.173240183413983 0.0615161221068874 0 0.0506235288185107 0 0.186558086291243 0 0 0 0 0 0 0 0 0 0 0 0 0 0 0 0 0 0 0 0 0 0 0.00993920129873665 0 0 0 0 0 0 0 0 0 0 0 0
0 0 0 0 0 0 0 0 0 0 0 0 0 0 0 0 0 0 0 0 0 0 0 0 0 0 0 0 0 0 0 0 0 0 0 0 0 0 0 0 0 0 0 0 0 0 0 0 0 0 0 0 0 0 0 0 0 0 0 0 0 0 0 0 0 0 0 0 0 0 0 0 0 0 0 0 0 0 0 0 0 0 0 0 0 0 0 0 0 0 0 0 0 0 0 0 0 0 0 0 0 0 0 0 0 0 0 0 0 0 0 0 0 0 0 0 0 0 0 0 0 0 0 0 0 0 0 0 0 0 0 0 0 0 0 0 0 0 0 0 0 0 0 0 0 0 0 0 0 0 0 0 0 0 0 0 0 0 0 0 0 0 0 0 0 0 0 0 0 0 0 0 0 0 0 0 0 0 0 0 0 0 0 0 0 0 0 0 0 0 0 0 0 0 0 0 0.0419759523954019 0 0 0 0 0 0 0 0 0 0 0 0 0 0 0 0 0 0 0.0301437416056123 0 0 0 0 0.00916298224475718 0 0 0 0 0 0.00275084840098467 0 0 0 0 0 0 0 0 0 0 0 0 0 0 0 0 0 0 0 0 0 0 0 0 0 0 0 0 0 0 0 0 0 0 0 0 0 0 0.0154863633528463 0 0 0 0 0 0 0 0.320324940145605 0.0367740699572164 0.105561949297243 0.10069401977434 0 0.181688622768004 0 0.00415197860500162 0 0.134285583015577 0 0 0 0 0 0 0 0 0 0 0 0 0 0 0 0 0 0 0 0 0 0 0.0169989484374107 0 0 0 0 0 0 0 0 0 0 0 0
0 0 0 0 0 0 0 0 0 0 0 0 0 0 0 0 0 0 0 0 0 0 0 0 0 0 0 0 0 0 0 0 0 0 0 0 0 0 0 0 0 0 0 0 0 0 0 0 0 0 0 0 0 0.00208614898639932 0 0 0 0 0 0 0 0 0 0 0 0 0 0 0 0 0 0 0 0 0 0 0 0 0 0 0 0 0 0 0 0 0 0 0 0 0 0 0 0 0 0 0 0 0 0 0 0 0 0 0 0 0 0 0 0 0 0 0 0 0 0 0 0 0 0 0 0 0 0 0 0 0 0 0 0 0 0 0 0 0 0 0 0 0 0 0 0 0 0 0 0 0 0 0 0 0 0 0 0 0 0 0 0 0 0 0 0 0.00890591282160839 0 0.00681858950404393 0 0 0 0 0 0 0 0 0 0 0.0274642639396439 0.068857593243184 0 0 0 0 0 0 0 0 0 0 0 0 0 0 0 0 0 0 0 0.0322579366819133 0 0 0 0 0 0 0 0 0 0 0 0 0 0 0.0053140319785479 0 0 0 0.0288393939735511 0 0 0 0 0.0413062772172501 0 0 0 0 0 0.0097464668169529 0 0 0 0 0 0 0 0 0 0 0 0 0 0 0 0 0 0 0 0 0 0 0 0 0 0 0 0 0 0 0 0 0 0 0 0 0 0 0.00714311191429726 0 0 0 0 0 0 0 0.402527486477744 0.00971993743245224 0.0491045150505603 0.0331557413086835 0.168477721855372 0 0.018305468693627 0 0.035456700767937 0.0409176084655941 0 0 0 0 0 0 0 0 0 0 0 0 0 0 0 0 0 0 0 0 0 0 0.00359509287063813 0 0 0 0 0 0 0 0 0 0 0 0
0 0 0 0 0 0 0 0 0 0 0 0 0 0 0 0 0 0 0 0 0 0 0 0 0 0 0.0467180474395322 0 0 0 0 0 0 0 0 0 0 0 0 0 0 0 0 0 0 0 0 0 0 0 0 0 0 0.0338493559758877 0 0 0 0 0 0 0 0 0 0 0 0 0 0 0 0 0 0 0 0 0 0 0 0 0 0 0 0 0 0 0 0 0 0 0 0 0 0 0 0 0 0 0 0 0 0 0 0 0 0 0 0 0 0 0 0 0 0 0 0 0 0 0 0 0 0 0 0 0 0 0 0 0 0 0 0 0 0 0 0 0 0 0 0 0 0 0 0 0 0 0 0 0 0 0 0 0 0 0 0 0 0 0 0 0 0 0 0 0 0 0.038381850731776 0 0 0 0 0 0 0 0 0 0 0 0 0 0 0 0 0 0 0 0 0 0 0 0 0 0 0 0 0 0 0 0 0 0 0 0 0 0 0 0 0 0 0 0 0.0176510547077868 0 0 0 0 0 0 0 0 0 0 0 0 0 0 0 0 0 0 0 0 0 0 0 0 0 0 0 0 0 0 0 0 0 0 0 0 0 0 0 0 0 0 0 0 0 0 0 0 0 0 0 0 0 0 0 0 0 0 0 0 0.0371898148098324 0 0 0.0416086698842066 0 0 0 0 0.0849734500507444 0 0.0150253530137413 0.684602403386492 0 0 0 0 0 0 0 0 0 0 0 0 0 0 0 0 0 0 0 0 0 0 0 0 0 0 0 0 0 0 0 0 0 0 0 0
0 0 0 0 0 0 0 0 0 0 0 0 0 0 0 0 0 0 0 0 0 0 0 0 0 0 0.00453160616677995 0 0 0 0 0 0 0 0 0 0 0 0 0 0 0 0 0 0 0 0 0 0 0 0 0 0 0.00650143214640386 0 0 0 0 0 0 0 0 0 0 0 0 0 0 0 0 0 0 0 0 0 0 0 0 0 0 0 0 0 0 0 0 0 0 0 0 0 0 0 0 0 0 0 0 0 0 0 0 0 0 0 0 0 0 0 0 0 0 0 0 0 0 0 0 0 0 0 0 0 0 0 0 0 0 0 0 0 0 0 0 0 0 0 0 0 0 0 0 0 0 0 0 0 0 0 0 0 0 0 0 0 0 0 0 0 0 0 0 0 0 0 0 0 0 0 0 0 0 0 0.0398416493492255 0 0 0 0 0 0 0 0 0 0 0 0 0 0 0 0 0 0 0 0 0 0 0.015935479659678 0 0 0 0 0 0 0 0 0 0 0 0.0165301678196855 0.131934740953087 0 0 0 0 0 0.0275090704021808 0 0 0 0 0 0 0 0 0 0 0.00494266139109284 0 0 0 0 0 0 0 0 0 0 0 0 0 0 0 0 0 0 0 0 0 0 0 0 0 0 0 0 0 0 0 0 0 0 0 0 0 0 0.054575128400887 0.0550299435408484 0 0.198504545493865 0.125782401696508 0.0187796067281557 0 0 0.0115980633816104 0 0 0.0468690578225822 0.00661353827419256 0 0.00556014735753058 0 0.0107624522374686 0.211990604893493 0 0 0 0 0 0 0 0 0 0 0 0 0 0 0 0 0 0 0 0 0 0 0.00620770228472506 0 0 0 0 0 0 0 0 0 0 0 0
0 0 0 0 0 0 0 0 0 0 0 0 0 0 0 0 0 0 0 0 0 0 0 0 0 0 0.0157442092900442 0 0 0 0 0 0 0 0 0 0 0 0 0 0 0 0 0 0 0 0 0 0 0 0 0 0 0.0289536218860045 0 0 0 0 0 0 0 0 0 0 0 0 0 0 0 0 0 0 0 0 0 0 0 0 0 0 0 0 0 0 0 0 0 0 0 0 0 0 0 0 0 0 0 0 0 0 0 0 0 0 0 0 0 0 0 0 0 0 0 0 0 0 0 0 0 0 0 0 0 0 0 0 0 0 0 0 0 0 0 0 0 0 0 0 0 0 0 0 0 0 0 0 0 0 0 0 0 0 0 0 0 0 0 0 0 0 0 0 0 0 0.0614464149282838 0 0 0 0 0 0 0 0 0.0114680431168215 0 0 0.0931072317393152 0 0 0 0 0 0 0 0 0 0 0 0 0 0 0 0 0 0 0 0 0 0 0 0 0 0 0 0 0 0 0 0 0.0128931186262002 0 0 0 0 0 0 0 0 0 0 0.0159568714765734 0 0 0 0 0 0 0 0 0 0 0 0 0 0 0 0 0 0 0 0 0 0 0 0 0 0 0 0 0 0 0 0 0 0 0 0 0 0 0 0 0 0 0 0 0 0 0 0.0190521120678792 0.0244955726587019 0 0 0 0.0404451525600149 0 0 0 0 0.118600607485302 0.493315330709768 0.0209573232746672 0 0.0435643901804247 0 0 0 0 0 0 0 0 0 0 0 0 0 0 0 0 0 0 0 0 0 0 0 0 0 0 0 0 0 0 0 0 0 0 0
0 0 0 0 0 0 0 0 0 0 0 0 0 0 0 0 0 0 0 0 0 0 0 0 0 0 0 0 0 0 0 0 0 0 0 0 0 0 0 0 0 0 0 0 0 0 0 0 0 0 0 0 0 0.0118660066567867 0 0 0 0 0 0 0 0 0 0 0 0 0 0 0 0 0 0 0 0 0 0 0 0 0 0 0 0 0 0 0 0 0 0 0 0 0 0 0 0 0 0 0 0 0 0 0 0 0 0 0 0.00437776506684983 0 0 0 0 0 0 0 0 0 0 0 0 0 0 0 0 0 0 0 0 0 0 0 0 0 0 0 0 0 0 0 0 0 0 0 0 0 0 0 0 0 0 0 0 0 0 0 0 0 0 0 0 0 0 0 0 0 0 0 0 0 0 0 0 0 0 0 0.0193180441035325 0 0 0 0 0 0 0 0 0 0 0 0 0 0 0 0 0 0 0 0 0 0 0.0065836101062842 0 0 0 0 0 0 0 0 0 0 0 0 0.0212095843297304 0 0 0 0 0 0.00889072728199469 0 0 0 0 0 0 0 0 0 0 0 0 0 0 0 0 0 0 0 0 0 0 0 0 0 0 0 0 0 0 0 0 0 0 0 0 0 0 0 0 0 0 0 0 0 0 0 0 0 0.0312314058111195 0 0 0.0438243994668637 0.0397216077810467 0 0 0 0.191717164669109 0 0 0.155229086102671 0.192235400964528 0.0631683412290294 0 0.190520550880187 0.0201063055502675 0 0 0 0 0 0 0 0 0 0 0 0 0 0 0 0 0 0 0 0 0 0 0 0 0 0 0 0 0 0 0 0 0 0 0 0
0 0 0 0 0 0 0 0 0 0 0 0 0 0 0 0.00118621372689333 0 0 0 0 0 0 0 0 0 0 0 0 0 0 0 0 0 0 0 0 0 0 0.00323868497286302 0.00573151239562263 0 0 0 0 0 0 0 0.0274735290934743 0 0 0 0 0 0 0 0 0 0 0 0 0 0 0 0 0 0 0 0 0 0 0 0 0 0 0 0 0 0 0 0 0 0 0 0 0 0 0 0 0 0 0 0 0 0 0 0 0 0 0 0 0 0 0 0 0 0 0 0 0 0 0 0 0 0 0 0 0 0 0 0 0 0 0 0 0 0 0 0 0 0 0 0 0 0 0 0 0 0 0 0 0 0 0 0 0 0 0 0 0 0 0 0 0 0 0 0 0 0 0 0 0 0 0 0 0 0 0 0.0378789384059047 0 0.0167554799269008 0 0.145756199075062 0 0 0 0 0.00133714288841447 0 0 0 0 0 0 0 0 0 0 0.0399121506387201 0.0339850772135633 0.0545722647271104 0 0.113452931334052 0 0 0 0.00193956575645868 0 0.0118789283741051 0 0 0 0.0563634775918969 0.155944178632721 0.00411604805418108 0.216655345677854 0 0 0.00864665690120217 0 0 0 0 0 0 0 0 0 0 0 0 0 0 0 0.0100354847410013 0 0 0 0 0 0 0 0 0 0 0 0 0.000706873075832802 0.013998214613089 0 0 0 0 0 0 0 0 0.00186100494225249 0 0 0 0 0 0 0 0 0 0 0.0164390402515677 0 0 0 0 0 0 0 0 0 0 0 0 0 0 0 0 0 0 0 0 0 0 0 0 0 0 0 0 0 0 0 0 0 0 0 0 0 0 0 0 0.00249576850035844 0.00190302525458988 0.00262133233171297 0 0.000866072843137389 0 0 0 0 0 0 0 0 0 0 0 0 0.000756107077372298 0 0.0114927509820858
0 0 0 0 0 0 0 0 0 0 0 0 0 0 0 0 0 0 0 0 0 0 0 0 0 0 0 0 0 0 0 0 0 0 0 0 0 0 0 0 0 0 0 0 0 0 0 0 0 0 0 0 0 0 0 0 0 0 0 0 0 0 0 0 0 0 0 0 0 0 0 0 0 0 0 0 0 0 0 0 0 0 0 0 0 0 0 0 0 0 0 0 0 0 0 0 0 0 0 0 0 0 0 0 0 0 0 0 0 0 0 0 0 0 0 0 0 0 0 0 0 0 0 0 0 0 0 0 0 0 0 0 0 0 0 0 0 0 0 0 0 0 0 0 0 0 0 0 0 0 0 0 0 0 0 0 0 0 0 0 0 0 0 0 0 0 0 0 0 0 0 0 0 0 0 0 0 0 0 0 0 0 0.192905905206931 0.0468720478302041 0 0 0 0 0 0 0 0 0 0 0 0 0 0 0.0223161933606153 0 0 0 0 0 0 0 0.0219545883756053 0 0 0 0 0 0 0 0 0 0 0 0 0 0 0 0 0 0.137309587789223 0 0 0 0 0 0.0358384211864132 0 0 0 0 0 0 0 0.265510051764321 0 0.0404239206582984 0 0 0 0 0 0 0 0 0 0 0 0 0 0 0 0 0 0 0 0 0 0 0 0 0 0 0 0 0 0 0 0 0 0 0 0 0 0 0 0 0 0 0 0 0 0 0 0 0 0 0 0.0643788366039568 0 0.130622304146138 0 0 0 0 0 0 0 0 0 0 0 0 0 0 0 0 0 0 0 0 0.0418681430782939 0 0
0 0 0 0 0 0 0 0 0 0 0 0 0 0 0 0 0 0 0 0 0 0 0 0 0 0 0 0 0 0 0 0 0 0 0 0 0 0 0 0 0 0 0 0 0 0 0 0 0 0 0 0 0 0 0 0 0 0 0 0 0 0 0 0 0 0 0 0 0 0 0 0 0 0 0 0 0 0 0 0 0 0 0 0 0 0 0 0 0 0 0 0 0 0 0 0 0 0 0 0 0 0 0 0 0 0 0 0 0 0 0 0 0 0 0 0 0 0 0 0 0 0 0 0 0 0 0 0 0 0 0 0 0 0 0 0 0 0 0 0 0 0 0 0 0 0 0 0 0 0 0 0 0 0 0 0 0.0106194705120721 0.013279958235562 0 0.0461299477310187 0.0469540373950664 0 0.00812559338528807 0.00759342094105323 0 0 0.0183626656212438 0 0 0 0 0 0 0 0 0 0.00444206526542844 0.0210276592972837 0.00148451870328191 0.00183213457956012 0.00172878564204602 0 0.0289671403383248 0.0273027287444702 0.00274820186934018 0 0 0 0 0 0 0 0 0.0111369804154298 0 0 0.00214902235072564 0 0.00673732461643077 0 0 0 0 0 0 0 0.00703298196853045 0 0 0 0 0 0 0 0 0.00264276105687809 0 0.0126382539625073 0 0 0 0 0 0 0 0 0 0 0 0 0.0078942986080962 0 0 0 0 0 0 0 0 0 0 0 0 0.00337292104691098 0 0 0 0 0 0 0 0 0 0 0 0 0 0 0 0 0 0 0 0 0 0 0 0 0 0 0 0 0 0 0 0 0 0 0 0 0 0 0 0 0 0 0.117611677932848 0.0135295640347619 0.209250222065583 0.147491527523611 0.0821597721738539 0 0.00163277938001691 0.00114016262739598 0 0.0349930243154987 0.0512542265731548 0 0 0 0 0 0 0 0 0 0 0.00299562728208459 0 0.0437385438046419 0 0 0 0 0 0 0 0
0 0 0 0 0 0 0 0 0 0 0 0 0 0 0 0 0 0 0 0 0 0 0 0 0 0 0 0 0 0 0 0 0 0 0 0 0 0 0 0 0 0 0 0 0 0 0 0 0 0 0 0 0 0 0 0 0 0 0 0 0 0 0 0 0 0 0 0 0 0 0 0 0 0 0 0 0 0 0 0 0 0 0 0 0 0 0 0 0 0 0 0 0 0 0 0 0 0 0 0 0 0 0 0 0 0 0 0 0 0 0 0 0 0 0 0 0 0 0 0 0 0 0 0 0 0 0 0 0 0 0 0 0 0 0 0 0 0 0 0 0 0 0 0 0 0 0 0 0 0 0 0 0 0 0 0 0 0 0 0.0191878807006925 0.104452582652675 0 0 0 0 0 0.0244239252156001 0 0 0 0 0 0 0 0 0 0 0.00552218414964832 0 0 0 0 0 0 0 0 0 0 0 0 0 0 0 0.00467325024610628 0.025483153154761 0 0.00388646906071733 0 0.0104893074269134 0 0 0 0 0 0 0 0.015885837880149 0 0 0 0 0 0 0 0 0.0100630372451137 0 0 0 0 0 0 0 0 0 0 0 0 0 0 0 0 0 0 0 0 0 0 0 0 0 0 0 0.00583553317446947 0 0.00334760584522698 0 0 0 0 0 0 0 0 0 0 0 0 0 0 0 0 0 0 0 0 0 0 0 0 0 0 0 0 0 0 0 0 0 0 0 0 0 0 0 0.285181247920963 0 0.0439214785623305 0.0539094277180523 0.17611808449288 0.0926357487357467 0 0 0 0 0.0563678845076416 0.0319447626442921 0 0 0 0 0 0 0 0 0.020973069862789 0 0 0 0.00569752880323234 0 0 0 0 0 0 0 0
0 0 0 0 0 0 0 0 0 0 0 0 0 0 0 0 0 0 0 0 0 0 0 0 0 0 0 0 0 0 0 0 0 0 0 0 0 0 0 0 0 0 0 0 0 0 0 0 0 0 0 0 0 0 0 0 0 0 0 0 0 0 0 0 0 0 0 0 0 0 0 0 0 0 0 0 0 0 0 0 0 0 0 0 0 0 0 0 0 0 0 0 0 0 0 0 0 0 0 0 0 0 0 0 0 0 0 0 0 0 0 0 0 0 0 0 0 0 0 0 0 0 0 0 0 0 0 0 0 0 0 0 0 0 0 0 0 0 0 0 0 0 0 0 0 0 0 0 0 0 0 0 0 0 0 0 0 0.0105816736926728 0.00983808456477766 0 0.190310456907896 0 0 0 0 0 0.112685523886115 0 0 0 0 0 0 0 0 0 0 0.0198338711563163 0 0 0 0 0 0 0 0 0 0 0 0 0 0 0 0 0.0145909468349054 0 0 0 0.0151559170322013 0 0 0 0 0 0 0 0.0208707936838498 0 0 0 0 0 0 0 0 0.00401543871089886 0 0 0 0 0 0 0 0 0 0 0 0 0 0 0 0 0 0 0 0 0 0 0 0 0 0 0 0 0 0 0 0 0 0 0 0 0 0 0 0 0 0 0 0 0 0 0 0 0 0 0 0 0 0 0 0 0 0 0 0 0 0 0 0 0 0 0 0 0 0.0456424781806454 0.0611071243514002 0 0 0.0352945474626515 0.100025615319989 0 0 0 0 0.339770042336532 0.0202774858791488 0 0 0 0 0 0 0 0 0 0 0 0 0 0 0 0 0 0 0 0 0
0 0 0 0 0 0 0 0 0 0 0 0 0 0 0 0 0 0 0 0 0 0 0 0 0 0 0 0 0 0 0 0 0 0 0 0 0 0 0 0 0 0 0 0 0 0 0 0 0 0 0 0 0 0 0 0 0 0 0 0 0 0 0 0 0 0 0 0 0 0 0 0 0 0 0 0 0 0 0 0 0 0 0 0 0 0 0 0 0 0 0 0 0 0 0 0 0 0 0 0 0 0 0 0 0 0 0 0 0 0 0 0 0 0 0 0 0 0 0 0 0 0 0 0 0 0 0 0 0 0 0 0 0 0 0 0 0 0 0 0 0 0 0 0 0 0 0 0 0 0 0 0 0 0 0 0 0.0171023374541299 0.0436882258830556 0 0.125064624445619 0.016380763212326 0 0.0143895969436653 0.0148003111574674 0 0 0 0 0 0 0 0 0 0 0 0.0106520382035135 0.0339751067148759 0.0315496579591057 0.00270178318968209 0.00279256234903452 0.0030909312781988 0 0.0156196263761781 0.0139513886649338 0.00392799978765295 0 0 0 0 0 0 0 0 0.0318259245775063 0 0 0 0 0.00345621481431211 0 0 0 0 0 0 0 0 0 0 0 0 0 0 0 0 0.00201523618468157 0 0.00536793150861694 0 0 0 0 0 0 0 0 0 0 0 0 0.00356348385022608 0 0 0 0 0 0 0 0 0 0 0 0 0.00688400723627446 0 0.00178855178463788 0 0 0 0 0 0 0 0 0 0 0 0 0 0 0 0 0 0 0 0 0 0 0 0 0 0 0 0 0 0 0 0 0 0 0 0 0 0 0 0.440225095502924 0.0467738448985332 0 0 0.072727456857734 0.00649647520435712 0 0 0 0 0 0 0 0 0 0 0 0 0 0 0 0 0 0 0.0291888239607579 0 0 0 0 0 0 0 0
0 0 0 0 0 0 0 0 0 0 0 0 0 0 0 0 0 0 0 0 0 0 0 0 0 0 0 0 0 0 0 0 0 0 0 0 0 0 0 0 0 0 0 0 0 0 0 0 0 0 0 0 0 0 0 0 0 0 0 0 0 0 0 0 0 0 0 0 0 0 0 0 0 0 0 0 0 0 0 0 0 0 0 0 0 0 0 0 0 0 0 0 0 0 0 0 0 0 0 0 0 0 0 0 0 0 0 0 0 0 0 0 0 0 0 0 0 0 0 0 0 0 0 0 0 0 0 0 0 0 0 0 0 0 0 0 0 0 0 0 0 0 0 0 0 0 0 0 0 0 0 0 0 0 0 0 0 0 0 0.0588884445007966 0.114038870600526 0 0 0 0 0 0.0342298244270934 0 0 0 0 0 0 0 0 0 0 0.0226946790048328 0 0 0 0 0.00140975440330442 0 0 0 0 0 0 0 0 0 0 0.00649330526954985 0.0166795520144497 0 0.00954820557208385 0 0.00454480168182225 0 0 0 0 0 0 0 0.016120442227731 0 0 0 0 0 0 0 0 0.0452014837561052 0 0.00354010191210819 0 0 0 0 0 0 0 0 0.00341698895210763 0 0 0 0 0 0 0 0 0 0 0 0 0 0 0 0 0 0 0.00338245111918586 0 0 0 0 0 0 0 0 0 0 0 0 0 0 0 0 0 0 0 0 0 0 0 0 0 0 0 0 0 0 0 0 0 0 0 0 0 0 0 0.191016633016492 0.0940670547265887 0.0135495950501809 0.0447706752590262 0 0.147141587339833 0 0 0 0 0.054977687925745 0.079820474693407 0 0 0 0 0 0.00562550839812126 0 0 0.0167167176663264 0.00235106376977413 0.00285236663382272 0 0.00692173007898575 0 0 0 0 0 0 0 0
0 0 0 0 0 0 0 0 0 0 0 0 0 0 0 0 0 0 0 0 0 0 0 0 0 0 0 0 0 0 0 0 0 0 0 0 0 0 0 0 0 0 0 0 0 0 0 0 0 0 0 0 0 0 0 0 0 0 0 0 0 0 0 0 0 0 0 0 0 0 0 0 0 0 0 0 0 0 0 0 0 0 0 0 0 0 0 0 0 0 0 0 0 0 0 0 0 0 0 0 0 0 0 0 0 0 0 0 0 0 0 0 0 0 0 0 0 0 0 0 0 0 0 0 0 0 0 0 0 0 0 0 0 0 0 0 0 0 0 0 0 0 0 0 0 0 0 0 0 0 0 0 0 0 0 0 0 0.0138198819689817 0.00493138722922311 0.0150875912600066 0.150963841990358 0.0109328163087116 0 0 0 0 0.0636956766909791 0 0 0 0 0 0 0 0 0 0 0.0287762473947727 0 0 0 0 0 0 0 0 0 0 0 0 0 0 0 0.00174512742979536 0.00853818450502811 0 0.00340600826657447 0 0.00409835463541872 0 0 0 0 0 0 0 0.0158427969811318 0 0 0 0 0 0 0 0 0.016821817486528 0 0 0 0 0 0 0 0 0 0 0 0 0 0 0 0 0 0 0 0 0 0 0 0 0 0 0 0 0 0.00238446260191553 0 0 0 0 0 0 0 0 0 0 0 0 0 0 0 0 0 0 0 0 0 0 0 0 0 0 0 0 0 0 0 0 0 0 0 0 0 0 0 0.113284538503856 0.0526768152547881 0.0408824798168065 0.00425775168867916 0.156654450719114 0 0 0 0 0 0.0865361332665052 0.156196799982063 0 0 0.00384104628672204 0 0 0.019419127957286 0 0 0.00613432696545001 0.0128067092409943 0.00421224899887648 0 0.00205337656943417 0 0 0 0 0 0 0 0
0 0 0 0 0 0 0 0 0 0 0 0 0 0 0 0 0 0 0 0 0 0 0 0 0 0 0 0 0 0 0 0 0 0 0 0 0 0 0 0 0 0 0 0 0 0 0 0 0 0 0 0 0 0 0 0 0 0 0 0 0 0 0 0 0 0 0 0 0 0 0 0 0 0 0 0 0 0 0 0 0 0 0 0 0 0 0 0 0 0 0 0 0 0 0 0 0 0 0 0 0 0 0 0 0 0 0 0 0 0 0 0 0 0 0 0 0 0 0 0 0 0 0 0 0 0 0 0 0 0 0 0 0 0 0 0 0 0 0 0 0 0 0 0 0 0 0 0 0 0 0 0 0 0 0 0 0 0 0 0 0 0 0 0 0 0 0 0 0 0 0 0 0 0 0 0 0 0 0 0.143559308459948 0 0 0.0228895350079394 0.505467099575224 0.0550878055042525 0 0 0 0 0 0 0 0.0241630052433901 0.00763194111391094 0 0 0 0 0 0.0159163600724828 0 0 0 0 0 0.0113567359864416 0 0 0 0 0 0 0 0 0 0 0 0 0 0.0738869569747178 0 0 0 0 0 0 0 0 0.0153579901127892 0 0 0 0 0 0 0 0 0 0 0 0 0 0 0.00203425286258203 0 0 0 0 0 0 0 0 0 0 0.000832689774708389 0 0 0 0 0 0 0 0 0 0 0 0 0 0 0 0 0 0 0 0 0 0 0 0 0 0 0 0 0 0 0 0 0 0 0 0 0 0.0181668520167558 0.0984161362453188 0 0 0 0 0 0 0 0 0 0 0 0 0 0 0.00523333104953893 0 0 0 0 0 0 0 0 0
0 0 0 0 0 0 0 0 0 0 0 0 0 0 0 0 0 0 0 0 0 0 0 0 0 0 0 0 0 0 0 0 0 0 0 0 0 0 0 0 0 0 0 0 0 0 0 0 0 0 0 0 0 0 0 0 0 0 0 0 0 0 0 0 0 0 0 0 0 0 0 0 0 0 0 0 0 0 0 0 0 0 0 0 0 0 0 0 0 0 0 0 0 0 0 0 0 0 0 0 0 0 0 0 0 0 0 0 0 0 0 0 0 0 0 0 0 0 0 0 0 0 0 0 0 0 0 0 0 0 0 0 0 0 0 0 0 0 0 0 0 0 0 0 0 0 0 0 0 0 0 0 0 0 0 0 0 0 0 0 0 0 0 0 0 0 0 0 0 0 0 0 0 0 0 0 0 0 0 0 0 0 0 0.0308024642164141 0 0 0 0 0 0 0 0 0 0 0 0 0 0 0 0 0 0 0 0 0 0 0 0 0 0 0 0 0 0 0 0 0 0 0 0 0 0 0 0 0 0 0 0 0 0 0 0 0 0 0 0 0 0 0.641857511636533 0 0 0 0 0 0 0 0 0 0 0 0 0 0 0 0 0 0 0 0 0 0 0 0 0 0 0 0 0 0 0 0 0 0 0 0 0 0 0 0 0 0 0 0 0 0.0563134141161445 0.0274167762506641 0 0 0 0 0 0.0911444745335983 0 0.152465359246646 0 0 0 0 0 0 0 0 0 0 0 0 0 0 0 0 0 0 0 0 0 0 0 0
0 0 0 0 0 0 0 0 0 0 0 0 0 0 0 0 0 0 0 0 0 0 0 0 0 0 0 0 0 0 0 0 0 0 0 0 0 0 0 0 0 0 0 0 0 0 0 0 0 0 0 0 0 0 0 0 0 0 0 0 0 0 0 0 0 0 0 0 0 0 0 0 0 0 0 0 0 0 0 0 0 0 0 0 0 0 0 0 0 0 0 0 0 0 0 0 0 0 0 0 0 0 0 0 0 0 0 0 0 0 0 0 0 0 0 0 0 0 0 0 0 0 0 0 0 0 0 0 0 0 0 0 0 0 0 0 0 0 0 0 0 0 0 0 0 0 0 0 0 0 0 0 0 0 0 0 0 0 0 0 0 0 0 0 0 0 0 0 0 0 0 0 0 0 0 0 0 0 0 0.0220572048100628 0 0 0.134987233713609 0.463349620984623 0 0 0 0 0 0 0 0 0 0 0 0 0 0 0 0 0 0 0 0 0 0 0 0 0 0 0 0 0 0.122400636250306 0 0 0 0 0 0 0 0 0 0 0 0 0 0 0 0 0 0 0 0 0 0 0 0 0.0273094503683704 0 0 0 0 0 0 0 0 0 0 0 0 0 0 0 0 0 0 0 0 0 0 0 0 0 0 0 0 0 0 0 0 0 0 0 0 0 0 0 0 0 0 0 0 0 0 0.00661488906614966 0 0 0 0 0 0.170601899009739 0.05267906579714 0 0 0 0 0 0 0 0 0 0 0 0 0 0 0 0 0 0 0 0 0 0 0 0 0
0 0 0 0 0 0 0 0 0 0 0 0 0 0 0 0 0 0 0 0 0 0 0 0 0 0 0 0 0 0 0 0 0 0 0 0 0 0 0 0 0 0 0 0 0 0 0 0 0 0 0 0 0 0 0 0 0 0 0 0 0 0 0 0 0 0 0 0 0 0 0 0 0 0 0 0 0 0 0 0 0 0 0 0 0 0 0 0 0 0 0 0 0 0 0 0 0 0 0 0 0 0 0 0 0 0 0 0 0 0 0 0 0 0 0 0 0 0 0 0 0 0 0 0 0 0 0 0 0 0 0 0 0 0 0 0 0 0 0 0 0 0 0 0 0 0 0 0 0 0 0 0 0 0 0 0 0 0 0 0 0 0 0 0 0 0 0 0 0 0 0 0 0 0 0 0 0 0 0 0 0 0 0 0 0 0 0 0 0 0 0 0 0 0 0 0 0 0 0 0 0 0 0 0 0 0 0.0180086015993902 0 0 0 0 0 0 0 0 0 0 0 0 0 0 0 0 0 0 0 0 0 0 0 0 0 0 0 0.0555696301596981 0 0 0 0 0.217044006303642 0.0669266486967951 0.269977521453561 0.016606292458454 0 0.0433586030299954 0 0 0.200996764757908 0 0.0252547150546446 0 0 0 0 0 0 0 0 0 0 0 0 0 0 0 0 0 0 0 0 0 0 0 0 0 0 0 0 0 0 0 0 0 0 0.0649578556335726 0 0 0 0 0 0 0 0 0 0 0 0 0 0 0 0 0 0 0 0 0 0 0 0 0 0 0.0212993608523391 0 0 0 0 0 0
0 0 0 0 0 0 0 0 0 0 0 0 0 0 0 0 0 0 0 0 0 0 0 0 0 0 0 0 0 0 0 0 0 0 0 0 0 0 0 0 0 0 0 0 0 0 0 0 0 0 0 0 0 0 0 0 0 0 0 0 0 0 0 0 0 0 0 0 0 0 0 0 0 0 0 0 0 0 0 0 0 0 0 0 0 0 0 0 0 0 0 0 0 0 0 0 0 0 0 0 0 0 0 0 0 0 0 0 0 0.00117911378559428 0 0 0 0 0 0 0 0 0 0 0 0 0 0 0 0 0 0 0 0 0 0 0 0 0 0 0 0 0 0 0 0 0 0 0 0 0 0 0 0 0 0 0 0 0 0 0 0 0 0.00617267749924459 0.0620763414468325 0 0 0 0 0 0.103038219361103 0 0 0 0 0 0 0 0 0 0 0.0611851166864168 0.00955432119565272 0 0 0 0 0 0 0 0 0 0.00162114885944014 0 0 0 0 0 0.00897278872870492 0 0 0 0.0384244743696244 0 0 0 0 0 0 0 0.0848624047378165 0 0 0 0 0 0 0 0 0.0037552484291602 0 0 0 0 0 0 0 0 0 0 0 0 0 0 0 0 0 0 0 0 0 0 0 0 0 0 0 0 0.0102035110246005 0.00567659158223977 0 0 0 0 0 0 0 0 0 0 0 0 0 0 0 0 0 0 0 0 0 0 0 0 0 0 0 0 0 0 0 0 0 0 0 0 0 0 0 0.0540146930988504 0.0358832401125506 0.15546409551192 0 0.0655258697034543 0.0968760686658462 0 0 0 0 0 0.157286484836275 0 0 0.00330146998643844 0 0 0.00385468155006568 0 0 0.00894322372314606 0.0114645204944944 0.00559430467497043 0 0.00234859062508315 0 0 0 0 0 0 0 0.00272079931047472
0 0 0 0 0 0 0 0 0 0 0 0 0 0 0 0 0 0 0 0 0 0 0 0 0 0 0 0 0 0 0 0 0 0 0 0 0 0 0 0 0 0 0 0 0 0 0 0 0 0 0 0 0 0 0 0 0 0 0 0 0 0 0 0 0 0 0 0 0 0 0 0 0 0 0 0 0 0 0 0 0 0 0 0 0 0 0 0 0 0 0 0 0 0 0 0 0 0 0 0 0 0 0 0 0 0 0 0 0 0.00264237334631836 0 0 0 0 0 0 0 0 0 0 0 0 0 0 0 0 0 0 0 0 0 0 0 0 0 0 0 0 0 0 0 0 0 0 0 0 0 0 0 0 0 0 0 0 0 0 0 0.0156196107321483 0 0.0116763956473255 0.00870578322528531 0 0 0 0 0 0.0785387974028441 0 0 0 0 0 0 0 0 0 0 0.0650871476294138 0 0 0 0 0 0 0 0 0 0 0 0 0 0 0 0 0.00280591099121401 0 0 0 0.0115696937660275 0 0 0 0 0 0 0 0.0554244251785906 0 0 0 0 0 0 0 0 0 0 0 0 0 0 0 0 0 0 0 0 0 0 0 0 0 0 0 0 0 0 0 0 0 0 0 0 0 0.0207297302926659 0.00680693389501889 0 0 0 0 0 0 0 0 0 0 0 0 0 0 0 0 0 0 0 0 0 0 0 0 0 0 0 0 0 0 0 0 0 0 0 0 0 0 0 0.10137954480017 0.0260585231639898 0.0118891100207937 0 0.12190761829632 0.224068791187903 0 0 0 0 0.201549453433375 0 0 0 0.00427487073138446 0 0 0 0 0 0 0.0192881682010493 0.00997711805816342 0 0 0 0 0 0 0 0 0 0
0 0 0 0 0 0 0 0 0 0 0 0 0 0 0 0 0 0 0 0 0 0 0 0 0 0 0 0 0 0 0 0 0.00267768543865347 0.0217310987567873 0.00215790223288574 0 0 0 0 0 0 0 0 0 0 0 0 0 0 0 0 0 0 0 0.0288620898420278 0 0 0 0 0 0 0 0 0 0 0 0 0 0 0 0 0.0135137950331762 0 0 0 0 0.00215725657723869 0 0 0 0 0 0 0 0 0 0.00095277299501865 0 0 0 0 0 0 0.00179561064445823 0 0 0 0 0 0 0.00207799648922466 0.0338010546237649 0 0 0 0 0 0 0 0 0 0 0 0 0 0 0 0 0 0 0 0 0 0 0 0 0 0 0 0 0 0 0 0 0 0 0 0 0 0.0180578115635537 0 0 0 0 0 0 0 0 0 0 0.00126565679286949 0.00179842689464786 0 0 0 0 0 0 0 0 0 0 0 0 0 0 0 0 0 0 0 0 0 0 0 0 0 0 0 0 0 0 0 0 0 0 0 0.000894529326409421 0.0598883177282722 0.000669333132348308 0 0 0 0 0 0.0153839293624525 0 0 0 0 0 0 0 0 0 0 0.00168680457823795 0 0 0 0 0 0 0 0.0295591868052563 0.0217114283703213 0 0 0 0 0 0 0 0 0 0 0 0 0 0 0.00275498729273158 0 0 0 0 0 0.00137666706132888 0 0 0 0 0 0 0 0 0 0.00331846335177802 0.00386078870909822 0 0 0 0 0 0 0 0.00317442627192521 0 0.121221132998345 0 0 0 0 0 0 0 0 0 0 0 0 0 0 0 0 0 0 0 0 0 0 0 0 0 0 0 0 0 0 0 0 0 0 0 0 0 0 0 0 0 0.056955071382018 0.00916871664110788 0.0184128740030761 0 0.0606813392359979 0.0315251848771614 0.212648477341145 0.111079730498106 0 0 0 0 0.00864881816337333 0 0 0 0 0 0.0945306349852022
0 0 0 0 0 0 0 0 0 0 0 0 0 0 0 0 0 0 0 0 0 0 0 0 0 0 0 0 0 0 0 0 0 0 0 0 0 0 0 0 0 0 0 0 0 0 0 0 0 0 0 0 0 0 0 0 0 0 0 0 0 0 0 0 0 0 0 0 0 0 0 0 0 0 0 0 0 0 0 0 0 0 0 0 0 0 0 0 0 0 0 0 0 0 0 0 0 0 0 0 0 0 0 0 0 0 0 0 0 0 0 0 0 0 0 0 0 0 0 0 0 0 0 0 0 0 0 0 0 0 0 0 0 0 0 0 0 0 0 0 0 0 0 0 0 0 0 0 0 0 0 0 0 0 0 0 0 0 0 0 0 0 0 0 0 0 0 0 0 0 0 0 0 0 0 0 0 0 0 0 0 0 0 0 0 0 0 0.00391809845877439 0 0.0116554861463428 0 0.00120648465933951 0 0 0 0 0 0 0 0 0 0.00109607370309193 0 0 0.00235330806622228 0 0 0 0 0 0 0 0 0 0 0 0 0 0 0 0 0 0 0 0 0 0 0 0 0 0 0 0 0 0.000751048791327349 0 0.0290133536009581 0 0 0 0 0 0 0 0 0 0.0689642440212373 0.0597573322741874 0 0 0 0.0030181008001008 0.000942646907848475 0.0109610752098443 0.00081521533503929 0.0317760906143615 0.0126459891362248 0.113434043588859 0.0432326467826221 0.0761468047601713 0 0 0 0 0 0 0 0 0 0 0 0 0 0 0 0 0 0 0 0 0 0 0 0.00250088239413781 0 0 0 0 0 0 0 0 0 0 0 0 0 0 0 0.0271399163275644 0.194517743598989 0.0203224967065048 0 0 0.00882502244859542 0 0 0 0.00464707391535182 0 0.0380762310216158 0.100606273359828 0.0678902640941239 0 0.0235716187520208 0 0.0052008133888332 0.0350136211358823
0 0 0 0 0 0 0 0 0 0 0 0 0 0 0 0 0 0 0 0 0 0 0 0 0 0 0 0 0 0 0 0 0 0.00110645715165233 0 0 0 0 0 0 0 0 0 0 0 0 0 0 0 0 0.000548333128883792 0 0 0 0.00380385386838828 0 0 0 0 0 0 0 0 0 0 0 0 0 0 0 0 0.000733810155588824 0 0 0 0 0.000859941499622265 0 0 0 0 0 0 0 0 0 0.000500539729768139 0 0 0 0 0 0 0.000491787188964524 0 0.000479614973602287 0 0 0 0 0.000976366891377659 0.00820816946479046 0 0 0 0 0 0 0 0 0 0 0 0 0 0 0 0 0 0 0 0 0 0 0 0 0 0 0 0 0 0 0 0 0 0 0 0 0 0.0320468468132459 0 0 0 0 0.000577966309485907 0.0037986211901483 0 0.0143836725877147 0.000762430867790777 0 0.0168031963839398 0.00707335203891909 0 0.000626100998948573 0.0462395002427018 0 0 0 0 0 0 0 0 0 0 0 0.000570741136926483 0 0 0 0 0 0 0 0 0 0 0.000596524715434378 0.00166331808105853 0 0 0 0 0.000453409466609705 0 0 0 0.000953413129682381 0.00548921667725262 0.00091865266980995 0 0 0 0 0 0 0 0.0014432917435359 0.00048693083094315 0 0 0 0.000404550080941545 0 0 0 0.00130788124821957 0 0 0 0 0 0 0 0 0 0 0 0 0 0 0 0 0 0.00114846496761609 0 0 0 0 0 0.00608882383996215 0 0 0 0.000173517052178403 0.00114757285132728 0.00204619989782772 0 0 0 0.000639650784582547 0.00158333870128382 0.00288402002865148 0.0010410134249327 0 0.000614846626553419 0.00349268299483539 0.00482620148486882 0 0 0 0.00086206386994484 0.00199073355135757 0.000531870694650884 0.000544986311035016 0.00449049024006437 0 0.181059173877048 0.000649401036028838 0.00185667223862746 0 0 0 0 0 0 0 0 0 0 0 0 0 0 0 0 0 0 0 0 0 0 0 0.00086621694654193 0 0 0 0 0 0 0.00136403221013538 0 0 0 0 0.00104728146597988 0.00105825135367591 0.0198234339636755 0.0123282564099167 0 0.0618998696667974 0.0427789435207629 0 0.00739710676119945 0.043590572830319 0 0.00981513562756048 0.00166997600971793 0.00697283808089635 0 0.00708011041316023 0.0140384476780336 0 0.115986068178139 0.123637787048227 0.0498740569896857 0.0717836271965088 0.0350077719097419
0 0 0 0 0 0 0 0 0 0 0 0 0 0 0 0 0 0 0 0 0 0 0 0 0 0 0 0 0 0 0 0 0 0 0 0 0 0 0 0 0 0 0 0 0 0 0 0 0 0 0 0 0 0 0 0 0 0 0 0 0 0 0 0 0 0 0 0 0 0 0 0 0 0 0 0 0 0 0 0 0 0 0 0 0 0 0 0 0 0 0 0 0 0 0 0 0 0 0 0 0 0 0 0 0 0 0 0 0 0 0 0 0 0 0 0 0 0 0 0 0 0 0 0 0 0 0 0 0 0 0 0 0 0 0 0 0 0 0 0 0 0 0 0 0 0.00522004406759898 0 0 0.00187887743581046 0 0.00248467072370349 0 0 0 0 0 0 0 0 0 0 0 0 0 0 0 0 0 0 0 0 0 0 0 0 0 0 0 0 0 0 0 0 0 0 0 0 0.00293571055527334 0 0.00899317554197629 0 0.000803992925253272 0 0 0 0 0 0.000877718618693915 0 0 0 0.000745278232606485 0.000426662747483232 0 0.00136280193367938 0 0 0 0 0 0 0 0 0 0 0 0 0 0 0 0 0 0 0 0 0 0 0 0 0 0 0 0 0 0.00250289660989702 0.03199711104245 0.0330189339998892 0 0 0 0 0.00154274580108852 0.00148928307608294 0 0 0 0.0651395485212442 0.0494179197144976 0 0 0 0.00327554155323673 0.0046837759663758 0.00819907570346456 0.000656054300374875 0.0402188190367295 0.0113154883054771 0.143581054108975 0.0246998982580711 0.0288206302217917 0 0 0 0 0 0 0 0 0 0 0 0 0 0 0 0 0 0 0 0 0 0 0 0.00158385165208868 0 0 0 0 0 0 0 0 0 0 0 0 0 0.00423609150216208 0.117290454938356 0.0821674914265591 0 0.0446950316539447 0 0.00297885852675751 0.0125632085551114 0 0 0 0.00177616051594349 0 0.0367607508602822 0.0999961263863439 0.00425902790788201 0.00250505050746259 0.0735820483544058 0.00357647332265565 0.0034916238372061 0.0322500410511142
0 0 0 0 0 0 0 0 0 0 0 0 0 0 0 0 0 0 0 0 0 0 0 0 0 0 0 0 0 0 0 0 0 0 0 0 0 0 0 0 0 0 0 0 0 0 0 0 0 0 0 0 0 0 0 0 0 0 0 0 0 0 0 0 0 0 0 0 0 0 0 0 0 0 0 0 0 0 0 0 0 0 0 0 0 0 0 0 0 0 0 0 0 0 0 0 0 0 0 0 0 0 0 0 0 0 0 0 0 0 0 0 0 0 0 0 0 0 0 0 0 0 0 0 0 0 0 0 0 0 0 0 0 0 0 0 0 0 0 0 0 0 0 0 0 0 0 0 0 0 0 0 0 0 0 0 0 0 0 0 0 0 0 0 0 0 0 0 0 0 0 0 0 0 0 0 0 0 0 0 0 0 0 0 0 0 0 0.00499252238447816 0 0.00963262643187814 0 0 0 0 0 0 0 0.00295764661959251 0 0 0 0 0 0 0 0 0 0 0 0 0 0 0 0 0 0 0 0 0 0 0 0 0 0 0 0 0 0 0 0 0 0 0 0 0 0 0.00259707230788954 0 0 0 0 0.00329459370283722 0.00215101572334 0 0 0 0.00348273145115235 0.00385003530955224 0 0 0 0.00261981195258974 0.00529735809074419 0 0 0 0 0.0421131948305576 0.00625841741386383 0.013198838807196 0 0 0 0 0 0 0 0 0 0 0 0 0 0 0 0 0 0 0 0 0 0 0 0 0 0 0 0 0 0 0 0 0 0 0 0 0 0.0333576955086189 0.0480505304937165 0.222668111487783 0.175257626770805 0 0 0 0 0 0.00414111869037467 0 0 0 0.0510900651875719 0.111240887293712 0.0151648613026252 0.0109495472494962 0.225633690989626 0 0 0
0 0 0 0 0 0 0 0 0 0 0 0 0 0 0 0 0 0 0 0 0 0 0 0 0 0 0 0 0 0 0 0 0 0.0183809454202164 0 0 0 0 0 0 0 0 0 0 0 0 0 0 0 0 0 0 0 0 0.061332480484052 0.00800529393109698 0 0 0 0 0 0 0 0 0 0 0 0 0 0 0 0.0852866037008977 0 0 0 0 0 0 0 0 0 0 0 0 0 0 0 0 0 0 0 0 0 0 0 0 0 0 0 0 0.00445792927155013 0 0 0 0.0215196458363696 0 0 0 0 0 0 0 0 0 0 0 0 0 0.00840502269437612 0 0 0 0 0 0 0 0 0 0 0 0 0 0 0 0 0 0 0 0 0 0 0 0 0 0 0 0 0 0 0 0 0 0 0 0 0 0 0 0.00583876610778706 0 0.0336768241689212 0.00602464442957055 0 0 0 0 0.00777574993071415 0 0.00859887254445344 0 0 0 0.00450472645085005 0.0138365802466367 0 0 0 0.0146267771973768 0.0164100305363502 0 0.00524822499128161 0 0.0108878570300261 0.00307945329104251 0 0 0 0.00150054110326057 0.0489179879623054 0.00171004258968321 0 0 0 0 0 0.0312112549478199 0 0 0 0 0 0 0 0 0 0 0 0 0 0 0 0.0172360748718458 0 0 0.114885483544013 0.0147397727666642 0.0665280089733962 0 0 0 0.0178095933677313 0 0 0 0 0 0.0220766999806867 0 0 0 0.00717905074998102 0 0 0 0 0 0 0 0 0 0 0 0 0 0 0 0 0 0 0 0 0 0 0 0 0 0 0.033587958920836 0 0 0.00666822092316306 0 0 0 0 0 0 0 0 0.00394921662194381 0.00740559214344023 0 0.0283200715263263 0.0384066743162734 0 0.0128531142325183 0 0 0 0 0 0 0 0.00304248999467097 0 0 0 0 0 0.0164148446684641 0.0532227636648346 0 0 0 0 0.00943707014253365 0 0 0 0 0 0 0 0.0483143265801153 0 0 0 0 0 0 0 0 0 0 0 0 0 0.0566867171439241
0 0 0 0 0 0 0 0 0 0 0 0 0 0 0 0 0 0 0 0 0 0 0 0 0 0 0 0 0 0 0 0 0.00302137334907783 0.0340527297824141 0 0 0 0 0 0 0 0 0 0 0 0 0 0 0 0 0 0 0 0 0.0400103427727859 0 0 0 0 0 0 0 0 0 0 0 0 0 0 0 0 0.0151941330428803 0 0 0 0 0.00474829488502299 0 0 0 0 0 0 0 0 0 0 0 0 0 0 0 0 0 0 0 0 0 0 0 0 0.0275782745346103 0 0 0 0 0 0 0 0 0 0 0 0 0 0 0 0 0 0 0 0 0 0 0 0 0 0 0 0 0 0 0 0 0 0 0 0 0 0.0110557758211864 0 0 0 0 0 0 0 0 0 0 0 0 0 0 0 0 0 0 0 0 0 0 0 0 0 0 0 0 0 0 0 0 0 0 0 0 0 0 0 0 0 0 0 0 0 0 0 0 0.0810465532730731 0.00136609438051748 0 0 0 0 0 0 0 0.00135819363292336 0 0 0 0 0 0 0 0 0 0 0 0 0 0 0 0 0.037729767761464 0 0 0 0 0 0 0 0 0 0 0 0 0 0 0 0 0 0 0 0 0 0.000601645570149707 0 0 0 0 0 0.00166496286341558 0 0 0 0 0 0 0 0 0 0 0 0 0.00152644088289399 0 0.131986831479553 0 0 0 0 0 0 0 0 0 0 0 0 0 0 0 0 0 0 0 0 0 0 0 0 0 0 0 0 0 0 0 0 0 0 0 0 0 0 0 0.0699678236325993 0 0.0245052200734651 0.00743423533309341 0 0.0207386287544555 0 0.188838668765566 0.0441064409730737 0 0 0.00378610372834539 0 0 0 0 0 0 0 0 0.247681464707434
0 0 0 0 0 0 0 0 0 0 0 0 0 0 0 0 0 0 0 0 0 0 0 0 0 0 0 0 0 0 0 0 0.00433550005207456 0.0212604192740344 0 0 0 0 0 0 0 0 0 0 0 0 0 0 0 0 0 0 0 0 0.0274084699962461 0 0 0 0 0 0 0 0 0 0 0 0 0 0 0 0 0.00755818858560496 0 0 0 0 0.00117867715379731 0 0 0 0 0 0 0 0 0 0 0 0 0 0 0 0 0 0 0 0 0 0 0 0.00449892974103345 0.0311582774870224 0 0 0 0 0 0 0 0 0 0 0 0 0 0 0 0 0 0 0 0 0 0 0 0 0 0 0 0 0 0 0 0 0 0 0 0 0 0.0104149257255746 0 0 0 0 0 0 0 0 0 0 0.000999592548507964 0.00285579579915223 0 0 0 0 0 0 0 0 0 0 0 0 0 0 0 0 0 0 0 0 0 0 0 0 0 0 0 0 0 0 0 0 0 0 0 0 0.0350059237728945 0.00330065631583839 0 0 0 0 0 0 0 0 0 0 0 0 0 0 0 0 0 0 0 0 0 0 0 0 0 0 0 0 0 0 0 0 0 0 0 0 0 0 0 0 0 0 0 0 0 0.00236892338222594 0.00312464996339978 0 0 0 0 0 0.00125899396436781 0 0 0 0.00558448901152202 0.00652192146420804 0 0 0 0 0 0 0 0.00532737392329813 0 0.159093395719713 0 0 0 0 0 0 0 0 0 0 0 0 0 0 0 0 0 0 0 0 0 0 0 0 0 0 0 0 0 0 0 0 0 0 0 0 0 0 0 0.0281608214297008 0.0102884549800867 0.111875184572809 0.0242902209006728 0 0 0.14629699261092 0 0.0209855974055447 0 0 0 0 0 0.00312390134102802 0 0.0189455656245933 0.0117381335021844 0 0.0304620861927897 0.260577937559155
0 0 0 0 0 0 0 0 0 0 0 0 0 0 0 0 0 0 0 0 0 0 0 0 0 0 0 0 0 0 0 0 0 0.0026137597088203 0 0 0 0 0 0 0 0 0 0 0 0 0 0 0 0 0 0 0 0 0.00339007692900891 0 0 0 0 0 0 0 0 0 0 0 0 0 0 0 0 0.00191407019103658 0 0 0 0 0 0 0 0 0 0 0 0 0 0 0 0 0 0 0 0 0 0 0 0 0 0 0 0 0 0 0 0 0 0 0 0 0 0 0 0 0 0 0 0 0 0 0 0 0 0 0 0 0 0 0 0 0 0 0 0 0 0 0 0 0 0 0 0 0 0 0 0 0 0 0 0 0 0 0 0 0 0 0 0 0 0 0 0 0.00182261475923415 0 0 0 0 0 0 0 0 0 0 0 0 0 0 0 0 0 0 0 0 0 0 0 0 0 0 0.00115650047658 0.0180212974637361 0.00131058741924191 0 0 0 0.00202435132898446 0.00109816131263711 0.00599857828696729 0.0908452204910994 0 0 0 0 0 0 0 0 0 0.00307958716502534 0 0 0 0 0 0 0 0.00592270167950939 0.127707533215657 0 0.00234451761348428 0 0 0.00140552368329195 0 0.00299845141989078 0 0 0 0 0 0 0 0.00203853743443704 0 0 0.00354084919902194 0.000642939637365589 0 0 0 0 0 0 0 0 0.00153407642152468 0 0.000820283862697758 0 0 0 0 0 0.0134363345066161 0.0123241634562877 0.0121264820951834 0.00311554265536165 0 0 0.021867196201755 0.000944461128918598 0.0166052791618003 0 0 0 0 0 0 0 0 0 0 0 0 0 0.020654244499287 0 0.00713447925606631 0.00404688012786796 0.0119079188625764 0.00271587123685245 0 0.00273002061404466 0 0 0 0 0 0.00908139041152512 0 0 0.0135521361963607 0.00467106993140328 0 0 0 0 0.00608309393660118 0 0.158702266347741 0 0 0 0 0 0.0285482609891181 0.0175329305223268 0 0.0480363852507585 0.086863643598162 0.144766701818191 0.0128658696549018 0 0.00332635128558529 0.0204909383889755 0 0 0 0 0.0336398681664811
0 0 0 0 0 0 0 0 0 0 0 0 0 0 0 0 0 0 0 0 0 0 0 0 0 0 0 0 0 0 0 0 0 0 0 0 0 0 0 0 0 0 0 0 0 0 0 0 0 0 0 0 0 0 0 0 0 0 0 0 0 0 0 0 0 0 0 0 0 0 0 0 0 0 0 0 0 0 0 0 0 0 0 0 0 0 0 0 0 0 0 0 0 0 0 0 0 0 0 0 0 0 0 0 0 0 0 0 0 0 0 0 0 0 0 0 0 0 0 0 0 0 0 0 0 0 0 0 0 0 0 0 0 0 0 0 0 0 0 0 0 0 0 0 0 0 0 0 0 0 0 0 0 0 0.00247458291170952 0 0 0 0 0 0 0 0 0 0 0 0.00704239346223024 0 0 0 0 0 0 0 0 0 0 0.00813594790457066 0.00222178276586669 0 0 0 0 0 0 0 0 0 0 0.000341690671765238 0 0 0 0 0.00136587750146702 0 0 0 0.00225129754079668 0 0 0 0 0 0 0 0.00456173129369489 0 0 0 0 0 0 0 0 0 0 0 0 0 0 0 0 0 0 0 0 0 0 0 0.00349527523654231 0 0 0 0 0 0 0 0 0 0 0 0 0 0 0.00120068458142 0 0 0 0 0 0 0 0 0.000508532463770024 0 0 0.00206516109962519 0 0 0 0 0 0 0 0 0 0 0 0 0 0 0 0 0 0 0 0 0 0 0 0 0 0 0 0 0 0 0 0.00282513195321476 0.0144545500230561 0 0 0 0 0.0115585645051732 0.0151757013914249 0.122877749028873 0 0.0311952339405993 0 0.00252860882346278 0 0 0 0.0712012957858338 0 0.109626905690257 0.13379922743904 0 0 0.188871787131194 0.00294079567461558 0.0668314900900053 0 0.190448001089792 0 0
0 0 0 0 0 0 0 0 0 0 0 0 0 0 0 0 0 0 0 0 0 0 0 0 0 0 0 0 0 0 0 0 0 0 0 0 0 0 0 0 0 0 0 0 0 0 0 0 0 0 0 0 0 0 0 0 0 0 0 0 0 0 0 0 0 0 0 0 0 0 0 0 0 0 0 0 0 0 0 0 0 0 0 0 0 0 0 0 0 0 0 0 0 0 0 0 0 0 0 0 0 0 0 0 0 0 0 0 0 0 0 0 0 0 0 0 0 0 0 0 0 0 0 0 0 0 0 0 0 0 0 0 0 0 0 0 0 0 0 0 0 0 0 0 0 0 0 0 0 0 0 0 0 0 0 0 0 0 0 0 0 0 0 0 0 0 0.00450254243906992 0 0 0 0 0 0 0 0 0 0 0.00628211274072482 0 0 0 0 0 0 0 0 0 0 0 0 0 0 0 0.08489219276859 0 0 0.0729185741619469 0 0.00180595340119834 0 0 0 0 0 0 0 0.00481338102330669 0 0 0 0 0 0.00141969436124979 0 0 0.0130575270954897 0 0.0178379449602812 0 0.0159453894039768 0 0.00503871451486199 0.0555429147082111 0 0 0 0 0 0 0.00572122372069592 0.00179561324584056 0.00582868280702127 0 0.0287545999161277 0 0 0 0 0 0 0 0 0 0.0162840191110984 0 0.00178882138837914 0 0 0 0.00214718505532073 0 0.00867369206312241 0.0147411906343512 0.0023688835697477 0.00897566513262899 0 0 0.00300856507592207 0 0.00338535408793762 0 0 0 0 0 0 0 0 0 0 0 0 0 0 0 0 0 0 0 0 0 0 0 0 0 0.00341121513871465 0 0 0 0.00250797133623251 0.00347875589647068 0 0 0 0 0.00412702418532095 0.00574388573708757 0 0 0.00388369456112396 0 0 0 0 0 0.0942103274885957 0.0802158239580199 0 0.276347571028539 0.127058926381971 0 0.00353562666341216 0.00563209596939198 0 0 0 0 0.00231664426802006
0 0 0 0 0 0 0 0 0 0 0 0 0 0 0 0 0 0 0 0 0 0 0 0 0 0 0 0 0 0 0 0 0 0 0 0 0 0 0 0 0 0 0 0 0 0 0 0 0 0 0 0 0 0 0 0 0 0 0 0 0 0 0 0 0 0 0 0 0 0 0 0 0 0 0 0 0 0 0 0 0 0 0 0 0 0 0 0 0 0 0 0 0 0 0 0 0 0 0 0 0 0 0 0 0 0 0 0 0 0 0 0 0 0 0 0 0 0 0 0 0 0 0 0 0 0 0 0 0 0 0 0 0 0 0 0 0 0 0 0 0 0 0 0 0 0 0 0 0 0 0 0 0 0 0 0 0 0 0 0 0 0 0 0 0 0 0 0 0 0 0 0 0 0 0 0 0.00134039338222709 0 0 0 0 0 0 0.00325865601124872 0 0 0 0 0.00798360846014652 0.00101913923030832 0 0 0 0.00872772445849819 0 0 0.0188777461736813 0 0 0 0.000750649185012365 0 0 0 0 0 0 0.0018262915404709 0 0 0 0 0.00164937505365903 0 0.00107865228838161 0.00837084428336468 0 0.0138140839434793 0 0.00992039161221875 0 0.00181566421393156 0.0525077319883063 0 0.000718159485311106 0 0 0.0011302444793805 0 0.00831416610512875 0.0118300750415796 0.00816706741589346 0 0.011255143913957 0.00298239105752796 0 0.000714459189075946 0 0 0 0 0 0 0.0147294719538182 0 0.00407817177980104 0.00189889062482171 0.00142648679748627 0.00498216608463437 0.00724164139570069 0.0247176495635253 0.0405233468602921 0.0750448202718221 0.0121412875953673 0.0488507853262572 0.00250677728695559 0.000743668146876165 0.0087530646756777 0.00265340074695024 0.0187949099594614 0 0 0 0 0 0 0 0 0 0 0 0 0 0 0 0 0 0 0 0 0 0 0 0 0 0 0 0 0 0 0 0.000952513978578955 0 0 0 0 0 0 0.00262613833410719 0.00867469961605516 0.00166462641779156 0 0 0.00142180701514121 0 0.0839922434170794 0.0523728887211037 0.147831056903971 0 0.00392231045234654 0.0130934442085088 0.0917403947540203 0.12158861275869 0 0 0.00911700304489236 0 0.0138630627954773
0 0 0 0 0 0 0 0 0 0 0 0 0 0 0 0 0 0 0 0 0 0 0 0 0 0 0 0 0 0 0 0 0 0 0 0 0 0 0 0 0 0 0 0 0 0 0 0 0 0 0 0 0 0 0 0 0 0 0 0 0 0 0 0 0 0 0 0 0 0 0 0 0 0 0 0 0 0 0 0 0 0 0 0 0 0 0 0 0 0 0 0 0 0 0 0 0 0 0 0 0 0 0 0 0 0 0 0 0 0 0 0 0 0 0 0 0 0 0 0 0 0 0 0 0 0 0 0 0 0 0 0 0 0 0 0 0 0 0 0 0 0 0 0 0 0 0 0 0 0 0 0 0 0 0 0 0 0 0 0 0 0 0 0 0 0 0 0 0 0 0 0 0 0 0 0 0 0.00504160176639578 0 0 0 0 0 0.00619548857142506 0 0 0 0 0 0 0 0 0 0.171846817310894 0 0 0.239764521921078 0 0 0 0 0 0 0 0 0 0 0 0 0 0 0 0 0 0 0.0360396322719968 0 0.0553191785520877 0 0 0 0 0.0211856141681779 0 0 0 0 0 0 0 0.00855826236051853 0 0 0 0 0 0 0 0 0 0 0 0 0 0 0 0 0 0 0 0 0 0 0 0 0 0 0 0 0 0 0 0 0 0 0 0 0 0 0 0 0 0 0 0 0 0 0 0 0 0 0 0 0 0 0.100442700678517 0.00539597677519864 0 0.0318611751481099 0.0122733920975154 0.00341988301388479 0 0 0 0 0.00349406476079479 0 0 0 0 0 0 0 0 0 0.0281405347877236 0 0.256234680473503 0.01478647534218 0 0 0 0 0 0 0 0 0
0 0 0 0 0 0 0 0 0 0 0 0 0 0 0 0 0 0 0 0 0 0 0 0 0 0 0 0 0 0 0 0 0 0 0 0 0 0 0 0 0 0 0 0 0 0 0 0 0 0 0 0 0 0 0 0 0 0 0 0 0 0 0 0 0 0 0 0 0 0 0 0 0 0 0 0 0 0 0 0 0 0 0 0 0 0 0 0 0 0 0 0 0 0 0 0 0 0 0 0 0 0 0 0 0 0 0 0 0 0 0 0 0 0 0 0 0 0 0 0 0 0 0 0 0 0 0 0 0 0 0 0 0 0 0 0 0 0 0 0 0 0 0 0 0 0 0 0 0 0 0 0 0 0 0 0 0 0 0 0 0 0 0 0 0 0 0 0 0 0 0 0 0 0 0 0 0 0 0 0 0 0 0 0 0 0 0 0 0.02696467248458 0.00689430489718533 0 0 0 0 0 0.00319030286642394 0 0.00640853706319874 0 0 0 0 0 0 0 0 0 0 0 0 0 0 0 0 0 0 0 0 0 0 0 0 0 0 0 0 0 0 0 0 0 0 0 0 0.0148021188016895 0.00703735619793133 0.00785074081443825 0 0 0 0.000666853689583688 0.0342920091797264 0.033946524809835 0 0 0 0.0193796526336108 0.0239332503955618 0.00896485723980369 0 0 0.0245767226120256 0.0193995973820163 0.0225520400619564 0.00194087049572124 0.0487605521846816 0.064941344294296 0.0346304743664619 0.0684414032929086 0.0927313432835809 0 0 0 0 0 0 0 0 0 0 0 0 0 0 0 0 0 0 0 0 0 0 0 0 0 0 0 0 0 0 0 0 0 0 0 0 0 0 0.0495208872921685 0.0202712878576092 0.0792894472460409 0.0281028131763522 0 0 0 0 0 0 0.0301335534073436 0 0 0.124000960945403 0.0128846150092724 0 0.032043724792335 0.00233844382546286 0.0052585122809376 0.0438502251198576
0 0 0 0 0 0 0 0 0 0 0 0 0 0 0 0 0 0 0 0 0 0 0 0 0 0 0 0 0 0 0 0 0 0 0 0 0 0 0 0 0 0 0 0 0 0 0 0 0 0 0 0 0 0 0 0 0 0 0 0 0 0 0 0 0 0 0 0 0 0 0 0 0 0 0 0 0 0 0 0 0 0 0 0 0 0 0 0 0 0 0 0 0 0 0 0 0 0 0 0 0 0 0 0 0 0 0 0 0 0 0 0 0 0 0 0 0 0 0 0 0 0 0 0 0 0 0 0 0 0 0 0 0 0 0 0 0 0 0 0 0 0 0 0 0 0.00115633167077769 0 0 0 0 0 0 0 0 0 0 0 0 0 0 0 0 0 0 0 0 0 0 0 0 0 0 0 0 0 0 0 0 0 0 0 0 0 0 0 0 0 0 0 0 0 0 0 0 0 0 0 0.00430037285780913 0 0 0 0 0 0 0 0 0 0 0 0 0 0 0.000728035827272218 0 0 0 0 0 0 0 0 0 0 0 0 0 0 0 0 0 0 0.00158108500607996 0 0 0.00561369026956241 0.00264650254935242 0.00337744555931985 0 0 0 0.00204691211672259 0.00754899171313171 0.0098568486082442 0 0 0.000684882433344892 0.0123632724578411 0.0161850147599002 0.00349108336182834 0 0 0.0298520899676265 0.0327502965184747 0.0135547884576923 0.00435474913895724 0.012529729507826 0.00457959293273561 0.0216945907732414 0.0336935862068168 0.0857018551789879 0 0 0 0 0 0 0 0 0 0 0 0 0 0 0 0 0 0 0 0 0 0 0 0 0 0 0 0 0 0 0 0 0 0 0.00151901606535864 0 0 0.00418549702366201 0.0635421637565792 0.0195192385090381 0.104740988033623 0.0297153094010309 0 0 0.00169238787043295 0.00215693735273336 0.0826264190214601 0.0021138557564502 0.102532022206574 0 0.0602181658662587 0 0.113042467443897 0 0.0617839892638753 0.0290419935019862 0.00395136342312206 0.00732643763037302
0 0 0 0 0 0 0 0 0 0 0 0 0 0 0 0 0 0 0 0 0 0 0 0 0 0 0 0 0 0 0 0 0 0 0 0 0 0 0 0 0 0 0 0 0 0 0 0 0 0 0 0 0 0 0 0 0 0 0 0 0 0 0 0 0 0 0 0 0 0 0 0 0 0 0 0 0 0 0 0 0 0 0 0 0 0 0 0 0 0 0 0 0 0 0 0 0 0 0 0 0 0 0 0 0 0 0 0 0 0 0 0 0 0 0 0 0 0 0 0 0 0 0 0 0 0 0 0 0 0 0 0 0 0 0 0 0 0 0 0 0 0 0 0 0 0 0 0 0 0 0 0 0 0 0 0 0 0 0 0 0 0 0 0 0 0 0 0 0 0 0 0 0 0 0 0 0 0 0 0 0 0 0 0 0 0 0 0 0 0 0 0 0 0 0 0 0 0 0 0 0 0 0 0 0 0 0 0 0 0 0 0 0.00656185253937678 0 0 0.00151841087423903 0 0 0 0 0 0 0 0 0 0 0 0 0.000967083526559565 0.00289277976498484 0 0.00459992892771034 0 0.00421014235542072 0.00121100869458359 0.00088243766528869 0.00337397455236393 0 0 0 0 0 0 0 0 0 0.0233662868576417 0.0460372040253805 0 0.00245140374962535 0.00718206210915517 0.071805616269723 0.0469333337144795 0.0568691859194 0.0419502988130877 0.00737246917513443 0.00283003790657422 0.00322144896752896 0.0144319771669797 0.201292866238902 0 0 0 0 0 0 0 0 0 0 0 0 0 0 0 0 0 0 0 0 0 0 0 0 0 0 0 0 0 0 0 0 0 0 0 0 0 0 0.0582017954126796 0 0.00605530359255482 0.00549852496958977 0 0 0 0.0180352934805169 0.00174625892602794 0.00457057607211331 0.184452169854717 0 0.00849309273130127 0.153438228307509 0 0 0.00754694683885107 0 0 0
0 0 0 0 0 0 0 0 0 0 0 0 0 0 0 0 0 0 0 0 0 0 0 0 0 0 0 0 0 0 0 0 0 0.00254805653264938 0 0 0 0 0 0 0 0 0 0 0 0 0 0 0 0 0 0 0 0 0.00658474537409304 0 0 0 0 0 0 0 0 0 0 0 0 0 0 0 0 0 0 0 0 0 0 0 0 0 0 0 0 0 0 0 0 0 0 0 0 0 0 0 0 0 0 0 0 0 0.00225777234020017 0.0276613486282271 0 0 0 0 0 0 0 0 0 0 0 0 0 0 0 0 0 0 0 0 0 0 0 0 0 0 0 0 0 0 0 0 0 0 0 0 0 0.0453231385439719 0 0 0 0 0 0 0 0.00805337055030526 0 0 0.0306593629453542 0.0102304212027717 0 0 0.0538083450616305 0 0 0 0 0 0 0 0 0 0 0 0 0 0 0 0 0 0 0 0 0 0 0 0 0 0 0 0 0 0 0 0 0 0 0 0 0 0 0 0 0 0 0 0 0 0 0 0 0 0 0 0 0 0 0 0 0 0 0 0 0 0 0 0 0 0 0 0 0 0 0 0 0 0 0 0.00311457806597885 0 0 0 0 0 0.00111333249790138 0 0 0 0 0 0 0 0 0 0.00244838255651928 0.0059223648375394 0 0 0 0 0.00358335559347206 0 0 0.00434599919191702 0 0.166821368220792 0 0 0 0 0 0 0 0 0 0 0 0 0 0 0 0 0 0 0 0 0 0 0 0 0 0 0 0 0 0 0 0 0 0 0 0 0 0 0 0 0 0.422334747200936 0.00687158907675018 0.00765983083954933 0 0 0.0268792641166338 0 0.0765667459581223 0 0 0 0 0 0 0 0.0170293229297624 0.0557463288764118 0.0124362288585106 0
0 0 0 0 0 0 0 0 0 0 0 0 0 0 0 0 0 0 0 0 0 0 0 0 0 0 0 0 0 0 0 0 0 0 0 0 0 0 0 0 0 0 0 0 0 0 0 0 0 0 0 0 0 0 0 0 0 0 0 0 0 0 0 0 0 0 0 0 0 0 0 0 0 0 0 0 0 0 0 0 0 0 0 0 0 0 0 0 0 0 0 0 0 0 0 0 0 0 0 0 0 0 0 0 0 0 0 0 0 0 0 0 0 0 0 0 0 0 0 0 0 0 0 0 0 0 0 0 0 0 0 0 0 0 0 0 0 0 0 0 0 0 0 0 0 0.00692299472686642 0 0.00236155673678731 0 0 0.00615303346733634 0 0 0 0.00203862123569291 0 0 0 0 0 0 0 0 0 0 0 0 0 0 0 0 0 0 0 0 0 0 0 0 0 0 0 0 0 0 0 0 0.00359440868276876 0 0.00382034601742324 0 0.00236580566938319 0 0 0 0 0 0.00237337654877381 0 0 0 0.00252145077921103 0 0 0 0 0 0 0 0 0 0 0 0 0 0 0 0 0 0 0 0 0 0 0 0 0 0 0 0 0 0 0 0 0.00102292128018226 0 0.00103237533028165 0 0 0 0.00189936852983269 0.00245915710729287 0.00483911031086537 0 0 0 0.00216044792060691 0.00514812558282831 0 0 0 0.00772288495143126 0.0093755808082366 0.00522694475184383 0.00058874178076424 0.00321799740186349 0.00360809160833549 0.0583309381221712 0.0110373222770511 0.0244755708501256 0 0 0 0 0 0 0 0 0 0 0 0 0 0 0 0 0 0 0 0 0 0 0 0 0 0 0 0 0 0 0 0 0 0 0 0 0 0 0.0250531587163191 0.28928848734876 0.129700457290381 0.101427542817996 0 0 0.010701330657368 0 0 0 0 0 0.0261867504942465 0.103970968788138 0.00935654452162239 0.0109427460608783 0 0 0.119074840826335 0
0 0 0 0 0 0 0 0 0 0 0 0 0 0 0 0 0 0 0 0 0 0 0 0 0 0 0 0 0 0 0 0 0 0 0 0 0 0 0 0 0 0 0 0 0 0 0 0 0 0 0 0 0 0 0 0 0 0 0 0 0 0 0 0 0 0 0 0 0 0 0 0 0 0 0 0 0 0 0 0 0 0 0 0 0 0 0 0 0 0 0 0 0 0 0 0 0 0 0 0 0 0 0 0 0 0 0 0 0 0 0 0 0 0 0 0 0 0 0 0 0 0 0 0 0 0 0 0 0 0 0 0 0 0 0 0 0 0 0 0 0 0 0 0 0 0.00402734178921846 0 0 0.00224290309125539 0 0 0 0 0 0 0 0 0 0 0 0 0 0 0 0 0 0 0 0 0 0 0 0 0 0 0 0 0 0.00246591304848971 0 0 0 0 0.00250228344743498 0 0 0 0.002423130781751 0 0.002077803011048 0 0 0 0 0 0 0 0.00281238434791522 0 0 0 0 0 0 0 0 0.00356408565153252 0 0 0 0 0 0 0 0 0 0 0 0 0 0 0 0 0 0.0135830766146744 0 0 0 0 0 0.0230770517257313 0 0 0 0.00206367556657994 0 0 0 0.00228901554858554 0 0.00550244958795862 0.00510173833910195 0.0113774982312948 0.0037345684257825 0.00251453128932023 0.00394009662722278 0 0 0.00361174166021362 0.00368569280620824 0 0 0.0140896849732975 0 0.00520083942946599 0.00441725929643578 0 0 0 0 0 0 0 0 0 0 0 0 0 0 0 0 0 0 0 0 0 0 0 0 0 0 0 0.00190019142411068 0.00589633266279084 0 0 0 0 0 0 0 0 0 0 0 0 0 0 0.275363658770142 0.014875672987285 0 0 0 0 0 0.330838774426661 0 0.0404612374939467 0 0.00450938751086831 0.115322637682474 0 0.0845273417512027 0 0 0 0
0 0 0 0 0 0 0 0 0 0 0 0 0 0 0 0 0 0 0 0 0 0 0 0 0 0 0 0 0 0 0 0 0 0 0 0 0 0 0 0 0 0 0 0 0 0 0 0 0 0 0 0 0 0 0 0 0 0 0 0 0 0 0 0 0 0 0 0 0 0 0 0 0 0 0 0 0 0 0 0 0 0 0 0 0 0 0 0 0 0 0 0 0 0 0 0 0 0 0 0 0 0 0 0 0 0 0 0 0 0 0 0 0 0 0 0 0 0 0 0 0 0 0 0 0 0 0 0 0 0 0 0 0 0 0 0 0 0 0 0 0 0 0 0 0 0 0 0 0 0 0 0 0 0 0 0 0 0 0 0 0 0 0 0 0 0 0 0 0 0 0 0 0 0 0 0 0 0 0 0 0 0 0 0 0 0 0 0 0.0205041910657359 0.00863428814001597 0 0 0 0 0 0 0 0 0 0 0 0 0 0 0 0 0 0 0 0 0 0 0 0 0 0 0 0 0 0 0 0 0 0 0 0 0 0 0 0 0 0 0 0 0 0 0.00213273442289732 0 0 0 0 0 0 0 0 0 0 0 0 0 0 0 0 0 0 0 0 0.0463745810511044 0 0.00684053356505659 0 0 0 0 0 0 0 0 0 0 0 0 0 0 0 0 0 0 0 0 0 0 0 0 0 0 0 0 0 0 0 0 0 0 0 0 0 0 0.01387551335458 0.421609156054274 0.0154490504269575 0 0 0 0.0697112850531546 0 0 0 0 0 0.0107871375556271 0.0166912102145788 0 0.0200596038748718 0.298899175298925 0 0 0.0484315399222212
0 0 0 0 0 0 0 0 0 0 0 0 0.00128363032509179 0 0 0.000290199205136326 0 0 0 0 0 0 0 0 0 0 0 0 0 0 0 0 0.00321488026940993 0.0506824000896353 0.00161407780297337 0 0 0 0 0 0 0 0 0 0 0 0 0 0 0 0 0 0 0 0.0604457690470298 0 0 0 0 0 0 0 0 0 0 0 0 0 0 0 0 0.0293338641184105 0 0 0 0 0.00199360376503523 0 0 0 0 0 0 0 0 0 0 0 0 0 0 0 0.000613046963367044 0 0 0 0 0 0 0 0.0141973637943022 0.0187011624991271 0 0 0.00107923464461812 0 0 0 0 0 0 0 0 0 0.00154852490028478 0.00138528626025609 0 0 0.000676977035318784 0 0 0 0 0 0 0 0 0 0 0 0 0 0 0 0 0 0 0 0 0.0050194589868242 0 0 0 0 0 0 0 0 0 0 0 0 0 0.00107329901260947 0 0 0 0 0 0 0 0 0 0 0 0 0 0 0 0.000933011911492009 0 0.00137364342008583 0 0 0 0 0 0 0 0 0 0 0 0 0 0 0 0.00445422785473188 0.116301390499727 0.0271532860316277 0 0.00261871643750942 0 0 0 0.010013393083437 0 0.00255243813056912 0 0 0 0.00276224066159427 0.000655541499533977 0 0.00220281182451428 0 0 0 0 0 0 0 0 0 0.0162768443240006 0.0105027543914466 0 0 0 0 0 0 0 0 0 0 0 0 0 0 0 0 0 0 0 0 0.0017755610377349 0 0 0 0.000567090932910047 0.00834564968031951 0.00885768668491111 0 0 0 0.00382258398500883 0.00402676304800189 0 0 0 0 0 0 0.000514910666510684 0.0029049584780936 0.00123725046931538 0.234146029418739 0.00200937047798932 0.00129013900021014 0 0 0 0 0 0 0 0 0 0 0 0 0 0 0 0 0 0 0 0 0 0 0 0.00501059052066754 0 0 0 0 0 0 0 0 0 0 0 0.00082667606705216 0 0.0315138783730545 0.015233965710653 0.0335310584098706 0.0232703421924436 0 0.00703511959368023 0.0716109736283839 0.0972476790738969 0.0150266687577074 0 0.000954129465044297 0.0106732606936176 0 0.0146694323437043 0.0050469832706316 0 0 0 0 0.00789816923014769 0
