# Supplementary material for: Recovery of neural dynamics criticality in personalized whole-brain models of stroke
Source: Nat Commun. 2022 Jun 27;13:3683. doi: 10.1038/s41467-022-30892-6 (PMC9237050; doi:10.1038/s41467-022-30892-6)
Supplement: Supplementary file 3 — Source Data [file 41467_2022_30892_MOESM3_ESM.zip › Source_Data/Tables/Table2/fig6_a.csv]

I1	B	label
6.396636037486637	-0.9884983673125	51
4.35395772649231	-1.256394506625	56
5.934639737143772	-0.6683202012125	60
3.75568784363296	-1.753056453625	68
2.4980515689126213	-0.863907507375	71
4.944469294284507	0.1067619987625	83
5.1056233688766754	0.1686819780875	84
3.9857274683255373	-1.779302790325	88
7.054974068282301	-0.435827633775	90
5.2155796276755915	0.4294383246625	92
3.2220936323455582	-1.060833531875	98
3.5412211982975665	-2.6734406619	99
5.467908830927815	-0.86429090845	100
7.0213184921639975	-0.0406418867	101
6.311571447405597	-0.456171476625	102
5.193684824478285	-0.3779149678375	104
6.495817434321021	0.202873309225	105
7.100450542841041	-0.3731984421625	106
3.411790212246586	0.284314474125	108
4.97317342609449	-2.3627175941625	111
6.009052885285839	-2.6624081678375	112
5.948586031477741	-1.1412820376375	117
5.078998535356889	-1.50379157935	122
4.1902270024736445	-5.545234256675	129
4.609409666228183	-1.650257125925	133
5.846067210873067	0.3433838619125	138
6.662902475653437	0.6950757187375	142
5.928755051019547	0.1830563002125	151
5.748971551418925	-1.7843884726125	162
4.60323054938454	-1.5272307037875	163
5.876268346272888	0.14204705645	164
5.789611814281424	-1.3441249897625	167
5.415925811853901	-0.77178967445	168
6.974239114010356	0.219982037975	171
7.174490591962166	0.08464010995	175
5.559086662683727	-0.8506411110125	178
5.596523522455451	-0.8441192713	180
3.8755876126198574	-0.8245011043625	190
