# Supplementary material for: Recovery of neural dynamics criticality in personalized whole-brain models of stroke
Source: Nat Commun. 2022 Jun 27;13:3683. doi: 10.1038/s41467-022-30892-6 (PMC9237050; doi:10.1038/s41467-022-30892-6)
Supplement: Supplementary file 3 — Source Data [file 41467_2022_30892_MOESM3_ESM.zip › Source_Data/Tables/Table2/fig6_b.csv]

I2	B	label
0.6447882759028329	-0.9884983673125	51
1.0532247069979241	-1.256394506625	56
0.8128965688335075	-0.6683202012125	60
1.1435360768649159	-1.753056453625	68
0.9297277541002937	-0.863907507375	71
0.9827968423135166	0.1067619987625	83
0.8111752763761992	0.1686819780875	84
0.8806465270387708	-1.779302790325	88
0.4406890691213318	-0.435827633775	90
0.8518108763763234	0.4294383246625	92
0.9874561333036365	-1.060833531875	98
0.8545638950399954	-2.6734406619	99
0.8981537938449318	-0.86429090845	100
0.4528063875023789	-0.0406418867	101
0.7221245738619485	-0.456171476625	102
0.7190761040919719	-0.3779149678375	104
0.6452484631168314	0.202873309225	105
0.5233314986349306	-0.3731984421625	106
0.9173446095306517	0.284314474125	108
0.9323505867839814	-2.3627175941625	111
0.7736861222299455	-2.6624081678375	112
0.7153822285577583	-1.1412820376375	117
0.7572624063397452	-1.50379157935	122
0.7013067821590983	-5.545234256675	129
0.9374286861552026	-1.650257125925	133
0.7240434110077207	0.3433838619125	138
0.5931617984923239	0.6950757187375	142
0.8278024329128615	0.1830563002125	151
0.7947370010733573	-1.7843884726125	162
1.1673129627109375	-1.5272307037875	163
0.7621720833621929	0.14204705645	164
0.8460202382070325	-1.3441249897625	167
0.9720613450166354	-0.77178967445	168
0.5634192239933667	0.219982037975	171
0.5517659636262634	0.08464010995	175
0.88427011976139	-0.8506411110125	178
0.724628742299983	-0.8441192713	180
1.027281276998022	-0.8245011043625	190
