# Supplementary material for: Recovery of neural dynamics criticality in personalized whole-brain models of stroke
Source: Nat Commun. 2022 Jun 27;13:3683. doi: 10.1038/s41467-022-30892-6 (PMC9237050; doi:10.1038/s41467-022-30892-6)
Supplement: Supplementary file 3 — Source Data [file 41467_2022_30892_MOESM3_ESM.zip › Source_Data/Tables/Table2/fig6_c.csv]

homoFC	B	label
0.364189433987302	-0.699918649475	47
0.344961774214105	-2.2863510169875	48
0.319925404099906	-1.1358235878125	49
0.338113707546859	-0.9884983673125	51
0.193620788048794	-1.256394506625	56
0.369188093885555	-0.38113540535	58
0.367273138401341	-0.6683202012125	60
0.357488091904992	0.435832878075	67
0.291492500860206	-1.753056453625	68
0.250066722107755	-2.2858193385125	69
0.320651607426299	-0.863907507375	71
0.326701763242399	-0.5458038416125	73
0.420066436080932	-0.1341168009125	81
0.318997141726416	-0.292590438775	82
0.353048034083027	0.1067619987625	83
0.385524484507944	0.1686819780875	84
0.403268535480152	-0.2526961901	87
0.17710056461332	-1.779302790325	88
0.398452798774332	-0.435827633775	90
0.357557307358767	0.4294383246625	92
0.356605311570251	0.4690481873875	97
0.415275633816049	-1.060833531875	98
0.298690579430772	-2.6734406619	99
0.401343174883626	-0.86429090845	100
0.417199653054803	-0.0406418867	101
0.367375545825816	-0.456171476625	102
0.339389992406412	-0.298994705575	103
0.354088301778783	-0.3779149678375	104
0.384923088199406	0.202873309225	105
0.33088594521081	-0.3731984421625	106
0.356744151933977	0.284314474125	108
0.33551481055767	-2.3627175941625	111
0.410494696944928	-2.6624081678375	112
0.406242117250339	-0.49687311325	116
0.333620701696505	-1.1412820376375	117
0.320442559985224	-1.50379157935	122
0.385197658108305	0.0504686905625	124
0.297938889841575	-5.545234256675	129
0.228152244849837	-1.650257125925	133
0.394272725980941	0.3433838619125	138
0.330500318992434	-0.885176985	140
0.328788060501852	0.6950757187375	142
0.294185014692081	-3.2493138327	143
0.394060641499299	0.081596030175	145
0.367726966783522	0.2751534239875	155
0.30528090883861	-2.5990452587	160
0.343786379530647	-2.0766584405625	161
0.304726941258099	-1.7843884726125	162
0.426962075495232	-1.5272307037875	163
0.436364530013749	0.14204705645	164
0.322510037927881	-1.3441249897625	167
0.415647260252568	-0.77178967445	168
0.343455937002981	-0.27252209125	169
0.449063581464	0.219982037975	171
0.295701819103028	-1.590451529425	173
0.436669091280154	0.08464010995	175
0.224359837311307	-0.8441192713	180
0.445653387784852	-1.2778237961625	181
0.335261964899913	-1.896370304525	186
