# Supplementary material for: Recovery of neural dynamics criticality in personalized whole-brain models of stroke
Source: Nat Commun. 2022 Jun 27;13:3683. doi: 10.1038/s41467-022-30892-6 (PMC9237050; doi:10.1038/s41467-022-30892-6)
Supplement: Supplementary file 3 — Source Data [file 41467_2022_30892_MOESM3_ESM.zip › Source_Data/Tables/Table2/fig6_e.csv]

I1	B	label
5.28777217098468	-0.0790303084375	33
5.878735313685284	0.1505701493625	43
4.686230281844175	-0.09359465645	44
3.9133302457195165	-1.7768363380625	48
4.88296821464019	-1.17649950465	49
6.901850585130751	-0.311337383275	50
6.897598089651116	-0.7546799655125	51
4.32560289062201	-0.655585669325	56
6.962662179360013	-1.22790886305	60
5.6591056722285265	-0.27073807195	64
2.6081141409318667	-0.656303180925	71
5.143279294271474	-0.3018176689125	73
5.289111407171356	-0.17480963565	78
5.785129320129764	0.192747219625	82
5.310051876655387	-0.596797430175	83
6.357515355787284	-0.2734352350875	84
6.309567702149739	-0.444694171725	87
4.0885102623932115	-1.311007292025	88
6.744183935749196	-0.435211713825	90
6.356062522634724	0.5005415169625	92
6.5884899116098605	-1.014574389325	93
7.381702175612755	0.5837714070375	97
4.982431501069946	-2.6933860103125	99
6.81247885031671	-1.1283155126125	100
7.031046520010875	0.25833949345	101
4.668379565869453	-0.90149478165	104
7.37554659867392	0.6843301201375	105
6.752596817836958	0.1772238872375	109
3.93075744215392	-2.1320403188625	115
4.318389726301856	-0.0420047606375	119
7.191407965741924	0.425348496675	124
6.064502261056278	0.299678647825	138
4.714342218117604	-0.7646046749875	140
6.907861360159517	0.2878141734625	142
7.461757923340571	0.1172787718375	145
6.633393559759066	0.3129601916875	151
6.855126212503116	0.5171063788	155
5.967360244183971	-1.6286238699125	161
5.755271799663768	-1.63870511495	162
7.014325014936311	0.077575999075	171
6.086545778363805	-0.8209574616	173
7.199466628173233	0.138193261275	175
5.770403079817847	-1.4143991501875	178
