# Supplementary material for: Recovery of neural dynamics criticality in personalized whole-brain models of stroke
Source: Nat Commun. 2022 Jun 27;13:3683. doi: 10.1038/s41467-022-30892-6 (PMC9237050; doi:10.1038/s41467-022-30892-6)
Supplement: Supplementary file 3 — Source Data [file 41467_2022_30892_MOESM3_ESM.zip › Source_Data/Tables/Table2/fig6_f.csv]

I2	B	label
0.8991626661015522	-0.0790303084375	33
0.7698567334465493	0.1505701493625	43
0.8526639585940647	-0.09359465645	44
0.93176479072742735	-1.7768363380625	48
0.9032193918035523	-1.17649950465	49
0.5214291941099175	-0.311337383275	50
0.6444295304507288	-0.7546799655125	51
1.0653504170561248	-0.655585669325	56
0.5608155588246965	-1.22790886305	60
0.8174715454557778	-0.27073807195	64
1.0359067270891738	-0.656303180925	71
0.921857951891223	-0.3018176689125	73
0.9026746995948036	-0.17480963565	78
0.6418544779243509	0.192747219625	82
0.9064272778987528	-0.596797430175	83
0.6596992855483247	-0.2734352350875	84
0.6824970793365591	-0.444694171725	87
0.8707056886542301	-1.311007292025	88
0.5675505367322311	-0.435211713825	90
0.5643432166558527	0.5005415169625	92
0.6957165998534255	-1.014574389325	93
0.4600589535869119	0.5837714070375	97
0.8529250217928244	-2.6933860103125	99
0.6443806682011632	-1.1283155126125	100
0.46084611044084034	0.25833949345	101
0.793821619743585	-0.90149478165	104
0.3852167039266289	0.6843301201375	105
0.5955494339045583	0.1772238872375	109
0.9396506672618805	-2.1320403188625	115
1.0107027147789307	-0.0420047606375	119
0.4937131176425432	0.425348496675	124
0.7289769522854431	0.299678647825	138
0.8011650756772599	-0.7646046749875	140
0.602211911136795	0.2878141734625	142
0.4468409687013561	0.1172787718375	145
0.6398926396509605	0.3129601916875	151
0.5742389637428443	0.5171063788	155
0.7157338079279092	-1.6286238699125	161
0.7723901508346845	-1.63870511495	162
0.5314052911903263	0.077575999075	171
0.8442511885871414	-0.8209574616	173
0.5044491176506369	0.138193261275	175
0.7900081600580843	-1.4143991501875	178
