# Supplementary material for: Recovery of neural dynamics criticality in personalized whole-brain models of stroke
Source: Nat Commun. 2022 Jun 27;13:3683. doi: 10.1038/s41467-022-30892-6 (PMC9237050; doi:10.1038/s41467-022-30892-6)
Supplement: Supplementary file 3 — Source Data [file 41467_2022_30892_MOESM3_ESM.zip › Source_Data/Tables/Table2/fig6_g.csv]

homoFC	B	label
0.259870366110289	-1.883686442225	24
0.377468500769499	-0.3566196275375	26
0.390511548725965	-0.0790303084375	33
0.343525297560807	-4.5043723665	40
0.407428764005688	0.1505701493625	43
0.401695789523472	-0.09359465645	44
0.338987506728977	-0.85540631145	47
0.3033749597444	-1.7768363380625	48
0.329182083484509	-1.17649950465	49
0.391788316204719	-0.311337383275	50
0.416161734516099	-0.7546799655125	51
0.222579819791578	-0.655585669325	56
0.33276328640109	-1.22790886305	60
0.374304063284229	-0.27073807195	64
0.328259874170645	0.55923892245	67
0.278826092116632	-1.5090611722	69
0.326506185621799	-0.656303180925	71
0.362519746246234	-0.3018176689125	73
0.353821524181482	-0.17480963565	78
0.401171580886395	-0.4444119053875	81
0.329335624719284	0.192747219625	82
0.372955316312119	-0.2734352350875	84
0.333350927771904	-0.444694171725	87
0.334373916881703	-0.435211713825	90
0.377383875026343	0.5005415169625	92
0.431795070513688	-1.014574389325	93
0.409401436076107	0.5837714070375	97
0.311258769638751	-2.6933860103125	99
0.396449653711773	-1.1283155126125	100
0.387437340185985	0.25833949345	101
0.367740242510482	-0.1530698937	102
0.354204378570434	-0.435687415175	103
0.397035623011109	-0.90149478165	104
0.441452393817243	0.6843301201375	105
0.384100712507747	-0.2487828360375	108
0.331798309887294	0.1772238872375	109
0.372801800377547	-2.656872211125	112
0.35073452134255	-2.1320403188625	115
0.400567060053746	-0.0420047606375	119
0.411392426012064	0.425348496675	124
0.292874797888109	-3.413757236225	129
0.333369319922463	-0.7646046749875	140
0.342217095132607	0.2878141734625	142
0.387645190374174	0.1172787718375	145
0.405757615345561	0.3129601916875	151
0.428136156322209	0.5171063788	155
0.384666872808754	-1.3494796449625	160
0.352005336004247	-1.6286238699125	161
0.251653952446701	-1.63870511495	162
0.435840699417044	0.301868247675	164
0.377338329398428	-0.7319761513625	168
0.331974749394977	-0.1582732204375	169
0.409432461037751	-3.406217909625	170
0.43750566468162	0.077575999075	171
0.333290343614178	-0.8209574616	173
0.433793264819401	0.138193261275	175
0.335612146676181	-1.243705059225	181
