# Supplementary material for: Recovery of neural dynamics criticality in personalized whole-brain models of stroke
Source: Nat Commun. 2022 Jun 27;13:3683. doi: 10.1038/s41467-022-30892-6 (PMC9237050; doi:10.1038/s41467-022-30892-6)
Supplement: Supplementary file 3 — Source Data [file 41467_2022_30892_MOESM3_ESM.zip › Source_Data/Tables/Table2/fig7_a.csv]

I1	homoFC	label
6.396636037486637	0.338113707546859	51
4.35395772649231	0.193620788048794	56
5.934639737143772	0.367273138401341	60
3.75568784363296	0.291492500860206	68
2.4980515689126213	0.320651607426299	71
4.2852207861840235	0.354282871197562	72
6.761897146022471	0.414170664564848	74
6.776808247235414	0.448928724849831	75
5.876999817331028	0.323961695588145	78
3.2552726934850513	0.384219174430106	79
7.884457925759236	0.418170237616854	80
4.944469294284507	0.353048034083027	83
5.1056233688766754	0.385524484507944	84
3.9857274683255373	0.17710056461332	88
7.054974068282301	0.398452798774332	90
5.2155796276755915	0.357557307358767	92
3.2220936323455582	0.415275633816049	98
3.5412211982975665	0.298690579430772	99
5.467908830927815	0.401343174883626	100
7.0213184921639975	0.417199653054803	101
6.311571447405597	0.367375545825816	102
5.193684824478285	0.354088301778783	104
6.495817434321021	0.384923088199406	105
7.100450542841041	0.33088594521081	106
3.411790212246586	0.356744151933977	108
7.143210390660253	0.320926638309788	109
4.97317342609449	0.33551481055767	111
6.009052885285839	0.410494696944928	112
4.630772092005624	0.35180211027558	115
5.948586031477741	0.333620701696505	117
5.514107629302914	0.368991118339239	119
5.917175396087508	0.322195348619456	120
5.078998535356889	0.320442559985224	122
4.19934647083306	0.239460066569729	128
4.1902270024736445	0.297938889841575	129
4.609409666228183	0.228152244849837	133
5.846067210873067	0.394272725980941	138
6.662902475653437	0.328788060501852	142
5.748971551418925	0.304726941258099	162
4.60323054938454	0.426962075495232	163
5.876268346272888	0.436364530013749	164
7.184462883549852	0.4009704919978	165
4.273221163249135	0.353278543542953	166
5.789611814281424	0.322510037927881	167
5.415925811853901	0.415647260252568	168
4.445540071655222	0.37414261388947	170
6.974239114010356	0.449063581464	171
7.174490591962166	0.436669091280154	175
5.596523522455451	0.224359837311307	180
6.536540741868793	0.515704700090538	182
